# Supplementary material for: Functional networks inference from rule-based machine learning models
Source: BioData Min. 2016 Sep 5;9:28. doi: 10.1186/s13040-016-0106-4 (PMC5011349; doi:10.1186/s13040-016-0106-4)
Supplement: Supplementary file 2 — Networks. All networks used in the analysis given as a list of edges. (XZ 11980 kb) [file 13040_2016_106_MOESM2_ESM.xz]

Archive with 261 entries (224 files):
- networks
- networks/pearson
- networks/pearson/LungM
- networks/pearson/LungM/SE_C2.txt
- networks/pearson/LungM/SE_C1.txt
- networks/pearson/LungM/SE_C3.txt
- networks/pearson/LungM/SN_C3.txt
- networks/pearson/LungM/SN_C1.txt
- networks/pearson/LungM/SN_C4.txt
- networks/pearson/LungM/SE_C4.txt
- networks/pearson/LungM/SN_C2.txt
- networks/pearson/GSE3726
- networks/pearson/GSE3726/SE_C2.txt
- networks/pearson/GSE3726/SE_C1.txt
- networks/pearson/GSE3726/SE_C3.txt
- networks/pearson/GSE3726/SN_C3.txt
- networks/pearson/GSE3726/SN_C1.txt
- networks/pearson/GSE3726/SN_C4.txt
- networks/pearson/GSE3726/SE_C4.txt
- networks/pearson/GSE3726/SN_C2.txt
- networks/pearson/dlbcl
- networks/pearson/dlbcl/SE_C2.txt
- networks/pearson/dlbcl/SE_C1.txt
- networks/pearson/dlbcl/SE_C3.txt
- networks/pearson/dlbcl/SN_C3.txt
- networks/pearson/dlbcl/SN_C1.txt
- networks/pearson/dlbcl/SN_C4.txt
- networks/pearson/dlbcl/SE_C4.txt
- networks/pearson/dlbcl/SN_C2.txt
- networks/pearson/GSE2191
- networks/pearson/GSE2191/SE_C2.txt
- networks/pearson/GSE2191/SE_C1.txt
- networks/pearson/GSE2191/SE_C3.txt
- networks/pearson/GSE2191/SN_C3.txt
- networks/pearson/GSE2191/SN_C1.txt
- networks/pearson/GSE2191/SN_C4.txt
- networks/pearson/GSE2191/SE_C4.txt
- networks/pearson/GSE2191/SN_C2.txt
- networks/pearson/LungH
- networks/pearson/LungH/SE_C2.txt
- networks/pearson/LungH/SE_C1.txt
- networks/pearson/LungH/SE_C3.txt
- networks/pearson/LungH/SN_C3.txt
- networks/pearson/LungH/SN_C1.txt
- networks/pearson/LungH/SN_C4.txt
- networks/pearson/LungH/SE_C4.txt
- networks/pearson/LungH/SN_C2.txt
- networks/pearson/CNS
- networks/pearson/CNS/SE_C2.txt
- networks/pearson/CNS/SE_C1.txt
- networks/pearson/CNS/SE_C3.txt
- networks/pearson/CNS/SN_C3.txt
- networks/pearson/CNS/SN_C1.txt
- networks/pearson/CNS/SN_C4.txt
- networks/pearson/CNS/SE_C4.txt
- networks/pearson/CNS/SN_C2.txt
- networks/pearson/Leukemia
- networks/pearson/Leukemia/SE_C2.txt
- networks/pearson/Leukemia/SE_C1.txt
- networks/pearson/Leukemia/SE_C3.txt
- networks/pearson/Leukemia/SN_C3.txt
- networks/pearson/Leukemia/SN_C1.txt
- networks/pearson/Leukemia/SN_C4.txt
- networks/pearson/Leukemia/SE_C4.txt
- networks/pearson/Leukemia/SN_C2.txt
- networks/pearson/Prostate
- networks/pearson/Prostate/SE_C2.txt
- networks/pearson/Prostate/SE_C1.txt
- networks/pearson/Prostate/SE_C3.txt
- networks/pearson/Prostate/SN_C3.txt
- networks/pearson/Prostate/SN_C1.txt
- networks/pearson/Prostate/SN_C4.txt
- networks/pearson/Prostate/SE_C4.txt
- networks/pearson/Prostate/SN_C2.txt
- networks/mic
- networks/mic/LungM
- networks/mic/LungM/SE_C2.txt
- networks/mic/LungM/SE_C1.txt
- networks/mic/LungM/SE_C3.txt
- networks/mic/LungM/SN_C3.txt
- networks/mic/LungM/SN_C1.txt
- networks/mic/LungM/SN_C4.txt
- networks/mic/LungM/SE_C4.txt
- networks/mic/LungM/SN_C2.txt
- networks/mic/GSE3726
- networks/mic/GSE3726/SE_C2.txt
- networks/mic/GSE3726/SE_C1.txt
- networks/mic/GSE3726/SE_C3.txt
- networks/mic/GSE3726/SN_C3.txt
- networks/mic/GSE3726/SN_C1.txt
- networks/mic/GSE3726/SN_C4.txt
- networks/mic/GSE3726/SE_C4.txt
- networks/mic/GSE3726/SN_C2.txt
- networks/mic/dlbcl
- networks/mic/dlbcl/SE_C2.txt
- networks/mic/dlbcl/SE_C1.txt
- networks/mic/dlbcl/SE_C3.txt
- networks/mic/dlbcl/SN_C3.txt
- networks/mic/dlbcl/SN_C1.txt
- networks/mic/dlbcl/SN_C4.txt
- networks/mic/dlbcl/SE_C4.txt
- networks/mic/dlbcl/SN_C2.txt
- networks/mic/GSE2191
- networks/mic/GSE2191/SE_C2.txt
- networks/mic/GSE2191/SE_C1.txt
- networks/mic/GSE2191/SE_C3.txt
- networks/mic/GSE2191/SN_C3.txt
- networks/mic/GSE2191/SN_C1.txt
- networks/mic/GSE2191/SN_C4.txt
- networks/mic/GSE2191/SE_C4.txt
- networks/mic/GSE2191/SN_C2.txt
- networks/mic/LungH
- networks/mic/LungH/SE_C2.txt
- networks/mic/LungH/SE_C1.txt
- networks/mic/LungH/SE_C3.txt
- networks/mic/LungH/SN_C3.txt
- networks/mic/LungH/SN_C1.txt
- networks/mic/LungH/SN_C4.txt
- networks/mic/LungH/SE_C4.txt
- networks/mic/LungH/SN_C2.txt
- networks/mic/CNS
- networks/mic/CNS/SE_C2.txt
- networks/mic/CNS/SE_C1.txt
- networks/mic/CNS/SE_C3.txt
- networks/mic/CNS/SN_C3.txt
- networks/mic/CNS/SN_C1.txt
- networks/mic/CNS/SN_C4.txt
- networks/mic/CNS/SE_C4.txt
- networks/mic/CNS/SN_C2.txt
- networks/mic/Leukemia
- networks/mic/Leukemia/SE_C2.txt
- networks/mic/Leukemia/SE_C1.txt
- networks/mic/Leukemia/SE_C3.txt
- networks/mic/Leukemia/SN_C3.txt
- networks/mic/Leukemia/SN_C1.txt
- networks/mic/Leukemia/SN_C4.txt
- networks/mic/Leukemia/SE_C4.txt
- networks/mic/Leukemia/SN_C2.txt
- networks/mic/Prostate
- networks/mic/Prostate/SE_C2.txt
- networks/mic/Prostate/SE_C1.txt
- networks/mic/Prostate/SE_C3.txt
- networks/mic/Prostate/SN_C3.txt
- networks/mic/Prostate/SN_C1.txt
- networks/mic/Prostate/SN_C4.txt
- networks/mic/Prostate/SE_C4.txt
- networks/mic/Prostate/SN_C2.txt
- networks/aracne
- networks/aracne/LungM
- networks/aracne/LungM/SE_C2.txt
- networks/aracne/LungM/SE_C1.txt
- networks/aracne/LungM/SE_C3.txt
- networks/aracne/LungM/SN_C3.txt
- networks/aracne/LungM/SN_C1.txt
- networks/aracne/LungM/SN_C4.txt
- networks/aracne/LungM/SE_C4.txt
- networks/aracne/LungM/SN_C2.txt
- networks/aracne/GSE3726
- networks/aracne/GSE3726/SE_C2.txt
- networks/aracne/GSE3726/SE_C1.txt
- networks/aracne/GSE3726/SE_C3.txt
- networks/aracne/GSE3726/SN_C3.txt
- networks/aracne/GSE3726/SN_C1.txt
- networks/aracne/GSE3726/SN_C4.txt
- networks/aracne/GSE3726/SE_C4.txt
- networks/aracne/GSE3726/SN_C2.txt
- networks/aracne/dlbcl
- networks/aracne/dlbcl/SE_C2.txt
- networks/aracne/dlbcl/SE_C1.txt
- networks/aracne/dlbcl/SE_C3.txt
- networks/aracne/dlbcl/SN_C3.txt
- networks/aracne/dlbcl/SN_C1.txt
- networks/aracne/dlbcl/SN_C4.txt
- networks/aracne/dlbcl/SE_C4.txt
- networks/aracne/dlbcl/SN_C2.txt
- networks/aracne/GSE2191
- networks/aracne/GSE2191/SE_C2.txt
- networks/aracne/GSE2191/SE_C1.txt
- networks/aracne/GSE2191/SE_C3.txt
- networks/aracne/GSE2191/SN_C3.txt
- networks/aracne/GSE2191/SN_C1.txt
- networks/aracne/GSE2191/SN_C4.txt
- networks/aracne/GSE2191/SE_C4.txt
- networks/aracne/GSE2191/SN_C2.txt
- networks/aracne/LungH
- networks/aracne/LungH/SE_C2.txt
- networks/aracne/LungH/SE_C1.txt
- networks/aracne/LungH/SE_C3.txt
- networks/aracne/LungH/SN_C3.txt
- networks/aracne/LungH/SN_C1.txt
- networks/aracne/LungH/SN_C4.txt
- networks/aracne/LungH/SE_C4.txt
- networks/aracne/LungH/SN_C2.txt
- networks/aracne/CNS
- networks/aracne/CNS/SE_C2.txt
- networks/aracne/CNS/SE_C1.txt
- networks/aracne/CNS/SE_C3.txt
- networks/aracne/CNS/SN_C3.txt
- networks/aracne/CNS/SN_C1.txt
- networks/aracne/CNS/SN_C4.txt
- networks/aracne/CNS/SE_C4.txt
- networks/aracne/CNS/SN_C2.txt
- networks/aracne/Leukemia
- networks/aracne/Leukemia/SE_C2.txt
- networks/aracne/Leukemia/SE_C1.txt
- networks/aracne/Leukemia/SE_C3.txt
- networks/aracne/Leukemia/SN_C3.txt
- networks/aracne/Leukemia/SN_C1.txt
- networks/aracne/Leukemia/SN_C4.txt
- networks/aracne/Leukemia/SE_C4.txt
- networks/aracne/Leukemia/SN_C2.txt
- networks/aracne/Prostate
- networks/aracne/Prostate/SE_C2.txt
- networks/aracne/Prostate/SE_C1.txt
- networks/aracne/Prostate/SE_C3.txt
- networks/aracne/Prostate/SN_C3.txt
- networks/aracne/Prostate/SN_C1.txt
- networks/aracne/Prostate/SN_C4.txt
- networks/aracne/Prostate/SE_C4.txt
- networks/aracne/Prostate/SN_C2.txt
- networks/funel
- networks/funel/LungM
- networks/funel/LungM/C3.txt
- networks/funel/LungM/C2.txt
- networks/funel/LungM/C4.txt
- networks/funel/LungM/C1.txt
- networks/funel/GSE3726
- networks/funel/GSE3726/C3.txt
- networks/funel/GSE3726/C2.txt
- networks/funel/GSE3726/C4.txt
- networks/funel/GSE3726/C1.txt
- networks/funel/dlbcl
- networks/funel/dlbcl/C3.txt
- networks/funel/dlbcl/C2.txt
- networks/funel/dlbcl/C4.txt
- networks/funel/dlbcl/C1.txt
- networks/funel/GSE2191
- networks/funel/GSE2191/C3.txt
- networks/funel/GSE2191/C2.txt
- networks/funel/GSE2191/C4.txt
- networks/funel/GSE2191/C1.txt
- networks/funel/LungH
- networks/funel/LungH/C3.txt
- networks/funel/LungH/C2.txt
- networks/funel/LungH/C4.txt
- networks/funel/LungH/C1.txt
- networks/funel/CNS
- networks/funel/CNS/C3.txt
- networks/funel/CNS/C2.txt
- networks/funel/CNS/C4.txt
- networks/funel/CNS/C1.txt
- networks/funel/Leukemia
- networks/funel/Leukemia/C3.txt
- networks/funel/Leukemia/C2.txt
- networks/funel/Leukemia/C4.txt
- networks/funel/Leukemia/C1.txt
- networks/funel/Prostate
- networks/funel/Prostate/C3.txt
- networks/funel/Prostate/C2.txt
- networks/funel/Prostate/C4.txt
- networks/funel/Prostate/C1.txt
