# Supplementary material for: Functional networks inference from rule-based machine learning models
Source: BioData Min. 2016 Sep 5;9:28. doi: 10.1186/s13040-016-0106-4 (PMC5011349; doi:10.1186/s13040-016-0106-4)
Supplement: Supplementary file 2 — Networks. All networks used in the analysis given as a list of edges. (XZ 11980 kb) [file 13040_2016_106_MOESM2_ESM.xz › networks/pearson/LungM/SE_C1.txt]

ATP12A KRT4
AHSG APOA2
AHSG AKR1C4
AKR1C4 APOA2
AKR1C4 TAC1
AHSG TAC1
TAC1 APOA2
SCGB2A2 STARD3
SCGB2A2 ERBB2
FABP1 AKR1C4
FABP1 AHSG
GNGT1 STAT5B
FABP1 APOA2
FABP1 TAC1
HPD TAC1
ERBB2 STARD3
HPD APOA1
ATP12A GSTA2
HPD AHSG
GSTA2 KRT4
HPD AKR1C4
GRIA1 IDUA
SCNN1G MYBPC2
HPD FABP1
HPD APOA2
DRD4 KLK3
TAC1 APOA1
DRD4 OMP
PLGLB2 STAT5B
SCNN1G PRKCG
RARB IDUA
RARB GRIA1
GNGT1 PLGLB2
KRT6C KRT5
C21orf2 FES
OMP KLK3
AKR1C4 APOA1
HLA-DOA GP9
CCR9 KLK3
AHSG APOA1
PRM2 CPLX2
PRM2 MYH10
HLA-DOA INPP5J
HLA-DOA OMP
CCR9 NR5A1
CCR9 MYO1F
OMP INPP5J
HLA-DOA PSD
SPRR1A MYBPC2
MYBPC2 MYO1F
FHL1 ADH1C
MYBPC2 PRKCG
C21orf2 PSD
CCR9 FOXO4
GP9 OMP
HLA-DOA SCNN1G
FABP1 APOA1
SPRR1A SCNN1G
CHGA SCG2
SCNN1G C21orf2
GFAP HTT
HLA-DOA DRD4
CELA3B NTSR1
OR2H1 KLK3
INPP5J CCR9
CPLX2 HLA-C
RHOD SCNN1G
RHOD SPRR1A
ANGPT1 FHL1
HLA-DOA KLK3
MAGEA12 MAGEA3
MYBPC2 BCAM
PRRX2 PRKCG
SCNN1G PRRX2
OMP CCR9
S100A9 PLGLB2
AHSG IGFBP1
SPRR1A BCAM
RHOD MYBPC2
AQP2 CDH15
APOA1 APOA2
SCNN1G MYO1F
CCR9 MYBPC2
DRD4 NR5A1
GFAP MYBPC2
AQP2 CELA3B
GNGT1 ID1
OMP NR5A1
SYN1 PRKCG
HLA-DOA PRRX2
HLA-DOA CCR9
NPY1R KRT13
SLC17A4 PRKCG
BCAM PRKCG
MYBPC2 HAAO
C21orf2 PRKCG
C21orf2 MYBPC2
PMS2L11 NTSR1
GP9 INPP5J
IGFBP1 AKR1C4
HLA-DOA MYBPC2
AQP2 NTSR1
SCNN1G FES
MYO1F HAAO
NR5A1 FOXO4
OMP MYBPC2
GFAP OMP
IGFBP1 TAC1
MYO1F PRKCG
FES PSD
PRRX2 MYBPC2
DRD4 INPP5J
GFAP CCR9
S100A9 STAT5B
GSTM5 C21orf2
KLK3 PSD
KLK3 MYBPC2
ZNF185 NFATC3
SCNN1G NTSR1
INPP5J KLK3
INPP5E NTSR1
GNGT1 ITK
KLK3 MYO1F
SCNN1G HAAO
ID1 STAT5B
GFAP SCNN1G
PAX6 MYBPC2
GP9 DRD4
IGFBP1 APOA2
CSN2 SCNN1G
RHOD PRKCG
NR5A1 KLK3
CCR9 HTT
CCR9 HNRNPL
