# Supplementary material for: Functional networks inference from rule-based machine learning models
Source: BioData Min. 2016 Sep 5;9:28. doi: 10.1186/s13040-016-0106-4 (PMC5011349; doi:10.1186/s13040-016-0106-4)
Supplement: Supplementary file 2 — Networks. All networks used in the analysis given as a list of edges. (XZ 11980 kb) [file 13040_2016_106_MOESM2_ESM.xz › networks/pearson/LungM/SN_C3.txt]

ATP12A KRT4
AHSG APOA2
AHSG AKR1C4
AKR1C4 APOA2
AKR1C4 TAC1
AHSG TAC1
TAC1 APOA2
SCGB2A2 STARD3
SCGB2A2 ERBB2
FABP1 AKR1C4
FABP1 AHSG
GNGT1 STAT5B
FABP1 APOA2
FABP1 TAC1
HPD TAC1
ERBB2 STARD3
HPD APOA1
ATP12A GSTA2
HPD AHSG
GSTA2 KRT4
HPD AKR1C4
GRIA1 IDUA
SCNN1G MYBPC2
HPD FABP1
HPD APOA2
DRD4 KLK3
TAC1 APOA1
DRD4 OMP
PLGLB2 STAT5B
SCNN1G PRKCG
RARB IDUA
RARB GRIA1
GNGT1 PLGLB2
KRT6C KRT5
C21orf2 FES
OMP KLK3
AKR1C4 APOA1
HLA-DOA GP9
CCR9 KLK3
AHSG APOA1
PRM2 CPLX2
PRM2 MYH10
HLA-DOA INPP5J
HLA-DOA OMP
CCR9 NR5A1
CCR9 MYO1F
OMP INPP5J
HLA-DOA PSD
SPRR1A MYBPC2
MYBPC2 MYO1F
FHL1 ADH1C
MYBPC2 PRKCG
C21orf2 PSD
CCR9 FOXO4
GP9 OMP
HLA-DOA SCNN1G
FABP1 APOA1
SPRR1A SCNN1G
CHGA SCG2
SCNN1G C21orf2
GFAP HTT
HLA-DOA DRD4
CELA3B NTSR1
OR2H1 KLK3
