# Supplementary material for: Functional networks inference from rule-based machine learning models
Source: BioData Min. 2016 Sep 5;9:28. doi: 10.1186/s13040-016-0106-4 (PMC5011349; doi:10.1186/s13040-016-0106-4)
Supplement: Supplementary file 2 — Networks. All networks used in the analysis given as a list of edges. (XZ 11980 kb) [file 13040_2016_106_MOESM2_ESM.xz › networks/pearson/LungM/SN_C4.txt]

ATP12A KRT4
AHSG APOA2
AHSG AKR1C4
AKR1C4 APOA2
AKR1C4 TAC1
AHSG TAC1
TAC1 APOA2
SCGB2A2 STARD3
SCGB2A2 ERBB2
FABP1 AKR1C4
FABP1 AHSG
GNGT1 STAT5B
FABP1 APOA2
FABP1 TAC1
HPD TAC1
ERBB2 STARD3
HPD APOA1
ATP12A GSTA2
HPD AHSG
GSTA2 KRT4
HPD AKR1C4
GRIA1 IDUA
SCNN1G MYBPC2
HPD FABP1
HPD APOA2
DRD4 KLK3
TAC1 APOA1
DRD4 OMP
PLGLB2 STAT5B
SCNN1G PRKCG
RARB IDUA
RARB GRIA1
GNGT1 PLGLB2
KRT6C KRT5
C21orf2 FES
OMP KLK3
AKR1C4 APOA1
HLA-DOA GP9
CCR9 KLK3
AHSG APOA1
PRM2 CPLX2
PRM2 MYH10
HLA-DOA INPP5J
HLA-DOA OMP
CCR9 NR5A1
CCR9 MYO1F
OMP INPP5J
HLA-DOA PSD
SPRR1A MYBPC2
MYBPC2 MYO1F
FHL1 ADH1C
MYBPC2 PRKCG
C21orf2 PSD
CCR9 FOXO4
GP9 OMP
HLA-DOA SCNN1G
FABP1 APOA1
SPRR1A SCNN1G
CHGA SCG2
SCNN1G C21orf2
GFAP HTT
HLA-DOA DRD4
CELA3B NTSR1
OR2H1 KLK3
INPP5J CCR9
CPLX2 HLA-C
RHOD SCNN1G
RHOD SPRR1A
ANGPT1 FHL1
HLA-DOA KLK3
MAGEA12 MAGEA3
MYBPC2 BCAM
PRRX2 PRKCG
SCNN1G PRRX2
OMP CCR9
S100A9 PLGLB2
AHSG IGFBP1
SPRR1A BCAM
RHOD MYBPC2
AQP2 CDH15
APOA1 APOA2
SCNN1G MYO1F
CCR9 MYBPC2
DRD4 NR5A1
GFAP MYBPC2
AQP2 CELA3B
GNGT1 ID1
OMP NR5A1
SYN1 PRKCG
HLA-DOA PRRX2
HLA-DOA CCR9
NPY1R KRT13
SLC17A4 PRKCG
BCAM PRKCG
MYBPC2 HAAO
C21orf2 PRKCG
C21orf2 MYBPC2
PMS2L11 NTSR1
GP9 INPP5J
IGFBP1 AKR1C4
HLA-DOA MYBPC2
AQP2 NTSR1
SCNN1G FES
MYO1F HAAO
NR5A1 FOXO4
OMP MYBPC2
GFAP OMP
IGFBP1 TAC1
MYO1F PRKCG
FES PSD
PRRX2 MYBPC2
DRD4 INPP5J
GFAP CCR9
S100A9 STAT5B
GSTM5 C21orf2
KLK3 PSD
KLK3 MYBPC2
ZNF185 NFATC3
SCNN1G NTSR1
INPP5J KLK3
INPP5E NTSR1
GNGT1 ITK
KLK3 MYO1F
SCNN1G HAAO
ID1 STAT5B
GFAP SCNN1G
PAX6 MYBPC2
GP9 DRD4
IGFBP1 APOA2
CSN2 SCNN1G
RHOD PRKCG
NR5A1 KLK3
CCR9 HTT
CCR9 HNRNPL
PMS2L11 PRKCG
GP9 GUCA2A
FABP1 IGFBP1
BCAM SLC17A4
HNRNPL MYBPC2
C21orf2 SIRPD
PRRX2 FES
SCNN1G SIRPD
KCNJ4 PRKCG
OMP FOXO4
SPRR1A PRKCG
RHOD C21orf2
CDH15 SCNN1G
AQP2 PMS2L11
HPD IGFBP1
NTSR1 MYBPC2
SCNN1G PSD
INPP5J FOXO4
PMS2L11 C21orf2
GFAP C21orf2
GP9 MYBPC2
GP9 SCNN1G
GP9 CCR9
SERPINB2 RARB
HLA-DOA HNRNPL
OR2H1 OMP
COL3A1 COL1A2
TUB KLK3
SCNN1G KLK3
GFAP PSD
GFAP KLK3
SERPINB2 GRIA1
HLA-DOA MYO1F
CELA3B CTRC
ANGPT1 ADH1C
GNGT1 S100A9
PRRX2 C21orf2
SCNN1G SLC17A4
SCNN1G HNRNPL
CCR9 SCNN1G
OMP SCNN1G
GFAP PRKCG
GP9 KLK3
HLA-DOA C21orf2
CELA3B PMS2L11
OR2H1 HLA-DOA
PI3 KRT5
AQP2 SIRPD
AQP2 SYN1
MYBPC2 PSD
NTSR1 PRKCG
C21orf2 NTSR1
TUB HTT
CCR9 HAAO
INPP5J NR5A1
OMP HNRNPL
DRD4 CCR9
SERPINB2 IDUA
HLA-DOA HTT
HLA-DOA GFAP
CSN2 SIRPD
SPRR1A SLC17A4
GSTM5 SCNN1G
CDH15 PRKCG
MYBPC2 SLC17A4
NTSR1 SIRPD
KLK3 HTT
SCNN1G BCAM
PMS2L11 SIRPD
GNAO1 GP9
HLA-DOA PRKCG
CSN2 C21orf2
GSTM5 PSD
GSTM5 MYBPC2
CDH15 PMS2L11
GNGT1 INHA
HNRNPL PSD
OMP TRD@
OR2H1 DRD4
AQP2 MYBPC2
MYO1F HTT
NTSR1 BCAM
CDK4 METTL1
GFAP INPP5J
HLA-DOA NR5A1
CELA3B SIRPD
OR2H1 GFAP
SPRR1A HTT
AQP2 C21orf2
AQP2 SCNN1G
HAAO HTT
PRKCG HAAO
MYBPC2 HTT
MYBPC2 SIRPD
FES PRKCG
SCNN1G HTT
SCNN1G CSN3
GFAP HNRNPL
PAX6 BCAM
GP9 HAAO
GP9 NR5A1
GNAO1 MYBPC2
SYN1 MYBPC2
PSG7 PAX6
OR2H1 CCR9
GSTM5 HLA-DOA
CDH15 NTSR1
PRKCG HTT
HTR2C PSD
BCAM SIRPD
FES SIRPD
PRRX2 PSD
CCR9 PRRX2
PMS2L11 BCAM
GUCA2A KLK3
GP9 MYO1F
HLA-DOA FES
OR2H1 MYBPC2
INSL4 SCGB2A2
RHOD HTT
RHOD CSN2
AQP2 PRKCG
PSD HTT
KLK3 FOXO4
DRD4 PSD
GFAP HAAO
IFI35 STAT5B
OR2H1 GP9
CSN2 CTRC
RBP3 MYBPC2
RHOD HNRNPL
RHOD PMS2L11
RHOD GFAP
AQP2 CSN2
AQP2 RHOD
FES MYBPC2
KLK3 HNRNPL
PRRX2 SIRPD
NR5A1 MYO1F
GRAP PSD
CCR9 PRKCG
CCR9 PSD
CCR9 TUB
AOC3 FHL1
OMP MYO1F
GFAP TUB
GUCA2A MYO1F
GP9 TRD@
HLA-DOA KCNJ4
ITK STAT5B
CSN2 PMS2L11
SPRR1A HAAO
RHOD PRRX2
RHOD HLA-DOA
KLK3 HAAO
KLK3 TRD@
C21orf2 HNRNPL
NEUROD2 NTSR1
INPP5J SCNN1G
GFAP DRD4
GUCA2A HAAO
GUCA2A MYBPC2
GNAO1 HAAO
CELA3B NEUROD2
INHA STAT5B
SPRR1A C21orf2
CDH15 RHOD
HNRNPL HTT
HNRNPL MYO1F
PMS2L11 FES
PMS2L11 SCNN1G
KCNJ4 SCNN1G
CTRC NTSR1
AKR1C4 VIL1
PAX6 SCNN1G
HLA-DOA PSG7
HLA-DOA GNAO1
CSN2 NTSR1
SPRR1A GFAP
KIAA0195 MYBPC2
AQP2 CYP11B1
SIRPD PRKCG
BMPR1B NTSR1
C21orf2 HTR2C
C21orf2 BMPR1B
CCR9 C21orf2
PMS2L11 MYBPC2
PMS2L11 NEUROD2
DRD4 FOXO4
GUCA2A NR5A1
SYN1 SCNN1G
SYN1 PAX6
SPRR1A HNRNPL
SPRR1A PAX6
SPRR1A CSN2
RHOD PSD
CDH15 SIRPD
AQP2 PSD
MLH1 TUB
APOA2 RBP1
C21orf2 HAAO
PRRX2 MYO1F
FHL1 FMO2
GPR68 KLK3
KCNJ4 SLC17A4
DRD4 HTR2C
GUCA2A CCR9
TACR3 CHERP
TACR3 BCAM
HLA-DOA HAAO
LY9 OMP
INSL4 ERBB2
GSTM5 KLK3
KIAA0195 GSTM5
C21orf2 HTT
DRD4 MYBPC2
GFAP MYO1F
HLA-DOA HTR2C
HLA-DOA PAX6
OR2H1 INPP5J
CSN2 PRKCG
SPRR1A CCR9
CSN3 MYBPC2
C21orf2 BCAM
PRRX2 KLK3
INPP5J HNRNPL
INPP5E SIRPD
DRD4 TRD@
GFAP FES
GUCA2A PRKCG
GP9 PRRX2
SYN1 BCAM
OR2H1 PSD
GSTM5 PAX6
RBP3 SIRPD
RBP3 SCNN1G
RHOD BCAM
KIAA0195 RHOD
KLK3 CSN3
NEUROD2 SIRPD
STAT5B ACVR2B
INPP5J PSD
INPP5J MYBPC2
PMS2L11 INPP5E
OMP PSD
OMP TUB
GUCA2A TNFRSF25
PAX6 PRKCG
SSTR1 NEUROD2
GP9 GFAP
CALB1 PCCA
IFI35 ID1
OR2H1 TRD@
OR2H1 GPR68
GSTM5 FES
RHOD CCR9
RHOD RBP3
CDH15 C21orf2
INPP5J HAAO
FUT6 CCR9
KCNJ4 MYBPC2
DRD4 MYO1F
SYN1 C21orf2
PSG7 NR5A1
HLA-DOA FOXO4
HLA-DOA TRD@
CELA3B INPP5E
OXT C21orf2
VWF CCL15
SPRR1A HLA-DOA
GSTM5 SPRR1A
KIAA0195 C21orf2
AQP2 BCAM
C21orf2 KLK3
NEUROD2 FES
TUB FOXO4
OMP HAAO
GUCA2A SCNN1G
GP9 PRKCG
PSG7 HNRNPL
CYP11B1 CTRC
GSTM5 SIRPD
SLC17A4 HAAO
KLK3 HTR2C
FHL1 CLEC3B
GFAP KCNJ4
SSTR3 PMS2L11
SSTR1 NTSR1
GNAO1 GUCA2A
HLA-DOA CSN3
CELA3B SSTR1
AHSG VIL1
RHOD SIRPD
RHOD GSTM5
CDH15 BMPR1B
HPD DEFA5
NTSR1 SLC17A4
CLEC3B FMO2
HNRNPL HAAO
BMPR1B PRKCG
C21orf2 MYO1F
NR5A1 MYBPC2
GRAP NEUROD2
INPP5J HTT
INPP5J MYO1F
PMS2L11 BMPR1B
OMP HTT
PAX6 KLK3
COX7A1 FHL1
GP9 PSD
IGFBP1 APOA1
GNAO1 MYO1F
GNAO1 OMP
HLA-DOA TUB
CELA3B CYP11B1
INHA ID1
CSN2 TACR3
SPRR1A MYO1F
GSTM5 PSG7
KIAA0195 HTR2C
KIAA0195 RBP3
CDH15 CELA3B
GRB7 ERBB2
AQP2 NEUROD2
PSD PRKCG
FES HTT
BMPR1B CHERP
FHL1 SPARCL1
PMS2L11 PSD
CTRC PMS2L11
DRD4 HTT
DRD4 TUB
DEFA5 APOA1
PAX6 CCR9
COX7A1 AOC3
GP9 TNFRSF25
RARB CRHR1
LY9 KLK3
CSN2 PSD
RHOD MYO1F
RHOD PAX6
CDH15 SYN1
CDH15 CSN2
AQP2 INPP5E
BCAM HAAO
EVX1 HTT
HNRNPL PRKCG
KLK3 UROD
TUB PSD
PMS2L11 PRRX2
PAX6 HTT
GNAO1 PSD
PSG7 KLK3
MAS1 FOXO4
OR2H1 PRRX2
OR2H1 NR5A1
OR2H1 SCNN1G
CSN2 MYBPC2
CSN2 GFAP
CSN2 CELA3B
MSX2 FEZ1
FUT1 GSTM5
RHOD NTSR1
CDH15 MYBPC2
TNFRSF25 KLK3
SCNN1G BMPR1B
CTRC C21orf2
GFAP SLC17A4
PAX6 C21orf2
TACR3 BMPR1B
PSG7 MYBPC2
PSG7 DRD4
OXT PSD
OXT SCNN1G
OR2H1 GUCA2A
SPRR1A SIRPD
SPRR1A CTRC
GSTM5 SYN1
GSTM5 OXT
RHOD SYN1
KIAA0195 SCNN1G
KIAA0195 GFAP
ETV2 RHOD
GNGT1 IFI35
MYO1F PSD
FOXO4 MYO1F
BCAM CHERP
FES HAAO
APOA2 VIL1
SCNN1G TUB
INPP5E BCAM
TAC1 VIL1
NNAT CALB1
DRD4 HNRNPL
AKR1C4 RBP1
SSTR3 NTSR1
PLGLB2 ID1
GNAO1 GRAP
GNAO1 SCNN1G
SYN1 PRRX2
PSG7 PSD
PSG7 OMP
HLA-DOA GUCA2A
AHSG NEFH
OR2H1 GNAO1
SFTPC AGER
RHOD FES
CDH15 CHERP
CDH15 BCAM
CDH15 PRRX2
AQP2 CTRC
FOXO4 HTT
NTSR1 PSD
EVX1 PSD
FES NTSR1
TNFRSF25 MYBPC2
PRRX2 NTSR1
NR5A1 HNRNPL
NEUROD2 C21orf2
TUB HNRNPL
GRAP FES
TAC1 NEFH
GUCA2A PRRX2
GUCA2A OMP
PAX6 HNRNPL
GP9 HNRNPL
GP9 C21orf2
GNAO1 TNFRSF25
PSG7 SCNN1G
PSG7 CCR9
CELA3B BCAM
CELA3B AMELX
AHSG RBP1
LY9 HLA-DOA
SPRR1A PSD
SPRR1A NTSR1
SPRR1A FES
GSTM5 CCR9
GSTM5 OR2H1
RBP3 HLA-DOA
KIAA0195 KLK3
BCAM MYO1F
FES MYO1F
TUB HTR2C
CCR9 FES
IL8RB TUB
OMP GPR68
OMP KCNJ4
DRD4 UROD
DRD4 GPR68
PAX6 PSD
TRD@ CD2
ITK ID1
ITK PLGLB2
GSTM5 BCAM
GSTM5 HNRNPL
GSTM5 GFAP
RBP3 SSTR2
MLH1 KLK3
PSD SIRPD
BMPR1B FES
CTRC SCNN1G
DRD4 TNFRSF25
DRD4 MAGEA11
GFAP NR5A1
SSTR3 PRKCG
PAX6 DRD4
TACR3 PRKCG
TACR3 NTSR1
GP9 FES
TAC1 DEFA5
GNAO1 ZNF132
CELA3B MYBPC2
TRBV5-4 TRD@
INSL4 STARD3
CSN2 FES
SPRR1A PRRX2
GSTM5 PRKCG
GSTM5 CSN2
RHOD OMP
RHOD CTRC
TIAL1 IFI35
AQP2 GSTM5
GNGT1 ACVR2B
CHERP PRKCG
KLK3 PRKCG
APOA1 NEFH
PRRX2 CSN3
NEUROD2 BMPR1B
FUT6 FOXO4
KCNJ4 C21orf2
OMP TNFRSF25
AKR1C4 NEFH
SSTR1 SIRPD
GRIA1 CACNA1C
HSD17BP1 PRKCG
IFI35 ACVR2B
CRYBB2 GP9
SPRR1A PMS2L11
SPRR1A OMP
GSTM5 HTR2C
KIAA0195 PAX6
CDH15 INPP5E
TIAL1 S100A9
AQP2 PRRX2
FOXO4 HAAO
BMPR1B SIRPD
CCL22 MYO1F
GRAP C21orf2
CCR9 EVX1
INPP5J TRD@
INPP5E PRKCG
MAGEA11 CCR9
ZNF132 HAAO
CTRC BCAM
NHLH1 TUB
GP9 KCNJ4
GNAO1 PAX6
MATN1 NTSR1
HLA-DOA TNFRSF25
BMP4 PSD
CELA3B SCNN1G
OXT PRRX2
LY9 DRD4
OR2H1 PRKCG
OR2H1 MYO1F
CSN2 CHERP
SPRR1A PSG7
GSTM5 PRRX2
GSTM5 OMP
GSTM5 GNAO1
FUT1 HLA-DOA
RHOD CCL22
KCNQ1 KLK3
CSN3 NTSR1
CST2 CST4
CXCL11 CXCL10
TUB C21orf2
CCR9 CCL22
INPP5J C21orf2
INPP5E NEUROD2
TAC1 RBP1
OMP CSN3
DRD4 SCNN1G
DRD4 PRB2
GUCA2A DRD4
CACNA1C IDUA
GNAO1 HNRNPL
GNAO1 KLK3
GNAO1 CCR9
PSG7 C21orf2
CELA3B MLN
CELA3B C21orf2
ITK IFI35
CSN2 BCAM
CRYBB2 MYBPC2
SPRR1A SYN1
RHOD KLK3
AQP2 SSTR1
AQP2 SPRR1A
MLH1 GFAP
ETV2 PRKCG
ETV2 SCNN1G
NTSR1 CHERP
APOA2 NEFH
ADH1C SPARCL1
PRRX2 HTT
PRRX2 BCAM
NR5A1 UROD
TUB MYO1F
SCNN1G CHERP
MAGEA11 INPP5J
ZNF132 KLK3
CTRC HTT
MATK MYO1F
GFAP FOXO4
GFAP NTSR1
GFAP PMS2L11
GUCA2A C21orf2
PAX6 MYO1F
PAX6 KCNJ4
PAX6 OMP
SSTR2 SCNN1G
SYN1 SLC17A4
OR2H1 HNRNPL
SPRR1A CHERP
RHOD CELA3B
KIAA0195 PSD
KIAA0195 DRD4
KIAA0195 HLA-DOA
AQP2 TACR3
HPD NEFH
HNRNPL FOXO4
C21orf2 CSN3
TNFRSF25 HAAO
KCNJ4 HNRNPL
CTRC PSD
UBE2L3 MAPK1
DRD4 CSN3
PAX6 EVX1
PAX6 PRRX2
CYP11B1 BCAM
CRYBB2 GUCA2A
SPRR1A CCL22
GSTM5 GP9
RHOD CSN3
BMPR1B BCAM
PRRX2 HAAO
PRRX2 HNRNPL
NEUROD2 BCAM
GRAP NTSR1
SCNN1G NEUROD2
INPP5E SCNN1G
NNAT CTAG1B
OMP MAGEA11
SSTR3 PSD
PAX6 HAAO
COX7A1 FMO2
GP9 ZNF132
GNAO1 DRD4
CELA3B PRKCG
OXT HTR2C
OR2H1 HTT
OR2H1 C21orf2
CSN2 SYN1
CSN2 CYP11B1
CRYBB2 HAAO
GSTM5 NTSR1
RHOD HAAO
CDH15 SPRR1A
IKBKE KLK3
AQP2 SSTR3
HPD VIL1
KCNQ1 SCNN1G
ETV2 OXT
CSN3 PSD
KLK3 FES
NR5A1 HAAO
TUB NR5A1
SRP54 PSMA6
INPP5E PRRX2
KCNJ4 HAAO
GFAP PRRX2
GFAP IL8RB
GFAP CTRC
NHLH1 PSD
NHLH1 HTR2C
SSTR3 SCNN1G
PAX6 HTR2C
PAX6 GFAP
TACR3 SIRPD
TACR3 PMS2L11
GNAO1 PRKCG
GNAO1 C21orf2
SYN1 TUB
BMP4 GRAP
CELA3B SSTR3
OXT KLK3
LY9 INPP5J
ACVRL1 FOXO4
CSN2 HTT
GSTM5 CSN3
RBP3 NTSR1
RHOD TUB
RHOD KCNJ4
RHOD PSG7
KCNQ1 MYBPC2
LST1 HCK
PSD HAAO
FES HTR2C
HNRNPL BCAM
ELN SIRPD
NR5A1 TNFRSF25
INPP5J FES
INPP5J PRRX2
PMS2L11 CHERP
PMS2L11 GRAP
PRM2 HLA-C
MAGEA11 KLK3
MAGEA11 GPR68
PRB2 KLK3
PRB2 NR5A1
GUCA2A ZNF132
SSTR1 INPP5E
GP9 CSN3
GRIA1 CRHR1
GNAO1 GFAP
SYN1 KLK3
PSG7 INPP5J
HSD17BP1 PRRX2
INHA PLGLB2
TRBV5-4 CD2
OR2H1 HAAO
SPRR1A TACR3
GSTM5 INPP5J
RBP3 C21orf2
RHOD SLC17A4
KIAA0195 OMP
AQP2 CHERP
AQP2 FES
MYO1F SLC17A4
TNFRSF25 PSD
NEUROD2 MYBPC2
PMS2L11 MLN
IL8RB HTT
CTRC MLN
DRD4 HAAO
SSTR3 KCNJ4
SYN1 NTSR1
CYP11B1 SIRPD
FABP1 NEFH
FABP1 VIL1
OR2H1 FES
OR2H1 ZNF132
GSTM5 HAAO
CDH15 FES
CDH15 TACR3
KCNQ1 OMP
MLH1 HLA-DOA
CSN3 HTR2C
TNFRSF25 MYO1F
CCL22 PRKCG
INPP5J TNFRSF25
PMS2L11 HTT
KCNJ4 PSD
CTRC MYBPC2
MATK HTT
GFAP EVX1
GUCA2A GFAP
PAX6 SLC17A4
RARB CACNA1C
GNAO1 INPP5J
SYN1 PSD
SYN1 CCR9
PSG7 HTR2C
PSG7 TUB
HLA-DOA GRAP
S100A9 ID1
OXT SIRPD
OR2H1 TNFRSF25
SPRR1A INPP5J
SPRR1A KCNJ4
SPRR1A GNAO1
RBP3 NEUROD2
RBP3 CELA3B
IKBKE MYO1F
IKBKE HLA-DOA
AQP2 BMPR1B
SLC17A4 HTT
CHERP SIRPD
CSN3 PRKCG
TRD@ PSD
HNRNPL SLC17A4
HNRNPL FES
BMPR1B MYBPC2
FEZ1 FHL1
TUB UROD
SCNN1G HTR2C
SCNN1G TNFRSF25
MAGEA11 NR5A1
ZNF132 MYO1F
ZNF132 CCR9
OMP PRKCG
OMP C21orf2
OMP ZNF132
CTRC SIRPD
AGTR1 TF
GUCA2A INPP5J
SSTR2 SIRPD
SSTR1 PRRT1
SYN1 KCNJ4
SYN1 GFAP
OXT SYN1
SPRR1A BMPR1B
RBP3 HAAO
RBP3 CSN3
KIAA0195 GNAO1
IKBKE CCR9
AQP2 PAX6
MLH1 PSD
ETV2 MYBPC2
ETV2 CSN3
ETV2 GNAO1
MYBPC2 HTR2C
CCL22 MYBPC2
ELN BCAM
NEUROD2 PRKCG
TUB MYBPC2
TUB EVX1
CCR9 BCAM
INPP5J TUB
PMS2L11 SLC17A4
CPLX2 GAS2L1
KCNJ4 MYO1F
OMP UROD
DRD4 C21orf2
DRD4 ZNF132
GFAP HTR2C
PAX6 FES
TACR3 ELN
SSTR1 PSD
SSTR1 FES
SSTR1 PRRX2
GP9 FOXO4
GNAO1 FES
SYN1 HNRNPL
CD48 CD37
OR2H1 PAX6
SPRR1A KLK3
GSTM5 TUB
CDH15 NEUROD2
AQP2 HLA-DOA
AKAP1 CHERP
MLH1 UROD
MLH1 DRD4
ETV2 BCAM
ASS1 IL11
PRRX2 BMPR1B
P2RY4 UROD
KCNJ4 HTT
KCNJ4 BCAM
PRM2 MT1L
ZNF132 TNFRSF25
PRB2 UROD
GFAP TNFRSF25
SSTR3 C21orf2
CELA3B TACR3
A2M ADH1C
CSN2 BMPR1B
RBP3 GP9
RBP3 GNAO1
RBP3 GSTM5
RHOD INPP5J
IKBKE OMP
AQP2 KCNJ4
AQP2 RBP3
KCNQ1 GP9
MLH1 C21orf2
COL1A1 COL1A2
FES BCAM
HNRNPL CSN3
TNFRSF25 C21orf2
NR5A1 HTT
FEZ1 MLN
TUB PRKCG
GRAP MYBPC2
CCR9 MAP3K14
CCR9 TNFRSF25
INPP5E MYBPC2
KCNJ4 HTR2C
PLCD1 PSD
GFAP BCAM
SSTR1 C21orf2
SSTR1 GRAP
GRIA1 GYPA
SYN1 MYO1F
AMELX CTRC
BMP4 HTR2C
OXT FES
TSFM TSPAN31
OR2H1 HTR2C
CSN2 PRRX2
SPRR1A OR2H1
GSTM5 DRD4
RHOD TACR3
RHOD OR2H1
KIAA0195 TNFRSF25
KIAA0195 SPRR1A
IKBKE FOXO4
KCNQ1 GSTM5
MLH1 IL8RB
MLH1 OMP
ETV2 HNRNPL
ETV2 C21orf2
MYBPC2 MAP3K14
MLN NTSR1
KLK3 EVX1
BMPR1B HAAO
ELN BMPR1B
CCR9 SLC17A4
CCR9 UROD
OMP HTR2C
GFAP CSN3
SSTR3 FES
GP9 PRB2
SYN1 HTT
PSG7 HTT
HLA-DOA SIRPD
HLA-DOA PMS2L11
HLA-DOA SYN1
HSD17BP1 NTSR1
CELA3B FES
OXT HLA-DOA
TSFM METTL1
RASGRF1 PRKG1
CRYBB2 OR2H1
GSTM5 HTT
GSTM5 MYO1F
RBP3 SPRR1A
MSX2 INPP5E
KIAA0195 HTT
KIAA0195 HAAO
KIAA0195 CTRC
KIAA0195 PSG7
AQP2 GFAP
SIRPD SLC17A4
MYO1F SIRPD
UROD FOXO4
BCAM HTT
ZNF33B NTSR1
AGER CLEC3B
C21orf2 SLC17A4
CCL22 HTT
ELN CHERP
GRAP TNFRSF25
SCNN1G GRAP
P2RY4 FOXO4
KCNJ4 TUB
DRD4 KCNJ4
GFAP CCL22
TACR3 SCNN1G
SSTR1 BCAM
GP9 TAF1
HSD17BP1 FES
CELA3B CHERP
AHSG CGREF1
OR2H1 CSN3
RBP3 OMP
WASL IFI35
KIAA0195 CSN2
AQP2 KIAA0195
KCNQ1 HLA-DOA
KCNQ1 OR2H1
ETV2 HLA-DOA
NR5A1 PSD
NR5A1 CCL22
GRAP HTR2C
SCNN1G CCL22
KCNJ4 KLK3
IL8RB KLK3
ID1 ACVR2B
PAX6 NR5A1
GNAO1 BCAM
PSG7 MYO1F
PSG7 EVX1
CYP11B1 NTSR1
CELA3B SLC17A4
AHSG DEFA5
FABP1 RBP1
LY9 GP9
OR2H1 SYN1
SPRR1A CSN3
GSTM5 CTRC
RBP3 HTR2C
RHOD BMPR1B
KIAA0195 NTSR1
IKBKE ZNF132
AQP2 SLC17A4
ETV2 AQP2
ITIH2 CRISP3
CCR9 TRD@
MYH10 CPLX2
KCNJ4 NTSR1
KCNJ4 NR5A1
KCNJ4 CCR9
IL8RB C21orf2
ZNF132 MYBPC2
ZNF132 INPP5J
OMP PRRX2
DRD4 PDCD1
DRD4 P2RY4
MATK SCNN1G
GFAP TRD@
SSTR3 PRRX2
IDUA CRHR1
TACR3 SLC17A4
SSTR1 MYBPC2
SYN1 GYPA
AMELX NEUROD2
CHRM1 PSD
HLA-DOA CCL22
HLA-DOA NTSR1
S100A9 ERVK6
CELA3B PSD
OXT MYBPC2
OXT GRAP
LY9 SCNN1G
FABP4 FHL1
MSX2 PLXNB1
KIAA0195 FES
CDH15 CTRC
TIAL1 STAT5B
AQP2 CLCNKB
AQP2 HNRNPL
ETV2 GSTM5
LTF NRGN
C21orf2 CHERP
NEUROD2 HOXA9
NEUROD2 PRRX2
SCNN1G EVX1
SCNN1G NR5A1
COL11A1 CCR9
IL8RB PSD
PAX6 NTSR1
PAX6 CSN3
PAX6 NEUROD2
PAX6 TUB
SSTR1 HOXA9
SSTR1 PMS2L11
GNAO1 PRRX2
CYP11B1 SYN1
CELA3B MYL4
OR2H1 TUB
ITK S100A9
CSN2 INPP5E
CRYBB2 PRKCG
SPRR1A TUB
AQP2 OXT
ANGPT1 SPARCL1
ETV2 SIRPD
ETV2 SYN1
PRKCB KRT4
TNFRSF25 HTR2C
SCNN1G LOC729991
PMS2L11 ZNF33B
FUT6 INPP5J
CTRC SLC17A4
CTRC FES
NHLH1 PLCD1
GP9 PAX6
MATN1 SIRPD
MATN1 NEUROD2
PSG7 GFAP
SERPINB2 CRHR1
HLA-DOA ZNF132
HLA-DOA MATK
HLA-DOA EVX1
RBP3 PSD
FUT1 SCNN1G
RHOD GP9
KIAA0195 SSTR2
SNAP25 F10
MPZ PSD
ACTG2 CNN1
AKAP1 BCAM
MLH1 SCNN1G
ETV2 PRRX2
ETV2 CDH15
CHERP SLC17A4
C21orf2 EVX1
HOXA9 SIRPD
GRAP PRRX2
CCR9 GPR68
GRIK3 PRKG1
DRD4 PRRX2
MATK HAAO
GUCA2A PSD
GUCA2A CSN3
GUCA2A PRB2
PLGLB2 ERVK6
SSTR1 PRKCG
GP9 HTR2C
GRIA1 KCNA3
GNAO1 SLC17A4
PSG7 HAAO
PSG7 EFNA3
MYL4 INPP5E
CYP11B1 CLCNKB
HLA-DOA SLC17A4
HLA-DOA SSTR3
HSD17BP1 SCNN1G
OXT CSN3
CXCL5 CXCL3
GSTM5 NEUROD2
FUT1 PSD
KIAA0195 GP9
CDH15 SLC17A4
CDH15 SSTR3
GRB7 STARD3
AQP2 MLN
MPZ HLA-DOA
AKAP1 CDH15
KCNQ1 CSN3
KCNQ1 SYN1
MLH1 CSN2
MLH1 RHOD
SIRPD HAAO
HTR2C HTT
BCAM PSD
HOXA9 FES
CGREF1 APOA2
NEUROD2 HTR2C
CG030 HAAO
COL11A1 INPP5J
MAGEA11 FOXO4
PLCD1 C21orf2
PLK1 PRKCG
DRD4 EVX1
DRD4 GNB3
GFAP ZNF132
DEFA5 AKR1C4
GUCA2A FES
PAX6 CTRC
SSTR1 SSTR3
GYPA PRKCG
GRIA1 PRKCB
AMELX SCNN1G
PSG7 BCAM
CYP11B1 PMS2L11
HLA-DOA SSTR2
OXT PRKCG
OXT NTSR1
FABP1 DEFA5
IFI35 S100A9
OR2H1 KCNJ4
CRYBB2 SCNN1G
SPRR1A GP9
GSTM5 KCNJ4
GSTM5 SSTR1
RBP3 TNFRSF25
KIAA0195 CSN3
KIAA0195 CELA3B
IKBKE INPP5J
AKAP1 TACR3
KCNQ1 DRD4
ETV2 MYO1F
ETV2 RBP3
FES CHERP
MLN SIRPD
BMPR1B ZNF33B
PRRX2 SLC17A4
INPP5E ELN
FUT6 PRKCG
KCNJ4 PRRX2
IL8RB CCR9
CTRC BMPR1B
AKR1C4 CGREF1
GUCA2A KCNJ4
PAX6 GUCA2A
KCNA3 IDUA
GNAO1 HTR2C
SYN1 SIRPD
SYN1 PMS2L11
AMELX PMS2L11
HLA-DOA IL8RB
HSD17BP1 PMS2L11
FGF2 SERPINB2
LY9 MYBPC2
ITK INHA
CSN2 TUB
CRYBB2 PRRX2
RBP3 FES
RBP3 KCNJ4
RBP3 CTRC
MSX2 NTSR1
RHOD NR5A1
RHOD NEUROD2
RHOD DRD4
GRB7 SCGB2A2
RAB33A HLA-DOA
KCNQ1 PAX6
KCNQ1 KIAA0195
ETV2 PSD
MYBPC2 CHERP
AGER FMO2
NEUROD2 PSD
CCR9 CSN3
INPP5J PRKCG
INPP5J UROD
INPP5J CSN3
INPP5E GRAP
PMS2L11 ELN
ZNF132 HNRNPL
OMP PDCD1
OMP IL8RB
PLCB2 PMS2L11
SSTR2 MYBPC2
SSTR1 SCNN1G
GP9 GPR68
HLA-DOA GPR68
HLA-DOA PLCD1
HLA-DOA BCAM
CD3E MYO1F
BMP4 CTRC
CELA3B BMPR1B
APOC4 AHSG
LY9 MYO1F
LY9 FOXO4
OR2H1 FOXO4
CSN2 HNRNPL
CSN2 HLA-DOA
RBP3 KLK3
MSX2 MLN
MSX2 PMS2L11
RHOD SSTR3
RHOD GNAO1
KIAA0195 PRKCG
CDH15 MLL3
AQP2 GRAP
MPZ LY9
MLH1 NHLH1
MLH1 KIAA0195
ETV2 INPP5E
MYO1F MAP3K14
CCL22 HAAO
EFNA3 SCNN1G
ZNF132 NR5A1
OMP CCL22
CTRC NEUROD2
PRB2 CCR9
MATK KLK3
KRT76 BCAM
TACR3 MYBPC2
GNAO1 NTSR1
GNAO1 KCNJ4
MATN1 INPP5E
AMELX HR44
PSG7 GP9
HLA-DOA ALX1
HLA-DOA PRB2
BMP4 C21orf2
OXT NEUROD2
THBS3 MYBPC2
RASGRF1 GRIK3
ACVRL1 NR5A1
GSTM5 CYP11B1
RBP3 PSG7
ALPI P2RY4
FUT1 TUB
RHOD HTR2C
KIAA0195 HNRNPL
KIAA0195 OR2H1
CDH15 MYO1F
AQP2 CSN3
KCNQ1 OXT
ETV2 NTSR1
TRD@ UROD
APOA1 VIL1
BMPR1B SLC17A4
BMPR1B PSD
GRAP SIRPD
CG030 MYO1F
PMS2L11 HAAO
TAC1 CGREF1
IL17A C21orf2
ZNF132 FOXO4
PRB2 OMP
GUCA2A CG030
SSTR3 SIRPD
PLCB2 PSD
PAX6 INPP5J
SSTR2 C21orf2
GP9 HTT
AMELX SIRPD
AMELX FES
BMP4 PSG7
CELA3B PRRX2
CELA3B GFAP
CELA3B CACNA2D1
OXT GNAO1
ATP12A PRKCB
OR2H1 PSG7
CSN2 PLCB2
CRYBB2 MYO1F
CRYBB2 KLK3
SPRR1A EFNA3
SPRR1A KRT76
SPRR1A CYP11B1
GSTM5 GRAP
GSTM5 PMS2L11
GSTM5 PLCD1
RBP3 BCAM
RBP3 CSN2
LEP UROD
MLH1 INPP5J
MYBPC2 FOXO4
CSN3 MYO1F
EVX1 MYBPC2
FES SLC17A4
FES CSN3
FES EVX1
HNRNPL SIRPD
NR5A1 C21orf2
TUB TRD@
PMS2L11 MYO1F
PMS2L11 HNRNPL
CPLX2 MT1L
FUT6 MYO1F
KCNJ4 PMS2L11
COL11A1 HAAO
IL8RB HTR2C
IL8RB HNRNPL
OMP EVX1
OMP COL11A1
CTRC PRKCG
GFAP GPR68
KRT76 SCNN1G
GUCA2A HNRNPL
PLCB2 MYBPC2
TACR3 INPP5E
SYN1 CHERP
AMELX NTSR1
AMELX BMPR1B
CD53 PTPRC
HSD17BP1 SSTR3
ATP12A SOX2
THBS3 HLA-DOA
OR2H1 MAGEA11
CSN2 SLC17A4
CSN2 SSTR3
CSN2 OXT
CRYBB2 CCR9
RBP3 PMS2L11
SDS IL11
MYL9 TAGLN
MSX2 MATN1
FUT1 C21orf2
RHOD CHERP
RHOD GUCA2A
KIAA0195 BCAM
KIAA0195 TUB
KIAA0195 SYN1
CDH15 PSD
CDH15 ELN
CDH15 GSTM5
CDH15 RBP3
IKBKE DRD4
AQP2 PLCB2
HPD RBP1
RAB33A KLK3
ANGPT1 A2M
MPZ GP9
MLH1 HTT
MAP3K14 PRKCG
PRRX2 HTR2C
NR5A1 PRKCG
CG030 MYBPC2
GPR68 MYBPC2
GPR68 NR5A1
INPP5J EVX1
INPP5E C21orf2
KCNJ4 FES
EFNA3 HNRNPL
PLCD1 TUB
PLK1 KCNJ4
PGK1 NEUROD2
MATK CCR9
GFAP MATK
GUCA2A BCAM
SSTR3 GRAP
SSTR2 HTR2C
GYPA CHERP
GYPA MYBPC2
SYN1 TACR3
PSG7 GNAO1
HLA-DOA MAGEA11
APOB TF
APOC4 APOA2
FABP1 APOC4
IFI35 INHA
LY9 HAAO
OR2H1 GRAP
OR2H1 OXT
CSN2 NEUROD2
CRYBB2 PAX6
ASCL1 CALCA
SPRR1A GUCA2A
GSTM5 IL8RB
RBP3 DRD4
HSF4 MYL4
KIAA0195 SIRPD
KIAA0195 MYO1F
KIAA0195 ZNF132
CDH15 HLA-DOA
LTK HTR2C
KCNQ1 PRKCG
