# Supplementary material for: Functional networks inference from rule-based machine learning models
Source: BioData Min. 2016 Sep 5;9:28. doi: 10.1186/s13040-016-0106-4 (PMC5011349; doi:10.1186/s13040-016-0106-4)
Supplement: Supplementary file 2 — Networks. All networks used in the analysis given as a list of edges. (XZ 11980 kb) [file 13040_2016_106_MOESM2_ESM.xz › networks/pearson/LungM/SE_C4.txt]

ATP12A KRT4
AHSG APOA2
AHSG AKR1C4
AKR1C4 APOA2
AKR1C4 TAC1
AHSG TAC1
TAC1 APOA2
SCGB2A2 STARD3
SCGB2A2 ERBB2
FABP1 AKR1C4
FABP1 AHSG
GNGT1 STAT5B
FABP1 APOA2
FABP1 TAC1
HPD TAC1
ERBB2 STARD3
HPD APOA1
ATP12A GSTA2
HPD AHSG
GSTA2 KRT4
HPD AKR1C4
GRIA1 IDUA
SCNN1G MYBPC2
HPD FABP1
HPD APOA2
DRD4 KLK3
TAC1 APOA1
DRD4 OMP
PLGLB2 STAT5B
SCNN1G PRKCG
RARB IDUA
RARB GRIA1
GNGT1 PLGLB2
KRT6C KRT5
C21orf2 FES
OMP KLK3
AKR1C4 APOA1
HLA-DOA GP9
CCR9 KLK3
AHSG APOA1
PRM2 CPLX2
PRM2 MYH10
HLA-DOA INPP5J
HLA-DOA OMP
CCR9 NR5A1
CCR9 MYO1F
OMP INPP5J
HLA-DOA PSD
SPRR1A MYBPC2
MYBPC2 MYO1F
FHL1 ADH1C
MYBPC2 PRKCG
C21orf2 PSD
CCR9 FOXO4
GP9 OMP
HLA-DOA SCNN1G
FABP1 APOA1
SPRR1A SCNN1G
CHGA SCG2
SCNN1G C21orf2
GFAP HTT
HLA-DOA DRD4
CELA3B NTSR1
OR2H1 KLK3
INPP5J CCR9
CPLX2 HLA-C
RHOD SCNN1G
RHOD SPRR1A
ANGPT1 FHL1
HLA-DOA KLK3
MAGEA12 MAGEA3
MYBPC2 BCAM
PRRX2 PRKCG
SCNN1G PRRX2
OMP CCR9
S100A9 PLGLB2
AHSG IGFBP1
SPRR1A BCAM
RHOD MYBPC2
AQP2 CDH15
APOA1 APOA2
SCNN1G MYO1F
CCR9 MYBPC2
DRD4 NR5A1
GFAP MYBPC2
AQP2 CELA3B
GNGT1 ID1
OMP NR5A1
SYN1 PRKCG
HLA-DOA PRRX2
HLA-DOA CCR9
NPY1R KRT13
SLC17A4 PRKCG
BCAM PRKCG
MYBPC2 HAAO
C21orf2 PRKCG
C21orf2 MYBPC2
PMS2L11 NTSR1
GP9 INPP5J
IGFBP1 AKR1C4
HLA-DOA MYBPC2
AQP2 NTSR1
SCNN1G FES
MYO1F HAAO
NR5A1 FOXO4
OMP MYBPC2
GFAP OMP
IGFBP1 TAC1
MYO1F PRKCG
FES PSD
PRRX2 MYBPC2
DRD4 INPP5J
GFAP CCR9
S100A9 STAT5B
GSTM5 C21orf2
KLK3 PSD
KLK3 MYBPC2
ZNF185 NFATC3
SCNN1G NTSR1
INPP5J KLK3
INPP5E NTSR1
GNGT1 ITK
KLK3 MYO1F
SCNN1G HAAO
ID1 STAT5B
GFAP SCNN1G
PAX6 MYBPC2
GP9 DRD4
IGFBP1 APOA2
CSN2 SCNN1G
RHOD PRKCG
NR5A1 KLK3
CCR9 HTT
CCR9 HNRNPL
PMS2L11 PRKCG
GP9 GUCA2A
FABP1 IGFBP1
BCAM SLC17A4
HNRNPL MYBPC2
C21orf2 SIRPD
PRRX2 FES
SCNN1G SIRPD
KCNJ4 PRKCG
OMP FOXO4
SPRR1A PRKCG
RHOD C21orf2
CDH15 SCNN1G
AQP2 PMS2L11
HPD IGFBP1
NTSR1 MYBPC2
SCNN1G PSD
INPP5J FOXO4
PMS2L11 C21orf2
GFAP C21orf2
GP9 MYBPC2
GP9 SCNN1G
GP9 CCR9
SERPINB2 RARB
HLA-DOA HNRNPL
OR2H1 OMP
COL3A1 COL1A2
TUB KLK3
SCNN1G KLK3
GFAP PSD
GFAP KLK3
SERPINB2 GRIA1
HLA-DOA MYO1F
CELA3B CTRC
ANGPT1 ADH1C
GNGT1 S100A9
PRRX2 C21orf2
SCNN1G SLC17A4
SCNN1G HNRNPL
CCR9 SCNN1G
OMP SCNN1G
GFAP PRKCG
GP9 KLK3
HLA-DOA C21orf2
CELA3B PMS2L11
OR2H1 HLA-DOA
PI3 KRT5
AQP2 SIRPD
AQP2 SYN1
MYBPC2 PSD
NTSR1 PRKCG
C21orf2 NTSR1
TUB HTT
CCR9 HAAO
INPP5J NR5A1
OMP HNRNPL
DRD4 CCR9
SERPINB2 IDUA
HLA-DOA HTT
HLA-DOA GFAP
CSN2 SIRPD
SPRR1A SLC17A4
GSTM5 SCNN1G
CDH15 PRKCG
MYBPC2 SLC17A4
NTSR1 SIRPD
KLK3 HTT
SCNN1G BCAM
PMS2L11 SIRPD
GNAO1 GP9
HLA-DOA PRKCG
CSN2 C21orf2
GSTM5 PSD
GSTM5 MYBPC2
CDH15 PMS2L11
GNGT1 INHA
HNRNPL PSD
OMP TRD@
OR2H1 DRD4
AQP2 MYBPC2
MYO1F HTT
NTSR1 BCAM
CDK4 METTL1
GFAP INPP5J
HLA-DOA NR5A1
CELA3B SIRPD
OR2H1 GFAP
SPRR1A HTT
AQP2 C21orf2
AQP2 SCNN1G
HAAO HTT
PRKCG HAAO
MYBPC2 HTT
MYBPC2 SIRPD
FES PRKCG
SCNN1G HTT
SCNN1G CSN3
GFAP HNRNPL
PAX6 BCAM
GP9 HAAO
GP9 NR5A1
GNAO1 MYBPC2
SYN1 MYBPC2
PSG7 PAX6
OR2H1 CCR9
GSTM5 HLA-DOA
CDH15 NTSR1
PRKCG HTT
HTR2C PSD
BCAM SIRPD
FES SIRPD
PRRX2 PSD
CCR9 PRRX2
PMS2L11 BCAM
GUCA2A KLK3
GP9 MYO1F
HLA-DOA FES
OR2H1 MYBPC2
INSL4 SCGB2A2
RHOD HTT
RHOD CSN2
AQP2 PRKCG
PSD HTT
KLK3 FOXO4
DRD4 PSD
GFAP HAAO
IFI35 STAT5B
OR2H1 GP9
CSN2 CTRC
RBP3 MYBPC2
RHOD HNRNPL
RHOD PMS2L11
RHOD GFAP
AQP2 CSN2
AQP2 RHOD
FES MYBPC2
KLK3 HNRNPL
PRRX2 SIRPD
NR5A1 MYO1F
GRAP PSD
CCR9 PRKCG
CCR9 PSD
CCR9 TUB
AOC3 FHL1
OMP MYO1F
GFAP TUB
GUCA2A MYO1F
GP9 TRD@
HLA-DOA KCNJ4
ITK STAT5B
CSN2 PMS2L11
SPRR1A HAAO
RHOD PRRX2
RHOD HLA-DOA
KLK3 HAAO
KLK3 TRD@
C21orf2 HNRNPL
NEUROD2 NTSR1
INPP5J SCNN1G
GFAP DRD4
GUCA2A HAAO
GUCA2A MYBPC2
GNAO1 HAAO
CELA3B NEUROD2
INHA STAT5B
SPRR1A C21orf2
CDH15 RHOD
HNRNPL HTT
HNRNPL MYO1F
PMS2L11 FES
PMS2L11 SCNN1G
KCNJ4 SCNN1G
CTRC NTSR1
AKR1C4 VIL1
PAX6 SCNN1G
HLA-DOA PSG7
HLA-DOA GNAO1
CSN2 NTSR1
SPRR1A GFAP
KIAA0195 MYBPC2
AQP2 CYP11B1
SIRPD PRKCG
BMPR1B NTSR1
C21orf2 HTR2C
C21orf2 BMPR1B
CCR9 C21orf2
PMS2L11 MYBPC2
PMS2L11 NEUROD2
DRD4 FOXO4
GUCA2A NR5A1
SYN1 SCNN1G
SYN1 PAX6
SPRR1A HNRNPL
SPRR1A PAX6
SPRR1A CSN2
RHOD PSD
CDH15 SIRPD
AQP2 PSD
MLH1 TUB
APOA2 RBP1
C21orf2 HAAO
PRRX2 MYO1F
FHL1 FMO2
GPR68 KLK3
KCNJ4 SLC17A4
DRD4 HTR2C
GUCA2A CCR9
TACR3 CHERP
TACR3 BCAM
HLA-DOA HAAO
LY9 OMP
INSL4 ERBB2
GSTM5 KLK3
KIAA0195 GSTM5
C21orf2 HTT
DRD4 MYBPC2
GFAP MYO1F
HLA-DOA HTR2C
HLA-DOA PAX6
OR2H1 INPP5J
CSN2 PRKCG
SPRR1A CCR9
CSN3 MYBPC2
C21orf2 BCAM
PRRX2 KLK3
INPP5J HNRNPL
INPP5E SIRPD
DRD4 TRD@
GFAP FES
GUCA2A PRKCG
GP9 PRRX2
SYN1 BCAM
OR2H1 PSD
GSTM5 PAX6
RBP3 SIRPD
RBP3 SCNN1G
RHOD BCAM
KIAA0195 RHOD
KLK3 CSN3
NEUROD2 SIRPD
STAT5B ACVR2B
INPP5J PSD
INPP5J MYBPC2
PMS2L11 INPP5E
OMP PSD
OMP TUB
GUCA2A TNFRSF25
PAX6 PRKCG
SSTR1 NEUROD2
GP9 GFAP
CALB1 PCCA
IFI35 ID1
OR2H1 TRD@
OR2H1 GPR68
GSTM5 FES
RHOD CCR9
RHOD RBP3
CDH15 C21orf2
INPP5J HAAO
FUT6 CCR9
KCNJ4 MYBPC2
DRD4 MYO1F
SYN1 C21orf2
PSG7 NR5A1
HLA-DOA FOXO4
HLA-DOA TRD@
CELA3B INPP5E
OXT C21orf2
VWF CCL15
SPRR1A HLA-DOA
GSTM5 SPRR1A
KIAA0195 C21orf2
AQP2 BCAM
C21orf2 KLK3
NEUROD2 FES
TUB FOXO4
