# Supplementary material for: Functional networks inference from rule-based machine learning models
Source: BioData Min. 2016 Sep 5;9:28. doi: 10.1186/s13040-016-0106-4 (PMC5011349; doi:10.1186/s13040-016-0106-4)
Supplement: Supplementary file 2 — Networks. All networks used in the analysis given as a list of edges. (XZ 11980 kb) [file 13040_2016_106_MOESM2_ESM.xz › networks/pearson/LungM/SN_C2.txt]

ATP12A KRT4
AHSG APOA2
AHSG AKR1C4
AKR1C4 APOA2
AKR1C4 TAC1
AHSG TAC1
TAC1 APOA2
SCGB2A2 STARD3
SCGB2A2 ERBB2
FABP1 AKR1C4
FABP1 AHSG
GNGT1 STAT5B
FABP1 APOA2
FABP1 TAC1
HPD TAC1
ERBB2 STARD3
HPD APOA1
ATP12A GSTA2
HPD AHSG
GSTA2 KRT4
HPD AKR1C4
GRIA1 IDUA
SCNN1G MYBPC2
HPD FABP1
HPD APOA2
DRD4 KLK3
TAC1 APOA1
DRD4 OMP
PLGLB2 STAT5B
SCNN1G PRKCG
RARB IDUA
RARB GRIA1
GNGT1 PLGLB2
KRT6C KRT5
C21orf2 FES
OMP KLK3
AKR1C4 APOA1
HLA-DOA GP9
CCR9 KLK3
AHSG APOA1
PRM2 CPLX2
PRM2 MYH10
HLA-DOA INPP5J
HLA-DOA OMP
CCR9 NR5A1
CCR9 MYO1F
OMP INPP5J
HLA-DOA PSD
SPRR1A MYBPC2
MYBPC2 MYO1F
FHL1 ADH1C
MYBPC2 PRKCG
C21orf2 PSD
CCR9 FOXO4
GP9 OMP
HLA-DOA SCNN1G
FABP1 APOA1
SPRR1A SCNN1G
CHGA SCG2
SCNN1G C21orf2
GFAP HTT
HLA-DOA DRD4
CELA3B NTSR1
OR2H1 KLK3
INPP5J CCR9
CPLX2 HLA-C
RHOD SCNN1G
RHOD SPRR1A
ANGPT1 FHL1
HLA-DOA KLK3
MAGEA12 MAGEA3
MYBPC2 BCAM
PRRX2 PRKCG
SCNN1G PRRX2
OMP CCR9
S100A9 PLGLB2
AHSG IGFBP1
SPRR1A BCAM
RHOD MYBPC2
AQP2 CDH15
APOA1 APOA2
SCNN1G MYO1F
CCR9 MYBPC2
DRD4 NR5A1
GFAP MYBPC2
AQP2 CELA3B
GNGT1 ID1
OMP NR5A1
SYN1 PRKCG
HLA-DOA PRRX2
HLA-DOA CCR9
NPY1R KRT13
SLC17A4 PRKCG
BCAM PRKCG
MYBPC2 HAAO
C21orf2 PRKCG
C21orf2 MYBPC2
PMS2L11 NTSR1
GP9 INPP5J
IGFBP1 AKR1C4
HLA-DOA MYBPC2
AQP2 NTSR1
SCNN1G FES
MYO1F HAAO
NR5A1 FOXO4
OMP MYBPC2
GFAP OMP
IGFBP1 TAC1
MYO1F PRKCG
FES PSD
PRRX2 MYBPC2
DRD4 INPP5J
GFAP CCR9
S100A9 STAT5B
GSTM5 C21orf2
KLK3 PSD
KLK3 MYBPC2
ZNF185 NFATC3
SCNN1G NTSR1
INPP5J KLK3
INPP5E NTSR1
GNGT1 ITK
KLK3 MYO1F
SCNN1G HAAO
ID1 STAT5B
GFAP SCNN1G
PAX6 MYBPC2
GP9 DRD4
IGFBP1 APOA2
CSN2 SCNN1G
RHOD PRKCG
NR5A1 KLK3
CCR9 HTT
CCR9 HNRNPL
PMS2L11 PRKCG
GP9 GUCA2A
FABP1 IGFBP1
BCAM SLC17A4
HNRNPL MYBPC2
C21orf2 SIRPD
PRRX2 FES
SCNN1G SIRPD
KCNJ4 PRKCG
OMP FOXO4
SPRR1A PRKCG
RHOD C21orf2
CDH15 SCNN1G
AQP2 PMS2L11
HPD IGFBP1
NTSR1 MYBPC2
SCNN1G PSD
INPP5J FOXO4
PMS2L11 C21orf2
GFAP C21orf2
GP9 MYBPC2
GP9 SCNN1G
GP9 CCR9
SERPINB2 RARB
HLA-DOA HNRNPL
OR2H1 OMP
COL3A1 COL1A2
TUB KLK3
SCNN1G KLK3
GFAP PSD
GFAP KLK3
SERPINB2 GRIA1
HLA-DOA MYO1F
CELA3B CTRC
ANGPT1 ADH1C
GNGT1 S100A9
PRRX2 C21orf2
SCNN1G SLC17A4
SCNN1G HNRNPL
CCR9 SCNN1G
OMP SCNN1G
GFAP PRKCG
GP9 KLK3
HLA-DOA C21orf2
CELA3B PMS2L11
OR2H1 HLA-DOA
PI3 KRT5
AQP2 SIRPD
AQP2 SYN1
MYBPC2 PSD
NTSR1 PRKCG
C21orf2 NTSR1
TUB HTT
CCR9 HAAO
INPP5J NR5A1
OMP HNRNPL
DRD4 CCR9
SERPINB2 IDUA
HLA-DOA HTT
HLA-DOA GFAP
CSN2 SIRPD
SPRR1A SLC17A4
GSTM5 SCNN1G
CDH15 PRKCG
MYBPC2 SLC17A4
NTSR1 SIRPD
KLK3 HTT
SCNN1G BCAM
PMS2L11 SIRPD
GNAO1 GP9
HLA-DOA PRKCG
CSN2 C21orf2
GSTM5 PSD
GSTM5 MYBPC2
CDH15 PMS2L11
GNGT1 INHA
HNRNPL PSD
OMP TRD@
OR2H1 DRD4
AQP2 MYBPC2
MYO1F HTT
NTSR1 BCAM
CDK4 METTL1
GFAP INPP5J
HLA-DOA NR5A1
CELA3B SIRPD
OR2H1 GFAP
SPRR1A HTT
AQP2 C21orf2
AQP2 SCNN1G
HAAO HTT
PRKCG HAAO
MYBPC2 HTT
MYBPC2 SIRPD
FES PRKCG
SCNN1G HTT
SCNN1G CSN3
GFAP HNRNPL
PAX6 BCAM
GP9 HAAO
GP9 NR5A1
GNAO1 MYBPC2
SYN1 MYBPC2
PSG7 PAX6
OR2H1 CCR9
GSTM5 HLA-DOA
CDH15 NTSR1
PRKCG HTT
HTR2C PSD
BCAM SIRPD
FES SIRPD
PRRX2 PSD
CCR9 PRRX2
PMS2L11 BCAM
GUCA2A KLK3
GP9 MYO1F
HLA-DOA FES
OR2H1 MYBPC2
INSL4 SCGB2A2
RHOD HTT
RHOD CSN2
AQP2 PRKCG
PSD HTT
KLK3 FOXO4
DRD4 PSD
GFAP HAAO
IFI35 STAT5B
OR2H1 GP9
CSN2 CTRC
RBP3 MYBPC2
RHOD HNRNPL
RHOD PMS2L11
RHOD GFAP
AQP2 CSN2
AQP2 RHOD
FES MYBPC2
KLK3 HNRNPL
PRRX2 SIRPD
NR5A1 MYO1F
GRAP PSD
CCR9 PRKCG
CCR9 PSD
CCR9 TUB
AOC3 FHL1
OMP MYO1F
GFAP TUB
GUCA2A MYO1F
GP9 TRD@
HLA-DOA KCNJ4
ITK STAT5B
CSN2 PMS2L11
SPRR1A HAAO
RHOD PRRX2
RHOD HLA-DOA
KLK3 HAAO
KLK3 TRD@
C21orf2 HNRNPL
NEUROD2 NTSR1
INPP5J SCNN1G
GFAP DRD4
GUCA2A HAAO
GUCA2A MYBPC2
GNAO1 HAAO
CELA3B NEUROD2
INHA STAT5B
SPRR1A C21orf2
CDH15 RHOD
HNRNPL HTT
HNRNPL MYO1F
PMS2L11 FES
PMS2L11 SCNN1G
KCNJ4 SCNN1G
CTRC NTSR1
AKR1C4 VIL1
PAX6 SCNN1G
HLA-DOA PSG7
HLA-DOA GNAO1
CSN2 NTSR1
SPRR1A GFAP
KIAA0195 MYBPC2
AQP2 CYP11B1
SIRPD PRKCG
BMPR1B NTSR1
C21orf2 HTR2C
C21orf2 BMPR1B
CCR9 C21orf2
PMS2L11 MYBPC2
PMS2L11 NEUROD2
DRD4 FOXO4
GUCA2A NR5A1
SYN1 SCNN1G
SYN1 PAX6
SPRR1A HNRNPL
SPRR1A PAX6
SPRR1A CSN2
RHOD PSD
CDH15 SIRPD
AQP2 PSD
MLH1 TUB
APOA2 RBP1
C21orf2 HAAO
PRRX2 MYO1F
FHL1 FMO2
GPR68 KLK3
KCNJ4 SLC17A4
DRD4 HTR2C
GUCA2A CCR9
TACR3 CHERP
TACR3 BCAM
HLA-DOA HAAO
LY9 OMP
INSL4 ERBB2
GSTM5 KLK3
KIAA0195 GSTM5
C21orf2 HTT
DRD4 MYBPC2
GFAP MYO1F
HLA-DOA HTR2C
HLA-DOA PAX6
OR2H1 INPP5J
CSN2 PRKCG
SPRR1A CCR9
CSN3 MYBPC2
C21orf2 BCAM
PRRX2 KLK3
INPP5J HNRNPL
INPP5E SIRPD
DRD4 TRD@
GFAP FES
GUCA2A PRKCG
GP9 PRRX2
SYN1 BCAM
OR2H1 PSD
GSTM5 PAX6
RBP3 SIRPD
RBP3 SCNN1G
RHOD BCAM
KIAA0195 RHOD
KLK3 CSN3
NEUROD2 SIRPD
STAT5B ACVR2B
INPP5J PSD
INPP5J MYBPC2
PMS2L11 INPP5E
OMP PSD
OMP TUB
GUCA2A TNFRSF25
PAX6 PRKCG
SSTR1 NEUROD2
GP9 GFAP
CALB1 PCCA
IFI35 ID1
OR2H1 TRD@
OR2H1 GPR68
GSTM5 FES
RHOD CCR9
RHOD RBP3
CDH15 C21orf2
INPP5J HAAO
FUT6 CCR9
KCNJ4 MYBPC2
DRD4 MYO1F
SYN1 C21orf2
PSG7 NR5A1
HLA-DOA FOXO4
HLA-DOA TRD@
CELA3B INPP5E
OXT C21orf2
VWF CCL15
SPRR1A HLA-DOA
GSTM5 SPRR1A
KIAA0195 C21orf2
AQP2 BCAM
C21orf2 KLK3
NEUROD2 FES
TUB FOXO4
OMP HAAO
GUCA2A SCNN1G
GP9 PRKCG
PSG7 HNRNPL
CYP11B1 CTRC
GSTM5 SIRPD
SLC17A4 HAAO
KLK3 HTR2C
FHL1 CLEC3B
GFAP KCNJ4
SSTR3 PMS2L11
SSTR1 NTSR1
GNAO1 GUCA2A
HLA-DOA CSN3
CELA3B SSTR1
AHSG VIL1
RHOD SIRPD
RHOD GSTM5
CDH15 BMPR1B
HPD DEFA5
NTSR1 SLC17A4
CLEC3B FMO2
HNRNPL HAAO
BMPR1B PRKCG
C21orf2 MYO1F
NR5A1 MYBPC2
GRAP NEUROD2
INPP5J HTT
INPP5J MYO1F
PMS2L11 BMPR1B
OMP HTT
PAX6 KLK3
COX7A1 FHL1
GP9 PSD
IGFBP1 APOA1
GNAO1 MYO1F
GNAO1 OMP
HLA-DOA TUB
CELA3B CYP11B1
INHA ID1
CSN2 TACR3
SPRR1A MYO1F
GSTM5 PSG7
KIAA0195 HTR2C
KIAA0195 RBP3
CDH15 CELA3B
GRB7 ERBB2
AQP2 NEUROD2
PSD PRKCG
FES HTT
BMPR1B CHERP
FHL1 SPARCL1
PMS2L11 PSD
CTRC PMS2L11
DRD4 HTT
DRD4 TUB
DEFA5 APOA1
PAX6 CCR9
COX7A1 AOC3
GP9 TNFRSF25
RARB CRHR1
LY9 KLK3
CSN2 PSD
RHOD MYO1F
RHOD PAX6
CDH15 SYN1
CDH15 CSN2
AQP2 INPP5E
BCAM HAAO
EVX1 HTT
HNRNPL PRKCG
KLK3 UROD
TUB PSD
PMS2L11 PRRX2
PAX6 HTT
GNAO1 PSD
PSG7 KLK3
MAS1 FOXO4
OR2H1 PRRX2
OR2H1 NR5A1
OR2H1 SCNN1G
CSN2 MYBPC2
CSN2 GFAP
CSN2 CELA3B
MSX2 FEZ1
FUT1 GSTM5
RHOD NTSR1
CDH15 MYBPC2
TNFRSF25 KLK3
SCNN1G BMPR1B
CTRC C21orf2
GFAP SLC17A4
PAX6 C21orf2
TACR3 BMPR1B
PSG7 MYBPC2
PSG7 DRD4
OXT PSD
OXT SCNN1G
OR2H1 GUCA2A
SPRR1A SIRPD
SPRR1A CTRC
GSTM5 SYN1
GSTM5 OXT
RHOD SYN1
KIAA0195 SCNN1G
KIAA0195 GFAP
ETV2 RHOD
GNGT1 IFI35
MYO1F PSD
FOXO4 MYO1F
BCAM CHERP
FES HAAO
APOA2 VIL1
SCNN1G TUB
INPP5E BCAM
TAC1 VIL1
NNAT CALB1
DRD4 HNRNPL
AKR1C4 RBP1
SSTR3 NTSR1
PLGLB2 ID1
GNAO1 GRAP
GNAO1 SCNN1G
SYN1 PRRX2
PSG7 PSD
PSG7 OMP
HLA-DOA GUCA2A
AHSG NEFH
OR2H1 GNAO1
SFTPC AGER
RHOD FES
CDH15 CHERP
CDH15 BCAM
CDH15 PRRX2
AQP2 CTRC
FOXO4 HTT
NTSR1 PSD
EVX1 PSD
FES NTSR1
TNFRSF25 MYBPC2
PRRX2 NTSR1
NR5A1 HNRNPL
NEUROD2 C21orf2
TUB HNRNPL
GRAP FES
TAC1 NEFH
GUCA2A PRRX2
GUCA2A OMP
PAX6 HNRNPL
GP9 HNRNPL
GP9 C21orf2
GNAO1 TNFRSF25
PSG7 SCNN1G
PSG7 CCR9
CELA3B BCAM
CELA3B AMELX
AHSG RBP1
LY9 HLA-DOA
SPRR1A PSD
SPRR1A NTSR1
SPRR1A FES
GSTM5 CCR9
GSTM5 OR2H1
RBP3 HLA-DOA
KIAA0195 KLK3
BCAM MYO1F
FES MYO1F
TUB HTR2C
CCR9 FES
IL8RB TUB
OMP GPR68
OMP KCNJ4
DRD4 UROD
DRD4 GPR68
PAX6 PSD
TRD@ CD2
ITK ID1
ITK PLGLB2
GSTM5 BCAM
GSTM5 HNRNPL
GSTM5 GFAP
RBP3 SSTR2
MLH1 KLK3
PSD SIRPD
BMPR1B FES
CTRC SCNN1G
DRD4 TNFRSF25
DRD4 MAGEA11
GFAP NR5A1
SSTR3 PRKCG
PAX6 DRD4
TACR3 PRKCG
TACR3 NTSR1
GP9 FES
TAC1 DEFA5
GNAO1 ZNF132
CELA3B MYBPC2
TRBV5-4 TRD@
INSL4 STARD3
CSN2 FES
SPRR1A PRRX2
GSTM5 PRKCG
GSTM5 CSN2
RHOD OMP
RHOD CTRC
TIAL1 IFI35
AQP2 GSTM5
GNGT1 ACVR2B
CHERP PRKCG
KLK3 PRKCG
APOA1 NEFH
PRRX2 CSN3
NEUROD2 BMPR1B
FUT6 FOXO4
KCNJ4 C21orf2
OMP TNFRSF25
AKR1C4 NEFH
SSTR1 SIRPD
GRIA1 CACNA1C
HSD17BP1 PRKCG
IFI35 ACVR2B
CRYBB2 GP9
SPRR1A PMS2L11
SPRR1A OMP
GSTM5 HTR2C
KIAA0195 PAX6
CDH15 INPP5E
TIAL1 S100A9
AQP2 PRRX2
FOXO4 HAAO
BMPR1B SIRPD
CCL22 MYO1F
GRAP C21orf2
CCR9 EVX1
INPP5J TRD@
INPP5E PRKCG
MAGEA11 CCR9
ZNF132 HAAO
CTRC BCAM
NHLH1 TUB
GP9 KCNJ4
GNAO1 PAX6
MATN1 NTSR1
HLA-DOA TNFRSF25
BMP4 PSD
CELA3B SCNN1G
OXT PRRX2
LY9 DRD4
OR2H1 PRKCG
OR2H1 MYO1F
CSN2 CHERP
SPRR1A PSG7
GSTM5 PRRX2
GSTM5 OMP
GSTM5 GNAO1
FUT1 HLA-DOA
RHOD CCL22
KCNQ1 KLK3
CSN3 NTSR1
CST2 CST4
CXCL11 CXCL10
TUB C21orf2
CCR9 CCL22
INPP5J C21orf2
INPP5E NEUROD2
TAC1 RBP1
OMP CSN3
DRD4 SCNN1G
DRD4 PRB2
GUCA2A DRD4
CACNA1C IDUA
GNAO1 HNRNPL
GNAO1 KLK3
GNAO1 CCR9
PSG7 C21orf2
CELA3B MLN
CELA3B C21orf2
ITK IFI35
CSN2 BCAM
CRYBB2 MYBPC2
SPRR1A SYN1
RHOD KLK3
AQP2 SSTR1
AQP2 SPRR1A
MLH1 GFAP
ETV2 PRKCG
ETV2 SCNN1G
NTSR1 CHERP
APOA2 NEFH
ADH1C SPARCL1
PRRX2 HTT
PRRX2 BCAM
NR5A1 UROD
TUB MYO1F
SCNN1G CHERP
MAGEA11 INPP5J
ZNF132 KLK3
CTRC HTT
MATK MYO1F
GFAP FOXO4
GFAP NTSR1
GFAP PMS2L11
GUCA2A C21orf2
PAX6 MYO1F
PAX6 KCNJ4
PAX6 OMP
SSTR2 SCNN1G
SYN1 SLC17A4
OR2H1 HNRNPL
SPRR1A CHERP
RHOD CELA3B
KIAA0195 PSD
KIAA0195 DRD4
KIAA0195 HLA-DOA
AQP2 TACR3
HPD NEFH
HNRNPL FOXO4
C21orf2 CSN3
TNFRSF25 HAAO
KCNJ4 HNRNPL
CTRC PSD
UBE2L3 MAPK1
DRD4 CSN3
PAX6 EVX1
PAX6 PRRX2
CYP11B1 BCAM
CRYBB2 GUCA2A
SPRR1A CCL22
GSTM5 GP9
RHOD CSN3
BMPR1B BCAM
PRRX2 HAAO
PRRX2 HNRNPL
NEUROD2 BCAM
GRAP NTSR1
SCNN1G NEUROD2
INPP5E SCNN1G
NNAT CTAG1B
OMP MAGEA11
SSTR3 PSD
PAX6 HAAO
COX7A1 FMO2
GP9 ZNF132
GNAO1 DRD4
CELA3B PRKCG
OXT HTR2C
OR2H1 HTT
OR2H1 C21orf2
CSN2 SYN1
CSN2 CYP11B1
CRYBB2 HAAO
GSTM5 NTSR1
RHOD HAAO
CDH15 SPRR1A
IKBKE KLK3
AQP2 SSTR3
HPD VIL1
KCNQ1 SCNN1G
ETV2 OXT
CSN3 PSD
KLK3 FES
NR5A1 HAAO
TUB NR5A1
SRP54 PSMA6
INPP5E PRRX2
KCNJ4 HAAO
GFAP PRRX2
GFAP IL8RB
GFAP CTRC
NHLH1 PSD
NHLH1 HTR2C
SSTR3 SCNN1G
PAX6 HTR2C
PAX6 GFAP
TACR3 SIRPD
TACR3 PMS2L11
GNAO1 PRKCG
GNAO1 C21orf2
SYN1 TUB
BMP4 GRAP
CELA3B SSTR3
OXT KLK3
LY9 INPP5J
ACVRL1 FOXO4
CSN2 HTT
GSTM5 CSN3
RBP3 NTSR1
RHOD TUB
RHOD KCNJ4
RHOD PSG7
KCNQ1 MYBPC2
LST1 HCK
PSD HAAO
FES HTR2C
HNRNPL BCAM
ELN SIRPD
NR5A1 TNFRSF25
INPP5J FES
INPP5J PRRX2
PMS2L11 CHERP
PMS2L11 GRAP
PRM2 HLA-C
MAGEA11 KLK3
MAGEA11 GPR68
PRB2 KLK3
PRB2 NR5A1
GUCA2A ZNF132
SSTR1 INPP5E
GP9 CSN3
GRIA1 CRHR1
GNAO1 GFAP
SYN1 KLK3
PSG7 INPP5J
HSD17BP1 PRRX2
INHA PLGLB2
TRBV5-4 CD2
OR2H1 HAAO
SPRR1A TACR3
GSTM5 INPP5J
RBP3 C21orf2
RHOD SLC17A4
KIAA0195 OMP
AQP2 CHERP
AQP2 FES
MYO1F SLC17A4
TNFRSF25 PSD
NEUROD2 MYBPC2
PMS2L11 MLN
IL8RB HTT
CTRC MLN
DRD4 HAAO
SSTR3 KCNJ4
SYN1 NTSR1
CYP11B1 SIRPD
FABP1 NEFH
FABP1 VIL1
OR2H1 FES
OR2H1 ZNF132
GSTM5 HAAO
CDH15 FES
CDH15 TACR3
KCNQ1 OMP
MLH1 HLA-DOA
CSN3 HTR2C
TNFRSF25 MYO1F
CCL22 PRKCG
INPP5J TNFRSF25
PMS2L11 HTT
KCNJ4 PSD
CTRC MYBPC2
MATK HTT
GFAP EVX1
GUCA2A GFAP
PAX6 SLC17A4
RARB CACNA1C
GNAO1 INPP5J
SYN1 PSD
SYN1 CCR9
PSG7 HTR2C
PSG7 TUB
HLA-DOA GRAP
S100A9 ID1
OXT SIRPD
OR2H1 TNFRSF25
SPRR1A INPP5J
SPRR1A KCNJ4
SPRR1A GNAO1
RBP3 NEUROD2
RBP3 CELA3B
IKBKE MYO1F
IKBKE HLA-DOA
AQP2 BMPR1B
SLC17A4 HTT
CHERP SIRPD
CSN3 PRKCG
TRD@ PSD
HNRNPL SLC17A4
HNRNPL FES
BMPR1B MYBPC2
FEZ1 FHL1
TUB UROD
SCNN1G HTR2C
SCNN1G TNFRSF25
MAGEA11 NR5A1
ZNF132 MYO1F
ZNF132 CCR9
OMP PRKCG
OMP C21orf2
OMP ZNF132
CTRC SIRPD
AGTR1 TF
GUCA2A INPP5J
SSTR2 SIRPD
SSTR1 PRRT1
SYN1 KCNJ4
SYN1 GFAP
OXT SYN1
SPRR1A BMPR1B
RBP3 HAAO
RBP3 CSN3
KIAA0195 GNAO1
IKBKE CCR9
AQP2 PAX6
MLH1 PSD
ETV2 MYBPC2
ETV2 CSN3
ETV2 GNAO1
MYBPC2 HTR2C
CCL22 MYBPC2
ELN BCAM
NEUROD2 PRKCG
TUB MYBPC2
TUB EVX1
CCR9 BCAM
INPP5J TUB
PMS2L11 SLC17A4
CPLX2 GAS2L1
KCNJ4 MYO1F
OMP UROD
DRD4 C21orf2
DRD4 ZNF132
GFAP HTR2C
PAX6 FES
TACR3 ELN
SSTR1 PSD
SSTR1 FES
SSTR1 PRRX2
GP9 FOXO4
GNAO1 FES
SYN1 HNRNPL
CD48 CD37
OR2H1 PAX6
SPRR1A KLK3
GSTM5 TUB
CDH15 NEUROD2
AQP2 HLA-DOA
AKAP1 CHERP
MLH1 UROD
MLH1 DRD4
ETV2 BCAM
ASS1 IL11
PRRX2 BMPR1B
P2RY4 UROD
KCNJ4 HTT
KCNJ4 BCAM
PRM2 MT1L
ZNF132 TNFRSF25
PRB2 UROD
GFAP TNFRSF25
SSTR3 C21orf2
CELA3B TACR3
A2M ADH1C
CSN2 BMPR1B
RBP3 GP9
RBP3 GNAO1
RBP3 GSTM5
RHOD INPP5J
IKBKE OMP
AQP2 KCNJ4
AQP2 RBP3
KCNQ1 GP9
MLH1 C21orf2
COL1A1 COL1A2
FES BCAM
HNRNPL CSN3
TNFRSF25 C21orf2
NR5A1 HTT
FEZ1 MLN
TUB PRKCG
GRAP MYBPC2
CCR9 MAP3K14
CCR9 TNFRSF25
INPP5E MYBPC2
KCNJ4 HTR2C
PLCD1 PSD
GFAP BCAM
SSTR1 C21orf2
SSTR1 GRAP
GRIA1 GYPA
SYN1 MYO1F
AMELX CTRC
BMP4 HTR2C
OXT FES
TSFM TSPAN31
OR2H1 HTR2C
CSN2 PRRX2
SPRR1A OR2H1
GSTM5 DRD4
RHOD TACR3
RHOD OR2H1
KIAA0195 TNFRSF25
KIAA0195 SPRR1A
IKBKE FOXO4
KCNQ1 GSTM5
MLH1 IL8RB
MLH1 OMP
ETV2 HNRNPL
ETV2 C21orf2
MYBPC2 MAP3K14
MLN NTSR1
KLK3 EVX1
BMPR1B HAAO
ELN BMPR1B
CCR9 SLC17A4
CCR9 UROD
OMP HTR2C
GFAP CSN3
SSTR3 FES
GP9 PRB2
SYN1 HTT
PSG7 HTT
HLA-DOA SIRPD
HLA-DOA PMS2L11
HLA-DOA SYN1
HSD17BP1 NTSR1
CELA3B FES
OXT HLA-DOA
TSFM METTL1
RASGRF1 PRKG1
CRYBB2 OR2H1
GSTM5 HTT
GSTM5 MYO1F
RBP3 SPRR1A
MSX2 INPP5E
KIAA0195 HTT
KIAA0195 HAAO
KIAA0195 CTRC
KIAA0195 PSG7
AQP2 GFAP
SIRPD SLC17A4
MYO1F SIRPD
UROD FOXO4
BCAM HTT
ZNF33B NTSR1
AGER CLEC3B
C21orf2 SLC17A4
CCL22 HTT
ELN CHERP
GRAP TNFRSF25
SCNN1G GRAP
P2RY4 FOXO4
KCNJ4 TUB
DRD4 KCNJ4
GFAP CCL22
TACR3 SCNN1G
SSTR1 BCAM
GP9 TAF1
HSD17BP1 FES
CELA3B CHERP
AHSG CGREF1
OR2H1 CSN3
RBP3 OMP
WASL IFI35
KIAA0195 CSN2
AQP2 KIAA0195
KCNQ1 HLA-DOA
KCNQ1 OR2H1
ETV2 HLA-DOA
NR5A1 PSD
NR5A1 CCL22
GRAP HTR2C
SCNN1G CCL22
KCNJ4 KLK3
IL8RB KLK3
ID1 ACVR2B
PAX6 NR5A1
GNAO1 BCAM
PSG7 MYO1F
PSG7 EVX1
CYP11B1 NTSR1
CELA3B SLC17A4
AHSG DEFA5
FABP1 RBP1
LY9 GP9
OR2H1 SYN1
SPRR1A CSN3
GSTM5 CTRC
RBP3 HTR2C
RHOD BMPR1B
KIAA0195 NTSR1
IKBKE ZNF132
AQP2 SLC17A4
ETV2 AQP2
ITIH2 CRISP3
CCR9 TRD@
MYH10 CPLX2
KCNJ4 NTSR1
KCNJ4 NR5A1
KCNJ4 CCR9
IL8RB C21orf2
ZNF132 MYBPC2
ZNF132 INPP5J
OMP PRRX2
DRD4 PDCD1
DRD4 P2RY4
MATK SCNN1G
GFAP TRD@
SSTR3 PRRX2
IDUA CRHR1
TACR3 SLC17A4
SSTR1 MYBPC2
SYN1 GYPA
AMELX NEUROD2
CHRM1 PSD
HLA-DOA CCL22
HLA-DOA NTSR1
S100A9 ERVK6
CELA3B PSD
OXT MYBPC2
OXT GRAP
LY9 SCNN1G
FABP4 FHL1
MSX2 PLXNB1
KIAA0195 FES
CDH15 CTRC
TIAL1 STAT5B
AQP2 CLCNKB
AQP2 HNRNPL
ETV2 GSTM5
LTF NRGN
C21orf2 CHERP
NEUROD2 HOXA9
NEUROD2 PRRX2
SCNN1G EVX1
SCNN1G NR5A1
COL11A1 CCR9
IL8RB PSD
PAX6 NTSR1
PAX6 CSN3
PAX6 NEUROD2
PAX6 TUB
SSTR1 HOXA9
SSTR1 PMS2L11
GNAO1 PRRX2
CYP11B1 SYN1
CELA3B MYL4
OR2H1 TUB
ITK S100A9
CSN2 INPP5E
CRYBB2 PRKCG
SPRR1A TUB
AQP2 OXT
ANGPT1 SPARCL1
ETV2 SIRPD
ETV2 SYN1
PRKCB KRT4
TNFRSF25 HTR2C
SCNN1G LOC729991
PMS2L11 ZNF33B
FUT6 INPP5J
CTRC SLC17A4
CTRC FES
NHLH1 PLCD1
GP9 PAX6
MATN1 SIRPD
MATN1 NEUROD2
PSG7 GFAP
SERPINB2 CRHR1
HLA-DOA ZNF132
HLA-DOA MATK
HLA-DOA EVX1
RBP3 PSD
FUT1 SCNN1G
RHOD GP9
KIAA0195 SSTR2
SNAP25 F10
MPZ PSD
ACTG2 CNN1
AKAP1 BCAM
MLH1 SCNN1G
ETV2 PRRX2
ETV2 CDH15
CHERP SLC17A4
C21orf2 EVX1
HOXA9 SIRPD
GRAP PRRX2
CCR9 GPR68
GRIK3 PRKG1
DRD4 PRRX2
MATK HAAO
GUCA2A PSD
GUCA2A CSN3
GUCA2A PRB2
PLGLB2 ERVK6
SSTR1 PRKCG
GP9 HTR2C
GRIA1 KCNA3
GNAO1 SLC17A4
PSG7 HAAO
PSG7 EFNA3
MYL4 INPP5E
CYP11B1 CLCNKB
HLA-DOA SLC17A4
HLA-DOA SSTR3
HSD17BP1 SCNN1G
OXT CSN3
CXCL5 CXCL3
GSTM5 NEUROD2
FUT1 PSD
KIAA0195 GP9
CDH15 SLC17A4
CDH15 SSTR3
GRB7 STARD3
AQP2 MLN
MPZ HLA-DOA
AKAP1 CDH15
KCNQ1 CSN3
KCNQ1 SYN1
MLH1 CSN2
MLH1 RHOD
SIRPD HAAO
HTR2C HTT
BCAM PSD
HOXA9 FES
CGREF1 APOA2
NEUROD2 HTR2C
CG030 HAAO
COL11A1 INPP5J
MAGEA11 FOXO4
PLCD1 C21orf2
PLK1 PRKCG
DRD4 EVX1
DRD4 GNB3
GFAP ZNF132
DEFA5 AKR1C4
GUCA2A FES
PAX6 CTRC
SSTR1 SSTR3
GYPA PRKCG
GRIA1 PRKCB
AMELX SCNN1G
PSG7 BCAM
CYP11B1 PMS2L11
HLA-DOA SSTR2
OXT PRKCG
OXT NTSR1
FABP1 DEFA5
IFI35 S100A9
OR2H1 KCNJ4
CRYBB2 SCNN1G
SPRR1A GP9
GSTM5 KCNJ4
GSTM5 SSTR1
RBP3 TNFRSF25
KIAA0195 CSN3
KIAA0195 CELA3B
IKBKE INPP5J
AKAP1 TACR3
KCNQ1 DRD4
ETV2 MYO1F
ETV2 RBP3
FES CHERP
MLN SIRPD
BMPR1B ZNF33B
PRRX2 SLC17A4
INPP5E ELN
FUT6 PRKCG
KCNJ4 PRRX2
IL8RB CCR9
CTRC BMPR1B
AKR1C4 CGREF1
GUCA2A KCNJ4
PAX6 GUCA2A
KCNA3 IDUA
GNAO1 HTR2C
SYN1 SIRPD
SYN1 PMS2L11
AMELX PMS2L11
HLA-DOA IL8RB
HSD17BP1 PMS2L11
FGF2 SERPINB2
LY9 MYBPC2
ITK INHA
CSN2 TUB
CRYBB2 PRRX2
RBP3 FES
RBP3 KCNJ4
RBP3 CTRC
MSX2 NTSR1
RHOD NR5A1
RHOD NEUROD2
RHOD DRD4
GRB7 SCGB2A2
RAB33A HLA-DOA
KCNQ1 PAX6
KCNQ1 KIAA0195
ETV2 PSD
MYBPC2 CHERP
AGER FMO2
NEUROD2 PSD
CCR9 CSN3
INPP5J PRKCG
INPP5J UROD
INPP5J CSN3
INPP5E GRAP
PMS2L11 ELN
ZNF132 HNRNPL
OMP PDCD1
OMP IL8RB
PLCB2 PMS2L11
SSTR2 MYBPC2
SSTR1 SCNN1G
GP9 GPR68
HLA-DOA GPR68
HLA-DOA PLCD1
HLA-DOA BCAM
CD3E MYO1F
BMP4 CTRC
CELA3B BMPR1B
APOC4 AHSG
LY9 MYO1F
LY9 FOXO4
OR2H1 FOXO4
CSN2 HNRNPL
CSN2 HLA-DOA
RBP3 KLK3
MSX2 MLN
MSX2 PMS2L11
RHOD SSTR3
RHOD GNAO1
KIAA0195 PRKCG
CDH15 MLL3
AQP2 GRAP
MPZ LY9
MLH1 NHLH1
MLH1 KIAA0195
ETV2 INPP5E
MYO1F MAP3K14
CCL22 HAAO
EFNA3 SCNN1G
ZNF132 NR5A1
OMP CCL22
CTRC NEUROD2
PRB2 CCR9
MATK KLK3
KRT76 BCAM
TACR3 MYBPC2
GNAO1 NTSR1
GNAO1 KCNJ4
MATN1 INPP5E
AMELX HR44
PSG7 GP9
HLA-DOA ALX1
HLA-DOA PRB2
BMP4 C21orf2
OXT NEUROD2
THBS3 MYBPC2
RASGRF1 GRIK3
ACVRL1 NR5A1
GSTM5 CYP11B1
RBP3 PSG7
ALPI P2RY4
FUT1 TUB
RHOD HTR2C
KIAA0195 HNRNPL
KIAA0195 OR2H1
CDH15 MYO1F
AQP2 CSN3
KCNQ1 OXT
ETV2 NTSR1
TRD@ UROD
APOA1 VIL1
BMPR1B SLC17A4
BMPR1B PSD
GRAP SIRPD
CG030 MYO1F
PMS2L11 HAAO
TAC1 CGREF1
IL17A C21orf2
ZNF132 FOXO4
PRB2 OMP
GUCA2A CG030
SSTR3 SIRPD
PLCB2 PSD
PAX6 INPP5J
SSTR2 C21orf2
GP9 HTT
AMELX SIRPD
AMELX FES
BMP4 PSG7
CELA3B PRRX2
CELA3B GFAP
CELA3B CACNA2D1
OXT GNAO1
ATP12A PRKCB
OR2H1 PSG7
CSN2 PLCB2
CRYBB2 MYO1F
CRYBB2 KLK3
SPRR1A EFNA3
SPRR1A KRT76
SPRR1A CYP11B1
GSTM5 GRAP
GSTM5 PMS2L11
GSTM5 PLCD1
RBP3 BCAM
RBP3 CSN2
LEP UROD
MLH1 INPP5J
MYBPC2 FOXO4
CSN3 MYO1F
EVX1 MYBPC2
FES SLC17A4
FES CSN3
FES EVX1
HNRNPL SIRPD
NR5A1 C21orf2
TUB TRD@
PMS2L11 MYO1F
PMS2L11 HNRNPL
CPLX2 MT1L
FUT6 MYO1F
KCNJ4 PMS2L11
COL11A1 HAAO
IL8RB HTR2C
IL8RB HNRNPL
OMP EVX1
OMP COL11A1
CTRC PRKCG
GFAP GPR68
KRT76 SCNN1G
GUCA2A HNRNPL
PLCB2 MYBPC2
TACR3 INPP5E
SYN1 CHERP
AMELX NTSR1
AMELX BMPR1B
CD53 PTPRC
HSD17BP1 SSTR3
ATP12A SOX2
THBS3 HLA-DOA
OR2H1 MAGEA11
CSN2 SLC17A4
CSN2 SSTR3
CSN2 OXT
CRYBB2 CCR9
RBP3 PMS2L11
SDS IL11
MYL9 TAGLN
MSX2 MATN1
FUT1 C21orf2
RHOD CHERP
RHOD GUCA2A
KIAA0195 BCAM
KIAA0195 TUB
KIAA0195 SYN1
CDH15 PSD
CDH15 ELN
CDH15 GSTM5
CDH15 RBP3
IKBKE DRD4
AQP2 PLCB2
HPD RBP1
RAB33A KLK3
ANGPT1 A2M
MPZ GP9
MLH1 HTT
MAP3K14 PRKCG
PRRX2 HTR2C
NR5A1 PRKCG
CG030 MYBPC2
GPR68 MYBPC2
GPR68 NR5A1
INPP5J EVX1
INPP5E C21orf2
KCNJ4 FES
EFNA3 HNRNPL
PLCD1 TUB
PLK1 KCNJ4
PGK1 NEUROD2
MATK CCR9
GFAP MATK
GUCA2A BCAM
SSTR3 GRAP
SSTR2 HTR2C
GYPA CHERP
GYPA MYBPC2
SYN1 TACR3
PSG7 GNAO1
HLA-DOA MAGEA11
APOB TF
APOC4 APOA2
FABP1 APOC4
IFI35 INHA
LY9 HAAO
OR2H1 GRAP
OR2H1 OXT
CSN2 NEUROD2
CRYBB2 PAX6
ASCL1 CALCA
SPRR1A GUCA2A
GSTM5 IL8RB
RBP3 DRD4
HSF4 MYL4
KIAA0195 SIRPD
KIAA0195 MYO1F
KIAA0195 ZNF132
CDH15 HLA-DOA
LTK HTR2C
KCNQ1 PRKCG
MYL2 BCAM
EVX1 MYO1F
TNFRSF25 PRKCG
HOXA9 PSD
ELN PRRX2
NR5A1 PRRX2
TUB CCL22
CG030 PRKCG
CCR9 CD79A
INPP5E SLC17A4
ZNF132 HTR2C
DRD4 IL8RB
MATK MYBPC2
GFAP TAF1
GUCA2A HTR2C
PLCB2 PRKCG
PAX6 GRAP
PAX6 PMS2L11
COX7A1 SPARCL1
GNAO1 SIRPD
GNAO1 CSN3
GNAO1 NR5A1
PSG7 CSN3
MYL4 PRRX2
HLA-DOA TAF1
FGF2 GRIA1
CELA3B HR44
CELA3B HOXA9
CELA3B FEZ1
EPHA1 KLK3
INHA S100A9
OXT GUCA2A
OXT GP9
LY9 CCR9
THBS3 GP9
SPRR1A TNFRSF25
SPRR1A CELA3B
SPRR1A GPLD1
GSTM5 GUCA2A
RBP3 MYO1F
RBP3 HNRNPL
RBP3 AMELX
FUT1 INPP5J
KIAA0195 CCR9
KIAA0195 PLCD1
CDH15 MLN
CDH15 CYP11B1
MPZ SCNN1G
CHERP MLL3
PSD SLC17A4
NTSR1 HAAO
ZNF33B CHERP
ADH1C FMO2
STRA13 APOA2
TNFRSF25 HNRNPL
CCL22 FOXO4
CCL22 HNRNPL
CACNA1A BCAM
ELN NTSR1
NEUROD2 CHERP
GPR68 TRD@
INPP5E CSN3
INPP5E BMPR1B
INPP5E FEZ1
P2RY4 KLK3
AOC3 CLEC3B
KCNJ4 CSN3
KCNJ4 CCL22
NOS1 MLN
COL11A1 FOXO4
OMP SLC17A4
OMP FES
CTRC EVX1
DRD4 PRKCG
AKR1C4 STRA13
GFAP SIRPD
GUCA2A GRAP
NHLH1 C21orf2
NHLH1 GFAP
PLCB2 MYO1F
PAX6 ALX1
TACR3 CTRC
GP9 GRAP
RARB PRKCB
GNAO1 HTT
PSG7 SYN1
CYP11B1 MLN
CYP11B1 NEUROD2
HLA-DOA UROD
CELA3B GRAP
CELA3B SSTR2
APOC4 TAC1
APOC4 AKR1C4
FABP1 CGREF1
THBS3 OMP
CSN2 CSN3
CSN2 MATK
GSTM5 TNFRSF25
RBP3 PRKCG
RBP3 PRRX2
RBP3 GFAP
RBP3 OR2H1
MSX2 CELA3B
FUT1 OMP
RHOD EFNA3
RHOD IL8RB
RHOD SSTR2
KIAA0195 INPP5J
IKBKE TUB
AKAP1 SIRPD
DCHS1 RBP3
HNRNPL NTSR1
IFNA6 PRKCG
TNFRSF25 TAF1
PRRX2 IFNA6
INPP5J CCL22
AOC3 FMO2
IL8RB INPP5J
MAGEA11 P2RY4
CTRC CHERP
PCCA NNAT
DRD4 FES
KRT76 C21orf2
NHLH1 KLK3
GP9 MAGEA11
IGFBP1 DEFA5
PSG7 KCNJ4
MYL4 PRKCG
MYL4 SSTR1
CD3E MYBPC2
CELA3B SYN1
CELA3B HSD17BP1
AHSG STRA13
OXT PAX6
THBS3 GRAP
THBS3 GFAP
TSFM CCT2
SPARC COL1A2
FABP4 CLEC3B
MSX2 FBXW4P1
FUT1 CCR9
KIAA0195 PMS2L11
MPZ HAAO
MPZ OMP
MPZ GFAP
KCNQ1 PRRX2
MLH1 HTR2C
MLH1 HNRNPL
MLH1 CCR9
ETV2 SPRR1A
NTSR1 MYO1F
NTSR1 HR44
TFF1 MUC5AC
CCL22 C21orf2
CACNA1A PRKCG
CACNA1A SLC17A4
NR5A1 TRD@
PKMYT1 FOXO4
AOC3 FEZ1
PMS2L11 MLL3
PMS2L11 FEZ1
EFNA3 CCR9
COL11A1 NR5A1
ZNF132 SCNN1G
PRB2 HTR2C
NHLH1 IL8RB
SSTR3 GFAP
IDUA PRKCB
PAX6 TNFRSF25
SSTR1 PAX6
GP9 ALX1
RARB KCNA3
SYN1 FES
GBP1 CXCL10
HLA-DOA FUT6
HLA-DOA NHLH1
FGF2 IDUA
BMP4 PAX6
CELA3B MATN1
IFI35 CR2
LY9 GNAO1
THBS3 GNAO1
CSN2 LOC729991
CSN2 KLK3
CRYBB2 BCAM
CRYBB2 HLA-DOA
GSTM5 NR5A1
GSTM5 SSTR2
RBP3 GUCA2A
RHOD CYP11B1
RHOD OXT
KIAA0195 NEUROD2
CDH15 KCNJ4
IKBKE HNRNPL
AQP2 HTT
AQP2 MYO1F
AQP2 GYPA
MLN BCAM
BMPR1B HR44
FEZ1 BCAM
TUB HAAO
INPP5E MLN
P2RY4 NTN3
FUT6 HTT
FUT6 TUB
FOXF1 AGER
CTRC HTR2C
PCCA SRP54
CR2 STAT5B
DEFA5 APOA2
PLCB2 SIRPD
LOR NEUROD2
PAX6 CCL22
TACR3 C21orf2
COX7A1 CLEC3B
SSTR2 CSN3
SSTR1 CLCNKB
GP9 SLC17A4
SYN1 BMPR1B
PSG7 FES
CYP11B1 MYBPC2
HSD17BP1 INPP5E
BMP4 NEUROD2
TNNI1 HTR2C
MSX2 SIRPD
HSF4 INPP5E
RHOD TNFRSF25
CDH15 MSX2
CCDC88A IDUA
LTK PSD
MPZ GSTM5
AKAP1 CSN2
MLH1 OR2H1
ETV2 ALX1
EVX1 FOXO4
HNRNPL EVX1
KLK3 BCAM
HOXA9 NTSR1
PRRX2 TNFRSF25
TUB CSN3
GRAP PRKCG
GRAP KLK3
CG030 PRRX2
SCNN1G FOXO4
SCNN1G ELN
GPR68 UROD
CCR9 HTR2C
INPP5J TAF1
INPP5E FES
AOC3 ADH1C
IL17A HTR2C
FUT6 SCNN1G
KCNJ4 INPP5J
PRM2 GAS2L1
EFNA3 HTT
ZNF132 TAF1
TSPAN31 METTL1
CGA CTAG1B
GUCA2A HTT
SSTR3 CTRC
SSTR2 PSD
GP9 UROD
GYPA KCNJ4
KEL NEUROD2
GNAO1 CG030
PSG7 FOXO4
HSD17BP1 C21orf2
CD3E SIRPD
BMP4 FES
OXT SSTR1
IFI35 PLGLB2
GSTM5 SLC17A4
GSTM5 TRD@
AGT TF
FUT1 KLK3
KIAA0195 KCNJ4
KCNQ1 PSG7
ETV2 KCNJ4
GAS2L1 HLA-C
CSN3 HTT
CSN3 SIRPD
HNRNPL HTR2C
AGER CAV1
NR5A1 HTR2C
NEUROD2 CLCNKB
GRAP CSN3
INPP5J GPR68
P2RY4 INPP5J
PMS2L11 HOXA9
ALX1 KLK3
FUT6 KLK3
FUT6 NR5A1
PLCD1 HTR2C
CTRC HAAO
DRD4 TAF1
DRD4 TBX2
GYPA NTSR1
SYN1 CSN3
SYN1 OMP
AMELX GRAP
AMELX GNAO1
PSG7 PRKCG
MYL4 NTSR1
CHRM1 GFAP
HSD17BP1 MYBPC2
HSD17BP1 SSTR1
IFIT1 MX1
CD3E MATK
LY9 TRD@
ACVRL1 ZNF132
ACVRL1 DRD4
SPRR1A NR5A1
SPRR1A IL8RB
GSTM5 ZNF132
RBP3 GRAP
FUT1 PSG7
RHOD EVX1
RHOD INPP5E
KIAA0195 GRAP
C4orf6 ZNF132
MPZ DRD4
KCNQ1 C21orf2
KCNQ1 RHOD
KCNQ1 AQP2
MLH1 GP9
CALCA PCSK1
KRT4 SOX2
TNFRSF25 FES
PRRX2 MAP3K14
FEZ1 SIRPD
EFNA3 TUB
OMP FUT6
MATK C21orf2
GFAP GRAP
GFAP COL11A1
GFAP PLK1
KRT76 MYL2
SSTR3 MYBPC2
PLCB2 MATK
SSTR2 FES
GP9 SIRPD
GP9 LOC643332
MYH10 AOC3
SYN1 INPP5E
HLA-DOA BMPR1B
HSD17BP1 GFAP
FABP1 STRA13
LY9 TNFRSF25
THBS3 SCNN1G
OR2H1 BCAM
RBP3 PAX6
MSX2 MT3
KIAA0195 GUCA2A
CCDC88A GRIA1
IKBKE HAAO
IKBKE MYBPC2
IKBKE SCNN1G
AQP2 HTR2C
ANGPT1 AOC3
AKAP1 SPRR1A
KCNQ1 PSD
KCNQ1 HTR2C
KCNQ1 TRD@
KCNQ1 ALX1
ETV2 SLC17A4
ETV2 KLK3
ETV2 CSN2
NTSR1 HTR2C
BMPR1B MYO1F
C21orf2 ZNF33B
ELN PRKCG
GRAP MYO1F
P2RY4 NR5A1
IL17A PSD
KCNJ4 TNFRSF25
COL11A1 HTT
COL11A1 KLK3
OMP TAF1
OMP ALX1
PLK1 MYBPC2
PLK1 SCNN1G
MATK SIRPD
SSTR3 HTR2C
SSTR3 INPP5E
PLCB2 C21orf2
SSTR2 PRRX2
GP9 NTSR1
CYP11B1 C21orf2
CYP11B1 INPP5E
SERPINB2 KCNA3
HLA-DOA EFNB1
HSD17BP1 ZNF33B
HSD17BP1 MYL4
THBS3 HTR2C
THBS3 C21orf2
OR2H1 IL8RB
ACVRL1 OMP
CSN2 CD3E
GSTM5 BMP4
RBP3 INPP5J
HSF4 NEUROD2
RHOD PLCB2
RHOD AMELX
CDH15 HNRNPL
CCDC88A RARB
IKBKE NR5A1
AQP2 GNAO1
AQP2 AMELX
MPZ MYBPC2
MPZ INPP5J
KCNQ1 GUCA2A
MLH1 MYBPC2
MLH1 GSTM5
MLL3 SIRPD
HTR2C PRKCG
HTR2C MYO1F
TRD@ FOXO4
TAP1 PSMB9
KLK3 SLC17A4
ELN ZNF33B
NR5A1 MAP3K14
GRAP BCAM
GRAP BMPR1B
SCNN1G TRD@
SCNN1G CG030
GNB3 KLK3
INPP5J HTR2C
ALX1 PRKCG
ALX1 MYBPC2
IL8RB FOXO4
PLCD1 FES
OMP GNB3
CTRC GNAT2
PRB2 INPP5J
MATK EVX1
GFAP MAP3K14
GFAP PLCD1
KRT76 NTSR1
DEFA5 NEFH
GUCA2A NTSR1
PLCB2 GFAP
PAX6 GNAT2
SSTR2 NEUROD2
CACNA2D1 MLN
GYPA C21orf2
KEL GRAP
SYN1 HAAO
SYN1 ALX1
MATN1 PMS2L11
AMELX MLN
TNNC1 AGER
CYP11B1 PSD
HSD17BP1 SIRPD
CD3E SCNN1G
BMP4 HLA-DOA
CELA3B CLCNKB
SFTPA1B SFTPA2B
OXT KRT76
THBS3 PSD
THBS3 INPP5J
CSN2 HAAO
CSN2 MLN
SPRR1A FOXO4
RBP3 MAG
SERPINA6 AKR1C4
SMR3A SPRR1A
WASL CACNA1C
RHOD MATK
KIAA0195 OXT
CDH15 AMELX
CDH15 OXT
CCDC88A KCNA3
RAB33A OMP
RAB33A DRD4
KCNQ1 GPR68
KCNQ1 KCNJ4
ETV2 KRT76
ETV2 GP9
MYL2 SIRPD
TRD@ HTR2C
EVX1 HAAO
TNFRSF25 HTT
CCL22 KLK3
NR5A1 EVX1
NEUROD2 CSN3
PKMYT1 NR5A1
TAC1 STRA13
IL17A FES
KCNJ4 SIRPD
COL11A1 MYBPC2
ZNF132 TUB
EFNB1 PSD
OMP P2RY4
CTRC HNRNPL
PRB2 MYO1F
MATK PSD
GUCA2A TAF1
SSTR3 NEUROD2
PAX6 SIRPD
PAX6 PLK1
GP9 CG030
GYPA SCNN1G
GNAO1 PMS2L11
GNAO1 SSTR2
AMELX MYBPC2
PSG7 GRAP
PSG7 GUCA2A
HLA-DOA IL17A
F11 PLXNB1
CELA3B KRT86
CD2 CD3D
INHA ACVR2B
OXT TRD@
OXT NHLH1
THBS3 FES
TSFM CDK4
ITK ACVR2B
CSN2 AMELX
SPRR1A ZNF132
GSTM5 EVX1
GSTM5 LY9
RBP3 DNM1
MSX2 NEUROD2
FUT1 HTR2C
RHOD GRAP
KIAA0195 EVX1
KIAA0195 THBS3
CDH15 CSN3
CDH15 SSTR1
IKBKE GP9
AKAP1 ELN
KCNQ1 HNRNPL
MLH1 PRKCG
MLH1 MYO1F
ETV2 HTT
SIRPD HTT
MAP3K14 HTT
MAP3K14 HAAO
ZNF33B PRKCG
CLEC3B CAV1
ADH1C CLEC3B
HOXA9 MYBPC2
HOXA9 C21orf2
FHL1 GPC3
TUB FES
DCTN2 MARS
SCNN1G MLL3
INPP5E PSD
ALX1 CCR9
MAGEA11 UROD
ZNF132 C21orf2
ZNF132 IL8RB
PLK1 HAAO
MATK FES
MATK INPP5J
KRT76 PRKCG
KRT76 MYBPC2
TACR3 MLN
SSTR2 NTSR1
GP9 TUB
IGFBP1 NEFH
RARB GYPA
GNAO1 SSTR1
PSG7 CTRC
SERPINB2 CACNA1C
HLA-DOA NEUROD2
HLA-DOA SSTR1
HLA-DOA CHRM1
CSN2 PLCD1
CRYBB2 NR5A1
SPRR1A DRD4
GSTM5 CCL22
RBP3 INPP5E
IGL@ LY9
KIAA0195 NR5A1
CDH15 MATN1
IKBKE HTT
AQP2 KLK3
AQP2 MSX2
ANGPT1 FMO2
CYP3A43 RNF103
KCNQ1 CCR9
KCNQ1 GFAP
ETV2 CELA3B
ETV2 HSF4
ETV2 KIAA0195
NTSR1 MLL3
KLK3 SIRPD
PRKCB CRHR1
PRRX2 CCL22
PDCD1 TRD@
NEUROD2 PRRT1
CCR9 SIRPD
FUT6 HAAO
EFNB1 IL8RB
PLCD1 KLK3
MATK CTRC
GFAP BMPR1B
KRT76 CSN3
GUCA2A BMPR1B
GUCA2A PLK1
NHLH1 FES
PLCB2 SCNN1G
SSTR1 HTR2C
SSTR1 FEZ1
GP9 CCL22
GYPA SLC17A4
GNAO1 NEUROD2
SYN1 NEUROD2
MATN1 PRKCG
CD3E HLA-DOA
OXT MYO1F
OXT SSTR2
LY9 NR5A1
LY9 GNB3
LY9 ZNF132
THBS3 HAAO
THBS3 GUCA2A
GPLD1 HTT
CSN2 MLL3
CSN2 MYO1F
CSN2 HOXA9
CSN2 ELN
CRYBB2 OMP
SPRR1A NEUROD2
GSTM5 BMPR1B
GSTM5 CELA3B
SERPINA6 RBP1
IKBKE LY9
ETV2 PMS2L11
ETV2 OR2H1
HR44 PRKCG
PAX8 PSD
CSN3 BCAM
TRD@ MYBPC2
MLN CHERP
TAF1 HTR2C
CXCL10 CXCL9
PRRT1 SIRPD
TNFRSF25 CSN3
SCNN1G GNAT2
GNB3 PSD
FUT6 HNRNPL
ZNF132 PRKCG
PLCD1 HTT
PRB2 PSD
DRD4 CCL22
GUCA2A FOXO4
SSTR2 TNFRSF25
SSTR1 SSTR2
CPA3 MS4A2
SYN1 GUCA2A
SYN1 SSTR1
PSG7 PRRX2
PSG7 GNB3
PSG7 IL17A
MYL4 FES
HLA-DOA CG030
HSD17BP1 GUCA2A
HSD17BP1 GP9
BMP4 PMS2L11
APOB AGTR1
CELA3B CSN3
THBS3 DRD4
HTT CYP11B1
GSTM5 PLCB2
CDH15 PAX6
IKBKE RHOD
AQP2 HR44
AQP2 FEZ1
AQP2 PSG7
CNN1 LMOD1
LTK TNNI1
MPZ GNAO1
MPZ SPRR1A
AKAP1 AQP2
MLH1 CSN3
MLH1 NR5A1
ETV2 KCNQ1
NTSR1 HTT
GSTA2 SOX2
KLK3 NTSR1
BMPR1B HTT
HOXA9 CHERP
GNB3 EVX1
OS9 METTL1
IL17A SCNN1G
FUT3 FUT6
IL8RB SCNN1G
MAGEA11 MYBPC2
ZNF132 HTT
EFNB1 HTR2C
CTRC PLCD1
GFAP EFNA3
GUCA2A SIRPD
PAX6 KRT76
TACR3 MLL3
TACR3 NEUROD2
GP9 BCAM
GYPA PMS2L11
MATN1 BMPR1B
AMELX C21orf2
CHRM1 C21orf2
CYP11B1 PAX6
SERPINB2 GYPA
HLA-DOA COL11A1
F11 MLN
CALB1 DTNA
CD74 HLA-DRA
OXT INPP5E
LY9 PSD
LY9 HNRNPL
LY9 PSG7
THBS3 TNFRSF25
OR2H1 UROD
OR2H1 TAF1
GPLD1 HAAO
GSTM5 THBS3
RBP3 OXT
NAT2 FOXO4
FUT1 OXT
KIAA0195 SLC17A4
KIAA0195 PRRX2
KIAA0195 BMP4
CDH15 HAAO
CDH15 HR44
CDH15 HSD17BP1
IKBKE PRRX2
IKBKE GUCA2A
HPD APOC4
RAB33A TRD@
RAB33A ALX1
ATP5G1 FABP1
MPZ KLK3
AKAP1 PMS2L11
KCNQ1 RBP3
ETV2 CCR9
CSN3 HAAO
EVX1 HTR2C
TAF1 MYBPC2
TUB PRRX2
GRAP GNAT2
SCNN1G HR44
SCNN1G HOXA9
CCR9 CG030
EFNA3 INPP5J
ZNF132 CSN3
OMP PKMYT1
CTRC CSN3
CTRC GRAP
CTRC KCNJ4
DRD4 LOC643332
DRD4 ALX1
DRD4 CYP2A13
MATK FOXO4
GUCA2A SLC17A4
GUCA2A MAP3K14
GUCA2A TRD@
IDUA GYPA
PLCB2 BCAM
GP9 COL11A1
GYPA PAX6
GNAO1 TRD@
GNAO1 TAF1
GNAO1 INPP5E
MYL4 C21orf2
TPSAB1 CPA3
CYP11B1 SCNN1G
CELA3B GNAO1
OXT BMPR1B
OXT CELA3B
THBS3 PAX6
ITGA8 FMO2
OR2H1 SIRPD
SPRR1A HTR2C
SPRR1A AMELX
SERPINA6 APOA2
MSX2 ELN
PCDHB17 LY9
FUT1 MYBPC2
FUT1 FES
RHOD CD3E
IKBKE MAGEA11
AQP2 CD3E
HPD CGREF1
LTK C21orf2
AKAP1 F11
AKAP1 RHOD
KCNQ1 NR5A1
KCNQ1 GNAO1
MLH1 FOXO4
MLH1 KCNJ4
MLH1 PLCD1
HTR2C HAAO
SOX3 CHERP
HNRNPL TRD@
TAF1 KLK3
TNFRSF25 SIRPD
TNFRSF25 BCAM
CCL22 PSD
HOXA9 BCAM
PRRX2 CHERP
CACNA1A MYBPC2
FHL1 CAV1
FEZ1 NTSR1
P2RY4 TRD@
PMS2L11 CCR9
ALX1 HNRNPL
CYP2A13 KLK3
EFNA3 C21orf2
IL8RB TNFRSF25
ZNF132 ALX1
PLK1 HTT
CR2 ACVR2B
GFAP FUT6
KRT76 NEUROD2
NHLH1 DRD4
SSTR2 MYO1F
SSTR2 PAX6
GP9 PLK1
GYPA BCAM
MATN1 SSTR1
MYL4 SIRPD
HLA-DOA INPP5E
HLA-DOA CTRC
HSD17BP1 GRAP
FGF2 RARB
TSHB PRKCG
TSHB CHERP
CD3E PLCB2
AHSG PRAME
GSTA2 PRKCB
OR2H1 SLC17A4
OR2H1 ALX1
GPLD1 INPP5J
CSN2 IL8RB
SPRR1A ELN
SPRR1A INPP5E
GSTM5 KRT76
RBP3 SSTR1
RBP3 BMP4
KIAA0195 CLCNKB
KIAA0195 TAF1
KIAA0195 IL8RB
CDH15 KIAA0195
IKBKE OR2H1
AQP2 SSTR2
AQP2 MYL4
LTK CSN2
AKAP1 SCNN1G
ETV2 HTR2C
ETV2 PAX6
DCHS1 CSN3
FOXO4 PSD
NTSR1 HIST1H2BI
ZNF33B MLL3
COL6A3 COL1A2
KLK3 MAP3K14
GPR68 PSD
GPR68 CCL22
KCNJ4 ALX1
EFNA3 MYBPC2
IL8RB NR5A1
ZNF132 CG030
PLCD1 SCNN1G
CTRC INPP5E
PRB2 FOXO4
DRD4 EMD
DRD4 CD79A
CGA NNAT
BMP8A PAX2
PLGLB2 ACVR2B
SSTR2 HNRNPL
SSTR2 CTRC
GP9 CD79A
GP9 FUT6
MATN1 BCAM
PSG7 ZNF132
BMP4 SSTR1
CELA3B HTR2C
OXT PSG7
LY9 TUB
OR2H1 NTSR1
OR2H1 CCL22
ACVRL1 CCR9
GPLD1 CCR9
CSN2 KCNJ4
CSN2 PAX6
CRYBB2 DRD4
DNM1 SIRPD
SPRR1A GNAT2
SPRR1A EVX1
SPRR1A MATK
GSTM5 INPP5E
RBP3 SLC17A4
SERPINA6 AHSG
MSX2 F11
FUT1 SPRR1A
KIAA0195 MATK
CDH15 ZNF33B
ATP5G1 HPD
MPZ HNRNPL
ETV2 GUCA2A
MLL3 PRKCG
PSD GNAT2
HTR2C SIRPD
MLN MLL3
TAF1 HAAO
BMPR1B HNRNPL
FHL1 AGER
FEZ1 ADH1C
NEUROD2 MYO1F
NEUROD2 MYL2
NEUROD2 FEZ1
GRAP HOXA9
PMS2L11 CSN3
ZNF132 PSD
CTRC HOXA9
DRD4 GRAP
DRD4 COL11A1
MT3 ACR
AKR1C4 PRAME
NHLH1 SCNN1G
PAX6 BMPR1B
PAX6 ZNF132
SSTR1 KCNJ4
SSTR1 CTRC
GP9 MAP3K14
IGFBP1 VIL1
SYN1 GNAO1
AMELX INPP5E
PSG7 TNFRSF25
CYP11B1 MYL2
CYP11B1 TACR3
SERPINB2 PRKCB
HLA-DOA PLK1
HSD17BP1 SLC17A4
HSD17BP1 BMPR1B
CELA3B PLCB2
CELA3B TSHB
CELA3B BMP4
OXT TUB
OXT CCR9
THBS3 MYO1F
RIN1 HTR2C
OR2H1 PRB2
ACVRL1 MAGEA11
CSN2 CELA2B
CSN2 OR2H1
GSTM5 CLCNKB
RBP3 BMPR1B
TNNI1 NHLH1
GH2 CYP11B1
SERPINA6 TAC1
RHOD FOXO4
RHOD CACNA1A
RHOD BMP4
CDH15 GYPA
IKBKE PSD
LEP PRB2
AQP2 OR2H1
MLH1 TRD@
ETV2 GRAP
ETV2 OMP
ETV2 PSG7
PRKCG LOC153346
TRD@ MYO1F
CCL22 FES
SCNN1G MAP3K14
GNB3 FOXO4
PMS2L11 TNFRSF25
RALGDS HTT
EFNA3 MYO1F
IL8RB HAAO
IL8RB PRKCG
ZNF132 MAGEA11
PRB2 TRD@
PRB2 TUB
SPAM1 SCNN1G
GUCA2A NEUROD2
SSTR3 SLC17A4
MVK P2RY4
CFD FHL1
GYPA CLCNKB
MYH10 FHL1
GNAO1 IL17A
SYN1 CCL22
MATN1 HR44
HLA-DOA KRT76
CD3E CYP11B1
BMP4 GNAO1
F11 MLL3
CALB1 NFKB2
CELA3B PRRT1
CELA3B PAX6
OXT OMP
ASGR2 TF
LY9 CSN3
THBS3 NR5A1
OR2H1 CHRM1
CSN2 GRAP
CSN2 CCR9
CRYBB2 PLK1
MYL5 CLCNKB
GSTM5 IL17A
GSTM5 EFNB1
RBP3 NR5A1
TNNI1 DRD4
RHOD FUT1
CDH15 HTT
TIAL1 AVP
AQP2 ELN
RAB33A PSG7
ATP5G1 AKR1C4
MPZ HTT
MPZ C21orf2
AKAP1 C21orf2
KCNQ1 MYO1F
KCNQ1 TUB
MLH1 ZNF132
MLH1 IKBKE
HAAO LOC153346
TRD@ CSN3
ELN MYBPC2
PRAME APOA2
NEUROD2 HR44
GRAP HNRNPL
CG030 BCAM
PMS2L11 MYL2
PMS2L11 CACNA1A
ALX1 NR5A1
COL11A1 CD79A
PLCD1 IL8RB
OMP BCAM
GFAP MAGEA11
GUCA2A TUB
GUCA2A GPR68
SSTR3 HTT
SSTR2 GRAP
GYPA HTT
GNAO1 HR44
GNAO1 CTRC
SYN1 GP9
PSG7 ALX1
CD3E HNRNPL
CELA3B ELN
ISG15 MX1
TRD@ CD48
A2M FHL1
OXT BCAM
PAH TF
LY9 GFAP
OR2H1 MPP3
OR2H1 EPHA1
ACVRL1 INPP5J
CRYBB2 GFAP
CRYBB2 GNAO1
TNNI1 PSD
SERPINA6 FABP1
FABP4 COX7A1
MSX2 CHERP
FUT1 HNRNPL
IKBKE GNAO1
AQP2 HSF4
LTK NHLH1
ANGPT1 COX7A1
ATP5G1 AHSG
MYH11 LMOD1
MLH1 TNFRSF25
MLH1 SYN1
ETV2 GFAP
ETV2 SSTR2
GNGT1 CR2
EVX1 PRKCG
FES HR44
BMPR1B CSN3
C21orf2 ATAD4
TNFRSF25 FOXO4
TNFRSF25 NTSR1
HOXA9 PRRT1
CG030 TNFRSF25
SCNN1G ZNF33B
CCR9 NTSR1
CCR9 PKMYT1
CCR9 GNB3
APOC4 NTSR1
ALX1 CSN3
ALX1 PRRX2
ZNF132 KCNJ4
GYPA CSN2
KRT76 PRRX2
PAX6 INPP5E
TACR3 NOS1
SSTR2 KLK3
GNAO1 EVX1
GNAO1 BMPR1B
SYN1 HTR2C
SYN1 CTRC
AMELX BCAM
AMELX TACR3
PSG7 CCL22
HLA-DOA GNB3
HLA-DOA EFNA3
BMP4 HOXA9
CELA3B HTT
MAS1 P2RY4
ASGR2 APOB
GPLD1 FOXO4
CSN2 NHLH1
SPRR1A MYL2
SPRR1A SSTR2
TNNI1 CSN3
FGB FGG
MSX2 MLL3
MSX2 NOS1
HSF4 SIRPD
RHOD GYPA
KIAA0195 LY9
CDH15 GFAP
CDH15 KRT76
MPZ EVX1
MLH1 RBP3
C4orf8 HTT
SLC17A4 LOC153346
HR44 SIRPD
NTSR1 CLCNKB
CSN3 SLC17A4
NR5A1 CSN3
MAP4K1 CORO1A
NEUROD2 ELN
CG030 BMPR1B
MAMLD1 GPR68
CRYBB1 C16orf35
IL17A INPP5J
FUT6 PRRX2
KCNJ4 FUT6
EFNA3 EVX1
IL8RB MYBPC2
PLK1 CCR9
TBX2 PSD
PRB2 CSN3
KRT76 SIRPD
NHLH1 HTT
NHLH1 TRD@
NHLH1 EVX1
PAX6 FOXO4
TACR3 PRRX2
SSTR2 PRKCG
GP9 PMS2L11
SYN1 DRD4
MATN1 MT3
HLA-DOA TBX2
HSD17BP1 NEUROD2
GMPR INPP5J
CELA3B KCNJ4
THBS3 KLK3
OR2H1 LY9
GPLD1 HLA-DOA
CSN2 SSTR1
CRYBB2 INPP5J
SPRR1A CRYBB2
GSTM5 GPR68
RBP3 ZNF132
MSX2 TACR3
IGL@ HLA-DOA
RHOD ELN
RHOD ZNF132
CDH15 LOC729991
CDH15 GRAP
C4orf6 KIAA0195
CCDC88A SERPINB2
IKBKE PRB2
AQP2 HAAO
AQP2 HOXA9
AQP2 PKD1
RAB33A NR5A1
MLH1 PRRX2
ETV2 ACTL8
CHERP HAAO
UROD PSD
KLK3 CD79A
CCL22 SLC17A4
CCL22 BCAM
PRRX2 TRD@
CACNA1A HNRNPL
NEUROD2 ZNF33B
CG030 KLK3
CG030 C21orf2
P2RY4 GPR68
TAC1 PRAME
NOS1 MYL2
LIFR P2RY4
MATK OMP
SPAM1 MYBPC2
GFAP LOC643332
GFAP EFNB1
KRT76 HR44
GUCA2A LOC643332
PLCB2 NTSR1
PLCB2 KLK3
PLCB2 INPP5E
SSTR1 SLC17A4
GP9 TBX2
GYPA GFAP
CHRM1 GRAP
CHRM1 DRD4
CYP11B1 PRKCG
CYP11B1 PLCB2
TSHB BCAM
BMP4 MYBPC2
CELA3B FEV
HLA-DQA1 MYH10
OXT TNFRSF25
OR2H1 P2RY4
OR2H1 SSTR1
OR2H1 FLJ40113
ETV3 PSG7
CSN2 HTR2C
CSN2 PSG7
CRYBB2 CSN3
CRYBB2 COL11A1
GSTM5 NHLH1
RBP3 CRYBB2
TNNI1 KLK3
SFTPC CLEC3B
FUT1 PRRX2
HSF4 NTSR1
HSF4 SSTR1
IGL@ MYO1F
RHOD ACTL8
RHOD PLK1
KIAA0195 TNNI1
ANGPT1 GPC3
AKAP1 NTSR1
ETV2 NEUROD2
ETV2 AMELX
ETV2 CYP11B1
BCAM GNAT2
TRD@ HTT
BMPR1B MLL3
C21orf2 MAP3K14
C21orf2 FOXO4
ELN PLXNB1
NR5A1 CD79A
TUB SLC17A4
CCR9 BMPR1B
INPP5J CD79A
INPP5J GNB3
IL17A MYBPC2
ALX1 SCNN1G
COL11A1 SCNN1G
MAGEA11 GNB3
ZNF132 FES
OMP EFNA3
PRB2 ZNF132
GFAP CHERP
GP9 IL8RB
GP9 SSTR3
GYPA SSTR1
SYN1 FUT6
MATN1 SCNN1G
AMELX PSD
PSG7 KRT76
MYL4 NEUROD2
CHRM1 PAX6
HLA-DOA MAP3K14
ANPEP LAG3
APOB ALB
CELA3B LOC729991
EPHA1 DRD4
OXT DRD4
THBS3 PSG7
PKD1 NTSR1
CSN2 ACTR1A
CRYBB2 C21orf2
GSTM5 ALX1
RBP3 HTT
RBP3 IL17A
RBP3 CYP11B1
FUT1 GP9
FUT1 OR2H1
IKBKE UROD
IKBKE P2RY4
IKBKE SPRR1A
AQP2 MLL3
AQP2 CCR9
LTK SCNN1G
RAB33A P2RY4
MPZ KIAA0195
CYP3A43 IL1R2
KCNQ1 FES
ETV2 BMPR1B
ETV2 SSTR3
CHERP HTT
EVX1 SOX3
PBX2 BCAM
LOC643332 HTR2C
FES ZNF33B
COL6A1 COL6A2
BMPR1B MLN
ELN C21orf2
FEZ1 ELN
CCR9 TAF1
PMS2L11 HR44
PMS2L11 SOX3
PMS2L11 EVX1
ALX1 TRD@
NOS1 PMS2L11
EFNA3 NR5A1
IL8RB KCNJ4
EFNB1 NR5A1
EFNB1 INPP5J
PLK1 SLC17A4
GUCA2A PMS2L11
PLCB2 HTT
CACNA2D1 CHERP
IGFBP1 RBP1
CD48 CORO1A
CHRM1 FES
CYP11B1 SSTR1
HBB AGER
BMP4 SIRPD
BMP4 CSN3
BMP4 DRD4
MAS1 NR5A1
GC GAGE8
A2M SPARCL1
OXT MYL4
THBS3 CCR9
GPLD1 EVX1
GPLD1 PSG7
CSN2 OMP
SPRR1A HOXA9
SPRR1A GRAP
SPRR1A PLK1
SPRR1A GYPA
SPRR1A LY9
GSTM5 MATK
GSTM5 CRYBB2
MSX2 ATP4A
FUT1 PAX6
LEP NR5A1
AQP2 OMP
ATP5G1 TAC1
MPZ FES
MPZ CCR9
CYP3A43 TFF1
AKAP1 PRKCG
AKAP1 MYBPC2
MLH1 HAAO
MLH1 FES
MLH1 GPR68
ETV2 PLCB2
ATAD4 CHERP
SOX3 PRKCG
IL1R2 MUC5AC
LOC643332 GNAT2
CTAG1B CALB1
C21orf2 TAF1
CCL22 TNFRSF25
NR5A1 FES
CHKB PLXNB1
SCNN1G TAF1
GNB3 NR5A1
INPP5E MYL2
KCNJ4 CACNA1A
KCNJ4 NEUROD2
CASP2 MT1L
IL8RB CSN3
ZNF132 TRD@
OMP MAMLD1
PLK1 OMP
GFAP GNAT2
GFAP ACTR1A
GUCA2A MAGEA11
PAX6 CLCNKB
COX7A1 FEZ1
SSTR1 HR44
GYPA NEUROD2
GNAO1 MAGEA11
SYN1 IFNA6
CHRM1 HTT
HLA-DOA PLCB2
CD3E PSD
BMP4 NTSR1
CELA3B GYPA
EPHA1 GFAP
TRD@ CD3D
OXT HNRNPL
OXT GFAP
LY9 MATK
OR2H1 SSTR2
OR2H1 THBS3
GPLD1 SCNN1G
CSN2 SSTR2
CRYBB2 KCNJ4
SPRR1A CD3E
SDS ASS1
RHOD ALX1
CDH15 FEZ1
C4orf6 PAX6
IKBKE C21orf2
RAB33A CCR9
MPZ TRD@
KCNQ1 TNFRSF25
ETV2 LRRC16A
ETV2 FES
ETV2 TNFRSF25
ETV2 TUB
PSD ACTR1A
MYO1F CHERP
BCAM HR44
MYBPC2 LOC153346
MYBPC2 HR44
NTSR1 GNAT2
CCL4 FOXO4
COL3A1 COL6A3
PDCD1 KLK3
CG030 NTSR1
INPP5J GRAP
INPP5E MLL3
MYH10 MT1L
ALX1 MYO1F
TBX2 CCR9
FUT6 MYBPC2
EFNA3 PRKCG
ZNF132 PRRX2
PLCD1 HNRNPL
DRD4 KCNAB2
MATK DRD4
GFAP PRB2
PAX6 IL8RB
TACR3 HAAO
TACR3 GFAP
SSTR2 HAAO
SSTR2 PGR
GP9 EVX1
GNAO1 CCL22
GNAO1 KRT76
PSG7 IL8RB
CYP11B1 NOS1
HLA-DOA EMD
HSD17BP1 BCAM
TSHB NTSR1
BMP4 SSTR2
CELA3B NOS1
TRD@ LCK
TRBV5-4 CD3D
OXT ALX1
ACVRL1 P2RY4
CSN2 INPP5J
SPRR1A MAP3K14
SPRR1A HR44
SPRR1A IL17A
SPRR1A SSTR3
RBP3 LY9
FABP4 CAV1
HSF4 CELA3B
IGL@ MYBPC2
RHOD LOC729991
RHOD SSTR1
RHOD CRYBB2
CDH15 SSTR2
LEP P2RY4
AQP2 MYL2
AQP2 TUB
LTK FES
LTK HLA-DOA
RAB33A OR2H1
MPZ MYO1F
DCHS1 KLK3
HR44 HAAO
ZNF33B SIRPD
MYL2 NTSR1
GATA1 EVX1
NEUROD2 MLN
INPP5J SLC17A4
INPP5E MYO1F
TAC1 MTTP
CPLX2 C16orf35
IL17A NEUROD2
TBX2 MYO1F
NOS1 CHERP
ZNF132 P2RY4
PLCD1 EVX1
OMP MAP3K14
PLK1 PRRX2
CTRC KLK3
TBX2 HTR2C
AKR1C4 MTTP
GFAP GNB3
KRT76 IL17A
GUCA2A UROD
SSTR3 BCAM
SSTR3 ZNF33B
PLCB2 HNRNPL
PLCB2 CCR9
COX7A1 ADH1C
GP9 EFNB1
GNAO1 FOXO4
SERPIND1 GRIK3
SYN1 CLCNKB
PSG7 NTSR1
CYP11B1 SLC17A4
TSHB C21orf2
GMPR GP9
CD3E KLK3
CELA3B MLL3
LY9 HTT
LY9 CCL22
LY9 GUCA2A
RIN1 KLK3
SPRR1A PLCB2
SERPINC1 IGFBP1
TNNI1 OXT
WASL IDUA
HSF4 RBP3
RHOD PLCD1
KIAA0195 GPR68
KIAA0195 NHLH1
CDH15 CCL22
AQP2 HSD17BP1
MPZ PAX6
MPZ RBP3
GNGT1 ERVK6
ACR SIRPD
FOXO4 PRKCG
CSN3 UROD
GSTA2 ADH7
CD79A MYO1F
TAF1 PSD
TAF1 MYO1F
C21orf2 HR44
C21orf2 MYL2
FEZ1 SPARCL1
NEUROD2 ATAD4
GPR68 FOXO4
CCR9 GRAP
KCNJ4 EVX1
EFNA3 FOXO4
OMP NTSR1
OMP CD79A
OMP GRAP
PLK1 BCAM
CTRC TUB
PRB2 TNFRSF25
MATK TUB
MATK PMS2L11
GUCA2A CCL22
BMP8A CR2
NHLH1 KCNAB2
SSTR3 CSN3
PLCB2 SLC17A4
TACR3 FES
GP9 SSTR2
FLJ40113 PRRX2
GYPA SIRPD
SYN1 NR5A1
HLA-DOA ACTR1A
HLA-DOA P2RY4
MAG DRD4
HSD17BP1 MYO1F
HSD17BP1 HLA-DOA
CELA3B HLA-DOA
AHSG MTTP
FABP1 MTTP
LY9 MAGEA11
THBS3 NEUROD2
THBS3 KCNJ4
DNM1 NEUROD2
GSTM5 GNB3
RBP3 KRT76
SFTPC FHL1
SLC2A2 SCNN1G
MSX2 CACNA2D1
FUT1 TRD@
FUT1 DRD4
IGL@ KLK3
KIAA0195 GNB3
KIAA0195 CYP11B1
CDH15 PLCB2
AQP2 KRT76
AQP2 GP9
AQP2 TSHB
ATP5G1 APOA2
MPZ HTR2C
MPZ IL17A
KCNQ1 INPP5J
KCNQ1 CSN2
MLH1 AQP2
MLH1 KCNQ1
ETV2 HAAO
ETV2 ZNF132
ETV2 CTRC
ETV2 MLH1
C4orf8 RBP3
SIRPD LOC153346
UROD MYO1F
BCAM LOC153346
MYBPC2 GNAT2
EVX1 BCAM
FES GNAT2
TNFRSF25 SLC17A4
CCL22 EVX1
PRRX2 HOXA9
NEUROD2 HAAO
GRAP HAAO
KCNAB2 HTR2C
KCNJ4 BMPR1B
COL11A1 MYO1F
EFNB1 CCR9
PLCD1 MYO1F
FBXW4P1 PMS2L11
OMP PLCD1
TSPAN31 CDK4
PLK1 COL11A1
PRB2 MYBPC2
DRD4 EFNB1
DRD4 PLCD1
KRT76 GNAT2
KRT76 BMPR1B
NHLH1 OMP
PAX6 TRD@
PAX6 TAF1
SLC8A1 DTNA
SSTR2 DRD4
SSTR1 CHERP
GNAO1 PLCB2
SYN1 EVX1
MATN1 SSTR3
MATN1 TACR3
CHRM1 EVX1
CHRM1 CCR9
CHRM1 SSTR3
CYP11B1 CHERP
HLA-DOA LOC643332
HSD17BP1 HAAO
TSHB CTRC
BMP4 EVX1
CELA3B MYO1F
CELA3B HNRNPL
EPHA1 CCR9
OXT PGR
ASGR2 AGTR1
ATP12A ADH7
OR2H1 COL11A1
PKD1 PMS2L11
NR4A1 FOSB
CSN2 CCL22
CRYBB2 SLC17A4
CRYBB2 SYN1
SPRR1A CG030
SPRR1A FUT6
SPRR1A OXT
MYL5 CELA3B
GSTM5 FOXO4
GSTM5 GYPA
GSTM5 CHRM1
RBP3 SSTR3
TNNI1 GPR68
COL11A1 THBS2
FABP4 SPARCL1
FUT1 GFAP
RHOD MAP3K14
KIAA0195 CRYBB2
CDH15 PSG7
CDH15 HSF4
C4orf6 GNAO1
TIAL1 PLGLB2
RANBP1 UBE2L3
AQP2 HIST1H2BI
LTK GFAP
RAB33A GSTM5
MPZ PSG7
KCNQ1 SPRR1A
GNGT1 TIAL1
GNAT2 HTT
PSD CLCNKB
MYO1F SALL1
MAF HTT
KRT4 ADH7
ADH1C SEPP1
FHL1 SEPP1
NEUROD2 SLC17A4
SRP54 PNN
GPR68 SCNN1G
GNB3 PAX8
CCR9 CACNA1A
FUT6 CCL22
EFNA3 PSD
MAGEA11 MYO1F
EFNB1 KLK3
EFNB1 C21orf2
PLK1 MYO1F
PLK1 HTR7
CTRC MYO1F
CTRC MNT
DRD4 MAP3K14
MATK PRKCG
MATK HNRNPL
MATK PLCD1
KRT76 PSD
GUCA2A COL11A1
NHLH1 UROD
SSTR3 PLK1
SSTR1 CSN3
GP9 SSTR1
GYPA FES
SYN1 IL8RB
MATN1 FEZ1
AMELX PRKCG
AMELX LOC729991
PSG7 EFNB1
MYL4 SSTR3
HLA-DOA CD79A
F11 FEZ1
CELA3B HIST1H2BI
CELA3B HAAO
MAS1 OMP
DGCR10 PLXNB1
OR2H1 PLK1
ACVRL1 GP9
ETV3 HLA-DOA
SSTR4 MVK
GPLD1 HNRNPL
CSN2 HSD17BP1
CSN2 PKD1
SPRR1A ACTR1A
SPRR1A SPAM1
SPRR1A SSTR1
GSTM5 HOXA9
GSTM5 SSTR3
RBP3 CCR9
SPARC COL3A1
MSX2 ZNF33B
KIAA0195 PLCB2
CDH15 GNAO1
TIAL1 ID1
IKBKE PSG7
AQP2 BMP4
POP1 LY9
HPD SERPINA6
KCNQ1 SIRPD
MLH1 PSG7
HTR2C UROD
KRT20 GRM4
NTSR1 KRT86
APOA1 RBP1
PRRT1 CLCNKB
BMPR1B ATAD4
TNFRSF25 TRD@
NR5A1 BCAM
CAMK2D BCAM
PKMYT1 KLK3
GRAP HTT
SCNN1G PGR
GPR68 HTR2C
GPR68 CSN3
GPR68 PRRX2
GNB3 HNRNPL
INPP5E CHERP
SLC18A1 HTR2C
PMS2L11 MAP3K14
APOC4 SCNN1G
NOS1 SIRPD
NOS1 NEUROD2
COL11A1 HNRNPL
MAGEA11 TRD@
MAGEA11 TNFRSF25
PLCD1 HAAO
OMP EMD
PLK1 C21orf2
SPAM1 HAAO
GFAP UROD
GFAP PAX8
KRT76 HTR2C
LOR BMPR1B
PAX6 CHERP
PAX6 EFNA3
SSTR1 GFAP
CACNA2D1 FEZ1
GYPA PSD
SYN1 PLCB2
AMELX HOXA9
PSG7 SLC17A4
PSG7 SIRPD
MYL4 SYN1
CYP11B1 GYPA
TSHB SIRPD
BMP4 HTT
F11 TACR3
CELA2B SYN1
CD2 CD48
PPY HTR2C
FABP1 PRAME
FOSB ZFP36
LY9 PRB2
THBS3 GNAT2
THBS3 PRKCG
GPLD1 OMP
GPLD1 PAX6
MSX2 MYL2
MSX2 BMPR1B
WASL GRIA1
HSF4 OXT
RHOD ACTR1A
RHOD MYL2
RHOD KRT76
CDH15 GP9
CDH15 CD3E
C4orf6 SYN1
IKBKE HTR2C
IKBKE TNFRSF25
LTK PLCD1
RAB33A FOXO4
RAB33A PAX6
ANGPT1 FEZ1
KCNQ1 NTSR1
MLH1 SPRR1A
MT1L HLA-C
HR44 SLC17A4
HR44 CHERP
EVX1 SLC17A4
FES ATAD4
CD79A MYBPC2
TAF1 CSN3
NR5A1 TAF1
CGREF1 APOA1
NEUROD2 TNFRSF25
TUB PKMYT1
GRAP EVX1
GPR68 HNRNPL
INPP5E LOC153346
P2RY4 PDCD1
AOC3 SPARCL1
TBX2 PRKCG
KCNJ4 FOXO4
KCNJ4 GRAP
COL11A1 PRRX2
EFNB1 TUB
PLCD1 MYBPC2
CTRC FEV
TBX2 TNFRSF25
PRB2 HAAO
GFAP HMGB2
KRT76 GRAP
NHLH1 INPP5J
PLCB2 FES
TACR3 MYL2
SSTR2 INPP5E
SSTR2 PMS2L11
SSTR1 KRT76
SMPD1 TH
CACNA2D1 NTSR1
CACNA2D1 CTRC
GYPA MYO1F
GNAO1 MLANA
GNAO1 KCNMA1
GNAO1 PRB2
MATN1 ZNF33B
AMELX HAAO
PSG7 PMS2L11
CHRM1 PMS2L11
CHRM1 SSTR1
CYP11B1 HNRNPL
CYP11B1 SSTR2
HSD17BP1 CHERP
HSD17BP1 PSD
BMP4 PRRX2
PKD1 SIRPD
CRHR1 OXT
CSN2 EVX1
CSN2 TNFRSF25
SPRR1A SOX3
SLC2A2 PRRX2
FUT1 SYN1
HSF4 MSX2
IGL@ DRD4
KIAA0195 FOXO4
KIAA0195 SSTR1
KIAA0195 NR2C1
IKBKE GFAP
HPD PRAME
LTK RBP3
RAB33A UROD
ANGPT1 MYH10
MPZ TUB
MYH11 CNN1
MLH1 PRB2
EMD UROD
HTR2C CLCNKB
MYL2 MYBPC2
FES TRD@
TAF1 HTT
TAF1 HNRNPL
C21orf2 MLN
GRAP TAF1
GPR68 TUB
P2RY4 CCR9
IL17A HAAO
EFNA3 HAAO
IL8RB FES
MAGEA11 HNRNPL
MAGEA11 CD79A
ZNF132 CCL22
KCNMA1 HAAO
OMP LOC643332
PLK1 PSD
PLK1 TAF1
CTRC CLCNKB
CTRC HR44
CTRC PAX8
DRD4 SLC17A4
MATK BCAM
GFAP PKMYT1
KRT76 FES
GUCA2A IL8RB
SSTR3 BMPR1B
SSTR2 BCAM
SSTR2 KRT76
GYPA CCL22
GNAO1 GNAT2
AMELX CHERP
PSG7 NEUROD2
MYL4 SCNN1G
CHRM1 HTR2C
CHRM1 KLK3
CYP11B1 FEZ1
HLA-DOA MPP3
TSHB MYBPC2
TSHB SCNN1G
GMPR P2RY4
CD3E PRKCG
CD3E SYN1
BMP4 KLK3
CELA3B ZNF33B
LY9 PAX6
OR2H1 PKMYT1
GPLD1 MYBPC2
CSN2 KRT76
SPRR1A BMP4
SPRR1A THBS3
SLC2A2 NTSR1
FUT1 NR5A1
CDH15 CCR9
LEP KLK3
POP1 TRD@
POP1 OMP
LTK KLK3
RAB33A CCL22
RAB33A OXT
MPZ KCNJ4
AKAP1 BMPR1B
KCNQ1 HAAO
KCNQ1 BCAM
MLH1 EFNB1
MLH1 GNB3
CFTR TRD@
C16orf35 HLA-C
SOX3 HTT
TRD@ HAAO
TAF1 FES
APOA2 MTTP
IFNA6 BCAM
BMPR1B KLK3
C21orf2 CLCNKB
C21orf2 LOC729991
C21orf2 TRD@
CACNA1A MYO1F
ELN MLL3
CG030 HNRNPL
SCNN1G LOC153346
SCNN1G IFNA6
GPR68 C21orf2
AOC3 ADARB1
PMS2L11 KLK3
PTPRS MLN
NNAT FOXG1
NOS1 BMPR1B
EFNA3 BCAM
IL8RB UROD
IL8RB TRD@
OMP IL17A
PLK1 NR5A1
CTRC ACTR1A
CTRC LOC729991
PGK1 BMPR1B
PRB2 C21orf2
PRB2 PRRX2
MATK TNFRSF25
GUCA2A KRT76
SSTR3 SOX3
TACR3 LOC153346
CFD TNXB
SSTR2 OMP
SSTR1 KLK3
GYPA PRRX2
GNAO1 TUB
SYN1 GPR68
SYN1 KRT76
PSG7 PLCD1
MYL4 PMS2L11
HSD17BP1 GNAO1
FGF2 KCNA3
BMP4 HNRNPL
BMP4 SCNN1G
F11 PMS2L11
FABP2 ALX1
AHSG ALB
CD2 CORO1A
THY1 COL1A2
OXT HOXA9
OXT PLCD1
OXT SSTR3
CALCRL SPARCL1
LY9 UROD
THBS3 NTSR1
RIN1 FES
RIN1 CCR9
RIN1 HLA-DOA
OR2H1 HSD17BP1
PKD1 CELA3B
ETV3 HTR2C
ETV3 GRAP
GPLD1 GFAP
CSN2 ZNF33B
CSN2 GP9
CRYBB2 TRD@
GSTM5 TACR3
HP CHI3L1
TNNI1 KCNAB2
TNNI1 PLCD1
SFTPC FOXF1
IGL@ RBP3
KIAA0195 CCL22
KIAA0195 INPP5E
KIAA0195 ALX1
CDH15 MYL4
C4orf6 OR2H1
AQP2 ACR
AQP2 MATN1
LTK MAB21L1
LTK GSTM5
MLH1 P2RY4
MLH1 GUCA2A
MLH1 OXT
PSD CHERP
SALL1 HAAO
MLN SLC17A4
IFNA6 MYBPC2
PRRT1 NTSR1
TNFRSF25 UROD
HOXA9 EVX1
HOXA9 MLN
ELN FES
ELN MLN
PHB2 HTR2C
PDCD1 CCL4
TUB PDCD1
CG030 SLC17A4
SCNN1G SALL1
SCNN1G SOX3
GPR68 EMD
GNB3 HTT
KCNAB2 KLK3
ALX1 HTR2C
IL8RB MYO1F
EFNB1 HTT
PRB2 MAGEA11
DRD4 MPP3
DRD4 IL17A
GFAP PDCD1
GFAP NEUROD2
GFAP MAMLD1
GFAP RALGDS
SSTR3 HNRNPL
TACR3 PLCB2
SSTR1 HAAO
SSTR1 BMPR1B
SSTR1 GUCA2A
GP9 INPP5E
GP9 MPP3
GNAO1 GPR68
AMELX SSTR2
PSG7 UROD
PSG7 TRD@
CYP11B1 ACTL8
HLA-DOA PDCD1
HLA-DOA KCNAB2
MAG KLK3
CD3E CCR9
BMP4 BCAM
BMP4 AMELX
F11 ELN
EPHA1 GPR68
OXT ACVR1B
OXT INPP5J
LY9 PDCD1
RIN1 PSD
OR2H1 EFNB1
OR2H1 PLCD1
CRHR1 SSTR3
ACVRL1 PRB2
SPRR1A CACNA1A
RBP3 CLCNKB
RBP3 MATN1
SFTPC FMO2
FABP4 SFTPC
FUT1 SIRPD
RHOD COL11A1
KIAA0195 AMELX
IKBKE TRD@
IKBKE TAF1
AQP2 CACNA2D1
IFI44 MX1
ANGPT1 CLEC3B
ATP5G1 APOA1
MPZ CSN3
KCNQ1 HTT
ETV2 MYL2
ETV2 CG030
DCHS1 OMP
SIRPD CLCNKB
MAP3K14 SLC17A4
ATAD4 SIRPD
ATAD4 PSD
SOX3 BCAM
NTSR1 ACR
TNP2 FOXO4
LOC643332 PSD
CD79A FOXO4
IFNA6 SLC17A4
C21orf2 GNAT2
CCL22 TRD@
HOXA9 ATAD4
PRRX2 HR44
PDCD1 FOXO4
NEUROD2 HIST1H2BI
TUB TNFRSF25
CG030 FES
CCR9 SALL1
INPP5J SIRPD
PMS2L11 HIST1H2BI
KCNAB2 PSD
IL17A KLK3
IL17A HOXA9
KCNJ4 TRD@
CCKAR UROD
ALB APOA2
CYP2A13 HTR2C
OMP EFNB1
PLK1 KLK3
CTRC PTPRS
PRB2 SCNN1G
AKR1C4 ALB
GFAP INPP5E
KRT76 PMS2L11
GUCA2A ALX1
NHLH1 CCR9
LOR MYBPC2
PAX6 SSTR3
SSTR2 PLCD1
CACNA2D1 BCAM
SYN1 INPP5J
MYL4 BMPR1B
CHRM1 MYBPC2
HLA-DOA GNAT2
TSHB TACR3
APOB VIL1
CELA2B GYPA
CELA2B CELA3B
TRBV5-4 LCK
OXT HAAO
OXT BMP4
THBS3 HNRNPL
OR2H1 PLCB2
PECAM1 CLEC3B
PECAM1 FHL1
ACVRL1 UROD
CRYBB2 FES
CRYBB2 HNRNPL
CRYBB2 ALX1
CRYBB2 ZNF132
TNNI1 TRD@
FUT1 LY9
HSF4 PRKCG
HSF4 FEZ1
RHOD MLN
RHOD CG030
CDH15 NOS1
C4orf6 MYBPC2
AQP2 LOC729991
AQP2 CACNA1A
AQP2 GUCA2A
AQP2 CELA2B
POP1 FOXO4
RAB33A INPP5J
RAB33A LY9
MPZ RHOD
KCNQ1 CDH15
ETV2 CACNA1A
ETV2 TACR3
SLC17A4 GNAT2
BCAM HIST1H2BI
ADH1C GPC3
TNFRSF25 MAP3K14
PRRX2 LOC153346
PRRX2 CD79A
GPR68 MYO1F
GNB3 MYBPC2
INPP5J BCAM
INPP5E HR44
SLC18A1 CSN3
PMS2L11 CLCNKB
PMS2L11 MNT
PMS2L11 HTR2C
PMS2L11 CCL22
PMS2L11 CG030
MPP3 KLK3
ALX1 INPP5J
FUT6 C21orf2
NFKB2 DTNA
COL11A1 SLC17A4
PLCD1 INPP5J
OMP SIRPD
CTRC PRRX2
CTRC IL8RB
TBX2 C21orf2
MATK PRRX2
KRT76 INPP5E
PLCB2 PRRX2
PLCB2 OMP
PLCB2 CTRC
PAX6 HOXA9
CACNA1C CRHR1
SSTR2 HTT
SSTR2 ZNF132
GP9 SALL1
GP9 P2RY4
IGFBP1 ABCC2
GYPA SSTR3
GNAO1 GNB3
PSG7 BMPR1B
PSG7 GPR68
CYP21A2 PMS2L11
PKLR NTSR1
OXT GPR68
OXT KCNJ4
OXT CTRC
APOC4 APOA1
LY9 FES
ACVRL1 KLK3
ETV3 BMP4
THBS2 VCAN
SPRR1A TSHB
MYL5 PRRT1
GSTM5 GPLD1
RBP3 TAF1
RBP3 THBS3
TNNI1 OR2H1
TNNI1 GSTM5
CYC1 PUF60
PCDHB17 OMP
FUT1 PLCD1
CDH15 KLK3
AQP2 PLCD1
AQP2 CHRM1
AQP2 MYL5
LTK SIRPD
PMP22 AOC3
KCNQ1 NEUROD2
KCNQ1 CRYBB2
MLH1 CCL22
ETV2 DRD4
DCHS1 OR2H1
PRKCG HIST1H2BI
CHERP HIST1H2BI
TRD@ PRKCG
TNFRSF25 LOC643332
CAMK2D SLC17A4
TMED10 TMED10P
NEUROD2 ACR
CG030 CSN3
SCNN1G ACTR1A
STAT5B ERVK6
CCR9 TNP2
INPP5E CG030
PMS2L11 KRT86
MYH10 GTF2H4
ALX1 HAAO
ALX1 TNFRSF25
COL11A1 PRKCG
IL8RB PRRX2
OMP HMGB2
CTRC HIST1H2BI
CTRC TNFRSF25
CTRC NOS1
PGK1 NTSR1
TBX2 KLK3
DRD4 NTSR1
DRD4 PLK1
SPAM1 OMP
GFAP ALX1
NHLH1 TBX2
PLCB2 TNFRSF25
SSTR1 GNAT2
SSTR1 MYL2
IGFBP1 CGREF1
GNAO1 ALX1
GNAO1 SSTR3
MATN1 PRRX2
AMELX PRRX2
MYL4 BCAM
HLA-DQA1 HLA-DMB
CYP11B1 AMELX
MAG PSD
HSD17BP1 KCNJ4
TSHB HTT
CELA3B CD3E
CELA2B PRKCG
MAS1 CCR9
OXT PMS2L11
CALCRL CAV1
RIN1 PRRX2
PKD1 C21orf2
PKD1 INPP5E
PKD1 CTRC
CRHR1 PRKCG
SSTR4 PDCD1
CSN2 GNAO1
SPRR1A MLN
SPRR1A COL11A1
FUT1 FOXO4
FUT1 EVX1
RHOD FUT6
KIAA0195 IGL@
C4orf6 HNRNPL
ZIC1 DEFA5
AQP2 PRRT1
AQP2 DRD4
LTK TUB
MPZ PRKCG
MPZ FOXO4
MPZ CTRC
ETV2 IKBKE
DCHS1 GPR68
DCHS1 MAGEA11
HTR2C GNAT2
MYL2 PRKCG
LOC729991 PRKCG
EVX1 NTSR1
KLK3 LOC643332
RBP1 VIL1
TAF1 PRKCG
ADH1C CAV1
HOXA9 GNAT2
PRRX2 ZNF33B
PRRX2 EVX1
NR5A1 SLC17A4
NEUROD2 KLK3
TUB BCAM
SCNN1G MLN
INPP5J NTSR1
INPP5E HNRNPL
PMS2L11 INPP5J
IL17A GRAP
APOC4 SIRPD
FUT6 SLC17A4
FUT6 PSD
NOS1 BCAM
EFNA3 FUT6
MAGEA11 ABCB1
PLK1 BMPR1B
PLK1 CCL22
TBX2 NR5A1
SPAM1 SIRPD
SPAM1 CCR9
GUCA2A SALL1
GUCA2A FUT6
CACNA1B TWIST1
LOR BCAM
PAX6 SOX3
PAX6 GNB3
TACR3 ZNF33B
KCNA3 PRKCB
CFD FMO2
CFD AOC3
SSTR2 SSTR3
GP9 MATK
GP9 KRT76
MATN1 CHERP
MATN1 ELN
AMELX SLC17A4
MYL4 FEZ1
CHRM1 PRRX2
CHRM1 KCNJ4
FCER1G FCGR1A
HLA-DOA SPAM1
HLA-DOA FLJ40113
MAG MYBPC2
MAG HLA-DOA
HSD17BP1 SYN1
COL4A1 COL4A2
EPHA1 HTT
EPHA1 OMP
CELA2B NTSR1
MAS1 UROD
MAS1 LIFR
OXT LOC729991
LY9 EVX1
THBS3 TRD@
THBS3 IL17A
CRHR1 HTR2C
HTT INPP5E
CRYBB2 PSD
CRYBB2 NTSR1
DNM1 CELA3B
GSTM5 CHERP
RBP3 LOR
SFTPC CAV1
MSX2 KRT86
MSX2 BCAM
FUT1 HTT
IGL@ PSD
RHOD SPAM1
KIAA0195 TRD@
KIAA0195 IL17A
IKBKE CSN3
AQP2 EVX1
POP1 CCR9
LTK BMP4
RAB33A GPR68
RAB33A IKBKE
MPZ CCL22
MPZ NR5A1
KCNQ1 SSTR2
BCAM HTR2C
PAX8 HTR2C
COL6A3 COL1A1
PGR FES
HNRNPL UROD
TAF1 LOC643332
CALB1 FOXG1
PRRX2 ATAD4
CAMK2D CHERP
FEZ1 PRKCG
CCR9 MAMLD1
INPP5E CLCNKB
MPP3 HTR2C
MPP3 TRD@
IL17A CSN3
FUT6 EVX1
EFNA3 CCL22
IL8RB CCL22
EFNB1 FOXO4
MATK CCL22
GUCA2A CD79A
GUCA2A INPP5E
NHLH1 EFNB1
SSTR3 HR44
SSTR3 MLN
TACR3 PLXNB1
SSTR1 MYO1F
GP9 NHLH1
ALOX5AP MRC1
GNAO1 HOXA9
GNAO1 IL8RB
SYN1 GRAP
AMELX MYO1F
AMELX HNRNPL
PSG7 GNAT2
MYL4 HR44
HSD17BP1 HBQ1
CD3E C21orf2
CELA3B CLCN7
CELA3B KLK3
CELA2B GFAP
TRBV5-4 CD48
OXT CG030
PAH ABCC2
THBS3 EVX1
AVPR1B PAX8
ITGA8 FHL1
OR2H1 PDCD1
OR2H1 PMS2L11
OR2H1 CELA3B
PKD1 SCNN1G
PKD1 TACR3
CRHR1 TUB
ETV3 OMP
GPLD1 KLK3
CSN2 GUCA2A
CRYBB2 TAF1
DNM1 AMELX
GSTM5 ACTR1A
RBP3 HR44
TNNI1 OMP
WASL SGCA
HSF4 PRRX2
IGL@ HTR2C
IGL@ SSTR2
IGL@ GSTM5
CDH15 GUCA2A
C4orf6 GFAP
IKBKE MATK
BOP1 CYC1
GRB7 INSL4
AQP2 TNFRSF25
POP1 HLA-DOA
LTK PAX8
LTK IL17A
TIMP1 SSTR1
MLH1 MATK
C16orf35 GAS2L1
HNRNPL ACTR1A
MLN MNT
TAF1 TRD@
C21orf2 ACTR1A
CCL22 SIRPD
ELN SLC17A4
PDCD1 UROD
NEUROD2 HTT
CG030 GRAP
SCNN1G UROD
INPP5J CG030
MPP3 PRRX2
IL17A HNRNPL
ALX1 TUB
KCNJ4 CLCNKB
CYP2A13 ALX1
ACTL8 PMS2L11
LCP2 FYB
MAGEA11 PSD
MAGEA11 CSN3
MAGEA11 TAF1
PLCD1 CCR9
PLK1 HNRNPL
MATK ACTR1A
MT3 SIRPD
GFAP MLANA
TNXB TBX2
PAX6 PLCD1
TACR3 HR44
CFD ADH1C
SSTR2 SLC17A4
SSTR2 KCNJ4
SSTR2 GFAP
GP9 SPAM1
FLJ40113 KLK3
SYN1 ACVR1B
SYN1 ZNF132
SYN1 SSTR3
MATN1 KRT76
AMELX GFAP
CYP11B1 FES
CYP11B1 GRAP
TSHB SLC17A4
TSHB NEUROD2
CD3E HTT
CD3E PRRX2
PRSS1 PRSS3
CELA2B SLC17A4
MAS1 FUT6
OR2H1 EMD
OR2H1 INPP5E
OR2H1 FUT6
ACVRL1 MAS1
ETV3 GNAO1
GPLD1 GNAO1
CSN2 MYL2
CSN2 MATN1
CRYBB2 HTT
CRYBB2 PSG7
DNM1 BMPR1B
LOC91316 CD79A
RBP3 MATK
RBP3 SPAM1
RBP3 PLCB2
RBP3 TACR3
ETFA COX5A
SLC2A2 MYBPC2
FABP4 ADH1C
FABP4 AGER
FABP4 PECAM1
COL5A1 COL1A1
FUT1 EFNB1
RHOD ATAD4
RHOD HOXA9
RHOD TSHB
RHOD THBS3
C4orf6 GSTM5
IKBKE CCL22
IKBKE IL8RB
IKBKE OXT
AQP2 ACTL8
AQP2 NOS1
LTK MYBPC2
LTK CSN3
LTK OMP
LTK CTRC
RAB33A GP9
ANGPT1 CFD
AKAP1 ZNF33B
AKAP1 GSTM5
MLH1 LTK
CFTR GSTM5
DCHS1 GP9
C4orf8 AMELX
PRKCG GNAT2
ACTR1A HTT
FOXO4 MAP3K14
MYBPC2 CLCNKB
NTSR1 MAP3K14
TRD@ EMD
PBX2 PRKCG
FES LOC729991
MLN HR44
KLK3 SALL1
INPP5J PAX8
INPP5J GCDH
IL17A MYO1F
ALX1 BCAM
ALX1 C21orf2
KCNJ4 INPP5E
IL8RB ALX1
OMP CG030
PLK1 NTSR1
CTRC SOX3
PRB2 HNRNPL
DRD4 PAX8
DRD4 CCL4
SPAM1 MYO1F
GFAP CD79A
GFAP TRBC1
GFAP IL17A
GUCA2A IL17A
NHLH1 MYO1F
SSTR3 CHERP
PLCB2 TUB
PAX6 CG030
GP9 BMPR1B
CACNA2D1 INPP5E
CACNA2D1 PMS2L11
GNAO1 PLK1
SYN1 PLCD1
AMELX ELN
AMELX SSTR3
PSG7 LOC643332
PSG7 SSTR2
MYL4 MYBPC2
CYP11B1 CACNA2D1
CYP11B1 PSG7
GMPR HLA-DOA
BMP4 GNAT2
BMP4 PAX8
BMP4 CYP11B1
EPHA1 MYO1F
APOC4 IGFBP1
LY9 HTR2C
THBS3 ZNF132
OR2H1 MAP3K14
ACVRL1 GFAP
ITK CR2
DNM1 SCNN1G
RBP3 MYL2
RBP3 CCL22
LCP1 CD53
FABP4 FMO2
NAT2 HTT
NAT2 CCR9
SMR3A TACR3
FUT1 CSN2
HSF4 BCAM
HSF4 GUCA2A
IGL@ SCNN1G
CDH15 ACR
C4orf6 SPRR1A
RNF103 TFF1
LEP DRD4
LEP GUCA2A
POP1 TUB
RAB33A FABP2
MPZ ACTR1A
MPZ GNB3
MPZ GPLD1
AKAP1 MLL3
KCNQ1 ZNF132
KCNQ1 RAB33A
MLH1 SIRPD
MLH1 TBX2
MLH1 TNNI1
ETV2 INPP5J
DCHS1 DRD4
FEV CLCNKB
HTR2C EMD
BCAM MAP3K14
MYBPC2 UROD
PGR SIRPD
C21orf2 PGR
TNFRSF25 EVX1
GCDH FOXO4
PRAME APOA1
NEUROD2 PGR
NEUROD2 HNRNPL
CG030 HR44
SCNN1G LOC643332
INPP5J ACTR1A
SLC18A1 KLK3
KCNJ4 TAF1
ALB TAC1
IL8RB EVX1
MAGEA11 COL11A1
EFNB1 FES
PLCD1 IL17A
MLANA MYBPC2
OMP CCL4
OMP PMS2L11
PLK1 HTR2C
CTRC OMP
DRD4 FUT6
MT3 PLXNB1
SPAM1 HTT
GFAP HOXA9
KRT76 KCNJ4
SSTR3 MYO1F
PLCB2 GUCA2A
SLC2A4 BMPR1B
TACR3 HTT
TACR3 CAMK2D
SSTR2 GUCA2A
GYPA HAAO
PSG7 MAGEA11
CHRM1 HNRNPL
HSD17BP1 CCR9
TSHB FES
CD3E TUB
CELA3B CACNA1A
OXT EVX1
OXT ZNF132
OXT KEL
THBS3 CCL22
THBS3 PRRX2
HTT ACTL8
CSN2 BMP4
DNM1 PRRX2
SPRR1A ALX1
GSTM5 TBX2
SFTPC HBB
SLC2A2 OXT
FABP4 AOC3
FUT1 IL8RB
RHOD TAF1
IKBKE FLJ40113
LTK CELA3B
RAB33A CYP2A13
ANGPT1 CCL15
AKAP1 SYN1
ETV2 FEZ1
CFTR TNNI1
MLL3 SLC17A4
CUL5 PRKCG
LOC729991 SIRPD
HNRNPL MAP3K14
KLK3 EMD
COL3A1 COL1A1
NTN3 NOTCH3
HOXA9 HTR2C
HOXA9 BMPR1B
PRRX2 PGR
CTDSP2 METTL1
CACNA1A PRRX2
NR5A1 LOC643332
FEZ1 ADARB1
CG030 SIRPD
CG030 PSD
GNB3 TNFRSF25
PMS2L11 GNAT2
ALX1 HTT
KCNJ4 CG030
LCK CD6
LIFR FOXO4
PGK1 GRAP
PGK1 PMS2L11
DRD4 PKMYT1
MATK PAX8
SPAM1 KLK3
GFAP CG030
GUCA2A LOC153346
NHLH1 GRAP
PLCB2 HAAO
PAX6 LOC643332
PAX6 IL17A
PAX6 COL11A1
TACR3 MYO1F
SSTR2 LOC729991
CA7 ACTR1A
GYPA CTRC
GNAO1 TBX2
SYN1 TRD@
SYN1 ACTL8
MATN1 FES
TNNC1 FMO2
CHRM1 NTSR1
CHRM1 NR5A1
CHRM1 PSG7
CYP11B1 BMPR1B
HLA-DOA IFNA6
HSD17BP1 ELN
CR2 MS4A1
BMP4 CHRM1
S100A9 ACVR2B
F11 ZNF33B
CALB1 SRP54
EPHA1 GUCA2A
MAS1 CCR8
PPY CLCNKB
PAH APOB
THBS3 LOC643332
THBS3 LY9
OR2H1 CTRC
PECAM1 SPARCL1
CRHR1 KCNJ4
CRHR1 NHLH1
CRHR1 HLA-DOA
ETV3 PAX6
GPLD1 MYO1F
CSN2 CLCNKB
CSN2 NOS1
CRYBB2 SIRPD
DNM1 FES
SPRR1A TAF1
GSTM5 MAGEA11
RBP3 SYN1
NQO1 PRDX1
SLC2A2 CSN3
SLC2A2 C21orf2
SMR3A BCAM
FUT1 MYO1F
HSF4 MYBPC2
RHOD HSD17BP1
KIAA0195 BMPR1B
KIAA0195 HOXA9
CDH15 MYL2
C4orf6 PSG7
IKBKE CD3E
IKBKE RBP3
LTK SSTR2
LTK RHOD
KCNQ1 SLC17A4
KCNQ1 GRAP
KCNQ1 NR2C1
ETV2 MLN
ETV2 IL8RB
ETV2 MYL4
DCHS1 INPP5J
DCHS1 TNNI1
MAP3K14 SIRPD
MYBPC2 SALL1
SOX3 SLC17A4
NTSR1 SOX3
SLC6A1 RFX1
FES LOC153346
APOA1 MTTP
BMPR1B HTR2C
PRRX2 FOXO4
CGREF1 STRA13
CHKB MLN
SCNN1G HIST1H2BI
MPP3 CSN3
IL17A NTSR1
ZNF132 SLC17A4
EFNB1 TRD@
PLCD1 ZNF132
SLC1A2 PRRX2
PRB2 P2RY4
DRD4 BCAM
MATK SLC17A4
SPAM1 BCAM
GFAP KCNMA1
TNXB KLK3
BMP8A ACVR2B
NHLH1 CSN3
SSTR3 HIST1H2BI
PLCB2 NEUROD2
PLCB2 KCNJ4
PAX6 GPR68
TACR3 HNRNPL
GP9 NEUROD2
IGFBP1 STRA13
MYH10 COX7A1
GNAO1 CACNA1A
GNAO1 PLCD1
SYN1 SSTR2
MATN1 C21orf2
AMELX MLL3
MYL4 FLJ40113
HLA-DOA CYP11B1
HLA-DOA AMELX
CD3E GFAP
BMP4 TNFRSF25
BMP4 GFAP
CELA3B ACR
HCK ALOX5AP
RIN1 OXT
OR2H1 EVX1
ACVRL1 MYO1F
ETV3 PSD
CSN2 PTPRS
DNM1 NTSR1
FABP4 FEZ1
MSX2 PRKCG
RHOD HR44
RHOD PKMYT1
CDH15 LOC153346
AQP2 ATAD4
POP1 KLK3
HPD MTTP
HPD STRA13
LTK OXT
LTK KIAA0195
MLH1 FUT1
ETV2 NR5A1
ETV2 EFNA3
CFTR CCL22
MYO1F LOC153346
BCAM MLL3
NTSR1 FEV
FES MLL3
C21orf2 MLL3
CCL22 CHERP
PRRX2 MYL2
CGREF1 NEFH
FHL1 ADARB1
FEZ1 CHERP
LAPTM5 CYBB
SCNN1G CACNA1A
GPR68 TNFRSF25
GNB3 TUB
CCR8 FOXO4
INPP5E IFNA6
P2RY4 TUB
KCNJ4 CHERP
CYP2A13 NR5A1
RALGDS MYO1F
EFNA3 SLC17A4
EFNA3 CSN3
EFNA3 KLK3
NTRK2 NTSR1
COL11A1 FUT6
MAGEA11 HAAO
PLK1 FES
PLK1 TNFRSF25
MATK MAF
SPAM1 INPP5J
TNXB PSD
KRT76 HNRNPL
NHLH1 MYBPC2
SSTR3 NHLH1
PAX6 ATAD4
GP9 IL17A
CACNA2D1 NOS1
GYPA BMPR1B
GYPA GUCA2A
GNAO1 MATK
SYN1 CACNA1A
SYN1 ELN
AMELX IL17A
MAG NR5A1
HSD17BP1 CSN3
TSHB GFAP
GMPR NR5A1
F11 SIRPD
CELA3B MYL2
EPHA1 FLJ40113
PKLR BCAM
THBS3 CSN3
THBS3 TUB
OR2H1 IL17A
OR2H1 CYP2A13
OR2H1 KRT76
PECAM1 CAV1
PKD1 GFAP
HIST2H2AA3 HIST2H2BE
ETV3 DRD4
CSN2 SOX3
CSN2 TSHB
CRYBB2 CG030
CRYBB2 OXT
SPRR1A PLCD1
MYL5 SSTR1
FUT1 IL17A
HSF4 GNAO1
PTGER3 TSPAN31
RHOD NAT2
KIAA0195 SSTR3
CDH15 EFNA3
CDH15 CACNA2D1
CDH15 PKD1
IKBKE PRKCG
IKBKE FES
IKBKE PAX6
AQP2 CCL22
AQP2 C4orf6
LTK KCNAB2
RAB33A MAGEA11
RAB33A FUT1
MPZ SLC17A4
MPZ NTSR1
KCNQ1 LY9
MLH1 PMS2L11
ETV2 ELN
LGALS4 TSPAN8
DCHS1 TNFRSF25
C4orf8 GSTM5
GNAT2 HAAO
PSD MAP3K14
EVX1 GNAT2
LOC643332 MYBPC2
HNRNPL GNAT2
PRRX2 TAF1
CACNA1A NTSR1
GRAP NR5A1
CG030 HTT
SCNN1G CD79A
GNB3 CCL22
AOC3 AGER
ALX1 MPP3
CYP2A13 MYO1F
NOS1 FEZ1
EFNA3 FES
IL8RB TAF1
ZNF132 UROD
EFNB1 KCNJ4
PLCD1 SIRPD
KCNMA1 GNAT2
KCNMA1 ZNF132
OMP SALL1
PLK1 PMS2L11
PRB2 HTT
DRD4 CTRC
GFAP SALL1
TNXB HTT
GUCA2A MPP3
GUCA2A TBX2
PAX6 SLC18A1
ELK4 PAX6
SSTR1 CPA1
GP9 EMD
CACNA2D1 SIRPD
CACNA2D1 ELN
GYPA KLK3
MATN1 SLC17A4
MATN1 MYBPC2
MATN1 MLN
AMELX CSN3
MYL4 SLC17A4
CHRM1 GNAO1
CYP11B1 FEV
HLA-DOA HOXA9
HSD17BP1 MLL3
HSD17BP1 MATN1
GMPR ZNF132
CD3E BCAM
BMP4 IL17A
BMP4 KRT76
CELA3B MATK
EPHA1 HAAO
EPHA1 MYBPC2
HCK NCF2
MAS1 KLK3
OXT PRRT1
OXT AMELX
OXT HSD17BP1
LY9 SSTR2
OR2H1 NHLH1
PKD1 PLCB2
CSN2 ATAD4
CSN2 EFNA3
CRYBB2 LOC153346
CRYBB2 FOXO4
GSTM5 EFNA3
GSTM5 AMELX
RBP3 RAB3B
HSF4 C21orf2
IGL@ PLCD1
IGL@ CD3E
IGL@ OXT
CDH15 CACNA1A
CDH15 CG030
CDH15 ACTL8
CDH15 TSHB
CDH15 F11
LEP GP9
AQP2 INPP5J
LTK DRD4
LTK SSTR3
RAB33A PSD
MPZ THBS3
KCNQ1 UROD
KCNQ1 THBS3
MLH1 PKMYT1
MYBPC2 ATAD4
CD79A HTT
KLK3 PAX8
TAF1 GNAT2
PRRT1 ACR
BMPR1B MYL2
C21orf2 LOC643332
DLG4 FOXO4
PNN PSMA6
PRAME STRA13
FEZ1 MYL2
FEZ1 CLEC3B
GPR68 PDCD1
CCR9 CHERP
INPP5J LOC643332
INPP5E HAAO
P2RX1 SIRPD
KCNAB2 CSN3
IL17A CCR9
FUT6 UROD
NOS1 HR44
MAGEA11 HTT
FBXW4P1 MLN
MATK NTSR1
MATK NR5A1
SPAM1 PRKCG
KRT76 CTRC
NHLH1 PAX8
PLCB2 GRAP
PLCB2 SSTR3
FLJ40113 HTR2C
GYPA TUB
GRIA1 CSN2
PSG7 PRB2
MYL4 PSD
MYL4 IFNA6
CHRM1 PRKCG
CYP11B1 PTPRS
HLA-DOA GYPA
MAG OMP
HSD17BP1 HTT
HSD17BP1 HR44
HSD17BP1 TACR3
IFNA16 TMPO
RAB3B TNFRSF25
EPHA1 PRRX2
INHA CR2
TRD@ CORO1A
OXT HTT
OXT CYP11B1
LY9 CD3E
THBS3 HTT
OR2H1 BMPR1B
OR2H1 RIN1
FBN1 LUM
GPLD1 CTRC
CSN2 FEV
CRYBB2 GPR68
CRYBB2 SSTR1
GSTM5 GNAT2
GSTM5 PKD1
PRB4 AZU1
RBP3 PRRT1
RBP3 CG030
TNNI1 HLA-DOA
TNNI1 RBP3
SLC2A2 PRKCG
FUT1 HAAO
FUT1 UROD
HSF4 CG030
RHOD SOX3
KIAA0195 HMGB2
KIAA0195 GYPA
KIAA0195 FUT1
CDH15 CLCN7
C4orf6 OMP
IKBKE SSTR2
IKBKE RIN1
IKBKE GSTM5
IKBKE KIAA0195
LEP TRD@
AQP2 ACTR1A
AQP2 SOX3
MPZ TNFRSF25
MPZ MATK
MPZ OR2H1
AKAP1 MLN
MLH1 LOC729991
MLH1 CD3E
DCHS1 GNAO1
DCHS1 HLA-DOA
C4orf8 SIRPD
C4orf8 KIAA0195
FOXO4 SLC17A4
MAF HAAO
MYBPC2 ACTR1A
SOX3 MYBPC2
NTSR1 MNT
ZNF33B MYBPC2
LOC729991 NTSR1
MLN PRKCG
MLN FES
BMPR1B LOC153346
C21orf2 IFNA6
ELN MYO1F
MAMLD1 KLK3
INPP5E KLK3
PMS2L11 ACR
MPP3 TH
ALX1 CUL5
KCNJ4 IFNA6
ALB VIL1
ACTL8 C21orf2
EFNA3 KCNJ4
COL11A1 PKMYT1
FBXW4P1 PLXNB1
KCNMA1 SLC17A4
OMP MPP3
CTRC IL17A
TBX2 GRAP
PCCA FOXG1
CGA PCCA
SPAM1 HNRNPL
GFAP CACNA1A
TNXB C21orf2
TNXB CCR9
NHLH1 PRKCG
NHLH1 TAF1
NHLH1 PRRX2
PAX6 LOR
SSTR1 ACR
SSTR1 HNRNPL
GP9 KCNAB2
IGFBP1 PRAME
GYPA ACR
GYPA CCR9
GNAO1 LOR
SERPIND1 PRKG1
SYN1 EFNA3
AMELX HTT
CHRM1 INPP5J
CHRM1 GYPA
HSD17BP1 KLK3
NR2C1 GFAP
F11 CHERP
EPHA1 NR5A1
LY9 IL17A
THBS3 PMS2L11
AVPR1B CTRC
OR2H1 NEUROD2
OR2H1 MATK
RASGRF1 SERPIND1
ATF3 ZFP36
ACVRL1 LIFR
GPLD1 C21orf2
CSN2 HIST1H2BI
CRYBB2 TNFRSF25
CRYBB2 HSD17BP1
CACNG1 MAPKAPK2
SPRR1A ACTL8
SERPINC1 AKR1C4
RBP3 ALX1
C7 SPARCL1
MSX2 ACR
MSX2 SSTR1
PCDHB17 INPP5J
FUT1 CSN3
FUT1 NHLH1
RHOD MLL3
RHOD IFNA6
RHOD IL17A
RHOD LY9
KIAA0195 MAG
CDH15 PGR
CDH15 MATK
C4orf6 ALX1
IKBKE FUT6
AQP2 ZNF33B
ATP5G1 NEFH
KCNQ1 MPP3
MLH1 TAF1
MLH1 SSTR2
HR44 PSD
SPARCL1 CAV1
BCAM CLCNKB
MYBPC2 HMGB2
LOC643332 TRD@
FES MAP3K14
FES FOXO4
PGR PRKCG
VIL1 NEFH
TAF1 FOXO4
CCL22 UROD
CCL22 HTR2C
HOXA9 PRKCG
PDCD1 HTR2C
FEZ1 PRRT1
PKMYT1 UROD
TUB TRBC1
SCNN1G HMGB2
GPR68 PRKCG
PMS2L11 IFNA6
MAB21L1 HTR2C
MPP3 PSD
IL17A SIRPD
IL17A NR5A1
APOC4 MYBPC2
TBX2 HTT
FUT6 TRD@
FUT6 FES
EFNA3 BMPR1B
EFNA3 PMS2L11
NTRK2 FEZ1
EFNB1 HAAO
PLK1 GRAP
CTRC CCR9
PRB2 FES
DRD4 PTCH1
MATK GNB3
MT3 NEUROD2
CR2 ID1
GFAP SOX3
KRT76 HAAO
PLCB2 CCL22
DHODH GPR68
TACR3 LOC729991
TACR3 KCNJ4
SSTR1 MLN
SSTR1 TNFRSF25
FLJ40113 SSTR2
GYPA ATAD4
MYH10 ADH1C
KEL HTR2C
GNAO1 LOC153346
TSPAN8 TFF1
CHRM1 OMP
CYP11B1 GFAP
GNB3 IL8RB
HLA-DOA PGR
HSD17BP1 IFNA6
HSD17BP1 AMELX
FGF2 GYPA
TSHB HAAO
TSHB PMS2L11
TSHB SYN1
GMPR DRD4
CD3E PMS2L11
CALB1 ENO3
EPHA1 HLA-DOA
F2 APOB
PPY PHB2
A2M CCL15
OXT ATAD4
OXT IL8RB
THBS3 TAF1
OR2H1 CD79A
OR2H1 CG030
OR2H1 SSTR3
PKD1 PSD
CRHR1 PSD
ACVRL1 LY9
GPLD1 BCAM
SPRR1A ATAD4
SPRR1A GNB3
GSTM5 CPA1
ALPI MAGEA11
FUT1 KCNJ4
RHOD NHLH1
RHOD CHRM1
CDH15 CLCNKB
C4orf6 KCNJ4
TIAL1 ACVR2B
AQP2 LOC153346
AQP2 IFNA6
AQP2 PGK1
AQP2 MATK
AQP2 FUT1
AQP2 IGL@
RAB33A HNRNPL
ANGPT1 SEPP1
PMP22 COX7A1
MPZ POP1
KCNQ1 PMS2L11
KCNQ1 IL8RB
MLH1 FUT6
ETV2 CRHR1
DCHS1 MYBPC2
CHERP LOC153346
HTR2C SLC17A4
MYBPC2 MLL3
LOC643332 HAAO
HNRNPL CHERP
CD79A HAAO
IFNA6 KLK3
HOXA9 HTT
ELN MYL2
FEZ1 PLXNB1
FEZ1 CACNA1A
NEUROD2 GNAT2
PKMYT1 HTT
PKMYT1 HNRNPL
TUB SIRPD
TUB NTSR1
CG030 NR5A1
SCNN1G ATAD4
SCNN1G MYL2
DTNA AVP
INPP5J PDCD1
INPP5J PKMYT1
INPP5E PRRT1
INPP5E HOXA9
ALX1 SLC17A4
TBX2 CCL22
NOS1 NTSR1
PRM2 GTF2H4
COL11A1 CCL22
MAGEA11 TUB
EFNB1 TAF1
PLCD1 PRKCG
OMP ACTR1A
OMP PAX8
GFAP LOC729991
GUCA2A EVX1
GUCA2A CYP2A13
NHLH1 HNRNPL
SSTR3 EVX1
SSTR3 KLK3
SSTR3 GUCA2A
PLCB2 NR5A1
PLCB2 PLCD1
LOR NTSR1
PAX6 MYL2
SLC2A4 CHERP
COX7A1 CFD
SSTR1 HIST1H2BI
SSTR1 PLCB2
FLJ40113 ZNF132
MYH10 FEZ1
MATN1 APOC4
MATN1 CTRC
MATN1 SSTR2
PSG7 TAF1
HLA-DOA ATAD4
TSHB MYO1F
GMPR FOXO4
CELA2B CLCNKB
MAS1 PKMYT1
LY9 C21orf2
LY9 PLCD1
CRHR1 ACVR1B
ACVRL1 GUCA2A
ETV3 INPP5J
ETV3 GFAP
RBP3 HOXA9
NAT2 PKMYT1
HSF4 GRAP
RHOD ZNF33B
CDH15 HTR2C
CDH15 OMP
CCDC88A PRKCB
CCDC88A FGF2
LEP TUB
AQP2 CLCN7
POP1 GSTM5
AKR1C3 GCLM
LTK NTSR1
LTK FUT1
MPZ PRB2
CYP3A4 MT1L
KCNQ1 TNNI1
MLH1 LY9
MLH1 CDH15
CFTR HLA-DOA
CFTR RAB33A
ACR CLCNKB
HTR2C ACVR1B
RBP1 NEFH
C21orf2 UROD
TNFRSF25 BMPR1B
NR5A1 SALL1
CAMK2D PRKCG
NEUROD2 MLL3
GRAP HR44
GNB3 ACTR1A
MAMLD1 PKMYT1
CCR9 LOC643332
INPP5J BMPR1B
INPP5E ZNF33B
MPP3 GPR68
IL17A TNFRSF25
KCNJ4 HR44
CCKAR PDCD1
ACTL8 BCAM
NOS1 PLXNB1
RALGDS CCR9
PLCD1 ACTR1A
PLCD1 EFNB1
SLC1A2 MYBPC2
SLC1A2 SCNN1G
PLK1 CSN3
LIFR OMP
CTRC KCNJ3
DRD4 PMS2L11
GFAP TBX2
KRT76 MYO1F
GUCA2A MATK
NHLH1 KCNJ4
SSTR3 FEZ1
PLCB2 DRD4
LOR SIRPD
PAX6 EFNB1
SSTR2 TAF1
GP9 PDCD1
GP9 EFNA3
GYPA CLCN7
GYPA SOX3
GYPA TACR3
MATN1 MLL3
MYL4 CSN3
MYL4 TACR3
CYP11B1 HTR2C
GNB3 PRRX2
GNB3 NHLH1
HLA-DOA SALL1
HSD17BP1 LOC153346
GMPR MAGEA11
CD3E TACR3
BMP4 MAG
APOB AKR1C4
CELA3B TNFRSF25
CELA3B CCR3
CELA3B PGK1
CELA2B SOX3
PKLR INPP5E
LY9 NHLH1
RIN1 MYO1F
RIN1 DRD4
ACVRL1 PDCD1
ACVRL1 CCR8
FBN1 CTSK
GPLD1 DRD4
GPLD1 LY9
CRYBB2 PRB2
MYL5 FES
MYL5 OXT
GSTM5 TAF1
GSTM5 TNXB
RBP3 TUB
RBP3 GPR68
GH2 HTT
MSX2 CYP11B1
FUT1 PRKCG
FUT1 EFNA3
FUT1 RBP3
IGL@ OMP
RHOD EPHA1
KIAA0195 MYL5
CDH15 MT3
IKBKE PKMYT1
LEP FOXO4
HPD ALB
LTK OR2H1
RAB33A MYBPC2
ATP5G1 IGFBP1
MPZ CSN2
KCNQ1 SSTR3
KCNQ1 CELA3B
MLH1 PAX6
ETV2 SSTR1
ETV2 SLC2A2
C4orf8 BMP4
PRKCG CLCNKB
HR44 GNAT2
UROD HTT
HTR2C FOXO4
MYBPC2 HIST1H2BI
PAX8 HTT
MYL2 CHERP
LOC729991 PSD
LOC729991 MYBPC2
FES HIST1H2BI
MLN PLXNB1
HOXA9 HAAO
CACNA1A PSD
PRAME NEFH
EMP2 CAV1
GPR68 HAAO
GNB3 C21orf2
ALX1 PSD
COL11A1 MAP3K14
MAGEA11 CCL22
ZNF132 BCAM
ZNF132 GPR68
PLCD1 CLCNKB
CTRC CLCN7
CTRC INPP5J
PRB2 CYP2A13
GFAP SPAM1
KRT76 TNFRSF25
KRT76 CG030
GUCA2A ZNF33B
NHLH1 TNFRSF25
TAGLN ACTA2
TACR3 PAX6
SSTR2 INPP5J
SSTR1 HTT
GYPA HNRNPL
IER2 JUNB
TNNC1 CLEC3B
MYL4 AMELX
CHRM1 CLCNKB
FCER1G LAPTM5
HSD17BP1 PLK1
EPHA1 GNAO1
MAS1 DRD4
PPY NEUROD2
PPY SSTR1
FABP1 ALB
RIN1 C21orf2
OR2H1 MAMLD1
OR2H1 SPAM1
OR2H1 MAG
SGCA IFI35
CRHR1 KLK3
HTT MYL2
GPLD1 FES
GSTM5 MYL2
GSTM5 MAG
GSTM5 CD3E
RBP3 PKD1
TNNI1 GFAP
IFI30 C1QB
MSX2 MYL4
PCDHB17 FOXO4
WASL RARB
HSF4 BMPR1B
RHOD TRD@
RHOD PGR
RHOD GPR68
RHOD RALGDS
RHOD IGL@
KIAA0195 EFNB1
CDH15 INPP5J
RNF103 IL1R2
LEP OMP
RANBP1 UFD1L
AQP2 SLC2A2
RAB33A MYO1F
ATP5G1 DDT
MPZ NHLH1
AKAP1 MYL2
MLH1 NTSR1
MLH1 PDCD1
DCHS1 HTR2C
PLXNB1 CHERP
BCAM ATAD4
MAF FOXO4
ZNF33B MAP3K14
LOC643332 EVX1
C21orf2 SOX3
CCL22 ACTR1A
CCL22 MAP3K14
CCL22 CSN3
CACNA1A C21orf2
FEZ1 PRRX2
NEUROD2 KRT86
TUB ACTR1A
GRAP CLCNKB
GRAP PRRT1
MAMLD1 NR5A1
INPP5J MAP3K14
PMS2L11 TUB
MPP3 NR5A1
CDK4 OS9
KCNAB2 TRD@
KCNAB2 C21orf2
IL17A BMPR1B
APOC4 C21orf2
ALX1 CG030
ELL NR5A1
COL11A1 KCNJ4
IL8RB FUT6
MAGEA11 PRRX2
ZNF132 PDCD1
PLCD1 PAX8
KCNMA1 MYBPC2
SLC1A2 PRKCG
OMP AKR1D1
TBX2 EFNB1
DRD4 CG030
MATK MAP3K14
MATK HOXA9
GFAP ABCB1
TNXB MATK
KRT76 SLC17A4
SSTR3 DRD4
PLCB2 CACNA1A
TACR3 PSD
COX7A1 AGER
SSTR1 LOR
AMELX MATN1
PSG7 SSTR1
HLA-DOA CYP2A13
MAG PSG7
CYP21A2 SSTR3
TSHB HIST1H2BI
TSHB SSTR1
GMPR OMP
BMP4 MLN
BMP4 SSTR3
APOB APOA2
CELA3B MLANA
CELA3B KRT76
CELA2B SSTR3
OXT CLCNKB
THBS3 CHRM1
ITGA8 COX7A1
OR2H1 LOC643332
PECAM1 AGER
CRHR1 GFAP
CSN2 DRD4
CRYBB2 HTR2C
CRYBB2 KRT76
DNM1 HR44
DNM1 APOC4
GSTM5 UROD
SERPINC1 APOA2
TNNI1 CCL22
C7 ADH1C
HSF4 CLCNKB
KIAA0195 PDCD1
KIAA0195 GPLD1
CDH15 OR2H1
CDH15 IGL@
RNF103 MUC5AC
IKBKE PCDHB17
IKBKE FUT1
C10orf116 FMO2
AQP2 KRT86
AQP2 NHLH1
MPZ GNAT2
MPZ MLANA
KCNQ1 FOXO4
DCHS1 MAG
C4orf8 PLA2G7
C4orf8 RHOD
MYO1F GNAT2
FOXO4 SALL1
CSN3 EMD
EVX1 PAX8
EVX1 TRD@
PBX2 MYBPC2
FES ACTR1A
FES LOC643332
CCL22 BMPR1B
PRRX2 UROD
FEZ1 KRT86
GRAP LOC643332
CG030 NEUROD2
INPP5J SLC30A3
PMS2L11 ACTR1A
MPP3 MYBPC2
KIF11 CDC2
APOC4 INPP5E
ALX1 FOXO4
COL11A1 TNFRSF25
MLANA HTR2C
OMP GCDH
PLK1 INPP5J
LIFR UROD
CTRC CCL22
TBX2 ZNF132
SSTR3 OMP
DHODH PRB2
PAX6 CACNA1A
PAX6 MAGEA11
CACNA1C PRKCB
TACR3 CACNA1A
MVK PDCD1
SSTR1 LOC643332
SYN1 MYL2
SYN1 TNFRSF25
SYN1 CAMK2D
SYN1 CG030
PSG7 EMD
MYL4 GNAO1
MYL4 MATN1
CHRM1 CTRC
CYP11B1 CSN3
SERPINB2 CSN2
GNB3 GP9
HLA-DOA PAX8
MAG HTR2C
TSHB KCNJ4
CD3E OMP
CD3E SSTR2
BMP4 HAAO
BMP4 BMPR1B
BMP4 GNB3
F11 BMPR1B
GSTA2 NR0B1
OXT SLC17A4
VWF FHL1
CALCRL AGER
CALCRL HBB
LY9 PRRX2
LY9 P2RY4
LY9 GMPR
OR2H1 MYL4
OR2H1 BMP4
ACVRL1 HLA-DOA
ACVRL1 OR2H1
CSN2 MYL4
DNM1 C21orf2
DNM1 INPP5E
DNM1 PMS2L11
SPRR1A MATN1
MYL5 PSD
MYL5 SSTR3
RBP3 PLCD1
RBP3 FLJ40113
TNNI1 C21orf2
TNNI1 IL8RB
SERPINA6 APOA1
KIAA0195 GNAT2
KIAA0195 LOC729991
KIAA0195 MAGEA11
CDH15 HIST1H2BI
CDH15 TUB
C4orf6 BCAM
C4orf6 TAF1
LEP CCR9
SNAP25 AHSG
RAB33A CCL4
MPZ PLCD1
MLH1 PLCB2
MLH1 GNAO1
ETV2 CCL22
CFTR KLK3
ATAD4 PRKCG
FOXO4 TWIST1
PLXNB1 MLL3
EVX1 ACTR1A
MLN PSD
CCL22 NTSR1
PDCD1 HTT
FEZ1 SLC17A4
NEUROD2 EVX1
TUB PAX8
GRAP MYL2
GRAP TRD@
INPP5E HIST1H2BI
INPP5E GNAT2
INPP5E CACNA1A
PTCH1 KLK3
IL17A TUB
TBX2 TUB
EFNA5 EVX1
NFKB2 HOXD4
VCAN COL1A2
HLA-DMB HLA-DPA1
NTRK2 MLN
IL8RB SLC17A4
IL8RB NTSR1
PLCD1 TNFRSF25
MLANA PSD
SLC1A2 SIRPD
PLK1 MAP3K14
DRD4 SIRPD
SPAM1 FES
SPAM1 C21orf2
GFAP MPP3
NHLH1 PDCD1
SSTR3 HAAO
SSTR3 CCR9
LOR MYL2
PAX6 PGR
SSTR2 PRRT1
SSTR2 IL17A
GP9 PLCB2
FLJ40113 DRD4
GYPA HTR2C
KEL FES
ATP4A NTSR1
ATP4A NEUROD2
SYN1 ATAD4
SYN1 PLK1
SYN1 NHLH1
PSG7 ELK4
CYP11B1 KCNJ4
CYP11B1 SSTR3
HLA-DOA CCL4
HLA-DOA MYL4
MAG GNAO1
HSD17BP1 MAP3K14
FGF2 CRHR1
S100A9 AVP
CELA3B ATP4A
AHSG APOB
CELA2B INPP5E
THBS3 BCAM
RIN1 PRB2
RIN1 GP9
RIN1 BMP4
PECAM1 FEZ1
PKD1 MYBPC2
PKD1 BMPR1B
SLC4A3 ENO3
CRYBB2 CD79A
GSTM5 ATAD4
RBP3 LOC729991
SLC2A2 GP9
LCP1 PLEK
NAT2 SPRR1A
FUT1 PRB2
IGL@ C21orf2
RHOD CLCN7
RHOD GPLD1
KIAA0195 PGK1
CDH15 IFNA6
C4orf6 TNFRSF25
C4orf6 DRD4
C4orf6 HLA-DOA
LTK HOXA9
LTK PSG7
AMT MLN
ANGPT1 ITGA8
MPZ GUCA2A
MPZ FUT1
KCNQ1 EMD
KCNQ1 EVX1
KCNQ1 FUT1
MLH1 ALX1
MLH1 CRHR1
ETV2 CRYBB2
DCHS1 LTK
C4orf8 INPP5E
SIRPD HIST1H2BI
HR44 LOC153346
HR44 MYO1F
SPARCL1 FMO2
HTR2C FEV
ZNF33B BCAM
MYL2 PSD
CLEC3B SPARCL1
EVX1 CHERP
PGR HTR2C
CD79A HNRNPL
KLK3 TNP2
IFNA6 SIRPD
IFNA6 NTSR1
PRRT1 MYBPC2
BMPR1B MAP3K14
BMPR1B LOC729991
CACNA1A HAAO
PDCD1 NR5A1
TUB LOC729991
INPP5J ABCB1
SLC18A1 PSD
SLC18A1 GRAP
PMS2L11 LOC153346
IL17A PRRX2
ALX1 GPR68
KCNJ4 MAP3K14
KCNJ4 LOC643332
CYP2A13 CCR9
MAGEA11 PDCD1
EFNB1 MYBPC2
FBXW4P1 NOS1
OMP CCR8
OMP KCNAB2
PLK1 TUB
CTRC EFNA3
PGK1 C21orf2
TBX2 TAF1
TBX2 KCNJ4
PRB2 CCL22
PRB2 KCNJ4
PLA2G7 LIFR
TNXB MYO1F
SSTR3 HOXA9
LOR C21orf2
PAX6 IFNA6
TACR3 SLC2A4
SSTR2 MATK
SSTR1 DRD4
GP9 APOC4
GYPA PLCB2
KEL C21orf2
SRM TRD@
GNAO1 LOC643332
MATN1 ATP4A
AMELX SSTR1
PSG7 PLK1
CYP11B1 ELN
MAG TNFRSF25
HSD17BP1 APOC4
HBB CAV1
CD3E FES
CD3E CA7
F11 NTSR1
CELA3B CAMK2D
CELA3B FBXW4P1
CELA2B CHERP
CELA2B SCNN1G
CELA2B CTRC
MAS1 INPP5J
LY9 OXT
THBS3 BMPR1B
THBS3 HOXA9
OR2H1 CUL5
OR2H1 IFNA6
OR2H1 GNB3
PKD1 SLC17A4
CRHR1 SYN1
ETV3 NR5A1
CSN2 IL17A
CSN2 CA7
GSTM5 SPAM1
TNNI1 TUB
SLC2A2 SIRPD
FUT1 SSTR2
HSF4 MYL2
HSF4 LOR
HSF4 MATN1
RHOD SLC2A2
KIAA0195 CG030
KIAA0195 CHRM1
CDH15 CRYBB2
CDH15 DNM1
C4orf6 PSD
IKBKE MAS1
AQP2 ATP4A
SNAP25 AKR1C4
LTK LOC729991
LTK SSTR1
MPZ EFNA3
MPZ IL8RB
AKAP1 EFNA3
KCNQ1 BMPR1B
MLH1 CTRC
DCHS1 ETV2
ACVR1B CLCNKB
SALL1 PRKCG
CSN3 MAP3K14
LOC643332 HTT
FES CLCNKB
FES SOX3
PGR MYO1F
PRRX2 ACR
PDCD1 EMD
GPR68 CD79A
GNB3 HTR2C
CCR9 NEUROD2
INPP5E CCR9
MPP3 INPP5J
IL17A HTT
APOC4 HR44
APOC4 PMS2L11
TBX2 HNRNPL
MRPL12 MYO1F
NOS1 PTPRS
ELL IL17A
FOXF1 CLEC3B
COL11A1 TRD@
COL11A1 TUB
JAK3 ACTR1A
ZNF132 GRAP
EFNB1 ZNF132
PLCD1 FOXO4
MLANA NTSR1
CTRC MLANA
TBX2 INPP5J
TBX2 IL8RB
DRD4 EFNA3
TNXB INPP5J
LOR FES
PAX6 FUT6
PAX6 CYP2A13
SSTR2 IL8RB
SSTR1 TACR3
GP9 GCDH
FLJ40113 CSN3
CA7 TUB
GNAO1 ABCB1
SYN1 HIST1H2BI
MATN1 PLXNB1
AMELX HTR2C
AMELX ZNF33B
AMELX KRT76
PSG7 SPAM1
MYL4 GUCA2A
CD53 LCP2
CYP11B1 PRRX2
CYP11B1 PLCD1
CYP11B1 KRT76
NCF2 MRC1
HLA-DOA HR44
MAG GP9
CD3E LOC729991
BMP4 CCR9
BMP4 INPP5J
CALB1 HOXD4
CELA3B IFNA6
CELA3B NTRK2
CELA3B PLCD1
CALCRL FHL1
LY9 ACTR1A
LY9 GPR68
THBS3 SSTR1
OR2H1 GYPA
PKD1 HNRNPL
CRHR1 GP9
ACVRL1 TRD@
GRK5 FHL1
HTT AVPR1B
THBS2 FBN1
GPLD1 PSD
GPLD1 CCL22
GPLD1 GP9
CSN2 GNAT2
CRYBB2 IFNA6
DNM1 MYBPC2
SPRR1A HIST1H2BI
HLA-DQB1 CD74
RBP3 CCR3
RBP3 EFNB1
ITGAM NCF2
SLC2A2 PSD
FABP4 HBB
NAT2 HNRNPL
NAT2 TUB
NAT2 HLA-DOA
SMR3A SLC17A4
FUT1 CCL22
RHOD RAB3B
KIAA0195 KRT76
CDH15 HOXA9
C4orf6 PDCD1
LEP ZNF132
SNAP25 APOA2
RAB33A KIAA0195
PMP22 MYH10
KCNQ1 SLC18A1
GFRA2 DRD4
MLH1 MPP3
MLH1 EPHA1
ETV2 ACVR1B
ETV2 HRC
ETV2 BMP4
CFTR OR2H1
DCHS1 KIAA0195
TWIST1 HTT
MT1L GAS2L1
EMD TH
EMD PSD
CUL5 HAAO
LOC729991 CHERP
FES ABCB1
ADH1C CCL15
PRRT1 FES
C21orf2 HIST1H2BI
HOXA9 MYO1F
HOXA9 HR44
CACNA1A HTT
ELN CSN3
CGREF1 VIL1
FHL1 CCL15
TUB MAP3K14
CG030 MAP3K14
SCNN1G CLCNKB
SCNN1G HTR7
GPR68 HTT
GPR68 FES
GNB3 MYO1F
CCR9 IFNA6
P2RY4 PKMYT1
PMS2L11 ATAD4
MYH10 HLA-C
CYP2A13 UROD
NOS1 ELN
NR4A3 EGR3
MAGEA11 HTR2C
OMP GNAT2
OMP ABCB1
OMP CYP2A13
TBX2 OMP
CGA CALB1
SSTR3 CLCNKB
PLCB2 CLCNKB
LOR HAAO
LOR GUCA2A
PAX6 HIST1H2BI
PAX6 NHLH1
TACR3 GUCA2A
GP9 LOC153346
FLJ40113 MYO1F
FLJ40113 MYBPC2
CACNA2D1 NEUROD2
SYN1 CREB1
PSG7 CCL4
CYP11B1 HOXA9
HLA-DOA PKMYT1
MAG SCNN1G
TSHB PRRX2
TSHB MYL4
NR2C1 SCNN1G
CELA3B GNAT2
CELA3B HBQ1
CELA3B GUCA2A
EPHA1 PSD
EPHA1 GP9
CD2 CCL5
APOE APOC1
OXT IL17A
THBS3 NHLH1
RIN1 CYP2A13
RIN1 GNAO1
OR2H1 TH
PECAM1 AOC3
CRHR1 C21orf2
ACVRL1 HAAO
GPLD1 SLC17A4
MYL5 PLCD1
SERPINC1 AHSG
C1QB FCER1G
C1S C1R
SLC2A2 ZNF33B
SERPINA6 IGFBP1
SMR3A SCNN1G
WASL ACVR2B
FUT1 GNAO1
HSF4 SCNN1G
HSF4 SYN1
RHOD HIST1H2BI
RHOD GNAT2
CDH15 EVX1
C4orf6 RHOD
AQP2 CG030
POP1 PAX6
ARHGEF6 CD52
SNAP25 TAC1
MPZ TAF1
HYAL2 PLCD1
MYH11 A2M
ETV2 CCR3
DCHS1 SCNN1G
SOX3 GNAT2
NTSR1 LOC153346
LOC729991 CSN3
PBX2 MYO1F
C21orf2 PAX8
PRRX2 HIST1H2BI
NR5A1 CCL4
GCDH HAAO
FEZ1 HR44
EMP2 CLEC3B
SCNN1G PRRT1
GNB3 PDCD1
INPP5J EMD
INPP5E TNFRSF25
PTCH1 NR5A1
PMS2L11 CAMK2D
ALX1 EMD
ACTL8 MYL2
RALGDS KLK3
IL8RB P2RY4
MAGEA11 SCNN1G
MAGEA11 MAMLD1
ZNF132 SIRPD
ZNF132 MPP3
EFNB1 TNFRSF25
EFNB1 SCNN1G
PLCD1 LOC729991
PLCD1 KCNJ4
SLC1A2 BCAM
DRD4 GCDH
MATK CHERP
GFAP KCNAB2
TNXB FES
NHLH1 PRB2
SSTR3 TNFRSF25
PLCB2 BMPR1B
SLC2A4 SIRPD
SSTR1 LOC153346
SSTR1 CCR9
GP9 CYP2A13
CACNA2D1 BMPR1B
GNAO1 FLJ40113
SYN1 LOR
MATN1 NOS1
AMELX CCR3
CHRM1 GP9
GNB3 SCNN1G
MAG GRAP
TSHB PAX6
CD3E SLC17A4
APOB TAC1
CELA3B LOC153346
CD2 LCK
OXT CHERP
OXT NR5A1
OXT KCNAB2
THBS3 PLCD1
OR2H1 SALL1
SLC4A3 CASP2
THBS2 THY1
GPLD1 PRKCG
GPLD1 TUB
GPLD1 EFNA3
CSN2 CACNA2D1
CRYBB2 BMPR1B
DNM1 CSN2
MYL5 ACVR1B
GSTM5 LOC643332
GSTM5 FUT6
RBP3 SLC12A1
RBP3 PRB2
RBP3 CD3E
RBP3 ETV3
NAT2 PSG7
MSX2 HR44
PCDHB17 HLA-DOA
IGL@ ZNF132
IGL@ SYN1
PTGER3 TSFM
RHOD NOS1
IKBKE GNB3
IKBKE IL17A
LEP ACVRL1
AQP2 MNT
AQP2 THBS3
LTK HTT
LTK GRAP
RAB33A TUB
RAB33A GNAO1
PMP22 FEZ1
MPZ SIRPD
MPZ AQP2
KCNQ1 CD79A
KCNQ1 SSTR1
GFRA2 P2RY4
MLH1 EMD
DCHS1 OXT
C4orf8 SCNN1G
SOX3 PSD
PAX8 ACTR1A
LOC729991 MLL3
EVX1 CSN3
PGR PSD
MLN MYBPC2
CD79A PRKCG
CD79A CSN3
KLK3 ABCB1
IFNA6 HTT
CACNA1A SIRPD
PDCD1 TAF1
PKMYT1 MYBPC2
TUB BMPR1B
GRAP ZNF33B
INPP5J SALL1
P2RY4 NOTCH3
PMS2L11 NR5A1
MAB21L1 KLK3
IL17A GNAT2
APOC4 FES
TBX2 FOXO4
KCNJ4 GNAT2
KCNJ4 GPR68
ACTL8 PRKCG
HLA-DMB HLA-DMA
IL8RB SIRPD
PLCD1 CCL22
MLANA C21orf2
GYPA PRKCB
DRD4 SLC18A1
MATK LOC729991
SPAM1 SLC17A4
TNXB HAAO
TNXB HNRNPL
SSTR3 TUB
TACR3 CCR9
KCNA3 CRHR1
FLJ40113 GP9
CACNA2D1 TACR3
CPA3 CCL15
GYPA EVX1
SYN1 FOXO4
SYN1 SOX3
AMELX MATK
PSG7 ATAD4
PSG7 CD79A
PSG7 MATK
MYL4 ELN
CHRM1 BCAM
CHRM1 IL8RB
CYP11B1 GNAO1
HSD17BP1 CACNA1A
TSHB HR44
TSHB GYPA
TSHB MATN1
CD3E ACTR1A
CELA2B PMS2L11
CELA2B KCNJ4
PKLR CELA3B
A2M MYH10
OXT CPA1
OXT TACR3
VWF SPARCL1
THBS3 PRB2
MFAP4 A2M
OR2H1 CD3E
ACVRL1 EPAS1
ETV3 MYBPC2
ETV3 TNFRSF25
ETV3 KCNJ4
GPLD1 NR5A1
CSN2 HR44
SPRR1A HMGB2
SPRR1A LOC729991
GSTM5 CG030
GSTM5 PRB2
GSTM5 TSHB
RBP3 IL8RB
ITGAM CYBB
ITGAM HCK
NAT2 NR5A1
MSX2 SSTR3
IGL@ GNAO1
RHOD PRB2
RHOD PKD1
RHOD SMR3A
KIAA0195 ACTR1A
KIAA0195 MLANA
KIAA0195 TBX2
KIAA0195 TACR3
ZIC1 APOA1
AQP2 PGR
AQP2 IL8RB
AQP2 CRYBB2
ARHGEF6 RASSF2
RAB33A ZNF132
MPZ EFNB1
MPZ SSTR2
KCNQ1 FUT6
MLH1 EFNA3
MLH1 MAGEA11
MLH1 SSTR3
DCHS1 PSD
DCHS1 GUCA2A
HTT CLCN7
CSN3 GNAT2
LOC643332 PRKCG
FES MYL2
CD79A TNP2
TAF1 ABCB1
STRA13 VIL1
PRRX2 LOC643332
NEUROD2 FEV
TUB TWIST1
TUB TAF1
CG030 CACNA1A
SCNN1G CUL5
GNB3 HAAO
GNB3 CCL4
MAMLD1 FOXO4
VEGFC C16orf35
P2RY4 CCL22
PMS2L11 CLCN7
KCNAB2 SCNN1G
IL17A TAF1
ALX1 CD79A
ACTL8 HNRNPL
RALGDS PRKCG
EFNA3 PRRX2
EFNA3 ACTL8
COL11A1 BCAM
EFNB1 GNB3
PLCD1 NTSR1
LIFR MAGEA11
PRB2 PRKCG
PRB2 GPR68
FLT1 GUCY1A2
DRD4 MAMLD1
SPAM1 PRRX2
PLCB2 TBX2
DHODH UROD
PAX6 KCNMA1
PAX6 MATK
TACR3 HIST1H2BI
GP9 GNAT2
IGFBP1 MTTP
GYPA INPP5E
KEL KRT76
GNAO1 KEL
PSG7 SLC18A1
PSG7 FUT6
MYL4 LOC153346
CHRM1 SYN1
CYP11B1 TUB
GNB3 ZNF132
HLA-DOA CACNA1A
MAG MYO1F
CD3E HAAO
CD3E CCL22
BMP4 MYO1F
BMP4 OMP
NR2C1 MYBPC2
F11 BCAM
CELA3B PGR
CELA3B CHRM1
CELA2B CHRM1
OXT SLC18A1
OXT PRB2
OXT PLCB2
THBS3 SLC17A4
THBS3 KCNMA1
TMEM151B FOXO4
PKD1 MLN
CACNB3 GFAP
ACVRL1 DLG4
HTT MNT
GPLD1 OR2H1
PI3 S100A7
DNM1 ELN
DNM1 MATN1
SPRR1A NOS1
SPRR1A CA7
MYL5 NEUROD2
GSTM5 MYL5
RBP3 LOC153346
TNNI1 SSTR2
SLC2A2 GFAP
SLC2A2 SYN1
SERPINA6 VIL1
NAT2 OMP
FUT1 GUCA2A
HSF4 HR44
HSF4 PMS2L11
IGL@ HAAO
RHOD CLCNKB
RHOD CD79A
RHOD GNB3
RHOD MYL4
KIAA0195 LOC643332
KIAA0195 EPHA1
C4orf6 PRKCG
CCDC88A GYPA
BOP1 PUF60
LEP HLA-DOA
LEP OR2H1
SNRK PECAM1
AQP2 MAP3K14
AQP2 LOR
ITGA9 HAAO
LTK AQP2
RAB33A TNFRSF25
RAB33A POP1
POSTN COL3A1
CCKBR HTT
AKAP1 SLC17A4
AKAP1 CELA3B
KCNQ1 TH
KCNQ1 INPP5E
MLH1 SLC2A2
MLH1 LEP
CFTR PSD
C4orf8 ETV2
SOX3 HIST1H2BI
EVX1 UROD
ABCB1 CSN3
PGR HR44
KLK3 GNAT2
KLK3 LOC729991
AGER ADH1C
BMPR1B HIST1H2BI
BMPR1B EVX1
HOXA9 SLC17A4
HOXA9 ACR
HOXA9 HNRNPL
EPAS1 FOXO4
PRRX2 LOC729991
ELN HNRNPL
NR5A1 SIRPD
FEZ1 BMPR1B
EMP2 ADH1C
STAT5B AVP
GPR68 TH
CCR9 ELN
KCNAB2 FES
APOC4 ZNF33B
OPRL1 MYH10
FUT6 TBX2
CYP2A13 TRD@
IL8RB PDCD1
ZNF132 IL17A
EFNB1 SIRPD
EFNB1 EVX1
EFNB1 HNRNPL
PLCD1 TRD@
MLANA HR44
OMP BMPR1B
CTRC ACTL8
PRB2 MPP3
NHLH1 ZNF132
NHLH1 CTRC
SSTR3 FEV
LOR PRKCG
CFD CCL15
SSTR2 CLCNKB
SSTR2 HR44
SSTR2 HOXA9
SSTR2 NHLH1
GP9 PLCD1
FLJ40113 IFNA6
KEL PSD
SYN1 MAP3K14
AMELX TNFRSF25
AMELX NOS1
PSG7 ACTR1A
MYL4 GRAP
MYL4 KCNJ4
CHRM1 SCNN1G
CHRM1 GPR68
CYP11B1 MYO1F
HLA-DOA CLCNKB
MAG NEUROD2
CCNB1 CDC20
CD3E CHERP
CD3E NTSR1
CELA3B MNT
CELA3B SOX3
CELA3B EVX1
CELA2B PSD
PKLR SSTR1
MAS1 NTN3
A2M FEZ1
OXT HR44
LY9 AKR1D1
LY9 CCL4
THBS3 OXT
OR2H1 GNAT2
CRHR1 SCNN1G
ETV3 EVX1
CSN2 MAP3K14
CRYBB2 GRAP
CRYBB2 INPP5E
CRYBB2 SLC1A2
SPRR1A TRD@
SPRR1A RAB3B
MYL5 GRAP
GSTM5 EMD
C1QB FCGR1A
RBP3 GYPA
IFI30 FCER1G
SLC2A2 KLK3
SLC2A2 CELA3B
COL5A1 SPARC
IGL@ TNFRSF25
IGL@ NEUROD2
IGL@ PAX6
CDH15 TNFRSF25
PHOX2B GNAT2
AQP2 GH2
POP1 EVX1
LTK RIN1
CCKBR GFAP
PMP22 FHL1
MPZ BCAM
MPZ CRYBB2
AKAP1 CYP11B1
KCNQ1 CRHR1
MLH1 PAX8
MLH1 CCKAR
ETV2 TRD@
CFTR FUT1
DCHS1 PAX8
MYBPC2 CUL5
LOC729991 MYO1F
PBX2 SLC17A4
HNRNPL PAX8
KLK3 CCL4
TAF1 BCAM
CACNA1A MAP3K14
HTR7 PRKCG
PDCD1 TWIST1
TUB RABGGTA
CCR3 SIRPD
INPP5J GNAT2
INPP5E MNT
PMS2L11 PBX2
PMS2L11 PRRT1
MPP3 UROD
APOC4 MLL3
APOC4 CSN3
ALX1 TH
ALX1 UROD
FUT6 PKMYT1
CCKAR HTR2C
CYP2A13 PRRX2
NOS1 C21orf2
EFNA3 CHERP
IL8RB PAX8
IL8RB EFNA3
MAGEA11 ALX1
ZNF132 ABCB1
KCNMA1 KCNJ4
PLK1 PKMYT1
PCCA CTAG1B
DRD4 NTN3
MT3 NTSR1
TNXB TUB
GUCA2A ELL
NHLH1 NTSR1
PLCB2 EVX1
DHODH P2RY4
PAX6 PRB2
TACR3 FEZ1
TACR3 KRT76
TACR3 SSTR3
ELK4 TAF1
SSTR2 CCR9
SSTR1 ATAD4
SSTR1 OMP
GP9 KCNMA1
GNAO1 PGR
SYN1 CUL5
MATN1 PRRT1
AMELX FEZ1
PSG7 CG030
CHRM1 PLCB2
FCER1G SPI1
HLA-DOA LOC729991
GNB3 CSN3
MAG IL17A
CYP21A2 NTSR1
TSHB SLC2A4
CD3E CTRC
BMP4 INPP5E
BMP4 GP9
NR2C1 LOC729991
CELA3B KCNJ3
CELA2B HTT
PKLR PRKCG
OXT UROD
CALCRL CDH5
RIN1 EVX1
RIN1 SCNN1G
OR2H1 ABCB1
OR2H1 SLC10A2
OR2H1 NR2C1
PKD1 MLL3
PKD1 FES
PKD1 AMELX
CRHR1 DRD4
CRHR1 OR2H1
ACVRL1 TNFRSF25
ACVRL1 TUB
ACVRL1 GMPR
ETV3 KLK3
ETV3 GP9
ETV3 OR2H1
CRYBB2 CCL22
DNM1 CSN3
SPRR1A CACNA2D1
SPRR1A CHRM1
SPRR1A HSD17BP1
GSTM5 LOR
RBP3 MNT
RBP3 APOC4
RBP3 MLANA
SLC2A2 MYO1F
GH2 CLCNKB
SMR3A CHERP
MSX2 NTRK2
MSX2 AMELX
FUT1 SSTR1
RHOD EFNB1
KIAA0195 EFNA3
KIAA0195 PRB2
TIAL1 ITK
AQP2 DNM1
POP1 GFAP
LTK NEUROD2
CCKBR KLK3
MPZ PAX8
MPZ PRRX2
AKAP1 FES
AKAP1 HNRNPL
AKAP1 CTRC
KCNQ1 LOC729991
MLH1 SALL1
ETV2 PGR
KRT86 CHERP
LOC729991 HTT
HNRNPL PGR
NEFH MTTP
IFNA6 HNRNPL
ELN HIST1H2BI
GCDH KLK3
TRBC1 HTT
GRAP SLC17A4
GRAP CCL22
ABCC2 VIL1
DTNA HOXD4
MAMLD1 TUB
CCR9 ATAD4
INPP5E KRT86
PMS2L11 PGR
PTPRS CHERP
PTPRS CHKB
APOC4 BMPR1B
ALX1 IFNA6
CCKAR TUB
ALB APOA1
COL11A1 CSN3
IL8RB MAP3K14
IL8RB PMS2L11
PLCD1 PRRX2
KCNMA1 TAF1
PLK1 EFNA3
TF ITIH2
LIFR NTN3
CTRC ELN
PGK1 FES
SPAM1 MATK
KRT76 OMP
NHLH1 GUCA2A
PAX6 HR44
PAX6 PLCB2
DRD1 PDCD1
KCNA3 CACNA1C
SSTR1 IL17A
SSTR1 MLANA
CACNA2D1 SLC17A4
GYPA CAMK2D
KEL SSTR1
RARB CSN2
SYN1 TBX2
AMELX KCNJ3
PSG7 INPP5E
CHRM1 NEUROD2
CHRM1 DRD1
MAG C21orf2
RAB3B BCAM
TSHB HTR2C
CD3E AMELX
BMP4 PLCD1
CELA3B MCM5
CELA3B NR2C1
MYCN IGF2
MAS1 EPAS1
PPY PRRT1
LY9 HMGB2
LY9 KCNJ4
LY9 LIFR
THBS3 KEL
RIN1 INPP5J
OR2H1 HMGB2
CRHR1 KCNAB2
CRYBB2 NEUROD2
SPRR1A LOC153346
SPRR1A MLL3
MYL5 SIRPD
ALOX5 NCF2
FABP4 CALCRL
PENK PI3
NAT2 INPP5J
MSX2 CSN2
HSF4 CSN3
RHOD LOC153346
RHOD ETV3
KIAA0195 CD3E
ZIC1 TAC1
IKBKE GPR68
IKBKE NHLH1
AQP2 NR5A1
POP1 NR5A1
POP1 INPP5J
SNAP25 VIL1
RAB33A SYN1
RAB33A IGL@
MPZ SSTR1
ACTG2 MYL9
AKAP1 PRRX2
KCNQ1 CUL5
MLH1 SLC17A4
DCHS1 TAF1
DCHS1 SLC18A1
DCHS1 LY9
C4orf8 CSN3
C4orf8 SSTR2
C4orf8 CELA3B
C4orf8 CSN2
FMO2 CAV1
PSD ACVR1B
CSN3 HIST1H2BI
CSN3 FOXO4
MYL2 ATAD4
TNP2 MYO1F
LOC729991 HR44
EVX1 SIRPD
LOC643332 CSN3
HIST1H2AC HIST1H1C
PRRT1 CPA1
BMPR1B PGR
HOXA9 KLK3
ELN HAAO
ELN IFNA6
NR5A1 NTSR1
PDCD1 MYBPC2
NEUROD2 LOC153346
GPR68 PPP1R10
GNB3 UROD
CCR9 LOC153346
MPP3 PRKCG
IL17A BCAM
APOC4 NEUROD2
FUT6 MAP3K14
VCAN COL3A1
COL11A1 TAF1
EFNB1 MYO1F
EFNB1 PAX8
LIFR GPR68
CTRC KRT86
PRB2 MAP3K14
PRB2 TAF1
PRB2 KCNAB2
PRB2 IL8RB
DRD4 NEUROD2
GFAP TWIST1
GFAP ZNF33B
KRT76 KLK3
GUCA2A HR44
SSTR3 GNAT2
SSTR3 INPP5J
PLCB2 CSN3
PLCB2 INPP5J
PAX6 HTR7
SLC2A4 NTSR1
TACR3 CSN3
SSTR2 TUB
SSTR2 CCR3
SSTR1 SOX3
SSTR1 NTRK2
GYPA NR5A1
KEL BMPR1B
SYN1 UROD
MATN1 CSN3
AMELX MNT
PSG7 PDCD1
PSG7 ACTL8
PSG7 AMELX
MYL4 CHERP
FCER1G HK3
CYP11B1 ACTR1A
HLA-DOA CUL5
MAG NTSR1
CD3E PLCD1
F11 INPP5E
CELA3B CCR9
CELA3B GP9
CELA3B PSG7
EPHA1 PRKCG
RIN1 HTT
RIN1 CSN3
HIST2H2AA3 HIST1H2BG
GSTM5 PGR
GSTM5 ELN
GSTM5 SLC18A1
C1QB FGL2
RBP3 TRD@
RBP3 NR2C1
TNNI1 SCNN1G
ALPI MVK
MSX2 P2RX1
FUT1 FUT6
HSF4 FES
HSF4 KCNJ4
HSF4 TACR3
HSF4 GSTM5
IGL@ PRRX2
KIAA0195 PAX8
KIAA0195 PLK1
CDH15 PGK1
CDH15 LOR
CDH15 CALML3
C4orf6 C21orf2
IKBKE SIRPD
IKBKE EFNA3
LEP INPP5J
AQP2 CAMK2D
AQP2 IL17A
AQP2 EFNA3
AQP2 F11
POP1 MYBPC2
IFI44 ISG15
LTK PRRX2
LTK GPR68
LTK INPP5J
LTK GP9
RAB33A MAS1
ANGPT1 CPA3
CCKBR ALX1
MPZ PMS2L11
AKAP1 MSX2
GFRA2 GPR68
ETV2 C4orf6
LGALS4 TFF2
DCHS1 GRAP
FDFT1 SOX2
CSN3 ZNF33B
ABCB1 HTR2C
IFNA6 FES
C21orf2 ACVR1B
HOXA9 SOX3
PRRX2 GNAT2
CACNA1A CHERP
NR5A1 CACNA1A
HPS1 CCL4
FEZ1 MLL3
PKMYT1 MYO1F
TUB CHERP
GRAP MLN
SCNN1G CPA1
CCR9 CCL4
CCR9 PDCD1
MPP3 C21orf2
MPP3 TNFRSF25
MPP3 CCR9
ALX1 ACVR1B
NR0B1 KRT4
ELL MYBPC2
PRM2 C16orf35
RALGDS CCL22
IL8RB PTCH1
PLCD1 HOXA9
PLK1 LOC643332
CTRC RABGGTA
PRB2 GRAP
DRD4 GNAT2
MATK BMPR1B
GUCA2A CHERP
NHLH1 PHB2
SSTR3 MLL3
SSTR3 KRT86
SSTR3 LOC729991
SSTR1 PLCD1
GP9 CUL5
FLJ40113 PSD
EVI2B CD37
MATN1 HOXA9
AMELX GNAT2
PSG7 NHLH1
MYL4 HBQ1
MYL4 SSTR2
CYP11B1 HIST1H2BI
CYP11B1 KRT86
CYP11B1 KLK3
CYP11B1 LOR
GNB3 TRD@
SELE IL6
CELA3B OMP
EPHA1 ZNF132
CELA2B C21orf2
PPY SSTR2
A2M AOC3
THBS3 BMP4
RIN1 GRAP
PKD1 PRKCG
CRHR1 GPR68
ACVRL1 CRYAA
GRK5 CLEC3B
HTT KRT76
CSN2 RABGGTA
CSN2 THBS3
CRYBB2 HR44
DNM1 SSTR2
SPRR1A LOR
SPRR1A PKD1
MYL5 MYL4
RBP3 PLK1
SERPINA6 NEFH
NAT2 KLK3
NAT2 CCL22
SMR3A MYBPC2
MSX2 CHKB
FUT1 NTSR1
HSF4 LOC153346
HSF4 KRT76
HSF4 SSTR2
HSF4 ATP4A
IGL@ FES
RHOD MAGEA11
RHOD MATN1
RHOD DNM1
KIAA0195 ETV3
CDH15 ATAD4
CDH15 CAMK2D
CDH15 SLC2A2
C4orf6 CYP11B1
RASSF2 GYPC
IKBKE KCNJ4
AQP2 CCR3
AQP2 GPR68
POP1 DRD4
POP1 SPRR1A
HPD ZIC1
LTK SPRR1A
RAB33A AKR1D1
POSTN VCAN
MPZ HOXA9
AKAP1 INPP5E
KCNQ1 CTRC
KCNQ1 PRB2
MLH1 GRAP
ETV2 HR44
C4orf8 CTRC
HMGB2 HAAO
PRKCG ACVR1B
SALL1 MAP3K14
ATAD4 MYO1F
UROD HAAO
SPARCL1 SEPP1
LOC729991 HAAO
CCL4 MT1L
CD79A SLC17A4
HOXA9 TNFRSF25
PTPN11 PPP1CC
ELN HOXA9
NR5A1 EMD
NEUROD2 ACVR1B
NEUROD2 SOX3
GRAP TUB
SCNN1G CCR3
GPR68 EVX1
GPR68 PKMYT1
MAB21L1 SCNN1G
KCNAB2 UROD
IL17A PRKCG
IL17A PMS2L11
NNAT SRP54
KCNJ4 SOX3
KCNJ4 MPP3
NFKB2 ENO3
ACTL8 PSD
NOS1 CHKB
PLCD1 JAK3
FBXW4P1 FEZ1
FBXW4P1 INPP5E
NRF1 C16orf35
CTRC GNB3
SLC6A11 MYBPC2
AKR1C4 ABCC2
SPAM1 CTRC
SPAM1 DRD4
TNXB GFAP
SSTR3 CACNA1A
PAX6 UROD
CACNA1C GYPA
FLJ40113 MAB21L1
CACNA2D1 SSTR1
GYPA DRD4
GYPA SSTR2
GNAO1 SPAM1
MYL4 KLK3
CHRM1 GNB3
ADRA2B SYN1
CYP11B1 MNT
HLA-DOA MAF
MX2 MX1
MAG HOXA9
MAG GFAP
HSD17BP1 HOXA9
HSD17BP1 INPP5J
HSD17BP1 CTRC
HSD17BP1 PAX6
IL2RB LCK
TSHB BMPR1B
GMPR TNFRSF25
BMP4 MATK
NR2C1 C21orf2
MYLPF FEV
APOB ABCC2
PKLR MYBPC2
MAS1 MAGEA11
OXT PGK1
OXT MATN1
AVPR1B PSD
OR2H1 KCNMA1
OR2H1 TACR3
OR2H1 CYP11B1
PECAM1 CALCRL
ACVRL1 TAF1
ACVRL1 NTN3
ETV3 HNRNPL
ETV3 SCNN1G
SSTR4 P2RY4
CSN2 IFNA6
CRYBB2 CUL5
CRYBB2 PMS2L11
CRYBB2 THBS3
MYL5 HTR2C
MYL5 C21orf2
GSTM5 PRRT1
GSTM5 LRRC23
GSTM5 MYL4
GSTM5 HSD17BP1
SERPINC1 TAC1
C1QB AIF1
RBP3 HSD17BP1
TNNI1 GRAP
SFTPC TNNC1
SLC2A2 FES
IGL@ GUCA2A
RHOD CA7
LIMK2 NOTCH3
KIAA0195 CHERP
KIAA0195 TSHB
CDH15 SOX3
C4orf6 HTR2C
LEP ALX1
LEP IL8RB
LEP DHODH
AQP2 ACVR1B
AQP2 NTRK2
AQP2 PLK1
POP1 GP9
POP1 OR2H1
ITGA9 INPP5J
RAB33A SCNN1G
RAB33A GMPR
MPZ GRAP
KCNQ1 CYP2A13
MLH1 EVX1
MLH1 KCNAB2
ETV2 TAF1
DCHS1 GFAP
DCHS1 AMELX
BCAM FOXO4
MYBPC2 ACR
ZNF33B PSD
PGR MYBPC2
HNRNPL LOC153346
KLK3 AKR1D1
SRPR ARCN1
PRRX2 CLCNKB
FEZ1 C21orf2
CG030 IFNA6
SCNN1G ACR
INPP5E INPP5J
PMS2L11 FEV
MPP3 SCNN1G
APOC4 PRRX2
KCNJ4 CUL5
KCNJ4 PKMYT1
MUC8 TRD@
COL11A1 ALX1
IL8RB BCAM
IL8RB GPR68
MAGEA11 C21orf2
PLCD1 GRAP
OMP TNP2
OMP ELL
PLK1 CHERP
LIFR CCKAR
TBX2 CSN3
PRB2 IL17A
PRB2 PLK1
GYPA CRHR1
GFAP HR44
KRT76 ZNF132
KRT76 PLK1
NHLH1 GPR68
SSTR3 PRRT1
PLCB2 CHERP
LOR PRRX2
PAX6 CPA1
BDH1 PLK1
TACR3 FBXW4P1
SSTR2 GNAT2
FLJ40113 OMP
CPA3 FHL1
KEL PAX6
SRM P2RY4
ATP4A CLCNKB
PSG7 GYPA
MYL4 MYO1F
MYL4 GFAP
HLA-DOA GCDH
HSD17BP1 HNRNPL
HSD17BP1 TNFRSF25
FGF2 PRKCB
BMP4 TUB
CELA3B LOR
EPHA1 HNRNPL
EPHA1 SCNN1G
CELA2B MYBPC2
CD74 HLA-DMB
MAS1 DHODH
PPY FES
A2M GYPC
LY9 PRKCG
THBS3 CTRC
RIN1 OMP
GRK5 AGER
CSN2 CCR3
CSN2 NR2C1
CRYBB2 CYP2A13
CRYBB2 FLJ40113
SPRR1A MAF
SPRR1A MAGEA11
SPRR1A EFNB1
MYL5 CELA2B
RBP3 MLN
RBP3 TSHB
ACP5 CYP27A1
SFTPC ADH1C
SLC2A2 HTR2C
SLC2A2 HLA-DOA
MSX2 CAMK2D
HSF4 ACVR1B
IGL@ CLCNKB
IGL@ CSN3
IGL@ CSN2
RHOD MAG
RHOD CRHR1
KIAA0195 PGR
CDH15 PLXNB1
C4orf6 SLC17A4
C4orf6 CSN3
C4orf6 GP9
IKBKE IGL@
POP1 PSG7
LTK HNRNPL
LTK CCR9
KIAA0101 KIF14
ATP5G1 DEFA5
TIMP1 PRRX2
KCNQ1 KRT76
KCNQ1 PLCB2
KCNQ1 ETV3
ETV2 PLK1
ETV2 SPAM1
ETV2 RAB3B
DCHS1 ABCB1
DCHS1 FLJ40113
DCHS1 IKBKE
SLC17A4 HIST1H2BI
ACR CHERP
PSD RABGGTA
MED22 C16orf35
HTR2C HR44
MAF MYO1F
CCL4 TRD@
HNRNPL EMD
CD79A MAP3K14
KLK3 ACVR1B
PRRT1 PSD
TNFRSF25 GNAT2
DLG4 KLK3
CAMK2D MLN
FEZ1 MYBPC2
INPP5J MAMLD1
P2RY4 DLG4
MPP3 FES
APOC4 PRKCG
TBX2 SCNN1G
CCKAR KLK3
MAGEA11 IL8RB
ZNF132 NTSR1
PLCD1 PMS2L11
FBXW4P1 SIRPD
FBXW4P1 NTSR1
MLANA TNFRSF25
SLC1A2 MYO1F
OMP NEUROD2
CTRC MYL2
PRB2 TBX2
MATK SALL1
MATK CSN3
MATK ELN
KRT76 TAF1
NHLH1 FEV
NHLH1 LOC729991
NHLH1 NR5A1
PAX6 CUL5
PAX6 CD79A
SLC2A4 HR44
TACR3 ATAD4
GP9 HR44
CPA3 CFD
KEL PRKCG
SYN1 LOC153346
SYN1 GUCY1A2
AMELX PAX6
PSG7 CLCNKB
CHRM1 HAAO
FCER1G AIF1
HLA-DOA TNXB
MAG FES
RAB3B GRAP
HBB CLEC3B
BMP4 PRKCG
BMP4 SLC18A1
F11 FBXW4P1
CELA3B MAB21L1
CELA3B DRD4
CELA3B PLA2G7
CELA3B SLC2A4
EPHA1 FOXO4
EPHA1 TUB
EPHA1 PAX6
F2 VIL1
OXT CYP2A13
ATP12A NR0B1
THBS3 FOXO4
THBS3 GNB3
THBS3 MAG
OR2H1 KCNAB2
PKD1 HAAO
GPR3 EVX1
CRHR1 OMP
ETV3 MAG
CSN2 MNT
CSN2 PLK1
CSN2 SPAM1
DNM1 CCR3
SPRR1A ZNF33B
MYL5 NTSR1
MYL5 GNAO1
HP LTF
TNNI1 MAB21L1
TNNI1 LY9
SFTPC EMP2
SLC2A2 GUCA2A
FABP4 FOXF1
MSX2 SLC17A4
MSX2 TCOF1
FUT1 ZNF132
IGL@ TUB
RHOD LRRC16A
RHOD MLANA
KIAA0195 UROD
KIAA0195 ELL
MMP16 ACVR1B
C4orf6 KLK3
MELK CDKN3
IKBKE PLCD1
IKBKE SYN1
POP1 CCL22
POP1 SCNN1G
LTK CCL22
LTK MATK
MPZ ZNF132
MPZ CHRM1
CYP3A43 SLC9A1
AKAP1 NEUROD2
KCNQ1 MAGEA11
KCNQ1 C4orf6
KCNQ1 IKBKE
GFRA2 KLK3
MLH1 HMGB2
MLH1 ACTR1A
MLH1 MAP3K14
ETV2 FLJ40113
ETV2 HSD17BP1
CFTR DRD4
DCHS1 ZNF132
C4orf8 PSD
C4orf8 CYP11B1
KRT86 FEV
SALL1 HTT
NTSR1 ATAD4
ZNF33B MYO1F
CSN3 HR44
LOC643332 MYO1F
CCL4 EVX1
FES ACR
TFF1 IL1R2
MLN MYL2
CD79A PSD
KLK3 CLCNKB
KLK3 HMGB2
IFNA6 HAAO
C21orf2 LOC153346
C21orf2 ACR
PRRX2 MLL3
CACNA1A CCL22
ELN CACNA1A
FEZ1 LRRC16A
SRP54 SEC23A
LAPTM5 EMP3
GPR68 GRAP
MAMLD1 MYBPC2
CCR9 GNAT2
CCR9 GATA1
CCR9 HOXA9
CCR9 GCDH
INPP5J MAF
VEGFC MED22
PMS2L11 TCOF1
MAB21L1 LOC729991
IL17A ATAD4
TBX2 PRRX2
NFKB2 AVP
NOS1 PRKCG
COL11A1 C21orf2
IL8RB RALGDS
IL8RB COL11A1
MAGEA11 EMD
PLCD1 NEUROD2
PLK1 EVX1
PLK1 IL8RB
PGK1 BCAM
TBX2 MYBPC2
PRB2 PKMYT1
DRD4 ACTR1A
DRD4 RALGDS
TNXB FOXO4
KRT76 CHERP
GUCA2A ATAD4
NHLH1 IL17A
NHLH1 MATK
PAX6 GUCY1A2
PAX6 SLC1A2
PAX6 FLT1
TACR3 MATK
SSTR1 EVX1
MYH10 ADARB1
FCGR1A LILRB4
SNRPA PBX3
GNAO1 MAP3K14
GNAO1 MYL2
GNAO1 TNXB
GNAO1 NHLH1
EFNA1 ADAR
PSG7 PLCB2
HLA-DOA AKR1D1
HLA-DOA ELL
ADRB3 HTR2C
HLA-DOA CHERP
HLA-DOA SLC18A1
GMPR KLK3
GMPR CCR9
BMP4 TBX2
NR2C1 PRKCG
F11 CHKB
FST IGFBP1
CELA3B FLJ40113
CELA3B MAG
EPHA1 FES
EPHA1 CD79A
EPHA1 PRB2
AHSG ABCC2
MAS1 TUB
OXT ELN
OXT GNB3
LY9 PAX8
LY9 TAF1
LY9 GRAP
LY9 NFE2
THBS3 CG030
OR2H1 TNP2
ETV3 FES
ETV3 CCR9
GPLD1 IL8RB
CRYBB2 SSTR2
DNM1 IL17A
CES1 FST
SERPINC1 FABP1
RBP3 MAGEA11
RBP3 SLC1A2
TNNI1 GP9
TNNI1 AVPR1B
SLC2A2 GPR68
FUT1 SLC17A4
FUT1 BCAM
FUT1 TNFRSF25
FUT1 BMP4
IGL@ SIRPD
IGL@ NHLH1
IGL@ GP9
RHOD TBX2
RHOD NR2C1
KIAA0195 KCNMA1
KIAA0195 CRHR1
MMP16 SSTR1
CDH15 DRD4
CDH15 FUT1
IKBKE MAF
IKBKE LOC729991
IKBKE CG030
IKBKE NAT2
AQP2 GNAT2
AQP2 ZNF132
AQP2 TNNI1
POP1 HAAO
LTK EFNB1
TIMP1 MYBPC2
AKAP1 CCR9
MLH1 PKD1
ETV2 GUCY1A2
ETV2 MATN1
ETV2 CD3E
CFTR PHB2
DCHS1 GSTM5
DCHS1 RHOD
C4orf8 MYBPC2
C4orf8 HNRNPL
C4orf8 AQP2
C4orf8 DCHS1
MYO1F MLL3
MNT GNAT2
MNT SIRPD
CPA1 HTR2C
MYL2 SLC17A4
MYL2 HR44
LOC729991 HTR2C
TAP1 PSMB8
HNRNPL HR44
MLN SOX3
PRRX2 PRRT1
NR5A1 TNP2
CHKB CHERP
FEZ1 CAV1
PKMYT1 CCL22
GRAP FEV
GRAP CHERP
GRAP ATAD4
GRAP PGR
CG030 LOC153346
AQP6 PAX8
MPP3 GRAP
ALX1 TAF1
NOS1 INPP5E
HLA-DMB HLA-DRA
EFNA3 HTR2C
NTRK2 MNT
COL11A1 EFNA3
ZNF132 ELL
MLANA GRAP
KCNMA1 PRKCG
OMP CCKAR
OMP KCNMA1
PLK1 FOXO4
LIFR PDCD1
CTRC NTRK2
TBX2 FES
PRB2 LOC643332
DRD4 DLG4
SPAM1 CD79A
GFAP CLCNKB
GFAP IFNA6
SSTR3 IFNA6
SSTR3 CCL22
PLCB2 NHLH1
CACNA1B HTT
LOR INPP5E
DHODH DRD4
PAX6 CREB1
TACR3 CG030
TACR3 MT3
SSTR2 BMPR1B
SSTR2 ALX1
GP9 PKMYT1
FLJ40113 PRKCG
FLJ40113 GPR68
CA7 PLCD1
ATP4A SSTR1
GNAO1 CD79A
HRC GNAO1
PTN AZGP1
MATN1 GRAP
AMELX KLK3
AMELX GUCA2A
PSG7 SSTR3
CYP11B1 CLCN7
CETP GRAP
HLA-DOA ABCB1
HLA-DOA MLANA
HSD17BP1 OMP
RAB3B CSN3
TSHB CYP11B1
CD3E TNFRSF25
CD3E INPP5J
CALB1 AVP
CELA3B CG030
CELA3B PTPRS
CELA3B APOC4
CELA2B SIRPD
CELA2B CYP11B1
MAS1 TRD@
THY1 COL1A1
PPY ACR
LY9 FUT6
THBS3 MLANA
CRHR1 PAX6
ETV3 TAF1
NR4A1 ATF3
THBS2 COL6A3
GPLD1 TNFRSF25
CSN2 APOC4
CRYBB2 MAP3K14
DNM1 HLA-DOA
SPRR1A MNT
SPRR1A PBX2
GSTM5 HMGB2
GSTM5 SLC30A3
C1QB LAPTM5
PCNA SNRPB
RBP3 AVPR1B
TNNI1 GNAO1
SLC2A2 CCR9
SMR3A CSN2
MSX2 BTN2A2
IGL@ PSG7
RHOD UROD
RHOD CCR3
C4orf6 ACTL8
IKBKE ALX1
IKBKE ACVRL1
AQP2 ALX1
AQP2 MLANA
POP1 IKBKE
RAB33A HTR2C
KIAA0101 CDC2
MPZ NFE2
AKAP1 MYO1F
MLH1 BMPR1B
LST1 ALOX5
ETV2 AVPR1B
C4orf8 NTSR1
C4orf8 SPRR1A
KRT86 PRKCG
SPARCL1 CCL15
BCAM LRRC16A
LOC729991 SLC17A4
FES CUL5
KLK3 ATAD4
HBQ1 NTSR1
TNFRSF25 HMGB2
CACNA1A LOC153346
CACNA1A IFNA6
ELN PSD
SLC30A3 HAAO
DCTN2 NAB2
CG030 CCL22
GPR68 MAP3K14
GPR68 NTSR1
GNB3 GRAP
INPP5J DLG4
INPP5E PLXNB1
SLC18A1 CCL22
IL17A EVX1
TBX2 HAAO
TBX2 BCAM
FUT6 CD79A
EFNA5 HOXA9
CCKAR P2RY4
ELL CCR9
RALGDS MYBPC2
COL11A1 PSD
IL8RB TWIST1
MAGEA11 FUT6
EFNB1 UROD
MLANA HAAO
MLANA FES
KCNMA1 SCNN1G
OMP CACNA1A
OMP EZH1
OMP INPP5E
PLK1 TRD@
DRD4 AKR1D1
DRD4 HPS1
MATK HTR2C
MT3 NOS1
SPAM1 PSD
TNXB SCNN1G
DEFA5 VIL1
GUCA2A CUL5
NHLH1 SIRPD
NHLH1 FOXO4
NHLH1 CCKAR
SSTR3 LOC643332
SSTR3 KRT76
PLCB2 MLL3
LOR SCNN1G
DHODH KLK3
PAX6 PDCD1
PAX6 ACTL8
MVK TRD@
MVK DRD4
ELK4 CSN3
CFD SPARCL1
SSTR1 CACNA1A
SSTR1 CG030
GP9 IFNA6
GP9 CTRC
FLJ40113 KCNJ4
GNAO1 EFNB1
SYN1 ACR
SYN1 PGR
MATN1 ACR
AMELX MYL2
AMELX GP9
PSG7 MPP3
PSG7 TBX2
MYL4 HAAO
MYL4 HTR2C
HLA-DOA SOX3
HLA-DOA MYL2
MAG HAAO
MAG SSTR1
MAG AMELX
MAG CHRM1
RAB3B PSG7
TSHB SSTR2
HBB AOC3
CD3E ELN
CD3E INPP5E
CD3E DRD4
CELA3B P2RX1
CELA2B BCAM
OXT IFNA6
OR2H1 SLC18A1
PKD1 ACTR1A
PKD1 KCNJ4
TALDO1 GSR
ETV3 HTT
HTT MLN
CSN2 CLCN7
CSN2 PAX8
CSN2 FUT6
CSN2 ACTL8
SPRR1A MLANA
SPRR1A KCNMA1
MYL5 KCNJ4
GSTM5 PAX8
GSTM5 ETV3
RBP3 CLCN7
RBP3 KCNAB2
TNNI1 MYBPC2
TNNI1 FES
TNNI1 CSN2
SFTPC AOC3
MSX2 LIFR
MSX2 C21orf2
MSX2 PRRX2
FUT1 HOXA9
FUT1 GRAP
FUT1 GPR68
HSF4 AMELX
RHOD PAX8
KIAA0195 HSD17BP1
KIAA0195 PKD1
MMP16 GRAP
CDH15 FUT6
AQP2 NR2C1
SNAP25 HPD
RAB33A PRRX2
CCKBR IL8RB
ATP5G1 STRA13
MPZ OXT
MPZ IGL@
CYP3A4 MYH10
KCNQ1 NHLH1
KCNQ1 BMP4
MLH1 TWIST1
MLH1 PTCH1
MLH1 IL17A
MLH1 THBS3
MLH1 MPZ
ETV2 GPR68
ETV2 FUT1
ETV2 AKAP1
C4orf8 HLA-DOA
PRKCG CLCN7
MLL3 HAAO
LIFR SIRPD
HNRNPL MYL2
IFNA6 MYO1F
C21orf2 PRRT1
ELN HTT
ADARB1 ADH1C
HPS1 KLK3
PDCD1 PSD
CCR9 PAX8
MPP3 HNRNPL
CRYBB1 SLC6A1
KCNAB2 TUB
FUT6 ALX1
EFNA3 NTSR1
CASP2 ENO3
MAGEA11 PAX8
MAGEA11 DLG4
MAGEA11 PKMYT1
PLCD1 NR5A1
PLCD1 PDCD1
CTRC MLL3
TBX2 TRD@
MATK TBX2
MT3 BCAM
SPAM1 FOXO4
PLCB2 MAP3K14
PLCB2 HOXA9
LOR GRAP
LOR PMS2L11
TACR3 IFNA6
SSTR1 ELN
GP9 AKR1D1
GP9 HMGB2
GYPA KRT86
GYPA GRAP
MATN1 MYL2
AMELX PGK1
CHRM1 SLC17A4
CHRM1 TUB
CHRM1 EFNB1
CHRM1 PLK1
CYP11B1 ACR
CYP11B1 PRRT1
HLA-DOA RENBP
HSD17BP1 HIST1H2BI
HSD17BP1 CG030
CYP21A2 PRKCG
CD3E MAP3K14
BMP4 NR5A1
PLA2G2A PLXNB1
NR2C1 HTR2C
GZMA CCL5
CELA3B ACVR1B
EPHA1 INPP5J
EPHA1 MAGEA11
PKLR MATN1
A2M MGP
OXT TAF1
THBS3 GYPA
AVPR1B CYP11B1
PKD1 CYP11B1
PKD1 HLA-DOA
CRHR1 GUCA2A
ACVRL1 HNRNPL
ACVRL1 IL8RB
ACVRL1 MVK
ETV3 C21orf2
CELP NTN3
HTT PLA2G7
GPLD1 THBS3
CSN2 ACR
CSN2 LY9
CRYBB2 TUB
GSTM5 RAB3B
GSTM5 RIN1
RBP3 PGR
RBP3 MYL4
RBP3 EPHA1
TNNI1 LOC729991
SLC2A2 CSN2
FABP4 IL6
NAT2 CACNA1B
SMR3A PRKCG
RHOD FLJ40113
KIAA0195 FEV
CDH15 PLK1
C4orf6 HTT
C4orf6 SCNN1G
IKBKE PDCD1
IKBKE RENBP
LEP PKMYT1
AQP2 MT3
AQP2 CRHR1
POP1 PSD
POP1 MYO1F
POP1 KIAA0195
LTK EVX1
RAB33A RHOD
TIMP1 TH
TIMP1 PKLR
MPZ LOC643332
MPZ BMP4
AKAP1 PLXNB1
GFRA2 UROD
GFRA2 RAB33A
ETV2 MLL3
ETV2 RAB33A
CFTR HTR2C
CFTR OMP
CFTR OXT
CFTR KCNQ1
DCHS1 SIRPD
DCHS1 KCNAB2
C4orf8 OXT
CHERP MAP3K14
HR44 HTT
UROD PRKCG
BCAM ACR
ZNF33B SLC17A4
CREB1 PRKCG
PBX2 HAAO
PGR HAAO
PGR NTSR1
WNT10B WNT1
PRRX2 SOX3
CACNA1A FES
HTR7 SOX3
PDCD1 CCL22
RENBP LOC729991
SCNN1G CLCN7
CCR9 DLG4
INPP5J TNP2
INPP5E ACR
P2RY4 PTCH1
PMS2L11 PLXNB1
PMS2L11 LOC729991
PMS2L11 TAF1
PMS2L11 KCNJ3
IL17A MYL2
ALX1 FES
ALX1 PKMYT1
ALX1 P2RY4
FUT6 BCAM
KCNJ4 PDCD1
ACTL8 MLN
MAGEA11 EVX1
ZNF132 ANK1
ZNF132 FUT6
OMP LOC729991
PLK1 NEUROD2
PGK1 SIRPD
PGK1 MYBPC2
MATK NEUROD2
SPAM1 TNFRSF25
GFAP PPP1R10
GFAP TNP2
KRT76 HOXA9
KRT76 NOS1
GUCA2A CACNA1A
GUCA2A EFNB1
SSTR3 IL8RB
PLCB2 IL8RB
PAX6 MAP3K14
PAX6 PVALB
KCNA3 GYPA
ELK4 EFNA3
SSTR2 MYL2
SSTR1 SLC1A2
FLJ40113 HNRNPL
FLJ40113 TAF1
CACNA2D1 PTPRS
GYPA PRRT1
ATP4A INPP5E
GNAO1 PRRT1
SYN1 GNAT2
SYN1 HR44
MATN1 HIST1H2BI
AMELX LOC153346
AMELX CACNA2D1
PSG7 P2RY4
CYP11B1 CCR3
HLA-DOA SLC1A2
MAG CCR9
MAG INPP5J
HSD17BP1 HTR2C
RAB3B SIRPD
RAB3B MYBPC2
CYP21A2 HSD17BP1
HBB FOXF1
GMPR GCDH
F11 NOS1
CELA2B MYL4
SERPINA7 TUB
MAS1 HLA-DOA
A2M SEPP1
OXT MAB21L1
THBS3 SYN1
RIN1 MYBPC2
OR2H1 HOXA9
OR2H1 RALGDS
OR2H1 MLANA
OR2H1 TBX2
PKD1 BCAM
CRHR1 TRD@
TALDO1 PGD
ACVRL1 HTT
ETV3 AMELX
NR4A1 ZFP36
HTT LRRC16A
ITK BMP8A
CSN2 NR5A1
CRYBB2 CELA3B
SPRR1A CELA2B
SPRR1A ETV3
GSTM5 CELA2B
RBP3 LRRC16A
TNNI1 CTRC
TNNI1 BMP4
SFTPC COX7A1
SLC2A2 LOC729991
ALOX5 ITGAM
LCP1 PTPRC
SMR3A CTRC
MSX2 LOC153346
MSX2 SCNN1G
RHOD CELA2B
KIAA0195 SPAM1
CDH15 ACTR1A
CDH15 FBXW4P1
IKBKE CRYBB2
AQP2 SLC2A4
POP1 HNRNPL
LTK IL8RB
MPZ CPA1
MPZ GYPA
AKAP1 SMR3A
KCNQ1 IFNA6
KCNQ1 MAG
KCNQ1 LEP
GFRA2 MAGEA11
DCHS1 MYO1F
DCHS1 TRD@
SLC17A4 HMGB2
BCAM KRT86
MYBPC2 CLCN7
CD37 CORO1A
CD79A TRD@
TNFRSF25 CLCNKB
CCL22 ATAD4
CCL22 SOX3
HOXA9 CLCNKB
CACNA1A BMPR1B
ELN MAP3K14
ELN ACR
NR5A1 BMPR1B
TRBC1 PSD
FEZ1 HOXA9
NEUROD2 CACNA1A
TUB GNAT2
RENBP PSD
RENBP PAX8
SRP54 FOXG1
CCR3 MLN
SCNN1G ABCB1
PTCH1 EMD
SLC18A1 MYBPC2
FUT6 BMPR1B
KCNJ4 LOC153346
KCNJ4 EMD
CCKAR GPR68
ZNF132 CD79A
EFNB1 CCL22
MLANA SCNN1G
SLC1A2 CCR9
LIFR NR5A1
CTRC FEZ1
CTRC PLK1
PGK1 INPP5E
TBX2 LOC643332
PRB2 COL11A1
DRD4 CCKAR
MATK GRAP
MATK EFNA3
PLA2G7 SIRPD
GFAP HIST1H2BI
GFAP LOC153346
GFAP CUL5
GUCA2A EFNA3
NHLH1 PMS2L11
DHODH MAGEA11
ELK4 HTR2C
GP9 CACNA1A
FLJ40113 SCNN1G
FLJ40113 GFAP
FLJ40113 GUCA2A
CACNA2D1 SCNN1G
GNAO1 TACR3
AMELX SPAM1
PSG7 COL11A1
HLA-DOA HMGB2
HLA-DOA TACR3
HLA-DOA KEL
MAG SIRPD
HSD17BP1 LOC729991
GMPR UROD
BMP4 EFNB1
BMP4 PLA2G7
NR2C1 GPR68
NR2C1 PAX6
NR2C1 GP9
CELA3B LRRC16A
CELA3B BTN2A2
CELA3B CYP21A2
CELA3B F11
EPHA1 COL11A1
CELA2B TACR3
CELA2B SSTR1
GAST SLC6A1
PKLR SLC17A4
MAS1 COL11A1
TRD@ ITGAL
ASGR2 ALB
MFAP4 PTGDS
ITGA8 CFD
OR2H1 AMELX
ACVRL1 GNAO1
SPRR1A DNM1
GSTM5 KEL
CCK PRSS3
RBP3 CHERP
TNNI1 PDCD1
TNNI1 CELA3B
ALPI ZNF132
SMR3A BMPR1B
PCDHB17 MATK
PCDHB17 GP9
HSF4 MYO1F
IGL@ HTT
IGL@ HNRNPL
KIAA0195 ACVR1B
KIAA0195 ABCB1
KIAA0195 CACNG1
CDH15 MAP3K14
CDH15 BMP4
C4orf6 KCNMA1
IKBKE CSN2
POP1 HTT
POP1 GNB3
LTK FEV
LTK MAG
LTK LY9
CD302 ADH1C
TIMP1 PAX6
AKAP1 PSD
AKAP1 CCL22
AKAP1 KRT76
KCNQ1 PDCD1
KCNQ1 EFNB1
KCNQ1 HSD17BP1
GFRA2 EMD
ETV2 CHERP
ETV2 EVX1
ETV2 IFNA6
HMGB2 HTT
PSD FEV
PGR LOC729991
HNRNPL MAF
CD79A EVX1
KLK3 CSK
IFNA6 PSD
PRRT1 HTR2C
TNFRSF25 SALL1
DLG4 UROD
DLG4 TNP2
HOXA9 ZNF33B
PRRX2 CUL5
PDCD1 HNRNPL
FEZ1 FES
NEUROD2 CCL22
PKMYT1 TRD@
TUB CCL4
ABCC2 APOA2
SCNN1G FEZ1
GPR68 TAF1
GPR68 AQP6
CCR9 ABCB1
INPP5J HMGB2
PTCH1 FOXO4
SLC18A1 NEUROD2
MPP3 EMD
CRYBB1 GAS2L1
KCNAB2 HTT
APOC4 HAAO
ALX1 PTCH1
LCK CD3D
CYP2A13 MYBPC2
CYP2A13 TUB
COL11A1 DLG4
IL8RB BMPR1B
IL8RB PKMYT1
PLCD1 GPR68
FBXW4P1 ZNF33B
PLK1 ALX1
TBX2 PMS2L11
DRD4 TWIST1
MATK RALGDS
MATK COL11A1
MT3 INPP5E
SPAM1 CSN3
GFAP MAF
KRT76 CCR9
GUCA2A APOC4
SSTR3 MPP3
MVK TWIST1
DRD1 GFAP
SSTR2 CPA1
SSTR1 PGR
GP9 HOXA9
CACNA2D1 KRT86
GYPA CREB1
MYH10 GPC3
KEL PGK1
GNAO1 SLC18A1
SYN1 LOC729991
MATN1 KCNJ4
AMELX PLCB2
MYL4 ACVR1B
MYL4 CACNA2D1
MAG PRRX2
RAB3B PAX6
RAB3B HLA-DOA
SELL CCL19
BMP4 IL8RB
EPHA1 TNFRSF25
COL5A2 COL1A2
FABP1 APOB
LY9 SIRPD
LY9 IL8RB
ITGA8 ADH1C
RIN1 GUCA2A
RIN1 NHLH1
OR2H1 SLC1A2
OR2H1 CELA2B
PKD1 CSN3
PKD1 INPP5J
PKD1 GNAO1
CRHR1 NR5A1
CRHR1 CCR9
ETV3 CTRC
CSN2 TRD@
CSN2 GPR68
CRYBB2 TACR3
CRYBB2 TSHB
DNM1 HAAO
DNM1 KRT76
CACNG1 C21orf2
RBP3 HMGB2
RBP3 FOXO4
RBP3 EFNA3
PGAM2 APOA2
TNNI1 NTSR1
TNNI1 MYL5
LCP1 AIF1
FABP4 CFD
COL5A1 COL1A2
SMR3A HNRNPL
FUT1 ATAD4
HSF4 PRRT1
IGL@ NR5A1
IGL@ PRB2
RHOD FEZ1
RHOD HSF4
KIAA0195 MAB21L1
KIAA0195 COL11A1
KIAA0195 HSF4
CDH15 SPAM1
C4orf6 EMD
C4orf6 CTRC
IKBKE DLG4
LEP PTCH1
PRDX3 EIF3A
AQP2 LRRC16A
AQP2 MCM5
HPD ABCC2
HPD APOB
LTK PMS2L11
LTK AMELX
CCKBR LEP
AKAP1 SSTR3
AKAP1 PSG7
KCNQ1 IGL@
LGALS4 PLS1
DCHS1 PRRX2
DCHS1 CCR9
SLC17A4 CLCNKB
SOX3 KRT86
CSN3 CHERP
GM2A GPNMB
ABCB1 MYBPC2
CD79A UROD
TAF1 SIRPD
C21orf2 RABGGTA
NR5A1 NTN3
HTR7 FES
PRAME VIL1
FEZ1 GPC3
PKMYT1 HAAO
TUB EMD
CG030 HTR2C
GNB3 TAF1
MAMLD1 UROD
CCR9 MAF
INPP5J NEUROD2
PTCH1 GPR68
P2RY4 HNRNPL
PMS2L11 HTR7
TAC1 ABCC2
CDK4 CTDSP2
PTPRS ELN
KCNAB2 GRAP
IL17A HR44
APOC4 SLC17A4
TNXB FHL1
KCNJ4 UROD
AIF1 FGL2
NOS1 ACTL8
ELL KLK3
EFNA3 UROD
NTRK2 INPP5E
COL11A1 CCR8
IL8RB GRAP
IL8RB ACTL8
EFNB1 PRRX2
MLANA PLCD1
KCNMA1 HTT
TBX2 UROD
PRB2 GNB3
DRD4 TNP2
DRD4 ABCB1
MATK EFNB1
SPAM1 PMS2L11
GUCA2A GNAT2
GUCA2A P2RY4
DHODH TRD@
PAX6 ACVR1B
TACR3 GRAP
DRD1 DRD4
GP9 ABCB1
MAGEA1 MAGEA3
CACNA2D1 HOXA9
MYH10 SPARCL1
GNAO1 EFNA3
AMELX APOC4
PSG7 HOXA9
MYL4 PAX6
CHRM1 TNFRSF25
CHRM1 CCL22
CYP11B1 GNAT2
ADRB3 PSD
HLA-DOA APOC4
RAB3B MYL2
RAB3B HNRNPL
HBB FHL1
CD3E CSN3
CD3E GNAO1
AR NR5A1
BMP4 KCNJ4
NR2C1 KLK3
NR2C1 OMP
NR2C1 CTRC
CELA3B TUB
CELA2B PRRX2
OXT PHB2
APOC4 VIL1
THBS3 PLK1
THBS3 SSTR3
RIN1 TRD@
OR2H1 LOC153346
CRHR1 MYBPC2
CRHR1 GNAO1
SSTR4 LIFR
GPLD1 PRRX2
GPLD1 PLCD1
CSN2 JAK3
CSN2 CHRM1
CSN2 GNB3
TCHH GUCY1A2
GSTM5 HR44
RBP3 EVX1
PGAM2 AHSG
TNNI1 SLC18A1
NAT2 GFAP
MSX2 GYPA
FUT1 RIN1
IGL@ CCL22
IGL@ OR2H1
RHOD MPP3
CDH15 PLCD1
TIAL1 INHA
IKBKE PLK1
IKBKE LIFR
CASR TAF1
CASR OMP
AQP2 PKLR
POP1 GNAO1
LTK ABCB1
ARHGEF6 GYPC
MPZ SSTR3
KCNQ1 PGR
MLH1 CCKBR
ETV2 PKLR
CFTR TUB
C4orf8 TDRD9
SIRPD LRRC16A
ACR PRKCG
PSD LOC153346
MYBPC2 MCM5
NTSR1 CLCN7
TNP2 HAAO
TRD@ AKR1D1
FES CPA1
MLN ZNF33B
KLK3 CHERP
IFNA6 CSN3
STRA13 APOA1
PRRT1 BCAM
NTN3 CCL4
C21orf2 FEV
PRRX2 ACVR1B
PRRX2 SALL1
LRRC23 CLCNKB
GATA6 CA2
NEUROD2 CLCN7
PKMYT1 PRKCG
TUB CREB1
GRAP ELN
EMP2 AGER
CCR3 HR44
CCR3 NEUROD2
CG030 PGR
GNB3 FES
CCR8 CCL4
P2RY4 HTR2C
P2RY4 TNFRSF25
KCNJ3 MLN
KCNAB2 MYO1F
ALX1 CCL22
KCNJ4 IL17A
EFNA3 GNB3
CASP2 UCP1
MAGEA11 FES
MAGEA11 SLC10A2
ZNF132 BMPR1B
ZNF132 DLG4
FBXW4P1 KRT86
MLANA IL17A
CTRC CCR3
PGK1 PRKCG
NFE2 INPP5J
DRD4 HMGB2
DRD4 PPP1R10
MATK IL17A
MATK IL8RB
GFAP MLL3
TNXB EVX1
GUCA2A MYL2
GUCA2A PKMYT1
PLCB2 MLN
PLCB2 FEZ1
LOR IL17A
DHODH NR5A1
TACR3 CCL22
TACR3 HOXA9
FLJ40113 HTT
FLJ40113 FES
FLJ40113 CCR9
FLJ40113 CYP2A13
CA7 HTT
GYPA CSN3
EVI2B CD52
GNAO1 COL11A1
AMELX KCNJ4
AMELX OMP
AMELX LOR
MYL4 CUL5
CYP11B1 MYL4
CETP HTR2C
MAG MATK
MAG SSTR2
HSD17BP1 SSTR2
TSHB TUB
GMPR LIFR
BMP4 KCNAB2
NR2C1 NTSR1
NR2C1 TAF1
EPHA1 HTR2C
OXT GNAT2
THBS3 IL8RB
THBS3 KRT76
THBS3 PLCB2
RIN1 PAX6
CDH8 PPY
CACNB3 OMP
CRHR1 PRRX2
CRHR1 GRAP
ATF3 FOSB
ACVRL1 EZH1
CSN2 EFNB1
SCN1B PDCD1
CRYBB2 SPAM1
CRYBB2 MYL4
MYL5 CHRM1
GSTM5 MLN
GSTM5 ACTL8
GSTM5 CACNG1
RBP3 ACTR1A
RBP3 PAX8
SLC2A2 HSD17BP1
GH2 GSTM5
ALOX5 MRC1
SPARC THY1
FABP4 GRK5
FUT1 EMD
FUT1 CTRC
FUT1 MATK
FUT1 THBS3
HSF4 HSD17BP1
IGL@ PRKCG
RHOD SALL1
RHOD TNNI1
KIAA0195 ELK4
MDC1 LAG3
IKBKE CYP2A13
TGFBR2 FHL1
AQP2 FEV
POP1 GPLD1
TIMP1 GNAO1
CYP3A43 MUC5AC
KCNQ1 TAF1
KCNQ1 PLK1
MLH1 CELA3B
GNGT1 BMP8A
DCHS1 C21orf2
HTT HIST1H2BI
ACTR1A HAAO
SIRPD ACTR1A
FOXO4 ACTR1A
HR44 MLL3
PAX8 MYBPC2
ZNF33B HAAO
EVX1 RABGGTA
LOC643332 NTSR1
MLN HIST1H2BI
BTN2A2 SIRPD
C21orf2 MNT
C21orf2 CUL5
CACNA1A CSN3
CACNA1A KLK3
ELN LOC153346
CAMK2D BMPR1B
HESX1 HR44
POLG LAG3
NEUROD2 CPA1
TUB CD79A
GPR68 ABCB1
CCR8 EPAS1
INPP5J CCL4
MAB21L1 PSD
MAB21L1 CSN3
CRYBB1 HLA-C
CRYBB1 VEGFC
ALX1 SIRPD
CYP2A13 GPR68
ACTL8 MYBPC2
ELL HAAO
RALGDS SCNN1G
EFNA3 ACTR1A
COL11A1 EVX1
ATP5G3 PSMD14
PLCD1 GNB3
PLK1 ZNF33B
CTRC HMGB2
PRB2 SALL1
DRD4 CLCNKB
DRD4 BMPR1B
MATK FUT6
MATK ZNF132
GUCA2A CTRC
PLCB2 ACTR1A
PLCB2 HTR2C
PLCB2 MYL2
PAX6 SPAM1
SSTR1 ACVR1B
GYPA MAP3K14
KEL PMS2L11
FCGR1A AIF1
GNAO1 MPP3
GNAO1 FUT6
HRC ZNF132
SYN1 MPP3
MATN1 FBXW4P1
AMELX MCM5
AMELX MLANA
MYL4 HIST1H2BI
MYL4 LOR
CHRM1 SIRPD
CHRM1 TRD@
CHRM1 MLANA
CHRM1 GUCA2A
NCF2 SIRPA
HLA-DOA ELK4
ADRB3 NHLH1
HLA-DOA LOC153346
MAG CTRC
MAG PLCB2
MAG PAX6
CD3E FOXO4
BMP4 CLCNKB
BMP4 KCNJ3
EPHA1 MPP3
EPHA1 KCNJ4
EPHA1 MYL4
EPHA1 CHRM1
PPY BMP4
COL5A2 COL1A1
RBP1 CGREF1
LY9 SLC17A4
LY9 EFNA3
THBS3 SIRPD
OR2H1 RAB3B
PECAM1 ADH1C
CRHR1 EVX1
CRHR1 ALX1
GPLD1 MPG
GPLD1 ALX1
CRYBB2 PKMYT1
CRYBB2 LY9
DNM1 PSD
SPRR1A CLCNKB
SPRR1A SALL1
SPRR1A LOC643332
SPRR1A CD79A
SPRR1A PRB2
MYL5 CRHR1
GSTM5 ACR
GSTM5 LOC729991
GSTM5 MLANA
RBP3 MAP3K14
RBP3 COL11A1
SLC2A2 BMPR1B
SMR3A HAAO
MSX2 CLCNKB
FUT1 BMPR1B
HSF4 SLC17A4
HSF4 HTR2C
IGL@ SSTR1
KIAA0195 RALGDS
CDH15 CCR3
C4orf6 HAAO
C4orf6 IL8RB
C4orf6 SSTR2
IKBKE BCAM
IKBKE COL11A1
IKBKE KRT76
LEP MYO1F
AQP2 TRD@
AQP2 CYP21A2
POP1 ELL
LTK TRD@
ANGPT1 C7
MPZ SYN1
AKAP1 CACNA1A
AKAP1 GFAP
KCNQ1 COL11A1
MLH1 CA7
MLH1 AVPR1B
CFTR GPR68
DCHS1 MLH1
C4orf8 MLN
SIRPD CLCN7
MYL2 CSN3
CYP7A1 IL11
FES SALL1
MLN LIFR
CD79A FES
TAF1 NTSR1
CSF1R CD14
BMPR1B ADCY8
NTN3 UROD
CCL22 EMD
NR5A1 PPP1R10
TCOF1 NTSR1
TRBC1 C21orf2
PDCD1 NTN3
TUB NEUROD2
CG030 TAF1
GPR68 SIRPD
INPP5J COX10
INPP5E LRRC16A
INPP5E SOX3
INPP5E CCR3
OS9 CTDSP2
IL17A GNB3
ALX1 NTSR1
FUT6 TNFRSF25
ELL INPP5J
RALGDS PRRX2
EFNA3 TRBC1
COL11A1 FES
MAGEA11 MAP3K14
ZNF132 CUL5
ZNF132 CYP2A13
PLCD1 CSN3
MLANA HTT
KCNMA1 TNFRSF25
SLC1A2 KLK3
TSPAN31 OS9
PLK1 SALL1
CTRC HBZ
PRB2 EVX1
DIO3 OPRL1
DRD4 LIFR
MATK MLL3
MATK INPP5E
SPAM1 KCNJ4
GFAP APOC4
KRT76 ALX1
NHLH1 NEUROD2
SSTR3 TCOF1
SSTR3 MAB21L1
PAX6 LOC153346
SLC2A4 HOXA9
TACR3 KLK3
ELK4 OMP
SSTR2 ACR
SSTR1 FEV
SSTR1 IFNA6
FLJ40113 SIRPD
GYPA OMP
ATP4A PRRT1
ATP4A NOS1
HIST1H2BG HIST1H2AE
GNAO1 MLN
SYN1 CLCN7
SYN1 MLN
SYN1 FEZ1
MYL4 CTRC
CHRM1 BMPR1B
CHRM1 INPP5E
CYP11B1 CAMK2D
CYP11B1 MATN1
HLA-DOA MAMLD1
HLA-DOA NFE2
CETP SSTR1
HLA-DOA ELN
HSD17BP1 GYPA
RAB3B PRRX2
TSHB PSD
TSHB MLN
TSHB CAMK2D
TSHB MATK
TSHB HLA-DOA
GMPR TAF1
BMP4 NHLH1
F11 MATN1
CELA3B IL17A
CELA3B PLK1
EPHA1 TRD@
EPHA1 HSD17BP1
HLA-DQA1 PRM2
CELA2B ACVR1B
CELA2B HLA-DOA
RBP1 STRA13
OXT TH
OXT MPP3
FABP1 ABCC2
KIR2DS3 IDUA
LY9 MAG
PECAM1 COX7A1
CACNB3 HTT
CACNB3 FOXO4
ACVRL1 COL11A1
GPLD1 FUT6
GPLD1 MATK
SPRR1A IFNA6
GSTM5 ABCB1
GSTM5 COL11A1
GSTM5 MATN1
AGT AGTR1
RBP3 SALL1
RBP3 ELN
RBP3 MYL5
TNNI1 FHL3
ALPI GPR68
LCP1 CORO1A
LCP1 LCP2
MYL9 COX7A1
NAT2 HAAO
NAT2 MYBPC2
NAT2 FUT6
NAT2 KCNJ4
SMR3A HTT
MSX2 MYBPC2
MSX2 HSD17BP1
HSF4 HLA-DOA
IGL@ TRD@
IGL@ CCR9
RHOD MNT
CDH15 KRT86
IKBKE MAP3K14
IKBKE CCL4
CASR ZNF132
TGFBR2 ADH1C
AQP2 FBXW4P1
POP1 CCL4
SNAP25 FABP1
LTK CRHR1
RAB33A RBP3
ATP5G1 VIL1
MPZ SOX3
MPZ CDH15
AKAP1 ATAD4
AKAP1 NOS1
KCNQ1 ACVR1B
KCNQ1 PLCD1
KCNQ1 SPAM1
KCNQ1 TACR3
MYH11 FHL1
MLH1 PLK1
CFTR EMD
DCHS1 FES
DCHS1 RENBP
DCHS1 SSTR2
C4orf8 C21orf2
C4orf8 GRAP
C4orf8 PSG7
FMO2 GPC3
CHERP GNAT2
PSD HIST1H2BI
SPARCL1 GPC3
CUL5 HTT
MYBPC2 ACVR1B
ZNF33B HR44
ZNF33B PLXNB1
TRD@ TH
PSMA6 SEC23A
CSN2 CRHR1
KLK3 LOC153346
KLK3 MAF
KLK3 GATA1
BMPR1B IFNA6
C21orf2 CPA1
TNFRSF25 PAX8
TNFRSF25 TNP2
HTR7 BCAM
HPS1 EVX1
PRAME CGREF1
NEUROD2 LIFR
NEUROD2 NR5A1
EZH1 NR5A1
SCNN1G PKMYT1
GPR68 ACVR1B
CCR9 ACTR1A
INPP5E HTR2C
SLC18A1 TRD@
PMS2L11 HBQ1
ALX1 IFNA14
KCNJ4 ACTR1A
KCNJ4 PRRT1
CYP2A13 TNFRSF25
ELL FOXO4
EFNA3 TNFRSF25
EFNA3 IL17A
NTRK2 NEUROD2
IL8RB KCNAB2
ZNF132 PKMYT1
EFNB1 PRKCG
FBXW4P1 TCOF1
RAB40B STRA13
SLC1A2 INPP5E
SLC1A2 ALX1
TSPAN31 CTDSP2
LIFR CCL22
CTRC TSPY3
PGK1 CLCNKB
DRD4 INPP5E
DRD4 ELL
MATK HMGB2
MT3 MYL2
MFGE8 TWIST1
GFAP P2RY4
KRT76 ELN
GUCA2A HOXA9
NHLH1 HAAO
NHLH1 CCL22
SSTR3 ELN
SSTR3 KCNAB2
PAX6 TNP2
PAX6 CCL4
PAX6 SLC10A2
PAX6 MPP3
UBE2S KIF2C
UBE2S CDC20
SLC2A4 ELN
SSTR2 TBX2
SSTR2 PRB2
SSTR1 ZNF33B
FLJ40113 HAAO
KEL ACVR1B
KEL GUCA2A
GNAO1 CHERP
GNAO1 APOC4
GNAO1 PGK1
CBLN1 APOA1
SYN1 HOXA9
SYN1 MATK
GBP1 GBP2
AMELX CG030
TNNC1 HBA2
PSG7 SLC1A2
MYL4 CG030
RPL7A RPL35
HLA-DOA MUC8
MAG PRB2
RAB3B SCNN1G
TSHB PLCD1
TSHB SSTR3
GMPR PRB2
CD3E BMPR1B
AR CCR9
BMP4 ATAD4
BMP4 TAF1
CELA3B MAP3K14
EPHA1 PKMYT1
EPHA1 SYN1
CELA2B FES
TRD@ IL2RB
OXT MCM5
FGG FGA
LY9 SPAM1
AVPR1B GFAP
RIN1 NR5A1
RIN1 KCNAB2
OR2H1 PPP1R10
GPR3 PSD
ACVRL1 GNB3
EN2 HTR2C
CSN2 HMGB2
CSN2 ZNF132
CRYBB2 CSN2
SPRR1A SLC1A2
MYL5 SYN1
MYL5 CSN2
GSTM5 RABGGTA
GSTM5 MPP3
TNNI1 CRHR1
ACP5 LAPTM5
SLC2A2 OR2H1
SLC2A2 GSTM5
SLC2A2 RBP3
MSX2 PRRT1
FUT1 CPA1
FUT1 GNB3
HSF4 TNFRSF25
IGL@ CELA3B
RHOD SLC1A2
RHOD MSX2
KIAA0195 PRRT1
KIAA0195 MPP3
CDH15 PRRT1
C4orf6 RBP3
IKBKE EVX1
IKBKE EPHA1
LEP MAGEA11
AQP2 KEL
RAB33A HAAO
RAB33A GNB3
RAB33A GUCA2A
ANGPT1 FABP4
CCKBR CCR9
ETV2 TBX2
ETV2 PRB2
ETV2 KEL
CFTR PLCD1
DCHS1 BMP4
C4orf8 SLC12A1
FEV SIRPD
MLL3 LOC153346
CUL5 HR44
HTR2C ATAD4
CSN3 TH
CSN3 PAX8
PGR HTT
HNRNPL LOC729991
KLK3 ACTR1A
TAF1 UROD
HOXD4 AVP
TNFRSF25 CD79A
CACNA1A EVX1
SLC30A3 FOXO4
GCDH NR5A1
FEZ1 CLCNKB
FEZ1 ACR
FEZ1 CAMK2D
TSPY3 GNAT2
TUB SOX3
RENBP C21orf2
LAPTM5 SPI1
CG030 ELN
MAMLD1 HTT
P2RY4 EPAS1
AOC3 GPC3
MAB21L1 GPR68
IL17A CCL22
APOC4 BCAM
KCNJ4 MYL2
CCKAR TRD@
CYP2A13 CSN3
ELL C21orf2
ELL CCL22
RALGDS TUB
MUC8 ALX1
EFNB1 MAGEA11
MLANA MYO1F
MLANA ZNF132
CDC20 KIF2C
OMP HOXA9
OMP MLANA
PLK1 SIRPD
PLK1 ZNF132
LIFR ZNF132
CTRC ZNF33B
TBX2 EMD
PRB2 ALX1
MT3 PMS2L11
TNXB PLCD1
KRT76 GFAP
GUCA2A IFNA6
SSTR3 NTRK2
PLCB2 ACTL8
LOR MYO1F
PLGLB2 CR2
ZFP36 JUNB
TACR3 MAP3K14
MVK UROD
SMPD1 CLCNKB
CA7 TWIST1
GYPA TNFRSF25
KEL NTSR1
EVI2B PTPRC
GNAO1 PAX8
GNAO1 PVALB
SYN1 SLC1A2
MATN1 HAAO
MATN1 PGK1
AMELX PGR
AMELX NTRK2
PSG7 DRD1
MYL4 CCR3
MYL4 KRT76
GYPC ADH1C
CYP11B1 HAAO
CYP11B1 TNFRSF25
NCF2 ALOX5AP
HLA-DOA PVALB
MAG GPR68
MAG KCNAB2
RAB3B PSD
RAB3B C21orf2
CYP21A2 SSTR1
TSHB HOXA9
CD3E PAX6
BMP4 GUCA2A
BMP4 KEL
NR2C1 HAAO
NR2C1 HSD17BP1
F11 MYL2
CELA2B PAX6
HCK MRC1
APOC4 ALB
VWF A2M
LY9 ABCB1
OR2H1 MUC8
TCEB1 COPS5
SSTR4 CCKAR
GPLD1 ZNF132
CSN2 TAF1
CSN2 PRRT1
CRYBB2 MAGEA11
SPRR1A APOC4
SPRR1A TBX2
MYL5 GFAP
GSTM5 PGK1
SLC2A2 MYL4
GH2 SYN1
MSX2 FES
HSF4 PSD
HSF4 CYP11B1
IGL@ INPP5J
IGL@ GFAP
IGL@ GYPA
KIAA0195 SLC18A1
CDH15 ALX1
LEP GPR68
LEP IKBKE
AQP2 EFNB1
POP1 FUT1
HPD SERPINC1
LTK RENBP
LTK GNAO1
RAB33A EMD
CCKBR HLA-DOA
TIMP1 PRKCG
MPZ PLCB2
AKAP1 PLCB2
KCNQ1 LOC643332
KCNQ1 CCL22
GFRA2 NTN3
MLH1 BCAM
MLH1 ADRB3
MLH1 C4orf6
ETV2 GNB3
CFTR EFNB1
SIRPD GNAT2
PSD HMGB2
KRT86 CLCN7
ATAD4 HTT
NTSR1 ACVR1B
PTPRB CLEC3B
CCL4 HTR2C
FES HMGB2
PGR BCAM
MLN HNRNPL
NTN3 FOXO4
CAMK2D NTSR1
HTR7 HTT
HTR7 GNAT2
HTR7 C21orf2
CHKB MLL3
TUB SALL1
GRAP ACVR1B
GPR68 IFNA6
GNB3 GPR68
CCR9 PPP1R10
PTCH1 HTT
P2RY4 MYO1F
P2RY4 TAF1
SLC18A1 GPR68
KCNAB2 PRRX2
MRPL12 MYBPC2
KCNJ4 PGR
CYP2A13 PTCH1
CYP2A13 KCNJ4
ACTL8 TUB
RALGDS HAAO
RALGDS INPP5J
COL11A1 GPR68
ZNF132 MAF
ZNF132 CCKAR
PLCD1 CPA1
OMP IFNA6
PLK1 GNAT2
CTRC ZNF132
CTRC EFNB1
TBX2 MAGEA11
PRB2 EFNA3
GUCA2A SPAM1
SSTR3 TAF1
PLCB2 ATAD4
PAX6 EMD
TACR3 PBX2
SSTR2 MAB21L1
GP9 PGR
FLJ40113 ALX1
CACNA2D1 C21orf2
CA7 CTRC
GYPA IL8RB
GYPA MLANA
GYPA GP9
TAC1 GABRB3
ATP4A HR44
GNAO1 CUL5
GNAO1 CYP2A13
GNAO1 GYPA
SYN1 EMD
HLA-DPB1 HLA-DMA
CD48 EVI2B
MYL4 HNRNPL
MYL4 GP9
CYP11B1 MATK
CYP11B1 MT3
HLA-DOA RALGDS
TSHB KRT76
TSHB AMELX
GMPR TRD@
BMP4 RAB3B
NR2C1 CUL5
NR2C1 GUCA2A
F11 PRKCG
CELA2B KLK3
PKLR NEUROD2
PKLR PMS2L11
PPY SSTR3
OXT MATK
VWF CFD
IFI35 BMP8A
LY9 GCDH
LY9 COL11A1
THBS3 AMELX
THBS3 CELA3B
RIN1 TUB
RIN1 IL17A
RIN1 MAGEA11
OR2H1 SLC7A1
CDH8 MT3
PKD1 MNT
MAGEA12 MAGEA1
ACVRL1 PPP1R10
ETV3 GNAT2
THBS2 COL1A2
CSN2 SLC2A4
DNM1 PRKCG
DNM1 CTRC
DNM1 BMP4
SPRR1A MYL4
MYL5 INPP5E
MYL5 CTRC
GSTM5 MLL3
RBP3 MLL3
RBP3 GNB3
RBP3 MT3
RBP3 ELK4
TNNI1 INPP5J
TNNI1 PSG7
TNNI1 MAG
ALPI DRD4
SFTPC PECAM1
SLC2A2 OMP
GH2 MYL2
ALOX5 ALOX5AP
NAT2 DRD4
NAT2 PAX6
SMR3A SIRPD
PCDHB17 RBP3
FUT1 MAGEA11
HSF4 SSTR3
IGL@ GRAP
IGL@ MATK
IGL@ PLCB2
RHOD LOR
KIAA0195 EMD
MMP16 OXT
CDH15 NR5A1
CDH15 IL17A
CDH15 ZNF132
CDH15 THBS3
CDH15 SMR3A
C4orf6 ELK4
IKBKE ABCB1
IKBKE CD79A
C10orf116 AGER
AQP2 HBQ1
RAB33A PDCD1
PMP22 A2M
MPZ PDCD1
MPZ NEUROD2
KCNQ1 P2RY4
KCNQ1 EPHA1
KCNQ1 HSF4
GFRA2 OMP
MLH1 CSK
ETV2 MCM5
ETV2 LOC729991
CFTR NHLH1
CFTR PAX6
DCHS1 HNRNPL
DCHS1 NR5A1
DCHS1 MATK
C4orf8 BCAM
HTR2C TH
SOX3 SIRPD
NTSR1 ADCY8
CPA1 SLC17A4
CSN3 CLCNKB
ENO3 AVP
HNRNPL LOC643332
MLN PGR
KLK3 CUL5
KLK3 PGR
BTN2A2 LIFR
C21orf2 SALL1
TNFRSF25 PRRT1
CCL22 PAX8
CACNA1A MLN
ELN HR44
FOXM1 MYBL2
HTR7 NTSR1
PRAME RBP1
TUB CSK
GRAP FEZ1
EMP2 FHL1
CCR3 NTSR1
CG030 FOXO4
SCNN1G MNT
SCNN1G EMD
CCR9 SOX3
INPP5E PGR
PTCH1 CCR9
P2RY4 AKR1D1
P2RY4 EMD
AOC3 CAV1
AOC3 SEPP1
PMS2L11 LRRC16A
PMS2L11 LOC643332
PTPRS SIRPD
ALX1 PDCD1
TBX2 SLC17A4
TBX2 SIRPD
FUT6 GPR68
CASP2 LILRB1
COL11A1 SALL1
IL8RB IL17A
JAK3 PAX8
ZNF132 COL11A1
SLC1A2 NTSR1
PLK1 HR44
CTRC PGR
CTRC PRRT1
DRD4 NFE2
SPAM1 NR5A1
GFAP MAB21L1
KRT76 PGR
KRT76 DRD4
GUCA2A TNP2
GUCA2A ELN
GUCA2A SLC1A2
SSTR3 CLCN7
LOR KRT76
PAX6 ELN
PAX6 MLANA
SLC2A4 ZNF33B
TACR3 ACTL8
SSTR2 NR5A1
SSTR2 SLC1A2
SSTR1 PLK1
GP9 TNP2
MYH10 SEPP1
FSHR FLT1
KEL SCNN1G
GNAO1 PDCD1
MATN1 KRT86
MATN1 CACNA2D1
PSG7 MYL2
PSG7 TACR3
CD53 LAPTM5
CHRM1 MYO1F
CYP11B1 BTN2A2
GNB3 GUCA2A
MAG CSN3
MAG PMS2L11
MAG GUCA2A
HSD17BP1 LOC643332
HSD17BP1 GPR68
HSD17BP1 DRD4
CD3E FUT6
BMP4 MYL2
CELA3B SPAM1
EPHA1 C21orf2
EPHA1 RALGDS
AHSG GJA4
TRBV5-4 CORO1A
OXT MLN
VWF AOC3
DGCR10 ELN
LY9 MAS1
THBS3 HMGB2
THBS3 GPR68
AVPR1B CELA3B
ITGA8 AOC3
RIN1 GFAP
OR2H1 PTCH1
OR2H1 ADRA2B
OR2H1 MAS1
PKD1 SSTR3
GPR3 HTR2C
ETV3 PPIL2
GPLD1 KCNJ4
GPLD1 SPAM1
CSN2 FOXO4
CSN2 CG030
CRYBB2 SALL1
CRYBB2 LOC643332
DNM1 ZNF33B
SPRR1A SLC30A3
SPRR1A HTR7
SPRR1A NHLH1
MYL5 SCNN1G
GSTM5 CUL5
GSTM5 CRHR1
RBP3 ATAD4
RBP3 MPP3
RBP3 TBX2
RBP3 CHRM1
TOP2A TTK
ALPI PKMYT1
ALPI OR2H1
SLC2A2 TUB
SLC2A2 CRYBB2
PCDHB17 SCNN1G
PCDHB17 DRD4
HSF4 PLCB2
IGL@ SPRR1A
RHOD CACNB3
KIAA0195 MLN
KIAA0195 CD79A
KIAA0195 KEL
CDH15 CELA2B
C4orf6 CCR9
C4orf6 MPP3
C4orf6 KRT76
TIAL1 WASL
RANBP1 MAPK1
SNAP25 APOA1
LTK MYO1F
LTK PAX6
RAB33A EVX1
CCKBR PRRX2
TIMP1 GRAP
AKAP1 HAAO
ETV2 PKD1
C4orf8 FES
C4orf8 RAB3B
ACTR1A PRKCG
SALL1 SLC17A4
FOXO4 HMGB2
PIK3CG FOXO4
MYBPC2 MNT
MYBPC2 EMD
TNP2 HTT
LIFR NTSR1
WARS PSMB9
FES ACVR1B
HNRNPL PVALB
CD79A BCAM
IFNA6 LOC153346
PRRT1 PRKCG
SLC30A3 C21orf2
CAMK2D HR44
CHKB ELN
NEUROD2 LOC729991
NEUROD2 TAF1
NEUROD2 HTR7
PKMYT1 MAP3K14
SCNN1G PAX8
PTCH1 HTR2C
KCNAB2 MYBPC2
FUT6 CHERP
KCNJ4 HMGB2
CYP2A13 PDCD1
EFNA3 SIRPD
ZNF132 MAP3K14
ZNF132 TNP2
ZNF132 LOC643332
ZNF132 GCDH
EFNB1 P2RY4
NRF1 MT1L
KCNMA1 BCAM
OMP PPP1R10
LIFR ELL
DRD4 SLC7A1
GFAP EMD
GFAP GCDH
GFAP ELL
TNXB ZNF132
GUCA2A KCNAB2
SSTR3 PGR
SSTR3 HBQ1
PLCB2 ELN
PLCB2 GPR68
PAX6 PGK1
PAX6 TBX2
SLC2A4 NEUROD2
TACR3 PLK1
SSTR1 TRD@
FLJ40113 TRD@
CACNA2D1 PRKCG
CACNA2D1 SOX3
GYPA MYL2
GYPA HOXA9
KEL SSTR3
GNAO1 CLCNKB
GNAO1 UROD
SYN1 MLL3
MATN1 MYO1F
AMELX LRRC16A
AMELX INPP5J
PSG7 PAX8
CHRM1 HOXA9
ADRA2B KLK3
IL7R PTPRC
HLA-DOA KCNMA1
MAG GNB3
LOC91316 OPRL1
CYP21A2 INPP5E
TSHB FEZ1
NR2C1 PSD
NR2C1 DRD4
F11 PLA2G2A
TRD@ CD6
OXT MYL2
OXT CCL22
OXT TBX2
APOC4 RBP1
VWF ADH1C
LY9 SALL1
CAMK1 GTF2H4
RIN1 HAAO
RIN1 FLJ40113
RIN1 PSG7
OR2H1 TNXB
OR2H1 DHODH
GPR3 NHLH1
CACNB3 CCR9
CRHR1 UROD
ETV3 GNB3
GRK5 FMO2
HTT MYLPF
CSN2 KCNAB2
SCN1B TUB
CRYBB2 NR2C1
SPRR1A ABCB1
SPRR1A PGR
MYL5 PPY
MYL5 OR2H1
GSTM5 MAP3K14
GSTM5 DNM1
PGAM2 TAC1
TNNI1 UROD
TNNI1 PAX8
TNNI1 PRB2
NQO1 TALDO1
GH2 SIRPD
GH2 CSN2
MSX2 CTRC
RHOD ACR
RHOD PGK1
KIAA0195 CUL5
LEP FUT6
AQP2 MAG
POP1 UROD
LTK IKBKE
RAB33A PLCD1
RAB33A CRYBB2
TIMP1 INPP5E
MPZ UROD
MPZ MAGEA11
MPZ CELA3B
MPZ TNNI1
HYAL2 GSTM5
AKAP1 HIST1H2BI
KCNQ1 HMGB2
KCNQ1 MAB21L1
KCNQ1 EFNA3
KCNQ1 FLJ40113
KCNQ1 CYP11B1
KCNQ1 MYL5
KCNQ1 SLC2A2
KCNQ1 POP1
MYH11 COX7A1
ETV2 MSX2
DCHS1 P2RY4
DCHS1 KCNQ1
CLCNKB HTT
ACTR1A HMGB2
KRT86 SLC17A4
FOXO4 PPP1R10
UROD MAP3K14
CUL5 SLC17A4
BCAM PLXNB1
SOX3 MYO1F
NTSR1 MCM5
CPA1 MYBPC2
CPA1 NTSR1
TNP2 MYBPC2
PVALB MYBPC2
TRD@ GNAT2
TRD@ SLC17A4
PBX2 NTSR1
ABCB1 HTT
VIL1 MTTP
TAF1 SLC17A4
ORM1 CRISP3
C21orf2 ABCB1
LRRC23 SIRPD
GCDH HNRNPL
HTR7 MYBPC2
HTR7 CSN3
PDCD1 TNFRSF25
NEUROD2 CAMK2D
CCR3 LOC729991
MAMLD1 HMGB2
INPP5E ACVR1B
PTCH1 UROD
PTPRS PMS2L11
KCNAB2 EVX1
APOC4 HOXA9
APOC4 IL17A
MRPL12 CCR9
KCNJ4 PVALB
CYP2A13 FOXO4
ACTL8 SCNN1G
NOS1 BTN2A2
ELL MYO1F
RALGDS MAF
FOXF1 FHL1
COL11A1 UROD
MAGEA11 CCL4
EFNB1 PDCD1
PLCD1 GNAT2
PLCD1 RENBP
MLANA KLK3
MLANA NEUROD2
MLANA KCNJ4
SLC1A2 C21orf2
OMP TWIST1
OMP SLC18A1
PLK1 CACNA1A
LIFR KLK3
CTRC CAMK2D
PRB2 EFNB1
DRD4 SALL1
DRD4 CCR8
MATK KCNAB2
SLC9A1 IL1R2
PLA2G7 NEUROD2
E2F1 MCM5
IDUA CSN2
PLCB2 FOXO4
DHODH OMP
PAX6 MLN
SSTR2 PLCB2
GP9 MUC8
IGFBP1 ALB
GYPA PLK1
ATP4A SIRPD
FPR1 BCAM
COL2A1 NTN3
GNAO1 FEZ1
CALML3 KCNJ4
TNNC1 FHL1
PSG7 CYP2A13
CYP11B1 EVX1
CYP11B1 JAK3
HLA-DOA LOR
MAG SALL1
MAG CCL22
TSHB CSN3
BMP4 FEV
NR2C1 FES
CELA3B CCL22
CELA3B TCOF1
EPHA1 SLC17A4
CD2 LCP2
INHA BMP8A
ISG15 IFIT1
A2M COX7A1
OXT MUC8
OXT LOR
OXT MAG
OXT CD3E
LY9 CTRC
THBS3 INPP5E
AVPR1B KCNJ3
AVPR1B GYPB
AVPR1B AMELX
OR2H1 HR44
PKD1 PRRX2
CRHR1 HTT
CRHR1 MYO1F
GP1BB BMPR1B
GP1BB PMS2L11
ACVRL1 MYBPC2
ETV3 LOC643332
ETV3 THBS3
GPLD1 NTSR1
GPLD1 CSN3
GPLD1 BMPR1B
GPLD1 GNB3
CSN2 RALGDS
CSN2 GPLD1
DNM1 SSTR1
TEK HBB
SPRR1A TRBC1
SPRR1A FEZ1
SPRR1A PKMYT1
SPRR1A GPR68
MYL5 PMS2L11
GSTM5 PVALB
GSTM5 PLK1
RBP3 AKR1D1
RBP3 CACNA1A
RBP3 PPY
TNNI1 FEV
IFI30 LAPTM5
SFTPC GRK5
SPARC COL1A1
NAT2 CCL4
NAT2 SCNN1G
MSX2 RBP3
FUT1 RENBP
HSF4 OR2H1
RHOD CACNA2D1
KIAA0195 CELA2B
CDH15 GNAT2
CDH15 APOC4
CDH15 NTRK2
C4orf6 TUB
MCM7 SHFM1
CASR PDCD1
POP1 THBS3
LTK ACTR1A
LTK PRB2
RAB33A PRB2
PCGF2 IDUA
POSTN COL1A2
CCKBR DRD4
TIMP1 BCAM
MPZ PLK1
HYAL2 CSN2
AKAP1 PTPRS
AKAP1 MT3
AKAP1 PAX6
AKAP1 CD3E
KCNQ1 CG030
KCNQ1 KCNAB2
MLH1 RENBP
MLH1 CYP11B1
ETV2 IL17A
ETV2 PGK1
ETV2 NHLH1
AQP7 PSG7
DCHS1 HAAO
ATAD4 HAAO
MNT HBZ
CCNE1 TWIST1
MCM5 SIRPD
PAX8 FOXO4
MYL2 MYO1F
MYL2 MNT
TRD@ HMGB2
LOC643332 SLC17A4
LOC643332 BCAM
G6PD TXNRD1
FES CLCN7
FES PAX8
HNRNPL CLCNKB
HOXA9 MLL3
PRRX2 MLN
CACNA1A PBX2
NR5A1 ATAD4
HTR7 LOC643332
HPS1 FOXO4
SERPINF1 C21orf2
RENBP FES
EZH1 UROD
GPR68 SLC17A4
GPR68 BCAM
GPR68 PAX8
CCR9 EMD
CCR9 CREB1
INPP5J AKR1D1
INPP5J HOXA9
INPP5J SLC10A2
ME1 TXNRD1
AOC3 LMOD1
MAB21L1 MYBPC2
MPP3 HTT
MPP3 CUL5
KCNAB2 INPP5J
C3AR1 CSF1R
FUT6 SIRPD
FUT6 P2RY4
KCNJ4 ACVR1B
KCNJ4 CREB1
ACTL8 BMPR1B
NOS1 MLL3
RALGDS FOXO4
EFNA3 ALX1
MAGEA11 SLC18A1
JAK3 PSD
ZNF132 IFNA14
ZNF132 PMS2L11
FBXW4P1 MLL3
MLANA HNRNPL
SLC1A2 SLC17A4
SLC1A2 CSN3
SLC1A2 NR5A1
OMP DLG4
CTRC TAF1
PGK1 HTR2C
TBX2 PLCD1
PRB2 CG030
PLA2G7 INPP5E
GFAP MNT
TNXB DRD4
SSTR3 FBXW4P1
PLCB2 PBX2
NRG1 HTR2C
SLC2A4 SCNN1G
TACR3 KRT86
MVK INPP5J
DRD1 PSD
ELK4 MYBPC2
ELK4 TUB
ELK4 DRD4
SSTR2 CCL22
SSTR1 APOC4
GP9 DHODH
CA7 SCNN1G
GYPA PLCD1
FPR1 PAX6
GNAO1 SALL1
SYN1 PGK1
AMELX CCR9
CHRM1 CSN3
ADRA2B PRRX2
CYP11B1 HR44
CYP11B1 SOX3
CYP11B1 CCL22
HLA-DOA ACVR1B
HSD17BP1 EVX1
HSD17BP1 PRRT1
TSHB MYL2
TSHB LOC729991
CD3E PSG7
F11 CACNA2D1
F11 AMELX
FABP2 KLK3
PKLR PRRX2
MAS1 CCL4
MAS1 GPR68
THY1 COL6A3
PPY C21orf2
OXT FEV
OXT CELA2B
THBS3 EFNA3
ALCAM KRT4
RIN1 SSTR2
OR2H1 LOC729991
OR2H1 CACNA1A
CRHR1 TNFRSF25
CRHR1 PMS2L11
ACVRL1 ELL
ETV3 MYO1F
CSN2 PGR
CSN2 F11
CSN2 AVPR1B
SCN1B DRD4
CRYBB2 UROD
CACNG1 HTR2C
TGFBR3 ADH1C
C1QB SLC31A2
TNNI1 TH
TNNI1 CCKAR
ALPI UROD
SLC2A2 NEUROD2
MSX2 LOR
FUT1 GYPA
HSF4 GP9
IGL@ CYP11B1
RHOD HMGB2
RHOD JAK3
KIAA0195 HR44
KIAA0195 PTCH1
KIAA0195 SLC2A2
MMP16 NEUROD2
CDH15 SLC1A2
C4orf6 CLCNKB
C4orf6 TH
C4orf6 GRAP
LEP HTR2C
LEP MAS1
AQP2 TCOF1
AQP2 AVPR1B
ITPR2 FABP1
LTK PRKCG
RAB33A IL8RB
TIMP1 ALX1
TIMP1 CRYBB2
MPZ MAG
AKAP1 ACTR1A
AKAP1 KCNJ4
AKAP1 GYPA
AKAP1 HLA-DOA
KCNQ1 CLCNKB
KCNQ1 GPLD1
KCNQ1 LTK
GFRA2 OR2H1
MYH11 ANGPT1
MLH1 SNCB
ETV2 FOXO4
ETV2 PLCD1
ETV2 MATK
CFTR PSG7
DCHS1 IL17A
DCHS1 DNM1
LRRC16A PRKCG
KRT86 HIST1H2BI
KRT86 CLCNKB
MYO1F ACTR1A
DARC CCL15
MED22 HLA-C
PRDX1 TXNRD1
CLEC3B GPC3
ABCB1 PSD
PGR CSN3
PRKCB CSN2
CD3D CORO1A
BMPR1B SALL1
BMPR1B LIFR
C21orf2 HMGB2
C21orf2 EMD
TRBC1 EVX1
PDCD1 MYO1F
TUB LOC643332
SCNN1G MCM5
GPR68 GCDH
CCR8 NR5A1
CCR9 TRBC1
P2RY4 TWIST1
P2RY4 GCDH
P2RY4 GNB3
PMS2L11 BTN2A2
MRPL12 PRKCG
CYP2A13 HTT
ACTL8 KCNJ4
FOXF1 CAV1
COL11A1 CG030
IL8RB TRBC1
MAGEA11 GCDH
ZNF132 GNAT2
PLCD1 SLC17A4
PLCD1 BCAM
FBXW4P1 ELN
NTRK3 SLC6A1
KCNMA1 MYO1F
KCNMA1 HNRNPL
SLC1A2 KCNJ4
CTRC JAK3
PGK1 ZNF33B
DRD4 MLANA
SLC6A11 BCAM
SLC6A11 SCNN1G
SPAM1 ALX1
PAX6 CAMK2D
BDH1 HAAO
SLC2A4 MLL3
COX7A1 CAV1
SSTR1 NOS1
GP9 LOC729991
GP9 MLANA
FLJ40113 MPP3
CACNA2D1 HR44
CA7 CCL22
CPA3 ADH1C
GNAO1 GUCY1A2
HRC CSN3
SYN1 CYP2A13
SYN1 KEL
MATN1 GNAO1
MATN1 SYN1
PSG7 MAP3K14
MYL4 ZNF33B
MYL4 MYL2
CYP11B1 NTRK2
HLA-DOA TNP2
MAG HNRNPL
HSD17BP1 FEZ1
HSD17BP1 MATK
HSD17BP1 PLCB2
RAB3B KLK3
NR2C1 NEUROD2
NR2C1 KEL
NR2C1 HLA-DOA
APOB APOA1
CELA3B NHLH1
CELA3B KEL
HCK MNDA
PKLR SSTR3
TRBV5-4 ITGAL
OXT PLK1
OXT FLJ40113
OXT GYPA
OXT NR2C1
CALCRL ADH1C
THBS3 APOC4
AVPR1B MNT
AVPR1B HTR2C
AVPR1B HNRNPL
CACNB3 HNRNPL
CACNB3 INPP5J
CRHR1 IL8RB
ACVRL1 TBX2
CRYBB2 GYPA
DNM1 BCAM
DNM1 HOXA9
DNM1 SLC2A4
DNM1 TACR3
MYL5 PRKCG
MYL5 MYBPC2
MYL5 CYP11B1
MYL5 HLA-DOA
MYL5 NR2C1
GSTM5 ACVR1B
RBP3 MCM5
RBP3 SLC18A1
RBP3 NOS1
RBP3 NHLH1
TNNI1 HNRNPL
TNNI1 PHB2
ITGAM EMP3
SLC2A2 SLC17A4
C7 FHL1
SPARC THBS2
LCP1 EVI2B
SMR3A C21orf2
PCDHB17 KLK3
WASL SERPINB2
FUT1 NEUROD2
FUT1 ALX1
FUT1 KRT76
FUT1 GPLD1
IGL@ PGR
IGL@ THBS3
KIAA0195 MYL4
C4orf6 TRD@
C4orf6 GUCA2A
TIAL1 ENO3
IKBKE CDH15
FCN2 KRT76
C10orf116 FHL1
AQP2 PVALB
AQP2 FUT6
AQP2 SPAM1
POP1 C21orf2
POP1 MAS1
ITGA9 LY9
SNAP25 RBP1
RAB33A IFNA14
MPZ LTK
HYAL2 C21orf2
AKAP1 HOXA9
MLH1 RAB33A
ETV2 MPP3
C4orf8 MNT
C4orf8 LTK
HTR2C MAP3K14
TRD@ CUL5
GATA1 PSD
HNRNPL ABCB1
MLN KRT86
HBQ1 PRKCG
HBQ1 FES
BMPR1B PBX2
C21orf2 CLCN7
PDCD1 HAAO
KIF2C FOXM1
NEUROD2 BTN2A2
GRAP HIST1H2BI
CG030 GNAT2
CG030 CD79A
EZH1 FOXO4
DTNA LRRC16A
P2RY4 SLC7A1
LPO TUB
MPP3 ACVR1B
KCNAB2 CCR9
IL17A PAX8
KCNJ4 LOC729991
NOS1 SCNN1G
PRM2 GCKR
RALGDS CSN3
EFNA3 GNAT2
NTRK2 PMS2L11
MAGEA11 PRKCG
MAGEA11 NTN3
ZNF132 EFNA3
EFNB1 FUT6
FBXW4P1 BMPR1B
MLANA CCR9
MLANA PMS2L11
MAGEA3 CTAG1B
OMP CUL5
OMP NTN3
PLK1 FUT6
PGK1 CHERP
PGK1 PSD
PGK1 CTRC
TBX2 NTSR1
DRD4 CSK
SLC6A11 PRKCG
SLC6A11 NTSR1
MATK KCNJ4
MATK MAGEA11
TNXB CTRC
KRT76 HTR7
KRT76 INPP5J
GUCA2A SLC18A1
BMP8A ID1
SSTR3 MYL2
AZU1 PRKG1
PAX6 ACTR1A
BDH1 GUCA2A
ZFP36 DUSP1
TACR3 CHKB
COX7A1 CRYAB
SSTR2 CG030
SSTR2 TACR3
SSTR1 CUL5
SSTR1 NR5A1
SSTR1 INPP5J
FLJ40113 C21orf2
GYPA HIST1H2BI
GNAO1 SLC10A2
SYN1 PBX2
SYN1 LPO
PSG7 RENBP
PSG7 MLANA
CHRM1 ATAD4
HLA-DOA TRBC1
HLA-DOA CPA1
HLA-DOA HTR7
HLA-DOA ACTL8
HLA-DOA MATN1
HSD17BP1 CD79A
CD3E NEUROD2
CD3E ZNF132
BMP4 LOC643332
BMP4 PGK1
BMP4 CACNA2D1
CALB1 SLC8A1
CELA3B ADCY8
CELA3B ATAD4
EPHA1 CCL22
CELA2B IFNA6
CELA2B PLCB2
PKLR KRT76
CD74 HLA-DMA
FABP1 GJA4
GCNT1 HTT
GCNT1 HLA-DOA
THBS3 HSD17BP1
TMEM151B CCR9
PECAM1 HBB
PKD1 AVPR1B
ACVRL1 CCL22
ACVRL1 GPR68
SCN1B NHLH1
CRYBB2 SSTR3
SPRR1A PAX8
SPRR1A CAMK2D
MYL5 FEV
MYL5 AMELX
MYL5 HSD17BP1
HLA-DQB1 HLA-DRA
TNNI1 MLANA
ALPI GMPR
IFI30 APOC1
SLC2A2 SSTR3
NAT2 COL11A1
SMR3A ELN
PCDHB17 HAAO
FUT1 CCL4
FUT1 CRYBB2
FUT1 TNNI1
KIAA0195 MAP3K14
KIAA0195 SLC30A3
C4orf6 MYO1F
CCDC88A CRHR1
IKBKE SLC17A4
IKBKE PAX8
IKBKE EFNB1
LEP MPP3
AQP2 TBX2
ITGA9 MYO1F
ITGA9 GCDH
RAB33A LIFR
ANGPT1 ADARB1
CCKBR NR5A1
PMP22 ADARB1
ACTG2 LMOD1
AKAP1 MATN1
KCNQ1 GYPA
KCNQ1 AMELX
MLH1 CLCNKB
MLH1 GYPA
MLH1 CACNB3
ETV2 CLCNKB
ETV2 UROD
DCHS1 CCL22
DCHS1 CELA3B
DCHS1 ETV3
ATAD4 CLCNKB
NTSR1 ACTR1A
CSN3 CUL5
ABCB1 HAAO
HNRNPL ATAD4
KLK3 PPP1R10
CCL22 TAF1
CACNA1A ZNF33B
ELN LRRC16A
NR5A1 DLG4
TCOF1 MLN
PHB2 CCL22
PDCD1 EVX1
FEZ1 SEPP1
SCNN1G MAF
GPR68 CSK
PTCH1 PKMYT1
PTCH1 TUB
SLC18A1 GUCY1A2
MAB21L1 TUB
MPP3 TAF1
KCNAB2 GPR68
IL17A FOXO4
APOC4 TNFRSF25
KCNJ4 CPA1
CYP2A13 PRKCG
NOS1 CAMK2D
MUC8 KLK3
MUC8 CCR9
FOXF1 FMO2
MAGEA11 CCR8
ZNF132 HR44
ZNF132 NEUROD2
EFNB1 TRBC1
EFNB1 GPR68
EFNB1 IL17A
MLANA PRKCG
KCNMA1 MLANA
SLC1A2 HAAO
SLC1A2 IFNA6
OMP TRBC1
CTRC CPA1
CTRC CACNA1A
CTRC KCNMA1
PGK1 MLN
PGK1 SCNN1G
UBE2L3 UFD1L
DRD4 PHB2
SLC6A11 PRRX2
MATK TRD@
GFAP RABGGTA
TNXB PRKCG
DEFA5 MTTP
NHLH1 GNAT2
SSTR3 HTR7
LOR HTR2C
DHODH CCR9
DHODH INPP5J
SLC2A4 C21orf2
NF1 MT1L
TACR3 ADCY8
TACR3 TNFRSF25
MVK FOXO4
ELK4 HNRNPL
ELK4 ALX1
SSTR2 TRD@
SSTR2 MLN
SSTR1 KRT86
GP9 ZNF33B
GP9 ELL
CACNA2D1 PLXNB1
GYPA ZNF33B
KEL HR44
KEL INPP5E
ATP4A MLN
SYN1 COL11A1
AMELX BTN2A2
PSG7 LOR
MYL4 PLCB2
ADRA2B C21orf2
LSP1 LAPTM5
HSD17BP1 HTR7
RAB3B INPP5J
TSHB KLK3
GMPR GNAO1
CD3E GP9
AR HLA-DOA
BMP4 HR44
BMP4 SYN1
NR2C1 HMGB2
NR2C1 TNFRSF25
CELA3B ACTR1A
EPHA1 MAP3K14
CELA2B HSD17BP1
PKLR KCNJ4
MAS1 MYO1F
PPY PSD
A2M GPC3
KIR2DS3 GRIA1
LY9 LOC643332
LY9 CD79A
THBS3 HR44
OR2H1 ELL
PKD1 MATK
CRHR1 FES
CRHR1 PLK1
CRHR1 CELA2B
UBA7 CD3E
GPLD1 COL11A1
CSN2 RENBP
CSN2 P2RX1
CSN2 PGK1
CRYBB2 MATK
TEK CALCRL
SERPINC1 STRA13
RBP3 ACR
PGAM2 AKR1C4
PGAM2 FABP1
ALPI FOXO4
SLC2A2 HNRNPL
SLC2A2 INPP5E
SLC2A2 PMS2L11
HSF4 KEL
IGL@ CYP2A13
IGL@ MLANA
IGL@ TNNI1
RHOD KRT86
RHOD KCNAB2
MMP16 TH
CDH15 PKLR
C4orf6 NR5A1
C4orf6 INPP5J
IKBKE GMPR
POP1 HTR2C
LTK KCNJ4
LTK CYP11B1
KIAA0101 KIF11
ANGPT1 VWF
ANGPT1 TGFBR2
ANGPT1 CD302
TIMP1 OR2H1
MPZ IKBKE
HYAL2 HLA-DOA
KCNQ1 TBX2
GFRA2 ALPI
MYH11 CCL15
MLH1 NR2C1
MLH1 IGL@
ETV2 LOC153346
ETV2 ZNF33B
ETV2 ETV3
SIRPD ACVR1B
RABGGTA HTT
HTR2C CUL5
SOX3 HAAO
MYL2 LRRC16A
CCL4 LOC643332
HNRNPL SALL1
BTN2A2 NTSR1
PRRX2 MCM5
PHB2 TRD@
HTR7 SLC17A4
HTR7 BMPR1B
FEZ1 CHKB
NEUROD2 IFNA6
PKMYT1 CD79A
CG030 TRD@
DDT NEFH
MAMLD1 TRD@
CCR9 HMGB2
P2RY4 CCL4
KCNAB2 TNFRSF25
IL17A CHERP
TBX2 MAP3K14
FUT6 SALL1
CYP2A13 PSD
CYP2A13 SCNN1G
CYP2A13 P2RY4
ACTL8 NTSR1
NOS1 FES
VCAN COL6A3
RALGDS HNRNPL
RALGDS C21orf2
COL11A1 IFNA6
MAGEA11 AQP6
PLCD1 UROD
PLCD1 PGR
MLANA IL8RB
KCNMA1 IL8RB
OMP MAB21L1
TF CRISP3
CTRC RALGDS
TBX2 PTCH1
PRB2 PDCD1
NFE2 GNB3
DRD4 EZH1
MT3 BMPR1B
MT3 ELN
SNCB LOC729991
SLC9A1 TFF1
SPAM1 TUB
GFAP CLCN7
GFAP ELN
TNXB IL8RB
KRT76 APOC4
GUCA2A PGR
CACNA1B ACTR1A
LOR ATAD4
TACR3 P2RX1
MVK NTN3
ELK4 KLK3
COX7A1 ADARB1
SSTR2 CUL5
SSTR2 KCNAB2
SSTR2 MLANA
GYPA LOC153346
KEL KCNJ4
ATP4A MT3
MATN1 SLC1A2
AMELX PRRT1
PSG7 CHERP
PSG7 ELL
PSG7 KEL
MYL4 HTT
MYL4 CLCNKB
MYL4 CCR9
MYL4 GYPA
MYL4 ATP4A
CHRM1 SOX3
CYP11B1 ATAD4
CETP HOXA9
HSD17BP1 GNAT2
HSD17BP1 CHRM1
TSHB CCR9
CD3E NR5A1
CD3E NHLH1
NR2C1 TRD@
NR2C1 PMS2L11
NR2C1 PLK1
CELA3B GPR68
EPHA1 CELA3B
PPY SIRPD
OXT CUL5
APOC4 MTTP
KIR2DS3 RARB
THBS3 SSTR2
RIN1 ABCB1
RIN1 SSTR1
RIN1 LY9
OR2H1 ACVR1B
OR2H1 LOR
OR2H1 GMPR
PECAM1 LMO2
PKD1 LOC729991
PKD1 CD3E
CACNB3 KLK3
TAF6 SHFM1
CRHR1 PSG7
ETV3 IL17A
UBA7 SIRPD
HTT FEV
GPLD1 HTR2C
GPLD1 TNXB
CSN2 FEZ1
CRYBB2 FUT6
CRYBB2 BDH1
TCHH OXT
DNM1 CACNA2D1
CD44 CTRC
SPRR1A ELK4
MYL5 NHLH1
GSTM5 SLC1A2
RBP3 MAB21L1
SLC2A2 MAB21L1
C7 A2M
LCP1 LAPTM5
NAT2 MYO1F
PCDHB17 GMPR
FUT1 PAX8
HSF4 CACNA1A
RHOD LOC643332
RHOD RIN1
LIMK2 P2RY4
KIAA0195 KCNAB2
KIAA0195 LOR
CDH15 ACVR1B
CDH15 MNT
CDH15 ATP4A
CDH15 MYL5
UBE2N PPP1CC
C4orf6 NTSR1
LEP CRYBB2
AQP2 APOC4
RAB33A C21orf2
RAB33A ALPI
CCKBR MPP3
CCKBR GNB3
TIMP1 CG030
TIMP1 GP9
CYP3A4 HLA-C
HYAL2 TUB
AKAP1 RBP3
AKAP1 FUT1
KCNQ1 SALL1
MLH1 MAMLD1
ETV2 CD79A
ETV2 NTRK2
ETV2 TSHB
ETV2 MPZ
GNAT2 HIST1H2BI
CUL5 TH
BCAM CUL5
PVALB PRKCG
CREB1 ATAD4
BMPR1B GNAT2
NTN3 CBL
TNFRSF25 MYL2
HOXA9 MYL2
PRRX2 EMD
CACNA1A SOX3
ELN ATAD4
TUB HMGB2
RENBP HNRNPL
CCR3 SLC17A4
LAPTM5 CD37
SCNN1G ACVR1B
SCNN1G SLC30A3
CCR8 NTN3
CCR9 PGR
CCR9 SLC10A2
CRYBB1 RFX1
KCNAB2 NR5A1
TBX2 EVX1
KCNJ4 FEZ1
CYP2A13 HAAO
RALGDS PSD
IL8RB DRD2
ZNF132 PGR
ZNF132 ZNF134
EFNB1 PTCH1
MLANA SIRPD
OMP RALGDS
LIFR TRD@
CTRC TRBC1
CTRC APOC4
PGK1 HOXA9
TBX2 KCNAB2
MATK CD79A
MT3 MLL3
MT3 CHERP
MT3 FEZ1
PLA2G7 CTRC
GFAP PBX2
KRT76 ATAD4
KRT76 MLN
GJA4 APOA2
NHLH1 CLCNKB
NHLH1 ACTR1A
SSTR3 PLCD1
PLCB2 LOC153346
DHODH FOXO4
PAX6 PRRT1
TACR3 NTRK3
DRD1 EFNB1
SSTR2 FEV
SSTR2 CYP2A13
SSTR1 PGK1
CACNA2D1 MYBPC2
CACNA2D1 SSTR3
SYN1 CD79A
MATN1 GUCA2A
AMELX SLC2A4
HLA-DOA CA7
MAG EVX1
HSD17BP1 SLC6A11
PTHLH CCL4
CD3E MAF
CD3E GUCA2A
AR FOXO4
BMP4 HIST1H2BI
BMP4 ACTR1A
BMP4 PLCB2
NR2C1 SYN1
CELA3B PIP4K2B
CELA2B KRT86
CELA2B BMPR1B
ITGB2 FCGR1A
SERPINA7 PRKCG
PPY CPA1
OXT MLL3
LY9 CG030
THBS3 MAGEA11
THBS3 NFE2
RIN1 TNFRSF25
RIN1 ZNF132
OR2H1 ATAD4
OR2H1 MAB21L1
PKD1 OMP
PKD1 TNXB
CRHR1 HSD17BP1
ACVRL1 DHODH
DTYMK KPNA2
ETV3 SSTR3
THBS2 CTSK
GPLD1 SYN1
CSN2 CACNA1A
CSN2 MAB21L1
CRYBB2 BMP4
TCHH PAX6
DNM1 MYL2
SPRR1A UROD
GSTM5 NFE2
SERPINC1 RBP1
RBP3 KEL
TNNI1 IL17A
ACP5 NCF2
SLC2A2 MAP3K14
SLC2A2 NHLH1
PCDHB17 GCDH
FUT1 SSTR3
HSF4 PAX6
HSF4 PKD1
HSF4 CRYBB2
HTRA1 FAP
RHOD TRBC1
KIAA0195 SOX3
KIAA0195 PPY
CDH15 CA7
C4orf6 PLCD1
C4orf6 GH2
IKBKE GRAP
IKBKE ALPI
AQP2 JAK3
LTK HAAO
CCKBR PRKCG
CCKBR PSD
CCKBR ZNF132
MPZ KRT76
KCNQ1 CHRM1
MLH1 ALPI
ETV2 MNT
ETV2 TNNI1
CFTR UROD
DCHS1 RIN1
C4orf8 HOXA9
C4orf8 PMS2L11
SLC17A4 ACVR1B
FMO2 SEPP1
SALL1 SIRPD
BCAM MNT
MYBPC2 MAF
CPA1 GNAT2
CPA1 PRKCG
CPA1 SIRPD
CPA1 PSD
LOC729991 ZNF33B
TRD@ NTSR1
EVX1 MAP3K14
EVX1 ATAD4
EVX1 TNP2
CSK FOXO4
PBX2 HTT
FES UROD
MLN GNAT2
KLK3 GUCY1A2
AGER SPARCL1
CTAG1B FOXG1
C21orf2 PBX2
C21orf2 CD79A
DLG4 TAF1
LILRB1 ERVK6
PCDH11Y NTSR1
ELN KLK3
CAMK2D MYBPC2
TRBC1 ACTR1A
TRBC1 CCL22
FEZ1 SOX3
FEZ1 FMO2
NEUROD2 MNT
GRAP CACNA1A
MAMLD1 EVX1
CCR9 ZNF33B
INPP5J TRBC1
INPP5E BTN2A2
P2RX1 MLL3
MAB21L1 NTSR1
MPP3 MYO1F
MRPL12 BCAM
TNXB AOC3
NOS1 MNT
ELL UROD
RALGDS CLCN7
ZNF132 EVX1
ZNF132 SLC10A2
EFNB1 KCNAB2
PLCD1 ATAD4
KCNMA1 FES
KCNMA1 PDCD1
SLC1A2 NEUROD2
TBX2 GPR68
DIO3 PRM2
SPAM1 MAP3K14
SPAM1 ZNF132
GFAP MLN
KRT76 TUB
KRT76 ACTL8
GUCA2A KCNMA1
NHLH1 LOC643332
SSTR3 ACR
SSTR3 TRD@
PLCB2 GNB3
LOR SLC17A4
LOR ELN
PAX6 RALGDS
TACR3 PTPRS
DRD1 HTR2C
DRD1 EVX1
CHRNA5 NNAT
SSTR2 SPAM1
FLJ40113 PAX6
CACNA2D1 MYL2
CACNA2D1 NTRK2
CA7 GFAP
KEL MYBPC2
SRM UROD
GNAO1 ACVR1B
RPS4Y1 KDM5D
SYN1 TH
SYN1 PKMYT1
MATN1 P2RX1
MATN1 PAX6
GBP1 CXCL11
AMELX SYN1
PSG7 RABGGTA
PSG7 CACNA1A
PSG7 NFE2
CHRM1 RABGGTA
CHRM1 IL17A
HLA-DOA SLC30A3
HLA-DOA PTCH1
RAB3B OMP
RAB3B GNAO1
DBT TSPY3
GMPR EMD
AR GP9
CELA3B INPP5J
EPHA1 MAG
PKLR SCNN1G
SERPINA7 MYO1F
OXT ZNF33B
OXT FUT6
OXT EFNB1
LY9 PLCB2
LY9 SYN1
LY9 BMP4
THBS3 PDCD1
ALCAM ATP12A
PKD1 ZNF33B
PKD1 KLK3
PKD1 NEUROD2
PKD1 PLCD1
CLK2 EFNA1
MAGEA12 CGA
ACVRL1 MAP3K14
ETV3 ZNF132
SSTR4 UROD
GPLD1 IL17A
CACNG1 HLA-DOA
CACNG1 CSN2
SPRR1A TNP2
GSTM5 SALL1
IFNA8 TH
RBP3 CPA1
ALPI OMP
SLC2A2 TNNI1
PENK KRT5
NAT2 EVX1
NAT2 OR2H1
SMR3A GFAP
MSX2 DNM1
FUT1 ACTR1A
FUT1 CHERP
HSF4 HAAO
IGL@ NTSR1
RHOD MCM5
KIAA0195 MLL3
MMP16 SLC18A1
CDH15 BTN2A2
CCDC88A CACNA1C
CASR INPP5J
AQP2 LY9
AQP2 SMR3A
POP1 FES
SNAP25 PROC
RAB33A CSN3
RAB33A PKMYT1
PCGF2 GRIA1
ANGPT1 CAV1
CCKBR TUB
MPZ HR44
MPZ COL11A1
MPZ TBX2
GFRA2 ALX1
MYH11 ACTG2
ETV2 MME
DCHS1 GNB3
CLCNKB CLCN7
HR44 ADCY8
BCAM ACTR1A
NTSR1 PLXNB1
CSN3 SALL1
MYL2 HAAO
PVALB CSN3
SLC7A1 HTR2C
SLC7A1 TRD@
CCL4 UROD
HNRNPL SOX3
TAF1 CUL5
BMPR1B PLXNB1
HOXA9 CPA1
LRRC23 PSD
GCDH FES
HTR7 PRRX2
TRBC1 MYBPC2
HPS1 HTR2C
FEZ1 PSD
TUB ATAD4
SCNN1G PVALB
SCNN1G PDCD1
GPR68 GUCY1A2
P2RX1 MLN
KCNJ3 BCAM
MYH10 GCKR
IL17A ABCB1
APOC4 GRAP
FUT6 CG030
LCP2 PLEK
NOS1 SLC17A4
NOS1 SNAPC2
PRM2 OPRL1
RALGDS SLC17A4
RALGDS FES
CASP2 STAT5B
NTRK2 MYL2
COL11A1 MAF
IL8RB SLC30A3
MAGEA11 CG030
MAGEA11 KCNJ4
SLC1A2 FES
OMP PTCH1
PLK1 LOC153346
PLK1 SOX3
PLK1 CG030
PLK1 MPP3
TBX2 CLCNKB
DRD4 SLC10A2
MATK TAF1
SPAM1 FUT6
GFAP ACVR1B
KRT76 MNT
DEFA5 RBP1
CACNA1B GFAP
TACR3 EFNA3
SSTR1 GPR68
FLJ40113 CUL5
FLJ40113 PRB2
CA7 LOC729991
GYPA CACNA1A
KEL BCAM
SYN1 CPA1
CALML3 SCNN1G
MATN1 GYPA
AMELX EVX1
PSG7 PKMYT1
CHRM1 LOC643332
CYP11B1 USP11
GNB3 LOC729991
HLA-DOA RABGGTA
HLA-DOA ZNF33B
HSD17BP1 FLJ40113
LDLR RFX1
RAB3B NTSR1
FGF2 CACNA1C
TSHB CLCNKB
TSHB MAP3K14
GMPR GUCA2A
CD3E GRAP
BMP4 PGR
BMP4 CG030
CELA3B CPA1
CELA3B HESX1
EPHA1 PLK1
OXT EMD
LY9 BCAM
LY9 MAF
LY9 AMELX
THBS3 UROD
THBS3 EFNB1
THBS3 NR2C1
ITGA8 CCL15
RIN1 HOXA9
TMEM151B DRD4
OR2H1 PAX8
OR2H1 EFNA3
PKD1 GP9
CRHR1 NTSR1
CRHR1 PRB2
ETV3 CHRM1
ETV3 RAB3B
TCHH HTR2C
SPRR1A CUL5
SPRR1A RALGDS
GSTM5 HIST1H2BI
GSTM5 LOC153346
GSTM5 MNT
GSTM5 SOX3
GSTM5 CYP2A13
RBP3 CUL5
RBP3 ABCB1
RBP3 PGK1
TNNI1 EMD
TNNI1 ZNF132
TNNI1 NR2C1
ACP5 CD52
ALPI NR5A1
ALPI INPP5J
ITGAM MRC1
SLC2A2 TACR3
SLC2A2 SSTR2
SLC2A2 SPRR1A
GH2 CELA3B
SST DUSP4
NAT2 EFNA3
NAT2 MAS1
MSX2 DGCR10
MSX2 SPRR1A
PCDHB17 CCR9
FUT1 PMS2L11
HSF4 KLK3
HSF4 ZNF132
HSF4 SMPD1
HSF4 MYL5
IGL@ ATAD4
RHOD AVPR1B
KIAA0195 ACTL8
CDH15 TCOF1
UBE2N PWP1
C4orf6 CRYBB2
PTPRR TFF2
IKBKE AMELX
MCM7 TAF6
LEP MVK
FASLG CCR9
POP1 RHOD
ARHGAP25 CD37
SNAP25 IGFBP1
AKR1C3 UGT1A1
LTK THBS3
RAB33A HTT
PCGF2 RARB
ATP5G1 ALB
TIMP1 HLA-DOA
MPZ SLC30A3
MPZ FUT6
HYAL2 TBX2
AKAP1 FEZ1
AKAP1 SSTR1
KCNQ1 PRRT1
KCNQ1 PKMYT1
KCNQ1 CD3E
MLH1 ACVR1B
MLH1 NEUROD2
MLH1 RALGDS
MLH1 GMPR
MLH1 HYAL2
LST1 ITGAM
DCHS1 NTSR1
C4orf8 NEUROD2
C4orf8 OMP
KRT86 SIRPD
MNT PSD
HR44 MNT
ZNF33B HIST1H2BI
CPA1 HAAO
PBX2 CHERP
LOC643332 FOXO4
HNRNPL HMGB2
NEFH MPST
KLK3 SLC7A1
BTN2A2 FEV
PRRT1 SLC17A4
PRRT1 FEV
NTN3 FAS
CACNA1A TNFRSF25
PDCD1 LOC643332
FEZ1 HIST1H2BI
GRAP SOX3
CCR3 PRKCG
CG030 CHERP
GNB3 LOC643332
GNB3 TRBC1
MAMLD1 PSD
INPP5J RENBP
P2RX1 NTSR1
PPIL2 PSD
KCNAB2 PRKCG
IL17A ZNF33B
ALX1 PGR
FUT6 LOC153346
FUT6 PMS2L11
EFNA5 FES
KCNJ4 ZNF33B
CCKAR NR5A1
TCF20 GPR68
GRIK3 RBMY1F
EFNA3 SOX3
EFNA3 ELN
EFNA3 PKMYT1
IL8RB ABCB1
ZNF132 EMD
PLCD1 CHERP
KCNMA1 NTSR1
LIFR CCR9
PRB2 ELL
NFE2 KLK3
SLC6A11 SLC17A4
SLC6A11 CSN3
GFAP HTR7
TNXB OMP
GUCA2A ACVR1B
NHLH1 PGR
SSTR3 ACVR1B
SSTR3 MAP3K14
SSTR3 NR5A1
LOR PSD
LOR HR44
SSTR2 CLCN7
SSTR2 CHERP
SSTR2 LOR
SSTR1 MATK
SLC7A5 IL11
FLJ40113 SSTR1
CACNA2D1 MLL3
GYPA TBX2
KEL GNAT2
GNAO1 MNT
GNAO1 SOX3
GNAO1 CPA1
SYN1 HTR7
SYN1 NOS1
CALML3 PRKCG
AMELX LIFR
AMELX PLA2G7
CD48 LCK
PSG7 GUCY1A2
MYL4 MLN
CHRM1 CACNA1A
CHRM1 SLC18A1
CHRM1 MPP3
CHRM1 PLCD1
CHRM1 NHLH1
FCER1G ITGB2
CYP11B1 LRRC23
CYP11B1 OMP
CYP11B1 CHRM1
TSHB INPP5E
GMPR EFNB1
CD3E SPAM1
NR2C1 IFNA6
NR2C1 KCNJ4
NR2C1 GNAO1
NR2C1 AMELX
F11 SLC17A4
EPHA1 TAF1
FABP2 EMD
CELA2B TUB
PKLR SIRPD
PKLR SYN1
SERPINA7 SCNN1G
MAS1 GP9
PPY CETP
A2M CFD
OXT LOC643332
LY9 ELL
LY9 EFNB1
THBS3 ATAD4
AVPR1B C21orf2
ITGA8 A2M
RIN1 HNRNPL
OR2H1 CLCNKB
OR2H1 TIE1
CRHR1 MAB21L1
CRHR1 PLCD1
CSN2 KRT86
CSN2 HTR7
CRYBB2 CHERP
CRYBB2 TNP2
CRYBB2 MPP3
CRYBB2 EPHA1
GSTM5 PTCH1
GSTM5 PPY
TNNI1 SSTR3
TNNI1 CHRM1
ACP5 LIPA
ALPI PTCH1
IFI30 FCGR1A
FUT1 SLC30A3
FUT1 CHRM1
HSF4 GYPA
KIAA0195 SALL1
KIAA0195 GCDH
KIAA0195 GH2
MMP16 PHB2
CDH15 PTPRS
CDH15 TBX2
CDH15 IL8RB
CDH15 SLC2A4
PTGR1 ALDH3A1
AQP2 CREB1
AQP2 IKBKE
ITPR2 APOA2
CNN1 COX7A1
LTK UROD
LTK TNFRSF25
CCKBR CSN3
CCKBR PRB2
ATP5G1 CGREF1
PMP22 SPARCL1
TIMP1 SYN1
MPZ ACVRL1
CYP3A4 PRM2
AKAP1 PKD1
GFRA2 TRD@
MLH1 ACVRL1
ETV2 GNAT2
ETV2 LOR
ETV2 THBS3
CFTR SYN1
CFTR KIAA0195
CFTR LTK
DCHS1 TDRD9
DCHS1 PSG7
C4orf8 GNAO1
C4orf8 PKD1
SLC17A4 CLCN7
CHERP CLCN7
CHERP CLCNKB
RBMY1F PRKG1
PSMB9 PSMB8
MYL2 CLCNKB
LOC643332 EMD
HNRNPL RABGGTA
MLN LRRC16A
TNFRSF25 LOC153346
HOXA9 CSN3
PRRX2 HBQ1
HTR7 CHERP
TRBC1 HTR2C
FEZ1 MYO1F
GRAP MNT
SCNN1G RENBP
GNB3 BCAM
CCR8 PDCD1
INPP5J IFNA6
INPP5J CCR8
INPP5E HBQ1
P2RX1 FEZ1
MAB21L1 C21orf2
IL17A ACTR1A
ALX1 INPP5E
MRPL12 KLK3
KCNJ4 RABGGTA
KCNJ4 CD79A
KCNJ4 MAMLD1
CCKAR FOXO4
ACTL8 CCL22
EFNA3 TAF1
EFNA3 HTR7
NTRK2 KCNJ3
COL11A1 TNP2
MAGEA11 LOC643332
ZNF132 RALGDS
EFNB1 CCKAR
PLCD1 TAF1
FBXW4P1 CAMK2D
KCNMA1 PLCD1
OMP LOC153346
OMP SLC10A2
OMP MRPL12
LIFR INPP5J
CTRC LOC643332
CTRC CG030
CTRC HSD17B3
DRD4 IFNA6
MATK CG030
MATK GPR68
MATK PTPRS
SPAM1 EVX1
SPAM1 INPP5E
GFAP HBQ1
KRT76 IL8RB
GUCA2A PBX2
GUCA2A PRRT1
BMP8A STAT5B
NHLH1 P2RY4
PLCB2 TRD@
LOR CHERP
PAX6 FEZ1
BDH1 KLK3
ZFP36 EGR1
MVK OMP
ELK4 SCNN1G
SSTR2 EVX1
SSTR1 TBX2
GP9 PRRT1
GP9 SLC1A2
FLJ40113 HR44
FLJ40113 CG030
GYPA LOR
NCKAP1L ITGAL
MATN1 LIFR
AMELX ZNF132
PSG7 ABCB1
PSG7 SLC10A2
CHRM1 MAP3K14
CYP11B1 CCR9
CYP11B1 IL17A
HLA-DOA JAK3
MAG HTT
HSD17BP1 SOX3
HSD17BP1 NR5A1
HSD17BP1 COL11A1
CYP21A2 CHRM1
TSHB MAB21L1
CD3E GPR68
PRSS1 IL1R2
BMP4 SLC17A4
BMP4 PRRT1
MYLPF CYP11B1
F11 C21orf2
EPHA1 ACVR1B
EPHA1 CSN3
EPHA1 GRAP
FABP2 CYP2A13
CELA2B CACNA2D1
SERPINA7 KLK3
OXT TSHB
ATP12A HOXA1
THBS3 CLCNKB
ALCAM GSTA2
TMEM151B NR5A1
OR2H1 CHERP
OR2H1 GCDH
PKD1 CHERP
CCR7 CD3E
ETV3 TUB
SSTR4 TWIST1
CSN2 LOC153346
GSTM5 ELK4
RBP3 IFNA6
RBP3 GPLD1
TNNI1 SNCB
TNNI1 SSTR1
ALPI EMD
SLC2A2 HAAO
SLC2A2 KCNJ4
SERPINA6 DEFA5
NAT2 PSD
NAT2 LY9
SMR3A HR44
MSX2 CACNA1A
MSX2 SYN1
MSX2 PKD1
WASL GYPA
WASL CR2
KIAA0195 MNT
KIAA0195 FLJ40113
C4orf6 PMS2L11
IKBKE SALL1
IKBKE PTHLH
LEP TNFRSF25
C10orf116 CLEC3B
CCL17 RBP3
AQP2 TAF1
CDH6 PAX6
POP1 ZNF132
HPD PGAM2
ANGPT1 TNXB
CCKBR OR2H1
ACTG2 TAGLN
MLH1 CHRM1
ETV2 RALGDS
ETV2 TCHH
CFTR IL8RB
C4orf8 SPAM1
CHERP ACTR1A
HTR2C HIST1H2BI
HTR2C RABGGTA
BCAM CLCN7
PAX8 HAAO
CSN3 MCM5
EVX1 HIST1H2BI
CREB1 CHERP
PGR CHERP
DCAF7 MCM5
PRRT1 HR44
PRRT1 MLN
NTN3 TRD@
ADARB1 SPARCL1
HTR7 HIST1H2BI
FEZ1 LOC153346
PKMYT1 TNFRSF25
CG030 TUB
P2RY4 PSD
SLC18A1 NR5A1
PMS2L11 ACVR1B
PMS2L11 CHKB
MPP3 TUB
APOC4 PSD
APOC4 PRRT1
KCNJ4 HIST1H2BI
KCNJ4 SALL1
KCNJ4 HTR7
ACTL8 SIRPD
GAGE1 HPS1
RALGDS EVX1
NTRK2 HR44
NTRK2 NOS1
PLCD1 TWIST1
FBXW4P1 NEUROD2
HSD17B3 SOX3
RAB40B APOA2
NRF1 MED22
NRF1 VEGFC
KCNMA1 C21orf2
KCNMA1 NKX2-5
OMP MAF
PLK1 CD79A
CTRC MAB21L1
CTRC KCNAB2
PGK1 FEZ1
TBX2 CYP2A13
PRB2 CCKAR
AKR1C4 RAB40B
SPAM1 NTSR1
GFAP MRPL12
GFAP CCKAR
GUCA2A LOC729991
BMP8A MYH10
AZU1 GRIK3
LOR CLCNKB
LOR KLK3
LOR FEZ1
PAX6 ACR
PLGLB2 MT1L
TACR3 ACR
TACR3 CCR3
CFD CLEC3B
SSTR1 MAP3K14
SSTR1 NHLH1
GP9 CCL4
CACNA2D1 CSN3
GYPA ACVR1B
GYPA INPP5J
KEL GP9
GNAO1 MLL3
SYN1 PRRT1
SYN1 IDS
MATN1 PSD
MATN1 LOR
AMELX HESX1
PSG7 PVALB
PSG7 GATA1
CHRM1 TBX2
CHRM1 MYL4
CYP11B1 LRRC16A
CYP11B1 RABGGTA
CYP11B1 DRD4
ADRB3 PLCD1
HLA-DOA DRD1
MAG BMPR1B
MAG INPP5E
MAG MAGEA11
TSHB HNRNPL
TSHB CCL22
HBB HBA2
GMPR GPR68
F11 NEUROD2
F11 SSTR3
CELA3B PBX2
CELA3B IL8RB
PKLR CSN3
SERPINA7 FUT6
OXT LOC153346
PAH ASGR2
THBS3 SLC18A1
RIN1 FOXO4
RIN1 GATA1
TMEM151B P2RY4
CDH8 AMHR2
PKD1 TNFRSF25
CACNB3 TWIST1
CACNB3 MAMLD1
CRHR1 HNRNPL
ETV3 HAAO
ETV3 TRD@
UBA7 MATK
HTT NOS1
GPLD1 PMS2L11
CSN2 TBX2
CSN2 MAG
CRYBB2 MATN1
CRYBB2 PKLR
DNM1 LOC729991
TGFBR3 FHL1
CA8 AHSG
GSTM5 JAK3
GSTM5 ADRA2B
RBP3 ZNF33B
RBP3 GMPR
RBP3 CACNG1
TNNI1 THBS3
NQO1 CBR1
ALPI KLK3
SLC2A2 DRD4
ALOX5 HCK
SPARC COL6A3
COL5A1 THY1
PCDHB17 HNRNPL
PCDHB17 ZNF132
HSF4 ELN
IGL@ FUT1
RHOD CAMK2D
RHOD MAMLD1
KIAA0195 TWIST1
KIAA0195 PVALB
KIAA0195 PBX2
C4orf6 TBX2
LEP HAAO
LEP NTN3
LEP CCKAR
FASLG MYO1F
AQP2 MPP3
AQP2 SLC1A2
AQP2 CA7
HPD GJA4
CCKBR GUCA2A
CCKBR GP9
TIMP1 NEUROD2
TIMP1 KCNJ4
TIMP1 HSD17BP1
MPZ CYP11B1
HYAL2 PSD
MLH1 TNXB
ETV2 NOS1
ETV2 TNXB
CFTR SLC18A1
CFTR POP1
DCHS1 FOLH1
C4orf8 INPP5J
ATAD4 ACR
HTR2C CHERP
BCAM SALL1
SOX3 MLL3
SOX3 SH3GL3
CPA1 CLCNKB
CPA1 HR44
TRD@ SIRPD
MLN EVX1
KLK3 TWIST1
TAF1 EMD
BMPR1B SOX3
COX10 PAX8
PRRX2 GPR64
PRRX2 CREB1
NR5A1 GATA1
HTR7 TAF1
TRBC1 PAX8
PKMYT1 PSD
PKMYT1 PRRX2
PKMYT1 PDCD1
TUB GATA1
GRAP LOC153346
GRAP HTR7
RENBP KLK3
GPR68 TIE1
MAMLD1 HNRNPL
INPP5J LOC153346
INPP5E FEV
INPP5E EVX1
P2RX1 INPP5E
DPF1 HTR2C
P2RY4 HTT
SLC18A1 GNB3
SLC18A1 CCR9
HOXA1 KRT4
MYH10 GAS2L1
KCNAB2 NTSR1
KCNAB2 LOC643332
IL17A LOC643332
KCNJ4 MLN
ALB NEFH
EFNA3 CD79A
COL11A1 MAMLD1
PLCD1 KCNAB2
SLC1A2 MAP3K14
OMP COX10
PLK1 IFNA6
PLK1 IL17A
DRD4 MAB21L1
SPAM1 COL11A1
PLA2G7 MLN
GFAP NFE2
TNXB BMPR1B
GUCA2A MLANA
NHLH1 MAB21L1
SSTR3 MLANA
CACNA1B TUB
CACNA1B PLCD1
NRG1 NHLH1
LOR MT3
TACR3 TUB
DRD1 OMP
CFD LMOD1
SSTR2 KCNMA1
GP9 MLL3
GP9 TH
FLJ40113 NR5A1
CACNA2D1 HIST1H2BI
CACNA2D1 CHKB
CACNA2D1 CCR3
CA7 HNRNPL
CPA3 AOC3
GYPA SLC1A2
KEL CLCNKB
GNAO1 HMGB2
MATN1 ADCY8
MATN1 NTRK2
MATN1 GP9
AMELX PLK1
PSG7 PGR
PSG7 KCNAB2
PSG7 CETN1
CD53 CD37
CYP11B1 PGK1
GNB3 PRKCG
CETP KEL
ADRB3 IL8RB
HLA-DOA HIST1H2BI
HLA-DOA PRRT1
MAG BCAM
HSD17BP1 SALL1
HSD17BP1 TRD@
HSD17BP1 MLN
HSD17BP1 FUT6
RAB3B GFAP
GMPR GNB3
CD3E PAX8
BMP4 PRB2
INHA ERVK6
MAS1 DLG4
LY9 MLANA
LY9 EPHA1
AVPR1B RENBP
AVPR1B IL8RB
RIN1 SIRPD
TMEM151B CCL4
CRHR1 TH
CRHR1 MYL4
CRHR1 EPHA1
TALDO1 PRDX1
ACVRL1 CCL4
ETV3 CSN3
ETV3 ABCB1
ETV3 PRRX2
HTT RAB3B
CRYBB2 GNAT2
DNM1 GRAP
CACNG1 TNFRSF25
CD44 SSTR2
CA8 IGFBP1
GSTM5 CACNA1A
GSTM5 APOC4
RBP3 GNAT2
RBP3 FEZ1
RBP3 ELL
RBP3 CD44
PGAM2 CGREF1
TNNI1 P2RY4
TNNI1 HTT
SLC2A2 CHERP
MSX2 HOXA9
MSX2 PGK1
FUT1 NAT2
HSF4 HNRNPL
IGL@ LOC729991
IGL@ LOR
RHOD CUL5
RHOD PBX2
KIAA0195 IFNA6
KIAA0195 CACNA1A
KIAA0195 P2RY4
KIAA0195 CYP2A13
CDH15 KEL
RASSF2 CCL15
ZIC1 AKR1C4
AQP2 HMGB2
AQP2 CUL5
AQP2 ADRA2B
AQP2 RAB3B
POP1 NFE2
POP1 OXT
LTK GNB3
LTK TSHB
RAB33A SPRR1A
CCKBR INPP5J
PMP22 ADH1C
MPZ CHERP
MPZ AMELX
AKAP1 MATK
MLH1 CRYBB2
LST1 AIF1
ETV2 SLC18A1
CFTR PDCD1
CFTR INPP5J
DCHS1 UROD
DCHS1 CSN2
DCHS1 CRYBB2
C4orf8 CDH15
THRSP GCKR
TH CLCNKB
BCAM ACVR1B
MCM5 PSD
MYL2 HTR2C
CREB1 MYO1F
ABCB1 PAX8
MLN ACR
TAF1 EVX1
STRA13 IDH2
TNFRSF25 PGR
DLG4 HTT
CCL22 GNAT2
CCL22 CD79A
HOXA9 CCL22
PRRX2 CLCN7
NR5A1 ACTR1A
TRBC1 FOXO4
PDCD1 CSN3
NEUROD2 LRRC16A
TUB ABCB1
CCR3 PRRX2
MAMLD1 SCNN1G
CCR9 CSK
P2RY4 CSK
SLC18A1 HNRNPL
MAB21L1 PRRX2
CPLX2 GCKR
CPLX2 CRYBB1
IL17A TRD@
IL17A INPP5E
ALX1 AKR1D1
ALX1 GRAP
CCKAR AFF3
ELL SCNN1G
EFNA3 SALL1
EFNA3 GRAP
COL11A1 BMPR1B
COL11A1 RALGDS
MAGEA11 GRAP
EFNB1 LOC643332
EFNB1 SLC30A3
PLCD1 EFNA5
FBXW4P1 PRKCG
MLANA SLC17A4
MLANA PRRX2
KCNMA1 INPP5J
PGK1 PRRX2
DRD4 ACVR1B
MATK UROD
GFAP ATAD4
KRT76 NR5A1
GUCA2A PLCD1
SSTR3 SERPINF1
SSTR3 KCNJ3
SSTR3 TBX2
AZU1 MAP2K5
BDH1 KCNJ4
MVK NR5A1
ELK4 KRT76
SSTR2 NOS1
SSTR1 TUB
GP9 ACTR1A
FLJ40113 TNFRSF25
CA7 CACNA1B
KEL TNFRSF25
GNAO1 TNP2
SYN1 TAF1
SYN1 RALGDS
SYN1 SPAM1
SYN1 CA7
AMELX PLCD1
PSG7 SOX3
PSG7 SLC30A3
MYL4 PRRT1
ADRA2B PRKCG
NCF2 EMP3
IL7R LCK
RAB3B INPP5E
GMPR HAAO
GMPR MYO1F
BMP4 ZNF132
BMP4 LOR
BMP4 FLJ40113
NR2C1 HTT
NR2C1 GRAP
NR2C1 MAB21L1
F11 HR44
CELA3B LIFR
FABP2 HLA-DOA
PKLR CACNA1A
A2M FMO2
OXT APOC4
OXT TNXB
TOP2A KIF11
LY9 NTSR1
LY9 LOC729991
OR2H1 MYL2
PKD1 HTT
PKD1 FBXW4P1
GPR3 TUB
CACNB3 HAAO
CRHR1 SSTR1
CRHR1 KEL
GP1BB PRKCG
ACVRL1 PKMYT1
ETV3 FOXO4
ETV3 MAGEA11
GRK5 ADH1C
SSTR4 NOTCH3
UBA7 MYO1F
GPLD1 TRD@
GPLD1 CHRM1
CSN2 SALL1
CRYBB2 APOC4
DNM1 MYL4
SPRR1A RIN1
MYL5 PRRX2
GSTM5 IFNA6
IFNA8 FLJ40113
RBP3 KCNMA1
RBP3 PKLR
TNNI1 GPR3
SLC2A2 GNAO1
GH2 MNT
GH2 BCAM
NAT2 IL8RB
SMR3A RPE65
SMR3A SYN1
MSX2 TSHB
ARHGEF16 SLC9A1
PCDHB17 MYO1F
HSF4 PKLR
RHOD ELK4
RHOD PKLR
MCM6 BARD1
KIAA0195 ATAD4
MELK FOXM1
IKBKE ELL
CASR GP9
MAT1A TIAL1
FASLG EVX1
TBXA2R SYN1
AQP2 CPA1
CDH6 GUCY1A2
POP1 FUT6
POP1 LIFR
ITGA9 ZNF132
RAB33A MAG
CD302 DPYSL2
TIMP1 NTSR1
MPZ BMPR1B
KCNQ1 GNB3
GFRA2 CYP2A13
ETV2 KCNAB2
DCHS1 SLC2A2
C4orf8 PRRX2
C4orf8 FUT1
HAAO MPG
BCAM GUCY1A2
PAX8 SIRPD
ZNF33B ADCY8
CCL4 HTT
PGR EVX1
MLN CLCNKB
HBQ1 SLC17A4
TNFRSF25 ACVR1B
TNFRSF25 ZNF33B
PRRX2 LRRC16A
PRRX2 ABCB1
CACNA1A LRRC16A
NR5A1 AKR1D1
TCOF1 SIRPD
TCOF1 CHERP
TCOF1 ZNF33B
GCDH MYO1F
GCDH TRD@
GCDH CD79A
HTR7 HTR2C
SLC10A2 TAF1
NEUROD2 LRRC23
GRAP RABGGTA
GRAP PAX8
CG030 FEZ1
INPP5J LOC729991
INPP5E CCL22
INPP5E TCOF1
PTCH1 INPP5J
PSEN1 PSD
SLC18A1 TUB
MPP3 PTCH1
PTPRS BTN2A2
ABCD2 SCNN1G
ACTL8 MNT
ACTL8 GRAP
RALGDS CD79A
NTRK2 SIRPD
COL11A1 NTSR1
COL11A1 GCDH
IL8RB LOC729991
MAGEA11 TNP2
JAK3 HTT
JAK3 C21orf2
ZNF132 LOC729991
ZNF132 PTCH1
EFNB1 GRAP
PLCD1 LRRC23
MLANA CLCNKB
KCNMA1 MNT
OMP SLC30A3
CTRC ATAD4
NFE2 HTT
DRD4 TH
DRD4 KCNMA1
SLC6A11 CCR9
MATK RENBP
MT3 PRKCG
MT3 MLN
SPAM1 IL8RB
GFAP SLC30A3
GFAP ACTL8
KRT76 ADCY8
KRT76 ZNF33B
KRT76 PGK1
KAL1 AOC3
NHLH1 HOXA9
NHLH1 TRBC1
LOR CSN3
PAX6 CLCN7
PAX6 PBX2
PAX6 ABCB1
PLGLB2 CASP2
TACR3 SOX3
TACR3 FUT6
TACR3 IL8RB
ELK4 ZNF132
GABRB3 APOA1
GP9 TNXB
GP9 TACR3
FLJ40113 INPP5J
KEL MYO1F
SRM NOTCH3
ATP4A BMPR1B
FPR1 TAF1
SYN1 SLC18A1
SYN1 IL17A
MATN1 PGR
AMELX KEL
PSG7 TNP2
MX1 IFI27
CYP11B1 KCNJ3
HLA-DOA CCKAR
HLA-DOA MAB21L1
HSD17BP1 PGR
HSD17BP1 TUB
RAB3B CCR9
RAB3B CTRC
RAB3B GUCA2A
CYP21A2 GFAP
TSHB ZNF33B
GMPR PSG7
CD3E KCNJ4
AR KLK3
BMP4 FEZ1
BMP4 MYL4
NR2C1 SLC17A4
CELA3B ZNF132
CELA3B SLC1A2
CELA3B MT3
FABP2 DRD4
CELA2B EVX1
OXT EPHA1
APOC4 NEFH
APOC4 CGREF1
FABP1 RAB40B
CALCRL CLEC3B
CALCRL TNNC1
LY9 ALX1
PKD1 MYO1F
PKD1 ELN
CDKN3 GCLM
GP1BB HSD17BP1
ACVRL1 FUT6
ETV3 NEUROD2
CSN2 ACVR1B
CSN2 UROD
CRYBB2 CTRC
SPRR1A PVALB
SPRR1A PCDH11Y
SPRR1A CCR3
CA8 APOA2
CA8 FABP1
MYL5 KLK3
MYL5 KEL
GSTM5 GMPR
RBP3 SLC2A4
TNNI1 TNFRSF25
SFTPC SPARCL1
SLC2A2 PRB2
ALOX5 EMP3
LCP1 CD2
NAT2 GNB3
SMR3A CACNA2D1
MSX2 MNT
FUT1 CYP11B1
HSF4 FLJ40113
HSF4 SLC2A2
IGL@ KCNJ4
IGL@ CTRC
IGL@ TBX2
KIAA0195 CCKAR
KIAA0195 MATN1
C4orf6 GNAT2
IKBKE BMP4
LEP GFAP
LEP SRM
CCL17 SSTR2
FASLG FOXO4
AQP2 P2RX1
HPD CBLN1
ARHGAP25 CD48
ITGA9 FOXO4
ITGA9 KLK3
ITGA9 HLA-DOA
CCKBR MYO1F
TIMP1 HSF4
PKLR HAAO
AKAP1 AMELX
AKAP1 OXT
AKAP1 KIAA0195
MLH1 RABGGTA
LST1 CD52
ETV2 MAGEA11
ETV2 LTK
DCHS1 AVPR1B
PRKCG HMGB2
PSD MLL3
MNT SLC17A4
NTSR1 HMGB2
PAX8 UROD
ZNF33B HTT
TNP2 BCAM
TRD@ PAX8
GATA1 HTT
COL6A2 COL6A3
CD79A LOC643332
IFNA6 MAP3K14
BMPR1B CLCNKB
BMPR1B ACR
NTN3 CRYAA
CCL22 HMGB2
CACNA1A HR44
CACNA1A MYL2
TCOF1 C21orf2
SLC10A2 TRD@
FEZ1 ZNF33B
STAT5B MT1L
GPR68 LOC643332
CCR9 PBX2
CCR9 CCR8
INPP5E LIFR
PTCH1 C21orf2
P2RY4 CD79A
SLC18A1 CLCNKB
SLC18A1 C21orf2
MPP3 HAAO
PPIL2 GNB3
PPIL2 INPP5J
ALX1 EVX1
ALX1 PMS2L11
FUT6 CSN3
FUT6 IFNA6
KCNJ4 CAMK2D
KCNJ4 GNB3
ALB PRAME
CYP2A13 CCL4
CYP2A13 C21orf2
CYP2A13 KCNAB2
NOS1 CCR3
RALGDS PMS2L11
FOXF1 AOC3
EFNB1 PMS2L11
EFNB1 EFNA3
FBXW4P1 BCAM
MLANA BCAM
MLANA CSN3
SLC1A2 TNFRSF25
OMP RENBP
CTRC LRRC23
PGK1 MYO1F
TBX2 NEUROD2
TBX2 ALX1
PRB2 CD79A
NFE2 HPS1
FOLH1 HTR2C
DRD4 MAF
MATK GNAT2
SLC9A1 GPER
SPAM1 CCL22
SPAM1 EFNA3
GFAP SLC17A2
GFAP LLGL1
TNXB SLC17A4
TNXB MYBPC2
KRT76 TRD@
KRT76 CCL22
KRT76 EFNA3
GUCA2A PTCH1
SSTR3 CUL5
PLCB2 PGK1
CACNA1B JAK3
LOR TNFRSF25
LOR PGK1
SLC2A4 MYBPC2
DRD1 KCNJ4
ELK4 BCAM
ELK4 KCNJ4
SSTR2 LOC643332
SSTR2 IFNA14
SSTR1 MLL3
SSTR1 CCL22
GP9 PAX8
GP9 EZH1
FLJ40113 SSTR3
CACNA2D1 CACNA1A
GYPA HR44
KEL SIRPD
KEL CG030
ATP4A FEZ1
GNAO1 PBX2
HRC KLK3
MATN1 CLCNKB
MATN1 ODF1
MATN1 CALML3
CD48 ITGAL
CYP11B1 CACNA1A
CYP11B1 ATP4A
H19 DUSP4
HLA-DOA TWIST1
HLA-DOA LIFR
MAG TRD@
CYP21A2 PSD
CYP21A2 PLCB2
TSHB KRT86
BMP4 SLC12A1
GZMA GBP1
CELA3B CHKB
EPHA1 MATK
PKLR FEZ1
PKLR GRAP
PKLR HSD17BP1
MAS1 SALL1
MAS1 PRB2
TRD@ CD37
PPY GYPA
PPY HLA-DOA
OXT RENBP
OXT EFNA3
LY9 GNAT2
RIN1 UROD
OR2H1 GUCY1A2
OR2H1 APOC4
OR2H1 KEL
OR2H1 TSHB
CDH8 ACR
PKD1 SSTR1
CACNB3 MYBPC2
CRHR1 CSN3
CRHR1 NEUROD2
ACVRL1 TNP2
ACVRL1 GCDH
SSTR4 CCL22
GPLD1 GNAT2
GPLD1 SOX3
GPLD1 GUCA2A
CSN2 ALX1
CSN2 MT3
CRYBB2 LOR
TCHH NEUROD2
DNM1 PLA2G7
DNM1 PKD1
SPRR1A MRPL12
CA8 AKR1C4
CA8 TAC1
MYL5 PAX6
GSTM5 TRBC1
GSTM5 EPHA1
PRB4 SLC12A1
HLA-DQB1 HLA-DMB
RBP3 CD79A
TNNI1 NEUROD2
TNNI1 PAX6
GH2 NTSR1
PCDHB17 GFAP
RHOD ABCB1
KIAA0195 GMPR
MMP16 HSF4
CDH15 HTR7
CDH15 NHLH1
C4orf6 CUL5
C4orf6 GPR68
C4orf6 CSN2
IKBKE BMPR1B
IKBKE ETV3
LEP MYBPC2
LEP CSN3
TBXA2R MYO1F
AQP2 FLJ40113
POP1 SYN1
SNAP25 SERPINA6
LTK FHL3
LTK FLJ40113
LTK CD3E
RAB33A NTN3
PMP22 ANGPT1
MPZ CLCNKB
MPZ APOC4
HYAL2 SIRPD
MYH11 FMO2
MLH1 DRD2
MLH1 TACR3
MLH1 HSD17BP1
LST1 NCF2
ETV2 MAG
DCHS1 RAB3B
C4orf8 KLK3
MYBPC2 GUCY1A2
MYL2 ZNF33B
FES MNT
ENO3 UCP1
CD8B PSD
PLEK CORO1A
KLK3 TH
TAF1 PAX8
TNFRSF25 ATAD4
HOXA9 ACTR1A
BTK CD52
CAMK2D SIRPD
CAMK2D PLXNB1
SLC12A1 MNT
TUB MAF
TUB TNP2
TUB HOXA9
TUB CACNA1A
DTNA ENO3
INPP5E CDH13
PSEN1 ACTR1A
KCNJ3 NTSR1
MPP3 SLC7A1
MPP3 P2RY4
IL17A SLC17A4
APOC4 SALL1
TNXB ADH1C
KCNJ4 CLCN7
KCNJ4 HOXA9
LCK PTPRC
ACTL8 NEUROD2
GAGE1 FOXO4
MUC8 PRKCG
EFNA3 TRD@
EFNA3 NEUROD2
IL8RB LOC643332
IL8RB PGR
PLCD1 BMPR1B
NRF1 GAS2L1
KCNMA1 HR44
SLC1A2 HNRNPL
SLC1A2 CG030
OMP TH
CTRC ADCY8
CTRC MKRN3
TBX2 MPP3
PRB2 CCL4
NFE2 CCL22
DRD4 HOXA9
DRD4 CACNA1A
DRD4 SLC1A2
SLC6A11 SIRPD
MT3 CLCNKB
GFAP PGR
KRT76 LOC729991
GUCA2A AKR1D1
GJA4 TAC1
SSTR3 APOC4
SSTR3 PRB2
PLCB2 CG030
LOR LOC153346
PAX6 PKMYT1
TACR3 OMP
TACR3 SPAM1
ELK4 HTT
CFD MS4A2
SSTR1 LRRC23
CACNA2D1 PRRX2
GYPA ELN
SRM PRB2
GNAO1 SLC30A3
GNAO1 MRPL12
CALML3 NTSR1
CALML3 CSN3
MATN1 SLC2A4
AMELX ADCY8
AMELX TAF1
PSG7 HMGB2
PSG7 HR44
PSG7 CPA1
PSG7 TRBC1
GYPC FHL1
CHRM1 FOXO4
ADRA2B GPR68
NCF2 MNDA
HLA-DOA ACR
HLA-DOA SLC7A1
MAG ATAD4
HSD17BP1 CCL22
RAB3B PMS2L11
TSHB ELN
TSHB NOS1
TSHB GUCA2A
HBB TNNC1
GMPR HNRNPL
CD3E CSK
CD3E VAV1
AR OMP
BMP4 CETP
TNNT3 PHB2
F11 SCNN1G
CELA3B PAX8
EPHA1 EVX1
EPHA1 P2RY4
EPHA1 DHODH
AHSG RAB40B
CELA2B CSN3
MAS1 HAAO
OXT GUCY1A2
OXT FOXO4
DGCR10 CHERP
CALCRL COX7A1
THBS3 CHERP
THBS3 COL11A1
RIN1 CCL4
OR2H1 AVPR1B
PKD1 SYN1
CRHR1 CELA3B
ACVRL1 CD79A
ETV3 BCAM
ETV3 SLC18A1
CSN2 TNXB
CSN2 RAB3B
SCN1B HTR2C
CRYBB2 EVX1
CRYBB2 PBX2
CACNG1 PPY
SPRR1A ANK1
SPRR1A ELL
SPRR1A PKLR
MYL5 PLCB2
MYL5 SSTR2
GSTM5 ELL
GSTM5 NR2C1
RBP3 LOC643332
RBP3 KCNJ3
RBP3 PLA2G7
TNNI1 CLCNKB
TNNI1 KCNJ4
ALPI TAF1
SLC2A2 ELN
SLC2A2 CD3E
GH2 INPP5E
FABP4 GPC3
SMR3A NTSR1
MSX2 SLC2A4
FUT1 HMGB2
FUT1 GATA1
RHOD CACNG1
KIAA0195 HTR7
KIAA0195 PKMYT1
KIAA0195 NFE2
KIAA0195 TNXB
CDH15 LRRC16A
C4orf6 CCL22
IKBKE SPAM1
IKBKE SERPINA7
LEP PDCD1
PSME2 CXCL10
CCL17 ZNF132
POP1 CRYBB2
HPD CA8
ARHGEF6 STAT5A
ITGA9 SCNN1G
ITGA9 DRD4
ITGA9 GP9
LTK TAF1
LTK NR5A1
LTK ETV3
RAB33A FUT6
RAB33A EFNB1
ANGPT1 SFTPC
CCKBR MYBPC2
CCKBR TNFRSF25
TIMP1 CELA3B
AKAP1 CACNA2D1
KCNQ1 CCKAR
GFRA2 KCNQ1
MLH1 TRBC1
MLH1 DRD1
MLH1 FLJ40113
MLH1 CELA2B
DCHS1 PCDHB17
TH ACVR1B
SALL1 PSD
MYO1F CLCNKB
MNT MLL3
FOXO4 AKR1D1
NTSR1 CUL5
ZNF33B KRT86
GSTA2 FDFT1
CLEC3B SEPP1
PVALB NTSR1
LOC729991 ACTR1A
CSK UROD
PGR SLC17A4
GATA1 MYO1F
MLN FEV
HAS3 LOC729991
TNFRSF25 MAF
TNFRSF25 ABCB1
CCL22 CLCNKB
HOXA9 LOC153346
SLC30A3 PSD
CAMK2D IFNA6
LRRC23 FES
GCDH MYBPC2
HTR7 HAAO
FEZ1 PBX2
NEUROD2 LOC643332
TUB CLCNKB
TUB PGR
GRAP MLL3
CCR3 MYBPC2
EZH1 TRD@
SCNN1G AKR1D1
SCNN1G LRRC16A
SCNN1G TNP2
SCNN1G GCDH
CCR8 PKMYT1
CCR9 MYL2
INPP5E CLCN7
INPP5E MAP3K14
INPP5E MCM5
AOC3 CCL15
PMS2L11 PCDH11Y
AFF3 UROD
KCNAB2 EMD
KCNAB2 HNRNPL
APOC4 ELN
EFNA5 HTT
EFNA5 SOX3
EFNA5 C21orf2
MRPL12 SCNN1G
TNXB CLEC3B
KCNJ4 SLC18A1
KCNJ4 KCNAB2
ACTL8 LRRC16A
EFNA3 ZNF33B
MAPKAPK2 USP11
NR4A3 IL6
MAGEA11 SALL1
EFNB1 CSN3
PLCD1 FEV
MLANA HOXA9
KCNMA1 HTR2C
KCNMA1 TRD@
KCNMA1 KLK3
SLC1A2 PMS2L11
CTRC NR5A1
NFE2 OMP
DRD4 COX10
SLC6A11 PMS2L11
E2F1 PLK1
GFAP SLC6A11
SSTR3 EFNB1
DRD1 NR5A1
DRD1 GNB3
COX7A1 LMOD1
SSTR2 EMD
SSTR1 TH
SSTR1 TAF1
GP9 CHERP
GP9 TIE1
GP9 MAMLD1
GP9 SLC18A1
FLJ40113 SLC17A4
GYPA FUT6
KEL PRRX2
KEL SLC18A1
KEL CTRC
KEL LOR
CBLN1 TAC1
SYN1 MAGEA11
SYN1 EFNB1
SYN1 CACNA2D1
CALML3 SSTR3
AMELX ACTR1A
MYL4 LOC729991
CHRM1 ACVR1B
CYP11B1 IL8RB
ADRB3 EFNB1
HLA-DOA BDH1
RAB3B PRKCG
RAB3B TAF1
CYP21A2 PRRX2
SELP FHL1
TSHB FLJ40113
TSHB HSD17BP1
F11 CACNA1A
EPHA1 NR2C1
CELA2B FEV
SERPINA7 HTT
SERPINA7 LOC729991
PPY PAX6
OXT MAGEA11
AVPR1B GNAO1
RIN1 PRKCG
OR2H1 MAF
PKD1 HR44
PKD1 GRAP
PKD1 CCR9
CSN2 SLC30A3
CRYBB2 ELN
CRYBB2 HTR7
DNM1 MYO1F
DNM1 LIFR
DNM1 LOR
CD44 SCNN1G
SPRR1A CACNB3
MYL5 GPR68
GSTM5 CD79A
GSTM5 PHB2
GSTM5 KCNAB2
CBS CRYBB2
RBP3 SLC30A3
TNNI1 SIRPD
TNNI1 MPP3
TNNI1 RIN1
SLC2A2 MCM5
SMR3A FES
SMR3A CCR9
MSX2 GRAP
MSX2 PLCB2
PCDHB17 MYBPC2
RHOD MAF
RHOD ELL
KIAA0195 CCL4
KIAA0195 DNM1
MMP16 MYL5
PHOX2B KRT76
C4orf6 FES
C4orf6 SLC10A2
ZIC1 AHSG
LEP GNB3
LEP ALPI
PRDX3 HSPE1
FASLG LY9
AQP2 IDS
LTK BCAM
RAB33A GFAP
RAB33A SSTR2
RAB33A NAT2
CCKBR HAAO
MPZ RIN1
TYMS TOP2A
AKAP1 HTT
KCNQ1 HOXA9
KCNQ1 KEL
MLH1 ACTL8
MLH1 ELL
MLH1 CACNG1
ETV2 MAP3K14
ETV2 PKMYT1
CFTR MLH1
C4orf8 AVPR1B
HTT LOC153346
AKR1D1 HAAO
PRKCG ADCY8
SLC17A4 LRRC16A
MYO1F HMGB2
FOXO4 SIRPD
GPR64 SIRPD
NTSR1 LRRC16A
TRD@ SALL1
TRD@ BCAM
EVX1 HMGB2
SLC7A1 PSD
CXCL3 C6
MLN HAAO
STRA13 NEFH
PRRT1 LOC153346
PRRT1 CHERP
CCL22 NTN3
CCL22 TWIST1
ELN BTN2A2
NR5A1 LOC153346
LRRC23 HOXA9
FEZ1 PGR
CDH13 SIRPD
PKMYT1 SLC17A4
RENBP SIRPD
RENBP TUB
CCR3 CSN3
CCR3 BMPR1B
GPR68 HMGB2
GPR68 SLC7A1
GPR68 SLC10A2
GNB3 ABCB1
INPP5E TAF1
PAX2 THRSP
PTCH1 HAAO
SLC18A1 SCNN1G
KCNJ3 LRRC16A
KCNJ3 NEUROD2
MPP3 NTSR1
CRYBB1 MED22
KCNAB2 SIRPD
KCNAB2 TAF1
KCNAB2 NEUROD2
ALX1 BMPR1B
KCNJ4 MLL3
CYP2A13 HPS1
ACTL8 MYO1F
ACTL8 HTR2C
MUC8 HTR2C
EFNA3 CACNA1A
MAPKAPK2 CLCNKB
COL11A1 P2RY4
COL11A1 PMS2L11
IL8RB NKX2-5
MAGEA11 SLC17A4
MAGEA11 IL17A
MAGEA11 ELL
JAK3 SIRPD
JAK3 RENBP
EFNB1 EMD
EFNB1 BCAM
RAB40B TAC1
CETN1 HTR2C
OMP APOC4
PLK1 UROD
CTRC HTR7
TBX2 PAX8
PCCA PNN
NFE2 HTR2C
NFE2 EVX1
NFE2 FES
FOLH1 IL17A
DRD4 LOC729991
SNCB PLCD1
SPAM1 TNP2
SPAM1 TRD@
SPAM1 GPR68
GFAP MYL2
GFAP CSK
GFAP PTCH1
GUCA2A MLL3
GUCA2A GCDH
NHLH1 MAGEA11
SSTR3 ACTL8
SSTR3 MATK
PLCB2 ZNF132
SLC2A4 BCAM
SLC2A4 LOC729991
SLC2A4 PMS2L11
GP9 LOR
CACNA2D1 FES
CACNA2D1 SSTR2
CA7 MATK
ALDH3A1 MUC5AC
GNAO1 ACTR1A
SYN1 KCNMA1
AMELX DRD4
MYL4 KRT86
CYP11B1 MLL3
HLA-DOA COX10
HSD17BP1 TAF1
HSD17BP1 MPP3
RAB3B HAAO
RAB3B HTR2C
IL2RB CD3D
TSHB P2RX1
TSHB IL17A
TSHB PLCB2
GMPR MYBPC2
CD3E IL8RB
AR GUCA2A
NR2C1 BCAM
APOB IGFBP1
EPHA1 PPP1R10
EPHA1 SSTR2
PKLR HLA-DOA
PPY FEV
PPY PRRX2
COL5A2 THY1
OXT CHRM1
DGCR10 FEZ1
CALCRL PTPRB
CALCRL FEZ1
LY9 COX10
AVPR1B PLCD1
TMEM151B MAGEA11
PKD1 APOC4
CACNB3 SCNN1G
CRHR1 CREB1
CRHR1 PLCB2
CRHR1 CHRM1
ETV3 CCL22
SSTR4 DRD1
HTT KCNJ3
GPLD1 MAGEA11
GPLD1 BMP4
ITK ERVK6
TCHH GRAP
DNM1 MLL3
GSTM5 FEZ1
SERPINC1 FST
IFNA8 SSTR1
RBP3 TH
TNNI1 EVX1
TNNI1 SLC7A1
TNNI1 GUCA2A
SFTPC FEZ1
SLC2A2 BCAM
LCP1 CYBB
FABP4 TEK
SMR3A PRRX2
FUT1 LOC643332
HSF4 CSN2
IGL@ PRRT1
IGL@ GNB3
RHOD ACVR1B
RHOD KEL
MMP16 HTR2C
CDH15 PBX2
CDH15 CHKB
CDH15 CHRM1
CDH15 LY9
C4orf6 CELA3B
IKBKE PGR
CASR ACVRL1
LEP CYP2A13
AQP2 RABGGTA
AQP2 KCNAB2
AQP2 ETV3
POP1 KCNJ4
ITPR2 AHSG
LTK GNAT2
LTK GUCA2A
LTK SLC2A2
POSTN COL6A3
TIMP1 PRRT1
TIMP1 TNFRSF25
MPZ INPP5E
MPZ KCNMA1
AKAP1 GRAP
KCNQ1 AKR1D1
KCNQ1 MAP3K14
KCNQ1 MATK
KCNQ1 MPZ
MLH1 INPP5E
MLH1 SPAM1
ETV2 GYPA
CFTR MPZ
AQP7 GNAO1
DCHS1 INPP5E
DCHS1 HSF4
DCHS1 AQP2
FEV ACVR1B
MYO1F CLCN7
HR44 HIST1H2BI
NTSR1 SALL1
ZNF33B HTR2C
PRDX1 PIR
LOC729991 BCAM
CREB1 MYBPC2
LOC643332 UROD
HNRNPL ZNF33B
HNRNPL CCL4
TAF1 SALL1
TAF1 TNP2
CXCL10 TAP1
NR5A1 HMGB2
TCOF1 PRKCG
TCOF1 SLC17A4
LRRC23 C21orf2
CXCL11 CXCL9
PKMYT1 SALL1
TUB IFNA6
CG030 EVX1
MAMLD1 CSK
P2RX1 ACR
P2RY4 HAAO
P2RY4 CSN3
MPP3 PDCD1
KCNAB2 LOC729991
KCNAB2 PMS2L11
APOC4 MYO1F
MRPL12 HTT
MRPL12 NR5A1
KCNJ4 KRT86
CYP2A13 TH
ACTL8 SLC17A4
RALGDS TNFRSF25
CASP2 PRM2
COL11A1 HTR2C
COL11A1 LOC643332
IL8RB EMD
IL8RB NEUROD2
OMP CLCNKB
OMP PGR
CTRC SLC12A1
PRB2 EMD
PRB2 NTSR1
PRB2 FUT6
MATK PRB2
TNXB BCAM
KRT76 CUL5
KRT76 LOC643332
KRT76 FEZ1
GUCA2A HMGB2
GUCA2A ABCB1
NHLH1 ABCB1
PLCB2 ZNF33B
LOR CG030
DHODH COL11A1
PAX6 HMGB2
PAX6 EFNA5
BDH1 PAX6
SLC2A4 HAAO
SLC2A4 FES
TACR3 CLCNKB
COX7A1 TNXB
SSTR2 LRRC16A
SMPD1 ACVR1B
GP9 RALGDS
CACNA2D1 CAMK2D
IGFBP1 GJA4
ALDH3A1 CA9
ATP4A FBXW4P1
FCGR1A SPI1
GNAO1 ELN
GNAO1 NTRK2
SYN1 ZNF33B
MATN1 HTR2C
GBP1 PSMB9
PLCG2 CD79A
MYL4 GPR68
CHRM1 MAMLD1
CHRM1 MAGEA11
CHRM1 PRB2
TPSAB1 MS4A2
CYP11B1 CA7
GNB3 ALX1
CETP PHB2
ADRB3 C21orf2
ADRB3 SNCB
HLA-DOA TH
HSD17BP1 NHLH1
RAB3B NR5A1
RAB3B NEUROD2
RAB3B GP9
FGF2 CSN2
TSHB CACNA2D1
CD3E RENBP
AR INPP5J
AR DRD4
NR2C1 PRRX2
EPHA1 CLCN7
PTHLH PAX2
SERPINA7 CCR9
APOC4 STRA13
IFI35 AVP
GCNT1 TNFRSF25
THBS3 MPP3
AVPR1B CSN3
AVPR1B HLA-DOA
RIN1 GPR68
RIN1 MATK
TMEM151B KLK3
TMEM151B PRB2
OR2H1 ACTR1A
OR2H1 PRRT1
OR2H1 CCKAR
OR2H1 FABP2
PKD1 SLC2A4
CRHR1 ZNF132
CRHR1 NR2C1
ETV3 EFNB1
ETV3 PLK1
ETV3 OXT
GRK5 AOC3
CSN2 MCM5
CSN2 TRBC1
CSN2 ATP4A
SCN1B KLK3
CRYBB2 GPLD1
DNM1 CHERP
DNM1 HTR2C
DNM1 MT3
DNM1 GP9
SPRR1A TNXB
SPRR1A MAG
MYL5 GP9
MYL5 EPHA1
GSTM5 PDCD1
GSTM5 CDH13
GSTM5 LPO
GSTM5 KCNMA1
RBP3 PVALB
TNNI1 GNB3
TNNI1 TBX2
ALPI LIFR
SFTPC CALCRL
SLC2A2 GRAP
SLC2A2 APOC4
SLC2A2 AMELX
COL5A1 THBS2
NAT2 EFNB1
NAT2 GSTM5
SMR3A CYP11B1
SMR3A GPLD1
WASL ID1
FUT1 PKMYT1
FUT1 SLC2A2
HSF4 PGR
HSF4 HTT
RHOD PVALB
RHOD HTR7
RHOD RENBP
RHOD MAB21L1
LIMK2 GMPR
KIAA0195 LOC153346
KIAA0195 CA7
KIAA0195 RAB3B
KIAA0195 AVPR1B
PHOX2B PAX6
C4orf6 GNB3
C4orf6 OXT
C4orf6 CDH15
IKBKE CTRC
TGFBR2 A2M
C10orf116 COX7A1
FASLG MATK
ITPR2 AKR1C4
LTK FOLH1
LTK AVPR1B
TIMP1 SLC17A4
TIMP1 FLJ40113
MPZ SPAM1
GFRA2 FABP2
MLH1 BMP4
DCHS1 SPRR1A
C4orf8 PAX6
C4orf8 TNNI1
CLCN7 HIST1H2BI
PSD ACR
SALL1 MLL3
MYO1F HIST1H2BI
THRA FEV
KRT4 FDFT1
CSF1R ITGB2
BTN2A2 MLN
BMPR1B CLCN7
SLC30A3 ACTR1A
CAMK2D MLL3
CAMK2D KRT86
HTR7 PSD
SERPINF1 ATP2A1
GRAP MCM5
CCR3 C21orf2
CCR3 ELN
CCR3 FEZ1
CG030 ZNF33B
MAMLD1 PPP1R10
CCR9 LOC729991
INPP5E GPR68
P2RX1 CHERP
TAC1 MPST
CPLX2 GTF2H4
IL17A UROD
ALX1 CLCNKB
MRPL12 HAAO
KCNJ4 TH
KCNJ4 APOC4
CYP2A13 INPP5J
ELL TUB
RALGDS TAF1
MUC8 TNFRSF25
IL8RB MAF
IL8RB CCKAR
ZNF132 TWIST1
EFNB1 NTSR1
MLANA GNAT2
RAB40B PRAME
CTRC FOXO4
PGK1 CSN3
PRB2 NTN3
NFE2 PLCD1
AKR1C4 MPST
HMOX2 SERPINF1
GUCA2A MRPL12
NHLH1 FUT6
SSTR3 MNT
DHODH GFAP
TACR3 TCOF1
TACR3 LOR
DRD1 CCL22
DRD1 TUB
ELK4 PLK1
COX7A1 GPC3
COX7A1 SEPP1
SSTR2 BTN2A2
SSTR2 ELN
SSTR2 CDH13
SSTR1 SLC18A1
SSTR1 MT3
GP9 SLC30A3
FLJ40113 TH
CACNA2D1 KRT76
CACNA2D1 PAX6
CA7 IL8RB
GYPA GNAT2
GYPA NHLH1
KEL HAAO
ATP4A ODF1
ATP4A PMS2L11
ATP4A TACR3
PIK3R1 CFD
FPR1 MYBPC2
FPR1 PMS2L11
GNAO1 ATAD4
GNAO1 ELL
SYN1 PRB2
MATN1 CG030
CD48 CD3D
PSG7 PTCH1
MYL4 PGR
MYL4 CACNA1A
MYL4 MAB21L1
PTPN1 KCNJ4
HLA-DOA HPS1
CETP NEUROD2
HLA-DOA MRPL12
MAG CLCNKB
MAG PLCD1
HSD17BP1 ACVR1B
HSD17BP1 KRT76
HSD17BP1 KEL
DBT MKRN3
CYP21A2 MYBPC2
CYP21A2 GYPA
TSHB CUL5
GMPR TBX2
CD3E MLL3
BMP4 CCL22
F11 SLC2A4
CELA3B ACTL8
EPHA1 UROD
EPHA1 CSK
FABP2 ZNF132
C8B FOXO4
SERPINA7 ALX1
SERPINA7 HLA-DOA
MAS1 PDCD1
OXT ACR
OXT CREB1
OXT FEZ1
OXT SPAM1
OXT PPY
FABP1 MPST
LY9 CYP2A13
GCNT1 PRRX2
KPNB1 UNG
MFAP4 MYH10
RIN1 THBS3
OR2H1 AKR1D1
PKD1 F11
PKD1 OR2H1
F10 VIL1
ACVRL1 TWIST1
ACVRL1 CCKAR
GRK5 FOXF1
SSTR4 DRD4
GPLD1 HOXA9
SCN1B ZNF132
TCHH BCAM
TCHH SLC18A1
DLX2 DEFA5
CACNG1 SCNN1G
RBP3 PKMYT1
SLC2A2 IL8RB
GH2 PRRT1
FABP4 ADARB1
NAT2 SLC17A4
SMR3A PAX6
FUT1 ETV3
HSF4 ZNF33B
HSF4 PGK1
HSF4 SPRR1A
IGL@ BMP4
KIAA0195 CLCN7
KIAA0195 MYL2
MMP16 CLCNKB
ZIC1 NEFH
IKBKE GCDH
CASR DRD4
CASR PCDHB17
LEP HTT
LEP COL11A1
TBXA2R PAX6
AQP2 BTN2A2
AQP2 GNB3
AQP2 SLC18A1
CDH6 SYN1
POP1 CSN3
POP1 MAGEA11
RAB33A GUCY1A2
RAB33A SLC18A1
RAB33A TNNI1
KIAA0101 CCNB1
CCKBR HTR2C
CCKBR TRD@
PMP22 PECAM1
MPZ KCNAB2
MPZ NAT2
KCNQ1 CELA2B
ETV2 FUT6
ETV2 MYL5
CFTR C21orf2
C4orf8 PAX8
UROD SALL1
PBX2 SIRPD
HNRNPL LRRC16A
MLN LOC729991
CD79A HTR2C
IFNA6 HR44
IFNA6 CUL5
HLA-DRA HLA-DPA1
BTN2A2 ZNF33B
CCL22 LOC153346
ADARB1 CLEC3B
PHB2 PSD
PHB2 KLK3
TRBC1 HNRNPL
TRBC1 NR5A1
UBE2V2 COPS5
TUB UCP3
GRAP SLC17A2
GRAP MAP3K14
CCR3 LRRC16A
ABCC2 APOA1
SCNN1G CAMK2D
GNB3 SLC30A3
MAMLD1 SLC17A4
INPP5E CAMK2D
SLC18A1 PHB2
KCNJ3 PSD
KCNJ3 FEZ1
PMS2L11 LIFR
PPIL2 ABCB1
TBX2 BMPR1B
TBX2 CACNA1A
FUT6 CACNA1A
EFNA5 PSD
CYP2A13 EMD
MUC8 SCNN1G
NTRK2 BCAM
NTRK2 GRAP
JAK3 HNRNPL
ZNF132 SALL1
MLANA MNT
MLANA CCL22
SLC1A2 BMPR1B
OMP MUC8
CTRC MAP3K14
SPAM1 HTR2C
SPAM1 SLC1A2
GFAP TCF20
TNXB GRAP
GJA4 AKR1C4
NHLH1 RABGGTA
PLCB2 LOC729991
PLCB2 KRT76
PAX6 IFNA14
SLC2A4 MLN
TACR3 CLCN7
TACR3 LRRC16A
TACR3 INPP5J
TACR3 PGK1
MVK PTCH1
SSTR2 EFNB1
GP9 HTR7
GP9 BDH1
FLJ40113 CSK
FLJ40113 TUB
GYPA MLL3
GYPA MATK
MYH10 FMO2
ATP4A SSTR3
FCGR1A CYBB
CALML3 PRRX2
PSG7 ACVR1B
PSG7 IFNA6
PSG7 TNXB
MYL4 KEL
ADRA2B CCR9
ADRA2B MYL4
HLA-DOA MLL3
HLA-DOA MNT
MAG PRKCG
RAB3B COL11A1
CYP21A2 SIRPD
CYP21A2 ZNF33B
CYP21A2 NEUROD2
CYP21A2 GRAP
HOXA5 FEZ1
TSHB CLCN7
CD3E ATAD4
CD3E CACNA1A
CD3E GYPA
PRSS1 TFF1
KRT5 S100A7
CCL5 NKG7
S100A9 ENO3
F11 PLCB2
CELA3B PLXNB1
CELA2B HNRNPL
MAS1 PIK3CG
MAS1 HNRNPL
PPY CELA3B
OXT HRC
LY9 MAP3K14
THBS3 ELL
THBS3 MATK
AVPR1B ADRB3
ITGA8 CLEC3B
ITGA8 VWF
RIN1 PLCD1
OR2H1 PGR
PECAM1 FMO2
PECAM1 MNDA
PKD1 HMGB2
PKD1 PAX8
CACNB3 NR5A1
ACVRL1 HTR2C
CRYBB2 CACNA1A
CRYBB2 EFNB1
CACNG1 NTSR1
SPRR2B SPRR2A
SPRR1A ACR
GSTM5 FEV
GSTM5 RENBP
RBP3 UROD
RBP3 CRHR1
ALPI ALX1
SLC2A2 UROD
SLC2A2 TSHB
GH2 MYBPC2
NAT2 TWIST1
SMR3A PMS2L11
MSX2 CCR3
FUT1 GNAT2
HSF4 CHERP
IGL@ UROD
IGL@ IL17A
IGL@ IL8RB
RHOD KCNMA1
PHOX2B SPRR1A
IKBKE CATR1
AQP2 PTPRS
POP1 GUCA2A
DCBLD2 SSTR2
LTK KRT76
RAB33A CD79A
HERPUD1 POU2AF1
AMT CACNA2D1
CCKBR MAP3K14
TIMP1 AQP2
MPZ RAB33A
HYAL2 HNRNPL
AKAP1 GUCA2A
KCNQ1 PVALB
KCNQ1 MYL4
MLH1 MAB21L1
MLH1 ADRA2B
ETV2 TH
ETV2 IFNA14
ETV2 CYP2A13
ETV2 LY9
GNGT1 MT1L
AKAP9 LIFR
DCHS1 NEUROD2
DCHS1 CG030
DCHS1 PRB2
PSD SLC17A2
MYO1F AKR1D1
MNT PRKCG
PAX8 MYO1F
CSN3 CLCN7
PVALB PSD
PVALB HTR2C
EVX1 CLCNKB
FES SLC17A2
COL6A3 CTSK
GATA1 CCL4
KLK3 RABGGTA
KLK3 MCM5
KLK3 CREB1
TAF1 MAF
HBQ1 SIRPD
HBQ1 CHERP
CXCL10 PSMB9
PRRT1 KLK3
DLG4 MYO1F
CCL22 MLL3
HOXA9 LOC643332
PRRX2 CPA1
PCDH11Y BCAM
NR5A1 PAX8
PKMYT1 TWIST1
TUB ACVR1B
CCR3 IFNA6
EZH1 EPAS1
GPR68 RENBP
MAMLD1 CCL22
CCR9 HR44
P2RY4 MYBPC2
SLC18A1 PRRX2
MAB21L1 IFNA6
KCNAB2 MAB21L1
APOC4 INPP5J
ALX1 NEUROD2
NR0B1 TXNRD1
TBX2 LPO
ACTL8 PRRX2
TRAF1 CCL22
NOS1 KRT86
ELL TNFRSF25
IL8RB ACTR1A
MAGEA11 CYP2A13
MLANA EVX1
MLANA INPP5J
FLT3LG HTT
KCNMA1 PSD
KCNMA1 CUL5
PLK1 DCAF7
PGK1 MLL3
PGK1 PGR
PGK1 ELN
NFE2 FOXO4
SLC6A11 ELN
SPAM1 IFNA6
PLA2G7 TDRD9
PLA2G7 PMS2L11
TNXB SIRPD
TNXB PRRX2
KRT76 HIST1H2BI
KRT76 CLCNKB
NHLH1 ACVR1B
NHLH1 SLC18A1
SSTR3 E2F1
PLCB2 SOX3
CACNA1B FOXO4
LOR HNRNPL
LOR CTRC
PAX6 TRBC1
PAX6 KCNAB2
MVK MAGEA11
GP9 ACVR1B
GP9 CPA1
FLJ40113 MAGEA11
GYPA FEZ1
GNAO1 LOC729991
GNAO1 GCDH
HRC GUCA2A
HRC GP9
SYN1 PTCH1
SYN1 FLT1
CALML3 FES
AMELX EFNA3
TNNC1 CAV1
TNNC1 ADH1C
MUC1 OMP
HLA-DRB1 HLA-DPA1
NCF2 CD52
NCF2 C5AR1
GNB3 SNCB
GNB3 SSTR2
ADRB3 GNB3
HLA-DOA SLC10A2
HSD17BP1 CUL5
RAB3B ALX1
RAB3B KCNJ4
CYP21A2 C21orf2
SCG2 CPE
CD3E CG030
BMP4 PPIL2
NR2C1 CSN3
NR2C1 SSTR3
NR2C1 PSG7
SLC3A2 SLC7A5
S100A8 S100A7
CELA3B DPF1
EPHA1 GCDH
EPHA1 IL8RB
EPHA1 PSG7
MAS1 ZNF132
PPY HOXA9
PPY DPF1
PPY PLCD1
PPY NHLH1
OXT HIST1H2BI
LY9 HOXA9
THBS3 SLC30A3
THBS3 CCKAR
THBS3 TBX2
MFAP4 MS4A2
AVPR1B PSG7
RIN1 NEUROD2
RIN1 SSTR3
OR2H1 CSK
OR2H1 CCL4
CDH8 MATN1
CCR7 GPR18
CACNB3 DRD4
SLC4A3 ERVK6
ACVRL1 KCNJ4
ACVRL1 EFNB1
ETV3 RIN1
FBN1 THY1
UBA7 C21orf2
UBA7 PLCD1
EN2 PHB2
THBS2 COL3A1
GPLD1 SIRPD
GPLD1 SLC30A3
CSN2 COL11A1
SCN1B OMP
CRYBB2 IL8RB
CRYBB2 KCNMA1
DNM1 ACR
DNM1 PIP4K2B
DNM1 GUCA2A
CACNG1 IL8RB
CD44 DNM1
SPRR1A LRRC16A
MYL5 TRD@
GSTM5 ZNF33B
GSTM5 MAB21L1
C1QB SPI1
RBP3 LIFR
RBP3 PIP4K2B
TNNI1 PRRX2
TNNI1 CCR9
SLC2A2 INPP5J
SLC2A2 SSTR1
FUT1 TRBC1
HSF4 TH
HSF4 DNM1
IGL@ EVX1
RHOD APOC4
KIAA0195 CPA1
CDH15 CUL5
CDH15 GPLD1
C4orf6 NR2C1
IKBKE TMEM151B
CASR MAGEA11
LEP PRKCG
POP1 PDCD1
POP1 IL17A
POP1 EFNA3
HPD GABRB3
LTK SYN1
LTK CHRM1
LTK HSD17BP1
PCGF2 SERPINB2
CCKBR C21orf2
TIMP1 C4orf6
HYAL2 LTK
AKAP1 TSHB
KCNQ1 PTCH1
MLH1 SCN1B
ETV2 SERPINA7
ETV2 IGL@
MADD ACTR1A
DCHS1 TIE1
DCHS1 CTRC
DCHS1 GMPR
GML ETV2
MYO1F LRRC16A
MYBPC2 LRRC16A
MYBPC2 TH
NTSR1 RABGGTA
CSN3 SOX3
MYL2 GNAT2
EVX1 ACVR1B
FES FEV
FES PBX2
HNRNPL PBX2
BMPR1B ACVR1B
TNFRSF25 CHERP
HOXA9 HIST1H2BI
EPAS1 NTN3
ELN LIFR
NR5A1 HOXA9
SLC10A2 KLK3
PDCD1 CBL
FHL3 HTR2C
NEUROD2 MAP3K14
TSPY3 PAX8
PKMYT1 CSN3
PKMYT1 C21orf2
EMP2 FMO2
CG030 HOXA9
EZH1 KLK3
SCNN1G CREB1
SCNN1G PBX2
MAMLD1 MYO1F
CCR8 DLG4
CCR9 MPG
INPP5E LOC729991
PTCH1 HNRNPL
P2RY4 CCR8
SLC18A1 UROD
KCNJ3 GRAP
PMS2L11 RABGGTA
MAB21L1 PRKCG
MAB21L1 TRD@
MAB21L1 FES
CDK4 CCT2
ALX1 CACNA1A
MRPL12 CG030
NOS1 MYBPC2
NOS1 ZNF33B
RALGDS BCAM
EFNA3 MAF
EFNA3 MYL2
NTRK2 SLC17A4
IL8RB GNAT2
IL8RB MUC8
MAGEA11 BCAM
MAGEA11 EFNA3
ZNF132 CCL4
EFNB1 PHB2
MLANA NR5A1
KCNMA1 ZNF134
OMP CHERP
OMP SLC7A1
OMP GATA1
OMP AQP6
PLK1 MCM5
PLK1 INPP5E
CTRC LRRC16A
CTRC ACR
TBX2 GNB3
MT3 PRRT1
SNCB HAS3
SPAM1 ELN
KRT76 SLC18A1
KRT76 MT3
KAL1 CLEC3B
NHLH1 MUC8
SSTR3 LOC153346
SSTR3 CCR3
SSTR3 CG030
SSTR3 IL17A
CACNA1B CTRC
LOR NOS1
BDH1 NR5A1
SLC2A4 PRKCG
SLC2A4 CTRC
TACR3 APOC4
ELK4 ANK1
SSTR2 GPR68
SSTR1 CYP2A13
SSTR1 KCNMA1
FLJ40113 GRAP
FLJ40113 CCR3
CACNA2D1 FBXW4P1
CA7 MYBPC2
GYPA MT3
GNAO1 MUC8
SYN1 ACTR1A
SYN1 KRT86
SYN1 PDCD1
SYN1 ELK4
AMELX TSPY3
AMELX RENBP
AMELX FLJ40113
CD48 CD6
PSG7 CCKAR
CHRM1 COL11A1
ADRA2B PSD
GNB3 MPP3
HLA-DOA CCR3
HSD17BP1 KRT86
RAB3B IL8RB
RAB3B SSTR2
RAB3B SSTR1
TSHB SOX3
TSHB IL8RB
PTHLH ZNF132
BMP4 ELN
BMP4 HSD17BP1
NR2C1 BMPR1B
NR2C1 INPP5J
NR2C1 SSTR2
F11 MT3
CELA3B CUL5
CELA3B TAF1
EPHA1 SIRPD
CELA2B PLCD1
TRBV5-4 PTPRC
OXT CCR3
OXT LPO
OXT SLC1A2
OXT RAB3B
LY9 TNP2
LY9 SLC30A3
MFAP4 ADH1C
AVPR1B JAK3
AVPR1B SSTR2
RIN1 LOC643332
OR2H1 AR
PKD1 CLCNKB
PKD1 SSTR2
GPR3 RABGGTA
CRHR1 SIRPD
PDE4A FOXO4
ACVRL1 TMEM151B
ETV3 PMS2L11
ETV3 GUCA2A
ETV3 LY9
GRK5 COX7A1
SSTR4 TRD@
HTT MATN1
GPLD1 CHERP
CSN2 KEL
CRYBB2 HOXA9
CRYBB2 MAB21L1
CRYBB2 ELK4
DNM1 MATK
DNM1 SSTR3
DNM1 MAG
CACNG1 IL17A
CD44 HAAO
GSTM5 P2RY4
GSTM5 CA7
IFNA8 OR2H1
RBP3 EMD
RBP3 RENBP
TNNI1 ACVR1B
TNNI1 EFNB1
TNNI1 SYN1
ACP5 FGR
IFI30 AIF1
SMR3A MYO1F
HSF4 THBS3
RHOD TNXB
CDH15 NR2C1
C4orf6 PRRX2
C4orf6 SMPD1
IKBKE CCKAR
IKBKE RALGDS
IKBKE TNXB
CASR DLG4
AQP2 PAX8
ITGA9 OMP
ITGA9 MATK
LTK PLCB2
LTK DNM1
CCKBR PKMYT1
ATP5G1 PRAME
MPZ CCL4
AKAP1 SOX3
AKAP1 TCOF1
AKAP1 HSD17BP1
KCNQ1 MAMLD1
MYH11 ITGA8
MLH1 KRT76
MLH1 MAG
ETV2 CUL5
ETV2 CACNA2D1
C4orf8 HTR2C
HAAO CLCNKB
SLC17A4 ACTR1A
ACR CLCN7
PSD CLCN7
MYO1F ACVR1B
PLXNB1 SIRPD
EMD FOXO4
MAF PSD
MYBPC2 KRT86
ZNF33B SALL1
GATA1 FOXO4
TAF1 CCL4
HBQ1 MYBPC2
DPYSL2 ADH1C
STRA13 MTTP
PRRT1 MLL3
PRRT1 MYO1F
BMPR1B HBQ1
NTN3 MT1L
C21orf2 MAF
DLG4 CD79A
HOXA9 FEV
ELN OXTR
SLC30A3 MYBPC2
TRBC1 KLK3
SERPINF1 FES
PKMYT1 CSK
MAMLD1 MAP3K14
INPP5J CHERP
INPP5E ATAD4
PMS2L11 HBZ
AFF3 P2RY4
IL17A SLC30A3
IL17A RENBP
APOC4 MNT
APOC4 HTR2C
SFRS9 SNRPF
ZNF157 LIFR
CYP2A13 NTN3
RALGDS NR5A1
EFNA3 TBX2
IL8RB MPP3
MAGEA11 PPP1R10
ZNF132 PPP1R10
HSD17B3 EVX1
IL10RA CORO1A
CTRC IFNA6
CTRC DPF1
TBX2 P2RY4
PRB2 SIRPD
ID1 ERVK6
NFE2 HAAO
MT3 SCNN1G
SPAM1 SALL1
SPAM1 NEUROD2
PLA2G7 NTSR1
GFAP COX10
GFAP SLC10A2
GUCA2A EMD
GUCA2A PDCD1
SSTR3 EFNA3
PLCB2 PRRT1
FABP5L7 CAV1
LOR HOXA9
LOR KCNJ4
PAX6 MUC8
PAX6 NFE2
MS4A2 FHL1
DRD1 HTT
ELK4 GNAT2
CHRNA5 SRP54
SSTR2 AKR1D1
SSTR2 MNT
SSTR1 KCNAB2
SSTR1 ZNF132
GP9 PVALB
GP9 LIFR
KEL PGR
GNAO1 IFNA6
MATN1 LOC153346
MATN1 TNFRSF25
MATN1 CCR3
AMELX CACNA1A
PSG7 MLN
PSG7 IFNA14
MYL4 LRRC16A
MYL4 DRD4
CYP11B1 PAX8
GNB3 BMPR1B
RAB3B KRT76
MS4A1 CD79B
GMPR CCL22
BMP4 LRRC23
PLA2G2A FEZ1
NR2C1 TACR3
EPHA1 TWIST1
C8B LIFR
CELA2B HBQ1
CELA2B NEUROD2
CD2 ITGAL
CD2 CD6
PKLR TACR3
MAS1 HTT
LY9 NEUROD2
GCNT1 HTR2C
GCNT1 CCR9
AVPR1B OMP
RIN1 CHRM1
RIN1 MAG
TMEM151B INPP5J
GCLM C20orf24
OR2H1 BDH1
TCEB1 EBNA1BP2
CDH8 NEUROD2
PKD1 IL8RB
CRHR1 SLC17A4
ACVRL1 PSD
DTYMK PCNA
ETV3 NTSR1
ETV3 EFNA3
GPLD1 ACTR1A
CSN2 BTN2A2
CRYBB2 IL17A
DNM1 SLC17A4
CACNG1 CCL22
GSTM5 HRC
COL11A1 THY1
ALPI TRD@
MME GUCY1A2
GH2 SSTR1
GH2 MYLPF
SMR3A MYL2
SMR3A CCL22
SMR3A HLA-DOA
SMR3A GSTM5
PCDHB17 TRD@
PCDHB17 GNB3
FUT1 P2RY4
FUT1 COL11A1
FUT1 SLC1A2
FUT1 TNXB
HSF4 IFNA6
HSF4 SLC18A1
HSF4 ALX1
IGL@ MAG
RHOD PCDH11Y
KIAA0195 AKR1D1
C4orf6 SIRPD
RASSF2 SPARCL1
RASSF2 PECAM1
IKBKE THBS3
AQP2 MAB21L1
AQP2 EPHA1
POP1 HMGB2
POP1 RIN1
LTK INPP5E
LTK CDH15
ATP5G1 RBP1
MPZ GPR68
AKAP1 CSN3
AKAP1 EVX1
KPNA5 TRD@
KCNQ1 ELK4
MYH11 AOC3
MLH1 COL11A1
ETV2 HOXA9
ETV2 MAB21L1
ETV2 F11
ETV2 GH2
DCHS1 EPHA1
C4orf10 TDRD9
C4orf8 LIFR
C4orf8 KRT76
SALL1 HMGB2
ATAD4 LOC153346
CUL5 MYO1F
MCM5 PRKCG
CSN3 MNT
MYL2 HIST1H2BI
PVALB BCAM
EVX1 MPG
CREB1 BCAM
CREB1 EVX1
CSK HTT
CCL4 PSD
CD79A SIRPD
TAF1 MAP3K14
TAF1 PGR
CXCL10 FGL2
BMPR1B MCM5
NTN3 KLK3
CCL25 APOA1
C21orf2 GPR64
C21orf2 CREB1
CCL22 CCL4
DLG4 HAAO
CCL22 MYL2
PCDH11Y MYBPC2
SLC30A3 TNFRSF25
SLC30A3 CCL22
TRBC1 SLC30A3
FHL1 LMOD1
NEUROD2 CUL5
NEUROD2 MCM5
TUB HPS1
GRAP ACTR1A
SCNN1G RABGGTA
SCNN1G PCDH11Y
CCR9 ACVR1B
CCR9 CUL5
INPP5J TWIST1
P2RY4 HPS1
MPP3 LOC643332
NKX2-5 TRD@
KCNJ4 CCR3
CENPA KIF11
RALGDS ALX1
MUC8 PSD
NTRK2 GNAT2
IL8RB RABGGTA
MAGEA11 CSK
ZNF132 SLC30A3
PLCD1 SLC30A3
KCNMA1 CCR9
SLC1A2 ELN
OMP SLC1A2
PLK1 KCNMA1
PGK1 TNFRSF25
PRB2 TRBC1
MATK MLN
PLA2G7 ELN
DEFA5 PRAME
GUCA2A HTR7
KAL1 ADH1C
SSTR3 ACTR1A
SSTR3 PVALB
DHODH MPP3
BDH1 PRKCG
BDH1 DRD4
DRD1 INPP5J
ELK4 MYO1F
SSTR2 ABCB1
SSTR2 PLK1
SSTR1 MAB21L1
SMPD1 TBX2
GP9 MPG
GP9 SLC7A1
GP9 MAB21L1
SLC7A5 ASS1
CACNA2D1 PSD
GYPA ACTL8
GNAO1 P2RY4
HRC PSD
SYN1 TNXB
PSG7 HIST1H2BI
PSG7 CUL5
MYL4 P2RX1
MYL4 NOS1
MYL4 FBXW4P1
CD53 EVI2B
ADRA2B SIRPD
CYP11B1 ACVR1B
CYP11B1 SPAM1
HLA-DOA MLN
HLA-DOA IFNA14
HLA-DOA ADRB3
HSD17BP1 ZNF132
PTHLH DLG4
CD3E MYL2
AR PRKCG
AR UROD
BMP4 MNT
BMP4 ABCB1
BMP4 NOS1
CELA3B KCNAB2
EPHA1 SALL1
PTHLH LCK
CELA2B CYP21A2
GSTA2 HOXA1
PKLR PAX6
MAS1 MAMLD1
MAS1 GFAP
THY1 COL3A1
PPY GRAP
OXT MLANA
GCNT1 FES
THBS3 SOX3
THBS3 CPA1
ITGA8 SEPP1
TMEM151B RIN1
OR2H1 RENBP
OR2H1 NFE2
CACNB3 TUB
CACNB3 OR2H1
CRHR1 BCAM
CRHR1 TAF1
CRHR1 CCL22
CRHR1 PKMYT1
CRHR1 MUC8
EPAG ACE
ETV3 PRKCG
CSN2 MAF
CSN2 SNAPC2
SCN1B PLCD1
CRYBB2 AKR1D1
CRYBB2 SLC6A11
CRYBB2 PLCB2
DNM1 GNAO1
DNM1 HSD17BP1
CACNG1 CLCNKB
CACNG1 SIRPD
SPRR1A PGK1
SPRR1A EPHA1
MYL5 SLC17A4
MYL5 HOXA9
RBP3 RIN1
PGAM2 APOA1
CCL4 CCL3
ALPI NTN3
ALPI PDCD1
GH2 KRT76
PCDHB17 NR5A1
PCDHB17 LIFR
IGL@ PDCD1
IGL@ CRYBB2
RHOD TWIST1
RHOD PRRT1
RHOD FBXW4P1
RHOD MYL5
KIAA0195 TH
KIAA0195 TRBC1
KIAA0195 RIN1
MMP16 SMPD1
CDH15 MLANA
PHOX2B ELK4
C4orf6 HMGB2
RASSF2 A2M
ZIC1 FABP1
IKBKE CSK
LEP SYN1
AQP2 PCDH11Y
HPD MPST
RAB33A CMA1
RAB33A C4orf6
ANGPT1 AGER
CCKBR COL11A1
MPZ HMGB2
MPZ CACNG1
GCSH STRA13
CYP3A4 CPLX2
HYAL2 GFAP
GFRA2 GUCY1A2
MLH1 JAK3
ETV2 SALL1
ETV2 KCNJ3
ETV2 CHRM1
CFTR CSN3
DCHS1 CD79A
DCHS1 SPAM1
C4orf8 ELN
C4orf8 KCNQ1
