# Supplementary material for: Functional networks inference from rule-based machine learning models
Source: BioData Min. 2016 Sep 5;9:28. doi: 10.1186/s13040-016-0106-4 (PMC5011349; doi:10.1186/s13040-016-0106-4)
Supplement: Supplementary file 2 — Networks. All networks used in the analysis given as a list of edges. (XZ 11980 kb) [file 13040_2016_106_MOESM2_ESM.xz › networks/pearson/GSE3726/SN_C3.txt]

IGKV4-1 LOC652493
IGL@ LOC100130100
IGKC LOC100130100
IGKC IGL@
IGHG1 IGL@
LOC652493 LOC100130100
LOC652493 IGL@
LOC652493 IGKC
IGKC IGKV1OR15-118
IGKV4-1 IGL@
IGKV4-1 IGKC
IGH@ LOC100130100
IGHG1 LOC100130100
IGHG1 IGKC
IGHG1 LOC652493
IGHG1 IGKV4-1
AKR1C2 AKR1C1
KRT33A KRT4
TPSB2 TPSAB1
GAS1 ELN
BGN GAS1
IGL@ IGKV1OR15-118
IGHG1 IGKV1OR15-118
IGKV4-1 LOC100130100
FAM20B IGKC
IGH@ IGL@
IGH@ IGHG1
IGH@ IGKC
LOC440871 IGH@
IGHG1 LOC440871
LOC642131 IGHG1
IGHV7-81 IGHG1
IGHV7-81 IGKC
IGHV7-81 LOC100130100
IGHV7-81 FAM20B
IGHV7-81 IGH@
COL1A1 COL5A1
BGN ELN
LRP1 PCDHGC3
HNRNPA1 HNRNPA1L1
RCN3 PCDHGC3
RCN3 ISLR
RCN3 PDLIM7
RCN3 LRP1
LOC100130100 IGKV1OR15-118
IGHM IGL@
LOC652493 IGKV1OR15-118
IGLL3 IGH@
IGKV4-1 IGKV1OR15-118
FAM20B LOC100130100
ERG MMRN2
IGHG1 IGHD
IGLJ3 IGL@
IGLJ3 IGHG1
IGH@ IGKV1OR15-118
IGH@ FAM20B
IGLJ3 LOC100130100
IGLJ3 IGHD
IGLJ3 IGH@
LOC440871 IGL@
LOC440871 IGLJ3
LOC642131 IGHM
IGHV7-81 IGKV1OR15-118
IGHV7-81 IGL@
IGHV7-81 IGLJ3
IGF1 COL14A1
C1S C1R
ISLR COL6A2
GAS1 IGKC
GSTM2 GSTM1
SFRP4 ELN
PDLIM7 PCDHGC3
MAD2L1 CCNA2
TLN1 ZYX
NNMT GFPT2
FAM127A PCDHGC3
BGN IGKC
BGN EPYC
BGN SFRP4
LRP1 C10orf10
LRP1 MN1
LRP1 PDLIM7
LRP1 HSPG2
NCL HNRNPA2B1
WNT6 PCDHGA1
RCN3 COL6A2
RCN3 EFEMP2
RCN3 HSPG2
EHD2 PCDHGC3
EHD2 EMILIN1
AGPAT1 N4BP1
LOC100132941 IGKV1OR15-118
FAM20B IGKV1OR15-118
FAM20B IGL@
FAM20B IGHG1
ELN IGKC
COL5A1 THY1
IGLJ3 IGKV1OR15-118
IGLJ3 IGKC
IGLJ3 FAM20B
TUBA1C TUBA1B
LOC440871 IGKV1OR15-118
LOC440871 LOC100130100
LOC440871 IGKC
LOC642131 IGL@
LOC642131 LOC100130100
LOC642131 IGH@
IGHV7-81 LOC652493
RPL3 RPL3P7
PCDHGC3 RPS6KA2
C10orf10 PCDHGC3
COL6A2 COL6A1
PECAM1 MMRN2
ISLR PCDHGC3
TEK MMRN2
TEK ERG
EFEMP2 PCDHGC3
EFEMP2 RARRES2
LGALS7 KRT33A
LGALS7 KRT33B
KRT1 KRT33B
PCDHGC3 THY1
GGT5 ELN
MN1 PCDHGC3
POU2AF1 IGKC
GFPT2 EFEMP2
TIE1 ELN
GAS1 LOC100130100
GAS1 IGHG1
GAS1 EPYC
GAS1 GGT5
PIGR PTPRO
EMILIN1 PCDHGC3
EMILIN1 EFEMP2
MFNG S1PR1
SFRP4 GAS1
SLIT3 SFRP4
CXCL12 EFEMP2
PDLIM7 MAPK8IP3
PDLIM7 ISLR
CD93 GPR116
CD93 CDH5
SERPINF1 PCOLCE
HSPG2 PCDHGC3
HSPG2 MN1
BGN LOC100130100
BGN IGHG1
EPAS1 ZYX
LRP1 PCSK5
ACTR2 ACTR3
NUCB1 ZYX
EIF3CL EIF3C
NCL EIF3J
HNRNPD DDX3X
RPL9 RPS3A
GIMAP5 CCR2
RCN3 PRKCDBP
RCN3 C10orf10
RCN3 MN1
RCN3 GFPT2
RCN3 EMILIN1
RCN3 FAM127A
N4BP1 ST7
EHD2 THY1
EHD2 EFEMP2
SET EIF3J
AGPAT1 ST7
TMEM176A TMEM176B
IGKC LOC100132941
OAZ1 NFYB
IGLL3 IGHG1
LOC100130100 IGHM
IGHD IGL@
IGHD LOC100130100
FAM20B LOC652493
FAM20B IGKV4-1
MATR3 BTF3
GTPBP3 PUM2
PCSK5 PCDHGC3
EEF1A1 TPT1
ODZ4 BGN
MAPK8IP3 PCDHGC3
ELN LOC100130100
ELN COL14A1
COL5A1 SPARC
GLYR1 SEPT6
NIPA2 USP3
MAZ TBC1D10B
IGLJ3 LOC652493
IGLJ3 IGKV4-1
IGH@ LOC100132941
IGH@ LOC652493
IGH@ IGKV4-1
PTGDS IGKV1OR15-118
PTGDS IGKC
AKR1C2 COL14A1
LOC440871 LOC652493
LOC642131 IGLJ3
IGHV7-81 IGKV4-1
IGHV7-81 LOC440871
IGHG1 ELN
IGHG1 PTGDS
PTBP1 NIPA2
PML RNPEPL1
CCKBR PENK
PSG9 LIMD1
C7orf44 SCLY
SPON1 PCDHGC3
EFEMP2 THY1
COL6A2 COL1A1
COL6A2 PCDHGC3
KRT6A KRT6B
MRPL3 POM121
PTGIS ADAMTS1
PABPC3 PABPC1
DPT COL14A1
TEK PECAM1
AP3D1 SLC12A7
EFEMP2 COL1A1
EFEMP2 PRKCDBP
EFEMP2 COL6A2
EPYC LOC100130100
EPYC IGKC
CALCRL GPR116
NUDT4P1 NUDT4
MN1 PCSK5
HNRNPA2B1 EIF3J
POU2AF1 IGKV1OR15-118
POU2AF1 IGL@
POU2AF1 IGHG1
PDGFRL DCN
GFPT2 BGN
SRPX DPT
SASH3 IL16
GJA4 IGF1
BMPR1A PUM2
BRCA1 TMEM97
TIE1 TENC1
GAS1 MSLN
FLRT2 COL14A1
EMILIN1 THY1
EMILIN1 COL6A2
GNG11 LDB2
NID2 THY1
RBMX2 SCLY
SFRP4 ODZ4
SFRP4 IGF1
SFRP4 EPYC
SFRP4 GFPT2
SLIT3 EHD2
SLIT3 ELN
SLIT3 IGF1
SLIT3 DPT
SLIT3 GJA4
SLIT3 GAS1
BUB1B CCNA2
PRAF2 PCDHGC3
PDLIM7 C10orf10
PDLIM7 MN1
PDLIM7 EMILIN1
LAD1 ATP10B
RHOG C9orf16
PGAP3 IGF1
SSBP1 LSM8
PCOLCE EFEMP2
TRAM2 TBC1D2B
MAML1 PUM2
SERPINF1 OLFML2B
SERPINF1 DCN
SERPINF1 GFPT2
PLTP NNMT
COL3A1 COL1A2
FAM127A RPS6KA2
FAM127A ISLR
FAM127A PRAF2
LBR LAD1
ELAVL1 RBM14
HSPG2 C10orf10
HSPG2 PTGIS
HSPG2 EFEMP2
HSPG2 GFPT2
HSPG2 PDLIM7
IGFBP4 TENC1
IGFBP4 PCDHGC3
IGFBP4 PDLIM7
HNRNPAB VDAC1
BGN RAMP2
BGN GGT5
BGN MSLN
BGN TIE1
BGN SLIT3
BGN PDLIM7
BGN PLTP
DDX3X PTMA
ARF4 RAB7A
BCLAF1 YWHAQ
UBE2V1 RNPEP
GLUD1 GLUD2
LRP1 MAPK8IP3
LRP1 ISLR
LRP1 EFEMP2
LRP1 EMILIN1
PTMA EEF1A1
PTMA SAT1
ACTR2 MMADHC
ACTR2 CAPZA2
YWHAQ SF3B1
NUCB1 TLN1
HSP90B1 ACTR3
HNRNPK BTF3
SART3 PTGES3
NPM1 DDX21
RHOA TPT1
NONO OTUD4
EIF4G2 PTPN11
EIF4G2 METAP2
EIF4G2 EIF3M
EIF4G2 DDX3X
EIF4G2 H3F3A
EIF4G2 HNRNPD
MOSPD2 CAPZA2
RCN3 COL1A1
RCN3 PCSK5
RCN3 MAPK8IP3
RCN3 RARRES2
RCN3 PRAF2
RCN3 FBLN1
RCN3 BGN
C11orf24 CALR
RP5-1077B9.4 PRKCSH
RP5-1077B9.4 ATP6V0A1
N4BP1 RP5-1077B9.4
N4BP1 KDM5C
EHD2 VGLL3
EHD2 ZNF423
EHD2 PCSK5
EHD2 PTRF
EHD2 S1PR1
EHD2 CD93
EHD2 HSPG2
EHD2 LRP1
MBD3 GMEB2
C9orf16 RNPEPL1
FKBP8 PCDHGC3
GJA4 CD93
ATN1 FAM65A
SET HNRNPA2B1
SET SMARCC1
ADRBK1 SOX15
DMPK FAM65A
DMPK MAP1A
SF3A2 CIZ1
MVK ERAP1
IFFO1 LSP1
DMWD N4BP1
DMWD PRKCSH
AGPAT1 RP5-1077B9.4
AGPAT1 DMWD
AGPAT1 ARHGAP1
AGPAT1 PRKCSH
AGPAT1 ATP6V0A1
AGPAT1 KDM5C
FAM89B ARHGDIA
FAM89B RHOG
OGFOD1 LOC644096
IGL@ LOC100132941
IGLV3-19 IGL@
IGKC MT1M
IFT122 BICC1
IGHG1 LOC100132941
PMS2L3 CUEDC2
MYL4 SLC2A9
MYL4 IFT122
IGLL3 IGKC
PICALM PMEPA1
CFTR GRM8
LOC100130100 LOC100132941
HLA-A B2M
ACTR3 ARPC2
ACTR3 EEF1A1
ACTR3 RHEB
TAF4 YTHDF1
SLC35D2 ZDHHC3
HEG1 CRISPLD2
HEG1 PCSK5
GPR116 MMRN2
COL14A1 ADAMTS1
ELN ODZ4
SPARC COL6A1
SPARC MXRA8
SPARC OLFML2B
PTPN11 EEF1A1
TENC1 COL14A1
RPS3A RPS2
TUBB PDCD11
ASXL1 YWHAQ
AP2A2 RUNX1T1
ACTG1 TUBB
RBPJ LIMS1
NOLC1 PDCD11
IGH@ IGHM
IGH@ IGHD
GGA3 IFT122
PTGDS LOC100130100
PTGDS IGL@
PTGDS LOC652493
PTGDS IGKV4-1
IGHG1 IGHM
LOC440871 IGKV4-1
LOC440871 IGLL3
IGHV7-81 LOC642131
CYP2A6 IFT122
SF3B1 ACTG1
PCDHGC3 ODZ4
PCDHGC3 HEG1
GPR35 LAD1
GGT1 GGT2
METAP2 PTPN11
SERPINB3 KRT4
NDN SGCD
IGF1 ODZ4
IGF1 ELN
IGF1 AKR1C2
RARRES2 THY1
C10orf10 EGFL7
C10orf10 PCSK5
C10orf10 ELN
C10orf10 AKR1C2
RPS6 EIF3L
COL18A1 THY1
PCDHGC3 TENC1
PCDHGC3 RARRES2
PECAM1 ERG
ERP44 SLC24A6
RPS28 UBA52
HNRNPR ACTR3
RAB1A SF3B1
CS PTBP1
CS VDAC1
KRT33A SERPINB3
PDE1A GPR124
PTGIS COL14A1
PTGIS TENC1
PTGIS IGF1
CEACAM3 GGA3
DPT IGF1
GORASP2 PCBP1
ISLR COL1A1
ISLR RARRES2
JAK3 LIMD1
CDH11 MXRA5
MMP23B COL14A1
KRT31 KRT33A
KRT31 KRT33B
EIF4H TGOLN2
CNR2 ERP44
EFEMP2 CRISPLD2
EFEMP2 VGLL3
EFEMP2 PDLIM2
EFEMP2 PCSK5
EFEMP2 HEG1
EFEMP2 SPARC
EFEMP2 COL5A1
EFEMP2 PTRF
EFEMP2 ISLR
EPYC ODZ4
EPYC ELN
EPYC IGHG1
LGALS7 KRT4
CALCRL MMRN2
CPA2 SLC12A9
MEOX2 DPT
MEOX2 IGF1
CD27 CCR2
KCNK3 HAND1
RAMP2 IGKC
RAMP2 ELN
GGT5 LOC100130100
GGT5 IGKC
VIL1 PLEK2
MN1 MAPK8IP3
MN1 SPON1
MN1 C10orf10
MN1 EFEMP2
HNRNPA2B1 NOP2
POU2AF1 IGH@
GFPT2 PCDHGC3
GFPT2 ADAM12
GFPT2 ODZ4
GFPT2 SPON1
GFPT2 MN1
LSM6 PTMA
IL10RA GIMAP5
MSLN IGKC
MSLN EPYC
GNAO1 ST7
CDH5 MMRN2
CDH5 EGFL7
CDH5 PCDHGC3
S1PR1 ERG
S1PR1 GPR116
S1PR1 TEK
S1PR1 CALCRL
SMCR7L DDX21
NUAK1 COL1A1
NUAK1 EFEMP2
C9orf16 PDE6G
C9orf16 MINK1
TIE1 EGFL7
TIE1 IGKC
TIE1 COL14A1
TIE1 IGF1
TIE1 MEOX2
TIE1 RAMP2
GAS1 MT1M
GAS1 C10orf10
GAS1 RAMP2
GAS1 TIE1
FLRT2 IGF1
MT1X MT2A
RARG SOX15
EMILIN1 COL18A1
EMILIN1 PTRF
EMILIN1 ISLR
MFNG CD79A
ADK BTF3
GNG11 LHFP
NID2 EFEMP2
SFRP4 IGKC
SFRP4 TENC1
SFRP4 TIE1
METTL1 PDCD11
AKAP8 YWHAQ
SLIT3 TENC1
SLIT3 GFPT2
SLIT3 TIE1
EMP3 PCDHGC3
VEGFB CDC42BPB
CXCL12 HEG1
ZEB2 FLI1
COL15A1 CDH5
CD53 SLA
PDLIM7 COL6A2
PDLIM7 EFEMP2
TLN1 S1PR1
TLN1 MFNG
NOTCH3 MAPK8IP3
RHOG C1QTNF1
RHOG PDE6G
ADAM12 GAS1
NAGA COL11A2
CD93 MMRN2
CD93 ERG
CD93 MCAM
CD93 PECAM1
CD93 COL15A1
PGAP3 COL14A1
R3HDM1 TUBB
FOXO1 IGHG1
CTCF MATR3
PCOLCE COL6A2
PCOLCE GFPT2
SERPINF1 GAS1
SERPINF1 FBLN1
PDGFRB SPARC
NNMT SLIT3
EIF3M EEF1A1
EIF3M SSBP1
PLTP ELN
PLTP GFPT2
PLTP GAS1
KPNA1 RAB7A
TJP1 KPNA1
FAM127A PDLIM7
FBLN1 EFEMP2
FBLN1 GFPT2
FBLN1 SFRP4
ELAVL1 PTBP1
ELAVL1 MRPL3
HSPG2 PCSK5
HSPG2 HEG1
HSPG2 PRKCDBP
HSPG2 ELN
HSPG2 TENC1
HSPG2 AKR1C2
HSPG2 SPON1
HSPG2 ISLR
HSPG2 CDH5
HSPG2 EMILIN1
HSPG2 SFRP4
HSPG2 SYNPO
HSPG2 CDC42BPB
COX7A2 PSMB1
VAMP2 CDC42BPB
VAMP2 VEGFB
NCBP2 ILF3
IGFBP4 TIE1
RPL41 RPS2
JUNB ZYX
COL6A3 COL3A1
DHX15 UBE2K
COPB1 MMADHC
COPB1 VPS26A
UBE2D2 BTF3
UBE2D2 ADO
UBE2D2 ETF1
MYL12A SLC2A9
BGN MT1M
BGN PCDHGC3
BGN IGF1
BGN SPON1
BGN C10orf10
BGN MN1
BGN NNMT
BGN HSPG2
RPS16 RPL27A
CAPZA2 MMADHC
CAPZA2 ACTR3
TNFAIP1 ERP44
PUM1 UXS1
ARF4 KIAA0776
ARF4 GORASP2
BCLAF1 C15orf29
MMP2 THY1
MMP2 COL5A1
MMP2 EFEMP2
PSMC2 RHEB
EIF5B CDC5L
EIF5B OTUD4
IPO7 EIF3J
IPO7 HNRNPA2B1
IPO7 EIF3M
ACTA2 TGFB1I1
TRA2B HNRNPD
TRA2B LOC728643
EPAS1 TLN1
NOP56 PTBP1
ZNF207 EIF2B1
ZYX HSPG2
LRP1 VGLL3
LRP1 IGHG1
LRP1 DNM1
LRP1 RPS6KA2
LRP1 MOXD1
LRP1 AKR1C2
LRP1 RARRES2
LRP1 GFPT2
LRP1 PARVB
LRP1 FOXO1
LRP1 IGFBP4
LRP1 BGN
sept-06 CAPZA2
FAM120A CAPZA2
PTMA LOC728643
PTMA ACTG1
PTMA TUBB
PTMA TRA2B
ACTR2 EIF3M
PPP1CC HNRNPA1L1
RPL7 RPS2
RPL7 RPS3A
EEF1B2 RPLP0
PPP2R1A STAT5B
PPP2R1A GGA3
PPP2R1A CASP9
PPP2R1A CNR2
YWHAQ TUBB
YWHAQ XPO1
YWHAQ R3HDM1
SPARC COL3A1
LDHA CCDC59
PTGES3 MARS
PTGES3 RAN
WDR1 PSMD1
NCL IPO7
HNRNPU PRPF4B
HNRNPK MORF4L2
HNRNPK ACTR2
C11orf58 UBE2D3
H3F3A HNRNPC
HNRNPD H3F3A
RHOA ADO
RHOA UBE2D2
NONO SFPQ
RPL6 EIF3L
RPL6 RPS6
RPL9 EEF1A1
RPS11 RPS17
RPS11 RPS16
SLC25A3 PPP1CC
RPL27 RPL29P6
RPS13 RPL13A
RPS13 RPL6
HNRNPA1 MRPL3
HNRNPA1 EIF3M
HNRNPA1 PPP1CC
EIF4G2 METTL5
EIF4G2 SMC3
EIF4G2 MAEA
WNT6 TAC3
WNT6 SIGLEC6
WNT6 ACRV1
WNT6 CHRNB3
UBE2D4 ZDHHC7
UBE2D4 LETMD1
UBE2D4 EIF4H
MOSPD2 TCTN3
MOSPD2 PUM1
MOSPD2 sept-06
GIMAP5 SASH3
GIMAP5 SLA
RCN3 DNM1
RCN3 THY1
RCN3 ODZ4
RCN3 SPON1
RCN3 NOTCH3
RCN3 PCOLCE
DVL2 C11orf68
C11orf24 ATP6V0A1
TMEM222 DLGAP4
RP5-1077B9.4 ST7
RP5-1077B9.4 GPR176
RP5-1077B9.4 RPS6KA4
RP5-1077B9.4 KDM5C
N4BP1 C8orf60
N4BP1 ARHGAP1
N4BP1 PRKCSH
N4BP1 ATP6V0A1
SLC48A1 TK2
SLC48A1 ERCC1
SLC48A1 CRTAP
PRR5 PICALM
FAM65A SLC20A1
EHD2 CDC42BPB
EHD2 HEG1
EHD2 GPR116
EHD2 RPS6KA2
EHD2 NDN
EHD2 COL18A1
EHD2 CDH5
EHD2 ZEB2
EHD2 SYNPO
EHD2 MMP2
SYDE1 BMP1
GJA4 MMRN2
SET NIPA2
SET IARS
SET NCL
E2F4 PEX16
E2F4 TMC7
ADRBK1 RBM12B
ADRBK1 PZP
DMPK ATN1
CABIN1 FAM65A
CABIN1 PML
CABIN1 ADCYAP1
MVK EIF2B1
PGAP3 S1PR1
IFFO1 HCLS1
CAMK2B CYP2A6
WHSC2 RPAP1
WHSC2 GTF2F1
DMWD ARHGAP1
DMWD ATP6V0A1
AGPAT1 TPCN1
AGPAT1 DLGAP4
AGPAT1 GBF1
AGPAT1 BAZ2A
FAM89B C1QTNF1
FAM89B C9orf16
BICC1 CCRN4L
RAB3IL1 SSH1
RNF216 SLC12A9
NAT10 WDR12
MUC3A MYH14
SOX15 RBM12B
IFT122 OR2S2
IFT122 CCRN4L
LAD1 GNL3
HTR3A CCRN4L
CCL2 IGKC
LOC728643 ZNF576
PMS2L3 PMS2L1
PTMA CCDC59
IGHM IGLV3-19
LOC652493 LOC100132941
PUM2 LUC7L2
PUM2 SLC2A9
IGLL3 IGL@
PCDHGC3 EGFL7
PCDHGC3 COL1A1
PICALM NXPH3
ZYX SYDE1
TCF20 TAS2R16
LOX COL5A2
DNM1 PCDHGC3
ATP6V1D PGPEP1
IGKV4-1 LOC100132941
MPRIP RAB3IL1
FAM20B LOC100132941
EXPH5 ATP6V1D
ADD1 ARHGAP1
TPT1 BTF3
RPS9 RPL29P6
PRKCSH ARHGAP1
RPSAP19 RPL15
RPSAP19 RPLP0
CFH WHAMML2
PENK HAND1
ADAM12 COL1A1
ADAM12 VCAN
RPL14 RPSAP19
EEF1A1 BTF3
NUDT21 SNX5
NSUN5C NSUN5B
RHEB MMADHC
ACTR3 HMG20A
ACTR3 MMADHC
HEG1 CFH
PRKCDBP PCDHGC3
GPR116 ELTD1
GPR116 ERG
COL14A1 EGFL7
SUB1 MATR3
FAM175B MRPL44
HEG1 PDLIM2
HEG1 THY1
CIT ACTR3
PACS2 C14orf133
ELN MT1M
ELN PCDHGC3
SPARC ZFPM2
SPARC PDLIM2
STAT5B RUNX1T1
CARM1 XPO6
ADO MATR3
COL5A1 COL6A1
COL5A1 OLFML2B
HNRPDL C10orf88
YWHAQ HNRNPD
RPS3A EIF3L
RPS3A TPT1
RPS3A EEF1A1
ATP6V0A1 C11orf68
ATP6V0A1 RNPEPL1
ATP6V0A1 ARHGAP1
ATP6V0A1 PRKCSH
ZNF384 GTPBP3
TMEM97 MRPL16
OPA1 C7orf25
OPA1 AGFG1
POM121 TRRAP
AP2A2 ADD1
TCTN3 ACTR3
RPL7 EEF1A1
MKI67 SMC2
RAB7A PUM2
RAB7A ACTR3
NOLC1 EEF1A1
NOLC1 ACTR3
ITGB1 DIMT1L
ITGB1 DAXX
IGLJ3 IGLV3-19
IGLJ3 IGHM
ARHGDIA C1QTNF1
ARHGDIA CIZ1
HBB HBA1
AKR1C2 ADAMTS1
AKR1C2 EGFL7
AKR1C2 ELN
LOC440871 FAM20B
LOC642131 IGKC
LOC642131 IGHD
LOC642131 FAM20B
IGHV7-81 LOC100132941
IGHV7-81 IGHD
MET PSG3
STAU1 YTHDF1
RPS17 RPS17P5
ILF3 STK38L
MTAP PRINS
CYP2A6 GGA3
PTBP1 USP3
SF3B1 MATR3
SF3B1 TUBB
TUBA1B ACTG1
PML ATP6V0A1
MCAM GPR116
SIGLEC6 SLC2A9
CASP9 OPA1
CASP9 GGA3
HSPA8 DLAT
HSPA8 VDAC1
ZFAND5 AGFG1
ZFAND5 RAB7A
METAP2 SR140
HMMR CCNB1
TGFB1I1 FLNA
PML MED15
PSG9 SLC12A9
IGF1 ADAMTS1
HSDL2 MFSD9
HSDL2 DLAT
CDR2 ACTG1
RARRES2 VGLL3
RARRES2 HEG1
RARRES2 COL5A1
SPON1 ODZ4
SPON1 ELN
XPC MYL4
PCBP4 C11orf24
EFEMP2 MXRA8
DCN OLFML2B
C10orf10 IGKC
C10orf10 PRKCDBP
COL6A2 PRKCDBP
SNAP23 CTBP1
GLRX3 TPI1
PCDHGC3 VGLL3
TXN2 OPA1
ERP44 IFT122
ERP44 OPA1
ILF3 PA2G4
PTRF PRKCDBP
MRPL3 IFRD2
XPO1 TUBB
XPO1 SF3B1
SUMO4 MORF4L1
SUMO4 SUMO2
RAB1A ACTG1
RPL39 RPS2
SFRS3 EEF1A1
SFRS3 ACTG1
XRCC5 RBM12
XRCC5 MRPL3
SF1 PCBP1
DDX21 SAE1
DDX21 ATP2A2
PTGIS EHD2
PTGIS IGKC
PTGIS ELN
PTGIS AKR1C2
PTGIS SPON1
CEACAM3 C8orf60
CASP2 XRCC5
HMGA2 TRIM2
DPT TENC1
DPT AKR1C2
RBM39 REV1
RBM39 BTF3
GORASP2 RAB7A
GORASP2 ZFAND5
RAB1A GORASP2
KRT33B SERPINB3
KRT33B KRT33A
ST7 C8orf60
ST7 ARHGAP1
ST7 HNRPDL
ISLR MAPK8IP3
ISLR RPS6KA2
MMP23B EGFL7
MMP23B ELN
CCR2 KLRB1
NFRKB MUS81
SYNGR4 KLF12
KRT31 KRT4
AQP2 SOX15
EIF4H LETMD1
CNR2 RUNX1T1
CNR2 IFT122
CNR2 OPA1
CNR2 CYP2A6
EFEMP2 ADAM12
EFEMP2 SPON1
EFEMP2 C10orf10
SIGLEC6 INHBC
EPYC SPON1
LGALS7 SERPINB3
LGALS7 KRT31
CALCRL ERG
CALCRL TEK
ADCYAP1 RNPEPL1
SELE EGFL7
MEOX2 COL14A1
CNBP MATR3
CNBP ADO
CNBP ZFAND5
USP5 PUM2
KCNK3 PENK
KCNK3 CCKBR
PTH1R FAM119B
KRT1 LGALS7
CD1D KLRB1
RAMP2 MT1M
RAMP2 AKR1C2
RAMP2 SELE
PCDHGC3 ZNF423
PCDHGC3 COL18A1
CEP110 SNX13
CDA IGKC
GGT5 COL14A1
GGT5 IGHG1
BMP1 C1QTNF1
CHEK1 CEP55
CHEK1 ROD1
MN1 VGLL3
MN1 HEG1
MN1 PRKCDBP
MN1 MOXD1
MN1 PTGIS
MN1 ISLR
MN1 EPYC
HNRNPA2B1 TUBGCP4
POU2AF1 LOC100130100
POU2AF1 LOC652493
POU2AF1 IGLL3
POU2AF1 LOC440871
ACAP1 FAIM3
GFPT2 COL1A1
GFPT2 OLFML2B
GFPT2 HEG1
GFPT2 PRKCDBP
GFPT2 ELN
GFPT2 IGF1
GFPT2 RARRES2
GFPT2 C10orf10
GFPT2 COL6A2
GFPT2 ISLR
SASH3 CCR2
PRR4 PDGFRA
GJA4 EHD2
GJA4 COL14A1
MSLN MT1M
MSLN ELN
BMPR1A SLC2A9
BMPR1A SIGLEC6
ZW10 SLC2A9
ZW10 ACTR3
ZW10 NFRKB
ZBED4 HEATR1
HOXB7 EEF1E1
CDH5 PECAM1
CDH5 SELE
NRF1 OPA1
NRF1 SIGLEC6
NRF1 CNR2
S1PR1 MMRN2
S1PR1 IGHG1
S1PR1 CD79A
PARVB PCDHGC3
PARVB C10orf10
VCAN OMD
NUAK1 PCSK5
NUAK1 COL5A1
NUAK1 PTRF
NPIP LOC339047
NPIP LOC399491
C15orf39 PTS
C9orf16 C1QTNF1
C9orf16 ZYX
C9orf16 GPSM3
C9orf16 ARHGDIA
TIE1 PCDHGC3
TIE1 ODZ4
TIE1 AKR1C2
TIE1 COL6A2
TIE1 PTGIS
TIE1 SELE
TIE1 GGT5
TIE1 GJA4
TIE1 CDH5
GAS1 VCAN
GAS1 DCN
GAS1 IGL@
GAS1 LOC652493
GAS1 IGKV4-1
GAS1 ODZ4
GAS1 COL14A1
GAS1 IGF1
GAS1 PTGIS
GAS1 CDA
GAS1 GFPT2
FLRT2 ADAMTS1
ZNF202 UXS1
FLI1 HEG1
PPID SC4MOL
RBM14 PTBP1
RBM14 LARP1
EMILIN1 COL1A1
EMILIN1 PRKCDBP
EMILIN1 RPS6KA2
EMILIN1 MOXD1
MFNG ZYX
MFNG PTGER3
MFNG VEGFC
ADK SF3B1
GNG11 CDH5
NID2 SPARC
NID2 COL5A1
RBMX2 C7orf44
SFRP4 EGFL7
SFRP4 LOC100130100
SFRP4 PCDHGC3
SFRP4 COL14A1
SFRP4 IGHG1
SFRP4 SPON1
SFRP4 C10orf10
SFRP4 DPT
SFRP4 GGT5
SFRP4 MN1
METTL1 EEF1A1
SLIT3 ODZ4
SLIT3 COL14A1
SLIT3 PTGIS
SLIT3 MEOX2
SLIT3 GGT5
SLA CCR2
EMP3 HEG1
EMP3 PRKCDBP
EMP3 GFPT2
VEGFB FAM65A
CXCL12 PCDHGC3
CXCL12 GFPT2
TRIM13 OPA1
ZEB2 GNG11
ZEB2 EMP3
FEZ1 PRKD1
OTUD4 C1orf174
COL15A1 PCDHGC3
COL15A1 PRKCDBP
COL15A1 EFEMP2
COL15A1 SELE
COL15A1 TIE1
COL15A1 EMILIN1
COL15A1 EMP3
COL15A1 ZEB2
PRAF2 ISLR
SAT1 BTF3
EML3 PIK3R5
RPP30 TUBB
PDLIM7 COL1A1
PDLIM7 DNM1
PDLIM7 ELN
PDLIM7 GFPT2
PDLIM7 TIE1
PDLIM7 GAS1
PDLIM7 PRAF2
INPP5D SLC35C1
INPP5D ARPC2
INPP5D STX7
TUSC2 HYAL2
TLN1 CDC42BPB
NOTCH3 PCDHGC3
FAM53B DNAJC4
RHOG GPSM3
RHOG ARHGDIA
MAP1A TAL1
HCLS1 CD37
ADAM12 OLFML2B
NAGA SCAMP2
E2F1 TOPBP1
CD93 S1PR1
COBRA1 POLE3
R3HDM1 PDCD11
TRIP10 PICALM
FOXO1 VGLL3
FOXO1 S1PR1
RASA1 HINT1
SSBP1 MRPL3
DLGAP4 PRKCSH
DLGAP4 ATP6V0A1
CTCF BTF3
CTCF ADO
MBD2 ST7
MBD2 GNAO1
CPSF6 HNRNPC
CPSF6 LARP1
CPSF6 MRPL3
COPS2 BTF3
PCOLCE BGN
PCOLCE OLFML2B
PCOLCE COL5A1
PCOLCE RARRES2
PCOLCE ISLR
ERLIN1 CD24
TCERG1 CPSF6
KDM5C SARS2
KDM5C SOX15
KDM5C LYPLA2P1
KDM5C PRKCSH
KDM5C ST7
MAML1 OPHN1
SERPINF1 BGN
SERPINF1 ADAM12
SERPINF1 EFEMP2
SERPINF1 SSPN
SERPINF1 SLIT3
SPTLC1 SMCR7L
PDGFRB LHFP
PDGFRB COL6A1
TOMM40 PDCD11
TOMM40 NOLC1
DNM2 MAP2K2
NNMT IGF1
NNMT GAS1
NNMT SERPINF1
NNMT SPON1
NNMT PRKCDBP
NNMT EFEMP2
NNMT SFRP4
EIF3M PTPN11
EIF3M NOLC1
VASP TPT1
VASP TOMM40
TAF9 NIPA2
PRPF4B RBM14
AP2S1 KDM5C
NUP153 SF3B1
SEC14L1 CFHR2
PLTP IGKC
PLTP CCL2
PLTP AKR1C2
PLTP IGF1
PLTP GGT5
PLTP SLIT3
UBE4A HSPA8
UBE4A EI24
SETX MATR3
SETX ACTR3
SETX MAML1
WDR82 DCP1A
WDR82 ACTG1
WDR82 YWHAQ
ETFA COX5A
MCM6 BLM
ARIH1 PAK2
ABCE1 NAP1L1
NR3C1 TTC28
EPCAM EIF3M
FAM127A EFEMP2
FAM127A EMILIN1
LBR ATP10B
LBR GNL3
LBR MET
FBLN1 PRKCDBP
FBLN1 PCOLCE
FBLN1 NNMT
LUM CSGALNACT2
EIF1B TPT1
ELAVL1 RBM12
ELAVL1 POLE3
API5 MAPK14
HSPG2 ADAMTS1
HSPG2 EGFL7
HSPG2 ODZ4
HSPG2 COL14A1
HSPG2 MOXD1
HSPG2 RARRES2
HSPG2 RAMP2
HSPG2 PARVB
HSPG2 TIE1
HSPG2 GAS1
HSPG2 EMP3
HSPG2 NNMT
HSPG2 FAM127A
HSPG2 VEGFB
KDM3B CDC23
DARS EIF3M
PWP1 METAP2
PWP1 METTL1
COX7A2 GLRX3
GLB1 ZDHHC3
ETF1 BTF3
ETF1 PBRM1
ETF1 TFCP2
NCBP2 ZC3H15
IGFBP4 EMILIN1
IGFBP4 PRAF2
IGFBP4 HSPG2
G3BP1 KIF2A
RPL41 EEF1A1
RPL41 HNRNPA1L1
RPL41 RPS3A
JUNB TLN1
GBF1 ATP6V0A1
IGF2R UBE2J1
ITGA5 THY1
ITGA5 TLN1
UBE2D2 MATR3
UBE2D2 RAB1A
UBE2D2 CNBP
UBE2D2 CTCF
RARS NUP54
RARS HSPA8
MYL12A SNX27
MYL12A LIMD1
MYL12A PUM2
MYL12A RAB7A
ANXA4 KIAA0746
ANXA4 PARP4
HNRNPAB HSPA8
HNRNPAB CS
BGN CCL2
BGN LOC652493
BGN COL14A1
BGN TENC1
BGN AKR1C2
BGN PTGIS
BGN ISLR
BGN CDA
BGN OLFML2B
SYPL1 ETF1
TNFAIP1 IFT122
TNFAIP1 CYP2A6
TNFAIP1 CNR2
ARCN1 RAB1A
ARHGDIA KLHDC3
NFE2L2 NFKB1
ARF4 ACTR3
ARF4 MYL12A
CBX3 NCBP2
BCLAF1 DCP1A
BCLAF1 TUBB
BCLAF1 KIAA0947
SMARCC1 HNRNPA2B1
SF3B1 FBXO7
MMP2 MXRA8
MMP2 SPARC
MMP2 FSTL1
MMP2 NID2
GNAI2 EMILIN1
EIF5B HSPA8
EIF1AX ILF3
ACTR3 UXS1
IPO7 DDX18
IPO7 MRPL42
IPO7 TM9SF3
IPO7 VDAC1
TRIM28 BAT2
PDHA1 SUCLG2
EIF4A2 PUM2
EIF4A2 RAB7A
TRA2B SMC3
TRA2B TUBB
PGAM1 CTCF
STRAP PSG9
ZNF207 ACTG1
ZYX CDC42BPB
ZYX S1PR1
LRP1 EGFL7
LRP1 COL1A1
LRP1 THY1
LRP1 PRKCDBP
LRP1 ELN
LRP1 SPON1
LRP1 COL6A2
LRP1 MMP23B
LRP1 GAS1
LRP1 SFRP4
LRP1 COL15A1
LRP1 FAM127A
sept-06 TCTN3
BZW1 C17orf63
PTMA SF3B1
PTMA METTL1
PTMA WDR82
RAN SET
RAN EIF3J
NACA RPS3A
NACA BCLAF1
ACTR2 ENTPD7
ACTR2 C11orf57
ACTR2 LARP1
ACTR2 NOLC1
PPP1CC PTBP1
PPP1CC ATP2A2
PPP1CC EIF3M
PPP1CC IPO7
ACTR1A TRIO
RPL13A RPS18
FKBP1A PRKCSH
PPP2R1A ERP44
YWHAQ ACTG1
YWHAQ RAB1A
YWHAQ PCBP1
YWHAQ RBM39
YWHAQ CTCF
YWHAQ NUP153
HSPA9 AIMP1
HSPA9 DHX15
UBE2L3 UFD1L
UBE2D3 RAB1A
SPARC COL1A2
LDHA EMG1
GABARAP C1orf123
PTGES3 ILF3
MATR3 CDC23
NCL NOP2
NCL NIPA2
NCL DDX18
NCL IARS
NCL NOP56
PRKAR1A SUMO4
HSP90B1 HNRNPR
HSP90B1 ACTR2
HNRNPK MRPL44
HNRNPK MMADHC
HNRNPK COPB1
HNRNPK CAPZA2
RPL4 EEF1B2
RPL12 RPL13A
TMED2 HNRNPK
H3F3A EEF1A1
H3F3A PTPN11
H3F3A RASA1
H3F3A DDX3X
HNRNPD DENR
HNRNPD NOC3L
HNRNPD PTMA
HNRNPD SR140
HNRNPD SMC3
HNRNPD WHSC2
SMNDC1 DND1
SMNDC1 ITGB1
SMNDC1 UBE2D1
SART3 CCDC59
IK MATR3
IK CDC23
NPM1 CCDC59
NPM1 SAE1
NPM1 PTMA
NPM1 LDHA
RHOA BTF3
RHOA MATR3
RHOA ACTR3
RHOA ACTG1
RHOA RAB1A
RHOA VASP
KHDRBS1 OTUD4
RPL6 NACA
RPL9 TPT1
RPL9 RPS20
RPL9 RPL39
RPL9 RPL7
RPS11 RPS17P5
RPS11 RPL27A
RPL27 RPL37A
RPS13 RPL29P6
RPS13 RPL27
HNRNPA1 PTBP1
HNRNPA1 EEF1A1
HNRNPA1 RBM12
HNRNPA1 LARP1
HNRNPA1 RPL7
HNRNPA1 NAP1L1
HNRNPA1 IPO7
HNRNPA1 H3F3A
sept-06 MATR3
sept-06 VPS26A
HNRNPC HNRNPA2B1
SRP14 ATP5SL
EIF4G2 PTMA
EIF4G2 HNRNPC
EIF4G2 RBM12
EIF4G2 SR140
EIF4G2 SPTLC1
EIF4G2 DARS
EIF4G2 TRA2B
PMS2L11 CAMK2B
PMS2L11 PRDX3
PMS2L11 FAM53B
ACTB CFL1
PCIF1 TMC7
WNT6 CCRN4L
WNT6 SLC2A9
WNT6 ZSWIM1
WNT6 IFT122
WNT6 HTR3A
WNT6 MYL4
WNT6 NTRK2
WDR48 CTNND1
UBE2D4 ARIH1
GPR153 HYAL2
MOSPD2 REV1
MOSPD2 MMADHC
MOSPD2 ACTR3
MOSPD2 HNRNPR
MOSPD2 RBM39
MOSPD2 TBPL1
GIMAP5 DENND1C
GIMAP5 CD27
GIMAP5 CD53
GSK3A OPA1
RCN3 FOSL2
RCN3 RPS6KA2
RCN3 ELN
RCN3 MOXD1
RCN3 PTRF
RCN3 PARVB
RCN3 SFRP4
RCN3 COL15A1
RCN3 NNMT
RCN3 IGFBP4
JMJD7 C14orf133
DND1 RUNX1T1
DND1 TXN2
DVL2 ATP6V0A1
DVL2 PML
INTS5 EEF1A1
INTS5 PDCD11
INTS5 METTL1
INTS5 CTCF
INTS5 PTMA
C11orf24 ARHGAP1
C11orf24 PICALM
C11orf24 KLHDC3
C11orf24 AIP
TMEM222 C11orf68
TMEM222 ATP6V0A1
TMEM222 GBF1
PEX16 XPO6
PEX16 NGDN
PRDM4 PWP1
RP5-1077B9.4 RBM12B
RP5-1077B9.4 C8orf60
RP5-1077B9.4 RNPEPL1
RP5-1077B9.4 GNAO1
RP5-1077B9.4 CNN2
RP5-1077B9.4 SRPR
RP5-1077B9.4 FKBP1A
N4BP1 RNPEPL1
N4BP1 GPR176
N4BP1 GNAO1
N4BP1 MBD2
N4BP1 ACAA1
N4BP1 TMEM109
N4BP1 SF3A1
N4BP1 BAZ2A
CXXC1 COPS7A
CXXC1 LZTR1
SLC48A1 POTEK
SLC48A1 AQP2
SLC48A1 DHRS12
SLC48A1 IRF2
SLC48A1 MARK3
FBXO42 SEPT7
DUS2L CUEDC2
DUS2L PMS2L3
PRR5 KIAA0652
ATP5SL RAB11FIP2
FAM65A NXPH3
FAM65A C11orf24
EHD2 RCN3
EHD2 CRISPLD2
EHD2 CD248
EHD2 ERG
EHD2 ZCCHC24
EHD2 MN1
EHD2 NUAK1
EHD2 COL15A1
EHD2 GNAI2
C13orf18 NFE2L3
SYDE1 DCHS1
SYDE1 GUCY1B3
TBC1D13 PUM2
TBC1D13 RBMX2
TBC1D13 MAML1
TBC1D13 MYL12A
VPS33B RNPEPL1
TMEM161A GTPBP3
TMEM161A YWHAQ
C9orf16 VPS33B
C9orf16 PML
C9orf16 FKBP1A
FKBP8 PLSCR3
FKBP8 MN1
FKBP8 LRP1
WDTC1 MPRIP
WDTC1 ARID1A
GJA4 GPR116
GJA4 CALCRL
GJA4 CDH5
SET HNRNPUL1
SET CS
SET IPO7
SET NOP56
SBF1 C11orf24
SBF1 DLGAP4
E2F4 PCIF1
E2F4 XPO6
E2F4 GORASP2
E2F4 IGF2R
STAB1 CD93
ADRBK1 RDH11
ADRBK1 NTRK3
ADRBK1 DNAJC4
ADRBK1 GGA3
ADRBK1 CEACAM3
MADD YTHDC1
JRK LUC7L2
JRK PUM2
CABIN1 DMPK
CABIN1 RHOG
MVK UIMC1
MVK ERP44
PGAP3 ERG
CTNS MPRIP
IFFO1 EHD2
IFFO1 MFNG
IFFO1 MMP2
CD40 ST7
CD40 KDM5C
CD40 CNN2
CAMK2B MUC8
CAMK2B GGA3
CAMK2B PRDX3
CAMK2B CEACAM3
CASP2 UTP20
WHSC2 TAF7
DMWD TRIO
DMWD KDM5C
AGPAT2 MCRS1
AGPAT1 C8orf60
AGPAT1 PIK3R5
AGPAT1 RNPEPL1
AGPAT1 ADD1
AGPAT1 PML
AGPAT1 KLHDC3
AGPAT1 GPR176
AGPAT1 GNAO1
AGPAT1 RPS6KA4
AGPAT1 CNN2
AGPAT1 TMEM109
AGPAT1 ACTR1A
CSTF1 CRKRS
CSTF1 ATP13A3
CSTF1 DARS
CSTF1 TRA2B
CSTF1 PTMA
FAM89B GPSM3
FAM89B BMP1
C8orf60 RBM12B
CCRN4L OR2S2
SLC28A3 SNX27
SLC2A9 SNX27
PGPEP1 SNX27
MMRN2 ELTD1
LIMD1 SCLY
EGFL7 MMRN2
PLEK2 MECOM
DCP1A ACTG1
SLC35C1 SLC12A9
MUS81 LOC644096
MUS81 OGFOD1
RNF216 DUSP22
RNPEPL1 HYI
CNOT7 TNPO2
SMAP1 UXS1
ZDHHC3 HKDC1
NAT10 UTP6
MMADHC MAK10
PMEPA1 C11orf24
CPSF7 MUS81
TM9SF3 AGFG1
LOC100130100 MT1M
TNK1 SLC2A9
SOX15 RDH11
COL11A2 HNRNPUL2
COL11A2 PORCN
COL11A2 ARHGEF15
COL11A2 SOX15
CBARA1 C14orf133
RUNX1T1 AGFG1
IFT122 SLC12A9
IFT122 SLC2A9
HTR3A TAC3
LOC728643 ZDHHC6
PUM2 SNX27
PUM2 UBB
PRINS SNX27
MINK1 RNPEPL1
SCAPER C6orf134
ZYX DCHS1
TCF20 BICC1
TCF20 IFT122
RNASEH2B RBM12B
SNHG3 CCRN4L
KCTD20 DNAJA4
MOBKL1B RBM26
FAM20B IGHD
ADD1 DAXX
ADD1 CUX1
RHOQ RAB11B
NOP2 LOC728344
RPS14 ZNF576
PTPRD SGK2
LOC399491 LOC339047
DNAJC4 SOX15
THY1 CRISPLD2
THY1 COL1A1
PCSK5 VGLL3
PCSK5 IGHG1
PCSK5 DNM1
PCSK5 THY1
RPL14 RPL15
EEF1A1 RPS2
EEF1A1 ZNF576
EEF1A1 LOC728643
ERG CD248
MXRA8 COL6A1
HNRNPA1L1 PTBP1
HNRNPA1L1 EEF1A1
ODZ4 EGFL7
ODZ4 IGKC
CCNA2 CCNB1
ACTG1 BTF3
RQCD1 LOC644096
SEPT7 C7orf25
SEPT7 SOX15
SEPT7 DNAJC4
OLFML2B COL1A1
OLFML2B VCAN
OLFML2B COL6A2
TPI1 RNASEH1
PRKCDBP PCSK5
RPIA HOXA10
GPR116 PDGFD
GPR116 CD248
KIAA0564 FAM48A
RPL13 RPL29P6
KLHL18 PGPEP1
MAPKAPK5 FASTKD2
COL14A1 IGKC
COL14A1 ODZ4
DNMBP SLC35D2
TBC1D2B CTDSP1
RPL13A RPS2
UBE2N AGFG1
NUP160 C4orf43
LIMS1 RBM26
LIMS1 ARPC2
LIMS1 SEPT7
METAP1 FASTKD2
ELN EGFL7
ELN LOC652493
ELN IGKV4-1
SPARC VCAN
SPARC HEG1
RRAS ZYX
TUBA1B ARPC5L
KIAA0776 UBB
DTX4 FAM171A1
PTPN11 ACTR3
SPRY1 SYDE1
STAT5B IFT122
CARM1 SNHG3
PICALM CALR
TENC1 EHD2
TENC1 EGFL7
TENC1 ELN
COL5A1 VCAN
SULF1 COL5A1
TUBB ZNF576
TUBB DCP1A
TUBB EEF1A1
RTF1 RYK
ASXL1 MUS81
OPA1 RUNX1T1
RBM12 GTF3C3
RBM12 PTBP1
NIPA2 DENR
TCTN3 REV1
TCTN3 RHEB
TCTN3 LOC644617
MLL RP3-377H14.5
MLL CHST4
MLL ADD1
GLG1 CBARA1
RPL7 POM121
ACTG1 TPT1
ACTG1 EEF1A1
RPLP0 RPL7A
LRPPRC UTP14A
LRPPRC METAP1
RAB7A KIAA0776
EIF1 TPT1
EIF1 OPA1
NOLC1 SPTBN1
ITGB1 COL4A1
ITGB1 EIF1
HNRNPA3 MATR3
PAPPA2 SLC12A9
PAPPA2 ALPPL2
GGA3 BICC1
GGA3 RUNX1T1
GGA3 ALPPL2
GGA3 ADD1
GGA3 OPA1
GGA3 AP2A2
PSMA1 ZDHHC6
BID PDCD11
ARHGDIA STRN4
RNF114 YTHDF1
RNF114 TAF4
ARPC4 CARM1
ARPC4 ITGB1
AKR1C2 MT1M
AKR1C2 IGKC
AKR1C2 TENC1
LOC642131 IGKV1OR15-118
IGHV7-81 IGHM
IGHG1 MT1M
HLA-G HLA-A
KIAA1539 RAB3IL1
IFNA17 SNX13
CYP2A6 MUC8
PTBP1 SET
PTBP1 HNRNPA3P1
SF3B1 CPSF7
SF3B1 ACTR3
PCDHGC3 PDLIM2
PML RAB3IL1
PML MYO9B
YWHAE CTBP1
YWHAE KIAA0776
HLA-DRA HLA-DPA1
POTEK ARHGAP1
SIGLEC6 IFT122
SIP1 RP3-377H14.5
SIP1 ADPGK
SIP1 CSTF2T
CASP9 STAT5B
RPL13A RPS4X
POLR3C TUBB
EIF3K TPT1
ATP5L TIMM8B
PI4KB DEDD
HSPA8 MAPKAPK5
GPR35 PSG3
PNN SERF2
UPK1B ATP6V1D
TAF5 ILF3
ABHD14A RAB3IL1
VEGFC TXNDC15
ITSN2 USP34
METAP2 EEF1A1
METAP2 RBM12
CD69 GIMAP5
PRDX3 SLC4A4
UTP20 PTMA
MOXD1 PCDHGC3
MOXD1 PCSK5
AKR1C2 PCDHGC3
AKR1C2 PCSK5
PTP4A3 C1orf144
PTS ARPC2
SMAGP PLEK2
PSG9 SLC2A9
PSG9 TPT1
PSG9 PUM2
PSG9 PRINS
NDN VGLL3
NDN ANGPTL2
IGF1 EHD2
IGF1 IGKC
IGF1 TENC1
CDR2 ATP6V1D
RARRES2 CRISPLD2
RARRES2 PCSK5
RARRES2 PRKCDBP
PRPS1 MLH3
SPON1 COL1A1
SPON1 TENC1
SPON1 IGF1
XPC SLC2A9
ITSN1 IGHG1
SMC3 PTPN11
SMC3 RBM12
MINK1 ZYX
MINK1 ARHGDIA
NFKB1 LUC7L2
NFKB1 PUM2
NFKB1 POM121
SAPS1 PICALM
C10orf10 MAPK8IP3
C10orf10 COL14A1
C10orf10 PTGDS
C10orf10 IGHG1
COL6A2 SPON1
COL6A2 ADAM12
SNAP23 YWHAE
TSPAN6 SGK2
IFRD2 PRKAR2A
GLRX3 ZDHHC6
TXN2 FEZ2
TXN2 ADD1
TXN2 AP2A2
MDH2 RPIA
CALCOCO1 CCDC92
EIF3J NIPA2
EIF3J TUBGCP4
PECAM1 GPR116
TUBB2C TPI1
TUBB2C GLRX3
CIAPIN1 GPR56
ERP44 CCRN4L
ERP44 SLC2A9
ERP44 AGFG1
ERP44 MYL4
ERP44 TCTN3
ERP44 RAB7A
ERP44 PAPPA2
ERP44 GGA3
ERP44 CASP9
ERP44 XPC
PAK2 RAB7A
G3BP2 STK38L
G3BP2 ILF3
HLA-C HLA-A
PTRF VGLL3
PTRF PDLIM2
PTRF PCDHGC3
MRPL3 KCMF1
MRPL3 ACTR3
MRPL3 RBM12
MRPL3 LARP1
KLHDC3 ARHGAP1
FSTL1 THY1
SNX3 STX7
TCP1 EMG1
HNRNPR RRP1B
ATIC GCN1L1
NAP1L1 HNRNPA1L1
RAB1A COPZ1
RAB1A BTF3
RAB1A ADO
RAB1A YTHDC1
RAB1A TXNDC9
RAB1A CYB561
RAB1A XPO1
TFRC MRPL16
EIF3B UTP14A
SFRS3 BTF3
SFRS3 HNRNPR
HMGN2 TRMT5
CS RBMX
CS SUPV3L1
CS NIPA2
XRCC5 UBXN4
XRCC5 POM121
XRCC5 METAP2
NACA DCP1A
NACA EIF3L
OR10H3 CCRN4L
OR10H3 GGA3
CD164 TGOLN2
TBPL1 ACTR3
PTGIS LOC100130100
PTGIS CCL2
PTGIS IGHG1
PTPRO CFTR
CEACAM3 CTNNA1
CEACAM3 CYP2A6
CASP2 POLE3
ACRV1 CCRN4L
DPT PTGIS
ACRV1 HTR3A
RBM39 MATR3
RBM39 SF3B1
RBM39 CNNM2
MAEA LARP1
MAEA METAP2
GORASP2 PUM2
GORASP2 ERP44
RAB1A PCBP1
LAX1 SSH1
INHBC P2RY4
INHBC C14orf162
TBX6 CYP2A6
BMP1 ZYX
ST7 C7orf25
ST7 SOX15
ST7 ADD1
ST7 ELK1
BRS3 SLC24A6
BRS3 ERP44
CALM2 ITGB1
PTPRC CYTIP
ISLR THY1
ISLR ODZ4
ISLR ELN
ISLR SPON1
ISLR C10orf10
JAK3 IFT122
JAK3 PSG9
JAK3 ACRV1
LETMD1 TGOLN2
MMP23B PCDHGC3
MMP23B IGF1
KLF12 ERP44
LPHN2 GPR124
CFHR2 RAB11B
CFHR2 ZYX
CFHR2 RHOQ
HYAL2 ARPC4
SYNGR4 SLC2A9
TEK GPR116
GPR176 HNRNPUL2
GPR176 HYI
GPR176 C8orf60
AQP2 C6orf35
AQP2 LOC730227
AQP2 SEPT7
EIF4H ZDHHC7
EIF4H RPL36A
RPGRIP1 ZNF665
RPGRIP1 SOX15
CNR2 SLC2A9
CNR2 AGFG1
CNR2 STAT5B
CNR2 GGA3
CNR2 SIGLEC6
CNR2 PAFAH1B2
EFEMP2 BGN
EFEMP2 ODZ4
EFEMP2 OLFML2B
EFEMP2 MOXD1
PTP4A3 SSH1
PTP4A3 FKBP1A
MT1H MT1X
EPYC MT1M
MYBPC2 GPR20
CALCRL PECAM1
ADCYAP1 SSH1
ADCYAP1 MAN1C1
ADCYAP1 PML
CPA2 PAPPA2
CPA2 GGA3
SELE PTGDS
CNBP HNRNPA3
CNBP PCBP1
HFE CASP9
USP5 SETD2
USP5 GTPBP3
USP5 NFKB1
GPR64 TRIM2
NOLC1 MAPKAPK5
RAMP2 EGFL7
RAMP2 LOC100130100
RAMP2 PCDHGC3
RAMP2 TENC1
RAMP2 IGHG1
RAMP2 C10orf10
RAMP2 PTGIS
RAMP2 EPYC
PCDHGC3 CDC42BPB
CDA EPYC
GGT5 ODZ4
GGT5 IGF1
GGT5 C10orf10
GGT5 EPYC
GGT5 RAMP2
ROR2 ZEB1
ROR2 PRKD1
VIL1 RNF128
VIL1 SMAGP
CD3E TRAF3
MN1 IGHG1
MN1 DNM1
MN1 ODZ4
MN1 RPS6KA2
MN1 COL14A1
MN1 ELN
MN1 AKR1C2
MN1 RARRES2
MN1 RAMP2
HNF1B MECOM
HNF1B PDSS1
DDC XK
HNRNPA2B1 TMEM97
POU2AF1 LOC100132941
POU2AF1 IGKV4-1
POU2AF1 FAM20B
POU2AF1 IGHV7-81
NUFIP1 CCRN4L
GFPT2 VGLL3
GFPT2 VCAN
GFPT2 PCSK5
GFPT2 TENC1
GFPT2 AKR1C2
GFPT2 PTGIS
GFPT2 EPYC
FOXN3 ERP44
FOXN3 JAK3
SSPN SPARC
SSPN DCN
SRPX LDB2
SASH3 KLRB1
MLLT3 G3BP2
IL10RA CD69
GJA4 DPT
GJA4 MEOX2
ATG4B AGFG1
AOC3 ADAMTS1
MSLN LOC100130100
MSLN ODZ4
MSLN IGHG1
B3GNT3 F2RL1
BMPR1A SNX27
ZW10 MUS81
ZW10 XPO6
ZW10 PTS
DHRS12 C6orf35
DHRS12 SOX15
DHRS12 COL11A2
ZBED4 HNRNPA2B1
IARS EIF3J
IARS HNRNPA2B1
CDH5 PCSK5
CDH5 ERG
CDH5 GPR116
CDH5 COL14A1
CDH5 TENC1
CDH5 AKR1C2
CDH5 C10orf10
CDH5 TEK
NRF1 AGFG1
NRF1 CALM2
NRF1 BMPR1A
S1PR1 CDC42BPB
S1PR1 ZNF423
S1PR1 PECAM1
S1PR1 PCDHGC3
RPS6KA4 PRKCSH
RPS6KA4 ATP6V0A1
PARVB MN1
VCAN COL5A2
VCAN CDH11
SMCR7L FAM190B
SMCR7L WDR12
SMCR7L PYROXD1
SMCR7L HSPA5
SMCR7L LSM6
NUAK1 CD248
MMP19 HEG1
MMP19 IGF1
MMP19 DPT
MMP19 GFPT2
IRF4 LAX1
PPIC VEGFC
TIE1 EHD2
TIE1 C10orf10
TIE1 MMP23B
TIE1 GFPT2
GAS1 CCL2
GAS1 PCDHGC3
GAS1 TENC1
GAS1 PTGDS
GAS1 AKR1C2
GAS1 SPON1
GAS1 MN1
SLC2A5 SLC2A9
SLC2A5 MYL4
SLC2A5 INHBC
CLP1 YWHAQ
FLRT2 MEOX2
ZNF202 C10orf119
SMC2 OIP5
FCER1G CD74
TK2 DHRS12
PSMC1 ANAPC5
PIGR CFTR
RNGTT TBPL1
CD37 SEPT6
RARG COL11A2
PPID FASTKD2
PPID NUDT21
ZBTB43 ERP44
RBM14 RBM12
RBM14 MRPL3
RBM14 CS
ALOX5AP CFHR2
EMILIN1 PCSK5
EMILIN1 C1R
EMILIN1 RARRES2
EMILIN1 C10orf10
EMILIN1 MN1
EMILIN1 CDH5
MFNG CDC42BPB
AKR1C1 DPT
ADK MATR3
GNG11 PCDHGC3
GNG11 TIE1
NID2 ANGPTL2
NID2 COL18A1
NID2 FSTL1
RBMX2 PUM2
RBMX2 ERCC6
RBMX2 CGGBP1
SFRP4 MT1M
SFRP4 PTGDS
SFRP4 AKR1C2
SFRP4 PTGIS
SFRP4 ISLR
SFRP4 RAMP2
SFRP4 MSLN
METTL1 ZNF576
METTL1 LOC728643
METTL1 TPT1
METTL1 RPS3A
METTL1 TUBB
ZNF212 PACS2
CSTF3 HNRNPC
ARG2 SCLY
ARG2 CGGBP1
VASH1 MINK1
VASH1 BMP1
RAB11FIP2 DIMT1L
RAB11FIP2 ITGB1
IGFBP6 GPR116
AKAP8 TCF3
SLIT3 IGKC
SLIT3 CCL2
SLIT3 SPON1
DNAJB4 NDN
SLA LST1
EMP3 CFH
EMP3 PTGDS
EMP3 C10orf10
EMP3 ISLR
EMP3 EFEMP2
PKD2 CRISPLD2
PKD2 EFEMP2
PKD2 NID2
VEGFB RHOQ
VEGFB CFHR2
VEGFB S1PR1
VEGFB MFNG
MAN2C1 CALCOCO1
CXCL12 CRISPLD2
CXCL12 VGLL3
CXCL12 PDLIM2
CXCL12 CFH
CXCL12 OLFML2B
CXCL12 SPARC
CXCL12 NUAK1
ZEB2 VGLL3
ZEB2 PECAM1
ZEB2 CDH5
ZEB2 S1PR1
SLC7A6 TPT1
SLC7A6 ACTR3
LOXL1 VCAN
MPST SCAP
MPST IFRD2
MPST MRPL3
OTUD4 HSPA8
OTUD4 ZNF202
COL15A1 GPR116
COL15A1 C10orf10
COL15A1 GFPT2
COL15A1 GNG11
PRAF2 RPS6KA2
PRAF2 EFEMP2
PRAF2 EMILIN1
SAT1 EEF1A1
SAT1 ADK
RPP30 ZDHHC6
RPP30 HRH1
CD53 EVI2B
CTBP1 ISCA1
DGKA KIAA0125
DGKA CD1D
DGKA SASH3
PDLIM7 SPON1
PDLIM7 PRKCDBP
PDLIM7 RARRES2
PDLIM7 EPYC
PDLIM7 SFRP4
PDLIM7 COL15A1
IDE H2AFY
COL5A1 CRISPLD2
CNOT4 TCTN3
TUSC2 SPCS1
TUSC2 ITGB1
CDC2 CEP55
FAM53B GGA3
FAM53B ST7
RHOG LILRA6
RHOG BMP1
MAP1A NXPH3
PDGFRA S1PR1
RAPGEF2 YWHAQ
RAPGEF2 TUBB
RAPGEF2 NACA
MAD2L1BP NIPA2
MAD2L1BP PTBP1
FBLN5 HEG1
ARHGEF1 PICALM
HMBS DDX21
HCLS1 ARHGAP15
HCLS1 GIMAP5
HCLS1 MYO1F
ADAM12 SLIT3
NAGA SSH1
NAGA MYH9
PLAGL2 CHEK1
E2F1 WDR12
E2F1 SMCR7L
E2F1 LDHA
EPHB4 SMCR7L
CDC23 BTF3
CDC23 HARS2
CD93 TEK
CD93 ZEB2
PGAP3 DPT
PGAP3 SLIT3
VAMP7 PSMG2
DRG1 ST13
ABCC1 ZNF576
SEC24B LUC7L2
SYNPO MN1
SYNPO CDH5
MAPKAPK3 LOC728643
FBN1 CDH11
R3HDM1 MUS81
R3HDM1 CPSF7
R3HDM1 SF3B1
R3HDM1 INHBC
R3HDM1 METTL1
R3HDM1 ABCC1
DUSP11 PIK3C2A
TRIM26 ST7
MEN1 GTPBP3
SLC30A9 C4orf43
EPS8 IFRD2
EPS8 MRPL3
DLGAP4 KLHDC3
ARL2 RPL10
AIMP1 PPID
DHFR PPID
CTCF SF3B1
CTCF HNRNPR
CTCF SFRS3
CTCF METTL1
MBD2 ELK1
MBD2 CEACAM3
HCFC1 DDX11
CPSF6 HSPA8
CPSF6 RBM12
COPS2 METAP2
PCOLCE COL1A1
PCOLCE ADAM12
PCOLCE SPARC
PCOLCE PCDHGC3
LPIN2 COL11A2
ERLIN1 SUCLG2
ERLIN1 OCRL
AP3S1 ITGB1
ERLIN1 HSDL2
DNAJC7 CCDC59
DNAJC7 HSPA5
TCERG1 LARP1
TCERG1 MRPL3
TCOF1 EEF1E1
KDM5C TBC1D10B
KDM5C PIK3R5
KDM5C ADD1
KDM5C ELK1
KDM5C FAM53B
KDM5C ARFRP1
KDM5C DLGAP4
KDM5C MBD2
TRAM2 RAB3IL1
TRAM2 PML
MAML1 MATR3
MAML1 RAB7A
TOR1A TSTD2
SENP6 KIAA0776
COL1A1 VEGFC
COL1A1 PPIC
FEZ2 RHOG
LYPLA2 LYPLA2P1
SERPINF1 VCAN
SERPINF1 SPARC
PDGFRB PDLIM2
PDGFRB MXRA8
PDGFRB NRP1
PDGFRB EFEMP2
TOMM40 TUBB
TOMM40 METTL1
DNM2 PRKCSH
LSS SAP130
NNMT CCL2
NNMT ODZ4
NNMT EHD2
NNMT PTGIS
EIF3M METTL5
EIF3M LSM8
EIF3M C11orf57
EIF3M RHEB
EIF3M HNRNPA1L1
EIF3M ACTR3
EIF3M LARP1
EIF3M SPTBN1
EIF3M RPL7
EIF3M MRPL3
EIF3M SAT1
EIF3M DDX21
VASP PGPEP1
VASP SLC7A6
SRPK1 NCBP1
PTBP1 PRDM4
PTBP1 GCN1L1
PTBP1 HNRNPA2B1
AP2S1 PRKCSH
NUP153 CNBP
SEC14L1 PDGFRA
PLTP LOC100130100
PLTP IGHG1
PLTP C10orf10
PLTP TIE1
PLTP SFRP4
KPNA1 PAK2
ACAA1 FAM53B
EXT2 UXS1
MORF4L2 HNRNPR
HNRPDL FAM53C
RSU1 CLASP1
SETX B2M
SETX ADO
WDR82 TUBB
WDR82 RAB1A
ETFA TJP2
MCM6 SKP2
FAM3C SCP2
CYB5R3 VKORC1
EPCAM EMG1
EPCAM ATP2A2
EPCAM DDX21
PRKAB1 FBXO34
FAM127A THY1
FAM127A MAPK8IP3
FAM127A COL6A2
FAM127A MN1
FAM127A NOTCH3
ENG GPR116
ENG FCN1
ENG CD93
VPS26A ADO
VPS26A SFRS3
VPS26A CTCF
LBR CHEK1
FBLN1 ADAM12
FBLN1 IGF1
FBLN1 COL6A2
FBLN1 SLIT3
RELA PIK3R5
RELA ST7
RELA MBD2
RELA KDM5C
AIP ATP6V0A1
AIP RHOG
SNRPA HNRNPD
ELAVL1 LARP1
ELAVL1 ATP2A2
ELAVL1 CS
ELAVL1 CPSF6
ELAVL1 PRPF4B
EPB41L2 MET
NIPSNAP1 MTPAP
NIPSNAP1 CDC5L
NIPSNAP1 POLR2B
HSPG2 VGLL3
HSPG2 FOSL2
HSPG2 COL1A1
HSPG2 RPS6KA2
HSPG2 COL6A2
HSPG2 PTRF
HSPG2 EPYC
HSPG2 MMP19
HSPG2 SLIT3
HSPG2 COL15A1
HSPG2 PRAF2
HSPG2 S1PR1
HSPG2 CD93
EIF2B1 MATR3
EIF2B1 ADO
EIF2B1 RAB1A
EIF2B1 GORASP2
DARS RAPGEF2
DARS GTF3C3
CNN2 ARHGAP1
CNN2 ADD1
CNN2 PRKCSH
CNN2 ST7
CNN2 KDM5C
PHB2 MRPL3
COX7A2 MAPKAPK3
ZC3H15 CHORDC1
ZC3H15 ILF3
ZC3H15 HNRNPA2B1
SFPQ RPAP3
SFPQ OTUD4
ETF1 LOC728643
ETF1 SLC25A46
ETF1 CD164
ETF1 MAT2B
ID2 PICALM
ID2 AP2S1
VAMP2 CFHR2
VAMP2 HSPG2
MCM3 DDX18
TOMM70A MRPL3
IGFBP4 C10orf10
IGFBP4 COL6A2
IGFBP4 ISLR
IGFBP4 SELE
IGFBP4 GFPT2
PFDN1 PRKCSH
MARS RAPGEF2
GBF1 TAF6
GBF1 TOM1
PLEKHB2 RAC1
IGF2R SLC7A6
DHX15 CDKN2AIP
DHX15 DCLRE1A
CRTAP TPCN1
CRTAP ACAA1
COPB1 HNRNPR
COPB1 MORF4L2
BAZ2A SOX15
BAZ2A COL11A2
BAZ2A KDM5C
UBE2D2 ZFC3H1
RARS RPAP3
RARS HSDL2
MYL12A ACTR3
MYL12A PSG9
MYL12A ERP44
MYL12A MAML1
MYL12A SETX
MYL12A ARIH1
SEPT11 SOX15
SEPT11 RAB2A
ANXA4 MCTP2
BGN IGL@
BGN IGKV4-1
BGN PTGDS
BGN IGFBP4
SYPL1 ZBED5
SYPL1 MMADHC
SYPL1 TFCP2
RPS16 UBA52
SREBF2 ADSL
SREBF2 ZW10
SREBF2 DCP1A
DDX1 ATIC
CAPZA2 STX18
CAPZA2 BTF3
CAPZA2 RHEB
CAPZA2 EIF3M
CAPZA2 COPB1
SRRM1 LSS
DDX3X METTL5
DDX3X DENR
TNFAIP1 MYL4
TNFAIP1 GGA3
TNFAIP1 SIGLEC6
TNFAIP1 XPC
FBXO7 HMG20A
FBXO7 TUG1
PUM1 SCLY
PUM1 CNOT4
NFE2L2 ETF1
NFE2L2 CAPZA2
MGAT1 TBC1D2B
ARF4 UBE2J1
ARF4 ARPC2
ARF4 ZFAND5
ARF4 PCBP1
ARF4 PPP6C
BCLAF1 ACTG1
BCLAF1 ASXL1
BCLAF1 RBM12
BCLAF1 TXNDC9
BCLAF1 AKAP8
BCLAF1 WDR82
BCLAF1 BAT3
BCLAF1 SREBF2
SMARCC1 METAP1
SMARCC1 DCLRE1A
SMARCC1 CS
SF3B1 YTHDC1
MMP2 COL1A1
MMP2 PCDHGC3
MMP2 EMILIN1
RCN1 EIF3M
GNAI2 SOCS3
ANP32A WDR73
EIF5B AGFG1
EIF5B PRPF40A
EIF1AX SC4MOL
IPO7 PRPF4B
IPO7 RBM14
IPO7 EIF5B
TRIM28 ARPC5
PSME3 G3BP2
PDHA1 SMAGP
ABLIM1 PDLIM1
RPL31 RPL29P6
RPL31 RPS9
SDCBP STX7
SDCBP INPP5D
SEC31A RTN4
DEK ZC3H15
RPS23 RPL29P6
RPS23 TPT1
RPS23 RPS9
RPS23 EIF3K
SRPR ATP6V0A1
EIF4A2 TPT1
EIF4A2 MATR3
EIF4A2 ZFAND5
EIF4A2 HNRPDL
EIF4A2 MAML1
EIF4A2 SETX
EIF4A2 MYL12A
RPLP2 RPL27A
TRA2B MRPL3
TRA2B XPO1
TRA2B SMCR7L
PGAM1 TUBA1B
CCT4 MRPL3
CCT4 DARS
NOP56 USP3
NOP56 NIPA2
NOP56 DDX21
NOP56 HNRNPA2B1
RNF114 PA2G4
H2AFZ CACYBP
ZNF207 PTS
RPS15 UBA52
ZYX SH3BGRL3
ZYX VEGFB
HSPD1 PPP2R1B
LRP1 CDC42BPB
LRP1 ODZ4
LRP1 HEG1
LRP1 COL14A1
LRP1 TENC1
LRP1 PTGDS
LRP1 RAMP2
LRP1 CDH5
LRP1 NUAK1
LRP1 TIE1
LRP1 LTBP4
LRP1 EMP3
LRP1 ZEB2
LRP1 PRAF2
LRP1 NOTCH3
LRP1 SYNPO
LRP1 ZFP36
LRP1 ZYX
sept-06 EGFR
HNRNPK PRPF4B
HNRNPK ELAVL1
PTMA ZNF576
PTMA BTF3
PTMA TPT1
PTMA ACTR3
PTMA PDCD11
PTMA RAB1A
PTMA SFRS3
PTMA R3HDM1
PTMA DARS
RAN HNRNPA2B1
RAN UBE2N
PGK1 HSPA8
NACA ACTG1
NACA YWHAQ
NACA TUBB
NACA METTL1
ACTR2 EEF1A1
ACTR2 CIT
ACTR2 MAPK14
ACTR2 SAT1
ACTR2 IPO7
PPP1CC TM9SF3
PPP1CC NIPA2
PPP1CC VDAC1
PPP1CC METAP2
PPP1CC RNF44
PPP1CC TAF9
PPP1CC NOP56
ACTR1A RNPEPL1
RPL13A RPS23
FKBP1A RPS6KA4
FKBP1A KDM5C
PRKCSH CALR
KDELR2 ZDHHC7
KDELR2 TGOLN2
PPP2R1A ADD1
PPP2R1A OPA1
PPP2R1A AP2A2
YWHAQ PUM2
YWHAQ GTPBP3
YWHAQ DDX11
YWHAQ PDCD11
YWHAQ HNRNPR
HSPA9 PPA2
HSPA9 MRPS27
HSPA9 PPID
LAPTM4A DUSP11
UBE2D3 RNF40
SPARC COL6A3
LDHA DENR
LDHA SAE1
LDHA PTMA
LDHA ATP2A2
LDHA DDX21
NUCB1 DCHS1
NUCB1 SYDE1
NUCB1 MINK1
NUCB1 C9orf16
NUCB1 JUNB
GABARAP CAMTA2
SET NPM1
MATR3 PIGG
MATR3 KDM3B
WDR1 ACTR3
WDR1 ACTR2
NCL USP3
NCL PTGES2
NCL NAT10
NCL TUBGCP4
NCL PTBP1
NCL CS
NCL ZC3H15
NCL DHX15
HSP90B1 RPN1
EIF3A C10orf119
HNRNPU HNRNPK
RPS3A NAP1L1
RPS3A SMCR7L
RPS3A EIF3M
RPS3A PPP1CC
HNRNPK ENTPD7
HNRNPK EEF1A1
HNRNPK CYFIP1
HNRNPK ADK
HNRNPK SAT1
HNRNPK CDC23
HNRNPK VPS26A
HNRNPK KDM3B
HNRNPK HNRNPH1
HNRNPK sept-06
HNRNPK FAM120A
HNRNPK MATR3
RPS10 RPS18
RPS25 EIF1
RPL4 RPLP0
C11orf58 TXNDC9
H3F3A SMC3
H3F3A RPS3A
OAZ1 PEX16
OAZ1 SRP19
C19orf50 PCIF1
C19orf50 LOC644096
C19orf50 YWHAQ
HNRNPD RBM12
HNRNPD HSPA5
HNRNPD METAP2
HNRNPD HNRNPUL1
HNRNPD MAEA
HNRNPD SRP9
SMNDC1 TSEN34
SMNDC1 RAB7A
SMNDC1 EIF1
SMNDC1 ARF4
SART3 PRDM4
SART3 MARS
SART3 UTP20
SART3 SMCR7L
SART3 TAF7
SART3 LDHA
CANX ETF1
IK UBE2D2
NPM1 PRDM4
NPM1 SMCR7L
NPM1 EIF3M
NPM1 RPS3A
RHOA DCP1A
RHOA SETD2
RHOA SF3B1
RHOA OPHN1
RHOA CNBP
RHOA SETX
RHOA EIF2B1
RHOA ARCN1
RHOA ARF4
RHOA ZNF207
NONO NKRF
YY1 COPB1
KHDRBS1 SFPQ
KHDRBS1 YME1L1
RPL17 RPL22
CBX3 SLC30A9
CBX3 DDX3X
CBX3 HNRNPD
RPL6 RPL13A
RPL9 RPS2
RPL9 EIF3L
RPS11 UBA52
RPS11 RPS9
RPL27 TPT1
RPL27 RPS9
RPL27 RPL13
RPL27 RPL31
RPL27 RPS23
RPL18 RPS14
RPS13 RPS6
RPS13 RPL37A
HNRNPA1 POM121
HNRNPA1 ACTR3
HNRNPA1 METAP2
HNRNPA1 MAEA
HNRNPA1 RBM14
HNRNPA1 CPSF6
HNRNPA1 TCERG1
HNRNPA1 PRPF4B
HNRNPA1 ELAVL1
HNRNPA1 RPL41
HNRNPA1 ACTR2
sept-06 SETX
sept-06 COPB1
RPL24 RPS16
RPL11 RPL5
GDI2 MTPAP
GDI2 SFPQ
SRP14 SRP19
SRP14 PRKAR1A
EIF4G2 CSTF1
EIF4G2 PYROXD1
EIF4G2 ZNF576
EIF4G2 UBP1
EIF4G2 FXC1
EIF4G2 BTF3
EIF4G2 EEF1A1
EIF4G2 ACTR3
EIF4G2 LARP1
EIF4G2 ATP2A2
EIF4G2 RBM14
EIF4G2 SAT1
EIF4G2 CTBP1
EIF4G2 ELAVL1
EIF4G2 PWP1
EIF4G2 TOMM70A
EIF4G2 CAPZA2
EIF4G2 IPO7
EIF4G2 HNRNPK
EIF4G2 ACTR2
EIF4G2 PPP1CC
EIF4G2 NPM1
EIF4G2 CBX3
EIF4G2 HNRNPA1
PMS2L11 SARS2
PMS2L11 MUC8
PMS2L11 GGA3
PMS2L11 CYP2A6
PMS2L11 ACRV1
ESRRA MFSD9
ESRRA HOXA10
PAX8 LIMD1
PAX8 PSG9
ACTB ACTR3
ACTB VASP
ACTB RHOA
DCAF15 TPM4
BCAN RBM12B
PCIF1 TIAM2
LOC729580 FKBP1A
WNT6 ADAMTSL4
WNT6 MUC8
WNT6 SCAPER
WNT6 SIP1
WNT6 SLC4A4
WNT6 TBX6
WNT6 ADAM21
WNT6 CNR2
WNT6 BMPR1A
WNT6 NRF1
WNT6 SLC2A5
WNT6 ACTN2
RHOT2 ADCYAP1
WDR48 LOC100133166
UBE2D4 MLH3
UBE2D4 TGOLN2
UBE2D4 CDC42
UBE2D4 C7orf44
UBE2D4 RBMX2
UBE2D4 NUDCD3
GPR153 NFYB
MOSPD2 KIAA1219
MOSPD2 SCLY
MOSPD2 RHEB
MOSPD2 EGFR
MOSPD2 ACTR2
GIMAP5 IL16
GIMAP5 PRKCB
GIMAP5 BTK
GIMAP5 SPOCK2
PPP2R5B PIK3R5
PPP2R5B RELA
GSK3A SLC1A7
GSK3A SIGLEC6
GSK3A NRF1
RCN3 VGLL3
RCN3 PDLIM2
RCN3 EGFL7
RCN3 ADAM12
RCN3 AKR1C2
RCN3 NUAK1
RCN3 TIE1
RCN3 GAS1
RCN3 EMP3
DND1 OPA1
DND1 AP2A2
DND1 ITGB1
DND1 GGA3
DND1 CPA2
DND1 NRF1
DVL2 ARID1A
DVL2 MAN2C1
PLSCR3 MPRIP
C19orf22 AQP2
C19orf22 AP3D1
CHPF2 KLHDC3
RANBP10 SYPL1
INTS5 CLP1
INTS5 TRA2B
C11orf24 PRKCSH
C11orf24 DLGAP4
C11orf24 GBF1
TMEM222 C11orf24
TMEM222 NXPH3
TMEM222 CABIN1
C20orf27 YWHAQ
C20orf27 AKAP8
PEX16 PCIF1
PEX16 ADPGK
PEX16 TMC7
PEX16 TIAM2
PEX16 SIP1
PEX16 GORASP2
PRDM4 SAE1
PRDM4 UTP20
PRDM4 ATP2A2
PRDM4 SMCR7L
PRDM4 MAPKAPK3
RP5-1077B9.4 BCAN
RP5-1077B9.4 HYI
RP5-1077B9.4 SOX15
RP5-1077B9.4 ARHGAP1
RP5-1077B9.4 DLGAP4
RP5-1077B9.4 BAZ2A
N4BP1 RBM12B
N4BP1 HYI
N4BP1 TBC1D10B
N4BP1 PIK3R5
N4BP1 TPCN1
N4BP1 SOX15
N4BP1 CACNA1A
N4BP1 ADD1
N4BP1 HNRPDL
N4BP1 TRIO
N4BP1 CEACAM3
N4BP1 RELA
N4BP1 CNN2
N4BP1 GBF1
N4BP1 SRPR
N4BP1 FKBP1A
CXXC1 COL11A2
CXXC1 AQP2
CXXC1 SF3A1
CCDC101 GGA3
CCDC101 CNR2
SLC48A1 C19orf22
SLC48A1 SCAMP2
SLC48A1 SEPT7
SLC48A1 GNAO1
SLC48A1 ACAA1
PRR5 C11orf24
ATP5SL DIMT1L
ATP5SL PIK3C2A
FAM65A ADCYAP1
FAM65A ILK
HCFC1R1 PCDHGC3
HCFC1R1 EFEMP2
EHD2 HCFC1R1
EHD2 PDGFD
EHD2 PDLIM2
EHD2 MMRN2
EHD2 COL1A1
EHD2 PRKCDBP
EHD2 ANGPTL2
EHD2 COL5A1
EHD2 MCAM
EHD2 MOXD1
EHD2 RARRES2
EHD2 COL6A2
EHD2 ISLR
EHD2 PRKD1
EHD2 MFNG
EHD2 GNG11
EHD2 NID2
EHD2 IGFBP6
EHD2 GUCY1B3
EHD2 CXCL12
EHD2 PDLIM7
EHD2 TLN1
EHD2 PDGFRA
EHD2 FOXO1
EHD2 PDGFRB
EHD2 GAS7
EHD2 FAM127A
EHD2 ENG
EHD2 IGFBP4
EHD2 ITGA5
EHD2 ZYX
SYDE1 C1QTNF1
SYDE1 VASH1
TBC1D13 POLR3B
TBC1D13 SETX
WRAP53 SLC12A9
WRAP53 POLR3B
WRAP53 PRPS1
WRAP53 BCS1L
WRAP53 MYL12A
VPS33B PML
VPS33B BAZ2A
TMEM161A PUM2
C9orf16 RP5-1077B9.4
C9orf16 RPS6KA4
C9orf16 PITPNM1
FKBP8 MAPK8IP3
FKBP8 C10orf10
FKBP8 PRAF2
FKBP8 FAM127A
FKBP8 HSPG2
GJA4 ERG
GJA4 S1PR1
SET USP3
SET MRPS2
SET WHSC1
SET TAF9
SBF1 PMEPA1
SBF1 PICALM
SBF1 PRKCSH
EPOR DRD5
EPOR ACRV1
E2F4 ALS2CL
E2F4 PCDHGA1
E2F4 ARPC4
E2F4 SIGLEC6
E2F4 CDR2
E2F4 CNR2
E2F4 ZW10
STAB1 EHD2
STAB1 MOXD1
STAB1 CXCL12
ADRBK1 CXXC1
ADRBK1 AQP2
ADRBK1 RPGRIP1
ADRBK1 FAM53B
MADD SF3B1
MADD YWHAQ
DMPK ARHGDIA
JRK TBC1D13
JRK C12orf4
JRK ZNF384
JRK MYL12A
LRCH4 SLC2A1
CABIN1 SLC25A28
CABIN1 STRN4
CABIN1 MYO9B
CABIN1 KLHDC3
CABIN1 ARHGDIA
CABIN1 CALCOCO1
CABIN1 TAF6
MVK OGFOD2
MVK AGFG1
MVK RAB7A
MVK EIF1
MVK GORASP2
MVK PSMD9
MVK ZW10
MVK ZBTB43
MVK TNFAIP1
MVK ARF4
PGAP3 PDGFD
PGAP3 ZNF423
PGAP3 GPR116
PGAP3 TEK
PGAP3 GAS7
IFFO1 STAB1
IFFO1 THY1
IFFO1 VEGFC
IFFO1 EFEMP2
IFFO1 PRKD1
IFFO1 S1PR1
IFFO1 NID2
IFFO1 CSF1R
IFFO1 NR3C1
IKBKG CXXC1
IKBKG RELA
IKBKG SF3A1
CD40 SOX15
CD40 FAM53B
CAMK2B ADRBK1
CAMK2B IFT122
CAMK2B CLDN6
CAMK2B ACRV1
CAMK2B CNR2
CASP2 PPP1R10
WHSC2 PIGC
WHSC2 PPRC1
WHSC2 SENP6
WHSC2 ACP1
WHSC2 PRDX6
ARAP1 GGA3
TBC1D22A CNTD2
DMWD C11orf24
DMWD TMEM222
DMWD RP5-1077B9.4
DMWD HYI
DMWD C8orf60
DMWD ST7
DMWD GPR176
DMWD DLGAP4
DMWD AP2S1
DMWD BAZ2A
DMWD ACTR1A
AGPAT1 DVL2
AGPAT1 C11orf24
AGPAT1 TMEM222
AGPAT1 C9orf16
AGPAT1 HNRNPUL2
AGPAT1 CAMK1G
AGPAT1 RNASEH2B
AGPAT1 HNRPDL
AGPAT1 NFKB2
AGPAT1 GRK5
AGPAT1 TAF6
AGPAT1 TRIM26
AGPAT1 CABIN1
AGPAT1 AP2S1
AGPAT1 SF3A1
AGPAT1 FKBP1A
CSTF1 BTF3
CSTF1 TUBB
CSTF1 RSRC2
CSTF1 SPTLC1
CSTF1 BCLAF1
CSTF1 UBE2D3
PVR EXPH5
FAM89B SYDE1
FAM89B CABIN1
FAM89B KLHDC3
FAM89B PDE6G
FAM89B FEZ2
LMF2 JAG2
AGAP8 AGAP4
CUGBP1 LOC644096
NOD1 SSH1
C1QTNF1 TNS1
BICC1 OR2S2
FAM48A TBC1D10B
VGLL3 CRISPLD2
NSUN7 SCLY
MGAT4B PDSS1
LMBR1L C8orf60
TAC3 CCRN4L
SLC2A9 SLC12A9
MYH14 TMEM176B
MEPCE LOC644096
UXS1 MANSC1
RAB3IL1 C1orf61
PORCN SSH1
POLR3B SCLY
POLR3B C7orf49
TMEM204 GPR124
MRPS22 MCTP2
FKBP11 SH3BGRL3
RNF34 RIC8B
LIMD1 SLC28A3
LIMD1 SLC12A9
GIMAP5 ARHGAP15
C15orf29 ACTG1
LHFP ELTD1
ABHD10 POLR3B
SLC35C1 TMEM176B
C14orf133 C17orf85
REV1 LUC7L2
C11orf24 NXPH3
NUP50 HSPA8
CENPT NXPH3
SCAMP2 CRTC3
SMAP1 GTF2IRD1
NFYB C16orf68
C20orf4 OGFOD1
C20orf4 MUS81
COPS4 C2orf42
SAE1 CCDC59
MRPL42 AGFG1
C10orf119 MANSC1
C10orf119 UXS1
C15orf24 SLC12A7
NAT10 HEATR2
PMEPA1 NXPH3
SLMO2 YTHDF1
TM9SF3 MRPL42
RPL7A RPS2
RPS2 AVPI1
COL1A1 VGLL3
RPL36A SCLY
RPL36A CISD1
MLH3 LIMD1
CAMK1G HYI
MUC3A SLC35C1
NTRK3 C6orf134
NTRK3 SOX15
COL11A2 RBM12B
COL11A2 TPCN1
ARHGAP1 C7orf25
IFT122 RNF216
IFT122 AGFG1
IFT122 RUNX1T1
MUC8 CCRN4L
MUC8 TAC3
LOC728643 HNRNPD
TPT1 RP3-377H14.5
TPT1 DCP1A
TPT1 RPL29P6
PUM2 SLC12A9
PUM2 TPT1
PLCL2 RAB3IL1
MYL4 UIMC1
MYL4 PUM2
PRINS SLC12A9
PRINS LIMD1
IGLL3 IGKV1OR15-118
MINK1 NOD1
PCDHGC3 PLSCR3
PCDHGC3 IGHG1
PCDHGC3 IGKC
AP2A2 SLC2A9
LOC730227 SOX15
TRA@ IGHG1
SNX13 RIN3
RNASEH2B C8orf60
SETD2 MUS81
IGHD IGLV3-19
IGHD IGHM
ATP6V1D CPSF7
ATP6V1D TSSK2
KCTD20 LIMD1
BTF3 LOC728643
XPO6 GMEB2
XPO6 LOC644096
XPO6 OGFOD1
MPRIP SSH1
MPRIP DUSP22
MPRIP CTDSP1
FAM20B IGHM
HNRNPC ZNF576
EXPH5 CPSF7
ADD1 C7orf25
ADD1 PIK3R5
ADD1 SARS2
ADD1 CAMK1G
ADD1 RUNX1T1
ADD1 FEZ2
RHOQ FKBP11
KLHDC3 STRN4
KLHDC3 MPRIP
HSP90AA1 HSPA8
TPT1 RPS2
TPT1 SNX27
TPT1 AIPL1
TPT1 PGPEP1
TPT1 TXNL4B
TPT1 MATR3
CALR C19orf10
SEPT6 GIMAP5
PSMB1 PTMA
CLN5 LOH3CR2A
CLN5 CTDSP1
HCG26 COL11A2
ATP6V0E1 C15orf24
FKBP1A SSH1
FKBP1A ST6GALNAC4
FKBP1A RAB3IL1
FKBP1A MPRIP
PRKCSH RNPEPL1
DNAJC4 RDH11
BGN VCAN
SUMO2 TSEN34
PYROXD1 REXO2
THY1 VGLL3
THY1 PDLIM2
THY1 CD248
THY1 ZNF423
NOL7 FXC1
MET SNX27
NGDN XPO6
RBMX UTP14A
ZMYM6 SSH1
PCSK5 EGFL7
PCSK5 CDC42BPB
OIP5 RACGAP1
ARPC2 CCDC90B
ARPC2 UBE2J1
ARPC2 UBB
NUDT21 CDKN2AIP
COL6A1 ZFPM2
MXRA8 PDLIM2
RHEB EEF1A1
MFSD9 UTP14A
POM121 FAM136A
POM121 EEF1A1
POM121 RHEB
COL6A2 ZFPM2
ODZ4 LOC100130100
ODZ4 ADAM12
RQCD1 MUS81
MAPK8IP3 DNM1
TSTD2 ZNF665
SEPT7 CBARA1
SEPT7 ATP6V0E1
HOXA10 UTP14A
OLFML2B ZFPM2
OLFML2B COL6A1
MFAP3 FBXO38
ACTR3 GLS
ACTR3 UBE2J1
ACTR3 TPT1
ACTR3 C11orf57
ACTR3 SPG21
ACTR3 POM121
TAF4 ZFP64
RPL23A TPT1
SLC35D2 HKDC1
LPCAT4 SLC35C1
HEG1 VGLL3
ZFC3H1 GOSR2
TTC28 ELK3
GOSR1 ZNF576
TPI1 TUBA1B
PRKCDBP CRISPLD2
PRKCDBP FOSL2
PRKCDBP THY1
PRKCDBP ODZ4
PRKCDBP HEG1
ANGPTL2 COL6A1
ANGPTL2 SGCD
RPIA UTP14A
EML3 MPRIP
RPS6KA2 THY1
RPS6KA2 PCSK5
CSTF2T ADPGK
KLHL18 TPT1
MAPKAPK5 SPATA5L1
COL14A1 LOC100130100
COL14A1 AKR1C1
SUB1 BTF3
DNMBP BRCC3
ASB1 TPCN1
TBC1D2B RAB3IL1
SFRS12 PIGG
PLEKHM1 CTDSP1
LARP4 DENR
CAMSAP1 RHEB
NF1 FAM48A
METAP1 CECR5
METAP1 RBMX
ELN IGL@
ELN CCL2
SPARC CRISPLD2
SPARC COL1A1
SPARC THY1
SPARC ADAM12
SPARC COL6A2
TNPO1 DIMT1L
KIAA0776 UBE2J1
KIAA0776 PUM2
STX7 ARPC2
STX7 LIMS1
CHD9 NOD1
PTPN11 ZFP64
PTPN11 MMADHC
PTPN11 BTF3
PTPN11 RHEB
CAST ZDHHC7
RPS17 RPS16
DLAT MFSD9
MAP4 LIMS1
STAT5B MYL4
STAT5B SSH1
LSM12 USP3
LSM12 PTBP1
PPPDE2 RPL36A
PDE8A SYNJ2
PIP5K1C CLN5
KIAA0892 TBC1D10B
ADO SETD2
ADO BTF3
ADO ACTR3
ADO ZFC3H1
TENC1 ODZ4
COL5A1 ADAM12
DNAJC13 RECQL
HNRPDL C8orf60
HNRPDL DNAJC4
YWHAQ EIF4B
YWHAQ C15orf29
YWHAQ BMPR1A
PDCD11 EEF1A1
GLYR1 ARHGAP15
GLYR1 GIMAP5
UBE3B YTHDC1
RPS3A ZNF576
RPS3A SFRS2B
RPS3A RPL23A
RPS3A RPL13A
ZNF384 C12orf4
ZNF384 COPS4
SCAP PRKAR2A
TUBB HMG20A
TUBB LOC728643
TUBB HNRNPC
TUBB BMPR1A
TUBB CAMSAP1
TUBB RPS3A
KIAA0746 DTX4
KHSRP CARM1
ATP13A3 TIMM23
NUP205 CHCHD3
ASXL1 LSM14A
ASXL1 SLC2A9
ASXL1 CPSF7
ASXL1 C20orf4
ASXL1 XPO6
OPA1 SLC12A9
OPA1 NKIRAS2
OPA1 FEZ2
OPA1 ADD1
OPA1 STX7
PTGDS FAM20B
RBM12 SENP2
RBM12 AQR
ARID1A MPRIP
GCN1L1 MTPAP
GCN1L1 RBM12
LARP1 HSPA8
LARP1 PRDM10
LARP1 HSP90AA1
LARP1 EEF1A1
LARP1 HNRNPA1L1
LARP1 ACTR3
LARP1 RBM12
LARP1 GCN1L1
CYFIP1 SET
NIPA2 LARP4
TCTN3 SCLY
TCTN3 ZNF22
TCTN3 KLHL18
TCTN3 FBXO38
SLC39A14 C19orf10
BAT2 RPL7P23
MLL CSTF2T
MLL GABRQ
SPTBN1 EEF1A1
MAZ CALR
SR140 PTPN11
GLG1 C14orf133
GLG1 SEPT7
TGOLN2 ZDHHC7
RPL7 HNRNPA1L1
VDAC1 YTHDF1
VDAC1 PTBP1
VDAC1 MAPKAPK5
VDAC1 MRPS27
VDAC1 NIPA2
RSL1D1 RBMX
RSL1D1 METAP1
UBXN4 ARFIP1
ACTG1 HMG20A
ACTG1 CPSF7
RPLP0 RPL14
LRPPRC RPIA
RAB7A SLC2A9
RAB7A AGFG1
RAB7A UBE2NL
RAB7A ARPC2
RAB7A OPA1
EIF1 ADPGK
EIF1 NGDN
EIF1 STX7
IPO5 WDR12
NOLC1 PDSS1
ITGB1 OPA1
RPL13A RPL29P6
RPL13A RPS9
HSPA5 MARS
HNRNPA3 HNRNPA3P1
EEF1G RPS2
EEF1G RPL7A
EEF1G RPL14
IGH@ PTGDS
CYP3A7 MRPS35
GGA3 CCRN4L
GGA3 RDH11
GGA3 SOX15
GGA3 DNAJC4
GGA3 STAT5B
GGA3 HNRPDL
GGA3 PAPPA2
AP2A2 MFN2
UBE2D1 ACTR3
BID TFB1M
BID ZDHHC6
ARHGDIA GPSM3
EID1 AZI2
EID1 CCPG1
BBC3 RAB3IL1
RNF114 SLMO2
ARPC4 RUNX1T1
ARPC4 AP2A2
PTGDS FAIM3
PTGDS EGFL7
PTGDS COL14A1
PTGDS ELN
AKR1C2 LOC100130100
LOC440871 PTGDS
LOC642131 LOC100132941
IGHV7-81 PTGDS
IGHG1 COL14A1
IGHG1 AKR1C2
VCAN LOX
EGFR TCTN3
NACAP1 DIMT1L
IFNA17 GRM7
ILF3 CCDC59
MTAP SLC2A9
EEF1G RPLP0
TUBGCP4 NOP2
TUBGCP4 SET
TUBGCP4 PTBP1
UBC TPT1
CYP2A6 TCP10L
CYP2A6 CCRN4L
CYP2A6 C6orf134
CYP2A6 NTRK3
CYP2A6 RUNX1T1
CYP2A6 HTR3A
CYP2A6 AP2A2
PTBP1 CYFIP1
PTBP1 UBP1
SF3B1 SNX27
SF3B1 MUS81
SF3B1 HMG20A
SF3B1 BTF3
SF3B1 SUB1
SF3B1 ADO
SIP1 SNX13
PCDHGC3 CRISPLD2
PCDHGC3 SPARC
AP2S1 C11orf24
PML HYI
PML MINK1
PML TBC1D2B
SLC1A7 IFT122
SLC1A7 MYL4
SLC1A7 GGA3
CTNNA1 MRPS27
ACVRL1 SSH1
PDE4D PRINS
PDE4D MTAP
NOX1 GRM8
SIGLEC6 C14orf162
SIGLEC6 AGFG1
SIGLEC6 PUM2
SIGLEC6 MYL4
SIGLEC6 CSTF2T
SIGLEC6 OPA1
SIGLEC6 PCDHGA1
SIP1 PIH1D1
SIP1 TPT1
SIP1 SIGLEC6
CASP9 IFT122
CASP9 RAB7A
SLC4A4 GABRQ
SLC25A16 ACTG1
SNX3 PICALM
RPL13A RPL3
LAIR1 TM6SF1
TRIM10 SNX27
MAPK14 PDE8A
CCKBR HAND1
ELK1 C6orf134
ELK1 HNRPDL
ELK1 GGA3
HSPA8 RBMX
HSPA8 MFSD9
HSPA8 MRPS27
HSPA8 NOLC1
DDX52 COMMD8
ZFAND5 MATR3
ZFAND5 ACTR3
ZFAND5 ADO
GPR35 ATP10B
HSP90AA1 RBM12
PAFAH1B2 RUNX1T1
PAFAH1B2 ITGB1
PDE6G GPSM3
PDE6G KLHDC3
VEGFC CDC42BPB
VEGFC COL5A1
ADRA2A WHAMML2
ADRA2A CFH
METAP2 GTPBP1
METAP2 HNRNPC
METAP2 LARP1
IL16 SEPT6
DCLRE1A NUDT21
DCLRE1A MAPKAPK5
DCLRE1A METAP1
CD69 MYO1F
ADAM19 RPL7P23
TMPO SFRS7
MOXD1 THY1
MOXD1 HEG1
ERAP1 SLC24A6
ERAP1 MYL4
PTP4A3 SOX15
PTS ACTR3
KIAA0947 YWHAQ
TGFB1I1 TNS1
ALDH1B1 ACSL5
CD74 LAIR1
ACAT2 VDAC1
ACAT2 ILVBL
MXRA5 COL5A2
PSG9 SCLY
PSG9 GABRQ
PSG9 C13orf23
PSG9 KCTD20
PSG9 MET
NDN ZNF423
NDN ZCCHC24
IGF1 EGFL7
IGF1 MT1M
IGF1 LOC100130100
IGF1 ADAM12
IGF1 IGHG1
IGF1 GPX3
EHD4 NDRG3
SMARCD1 KLHDC3
HSDL2 HSPA8
CDR2 TMC7
CDR2 TXNDC9
RARRES2 DNM1
C7orf44 LIMD1
C7orf44 PSG9
SPON1 ADAM12
SPON1 PCSK5
SPON1 HEG1
SPON1 COL14A1
PPAT SFRS1
XPC SLC12A9
XPC IFT122
XPC SIGLEC6
PCBP4 PMEPA1
EFEMP2 NDN
DCN ASPN
DCN SPARC
NDUFS4 ACTG1
SMC3 MAK10
SMC3 NOL8
SMC3 HNRNPC
SMC3 RHEB
SMC3 PDCD11
SMC3 TUBB
SMC3 METAP2
GHITM RAB1A
ABCF2 MTPAP
ABCF2 POM121
NFKB1 TRRAP
NFKB1 GTPBP3
NFKB1 RAB7A
ATP2A2 LSM12
C10orf10 ADAMTS1
C10orf10 FOSL2
C10orf10 LOC100130100
C10orf10 DNM1
C10orf10 ODZ4
C10orf10 MOXD1
C10orf10 RARRES2
COL6A2 THY1
COL6A2 ODZ4
COL6A2 RPS6KA2
TCF3 HNRNPD
TCF3 YWHAQ
UBE2G1 C2orf42
UBE2G1 CTBP1
UBE2G1 YWHAE
UBA3 MMADHC
IFRD2 SIRT5
IFRD2 IDE
IFRD2 SLC37A4
IFRD2 KIAA0746
IFRD2 MAPK14
DLD SUCLG2
GLRX3 TFB1M
GLRX3 PSMB1
TXN2 ITGB1
TXN2 GGA3
TXN2 CASP9
NUMB C14orf133
HNRPDL RNF111
SF3B4 ADAM19
MDH2 HOXA10
PINK1 SH3GLB1
TRIO PRKCSH
CALCOCO1 CTDSP1
CALCOCO1 ATG4B
EIF3J USP3
PECAM1 JAM2
PECAM1 ELTD1
ERP44 RUNX1T1
ERP44 PUM2
ERP44 STAT5B
ERP44 AP2A2
ERP44 MLL
ERP44 CYP2A6
ERP44 SLC4A4
ERP44 ZFAND5
ERP44 ERAP1
ERP44 TXN2
CYFIP1 ACTR3
DDX18 CHORDC1
DDX18 HEATR2
ATN1 TENC1
STK24 PTS
STK24 ATP11A
GORASP2 ADPGK
GORASP2 CSTF2T
RPL23A ACTG1
ATXN10 TSEN34
ATXN10 PIAS1
POLE3 SUPV3L1
POLE3 DLG3
PTRF PCSK5
PTRF C1R
PTRF NDN
MRPL3 LSM8
MRPL3 GTF3C3
MRPL3 TM9SF3
MRPL3 IDE
MRPL3 EI24
MRPL3 FAM136A
MRPL3 HMGB1
MRPL3 EEF1A1
MRPL3 HNRNPA1L1
MRPL3 PRKAR2A
MRPL3 GCN1L1
MRPL3 MAPK14
MRPL3 ATR
KLHDC3 C11orf68
KLHDC3 TBC1D10B
KLHDC3 ADD1
KLHDC3 PRKCSH
KLHDC3 ATP6V0A1
KLHDC3 RALGDS
FSTL1 LMCD1
FSTL1 ANGPTL2
TCP1 WDR12
TCP1 NAT10
XPO1 ACTG1
HNRNPR MMADHC
HNRNPR YTHDF2
HNRNPR NFKB1
ATIC IDE
ATIC RBM12
NAP1L1 PTBP1
NAP1L1 SUPV3L1
SUMO4 ACTG1
RAB2A SOX15
RAB2A PTP4A3
RAB1A TIMM23
RAB1A GAPVD1
RAB1A PAIP1
RAB1A CDR2
RAB1A SUMO4
RBM39 KIAA1219
RPL39 EEF1A1
RPL39 RPS3A
RPL39 EEF1G
TFRC TMEM97
HSPA8 PTCD3
SFRS3 HMG20A
SFRS3 TPT1
SFRS3 ACTR3
SFRS3 ADO
SFRS3 TUBB
SFRS3 SF3B1
CS USP3
CS PRDM4
CS MRPS27
CS HSPA8
CS CASP2
XRCC5 GTF3C3
XRCC5 MMADHC
XRCC5 LARP1
XRCC5 HARS2
NACA LOC728643
NACA RPS6
PCBP1 LSM14A
PCBP1 OGFOD1
PCBP1 MUS81
PCBP1 SETD2
PCBP1 ADO
OR10H3 AP2A2
DRD5 HTR1F
CLDN6 XPC
BAZ1B ILF3
CTNND1 XPO6
PRY MET
SF1 MUS81
SF1 ADO
EI24 HSPA8
DAZ2 PUM2
TGDS ESD
TGDS STK24
DDX21 PTMA
DDX21 HSPA5
DDX11 C12orf4
PTGIS PCDHGC3
PTGIS ODZ4
PTGIS PRKCDBP
PTGIS PTGDS
PTGIS C10orf10
AP2S1 PICALM
CEACAM3 RDH11
CEACAM3 SOX15
CEACAM3 ADD1
CASP2 RBMX
CASP2 ATIC
ACRV1 MUC8
DPT ADAMTS1
DPT ADAM12
DPT ELN
DPT CYR61
ACRV1 ADAMTSL4
ACRV1 LIMD1
ACRV1 TAC3
ACRV1 IFT122
ACRV1 SNHG3
ACRV1 CARM1
ACRV1 CYP2A6
ACRV1 SLC4A4
GATA2 COL11A2
RBM39 ACTR3
RBM39 SUB1
RBM39 HNRNPR
MAEA NOL7
GORASP2 TSEN34
KRT33B KRT4
KRT33B KRT6A
INHBC SNX27
INHBC AIPL1
INHBC ATP6V1D
INHBC EXPH5
INHBC UPK1B
TBX6 MUC8
TBX6 GGA3
SERPINI2 YWHAQ
BMP1 VPS39
ST7 PIK3R5
ST7 C10orf88
ST7 TPCN1
ST7 CAMK1G
ST7 PRKCSH
ST7 NF1
ST7 KLHDC3
ST7 CEACAM3
ALG3 BAT3
ERCC6 DNAJA4
ERCC6 AP2A2
PZP SOX15
KIAA1012 CRYZL1
ISLR PLSCR3
ISLR PRKCDBP
ISLR TENC1
JAK3 TAS2R16
JAK3 TCF20
JAK3 MTAP
JAK3 SIP1
JAK3 SLC4A4
CASP7 FTSJ2
CDH11 COL5A2
LETMD1 UBR2
H2AFY LARP1
H2AFY DIAPH1
H2AFY MRPL3
NTRK2 ACRV1
MMP23B C10orf10
TNFRSF11A CYP3A5
CCR2 KCNA3
NFRKB SLC12A9
NFRKB SETD2
NFRKB KCTD20
NFRKB ACTR3
NFRKB SIGLEC6
KLF12 SLC4A4
LPHN2 PDE1A
CH25H C9orf16
CFHR2 BEAN
CGGBP1 SCLY
HYAL2 NFYB
HYAL2 TBXA2R
MAP3K7 EIF4B
FAM36A SNX27
LPAR2 PRKCSH
LPAR2 KIAA0892
SYNGR4 IFT122
KRT31 SERPINB3
GPR176 RBM12B
GPR176 RNPEPL1
AQP2 DNAJC4
AQP2 C1orf144
AQP2 PTP4A3
GLI1 IGHG1
EIF4H NHEJ1
EIF4H DDX11
MED22 ASXL1
CNR2 SLC24A6
CNR2 RPL18
CNR2 PAPPA2
CNR2 CASP9
CNR2 SLC4A4
CNR2 OR10H3
CNR2 CLDN6
CNR2 KLF12
CNR2 SYNGR4
LY96 MS4A4A
LY96 LST1
EFEMP2 CD248
EFEMP2 DNM1
EFEMP2 RPS6KA2
EFEMP2 TENC1
EFEMP2 C1R
EFEMP2 MMP23B
PTP4A3 MPRIP
SIGLEC6 P2RY4
SIGLEC6 STX6
SIGLEC6 TUBB
LDB2 LHFP
EPYC IGL@
EPYC LOC652493
EPYC PCDHGC3
EPYC IGF1
EPYC C10orf10
EPYC PTGIS
LGALS7 KRT6A
MYBPC2 PENK
MAP3K10 CEACAM3
CALCRL PDGFD
OPHN1 MATR3
OPHN1 TPT1
OPHN1 DAZ2
LECT1 ELK1
ADCYAP1 ADAMTS9
ADCYAP1 CALCOCO1
CCDC9 DCP1A
CCDC9 ATP6V1D
CPN1 NFYB
CPA2 RIN3
CPA2 LIMD1
CPA2 IFT122
CPA2 OPA1
CPA2 SLC4A4
CPA2 PSG9
CPA2 KLF12
CPA2 CNR2
SELE PCDHGC3
SELE APLNR
SELE C10orf10
CLC SSH1
MEOX2 LDB2
PTGIR PCDHGC3
PTGIR RPS6KA2
CNBP UBB
CNBP RAB7A
CNBP SF3B1
CNBP GORASP2
MOCS3 YTHDF1
STAT4 SLAMF1
CSNK2A1 NUDT21
USP5 C8orf30A
USP5 POM121
USP5 PCBP1
USP5 NFRKB
KCNK3 MYBPC2
KRT1 KRT6A
ARSE CYP3A5
PRKD1 THY1
PRKD1 VEGFC
RAMP2 CCL2
RAMP2 COL14A1
RAMP2 PTGDS
AKAP7 RSL24D1
AKAP7 SEMA3A
RBM42 SPTAN1
PCDHGC3 GPR116
PCDHGC3 COL5A1
SH3GL3 RIN3
SH3GL3 SNX13
CDA MT1M
CDA LOC100130100
CDA ELN
CDA IGHG1
HOXB5 CAPN10
GGT5 MT1M
GGT5 PCDHGC3
GGT5 AKR1C2
GGT5 PTGIS
GGT5 MMP23B
HRH1 PDLIM1
HRH1 CRKL
ROR2 FSTL1
ARHGEF15 SOX17
VIL1 MECOM
VIL1 HOXA9
CD3E RAB3IL1
CD3E MAN1C1
MAP3K12 CDC42BPB
HSD11B1 IGHG1
CHEK1 OIP5
FXYD1 FAT4
ACHE C10orf10
MN1 EGFL7
MN1 COL1A1
MN1 IGKC
MN1 TENC1
MN1 PTGDS
MN1 PTRF
MN1 SELE
HNRNPA2B1 NPM1
HNRNPA2B1 NAT10
HNRNPA2B1 NIPA2
HNRNPA2B1 CS
LCP2 PTPRC
POU2AF1 PTGDS
CD3EAP NAP1L1
ZBTB39 RPAP1
NOTCH4 MINK1
FCN1 RPS6KA2
FCN1 PCDHGC3
CLCN4 CYP3A43
GFPT2 EHD2
GFPT2 CRISPLD2
GFPT2 IGKC
GFPT2 COL14A1
GFPT2 COL5A1
GFPT2 DPT
GFPT2 RAMP2
GFPT2 GGT5
CD79A IGHG1
LSM6 CCDC59
LSM6 IL33
FOXN3 SLC4A4
FOXN3 XPC
CLOCK KIAA1751
SSPN EFEMP2
MNDA SAMSN1
SRPX CYR61
SRPX MEOX2
SASH3 CD1D
MLLT3 HOXB5
GJA4 ODZ4
GJA4 TENC1
GJA4 GFPT2
AOC3 ITGA7
MSLN IGF1
POLA1 EPHB2
BMPR1A SLC12A9
BMPR1A MYL4
BMPR1A MTAP
BMPR1A SLC4A4
BMPR1A PSG9
BMPR1A XPC
BMPR1A CPA2
ZW10 ARPC2
ZW10 ADSL
ZW10 BMPR1A
DHRS12 TAOK3
DHRS12 SEPT7
DHRS12 PDE10A
DHRS12 MTF2
DHRS12 AQP2
CENPC1 SIVA1
CDH5 ADAMTS1
CDH5 ELTD1
CDH5 PRKCDBP
CDH5 RPS6KA2
CDH5 MCAM
CDH5 PTGIS
CDH5 MN1
NRF1 LOC646808
NRF1 TAC3
NRF1 SLC2A9
NRF1 IFT122
NRF1 XPO6
NRF1 CARM1
NRF1 RAB7A
NRF1 ERP44
S1PR1 CD248
S1PR1 PCSK5
S1PR1 CFHR2
S1PR1 FCN1
RPS6KA4 RNPEPL1
RPS6KA4 PML
PARVB PCSK5
VCAN TMEM90B
PFTK1 VCAN
SMCR7L PTMA
SMCR7L IPO5
NUAK1 VGLL3
NUAK1 PDLIM2
NUAK1 THY1
NUAK1 SPARC
NUAK1 PCDHGC3
MMP19 AKR1C2
MMP19 EFEMP2
NAP1L1 HSPA8
PPIC COL5A1
C15orf39 ADSL
C15orf39 SNX3
C15orf39 GORASP2
CLDN5 DARC
C9orf16 RRAS
TIE1 LOC100130100
TIE1 CCL2
TIE1 PRKCDBP
TIE1 PTGDS
TIE1 IGHG1
TIE1 SPON1
TIE1 DPT
TIE1 ISLR
GAS1 EHD2
GAS1 OLFML2B
GAS1 EGFL7
GAS1 ISLR
LTBP4 CDC42BPB
LTBP4 PCDHGC3
LTBP4 S1PR1
PLEKHO2 CFHR2
SLC2A5 SIGLEC6
GRK5 RNPEPL1
SP2 PUM2
SP2 KIAA0776
SP2 SNAP23
FLRT2 PTGIS
FLRT2 DPT
FLRT2 LDB2
FLRT2 SRPX
COL16A1 COL14A1
ZNF202 NKRF
CREB1 UTP20
FLI1 CFH
FLI1 TSC22D3
FLI1 CDH5
FCER1G LAIR1
TK2 COL11A2
RNGTT UXS1
RNGTT MAPK14
CD37 LST1
CD37 S1PR1
RARG C8orf60
PPID MAPKAPK5
PPID METAP1
PPID IARS
ZBTB43 ERAP1
RBM14 METTL5
RBM14 LSM12
RBM14 POLE3
RBM14 HNRNPUL1
KLHL20 DIMT1L
ALOX5AP PLEKHO2
IMPDH1 RAB3IL1
EMILIN1 VGLL3
EMILIN1 SPON1
EMILIN1 FCN1
EMILIN1 GFPT2
MFNG THY1
MFNG CFHR2
STAB1 MCAM
ADK ADO
ADK RBM39
GNG11 EGFL7
GNG11 COL14A1
GNG11 ZCCHC24
NID2 MXRA8
NID2 PRKD1
NID2 PCDHGC3
RBMX2 DNAJA4
RBMX2 POLR3B
RBMX2 LIMD1
RBMX2 STXBP5L
RBMX2 PSG9
RBMX2 BCS1L
SFRP4 MMP23B
SFRP4 EFEMP2
SFRP4 MEOX2
SFRP4 COL3A1
METTL1 HMG20A
METTL1 BTF3
METTL1 ACTR3
NUPL2 FTSJ2
HDHD1A ARSE
CSTF3 MAEA
ARG2 RBMX2
PLCB4 NOX1
RAB21 ZFC3H1
RAB11FIP2 RP3-377H14.5
RAB11FIP2 PIK3C2A
RAB11FIP2 CSTF2T
SMN2 HNRNPD
IGFBP6 ERG
AKAP8 HNRNPD
AKAP8 TUBB
AKAP8 SMARCB1
LRRC32 VASH1
SLIT3 AKR1C2
SLIT3 EPYC
POLRMT XPO6
POLRMT ARPC4
POLRMT HYAL2
SLA CD74
SLA CD27
ARHGEF17 TENC1
HCCS POLA1
TDG HNRNPA3P1
PPRC1 NXT1
PPRC1 REXO2
EMP3 IGKC
EMP3 RARRES2
EMP3 PTGIS
EMP3 LY96
EMP3 MN1
EMP3 CDH5
EMP3 TIE1
EMP3 FLI1
EMP3 EMILIN1
EMP3 SFRP4
PKD2 THY1
VEGFB MAP3K12
TPMT AGFG1
TPMT MAPK14
TPMT IFRD2
MAN2C1 CCDC92
MAN2C1 ATP6V0A1
CXCL12 WHAMML2
CXCL12 PCSK5
CXCL12 MXRA8
CXCL12 NDN
CXCL12 RARRES2
CXCL12 PTRF
CXCL12 SSPN
CXCL12 NID2
COX5A RPIA
COX5A HSPA8
TRIM13 ERAP1
TRIM13 ERP44
SKP2 MCAM
TERF2 OGFOD1
TERF2 C20orf4
ZEB2 PCDHGC3
ZEB2 PCSK5
ZEB2 HEG1
ZEB2 GPR116
ZEB2 EFEMP2
ZEB2 EMILIN1
SLC7A6 PGPEP1
SLC7A6 PTS
SLC7A6 PSG9
SLC7A6 HRH1
LOXL1 ITGBL1
KLF9 DNAJB4
KLF9 ZEB2
MPST PRKAR2A
LSP1 FAM65A
LSP1 S1PR1
LSP1 MFNG
MET ROD1
OTUD4 ADCK2
OTUD4 MTPAP
OTUD4 RPAP3
OTUD4 C10orf119
COL15A1 EGFL7
COL15A1 THY1
COL15A1 COL6A2
PRAF2 MAPK8IP3
PRAF2 TENC1
PRAF2 COL6A2
PRAF2 MN1
PRAF2 GFPT2
SAT1 LOC728643
SAT1 TPT1
SAT1 ACTG1
SAT1 ACTR3
SAT1 PTPN11
SAT1 TRIM5
CD53 PTPRC
MFAP1 TRIP4
KCNAB2 CCR2
CTBP1 MAEA
DGKA RNF216
DGKA KLRB1
PDLIM7 IGKC
PDLIM7 THY1
PDLIM7 PCSK5
PDLIM7 ODZ4
PDLIM7 RPS6KA2
PDLIM7 MMP23B
PDLIM7 RAMP2
PDLIM7 PARVB
KIAA0652 TBC1D10B
KIAA0652 KLHDC3
MAD2L1 CAPN10
MAD2L1 BUB1B
CEBPZ NIF3L1
INPP5D TMEM176B
INPP5D SLC12A9
INPP5D RUNX1T1
INPP5D ALPPL2
INPP5D LIMS1
SH2B3 TBC1D2B
CNOT4 REV1
CNOT4 ZNF22
LAD1 MET
RNF44 MRPL3
LMNB1 RACGAP1
TUSC2 EIF1
TUSC2 ARPC4
NSMAF EIF4H
TLN1 DCHS1
TLN1 SYDE1
TLN1 THY1
TLN1 MAPK8IP3
TLN1 BMP1
TLN1 PCDHGC3
TLN1 CD79A
TLN1 LTBP4
NOTCH3 C10orf10
NOTCH3 ISLR
NOTCH3 MN1
NOTCH3 PDLIM7
IL4R ARPC2
FAM53B SOX15
FAM53B RUNX1T1
FAM53B CEACAM3
RHOG KLHDC3
RHOG MINK1
RHOG TFE3
RHOG SOCS3
MAP1A SSH1
CCDC86 CLP1
WHSC2 PTBP1
WHSC2 RBM12
PTK2B CD3E
MAD2L1BP USP3
MAD2L1BP ATP2A2
FBLN5 PCSK5
MDC1 ATP13A3
ARHGEF1 CACNB1
ARHGEF1 SMARCD1
RPL27A RPS9
FBLN1 MXRA8
FBLN1 PTRF
FBLN1 CXCL12
FBLN1 DCN
C7 ADAMTS1
HCLS1 LST1
HCLS1 SEPT6
HCLS1 GLYR1
HCLS1 LSP1
ADAM12 CPZ
NAGA PORCN
NAGA CRTC3
SOX9 BID
SUCLA2 KIAA0776
SUCLA2 RAB7A
PLAGL2 PSPH
E2F1 PTGES2
E2F1 PTMA
E2F1 NOP2
E2F1 HSPA5
E2F1 PTBP1
E2F1 TCP1
E2F1 DDX21
E2F1 HNRNPA2B1
E2F1 DNAJC7
E2F1 NCL
EPHB4 PTBP1
CDC23 TFCP2
PPP2R1B PDSS1
PPP2R1B MAPKAPK5
PPP2R1B ELF3
CD93 ELTD1
CD93 PCDHGC3
CD93 COL18A1
CD93 CALCRL
CD93 EMILIN1
CD93 PDE1A
PGAP3 MEOX2
PGAP3 GJA4
PGAP3 TIE1
TOM1 C11orf68
TOM1 TMEM214
TOM1 RALGDS
ABCC1 LOC728643
ABCC1 EXPH5
ABCC1 TUBB
SYNPO ADAMTS1
SYNPO PCDHGC3
SYNPO ZCCHC24
SYNPO AKR1C2
MAPKAPK3 GLRX3
FBN1 MXRA5
ROCK2 SPTBN1
AKAP2 TAL1
R3HDM1 ZNF576
R3HDM1 RQCD1
R3HDM1 XPO1
R3HDM1 HNRNPR
PHKB SNAP23
TRIP10 BMP10
TRIP10 ACRV1
TRIP10 SMARCD1
TRIP10 ARHGEF1
FOXO1 PCDHGC3
FOXO1 PCSK5
FOXO1 C10orf10
FOXO1 EFEMP2
FOXO1 MN1
FOXO1 LTBP4
FOXO1 VEGFB
DUSP11 TIAM2
DUSP11 CALM2
DUSP11 RAB11FIP2
TRIM26 C7orf25
UBTF COL11A2
RBM15B CIT
RBM15B IDE
GTF2E2 AKAP8
RASA1 NIPA2
WIPF1 ARHGAP15
MEN1 MUS81
TOPBP1 HSPA14
TOPBP1 SR140
CABIN1 C11orf24
CABIN1 ATP6V0A1
MECP2 PDCD11
SLC30A9 DENR
EPS8 KIAA0746
EPS8 SPTBN1
SSBP1 DIAPH1
SSBP1 EPS8
HMGN4 NFKB1
DLGAP4 TBC1D10B
DLGAP4 CALR
DLGAP4 MAZ
DLGAP4 KIAA0652
DLGAP4 TOM1
MARK3 DNAJC24
MARK3 POTEK
MCRS1 DCP1A
MCRS1 ALG3
MCRS1 CCDC9
VAPB RNF114
HMGCR ROD1
CTCF HMG20A
CTCF TPT1
CTCF YTHDC1
CTCF PDCD11
CTCF TUBB
CTCF ACTG1
CTCF TUBA1B
CTCF XPO1
CTCF RAB1A
CTCF RBM39
CTCF CNBP
CTCF ADK
CTCF CDC23
CTCF R3HDM1
MBD2 RBM12B
MBD2 C7orf25
MBD2 C8orf60
MBD2 NTRK3
MBD2 RNASEH2B
MBD2 ADD1
MBD2 CYP2A6
CPSF6 MTPAP
CPSF6 TM9SF3
CPSF6 POM121
CPSF6 HSP90AA1
CPSF6 RBM14
COPS2 ADK
PCOLCE DNM1
PCOLCE ODZ4
PCOLCE PRKCDBP
PCOLCE SFRP4
PCOLCE PDLIM7
LPIN2 TAOK3
LPIN2 NUMB
AP3S1 NFYB
AP3S1 NACAP1
MAP2K2 ABCC10
ACSL4 MPRIP
DNAJC7 NAT10
DNAJC7 PTMA
TCERG1 RNF44
KDM5C RBM12B
KDM5C C8orf60
KDM5C ARHGAP1
KDM5C ATP6V0A1
KDM5C MAZ
KDM5C GGA3
KDM5C CEACAM3
KDM5C EML3
TRAM2 ADCYAP1
TRAM2 SCAMP2
MAML1 SNX27
MAML1 UIMC1
MAML1 ZFAND5
MAML1 XPC
MAML1 NFKB1
MAML1 RBMX2
GTF2F1 RPAP1
TRIM2 PLAGL2
PKD1 PIP5K1C
COL1A1 SULF1
RSRC2 XPO1
SERPINF1 RARRES2
SERPINF1 SFRP4
SERPINF1 CXCL12
SPTLC1 DDX21
PDGFRB COL1A1
PDGFRB COL6A2
PDGFRB NUAK1
NAE1 HSPA8
LAMC2 WDR12
LAMC2 STK38L
LAMC2 SKP2
TOMM40 AIPL1
TOMM40 TPI1
TOMM40 PSMA1
TOMM40 MAPKAPK3
NNMT ADAM12
NNMT OLFML2B
NNMT ELN
NNMT GJA4
NNMT MMP19
NNMT PCOLCE
NNMT RARRES2
NNMT EMP3
NNMT PDLIM7
EIF3M MMADHC
EIF3M BTF3
EIF3M TPT1
EIF3M METAP2
EIF3M MAPKAPK3
EIF3M EPS8
VASP SETD2
VASP KLHL18
VASP ADO
VASP PDCD11
VASP NOLC1
VASP SFRS3
VASP METTL1
VASP ABCC1
VASP R3HDM1
VASP CTCF
SRPK1 KIF2A
TAF9 USP3
TAF9 HINT1
CUGBP2 RRN3
NUP214 PCTK1
NUP214 RBM14
IFRD1 TCP1
ZMYND11 CCNT2
PRPF4B RBM12
PRPF4B HNRNPUL1
PRPF4B CPSF6
AP2S1 DLGAP4
SNX2 NDFIP1
NUP153 ACTG1
NUP153 XPO1
NUP153 SFRS3
NUP153 CTCF
PLTP COL14A1
PLTP SPON1
PLTP PTGIS
PLTP GJA4
KPNA1 ITGB1
KPNA1 ARPC4
KPNA1 ZFAND5
KPNA1 GORASP2
UBE4A MTPAP
UBE4A TM9SF3
UBE4A TCF7L2
UBE4A CPSF6
ACAA1 C7orf25
ACAA1 SOX15
ACAA1 GGA3
ACAA1 ST7
EXT2 CPA2
TJP1 ARPC4
MORF4L2 YTHDC1
MORF4L2 OPHN1
HNRPDL ATXN10
HNRPDL DUSP11
SETX FAM175B
SETX ZW10
CAPZB MPRIP
EIF4G3 UBE2D4
WDR82 LOC728643
WDR82 SF3B1
WDR82 SUMO4
MCM6 FEN1
DVL3 PPP1R13L
UBE2A PSMC1
UBE2A ZDHHC7
B2M HSPA8
B2M ACTR3
B2M OTUD4
ARIH1 DNAJA4
ARIH1 SP2
ABCE1 G3BP2
NR3C1 ELK3
EPCAM METTL5
EPCAM LSM12
EPCAM VDAC1
EPCAM CS
EPCAM RBM14
HDAC2 HNRNPA2B1
FAM127A PLSCR3
FAM127A RARRES2
FAM127A SPON1
RNF14 DCTN4
ENG MCAM
ENG COL18A1
ENG S1PR1
VPS26A BTF3
VPS26A ADK
VPS26A SETX
FBLN1 PCDHGC3
FBLN1 IGFBP7
FBLN1 BGN
FBLN1 PCSK5
FBLN1 ODZ4
FBLN1 COL14A1
FBLN1 ELN
FBLN1 SPON1
FBLN1 C10orf10
FBLN1 ISLR
FBLN1 MMP23B
FBLN1 MN1
FBLN1 PDLIM7
RELA C7orf25
RELA ADD1
RELA ELK1
RELA EML3
AIP C11orf68
AIP CALR
AIP PDE6G
NCAPD2 PLK4
RPA2 SNX13
RPA2 MAPK1IP1L
RPA2 MYD88
RPA2 LSS
NDUFS3 CIAPIN1
EIF1B SS18L2
ELAVL1 POM121
ELAVL1 HNRNPA1L1
ELAVL1 LSM12
ELAVL1 GCN1L1
ELAVL1 RNF44
ELAVL1 MAD2L1BP
LAPTM5 LAIR1
PPP1R10 CRKRS
SRRT GTPBP3
C3orf37 ARPC5
HSPG2 AKR1C1
HSPG2 THY1
HSPG2 MAPK8IP3
HSPG2 IGF1
HSPG2 DPT
HSPG2 SELE
HSPG2 FOXO1
HSPG2 PLTP
HSPG2 FBLN1
HSPG2 IGHG1
HSPG2 ERG
HSPG2 MCAM
HSPG2 CFHR2
HSPG2 SOCS3
HSPG2 LTBP4
HSPG2 TLN1
JAK1 STX12
KDM3B MAT2B
KDM3B HARS2
KDM3B CNOT8
EIF2B1 MUS81
EIF2B1 COPZ1
EIF2B1 PMS2L3
EIF2B1 ACTR3
EIF2B1 YTHDC1
EIF2B1 ACTG1
EIF2B1 RAB7A
EIF2B1 SF3B1
EIF2B1 PCBP1
EIF2B1 CNBP
EIF2B1 ZW10
EIF2B1 CTCF
ACP1 SLC30A9
DARS EEF1A1
DARS PTPN11
DARS SR140
DARS SAT1
DARS ASNSD1
DARS MRPL3
PWP1 EEF1A1
PWP1 TUBB
PWP1 COPS2
PWP1 PPP1R10
PWP1 BTF3
PWP1 CTCF
CNN2 CAMK1G
CNN2 SOX15
COX7A2 TFB1M
COX7A2 TPI1
COX7A2 IL33
ZC3H15 ENOPH1
SFPQ FTSJ2
SFPQ C1orf174
ETF1 C11orf57
ETF1 SPTBN1
ETF1 NACA
ETF1 MAPKAPK3
ETF1 SSBP1
ETF1 CTCF
ETF1 STX18
ETF1 FAM82A2
ETF1 MMADHC
ETF1 CDC23
ETF1 B2M
ETF1 KDM3B
DCTD AVEN
DCTD MLH3
DCTD NFKB1
ID2 CALR
ID2 ARPC2
VAMP2 NR3C1
VAMP2 RHOQ
VAMP2 MAP3K12
ZFP36 PCSK5
ZFP36 AKR1C2
ZFP36 C10orf10
ZFP36 ZEB2
ZFP36 FOXO1
UBE2N SET
TOMM70A MAK10
TOMM70A MMADHC
TOMM70A XRCC5
TOMM70A DARS
NCBP2 C4orf43
NCBP2 MED20
IGFBP4 EGFL7
IGFBP4 COL1A1
IGFBP4 AKR1C2
IGFBP4 EFEMP2
IGFBP4 RAMP2
IGFBP4 MN1
IGFBP4 SFRP4
IGFBP4 COL15A1
PUM2 SPAST
PUM2 RBM39
RPL41 RPL7A
RPL41 METTL1
RPL41 ETF1
SUPT5H SPTAN1
SUPT5H ITGB1
DKC1 UTP14A
DKC1 PUS7
MARS YAP1
JUNB MINK1
VBP1 SMC1A
GBF1 C11orf68
GBF1 RNPEPL1
GBF1 TPCN1
GBF1 PML
RPL37A RPS2
RPL37A RPL29P6
RPL37A RPL13
BAP1 LOC644096
RPL36A RPL5
RPL36A RPL39
IGF2R PTS
ITGA5 FLNA
ITGA5 PRKD1
ITGA5 EMILIN1
DHX15 ABCE1
DHX15 SEC23B
DHX15 IARS
CACYBP HDGF
CACYBP ABCE1
CRTAP ATP6V0E1
CRTAP SFRS2B
CRTAP SEPT7
CRTAP KIAA1033
TMEM109 ARHGAP1
TMEM109 POTEK
TMEM109 ST7
COPB1 FAM175B
COPB1 MRPL44
COPB1 RHEB
COPB1 ACTR3
SF3A1 COL11A2
SF3A1 ADCY9
BAZ2A TPCN1
BAZ2A ATP6V0A1
BAZ2A TK2
BAZ2A RARG
YME1L1 MTPAP
YME1L1 OTUD4
UBE2D2 PGPEP1
UBE2D2 DCP1A
UBE2D2 PANK3
UBE2D2 SETD2
UBE2D2 ACTG1
UBE2D2 TUBB
UBE2D2 ZFAND5
UBE2D2 CDR2
UBE2D2 ADK
UBE2D2 EIF2B1
UBE2D2 IGF2R
SNRPC YWHAQ
SNRPC ATP13A3
SNRPC MDC1
GTF3A STRN4
GTF3A KLHDC3
GTF3A ARHGDIA
STAT6 BLOC1S1
RARS PA2G4
RARS ILF3
ATP5B CS
MYL12A SLC24A6
MYL12A IFT122
MYL12A MYL4
MYL12A PRINS
MYL12A GTPBP3
MYL12A MET
MYL12A ARPC2
MYL12A GORASP2
MYL12A KLF12
MYL12A SYNGR4
MYL12A OPHN1
MYL12A CPA2
MYL12A VGF
MYL12A BMPR1A
MYL12A ZW10
MYL12A SLC2A5
MYL12A SP2
MYL12A RBMX2
SEPT11 ST7
CYR61 SSPN
MKRN1 PHKB
HNRNPAB MAPKAPK5
HNRNPAB ACAT2
HNRNPAB PTBP1
HNRNPAB ATP5B
SRP9 YWHAQ
TXNRD1 VASP
TARS SYNCRIP
TARS EIF3J
TARS HNRNPA2B1
BGN EGFL7
BGN MAPK8IP3
BGN COL6A2
BGN ATN1
BGN MMP23B
BGN EMP3
BGN COL5A1
BGN ITGBL1
SYPL1 COPB1
PKM2 RBM42
SREBF2 PSG9
SREBF2 C15orf39
SREBF2 MYL12A
SREBF2 TUBB
SREBF2 NACA
SREBF2 UBE2D2
OTUB1 SF1
DDX1 MTPAP
DDX1 GCN1L1
CAPZA2 REV1
CAPZA2 C11orf57
CAPZA2 MRPL44
CAPZA2 TPT1
CAPZA2 EEF1A1
CAPZA2 RAB1A
CAPZA2 TCTN3
CAPZA2 NOLC1
CAPZA2 MAPK14
CAPZA2 DCTD
CAPZA2 HNRNPR
CAPZA2 TBPL1
CAPZA2 OPHN1
CAPZA2 KDM3B
CAPZA2 ETF1
CAPZA2 SYPL1
CAPZA2 METTL5
CAPZA2 MAEA
NDUFB8 EIF1
RAD23B NAP1L1
DDX3X ISCA1
DDX3X PTPN11
DDX3X FAM190B
DDX3X SAT1
DDX3X EIF3M
TNFAIP1 STAT5B
TNFAIP1 OPA1
TNFAIP1 AP2A2
TNFAIP1 ATXN10
TNFAIP1 NRF1
ARCN1 SF3B1
ARCN1 SDHD
ARCN1 COPB1
TMX2 RBM12
TMX2 MRPL3
PUM1 STX18
PUM1 ZNF22
PUM1 EPHB4
PUM1 SERBP1
PUM1 ZNF202
PUM1 PITPNB
RAB5C CLN5
RAB5C AIP
MBNL1 SEPT7
NFE2L2 ACTR3
NFE2L2 TBPL1
NFE2L2 OPHN1
NFE2L2 TRIP12
HAX1 JTB
ARF4 UBB
ARF4 PUM2
ARF4 YWHAE
ARF4 PAK2
ARF4 CNBP
ARF4 KPNA1
ARF4 SETX
CBX3 ZC3H15
PXN VRK3
BCLAF1 CDR2
BCLAF1 XPO1
BCLAF1 CCDC9
SMARCC1 MRPS35
SMARCC1 NOP2
SMARCC1 PTBP1
SF3B1 GORASP2
MMP2 VGLL3
MMP2 ZNF423
MMP2 RARRES2
MMP2 COL6A2
MMP2 ISLR
MMP2 PDGFRB
MYL9 TAGLN
HNRNPA0 BCLAF1
RPS18 RPL29P6
TGM2 RNPEPL1
TGM2 PML
TGM2 ACSL4
DUSP1 LHFP
ANP32A SP2
ANP32A SETX
EIF5B XRCC5
EIF5B CASP2
EIF5B WHSC2
EIF5B DDX1
EIF5B RPAP3
EIF5B UBE4A
EIF5B RARS
TAF7 CCDC59
EIF1AX ABCE1
EIF1AX PPID
PAICS CASP6
UBE2V1 IDH3G
ACTR3 ZNF202
IPO7 EPCAM
IPO7 TARS
IPO7 HNRNPA1L1
IPO7 TAF4
IPO7 PTPN11
IPO7 RNF114
IPO7 MRPL3
IPO7 LSM12
IPO7 HSDL2
IPO7 TAF9
IPO7 CAPZA2
IPO7 HOXA10
TRIM28 RPL7P23
TRIM28 YWHAQ
PDHA1 PDSS1
PDHA1 VIL1
PDHA1 OCRL
PDHA1 ERLIN1
TSPAN3 MPST
SERP1 YTHDF2
SERP1 UBXN4
RPL31 RPS7
CLTA SLC35C1
SDCBP LIMS1
SSRP1 DDX18
CALR HNRNPUL1
RPS23 RPL5
SRPR RNPEPL1
SRPR BAZ2A
TAGLN2 PPPDE1
EIF4A2 SLC2A9
EIF4A2 TIMM9
EIF4A2 GTPBP3
EIF4A2 NFKB1
EIF4A2 CNBP
EIF4A2 NFE2L2
EIF4A2 ANP32A
TRA2B MAK10
TRA2B GTF3C3
TRA2B POM121
TRA2B XRCC5
TRA2B CPSF6
TRA2B GOLT1B
TRA2B TIMM23
TRA2B PSMB1
TRA2B EEF1A1
TRA2B TMCC1
TRA2B YWHAQ
TRA2B CDC37
TRA2B UTP20
TRA2B CLP1
TRA2B RAPGEF2
TRA2B SFRS3
TRA2B SNRPA
TRA2B PPP1R10
TRA2B DARS
TRA2B PWP1
TRA2B TSN
TRA2B DDX3X
EPAS1 SYDE1
EPAS1 SPRY1
EPAS1 ARHGEF15
PSMB1 MRPL18
NOP56 HEATR2
NOP56 ATP2A2
NOP56 EIF3J
NOP56 HNRNPUL1
NOP56 CS
NOP56 EPCAM
STRAP SLC12A9
STRAP TPT1
STRAP PUM2
STRAP ADO
STRAP PTS
STRAP PCBP1
STRAP CNBP
STRAP SLC7A6
STRAP MANF
STRAP SREBF2
RNF114 ETF1
RNF114 NCBP1
RNF114 G3BP1
RNF114 CCT6A
EPRS SMYD2
RAP1B SPCS3
RAP1B EIF1
ZNF207 DCP1A
ZNF207 MUS81
ZNF207 RQCD1
ZNF207 TUBB
ZNF207 PCBP1
ZNF207 CTCF
ZNF207 UBE2D2
ZNF207 SETD2
ZNF207 DHX30
TPI1 SSBP1
ZYX THY1
ZYX CD79A
ZYX LTBP4
ZYX EMILIN1
ZYX ITGA5
HSPD1 HNRNPAB
DAZAP2 QRICH1
XRCC6 POLE3
PEA15 PML
PEA15 CALCOCO1
LRP1 IGKC
LRP1 AKR1C1
LRP1 PTRF
LRP1 PTGIS
LRP1 EPYC
LRP1 SELE
LRP1 GGT5
LRP1 S1PR1
LRP1 CXCL12
LRP1 TLN1
LRP1 FBLN1
LRP1 CFHR2
LRP1 VEGFB
sept-06 PBRM1
sept-06 STX18
sept-06 MRPL44
sept-06 MMADHC
sept-06 ACTR3
sept-06 CNOT4
sept-06 KDM3B
sept-06 ETF1
sept-06 PSMD1
HNRNPK LSM12
HNRNPK SART3
HNRNPK RBM14
HNRNPK DDX3X
HNRNPK IPO7
FAM120A MMADHC
FAM120A COPB1
PTMA TUBA1B
PTMA XPO1
PTMA CLP1
PTMA RPP30
PTMA ABCC1
PTMA TOMM40
PTMA EIF3M
PTMA VASP
PTMA ARCN1
RAN TMEM97
RAN KNTC1
PGK1 SFPQ
NACA ZNF576
NACA BTF3
NACA IL33
NACA COPS2
NACA PWP1
NACA RPL41
NACA PTMA
PTP4A1 TMEM33
PTP4A1 BZW1
ACTR2 MRPL44
ACTR2 RHEB
ACTR2 PTPN11
ACTR2 SPTBN1
ACTR2 MRPL3
ACTR2 VASP
ACTR2 DARS
ACTR2 COPB1
ACTR2 sept-06
ACTR2 TGOLN2
PPP1CC EEF1A1
PPP1CC PTPN11
PPP1CC LSM12
PPP1CC LARP1
PPP1CC HINT1
PPP1CC MRPL3
PPP1CC CS
PPP1CC DDX21
PPP1CC RBM14
PPP1CC TCERG1
PPP1CC PRPF4B
PPP1CC EPCAM
PPP1CC ELAVL1
PPP1CC CAPZA2
PPP1CC DDX3X
CAPRIN1 ARFIP1
CAPRIN1 HSPA4
CAPRIN1 GSPT1
ACTR1A DNAJC13
ACTR1A SCAMP2
ACTR1A ARHGAP1
ACTR1A ATP6V0A1
ACTR1A MARK3
ACTR1A DUSP3
OS9 TBC1D10B
FKBP1A CNN2
FKBP1A BAZ2A
EEF1B2 RPL14
EEF1B2 EEF1G
EEF1B2 EIF3M
DYNLL1 TPT1
KDELR2 UBE2A
PPP2R1A RUNX1T1
PPP2R1A IFT122
PPP2R1A ARPC4
YWHAQ LSM14A
YWHAQ LOC644096
YWHAQ CUGBP1
YWHAQ MUS81
YWHAQ ADO
YWHAQ RTF1
YWHAQ CNBP
YWHAQ USP5
YWHAQ METTL1
YWHAQ HCFC1
HSPA9 RRM1
HSPA9 FASTKD2
HSPA9 NUDT21
HSPA9 MAPKAPK5
HSPA9 DCLRE1A
UBE2L3 RAB7A
LAPTM4A ITGB1
LAPTM4A CALM2
UBE2D3 TXNDC9
UBE2D3 YWHAQ
UBE2D3 RAPGEF2
UBE2D3 PPP1R10
SLC25A5 HEPH
GNB2L1 RPL5
LDHA METTL5
LDHA HSPA5
LDHA CIAPIN1
LDHA HNRNPA2B1
LDHA EPCAM
NUCB1 BMP1
NUCB1 EPAS1
YWHAZ NIPSNAP1
UBB COPB1
PTGES3 CCDC59
PTGES3 RBM7
PTGES3 CDK7
MATR3 REV1
MATR3 ANKHD1
MATR3 ANP32A
MATR3 RAB14
WDR1 RNGTT
WDR1 CAPZA2
WDR1 NFE2L2
NCL TMEM97
NCL VDAC1
NCL WHSC2
NCL DNAJC7
NCL EPCAM
NCL SMARCC1
ACTN4 MED14
ACTN4 ADAM19
HSP90B1 ENTPD7
HSP90B1 MMADHC
HSP90B1 LARP1
HSP90B1 MRPL3
HSP90B1 CAPZA2
EIF3A RBM3
EIF3A HSPA8
EIF3A OTUD4
EIF3A UBE4A
EIF3A EIF5B
HNRNPU PTBP1
HNRNPU RBMX
HNRNPU AQR
HNRNPU HSP90AA1
HNRNPU CPSF6
HNRNPU ELAVL1
RPS3A DDX21
ANAPC5 HNRNPR
HNRNPK C11orf57
HNRNPK ACTR3
HNRNPK FAM175B
HNRNPK GAPVD1
HNRNPK PTPN11
HNRNPK METAP2
HNRNPK HNRNPR
HNRNPK SFRS3
HNRNPK PPP6C
HNRNPK TBCA
HNRNPK CTCF
HNRNPK HSP90B1
RPS10 RPL37A
RPS25 DIMT1L
RPS25 RAB11FIP2
RPS25 RPL37
RPL4 RPS3A
RPL12 RPS2
RPL12 RPL5
RPL12 GNB2L1
COX4I1 TPI1
C11orf58 YWHAQ
H3F3A POM121
H3F3A ACTR3
H3F3A RBM12
H3F3A LARP1
H3F3A METAP2
H3F3A HINT1
H3F3A MAEA
H3F3A SAT1
H3F3A EIF3M
H3F3A ELAVL1
H3F3A SRP9
H3F3A PPP1CC
KARS MRPL3
OAZ1 PCIF1
OAZ1 SPCS1
OAZ1 TUSC2
C19orf50 E2F4
C19orf50 MLL
C19orf50 ALG3
C19orf50 BCLAF1
HNRNPD PTBP1
HNRNPD HNRNPC
HNRNPD SART3
HNRNPD SMCR7L
HNRNPD RBM14
HNRNPD EPHB4
HNRNPD ELAVL1
HNRNPD DARS
SMNDC1 DIMT1L
SMNDC1 ARPC2
SMNDC1 ACTR3
SMNDC1 OPA1
SMNDC1 TXN2
SMNDC1 ERP44
SMNDC1 DUSP11
SMNDC1 SPEN
SMNDC1 GNG10
SART3 WHSC2
SART3 PTMA
SART3 PYROXD1
SART3 HNRNPA3P1
SART3 PTBP1
SART3 CDK4
SART3 PSMB1
IK HARS2
IK CTCF
HSP90AB1 PTBP1
NPM1 PSMB1
NPM1 EEF1A1
NPM1 IL33
NPM1 ATP2A2
NPM1 DDX3X
NPM1 TRA2B
NPM1 NACA
NPM1 PPP1CC
RHOA MVK
RHOA PGPEP1
RHOA COPZ1
RHOA ZFAND5
RHOA CDR2
RHOA SFRS3
RHOA NFRKB
RHOA CRKL
RHOA SLC7A6
RHOA CTCF
RHOA WDR82
RHOA EIF1B
RHOA IGF2R
RHOA ANP32A
RHOA EIF4A2
RHOA PTMA
NONO FTSJ2
NONO C10orf119
NONO RCC1
NONO ZNF202
NONO SAFB
NONO PGK1
YY1 ZBED5
YY1 SYPL1
YY1 MATR3
KHDRBS1 HNRNPC
KHDRBS1 POLR2B
KHDRBS1 NONO
CBX3 DENR
CBX3 C4orf43
CBX3 PTMA
CBX3 SART3
CBX3 DDX18
CBX3 HNRNPK
CBX3 NCL
RPL6 RPL13
RPL6 YWHAQ
RPL6 MAPKAPK3
RPL6 RPL37A
RPL6 BCLAF1
RPL6 RPLP1
RPS11 RPS10P5
RPS11 RPS28
SLC25A3 HNRNPA1L1
SLC25A3 MRPL3
STARD7 SFPQ
NARS RANBP10
NARS UBB
RPL27 RP3-377H14.5
EIF3F ESD
EIF3F PSG9
EIF3F RPL5
CFL1 ACTG1
CFL1 RHOA
TARDBP SFPQ
RPS13 RPL13
RPS13 TPT1
RPS13 RPS15A
RPS27A RPS25
HNRNPA1 HSPA8
HNRNPA1 LSM8
HNRNPA1 TM9SF3
HNRNPA1 KHSRP
HNRNPA1 MPST
HNRNPA1 RNF44
HNRNPA1 EPS8
HNRNPA1 PHB2
HNRNPA1 HNRNPU
sept-06 BTF3
sept-06 TPT1
sept-06 KLHL18
sept-06 ADO
sept-06 SF3B1
sept-06 CTCF
sept-06 RHOA
HNRNPC SET
HNRNPC DENR
HNRNPC DDX3X
HNRNPC NCL
RPL24 RPL27A
RPL24 RPS11
RPL11 RPL17
GDI2 ZNF202
GDI2 OTUD4
GDI2 NONO
SRP14 OAZ1
EIF3D RPL3
EIF4G2 MAP4
EIF4G2 DENR
EIF4G2 MAK10
EIF4G2 GTPBP1
EIF4G2 SAE1
EIF4G2 MMADHC
EIF4G2 TUBB
EIF4G2 ISCA1
EIF4G2 SART3
EIF4G2 MRPL3
EIF4G2 XRCC5
EIF4G2 DDX21
EIF4G2 RBM39
EIF4G2 ADK
EIF4G2 METTL1
EIF4G2 CSTF3
EIF4G2 TRIP4
EIF4G2 COPS2
PMS2L11 N4BP1
PMS2L11 ADD1
PMS2L11 NSMCE4A
PMS2L11 OR10H3
PMS2L11 CEACAM3
PMS2L11 ST7
PMS2L11 MBD2
PMS2L11 KDM5C
PMS2L11 CNN2
PAX8 UBE2D4
PAX8 PUM2
PAX8 NFKB1
PAX8 RBMX2
PAX8 MAML1
PAX8 MYL12A
