# Supplementary material for: Functional networks inference from rule-based machine learning models
Source: BioData Min. 2016 Sep 5;9:28. doi: 10.1186/s13040-016-0106-4 (PMC5011349; doi:10.1186/s13040-016-0106-4)
Supplement: Supplementary file 2 — Networks. All networks used in the analysis given as a list of edges. (XZ 11980 kb) [file 13040_2016_106_MOESM2_ESM.xz › networks/pearson/GSE3726/SN_C4.txt]

IGKV4-1 LOC652493
IGL@ LOC100130100
IGKC LOC100130100
IGKC IGL@
IGHG1 IGL@
LOC652493 LOC100130100
LOC652493 IGL@
LOC652493 IGKC
IGKC IGKV1OR15-118
IGKV4-1 IGL@
IGKV4-1 IGKC
IGH@ LOC100130100
IGHG1 LOC100130100
IGHG1 IGKC
IGHG1 LOC652493
IGHG1 IGKV4-1
AKR1C2 AKR1C1
KRT33A KRT4
TPSB2 TPSAB1
GAS1 ELN
BGN GAS1
IGL@ IGKV1OR15-118
IGHG1 IGKV1OR15-118
IGKV4-1 LOC100130100
FAM20B IGKC
IGH@ IGL@
IGH@ IGHG1
IGH@ IGKC
LOC440871 IGH@
IGHG1 LOC440871
LOC642131 IGHG1
IGHV7-81 IGHG1
IGHV7-81 IGKC
IGHV7-81 LOC100130100
IGHV7-81 FAM20B
IGHV7-81 IGH@
COL1A1 COL5A1
BGN ELN
LRP1 PCDHGC3
HNRNPA1 HNRNPA1L1
RCN3 PCDHGC3
RCN3 ISLR
RCN3 PDLIM7
RCN3 LRP1
LOC100130100 IGKV1OR15-118
IGHM IGL@
LOC652493 IGKV1OR15-118
IGLL3 IGH@
IGKV4-1 IGKV1OR15-118
FAM20B LOC100130100
ERG MMRN2
IGHG1 IGHD
IGLJ3 IGL@
IGLJ3 IGHG1
IGH@ IGKV1OR15-118
IGH@ FAM20B
IGLJ3 LOC100130100
IGLJ3 IGHD
IGLJ3 IGH@
LOC440871 IGL@
LOC440871 IGLJ3
LOC642131 IGHM
IGHV7-81 IGKV1OR15-118
IGHV7-81 IGL@
IGHV7-81 IGLJ3
IGF1 COL14A1
C1S C1R
ISLR COL6A2
GAS1 IGKC
GSTM2 GSTM1
SFRP4 ELN
PDLIM7 PCDHGC3
MAD2L1 CCNA2
TLN1 ZYX
NNMT GFPT2
FAM127A PCDHGC3
BGN IGKC
BGN EPYC
BGN SFRP4
LRP1 C10orf10
LRP1 MN1
LRP1 PDLIM7
LRP1 HSPG2
NCL HNRNPA2B1
WNT6 PCDHGA1
RCN3 COL6A2
RCN3 EFEMP2
RCN3 HSPG2
EHD2 PCDHGC3
EHD2 EMILIN1
AGPAT1 N4BP1
LOC100132941 IGKV1OR15-118
FAM20B IGKV1OR15-118
FAM20B IGL@
FAM20B IGHG1
ELN IGKC
COL5A1 THY1
IGLJ3 IGKV1OR15-118
IGLJ3 IGKC
IGLJ3 FAM20B
TUBA1C TUBA1B
LOC440871 IGKV1OR15-118
LOC440871 LOC100130100
LOC440871 IGKC
LOC642131 IGL@
LOC642131 LOC100130100
LOC642131 IGH@
IGHV7-81 LOC652493
RPL3 RPL3P7
PCDHGC3 RPS6KA2
C10orf10 PCDHGC3
COL6A2 COL6A1
PECAM1 MMRN2
ISLR PCDHGC3
TEK MMRN2
TEK ERG
EFEMP2 PCDHGC3
EFEMP2 RARRES2
LGALS7 KRT33A
LGALS7 KRT33B
KRT1 KRT33B
PCDHGC3 THY1
GGT5 ELN
MN1 PCDHGC3
POU2AF1 IGKC
GFPT2 EFEMP2
TIE1 ELN
GAS1 LOC100130100
GAS1 IGHG1
GAS1 EPYC
GAS1 GGT5
PIGR PTPRO
EMILIN1 PCDHGC3
EMILIN1 EFEMP2
MFNG S1PR1
SFRP4 GAS1
SLIT3 SFRP4
CXCL12 EFEMP2
PDLIM7 MAPK8IP3
PDLIM7 ISLR
CD93 GPR116
CD93 CDH5
SERPINF1 PCOLCE
HSPG2 PCDHGC3
HSPG2 MN1
BGN LOC100130100
BGN IGHG1
EPAS1 ZYX
LRP1 PCSK5
ACTR2 ACTR3
NUCB1 ZYX
EIF3CL EIF3C
NCL EIF3J
HNRNPD DDX3X
RPL9 RPS3A
GIMAP5 CCR2
RCN3 PRKCDBP
RCN3 C10orf10
RCN3 MN1
RCN3 GFPT2
RCN3 EMILIN1
RCN3 FAM127A
N4BP1 ST7
EHD2 THY1
EHD2 EFEMP2
SET EIF3J
AGPAT1 ST7
TMEM176A TMEM176B
IGKC LOC100132941
OAZ1 NFYB
IGLL3 IGHG1
LOC100130100 IGHM
IGHD IGL@
IGHD LOC100130100
FAM20B LOC652493
FAM20B IGKV4-1
MATR3 BTF3
GTPBP3 PUM2
PCSK5 PCDHGC3
EEF1A1 TPT1
ODZ4 BGN
MAPK8IP3 PCDHGC3
ELN LOC100130100
ELN COL14A1
COL5A1 SPARC
GLYR1 SEPT6
NIPA2 USP3
MAZ TBC1D10B
IGLJ3 LOC652493
IGLJ3 IGKV4-1
IGH@ LOC100132941
IGH@ LOC652493
IGH@ IGKV4-1
PTGDS IGKV1OR15-118
PTGDS IGKC
AKR1C2 COL14A1
LOC440871 LOC652493
LOC642131 IGLJ3
IGHV7-81 IGKV4-1
IGHV7-81 LOC440871
IGHG1 ELN
IGHG1 PTGDS
PTBP1 NIPA2
PML RNPEPL1
CCKBR PENK
PSG9 LIMD1
C7orf44 SCLY
SPON1 PCDHGC3
EFEMP2 THY1
COL6A2 COL1A1
COL6A2 PCDHGC3
KRT6A KRT6B
MRPL3 POM121
PTGIS ADAMTS1
PABPC3 PABPC1
DPT COL14A1
TEK PECAM1
AP3D1 SLC12A7
EFEMP2 COL1A1
EFEMP2 PRKCDBP
EFEMP2 COL6A2
EPYC LOC100130100
EPYC IGKC
CALCRL GPR116
NUDT4P1 NUDT4
MN1 PCSK5
HNRNPA2B1 EIF3J
POU2AF1 IGKV1OR15-118
POU2AF1 IGL@
POU2AF1 IGHG1
PDGFRL DCN
GFPT2 BGN
SRPX DPT
SASH3 IL16
GJA4 IGF1
BMPR1A PUM2
BRCA1 TMEM97
TIE1 TENC1
GAS1 MSLN
FLRT2 COL14A1
EMILIN1 THY1
EMILIN1 COL6A2
GNG11 LDB2
NID2 THY1
RBMX2 SCLY
SFRP4 ODZ4
SFRP4 IGF1
SFRP4 EPYC
SFRP4 GFPT2
SLIT3 EHD2
SLIT3 ELN
SLIT3 IGF1
SLIT3 DPT
SLIT3 GJA4
SLIT3 GAS1
BUB1B CCNA2
PRAF2 PCDHGC3
PDLIM7 C10orf10
PDLIM7 MN1
PDLIM7 EMILIN1
LAD1 ATP10B
RHOG C9orf16
PGAP3 IGF1
SSBP1 LSM8
PCOLCE EFEMP2
TRAM2 TBC1D2B
MAML1 PUM2
SERPINF1 OLFML2B
SERPINF1 DCN
SERPINF1 GFPT2
PLTP NNMT
COL3A1 COL1A2
FAM127A RPS6KA2
FAM127A ISLR
FAM127A PRAF2
LBR LAD1
ELAVL1 RBM14
HSPG2 C10orf10
HSPG2 PTGIS
HSPG2 EFEMP2
HSPG2 GFPT2
HSPG2 PDLIM7
IGFBP4 TENC1
IGFBP4 PCDHGC3
IGFBP4 PDLIM7
HNRNPAB VDAC1
BGN RAMP2
BGN GGT5
BGN MSLN
BGN TIE1
BGN SLIT3
BGN PDLIM7
BGN PLTP
DDX3X PTMA
ARF4 RAB7A
BCLAF1 YWHAQ
UBE2V1 RNPEP
GLUD1 GLUD2
LRP1 MAPK8IP3
LRP1 ISLR
LRP1 EFEMP2
LRP1 EMILIN1
PTMA EEF1A1
PTMA SAT1
ACTR2 MMADHC
ACTR2 CAPZA2
YWHAQ SF3B1
NUCB1 TLN1
HSP90B1 ACTR3
HNRNPK BTF3
SART3 PTGES3
NPM1 DDX21
RHOA TPT1
NONO OTUD4
EIF4G2 PTPN11
EIF4G2 METAP2
EIF4G2 EIF3M
EIF4G2 DDX3X
EIF4G2 H3F3A
EIF4G2 HNRNPD
MOSPD2 CAPZA2
RCN3 COL1A1
RCN3 PCSK5
RCN3 MAPK8IP3
RCN3 RARRES2
RCN3 PRAF2
RCN3 FBLN1
RCN3 BGN
C11orf24 CALR
RP5-1077B9.4 PRKCSH
RP5-1077B9.4 ATP6V0A1
N4BP1 RP5-1077B9.4
N4BP1 KDM5C
EHD2 VGLL3
EHD2 ZNF423
EHD2 PCSK5
EHD2 PTRF
EHD2 S1PR1
EHD2 CD93
EHD2 HSPG2
EHD2 LRP1
MBD3 GMEB2
C9orf16 RNPEPL1
FKBP8 PCDHGC3
GJA4 CD93
ATN1 FAM65A
SET HNRNPA2B1
SET SMARCC1
ADRBK1 SOX15
DMPK FAM65A
DMPK MAP1A
SF3A2 CIZ1
MVK ERAP1
IFFO1 LSP1
DMWD N4BP1
DMWD PRKCSH
AGPAT1 RP5-1077B9.4
AGPAT1 DMWD
AGPAT1 ARHGAP1
AGPAT1 PRKCSH
AGPAT1 ATP6V0A1
AGPAT1 KDM5C
FAM89B ARHGDIA
FAM89B RHOG
OGFOD1 LOC644096
IGL@ LOC100132941
IGLV3-19 IGL@
IGKC MT1M
IFT122 BICC1
IGHG1 LOC100132941
PMS2L3 CUEDC2
MYL4 SLC2A9
MYL4 IFT122
IGLL3 IGKC
PICALM PMEPA1
CFTR GRM8
LOC100130100 LOC100132941
HLA-A B2M
ACTR3 ARPC2
ACTR3 EEF1A1
ACTR3 RHEB
TAF4 YTHDF1
SLC35D2 ZDHHC3
HEG1 CRISPLD2
HEG1 PCSK5
GPR116 MMRN2
COL14A1 ADAMTS1
ELN ODZ4
SPARC COL6A1
SPARC MXRA8
SPARC OLFML2B
PTPN11 EEF1A1
TENC1 COL14A1
RPS3A RPS2
TUBB PDCD11
ASXL1 YWHAQ
AP2A2 RUNX1T1
ACTG1 TUBB
RBPJ LIMS1
NOLC1 PDCD11
IGH@ IGHM
IGH@ IGHD
GGA3 IFT122
PTGDS LOC100130100
PTGDS IGL@
PTGDS LOC652493
PTGDS IGKV4-1
IGHG1 IGHM
LOC440871 IGKV4-1
LOC440871 IGLL3
IGHV7-81 LOC642131
CYP2A6 IFT122
SF3B1 ACTG1
PCDHGC3 ODZ4
PCDHGC3 HEG1
GPR35 LAD1
GGT1 GGT2
METAP2 PTPN11
SERPINB3 KRT4
NDN SGCD
IGF1 ODZ4
IGF1 ELN
IGF1 AKR1C2
RARRES2 THY1
C10orf10 EGFL7
C10orf10 PCSK5
C10orf10 ELN
C10orf10 AKR1C2
RPS6 EIF3L
COL18A1 THY1
PCDHGC3 TENC1
PCDHGC3 RARRES2
PECAM1 ERG
ERP44 SLC24A6
RPS28 UBA52
HNRNPR ACTR3
RAB1A SF3B1
CS PTBP1
CS VDAC1
KRT33A SERPINB3
PDE1A GPR124
PTGIS COL14A1
PTGIS TENC1
PTGIS IGF1
CEACAM3 GGA3
DPT IGF1
GORASP2 PCBP1
ISLR COL1A1
ISLR RARRES2
JAK3 LIMD1
CDH11 MXRA5
MMP23B COL14A1
KRT31 KRT33A
KRT31 KRT33B
EIF4H TGOLN2
CNR2 ERP44
EFEMP2 CRISPLD2
EFEMP2 VGLL3
EFEMP2 PDLIM2
EFEMP2 PCSK5
EFEMP2 HEG1
EFEMP2 SPARC
EFEMP2 COL5A1
EFEMP2 PTRF
EFEMP2 ISLR
EPYC ODZ4
EPYC ELN
EPYC IGHG1
LGALS7 KRT4
CALCRL MMRN2
CPA2 SLC12A9
MEOX2 DPT
MEOX2 IGF1
CD27 CCR2
KCNK3 HAND1
RAMP2 IGKC
RAMP2 ELN
GGT5 LOC100130100
GGT5 IGKC
VIL1 PLEK2
MN1 MAPK8IP3
MN1 SPON1
MN1 C10orf10
MN1 EFEMP2
HNRNPA2B1 NOP2
POU2AF1 IGH@
GFPT2 PCDHGC3
GFPT2 ADAM12
GFPT2 ODZ4
GFPT2 SPON1
GFPT2 MN1
LSM6 PTMA
IL10RA GIMAP5
MSLN IGKC
MSLN EPYC
GNAO1 ST7
CDH5 MMRN2
CDH5 EGFL7
CDH5 PCDHGC3
S1PR1 ERG
S1PR1 GPR116
S1PR1 TEK
S1PR1 CALCRL
SMCR7L DDX21
NUAK1 COL1A1
NUAK1 EFEMP2
C9orf16 PDE6G
C9orf16 MINK1
TIE1 EGFL7
TIE1 IGKC
TIE1 COL14A1
TIE1 IGF1
TIE1 MEOX2
TIE1 RAMP2
GAS1 MT1M
GAS1 C10orf10
GAS1 RAMP2
GAS1 TIE1
FLRT2 IGF1
MT1X MT2A
RARG SOX15
EMILIN1 COL18A1
EMILIN1 PTRF
EMILIN1 ISLR
MFNG CD79A
ADK BTF3
GNG11 LHFP
NID2 EFEMP2
SFRP4 IGKC
SFRP4 TENC1
SFRP4 TIE1
METTL1 PDCD11
AKAP8 YWHAQ
SLIT3 TENC1
SLIT3 GFPT2
SLIT3 TIE1
EMP3 PCDHGC3
VEGFB CDC42BPB
CXCL12 HEG1
ZEB2 FLI1
COL15A1 CDH5
CD53 SLA
PDLIM7 COL6A2
PDLIM7 EFEMP2
TLN1 S1PR1
TLN1 MFNG
NOTCH3 MAPK8IP3
RHOG C1QTNF1
RHOG PDE6G
ADAM12 GAS1
NAGA COL11A2
CD93 MMRN2
CD93 ERG
CD93 MCAM
CD93 PECAM1
CD93 COL15A1
PGAP3 COL14A1
R3HDM1 TUBB
FOXO1 IGHG1
CTCF MATR3
PCOLCE COL6A2
PCOLCE GFPT2
SERPINF1 GAS1
SERPINF1 FBLN1
PDGFRB SPARC
NNMT SLIT3
EIF3M EEF1A1
EIF3M SSBP1
PLTP ELN
PLTP GFPT2
PLTP GAS1
KPNA1 RAB7A
TJP1 KPNA1
FAM127A PDLIM7
FBLN1 EFEMP2
FBLN1 GFPT2
FBLN1 SFRP4
ELAVL1 PTBP1
ELAVL1 MRPL3
HSPG2 PCSK5
HSPG2 HEG1
HSPG2 PRKCDBP
HSPG2 ELN
HSPG2 TENC1
HSPG2 AKR1C2
HSPG2 SPON1
HSPG2 ISLR
HSPG2 CDH5
HSPG2 EMILIN1
HSPG2 SFRP4
HSPG2 SYNPO
HSPG2 CDC42BPB
COX7A2 PSMB1
VAMP2 CDC42BPB
VAMP2 VEGFB
NCBP2 ILF3
IGFBP4 TIE1
RPL41 RPS2
JUNB ZYX
COL6A3 COL3A1
DHX15 UBE2K
COPB1 MMADHC
COPB1 VPS26A
UBE2D2 BTF3
UBE2D2 ADO
UBE2D2 ETF1
MYL12A SLC2A9
BGN MT1M
BGN PCDHGC3
BGN IGF1
BGN SPON1
BGN C10orf10
BGN MN1
BGN NNMT
BGN HSPG2
RPS16 RPL27A
CAPZA2 MMADHC
CAPZA2 ACTR3
TNFAIP1 ERP44
PUM1 UXS1
ARF4 KIAA0776
ARF4 GORASP2
BCLAF1 C15orf29
MMP2 THY1
MMP2 COL5A1
MMP2 EFEMP2
PSMC2 RHEB
EIF5B CDC5L
EIF5B OTUD4
IPO7 EIF3J
IPO7 HNRNPA2B1
IPO7 EIF3M
ACTA2 TGFB1I1
TRA2B HNRNPD
TRA2B LOC728643
EPAS1 TLN1
NOP56 PTBP1
ZNF207 EIF2B1
ZYX HSPG2
LRP1 VGLL3
LRP1 IGHG1
LRP1 DNM1
LRP1 RPS6KA2
LRP1 MOXD1
LRP1 AKR1C2
LRP1 RARRES2
LRP1 GFPT2
LRP1 PARVB
LRP1 FOXO1
LRP1 IGFBP4
LRP1 BGN
sept-06 CAPZA2
FAM120A CAPZA2
PTMA LOC728643
PTMA ACTG1
PTMA TUBB
PTMA TRA2B
ACTR2 EIF3M
PPP1CC HNRNPA1L1
RPL7 RPS2
RPL7 RPS3A
EEF1B2 RPLP0
PPP2R1A STAT5B
PPP2R1A GGA3
PPP2R1A CASP9
PPP2R1A CNR2
YWHAQ TUBB
YWHAQ XPO1
YWHAQ R3HDM1
SPARC COL3A1
LDHA CCDC59
PTGES3 MARS
PTGES3 RAN
WDR1 PSMD1
NCL IPO7
HNRNPU PRPF4B
HNRNPK MORF4L2
HNRNPK ACTR2
C11orf58 UBE2D3
H3F3A HNRNPC
HNRNPD H3F3A
RHOA ADO
RHOA UBE2D2
NONO SFPQ
RPL6 EIF3L
RPL6 RPS6
RPL9 EEF1A1
RPS11 RPS17
RPS11 RPS16
SLC25A3 PPP1CC
RPL27 RPL29P6
RPS13 RPL13A
RPS13 RPL6
HNRNPA1 MRPL3
HNRNPA1 EIF3M
HNRNPA1 PPP1CC
EIF4G2 METTL5
EIF4G2 SMC3
EIF4G2 MAEA
WNT6 TAC3
WNT6 SIGLEC6
WNT6 ACRV1
WNT6 CHRNB3
UBE2D4 ZDHHC7
UBE2D4 LETMD1
UBE2D4 EIF4H
MOSPD2 TCTN3
MOSPD2 PUM1
MOSPD2 sept-06
GIMAP5 SASH3
GIMAP5 SLA
RCN3 DNM1
RCN3 THY1
RCN3 ODZ4
RCN3 SPON1
RCN3 NOTCH3
RCN3 PCOLCE
DVL2 C11orf68
C11orf24 ATP6V0A1
TMEM222 DLGAP4
RP5-1077B9.4 ST7
RP5-1077B9.4 GPR176
RP5-1077B9.4 RPS6KA4
RP5-1077B9.4 KDM5C
N4BP1 C8orf60
N4BP1 ARHGAP1
N4BP1 PRKCSH
N4BP1 ATP6V0A1
SLC48A1 TK2
SLC48A1 ERCC1
SLC48A1 CRTAP
PRR5 PICALM
FAM65A SLC20A1
EHD2 CDC42BPB
EHD2 HEG1
EHD2 GPR116
EHD2 RPS6KA2
EHD2 NDN
EHD2 COL18A1
EHD2 CDH5
EHD2 ZEB2
EHD2 SYNPO
EHD2 MMP2
SYDE1 BMP1
GJA4 MMRN2
SET NIPA2
SET IARS
SET NCL
E2F4 PEX16
E2F4 TMC7
ADRBK1 RBM12B
ADRBK1 PZP
DMPK ATN1
CABIN1 FAM65A
CABIN1 PML
CABIN1 ADCYAP1
MVK EIF2B1
PGAP3 S1PR1
IFFO1 HCLS1
CAMK2B CYP2A6
WHSC2 RPAP1
WHSC2 GTF2F1
DMWD ARHGAP1
DMWD ATP6V0A1
AGPAT1 TPCN1
AGPAT1 DLGAP4
AGPAT1 GBF1
AGPAT1 BAZ2A
FAM89B C1QTNF1
FAM89B C9orf16
BICC1 CCRN4L
RAB3IL1 SSH1
RNF216 SLC12A9
NAT10 WDR12
MUC3A MYH14
SOX15 RBM12B
IFT122 OR2S2
IFT122 CCRN4L
LAD1 GNL3
HTR3A CCRN4L
CCL2 IGKC
LOC728643 ZNF576
PMS2L3 PMS2L1
PTMA CCDC59
IGHM IGLV3-19
LOC652493 LOC100132941
PUM2 LUC7L2
PUM2 SLC2A9
IGLL3 IGL@
PCDHGC3 EGFL7
PCDHGC3 COL1A1
PICALM NXPH3
ZYX SYDE1
TCF20 TAS2R16
LOX COL5A2
DNM1 PCDHGC3
ATP6V1D PGPEP1
IGKV4-1 LOC100132941
MPRIP RAB3IL1
FAM20B LOC100132941
EXPH5 ATP6V1D
ADD1 ARHGAP1
TPT1 BTF3
RPS9 RPL29P6
PRKCSH ARHGAP1
RPSAP19 RPL15
RPSAP19 RPLP0
CFH WHAMML2
PENK HAND1
ADAM12 COL1A1
ADAM12 VCAN
RPL14 RPSAP19
EEF1A1 BTF3
NUDT21 SNX5
NSUN5C NSUN5B
RHEB MMADHC
ACTR3 HMG20A
ACTR3 MMADHC
HEG1 CFH
PRKCDBP PCDHGC3
GPR116 ELTD1
GPR116 ERG
COL14A1 EGFL7
SUB1 MATR3
FAM175B MRPL44
HEG1 PDLIM2
HEG1 THY1
CIT ACTR3
PACS2 C14orf133
ELN MT1M
ELN PCDHGC3
SPARC ZFPM2
SPARC PDLIM2
STAT5B RUNX1T1
CARM1 XPO6
ADO MATR3
COL5A1 COL6A1
COL5A1 OLFML2B
HNRPDL C10orf88
YWHAQ HNRNPD
RPS3A EIF3L
RPS3A TPT1
RPS3A EEF1A1
ATP6V0A1 C11orf68
ATP6V0A1 RNPEPL1
ATP6V0A1 ARHGAP1
ATP6V0A1 PRKCSH
ZNF384 GTPBP3
TMEM97 MRPL16
OPA1 C7orf25
OPA1 AGFG1
POM121 TRRAP
AP2A2 ADD1
TCTN3 ACTR3
RPL7 EEF1A1
MKI67 SMC2
RAB7A PUM2
RAB7A ACTR3
NOLC1 EEF1A1
NOLC1 ACTR3
ITGB1 DIMT1L
ITGB1 DAXX
IGLJ3 IGLV3-19
IGLJ3 IGHM
ARHGDIA C1QTNF1
ARHGDIA CIZ1
HBB HBA1
AKR1C2 ADAMTS1
AKR1C2 EGFL7
AKR1C2 ELN
LOC440871 FAM20B
LOC642131 IGKC
LOC642131 IGHD
LOC642131 FAM20B
IGHV7-81 LOC100132941
IGHV7-81 IGHD
MET PSG3
STAU1 YTHDF1
RPS17 RPS17P5
ILF3 STK38L
MTAP PRINS
CYP2A6 GGA3
PTBP1 USP3
SF3B1 MATR3
SF3B1 TUBB
TUBA1B ACTG1
PML ATP6V0A1
MCAM GPR116
SIGLEC6 SLC2A9
CASP9 OPA1
CASP9 GGA3
HSPA8 DLAT
HSPA8 VDAC1
ZFAND5 AGFG1
ZFAND5 RAB7A
METAP2 SR140
HMMR CCNB1
TGFB1I1 FLNA
PML MED15
PSG9 SLC12A9
IGF1 ADAMTS1
HSDL2 MFSD9
HSDL2 DLAT
CDR2 ACTG1
RARRES2 VGLL3
RARRES2 HEG1
RARRES2 COL5A1
SPON1 ODZ4
SPON1 ELN
XPC MYL4
PCBP4 C11orf24
EFEMP2 MXRA8
DCN OLFML2B
C10orf10 IGKC
C10orf10 PRKCDBP
COL6A2 PRKCDBP
SNAP23 CTBP1
GLRX3 TPI1
PCDHGC3 VGLL3
TXN2 OPA1
ERP44 IFT122
ERP44 OPA1
ILF3 PA2G4
PTRF PRKCDBP
MRPL3 IFRD2
XPO1 TUBB
XPO1 SF3B1
SUMO4 MORF4L1
SUMO4 SUMO2
RAB1A ACTG1
RPL39 RPS2
SFRS3 EEF1A1
SFRS3 ACTG1
XRCC5 RBM12
XRCC5 MRPL3
SF1 PCBP1
DDX21 SAE1
DDX21 ATP2A2
PTGIS EHD2
PTGIS IGKC
PTGIS ELN
PTGIS AKR1C2
PTGIS SPON1
CEACAM3 C8orf60
CASP2 XRCC5
HMGA2 TRIM2
DPT TENC1
DPT AKR1C2
RBM39 REV1
RBM39 BTF3
GORASP2 RAB7A
GORASP2 ZFAND5
RAB1A GORASP2
KRT33B SERPINB3
KRT33B KRT33A
ST7 C8orf60
ST7 ARHGAP1
ST7 HNRPDL
ISLR MAPK8IP3
ISLR RPS6KA2
MMP23B EGFL7
MMP23B ELN
CCR2 KLRB1
NFRKB MUS81
SYNGR4 KLF12
KRT31 KRT4
AQP2 SOX15
EIF4H LETMD1
CNR2 RUNX1T1
CNR2 IFT122
CNR2 OPA1
CNR2 CYP2A6
EFEMP2 ADAM12
EFEMP2 SPON1
EFEMP2 C10orf10
SIGLEC6 INHBC
EPYC SPON1
LGALS7 SERPINB3
LGALS7 KRT31
CALCRL ERG
CALCRL TEK
ADCYAP1 RNPEPL1
SELE EGFL7
MEOX2 COL14A1
CNBP MATR3
CNBP ADO
CNBP ZFAND5
USP5 PUM2
KCNK3 PENK
KCNK3 CCKBR
PTH1R FAM119B
KRT1 LGALS7
CD1D KLRB1
RAMP2 MT1M
RAMP2 AKR1C2
RAMP2 SELE
PCDHGC3 ZNF423
PCDHGC3 COL18A1
CEP110 SNX13
CDA IGKC
GGT5 COL14A1
GGT5 IGHG1
BMP1 C1QTNF1
CHEK1 CEP55
CHEK1 ROD1
MN1 VGLL3
MN1 HEG1
MN1 PRKCDBP
MN1 MOXD1
MN1 PTGIS
MN1 ISLR
MN1 EPYC
HNRNPA2B1 TUBGCP4
POU2AF1 LOC100130100
POU2AF1 LOC652493
POU2AF1 IGLL3
POU2AF1 LOC440871
ACAP1 FAIM3
GFPT2 COL1A1
GFPT2 OLFML2B
GFPT2 HEG1
GFPT2 PRKCDBP
GFPT2 ELN
GFPT2 IGF1
GFPT2 RARRES2
GFPT2 C10orf10
GFPT2 COL6A2
GFPT2 ISLR
SASH3 CCR2
PRR4 PDGFRA
GJA4 EHD2
GJA4 COL14A1
MSLN MT1M
MSLN ELN
BMPR1A SLC2A9
BMPR1A SIGLEC6
ZW10 SLC2A9
ZW10 ACTR3
ZW10 NFRKB
ZBED4 HEATR1
HOXB7 EEF1E1
CDH5 PECAM1
CDH5 SELE
NRF1 OPA1
NRF1 SIGLEC6
NRF1 CNR2
S1PR1 MMRN2
S1PR1 IGHG1
S1PR1 CD79A
PARVB PCDHGC3
PARVB C10orf10
VCAN OMD
NUAK1 PCSK5
NUAK1 COL5A1
NUAK1 PTRF
NPIP LOC339047
NPIP LOC399491
C15orf39 PTS
C9orf16 C1QTNF1
C9orf16 ZYX
C9orf16 GPSM3
C9orf16 ARHGDIA
TIE1 PCDHGC3
TIE1 ODZ4
TIE1 AKR1C2
TIE1 COL6A2
TIE1 PTGIS
TIE1 SELE
TIE1 GGT5
TIE1 GJA4
TIE1 CDH5
GAS1 VCAN
GAS1 DCN
GAS1 IGL@
GAS1 LOC652493
GAS1 IGKV4-1
GAS1 ODZ4
GAS1 COL14A1
GAS1 IGF1
GAS1 PTGIS
GAS1 CDA
GAS1 GFPT2
FLRT2 ADAMTS1
ZNF202 UXS1
FLI1 HEG1
PPID SC4MOL
RBM14 PTBP1
RBM14 LARP1
EMILIN1 COL1A1
EMILIN1 PRKCDBP
EMILIN1 RPS6KA2
EMILIN1 MOXD1
MFNG ZYX
MFNG PTGER3
MFNG VEGFC
ADK SF3B1
GNG11 CDH5
NID2 SPARC
NID2 COL5A1
RBMX2 C7orf44
SFRP4 EGFL7
SFRP4 LOC100130100
SFRP4 PCDHGC3
SFRP4 COL14A1
SFRP4 IGHG1
SFRP4 SPON1
SFRP4 C10orf10
SFRP4 DPT
SFRP4 GGT5
SFRP4 MN1
METTL1 EEF1A1
SLIT3 ODZ4
SLIT3 COL14A1
SLIT3 PTGIS
SLIT3 MEOX2
SLIT3 GGT5
SLA CCR2
EMP3 HEG1
EMP3 PRKCDBP
EMP3 GFPT2
VEGFB FAM65A
CXCL12 PCDHGC3
CXCL12 GFPT2
TRIM13 OPA1
ZEB2 GNG11
ZEB2 EMP3
FEZ1 PRKD1
OTUD4 C1orf174
COL15A1 PCDHGC3
COL15A1 PRKCDBP
COL15A1 EFEMP2
COL15A1 SELE
COL15A1 TIE1
COL15A1 EMILIN1
COL15A1 EMP3
COL15A1 ZEB2
PRAF2 ISLR
SAT1 BTF3
EML3 PIK3R5
RPP30 TUBB
PDLIM7 COL1A1
PDLIM7 DNM1
PDLIM7 ELN
PDLIM7 GFPT2
PDLIM7 TIE1
PDLIM7 GAS1
PDLIM7 PRAF2
INPP5D SLC35C1
INPP5D ARPC2
INPP5D STX7
TUSC2 HYAL2
TLN1 CDC42BPB
NOTCH3 PCDHGC3
FAM53B DNAJC4
RHOG GPSM3
RHOG ARHGDIA
MAP1A TAL1
HCLS1 CD37
ADAM12 OLFML2B
NAGA SCAMP2
E2F1 TOPBP1
CD93 S1PR1
COBRA1 POLE3
R3HDM1 PDCD11
TRIP10 PICALM
FOXO1 VGLL3
FOXO1 S1PR1
RASA1 HINT1
SSBP1 MRPL3
DLGAP4 PRKCSH
DLGAP4 ATP6V0A1
CTCF BTF3
CTCF ADO
MBD2 ST7
MBD2 GNAO1
CPSF6 HNRNPC
CPSF6 LARP1
CPSF6 MRPL3
COPS2 BTF3
PCOLCE BGN
PCOLCE OLFML2B
PCOLCE COL5A1
PCOLCE RARRES2
PCOLCE ISLR
ERLIN1 CD24
TCERG1 CPSF6
KDM5C SARS2
KDM5C SOX15
KDM5C LYPLA2P1
KDM5C PRKCSH
KDM5C ST7
MAML1 OPHN1
SERPINF1 BGN
SERPINF1 ADAM12
SERPINF1 EFEMP2
SERPINF1 SSPN
SERPINF1 SLIT3
SPTLC1 SMCR7L
PDGFRB LHFP
PDGFRB COL6A1
TOMM40 PDCD11
TOMM40 NOLC1
DNM2 MAP2K2
NNMT IGF1
NNMT GAS1
NNMT SERPINF1
NNMT SPON1
NNMT PRKCDBP
NNMT EFEMP2
NNMT SFRP4
EIF3M PTPN11
EIF3M NOLC1
VASP TPT1
VASP TOMM40
TAF9 NIPA2
PRPF4B RBM14
AP2S1 KDM5C
NUP153 SF3B1
SEC14L1 CFHR2
PLTP IGKC
PLTP CCL2
PLTP AKR1C2
PLTP IGF1
PLTP GGT5
PLTP SLIT3
UBE4A HSPA8
UBE4A EI24
SETX MATR3
SETX ACTR3
SETX MAML1
WDR82 DCP1A
WDR82 ACTG1
WDR82 YWHAQ
ETFA COX5A
MCM6 BLM
ARIH1 PAK2
ABCE1 NAP1L1
NR3C1 TTC28
EPCAM EIF3M
FAM127A EFEMP2
FAM127A EMILIN1
LBR ATP10B
LBR GNL3
LBR MET
FBLN1 PRKCDBP
FBLN1 PCOLCE
FBLN1 NNMT
LUM CSGALNACT2
EIF1B TPT1
ELAVL1 RBM12
ELAVL1 POLE3
API5 MAPK14
HSPG2 ADAMTS1
HSPG2 EGFL7
HSPG2 ODZ4
HSPG2 COL14A1
HSPG2 MOXD1
HSPG2 RARRES2
HSPG2 RAMP2
HSPG2 PARVB
HSPG2 TIE1
HSPG2 GAS1
HSPG2 EMP3
HSPG2 NNMT
HSPG2 FAM127A
HSPG2 VEGFB
KDM3B CDC23
DARS EIF3M
PWP1 METAP2
PWP1 METTL1
COX7A2 GLRX3
GLB1 ZDHHC3
ETF1 BTF3
ETF1 PBRM1
ETF1 TFCP2
NCBP2 ZC3H15
IGFBP4 EMILIN1
IGFBP4 PRAF2
IGFBP4 HSPG2
G3BP1 KIF2A
RPL41 EEF1A1
RPL41 HNRNPA1L1
RPL41 RPS3A
JUNB TLN1
GBF1 ATP6V0A1
IGF2R UBE2J1
ITGA5 THY1
ITGA5 TLN1
UBE2D2 MATR3
UBE2D2 RAB1A
UBE2D2 CNBP
UBE2D2 CTCF
RARS NUP54
RARS HSPA8
MYL12A SNX27
MYL12A LIMD1
MYL12A PUM2
MYL12A RAB7A
ANXA4 KIAA0746
ANXA4 PARP4
HNRNPAB HSPA8
HNRNPAB CS
BGN CCL2
BGN LOC652493
BGN COL14A1
BGN TENC1
BGN AKR1C2
BGN PTGIS
BGN ISLR
BGN CDA
BGN OLFML2B
SYPL1 ETF1
TNFAIP1 IFT122
TNFAIP1 CYP2A6
TNFAIP1 CNR2
ARCN1 RAB1A
ARHGDIA KLHDC3
NFE2L2 NFKB1
ARF4 ACTR3
ARF4 MYL12A
CBX3 NCBP2
BCLAF1 DCP1A
BCLAF1 TUBB
BCLAF1 KIAA0947
SMARCC1 HNRNPA2B1
SF3B1 FBXO7
MMP2 MXRA8
MMP2 SPARC
MMP2 FSTL1
MMP2 NID2
GNAI2 EMILIN1
EIF5B HSPA8
EIF1AX ILF3
ACTR3 UXS1
IPO7 DDX18
IPO7 MRPL42
IPO7 TM9SF3
IPO7 VDAC1
TRIM28 BAT2
PDHA1 SUCLG2
EIF4A2 PUM2
EIF4A2 RAB7A
TRA2B SMC3
TRA2B TUBB
PGAM1 CTCF
STRAP PSG9
ZNF207 ACTG1
ZYX CDC42BPB
ZYX S1PR1
LRP1 EGFL7
LRP1 COL1A1
LRP1 THY1
LRP1 PRKCDBP
LRP1 ELN
LRP1 SPON1
LRP1 COL6A2
LRP1 MMP23B
LRP1 GAS1
LRP1 SFRP4
LRP1 COL15A1
LRP1 FAM127A
sept-06 TCTN3
BZW1 C17orf63
PTMA SF3B1
PTMA METTL1
PTMA WDR82
RAN SET
RAN EIF3J
NACA RPS3A
NACA BCLAF1
ACTR2 ENTPD7
ACTR2 C11orf57
ACTR2 LARP1
ACTR2 NOLC1
PPP1CC PTBP1
PPP1CC ATP2A2
PPP1CC EIF3M
PPP1CC IPO7
ACTR1A TRIO
RPL13A RPS18
FKBP1A PRKCSH
PPP2R1A ERP44
YWHAQ ACTG1
YWHAQ RAB1A
YWHAQ PCBP1
YWHAQ RBM39
YWHAQ CTCF
YWHAQ NUP153
HSPA9 AIMP1
HSPA9 DHX15
UBE2L3 UFD1L
UBE2D3 RAB1A
SPARC COL1A2
LDHA EMG1
GABARAP C1orf123
PTGES3 ILF3
MATR3 CDC23
NCL NOP2
NCL NIPA2
NCL DDX18
NCL IARS
NCL NOP56
PRKAR1A SUMO4
HSP90B1 HNRNPR
HSP90B1 ACTR2
HNRNPK MRPL44
HNRNPK MMADHC
HNRNPK COPB1
HNRNPK CAPZA2
RPL4 EEF1B2
RPL12 RPL13A
TMED2 HNRNPK
H3F3A EEF1A1
H3F3A PTPN11
H3F3A RASA1
H3F3A DDX3X
HNRNPD DENR
HNRNPD NOC3L
HNRNPD PTMA
HNRNPD SR140
HNRNPD SMC3
HNRNPD WHSC2
SMNDC1 DND1
SMNDC1 ITGB1
SMNDC1 UBE2D1
SART3 CCDC59
IK MATR3
IK CDC23
NPM1 CCDC59
NPM1 SAE1
NPM1 PTMA
NPM1 LDHA
RHOA BTF3
RHOA MATR3
RHOA ACTR3
RHOA ACTG1
RHOA RAB1A
RHOA VASP
KHDRBS1 OTUD4
RPL6 NACA
RPL9 TPT1
RPL9 RPS20
RPL9 RPL39
RPL9 RPL7
RPS11 RPS17P5
RPS11 RPL27A
RPL27 RPL37A
RPS13 RPL29P6
RPS13 RPL27
HNRNPA1 PTBP1
HNRNPA1 EEF1A1
HNRNPA1 RBM12
HNRNPA1 LARP1
HNRNPA1 RPL7
HNRNPA1 NAP1L1
HNRNPA1 IPO7
HNRNPA1 H3F3A
sept-06 MATR3
sept-06 VPS26A
HNRNPC HNRNPA2B1
SRP14 ATP5SL
EIF4G2 PTMA
EIF4G2 HNRNPC
EIF4G2 RBM12
EIF4G2 SR140
EIF4G2 SPTLC1
EIF4G2 DARS
EIF4G2 TRA2B
PMS2L11 CAMK2B
PMS2L11 PRDX3
PMS2L11 FAM53B
ACTB CFL1
PCIF1 TMC7
WNT6 CCRN4L
WNT6 SLC2A9
WNT6 ZSWIM1
WNT6 IFT122
WNT6 HTR3A
WNT6 MYL4
WNT6 NTRK2
WDR48 CTNND1
UBE2D4 ARIH1
GPR153 HYAL2
MOSPD2 REV1
MOSPD2 MMADHC
MOSPD2 ACTR3
MOSPD2 HNRNPR
MOSPD2 RBM39
MOSPD2 TBPL1
GIMAP5 DENND1C
GIMAP5 CD27
GIMAP5 CD53
GSK3A OPA1
RCN3 FOSL2
RCN3 RPS6KA2
RCN3 ELN
RCN3 MOXD1
RCN3 PTRF
RCN3 PARVB
RCN3 SFRP4
RCN3 COL15A1
RCN3 NNMT
RCN3 IGFBP4
JMJD7 C14orf133
DND1 RUNX1T1
DND1 TXN2
DVL2 ATP6V0A1
DVL2 PML
INTS5 EEF1A1
INTS5 PDCD11
INTS5 METTL1
INTS5 CTCF
INTS5 PTMA
C11orf24 ARHGAP1
C11orf24 PICALM
C11orf24 KLHDC3
C11orf24 AIP
TMEM222 C11orf68
TMEM222 ATP6V0A1
TMEM222 GBF1
PEX16 XPO6
PEX16 NGDN
PRDM4 PWP1
RP5-1077B9.4 RBM12B
RP5-1077B9.4 C8orf60
RP5-1077B9.4 RNPEPL1
RP5-1077B9.4 GNAO1
RP5-1077B9.4 CNN2
RP5-1077B9.4 SRPR
RP5-1077B9.4 FKBP1A
N4BP1 RNPEPL1
N4BP1 GPR176
N4BP1 GNAO1
N4BP1 MBD2
N4BP1 ACAA1
N4BP1 TMEM109
N4BP1 SF3A1
N4BP1 BAZ2A
CXXC1 COPS7A
CXXC1 LZTR1
SLC48A1 POTEK
SLC48A1 AQP2
SLC48A1 DHRS12
SLC48A1 IRF2
SLC48A1 MARK3
FBXO42 SEPT7
DUS2L CUEDC2
DUS2L PMS2L3
PRR5 KIAA0652
ATP5SL RAB11FIP2
FAM65A NXPH3
FAM65A C11orf24
EHD2 RCN3
EHD2 CRISPLD2
EHD2 CD248
EHD2 ERG
EHD2 ZCCHC24
EHD2 MN1
EHD2 NUAK1
EHD2 COL15A1
EHD2 GNAI2
C13orf18 NFE2L3
SYDE1 DCHS1
SYDE1 GUCY1B3
TBC1D13 PUM2
TBC1D13 RBMX2
TBC1D13 MAML1
TBC1D13 MYL12A
VPS33B RNPEPL1
TMEM161A GTPBP3
TMEM161A YWHAQ
C9orf16 VPS33B
C9orf16 PML
C9orf16 FKBP1A
FKBP8 PLSCR3
FKBP8 MN1
FKBP8 LRP1
WDTC1 MPRIP
WDTC1 ARID1A
GJA4 GPR116
GJA4 CALCRL
GJA4 CDH5
SET HNRNPUL1
SET CS
SET IPO7
SET NOP56
SBF1 C11orf24
SBF1 DLGAP4
E2F4 PCIF1
E2F4 XPO6
E2F4 GORASP2
E2F4 IGF2R
STAB1 CD93
ADRBK1 RDH11
ADRBK1 NTRK3
ADRBK1 DNAJC4
ADRBK1 GGA3
ADRBK1 CEACAM3
MADD YTHDC1
JRK LUC7L2
JRK PUM2
CABIN1 DMPK
CABIN1 RHOG
MVK UIMC1
MVK ERP44
PGAP3 ERG
CTNS MPRIP
IFFO1 EHD2
IFFO1 MFNG
IFFO1 MMP2
CD40 ST7
CD40 KDM5C
CD40 CNN2
CAMK2B MUC8
CAMK2B GGA3
CAMK2B PRDX3
CAMK2B CEACAM3
CASP2 UTP20
WHSC2 TAF7
DMWD TRIO
DMWD KDM5C
AGPAT2 MCRS1
AGPAT1 C8orf60
AGPAT1 PIK3R5
AGPAT1 RNPEPL1
AGPAT1 ADD1
AGPAT1 PML
AGPAT1 KLHDC3
AGPAT1 GPR176
AGPAT1 GNAO1
AGPAT1 RPS6KA4
AGPAT1 CNN2
AGPAT1 TMEM109
AGPAT1 ACTR1A
CSTF1 CRKRS
CSTF1 ATP13A3
CSTF1 DARS
CSTF1 TRA2B
CSTF1 PTMA
FAM89B GPSM3
FAM89B BMP1
C8orf60 RBM12B
CCRN4L OR2S2
SLC28A3 SNX27
SLC2A9 SNX27
PGPEP1 SNX27
MMRN2 ELTD1
LIMD1 SCLY
EGFL7 MMRN2
PLEK2 MECOM
DCP1A ACTG1
SLC35C1 SLC12A9
MUS81 LOC644096
MUS81 OGFOD1
RNF216 DUSP22
RNPEPL1 HYI
CNOT7 TNPO2
SMAP1 UXS1
ZDHHC3 HKDC1
NAT10 UTP6
MMADHC MAK10
PMEPA1 C11orf24
CPSF7 MUS81
TM9SF3 AGFG1
LOC100130100 MT1M
TNK1 SLC2A9
SOX15 RDH11
COL11A2 HNRNPUL2
COL11A2 PORCN
COL11A2 ARHGEF15
COL11A2 SOX15
CBARA1 C14orf133
RUNX1T1 AGFG1
IFT122 SLC12A9
IFT122 SLC2A9
HTR3A TAC3
LOC728643 ZDHHC6
PUM2 SNX27
PUM2 UBB
PRINS SNX27
MINK1 RNPEPL1
SCAPER C6orf134
ZYX DCHS1
TCF20 BICC1
TCF20 IFT122
RNASEH2B RBM12B
SNHG3 CCRN4L
KCTD20 DNAJA4
MOBKL1B RBM26
FAM20B IGHD
ADD1 DAXX
ADD1 CUX1
RHOQ RAB11B
NOP2 LOC728344
RPS14 ZNF576
PTPRD SGK2
LOC399491 LOC339047
DNAJC4 SOX15
THY1 CRISPLD2
THY1 COL1A1
PCSK5 VGLL3
PCSK5 IGHG1
PCSK5 DNM1
PCSK5 THY1
RPL14 RPL15
EEF1A1 RPS2
EEF1A1 ZNF576
EEF1A1 LOC728643
ERG CD248
MXRA8 COL6A1
HNRNPA1L1 PTBP1
HNRNPA1L1 EEF1A1
ODZ4 EGFL7
ODZ4 IGKC
CCNA2 CCNB1
ACTG1 BTF3
RQCD1 LOC644096
SEPT7 C7orf25
SEPT7 SOX15
SEPT7 DNAJC4
OLFML2B COL1A1
OLFML2B VCAN
OLFML2B COL6A2
TPI1 RNASEH1
PRKCDBP PCSK5
RPIA HOXA10
GPR116 PDGFD
GPR116 CD248
KIAA0564 FAM48A
RPL13 RPL29P6
KLHL18 PGPEP1
MAPKAPK5 FASTKD2
COL14A1 IGKC
COL14A1 ODZ4
DNMBP SLC35D2
TBC1D2B CTDSP1
RPL13A RPS2
UBE2N AGFG1
NUP160 C4orf43
LIMS1 RBM26
LIMS1 ARPC2
LIMS1 SEPT7
METAP1 FASTKD2
ELN EGFL7
ELN LOC652493
ELN IGKV4-1
SPARC VCAN
SPARC HEG1
RRAS ZYX
TUBA1B ARPC5L
KIAA0776 UBB
DTX4 FAM171A1
PTPN11 ACTR3
SPRY1 SYDE1
STAT5B IFT122
CARM1 SNHG3
PICALM CALR
TENC1 EHD2
TENC1 EGFL7
TENC1 ELN
COL5A1 VCAN
SULF1 COL5A1
TUBB ZNF576
TUBB DCP1A
TUBB EEF1A1
RTF1 RYK
ASXL1 MUS81
OPA1 RUNX1T1
RBM12 GTF3C3
RBM12 PTBP1
NIPA2 DENR
TCTN3 REV1
TCTN3 RHEB
TCTN3 LOC644617
MLL RP3-377H14.5
MLL CHST4
MLL ADD1
GLG1 CBARA1
RPL7 POM121
ACTG1 TPT1
ACTG1 EEF1A1
RPLP0 RPL7A
LRPPRC UTP14A
LRPPRC METAP1
RAB7A KIAA0776
EIF1 TPT1
EIF1 OPA1
NOLC1 SPTBN1
ITGB1 COL4A1
ITGB1 EIF1
HNRNPA3 MATR3
PAPPA2 SLC12A9
PAPPA2 ALPPL2
GGA3 BICC1
GGA3 RUNX1T1
GGA3 ALPPL2
GGA3 ADD1
GGA3 OPA1
GGA3 AP2A2
PSMA1 ZDHHC6
BID PDCD11
ARHGDIA STRN4
RNF114 YTHDF1
RNF114 TAF4
ARPC4 CARM1
ARPC4 ITGB1
AKR1C2 MT1M
AKR1C2 IGKC
AKR1C2 TENC1
LOC642131 IGKV1OR15-118
IGHV7-81 IGHM
IGHG1 MT1M
HLA-G HLA-A
KIAA1539 RAB3IL1
IFNA17 SNX13
CYP2A6 MUC8
PTBP1 SET
PTBP1 HNRNPA3P1
SF3B1 CPSF7
SF3B1 ACTR3
PCDHGC3 PDLIM2
PML RAB3IL1
PML MYO9B
YWHAE CTBP1
YWHAE KIAA0776
HLA-DRA HLA-DPA1
POTEK ARHGAP1
SIGLEC6 IFT122
SIP1 RP3-377H14.5
SIP1 ADPGK
SIP1 CSTF2T
CASP9 STAT5B
RPL13A RPS4X
POLR3C TUBB
EIF3K TPT1
ATP5L TIMM8B
PI4KB DEDD
HSPA8 MAPKAPK5
GPR35 PSG3
PNN SERF2
UPK1B ATP6V1D
TAF5 ILF3
ABHD14A RAB3IL1
VEGFC TXNDC15
ITSN2 USP34
METAP2 EEF1A1
METAP2 RBM12
CD69 GIMAP5
PRDX3 SLC4A4
UTP20 PTMA
MOXD1 PCDHGC3
MOXD1 PCSK5
AKR1C2 PCDHGC3
AKR1C2 PCSK5
PTP4A3 C1orf144
PTS ARPC2
SMAGP PLEK2
PSG9 SLC2A9
PSG9 TPT1
PSG9 PUM2
PSG9 PRINS
NDN VGLL3
NDN ANGPTL2
IGF1 EHD2
IGF1 IGKC
IGF1 TENC1
CDR2 ATP6V1D
RARRES2 CRISPLD2
RARRES2 PCSK5
RARRES2 PRKCDBP
PRPS1 MLH3
SPON1 COL1A1
SPON1 TENC1
SPON1 IGF1
XPC SLC2A9
ITSN1 IGHG1
SMC3 PTPN11
SMC3 RBM12
MINK1 ZYX
MINK1 ARHGDIA
NFKB1 LUC7L2
NFKB1 PUM2
NFKB1 POM121
SAPS1 PICALM
C10orf10 MAPK8IP3
C10orf10 COL14A1
C10orf10 PTGDS
C10orf10 IGHG1
COL6A2 SPON1
COL6A2 ADAM12
SNAP23 YWHAE
TSPAN6 SGK2
IFRD2 PRKAR2A
GLRX3 ZDHHC6
TXN2 FEZ2
TXN2 ADD1
TXN2 AP2A2
MDH2 RPIA
CALCOCO1 CCDC92
EIF3J NIPA2
EIF3J TUBGCP4
PECAM1 GPR116
TUBB2C TPI1
TUBB2C GLRX3
CIAPIN1 GPR56
ERP44 CCRN4L
ERP44 SLC2A9
ERP44 AGFG1
ERP44 MYL4
ERP44 TCTN3
ERP44 RAB7A
ERP44 PAPPA2
ERP44 GGA3
ERP44 CASP9
ERP44 XPC
PAK2 RAB7A
G3BP2 STK38L
G3BP2 ILF3
HLA-C HLA-A
PTRF VGLL3
PTRF PDLIM2
PTRF PCDHGC3
MRPL3 KCMF1
MRPL3 ACTR3
MRPL3 RBM12
MRPL3 LARP1
KLHDC3 ARHGAP1
FSTL1 THY1
SNX3 STX7
TCP1 EMG1
HNRNPR RRP1B
ATIC GCN1L1
NAP1L1 HNRNPA1L1
RAB1A COPZ1
RAB1A BTF3
RAB1A ADO
RAB1A YTHDC1
RAB1A TXNDC9
RAB1A CYB561
RAB1A XPO1
TFRC MRPL16
EIF3B UTP14A
SFRS3 BTF3
SFRS3 HNRNPR
HMGN2 TRMT5
CS RBMX
CS SUPV3L1
CS NIPA2
XRCC5 UBXN4
XRCC5 POM121
XRCC5 METAP2
NACA DCP1A
NACA EIF3L
OR10H3 CCRN4L
OR10H3 GGA3
CD164 TGOLN2
TBPL1 ACTR3
PTGIS LOC100130100
PTGIS CCL2
PTGIS IGHG1
PTPRO CFTR
CEACAM3 CTNNA1
CEACAM3 CYP2A6
CASP2 POLE3
ACRV1 CCRN4L
DPT PTGIS
ACRV1 HTR3A
RBM39 MATR3
RBM39 SF3B1
RBM39 CNNM2
MAEA LARP1
MAEA METAP2
GORASP2 PUM2
GORASP2 ERP44
RAB1A PCBP1
LAX1 SSH1
INHBC P2RY4
INHBC C14orf162
TBX6 CYP2A6
BMP1 ZYX
ST7 C7orf25
ST7 SOX15
ST7 ADD1
ST7 ELK1
BRS3 SLC24A6
BRS3 ERP44
CALM2 ITGB1
PTPRC CYTIP
ISLR THY1
ISLR ODZ4
ISLR ELN
ISLR SPON1
ISLR C10orf10
JAK3 IFT122
JAK3 PSG9
JAK3 ACRV1
LETMD1 TGOLN2
MMP23B PCDHGC3
MMP23B IGF1
KLF12 ERP44
LPHN2 GPR124
CFHR2 RAB11B
CFHR2 ZYX
CFHR2 RHOQ
HYAL2 ARPC4
SYNGR4 SLC2A9
TEK GPR116
GPR176 HNRNPUL2
GPR176 HYI
GPR176 C8orf60
AQP2 C6orf35
AQP2 LOC730227
AQP2 SEPT7
EIF4H ZDHHC7
EIF4H RPL36A
RPGRIP1 ZNF665
RPGRIP1 SOX15
CNR2 SLC2A9
CNR2 AGFG1
CNR2 STAT5B
CNR2 GGA3
CNR2 SIGLEC6
CNR2 PAFAH1B2
EFEMP2 BGN
EFEMP2 ODZ4
EFEMP2 OLFML2B
EFEMP2 MOXD1
PTP4A3 SSH1
PTP4A3 FKBP1A
MT1H MT1X
EPYC MT1M
MYBPC2 GPR20
CALCRL PECAM1
ADCYAP1 SSH1
ADCYAP1 MAN1C1
ADCYAP1 PML
CPA2 PAPPA2
CPA2 GGA3
SELE PTGDS
CNBP HNRNPA3
CNBP PCBP1
HFE CASP9
USP5 SETD2
USP5 GTPBP3
USP5 NFKB1
GPR64 TRIM2
NOLC1 MAPKAPK5
RAMP2 EGFL7
RAMP2 LOC100130100
RAMP2 PCDHGC3
RAMP2 TENC1
RAMP2 IGHG1
RAMP2 C10orf10
RAMP2 PTGIS
RAMP2 EPYC
PCDHGC3 CDC42BPB
CDA EPYC
GGT5 ODZ4
GGT5 IGF1
GGT5 C10orf10
GGT5 EPYC
GGT5 RAMP2
ROR2 ZEB1
ROR2 PRKD1
VIL1 RNF128
VIL1 SMAGP
CD3E TRAF3
MN1 IGHG1
MN1 DNM1
MN1 ODZ4
MN1 RPS6KA2
MN1 COL14A1
MN1 ELN
MN1 AKR1C2
MN1 RARRES2
MN1 RAMP2
HNF1B MECOM
HNF1B PDSS1
DDC XK
HNRNPA2B1 TMEM97
POU2AF1 LOC100132941
POU2AF1 IGKV4-1
POU2AF1 FAM20B
POU2AF1 IGHV7-81
NUFIP1 CCRN4L
GFPT2 VGLL3
GFPT2 VCAN
GFPT2 PCSK5
GFPT2 TENC1
GFPT2 AKR1C2
GFPT2 PTGIS
GFPT2 EPYC
FOXN3 ERP44
FOXN3 JAK3
SSPN SPARC
SSPN DCN
SRPX LDB2
SASH3 KLRB1
MLLT3 G3BP2
IL10RA CD69
GJA4 DPT
GJA4 MEOX2
ATG4B AGFG1
AOC3 ADAMTS1
MSLN LOC100130100
MSLN ODZ4
MSLN IGHG1
B3GNT3 F2RL1
BMPR1A SNX27
ZW10 MUS81
ZW10 XPO6
ZW10 PTS
DHRS12 C6orf35
DHRS12 SOX15
DHRS12 COL11A2
ZBED4 HNRNPA2B1
IARS EIF3J
IARS HNRNPA2B1
CDH5 PCSK5
CDH5 ERG
CDH5 GPR116
CDH5 COL14A1
CDH5 TENC1
CDH5 AKR1C2
CDH5 C10orf10
CDH5 TEK
NRF1 AGFG1
NRF1 CALM2
NRF1 BMPR1A
S1PR1 CDC42BPB
S1PR1 ZNF423
S1PR1 PECAM1
S1PR1 PCDHGC3
RPS6KA4 PRKCSH
RPS6KA4 ATP6V0A1
PARVB MN1
VCAN COL5A2
VCAN CDH11
SMCR7L FAM190B
SMCR7L WDR12
SMCR7L PYROXD1
SMCR7L HSPA5
SMCR7L LSM6
NUAK1 CD248
MMP19 HEG1
MMP19 IGF1
MMP19 DPT
MMP19 GFPT2
IRF4 LAX1
PPIC VEGFC
TIE1 EHD2
TIE1 C10orf10
TIE1 MMP23B
TIE1 GFPT2
GAS1 CCL2
GAS1 PCDHGC3
GAS1 TENC1
GAS1 PTGDS
GAS1 AKR1C2
GAS1 SPON1
GAS1 MN1
SLC2A5 SLC2A9
SLC2A5 MYL4
SLC2A5 INHBC
CLP1 YWHAQ
FLRT2 MEOX2
ZNF202 C10orf119
SMC2 OIP5
FCER1G CD74
TK2 DHRS12
PSMC1 ANAPC5
PIGR CFTR
RNGTT TBPL1
CD37 SEPT6
RARG COL11A2
PPID FASTKD2
PPID NUDT21
ZBTB43 ERP44
RBM14 RBM12
RBM14 MRPL3
RBM14 CS
ALOX5AP CFHR2
EMILIN1 PCSK5
EMILIN1 C1R
EMILIN1 RARRES2
EMILIN1 C10orf10
EMILIN1 MN1
EMILIN1 CDH5
MFNG CDC42BPB
AKR1C1 DPT
ADK MATR3
GNG11 PCDHGC3
GNG11 TIE1
NID2 ANGPTL2
NID2 COL18A1
NID2 FSTL1
RBMX2 PUM2
RBMX2 ERCC6
RBMX2 CGGBP1
SFRP4 MT1M
SFRP4 PTGDS
SFRP4 AKR1C2
SFRP4 PTGIS
SFRP4 ISLR
SFRP4 RAMP2
SFRP4 MSLN
METTL1 ZNF576
METTL1 LOC728643
METTL1 TPT1
METTL1 RPS3A
METTL1 TUBB
ZNF212 PACS2
CSTF3 HNRNPC
ARG2 SCLY
ARG2 CGGBP1
VASH1 MINK1
VASH1 BMP1
RAB11FIP2 DIMT1L
RAB11FIP2 ITGB1
IGFBP6 GPR116
AKAP8 TCF3
SLIT3 IGKC
SLIT3 CCL2
SLIT3 SPON1
DNAJB4 NDN
SLA LST1
EMP3 CFH
EMP3 PTGDS
EMP3 C10orf10
EMP3 ISLR
EMP3 EFEMP2
PKD2 CRISPLD2
PKD2 EFEMP2
PKD2 NID2
VEGFB RHOQ
VEGFB CFHR2
VEGFB S1PR1
VEGFB MFNG
MAN2C1 CALCOCO1
CXCL12 CRISPLD2
CXCL12 VGLL3
CXCL12 PDLIM2
CXCL12 CFH
CXCL12 OLFML2B
CXCL12 SPARC
CXCL12 NUAK1
ZEB2 VGLL3
ZEB2 PECAM1
ZEB2 CDH5
ZEB2 S1PR1
SLC7A6 TPT1
SLC7A6 ACTR3
LOXL1 VCAN
MPST SCAP
MPST IFRD2
MPST MRPL3
OTUD4 HSPA8
OTUD4 ZNF202
COL15A1 GPR116
COL15A1 C10orf10
COL15A1 GFPT2
COL15A1 GNG11
PRAF2 RPS6KA2
PRAF2 EFEMP2
PRAF2 EMILIN1
SAT1 EEF1A1
SAT1 ADK
RPP30 ZDHHC6
RPP30 HRH1
CD53 EVI2B
CTBP1 ISCA1
DGKA KIAA0125
DGKA CD1D
DGKA SASH3
PDLIM7 SPON1
PDLIM7 PRKCDBP
PDLIM7 RARRES2
PDLIM7 EPYC
PDLIM7 SFRP4
PDLIM7 COL15A1
IDE H2AFY
COL5A1 CRISPLD2
CNOT4 TCTN3
TUSC2 SPCS1
TUSC2 ITGB1
CDC2 CEP55
FAM53B GGA3
FAM53B ST7
RHOG LILRA6
RHOG BMP1
MAP1A NXPH3
PDGFRA S1PR1
RAPGEF2 YWHAQ
RAPGEF2 TUBB
RAPGEF2 NACA
MAD2L1BP NIPA2
MAD2L1BP PTBP1
FBLN5 HEG1
ARHGEF1 PICALM
HMBS DDX21
HCLS1 ARHGAP15
HCLS1 GIMAP5
HCLS1 MYO1F
ADAM12 SLIT3
NAGA SSH1
NAGA MYH9
PLAGL2 CHEK1
E2F1 WDR12
E2F1 SMCR7L
E2F1 LDHA
EPHB4 SMCR7L
CDC23 BTF3
CDC23 HARS2
CD93 TEK
CD93 ZEB2
PGAP3 DPT
PGAP3 SLIT3
VAMP7 PSMG2
DRG1 ST13
ABCC1 ZNF576
SEC24B LUC7L2
SYNPO MN1
SYNPO CDH5
MAPKAPK3 LOC728643
FBN1 CDH11
R3HDM1 MUS81
R3HDM1 CPSF7
R3HDM1 SF3B1
R3HDM1 INHBC
R3HDM1 METTL1
R3HDM1 ABCC1
DUSP11 PIK3C2A
TRIM26 ST7
MEN1 GTPBP3
SLC30A9 C4orf43
EPS8 IFRD2
EPS8 MRPL3
DLGAP4 KLHDC3
ARL2 RPL10
AIMP1 PPID
DHFR PPID
CTCF SF3B1
CTCF HNRNPR
CTCF SFRS3
CTCF METTL1
MBD2 ELK1
MBD2 CEACAM3
HCFC1 DDX11
CPSF6 HSPA8
CPSF6 RBM12
COPS2 METAP2
PCOLCE COL1A1
PCOLCE ADAM12
PCOLCE SPARC
PCOLCE PCDHGC3
LPIN2 COL11A2
ERLIN1 SUCLG2
ERLIN1 OCRL
AP3S1 ITGB1
ERLIN1 HSDL2
DNAJC7 CCDC59
DNAJC7 HSPA5
TCERG1 LARP1
TCERG1 MRPL3
TCOF1 EEF1E1
KDM5C TBC1D10B
KDM5C PIK3R5
KDM5C ADD1
KDM5C ELK1
KDM5C FAM53B
KDM5C ARFRP1
KDM5C DLGAP4
KDM5C MBD2
TRAM2 RAB3IL1
TRAM2 PML
MAML1 MATR3
MAML1 RAB7A
TOR1A TSTD2
SENP6 KIAA0776
COL1A1 VEGFC
COL1A1 PPIC
FEZ2 RHOG
LYPLA2 LYPLA2P1
SERPINF1 VCAN
SERPINF1 SPARC
PDGFRB PDLIM2
PDGFRB MXRA8
PDGFRB NRP1
PDGFRB EFEMP2
TOMM40 TUBB
TOMM40 METTL1
DNM2 PRKCSH
LSS SAP130
NNMT CCL2
NNMT ODZ4
NNMT EHD2
NNMT PTGIS
EIF3M METTL5
EIF3M LSM8
EIF3M C11orf57
EIF3M RHEB
EIF3M HNRNPA1L1
EIF3M ACTR3
EIF3M LARP1
EIF3M SPTBN1
EIF3M RPL7
EIF3M MRPL3
EIF3M SAT1
EIF3M DDX21
VASP PGPEP1
VASP SLC7A6
SRPK1 NCBP1
PTBP1 PRDM4
PTBP1 GCN1L1
PTBP1 HNRNPA2B1
AP2S1 PRKCSH
NUP153 CNBP
SEC14L1 PDGFRA
PLTP LOC100130100
PLTP IGHG1
PLTP C10orf10
PLTP TIE1
PLTP SFRP4
KPNA1 PAK2
ACAA1 FAM53B
EXT2 UXS1
MORF4L2 HNRNPR
HNRPDL FAM53C
RSU1 CLASP1
SETX B2M
SETX ADO
WDR82 TUBB
WDR82 RAB1A
ETFA TJP2
MCM6 SKP2
FAM3C SCP2
CYB5R3 VKORC1
EPCAM EMG1
EPCAM ATP2A2
EPCAM DDX21
PRKAB1 FBXO34
FAM127A THY1
FAM127A MAPK8IP3
FAM127A COL6A2
FAM127A MN1
FAM127A NOTCH3
ENG GPR116
ENG FCN1
ENG CD93
VPS26A ADO
VPS26A SFRS3
VPS26A CTCF
LBR CHEK1
FBLN1 ADAM12
FBLN1 IGF1
FBLN1 COL6A2
FBLN1 SLIT3
RELA PIK3R5
RELA ST7
RELA MBD2
RELA KDM5C
AIP ATP6V0A1
AIP RHOG
SNRPA HNRNPD
ELAVL1 LARP1
ELAVL1 ATP2A2
ELAVL1 CS
ELAVL1 CPSF6
ELAVL1 PRPF4B
EPB41L2 MET
NIPSNAP1 MTPAP
NIPSNAP1 CDC5L
NIPSNAP1 POLR2B
HSPG2 VGLL3
HSPG2 FOSL2
HSPG2 COL1A1
HSPG2 RPS6KA2
HSPG2 COL6A2
HSPG2 PTRF
HSPG2 EPYC
HSPG2 MMP19
HSPG2 SLIT3
HSPG2 COL15A1
HSPG2 PRAF2
HSPG2 S1PR1
HSPG2 CD93
EIF2B1 MATR3
EIF2B1 ADO
EIF2B1 RAB1A
EIF2B1 GORASP2
DARS RAPGEF2
DARS GTF3C3
CNN2 ARHGAP1
CNN2 ADD1
CNN2 PRKCSH
CNN2 ST7
CNN2 KDM5C
PHB2 MRPL3
COX7A2 MAPKAPK3
ZC3H15 CHORDC1
ZC3H15 ILF3
ZC3H15 HNRNPA2B1
SFPQ RPAP3
SFPQ OTUD4
ETF1 LOC728643
ETF1 SLC25A46
ETF1 CD164
ETF1 MAT2B
ID2 PICALM
ID2 AP2S1
VAMP2 CFHR2
VAMP2 HSPG2
MCM3 DDX18
TOMM70A MRPL3
IGFBP4 C10orf10
IGFBP4 COL6A2
IGFBP4 ISLR
IGFBP4 SELE
IGFBP4 GFPT2
PFDN1 PRKCSH
MARS RAPGEF2
GBF1 TAF6
GBF1 TOM1
PLEKHB2 RAC1
IGF2R SLC7A6
DHX15 CDKN2AIP
DHX15 DCLRE1A
CRTAP TPCN1
CRTAP ACAA1
COPB1 HNRNPR
COPB1 MORF4L2
BAZ2A SOX15
BAZ2A COL11A2
BAZ2A KDM5C
UBE2D2 ZFC3H1
RARS RPAP3
RARS HSDL2
MYL12A ACTR3
MYL12A PSG9
MYL12A ERP44
MYL12A MAML1
MYL12A SETX
MYL12A ARIH1
SEPT11 SOX15
SEPT11 RAB2A
ANXA4 MCTP2
BGN IGL@
BGN IGKV4-1
BGN PTGDS
BGN IGFBP4
SYPL1 ZBED5
SYPL1 MMADHC
SYPL1 TFCP2
RPS16 UBA52
SREBF2 ADSL
SREBF2 ZW10
SREBF2 DCP1A
DDX1 ATIC
CAPZA2 STX18
CAPZA2 BTF3
CAPZA2 RHEB
CAPZA2 EIF3M
CAPZA2 COPB1
SRRM1 LSS
DDX3X METTL5
DDX3X DENR
TNFAIP1 MYL4
TNFAIP1 GGA3
TNFAIP1 SIGLEC6
TNFAIP1 XPC
FBXO7 HMG20A
FBXO7 TUG1
PUM1 SCLY
PUM1 CNOT4
NFE2L2 ETF1
NFE2L2 CAPZA2
MGAT1 TBC1D2B
ARF4 UBE2J1
ARF4 ARPC2
ARF4 ZFAND5
ARF4 PCBP1
ARF4 PPP6C
BCLAF1 ACTG1
BCLAF1 ASXL1
BCLAF1 RBM12
BCLAF1 TXNDC9
BCLAF1 AKAP8
BCLAF1 WDR82
BCLAF1 BAT3
BCLAF1 SREBF2
SMARCC1 METAP1
SMARCC1 DCLRE1A
SMARCC1 CS
SF3B1 YTHDC1
MMP2 COL1A1
MMP2 PCDHGC3
MMP2 EMILIN1
RCN1 EIF3M
GNAI2 SOCS3
ANP32A WDR73
EIF5B AGFG1
EIF5B PRPF40A
EIF1AX SC4MOL
IPO7 PRPF4B
IPO7 RBM14
IPO7 EIF5B
TRIM28 ARPC5
PSME3 G3BP2
PDHA1 SMAGP
ABLIM1 PDLIM1
RPL31 RPL29P6
RPL31 RPS9
SDCBP STX7
SDCBP INPP5D
SEC31A RTN4
DEK ZC3H15
RPS23 RPL29P6
RPS23 TPT1
RPS23 RPS9
RPS23 EIF3K
SRPR ATP6V0A1
EIF4A2 TPT1
EIF4A2 MATR3
EIF4A2 ZFAND5
EIF4A2 HNRPDL
EIF4A2 MAML1
EIF4A2 SETX
EIF4A2 MYL12A
RPLP2 RPL27A
TRA2B MRPL3
TRA2B XPO1
TRA2B SMCR7L
PGAM1 TUBA1B
CCT4 MRPL3
CCT4 DARS
NOP56 USP3
NOP56 NIPA2
NOP56 DDX21
NOP56 HNRNPA2B1
RNF114 PA2G4
H2AFZ CACYBP
ZNF207 PTS
RPS15 UBA52
ZYX SH3BGRL3
ZYX VEGFB
HSPD1 PPP2R1B
LRP1 CDC42BPB
LRP1 ODZ4
LRP1 HEG1
LRP1 COL14A1
LRP1 TENC1
LRP1 PTGDS
LRP1 RAMP2
LRP1 CDH5
LRP1 NUAK1
LRP1 TIE1
LRP1 LTBP4
LRP1 EMP3
LRP1 ZEB2
LRP1 PRAF2
LRP1 NOTCH3
LRP1 SYNPO
LRP1 ZFP36
LRP1 ZYX
sept-06 EGFR
HNRNPK PRPF4B
HNRNPK ELAVL1
PTMA ZNF576
PTMA BTF3
PTMA TPT1
PTMA ACTR3
PTMA PDCD11
PTMA RAB1A
PTMA SFRS3
PTMA R3HDM1
PTMA DARS
RAN HNRNPA2B1
RAN UBE2N
PGK1 HSPA8
NACA ACTG1
NACA YWHAQ
NACA TUBB
NACA METTL1
ACTR2 EEF1A1
ACTR2 CIT
ACTR2 MAPK14
ACTR2 SAT1
ACTR2 IPO7
PPP1CC TM9SF3
PPP1CC NIPA2
PPP1CC VDAC1
PPP1CC METAP2
PPP1CC RNF44
PPP1CC TAF9
PPP1CC NOP56
ACTR1A RNPEPL1
RPL13A RPS23
FKBP1A RPS6KA4
FKBP1A KDM5C
PRKCSH CALR
KDELR2 ZDHHC7
KDELR2 TGOLN2
PPP2R1A ADD1
PPP2R1A OPA1
PPP2R1A AP2A2
YWHAQ PUM2
YWHAQ GTPBP3
YWHAQ DDX11
YWHAQ PDCD11
YWHAQ HNRNPR
HSPA9 PPA2
HSPA9 MRPS27
HSPA9 PPID
LAPTM4A DUSP11
UBE2D3 RNF40
SPARC COL6A3
LDHA DENR
LDHA SAE1
LDHA PTMA
LDHA ATP2A2
LDHA DDX21
NUCB1 DCHS1
NUCB1 SYDE1
NUCB1 MINK1
NUCB1 C9orf16
NUCB1 JUNB
GABARAP CAMTA2
SET NPM1
MATR3 PIGG
MATR3 KDM3B
WDR1 ACTR3
WDR1 ACTR2
NCL USP3
NCL PTGES2
NCL NAT10
NCL TUBGCP4
NCL PTBP1
NCL CS
NCL ZC3H15
NCL DHX15
HSP90B1 RPN1
EIF3A C10orf119
HNRNPU HNRNPK
RPS3A NAP1L1
RPS3A SMCR7L
RPS3A EIF3M
RPS3A PPP1CC
HNRNPK ENTPD7
HNRNPK EEF1A1
HNRNPK CYFIP1
HNRNPK ADK
HNRNPK SAT1
HNRNPK CDC23
HNRNPK VPS26A
HNRNPK KDM3B
HNRNPK HNRNPH1
HNRNPK sept-06
HNRNPK FAM120A
HNRNPK MATR3
RPS10 RPS18
RPS25 EIF1
RPL4 RPLP0
C11orf58 TXNDC9
H3F3A SMC3
H3F3A RPS3A
OAZ1 PEX16
OAZ1 SRP19
C19orf50 PCIF1
C19orf50 LOC644096
C19orf50 YWHAQ
HNRNPD RBM12
HNRNPD HSPA5
HNRNPD METAP2
HNRNPD HNRNPUL1
HNRNPD MAEA
HNRNPD SRP9
SMNDC1 TSEN34
SMNDC1 RAB7A
SMNDC1 EIF1
SMNDC1 ARF4
SART3 PRDM4
SART3 MARS
SART3 UTP20
SART3 SMCR7L
SART3 TAF7
SART3 LDHA
CANX ETF1
IK UBE2D2
NPM1 PRDM4
NPM1 SMCR7L
NPM1 EIF3M
NPM1 RPS3A
RHOA DCP1A
RHOA SETD2
RHOA SF3B1
RHOA OPHN1
RHOA CNBP
RHOA SETX
RHOA EIF2B1
RHOA ARCN1
RHOA ARF4
RHOA ZNF207
NONO NKRF
YY1 COPB1
KHDRBS1 SFPQ
KHDRBS1 YME1L1
RPL17 RPL22
CBX3 SLC30A9
CBX3 DDX3X
CBX3 HNRNPD
RPL6 RPL13A
RPL9 RPS2
RPL9 EIF3L
RPS11 UBA52
RPS11 RPS9
RPL27 TPT1
RPL27 RPS9
RPL27 RPL13
RPL27 RPL31
RPL27 RPS23
RPL18 RPS14
RPS13 RPS6
RPS13 RPL37A
HNRNPA1 POM121
HNRNPA1 ACTR3
HNRNPA1 METAP2
HNRNPA1 MAEA
HNRNPA1 RBM14
HNRNPA1 CPSF6
HNRNPA1 TCERG1
HNRNPA1 PRPF4B
HNRNPA1 ELAVL1
HNRNPA1 RPL41
HNRNPA1 ACTR2
sept-06 SETX
sept-06 COPB1
RPL24 RPS16
RPL11 RPL5
GDI2 MTPAP
GDI2 SFPQ
SRP14 SRP19
SRP14 PRKAR1A
EIF4G2 CSTF1
EIF4G2 PYROXD1
EIF4G2 ZNF576
EIF4G2 UBP1
EIF4G2 FXC1
EIF4G2 BTF3
EIF4G2 EEF1A1
EIF4G2 ACTR3
EIF4G2 LARP1
EIF4G2 ATP2A2
EIF4G2 RBM14
EIF4G2 SAT1
EIF4G2 CTBP1
EIF4G2 ELAVL1
EIF4G2 PWP1
EIF4G2 TOMM70A
EIF4G2 CAPZA2
EIF4G2 IPO7
EIF4G2 HNRNPK
EIF4G2 ACTR2
EIF4G2 PPP1CC
EIF4G2 NPM1
EIF4G2 CBX3
EIF4G2 HNRNPA1
PMS2L11 SARS2
PMS2L11 MUC8
PMS2L11 GGA3
PMS2L11 CYP2A6
PMS2L11 ACRV1
ESRRA MFSD9
ESRRA HOXA10
PAX8 LIMD1
PAX8 PSG9
ACTB ACTR3
ACTB VASP
ACTB RHOA
DCAF15 TPM4
BCAN RBM12B
PCIF1 TIAM2
LOC729580 FKBP1A
WNT6 ADAMTSL4
WNT6 MUC8
WNT6 SCAPER
WNT6 SIP1
WNT6 SLC4A4
WNT6 TBX6
WNT6 ADAM21
WNT6 CNR2
WNT6 BMPR1A
WNT6 NRF1
WNT6 SLC2A5
WNT6 ACTN2
RHOT2 ADCYAP1
WDR48 LOC100133166
UBE2D4 MLH3
UBE2D4 TGOLN2
UBE2D4 CDC42
UBE2D4 C7orf44
UBE2D4 RBMX2
UBE2D4 NUDCD3
GPR153 NFYB
MOSPD2 KIAA1219
MOSPD2 SCLY
MOSPD2 RHEB
MOSPD2 EGFR
MOSPD2 ACTR2
GIMAP5 IL16
GIMAP5 PRKCB
GIMAP5 BTK
GIMAP5 SPOCK2
PPP2R5B PIK3R5
PPP2R5B RELA
GSK3A SLC1A7
GSK3A SIGLEC6
GSK3A NRF1
RCN3 VGLL3
RCN3 PDLIM2
RCN3 EGFL7
RCN3 ADAM12
RCN3 AKR1C2
RCN3 NUAK1
RCN3 TIE1
RCN3 GAS1
RCN3 EMP3
DND1 OPA1
DND1 AP2A2
DND1 ITGB1
DND1 GGA3
DND1 CPA2
DND1 NRF1
DVL2 ARID1A
DVL2 MAN2C1
PLSCR3 MPRIP
C19orf22 AQP2
C19orf22 AP3D1
CHPF2 KLHDC3
RANBP10 SYPL1
INTS5 CLP1
INTS5 TRA2B
C11orf24 PRKCSH
C11orf24 DLGAP4
C11orf24 GBF1
TMEM222 C11orf24
TMEM222 NXPH3
TMEM222 CABIN1
C20orf27 YWHAQ
C20orf27 AKAP8
PEX16 PCIF1
PEX16 ADPGK
PEX16 TMC7
PEX16 TIAM2
PEX16 SIP1
PEX16 GORASP2
PRDM4 SAE1
PRDM4 UTP20
PRDM4 ATP2A2
PRDM4 SMCR7L
PRDM4 MAPKAPK3
RP5-1077B9.4 BCAN
RP5-1077B9.4 HYI
RP5-1077B9.4 SOX15
RP5-1077B9.4 ARHGAP1
RP5-1077B9.4 DLGAP4
RP5-1077B9.4 BAZ2A
N4BP1 RBM12B
N4BP1 HYI
N4BP1 TBC1D10B
N4BP1 PIK3R5
N4BP1 TPCN1
N4BP1 SOX15
N4BP1 CACNA1A
N4BP1 ADD1
N4BP1 HNRPDL
N4BP1 TRIO
N4BP1 CEACAM3
N4BP1 RELA
N4BP1 CNN2
N4BP1 GBF1
N4BP1 SRPR
N4BP1 FKBP1A
CXXC1 COL11A2
CXXC1 AQP2
CXXC1 SF3A1
CCDC101 GGA3
CCDC101 CNR2
SLC48A1 C19orf22
SLC48A1 SCAMP2
SLC48A1 SEPT7
SLC48A1 GNAO1
SLC48A1 ACAA1
PRR5 C11orf24
ATP5SL DIMT1L
ATP5SL PIK3C2A
FAM65A ADCYAP1
FAM65A ILK
HCFC1R1 PCDHGC3
HCFC1R1 EFEMP2
EHD2 HCFC1R1
EHD2 PDGFD
EHD2 PDLIM2
EHD2 MMRN2
EHD2 COL1A1
EHD2 PRKCDBP
EHD2 ANGPTL2
EHD2 COL5A1
EHD2 MCAM
EHD2 MOXD1
EHD2 RARRES2
EHD2 COL6A2
EHD2 ISLR
EHD2 PRKD1
EHD2 MFNG
EHD2 GNG11
EHD2 NID2
EHD2 IGFBP6
EHD2 GUCY1B3
EHD2 CXCL12
EHD2 PDLIM7
EHD2 TLN1
EHD2 PDGFRA
EHD2 FOXO1
EHD2 PDGFRB
EHD2 GAS7
EHD2 FAM127A
EHD2 ENG
EHD2 IGFBP4
EHD2 ITGA5
EHD2 ZYX
SYDE1 C1QTNF1
SYDE1 VASH1
TBC1D13 POLR3B
TBC1D13 SETX
WRAP53 SLC12A9
WRAP53 POLR3B
WRAP53 PRPS1
WRAP53 BCS1L
WRAP53 MYL12A
VPS33B PML
VPS33B BAZ2A
TMEM161A PUM2
C9orf16 RP5-1077B9.4
C9orf16 RPS6KA4
C9orf16 PITPNM1
FKBP8 MAPK8IP3
FKBP8 C10orf10
FKBP8 PRAF2
FKBP8 FAM127A
FKBP8 HSPG2
GJA4 ERG
GJA4 S1PR1
SET USP3
SET MRPS2
SET WHSC1
SET TAF9
SBF1 PMEPA1
SBF1 PICALM
SBF1 PRKCSH
EPOR DRD5
EPOR ACRV1
E2F4 ALS2CL
E2F4 PCDHGA1
E2F4 ARPC4
E2F4 SIGLEC6
E2F4 CDR2
E2F4 CNR2
E2F4 ZW10
STAB1 EHD2
STAB1 MOXD1
STAB1 CXCL12
ADRBK1 CXXC1
ADRBK1 AQP2
ADRBK1 RPGRIP1
ADRBK1 FAM53B
MADD SF3B1
MADD YWHAQ
DMPK ARHGDIA
JRK TBC1D13
JRK C12orf4
JRK ZNF384
JRK MYL12A
LRCH4 SLC2A1
CABIN1 SLC25A28
CABIN1 STRN4
CABIN1 MYO9B
CABIN1 KLHDC3
CABIN1 ARHGDIA
CABIN1 CALCOCO1
CABIN1 TAF6
MVK OGFOD2
MVK AGFG1
MVK RAB7A
MVK EIF1
MVK GORASP2
MVK PSMD9
MVK ZW10
MVK ZBTB43
MVK TNFAIP1
MVK ARF4
PGAP3 PDGFD
PGAP3 ZNF423
PGAP3 GPR116
PGAP3 TEK
PGAP3 GAS7
IFFO1 STAB1
IFFO1 THY1
IFFO1 VEGFC
IFFO1 EFEMP2
IFFO1 PRKD1
IFFO1 S1PR1
IFFO1 NID2
IFFO1 CSF1R
IFFO1 NR3C1
IKBKG CXXC1
IKBKG RELA
IKBKG SF3A1
CD40 SOX15
CD40 FAM53B
CAMK2B ADRBK1
CAMK2B IFT122
CAMK2B CLDN6
CAMK2B ACRV1
CAMK2B CNR2
CASP2 PPP1R10
WHSC2 PIGC
WHSC2 PPRC1
WHSC2 SENP6
WHSC2 ACP1
WHSC2 PRDX6
ARAP1 GGA3
TBC1D22A CNTD2
DMWD C11orf24
DMWD TMEM222
DMWD RP5-1077B9.4
DMWD HYI
DMWD C8orf60
DMWD ST7
DMWD GPR176
DMWD DLGAP4
DMWD AP2S1
DMWD BAZ2A
DMWD ACTR1A
AGPAT1 DVL2
AGPAT1 C11orf24
AGPAT1 TMEM222
AGPAT1 C9orf16
AGPAT1 HNRNPUL2
AGPAT1 CAMK1G
AGPAT1 RNASEH2B
AGPAT1 HNRPDL
AGPAT1 NFKB2
AGPAT1 GRK5
AGPAT1 TAF6
AGPAT1 TRIM26
AGPAT1 CABIN1
AGPAT1 AP2S1
AGPAT1 SF3A1
AGPAT1 FKBP1A
CSTF1 BTF3
CSTF1 TUBB
CSTF1 RSRC2
CSTF1 SPTLC1
CSTF1 BCLAF1
CSTF1 UBE2D3
PVR EXPH5
FAM89B SYDE1
FAM89B CABIN1
FAM89B KLHDC3
FAM89B PDE6G
FAM89B FEZ2
LMF2 JAG2
AGAP8 AGAP4
CUGBP1 LOC644096
NOD1 SSH1
C1QTNF1 TNS1
BICC1 OR2S2
FAM48A TBC1D10B
VGLL3 CRISPLD2
NSUN7 SCLY
MGAT4B PDSS1
LMBR1L C8orf60
TAC3 CCRN4L
SLC2A9 SLC12A9
MYH14 TMEM176B
MEPCE LOC644096
UXS1 MANSC1
RAB3IL1 C1orf61
PORCN SSH1
POLR3B SCLY
POLR3B C7orf49
TMEM204 GPR124
MRPS22 MCTP2
FKBP11 SH3BGRL3
RNF34 RIC8B
LIMD1 SLC28A3
LIMD1 SLC12A9
GIMAP5 ARHGAP15
C15orf29 ACTG1
LHFP ELTD1
ABHD10 POLR3B
SLC35C1 TMEM176B
C14orf133 C17orf85
REV1 LUC7L2
C11orf24 NXPH3
NUP50 HSPA8
CENPT NXPH3
SCAMP2 CRTC3
SMAP1 GTF2IRD1
NFYB C16orf68
C20orf4 OGFOD1
C20orf4 MUS81
COPS4 C2orf42
SAE1 CCDC59
MRPL42 AGFG1
C10orf119 MANSC1
C10orf119 UXS1
C15orf24 SLC12A7
NAT10 HEATR2
PMEPA1 NXPH3
SLMO2 YTHDF1
TM9SF3 MRPL42
RPL7A RPS2
RPS2 AVPI1
COL1A1 VGLL3
RPL36A SCLY
RPL36A CISD1
MLH3 LIMD1
CAMK1G HYI
MUC3A SLC35C1
NTRK3 C6orf134
NTRK3 SOX15
COL11A2 RBM12B
COL11A2 TPCN1
ARHGAP1 C7orf25
IFT122 RNF216
IFT122 AGFG1
IFT122 RUNX1T1
MUC8 CCRN4L
MUC8 TAC3
LOC728643 HNRNPD
TPT1 RP3-377H14.5
TPT1 DCP1A
TPT1 RPL29P6
PUM2 SLC12A9
PUM2 TPT1
PLCL2 RAB3IL1
MYL4 UIMC1
MYL4 PUM2
PRINS SLC12A9
PRINS LIMD1
IGLL3 IGKV1OR15-118
MINK1 NOD1
PCDHGC3 PLSCR3
PCDHGC3 IGHG1
PCDHGC3 IGKC
AP2A2 SLC2A9
LOC730227 SOX15
TRA@ IGHG1
SNX13 RIN3
RNASEH2B C8orf60
SETD2 MUS81
IGHD IGLV3-19
IGHD IGHM
ATP6V1D CPSF7
ATP6V1D TSSK2
KCTD20 LIMD1
BTF3 LOC728643
XPO6 GMEB2
XPO6 LOC644096
XPO6 OGFOD1
MPRIP SSH1
MPRIP DUSP22
MPRIP CTDSP1
FAM20B IGHM
HNRNPC ZNF576
EXPH5 CPSF7
ADD1 C7orf25
ADD1 PIK3R5
ADD1 SARS2
ADD1 CAMK1G
ADD1 RUNX1T1
ADD1 FEZ2
RHOQ FKBP11
KLHDC3 STRN4
KLHDC3 MPRIP
HSP90AA1 HSPA8
TPT1 RPS2
TPT1 SNX27
TPT1 AIPL1
TPT1 PGPEP1
TPT1 TXNL4B
TPT1 MATR3
CALR C19orf10
SEPT6 GIMAP5
PSMB1 PTMA
CLN5 LOH3CR2A
CLN5 CTDSP1
HCG26 COL11A2
ATP6V0E1 C15orf24
FKBP1A SSH1
FKBP1A ST6GALNAC4
FKBP1A RAB3IL1
FKBP1A MPRIP
PRKCSH RNPEPL1
DNAJC4 RDH11
BGN VCAN
SUMO2 TSEN34
PYROXD1 REXO2
THY1 VGLL3
THY1 PDLIM2
THY1 CD248
THY1 ZNF423
NOL7 FXC1
MET SNX27
NGDN XPO6
RBMX UTP14A
ZMYM6 SSH1
PCSK5 EGFL7
PCSK5 CDC42BPB
OIP5 RACGAP1
ARPC2 CCDC90B
ARPC2 UBE2J1
ARPC2 UBB
NUDT21 CDKN2AIP
COL6A1 ZFPM2
MXRA8 PDLIM2
RHEB EEF1A1
MFSD9 UTP14A
POM121 FAM136A
POM121 EEF1A1
POM121 RHEB
COL6A2 ZFPM2
ODZ4 LOC100130100
ODZ4 ADAM12
RQCD1 MUS81
MAPK8IP3 DNM1
TSTD2 ZNF665
SEPT7 CBARA1
SEPT7 ATP6V0E1
HOXA10 UTP14A
OLFML2B ZFPM2
OLFML2B COL6A1
MFAP3 FBXO38
ACTR3 GLS
ACTR3 UBE2J1
ACTR3 TPT1
ACTR3 C11orf57
ACTR3 SPG21
ACTR3 POM121
TAF4 ZFP64
RPL23A TPT1
SLC35D2 HKDC1
LPCAT4 SLC35C1
HEG1 VGLL3
ZFC3H1 GOSR2
TTC28 ELK3
GOSR1 ZNF576
TPI1 TUBA1B
PRKCDBP CRISPLD2
PRKCDBP FOSL2
PRKCDBP THY1
PRKCDBP ODZ4
PRKCDBP HEG1
ANGPTL2 COL6A1
ANGPTL2 SGCD
RPIA UTP14A
EML3 MPRIP
RPS6KA2 THY1
RPS6KA2 PCSK5
CSTF2T ADPGK
KLHL18 TPT1
MAPKAPK5 SPATA5L1
COL14A1 LOC100130100
COL14A1 AKR1C1
SUB1 BTF3
DNMBP BRCC3
ASB1 TPCN1
TBC1D2B RAB3IL1
SFRS12 PIGG
PLEKHM1 CTDSP1
LARP4 DENR
CAMSAP1 RHEB
NF1 FAM48A
METAP1 CECR5
METAP1 RBMX
ELN IGL@
ELN CCL2
SPARC CRISPLD2
SPARC COL1A1
SPARC THY1
SPARC ADAM12
SPARC COL6A2
TNPO1 DIMT1L
KIAA0776 UBE2J1
KIAA0776 PUM2
STX7 ARPC2
STX7 LIMS1
CHD9 NOD1
PTPN11 ZFP64
PTPN11 MMADHC
PTPN11 BTF3
PTPN11 RHEB
CAST ZDHHC7
RPS17 RPS16
DLAT MFSD9
MAP4 LIMS1
STAT5B MYL4
STAT5B SSH1
LSM12 USP3
LSM12 PTBP1
PPPDE2 RPL36A
PDE8A SYNJ2
PIP5K1C CLN5
KIAA0892 TBC1D10B
ADO SETD2
ADO BTF3
ADO ACTR3
ADO ZFC3H1
TENC1 ODZ4
COL5A1 ADAM12
DNAJC13 RECQL
HNRPDL C8orf60
HNRPDL DNAJC4
YWHAQ EIF4B
YWHAQ C15orf29
YWHAQ BMPR1A
PDCD11 EEF1A1
GLYR1 ARHGAP15
GLYR1 GIMAP5
UBE3B YTHDC1
RPS3A ZNF576
RPS3A SFRS2B
RPS3A RPL23A
RPS3A RPL13A
ZNF384 C12orf4
ZNF384 COPS4
SCAP PRKAR2A
TUBB HMG20A
TUBB LOC728643
TUBB HNRNPC
TUBB BMPR1A
TUBB CAMSAP1
TUBB RPS3A
KIAA0746 DTX4
KHSRP CARM1
ATP13A3 TIMM23
NUP205 CHCHD3
ASXL1 LSM14A
ASXL1 SLC2A9
ASXL1 CPSF7
ASXL1 C20orf4
ASXL1 XPO6
OPA1 SLC12A9
OPA1 NKIRAS2
OPA1 FEZ2
OPA1 ADD1
OPA1 STX7
PTGDS FAM20B
RBM12 SENP2
RBM12 AQR
ARID1A MPRIP
GCN1L1 MTPAP
GCN1L1 RBM12
LARP1 HSPA8
LARP1 PRDM10
LARP1 HSP90AA1
LARP1 EEF1A1
LARP1 HNRNPA1L1
LARP1 ACTR3
LARP1 RBM12
LARP1 GCN1L1
CYFIP1 SET
NIPA2 LARP4
TCTN3 SCLY
TCTN3 ZNF22
TCTN3 KLHL18
TCTN3 FBXO38
SLC39A14 C19orf10
BAT2 RPL7P23
MLL CSTF2T
MLL GABRQ
SPTBN1 EEF1A1
MAZ CALR
SR140 PTPN11
GLG1 C14orf133
GLG1 SEPT7
TGOLN2 ZDHHC7
RPL7 HNRNPA1L1
VDAC1 YTHDF1
VDAC1 PTBP1
VDAC1 MAPKAPK5
VDAC1 MRPS27
VDAC1 NIPA2
RSL1D1 RBMX
RSL1D1 METAP1
UBXN4 ARFIP1
ACTG1 HMG20A
ACTG1 CPSF7
RPLP0 RPL14
LRPPRC RPIA
RAB7A SLC2A9
RAB7A AGFG1
RAB7A UBE2NL
RAB7A ARPC2
RAB7A OPA1
EIF1 ADPGK
EIF1 NGDN
EIF1 STX7
IPO5 WDR12
NOLC1 PDSS1
ITGB1 OPA1
RPL13A RPL29P6
RPL13A RPS9
HSPA5 MARS
HNRNPA3 HNRNPA3P1
EEF1G RPS2
EEF1G RPL7A
EEF1G RPL14
IGH@ PTGDS
CYP3A7 MRPS35
GGA3 CCRN4L
GGA3 RDH11
GGA3 SOX15
GGA3 DNAJC4
GGA3 STAT5B
GGA3 HNRPDL
GGA3 PAPPA2
AP2A2 MFN2
UBE2D1 ACTR3
BID TFB1M
BID ZDHHC6
ARHGDIA GPSM3
EID1 AZI2
EID1 CCPG1
BBC3 RAB3IL1
RNF114 SLMO2
ARPC4 RUNX1T1
ARPC4 AP2A2
PTGDS FAIM3
PTGDS EGFL7
PTGDS COL14A1
PTGDS ELN
AKR1C2 LOC100130100
LOC440871 PTGDS
LOC642131 LOC100132941
IGHV7-81 PTGDS
IGHG1 COL14A1
IGHG1 AKR1C2
VCAN LOX
EGFR TCTN3
NACAP1 DIMT1L
IFNA17 GRM7
ILF3 CCDC59
MTAP SLC2A9
EEF1G RPLP0
TUBGCP4 NOP2
TUBGCP4 SET
TUBGCP4 PTBP1
UBC TPT1
CYP2A6 TCP10L
CYP2A6 CCRN4L
CYP2A6 C6orf134
CYP2A6 NTRK3
CYP2A6 RUNX1T1
CYP2A6 HTR3A
CYP2A6 AP2A2
PTBP1 CYFIP1
PTBP1 UBP1
SF3B1 SNX27
SF3B1 MUS81
SF3B1 HMG20A
SF3B1 BTF3
SF3B1 SUB1
SF3B1 ADO
SIP1 SNX13
PCDHGC3 CRISPLD2
PCDHGC3 SPARC
AP2S1 C11orf24
PML HYI
PML MINK1
PML TBC1D2B
SLC1A7 IFT122
SLC1A7 MYL4
SLC1A7 GGA3
CTNNA1 MRPS27
ACVRL1 SSH1
PDE4D PRINS
PDE4D MTAP
NOX1 GRM8
SIGLEC6 C14orf162
SIGLEC6 AGFG1
SIGLEC6 PUM2
SIGLEC6 MYL4
SIGLEC6 CSTF2T
SIGLEC6 OPA1
SIGLEC6 PCDHGA1
SIP1 PIH1D1
SIP1 TPT1
SIP1 SIGLEC6
CASP9 IFT122
CASP9 RAB7A
SLC4A4 GABRQ
SLC25A16 ACTG1
SNX3 PICALM
RPL13A RPL3
LAIR1 TM6SF1
TRIM10 SNX27
MAPK14 PDE8A
CCKBR HAND1
ELK1 C6orf134
ELK1 HNRPDL
ELK1 GGA3
HSPA8 RBMX
HSPA8 MFSD9
HSPA8 MRPS27
HSPA8 NOLC1
DDX52 COMMD8
ZFAND5 MATR3
ZFAND5 ACTR3
ZFAND5 ADO
GPR35 ATP10B
HSP90AA1 RBM12
PAFAH1B2 RUNX1T1
PAFAH1B2 ITGB1
PDE6G GPSM3
PDE6G KLHDC3
VEGFC CDC42BPB
VEGFC COL5A1
ADRA2A WHAMML2
ADRA2A CFH
METAP2 GTPBP1
METAP2 HNRNPC
METAP2 LARP1
IL16 SEPT6
DCLRE1A NUDT21
DCLRE1A MAPKAPK5
DCLRE1A METAP1
CD69 MYO1F
ADAM19 RPL7P23
TMPO SFRS7
MOXD1 THY1
MOXD1 HEG1
ERAP1 SLC24A6
ERAP1 MYL4
PTP4A3 SOX15
PTS ACTR3
KIAA0947 YWHAQ
TGFB1I1 TNS1
ALDH1B1 ACSL5
CD74 LAIR1
ACAT2 VDAC1
ACAT2 ILVBL
MXRA5 COL5A2
PSG9 SCLY
PSG9 GABRQ
PSG9 C13orf23
PSG9 KCTD20
PSG9 MET
NDN ZNF423
NDN ZCCHC24
IGF1 EGFL7
IGF1 MT1M
IGF1 LOC100130100
IGF1 ADAM12
IGF1 IGHG1
IGF1 GPX3
EHD4 NDRG3
SMARCD1 KLHDC3
HSDL2 HSPA8
CDR2 TMC7
CDR2 TXNDC9
RARRES2 DNM1
C7orf44 LIMD1
C7orf44 PSG9
SPON1 ADAM12
SPON1 PCSK5
SPON1 HEG1
SPON1 COL14A1
PPAT SFRS1
XPC SLC12A9
XPC IFT122
XPC SIGLEC6
PCBP4 PMEPA1
EFEMP2 NDN
DCN ASPN
DCN SPARC
NDUFS4 ACTG1
SMC3 MAK10
SMC3 NOL8
SMC3 HNRNPC
SMC3 RHEB
SMC3 PDCD11
SMC3 TUBB
SMC3 METAP2
GHITM RAB1A
ABCF2 MTPAP
ABCF2 POM121
NFKB1 TRRAP
NFKB1 GTPBP3
NFKB1 RAB7A
ATP2A2 LSM12
C10orf10 ADAMTS1
C10orf10 FOSL2
C10orf10 LOC100130100
C10orf10 DNM1
C10orf10 ODZ4
C10orf10 MOXD1
C10orf10 RARRES2
COL6A2 THY1
COL6A2 ODZ4
COL6A2 RPS6KA2
TCF3 HNRNPD
TCF3 YWHAQ
UBE2G1 C2orf42
UBE2G1 CTBP1
UBE2G1 YWHAE
UBA3 MMADHC
IFRD2 SIRT5
IFRD2 IDE
IFRD2 SLC37A4
IFRD2 KIAA0746
IFRD2 MAPK14
DLD SUCLG2
GLRX3 TFB1M
GLRX3 PSMB1
TXN2 ITGB1
TXN2 GGA3
TXN2 CASP9
NUMB C14orf133
HNRPDL RNF111
SF3B4 ADAM19
MDH2 HOXA10
PINK1 SH3GLB1
TRIO PRKCSH
CALCOCO1 CTDSP1
CALCOCO1 ATG4B
EIF3J USP3
PECAM1 JAM2
PECAM1 ELTD1
ERP44 RUNX1T1
ERP44 PUM2
ERP44 STAT5B
ERP44 AP2A2
ERP44 MLL
ERP44 CYP2A6
ERP44 SLC4A4
ERP44 ZFAND5
ERP44 ERAP1
ERP44 TXN2
CYFIP1 ACTR3
DDX18 CHORDC1
DDX18 HEATR2
ATN1 TENC1
STK24 PTS
STK24 ATP11A
GORASP2 ADPGK
GORASP2 CSTF2T
RPL23A ACTG1
ATXN10 TSEN34
ATXN10 PIAS1
POLE3 SUPV3L1
POLE3 DLG3
PTRF PCSK5
PTRF C1R
PTRF NDN
MRPL3 LSM8
MRPL3 GTF3C3
MRPL3 TM9SF3
MRPL3 IDE
MRPL3 EI24
MRPL3 FAM136A
MRPL3 HMGB1
MRPL3 EEF1A1
MRPL3 HNRNPA1L1
MRPL3 PRKAR2A
MRPL3 GCN1L1
MRPL3 MAPK14
MRPL3 ATR
KLHDC3 C11orf68
KLHDC3 TBC1D10B
KLHDC3 ADD1
KLHDC3 PRKCSH
KLHDC3 ATP6V0A1
KLHDC3 RALGDS
FSTL1 LMCD1
FSTL1 ANGPTL2
TCP1 WDR12
TCP1 NAT10
XPO1 ACTG1
HNRNPR MMADHC
HNRNPR YTHDF2
HNRNPR NFKB1
ATIC IDE
ATIC RBM12
NAP1L1 PTBP1
NAP1L1 SUPV3L1
SUMO4 ACTG1
RAB2A SOX15
RAB2A PTP4A3
RAB1A TIMM23
RAB1A GAPVD1
RAB1A PAIP1
RAB1A CDR2
RAB1A SUMO4
RBM39 KIAA1219
RPL39 EEF1A1
RPL39 RPS3A
RPL39 EEF1G
TFRC TMEM97
HSPA8 PTCD3
SFRS3 HMG20A
SFRS3 TPT1
SFRS3 ACTR3
SFRS3 ADO
SFRS3 TUBB
SFRS3 SF3B1
CS USP3
CS PRDM4
CS MRPS27
CS HSPA8
CS CASP2
XRCC5 GTF3C3
XRCC5 MMADHC
XRCC5 LARP1
XRCC5 HARS2
NACA LOC728643
NACA RPS6
PCBP1 LSM14A
PCBP1 OGFOD1
PCBP1 MUS81
PCBP1 SETD2
PCBP1 ADO
OR10H3 AP2A2
DRD5 HTR1F
CLDN6 XPC
BAZ1B ILF3
CTNND1 XPO6
PRY MET
SF1 MUS81
SF1 ADO
EI24 HSPA8
DAZ2 PUM2
TGDS ESD
TGDS STK24
DDX21 PTMA
DDX21 HSPA5
DDX11 C12orf4
PTGIS PCDHGC3
PTGIS ODZ4
PTGIS PRKCDBP
PTGIS PTGDS
PTGIS C10orf10
AP2S1 PICALM
CEACAM3 RDH11
CEACAM3 SOX15
CEACAM3 ADD1
CASP2 RBMX
CASP2 ATIC
ACRV1 MUC8
DPT ADAMTS1
DPT ADAM12
DPT ELN
DPT CYR61
ACRV1 ADAMTSL4
ACRV1 LIMD1
ACRV1 TAC3
ACRV1 IFT122
ACRV1 SNHG3
ACRV1 CARM1
ACRV1 CYP2A6
ACRV1 SLC4A4
GATA2 COL11A2
RBM39 ACTR3
RBM39 SUB1
RBM39 HNRNPR
MAEA NOL7
GORASP2 TSEN34
KRT33B KRT4
KRT33B KRT6A
INHBC SNX27
INHBC AIPL1
INHBC ATP6V1D
INHBC EXPH5
INHBC UPK1B
TBX6 MUC8
TBX6 GGA3
SERPINI2 YWHAQ
BMP1 VPS39
ST7 PIK3R5
ST7 C10orf88
ST7 TPCN1
ST7 CAMK1G
ST7 PRKCSH
ST7 NF1
ST7 KLHDC3
ST7 CEACAM3
ALG3 BAT3
ERCC6 DNAJA4
ERCC6 AP2A2
PZP SOX15
KIAA1012 CRYZL1
ISLR PLSCR3
ISLR PRKCDBP
ISLR TENC1
JAK3 TAS2R16
JAK3 TCF20
JAK3 MTAP
JAK3 SIP1
JAK3 SLC4A4
CASP7 FTSJ2
CDH11 COL5A2
LETMD1 UBR2
H2AFY LARP1
H2AFY DIAPH1
H2AFY MRPL3
NTRK2 ACRV1
MMP23B C10orf10
TNFRSF11A CYP3A5
CCR2 KCNA3
NFRKB SLC12A9
NFRKB SETD2
NFRKB KCTD20
NFRKB ACTR3
NFRKB SIGLEC6
KLF12 SLC4A4
LPHN2 PDE1A
CH25H C9orf16
CFHR2 BEAN
CGGBP1 SCLY
HYAL2 NFYB
HYAL2 TBXA2R
MAP3K7 EIF4B
FAM36A SNX27
LPAR2 PRKCSH
LPAR2 KIAA0892
SYNGR4 IFT122
KRT31 SERPINB3
GPR176 RBM12B
GPR176 RNPEPL1
AQP2 DNAJC4
AQP2 C1orf144
AQP2 PTP4A3
GLI1 IGHG1
EIF4H NHEJ1
EIF4H DDX11
MED22 ASXL1
CNR2 SLC24A6
CNR2 RPL18
CNR2 PAPPA2
CNR2 CASP9
CNR2 SLC4A4
CNR2 OR10H3
CNR2 CLDN6
CNR2 KLF12
CNR2 SYNGR4
LY96 MS4A4A
LY96 LST1
EFEMP2 CD248
EFEMP2 DNM1
EFEMP2 RPS6KA2
EFEMP2 TENC1
EFEMP2 C1R
EFEMP2 MMP23B
PTP4A3 MPRIP
SIGLEC6 P2RY4
SIGLEC6 STX6
SIGLEC6 TUBB
LDB2 LHFP
EPYC IGL@
EPYC LOC652493
EPYC PCDHGC3
EPYC IGF1
EPYC C10orf10
EPYC PTGIS
LGALS7 KRT6A
MYBPC2 PENK
MAP3K10 CEACAM3
CALCRL PDGFD
OPHN1 MATR3
OPHN1 TPT1
OPHN1 DAZ2
LECT1 ELK1
ADCYAP1 ADAMTS9
ADCYAP1 CALCOCO1
CCDC9 DCP1A
CCDC9 ATP6V1D
CPN1 NFYB
CPA2 RIN3
CPA2 LIMD1
CPA2 IFT122
CPA2 OPA1
CPA2 SLC4A4
CPA2 PSG9
CPA2 KLF12
CPA2 CNR2
SELE PCDHGC3
SELE APLNR
SELE C10orf10
CLC SSH1
MEOX2 LDB2
PTGIR PCDHGC3
PTGIR RPS6KA2
CNBP UBB
CNBP RAB7A
CNBP SF3B1
CNBP GORASP2
MOCS3 YTHDF1
STAT4 SLAMF1
CSNK2A1 NUDT21
USP5 C8orf30A
USP5 POM121
USP5 PCBP1
USP5 NFRKB
KCNK3 MYBPC2
KRT1 KRT6A
ARSE CYP3A5
PRKD1 THY1
PRKD1 VEGFC
RAMP2 CCL2
RAMP2 COL14A1
RAMP2 PTGDS
AKAP7 RSL24D1
AKAP7 SEMA3A
RBM42 SPTAN1
PCDHGC3 GPR116
PCDHGC3 COL5A1
SH3GL3 RIN3
SH3GL3 SNX13
CDA MT1M
CDA LOC100130100
CDA ELN
CDA IGHG1
HOXB5 CAPN10
GGT5 MT1M
GGT5 PCDHGC3
GGT5 AKR1C2
GGT5 PTGIS
GGT5 MMP23B
HRH1 PDLIM1
HRH1 CRKL
ROR2 FSTL1
ARHGEF15 SOX17
VIL1 MECOM
VIL1 HOXA9
CD3E RAB3IL1
CD3E MAN1C1
MAP3K12 CDC42BPB
HSD11B1 IGHG1
CHEK1 OIP5
FXYD1 FAT4
ACHE C10orf10
MN1 EGFL7
MN1 COL1A1
MN1 IGKC
MN1 TENC1
MN1 PTGDS
MN1 PTRF
MN1 SELE
HNRNPA2B1 NPM1
HNRNPA2B1 NAT10
HNRNPA2B1 NIPA2
HNRNPA2B1 CS
LCP2 PTPRC
POU2AF1 PTGDS
CD3EAP NAP1L1
ZBTB39 RPAP1
NOTCH4 MINK1
FCN1 RPS6KA2
FCN1 PCDHGC3
CLCN4 CYP3A43
GFPT2 EHD2
GFPT2 CRISPLD2
GFPT2 IGKC
GFPT2 COL14A1
GFPT2 COL5A1
GFPT2 DPT
GFPT2 RAMP2
GFPT2 GGT5
CD79A IGHG1
LSM6 CCDC59
LSM6 IL33
FOXN3 SLC4A4
FOXN3 XPC
CLOCK KIAA1751
SSPN EFEMP2
MNDA SAMSN1
SRPX CYR61
SRPX MEOX2
SASH3 CD1D
MLLT3 HOXB5
GJA4 ODZ4
GJA4 TENC1
GJA4 GFPT2
AOC3 ITGA7
MSLN IGF1
POLA1 EPHB2
BMPR1A SLC12A9
BMPR1A MYL4
BMPR1A MTAP
BMPR1A SLC4A4
BMPR1A PSG9
BMPR1A XPC
BMPR1A CPA2
ZW10 ARPC2
ZW10 ADSL
ZW10 BMPR1A
DHRS12 TAOK3
DHRS12 SEPT7
DHRS12 PDE10A
DHRS12 MTF2
DHRS12 AQP2
CENPC1 SIVA1
CDH5 ADAMTS1
CDH5 ELTD1
CDH5 PRKCDBP
CDH5 RPS6KA2
CDH5 MCAM
CDH5 PTGIS
CDH5 MN1
NRF1 LOC646808
NRF1 TAC3
NRF1 SLC2A9
NRF1 IFT122
NRF1 XPO6
NRF1 CARM1
NRF1 RAB7A
NRF1 ERP44
S1PR1 CD248
S1PR1 PCSK5
S1PR1 CFHR2
S1PR1 FCN1
RPS6KA4 RNPEPL1
RPS6KA4 PML
PARVB PCSK5
VCAN TMEM90B
PFTK1 VCAN
SMCR7L PTMA
SMCR7L IPO5
NUAK1 VGLL3
NUAK1 PDLIM2
NUAK1 THY1
NUAK1 SPARC
NUAK1 PCDHGC3
MMP19 AKR1C2
MMP19 EFEMP2
NAP1L1 HSPA8
PPIC COL5A1
C15orf39 ADSL
C15orf39 SNX3
C15orf39 GORASP2
CLDN5 DARC
C9orf16 RRAS
TIE1 LOC100130100
TIE1 CCL2
TIE1 PRKCDBP
TIE1 PTGDS
TIE1 IGHG1
TIE1 SPON1
TIE1 DPT
TIE1 ISLR
GAS1 EHD2
GAS1 OLFML2B
GAS1 EGFL7
GAS1 ISLR
LTBP4 CDC42BPB
LTBP4 PCDHGC3
LTBP4 S1PR1
PLEKHO2 CFHR2
SLC2A5 SIGLEC6
GRK5 RNPEPL1
SP2 PUM2
SP2 KIAA0776
SP2 SNAP23
FLRT2 PTGIS
FLRT2 DPT
FLRT2 LDB2
FLRT2 SRPX
COL16A1 COL14A1
ZNF202 NKRF
CREB1 UTP20
FLI1 CFH
FLI1 TSC22D3
FLI1 CDH5
FCER1G LAIR1
TK2 COL11A2
RNGTT UXS1
RNGTT MAPK14
CD37 LST1
CD37 S1PR1
RARG C8orf60
PPID MAPKAPK5
PPID METAP1
PPID IARS
ZBTB43 ERAP1
RBM14 METTL5
RBM14 LSM12
RBM14 POLE3
RBM14 HNRNPUL1
KLHL20 DIMT1L
ALOX5AP PLEKHO2
IMPDH1 RAB3IL1
EMILIN1 VGLL3
EMILIN1 SPON1
EMILIN1 FCN1
EMILIN1 GFPT2
MFNG THY1
MFNG CFHR2
STAB1 MCAM
ADK ADO
ADK RBM39
GNG11 EGFL7
GNG11 COL14A1
GNG11 ZCCHC24
NID2 MXRA8
NID2 PRKD1
NID2 PCDHGC3
RBMX2 DNAJA4
RBMX2 POLR3B
RBMX2 LIMD1
RBMX2 STXBP5L
RBMX2 PSG9
RBMX2 BCS1L
SFRP4 MMP23B
SFRP4 EFEMP2
SFRP4 MEOX2
SFRP4 COL3A1
METTL1 HMG20A
METTL1 BTF3
METTL1 ACTR3
NUPL2 FTSJ2
HDHD1A ARSE
CSTF3 MAEA
ARG2 RBMX2
PLCB4 NOX1
RAB21 ZFC3H1
RAB11FIP2 RP3-377H14.5
RAB11FIP2 PIK3C2A
RAB11FIP2 CSTF2T
SMN2 HNRNPD
IGFBP6 ERG
AKAP8 HNRNPD
AKAP8 TUBB
AKAP8 SMARCB1
LRRC32 VASH1
SLIT3 AKR1C2
SLIT3 EPYC
POLRMT XPO6
POLRMT ARPC4
POLRMT HYAL2
SLA CD74
SLA CD27
ARHGEF17 TENC1
HCCS POLA1
TDG HNRNPA3P1
PPRC1 NXT1
PPRC1 REXO2
EMP3 IGKC
EMP3 RARRES2
EMP3 PTGIS
EMP3 LY96
EMP3 MN1
EMP3 CDH5
EMP3 TIE1
EMP3 FLI1
EMP3 EMILIN1
EMP3 SFRP4
PKD2 THY1
VEGFB MAP3K12
TPMT AGFG1
TPMT MAPK14
TPMT IFRD2
MAN2C1 CCDC92
MAN2C1 ATP6V0A1
CXCL12 WHAMML2
CXCL12 PCSK5
CXCL12 MXRA8
CXCL12 NDN
CXCL12 RARRES2
CXCL12 PTRF
CXCL12 SSPN
CXCL12 NID2
COX5A RPIA
COX5A HSPA8
TRIM13 ERAP1
TRIM13 ERP44
SKP2 MCAM
TERF2 OGFOD1
TERF2 C20orf4
ZEB2 PCDHGC3
ZEB2 PCSK5
ZEB2 HEG1
ZEB2 GPR116
ZEB2 EFEMP2
ZEB2 EMILIN1
SLC7A6 PGPEP1
SLC7A6 PTS
SLC7A6 PSG9
SLC7A6 HRH1
LOXL1 ITGBL1
KLF9 DNAJB4
KLF9 ZEB2
MPST PRKAR2A
LSP1 FAM65A
LSP1 S1PR1
LSP1 MFNG
MET ROD1
OTUD4 ADCK2
OTUD4 MTPAP
OTUD4 RPAP3
OTUD4 C10orf119
COL15A1 EGFL7
COL15A1 THY1
COL15A1 COL6A2
PRAF2 MAPK8IP3
PRAF2 TENC1
PRAF2 COL6A2
PRAF2 MN1
PRAF2 GFPT2
SAT1 LOC728643
SAT1 TPT1
SAT1 ACTG1
SAT1 ACTR3
SAT1 PTPN11
SAT1 TRIM5
CD53 PTPRC
MFAP1 TRIP4
KCNAB2 CCR2
CTBP1 MAEA
DGKA RNF216
DGKA KLRB1
PDLIM7 IGKC
PDLIM7 THY1
PDLIM7 PCSK5
PDLIM7 ODZ4
PDLIM7 RPS6KA2
PDLIM7 MMP23B
PDLIM7 RAMP2
PDLIM7 PARVB
KIAA0652 TBC1D10B
KIAA0652 KLHDC3
MAD2L1 CAPN10
MAD2L1 BUB1B
CEBPZ NIF3L1
INPP5D TMEM176B
INPP5D SLC12A9
INPP5D RUNX1T1
INPP5D ALPPL2
INPP5D LIMS1
SH2B3 TBC1D2B
CNOT4 REV1
CNOT4 ZNF22
LAD1 MET
RNF44 MRPL3
LMNB1 RACGAP1
TUSC2 EIF1
TUSC2 ARPC4
NSMAF EIF4H
TLN1 DCHS1
TLN1 SYDE1
TLN1 THY1
TLN1 MAPK8IP3
TLN1 BMP1
TLN1 PCDHGC3
TLN1 CD79A
TLN1 LTBP4
NOTCH3 C10orf10
NOTCH3 ISLR
NOTCH3 MN1
NOTCH3 PDLIM7
IL4R ARPC2
FAM53B SOX15
FAM53B RUNX1T1
FAM53B CEACAM3
RHOG KLHDC3
RHOG MINK1
RHOG TFE3
RHOG SOCS3
MAP1A SSH1
CCDC86 CLP1
WHSC2 PTBP1
WHSC2 RBM12
PTK2B CD3E
MAD2L1BP USP3
MAD2L1BP ATP2A2
FBLN5 PCSK5
MDC1 ATP13A3
ARHGEF1 CACNB1
ARHGEF1 SMARCD1
RPL27A RPS9
FBLN1 MXRA8
FBLN1 PTRF
FBLN1 CXCL12
FBLN1 DCN
C7 ADAMTS1
HCLS1 LST1
HCLS1 SEPT6
HCLS1 GLYR1
HCLS1 LSP1
ADAM12 CPZ
NAGA PORCN
NAGA CRTC3
SOX9 BID
SUCLA2 KIAA0776
SUCLA2 RAB7A
PLAGL2 PSPH
E2F1 PTGES2
E2F1 PTMA
E2F1 NOP2
E2F1 HSPA5
E2F1 PTBP1
E2F1 TCP1
E2F1 DDX21
E2F1 HNRNPA2B1
E2F1 DNAJC7
E2F1 NCL
EPHB4 PTBP1
CDC23 TFCP2
PPP2R1B PDSS1
PPP2R1B MAPKAPK5
PPP2R1B ELF3
CD93 ELTD1
CD93 PCDHGC3
CD93 COL18A1
CD93 CALCRL
CD93 EMILIN1
CD93 PDE1A
PGAP3 MEOX2
PGAP3 GJA4
PGAP3 TIE1
TOM1 C11orf68
TOM1 TMEM214
TOM1 RALGDS
ABCC1 LOC728643
ABCC1 EXPH5
ABCC1 TUBB
SYNPO ADAMTS1
SYNPO PCDHGC3
SYNPO ZCCHC24
SYNPO AKR1C2
MAPKAPK3 GLRX3
FBN1 MXRA5
ROCK2 SPTBN1
AKAP2 TAL1
R3HDM1 ZNF576
R3HDM1 RQCD1
R3HDM1 XPO1
R3HDM1 HNRNPR
PHKB SNAP23
TRIP10 BMP10
TRIP10 ACRV1
TRIP10 SMARCD1
TRIP10 ARHGEF1
FOXO1 PCDHGC3
FOXO1 PCSK5
FOXO1 C10orf10
FOXO1 EFEMP2
FOXO1 MN1
FOXO1 LTBP4
FOXO1 VEGFB
DUSP11 TIAM2
DUSP11 CALM2
DUSP11 RAB11FIP2
TRIM26 C7orf25
UBTF COL11A2
RBM15B CIT
RBM15B IDE
GTF2E2 AKAP8
RASA1 NIPA2
WIPF1 ARHGAP15
MEN1 MUS81
TOPBP1 HSPA14
TOPBP1 SR140
CABIN1 C11orf24
CABIN1 ATP6V0A1
MECP2 PDCD11
SLC30A9 DENR
EPS8 KIAA0746
EPS8 SPTBN1
SSBP1 DIAPH1
SSBP1 EPS8
HMGN4 NFKB1
DLGAP4 TBC1D10B
DLGAP4 CALR
DLGAP4 MAZ
DLGAP4 KIAA0652
DLGAP4 TOM1
MARK3 DNAJC24
MARK3 POTEK
MCRS1 DCP1A
MCRS1 ALG3
MCRS1 CCDC9
VAPB RNF114
HMGCR ROD1
CTCF HMG20A
CTCF TPT1
CTCF YTHDC1
CTCF PDCD11
CTCF TUBB
CTCF ACTG1
CTCF TUBA1B
CTCF XPO1
CTCF RAB1A
CTCF RBM39
CTCF CNBP
CTCF ADK
CTCF CDC23
CTCF R3HDM1
MBD2 RBM12B
MBD2 C7orf25
MBD2 C8orf60
MBD2 NTRK3
MBD2 RNASEH2B
MBD2 ADD1
MBD2 CYP2A6
CPSF6 MTPAP
CPSF6 TM9SF3
CPSF6 POM121
CPSF6 HSP90AA1
CPSF6 RBM14
COPS2 ADK
PCOLCE DNM1
PCOLCE ODZ4
PCOLCE PRKCDBP
PCOLCE SFRP4
PCOLCE PDLIM7
LPIN2 TAOK3
LPIN2 NUMB
AP3S1 NFYB
AP3S1 NACAP1
MAP2K2 ABCC10
ACSL4 MPRIP
DNAJC7 NAT10
DNAJC7 PTMA
TCERG1 RNF44
KDM5C RBM12B
KDM5C C8orf60
KDM5C ARHGAP1
KDM5C ATP6V0A1
KDM5C MAZ
KDM5C GGA3
KDM5C CEACAM3
KDM5C EML3
TRAM2 ADCYAP1
TRAM2 SCAMP2
MAML1 SNX27
MAML1 UIMC1
MAML1 ZFAND5
MAML1 XPC
MAML1 NFKB1
MAML1 RBMX2
GTF2F1 RPAP1
TRIM2 PLAGL2
PKD1 PIP5K1C
COL1A1 SULF1
RSRC2 XPO1
SERPINF1 RARRES2
SERPINF1 SFRP4
SERPINF1 CXCL12
SPTLC1 DDX21
PDGFRB COL1A1
PDGFRB COL6A2
PDGFRB NUAK1
NAE1 HSPA8
LAMC2 WDR12
LAMC2 STK38L
LAMC2 SKP2
TOMM40 AIPL1
TOMM40 TPI1
TOMM40 PSMA1
TOMM40 MAPKAPK3
NNMT ADAM12
NNMT OLFML2B
NNMT ELN
NNMT GJA4
NNMT MMP19
NNMT PCOLCE
NNMT RARRES2
NNMT EMP3
NNMT PDLIM7
EIF3M MMADHC
EIF3M BTF3
EIF3M TPT1
EIF3M METAP2
EIF3M MAPKAPK3
EIF3M EPS8
VASP SETD2
VASP KLHL18
VASP ADO
VASP PDCD11
VASP NOLC1
VASP SFRS3
VASP METTL1
VASP ABCC1
VASP R3HDM1
VASP CTCF
SRPK1 KIF2A
TAF9 USP3
TAF9 HINT1
CUGBP2 RRN3
NUP214 PCTK1
NUP214 RBM14
IFRD1 TCP1
ZMYND11 CCNT2
PRPF4B RBM12
PRPF4B HNRNPUL1
PRPF4B CPSF6
AP2S1 DLGAP4
SNX2 NDFIP1
NUP153 ACTG1
NUP153 XPO1
NUP153 SFRS3
NUP153 CTCF
PLTP COL14A1
PLTP SPON1
PLTP PTGIS
PLTP GJA4
KPNA1 ITGB1
KPNA1 ARPC4
KPNA1 ZFAND5
KPNA1 GORASP2
UBE4A MTPAP
UBE4A TM9SF3
UBE4A TCF7L2
UBE4A CPSF6
ACAA1 C7orf25
ACAA1 SOX15
ACAA1 GGA3
ACAA1 ST7
EXT2 CPA2
TJP1 ARPC4
MORF4L2 YTHDC1
MORF4L2 OPHN1
HNRPDL ATXN10
HNRPDL DUSP11
SETX FAM175B
SETX ZW10
CAPZB MPRIP
EIF4G3 UBE2D4
WDR82 LOC728643
WDR82 SF3B1
WDR82 SUMO4
MCM6 FEN1
DVL3 PPP1R13L
UBE2A PSMC1
UBE2A ZDHHC7
B2M HSPA8
B2M ACTR3
B2M OTUD4
ARIH1 DNAJA4
ARIH1 SP2
ABCE1 G3BP2
NR3C1 ELK3
EPCAM METTL5
EPCAM LSM12
EPCAM VDAC1
EPCAM CS
EPCAM RBM14
HDAC2 HNRNPA2B1
FAM127A PLSCR3
FAM127A RARRES2
FAM127A SPON1
RNF14 DCTN4
ENG MCAM
ENG COL18A1
ENG S1PR1
VPS26A BTF3
VPS26A ADK
VPS26A SETX
FBLN1 PCDHGC3
FBLN1 IGFBP7
FBLN1 BGN
FBLN1 PCSK5
FBLN1 ODZ4
FBLN1 COL14A1
FBLN1 ELN
FBLN1 SPON1
FBLN1 C10orf10
FBLN1 ISLR
FBLN1 MMP23B
FBLN1 MN1
FBLN1 PDLIM7
RELA C7orf25
RELA ADD1
RELA ELK1
RELA EML3
AIP C11orf68
AIP CALR
AIP PDE6G
NCAPD2 PLK4
RPA2 SNX13
RPA2 MAPK1IP1L
RPA2 MYD88
RPA2 LSS
NDUFS3 CIAPIN1
EIF1B SS18L2
ELAVL1 POM121
ELAVL1 HNRNPA1L1
ELAVL1 LSM12
ELAVL1 GCN1L1
ELAVL1 RNF44
ELAVL1 MAD2L1BP
LAPTM5 LAIR1
PPP1R10 CRKRS
SRRT GTPBP3
C3orf37 ARPC5
HSPG2 AKR1C1
HSPG2 THY1
HSPG2 MAPK8IP3
HSPG2 IGF1
HSPG2 DPT
HSPG2 SELE
HSPG2 FOXO1
HSPG2 PLTP
HSPG2 FBLN1
HSPG2 IGHG1
HSPG2 ERG
HSPG2 MCAM
HSPG2 CFHR2
HSPG2 SOCS3
HSPG2 LTBP4
HSPG2 TLN1
JAK1 STX12
KDM3B MAT2B
KDM3B HARS2
KDM3B CNOT8
EIF2B1 MUS81
EIF2B1 COPZ1
EIF2B1 PMS2L3
EIF2B1 ACTR3
EIF2B1 YTHDC1
EIF2B1 ACTG1
EIF2B1 RAB7A
EIF2B1 SF3B1
EIF2B1 PCBP1
EIF2B1 CNBP
EIF2B1 ZW10
EIF2B1 CTCF
ACP1 SLC30A9
DARS EEF1A1
DARS PTPN11
DARS SR140
DARS SAT1
DARS ASNSD1
DARS MRPL3
PWP1 EEF1A1
PWP1 TUBB
PWP1 COPS2
PWP1 PPP1R10
PWP1 BTF3
PWP1 CTCF
CNN2 CAMK1G
CNN2 SOX15
COX7A2 TFB1M
COX7A2 TPI1
COX7A2 IL33
ZC3H15 ENOPH1
SFPQ FTSJ2
SFPQ C1orf174
ETF1 C11orf57
ETF1 SPTBN1
ETF1 NACA
ETF1 MAPKAPK3
ETF1 SSBP1
ETF1 CTCF
ETF1 STX18
ETF1 FAM82A2
ETF1 MMADHC
ETF1 CDC23
ETF1 B2M
ETF1 KDM3B
DCTD AVEN
DCTD MLH3
DCTD NFKB1
ID2 CALR
ID2 ARPC2
VAMP2 NR3C1
VAMP2 RHOQ
VAMP2 MAP3K12
ZFP36 PCSK5
ZFP36 AKR1C2
ZFP36 C10orf10
ZFP36 ZEB2
ZFP36 FOXO1
UBE2N SET
TOMM70A MAK10
TOMM70A MMADHC
TOMM70A XRCC5
TOMM70A DARS
NCBP2 C4orf43
NCBP2 MED20
IGFBP4 EGFL7
IGFBP4 COL1A1
IGFBP4 AKR1C2
IGFBP4 EFEMP2
IGFBP4 RAMP2
IGFBP4 MN1
IGFBP4 SFRP4
IGFBP4 COL15A1
PUM2 SPAST
PUM2 RBM39
RPL41 RPL7A
RPL41 METTL1
RPL41 ETF1
SUPT5H SPTAN1
SUPT5H ITGB1
DKC1 UTP14A
DKC1 PUS7
MARS YAP1
JUNB MINK1
VBP1 SMC1A
GBF1 C11orf68
GBF1 RNPEPL1
GBF1 TPCN1
GBF1 PML
RPL37A RPS2
RPL37A RPL29P6
RPL37A RPL13
BAP1 LOC644096
RPL36A RPL5
RPL36A RPL39
IGF2R PTS
ITGA5 FLNA
ITGA5 PRKD1
ITGA5 EMILIN1
DHX15 ABCE1
DHX15 SEC23B
DHX15 IARS
CACYBP HDGF
CACYBP ABCE1
CRTAP ATP6V0E1
CRTAP SFRS2B
CRTAP SEPT7
CRTAP KIAA1033
TMEM109 ARHGAP1
TMEM109 POTEK
TMEM109 ST7
COPB1 FAM175B
COPB1 MRPL44
COPB1 RHEB
COPB1 ACTR3
SF3A1 COL11A2
SF3A1 ADCY9
BAZ2A TPCN1
BAZ2A ATP6V0A1
BAZ2A TK2
BAZ2A RARG
YME1L1 MTPAP
YME1L1 OTUD4
UBE2D2 PGPEP1
UBE2D2 DCP1A
UBE2D2 PANK3
UBE2D2 SETD2
UBE2D2 ACTG1
UBE2D2 TUBB
UBE2D2 ZFAND5
UBE2D2 CDR2
UBE2D2 ADK
UBE2D2 EIF2B1
UBE2D2 IGF2R
SNRPC YWHAQ
SNRPC ATP13A3
SNRPC MDC1
GTF3A STRN4
GTF3A KLHDC3
GTF3A ARHGDIA
STAT6 BLOC1S1
RARS PA2G4
RARS ILF3
ATP5B CS
MYL12A SLC24A6
MYL12A IFT122
MYL12A MYL4
MYL12A PRINS
MYL12A GTPBP3
MYL12A MET
MYL12A ARPC2
MYL12A GORASP2
MYL12A KLF12
MYL12A SYNGR4
MYL12A OPHN1
MYL12A CPA2
MYL12A VGF
MYL12A BMPR1A
MYL12A ZW10
MYL12A SLC2A5
MYL12A SP2
MYL12A RBMX2
SEPT11 ST7
CYR61 SSPN
MKRN1 PHKB
HNRNPAB MAPKAPK5
HNRNPAB ACAT2
HNRNPAB PTBP1
HNRNPAB ATP5B
SRP9 YWHAQ
TXNRD1 VASP
TARS SYNCRIP
TARS EIF3J
TARS HNRNPA2B1
BGN EGFL7
BGN MAPK8IP3
BGN COL6A2
BGN ATN1
BGN MMP23B
BGN EMP3
BGN COL5A1
BGN ITGBL1
SYPL1 COPB1
PKM2 RBM42
SREBF2 PSG9
SREBF2 C15orf39
SREBF2 MYL12A
SREBF2 TUBB
SREBF2 NACA
SREBF2 UBE2D2
OTUB1 SF1
DDX1 MTPAP
DDX1 GCN1L1
CAPZA2 REV1
CAPZA2 C11orf57
CAPZA2 MRPL44
CAPZA2 TPT1
CAPZA2 EEF1A1
CAPZA2 RAB1A
CAPZA2 TCTN3
CAPZA2 NOLC1
CAPZA2 MAPK14
CAPZA2 DCTD
CAPZA2 HNRNPR
CAPZA2 TBPL1
CAPZA2 OPHN1
CAPZA2 KDM3B
CAPZA2 ETF1
CAPZA2 SYPL1
CAPZA2 METTL5
CAPZA2 MAEA
NDUFB8 EIF1
RAD23B NAP1L1
DDX3X ISCA1
DDX3X PTPN11
DDX3X FAM190B
DDX3X SAT1
DDX3X EIF3M
TNFAIP1 STAT5B
TNFAIP1 OPA1
TNFAIP1 AP2A2
TNFAIP1 ATXN10
TNFAIP1 NRF1
ARCN1 SF3B1
ARCN1 SDHD
ARCN1 COPB1
TMX2 RBM12
TMX2 MRPL3
PUM1 STX18
PUM1 ZNF22
PUM1 EPHB4
PUM1 SERBP1
PUM1 ZNF202
PUM1 PITPNB
RAB5C CLN5
RAB5C AIP
MBNL1 SEPT7
NFE2L2 ACTR3
NFE2L2 TBPL1
NFE2L2 OPHN1
NFE2L2 TRIP12
HAX1 JTB
ARF4 UBB
ARF4 PUM2
ARF4 YWHAE
ARF4 PAK2
ARF4 CNBP
ARF4 KPNA1
ARF4 SETX
CBX3 ZC3H15
PXN VRK3
BCLAF1 CDR2
BCLAF1 XPO1
BCLAF1 CCDC9
SMARCC1 MRPS35
SMARCC1 NOP2
SMARCC1 PTBP1
SF3B1 GORASP2
MMP2 VGLL3
MMP2 ZNF423
MMP2 RARRES2
MMP2 COL6A2
MMP2 ISLR
MMP2 PDGFRB
MYL9 TAGLN
HNRNPA0 BCLAF1
RPS18 RPL29P6
TGM2 RNPEPL1
TGM2 PML
TGM2 ACSL4
DUSP1 LHFP
ANP32A SP2
ANP32A SETX
EIF5B XRCC5
EIF5B CASP2
EIF5B WHSC2
EIF5B DDX1
EIF5B RPAP3
EIF5B UBE4A
EIF5B RARS
TAF7 CCDC59
EIF1AX ABCE1
EIF1AX PPID
PAICS CASP6
UBE2V1 IDH3G
ACTR3 ZNF202
IPO7 EPCAM
IPO7 TARS
IPO7 HNRNPA1L1
IPO7 TAF4
IPO7 PTPN11
IPO7 RNF114
IPO7 MRPL3
IPO7 LSM12
IPO7 HSDL2
IPO7 TAF9
IPO7 CAPZA2
IPO7 HOXA10
TRIM28 RPL7P23
TRIM28 YWHAQ
PDHA1 PDSS1
PDHA1 VIL1
PDHA1 OCRL
PDHA1 ERLIN1
TSPAN3 MPST
SERP1 YTHDF2
SERP1 UBXN4
RPL31 RPS7
CLTA SLC35C1
SDCBP LIMS1
SSRP1 DDX18
CALR HNRNPUL1
RPS23 RPL5
SRPR RNPEPL1
SRPR BAZ2A
TAGLN2 PPPDE1
EIF4A2 SLC2A9
EIF4A2 TIMM9
EIF4A2 GTPBP3
EIF4A2 NFKB1
EIF4A2 CNBP
EIF4A2 NFE2L2
EIF4A2 ANP32A
TRA2B MAK10
TRA2B GTF3C3
TRA2B POM121
TRA2B XRCC5
TRA2B CPSF6
TRA2B GOLT1B
TRA2B TIMM23
TRA2B PSMB1
TRA2B EEF1A1
TRA2B TMCC1
TRA2B YWHAQ
TRA2B CDC37
TRA2B UTP20
TRA2B CLP1
TRA2B RAPGEF2
TRA2B SFRS3
TRA2B SNRPA
TRA2B PPP1R10
TRA2B DARS
TRA2B PWP1
TRA2B TSN
TRA2B DDX3X
EPAS1 SYDE1
EPAS1 SPRY1
EPAS1 ARHGEF15
PSMB1 MRPL18
NOP56 HEATR2
NOP56 ATP2A2
NOP56 EIF3J
NOP56 HNRNPUL1
NOP56 CS
NOP56 EPCAM
STRAP SLC12A9
STRAP TPT1
STRAP PUM2
STRAP ADO
STRAP PTS
STRAP PCBP1
STRAP CNBP
STRAP SLC7A6
STRAP MANF
STRAP SREBF2
RNF114 ETF1
RNF114 NCBP1
RNF114 G3BP1
RNF114 CCT6A
EPRS SMYD2
RAP1B SPCS3
RAP1B EIF1
ZNF207 DCP1A
ZNF207 MUS81
ZNF207 RQCD1
ZNF207 TUBB
ZNF207 PCBP1
ZNF207 CTCF
ZNF207 UBE2D2
ZNF207 SETD2
ZNF207 DHX30
TPI1 SSBP1
ZYX THY1
ZYX CD79A
ZYX LTBP4
ZYX EMILIN1
ZYX ITGA5
HSPD1 HNRNPAB
DAZAP2 QRICH1
XRCC6 POLE3
PEA15 PML
PEA15 CALCOCO1
LRP1 IGKC
LRP1 AKR1C1
LRP1 PTRF
LRP1 PTGIS
LRP1 EPYC
LRP1 SELE
LRP1 GGT5
LRP1 S1PR1
LRP1 CXCL12
LRP1 TLN1
LRP1 FBLN1
LRP1 CFHR2
LRP1 VEGFB
sept-06 PBRM1
sept-06 STX18
sept-06 MRPL44
sept-06 MMADHC
sept-06 ACTR3
sept-06 CNOT4
sept-06 KDM3B
sept-06 ETF1
sept-06 PSMD1
HNRNPK LSM12
HNRNPK SART3
HNRNPK RBM14
HNRNPK DDX3X
HNRNPK IPO7
FAM120A MMADHC
FAM120A COPB1
PTMA TUBA1B
PTMA XPO1
PTMA CLP1
PTMA RPP30
PTMA ABCC1
PTMA TOMM40
PTMA EIF3M
PTMA VASP
PTMA ARCN1
RAN TMEM97
RAN KNTC1
PGK1 SFPQ
NACA ZNF576
NACA BTF3
NACA IL33
NACA COPS2
NACA PWP1
NACA RPL41
NACA PTMA
PTP4A1 TMEM33
PTP4A1 BZW1
ACTR2 MRPL44
ACTR2 RHEB
ACTR2 PTPN11
ACTR2 SPTBN1
ACTR2 MRPL3
ACTR2 VASP
ACTR2 DARS
ACTR2 COPB1
ACTR2 sept-06
ACTR2 TGOLN2
PPP1CC EEF1A1
PPP1CC PTPN11
PPP1CC LSM12
PPP1CC LARP1
PPP1CC HINT1
PPP1CC MRPL3
PPP1CC CS
PPP1CC DDX21
PPP1CC RBM14
PPP1CC TCERG1
PPP1CC PRPF4B
PPP1CC EPCAM
PPP1CC ELAVL1
PPP1CC CAPZA2
PPP1CC DDX3X
CAPRIN1 ARFIP1
CAPRIN1 HSPA4
CAPRIN1 GSPT1
ACTR1A DNAJC13
ACTR1A SCAMP2
ACTR1A ARHGAP1
ACTR1A ATP6V0A1
ACTR1A MARK3
ACTR1A DUSP3
OS9 TBC1D10B
FKBP1A CNN2
FKBP1A BAZ2A
EEF1B2 RPL14
EEF1B2 EEF1G
EEF1B2 EIF3M
DYNLL1 TPT1
KDELR2 UBE2A
PPP2R1A RUNX1T1
PPP2R1A IFT122
PPP2R1A ARPC4
YWHAQ LSM14A
YWHAQ LOC644096
YWHAQ CUGBP1
YWHAQ MUS81
YWHAQ ADO
YWHAQ RTF1
YWHAQ CNBP
YWHAQ USP5
YWHAQ METTL1
YWHAQ HCFC1
HSPA9 RRM1
HSPA9 FASTKD2
HSPA9 NUDT21
HSPA9 MAPKAPK5
HSPA9 DCLRE1A
UBE2L3 RAB7A
LAPTM4A ITGB1
LAPTM4A CALM2
UBE2D3 TXNDC9
UBE2D3 YWHAQ
UBE2D3 RAPGEF2
UBE2D3 PPP1R10
SLC25A5 HEPH
GNB2L1 RPL5
LDHA METTL5
LDHA HSPA5
LDHA CIAPIN1
LDHA HNRNPA2B1
LDHA EPCAM
NUCB1 BMP1
NUCB1 EPAS1
YWHAZ NIPSNAP1
UBB COPB1
PTGES3 CCDC59
PTGES3 RBM7
PTGES3 CDK7
MATR3 REV1
MATR3 ANKHD1
MATR3 ANP32A
MATR3 RAB14
WDR1 RNGTT
WDR1 CAPZA2
WDR1 NFE2L2
NCL TMEM97
NCL VDAC1
NCL WHSC2
NCL DNAJC7
NCL EPCAM
NCL SMARCC1
ACTN4 MED14
ACTN4 ADAM19
HSP90B1 ENTPD7
HSP90B1 MMADHC
HSP90B1 LARP1
HSP90B1 MRPL3
HSP90B1 CAPZA2
EIF3A RBM3
EIF3A HSPA8
EIF3A OTUD4
EIF3A UBE4A
EIF3A EIF5B
HNRNPU PTBP1
HNRNPU RBMX
HNRNPU AQR
HNRNPU HSP90AA1
HNRNPU CPSF6
HNRNPU ELAVL1
RPS3A DDX21
ANAPC5 HNRNPR
HNRNPK C11orf57
HNRNPK ACTR3
HNRNPK FAM175B
HNRNPK GAPVD1
HNRNPK PTPN11
HNRNPK METAP2
HNRNPK HNRNPR
HNRNPK SFRS3
HNRNPK PPP6C
HNRNPK TBCA
HNRNPK CTCF
HNRNPK HSP90B1
RPS10 RPL37A
RPS25 DIMT1L
RPS25 RAB11FIP2
RPS25 RPL37
RPL4 RPS3A
RPL12 RPS2
RPL12 RPL5
RPL12 GNB2L1
COX4I1 TPI1
C11orf58 YWHAQ
H3F3A POM121
H3F3A ACTR3
H3F3A RBM12
H3F3A LARP1
H3F3A METAP2
H3F3A HINT1
H3F3A MAEA
H3F3A SAT1
H3F3A EIF3M
H3F3A ELAVL1
H3F3A SRP9
H3F3A PPP1CC
KARS MRPL3
OAZ1 PCIF1
OAZ1 SPCS1
OAZ1 TUSC2
C19orf50 E2F4
C19orf50 MLL
C19orf50 ALG3
C19orf50 BCLAF1
HNRNPD PTBP1
HNRNPD HNRNPC
HNRNPD SART3
HNRNPD SMCR7L
HNRNPD RBM14
HNRNPD EPHB4
HNRNPD ELAVL1
HNRNPD DARS
SMNDC1 DIMT1L
SMNDC1 ARPC2
SMNDC1 ACTR3
SMNDC1 OPA1
SMNDC1 TXN2
SMNDC1 ERP44
SMNDC1 DUSP11
SMNDC1 SPEN
SMNDC1 GNG10
SART3 WHSC2
SART3 PTMA
SART3 PYROXD1
SART3 HNRNPA3P1
SART3 PTBP1
SART3 CDK4
SART3 PSMB1
IK HARS2
IK CTCF
HSP90AB1 PTBP1
NPM1 PSMB1
NPM1 EEF1A1
NPM1 IL33
NPM1 ATP2A2
NPM1 DDX3X
NPM1 TRA2B
NPM1 NACA
NPM1 PPP1CC
RHOA MVK
RHOA PGPEP1
RHOA COPZ1
RHOA ZFAND5
RHOA CDR2
RHOA SFRS3
RHOA NFRKB
RHOA CRKL
RHOA SLC7A6
RHOA CTCF
RHOA WDR82
RHOA EIF1B
RHOA IGF2R
RHOA ANP32A
RHOA EIF4A2
RHOA PTMA
NONO FTSJ2
NONO C10orf119
NONO RCC1
NONO ZNF202
NONO SAFB
NONO PGK1
YY1 ZBED5
YY1 SYPL1
YY1 MATR3
KHDRBS1 HNRNPC
KHDRBS1 POLR2B
KHDRBS1 NONO
CBX3 DENR
CBX3 C4orf43
CBX3 PTMA
CBX3 SART3
CBX3 DDX18
CBX3 HNRNPK
CBX3 NCL
RPL6 RPL13
RPL6 YWHAQ
RPL6 MAPKAPK3
RPL6 RPL37A
RPL6 BCLAF1
RPL6 RPLP1
RPS11 RPS10P5
RPS11 RPS28
SLC25A3 HNRNPA1L1
SLC25A3 MRPL3
STARD7 SFPQ
NARS RANBP10
NARS UBB
RPL27 RP3-377H14.5
EIF3F ESD
EIF3F PSG9
EIF3F RPL5
CFL1 ACTG1
CFL1 RHOA
TARDBP SFPQ
RPS13 RPL13
RPS13 TPT1
RPS13 RPS15A
RPS27A RPS25
HNRNPA1 HSPA8
HNRNPA1 LSM8
HNRNPA1 TM9SF3
HNRNPA1 KHSRP
HNRNPA1 MPST
HNRNPA1 RNF44
HNRNPA1 EPS8
HNRNPA1 PHB2
HNRNPA1 HNRNPU
sept-06 BTF3
sept-06 TPT1
sept-06 KLHL18
sept-06 ADO
sept-06 SF3B1
sept-06 CTCF
sept-06 RHOA
HNRNPC SET
HNRNPC DENR
HNRNPC DDX3X
HNRNPC NCL
RPL24 RPL27A
RPL24 RPS11
RPL11 RPL17
GDI2 ZNF202
GDI2 OTUD4
GDI2 NONO
SRP14 OAZ1
EIF3D RPL3
EIF4G2 MAP4
EIF4G2 DENR
EIF4G2 MAK10
EIF4G2 GTPBP1
EIF4G2 SAE1
EIF4G2 MMADHC
EIF4G2 TUBB
EIF4G2 ISCA1
EIF4G2 SART3
EIF4G2 MRPL3
EIF4G2 XRCC5
EIF4G2 DDX21
EIF4G2 RBM39
EIF4G2 ADK
EIF4G2 METTL1
EIF4G2 CSTF3
EIF4G2 TRIP4
EIF4G2 COPS2
PMS2L11 N4BP1
PMS2L11 ADD1
PMS2L11 NSMCE4A
PMS2L11 OR10H3
PMS2L11 CEACAM3
PMS2L11 ST7
PMS2L11 MBD2
PMS2L11 KDM5C
PMS2L11 CNN2
PAX8 UBE2D4
PAX8 PUM2
PAX8 NFKB1
PAX8 RBMX2
PAX8 MAML1
PAX8 MYL12A
ACTB TMSB4X
ACTB TPT1
ACTB MORF4L2
ACTB ACTR2
BCAN C8orf60
PCIF1 STAMBPL1
PCIF1 NGDN
PCIF1 MCRS1
LOC729580 TRAM2
RABEP2 ITPKC
RABEP2 MCC
WNT6 CER1
WNT6 C14orf162
WNT6 LARP7
WNT6 SNHG3
WNT6 CSTF2T
WNT6 MLL
WNT6 CYP2A6
WNT6 XPC
WNT6 ERP44
WNT6 TNFAIP1
RHOT2 ATG4B
RHOT2 PML
WDR48 RBM39
WDR48 CAPZA2
WDR48 PUM1
WDR48 FAM120A
UBE2D4 DNAJA4
UBE2D4 LIMD1
UBE2D4 RPL36A
UBE2D4 PUM1
UBE2D4 KDELR2
GPR153 TMC7
GPR153 DIMT1L
GPR153 TNPO1
GPR153 MICAL2
GPR153 AKAP11
MOSPD2 WDR48
MOSPD2 UXS1
MOSPD2 STX18
MOSPD2 ITGB3
MOSPD2 RRP1B
MOSPD2 XRCC5
MOSPD2 ABCC9
MOSPD2 OPHN1
MOSPD2 RNGTT
MOSPD2 CNOT4
MOSPD2 MORF4L2
MOSPD2 DNPEP
MOSPD2 FAM120A
GIMAP5 EVI2B
GIMAP5 GPSM3
GSK3A RABEP2
GSK3A SLC2A9
GSK3A IFT122
GSK3A SCAPER
GSK3A SIP1
GSK3A SUPT6H
GSK3A CNR2
GSK3A TRIM13
RCN3 PLSCR3
RCN3 HEG1
RCN3 COL5A1
RCN3 MMP23B
RCN3 EPYC
RCN3 RAMP2
RCN3 CXCL12
RCN3 PLTP
RCN3 MMP2
JMJD7 DNAJC4
JMJD7 PACS2
JMJD7 GLG1
JMJD7 COPS7A
CC2D1A DDX11
DND1 ALPPL2
DND1 FEZ2
DND1 EIF1
DND1 PAPPA2
DND1 CASP9
DND1 SEPT8
DND1 ERP44
DND1 FAM53B
DND1 TNFAIP1
CALHM2 SPARC
DVL2 HYI
DVL2 PRKCSH
DVL2 CALCOCO1
DVL2 ADCYAP1
DVL2 TRAM2
DVL2 PEA15
TRAPPC9 MLH3
TRAPPC9 MFN2
TRAPPC9 SNX13
C19orf22 DNAJC4
C19orf22 NF1
C19orf22 IRF2
RANBP10 MMADHC
RANBP10 B2M
RANBP10 ETF1
INTS5 TUBB
INTS5 SPTBN1
INTS5 HADHA
INTS5 CCDC86
INTS5 R3HDM1
INTS5 PPP1R10
INTS5 PWP1
INTS5 ETF1
INTS5 YWHAQ
AMBRA1 GORASP2
C11orf24 RP5-1077B9.4
C11orf24 C11orf68
C11orf24 POTEK
C11orf24 PNN
C11orf24 MAP1LC3B
C11orf24 ARPC2
C11orf24 RPS6KA4
C11orf24 TAF6
C11orf24 PLIN3
C11orf24 CNN2
C11orf24 PFDN1
C11orf24 ACTR1A
C11orf24 FKBP1A
TMEM222 N4BP1
TMEM222 RNPEPL1
TMEM222 PRKCSH
TMEM222 PICALM
TMEM222 ADO
TMEM222 PML
TMEM222 KIAA0652
TMEM222 TOM1
TMEM222 AIP
LOC222070 CTNND1
LOC222070 EXT2
C20orf27 ASXL1
C20orf27 ALG3
C20orf27 MCRS1
C20orf27 GTF2F1
C20orf27 TRIM28
PEX16 CSTF2T
PEX16 EIF1
PEX16 ITGB1
PEX16 ARPC4
PEX16 NSMCE4A
PEX16 RAB11FIP2
PEX16 POLRMT
PEX16 TUSC2
PEX16 DUSP11
PEX16 ABL1
PRDM4 HNRNPA3P1
PRDM4 METAP2
PRDM4 IL33
PRDM4 ETF1
PRDM4 MARS
PRDM4 PPP1CC
RP5-1077B9.4 PIK3R5
RP5-1077B9.4 LYPLA2P1
RP5-1077B9.4 RNASEH2B
RP5-1077B9.4 KLHDC3
RP5-1077B9.4 ARFRP1
RP5-1077B9.4 MBD2
RP5-1077B9.4 DNM2
RP5-1077B9.4 RELA
N4BP1 BCAN
N4BP1 C7orf25
N4BP1 LMBR1L
N4BP1 CAMK1G
N4BP1 COL11A2
N4BP1 UBXN8
N4BP1 RNASEH2B
N4BP1 ZC3HAV1
N4BP1 PML
N4BP1 RARG
N4BP1 DLGAP4
N4BP1 ACTR1A
CXXC1 JMJD7
CXXC1 SOX15
CXXC1 ERCC1
CCDC101 DND1
CCDC101 RUNX1T1
CCDC101 IFT122
CCDC101 AP2A2
CCDC101 CPA2
CCDC101 NRF1
SLC48A1 N4BP1
SLC48A1 OSBPL10
SLC48A1 SOX15
SLC48A1 COL11A2
SLC48A1 ATP6V0E1
SLC48A1 DNAJC4
SLC48A1 ST7
FBXO42 SLC48A1
FBXO42 C7orf25
FBXO42 ST7
FBXO42 MARK3
FBXO42 ACTR1A
DUS2L C20orf4
PRR5 PMEPA1
PRR5 PNN
PRR5 SAPS1
PRR5 AP2S1
ATP5SL PEX16
ATP5SL CUEDC2
ATP5SL CSTF2T
ATP5SL EIF1
FAM65A CENPT
FAM65A NRP2
FAM65A TAL1
FAM65A CYP11A1
FAM65A MAP1A
HCFC1R1 RCN3
HCFC1R1 DNM1
HCFC1R1 PCSK5
HCFC1R1 LRP1
NAT15 GMEB2
EHD2 FAM65A
EHD2 SPARC
EHD2 C1R
EHD2 VEGFC
EHD2 C10orf10
EHD2 FSTL1
EHD2 C1S
EHD2 SOCS3
EHD2 FCN1
EHD2 LTBP4
EHD2 EMP3
SYDE1 PIP5K1C
SYDE1 RHOG
TBC1D13 GTPBP3
TBC1D13 ZNF384
OGFOD2 YTHDC1
OGFOD2 EIF2B1
WRAP53 PRINS
WRAP53 SAPS2
VPS33B DNAJC24
VPS33B ABCA2
VPS33B ATP6V0A1
VPS33B MARK3
VPS33B ACTR1A
TMEM161A GMEB2
TMEM161A LSM14A
TMEM161A PDCD11
TMEM161A ACTG1
TMEM161A HNRNPR
TMEM161A R3HDM1
TMEM161A CTCF
C9orf16 RHOT2
C9orf16 TMEM222
C9orf16 N4BP1
C9orf16 RAB3IL1
C9orf16 PRKCSH
C9orf16 DNAJC24
C9orf16 ATP6V0A1
C9orf16 DLGAP4
C9orf16 TRAM2
C9orf16 TGM2
FKBP8 RPS6KA2
FKBP8 PTGIS
FKBP8 RAMP2
FKBP8 GAS1
FKBP8 PDLIM7
FKBP8 BGN
GJA4 TEK
NCAPH2 EEF1A1
NCAPH2 RHEB
NCAPH2 TUBB
NCAPH2 SF3B1
ATN1 NXPH3
ATN1 SLC20A1
SET DDX23
SET DENR
SET PRDM4
SET NOP2
SET VDAC1
SET WHSC2
SET DHX15
ZNF710 MYO1E
PNPLA2 FAM65A
PNPLA2 NXPH3
PNPLA2 CENPT
SBF1 C11orf68
SBF1 ATP6V0A1
SBF1 PCBP4
SBF1 KLHDC3
SBF1 KIAA0652
SBF1 TRIP10
SBF1 CALR
SBF1 FKBP1A
NPAS2 LOC644096
NPAS2 ACTG1
NPAS2 TMC7
NPAS2 CDR2
NPAS2 PDLIM1
NPAS2 HRH1
WAS SLA
OTUB1 SMARCB1
E2F4 GSK3A
E2F4 NPAS2
E2F4 RP3-377H14.5
E2F4 LOC644096
E2F4 OGFOD1
E2F4 TIAM2
E2F4 UBE2J1
E2F4 TPT1
E2F4 ATP6V1D
E2F4 RQCD1
E2F4 SIP1
E2F4 NFRKB
E2F4 NRF1
E2F4 MCRS1
STAB1 HEG1
STAB1 NID2
STAB1 CSF1R
ADRBK1 JMJD7
ADRBK1 C19orf22
ADRBK1 SLC48A1
ADRBK1 MMP27
ADRBK1 C8orf60
ADRBK1 RIN3
ADRBK1 COL11A2
ADRBK1 CYP2A6
ADRBK1 GAST
ADRBK1 ST7
ADRBK1 GNAO1
ADRBK1 ERCC1
ADRBK1 MBD2
ADRBK1 ACAA1
ADRBK1 RELA
ADRBK1 SEPT11
MADD RAD17
MADD ADNP2
MADD R3HDM1
MADD CTCF
DOM3Z CAMTA2
DMPK NXPH3
DMPK C1QTNF1
DMPK STRN4
DMPK MXD4
DMPK NRP2
DMPK ILK
PARVB TLN1
PARVB ZYX
JRK SNX27
JRK LIMD1
JRK GTPBP3
JRK KIAA0776
JRK NFKB1
JRK SP2
JRK SENP6
SIPA1L3 KPNA1
LRCH4 SPSB1
LRCH4 DGKA
RAD51L3 DNAJA4
RAD51L3 TCTN3
RAD51L3 INHBC
RAD51L3 RBMX2
RAD51L3 RPL38
CABIN1 SSH1
CABIN1 CLN5
CABIN1 MXD4
CABIN1 ATG4B
CABIN1 SMARCD1
CABIN1 MAN2C1
CABIN1 MAP1A
SF3A2 C11orf24
SF3A2 PCBP4
SF3A2 S100A11
PPP1R15A HYAL2
MVK PEX16
MVK OGFOD1
MVK SLC24A6
MVK TNIP2
MVK XPO6
MVK OPA1
MVK ZFAND5
MVK XPC
MVK PCBP1
MVK CNR2
MVK TRIM13
MVK MYL12A
MVK RAB5B
HAUS5 SUMO2
ANGEL1 ZBED1
PGAP3 EHD2
PGAP3 MMRN2
PGAP3 TTC28
PGAP3 FXYD1
IFFO1 FAM65A
IFFO1 SEPT6
IFFO1 PCSK5
IFFO1 HEG1
IFFO1 ANGPTL2
IFFO1 FSTL1
IFFO1 C1S
IFFO1 PCDHGC3
IFFO1 EMILIN1
IFFO1 ZEB2
IFFO1 ABCA1
IFFO1 FOXO1
IKBKG N4BP1
IKBKG ADRBK1
IKBKG SOX15
IKBKG DNAJC4
IKBKG ST7
IKBKG RARG
IKBKG KDM5C
CD40 N4BP1
CD40 PIK3R5
CD40 CAMK1G
CD40 RAB2A
CD40 MSL3
CD40 CRLF3
CD40 FKBP1A
CAMK2B SLC12A6
CAMK2B SLC35C1
CAMK2B NKIRAS2
CAMK2B SOX15
CAMK2B STAT5B
CAMK2B ERP44
CAMK2B MBD2
CAMK2B KDM5C
CAMK2B CRTAP
CAMK2B PPP2R1A
CASP2 PTMA
CASP2 TMCC1
CASP2 TRA2B
WHSC2 PYROXD1
WHSC2 EXOSC7
WHSC2 ILF3
WHSC2 NAP1L1
WHSC2 LSM6
WHSC2 SMCR7L
WHSC2 SNRPC
WHSC2 PTGES3
TBC1D22A C16orf42
TBC1D22A HNRPDL
DMWD DVL2
DMWD RNPEPL1
DMWD GNAO1
DMWD RPS6KA4
DMWD MAN2C1
DMWD TMEM109
DMWD FKBP1A
AGPAT2 C20orf27
AGPAT2 C20orf24
AGPAT1 RHOT2
AGPAT1 CD40
AGPAT1 TBC1D22A
AGPAT1 RBM12B
AGPAT1 HYI
AGPAT1 C21orf7
AGPAT1 TBC1D10B
AGPAT1 CALR
AGPAT1 POTEK
AGPAT1 ELK1
AGPAT1 TRIO
AGPAT1 MAP1LC3B
AGPAT1 EML3
AGPAT1 ARFRP1
AGPAT1 MBD2
AGPAT1 AIP
AGPAT1 PEA15
CSTF1 TIMM23
CSTF1 YWHAQ
CSTF1 RAPGEF2
CSTF1 ACTL6A
CSTF1 PPP1R10
CSTF1 UBE2D2
PVR TRIM10
PVR VASP
FAM89B DMPK
FAM89B PIP5K1C
FAM89B CH25H
JAG2 TMEM222
JAG2 TOM1
DDX49 HNRNPC
MAP4 TUBB
RP3-377H14.5 ALS2CL
EHD2 ADAMTS1
ACTG1 LOC644096
SCLY C2orf43
DENR USP3
OGFOD1 CUGBP1
PGLYRP4 RBM12B
C14orf162 SNX27
PDSS1 MECOM
PRDM5 C14orf162
C8orf60 SLC12A6
CCRN4L ERG
CCRN4L TAS2R16
BICC1 TAS2R16
ADAMTSL4 CCRN4L
ADAMTSL4 BICC1
RIN3 ZNF665
RIN3 BICC1
DNAJA4 SNX27
SLC12A9 GABRQ
SLC12A9 CCRN4L
SLC12A9 BICC1
SLC12A9 SLC28A3
SAP130 UNC45A
SLC2A9 CCRN4L
SLC2A9 DNAJA4
TIAM2 RP3-377H14.5
SPAG4 FER1L4
RAB3IL1 NOD1
MYO19 TMEM176B
MYO19 MYH14
MRPS22 SCLY
OXSM FLJ20674
C8orf41 ADAMTS12
ZFP64 GTPBP1
C6orf134 TDRKH
LIMD1 TAS2R16
LIMD1 GABRQ
LIMD1 SLC2A9
LIMD1 POLR3B
DUSP22 SPSB1
EGFL7 ADAMTS1
STX18 C2orf43
NUP37 PDSS1
CISD1 SCLY
HEATR1 C1orf107
ASH1L ELSPBP1
RNASEH1 LOC644096
THYN1 SLC12A9
SLC35C1 PRLH
SLC35C1 GABRQ
SLC35C1 MYH14
MUS81 CUGBP1
REV1 KIAA1219
U2AF2 TBC1D10B
C12orf4 C2orf42
TRAPPC2L C19orf10
TMEM176A MYH14
PRDM4 USP3
C11orf57 ENTPD7
RNPEPL1 ADAMTS9
C11orf24 SSH1
NUP54 RINT1
MRPL44 ENTPD7
REXO2 WDR12
HMG20A MRPS18A
CUEDC2 LOC644096
CUEDC2 ACTG1
CUEDC2 OGFOD1
AGPAT5 TEX10
ZDHHC3 MRPS22
FAM53C FBXO38
MRPS2 SPATA5L1
ASNSD1 MED17
ASNSD1 NOC3L
CHCHD3 FTSJ2
SAE1 NOL8
TPCN1 TAOK3
TPCN1 PIK3R5
MLX C13orf23
C10orf119 HSPA8
PTCD3 UTP14A
EPS15 GLT8D1
MMADHC KIAA1219
MMADHC SLC30A5
MMADHC STX18
MMADHC NCKIPSD
MMADHC MRPL44
PMEPA1 CENPT
CPSF7 LSM14A
PIAS1 FBXO38
SLMO2 ZFP64
CDC42BPB FKBP11
CDC42BPB FAM65A
SYNCRIP RBM7
ILF3 GNL3
IDE TM9SF3
COL1A1 PDLIM2
RPL10 TMEM176A
RPL10 RNPEPL1
SLC37A4 SMAP1
TSSK2 CER1
MLH3 SLC12A9
IGH@ FKBP11
TNK1 GABRQ
UBB CCDC90B
CAMK1G C8orf60
CAMK1G PIK3R5
CAMK1G TPCN1
MUC3A C13orf23
RPL7P23 RPL26L1
NCR2 KCNMB4
RDH11 RBM12B
SOX15 C8orf60
SOX15 TMEM176B
SOX15 MYO19
SOX15 C6orf35
SOX15 TPCN1
SOX15 PRSS7
COL11A2 SSH1
COL11A2 RP5-1077B9.4
COL11A2 SCAMP2
RUNX1T1 C7orf25
IGKC EGFL7
ARHGAP1 TBC1D10B
ARHGAP1 PIK3R5
ARHGAP1 CAMK1G
IFT122 TAC3
MUC8 BICC1
MUC8 IFT122
LOC93432 VRK3
LAD1 TCP1
HTR3A SLC12A6
HTR3A IFT122
CCL2 LOC100130100
AKR1C1 ADAMTS1
AKR1C1 EGFL7
LOC728643 C11orf57
TPT1 SLC2A9
PTMA METTL5
PTMA DENR
PTMA PYROXD1
PTMA UBP1
PTMA SAE1
TCF7L2 MTPAP
IGHM IGKV1OR15-118
IGHM LOC100132941
FLJ00049 NKIRAS2
ALPPL2 CCRN4L
RPS4X C10orf119
CLTA SLC12A9
TMEM115 C12orf10
PUM2 LSM14A
PUM2 MPHOSPH9
PUM2 SCLY
PUM2 SLC28A3
PUM2 DNAJA4
PUM2 POLR3B
PUM2 LIMD1
PUM2 TIMM9
PUM2 IFT122
IGKC IGHM
MFN2 LOC644617
MYL4 SNX27
MYL4 CCRN4L
MYL4 SLC12A9
MYL4 TNK1
MYL4 TPT1
PRINS DNAJA4
PRINS SLC2A9
DAXX MED15
DAXX TBC1D10B
UBXN8 C8orf60
MINK1 COL11A2
PICALM CENPT
PICALM SYDE1
AP2A2 DNAJA4
AP2A2 MYL4
LOC730227 MYO19
DDX27 SS18
TBC1D2B PICALM
AGPAT1 COL11A2
STXBP5L PUM2
TCF20 OR2S2
TCF20 CCRN4L
TCF20 SLC2A9
SNX13 ERG
LOC339290 MUS81
LOC339290 PMS2L3
LOC100130100 IGLV3-19
RNASEH2B KCNMB4
RNASEH2B NCR2
SETD2 AIPL1
SETD2 DCP1A
SETD2 HMG20A
SETD2 TPT1
SETD2 PUM2
SNHG3 TAC3
SNHG3 RUNX1T1
SNHG3 IFT122
FEZ2 C7orf25
ATP6V1D ACTG1
ATP6V1D SNX27
ATP6V1D C14orf162
SHC1 NXPH3
KCTD20 SLC2A9
KCTD20 PRINS
BTF3 PIGG
BTF3 C11orf57
BTF3 MMADHC
PA2G4 MRS2
XPO6 CLTA
ANXA11 VRK3
IGKV4-1 IGHM
MPRIP NOD1
MPRIP MINK1
FAM20B IGLL3
ZNF423 PDGFD
HNRNPC UBP1
ADD1 TBC1D9B
EXPH5 STAMBPL1
ADD1 TBC1D10B
ADD1 ABCC10
ROD1 TFCP2L1
ROD1 SFXN1
CYP11B2 IGHG1
GANAB PIH1D1
KLRB1 IGH@
RHOQ ZYX
NOP2 WDR12
NOP2 NAT10
MATR3 SNX27
MATR3 UBB
TPT1 ZNF576
PSMB1 TFB1M
PSMB1 SAE1
MAN1C1 RAB3IL1
PRKCSH TBC1D10B
RPL22 SERBP1
RPS20 TPT1
SPON1 EHD2
CIZ1 STRN4
DNAJC4 ZNF665
DNAJC4 TPCN1
DNAJC4 ADD1
DNAJC4 ATP6V0E1
IGFBP7 PCDHGC3
BGN CRISPLD2
BGN DNM1
PYROXD1 CCDC59
THY1 CDC42BPB
THY1 DNM1
FAM119B DIMT1L
DNAJC24 C8orf60
DNAJC24 COL11A2
GTPBP3 LSM14A
GTPBP3 DNAJA4
GTPBP3 POLR3B
GTPBP3 YTHDF2
MET LIMD1
CFH CRISPLD2
CFH VGLL3
NGDN OGFOD1
NGDN TIAM2
NGDN TPT1
ADAM12 BGN
RBMX MTPAP
RBMX PTCD3
ATP5A1 WDR55
COX5B POMP
MYO1F GIMAP5
MYO1F LST1
YWHAQ DENR
YWHAQ ASNSD1
YWHAQ WBP11
MARS CCDC59
PCSK5 PDLIM2
PCSK5 CD248
PCSK5 FAM65A
PCSK5 COL1A1
EXOSC7 HNRNPD
EXOSC7 RPAP1
EXOSC7 NUP160
DNA2 RRP15
MT1F MT1E
RPL14 RPL29
EEF1A1 LSM8
EEF1A1 HMG20A
EEF1A1 EIF3L
EEF1A1 HNRNPC
ERG PCSK5
ARPC2 SLC12A9
ARPC2 SAP30L
ARPC2 SLC35C1
ARPC2 AGFG1
ARPC2 TPT1
RPL37A NOP2
ICOSLG SAP130
RAB1A SLC30A5
MXRA8 CRISPLD2
MXRA8 THY1
RHEB MAK10
RHEB TPT1
MFSD9 OXSM
MFSD9 RBMX
DDX11 LOC644096
POM121 SIRT5
POM121 GTF3C3
POM121 KCMF1
POM121 HNRNPC
HNRNPA1L1 LSM8
HNRNPA1L1 POM121
USP12 ESD
COL6A2 PDLIM2
COL6A2 MXRA8
ODZ4 PCSK5
CCNA2 RACGAP1
ACTG1 LOC728643
ACTG1 EXPH5
TAF6L RPL7P23
RQCD1 OGFOD1
RQCD1 RNASEH1
RQCD1 CPSF7
RQCD1 ATP6V1D
RQCD1 XPO6
RQCD1 NGDN
LTBP4 IGHG1
TSTD2 HPS4
SFRS2B SLC12A9
SEPT7 GLT25D1
SEPT7 TPCN1
HOXA10 HKDC1
OLFML2B PDLIM2
OLFML2B MXRA8
MFAP3 NDFIP1
C16orf42 C7orf25
C16orf42 GLT25D1
ACTR3 SNX27
ACTR3 SLC2A9
ACTR3 UBB
ACTR3 PUM2
ACTR3 ENTPD7
ACTR3 REV1
TAF4 SLMO2
RPL5 RPS4X
DPT EHD2
PIK3C2A FBXO38
PIK3C2A PPM1B
HEG1 BGN
HEG1 MYO1F
HEG1 ODZ4
ZFC3H1 TNPO2
PRKAR2A PPA1
ZC3HAV1 C7orf25
SET PTGES2
SET SYNCRIP
ARHGEF18 GLT25D1
PRKCDBP VGLL3
PRKCDBP BGN
ACTG1 SUMO2
ACTG1 RQCD1
ACTG1 ACTR3
DENND3 IGH@
RPIA HKDC1
RPIA RBMX
RPIA MFSD9
RPIA SLC35D2
EML3 SSH1
NAP1L1 RBMX
GPR116 ZNF423
CAMTA2 ST6GALNAC4
RPS6KA2 VGLL3
RPS6KA2 EGFL7
RPS6KA2 HEG1
CSTF2T RP3-377H14.5
CSTF2T TPT1
SUPV3L1 PTBP1
SUPV3L1 RBMX
SEC23A DNAJC24
KLHL18 SNX27
KLHL18 AIPL1
MED20 C4orf43
MAPKAPK5 NUP37
COL14A1 EHD2
COL14A1 MT1M
COL14A1 PCDHGC3
COL14A1 PCSK5
SUB1 DDRGK1
RRP1B GTPBP3
RRP1B RHEB
DNMBP PLEK2
FAM175B BTF3
FAM175B EEF1A1
FAM175B MATR3
GAPVD1 BTF3
CIT ZNF576
CIT POLDIP2
TBC1D2B NOD1
TBC1D2B RNPEPL1
TBC1D2B MPRIP
RPL13A TPT1
PACS2 CBARA1
TOMM20 WDR12
PLEKHM1 TBC1D2B
LIMS1 ALPPL2
NF1 SOX15
METAP1 MAPKAPK5
ELN PRKCDBP
SPARC VGLL3
FKBP15 CBARA1
KIAA0776 ACTR3
STX7 SLC35C1
STX7 UBE2J1
STX7 ACTR3
CHD9 MPRIP
DTX4 SEMA4G
PTPN11 GTPBP1
UQCRC2 CHCHD3
AQR ADCK2
ERAP1 COL11A2
DLAT UTP14A
SPRY1 SOX17
SPRY1 FAT4
SPRY1 HLX
STAT5B SNHG3
RPL17 RPL12
LSM12 HNRNPA1L1
CARM1 SLC12A9
CARM1 SLC35C1
CARM1 DAZAP1
CARM1 NGDN
PICALM RECQL
PICALM RPS17P5
KIAA0892 C11orf68
ADO LOC644096
ADO C12orf41
ADO MUS81
ADO TPT1
TENC1 ADAMTS1
TENC1 IGKC
DNAJC8 FBXO42
COL5A1 VGLL3
COL5A1 PDLIM2
COL5A1 MXRA8
COL5A1 HEG1
MICAL2 HMGB1L10
YTHDC1 BTF3
YTHDC1 ZFC3H1
HNRPDL CNTD2
HNRPDL KIAA1033
CENPB NFYB
CENPB RPS2
CENPB PICALM
YWHAQ ZNF629
PDCD11 ZNF576
PDCD11 ZDHHC6
PDCD11 LOC728643
PDCD11 ACTR3
ZCCHC24 TNS1
ZCCHC24 VGLL3
ZCCHC24 ZNF423
RPS3A NCKIPSD
RPS3A HMG20A
RPS3A RPL3P7
RPS3A RPS20
RPS3A RPL13
ATP6V0A1 HYI
ATP6V0A1 RAB3IL1
ATP6V0A1 CALR
EP400 MLH3
PPPDE1 UCHL5
ZNF384 POLR3B
ZNF384 PUM2
SULF1 TMEM90B
SULF1 THY1
TUBB CUGBP1
TUBB HNRNPD
TUBB NCKIPSD
TUBB MUS81
TUBB ZDHHC6
TUBB NOL8
TUBB CPSF7
TUBB SETD2
TUBB BTF3
TUBB TPT1
TUBB RPS14
TUBB DDX11
TUBB RQCD1
TUBB ADO
KIAA0746 HOXA10
WAPAL RBM41
DST STAT5B
GCOM1 WAPAL
OPA1 IFT52
OPA1 IFT122
OPA1 ALPPL2
OPA1 MYL4
OPA1 XPO6
OPA1 ARPC2
OPA1 TSTD2
OPA1 STAT5B
OPA1 CARM1
PTGDS LOC100132941
NUDT4P1 TMEM168
POM121 SLC12A9
POM121 LIMD1
POM121 PUM2
POM121 GTPBP3
RBM12 MAK10
RBM12 GTPBP1
RBM12 MTPAP
RBM12 POM121
RBM12 HNRNPA1L1
RBM12 SUPV3L1
AP2A2 C7orf25
AP2A2 CTNNA1
AP2A2 STAT5B
ARID1A KLHDC3
PLEKHM2 SPSB1
MRPS27 FASTKD2
MRPS27 MAPKAPK5
GCN1L1 POM121
LARP1 MMADHC
LARP1 TM9SF3
LARP1 IDE
LARP1 PTBP1
NIPA2 PRDM4
NIPA2 LSM12
NIPA2 CYFIP1
TCTN3 DNAJA4
TCTN3 MMADHC
TCTN3 EEF1A1
TCTN3 FAM175B
TCTN3 CIT
TCTN3 TSTD2
SLC39A14 VRK3
SLC39A14 MICAL2
TEX261 TBC1D10B
TEX261 TMEM214
BAT2 TAF6L
MLL TMC7
MLL MYL4
MLL ATP6V1D
MLL YIPF5
MLL ADAM19
MLL SLC12A9
MLL SLC35C1
CSNK2A1 SNX5
SPTBN1 ZNF576
SPTBN1 TPT1
SPTBN1 PDCD11
MAZ FAM48A
MAZ U2AF2
MAZ PRKCSH
MAZ TEX261
SR140 ZNF576
SR140 YWHAQ
TBC1D9B CBARA1
GLG1 PACS2
TGOLN2 RRN3
TGOLN2 UBR2
TGOLN2 CAST
RPL7 PABPC1
VDAC1 PRDM4
VDAC1 MRPL42
VDAC1 MINA
RSL1D1 MAPKAPK5
PTBP1 PTGES2
PTBP1 GNL3
UBXN4 MMADHC
C1orf144 SOX15
ACTG1 MATR3
ACTG1 ADO
ACTG1 RPS3A
COL4A1 DIMT1L
RBPJ ARPC2
RBPJ SEPT7
LRPPRC PDSS1
COL4A2 DCHS1
ARPC5 RPL7P23
RAB7A SLC12A9
EIF1 RP3-377H14.5
EIF1 DPP8
EIF1 PIAS1
EIF1 RUNX1T1
EIF1 ARPC2
NOLC1 SPATA5L1
NOLC1 ZNF576
NOLC1 TPT1
NOLC1 POM121
NOLC1 CIT
NOLC1 PTPN11
NOLC1 RPS3A
NOLC1 TUBB
NOLC1 LARP1
NOLC1 TCTN3
NOLC1 RPL7
ITGB1 MED15
ITGB1 CDC37L1
ITGB1 MORF4L1
ITGB1 ZFAND5
ITGB1 RUNX1T1
ITGB1 FEZ2
ITGB1 ADD1
ITGB1 STX7
TPT1 EXPH5
TPT1 RPL13
HSPA5 DENR
HSPA5 PTGES2
HSPA5 PTMA
HNRNPA3P1 PTMA
HNRNPA3P1 PSMB1
HNRNPA3 DENR
HNRNPA3 SUB1
MYH9 CRTC3
MYH9 SCAMP2
PAPPA2 IFT122
DCN ZFPM2
IGLJ3 LOC100132941
IGLJ3 IGLL3
PCDHGA1 ATP6V1D
PCDHGA1 CSTF2T
PCDHGA1 MLL
GGA3 C7orf25
GGA3 C8orf60
GGA3 SLC12A9
GGA3 AGFG1
GGA3 NTRK3
GGA3 MUC8
GGA3 FLJ00049
PCDHGB5 MLL
AP2A2 GLG1
ZKSCAN3 CPSF7
UBE2D1 ADPGK
UBE2D1 ARPC2
SCP2 GNG12
BID LOC728643
BID SPTBN1
BBC3 SSH1
MAK16 TCTN3
RNF114 PRKAR2A
RNF114 STAU1
PTGDS CCL2
PTGDS PCDHGC3
AKR1C2 ODZ4
AKR1C2 PTGDS
IGH@ ELN
LOC440871 LOC100132941
IGHV7-81 IGLL3
IGHG1 CCL2
IGHG1 ODZ4
MAPK14 UXS1
MAPK14 MMADHC
MAPK14 POM121
EGFR C2orf43
EGFR SCLY
EGFR UXS1
STAU1 SLMO2
RPS17 UBA52
NACAP1 TNPO1
NACAP1 ITGB1
IFNA17 RIN3
IFNA17 C6orf35
NSMCE4A SARS2
NSMCE4A TRAPPC2L
NSMCE4A ABCC10
ILF3 RBM7
ILF3 ACP1
ILF3 MARS
MTAP SNX27
MTAP LIMD1
MED12 ASXL1
CYP2A6 CTNNA1
CYP2A6 SNHG3
CYP2A6 ADD1
CYP2A6 STAT5B
PTBP1 DENR
PTBP1 GCC1
PTCRA ZNF816A
SF3B1 LSM14A
SF3B1 GLS
SF3B1 C11orf61
SF3B1 CCDC15
SF3B1 LOC339290
SF3B1 TPT1
SF3B1 SUMO2
SF3B1 PMS1
SF3B1 EEF1A1
SF3B1 RHEB
SF3B1 FAM175B
SF3B1 STX6
SF3B1 TNPO3
SF3B1 TCTN3
PDE10A GRM7
PPP2R5D ASXL1
TUBA1B TUBB
PCDHGC3 MXRA8
TUBA1B ACTR3
AP2S1 PMEPA1
CLIP2 MUC3A
PML SLC12A8
PML PLCL2
YWHAE UBB
IBTK UBB
LARP1 PIH1D1
POTEK ADD1
SLC1A7 BICC1
SLC1A7 SLC12A9
SLC1A7 STAT5B
SLC1A7 CYP2A6
EFNB3 EIF4B
CTNNA1 SKIV2L2
NRP2 NXPH3
ACVRL1 NOD1
RAD17 SFRS12
SIGLEC6 LOC646808
SIGLEC6 OGFOD1
SIGLEC6 MUS81
SIGLEC6 TPT1
SIGLEC6 ATP6V1D
SIGLEC6 ZKSCAN3
SIP1 ALS2CL
SIP1 SLC2A9
SIP1 TIAM2
SIP1 XPO6
SIP1 NGDN
CASP9 C7orf25
CASP9 ADD1
CASP9 TSTD2
CASP9 TCTN3
CYR61 EHD2
CYR61 CPZ
PSMA1 PSMB1
SLC4A4 CCRN4L
SLC4A4 TAC3
SLC4A4 LIMD1
SLC4A4 PRINS
SLC4A4 STAT5B
SLC4A4 CYP2A6
SLC25A16 DCP1A
SLC25A16 CUEDC2
EPHB2 SUCLG2
ARID1A C16orf58
ARID1A FKBP1A
RPL13A RPL5
LTBP4 ST6GALNAC4
TRIM10 AIPL1
TRIM10 MAPKAP1
TRIM10 KLHL18
CASR PICALM
POLR3C NOL8
POLR3C PDCD11
CHEK2 MTPAP
PLCB2 CCRN4L
SSNA1 OAZ1
ELK1 TBC1D10B
ELK1 TCP10L
ELK1 PIK3R5
ELK1 SCAPER
ELK1 ADD1
ZFAND5 FAM53C
ZFAND5 PUM2
ZFAND5 ARPC2
ZFAND5 OPA1
PCDH7 GPR124
GPR35 DENND1A
ADSL TXNL4B
ADSL TSEN34
ADSL EIF1
HSP90AA1 WAPAL
PAFAH1B2 ABCC10
PAFAH1B2 AP2A2
PAFAH1B2 GGA3
DCTD STX18
SPAG1 CAPN10
INVS MLH3
SERBP1 UXS1
UPK1B ALDOB
UPK1B EXPH5
PDE6G C1QTNF1
PDE6G ZYX
PDE6G CLN5
PDE6G KIAA1539
TAF5 STK38L
CTSZ RAB11B
GART TCF7L2
CDC37 TMCC1
CDC37 TUBB
VEGFC THY1
VEGFC HEG1
VEGFC TTC28
PUF60 C8orf30A
FUT4 PDSS1
ADRA2A HEG1
METAP2 DENR
METAP2 DNAH3
METAP2 MMADHC
METAP2 BTF3
METAP2 HNRNPA1L1
METAP2 TUBB
IL33 TFB1M
ZNF330 HNRNPH3
DCLRE1A SNX5
DCLRE1A MRPS27
DCLRE1A VDAC1
ADAM19 KLF6
UTP20 PTBP1
HMMR POLQ
MOXD1 VGLL3
MOXD1 IGHG1
MOXD1 RPS6KA2
ERAP1 UIMC1
ERAP1 OPA1
AKR1C2 VGLL3
AKR1C2 GPX3
PTS LOC644096
PTS ZFAND5
PTS ADSL
PRKCB GLYR1
CBLB GTDC1
SMAGP SUCLG1
ITGA7 ADAMTS1
KIAA0947 ASXL1
PML ITGB1
PNMA2 CFH
MXRA5 VCAN
PSG9 DNAJA4
PSG9 RNASEH2B
PSG9 THYN1
PSG9 RPL36A
PSG9 SETD2
PSG9 TRRAP
PSG9 PPPDE2
PSG9 MTAP
IGF1 PTGDS
EHD4 TXNDC5
EHD4 ROCK1
PLAA C9orf82
SMARCD1 PML
HSDL2 UTP14A
HSDL2 MRPS27
CDR2 LOC644096
CDR2 COPZ1
CDR2 TPT1
RARRES2 PDLIM2
RARRES2 COL1A1
RARRES2 BGN
RARRES2 MXRA8
RARRES2 ODZ4
RARRES2 SPARC
RARRES2 MOXD1
EMD OPA1
PTN SOX17
PTN GUCY1B3
SPON1 RPS6KA2
SPON1 MOXD1
SPON1 LOC100130100
SPON1 IGKC
SPON1 PRKCDBP
SPON1 AKR1C2
SPON1 IGHG1
SPON1 RARRES2
EIF2B4 OGFOD1
B4GALT2 TMEM39B
TRAPPC10 TMEM131
FAM190B CCDC59
XPC UIMC1
XPC BICC1
XPC ADAMTSL4
XPC TCTN3
XPC PAPPA2
XPC SLC1A7
XPC ERAP1
EFEMP2 ZNF423
EFEMP2 COL6A1
EFEMP2 ANGPTL2
TFCP2 REV1
DCN VCAN
DCN COL6A2
PSMD9 FAM53C
PSMD9 SIGLEC6
HNRNPD NOL7
HNRNPD HNRNPA3P1
HNRNPD UTP20
HIGD2A EIF3K
POLR2H HNRNPD
ITSN1 PLSCR4
SMC3 GTPBP1
SMC3 EEF1A1
SMC3 POM121
HARS2 LARP1
GHITM TM9SF3
MINK1 C1QTNF1
NFKB1 SLC12A9
NFKB1 REV1
NFKB1 YTHDF2
NFKB1 ACTR3
NFKB1 PSG9
SAPS1 TBC1D2B
SAPS1 AP2S1
DIAPH1 VDAC2
ATP2A2 METTL5
ATP2A2 DENR
ATP2A2 PTBP1
ATP2A2 PTPN11
ATP2A2 NIPA2
C10orf10 VGLL3
C10orf10 MT1M
C10orf10 CCL2
C10orf10 AKR1C1
C10orf10 TENC1
C10orf10 IGF1
C10orf10 SPON1
COL6A2 VGLL3
COL6A2 ELN
COL6A2 TENC1
COL6A2 COL5A1
COL6A2 RARRES2
COL6A2 C10orf10
SC4MOL NUDT21
SC4MOL MAPKAPK5
UBE2G1 COPS4
RPS6 RPS7
RPS6 IL33
SNAP23 KIAA0776
SART3 DENR
SART3 NOL7
SART3 METAP2
MYD88 NHEJ1
SH3GLB1 FAM69A
MCAM COL4A2
COL18A1 GPR116
COL18A1 EFEMP2
COL18A1 COL6A2
GLRX3 SAE1
GLRX3 TUBB
GLRX3 BID
PCDHGC3 ZCCHC24
TXN2 C7orf25
TXN2 YIPF5
TXN2 HPS4
TXN2 DAXX
TXN2 TSTD2
TXN2 EIF1
TXN2 PAPPA2
TXN2 NSMCE4A
HNRPDL ZFAND5
SF3B4 MED14
MDH2 MFSD9
COPS7A RTN4
COPS7A C1orf144
TRIO ATP6V0A1
TRIO PML
ESD CDC14B
ESD OPA1
CALCOCO1 ATP6V0A1
ANAPC13 YWHAQ
ANAPC13 NDUFS4
SEPT8 AGFG1
SEPT8 TXN2
HNRNPH3 PUM2
EIF3J SPATA5L1
EIF3J NPM1
UROD ELK3
CIAPIN1 SAE1
ERP44 PRLH
ERP44 FBXO38
ERP44 SLC12A9
ERP44 SLC35C1
ERP44 XPO6
ERP44 ADD1
ERP44 ARPC2
ERP44 SLC1A7
ERP44 SIGLEC6
ERP44 PSMD9
ILF3 TRAPPC2
CYFIP1 C11orf57
CYFIP1 MMADHC
CYFIP1 PTPN11
CYFIP1 METAP2
DDX18 CECR5
DDX18 RBM7
DDX18 PTGES2
DDX18 NAT10
DDX18 CRKL
HLA-DRA HLA-DMA
PAK2 WDR61
PAK2 KIAA0776
ATN1 PLSCR3
ESYT1 ZC3HAV1
RPLP0 RPS2
STK24 TPT1
STK24 CLTA
STK24 XPO6
STK24 EIF4E2
STK24 CARM1
STK24 EIF3K
THY1 SPON1
GORASP2 EIF1
GORASP2 SIP1
ATXN10 FAM53C
ATXN10 PUM2
ATXN10 SIGLEC6
ATXN10 ZFAND5
SUPT6H FAM48A
POLE3 MTPAP
POLE3 RBMX
RPL23A EEF1A1
RPL23A SF3B1
CHD3 PPP1R13B
PTRF COL1A1
PTRF THY1
PTRF RPS6KA2
PTRF COL6A2
MRPL3 METTL5
MRPL3 SIRT5
MRPL3 MTPAP
MRPL3 MMADHC
MRPL3 PTBP1
MRPL3 RHEB
MRPL3 LSM12
MRPL3 PSMD14
MRPL3 SPTBN1
MRPL3 NOLC1
MRPL3 RNF114
MRPL3 TUBA1B
MRPL3 ATP2A2
MRPL3 ADH5
MAP1LC3B TRAPPC2L
MAP1LC3B DGUOK
KLHDC3 DAXX
FSTL1 COL5A2
FSTL1 COL5A1
FSTL1 EFEMP2
SNX3 OPA1
TCP1 HEATR2
TCP1 RBM7
TCP1 PTGES2
TCP1 SYNCRIP
TCP1 PTBP1
TCP1 DDX18
XPO1 CUGBP1
XPO1 BTF3
XPO1 HNRNPC
XPO1 PAIP1
ANKHD1 CAST
HNRNPR ENTPD7
HNRNPR REV1
HNRNPR GTPBP3
HNRNPR RHEB
HNRNPR TCTN3
TSC22D3 TENC1
TSC22D3 PCDHGC3
ATIC UTP14A
ATIC RBMX
ATIC SUPV3L1
ATIC POLE3
ATIC MRPL3
NAP1L1 G3BP2
NAP1L1 PRDM10
NAP1L1 RPL7
C1S CRISPLD2
SUMO4 SF3B1
RAB1A CNOT7
RAB1A PMS2L3
RAB1A ZFC3H1
RAB1A TUBB
ANAPC5 C2orf42
ANAPC5 ZNF384
ANAPC5 CAMKK2
RBM39 MMADHC
DDX17 MATR3
HNRNPUL1 DENR
HNRNPUL1 PTBP1
HNRNPUL1 YWHAQ
TKT PDSS1
RPL39 TPT1
RPL39 RPL7
PDLIM1 CORO1C
PDLIM1 RPL29P6
PDLIM1 EIF3K
HSPA8 UTP14A
HSPA8 ATIC
ARPC2 CALR
ARPC2 MAP1LC3B
PA2G4 CCDC51
PA2G4 SAE1
SFRS3 MRPS18A
SFRS3 MMADHC
SFRS3 LOC728643
SFRS3 TUBA1B
CS YTHDF1
CS PTGES2
CS MAPKAPK5
CS METAP1
CS DCLRE1A
CS ACAT2
CS ATIC
CLIC1 C20orf24
CD164 C11orf57
PPP2CA CSNK1A1
XRCC5 HNRNPC
XRCC5 ACTR3
RAC1 FTSJ2
NACA HNRNPD
NACA NOL8
NACA GLRX3
HADHA METAP2
PCBP1 PUM2
PCBP1 GTPBP3
PCBP1 OPA1
PCBP1 RAB7A
PCBP1 HNRPDL
SPTAN1 PMEPA1
PTMAP7 PTMA
OR10H3 TAC3
OR10H3 MUC8
OR10H3 CYP2A6
PPARG C13orf18
DRD5 CTNNA1
CLDN6 AP2A2
CLDN6 GGA3
CLDN6 CYP2A6
CLDN6 SLC1A7
ABCC9 MAK16
SUPT6H ATP6V0A1
CTNND1 OPA1
CTNND1 ZFAND5
CD164 SNAP23
CD164 ANKHD1
TBPL1 HMG20A
TBPL1 SETD2
TBPL1 PSG9
SF1 ZFAND5
BMP10 VRK3
BMP10 PICALM
EI24 FTSJ2
EI24 DLAT
EI24 HSDL2
DAZ2 SNX27
DAZ2 SLC2A9
DAZ2 UBB
DAZ2 MATR3
TGDS CLTA
GABRR2 RBM12B
PSG4 EXPH5
DDX21 CCDC51
DDX21 CYFIP1
DDX21 PTBP1
DDX21 UTP20
DDX11 CDC42
GAST DNAJC4
PTGIS EGFL7
PTGIS MT1M
PSG6 C6orf35
HERC4 DAG1
CEACAM3 TCP10L
CEACAM3 IFT122
CEACAM3 DNAJC4
CEACAM3 AP2A2
CEACAM3 SLC1A7
CASP2 UBXN4
CASP2 CDC5L
CASP2 CANX
GRM6 ZNF816A
ADD1 NDFIP1
ADD1 CLIP1
ACRV1 GGA3
ACRV1 OR10H3
ACRV1 FSCN3
DPT ODZ4
ACRV1 TAS2R16
ACRV1 GABRQ
ACRV1 RUNX1T1
ACRV1 LARP7
ACRV1 PCDHGA1
ACRV1 CEACAM3
GATA2 RAB3IL1
RBM39 EEF1A1
RBM39 RHEB
RBM39 KLHL9
RBM39 PTPN11
RBM39 TCTN3
RBM39 XPO1
MAEA METTL5
MAEA PTPN11
MAEA RBM12
MAEA NIPA2
MAEA SR140
MAEA ISCA1
MAEA SART3
CHRNB3 ACRV1
AVP WNT7A
GORASP2 AGFG1
GORASP2 ARPC2
GORASP2 ACTR3
GORASP2 KIAA0776
GORASP2 OPA1
GORASP2 ERAP1
GORASP2 HNRPDL
GORASP2 ATXN10
GORASP2 SF1
HUWE1 TPT1
PSG9 PIH1D1
PSG9 CPSF7
TBX10 CCRN4L
INHBC PGPEP1
INHBC CPSF7
INHBC RPL13
INHBC PAPPA2
INHBC TRIM10
TBX6 TAC3
TBX6 SCAPER
TBX6 ELK1
TBX6 OR10H3
TBX6 CEACAM3
ADAM21 CCRN4L
ADAM21 ERP44
TFCP2 RBMX
BCS1L SLC12A9
BCS1L POLR3B
BCS1L PUM2
BCS1L AP2A2
BCS1L NFKB1
TMPRSS11D C6orf35
BMP1 VKORC1
TBXA2R IFNA17
NFKB2 C8orf60
NFKB2 PML
ST7 RBM12B
ST7 TBC1D10B
ST7 CNTD2
ST7 SARS2
ST7 UBXN8
ST7 RNASEH2B
ST7 C16orf42
ST7 ATP6V0A1
ST7 GGA3
ST7 POTEK
ST7 RAB2A
ATP5G3 GLRX3
TCP10 CEACAM3
GAL YWHAQ
ALG3 ASXL1
ERCC6 SCLY
ERCC6 SNX27
ERCC6 SLC2A9
ERCC6 POLR2C
ERCC6 MTAP
PZP RBM12B
PZP RDH11
PZP NTRK3
CALM2 FBXL12
CALM2 DPF3
CALM2 OPA1
CALM2 SNX3
ROD1 MFSD9
ISLR VGLL3
ISLR EGFL7
ISLR DNM1
ISLR PCSK5
ISLR COL6A1
ISLR MOXD1
JAK3 CCRN4L
JAK3 ADAMTSL4
JAK3 SLC28A3
JAK3 SLC12A9
JAK3 PRINS
JAK3 SNX13
CDH11 DSE
LETMD1 NHEJ1
LETMD1 RPL36A
LETMD1 MLH3
H2AFY LSM8
H2AFY HARS2
H2AFY ATP2A2
MMP23B ADAM12
MMP23B PCSK5
MMP23B ODZ4
MMP23B PTGDS
MMP23B AKR1C2
MMP23B COL6A2
MED6 EP400
NFRKB LOC644096
NFRKB OGFOD1
NFRKB SNX27
NFRKB SLC2A9
NFRKB CPSF7
NFRKB PRINS
NFRKB LOC339290
NFRKB XPO6
NFRKB ADO
NFRKB ASXL1
NFRKB PSG9
KLF12 SLC2A9
KLF12 PSMD9
CH25H C1QTNF1
CH25H ARHGDIA
CFHR2 FKBP11
CFHR2 SYDE1
CFHR2 CTSZ
CGGBP1 DNAJA4
CGGBP1 C7orf44
HYAL2 MED15
MAP3K7 EXOSC7
FGF4 HAND1
FGF4 CCKBR
UPK3A PTPRO
LPAR2 TBC1D10B
LPAR2 MAZ
SYNGR4 CCRN4L
SYNGR4 HTR3A
SYNGR4 ARPC2
SYNGR4 SLC4A4
SYNGR4 ERP44
TEK ELTD1
KDM5D LOC100130100
KDM5D IGKC
KDM5D IGHG1
GPR176 ATP6V0A1
GPR176 PML
GPR176 ST7
AQP2 C17orf85
AQP2 MPRIP
AQP2 RAB2A
AQP2 PSG6
AQP2 PZP
EIF4H SDHALP1
EIF4H MLH3
RPGRIP1 GGA3
RPGRIP1 ST7
AP3D1 CASP9
CNR2 SNX27
CNR2 CCRN4L
CNR2 SLC12A9
CNR2 DPF3
CNR2 MYL4
CNR2 XPO6
CNR2 AP2A2
CNR2 PCDHGA1
CNR2 SLC1A7
CNR2 SIP1
CNR2 XPC
CNR2 TXN2
CNR2 SEPT8
CNR2 ACRV1
CNR2 GORASP2
CNR2 BRS3
CNR2 NFRKB
LY96 MYO1F
EFEMP2 EGFL7
EFEMP2 VCAN
EFEMP2 WHAMML2
EFEMP2 CFH
EFEMP2 COL14A1
EFEMP2 AKR1C2
EFEMP2 TSC22D3
EFEMP2 C1S
PTP4A3 RAB3IL1
SIGLEC6 CPSF7
SIGLEC6 EXPH5
SIGLEC6 ACTG1
SIGLEC6 SF3B1
SIGLEC6 FKSG49
LDB2 COL14A1
LDB2 DPT
MT1H MT1P2
EPYC IGKV4-1
EPYC PTGDS
EPYC AKR1C2
EPYC ISLR
SOCS3 CD248
CCR7 IL16
CALCRL ELTD1
OPHN1 SNX27
OPHN1 B2M
OPHN1 PUM2
OPHN1 HNRNPR
LECT1 C6orf134
TAL1 NXPH3
ADCYAP1 NXPH3
ADCYAP1 RAB3IL1
ADCYAP1 PLCL2
ADCYAP1 TBC1D2B
ADCYAP1 MXD4
ADCYAP1 SMARCD1
ADCYAP1 KIAA1539
ADCYAP1 TAL1
CCDC9 ZNF629
CCDC9 SLC25A16
CPN1 PCM1
YAF2 RAB1A
CPA2 SLC2A9
CPA2 THYN1
CPA2 SLC35C1
CPA2 MLH3
CPA2 RUNX1T1
CPA2 PUM2
CPA2 MYL4
CPA2 ARPC2
CPA2 STAT5B
CPA2 SIP1
CPA2 SLC1A7
CPA2 ERP44
SELE IGKC
SELE CCL2
SELE TENC1
SELE PTGIS
CLC ST6GALNAC4
CLC NOD1
CLC RNF216
CLC MPRIP
MEOX2 EHD2
MEOX2 EGFL7
MEOX2 ELN
MEOX2 AKR1C2
MEOX2 PTGIS
PTGIR EGFL7
CRKL PGPEP1
CRKL C20orf4
CRKL LOC730092
CRKL TPT1
PPP6C STX18
CNBP EXOC1
CNBP CCDC90B
CNBP PARL
CNBP TPT1
CNBP BTF3
CNBP ACTR3
CNBP SUB1
CNBP ACTG1
CNBP PTS
CNBP RAB1A
CNBP SF1
CD27 PRKCB
MCC HYAL2
ECM2 SPARC
ECM2 DCN
HFE ADD1
HFE STAT5B
EPHA3 PLVAP
USP5 SNX27
USP5 SLC12A9
USP5 MUS81
USP5 ASXL1
USP5 PSG9
OMD TMEM90B
KRT1 SERPINB3
NOLC1 METAP1
PRKD1 CDC42BPB
PRKD1 SGCD
PRKD1 COL5A1
PRKD1 CFHR2
SLC7A4 COMMD4
RAMP2 ODZ4
RAMP2 MAPK8IP3
RAMP2 SPON1
RAMP2 ATN1
RAMP2 ISLR
DUS4L ATIC
FLAD1 UFC1
CEP110 ERG
CEP110 TAS2R16
SH3GL3 ZNF35
HOXB5 G3BP2
HOXB5 TMEM168
HOXB5 TMEM97
VGF PUM2
GGT5 EGFL7
GGT5 IGL@
GGT5 LOC652493
GGT5 TENC1
GGT5 PTGDS
GGT5 SPON1
GGT5 CDA
HRH1 CORO1C
HRH1 KLHL18
ROR2 SGCD
ROR2 EFEMP2
BMP1 ARHGDIA
TYK2 MYO9B
VIL1 DNMBP
VIL1 TSPAN6
BTK CCR2
CD3E LOC390998
CD3E MPRIP
CD3E PDE6G
MAP3K12 VEGFC
MAP3K12 VAT1
CCL14 TEK
ACHE MAPK8IP3
HOXB6 ATP6V1D
HOXB6 EXPH5
SRP19 DIMT1L
MN1 ADAMTS1
MN1 CDC42BPB
MN1 LOC100130100
MN1 THY1
MN1 IGH@
MN1 COL6A2
MN1 MMP23B
MN1 GGT5
HNF1B HOXA10
HNF1B KIAA0746
FBXO46 SH2D3A
FBXO46 ILF3
HNRNPA2B1 USP3
HNRNPA2B1 MRPL16
HNRNPA2B1 SYNCRIP
HNRNPA2B1 WHSC1
HNRNPA2B1 DDX18
HNRNPA2B1 KNTC1
PRDM2 IFT20
POU2AF1 IGLJ3
BCL10 SUCLG2
NOTCH4 SOX17
FCN1 SOCS3
SOD3 NDUFS4
ACAP1 PTGDS
PLD1 TPT1
PLD1 EIF3K
FANCC EEF1A1
FANCC POM121
FANCC MRPL3
NUFIP1 SNHG3
GFPT2 PDLIM2
GFPT2 CCL2
GFPT2 DNM1
GFPT2 THY1
GFPT2 CFH
GFPT2 SPARC
GFPT2 PTGDS
GFPT2 PTRF
GFPT2 MMP23B
CD79A SH3BGRL3
LSM6 PYROXD1
LSM6 FAM190B
FOXN3 CCRN4L
FOXN3 SLC12A9
FOXN3 TCF20
FOXN3 STAT5B
FOXN3 KLF12
NKRF C10orf119
TAOK2 ADCYAP1
SSPN COL6A2
SRPX CPZ
SRPX IGF1
SASH3 LAX1
MLLT3 TMEM33
MLLT3 SFXN1
MLLT3 ROD1
GJA4 ADAMTS1
GJA4 CCL2
GJA4 ELN
GJA4 AKR1C2
GJA4 SRPX
LCK IL23A
PLK4 CEP55
MSLN POU2F2
MSLN PTGIS
MSLN CDA
MSLN GGT5
ZNF646 ACRV1
PTPN7 SLAMF1
POLA1 SERBP1
BMPR1A RP3-377H14.5
BMPR1A TNK1
BMPR1A IFT122
BMPR1A TPT1
BMPR1A PRINS
BMPR1A XPO6
BMPR1A GTPBP3
BMPR1A ACTR3
BMPR1A STAT5B
BMPR1A OPA1
BMPR1A PSMD9
BMPR1A ERP44
BMPR1A ATXN10
BMPR1A GORASP2
BMPR1A JAK3
BMPR1A NFRKB
BMPR1A KLF12
BMPR1A SYNGR4
BMPR1A CNR2
ZW10 LOC644096
ZW10 SLC12A9
ZW10 TNK1
ZW10 PUM2
ZW10 MYL4
ZW10 KCTD20
ZW10 RQCD1
ZW10 OPA1
ZW10 MLL
ZW10 RAB7A
ZW10 SIGLEC6
ZW10 PSG9
ZW10 ERP44
ZW10 CTNND1
DHRS12 RBM12B
ZBED4 NOP2
FMNL1 LST1
IFNAR2 DENND3
FEN1 RBM15
ARHGEF5 CHCHD3
GNAO1 RBM12B
GNAO1 SOX15
GNAO1 NTRK3
GNAO1 LRRC40
GNAO1 PRKCSH
GNAO1 HNRPDL
IARS SEC23B
IARS ZBED4
CDH5 LHFP
CDH5 AKR1C1
CDH5 APLNR
CDH5 HEG1
CDH5 ZCCHC24
CDH5 PTRF
CDH5 EFEMP2
CDH5 SOCS3
CDH5 RAMP2
CDH5 GFPT2
NRF1 CCRN4L
NRF1 UBE2NL
NRF1 RUNX1T1
NRF1 TPT1
NRF1 SUMO2
NRF1 ACTR3
NRF1 UBE2N
NRF1 EIF1
NRF1 ITGB1
NRF1 GGA3
NRF1 SIP1
NRF1 ZFAND5
NRF1 GART
NRF1 SNX3
NRF1 OR10H3
NRF1 TBX6
NRF1 ADAM21
NRF1 NFRKB
NRF1 SYNGR4
NRF1 ZW10
S1PR1 PDGFD
S1PR1 SEPT6
S1PR1 THY1
S1PR1 PTGER3
S1PR1 ACHE
S1PR1 CDH5
PARVB MAPK8IP3
PARVB PRKCDBP
PARVB AKR1C2
PARVB EFEMP2
PARVB GFPT2
SMCR7L CCDC59
SMCR7L GCC1
SMCR7L REXO2
SMCR7L POLR2H
SMCR7L RPL37A
SMCR7L PTBP1
SMCR7L DDX18
NUAK1 NDN
NUAK1 GFPT2
MMP19 COL14A1
MMP19 PCDHGC3
MMP19 CYR61
MMP19 SPON1
MMP19 PTGIS
MMP19 GJA4
MMP19 CDH5
IRF4 SSH1
C15orf39 TSEN34
C15orf39 ARPC2
C15orf39 NFATC3
C15orf39 ZW10
BID MRPL16
BID HNRNPA2B1
C9orf16 KLHDC3
C9orf16 SOCS3
C9orf16 BMP1
TIE1 ADAMTS1
TIE1 ATN1
TIE1 MN1
GAS1 IGKV1OR15-118
GAS1 ATN1
GAS1 DPT
GAS1 MMP23B
LTBP4 ERG
LTBP4 MAPK8IP3
LTBP4 C10orf10
LTBP4 CD79A
PLEKHO2 ELK3
SLC2A5 C14orf162
SLC2A5 MUS81
SLC2A5 IFT122
SLC2A5 ERBB3
GRK5 RRAS
GRK5 ATP6V0A1
CAMK1 ATP6V0A1
CLP1 HNRNPD
CLP1 LOC728643
SLCO2A1 IGH@
SP2 UBB
SP2 EP400
SP2 NFKB1
FLRT2 JAM2
FLRT2 CFH
FLRT2 AKR1C2
FLRT2 MMP19
DHX30 SETD2
COL16A1 ADAM12
COL16A1 IGF1
MRPS12 COX5B
ZNF202 FAM82A2
ZNF202 TCF7L2
CYP11A1 SSH1
CYP11A1 NRP2
FARS2 HARS2
PIM2 IGH@
PIM2 CCR2
GPSM3 SASH3
CDK2 DDX18
FLI1 EGFL7
FLI1 PECAM1
FLI1 LY96
FLI1 EFEMP2
FCER1G LST1
TK2 SOX15
PSMC1 PAPOLA
PSMC1 CAMKK2
C11orf51 TMEM176B
C11orf51 SOX15
PIGR UPK3A
PCYT1A POFUT2
RNGTT SMAP1
RNGTT ACTR3
MNT RBM9
CD37 CD79A
RARG DNAJC24
PPID DDX18
PPID CDKN2AIP
PPID SNX5
PPID DCLRE1A
ZBTB43 AGFG1
ZBTB43 BRS3
RBM14 TM9SF3
RBM14 HNRNPA1L1
RBM14 SUPV3L1
RBM14 VDAC1
RBM14 HSP90AA1
RBM14 ISCA1
RBM14 NAP1L1
RBM14 CASP2
KLHL20 FAM119B
IMPDH1 AKT3
EMILIN1 PDLIM2
EMILIN1 CD248
EMILIN1 CDC42BPB
EMILIN1 ZNF423
EMILIN1 MAPK8IP3
EMILIN1 HEG1
EMILIN1 GPR116
EMILIN1 COL5A1
EMILIN1 ZCCHC24
EMILIN1 S1PR1
EMILIN1 NUAK1
EMILIN1 TIE1
MFNG SYDE1
MFNG ZNF423
MFNG LST1
MFNG SEPT6
MFNG PCSK5
MFNG ARL17P1
MFNG BMP1
MFNG CALCRL
MFNG PRKD1
MFNG PCDHGC3
MFNG ACHE
MFNG CD37
ADK HMG20A
ADK ACTR3
ADK SUB1
ADK TUBB
ADK SFRS3
GNG11 ELTD1
GNG11 GPR116
GNG11 RPS6KA2
GNG11 TENC1
GNG11 COL6A2
GNG11 MMP23B
NID2 CD248
NID2 COL6A1
NID2 RARRES2
NID2 EMILIN1
RBMX2 SLC2A9
RBMX2 TCF20
RBMX2 GTPBP3
RBMX2 TCTN3
RBMX2 MTAP
RBMX2 VGF
ELL TXN2
PTEN ZNF202
SFRP4 LOC652493
SFRP4 ADAM12
SFRP4 PRKCDBP
SFRP4 RARRES2
SFRP4 COL6A2
SFRP4 GJA4
SFRP4 FLRT2
METTL1 RPS2
METTL1 AIPL1
METTL1 LSM8
METTL1 NCKIPSD
METTL1 MRPS18A
METTL1 POM121
METTL1 ACTG1
METTL1 NOLC1
METTL1 BID
METTL1 METAP2
METTL1 SFRS3
METTL1 RBM39
METTL1 INHBC
ZWINT KIF11
PTPN3 MET
HDHD1A CYP3A5
ARG2 CTNND1
VASH1 C1QTNF1
VASH1 VPS39
ACVR1 CLIP1
ACVR1 KLHDC3
HEPH EPS8L3
RAB11FIP2 FBXO38
RAB11FIP2 NACAP1
RAB11FIP2 CYP2R1
PIK3CD IL10RA
SMN2 NAP1L1
IGFBP6 S1PR1
AKAP8 ANAPC5
AKAP8 ASXL1
LRRC32 THY1
LRRC32 FSTL1
PITPNM1 PRKCSH
PITPNM1 ATP6V0A1
SF3A3 SF3A1
GUCY1B3 PRKD1
SLIT3 ADAMTS1
SLIT3 LOC100130100
SLIT3 CYR61
SLIT3 EFEMP2
SLIT3 MMP19
SLIT3 FLRT2
SLIT3 COL16A1
NSUN5 NSUN5C
PCGF2 NXPH3
PCGF2 ADO
POLRMT NGDN
POLRMT CARM1
SLA MYO1F
SLA SASH3
SLA GPSM3
SLA FCER1G
SLA ALOX5AP
ARHGEF17 CDH5
ARHGEF17 MMP19
TDG DENR
PPRC1 POLR2H
EMP3 VGLL3
EMP3 EGFL7
EMP3 IGKV1OR15-118
EMP3 LOC100130100
EMP3 CCL2
EMP3 PCSK5
EMP3 IGHG1
EMP3 COL6A2
EMP3 SELE
EMP3 RAMP2
EMP3 GAS1
PKD2 SPARC
PKD2 COL5A1
PKD2 C1S
VEGFB FKBP11
VEGFB SIPA1
TPMT TM9SF3
MAN2C1 HYI
MAN2C1 RAB3IL1
MAN2C1 PML
TBCA MMADHC
CXCL12 THY1
CXCL12 PRKCDBP
CXCL12 COL5A1
CXCL12 ADRA2A
CXCL12 MOXD1
CXCL12 SPON1
CXCL12 MN1
CXCL12 MMP19
CXCL12 FLRT2
CXCL12 FLI1
CXCL12 EMILIN1
COX5A LIPG
COX5A SLC35D2
TRIM13 EIF1
TRIM13 ITGB1
TRIM13 GORASP2
TRIM13 CALM2
MAP3K11 BAT2D1
MAP3K11 SF3B4
TATDN2 AKAP8
PNO1 QTRTD1
TERF2 TXNL4B
NDUFS6 NDUFA8
ZEB2 ELTD1
ZEB2 MMRN2
ZEB2 EGFL7
ZEB2 IGHG1
ZEB2 PRKCDBP
ZEB2 PTRF
ZEB2 LY96
ZEB2 CXCL12
SLC7A6 SLC2A9
SLC7A6 EXPH5
SLC7A6 EIF3K
SLC7A6 PDLIM1
SLC7A6 ZW10
SLC7A6 AGFG1
SLC7A6 STK24
TAF6 CALR
LOXL1 ASPN
LOXL1 DCN
STAM SF3B1
STAM XPO1
KLF9 VGLL3
MPST HNRNPA1L1
MPST BID
MET RBCK1
MET ATP10B
MET CHEK1
MET MLLT3
MED12 ABCC10
OTUD4 NUP50
OTUD4 HERC2
OTUD4 DDX52
OTUD4 HERC4
COL15A1 MMRN2
COL15A1 IGFBP7
COL15A1 PCSK5
COL15A1 AKR1C2
COL15A1 RARRES2
COL15A1 ISLR
COL15A1 MN1
COL15A1 FCN1
COL15A1 S1PR1
COL15A1 FLI1
PSEN1 TRAPPC10
PRAF2 C10orf10
SAT1 RHEB
SAT1 TUBB
SAT1 SF3B1
SAT1 RAB1A
OCRL SUCLG2
OCRL ZNF195
CTDSP2 OPA1
RPP30 GLRX3
MFAP2 PXDN
CD53 CD74
CD53 CYTIP
CD53 CCR2
PSMA4 TCF20
CTBP1 FXC1
CTBP1 LARP1
DGKA CCR2
PDLIM7 VGLL3
PDLIM7 TENC1
PDLIM7 IGHG1
PDLIM7 MOXD1
PDLIM7 AKR1C2
PDLIM7 SELE
PDLIM7 EMP3
KIAA0652 NXPH3
KIAA0652 C11orf68
KIAA0652 PICALM
MAD2L1 PSAT1
INPP5D PTPRE
INPP5D UBE2J1
INPP5D ABCC10
INPP5D OPA1
INPP5D AP2A2
INPP5D EIF1
INPP5D GGA3
INPP5D OR10H3
INPP5D CNR2
IDE SPTBN1
IDE NOLC1
IDE MPST
IDE C2orf43
CAV2 CAV1
SH2B3 SLC25A28
NCK2 ASXL1
HPS1 EGFR
VPS11 CEACAM3
CNOT4 UXS1
LAD1 HOXB5
RNF44 POM121
LMNB1 CEP55
LMNB1 CCNA2
LMNB1 CHEK1
IRF2 TK2
TUSC2 NACAP1
TUSC2 POLRMT
NSMAF ATP11B
C11orf49 ZNF576
TLN1 ZNF423
TLN1 EMILIN1
TLN1 VEGFB
NOTCH3 PRAF2
IL4R PTPRE
IL4R ANXA11
IL4R INPP5D
TSPAN31 IRF2
FAM53B C8orf60
FAM53B ADD1
FAM53B AP2A2
FAM53B CYP2A6
FAM53B OR10H3
FAM53B ACRV1
ESRRA PDSS1
ESRRA LRPPRC
ESRRA TKT
SMARCD1 PICALM
SMARCD1 CENPB
RHOG CLN5
RHOG CD3E
RHOG NOTCH4
MAP1A NRP2
MAP1A ADCYAP1
WTAP C20orf20
PDGFRA THY1
PDGFRA GUCY1B3
PDGFRA ZEB2
WHSC2 PTGES2
WHSC2 YWHAQ
WHSC2 HNRNPUL1
WHSC2 MAEA
PTK2B CD58
PTK2B SSH1
PTK2B MINK1
PTK2B LBA1
PTK2B TRAF3
PTK2B LAX1
CSF1R MS4A4A
RAPGEF2 YAP1
RAPGEF2 PDCD11
RAPGEF2 STAM
MAD2L1BP DENR
FBLN5 JAM2
FBLN5 LHFP
FBLN5 ADRA2A
FBLN5 DPT
FBLN5 MMP19
KIF2A RFC5
KIF2A NIPA2
KIF2A RNF44
ZBED1 ZFP106
HMBS CCDC51
RPL27A UBA52
RPL27A RPS28
LTBR ALG3
FBLN1 CFH
FBLN1 OLFML2B
FBLN1 COL3A1
HCLS1 PIP4K2A
HCLS1 CD69
HCLS1 CD74
HCLS1 LY96
HCLS1 CD27
HCLS1 S1PR1
HCLS1 MFNG
HCLS1 SLA
HCLS1 CSF1R
ADAM12 DCN
ADAM12 GJA4
NAGA ERAP1
NAGA B4GALT2
PLAGL2 GPSM2
PLAGL2 ROD1
PLAGL2 LMNB1
E2F1 NAT10
E2F1 PYROXD1
E2F1 WHSC1
E2F1 ZC3H15
E2F1 NOP56
SFRS3 PSMB1
EPHB4 GCC1
EPHB4 DDX18
CDC23 MRPL44
CDC23 MAT2B
CDC23 MMADHC
CDC23 HNRNPR
PPP2R1B HDHD3
PPP2R1B MRPL16
PPP2R1B TMEM97
PPP2R1B SC4MOL
PPP2R1B BID
CD93 CD248
CD93 EGFL7
CD93 THY1
CD93 PCSK5
CD93 EFEMP2
CD93 SOCS3
CD93 CXCL12
CD93 PDGFRA
PBX2 CNR2
PGAP3 ELN
PGAP3 TENC1
HPRT1 POLA1
RYK SR140
GPX2 TSPAN8
VAMP7 ATP2A2
VAMP7 NUMB
TOM1 KLHDC3
TOM1 KIAA0652
ABCC1 PDCD11
ABCC1 NOLC1
PRKACA DUSP22
PRKACA RNF216
SEC24B REV1
SEC24B NFKB1
SYNPO VGLL3
SYNPO PCSK5
SYNPO ERG
SYNPO MOXD1
SYNPO C10orf10
SYNPO PTGIS
SYNPO TEK
SYNPO LTBP4
SYNPO EMILIN1
SAPS2 GTPBP3
PLCG1 ABCC1
MAPKAPK3 ZDHHC6
MAPKAPK3 BID
MAPKAPK3 PSMA1
MAPKAPK3 ABCC1
MAPKAPK3 IFRD2
FBN1 DCN
FBN1 LOXL1
CASP3 LARP1
ROCK2 RPL13
ROCK2 BID
ROCK2 DPAGT1
AKAP2 KLF7
R3HDM1 EXPH5
R3HDM1 RPS14
R3HDM1 ACTR3
R3HDM1 RTF1
R3HDM1 ASXL1
R3HDM1 RAB1A
R3HDM1 SFRS3
R3HDM1 PLCG1
USP8 NOL7
PHKB SCLY
PHKB ZNF816A
PHKB TGOLN2
PHKB ETFDH
TRIP10 VRK3
TRIP10 PMEPA1
TRIP10 ZNF79
TRIP10 C19orf29
TRIP10 AKAP11
FOXO1 FAM65A
FOXO1 MOXD1
FOXO1 PARVB
FOXO1 EMILIN1
FOXO1 MFNG
FOXO1 ZEB2
FOXO1 SYNPO
EFNB1 RPL36A
EFNB1 MUC3A
DUSP11 AGFG1
DUSP11 CSTF2T
DUSP11 ITGB1
TRIM26 ADD1
COX4I1 EIF3K
UBTF CHD3
RBM15B NCKIPSD
RBM15B LOC728643
RBM15B EEF1A1
RBM15B METTL1
AXL COL5A2
GTF2E2 YWHAQ
GTF2E2 GLRX3
ACTL6A XPO1
WIPF1 PTPRC
MANF PSG9
MANF SLC7A6
TOPBP1 GCC1
TOPBP1 WDR12
TOPBP1 ASNSD1
CABIN1 NXPH3
CABIN1 SYDE1
CABIN1 PRKCSH
CABIN1 LPAR2
MECP2 TXNL4B
MECP2 TUBB
MECP2 ACTG1
EPS8 HNRNPA1L1
EPS8 PRKAR2A
EPS8 RBM14
EPS8 MPST
LEPROTL1 ELK1
BLOC1S1 AP3D1
SSBP1 EEF1A1
SSBP1 SPTBN1
SSBP1 H2AFY
SSBP1 MPST
DDX19A SMC3
DLGAP4 NXPH3
DLGAP4 C11orf68
DLGAP4 RNPEPL1
DLGAP4 PICALM
DLGAP4 MAP1LC3B
DLGAP4 PITPNM1
DLGAP4 TAF6
DLGAP4 ARFRP1
DLGAP4 CABIN1
MARK3 ADD1
MARK3 ST7
MARK3 GNAO1
MARK3 C14orf133
ARL2 ASB1
MCRS1 PIH1D1
MCRS1 SMURF1
MCRS1 AKAP8
MCRS1 POLRMT
VAPB YTHDF1
AIMP1 LARP7
HMGCR HMGCS1
HMGCR PLAGL2
DHFR EXOSC2
SPOCK2 DENND1C
SPOCK2 CD27
PITPNB SCLY
CTCF TXNL4B
CTCF PANK3
CTCF C11orf57
CTCF MAPKAP1
CTCF EEF1A1
CTCF ACTR3
CTCF FAM175B
CTCF SLC25A46
CTCF UBC
CTCF NUBP1
CTCF SLC7A6
CTCF MECP2
ATG9A LYPLA2P1
ATG9A MAZ
MBD2 TCP10L
MBD2 SLC12A6
MBD2 PIK3R5
MBD2 C6orf134
MBD2 SARS2
MBD2 SOX15
MBD2 PRKCSH
MBD2 GGA3
MBD2 PCDH11X
MBD2 ACRV1
MBD2 FAM53B
HCFC1 TUBB
CPSF6 AGFG1
CPSF6 ACTR3
CPSF6 GCN1L1
CPSF6 POLE3
CPSF6 XRCC5
CPSF6 H2AFY
COPS2 C11orf57
COPS2 HMG20A
COPS2 EEF1A1
COPS2 PTPN11
COPS2 CYFIP1
PCOLCE VGLL3
PCOLCE THY1
PCOLCE SSPN
PCOLCE SLIT3
LPIN2 IRF2
LPIN2 MARK3
ERLIN1 TTC19
ERLIN1 NONO
ERLIN1 NDUFA9
AP3S1 DIMT1L
ERLIN1 PTCD3
ERLIN1 MFSD9
ERLIN1 HSPA8
MAP2K2 RBM26
MAP2K2 ADD1
MAP2K2 MAZ
MAP2K2 MAP1LC3B
MAP2K2 MED12
ACSL4 PTK2B
KEAP1 TOPBP1
DNAJC7 UTP20
TIAL1 BMPR1A
TCERG1 TM9SF3
TCERG1 RBMX
TCERG1 GCN1L1
TCOF1 HOXB7
TCOF1 SMN2
KDM5C C7orf25
KDM5C U2AF2
KDM5C RNPEPL1
KDM5C CTNNA1
KDM5C COMMD4
KDM5C MAP1LC3B
KDM5C GYPB
KDM5C RARG
KDM5C TRIM26
KDM5C LEPROTL1
TRAM2 SLC12A8
TRAM2 CRTC3
TRAM2 RNPEPL1
TRAM2 CTDSP1
TRAM2 KLF7
MAML1 LUC7L2
MAML1 SLC2A9
MAML1 REV1
MAML1 MAPKAP1
MAML1 KLHL18
MAML1 PSG9
MAML1 DAZ2
MAML1 GORASP2
MAML1 USP5
MAML1 SP2
GTF2F1 AKAP8
TRIM2 LGR5
TRIM2 CHEK1
SENP6 RPAP1
SENP6 ZBTB39
SENP6 SLC12A9
SENP6 DOPEY1
SENP6 RAB7A
SENP6 CPA2
SENP6 USP5
SENP6 CDC40
COL1A1 VCAN
FEZ2 AKAP2
RSRC2 PPP2CA
RSRC2 TRIP4
RSRC2 TDG
HBXIP DGUOK
SERPINF1 COL3A1
SERPINF1 COL6A2
SERPINF1 ODZ4
SERPINF1 CYR61
SERPINF1 DPT
SERPINF1 ISLR
SERPINF1 ITGBL1
SPTLC1 PTMA
PDGFRB ZFPM2
PDGFRB OLFML2B
PDGFRB ANGPTL2
PDGFRB PCDHGC3
PDGFRB NDN
PDGFRB PTRF
PDGFRB GNG11
PDGFRB CXCL12
PDGFRB FBLN5
PDGFRB FBLN1
LAMC2 ILF3
TOMM40 NCKIPSD
TOMM40 MRPS18A
TOMM40 SETD2
TOMM40 EEF1A1
TOMM40 SPTBN1
TOMM40 BID
TOMM40 SAT1
TOMM40 RPP30
TOMM40 ABCC1
DNM2 ARHGAP1
CDK4 CCDC51
CDK4 C10orf2
CDK4 WDR12
CDK4 PA2G4
LSS WBSCR16
LSS UBE2J1
LSS CTNND1
TSPAN7 FHL5
PARP4 KIAA0746
NNMT IGKC
NNMT COL6A2
NNMT GGT5
NNMT TIE1
NNMT CRISPLD2
NNMT C10orf10
NNMT EPYC
NNMT MN1
NNMT MSLN
EIF3M MAK10
EIF3M LOC728643
EIF3M LSM12
EIF3M SMC3
EIF3M METTL1
EIF3M MPST
EIF3M TOMM40
KIAA0907 C1orf77
ARL4C NID2
ARL4C PKD2
VASP AIPL1
VASP EXPH5
VASP ACTR3
VASP TUBB
VASP ACTG1
VASP SF3B1
VASP TRIM10
VASP CRKL
LAMA4 FSTL1
SRPK1 TSPAN6
GAS7 TTC28
PTBP1 EIF3J
PLOD3 C20orf20
AASDHPPT HSPA5
TAF9 METTL5
TAF9 MRPS2
TAF9 PTBP1
TAF9 CS
TAF9 H2AFY
NUP214 LARP1
KIAA0317 AGK
PRPF4B AGFG1
PRPF4B PTBP1
PRPF4B AQR
PRPF4B LSM12
PRPF4B CS
PRPF4B TCERG1
ABL1 TNPO1
ABL1 ITGB1
AP2S1 MAP1LC3B
AP2S1 LEPROTL1
MCM2 TPX2
SPG7 AP2A2
RALB ACTR3
NUP153 RAB1A
TJP2 PDSS1
TJP2 HSD17B12
TJP2 SLC35D2
TJP2 COX5A
PLTP LOC652493
PLTP ODZ4
PLTP PRKCDBP
PLTP PTGDS
PLTP DPT
PLTP EPYC
PLTP RAMP2
PLTP MMP19
PLTP EMP3
KPNA1 SAP130
KPNA1 LIMD1
KPNA1 LSS
KPNA1 ADD1
KPNA1 KLHDC3
KPNA1 PCBP1
UBE4A MAK10
UBE4A NUP50
UBE4A AGFG1
UBE4A LARP1
UBE4A CDC5L
UBE4A MRPL3
UBE4A OTUD4
UBE4A TCERG1
RPL38 PUM2
RPL38 MAML1
ACAA1 TPCN1
ACAA1 NF1
ACAA1 CEACAM3
ACAA1 KDM5C
EXT2 SLC12A9
EXT2 LIMD1
EXT2 RNF216
EXT2 KIAA0776
EXT2 SP2
EXT2 RBMX2
EXT2 SMAP1
EXT2 CCDC6
PTPN12 RAB7A
SPEN OPA1
MORF4L2 ENTPD7
MORF4L2 BTF3
MORF4L2 MATR3
MORF4L2 RAB8A
MORF4L2 RBM39
MORF4L2 CTCF
HNRPDL THAP7
SETX UIMC1
SETX UBB
SETX PUM2
SETX SF3B1
SETX TRIM10
SETX ZFAND5
SETX NFKB1
SETX SFRS3
SETX OPHN1
SETX CTCF
GNPAT SMYD2
GNPAT TBCE
WDR82 CPSF7
WDR82 TPT1
WDR82 EXPH5
WDR82 CDR2
WDR82 XPO1
WDR82 PSG9
WDR82 CLP1
ETFA HSPA8
MCM6 RBM15
AFF1 SNAP23
TINP1 MRPS27
GNG10 PICALM
SLC25A36 TCF7L2
GSPT1 KIF2A
UBE2A VPS24
UBE2A TGOLN2
UBE2A CTNND1
B2M C10orf119
B2M TCTN3
B2M CNOT4
RRM2 CCNB2
ARIH1 LUC7L2
ARIH1 LIMD1
ARIH1 MLH3
ARIH1 PUM2
ARIH1 RAB7A
ARIH1 UBE2G1
ARIH1 PTPN9
ARIH1 KPNA1
ABCE1 HDGF
ABCE1 ILF3
ABCE1 GNL3
NR3C1 FBLN5
EFEMP1 DPT
EPCAM HEATR2
EPCAM DTX4
EPCAM PTBP1
EPCAM DDX18
HDAC2 TCP1
FAM127A DNM1
FAM127A ODZ4
FAM127A HEG1
FAM127A PRKCDBP
FAM127A C10orf10
FAM127A FCN1
FAM127A GFPT2
ENG PECAM1
ENG SOCS3
ENG PCDHGC3
VPS26A MMADHC
VPS26A MAPKAP1
VPS26A MATR3
VPS26A TPT1
VPS26A EEF1A1
VPS26A KLHL18
VPS26A PTPN11
VPS26A TCTN3
VPS26A HNRNPR
VPS26A RBM39
VPS26A ELP4
PRKAG1 AP2A2
POLR2B MTPAP
POLR2B USO1
LBR TCP1
LBR ROD1
LBR OIP5
LBR GPR35
LBR PLAA
LBR HOXB5
LBR MLLT3
FBLN1 RARRES2
FBLN1 TIE1
FBLN1 FLRT2
FBLN1 PLTP
RELA TBC1D10B
RELA RBM26
RELA SOX15
RELA PRKCSH
RELA DNAJC4
RELA GNAO1
RELA BLOC1S1
AIP PRKCSH
AIP PNN
AIP RPS6KA4
AIP TAF6
AIP DLGAP4
RNF13 ACVR1
SNRPA MRPL11
SNRPA POLR2H
RPA2 SAP130
RPA2 VAMP7
TWF1 RPAP3
LUM CLN5
EIF1B RPL29P6
ELAVL1 PRDM10
ELAVL1 GTF3C3
ELAVL1 HNRNPC
ELAVL1 SUPV3L1
ELAVL1 ATIC
ELAVL1 HNRNPUL1
ELAVL1 XRCC5
ELAVL1 H2AFY
ELAVL1 FANCC
ELAVL1 CSTF3
ELAVL1 NUP214
ELAVL1 EPCAM
CDC123 TOPBP1
LAPTM5 CD53
EPB41L2 HOXB5
EPB41L2 ATP10B
EPB41L2 MLLT3
EPB41L2 LAD1
RANBP2 ACTR3
RANBP2 RAB1A
RANBP2 SEC24B
NIPSNAP1 ADCK2
NIPSNAP1 KDM1
NIPSNAP1 POLE3
NIPSNAP1 CASP2
NIPSNAP1 OTUD4
PPP1R10 METTL1
C3orf37 AKAP8
C3orf37 MRPS14
C3orf37 DDX11
PSMA1 SFRS3
HSPG2 CRISPLD2
HSPG2 PDLIM2
HSPG2 PLSCR3
HSPG2 MT1M
HSPG2 LOC100130100
HSPG2 IGKC
HSPG2 CCL2
HSPG2 DNM1
HSPG2 CFH
HSPG2 GGT5
HSPG2 NUAK1
HSPG2 FLRT2
HSPG2 ARHGEF17
HSPG2 CXCL12
HSPG2 ZEB2
HSPG2 NOTCH3
HSPG2 FAM65A
HSPG2 RHOQ
HSPG2 HPR
HSPG2 CD79A
JAK1 SH3GLB1
KDM3B RNF34
CYB5B EIF6
EIF2B1 C12orf41
EIF2B1 DCP1A
EIF2B1 C20orf4
EIF2B1 PHF3
EIF2B1 TPT1
EIF2B1 LOC339290
EIF2B1 RAD17
EIF2B1 ZFAND5
EIF2B1 ERAP1
EIF2B1 ZNF174
EIF2B1 RALB
EIF2B1 NUP153
ACP1 C4orf43
ACP1 SMCR7L
DARS METTL5
DARS GTPBP1
DARS MEMO1
DARS GOLT1B
DARS ACTR3
DARS TUBB
DARS NOLC1
DARS LSM6
DARS ELAVL1
PRDX3 COX15
PRDX3 LRBA
PWP1 PTPN11
PWP1 PDCD11
PWP1 TIMM9
CNN2 VRK3
CNN2 PIK3R5
CNN2 SARS2
CNN2 GGA3
CNN2 POTEK
CNN2 RAB2A
CNN2 DNM2
CNN2 ACAA1
PHB2 MTPAP
PHB2 HNRNPA1L1
PHB2 IFRD2
PHB2 TCERG1
COX7A2 HNRNPD
COX7A2 PSMA1
ZC3H15 HSPA14
ZC3H15 QTRTD1
ZC3H15 CCDC59
ZC3H15 MARS
ZC3H15 EIF3J
ZC3H15 DDX18
SFPQ KDM1
SFPQ MAPK14
SFPQ ERLIN1
GLB1 BRCC3
GLB1 SLC35D2
ETF1 TPT1
ETF1 EEF1A1
ETF1 ACTG1
ETF1 METTL1
ETF1 PWP1
ETF1 COX7A2
ETF1 MANSC1
ETF1 ACTR3
ETF1 CYFIP1
ETF1 HNRNPR
DCTD YWHAE
SAMM50 UBP1
SAMM50 TAF9
ID2 TRAPPC2L
ID2 CTNNA1
ID2 ABCC10
ID2 C16orf42
ID2 SNX3
ID2 SAPS1
ID2 MAP1LC3B
ID2 BMP10
ID2 YWHAQ
VAMP2 SYDE1
VAMP2 PCDHGC3
VAMP2 S1PR1
ZFP36 MMRN2
ZFP36 EGFL7
ZFP36 CDC42BPB
ZFP36 SOCS3
ZFP36 CDH5
ZFP36 LTBP4
ZFP36 HSPG2
UBE2N PTBP1
TOMM70A METTL5
TOMM70A PSMD14
TOMM70A RBM12
TSN MEMO1
TSN ST13
TSN ELAVL1
TSN DARS
IGFBP4 MAPK8IP3
IGFBP4 RPS6KA2
IGFBP4 ELN
IGFBP4 SPON1
IGFBP4 TSC22D3
IGFBP4 CDH5
IGFBP4 GAS1
IGFBP4 FAM127A
PFDN1 ARHGAP1
PFDN1 ATP6V0A1
PFDN1 PITPNM1
PFDN1 AIP
G3BP1 ILF3
G3BP1 ERLIN1
PUM2 KIAA1219
PUM2 MMADHC
PUM2 XPO1
RPL41 ZNF576
RPL41 LOC728643
RPL41 TPT1
RPL41 RPL13A
RPL41 BTF3
RPL41 EEF2
RPL41 RBM15B
RPL41 EIF3M
RCN2 C4orf43
SUPT5H GART
DKC1 BRCC3
DKC1 SRPK1
RRM1 SET
RRM1 PPID
MARS PMPCA
MARS SMCR7L
JUNB MFNG
GBF1 TBC1D10B
GBF1 PIK3R5
GBF1 TMEM214
GBF1 ARHGAP1
GBF1 PRKCSH
GBF1 KLHDC3
GBF1 ST7
GBF1 KIAA0652
GBF1 CABIN1
GBF1 DLGAP4
COL6A3 COL1A2
EIF4E CPD
EIF4E NCBP2
RPL37A TPT1
RPL37A RPL13A
ALDH2 PARP4
BAP1 CUGBP1
BAP1 DCP1A
BAP1 MUS81
BAP1 PCBP1
BAP1 EIF2B1
RPL36A RPS4X
IGF2R TPT1
IGF2R GNAQ
IGF2R CDR2
CSNK2B TRIP10
ITGA5 ROR2
DHX15 PTBP1
DHX15 PPID
DHX15 RRM1
DHX15 EIF4E
DHX15 NUDT21
DHX15 HNRNPA2B1
DHX15 AIMP1
CRTAP C7orf25
CRTAP METTL9
CRTAP DNAJC4
CRTAP NF1
CRTAP AP2A2
CRTAP GGA3
CRTAP ST7
CRTAP AQP2
CRTAP DHRS12
PPP2CB AP3S1
ZFP36L2 STX7
OAZ2 ACVR1
IVNS1ABP CD44
TMEM109 PIK3R5
TMEM109 PRKCSH
TMEM109 TRIO
TMEM109 KDM5C
TMEM109 RELA
COPB1 SLC30A5
COPB1 UBXN4
COPB1 SNAP23
COPB1 SFRS3
COPB1 ENTPD7
COPB1 BTF3
COPB1 MATR3
COPB1 TPT1
COPB1 RAB1A
COPB1 SUB1
COPB1 TCTN3
COPB1 RBM39
COPB1 CTCF
COPB1 SETX
COPB1 PSMA1
SF3A1 TMEM222
SF3A1 PIK3R5
SF3A1 SCAMP2
SF3A1 TPCN1
SF3A1 ST7
SF3A1 MNT
SF3A1 RARG
SF3A1 UBTF
SF3A1 ACAA1
SF3A1 RELA
BAZ2A RAB3IL1
BAZ2A RPL10
BAZ2A DNAJC24
BAZ2A ERAP1
BAZ2A PML
BAZ2A POTEK
BAZ2A ST7
BAZ2A GNAO1
BAZ2A NAGA
BAZ2A MARK3
YME1L1 MOBKL1B
YME1L1 POLR2B
YME1L1 NIPSNAP1
YME1L1 SFPQ
UBE2D2 HMG20A
UBE2D2 COPZ1
UBE2D2 TPT1
UBE2D2 SUB1
UBE2D2 GAPVD1
UBE2D2 TXNDC9
UBE2D2 SF3B1
UBE2D2 PTS
UBE2D2 XPO1
UBE2D2 SFRS3
UBE2D2 CD164
UBE2D2 NUBP1
UBE2D2 SLC7A6
UBE2D2 SAT1
UBE2D2 VASP
UBE2D2 NUP153
UBE2D2 RANBP2
SNRPC HNRNPD
GTF3A YKT6
GTF3A CIZ1
GTF3A SRM
STAT6 SLC35C1
STAT6 ADD1
RARS UTP14A
RARS OXSM
RARS PTCD3
RARS MFSD9
RARS CANX
RARS BAZ1B
RARS OTUD4
RARS KIF2A
RARS ERLIN1
RARS G3BP1
CCT6A DKC1
ATP5B MDH2
MYL12A FAM45A
MYL12A SCLY
MYL12A DNAJA4
MYL12A SLC12A9
MYL12A POLR3B
MYL12A RNF216
MYL12A UBB
MYL12A TPT1
MYL12A AP2A2
MYL12A KCTD20
MYL12A KIAA0776
MYL12A MTAP
MYL12A SF3B1
MYL12A SIGLEC6
MYL12A TRIM10
MYL12A C7orf44
MYL12A NFKB1
MYL12A PAK2
MYL12A CNR2
MYL12A USP5
MYL12A NRF1
MYL12A C15orf39
MYL12A EXT2
PSMA2 EPCAM
C5orf13 CALCOCO1
ANXA4 MRPS22
ANXA4 GSK3B
ANXA4 EPS8
ANXA4 ALDH2
CYR61 PDLIM2
CYR61 CXCL12
DAB2 PLEKHO2
HNRNPAB MDH2
HNRNPAB COX5A
SRP9 DENR
NUDCD3 PMS2CL
TXNRD1 SPTBN1
TARS NPM1
BGN DPT
BGN SELE
BGN GJA4
BGN PARVB
BGN PRAF2
BGN FAM127A
BGN SPARC
BGN DCN
SYPL1 MANSC1
SYPL1 PBRM1
SYPL1 RAB1A
SYPL1 CD164
SYPL1 CNOT4
SYPL1 PHKB
SYPL1 B2M
RPS16 RPS28
RPS3A EEF1G
SREBF2 TXNL4B
SREBF2 PTS
SREBF2 TBPL1
SREBF2 NFRKB
SREBF2 BMPR1A
SREBF2 MANF
SREBF2 HMG20A
SREBF2 ZFC3H1
SREBF2 ADO
SREBF2 RAB1A
SREBF2 HRH1
SREBF2 WDR82
OTUB1 MUS81
RAF1 CTCF
DDX1 RBM12
DDX1 MRPL3
CAPZA2 ENTPD7
CAPZA2 MAT2B
CAPZA2 CIT
CAPZA2 CYFIP1
CAPZA2 METTL1
CAPZA2 CDC23
CAPZA2 CTCF
CAPZA2 VPS26A
CAPZA2 SPTBN1
CAPZA2 CTBP1
ILK MAP1A
NDUFB8 ARPC2
SRRM1 MLH3
SRRM1 OSTF1
RAD23B UBE3A
CTBP2 EIF4E2
CTBP2 G3BP2
PLS3 MYH9
DDX3X PYROXD1
DDX3X NOC3L
DDX3X UBP1
DDX3X EEF1A1
DDX3X SR140
DDX3X TRIM5
DDX3X METAP2
DDX3X UTP20
DDX3X SMC3
DDX3X HNRNPUL1
DDX3X MAEA
DDX3X LSM6
DDX3X SMCR7L
DDX3X RBM14
DDX3X NUP214
DDX3X DARS
DDX3X SRP9
DDX3X CAPZA2
TNFAIP1 YIF1B
TNFAIP1 SLC2A9
TNFAIP1 AGFG1
TNFAIP1 SNHG3
TNFAIP1 XPO6
TNFAIP1 ADD1
TNFAIP1 ITGB1
TNFAIP1 PAPPA2
TNFAIP1 SLC1A7
TNFAIP1 SLC4A4
TNFAIP1 ITPK1
TNFAIP1 ERAP1
TNFAIP1 PSMD9
TNFAIP1 TXN2
TNFAIP1 ACRV1
TNFAIP1 ADAM21
TNFAIP1 DNAJC4
TNFAIP1 BMPR1A
TNFAIP1 ZW10
TNFAIP1 ZBTB43
PSMD1 PBRM1
PSMD1 IDE
PSMD1 MAPK14
GNAI3 NDRG3
FBXO7 SMAD3
FBXO7 CTCF
UBA2 SPAST
ARCN1 GLS
ARCN1 BTF3
ARCN1 TPT1
ARCN1 ACTR3
ARCN1 ADO
ARCN1 DPAGT1
ARCN1 SAT1
ARCN1 CTCF
ARCN1 SETX
ARCN1 VPS26A
ARCN1 UBE2D2
TMX2 TAF4
ARHGDIA PDE6G
PUM1 C2orf43
PUM1 MANSC1
PUM1 C7orf16
PUM1 SMAP1
PUM1 SLC11A1
PUM1 RRP1B
PUM1 TCTN3
PUM1 EGFR
PUM1 CTNND1
PUM1 CCDC93
PUM1 HNRNPR
PUM1 ZMYM3
PUM1 EXT2
PUM1 ETF1
RAB5C PDE6G
RAB5C RHOG
RAB5C ARHGDIA
RPL4 EEF1G
NFE2L2 PBRM1
NFE2L2 MMADHC
NFE2L2 HNRNPR
CSE1L PRIM1
USP9X NIPA2
USP9X DCLRE1A
USP9X HNRNPUL1
ARF4 FAM45A
ARF4 AGFG1
ARF4 OPA1
ARF4 NFKB1
ARF4 RAB1A
ARF4 ZW10
ARF4 MAML1
ARF4 RALB
ARF4 GNG10
CBX3 ILF3
CBX3 HNRNPA2B1
CBX3 EIF4E
BCLAF1 RAB1A
BCLAF1 RAPGEF2
BCLAF1 UBE2D2
SMARCC1 PDSS1
SMARCC1 NCBP1
SMARCC1 RSL1D1
SMARCC1 EIF3J
SMARCC1 ZBED4
SMARCC1 PPID
SF3B1 SMAD3
SF3B1 RYK
SF3B1 ZFAND5
SF3B1 ATXN10
MMP2 CRISPLD2
MMP2 PCSK5
MMP2 COL6A1
MMP2 ANGPTL2
MMP2 NDN
MMP2 C1S
MMP2 NUAK1
MMP2 MFNG
MMP2 CXCL12
MMP2 FBLN1
PSMC2 MMADHC
PSMC2 POM121
PSMC2 COPB1
HNRNPA0 C15orf29
HNRNPA0 NDUFS4
HNRNPA0 ANAPC13
TGM2 FKBP1A
TGM2 TRAF3
GNAI2 MCAM
GNAI2 THY1
GNAI2 PTRF
GNAI2 FCN1
GNAI2 CDH5
ANP32A PLXNA1
ANP32A WDR61
ANP32A HNRPDL
ANP32A MYL12A
ANP32A ARF4
HNRNPH1 MMADHC
HNRNPH1 B2M
LDHB MRPL16
EIF5B MTPAP
EIF5B AQR
EIF5B DLAT
EIF5B RBM12
EIF5B ATIC
EIF5B PRPF4B
EIF5B NIPSNAP1
EIF5B ADCK2
EIF5B DDX52
EIF5B PDK3
TAF7 RPAP1
TAF7 MARS
YWHAH C15orf39
EIF1AX TMEM123
EIF1AX TAF5
EIF1AX SNX5
UBE2V1 AVEN
IPO7 HEATR2
IPO7 IARS
IPO7 KIF3B
IPO7 USP7
IPO7 SMARCC1
IPO7 HSPA8
IPO7 SIRT5
IPO7 AGFG1
IPO7 MMADHC
IPO7 SLMO2
IPO7 PRMT3
IPO7 RBM12
IPO7 UBE4A
IPO7 METTL5
IPO7 OLA1
IPO7 PTBP1
IPO7 NIPA2
IPO7 ATIC
IPO7 CS
IPO7 TCERG1
IPO7 MFSD9
IPO7 RPIA
TRIM28 TAF6L
TRIM28 ASXL1
TRIM28 TCF3
TRIM28 ALG3
TRIM28 RNF40
TRIM28 AKAP8
TRIM28 ZNF318
TRIM28 MCRS1
TRIM28 BCLAF1
TRIM28 HNRNPA0
PDHA1 PLEK2
PDHA1 TKT
PDHA1 SRPK1
TSPAN3 TM9SF3
SERP1 CNBP
SERP1 SF3B1
UBA1 KDM5C
RPL31 RPL13
RPL31 RPL13A
SSRP1 ABCE1
SSRP1 MCM3
SEC31A ZMYND11
HSBP1 MAP1LC3B
HSBP1 DLGAP4
HSBP1 AP2S1
RPL5 RPL22
CALR ARHGDIA
CALR SRM
CALR GTF3A
DEK CCDC59
RPS23 PDLIM1
KDELR1 DCTD
SRPR COL11A2
SRPR GPR176
EIF4A2 SNX27
EIF4A2 DNAJA4
EIF4A2 ABHD10
EIF4A2 MYL4
EIF4A2 SUMO2
EIF4A2 ACTR3
EIF4A2 ADO
EIF4A2 OPA1
EIF4A2 SFRS3
EIF4A2 OPHN1
AHCY RSL1D1
AHCY CYCS
SEP15 WBP4
MGEA5 FBXO38
MGEA5 LUC7L2
MGEA5 UBB
MGEA5 PUM2
MGEA5 ZFAND5
MGEA5 ATXN10
MGEA5 GORASP2
MGEA5 HNRPDL
TRA2B PRDM10
TRA2B KCMF1
TRA2B HNRNPC
TRA2B RBM12
TRA2B ELAVL1
TRA2B ZNF576
TRA2B ZDHHC6
TRA2B ACTG1
TRA2B SR140
TRA2B HNRNPA3P1
TRA2B SUMO1
TRA2B METAP2
TRA2B POLR2H
TRA2B ATP2A2
TRA2B CREB1
TRA2B RPP30
TRA2B RSRC2
TRA2B SPTLC1
TRA2B COX7A2
TRA2B MARS
SSR1 CALR
PGAM1 HNRNPR
PGAM1 VPS26A
UQCRC2 SLC35D2
EPAS1 CFHR2
EPAS1 S1PR1
EPAS1 VEGFB
EPAS1 HSPG2
EPAS1 VAMP2
EPAS1 SOX17
EPAS1 RHOG
CCT4 KCMF1
CCT4 POM121
CCT4 TOPBP1
CCT4 TRA2B
PSMB1 POLR2H
NOP56 PTGES2
NOP56 NOP2
NOP56 LSM12
NOP56 HSPA5
NOP56 SMCR7L
CCT8 SFPQ
STRAP RAB7A
STRAP SIGLEC6
STRAP ZFAND5
STRAP NFKB1
STRAP USP5
STRAP BMPR1A
STRAP C15orf39
STRAP MYL12A
STRAP ARF4
STRAP EIF4A2
RNF114 CD164
RNF114 HSPA8
RNF114 ILF3
RNF114 KIF2A
RNF114 CSE1L
CNOT1 POM121
CNOT1 MDH2
NCOR1 IFNA17
PRDX6 RPL37A
PRDX6 TAF7
KARS RFWD3
RAP1B AGFG1
ZNF207 LOC644096
ZNF207 TPT1
ZNF207 ADO
ZNF207 SF3B1
ZNF207 RAB1A
ZNF207 SFRS3
ZNF207 SF1
ZNF207 CNBP
ZNF207 ZW10
ZNF207 NUP153
ZNF207 SLC7A6
TPI1 MRPL3
ATP5O EIF4H
ZYX PCDHGC3
ZYX ZNF423
ZYX MOXD1
ZYX FCN1
ZYX FOXO1
HSPD1 PDSS1
HSPD1 MTCH2
HSPD1 HOXA10
HSPD1 MAPKAPK5
HSPD1 VDAC1
HSPD1 AHCY
SARS ATP5F1
SPARCL1 JAM2
XRCC6 NUP50
XRCC6 RBM12
XRCC6 COBRA1
PEA15 ATP6V0A1
PEA15 TMEM109
LRP1 FOSL2
LRP1 IGKV1OR15-118
LRP1 LOC100130100
LRP1 COL5A1
LRP1 IGH@
LRP1 SOCS3
LRP1 ACHE
LRP1 PCOLCE
LRP1 PLTP
LRP1 MMP2
LRP1 RHOQ
LRP1 EPAS1
RPS15A RPS7
RPS15A RPS6
sept-06 UXS1
sept-06 MED23
sept-06 REV1
sept-06 ZNF22
sept-06 RAB1A
sept-06 MAK16
sept-06 CDC23
sept-06 SYPL1
sept-06 PUM1
HNRNPK METTL5
HNRNPK LARP4
HNRNPK WAPAL
HNRNPK RBM12
HNRNPK ISCA1
HNRNPK TAF9
FAM120A BTF3
FAM120A RAB1A
FAM120A HNRNPR
FAM120A VPS26A
FAM120A KDM3B
FAM120A SYPL1
PTMA TPI1
PTMA PTPN11
PTMA YWHAQ
PTMA NOLC1
PTMA LSM2
PTMA ADK
PTMA RAPGEF2
PTMA CTCF
PTMA PPP1R10
PTMA ETF1
LAMC1 TAL1
RPLP1 RPS9
RPLP1 RPL13A
HNRNPC RPAP3
RAN SYNCRIP
RAN TFRC
RAN LAD1
RAN TARS
RAN ILF3
RAN TUBGCP4
RAN CBX3
GNB1 NAGA
TPP1 SH3GLB1
PGK1 RPAP3
PGK1 CCT8
PGK1 CSE1L
NACA C15orf29
NACA TPT1
NACA EEF1A1
NACA WDR82
NACA COX7A2
NACA TRA2B
PTP4A1 EPB41L2
ACTR2 MAT2B
ACTR2 METAP2
ACTR2 CYFIP1
ACTR2 HNRNPR
ACTR2 SFRS3
ACTR2 METTL1
ACTR2 TPMT
ACTR2 CTBP1
ACTR2 RBM15B
ACTR2 CPSF6
ACTR2 TOMM40
ACTR2 VPS26A
ACTR2 FAM120A
ACTR2 PTMA
PPP1CC USP3
PPP1CC METTL5
PPP1CC DENR
PPP1CC RBM12
PPP1CC GCN1L1
PPP1CC NAP1L1
PPP1CC KIF2A
PPP1CC EPS8
PPP1CC HNRNPK
PPP1CC ACTR2
CAPRIN1 LASS6
CAPRIN1 UBXN4
CAPRIN1 HSPA8
CAPRIN1 GLE1
ACTR1A RECQL
ACTR1A C8orf60
ACTR1A PIK3R5
ACTR1A PRKCSH
ACTR1A PML
ACTR1A POTEK
ACTR1A ST7
ACTR1A CAMK1
ACTR1A KDM5C
ACTR1A TMEM109
SKP1 ISCA1
RPL7 RPL3P7
RPL7 TPT1
RPL7 RPS20
OS9 TEX261
MAPRE1 TM9SF4
FKBP1A ATP6V0A1
FKBP1A ST7
FKBP1A GPR176
FKBP1A PITPNM1
FKBP1A AP2S1
EEF1B2 RPSAP19
KDELR2 CDC2L5
PPP2R1A C7orf25
PPP2R1A ERAP1
PPP2R1A OR10H3
PPP2R1A CPA2
PPP2R1A HFE
PPP2R1A FOXN3
PPP2R1A TNFAIP1
DDX24 SETD3
YWHAQ UBAP1
YWHAQ AIPL1
YWHAQ HMG20A
YWHAQ CPSF7
YWHAQ MAPKAP1
YWHAQ SETD2
YWHAQ BTF3
YWHAQ WTAP
YWHAQ MATR3
YWHAQ RHEB
YWHAQ RQCD1
YWHAQ ACTR3
YWHAQ SUB1
YWHAQ MED12
YWHAQ TUBA1B
YWHAQ SFRS3
YWHAQ DAZ2
YWHAQ INHBC
YWHAQ MECP2
YWHAQ ZFR
YWHAQ EIF2B1
YWHAQ COPB1
YWHAQ UBE2D2
YWHAQ ZNF207
HSPA9 HSPA8
HSPA9 SC4MOL
HSPA9 CS
UBE2L3 OTUD4
UBE2L3 RBM12
UBE2L3 CYFIP1
UBE2L3 TIMM23
UBE2L3 SP2
UBE2L3 EIF4A2
CD81 IGFBP7
LAPTM4A TRIM13
UBE2D3 PPP3CB
UBE2D3 CRKRS
UBE2D3 ATP13A3
UBE2D3 ACTL6A
UBE2D3 TRA2B
UBE2D3 PTMA
TOMM20 TFB2M
GNB2L1 RPS3A
GNB2L1 RPL13A
LDHA NAT10
LDHA NIPA2
LDHA SMCR7L
LDHA DNAJC7
LDHA EIF3M
LDHA ZC3H15
LDHA DDX3X
LDHA DEK
LDHA PPP1CC
GABARAP ABHD4
GABARAP MPRIP
YWHAZ CPSF6
YWHAZ MANSC1
YWHAZ PABPC3
YWHAZ SYPL1
YWHAZ ACTR3
UBB EIF4A2
PTGES3 ACP1
PTGES3 UBE2N
PTGES3 LDHA
MATR3 UBXN4
MATR3 HNRNPR
MATR3 SEC24B
MATR3 TRIP12
MATR3 SENP2
WDR1 MCTP2
WDR1 MMADHC
WDR1 TBPL1
WDR1 ETF1
WDR1 sept-06
NCL NPM1
NCL DENR
NCL HEATR2
NCL PRDM4
NCL HSPA5
NCL ZBED4
NCL TARS
NCL LDHA
PRKAR1A MORF4L1
PRKAR1A ISCA1
ACTN4 SF3B4
HSP90B1 EEF1A1
HSP90B1 PTPN11
HSP90B1 TUBA1B
HSP90B1 CYFIP1
HSP90B1 B2M
HSP90B1 ETF1
HSP90B1 COPB1
HSP90B1 HNRNPH1
HSP90B1 WDR1
HNRNPU RBM12
HNRNPU GCN1L1
HNRNPU HNRNPUL1
HNRNPU CASP2
HNRNPU RBM14
HNRNPU TCERG1
HNRNPU IPO7
RPS3A RPL37A
RPS3A HNRNPA1L1
RPS3A EPHB4
RPS3A DARS
RPS3A DDX3X
RPS3A NOP56
ANAPC5 ETF1
HNRNPK MOSPD2
HNRNPK RNF34
HNRNPK PIGG
HNRNPK RHEB
HNRNPK SUB1
HNRNPK SF3B1
HNRNPK RAB8A
HNRNPK ABCC9
HNRNPK RBM39
HNRNPK MAEA
HNRNPK COPS2
HNRNPK EIF3M
HNRNPK UBE2D2
HNRNPK SERP1
RPS10 RPL24
RPS10 RPL13A
RPS10 RPL31
RPS25 ABCC10
RPL12 RPL36A
TMED2 ENTPD7
TMED2 RAB8A
TMED2 SAT1
TMED2 MORF4L2
TMED2 COPB1
TMED2 HNRNPH1
TMED2 ACTR2
TMED2 HSP90B1
C11orf58 C15orf29
C11orf58 MAP4K3
C11orf58 ZNF629
C11orf58 PPP3CB
C11orf58 RAB1A
C11orf58 RNF40
USP22 MLH3
H3F3A DENR
H3F3A PYROXD1
H3F3A PRDM10
H3F3A MAK10
H3F3A UBP1
H3F3A PTMA
H3F3A HSP90AA1
H3F3A YWHAQ
H3F3A BMPR1A
H3F3A HNRNPA1L1
H3F3A NFRKB
H3F3A NOLC1
H3F3A ISCA1
H3F3A NAP1L1
H3F3A HNRNPUL1
H3F3A RBM39
H3F3A RBM14
H3F3A CSTF3
H3F3A DARS
H3F3A ACTR2
H3F3A HNRNPK
KARS NAE1
KARS DARS
KARS CCT4
OAZ1 E2F4
OAZ1 MCRS1
C19orf50 TMC7
C19orf50 PMS2L3
C19orf50 LPCAT3
C19orf50 ASXL1
C19orf50 KIAA0947
C19orf50 CDR2
C19orf50 GAL
C19orf50 MCRS1
HNRNPD METTL5
HNRNPD GTPBP1
HNRNPD GCC1
HNRNPD C4orf43
HNRNPD UBP1
HNRNPD FXC1
HNRNPD NFRKB
HNRNPD PTPN11
HNRNPD CSTF3
HNRNPD EIF3M
HNRNPD RCN2
HNRNPD NOP56
HNRNPD HNRNPK
HNRNPD PPP1CC
HNRNPD RPS3A
SMNDC1 FBXO38
SMNDC1 ADPGK
SMNDC1 PIK3C2A
SMNDC1 PAPPA2
SMNDC1 PAFAH1B2
SMNDC1 HNRPDL
SMNDC1 GORASP2
SMNDC1 NRF1
SMNDC1 ELL
SMNDC1 NDUFB8
SART3 WDR12
SART3 NAT10
SART3 ILF3
SART3 POLR2H
SART3 LSM6
SART3 TDG
SART3 E2F1
SART3 DNAJC7
SART3 ACP1
SART3 UBE2N
SART3 TRA2B
IK ANKHD1
HSP90AB1 WHSC2
HSP90AB1 MAD2L1BP
NPM1 METTL5
NPM1 UTP20
NPM1 GLRX3
NPM1 SPTLC1
NPM1 PWP1
NPM1 H3F3A
NPM1 SART3
RNPS1 TRA2B
RHOA SNX27
RHOA SMAD3
RHOA RAB7A
RHOA EIF1
RHOA UBC
RHOA PTS
RHOA ARPC3
RHOA PCBP1
RHOA DAZ2
RHOA HRH1
RHOA ADK
RHOA SAT1
RHOA MAML1
RHOA VPS26A
RHOA RANBP2
RHOA ETF1
RHOA MYL12A
RHOA STRAP
RHOA RAP1B
RHOA HNRNPK
NONO C1orf174
NONO ADCK2
NONO GTF2IRD1
NONO KDM1
NONO PHB2
NONO PUM1
TAF10 GTF3A
SART1 RELA
JTB MRPS14
YY1 FAM175B
YY1 UBXN4
YY1 YWHAE
YY1 HNRNPH3
YY1 UBE2G1
YY1 SNAP23
YY1 ZNF702P
BAT1 SF1
BAT1 ZNF207
KHDRBS1 C1orf174
KHDRBS1 MTPAP
CBX3 SET
CBX3 METTL5
CBX3 UBP1
CBX3 FXC1
CBX3 LARP4
CBX3 NIPA2
CBX3 EIF3J
CBX3 HNRNPUL1
CBX3 SRP9
RPL6 DCP1A
RPL6 RPS7
RPL6 TPT1
RPL6 RPS15A
RPL6 PTMA
DDX5 ZNF665
RPL9 RPL13A
RPL9 EIF3M
RPL9 RPL41
RPS11 RPLP2
SLC25A3 TM9SF3
SLC25A3 LSM12
SLC25A3 RPLP0
SLC25A3 ATP2A2
SLC25A3 H2AFY
SLC25A3 EPS8
NARS ETF1
RPL27 NPAS2
RPL27 TMC7
RPL27 RPL13A
RPL27 PDLIM1
RPL27 RPS18
EIF3F RPL29P6
EIF3F RPS23
RPL18 RPS16
RPL18 RPL31
CFL1 TPT1
CFL1 TUBA1B
CFL1 SFRS3
CFL1 PTMA
RPS13 EIF3K
RPS13 EIF3L
RPS13 RPL31
RPS27A RPL10A
HNRNPA1 PRDM10
HNRNPA1 MMADHC
HNRNPA1 IDE
HNRNPA1 PRKAR2A
HNRNPA1 PTPN11
HNRNPA1 LSM12
HNRNPA1 GCN1L1
HNRNPA1 SPTBN1
HNRNPA1 NOLC1
HNRNPA1 HINT1
HNRNPA1 XRCC5
HNRNPA1 CSTF3
HNRNPA1 CAPZA2
HNRNPA1 TRA2B
HNRNPA1 RPS3A
HNRNPA1 EEF2
HNRNPA1 HNRNPD
HNRNPA1 SLC25A3
sept-06 EEF1A1
sept-06 RHEB
sept-06 SFRS3
sept-06 OPHN1
sept-06 ADK
sept-06 EIF4A2
sept-06 YWHAQ
sept-06 YY1
HNRNPC USP3
HNRNPC TUBGCP4
HNRNPC PTBP1
HNRNPC HNRNPUL1
HNRNPC NOP56
HNRNPC CBX3
RPL24 UBA52
RPL11 RPL22
GDI2 UXS1
GDI2 TCF7L2
GDI2 RCC1
GDI2 MAPK14
GDI2 CBFB
GDI2 PHB2
GDI2 YME1L1
GDI2 PUM1
SRP14 PEX16
SRP14 EIF1
SRP14 NACAP1
SRP14 RBPJ
EIF3D GTPBP1
EIF3D RPL3P7
EIF3D DARS
EIF3D RPS3A
EIF3D RPL4
EIF4G2 INTS5
EIF4G2 PRDM4
EIF4G2 DNAH3
EIF4G2 C11orf57
EIF4G2 PTBP1
EIF4G2 RHEB
EIF4G2 HNRNPA1L1
EIF4G2 GOSR1
EIF4G2 LSM12
EIF4G2 PDCD11
EIF4G2 SPTBN1
EIF4G2 NOLC1
EIF4G2 TRIM5
EIF4G2 CYFIP1
EIF4G2 XPO1
EIF4G2 H2AFY
EIF4G2 C11orf49
EIF4G2 CTCF
EIF4G2 TOMM40
EIF4G2 NUP214
EIF4G2 PRPF4B
EIF4G2 PPP1R10
EIF4G2 SAMM50
EIF4G2 PSMD13
EIF4G2 UBE2L3
EIF4G2 RPS3A
PMS2L11 ADRBK1
PMS2L11 TAC3
PMS2L11 SOX15
PMS2L11 AP2A2
PMS2L11 PBX2
PMS2L11 ERP44
PMS2L11 TBX6
PMS2L11 CNR2
PMS2L11 ACAA1
PMS2L11 RELA
PMS2L11 STAT6
ESRRA ABHD6
ESRRA UTP14A
ESRRA PRKAR2A
ESRRA RPIA
ESRRA KIAA0746
ESRRA IFRD2
ESRRA MDH2
ESRRA EPS8
PAX8 JRK
PAX8 SCLY
PAX8 DNAJA4
PAX8 POLR3B
PAX8 GTPBP3
PAX8 C7orf44
PAX8 PUM1
ACTB RAB7A
ACTB ARF4
ACTB PPP2R1A
ACTB SFRS3
ACTB OPHN1
ACTB SETX
ACTB CAPZA2
ACTB PTMA
DCAF15 MAP1S
BCAN RNASEH2B
BCAN CACNA1A
BCAN MBD2
DGCR8 MATR3
DGCR8 RPL38
PCIF1 OGFOD1
PCIF1 CHST4
PCIF1 CDR2
LOC729580 RNPEPL1
LOC729580 MPRIP
LOC729580 ARID1A
LOC729580 PML
RABEP2 ARPC4
RABEP2 CLDN11
RABEP2 INPPL1
WNT6 RP3-377H14.5
WNT6 ATP6V1D
WNT6 KCNJ15
WNT6 ZKSCAN3
WNT6 SLC1A7
WNT6 OR10H3
WNT6 BRS3
WNT6 JAK3
WNT6 SYNGR4
WNT6 RAPGEF5
RHOT2 HYI
RHOT2 RNPEPL1
RHOT2 ATP6V0A1
RHOT2 ARID1A
RHOT2 CABIN1
GPR124 SPRY1
WDR48 PBRM1
WDR48 RNGTT
WDR48 TBC1D5
WDR48 NUDCD3
WDR48 sept-06
UBE2D4 SCLY
UBE2D4 POM121
UBE2D4 SIP1
UBE2D4 PRPS1
UBE2D4 CCDC6
UBE2D4 UBE2A
UBE2D4 C3orf37
GPR153 TUSC2
MOSPD2 ENTPD7
MOSPD2 AIPL1
MOSPD2 ZNF22
MOSPD2 FOXJ3
MOSPD2 RAB1A
MOSPD2 CIT
MOSPD2 NOLC1
MOSPD2 MAPK14
MOSPD2 CTNND1
MOSPD2 CDK10
MOSPD2 ZMYM3
MOSPD2 CGGBP1
MOSPD2 RBMX2
MOSPD2 METTL1
MOSPD2 ARG2
MOSPD2 CDC23
MOSPD2 COPB1
MOSPD2 SYPL1
MOSPD2 PSMD1
MOSPD2 HSP90B1
GIMAP5 KLRB1
GIMAP5 LY86
GSK3A WNT6
GSK3A ZNF236
GSK3A ALS2CL
GSK3A ADPGK
GSK3A NKIRAS2
GSK3A XPO6
GSK3A GGA3
GSK3A TNFAIP1
C1orf50 SEP15
RCN3 IGKC
RCN3 OLFML2B
RCN3 TENC1
RCN3 PTGIS
RCN3 CDH5
RCN3 FOXO1
RCN3 SERPINF1
RCN3 ZYX
JMJD7 LOC644617
JMJD7 ZNF665
JMJD7 C17orf85
JMJD7 CBARA1
JMJD7 ICOSLG
SCLY SNX3
DND1 AGFG1
DND1 OR10H3
DND1 CNR2
DND1 RAB11FIP2
DND1 INPP5D
DND1 VPS11
DND1 PPP2R1A
CALHM2 PDLIM2
CALHM2 QKI
CALHM2 PDGFRB
DVL2 LOC729580
DVL2 RP5-1077B9.4
DVL2 AKT3
DVL2 RNPEPL1
DVL2 TRIO
DVL2 RPS6KA4
DVL2 TOM1
DVL2 TMEM109
TRAPPC9 UBE2D4
TRAPPC9 CTNND1
TRAPPC9 EIF4H
TRAPPC9 GOLGA1
PLSCR3 TMEM39B
PLSCR3 WDTC1
PLSCR3 B4GALT2
C19orf22 FAM48A
C19orf22 SH3GL3
C19orf22 TRAK1
C19orf22 CRTAP
RANBP10 MOSPD2
RANBP10 FAM82A2
RANBP10 C10orf119
RANBP10 TCTN3
RANBP10 TFCP2
RANBP10 TIAL1
RANBP10 VPS26A
RANBP10 COPS6
RANBP10 COPB1
RANBP10 CAPZA2
RANBP10 PUM1
INTS5 ZNF576
INTS5 C11orf57
INTS5 LOC728643
INTS5 BTF3
INTS5 ACTR3
INTS5 LARP1
INTS5 NOLC1
INTS5 MYL4
INTS5 MRPL3
INTS5 HNRNPR
INTS5 RAB1A
INTS5 SFRS3
INTS5 RBM15B
INTS5 TXNRD1
AMBRA1 PIK3C2A
C11orf24 CHPF2
C11orf24 N4BP1
C11orf24 CAMK1G
C11orf24 MAZ
C11orf24 ST7
C11orf24 CAMK1
C11orf24 F3
C11orf24 KIAA0652
C11orf24 TOM1
C11orf24 DNM2
C11orf24 KPNA1
C11orf24 ID2
C11orf24 SRPR
TMEM222 KCNMB4
TMEM222 CENPT
TMEM222 TBC1D2B
TMEM222 KLHDC3
TMEM222 ADCYAP1
TMEM222 CAMK1
TMEM222 PCGF2
TMEM222 TAF6
TMEM222 AP2S1
LOC222070 LIMD1
LOC222070 SNX13
LOC222070 ARIH1
C20orf27 STAMBPL1
PEX16 RABEP2
PEX16 RP3-377H14.5
PEX16 FBXL12
PEX16 SPCS1
PEX16 PIH1D1
PEX16 NACAP1
PEX16 HYAL2
PEX16 SRP19
PEX16 NRF1
PEX16 C15orf39
PEX16 SUPT5H
PRDM4 DENR
PRDM4 LOC728643
PRDM4 CYFIP1
PRDM4 PSMA1
PRDM4 DDX21
PRDM4 TRA2B
PRDM4 NACA
PRDM4 LDHA
RP5-1077B9.4 HNRNPUL2
RP5-1077B9.4 ADAMTS9
RP5-1077B9.4 PXMP4
RP5-1077B9.4 CAMK1G
RP5-1077B9.4 ADD1
RP5-1077B9.4 CALR
RP5-1077B9.4 PML
RP5-1077B9.4 POTEK
RP5-1077B9.4 RARG
RP5-1077B9.4 PITPNM1
RP5-1077B9.4 MAN2C1
RP5-1077B9.4 TAF6
RP5-1077B9.4 CABIN1
RP5-1077B9.4 ACAA1
RP5-1077B9.4 AIP
RP5-1077B9.4 PFDN1
RP5-1077B9.4 ACTR1A
N4BP1 HNRNPUL2
N4BP1 ELP3
N4BP1 LYPLA2P1
N4BP1 DNAJC4
N4BP1 DNAJC24
N4BP1 C16orf42
N4BP1 CYP2A6
N4BP1 POTEK
N4BP1 ELK1
N4BP1 KLHDC3
N4BP1 SLC22A14
N4BP1 AAK1
N4BP1 ERCC1
N4BP1 EML3
N4BP1 FAM53B
N4BP1 TRIM26
N4BP1 CABIN1
N4BP1 MARK3
N4BP1 LYPLA2
N4BP1 AP2S1
N4BP1 SUPT7L
N4BP1 AIP
N4BP1 PFDN1
N4BP1 CRTAP
CXXC1 C6orf35
CXXC1 PTP4A3
CXXC1 RARG
TNIP2 ERAP1
TNIP2 ERP44
CCDC101 FBXO38
CCDC101 THAP7
CCDC101 STAT5B
CCDC101 PAPPA2
CCDC101 CASP9
CCDC101 ERP44
CCDC101 DAZ2
CCDC101 BMPR1A
CCDC101 TNFAIP1
SLC48A1 RBM12B
SLC48A1 TAOK3
SLC48A1 C8orf60
SLC48A1 C17orf85
SLC48A1 TPCN1
SLC48A1 C15orf24
SLC48A1 KIAA0240
SLC48A1 HNRPDL
SLC48A1 C1orf144
SLC48A1 AP2A2
SLC48A1 ADD1
SLC48A1 LPIN2
SLC48A1 SF3A1
SLC48A1 ACTR1A
FBXO42 N4BP1
FBXO42 RNPEPL1
FBXO42 SOX15
FBXO42 C1orf144
FBXO42 TRIO
FBXO42 GNAO1
FBXO42 TK2
FBXO42 CRTAP
FBXO42 HDLBP
ZNF236 SUPT6H
DUS2L MUS81
DUS2L RAB1A
DUS2L CTCF
DUS2L EIF2B1
PRR5 TMEM222
PRR5 NXPH3
PRR5 RPS17P5
PRR5 CALR
PRR5 PCGF2
PRR5 TRIP10
PRR5 GBF1
ATP5SL TIAM2
ATP5SL NACAP1
ATP5SL GORASP2
ATP5SL DUSP11
ATP5SL EIF2B1
ATP5SL PRKAR1A
FAM65A SSH1
FAM65A PLCL2
FAM65A ATP6V0A1
FAM65A MXD4
FAM65A ARHGDIA
HCFC1R1 PDLIM2
HCFC1R1 VAT1
HCFC1R1 ISLR
HCFC1R1 FAM127A
HCFC1R1 HSPG2
NAT15 OPA1
NAT15 CALM2
EHD2 CFH
EHD2 SGCD
EHD2 MXRA8
EHD2 PTGER3
EHD2 TGFB1I1
EHD2 TSC22D3
EHD2 VAT1
EHD2 TEK
EHD2 CALCRL
EHD2 ROR2
EHD2 DNAJB4
EHD2 PKD2
EHD2 LSP1
EHD2 PRAF2
EHD2 VAMP2
EHD2 ZFP36
SYDE1 ANGPTL2
SYDE1 MINK1
SYDE1 ARHGEF15
SYDE1 C9orf16
SYDE1 LAMA4
SYDE1 ITGA5
TBC1D13 UBE2D4
TBC1D13 C7orf49
TBC1D13 ELSPBP1
TBC1D13 C2orf42
TBC1D13 TBC1D15
TBC1D13 HNRNPH3
TBC1D13 CLEC4M
TBC1D13 ZMYM3
TBC1D13 OPHN1
TBC1D13 ANP32A
TBC1D13 EIF4A2
WRAP53 LIMD1
WRAP53 RNF216
WRAP53 MLH3
WRAP53 PAPPA2
WRAP53 CPA2
WRAP53 FOXN3
WRAP53 MAML1
WRAP53 CSK
WRAP53 ARIH1
GMEB2 PUM2
VPS33B N4BP1
VPS33B ISCU
VPS33B GATA2
VPS33B NAGA
VPS33B ARL2
TMEM161A OGFOD1
TMEM161A DNAJA4
TMEM161A MUS81
TMEM161A CPSF7
TMEM161A ASXL1
TMEM161A SF3B1
TMEM161A SFRS3
TMEM161A PCBP1
TMEM161A HCFC1
TMEM161A MYL12A
TMEM161A SREBF2
UNC5B SYDE1
UNC5B CLN5
UNC5B PRPH2
UNC5B RHOG
PPP1R16B PTGDS
BRAP PWP1
MBD3 TMEM161A
C9orf16 LOC729580
C9orf16 C1orf61
C9orf16 HYI
C9orf16 C8orf60
C9orf16 GJB3
C9orf16 ASB1
C9orf16 KIAA1539
C9orf16 GPR176
C9orf16 ADCYAP1
C9orf16 CABIN1
C9orf16 AP2S1
C9orf16 PFDN1
C9orf16 BAZ2A
C9orf16 SRPR
FKBP8 RCN3
FKBP8 EGFL7
FKBP8 LOC100130100
FKBP8 IGKC
FKBP8 ELN
FKBP8 IGHG1
FKBP8 ATN1
FKBP8 GGT5
FKBP8 CDH5
FKBP8 PARVB
FKBP8 TIE1
FKBP8 NOTCH3
WDTC1 KLHDC3
GJA4 ELTD1
GJA4 CD248
GJA4 EGFL7
GJA4 PCSK5
GJA4 MCAM
GJA4 PECAM1
GJA4 PCDHGC3
GJA4 COL15A1
NCAPH2 ACTR3
NCAPH2 PDCD11
NCAPH2 TCTN3
NCAPH2 SMC3
NCAPH2 YWHAQ
NCAPH2 HSP90B1
ATN1 AGRN
ATN1 CALCOCO1
RASSF7 PIH1D1
RASSF7 MCRS1
SET SPATA5L1
SET MKKS
SET SUPV3L1
SET HNRNPA3
SET DCLRE1A
SET HINT1
SET NAP1L1
SET SLBP
SET RBM14
SET PPP1CC
PNPLA2 ATN1
PNPLA2 CABIN1
SBF1 TMEM222
SBF1 PRR5
SBF1 NXPH3
SBF1 TBC1D2B
SBF1 AP2S1
SBF1 TAF6
SBF1 TOM1
SBF1 DNM2
SBF1 AIP
SBF1 GBF1
EPOR FSCN3
EPOR SCAPER
EPOR FAM119B
EPOR SLC25A36
NPAS2 DCP1A
NPAS2 TPT1
NPAS2 ATP6V1D
NPAS2 EIF3K
NPAS2 NFRKB
NPAS2 CRKL
NPAS2 ZW10
NPAS2 SLC7A6
NPAS2 WDR82
NPAS2 IGF2R
TCL1A SASH3
OTUB1 HNRNPD
OTUB1 GTF2F1
E2F4 RABEP2
E2F4 ADPGK
E2F4 SLC2A9
E2F4 MUS81
E2F4 C20orf4
E2F4 VRK3
E2F4 PIH1D1
E2F4 WAC
E2F4 NGDN
E2F4 CSTF2T
E2F4 ASXL1
E2F4 MLL
E2F4 EIF1
E2F4 BTN2A1
E2F4 PPP2R5D
E2F4 HYAL2
E2F4 COX6A2
E2F4 POLRMT
E2F4 SLC7A6
E2F4 TUSC2
E2F4 TNFAIP1
E2F4 ZNF207
STAB1 GJA4
STAB1 MS4A4A
STAB1 THY1
STAB1 PCSK5
STAB1 C6orf145
STAB1 C1R
STAB1 EFEMP2
STAB1 S1PR1
STAB1 EMILIN1
STAB1 PDGFRA
STAB1 HSPG2
STAB1 MSN
ADRBK1 N4BP1
ADRBK1 SLC12A6
ADRBK1 BICC1
ADRBK1 PIK3R5
ADRBK1 CNTD2
ADRBK1 C17orf85
ADRBK1 IFT122
ADRBK1 PACS2
ADRBK1 NF1
ADRBK1 PRDX3
ADRBK1 PTP4A3
ADRBK1 SH3GL3
ADRBK1 DHRS12
ADRBK1 RARG
ADRBK1 EML3
ADRBK1 KDM5C
ADRBK1 SF3A1
MADD DGCR8
MADD MATR3
MADD TUBB
MADD RTF1
MADD HNRNPR
MADD INHBC
MADD MORF4L2
DMPK SSH1
DMPK CENPT
DMPK TAL1
DMPK RHOG
PARVB NUCB1
JRK SLC12A9
JRK REV1
JRK TCF20
JRK RAB7A
JRK CPA2
JRK USP5
JRK ERCC8
JRK MAML1
JRK EXT2
JRK SETX
LRCH4 RNF19B
LRCH4 DENND3
RAD51L3 MOSPD2
RAD51L3 TRMT61B
RAD51L3 ARID4B
RAD51L3 GTPBP3
RAD51L3 ABCC9
CABIN1 C11orf68
CABIN1 C1QTNF1
CABIN1 CCDC92
SF3A2 CENPT
SF3A2 ARHGDIA
SF3A2 AP2S1
PPM1F MPRIP
TAZ STX16
TAZ Magmas
TAZ EPB41L1
TAZ NAGA
BNIP1 C15orf24
BNIP1 TBC1D9B
PPP1R15A WTAP
CAPZB GNA12
CAPZB HERC1
CAPZB MYH9
MVK E2F4
MVK MUS81
MVK TSEN34
MVK TPT1
MVK MYL4
MVK ACTR3
MVK UBE2N
MVK BRD3
MVK ADO
MVK PTS
MVK RAB5A
MVK NRF1
MVK C15orf39
MVK NUBP1
MVK TERF2
MVK KPNA1
MVK ZNF207
MVK PPP2R1A
ANGEL1 PSEN1
PGAP3 PECAM1
PGAP3 CALCRL
PGAP3 CD93
CTNS EML3
CTNS CAMTA2
CTNS GABARAP
IFFO1 ELK3
IFFO1 VGLL3
IFFO1 CD248
IFFO1 CDC42BPB
IFFO1 TTC28
IFFO1 COL5A1
IFFO1 C1R
IFFO1 MOXD1
IFFO1 RARRES2
IFFO1 LY96
IFFO1 ROR2
IFFO1 CD79A
IFFO1 SIPA1
IFFO1 VEGFB
IFFO1 CXCL12
IFFO1 CD93
IKBKG SLC48A1
IKBKG FBXO42
IKBKG C8orf60
IKBKG SEPT7
IKBKG DNAJC8
IKBKG TBC1D9B
IKBKG C1orf144
IKBKG GAST
IKBKG AQP2
IKBKG TK2
IKBKG BLOC1S1
IKBKG TMEM109
IKBKG UBA1
CD40 RP5-1077B9.4
CD40 SLC12A6
CD40 C8orf60
CD40 POTEK
CD40 CFLAR
CD40 MAP1LC3B
CD40 ARPC2
CD40 TCP10
CD40 GNAO1
CD40 INPP5D
CD40 LEPROTL1
CD40 MBD2
CD40 SDCBP
CD40 ACTR1A
CAMK2B N4BP1
CAMK2B RBM12B
CAMK2B OR2S2
CAMK2B CCRN4L
CAMK2B BICC1
CAMK2B RDH11
CAMK2B HTR3A
CAMK2B FLJ00049
CAMK2B ADD1
CAMK2B OPA1
CAMK2B PBX2
CAMK2B SLC1A7
CAMK2B SLC4A4
CAMK2B TBX6
CAMK2B FOXN3
CAMK2B FAM53B
CAMK2B TRIM26
CAMK2B CNN2
CAMK2B TNFAIP1
CASP2 HSPA5
CASP2 HNRNPD
WHSC2 CASP2
WHSC2 CCDC59
WHSC2 WDR12
WHSC2 POLR2H
WHSC2 CETN1
WHSC2 CD3EAP
WHSC2 ZBTB39
WHSC2 SMN2
WHSC2 DNAJC7
WHSC2 CDK4
HMGXB3 STX6
HMGXB3 YTHDC1
HMGXB3 SF3B1
HMGXB3 INHBC
HMGXB3 SIGLEC6
HMGXB3 MORF4L2
ARAP1 HFE
TBC1D22A C8orf60
TBC1D22A ST7
TBC1D22A GNAO1
DMWD RHOT2
DMWD TBC1D10B
DMWD PIK3R5
DMWD SSH3
DMWD CCDC92
DMWD CAMK1G
DMWD RNASEH2B
DMWD CACNA1A
DMWD ADD1
DMWD PML
DMWD CALCOCO1
DMWD ADCYAP1
DMWD CAMK1
DMWD AIP
DMWD GBF1
DMWD SRPR
STOML1 VAMP7
AGPAT2 CDR2
AGPAT1 VPS33B
AGPAT1 C11orf68
AGPAT1 SSH3
AGPAT1 SOX15
AGPAT1 C16orf42
AGPAT1 ASB1
AGPAT1 MAZ
AGPAT1 CRLF3
AGPAT1 PITPNM1
AGPAT1 MAN2C1
AGPAT1 KIAA0652
AGPAT1 TOM1
AGPAT1 MARK3
AGPAT1 RELA
AGPAT1 JUP
AGPAT1 SRPR
CSTF1 NOL8
CSTF1 LOC728643
CSTF1 PAIP1
CSTF1 BMPR1A
CSTF1 TMCC1
CSTF1 ACTG1
CSTF1 PTPN11
CSTF1 SR140
CSTF1 XPO1
CSTF1 RAB1A
CSTF1 SMCR7L
CSTF1 ADK
CSTF1 TRIP4
CSTF1 STAM
CSTF1 SAT1
CSTF1 DDX3X
CSTF1 NACA
PVR MUS81
FAM89B SF3A2
FAM89B VKORC1
FAM89B CLN5
FAM89B CIZ1
FAM89B MINK1
FAM89B AAK1
JAG2 RHOT2
JAG2 TAF6
JAG2 DLGAP4
DDX49 METTL1
DDX49 PWP1
MAP4 SR140
MAP4 SAT1
MAP4 PTMA
SSH1 NXPH3
ST6GALNAC4 SSH1
ADAMTS12 P2RY4
KCNAB3 RBM12B
MANSC1 C2orf43
MANSC1 FTSJ2
PDSS1 C11orf17
C8orf60 HYI
PIK3R5 HYI
PIK3R5 C8orf60
TMEM176B C7orf25
TXNDC15 ELK3
CCDC15 C11orf61
SLCO1C1 SNX27
CHST4 CER1
RIN3 CCRN4L
SLC12A9 RPL22
SLC12A9 RIN3
ADAMTS9 SSH1
NSUN7 SEMA6A
ENTPD7 KIAA1219
FBXL12 VRK3
TAC3 SLC12A6
SLC2A9 RP3-377H14.5
SLC2A9 C14orf162
SLC2A9 GABRQ
AIPL1 SNX27
TIAM2 CER1
TIAM2 ADPGK
PGPEP1 AIPL1
SPAG4 ST6GALNAC4
MEPCE OGFOD1
UXS1 SCLY
UXS1 C7orf16
CCDC41 PBRM1
EIF4B HNRNPD
THAP10 RACGAP1
COX15 WDR55
PORCN RAB3IL1
POLR3B DNAJA4
KLF2 SEMA3G
TRAPPC2 BRCC3
MYO19 ADAM19
C10orf88 ZNF665
PDLIM2 CRISPLD2
PDLIM2 VGLL3
MFF ZCCHC4
OXSM FTSJ2
MMRN2 PDGFD
MMRN2 JAM2
ZNF576 RPS2
ZNF576 ADAMTS12
CD248 VGLL3
CD248 PDGFD
CD248 MMRN2
SLC30A5 KIAA1219
Magmas STX16
MTPAP SIRT5
CCDC59 DENR
PLSCR4 JAM2
LIMD1 FAM45A
LIMD1 SNX27
LIMD1 DNAJA4
RPAP3 HSPA8
TXNL4B SLC2A9
C15orf29 TNPO2
C15orf29 HNRNPD
TMEM39B FAHD2A
STX18 SCLY
SLC24A6 SLC2A9
SLC24A6 LIMD1
CCDC51 SEMA4G
SARS2 TBC1D10B
SARS2 TMEM176B
NCKIPSD AIPL1
NCKIPSD MAK10
LHFP JAM2
ABHD10 C12orf49
ZDHHC7 TTC33
CISD1 MRPS22
WDR12 UCHL5
DCP1A LOC644096
DCP1A C15orf29
RNASEH1 DCP1A
THYN1 FAM45A
SLC35C1 GMEB2
SLC35C1 CCRN4L
SLC35C1 THYN1
TMEM33 RACGAP1
MUS81 LSM14A
MUS81 SLC2A9
C6orf35 TAOK3
C6orf35 SIRT2
RPAP1 RPL26L1
REV1 SNX27
REV1 PIGG
RNF216 CCRN4L
RNF216 BICC1
RNF216 ACTR5
U2AF2 PIK3R5
RBM7 TMEM168
FTSJ2 HSPA8
COMMD8 HSPA8
GTF3C3 MTPAP
RNPEPL1 HNRNPUL2
RNPEPL1 C8orf60
RNPEPL1 RAB3IL1
CCDC90B C11orf73
PARL CCDC90B
NUP54 TSR1
ZDHHC6 LSM8
NKIRAS2 TAC3
REXO2 CCDC59
CCDC92 C11orf68
MCTS1 C1GALT1C1
HMG20A C11orf57
CENPT C11orf24
SCAMP2 RNPEPL1
SMAP1 C7orf16
SMAP1 MRPS22
TSEN34 MYO9A
NFYB ARAP3
NFYB TRAPPC2L
TEX10 NDUFAF4
CUEDC2 DCP1A
AGFG1 HSPA8
AGFG1 SLC2A9
AGFG1 NKIRAS2
C20orf4 TXNL4B
PTGES2 USP3
ZDHHC3 FBXO34
VRK3 ADPGK
ASNSD1 METTL5
MORF4L1 CNOT7
FXC1 DENR
KCMF1 GTF3C3
TPCN1 C8orf60
C10orf119 FTSJ2
HERC2 FTSJ2
HERC2 ADCK2
C15orf24 MYL12B
NAT10 USP3
NAT10 RBM7
MMADHC ENTPD7
MMADHC AGFG1
PIH1D1 TIAM2
PIH1D1 VRK3
CPSF7 P2RY4
CPSF7 OGFOD1
CPSF7 SNX27
GNL3 TCP1
PPA1 C9orf40
UBE2J1 CNOT7
UBE2J1 TXNDC5
YTHDF2 LUC7L2
YTHDF2 DBR1
BZW2 CHCHD3
NDFIP1 FBXO38
PRR13 ZDHHC3
RAB11B FKBP11
SNX5 MKKS
TM9SF3 HSPA8
PDCD6IP OXSM
C20orf43 RBM26
ITM2B CSGALNACT2
VPS35 GTF2IRD1
MT1M EGFL7
ZNF816A UXS1
SLC11A1 UXS1
RPS2 NFYB
COL1A1 CD248
LOC100130100 EGFL7
IGHG1 VGLL3
ZHX3 ZFP106
EIF3J IDE
ARHGEF15 C8orf60
ARHGEF15 TPCN1
RPL36A NHEJ1
RPL36A THYN1
SFXN3 AZI2
MLH3 LOC644617
MLH3 ZDHHC7
MLH3 UBE2J1
TNK1 SNX27
UBB FAM45A
RDH11 C8orf60
SOX15 HNRNPUL2
SOX15 C7orf25
SOX15 PGLYRP4
SOX15 PIK3R5
SOX15 TMEM176A
COL11A2 TAOK3
COL11A2 C8orf60
COL11A2 RPL10
ATP5O SCLY
CDKL5 DNAJA4
RUNX1T1 CCRN4L
PYHIN1 TCP10L
ARHGAP1 C11orf68
ARHGAP1 C8orf60
ARHGAP1 TPCN1
IFT122 ERG
IFT122 SNX27
IFT122 GABRQ
IFT122 SLC28A3
IFT122 RIN3
IFT122 SLC35C1
MUC8 NKIRAS2
MUTYH RNPEPL1
HTR3A TCP10L
HTR3A BICC1
HTR3A SLC7A9
HTR3A C6orf134
HTR3A NTRK3
HTR3A MUC8
CCL2 ADAMTS1
RPL29P6 RP3-377H14.5
LOC728643 RPS2
LOC728643 TMEM223
LOC728643 TFB1M
LOC728643 LSM8
LOC728643 SAE1
TPT1 SLC12A9
DCT SARS2
TCF7L2 MOBKL2B
LOC652493 IGHM
ALPPL2 BICC1
RPS17P5 NFYB
RPS17P5 PMEPA1
PTBP1 PRDM10
PTBP1 GTPBP1
PTBP1 MRPS2
POLR2C DNAJA4
SYDE1 NXPH3
SYDE1 C11orf24
ITGB3 MMADHC
B2M TMSB4X
PUM2 ABHD10
PUM2 REV1
PUM2 AGFG1
MFN2 SLC12A9
MFN2 RNF216
PMS2L3 LOC644096
PMS2L3 OGFOD1
PMS2L3 MUS81
MYL4 OR2S2
MYL4 BICC1
MYL4 SLC24A6
MYL4 SLC35C1
PRINS GABRQ
PRINS MYL4
UBXN8 ELP3
RPL3P7 RPS2
FAM136A MTPAP
IGLL3 LOC100130100
MINK1 C1orf61
MINK1 SSH1
MINK1 RAB3IL1
ABCC10 MED15
ABCC10 FAM48A
ABCC10 SARS2
ABCC10 DAXX
PCDHGC3 FOSL2
PCDHGC3 LOC100130100
PCDHGC3 IGL@
PICALM FAM162A
PSG3 HDHD3
AP2A2 SNX27
LOC730227 C6orf35
GORASP1 ZDHHC7
FUS SNX27
FUS REV1
ZYX FKBP11
ZYX RAB11B
VCAN ASPN
LOC26010 ELK3
TCF20 LIMD1
TCF20 RNF216
TCF20 ADCY2
WDTC1 TMEM39B
OR7E24 C14orf162
SNX13 LIMD1
SNX13 C12orf4
SNX13 MLH3
KIAA0467 MYO9B
TCF3 MFF
GJB3 TMEM176A
GJB3 RNPEPL1
SPTAN1 MED15
SPTAN1 NFYB
ACP1 TEX10
PI4K2A ADPGK
DNM1 VGLL3
ESD TPT1
RNASEH2B TDRKH
RNASEH2B SLC12A6
RNASEH2B NARG1L
SETD2 SNX27
SETD2 PGPEP1
SETD2 NCKIPSD
SETD2 MAPKAP1
FEZ2 RUNX1T1
RPL13 NSUN7
RPL13 PGPEP1
IGHD IGKC
MGEA5 CER1
MGEA5 TIAM2
ATP6V1D STAMBPL1
ATP6V1D SPTBN5
ATP6V1D SLC2A9
ATP6V1D TPT1
ATP6V1D ERBB3
KCTD20 PUM2
GPSM3 C1QTNF1
MOBKL1B FAM48A
BTF3 PANK3
BTF3 MRPL44
BTF3 DDRGK1
PA2G4 PTCD3
PA2G4 FASTKD2
SFRS2B TTC12
XPO6 SLC12A9
XPO6 SLC35C1
XPO6 MUS81
XPO6 AGFG1
XPO6 TPT1
XPO6 MYL4
MYO9B RAB3IL1
MYO9B RNPEPL1
MYO9B GGA1
MYO9B MINK1
MPRIP RNF216
MPRIP MYO9B
ZNF423 VGLL3
CUX1 ABCC10
HNRNPC PRDM10
HNRNPC LOC728643
HNRNPC BTF3
EXPH5 P2RY4
EXPH5 C14orf162
EXPH5 LOC728643
SP1 BTF3
SMARCA4 GTF3C3
ADD1 MED15
ADD1 C8orf60
ADD1 U2AF2
ADD1 TPCN1
ADD1 CTNNA1
ROD1 RACGAP1
ROD1 CEP55
ROD1 GNL3
RTN4 C10orf88
CYP11B1 NEK1
BCLAF1 GNL3
RHOQ SYDE1
RHOQ HSPB6
HLX FAT4
HLX RHOQ
NOP2 UTP6
NOP2 PTGES2
KLHDC3 YKT6
KLHDC3 GPSM3
RASGRP2 DENND1C
MATR3 UIMC1
MATR3 SMAD3
MATR3 PIAS1
MATR3 MAPKAP1
MATR3 PUM2
MATR3 LOC339290
MATR3 SETD2
RPL18 IFT122
TPT1 LOC730092
TPT1 LOC728643
TPT1 SFRS2B
RPS9 DCP1A
CALR TBC1D10B
CALR CDC42SE1
CALR TMEM214
CALR ARHGAP1
PSMB1 ZDHHC6
PSMB1 LOC728643
CLN5 MPRIP
CLN5 KLHDC3
PIN4 REV1
DIS3 RBM26
MAN1C1 ADAMTS9
RYK LSM14A
RYK MUS81
ATP6V0E1 TAOK3
SFRS7 ASNSD1
FKBP1A NOD1
FKBP1A SSBP3
SHMT2 LMNB2
PRKCSH VRK3
PRKCSH C7orf25
PRKCSH C8orf60
PRKCSH PIK3R5
PRKCSH SSH3
PRKCSH U2AF2
PRKCSH LYPLA2P1
PRKCSH JAG1
PRKCSH ADD1
GGCX MYT1
RPS20 EIF3L
SPON1 VCAN
DNAJC4 C8orf60
DNAJC4 RIN3
DNAJC4 CPNE7
DNAJC4 C15orf24
DNAJC4 MOBKL1B
WHAMML2 EGFL7
SUMO2 CPSF7
LGR5 SATB2
PYROXD1 WDR12
FAM119B TIAM2
FAM119B MGEA5
DNAJC24 ARHGEF15
GTPBP3 SNX27
GTPBP3 LUC7L2
GTPBP3 SLC2A9
GTPBP3 LIMD1
GTPBP3 MUS81
GTPBP3 MYL4
MET SLC2A9
MET KCTD20
C19orf29 NFYB
NGDN RP3-377H14.5
ADAM12 VGLL3
ADAM12 PDLIM2
ADAM12 COL3A1
CCNT2 ZNF665
MYO1F SAMSN1
TCF3 ACTG1
TCF3 RNASEH1
YWHAQ MED17
YWHAQ GCC1
MARS NAT10
MARS PYROXD1
PCSK5 CRISPLD2
PCSK5 PDGFD
PCSK5 MMRN2
PCSK5 AKR1C1
PCSK5 ZNF423
LPCAT3 LOC646808
LPCAT3 OGFOD1
OIP5 CEP55
EEF1A1 AIPL1
EEF1A1 GTPBP1
EEF1A1 C11orf57
EEF1A1 MMADHC
EEF1A1 TTC12
BMPR1A EIF3L
ERG PDGFD
ERG ELTD1
ERG CDC42BPB
ARPC2 SLC2A9
ARPC2 RUNX1T1
ARPC2 IFT122
ARPC2 PUM2
ARPC2 MOBKL1B
RPL37A C9orf86
RPL37A EIF4E2
ICOSLG MFN2
RAB1A MRPL44
RAB1A FAM82A2
RAB1A MMADHC
STX2 SPSB1
COL6A1 COL5A2
RHEB BTF3
RPN2 SRPRB
SDR39U1 FAM114A2
MFSD9 MRPL42
MFSD9 PTCD3
COQ2 CYP51A1
RPS12 UBA52
RPS12 RPS16
POM121 GTPBP1
POM121 ZNF576
POM121 MTPAP
POM121 MMADHC
POM121 PTBP1
HNRNPA1L1 PRDM10
HNRNPA1L1 ZNF576
HNRNPA1L1 TM9SF3
USP12 MUC3A
USP12 MLX
EIF2AK2 DEDD
COL6A2 VCAN
ODZ4 EHD2
ODZ4 MT1M
ODZ4 COL1A1
ODZ4 DNM1
DOPEY1 SLC12A9
DOPEY1 LIMD1
DOPEY1 C6orf162
KLHL9 BTF3
ACTG1 HNRNPD
ACTG1 ZNF576
ZNF629 XKR8
ZNF629 CPSF7
MINA PRPF40A
DZIP3 SCAPER
RQCD1 CUGBP1
RQCD1 TPT1
MAPK8IP3 MPRIP
MAPK8IP3 EGFL7
MAPK8IP3 CDC42BPB
MAPK8IP3 IGHG1
MAPK8IP3 IGFBP7
MAPK8IP3 PCSK5
TSTD2 FBXO38
TSTD2 FEZ2
SFRS2B ADAM19
SFRS2B SAP130
SFRS2B SLC35C1
SFRS2B MLH3
SEPT7 TAOK3
SEPT7 TMEM176B
SEPT7 RBM26
SEPT7 MOBKL1B
HOXA10 LIPG
HOXA10 MFSD9
HOXA10 PDSS1
C16orf42 ARHGAP1
C16orf42 CALR
C16orf42 PRKCSH
ACTR3 SLC12A9
ACTR3 MATR3
ACTR3 LSM8
ACTR3 ZNF576
ACTR3 STX18
ACTR3 ACTR8
ACTR3 POLDIP2
ACTR3 ITGB3
ACTR3 BTF3
SLC35D2 MFSD9
SLC35D2 PLEK2
RPL5 MRPS22
ITPKC OGFOD1
ITPKC TIAM2
ITPKC CUEDC2
PIK3C2A DIMT1L
HEG1 LXN
HEG1 MXRA8
TTC28 ERG
PRKAR2A TM9SF3
PRKAR2A IDE
ZC3HAV1 ADD1
NFRKB YWHAQ
TMF1 SLC30A5
TPI1 ACTG1
PRKCDBP ADAMTS1
PRKCDBP PDLIM2
PRKCDBP EGFL7
PRKCDBP DNM1
FANCI PRC1
ANGPTL2 CD248
ANGPTL2 THY1
DENND3 RIN3
DENND3 KLRB1
RPIA SLC35F2
RPIA ZDHHC3
RPIA MRPL42
RPIA HSD17B12
EML3 RAB3IL1
EML3 FKBP1A
CALR RNF216
GPR116 THY1
CAMTA2 MPRIP
RPL13 RPS2
RPL13 EIF3L
RPL13 RPL23A
RECQL SEPT7
RPS6KA2 CDC42BPB
RPS6KA2 IGHG1
RPS6KA2 ZNF423
RPS6KA2 MAPK8IP3
RPS6KA2 PRKCDBP
CSTF2T SLC2A9
CSTF2T TIAM2
CSTF2T FAM53C
CSTF2T PIK3C2A
KIAA0406 CHORDC1
SUPV3L1 MRPS2
KLHL18 PANK3
MAPKAPK5 YTHDF1
MAPKAPK5 PDSS1
MAPKAPK5 PRDM4
MAPKAPK5 GCN1L1
MAPKAPK5 NUDT21
COL14A1 ADAM12
COL14A1 PRKCDBP
SUB1 MMADHC
SUB1 RHEB
RRP1B MMADHC
RRP1B YTHDF2
RRP1B ACTR3
DNMBP RNF128
DNMBP ZDHHC3
DNMBP PA2G4
DNMBP MFSD9
SLC25A46 ANKHD1
SLC25A46 BTF3
ASB1 SOX15
ASB1 COL11A2
ASB1 SEPT7
GAPVD1 MATR3
CIT MMADHC
CIT EEF1A1
CIT POM121
CIT FAM175B
STX6 ACTG1
STX6 CPSF7
KIAA1033 ALPPL2
RPL13A RPL23A
RPL13A RPL13
PACS2 SAP130
PACS2 C17orf85
ABCA2 C8orf60
ABCA2 SEC23A
TCF7L2 TPT1
LARP4 NOL7
CAMSAP1 LSM14A
CAMSAP1 PUM2
CAMSAP1 GTPBP3
CAMSAP1 NOL8
LIMS1 PTPRE
LIMS1 TMEM176B
LIMS1 SLC12A9
LIMS1 SOX15
LIMS1 MOBKL1B
LIMS1 SFRS2B
NF1 C7orf25
NF1 SLC12A6
NF1 PIK3R5
NF1 MOBKL1B
NF1 ADD1
NF1 DNAJC4
NF1 SFRS2B
ELN ADAMTS1
ELN EHD2
ELN IGKV1OR15-118
ELN MAPK8IP3
SPARC COL5A2
SPARC PCSK5
PHF15 MATR3
KIAA0776 FAM45A
KIAA0776 SLC12A9
KIAA0776 RNF216
STX7 PTPRE
STX7 MOBKL1B
HNRNPC HSP90AA1
CHD9 MINK1
PTPN11 METTL5
PTPN11 MAK10
PTPN11 GPN3
PTPN11 HSP90AA1
PTPN11 POM121
CAST THYN1
AQR EIF3J
AQR PTBP1
ERAP1 RBM12B
ERAP1 RAB3IL1
STK38L EIF4E2
DLAT FASTKD2
MAP4 SEPT7
SPRY1 ZYX
STAT5B SNX27
STAT5B GABRQ
STAT5B CCRN4L
STAT5B SLC12A9
STAT5B PRINS
STAT5B ADD1
PPPDE2 ZDHHC7
CARM1 GMEB2
CARM1 ACTR5
CARM1 OGFOD1
CARM1 TAC3
CARM1 RUNX1T1
CARM1 CLTA
CARM1 STAT5B
PICALM SEPT7
PICALM CKLF
PICALM ARL5A
ADO DCP1A
ADO CNOT7
ADO UBE2J1
ADO MAPKAP1
ADO COPZ1
ADO PUM2
ADO MED14
ADO BRD3
ADO C12orf10
TENC1 VGLL3
TENC1 AKR1C1
TENC1 HEG1
TENC1 RPS6KA2
DNAJC8 HNRNPUL2
COL5A1 ZNF423
COL5A1 PCSK5
COL5A1 COL5A2
COL5A1 ZFPM2
NIPBL DPP8
NIPBL TSTD2
MICAL2 TMC7
SUCLG2 BZW2
YTHDC1 PIGG
YTHDC1 CPSF7
YTHDC1 MATR3
YTHDC1 ACTG1
HNRPDL PIK3R5
HNRPDL TPCN1
HNRPDL CAMK1G
HNRPDL DAXX
HNRPDL ADD1
HNRPDL ATP6V0E1
HNRPDL C16orf42
CENPB OAZ1
YWHAQ DCP1A
YWHAQ RNASEH1
YWHAQ TIMM23
YWHAQ CUEDC2
YWHAQ EXPH5
YWHAQ PMS1
YWHAQ TAF6L
PDCD11 LOC644096
PDCD11 HMG20A
PDCD11 TPT1
PDCD11 POM121
ZCCHC24 LHFP
ZCCHC24 COL14A1
SBF1 YKT6
RPS3A LOC728643
RPS3A TTC12
RPS3A BTF3
RPS3A RPS14
RPS3A RHEB
RPS3A POM121
RPS3A RPL5
RPS3A PDCD11
ATP6V0A1 TBC1D10B
ATP6V0A1 PIK3R5
ATP6V0A1 SSH3
ATP6V0A1 LYPLA2P1
ATP6V0A1 MYO9B
ATP6V0A1 ASB1
EP400 ABHD10
EP400 GTPBP3
EP400 ZC3H4
ZNF384 C7orf49
ZNF384 UBB
SULF1 VCAN
KDM1 MTPAP
TUBB LOC644096
TUBB ADAMTS12
TUBB AIPL1
TUBB GOLT1B
TUBB EIF3L
TUBB ATP6V1D
TUBB EXPH5
TUBB MATR3
TUBB PMS1
TUBB TMCC1
TUBB ACTR3
TUBB TPI1
TUBB SUB1
TUBB FAM175B
TNPO3 AIPL1
TNPO3 RHEB
KIAA0746 FAM171A1
KIAA0746 MCTP2
RTF1 YTHDC1
NRP1 LHFP
ATP13A3 RPAP1
ATP13A3 SPG21
ATP13A3 PAIP1
ATG4B MPRIP
WAPAL CTBP1
CAMKK2 C20orf29
ASXL1 LOC644096
ASXL1 OGFOD1
ASXL1 GTPBP3
ASXL1 LPCAT3
ASXL1 DDX11
ASXL1 RNASEH1
FNBP4 LSM14A
FNBP4 CCNL1
FNBP4 GTPBP3
OPA1 TIMM9
OPA1 PUM2
OPA1 GMEB2
OPA1 SLC2A9
OPA1 SLC35C1
OPA1 TSEN34
OPA1 MOBKL1B
OPA1 CUX1
OPA1 ZC3HAV1
OPA1 UBE2N
OPA1 LIMS1
CRKL YWHAQ
POM121 LUC7L2
POM121 DOPEY1
RBM12 ACTG1
RBM12 C15orf29
RBM12 MMADHC
RBM12 SPG21
RBM12 IDE
RBM12 EIF3J
RBM12 HNRNPC
RBM12 ACTR3
RBM12 TAF4
RBM12 PTPN11
AP2A2 ACTR5
AP2A2 SARS2
AP2A2 CAMK1G
AP2A2 FEZ2
AP2A2 OPA1
PLEKHM2 LEPRE1
MRPS27 RBMX
MRPS27 SKIV2L2
MRPS27 DLAT
PDS5A ADCK2
GCN1L1 HSPA8
GCN1L1 SIRT5
GCN1L1 RBMX
GCN1L1 HNRNPA1L1
GCN1L1 SUPV3L1
GCN1L1 AQR
LARP1 LSM8
LARP1 POM121
LARP1 SUPV3L1
LARP1 CIT
LARP1 PTPN11
NIPA2 PTGES2
NIPA2 UBP1
NIPA2 MRPS2
TCTN3 ENTPD7
TCTN3 MED23
TCTN3 STX18
TCTN3 RRP1B
TCTN3 YIPF5
SLC39A14 ANXA11
COL6A1 COL1A1
COL6A1 ADAM12
MLL ALS2CL
MLL TPT1
MLL EXPH5
MLL RQCD1
MLL SLC24A6
MLL STX7
MLL OPA1
CSNK2A1 CAPN10
SPTBN1 LOC728643
SPTBN1 HNRNPA1L1
C1R VGLL3
C1R PRKCDBP
MAZ C19orf10
MAZ KIAA0892
SR140 GTPBP1
SR140 EEF1A1
SR140 ANKLE2
TBC1D9B SEPT7
GLG1 C17orf85
GLG1 MFN2
GLG1 DNAJC13
TGOLN2 TTC33
RPL7 ACTR3
RPL3 RPS4X
RPL3 RPL7
VDAC1 MTCH2
VDAC1 TM9SF3
VDAC1 MFSD9
VDAC1 DLAT
VDAC1 LSM12
PTBP1 TMEM168
PTBP1 CDKN2AIP
UBXN4 YTHDF2
UBXN4 FAM175B
C1orf144 CBARA1
C1orf144 MPRIP
C1orf144 SEPT7
C1orf144 DNAJC4
ACTG1 CUGBP1
ACTG1 PDCD11
ACTG1 TNPO3
RBPJ MYL12B
LRPPRC RBMX
LRPPRC DLAT
ARPC5 MFF
ARPC5 TIMM23B
ARPC5 BAT2
RAB7A NSUN3
RAB7A SLC24A6
RAB7A CCDC90B
RAB7A TSEN34
RAB7A UBB
RAB7A IFT122
RAB7A TPT1
RAB7A MFN2
RAB7A MYL4
RAB7A TSTD2
RAB7A STX7
RAB7A ADO
RAB7A WDR61
EIF1 TSEN34
EIF1 AGFG1
EIF1 NOSIP
EIF1 SPCS1
EIF1 CUX1
EIF1 CSTF2T
IPO5 TFB1M
IPO5 CCDC51
NOLC1 PA2G4
NOLC1 LRPPRC
NOLC1 AIPL1
NOLC1 NOL6
NOLC1 RHEB
NOLC1 KLHL18
NOLC1 RBM12
ITGB1 ADPGK
ITGB1 TIAM2
ITGB1 ANXA11
ITGB1 AP2A2
RPL13A EIF3L
EIF4B RPL13A
HSPA5 CCDC59
HSPA5 NOC3L
HSPA5 NAT10
HNRNPA3P1 SAE1
HNRNPA3P1 NIPA2
HNRNPA3 HNRNPA1L1
MYH9 SSH1
PAPPA2 CCRN4L
PAPPA2 THAP7
PAPPA2 KIAA1033
CASP10 NHEJ1
PCDHGA1 RP3-377H14.5
PCDHGA1 CER1
PCDHGA1 YIF1B
PCDHGA1 TAC3
PCDHGA1 SLC2A9
PCDHGA1 DPF3
HFE C17orf85
HFE MUS81
GGA3 MTMR14
GGA3 SLC12A6
GGA3 PIK3R5
GGA3 TAC3
GGA3 SLC35C1
GGA3 C15orf24
GGA3 HTR3A
GGA3 SNHG3
GGA3 FEZ2
GGA3 MOBKL1B
GGA3 KIAA1033
AP2A2 LOC644617
AP2A2 C17orf85
AP2A2 C15orf24
AP2A2 ICOSLG
AP2A2 PACS2
ZKSCAN3 C14orf162
ZKSCAN3 SLC2A9
ZKSCAN3 OR7E24
ZKSCAN3 ATP6V1D
POU2F2 PRKCDBP
TXNDC9 ACTG1
TXNDC9 COPZ1
TXNDC9 MFSD5
ATP5F1 SERBP1
ATP5F1 PAPOLA
BID RPS3A
BID TUBB
BID NOLC1
BBC3 NOD1
BBC3 COL11A2
BBC3 MINK1
BBC3 FKBP1A
MAK16 SIRT5
RNF114 AGFG1
RNF114 TM9SF3
RNF114 RPIA
ARPC4 TNIP2
ARPC4 UBE2J1
ARPC4 ZFAND5
ARPC4 XPO6
ARPC4 ADD1
ARPC4 OPA1
ARPC4 EIF1
PTGDS IGLJ3
VDAC2 TPI1
LOC440871 ELN
LOC642131 IGLV3-19
LOC642131 LOC652493
LOC642131 IGKV4-1
IGHG1 EGFL7
TBXA2R MYT1
MAPK14 SIRT5
MAPK14 IDE
MAPK14 SLC37A4
MAPK14 ACTR3
MAPK14 CIT
MAPK14 RBM12
MAPK14 NOLC1
EGFR ELSPBP1
EGFR PBRM1
EGFR NSUN7
EGFR STX18
EGFR REV1
EGFR C10orf119
RPS17 RPS9
MT1P2 MT2A
NACAP1 TIAM2
NACAP1 NFYB
NACAP1 MORF4L1
NACAP1 PI4K2A
CYP3A43 TLR4
CYP3A43 MAPK14
KIAA1539 MAN1C1
GNAQ OPA1
NSMCE4A AP2A2
NSMCE4A EIF1
ILF3 UCHL5
ILF3 QTRTD1
ILF3 WDR12
ILF3 NAT10
ILF3 SYNCRIP
ILF3 PYROXD1
ILF3 TMEM123
MTAP IFT122
MTAP POLR2C
MTAP PUM2
MTAP MET
CIZ1 SPTAN1
MED12 SETD2
MED12 DDX11
MCAM HLX
TUBGCP4 USP3
TUBGCP4 FASTKD5
TUBGCP4 CDKN2AIP
TUBGCP4 ILF3
UBC ACTG1
CYP2A6 OR2C1
CYP2A6 SLC12A6
CYP2A6 BICC1
CYP2A6 ADAMTSL4
CYP2A6 NKIRAS2
CYP2A6 CAMK1G
CYP2A6 SOX15
CYP2A6 SCAPER
CYP2A6 FEZ2
CYP2A6 DNAJC4
CYP2A6 HNRPDL
CYP2A6 OPA1
PTBP1 CCDC51
PTBP1 HEATR2
PTBP1 RPL37A
PTBP1 NOP2
ANXA2P3 PTMA
CTNND1 SCLY
CTNND1 UXS1
RAD17 AGGF1
SF3B1 KCNJ14
SF3B1 SLC2A9
SF3B1 REV1
SF3B1 PUM2
SF3B1 SETD2
SF3B1 EXPH5
SF3B1 KLHL9
SF3B1 RQCD1
SF3B1 FUBP1
SF3B1 PDCD11
SF3B1 ASXL1
SF3B1 HNRNPA3
PDE10A C6orf35
PPP2R5D SLC12A9
PPP2R5D OPA1
SIP1 TIMM9
SIP1 BICC1
SIP1 LIMD1
SIP1 MLH3
SIP1 IFT122
PBX2 SLC12A9
PBX2 SOX15
PCDHGC3 WHAMML2
PCDHGC3 CFH
PCDHGC3 ADAM12
PCDHGC3 OLFML2B
CPZ DPT
AP2S1 NXPH3
HSPA4 SKIV2L2
PML C11orf24
PML MPRIP
PML PRKCSH
PML ATG4B
YWHAE ZDHHC7
YWHAE UBXN4
YWHAE RAB7A
IBTK KIAA0776
POTEK LYPLA2P1
POTEK PRKCSH
POTEK SEPT7
SLC1A7 CCRN4L
SLC1A7 MUC8
SLC1A7 OPA1
GSTM4 RBM25
TP53TG1 TCF20
NRP2 SSH1
ACVRL1 RAB3IL1
PDE4D SNX27
PTGER3 ZYX
PON2 NPAS2
ELF3 PDSS1
RAD17 MATR3
CYB561 ZFC3H1
SIGLEC6 RP3-377H14.5
SIGLEC6 CER1
SIGLEC6 SNX27
SIGLEC6 SLC12A9
SIGLEC6 YIF1B
SIGLEC6 UBE2N
SIGLEC6 STAT5B
SIGLEC6 ASXL1
SIGLEC6 GGA3
SIGLEC6 MTAP
SIP1 VRK3
SIP1 EXPH5
SIP1 MLL
SIP1 PCDHGA1
CASP9 AGFG1
CASP9 SLC12A7
CASP9 RUNX1T1
CASP9 MFN2
CASP9 MYL4
CASP9 DNAJC4
CASP9 AP2A2
CASP9 MLL
CYR61 ADAM12
PSMA1 MRPL23
SLC4A4 ADAMTSL4
SLC4A4 SLC12A9
SLC4A4 SLC2A9
SLC4A4 TNK1
SLC4A4 IFT122
SLC4A4 MUC8
SLC4A4 HTR3A
SLC4A4 MYL4
SLC4A4 KCTD20
SLC4A4 RPL18
SLC4A4 PCDHGA1
SLC4A4 MTAP
SLC4A4 SLC1A7
CLIP1 ARHGAP1
CLIP1 SEC23A
SLC25A16 ATP6V1D
SLC25A16 YWHAQ
SLC25A16 TUBB
ARID1A EML3
ARID1A CAMTA2
RPL13A RPL3P7
LAIR1 CD86
CDK10 C2orf43
TRIM10 P2RY4
TRIM10 TXNL4B
TRIM10 ATP6V1D
TRIM10 RQCD1
TRIM10 SF3B1
POLR3C ZNF576
SKP2 WDR12
SKP2 ILF3
CCL23 CXCL5
NONO TRAPPC2
NONO GART
SLC11A1 RAB3IL1
SSNA1 NFYB
ELK1 SLC12A6
ELK1 C8orf60
ELK1 PYHIN1
ELK1 DAXX
ELK1 CTNNA1
ELK1 RNASEH2B
ELK1 MAZ
ELK1 CYP2A6
HSPA8 SPATA5L1
HSPA8 FASTKD2
HSPA8 HSPA4
DDX52 FAM82A2
SEC23B SNX5
PAIP1 GAPVD1
ZFAND5 TPT1
ZFAND5 UBE2N
ZFAND5 EIF1
ZFAND5 PAPPA2
ZFAND5 SIGLEC6
PCDH7 RPS6KA2
PCDH7 PCDHGC3
GPR35 GNL3
ADSL SLC12A9
ADSL ARPC2
ADSL ACTR3
CDC42 ZDHHC7
CDC42 C12orf4
HSP90AA1 RPAP3
HSP90AA1 CTBP1
HSP90AA1 FBXO21
HSP90AA1 GCN1L1
BAT3 BAT2
SEC14L5 MGEA5
PAFAH1B2 ADD1
PAFAH1B2 OPA1
PAFAH1B2 CYP2A6
CCL11 IGH@
SH3GLB1 TNFSF13
SEMA7A IFT122
SERBP1 C7orf16
CCL19 FAIM3
CCL19 PTGDS
UPK1B C14orf162
UPK1B DHODH
UPK1B RQCD1
PDE6G KIAA0467
TAF5 RBM7
CTSZ ZYX
CTSZ RHOQ
CTSZ BEAN
GART ACTR5
GART CARM1
GART ELK1
PCM1 NFYB
HGF PMS2L3
VEGFC PDLIM2
VEGFC RHOQ
RIPK1 C17orf85
RIPK1 MFN2
RIPK1 AP2A2
RIPK1 CASP9
ATP2C1 FUBP1
ATR FAM136A
FUT4 MECOM
FUT4 PSG3
CNNM2 AIPL1
CNNM2 HNRNPC
ADRA2A JAM2
ADRA2A EGFL7
FRAT2 PTBP1
CEP57 RBM7
METAP2 PRDM10
METAP2 MAK10
METAP2 ZNF576
METAP2 GPN3
METAP2 C11orf57
METAP2 DDRGK1
METAP2 POM121
METAP2 ACTR3
METAP2 GOSR1
METAP2 HSP90AA1
CDH17 MECOM
IL16 DENND1C
IL33 PTMA
IL33 PSMB1
IL33 SPTBN1
PPP3CB MAP4K3
DCLRE1A FASTKD2
DCLRE1A RSL1D1
PRDX3 CYP2A6
TMPO NOP2
SPAST SR140
UTP20 HSPA5
UTP20 HNRNPA3P1
IFFO1 RFTN1
MOXD1 FOSL2
MOXD1 CDC42BPB
MOXD1 MAPK8IP3
MOXD1 PRKCDBP
ERAP1 AGFG1
ERAP1 XPO6
ERAP1 ADD1
ERAP1 STAT5B
ERAP1 EIF1
PTP4A3 C6orf35
PTP4A3 LOC730227
PTP4A3 DNAJC4
PTP4A3 SEPT7
PTP4A3 PBX2
PTS PARL
PTS TPT1
PTS ADO
PTS NFATC3
CCDC93 RAB7A
TRAC ITK
KIAA0947 PMS1
TGFB1I1 ZEB1
ALDH1B1 CYP51A1
PML VRK3
PML ADPGK
PML PYHIN1
PML SNX3
CD74 HLA-DRB4
PNMA2 HEG1
PSG9 SNX27
PSG9 SLC28A3
PSG9 NSUN7
PSG9 TXNL4B
PSG9 SLC35C1
PSG9 MLX
PSG9 MYL4
PSG9 DOPEY1
PSG9 ACTR3
PSG9 POM121
PSG9 RAB7A
PSG9 SIGLEC6
PSG9 PTS
APOBEC3C ADPGK
APOBEC3C EIF1
APOBEC3C UBE2D1
PCYT2 RAB7A
NDN CD248
NDN TTC28
NDN SPARC
DGUOK C19orf10
IGF1 CCL2
IGF1 AKR1C1
IGF1 CYR61
EHD4 FRAT1
PLAA GNL3
SMARCD1 RNPEPL1
SMARCD1 MPRIP
SMARCD1 FKBP1A
SMARCD1 ATP6V0A1
RAB27A EHD4
HSDL2 BRCC3
HSDL2 DNMBP
HSDL2 NOLC1
HSDL2 PTCD3
HSDL2 PA2G4
HSDL2 HOXA10
HSDL2 DCLRE1A
CDR2 DCP1A
CDR2 EXPH5
CDR2 ADO
CDR2 YWHAQ
RARRES2 CFH
RARRES2 ADAM12
RARRES2 SULF1
RARRES2 C1R
EMD NT5DC3
EMD IFT122
EMD CARM1
LSM2 EXPH5
C7orf44 STXBP5L
C7orf44 SIP1
SPON1 VGLL3
SPON1 PLSCR3
C1QTNF3 RNF128
FZR1 MAZ
B4GALT2 CLASP1
TRAPPC10 TARDBP
TRAPPC10 ZFP106
GGA3 SUMO4
DPM2 NSMCE4A
FAM190B PTMA
XPC SNX27
XPC CCRN4L
XPC TNK1
XPC PUM2
XPC AP2A2
XPC TCF20
XPC STAT5B
XPC GGA3
XPC SLC4A4
ANXA3 RBM7
PCBP4 NXPH3
PCBP4 C11orf68
PI4K2A FAM53C
DCN MXRA8
PSMD9 ZFAND5
HNRNPD GOSR1
POLR2H CCDC59
POLR2H RPAP1
POLR2H REXO2
ISCA1 ERBB2IP
ISCA1 KLHL9
SYK TXNDC5
SMC3 HMGCS1
SMC3 METTL5
SMC3 NOC3L
SMC3 GTF3C3
SMC3 ZDHHC6
SMC3 YWHAQ
SMC3 SPAST
HARS2 MYL4
HARS2 METAP2
MINK1 RRAS
MINK1 VPS39
MINK1 PDE6G
NFKB1 DNAJA4
NFKB1 LIMD1
NFKB1 KCTD20
NFKB1 DOPEY1
NFKB1 YWHAE
SAPS1 RPS17P5
DIAPH1 HMGCS1
DIAPH1 MRPS22
DIAPH1 YWHAB
DIAPH1 EEF1A1
DIAPH1 ACTR3
DIAPH1 DPY19L1
DIAPH1 NOLC1
DIAPH1 HARS2
ATP2A2 USP3
ATP2A2 SAE1
ATP2A2 TM9SF3
ATP2A2 PTMA
ATP2A2 MRPL23
ATP2A2 LARP1
ATP2A2 HSPA5
ATP2A2 EMG1
C10orf10 PLSCR3
C10orf10 IGKV1OR15-118
C10orf10 HEG1
C10orf10 IGH@
QRICH1 BRD3
COL6A2 PLSCR3
COL6A2 PCSK5
TAX1BP3 CAP1
TCF3 ASXL1
TCF3 SMARCB1
SC4MOL MGAT4B
SC4MOL SNX5
SC4MOL FASTKD2
SC4MOL DCLRE1A
UBE2G1 ZDHHC7
UBE2G1 KIAA0776
RPS6 YWHAQ
RPS6 RPL13A
COMMD4 TAC3
COMMD4 NKIRAS2
COMMD4 CARM1
COMMD4 NSMCE4A
SNAP23 ZBED5
SNAP23 UBB
SART3 NOC3L
SART3 LARP4
SART3 PTPN11
SART3 RBM12
SART3 HSP90AA1
KRT6A KRT4
KRT6A SERPINB3
UBA3 MAK10
UFD1L TIMM23
IFRD2 MCTP2
IFRD2 POM121
IFRD2 CYP3A43
DLD PAPOLA
RAB5A TPT1
COL18A1 CD248
COL18A1 COL6A1
COL18A1 RPS6KA2
GLRX3 LOC728643
GLRX3 YWHAQ
GLRX3 PSMA1
TXN2 CDC37L1
TXN2 SARS2
TXN2 NKIRAS2
TXN2 AGFG1
TXN2 DIMT1L
TXN2 ALPPL2
TXN2 NIPBL
TXN2 TCTN3
TXN2 ARPC4
TXN2 ERAP1
NUMB TXNDC5
NUMB ZNF665
NUMB C6orf35
NUMB ATP2A2
HNRPDL FBXO38
HNRPDL PIAS1
HNRPDL PUM2
HNRPDL MATR3
HNRPDL RAB7A
HNRPDL EIF1
HNRPDL CASP9
HNRPDL PSMD9
HNRPDL NFKB1
NCOA3 PRKCSH
WHSC1 MRPS2
WHSC1 PTBP1
RALGDS ATP6V0A1
GABARAPL2 VKORC1
SF3B4 BAT2D1
MDH2 TM9SF3
MDH2 RBMX
MDH2 MAPKAPK5
MDH2 VDAC1
MDH2 HSPA8
PNRC1 ELK3
COPS7A ZNF665
COPS7A POLR2J2
COPS7A NUMB
ABI1 USP34
STAG2 PAPOLA
PINK1 D4S234E
TRIO TMEM222
TRIO RNPEPL1
TRIO SCAMP2
TRIO ARHGAP1
ESD MYH14
CALCOCO1 C11orf68
CALCOCO1 MPRIP
CALCOCO1 CLN5
CALCOCO1 CHD9
CALCOCO1 MXD4
ANAPC13 TXNDC9
SEPT8 SAP30L
SEPT8 RUNX1T1
SEPT8 FEZ2
SEPT8 OPA1
HNRNPH3 TBC1D15
HNRNPH3 ZC3H4
EIF3J DENR
EIF3J PRDM4
EIF3J PTGES2
EIF3J TMEM97
EIF3J VDAC1
NDUFA9 BRCC3
CIAPIN1 GLRX3
ERP44 LOC644617
ERP44 SNX27
ERP44 GABRQ
ERP44 SLC28A3
ERP44 TAC3
ERP44 LY6G5C
ERP44 NKIRAS2
ERP44 SLC12A7
ERP44 TCF20
ERP44 TSTD2
ERP44 CSTF2T
ERP44 GIGYF2
ERP44 ARPC4
ERP44 PAFAH1B2
ERP44 PRDX3
ERP44 PPT2
ILF3 NUP54
ILF3 RBMX
CYFIP1 KIAA1219
CYFIP1 RNF34
CYFIP1 ACTR8
CYFIP1 FAM82A2
CYFIP1 TFCP2
NXF1 PIK3R5
RPS28 RPS12
RPS28 RPS17
DDX18 RBM15
DDX18 PRIM2
DDX18 C4orf43
DDX18 WDR12
DDX18 EIF3J
HLA-DRA HLA-DRB4
PAK2 YWHAE
PAK2 ZFAND5
ATN1 IGKC
ATN1 PCDHGC3
STK24 C13orf23
STK24 ESD
CANX OXSM
THY1 COL5A2
THY1 SYDE1
THY1 UNC5B
ADH5 MRPS18A
ADH5 POM121
ADH5 ACTR3
GORASP2 VRK3
GORASP2 WAC
GORASP2 XPO6
GORASP2 UBE2N
G3BP2 TAF5
ATXN10 SNX27
ATXN10 SLC2A9
ATXN10 THAP7
ATXN10 SUMO2
ATXN10 OPA1
ATXN10 TCTN3
ATXN10 XPC
SUPT6H DAXX
SUPT6H ADD1
POLE3 HSPA8
POLE3 RBM12
POLE3 HSP90AA1
HINT1 PTBP1
HINT1 HNRNPA1L1
HINT1 NIPA2
HINT1 HNRNPA3
PCTK1 DGCR8
PCTK1 SUV39H1
CHD3 B4GALT2
PSMB5 HNRNPD
PTRF ZNF423
PTRF HEG1
PTRF ZCCHC24
PTRF MOXD1
PTRF RARRES2
MRPL3 HSPA8
MRPL3 MAK10
MRPL3 AGFG1
MRPL3 MRPL42
MRPL3 PPA1
MRPL3 SPG21
MRPL3 CIT
MRPL3 PTPN11
MRPL3 SCAP
MRPL3 RPL7
MRPL3 BID
MRPL3 METAP2
MRPL3 SMC3
MAP1LC3B LOC256374
MAP1LC3B ARHGAP1
MAP1LC3B CALR
KLHDC3 CAMK1G
KLHDC3 CALR
FSTL1 ZNF423
FSTL1 ADAMTS2
SNX3 MUS81
SNX3 PPP2R5D
SNX3 PTS
VAPA PSMG2
TCP1 SET
XPO1 LOC728643
XPO1 YTHDC1
XPO1 SPAST
HNRNPR STX18
HNRNPR GRAMD4
HNRNPR CIT
HNRNPR PDCD11
HNRNPR CTNND1
HNRNPR SF3B1
HNRNPR TUBA1B
HNRNPR TFCP2
HNRNPR MRPL3
HNRNPR XPO1
TSC22D3 WHAMML2
TSC22D3 PCSK5
TSC22D3 HEG1
ATIC MTPAP
ATIC PTBP1
ATIC MFSD9
ATIC HSDL2
ATIC MDH2
NAP1L1 RSL24D1
NAP1L1 HDGF
NAP1L1 EEF1A1
NAP1L1 RBM12
C1S VGLL3
C1S CFH
C1S COL6A1
C1S HEG1
C1S SPARC
SUMO4 TNPO2
SUMO4 RBM12
ARPC3 TPI1
CTDSP2 DEDD
RAB2A TPCN1
RAB2A PRSS7
RAB2A DNAJC4
RAB2A PBX2
RAB1A LOC644096
RAB1A TNPO2
RAB1A DCP1A
RAB1A MUS81
RAB1A MORF4L1
RAB1A UBE2J1
RAB1A WAC
RAB1A EXPH5
RAB1A MATR3
RAB1A RYK
RAB1A ACTR3
RAB1A MFSD5
RAB1A UBE2N
RAB1A RTF1
ANAPC5 C12orf4
RBM39 SECISBP2
RBM39 MAPK14
DDX17 ATXN10
HNRNPUL1 NFRKB
TKT MGAT4B
EIF3E PABPC1
RPL39 RPLP0
PRKDC PDS5A
RPS3 RPL29
RPS3 RPL14
PDLIM1 TPT1
PDLIM1 STK24
BRD2 EIF1
ARPC2 KPNA3
ARPC2 PICALM
PA2G4 PTBP1
DDOST UXS1
DDOST C12orf49
SFRS3 LSM8
SFRS3 MATR3
SFRS3 RHEB
SFRS3 RRP1B
SFRS3 FAM175B
SFRS3 PTPN11
SFRS3 XPO1
SFRS3 RAB1A
CS MRPS2
CS MRPL42
CS GCN1L1
CS NOP2
CS MFSD9
CS DLAT
CS LSM12
CS RBM12
CS HSDL2
CS WHSC1
CS MDH2
CS EIF3J
CS DDX18
CS POLE3
CS HNRNPUL1
PPP2CA BTF3
PPP2CA FAF2
CD24 NONO
XRCC5 FASTKD2
XRCC5 RBMX
XRCC5 MAK10
XRCC5 NCKIPSD
XRCC5 FAM136A
XRCC5 SMC3
XRCC5 HNRNPR
XRCC5 ATIC
RAC1 HSPA8
RAC1 TCF7L2
RAC1 PRKAR2A
PDIA6 SR140
NACA EIF3K
NACA RPL13A
NACA METAP2
HADHA PDCD11
HADHA SMC3
VAT1 RHOQ
VAT1 VEGFC
PCBP1 LOC644096
PCBP1 ASXL2
PCBP1 UBE2J1
PCBP1 SF3B1
PCBP1 ZFAND5
PCBP1 ABI1
PDIA3 NUP50
SPTAN1 CENPB
CD6 LIMD2
CD6 MAN1C1
OR10H3 RUNX1T1
OR10H3 IFT122
OR10H3 HTR3A
OR10H3 ALPPL2
OR10H3 CTNNA1
OR10H3 ERP44
DRD5 HTR3A
DRD5 RNASEH2B
KRT33A KRT6A
CLDN6 BICC1
CLDN6 IFT122
CLDN6 MUC8
CLDN6 DNAJC4
CLDN6 STAT5B
CLDN6 PRDX3
CLDN6 TXN2
HPR GPX3
ABCC9 ACTR8
ABCC9 TCTN3
ABCC9 CYP3A43
BAZ1B MDH2
CIAPIN1 DENR
CIAPIN1 GCC1
CIAPIN1 MARS
CIAPIN1 HSPA5
CIAPIN1 ATP2A2
SUPT6H C11orf68
SUPT6H CLIP1
CTNND1 AGFG1
CTNND1 ERP44
CTNND1 STK24
CD164 TTC33
CD164 ZBED5
CD164 CAST
TBPL1 SCLY
TBPL1 BXDC2
TBPL1 C12orf49
TBPL1 MMADHC
TBPL1 TRIM44
TBPL1 TPT1
TBPL1 RHEB
TBPL1 SFRS3
CAPZA1 YWHAE
PCDH11X SARS2
MAPK1 MYH9
PRY LIMD1
PRY PSG9
TRAF3 ADAMTS9
TRAF3 RAB3IL1
TRAF3 MUTYH
TRAF3 SMARCD1
SF1 FAM53C
SF1 WDR73
SF1 APOBEC3C
SF1 HNRPDL
BMP10 TBC1D2B
BMP10 SNX3
DAZ2 C20orf4
DAZ2 TPT1
DAZ2 SF3B1
TGDS MYH14
TGDS CARM1
DDX21 HMGCS1
DDX21 METTL5
DDX21 CCDC59
DDX21 NOC3L
DDX21 HEATR2
DDX21 CEACAM3
DDX21 IPO5
DDX21 DPAGT1
DDX21 DDX18
DDX21 CIAPIN1
DDX11 ZNF384
GAST RIN3
GAST RDH11
PTGIS PLSCR3
PTGIS LOC652493
PTGIS HEG1
PTGIS ITGA7
FKSG49 UBQLN4
FKSG49 EEF1A1
FKSG49 TUBB
IMAA ADO
URM1 ADD1
REV3L TBC1D2B
CEACAM3 RBM12B
CEACAM3 PIK3R5
CEACAM3 RUNX1T1
CEACAM3 MUC8
CEACAM3 ALPPL2
CEACAM3 PIK3CD
CEACAM3 ELK1
CEACAM3 OR10H3
CASP2 NUP50
CASP2 AGFG1
CASP2 SUPV3L1
CASP2 CTBP1
CASP2 DLG3
CASP2 AQR
CASP2 MRPS27
CASP2 HSPA8
GRM6 SCLY
ADD1 JMJD1C
ACRV1 BICC1
ACRV1 PLCB2
ACRV1 C6orf134
ACRV1 LOC728844
ACRV1 VRK3
ACRV1 TBC1D2B
ACRV1 DRD5
DPT VGLL3
DPT EGFL7
DPT IGKC
DPT SPON1
ACRV1 SLC28A3
ACRV1 TCF20
ACRV1 SLC35C1
ACRV1 STAT5B
ACRV1 SIGLEC6
GATA2 ABCA2
GATA2 ERAP1
RBM39 PIGG
RBM39 SETD2
RBM39 HNRNPC
RBM39 TPT1
RBM39 RPS3A
RBM39 TUBB
RBM39 ACTG1
RBM39 NOLC1
RBM39 METAP2
RBM39 SMC3
RBM39 RPL23A
MAEA DENR
MAEA GTPBP1
MAEA FXC1
MAEA MMADHC
MAEA PTBP1
MAEA HNRNPC
MAEA EEF1A1
MAEA HNRNPA1L1
MAEA WAPAL
MAEA BTF3
MAEA HINT1
GORASP2 HDLBP
GORASP2 SNX27
GORASP2 SLC2A9
GORASP2 SLC24A6
GORASP2 ZFAND3
GORASP2 UBE2J1
GORASP2 UBB
GORASP2 ADO
GORASP2 TCTN3
GORASP2 CASP9
GORASP2 PSMD9
GORASP2 PAK2
GORASP2 CTNND1
CYP2R1 COMMD4
RBPJ TXNDC9
KIAA1539 SSH1
LAX1 CD58
PSG9 ATP6V1D
PSG9 EXPH5
PSG9 SIP1
POU4F2 SIP1
INHBC SPTBN5
INHBC NEK1
INHBC RQCD1
INHBC KLHL18
INHBC TUBB
INHBC SF3B1
INHBC ABCC9
INHBC DAZ2
TBX6 IFT122
TBX6 ACRV1
ADAM21 IFT122
ADAM21 SNHG3
ADAM21 CYP2A6
ADAM21 SLC1A7
TNFRSF1A MRC2
BCS1L SCLY
BCS1L GTPBP3
BMP1 COL5A2
BMP1 PTGER3
BMP1 MINK1
BMP1 THY1
BMP1 FSTL1
ZMYM3 ELSPBP1
ZMYM3 EGFR
MSL3 SOX15
MSL3 KIAA1033
MSL3 GGA3
MSL3 POTEK
NFKB2 TPCN1
ST7 C21orf7
ST7 C6orf134
ST7 C15orf24
ST7 COL11A2
ST7 CTNNA1
ST7 DNAJC4
ST7 SEPT7
ST7 AP2A2
ST7 CYP2A6
ST7 TXN2
ST7 TRIO
ST7 MAP1LC3B
ATP5G3 BID
TCP10 TCP10L
TCP10 CTNNA1
TCP10 ST7
GAL RAB1A
ALG3 YWHAQ
ALG3 BAT2
ALG3 PSME3
ALG3 GTF2F2
GK GK3P
BRS3 CCRN4L
BRS3 SLC1A7
BRS3 SLC4A4
BRS3 XPC
BRS3 ADAM21
ERCC6 POLR3B
ERCC6 ASH1L
ERCC6 TCF20
ERCC6 C7orf44
TFRC PDSS1
PZP CYP2A6
CD209 ZYX
CALM2 AGFG1
CALM2 FEZ2
PTPRC EVI2B
ART4 DNAJC4
ART4 ACRV1
ISLR PDLIM2
ISLR IGKC
ISLR ADAM12
ISLR OLFML2B
ISLR COL5A1
ISLR PTRF
JAK3 ERG
JAK3 GABRQ
JAK3 BICC1
JAK3 RIN3
JAK3 SLC2A9
JAK3 MLH3
JAK3 PUM2
JAK3 STAT5B
JAK3 ERP44
CASP7 COX15
CASP7 OXSM
CASP7 UQCRC2
CDH11 TMEM90B
CDH11 LOX
CDH11 SPARC
H2AFY HSP90AA1
H2AFY HNRNPA1L1
H2AFY TUBA1B
H2AFY PSMD14
H2AFY METAP2
H2AFY GHITM
H2AFY XRCC5
NTRK2 SLC7A9
NTRK2 TBX6
HTR2A SSH1
MMP23B VGLL3
MMP23B COL1A1
MMP23B IGKC
MMP23B TENC1
MMP23B ZCCHC24
MMP23B SPON1
MMP23B ISLR
PIK3R2 CCRN4L
PIK3R2 BICC1
ACO1 LOC730092
ACO1 PSG9
AOC2 CDC42SE1
TNFRSF11A ALDH1B1
CCR2 IL16
NFRKB PGPEP1
NFRKB TPT1
NFRKB PUM2
NFRKB RAB7A
NFRKB ARPC4
NFRKB SF3B1
NFRKB CDR2
NFRKB PCBP1
KLF12 SLC24A6
KLF12 IFT122
KLF12 PRINS
KLF12 ARPC2
KLF12 GGA3
KLF12 SIGLEC6
KLF12 CASP9
KLF12 ZFAND5
WIT1 RNPEPL1
CH25H MINK1
GLE1 HSPA8
CFHR2 ELK3
CFHR2 LZTS1
CFHR2 RASIP1
CFHR2 CDC42BPB
CFHR2 LOC26010
CFHR2 HSPB6
CFHR2 HLX
CFHR2 STX2
CFHR2 C12orf47
CFHR2 FAM168A
CFHR2 AGRN
CFHR2 MCAM
CFHR2 PDE6G
CLDN11 ITGB1
SLK CNOT7
SLK PSMD9
STARD8 CIDEB
CGGBP1 TRMT61B
CGGBP1 LIMD1
HYAL2 HR
HYAL2 OAZ1
HYAL2 ITGB1
HYAL2 WWP2
MAP3K7 HNRNPD
MAP3K7 PDPR
MAP3K7 YWHAQ
MAP3K7 SFRS7
RNF40 ZNF629
RNF40 YWHAQ
RNF40 BAT2
RNF40 ARPC5
CTF1 CDC42BPB
NDUFB1 C14orf2
DNAJC4 IFT122
DNAJC4 ITPKC
LPAR2 ACRV1
LPAR2 ADO
LPAR2 RALGDS
SYNGR4 ERG
SYNGR4 SLC12A9
SYNGR4 TAC3
SYNGR4 OPA1
SYNGR4 GGA3
SYNGR4 CYP2A6
SYNGR4 SIGLEC6
SYNGR4 CASP9
SYNGR4 PAFAH1B2
TEK FHL5
TEK JAM2
XK NOX1
HPR CD248
GPR176 ADAMTS9
GPR176 RAB3IL1
GPR176 SCAMP2
GPR176 COL11A2
GPR176 RNASEH2B
GPR176 PRKCSH
AQP2 RBM12B
AQP2 TAOK3
AQP2 MYO19
AQP2 RDH11
AQP2 COL11A2
AQP2 NF1
AQP2 ERAP1
AQP2 NUMB
AQP2 ST7
TFE3 PDE6G
EIF4H CAST
EIF4H ATP11B
EIF4H PPPDE2
EIF4H CDC42
RPGRIP1 DNAJC4
RPGRIP1 PACS2
RPGRIP1 NF1
RPGRIP1 HFE
RPGRIP1 COPS7A
RPGRIP1 AQP2
MED22 YWHAQ
AP3D1 C7orf25
AP3D1 SLC35C1
AP3D1 C15orf24
AP3D1 OPA1
CNR2 ADAMTSL4
CNR2 TAC3
CNR2 NKIRAS2
CNR2 PUM2
CNR2 ADD1
CNR2 CARM1
CNR2 RAB7A
CNR2 C16orf35
CNR2 ZFAND5
CNR2 ITPK1
CNR2 PRDX3
CNR2 ERAP1
CNR2 PSMD9
CNR2 POU4F2
CNR2 TBX6
CNR2 ADAM21
CNR2 JAK3
LY96 IGHG1
EFEMP2 IGFBP7
EFEMP2 ELN
EFEMP2 ZCCHC24
EFEMP2 SULF1
EFEMP2 IGF1
EFEMP2 PTGIS
EFEMP2 DPT
PTP4A3 COL11A2
PTP4A3 MINK1
PTP4A3 BBC3
SIGLEC6 SPTBN5
SIGLEC6 C8orf41
SIGLEC6 UPK1B
LDB2 JAM2
KIAA0125 RAB11B
MT1H MT1E
MT1H MT2A
EPYC IGKV1OR15-118
EPYC COL14A1
EPYC TENC1
EPYC LOC440871
TBC1D9B PACS2
F2RL1 CYP3A7
MAP3K10 C8orf60
MAP3K10 SFTPC
SOCS3 GPR116
SOCS3 MCAM
COX6A2 TIAM2
COX6A2 SIP1
OPHN1 UIMC1
OPHN1 AIPL1
OPHN1 REV1
OPHN1 SETD2
OPHN1 BTF3
OPHN1 ACTR3
OPHN1 SUB1
OPHN1 ADO
OPHN1 PSG9
OPHN1 NFKB1
OPHN1 SNAP23
OPHN1 SFRS3
KNTC1 HSPA14
ADCYAP1 HYI
ADCYAP1 SLC25A28
ADCYAP1 CLN5
ADCYAP1 ATP6V0A1
ADCYAP1 ATG4B
ADCYAP1 TRAF3
ADCYAP1 GPR176
CCDC9 TSSK2
CCDC9 HBBP1
CCDC9 TUBB
YAF2 GAPVD1
YAF2 YTHDC1
YAF2 PCBP1
YAF2 SF1
CPA2 LOC644617
CPA2 GABRQ
CPA2 BICC1
CPA2 SLC28A3
CPA2 RNF216
CPA2 AGFG1
CPA2 PRINS
CPA2 DNAJC4
CPA2 SFRS2B
CPA2 KIAA0776
CPA2 RBPJ
CPA2 RAB7A
CPA2 SIGLEC6
CPA2 CASP9
CPA2 XPC
CPA2 JAK3
CPA2 SYNGR4
CPA2 AP3D1
SELE MAPK8IP3
SELE COL14A1
SELE ELN
SELE IGHG1
CLC RAB3IL1
CLC FKBP1A
CLC ZMYM6
MEOX2 ADAMTS1
MEOX2 IGKC
MEOX2 TENC1
MEOX2 DARC
PTGIR SELE
CRKL SNX27
CRKL SETD2
CRKL KLHL18
CRKL ADO
CRKL DAZ2
CRKL NFRKB
PPP6C UBXN4
CNBP C12orf41
CNBP PUM2
CNBP LOC339290
CNBP SETD2
CNBP ARPC2
CNBP SFRS3
MCC FAM119B
MCC ITGB1
MCC SEC14L5
RNASE2 SPSB1
ZNF35 SLC12A9
ZNF35 LIMD1
ZNF35 RIPK1
HFE RIPK1
USP5 SLC28A3
USP5 SLC2A9
USP5 WTAP
USP5 ACTR3
USP5 RAB7A
GPR64 HIST1H3C
GPR64 HMGA2
KCNK3 FGF4
PTH1R SCAPER
PTH1R PAFAH1B2
PTH1R DRD5
PTH1R MCC
ARSE TNFRSF11A
PRKD1 VGLL3
PRKD1 MOXD1
PRKD1 TGFB1I1
PRKD1 EFEMP2
PRKD1 FSTL1
ZNF197 ACRV1
CPA4 MTAP
HMGCS1 TFCP2L1
CD1D DENND3
CD1D CCR2
ITGAM DSE
RAMP2 AKR1C1
RAMP2 LOC652493
RAMP2 IGF1
DDX18 CDKN2AIP
DDX18 FASTKD2
DDX18 NUDT21
DDX18 MAPKAPK5
DUS4L GALK2
DUS4L GCN1L1
DUS4L POLE3
DIAPH2 ABR
DIAPH2 EPHB2
PCDHGC3 CD248
PCDHGC3 FAM65A
PCDHGC3 ANGPTL2
PCDHGC3 VEGFC
PCDHGC3 NDN
PCDHGC3 VAT1
PCDHGC3 PRKD1
CTSG IGHG1
CEP110 RIN3
CEP110 C12orf4
CEP110 ZNF35
SH3GL3 TAS2R16
SH3GL3 IFNA17
SH3GL3 CEP110
ZDHHC24 ELP3
ZDHHC24 SCAMP2
ZDHHC24 PRAMEF11
ZDHHC24 COL11A2
CDA IGKV4-1
CDA AKR1C2
VGF SNX27
VGF DNAJA4
VGF SLC12A9
VGF SLC2A9
VGF IFT122
VGF GTPBP3
VGF ACTR3
VGF ASXL1
VGF SIGLEC6
VGF KLF12
GGT5 IGKV4-1
GGT5 IGH@
HRH1 LOC730092
HRH1 TPT1
HRH1 EXPH5
HRH1 TCF7L2
HRH1 ADO
HRH1 MLL
HRH1 CDR2
ROR2 ZNF423
ROR2 THY1
ROR2 COL5A1
ROR2 NDN
BMP1 DCHS1
SNX7 XPNPEP1
RUNX1T1 PLSCR4
ARHGEF15 PTN
BTK CD27
BTK LY86
UGP2 DDX11
CRLF3 NFKB2
CD3E PLCL2
CD3E FKBP1A
CD3E LAX1
CD3E KIAA0125
AAK1 RBM12B
ITGBL1 VCAN
CHEK1 RACGAP1
CHEK1 GPSM2
CHEK1 CDC2
FXYD1 ERG
MN1 FOSL2
MN1 MT1M
MN1 ADAM12
MN1 LOC440871
MN1 IGF1
MN1 CDA
MN1 ACHE
ACVR2A ITGB1
HNF1B HSD17B12
HNF1B FUT4
HNRNPA2B1 C17orf42
HNRNPA2B1 FASTKD5
HNRNPA2B1 PRDM4
HNRNPA2B1 PTGES2
HNRNPA2B1 ASNSD1
HNRNPA2B1 VDAC1
HNRNPA2B1 ILF3
HNRNPA2B1 TMPO
HNRNPA2B1 TCP1
HNRNPA2B1 HNRNPUL1
CD3EAP RPAP1
ZBTB39 EXOSC7
NOTCH4 C1QTNF1
NOTCH4 PIP5K1C
NOTCH4 PDE6G
KIF20B SEMA3A
ACAP1 LST1
PLD1 MLL
PLD1 CTNND1
FANCC HNRNPC
FANCC TUBB
FANCC TUBA1B
FANCC XRCC5
ERCC8 LIMD1
ERCC8 TCTN3
CLCN4 NCKIPSD
CLCN4 SPTBN1
CLCN4 NOLC1
CLCN4 INHBC
NUFIP1 STAT5B
NUFIP1 PLCB2
NPM3 ADAM19
LAMA2 LHFP
GFPT2 ADAMTS1
GFPT2 EGFL7
GFPT2 MT1M
GFPT2 LOC100130100
GFPT2 IGFBP7
GFPT2 IGHG1
GFPT2 MOXD1
GFPT2 DCN
XRCC4 MOBKL1B
PRIM1 E2F8
CD79A FKBP11
CD79A CDC42BPB
CD79A CFHR2
LSM6 IPO5
CTDP1 BBC3
FOXN3 ERG
FOXN3 BICC1
FOXN3 ADAMTSL4
FOXN3 SLC24A6
FOXN3 IFT122
FOXN3 MYL4
FOXN3 PRINS
FOXN3 PRDX3
FOXN3 ACRV1
CLOCK ADAM19
CLOCK SNX13
CLOCK JAK3
CLOCK SH3GL3
SSPN CRISPLD2
SSPN ZFPM2
SSPN PDLIM2
SSPN ADAM12
SSPN OLFML2B
SRPX ADAM12
SRPX COL14A1
SRPX SSPN
IL10RA ARHGAP15
IL10RA GPR183
GJA4 CYR61
GJA4 PTGIS
GJA4 GGT5
AOC3 TNS1
MSLN LOC652493
MSLN C10orf10
ZNF646 CARM1
GMDS PKP2
BMPR1A LSM14A
BMPR1A OGFOD1
BMPR1A CCRN4L
BMPR1A LIMD1
BMPR1A TSEN34
BMPR1A GRB2
BMPR1A KCTD20
BMPR1A MET
BMPR1A KIAA0776
BMPR1A ASXL1
BMPR1A RAB7A
BMPR1A SIP1
BMPR1A ADSL
BMPR1A VGF
ZW10 RP3-377H14.5
ZW10 OGFOD1
ZW10 TXNL4B
ZW10 TSEN34
ZW10 C20orf4
ZW10 LOC339290
ZW10 ADO
ZW10 ASXL1
ZW10 SF3B1
ZW10 PPP2R5D
ZW10 XPC
ZW10 GORASP2
ZW10 KLF12
ZW10 CNR2
ZW10 VGF
ZW10 HRH1
DHRS12 C8orf60
DHRS12 OSBPL10
DHRS12 SCAMP2
DHRS12 TPCN1
DHRS12 DNAJC24
DHRS12 C1orf144
ZBED4 C1orf107
ZBED4 UCHL5
ZBED4 METAP1
ZBED4 TUBGCP4
ZBED4 DCLRE1A
FMNL1 MNDA
TTF1 C2orf42
TTF1 PPWD1
TTF1 HNRNPH3
FEN1 CHAF1A
FEN1 HSPA8
GNAO1 C7orf25
GNAO1 C8orf60
GNAO1 PIK3R5
GNAO1 TPCN1
GNAO1 ADD1
GNAO1 SEPT7
GNAO1 C16orf42
GNAO1 ATP6V0A1
GNAO1 POTEK
GNAO1 NXF1
GNAO1 GPR176
IARS UCHL5
IARS NOP2
IARS MINA
PANX1 RAB3IL1
PANX1 TMEM39B
NFE2L3 GPSM2
CDH5 JAM2
CDH5 ELN
CDH5 ADRA2A
CDH5 MOXD1
CDH5 SPON1
CDH5 COL6A2
CDH5 MMP23B
CDH5 PTGIR
NRF1 RP3-377H14.5
NRF1 OGFOD1
NRF1 ADPGK
NRF1 SLC12A9
NRF1 TSEN34
NRF1 PUM2
NRF1 SCAPER
NRF1 SNHG3
NRF1 LPCAT3
NRF1 ARPC2
NRF1 TCF7L2
NRF1 PCDHGA1
NRF1 UBE2D1
NRF1 ARPC4
NRF1 CYP2A6
NRF1 CASP9
NRF1 PAFAH1B2
NRF1 TXN2
NRF1 CHRNB3
NRF1 KLF12
NRF1 CPA2
DPYD HEG1
S1PR1 VGLL3
S1PR1 MCTP1
S1PR1 FAM65A
S1PR1 SYDE1
S1PR1 RHOQ
S1PR1 RPS6KA2
S1PR1 ARL17P1
S1PR1 VEGFC
S1PR1 MOXD1
S1PR1 CTF1
S1PR1 SOCS3
S1PR1 FXYD1
ADA CCDC109B
ADA TBC1D2B
ADA PML
RPS6KA4 SBF1
RPS6KA4 NFKB2
RPS6KA4 GPR176
RPS6KA4 ADCYAP1
PARVB IGHG1
PARVB DNM1
PARVB MOXD1
PFTK1 PDLIM2
PFTK1 HEG1
PFTK1 EFEMP2
PFTK1 OMD
SMCR7L SAE1
SMCR7L H2AFX
SMCR7L CRKL
SMCR7L UTP20
SMCR7L GTPBP1
SMCR7L NIP7
SMCR7L PTGES2
SMCR7L ILF3
NUAK1 CRISPLD2
NUAK1 ZNF423
NUAK1 ERG
NUAK1 MXRA8
NUAK1 HEG1
NUAK1 GPR116
NUAK1 AKR1C2
NUAK1 RARRES2
NUAK1 COL6A2
NUAK1 MN1
MMP19 ADAMTS1
MMP19 GPX3
MMP19 ADAM12
MMP19 ODZ4
MMP19 OLFML2B
MMP19 TENC1
IRF4 FAM46C
LSM7 PHLDA1
PPIC CDC42BPB
PPIC ZNF423
HIVEP1 DNAJC13
C15orf39 ADPGK
C15orf39 LOC644096
C15orf39 SLC12A9
C15orf39 MUS81
C15orf39 ACTR3
C15orf39 ADO
C15orf39 OPA1
C15orf39 RAB7A
C15orf39 ZFAND5
C15orf39 ERAP1
C15orf39 APOBEC3C
C15orf39 PCBP1
C15orf39 SF1
C15orf39 NFRKB
BID TMEM97
BRPF1 SMC3
C9orf16 CIZ1
C9orf16 ARHGEF15
TIE1 PLSCR3
TIE1 MT1M
TIE1 APLNR
TIE1 EFEMP2
TIE1 LDB2
TIE1 EPYC
TIE1 MSLN
SLC16A2 MXD4
GAS1 CYR61
GAS1 SRPX
GAS1 GJA4
GAS1 MAPK8IP3
GAS1 PRKCDBP
GAS1 IGH@
GAS1 LOC440871
GAS1 RARRES2
GAS1 SELE
LTBP4 MMRN2
LTBP4 EGFL7
LTBP4 PCSK5
LTBP4 AKR1C2
SLC2A5 SNX27
SLC2A5 LY6G5C
SLC2A5 LIMD1
SLC2A5 SLC24A6
SLC2A5 EXPH5
SLC2A5 RQCD1
SLC2A5 ERP44
SLC2A5 CHRNB3
GRK5 PML
CAMK1 ARHGAP1
CAMK1 SUPT6H
DGCR14 HGS
KHSRP RBMX
KHSRP HNRNPA1L1
KHSRP MRPL3
CLP1 TIMM23
CLP1 PDCD11
CLP1 TUBB
CLP1 DPAGT1
CLP1 RAB1A
CLP1 HRH1
SLCO2A1 IGHG1
SLCO2A1 KLRB1
SLCO2A1 DENND3
SLCO2A1 CCL11
SLCO2A1 CD1D
SP2 GTPBP3
SP2 TCTN3
SP2 RAB7A
SP2 YWHAE
SP2 PCYT2
SP2 HNRPDL
SP2 PAK2
FLRT2 VGLL3
FLRT2 EGFL7
FLRT2 PRKCDBP
FLRT2 PTGDS
FLRT2 CYR61
FLRT2 MMP23B
FLRT2 EFEMP2
FLRT2 GFPT2
FLRT2 CDH5
FLRT2 TIE1
COL16A1 ELN
COL16A1 SPON1
COL16A1 MMP23B
COL16A1 EFEMP2
COL16A1 GJA4
TRIM16 PIN4
KLF7 SLC11A1
KLF7 TRIO
ZNF202 MANSC1
ZNF202 ZNF22
ZNF202 HERC4
FARS2 LARP1
PIM2 KLRB1
PIM2 SASH3
GPSM3 CCR2
CEP164 CER1
CEP164 TSSK2
CEP164 DCT
RPP14 THG1L
FLI1 WHAMML2
FLI1 PCSK5
FLI1 COL14A1
FLI1 PTGDS
FLI1 SELE
FLI1 GFPT2
TK2 RBM12B
TK2 PORCN
TK2 OSBPL10
C11orf51 C7orf25
C11orf51 KLF3
C11orf51 SLC35C1
RNGTT RRP1B
CD37 MMRN2
USPL1 OPA1
RARG RBM12B
RARG DNAJC4
RARG AQP2
RARG AAK1
RARG DHRS12
RARG TK2
PPID RSL1D1
PPID HNRNPA2B1
ZBTB43 MCC
RBM14 YTHDF1
RBM14 PRDM10
RBM14 SENP2
RBM14 AGFG1
RBM14 IDE
RBM14 RNF114
RBM14 METAP2
RBM14 ATP2A2
RBM14 HINT1
RBM14 ATIC
RBM14 XRCC5
RBM14 MAEA
KLHL20 ITGB1
KLHL20 SUPT6H
ALOX5AP RHOQ
ALOX5AP LILRB3
ALOX5AP FCER1G
EMILIN1 TENC1
EMILIN1 MCAM
EMILIN1 PCDH7
EMILIN1 NDN
EMILIN1 C1S
EMILIN1 SOCS3
CDO1 PDGFD
MFNG IGHG1
MFNG GPR116
MFNG RFTN1
MFNG SPRY1
MFNG RHOQ
MFNG ERG
MFNG CD209
MFNG OSMR
MFNG PPIC
MFNG SIPA1
AKR1C1 GPX3
ADK C11orf61
ADK CCDC15
ADK C11orf57
ADK EEF1A1
ADK RHEB
ADK KLHL18
ADK FAM175B
ADK PTPN11
ADK ACTG1
ADK XPO1
ADK RAB1A
GNG11 AKR1C2
GNG11 DPT
GNG11 EFEMP2
GNG11 FLRT2
GNG11 EMILIN1
NID2 CRISPLD2
NID2 PDLIM2
NID2 HEG1
NID2 VEGFC
NID2 NUAK1
HNMT KDM3B
EEF2 RPS2
EEF2 RPL3P7
EEF2 HNRNPA1L1
RBMX2 TRMT61B
RBMX2 SNX27
RBMX2 C7orf49
RBMX2 ABHD10
RBMX2 MET
RBMX2 ZNF384
RBMX2 JAK3
RBMX2 BMPR1A
ENTPD4 COL4A1
SFRP4 ADAMTS1
SFRP4 EHD2
SFRP4 IGL@
SFRP4 CCL2
SFRP4 DNM1
SFRP4 IGKV4-1
SFRP4 CFH
SFRP4 PCSK5
SFRP4 MAPK8IP3
SFRP4 LOC440871
SFRP4 CDA
SFRP4 COL16A1
SCG2 MOXD1
SCG2 THY1
SCG2 EMILIN1
METTL1 C11orf57
METTL1 SETD2
METTL1 RPL13
METTL1 HNRNPC
METTL1 RPS14
METTL1 RHEB
METTL1 YTHDC1
METTL1 LARP1
METTL1 SPTBN1
METTL1 RPL7
METTL1 SF3B1
METTL1 TUBA1B
METTL1 HNRNPR
METTL1 ADK
PTPN3 ROD1
KDM6A DDX3X
ZNF212 UNC45A
NUBP1 DCP1A
NUBP1 TNIP1
CSTF3 RBM12
CSTF3 LARP1
ARG2 C7orf44
KIF3B NAT10
VASH1 NOTCH4
ACVR1 HNRPDL
MRPL12 MRPL16
PCDH1 DIAPH1
PLCB4 SATB2
PLCB4 SPINK1
RAB11FIP2 TIAM2
RAB11FIP2 CUEDC2
RAB11FIP2 PIAS1
RAB11FIP2 PI4K2A
RAB11FIP2 MGEA5
RAB11FIP2 FAM119B
RAB11FIP2 MLL
RAB11FIP2 EIF1
RAB11FIP2 ATXN10
RAB11FIP2 BMPR1A
RAB11FIP2 RUNX1T1
RAB11FIP2 FEZ2
RAB11FIP2 DIS3
RAB11FIP2 OPA1
RAB11FIP2 AP2A2
RAB11FIP2 TXN2
PIK3CD TRBC1
ACTN2 SIGLEC6
ACTN2 CHRNB3
CFI IGHG1
SMN2 RSL24D1
IGFBP6 VGLL3
IGFBP6 MMRN2
IGFBP6 PECAM1
AKAP8 PSMC1
AKAP8 C15orf29
AKAP8 DCP1A
AKAP8 TIMM23
AKAP8 ZNF629
AKAP8 CLP1
LRRC32 CD248
LRRC32 SYDE1
LRRC32 ZYX
LRRC32 BMP1
ELP4 SCLY
ELP4 MAPKAP1
ELP4 TPT1
ELP4 RBMX2
PITPNM1 MAP1LC3B
PITPNM1 ARPC2
PITPNM1 RPS6KA4
GUCY1B3 MCAM
GUCY1B3 PCDHGC3
GUCY1B3 S1PR1
SLIT3 MT1M
SLIT3 PCDHGC3
SLIT3 IGHG1
SLIT3 C10orf10
SLIT3 COL6A2
SLIT3 ISLR
SLIT3 RAMP2
SLIT3 MN1
SLIT3 SRPX
DNAJB4 C6orf145
DNAJB4 PNRC1
PCGF2 PICALM
POLRMT TNIP2
POLRMT OAZ1
SLA KLRB1
SLA LILRB3
SLA BTK
ARHGEF17 ADAMTS1
ARHGEF17 COL14A1
BUB1B NUSAP1
JUND GNB5
JUND ADCYAP1
HCCS PDE8A
TDG PTMA
PPRC1 RPAP1
TRIP4 SR140
TRIP4 CDC37
EMP3 IGL@
EMP3 MYO1F
EMP3 ODZ4
EMP3 RPS6KA2
EMP3 ELN
EMP3 C1R
EMP3 LST1
EMP3 SPON1
EMP3 PARVB
EMP3 MMP19
EMP3 SLIT3
SKIV2L MUS81
ERCC1 APH1B
ERCC1 HNRPDL
PKD2 COL6A1
PKD2 MXRA8
VEGFB RAB11B
VEGFB SYDE1
VEGFB VEGFC
VEGFB CD79A
VEGFB LTBP4
TPMT KIAA0746
TPMT MRPL3
MAN2C1 ATG4B
MAN2C1 ABHD14A
CXCL12 ZFPM2
CXCL12 COL1A1
CXCL12 COL6A2
CXCL12 C1R
CXCL12 VEGFC
CXCL12 PNMA2
CXCL12 C1S
CXCL12 ISLR
CXCL12 CDH5
CXCL12 PFTK1
CXCL12 EMP3
CXCL12 PKD2
COX5A PDSS1
COX5A MFSD9
COX5A NOLC1
COX5A MDH2
COX5A ROD1
COX5A FEN1
TRIM13 ADPGK
TRIM13 AGFG1
TRIM13 RAB7A
TRIM13 CNR2
TRIM13 NRF1
ZFYVE16 ATP6V0E1
ZFYVE16 ADD1
TATDN2 EXOSC7
TATDN2 YWHAQ
TATDN2 MAP3K7
PNO1 CENPA
NDUFB5 MRPS22
NDUFB5 ATP5O
UTP14C TXNDC9
TERF2 SPG7
TERF2 ZW10
ZEB2 CRISPLD2
ZEB2 JAM2
ZEB2 PDLIM2
ZEB2 LHFP
ZEB2 CFH
ZEB2 RPS6KA2
ZEB2 AKR1C2
ZEB2 NDN
ZEB2 RARRES2
ZEB2 C10orf10
ZEB2 TSC22D3
ZEB2 TEK
ZEB2 LDB2
ZEB2 GFPT2
ZEB2 MFNG
ZEB2 DNAJB4
WBP4 CHD9
SLC7A6 LOC644096
SLC7A6 CORO1C
SLC7A6 ATP6V1D
SLC7A6 RQCD1
SLC7A6 NFRKB
SLC7A6 C13orf23
TAF6 C11orf68
TAF6 PICALM
TAF6 ATP6V0A1
TAF6 PCBP4
TAF6 SUPT6H
CD4 FCER1G
STAM TUBB
STAM RAB1A
KLF9 DPT
KLF9 NDN
SEMA4D UBE2D1
MPST LSM8
MPST ACTR3
MPST RPL7
MPST NOLC1
MPST H2AFY
MPST TPMT
LSP1 NID2
ZNF318 RNF40
UPF2 SEPHS1
MTX2 GGNBP2
MTX2 XRCC5
MET NFE2L3
MED12 CARM1
MED12 MAZ
ABCA1 CPVL
ABCA1 CFHR2
ABCA1 S1PR1
CEP57 C9orf40
ARMC8 SAP130
OTUD4 TCF7L2
OTUD4 HNRNPC
OTUD4 KDM1
OTUD4 PDK3
OTUD4 NKRF
COL15A1 ADAMTS1
COL15A1 VGLL3
COL15A1 ELTD1
COL15A1 IGHG1
COL15A1 ODZ4
COL15A1 MAPK8IP3
COL15A1 RPS6KA2
COL15A1 TENC1
COL15A1 ZCCHC24
COL15A1 MCAM
COL15A1 PTRF
COL15A1 PTGIS
COL15A1 MMP23B
COL15A1 LY96
COL15A1 SOCS3
COL15A1 RAMP2
COL15A1 PARVB
SLCO2B1 ALOX5AP
STX7 SOX15
PRAF2 THY1
PRAF2 HEG1
PRAF2 SPON1
PRAF2 SELE
PRAF2 CDH5
PRAF2 TIE1
PRAF2 SFRP4
PRAF2 EMP3
SAT1 PYROXD1
SAT1 GOLT1B
SAT1 SFRS3
SAT1 METTL1
TERF1 SEH1L
EML3 MED15
EML3 ADD1
EML3 ST7
EML3 GNAO1
RPP30 NCKIPSD
RPP30 PSMB1
RPP30 PDCD11
RPP30 RPS3A
RPP30 ACTG1
RPP30 PSMA1
RPP30 ADK
CCNA2 POLQ
MFAP2 COL5A2
CD53 ARHGAP15
LZTR1 B4GALT2
MFAP1 METAP2
KCNAB2 SASH3
PSMA4 MRPL46
PSMA4 PSMB1
CTBP1 SENP2
CTBP1 RBM14
DGKA SPSB1
DGKA DUSP22
DGKA DENND3
DGKA SEPT6
DGKA LY86
PCF11 TSTD2
CDC40 STX7
CDC40 OPA1
CDC40 ZFAND5
TPP2 ALG3
NDUFB3 GLRX3
PDLIM7 FOSL2
PDLIM7 EGFL7
PDLIM7 LOC100130100
PDLIM7 IGL@
PDLIM7 IGFBP7
PDLIM7 PTRF
PDLIM7 PTGIS
PDLIM7 CDA
PDLIM7 GGT5
KIAA0652 TAF6
INPP5D ACTR5
INPP5D CCRN4L
INPP5D IFT122
INPP5D MOBKL1B
INPP5D ACTR3
INPP5D CARM1
INPP5D RBPJ
INPP5D PAPPA2
INPP5D PAFAH1B2
INPP5D ERP44
INPP5D SNX3
INPP5D SYNGR4
INPP5D CPA2
INPP5D NRF1
INPP5D C11orf51
STX5 FKBP1A
IDE C11orf57
IDE PTBP1
IDE LSM12
IDE BID
IDE GHITM
IDE ATP2A2
IDE TMEM9B
COL5A1 SPON1
ADNP2 RNF34
ADNP2 YTHDC1
ADNP2 RTF1
SH2B3 SSH1
SH2B3 ADAMTS9
SH2B3 RAB3IL1
SH2B3 CD3E
SNRPE HDGF
SNRPE NAP1L1
NCK2 RNASEH1
NCK2 BMPR1A
TGIF1 API5
STXBP3 SCP2
DCK MMADHC
DCK PTPN11
VPS11 CTNNA1
VPS11 ADD1
VPS11 GGA3
VPS11 SUPT6H
CNOT4 MED23
CNOT4 EPHB4
CNOT4 TFCP2
RNF44 GTF3C3
RNF44 HNRNPA1L1
RNF44 LARP1
RNF44 DIAPH1
IRF2 COL11A2
TUSC2 MED15
TUSC2 DIMT1L
TUSC2 PI4K2A
TLN1 SH3BGRL3
TLN1 MINK1
TLN1 WT1
TLN1 PRKD1
TLN1 FXYD1
TLN1 ACHE
TLN1 FCN1
TLN1 LRRC32
TLN1 PDLIM7
NOTCH3 EGFL7
NOTCH3 DNM1
NOTCH3 PCSK5
NOTCH3 COL6A2
NOTCH3 EFEMP2
NOTCH3 GFPT2
NOTCH3 COL15A1
IL4R SLC35C1
IL4R AP2A2
IL4R ITGB1
FAM53B CCRN4L
FAM53B SARS2
FAM53B RDH11
FAM53B ALPPL2
FAM53B ATP6V0E1
FAM53B PAPPA2
FAM53B ELK1
FAM53B PRDX3
FAM53B ERP44
FAM53B RAB2A
FAM53B CNR2
FAM53B INPP5D
C1orf123 ARHGAP24
C1orf123 RNF216
C1orf123 MPRIP
SMARCD1 C19orf29
SMARCD1 KIAA0652
RHOG STRN4
RHOG PLCL2
RHOG ZYX
RHOG KIAA0467
RHOG CIZ1
RHOG RRAS
RHOG KLRD1
RHOG ARHGEF15
RHOG ALOX5AP
RHOG SH2B3
ARFRP1 HNRNPUL2
ARFRP1 LYPLA2P1
AKAP11 MICAL2
MAP1A MAN1C1
SEC61B AP2S1
PDGFRA PCSK5
PDGFRA PCDHGC3
CCDC86 PDCD11
WHSC2 DNAH3
WHSC2 METAP2
WHSC2 EIF3J
WHSC2 CS
WHSC2 RBM14
PTK2B NOD1
PTK2B RAB3IL1
PTK2B MPRIP
PTK2B FKBP1A
PTK2B SH2B3
RAPGEF2 ACTG1
RAPGEF2 IPO5
RAPGEF2 ANXA2P3
RAPGEF2 METAP2
RAPGEF2 DPAGT1
RAPGEF2 HADHA
RAPGEF2 SMCR7L
RAPGEF2 CLP1
MAD2L1BP SET
MAD2L1BP CRKL
MAD2L1BP RBM12
MAD2L1BP CYFIP1
MAD2L1BP HSPA5
MAD2L1BP HNRNPA3P1
MAD2L1BP METAP2
MAD2L1BP CS
MAD2L1BP DDX21
MAD2L1BP MAEA
MAD2L1BP SMCR7L
MAD2L1BP RBM14
FBLN5 PDLIM2
FBLN5 CFH
FBLN5 TSC22D3
FBLN5 CDH5
FBLN5 FLI1
FBLN5 CXCL12
FBLN5 KLF9
KIF2A RMI1
KIF2A NDUFA9
KIF2A CS
TGFB1 DCHS1
CUL2 HNRNPR
MYO1E MAPKAP1
MYO1E C15orf39
ARHGEF1 C15orf39
ZBED1 TMEM131
ZBED1 RREB1
HMBS NIP7
TXNDC9 YWHAQ
TXNDC9 ATP13A3
TXNDC9 MDC1
LTBR WTAP
FBLN1 PDLIM2
FBLN1 WHAMML2
FBLN1 SPARC
FBLN1 FLI1
FBLN1 FBLN5
C7 PTGIS
BAG5 FLJ20674
RFX5 RNF40
RFX5 AKAP8
MUT NUP54
PTPN9 PAK2
HCLS1 CPVL
HCLS1 IL10RA
NAGA RAB3IL1
NAGA LOC728564
NAGA VAMP2
NAGA GATA2
NAGA DHRS12
NAGA TK2
SUCLA2 UFM1
SUCLA2 ZC3H4
SUCLA2 HMGN4
PLAGL2 LGR5
PLAGL2 HMGCS1
PLAGL2 IPO5
ARHGEF11 LPAR2
CD97 KIAA0746
E2F1 CCDC59
E2F1 MARS
E2F1 SR140
E2F1 EMG1
E2F1 DDX18
E2F1 LSM6
E2F1 EPHB4
EPHB4 WDR12
EPHB4 RPL37A
EPHB4 HSPA5
CDC23 KIAA1219
CDC23 C11orf57
CDC23 ACTR3
CDC23 TCTN3
CDC23 CYFIP1
CDC23 ANKHD1
PPP2R1B HOXA10
PPP2R1B DDX18
CD93 CDC42BPB
CD93 ZNF423
CD93 HEG1
CD93 PRKCDBP
CD93 RPS6KA2
CD93 MOXD1
CD93 C10orf10
CD93 PTRF
CD93 NUAK1
CD93 LTBP4
CD93 GNG11
CD93 FCN1
DNAJB12 PMEPA1
PGAP3 ADAMTS1
PGAP3 PTGIS
PGAP3 SFRP4
RYK ZNF576
VAMP7 C14orf133
VAMP7 ACAP2
TCEB1 YTHDF3
TOM1 ATP6V0A1
ABCC1 RPS14
ABCC1 ZFC3H1
ABCC1 SPTBN1
ABCC1 PRSS12
ABCC1 CLP1
ABCC1 METTL1
PRKACA SPSB1
PRKACA SSBP3
PRKACA MPRIP
PRKACA EML3
SEC24B PUM2
SEC24B SF3B1
SEC24B RAD17
SEC24B RBM39
SEC24B USP5
SYNPO MMRN2
SYNPO HEG1
SYNPO PRKCDBP
SYNPO COL14A1
SYNPO PTRF
SYNPO HPR
SYNPO EFEMP2
SYNPO SOCS3
SYNPO S1PR1
SYNPO FLRT2
SYNPO COL15A1
SYNPO CD93
PLCG1 ZNF576
MAPKAPK3 PSMB1
MAPKAPK3 NACA
MAPKAPK3 TPMT
STK39 WDR55
DNTTIP2 ATG3
DNTTIP2 YTHDF2
DNTTIP2 ANAPC5
CASP3 HSPA8
ROCK2 TFB1M
AKAP2 SLC11A1
AKAP2 MAP1A
COBRA1 TAF4
COBRA1 ATIC
COBRA1 DUS4L
R3HDM1 CUGBP1
R3HDM1 AIPL1
R3HDM1 HMG20A
R3HDM1 LOC728643
R3HDM1 EEF1A1
R3HDM1 ACTG1
R3HDM1 CIT
R3HDM1 NOLC1
R3HDM1 LSM2
R3HDM1 SLC2A5
PSMD6 THOC7
USP8 MFAP1
PHKB PUM2
PHKB EP400
PHKB NFKB1
PHKB ANAPC5
PHKB GRM6
PHKB EIF4H
PHKB SP2
TRIP10 FAM162A
TRIP10 TBC1D10B
TRIP10 TRAPPC2L
TRIP10 NFYB
TRIP10 RPS17P5
TRIP10 TBC1D2B
TRIP10 MAZ
TRIP10 HGS
TRIP10 SAPS1
TRIP10 CDC42EP1
TRIP10 INTS9
TRIP10 PNPLA6
IFNGR1 YWHAE
FOXO1 CD248
FOXO1 CDC42BPB
FOXO1 TRA@
FOXO1 CYP11B2
FOXO1 ERG
FOXO1 RPS6KA2
FOXO1 CD79A
FOXO1 CEBPD
FOXO1 TLN1
EFNB1 PSG1
EFNB1 PSG9
DUSP11 LHX3
DUSP11 DIMT1L
DUSP11 XPO6
DUSP11 SIP1
DUSP11 GORASP2
DUSP11 PCBP1
DUSP11 CNR2
DUSP11 BMPR1A
DUSP11 NRF1
TRIM26 SOX15
TRIM26 DGUOK
TRIM26 FAM53B
BMP1 CLN5
BMP1 GUCY1B3
COX4I1 HIGD2A
STK17A SSH1
STK17A SH2B3
UBTF B4GALT2
UBTF MAPK1
UBTF ADCY9
UBTF LZTR1
RBM15B ZNF576
RBM15B ACTR3
RBM15B SPTBN1
AXL FSTL1
GTF2E2 HNRNPD
GTF2E2 TUBB
RASA1 YWHAQ
RASA1 HNRNPUL1
RASA1 MAEA
DPM1 PSME3
DPM1 YWHAB
ACTL6A PAIP1
ACTL6A SPAST
ACTL6A SMC3
MANF SLC12A9
MANF C13orf23
MANF TPT1
MANF NFRKB
MANF C15orf39
MEN1 IFT122
TOPBP1 SMC3
CABIN1 RNPEPL1
CABIN1 MUTYH
CABIN1 PICALM
CABIN1 PCBP4
CABIN1 NR6A1
MECP2 LOC644096
MECP2 AIPL1
MECP2 MUS81
MECP2 MATR3
MECP2 TPT1
MECP2 ADO
MECP2 SF3B1
MECP2 METTL1
MECP2 R3HDM1
EPS8 TM9SF3
EPS8 IDE
EPS8 LARP1
EPS8 RNF114
LEPROTL1 CTNNA1
BLOC1S1 DNAJC4
BLOC1S1 FAM53B
SSBP1 METTL5
SSBP1 C11orf57
SSBP1 PPA1
SSBP1 POM121
SSBP1 LARP1
SSBP1 PSMA1
DDX19A PTPN11
DDX19A SPAST
DDX19A HADHA
CSNK1G2 XPO6
CSNK1G2 ERP44
DLGAP4 C21orf7
DLGAP4 ARHGAP1
DLGAP4 KIAA0892
DLGAP4 PML
DLGAP4 RALGDS
DLGAP4 TRIO
DLGAP4 ST7
DLGAP4 LPAR2
DLGAP4 RPS6KA4
MARK3 C8orf60
MARK3 CUTC
MARK3 RNPEPL1
MARK3 TPCN1
MARK3 SEPT7
MARK3 SEC23A
MARK3 TK2
ARL2 RNPEPL1
C1orf77 PIGC
MCRS1 CUEDC2
MCRS1 PMS2L3
MCRS1 ZNF710
MCRS1 TCF3
MCRS1 YWHAB
MCRS1 MED22
AIMP1 FASTKD2
AIMP1 METAP1
PITPNB RBMX2
CTCF OGFOD1
CTCF ZNF576
CTCF MUS81
CTCF C20orf4
CTCF LOC728643
CTCF KLHL18
CTCF SUB1
CTCF GAPVD1
CTCF RAD17
CTCF METAP2
CTCF HARS2
CTCF RAB8A
CTCF PCBP1
CTCF NDUFB3
MLXIP FAM171A1
MLXIP DDX21
ATG9A TBC1D10B
ATG9A ATP6V0A1
IKBKAP MATR3
MBD2 CNTD2
MBD2 TAC3
MBD2 CAMK1G
MBD2 RUNX1T1
MBD2 HTR3A
MBD2 CTNNA1
MBD2 AP2A2
MBD2 TBX6
MBD2 TCP10
DHRS3 RNF19B
DHRS3 PINK1
HCFC1 ASXL1
HCFC1 R3HDM1
CPSF6 NUP50
CPSF6 MKRN2
CPSF6 MMADHC
CPSF6 IDE
CPSF6 PTBP1
CPSF6 AQR
CPSF6 METAP2
CPSF6 OTUD4
CPSF6 RNF44
CPSF6 CASP3
COPS2 FAM175B
COPS2 RPS3A
COPS2 TUBB
COPS2 SR140
COPS2 XPO1
COPS2 RBM39
COPS2 METTL1
COPS2 MFAP1
PCOLCE COL6A1
PCOLCE DCN
PCOLCE PTRF
PCOLCE EMILIN1
PCOLCE CXCL12
EIF2B2 SETD3
EIF2B2 TRAPPC10
EIF2B2 SEC23IP
LPIN2 FKBP15
LPIN2 AQP2
LPIN2 DHRS12
LPIN2 NAGA
GTF2H1 SP2
ZER1 ACRV1
ERLIN1 CHCHD3
ERLIN1 ZNF468
ERLIN1 ORC5L
ERLIN1 EIF4EBP2
ERLIN1 ZNF195
ERLIN1 FTSJ2
ERLIN1 TFCP2
ACSL4 MINK1
ACSL4 FKBP1A
ACSL4 CHD9
ACSL4 PTP4A3
ACSL4 SH2B3
DNAJC7 THAP4
DNAJC7 WDR12
DNAJC7 PYROXD1
DNAJC7 MARS
DNAJC7 ILF3
DNAJC7 EPHB4
TIAL1 PTEN
TIAL1 HNRNPR
TIAL1 RBMX2
TIAL1 DNTTIP2
TCERG1 HSPA8
TCERG1 MTPAP
TCERG1 HNRNPA1L1
TCERG1 AQR
TCERG1 RBM12
TCERG1 RNF114
TCERG1 KHSRP
TCERG1 RBM14
TCOF1 TEX10
KDM5C SLC12A6
KDM5C TMEM176B
KDM5C TPCN1
KDM5C CAMK1G
KDM5C RDH11
KDM5C NTRK3
KDM5C ABCC10
KDM5C RNASEH2B
KDM5C DNAJC4
KDM5C POTEK
KDM5C TRIO
KDM5C KLHDC3
KDM5C RAB2A
KDM5C CYP2R1
KDM5C TCP10
KDM5C GPR176
KDM5C ZDHHC24
KDM5C GNAO1
KDM5C GRK5
KDM5C MED12
KDM5C CABIN1
KDM5C BLOC1S1
KDM5C MAP2K2
ADAM9 HSPA8
TRAM2 SSH1
TRAM2 HYI
TRAM2 WDTC1
TRAM2 MPRIP
TRAM2 ATP6V0A1
TRAM2 SLC11A1
TRAM2 ABHD14A
TRAM2 PANX1
TRAM2 PORCN
TRAM2 REV3L
CUX1 SLC22A3
MAML1 SLC28A3
MAML1 DNAJA4
MAML1 SLC12A9
MAML1 TIMM9
MAML1 GTPBP3
MAML1 ACTR3
MAML1 ADO
MAML1 TCTN3
MAML1 BAT2L
MAML1 TRIM10
MAML1 ERP44
MAML1 ATXN10
MAML1 ANKHD1
MAML1 HNRNPR
MAML1 PRY
MAML1 BMPR1A
MAML1 ZW10
MAML1 CTCF
GTF2F1 C15orf29
UBE2K LARP4
UBE2B BTF3
UBE2B TXNDC9
UBE2B NFYB
CSK C15orf39
CSK PTPN9
SENP6 CETN1
SENP6 CCNL1
SENP6 PUM2
SENP6 GTPBP3
SENP6 ACTR3
SENP6 STX7
SENP6 ZFAND5
SENP6 NFKB1
CYP51A1 MED14
COL1A1 ZNF423
FEZ2 C1QTNF1
FEZ2 ADCYAP1
RSRC2 BTF3
RSRC2 TUBB
RSRC2 METAP2
LYPLA2 ST7
LYPLA2 KDM5C
SERPINF1 PDLIM2
SERPINF1 MXRA8
SERPINF1 PRKCDBP
SERPINF1 COL5A1
SERPINF1 IGF1
SERPINF1 SRPX
SERPINF1 MMP19
SERPINF1 EMP3
SERPINF1 FBN1
SPTLC1 BTF3
SPTLC1 ATP2A2
SPTLC1 MAEA
PDGFRB ADAM12
PDGFRB COL5A1
PDGFRB COL18A1
PDGFRB EMILIN1
NAE1 RNF114
LAMC2 RBM7
TOMM40 WDR48
TOMM40 ZNF576
TOMM40 LOC728643
TOMM40 TPT1
TOMM40 ACTR3
TOMM40 ADO
TOMM40 RPS3A
TOMM40 ACTG1
TOMM40 VDAC2
TOMM40 DPAGT1
TOMM40 R3HDM1
TOMM40 RBM15B
DNM2 ADD1
DNM2 SERPINB6
DNM2 MAP1LC3B
DNM2 PITPNM1
DNM2 KDM5C
DCAF8 LZTR1
CDK4 C12orf48
CDK4 TEX10
CDK4 ACP1
CDK4 SNRPB
CDK4 SET
CDK4 ILF3
LSS C17orf85
LSS POLR2D
PARP4 MCTP2
PARP4 MRPS22
NNMT HEG1
NNMT CXCL12
NNMT ADAMTS1
NNMT MT1M
NNMT PCDHGC3
NNMT CFH
NNMT COL14A1
NNMT PTGDS
NNMT ISLR
EIF3M HSPA8
EIF3M IFT57
EIF3M TM9SF3
EIF3M POM121
EIF3M PDCD11
EIF3M RBM12
EIF3M PSMA1
EIF3M BID
EIF3M TRIM5
EIF3M DIAPH1
EIF3M ATP2A2
EIF3M NAP1L1
EIF3M SFRS3
EIF3M MAEA
EIF3M RBM14
EIF3M ADK
EIF3M TPMT
EIF3M CEP57
EIF3M TFB1M
EIF3M SAE1
CHERP GGA3
CHERP CPA2
KIAA0907 MRPL9
ARL4C EFEMP2
ARL4C MXRA8
VASP UBQLN4
VASP ZNF576
VASP DCP1A
VASP MAPKAP1
VASP RPL13
VASP EEF1A1
VASP RQCD1
VASP CDS2
VASP SPTBN1
VASP UBC
VASP PSG9
VASP CDR2
VASP RAB1A
VASP OPHN1
VASP HRH1
LAMA4 PRKD1
LAMA4 ROR2
SRPK1 SGK2
SRPK1 MRPS35
SRPK1 CYP3A7
GAS7 ZNF423
GAS7 ERG
GAS7 ANGPTL2
GAS7 LSP1
CSTF1 HNRNPA2B1
CSTF1 KEAP1
PTBP1 MAPKAPK5
PTBP1 CDK2
PTBP1 CSTF1
KIAA0247 ROCK1
AASDHPPT DENR
AASDHPPT C4orf43
AASDHPPT DNAJA2
AASDHPPT RSRC2
TAF9 PRDM10
TAF9 SUPV3L1
TAF9 LSM12
TAF9 LARP1
TAF9 VDAC1
TAF9 MAEA
TAF9 RBM14
TAF9 KIF2A
PPP1R2 NAGA
NUP214 ISCA1
NUP214 HNRNPC
NUP214 RBM12
NUP214 POLR3C
NUP214 FANCC
UBAC1 OGFOD1
UBAC1 MEPCE
UBAC1 RQCD1
ADSL MPST
ACTR1B KIAA0564
PRPF4B HNRNPA1L1
PRPF4B CTBP1
PRPF4B GCN1L1
PRPF4B LARP1
PRPF4B HSP90AA1
PRPF4B METAP2
PRPF4B ISCA1
PRPF4B MRPL3
PRPF4B WHSC2
PRPF4B EIF3M
ABL1 ARPC4
ABL1 TUSC2
PLIN3 FBXL12
AP2S1 SARS2
AP2S1 RNPEPL1
AP2S1 JAG1
AP2S1 RNASEH2B
AP2S1 CALR
AP2S1 ARPC2
AP2S1 RPS6KA4
AP2S1 CABIN1
VWF PECAM1
MCM2 BUB1B
SPG7 MFN2
RALB CAST
RALB FAM45A
RALB RAB7A
NUP153 EXOC1
NUP153 MATR3
NUP153 ADO
NUP153 TUBB
NUP153 NOL7
BIRC5 BUB1B
ARL2BP ELP3
SEC14L1 ALOX5AP
PLTP MT1M
PLTP PCDHGC3
PLTP IGKV4-1
PLTP GPX3
PLTP COL6A2
PLTP MSLN
PLTP PDLIM7
PLTP SERPINF1
KPNA1 RIPK1
KPNA1 TMC6
KPNA1 TXN2
KPNA1 NFKB1
KPNA1 SENP6
GRLF1 LIMD1
GRLF1 JAK3
UBE4A SIRT5
UBE4A MMADHC
UBE4A POM121
UBE4A RBM12
UBE4A GCN1L1
UBE4A HSDL2
UBE4A POLE3
UBE4A EIF3M
RPL38 TCTN3
RPL38 ATXN10
SDHD DPAGT1
ACAA1 SLC12A6
ACAA1 C8orf60
ACAA1 PIK3R5
ACAA1 RDH11
ACAA1 ADD1
ACAA1 DNAJC4
ACAA1 RARG
ACAA1 LYPLA2
EXT2 PRINS
EXT2 SNX13
EXT2 PSG9
EXT2 JAK3
EXT2 CTNND1
ZNF410 ALKBH1
NID1 ELK3
NID1 FAT4
NID1 LAMA4
SDHC hCG_1776980
ST6GAL1 POLA1
SPEN AGFG1
SPEN TXN2
SPEN ERP44
SPEN BRS3
SPEN NRF1
MORF4L2 MRPL44
MORF4L2 MMADHC
MORF4L2 ADO
MORF4L2 SFRS3
MORF4L2 ADNP2
HNRPDL LSM14A
HNRPDL FNBP4
HNRPDL PAPPA2
HNRPDL TRIM13
SETX FAM45A
SETX SNX27
SETX REV1
SETX MAPKAP1
SETX LOC730092
SETX TPT1
SETX ARPC2
SETX PHF15
SETX RAB7A
SETX HNRNPR
SETX CNBP
SETX SP2
SETX ADK
SETX ELP4
SETX MORF4L2
MYCBP2 RNF216
CAPZB OSTM1
CAPZB PLEKHM2
HEXB UQCRC2
DNPEP C2orf43
DNPEP STX18
DNPEP FAM82A2
DNPEP RAB1A
DNPEP CDK10
DNPEP STK16
DNPEP VDR
EIF4G3 VAMP3
WDR82 LOC644096
WDR82 ZDHHC6
WDR82 EIF3L
WDR82 BTF3
WDR82 PMS1
WDR82 TPI1
WDR82 ADO
WDR82 LARP1
WDR82 HRH1
WDR82 SAT1
ETFA SLC35D2
ETFA FEN1
PRDX4 PPPDE2
TINP1 SKIV2L2
TINP1 TAF9
GNG10 TSTD2
GNG10 RECQL
SLC20A1 NXPH3
SLC25A36 FAM48A
SLC25A36 FSCN3
SLC25A36 DAXX
SLC25A36 FAM119B
SEC63 LSM14A
GSPT1 RMI1
UQCRC1 HDHD3
UQCRC1 PSG3
UBE2A STAG2
UBE2A ANAPC5
UBE2A UBE2J1
UBE2A PPPDE2
UBE2A CD164
UBE2A EIF4H
UBE2A RAB32
IMPDH2 LIPG
B2M MMADHC
RRM2 NCAPG
FAM3C NUMB
ARIH1 LOC644617
ARIH1 MFN2
ARIH1 EP400
ARIH1 NFKB1
ARIH1 FOXN3
ARIH1 SAPS2
ARIH1 MAML1
ABCE1 TMEM123
ABCE1 TAF5
ABCE1 SMN2
ABCE1 CDKN2AIP
ABCE1 PLAA
NR3C1 TXNDC15
NR3C1 LOC26010
NR3C1 HEG1
ZFR SF3B1
EFEMP1 EPYC
EFEMP1 ADAM12
EPCAM SEMA4G
EPCAM CCDC51
EPCAM PTMA
EPCAM HNRNPA1L1
EPCAM NIPA2
EPCAM MRPL3
EPCAM TCP1
EPCAM HNRNPA2B1
EPCAM EPS8
SUPT7L TDRKH
SUPT7L TCP10L
SUPT7L ELK1
SUPT7L MBD2
FAM127A PCSK5
FAM127A TENC1
FAM127A MOXD1
FAM127A COL18A1
FAM127A PTGIS
FAM127A PARVB
FAM127A EMP3
FAM127A COL15A1
UBE3C PHKB
TBC1D5 LIMD1
TBC1D5 RAB32
ENG RPS6KA2
ENG PDE1A
ENG CDH5
ENG EMILIN1
ENG TGFB1
ENG BASP1
VPS26A C11orf57
VPS26A HMG20A
VPS26A PTEN
VPS26A ACTR3
VPS26A SUB1
VPS26A FAM175B
VPS26A NOLC1
VPS26A NCOA4
VPS26A GHITM
VPS26A CYFIP1
VPS26A OPHN1
VPS26A MAML1
VPS26A VASP
VPS26A MORF4L2
POLR2B HNRNPC
FBLN1 VGLL3
FBLN1 EGFL7
FBLN1 COL1A1
FBLN1 PTGIS
FBLN1 DPT
FBLN1 GGT5
FBLN1 GJA4
FBLN1 GAS1
FBLN1 EMILIN1
RELA CNTD2
RELA NF1
RELA OPA1
RELA TEX261
RELA GGA3
AIP CLN5
AIP LTBP4
AIP CD3E
AIP PTK2B
ADNP YWHAQ
ADNP SEC23B
ADNP DDX18
ADNP CSTF1
SNRPA YWHAQ
SNRPA TUBB
SNRPA IPO5
SNRPA GLRX3
SNRPA DDX21
RPA2 METTL4
RPA2 C12orf4
RPA2 MLH3
RPA2 CEP110
TWF1 RNF114
LUM CCPG1
LUM AXL
NDUFS3 PSMB1
EIF1B DCP1A
EIF1B PDLIM1
EIF1B CRKL
ELAVL1 SPG21
ELAVL1 SFRS7
ELAVL1 RBMX
ELAVL1 NIPA2
ELAVL1 VDAC1
ELAVL1 HNRNPA3
ELAVL1 METAP2
ELAVL1 ISCA1
ELAVL1 SMC3
ELAVL1 NAP1L1
ELAVL1 DDX21
ELAVL1 CASP2
ELAVL1 KHSRP
LAPTM5 CD86
RANBP2 FBXO38
RANBP2 PUM2
RANBP2 BTF3
RANBP2 MATR3
RANBP2 ADO
RANBP2 YTHDC1
RANBP2 SF3B1
RANBP2 CTCF
NIPSNAP1 RPAP3
NIPSNAP1 SENP2
NIPSNAP1 WBP11
NIPSNAP1 HSP90AA1
NIPSNAP1 ATIC
NIPSNAP1 XRCC5
NIPSNAP1 USO1
PPP1R10 RAB1A
PPP1R10 CLP1
PPP1R10 RAPGEF2
PPP1R10 COPS2
SFRS9 DIABLO
API5 IDE
API5 IFRD2
API5 NIPSNAP1
SRRT PUM2
C3orf37 ANAPC5
PSMA1 TPT1
ITGA6 MRPS22
HSPG2 WHAMML2
HSPG2 PTGDS
HSPG2 CACNA1C
HSPG2 ADRA2A
HSPG2 TSC22D3
HSPG2 MMP23B
HSPG2 FLI1
HSPG2 PCOLCE
HSPG2 CD248
HSPG2 HSPB6
HSPG2 PRKD1
HSPG2 FCN1
HSPG2 MFNG
KDM3B RIC8B
KDM3B RAB1A
KDM3B LARP1
EIF2B1 LOC644096
EIF2B1 FBXO38
EIF2B1 OGFOD1
EIF2B1 SNX27
EIF2B1 UIMC1
EIF2B1 PGPEP1
EIF2B1 CCDC49
EIF2B1 CUEDC2
EIF2B1 AGFG1
EIF2B1 PIAS1
EIF2B1 PUM2
EIF2B1 SETD2
EIF2B1 RQCD1
EIF2B1 UBE2N
EIF2B1 OPA1
EIF2B1 EIF1
EIF2B1 CYB561
EIF2B1 RAB5A
EIF2B1 UBC
EIF2B1 ATXN10
EIF2B1 CTNND1
EIF2B1 SF1
EIF2B1 C15orf39
EIF2B1 NUBP1
EIF2B1 RAB11FIP2
EIF2B1 MAML1
EIF2B1 SETX
ACP1 DENR
ACP1 CCDC59
ACP1 GCC1
ACP1 HSPA5
ACP1 GTF2F1
RRAGA SMARCA2
DARS ZNF576
DARS MMADHC
DARS LOC728643
DARS RHEB
DARS SPTBN1
DARS METAP2
DARS SMC3
DARS ATP2A2
DARS TOMM40
DARS KCMF1
DARS SFRS7
DARS POM121
DARS RBM12
DARS CEP57
DARS TOPBP1
PWP1 ZNF576
PWP1 LOC728643
PWP1 HNRNPC
PWP1 ACTG1
PWP1 SR140
PWP1 PANK3
PWP1 YTHDC1
PWP1 NCOA4
PWP1 RBM39
CNN2 C7orf25
CNN2 TMEM176B
CNN2 GLT25D1
CNN2 TPCN1
CNN2 NF1
CNN2 ATP6V0A1
CNN2 AP2A2
CNN2 TXN2
CNN2 VPS11
CNN2 IL4R
CNN2 ARFRP1
CNN2 AP2S1
PHB2 POM121
PHB2 GCN1L1
PHB2 MAK16
COX7A2 LOC728643
COX7A2 PTMA
COX7A2 YWHAQ
COX7A2 BID
COX7A2 ATP5G3
COX7A2 LSM6
COX7A2 TOMM40
ZC3H15 RBM7
ZC3H15 PYROXD1
ZC3H15 IARS
ZC3H15 IDI1
TXNL1 RBPJ
SFPQ HSPA8
SFPQ OXSM
SFPQ HPS6
SFPQ ZNF202
SFPQ CPSF6
SFPQ SAFB
SFPQ NIPSNAP1
SFPQ RMI1
GLB1 PDCD6IP
SNW1 USP16
ETF1 PGPEP1
ETF1 ZNF576
ETF1 DCP1A
ETF1 PSMB1
ETF1 TPI1
ETF1 TUBB
ETF1 VDAC2
ETF1 IL33
ETF1 DIAPH1
ETF1 GLRX3
ETF1 ARPC3
ETF1 RAB1A
ETF1 H2AFY
ETF1 MED7
ETF1 SLC7A6
ETF1 SAT1
ETF1 AP3B1
ETF1 RAPGEF2
ETF1 RBM15B
ETF1 TOMM40
ETF1 EIF3M
ETF1 VASP
ETF1 C10orf119
ETF1 EGFR
ETF1 TBCA
ETF1 CNOT4
DCTD HMGN4
DCTD TRIM27
SAMM50 THYN1
ID2 C21orf7
ID2 DAXX
ID2 TBC1D2B
ID2 SPTAN1
ID2 CYP2R1
ID2 VPS11
ID2 LEPROTL1
ID2 DLGAP4
ID2 KDM5C
RAE1 KIAA0406
VAMP2 TXNDC15
VAMP2 FKBP11
VAMP2 FAM65A
VAMP2 ZYX
VAMP2 LOC26010
VAMP2 MCAM
VAMP2 VEGFC
VAMP2 PRKD1
VAMP2 MFNG
VAMP2 TLN1
TRIP12 NFKB1
TRIP12 KPNA1
PABPN1 EP400
PABPN1 UBE2A
DUSP3 PIK3R5
DUSP3 ST7
ZFP36 ADAMTS1
ZFP36 FAM65A
ZFP36 IGHG1
ZFP36 AKR1C1
ZFP36 ERG
ZFP36 S1PR1
ZFP36 CD93
ZFP36 SYNPO
UBE2N USP3
UBE2N PRDM4
TOMM70A RHEB
TOMM70A SMC3
TOMM70A RBM14
TOMM70A DDX19A
TOMM70A NUP214
NCBP2 QTRTD1
NCBP2 RBM7
NCBP2 STK38L
NCBP2 TAF5
NCBP2 DDX18
NCBP2 HNRNPA2B1
SRM RNPEPL1
SRM SBF1
SRM ATP6V0A1
SRM SMARCD1
TSN POM121
TSN SMC3
TSN SEPHS1
TSN PDIA6
IGFBP4 IGKC
IGFBP4 PCSK5
IGFBP4 ODZ4
IGFBP4 COL14A1
IGFBP4 ATN1
IGFBP4 PTGIS
IGFBP4 SLIT3
IGFBP4 EMP3
PFDN1 SLC36A1
PFDN1 ARPC2
G3BP1 HSPA8
GRSF1 ENOPH1
PPP1R11 UBE2J1
PPP1R11 USP12
PPP1R11 UBE2A
USP7 CS
USP7 ADNP
PUM2 ENTPD7
PUM2 PTPN11
PUM2 HNRNPR
RPL41 LSM8
RPL41 RPL3P7
RPL41 RPL39
RPL41 MAPKAPK3
SUPT5H MED15
SUPT5H ADPGK
SUPT5H EIF1
SUPT5H SNX3
SUPT5H CALM2
SUPT5H RBM42
DKC1 SMC1A
RRM1 NUDT21
RRM1 SMC2
RRM1 ABCE1
RRM1 PRIM1
MARS HNRNPD
MARS SAE1
MARS PTMA
MARS DHX30
MARS YWHAQ
MARS IPO5
MARS UTP20
MARS NACA
MARS DDX21
MARS PPP1R10
MARS COX7A2
VBP1 BRCC3
SQSTM1 ARPC4
GBF1 HYI
GBF1 CALR
GBF1 SLC36A1
GBF1 CALCOCO1
GBF1 ARFRP1
GBF1 ATG9A
GBF1 CNN2
EIF4E EIF3J
EIF4E SLC30A9
EIF4E UBE2K
RPL37A EXPH5
ALDH2 KIAA0746
CUL4A UBXN4
BAP1 XPO6
BAP1 ADO
BAP1 CCDC9
SOX4 SUMO2
PLEKHB2 GHITM
RPL36A RPL13A
RPL36A MPST
IGF2R CORO1C
IGF2R ACTR3
IGF2R ADO
IGF2R STK24
IGF2R PDLIM1
IGF2R NFRKB
IGF2R HRH1
IGF2R ZW10
IGF2R MCRS1
IGF2R CHMP2B
IGF2R VASP
IGF2R ETF1
CSNK2B RBM42
ITGA5 DCHS1
ITGA5 COL18A1
ITGA5 PCDHGC3
ITGA5 MFNG
ITGA5 LRRC32
DHX15 PLAA
DHX15 VDAC1
DHX15 EIF3J
DHX15 HNRNPUL1
DHX15 CS
DHX15 SLBP
DHX15 WHSC2
CACYBP NAP1L1
CRTAP C10orf88
CRTAP OSBPL10
CRTAP SOX15
CRTAP HNRPDL
CRTAP TXN2
CRTAP CEACAM3
CRTAP PTPRB
CRTAP GNAO1
CRTAP MARK3
CRTAP CNN2
TPD52L2 DPM1
HNRNPF WAPAL
PPP2CB NFYB
CUL3 UBE2B
ZFP36L2 UBE2J1
ZFP36L2 INPP5D
ANXA7 SGPL1
OAZ2 HNRPDL
IVNS1ABP METAP1
TMEM109 GTDC1
TMEM109 LYPLA2P1
TMEM109 ATP6V0A1
TMEM109 GPR176
TMEM109 GNAO1
TMEM109 CNN2
TMEM109 GBF1
COPB1 STX17
COPB1 ZBED5
COPB1 ATP5O
COPB1 PTPN11
COPB1 SAT1
COPB1 CDC23
COPB1 B2M
COPB1 ETF1
SF3A1 HNRNPUL2
SF3A1 SOX15
SF3A1 ZFPL1
SF3A1 EML3
SF3A1 TMEM109
BAZ2A HNRNPUL2
BAZ2A RBM12B
BAZ2A PIK3R5
BAZ2A RNPEPL1
BAZ2A ARHGAP1
BAZ2A PRKCSH
BAZ2A ASB1
BAZ2A TRIO
BAZ2A GPR176
BAZ2A AQP2
BAZ2A PTP4A3
BAZ2A ZDHHC24
BAZ2A ARFRP1
BAZ2A ARL2
BAZ2A SF3A1
YME1L1 KAT5
YME1L1 SENP6
YME1L1 DDX52
UBE2D2 MED23
UBE2D2 PHKB
UBE2D2 C11orf57
UBE2D2 LOC728643
UBE2D2 MED14
UBE2D2 ACTR3
UBE2D2 SLC25A46
UBE2D2 FAF2
UBE2D2 RAD17
UBE2D2 ARPC3
UBE2D2 PPP2CA
UBE2D2 PCBP1
UBE2D2 SF1
UBE2D2 YAF2
UBE2D2 UBE2B
UBE2D2 SETX
UBE2D2 VPS26A
SNRPC CCDC59
SNRPC POLR2H
SNRPC LSM6
SNRPC AKAP8
SNRPC RAPGEF2
SNRPC SENP6
GTF3A SMARCD1
STAT6 SARS2
STAT6 CNN2
RARS FTSJ2
RARS FLJ20674
RARS TRAPPC2
RARS NDUFA9
RARS NAP1L1
RARS SFPQ
RARS GLB1
CCT6A BRCC3
CCT6A PA2G4
ATP5B HSPA8
MYL12A UIMC1
MYL12A TXNL4B
MYL12A ABHD10
MYL12A TSEN34
MYL12A TRIM44
MYL12A UBE2NL
MYL12A B2M
MYL12A TCF20
MYL12A SETD2
MYL12A SUMO2
MYL12A RQCD1
MYL12A STAT5B
MYL12A ZNF384
MYL12A SIP1
MYL12A PDE4D
MYL12A CASP9
MYL12A SLC4A4
MYL12A ZFAND5
MYL12A ADSL
MYL12A PTS
MYL12A XPC
MYL12A HNRPDL
MYL12A ATXN10
MYL12A PCBP1
MYL12A DAZ2
MYL12A INHBC
MYL12A JAK3
MYL12A NFRKB
MYL12A CGGBP1
MYL12A FAM36A
MYL12A CSK
MYL12A EIF2B1
MYL12A SAMM50
MYL12A TRIP12
PSMA2 EIF3M
C5orf13 CLN5
SEPT11 C7orf25
SEPT11 TPCN1
SEPT11 LIMS1
SEPT11 GGA3
SEPT11 PTP4A3
SEPT11 RPGRIP1
SEPT11 FAM53B
SEPT11 CNN2
ANXA4 PRKAR2A
ANXA4 IFRD2
ANXA4 TPMT
MOBKL1B ABCC1
CYR61 HEG1
CYR61 EFEMP2
CYR61 KLF9
CYR61 FBLN5
MKRN1 EIF2AK1
MKRN1 UBE3C
DAB2 ELK3
DAB2 LY86
HNRNPAB MFSD9
HNRNPAB PPP2R1B
RAB5B PCBP1
RAB5B SMARCC2
SRP9 C4orf43
SRP9 HNRNPUL1
SRP9 ZC3H11A
NUDCD3 RAB1A
NUDCD3 PSMC1
TXNRD1 CORO1C
TXNRD1 BID
TXNRD1 SLC7A6
TXNRD1 ETF1
TARS BID
TARS CSTF1
BGN EHD2
BGN PLSCR3
BGN IGKV1OR15-118
BGN COL1A1
BGN ARHGDIA
BGN LOC440871
BGN COL15A1
BGN LOXL1
BGN FBN1
SYPL1 REV1
SYPL1 RHEB
SYPL1 TCTN3
SYPL1 CDC23
SYPL1 UBE2D2
RPS16 RPS9
BAT3 YWHAQ
BAT3 CDR2
SLC2A1 SSH1
SLC2A1 ZMYM6
SLC2A1 APBB3
SLC2A1 PRKACA
SREBF2 DNAJA4
SREBF2 SLC12A9
SREBF2 SLC2A9
SREBF2 MUS81
SREBF2 MAPKAP1
SREBF2 TRIM44
SREBF2 PUM2
SREBF2 PRINS
SREBF2 SETD2
SREBF2 KCTD20
SREBF2 MET
SREBF2 ACTR3
SREBF2 PPPDE2
SREBF2 RAB7A
SREBF2 TRIM10
SREBF2 BIN1
SREBF2 NFKB1
SREBF2 PCBP1
SREBF2 USP5
SREBF2 PTPN9
SREBF2 MAML1
SREBF2 CSK
SREBF2 EXPH5
SREBF2 YWHAQ
SREBF2 DPAGT1
SREBF2 CDR2
OTUB1 RAB1A
RAF1 ZNF282
DDX1 FAM136A
DDX1 RBMX
DDX1 POM121
DDX1 TAF4
DDX1 POLE3
DDX1 COBRA1
DDX1 NAE1
DDX1 UBE4A
DDX1 NIPSNAP1
DDX1 DARS
SPCS2 RAB1A
CAPZA2 PLXNA1
CAPZA2 UXS1
CAPZA2 PTPN11
CAPZA2 LARP1
CAPZA2 EGFR
CAPZA2 TFCP2
CAPZA2 SFRS3
CAPZA2 RBM39
CAPZA2 PPP6C
CAPZA2 RNGTT
CAPZA2 ELP4
CAPZA2 SSBP1
CAPZA2 VASP
CAPZA2 MORF4L2
CAPZA2 SETX
CAPZA2 HNRNPA1L1
CAPZA2 METAP2
CAPZA2 EPS8
CAPZA2 TAF9
ILK AKAP2
PSMD13 PSMA1
NDUFB8 TPT1
NDUFB8 SEPT8
NDUFB8 INPP5D
SRRM1 CTNND1
SRRM1 RPA2
CTBP2 STK38L
RPL3 RPL5
PLS3 CBARA1
DDX3X CCDC59
DDX3X C4orf43
DDX3X FXC1
DDX3X NFRKB
DDX3X NIPA2
DDX3X HSPA5
DDX3X TNPO1
DDX3X ATP2A2
DDX3X DDX21
DDX3X RASA1
DDX3X SLC30A9
DDX3X SPTLC1
TNFAIP1 PTPRE
TNFAIP1 FBXO38
TNFAIP1 SNX27
TNFAIP1 CCRN4L
TNFAIP1 SLC24A6
TNFAIP1 RUNX1T1
TNFAIP1 MUC8
TNFAIP1 ACTR3
TNFAIP1 STX7
TNFAIP1 MLL
TNFAIP1 ARPC4
TNFAIP1 CASP9
TNFAIP1 PAFAH1B2
TNFAIP1 CEACAM3
TNFAIP1 BRS3
TNFAIP1 NFRKB
TNFAIP1 KLF12
TNFAIP1 CPA2
TNFAIP1 MCC
TNFAIP1 RAB11FIP2
TNFAIP1 INPP5D
TNFAIP1 TUSC2
TNFAIP1 DUSP11
TNFAIP1 HNRPDL
RRBP1 CCRN4L
RRBP1 RIN3
RRBP1 CYP2A6
PCNA TMEM38B
PCNA SNRPB2
PSMD1 UXS1
PSMD1 STX18
PSMD1 GHITM
PSMD1 DNPEP
PSMD1 ETF1
PSMD1 CAPZA2
FBXO7 MATR3
FBXO7 ACTG1
FBXO7 ATXN10
FBXO7 ADK
FBXO7 MAML1
FBXO7 SETX
UBA2 SMC3
UBA2 TOPBP1
ARCN1 HMG20A
ARCN1 EEF1A1
ARCN1 FAM175B
ARCN1 ACTG1
ARCN1 SFRS3
ARCN1 CNBP
ARCN1 HRH1
ARCN1 ZW10
ARCN1 METTL1
ARCN1 CEP57
ARCN1 SREBF2
ARCN1 CAPZA2
TMX2 IDE
TMX2 MAPK14
TMX2 ATIC
TMX2 ELAVL1
TMX2 NIPSNAP1
ARHGDIA PIP5K1C
ARHGDIA TFE3
PUM1 PBRM1
PUM1 C12orf49
PUM1 LIMD1
PUM1 C10orf119
PUM1 ZNF816A
PUM1 RPS4X
PUM1 RCC1
PUM1 RNF126
PUM1 RPL5
PUM1 APEX1
PUM1 DDOST
PUM1 TBPL1
PUM1 RNGTT
PUM1 RBMX2
IGFBP7 COL3A1
IGFBP7 SYDE1
MBNL1 RECQL
NFE2L2 STX18
NFE2L2 MAT2B
NFE2L2 MAPKAP1
NFE2L2 TRIM44
NFE2L2 SETD2
NFE2L2 PSG9
NFE2L2 TFCP2
NFE2L2 SFRS3
NFE2L2 RNGTT
NFE2L2 SETX
NFE2L2 SYPL1
HAX1 UFC1
EIF2S1 C12orf5
MGAT1 RHOG
MGAT1 TRAM2
POLD2 UTP14A
THBS1 VEGFC
THBS1 COL1A1
USP9X HNRNPA2B1
ARF4 SLC12A9
ARF4 SLC24A6
ARF4 CCDC90B
ARF4 UBE2NL
ARF4 TPT1
ARF4 ADO
ARF4 EIF1
ARF4 IBTK
ARF4 CASP9
ARF4 PTS
ARF4 HNRPDL
ARF4 ERP44
ARF4 NFRKB
ARF4 CNR2
ARF4 CPA2
ARF4 VGF
ARF4 C15orf39
ARF4 SP2
ARF4 SUCLA2
ARF4 SENP6
ARF4 EIF2B1
ARF4 UBXN4
CBX3 CHORDC1
CBX3 IDI1
PXN IL4R
BCLAF1 HNRNPD
BCLAF1 NOL8
BCLAF1 EIF3L
BCLAF1 PMS1
BCLAF1 ZNF629
BCLAF1 SF3B1
BCLAF1 SLC25A16
BCLAF1 ANAPC13
BCLAF1 MED22
BCLAF1 STAM
BCLAF1 RPP30
BCLAF1 DPM1
BCLAF1 RSRC2
TM9SF2 RAB7A
NHP2L1 ST13
SMARCC1 C11orf17
SMARCC1 FASTKD2
SMARCC1 DDX18
SMARCC1 RAB4A
SMARCC1 SRPK1
SMARCC1 PRDM4
SMARCC1 RBMX
SMARCC1 HNRNPUL1
SMARCC1 IARS
SMARCC1 PPP2R1B
SMARCC1 DHX15
SF3B1 RAB7A
MMP2 PDLIM2
MMP2 MOXD1
MMP2 COL18A1
MMP2 PTRF
MMP2 ROR2
MMP2 S1PR1
MMP2 PKD2
MMP2 LSP1
MMP2 PDLIM7
MMP2 CSF1R
MMP2 PCOLCE
PSMC2 LSM8
PSMC2 ACTR3
PSMC2 MRPL3
PSMC2 METTL1
PSMC2 MTX2
PSMC2 SSBP1
PSMC2 NUP153
PSMC2 CAPZA2
RCN1 DDX21
RCN1 MRE11A
HNRNPA0 MFF
HNRNPA0 YWHAQ
PSMF1 FTSJ2
PSMF1 HSDL2
ANP32A ARFIP1
RPS18 RPS9
RPS18 RPL13
RPS18 RPL37A
TGM2 ADAMTS9
TGM2 RAB3IL1
TGM2 MUTYH
TGM2 TBC1D2B
TGM2 STAT4
TGM2 CD3E
TGM2 PTK2B
GNAI2 PCDHGC3
GNAI2 ZEB2
GNAI2 COL15A1
GNAI2 ENG
GNAI2 HSPG2
GNAI2 IGFBP4
ANP32A PUM2
ANP32A ADO
ANP32A MED6
ANP32A CNBP
HNRNPH1 MED23
HNRNPH1 TBCA
HNRNPH1 KDM3B
CD99 LEPRE1
EIF5B MRPL42
EIF5B PTBP1
EIF5B MINA
EIF5B CTBP1
EIF5B GCN1L1
EIF5B VDAC1
EIF5B UBXN4
EIF5B POLE3
EIF5B CS
EIF5B DUS4L
EIF5B RBM14
EIF5B NUP98
EIF5B CPSF6
EIF5B TCERG1
EIF5B NAE1
EIF5B DHX15
EIF5B USP9X
EIF5B FTSJ2
EIF5B NAP1L1
EIF5B B2M
EIF5B YME1L1
EIF5B TPT1
EIF5B VASP
TAF7 PIGC
TAF7 PYROXD1
TAF7 ILF3
TAF7 POLR2H
TAF7 NAP1L1
TAF7 SMCR7L
TAF7 GTF2F1
TAF7 RAD23B
EIF1AX GRPEL1
EIF1AX PRIM1
EIF1AX AIMP1
PAICS PSPH
PAICS BRCA1
ACTR3 SMAP1
ACTR3 C10orf119
ACTR3 OTUD4
ACTR3 PUM1
IPO7 RBM7
IPO7 NAT10
IPO7 SYNCRIP
IPO7 NOP2
IPO7 TMEM97
IPO7 DCLRE1A
IPO7 TCP1
IPO7 ZC3H15
IPO7 FXC1
IPO7 CTBP1
IPO7 WAPAL
IPO7 LARP1
IPO7 HNRNPUL1
IPO7 SPATA2
IPO7 TWF1
IPO7 TMX2
IPO7 YTHDF1
IPO7 ECHDC1
IPO7 IDE
IPO7 PRKAR2A
IPO7 NAP1L1
IPO7 CASP2
IPO7 TFCP2
TRIM28 RPL26L1
TRIM28 C15orf29
TRIM28 RPAP1
TRIM28 TIMM23B
TRIM28 PSME3
TRIM28 MED22
HIF1A TBC1D2B
HIF1A SH2B3
PSME3 ABCE1
PSME3 C20orf4
PSME3 SETD2
PSME3 LSM2
PDHA1 BRCC3
PDHA1 SGK2
PDHA1 DNMBP
PDHA1 ESRRA
PDHA1 DKC1
ACTA2 FLNA
ACTA2 FERMT2
TSPAN3 IDE
TSPAN3 EPS8
SERP1 SUB1
SERP1 MORF4L2
SERP1 COPB1
ABLIM1 RPL29P6
UBA1 ADD1
UBA1 FTSJ1
UBA1 ELK1
UBA1 ST7
RPL31 RPS16
RPL31 RPS18
CLTA MYH14
SDCBP TMEM176B
SSRP1 RBL1
SSRP1 NCAPD2
CCND2 ACSL5
SEC31A USP34
SEC31A COPS7A
HSBP1 DGUOK
HSBP1 ID2
RPL5 RPL15P22
CALR YKT6
DEK HSPA14
DEK TOPBP1
RPS23 PLD1
RPS23 RPS18
PHC2 MYH9
PHC2 MAPK1
SRPR PIK3R5
SRPR ARHGAP1
SRPR PML
SRPR POTEK
SRPR ST7
SRPR KDM5C
SRPR GBF1
SRPR TMEM109
EIF4A2 SETD2
EIF4A2 KCTD20
EIF4A2 ZC3H4
EIF4A2 SF3B1
EIF4A2 PSG9
EIF4A2 PAK2
EIF4A2 ATXN10
EIF4A2 HNRNPR
EIF4A2 CPA2
EIF4A2 BMPR1A
EIF4A2 SP2
EIF4A2 CTCF
EIF4A2 RANBP2
EIF4A2 UBE2D2
EIF4A2 ARF4
RPLP2 RPS16
AHCY PDSS1
AHCY MAPKAPK5
SEP15 EVI5
MGEA5 PIAS1
MGEA5 MATR3
MGEA5 TCTN3
MGEA5 ERP44
MGEA5 CNBP
TRA2B HSP90AA1
TRA2B FANCC
TRA2B RBM14
TRA2B METTL5
TRA2B MRPL46
TRA2B SAE1
TRA2B BTF3
TRA2B BMPR1A
TRA2B PTPN11
TRA2B PDCD11
TRA2B HSPA5
TRA2B FAM190B
TRA2B GLRX3
TRA2B SYNCRIP
TRA2B RAB1A
TRA2B DDX21
TRA2B LSM6
TRA2B METTL1
TRA2B TDG
TRA2B TRIP4
TRA2B SAT1
TRA2B PSMA4
TRA2B ACTL6A
TRA2B COPS2
TRA2B TIAL1
TRA2B WDR82
TRA2B ACP1
TRA2B ETF1
PGAM1 ARPC5L
PGAM1 ADO
PGAM1 PDCD11
PGAM1 SFRS3
EPAS1 DCHS1
EPAS1 CDC42BPB
EPAS1 RAB11B
EPAS1 RHOQ
EPAS1 MAPK3
EPAS1 FXYD1
EPAS1 JUNB
EPAS1 C1QTNF1
EPAS1 FAT4
EPAS1 CH25H
EPAS1 C9orf16
EPAS1 GRK5
CCT4 GTF3C3
CCT4 SAE1
CCT4 EMG1
CCT4 ELAVL1
CCT4 CDC123
PSMB1 CCDC59
NOP56 TASP1
NOP56 SEMA4G
NOP56 NAT10
NOP56 RPL37A
NOP56 VDAC1
NOP56 DDX18
NOP56 MTAP
NOP56 WHSC2
NOP56 MAD2L1BP
NOP56 TAF9
NOP56 ELAVL1
NOP56 DDX3X
NOP56 IPO7
CCT8 C1orf174
STRAP OGFOD1
STRAP SLC2A9
STRAP SETD2
STRAP ARPC2
STRAP ACTR3
STRAP RBCK1
STRAP VASP
STRAP IGF2R
RPL18A RPS17
RNF114 UTP14A
RNF114 FASTKD2
RNF114 DLAT
RNF114 FRYL
RNF114 HSDL2
RNF114 ESRRA
RNF114 TJP2
RNF114 SMC1A
RNF114 RARS
PSAP FKBP15
CNOT1 SAP130
CNOT1 KPNA1
CNOT1 HSPA8
CNOT1 COX5A
RPS8 RPL26P37
NCOR1 UBE2G1
NCOR1 ETF1
NCOR1 GRM7
KIAA0174 VPS4A
KIAA0174 ATG4B
PRDX6 ILF3
PRDX6 FBXO46
PRDX6 KIAA0907
RAP1B TPT1
RAP1B ARPC2
RAP1B ZFAND5
RAP1B SRP19
ZNF207 OGFOD1
ZNF207 BTN2A1
ZNF207 TUBA1B
ZNF207 CCDC9
ZNF207 YAF2
ZNF207 VASP
ZNF207 IGF2R
ZNF207 EIF4A2
HYOU1 CALR
TPI1 PHB2
RPS15 RPS16
PAFAH1B1 TCEB3
RPL12 RPS23
ZYX FAM65A
ZYX IGHG1
ZYX PCSK5
ZYX MAPK8IP3
ZYX RPS6KA2
ZYX SOCS3
ZYX PRKD1
ZYX ZFP36
HSPD1 TMEM97
HSPD1 TFRC
HSPD1 BID
HSPD1 PPID
HSPD1 COX5A
HSPD1 EPCAM
HSPD1 RFWD3
HSPD1 CEP55
TMBIM6 RBM3
SARS TCEB3
XRCC6 DCLRE1A
XRCC6 SLBP
PEA15 CIDEB
PEA15 RAB3IL1
PEA15 MPRIP
PEA15 GPR176
PEA15 BAZ2A
PEA15 C5orf13
LRP1 PDLIM2
LRP1 CD248
LRP1 FAM65A
LRP1 IGL@
LRP1 TRA@
LRP1 ZNF423
LRP1 ADAM12
LRP1 LOC440871
LRP1 IGF1
LRP1 FCN1
LRP1 FLI1
LRP1 MFNG
LRP1 CD93
LRP1 NNMT
LRP1 GNAI2
LRP1 RAB11B
LRP1 VAMP2
RPS15A NACA
RPS15A COX7A2
sept-06 C2orf43
sept-06 AIDA
sept-06 ENTPD7
sept-06 FAM82A2
sept-06 CIT
sept-06 CTNND1
sept-06 CYFIP1
sept-06 HNRNPR
sept-06 CYLC2
sept-06 ARG2
sept-06 MORF4L2
sept-06 DNPEP
BZW1 MED7
HNRNPK SENP2
HNRNPK FXC1
HNRNPK AQR
HNRNPK LARP1
HNRNPK HSP90AA1
HNRNPK CSTF3
HNRNPK TMX2
HNRNPK USP9X
FAM120A KIAA1219
FAM120A SLC30A5
FAM120A REV1
FAM120A ACTR3
FAM120A TCTN3
FAM120A GHITM
FAM120A OPHN1
FAM120A CDC23
FAM120A ETF1
FAM120A NFE2L2
PTMA TMEM223
PTMA ZDHHC6
PTMA GOLT1B
PTMA HMG20A
PTMA TIMM23
PTMA CPSF7
PTMA EXPH5
PTMA BMPR1A
PTMA RQCD1
PTMA RPS3A
PTMA SPTBN1
PTMA SR140
PTMA UBC
PTMA RPL23A
PTMA SUMO4
PTMA FKSG49
PTMA SIGLEC6
PTMA MECP2
PTMA PWP1
PTMA UBE2D2
PTMA BCLAF1
LAMC1 CCDC92
LAMC1 MAP1A
LAMC1 C5orf13
CTNNA1 ATIC
RAN NPM1
RAN LMNB2
RAN ROD1
RAN OIP5
RAN LBR
RAN PTBP1
TPP1 ZMYM6
PGK1 NUP50
PGK1 HSP90AA1
PGK1 STAU1
PGK1 OTUD4
PGK1 RFC5
NACA RPS2
NACA ZDHHC6
NACA SAE1
NACA HNRNPC
NACA RPS14
NACA RPL23A
NACA RPL13
NACA PDCD11
NACA UBE2D2
PTP4A1 ROD1
ACTR2 AGFG1
ACTR2 TM9SF3
ACTR2 IDE
ACTR2 BTF3
ACTR2 TPT1
ACTR2 TCTN3
ACTR2 UBA3
ACTR2 RBM39
ACTR2 TBPL1
ACTR2 H2AFY
ACTR2 RNGTT
ACTR2 RBM14
ACTR2 MAPKAPK3
ACTR2 SSBP1
ACTR2 MORF4L2
ACTR2 PUM2
ACTR2 PSMD1
ACTR2 ARCN1
ACTR2 NFE2L2
ACTR2 HNRNPH1
ACTR2 TOMM70A
PPP1CC GTPBP1
PPP1CC UBP1
PPP1CC PTMA
PPP1CC SPTBN1
PPP1CC NOLC1
PPP1CC HNRNPUL1
PPP1CC MAEA
PPP1CC H2AFY
PPP1CC WHSC2
PPP1CC CPSF6
PPP1CC UBE4A
PPP1CC SAMM50
PPP1CC RCN1
CAPRIN1 MRPS27
CAPRIN1 XRCC5
CAPRIN1 NIPSNAP1
CAPRIN1 EIF5B
CAPRIN1 HNRNPC
ACTR1A RTN4
ACTR1A COPS7A
ACTR1A CRTC3
ACTR1A TPCN1
ACTR1A RPS6KA4
ACTR1A KLF7
ACTR1A EML3
ACTR1A DLGAP4
ACTR1A GBF1
ACTR1A SF3A1
ACTR1A BAZ2A
RPL7 EIF3L
RPL7 RPL13
RPL7 RPL13A
RPL7 EEF1G
OS9 TMEM214
MAPRE1 YWHAB
MAPRE1 RNF114
FKBP1A PIK3R5
FKBP1A RNPEPL1
FKBP1A ARHGAP1
FKBP1A JAG1
FKBP1A PML
FKBP1A RIN1
FKBP1A ARFRP1
FKBP1A DLGAP4
FKBP1A DNM2
FKBP1A GBF1
FKBP1A SRPR
PRKCSH ARHGDIA
PRKCSH HNRNPUL1
EEF1B2 RPL7A
DYNLL1 KLHL18
KDELR2 FAM45A
KDELR2 CD164
KDELR2 EIF4H
KDELR2 PHKB
PPP2R1A SLC12A9
PPP2R1A SLC24A6
PPP2R1A RPL18
PPP2R1A NF1
PPP2R1A CARM1
PPP2R1A SFRS17A
PPP2R1A PAFAH1B2
PPP2R1A TXN2
PPP2R1A KLF12
PPP2R1A AP3D1
PPP2R1A TRIM13
YWHAQ C12orf41
YWHAQ OGFOD1
YWHAQ SNX27
YWHAQ CCDC15
YWHAQ TXNL4B
YWHAQ LOC339290
YWHAQ TPT1
YWHAQ EEF1A1
YWHAQ RRP1B
YWHAQ YTHDC1
YWHAQ TCTN3
YWHAQ NOLC1
YWHAQ RAD17
YWHAQ TRIM10
YWHAQ PAIP1
YWHAQ HADHA
YWHAQ GORASP2
YWHAQ SIGLEC6
YWHAQ ZW10
YWHAQ SEC24B
YWHAQ TOMM40
YWHAQ VASP
YWHAQ VPS26A
YWHAQ BAP1
YWHAQ FBXO7
YWHAQ ARCN1
YWHAQ PSMC2
HSPA9 CTNNA1
UBE2L3 PTBP1
UBE2L3 HNRNPC
UBE2L3 XRCC5
UBE2L3 CPSF6
UBE2L3 PUM2
UBE2L3 PCYT2
UBE2L3 ERP44
UBE2L3 ATXN10
UBE2L3 ARIH1
CD81 C11orf68
RPL32 RPL29
LAPTM4A FAM53C
LAPTM4A DAXX
LAPTM4A FEZ2
LAPTM4A HNRPDL
UBE2D3 ZNF629
UBE2D3 PAIP1
UBE2D3 GAL
UBE2D3 MCRS1
UBE2D3 TIMM23
UBE2D3 XPO1
UBE2D3 STAM
UBE2D3 WDR82
UBE2D3 SPCS2
UBE2D3 BCLAF1
SPARC LUM
TOMM20 C1orf107
CALM1 POLA1
CALM1 HPRT1
GNB2L1 DIAPH1
GNB2L1 RPL36A
LDHA USP3
LDHA NIP7
LDHA PSMB1
LDHA SET
LDHA HNRNPA3P1
LDHA PTBP1
LDHA TCP1
LDHA UBE2N
LDHA IPO7
LDHA NOP56
NUCB1 C1QTNF1
NUCB1 RRAS
NUCB1 VPS39
NUCB1 RHOG
NUCB1 ITGA5
NUCB1 ARHGDIA
NUCB1 CDC42BPB
GABARAP MAPK8IP3
GABARAP ARID1A
HDLBP GBF1
YWHAZ MMADHC
YWHAZ AZIN1
YWHAZ HSP90AA1
YWHAZ OTUD4
YWHAZ PGK1
YWHAZ SEH1L
YWHAZ C10orf119
UBB TXNL4B
UBB B2M
UBB HNRNPR
UBB OPHN1
UBB MAML1
PTGES3 CCDC51
PTGES3 PYROXD1
PTGES3 SET
PTGES3 G3BP2
PTGES3 SLC30A9
PTGES3 DNAJC7
PTGES3 CDK4
PTGES3 ZC3H15
PTGES3 NCBP2
PTGES3 CBX3
PTGES3 TAF7
MATR3 LUC7L2
MATR3 TIMM9
MATR3 MRPL44
MATR3 MMADHC
MATR3 TFCP2
MATR3 TBCA
MATR3 RYBP
MATR3 ETF1
MATR3 CAPZA2
MATR3 NFE2L2
MATR3 SERP1
MATR3 FAM120A
CAP1 VOPP1
MATR3 AIDA
MATR3 RIC8B
MATR3 FARS2
MATR3 MAT2A
MLEC PLEK2
AP2B1 MAPK14
WDR1 PBRM1
WDR1 UXS1
WDR1 STX18
WDR1 SMAP1
WDR1 MAT2B
WDR1 MAPK14
NCL FASTKD5
NCL CDKN2AIP
NCL UTP6
NCL RBM7
NCL ASNSD1
NCL MARS
NCL RPL37A
NCL SEC23B
NCL TCP1
NCL HNRNPUL1
NCL MTAP
NCL KIF3B
NCL EPHB4
NCL CSTF1
NCL TAF9
NCL EIF4E
NCL USP9X
NCL RAN
NCL PPP1CC
PRKAR1A POLR1B
PRKAR1A TIAM2
PRKAR1A RAB1A
PRKAR1A DUSP11
ACTN4 PRR5
HSP90B1 C11orf57
HSP90B1 SPG21
HSP90B1 SFRS3
HSP90B1 MORF4L2
HSP90B1 PGAM1
EIF3A YIPF6
EIF3A FTSJ2
EIF3A MTPAP
EIF3A B2M
HNRNPU RBM41
HNRNPU MKRN2
HNRNPU HNRNPA1L1
HNRNPU CTBP1
HNRNPU WAPAL
HNRNPU CDC5L
HNRNPU POLE3
HNRNPU NAP1L1
HNRNPU CS
HNRNPU KHSRP
HNRNPU NIPSNAP1
HNRNPU EIF5B
HNRNPU PPP1CC
RPS3A SET
RPS3A IPO5
RPS3A PTBP1
RPS3A METAP2
RPS3A IL33
RPS3A SMC3
RPS3A HINT1
RPS3A LSM6
RPS3A TAF9
RPS3A SAMM50
RPS3A EEF1B2
RPS3A LDHA
ANAPC5 RANBP10
ANAPC5 REV1
ANAPC5 ACTR3
ANAPC5 TFCP2
HNRNPK NCAPH2
HNRNPK KIAA1219
HNRNPK SLC30A5
HNRNPK GPN3
HNRNPK TPT1
HNRNPK RAB1A
HNRNPK ADO
HNRNPK YTHDC1
HNRNPK TCTN3
HNRNPK UBA3
HNRNPK XPO1
HNRNPK OPHN1
HNRNPK METTL1
HNRNPK CTBP1
HNRNPK CNOT8
HNRNPK SETX
HNRNPK PUM2
HNRNPK PTMA
RPS10 RPL13
EEF2 POM121
EEF2 RPL7
RPL37 JAG1
RPS25 TMC7
RPS25 SPCS1
RPS25 NACAP1
RPS25 INPP5D
RPS25 ID2
RPS25 NDUFB8
RPS25 RPS23
RPL12 RPL3
RPL12 RPL41
COX4I1 RPL13
COX4I1 ROCK2
C11orf58 SLC25A16
C11orf58 BCLAF1
USP22 MAPK1IP1L
USP22 ATP2A2
USP22 NUMB
H3F3A NCAPH2
H3F3A ZNF576
H3F3A PTBP1
H3F3A BTF3
H3F3A RHEB
H3F3A GCN1L1
H3F3A RPL7
H3F3A ATP2A2
H3F3A MRPL3
H3F3A ABCC9
H3F3A DDX21
H3F3A FKSG49
H3F3A NFATC3
H3F3A METTL1
H3F3A NUP214
H3F3A SAMM50
H3F3A IPO7
H3F3A TRA2B
KARS RBM12
KARS MPST
KARS PSMD7
KARS TSPAN3
KARS CNOT1
OAZ1 ATP5SL
OAZ1 TIAM2
OAZ1 UBE2J1
OAZ1 COPZ1
OAZ1 EIF1
OAZ1 ITGB1
OAZ1 ARPC4
OAZ1 NACAP1
OAZ1 RAP1B
C19orf50 NPAS2
C19orf50 ACTG1
C19orf50 OGFOD1
C19orf50 MEPCE
C19orf50 RNASEH1
C19orf50 MUS81
C19orf50 CPSF7
C19orf50 ATP6V1D
C19orf50 XPO6
C19orf50 EXPH5
C19orf50 RQCD1
C19orf50 AXIN1
C19orf50 TUBB
C19orf50 TCF3
C19orf50 CLP1
C19orf50 AKAP8
C19orf50 WDR82
C19orf50 BAT3
HNRNPD DNAH3
HNRNPD PYROXD1
HNRNPD PRDM10
HNRNPD DUSP12
HNRNPD ASNSD1
HNRNPD EEF1A1
HNRNPD RPL37A
HNRNPD NUP160
HNRNPD CRKL
HNRNPD LARP1
HNRNPD NIPA2
HNRNPD ISCA1
HNRNPD TNPO1
HNRNPD DDX18
HNRNPD DDX21
HNRNPD LSM6
HNRNPD CRCP
HNRNPD CTBP1
HNRNPD MAD2L1BP
HNRNPD E2F1
HNRNPD SLC30A9
HNRNPD NUP214
HNRNPD PRPF4B
HNRNPD PWP1
HNRNPD UBA2
HNRNPD NCL
SMNDC1 CCDC101
SMNDC1 CDC37L1
SMNDC1 AGFG1
SMNDC1 UBE2J1
SMNDC1 RUNX1T1
SMNDC1 FEZ2
SMNDC1 MOBKL1B
SMNDC1 PPM1B
SMNDC1 KIAA0776
SMNDC1 GGA3
SMNDC1 ZFAND5
SMNDC1 ADSL
SMNDC1 CNBP
SMNDC1 BMPR1A
SMNDC1 C15orf39
SMNDC1 RAB11FIP2
SMNDC1 INPP5D
SMNDC1 NPTN
SART3 CASP2
SART3 C12orf48
SART3 SAE1
SART3 SET
SART3 CYFIP1
SART3 HSPA5
SART3 CDK7
SART3 FAM190B
SART3 ATP2A2
SART3 TCP1
SART3 CIAPIN1
SART3 GTF2F1
SART3 SENP6
SART3 NDUFS3
SART3 RAN
CANX INTS5
CANX FAF2
IK BTF3
IK RBM39
HSP90AB1 GCN1L1
HSP90AB1 ELAVL1
NPM1 DENR
NPM1 LOC728643
NPM1 CYFIP1
NPM1 NIPA2
NPM1 PTBP1
NPM1 FAM190B
NPM1 LSM6
NPM1 SAT1
NPM1 TAF9
NPM1 HNRNPD
RPL30 RPS20
RHOA UIMC1
RHOA HMG20A
RHOA PIAS1
RHOA UBE2J1
RHOA MAPKAP1
RHOA KLHL18
RHOA YTHDC1
RHOA TUBB
RHOA PSG9
RHOA GORASP2
RHOA ZW10
RHOA C15orf39
RHOA NUBP1
RHOA SREBF2
RHOA CAPZA2
RHOA NFE2L2
RHOA YWHAQ
NONO MANSC1
NONO HERC2
NONO IDE
NONO PRKAR2A
NONO SYNJ2
NONO MAPK14
C1D PPM1B
C1D PIK3C2A
ZNF259 MRPS22
ILF2 PPPDE1
ILF2 KIAA0907
YY1 TFCP2
YY1 TIAL1
YY1 UBE2D2
ABCF1 PDCD11
ABCF1 TRIM27
SFRS9 PSMD9
SFRS9 OAZ1
BAT1 SETD2
BAT1 PCBP1
BAT1 YAF2
KHDRBS1 RPAP3
KHDRBS1 PRKRA
KHDRBS1 CPSF6
KHDRBS1 EIF5B
KHDRBS1 UBE2L3
RPL17 RPS8
CBX3 ASNSD1
CBX3 HNRNPA3
CBX3 ATP2A2
CBX3 TAF9
CBX3 PRPF4B
CBX3 ELAVL1
CBX3 RCN2
CBX3 DHX15
CBX3 IPO7
CBX3 NOP56
CBX3 LDHA
CBX3 H3F3A
RPL10A RPS10P5
DULLARD MPRIP
RPL6 C15orf29
RPL6 LOC728643
RPL6 ACTG1
RPL6 RPS3A
RPL6 IL33
RPL6 WDR82
RPL6 NPM1
DDX5 COPS7A
DDX5 ZMYND11
RPL9 BTF3
RPL9 RPL13
RPL9 ACTG1
RPL9 NOLC1
RPL9 PTMA
RPL9 NACA
SLC25A3 PPA1
SLC25A3 PTBP1
SLC25A3 IDE
SLC25A3 KIF2A
SLC25A3 ELAVL1
STARD7 NUP54
NARS TBC1D13
NARS ZNF384
RPL27 ATP6V1D
RPL27 EXPH5
RPL27 NGDN
RPL27 MLL
RPL27 SIP1
RPL27 EIF3K
RPL27 PLD1
RPL27 RPS10
RPS5 RPL31
EIF3F TPT1
EIF3F PDLIM1
RPL18 RPS5
CFL1 ACTR3
CFL1 SLC7A6
CFL1 NUTF2
CFL1 VASP
TARDBP RPAP3
TARDBP KHDRBS1
TARDBP STARD7
RPS13 EXPH5
RPS13 RPS9
RPS13 NACA
RPS13 MAPKAPK3
RPS13 EIF1B
RPS13 RPS10
RPS27A RPS28
HNRNPA1 GTPBP1
HNRNPA1 ZNF576
HNRNPA1 HNRNPC
HNRNPA1 HSP90AA1
HNRNPA1 RBMX
HNRNPA1 SUPV3L1
HNRNPA1 WAPAL
HNRNPA1 TCTN3
HNRNPA1 HNRNPA3
HNRNPA1 IFRD2
HNRNPA1 H2AFY
HNRNPA1 METTL1
HNRNPA1 SSBP1
HNRNPA1 UBE4A
HNRNPA1 EPCAM
HNRNPA1 HNRNPK
HNRNPA1 HSP90B1
sept-06 SNX27
sept-06 AIPL1
sept-06 PIGG
sept-06 MAPKAP1
sept-06 SETD2
sept-06 SUB1
sept-06 CAMSAP1
sept-06 ACTG1
sept-06 TRIM10
sept-06 MAML1
sept-06 VASP
sept-06 UBE2D2
HNRNPC RPL37A
HNRNPC NIPA2
HNRNPC TOP2B
HNRNPC EIF3J
HNRNPC SRP9
HNRNPC USP9X
HNRNPC RAN
RPL24 RPS10P5
RPL24 RPS17
RPL11 RPL12
RPL11 RPS23
GDI2 C10orf119
GDI2 ACTR3
GDI2 KHDRBS1
SRP14 PCIF1
SRP14 ADPGK
SRP14 CNOT7
SRP14 CUEDC2
SRP14 MORF4L1
SRP14 DIMT1L
SRP14 CSTF2T
SRP14 SUMO4
SRP14 RAB1A
SRP14 SKP1
SRP14 SLK
SRP14 RAB11FIP2
SRP14 TUSC2
SRP14 RAP1B
PARK7 RPL22
EIF3D RPL7
EIF3D DRG1
EIF4G2 HMGCS1
EIF4G2 ENTPD7
EIF4G2 LSM8
EIF4G2 ZFP64
EIF4G2 NOC3L
EIF4G2 NCKIPSD
EIF4G2 NOL8
EIF4G2 DDRGK1
EIF4G2 LOC728643
EIF4G2 HSP90AA1
EIF4G2 NOL7
EIF4G2 BMPR1A
EIF4G2 POM121
EIF4G2 FAM175B
EIF4G2 CIT
EIF4G2 ANKLE2
EIF4G2 NIPA2
EIF4G2 PSMA1
EIF4G2 CDC37
EIF4G2 SPAST
EIF4G2 UTP20
EIF4G2 HINT1
EIF4G2 HNRNPUL1
EIF4G2 SMCR7L
EIF4G2 RPP30
EIF4G2 MFAP1
EIF4G2 RAPGEF2
EIF4G2 MAD2L1BP
EIF4G2 RYK
EIF4G2 SSBP1
EIF4G2 TAF9
EIF4G2 VPS26A
EIF4G2 ETF1
EIF4G2 PUM2
EIF4G2 NOP56
EIF4G2 NACA
EIF4G2 LDHA
EIF4G2 HSP90B1
RPL28 RPS9
RPL35 ADAM19
RPL35 RPS14
PMS2L11 WNT6
PMS2L11 C7orf25
PMS2L11 SLC12A9
PMS2L11 DPF3
PMS2L11 C6orf134
PMS2L11 SLC35C1
PMS2L11 IFT122
PMS2L11 ALPPL2
PMS2L11 CTNNA1
PMS2L11 ABCC10
PMS2L11 OPA1
PMS2L11 PAPPA2
PMS2L11 TRIM26
PMS2L11 SEPT11
PMS2L11 PPP2R1A
ESRRA TM9SF3
ESRRA EPCAM
ESRRA IPO7
THRA VRK3
THRA DIS3
PAX8 WRAP53
PAX8 SLC12A9
PAX8 MLH3
PAX8 POM121
PAX8 CTNND1
PAX8 BCS1L
PAX8 JAK3
PAX8 OPHN1
PAX8 ARIH1
PAX8 SREBF2
HSPA6 ABCE1
ACTB MVK
ACTB STAT5B
ACTB YIPF5
ACTB STX7
ACTB POTEK
ACTB CORO1C
ACTB MAPKAP1
ACTB B2M
ACTB EEF1A1
ACTB RAB8A
ACTB HNRNPR
ACTB SAT1
ACTB ARCN1
ACTB EIF5B
ACTB WDR1
ACTB HSP90B1
ACTB HNRNPK
BCAN TCP10L
BCAN ADAMTS9
BCAN JAG1
BCAN PRKCSH
BCAN KDM5C
BCAN FKBP1A
EXOSC4 TSSK2
EXOSC4 PCDHGB5
EXOSC4 SOD3
DGCR8 GTPBP3
PCIF1 C20orf20
PCIF1 MLL
PCIF1 GAL
PCIF1 HYAL2
PCIF1 LTBR
ZNF335 C11orf24
LOC729580 RAB3IL1
LOC729580 SSBP3
LOC729580 PLCL2
LOC729580 ATP6V0A1
LOC729580 RPS6KA4
RABEP2 TIAM2
RABEP2 FAM119B
RABEP2 AP2A2
RABEP2 ITGB1
RABEP2 PAFAH1B2
RABEP2 HYAL2
RABEP2 CNR2
RABEP2 PTH1R
WNT6 ALS2CL
WNT6 OR2S2
WNT6 SNX27
WNT6 BICC1
WNT6 YIF1B
WNT6 SLC7A9
WNT6 DPF3
WNT6 C6orf134
WNT6 TNK1
WNT6 ERBB3
WNT6 LPCAT3
WNT6 ITPK1
WNT6 SEMA7A
WNT6 GART
WNT6 NUFIP1
WNT6 RRBP1
RHOT2 RAB3IL1
RHOT2 PLCL2
RHOT2 MYO9B
RHOT2 PRKCSH
RHOT2 SMARCD1
RHOT2 RPS6KA4
RHOT2 TRAM2
ENGASE FTSJ2
WDR48 KIAA1219
WDR48 DNAJA4
WDR48 REV1
WDR48 RAB1A
WDR48 CIT
WDR48 EIF4B
WDR48 MAPK14
WDR48 SIP1
WDR48 DCTD
WDR48 NFKB1
WDR48 ANKHD1
WDR48 HNRNPR
WDR48 MAML1
WDR48 NFE2L2
WDR48 MATR3
UBE2D4 WDR48
UBE2D4 POLR3B
UBE2D4 NHEJ1
UBE2D4 THYN1
UBE2D4 GORASP1
UBE2D4 SNX13
UBE2D4 PTPRJ
UBE2D4 APBB2
UBE2D4 PPPDE2
UBE2D4 CTNND1
UBE2D4 CRADD
UBE2D4 PMS2CL
UBE2D4 PSG9
UBE2D4 NFKB1
UBE2D4 UBE2G1
UBE2D4 CD164
UBE2D4 DDX11
UBE2D4 BCS1L
UBE2D4 SYNJ1
UBE2D4 ZMYM3
UBE2D4 RAB32
UBE2D4 PHKB
UBE2D4 MAML1
UBE2D4 EXT2
UBE2D4 TBC1D5
UBE2D4 RPA2
UBE2D4 DCTD
UBE2D4 SAMM50
UBE2D4 MYL12A
GPR153 ARAP3
GPR153 TRAPPC2L
GPR153 OAZ1
GPR153 ITGB1
GPR153 ARPC4
GPR153 BMP10
GPR153 POLRMT
GPR153 AP3S1
MOSPD2 C2orf43
MOSPD2 DNAJA4
MOSPD2 PBRM1
MOSPD2 MED23
MOSPD2 NCKIPSD
MOSPD2 HMG20A
MOSPD2 SPG21
MOSPD2 PUM2
MOSPD2 FAM136A
MOSPD2 SETD2
MOSPD2 TPT1
MOSPD2 GTPBP3
MOSPD2 EEF1A1
MOSPD2 POM121
MOSPD2 GRAMD4
MOSPD2 PDCD11
MOSPD2 MAK16
MOSPD2 CYP3A43
MOSPD2 CCDC93
MOSPD2 TFCP2
MOSPD2 MRPL3
MOSPD2 MAGI1
MOSPD2 USP5
MOSPD2 CLCN4
MOSPD2 ZNF202
MOSPD2 R3HDM1
MOSPD2 CTCF
MOSPD2 ETF1
MOSPD2 NFE2L2
MOSPD2 YWHAQ
MOSPD2 WDR1
GIMAP5 RASGRP2
GIMAP5 CD1D
GIMAP5 KCNAB2
GIMAP5 DGKA
PPP2R5B EML3
PPP2R5B TMEM109
GSK3A OGFOD1
GSK3A SLC12A9
GSK3A TAC3
GSK3A DPF3
GSK3A TSEN34
GSK3A AGFG1
GSK3A WAC
GSK3A MYL4
GSK3A IKBKE
GSK3A ITPKC
GSK3A TCF7L2
GSK3A PAFAH1B2
GSK3A GART
GSK3A ERP44
GSK3A GORASP2
GSK3A OR10H3
GSK3A CALM2
GSK3A NFRKB
GSK3A DNAJC4
GSK3A ATG4B
GSK3A BMPR1A
GSK3A ZW10
GSK3A SLC25A36
RCN3 CRISPLD2
RCN3 IGHG1
RCN3 VCAN
RCN3 IGFBP7
RCN3 MXRA8
RCN3 COL14A1
RCN3 COL6A1
RCN3 C1R
RCN3 PTGDS
RCN3 IGF1
RCN3 COL18A1
RCN3 SELE
RCN3 GGT5
RCN3 MSLN
RCN3 SLIT3
RCN3 ZEB2
RCN3 TLN1
RCN3 SYNPO
JMJD7 TBC1D9B
JMJD7 AP2A2
JMJD7 NUMB
JMJD7 RPGRIP1
JMJD7 CEP110
JMJD7 NCOR1
FERMT1 F2RL1
FERMT1 LGR5
MYO15B SARM1
MYO15B ZBED1
LOC222070 RNASEH2B
DND1 YIPF5
DND1 CCRN4L
DND1 SLC12A9
DND1 SLC35C1
DND1 DIMT1L
DND1 IFT122
DND1 ESD
DND1 MOBKL1B
DND1 ADD1
DND1 DNAJC4
DND1 ARPC2
DND1 TSTD2
DND1 STAT5B
DND1 NIPBL
DND1 HNRPDL
DND1 MLL
DND1 CYP2A6
DND1 CLDN6
DND1 KLF12
DND1 ELL
DND1 IL4R
DND1 SPEN
DND1 CRTAP
DND1 ARF4
CALHM2 COL6A2
CALHM2 ECM2
CALHM2 DNAJB4
CALHM2 KLF9
DVL2 RHOT2
DVL2 N4BP1
DVL2 MYO9B
DVL2 GPR176
DVL2 DEXI
DVL2 CABIN1
DVL2 DLGAP4
DVL2 BAZ2A
DVL2 SRPR
TRAPPC9 RIPK1
TRAPPC9 PRPS1
TRAPPC9 DDX11
TRAPPC9 LSS
TRAPPC9 ARIH1
TRAPPC9 RPA2
TRAPPC9 DCTD
PLSCR3 CTDSP1
PLSCR3 PCYT1A
PLSCR3 C1orf123
PLSCR3 CD99
C19orf22 LOC644617
C19orf22 RIN3
C19orf22 C17orf85
C19orf22 SOX15
C19orf22 MPRIP
C19orf22 SMURF1
C19orf22 C1orf144
C19orf22 CASP9
C19orf22 RIPK1
C19orf22 TSPAN31
C19orf22 ACAA1
C19orf22 IFNGR2
C19orf22 SF3A1
C19orf22 PPP2R1A
C10orf76 HIPK1
C10orf76 TRAPPC10
C10orf76 PSEN1
CHPF2 TBC1D10B
CHPF2 ARHGAP1
CHPF2 PLIN3
CHPF2 TMEM109
RANBP10 SCLY
RANBP10 UXS1
RANBP10 REV1
RANBP10 RHEB
RANBP10 RRP1B
RANBP10 HNRNPR
RANBP10 RBM39
RANBP10 CNOT4
RANBP10 DNPEP
RANBP10 sept-06
RANBP10 EIF3A
INTS5 TMEM223
INTS5 ENTPD7
INTS5 LSM8
INTS5 MRPS18A
INTS5 TPT1
INTS5 RPS14
INTS5 YAP1
INTS5 ACTG1
INTS5 FAM175B
INTS5 TUBA1B
INTS5 METAP2
INTS5 ATP2A2
INTS5 XPO1
INTS5 NACA
INTS5 SAT1
INTS5 IDE
INTS5 RAPGEF2
INTS5 EIF3M
INTS5 NUP214
INTS5 VPS26A
INTS5 DARS
INTS5 ARCN1
INTS5 PGAM1
INTS5 ACTR2
AMBRA1 PCBP1
AMBRA1 CNBP
AMBRA1 DUSP11
AMBRA1 EIF2B1
C11orf24 C19orf10
C11orf24 KPNA3
C11orf24 TBC1D10B
C11orf24 RNPEPL1
C11orf24 LYPLA2P1
C11orf24 ANXA11
C11orf24 ADD1
C11orf24 C16orf42
C11orf24 SNX3
C11orf24 ACVR1
C11orf24 TMEM109
C11orf24 SSR1
TMEM222 SSH1
TMEM222 HYI
TMEM222 SYDE1
TMEM222 SPPL2B
TMEM222 CACNA1A
TMEM222 CALR
TMEM222 KIAA0892
TMEM222 RALGDS
TMEM222 CALCOCO1
TMEM222 ST7
TMEM222 LPAR2
TMEM222 TNKS
TMEM222 PFDN1
TMEM222 ACTR1A
WIZ GGA3
C19orf60 GMEB2
C19orf60 DPM2
C19orf60 SLC17A3
C19orf60 SUPT5H
C20orf27 LOC728643
C20orf27 TCF3
C20orf27 GAL
C20orf27 MED22
C20orf27 PLCG1
C20orf27 BCLAF1
PEX16 GPR153
PEX16 CASZ1
PEX16 FICD
PEX16 NFYB
PEX16 DIMT1L
PEX16 RUNX1T1
PEX16 MGEA5
PEX16 UBE2N
PEX16 TNPO1
PEX16 CARM1
PEX16 OPA1
PEX16 TBXA2R
PEX16 ERAP1
PEX16 CTNND1
PEX16 CALM2
PEX16 CNNM2
PEX16 CNR2
PEX16 MCC
PEX16 TRIM13
PEX16 MCRS1
PEX16 AP3S1
PEX16 EIF2B1
PRDM4 TFB1M
PRDM4 PTMA
PRDM4 PSMB1
PRDM4 BTF3
PRDM4 GLRX3
PRDM4 MAD2L1BP
PRDM4 SPTLC1
PRDM4 COX7A2
PRDM4 DDX3X
SIRT3 RABEP2
RP5-1077B9.4 RAB3IL1
RP5-1077B9.4 AKT3
RP5-1077B9.4 NARG1L
RP5-1077B9.4 SSH3
RP5-1077B9.4 NCR2
RP5-1077B9.4 JAG1
RP5-1077B9.4 MINK1
RP5-1077B9.4 C16orf42
RP5-1077B9.4 ASB1
RP5-1077B9.4 SLC5A5
RP5-1077B9.4 TRIO
RP5-1077B9.4 MAP1LC3B
RP5-1077B9.4 CEACAM3
RP5-1077B9.4 NFKB2
RP5-1077B9.4 CRLF3
RP5-1077B9.4 AAK1
RP5-1077B9.4 RIN1
RP5-1077B9.4 TK2
RP5-1077B9.4 ARL2
RP5-1077B9.4 AP2S1
RP5-1077B9.4 GBF1
RP5-1077B9.4 TMEM109
N4BP1 RHOT2
N4BP1 C11orf68
N4BP1 SLC12A6
N4BP1 AKT3
N4BP1 KCNMB4
N4BP1 SSH3
N4BP1 C10orf88
N4BP1 SARS2
N4BP1 GLT25D1
N4BP1 SCAMP2
N4BP1 RPL10
N4BP1 ARHGEF15
N4BP1 CTNNA1
N4BP1 C19orf29
N4BP1 CALR
N4BP1 SEPT7
N4BP1 ASB1
N4BP1 NF1
N4BP1 KIAA0892
N4BP1 TEX261
N4BP1 MAZ
N4BP1 GGA3
N4BP1 NXF1
N4BP1 ESYT1
N4BP1 MAP1LC3B
N4BP1 RAB2A
N4BP1 NFKB2
N4BP1 TCP10
N4BP1 AQP2
N4BP1 ZDHHC24
N4BP1 DHRS12
N4BP1 GRK5
N4BP1 TK2
N4BP1 IMPDH1
N4BP1 ARFRP1
N4BP1 SIAH1
N4BP1 ATG9A
N4BP1 SEPT11
N4BP1 PEA15
N4BP1 OS9
CXXC1 TAOK3
CXXC1 C17orf85
CXXC1 CBARA1
CXXC1 DNAJC4
CXXC1 PACS2
CXXC1 TBC1D9B
CXXC1 NXF1
CXXC1 ST7
CXXC1 RPGRIP1
CXXC1 DHRS12
CXXC1 ADCY9
CXXC1 IPO13
CXXC1 UBTF
CXXC1 LPIN2
TNIP2 RNF216
TNIP2 ARPC2
TNIP2 TERF2
CCDC101 SNX27
CCDC101 CCRN4L
CCDC101 SLC12A9
CCDC101 SLC2A9
CCDC101 UBB
CCDC101 PUM2
CCDC101 GRB2
CCDC101 FEZ2
CCDC101 ARPC2
CCDC101 OPA1
CCDC101 CYP2A6
CCDC101 XPC
CCDC101 SEPT8
CCDC101 OR10H3
CCDC101 KLF12
CCDC101 INPP5D
CCDC101 DUSP11
SLC48A1 JMJD7
SLC48A1 RP5-1077B9.4
SLC48A1 C7orf25
SLC48A1 ACVR2B
SLC48A1 CBARA1
SLC48A1 ARHGAP1
SLC48A1 C16orf42
SLC48A1 GGA3
SLC48A1 HFE
SLC48A1 PTP4A3
SLC48A1 GAST
SLC48A1 GATA2
SLC48A1 ZDHHC24
SLC48A1 STX7
SLC48A1 FAM53B
SLC48A1 BAZ2A
FBXO42 TPCN1
FBXO42 C15orf24
FBXO42 AP2A2
FBXO42 POTEK
FBXO42 ADD1
FBXO42 ACAA1
FBXO42 BAZ2A
DUS2L OGFOD1
PRR5 TBC1D2B
PRR5 HGS
PRR5 ATG4B
PRR5 TAF6
PRR5 ID2
ATP5SL RP3-377H14.5
ATP5SL FBXO38
ATP5SL MORF4L1
ATP5SL PHF3
ATP5SL SPCS1
ATP5SL COPZ1
ATP5SL PMS2L3
ATP5SL UBE2N
ATP5SL SIP1
ATP5SL RAB1A
ATP5SL SRP19
ATP5SL UTP14C
FAM65A STRN4
FAM65A ATG4B
FAM65A PML
FAM65A CALCOCO1
FAM65A MAN2C1
FAM65A TAF6
FAM65A DRAP1
FAM65A RHOG
HCFC1R1 EGFL7
HCFC1R1 CDC42BPB
HCFC1R1 THY1
HCFC1R1 MXRA8
HCFC1R1 SPARC
HCFC1R1 C10orf10
HCFC1R1 COL6A2
HCFC1R1 MN1
HCFC1R1 NUAK1
HCFC1R1 EMILIN1
HCFC1R1 NID2
HCFC1R1 PDLIM7
HCFC1R1 NOTCH3
HCFC1R1 PCOLCE
NAT15 TBC1D10B
NAT15 AGFG1
NAT15 XPO6
NAT15 CASP9
NAT15 GORASP2
NAT15 NRF1
NAT15 TRIM13
NAT15 BLOC1S1
NAT15 OS9
NAT15 LAPTM4A
EHD2 ELTD1
EHD2 EGFL7
EHD2 IGHG1
EHD2 COL6A1
EHD2 TTC28
EHD2 ZEB1
EHD2 AKR1C2
EHD2 PECAM1
EHD2 OSMR
EHD2 PPIC
EHD2 VEGFB
EHD2 KLF9
EHD2 FBLN5
EHD2 PCOLCE
ABHD6 SUCLG2
SYDE1 GPR124
SYDE1 SOX17
SYDE1 FAT4
SYDE1 VKORC1
SYDE1 HSPA12A
SYDE1 PDE6G
SYDE1 PTN
SYDE1 BMP6
SYDE1 PKD1
SYDE1 CYB5R3
TBC1D13 SCLY
TBC1D13 DNAJA4
TBC1D13 LUC7L2
TBC1D13 SLC2A9
TBC1D13 LIMD1
TBC1D13 ABHD10
TBC1D13 C12orf4
TBC1D13 COPS4
TBC1D13 TRIM44
TBC1D13 TCF20
TBC1D13 MATR3
TBC1D13 ZC3H4
TBC1D13 RAB7A
TBC1D13 ANAPC5
TBC1D13 SP2
TBC1D13 AKAP8
TBC1D13 ARIH1
OGFOD2 PCBP1
OGFOD2 RAB5B
WRAP53 TBC1D13
WRAP53 IFT122
WRAP53 MYL4
WRAP53 GTPBP3
WRAP53 ZNF384
WRAP53 SIP1
WRAP53 XPC
WRAP53 NFKB1
WRAP53 RBMX2
WRAP53 EXT2
GMEB2 AIPL1
GMEB2 SETD2
GMEB2 PSG9
GMEB2 ZW10
GMEB2 YWHAQ
VPS33B SCAMP2
VPS33B MINK1
VPS33B SEC23A
VPS33B ERAP1
VPS33B ATP6V1E1
VPS33B GPR176
VPS33B CTDP1
VPS33B TRAM2
VPS33B TGM2
VPS33B SRPR
TMEM161A DGCR8
TMEM161A LOC644096
TMEM161A SLC2A9
TMEM161A TXNL4B
TMEM161A HMG20A
TMEM161A GATAD2A
TMEM161A POLR2C
TMEM161A TPT1
TMEM161A ACTR3
TMEM161A RRP1B
TMEM161A TUBB
TMEM161A OPA1
TMEM161A POM121
TMEM161A NFKB1
TMEM161A RPL23A
TMEM161A INHBC
TMEM161A BCS1L
TMEM161A USP5
TMEM161A BMPR1A
TMEM161A ZW10
TMEM161A METTL1
TMEM161A SLC7A6
TMEM161A CLPP
TMEM161A EIF5B
TMEM161A EIF4A2
TMEM161A STRAP
TMEM161A ZNF207
UNC5B STARD8
UNC5B MGAT1
KDM6B CAMTA2
MBD3 AIPL1
C9orf16 ADAMTS9
C9orf16 KCNMB4
C9orf16 MUTYH
C9orf16 JAG1
C9orf16 PLCL2
C9orf16 TRAF3
C9orf16 PTP4A3
C9orf16 RIN1
C9orf16 RARG
C9orf16 ARL2
C9orf16 KDM5C
C9orf16 GBF1
C9orf16 ACTR1A
FKBP8 TENC1
FKBP8 AKR1C2
FKBP8 SPON1
FKBP8 ISLR
FKBP8 EPYC
FKBP8 SELE
FKBP8 PTGIR
FKBP8 CDA
FKBP8 FCN1
FKBP8 EMP3
WDTC1 FKBP1A
WDTC1 MAPK8IP3
WDTC1 GABARAP
GJA4 PDGFD
GJA4 CDC42BPB
GJA4 EMILIN1
GJA4 ZEB2
GJA4 SYNPO
GJA4 HSPG2
NCAPH2 MMADHC
NCAPH2 ITGB3
NCAPH2 BTF3
NCAPH2 SUB1
NCAPH2 PTPN11
NCAPH2 ACTG1
NCAPH2 NOLC1
NCAPH2 RBM39
NCAPH2 SAT1
NCAPH2 MORF4L2
ATN1 STRN4
ATN1 MXD4
ATN1 ATG4B
ATN1 SUPT6H
ATN1 ADCYAP1
ATN1 TAF6
STK10 SH2B3
RASSF7 ZNF629
SPHK2 PRDM4
SPHK2 SAE1
SPHK2 DDX21
SPHK2 NUFIP1
SET COBRA1
SET RASA1
SET CSTF1
SET EPCAM
SET ELAVL1
SET TARS
SET USP9X
SET XRCC6
ZNF710 CSK
ZNF710 MYL12A
ZNF710 SREBF2
ZNF710 STRAP
PNPLA2 C11orf24
PNPLA2 STRN4
PNPLA2 PICALM
PNPLA2 SHC1
SBF1 OBFC2B
SBF1 MAZ
SBF1 HNRNPUL1
SBF1 SAPS1
SBF1 RALGDS
SBF1 ITGB4
SBF1 IRF3
C6orf108 MYH14
C6orf108 TGDS
EPOR DPF3
EPOR PYHIN1
EPOR MCC
NPAS2 RQCD1
NPAS2 MLL
NPAS2 PTS
NPAS2 PLD1
NPAS2 ABLIM1
NPAS2 RPS23
NPAS2 ZNF207
TCL1A GIMAP5
TCL1A IL16
E2F4 ATP5SL
E2F4 SPCS3
E2F4 CHST4
E2F4 FICD
E2F4 TNIP2
E2F4 NKIRAS2
E2F4 AGFG1
E2F4 SPCS1
E2F4 COPZ1
E2F4 RUNX1T1
E2F4 EXPH5
E2F4 UBE2N
E2F4 OPA1
E2F4 ITGB1
E2F4 OGFR
E2F4 GNAQ
E2F4 LARP1
E2F4 ERP44
E2F4 SUPT6H
E2F4 SNX3
E2F4 RAB1A
E2F4 PCBP1
E2F4 CTNND1
E2F4 BMPR1A
E2F4 INPP5D
E2F4 LTBR
E2F4 EIF2B1
E2F4 PSME3
DNPEP TRIP12
STAB1 CRISPLD2
STAB1 CFH
STAB1 MXRA8
STAB1 PCDHGC3
STAB1 PRKD1
STAB1 CDH5
STAB1 ABCA1
STAB1 MMP2
ADRBK1 HNRNPUL2
ADRBK1 PGLYRP4
ADRBK1 C6orf35
ADRBK1 TPCN1
ADRBK1 LOC730227
ADRBK1 LRRC40
ADRBK1 HCG26
ADRBK1 SEPT7
ADRBK1 HNRPDL
ADRBK1 C1orf144
ADRBK1 AP2A2
ADRBK1 PDE10A
ADRBK1 PBX2
ADRBK1 FLRT1
ADRBK1 PSG6
ADRBK1 CEP110
ADRBK1 TRIM26
ADRBK1 CRTAP
ADRBK1 RRBP1
MADD REV1
MADD HMG20A
MADD RYK
MADD SR140
MADD CNNM2
MADD RBM39
MADD YAF2
MADD METTL1
DOM3Z ZMYM6
DOM3Z PINK1
DOM3Z APBB3
ARHGAP25 RAC2
DMPK ADCYAP1
DMPK CYP11A1
DMPK PKD1
DMPK IGFBP7
PARVB SH3BGRL3
PARVB CDC42BPB
PARVB VEGFB
JRK WRAP53
JRK TMEM161A
JRK UIMC1
JRK SLC28A3
JRK POLR3B
JRK RNF216
JRK MLH3
JRK IFT122
JRK MYL4
JRK ACTR3
JRK POM121
JRK MTAP
JRK YWHAE
JRK NEUROD2
JRK UBE2G1
JRK HNRPDL
JRK BCS1L
JRK RBMX2
JRK SEC24B
JRK PHKB
JRK GTF2H1
JRK ARIH1
JRK DCTD
JRK EIF4A2
SIPA1L3 AP2A2
SIPA1L3 ST7
LRCH4 FKBP11
LRCH4 DUSP22
LRCH4 MPRIP
LRCH4 PLEKHM2
LRCH4 APBB3
RAD51L3 AIPL1
RAD51L3 NCAM1
RAD51L3 KCTD20
RAD51L3 FAM175B
RAD51L3 MAK16
RAD51L3 C7orf44
RAD51L3 CGGBP1
RAD51L3 R3HDM1
RAD51L3 sept-06
CABIN1 ATN1
CABIN1 LIMD2
CABIN1 CENPT
CABIN1 CTDSP1
CABIN1 PLCL2
CABIN1 MPRIP
CABIN1 NRP2
CABIN1 TRAF3
CABIN1 TAL1
CABIN1 CD3E
CABIN1 CYP11A1
CABIN1 DRAP1
CABIN1 FEZ2
CABIN1 SLC20A1
CABIN1 C5orf13
CABIN1 IGFBP7
CABIN1 PEA15
SF3A2 NFIL3
SF3A2 GTF3A
PPM1F MYO9B
TAZ COL11A2
TAZ CLTB
BNIP1 SIVA1
BNIP1 AP2A2
BNIP1 TOR1A
PPP1R15A PCIF1
PPP1R15A GPR153
PPP1R15A RNF123
MVK ADPGK
MVK SLC2A9
MVK ISOC2
MVK VRK3
MVK HDAC3
MVK ZNF75D
MVK STAT5B
MVK ITGB1
MVK ARPC4
MVK SIP1
MVK CASP9
MVK SEPT8
MVK UBC
MVK RAB1A
MVK BRD2
MVK CTNND1
MVK CSNK1D
MVK NFRKB
MVK STK4
MVK ATG4B
MVK CSNK1G2
MVK MAML1
MVK VASP
MVK SETX
MVK RAP1B
MVK DAZAP2
HAUS5 SLC2A9
HAUS5 PUM2
PGAP3 CD248
PGAP3 CDO1
PGAP3 MFNG
PGAP3 IGFBP6
PGAP3 VEGFB
PGAP3 LSP1
PGAP3 FOXO1
PGAP3 ZFP36
CTNS PTK2B
GCAT EGFR
IFFO1 CRISPLD2
IFFO1 MMRN2
IFFO1 LXN
IFFO1 IGHG1
IFFO1 LOC26010
IFFO1 MXRA8
IFFO1 SPARC
IFFO1 GLYR1
IFFO1 NDN
IFFO1 CPVL
IFFO1 CFHR2
IFFO1 OSMR
IFFO1 PPIC
IFFO1 PLEKHO2
IFFO1 FCER1G
IFFO1 CD37
IFFO1 PKD2
IFFO1 PDGFRA
IFFO1 ARL4C
IFFO1 GAS7
IFFO1 VAMP2
IFFO1 ZYX
IFFO1 LRP1
IKBKG RBM12B
IKBKG C7orf25
IKBKG PIK3R5
IKBKG SCAMP2
IKBKG COL11A2
IKBKG GGA3
IKBKG DHRS12
IKBKG FAM53B
IKBKG BAZ2A
IKBKG ACTR1A
MAPK7 AGPAT1
CD40 SLC48A1
CD40 TMEM176B
CD40 SARS2
CD40 TPCN1
CD40 ARHGAP1
CD40 ALPPL2
CD40 SP140L
CD40 ADD1
CD40 ATP6V0E1
CD40 PRKCSH
CD40 GGA3
CD40 CEACAM3
CD40 NFKB2
CD40 AP2S1
CD40 CRTAP
CD40 TMEM109
CAMK2B SLC48A1
CAMK2B C7orf25
CAMK2B ADAM19
CAMK2B TAC3
CAMK2B DPF3
CAMK2B NTRK3
CAMK2B RUNX1T1
CAMK2B SFRS2B
CAMK2B AP2A2
CAMK2B CASP9
CAMK2B XPC
CAMK2B TXN2
CAMK2B OR10H3
CAMK2B ST7
CAMK2B JAK3
CAMK2B SYNGR4
CAMK2B AQP2
CAMK2B MAP3K10
CAMK2B STX7
CAMK2B ZER1
CAMK2B ACAA1
CAMK2B SEPT11
CASP2 DHX30
CASP2 LSM6
CASP2 ACP1
CASP2 PWP1
CASP2 MARS
CASP2 SNRPC
CASP2 DDX3X
WHSC2 ZNF143
WHSC2 WDR74
WHSC2 REXO2
WHSC2 MARS
WHSC2 RPL37A
WHSC2 DHX30
WHSC2 UTP20
WHSC2 FAM190B
WHSC2 MAP3K7
WHSC2 FBXO46
WHSC2 MDC1
WHSC2 RAD23B
HMGXB3 XKR8
HMGXB3 FKSG49
ARAP1 ZNF665
ARAP1 BICC1
ARAP1 IFT122
ARAP1 CPA2
ARAP1 PPP2R1A
TBC1D22A N4BP1
TBC1D22A SLC48A1
TBC1D22A ADRBK1
TBC1D22A DNAJC4
TBC1D22A KDM5C
DMWD SLC48A1
DMWD VPS33B
DMWD C9orf16
DMWD C11orf68
DMWD ELP3
DMWD RAB1B
DMWD LMBR1L
DMWD SARS2
DMWD SCAMP2
DMWD KIAA0892
DMWD RALGDS
DMWD CABIN1
DMWD PDK2
DMWD MBD2
DMWD RELA
DMWD CNN2
AGPAT2 NPAS2
AGPAT2 TMC7
AGPAT2 DCP1A
AGPAT2 YWHAQ
AGPAT2 ANAPC13
AGPAT2 ALG3
AGPAT2 CLP1
AGPAT2 AKAP8
AGPAT2 MAPKAPK3
AGPAT2 HNRNPA0
AGPAT2 TRIM28
AGPAT1 BCAN
AGPAT1 SLC48A1
AGPAT1 C7orf25
AGPAT1 FRS3
AGPAT1 NARG1L
AGPAT1 SARS2
AGPAT1 SCAMP2
AGPAT1 GGA1
AGPAT1 LYPLA2P1
AGPAT1 UBXN8
AGPAT1 CACNA1A
AGPAT1 ABCA2
AGPAT1 ATG4B
AGPAT1 CLIP1
AGPAT1 DGUOK
AGPAT1 RALGDS
AGPAT1 CALCOCO1
AGPAT1 RAB2A
AGPAT1 CEACAM3
AGPAT1 LPAR2
AGPAT1 PLA2G6
AGPAT1 RARG
AGPAT1 DEXI
AGPAT1 ATG9A
AGPAT1 LYPLA2
AGPAT1 ACAA1
AGPAT1 DUSP3
CSTF1 PRDM4
CSTF1 C15orf29
CSTF1 SAE1
CSTF1 HNRNPC
CSTF1 EEF1A1
CSTF1 TXNDC9
CSTF1 CDC37
CSTF1 METAP2
CSTF1 HNRNPD
CSTF1 RBM39
CSTF1 CTCF
CSTF1 EIF3M
CSTF1 PWP1
CSTF1 MARS
CSTF1 CUL3
CSTF1 SNRPC
PVR E2F4
PVR SNX27
PVR SETD2
PVR TNPO3
PVR INHBC
PVR SLC2A5
PVR R3HDM1
PVR YWHAQ
PPP3CC TSSK2
PPP3CC ATP6V1D
PPP3CC GRIN2B
FAM89B FAM65A
FAM89B SOX17
FAM89B STRN4
FAM89B TFE3
FAM89B SOCS3
FAM89B ADCYAP1
FAM89B PKD1
FAM89B CALR
FAM89B EPAS1
JAG2 SBF1
JAG2 AGPAT1
JAG2 NXPH3
JAG2 PML
DGCR14 MYO9A
FKBP15 TBC1D9B
DDX49 PDCD11
DDX49 CLPP
CD24 UBE4A
CD24 PGK1
MAP4 DCP1A
MAP4 BTF3
MAP4 EEF1A1
MAP4 ACTG1
MAP4 ACTR3
MAP4 PTPN11
MAP4 TRIM5
MAP4 TRIP4
MAP4 TOMM40
MAP4 PWP1
MAP4 DDX3X
MAP4 EIF5B
ACTR5 GMEB2
SEH1L C1orf174
RBM12B C1orf61
ADCK2 FTSJ2
C19orf10 VRK3
SCLY FAM45A
C11orf68 NXPH3
FAM162A LRTM1
DENR METTL5
TNPO2 ACTG1
UBAP1 LOC644096
CER1 RP3-377H14.5
KCNIP1 RBM12B
OGFOD1 LSM14A
SNX27 RP3-377H14.5
ADPGK LOC728844
TBC1D10B MED15
TBC1D10B C7orf25
MANSC1 SEH1L
PRDM5 SNX27
UIMC1 SNX27
SLC12A6 RBM12B
C8orf60 KCNIP1
CCRN4L GPR21
MCTP2 SCLY
ADAMTSL4 GABRQ
PIK3R5 MED15
PIK3R5 C7orf25
PIK3R5 TBC1D10B
SLC28A3 GABRQ
SLC28A3 ADAMTSL4
SEMA6A SCLY
PQLC2 SSH1
CHST4 ROBO4
RIN3 ERG
DNAJA4 SCLY
DNAJA4 TRMT61B
SLC12A9 GMEB2
SLC12A9 OGFOD1
SLC12A9 SNX27
SLC12A9 ADAMTSL4
SAP130 ADAM19
SGK2 PDSS1
PBRM1 TBL1XR1
VGLL3 ADAMTS1
CNTD2 SLC12A6
C7orf16 MANSC1
NSUN7 C2orf43
TMC7 CHST4
SLC2A9 LOC646808
SLC2A9 ALS2CL
SLC2A9 UIMC1
SLC2A9 BICC1
SLC2A9 ADAMTSL4
SLC2A9 SLC28A3
SLC2A9 TAC3
ECHDC1 ABHD6
TIAM2 LOC728844
MYH14 RPL22
PGPEP1 C14orf162
PGPEP1 SLC2A9
MEPCE CUGBP1
UXS1 MCTP2
ACTR5 OGFOD1
ACTR5 SLC2A9
RAB20 VRK3
COG8 C8orf30A
COX15 FTSJ2
PXMP4 C7orf25
AKT3 HYI
AVEN SLC12A9
CAMKV VRK3
GTPBP1 PRDM10
MYO19 SLC12A9
TMEM204 PLVAP
SSH3 TBC1D10B
C10orf88 TDRKH
QTRTD1 UCHL5
PDLIM2 ST6GALNAC5
OXSM UTP14A
C8orf41 P2RY4
LSM8 METTL5
ZNF576 HNRNPD
ASPN ZFPM2
ANKHD1 EIF3K
RNASEH2B C2orf43
RMI1 TRAPPC2
CUTC SSH1
MTPAP HSPA8
CCDC59 NIP7
CDKN2AIP C9orf82
GCC1 QTRTD1
PLSCR4 ELK3
ISOC2 OGFOD1
DCHS1 C1QTNF1
NOC3L MED17
NOC3L TMEM177
C6orf134 CNTD2
LIMD1 TRMT61B
LIMD1 ADAMTSL4
TXNL4B RP3-377H14.5
TXNL4B SCLY
TXNL4B OGFOD1
TXNL4B RNASEH2B
STX18 PBRM1
STX18 RNF34
STX18 C12orf49
XKR8 ZNF576
SLC24A6 SNX27
SLC24A6 SLC28A3
SLC24A6 SLC12A9
CNIH4 BRIP1
TTC27 MTPAP
NXT1 CEP72
SARS2 VRK3
SARS2 C7orf25
SARS2 TDRKH
PIGG GON4L
PLEK2 PDSS1
ABHD10 SCLY
ABHD10 DNAJA4
ZDHHC7 FAM45A
ZDHHC7 SCLY
CISD1 MCTP2
LMCD1 COL5A2
CHORDC1 MED17
CHORDC1 NIP7
RNF38 LSM14A
C4orf43 CHORDC1
WDR12 QTRTD1
WDR12 CCDC59
WDR12 GCC1
WDR12 UTP6
RNASEH1 CUGBP1
RNASEH1 OGFOD1
THYN1 TTC33
THYN1 LIMD1
SLC35C1 PTPRE
SLC35C1 TAC3
SLC35C1 SLC2A9
SLC35C1 MYO19
GLT25D1 C7orf25
GLT25D1 GTDC1
MUS81 RP3-377H14.5
MUS81 C12orf41
MUS81 UBAP1
MUS81 SNX27
MUS81 ACTR5
HEATR2 USP3
HEATR2 CCDC51
RPAP1 HNRNPD
RNF216 SLC2A9
RNF216 LIMD1
RNF216 ST6GALNAC4
RNF216 SPAG4
RBM26 GMEB2
RBM26 C7orf25
RBM26 C11orf73
GTF2IRD1 FTSJ2
GTF2IRD1 C7orf16
TRIAP1 PRDM10
U2AF2 MED15
U2AF2 SARS2
RBM7 WDR12
TMEM176A MYO19
GTF3C3 GTPBP1
TIMM9 SNX27
C11orf57 LSM8
C11orf57 ACTR8
RNPEPL1 C1orf61
RNPEPL1 NOD1
RNPEPL1 SLC12A8
RNPEPL1 PXMP4
C11orf24 SLC12A8
NUP50 MTPAP
CCDC90B EXOC1
SECISBP2 KIAA1219
ZDHHC6 HNRNPD
ZDHHC6 TMEM223
NOL8 DUSP12
NOL8 ZDHHC6
NKIRAS2 C7orf25
NKIRAS2 SLC35C1
HMG20A DNAJA4
HMG20A NCKIPSD
HMG20A DCP1A
SCAMP2 RBM12B
SCAMP2 HYI
SCAMP2 C8orf60
SCAMP2 RAB3IL1
SCAMP2 PORCN
SMAP1 MANSC1
SMAP1 MCTP2
TSEN34 OGFOD1
TSEN34 ADPGK
TSEN34 SLC2A9
TSEN34 RNF216
TSEN34 CCDC90B
NFYB TIAM2
FAM82A2 ADCK2
TIMM23 MRPL46
TEX10 WDR12
TEX10 REXO2
CUEDC2 TIAM2
AGFG1 ECHDC1
AGFG1 RPAP3
AGFG1 IFT52
C20orf4 SLC2A9
C20orf4 CUEDC2
UBP1 USP3
UBP1 DENR
SLC12A7 LOC644617
SLC12A7 SLC12A9
SLC12A7 SLC35C1
SLC12A7 AGFG1
FAM65A PDLIM2
FAM53C THAP7
ZNF22 UXS1
ZNF22 MED23
PHLDA1 TESC
MAT2B PBRM1
MAT2B C11orf57
MORF4L1 ACTG1
FXC1 USP3
NOP10 SPCS3
VKORC1 CIDEB
SAE1 HMGCS1
SAE1 METTL5
SAE1 DENR
SAE1 CCDC51
SAE1 ZDHHC6
MRPS35 C11orf17
SPCS1 HR
MRPL42 FASTKD1
RSL24D1 HNRNPD
TPCN1 C7orf25
TPCN1 RNPEPL1
DUS1L MANSC1
DUS1L UXS1
C10orf119 C1orf174
C10orf119 YARS2
STRN4 CENPT
HERC2 FAM82A2
TMEM214 C11orf68
TMEM214 TBC1D10B
C15orf24 RBM26
NAT10 CCDC51
MMADHC HSPA8
MMADHC PBRM1
MMADHC REV1
MMADHC ZBED5
MMADHC IFT57
PIH1D1 RNF123
PIH1D1 ADPGK
PIH1D1 SMAD5OS
PIH1D1 NT5C
CPSF7 LOC644096
CPSF7 CUGBP1
CPSF7 SPTBN5
CPSF7 SLC2A9
CPSF7 ZNF576
CPSF7 XKR8
PIAS1 RNF111
PIAS1 THAP7
GNL3 ATP10B
PPA1 KCMF1
C20orf24 NXT1
SYNCRIP TMEM168
SPG21 SENP2
NDFIP1 C10orf88
SNX5 CDKN2AIP
MTCH2 NUP37
POMP FAM96B
TRIM44 RNASEH2B
TRIM44 STX18
TM9SF3 PPA1
DDX56 TXNL4B
DDX56 C20orf4
WAC MUS81
C20orf43 IFT52
VPS35 SMAP1
COPZ1 ACTG1
COPZ1 DCP1A
COPZ1 UBE2J1
YWHAB MRPS22
YWHAB CDK5RAP1
YWHAB ZDHHC3
SEC61A1 SRPRB
ADCY2 CCRN4L
IDE MRPL42
SLC11A1 ZNF816A
IGHG1 MMRN2
IGHG1 CDC42BPB
EIF3J TM9SF3
LOC728643 DCP1A
RPS10 RPL22
RPL36A LIMD1
MLH3 THYN1
MLH3 RPL36A
TNK1 ALS2CL
TNK1 RP3-377H14.5
TNK1 SLC12A9
IGL@ MT1M
UBB SNX27
MUC3A TMEM176B
DIMT1L FBXO38
DIMT1L ADPGK
DIMT1L TIAM2
DIMT1L CDC37L1
DIMT1L NFYB
RDH11 BICC1
RDH11 TMEM176B
RDH11 SLC35C1
SOX15 TAOK3
SOX15 SLC12A6
SOX15 RIN3
SOX15 ACVR2B
SOX15 SARS2
SOX15 RPL10
SOX15 ARHGEF15
NTRK3 RBM12B
NTRK3 CCRN4L
NTRK3 PRSS7
NTRK3 RDH11
RARB AGMAT
GRM7 C6orf35
GRM7 SIGLEC7
COL11A2 CLEC4E
COL11A2 RAB3IL1
COL11A2 AKT3
COL11A2 CUTC
COL11A2 C6orf35
COL11A2 RNPEPL1
CDKL5 ABHD10
ST14 EPB41L4B
NEBL C8orf60
NEBL FRS3
RUNX1T1 ACTR5
RUNX1T1 GABRQ
RUNX1T1 BICC1
RUNX1T1 SLC12A9
RUNX1T1 SLC35C1
RUNX1T1 NKIRAS2
IGKC ADAMTS1
IGKC PLSCR3
OR7E35P SCLY
ARHGAP1 ELP3
LOC728564 COL11A2
EPHB4 UXS1
IFT122 TAS2R16
IFT122 ADAMTSL4
IFT122 C6orf134
IFT122 LIMD1
IFT122 NKIRAS2
MUC8 GPR21
MUC8 GABRQ
MUC8 SLC12A6
MUC8 ADAMTSL4
LYPLA2P1 TBC1D10B
LYPLA2P1 RNPEPL1
CCL2 EHD2
CCL2 MT1M
AKR1C1 VGLL3
LOC390998 SSH1
LOC390998 NOD1
TPT1 TMC7
TPT1 THYN1
TPT1 SS18L2
TPT1 AGFG1
TPT1 UBE2J1
TPT1 UBB
PTMA TFB1M
PTMA NIP7
PTMA C4orf43
TCF7L2 HSPA8
TCF7L2 UXS1
TCF7L2 SIRT5
TCF7L2 C10orf119
SF3A1 SAP130
FLJ00049 MED15
FLJ00049 RUNX1T1
FLJ00049 IFT122
TMSB4X MAT2B
LOC652493 MT1M
LOC652493 CCL2
EI24 TCF7L2
ALPPL2 MTMR14
ALPPL2 SLC12A9
ALPPL2 IFT122
RPS17P5 UBA52
HDAC3 UIMC1
HDAC3 SLC12A9
IGHG1 C6orf35
PTBP1 YTHDF1
CLTA GMEB2
CLTA SLC12A7
POLR2C SNX27
POLR2C SLC2A9
SYDE1 CDC42BPB
SYDE1 PMEPA1
JAG1 RPL10
PUM2 FAM45A
PUM2 AIPL1
PUM2 TXNL4B
PUM2 SLC24A6
PUM2 THAP7
PUM2 RNF216
PUM2 PGLS
PUM2 YTHDF2
PUM2 DDX56
PUM2 TNK1
PUM2 CDKL5
PLCL2 SSH1
PLCL2 ADAMTS9
PLCL2 C11orf24
MFN2 C17orf85
NF1 C14orf162
PMS2L3 RIC8A
PMS2L3 C20orf4
PMS2L3 MORF4L1
MYL4 RP3-377H14.5
MYL4 OGFOD1
MYL4 C14orf162
MYL4 GABRQ
MYL4 ADAMTSL4
MYL4 SLC28A3
MYL4 ACTR5
MYL4 AGFG1
MYL4 C20orf4
MYL4 TSSK2
MYL4 RUNX1T1
MYL4 MUC8
PRINS SLC28A3
PRINS TNK1
PRINS TPT1
PRINS PUM2
DAXX FAM48A
DAXX RBM26
DAXX C20orf43
TBC1D9B LOC644617
UBXN8 CDC42SE1
UBXN8 ARHGAP1
RPL3P7 RPL7A
OAZ1 TRAPPC2L
OAZ1 RPS2
TBC1D2B PGPEP1
IGLL3 LOC100132941
MINK1 PORCN
MINK1 TPCN1
CTNNA1 TCP10L
CTNNA1 PIK3R5
ABCC10 GMEB2
ABCC10 TIAM2
ABCC10 RBM26
ABCC10 TRAPPC2L
ABCC10 NKIRAS2
ABCC10 RUNX1T1
ABCC10 HTR3A
SCAPER CNTD2
SCAPER TAC3
SCAPER PYHIN1
SCAPER HTR3A
PCDHGC3 AKR1C1
MYT1 NFYB
AP2A2 SCLY
AP2A2 SLC28A3
AP2A2 POLR3B
AP2A2 LIMD1
AP2A2 PUM2
GORASP1 PUM2
RCC1 UXS1
FUS KLHL3
VCAN PDLIM2
TBC1D2B VRK3
TBC1D2B RPS17P5
TBC1D2B SYDE1
ERBB3 CPSF7
LOC26010 RIN3
LOC26010 FAM65A
AGPAT1 MINK1
TCF20 ERG
TCF20 SNX27
TCF20 EXD3
TCF20 ADAMTSL4
TCF20 PUM2
TCF20 MYL4
WDTC1 RAB3IL1
OR7E24 CPSF7
SUMO4 SCAPER
LOX ZFPM2
STOML2 ANAPC1
SPG21 U2AF2
SNX13 TAS2R16
SNX13 ZNF665
SNX13 SAP130
SNX13 CR1
SNX13 LOC730227
KIAA0467 CIDEB
LOC339290 EXOC1
TCF3 NFYB
LARP7 HTR3A
GJB3 COL11A2
GJB3 MINK1
ACP1 WDR12
MED14 LOC339290
YOD1 HDGF
MYO16 GPR132
ESD C13orf23
GRB2 IFT122
LOC100272228 HTR1F
RNASEH2B TCP10L
RNASEH2B CAMK1G
RNASEH2B CTNNA1
SETD2 MRPL20
SETD2 COPZ1
SETD2 MED14
RNF126 UXS1
RNF126 GTF2IRD1
RNF126 SMAP1
SNHG3 BICC1
SNHG3 SLC35C1
SNHG3 MUC8
SNHG3 HTR3A
SNHG3 ALPPL2
SNHG3 MYL4
FEZ2 CDC37L1
FEZ2 C10orf88
SON CRYZL1
SON METTL4
RPL13 SCLY
IGHD IGKV1OR15-118
MGEA5 ADPGK
MGEA5 CHST4
MGEA5 FICD
CACNA1A C8orf60
CACNA1A RNASEH2B
ATP6V1D CER1
ATP6V1D SLCO1C1
ATP6V1D XKR8
ATP6V1D DCP1A
ATP6V1D MUS81
ATP6V1D CUEDC2
ATP6V1D HBBP1
ATP6V1D MYL4
TRRAP LIMD1
TRRAP PUM2
ZNF8 LSM14A
C19orf29 HNRNPUL2
GAPVD1 TIMM23
SHC1 CENPT
SHC1 PICALM
KCTD20 TRMT61B
KCTD20 SNX27
KCTD20 GABRQ
KCTD20 RNASEH2B
SUCLG2 DERA
MOBKL1B MTMR14
MOBKL1B C7orf25
MOBKL1B MYL12B
MOBKL1B ZNF665
MOBKL1B SLC35C1
MOBKL1B GLT25D1
MOBKL1B SOX15
MOBKL1B IFT122
BTF3 PGPEP1
BTF3 LSM8
BTF3 ZNF576
BTF3 DCP1A
BTF3 GPN3
BTF3 TIMM9
BTF3 HMG20A
PA2G4 UTP14A
VAMP2 COL11A2
SFRS2B C11orf57
XPO6 ALS2CL
XPO6 RP3-377H14.5
XPO6 TMC7
XPO6 SLC24A6
XPO6 TNIP2
XPO6 C20orf4
XPO6 IFT122
XPO6 PUM2
ANXA11 TNIP2
MYO9B AKT3
MYO9B CCDC109B
IGKV4-1 MT1M
MPRIP ABHD4
MPRIP RNPEPL1
MPRIP SSBP3
MPRIP AGPAT1
ZNF423 CDC42BPB
ZNF423 SYDE1
ZNF337 MLH3
PMS2L1 C6orf134
HNRNPC DDRGK1
HNRNPC SAE1
ADD1 DPP8
EXPH5 UBQLN4
EXPH5 SNX27
EXPH5 TMEM223
EXPH5 SLC2A9
EXPH5 PGPEP1
EXPH5 DCP1A
EXPH5 NEK1
EXPH5 OR7E24
ADD1 TMEM176B
ADD1 SLC35C1
ADD1 NKIRAS2
ADD1 SOX15
ADD1 NTRK3
ROD1 ATP10B
MPRIP SOX15
TTLL5 SH3BP2
ROCK1 TTLL5
PCDHGC3 C8orf60
MLH3 RIN3
SIGMAR1 RPAP1
RHOQ CDC42BPB
NOP2 USP3
NOP2 UCHL5
NOP2 HEATR1
KLHDC3 C1QTNF1
KLHDC3 KIAA0467
MATR3 FBXO38
MATR3 DCP1A
MATR3 MUS81
MATR3 HMG20A
MATR3 FAM53C
RPL18 MYL4
TPT1 UBQLN4
TPT1 SCLY
TPT1 LY6G6E
TPT1 C14orf162
TPT1 HMG20A
RPS9 TMC7
RPS9 TPT1
CALR C11orf68
CALR KPNA3
SEPT6 ARHGAP15
PSMB1 HNRNPD
PSMB1 C20orf24
CLN5 CCPG1
CLN5 KIAA0467
RPS14 RPS2
RPS14 CDC14B
RPS14 XKR8
RPS14 CPSF7
RPS14 LOC728643
PIN4 C14orf162
PIN4 PRDM5
SETDB1 C12orf4
DIS3 VRK3
DIS3 TBC1D10B
DIS3 FBXL12
DIS3 DAXX
DIS3 ABCC10
DIS3 CUX1
HCG26 SOX15
MAN1C1 CLEC1A
MAN1C1 LOC390998
MAN1C1 PLCL2
MAN1C1 WDTC1
MAN1C1 MPRIP
RPLP0 NPM1
ATP6V0E1 MYL12B
ATP6V0E1 MOBKL1B
SFRS7 GTF3C3
SFRS7 NOP2
FKBP1A SPAG4
PRKCSH HNRNPUL2
PRKCSH C11orf68
PRKCSH HYI
PRKCSH SARS2
PRKCSH RNASEH2B
BEAN RASIP1
PTPRD PDSS1
CIZ1 CENPT
CIZ1 KLHDC3
RPL29 RPL7A
RPS7 NXT1
DNAJC4 C7orf25
DNAJC4 TAOK3
DNAJC4 LOC644617
DNAJC4 PIK3R5
DNAJC4 MYO19
DNAJC4 SARS2
DNAJC4 RBM26
DNAJC4 RUNX1T1
DNAJC4 CUX1
WHAMML2 JAM2
WHAMML2 PDLIM2
RPS16 RPL13
SUMO2 LOC646808
DCBLD2 DNAJA4
DCBLD2 CPSF7
FAM119B DPF3
FAM119B PI4K2A
DNAJC24 LMBR1L
DNAJC24 SOX15
NOL7 DENR
GTPBP3 OGFOD1
GTPBP3 C7orf49
GTPBP3 SLC12A9
GTPBP3 UBB
GTPBP3 CDKL5
GTPBP3 POLR2C
GTPBP3 MED12
GTPBP3 STXBP5L
GTPBP3 SETD2
GTPBP3 KAT5
MET PRINS
C19orf29 OAZ1
CFH JAM2
CFH EGFL7
CFH BGN
NGDN LOC644096
NGDN ADPGK
NGDN TMC7
NGDN MYL4
PENK GPR20
ADAM12 EHD2
RBMX OXSM
RBMX PTBP1
ATP5A1 COX15
MYO1F IGHG1
MYO1F IGH@
MYO1F RABGAP1L
TCF3 ATP6V1D
ZMYM6 NOD1
MARS WDR12
MARS RBM7
MARS SHMT2
PCSK5 ADAM12
DHODH LOC339290
LPCAT3 LOC644096
LPCAT3 CPSF7
LPCAT3 DHODH
OIP5 ROD1
RPL14 RPL7A
EEF1A1 PRDM10
EEF1A1 MAK10
EEF1A1 MRPS18A
EEF1A1 ZDHHC6
EEF1A1 MATR3
EEF1A1 RPS20
BMPR1A EIF4B
BMPR1A HNRNPC
BMPR1A EEF1A1
EIF4E2 CINP
EIF4E2 NOP2
SGCD ZNF423
ERG FHL5
ERG JAM2
ERG EGFL7
ERG FAM65A
ERG IGHG1
ERG ZNF423
ARPC2 C11orf73
ARPC2 THYN1
ARPC2 RNF216
ARPC2 TSEN34
ARPC2 SLC12A7
ARPC2 XPO6
TUBB3 CUEDC2
NPAS2 UCHL5
NUDT21 FASTKD2
RPL37A USP3
RPL37A DENR
RPL37A GCC1
RPL37A WDR12
RAB1A ENTPD7
RAB1A ARFGEF2
COL6A1 VCAN
COL6A1 PDLIM2
COL6A1 THY1
MXRA8 VCAN
MXRA8 ZFPM2
MXRA8 COPZ2
MXRA8 PCSK5
RHEB AIPL1
RHEB NCKIPSD
RHEB REV1
RHEB IFT57
RHEB NAT13
MFSD9 LIPG
MFSD9 ZDHHC3
MFSD9 TM9SF3
MFSD9 PA2G4
ZC3H4 THYN1
ZC3H4 PUM2
DDX11 GTPBP3
RPS12 RPL36
TDRD7 WDR55
POM121 MAK10
POM121 LSM8
POM121 ZFP64
POM121 NCKIPSD
POM121 POLDIP2
POM121 EI24
HNRNPA1L1 RPS2
HNRNPA1L1 UBP1
HNRNPA1L1 IDE
HNRNPA1L1 LOC728643
HNRNPA1L1 HNRNPC
HNRNPA1L1 RBMX
MDH2 PTCD3
PAPPA2 SPTBN5
PAPPA2 CA14
PAPPA2 ATP6V1D
PAPPA2 EXPH5
PRMT3 HSPA8
PRMT3 SIRT5
PRMT3 OXSM
PRMT3 RBMX
C6orf162 SLC12A9
C6orf162 RNF216
C6orf162 TCF20
ODZ4 PLSCR3
DOPEY1 PUM2
DOPEY1 PRINS
DOPEY1 TRRAP
DOPEY1 GTPBP3
LBA1 SSH1
LBA1 PORCN
KLHL9 REV1
CCNA2 GPSM2
NCRNA00081 ZMYM6
NCRNA00081 FAM69A
ACTG1 BMPR1A
TAF6L EIF4B
ZNF629 ACTG1
ZNF629 C15orf29
ZNF629 CUEDC2
RQCD1 ALS2CL
RQCD1 SLC2A9
RQCD1 AIPL1
RQCD1 PGPEP1
RQCD1 TXNL4B
RQCD1 DCP1A
RQCD1 EXPH5
MAPK8IP3 IGKC
TSTD2 DPP8
TSTD2 PGLS
TSTD2 AGFG1
TSTD2 MOBKL1B
TSTD2 DNAJC4
SFRS2B LOC644617
SFRS2B CCRN4L
SFRS2B TMEM176B
SFRS2B MYO19
SFRS2B THYN1
SFRS2B MOBKL1B
SEPT7 OSBPL10
SEPT7 C15orf24
SEPT7 SFRS2B
GOSR2 TBC1D10B
OLFML2B CRISPLD2
OLFML2B ASPN
OLFML2B SPON1
OLFML2B ODZ4
ZNF473 TEX10
SLC36A1 PRKCSH
C16orf42 TBC1D10B
C16orf42 CDC42SE1
C16orf42 PMS2L1
C16orf42 UBXN8
ACTR3 LOC644096
ACTR3 FAM45A
ACTR3 PGPEP1
ACTR3 THYN1
ACTR3 MUS81
ACTR3 AGFG1
ACTR3 UBE2NL
ACTR3 PRINS
ACTR3 RQCD1
ACTR3 HSPA8
ACTR3 KIAA1219
ACTR3 TLR4
ACTR3 AIPL1
ACTR3 ZNF22
ACTR3 MAT2B
ACTR3 LOC728643
ACTR3 HNRNPC
ACTR3 HNRNPA1L1
TAF4 PTBP1
TAF4 POM121
RPL23A RPS2
RPL23A BTF3
SLC35D2 UTP14A
SLC35D2 BRCC3
SLC35D2 HSD17B12
SLC35D2 HOXA10
RPL5 SCLY
RPL5 RPL3P7
LPCAT4 CDC14B
LPCAT4 IKBKE
YTHDC2 UFSP2
ITPKC DPF3
HEG1 EGFL7
HEG1 CDC42BPB
HEG1 VCAN
HEG1 LST1
HEG1 WHAMML2
HEG1 ADAM12
HEG1 COL6A2
HEG1 OLFML2B
ZFC3H1 C15orf29
ZFC3H1 MAP3K9
ZFC3H1 BTF3
ZFC3H1 EXPH5
TTC28 PDGFD
TTC28 LOC26010
TTC28 ZNF423
TTC28 SGCD
PRKAR2A HSPA8
PRKAR2A ABHD6
PRKAR2A UTP14A
PRKAR2A EIF3J
PRKAR2A RBMX
PRKAR2A POM121
ZC3HAV1 ARHGAP1
ZC3HAV1 SEPT7
SET CCDC51
SET RBM7
ARHGEF18 FTSJ1
STAU1 TAF4
WDR73 WDR61
TMF1 MRPL44
TPI1 EIF3K
TPI1 SAE1
TPI1 LOC728643
TPI1 PSMB1
PRKCDBP PLSCR3
PRKCDBP COL1A1
PRKCDBP CFH
PRKCDBP ADAM12
PRKCDBP OLFML2B
ANGPTL2 VGLL3
ANGPTL2 ZNF423
ANGPTL2 TTC28
ACTG1 CCDC15
RPIA LIPG
APBB2 SNX13
EML3 ST6GALNAC4
EML3 NOD1
EML3 MINK1
GPR116 LHFP
CAMTA2 EML3
RPL13 RPS9
RPL13 RPS20
C6orf145 ELK3
C6orf145 MXRA8
RPS6KA2 PDLIM2
RPS6KA2 COL1A1
THAP11 CUEDC2
CSTF2T AGFG1
CSTF2T PI4K2A
CSTF2T MGEA5
KIAA0406 HEATR2
SEC23A C8orf60
KLHL18 SCLY
KLHL18 ACTR8
KLHL18 REV1
KLHL18 MAPKAP1
KLHL18 PUM2
KLHL18 SETD2
KLHL18 SFRS2B
KLHL18 HNRNPC
KLHL18 MATR3
KLHL18 PIN4
KLHL18 EEF1A1
KLHL18 ACTR3
MAPKAPK5 HOXA10
TPT1 RPL36A
COL14A1 VGLL3
COL14A1 LHFP
COL14A1 IGL@
COL14A1 CCL2
COL14A1 LOC652493
CTBP1 ADCK2
MFSD5 WAC
MFSD5 COPZ1
GRAMD4 YTHDF2
RRP1B ZNF22
RRP1B FAM136A
DNMBP C11orf17
DNMBP HKDC1
DNMBP ZAK
DNMBP PTPRD
DNMBP HOXA10
FAM175B CCDC15
FAM175B ENTPD7
FAM175B ACTR3
FAM175B SLC30A5
FAM175B MED23
FAM175B REV1
PIP4K2A MYO1F
SYNJ2 GTF2IRD1
HEG1 FAM65A
HEG1 ANGPTL2
ASB1 AKT3
CIT ENTPD7
CIT HMG20A
CIT RHEB
CIT KLHL18
TBC1D2B SSH1
TBC1D2B CCDC109B
TBC1D2B WDTC1
TBC1D2B MYO9B
KIAA1033 ADD1
RPL13A RPS20
LARP7 FASTKD2
PACS2 ZNF665
PACS2 SOX15
TOMM20 RPL37A
ABCA2 CTDSP1
TCF7L2 RPS20
TCF7L2 EEF1A1
TCF7L2 ACTG1
CAMK2G THYN1
UBE2N ADPGK
UBE2N CNOT7
UBE2N UBE2NL
RCHY1 UXS1
PIK3R4 LOC339290
TUG1 FUBP1
SFRS12 BTF3
SFRS12 MATR3
SFRS12 MFSD5
PAPOLA PPP2R5C
LARP4 USP3
LARP4 FXC1
CAMSAP1 SNX27
CAMSAP1 MYL4
CAMSAP1 TBC1D9B
CAMSAP1 HNRNPC
CAMSAP1 KLHL18
NUP160 CRKRS
NUP160 CHORDC1
NUP160 PTMA
SEPT10 MOBKL1B
SEPT10 SFRS2B
RNF4 SON
MDN1 ZNF576
LIMS1 DNAJC4
NF1 SEPT7
METAP1 RBM15
METAP1 PTCD3
METAP1 RPIA
ELN PLSCR3
ELN ADAM12
ELN PCSK5
CAMK2G SEPT7
SPARC ASPN
SPARC DSE
SPARC ANGPTL2
FKBP15 NLRX1
FKBP15 RECQL
TUBA1B CORO1C
KIAA0776 LUC7L2
KIAA0776 NSUN3
KIAA0776 TTC33
KIAA0776 ZDHHC7
KIAA0776 THYN1
KIAA0776 CCDC90B
KIAA0776 ESD
KIAA0776 ARPC2
STX7 SLC12A9
STX7 IFT52
STX7 THYN1
STX7 SFRS2B
STX7 SEPT7
STX7 SEPT10
HNRNPC HSPA8
CHD9 SSH1
CHD9 CTDSP1
CHD9 AGPAT1
CHD9 WDTC1
CHD9 FKBP1A
CHD9 DNAJC24
PTPN11 TM9SF3
PTPN11 HNRNPC
PTPN11 TPT1
PTPN11 BMPR1A
PTPN11 FAM175B
PTPN11 CIT
UQCRC2 FTSJ2
UQCRC2 QARS
RRAS2 PRR5
CAST TTC33
ERAP1 DNAJC24
RPS17 RPS12
STK38L RBM7
DLAT PRPF40A
DLAT MAPKAPK5
MAP4 MED15
MAP4 CUX1
MAP4 DIS3
MAP4 STX7
STAT5B ADAM19
STAT5B BICC1
STAT5B YIF1B
STAT5B SLC35C1
LSM12 METTL5
PPPDE2 SLC12A9
PPPDE2 AVEN
PPPDE2 LIMD1
PPPDE2 CISD1
PPPDE2 UBE2J1
PDE8A GTF2IRD1
PIP5K1C SOX17
CARM1 ALS2CL
CARM1 GABRQ
CARM1 CCRN4L
CARM1 IFT122
CARM1 FLJ00049
CARM1 LPCAT4
CARM1 CALR
TMEM131 USP16
PICALM C21orf7
KIAA0892 PRKCSH
KIAA0892 CIC
ADO FBXO38
ADO SNX27
ADO PGPEP1
ADO C11orf57
ADO HMG20A
ADO LOC339290
ADO RQCD1
ADO KLHL18
ADO SUB1
ADO PICALM
TENC1 MT1M
TENC1 COL1A1
TENC1 LOC100130100
TENC1 WHAMML2
TENC1 ADAM12
TENC1 PCSK5
DNAJC8 HCG26
COL5A1 CD248
NIPBL FEZ2
MICAL2 FBXL12
MICAL2 TRAPPC2L
DNAJC13 NDFIP1
DNAJC13 CBARA1
DNAJC13 MOBKL1B
DNAJC13 KPNA1
DNAJC13 SEPT7
SETD3 RCOR1
YTHDC1 DIABLO
YTHDC1 HMG20A
YTHDC1 RYK
YTHDC1 SUMO2
HNRPDL ZNF665
HNRPDL CDC42SE1
HNRPDL FEZ2
HNRPDL MOBKL1B
HNRPDL PMS2L1
HNRPDL PCGF2
HNRPDL PICALM
KBTBD2 ENDOD1
LASS6 PA2G4
CENPB RPS17P5
CENPB C15orf39
YWHAQ EIF3L
YWHAQ LOC728643
YWHAQ TPI1
PDCD11 DCP1A
PDCD11 XPO6
PDCD11 RPS2
PDCD11 AIPL1
PDCD11 TXNL4B
PDCD11 SMO
PDCD11 MUS81
PDCD11 MRPS18A
PDCD11 HNRNPC
PDCD11 RPS14
PDCD11 RHEB
PDCD11 TPI1
PDCD11 PTPN11
PDCD11 ADO
ZCCHC24 ADAMTS1
ZCCHC24 GPR116
SEPT6 DENND1C
SEPT6 RASGRP2
UBE3B DIABLO
SBF1 RNPEPL1
RPS3A ZDHHC6
RPS3A SETD2
RPS3A HNRNPC
RPS3A EXPH5
RPS3A ACTR3
RPS3A CAMSAP1
ATP6V0A1 C8orf60
ATP6V0A1 SLC12A8
ATP6V0A1 CCDC92
ATP6V0A1 TPCN1
ATP6V0A1 CAMK1G
ATP6V0A1 SLC36A1
ATP6V0A1 C16orf42
EP400 POLR3B
EP400 LIMD1
EP400 PUM2
EP400 ZNF224
EP400 GORASP1
EP400 CAST
PPPDE1 WDR12
PPPDE1 TOMM20
ZNF384 MED12
ZNF384 STXBP5L
ZNF384 ZC3H4
ZNF384 KIAA0776
ZNF384 EP400
ATP2A2 CBARA1
SULF1 HEG1
TMED10 UBR2
KDM1 NUP50
MXD4 SSH1
MXD4 CLN5
MXD4 PIP5K1C
SCAP POM121
TUBB MEMO1
TUBB DGCR8
TUBB RNASEH1
TUBB MRPS18A
TUBB KNG1
TUBB RHEB
TUBB ZNF629
TUBB KLHL18
TUBB CIT
TUBB STX6
TUBB PTPN11
TNPO3 EXPH5
TNPO3 TPT1
TNPO3 TUBB
KIAA0746 HSD17B12
KIAA0746 PGAP1
RTF1 ADO
RTF1 TUBB
ATP13A3 U2AF2
ATP13A3 YWHAQ
PSMD14 TUBA1B
ANKRD12 HERC1
ANKRD12 ATP9B
AGRN ZYX
TPT1 MAT2B
ATG4B RAB3IL1
ATG4B RNPEPL1
ATG4B ABCA2
TMEM97 NAT10
TMEM97 NOP2
WAPAL LARP4
GIGYF2 PUM2
GIGYF2 KCTD20
DST SSH1
DST RBM9
ASXL1 SLC12A9
ASXL1 PUM2
ASXL1 ERBB3
ASXL1 SETD2
ASXL1 DCBLD2
ASXL1 TUBB
ASXL1 HNRNPD
ASXL1 TAF6L
FBXO21 RIC8B
FBXO21 BRAP
PPAP2B PLSCR4
OPA1 TPT1
OPA1 SUMO2
OPA1 YTHDC1
OPA1 TAC3
OPA1 DPF3
OPA1 RNF216
OPA1 HPS4
OPA1 SLC12A7
OPA1 MLX
OPA1 FLJ00049
OPA1 MFN2
OPA1 DAXX
OPA1 ABCC10
OPA1 SFRS2B
OPA1 ACTR3
OPA1 KIAA0776
LARP1 EXPH5
CRKL UBP1
CRKL MED20
RBM12 BTF3
RBM12 HSPA8
RBM12 ZFP64
RBM12 YWHAQ
SMARCB1 HNRNPD
SMARCB1 ZNF629
SMARCB1 YWHAQ
AP2A2 PIK3R5
AP2A2 TMEM176B
AP2A2 IFT122
AP2A2 ABCC10
AP2A2 STX7
AP2A2 NRBF2
AP2A2 RTN4
ARID1A RAB3IL1
ARID1A MAPK8IP3
PLEKHM2 MPRIP
MRPS27 SPATA5L1
MRPS27 MFSD9
MRPS27 METAP1
GCN1L1 TM9SF3
GCN1L1 IDE
GCN1L1 FAM136A
GCN1L1 TAF4
LARP1 DNAH3
LARP1 GTPBP1
LARP1 ZNF576
LARP1 NSD1
LARP1 RNF34
LARP1 C11orf57
LARP1 AGFG1
LARP1 FAM136A
LARP1 HNRNPC
LARP1 LSM12
CYFIP1 SAE1
NIPA2 METTL5
NIPA2 FXC1
NIPA2 SUPV3L1
TCTN3 SNX27
TCTN3 AIPL1
TCTN3 UXS1
TCTN3 HMG20A
TCTN3 PTEN
TCTN3 ATP5O
TCTN3 ITGB3
TCTN3 PUM2
TCTN3 MATR3
TCTN3 TPT1
TCTN3 POM121
TCTN3 PDCD11
TCTN3 RPS3A
TCTN3 THAP7
TRIM27 PDCD11
SLC39A14 TRAPPC2L
SLC39A14 HMGB1L10
SLC39A14 CARM1
SLC39A14 KHSRP
FAF2 BTF3
KPNA6 SAP130
CAV1 FAT4
SLC25A6 PLEKHJ1
SLC25A6 RPLP0
TEX261 CALR
BAT2 ASXL1
MLL SLC2A9
MLL TIAM2
MLL CPSF7
MLL TNK1
MLL RPL29P6
MLL MGEA5
MLL PKNOX2
MLL KLF3
MLL RUNX1T1
MLL IFT122
MLL STAT5B
MLL AP2A2
SPTBN1 LSM8
SPTBN1 NCKIPSD
SPTBN1 BTF3
SPTBN1 RPS14
SPTBN1 POM121
SPTBN1 ACTR3
SPTBN1 LSM12
SPTBN1 TUBB
SPTBN1 LARP1
C1R PDLIM2
C1R THY1
C1R CFH
C1R COL6A2
C1R HEG1
MAZ OBFC2B
MAZ TMEM214
MAZ LYPLA2P1
MAZ DAXX
MAZ ADD1
MAZ C19orf29
SR140 BTF3
SR140 NOL7
SR140 ACTR3
SR140 GOSR1
SR140 TUBB
SR140 RBM12
TBC1D9B DNAJC4
GLG1 SOX15
GLG1 DNAJC4
GLG1 LIMS1
TGOLN2 NHEJ1
TGOLN2 PPPDE2
RPL7 RHEB
RPL7 EIF2C2
RPL7 PTPN11
RPL7 LARP1
VDAC1 NUP37
VDAC1 NUDT21
VDAC1 SKIV2L2
VDAC1 SUPV3L1
PNN MAPK1IP1L
RSL1D1 CDKN2AIP
PTBP1 TMEM97
CD44 NUP50
UBXN4 TRIM44
UBXN4 SMARCA5
C1orf144 MYO19
C1orf144 ATP2A2
C1orf144 AP2A2
C1orf144 C6orf35
ACTG1 RPS2
ACTG1 SMAD3
ACTG1 AIPL1
ACTG1 PGPEP1
ACTG1 TXNL4B
ACTG1 SETD2
ACTG1 RHEB
ACTG1 SUB1
ACTG1 CAMSAP1
ACTG1 PTPN11
XPO6 DOPEY1
COL4A1 ANXA11
RBPJ DNAJC4
RBPJ STX7
RBPJ GLG1
RBPJ C1orf144
RPLP0 HNRNPA1L1
LRPPRC FASTKD2
LRPPRC PA2G4
LRPPRC MFSD9
LRPPRC MAPKAPK5
TMEM123 AGPAT5
RAB7A FBXO38
RAB7A SNX27
RAB7A LUC7L2
RAB7A IFT52
RAB7A RNF216
RAB7A FAM53C
RAB7A UBE2J1
RAB7A MAPKAP1
RAB7A KCTD20
RAB7A XPO6
RAB7A MATR3
RAB7A SUMO2
RAB7A GTPBP3
RAB7A ZC3H4
RAB7A UBE2N
RAB7A NIPBL
RAB7A TCTN3
RAB7A MLL
EIF1 GMEB2
EIF1 FBXO38
EIF1 SLC12A9
EIF1 TIAM2
EIF1 SLC35C1
EIF1 TNIP2
EIF1 NKIRAS2
EIF1 DIMT1L
EIF1 XPO6
EIF1 ADD1
EIF1 ACTR3
EIF1 PIK3C2A
EIF1 NIPBL
EIF1 MLL
EIF1 RAB7A
IPO5 HNRNPD
IPO5 CCDC59
IPO5 SAE1
NOLC1 PTPRD
NOLC1 HOXA10
NOLC1 DNMBP
NOLC1 WDR48
NOLC1 RPS2
NOLC1 ENTPD7
NOLC1 C11orf57
NOLC1 MAPKAP1
NOLC1 LOC728643
NOLC1 SFRS2B
BAT2D1 ARPC5
ITGB1 AGFG1
ITGB1 PI4K2A
ITGB1 MGEA5
ITGB1 DIS3
ITGB1 FAM119B
ITGB1 MAP4
RPL13A EIF3K
RPL13A LOC728643
RPL13A RPL29
BTF3 HNRNPA1L1
EIF4B LOC730092
EIF4B TPT1
HSPA5 MED17
HSPA5 C4orf43
HSPA5 WDR12
HSPA5 SET
HSPA5 NUP160
HSPA5 SR140
HNRNPA3P1 USP3
HNRNPA3P1 DENR
HNRNPA3P1 SET
HNRNPA3P1 CYFIP1
HNRNPA3 ASNSD1
HNRNPA3 SAE1
HNRNPA3 PTBP1
HNRNPA3 NIPA2
EEF1G RPL29
EEF1G RPL13
MYH9 MPRIP
PAPPA2 BICC1
PAPPA2 RIN3
PAPPA2 SLC2A9
PAPPA2 SLC24A6
PAPPA2 AGFG1
PAPPA2 MYL4
PAPPA2 LIMS1
PAPPA2 OPA1
CASP10 MYH14
CASP10 MUC3A
PCDHGA1 ALS2CL
PCDHGA1 TMC7
PCDHGA1 ZSWIM1
PCDHGA1 MYL4
PCDHGA1 EXPH5
PCDHGA1 ITPKC
IGH@ IGLV3-19
MYOF TXNDC15
CYP3A7 C11orf17
CYP3A7 EPB41L4B
GGA3 MED15
GGA3 TCP10L
GGA3 ZNF665
GGA3 DPF3
GGA3 C6orf134
GGA3 RNF216
GGA3 NKIRAS2
GGA3 ADCY2
GGA3 MYL4
GGA3 ABCC10
GGA3 RPL18
GGA3 SFRS2B
GGA3 LIMS1
GGA3 NF1
GGA3 CARM1
GGA3 RBPJ
GGA3 ITGB1
PCDHGB5 CHST4
PCDHGB5 ATP6V1D
KCNJ15 P2RY4
KCNJ15 SLC2A9
KCNJ15 LIMD1
MFN1 UXS1
AP2A2 SIVA1
AP2A2 ZNF665
AP2A2 SLC12A9
AP2A2 C14orf133
AP2A2 CBARA1
AP2A2 MLH3
AP2A2 TSTD2
AP2A2 SEPT7
AP2A2 TBC1D9B
AP2A2 RBPJ
ZKSCAN3 SNX27
ZKSCAN3 MUS81
ZKSCAN3 POLR2C
ZKSCAN3 EXPH5
ZKSCAN3 PCDHGA1
UBE2D1 UBE2J1
UBE2D1 TPT1
UBE2D1 PIK3C2A
UBE2D1 EIF1
TXNDC9 TIMM23
TXNDC9 RBM12
TUBA1C TPI1
PTGDS IGHM
PSMA1 LSM8
SFTPC PMS2L3
BID RPS2
BID CORO1C
BID LSM8
BID NCKIPSD
BID PSMB1
BID EEF1A1
RPL4 RPL3P7
EID1 SFXN3
BBC3 LOC728564
BBC3 MPRIP
MAK16 POM121
MAK16 CIT
MAK16 LARP1
RNF114 PRPF40A
RNF114 MRPL42
RNF114 RBMX
RNF114 MFSD9
RNF114 VDAC1
ARPC4 SPCS3
ARPC4 AGFG1
ARPC4 SPCS1
ARPC4 DAXX
ARPC4 STAT5B
ARPC4 GGA3
PTGDS ADAMTS1
PTGDS MT1M
PTGDS PCSK5
PTGDS ODZ4
PTGDS MAPK8IP3
VDAC2 EIF3K
VDAC2 SAE1
VDAC2 TUBB2C
AKR1C2 CCL2
AKR1C2 PRKCDBP
IGH@ PCDHGC3
IGH@ COL14A1
IGHV7-81 IGLV3-19
IGHG1 TENC1
FBL TEX10
CACNA1C ADAMTS1
MAPK14 INTS5
MAPK14 SENP2
MAPK14 SPG21
MAPK14 SPTBN1
APAF1 SNX13
EGFR MANSC1
EGFR ZNF816A
EGFR ACTR3
EGFR MAPK14
HLA-G HLA-C
IL5RA SPAM1
OGFR ARPC4
RTN4 TBC1D15
RTN4 UBB
RTN4 TCTN3
SERPINB6 ATP5D
NACAP1 POLR1B
NACAP1 MGEA5
CYP3A43 CIT
CYP3A43 SPTBN1
KIAA1539 PLCL2
KIAA1539 MPRIP
KIAA1539 FKBP1A
TYRO3 WDR12
GNAQ ADO
IFNA17 ERG
IFNA17 BMP15
IFNA17 LOC730227
IFNA17 MLH3
NSMCE4A LOC728844
NSMCE4A TDRKH
NSMCE4A ADPGK
NSMCE4A SPCS1
NSMCE4A ALPPL2
NSMCE4A SPTAN1
NSMCE4A XPO6
NSMCE4A DIS3
NSMCE4A NGDN
NSMCE4A CSTF2T
NSMCE4A OPA1
ILF3 NIP7
ILF3 C4orf43
ILF3 MED20
ILF3 HSPA5
MTAP SCLY
MTAP C14orf162
MTAP MYL4
MTAP TCF20
MTAP KCTD20
MTAP ACTR3
MTAP KCNJ15
MTAP ZKSCAN3
EEF1G RPL3P7
MED12 C8orf30A
MED12 MUS81
MED12 CPSF7
MED12 TUBB
MCAM LOC26010
TUBGCP4 TMEM168
TUBGCP4 PTGES2
TUBGCP4 RPL37A
UBC BTF3
UBC MATR3
UBC EEF1A1
CYP2A6 TAC3
CYP2A6 DPF3
CYP2A6 RDH11
CYP2A6 ALPPL2
CYP2A6 MYL4
CYP2A6 ABCC10
CYP2A6 LARP7
CYP2A6 PAPPA2
PTBP1 NAT10
PTBP1 IPO5
PTBP1 TMEM177
PTBP1 WDR12
PTBP1 SAE1
PTBP1 PTMA
PTBP1 SR140
PTBP1 HSPA5
BTN2A1 LOC644096
BTN2A1 PMS2L3
PTCRA SCLY
PTCRA EGFR
CTNND1 C2orf43
CTNND1 ZDHHC7
CTNND1 MAPK14
PIK3CD C8orf60
SF3B1 LOC644096
SF3B1 C12orf41
SF3B1 CUGBP1
SF3B1 P2RY4
SF3B1 PGPEP1
SF3B1 DCP1A
SF3B1 WAC
SF3B1 UBB
SF3B1 GTPBP3
SF3B1 BMPR1A
SF3B1 KLHL18
SF3B1 TCF7L2
SF3B1 CAMSAP1
SF3B1 RPS3A
SF3B1 RTF1
PDE10A TAOK3
PDE10A SIGLEC7
PDE10A SOX15
PDE10A COL11A2
PDE10A C1orf144
PPP2R5D SLC2A9
PPP2R5D XPO6
SLC5A5 RBM12B
SLC5A5 RAB3IL1
SIP1 TAS2R16
SIP1 SLC28A3
SIP1 SLC12A9
SIP1 PUM2
PBX2 SNX13
PBX2 OPA1
PBX2 GGA3
PRPF4B C6orf120
RPL3 RPS3A
TUBA1B MAPKAP1
TUBA1B TPT1
TUBA1B EEF1A1
TUBA1B RQCD1
SUMO1 PTMA
PCDHGC3 ERG
PCDHGC3 QKI
PCDHGC3 C1R
ANAPC5 RNF34
HSPA4 DLAT
HSPA4 MRPS27
HSPA4 VDAC1
PML HNRNPUL2
PML C11orf68
PML NOD1
PML ADAMTS9
PML AKT3
PML TPCN1
PML RPL10
PML ASB1
PML KIAA1539
YWHAE STX17
YWHAE ZNF384
RIMS3 ADPGK
MCM7 E2F8
MSH3 FASTKD2
MSH3 MRPS27
PPAP2A FHL5
POTEK HNRNPUL2
POTEK C7orf25
POTEK TMEM176B
POTEK SOX15
POTEK C16orf42
POTEK ATP6V0A1
POTEK C1orf144
SLC1A7 GABRQ
SLC1A7 RUNX1T1
TP53TG1 CCRN4L
EFNB3 HNRNPD
RAB11FIP5 GGA3
ZEB1 ZNF423
ZEB1 SGCD
GAS7 HEG1
GAS7 SPARC
MCAM ELTD1
CTNNA1 GCN1L1
CTNNA1 MSH3
NRP2 CENPT
NRP2 PICALM
PTGER3 SYDE1
PTGER3 TTC28
PTGER3 RHOQ
RAD17 LOC339290
RAD17 YTHDC1
CYB561 ACTG1
CYB561 PMS2L3
SIGLEC6 ALS2CL
SIGLEC6 LOC644096
SIGLEC6 SLC28A3
SIGLEC6 TAC3
SIGLEC6 TSEN34
SIGLEC6 WAC
SIGLEC6 TNK1
SIGLEC6 RUNX1T1
SIGLEC6 ERBB3
SIGLEC6 LOC339290
SIGLEC6 SETD2
SIGLEC6 KCTD20
SIGLEC6 XPO6
SIGLEC6 LPCAT3
SIGLEC6 ARPC2
SIGLEC6 CAMSAP1
SIGLEC6 ADO
SIGLEC6 MLL
SIGLEC6 RAB7A
SIGLEC6 EIF1
SIGLEC6 GNAQ
SIP1 LOC646808
SIP1 LOC644096
SIP1 CPSF7
SIP1 WAC
SIP1 TNK1
SIP1 RPL29P6
SIP1 MYL4
SIP1 ATP6V1D
SIP1 RPL18
SIP1 UBE2N
SIP1 EIF1
CASP9 FAM48A
CASP9 YIPF5
CASP9 SLC12A9
CASP9 HPS4
CASP9 C15orf24
CASP9 MOBKL1B
CASP9 STX7
CASP9 EIF1
CASP9 RAB11FIP5
NCOA4 BTF3
PSMA1 NCKIPSD
PSMA1 BID
SLC4A4 ERG
SLC4A4 BICC1
SLC4A4 SLC24A6
SLC4A4 RUNX1T1
SLC4A4 TCF20
SLC4A4 SNX13
SLC4A4 MET
SLC4A4 MLL
SLC4A4 PAPPA2
SLC4A4 GGA3
CLIP1 C11orf68
CLIP1 PIK3R5
CLIP1 HNRPDL
CASP10 MAPK14
TRIM5 BTF3
TRIM5 EEF1A1
SLC25A16 HNRNPD
SLC25A16 C15orf29
SLC25A16 ZNF629
C16orf35 AGFG1
C16orf35 OPA1
SNX3 MED15
SNX3 VRK3
SNX3 BICD2
SNX3 ITGB1
LTBP4 SPAG4
CDK10 SLC37A4
CDK10 MAPK14
ARD1B TAS2R16
TRIM10 C14orf162
TRIM10 SLC2A9
TRIM10 PGPEP1
TRIM10 NCKIPSD
TRIM10 PUM2
TRIM10 SETD2
TRIM10 EXPH5
TRIM10 MET
POLR3C HNRNPC
POLR3C CAMSAP1
CDC2 RACGAP1
CDC2 CCNB1
SLC11A1 ADAMTS9
SLC11A1 PML
SLC11A1 TDRKH
SLC11A1 CYP2A6
PI4KB TEX261
PLCB2 MUC8
PLCB2 PTGS1
ELK1 U2AF2
ELK1 RUNX1T1
ELK1 ITGB1
PTGER3 VGLL3
PTGER3 PCSK5
HSPA8 NUP37
HSPA8 PRPF40A
HSPA8 SUPV3L1
HSPA8 LRPPRC
DDX52 HSPA8
MSX2 IGHG1
MSX2 DENND3
SEC23B NUDT21
PAIP1 BTF3
PAIP1 ADO
ZFAND5 C12orf41
ZFAND5 FBXO38
ZFAND5 SNX27
ZFAND5 SLC2A9
ZFAND5 TSEN34
ZFAND5 UBB
ZFAND5 TSTD2
ZFAND5 STX7
ZFAND5 BAT2L
ZFAND5 HNRNPA3
ZFAND5 C16orf35
PCDH7 GREM1
SFRS17A SLC12A9
TNFAIP8 GPR65
ADSL SLC2A9
ADSL MYO9A
ADSL OPA1
WNT7A TRIM2
CDC42 TAS2R16
CDC42 SNX13
SET RFWD3
HSP90AA1 RIC8B
HSP90AA1 MMADHC
HSP90AA1 TM9SF3
BAT3 ACTG1
BIN1 CORO1C
WWP2 VRK3
WWP2 LOC93432
WWP2 CTNNA1
WWP2 TBXA2R
ITPK1 CCRN4L
ITPK1 CTNNA1
ITPK1 GGA3
ITPK1 CYP2A6
PSG1 SLC35C1
PSG1 MUC3A
PSG1 MYL4
PNN C12orf10
PNN CALR
PNN KIAA0892
SEC14L5 FAM119B
PAFAH1B2 ADPGK
PAFAH1B2 IFT122
PAFAH1B2 STX7
CCL11 FKBP11
MYL4 EEF1A1
MYL4 KLHL18
MYL4 LARP1
MYL4 TCTN3
SEMA7A OGFOD1
UPK1B SPTBN5
UPK1B CPSF7
PDE6G RAB11B
PDE6G MPRIP
PDE6G RRAS
PDE6G PIP5K1C
CTSZ RASIP1
IDH3B MKKS
SLC25A1 CASP9
ABHD14A CTDSP1
ABHD14A MPRIP
ABHD14A FKBP1A
ABHD14A TBC1D2B
ABHD14A ARID1A
GART TDRKH
GART CCRN4L
GART TAC3
GART C6orf134
GART ABCC10
GART SNHG3
GART XPO6
GART ITGB1
GART WWP2
FAP DCN
FAP VCAN
CDC37 GTPBP1
CDC37 SR140
VEGFC LOC26010
VEGFC ZNF423
VEGFC PCSK5
VEGFC SULF1
VEGFC PTGER3
RIPK1 LOC644617
RIPK1 SAP130
RIPK1 SLC12A7
RIPK1 SNX13
ATP2C1 MATR3
ATP2C1 HNRNPA3
ATR MTPAP
ATR VPS35
ATR EI24
ATR POM121
FUT4 MGAT4B
FUT4 MET
FUT4 ELF3
CNNM2 SUB1
CNNM2 PDCD11
ADRA2A VGLL3
ADRA2A PCSK5
ADRA2A COL14A1
ADRA2A PCDHGC3
METAP2 RNF34
METAP2 MRPS18A
METAP2 GTF3C3
METAP2 HMG20A
METAP2 SAE1
METAP2 PTBP1
METAP2 NOL7
METAP2 PDCD11
METAP2 GCN1L1
METAP2 NOLC1
DNM3 CACNA1A
CRADD SIP1
SLC9A3R2 SPON1
PPP3CB TXNDC9
CASP2 VDAC1
DCLRE1A C12orf47
DCLRE1A RBMX
DCLRE1A HSPA8
DCLRE1A CASP2
CD69 ARHGAP15
CD69 PIP4K2A
HMGN4 KIAA0776
JAG2 RNF216
JAG2 ARID1A
PRDX3 ZNF665
PRDX3 MUC8
PRDX3 LOC730227
PRDX3 MLH3
PRDX3 SFRS2B
PRDX3 PAPPA2
PRDX3 GGA3
ADAM19 MED14
ADAM19 TCF3
ADAM19 ARPC5
TMPO CASP2
UTP20 CCDC59
UTP20 GCC1
UTP20 LOC728643
UTP20 IPO5
IFFO1 MS4A6A
IFFO1 ARHGAP15
MOXD1 C1R
MTF2 C6orf35
MTF2 GRM7
MTF2 PDE10A
ERAP1 FBXO38
ERAP1 LY6G5C
ERAP1 ACTR5
ERAP1 TPT1
ERAP1 CASP9
ERAP1 ZFAND5
AKR1C2 MMRN2
AKR1C2 COL1A1
AKR1C2 RPS6KA2
PTP4A3 MYO19
PTP4A3 TMEM176A
PTP4A3 TPCN1
PTS OGFOD1
PTS MRPL20
PTS SLC2A9
PTS TXNL4B
PTS MUS81
PTS CINP
PTS TSEN34
PTS AGFG1
PTS XPO6
PTS RQCD1
PTS ACTG1
PTS UBE2N
PTS OPA1
PTS RAB7A
PTS EIF1
PRKCB SEPT6
SMAGP BRCC3
SMAGP PTPRD
SMAGP SLC35D2
SMAGP DNMBP
PRKCI UBE2J1
PRKCI VPS13A
PRKCI RAB7A
HNRNPUL1 AP2S1
ITGA7 COL14A1
KIAA0947 CUEDC2
KIAA0947 PAIP1
TGFB1I1 VGLL3
TGFB1I1 MXRA7
TGFB1I1 ZCCHC24
PML DENND3
PML CYP2A6
CD74 IFFO1
ACAT2 KIAA0746
PNMA2 ADRA2A
PSG9 AIPL1
PSG9 POLR3B
PSG9 CISD1
PSG9 TRIM44
PSG9 DDX56
PSG9 UBE2NL
PSG9 MLH3
PSG9 IFT122
PSG9 ARPC2
PSG9 CTNND1
PSG9 TRIM10
NDN CRISPLD2
NDN ZFPM2
NDN PDGFD
NDN COL1A1
NDN PCSK5
NDN COL6A1
NDN COL5A1
NDN TGFB1I1
DGUOK MAZ
IGF1 LOC652493
IGF1 PCDHGC3
IGF1 PRKCDBP
EHD4 WBSCR16
PLAA TFCP2L1
PLAA ANAPC1
PLAA DNA2
NCBP1 CSNK2A1
SMARCD1 RAB3IL1
SMARCD1 ARID1A
HSDL2 SPATA5L1
HSDL2 RBMX
HSDL2 MAPKAPK5
HSDL2 LASS6
HSDL2 VDAC1
DPAGT1 YAP1
DPAGT1 YWHAQ
CDR2 PGPEP1
CDR2 TCF3
CDR2 TUBB
CDR2 SF3B1
CDR2 UPK1B
RBM4B C11orf60
RARRES2 FOSL2
RARRES2 MAPK8IP3
RARRES2 RPS6KA2
RARRES2 ELN
PPT2 IFT122
NSL1 TROVE2
EMD STAT5B
LRP5 MAZ
LSM2 MUS81
LSM2 LOC728643
LSM2 TUBB
C7orf44 C2orf43
C7orf44 DNAJA4
C7orf44 NSUN7
C7orf44 SLC2A9
C7orf44 RNASEH2B
C7orf44 RPL36A
C7orf44 PUM2
C7orf44 TCF20
C7orf44 RPL13
C7orf44 KCTD20
C7orf44 MET
C7orf44 EGFR
C7orf44 MTAP
PRPS1 NHEJ1
PRPS1 LIMD1
PRPS1 RNF216
PRPS1 SNX13
PRPS1 ZNF337
PRPS1 CDC42
PHKA2 NDRG3
SPON1 PDLIM2
SPON1 CDC42BPB
SPON1 CRISPLD2
SPON1 EGFL7
SPON1 MAPK8IP3
EIF2B4 MEPCE
EIF2B4 LPCAT3
FZR1 TBC1D10B
FZR1 LPCAT3
B4GALT2 FAHD2A
B4GALT2 SSH1
B4GALT2 FBRS
B4GALT2 MYH9
TRAPPC10 PPP2R3C
GGA3 LOC646808
FAM190B ILF3
FAM190B UTP20
XPC SLC28A3
XPC SLC24A6
XPC MUC8
XPC TBC1D9B
XPC OPA1
XPC MTAP
XPC CYP2A6
XPC SIP1
XPC CASP9
ANXA3 PYROXD1
PCBP4 ATP6V0A1
PCBP4 PML
EFEMP2 VEGFC
D4S234E TMEM39B
D4S234E GLT8D1
D4S234E KIAA0226
PI4K2A THAP7
TFCP2 PBRM1
TFCP2 FAM82A2
TFCP2 MMADHC
TFCP2 YTHDF2
TFCP2 ACTR3
TFCP2 TCTN3
PSMD9 SLC2A9
PSMD9 AGFG1
PSMD9 MYL4
PSMD9 PAPPA2
PSMD9 SLC4A4
PSMD9 ERAP1
PSMD9 XPC
HNRNPD USP3
HNRNPD TMEM177
HNRNPD DHX30
NDUFS4 DCP1A
POLR2H TMEM126B
POLR2H NXT1
POLR2H TIMM23
POLR2H SAE1
POLR2H PTMA
POLR2H PYROXD1
POLR2H ATP13A3
ITSN1 HEG1
ISCA1 BTF3
ISCA1 ADO
ISCA1 SENP2
ISCA1 LARP1
SYK UBE2J1
SMC3 MED17
SMC3 MEMO1
SMC3 ZFP64
SMC3 ASNSD1
SMC3 SAE1
SMC3 BMPR1A
SMC3 ACTR3
SMC3 CAMSAP1
SMC3 SR140
SMC3 NOLC1
SMC3 SUMO1
SMC3 POLR3C
TUBA1C CORO1C
ABCF2 SPG21
ABCF2 MAPK14
MINK1 GPSM3
MINK1 SPRY1
NFKB1 SLC2A9
NFKB1 POLR3B
NFKB1 RNF216
NFKB1 MLH3
NFKB1 B2M
NFKB1 PRINS
NFKB1 SETD2
NFKB1 KIAA0776
SLC23A2 C8orf60
EMG1 SAE1
EMG1 PTBP1
SAPS1 C21orf7
SAPS1 CENPB
DIAPH1 RPS2
DIAPH1 LSM8
DIAPH1 CIT
DIAPH1 LARP1
DIAPH1 TUBA1B
DIAPH1 GHITM
DR1 MCFD2
ATP2A2 GTPBP1
ATP2A2 VDAC1
ATP2A2 HNRNPA3P1
ATP2A2 PSMA1
ATP2A2 METAP2
ATP2A2 UTP20
C10orf10 CFH
C10orf10 MMRN2
C10orf10 CDC42BPB
C10orf10 IGFBP7
C10orf10 THY1
C10orf10 RPS6KA2
C10orf10 LOC440871
PRPF4 PRDM10
PRPF4 SUPV3L1
COL6A2 EGFL7
COL6A2 DNM1
COL6A2 MAPK8IP3
COL6A2 ZCCHC24
COL6A2 QKI
COL6A2 AKR1C2
COL6A2 IGF1
TCF3 TUBB
PPAP2A ERG
SC4MOL PDSS1
SC4MOL PSG3
UBE2G1 TTC33
UBE2G1 STX17
UBE2G1 MFN2
RPS6 NXT1
RPS6 RPL13
RPS6 RPS3A
RPS6 DPAGT1
COMMD4 SARS2
COMMD4 CTNNA1
SNAP23 FAM45A
SNAP23 ZDHHC7
SNAP23 TGOLN2
SNAP23 UBXN4
SNAP23 NFKB1
SNAP23 UBE2G1
SART3 FXC1
SART3 YWHAQ
SART3 HNRNPA3
SART3 TNPO1
MYD88 MLH3
MYD88 RAB27A
MYD88 PRPS1
UBA3 RHEB
TSPAN6 HOXA9
IFRD2 SMAP1
IFRD2 TM9SF3
IFRD2 EIF3J
IFRD2 SCAP
IFRD2 LARP1
IFRD2 CASP10
DLD COX15
DLD API5
SH3GLB1 SSH1
SH3GLB1 ZMYM6
SH3GLB1 STX12
RAB5A RAB7A
RAB28 C8orf60
COL18A1 PDLIM2
COL18A1 ZNF423
COL18A1 HEG1
COL18A1 SPARC
COL18A1 PRKCDBP
GLRX3 HNRNPD
GLRX3 RNASEH1
GLRX3 MRPL48
GLRX3 C20orf24
GLRX3 VDAC2
GLRX3 IL33
GLRX3 POLR2H
TXN2 FBXO38
TXN2 ADPGK
TXN2 DPP8
TXN2 NDFIP1
TXN2 RUNX1T1
TXN2 HNRPDL
TXN2 MLL
TXN2 CYP2A6
TXN2 PPP2R5D
TXN2 C16orf35
TXN2 ZFAND5
TXN2 PI4K2A
ISCU SEC23A
NUMB TAOK3
NUMB OSBPL10
NUMB C17orf85
NUMB MOBKL1B
NUMB ROCK1
NUMB SEPT7
NUMB GLG1
NUMB C1orf144
HNRPDL LOC644617
HNRPDL CCNL1
HNRPDL KAT5
HNRPDL GTPBP3
HNRPDL TSTD2
HNRPDL TCTN3
HNRPDL MADD
HNRPDL ERAP1
PAIP1 TIMM23
CDC5L RPAP3
CDC5L CTBP1
CDC5L AQR
CDC5L RBM12
CDC5L HSP90AA1
CDC5L TRIM27
WHSC1 NIPA2
RALGDS C11orf68
RALGDS ARHGAP1
RALGDS PRKCSH
MDH2 UTP14A
MDH2 MRPL42
MDH2 METAP1
MDH2 DLAT
MDH2 LRPPRC
COPS7A C17orf85
COPS7A TBC1D9B
ABI1 ACTR3
TUBB NAB1
SYNCRIP PTMA
STAG2 MYO15B
PINK1 FAM69A
TRIO HYI
TRIO LMBR1L
ESD SLC35C1
ESD LPCAT4
ESD MICAL2
ESD EIF1
CALCOCO1 RAB3IL1
CALCOCO1 KLHDC3
CALCOCO1 ABCA2
CALCOCO1 VPS13D
CALCOCO1 ARID1A
CALCOCO1 PML
CALCOCO1 ABHD14A
ANAPC13 ACTG1
ANAPC13 MFF
ANAPC13 RNF7
ANAPC13 BAT3
SEPT8 C7orf25
SEPT8 ATP6V0E1
SEPT8 AP2A2
SEPT8 ITGB1
SEPT8 PAPPA2
HNRNPH3 C2orf42
HNRNPH3 PPWD1
EIF3J FASTKD5
EIF3J CDKN2AIP
EIF3J NOP2
PECAM1 IGHG1
PECAM1 CFH
PECAM1 MYO1F
UBC YTHDC1
TUBB2C RNASEH1
TUBB2C SAE1
TUBB2C TUBA1C
KPNB1 C1orf174
UROD TTC28
NDUFA9 BZW2
NDUFA9 SUCLG2
CIAPIN1 TSSC1
CIAPIN1 PMPCA
ERP44 GMEB2
ERP44 ERG
ERP44 YIPF5
ERP44 OR2S2
ERP44 ADPGK
ERP44 SLCO1C1
ERP44 RNF216
ERP44 TNK1
ERP44 TPT1
ERP44 MFN2
ERP44 SNHG3
ERP44 MOBKL1B
ERP44 RPL18
ERP44 SFRS2B
ERP44 ACTR3
ERP44 STX7
ERP44 EIF1
ERP44 PPP2R5D
ERP44 SIP1
ERP44 C16orf35
ERP44 PSG9
ERP44 SEPT8
STAU1 ARFGEF2
BECN1 TRIM44
SEPHS1 ZNF576
SEPHS1 MEMO1
SEPHS1 TUBB
ILF3 MDH2
CYFIP1 STX18
CYFIP1 HMG20A
CYFIP1 AQR
CYFIP1 LARP1
NXF1 PMS2L1
NXF1 NDUFB8
NXF1 HNRPDL
CYCS PDSS1
RPS28 RPS9
DDX18 RBMX
DDX18 NIP7
DDX18 KIAA0406
DDX18 NUP160
DDX18 ILF3
DDX18 PTBP1
PAK2 GOLPH3
PAK2 UBQLN2
PAK2 UBE2G1
PPP2R4 NXPH3
ATN1 LOC100130100
ATN1 ELN
ATN1 C10orf10
CTNND1 MLH3
ESYT1 ADD1
CANX RPAP3
CANX ARFIP1
CANX HSPA8
CANX CDC5L
ADH5 HMG20A
VDAC3 FTSJ2
GORASP2 RP3-377H14.5
GORASP2 FICD
GORASP2 TPT1
GORASP2 PCDHGA1
G3BP2 C17orf63
G3BP2 RBM7
G3BP2 PYROXD1
G3BP2 TMEM33
G3BP2 SFXN1
G3BP2 GNL3
G3BP2 PLAA
RPL23A DCP1A
ATXN10 MATR3
ATXN10 ACTR3
ATXN10 CAMSAP1
ATXN10 RAB7A
ATXN10 PSMD9
ATXN10 TXN2
ATXN10 ERP44
SUPT6H TBC1D10B
SUPT6H CDC37L1
SUPT6H DIMT1L
SUPT6H ABCC10
SUPT6H SCAPER
SUPT6H FAM119B
SUPT6H OPA1
SUPT6H ITGB1
SUPT6H PAFAH1B2
POLE3 PRPF40A
POLE3 GCN1L1
POLE3 CHEK2
POLE3 CDC5L
HINT1 DENR
HINT1 HSP90AA1
HINT1 LARP1
HINT1 METAP2
RPL23A ACTR3
PCTK1 NCKIPSD
PCTK1 TUBB
PTK2 VPS24
RAB8A C11orf57
RAB8A GAPVD1
RAB8A YTHDC1
HLA-C B2M
CHD3 MPRIP
PTRF CRISPLD2
PTRF CFH
PTRF MXRA8
PTRF GPR116
PTRF C10orf10
MRPL3 GTPBP1
MRPL3 ZNF576
MRPL3 C9orf40
MRPL3 MRPS18A
MRPL3 SMAP1
MRPL3 IFT57
MRPL3 HSP90AA1
MRPL3 ATP5C1
MRPL3 TAF4
MRPL3 PDCD11
MRPL3 DIAPH1
MRPL3 CYFIP1
MAP1LC3B C19orf10
MAP1LC3B KPNA3
MAP1LC3B ADD1
MAP1LC3B PRKCSH
MAP1LC3B C16orf42
MAP1LC3B NSMCE4A
MAP1LC3B POTEK
KLHDC3 PIK3R5
KLHDC3 TMEM214
KLHDC3 MAZ
KLHDC3 NCOA3
KLHDC3 TRIO
KLHDC3 MAP1LC3B
FSTL1 SYDE1
FSTL1 COL6A1
FSTL1 MXRA8
FSTL1 RFTN1
FSTL1 COL18A1
SNX3 FLJ00049
SNX3 ARPC2
SNX3 ASXL1
SNX3 EIF1
SNX3 SIGLEC6
SNX3 ZFAND5
SNX3 GART
TCP1 HSPA14
TCP1 CCDC51
TCP1 NOP2
TCP1 MARS
TCP1 VDAC1
TCP1 CEP57
TCP1 WHSC1
XPO1 ZNF576
XPO1 MEMO1
XPO1 HMG20A
XPO1 CPSF7
XPO1 PMS1
XPO1 EEF1A1
XPO1 BMPR1A
XPO1 ACTR3
XPO1 FAM175B
XPO1 ADO
XPO1 SR140
XPO1 CDC37
XPO1 METAP2
XPO1 SMC3
XPO1 SEPHS1
ANKHD1 NFKB1
HNRNPR SCLY
HNRNPR UXS1
HNRNPR DBR1
HNRNPR HMG20A
HNRNPR MAPKAP1
HNRNPR POLDIP2
HNRNPR B2M
HNRNPR FAM136A
HNRNPR BTF3
HNRNPR EEF1A1
HNRNPR SUB1
HNRNPR FAM175B
HNRNPR ADO
HNRNPR LARP1
HNRNPR UBXN4
HNRNPR ACTG1
HNRNPR NOLC1
HNRNPR MAPK14
HNRNPR RAB8A
TSC22D3 PDLIM2
TSC22D3 LHFP
TSC22D3 CFH
TSC22D3 SPARC
TSC22D3 PTGER3
ATIC TM9SF3
ATIC HOXA10
ATIC TAF4
ATIC PRKAR2A
ATIC DLG3
ATIC AQR
ATIC LARP1
ATIC VDAC1
ATIC CHEK2
NAP1L1 RPAP1
NAP1L1 ILF3
NAP1L1 EIF3J
NAP1L1 POM121
NAP1L1 LSM12
NAP1L1 GCN1L1
NAP1L1 LARP1
NAP1L1 METAP2
NAP1L1 ISCA1
C1S THY1
C1S MXRA8
C1S COL6A2
C1S PTRF
SUMO4 ISCA1
SUMO4 XPO1
ARPC3 DCP1A
CTDSP2 OAZ1
CTDSP2 C19orf29
CTDSP2 C16orf42
RAB1A UBAP1
RAB1A CCDC15
RAB1A PGPEP1
RAB1A DIABLO
RAB1A CUEDC2
RAB1A C20orf4
RAB1A CPSF7
RAB1A LOC339290
RAB1A UPK1B
RAB1A PRKCI
RAB1A CHUK
RAB1A ISCA1
RAB1A UBC
RAB1A RAB8A
ANAPC5 UBE2G1
RBM39 PBRM1
RBM39 POM121
RBM39 EGFR
RBM39 CDK10
DDX17 GLUL
DDX17 SF3B1
HNRNPUL1 NOP2
HNRNPUL1 NUP50
HNRNPUL1 RBM12
HNRNPUL1 GCN1L1
HNRNPUL1 NIPA2
HNRNPUL1 HSP90AA1
HNRNPUL1 METAP2
HNRNPUL1 HINT1
TKT HKDC1
TKT DNMBP
TKT SMAGP
EIF3E RPL7
RPL39 RPS20
RPL39 RPL13
PDLIM1 TMC7
PDLIM1 RPL13
PDLIM1 PDCD11
PDLIM1 BIN1
PDLIM1 PTS
RPN2 ITCH
HSPA8 LIPG
HSPA8 OXSM
HSPA8 MRPS2
HSPA8 PA2G4
HSPA8 HOXA10
HSPA8 RPIA
ARPC2 VRK3
ARPC2 ARHGAP1
ARPC2 PRKCSH
ARPC2 POTEK
PA2G4 C12orf48
PA2G4 TXN
SFRS3 ZFAND5
SFRS3 CCDC15
SFRS3 MAPKAP1
SFRS3 SETD2
SFRS3 SUB1
SFRS3 CIT
SFRS3 PDCD11
SFRS3 RPS3A
SFRS3 TNPO3
CS SPATA5L1
CS HNRNPA1L1
CS MINA
CS RSL1D1
CS HINT1
CS TCP1
CD164 LOC728643
CD164 RAB1A
CD24 CHCHD3
CD24 NDUFA9
RPS14 RPS7
XRCC5 NUP50
XRCC5 ARFIP1
XRCC5 CDC5L
XRCC5 PRDM10
XRCC5 GTPBP1
XRCC5 NSD1
XRCC5 SENP2
XRCC5 RHEB
XRCC5 PSMD14
XRCC5 GCN1L1
XRCC5 MAPK14
XRCC5 CYFIP1
XRCC5 RBM39
RAC1 MCTP2
RAC1 EI24
RAC1 GHITM
NACA TPI1
NACA ASXL1
HADHA PTPN11
HADHA TUBB
HADHA XPO1
VAT1 FAM65A
VAT1 TTC28
VAT1 EFEMP2
PCBP1 DCP1A
PCBP1 AGFG1
PCBP1 FAM53C
PCBP1 COPZ1
PCBP1 TPT1
PCBP1 XPO6
PCBP1 ACTR3
PCBP1 ASXL1
PCBP1 RAD17
PCBP1 SIGLEC6
PCBP1 ADSL
PCBP1 ERAP1
PCBP1 NFKB1
PDIA3 CDC5L
SPTAN1 CENPT
SPTAN1 TPM4
PDE3B UXS1
PDE3B EGFR
ABCC9 DCHS1
S100A11 PMEPA1
S1PR2 IGHG1
KRTAP5-8 TBC1D2B
OR10H3 BICC1
OR10H3 SLC12A9
OR10H3 CARM1
OR10H3 OPA1
OR10H3 SLC1A7
OR10H3 XPC
OR10H3 COMMD4
DRD5 TCP10L
DRD5 FSCN3
DRD5 LOC93432
DRD5 SLC11A1
DRD5 WWP2
CLDN6 CCRN4L
CLDN6 RUNX1T1
CLDN6 ALPPL2
CLDN6 PAPPA2
CLDN6 CASP9
CLDN6 SLC4A4
CLDN6 ERP44
ABCC9 NSUN7
ABCC9 ENTPD7
ABCC9 FAM175B
ABCC9 HNRNPR
IFNA16 NPY2R
BAZ1B TRAPPC2
IGF1R NIPA2
CIAPIN1 PTBP1
SUPT6H PIK3R5
SUPT6H ISCU
CTNND1 GMEB2
CTNND1 RAB7A
CTNND1 EIF1
CTNND1 ERAP1
CTNND1 PTS
CTNND1 TXN2
CD164 TMEM9B
TBPL1 CORO1C
TBPL1 MCTP2
TBPL1 RNASEH2B
TBPL1 TXNL4B
TBPL1 STX18
TBPL1 NCKIPSD
TBPL1 SMAP1
TBPL1 MAPKAP1
TBPL1 RRP1B
TBPL1 CIT
TBPL1 RPS3A
TBPL1 TCTN3
TBPL1 BIN1
TBPL1 HNRNPR
PDE1A PCDH7
CAPZA1 UBE2G1
CAPZA1 SNAP23
MAPK1 B4GALT2
PRY XPC
TRAF3 RNPEPL1
TRAF3 PLCL2
TRAF3 MPRIP
TRAF3 LRCH3
TRAF3 MAN1C1
TRAF3 FKBP1A
TRAF3 TBC1D2B
SF1 C12orf41
SF1 OGFOD1
SF1 MED14
SF1 SETD2
SF1 MATR3
SF1 KAT5
SF1 OPA1
SF1 HNRNPA3
SF1 SIGLEC6
BMP10 MED15
BMP10 CTNNA1
BMP10 SPTAN1
BMP10 ADO
BMP10 WWP2
EI24 POLE3
DAZ2 SLC28A3
DAZ2 TXNL4B
DAZ2 MYL4
DAZ2 SETD2
DAZ2 BTF3
DAZ2 ADO
DAZ2 ASXL1
DAZ2 SIGLEC6
DAZ2 TRIM10
DAZ2 PSG9
DAZ2 PCBP1
TGDS SLC12A9
TGDS SLC35C1
TGDS OPA1
PSG4 EIF4B
PSG4 ATP6V1D
DDX11 RRP1B
DDX21 PYROXD1
DDX21 SEMA4G
DDX21 NIP7
DDX21 WDR12
DDX21 REXO2
DDX21 UBP1
DDX21 LOC728643
DDX21 SET
DDX21 LSM12
DDX21 NIPA2
DDX21 NOLC1
DDX21 SMC3
DDX21 EMG1
DDX21 GLRX3
DDX11 STYXL1
DDX11 ZNF816A
DDX11 MLH3
DDX11 SETDB1
DDX11 POM121
DDX11 PRPS1
DDX11 UBE2G1
DDX11 ANAPC5
CPVL RFTN1
GAST RBM12B
GAST SOX15
PTGIS VGLL3
PTGIS IGKV1OR15-118
PTGIS IGL@
PTGIS AKR1C1
PTGIS IGKV4-1
PTGIS PCSK5
PTGIS CACNA1C
SEMA4F PI4KB
FKSG49 HNRNPC
FKSG49 KLHL18
FKSG49 FAM175B
FKSG49 TCTN3
IMAA SSH3
IMAA PICALM
IMAA BMP10
AVPR2 CHST4
URM1 ARPC4
AP2S1 PNN
HERC4 BCL2L13
HERC4 HERC2
HERC4 ZNF816A
CEACAM3 CCRN4L
CEACAM3 BICC1
CEACAM3 TAC3
CEACAM3 C11orf20
CEACAM3 U2AF2
CEACAM3 TPCN1
CEACAM3 NTRK3
CEACAM3 HTR3A
CEACAM3 ABCC10
CEACAM3 MYH15
CEACAM3 HNRPDL
CEACAM3 COMMD4
CEACAM3 ERP44
CEACAM3 CLDN6
CASP2 ADCK2
CASP2 ADI1
CASP2 PTBP1
CASP2 MFSD9
CASP2 RBM12
CASP2 HSP90AA1
CASP2 HSDL2
GRM6 UXS1
GRM6 ASH1L
GRM6 PTCRA
ADD1 CCPG1
ADD1 C10orf88
ADD1 C15orf24
ADD1 SEPT7
ADD1 RECQL
ADD1 DNAJC13
HCK CD74
ACRV1 TMEM176B
ACRV1 RDH11
ACRV1 LOC93432
ACRV1 FLJ00049
ACRV1 ALPPL2
ACRV1 PBX2
ACRV1 SCAPER
ACRV1 TBXA2R
ACRV1 RIMS3
ACRV1 PML
DPT LHFP
DPT LOC100130100
DPT IGHG1
DPT C10orf10
SKP1 SFRS12
ACRV1 SIP1
ACRV1 PSG9
ACRV1 TCP10L
ACRV1 SLC12A6
ACRV1 SARS2
ACRV1 NKIRAS2
ACRV1 ZSWIM1
ACRV1 NTRK3
ACRV1 MYL4
ACRV1 ADD1
ACRV1 AP2A2
ACRV1 SLC11A1
ACRV1 ELK1
ACRV1 COMMD4
ACRV1 ERP44
ACRV1 CLDN6
GATA2 SSH1
GATA2 C8orf60
GATA2 PORCN
GATA2 SCAMP2
GATA2 CHD9
RBM39 AIPL1
RBM39 DDRGK1
RBM39 HMG20A
RBM39 KLHL18
RBM39 YTHDC1
RBM39 PDCD11
RBM39 SFRS3
RFPL3 TRPC6
MAEA PRDM10
MAEA MAK10
MAEA LARP4
MAEA GCOM1
MAEA HNRNPA3
MAEA HSP90AA1
MAEA SMC3
MAEA XRCC5
CHRNB3 ALS2CL
CHRNB3 CCRN4L
CHRNB3 ADAMTSL4
CHRNB3 TAC3
CHRNB3 SLC2A9
CHRNB3 HTR3A
CHRNB3 SNHG3
CHRNB3 PCDHGA1
CHRNB3 CYP2A6
CHRNB3 SLC4A4
CHRNB3 ERP44
AVP SOX2
GORASP2 OGFOD1
GORASP2 FAM53C
GORASP2 RUNX1T1
GORASP2 MATR3
GORASP2 GTPBP3
GORASP2 NIPBL
GORASP2 SGPL1
GORASP2 PPP2R5D
GORASP2 SIGLEC6
GORASP2 ADSL
GORASP2 PTS
GORASP2 TXN2
GORASP2 SNX3
CYP2R1 TRAPPC2L
CYP2R1 NSMCE4A
RBPJ SUMO4
RBPJ RAB1A
CYLC2 SCLY
KIAA1539 CALCOCO1
LAX1 FAM46C
LAX1 PVRIG
LAX1 ZMYM6
LAX1 ACVRL1
LAX1 IL16
PSG9 RQCD1
PSG9 FKSG49
KRT38 SLC2A9
KRT38 KCNJ15
KRT38 PSG9
TBX10 OR2S2
TBX10 TCF20
INHBC ADAMTS12
INHBC SLC2A9
INHBC MUS81
INHBC ERBB3
INHBC OR7E24
INHBC SETD2
INHBC BTF3
INHBC TPT1
INHBC RPS14
INHBC PIN4
INHBC EEF1A1
INHBC ZFC3H1
INHBC YTHDC1
INHBC TCTN3
INHBC ACTG1
INHBC ZKSCAN3
CRYBB3 GFRA4
TBX6 CCRN4L
TBX6 AGFG1
TBX6 RUNX1T1
TBX6 PCDHGA1
TBX6 ERP44
TBX6 CHRNB3
BEST1 RAB3IL1
BEST1 TRAF3
PDIA6 MEMO1
PDIA6 POM121
MAP2K3 SERPINB6
ADAM21 TAC3
ADAM21 MYL4
ADAM21 SCAPER
ADAM21 SLC4A4
ADAM21 CHRNB3
DR1 KPNA1
TNFRSF1A RNF216
TFCP2 AQR
TFCP2 WAPAL
TFCP2 MRPS27
TFCP2 CASP2
BCS1L LIMD1
BCS1L DOPEY1
BCS1L POM121
BCS1L PRPS1
CYP1A2 NXPH3
CYP1A2 TBC1D2B
CYP1A2 ADO
TMPRSS11D CLEC4E
BMP1 SFXN3
ZMYM3 ASH1L
ZMYM3 GTPBP3
ZMYM3 RRP1B
ZMYM3 SIP1
ZMYM3 CYLC2
TBXA2R GRM7
MSL3 GTDC1
MSL3 GLT25D1
NFKB2 RNPEPL1
NFKB2 BTAF1
ST7 HNRNPUL2
ST7 ELP3
ST7 SLC12A6
ST7 FAM48A
ST7 PXMP4
ST7 KCNMB4
ST7 GLT25D1
ST7 RBM26
ST7 RNPEPL1
ST7 PMS2L1
ST7 NTRK3
ST7 LYPLA2P1
ST7 CACNA1A
ST7 CALR
ST7 SLC36A1
ST7 ZC3HAV1
ST7 PIK3CD
ST7 DGUOK
BDKRB1 ADAM19
ATP5G3 SAE1
ATP5G3 TPI1
ATP5G3 CIAPIN1
TCP10 MYH15
MEIS2 TNS1
GAL CUEDC2
GAL CDR2
NFATC3 SMC3
SLC22A14 CACNA1A
SLC22A14 ST7
ALG3 TPRKB
ALG3 SMURF1
ALG3 CDR2
ZNF137 ZNF665
BRS3 RUNX1T1
BRS3 MYL4
BRS3 SNHG3
BRS3 STAT5B
BRS3 AP2A2
BRS3 MLL
BRS3 PLCB2
BRS3 GART
BRS3 ERAP1
ERCC6 C14orf162
ERCC6 ELSPBP1
ERCC6 LIMD1
ERCC6 PUM2
ERCC6 GTPBP3
ERCC6 KLHL18
ERCC6 BCS1L
KIAA1012 SON
KIAA1012 WNK1
RPL23AP32 SCAPER
CD209 FSTL1
KDELR3 MPRIP
CALM2 ADPGK
CALM2 DEDD
CALM2 ARPC4
CALM2 GORASP2
PTPRC GIMAP4
ROD1 HKDC1
ROD1 ZDHHC3
ROD1 SLC35D2
ROD1 RPIA
ART4 CCRN4L
ART4 TAC3
ART4 SOX15
ART4 GGA3
ART4 CEACAM3
TNIP1 TNIP2
TNIP1 ARPC3
ISLR FOSL2
ISLR MXRA8
ISLR HEG1
ISLR SPARC
ISLR C1R
ISLR IGHG1
ISLR AKR1C2
ISLR ATN1
ISLR PTGIS
JAK3 OR2S2
JAK3 MYL4
JAK3 MET
JAK3 DOPEY1
JAK3 APAF1
JAK3 IFNA17
JAK3 CYP2A6
JAK3 PRDX3
JAK3 C7orf44
JAK3 IFNA16
JAK3 TBX10
CASP7 HSPA8
CASP7 TCF7L2
LETMD1 MYO15B
LETMD1 ZDHHC7
LETMD1 RABGGTB
H2AFY C11orf57
H2AFY PTBP1
H2AFY HNRNPC
H2AFY ACTR3
H2AFY LSM12
H2AFY RBM12
H2AFY HINT1
NTRK2 CCRN4L
NTRK2 TAC3
NTRK2 HTR3A
NTRK2 PCDHGA1
NTRK2 GGA3
ALPI CRYBB3
PFDN5 AP2S1
ZNF223 NUMB
MMP23B LOC100130100
MMP23B DNM1
MMP23B IGFBP7
MMP23B MAPK8IP3
MMP23B IGHG1
MMP23B DPT
PIK3R2 PDE10A
ACO1 SCLY
ST13 GTPBP1
TNFRSF11A PKP2
GLI2 C1QTNF1
CCR2 DENND1C
NFRKB RP3-377H14.5
NFRKB LSM14A
NFRKB SLC24A6
NFRKB C20orf4
NFRKB MYL4
NFRKB ATP6V1D
NFRKB LPCAT3
NFRKB MLL
NFRKB ZKSCAN3
NFRKB SIP1
NFRKB ZFAND5
NFRKB PTS
NFRKB NFKB1
NFRKB ERP44
NFRKB SF1
NFRKB DAZ2
NFRKB GORASP2
KLF12 ADAM19
KLF12 SNX27
KLF12 CCRN4L
KLF12 SLC12A9
KLF12 FAM53C
KLF12 MYL4
KLF12 GTPBP3
KLF12 MET
KLF12 ACTR3
KLF12 STAT5B
KLF12 OPA1
KLF12 TCTN3
KLF12 MLL
KLF12 RAB7A
KLF12 PAPPA2
KLF12 C16orf35
KLF12 ATXN10
KLF12 GORASP2
MED20 SF3B1
UPF3A CDC16
CH25H TNS1
CH25H GLI2
GLE1 POLE3
GLE1 XRCC5
GLE1 CASP2
CFHR2 SPSB1
CFHR2 RNF216
CFHR2 KIAA0467
CFHR2 DENND3
CFHR2 PTGER3
CFHR2 CCR2
CLDN11 CREM
SLK RAB1A
STARD8 RAB3IL1
CGGBP1 ASH1L
CGGBP1 KCTD20
CGGBP1 TCTN3
CGGBP1 TBPL1
HYAL2 RNF123
HYAL2 CHST4
HYAL2 DPF3
HYAL2 ARAP3
HYAL2 TNIP2
HYAL2 SPCS1
HYAL2 PI4K2A
HYAL2 ACRV1
HYAL2 CLDN11
MAP3K7 ABI1
MAP3K7 SEPHS1
FAM36A CPSF7
FAM36A TPT1
FAM36A ACTR3
RNF40 MFF
RNF40 SMARCB1
RNF40 ANAPC13
CTF1 ERG
SEMA3A LAMC2
POU2F1 YWHAQ
DNAJC4 SLC1A7
DNAJC4 PAFAH1B2
KCNA5 IGL@
LPAR2 PICALM
LPAR2 OBFC2B
LPAR2 KLHDC3
SYNGR4 ADAM19
SYNGR4 BICC1
SYNGR4 RNF216
SYNGR4 NKIRAS2
SYNGR4 TSEN34
SYNGR4 AGFG1
SYNGR4 TCF20
SYNGR4 SNX13
SYNGR4 MET
SYNGR4 C16orf35
SYNGR4 PRDX3
SYNGR4 ATXN10
SYNGR4 SNX3
SYNGR4 ACRV1
SYNGR4 JAK3
TEK MCTP1
TEK IGHG1
KDM5D LOC652493
HPR MOXD1
GPR176 SLC12A8
GPR176 AKT3
GPR176 KCNMB4
GPR176 ARHGEF15
GPR176 ARHGAP1
GPR176 C19orf29
GPR176 POTEK
GPR176 SLC11A1
GPR176 GATA2
GPR176 SLC22A14
AQP2 ADAM19
AQP2 C8orf60
AQP2 TMEM176A
AQP2 TPCN1
AQP2 CBARA1
AQP2 ATP6V0E1
AQP2 SFRS2B
AQP2 TBC1D9B
TFE3 PIP5K1C
TFE3 TNFRSF1A
GLI1 HPR
EIF4H THYN1
EIF4H PRPS1
EIF4H STAG2
EIF4H ANAPC5
EIF4H CD164
IL18R1 COL11A2
RPGRIP1 C7orf25
RPGRIP1 MOBKL1B
RPGRIP1 SEPT7
RPGRIP1 HNRPDL
RPGRIP1 GLG1
RPGRIP1 CYP2A6
RPGRIP1 PRDX3
RPGRIP1 RAB2A
RPGRIP1 PZP
MED22 KIAA0947
AP3D1 TMEM176B
AP3D1 MYH14
AP3D1 SMURF1
AP3D1 GGA3
AP3D1 RIPK1
CNR2 ADPGK
CNR2 GABRQ
CNR2 BICC1
CNR2 SLC28A3
CNR2 SLC35C1
CNR2 TNK1
CNR2 SCAPER
CNR2 SNHG3
CNR2 ARPC2
CNR2 UBE2N
CNR2 GIGYF2
CNR2 MLL
CNR2 ITGB1
CNR2 ARPC4
CNR2 COMMD4
CNR2 ATXN10
CNR2 SNX3
CNR2 CHRNB3
CNR2 SRRM2
LY96 HEG1
EFEMP2 ADAMTS1
EFEMP2 ZFPM2
EFEMP2 FOSL2
EFEMP2 FAM65A
EFEMP2 CDC42BPB
EFEMP2 MAPK8IP3
EFEMP2 GPR116
EFEMP2 PTGER3
PTP4A3 PORCN
PTP4A3 PML
ZNF702P FAM45A
ZNF702P FAM175B
SIGLEC6 PMS1
SIGLEC6 RQCD1
SIGLEC6 TRIM10
LDB2 CPZ
LDB2 IGF1
KIAA0125 FCRL2
KIAA0125 CFHR2
MT1H MT1M
EPYC EGFL7
EPYC CCL2
EPYC MAPK8IP3
EPYC RARRES2
EPYC ATN1
EPYC DPT
F2RL1 EPB41L4B
MYBPC2 CCKBR
PDE3A EXPH5
SOCS3 GPSM3
SOCS3 ARHGDIA
SOCS3 MMRN2
SOCS3 CDC42BPB
SOCS3 ERG
SOCS3 AKR1C2
SOCS3 C10orf10
COX6A2 ALS2CL
COX6A2 RP3-377H14.5
COX6A2 TMC7
COX6A2 MLL
PDK3 PRMT3
CALCRL MCTP1
CALCRL CD248
CALCRL MCAM
OPHN1 FAM45A
OPHN1 DNAJA4
OPHN1 PGPEP1
OPHN1 MAPKAP1
OPHN1 TMSB4X
OPHN1 KLHL18
OPHN1 TCTN3
OPHN1 TBPL1
OPHN1 CLEC4M
OPHN1 RBM39
GUCY2C POF1B
LECT1 U2AF2
LECT1 CYP2A6
LECT1 ACRV1
CTRC C20orf4
CTRC EXPH5
CTRC RQCD1
CLTB MINK1
TAL1 C11orf24
TAL1 MAN1C1
TAL1 PCBP4
ADCYAP1 KCNMB4
ADCYAP1 C11orf24
ADCYAP1 CCDC92
ADCYAP1 SPPL2B
ADCYAP1 MYO9B
ADCYAP1 KLHDC3
ADCYAP1 ARID1A
ADCYAP1 SLC11A1
ADCYAP1 HTR2A
CCDC9 ACTG1
CCDC9 ZNF434
CCDC9 C15orf29
CCDC9 MUS81
CCDC9 CUEDC2
CCDC9 PMS2L3
CCDC9 YWHAQ
CCDC9 ASXL1
CCDC9 NRG1
CPN1 GGCX
YAF2 COPZ1
LIG4 ARHGAP1
LIG4 ST7
ZNF507 KLF6
ZNF507 CPN1
CPA2 SNX27
CPA2 ZNF665
CPA2 TAC3
CPA2 SLC24A6
CPA2 THAP7
CPA2 PGLS
CPA2 SLC12A7
CPA2 TNK1
CPA2 ALPPL2
CPA2 SNX13
CPA2 GTPBP3
CPA2 ZC3H4
CPA2 TSTD2
CPA2 LIMS1
CPA2 CARM1
CPA2 ZNF384
CPA2 TCTN3
CPA2 AP2A2
CPA2 MTAP
CPA2 NFKB1
CPA2 HNRPDL
CPA2 OR10H3
CPA2 BCS1L
SELE ADAMTS1
SELE MMRN2
SELE LOC100130100
SELE IGFBP7
SELE AKR1C2
SELE MMP23B
CLC FCRL2
CLC EML3
MEOX2 ODZ4
MEOX2 PTGDS
MEOX2 ITGA7
PTGIR C10orf10
MPP3 ADO
CRKL DCP1A
CRKL ATP6V1D
CRKL SFRS2B
CRKL EXPH5
CRKL RPL13
CRKL ACTG1
CRKL KRTAP5-8
BMP6 CFHR2
PPP6C MRPL44
PPP6C MMADHC
CNBP LOC644096
CNBP OGFOD1
CNBP DCP1A
CNBP MUS81
CNBP AGFG1
CNBP FAM53C
CNBP PIAS1
CNBP GTPBP3
CNBP PIK3C2A
CNBP KIAA0776
CNBP OPA1
CNBP EIF1
CNBP IBTK
CNBP PAIP1
CNBP ADSL
CNBP ATP2C1
CNBP PRKCI
CNBP ATXN10
CNBP XPO1
CNBP CTNND1
CD27 KLRB1
SCML2 SLC35C1
SCML2 CARM1
SCML2 ESD
MAGI1 DNAJA4
MOCS3 TAF4
MCC DPF3
ECM2 MDFIC
ZNF35 TAS2R16
ZNF35 RIN3
ZNF35 SNX13
ZNF35 C6orf162
FUSIP1 PRMT3
HFE LOC644617
HFE GIGYF2
HFE RAB7A
HFE GGA3
HFE ERAP1
HFE HNRPDL
SELP RASGRP2
USP5 LSM14A
USP5 DNAJA4
USP5 LUC7L2
USP5 AIPL1
USP5 LIMD1
USP5 REV1
USP5 IFT122
USP5 TRRAP
USP5 DDX11
USP5 MED12
USP5 SF3B1
USP5 SIGLEC6
USP5 DAZ2
USP5 OPHN1
GPR64 SOX2
GPR64 WNT7A
SFTPC NCAM1
ZNF264 NFYB
PTH1R DIMT1L
PTH1R PYHIN1
PTH1R PI4K2A
PTH1R ITGB1
OMD SPARC
OMD CDH11
KRT1 KRT33A
KRT1 KRT31
PRKD1 CRISPLD2
PRKD1 SYDE1
PRKD1 FLNA
PRKD1 ANGPTL2
PRKD1 MCAM
PRKD1 ZEB1
PRKD1 PTGER3
PRKD1 NDN
PRKD1 RARRES2
LY86 CCR2
NGFR CCL19
ZNF197 TAS2R16
ZNF197 TCF20
CPA4 C14orf162
CPA4 ZKSCAN3
HMGCS1 ROD1
RAMP2 IGL@
RAMP2 IGKV4-1
RAMP2 PCSK5
RAMP2 COL6A2
RAMP2 MMP23B
CYP3A5 GRM8
CYP3A5 NOX1
DDX18 RSL1D1
DDX18 SC4MOL
DUS4L SIRT5
DUS4L MINA
DUS4L TAF4
DUS4L RBM12
DUS4L DCLRE1A
DUS4L RFC1
ADAM17 FNBP4
OSMR ELK3
OSMR SYDE1
OSMR MCAM
OSMR PRKD1
TRPM2 MRPL2
TRPM2 ALG3
DLEU1 ZDHHC6
FLAD1 PIGC
CTSG ITSN1
CEP110 PRPS1
CEP110 MYD88
CEP110 JAK3
SH3GL3 ERG
SH3GL3 C17orf85
SH3GL3 C12orf4
SH3GL3 IFT122
SH3GL3 MFN2
SH3GL3 RIPK1
SH3GL3 PRPS1
SH3GL3 JAK3
SH3GL3 AQP2
SH3GL3 CPA2
ZDHHC24 RBM12B
ZDHHC24 RPL10
CDA LOC652493
CDA PCDHGC3
CDA C10orf10
CDA KDM5D
CDA CYP4F3
CDA RAMP2
HOXB5 RBM7
HOXB5 NOP2
HOXB5 EIF4E2
VGF RNF216
VGF MYL4
VGF PRINS
VGF KCTD20
VGF KIAA0776
VGF PSG9
VGF NFRKB
VGF SYNGR4
VGF USP5
GGT5 LZTS1
GGT5 CCL2
GGT5 LOC440871
GGT5 DPT
GGT5 ISLR
GGT5 MEOX2
HRH1 DCP1A
HRH1 SMAD3
HRH1 ZDHHC6
HRH1 C20orf4
HRH1 MAPKAP1
HRH1 ATP6V1D
HRH1 PDCD11
HRH1 TUBB
HRH1 SF3B1
HRH1 EIF3K
HRH1 BIN1
HRH1 NFRKB
ROR2 COL5A2
ROR2 SYDE1
ROR2 VEGFC
BMP1 COL3A1
BMP1 PDE6G
RPP38 SMC3
BRE SNX13
TAGLN TGFB1I1
DNAJC8 C1orf144
CR2 CCL19
GSPT2 RPL26L1
RUNX1T1 SGCD
RUNX1T1 NDN
ARHGEF15 PDE6G
ARHGEF15 MINK1
ARHGEF15 CD6
VIL1 SGK2
VIL1 C1QTNF3
VIL1 TKT
CRLF3 HNRNPUL2
CRLF3 ATP6V0A1
CRLF3 CFLAR
CRLF3 MSL3
HPCAL1 MINK1
CD3E SSH1
CD3E NOD1
CD3E MINK1
CD3E TBC1D2B
CD3E KIAA1539
CD3E SMARCD1
CD3E ADCYAP1
MAP3K12 TTC28
AAK1 C8orf60
AAK1 COL11A2
ITGBL1 DCN
GPR183 CD69
STK4 MYL4
STK4 XPC
SMAD3 MAGI1
CHEK1 TFCP2L1
CHEK1 HMGCS1
FXYD1 PDGFD
FXYD1 GPR116
ACHE IGHG1
ACHE ARL17P1
HOXB6 INHBC
MN1 CRISPLD2
MN1 PDLIM2
MN1 IGKV1OR15-118
MN1 IGL@
MN1 IGFBP7
MN1 CFH
MN1 POU2F2
MN1 CACNA1C
MN1 PTGER3
MN1 MAPK12
ACVR2A DIMT1L
ACVR2A FAM119B
ACVR2A CALM2
HNF1B RNF43
HNF1B PLEK2
HNF1B CYCS
HNF1B VIL1
FBXO46 G3BP2
HNRNPA2B1 DENR
HNRNPA2B1 HSPA14
HNRNPA2B1 UTP6
HNRNPA2B1 CHORDC1
HNRNPA2B1 LOC728344
HNRNPA2B1 SFRS7
HNRNPA2B1 NUDT21
HNRNPA2B1 HSPA5
HNRNPA2B1 CASP2
HNRNPA2B1 DCLRE1A
HNRNPA2B1 EMG1
HNRNPA2B1 TFRC
HNRNPA2B1 SLBP
ZBTB39 HNRNPD
NOTCH4 SYDE1
NOTCH4 CLN5
NOTCH4 MXD4
NOTCH4 BMP1
NOTCH4 ARHGEF15
FCN1 CDC42BPB
FCN1 THY1
FCN1 GPR116
FCN1 MCAM
FCN1 PCDH7
FCN1 COL18A1
FCN1 PTGIR
PDGFRL EVC
PDGFRL ASPN
ACAP1 IGKC
RIN1 HYI
RIN1 PML
PLD1 TMC7
PLD1 RPL29P6
PLD1 XPO6
PLD1 LPCAT4
PLD1 STK24
PLD1 HRH1
RP2 TRAPPC10
PLS1 ATP10B
FANCC PRDM10
FANCC NCKIPSD
FANCC RHEB
FANCC RRP1B
FANCC CIT
FANCC CAMSAP1
FANCC PDCD11
FANCC TCTN3
FANCC SMC3
FANCC PCTK1
ERCC8 POLR3B
ERCC8 TTC33
CLCN4 AIPL1
CLCN4 EEF1A1
CLCN4 PDCD11
CLCN4 TCTN3
NUFIP1 CCDC51
NUFIP1 OR2S2
NUFIP1 BICC1
NUFIP1 SLC2A9
NUFIP1 RUNX1T1
NUFIP1 IFT122
NUFIP1 MYL4
NUFIP1 ERP44
NUFIP1 ACRV1
NUFIP1 BRS3
FPR1 PCDH7
GFPT2 AKR1C1
GFPT2 GPX3
GFPT2 WHAMML2
GFPT2 MXRA8
GFPT2 LST1
GFPT2 CYR61
GFPT2 TSC22D3
GFPT2 SELE
PIGF YIPF6
PIGF C10orf119
XRCC4 SLC12A7
ARHGAP26 KIAA0746
CD79A RHOQ
CD79A SEPT6
CD79A MOXD1
CD79A S1PR2
CD79A CD27
CD79A FCN1
PSPH SPAG1
CFTR DDC
IKZF1 FKBP15
LSM6 TFB1M
LSM6 GOLT1B
LSM6 ANXA2P3
LSM6 UTP20
CTDP1 SSH1
CTDP1 RAB3IL1
CTDP1 MPRIP
FOXN3 TAS2R16
FOXN3 KLHL3
FOXN3 GABRQ
FOXN3 SLC2A9
FOXN3 LIMD1
FOXN3 THYN1
FOXN3 UBE2J1
FOXN3 MLH3
FOXN3 MUC8
FOXN3 C6orf162
FOXN3 SFRS2B
FOXN3 MLL
FOXN3 PAPPA2
FOXN3 SIP1
FOXN3 PSG9
FOXN3 BRS3
FOXN3 CNR2
FOXN3 CPA2
FOXN3 SH3GL3
NKRF WDR3
NKRF TCF7L2
ITGB4 PMEPA1
ITGB4 PICALM
ITGB4 LRP5
TAOK2 MAN1C1
TAOK2 FKBP1A
CLOCK IFT122
CLOCK MFN2
CLOCK DNAJC4
CLOCK IFNA17
CLOCK TBXA2R
CLOCK AQP2
GJB1 GUCY2C
SSPN VGLL3
SSPN CFH
SSPN HEG1
SSPN C1R
SSPN RARRES2
SSPN C1S
SSPN GFPT2
MTAP EIF3J
MTAP DDX18
MTAP HNRNPA2B1
SRPX EHD2
SRPX CHRDL1
SASH3 DENND1C
SASH3 PVRIG
SASH3 SEPT6
SASH3 KIAA0125
SASH3 CCR7
SASH3 CD27
SASH3 LY86
MLLT3 RACGAP1
IL10RA GLYR1
IL10RA TRBC1
TRIM3 ABCA2
EEF1E1 RSL24D1
EEF1E1 TNFSF11
EEF1E1 CD3EAP
GJA4 GPX3
GJA4 COL6A2
GJA4 LDB2
ATG4B C7orf25
ATG4B TSEN34
ATG4B RUNX1T1
ATG4B OPA1
AOC3 COL14A1
PLK4 CHEK1
MSLN PLSCR3
MSLN IGL@
MSLN IGKV4-1
MSLN SPON1
MSLN RAMP2
MSLN GFPT2
B3GNT3 FUT4
ENPEP PDGFRA
POLA1 DLST
POLA1 API5
BMPR1A LOC644096
BMPR1A FAM45A
BMPR1A DNAJA4
BMPR1A YIF1B
BMPR1A TAC3
BMPR1A TXNL4B
BMPR1A SLC24A6
BMPR1A RNF216
BMPR1A C20orf4
BMPR1A UBB
BMPR1A ESD
BMPR1A ARPC2
BMPR1A PCDHGA1
BMPR1A ZKSCAN3
BMPR1A SLC1A7
BMPR1A PCBP1
BMPR1A DAZ2
BMPR1A USP5
BMPR1A FOXN3
ZW10 SNX27
ZW10 ACTR5
ZW10 SLC24A6
ZW10 SLC35C1
ZW10 AGFG1
ZW10 UBE2NL
ZW10 TPT1
ZW10 PRINS
ZW10 AP2A2
ZW10 DCBLD2
ZW10 CSTF2T
ZW10 UBE2N
ZW10 EIF1
ZW10 MTAP
ZW10 SLC4A4
ZW10 TRIM10
ZW10 ZFAND5
ZW10 ERAP1
ZW10 PSMD9
ZW10 NFKB1
ZW10 ATXN10
ZW10 SNX3
ZW10 PCBP1
ZW10 SYNGR4
ZW10 CPA2
ZW10 STK4
DHRS12 SIRT2
DHRS12 LMBR1L
DHRS12 DNAJC4
DHRS12 NF1
DHRS12 PTP4A3
DHRS12 NUMB
DHRS12 PSG6
DHRS12 GATA2
ZBED4 TMEM97
SMAD7 GRAMD4
IFNAR2 CFHR2
FEN1 MAPKAPK5
FEN1 NOLC1
FEN1 BLM
ARHGEF5 NUP205
GNAO1 HNRNPUL2
GNAO1 TCP10L
GNAO1 C10orf88
GNAO1 CAMK1G
GNAO1 ARHGAP1
GNAO1 RNASEH2B
GNAO1 NF1
GNAO1 ERAP1
GNAO1 ELK1
GNAO1 CEACAM3
GNAO1 AQP2
USP6NL SC4MOL
PICK1 SIGLEC6
IARS NPM1
IARS MKKS
IARS PTGES2
IARS SNX5
IARS NUDT21
IARS DCLRE1A
IARS CS
IARS SLBP
CENPC1 HNRPDL
PANX1 MYH9
PANX1 PML
NFE2L3 CAPN10
RAPGEF5 PYHIN1
RAPGEF5 MLL
RAPGEF5 PCDHGA1
RAPGEF5 PTH1R
CDH5 VGLL3
CDH5 IGHG1
CDH5 WHAMML2
CDH5 ODZ4
CDH5 NRP1
CDH5 IGF1
CDH5 COL18A1
CDH5 TSC22D3
CDH5 ISLR
CDH5 LDB2
CDH5 CALCRL
CDH5 FCN1
LRMP MYO1F
NRF1 ALS2CL
NRF1 GMEB2
NRF1 ACTR5
NRF1 SNX27
NRF1 GABRQ
NRF1 MYL4
NRF1 GRB2
NRF1 KCTD20
NRF1 NGDN
NRF1 CSTF2T
NRF1 STAT5B
NRF1 MLL
NRF1 SLC4A4
NRF1 C16orf35
NRF1 ADSL
NRF1 CCDC93
NRF1 XPC
NRF1 PSMD9
NRF1 GORASP2
NRF1 ATXN10
NRF1 ACRV1
NRF1 BRS3
S1PR1 LST1
S1PR1 HLX
S1PR1 HEG1
S1PR1 MCAM
S1PR1 C10orf10
S1PR1 FSTL1
S1PR1 TSC22D3
S1PR1 CD209
S1PR1 EFEMP2
S1PR1 MN1
ADA RAB3IL1
RPS6KA4 HYI
RPS6KA4 C8orf60
RPS6KA4 ADAMTS9
RPS6KA4 RAB3IL1
RPS6KA4 CALR
RPS6KA4 KIAA1539
RPS6KA4 TRAF3
RPS6KA4 RIN1
PARVB FOSL2
PARVB EGFL7
PARVB ODZ4
PARVB ATN1
PARVB ISLR
PARVB EPYC
PARVB RAMP2
PARVB CDA
VCAN CRISPLD2
VCAN DSE
VCAN VEGFC
PFTK1 MXRA8
PFTK1 SPARC
PFTK1 PCDHGC3
PFTK1 GFPT2
UBOX5 TBC1D9B
SMCR7L NOC3L
SMCR7L C4orf43
SMCR7L BMPR1A
SMCR7L PFKM
SMCR7L IL33
SMCR7L ATP2A2
SMCR7L METTL5
SMCR7L DENR
SMCR7L CCDC51
SMCR7L SET
SMCR7L TOMM20
SMCR7L CYFIP1
NUAK1 ADAM12
NUAK1 OLFML2B
NUAK1 PRKCDBP
NUAK1 MOXD1
NUAK1 SPON1
NUAK1 TSC22D3
NUAK1 CDH5
MMP19 EHD2
MMP19 AKR1C1
MMP19 PCSK5
MMP19 PRKCDBP
MMP19 SRPX
IRF4 SASH3
INPP4A SSH1
IKBKE MTPAP
IKBKE YARS2
IKBKE XRCC5
BRCA1 CHEK1
NAP1L1 HSDL2
PPIC THY1
PPIC RARRES2
PPIC EFEMP2
PPIC PRKD1
PPIC ROR2
PPIC NUAK1
ELMO1 PECAM1
HIVEP1 RECQL
C15orf39 C12orf41
C15orf39 OGFOD1
C15orf39 SLC2A9
C15orf39 MYO9A
C15orf39 SMAD3
C15orf39 PRINS
C15orf39 CARM1
C15orf39 ASXL1
C15orf39 EIF1
C15orf39 UBE2D1
C15orf39 ERP44
C15orf39 CSNK1D
C15orf39 CNBP
C15orf39 HRH1
DOLK DPM2
CLDN5 MEOX2
BRPF1 POLR3C
C9orf16 SOX17
C9orf16 STRN4
C9orf16 NOTCH4
OSTF1 UBE2J1
OSTF1 RAB27A
ZNF592 LRRC20
TIE1 AKR1C1
TIE1 LOC652493
TIE1 ADAM12
TIE1 MAPK8IP3
TIE1 PTGIR
SLC16A2 TAL1
GAS1 COL3A1
GAS1 SSPN
GAS1 ADAMTS1
GAS1 PLSCR3
GAS1 PCSK5
GAS1 ARHGDIA
GAS1 COL6A2
GAS1 KDM5D
GAS1 EFEMP2
GAS1 MEOX2
GAS1 PARVB
ProSAPiP1 YOD1
KIF11 NUSAP1
KIF11 OIP5
LTBP4 SH3BGRL3
LTBP4 VGLL3
LTBP4 AKR1C1
LTBP4 RPS6KA2
LTBP4 MN1
LTBP4 CDH5
PLEKHO2 STX2
PLEKHO2 LY86
SLC2A5 OGFOD1
SLC2A5 SLCO1C1
SLC2A5 PUM2
SLC2A5 OR7E24
SLC2A5 RPL13
SLC2A5 ATP6V1D
SLC2A5 KCTD20
SLC2A5 GTPBP3
SLC2A5 MET
SLC2A5 CAMSAP1
SLC2A5 ASXL1
SLC2A5 SLC4A4
SLC2A5 PSG9
SLC2A5 PRY
SLC2A5 DAZ2
SLC2A5 ACRV1
SLC2A5 NFRKB
SLC2A5 CNR2
SLC2A5 HOXB6
SLC2A5 BMPR1A
SLC2A5 ZW10
GRK5 FAT4
GRK5 HLX
GRK5 PIK3R5
GRK5 TPCN1
GRK5 ARHGAP1
GRK5 KLHDC3
GRK5 ST7
SLC43A1 SLC12A9
CAMK1 KLHDC3
CAMK1 TRIM3
KHSRP HMGB1
CLP1 CDC14B
CLP1 ZDHHC6
CLP1 ASXL1
CLP1 TCF3
CLP1 GLRX3
CLP1 XPO1
SLCO2A1 HSPB6
SP2 FAM45A
SP2 SLC12A9
SP2 LUC7L2
SP2 LIMD1
SP2 TRIM44
SP2 IFT122
SP2 ACTR3
SP2 CRADD
SP2 ERP44
SP2 ATXN10
SP2 CPA2
SP2 USP5
SP2 BMPR1A
FLRT2 EHD2
FLRT2 ODZ4
FLRT2 TENC1
FLRT2 SPON1
FLRT2 MN1
FLRT2 GJA4
DHX30 ALS2CL
DHX30 SPCS3
DHX30 SLC12A9
DHX30 ASXL1
DHX30 SIGLEC6
DHX30 SIP1
DHX30 PCBP1
DHX30 NFRKB
DHX30 USP5
DHX30 C15orf39
MED7 BTF3
MED7 CD164
MED7 PPP2CA
COL16A1 COL1A1
COL16A1 BGN
COL16A1 CYR61
COL16A1 DPT
COL16A1 GFPT2
COL16A1 TIE1
COL16A1 FLRT2
KLF7 PRKCSH
KLF7 ATP6V0A1
ZNF202 FTSJ2
ZNF202 C1orf174
ZNF202 COX15
ZNF202 HERC2
ZNF202 EI24
ZNF202 MAPK14
ZNF202 SERBP1
ZNF202 RAC1
CREB1 PTMA
CYP11A1 NXPH3
CYP11A1 PICALM
CYP11A1 ADCYAP1
TECPR2 PINK1
FARS2 RIC8B
FARS2 METAP2
FARS2 XRCC5
SOLH C19orf29
GPSM3 IL16
VDR CDK10
VDR GHITM
CDK2 RBM15
CDK2 VDAC1
CDK2 CS
CEP164 LHX3
CEP164 CHST4
CEP164 TIAM2
CEP164 LPCAT3
CEP164 MLL
CEP164 UPK1B
SMC2 FEN1
FLI1 GIMAP6
FLI1 JAM2
FLI1 MMRN2
FLI1 PCDHGC3
FLI1 LST1
FLI1 MYO1F
FLI1 TENC1
FLI1 RARRES2
FLI1 MN1
FLI1 TIE1
ZNF195 NONO
FCER1G C1orf38
TK2 SSH1
TK2 RAB3IL1
TK2 CUTC
TK2 SCAMP2
TK2 POTEK
TK2 GATA2
TK2 ST7
TK2 AQP2
PSMC1 ZNF410
PSMC1 STAG2
PSMC1 EIF5
PSMC1 EIF4H
PSMC1 PIN4
C11orf51 GLT25D1
C11orf51 PBX2
RAB32 RRN3
PCYT1A TMEM39B
PCYT1A PLEKHM2
RNGTT HMG20A
RNGTT MMADHC
RNGTT SPG21
RNGTT CIT
RNGTT NOLC1
RNGTT MAP3K7
RNGTT HNRNPR
CD37 FAIM3
CD37 IGHG1
CD37 GLYR1
CD37 PECAM1
RARG SLC12A6
RARG PIK3R5
RARG ARHGEF15
RARG ST7
PPID PRIM1
PPID RFWD3
PPID MRPL16
PPID NCAPD3
PPID EIF3J
PPID ZBED4
ZBTB43 TNIP2
ZBTB43 ITGB1
ZBTB43 ARPC4
ZBTB43 PSMD9
ZBTB43 NUFIP1
ZBTB43 NRF1
RBM14 GTPBP1
RBM14 FXC1
RBM14 MRPL42
RBM14 PRKAR2A
RBM14 GCN1L1
RBM14 NIPA2
RBM14 SPTBN1
RBM14 PRPF4
RBM14 IFRD2
RBM14 H2AFY
KLHL20 RYK
ALOX5AP RAB11B
ALOX5AP BEAN
ALOX5AP CTSZ
IMPDH1 RNPEPL1
IMPDH1 MPRIP
IMPDH1 SOX2
IMPDH1 ATP6V0A1
IMPDH1 ARID1A
IMPDH1 BBC3
IMPDH1 KIAA1539
IMPDH1 SLC5A5
IMPDH1 GPR176
SIPA1 CFHR2
SIPA1 S1PR1
EMILIN1 CRISPLD2
EMILIN1 FOSL2
EMILIN1 PLSCR3
EMILIN1 FAM65A
EMILIN1 IGHG1
EMILIN1 DNM1
EMILIN1 FLNA
EMILIN1 ANGPTL2
EMILIN1 AKR1C2
EMILIN1 VAT1
EMILIN1 MMP23B
EMILIN1 SELE
EMILIN1 PTGIR
EMILIN1 PRKD1
EMILIN1 PARVB
EMILIN1 LTBP4
CDO1 LHFP
CDO1 GPR116
MFNG SFXN3
MFNG RASIP1
MFNG PDGFD
MFNG FKBP11
MFNG MMRN2
MFNG FAM65A
MFNG LOC26010
MFNG HLX
MFNG TTC28
MFNG COL5A1
MFNG EFEMP2
MFNG FSTL1
MFNG TEK
MFNG ROR2
MFNG FCN1
MFNG PLEKHO2
MFNG ALOX5AP
MFNG EMILIN1
FRG1 TRAPPC10
ADK ENTPD7
ADK PIGG
ADK LOC728643
ADK HNRNPC
ADK TPT1
ADK TCTN3
ADK CYFIP1
ADK CNBP
GNG11 MMRN2
GNG11 PCSK5
GNG11 PRKCDBP
GNG11 IGF1
GNG11 PTGIS
GNG11 MEOX2
GNG11 SRPX
GNG11 MMP19
GNG11 CDO1
NID2 VGLL3
NID2 LMCD1
NID2 COL1A1
NID2 PCSK5
NID2 C1S
NID2 ROR2
NID2 TPST1
HNMT COX15
EEF2 RPL7A
EEF2 EEF1A1
EEF2 RPL3
RBMX2 SLC28A3
RBMX2 ELSPBP1
RBMX2 C12orf49
RBMX2 TXNL4B
RBMX2 ASH1L
RBMX2 C12orf4
RBMX2 POLR2C
RBMX2 AP2A2
RBMX2 EP400
RBMX2 SIP1
RBMX2 TRIM10
RBMX2 PRY
RBMX2 GRM6
ENTPD4 ITGB1
SUOX TRIM3
PTEN FAM82A2
PTEN C10orf119
PTEN MINPP1
SFRP4 VGLL3
SFRP4 VCAN
SFRP4 IGFBP7
SFRP4 WHAMML2
SFRP4 HEG1
SFRP4 IGH@
SFRP4 ATN1
SFRP4 TSC22D3
SFRP4 SELE
SFRP4 VIPR2
SFRP4 CDH5
SFRP4 PARVB
SFRP4 FLI1
METTL1 ENTPD7
METTL1 PGPEP1
METTL1 MMADHC
METTL1 EXPH5
METTL1 HNRNPA1L1
METTL1 RPL23A
METTL1 TPI1
METTL1 KLHL18
METTL1 PTPN11
METTL1 TNPO3
METTL1 TCTN3
METTL1 MYL4
METTL1 MRPL3
METTL1 XPO1
METTL1 RAB1A
METTL1 MAEA
SNAPC3 UBAP1
GNB5 ADCYAP1
PTPN3 PSG3
ZNF212 ZNF665
ZNF212 SAP130
ZNF212 ITSN2
NUBP1 FAF2
NUBP1 ARPC3
HDHD1A TNFRSF11A
PEX3 PHKA2
PEX3 CRYZL1
CSTF3 ENTPD7
CSTF3 ZNF576
CSTF3 RNF34
CSTF3 POM121
CSTF3 HNRNPA1L1
CSTF3 MAK16
CSTF3 METAP2
CSTF3 XRCC5
CSTF3 ABCC9
CSTF3 METTL1
ARG2 DNAJA4
ARG2 TCTN3
ARG2 EGFR
KIF3B DDX18
VASH1 TNS1
VASH1 ZYX
VASH1 PTGER3
VASH1 C9orf16
ACVR1 CAMK1G
ACVR1 FEZ2
ACVR1 TXN2
ACVR1 ST7
RAB11FIP3 GOSR2
RAB11FIP3 YAF2
MRPL12 TFRC
PCDH1 HMGCS1
PCDH1 H2AFY
NDST2 CHD3
CRCP DENR
PLCB4 CASP6
RAB11FIP2 LHX3
RAB11FIP2 THAP7
RAB11FIP2 TPT1
RAB11FIP2 PMS2L3
RAB11FIP2 SIGLEC6
RAB11FIP2 SIP1
RAB11FIP2 PTH1R
RAB11FIP2 ZW10
RAB11FIP2 KLHL20
RAB11FIP2 ESD
RAB11FIP2 ARPC4
RAB11FIP2 PAFAH1B2
RAB11FIP2 GART
RAB11FIP2 CALM2
RAB11FIP2 NRF1
PIK3CD SELL
ACTN2 PCDHGA1
ACTN2 KCNJ15
ACTN2 CPA4
ACTN2 SLC2A5
PALM EML3
SMN2 CD3EAP
IGFBP6 PDGFD
IGFBP6 CD248
IGFBP6 AKR1C1
IGFBP6 ZNF423
IGFBP6 PTRF
AKAP8 CAMKK2
AKAP8 ARMC6
AKAP8 ARPC5
AKAP8 POLR3C
AKAP8 KIAA0947
AKAP8 NACA
AKAP8 RNF40
RPS6KA3 HEPH
LRRC32 LMCD1
LRRC32 ZNF423
LRRC32 PTGER3
LRRC32 S1PR1
ELP4 TRIM44
ELP4 LOC730092
ELP4 TBPL1
ELP4 ARG2
PITPNM1 RNPEPL1
PITPNM1 CALR
SF3A3 SAP130
GUCY1B3 THY1
SLIT3 EGFL7
SLIT3 VCAN
SLIT3 COL3A1
SLIT3 OLFML2B
SLIT3 PRKCDBP
SLIT3 PTGDS
SLIT3 SLC9A3R2
SLIT3 DCN
SLIT3 MSLN
DNAJB4 CRISPLD2
PCGF2 IMAA
POLRMT LOC644096
POLRMT OGFOD1
POLRMT TMC7
POLRMT TIAM2
POLRMT NFYB
POLRMT SPCS1
POLRMT C19orf29
POLRMT PDCD11
POLRMT ASXL1
POLRMT FZR1
POLRMT CNNM2
MRPL33 TRAPPC2L
SLA LAIR1
SLA IFFO1
ARHGEF17 EGFL7
ARHGEF17 PCDHGC3
ARHGEF17 PTGIS
ARHGEF17 GJA4
ARHGEF17 TIE1
BUB1B RACGAP1
BUB1B POLQ
BUB1B CCNB1
BUB1B CDC2
TDG HNRNPA1
TDG PTBP1
TDG UTP20
TDG HNRNPD
PPRC1 CETN1
PPFIBP1 C17orf85
PPFIBP1 RECQL
PPFIBP1 NUMB
DEXI C11orf68
DEXI ATP6V0A1
TRIP4 MRPL46
TRIP4 TIMM23
TRIP4 PAIP1
EMP3 LOC652493
EMP3 WHAMML2
EMP3 THY1
EMP3 TENC1
EMP3 AKR1C2
EMP3 MOXD1
EMP3 PECAM1
EMP3 PTRF
EMP3 FCN1
EMP3 ACAP1
EMP3 CD37
BAK1 ADAM19
BAK1 MFN2
ERCC1 ATP6V0E1
ERCC1 DNAJC4
ERCC1 RBM25
ERCC1 ST7
ERCC1 AQP2
ERCC1 DHRS12
ERCC1 TK2
TBCE SMYD2
RREB1 TRAPPC10
TRMT1 ASXL1
PKD2 QKI
PKD2 NDN
PKD2 COL18A1
PKD2 PRKD1
PKD2 SSPN
PKD2 VCAN
PKD2 DNAJB4
VEGFB SH3BGRL3
VEGFB IGHG1
VEGFB PCSK5
VEGFB ERG
VEGFB AGRN
VEGFB MCAM
VEGFB PTGER3
VEGFB CTF1
VEGFB PRKD1
VEGFB PCDHGC3
VEGFB PPIC
TPMT MCTP2
TPMT MMADHC
TPMT IDE
TPMT DIAPH1
TPMT RBM39
MAN2C1 C11orf68
MAN2C1 NDUFB8
MAN2C1 GPR176
MAN2C1 ADCYAP1
MAN2C1 RPS6KA4
TBCA BTF3
TBCA SFRS3
CXCL12 JAM2
CXCL12 ADAM12
CXCL12 DCN
CXCL12 C10orf10
COX5A HKDC1
COX5A ZDHHC3
COX5A EBP
TRIM13 SLC2A9
TRIM13 TSEN34
TRIM13 FAM53C
TRIM13 RUNX1T1
TRIM13 MYL4
TRIM13 CUX1
TRIM13 ADD1
TRIM13 ZC3H13
TRIM13 GGA3
TRIM13 SIP1
TRIM13 CASP9
TRIM13 ZFAND5
TRIM13 TXN2
TRIM13 BRD2
MAP3K11 MED14
MAP3K11 BAT2
MAP3K11 ARPC5
MAP3K11 ADAM19
TATDN2 HNRNPD
SKP2 BLM
PNO1 DDX18
NDUFB5 ATG3
TERF2 MYL4
TERF2 ARPC2
TERF2 GORASP2
TERF2 ATG4B
TERF2 BMPR1A
ZEB2 MCTP1
ZEB2 WHAMML2
ZEB2 THY1
ZEB2 ERG
ZEB2 VEGFC
ZEB2 COL6A2
ZEB2 SOCS3
ZEB2 MN1
ZEB2 NUAK1
ZEB2 MMP19
ZEB2 TIE1
ZEB2 CD37
ZEB2 IGFBP6
C4orf8 TBC1D9B
C4orf8 ADD1
C4orf8 AP2A2
UNC50 CDC37L1
SLC7A6 ALS2CL
SLC7A6 OGFOD1
SLC7A6 SLC12A9
SLC7A6 MUS81
SLC7A6 C20orf4
SLC7A6 UBE2J1
SLC7A6 RPL29P6
SLC7A6 LOC728643
SLC7A6 PRINS
SLC7A6 ARPC2
SLC7A6 KLHL18
SLC7A6 ADO
SLC7A6 ACTG1
SLC7A6 SIP1
SLC7A6 CDR2
SLC7A6 SFRS3
SLC7A6 PLD1
SLC7A6 BMPR1A
SLC7A6 C20orf20
SLC7A6 XPO6
SLC7A6 XRCC4
TAF6 NXPH3
TAF6 SSH1
TAF6 C21orf7
TAF6 RNPEPL1
TAF6 PMEPA1
TAF6 MYO9B
TAF6 PML
TAF6 NFKB2
TAF6 GPR176
TAF6 CRLF3
TAF6 RPS6KA4
LOXL1 OMD
FEZ1 PPAP2A
FEZ1 TGFB1I1
FEZ1 GUCY1B3
CD4 SLFN12
STAM ACTG1
STAM SR140
STAM DHX38
KLF9 TENC1
KLF9 SSPN
KLF9 SRPX
KLF9 FLI1
KLF9 GNG11
CUL5 NF1
APC DIMT1L
MPST MCTP2
MPST PPA1
MPST SPG21
MPST TM9SF3
MPST EIF3J
MPST EEF1A1
MPST POM121
MPST SPTBN1
MPST DIAPH1
LSP1 LOC26010
LSP1 ANGPTL2
LSP1 FSTL1
LSP1 VEGFB
LSP1 ZEB2
ZNF318 RPAP1
ZNF318 ASXL1
ZNF318 BAT2
MET GPR35
MET HOXB5
MED12 TBC1D10B
MED12 FAM48A
MED12 SLC11A1
MED12 GART
MED12 ACRV1
ABCA1 MCAM
ABCA1 PRKD1
ABCA1 PLEKHO2
ABCA1 MFNG
MED1 MYH7
OTUD4 FTSJ2
OTUD4 MANSC1
OTUD4 PBRM1
OTUD4 NUP54
OTUD4 FAM82A2
OTUD4 MMADHC
OTUD4 RCC1
OTUD4 EGFR
OTUD4 HSP90AA1
OTUD4 PRIM2
OTUD4 IKBKE
COL15A1 CRISPLD2
COL15A1 APLNR
COL15A1 TFPI
COL15A1 HEG1
COL15A1 COL14A1
COL15A1 ELN
COL15A1 LST1
COL15A1 SPON1
COL15A1 COL18A1
COL15A1 PECAM1
COL15A1 ACHE
COL15A1 SFRP4
COL15A1 CXCL12
SLCO2B1 PLEKHO2
STX7 RBM12B
PRAF2 PDLIM2
PRAF2 PLSCR3
PRAF2 EGFL7
PRAF2 COL1A1
PRAF2 DNM1
PRAF2 PCSK5
PRAF2 ELN
PRAF2 RARRES2
PRAF2 ATN1
PRAF2 VAT1
PRAF2 PTGIS
PRAF2 RAMP2
PRAF2 GAS1
PRAF2 COL15A1
SAT1 C11orf57
SAT1 MRPL44
SAT1 MMADHC
SAT1 MATR3
SAT1 SUB1
SAT1 ADO
SAT1 LARP1
SAT1 SPTBN1
SAT1 SR140
SAT1 NOLC1
SAT1 PSMA1
SAT1 UBC
SAT1 METAP2
SAT1 SIGLEC6
CBY1 TSTD2
OCRL TTC19
CTDSP2 TPT1
CTDSP2 XPO6
CTDSP2 RAB7A
CTDSP2 ERP44
CTDSP2 CTNND1
CTDSP2 NRF1
EML3 ARHGAP1
EML3 DAXX
EML3 PRKCSH
EML3 NF1
EML3 ATP6V0A1
EML3 AP2A2
EML3 GGA3
EML3 KLHDC3
EML3 SUPT6H
RPP30 MRPL46
RPP30 NOL8
RPP30 GOLT1B
RPP30 HMG20A
RPP30 EIF3L
RPP30 EXPH5
RPP30 TPI1
RPP30 FAM175B
RPP30 YWHAQ
RPP30 BID
RPP30 ANXA2P3
RPP30 SF3B1
RPP30 POLR3C
RPP30 SMC3
RPP30 NACA
RPP30 CLP1
CD53 HCK
CD53 BTK
CD53 SASH3
LZTR1 COL11A2
LZTR1 AGPAT1
MFAP1 DDRGK1
MFAP1 GAPVD1
MFAP1 SART3
CTBP1 MMADHC
CTBP1 PTBP1
CTBP1 RBM12
CTBP1 SPTBN1
CTBP1 ABCC9
DGKA FCRL2
DGKA RAB11B
DGKA IGH@
DGKA IL16
DGKA LAX1
DGKA CFHR2
DGKA CD3E
GOLGA1 TMEM131
PCF11 NUMB
PCF11 CCNT2
CDC40 CCNL1
CDC40 IFT52
TPP2 ASXL1
TPP2 TCF3
NDUFB3 HMG20A
NDUFB3 DIAPH1
NDUFB3 RPP30
PDLIM7 PLSCR3
PDLIM7 CDC42BPB
PDLIM7 ADAM12
PDLIM7 FLNA
PDLIM7 COL14A1
PDLIM7 COL5A1
PDLIM7 PTGDS
PDLIM7 ATN1
PDLIM7 ACHE
PDLIM7 MSLN
PDLIM7 CDH5
PDLIM7 LTBP4
PDLIM7 SLIT3
KIAA0652 PMEPA1
KIAA0652 PRKCSH
KIAA0652 KIAA0892
KIAA0652 ATP6V0A1
KIAA0652 MAZ
KIAA0652 SAPS1
KIAA0652 RALGDS
KIAA0652 SUPT6H
KIAA0652 LPAR2
KIAA0652 ATG4B
KIAA0652 PCGF2
MAD2L1 RACGAP1
MAD2L1 CCNB1
MAD2L1 NFE2L3
INPP5D GMEB2
INPP5D CHCHD8
INPP5D NKIRAS2
INPP5D AGFG1
INPP5D SNHG3
INPP5D XPO6
INPP5D SFRS2B
INPP5D LPCAT4
INPP5D MLL
INPP5D CYP2A6
INPP5D SEPT8
INPP5D ACRV1
INPP5D ZW10
STX5 C11orf68
IDE LSM8
IDE MRPS18A
CAV2 FSTL1
ADNP2 RIC8B
ADNP2 RAB8A
SH2B3 MPRIP
SH2B3 MAN1C1
SH2B3 TRAF3
SH2B3 ADCYAP1
NCK2 NRF1
DCK RHEB
DCK ACTR3
VPS11 ABCC10
VPS11 HNRPDL
VPS11 AP2A2
CNOT4 GTF3C4
CNOT4 ACTR3
CNOT4 MFN1
CNOT4 EGFR
KIAA0355 FBXL12
LAD1 ILF3
LAD1 UMPS
RNF44 TM9SF3
RNF44 PTBP1
RNF44 SUPV3L1
RNF44 CIT
RNF44 RBM12
RNF44 ATP2A2
RNF44 CS
RNF44 XRCC5
HS2ST1 SH3GLB1
EDEM1 EPB41L1
EDEM1 NUMB
LMNB1 BUB1B
IRF2 RBM25
IRF2 C1orf144
IRF2 GATA2
TUSC2 DAXX
TUSC2 XPO6
TUSC2 TNPO1
TUSC2 RAB11FIP2
NSMAF ZFP106
NSMAF STAG2
HDDC2 ASXL1
DRAP1 CCDC85B
TLN1 FKBP11
TLN1 IGHG1
TLN1 GPR116
TLN1 RPS6KA2
TLN1 RRAS
TLN1 RHOQ
TLN1 PTGER3
TLN1 ARL17P1
TLN1 CFHR2
TLN1 C9orf16
CNOT3 TPM4
NOTCH3 PLSCR3
NOTCH3 IGFBP7
NOTCH3 RAMP2
NOTCH3 PARVB
IL4R VRK3
IL4R ADD1
IL4R STX7
IL4R DAZAP2
IL4R URM1
FAM53B C7orf25
FAM53B SLC12A6
FAM53B TMEM176B
FAM53B RIN3
FAM53B C15orf24
FAM53B NTRK3
FAM53B IFT122
FAM53B CTNNA1
FAM53B MOBKL1B
FAM53B C16orf42
FAM53B HNRPDL
FAM53B PBX2
FAM53B SLC4A4
FAM53B COMMD4
FAM53B TXN2
FAM53B ESYT1
FAM53B CLDN6
FAM53B MSL3
FAM53B TCP10
FAM53B ART4
FAM53B AQP2
FAM53B CPA2
FAM53B GNAO1
FAM53B C11orf51
FAM53B RARG
C1orf123 SSH1
C1orf123 CAMTA2
C1orf123 PLEKHM2
ESRRA DNMBP
RASSF2 PLVAP
SMARCD1 NFYB
SMARCD1 TBC1D2B
SMARCD1 HGS
RHOG SLC25A28
RHOG SOX17
RHOG LIMD2
RHOG MPRIP
RHOG MAN1C1
RHOG TBC1D2B
RHOG SPRY1
RHOG PIP5K1C
RHOG SMARCD1
RHOG CH25H
RHOG ADCYAP1
RHOG PCDH17
RHOG AAK1
ARFRP1 RNPEPL1
ARFRP1 SOX15
ARFRP1 ATP6V0A1
ARFRP1 POTEK
ARFRP1 GRK5
MAP1A CENPT
MAP1A STRN4
MAP1A PCBP4
MAP1A CYP11A1
RABEPK G3BP2
WTAP UBE2J1
PDGFRA CRISPLD2
PDGFRA CD248
PDGFRA IGHG1
PDGFRA GPR116
PDGFRA C6orf145
PDGFRA EFEMP2
PDGFRA EMILIN1
PDGFRA MFNG
PDGFRA NID2
CCDC86 SPTBN1
WHSC2 DENR
WHSC2 GTPBP1
WHSC2 GCN1L1
WHSC2 NOL7
WHSC2 NIPA2
WHSC2 DDX18
WHSC2 RFC1
WHSC2 HNRNPA2B1
PTK2B LOC390998
PTK2B MYO9B
PTK2B TBC1D2B
CSF1R ST6GALNAC5
CSF1R DSE
CSF1R HEG1
CSF1R C1S
RAPGEF2 HNRNPD
RAPGEF2 ZNF576
RAPGEF2 NOL8
RAPGEF2 EIF3L
RAPGEF2 LOC728643
RAPGEF2 EEF1A1
RAPGEF2 BMPR1A
RAPGEF2 ASXL1
RAPGEF2 SPTBN1
RAPGEF2 SR140
RAPGEF2 POLR3C
RAPGEF2 IL33
RAPGEF2 DHX38
RAPGEF2 GLRX3
RAPGEF2 XPO1
RAPGEF2 RAB1A
RAPGEF2 DDX21
RAPGEF2 LSM6
RAPGEF2 METTL1
RAPGEF2 AKAP8
RAPGEF2 RPP30
RAPGEF2 CCDC86
MAD2L1BP LSM12
MAD2L1BP HNRNPUL1
FBLN5 COL14A1
FBLN5 TENC1
FBLN5 PCDHGC3
FBLN5 ITSN1
FBLN5 EFEMP2
FBLN5 FLRT2
FBLN5 ZEB2
KIF2A B4GALT5
KIF2A CHCHD3
KIF2A NCBP1
KIF2A ILF3
KIF2A USP3
KIF2A PTBP1
KIF2A GCN1L1
KIF2A VDAC1
KIF2A DUS4L
TGFB1 TMEM204
THBS2 GLT8D2
BMS1 HEATR1
BMS1 NOP2
CUL2 MMADHC
CUL2 RCHY1
CUL2 UBXN4
CUL2 MFN1
CUL2 CTNND1
CUL2 NUMB
ARHGEF1 NFYB
ARHGEF1 ZNF79
ARHGEF1 TBC1D2B
ARHGEF1 CENPB
ARHGEF1 HGS
TTC37 ZNF410
TTC37 PSMC1
TTC37 NSMAF
ZBED1 PSMC1
RPL27A RPS12
RPL27A RPS17
ZBTB5 UBAP1
TXNDC9 TIMM23B
TXNDC9 RNF40
LTBR LOC644096
LTBR TIAM2
LTBR GAL
FBLN1 VCAN
FBLN1 HEG1
FBLN1 C1R
FBLN1 CYR61
FBLN1 TSC22D3
FBLN1 SSPN
FBLN1 PFTK1
FBLN1 NUAK1
C7 COL14A1
SIAH1 TBC1D10B
SIAH1 DAXX
SIAH1 MAZ
RFX5 TCF3
PTPN9 RAB32
HCLS1 MS4A4A
HCLS1 PECAM1
HCLS1 CCR2
HCLS1 CD79A
HCLS1 ZEB2
NAGA PHKA2
NAGA CUTC
NAGA TMEM39B
NAGA MINK1
NAGA AGPAT1
NAGA DNAJC24
NAGA KIAA0226
NAGA MPRIP
NAGA BBC3
NAGA SH3GLB1
NAGA PTP4A3
NAGA CTDP1
SOX9 MRPL16
SOX9 KIAA0746
SUCLA2 PUM2
SUCLA2 OPA1
SUCLA2 CASP9
NBAS C14orf133
PLAGL2 CEP55
PLAGL2 NFE2L3
PLAGL2 SAE1
PLAGL2 C20orf24
PLAGL2 RAPGEF2
GCLC ALG5
GCLC SPCS1
GCLC CARM1
GCLC MICAL2
GCLC NSMCE4A
MOBKL3 PIGC
ARHGEF11 MAZ
CD97 DTX4
CD97 ARHGAP26
CTSS CASP8
CTSS DLAT
CTSS HSPA8
CTSS HSDL2
E2F1 SET
E2F1 HSPA14
E2F1 GCC1
E2F1 CCDC51
E2F1 ASNSD1
E2F1 SAE1
E2F1 DHX30
E2F1 NIPA2
E2F1 CIAPIN1
E2F1 DDX10
E2F1 WHSC2
E2F1 CDC123
E2F1 DDX3X
SFRS3 HNRNPA3P1
SIRPA ARPC4
SIRPA SIGLEC6
EPHB4 C9orf86
EPHB4 C4orf43
EPHB4 PTMA
EPHB4 NOP2
EPHB4 PYROXD1
EPHB4 YWHAQ
EPHB4 MED20
EPHB4 CRKL
EPHB4 IPO5
EPHB4 UTP20
EPHB4 DDX21
EPHB4 WHSC2
CDC23 SLC30A5
CDC23 REV1
CDC23 ZBED5
CDC23 FAM175B
CDC23 METAP2
CDC23 XRCC5
CDC23 RBM39
CDC23 TBCA
PPP2R1B NUP37
PPP2R1B C11orf17
PPP2R1B SNX5
PPP2R1B NUDT21
PPP2R1B FUT4
PPP2R1B PPID
PPP2R1B SOX9
CD93 PDGFD
CD93 NRP1
CD93 VEGFC
CD93 OSMR
CD93 FLI1
CD93 MFNG
CD93 NID2
CD93 GUCY1B3
CD93 HSPB6
DNAJB12 C11orf24
DNAJB12 PICALM
DNAJB12 AP2S1
PGAP3 AKR1C2
PGAP3 SRPX
PGAP3 COL16A1
RYK ACTR3
DNAJB9 MAP1LC3B
VAMP7 DNAJC8
DRG1 RNASEN
C10orf26 TXNDC15
C10orf26 GLT8D1
TOM1 NXPH3
TOM1 TAF6
ABCC1 CPSF7
ABCC1 ATP6V1D
ABCC1 TPT1
ABCC1 CIT
ABCC1 FKSG49
ABCC1 INHBC
ABCC1 RPP30
PRKACA ST6GALNAC4
PRKACA SPAG4
PRKACA DGKA
PRKACA C1orf123
SEC24B EXOC1
SEC24B LSM14A
SYNPO EGFL7
SYNPO CDC42BPB
SYNPO IGHG1
SYNPO AKR1C1
SYNPO PARVB
SYNPO ZEB2
SAPS2 SLC12A9
SAPS2 PUM2
SAPS2 NFKB1
PLCG1 RPS14
PLCG1 TUBB
PLCG1 METTL1
PLCG1 AKAP8
MAPKAPK3 RPS2
MAPKAPK3 HNRNPD
MAPKAPK3 TFB1M
MAPKAPK3 ZNF576
MAPKAPK3 DCP1A
MAPKAPK3 TPI1
MAPKAPK3 RPS3A
MAPKAPK3 TUBB
MAPKAPK3 NOLC1
MAPKAPK3 TPT1
MAPKAPK3 VDAC2
MAPKAPK3 IL33
MAPKAPK3 DPAGT1
MAPKAPK3 RPS6
MAPKAPK3 AGFG1
STK39 KPNB1
STK39 RBM3
INPP5K ZFPL1
DNTTIP2 C12orf4
DNTTIP2 HNRNPH3
DNTTIP2 NFKB1
FBN1 VCAN
FBN1 ASPN
FBN1 SPARC
CASP3 TPMT
ROCK2 RPS2
ROCK2 RPS3A
ROCK2 RAPGEF2
ROCK2 MAPKAPK3
AKAP2 ADCYAP1
COBRA1 RBM12
COBRA1 RNF114
COBRA1 CASP2
COBRA1 SLBP
R3HDM1 LOC644096
R3HDM1 UBAP1
R3HDM1 ADAMTS12
R3HDM1 OGFOD1
R3HDM1 TMEM223
R3HDM1 CCDC15
R3HDM1 MYBBP1A
R3HDM1 ATP6V1D
R3HDM1 TPT1
R3HDM1 RYK
R3HDM1 KLHL9
R3HDM1 ADO
R3HDM1 YTHDC1
R3HDM1 TCTN3
R3HDM1 SPTBN1
R3HDM1 TUBA1B
R3HDM1 TRIM10
R3HDM1 UPK1B
R3HDM1 RBM39
R3HDM1 SIGLEC6
R3HDM1 CLP1
R3HDM1 SLC7A6
ITM2A IGFBP7
ITM2A FLI1
USP8 LARP4
USP8 HNRNPD
USP8 SART3
PHKB C2orf43
PHKB POLR3B
PHKB ZDHHC7
PHKB REV1
PHKB UBR2
PHKB TPT1
PHKB TFCP2
PHKB ANKHD1
PHKB LETMD1
TRIP10 OBFC2B
TRIP10 AVPI1
TRIP10 WWP2
TRIP10 DRD5
TRIP10 IMAA
TRIP10 AP2S1
TRIP10 MRPL33
TRIP10 KIAA0652
PKIG CRYBG3
PKIG CEBPD
IFNGR1 CTBP1
IFNGR1 NFKB1
IFNGR1 SNAP23
IFNGR1 CAPZA1
FOXO1 MMRN2
FOXO1 DNM1
FOXO1 SEPT6
FOXO1 THY1
FOXO1 AKR1C2
FOXO1 MMP23B
FOXO1 FCN1
FOXO1 CD37
FOXO1 EMP3
FOXO1 LSP1
FOXO1 COL15A1
FOXO1 PDLIM7
FOXO1 PDGFRA
FOXO1 CD93
TES MCTP2
TES ZNF202
UMPS RACGAP1
DUSP11 FAM53C
DUSP11 SPCS1
DUSP11 RUNX1T1
DUSP11 DAXX
DUSP11 PI4K2A
DUSP11 FAM119B
DUSP11 NGDN
DUSP11 OPA1
DUSP11 NSMCE4A
DUSP11 SUPT6H
DUSP11 TRIM13
DUSP11 NCK2
TRIM26 CNTD2
TRIM26 SARS2
TRIM26 ARHGAP1
TRIM26 OPA1
TRIM26 RPGRIP1
TRIM26 AP3D1
UBTF PORCN
RBM15B LSM8
RBM15B C11orf57
RBM15B HMG20A
RBM15B HNRNPA1L1
RBM15B LSM12
RBM15B RPS3A
RBM15B LARP1
RBM15B MAPK14
RBM15B CYP3A43
RBM15B MRPL3
RBM15B TBPL1
RBM15B INHBC
RBM15B H2AFY
RBM15B MPST
AXL CSGALNACT2
RNMT RAB1A
USP4 NUMB
GTF2E2 TCF3
RASA1 DENR
RASA1 PTBP1
RASA1 CS
RASA1 RBM14
RASA1 MAD2L1BP
DPM1 TXNDC9
DPM1 ALG3
EFNB2 STK24
ACTL6A PMS1
ACTL6A TUBB
ACTL6A ATP13A3
ACTL6A SUMO1
WIPF1 IL10RA
WIPF1 DPYD
MANF UBE2J1
MANF SETD2
MANF RPL13
MANF CARM1
MANF BIN1
MANF PTS
MANF PCBP1
LPGAT1 CDKN2AIP
RPS19 RPS16
MEN1 LIMD1
MEN1 PUM2
MEN1 MYL4
MEN1 BCS1L
MEN1 RBMX2
TNFAIP3 SH2B3
TOPBP1 QTRTD1
TOPBP1 GTF3C3
TOPBP1 SAE1
TOPBP1 SFRS7
TOPBP1 YWHAQ
TOPBP1 GPR56
TOPBP1 PTBP1
TOPBP1 CIAPIN1
TOPBP1 DDX21
TOPBP1 DDX10
TOPBP1 SMCR7L
TOPBP1 BRPF1
TOPBP1 PNO1
SERPINE1 COL1A1
CABIN1 PLUNC
CABIN1 NCR2
CABIN1 SPPL2B
CABIN1 ELOVL5
CABIN1 RNASEH2B
CABIN1 KIAA0892
CABIN1 NFKB2
CABIN1 RIN1
CABIN1 MAP3K14
CABIN1 RPS6KA4
CABIN1 PITPNM1
CABIN1 PCGF2
IRF3 SAPS1
MECP2 CUGBP1
MECP2 DDX11
MECP2 RQCD1
MECP2 TUBA1B
MECP2 SFRS3
MECP2 SAT1
SLC30A9 FXC1
SLC30A9 LARP4
SLC30A9 NUP160
EPS8 ABHD6
EPS8 PPA1
EPS8 SCAP
EPS8 MAPK14
EPS8 CYP3A43
EPS8 TPMT
EPS8 RNF44
LEPROTL1 CACNA1A
BLOC1S1 MTMR14
BLOC1S1 C7orf25
BLOC1S1 SLC12A7
BLOC1S1 SOX15
BLOC1S1 GGA3
BLOC1S1 C11orf51
BLOC1S1 TRIM26
SSBP1 MRPS18A
SSBP1 ZDHHC6
SSBP1 IFT57
SSBP1 MMADHC
SSBP1 LOC728643
SSBP1 BTF3
SSBP1 TPT1
SSBP1 RHEB
SSBP1 HNRNPA1L1
SSBP1 ACTR3
SSBP1 BID
SSBP1 MAPK14
SSBP1 ATP2A2
SSBP1 IFRD2
SSBP1 GLRX3
SSBP1 SFRS3
SSBP1 XRCC5
SSBP1 TPMT
PDK2 KLHDC3
HMGN4 POM121
CSNK1G2 ZFAND5
CSNK1G2 HNRPDL
DLGAP4 SSH3
DLGAP4 CENPT
DLGAP4 TMEM214
DLGAP4 LYPLA2P1
DLGAP4 BMP10
DLGAP4 ITGB4
DLGAP4 GRK5
DLGAP4 CAMK1
DLGAP4 TRIP10
MARK3 HNRNPUL2
MARK3 PIK3R5
MARK3 OSBPL10
MARK3 FBRS
MARK3 COL11A2
MARK3 DNAJC4
MARK3 C16orf42
MARK3 HNRPDL
MARK3 CLIP1
MARK3 CFLAR
MARK3 NXF1
MARK3 GPR176
MARK3 CBARA1
ARL2 TMEM176A
ARL2 ATP6V0A1
ARL2 PML
TNKS ADO
MCRS1 LOC644096
MCRS1 RNF123
MCRS1 TMC7
MCRS1 RNASEH1
MCRS1 ABT1
MCRS1 ZNF629
MCRS1 YWHAQ
MCRS1 ASXL1
MCRS1 CDR2
MCRS1 ANAPC13
VAPB RPIA
VAPB STAU1
AIMP1 MAPKAPK5
AIMP1 SC4MOL
AIMP1 IARS
HMGCR SFXN1
HMGCR CHEK1
CHMP2B C7orf25
CHMP2B ZC3HAV1
CHMP2B ARHGEF18
DHFR SC4MOL
DHFR KNTC1
SPOCK2 IL16
SPOCK2 CCR2
PITPNB HNRNPR
PITPNB TBPL1
PITPNB DNTTIP2
CTCF LOC644096
CTCF CUGBP1
CTCF PGPEP1
CTCF COG8
CTCF ADAT1
CTCF MRPL46
CTCF DCP1A
CTCF MRPL44
CTCF PUM2
CTCF LOC339290
CTCF SETD2
CTCF GTPBP3
CTCF RHEB
CTCF RQCD1
CTCF TPI1
CTCF CIT
CTCF CAMSAP1
CTCF TCTN3
CTCF NOLC1
CTCF POLR3C
CTCF PAIP1
CTCF CNNM2
CTCF DIAPH1
CTCF INHBC
CTCF H2AFY
CTCF HRH1
CTCF TERF2
CTCF SAT1
CTCF AP3B1
SNRPB2 TMEM38B
SNRPB2 IDI1
ATG9A PRKCSH
ATG9A TEX261
ATG9A DLGAP4
MBD2 TDRKH
MBD2 TBC1D10B
MBD2 RDH11
MBD2 ARHGAP1
MBD2 SCAPER
MBD2 SNHG3
MBD2 DNAJC4
MBD2 C16orf42
MBD2 NF1
MBD2 HNRPDL
MBD2 COMMD4
MBD2 DRD5
MBD2 CNR2
MBD2 EML3
DHRS3 ZMYM6
HCFC1 MUS81
HCFC1 CPSF7
CPSF6 RBM41
CPSF6 PRDM10
CPSF6 RIC8B
CPSF6 MAK10
CPSF6 SIRT5
CPSF6 RPAP3
CPSF6 GTF3C3
CPSF6 FAM136A
CPSF6 RBMX
CPSF6 HNRNPA1L1
CPSF6 PRKAR2A
CPSF6 SUPV3L1
CPSF6 PTPN11
CPSF6 HARS2
CPSF6 CYFIP1
CPSF6 NAP1L1
CPSF6 HNRNPUL1
CPSF6 RAC1
CPSF6 CASP2
CPSF6 TPMT
CTNNAL1 MAPKAPK5
CTNNAL1 METAP1
CTNNAL1 DCLRE1A
COPS2 LOC728643
COPS2 HNRNPC
COPS2 HNRNPD
COPS2 MAEA
COPS2 TRIP4
COPS2 STAM
COPS2 CTCF
PCOLCE CRISPLD2
PCOLCE PDLIM2
PCOLCE VCAN
PCOLCE SPON1
PCOLCE PCSK5
PCOLCE MXRA8
PCOLCE IGF1
PCOLCE C10orf10
PCOLCE DPT
PCOLCE MMP23B
PCOLCE NUAK1
PCOLCE TIE1
PCOLCE GAS1
PCOLCE EMP3
PCOLCE PKD2
PCOLCE PRAF2
LPIN2 OSBPL10
LPIN2 CBARA1
LPIN2 HCG26
LPIN2 COPS7A
LPIN2 TK2
GTF2H1 UBE2G1
ZER1 LOC730227
ZER1 PRDX3
ZER1 SP4
ERLIN1 TRAPPC2
ERLIN1 C1GALT1C1
ERLIN1 NUP54
AP3S1 OAZ1
AP3S1 COL4A1
AP3S1 SNX3
ERLIN1 NUP50
ERLIN1 RBMX
ERLIN1 DLAT
MAP2K2 GMEB2
MAP2K2 TBC1D10B
MAP2K2 SARS2
MAP2K2 TRAPPC2L
MAP2K2 ERGIC3
MAP2K2 SPTAN1
MAP2K2 ARPC4
MAP2K2 KLHDC3
ACSL4 SSH1
ACSL4 NOD1
ACSL4 TBC1D2B
ACSL4 PML
ACSL4 STK17A
DNAJC7 USP3
DNAJC7 NIPA2
DNAJC7 IPO5
DNAJC7 PTBP1
DNAJC7 HNRNPD
DNAJC7 DDX18
DNAJC7 DDX21
DNAJC7 HNRNPA2B1
DNAJC7 SMCR7L
DNAJC7 KIF3B
TIAL1 SCLY
TIAL1 TCTN3
TIAL1 ANAPC5
TIAL1 TMCC1
SRF SMARCD1
SRF CD3E
TCERG1 AGFG1
TCERG1 MKRN2
TCERG1 IDE
TCERG1 TCF7L2
TCERG1 PTBP1
TCERG1 PRKAR2A
TCERG1 CTBP1
TCERG1 IFRD2
TCERG1 RAC1
TCOF1 NDUFAF4
TCOF1 EIF4E2
KDM5C HNRNPUL2
KDM5C MED16
KDM5C C21orf7
KDM5C PRSS7
KDM5C ALPPL2
KDM5C JAG1
KDM5C UBXN8
KDM5C C20orf117
KDM5C CACNA1A
KDM5C CALR
KDM5C C16orf42
KDM5C AP2A2
KDM5C PML
KDM5C SLC11A1
KDM5C OR10H3
KDM5C PCDH11X
KDM5C ACRV1
KDM5C NFKB2
KDM5C RPS6KA4
KDM5C C11orf51
KDM5C PITPNM1
KDM5C ATG9A
GNPDA1 PAPOLA
ADAM9 OTUD4
TRAM2 NOD1
TRAM2 CCDC109B
TRAM2 RPL10
TRAM2 PLCL2
TRAM2 SEPT11
TRAM2 FKBP1A
TRAM2 SMARCD1
TRAM2 TRIO
TRAM2 CALCOCO1
TRAM2 MAN2C1
TRAM2 ACSL4
TRAM2 MYH9
MAML1 GNB2L1
MAML1 FAM45A
MAML1 SCLY
MAML1 ZDHHC7
MAML1 NSFL1C
MAML1 IFT122
MAML1 TPT1
MAML1 MYL4
MAML1 ZC3H4
MAML1 CAMSAP1
MAML1 EP400
MAML1 SGPL1
MAML1 MTAP
MAML1 SF3B1
MAML1 FBXW11
MAML1 HNRPDL
MAML1 DDX17
MAML1 NFRKB
MAML1 CPA2
MAML1 PTPN9
MAML1 SEC24B
MAML1 SAPS2
GTF2F1 CDC37
GTF2F1 EXOSC7
TOR1A C15orf24
TOR1A TBC1D9B
TOR1A PCF11
UBE2K SLC30A9
TRIM2 GALNT3
UBE2B OAZ1
CSK NFKB1
CSK MYO1E
SENP6 EXOSC7
SENP6 YWHAQ
SENP6 LSM14A
SENP6 LUC7L2
SENP6 IFT122
SENP6 ARPC2
SENP6 ZNF384
SENP6 FNBP4
SENP6 OPA1
SENP6 HNRPDL
SENP6 PCBP1
SENP6 GORASP2
SENP6 SP2
CYP51A1 ATP8B1
CYP51A1 NDUFA9
COL1A1 COL5A2
COL1A1 MXRA8
COL1A1 FSTL1
FEZ2 C9orf16
FEZ2 TFE3
RSRC2 GPN3
RSRC2 GAPVD1
RSRC2 HNRNPC
RSRC2 PAIP1
RSRC2 MFAP1
RSRC2 ACTL6A
RSRC2 COPS2
RSRC2 DENR
RSRC2 LARP4
RSRC2 PTBP1
HBXIP C19orf10
HBXIP OPA1
HBXIP TRIM26
LYPLA2 GLT25D1
LYPLA2 TRIM26
LYPLA2 ATG9A
SERPINF1 EHD2
SERPINF1 CRISPLD2
SERPINF1 ZFPM2
SERPINF1 CFH
SERPINF1 HEG1
SERPINF1 PCDHGC3
SERPINF1 SPON1
SERPINF1 GJA4
SERPINF1 LOXL1
SPTLC1 SET
SPTLC1 HMGCS1
SPTLC1 METTL5
SPTLC1 CRKRS
SPTLC1 PTPN11
SPTLC1 ADK
SPTLC1 SAT1
PDGFRB ELTD1
PDGFRB ZNF423
PDGFRB PCSK5
PDGFRB GPR116
PDGFRB DCN
PDGFRB CDH5
PDGFRB NID2
PDGFRB ZEB2
PDGFRB PCOLCE
NAE1 NUP50
NAE1 MINA
NAE1 MRPL3
NAE1 FUSIP1
NAE1 ATP5C1
LAMC2 AGPAT5
LAMC2 HOXB5
TTRAP HMGCR
TOMM40 RPS2
TOMM40 CORO1C
TOMM40 ZDHHC6
TOMM40 HMG20A
TOMM40 POLE
TOMM40 KLHL18
TOMM40 CIT
TOMM40 PTPN11
TOMM40 LARP1
TOMM40 SFRS3
TOMM40 DDX21
TOMM40 INHBC
TOMM40 MPST
TOMM40 IDE
TOMM40 MECP2
TOMM40 SSBP1
TOMM40 CTCF
DNM2 TMEM176B
DNM2 ABCC10
DNM2 ATP5D
DNM2 ATP6V0A1
DNM2 MAZ
DNM2 KLHDC3
DNM2 ARPC2
DNM2 DLGAP4
DCAF8 PLA2G6
CDK4 CCDC59
CDK4 MARS
CDK4 IPO5
CDK4 SKP2
CDK4 POLR2H
CDK4 DDX21
CDK4 SMCR7L
LSS MLH3
LSS SNX13
LSS RIPK1
LSS MYD88
LSS SH3GL3
TSPAN7 PPAP2A
PARP4 ZDHHC3
PARP4 EPS8
NNMT COL1A1
NNMT LOC100130100
NNMT VCAN
NNMT GPX3
NNMT AKR1C2
NNMT IGHG1
NNMT CYR61
NNMT VGLL3
NNMT TENC1
NNMT COL15A1
EIF3M HMGCS1
EIF3M DNAH3
EIF3M PYROXD1
EIF3M GTPBP1
EIF3M ZNF576
EIF3M NCKIPSD
EIF3M ZDHHC6
EIF3M PPA1
EIF3M HSP90AA1
EIF3M SR140
EIF3M UBA3
EIF3M IFRD2
EIF3M CYFIP1
EIF3M HINT1
EIF3M RPL39
EIF3M XRCC5
EIF3M TBPL1
EIF3M H2AFY
EIF3M MRE11A
EIF3M COPS2
EIF3M SPTLC1
EIF3M CCDC59
EIF3M RP6-213H19.1
EIF3M HEATR2
EIF3M EMG1
CHERP GABRQ
CHERP TMEM176B
CHERP SOX15
CHERP DNAJC4
CHERP AQP2
CHERP CLOCK
NPTN ITGB1
NPTN TXN2
KIAA0907 UFC1
KIAA0907 PPPDE1
KIAA0907 FLAD1
ARL4C CRISPLD2
ARL4C THY1
ARL4C CSF1R
VASP CORO1C
VASP SNX27
VASP MUS81
VASP C11orf57
VASP HMG20A
VASP CPSF7
VASP LOC730092
VASP LOC728643
VASP ATP6V1D
VASP BTF3
VASP ZFC3H1
VASP CIT
VASP YTHDC1
VASP BID
VASP TUBA1B
VASP BECN1
VASP PCBP1
VASP TBPL1
VASP INHBC
VASP NFRKB
VASP SAT1
VASP RPP30
VASP MAPKAPK3
LAMA4 THY1
LAMA4 BMP6
SRPK1 E2F8
SRPK1 NDUFA9
SRPK1 RFC5
GAS7 PDGFD
GAS7 SGCD
GAS7 NDN
GAS7 TEK
GAS7 S1PR1
CSTF1 DDX18
CSTF1 TCP1
PTBP1 MTCH2
PTBP1 RPLP0
PTBP1 ZBED4
PLOD3 WTAP
AASDHPPT LARP4
AASDHPPT HNRNPD
AASDHPPT TDG
AASDHPPT USP8
AASDHPPT SLC30A9
TAF9 UBP1
TAF9 HNRNPA1L1
TAF9 RBM12
TAF9 HNRNPA3
TAF9 SC5DL
TAF9 NAP1L1
TAF9 RNF44
TAF9 MAD2L1BP
TAF9 RASA1
TAF9 EIF3M
CNOT8 BTF3
CNOT8 CDC23
FARSA CNNM2
FARSA MCRS1
NUP214 PRDM10
NUP214 MAK10
NUP214 GTPBP1
NUP214 PTBP1
NUP214 SUPV3L1
NUP214 SMC3
NUP214 POLE3
NUP214 XRCC5
NUP214 IGF1R
NUP214 MAEA
UBAC1 LOC644096
ZMYND11 C2orf42
ACTR1B RAB7A
PRPF4B YTHDF1
PRPF4B FXC1
PRPF4B MRPL42
PRPF4B TM9SF3
PRPF4B RBMX
PRPF4B PTPN11
PRPF4B WAPAL
PRPF4B VDAC1
PRPF4B RNF114
PRPF4B ATP2A2
PRPF4B CDC5L
PRPF4B NAP1L1
PRPF4B MAEA
PRPF4B RNF44
ABL1 CDC14B
ABL1 TMC7
ABL1 ANXA11
ABL1 EIF1
ABL1 HYAL2
PLIN3 TBC1D10B
PLIN3 CDC37L1
PLIN3 ITGB1
AP2S1 C21orf7
AP2S1 C8orf60
AP2S1 TRAPPC2L
AP2S1 CDC42SE1
AP2S1 UBXN8
AP2S1 CACNA1A
AP2S1 ADD1
AP2S1 C16orf42
AP2S1 ATP6V0A1
AP2S1 PML
AP2S1 ST7
AP2S1 PITPNM1
AP2S1 DNM2
SNX2 JMJD1C
SNX2 ADD1
SNX2 ZFYVE16
MCM2 KIF11
SPG7 SLC12A9
SPG7 TXN2
BRD4 GMEB2
BRD4 SLC12A9
RALB CCDC90B
RALB ARPC2
RALB ANKHD1
RALB CTNND1
RALB ZW10
NUP153 LOC644096
NUP153 C12orf41
NUP153 MUS81
NUP153 LOC339290
NUP153 BTF3
NUP153 ACTR3
NUP153 FAM175B
NUP153 PCBP1
NUP153 RBM39
NUP153 SEC24B
BIRC5 CCNA2
ARL2BP ARHGAP1
TJP2 NUP37
TJP2 RPIA
TJP2 MAPKAPK5
TJP2 DNMBP
TJP2 TKT
SEC14L1 VKORC1
SEC14L1 SYDE1
SEC14L1 ZYX
SEC14L1 RHOQ
SEC14L1 BEAN
SEC14L1 S1PR1
SEC14L1 PLEKHO2
SEC14L1 MFNG
SEC14L1 STK17A
PLTP ADAMTS1
PLTP EHD2
PLTP IGL@
PLTP AKR1C1
PLTP TENC1
PLTP ISLR
PLTP MMP23B
PLTP EFEMP2
PLTP CDA
PLTP COL15A1
CTR9 SECISBP2
KPNA1 SLC12A9
KPNA1 MLH3
KPNA1 MFN2
KPNA1 POM121
KPNA1 CTNND1
KPNA1 ZNF35
KPNA1 SAPS2
KPNA1 TBC1D10B
KPNA1 ARHGAP1
KPNA1 DAXX
KPNA1 MAZ
KPNA1 ARPC2
KPNA1 IL4R
KPNA1 AGFG1
KPNA1 HDAC3
KPNA1 CASP9
KPNA1 SF1
GRLF1 PRINS
MYO18A ZFP36L1
UBE4A RBM41
UBE4A PRDM10
UBE4A FTSJ2
UBE4A COMMD8
UBE4A EIF3J
UBE4A RHEB
UBE4A ACTR3
UBE4A PTPN11
UBE4A DLAT
UBE4A RPL7
UBE4A DDX52
UBE4A RAC1
UBE4A CASP2
UBE4A NAP1L1
UBE4A ZNF202
RPL38 SNX27
RPL38 MATR3
RPL38 TPT1
RPL38 GTPBP3
RPL38 ACTG1
RPL38 MTAP
RPL38 SF3B1
RPL38 RBMX2
SDHD MLL
SDHD HRH1
SDHD SLC7A6
ACAA1 RBM12B
ACAA1 HYI
ACAA1 TMEM176B
ACAA1 PXMP4
ACAA1 C15orf24
ACAA1 ARHGEF15
ACAA1 ARHGAP1
ACAA1 LYPLA2P1
ACAA1 HNRPDL
ACAA1 AP2A2
ACAA1 POTEK
ACAA1 CASP9
ACAA1 PRDX3
ACAA1 TXN2
ACAA1 AQP2
ACAA1 DHRS12
ACAA1 TK2
ACAA1 C11orf51
ACAA1 MBD2
EXT2 SCLY
EXT2 C12orf4
EXT2 CCDC90B
EXT2 KCTD20
EXT2 ARPC2
EXT2 ZNF384
EXT2 RAB7A
EXT2 PCYT2
EXT2 UBE2G1
EXT2 BCS1L
EXT2 FOXN3
EXT2 BMPR1A
EXT2 ZW10
EXT2 SENP6
EXT2 KPNA1
EXT2 RNGTT
ZNF410 FBXW11
ZNF410 UBE2G1
NID1 SYDE1
NID1 SPRY1
NID1 TNFRSF1A
ST6GAL1 EPHB2
SPEN SLC2A9
SPEN RUNX1T1
SPEN MYL4
SPEN TSTD2
SPEN CARM1
SPEN NIPBL
SPEN GGA3
SPEN CASP9
SPEN CTNND1
SPEN CALM2
SPEN CNR2
MORF4L2 RNF34
MORF4L2 PIGG
MORF4L2 DGCR8
MORF4L2 REV1
MORF4L2 DCTN4
MORF4L2 ACTR3
MORF4L2 SUB1
MORF4L2 FAM175B
MORF4L2 SF3B1
MORF4L2 ABCC9
MORF4L2 ADK
MORF4L2 METTL1
MORF4L2 VASP
HNRPDL IFT122
HNRPDL ERP44
HNRPDL CNR2
SETX ARHGAP1
SETX MPHOSPH9
SETX SLC2A9
SETX SLC24A6
SETX MRPL44
SETX HMG20A
SETX MAT2B
SETX UBE2J1
SETX BTF3
SETX KLHL18
SETX TCTN3
SETX HNRPDL
SETX ERP44
SETX DAZ2
MYCBP2 DGKA
CAPZB C1orf123
FURIN SSBP3
DNPEP SMAP1
DNPEP EGFR
DNPEP PMS2CL
DNPEP GHITM
WDR82 HNRNPD
WDR82 C15orf29
WDR82 TAF1D
WDR82 RNASEH1
WDR82 MUS81
WDR82 CUEDC2
WDR82 ATP6V1D
WDR82 RPS20
WDR82 EEF1A1
WDR82 BMPR1A
WDR82 RQCD1
WDR82 TNPO3
WDR82 SLC25A16
WDR82 UPK1B
WDR82 TCF3
WDR82 SFRS3
WDR82 SIGLEC6
WDR82 CCDC9
WDR82 SH2B2
WDR82 RPP30
WDR82 MECP2
WDR82 TOMM40
WDR82 NUP153
ETFA SPATA5L1
PRDX4 EIF4H
TINP1 CTNNA1
GNG10 RTN4
GNG10 ARPC2
GNG10 KIAA0776
GNG10 NPTN
SLC20A1 C11orf24
SLC20A1 ADCYAP1
SLC25A36 TBC1D10B
SLC25A36 FBXL12
SLC25A36 DIS3
SLC25A36 DRD5
SLC25A36 CALM2
GSPT1 CYP51A1
UQCRC1 MGAT4B
UBE2A PHKB
UBE2A RPL36A
UBE2A MLH3
UBE2A PSG9
UBE2A DDX11
ARAF NDRG3
ARAF VAMP7
B2M MANSC1
B2M RHEB
B2M HNRNPC
B2M TFCP2
B2M PTEN
B2M UBE4A
RRM2 FOXM1
FAM3C FAM149B1
FAM3C STXBP3
FAM3C VAMP7
CYB5R3 SEC14L1
CEACAM5 DTX4
ARIH1 YTHDF2
ARIH1 SNAP23
ARIH1 SAP130
ARIH1 POLR3B
ARIH1 PARP16
ARIH1 ZDHHC7
ARIH1 PRINS
ARIH1 SNX13
ARIH1 GTPBP3
ARIH1 KIAA0776
ARIH1 POM121
ARIH1 SIP1
ARIH1 YWHAE
ARIH1 CDC42
ARIH1 CRADD
ARIH1 ERP44
ARIH1 CTNND1
ARIH1 GORASP2
ARIH1 JAK3
ARIH1 ZNF35
ARIH1 ZMYND11
ARIH1 EXT2
MPZL1 DEDD
MPZL1 ZNF430
ABCE1 RSL24D1
ABCE1 NPAS2
ABCE1 STK38L
ABCE1 XIAP
ABCE1 EEF1E1
ABCE1 OIP5
ABCE1 NUDT21
ABCE1 DDX18
ABCE1 PLK4
ABCE1 PPID
UBXN1 MED22
NR3C1 PDLIM2
NR3C1 FAM65A
NR3C1 ANGPTL2
NR3C1 C6orf145
NR3C1 VEGFC
NR3C1 TSPAN4
NR3C1 LSP1
EFEMP1 GFPT2
EFEMP1 SLIT3
EPCAM YTHDF1
EPCAM USP3
EPCAM PTGES2
EPCAM NAT10
EPCAM SLMO2
EPCAM CEACAM3
EPCAM DTX2
EPCAM RNF114
EPCAM EIF3J
EPCAM KHSRP
SUPT7L TBC1D10B
SUPT7L DLGAP4
PRKAB1 SUCLG2
HDAC2 UCHL5
HDAC2 HEATR1
HDAC2 SYNCRIP
HDAC2 NOP2
HDAC2 ZBED4
FAM127A PDLIM2
FAM127A FOSL2
FAM127A EGFL7
FAM127A CDC42BPB
FAM127A COL1A1
FAM127A QKI
FAM127A PCDH7
FAM127A ATN1
FAM127A EPYC
FAM127A PTGIR
FAM127A RAMP2
FAM127A CDH5
FAM127A TIE1
FAM127A CXCL12
FAM127A PCOLCE
UBE3C EIF2AK1
UBE3C COG5
TBC1D5 POM121
TBC1D5 ARIH1
ENG MMRN2
ENG CALCRL
ENG TLN1
VPS26A ENTPD7
VPS26A AIPL1
VPS26A LOC730092
VPS26A RHEB
VPS26A CIT
VPS26A LARP1
VPS26A SF3B1
VPS26A METAP2
VPS26A H2AFY
VPS26A METTL1
VPS26A SAT1
VPS26A RPP30
VPS26A NDUFB3
VPS26A CDC23
VPS26A TOMM40
VPS26A EIF3M
PRKAG1 CBARA1
PRKAG1 TBC1D9B
PRKAG1 COPS7A
POLR2B ADCK2
POLR2B OTUD4
LBR RACGAP1
LBR TFCP2L1
LBR ILF3
LBR WDR43
LBR G3BP2
LBR HMGCS1
LBR PLAGL2
FBLN1 ADAMTS1
FBLN1 CRISPLD2
FBLN1 TENC1
FBLN1 PTGDS
FBLN1 AKR1C2
FBLN1 CDH5
FBLN1 COL16A1
FBLN1 EMP3
FBLN1 COL15A1
RELA SARS2
RELA GLT25D1
RELA UBA5
RELA ARHGAP1
RELA FEZ2
RELA SEPT7
RELA C16orf42
RELA HNRPDL
RELA ATP6V0A1
RELA USP34
RELA HFE
RELA KLHDC3
RELA RPGRIP1
RELA MED12
RELA FAM53B
RELA TRIM26
RELA ATG9A
AIP SSH3
AIP RNPEPL1
AIP C16orf42
AIP PICALM
AIP KIAA0892
AIP CAMK1
AIP AP2S1
AIP C1QTNF1
AIP SOX17
AIP KIAA0467
AIP MPRIP
AIP KLHDC3
AIP SPRY1
AIP MINK1
AIP TFE3
AIP C9orf16
RNF13 DR1
ADNP RSL1D1
ADNP ZBED4
ADNP WHSC2
SNRPA WDR12
SNRPA PSMB1
SNRPA RAPGEF2
SNRPA GTF2E2
RPA2 RAB27A
RPA2 PRPS1
RPA2 DDX11
RPA2 EIF4H
RPA2 SH3GL3
RPA2 OSTF1
TWF1 HSPA8
TWF1 TM9SF3
TWF1 WAPAL
TWF1 HSP90AA1
TWF1 STAU1
TWF1 PRPF4B
LUM GLT8D1
LUM EID1
LUM PPIC
LUM ATXN1
EIF1B RPS9
EIF1B RPL13
EIF1B EIF3K
EIF1B HRH1
EIF1B SDHD
CLCN3 SRPK1
TPR GTPBP3
ELAVL1 METTL5
ELAVL1 GTPBP1
ELAVL1 ZNF576
ELAVL1 MTPAP
ELAVL1 GCC1
ELAVL1 TRIAP1
ELAVL1 SENP2
ELAVL1 UBP1
ELAVL1 SAE1
ELAVL1 TM9SF3
ELAVL1 HMGB1
ELAVL1 HSP90AA1
ELAVL1 YWHAQ
ELAVL1 TAF4
ELAVL1 PTPN11
ELAVL1 SR140
ELAVL1 HNRNPA3P1
ELAVL1 DDX18
ELAVL1 MAEA
ELAVL1 CDK2
ELAVL1 WHSC2
ELAVL1 COBRA1
ELAVL1 TOPBP1
ELAVL1 TCERG1
ELAVL1 TAF9
EPB41L2 CALML4
RANBP2 LUC7L2
RANBP2 FAM53C
RANBP2 PIK3C2A
RANBP2 RAB7A
RANBP2 RAD17
RANBP2 XPO1
RANBP2 CNBP
RANBP2 NUP153
NIPSNAP1 ADI1
NIPSNAP1 IDE
NIPSNAP1 RBMX
NIPSNAP1 FBXO21
NIPSNAP1 RBM12
NIPSNAP1 GCN1L1
NIPSNAP1 UBXN4
NIPSNAP1 CANX
NIPSNAP1 PDK3
NIPSNAP1 CPSF6
PSMD7 KIAA0406
PSMD7 SLBP
PSMD7 IARS
PPP1R10 DIABLO
PPP1R10 TIMM23
PPP1R10 BTF3
PPP1R10 PAIP1
PPP1R10 SR140
PPP1R10 ATP2A2
PPP1R10 SAT1
NP C12orf5
NP APEX2
API5 SENP2
API5 KIAA0090
API5 CYP3A43
API5 STAU1
API5 MRPL3
API5 RBM14
API5 OTUD4
SRRT OGFOD1
SRRT SLC12A9
SRRT RNF216
SRRT ILF3
C3orf37 MFF
C3orf37 POLR3B
C3orf37 C2orf42
C3orf37 ZNF384
C3orf37 EIF4H
C3orf37 MAML1
C3orf37 ARIH1
PSMA1 NOL7
PSMA1 VPS26A
GYS1 MTAP
GYS1 USP5
HSPG2 ADAM12
HSPG2 ZCCHC24
HSPG2 C1R
HSPG2 POU2F2
HSPG2 PTGER3
HSPG2 PNMA2
HSPG2 COL18A1
HSPG2 ATN1
HSPG2 PTGIR
HSPG2 MAPK12
HSPG2 MSLN
HSPG2 COL16A1
HSPG2 GNG11
HSPG2 FBLN5
HSPG2 SERPINF1
HSPG2 LOC26010
HSPG2 CTF1
HSPG2 TEK
HSPG2 MAP3K12
HSPG2 NID2
HSPG2 PDGFRA
COPS5 VPS24
COPS5 PTK2
JAK1 MID1IP1
KDM3B STX18
KDM3B C11orf57
KDM3B MRPL44
KDM3B MMADHC
KDM3B BTF3
KDM3B ACTR3
KDM3B TCTN3
KDM3B MYL4
KDM3B TFCP2
KDM3B CYFIP1
KDM3B HNRNPR
KDM3B CSTF3
KDM3B TBCA
KDM3B MORF4L2
IFNGR2 C17orf85
EIF2B1 SLC2A9
EIF2B1 CCDC90B
EIF2B1 SMAD3
EIF2B1 FAM53C
EIF2B1 VRK3
EIF2B1 MAPKAP1
EIF2B1 WAC
EIF2B1 HDAC3
EIF2B1 MYL4
EIF2B1 MED14
EIF2B1 BTF3
EIF2B1 XPO6
EIF2B1 ARPC2
EIF2B1 CSTF2T
EIF2B1 PIK3R4
EIF2B1 BRD3
EIF2B1 SIP1
EIF2B1 PMS2L11
EIF2B1 PTS
EIF2B1 CDR2
EIF2B1 HNRPDL
EIF2B1 NFRKB
EIF2B1 CNR2
EIF2B1 CCDC9
EIF2B1 YAF2
EIF2B1 CRKL
EIF2B1 NRF1
EIF2B1 TRIM13
EIF2B1 TERF2
EIF2B1 SLC7A6
EIF2B1 DUSP11
EIF2B1 VASP
EIF2B1 RANBP2
ACP1 RPL37A
ACP1 FAM190B
ACP1 HNRNPD
ACP1 TDG
ACP1 EPHB4
ACP1 DNAJC7
ACP1 AASDHPPT
RRAGA TPCN1
DARS TFB1M
DARS PDCD11
DARS SF3B1
DARS DPAGT1
DARS LSM2
DARS XPO1
DARS SMCR7L
DARS METTL1
DARS STAM
DARS RPP30
DARS RYK
DARS SPTLC1
DARS PPP1R10
DARS C9orf40
DARS RNF44
MBTPS1 RNF111
PWP1 DENR
PWP1 DDRGK1
PWP1 SAE1
PWP1 FAM175B
PWP1 PTBP1
PWP1 CDC37
PWP1 UTP20
PWP1 SMC3
PWP1 ATP2A2
PWP1 MAEA
PWP1 CSTF3
PWP1 TRIP4
PWP1 RAPGEF2
PWP1 TOMM40
PWP1 MATR3
CNN2 MED15
CNN2 HYI
CNN2 TBC1D10B
CNN2 C8orf60
CNN2 LYPLA2P1
CNN2 ABCC10
CNN2 ANXA11
CNN2 DIS3
CNN2 ASB1
CNN2 CYP2A6
CNN2 PML
CNN2 TRIO
CNN2 MAP1LC3B
CNN2 KLHDC3
CNN2 ARPC2
CNN2 CEACAM3
CNN2 RIN1
CNN2 C11orf51
CNN2 INPP5D
CNN2 FAM53B
CNN2 LYPLA2
PHB2 HSPA8
PHB2 TRIAP1
PHB2 C10orf119
PHB2 IDE
PHB2 TCF7L2
PHB2 RBMX
PHB2 PRKAR2A
PHB2 LARP1
PHB2 MPST
PHB2 CPSF6
COX7A2 ZNF576
COX7A2 GOLT1B
COX7A2 SAE1
COX7A2 C20orf24
COX7A2 TUBB
COX7A2 HNRNPA3P1
COX7A2 RPP30
COX7A2 RAPGEF2
COX7A2 SSBP1
COX7A2 SNRPA
ZC3H15 WDR12
ZC3H15 NAT10
ZC3H15 NOP2
ZC3H15 KIAA0406
ZC3H15 TUBGCP4
ZC3H15 G3BP2
ZC3H15 SMCR7L
ZC3H15 TOPBP1
ZC3H15 DNAJC7
SMC1A BRCC3
SMC1A PA2G4
TXNL1 PSMG2
TXNL1 AP2A2
TXNL1 UBE2G1
TXNL1 SP2
TXNL1 GNG10
SFPQ NUP50
SFPQ C10orf119
SFPQ TDRD7
SFPQ KBTBD2
SFPQ RBM3
SFPQ CASP7
SFPQ BAG5
SFPQ TCERG1
SFPQ HEXB
SFPQ POLR2B
SFPQ PDIA4
SFPQ GSPT1
GLB1 OXSM
GLB1 MFSD9
GLB1 ROD1
GLB1 MAP2K6
SNW1 TRAPPC10
SNW1 PSEN1
ETF1 RPS2
ETF1 LSM8
ETF1 PANK3
ETF1 MRPS18A
ETF1 RPS14
ETF1 ZFC3H1
ETF1 GAPVD1
ETF1 ADO
ETF1 PDCD11
ETF1 RPS3A
ETF1 FAF2
ETF1 NOLC1
ETF1 TUBA1B
ETF1 METAP2
ETF1 SFRS3
ETF1 CLP1
ETF1 NUBP1
ETF1 IDE
ETF1 ABCC1
ETF1 ROCK2
ETF1 R3HDM1
ETF1 COPS2
ETF1 SPTLC1
ETF1 C2orf43
ETF1 UXS1
ETF1 REV1
ETF1 TCTN3
ETF1 SNAP23
ETF1 XRCC5
ETF1 PPP6C
ETF1 ZNF202
ETF1 PTEN
ETF1 OTUD4
ETF1 PHKB
ETF1 DNPEP
DCTD SLC12A9
DCTD LUC7L2
DCTD ZDHHC7
DCTD ARIH1
SAMM50 SCLY
SAMM50 B2M
SAMM50 CRADD
SAMM50 CPA2
SAMM50 RBMX2
SAMM50 METTL5
SAMM50 PRDM10
SAMM50 GTPBP1
SAMM50 HNRNPC
SAMM50 EEF1A1
SAMM50 METAP2
SAMM50 SMC3
ID2 MED15
ID2 C19orf10
ID2 TBC1D10B
ID2 NFYB
ID2 ADD1
ID2 MAZ
ID2 ITGB1
ID2 DRD5
ID2 CYP1A2
ID2 TRIP10
ID2 AP3S1
ID2 MAP2K2
ID2 TXNDC9
CLSTN1 NUMB
CLIC4 PKD2
VAMP2 TTC28
VAMP2 RAB11B
VAMP2 HSPB6
VAMP2 VAT1
VAMP2 SIPA1
MCM3 MCM6
TRIP12 ACTR3
TRIP12 OPHN1
TRIP12 USP5
TRIP12 MAML1
PABPN1 MLH3
PABPN1 CTBP1
DUSP3 ARHGAP1
DUSP3 TRIO
DUSP3 GNAO1
ZFP36 VGLL3
ZFP36 PDGFD
ZFP36 CD248
ZFP36 PCDHGC3
ZFP36 COL14A1
ZFP36 MMP23B
ZFP36 EFEMP2
ZFP36 MN1
ZFP36 EMILIN1
ZFP36 VEGFB
ZFP36 COL15A1
ZFP36 PDGFRA
EIF4A1 MAPK14
UBE2N RBM7
UBE2N NIPA2
UBE2N TCP1
UBE2N HNRNPA2B1
TOMM70A GTPBP1
TOMM70A ZFP64
TOMM70A NCKIPSD
TOMM70A GTF3C3
TOMM70A SENP2
TOMM70A ACTR3
TOMM70A PTPN11
TOMM70A DHX38
TOMM70A CTBP1
TOMM70A EIF3M
TOMM70A ELAVL1
NCBP2 CHORDC1
NCBP2 SYNCRIP
NCBP2 MARS
NCBP2 CRKL
NCBP2 HSPA5
NCBP2 TUBGCP4
NCBP2 G3BP2
NCBP2 SLC30A9
SRM DLGAP4
TSN GTPBP1
TSN ZNF576
TSN GOLT1B
TSN FAM175B
TSN TOMM70A
TSN PTPN11
IGFBP4 VGLL3
IGFBP4 AKR1C1
IGFBP4 ZCCHC24
IGFBP4 PTGDS
IGFBP4 PTGER3
IGFBP4 IGF1
IGFBP4 PTRF
IGFBP4 MMP23B
IGFBP4 PTGIR
IGFBP4 GJA4
IGFBP4 PARVB
IGFBP4 ZEB2
IGFBP4 NNMT
IGFBP4 FBLN1
PFDN1 C11orf68
PFDN1 RNPEPL1
PFDN1 TSC22D1
PFDN1 MAP1LC3B
PFDN1 DLGAP4
PFDN1 CNN2
G3BP1 RMI1
G3BP1 SLC35D2
G3BP1 CANX
G3BP1 GSPT1
PPP1R11 SLC12A7
PPP1R11 RAB7A
PPP1R11 PSG9
PPP1R11 SUCLA2
PPP1R11 HMGN4
USP7 CDKN2AIP
USP7 VDAC1
USP7 RSL1D1
USP7 DDX18
USP7 PTBP1
PUM2 RHEB
PUM2 FAM175B
PUM2 CIT
PUM2 SR140
PUM2 CDC23
RPL41 PRDM10
RPL41 C11orf57
RPL41 HNRNPC
RPL41 RPS14
RPL41 SPTBN1
RPL41 RPL7
RPL41 NOLC1
RPL41 EIF4B
RPL41 RPL3
RPL41 RPLP0
RPL41 NAP1L1
RPL41 SSBP1
RCN2 TOB2
RCN2 ASNSD1
RCN2 CRKL
RCN2 ST13
RCN2 TSN
SUPT5H TIAM2
SUPT5H DIS3
SUPT5H ARPC4
SUPT5H NSMCE4A
SUPT5H CIZ1
SUPT5H PML
DKC1 HIRA
DKC1 SMAGP
DKC1 NDUFA9
DKC1 TSPAN6
RRM1 DCLRE1A
RRM1 SC4MOL
RRM1 PPP2R1B
RRM1 DHFR
RRM1 MRPS35
MARS LOC728643
MARS ATP2A2
MARS AKAP8
MARS PWP1
JUNB CDC42BPB
JUNB CD79A
JUNB S1PR1
JUNB VEGFB
GSTO1 NPM3
GBF1 CAMK1G
GBF1 SUPT6H
GBF1 NFKB2
GBF1 RIN1
GBF1 TRIM3
GBF1 GRK5
GBF1 CAMK1
GBF1 PITPNM1
GBF1 KDM5C
GBF1 AIP
GBF1 ID2
GBF1 PFDN1
EIF4E ZC3H15
EIF4E GRSF1
EIF4E RBM7
EIF4E UBE2N
DPYSL3 TGFB1I1
RPL37A EIF3L
RPL37A ATP6V1D
RPL37A EIF3K
RPL37A RPS6
ALDH2 MRPS22
CUL4A RAB7A
BAP1 LSM14A
BAP1 C12orf41
BAP1 ACTG1
BAP1 OGFOD1
BAP1 RNASEH1
BAP1 SF3B1
BAP1 RAB1A
BAP1 SF1
BAP1 CNBP
BAP1 ZNF174
BAP1 DHX30
BAP1 TUSC2
BAP1 LTBR
BAP1 DUSP11
BAP1 HNRPDL
LRP10 PINK1
PLEKHB2 MCTP2
PLEKHB2 RAB1A
COPS6 STX18
COPS6 C10orf119
IGF2R LOC644096
IGF2R TMC7
IGF2R DCP1A
IGF2R SETD2
IGF2R XPO6
IGF2R ZFC3H1
IGF2R ARPC4
IGF2R PRKCI
IGF2R RAB1A
IGF2R PCBP1
IGF2R WTAP
IGF2R EIF2B1
CSNK2B PICALM
ITGA5 CDC42BPB
ITGA5 EFEMP2
ITGA5 FSTL1
ITGA5 FCN1
ITGA5 S1PR1
ITGA5 HSPG2
ITGA5 JUNB
DHX15 TUBGCP4
DHX15 PPAT
DHX15 PRPF40A
DHX15 WBP11
DHX15 GALK2
DHX15 YWHAQ
DHX15 LARP4
DHX15 METAP1
DHX15 DLAT
DHX15 HSPA8
LOC100133166 USP8
LOC100133166 CTNND1
LOC100133166 ARIH1
CRTAP TAOK3
CRTAP C8orf60
CRTAP PIK3R5
CRTAP TMEM176B
CRTAP CAMK1G
CRTAP RUNX1T1
CRTAP ALPPL2
CRTAP FEZ2
CRTAP ADD1
CRTAP MPRIP
CRTAP PAPPA2
CRTAP POTEK
CRTAP SEPT8
CRTAP ERP44
CRTAP ERCC1
CRTAP IL4R
CRTAP FAM53B
HNRNPF MARCH5
PPP2CB PICALM
PPP2CB ENTPD4
PPP2CB TNKS
CUL3 BTF3
CUL3 PPP2CA
CUL3 TIAL1
ANXA7 ATP6V0E1
ANXA7 ADD1
OAZ2 C10orf88
OAZ2 DAXX
TMEM109 HNRNPUL2
TMEM109 TPCN1
TMEM109 MSL3
COPB1 YWHAE
COPB1 TRIP12
COPB1 PTEN
COPB1 PUM2
COPB1 EEF1A1
COPB1 ADO
COPB1 SF3B1
COPB1 CYFIP1
COPB1 OPHN1
COPB1 CNBP
COPB1 ADK
COPB1 ELP4
COPB1 EIF3M
COPB1 NUP153
SF3A1 ELP3
SF3A1 ARHGAP1
SF3A1 DNAJC4
SF3A1 DNAJC8
SF3A1 DHRS12
SF3A1 NAGA
SF3A1 LPIN2
SF3A1 KDM5C
BAZ2A C8orf60
BAZ2A MINK1
BAZ2A VAMP2
BAZ2A CTDP1
BAZ2A DHRS12
BAZ2A AP2S1
BAZ2A ACAA1
BAZ2A GBF1
BAZ2A TMEM109
YME1L1 UBR2
YME1L1 RIPK1
YME1L1 SP2
YME1L1 TXNL1
YME1L1 RPAP3
YME1L1 USO1
UBE2D2 EXOC1
UBE2D2 EGFR
UBE2D2 STAMBPL1
UBE2D2 MRPL20
UBE2D2 MUS81
UBE2D2 CNOT7
UBE2D2 UBE2J1
UBE2D2 LOC339290
UBE2D2 ATP6V1D
UBE2D2 SFRS12
UBE2D2 YTHDC1
UBE2D2 RBM12
UBE2D2 PAIP1
UBE2D2 RBM39
UBE2D2 RBPJ
UBE2D2 HRH1
UBE2D2 METTL1
UBE2D2 R3HDM1
UBE2D2 COPS2
UBE2D2 RSRC2
UBE2D2 WDR82
UBE2D2 PWP1
SNRPC RPAP1
SNRPC TIMM23
SNRPC TXNDC9
SNRPC SNRPA
SNRPC MARS
STAT6 U2AF2
STAT6 SLC12A7
STAT6 CUX1
STAT6 PRKCSH
STAT6 ESYT1
STAT6 IL4R
STAT6 KDM5C
RARS BRCC3
RARS CHCHD3
RARS LASS6
RARS VDAC3
RARS ATIC
RARS CD24
RARS CASP2
RARS NIPSNAP1
CCT6A UTP14A
CCT6A SMC1A
ATP5B VDAC1
ATP5B PTBP1
SMARCC2 KPNA1
MYL12A C14orf162
MYL12A CCRN4L
MYL12A SLC28A3
MYL12A PGPEP1
MYL12A C12orf49
MYL12A MUS81
MYL12A CCDC90B
MYL12A SMAD3
MYL12A TNK1
MYL12A GRB2
MYL12A CAMSAP1
MYL12A EP400
MYL12A OPA1
MYL12A TCTN3
MYL12A PAPPA2
MYL12A KCNJ15
MYL12A ALDH3B1
MYL12A YWHAE
MYL12A CRADD
MYL12A PCYT2
MYL12A SFRS3
MYL12A TBPL1
MYL12A PRY
MYL12A ERCC6
MYL12A CNBP
MYL12A FOXN3
MYL12A SAPS2
MYL12A MEN1
MYL12A SENP6
MYL12A VASP
MYL12A RALB
MYL12B RNF4
PSMA2 METTL5
PSMA2 ACAT2
PSMA2 EMG1
C5orf13 CCDC92
SEPT11 MYO19
SEPT11 ADD1
SEPT11 SEPT7
SEPT11 CYP2A6
SEPT11 PBX2
SEPT11 CEACAM3
SEPT11 AQP2
SEPT11 ACAA1
ANP32B SAE1
ANP32B ILF3
ANXA4 SMAP1
ANXA4 VPS35
ANXA4 EI24
ANXA4 MRPL3
ANXA4 ZDHHC3
MOBKL1B SF3B1
MOBKL1B R3HDM1
TOP2A MCM2
CYR61 WHAMML2
CYR61 CFH
CYR61 SPARC
CYR61 DCN
CYR61 CTGF
CYR61 FLI1
DAB2 SPRY1
DAB2 TNFRSF1A
HNRNPAB NUP37
HNRNPAB RBMX
HNRNPAB SUPV3L1
HNRNPAB MRPS27
HNRNPAB FEN1
HNRNPAB CDK2
HNRNPAB EPCAM
RAB5B RAB7A
RAB5B KPNA1
FDPS UMPS
SRP9 GCC1
SRP9 CRKL
NUDCD3 C2orf43
NUDCD3 TAF1
NUDCD3 RAC1
NUDCD3 PHKB
NUDCD3 DNPEP
NUDCD3 ARIH1
TXNRD1 PDCD11
TXNRD1 NOLC1
TXNRD1 METTL1
TXNRD1 IDE
TXNRD1 ABCC1
TXNRD1 EPS8
TARS HDHD3
TARS TMEM97
TARS VDAC1
TARS IARS
BGN ADAMTS1
BGN LZTS1
BGN PCSK5
BGN IGH@
BGN SLC9A3R2
BGN KDM5D
BGN MEOX2
BGN NOTCH3
BGN MXRA8
BGN SPOCK1
SYPL1 C2orf43
SYPL1 STX18
SYPL1 FAM82A2
SYPL1 SNAP23
SYPL1 RBM39
SYPL1 COPS6
SYPL1 NUDCD3
RPS3A RPL7A
RPS3A RPLP0
BAT3 TUBB
BAT3 ASXL1
BAT3 GAL
RPS6 EEF1G
SLC2A1 CLC
SLC2A1 C1orf123
SREBF2 LIMD1
SREBF2 SMAD3
SREBF2 ASXL1
SREBF2 SIGLEC6
SREBF2 GORASP2
SREBF2 RBMX2
SREBF2 SAPS2
SREBF2 VASP
SREBF2 TNPO2
SREBF2 ACTG1
SREBF2 LARP1
SREBF2 RBM12
SREBF2 SF3B1
SREBF2 CCDC9
SREBF2 RPP30
SREBF2 RAPGEF2
SREBF2 ABCC1
SREBF2 TOMM40
SREBF2 ETF1
SREBF2 IGF2R
RAF1 TUBA1B
ATP1B1 SFXN1
DDX1 GTF3C3
DDX1 PTBP1
DDX1 MINA
DDX1 KDM1
DDX1 HSPA8
DDX1 CS
DDX1 PDIA6
DDX1 CASP2
DDX1 WHSC2
DDX1 ELAVL1
SPCS2 KPNA1
CAPZA2 KIAA1219
CAPZA2 SCLY
CAPZA2 TLR4
CAPZA2 PBRM1
CAPZA2 AIPL1
CAPZA2 HMG20A
CAPZA2 FAM175B
CAPZA2 CTNND1
CAPZA2 GHITM
CAPZA2 NFKB1
CAPZA2 MRPL3
CAPZA2 XRCC5
CAPZA2 ABCC9
CAPZA2 ADK
CAPZA2 ARG2
CAPZA2 TPMT
CAPZA2 SAT1
CAPZA2 DNPEP
CAPZA2 UBE2D2
CAPZA2 FXC1
CAPZA2 LSM12
CAPZA2 RBM12
CAPZA2 NIPA2
CAPZA2 RBM14
PSMD13 METTL5
PSMD13 ATP2A2
ARIH2 ZMYM3
NDUFB8 NOSIP
SRRM1 UBE2J1
SRRM1 POLR2D
SRRM1 PRPS1
RAD23B RPAP1
RAD23B NDUFA8
RAD23B TDG
PLS3 PPFIBP1
PLS3 RSU1
DDX3X DNAH3
DDX3X GTPBP1
DDX3X GCC1
DDX3X ASNSD1
DDX3X YWHAQ
DDX3X RPL37A
DDX3X NUP160
DDX3X RBM12
DDX3X PTBP1
DDX3X SART3
DDX3X CRCP
DDX3X CTBP1
DDX3X WHSC2
DDX3X TAF9
DDX3X PRPF4B
DDX3X EPCAM
DDX3X ELAVL1
DDX3X SAMM50
HDAC1 BCL10
TNFAIP1 RP3-377H14.5
TNFAIP1 CER1
TNFAIP1 ADPGK
TNFAIP1 UIMC1
TNFAIP1 ADAMTSL4
TNFAIP1 SLC12A9
TNFAIP1 TAC3
TNFAIP1 DPF3
TNFAIP1 SLC35C1
TNFAIP1 TNIP2
TNFAIP1 FAM53C
TNFAIP1 TNK1
TNFAIP1 ALPPL2
TNFAIP1 RPL18
TNFAIP1 CSTF2T
TNFAIP1 TCTN3
TNFAIP1 EIF1
TNFAIP1 PCDHGA1
TNFAIP1 RAB11FIP5
TNFAIP1 SIP1
TNFAIP1 ZFAND5
TNFAIP1 OR10H3
TNFAIP1 CLDN6
TNFAIP1 FOXN3
TNFAIP1 SLC2A5
TNFAIP1 TRIM13
TNFAIP1 CSNK1G2
TNFAIP1 MYL12A
RRBP1 ZNF665
RRBP1 IFT122
RRBP1 HTR3A
RRBP1 SNX13
RRBP1 SLC1A7
RRBP1 SLC4A4
RRBP1 PRDX3
RRBP1 SYNGR4
PCNA CHEK1
PSMD1 C2orf43
PSMD1 RAB1A
PSMD1 ACTR3
PSMD1 EGFR
PSMD1 CTNND1
PSMD1 DDOST
PSMD1 RNGTT
PSMD1 TPMT
PSMD1 API5
SLC7A5 TUBA1B
SLC7A5 PDCD11
SLC7A5 MANF
SLC7A5 NUTF2
SLC7A5 TXNRD1
GNAI3 EHD4
FBXO7 PUM2
FBXO7 DGCR2
FBXO7 ACTR3
FBXO7 FAM175B
FBXO7 ADO
FBXO7 RAB1A
FBXO7 SFRS3
FBXO7 MECP2
FBXO7 EIF2B1
FBXO7 MYL12A
UBA2 SR140
ARCN1 PGPEP1
ARCN1 C11orf57
ARCN1 COPZ1
ARCN1 LOC730092
ARCN1 CD164
ARCN1 NFRKB
ARCN1 ADK
ARCN1 SLC7A6
ARCN1 VASP
ARCN1 NUP153
ARCN1 WDR82
ARCN1 RANBP2
ARCN1 ETF1
TMX2 ZFP64
TMX2 SENP2
TMX2 TM9SF3
TMX2 POM121
TMX2 PRMT3
TMX2 LSM12
TMX2 API5
TMX2 TOMM70A
TMX2 DDX1
ATP6V0E1 TBXA2R
ARHGDIA CLN5
ARHGDIA NOTCH4
ARHGDIA AIP
PUM1 C1orf174
PUM1 DNAJA4
PUM1 ZNF277
PUM1 YTHDF2
PUM1 CFTR
PUM1 TAF1
PUM1 SIP1
PUM1 STK16
PUM1 NFKB1
PUM1 RBM39
PUM1 DDX11
PUM1 GRM6
PUM1 CYLC2
PUM1 PTEN
PUM1 PHKB
PUM1 DNPEP
PUM1 UBE2D2
PUM1 NUDCD3
PUM1 SYPL1
PUM1 CAPZA2
IGFBP7 CRY1
IGFBP7 GPR116
CSDA ASB1
RAB5C KLHDC3
RAB5C C9orf16
RPL4 EIF3L
RPL4 RPL29
MBNL1 GLG1
NFE2L2 DNAJA4
NFE2L2 DCTD
NFE2L2 SNAP23
NFE2L2 ANKHD1
NFE2L2 CD164
NFE2L2 ELP4
NFE2L2 MAML1
NFE2L2 LOC100133166
NFE2L2 COPB1
NFE2L2 MYL12A
ACLY UBE2G1
ACLY ARIH1
MGAT1 BMP1
POLD2 EIF3B
CSE1L TJP2
CSE1L PPID
THBS1 COL5A1
USP9X NUP50
USP9X HSDL2
USP9X CS
USP9X UBE2K
USP9X DHX15
USP9X DDX3X
ARF4 YIPF5
ARF4 SNX27
ARF4 NSUN3
ARF4 SRBD1
ARF4 ZDHHC7
ARF4 THYN1
ARF4 RNF216
ARF4 TSEN34
ARF4 RUNX1T1
ARF4 STX7
ARF4 STAT5B
ARF4 PAPPA2
ARF4 ADSL
ARF4 HMGN4
ARF4 PSG9
ARF4 SNAP23
ARF4 ATXN10
ARF4 OPHN1
ARF4 USP5
ARF4 BMPR1A
ARF4 NRF1
ARF4 MANF
ARF4 RAB5B
ARF4 SREBF2
ARF4 ERP29
ARF4 ARCN1
BCLAF1 EIF3K
BCLAF1 TIMM23
BCLAF1 CUEDC2
BCLAF1 COPZ1
BCLAF1 ATP6V1D
BCLAF1 EXPH5
BCLAF1 BMPR1A
BCLAF1 ATP13A3
BCLAF1 POLR3C
BCLAF1 TCF3
BCLAF1 PAIP1
BCLAF1 SUMO4
BCLAF1 GAL
BCLAF1 ZNF318
BCLAF1 MCRS1
BCLAF1 SNRPC
TM9SF2 CHMP2B
SMARCC1 MAPKAPK5
SMARCC1 NPM1
SMARCC1 USP3
SMARCC1 TUBGCP4
SMARCC1 CASP2
SMARCC1 BID
SMARCC1 WHSC2
SMARCC1 BMS1
SMARCC1 HDAC2
SF3B1 ARF4
MMP2 ST6GALNAC5
MMP2 PDGFD
MMP2 CD248
MMP2 HEG1
MMP2 RPS6KA2
MMP2 C1R
MMP2 VEGFC
MMP2 MN1
MMP2 GFPT2
MMP2 PPIC
MMP2 ZEB2
MMP2 FOXO1
MMP2 ITGA5
PSMC2 TNPO3
PSMC2 HNRNPR
PSMC2 SFRS3
PSMC2 CTCF
RCN1 EEF1A1
RCN1 EPCAM
HNRNPA0 DCP1A
HNRNPA0 RNF40
HNRNPA0 MED22
PSMF1 RPAP3
PSMF1 TWF1
ANP32A NUP54
ANP32A ERLIN1
RAD23A PIH1D1
TGM2 RPL10
TGM2 MINK1
TGM2 PTP4A3
TGM2 ADCYAP1
TGM2 RPS6KA4
TGM2 ARL2
TGM2 BAZ2A
GNAI2 PCSK5
GNAI2 RPS6KA2
GNAI2 EMP3
GNAI2 CD93
ANP32A SRBD1
ANP32A TIMM9
ANP32A SMAD3
ANP32A ACTR3
ANP32A KIAA0776
ANP32A RAB7A
ANP32A ZFAND5
ANP32A NFKB1
ANP32A SNAP23
ANP32A PAK2
ANP32A OPHN1
ANP32A CTCF
ANP32A MAML1
ANP32A EIF2B1
ANP32A NFE2L2
HNRNPH1 MRPL44
HNRNPH1 ACTR3
HNRNPH1 LARP1
HNRNPH1 MAK16
HNRNPH1 HSP90AA1
CD99 CLN5
CD99 BMP1
CD99 CAPZB
CD99 LUM
EIF5B OLA1
EIF5B FASTKD2
EIF5B RBMX
EIF5B TAF4
EIF5B SUPV3L1
EIF5B RNF114
EIF5B DCLRE1A
EIF5B HSDL2
EIF5B HNRNPUL1
EIF5B PDIA3
EIF5B SMARCC1
EIF5B SIRT5
EIF5B COMMD8
EIF5B NUP54
EIF5B MMADHC
EIF5B PRMT3
EIF5B CANX
EIF5B TWF1
EIF5B SFRS3
TAF7 THAP4
TAF7 C9orf86
TAF7 NDUFA8
TAF7 CETN1
TAF7 SENP6
TAF7 ACP1
DSTN ARCN1
YWHAH MORF4L1
EIF1AX STK38L
EIF1AX G3BP2
EIF1AX FASTKD2
EIF1AX NUDT21
EIF1AX MAPKAPK5
EIF1AX DCLRE1A
EIF1AX EIF2S3
EIF1AX SMARCC1
JUP PRKCSH
PAICS E2F8
PAICS SRPK1
PAICS TMEM97
RPN1 OSBP
UBE2V1 B4GALT5
UBE2V1 UBE2J1
UBE2V1 TGOLN2
UBE2V1 SYK
UBE2V1 EIF4H
UBE2V1 PPP1R11
ACTR3 MANSC1
ACTR3 DDOST
ACTR3 PTEN
IPO7 USP3
IPO7 CDKN2AIP
IPO7 CHORDC1
IPO7 PRDM4
IPO7 PTGES2
IPO7 LOC728344
IPO7 TUBGCP4
IPO7 ARHGAP26
IPO7 BID
IPO7 MAK10
IPO7 RHEB
IPO7 HSP90AA1
IPO7 IFRD2
IPO7 MAEA
IPO7 TPMT
IPO7 MPST
IPO7 RNF44
IPO7 LSM5
IPO7 EPS8
IPO7 SSBP1
IPO7 CPSF6
IPO7 DARS
IPO7 MRPS2
IPO7 RBMX
IPO7 AQR
IPO7 MRPS27
IPO7 GCN1L1
IPO7 RASA1
IPO7 ERLIN1
IPO7 NAE1
IPO7 ELAVL1
IPO7 USP9X
TRIM28 HNRNPD
TRIM28 ANAPC13
TRIM28 C3orf37
TRIM28 SNRPC
HIF1A TNFAIP3
PSME3 NAP1L1
PSME3 MUS81
PSME3 COPZ1
PSME3 TUBB
PSME3 CDR2
PSME3 TOMM40
PSME3 VASP
PSME3 IGF2R
PSME3 UBE2D2
PSME3 OTUB1
PDHA1 SUCLG1
PDHA1 PTPRD
PDHA1 NOLC1
PDHA1 TJP2
PDHA1 ACSL5
PDHA1 NDUFA9
PDHA1 PRPS2
TSPAN3 MRPL3
TSPAN3 ANXA4
SERP1 MMADHC
SERP1 GOLPH3
SERP1 PUM2
SERP1 FAM175B
SERP1 RAB7A
SERP1 PAK2
SERP1 HNRNPR
SERP1 RAB1A
SERP1 ARF4
ABLIM1 RPS9
ABLIM1 HRH1
ABLIM1 IGF2R
UBA1 TBC1D10B
UBA1 PRKCSH
UBA1 TRIO
UBA1 RELA
RPL31 RPS14
RPL31 RPL37A
CLTA SCML2
SDCBP SLC35C1
SDCBP MOBKL1B
SDCBP ATP6V0E1
SDCBP ARPC2
SDCBP SFRS2B
SDCBP SEPT7
SDCBP PICALM
SDCBP RBPJ
SDCBP POTEK
SDCBP MSL3
SSRP1 MCM6
SSRP1 ILVBL
IMMT NDUFA9
ARPC1A MDH2
GLUD1 SEC23IP
SEC31A ZNF665
SEC31A GLG1
HSBP1 TRAPPC2L
HSBP1 PICALM
HSBP1 AIP
RPL5 ESD
RPL5 RPL17
CALR CIZ1
CALR SMARCD1
DEK MED17
DEK CHORDC1
DEK DDX10
VCL CAMK2G
RAB14 SLC30A5
RAB14 PPP6C
RAB14 RNF14
RAB14 KDM3B
RPS23 RP3-377H14.5
RPS23 RPL13
RPS23 EIF1
RPS23 EIF1B
RPS23 RPL37A
RPS23 RPL31
KDELR1 MLH3
KDELR1 PPPDE2
PHC2 ZFPL1
PHC2 NAGA
PHC2 PLS3
SRPR TMEM222
SRPR PRKCSH
SRPR GATA2
SRPR ARFRP1
SRPR SF3A1
EIF4A2 MPHOSPH9
EIF4A2 UIMC1
EIF4A2 MRPL20
EIF4A2 SLC12A9
EIF4A2 SMAD3
EIF4A2 HMG20A
EIF4A2 FAM53C
EIF4A2 YTHDF2
EIF4A2 TRIM44
EIF4A2 B2M
EIF4A2 AP2A2
EIF4A2 BTF3
EIF4A2 VPS13A
EIF4A2 ARPC2
EIF4A2 YTHDC1
EIF4A2 ZNF384
EIF4A2 BAT2L
EIF4A2 ACTG1
EIF4A2 HNRNPA3
EIF4A2 SIGLEC6
EIF4A2 HNRNPH3
EIF4A2 ERP44
EIF4A2 TBPL1
EIF4A2 SF1
EIF4A2 GORASP2
EIF4A2 ELP4
EIF4A2 COX11
EIF4A2 SENP6
EIF4A2 RPL38
EIF4A2 ARIH1
EIF4A2 EIF2B1
EIF4A2 TRIP12
RPLP2 RPS9
AHCY SPATA5L1
SEP15 DR1
SEP15 IRF2
M6PR APEX2
MGEA5 THAP7
MGEA5 KIAA0776
MGEA5 SGPL1
MGEA5 RTN4
MGEA5 BMPR1A
MGEA5 SP2
MGEA5 MAML1
MGEA5 EIF4A2
TRA2B HSPA8
TRA2B NCKIPSD
TRA2B SFRS7
TRA2B NUP50
TRA2B RHEB
TRA2B LARP1
TRA2B HNRNPA3
TRA2B POLE3
TRA2B NAP1L1
TRA2B COBRA1
TRA2B EIF3M
TRA2B UBE4A
TRA2B GTPBP1
TRA2B CRKRS
TRA2B TFB1M
TRA2B CCDC59
TRA2B UBP1
TRA2B FAM175B
TRA2B ATP13A3
TRA2B BID
TRA2B PPP2CA
TRA2B MED7
TRA2B ADK
TRA2B TBP
TRA2B R3HDM1
TRA2B NDUFS3
TRA2B SNRPC
TRA2B BCLAF1
SSR1 PNN
PGAM1 ACTG1
PGAM1 RAB1A
PGAM1 NDUFB3
UQCRC2 OXSM
UQCRC2 HSD17B12
UQCRC2 MFSD9
UQCRC2 DNMBP
EPAS1 HSPB6
EPAS1 RRAS
EPAS1 MFNG
EPAS1 CD93
EPAS1 MINK1
CCT4 FAM64A
CCT4 SMC3
CCT4 CIAPIN1
CCT4 XRCC5
CCT4 DDX21
CCT4 ATP5G3
CCT4 PSMD7
CCT4 RAE1
NOP56 DENR
NOP56 PYROXD1
NOP56 CCDC51
NOP56 PRDM4
NOP56 UBP1
NOP56 CEACAM3
NOP56 HNRNPA1L1
NOP56 RBM12
NOP56 CYFIP1
NOP56 TUBGCP4
NOP56 WHSC1
NOP56 RBM14
NOP56 EPHB4
CCT8 RPAP3
CCT8 OTUD4
CCT8 RARS
STRAP LOC644096
STRAP LIMD1
STRAP AGFG1
STRAP UBE2J1
STRAP GTPBP3
STRAP KIAA0776
STRAP PPPDE2
STRAP CARM1
STRAP OPA1
STRAP ADSL
STRAP STK24
STRAP TBPL1
STRAP GORASP2
STRAP NFRKB
STRAP CTCF
STRAP ANP32A
RNF114 PSMB1
RNF114 SSBP1
RNF114 UBE2D2
RNF114 TXNRD1
RNF114 DNMBP
RNF114 CSNK2A1
RNF114 LRPPRC
RNF114 NOLC1
RNF114 PRIM1
RNF114 GSPT1
RNF114 VBP1
CNOT1 SLC12A9
CNOT1 EIF4H
CNOT1 HMGN4
CNOT1 UTP14A
CNOT1 KDM1
CNOT1 FEN1
CNOT1 NOP16
CNOT1 NAE1
FLNA MYL9
NCOR1 C2orf43
NCOR1 ZNF816A
NCOR1 PIN4
NCOR1 TRIM16
NCOR1 PTEN
NCOR1 PUM1
NCOR1 NUMB
H2AFZ CAPN10
KIAA0174 TERF2
PRDX6 PIGC
PRDX6 NAP1L1
KARS PPID
MAP4 RBM14
RAP1B CSTF2T
RAP1B STX7
RAP1B ITGB1
RAP1B UBE2D1
RAP1B ARPC4
RAP1B PTS
ZNF207 CUGBP1
ZNF207 MRPL20
ZNF207 PARL
ZNF207 COPZ1
ZNF207 XPO6
ZNF207 MATR3
ZNF207 ACTR3
ZNF207 XPO1
ZNF207 ARPC3
ZNF207 CTNND1
ZNF207 PLD1
ZNF207 C15orf39
ZNF207 NUBP1
ZNF207 BAP1
ZNF207 BCLAF1
ZNF207 SLC2A9
ZNF207 MAPKAP1
ZNF207 KCTD20
ZNF207 RAD17
ZNF207 NFRKB
ZNF207 CRKL
ZNF207 PSME3
RPL29 RPS6
TPI1 LSM8
TPI1 DIAPH1
TPI1 PSMC2
RPS15 RPS28
ATP5O ATP11B
ATP5O UBE2A
ZYX CD248
ZYX CTF1
ZYX PPIC
ZYX LSP1
ZYX ENG
HSPD1 RBM15
HSPD1 NUP37
HSPD1 RPIA
HSPD1 KIAA0746
HSPD1 NOLC1
HSPD1 HSPA8
HSPD1 CYCS
HSPD1 CS
HSPD1 HNRNPA2B1
HSPD1 FEN1
HSPD1 TARS
HSPD1 KARS
HSPD1 SET
HSPD1 ABCE1
TMBIM6 RAB1A
SPARCL1 LHFP
DAZAP2 RAP1B
XRCC6 YWHAQ
XRCC6 SUPV3L1
XRCC6 TACC2
XRCC6 HSDL2
XRCC6 ATIC
XRCC6 CASP2
XRCC6 DARS
XRCC6 USP9X
XRCC6 SMARCC1
XRCC6 EIF5B
PEA15 LEPRE1
PEA15 C11orf68
PEA15 CCDC92
PEA15 MYO9B
PEA15 ABCA2
PEA15 RALGDS
PEA15 TRIO
PEA15 ADCYAP1
PEA15 MAN2C1
PEA15 TOM1
PEA15 TRAM2
PEA15 GBF1
PSMB7 TUBB2C
LRP1 ADAMTS1
LRP1 CRISPLD2
LRP1 MMRN2
LRP1 PLSCR3
LRP1 MT1M
LRP1 IGFBP7
LRP1 ERG
LRP1 ZCCHC24
LRP1 FGF18
LRP1 PTGER3
LRP1 ADRA2A
LRP1 TSC22D3
LRP1 DPT
LRP1 PTGIR
LRP1 CDA
LRP1 CD79A
LRP1 MMP19
LRP1 PPIC
LRP1 GNG11
LRP1 SLIT3
LRP1 PDGFRA
LRP1 RIN3
LRP1 FKBP11
LRP1 DENND3
LRP1 C12orf47
RPS15A HNRNPD
ATF4 NHP2L1
sept-06 SCLY
sept-06 MANSC1
sept-06 DNAJA4
sept-06 WAC
sept-06 IDE
sept-06 PTEN
sept-06 RRP1B
sept-06 FAM175B
sept-06 LARP1
sept-06 MAPK14
sept-06 SIP1
sept-06 MYL4
sept-06 TFCP2
sept-06 ABCC9
sept-06 PPP6C
sept-06 RNGTT
sept-06 EXT2
sept-06 B2M
sept-06 TRIP12
HNRNPK RBM41
HNRNPK NOC3L
HNRNPK UBP1
HNRNPK PTBP1
HNRNPK HNRNPA1L1
HNRNPK GCOM1
HNRNPK TNPO1
HNRNPK POLE3
HNRNPK NAP1L1
HNRNPK NUP214
HNRNPK SAMM50
FAM120A STX18
FAM120A MRPL44
FAM120A MAT2B
FAM120A CIT
FAM120A PTPN11
FAM120A TFCP2
FAM120A SNAP23
FAM120A RBM39
FAM120A IDE
FAM120A MORF4L2
FAM120A SERP1
FAM120A sept-06
PTMA RPS2
PTMA LSM8
PTMA DCP1A
PTMA C11orf57
PTMA EIF3L
PTMA HNRNPC
PTMA RHEB
PTMA FAM175B
PTMA ADO
PTMA YTHDC1
PTMA PSMA1
PTMA BID
PTMA METAP2
PTMA CDR2
PTMA SMC3
PTMA GLRX3
PTMA ARPC3
PTMA RBM39
PTMA HRH1
PTMA STAM
PTMA MAPKAPK3
PTMA ACTL6A
PTMA SREBF2
PTMA PGAM1
LAMC1 CALCOCO1
LAMC1 SLC16A2
LAMC1 AKAP2
LAMC1 DEDD
MAT2A ANP32A
MAT2A RIC8B
MAT2A HNRNPK
CTNNA1 POLE3
CTNNA1 XRCC5
RPLP1 EIF3L
RPLP1 RPS17
RPLP1 WDR82
RPLP1 RPL31
CALU ACVR1
RAN ATP10B
RAN MRPL16
RAN GNL3
RAN GPR35
RAN SMC2
RAN HDAC2
RAN TMEM168
RAN RBM7
RAN MARS
RAN NUDT4P1
RAN CDK7
RAN G3BP2
RAN ZC3H15
RAN EIF4E
GNB1 WBP4
GNB1 SEP15
TPP1 NAGA
PGK1 FTSJ2
PGK1 C10orf119
PGK1 NAE1
PGK1 YME1L1
PGK1 RARS
PGK1 EIF5B
PGK1 SMC1A
PGK1 VBP1
GPX1 SEC61B
NACA PSMB1
NACA BMPR1A
NACA RBM12
NACA RBM39
NACA CCDC9
NACA CTCF
NACA TOMM40
NACA EIF3M
PTP4A1 C17orf63
PTP4A1 MED7
PTP4A1 CBX3
PTP4A1 EIF1AX
PTP4A1 HOXB5
PTP4A1 LAD1
ACTR2 KIAA1219
ACTR2 PBRM1
ACTR2 AIDA
ACTR2 PYROXD1
ACTR2 MAK10
ACTR2 LSM8
ACTR2 STX18
ACTR2 ACTR8
ACTR2 DIAPH1
ACTR2 POM121
ACTR2 HNRNPA1L1
ACTR2 FAM175B
ACTR2 LSM12
ACTR2 RBM12
ACTR2 SR140
ACTR2 ATP2A2
ACTR2 IFRD2
ACTR2 RAB8A
ACTR2 CD164
ACTR2 MAEA
ACTR2 PPP6C
ACTR2 ADK
ACTR2 MPST
ACTR2 DCK
ACTR2 CDC23
ACTR2 TCERG1
ACTR2 PRPF4B
ACTR2 UBE4A
ACTR2 API5
ACTR2 KDM3B
ACTR2 ETF1
ACTR2 DDX3X
PPP1CC ISCA1
PPP1CC LOC80054
PPP1CC NOC3L
PPP1CC C11orf57
PPP1CC KCMF1
PPP1CC MRPL42
PPP1CC CEACAM3
PPP1CC POM121
PPP1CC SUPV3L1
PPP1CC RPL7
PPP1CC HNRNPA3
PPP1CC EMG1
PPP1CC DDX18
PPP1CC IDE
PPP1CC MAD2L1BP
PPP1CC RASA1
PPP1CC SSBP1
PPP1CC DARS
PPP1CC PWP1
RPL10 RPL12
CAPRIN1 MAPKAPK5
CAPRIN1 HSP90AA1
CAPRIN1 CDC5L
CAPRIN1 CANX
CAPRIN1 RFC5
CAPRIN1 KIF2A
ACTR1A ADD1
ACTR1A C7orf25
ACTR1A HYI
ACTR1A FBXW2
ACTR1A GLT25D1
ACTR1A CAMK1G
ACTR1A UBXN8
ACTR1A SEPT7
ACTR1A ABCA2
ACTR1A KLHDC3
ACTR1A NFKB2
ACTR1A GPR176
ACTR1A GNAO1
ACTR1A GRK5
ACTR1A TK2
ACTR1A TRAM2
ACTR1A CNN2
ACTR1A SAR1A
ACTR1A UBA1
SKP1 PPP2CA
RPL7 RPLP0
RPL7 RPL37A
OS9 MED16
OS9 HMOX2
OS9 ARHGAP1
OS9 SEC31A
OS9 PI4KB
OS9 KLHDC3
OS9 TMEM109
MAPRE1 STK24
MAPRE1 PSME3
FKBP1A HYI
FKBP1A C8orf60
FKBP1A RPL10
FKBP1A CAMK1G
FKBP1A CACNA1A
FKBP1A CALR
FKBP1A MAZ
FKBP1A POTEK
FKBP1A MAP1LC3B
FKBP1A ARPC2
FKBP1A GYPB
FKBP1A GNAO1
FKBP1A CABIN1
FKBP1A ACTR1A
DYNLL1 RPS20
DYNLL1 EIF3K
DYNLL1 VPS26A
KDELR2 CTNND1
KDELR2 SNAP23
KDELR2 NUDCD3
PPP2R1A AGFG1
PPP2R1A MFN2
PPP2R1A MYL4
PPP2R1A STX7
PPP2R1A MLL
PPP2R1A RAB7A
PPP2R1A ITGB1
PPP2R1A CYP2A6
PPP2R1A SLC25A1
PPP2R1A PRDX3
PPP2R1A XPC
PPP2R1A CLDN6
PPP2R1A GORASP2
PPP2R1A SYNGR4
PPP2R1A NRF1
PPP2R1A FAM53B
YWHAQ C8orf30A
YWHAQ P2RY4
YWHAQ ZNF576
YWHAQ C20orf4
YWHAQ MMADHC
YWHAQ RYK
YWHAQ CIT
YWHAQ CAMSAP1
YWHAQ RPS3A
YWHAQ TNPO3
YWHAQ POLR3C
YWHAQ CNNM2
YWHAQ EIF2B4
YWHAQ ADK
YWHAQ STAM
YWHAQ CLPP
YWHAQ MAML1
YWHAQ MORF4L2
YWHAQ RANBP2
YWHAQ MYL12A
YWHAQ SERP1
YWHAQ PGAM1
YWHAQ STRAP
YWHAQ ACTR2
HSPA9 PRIM1
HSPA9 CDKN2AIP
HSPA9 SNX5
HSPA9 METAP1
HSPA9 DLAT
HSPA9 VDAC1
HSPA9 CAPRIN1
SF3B3 PPM1G
UBE2L3 SPG21
UBE2L3 AQR
UBE2L3 NUP214
UBE2L3 SAMM50
UBE2L3 C15orf29
UBE2L3 BCLAF1
HMGB1 IPO5
HMGB1 DLEU1
UBE2L3 PAK2
UBE2L3 GORASP2
CD81 SUPT6H
CD81 CAMK1
CD81 KIAA0652
LAPTM4A SNRNP27
LAPTM4A OPA1
LAPTM4A GGA3
LAPTM4A NRF1
LAPTM4A KLHL20
SPTBN1 IFRD2
UBE2D3 C15orf29
UBE2D3 ANAPC13
UBE2D3 SUMO4
UBE2D3 BUB3
UBE2D3 HADHA
UBE2D3 SAT1
UBE2D3 RSRC2
UBE2D3 MARS
UBE2D3 ARCN1
DNAJB1 LAD1
SPARC WISP1
SPARC C5orf13
CD63 ARPC2
CD63 AP2S1
CD63 ID2
TOMM20 ILF3
S100A11 ITGA5
SLC25A5 BZW2
CALM1 C12orf5
CALM1 EPHB2
GNB2L1 RPS2
GNB2L1 RPL3P7
GNB2L1 SFRS2B
GNB2L1 RPS4X
GNB2L1 RPL7
GNB2L1 RPL41
LDHA HSPA14
LDHA CCDC51
LDHA WDR12
LDHA PTGES2
LDHA NOP2
LDHA PYROXD1
LDHA MARS
LDHA ILF3
LDHA CDK7
LDHA EIF3J
LDHA DDX18
LDHA LSM6
LDHA HMBS
LDHA TOPBP1
LDHA TAF9
LDHA PSMA2
NUCB1 MFNG
GABARAP ST6GALNAC4
GABARAP RNF216
GABARAP EML3
HDLBP ADD1
YWHAZ ADCK2
YWHAZ HSPA8
YWHAZ RPAP3
YWHAZ POM121
YWHAZ EIF5B
YWHAZ C2orf43
YWHAZ CTBP1
YWHAZ KDM1
YWHAZ STAU1
YWHAZ API5
YWHAZ SFPQ
PFN1 POTEK
UBB CTCF
UBB MORF4L2
UBB VPS26A
UBB ETF1
UBB NFE2L2
PTGES3 DENR
PTGES3 NAT10
PTGES3 SYNCRIP
PTGES3 PTMA
PTGES3 SHMT2
PTGES3 HSPA5
PTGES3 PTBP1
PTGES3 DNAJA2
PTGES3 TCP1
PTGES3 CIAPIN1
PTGES3 SMCR7L
PTGES3 KIF3B
PTGES3 GTF2F1
PTGES3 EIF4E
MATR3 YTHDF2
MATR3 MED14
MATR3 SIP1
MATR3 NFKB1
MATR3 PPP6C
MATR3 SP2
MATR3 TIAL1
MATR3 SYPL1
CAP1 VAMP7
MATR3 KIAA1219
MATR3 CTBP1
MATR3 WAPAL
MATR3 RBM12
MATR3 PATZ1
MATR3 HSP90AA1
MATR3 METAP2
MATR3 HARS2
MATR3 ADNP2
MATR3 CPSF6
CALM3 ZYX
CALM3 RRAS
CALM3 RAB5C
CALM3 EPAS1
MLEC MECOM
MLEC VIL1
WDR1 MRPS22
WDR1 HMG20A
WDR1 MAPKAP1
WDR1 CIT
WDR1 TPMT
WDR1 VPS26A
NCL UCHL5
NCL C17orf42
NCL NIP7
NCL NOC3L
NCL CHORDC1
NCL MRPL16
NCL LOC728344
NCL GCN1L1
NCL YWHAQ
NCL ILF3
NCL DCLRE1A
NCL WHSC1
NCL DDX21
NCL HOXB5
NCL SMCR7L
NCL BID
NCL PPID
NCL MAD2L1BP
NCL ADNP
NCL UBE2N
NCL NCBP2
NCL USP7
NCL PTGES3
WDR1 YWHAE
PRKAR1A ACTG1
PRKAR1A CUEDC2
PRKAR1A MGEA5
PRKAR1A CSTF2T
PRKAR1A MFSD5
PRKAR1A NACAP1
PRKAR1A CDR2
PRKAR1A RAB11FIP2
MSN C6orf145
MSN QKI
MSN PLCG2
MSN SEC14L1
HSP90B1 GTPBP1
HSP90B1 RNF34
HSP90B1 STX18
HSP90B1 IDE
HSP90B1 RAB1A
HSP90B1 RHEB
HSP90B1 CIT
HSP90B1 TCTN3
HSP90B1 NOLC1
HSP90B1 METAP2
HSP90B1 XRCC5
HSP90B1 METTL1
HSP90B1 SAT1
HSP90B1 CTCF
HSP90B1 CPSF6
HSP90B1 EIF3M
HSP90B1 VPS26A
HSP90B1 KDM3B
HSP90B1 sept-06
HSP90B1 FAM120A
HSP90B1 DLAT
HSP90B1 VDAC1
HSP90B1 HSPA8
EIF3A NOLC1
EIF3A ADCK2
EIF3A TCF7L2
EIF3A NAP1L1
EIF3A YME1L1
EIF3A RARS
HNRNPU HSPA8
HNRNPU NUP50
HNRNPU PRPF40A
HNRNPU HNRNPA3
HNRNPU MRPL3
HNRNPU TWF1
HNRNPU TMX2
HNRNPU USP9X
HNRNPU HNRNPC
RPS3A METTL5
RPS3A GTPBP1
RPS3A TFB1M
RPS3A NOP2
RPS3A HNRNPUL1
RPS3A WHSC2
RPS3A E2F1
RPS3A RASA1
RPS3A EPCAM
ANAPC5 SIP1
ANAPC5 CYFIP1
ANAPC5 RBM39
ANAPC5 OPHN1
ANAPC5 CTCF
ANAPC5 VPS26A
ANAPC5 NFE2L2
ANAPC5 HSP90B1
HNRNPK INTS5
HNRNPK MADD
HNRNPK MAK10
HNRNPK MED23
HNRNPK STX18
HNRNPK ACTR8
HNRNPK REV1
HNRNPK MAT2B
HNRNPK PTEN
HNRNPK ITGB3
HNRNPK HNRNPC
HNRNPK CIT
HNRNPK SR140
HNRNPK ACTG1
HNRNPK NCOA4
HNRNPK H2AFY
HNRNPK PWP1
HNRNPK ETF1
HNRNPK SYPL1
HNRNPK RAB14
HNRNPK TRA2B
HNRNPK YWHAQ
ATP6V0E1 AP2S1
RPS10 EIF3K
RPS10 RPS23
EEF2 RPS4X
EEF2 IFRD2
RPS25 GPR153
RPS25 TIAM2
RPS25 TRAPPC2L
RPS25 ANXA11
RPS25 RPS9
RPS25 DIS3
RPS25 TNPO1
RPS25 MICAL2
RPS25 SLC39A14
RPS25 ITGB1
RPS25 NSMCE4A
RPS25 ESD
RPL4 C9orf40
RPL4 RPL3
RPL4 NAP1L1
RPL4 EIF3M
RPL4 DARS
RPL12 RPL7A
RPL12 RPS4X
RPL12 RPL3P7
RPL12 RPS3A
RPL12 RPL7
TMED2 MMADHC
TMED2 BTF3
COX4I1 TPT1
COX4I1 SLC25A46
COX4I1 VDAC2
COX4I1 SLC7A6
COX4I1 SDHD
TCEB2 EDF1
C11orf58 ATP13A3
C11orf58 ANAPC13
C11orf58 ID2
C11orf58 HNRNPA0
C11orf58 PRKAR1A
USP22 TRAPPC9
USP22 LOC644617
USP22 RPA2
RPS6 RPL14
RPS6 EEF1B2
H3F3A METTL5
H3F3A DNAH3
H3F3A GTPBP1
H3F3A GCC1
H3F3A MMADHC
H3F3A KLHL9
H3F3A LSM12
H3F3A TUBB
H3F3A NIPA2
H3F3A TCTN3
H3F3A SPTBN1
H3F3A SR140
H3F3A XRCC5
H3F3A OR1E2
H3F3A CRCP
H3F3A CTBP1
H3F3A DCK
H3F3A RNF44
H3F3A WHSC2
H3F3A MAD2L1BP
H3F3A PPP2R5D
H3F3A CPSF6
H3F3A SPTLC1
H3F3A TAF9
H3F3A PRPF4B
H3F3A UBE4A
H3F3A PWP1
H3F3A TSN
H3F3A CAPZA2
KARS HSPA8
KARS KCMF1
KARS PPA1
KARS ATIC
KARS EPS8
KARS SSBP1
OAZ1 SPCS3
OAZ1 TMC7
OAZ1 CNOT7
OAZ1 PIH1D1
OAZ1 SLC16A3
OAZ1 DIMT1L
OAZ1 NGDN
OAZ1 UBE2N
OAZ1 CDR2
OAZ1 RAB1A
OAZ1 WTAP
C19orf50 C20orf27
C19orf50 PEX16
C19orf50 CUGBP1
C19orf50 UBAP1
C19orf50 CHST4
C19orf50 C20orf20
C19orf50 DCP1A
C19orf50 CUEDC2
C19orf50 CSTF2T
C19orf50 SEC14L5
C19orf50 EIF2B4
C19orf50 RAB1A
C19orf50 MED22
C19orf50 CCDC9
C19orf50 ZW10
C19orf50 CEP164
C19orf50 TPP2
C19orf50 LTBR
C19orf50 R3HDM1
C19orf50 BCR
C19orf50 FARSA
C19orf50 IGF2R
C19orf50 ZNF207
HNRNPD MED17
HNRNPD MAK10
HNRNPD PTGES2
HNRNPD SAE1
HNRNPD HNRNPA1L1
HNRNPD HNRNPA3
HNRNPD HSP90AA1
HNRNPD SPAST
HNRNPD NAP1L1
HNRNPD HNRNPA2B1
HNRNPD TRIP4
HNRNPD SAT1
HNRNPD RASA1
HNRNPD SPTLC1
HNRNPD TAF9
HNRNPD SAMM50
HNRNPD TOMM70A
HNRNPD TSN
HNRNPD CAPZA2
HNRNPD IPO7
HNRNPD LDHA
SMNDC1 MVK
SMNDC1 SLC12A9
SMNDC1 THAP7
SMNDC1 CCDC90B
SMNDC1 NOSIP
SMNDC1 UBB
SMNDC1 DAXX
SMNDC1 ESD
SMNDC1 XPO6
SMNDC1 TSTD2
SMNDC1 NIPBL
SMNDC1 ARPC4
SMNDC1 NSMCE4A
SMNDC1 GART
SMNDC1 SEPT8
SMNDC1 CTNND1
SMNDC1 CNR2
SMNDC1 CPA2
SMNDC1 ZW10
SMNDC1 TRIM13
SMNDC1 CSNK1G2
SMNDC1 TNFAIP1
SMNDC1 MGEA5
SMNDC1 RAP1B
SMNDC1 LAPTM4A
SMNDC1 RPS25
SART3 GCC1
SART3 CCDC51
SART3 RBM7
SART3 TEX10
SART3 RPL37A
SART3 IPO5
SART3 IL33
SART3 EMG1
SART3 DDX21
SART3 EPHB4
SART3 SLC30A9
SART3 PRDX6
CANX AP3B1
SNX3 RNPEPL1
SNX3 AIP
IK COPB1
HSP90AB1 DDX23
HSP90AB1 RBM12
HSP90AB1 ATP2A2
HSP90AB1 HNRNPUL1
NPM1 CSTF1
NPM1 THAP4
NPM1 TFB1M
NPM1 ZNF576
NPM1 ZDHHC6
NPM1 NOL8
NPM1 UBP1
NPM1 EIF3L
NPM1 PYROXD1
NPM1 RPL37A
NPM1 HNRNPA1L1
NPM1 TUBB
NPM1 BTF3
NPM1 HSPA5
NPM1 METAP2
NPM1 SMC3
NPM1 EMG1
NPM1 RPS6
NPM1 MAEA
NPM1 MED7
NPM1 RAPGEF2
NPM1 HMBS
NPM1 E2F1
NPM1 MAPKAPK3
NPM1 DNAJC7
NPM1 EPCAM
NPM1 DARS
NPM1 COX7A2
NPM1 ETF1
NPM1 NOP56
RNPS1 PTMA
RNPS1 CDC37
RNPS1 C11orf49
RNPS1 PPP1R10
RHOA NPAS2
RHOA E2F4
RHOA PVR
RHOA MAP4
RHOA LOC644096
RHOA PLXNA1
RHOA GLS
RHOA TNPO2
RHOA FBXO38
RHOA MRPL20
RHOA SLC2A9
RHOA AIPL1
RHOA MUS81
RHOA CNOT7
RHOA C20orf4
RHOA UBB
RHOA PUM2
RHOA MED14
RHOA EXPH5
RHOA EEF1A1
RHOA ARPC2
RHOA RQCD1
RHOA CDS2
RHOA SUB1
RHOA UBE2D1
RHOA TUBA1B
RHOA SIGLEC6
RHOA ERAP1
RHOA RAB5A
RHOA RPL23A
RHOA SF1
RHOA TNIP1
RHOA SLC2A5
RHOA METTL1
RHOA MANF
RHOA UBE2B
RHOA TOMM40
RHOA RALB
RHOA MORF4L2
RHOA PWP1
RHOA BAP1
RHOA COPB1
RHOA OAZ1
RHOA SMNDC1
NONO HSPA8
NONO PBRM1
NONO UXS1
NONO OXSM
NONO MTPAP
NONO RPAP3
NONO SMAP1
NONO PDE8A
NONO IFRD2
NONO MRPL3
NONO RAC1
NONO SLC25A20
NONO HPS1
NONO BAG5
NONO CASP3
NONO CPSF6
NONO TCERG1
NONO NIPSNAP1
NONO API5
NONO EIF5B
NONO CCT8
NONO UBE2L3
NONO YWHAZ
C1D SNRNP27
C1D MARCH7
ILF2 MRPL9
JTB YWHAQ
JTB AKAP8
YY1 PIGG
YY1 MRPL44
YY1 UBB
YY1 RHEB
YY1 HNRNPR
YY1 SETX
YY1 ETF1
YY1 ANP32A
YY1 SERP1
YY1 HNRNPK
ABCF1 RAPGEF2
ABCF1 MARS
SFRS9 CNOT7
SFRS9 RAB1A
SFRS9 RHOA
BAT1 OGFOD2
BAT1 OGFOD1
BAT1 MUS81
BAT1 SLC2A5
BAT1 RHOA
KHDRBS1 ADCK2
KHDRBS1 HSPA8
KHDRBS1 KDM1
KHDRBS1 NIPSNAP1
KHDRBS1 PLEKHB2
KHDRBS1 EIF3A
CBX3 USP3
CBX3 YWHAQ
CBX3 CRKL
CBX3 PTBP1
CBX3 MAEA
CBX3 WHSC2
CBX3 E2F1
CBX3 EPHB4
CBX3 SPTLC1
CBX3 EPCAM
CBX3 USP9X
CBX3 PPP1CC
CBX3 RPS3A
RPL10A RPL17
RPL10A RPL37
RPL10A RPS25
RPL6 EIF3K
RPL6 HNRNPD
RPL6 RPL26L1
RPL6 EXPH5
RPL6 RPS9
RPL6 PSMB1
RPL6 TUBB
RPL6 ASXL1
RPL6 COX7A2
DDX5 TBC1D15
DDX5 RTN4
RPL9 LOC728643
RPL9 SFRS2B
RPL9 RHEB
RPL9 TCF7L2
RPL9 RPL23A
RPL9 SFRS3
RPL9 METTL1
RPL9 RPL37A
RPS11 NFYB
RPS11 RPS12
RPS11 C4orf46
SLC25A3 RPL7A
SLC25A3 EEF1A1
SLC25A3 VDAC1
SLC25A3 NAP1L1
SLC25A3 MPST
SLC25A3 RNF44
SLC25A3 SSBP1
SLC25A3 EIF3M
SLC25A3 TAF9
SLC25A3 RPL41
SLC25A3 TSPAN3
STARD7 FTSJ2
STARD7 C1orf174
STARD7 CHCHD3
STARD7 OTUD4
STARD7 NONO
NARS STX18
NARS COPS4
NARS B2M
NARS NFKB1
NARS DNTTIP2
NARS PITPNB
NARS UBE2A
NARS PUM1
NARS EIF4A2
RPL34 RPL31
RPL27 ALS2CL
RPL27 ACTG1
RPL27 DCP1A
RPL27 GGA2
RPL27 COX6A2
RPL27 SLC7A6
RPL27 EIF1B
RPL27 RPL6
RPS5 RPL13A
EIF3F SLC12A9
EIF3F THYN1
EIF3F ADSL
EIF3F STK24
EIF3F EIF1B
EIF3F RPL13A
EIF3F RPL27
RPL18 RPS17
RPL18 SNRPD2
CFL1 CORO1C
CFL1 GATAD2A
CFL1 EIF4E2
CFL1 RQCD1
TARDBP OTUD4
TARDBP NONO
RPS13 AGPAT2
RPS13 DCP1A
RPS13 ZDHHC6
RPS13 LOC728643
RPS13 RPS7
RPS13 PDLIM1
RPS13 HRH1
RPS13 CLP1
RPS13 WDR82
RPS13 RPS3A
RPS13 RPS18
RPS13 ABLIM1
RPS13 RPS23
RPS13 RPLP1
RPS13 RPL9
RPS27A RPL37
HNRNPA1 PYROXD1
HNRNPA1 MAK10
HNRNPA1 RNF34
HNRNPA1 C11orf57
HNRNPA1 PPA1
HNRNPA1 SPG21
HNRNPA1 EIF3J
HNRNPA1 PRMT3
HNRNPA1 CIT
HNRNPA1 MAPK14
HNRNPA1 CYP3A43
HNRNPA1 ISCA1
HNRNPA1 SMC3
HNRNPA1 ATIC
HNRNPA1 HNRNPUL1
HNRNPA1 CS
HNRNPA1 ABCC9
HNRNPA1 SPATA2
HNRNPA1 KIF2A
HNRNPA1 RBM15B
HNRNPA1 TAF9
HNRNPA1 KDM3B
HNRNPA1 DDX3X
HNRNPA1 TMX2
HNRNPA1 NOP56
sept-06 PGPEP1
sept-06 TIMM9
sept-06 HMG20A
sept-06 PUM2
sept-06 RPS3A
sept-06 TUBB
sept-06 TBPL1
sept-06 RBM39
sept-06 CNBP
sept-06 ELP4
sept-06 SAT1
sept-06 PWP1
sept-06 MYL12A
sept-06 UBB
HNRNPC NOP2
HNRNPC YWHAQ
HNRNPC MED20
HNRNPC CRKL
HNRNPC HSPA5
HNRNPC MAD2L1BP
HNRNPC EPHB4
HNRNPC NCBP2
HNRNPC SMARCC1
RPL24 RPS12
RPL24 RPLP2
RPL24 RPL23
GDI2 MRPL3
GDI2 RAC1
GDI2 CPSF6
GDI2 TCERG1
GDI2 PSMD1
GDI2 AP2B1
SRP14 ACTG1
SRP14 TIAM2
SRP14 DCP1A
SRP14 FAM53C
SRP14 SPCS1
SRP14 PIAS1
SRP14 PI4K2A
SRP14 PIK3C2A
SRP14 MFSD5
SRP14 ITGB1
SRP14 SF1
SRP14 CNBP
SRP14 SDF2
SRP14 DUSP11
SRP14 TLK1
SRP14 UBE2D2
SRP14 BCLAF1
SRP14 RHOA
PARK7 C15orf24
PARK7 YME1L1
EIF3D ST13
EIF3D MPST
EIF3D ADSL
EIF3D HNRNPA1
EIF4G2 KIAA1219
EIF4G2 USP3
EIF4G2 THAP4
EIF4G2 PRDM10
EIF4G2 GPN3
EIF4G2 TPT1
EIF4G2 YWHAQ
EIF4G2 NFRKB
EIF4G2 YIPF6
EIF4G2 GCOM1
EIF4G2 HSPA5
EIF4G2 HNRNPA3P1
EIF4G2 HNRNPA3
EIF4G2 SUMO1
EIF4G2 NAP1L1
EIF4G2 NFATC3
EIF4G2 RNF44
EIF4G2 WHSC2
EIF4G2 E2F1
EIF4G2 ABCC1
EIF4G2 DDX19A
EIF4G2 TIAL1
EIF4G2 RSRC2
EIF4G2 TSN
EIF4G2 MARS
EIF4G2 CUL3
EIF4G2 COPB1
RPL35 RPL18
RPL35 RPL24
PMS2L11 DND1
PMS2L11 RBM12B
PMS2L11 TDRKH
PMS2L11 SLC12A6
PMS2L11 CCRN4L
PMS2L11 CNTD2
PMS2L11 MYO19
PMS2L11 NKIRAS2
PMS2L11 CAMK1G
PMS2L11 RUNX1T1
PMS2L11 FLJ00049
PMS2L11 PRKCSH
PMS2L11 DNAJC4
PMS2L11 PCDHGA1
PMS2L11 SLC4A4
PMS2L11 ELK1
PMS2L11 COMMD4
PMS2L11 TXN2
PMS2L11 RAB2A
PMS2L11 CLDN6
PMS2L11 RPGRIP1
PMS2L11 VPS11
PMS2L11 BLOC1S1
PMS2L11 CRTAP
PMS2L11 TNFAIP1
ESRRA HKDC1
ESRRA PLEKHG6
ESRRA ECHDC1
ESRRA LIPG
ESRRA PRMT3
ESRRA SLC35D2
ESRRA DTX4
ESRRA ATIC
ESRRA CS
ESRRA COX5A
ESRRA ANXA4
ESRRA TSPAN3
ESRRA UQCRC2
PAX8 MOSPD2
PAX8 TBC1D13
PAX8 SNX27
PAX8 SLC28A3
PAX8 ELSPBP1
PAX8 SLC2A9
PAX8 RNASEH2B
PAX8 MYL4
PAX8 PRINS
PAX8 TRRAP
PAX8 RAB7A
PAX8 MTAP
PAX8 ERCC6
PAX8 MASP2
PAX8 BMPR1A
PAX8 PHKB
PAX8 RPL38
PAX8 EIF4A2
