# Supplementary material for: Functional networks inference from rule-based machine learning models
Source: BioData Min. 2016 Sep 5;9:28. doi: 10.1186/s13040-016-0106-4 (PMC5011349; doi:10.1186/s13040-016-0106-4)
Supplement: Supplementary file 2 — Networks. All networks used in the analysis given as a list of edges. (XZ 11980 kb) [file 13040_2016_106_MOESM2_ESM.xz › networks/pearson/GSE3726/SN_C2.txt]

IGKV4-1 LOC652493
IGL@ LOC100130100
IGKC LOC100130100
IGKC IGL@
IGHG1 IGL@
LOC652493 LOC100130100
LOC652493 IGL@
LOC652493 IGKC
IGKC IGKV1OR15-118
IGKV4-1 IGL@
IGKV4-1 IGKC
IGH@ LOC100130100
IGHG1 LOC100130100
IGHG1 IGKC
IGHG1 LOC652493
IGHG1 IGKV4-1
AKR1C2 AKR1C1
KRT33A KRT4
TPSB2 TPSAB1
GAS1 ELN
BGN GAS1
IGL@ IGKV1OR15-118
IGHG1 IGKV1OR15-118
IGKV4-1 LOC100130100
FAM20B IGKC
IGH@ IGL@
IGH@ IGHG1
IGH@ IGKC
LOC440871 IGH@
IGHG1 LOC440871
LOC642131 IGHG1
IGHV7-81 IGHG1
IGHV7-81 IGKC
IGHV7-81 LOC100130100
IGHV7-81 FAM20B
IGHV7-81 IGH@
COL1A1 COL5A1
BGN ELN
LRP1 PCDHGC3
HNRNPA1 HNRNPA1L1
RCN3 PCDHGC3
RCN3 ISLR
RCN3 PDLIM7
RCN3 LRP1
LOC100130100 IGKV1OR15-118
IGHM IGL@
LOC652493 IGKV1OR15-118
IGLL3 IGH@
IGKV4-1 IGKV1OR15-118
FAM20B LOC100130100
ERG MMRN2
IGHG1 IGHD
IGLJ3 IGL@
IGLJ3 IGHG1
IGH@ IGKV1OR15-118
IGH@ FAM20B
IGLJ3 LOC100130100
IGLJ3 IGHD
IGLJ3 IGH@
LOC440871 IGL@
LOC440871 IGLJ3
LOC642131 IGHM
IGHV7-81 IGKV1OR15-118
IGHV7-81 IGL@
IGHV7-81 IGLJ3
IGF1 COL14A1
C1S C1R
ISLR COL6A2
GAS1 IGKC
GSTM2 GSTM1
SFRP4 ELN
PDLIM7 PCDHGC3
MAD2L1 CCNA2
TLN1 ZYX
NNMT GFPT2
FAM127A PCDHGC3
BGN IGKC
BGN EPYC
BGN SFRP4
LRP1 C10orf10
LRP1 MN1
LRP1 PDLIM7
LRP1 HSPG2
NCL HNRNPA2B1
WNT6 PCDHGA1
RCN3 COL6A2
RCN3 EFEMP2
RCN3 HSPG2
EHD2 PCDHGC3
EHD2 EMILIN1
AGPAT1 N4BP1
LOC100132941 IGKV1OR15-118
FAM20B IGKV1OR15-118
FAM20B IGL@
FAM20B IGHG1
ELN IGKC
COL5A1 THY1
IGLJ3 IGKV1OR15-118
IGLJ3 IGKC
IGLJ3 FAM20B
TUBA1C TUBA1B
LOC440871 IGKV1OR15-118
LOC440871 LOC100130100
LOC440871 IGKC
LOC642131 IGL@
LOC642131 LOC100130100
LOC642131 IGH@
IGHV7-81 LOC652493
RPL3 RPL3P7
PCDHGC3 RPS6KA2
C10orf10 PCDHGC3
COL6A2 COL6A1
PECAM1 MMRN2
ISLR PCDHGC3
TEK MMRN2
TEK ERG
EFEMP2 PCDHGC3
EFEMP2 RARRES2
LGALS7 KRT33A
LGALS7 KRT33B
KRT1 KRT33B
PCDHGC3 THY1
GGT5 ELN
MN1 PCDHGC3
POU2AF1 IGKC
GFPT2 EFEMP2
TIE1 ELN
GAS1 LOC100130100
GAS1 IGHG1
GAS1 EPYC
GAS1 GGT5
PIGR PTPRO
EMILIN1 PCDHGC3
EMILIN1 EFEMP2
MFNG S1PR1
SFRP4 GAS1
SLIT3 SFRP4
CXCL12 EFEMP2
PDLIM7 MAPK8IP3
PDLIM7 ISLR
CD93 GPR116
CD93 CDH5
SERPINF1 PCOLCE
HSPG2 PCDHGC3
HSPG2 MN1
BGN LOC100130100
BGN IGHG1
EPAS1 ZYX
LRP1 PCSK5
ACTR2 ACTR3
NUCB1 ZYX
EIF3CL EIF3C
NCL EIF3J
HNRNPD DDX3X
RPL9 RPS3A
GIMAP5 CCR2
RCN3 PRKCDBP
RCN3 C10orf10
RCN3 MN1
RCN3 GFPT2
RCN3 EMILIN1
RCN3 FAM127A
N4BP1 ST7
EHD2 THY1
EHD2 EFEMP2
SET EIF3J
AGPAT1 ST7
TMEM176A TMEM176B
IGKC LOC100132941
OAZ1 NFYB
IGLL3 IGHG1
LOC100130100 IGHM
IGHD IGL@
IGHD LOC100130100
FAM20B LOC652493
FAM20B IGKV4-1
MATR3 BTF3
GTPBP3 PUM2
PCSK5 PCDHGC3
EEF1A1 TPT1
ODZ4 BGN
MAPK8IP3 PCDHGC3
ELN LOC100130100
ELN COL14A1
COL5A1 SPARC
GLYR1 SEPT6
NIPA2 USP3
MAZ TBC1D10B
IGLJ3 LOC652493
IGLJ3 IGKV4-1
IGH@ LOC100132941
IGH@ LOC652493
IGH@ IGKV4-1
PTGDS IGKV1OR15-118
PTGDS IGKC
AKR1C2 COL14A1
LOC440871 LOC652493
LOC642131 IGLJ3
IGHV7-81 IGKV4-1
IGHV7-81 LOC440871
IGHG1 ELN
IGHG1 PTGDS
PTBP1 NIPA2
PML RNPEPL1
CCKBR PENK
PSG9 LIMD1
C7orf44 SCLY
SPON1 PCDHGC3
EFEMP2 THY1
COL6A2 COL1A1
COL6A2 PCDHGC3
KRT6A KRT6B
MRPL3 POM121
PTGIS ADAMTS1
PABPC3 PABPC1
DPT COL14A1
TEK PECAM1
AP3D1 SLC12A7
EFEMP2 COL1A1
EFEMP2 PRKCDBP
EFEMP2 COL6A2
EPYC LOC100130100
EPYC IGKC
CALCRL GPR116
NUDT4P1 NUDT4
MN1 PCSK5
HNRNPA2B1 EIF3J
POU2AF1 IGKV1OR15-118
POU2AF1 IGL@
POU2AF1 IGHG1
PDGFRL DCN
GFPT2 BGN
SRPX DPT
SASH3 IL16
GJA4 IGF1
BMPR1A PUM2
BRCA1 TMEM97
TIE1 TENC1
GAS1 MSLN
FLRT2 COL14A1
EMILIN1 THY1
EMILIN1 COL6A2
GNG11 LDB2
NID2 THY1
RBMX2 SCLY
SFRP4 ODZ4
SFRP4 IGF1
SFRP4 EPYC
SFRP4 GFPT2
SLIT3 EHD2
SLIT3 ELN
SLIT3 IGF1
SLIT3 DPT
SLIT3 GJA4
SLIT3 GAS1
BUB1B CCNA2
PRAF2 PCDHGC3
PDLIM7 C10orf10
PDLIM7 MN1
PDLIM7 EMILIN1
LAD1 ATP10B
RHOG C9orf16
PGAP3 IGF1
SSBP1 LSM8
PCOLCE EFEMP2
TRAM2 TBC1D2B
MAML1 PUM2
SERPINF1 OLFML2B
SERPINF1 DCN
SERPINF1 GFPT2
PLTP NNMT
COL3A1 COL1A2
FAM127A RPS6KA2
FAM127A ISLR
FAM127A PRAF2
LBR LAD1
ELAVL1 RBM14
HSPG2 C10orf10
HSPG2 PTGIS
HSPG2 EFEMP2
HSPG2 GFPT2
HSPG2 PDLIM7
IGFBP4 TENC1
IGFBP4 PCDHGC3
IGFBP4 PDLIM7
HNRNPAB VDAC1
BGN RAMP2
BGN GGT5
BGN MSLN
BGN TIE1
BGN SLIT3
BGN PDLIM7
BGN PLTP
DDX3X PTMA
ARF4 RAB7A
BCLAF1 YWHAQ
UBE2V1 RNPEP
GLUD1 GLUD2
LRP1 MAPK8IP3
LRP1 ISLR
LRP1 EFEMP2
LRP1 EMILIN1
PTMA EEF1A1
PTMA SAT1
ACTR2 MMADHC
ACTR2 CAPZA2
YWHAQ SF3B1
NUCB1 TLN1
HSP90B1 ACTR3
HNRNPK BTF3
SART3 PTGES3
NPM1 DDX21
RHOA TPT1
NONO OTUD4
EIF4G2 PTPN11
EIF4G2 METAP2
EIF4G2 EIF3M
EIF4G2 DDX3X
EIF4G2 H3F3A
EIF4G2 HNRNPD
MOSPD2 CAPZA2
RCN3 COL1A1
RCN3 PCSK5
RCN3 MAPK8IP3
RCN3 RARRES2
RCN3 PRAF2
RCN3 FBLN1
RCN3 BGN
C11orf24 CALR
RP5-1077B9.4 PRKCSH
RP5-1077B9.4 ATP6V0A1
N4BP1 RP5-1077B9.4
N4BP1 KDM5C
EHD2 VGLL3
EHD2 ZNF423
EHD2 PCSK5
EHD2 PTRF
EHD2 S1PR1
EHD2 CD93
EHD2 HSPG2
EHD2 LRP1
MBD3 GMEB2
C9orf16 RNPEPL1
FKBP8 PCDHGC3
GJA4 CD93
ATN1 FAM65A
SET HNRNPA2B1
SET SMARCC1
ADRBK1 SOX15
DMPK FAM65A
DMPK MAP1A
SF3A2 CIZ1
MVK ERAP1
IFFO1 LSP1
DMWD N4BP1
DMWD PRKCSH
AGPAT1 RP5-1077B9.4
AGPAT1 DMWD
AGPAT1 ARHGAP1
AGPAT1 PRKCSH
AGPAT1 ATP6V0A1
AGPAT1 KDM5C
FAM89B ARHGDIA
FAM89B RHOG
OGFOD1 LOC644096
IGL@ LOC100132941
IGLV3-19 IGL@
IGKC MT1M
IFT122 BICC1
IGHG1 LOC100132941
PMS2L3 CUEDC2
MYL4 SLC2A9
MYL4 IFT122
IGLL3 IGKC
PICALM PMEPA1
CFTR GRM8
LOC100130100 LOC100132941
HLA-A B2M
ACTR3 ARPC2
ACTR3 EEF1A1
ACTR3 RHEB
TAF4 YTHDF1
SLC35D2 ZDHHC3
HEG1 CRISPLD2
HEG1 PCSK5
GPR116 MMRN2
COL14A1 ADAMTS1
ELN ODZ4
SPARC COL6A1
SPARC MXRA8
SPARC OLFML2B
PTPN11 EEF1A1
TENC1 COL14A1
RPS3A RPS2
TUBB PDCD11
ASXL1 YWHAQ
AP2A2 RUNX1T1
ACTG1 TUBB
RBPJ LIMS1
NOLC1 PDCD11
IGH@ IGHM
IGH@ IGHD
GGA3 IFT122
PTGDS LOC100130100
PTGDS IGL@
PTGDS LOC652493
PTGDS IGKV4-1
IGHG1 IGHM
LOC440871 IGKV4-1
LOC440871 IGLL3
IGHV7-81 LOC642131
CYP2A6 IFT122
SF3B1 ACTG1
PCDHGC3 ODZ4
PCDHGC3 HEG1
GPR35 LAD1
GGT1 GGT2
METAP2 PTPN11
SERPINB3 KRT4
NDN SGCD
IGF1 ODZ4
IGF1 ELN
IGF1 AKR1C2
RARRES2 THY1
C10orf10 EGFL7
C10orf10 PCSK5
C10orf10 ELN
C10orf10 AKR1C2
RPS6 EIF3L
COL18A1 THY1
PCDHGC3 TENC1
PCDHGC3 RARRES2
PECAM1 ERG
ERP44 SLC24A6
RPS28 UBA52
HNRNPR ACTR3
RAB1A SF3B1
CS PTBP1
CS VDAC1
KRT33A SERPINB3
PDE1A GPR124
PTGIS COL14A1
PTGIS TENC1
PTGIS IGF1
CEACAM3 GGA3
DPT IGF1
GORASP2 PCBP1
ISLR COL1A1
ISLR RARRES2
JAK3 LIMD1
CDH11 MXRA5
MMP23B COL14A1
KRT31 KRT33A
KRT31 KRT33B
EIF4H TGOLN2
CNR2 ERP44
EFEMP2 CRISPLD2
EFEMP2 VGLL3
EFEMP2 PDLIM2
EFEMP2 PCSK5
EFEMP2 HEG1
EFEMP2 SPARC
EFEMP2 COL5A1
EFEMP2 PTRF
EFEMP2 ISLR
EPYC ODZ4
EPYC ELN
EPYC IGHG1
LGALS7 KRT4
CALCRL MMRN2
CPA2 SLC12A9
MEOX2 DPT
MEOX2 IGF1
CD27 CCR2
KCNK3 HAND1
RAMP2 IGKC
RAMP2 ELN
GGT5 LOC100130100
GGT5 IGKC
VIL1 PLEK2
MN1 MAPK8IP3
MN1 SPON1
MN1 C10orf10
MN1 EFEMP2
HNRNPA2B1 NOP2
POU2AF1 IGH@
GFPT2 PCDHGC3
GFPT2 ADAM12
GFPT2 ODZ4
GFPT2 SPON1
GFPT2 MN1
LSM6 PTMA
IL10RA GIMAP5
MSLN IGKC
MSLN EPYC
GNAO1 ST7
CDH5 MMRN2
CDH5 EGFL7
CDH5 PCDHGC3
S1PR1 ERG
S1PR1 GPR116
S1PR1 TEK
S1PR1 CALCRL
SMCR7L DDX21
NUAK1 COL1A1
NUAK1 EFEMP2
C9orf16 PDE6G
C9orf16 MINK1
TIE1 EGFL7
TIE1 IGKC
TIE1 COL14A1
TIE1 IGF1
TIE1 MEOX2
TIE1 RAMP2
GAS1 MT1M
GAS1 C10orf10
GAS1 RAMP2
GAS1 TIE1
FLRT2 IGF1
MT1X MT2A
RARG SOX15
EMILIN1 COL18A1
EMILIN1 PTRF
EMILIN1 ISLR
MFNG CD79A
ADK BTF3
GNG11 LHFP
NID2 EFEMP2
SFRP4 IGKC
SFRP4 TENC1
SFRP4 TIE1
METTL1 PDCD11
AKAP8 YWHAQ
SLIT3 TENC1
SLIT3 GFPT2
SLIT3 TIE1
EMP3 PCDHGC3
VEGFB CDC42BPB
CXCL12 HEG1
ZEB2 FLI1
COL15A1 CDH5
CD53 SLA
PDLIM7 COL6A2
PDLIM7 EFEMP2
TLN1 S1PR1
TLN1 MFNG
NOTCH3 MAPK8IP3
RHOG C1QTNF1
RHOG PDE6G
ADAM12 GAS1
NAGA COL11A2
CD93 MMRN2
CD93 ERG
CD93 MCAM
CD93 PECAM1
CD93 COL15A1
PGAP3 COL14A1
R3HDM1 TUBB
FOXO1 IGHG1
CTCF MATR3
PCOLCE COL6A2
PCOLCE GFPT2
SERPINF1 GAS1
SERPINF1 FBLN1
PDGFRB SPARC
NNMT SLIT3
EIF3M EEF1A1
EIF3M SSBP1
PLTP ELN
PLTP GFPT2
PLTP GAS1
KPNA1 RAB7A
TJP1 KPNA1
FAM127A PDLIM7
FBLN1 EFEMP2
FBLN1 GFPT2
FBLN1 SFRP4
ELAVL1 PTBP1
ELAVL1 MRPL3
HSPG2 PCSK5
HSPG2 HEG1
HSPG2 PRKCDBP
HSPG2 ELN
HSPG2 TENC1
HSPG2 AKR1C2
HSPG2 SPON1
HSPG2 ISLR
HSPG2 CDH5
HSPG2 EMILIN1
HSPG2 SFRP4
HSPG2 SYNPO
HSPG2 CDC42BPB
COX7A2 PSMB1
VAMP2 CDC42BPB
VAMP2 VEGFB
NCBP2 ILF3
IGFBP4 TIE1
RPL41 RPS2
JUNB ZYX
COL6A3 COL3A1
DHX15 UBE2K
COPB1 MMADHC
COPB1 VPS26A
UBE2D2 BTF3
UBE2D2 ADO
UBE2D2 ETF1
MYL12A SLC2A9
BGN MT1M
BGN PCDHGC3
BGN IGF1
BGN SPON1
BGN C10orf10
BGN MN1
BGN NNMT
BGN HSPG2
RPS16 RPL27A
CAPZA2 MMADHC
CAPZA2 ACTR3
TNFAIP1 ERP44
PUM1 UXS1
ARF4 KIAA0776
ARF4 GORASP2
BCLAF1 C15orf29
MMP2 THY1
MMP2 COL5A1
MMP2 EFEMP2
PSMC2 RHEB
EIF5B CDC5L
EIF5B OTUD4
IPO7 EIF3J
IPO7 HNRNPA2B1
IPO7 EIF3M
ACTA2 TGFB1I1
TRA2B HNRNPD
TRA2B LOC728643
EPAS1 TLN1
NOP56 PTBP1
ZNF207 EIF2B1
ZYX HSPG2
LRP1 VGLL3
LRP1 IGHG1
LRP1 DNM1
LRP1 RPS6KA2
LRP1 MOXD1
LRP1 AKR1C2
LRP1 RARRES2
LRP1 GFPT2
LRP1 PARVB
LRP1 FOXO1
LRP1 IGFBP4
LRP1 BGN
sept-06 CAPZA2
FAM120A CAPZA2
PTMA LOC728643
PTMA ACTG1
PTMA TUBB
PTMA TRA2B
ACTR2 EIF3M
PPP1CC HNRNPA1L1
RPL7 RPS2
RPL7 RPS3A
EEF1B2 RPLP0
PPP2R1A STAT5B
PPP2R1A GGA3
PPP2R1A CASP9
PPP2R1A CNR2
YWHAQ TUBB
YWHAQ XPO1
YWHAQ R3HDM1
SPARC COL3A1
LDHA CCDC59
PTGES3 MARS
PTGES3 RAN
WDR1 PSMD1
NCL IPO7
HNRNPU PRPF4B
HNRNPK MORF4L2
HNRNPK ACTR2
C11orf58 UBE2D3
H3F3A HNRNPC
HNRNPD H3F3A
RHOA ADO
RHOA UBE2D2
NONO SFPQ
RPL6 EIF3L
RPL6 RPS6
RPL9 EEF1A1
RPS11 RPS17
RPS11 RPS16
SLC25A3 PPP1CC
RPL27 RPL29P6
RPS13 RPL13A
RPS13 RPL6
HNRNPA1 MRPL3
HNRNPA1 EIF3M
HNRNPA1 PPP1CC
EIF4G2 METTL5
EIF4G2 SMC3
EIF4G2 MAEA
WNT6 TAC3
WNT6 SIGLEC6
WNT6 ACRV1
WNT6 CHRNB3
UBE2D4 ZDHHC7
UBE2D4 LETMD1
UBE2D4 EIF4H
MOSPD2 TCTN3
MOSPD2 PUM1
MOSPD2 sept-06
GIMAP5 SASH3
GIMAP5 SLA
RCN3 DNM1
RCN3 THY1
RCN3 ODZ4
RCN3 SPON1
RCN3 NOTCH3
RCN3 PCOLCE
DVL2 C11orf68
C11orf24 ATP6V0A1
TMEM222 DLGAP4
RP5-1077B9.4 ST7
RP5-1077B9.4 GPR176
RP5-1077B9.4 RPS6KA4
RP5-1077B9.4 KDM5C
N4BP1 C8orf60
N4BP1 ARHGAP1
N4BP1 PRKCSH
N4BP1 ATP6V0A1
SLC48A1 TK2
SLC48A1 ERCC1
SLC48A1 CRTAP
PRR5 PICALM
FAM65A SLC20A1
EHD2 CDC42BPB
EHD2 HEG1
EHD2 GPR116
EHD2 RPS6KA2
EHD2 NDN
EHD2 COL18A1
EHD2 CDH5
EHD2 ZEB2
EHD2 SYNPO
EHD2 MMP2
SYDE1 BMP1
GJA4 MMRN2
SET NIPA2
SET IARS
SET NCL
E2F4 PEX16
E2F4 TMC7
ADRBK1 RBM12B
ADRBK1 PZP
DMPK ATN1
CABIN1 FAM65A
CABIN1 PML
CABIN1 ADCYAP1
MVK EIF2B1
PGAP3 S1PR1
IFFO1 HCLS1
CAMK2B CYP2A6
WHSC2 RPAP1
WHSC2 GTF2F1
DMWD ARHGAP1
DMWD ATP6V0A1
AGPAT1 TPCN1
AGPAT1 DLGAP4
AGPAT1 GBF1
AGPAT1 BAZ2A
FAM89B C1QTNF1
FAM89B C9orf16
BICC1 CCRN4L
RAB3IL1 SSH1
RNF216 SLC12A9
NAT10 WDR12
MUC3A MYH14
SOX15 RBM12B
IFT122 OR2S2
IFT122 CCRN4L
LAD1 GNL3
HTR3A CCRN4L
CCL2 IGKC
LOC728643 ZNF576
PMS2L3 PMS2L1
PTMA CCDC59
IGHM IGLV3-19
LOC652493 LOC100132941
PUM2 LUC7L2
PUM2 SLC2A9
IGLL3 IGL@
PCDHGC3 EGFL7
PCDHGC3 COL1A1
PICALM NXPH3
ZYX SYDE1
TCF20 TAS2R16
LOX COL5A2
DNM1 PCDHGC3
ATP6V1D PGPEP1
IGKV4-1 LOC100132941
MPRIP RAB3IL1
FAM20B LOC100132941
EXPH5 ATP6V1D
ADD1 ARHGAP1
TPT1 BTF3
RPS9 RPL29P6
PRKCSH ARHGAP1
RPSAP19 RPL15
RPSAP19 RPLP0
CFH WHAMML2
PENK HAND1
ADAM12 COL1A1
ADAM12 VCAN
RPL14 RPSAP19
EEF1A1 BTF3
NUDT21 SNX5
NSUN5C NSUN5B
RHEB MMADHC
ACTR3 HMG20A
ACTR3 MMADHC
HEG1 CFH
PRKCDBP PCDHGC3
GPR116 ELTD1
GPR116 ERG
COL14A1 EGFL7
SUB1 MATR3
FAM175B MRPL44
HEG1 PDLIM2
HEG1 THY1
CIT ACTR3
PACS2 C14orf133
ELN MT1M
ELN PCDHGC3
SPARC ZFPM2
SPARC PDLIM2
STAT5B RUNX1T1
CARM1 XPO6
ADO MATR3
COL5A1 COL6A1
COL5A1 OLFML2B
HNRPDL C10orf88
YWHAQ HNRNPD
RPS3A EIF3L
RPS3A TPT1
RPS3A EEF1A1
ATP6V0A1 C11orf68
ATP6V0A1 RNPEPL1
ATP6V0A1 ARHGAP1
ATP6V0A1 PRKCSH
ZNF384 GTPBP3
TMEM97 MRPL16
OPA1 C7orf25
OPA1 AGFG1
POM121 TRRAP
AP2A2 ADD1
TCTN3 ACTR3
RPL7 EEF1A1
MKI67 SMC2
RAB7A PUM2
RAB7A ACTR3
NOLC1 EEF1A1
NOLC1 ACTR3
ITGB1 DIMT1L
ITGB1 DAXX
IGLJ3 IGLV3-19
IGLJ3 IGHM
ARHGDIA C1QTNF1
ARHGDIA CIZ1
HBB HBA1
AKR1C2 ADAMTS1
AKR1C2 EGFL7
AKR1C2 ELN
LOC440871 FAM20B
LOC642131 IGKC
LOC642131 IGHD
LOC642131 FAM20B
IGHV7-81 LOC100132941
IGHV7-81 IGHD
MET PSG3
STAU1 YTHDF1
RPS17 RPS17P5
ILF3 STK38L
MTAP PRINS
CYP2A6 GGA3
PTBP1 USP3
SF3B1 MATR3
SF3B1 TUBB
TUBA1B ACTG1
PML ATP6V0A1
MCAM GPR116
SIGLEC6 SLC2A9
CASP9 OPA1
CASP9 GGA3
HSPA8 DLAT
HSPA8 VDAC1
ZFAND5 AGFG1
ZFAND5 RAB7A
METAP2 SR140
HMMR CCNB1
TGFB1I1 FLNA
PML MED15
PSG9 SLC12A9
IGF1 ADAMTS1
HSDL2 MFSD9
HSDL2 DLAT
CDR2 ACTG1
RARRES2 VGLL3
RARRES2 HEG1
RARRES2 COL5A1
SPON1 ODZ4
SPON1 ELN
XPC MYL4
PCBP4 C11orf24
EFEMP2 MXRA8
DCN OLFML2B
C10orf10 IGKC
C10orf10 PRKCDBP
COL6A2 PRKCDBP
SNAP23 CTBP1
GLRX3 TPI1
PCDHGC3 VGLL3
TXN2 OPA1
ERP44 IFT122
ERP44 OPA1
ILF3 PA2G4
PTRF PRKCDBP
MRPL3 IFRD2
XPO1 TUBB
XPO1 SF3B1
SUMO4 MORF4L1
SUMO4 SUMO2
RAB1A ACTG1
RPL39 RPS2
SFRS3 EEF1A1
SFRS3 ACTG1
XRCC5 RBM12
XRCC5 MRPL3
SF1 PCBP1
DDX21 SAE1
DDX21 ATP2A2
PTGIS EHD2
PTGIS IGKC
PTGIS ELN
PTGIS AKR1C2
PTGIS SPON1
CEACAM3 C8orf60
CASP2 XRCC5
HMGA2 TRIM2
DPT TENC1
DPT AKR1C2
RBM39 REV1
RBM39 BTF3
GORASP2 RAB7A
GORASP2 ZFAND5
RAB1A GORASP2
KRT33B SERPINB3
KRT33B KRT33A
ST7 C8orf60
ST7 ARHGAP1
ST7 HNRPDL
ISLR MAPK8IP3
ISLR RPS6KA2
MMP23B EGFL7
MMP23B ELN
CCR2 KLRB1
NFRKB MUS81
SYNGR4 KLF12
KRT31 KRT4
AQP2 SOX15
EIF4H LETMD1
CNR2 RUNX1T1
CNR2 IFT122
CNR2 OPA1
CNR2 CYP2A6
EFEMP2 ADAM12
EFEMP2 SPON1
EFEMP2 C10orf10
SIGLEC6 INHBC
EPYC SPON1
LGALS7 SERPINB3
LGALS7 KRT31
CALCRL ERG
CALCRL TEK
ADCYAP1 RNPEPL1
SELE EGFL7
MEOX2 COL14A1
CNBP MATR3
CNBP ADO
CNBP ZFAND5
USP5 PUM2
KCNK3 PENK
KCNK3 CCKBR
PTH1R FAM119B
KRT1 LGALS7
CD1D KLRB1
RAMP2 MT1M
RAMP2 AKR1C2
RAMP2 SELE
PCDHGC3 ZNF423
PCDHGC3 COL18A1
CEP110 SNX13
CDA IGKC
GGT5 COL14A1
GGT5 IGHG1
BMP1 C1QTNF1
CHEK1 CEP55
CHEK1 ROD1
MN1 VGLL3
MN1 HEG1
MN1 PRKCDBP
MN1 MOXD1
MN1 PTGIS
MN1 ISLR
MN1 EPYC
HNRNPA2B1 TUBGCP4
POU2AF1 LOC100130100
POU2AF1 LOC652493
POU2AF1 IGLL3
POU2AF1 LOC440871
ACAP1 FAIM3
GFPT2 COL1A1
GFPT2 OLFML2B
GFPT2 HEG1
GFPT2 PRKCDBP
GFPT2 ELN
GFPT2 IGF1
GFPT2 RARRES2
GFPT2 C10orf10
GFPT2 COL6A2
GFPT2 ISLR
SASH3 CCR2
PRR4 PDGFRA
GJA4 EHD2
GJA4 COL14A1
MSLN MT1M
MSLN ELN
BMPR1A SLC2A9
BMPR1A SIGLEC6
ZW10 SLC2A9
ZW10 ACTR3
ZW10 NFRKB
ZBED4 HEATR1
HOXB7 EEF1E1
CDH5 PECAM1
CDH5 SELE
NRF1 OPA1
NRF1 SIGLEC6
NRF1 CNR2
S1PR1 MMRN2
S1PR1 IGHG1
S1PR1 CD79A
PARVB PCDHGC3
PARVB C10orf10
VCAN OMD
NUAK1 PCSK5
NUAK1 COL5A1
NUAK1 PTRF
NPIP LOC339047
NPIP LOC399491
C15orf39 PTS
C9orf16 C1QTNF1
C9orf16 ZYX
C9orf16 GPSM3
C9orf16 ARHGDIA
TIE1 PCDHGC3
TIE1 ODZ4
TIE1 AKR1C2
TIE1 COL6A2
TIE1 PTGIS
TIE1 SELE
TIE1 GGT5
TIE1 GJA4
TIE1 CDH5
GAS1 VCAN
GAS1 DCN
GAS1 IGL@
GAS1 LOC652493
GAS1 IGKV4-1
GAS1 ODZ4
GAS1 COL14A1
GAS1 IGF1
GAS1 PTGIS
GAS1 CDA
GAS1 GFPT2
FLRT2 ADAMTS1
ZNF202 UXS1
FLI1 HEG1
PPID SC4MOL
RBM14 PTBP1
RBM14 LARP1
EMILIN1 COL1A1
EMILIN1 PRKCDBP
EMILIN1 RPS6KA2
EMILIN1 MOXD1
MFNG ZYX
MFNG PTGER3
MFNG VEGFC
ADK SF3B1
GNG11 CDH5
NID2 SPARC
NID2 COL5A1
RBMX2 C7orf44
SFRP4 EGFL7
SFRP4 LOC100130100
SFRP4 PCDHGC3
SFRP4 COL14A1
SFRP4 IGHG1
SFRP4 SPON1
SFRP4 C10orf10
SFRP4 DPT
SFRP4 GGT5
SFRP4 MN1
METTL1 EEF1A1
SLIT3 ODZ4
SLIT3 COL14A1
SLIT3 PTGIS
SLIT3 MEOX2
SLIT3 GGT5
SLA CCR2
EMP3 HEG1
EMP3 PRKCDBP
EMP3 GFPT2
VEGFB FAM65A
CXCL12 PCDHGC3
CXCL12 GFPT2
TRIM13 OPA1
ZEB2 GNG11
ZEB2 EMP3
FEZ1 PRKD1
OTUD4 C1orf174
COL15A1 PCDHGC3
COL15A1 PRKCDBP
COL15A1 EFEMP2
COL15A1 SELE
COL15A1 TIE1
COL15A1 EMILIN1
COL15A1 EMP3
COL15A1 ZEB2
PRAF2 ISLR
SAT1 BTF3
EML3 PIK3R5
RPP30 TUBB
PDLIM7 COL1A1
PDLIM7 DNM1
PDLIM7 ELN
PDLIM7 GFPT2
PDLIM7 TIE1
PDLIM7 GAS1
PDLIM7 PRAF2
INPP5D SLC35C1
INPP5D ARPC2
INPP5D STX7
TUSC2 HYAL2
TLN1 CDC42BPB
NOTCH3 PCDHGC3
FAM53B DNAJC4
RHOG GPSM3
RHOG ARHGDIA
MAP1A TAL1
HCLS1 CD37
ADAM12 OLFML2B
NAGA SCAMP2
E2F1 TOPBP1
CD93 S1PR1
COBRA1 POLE3
R3HDM1 PDCD11
TRIP10 PICALM
FOXO1 VGLL3
FOXO1 S1PR1
RASA1 HINT1
SSBP1 MRPL3
DLGAP4 PRKCSH
DLGAP4 ATP6V0A1
CTCF BTF3
CTCF ADO
MBD2 ST7
MBD2 GNAO1
CPSF6 HNRNPC
CPSF6 LARP1
CPSF6 MRPL3
COPS2 BTF3
PCOLCE BGN
PCOLCE OLFML2B
PCOLCE COL5A1
PCOLCE RARRES2
PCOLCE ISLR
ERLIN1 CD24
TCERG1 CPSF6
KDM5C SARS2
KDM5C SOX15
KDM5C LYPLA2P1
KDM5C PRKCSH
KDM5C ST7
MAML1 OPHN1
SERPINF1 BGN
SERPINF1 ADAM12
SERPINF1 EFEMP2
SERPINF1 SSPN
SERPINF1 SLIT3
SPTLC1 SMCR7L
PDGFRB LHFP
PDGFRB COL6A1
TOMM40 PDCD11
TOMM40 NOLC1
DNM2 MAP2K2
NNMT IGF1
NNMT GAS1
NNMT SERPINF1
NNMT SPON1
NNMT PRKCDBP
NNMT EFEMP2
NNMT SFRP4
EIF3M PTPN11
EIF3M NOLC1
VASP TPT1
VASP TOMM40
TAF9 NIPA2
PRPF4B RBM14
AP2S1 KDM5C
NUP153 SF3B1
SEC14L1 CFHR2
PLTP IGKC
PLTP CCL2
PLTP AKR1C2
PLTP IGF1
PLTP GGT5
PLTP SLIT3
UBE4A HSPA8
UBE4A EI24
SETX MATR3
SETX ACTR3
SETX MAML1
WDR82 DCP1A
WDR82 ACTG1
WDR82 YWHAQ
ETFA COX5A
MCM6 BLM
ARIH1 PAK2
ABCE1 NAP1L1
NR3C1 TTC28
EPCAM EIF3M
FAM127A EFEMP2
FAM127A EMILIN1
LBR ATP10B
LBR GNL3
LBR MET
FBLN1 PRKCDBP
FBLN1 PCOLCE
FBLN1 NNMT
LUM CSGALNACT2
EIF1B TPT1
ELAVL1 RBM12
ELAVL1 POLE3
API5 MAPK14
HSPG2 ADAMTS1
HSPG2 EGFL7
HSPG2 ODZ4
HSPG2 COL14A1
HSPG2 MOXD1
HSPG2 RARRES2
HSPG2 RAMP2
HSPG2 PARVB
HSPG2 TIE1
HSPG2 GAS1
HSPG2 EMP3
HSPG2 NNMT
HSPG2 FAM127A
HSPG2 VEGFB
KDM3B CDC23
DARS EIF3M
PWP1 METAP2
PWP1 METTL1
COX7A2 GLRX3
GLB1 ZDHHC3
ETF1 BTF3
ETF1 PBRM1
ETF1 TFCP2
NCBP2 ZC3H15
IGFBP4 EMILIN1
IGFBP4 PRAF2
IGFBP4 HSPG2
G3BP1 KIF2A
RPL41 EEF1A1
RPL41 HNRNPA1L1
RPL41 RPS3A
JUNB TLN1
GBF1 ATP6V0A1
IGF2R UBE2J1
ITGA5 THY1
ITGA5 TLN1
UBE2D2 MATR3
UBE2D2 RAB1A
UBE2D2 CNBP
UBE2D2 CTCF
RARS NUP54
RARS HSPA8
MYL12A SNX27
MYL12A LIMD1
MYL12A PUM2
MYL12A RAB7A
ANXA4 KIAA0746
ANXA4 PARP4
HNRNPAB HSPA8
HNRNPAB CS
BGN CCL2
BGN LOC652493
BGN COL14A1
BGN TENC1
BGN AKR1C2
BGN PTGIS
BGN ISLR
BGN CDA
BGN OLFML2B
SYPL1 ETF1
TNFAIP1 IFT122
TNFAIP1 CYP2A6
TNFAIP1 CNR2
ARCN1 RAB1A
ARHGDIA KLHDC3
NFE2L2 NFKB1
ARF4 ACTR3
ARF4 MYL12A
CBX3 NCBP2
BCLAF1 DCP1A
BCLAF1 TUBB
BCLAF1 KIAA0947
SMARCC1 HNRNPA2B1
SF3B1 FBXO7
MMP2 MXRA8
MMP2 SPARC
MMP2 FSTL1
MMP2 NID2
GNAI2 EMILIN1
EIF5B HSPA8
EIF1AX ILF3
ACTR3 UXS1
IPO7 DDX18
IPO7 MRPL42
IPO7 TM9SF3
IPO7 VDAC1
TRIM28 BAT2
PDHA1 SUCLG2
EIF4A2 PUM2
EIF4A2 RAB7A
TRA2B SMC3
TRA2B TUBB
PGAM1 CTCF
STRAP PSG9
ZNF207 ACTG1
ZYX CDC42BPB
ZYX S1PR1
LRP1 EGFL7
LRP1 COL1A1
LRP1 THY1
LRP1 PRKCDBP
LRP1 ELN
LRP1 SPON1
LRP1 COL6A2
LRP1 MMP23B
LRP1 GAS1
LRP1 SFRP4
LRP1 COL15A1
LRP1 FAM127A
sept-06 TCTN3
BZW1 C17orf63
PTMA SF3B1
PTMA METTL1
PTMA WDR82
RAN SET
RAN EIF3J
NACA RPS3A
NACA BCLAF1
ACTR2 ENTPD7
ACTR2 C11orf57
ACTR2 LARP1
ACTR2 NOLC1
PPP1CC PTBP1
PPP1CC ATP2A2
PPP1CC EIF3M
PPP1CC IPO7
ACTR1A TRIO
RPL13A RPS18
FKBP1A PRKCSH
PPP2R1A ERP44
YWHAQ ACTG1
YWHAQ RAB1A
YWHAQ PCBP1
YWHAQ RBM39
YWHAQ CTCF
YWHAQ NUP153
HSPA9 AIMP1
HSPA9 DHX15
UBE2L3 UFD1L
UBE2D3 RAB1A
SPARC COL1A2
LDHA EMG1
GABARAP C1orf123
PTGES3 ILF3
MATR3 CDC23
NCL NOP2
NCL NIPA2
NCL DDX18
NCL IARS
NCL NOP56
PRKAR1A SUMO4
HSP90B1 HNRNPR
HSP90B1 ACTR2
HNRNPK MRPL44
HNRNPK MMADHC
HNRNPK COPB1
HNRNPK CAPZA2
RPL4 EEF1B2
RPL12 RPL13A
TMED2 HNRNPK
H3F3A EEF1A1
H3F3A PTPN11
H3F3A RASA1
H3F3A DDX3X
HNRNPD DENR
HNRNPD NOC3L
HNRNPD PTMA
HNRNPD SR140
HNRNPD SMC3
HNRNPD WHSC2
SMNDC1 DND1
SMNDC1 ITGB1
SMNDC1 UBE2D1
SART3 CCDC59
IK MATR3
IK CDC23
NPM1 CCDC59
NPM1 SAE1
NPM1 PTMA
NPM1 LDHA
RHOA BTF3
RHOA MATR3
RHOA ACTR3
RHOA ACTG1
RHOA RAB1A
RHOA VASP
KHDRBS1 OTUD4
RPL6 NACA
RPL9 TPT1
RPL9 RPS20
RPL9 RPL39
RPL9 RPL7
RPS11 RPS17P5
RPS11 RPL27A
RPL27 RPL37A
RPS13 RPL29P6
RPS13 RPL27
HNRNPA1 PTBP1
HNRNPA1 EEF1A1
HNRNPA1 RBM12
HNRNPA1 LARP1
HNRNPA1 RPL7
HNRNPA1 NAP1L1
HNRNPA1 IPO7
HNRNPA1 H3F3A
sept-06 MATR3
sept-06 VPS26A
HNRNPC HNRNPA2B1
SRP14 ATP5SL
EIF4G2 PTMA
EIF4G2 HNRNPC
EIF4G2 RBM12
EIF4G2 SR140
EIF4G2 SPTLC1
EIF4G2 DARS
EIF4G2 TRA2B
PMS2L11 CAMK2B
PMS2L11 PRDX3
PMS2L11 FAM53B
ACTB CFL1
PCIF1 TMC7
WNT6 CCRN4L
WNT6 SLC2A9
WNT6 ZSWIM1
WNT6 IFT122
WNT6 HTR3A
WNT6 MYL4
WNT6 NTRK2
WDR48 CTNND1
UBE2D4 ARIH1
GPR153 HYAL2
MOSPD2 REV1
MOSPD2 MMADHC
MOSPD2 ACTR3
MOSPD2 HNRNPR
MOSPD2 RBM39
MOSPD2 TBPL1
GIMAP5 DENND1C
GIMAP5 CD27
GIMAP5 CD53
GSK3A OPA1
RCN3 FOSL2
RCN3 RPS6KA2
RCN3 ELN
RCN3 MOXD1
RCN3 PTRF
RCN3 PARVB
RCN3 SFRP4
RCN3 COL15A1
RCN3 NNMT
RCN3 IGFBP4
JMJD7 C14orf133
DND1 RUNX1T1
DND1 TXN2
DVL2 ATP6V0A1
DVL2 PML
INTS5 EEF1A1
INTS5 PDCD11
INTS5 METTL1
INTS5 CTCF
INTS5 PTMA
C11orf24 ARHGAP1
C11orf24 PICALM
C11orf24 KLHDC3
C11orf24 AIP
TMEM222 C11orf68
TMEM222 ATP6V0A1
TMEM222 GBF1
PEX16 XPO6
PEX16 NGDN
PRDM4 PWP1
RP5-1077B9.4 RBM12B
RP5-1077B9.4 C8orf60
RP5-1077B9.4 RNPEPL1
RP5-1077B9.4 GNAO1
RP5-1077B9.4 CNN2
RP5-1077B9.4 SRPR
RP5-1077B9.4 FKBP1A
N4BP1 RNPEPL1
N4BP1 GPR176
N4BP1 GNAO1
N4BP1 MBD2
N4BP1 ACAA1
N4BP1 TMEM109
N4BP1 SF3A1
N4BP1 BAZ2A
CXXC1 COPS7A
CXXC1 LZTR1
SLC48A1 POTEK
SLC48A1 AQP2
SLC48A1 DHRS12
SLC48A1 IRF2
SLC48A1 MARK3
FBXO42 SEPT7
DUS2L CUEDC2
DUS2L PMS2L3
PRR5 KIAA0652
ATP5SL RAB11FIP2
FAM65A NXPH3
FAM65A C11orf24
EHD2 RCN3
EHD2 CRISPLD2
EHD2 CD248
EHD2 ERG
EHD2 ZCCHC24
EHD2 MN1
EHD2 NUAK1
EHD2 COL15A1
EHD2 GNAI2
C13orf18 NFE2L3
SYDE1 DCHS1
SYDE1 GUCY1B3
TBC1D13 PUM2
TBC1D13 RBMX2
TBC1D13 MAML1
TBC1D13 MYL12A
VPS33B RNPEPL1
TMEM161A GTPBP3
TMEM161A YWHAQ
C9orf16 VPS33B
C9orf16 PML
C9orf16 FKBP1A
FKBP8 PLSCR3
FKBP8 MN1
FKBP8 LRP1
WDTC1 MPRIP
WDTC1 ARID1A
GJA4 GPR116
GJA4 CALCRL
GJA4 CDH5
SET HNRNPUL1
SET CS
SET IPO7
SET NOP56
SBF1 C11orf24
SBF1 DLGAP4
E2F4 PCIF1
E2F4 XPO6
E2F4 GORASP2
E2F4 IGF2R
STAB1 CD93
ADRBK1 RDH11
ADRBK1 NTRK3
ADRBK1 DNAJC4
ADRBK1 GGA3
ADRBK1 CEACAM3
MADD YTHDC1
JRK LUC7L2
JRK PUM2
CABIN1 DMPK
CABIN1 RHOG
MVK UIMC1
MVK ERP44
PGAP3 ERG
CTNS MPRIP
IFFO1 EHD2
IFFO1 MFNG
IFFO1 MMP2
CD40 ST7
CD40 KDM5C
CD40 CNN2
CAMK2B MUC8
CAMK2B GGA3
CAMK2B PRDX3
CAMK2B CEACAM3
CASP2 UTP20
WHSC2 TAF7
DMWD TRIO
DMWD KDM5C
AGPAT2 MCRS1
AGPAT1 C8orf60
AGPAT1 PIK3R5
AGPAT1 RNPEPL1
AGPAT1 ADD1
AGPAT1 PML
AGPAT1 KLHDC3
AGPAT1 GPR176
AGPAT1 GNAO1
AGPAT1 RPS6KA4
AGPAT1 CNN2
AGPAT1 TMEM109
AGPAT1 ACTR1A
CSTF1 CRKRS
CSTF1 ATP13A3
CSTF1 DARS
CSTF1 TRA2B
CSTF1 PTMA
FAM89B GPSM3
FAM89B BMP1
C8orf60 RBM12B
CCRN4L OR2S2
SLC28A3 SNX27
SLC2A9 SNX27
PGPEP1 SNX27
MMRN2 ELTD1
LIMD1 SCLY
EGFL7 MMRN2
PLEK2 MECOM
DCP1A ACTG1
SLC35C1 SLC12A9
MUS81 LOC644096
MUS81 OGFOD1
RNF216 DUSP22
RNPEPL1 HYI
CNOT7 TNPO2
SMAP1 UXS1
ZDHHC3 HKDC1
NAT10 UTP6
MMADHC MAK10
PMEPA1 C11orf24
CPSF7 MUS81
TM9SF3 AGFG1
LOC100130100 MT1M
TNK1 SLC2A9
SOX15 RDH11
COL11A2 HNRNPUL2
COL11A2 PORCN
COL11A2 ARHGEF15
COL11A2 SOX15
CBARA1 C14orf133
RUNX1T1 AGFG1
IFT122 SLC12A9
IFT122 SLC2A9
HTR3A TAC3
LOC728643 ZDHHC6
PUM2 SNX27
PUM2 UBB
PRINS SNX27
MINK1 RNPEPL1
SCAPER C6orf134
ZYX DCHS1
TCF20 BICC1
TCF20 IFT122
RNASEH2B RBM12B
SNHG3 CCRN4L
KCTD20 DNAJA4
MOBKL1B RBM26
FAM20B IGHD
ADD1 DAXX
ADD1 CUX1
RHOQ RAB11B
NOP2 LOC728344
RPS14 ZNF576
PTPRD SGK2
LOC399491 LOC339047
DNAJC4 SOX15
THY1 CRISPLD2
THY1 COL1A1
PCSK5 VGLL3
PCSK5 IGHG1
PCSK5 DNM1
PCSK5 THY1
RPL14 RPL15
EEF1A1 RPS2
EEF1A1 ZNF576
EEF1A1 LOC728643
ERG CD248
MXRA8 COL6A1
HNRNPA1L1 PTBP1
HNRNPA1L1 EEF1A1
ODZ4 EGFL7
ODZ4 IGKC
CCNA2 CCNB1
ACTG1 BTF3
RQCD1 LOC644096
SEPT7 C7orf25
SEPT7 SOX15
SEPT7 DNAJC4
OLFML2B COL1A1
OLFML2B VCAN
OLFML2B COL6A2
TPI1 RNASEH1
PRKCDBP PCSK5
RPIA HOXA10
GPR116 PDGFD
GPR116 CD248
KIAA0564 FAM48A
RPL13 RPL29P6
KLHL18 PGPEP1
MAPKAPK5 FASTKD2
COL14A1 IGKC
COL14A1 ODZ4
DNMBP SLC35D2
TBC1D2B CTDSP1
RPL13A RPS2
UBE2N AGFG1
NUP160 C4orf43
LIMS1 RBM26
LIMS1 ARPC2
LIMS1 SEPT7
METAP1 FASTKD2
ELN EGFL7
ELN LOC652493
ELN IGKV4-1
SPARC VCAN
SPARC HEG1
RRAS ZYX
TUBA1B ARPC5L
KIAA0776 UBB
DTX4 FAM171A1
PTPN11 ACTR3
SPRY1 SYDE1
STAT5B IFT122
CARM1 SNHG3
PICALM CALR
TENC1 EHD2
TENC1 EGFL7
TENC1 ELN
COL5A1 VCAN
SULF1 COL5A1
TUBB ZNF576
TUBB DCP1A
TUBB EEF1A1
RTF1 RYK
ASXL1 MUS81
OPA1 RUNX1T1
RBM12 GTF3C3
RBM12 PTBP1
NIPA2 DENR
TCTN3 REV1
TCTN3 RHEB
TCTN3 LOC644617
MLL RP3-377H14.5
MLL CHST4
MLL ADD1
GLG1 CBARA1
RPL7 POM121
ACTG1 TPT1
ACTG1 EEF1A1
RPLP0 RPL7A
LRPPRC UTP14A
LRPPRC METAP1
RAB7A KIAA0776
EIF1 TPT1
EIF1 OPA1
NOLC1 SPTBN1
ITGB1 COL4A1
ITGB1 EIF1
HNRNPA3 MATR3
PAPPA2 SLC12A9
PAPPA2 ALPPL2
GGA3 BICC1
GGA3 RUNX1T1
GGA3 ALPPL2
GGA3 ADD1
GGA3 OPA1
GGA3 AP2A2
PSMA1 ZDHHC6
BID PDCD11
ARHGDIA STRN4
RNF114 YTHDF1
RNF114 TAF4
ARPC4 CARM1
ARPC4 ITGB1
AKR1C2 MT1M
AKR1C2 IGKC
AKR1C2 TENC1
LOC642131 IGKV1OR15-118
IGHV7-81 IGHM
IGHG1 MT1M
HLA-G HLA-A
KIAA1539 RAB3IL1
IFNA17 SNX13
CYP2A6 MUC8
PTBP1 SET
PTBP1 HNRNPA3P1
SF3B1 CPSF7
SF3B1 ACTR3
PCDHGC3 PDLIM2
PML RAB3IL1
PML MYO9B
YWHAE CTBP1
YWHAE KIAA0776
HLA-DRA HLA-DPA1
POTEK ARHGAP1
SIGLEC6 IFT122
SIP1 RP3-377H14.5
SIP1 ADPGK
SIP1 CSTF2T
CASP9 STAT5B
RPL13A RPS4X
POLR3C TUBB
EIF3K TPT1
ATP5L TIMM8B
PI4KB DEDD
HSPA8 MAPKAPK5
GPR35 PSG3
PNN SERF2
UPK1B ATP6V1D
TAF5 ILF3
ABHD14A RAB3IL1
VEGFC TXNDC15
ITSN2 USP34
METAP2 EEF1A1
METAP2 RBM12
CD69 GIMAP5
PRDX3 SLC4A4
UTP20 PTMA
MOXD1 PCDHGC3
MOXD1 PCSK5
AKR1C2 PCDHGC3
AKR1C2 PCSK5
PTP4A3 C1orf144
PTS ARPC2
SMAGP PLEK2
PSG9 SLC2A9
PSG9 TPT1
PSG9 PUM2
PSG9 PRINS
NDN VGLL3
NDN ANGPTL2
IGF1 EHD2
IGF1 IGKC
IGF1 TENC1
CDR2 ATP6V1D
RARRES2 CRISPLD2
RARRES2 PCSK5
RARRES2 PRKCDBP
PRPS1 MLH3
SPON1 COL1A1
SPON1 TENC1
SPON1 IGF1
XPC SLC2A9
ITSN1 IGHG1
SMC3 PTPN11
SMC3 RBM12
MINK1 ZYX
MINK1 ARHGDIA
NFKB1 LUC7L2
NFKB1 PUM2
NFKB1 POM121
SAPS1 PICALM
C10orf10 MAPK8IP3
C10orf10 COL14A1
C10orf10 PTGDS
C10orf10 IGHG1
COL6A2 SPON1
COL6A2 ADAM12
SNAP23 YWHAE
TSPAN6 SGK2
IFRD2 PRKAR2A
GLRX3 ZDHHC6
TXN2 FEZ2
TXN2 ADD1
TXN2 AP2A2
MDH2 RPIA
CALCOCO1 CCDC92
EIF3J NIPA2
EIF3J TUBGCP4
PECAM1 GPR116
TUBB2C TPI1
TUBB2C GLRX3
CIAPIN1 GPR56
ERP44 CCRN4L
ERP44 SLC2A9
ERP44 AGFG1
ERP44 MYL4
ERP44 TCTN3
ERP44 RAB7A
ERP44 PAPPA2
ERP44 GGA3
ERP44 CASP9
ERP44 XPC
PAK2 RAB7A
G3BP2 STK38L
G3BP2 ILF3
HLA-C HLA-A
PTRF VGLL3
PTRF PDLIM2
PTRF PCDHGC3
MRPL3 KCMF1
MRPL3 ACTR3
MRPL3 RBM12
MRPL3 LARP1
KLHDC3 ARHGAP1
FSTL1 THY1
SNX3 STX7
TCP1 EMG1
HNRNPR RRP1B
ATIC GCN1L1
NAP1L1 HNRNPA1L1
RAB1A COPZ1
RAB1A BTF3
RAB1A ADO
RAB1A YTHDC1
RAB1A TXNDC9
RAB1A CYB561
RAB1A XPO1
TFRC MRPL16
EIF3B UTP14A
SFRS3 BTF3
SFRS3 HNRNPR
HMGN2 TRMT5
CS RBMX
CS SUPV3L1
CS NIPA2
XRCC5 UBXN4
XRCC5 POM121
XRCC5 METAP2
NACA DCP1A
NACA EIF3L
OR10H3 CCRN4L
OR10H3 GGA3
CD164 TGOLN2
TBPL1 ACTR3
PTGIS LOC100130100
PTGIS CCL2
PTGIS IGHG1
PTPRO CFTR
CEACAM3 CTNNA1
CEACAM3 CYP2A6
CASP2 POLE3
ACRV1 CCRN4L
DPT PTGIS
ACRV1 HTR3A
RBM39 MATR3
RBM39 SF3B1
RBM39 CNNM2
MAEA LARP1
MAEA METAP2
GORASP2 PUM2
GORASP2 ERP44
RAB1A PCBP1
LAX1 SSH1
INHBC P2RY4
INHBC C14orf162
TBX6 CYP2A6
BMP1 ZYX
ST7 C7orf25
ST7 SOX15
ST7 ADD1
ST7 ELK1
BRS3 SLC24A6
BRS3 ERP44
CALM2 ITGB1
PTPRC CYTIP
ISLR THY1
ISLR ODZ4
ISLR ELN
ISLR SPON1
ISLR C10orf10
JAK3 IFT122
JAK3 PSG9
JAK3 ACRV1
LETMD1 TGOLN2
MMP23B PCDHGC3
MMP23B IGF1
KLF12 ERP44
LPHN2 GPR124
CFHR2 RAB11B
CFHR2 ZYX
CFHR2 RHOQ
HYAL2 ARPC4
SYNGR4 SLC2A9
TEK GPR116
GPR176 HNRNPUL2
GPR176 HYI
GPR176 C8orf60
AQP2 C6orf35
AQP2 LOC730227
AQP2 SEPT7
EIF4H ZDHHC7
EIF4H RPL36A
RPGRIP1 ZNF665
RPGRIP1 SOX15
CNR2 SLC2A9
CNR2 AGFG1
CNR2 STAT5B
CNR2 GGA3
CNR2 SIGLEC6
CNR2 PAFAH1B2
EFEMP2 BGN
EFEMP2 ODZ4
EFEMP2 OLFML2B
EFEMP2 MOXD1
PTP4A3 SSH1
PTP4A3 FKBP1A
MT1H MT1X
EPYC MT1M
MYBPC2 GPR20
CALCRL PECAM1
ADCYAP1 SSH1
ADCYAP1 MAN1C1
ADCYAP1 PML
CPA2 PAPPA2
CPA2 GGA3
SELE PTGDS
CNBP HNRNPA3
CNBP PCBP1
HFE CASP9
USP5 SETD2
USP5 GTPBP3
USP5 NFKB1
GPR64 TRIM2
NOLC1 MAPKAPK5
RAMP2 EGFL7
RAMP2 LOC100130100
RAMP2 PCDHGC3
RAMP2 TENC1
RAMP2 IGHG1
RAMP2 C10orf10
RAMP2 PTGIS
RAMP2 EPYC
PCDHGC3 CDC42BPB
CDA EPYC
GGT5 ODZ4
GGT5 IGF1
GGT5 C10orf10
GGT5 EPYC
GGT5 RAMP2
ROR2 ZEB1
ROR2 PRKD1
VIL1 RNF128
VIL1 SMAGP
CD3E TRAF3
MN1 IGHG1
MN1 DNM1
MN1 ODZ4
MN1 RPS6KA2
MN1 COL14A1
MN1 ELN
MN1 AKR1C2
MN1 RARRES2
MN1 RAMP2
HNF1B MECOM
HNF1B PDSS1
DDC XK
HNRNPA2B1 TMEM97
POU2AF1 LOC100132941
POU2AF1 IGKV4-1
POU2AF1 FAM20B
POU2AF1 IGHV7-81
NUFIP1 CCRN4L
GFPT2 VGLL3
GFPT2 VCAN
GFPT2 PCSK5
GFPT2 TENC1
GFPT2 AKR1C2
GFPT2 PTGIS
GFPT2 EPYC
FOXN3 ERP44
FOXN3 JAK3
SSPN SPARC
SSPN DCN
SRPX LDB2
SASH3 KLRB1
MLLT3 G3BP2
IL10RA CD69
GJA4 DPT
GJA4 MEOX2
ATG4B AGFG1
AOC3 ADAMTS1
MSLN LOC100130100
MSLN ODZ4
MSLN IGHG1
B3GNT3 F2RL1
BMPR1A SNX27
ZW10 MUS81
ZW10 XPO6
ZW10 PTS
DHRS12 C6orf35
DHRS12 SOX15
DHRS12 COL11A2
ZBED4 HNRNPA2B1
IARS EIF3J
IARS HNRNPA2B1
CDH5 PCSK5
CDH5 ERG
CDH5 GPR116
CDH5 COL14A1
CDH5 TENC1
CDH5 AKR1C2
CDH5 C10orf10
CDH5 TEK
NRF1 AGFG1
NRF1 CALM2
NRF1 BMPR1A
S1PR1 CDC42BPB
S1PR1 ZNF423
S1PR1 PECAM1
S1PR1 PCDHGC3
RPS6KA4 PRKCSH
RPS6KA4 ATP6V0A1
PARVB MN1
VCAN COL5A2
VCAN CDH11
SMCR7L FAM190B
SMCR7L WDR12
SMCR7L PYROXD1
SMCR7L HSPA5
SMCR7L LSM6
NUAK1 CD248
MMP19 HEG1
MMP19 IGF1
MMP19 DPT
MMP19 GFPT2
IRF4 LAX1
PPIC VEGFC
TIE1 EHD2
TIE1 C10orf10
TIE1 MMP23B
TIE1 GFPT2
GAS1 CCL2
GAS1 PCDHGC3
GAS1 TENC1
GAS1 PTGDS
GAS1 AKR1C2
GAS1 SPON1
GAS1 MN1
SLC2A5 SLC2A9
SLC2A5 MYL4
SLC2A5 INHBC
CLP1 YWHAQ
FLRT2 MEOX2
ZNF202 C10orf119
SMC2 OIP5
FCER1G CD74
TK2 DHRS12
PSMC1 ANAPC5
PIGR CFTR
RNGTT TBPL1
CD37 SEPT6
RARG COL11A2
PPID FASTKD2
PPID NUDT21
ZBTB43 ERP44
RBM14 RBM12
RBM14 MRPL3
RBM14 CS
ALOX5AP CFHR2
EMILIN1 PCSK5
EMILIN1 C1R
EMILIN1 RARRES2
EMILIN1 C10orf10
EMILIN1 MN1
EMILIN1 CDH5
MFNG CDC42BPB
AKR1C1 DPT
ADK MATR3
GNG11 PCDHGC3
GNG11 TIE1
NID2 ANGPTL2
NID2 COL18A1
NID2 FSTL1
RBMX2 PUM2
RBMX2 ERCC6
RBMX2 CGGBP1
SFRP4 MT1M
SFRP4 PTGDS
SFRP4 AKR1C2
SFRP4 PTGIS
SFRP4 ISLR
SFRP4 RAMP2
SFRP4 MSLN
METTL1 ZNF576
METTL1 LOC728643
METTL1 TPT1
METTL1 RPS3A
METTL1 TUBB
ZNF212 PACS2
CSTF3 HNRNPC
ARG2 SCLY
ARG2 CGGBP1
VASH1 MINK1
VASH1 BMP1
RAB11FIP2 DIMT1L
RAB11FIP2 ITGB1
IGFBP6 GPR116
AKAP8 TCF3
SLIT3 IGKC
SLIT3 CCL2
SLIT3 SPON1
DNAJB4 NDN
SLA LST1
EMP3 CFH
EMP3 PTGDS
EMP3 C10orf10
EMP3 ISLR
EMP3 EFEMP2
PKD2 CRISPLD2
PKD2 EFEMP2
PKD2 NID2
VEGFB RHOQ
VEGFB CFHR2
VEGFB S1PR1
VEGFB MFNG
MAN2C1 CALCOCO1
CXCL12 CRISPLD2
CXCL12 VGLL3
CXCL12 PDLIM2
CXCL12 CFH
CXCL12 OLFML2B
CXCL12 SPARC
CXCL12 NUAK1
ZEB2 VGLL3
ZEB2 PECAM1
ZEB2 CDH5
ZEB2 S1PR1
SLC7A6 TPT1
SLC7A6 ACTR3
LOXL1 VCAN
MPST SCAP
MPST IFRD2
MPST MRPL3
OTUD4 HSPA8
OTUD4 ZNF202
COL15A1 GPR116
COL15A1 C10orf10
COL15A1 GFPT2
COL15A1 GNG11
PRAF2 RPS6KA2
PRAF2 EFEMP2
PRAF2 EMILIN1
SAT1 EEF1A1
SAT1 ADK
RPP30 ZDHHC6
RPP30 HRH1
CD53 EVI2B
CTBP1 ISCA1
DGKA KIAA0125
DGKA CD1D
DGKA SASH3
PDLIM7 SPON1
PDLIM7 PRKCDBP
PDLIM7 RARRES2
PDLIM7 EPYC
PDLIM7 SFRP4
PDLIM7 COL15A1
IDE H2AFY
COL5A1 CRISPLD2
CNOT4 TCTN3
TUSC2 SPCS1
TUSC2 ITGB1
CDC2 CEP55
FAM53B GGA3
FAM53B ST7
RHOG LILRA6
RHOG BMP1
MAP1A NXPH3
PDGFRA S1PR1
RAPGEF2 YWHAQ
RAPGEF2 TUBB
RAPGEF2 NACA
MAD2L1BP NIPA2
MAD2L1BP PTBP1
FBLN5 HEG1
ARHGEF1 PICALM
HMBS DDX21
HCLS1 ARHGAP15
HCLS1 GIMAP5
HCLS1 MYO1F
ADAM12 SLIT3
NAGA SSH1
NAGA MYH9
PLAGL2 CHEK1
E2F1 WDR12
E2F1 SMCR7L
E2F1 LDHA
EPHB4 SMCR7L
CDC23 BTF3
CDC23 HARS2
CD93 TEK
CD93 ZEB2
PGAP3 DPT
PGAP3 SLIT3
VAMP7 PSMG2
DRG1 ST13
ABCC1 ZNF576
SEC24B LUC7L2
SYNPO MN1
SYNPO CDH5
MAPKAPK3 LOC728643
FBN1 CDH11
R3HDM1 MUS81
R3HDM1 CPSF7
R3HDM1 SF3B1
R3HDM1 INHBC
R3HDM1 METTL1
R3HDM1 ABCC1
DUSP11 PIK3C2A
TRIM26 ST7
MEN1 GTPBP3
SLC30A9 C4orf43
EPS8 IFRD2
EPS8 MRPL3
DLGAP4 KLHDC3
ARL2 RPL10
AIMP1 PPID
DHFR PPID
CTCF SF3B1
CTCF HNRNPR
CTCF SFRS3
CTCF METTL1
MBD2 ELK1
MBD2 CEACAM3
HCFC1 DDX11
CPSF6 HSPA8
CPSF6 RBM12
COPS2 METAP2
PCOLCE COL1A1
PCOLCE ADAM12
PCOLCE SPARC
PCOLCE PCDHGC3
LPIN2 COL11A2
ERLIN1 SUCLG2
ERLIN1 OCRL
AP3S1 ITGB1
ERLIN1 HSDL2
DNAJC7 CCDC59
DNAJC7 HSPA5
TCERG1 LARP1
TCERG1 MRPL3
TCOF1 EEF1E1
KDM5C TBC1D10B
KDM5C PIK3R5
KDM5C ADD1
KDM5C ELK1
KDM5C FAM53B
KDM5C ARFRP1
KDM5C DLGAP4
KDM5C MBD2
TRAM2 RAB3IL1
TRAM2 PML
MAML1 MATR3
MAML1 RAB7A
TOR1A TSTD2
SENP6 KIAA0776
COL1A1 VEGFC
COL1A1 PPIC
FEZ2 RHOG
LYPLA2 LYPLA2P1
SERPINF1 VCAN
SERPINF1 SPARC
PDGFRB PDLIM2
PDGFRB MXRA8
PDGFRB NRP1
PDGFRB EFEMP2
TOMM40 TUBB
TOMM40 METTL1
DNM2 PRKCSH
LSS SAP130
NNMT CCL2
NNMT ODZ4
NNMT EHD2
NNMT PTGIS
EIF3M METTL5
EIF3M LSM8
EIF3M C11orf57
EIF3M RHEB
EIF3M HNRNPA1L1
EIF3M ACTR3
EIF3M LARP1
EIF3M SPTBN1
EIF3M RPL7
EIF3M MRPL3
EIF3M SAT1
EIF3M DDX21
VASP PGPEP1
VASP SLC7A6
SRPK1 NCBP1
PTBP1 PRDM4
PTBP1 GCN1L1
PTBP1 HNRNPA2B1
AP2S1 PRKCSH
NUP153 CNBP
SEC14L1 PDGFRA
PLTP LOC100130100
PLTP IGHG1
PLTP C10orf10
PLTP TIE1
PLTP SFRP4
KPNA1 PAK2
ACAA1 FAM53B
EXT2 UXS1
MORF4L2 HNRNPR
HNRPDL FAM53C
RSU1 CLASP1
SETX B2M
SETX ADO
WDR82 TUBB
WDR82 RAB1A
ETFA TJP2
MCM6 SKP2
FAM3C SCP2
CYB5R3 VKORC1
EPCAM EMG1
EPCAM ATP2A2
EPCAM DDX21
PRKAB1 FBXO34
FAM127A THY1
FAM127A MAPK8IP3
FAM127A COL6A2
FAM127A MN1
FAM127A NOTCH3
ENG GPR116
ENG FCN1
ENG CD93
VPS26A ADO
VPS26A SFRS3
VPS26A CTCF
LBR CHEK1
FBLN1 ADAM12
FBLN1 IGF1
FBLN1 COL6A2
FBLN1 SLIT3
RELA PIK3R5
RELA ST7
RELA MBD2
RELA KDM5C
AIP ATP6V0A1
AIP RHOG
SNRPA HNRNPD
ELAVL1 LARP1
ELAVL1 ATP2A2
ELAVL1 CS
ELAVL1 CPSF6
ELAVL1 PRPF4B
EPB41L2 MET
NIPSNAP1 MTPAP
NIPSNAP1 CDC5L
NIPSNAP1 POLR2B
HSPG2 VGLL3
HSPG2 FOSL2
HSPG2 COL1A1
HSPG2 RPS6KA2
HSPG2 COL6A2
HSPG2 PTRF
HSPG2 EPYC
HSPG2 MMP19
HSPG2 SLIT3
HSPG2 COL15A1
HSPG2 PRAF2
HSPG2 S1PR1
HSPG2 CD93
EIF2B1 MATR3
EIF2B1 ADO
EIF2B1 RAB1A
EIF2B1 GORASP2
DARS RAPGEF2
DARS GTF3C3
CNN2 ARHGAP1
CNN2 ADD1
CNN2 PRKCSH
CNN2 ST7
CNN2 KDM5C
PHB2 MRPL3
COX7A2 MAPKAPK3
ZC3H15 CHORDC1
ZC3H15 ILF3
ZC3H15 HNRNPA2B1
SFPQ RPAP3
SFPQ OTUD4
ETF1 LOC728643
ETF1 SLC25A46
ETF1 CD164
ETF1 MAT2B
ID2 PICALM
ID2 AP2S1
VAMP2 CFHR2
VAMP2 HSPG2
MCM3 DDX18
TOMM70A MRPL3
IGFBP4 C10orf10
IGFBP4 COL6A2
IGFBP4 ISLR
IGFBP4 SELE
IGFBP4 GFPT2
PFDN1 PRKCSH
MARS RAPGEF2
GBF1 TAF6
GBF1 TOM1
PLEKHB2 RAC1
IGF2R SLC7A6
DHX15 CDKN2AIP
DHX15 DCLRE1A
CRTAP TPCN1
CRTAP ACAA1
COPB1 HNRNPR
COPB1 MORF4L2
BAZ2A SOX15
BAZ2A COL11A2
BAZ2A KDM5C
UBE2D2 ZFC3H1
RARS RPAP3
RARS HSDL2
MYL12A ACTR3
MYL12A PSG9
MYL12A ERP44
MYL12A MAML1
MYL12A SETX
MYL12A ARIH1
SEPT11 SOX15
SEPT11 RAB2A
ANXA4 MCTP2
BGN IGL@
BGN IGKV4-1
BGN PTGDS
BGN IGFBP4
SYPL1 ZBED5
SYPL1 MMADHC
SYPL1 TFCP2
RPS16 UBA52
SREBF2 ADSL
SREBF2 ZW10
SREBF2 DCP1A
DDX1 ATIC
CAPZA2 STX18
CAPZA2 BTF3
CAPZA2 RHEB
CAPZA2 EIF3M
CAPZA2 COPB1
SRRM1 LSS
DDX3X METTL5
DDX3X DENR
TNFAIP1 MYL4
TNFAIP1 GGA3
TNFAIP1 SIGLEC6
TNFAIP1 XPC
FBXO7 HMG20A
FBXO7 TUG1
PUM1 SCLY
PUM1 CNOT4
NFE2L2 ETF1
NFE2L2 CAPZA2
MGAT1 TBC1D2B
ARF4 UBE2J1
ARF4 ARPC2
ARF4 ZFAND5
ARF4 PCBP1
ARF4 PPP6C
BCLAF1 ACTG1
BCLAF1 ASXL1
BCLAF1 RBM12
BCLAF1 TXNDC9
BCLAF1 AKAP8
BCLAF1 WDR82
BCLAF1 BAT3
BCLAF1 SREBF2
SMARCC1 METAP1
SMARCC1 DCLRE1A
SMARCC1 CS
SF3B1 YTHDC1
MMP2 COL1A1
MMP2 PCDHGC3
MMP2 EMILIN1
RCN1 EIF3M
GNAI2 SOCS3
ANP32A WDR73
EIF5B AGFG1
EIF5B PRPF40A
EIF1AX SC4MOL
IPO7 PRPF4B
IPO7 RBM14
IPO7 EIF5B
TRIM28 ARPC5
PSME3 G3BP2
PDHA1 SMAGP
ABLIM1 PDLIM1
RPL31 RPL29P6
RPL31 RPS9
SDCBP STX7
SDCBP INPP5D
SEC31A RTN4
DEK ZC3H15
RPS23 RPL29P6
RPS23 TPT1
RPS23 RPS9
RPS23 EIF3K
SRPR ATP6V0A1
EIF4A2 TPT1
EIF4A2 MATR3
EIF4A2 ZFAND5
EIF4A2 HNRPDL
EIF4A2 MAML1
EIF4A2 SETX
EIF4A2 MYL12A
RPLP2 RPL27A
TRA2B MRPL3
TRA2B XPO1
TRA2B SMCR7L
PGAM1 TUBA1B
CCT4 MRPL3
CCT4 DARS
NOP56 USP3
NOP56 NIPA2
NOP56 DDX21
NOP56 HNRNPA2B1
RNF114 PA2G4
H2AFZ CACYBP
ZNF207 PTS
RPS15 UBA52
ZYX SH3BGRL3
ZYX VEGFB
HSPD1 PPP2R1B
LRP1 CDC42BPB
LRP1 ODZ4
LRP1 HEG1
LRP1 COL14A1
LRP1 TENC1
LRP1 PTGDS
LRP1 RAMP2
LRP1 CDH5
LRP1 NUAK1
LRP1 TIE1
LRP1 LTBP4
LRP1 EMP3
LRP1 ZEB2
LRP1 PRAF2
LRP1 NOTCH3
LRP1 SYNPO
LRP1 ZFP36
LRP1 ZYX
sept-06 EGFR
HNRNPK PRPF4B
HNRNPK ELAVL1
PTMA ZNF576
PTMA BTF3
PTMA TPT1
PTMA ACTR3
PTMA PDCD11
PTMA RAB1A
PTMA SFRS3
PTMA R3HDM1
PTMA DARS
RAN HNRNPA2B1
RAN UBE2N
PGK1 HSPA8
NACA ACTG1
NACA YWHAQ
NACA TUBB
NACA METTL1
ACTR2 EEF1A1
ACTR2 CIT
ACTR2 MAPK14
ACTR2 SAT1
ACTR2 IPO7
PPP1CC TM9SF3
PPP1CC NIPA2
PPP1CC VDAC1
PPP1CC METAP2
PPP1CC RNF44
PPP1CC TAF9
PPP1CC NOP56
ACTR1A RNPEPL1
RPL13A RPS23
FKBP1A RPS6KA4
FKBP1A KDM5C
PRKCSH CALR
KDELR2 ZDHHC7
KDELR2 TGOLN2
PPP2R1A ADD1
PPP2R1A OPA1
PPP2R1A AP2A2
YWHAQ PUM2
YWHAQ GTPBP3
YWHAQ DDX11
YWHAQ PDCD11
YWHAQ HNRNPR
HSPA9 PPA2
HSPA9 MRPS27
HSPA9 PPID
LAPTM4A DUSP11
UBE2D3 RNF40
SPARC COL6A3
LDHA DENR
LDHA SAE1
LDHA PTMA
LDHA ATP2A2
LDHA DDX21
NUCB1 DCHS1
NUCB1 SYDE1
NUCB1 MINK1
NUCB1 C9orf16
NUCB1 JUNB
GABARAP CAMTA2
SET NPM1
MATR3 PIGG
MATR3 KDM3B
WDR1 ACTR3
WDR1 ACTR2
NCL USP3
NCL PTGES2
NCL NAT10
NCL TUBGCP4
NCL PTBP1
NCL CS
NCL ZC3H15
NCL DHX15
HSP90B1 RPN1
EIF3A C10orf119
HNRNPU HNRNPK
RPS3A NAP1L1
RPS3A SMCR7L
RPS3A EIF3M
RPS3A PPP1CC
HNRNPK ENTPD7
HNRNPK EEF1A1
HNRNPK CYFIP1
HNRNPK ADK
HNRNPK SAT1
HNRNPK CDC23
HNRNPK VPS26A
HNRNPK KDM3B
HNRNPK HNRNPH1
HNRNPK sept-06
HNRNPK FAM120A
HNRNPK MATR3
RPS10 RPS18
RPS25 EIF1
RPL4 RPLP0
C11orf58 TXNDC9
H3F3A SMC3
H3F3A RPS3A
OAZ1 PEX16
OAZ1 SRP19
C19orf50 PCIF1
C19orf50 LOC644096
C19orf50 YWHAQ
HNRNPD RBM12
HNRNPD HSPA5
HNRNPD METAP2
HNRNPD HNRNPUL1
HNRNPD MAEA
HNRNPD SRP9
SMNDC1 TSEN34
SMNDC1 RAB7A
SMNDC1 EIF1
SMNDC1 ARF4
SART3 PRDM4
SART3 MARS
SART3 UTP20
SART3 SMCR7L
SART3 TAF7
SART3 LDHA
CANX ETF1
IK UBE2D2
NPM1 PRDM4
NPM1 SMCR7L
NPM1 EIF3M
NPM1 RPS3A
RHOA DCP1A
RHOA SETD2
RHOA SF3B1
RHOA OPHN1
RHOA CNBP
RHOA SETX
RHOA EIF2B1
RHOA ARCN1
RHOA ARF4
RHOA ZNF207
NONO NKRF
YY1 COPB1
KHDRBS1 SFPQ
KHDRBS1 YME1L1
RPL17 RPL22
CBX3 SLC30A9
CBX3 DDX3X
CBX3 HNRNPD
RPL6 RPL13A
RPL9 RPS2
RPL9 EIF3L
RPS11 UBA52
RPS11 RPS9
RPL27 TPT1
RPL27 RPS9
RPL27 RPL13
RPL27 RPL31
RPL27 RPS23
RPL18 RPS14
RPS13 RPS6
RPS13 RPL37A
HNRNPA1 POM121
HNRNPA1 ACTR3
HNRNPA1 METAP2
HNRNPA1 MAEA
HNRNPA1 RBM14
HNRNPA1 CPSF6
HNRNPA1 TCERG1
HNRNPA1 PRPF4B
HNRNPA1 ELAVL1
HNRNPA1 RPL41
HNRNPA1 ACTR2
sept-06 SETX
sept-06 COPB1
RPL24 RPS16
RPL11 RPL5
GDI2 MTPAP
GDI2 SFPQ
SRP14 SRP19
SRP14 PRKAR1A
EIF4G2 CSTF1
EIF4G2 PYROXD1
EIF4G2 ZNF576
EIF4G2 UBP1
EIF4G2 FXC1
EIF4G2 BTF3
EIF4G2 EEF1A1
EIF4G2 ACTR3
EIF4G2 LARP1
EIF4G2 ATP2A2
EIF4G2 RBM14
EIF4G2 SAT1
EIF4G2 CTBP1
EIF4G2 ELAVL1
EIF4G2 PWP1
EIF4G2 TOMM70A
EIF4G2 CAPZA2
EIF4G2 IPO7
EIF4G2 HNRNPK
EIF4G2 ACTR2
EIF4G2 PPP1CC
EIF4G2 NPM1
EIF4G2 CBX3
EIF4G2 HNRNPA1
PMS2L11 SARS2
PMS2L11 MUC8
PMS2L11 GGA3
PMS2L11 CYP2A6
PMS2L11 ACRV1
ESRRA MFSD9
ESRRA HOXA10
PAX8 LIMD1
PAX8 PSG9
ACTB ACTR3
ACTB VASP
ACTB RHOA
DCAF15 TPM4
BCAN RBM12B
PCIF1 TIAM2
LOC729580 FKBP1A
WNT6 ADAMTSL4
WNT6 MUC8
WNT6 SCAPER
WNT6 SIP1
WNT6 SLC4A4
WNT6 TBX6
WNT6 ADAM21
WNT6 CNR2
WNT6 BMPR1A
WNT6 NRF1
WNT6 SLC2A5
WNT6 ACTN2
RHOT2 ADCYAP1
WDR48 LOC100133166
UBE2D4 MLH3
UBE2D4 TGOLN2
UBE2D4 CDC42
UBE2D4 C7orf44
UBE2D4 RBMX2
UBE2D4 NUDCD3
GPR153 NFYB
MOSPD2 KIAA1219
MOSPD2 SCLY
MOSPD2 RHEB
MOSPD2 EGFR
MOSPD2 ACTR2
GIMAP5 IL16
GIMAP5 PRKCB
GIMAP5 BTK
GIMAP5 SPOCK2
PPP2R5B PIK3R5
PPP2R5B RELA
GSK3A SLC1A7
GSK3A SIGLEC6
GSK3A NRF1
RCN3 VGLL3
RCN3 PDLIM2
RCN3 EGFL7
RCN3 ADAM12
RCN3 AKR1C2
RCN3 NUAK1
RCN3 TIE1
RCN3 GAS1
RCN3 EMP3
DND1 OPA1
DND1 AP2A2
DND1 ITGB1
DND1 GGA3
DND1 CPA2
DND1 NRF1
DVL2 ARID1A
DVL2 MAN2C1
PLSCR3 MPRIP
C19orf22 AQP2
C19orf22 AP3D1
CHPF2 KLHDC3
RANBP10 SYPL1
INTS5 CLP1
INTS5 TRA2B
C11orf24 PRKCSH
C11orf24 DLGAP4
C11orf24 GBF1
TMEM222 C11orf24
TMEM222 NXPH3
TMEM222 CABIN1
C20orf27 YWHAQ
C20orf27 AKAP8
PEX16 PCIF1
PEX16 ADPGK
PEX16 TMC7
PEX16 TIAM2
PEX16 SIP1
PEX16 GORASP2
PRDM4 SAE1
PRDM4 UTP20
PRDM4 ATP2A2
PRDM4 SMCR7L
PRDM4 MAPKAPK3
RP5-1077B9.4 BCAN
RP5-1077B9.4 HYI
RP5-1077B9.4 SOX15
RP5-1077B9.4 ARHGAP1
RP5-1077B9.4 DLGAP4
RP5-1077B9.4 BAZ2A
N4BP1 RBM12B
N4BP1 HYI
N4BP1 TBC1D10B
N4BP1 PIK3R5
N4BP1 TPCN1
N4BP1 SOX15
N4BP1 CACNA1A
N4BP1 ADD1
N4BP1 HNRPDL
N4BP1 TRIO
N4BP1 CEACAM3
N4BP1 RELA
N4BP1 CNN2
N4BP1 GBF1
N4BP1 SRPR
N4BP1 FKBP1A
CXXC1 COL11A2
CXXC1 AQP2
CXXC1 SF3A1
CCDC101 GGA3
CCDC101 CNR2
SLC48A1 C19orf22
SLC48A1 SCAMP2
SLC48A1 SEPT7
SLC48A1 GNAO1
SLC48A1 ACAA1
PRR5 C11orf24
ATP5SL DIMT1L
ATP5SL PIK3C2A
FAM65A ADCYAP1
FAM65A ILK
HCFC1R1 PCDHGC3
HCFC1R1 EFEMP2
EHD2 HCFC1R1
EHD2 PDGFD
EHD2 PDLIM2
EHD2 MMRN2
EHD2 COL1A1
EHD2 PRKCDBP
EHD2 ANGPTL2
EHD2 COL5A1
EHD2 MCAM
EHD2 MOXD1
EHD2 RARRES2
EHD2 COL6A2
EHD2 ISLR
EHD2 PRKD1
EHD2 MFNG
EHD2 GNG11
EHD2 NID2
EHD2 IGFBP6
EHD2 GUCY1B3
EHD2 CXCL12
EHD2 PDLIM7
EHD2 TLN1
EHD2 PDGFRA
EHD2 FOXO1
EHD2 PDGFRB
EHD2 GAS7
EHD2 FAM127A
EHD2 ENG
EHD2 IGFBP4
EHD2 ITGA5
EHD2 ZYX
SYDE1 C1QTNF1
SYDE1 VASH1
TBC1D13 POLR3B
TBC1D13 SETX
WRAP53 SLC12A9
WRAP53 POLR3B
WRAP53 PRPS1
WRAP53 BCS1L
WRAP53 MYL12A
VPS33B PML
VPS33B BAZ2A
TMEM161A PUM2
C9orf16 RP5-1077B9.4
C9orf16 RPS6KA4
C9orf16 PITPNM1
FKBP8 MAPK8IP3
FKBP8 C10orf10
FKBP8 PRAF2
FKBP8 FAM127A
FKBP8 HSPG2
GJA4 ERG
GJA4 S1PR1
SET USP3
SET MRPS2
SET WHSC1
SET TAF9
SBF1 PMEPA1
SBF1 PICALM
SBF1 PRKCSH
EPOR DRD5
EPOR ACRV1
E2F4 ALS2CL
E2F4 PCDHGA1
E2F4 ARPC4
E2F4 SIGLEC6
E2F4 CDR2
E2F4 CNR2
E2F4 ZW10
STAB1 EHD2
STAB1 MOXD1
STAB1 CXCL12
ADRBK1 CXXC1
ADRBK1 AQP2
ADRBK1 RPGRIP1
ADRBK1 FAM53B
MADD SF3B1
MADD YWHAQ
DMPK ARHGDIA
JRK TBC1D13
JRK C12orf4
JRK ZNF384
JRK MYL12A
LRCH4 SLC2A1
CABIN1 SLC25A28
CABIN1 STRN4
CABIN1 MYO9B
CABIN1 KLHDC3
CABIN1 ARHGDIA
CABIN1 CALCOCO1
CABIN1 TAF6
MVK OGFOD2
MVK AGFG1
MVK RAB7A
MVK EIF1
MVK GORASP2
MVK PSMD9
MVK ZW10
MVK ZBTB43
MVK TNFAIP1
MVK ARF4
PGAP3 PDGFD
PGAP3 ZNF423
PGAP3 GPR116
PGAP3 TEK
PGAP3 GAS7
IFFO1 STAB1
IFFO1 THY1
IFFO1 VEGFC
IFFO1 EFEMP2
IFFO1 PRKD1
IFFO1 S1PR1
IFFO1 NID2
IFFO1 CSF1R
IFFO1 NR3C1
IKBKG CXXC1
IKBKG RELA
IKBKG SF3A1
CD40 SOX15
CD40 FAM53B
CAMK2B ADRBK1
CAMK2B IFT122
CAMK2B CLDN6
CAMK2B ACRV1
CAMK2B CNR2
CASP2 PPP1R10
WHSC2 PIGC
WHSC2 PPRC1
WHSC2 SENP6
WHSC2 ACP1
WHSC2 PRDX6
ARAP1 GGA3
TBC1D22A CNTD2
DMWD C11orf24
DMWD TMEM222
DMWD RP5-1077B9.4
DMWD HYI
DMWD C8orf60
DMWD ST7
DMWD GPR176
DMWD DLGAP4
DMWD AP2S1
DMWD BAZ2A
DMWD ACTR1A
AGPAT1 DVL2
AGPAT1 C11orf24
AGPAT1 TMEM222
AGPAT1 C9orf16
AGPAT1 HNRNPUL2
AGPAT1 CAMK1G
AGPAT1 RNASEH2B
AGPAT1 HNRPDL
AGPAT1 NFKB2
AGPAT1 GRK5
AGPAT1 TAF6
AGPAT1 TRIM26
AGPAT1 CABIN1
AGPAT1 AP2S1
AGPAT1 SF3A1
AGPAT1 FKBP1A
CSTF1 BTF3
CSTF1 TUBB
CSTF1 RSRC2
CSTF1 SPTLC1
CSTF1 BCLAF1
CSTF1 UBE2D3
PVR EXPH5
FAM89B SYDE1
FAM89B CABIN1
FAM89B KLHDC3
FAM89B PDE6G
FAM89B FEZ2
LMF2 JAG2
AGAP8 AGAP4
CUGBP1 LOC644096
NOD1 SSH1
C1QTNF1 TNS1
BICC1 OR2S2
FAM48A TBC1D10B
VGLL3 CRISPLD2
NSUN7 SCLY
MGAT4B PDSS1
LMBR1L C8orf60
TAC3 CCRN4L
SLC2A9 SLC12A9
MYH14 TMEM176B
MEPCE LOC644096
UXS1 MANSC1
RAB3IL1 C1orf61
PORCN SSH1
POLR3B SCLY
POLR3B C7orf49
TMEM204 GPR124
MRPS22 MCTP2
FKBP11 SH3BGRL3
RNF34 RIC8B
LIMD1 SLC28A3
LIMD1 SLC12A9
GIMAP5 ARHGAP15
C15orf29 ACTG1
LHFP ELTD1
ABHD10 POLR3B
SLC35C1 TMEM176B
C14orf133 C17orf85
REV1 LUC7L2
C11orf24 NXPH3
NUP50 HSPA8
CENPT NXPH3
SCAMP2 CRTC3
SMAP1 GTF2IRD1
NFYB C16orf68
C20orf4 OGFOD1
C20orf4 MUS81
COPS4 C2orf42
SAE1 CCDC59
MRPL42 AGFG1
C10orf119 MANSC1
C10orf119 UXS1
C15orf24 SLC12A7
NAT10 HEATR2
PMEPA1 NXPH3
SLMO2 YTHDF1
TM9SF3 MRPL42
RPL7A RPS2
RPS2 AVPI1
COL1A1 VGLL3
RPL36A SCLY
RPL36A CISD1
MLH3 LIMD1
CAMK1G HYI
MUC3A SLC35C1
NTRK3 C6orf134
NTRK3 SOX15
COL11A2 RBM12B
COL11A2 TPCN1
ARHGAP1 C7orf25
IFT122 RNF216
IFT122 AGFG1
IFT122 RUNX1T1
MUC8 CCRN4L
MUC8 TAC3
LOC728643 HNRNPD
TPT1 RP3-377H14.5
TPT1 DCP1A
TPT1 RPL29P6
PUM2 SLC12A9
PUM2 TPT1
PLCL2 RAB3IL1
MYL4 UIMC1
MYL4 PUM2
PRINS SLC12A9
PRINS LIMD1
IGLL3 IGKV1OR15-118
MINK1 NOD1
PCDHGC3 PLSCR3
PCDHGC3 IGHG1
PCDHGC3 IGKC
AP2A2 SLC2A9
LOC730227 SOX15
TRA@ IGHG1
SNX13 RIN3
RNASEH2B C8orf60
SETD2 MUS81
IGHD IGLV3-19
IGHD IGHM
ATP6V1D CPSF7
ATP6V1D TSSK2
KCTD20 LIMD1
BTF3 LOC728643
XPO6 GMEB2
XPO6 LOC644096
XPO6 OGFOD1
MPRIP SSH1
MPRIP DUSP22
MPRIP CTDSP1
FAM20B IGHM
HNRNPC ZNF576
EXPH5 CPSF7
ADD1 C7orf25
ADD1 PIK3R5
ADD1 SARS2
ADD1 CAMK1G
ADD1 RUNX1T1
ADD1 FEZ2
RHOQ FKBP11
KLHDC3 STRN4
KLHDC3 MPRIP
HSP90AA1 HSPA8
TPT1 RPS2
TPT1 SNX27
TPT1 AIPL1
TPT1 PGPEP1
TPT1 TXNL4B
TPT1 MATR3
CALR C19orf10
SEPT6 GIMAP5
PSMB1 PTMA
CLN5 LOH3CR2A
CLN5 CTDSP1
HCG26 COL11A2
ATP6V0E1 C15orf24
FKBP1A SSH1
FKBP1A ST6GALNAC4
FKBP1A RAB3IL1
FKBP1A MPRIP
PRKCSH RNPEPL1
DNAJC4 RDH11
BGN VCAN
SUMO2 TSEN34
PYROXD1 REXO2
THY1 VGLL3
THY1 PDLIM2
THY1 CD248
THY1 ZNF423
NOL7 FXC1
MET SNX27
NGDN XPO6
RBMX UTP14A
ZMYM6 SSH1
PCSK5 EGFL7
PCSK5 CDC42BPB
OIP5 RACGAP1
ARPC2 CCDC90B
ARPC2 UBE2J1
ARPC2 UBB
NUDT21 CDKN2AIP
COL6A1 ZFPM2
MXRA8 PDLIM2
RHEB EEF1A1
MFSD9 UTP14A
POM121 FAM136A
POM121 EEF1A1
POM121 RHEB
COL6A2 ZFPM2
ODZ4 LOC100130100
ODZ4 ADAM12
RQCD1 MUS81
MAPK8IP3 DNM1
TSTD2 ZNF665
SEPT7 CBARA1
SEPT7 ATP6V0E1
HOXA10 UTP14A
OLFML2B ZFPM2
OLFML2B COL6A1
MFAP3 FBXO38
ACTR3 GLS
ACTR3 UBE2J1
ACTR3 TPT1
ACTR3 C11orf57
ACTR3 SPG21
ACTR3 POM121
TAF4 ZFP64
RPL23A TPT1
SLC35D2 HKDC1
LPCAT4 SLC35C1
HEG1 VGLL3
ZFC3H1 GOSR2
TTC28 ELK3
GOSR1 ZNF576
TPI1 TUBA1B
PRKCDBP CRISPLD2
PRKCDBP FOSL2
PRKCDBP THY1
PRKCDBP ODZ4
PRKCDBP HEG1
ANGPTL2 COL6A1
ANGPTL2 SGCD
RPIA UTP14A
EML3 MPRIP
RPS6KA2 THY1
RPS6KA2 PCSK5
CSTF2T ADPGK
KLHL18 TPT1
MAPKAPK5 SPATA5L1
COL14A1 LOC100130100
COL14A1 AKR1C1
SUB1 BTF3
DNMBP BRCC3
ASB1 TPCN1
TBC1D2B RAB3IL1
SFRS12 PIGG
PLEKHM1 CTDSP1
LARP4 DENR
CAMSAP1 RHEB
NF1 FAM48A
METAP1 CECR5
METAP1 RBMX
ELN IGL@
ELN CCL2
SPARC CRISPLD2
SPARC COL1A1
SPARC THY1
SPARC ADAM12
SPARC COL6A2
TNPO1 DIMT1L
KIAA0776 UBE2J1
KIAA0776 PUM2
STX7 ARPC2
STX7 LIMS1
CHD9 NOD1
PTPN11 ZFP64
PTPN11 MMADHC
PTPN11 BTF3
PTPN11 RHEB
CAST ZDHHC7
RPS17 RPS16
DLAT MFSD9
MAP4 LIMS1
STAT5B MYL4
STAT5B SSH1
LSM12 USP3
LSM12 PTBP1
PPPDE2 RPL36A
PDE8A SYNJ2
PIP5K1C CLN5
KIAA0892 TBC1D10B
ADO SETD2
ADO BTF3
ADO ACTR3
ADO ZFC3H1
TENC1 ODZ4
COL5A1 ADAM12
DNAJC13 RECQL
HNRPDL C8orf60
HNRPDL DNAJC4
YWHAQ EIF4B
YWHAQ C15orf29
YWHAQ BMPR1A
PDCD11 EEF1A1
GLYR1 ARHGAP15
GLYR1 GIMAP5
UBE3B YTHDC1
RPS3A ZNF576
RPS3A SFRS2B
RPS3A RPL23A
RPS3A RPL13A
ZNF384 C12orf4
ZNF384 COPS4
SCAP PRKAR2A
TUBB HMG20A
TUBB LOC728643
TUBB HNRNPC
TUBB BMPR1A
TUBB CAMSAP1
TUBB RPS3A
KIAA0746 DTX4
KHSRP CARM1
ATP13A3 TIMM23
NUP205 CHCHD3
ASXL1 LSM14A
ASXL1 SLC2A9
ASXL1 CPSF7
ASXL1 C20orf4
ASXL1 XPO6
OPA1 SLC12A9
OPA1 NKIRAS2
OPA1 FEZ2
OPA1 ADD1
OPA1 STX7
PTGDS FAM20B
RBM12 SENP2
RBM12 AQR
ARID1A MPRIP
GCN1L1 MTPAP
GCN1L1 RBM12
LARP1 HSPA8
LARP1 PRDM10
LARP1 HSP90AA1
LARP1 EEF1A1
LARP1 HNRNPA1L1
LARP1 ACTR3
LARP1 RBM12
LARP1 GCN1L1
CYFIP1 SET
NIPA2 LARP4
TCTN3 SCLY
TCTN3 ZNF22
TCTN3 KLHL18
TCTN3 FBXO38
SLC39A14 C19orf10
BAT2 RPL7P23
MLL CSTF2T
MLL GABRQ
SPTBN1 EEF1A1
MAZ CALR
SR140 PTPN11
GLG1 C14orf133
GLG1 SEPT7
TGOLN2 ZDHHC7
RPL7 HNRNPA1L1
VDAC1 YTHDF1
VDAC1 PTBP1
VDAC1 MAPKAPK5
VDAC1 MRPS27
VDAC1 NIPA2
RSL1D1 RBMX
RSL1D1 METAP1
UBXN4 ARFIP1
ACTG1 HMG20A
ACTG1 CPSF7
RPLP0 RPL14
LRPPRC RPIA
RAB7A SLC2A9
RAB7A AGFG1
RAB7A UBE2NL
RAB7A ARPC2
RAB7A OPA1
EIF1 ADPGK
EIF1 NGDN
EIF1 STX7
IPO5 WDR12
NOLC1 PDSS1
ITGB1 OPA1
RPL13A RPL29P6
RPL13A RPS9
HSPA5 MARS
HNRNPA3 HNRNPA3P1
EEF1G RPS2
EEF1G RPL7A
EEF1G RPL14
IGH@ PTGDS
CYP3A7 MRPS35
GGA3 CCRN4L
GGA3 RDH11
GGA3 SOX15
GGA3 DNAJC4
GGA3 STAT5B
GGA3 HNRPDL
GGA3 PAPPA2
AP2A2 MFN2
UBE2D1 ACTR3
BID TFB1M
BID ZDHHC6
ARHGDIA GPSM3
EID1 AZI2
EID1 CCPG1
BBC3 RAB3IL1
RNF114 SLMO2
ARPC4 RUNX1T1
ARPC4 AP2A2
PTGDS FAIM3
PTGDS EGFL7
PTGDS COL14A1
PTGDS ELN
AKR1C2 LOC100130100
LOC440871 PTGDS
LOC642131 LOC100132941
IGHV7-81 PTGDS
IGHG1 COL14A1
IGHG1 AKR1C2
VCAN LOX
EGFR TCTN3
NACAP1 DIMT1L
IFNA17 GRM7
ILF3 CCDC59
MTAP SLC2A9
EEF1G RPLP0
TUBGCP4 NOP2
TUBGCP4 SET
TUBGCP4 PTBP1
UBC TPT1
CYP2A6 TCP10L
CYP2A6 CCRN4L
CYP2A6 C6orf134
CYP2A6 NTRK3
CYP2A6 RUNX1T1
CYP2A6 HTR3A
CYP2A6 AP2A2
PTBP1 CYFIP1
PTBP1 UBP1
SF3B1 SNX27
SF3B1 MUS81
SF3B1 HMG20A
SF3B1 BTF3
SF3B1 SUB1
SF3B1 ADO
SIP1 SNX13
PCDHGC3 CRISPLD2
PCDHGC3 SPARC
AP2S1 C11orf24
PML HYI
PML MINK1
PML TBC1D2B
SLC1A7 IFT122
SLC1A7 MYL4
SLC1A7 GGA3
CTNNA1 MRPS27
ACVRL1 SSH1
PDE4D PRINS
PDE4D MTAP
NOX1 GRM8
SIGLEC6 C14orf162
SIGLEC6 AGFG1
SIGLEC6 PUM2
SIGLEC6 MYL4
SIGLEC6 CSTF2T
SIGLEC6 OPA1
SIGLEC6 PCDHGA1
SIP1 PIH1D1
SIP1 TPT1
SIP1 SIGLEC6
CASP9 IFT122
CASP9 RAB7A
SLC4A4 GABRQ
SLC25A16 ACTG1
SNX3 PICALM
RPL13A RPL3
LAIR1 TM6SF1
TRIM10 SNX27
MAPK14 PDE8A
CCKBR HAND1
ELK1 C6orf134
ELK1 HNRPDL
ELK1 GGA3
HSPA8 RBMX
HSPA8 MFSD9
HSPA8 MRPS27
HSPA8 NOLC1
DDX52 COMMD8
ZFAND5 MATR3
ZFAND5 ACTR3
ZFAND5 ADO
GPR35 ATP10B
HSP90AA1 RBM12
PAFAH1B2 RUNX1T1
PAFAH1B2 ITGB1
PDE6G GPSM3
PDE6G KLHDC3
VEGFC CDC42BPB
VEGFC COL5A1
ADRA2A WHAMML2
ADRA2A CFH
METAP2 GTPBP1
METAP2 HNRNPC
METAP2 LARP1
IL16 SEPT6
DCLRE1A NUDT21
DCLRE1A MAPKAPK5
DCLRE1A METAP1
CD69 MYO1F
ADAM19 RPL7P23
TMPO SFRS7
MOXD1 THY1
MOXD1 HEG1
ERAP1 SLC24A6
ERAP1 MYL4
PTP4A3 SOX15
PTS ACTR3
KIAA0947 YWHAQ
TGFB1I1 TNS1
ALDH1B1 ACSL5
CD74 LAIR1
ACAT2 VDAC1
ACAT2 ILVBL
MXRA5 COL5A2
PSG9 SCLY
PSG9 GABRQ
PSG9 C13orf23
PSG9 KCTD20
PSG9 MET
NDN ZNF423
NDN ZCCHC24
IGF1 EGFL7
IGF1 MT1M
IGF1 LOC100130100
IGF1 ADAM12
IGF1 IGHG1
IGF1 GPX3
EHD4 NDRG3
SMARCD1 KLHDC3
HSDL2 HSPA8
CDR2 TMC7
CDR2 TXNDC9
RARRES2 DNM1
C7orf44 LIMD1
C7orf44 PSG9
SPON1 ADAM12
SPON1 PCSK5
SPON1 HEG1
SPON1 COL14A1
PPAT SFRS1
XPC SLC12A9
XPC IFT122
XPC SIGLEC6
PCBP4 PMEPA1
EFEMP2 NDN
DCN ASPN
DCN SPARC
NDUFS4 ACTG1
SMC3 MAK10
SMC3 NOL8
SMC3 HNRNPC
SMC3 RHEB
SMC3 PDCD11
SMC3 TUBB
SMC3 METAP2
GHITM RAB1A
ABCF2 MTPAP
ABCF2 POM121
NFKB1 TRRAP
NFKB1 GTPBP3
NFKB1 RAB7A
ATP2A2 LSM12
C10orf10 ADAMTS1
C10orf10 FOSL2
C10orf10 LOC100130100
C10orf10 DNM1
C10orf10 ODZ4
C10orf10 MOXD1
C10orf10 RARRES2
COL6A2 THY1
COL6A2 ODZ4
COL6A2 RPS6KA2
TCF3 HNRNPD
TCF3 YWHAQ
UBE2G1 C2orf42
UBE2G1 CTBP1
UBE2G1 YWHAE
UBA3 MMADHC
IFRD2 SIRT5
IFRD2 IDE
IFRD2 SLC37A4
IFRD2 KIAA0746
IFRD2 MAPK14
DLD SUCLG2
GLRX3 TFB1M
GLRX3 PSMB1
TXN2 ITGB1
TXN2 GGA3
TXN2 CASP9
NUMB C14orf133
HNRPDL RNF111
SF3B4 ADAM19
MDH2 HOXA10
PINK1 SH3GLB1
TRIO PRKCSH
CALCOCO1 CTDSP1
CALCOCO1 ATG4B
EIF3J USP3
PECAM1 JAM2
PECAM1 ELTD1
ERP44 RUNX1T1
ERP44 PUM2
ERP44 STAT5B
ERP44 AP2A2
ERP44 MLL
ERP44 CYP2A6
ERP44 SLC4A4
ERP44 ZFAND5
ERP44 ERAP1
ERP44 TXN2
CYFIP1 ACTR3
DDX18 CHORDC1
DDX18 HEATR2
ATN1 TENC1
STK24 PTS
STK24 ATP11A
GORASP2 ADPGK
GORASP2 CSTF2T
RPL23A ACTG1
ATXN10 TSEN34
ATXN10 PIAS1
POLE3 SUPV3L1
POLE3 DLG3
PTRF PCSK5
PTRF C1R
PTRF NDN
MRPL3 LSM8
MRPL3 GTF3C3
MRPL3 TM9SF3
MRPL3 IDE
MRPL3 EI24
MRPL3 FAM136A
MRPL3 HMGB1
MRPL3 EEF1A1
MRPL3 HNRNPA1L1
MRPL3 PRKAR2A
MRPL3 GCN1L1
MRPL3 MAPK14
MRPL3 ATR
KLHDC3 C11orf68
KLHDC3 TBC1D10B
KLHDC3 ADD1
KLHDC3 PRKCSH
KLHDC3 ATP6V0A1
KLHDC3 RALGDS
FSTL1 LMCD1
FSTL1 ANGPTL2
TCP1 WDR12
TCP1 NAT10
XPO1 ACTG1
HNRNPR MMADHC
HNRNPR YTHDF2
HNRNPR NFKB1
ATIC IDE
ATIC RBM12
NAP1L1 PTBP1
NAP1L1 SUPV3L1
SUMO4 ACTG1
RAB2A SOX15
RAB2A PTP4A3
RAB1A TIMM23
RAB1A GAPVD1
RAB1A PAIP1
RAB1A CDR2
RAB1A SUMO4
RBM39 KIAA1219
RPL39 EEF1A1
RPL39 RPS3A
RPL39 EEF1G
TFRC TMEM97
HSPA8 PTCD3
SFRS3 HMG20A
SFRS3 TPT1
SFRS3 ACTR3
SFRS3 ADO
SFRS3 TUBB
SFRS3 SF3B1
CS USP3
CS PRDM4
CS MRPS27
CS HSPA8
CS CASP2
XRCC5 GTF3C3
XRCC5 MMADHC
XRCC5 LARP1
XRCC5 HARS2
NACA LOC728643
NACA RPS6
PCBP1 LSM14A
PCBP1 OGFOD1
PCBP1 MUS81
PCBP1 SETD2
PCBP1 ADO
OR10H3 AP2A2
DRD5 HTR1F
CLDN6 XPC
BAZ1B ILF3
CTNND1 XPO6
PRY MET
SF1 MUS81
SF1 ADO
EI24 HSPA8
DAZ2 PUM2
TGDS ESD
TGDS STK24
DDX21 PTMA
DDX21 HSPA5
DDX11 C12orf4
PTGIS PCDHGC3
PTGIS ODZ4
PTGIS PRKCDBP
PTGIS PTGDS
PTGIS C10orf10
AP2S1 PICALM
CEACAM3 RDH11
CEACAM3 SOX15
CEACAM3 ADD1
CASP2 RBMX
CASP2 ATIC
ACRV1 MUC8
DPT ADAMTS1
DPT ADAM12
DPT ELN
DPT CYR61
ACRV1 ADAMTSL4
ACRV1 LIMD1
ACRV1 TAC3
ACRV1 IFT122
ACRV1 SNHG3
ACRV1 CARM1
ACRV1 CYP2A6
ACRV1 SLC4A4
GATA2 COL11A2
RBM39 ACTR3
RBM39 SUB1
RBM39 HNRNPR
MAEA NOL7
GORASP2 TSEN34
KRT33B KRT4
KRT33B KRT6A
INHBC SNX27
INHBC AIPL1
INHBC ATP6V1D
INHBC EXPH5
INHBC UPK1B
TBX6 MUC8
TBX6 GGA3
SERPINI2 YWHAQ
BMP1 VPS39
ST7 PIK3R5
ST7 C10orf88
ST7 TPCN1
ST7 CAMK1G
ST7 PRKCSH
ST7 NF1
ST7 KLHDC3
ST7 CEACAM3
ALG3 BAT3
ERCC6 DNAJA4
ERCC6 AP2A2
PZP SOX15
KIAA1012 CRYZL1
ISLR PLSCR3
ISLR PRKCDBP
ISLR TENC1
JAK3 TAS2R16
JAK3 TCF20
JAK3 MTAP
JAK3 SIP1
JAK3 SLC4A4
CASP7 FTSJ2
CDH11 COL5A2
LETMD1 UBR2
H2AFY LARP1
H2AFY DIAPH1
H2AFY MRPL3
NTRK2 ACRV1
MMP23B C10orf10
TNFRSF11A CYP3A5
CCR2 KCNA3
NFRKB SLC12A9
NFRKB SETD2
NFRKB KCTD20
NFRKB ACTR3
NFRKB SIGLEC6
KLF12 SLC4A4
LPHN2 PDE1A
CH25H C9orf16
CFHR2 BEAN
CGGBP1 SCLY
HYAL2 NFYB
HYAL2 TBXA2R
MAP3K7 EIF4B
FAM36A SNX27
LPAR2 PRKCSH
LPAR2 KIAA0892
SYNGR4 IFT122
KRT31 SERPINB3
GPR176 RBM12B
GPR176 RNPEPL1
AQP2 DNAJC4
AQP2 C1orf144
AQP2 PTP4A3
GLI1 IGHG1
EIF4H NHEJ1
EIF4H DDX11
MED22 ASXL1
CNR2 SLC24A6
CNR2 RPL18
CNR2 PAPPA2
CNR2 CASP9
CNR2 SLC4A4
CNR2 OR10H3
CNR2 CLDN6
CNR2 KLF12
CNR2 SYNGR4
LY96 MS4A4A
LY96 LST1
EFEMP2 CD248
EFEMP2 DNM1
EFEMP2 RPS6KA2
EFEMP2 TENC1
EFEMP2 C1R
EFEMP2 MMP23B
PTP4A3 MPRIP
SIGLEC6 P2RY4
SIGLEC6 STX6
SIGLEC6 TUBB
LDB2 LHFP
EPYC IGL@
EPYC LOC652493
EPYC PCDHGC3
EPYC IGF1
EPYC C10orf10
EPYC PTGIS
LGALS7 KRT6A
MYBPC2 PENK
MAP3K10 CEACAM3
CALCRL PDGFD
OPHN1 MATR3
OPHN1 TPT1
OPHN1 DAZ2
LECT1 ELK1
ADCYAP1 ADAMTS9
ADCYAP1 CALCOCO1
CCDC9 DCP1A
CCDC9 ATP6V1D
CPN1 NFYB
CPA2 RIN3
CPA2 LIMD1
CPA2 IFT122
CPA2 OPA1
CPA2 SLC4A4
CPA2 PSG9
CPA2 KLF12
CPA2 CNR2
SELE PCDHGC3
SELE APLNR
SELE C10orf10
CLC SSH1
MEOX2 LDB2
PTGIR PCDHGC3
PTGIR RPS6KA2
CNBP UBB
CNBP RAB7A
CNBP SF3B1
CNBP GORASP2
MOCS3 YTHDF1
STAT4 SLAMF1
CSNK2A1 NUDT21
USP5 C8orf30A
USP5 POM121
USP5 PCBP1
USP5 NFRKB
KCNK3 MYBPC2
KRT1 KRT6A
ARSE CYP3A5
PRKD1 THY1
PRKD1 VEGFC
RAMP2 CCL2
RAMP2 COL14A1
RAMP2 PTGDS
AKAP7 RSL24D1
AKAP7 SEMA3A
RBM42 SPTAN1
PCDHGC3 GPR116
PCDHGC3 COL5A1
SH3GL3 RIN3
SH3GL3 SNX13
CDA MT1M
CDA LOC100130100
CDA ELN
CDA IGHG1
HOXB5 CAPN10
GGT5 MT1M
GGT5 PCDHGC3
GGT5 AKR1C2
GGT5 PTGIS
GGT5 MMP23B
HRH1 PDLIM1
HRH1 CRKL
ROR2 FSTL1
ARHGEF15 SOX17
VIL1 MECOM
VIL1 HOXA9
CD3E RAB3IL1
CD3E MAN1C1
MAP3K12 CDC42BPB
HSD11B1 IGHG1
CHEK1 OIP5
FXYD1 FAT4
ACHE C10orf10
MN1 EGFL7
MN1 COL1A1
MN1 IGKC
MN1 TENC1
MN1 PTGDS
MN1 PTRF
MN1 SELE
HNRNPA2B1 NPM1
HNRNPA2B1 NAT10
HNRNPA2B1 NIPA2
HNRNPA2B1 CS
LCP2 PTPRC
POU2AF1 PTGDS
CD3EAP NAP1L1
ZBTB39 RPAP1
NOTCH4 MINK1
FCN1 RPS6KA2
FCN1 PCDHGC3
CLCN4 CYP3A43
GFPT2 EHD2
GFPT2 CRISPLD2
GFPT2 IGKC
GFPT2 COL14A1
GFPT2 COL5A1
GFPT2 DPT
GFPT2 RAMP2
GFPT2 GGT5
CD79A IGHG1
LSM6 CCDC59
LSM6 IL33
FOXN3 SLC4A4
FOXN3 XPC
CLOCK KIAA1751
SSPN EFEMP2
MNDA SAMSN1
SRPX CYR61
SRPX MEOX2
SASH3 CD1D
MLLT3 HOXB5
GJA4 ODZ4
GJA4 TENC1
GJA4 GFPT2
AOC3 ITGA7
MSLN IGF1
POLA1 EPHB2
BMPR1A SLC12A9
BMPR1A MYL4
BMPR1A MTAP
BMPR1A SLC4A4
BMPR1A PSG9
BMPR1A XPC
BMPR1A CPA2
ZW10 ARPC2
ZW10 ADSL
ZW10 BMPR1A
DHRS12 TAOK3
DHRS12 SEPT7
DHRS12 PDE10A
DHRS12 MTF2
DHRS12 AQP2
CENPC1 SIVA1
CDH5 ADAMTS1
CDH5 ELTD1
CDH5 PRKCDBP
CDH5 RPS6KA2
CDH5 MCAM
CDH5 PTGIS
CDH5 MN1
NRF1 LOC646808
NRF1 TAC3
NRF1 SLC2A9
NRF1 IFT122
NRF1 XPO6
NRF1 CARM1
NRF1 RAB7A
NRF1 ERP44
S1PR1 CD248
S1PR1 PCSK5
S1PR1 CFHR2
S1PR1 FCN1
RPS6KA4 RNPEPL1
RPS6KA4 PML
PARVB PCSK5
VCAN TMEM90B
PFTK1 VCAN
SMCR7L PTMA
SMCR7L IPO5
NUAK1 VGLL3
NUAK1 PDLIM2
NUAK1 THY1
NUAK1 SPARC
NUAK1 PCDHGC3
MMP19 AKR1C2
MMP19 EFEMP2
NAP1L1 HSPA8
PPIC COL5A1
C15orf39 ADSL
C15orf39 SNX3
C15orf39 GORASP2
CLDN5 DARC
C9orf16 RRAS
TIE1 LOC100130100
TIE1 CCL2
TIE1 PRKCDBP
TIE1 PTGDS
TIE1 IGHG1
TIE1 SPON1
TIE1 DPT
TIE1 ISLR
GAS1 EHD2
GAS1 OLFML2B
GAS1 EGFL7
GAS1 ISLR
LTBP4 CDC42BPB
LTBP4 PCDHGC3
LTBP4 S1PR1
PLEKHO2 CFHR2
SLC2A5 SIGLEC6
GRK5 RNPEPL1
SP2 PUM2
SP2 KIAA0776
SP2 SNAP23
FLRT2 PTGIS
FLRT2 DPT
FLRT2 LDB2
FLRT2 SRPX
COL16A1 COL14A1
ZNF202 NKRF
CREB1 UTP20
FLI1 CFH
FLI1 TSC22D3
FLI1 CDH5
FCER1G LAIR1
TK2 COL11A2
RNGTT UXS1
RNGTT MAPK14
CD37 LST1
CD37 S1PR1
RARG C8orf60
PPID MAPKAPK5
PPID METAP1
PPID IARS
ZBTB43 ERAP1
RBM14 METTL5
RBM14 LSM12
RBM14 POLE3
RBM14 HNRNPUL1
KLHL20 DIMT1L
ALOX5AP PLEKHO2
IMPDH1 RAB3IL1
EMILIN1 VGLL3
EMILIN1 SPON1
EMILIN1 FCN1
EMILIN1 GFPT2
MFNG THY1
MFNG CFHR2
STAB1 MCAM
ADK ADO
ADK RBM39
GNG11 EGFL7
GNG11 COL14A1
GNG11 ZCCHC24
NID2 MXRA8
NID2 PRKD1
NID2 PCDHGC3
RBMX2 DNAJA4
RBMX2 POLR3B
RBMX2 LIMD1
RBMX2 STXBP5L
RBMX2 PSG9
RBMX2 BCS1L
SFRP4 MMP23B
SFRP4 EFEMP2
SFRP4 MEOX2
SFRP4 COL3A1
METTL1 HMG20A
METTL1 BTF3
METTL1 ACTR3
NUPL2 FTSJ2
HDHD1A ARSE
CSTF3 MAEA
ARG2 RBMX2
PLCB4 NOX1
RAB21 ZFC3H1
RAB11FIP2 RP3-377H14.5
RAB11FIP2 PIK3C2A
RAB11FIP2 CSTF2T
SMN2 HNRNPD
IGFBP6 ERG
AKAP8 HNRNPD
AKAP8 TUBB
AKAP8 SMARCB1
LRRC32 VASH1
SLIT3 AKR1C2
SLIT3 EPYC
POLRMT XPO6
POLRMT ARPC4
POLRMT HYAL2
SLA CD74
SLA CD27
ARHGEF17 TENC1
HCCS POLA1
TDG HNRNPA3P1
PPRC1 NXT1
PPRC1 REXO2
EMP3 IGKC
EMP3 RARRES2
EMP3 PTGIS
EMP3 LY96
EMP3 MN1
EMP3 CDH5
EMP3 TIE1
EMP3 FLI1
EMP3 EMILIN1
EMP3 SFRP4
PKD2 THY1
VEGFB MAP3K12
TPMT AGFG1
TPMT MAPK14
TPMT IFRD2
MAN2C1 CCDC92
MAN2C1 ATP6V0A1
CXCL12 WHAMML2
CXCL12 PCSK5
CXCL12 MXRA8
CXCL12 NDN
CXCL12 RARRES2
CXCL12 PTRF
CXCL12 SSPN
CXCL12 NID2
COX5A RPIA
COX5A HSPA8
TRIM13 ERAP1
TRIM13 ERP44
SKP2 MCAM
TERF2 OGFOD1
TERF2 C20orf4
ZEB2 PCDHGC3
ZEB2 PCSK5
ZEB2 HEG1
ZEB2 GPR116
ZEB2 EFEMP2
ZEB2 EMILIN1
SLC7A6 PGPEP1
SLC7A6 PTS
SLC7A6 PSG9
SLC7A6 HRH1
LOXL1 ITGBL1
KLF9 DNAJB4
KLF9 ZEB2
MPST PRKAR2A
LSP1 FAM65A
LSP1 S1PR1
LSP1 MFNG
MET ROD1
OTUD4 ADCK2
OTUD4 MTPAP
OTUD4 RPAP3
OTUD4 C10orf119
COL15A1 EGFL7
COL15A1 THY1
COL15A1 COL6A2
PRAF2 MAPK8IP3
PRAF2 TENC1
PRAF2 COL6A2
PRAF2 MN1
PRAF2 GFPT2
SAT1 LOC728643
SAT1 TPT1
SAT1 ACTG1
SAT1 ACTR3
SAT1 PTPN11
SAT1 TRIM5
CD53 PTPRC
MFAP1 TRIP4
KCNAB2 CCR2
CTBP1 MAEA
DGKA RNF216
DGKA KLRB1
PDLIM7 IGKC
PDLIM7 THY1
PDLIM7 PCSK5
PDLIM7 ODZ4
PDLIM7 RPS6KA2
PDLIM7 MMP23B
PDLIM7 RAMP2
PDLIM7 PARVB
KIAA0652 TBC1D10B
KIAA0652 KLHDC3
MAD2L1 CAPN10
MAD2L1 BUB1B
CEBPZ NIF3L1
INPP5D TMEM176B
INPP5D SLC12A9
INPP5D RUNX1T1
INPP5D ALPPL2
INPP5D LIMS1
SH2B3 TBC1D2B
CNOT4 REV1
CNOT4 ZNF22
LAD1 MET
RNF44 MRPL3
LMNB1 RACGAP1
TUSC2 EIF1
TUSC2 ARPC4
NSMAF EIF4H
TLN1 DCHS1
TLN1 SYDE1
TLN1 THY1
TLN1 MAPK8IP3
TLN1 BMP1
TLN1 PCDHGC3
TLN1 CD79A
TLN1 LTBP4
NOTCH3 C10orf10
NOTCH3 ISLR
NOTCH3 MN1
NOTCH3 PDLIM7
IL4R ARPC2
FAM53B SOX15
FAM53B RUNX1T1
FAM53B CEACAM3
RHOG KLHDC3
RHOG MINK1
RHOG TFE3
RHOG SOCS3
MAP1A SSH1
CCDC86 CLP1
WHSC2 PTBP1
WHSC2 RBM12
PTK2B CD3E
MAD2L1BP USP3
MAD2L1BP ATP2A2
FBLN5 PCSK5
MDC1 ATP13A3
ARHGEF1 CACNB1
ARHGEF1 SMARCD1
RPL27A RPS9
FBLN1 MXRA8
FBLN1 PTRF
FBLN1 CXCL12
FBLN1 DCN
C7 ADAMTS1
HCLS1 LST1
HCLS1 SEPT6
HCLS1 GLYR1
HCLS1 LSP1
ADAM12 CPZ
NAGA PORCN
NAGA CRTC3
SOX9 BID
SUCLA2 KIAA0776
SUCLA2 RAB7A
PLAGL2 PSPH
E2F1 PTGES2
E2F1 PTMA
E2F1 NOP2
E2F1 HSPA5
E2F1 PTBP1
E2F1 TCP1
E2F1 DDX21
E2F1 HNRNPA2B1
E2F1 DNAJC7
E2F1 NCL
EPHB4 PTBP1
CDC23 TFCP2
PPP2R1B PDSS1
PPP2R1B MAPKAPK5
PPP2R1B ELF3
CD93 ELTD1
CD93 PCDHGC3
CD93 COL18A1
CD93 CALCRL
CD93 EMILIN1
CD93 PDE1A
PGAP3 MEOX2
PGAP3 GJA4
PGAP3 TIE1
TOM1 C11orf68
TOM1 TMEM214
TOM1 RALGDS
ABCC1 LOC728643
ABCC1 EXPH5
ABCC1 TUBB
SYNPO ADAMTS1
SYNPO PCDHGC3
SYNPO ZCCHC24
SYNPO AKR1C2
MAPKAPK3 GLRX3
FBN1 MXRA5
ROCK2 SPTBN1
AKAP2 TAL1
R3HDM1 ZNF576
R3HDM1 RQCD1
R3HDM1 XPO1
R3HDM1 HNRNPR
PHKB SNAP23
TRIP10 BMP10
TRIP10 ACRV1
TRIP10 SMARCD1
TRIP10 ARHGEF1
FOXO1 PCDHGC3
FOXO1 PCSK5
FOXO1 C10orf10
FOXO1 EFEMP2
FOXO1 MN1
FOXO1 LTBP4
FOXO1 VEGFB
DUSP11 TIAM2
DUSP11 CALM2
DUSP11 RAB11FIP2
TRIM26 C7orf25
UBTF COL11A2
RBM15B CIT
RBM15B IDE
GTF2E2 AKAP8
RASA1 NIPA2
WIPF1 ARHGAP15
MEN1 MUS81
TOPBP1 HSPA14
TOPBP1 SR140
CABIN1 C11orf24
CABIN1 ATP6V0A1
MECP2 PDCD11
SLC30A9 DENR
EPS8 KIAA0746
EPS8 SPTBN1
SSBP1 DIAPH1
SSBP1 EPS8
HMGN4 NFKB1
DLGAP4 TBC1D10B
DLGAP4 CALR
DLGAP4 MAZ
DLGAP4 KIAA0652
DLGAP4 TOM1
MARK3 DNAJC24
MARK3 POTEK
MCRS1 DCP1A
MCRS1 ALG3
MCRS1 CCDC9
VAPB RNF114
HMGCR ROD1
CTCF HMG20A
CTCF TPT1
CTCF YTHDC1
CTCF PDCD11
CTCF TUBB
CTCF ACTG1
CTCF TUBA1B
CTCF XPO1
CTCF RAB1A
CTCF RBM39
CTCF CNBP
CTCF ADK
CTCF CDC23
CTCF R3HDM1
MBD2 RBM12B
MBD2 C7orf25
MBD2 C8orf60
MBD2 NTRK3
MBD2 RNASEH2B
MBD2 ADD1
MBD2 CYP2A6
CPSF6 MTPAP
CPSF6 TM9SF3
CPSF6 POM121
CPSF6 HSP90AA1
CPSF6 RBM14
COPS2 ADK
PCOLCE DNM1
PCOLCE ODZ4
PCOLCE PRKCDBP
PCOLCE SFRP4
PCOLCE PDLIM7
LPIN2 TAOK3
LPIN2 NUMB
AP3S1 NFYB
AP3S1 NACAP1
MAP2K2 ABCC10
ACSL4 MPRIP
DNAJC7 NAT10
DNAJC7 PTMA
TCERG1 RNF44
KDM5C RBM12B
KDM5C C8orf60
KDM5C ARHGAP1
KDM5C ATP6V0A1
KDM5C MAZ
KDM5C GGA3
KDM5C CEACAM3
KDM5C EML3
TRAM2 ADCYAP1
TRAM2 SCAMP2
MAML1 SNX27
MAML1 UIMC1
MAML1 ZFAND5
MAML1 XPC
MAML1 NFKB1
MAML1 RBMX2
GTF2F1 RPAP1
TRIM2 PLAGL2
PKD1 PIP5K1C
COL1A1 SULF1
RSRC2 XPO1
SERPINF1 RARRES2
SERPINF1 SFRP4
SERPINF1 CXCL12
SPTLC1 DDX21
PDGFRB COL1A1
PDGFRB COL6A2
PDGFRB NUAK1
NAE1 HSPA8
LAMC2 WDR12
LAMC2 STK38L
LAMC2 SKP2
TOMM40 AIPL1
TOMM40 TPI1
TOMM40 PSMA1
TOMM40 MAPKAPK3
NNMT ADAM12
NNMT OLFML2B
NNMT ELN
NNMT GJA4
NNMT MMP19
NNMT PCOLCE
NNMT RARRES2
NNMT EMP3
NNMT PDLIM7
EIF3M MMADHC
EIF3M BTF3
EIF3M TPT1
EIF3M METAP2
EIF3M MAPKAPK3
EIF3M EPS8
VASP SETD2
VASP KLHL18
VASP ADO
VASP PDCD11
VASP NOLC1
VASP SFRS3
VASP METTL1
VASP ABCC1
VASP R3HDM1
VASP CTCF
SRPK1 KIF2A
TAF9 USP3
TAF9 HINT1
CUGBP2 RRN3
NUP214 PCTK1
NUP214 RBM14
IFRD1 TCP1
ZMYND11 CCNT2
PRPF4B RBM12
PRPF4B HNRNPUL1
PRPF4B CPSF6
AP2S1 DLGAP4
SNX2 NDFIP1
NUP153 ACTG1
NUP153 XPO1
NUP153 SFRS3
NUP153 CTCF
PLTP COL14A1
PLTP SPON1
PLTP PTGIS
PLTP GJA4
KPNA1 ITGB1
KPNA1 ARPC4
KPNA1 ZFAND5
KPNA1 GORASP2
UBE4A MTPAP
UBE4A TM9SF3
UBE4A TCF7L2
UBE4A CPSF6
ACAA1 C7orf25
ACAA1 SOX15
ACAA1 GGA3
ACAA1 ST7
EXT2 CPA2
TJP1 ARPC4
MORF4L2 YTHDC1
MORF4L2 OPHN1
HNRPDL ATXN10
HNRPDL DUSP11
SETX FAM175B
SETX ZW10
CAPZB MPRIP
EIF4G3 UBE2D4
WDR82 LOC728643
WDR82 SF3B1
WDR82 SUMO4
MCM6 FEN1
DVL3 PPP1R13L
UBE2A PSMC1
UBE2A ZDHHC7
B2M HSPA8
B2M ACTR3
B2M OTUD4
ARIH1 DNAJA4
ARIH1 SP2
ABCE1 G3BP2
NR3C1 ELK3
EPCAM METTL5
EPCAM LSM12
EPCAM VDAC1
EPCAM CS
EPCAM RBM14
HDAC2 HNRNPA2B1
FAM127A PLSCR3
FAM127A RARRES2
FAM127A SPON1
RNF14 DCTN4
ENG MCAM
ENG COL18A1
ENG S1PR1
VPS26A BTF3
VPS26A ADK
VPS26A SETX
FBLN1 PCDHGC3
FBLN1 IGFBP7
FBLN1 BGN
FBLN1 PCSK5
FBLN1 ODZ4
FBLN1 COL14A1
FBLN1 ELN
FBLN1 SPON1
FBLN1 C10orf10
FBLN1 ISLR
FBLN1 MMP23B
FBLN1 MN1
FBLN1 PDLIM7
RELA C7orf25
RELA ADD1
RELA ELK1
RELA EML3
AIP C11orf68
AIP CALR
AIP PDE6G
NCAPD2 PLK4
RPA2 SNX13
RPA2 MAPK1IP1L
RPA2 MYD88
RPA2 LSS
NDUFS3 CIAPIN1
EIF1B SS18L2
ELAVL1 POM121
ELAVL1 HNRNPA1L1
ELAVL1 LSM12
ELAVL1 GCN1L1
ELAVL1 RNF44
ELAVL1 MAD2L1BP
LAPTM5 LAIR1
PPP1R10 CRKRS
SRRT GTPBP3
C3orf37 ARPC5
HSPG2 AKR1C1
HSPG2 THY1
HSPG2 MAPK8IP3
HSPG2 IGF1
HSPG2 DPT
HSPG2 SELE
HSPG2 FOXO1
HSPG2 PLTP
HSPG2 FBLN1
HSPG2 IGHG1
HSPG2 ERG
HSPG2 MCAM
HSPG2 CFHR2
HSPG2 SOCS3
HSPG2 LTBP4
HSPG2 TLN1
JAK1 STX12
KDM3B MAT2B
KDM3B HARS2
KDM3B CNOT8
EIF2B1 MUS81
EIF2B1 COPZ1
EIF2B1 PMS2L3
EIF2B1 ACTR3
EIF2B1 YTHDC1
EIF2B1 ACTG1
EIF2B1 RAB7A
EIF2B1 SF3B1
EIF2B1 PCBP1
EIF2B1 CNBP
EIF2B1 ZW10
EIF2B1 CTCF
ACP1 SLC30A9
DARS EEF1A1
DARS PTPN11
DARS SR140
DARS SAT1
DARS ASNSD1
DARS MRPL3
PWP1 EEF1A1
PWP1 TUBB
PWP1 COPS2
PWP1 PPP1R10
PWP1 BTF3
PWP1 CTCF
CNN2 CAMK1G
CNN2 SOX15
COX7A2 TFB1M
COX7A2 TPI1
COX7A2 IL33
ZC3H15 ENOPH1
SFPQ FTSJ2
SFPQ C1orf174
ETF1 C11orf57
ETF1 SPTBN1
ETF1 NACA
ETF1 MAPKAPK3
ETF1 SSBP1
ETF1 CTCF
ETF1 STX18
ETF1 FAM82A2
ETF1 MMADHC
ETF1 CDC23
ETF1 B2M
ETF1 KDM3B
DCTD AVEN
DCTD MLH3
DCTD NFKB1
ID2 CALR
ID2 ARPC2
VAMP2 NR3C1
VAMP2 RHOQ
VAMP2 MAP3K12
ZFP36 PCSK5
ZFP36 AKR1C2
ZFP36 C10orf10
ZFP36 ZEB2
ZFP36 FOXO1
UBE2N SET
TOMM70A MAK10
TOMM70A MMADHC
TOMM70A XRCC5
TOMM70A DARS
NCBP2 C4orf43
NCBP2 MED20
IGFBP4 EGFL7
IGFBP4 COL1A1
IGFBP4 AKR1C2
IGFBP4 EFEMP2
IGFBP4 RAMP2
IGFBP4 MN1
IGFBP4 SFRP4
IGFBP4 COL15A1
PUM2 SPAST
PUM2 RBM39
RPL41 RPL7A
RPL41 METTL1
RPL41 ETF1
SUPT5H SPTAN1
SUPT5H ITGB1
DKC1 UTP14A
DKC1 PUS7
MARS YAP1
JUNB MINK1
VBP1 SMC1A
GBF1 C11orf68
GBF1 RNPEPL1
GBF1 TPCN1
GBF1 PML
RPL37A RPS2
RPL37A RPL29P6
RPL37A RPL13
BAP1 LOC644096
RPL36A RPL5
RPL36A RPL39
IGF2R PTS
ITGA5 FLNA
ITGA5 PRKD1
ITGA5 EMILIN1
DHX15 ABCE1
DHX15 SEC23B
DHX15 IARS
CACYBP HDGF
CACYBP ABCE1
CRTAP ATP6V0E1
CRTAP SFRS2B
CRTAP SEPT7
CRTAP KIAA1033
TMEM109 ARHGAP1
TMEM109 POTEK
TMEM109 ST7
COPB1 FAM175B
COPB1 MRPL44
COPB1 RHEB
COPB1 ACTR3
SF3A1 COL11A2
SF3A1 ADCY9
BAZ2A TPCN1
BAZ2A ATP6V0A1
BAZ2A TK2
BAZ2A RARG
YME1L1 MTPAP
YME1L1 OTUD4
UBE2D2 PGPEP1
UBE2D2 DCP1A
UBE2D2 PANK3
UBE2D2 SETD2
UBE2D2 ACTG1
UBE2D2 TUBB
UBE2D2 ZFAND5
UBE2D2 CDR2
UBE2D2 ADK
UBE2D2 EIF2B1
UBE2D2 IGF2R
SNRPC YWHAQ
SNRPC ATP13A3
SNRPC MDC1
GTF3A STRN4
GTF3A KLHDC3
GTF3A ARHGDIA
STAT6 BLOC1S1
RARS PA2G4
RARS ILF3
ATP5B CS
MYL12A SLC24A6
MYL12A IFT122
MYL12A MYL4
MYL12A PRINS
MYL12A GTPBP3
MYL12A MET
MYL12A ARPC2
MYL12A GORASP2
MYL12A KLF12
MYL12A SYNGR4
MYL12A OPHN1
MYL12A CPA2
MYL12A VGF
MYL12A BMPR1A
MYL12A ZW10
MYL12A SLC2A5
MYL12A SP2
MYL12A RBMX2
SEPT11 ST7
CYR61 SSPN
MKRN1 PHKB
HNRNPAB MAPKAPK5
HNRNPAB ACAT2
HNRNPAB PTBP1
HNRNPAB ATP5B
SRP9 YWHAQ
TXNRD1 VASP
TARS SYNCRIP
TARS EIF3J
TARS HNRNPA2B1
BGN EGFL7
BGN MAPK8IP3
BGN COL6A2
BGN ATN1
BGN MMP23B
BGN EMP3
BGN COL5A1
BGN ITGBL1
SYPL1 COPB1
PKM2 RBM42
SREBF2 PSG9
SREBF2 C15orf39
SREBF2 MYL12A
SREBF2 TUBB
SREBF2 NACA
SREBF2 UBE2D2
OTUB1 SF1
DDX1 MTPAP
DDX1 GCN1L1
CAPZA2 REV1
CAPZA2 C11orf57
CAPZA2 MRPL44
CAPZA2 TPT1
CAPZA2 EEF1A1
CAPZA2 RAB1A
CAPZA2 TCTN3
CAPZA2 NOLC1
CAPZA2 MAPK14
CAPZA2 DCTD
CAPZA2 HNRNPR
CAPZA2 TBPL1
CAPZA2 OPHN1
CAPZA2 KDM3B
CAPZA2 ETF1
CAPZA2 SYPL1
CAPZA2 METTL5
CAPZA2 MAEA
NDUFB8 EIF1
RAD23B NAP1L1
DDX3X ISCA1
DDX3X PTPN11
DDX3X FAM190B
DDX3X SAT1
DDX3X EIF3M
TNFAIP1 STAT5B
TNFAIP1 OPA1
TNFAIP1 AP2A2
TNFAIP1 ATXN10
TNFAIP1 NRF1
ARCN1 SF3B1
ARCN1 SDHD
ARCN1 COPB1
TMX2 RBM12
TMX2 MRPL3
PUM1 STX18
PUM1 ZNF22
PUM1 EPHB4
PUM1 SERBP1
PUM1 ZNF202
PUM1 PITPNB
RAB5C CLN5
RAB5C AIP
MBNL1 SEPT7
NFE2L2 ACTR3
NFE2L2 TBPL1
NFE2L2 OPHN1
NFE2L2 TRIP12
HAX1 JTB
ARF4 UBB
ARF4 PUM2
ARF4 YWHAE
ARF4 PAK2
ARF4 CNBP
ARF4 KPNA1
ARF4 SETX
CBX3 ZC3H15
PXN VRK3
BCLAF1 CDR2
BCLAF1 XPO1
BCLAF1 CCDC9
SMARCC1 MRPS35
SMARCC1 NOP2
SMARCC1 PTBP1
SF3B1 GORASP2
MMP2 VGLL3
MMP2 ZNF423
MMP2 RARRES2
MMP2 COL6A2
MMP2 ISLR
MMP2 PDGFRB
MYL9 TAGLN
HNRNPA0 BCLAF1
RPS18 RPL29P6
TGM2 RNPEPL1
TGM2 PML
TGM2 ACSL4
DUSP1 LHFP
ANP32A SP2
ANP32A SETX
EIF5B XRCC5
EIF5B CASP2
EIF5B WHSC2
EIF5B DDX1
EIF5B RPAP3
EIF5B UBE4A
EIF5B RARS
TAF7 CCDC59
EIF1AX ABCE1
EIF1AX PPID
PAICS CASP6
UBE2V1 IDH3G
ACTR3 ZNF202
IPO7 EPCAM
IPO7 TARS
IPO7 HNRNPA1L1
IPO7 TAF4
IPO7 PTPN11
IPO7 RNF114
IPO7 MRPL3
IPO7 LSM12
IPO7 HSDL2
IPO7 TAF9
IPO7 CAPZA2
IPO7 HOXA10
TRIM28 RPL7P23
TRIM28 YWHAQ
PDHA1 PDSS1
PDHA1 VIL1
PDHA1 OCRL
PDHA1 ERLIN1
TSPAN3 MPST
SERP1 YTHDF2
SERP1 UBXN4
RPL31 RPS7
CLTA SLC35C1
SDCBP LIMS1
SSRP1 DDX18
CALR HNRNPUL1
RPS23 RPL5
SRPR RNPEPL1
SRPR BAZ2A
TAGLN2 PPPDE1
EIF4A2 SLC2A9
EIF4A2 TIMM9
EIF4A2 GTPBP3
EIF4A2 NFKB1
EIF4A2 CNBP
EIF4A2 NFE2L2
EIF4A2 ANP32A
TRA2B MAK10
TRA2B GTF3C3
TRA2B POM121
TRA2B XRCC5
TRA2B CPSF6
TRA2B GOLT1B
TRA2B TIMM23
TRA2B PSMB1
TRA2B EEF1A1
TRA2B TMCC1
TRA2B YWHAQ
TRA2B CDC37
TRA2B UTP20
TRA2B CLP1
TRA2B RAPGEF2
TRA2B SFRS3
TRA2B SNRPA
TRA2B PPP1R10
TRA2B DARS
TRA2B PWP1
TRA2B TSN
TRA2B DDX3X
EPAS1 SYDE1
EPAS1 SPRY1
EPAS1 ARHGEF15
PSMB1 MRPL18
NOP56 HEATR2
NOP56 ATP2A2
NOP56 EIF3J
NOP56 HNRNPUL1
NOP56 CS
NOP56 EPCAM
STRAP SLC12A9
STRAP TPT1
STRAP PUM2
STRAP ADO
STRAP PTS
STRAP PCBP1
STRAP CNBP
STRAP SLC7A6
STRAP MANF
STRAP SREBF2
RNF114 ETF1
RNF114 NCBP1
RNF114 G3BP1
RNF114 CCT6A
EPRS SMYD2
RAP1B SPCS3
RAP1B EIF1
ZNF207 DCP1A
ZNF207 MUS81
ZNF207 RQCD1
ZNF207 TUBB
ZNF207 PCBP1
ZNF207 CTCF
ZNF207 UBE2D2
ZNF207 SETD2
ZNF207 DHX30
TPI1 SSBP1
ZYX THY1
ZYX CD79A
ZYX LTBP4
ZYX EMILIN1
ZYX ITGA5
HSPD1 HNRNPAB
DAZAP2 QRICH1
XRCC6 POLE3
PEA15 PML
PEA15 CALCOCO1
LRP1 IGKC
LRP1 AKR1C1
LRP1 PTRF
LRP1 PTGIS
LRP1 EPYC
LRP1 SELE
LRP1 GGT5
LRP1 S1PR1
LRP1 CXCL12
LRP1 TLN1
LRP1 FBLN1
LRP1 CFHR2
LRP1 VEGFB
sept-06 PBRM1
sept-06 STX18
sept-06 MRPL44
sept-06 MMADHC
sept-06 ACTR3
sept-06 CNOT4
sept-06 KDM3B
sept-06 ETF1
sept-06 PSMD1
HNRNPK LSM12
HNRNPK SART3
HNRNPK RBM14
HNRNPK DDX3X
HNRNPK IPO7
FAM120A MMADHC
FAM120A COPB1
PTMA TUBA1B
PTMA XPO1
PTMA CLP1
PTMA RPP30
PTMA ABCC1
PTMA TOMM40
PTMA EIF3M
PTMA VASP
PTMA ARCN1
RAN TMEM97
RAN KNTC1
PGK1 SFPQ
NACA ZNF576
NACA BTF3
NACA IL33
NACA COPS2
NACA PWP1
NACA RPL41
NACA PTMA
PTP4A1 TMEM33
PTP4A1 BZW1
ACTR2 MRPL44
ACTR2 RHEB
ACTR2 PTPN11
ACTR2 SPTBN1
ACTR2 MRPL3
ACTR2 VASP
ACTR2 DARS
ACTR2 COPB1
ACTR2 sept-06
ACTR2 TGOLN2
PPP1CC EEF1A1
PPP1CC PTPN11
PPP1CC LSM12
PPP1CC LARP1
PPP1CC HINT1
PPP1CC MRPL3
PPP1CC CS
PPP1CC DDX21
PPP1CC RBM14
PPP1CC TCERG1
PPP1CC PRPF4B
PPP1CC EPCAM
PPP1CC ELAVL1
PPP1CC CAPZA2
PPP1CC DDX3X
CAPRIN1 ARFIP1
CAPRIN1 HSPA4
CAPRIN1 GSPT1
ACTR1A DNAJC13
ACTR1A SCAMP2
ACTR1A ARHGAP1
ACTR1A ATP6V0A1
ACTR1A MARK3
ACTR1A DUSP3
OS9 TBC1D10B
FKBP1A CNN2
FKBP1A BAZ2A
EEF1B2 RPL14
EEF1B2 EEF1G
EEF1B2 EIF3M
DYNLL1 TPT1
KDELR2 UBE2A
PPP2R1A RUNX1T1
PPP2R1A IFT122
PPP2R1A ARPC4
YWHAQ LSM14A
YWHAQ LOC644096
YWHAQ CUGBP1
YWHAQ MUS81
YWHAQ ADO
YWHAQ RTF1
YWHAQ CNBP
YWHAQ USP5
YWHAQ METTL1
YWHAQ HCFC1
HSPA9 RRM1
HSPA9 FASTKD2
HSPA9 NUDT21
HSPA9 MAPKAPK5
HSPA9 DCLRE1A
UBE2L3 RAB7A
LAPTM4A ITGB1
LAPTM4A CALM2
UBE2D3 TXNDC9
UBE2D3 YWHAQ
UBE2D3 RAPGEF2
UBE2D3 PPP1R10
SLC25A5 HEPH
GNB2L1 RPL5
LDHA METTL5
LDHA HSPA5
LDHA CIAPIN1
LDHA HNRNPA2B1
LDHA EPCAM
NUCB1 BMP1
NUCB1 EPAS1
YWHAZ NIPSNAP1
UBB COPB1
PTGES3 CCDC59
PTGES3 RBM7
PTGES3 CDK7
MATR3 REV1
MATR3 ANKHD1
MATR3 ANP32A
MATR3 RAB14
WDR1 RNGTT
WDR1 CAPZA2
WDR1 NFE2L2
NCL TMEM97
NCL VDAC1
NCL WHSC2
NCL DNAJC7
NCL EPCAM
NCL SMARCC1
ACTN4 MED14
ACTN4 ADAM19
HSP90B1 ENTPD7
HSP90B1 MMADHC
HSP90B1 LARP1
HSP90B1 MRPL3
HSP90B1 CAPZA2
EIF3A RBM3
EIF3A HSPA8
EIF3A OTUD4
EIF3A UBE4A
EIF3A EIF5B
HNRNPU PTBP1
HNRNPU RBMX
HNRNPU AQR
HNRNPU HSP90AA1
HNRNPU CPSF6
HNRNPU ELAVL1
RPS3A DDX21
ANAPC5 HNRNPR
HNRNPK C11orf57
HNRNPK ACTR3
HNRNPK FAM175B
HNRNPK GAPVD1
HNRNPK PTPN11
HNRNPK METAP2
HNRNPK HNRNPR
HNRNPK SFRS3
HNRNPK PPP6C
HNRNPK TBCA
HNRNPK CTCF
HNRNPK HSP90B1
RPS10 RPL37A
RPS25 DIMT1L
RPS25 RAB11FIP2
RPS25 RPL37
RPL4 RPS3A
RPL12 RPS2
RPL12 RPL5
RPL12 GNB2L1
COX4I1 TPI1
C11orf58 YWHAQ
H3F3A POM121
H3F3A ACTR3
H3F3A RBM12
H3F3A LARP1
H3F3A METAP2
H3F3A HINT1
H3F3A MAEA
H3F3A SAT1
H3F3A EIF3M
H3F3A ELAVL1
H3F3A SRP9
H3F3A PPP1CC
KARS MRPL3
OAZ1 PCIF1
OAZ1 SPCS1
OAZ1 TUSC2
C19orf50 E2F4
C19orf50 MLL
C19orf50 ALG3
C19orf50 BCLAF1
HNRNPD PTBP1
HNRNPD HNRNPC
HNRNPD SART3
HNRNPD SMCR7L
HNRNPD RBM14
HNRNPD EPHB4
HNRNPD ELAVL1
HNRNPD DARS
SMNDC1 DIMT1L
SMNDC1 ARPC2
SMNDC1 ACTR3
SMNDC1 OPA1
SMNDC1 TXN2
SMNDC1 ERP44
SMNDC1 DUSP11
SMNDC1 SPEN
SMNDC1 GNG10
SART3 WHSC2
SART3 PTMA
SART3 PYROXD1
SART3 HNRNPA3P1
SART3 PTBP1
SART3 CDK4
SART3 PSMB1
IK HARS2
IK CTCF
HSP90AB1 PTBP1
NPM1 PSMB1
NPM1 EEF1A1
NPM1 IL33
NPM1 ATP2A2
NPM1 DDX3X
NPM1 TRA2B
NPM1 NACA
NPM1 PPP1CC
RHOA MVK
RHOA PGPEP1
RHOA COPZ1
RHOA ZFAND5
RHOA CDR2
RHOA SFRS3
RHOA NFRKB
RHOA CRKL
RHOA SLC7A6
RHOA CTCF
RHOA WDR82
RHOA EIF1B
RHOA IGF2R
RHOA ANP32A
RHOA EIF4A2
RHOA PTMA
NONO FTSJ2
NONO C10orf119
NONO RCC1
NONO ZNF202
NONO SAFB
NONO PGK1
YY1 ZBED5
YY1 SYPL1
YY1 MATR3
KHDRBS1 HNRNPC
KHDRBS1 POLR2B
KHDRBS1 NONO
CBX3 DENR
CBX3 C4orf43
CBX3 PTMA
CBX3 SART3
CBX3 DDX18
CBX3 HNRNPK
CBX3 NCL
RPL6 RPL13
RPL6 YWHAQ
RPL6 MAPKAPK3
RPL6 RPL37A
RPL6 BCLAF1
RPL6 RPLP1
RPS11 RPS10P5
RPS11 RPS28
SLC25A3 HNRNPA1L1
SLC25A3 MRPL3
STARD7 SFPQ
NARS RANBP10
NARS UBB
RPL27 RP3-377H14.5
EIF3F ESD
EIF3F PSG9
EIF3F RPL5
CFL1 ACTG1
CFL1 RHOA
TARDBP SFPQ
RPS13 RPL13
RPS13 TPT1
RPS13 RPS15A
RPS27A RPS25
HNRNPA1 HSPA8
HNRNPA1 LSM8
HNRNPA1 TM9SF3
HNRNPA1 KHSRP
HNRNPA1 MPST
HNRNPA1 RNF44
HNRNPA1 EPS8
HNRNPA1 PHB2
HNRNPA1 HNRNPU
sept-06 BTF3
sept-06 TPT1
sept-06 KLHL18
sept-06 ADO
sept-06 SF3B1
sept-06 CTCF
sept-06 RHOA
HNRNPC SET
HNRNPC DENR
HNRNPC DDX3X
HNRNPC NCL
RPL24 RPL27A
RPL24 RPS11
RPL11 RPL17
GDI2 ZNF202
GDI2 OTUD4
GDI2 NONO
SRP14 OAZ1
EIF3D RPL3
EIF4G2 MAP4
EIF4G2 DENR
EIF4G2 MAK10
EIF4G2 GTPBP1
EIF4G2 SAE1
EIF4G2 MMADHC
EIF4G2 TUBB
EIF4G2 ISCA1
EIF4G2 SART3
EIF4G2 MRPL3
EIF4G2 XRCC5
EIF4G2 DDX21
EIF4G2 RBM39
EIF4G2 ADK
EIF4G2 METTL1
EIF4G2 CSTF3
EIF4G2 TRIP4
EIF4G2 COPS2
PMS2L11 N4BP1
PMS2L11 ADD1
PMS2L11 NSMCE4A
PMS2L11 OR10H3
PMS2L11 CEACAM3
PMS2L11 ST7
PMS2L11 MBD2
PMS2L11 KDM5C
PMS2L11 CNN2
PAX8 UBE2D4
PAX8 PUM2
PAX8 NFKB1
PAX8 RBMX2
PAX8 MAML1
PAX8 MYL12A
ACTB TMSB4X
ACTB TPT1
ACTB MORF4L2
ACTB ACTR2
BCAN C8orf60
PCIF1 STAMBPL1
PCIF1 NGDN
PCIF1 MCRS1
LOC729580 TRAM2
RABEP2 ITPKC
RABEP2 MCC
WNT6 CER1
WNT6 C14orf162
WNT6 LARP7
WNT6 SNHG3
WNT6 CSTF2T
WNT6 MLL
WNT6 CYP2A6
WNT6 XPC
WNT6 ERP44
WNT6 TNFAIP1
RHOT2 ATG4B
RHOT2 PML
WDR48 RBM39
WDR48 CAPZA2
WDR48 PUM1
WDR48 FAM120A
UBE2D4 DNAJA4
UBE2D4 LIMD1
UBE2D4 RPL36A
UBE2D4 PUM1
UBE2D4 KDELR2
GPR153 TMC7
GPR153 DIMT1L
GPR153 TNPO1
GPR153 MICAL2
GPR153 AKAP11
MOSPD2 WDR48
MOSPD2 UXS1
MOSPD2 STX18
MOSPD2 ITGB3
MOSPD2 RRP1B
MOSPD2 XRCC5
MOSPD2 ABCC9
MOSPD2 OPHN1
MOSPD2 RNGTT
MOSPD2 CNOT4
MOSPD2 MORF4L2
MOSPD2 DNPEP
MOSPD2 FAM120A
GIMAP5 EVI2B
GIMAP5 GPSM3
GSK3A RABEP2
GSK3A SLC2A9
GSK3A IFT122
GSK3A SCAPER
GSK3A SIP1
GSK3A SUPT6H
GSK3A CNR2
GSK3A TRIM13
RCN3 PLSCR3
RCN3 HEG1
RCN3 COL5A1
RCN3 MMP23B
RCN3 EPYC
RCN3 RAMP2
RCN3 CXCL12
RCN3 PLTP
RCN3 MMP2
JMJD7 DNAJC4
JMJD7 PACS2
JMJD7 GLG1
JMJD7 COPS7A
CC2D1A DDX11
DND1 ALPPL2
DND1 FEZ2
DND1 EIF1
DND1 PAPPA2
DND1 CASP9
DND1 SEPT8
DND1 ERP44
DND1 FAM53B
DND1 TNFAIP1
CALHM2 SPARC
DVL2 HYI
DVL2 PRKCSH
DVL2 CALCOCO1
DVL2 ADCYAP1
DVL2 TRAM2
DVL2 PEA15
TRAPPC9 MLH3
TRAPPC9 MFN2
TRAPPC9 SNX13
C19orf22 DNAJC4
C19orf22 NF1
C19orf22 IRF2
RANBP10 MMADHC
RANBP10 B2M
RANBP10 ETF1
INTS5 TUBB
INTS5 SPTBN1
INTS5 HADHA
INTS5 CCDC86
INTS5 R3HDM1
INTS5 PPP1R10
INTS5 PWP1
INTS5 ETF1
INTS5 YWHAQ
AMBRA1 GORASP2
C11orf24 RP5-1077B9.4
C11orf24 C11orf68
C11orf24 POTEK
C11orf24 PNN
C11orf24 MAP1LC3B
C11orf24 ARPC2
C11orf24 RPS6KA4
C11orf24 TAF6
C11orf24 PLIN3
C11orf24 CNN2
C11orf24 PFDN1
C11orf24 ACTR1A
C11orf24 FKBP1A
TMEM222 N4BP1
TMEM222 RNPEPL1
TMEM222 PRKCSH
TMEM222 PICALM
TMEM222 ADO
TMEM222 PML
TMEM222 KIAA0652
TMEM222 TOM1
TMEM222 AIP
LOC222070 CTNND1
LOC222070 EXT2
C20orf27 ASXL1
C20orf27 ALG3
C20orf27 MCRS1
C20orf27 GTF2F1
C20orf27 TRIM28
PEX16 CSTF2T
PEX16 EIF1
PEX16 ITGB1
PEX16 ARPC4
PEX16 NSMCE4A
PEX16 RAB11FIP2
PEX16 POLRMT
PEX16 TUSC2
PEX16 DUSP11
PEX16 ABL1
PRDM4 HNRNPA3P1
PRDM4 METAP2
PRDM4 IL33
PRDM4 ETF1
PRDM4 MARS
PRDM4 PPP1CC
RP5-1077B9.4 PIK3R5
RP5-1077B9.4 LYPLA2P1
RP5-1077B9.4 RNASEH2B
RP5-1077B9.4 KLHDC3
RP5-1077B9.4 ARFRP1
RP5-1077B9.4 MBD2
RP5-1077B9.4 DNM2
RP5-1077B9.4 RELA
N4BP1 BCAN
N4BP1 C7orf25
N4BP1 LMBR1L
N4BP1 CAMK1G
N4BP1 COL11A2
N4BP1 UBXN8
N4BP1 RNASEH2B
N4BP1 ZC3HAV1
N4BP1 PML
N4BP1 RARG
N4BP1 DLGAP4
N4BP1 ACTR1A
CXXC1 JMJD7
CXXC1 SOX15
CXXC1 ERCC1
CCDC101 DND1
CCDC101 RUNX1T1
CCDC101 IFT122
CCDC101 AP2A2
CCDC101 CPA2
CCDC101 NRF1
SLC48A1 N4BP1
SLC48A1 OSBPL10
SLC48A1 SOX15
SLC48A1 COL11A2
SLC48A1 ATP6V0E1
SLC48A1 DNAJC4
SLC48A1 ST7
FBXO42 SLC48A1
FBXO42 C7orf25
FBXO42 ST7
FBXO42 MARK3
FBXO42 ACTR1A
DUS2L C20orf4
PRR5 PMEPA1
PRR5 PNN
PRR5 SAPS1
PRR5 AP2S1
ATP5SL PEX16
ATP5SL CUEDC2
ATP5SL CSTF2T
ATP5SL EIF1
FAM65A CENPT
FAM65A NRP2
FAM65A TAL1
FAM65A CYP11A1
FAM65A MAP1A
HCFC1R1 RCN3
HCFC1R1 DNM1
HCFC1R1 PCSK5
HCFC1R1 LRP1
NAT15 GMEB2
EHD2 FAM65A
EHD2 SPARC
EHD2 C1R
EHD2 VEGFC
EHD2 C10orf10
EHD2 FSTL1
EHD2 C1S
EHD2 SOCS3
EHD2 FCN1
EHD2 LTBP4
EHD2 EMP3
SYDE1 PIP5K1C
SYDE1 RHOG
TBC1D13 GTPBP3
TBC1D13 ZNF384
OGFOD2 YTHDC1
OGFOD2 EIF2B1
WRAP53 PRINS
WRAP53 SAPS2
VPS33B DNAJC24
VPS33B ABCA2
VPS33B ATP6V0A1
VPS33B MARK3
VPS33B ACTR1A
TMEM161A GMEB2
TMEM161A LSM14A
TMEM161A PDCD11
TMEM161A ACTG1
TMEM161A HNRNPR
TMEM161A R3HDM1
TMEM161A CTCF
C9orf16 RHOT2
C9orf16 TMEM222
C9orf16 N4BP1
C9orf16 RAB3IL1
C9orf16 PRKCSH
C9orf16 DNAJC24
C9orf16 ATP6V0A1
C9orf16 DLGAP4
C9orf16 TRAM2
C9orf16 TGM2
FKBP8 RPS6KA2
FKBP8 PTGIS
FKBP8 RAMP2
FKBP8 GAS1
FKBP8 PDLIM7
FKBP8 BGN
GJA4 TEK
NCAPH2 EEF1A1
NCAPH2 RHEB
NCAPH2 TUBB
NCAPH2 SF3B1
ATN1 NXPH3
ATN1 SLC20A1
SET DDX23
SET DENR
SET PRDM4
SET NOP2
SET VDAC1
SET WHSC2
SET DHX15
ZNF710 MYO1E
PNPLA2 FAM65A
PNPLA2 NXPH3
PNPLA2 CENPT
SBF1 C11orf68
SBF1 ATP6V0A1
SBF1 PCBP4
SBF1 KLHDC3
SBF1 KIAA0652
SBF1 TRIP10
SBF1 CALR
SBF1 FKBP1A
NPAS2 LOC644096
NPAS2 ACTG1
NPAS2 TMC7
NPAS2 CDR2
NPAS2 PDLIM1
NPAS2 HRH1
WAS SLA
OTUB1 SMARCB1
E2F4 GSK3A
E2F4 NPAS2
E2F4 RP3-377H14.5
E2F4 LOC644096
E2F4 OGFOD1
E2F4 TIAM2
E2F4 UBE2J1
E2F4 TPT1
E2F4 ATP6V1D
E2F4 RQCD1
E2F4 SIP1
E2F4 NFRKB
E2F4 NRF1
E2F4 MCRS1
STAB1 HEG1
STAB1 NID2
STAB1 CSF1R
ADRBK1 JMJD7
ADRBK1 C19orf22
ADRBK1 SLC48A1
ADRBK1 MMP27
ADRBK1 C8orf60
ADRBK1 RIN3
ADRBK1 COL11A2
ADRBK1 CYP2A6
ADRBK1 GAST
ADRBK1 ST7
ADRBK1 GNAO1
ADRBK1 ERCC1
ADRBK1 MBD2
ADRBK1 ACAA1
ADRBK1 RELA
ADRBK1 SEPT11
MADD RAD17
MADD ADNP2
MADD R3HDM1
MADD CTCF
DOM3Z CAMTA2
DMPK NXPH3
DMPK C1QTNF1
DMPK STRN4
DMPK MXD4
DMPK NRP2
DMPK ILK
PARVB TLN1
PARVB ZYX
JRK SNX27
JRK LIMD1
JRK GTPBP3
JRK KIAA0776
JRK NFKB1
JRK SP2
JRK SENP6
SIPA1L3 KPNA1
LRCH4 SPSB1
LRCH4 DGKA
RAD51L3 DNAJA4
RAD51L3 TCTN3
RAD51L3 INHBC
RAD51L3 RBMX2
RAD51L3 RPL38
CABIN1 SSH1
CABIN1 CLN5
CABIN1 MXD4
CABIN1 ATG4B
CABIN1 SMARCD1
CABIN1 MAN2C1
CABIN1 MAP1A
SF3A2 C11orf24
SF3A2 PCBP4
SF3A2 S100A11
PPP1R15A HYAL2
MVK PEX16
MVK OGFOD1
MVK SLC24A6
MVK TNIP2
MVK XPO6
MVK OPA1
MVK ZFAND5
MVK XPC
MVK PCBP1
MVK CNR2
MVK TRIM13
MVK MYL12A
MVK RAB5B
HAUS5 SUMO2
ANGEL1 ZBED1
PGAP3 EHD2
PGAP3 MMRN2
PGAP3 TTC28
PGAP3 FXYD1
IFFO1 FAM65A
IFFO1 SEPT6
IFFO1 PCSK5
IFFO1 HEG1
IFFO1 ANGPTL2
IFFO1 FSTL1
IFFO1 C1S
IFFO1 PCDHGC3
IFFO1 EMILIN1
IFFO1 ZEB2
IFFO1 ABCA1
IFFO1 FOXO1
IKBKG N4BP1
IKBKG ADRBK1
IKBKG SOX15
IKBKG DNAJC4
IKBKG ST7
IKBKG RARG
IKBKG KDM5C
CD40 N4BP1
CD40 PIK3R5
CD40 CAMK1G
CD40 RAB2A
CD40 MSL3
CD40 CRLF3
CD40 FKBP1A
CAMK2B SLC12A6
CAMK2B SLC35C1
CAMK2B NKIRAS2
CAMK2B SOX15
CAMK2B STAT5B
CAMK2B ERP44
CAMK2B MBD2
CAMK2B KDM5C
CAMK2B CRTAP
CAMK2B PPP2R1A
CASP2 PTMA
CASP2 TMCC1
CASP2 TRA2B
WHSC2 PYROXD1
WHSC2 EXOSC7
WHSC2 ILF3
WHSC2 NAP1L1
WHSC2 LSM6
WHSC2 SMCR7L
WHSC2 SNRPC
WHSC2 PTGES3
TBC1D22A C16orf42
TBC1D22A HNRPDL
DMWD DVL2
DMWD RNPEPL1
DMWD GNAO1
DMWD RPS6KA4
DMWD MAN2C1
DMWD TMEM109
DMWD FKBP1A
AGPAT2 C20orf27
AGPAT2 C20orf24
AGPAT1 RHOT2
AGPAT1 CD40
AGPAT1 TBC1D22A
AGPAT1 RBM12B
AGPAT1 HYI
AGPAT1 C21orf7
AGPAT1 TBC1D10B
AGPAT1 CALR
AGPAT1 POTEK
AGPAT1 ELK1
AGPAT1 TRIO
AGPAT1 MAP1LC3B
AGPAT1 EML3
AGPAT1 ARFRP1
AGPAT1 MBD2
AGPAT1 AIP
AGPAT1 PEA15
CSTF1 TIMM23
CSTF1 YWHAQ
CSTF1 RAPGEF2
CSTF1 ACTL6A
CSTF1 PPP1R10
CSTF1 UBE2D2
PVR TRIM10
PVR VASP
FAM89B DMPK
FAM89B PIP5K1C
FAM89B CH25H
JAG2 TMEM222
JAG2 TOM1
DDX49 HNRNPC
MAP4 TUBB
RP3-377H14.5 ALS2CL
EHD2 ADAMTS1
ACTG1 LOC644096
SCLY C2orf43
DENR USP3
OGFOD1 CUGBP1
PGLYRP4 RBM12B
C14orf162 SNX27
PDSS1 MECOM
PRDM5 C14orf162
C8orf60 SLC12A6
CCRN4L ERG
CCRN4L TAS2R16
BICC1 TAS2R16
ADAMTSL4 CCRN4L
ADAMTSL4 BICC1
RIN3 ZNF665
RIN3 BICC1
DNAJA4 SNX27
SLC12A9 GABRQ
SLC12A9 CCRN4L
SLC12A9 BICC1
SLC12A9 SLC28A3
SAP130 UNC45A
SLC2A9 CCRN4L
SLC2A9 DNAJA4
TIAM2 RP3-377H14.5
SPAG4 FER1L4
RAB3IL1 NOD1
MYO19 TMEM176B
MYO19 MYH14
MRPS22 SCLY
OXSM FLJ20674
C8orf41 ADAMTS12
ZFP64 GTPBP1
C6orf134 TDRKH
LIMD1 TAS2R16
LIMD1 GABRQ
LIMD1 SLC2A9
LIMD1 POLR3B
DUSP22 SPSB1
EGFL7 ADAMTS1
STX18 C2orf43
NUP37 PDSS1
CISD1 SCLY
HEATR1 C1orf107
ASH1L ELSPBP1
RNASEH1 LOC644096
THYN1 SLC12A9
SLC35C1 PRLH
SLC35C1 GABRQ
SLC35C1 MYH14
MUS81 CUGBP1
REV1 KIAA1219
U2AF2 TBC1D10B
C12orf4 C2orf42
TRAPPC2L C19orf10
TMEM176A MYH14
PRDM4 USP3
C11orf57 ENTPD7
RNPEPL1 ADAMTS9
C11orf24 SSH1
NUP54 RINT1
MRPL44 ENTPD7
REXO2 WDR12
HMG20A MRPS18A
CUEDC2 LOC644096
CUEDC2 ACTG1
CUEDC2 OGFOD1
AGPAT5 TEX10
ZDHHC3 MRPS22
FAM53C FBXO38
MRPS2 SPATA5L1
ASNSD1 MED17
ASNSD1 NOC3L
CHCHD3 FTSJ2
SAE1 NOL8
TPCN1 TAOK3
TPCN1 PIK3R5
MLX C13orf23
C10orf119 HSPA8
PTCD3 UTP14A
EPS15 GLT8D1
MMADHC KIAA1219
MMADHC SLC30A5
MMADHC STX18
MMADHC NCKIPSD
MMADHC MRPL44
PMEPA1 CENPT
CPSF7 LSM14A
PIAS1 FBXO38
SLMO2 ZFP64
CDC42BPB FKBP11
CDC42BPB FAM65A
SYNCRIP RBM7
ILF3 GNL3
IDE TM9SF3
COL1A1 PDLIM2
RPL10 TMEM176A
RPL10 RNPEPL1
SLC37A4 SMAP1
TSSK2 CER1
MLH3 SLC12A9
IGH@ FKBP11
TNK1 GABRQ
UBB CCDC90B
CAMK1G C8orf60
CAMK1G PIK3R5
CAMK1G TPCN1
MUC3A C13orf23
RPL7P23 RPL26L1
NCR2 KCNMB4
RDH11 RBM12B
SOX15 C8orf60
SOX15 TMEM176B
SOX15 MYO19
SOX15 C6orf35
SOX15 TPCN1
SOX15 PRSS7
COL11A2 SSH1
COL11A2 RP5-1077B9.4
COL11A2 SCAMP2
RUNX1T1 C7orf25
IGKC EGFL7
ARHGAP1 TBC1D10B
ARHGAP1 PIK3R5
ARHGAP1 CAMK1G
IFT122 TAC3
MUC8 BICC1
MUC8 IFT122
LOC93432 VRK3
LAD1 TCP1
HTR3A SLC12A6
HTR3A IFT122
CCL2 LOC100130100
AKR1C1 ADAMTS1
AKR1C1 EGFL7
LOC728643 C11orf57
TPT1 SLC2A9
PTMA METTL5
PTMA DENR
PTMA PYROXD1
PTMA UBP1
PTMA SAE1
TCF7L2 MTPAP
IGHM IGKV1OR15-118
IGHM LOC100132941
FLJ00049 NKIRAS2
ALPPL2 CCRN4L
RPS4X C10orf119
CLTA SLC12A9
TMEM115 C12orf10
PUM2 LSM14A
PUM2 MPHOSPH9
PUM2 SCLY
PUM2 SLC28A3
PUM2 DNAJA4
PUM2 POLR3B
PUM2 LIMD1
PUM2 TIMM9
PUM2 IFT122
IGKC IGHM
MFN2 LOC644617
MYL4 SNX27
MYL4 CCRN4L
MYL4 SLC12A9
MYL4 TNK1
MYL4 TPT1
PRINS DNAJA4
PRINS SLC2A9
DAXX MED15
DAXX TBC1D10B
UBXN8 C8orf60
MINK1 COL11A2
PICALM CENPT
PICALM SYDE1
AP2A2 DNAJA4
AP2A2 MYL4
LOC730227 MYO19
DDX27 SS18
TBC1D2B PICALM
AGPAT1 COL11A2
STXBP5L PUM2
TCF20 OR2S2
TCF20 CCRN4L
TCF20 SLC2A9
SNX13 ERG
LOC339290 MUS81
LOC339290 PMS2L3
LOC100130100 IGLV3-19
RNASEH2B KCNMB4
RNASEH2B NCR2
SETD2 AIPL1
SETD2 DCP1A
SETD2 HMG20A
SETD2 TPT1
SETD2 PUM2
SNHG3 TAC3
SNHG3 RUNX1T1
SNHG3 IFT122
FEZ2 C7orf25
ATP6V1D ACTG1
ATP6V1D SNX27
ATP6V1D C14orf162
SHC1 NXPH3
KCTD20 SLC2A9
KCTD20 PRINS
BTF3 PIGG
BTF3 C11orf57
BTF3 MMADHC
PA2G4 MRS2
XPO6 CLTA
ANXA11 VRK3
IGKV4-1 IGHM
MPRIP NOD1
MPRIP MINK1
FAM20B IGLL3
ZNF423 PDGFD
HNRNPC UBP1
ADD1 TBC1D9B
EXPH5 STAMBPL1
ADD1 TBC1D10B
ADD1 ABCC10
ROD1 TFCP2L1
ROD1 SFXN1
CYP11B2 IGHG1
GANAB PIH1D1
KLRB1 IGH@
RHOQ ZYX
NOP2 WDR12
NOP2 NAT10
MATR3 SNX27
MATR3 UBB
TPT1 ZNF576
PSMB1 TFB1M
PSMB1 SAE1
MAN1C1 RAB3IL1
PRKCSH TBC1D10B
RPL22 SERBP1
RPS20 TPT1
SPON1 EHD2
CIZ1 STRN4
DNAJC4 ZNF665
DNAJC4 TPCN1
DNAJC4 ADD1
DNAJC4 ATP6V0E1
IGFBP7 PCDHGC3
BGN CRISPLD2
BGN DNM1
PYROXD1 CCDC59
THY1 CDC42BPB
THY1 DNM1
FAM119B DIMT1L
DNAJC24 C8orf60
DNAJC24 COL11A2
GTPBP3 LSM14A
GTPBP3 DNAJA4
GTPBP3 POLR3B
GTPBP3 YTHDF2
MET LIMD1
CFH CRISPLD2
CFH VGLL3
NGDN OGFOD1
NGDN TIAM2
NGDN TPT1
ADAM12 BGN
RBMX MTPAP
RBMX PTCD3
ATP5A1 WDR55
COX5B POMP
MYO1F GIMAP5
MYO1F LST1
YWHAQ DENR
YWHAQ ASNSD1
YWHAQ WBP11
MARS CCDC59
PCSK5 PDLIM2
PCSK5 CD248
PCSK5 FAM65A
PCSK5 COL1A1
EXOSC7 HNRNPD
EXOSC7 RPAP1
EXOSC7 NUP160
DNA2 RRP15
MT1F MT1E
RPL14 RPL29
EEF1A1 LSM8
EEF1A1 HMG20A
EEF1A1 EIF3L
EEF1A1 HNRNPC
ERG PCSK5
ARPC2 SLC12A9
ARPC2 SAP30L
ARPC2 SLC35C1
ARPC2 AGFG1
ARPC2 TPT1
RPL37A NOP2
ICOSLG SAP130
RAB1A SLC30A5
MXRA8 CRISPLD2
MXRA8 THY1
RHEB MAK10
RHEB TPT1
MFSD9 OXSM
MFSD9 RBMX
DDX11 LOC644096
POM121 SIRT5
POM121 GTF3C3
POM121 KCMF1
POM121 HNRNPC
HNRNPA1L1 LSM8
HNRNPA1L1 POM121
USP12 ESD
COL6A2 PDLIM2
COL6A2 MXRA8
ODZ4 PCSK5
CCNA2 RACGAP1
ACTG1 LOC728643
ACTG1 EXPH5
TAF6L RPL7P23
RQCD1 OGFOD1
RQCD1 RNASEH1
RQCD1 CPSF7
RQCD1 ATP6V1D
RQCD1 XPO6
RQCD1 NGDN
LTBP4 IGHG1
TSTD2 HPS4
SFRS2B SLC12A9
SEPT7 GLT25D1
SEPT7 TPCN1
HOXA10 HKDC1
OLFML2B PDLIM2
OLFML2B MXRA8
MFAP3 NDFIP1
C16orf42 C7orf25
C16orf42 GLT25D1
ACTR3 SNX27
ACTR3 SLC2A9
ACTR3 UBB
ACTR3 PUM2
ACTR3 ENTPD7
ACTR3 REV1
TAF4 SLMO2
RPL5 RPS4X
DPT EHD2
PIK3C2A FBXO38
PIK3C2A PPM1B
HEG1 BGN
HEG1 MYO1F
HEG1 ODZ4
ZFC3H1 TNPO2
PRKAR2A PPA1
ZC3HAV1 C7orf25
SET PTGES2
SET SYNCRIP
ARHGEF18 GLT25D1
PRKCDBP VGLL3
PRKCDBP BGN
ACTG1 SUMO2
ACTG1 RQCD1
ACTG1 ACTR3
DENND3 IGH@
RPIA HKDC1
RPIA RBMX
RPIA MFSD9
RPIA SLC35D2
EML3 SSH1
NAP1L1 RBMX
GPR116 ZNF423
CAMTA2 ST6GALNAC4
RPS6KA2 VGLL3
RPS6KA2 EGFL7
RPS6KA2 HEG1
CSTF2T RP3-377H14.5
CSTF2T TPT1
SUPV3L1 PTBP1
SUPV3L1 RBMX
SEC23A DNAJC24
KLHL18 SNX27
KLHL18 AIPL1
MED20 C4orf43
MAPKAPK5 NUP37
COL14A1 EHD2
COL14A1 MT1M
COL14A1 PCDHGC3
COL14A1 PCSK5
SUB1 DDRGK1
RRP1B GTPBP3
RRP1B RHEB
DNMBP PLEK2
FAM175B BTF3
FAM175B EEF1A1
FAM175B MATR3
GAPVD1 BTF3
CIT ZNF576
CIT POLDIP2
TBC1D2B NOD1
TBC1D2B RNPEPL1
TBC1D2B MPRIP
RPL13A TPT1
PACS2 CBARA1
TOMM20 WDR12
PLEKHM1 TBC1D2B
LIMS1 ALPPL2
NF1 SOX15
METAP1 MAPKAPK5
ELN PRKCDBP
SPARC VGLL3
FKBP15 CBARA1
KIAA0776 ACTR3
STX7 SLC35C1
STX7 UBE2J1
STX7 ACTR3
CHD9 MPRIP
DTX4 SEMA4G
PTPN11 GTPBP1
UQCRC2 CHCHD3
AQR ADCK2
ERAP1 COL11A2
DLAT UTP14A
SPRY1 SOX17
SPRY1 FAT4
SPRY1 HLX
STAT5B SNHG3
RPL17 RPL12
LSM12 HNRNPA1L1
CARM1 SLC12A9
CARM1 SLC35C1
CARM1 DAZAP1
CARM1 NGDN
PICALM RECQL
PICALM RPS17P5
KIAA0892 C11orf68
ADO LOC644096
ADO C12orf41
ADO MUS81
ADO TPT1
TENC1 ADAMTS1
TENC1 IGKC
DNAJC8 FBXO42
COL5A1 VGLL3
COL5A1 PDLIM2
COL5A1 MXRA8
COL5A1 HEG1
MICAL2 HMGB1L10
YTHDC1 BTF3
YTHDC1 ZFC3H1
HNRPDL CNTD2
HNRPDL KIAA1033
CENPB NFYB
CENPB RPS2
CENPB PICALM
YWHAQ ZNF629
PDCD11 ZNF576
PDCD11 ZDHHC6
PDCD11 LOC728643
PDCD11 ACTR3
ZCCHC24 TNS1
ZCCHC24 VGLL3
ZCCHC24 ZNF423
RPS3A NCKIPSD
RPS3A HMG20A
RPS3A RPL3P7
RPS3A RPS20
RPS3A RPL13
ATP6V0A1 HYI
ATP6V0A1 RAB3IL1
ATP6V0A1 CALR
EP400 MLH3
PPPDE1 UCHL5
ZNF384 POLR3B
ZNF384 PUM2
SULF1 TMEM90B
SULF1 THY1
TUBB CUGBP1
TUBB HNRNPD
TUBB NCKIPSD
TUBB MUS81
TUBB ZDHHC6
TUBB NOL8
TUBB CPSF7
TUBB SETD2
TUBB BTF3
TUBB TPT1
TUBB RPS14
TUBB DDX11
TUBB RQCD1
TUBB ADO
KIAA0746 HOXA10
WAPAL RBM41
DST STAT5B
GCOM1 WAPAL
OPA1 IFT52
OPA1 IFT122
OPA1 ALPPL2
OPA1 MYL4
OPA1 XPO6
OPA1 ARPC2
OPA1 TSTD2
OPA1 STAT5B
OPA1 CARM1
PTGDS LOC100132941
NUDT4P1 TMEM168
POM121 SLC12A9
POM121 LIMD1
POM121 PUM2
POM121 GTPBP3
RBM12 MAK10
RBM12 GTPBP1
RBM12 MTPAP
RBM12 POM121
RBM12 HNRNPA1L1
RBM12 SUPV3L1
AP2A2 C7orf25
AP2A2 CTNNA1
AP2A2 STAT5B
ARID1A KLHDC3
PLEKHM2 SPSB1
MRPS27 FASTKD2
MRPS27 MAPKAPK5
GCN1L1 POM121
LARP1 MMADHC
LARP1 TM9SF3
LARP1 IDE
LARP1 PTBP1
NIPA2 PRDM4
NIPA2 LSM12
NIPA2 CYFIP1
TCTN3 DNAJA4
TCTN3 MMADHC
TCTN3 EEF1A1
TCTN3 FAM175B
TCTN3 CIT
TCTN3 TSTD2
SLC39A14 VRK3
SLC39A14 MICAL2
TEX261 TBC1D10B
TEX261 TMEM214
BAT2 TAF6L
MLL TMC7
MLL MYL4
MLL ATP6V1D
MLL YIPF5
MLL ADAM19
MLL SLC12A9
MLL SLC35C1
CSNK2A1 SNX5
SPTBN1 ZNF576
SPTBN1 TPT1
SPTBN1 PDCD11
MAZ FAM48A
MAZ U2AF2
MAZ PRKCSH
MAZ TEX261
SR140 ZNF576
SR140 YWHAQ
TBC1D9B CBARA1
GLG1 PACS2
TGOLN2 RRN3
TGOLN2 UBR2
TGOLN2 CAST
RPL7 PABPC1
VDAC1 PRDM4
VDAC1 MRPL42
VDAC1 MINA
RSL1D1 MAPKAPK5
PTBP1 PTGES2
PTBP1 GNL3
UBXN4 MMADHC
C1orf144 SOX15
ACTG1 MATR3
ACTG1 ADO
ACTG1 RPS3A
COL4A1 DIMT1L
RBPJ ARPC2
RBPJ SEPT7
LRPPRC PDSS1
COL4A2 DCHS1
ARPC5 RPL7P23
RAB7A SLC12A9
EIF1 RP3-377H14.5
EIF1 DPP8
EIF1 PIAS1
EIF1 RUNX1T1
EIF1 ARPC2
NOLC1 SPATA5L1
NOLC1 ZNF576
NOLC1 TPT1
NOLC1 POM121
NOLC1 CIT
NOLC1 PTPN11
NOLC1 RPS3A
NOLC1 TUBB
NOLC1 LARP1
NOLC1 TCTN3
NOLC1 RPL7
ITGB1 MED15
ITGB1 CDC37L1
ITGB1 MORF4L1
ITGB1 ZFAND5
ITGB1 RUNX1T1
ITGB1 FEZ2
ITGB1 ADD1
ITGB1 STX7
TPT1 EXPH5
TPT1 RPL13
HSPA5 DENR
HSPA5 PTGES2
HSPA5 PTMA
HNRNPA3P1 PTMA
HNRNPA3P1 PSMB1
HNRNPA3 DENR
HNRNPA3 SUB1
MYH9 CRTC3
MYH9 SCAMP2
PAPPA2 IFT122
DCN ZFPM2
IGLJ3 LOC100132941
IGLJ3 IGLL3
PCDHGA1 ATP6V1D
PCDHGA1 CSTF2T
PCDHGA1 MLL
GGA3 C7orf25
GGA3 C8orf60
GGA3 SLC12A9
GGA3 AGFG1
GGA3 NTRK3
GGA3 MUC8
GGA3 FLJ00049
PCDHGB5 MLL
AP2A2 GLG1
ZKSCAN3 CPSF7
UBE2D1 ADPGK
UBE2D1 ARPC2
SCP2 GNG12
BID LOC728643
BID SPTBN1
BBC3 SSH1
MAK16 TCTN3
RNF114 PRKAR2A
RNF114 STAU1
PTGDS CCL2
PTGDS PCDHGC3
AKR1C2 ODZ4
AKR1C2 PTGDS
IGH@ ELN
LOC440871 LOC100132941
IGHV7-81 IGLL3
IGHG1 CCL2
IGHG1 ODZ4
MAPK14 UXS1
MAPK14 MMADHC
MAPK14 POM121
EGFR C2orf43
EGFR SCLY
EGFR UXS1
STAU1 SLMO2
RPS17 UBA52
NACAP1 TNPO1
NACAP1 ITGB1
IFNA17 RIN3
IFNA17 C6orf35
NSMCE4A SARS2
NSMCE4A TRAPPC2L
NSMCE4A ABCC10
ILF3 RBM7
ILF3 ACP1
ILF3 MARS
MTAP SNX27
MTAP LIMD1
MED12 ASXL1
CYP2A6 CTNNA1
CYP2A6 SNHG3
CYP2A6 ADD1
CYP2A6 STAT5B
PTBP1 DENR
PTBP1 GCC1
PTCRA ZNF816A
SF3B1 LSM14A
SF3B1 GLS
SF3B1 C11orf61
SF3B1 CCDC15
SF3B1 LOC339290
SF3B1 TPT1
SF3B1 SUMO2
SF3B1 PMS1
SF3B1 EEF1A1
SF3B1 RHEB
SF3B1 FAM175B
SF3B1 STX6
SF3B1 TNPO3
SF3B1 TCTN3
PDE10A GRM7
PPP2R5D ASXL1
TUBA1B TUBB
PCDHGC3 MXRA8
TUBA1B ACTR3
AP2S1 PMEPA1
CLIP2 MUC3A
PML SLC12A8
PML PLCL2
YWHAE UBB
IBTK UBB
LARP1 PIH1D1
POTEK ADD1
SLC1A7 BICC1
SLC1A7 SLC12A9
SLC1A7 STAT5B
SLC1A7 CYP2A6
EFNB3 EIF4B
CTNNA1 SKIV2L2
NRP2 NXPH3
ACVRL1 NOD1
RAD17 SFRS12
SIGLEC6 LOC646808
SIGLEC6 OGFOD1
SIGLEC6 MUS81
SIGLEC6 TPT1
SIGLEC6 ATP6V1D
SIGLEC6 ZKSCAN3
SIP1 ALS2CL
SIP1 SLC2A9
SIP1 TIAM2
SIP1 XPO6
SIP1 NGDN
CASP9 C7orf25
CASP9 ADD1
CASP9 TSTD2
CASP9 TCTN3
CYR61 EHD2
CYR61 CPZ
PSMA1 PSMB1
SLC4A4 CCRN4L
SLC4A4 TAC3
SLC4A4 LIMD1
SLC4A4 PRINS
SLC4A4 STAT5B
SLC4A4 CYP2A6
SLC25A16 DCP1A
SLC25A16 CUEDC2
EPHB2 SUCLG2
ARID1A C16orf58
ARID1A FKBP1A
RPL13A RPL5
LTBP4 ST6GALNAC4
TRIM10 AIPL1
TRIM10 MAPKAP1
TRIM10 KLHL18
CASR PICALM
POLR3C NOL8
POLR3C PDCD11
CHEK2 MTPAP
PLCB2 CCRN4L
SSNA1 OAZ1
ELK1 TBC1D10B
ELK1 TCP10L
ELK1 PIK3R5
ELK1 SCAPER
ELK1 ADD1
ZFAND5 FAM53C
ZFAND5 PUM2
ZFAND5 ARPC2
ZFAND5 OPA1
PCDH7 GPR124
GPR35 DENND1A
ADSL TXNL4B
ADSL TSEN34
ADSL EIF1
HSP90AA1 WAPAL
PAFAH1B2 ABCC10
PAFAH1B2 AP2A2
PAFAH1B2 GGA3
DCTD STX18
SPAG1 CAPN10
INVS MLH3
SERBP1 UXS1
UPK1B ALDOB
UPK1B EXPH5
PDE6G C1QTNF1
PDE6G ZYX
PDE6G CLN5
PDE6G KIAA1539
TAF5 STK38L
CTSZ RAB11B
GART TCF7L2
CDC37 TMCC1
CDC37 TUBB
VEGFC THY1
VEGFC HEG1
VEGFC TTC28
PUF60 C8orf30A
FUT4 PDSS1
ADRA2A HEG1
METAP2 DENR
METAP2 DNAH3
METAP2 MMADHC
METAP2 BTF3
METAP2 HNRNPA1L1
METAP2 TUBB
IL33 TFB1M
ZNF330 HNRNPH3
DCLRE1A SNX5
DCLRE1A MRPS27
DCLRE1A VDAC1
ADAM19 KLF6
UTP20 PTBP1
HMMR POLQ
MOXD1 VGLL3
MOXD1 IGHG1
MOXD1 RPS6KA2
ERAP1 UIMC1
ERAP1 OPA1
AKR1C2 VGLL3
AKR1C2 GPX3
PTS LOC644096
PTS ZFAND5
PTS ADSL
PRKCB GLYR1
CBLB GTDC1
SMAGP SUCLG1
ITGA7 ADAMTS1
KIAA0947 ASXL1
PML ITGB1
PNMA2 CFH
MXRA5 VCAN
PSG9 DNAJA4
PSG9 RNASEH2B
PSG9 THYN1
PSG9 RPL36A
PSG9 SETD2
PSG9 TRRAP
PSG9 PPPDE2
PSG9 MTAP
IGF1 PTGDS
EHD4 TXNDC5
EHD4 ROCK1
PLAA C9orf82
SMARCD1 PML
HSDL2 UTP14A
HSDL2 MRPS27
CDR2 LOC644096
CDR2 COPZ1
CDR2 TPT1
RARRES2 PDLIM2
RARRES2 COL1A1
RARRES2 BGN
RARRES2 MXRA8
RARRES2 ODZ4
RARRES2 SPARC
RARRES2 MOXD1
EMD OPA1
PTN SOX17
PTN GUCY1B3
SPON1 RPS6KA2
SPON1 MOXD1
SPON1 LOC100130100
SPON1 IGKC
SPON1 PRKCDBP
SPON1 AKR1C2
SPON1 IGHG1
SPON1 RARRES2
EIF2B4 OGFOD1
B4GALT2 TMEM39B
TRAPPC10 TMEM131
FAM190B CCDC59
XPC UIMC1
XPC BICC1
XPC ADAMTSL4
XPC TCTN3
XPC PAPPA2
XPC SLC1A7
XPC ERAP1
EFEMP2 ZNF423
EFEMP2 COL6A1
EFEMP2 ANGPTL2
TFCP2 REV1
DCN VCAN
DCN COL6A2
PSMD9 FAM53C
PSMD9 SIGLEC6
HNRNPD NOL7
HNRNPD HNRNPA3P1
HNRNPD UTP20
HIGD2A EIF3K
POLR2H HNRNPD
ITSN1 PLSCR4
SMC3 GTPBP1
SMC3 EEF1A1
SMC3 POM121
HARS2 LARP1
GHITM TM9SF3
MINK1 C1QTNF1
NFKB1 SLC12A9
NFKB1 REV1
NFKB1 YTHDF2
NFKB1 ACTR3
NFKB1 PSG9
SAPS1 TBC1D2B
SAPS1 AP2S1
DIAPH1 VDAC2
ATP2A2 METTL5
ATP2A2 DENR
ATP2A2 PTBP1
ATP2A2 PTPN11
ATP2A2 NIPA2
C10orf10 VGLL3
C10orf10 MT1M
C10orf10 CCL2
C10orf10 AKR1C1
C10orf10 TENC1
C10orf10 IGF1
C10orf10 SPON1
COL6A2 VGLL3
COL6A2 ELN
COL6A2 TENC1
COL6A2 COL5A1
COL6A2 RARRES2
COL6A2 C10orf10
SC4MOL NUDT21
SC4MOL MAPKAPK5
UBE2G1 COPS4
RPS6 RPS7
RPS6 IL33
SNAP23 KIAA0776
SART3 DENR
SART3 NOL7
SART3 METAP2
MYD88 NHEJ1
SH3GLB1 FAM69A
MCAM COL4A2
COL18A1 GPR116
COL18A1 EFEMP2
COL18A1 COL6A2
GLRX3 SAE1
GLRX3 TUBB
GLRX3 BID
PCDHGC3 ZCCHC24
TXN2 C7orf25
TXN2 YIPF5
TXN2 HPS4
TXN2 DAXX
TXN2 TSTD2
TXN2 EIF1
TXN2 PAPPA2
TXN2 NSMCE4A
HNRPDL ZFAND5
SF3B4 MED14
MDH2 MFSD9
COPS7A RTN4
COPS7A C1orf144
TRIO ATP6V0A1
TRIO PML
ESD CDC14B
ESD OPA1
CALCOCO1 ATP6V0A1
ANAPC13 YWHAQ
ANAPC13 NDUFS4
SEPT8 AGFG1
SEPT8 TXN2
HNRNPH3 PUM2
EIF3J SPATA5L1
EIF3J NPM1
UROD ELK3
CIAPIN1 SAE1
ERP44 PRLH
ERP44 FBXO38
ERP44 SLC12A9
ERP44 SLC35C1
ERP44 XPO6
ERP44 ADD1
ERP44 ARPC2
ERP44 SLC1A7
ERP44 SIGLEC6
ERP44 PSMD9
ILF3 TRAPPC2
CYFIP1 C11orf57
CYFIP1 MMADHC
CYFIP1 PTPN11
CYFIP1 METAP2
DDX18 CECR5
DDX18 RBM7
DDX18 PTGES2
DDX18 NAT10
DDX18 CRKL
HLA-DRA HLA-DMA
PAK2 WDR61
PAK2 KIAA0776
ATN1 PLSCR3
ESYT1 ZC3HAV1
RPLP0 RPS2
STK24 TPT1
STK24 CLTA
STK24 XPO6
STK24 EIF4E2
STK24 CARM1
STK24 EIF3K
THY1 SPON1
GORASP2 EIF1
GORASP2 SIP1
ATXN10 FAM53C
ATXN10 PUM2
ATXN10 SIGLEC6
ATXN10 ZFAND5
SUPT6H FAM48A
POLE3 MTPAP
POLE3 RBMX
RPL23A EEF1A1
RPL23A SF3B1
CHD3 PPP1R13B
PTRF COL1A1
PTRF THY1
PTRF RPS6KA2
PTRF COL6A2
MRPL3 METTL5
MRPL3 SIRT5
MRPL3 MTPAP
MRPL3 MMADHC
MRPL3 PTBP1
MRPL3 RHEB
MRPL3 LSM12
MRPL3 PSMD14
MRPL3 SPTBN1
MRPL3 NOLC1
MRPL3 RNF114
MRPL3 TUBA1B
MRPL3 ATP2A2
MRPL3 ADH5
MAP1LC3B TRAPPC2L
MAP1LC3B DGUOK
KLHDC3 DAXX
FSTL1 COL5A2
FSTL1 COL5A1
FSTL1 EFEMP2
SNX3 OPA1
TCP1 HEATR2
TCP1 RBM7
TCP1 PTGES2
TCP1 SYNCRIP
TCP1 PTBP1
TCP1 DDX18
XPO1 CUGBP1
XPO1 BTF3
XPO1 HNRNPC
XPO1 PAIP1
ANKHD1 CAST
HNRNPR ENTPD7
HNRNPR REV1
HNRNPR GTPBP3
HNRNPR RHEB
HNRNPR TCTN3
TSC22D3 TENC1
TSC22D3 PCDHGC3
ATIC UTP14A
ATIC RBMX
ATIC SUPV3L1
ATIC POLE3
ATIC MRPL3
NAP1L1 G3BP2
NAP1L1 PRDM10
NAP1L1 RPL7
C1S CRISPLD2
SUMO4 SF3B1
RAB1A CNOT7
RAB1A PMS2L3
RAB1A ZFC3H1
RAB1A TUBB
ANAPC5 C2orf42
ANAPC5 ZNF384
ANAPC5 CAMKK2
RBM39 MMADHC
DDX17 MATR3
HNRNPUL1 DENR
HNRNPUL1 PTBP1
HNRNPUL1 YWHAQ
TKT PDSS1
RPL39 TPT1
RPL39 RPL7
PDLIM1 CORO1C
PDLIM1 RPL29P6
PDLIM1 EIF3K
HSPA8 UTP14A
HSPA8 ATIC
ARPC2 CALR
ARPC2 MAP1LC3B
PA2G4 CCDC51
PA2G4 SAE1
SFRS3 MRPS18A
SFRS3 MMADHC
SFRS3 LOC728643
SFRS3 TUBA1B
CS YTHDF1
CS PTGES2
CS MAPKAPK5
CS METAP1
CS DCLRE1A
CS ACAT2
CS ATIC
CLIC1 C20orf24
CD164 C11orf57
PPP2CA CSNK1A1
XRCC5 HNRNPC
XRCC5 ACTR3
RAC1 FTSJ2
NACA HNRNPD
NACA NOL8
NACA GLRX3
HADHA METAP2
PCBP1 PUM2
PCBP1 GTPBP3
PCBP1 OPA1
PCBP1 RAB7A
PCBP1 HNRPDL
SPTAN1 PMEPA1
PTMAP7 PTMA
OR10H3 TAC3
OR10H3 MUC8
OR10H3 CYP2A6
PPARG C13orf18
DRD5 CTNNA1
CLDN6 AP2A2
CLDN6 GGA3
CLDN6 CYP2A6
CLDN6 SLC1A7
ABCC9 MAK16
SUPT6H ATP6V0A1
CTNND1 OPA1
CTNND1 ZFAND5
CD164 SNAP23
CD164 ANKHD1
TBPL1 HMG20A
TBPL1 SETD2
TBPL1 PSG9
SF1 ZFAND5
BMP10 VRK3
BMP10 PICALM
EI24 FTSJ2
EI24 DLAT
EI24 HSDL2
DAZ2 SNX27
DAZ2 SLC2A9
DAZ2 UBB
DAZ2 MATR3
TGDS CLTA
GABRR2 RBM12B
PSG4 EXPH5
DDX21 CCDC51
DDX21 CYFIP1
DDX21 PTBP1
DDX21 UTP20
DDX11 CDC42
GAST DNAJC4
PTGIS EGFL7
PTGIS MT1M
PSG6 C6orf35
HERC4 DAG1
CEACAM3 TCP10L
CEACAM3 IFT122
CEACAM3 DNAJC4
CEACAM3 AP2A2
CEACAM3 SLC1A7
CASP2 UBXN4
CASP2 CDC5L
CASP2 CANX
GRM6 ZNF816A
ADD1 NDFIP1
ADD1 CLIP1
ACRV1 GGA3
ACRV1 OR10H3
ACRV1 FSCN3
DPT ODZ4
ACRV1 TAS2R16
ACRV1 GABRQ
ACRV1 RUNX1T1
ACRV1 LARP7
ACRV1 PCDHGA1
ACRV1 CEACAM3
GATA2 RAB3IL1
RBM39 EEF1A1
RBM39 RHEB
RBM39 KLHL9
RBM39 PTPN11
RBM39 TCTN3
RBM39 XPO1
MAEA METTL5
MAEA PTPN11
MAEA RBM12
MAEA NIPA2
MAEA SR140
MAEA ISCA1
MAEA SART3
CHRNB3 ACRV1
AVP WNT7A
GORASP2 AGFG1
GORASP2 ARPC2
GORASP2 ACTR3
GORASP2 KIAA0776
GORASP2 OPA1
GORASP2 ERAP1
GORASP2 HNRPDL
GORASP2 ATXN10
GORASP2 SF1
HUWE1 TPT1
PSG9 PIH1D1
PSG9 CPSF7
TBX10 CCRN4L
INHBC PGPEP1
INHBC CPSF7
INHBC RPL13
INHBC PAPPA2
INHBC TRIM10
TBX6 TAC3
TBX6 SCAPER
TBX6 ELK1
TBX6 OR10H3
TBX6 CEACAM3
ADAM21 CCRN4L
ADAM21 ERP44
TFCP2 RBMX
BCS1L SLC12A9
BCS1L POLR3B
BCS1L PUM2
BCS1L AP2A2
BCS1L NFKB1
TMPRSS11D C6orf35
BMP1 VKORC1
TBXA2R IFNA17
NFKB2 C8orf60
NFKB2 PML
ST7 RBM12B
ST7 TBC1D10B
ST7 CNTD2
ST7 SARS2
ST7 UBXN8
ST7 RNASEH2B
ST7 C16orf42
ST7 ATP6V0A1
ST7 GGA3
ST7 POTEK
ST7 RAB2A
ATP5G3 GLRX3
TCP10 CEACAM3
GAL YWHAQ
ALG3 ASXL1
ERCC6 SCLY
ERCC6 SNX27
ERCC6 SLC2A9
ERCC6 POLR2C
ERCC6 MTAP
PZP RBM12B
PZP RDH11
PZP NTRK3
CALM2 FBXL12
CALM2 DPF3
CALM2 OPA1
CALM2 SNX3
ROD1 MFSD9
ISLR VGLL3
ISLR EGFL7
ISLR DNM1
ISLR PCSK5
ISLR COL6A1
ISLR MOXD1
JAK3 CCRN4L
JAK3 ADAMTSL4
JAK3 SLC28A3
JAK3 SLC12A9
JAK3 PRINS
JAK3 SNX13
CDH11 DSE
LETMD1 NHEJ1
LETMD1 RPL36A
LETMD1 MLH3
H2AFY LSM8
H2AFY HARS2
H2AFY ATP2A2
MMP23B ADAM12
MMP23B PCSK5
MMP23B ODZ4
MMP23B PTGDS
MMP23B AKR1C2
MMP23B COL6A2
MED6 EP400
NFRKB LOC644096
NFRKB OGFOD1
NFRKB SNX27
NFRKB SLC2A9
NFRKB CPSF7
NFRKB PRINS
NFRKB LOC339290
NFRKB XPO6
NFRKB ADO
NFRKB ASXL1
NFRKB PSG9
KLF12 SLC2A9
KLF12 PSMD9
CH25H C1QTNF1
CH25H ARHGDIA
CFHR2 FKBP11
CFHR2 SYDE1
CFHR2 CTSZ
CGGBP1 DNAJA4
CGGBP1 C7orf44
HYAL2 MED15
MAP3K7 EXOSC7
FGF4 HAND1
FGF4 CCKBR
UPK3A PTPRO
LPAR2 TBC1D10B
LPAR2 MAZ
SYNGR4 CCRN4L
SYNGR4 HTR3A
SYNGR4 ARPC2
SYNGR4 SLC4A4
SYNGR4 ERP44
TEK ELTD1
KDM5D LOC100130100
KDM5D IGKC
KDM5D IGHG1
GPR176 ATP6V0A1
GPR176 PML
GPR176 ST7
AQP2 C17orf85
AQP2 MPRIP
AQP2 RAB2A
AQP2 PSG6
AQP2 PZP
EIF4H SDHALP1
EIF4H MLH3
RPGRIP1 GGA3
RPGRIP1 ST7
AP3D1 CASP9
CNR2 SNX27
CNR2 CCRN4L
CNR2 SLC12A9
CNR2 DPF3
CNR2 MYL4
CNR2 XPO6
CNR2 AP2A2
CNR2 PCDHGA1
CNR2 SLC1A7
CNR2 SIP1
CNR2 XPC
CNR2 TXN2
CNR2 SEPT8
CNR2 ACRV1
CNR2 GORASP2
CNR2 BRS3
CNR2 NFRKB
LY96 MYO1F
EFEMP2 EGFL7
EFEMP2 VCAN
EFEMP2 WHAMML2
EFEMP2 CFH
EFEMP2 COL14A1
EFEMP2 AKR1C2
EFEMP2 TSC22D3
EFEMP2 C1S
PTP4A3 RAB3IL1
SIGLEC6 CPSF7
SIGLEC6 EXPH5
SIGLEC6 ACTG1
SIGLEC6 SF3B1
SIGLEC6 FKSG49
LDB2 COL14A1
LDB2 DPT
MT1H MT1P2
EPYC IGKV4-1
EPYC PTGDS
EPYC AKR1C2
EPYC ISLR
SOCS3 CD248
CCR7 IL16
CALCRL ELTD1
OPHN1 SNX27
OPHN1 B2M
OPHN1 PUM2
OPHN1 HNRNPR
LECT1 C6orf134
TAL1 NXPH3
ADCYAP1 NXPH3
ADCYAP1 RAB3IL1
ADCYAP1 PLCL2
ADCYAP1 TBC1D2B
ADCYAP1 MXD4
ADCYAP1 SMARCD1
ADCYAP1 KIAA1539
ADCYAP1 TAL1
CCDC9 ZNF629
CCDC9 SLC25A16
CPN1 PCM1
YAF2 RAB1A
CPA2 SLC2A9
CPA2 THYN1
CPA2 SLC35C1
CPA2 MLH3
CPA2 RUNX1T1
CPA2 PUM2
CPA2 MYL4
CPA2 ARPC2
CPA2 STAT5B
CPA2 SIP1
CPA2 SLC1A7
CPA2 ERP44
SELE IGKC
SELE CCL2
SELE TENC1
SELE PTGIS
CLC ST6GALNAC4
CLC NOD1
CLC RNF216
CLC MPRIP
MEOX2 EHD2
MEOX2 EGFL7
MEOX2 ELN
MEOX2 AKR1C2
MEOX2 PTGIS
PTGIR EGFL7
CRKL PGPEP1
CRKL C20orf4
CRKL LOC730092
CRKL TPT1
PPP6C STX18
CNBP EXOC1
CNBP CCDC90B
CNBP PARL
CNBP TPT1
CNBP BTF3
CNBP ACTR3
CNBP SUB1
CNBP ACTG1
CNBP PTS
CNBP RAB1A
CNBP SF1
CD27 PRKCB
MCC HYAL2
ECM2 SPARC
ECM2 DCN
HFE ADD1
HFE STAT5B
EPHA3 PLVAP
USP5 SNX27
USP5 SLC12A9
USP5 MUS81
USP5 ASXL1
USP5 PSG9
OMD TMEM90B
KRT1 SERPINB3
NOLC1 METAP1
PRKD1 CDC42BPB
PRKD1 SGCD
PRKD1 COL5A1
PRKD1 CFHR2
SLC7A4 COMMD4
RAMP2 ODZ4
RAMP2 MAPK8IP3
RAMP2 SPON1
RAMP2 ATN1
RAMP2 ISLR
DUS4L ATIC
FLAD1 UFC1
CEP110 ERG
CEP110 TAS2R16
SH3GL3 ZNF35
HOXB5 G3BP2
HOXB5 TMEM168
HOXB5 TMEM97
VGF PUM2
GGT5 EGFL7
GGT5 IGL@
GGT5 LOC652493
GGT5 TENC1
GGT5 PTGDS
GGT5 SPON1
GGT5 CDA
HRH1 CORO1C
HRH1 KLHL18
ROR2 SGCD
ROR2 EFEMP2
BMP1 ARHGDIA
TYK2 MYO9B
VIL1 DNMBP
VIL1 TSPAN6
BTK CCR2
CD3E LOC390998
CD3E MPRIP
CD3E PDE6G
MAP3K12 VEGFC
MAP3K12 VAT1
CCL14 TEK
ACHE MAPK8IP3
HOXB6 ATP6V1D
HOXB6 EXPH5
SRP19 DIMT1L
MN1 ADAMTS1
MN1 CDC42BPB
MN1 LOC100130100
MN1 THY1
MN1 IGH@
MN1 COL6A2
MN1 MMP23B
MN1 GGT5
HNF1B HOXA10
HNF1B KIAA0746
FBXO46 SH2D3A
FBXO46 ILF3
HNRNPA2B1 USP3
HNRNPA2B1 MRPL16
HNRNPA2B1 SYNCRIP
HNRNPA2B1 WHSC1
HNRNPA2B1 DDX18
HNRNPA2B1 KNTC1
PRDM2 IFT20
POU2AF1 IGLJ3
BCL10 SUCLG2
NOTCH4 SOX17
FCN1 SOCS3
SOD3 NDUFS4
ACAP1 PTGDS
PLD1 TPT1
PLD1 EIF3K
FANCC EEF1A1
FANCC POM121
FANCC MRPL3
NUFIP1 SNHG3
GFPT2 PDLIM2
GFPT2 CCL2
GFPT2 DNM1
GFPT2 THY1
GFPT2 CFH
GFPT2 SPARC
GFPT2 PTGDS
GFPT2 PTRF
GFPT2 MMP23B
CD79A SH3BGRL3
LSM6 PYROXD1
LSM6 FAM190B
FOXN3 CCRN4L
FOXN3 SLC12A9
FOXN3 TCF20
FOXN3 STAT5B
FOXN3 KLF12
NKRF C10orf119
TAOK2 ADCYAP1
SSPN COL6A2
SRPX CPZ
SRPX IGF1
SASH3 LAX1
MLLT3 TMEM33
MLLT3 SFXN1
MLLT3 ROD1
GJA4 ADAMTS1
GJA4 CCL2
GJA4 ELN
GJA4 AKR1C2
GJA4 SRPX
LCK IL23A
PLK4 CEP55
MSLN POU2F2
MSLN PTGIS
MSLN CDA
MSLN GGT5
ZNF646 ACRV1
PTPN7 SLAMF1
POLA1 SERBP1
BMPR1A RP3-377H14.5
BMPR1A TNK1
BMPR1A IFT122
BMPR1A TPT1
BMPR1A PRINS
BMPR1A XPO6
BMPR1A GTPBP3
BMPR1A ACTR3
BMPR1A STAT5B
BMPR1A OPA1
BMPR1A PSMD9
BMPR1A ERP44
BMPR1A ATXN10
BMPR1A GORASP2
BMPR1A JAK3
BMPR1A NFRKB
BMPR1A KLF12
BMPR1A SYNGR4
BMPR1A CNR2
ZW10 LOC644096
ZW10 SLC12A9
ZW10 TNK1
ZW10 PUM2
ZW10 MYL4
ZW10 KCTD20
ZW10 RQCD1
ZW10 OPA1
ZW10 MLL
ZW10 RAB7A
ZW10 SIGLEC6
ZW10 PSG9
ZW10 ERP44
ZW10 CTNND1
DHRS12 RBM12B
ZBED4 NOP2
FMNL1 LST1
IFNAR2 DENND3
FEN1 RBM15
ARHGEF5 CHCHD3
GNAO1 RBM12B
GNAO1 SOX15
GNAO1 NTRK3
GNAO1 LRRC40
GNAO1 PRKCSH
GNAO1 HNRPDL
IARS SEC23B
IARS ZBED4
CDH5 LHFP
CDH5 AKR1C1
CDH5 APLNR
CDH5 HEG1
CDH5 ZCCHC24
CDH5 PTRF
CDH5 EFEMP2
CDH5 SOCS3
CDH5 RAMP2
CDH5 GFPT2
NRF1 CCRN4L
NRF1 UBE2NL
NRF1 RUNX1T1
NRF1 TPT1
NRF1 SUMO2
NRF1 ACTR3
NRF1 UBE2N
NRF1 EIF1
NRF1 ITGB1
NRF1 GGA3
NRF1 SIP1
NRF1 ZFAND5
NRF1 GART
NRF1 SNX3
NRF1 OR10H3
NRF1 TBX6
NRF1 ADAM21
NRF1 NFRKB
NRF1 SYNGR4
NRF1 ZW10
S1PR1 PDGFD
S1PR1 SEPT6
S1PR1 THY1
S1PR1 PTGER3
S1PR1 ACHE
S1PR1 CDH5
PARVB MAPK8IP3
PARVB PRKCDBP
PARVB AKR1C2
PARVB EFEMP2
PARVB GFPT2
SMCR7L CCDC59
SMCR7L GCC1
SMCR7L REXO2
SMCR7L POLR2H
SMCR7L RPL37A
SMCR7L PTBP1
SMCR7L DDX18
NUAK1 NDN
NUAK1 GFPT2
MMP19 COL14A1
MMP19 PCDHGC3
MMP19 CYR61
MMP19 SPON1
MMP19 PTGIS
MMP19 GJA4
MMP19 CDH5
IRF4 SSH1
C15orf39 TSEN34
C15orf39 ARPC2
C15orf39 NFATC3
C15orf39 ZW10
BID MRPL16
BID HNRNPA2B1
C9orf16 KLHDC3
C9orf16 SOCS3
C9orf16 BMP1
TIE1 ADAMTS1
TIE1 ATN1
TIE1 MN1
GAS1 IGKV1OR15-118
GAS1 ATN1
GAS1 DPT
GAS1 MMP23B
LTBP4 ERG
LTBP4 MAPK8IP3
LTBP4 C10orf10
LTBP4 CD79A
PLEKHO2 ELK3
SLC2A5 C14orf162
SLC2A5 MUS81
SLC2A5 IFT122
SLC2A5 ERBB3
GRK5 RRAS
GRK5 ATP6V0A1
CAMK1 ATP6V0A1
CLP1 HNRNPD
CLP1 LOC728643
SLCO2A1 IGH@
SP2 UBB
SP2 EP400
SP2 NFKB1
FLRT2 JAM2
FLRT2 CFH
FLRT2 AKR1C2
FLRT2 MMP19
DHX30 SETD2
COL16A1 ADAM12
COL16A1 IGF1
MRPS12 COX5B
ZNF202 FAM82A2
ZNF202 TCF7L2
CYP11A1 SSH1
CYP11A1 NRP2
FARS2 HARS2
PIM2 IGH@
PIM2 CCR2
GPSM3 SASH3
CDK2 DDX18
FLI1 EGFL7
FLI1 PECAM1
FLI1 LY96
FLI1 EFEMP2
FCER1G LST1
TK2 SOX15
PSMC1 PAPOLA
PSMC1 CAMKK2
C11orf51 TMEM176B
C11orf51 SOX15
PIGR UPK3A
PCYT1A POFUT2
RNGTT SMAP1
RNGTT ACTR3
MNT RBM9
CD37 CD79A
RARG DNAJC24
PPID DDX18
PPID CDKN2AIP
PPID SNX5
PPID DCLRE1A
ZBTB43 AGFG1
ZBTB43 BRS3
RBM14 TM9SF3
RBM14 HNRNPA1L1
RBM14 SUPV3L1
RBM14 VDAC1
RBM14 HSP90AA1
RBM14 ISCA1
RBM14 NAP1L1
RBM14 CASP2
KLHL20 FAM119B
IMPDH1 AKT3
EMILIN1 PDLIM2
EMILIN1 CD248
EMILIN1 CDC42BPB
EMILIN1 ZNF423
EMILIN1 MAPK8IP3
EMILIN1 HEG1
EMILIN1 GPR116
EMILIN1 COL5A1
EMILIN1 ZCCHC24
EMILIN1 S1PR1
EMILIN1 NUAK1
EMILIN1 TIE1
MFNG SYDE1
MFNG ZNF423
MFNG LST1
MFNG SEPT6
MFNG PCSK5
MFNG ARL17P1
MFNG BMP1
MFNG CALCRL
MFNG PRKD1
MFNG PCDHGC3
MFNG ACHE
MFNG CD37
ADK HMG20A
ADK ACTR3
ADK SUB1
ADK TUBB
ADK SFRS3
GNG11 ELTD1
GNG11 GPR116
GNG11 RPS6KA2
GNG11 TENC1
GNG11 COL6A2
GNG11 MMP23B
NID2 CD248
NID2 COL6A1
NID2 RARRES2
NID2 EMILIN1
RBMX2 SLC2A9
RBMX2 TCF20
RBMX2 GTPBP3
RBMX2 TCTN3
RBMX2 MTAP
RBMX2 VGF
ELL TXN2
PTEN ZNF202
SFRP4 LOC652493
SFRP4 ADAM12
SFRP4 PRKCDBP
SFRP4 RARRES2
SFRP4 COL6A2
SFRP4 GJA4
SFRP4 FLRT2
METTL1 RPS2
METTL1 AIPL1
METTL1 LSM8
METTL1 NCKIPSD
METTL1 MRPS18A
METTL1 POM121
METTL1 ACTG1
METTL1 NOLC1
METTL1 BID
METTL1 METAP2
METTL1 SFRS3
METTL1 RBM39
METTL1 INHBC
ZWINT KIF11
PTPN3 MET
HDHD1A CYP3A5
ARG2 CTNND1
VASH1 C1QTNF1
VASH1 VPS39
ACVR1 CLIP1
ACVR1 KLHDC3
HEPH EPS8L3
RAB11FIP2 FBXO38
RAB11FIP2 NACAP1
RAB11FIP2 CYP2R1
PIK3CD IL10RA
SMN2 NAP1L1
IGFBP6 S1PR1
AKAP8 ANAPC5
AKAP8 ASXL1
LRRC32 THY1
LRRC32 FSTL1
PITPNM1 PRKCSH
PITPNM1 ATP6V0A1
SF3A3 SF3A1
GUCY1B3 PRKD1
SLIT3 ADAMTS1
SLIT3 LOC100130100
SLIT3 CYR61
SLIT3 EFEMP2
SLIT3 MMP19
SLIT3 FLRT2
SLIT3 COL16A1
NSUN5 NSUN5C
PCGF2 NXPH3
PCGF2 ADO
POLRMT NGDN
POLRMT CARM1
SLA MYO1F
SLA SASH3
SLA GPSM3
SLA FCER1G
SLA ALOX5AP
ARHGEF17 CDH5
ARHGEF17 MMP19
TDG DENR
PPRC1 POLR2H
EMP3 VGLL3
EMP3 EGFL7
EMP3 IGKV1OR15-118
EMP3 LOC100130100
EMP3 CCL2
EMP3 PCSK5
EMP3 IGHG1
EMP3 COL6A2
EMP3 SELE
EMP3 RAMP2
EMP3 GAS1
PKD2 SPARC
PKD2 COL5A1
PKD2 C1S
VEGFB FKBP11
VEGFB SIPA1
TPMT TM9SF3
MAN2C1 HYI
MAN2C1 RAB3IL1
MAN2C1 PML
TBCA MMADHC
CXCL12 THY1
CXCL12 PRKCDBP
CXCL12 COL5A1
CXCL12 ADRA2A
CXCL12 MOXD1
CXCL12 SPON1
CXCL12 MN1
CXCL12 MMP19
CXCL12 FLRT2
CXCL12 FLI1
CXCL12 EMILIN1
COX5A LIPG
COX5A SLC35D2
TRIM13 EIF1
TRIM13 ITGB1
TRIM13 GORASP2
TRIM13 CALM2
MAP3K11 BAT2D1
MAP3K11 SF3B4
TATDN2 AKAP8
PNO1 QTRTD1
TERF2 TXNL4B
NDUFS6 NDUFA8
ZEB2 ELTD1
ZEB2 MMRN2
ZEB2 EGFL7
ZEB2 IGHG1
ZEB2 PRKCDBP
ZEB2 PTRF
ZEB2 LY96
ZEB2 CXCL12
SLC7A6 SLC2A9
SLC7A6 EXPH5
SLC7A6 EIF3K
SLC7A6 PDLIM1
SLC7A6 ZW10
SLC7A6 AGFG1
SLC7A6 STK24
TAF6 CALR
LOXL1 ASPN
LOXL1 DCN
STAM SF3B1
STAM XPO1
KLF9 VGLL3
MPST HNRNPA1L1
MPST BID
MET RBCK1
MET ATP10B
MET CHEK1
MET MLLT3
MED12 ABCC10
OTUD4 NUP50
OTUD4 HERC2
OTUD4 DDX52
OTUD4 HERC4
COL15A1 MMRN2
COL15A1 IGFBP7
COL15A1 PCSK5
COL15A1 AKR1C2
COL15A1 RARRES2
COL15A1 ISLR
COL15A1 MN1
COL15A1 FCN1
COL15A1 S1PR1
COL15A1 FLI1
PSEN1 TRAPPC10
PRAF2 C10orf10
SAT1 RHEB
SAT1 TUBB
SAT1 SF3B1
SAT1 RAB1A
OCRL SUCLG2
OCRL ZNF195
CTDSP2 OPA1
RPP30 GLRX3
MFAP2 PXDN
CD53 CD74
CD53 CYTIP
CD53 CCR2
PSMA4 TCF20
CTBP1 FXC1
CTBP1 LARP1
DGKA CCR2
PDLIM7 VGLL3
PDLIM7 TENC1
PDLIM7 IGHG1
PDLIM7 MOXD1
PDLIM7 AKR1C2
PDLIM7 SELE
PDLIM7 EMP3
KIAA0652 NXPH3
KIAA0652 C11orf68
KIAA0652 PICALM
MAD2L1 PSAT1
INPP5D PTPRE
INPP5D UBE2J1
INPP5D ABCC10
INPP5D OPA1
INPP5D AP2A2
INPP5D EIF1
INPP5D GGA3
INPP5D OR10H3
INPP5D CNR2
IDE SPTBN1
IDE NOLC1
IDE MPST
IDE C2orf43
CAV2 CAV1
SH2B3 SLC25A28
NCK2 ASXL1
HPS1 EGFR
VPS11 CEACAM3
CNOT4 UXS1
LAD1 HOXB5
RNF44 POM121
LMNB1 CEP55
LMNB1 CCNA2
LMNB1 CHEK1
IRF2 TK2
TUSC2 NACAP1
TUSC2 POLRMT
NSMAF ATP11B
C11orf49 ZNF576
TLN1 ZNF423
TLN1 EMILIN1
TLN1 VEGFB
NOTCH3 PRAF2
IL4R PTPRE
IL4R ANXA11
IL4R INPP5D
TSPAN31 IRF2
FAM53B C8orf60
FAM53B ADD1
FAM53B AP2A2
FAM53B CYP2A6
FAM53B OR10H3
FAM53B ACRV1
ESRRA PDSS1
ESRRA LRPPRC
ESRRA TKT
SMARCD1 PICALM
SMARCD1 CENPB
RHOG CLN5
RHOG CD3E
RHOG NOTCH4
MAP1A NRP2
MAP1A ADCYAP1
WTAP C20orf20
PDGFRA THY1
PDGFRA GUCY1B3
PDGFRA ZEB2
WHSC2 PTGES2
WHSC2 YWHAQ
WHSC2 HNRNPUL1
WHSC2 MAEA
PTK2B CD58
PTK2B SSH1
PTK2B MINK1
PTK2B LBA1
PTK2B TRAF3
PTK2B LAX1
CSF1R MS4A4A
RAPGEF2 YAP1
RAPGEF2 PDCD11
RAPGEF2 STAM
MAD2L1BP DENR
FBLN5 JAM2
FBLN5 LHFP
FBLN5 ADRA2A
FBLN5 DPT
FBLN5 MMP19
KIF2A RFC5
KIF2A NIPA2
KIF2A RNF44
ZBED1 ZFP106
HMBS CCDC51
RPL27A UBA52
RPL27A RPS28
LTBR ALG3
FBLN1 CFH
FBLN1 OLFML2B
FBLN1 COL3A1
HCLS1 PIP4K2A
HCLS1 CD69
HCLS1 CD74
HCLS1 LY96
HCLS1 CD27
HCLS1 S1PR1
HCLS1 MFNG
HCLS1 SLA
HCLS1 CSF1R
ADAM12 DCN
ADAM12 GJA4
NAGA ERAP1
NAGA B4GALT2
PLAGL2 GPSM2
PLAGL2 ROD1
PLAGL2 LMNB1
E2F1 NAT10
E2F1 PYROXD1
E2F1 WHSC1
E2F1 ZC3H15
E2F1 NOP56
SFRS3 PSMB1
EPHB4 GCC1
EPHB4 DDX18
CDC23 MRPL44
CDC23 MAT2B
CDC23 MMADHC
CDC23 HNRNPR
PPP2R1B HDHD3
PPP2R1B MRPL16
PPP2R1B TMEM97
PPP2R1B SC4MOL
PPP2R1B BID
CD93 CD248
CD93 EGFL7
CD93 THY1
CD93 PCSK5
CD93 EFEMP2
CD93 SOCS3
CD93 CXCL12
CD93 PDGFRA
PBX2 CNR2
PGAP3 ELN
PGAP3 TENC1
HPRT1 POLA1
RYK SR140
GPX2 TSPAN8
VAMP7 ATP2A2
VAMP7 NUMB
TOM1 KLHDC3
TOM1 KIAA0652
ABCC1 PDCD11
ABCC1 NOLC1
PRKACA DUSP22
PRKACA RNF216
SEC24B REV1
SEC24B NFKB1
SYNPO VGLL3
SYNPO PCSK5
SYNPO ERG
SYNPO MOXD1
SYNPO C10orf10
SYNPO PTGIS
SYNPO TEK
SYNPO LTBP4
SYNPO EMILIN1
SAPS2 GTPBP3
PLCG1 ABCC1
MAPKAPK3 ZDHHC6
MAPKAPK3 BID
MAPKAPK3 PSMA1
MAPKAPK3 ABCC1
MAPKAPK3 IFRD2
FBN1 DCN
FBN1 LOXL1
CASP3 LARP1
ROCK2 RPL13
ROCK2 BID
ROCK2 DPAGT1
AKAP2 KLF7
R3HDM1 EXPH5
R3HDM1 RPS14
R3HDM1 ACTR3
R3HDM1 RTF1
R3HDM1 ASXL1
R3HDM1 RAB1A
R3HDM1 SFRS3
R3HDM1 PLCG1
USP8 NOL7
PHKB SCLY
PHKB ZNF816A
PHKB TGOLN2
PHKB ETFDH
TRIP10 VRK3
TRIP10 PMEPA1
TRIP10 ZNF79
TRIP10 C19orf29
TRIP10 AKAP11
FOXO1 FAM65A
FOXO1 MOXD1
FOXO1 PARVB
FOXO1 EMILIN1
FOXO1 MFNG
FOXO1 ZEB2
FOXO1 SYNPO
EFNB1 RPL36A
EFNB1 MUC3A
DUSP11 AGFG1
DUSP11 CSTF2T
DUSP11 ITGB1
TRIM26 ADD1
COX4I1 EIF3K
UBTF CHD3
RBM15B NCKIPSD
RBM15B LOC728643
RBM15B EEF1A1
RBM15B METTL1
AXL COL5A2
GTF2E2 YWHAQ
GTF2E2 GLRX3
ACTL6A XPO1
WIPF1 PTPRC
MANF PSG9
MANF SLC7A6
TOPBP1 GCC1
TOPBP1 WDR12
TOPBP1 ASNSD1
CABIN1 NXPH3
CABIN1 SYDE1
CABIN1 PRKCSH
CABIN1 LPAR2
MECP2 TXNL4B
MECP2 TUBB
MECP2 ACTG1
EPS8 HNRNPA1L1
EPS8 PRKAR2A
EPS8 RBM14
EPS8 MPST
LEPROTL1 ELK1
BLOC1S1 AP3D1
SSBP1 EEF1A1
SSBP1 SPTBN1
SSBP1 H2AFY
SSBP1 MPST
DDX19A SMC3
DLGAP4 NXPH3
DLGAP4 C11orf68
DLGAP4 RNPEPL1
DLGAP4 PICALM
DLGAP4 MAP1LC3B
DLGAP4 PITPNM1
DLGAP4 TAF6
DLGAP4 ARFRP1
DLGAP4 CABIN1
MARK3 ADD1
MARK3 ST7
MARK3 GNAO1
MARK3 C14orf133
ARL2 ASB1
MCRS1 PIH1D1
MCRS1 SMURF1
MCRS1 AKAP8
MCRS1 POLRMT
VAPB YTHDF1
AIMP1 LARP7
HMGCR HMGCS1
HMGCR PLAGL2
DHFR EXOSC2
SPOCK2 DENND1C
SPOCK2 CD27
PITPNB SCLY
CTCF TXNL4B
CTCF PANK3
CTCF C11orf57
CTCF MAPKAP1
CTCF EEF1A1
CTCF ACTR3
CTCF FAM175B
CTCF SLC25A46
CTCF UBC
CTCF NUBP1
CTCF SLC7A6
CTCF MECP2
ATG9A LYPLA2P1
ATG9A MAZ
MBD2 TCP10L
MBD2 SLC12A6
MBD2 PIK3R5
MBD2 C6orf134
MBD2 SARS2
MBD2 SOX15
MBD2 PRKCSH
MBD2 GGA3
MBD2 PCDH11X
MBD2 ACRV1
MBD2 FAM53B
HCFC1 TUBB
CPSF6 AGFG1
CPSF6 ACTR3
CPSF6 GCN1L1
CPSF6 POLE3
CPSF6 XRCC5
CPSF6 H2AFY
COPS2 C11orf57
COPS2 HMG20A
COPS2 EEF1A1
COPS2 PTPN11
COPS2 CYFIP1
PCOLCE VGLL3
PCOLCE THY1
PCOLCE SSPN
PCOLCE SLIT3
LPIN2 IRF2
LPIN2 MARK3
ERLIN1 TTC19
ERLIN1 NONO
ERLIN1 NDUFA9
AP3S1 DIMT1L
ERLIN1 PTCD3
ERLIN1 MFSD9
ERLIN1 HSPA8
MAP2K2 RBM26
MAP2K2 ADD1
MAP2K2 MAZ
MAP2K2 MAP1LC3B
MAP2K2 MED12
ACSL4 PTK2B
KEAP1 TOPBP1
DNAJC7 UTP20
TIAL1 BMPR1A
TCERG1 TM9SF3
TCERG1 RBMX
TCERG1 GCN1L1
TCOF1 HOXB7
TCOF1 SMN2
KDM5C C7orf25
KDM5C U2AF2
KDM5C RNPEPL1
KDM5C CTNNA1
KDM5C COMMD4
KDM5C MAP1LC3B
KDM5C GYPB
KDM5C RARG
KDM5C TRIM26
KDM5C LEPROTL1
TRAM2 SLC12A8
TRAM2 CRTC3
TRAM2 RNPEPL1
TRAM2 CTDSP1
TRAM2 KLF7
MAML1 LUC7L2
MAML1 SLC2A9
MAML1 REV1
MAML1 MAPKAP1
MAML1 KLHL18
MAML1 PSG9
MAML1 DAZ2
MAML1 GORASP2
MAML1 USP5
MAML1 SP2
GTF2F1 AKAP8
TRIM2 LGR5
TRIM2 CHEK1
SENP6 RPAP1
SENP6 ZBTB39
SENP6 SLC12A9
SENP6 DOPEY1
SENP6 RAB7A
SENP6 CPA2
SENP6 USP5
SENP6 CDC40
COL1A1 VCAN
FEZ2 AKAP2
RSRC2 PPP2CA
RSRC2 TRIP4
RSRC2 TDG
HBXIP DGUOK
SERPINF1 COL3A1
SERPINF1 COL6A2
SERPINF1 ODZ4
SERPINF1 CYR61
SERPINF1 DPT
SERPINF1 ISLR
SERPINF1 ITGBL1
SPTLC1 PTMA
PDGFRB ZFPM2
PDGFRB OLFML2B
PDGFRB ANGPTL2
PDGFRB PCDHGC3
PDGFRB NDN
PDGFRB PTRF
PDGFRB GNG11
PDGFRB CXCL12
PDGFRB FBLN5
PDGFRB FBLN1
LAMC2 ILF3
TOMM40 NCKIPSD
TOMM40 MRPS18A
TOMM40 SETD2
TOMM40 EEF1A1
TOMM40 SPTBN1
TOMM40 BID
TOMM40 SAT1
TOMM40 RPP30
TOMM40 ABCC1
DNM2 ARHGAP1
CDK4 CCDC51
CDK4 C10orf2
CDK4 WDR12
CDK4 PA2G4
LSS WBSCR16
LSS UBE2J1
LSS CTNND1
TSPAN7 FHL5
PARP4 KIAA0746
NNMT IGKC
NNMT COL6A2
NNMT GGT5
NNMT TIE1
NNMT CRISPLD2
NNMT C10orf10
NNMT EPYC
NNMT MN1
NNMT MSLN
EIF3M MAK10
EIF3M LOC728643
EIF3M LSM12
EIF3M SMC3
EIF3M METTL1
EIF3M MPST
EIF3M TOMM40
KIAA0907 C1orf77
ARL4C NID2
ARL4C PKD2
VASP AIPL1
VASP EXPH5
VASP ACTR3
VASP TUBB
VASP ACTG1
VASP SF3B1
VASP TRIM10
VASP CRKL
LAMA4 FSTL1
SRPK1 TSPAN6
GAS7 TTC28
PTBP1 EIF3J
PLOD3 C20orf20
AASDHPPT HSPA5
TAF9 METTL5
TAF9 MRPS2
TAF9 PTBP1
TAF9 CS
TAF9 H2AFY
NUP214 LARP1
KIAA0317 AGK
PRPF4B AGFG1
PRPF4B PTBP1
PRPF4B AQR
PRPF4B LSM12
PRPF4B CS
PRPF4B TCERG1
ABL1 TNPO1
ABL1 ITGB1
AP2S1 MAP1LC3B
AP2S1 LEPROTL1
MCM2 TPX2
SPG7 AP2A2
RALB ACTR3
NUP153 RAB1A
TJP2 PDSS1
TJP2 HSD17B12
TJP2 SLC35D2
TJP2 COX5A
PLTP LOC652493
PLTP ODZ4
PLTP PRKCDBP
PLTP PTGDS
PLTP DPT
PLTP EPYC
PLTP RAMP2
PLTP MMP19
PLTP EMP3
KPNA1 SAP130
KPNA1 LIMD1
KPNA1 LSS
KPNA1 ADD1
KPNA1 KLHDC3
KPNA1 PCBP1
UBE4A MAK10
UBE4A NUP50
UBE4A AGFG1
UBE4A LARP1
UBE4A CDC5L
UBE4A MRPL3
UBE4A OTUD4
UBE4A TCERG1
RPL38 PUM2
RPL38 MAML1
ACAA1 TPCN1
ACAA1 NF1
ACAA1 CEACAM3
ACAA1 KDM5C
EXT2 SLC12A9
EXT2 LIMD1
EXT2 RNF216
EXT2 KIAA0776
EXT2 SP2
EXT2 RBMX2
EXT2 SMAP1
EXT2 CCDC6
PTPN12 RAB7A
SPEN OPA1
MORF4L2 ENTPD7
MORF4L2 BTF3
MORF4L2 MATR3
MORF4L2 RAB8A
MORF4L2 RBM39
MORF4L2 CTCF
HNRPDL THAP7
SETX UIMC1
SETX UBB
SETX PUM2
SETX SF3B1
SETX TRIM10
SETX ZFAND5
SETX NFKB1
SETX SFRS3
SETX OPHN1
SETX CTCF
GNPAT SMYD2
GNPAT TBCE
WDR82 CPSF7
WDR82 TPT1
WDR82 EXPH5
WDR82 CDR2
WDR82 XPO1
WDR82 PSG9
WDR82 CLP1
ETFA HSPA8
MCM6 RBM15
AFF1 SNAP23
TINP1 MRPS27
GNG10 PICALM
SLC25A36 TCF7L2
GSPT1 KIF2A
UBE2A VPS24
UBE2A TGOLN2
UBE2A CTNND1
B2M C10orf119
B2M TCTN3
B2M CNOT4
RRM2 CCNB2
ARIH1 LUC7L2
ARIH1 LIMD1
ARIH1 MLH3
ARIH1 PUM2
ARIH1 RAB7A
ARIH1 UBE2G1
ARIH1 PTPN9
ARIH1 KPNA1
ABCE1 HDGF
ABCE1 ILF3
ABCE1 GNL3
NR3C1 FBLN5
EFEMP1 DPT
EPCAM HEATR2
EPCAM DTX4
EPCAM PTBP1
EPCAM DDX18
HDAC2 TCP1
FAM127A DNM1
FAM127A ODZ4
FAM127A HEG1
FAM127A PRKCDBP
FAM127A C10orf10
FAM127A FCN1
FAM127A GFPT2
ENG PECAM1
ENG SOCS3
ENG PCDHGC3
VPS26A MMADHC
VPS26A MAPKAP1
VPS26A MATR3
VPS26A TPT1
VPS26A EEF1A1
VPS26A KLHL18
VPS26A PTPN11
VPS26A TCTN3
VPS26A HNRNPR
VPS26A RBM39
VPS26A ELP4
PRKAG1 AP2A2
POLR2B MTPAP
POLR2B USO1
LBR TCP1
LBR ROD1
LBR OIP5
LBR GPR35
LBR PLAA
LBR HOXB5
LBR MLLT3
FBLN1 RARRES2
FBLN1 TIE1
FBLN1 FLRT2
FBLN1 PLTP
RELA TBC1D10B
RELA RBM26
RELA SOX15
RELA PRKCSH
RELA DNAJC4
RELA GNAO1
RELA BLOC1S1
AIP PRKCSH
AIP PNN
AIP RPS6KA4
AIP TAF6
AIP DLGAP4
RNF13 ACVR1
SNRPA MRPL11
SNRPA POLR2H
RPA2 SAP130
RPA2 VAMP7
TWF1 RPAP3
LUM CLN5
EIF1B RPL29P6
ELAVL1 PRDM10
ELAVL1 GTF3C3
ELAVL1 HNRNPC
ELAVL1 SUPV3L1
ELAVL1 ATIC
ELAVL1 HNRNPUL1
ELAVL1 XRCC5
ELAVL1 H2AFY
ELAVL1 FANCC
ELAVL1 CSTF3
ELAVL1 NUP214
ELAVL1 EPCAM
CDC123 TOPBP1
LAPTM5 CD53
EPB41L2 HOXB5
EPB41L2 ATP10B
EPB41L2 MLLT3
EPB41L2 LAD1
RANBP2 ACTR3
RANBP2 RAB1A
RANBP2 SEC24B
NIPSNAP1 ADCK2
NIPSNAP1 KDM1
NIPSNAP1 POLE3
NIPSNAP1 CASP2
NIPSNAP1 OTUD4
PPP1R10 METTL1
C3orf37 AKAP8
C3orf37 MRPS14
C3orf37 DDX11
PSMA1 SFRS3
HSPG2 CRISPLD2
HSPG2 PDLIM2
HSPG2 PLSCR3
HSPG2 MT1M
HSPG2 LOC100130100
HSPG2 IGKC
HSPG2 CCL2
HSPG2 DNM1
HSPG2 CFH
HSPG2 GGT5
HSPG2 NUAK1
HSPG2 FLRT2
HSPG2 ARHGEF17
HSPG2 CXCL12
HSPG2 ZEB2
HSPG2 NOTCH3
HSPG2 FAM65A
HSPG2 RHOQ
HSPG2 HPR
HSPG2 CD79A
JAK1 SH3GLB1
KDM3B RNF34
CYB5B EIF6
EIF2B1 C12orf41
EIF2B1 DCP1A
EIF2B1 C20orf4
EIF2B1 PHF3
EIF2B1 TPT1
EIF2B1 LOC339290
EIF2B1 RAD17
EIF2B1 ZFAND5
EIF2B1 ERAP1
EIF2B1 ZNF174
EIF2B1 RALB
EIF2B1 NUP153
ACP1 C4orf43
ACP1 SMCR7L
DARS METTL5
DARS GTPBP1
DARS MEMO1
DARS GOLT1B
DARS ACTR3
DARS TUBB
DARS NOLC1
DARS LSM6
DARS ELAVL1
PRDX3 COX15
PRDX3 LRBA
PWP1 PTPN11
PWP1 PDCD11
PWP1 TIMM9
CNN2 VRK3
CNN2 PIK3R5
CNN2 SARS2
CNN2 GGA3
CNN2 POTEK
CNN2 RAB2A
CNN2 DNM2
CNN2 ACAA1
PHB2 MTPAP
PHB2 HNRNPA1L1
PHB2 IFRD2
PHB2 TCERG1
COX7A2 HNRNPD
COX7A2 PSMA1
ZC3H15 HSPA14
ZC3H15 QTRTD1
ZC3H15 CCDC59
ZC3H15 MARS
ZC3H15 EIF3J
ZC3H15 DDX18
SFPQ KDM1
SFPQ MAPK14
SFPQ ERLIN1
GLB1 BRCC3
GLB1 SLC35D2
ETF1 TPT1
ETF1 EEF1A1
ETF1 ACTG1
ETF1 METTL1
ETF1 PWP1
ETF1 COX7A2
ETF1 MANSC1
ETF1 ACTR3
ETF1 CYFIP1
ETF1 HNRNPR
DCTD YWHAE
SAMM50 UBP1
SAMM50 TAF9
ID2 TRAPPC2L
ID2 CTNNA1
ID2 ABCC10
ID2 C16orf42
ID2 SNX3
ID2 SAPS1
ID2 MAP1LC3B
ID2 BMP10
ID2 YWHAQ
VAMP2 SYDE1
VAMP2 PCDHGC3
VAMP2 S1PR1
ZFP36 MMRN2
ZFP36 EGFL7
ZFP36 CDC42BPB
ZFP36 SOCS3
ZFP36 CDH5
ZFP36 LTBP4
ZFP36 HSPG2
UBE2N PTBP1
TOMM70A METTL5
TOMM70A PSMD14
TOMM70A RBM12
TSN MEMO1
TSN ST13
TSN ELAVL1
TSN DARS
IGFBP4 MAPK8IP3
IGFBP4 RPS6KA2
IGFBP4 ELN
IGFBP4 SPON1
IGFBP4 TSC22D3
IGFBP4 CDH5
IGFBP4 GAS1
IGFBP4 FAM127A
PFDN1 ARHGAP1
PFDN1 ATP6V0A1
PFDN1 PITPNM1
PFDN1 AIP
G3BP1 ILF3
G3BP1 ERLIN1
PUM2 KIAA1219
PUM2 MMADHC
PUM2 XPO1
RPL41 ZNF576
RPL41 LOC728643
RPL41 TPT1
RPL41 RPL13A
RPL41 BTF3
RPL41 EEF2
RPL41 RBM15B
RPL41 EIF3M
RCN2 C4orf43
SUPT5H GART
DKC1 BRCC3
DKC1 SRPK1
RRM1 SET
RRM1 PPID
MARS PMPCA
MARS SMCR7L
JUNB MFNG
GBF1 TBC1D10B
GBF1 PIK3R5
GBF1 TMEM214
GBF1 ARHGAP1
GBF1 PRKCSH
GBF1 KLHDC3
GBF1 ST7
GBF1 KIAA0652
GBF1 CABIN1
GBF1 DLGAP4
COL6A3 COL1A2
EIF4E CPD
EIF4E NCBP2
RPL37A TPT1
RPL37A RPL13A
ALDH2 PARP4
BAP1 CUGBP1
BAP1 DCP1A
BAP1 MUS81
BAP1 PCBP1
BAP1 EIF2B1
RPL36A RPS4X
IGF2R TPT1
IGF2R GNAQ
IGF2R CDR2
CSNK2B TRIP10
ITGA5 ROR2
DHX15 PTBP1
DHX15 PPID
DHX15 RRM1
DHX15 EIF4E
DHX15 NUDT21
DHX15 HNRNPA2B1
DHX15 AIMP1
CRTAP C7orf25
CRTAP METTL9
CRTAP DNAJC4
CRTAP NF1
CRTAP AP2A2
CRTAP GGA3
CRTAP ST7
CRTAP AQP2
CRTAP DHRS12
PPP2CB AP3S1
ZFP36L2 STX7
OAZ2 ACVR1
IVNS1ABP CD44
TMEM109 PIK3R5
TMEM109 PRKCSH
TMEM109 TRIO
TMEM109 KDM5C
TMEM109 RELA
COPB1 SLC30A5
COPB1 UBXN4
COPB1 SNAP23
COPB1 SFRS3
COPB1 ENTPD7
COPB1 BTF3
COPB1 MATR3
COPB1 TPT1
COPB1 RAB1A
COPB1 SUB1
COPB1 TCTN3
COPB1 RBM39
COPB1 CTCF
COPB1 SETX
COPB1 PSMA1
SF3A1 TMEM222
SF3A1 PIK3R5
SF3A1 SCAMP2
SF3A1 TPCN1
SF3A1 ST7
SF3A1 MNT
SF3A1 RARG
SF3A1 UBTF
SF3A1 ACAA1
SF3A1 RELA
BAZ2A RAB3IL1
BAZ2A RPL10
BAZ2A DNAJC24
BAZ2A ERAP1
BAZ2A PML
BAZ2A POTEK
BAZ2A ST7
BAZ2A GNAO1
BAZ2A NAGA
BAZ2A MARK3
YME1L1 MOBKL1B
YME1L1 POLR2B
YME1L1 NIPSNAP1
YME1L1 SFPQ
UBE2D2 HMG20A
UBE2D2 COPZ1
UBE2D2 TPT1
UBE2D2 SUB1
UBE2D2 GAPVD1
UBE2D2 TXNDC9
UBE2D2 SF3B1
UBE2D2 PTS
UBE2D2 XPO1
UBE2D2 SFRS3
UBE2D2 CD164
UBE2D2 NUBP1
UBE2D2 SLC7A6
UBE2D2 SAT1
UBE2D2 VASP
UBE2D2 NUP153
UBE2D2 RANBP2
SNRPC HNRNPD
GTF3A YKT6
GTF3A CIZ1
GTF3A SRM
STAT6 SLC35C1
STAT6 ADD1
RARS UTP14A
RARS OXSM
RARS PTCD3
RARS MFSD9
RARS CANX
RARS BAZ1B
RARS OTUD4
RARS KIF2A
RARS ERLIN1
RARS G3BP1
CCT6A DKC1
ATP5B MDH2
MYL12A FAM45A
MYL12A SCLY
MYL12A DNAJA4
MYL12A SLC12A9
MYL12A POLR3B
MYL12A RNF216
MYL12A UBB
MYL12A TPT1
MYL12A AP2A2
MYL12A KCTD20
MYL12A KIAA0776
MYL12A MTAP
MYL12A SF3B1
MYL12A SIGLEC6
MYL12A TRIM10
MYL12A C7orf44
MYL12A NFKB1
MYL12A PAK2
MYL12A CNR2
MYL12A USP5
MYL12A NRF1
MYL12A C15orf39
MYL12A EXT2
PSMA2 EPCAM
C5orf13 CALCOCO1
ANXA4 MRPS22
ANXA4 GSK3B
ANXA4 EPS8
ANXA4 ALDH2
CYR61 PDLIM2
CYR61 CXCL12
DAB2 PLEKHO2
HNRNPAB MDH2
HNRNPAB COX5A
SRP9 DENR
NUDCD3 PMS2CL
TXNRD1 SPTBN1
TARS NPM1
BGN DPT
BGN SELE
BGN GJA4
BGN PARVB
BGN PRAF2
BGN FAM127A
BGN SPARC
BGN DCN
SYPL1 MANSC1
SYPL1 PBRM1
SYPL1 RAB1A
SYPL1 CD164
SYPL1 CNOT4
SYPL1 PHKB
SYPL1 B2M
RPS16 RPS28
RPS3A EEF1G
SREBF2 TXNL4B
SREBF2 PTS
SREBF2 TBPL1
SREBF2 NFRKB
SREBF2 BMPR1A
SREBF2 MANF
SREBF2 HMG20A
SREBF2 ZFC3H1
SREBF2 ADO
SREBF2 RAB1A
SREBF2 HRH1
SREBF2 WDR82
OTUB1 MUS81
RAF1 CTCF
DDX1 RBM12
DDX1 MRPL3
CAPZA2 ENTPD7
CAPZA2 MAT2B
CAPZA2 CIT
CAPZA2 CYFIP1
CAPZA2 METTL1
CAPZA2 CDC23
CAPZA2 CTCF
CAPZA2 VPS26A
CAPZA2 SPTBN1
CAPZA2 CTBP1
ILK MAP1A
NDUFB8 ARPC2
SRRM1 MLH3
SRRM1 OSTF1
RAD23B UBE3A
CTBP2 EIF4E2
CTBP2 G3BP2
PLS3 MYH9
DDX3X PYROXD1
DDX3X NOC3L
DDX3X UBP1
DDX3X EEF1A1
DDX3X SR140
DDX3X TRIM5
DDX3X METAP2
DDX3X UTP20
DDX3X SMC3
DDX3X HNRNPUL1
DDX3X MAEA
DDX3X LSM6
DDX3X SMCR7L
DDX3X RBM14
DDX3X NUP214
DDX3X DARS
DDX3X SRP9
DDX3X CAPZA2
TNFAIP1 YIF1B
TNFAIP1 SLC2A9
TNFAIP1 AGFG1
TNFAIP1 SNHG3
TNFAIP1 XPO6
TNFAIP1 ADD1
TNFAIP1 ITGB1
TNFAIP1 PAPPA2
TNFAIP1 SLC1A7
TNFAIP1 SLC4A4
TNFAIP1 ITPK1
TNFAIP1 ERAP1
TNFAIP1 PSMD9
TNFAIP1 TXN2
TNFAIP1 ACRV1
TNFAIP1 ADAM21
TNFAIP1 DNAJC4
TNFAIP1 BMPR1A
TNFAIP1 ZW10
TNFAIP1 ZBTB43
PSMD1 PBRM1
PSMD1 IDE
PSMD1 MAPK14
GNAI3 NDRG3
FBXO7 SMAD3
FBXO7 CTCF
UBA2 SPAST
ARCN1 GLS
ARCN1 BTF3
ARCN1 TPT1
ARCN1 ACTR3
ARCN1 ADO
ARCN1 DPAGT1
ARCN1 SAT1
ARCN1 CTCF
ARCN1 SETX
ARCN1 VPS26A
ARCN1 UBE2D2
TMX2 TAF4
ARHGDIA PDE6G
PUM1 C2orf43
PUM1 MANSC1
PUM1 C7orf16
PUM1 SMAP1
PUM1 SLC11A1
PUM1 RRP1B
PUM1 TCTN3
PUM1 EGFR
PUM1 CTNND1
PUM1 CCDC93
PUM1 HNRNPR
PUM1 ZMYM3
PUM1 EXT2
PUM1 ETF1
RAB5C PDE6G
RAB5C RHOG
RAB5C ARHGDIA
RPL4 EEF1G
NFE2L2 PBRM1
NFE2L2 MMADHC
NFE2L2 HNRNPR
CSE1L PRIM1
USP9X NIPA2
USP9X DCLRE1A
USP9X HNRNPUL1
ARF4 FAM45A
ARF4 AGFG1
ARF4 OPA1
ARF4 NFKB1
ARF4 RAB1A
ARF4 ZW10
ARF4 MAML1
ARF4 RALB
ARF4 GNG10
CBX3 ILF3
CBX3 HNRNPA2B1
CBX3 EIF4E
BCLAF1 RAB1A
BCLAF1 RAPGEF2
BCLAF1 UBE2D2
SMARCC1 PDSS1
SMARCC1 NCBP1
SMARCC1 RSL1D1
SMARCC1 EIF3J
SMARCC1 ZBED4
SMARCC1 PPID
SF3B1 SMAD3
SF3B1 RYK
SF3B1 ZFAND5
SF3B1 ATXN10
MMP2 CRISPLD2
MMP2 PCSK5
MMP2 COL6A1
MMP2 ANGPTL2
MMP2 NDN
MMP2 C1S
MMP2 NUAK1
MMP2 MFNG
MMP2 CXCL12
MMP2 FBLN1
PSMC2 MMADHC
PSMC2 POM121
PSMC2 COPB1
HNRNPA0 C15orf29
HNRNPA0 NDUFS4
HNRNPA0 ANAPC13
TGM2 FKBP1A
TGM2 TRAF3
GNAI2 MCAM
GNAI2 THY1
GNAI2 PTRF
GNAI2 FCN1
GNAI2 CDH5
ANP32A PLXNA1
ANP32A WDR61
ANP32A HNRPDL
ANP32A MYL12A
ANP32A ARF4
HNRNPH1 MMADHC
HNRNPH1 B2M
LDHB MRPL16
EIF5B MTPAP
EIF5B AQR
EIF5B DLAT
EIF5B RBM12
EIF5B ATIC
EIF5B PRPF4B
EIF5B NIPSNAP1
EIF5B ADCK2
EIF5B DDX52
EIF5B PDK3
TAF7 RPAP1
TAF7 MARS
YWHAH C15orf39
EIF1AX TMEM123
EIF1AX TAF5
EIF1AX SNX5
UBE2V1 AVEN
IPO7 HEATR2
IPO7 IARS
IPO7 KIF3B
IPO7 USP7
IPO7 SMARCC1
IPO7 HSPA8
IPO7 SIRT5
IPO7 AGFG1
IPO7 MMADHC
IPO7 SLMO2
IPO7 PRMT3
IPO7 RBM12
IPO7 UBE4A
IPO7 METTL5
IPO7 OLA1
IPO7 PTBP1
IPO7 NIPA2
IPO7 ATIC
IPO7 CS
IPO7 TCERG1
IPO7 MFSD9
IPO7 RPIA
TRIM28 TAF6L
TRIM28 ASXL1
TRIM28 TCF3
TRIM28 ALG3
TRIM28 RNF40
TRIM28 AKAP8
TRIM28 ZNF318
TRIM28 MCRS1
TRIM28 BCLAF1
TRIM28 HNRNPA0
PDHA1 PLEK2
PDHA1 TKT
PDHA1 SRPK1
TSPAN3 TM9SF3
SERP1 CNBP
SERP1 SF3B1
UBA1 KDM5C
RPL31 RPL13
RPL31 RPL13A
SSRP1 ABCE1
SSRP1 MCM3
SEC31A ZMYND11
HSBP1 MAP1LC3B
HSBP1 DLGAP4
HSBP1 AP2S1
RPL5 RPL22
CALR ARHGDIA
CALR SRM
CALR GTF3A
DEK CCDC59
RPS23 PDLIM1
KDELR1 DCTD
SRPR COL11A2
SRPR GPR176
EIF4A2 SNX27
EIF4A2 DNAJA4
EIF4A2 ABHD10
EIF4A2 MYL4
EIF4A2 SUMO2
EIF4A2 ACTR3
EIF4A2 ADO
EIF4A2 OPA1
EIF4A2 SFRS3
EIF4A2 OPHN1
AHCY RSL1D1
AHCY CYCS
SEP15 WBP4
MGEA5 FBXO38
MGEA5 LUC7L2
MGEA5 UBB
MGEA5 PUM2
MGEA5 ZFAND5
MGEA5 ATXN10
MGEA5 GORASP2
MGEA5 HNRPDL
TRA2B PRDM10
TRA2B KCMF1
TRA2B HNRNPC
TRA2B RBM12
TRA2B ELAVL1
TRA2B ZNF576
TRA2B ZDHHC6
TRA2B ACTG1
TRA2B SR140
TRA2B HNRNPA3P1
TRA2B SUMO1
TRA2B METAP2
TRA2B POLR2H
TRA2B ATP2A2
TRA2B CREB1
TRA2B RPP30
TRA2B RSRC2
TRA2B SPTLC1
TRA2B COX7A2
TRA2B MARS
SSR1 CALR
PGAM1 HNRNPR
PGAM1 VPS26A
UQCRC2 SLC35D2
EPAS1 CFHR2
EPAS1 S1PR1
EPAS1 VEGFB
EPAS1 HSPG2
EPAS1 VAMP2
EPAS1 SOX17
EPAS1 RHOG
CCT4 KCMF1
CCT4 POM121
CCT4 TOPBP1
CCT4 TRA2B
PSMB1 POLR2H
NOP56 PTGES2
NOP56 NOP2
NOP56 LSM12
NOP56 HSPA5
NOP56 SMCR7L
CCT8 SFPQ
STRAP RAB7A
STRAP SIGLEC6
STRAP ZFAND5
STRAP NFKB1
STRAP USP5
STRAP BMPR1A
STRAP C15orf39
STRAP MYL12A
STRAP ARF4
STRAP EIF4A2
RNF114 CD164
RNF114 HSPA8
RNF114 ILF3
RNF114 KIF2A
RNF114 CSE1L
CNOT1 POM121
CNOT1 MDH2
NCOR1 IFNA17
PRDX6 RPL37A
PRDX6 TAF7
KARS RFWD3
RAP1B AGFG1
ZNF207 LOC644096
ZNF207 TPT1
ZNF207 ADO
ZNF207 SF3B1
ZNF207 RAB1A
ZNF207 SFRS3
ZNF207 SF1
ZNF207 CNBP
ZNF207 ZW10
ZNF207 NUP153
ZNF207 SLC7A6
TPI1 MRPL3
ATP5O EIF4H
ZYX PCDHGC3
ZYX ZNF423
ZYX MOXD1
ZYX FCN1
ZYX FOXO1
HSPD1 PDSS1
HSPD1 MTCH2
HSPD1 HOXA10
HSPD1 MAPKAPK5
HSPD1 VDAC1
HSPD1 AHCY
SARS ATP5F1
SPARCL1 JAM2
XRCC6 NUP50
XRCC6 RBM12
XRCC6 COBRA1
PEA15 ATP6V0A1
PEA15 TMEM109
LRP1 FOSL2
LRP1 IGKV1OR15-118
LRP1 LOC100130100
LRP1 COL5A1
LRP1 IGH@
LRP1 SOCS3
LRP1 ACHE
LRP1 PCOLCE
LRP1 PLTP
LRP1 MMP2
LRP1 RHOQ
LRP1 EPAS1
RPS15A RPS7
RPS15A RPS6
sept-06 UXS1
sept-06 MED23
sept-06 REV1
sept-06 ZNF22
sept-06 RAB1A
sept-06 MAK16
sept-06 CDC23
sept-06 SYPL1
sept-06 PUM1
HNRNPK METTL5
HNRNPK LARP4
HNRNPK WAPAL
HNRNPK RBM12
HNRNPK ISCA1
HNRNPK TAF9
FAM120A BTF3
FAM120A RAB1A
FAM120A HNRNPR
FAM120A VPS26A
FAM120A KDM3B
FAM120A SYPL1
PTMA TPI1
PTMA PTPN11
PTMA YWHAQ
PTMA NOLC1
PTMA LSM2
PTMA ADK
PTMA RAPGEF2
PTMA CTCF
PTMA PPP1R10
PTMA ETF1
LAMC1 TAL1
RPLP1 RPS9
RPLP1 RPL13A
HNRNPC RPAP3
RAN SYNCRIP
RAN TFRC
RAN LAD1
RAN TARS
RAN ILF3
RAN TUBGCP4
RAN CBX3
GNB1 NAGA
TPP1 SH3GLB1
PGK1 RPAP3
PGK1 CCT8
PGK1 CSE1L
NACA C15orf29
NACA TPT1
NACA EEF1A1
NACA WDR82
NACA COX7A2
NACA TRA2B
PTP4A1 EPB41L2
ACTR2 MAT2B
ACTR2 METAP2
ACTR2 CYFIP1
ACTR2 HNRNPR
ACTR2 SFRS3
ACTR2 METTL1
ACTR2 TPMT
ACTR2 CTBP1
ACTR2 RBM15B
ACTR2 CPSF6
ACTR2 TOMM40
ACTR2 VPS26A
ACTR2 FAM120A
ACTR2 PTMA
PPP1CC USP3
PPP1CC METTL5
PPP1CC DENR
PPP1CC RBM12
PPP1CC GCN1L1
PPP1CC NAP1L1
PPP1CC KIF2A
PPP1CC EPS8
PPP1CC HNRNPK
PPP1CC ACTR2
CAPRIN1 LASS6
CAPRIN1 UBXN4
CAPRIN1 HSPA8
CAPRIN1 GLE1
ACTR1A RECQL
ACTR1A C8orf60
ACTR1A PIK3R5
ACTR1A PRKCSH
ACTR1A PML
ACTR1A POTEK
ACTR1A ST7
ACTR1A CAMK1
ACTR1A KDM5C
ACTR1A TMEM109
SKP1 ISCA1
RPL7 RPL3P7
RPL7 TPT1
RPL7 RPS20
OS9 TEX261
MAPRE1 TM9SF4
FKBP1A ATP6V0A1
FKBP1A ST7
FKBP1A GPR176
FKBP1A PITPNM1
FKBP1A AP2S1
EEF1B2 RPSAP19
KDELR2 CDC2L5
PPP2R1A C7orf25
PPP2R1A ERAP1
PPP2R1A OR10H3
PPP2R1A CPA2
PPP2R1A HFE
PPP2R1A FOXN3
PPP2R1A TNFAIP1
DDX24 SETD3
YWHAQ UBAP1
YWHAQ AIPL1
YWHAQ HMG20A
YWHAQ CPSF7
YWHAQ MAPKAP1
YWHAQ SETD2
YWHAQ BTF3
YWHAQ WTAP
YWHAQ MATR3
YWHAQ RHEB
YWHAQ RQCD1
YWHAQ ACTR3
YWHAQ SUB1
YWHAQ MED12
YWHAQ TUBA1B
YWHAQ SFRS3
YWHAQ DAZ2
YWHAQ INHBC
YWHAQ MECP2
YWHAQ ZFR
YWHAQ EIF2B1
YWHAQ COPB1
YWHAQ UBE2D2
YWHAQ ZNF207
HSPA9 HSPA8
HSPA9 SC4MOL
HSPA9 CS
UBE2L3 OTUD4
UBE2L3 RBM12
UBE2L3 CYFIP1
UBE2L3 TIMM23
UBE2L3 SP2
UBE2L3 EIF4A2
CD81 IGFBP7
LAPTM4A TRIM13
UBE2D3 PPP3CB
UBE2D3 CRKRS
UBE2D3 ATP13A3
UBE2D3 ACTL6A
UBE2D3 TRA2B
UBE2D3 PTMA
TOMM20 TFB2M
GNB2L1 RPS3A
GNB2L1 RPL13A
LDHA NAT10
LDHA NIPA2
LDHA SMCR7L
LDHA DNAJC7
LDHA EIF3M
LDHA ZC3H15
LDHA DDX3X
LDHA DEK
LDHA PPP1CC
GABARAP ABHD4
GABARAP MPRIP
YWHAZ CPSF6
YWHAZ MANSC1
YWHAZ PABPC3
YWHAZ SYPL1
YWHAZ ACTR3
UBB EIF4A2
PTGES3 ACP1
PTGES3 UBE2N
PTGES3 LDHA
MATR3 UBXN4
MATR3 HNRNPR
MATR3 SEC24B
MATR3 TRIP12
MATR3 SENP2
WDR1 MCTP2
WDR1 MMADHC
WDR1 TBPL1
WDR1 ETF1
WDR1 sept-06
NCL NPM1
NCL DENR
NCL HEATR2
NCL PRDM4
NCL HSPA5
NCL ZBED4
NCL TARS
NCL LDHA
PRKAR1A MORF4L1
PRKAR1A ISCA1
ACTN4 SF3B4
HSP90B1 EEF1A1
HSP90B1 PTPN11
HSP90B1 TUBA1B
HSP90B1 CYFIP1
HSP90B1 B2M
HSP90B1 ETF1
HSP90B1 COPB1
HSP90B1 HNRNPH1
HSP90B1 WDR1
HNRNPU RBM12
HNRNPU GCN1L1
HNRNPU HNRNPUL1
HNRNPU CASP2
HNRNPU RBM14
HNRNPU TCERG1
HNRNPU IPO7
RPS3A RPL37A
RPS3A HNRNPA1L1
RPS3A EPHB4
RPS3A DARS
RPS3A DDX3X
RPS3A NOP56
ANAPC5 ETF1
HNRNPK MOSPD2
HNRNPK RNF34
HNRNPK PIGG
HNRNPK RHEB
HNRNPK SUB1
HNRNPK SF3B1
HNRNPK RAB8A
HNRNPK ABCC9
HNRNPK RBM39
HNRNPK MAEA
HNRNPK COPS2
HNRNPK EIF3M
HNRNPK UBE2D2
HNRNPK SERP1
RPS10 RPL24
RPS10 RPL13A
RPS10 RPL31
RPS25 ABCC10
RPL12 RPL36A
TMED2 ENTPD7
TMED2 RAB8A
TMED2 SAT1
TMED2 MORF4L2
TMED2 COPB1
TMED2 HNRNPH1
TMED2 ACTR2
TMED2 HSP90B1
C11orf58 C15orf29
C11orf58 MAP4K3
C11orf58 ZNF629
C11orf58 PPP3CB
C11orf58 RAB1A
C11orf58 RNF40
USP22 MLH3
H3F3A DENR
H3F3A PYROXD1
H3F3A PRDM10
H3F3A MAK10
H3F3A UBP1
H3F3A PTMA
H3F3A HSP90AA1
H3F3A YWHAQ
H3F3A BMPR1A
H3F3A HNRNPA1L1
H3F3A NFRKB
H3F3A NOLC1
H3F3A ISCA1
H3F3A NAP1L1
H3F3A HNRNPUL1
H3F3A RBM39
H3F3A RBM14
H3F3A CSTF3
H3F3A DARS
H3F3A ACTR2
H3F3A HNRNPK
KARS NAE1
KARS DARS
KARS CCT4
OAZ1 E2F4
OAZ1 MCRS1
C19orf50 TMC7
C19orf50 PMS2L3
C19orf50 LPCAT3
C19orf50 ASXL1
C19orf50 KIAA0947
C19orf50 CDR2
C19orf50 GAL
C19orf50 MCRS1
HNRNPD METTL5
HNRNPD GTPBP1
HNRNPD GCC1
HNRNPD C4orf43
HNRNPD UBP1
HNRNPD FXC1
HNRNPD NFRKB
HNRNPD PTPN11
HNRNPD CSTF3
HNRNPD EIF3M
HNRNPD RCN2
HNRNPD NOP56
HNRNPD HNRNPK
HNRNPD PPP1CC
HNRNPD RPS3A
SMNDC1 FBXO38
SMNDC1 ADPGK
SMNDC1 PIK3C2A
SMNDC1 PAPPA2
SMNDC1 PAFAH1B2
SMNDC1 HNRPDL
SMNDC1 GORASP2
SMNDC1 NRF1
SMNDC1 ELL
SMNDC1 NDUFB8
SART3 WDR12
SART3 NAT10
SART3 ILF3
SART3 POLR2H
SART3 LSM6
SART3 TDG
SART3 E2F1
SART3 DNAJC7
SART3 ACP1
SART3 UBE2N
SART3 TRA2B
IK ANKHD1
HSP90AB1 WHSC2
HSP90AB1 MAD2L1BP
NPM1 METTL5
NPM1 UTP20
NPM1 GLRX3
NPM1 SPTLC1
NPM1 PWP1
NPM1 H3F3A
NPM1 SART3
RNPS1 TRA2B
RHOA SNX27
RHOA SMAD3
RHOA RAB7A
RHOA EIF1
RHOA UBC
RHOA PTS
RHOA ARPC3
RHOA PCBP1
RHOA DAZ2
RHOA HRH1
RHOA ADK
RHOA SAT1
RHOA MAML1
RHOA VPS26A
RHOA RANBP2
RHOA ETF1
RHOA MYL12A
RHOA STRAP
RHOA RAP1B
RHOA HNRNPK
NONO C1orf174
NONO ADCK2
NONO GTF2IRD1
NONO KDM1
NONO PHB2
NONO PUM1
TAF10 GTF3A
SART1 RELA
JTB MRPS14
YY1 FAM175B
YY1 UBXN4
YY1 YWHAE
YY1 HNRNPH3
YY1 UBE2G1
YY1 SNAP23
YY1 ZNF702P
BAT1 SF1
BAT1 ZNF207
KHDRBS1 C1orf174
KHDRBS1 MTPAP
CBX3 SET
CBX3 METTL5
CBX3 UBP1
CBX3 FXC1
CBX3 LARP4
CBX3 NIPA2
CBX3 EIF3J
CBX3 HNRNPUL1
CBX3 SRP9
RPL6 DCP1A
RPL6 RPS7
RPL6 TPT1
RPL6 RPS15A
RPL6 PTMA
DDX5 ZNF665
RPL9 RPL13A
RPL9 EIF3M
RPL9 RPL41
RPS11 RPLP2
SLC25A3 TM9SF3
SLC25A3 LSM12
SLC25A3 RPLP0
SLC25A3 ATP2A2
SLC25A3 H2AFY
SLC25A3 EPS8
NARS ETF1
RPL27 NPAS2
RPL27 TMC7
RPL27 RPL13A
RPL27 PDLIM1
RPL27 RPS18
EIF3F RPL29P6
EIF3F RPS23
RPL18 RPS16
RPL18 RPL31
CFL1 TPT1
CFL1 TUBA1B
CFL1 SFRS3
CFL1 PTMA
RPS13 EIF3K
RPS13 EIF3L
RPS13 RPL31
RPS27A RPL10A
HNRNPA1 PRDM10
HNRNPA1 MMADHC
HNRNPA1 IDE
HNRNPA1 PRKAR2A
HNRNPA1 PTPN11
HNRNPA1 LSM12
HNRNPA1 GCN1L1
HNRNPA1 SPTBN1
HNRNPA1 NOLC1
HNRNPA1 HINT1
HNRNPA1 XRCC5
HNRNPA1 CSTF3
HNRNPA1 CAPZA2
HNRNPA1 TRA2B
HNRNPA1 RPS3A
HNRNPA1 EEF2
HNRNPA1 HNRNPD
HNRNPA1 SLC25A3
sept-06 EEF1A1
sept-06 RHEB
sept-06 SFRS3
sept-06 OPHN1
sept-06 ADK
sept-06 EIF4A2
sept-06 YWHAQ
sept-06 YY1
HNRNPC USP3
HNRNPC TUBGCP4
HNRNPC PTBP1
HNRNPC HNRNPUL1
HNRNPC NOP56
HNRNPC CBX3
RPL24 UBA52
RPL11 RPL22
GDI2 UXS1
GDI2 TCF7L2
GDI2 RCC1
GDI2 MAPK14
GDI2 CBFB
GDI2 PHB2
GDI2 YME1L1
GDI2 PUM1
SRP14 PEX16
SRP14 EIF1
SRP14 NACAP1
SRP14 RBPJ
EIF3D GTPBP1
EIF3D RPL3P7
EIF3D DARS
EIF3D RPS3A
EIF3D RPL4
EIF4G2 INTS5
EIF4G2 PRDM4
EIF4G2 DNAH3
EIF4G2 C11orf57
EIF4G2 PTBP1
EIF4G2 RHEB
EIF4G2 HNRNPA1L1
EIF4G2 GOSR1
EIF4G2 LSM12
EIF4G2 PDCD11
EIF4G2 SPTBN1
EIF4G2 NOLC1
EIF4G2 TRIM5
EIF4G2 CYFIP1
EIF4G2 XPO1
EIF4G2 H2AFY
EIF4G2 C11orf49
EIF4G2 CTCF
EIF4G2 TOMM40
EIF4G2 NUP214
EIF4G2 PRPF4B
EIF4G2 PPP1R10
EIF4G2 SAMM50
EIF4G2 PSMD13
EIF4G2 UBE2L3
EIF4G2 RPS3A
PMS2L11 ADRBK1
PMS2L11 TAC3
PMS2L11 SOX15
PMS2L11 AP2A2
PMS2L11 PBX2
PMS2L11 ERP44
PMS2L11 TBX6
PMS2L11 CNR2
PMS2L11 ACAA1
PMS2L11 RELA
PMS2L11 STAT6
ESRRA ABHD6
ESRRA UTP14A
ESRRA PRKAR2A
ESRRA RPIA
ESRRA KIAA0746
ESRRA IFRD2
ESRRA MDH2
ESRRA EPS8
PAX8 JRK
PAX8 SCLY
PAX8 DNAJA4
PAX8 POLR3B
PAX8 GTPBP3
PAX8 C7orf44
PAX8 PUM1
