# Supplementary material for: Functional networks inference from rule-based machine learning models
Source: BioData Min. 2016 Sep 5;9:28. doi: 10.1186/s13040-016-0106-4 (PMC5011349; doi:10.1186/s13040-016-0106-4)
Supplement: Supplementary file 2 — Networks. All networks used in the analysis given as a list of edges. (XZ 11980 kb) [file 13040_2016_106_MOESM2_ESM.xz › networks/pearson/dlbcl/SE_C1.txt]

TNNT1 TNNC1
GPD2 FRK
MYL1 CA3
ACTA1 TNNC2
ACTA1 MYLPF
TNNT1 MYLPF
TNNT1 ACTA1
AFM HLTF
MYH2 MB
TNNC2 TNNC1
MYLPF TNNC1
CKM TNNC1
CKM TNNC2
MYL1 MYLPF
ACTA1 TNNC1
ACTA1 MYL1
GALE PSEN2
AFM PSEN2
TNNC2 MB
MYLPF TNNC2
MYL1 NEB
ACTA1 CKM
TNNT1 TNNC2
TNNT1 CKM
TNNT1 MYL1
AFM GALE
AFM NUMB
CA3 NEB
CKM MB
CKM MYLPF
MYL1 TNNC1
NUMB PSEN2
NUMB GALE
HLTF NUMB
FRK RIT2
TNNC1 MYL2
CA3 MYH6
CKM MYL2
ACTA1 MB
HLTF PSEN2
GPD2 RIT2
TNNC2 MYH2
MYLPF MB
MYLPF TNNT3
MYL1 TNNC2
ACTA1 MYL2
TNNT1 MYL2
HLTF GALE
TNNC1 MB
MYLPF CA3
CKM MYH2
MYL1 MB
ACTA1 MYH2
TNNC2 MYL2
CA3 TPM3
MYLPF MYH2
MYL1 COX6A2
MYL1 TNNT3
ACTA1 CA3
TNNT1 CA3
GRIK1 AFM
TNNC1 MYH2
CA3 TTN
CA3 TNNC1
MYLPF NEB
MYL1 MYH2
MYL1 CKM
ACTA1 TNNT3
TNNT1 MB
GRIK1 PSEN2
GRIK1 HLTF
TNNT3 TNNC2
MYLPF MYL2
MYLPF COX6A2
ACTA1 COX6A2
GRIK1 NUMB
TDGF1 RIT2
NEB TTN
NR0B1 RIT2
TNNC1 MYBPC1
TNNT3 TNNC1
MYL1 TPM3
ACTA1 NEB
TNNT1 MYH2
TNNT1 TNNT3
TNNC1 COX6A2
CA3 COX6A2
MYH6 TPM3
MYL1 MYH6
MYL1 TTN
TNNT1 MYBPC1
TNNT1 NEB
ANXA3 AFM
MB MYL2
NEB MYH6
FRK NR0B1
COX6A2 MB
TNNC1 NEB
TNNC2 COX6A2
TNNT3 MB
TNNT3 COX6A2
TNNT3 CA3
MYLPF MYBPC1
TNNT1 COX6A2
GRIK1 GALE
TTN MYH6
NEB TPM3
FRK TDGF1
TNNC2 MYBPC1
TNNT3 NEB
CKM COX6A2
CKM TNNT3
SOX11 MNDA
MYH2 MYL2
CA3 TNNC2
MYL1 MYBPC1
MYL1 MYL2
FOXD1 RIT2
NR0B1 TDGF1
GPD2 TDGF1
GPD2 NR0B1
MYH2 EEF1A2
CRYAB MB
COX6A2 TPM3
MYLPF TTN
CKM MYBPC1
ANXA3 HLTF
GRIK1 ANXA3
NEB MB
FRK FOXD1
GPD2 EMP1
COX6A2 MYH2
TNNC2 NEB
TNNT3 MYH2
MYLPF MYH6
MYLPF TPM3
ACTA1 MYBPC1
ACTA1 MYH6
CRYAB MYH2
COX6A2 NEB
CKM CA3
ACTA1 TPM3
TNNT1 H19
ANXA3 PSEN2
EMP1 RIT2
NR0B1 FOXD1
MYH2 MYBPC1
MYH2 NEB
CA3 MYBPC1
ACTA1 TTN
TNNT1 TTN
ANXA3 NUMB
HTN1 FAS
MYL2 MYBPC1
TPM3 TTN
NEB MYBPC1
MATN1 NR0B1
TNNC1 TTN
TNNC1 TPM3
CA3 MB
TNNT3 TTN
TNNT3 MYL2
MYH6 COX6A2
CKM NEB
CKM CRYAB
TNNT1 MYH6
MB MYBPC1
TNNC2 CRYAB
H19 COX7A1
CA3 MYH2
TNNT3 TPM3
MYH6 TNNC1
ACTA1 CRYAB
TNNT1 TPM3
TNNT1 COX7A1
FOXD1 HTR2C
FOXD1 TDGF1
FRK EMP1
MKRN3 SOX11
GPD2 FOXD1
TNNT3 MYH6
MYL1 H19
TNNT1 EEF1A2
ANXA3 GALE
MXD1 AFM
LRP2 TAC1
MKRN3 MNDA
MKRN3 FXYD3
SULT2A1 GAGE1
COX6A2 TTN
COX6A2 MYL2
MATN1 RIT2
TNNC1 EEF1A2
TNNC1 CRYAB
H19 TNNC1
CA3 MYL2
CA3 H19
TNNT3 MYBPC1
MYLPF CRYAB
MYLPF COX7A1
MYLPF H19
MYH6 TNNC2
MXD1 PSEN2
MYL2 EEF1A2
MATN1 FRK
TNNC1 COX7A1
TNNC2 EEF1A2
TNNT3 COX7A1
CKM EEF1A2
TNNT1 CRYAB
MXD1 GALE
MXD1 ANXA3
LPA TNP1
SRPR TNP1
NEB MYL2
FXYD3 MNDA
SULT2A1 SOX11
MATN1 TDGF1
MATN1 FOXD1
H19 TNNC2
CA3 FHL1
MYLPF EEF1A2
MYL1 CRYAB
ACTA1 EEF1A2
ACTA1 COX7A1
ACTA1 H19
SLN MB
CRYAB MYL2
COX6A2 MYBPC1
MATN1 GPD2
TNNC2 TTN
TNNC2 COX7A1
MYH6 MYH2
CKM MYH6
MYL1 COX7A1
TNNI2 CKM
MXD1 HLTF
ACTC1 MYL3
MYBPC1 MYH6
COL3A1 COL1A2
MB EEF1A2
MB TPM3
SULT2A1 GRIK2
TNNC2 TPM3
CA3 COX7A1
TNNT3 CRYAB
MYH6 MB
CKM H19
MXD1 NUMB
FRMPD4 GRM8
FHL1 TTN
FHL1 TPM3
LRP2 SLC14A1
GAGE1 SOX11
COX7A1 CRYAB
TNNT3 H19
CKM TTN
CKM TPM3
CKM COX7A1
TNNI2 TNNC2
MYH3 MYH6
FHL1 MYH6
SOX11 FXYD3
MYL1 EEF1A2
ACTC1 MB
MYBPC1 TTN
NR0B1 EMP1
RPE65 ZNF154
GRIK2 SOX11
MYH2 TPM3
MYH2 SLN
COX6A2 CRYAB
MYL1 FHL1
MXD1 GRIK1
MYBPC1 EEF1A2
MYL2 TTN
TPM3 MYL2
MB TTN
SULT2A1 MNDA
H19 MYL2
TNNI2 MYL2
TNNI2 MB
GRIK1 MC5R
ACTC1 MYH2
EMP1 TDGF1
COX7A1 MYL2
H19 NEB
H19 MYH2
CA3 MYH3
MYL3 MB
MYL1 MYL3
TNNI2 TNNC1
TDGF1 HTR2C
NEB FHL1
MYH2 TTN
COX7A1 MYH6
H19 MYH6
H19 MYBPC1
TNNI2 MYLPF
TNNI2 TNNT1
GAGE1 SLC12A2
COX7A1 MB
H19 MB
H19 CRYAB
MYL3 NEB
MYH6 MYL2
ACTA1 MYL3
MC5R NUMB
MC5R AFM
TPM2 MYBPC1
SRPR LPA
TPM3 MYBPC1
SLC14A1 TAC1
NEB MYH3
SLC12A2 MAP2K6
ZNF169 SLC12A2
GAGE1 MNDA
COX7A1 TTN
COX7A1 MYBPC1
TNNC2 TPM2
TNNT1 TPM2
HTR2C RIT2
YAP1 GRIA3
NEB SLN
COX7A1 MYH2
TNNC1 TPM2
H19 TTN
H19 EEF1A2
CA3 CRYAB
MYL3 MYH2
MYL3 TNNC2
TNNT3 EEF1A2
MYLPF TPM2
MYL1 SLN
TNNI2 MYH2
TNNI2 TNNT3
TPM2 MYL2
COX7A1 NEB
H19 SAA1
H19 COX6A2
CA3 EEF1A2
TNNI2 ACTA1
YAP1 SCG5
YAP1 FCAR
MYH3 TTN
LPA WNT2
EMP1 FOXD1
CRYAB EEF1A2
CRYAB NEB
COX7A1 COX6A2
TNNT3 TPM2
MYLPF MYL3
MC5R HLTF
TNNI2 TPM2
YAP1 ZBTB6
FRK HTR2C
RPE65 TAC1
CRYAB TPM3
COX7A1 FHL1
MYL3 COX6A2
MYL3 CA3
TNNT3 FHL1
MYH6 MYL3
ACTC1 MYL1
ACTC1 ACTA1
NR0B1 HTR2C
GAGE1 ZNF169
GRIK2 MNDA
COX6A2 EEF1A2
MATN1 EMP1
H19 TPM2
H19 TPM3
MYL3 TNNC1
MYH6 CRYAB
CKM TPM2
MYL1 MYH3
ACTC1 TNNC2
GJB1 TNP1
TPM3 MYH3
NR0B1 SMA4
TNNT3 SLN
TNNT1 MYL3
MC5R PSEN2
ZBTB6 FCAR
GPD2 HTR2C
MYLPF SLN
MYLPF FHL1
CKM MYL3
MYL1 TPM2
ACTA1 TPM2
ACTA1 SLN
ACTC1 NEB
VLDLR RGN
HTR1B VLDLR
NEB EEF1A2
MNDA SILV
GRIK2 FXYD3
SULT2A1 ATP6V0A1
P2RY2 SULT2A1
COX6A2 FHL1
TNNC2 SLN
MYL3 TPM3
CKM SLN
CNTD1 NUMB
ANXA3 MC5R
AOX1 ANXA3
ACTC1 TNNC1
ACTC1 MYH6
IFI44L IFIT1
YAP1 ZNF239
FN1 COL1A2
GAGE1 MAP2K6
STRN3 SLC12A2
CRYAB MYBPC1
COX6A2 SLN
COX7A1 SAA1
COX7A1 TPM3
ACTA1 FHL1
RPSAP12 RPL32
MC5R GALE
TNNI2 COX7A1
ACTC1 MYLPF
MNDA CADPS
RPE65 LRP2
TRDN LRP2
SULT2A1 ZNF169
COX7A1 EEF1A2
MYLPF MYH3
TNNT1 FHL1
ALDH5A1 GALE
TNNI2 MYBPC1
ACTC1 CKM
DMC1 C9
ACOX2 SCG5
ZFP36L1 GRIA3
FOXD1 KLRC2
NEB TPM2
ATP6V0A1 GAGE1
MATN1 HTR2C
H19 FHL1
MYL3 MYBPC1
MYH3 MYBPC1
MB TPM2
CRYAB SLN
COX7A1 TPM2
TNNC1 SLN
TNNC1 FHL1
CA3 TPM2
TNNI2 MYL1
ACTC1 TNNT1
ZBTB6 SCG5
GRIK2 GAGE1
P2RY2 GRIK2
CRYAB TTN
CA3 SLN
TNNT3 MYL3
DNM2 GALE
TNNI2 EEF1A2
VLDLR PDE3B
ZNF239 SCG5
ODF1 ARSD
FXR2 FOXO4
SULT2A1 FXYD3
TNNT1 MYH3
GALE DGCR11
TNNI2 CRYAB
ACTC1 COX6A2
YAP1 ARSD
TPM2 TTN
SLN TTN
ZNF169 MAP2K6
SOX11 SLC12A2
RPE65 SLC14A1
SULT2A1 MKRN3
MYH6 EEF1A2
TNNT1 SLN
ACTC1 SLN
EEF1A2 TTN
WNT2 TNP1
GJB1 LPA
TPM3 EEF1A2
SLN TPM3
MYH2 TPM2
ACTA1 MYH3
CNTD1 GALE
ALDH5A1 PSEN2
SAA1 TNNC1
DSC3 SLC6A6
ARSD SCG5
GRIA3 SCG5
FHL1 MYH3
ATP6V0A1 ZNF169
SULT2A1 SLC12A2
GABPB1 ZNF154
TNNC1 MYH3
HLTF DGCR11
TNNI2 H19
SAA1 TNNT1
ACTC1 CA3
FCAR SCG5
ENO3 MYH6
TPM2 MYH6
VSNL1 ZNF154
ISG15 MX1
DNM2 PSEN2
AFM DGCR11
SAA1 EEF1A2
PCTK2 GRIA3
RHD GRIA3
TDGF1 SMA4
COL3A1 COL1A1
EMP1 HTR2C
ZNF154 TAC1
ZNF154 LRP2
GAGE1 FXYD3
MKRN3 ZNF154
GRIK2 MKRN3
MYL3 MYL2
TNNT3 MYH3
PSEN2 DGCR11
HLTF ALDH5A1
RPL12 RPL35
ACTC1 MYL2
ACTC1 TPM3
ZBTB6 GRIA3
KLRC2 RIT2
ENO3 MYBPC1
MNDA SLC12A2
VSNL1 RPE65
TNNC2 FHL1
CYP2A6 CYP2A13
AFM ALDH5A1
TNNI2 COX6A2
SMA4 RIT2
GRIA3 LIG4
HTR2C SMA4
SLN MYL2
FOXD1 SMA4
NR0B1 KLRC2
NOVA1 SOX11
TNNI2 NEB
AOX1 GRIK1
SAA1 MYBPC1
SAA1 MYL2
SAA1 TNNC2
ACTC1 CRYAB
DMC1 GPR125
SRPR WNT2
FHL1 MB
STRN3 ZNF169
GABPB1 RPE65
MYL3 SLN
ALDH5A1 NUMB
AOX1 HLTF
AOX1 AFM
SAA1 CKM
FCAR ACOX2
GJB1 SRPR
FRK KLRC2
ATP6V0A1 SOX11
SULT2A1 MAP2K6
SULT2A1 AP3B2
NOVA1 MKRN3
MYH2 FHL1
CRYAB FHL1
COX6A2 TPM2
TNNC2 MYH3
MYL3 TTN
CNTD1 PSEN2
DNM2 NUMB
AOX1 NUMB
MXD1 ALDH5A1
SAA1 MYLPF
ACTC1 MYBPC1
VLDLR RBM34
ZNF239 ARSD
GRIA3 ZNF239
TPM2 SAA1
BPGM LPA
MKRN3 GAGE1
CKM FHL1
NUMB DGCR11
C9 GPR125
MT1G MT1P2
COL1A1 COL1A2
ARSD SGCD
ZNF239 FCAR
ZFP36L1 YAP1
PCTK2 ZBTB6
SLN MYBPC1
TAC1 GPR21
ZNF169 AP3B2
ZNF154 SLC14A1
TRDN RPE65
GPD2 KLRC2
P2RY2 ATP6V0A1
AOX1 PSEN2
SAA1 ACTA1
GRIA3 ACOX2
ZFP36L1 ACOX2
ODF1 GRIA3
PCTK2 LIG4
FN1 COL6A3
FHL1 MYL2
SILV CADPS
SOX11 ZNF169
PPFIA1 SLC6A6
FRK SMA4
STRN3 MAP2K6
MATN1 SMA4
HLTF CNTD1
RPS21 RPS17
SAA1 CRYAB
SAA1 TNNI2
ACTC1 TNNT3
RGN PDE3B
GRIA3 ARSD
YAP1 ACOX2
RHD ODF1
TPM2 EEF1A2
FHL1 MYBPC1
TRDN TAC1
GPD2 SMA4
COX7A1 MYH3
MYH6 SLN
TNNI2 CA3
ANXA3 DGCR11
GRIK1 DGCR11
IFNA8 PPFIA1
SAA1 MYH2
DMC1 LOC153346
GRIA3 FCAR
ODF1 YAP1
ZNF154 GPR21
GAGE1 AP3B2
COX6A2 MYH3
MYL3 CRYAB
AFM CNTD1
GRIK1 ALDH5A1
MXD1 MC5R
IFNA8 PSG3
ACTC1 EEF1A2
MKRN3 CADPS
VSNL1 LRP2
NOVA1 MNDA
CA3 ENO3
AFM DNM2
RBM34 PDE3B
IFI44L IFI44
LIG4 CDK8
RHD YAP1
KLRC2 HTR2C
TDGF1 KLRC2
GJB1 WNT2
TPM3 TPM2
FXYD3 GPR21
CYP2A13 DBI
NOVA1 SULT2A1
TNNI2 TTN
MXD1 AOX1
RPL12 RPL18
VLDLR LARS2
UCP3 PPFIA1
SGCD P2RY6
ZBTB6 ACOX2
ZBTB6 ZNF239
UBA52 RPL38
ENO3 TTN
TRDN SLC14A1
AOX1 GALE
RPL12 GNB2L1
SAA1 MB
SAA1 MYL1
RGN RBM34
ARSD FCAR
ZNF239 ACOX2
ZBTB6 GALNT3
ODF1 SCG5
AP3B2 MAP2K6
SOX11 CADPS
RPE65 MKRN3
SULT2A1 SILV
H19 MYH3
MYL3 EEF1A2
DNM2 CNTD1
ALDH5A1 DGCR11
TNNI2 SLN
RPL18 EEF1G
MXD1 DGCR11
SAA1 TNNT3
HTR1B RBM34
HTR1B LARS2
FHL1 SLN
P2RY2 ZNF169
P2RY2 SOX11
PSG3 ANK2
H19 SLN
CKM MYH3
DEFB1 SGCD
ARSD ACOX2
ZFP36L1 FCAR
ODF1 SGCD
ODF1 ZNF239
SLN EEF1A2
MNDA MAP2K6
ATP6V0A1 MNDA
COX7A1 SLN
MYL1 ENO3
HLTF DNM2
MXD1 DNM2
RPL12 UBA52
ZBTB6 ARSD
EMP1 KLRC2
LRP2 GPR21
GRIK3 SLC12A2
LOC91316 IGL@
FGF2 HTR2C
SAA1 CA3
IFNA1 MPL
ACTC1 TTN
HTR1B PDE3B
FABP6 SGCD
MYH3 MYL2
TPM2 MYH3
SNRNP70 IRF3
MB MYH3
NEB ENO3
SOX11 SILV
STRN3 GAGE1
MYH2 MYH3
MYL3 H19
TNNT3 ENO3
TNNT1 ENO3
ARSD DEFB1
PCTK2 YAP1
RHD ZFP36L1
COL6A3 COL1A2
TPM2 ENO3
ZNF154 BAMBI
GABPB1 TAC1
GABPB1 LRP2
P2RY2 GAGE1
NOVA1 GAGE1
NOVA1 GABPB1
H19 ENO3
MYLPF ENO3
SAFB HK1
IFNA8 SLC6A6
RHD SCG5
RHD ZNF239
FN1 COL3A1
GLRB DEFA6
VCAN COL1A1
GRIK2 ATP6V0A1
CRYAB TPM2
CMA1 HTR2C
GPR125 ARID4A
GRIK1 TXK
HTN1 DBI
MOG STAG1
GALNT3 SCG5
FABP6 TFAP2B
ZFP36L1 TFAP2B
FHL1 EEF1A2
EMP1 SMA4
FXYD3 CADPS
ZNF154 FXYD3
GRIK2 SLC12A2
GRIK2 ZNF169
GABPB1 MKRN3
NOVA1 GRIK2
HK1 AP3D1
TNNC1 ENO3
ZBTB6 LIG4
YAP1 GALNT3
ZNF169 MNDA
ATP6V0A1 AP3B2
GABPB1 SLC14A1
GNB2L1 EEF1G
ALDH5A1 DNM2
ANK2 STAG1
RBL2 ZBTB6
ODF1 FABP6
ATP6V0A1 FXYD3
RPS5 RPL18A
HLF NR6A1
RPS19 RPL32
TNNC2 ENO3
TNNI2 MYH6
RAD23A HK1
AP2S1 IRF3
SGCD TFAP2B
ODF1 FCAR
RHD ACOX2
RHD FCAR
SLC12A2 RGS7
SOX11 MAP2K6
SULT2A1 CADPS
CYP4F2 HIST1H2BJ
ACTA1 ENO3
VLDLR POLB
GRIA3 GALNT3
RHAG ARSD
FN1 COL1A1
SLC14A1 GPR21
MKRN3 GPR21
RPE65 GPR21
GRIK3 ZNF169
ANXA3 ALDH5A1
GRIK1 CNTD1
RAD23A ADRM1
CDK8 KIF2A
ZNF154 ABCD2
COX6A2 ENO3
SAA1 NEB
KRT14 PRR4
UCP3 DSC3
PCTK2 FCAR
SAA1 MYH6
ENO3 EEF1A2
KCNJ1 GPR21
SLC12A2 AP3B2
VSNL1 TAC1
NOVA1 FXYD3
COX7A1 ENO3
PSG3 SLC6A6
FTH1 NR1H3
CKMT2 MYH6
FGF2 PSG3
SAA1 TTN
ITPR2 RBM34
UCP3 IFNA8
MNAT1 KIF2A
FCAR GALNT3
LIG4 GALNT3
COL6A1 COL6A2
GLMN PEX12
CRYBA1 HTR2C
RPE65 BAMBI
ATP6V0A1 SLC12A2
MYH2 ENO3
MYL3 MYH3
MYL3 TPM2
SAA1 COX6A2
UCP3 SLC6A6
ANK2 MOG
ACOX2 SPINK1
ZBTB6 KIF2A
