# Supplementary material for: Functional networks inference from rule-based machine learning models
Source: BioData Min. 2016 Sep 5;9:28. doi: 10.1186/s13040-016-0106-4 (PMC5011349; doi:10.1186/s13040-016-0106-4)
Supplement: Supplementary file 2 — Networks. All networks used in the analysis given as a list of edges. (XZ 11980 kb) [file 13040_2016_106_MOESM2_ESM.xz › networks/pearson/dlbcl/SE_C3.txt]

TNNT1 TNNC1
GPD2 FRK
MYL1 CA3
ACTA1 TNNC2
ACTA1 MYLPF
TNNT1 MYLPF
TNNT1 ACTA1
AFM HLTF
MYH2 MB
TNNC2 TNNC1
MYLPF TNNC1
CKM TNNC1
CKM TNNC2
MYL1 MYLPF
ACTA1 TNNC1
ACTA1 MYL1
GALE PSEN2
AFM PSEN2
TNNC2 MB
MYLPF TNNC2
MYL1 NEB
ACTA1 CKM
TNNT1 TNNC2
TNNT1 CKM
TNNT1 MYL1
AFM GALE
AFM NUMB
CA3 NEB
CKM MB
CKM MYLPF
MYL1 TNNC1
NUMB PSEN2
NUMB GALE
HLTF NUMB
FRK RIT2
TNNC1 MYL2
CA3 MYH6
CKM MYL2
ACTA1 MB
HLTF PSEN2
GPD2 RIT2
TNNC2 MYH2
MYLPF MB
MYLPF TNNT3
MYL1 TNNC2
ACTA1 MYL2
TNNT1 MYL2
HLTF GALE
TNNC1 MB
MYLPF CA3
CKM MYH2
MYL1 MB
ACTA1 MYH2
TNNC2 MYL2
CA3 TPM3
MYLPF MYH2
MYL1 COX6A2
MYL1 TNNT3
ACTA1 CA3
TNNT1 CA3
GRIK1 AFM
TNNC1 MYH2
CA3 TTN
CA3 TNNC1
MYLPF NEB
MYL1 MYH2
MYL1 CKM
ACTA1 TNNT3
TNNT1 MB
GRIK1 PSEN2
GRIK1 HLTF
TNNT3 TNNC2
MYLPF MYL2
MYLPF COX6A2
ACTA1 COX6A2
GRIK1 NUMB
TDGF1 RIT2
NEB TTN
NR0B1 RIT2
TNNC1 MYBPC1
TNNT3 TNNC1
MYL1 TPM3
ACTA1 NEB
TNNT1 MYH2
TNNT1 TNNT3
TNNC1 COX6A2
CA3 COX6A2
MYH6 TPM3
MYL1 MYH6
MYL1 TTN
TNNT1 MYBPC1
TNNT1 NEB
ANXA3 AFM
MB MYL2
NEB MYH6
FRK NR0B1
COX6A2 MB
TNNC1 NEB
TNNC2 COX6A2
TNNT3 MB
TNNT3 COX6A2
TNNT3 CA3
MYLPF MYBPC1
TNNT1 COX6A2
GRIK1 GALE
TTN MYH6
NEB TPM3
FRK TDGF1
TNNC2 MYBPC1
TNNT3 NEB
CKM COX6A2
CKM TNNT3
SOX11 MNDA
MYH2 MYL2
CA3 TNNC2
MYL1 MYBPC1
MYL1 MYL2
FOXD1 RIT2
NR0B1 TDGF1
GPD2 TDGF1
GPD2 NR0B1
MYH2 EEF1A2
CRYAB MB
COX6A2 TPM3
MYLPF TTN
CKM MYBPC1
ANXA3 HLTF
GRIK1 ANXA3
NEB MB
FRK FOXD1
GPD2 EMP1
COX6A2 MYH2
TNNC2 NEB
TNNT3 MYH2
MYLPF MYH6
MYLPF TPM3
ACTA1 MYBPC1
ACTA1 MYH6
CRYAB MYH2
COX6A2 NEB
CKM CA3
ACTA1 TPM3
TNNT1 H19
ANXA3 PSEN2
EMP1 RIT2
NR0B1 FOXD1
MYH2 MYBPC1
MYH2 NEB
CA3 MYBPC1
ACTA1 TTN
TNNT1 TTN
ANXA3 NUMB
HTN1 FAS
MYL2 MYBPC1
TPM3 TTN
NEB MYBPC1
MATN1 NR0B1
TNNC1 TTN
TNNC1 TPM3
CA3 MB
TNNT3 TTN
TNNT3 MYL2
MYH6 COX6A2
CKM NEB
CKM CRYAB
TNNT1 MYH6
MB MYBPC1
TNNC2 CRYAB
H19 COX7A1
CA3 MYH2
TNNT3 TPM3
MYH6 TNNC1
ACTA1 CRYAB
TNNT1 TPM3
TNNT1 COX7A1
FOXD1 HTR2C
FOXD1 TDGF1
FRK EMP1
MKRN3 SOX11
GPD2 FOXD1
TNNT3 MYH6
MYL1 H19
TNNT1 EEF1A2
ANXA3 GALE
MXD1 AFM
LRP2 TAC1
MKRN3 MNDA
MKRN3 FXYD3
SULT2A1 GAGE1
COX6A2 TTN
COX6A2 MYL2
MATN1 RIT2
TNNC1 EEF1A2
TNNC1 CRYAB
H19 TNNC1
CA3 MYL2
CA3 H19
TNNT3 MYBPC1
MYLPF CRYAB
MYLPF COX7A1
MYLPF H19
MYH6 TNNC2
MXD1 PSEN2
MYL2 EEF1A2
MATN1 FRK
TNNC1 COX7A1
TNNC2 EEF1A2
TNNT3 COX7A1
CKM EEF1A2
TNNT1 CRYAB
MXD1 GALE
MXD1 ANXA3
LPA TNP1
SRPR TNP1
NEB MYL2
FXYD3 MNDA
SULT2A1 SOX11
MATN1 TDGF1
MATN1 FOXD1
H19 TNNC2
CA3 FHL1
MYLPF EEF1A2
MYL1 CRYAB
ACTA1 EEF1A2
ACTA1 COX7A1
ACTA1 H19
SLN MB
CRYAB MYL2
COX6A2 MYBPC1
MATN1 GPD2
TNNC2 TTN
TNNC2 COX7A1
MYH6 MYH2
CKM MYH6
MYL1 COX7A1
TNNI2 CKM
MXD1 HLTF
ACTC1 MYL3
MYBPC1 MYH6
COL3A1 COL1A2
MB EEF1A2
MB TPM3
SULT2A1 GRIK2
TNNC2 TPM3
CA3 COX7A1
TNNT3 CRYAB
MYH6 MB
CKM H19
MXD1 NUMB
FRMPD4 GRM8
FHL1 TTN
FHL1 TPM3
LRP2 SLC14A1
GAGE1 SOX11
COX7A1 CRYAB
TNNT3 H19
CKM TTN
CKM TPM3
CKM COX7A1
TNNI2 TNNC2
MYH3 MYH6
FHL1 MYH6
SOX11 FXYD3
MYL1 EEF1A2
ACTC1 MB
MYBPC1 TTN
NR0B1 EMP1
RPE65 ZNF154
GRIK2 SOX11
MYH2 TPM3
MYH2 SLN
COX6A2 CRYAB
MYL1 FHL1
MXD1 GRIK1
MYBPC1 EEF1A2
MYL2 TTN
TPM3 MYL2
MB TTN
SULT2A1 MNDA
H19 MYL2
TNNI2 MYL2
TNNI2 MB
GRIK1 MC5R
ACTC1 MYH2
EMP1 TDGF1
COX7A1 MYL2
H19 NEB
H19 MYH2
CA3 MYH3
MYL3 MB
MYL1 MYL3
TNNI2 TNNC1
TDGF1 HTR2C
NEB FHL1
MYH2 TTN
COX7A1 MYH6
H19 MYH6
H19 MYBPC1
TNNI2 MYLPF
TNNI2 TNNT1
GAGE1 SLC12A2
COX7A1 MB
H19 MB
H19 CRYAB
MYL3 NEB
MYH6 MYL2
ACTA1 MYL3
MC5R NUMB
MC5R AFM
TPM2 MYBPC1
SRPR LPA
TPM3 MYBPC1
SLC14A1 TAC1
NEB MYH3
SLC12A2 MAP2K6
ZNF169 SLC12A2
GAGE1 MNDA
COX7A1 TTN
COX7A1 MYBPC1
TNNC2 TPM2
TNNT1 TPM2
HTR2C RIT2
YAP1 GRIA3
NEB SLN
COX7A1 MYH2
TNNC1 TPM2
H19 TTN
H19 EEF1A2
CA3 CRYAB
MYL3 MYH2
MYL3 TNNC2
TNNT3 EEF1A2
MYLPF TPM2
MYL1 SLN
TNNI2 MYH2
TNNI2 TNNT3
TPM2 MYL2
COX7A1 NEB
H19 SAA1
H19 COX6A2
CA3 EEF1A2
TNNI2 ACTA1
YAP1 SCG5
YAP1 FCAR
MYH3 TTN
LPA WNT2
EMP1 FOXD1
CRYAB EEF1A2
CRYAB NEB
COX7A1 COX6A2
TNNT3 TPM2
MYLPF MYL3
MC5R HLTF
TNNI2 TPM2
YAP1 ZBTB6
FRK HTR2C
RPE65 TAC1
CRYAB TPM3
COX7A1 FHL1
MYL3 COX6A2
MYL3 CA3
TNNT3 FHL1
MYH6 MYL3
ACTC1 MYL1
ACTC1 ACTA1
NR0B1 HTR2C
GAGE1 ZNF169
GRIK2 MNDA
COX6A2 EEF1A2
MATN1 EMP1
H19 TPM2
H19 TPM3
MYL3 TNNC1
MYH6 CRYAB
CKM TPM2
MYL1 MYH3
ACTC1 TNNC2
GJB1 TNP1
TPM3 MYH3
NR0B1 SMA4
TNNT3 SLN
TNNT1 MYL3
MC5R PSEN2
ZBTB6 FCAR
GPD2 HTR2C
MYLPF SLN
MYLPF FHL1
CKM MYL3
MYL1 TPM2
ACTA1 TPM2
ACTA1 SLN
ACTC1 NEB
VLDLR RGN
HTR1B VLDLR
NEB EEF1A2
MNDA SILV
GRIK2 FXYD3
SULT2A1 ATP6V0A1
P2RY2 SULT2A1
COX6A2 FHL1
TNNC2 SLN
MYL3 TPM3
CKM SLN
CNTD1 NUMB
ANXA3 MC5R
AOX1 ANXA3
ACTC1 TNNC1
ACTC1 MYH6
IFI44L IFIT1
YAP1 ZNF239
FN1 COL1A2
GAGE1 MAP2K6
STRN3 SLC12A2
CRYAB MYBPC1
COX6A2 SLN
COX7A1 SAA1
COX7A1 TPM3
ACTA1 FHL1
RPSAP12 RPL32
MC5R GALE
TNNI2 COX7A1
ACTC1 MYLPF
MNDA CADPS
RPE65 LRP2
TRDN LRP2
SULT2A1 ZNF169
COX7A1 EEF1A2
MYLPF MYH3
TNNT1 FHL1
ALDH5A1 GALE
TNNI2 MYBPC1
ACTC1 CKM
DMC1 C9
ACOX2 SCG5
ZFP36L1 GRIA3
FOXD1 KLRC2
NEB TPM2
ATP6V0A1 GAGE1
MATN1 HTR2C
H19 FHL1
MYL3 MYBPC1
MYH3 MYBPC1
MB TPM2
CRYAB SLN
COX7A1 TPM2
TNNC1 SLN
TNNC1 FHL1
CA3 TPM2
TNNI2 MYL1
ACTC1 TNNT1
ZBTB6 SCG5
GRIK2 GAGE1
P2RY2 GRIK2
CRYAB TTN
CA3 SLN
TNNT3 MYL3
DNM2 GALE
TNNI2 EEF1A2
VLDLR PDE3B
ZNF239 SCG5
ODF1 ARSD
FXR2 FOXO4
SULT2A1 FXYD3
TNNT1 MYH3
GALE DGCR11
TNNI2 CRYAB
ACTC1 COX6A2
YAP1 ARSD
TPM2 TTN
SLN TTN
ZNF169 MAP2K6
SOX11 SLC12A2
RPE65 SLC14A1
SULT2A1 MKRN3
MYH6 EEF1A2
TNNT1 SLN
ACTC1 SLN
EEF1A2 TTN
WNT2 TNP1
GJB1 LPA
TPM3 EEF1A2
SLN TPM3
MYH2 TPM2
ACTA1 MYH3
CNTD1 GALE
ALDH5A1 PSEN2
SAA1 TNNC1
DSC3 SLC6A6
ARSD SCG5
GRIA3 SCG5
FHL1 MYH3
ATP6V0A1 ZNF169
SULT2A1 SLC12A2
GABPB1 ZNF154
TNNC1 MYH3
HLTF DGCR11
TNNI2 H19
SAA1 TNNT1
ACTC1 CA3
FCAR SCG5
ENO3 MYH6
TPM2 MYH6
VSNL1 ZNF154
ISG15 MX1
DNM2 PSEN2
AFM DGCR11
SAA1 EEF1A2
PCTK2 GRIA3
RHD GRIA3
TDGF1 SMA4
COL3A1 COL1A1
EMP1 HTR2C
ZNF154 TAC1
ZNF154 LRP2
GAGE1 FXYD3
MKRN3 ZNF154
GRIK2 MKRN3
MYL3 MYL2
TNNT3 MYH3
PSEN2 DGCR11
HLTF ALDH5A1
RPL12 RPL35
ACTC1 MYL2
ACTC1 TPM3
ZBTB6 GRIA3
KLRC2 RIT2
ENO3 MYBPC1
MNDA SLC12A2
VSNL1 RPE65
TNNC2 FHL1
CYP2A6 CYP2A13
AFM ALDH5A1
TNNI2 COX6A2
SMA4 RIT2
GRIA3 LIG4
HTR2C SMA4
SLN MYL2
FOXD1 SMA4
NR0B1 KLRC2
NOVA1 SOX11
TNNI2 NEB
AOX1 GRIK1
SAA1 MYBPC1
SAA1 MYL2
SAA1 TNNC2
ACTC1 CRYAB
DMC1 GPR125
SRPR WNT2
FHL1 MB
STRN3 ZNF169
GABPB1 RPE65
MYL3 SLN
ALDH5A1 NUMB
AOX1 HLTF
AOX1 AFM
SAA1 CKM
FCAR ACOX2
GJB1 SRPR
FRK KLRC2
ATP6V0A1 SOX11
SULT2A1 MAP2K6
SULT2A1 AP3B2
NOVA1 MKRN3
MYH2 FHL1
CRYAB FHL1
COX6A2 TPM2
TNNC2 MYH3
MYL3 TTN
CNTD1 PSEN2
DNM2 NUMB
AOX1 NUMB
MXD1 ALDH5A1
SAA1 MYLPF
ACTC1 MYBPC1
VLDLR RBM34
ZNF239 ARSD
GRIA3 ZNF239
TPM2 SAA1
BPGM LPA
MKRN3 GAGE1
CKM FHL1
NUMB DGCR11
C9 GPR125
MT1G MT1P2
COL1A1 COL1A2
ARSD SGCD
ZNF239 FCAR
ZFP36L1 YAP1
PCTK2 ZBTB6
SLN MYBPC1
TAC1 GPR21
ZNF169 AP3B2
ZNF154 SLC14A1
TRDN RPE65
GPD2 KLRC2
P2RY2 ATP6V0A1
AOX1 PSEN2
SAA1 ACTA1
GRIA3 ACOX2
ZFP36L1 ACOX2
ODF1 GRIA3
PCTK2 LIG4
FN1 COL6A3
FHL1 MYL2
SILV CADPS
SOX11 ZNF169
PPFIA1 SLC6A6
FRK SMA4
STRN3 MAP2K6
MATN1 SMA4
HLTF CNTD1
RPS21 RPS17
SAA1 CRYAB
SAA1 TNNI2
ACTC1 TNNT3
RGN PDE3B
GRIA3 ARSD
YAP1 ACOX2
RHD ODF1
TPM2 EEF1A2
FHL1 MYBPC1
TRDN TAC1
GPD2 SMA4
COX7A1 MYH3
MYH6 SLN
TNNI2 CA3
ANXA3 DGCR11
GRIK1 DGCR11
IFNA8 PPFIA1
SAA1 MYH2
DMC1 LOC153346
GRIA3 FCAR
ODF1 YAP1
ZNF154 GPR21
GAGE1 AP3B2
COX6A2 MYH3
MYL3 CRYAB
AFM CNTD1
GRIK1 ALDH5A1
MXD1 MC5R
IFNA8 PSG3
ACTC1 EEF1A2
MKRN3 CADPS
VSNL1 LRP2
NOVA1 MNDA
CA3 ENO3
AFM DNM2
RBM34 PDE3B
IFI44L IFI44
LIG4 CDK8
RHD YAP1
KLRC2 HTR2C
TDGF1 KLRC2
GJB1 WNT2
TPM3 TPM2
FXYD3 GPR21
CYP2A13 DBI
NOVA1 SULT2A1
TNNI2 TTN
MXD1 AOX1
RPL12 RPL18
VLDLR LARS2
UCP3 PPFIA1
SGCD P2RY6
ZBTB6 ACOX2
ZBTB6 ZNF239
UBA52 RPL38
ENO3 TTN
TRDN SLC14A1
AOX1 GALE
RPL12 GNB2L1
SAA1 MB
SAA1 MYL1
RGN RBM34
ARSD FCAR
ZNF239 ACOX2
ZBTB6 GALNT3
ODF1 SCG5
AP3B2 MAP2K6
SOX11 CADPS
RPE65 MKRN3
SULT2A1 SILV
H19 MYH3
MYL3 EEF1A2
DNM2 CNTD1
ALDH5A1 DGCR11
TNNI2 SLN
RPL18 EEF1G
MXD1 DGCR11
SAA1 TNNT3
HTR1B RBM34
HTR1B LARS2
FHL1 SLN
P2RY2 ZNF169
P2RY2 SOX11
PSG3 ANK2
H19 SLN
CKM MYH3
DEFB1 SGCD
ARSD ACOX2
ZFP36L1 FCAR
ODF1 SGCD
ODF1 ZNF239
SLN EEF1A2
MNDA MAP2K6
ATP6V0A1 MNDA
COX7A1 SLN
MYL1 ENO3
HLTF DNM2
MXD1 DNM2
RPL12 UBA52
ZBTB6 ARSD
EMP1 KLRC2
LRP2 GPR21
GRIK3 SLC12A2
LOC91316 IGL@
FGF2 HTR2C
SAA1 CA3
IFNA1 MPL
ACTC1 TTN
HTR1B PDE3B
FABP6 SGCD
MYH3 MYL2
TPM2 MYH3
SNRNP70 IRF3
MB MYH3
NEB ENO3
SOX11 SILV
STRN3 GAGE1
MYH2 MYH3
MYL3 H19
TNNT3 ENO3
TNNT1 ENO3
ARSD DEFB1
PCTK2 YAP1
RHD ZFP36L1
COL6A3 COL1A2
TPM2 ENO3
ZNF154 BAMBI
GABPB1 TAC1
GABPB1 LRP2
P2RY2 GAGE1
NOVA1 GAGE1
NOVA1 GABPB1
H19 ENO3
MYLPF ENO3
SAFB HK1
IFNA8 SLC6A6
RHD SCG5
RHD ZNF239
FN1 COL3A1
GLRB DEFA6
VCAN COL1A1
GRIK2 ATP6V0A1
CRYAB TPM2
CMA1 HTR2C
GPR125 ARID4A
GRIK1 TXK
HTN1 DBI
MOG STAG1
GALNT3 SCG5
FABP6 TFAP2B
ZFP36L1 TFAP2B
FHL1 EEF1A2
EMP1 SMA4
FXYD3 CADPS
ZNF154 FXYD3
GRIK2 SLC12A2
GRIK2 ZNF169
GABPB1 MKRN3
NOVA1 GRIK2
HK1 AP3D1
TNNC1 ENO3
ZBTB6 LIG4
YAP1 GALNT3
ZNF169 MNDA
ATP6V0A1 AP3B2
GABPB1 SLC14A1
GNB2L1 EEF1G
ALDH5A1 DNM2
ANK2 STAG1
RBL2 ZBTB6
ODF1 FABP6
ATP6V0A1 FXYD3
RPS5 RPL18A
HLF NR6A1
RPS19 RPL32
TNNC2 ENO3
TNNI2 MYH6
RAD23A HK1
AP2S1 IRF3
SGCD TFAP2B
ODF1 FCAR
RHD ACOX2
RHD FCAR
SLC12A2 RGS7
SOX11 MAP2K6
SULT2A1 CADPS
CYP4F2 HIST1H2BJ
ACTA1 ENO3
VLDLR POLB
GRIA3 GALNT3
RHAG ARSD
FN1 COL1A1
SLC14A1 GPR21
MKRN3 GPR21
RPE65 GPR21
GRIK3 ZNF169
ANXA3 ALDH5A1
GRIK1 CNTD1
RAD23A ADRM1
CDK8 KIF2A
ZNF154 ABCD2
COX6A2 ENO3
SAA1 NEB
KRT14 PRR4
UCP3 DSC3
PCTK2 FCAR
SAA1 MYH6
ENO3 EEF1A2
KCNJ1 GPR21
SLC12A2 AP3B2
VSNL1 TAC1
NOVA1 FXYD3
COX7A1 ENO3
PSG3 SLC6A6
FTH1 NR1H3
CKMT2 MYH6
FGF2 PSG3
SAA1 TTN
ITPR2 RBM34
UCP3 IFNA8
MNAT1 KIF2A
FCAR GALNT3
LIG4 GALNT3
COL6A1 COL6A2
GLMN PEX12
CRYBA1 HTR2C
RPE65 BAMBI
ATP6V0A1 SLC12A2
MYH2 ENO3
MYL3 MYH3
MYL3 TPM2
SAA1 COX6A2
UCP3 SLC6A6
ANK2 MOG
ACOX2 SPINK1
ZBTB6 KIF2A
ZFP36L1 SCG5
RBMY1F YAP1
ODF1 ACOX2
SLN TPM2
SOX11 AP3B2
MKRN3 TAC1
GRIK3 MAP2K6
SULT2A1 STRN3
MYL3 COX7A1
IFNA1 CREB1
PDE3B TTLL4
SCG5 KIF2A
P2RY6 TFAP2B
GRIA3 SPINK1
ZFP36L1 SPINK1
RBL2 KIF2A
PCTK2 SCG5
PCTK2 GALNT3
COL3A1 COL6A3
RAB27B GPR21
GAGE1 CADPS
VCAN COL3A1
VSNL1 TRDN
NOVA1 SILV
MATN1 KLRC2
CKM ENO3
FABP6 P2RY6
ODF1 ZFP36L1
SPAG11A ZFP36L1
ENO3 MYL2
LRP2 GLMN
GAGE1 SILV
GTF2A2 COX6A1
NOVA1 CADPS
SAFB SNRNP70
TXK HLTF
HTN1 FXR2
CKMT2 MYBPC1
RBM34 RANBP2
VLDLR RANBP2
HTR1B RGN
IFI44L OAS2
CNTN1 LOC153346
RHAG YAP1
CMA1 FOXD1
CMA1 CRYBA1
CA3 S100A1
ANXA3 CNTD1
ACTC1 H19
UCP3 PSG3
FABP6 ZNF197
FABP6 DEFB1
ZFP36L1 ZBTB6
DYNLL1 COX6A1
FXYD3 SLC12A2
ZNF154 SOX11
MKRN3 SILV
P2RY2 FXYD3
SAFB AP3D1
TNNI2 TPM3
CKMT2 MYLPF
SGCD SCG5
ZNF74 SCG5
GRIA3 KIF2A
LUZP2 LOC153346
LUZP2 ZBTB6
ZFP36L1 P2RY6
ZFP36L1 ARSD
BPGM TNP1
BPGM WNT2
TPM3 ENO3
NEB S100A1
P2RY2 MNDA
RPS3A RPS5
COX6A2 S100A1
MYL1 S100A1
TXK AFM
TXK MC5R
RPL12 EEF1G
CKMT2 TNNT1
RGN TTLL4
FCAR KIF2A
ARSD FABP6
LIG4 KIF2A
ZBTB6 CDK8
S100A1 TTN
MYH3 EEF1A2
TPM3 S100A1
SLN S100A1
MNDA RGS7
RPS17 RPL7A
TXK NUMB
IFNA8 CNTN1
VLDLR TTLL4
ARSD KIF2A
GRIA3 TFAP2B
YAP1 ZNF74
RBMY1F GRIA3
ODF1 ZNF74
FHL1 TPM2
USP5 CHERP
GAGE1 RGS7
STRN3 AP3B2
VCAN COL1A2
RPS10 RPL18A
GARS EIF3B
EEF1G UBA52
TUBA3C GALE
IFNA8 LOC153346
CKMT2 CA3
SPINK1 SCG5
GRIA3 SGCD
GRIA3 FABP6
YAP1 LIG4
RBMY1F SCG5
CTRL P2RY6
DSC2 PCTK2
COL6A3 COL1A1
MKRN3 SLC12A2
GRIK3 GAGE1
ATP5G3 PSMD14
P2RY2 AP3B2
MYL3 FHL1
RPL12 RPL38
TUBA3C DNM2
CKMT2 COX7A1
CKMT2 TNNC1
CKMT2 MYL1
FGF2 STAG1
SLK ZNF280A
RANBP2 PDE3B
ZNF74 ACOX2
LIG4 SCG5
BPGM SRPR
MB ENO3
MPL TYRP1
FXR2 DBI
SOX11 RGS7
TRDN ZNF154
ATP6V0A1 MKRN3
GRIK2 MAP2K6
GRIK2 SILV
PDE6B STAG1
SNRPA SNRNP70
TNNC1 S100A1
PSG3 PPFIA1
SFTPA1B NR0B1
SAFB CHERP
THBS2 FN1
CKMT2 MYL2
ACTC1 COX7A1
ACTC1 TNNI2
GALNT3 ACOX2
ARSD ZNF74
ZNF239 GALNT3
ODF1 LIG4
KLRC2 SMA4
MB S100A1
FXYD3 TAC1
GRIK2 AP3B2
VSNL1 GPR21
VSNL1 SLC14A1
EFNA3 FXR2
CMA1 NR0B1
ACTA1 S100A1
SAFB CHD4
SAFB UCP2
MC5R CNTD1
CKMT2 CKM
IFNG KLRC2
HTR1B POLB
ACTB EEF1A1
COX6B1 PSMB3
HIST1H4I NR0B1
KCNJ15 CNTN1
DEFB1 ZNF197
ZNF239 KIF2A
SS18 MNAT1
RBL2 FCAR
RBL2 CDK8
PCTK2 ZNF239
RHAG DEFB1
RHAG ZBTB6
MYH3 ENO3
CRYBA1 FOXD1
RPE65 FXYD3
TNNT3 S100A1
ANXA3 TXK
GRIK1 DNM2
ACVRL1 NR0B1
CKMT2 ACTA1
RBM34 TTLL4
ZFP36L1 FABP6
RBL2 GRIA3
RBMY1F ZBTB6
COX7C ATP5O
ENO3 SAA1
AP3D1 NOMO1
SFRS9 DYNLL1
GABPB1 VSNL1
NR6A1 REST
MATN1 CMA1
RPSAP12 RPS19
SAFB CDC25B
TNNI2 MYL3
ANXA3 DNM2
HTN1 MAPK14
TUBA3C PSEN2
TUBA3C AFM
CKMT2 TNNT3
SPTAN1 SAFB
ACTC1 FHL1
DMC1 ARID4A
HMGB1 HNRNPK
PSMD1 XRCC6
SEC24C IRF3
ARL6IP1 SUZ12
HIST1H4I FRK
SGCD ZNF197
ZNF239 ZNF74
ZBTB6 BRCA2
RBL2 SCG5
SPAG11A GRIA3
SPAG11A CTRL
PCTK2 ZFP36L1
RHAG FCAR
TNP2 PCTK2
PLOD2 COL1A2
ZNF154 MNDA
DAP3 PSMD4
EFNA3 FOXO4
CRYAB MYH3
ATP5J ATP5O
MYLPF S100A1
ACVRL1 HTR2C
RPL18 UBA52
HTN1 CYP2A13
TUBA3C NUMB
CKMT2 NEB
SAA1 TPM3
LARS2 PDE3B
HIST1H4I TDGF1
SCG5 TFAP2B
AP2S1 RUNX3
ACOX2 SGCD
FAS DBI
PCTK2 RBMY1F
RHD PCTK2
MYH3 SAA1
EIF3CL HNRNPA1
RGS7 MAP2K6
FXYD3 MAP2K6
FXYD3 SILV
ATP6V0A1 MAP2K6
GABPB1 MNDA
NOVA1 ZNF154
HK1 MLF2
PSG3 DSC3
PSG3 ADK
TXK PSEN2
AOX1 MC5R
CKMT2 H19
FGF2 ADK
BMS1 EIF3B
SEC24C RUNX3
ITPR2 PDE3B
HIST1H4I RIT2
DEFB1 TFAP2B
LUZP2 CNTN1
ZFP36L1 SGCD
ZFP36L1 ZNF239
RBL2 YAP1
RBMY1F FCAR
ODF1 ZBTB6
RHD GALNT3
RHD ARSD
DSC2 GRIA3
PLOD2 FN1
DGKZ ATXN2L
TAC1 GLMN
CADPS RAB27B
SILV MAP2K6
TNNC2 S100A1
MYL3 S100A1
CKM S100A1
TNNT1 S100A1
SAFB USP5
TCEB1 NME1
RPL4 UBA52
GALNT3 SPINK1
YAP1 SPINK1
YAP1 SGCD
RHAG SCG5
RHD SPAG11A
MNDA AP3B2
GABPB1 FXYD3
HK1 ATXN2L
CMA1 TDGF1
CYP11B1 TDGF1
UQCRB COPS5
ALDH5A1 CNTD1
ACVRL1 FOXD1
ACVRL1 MATN1
MXD1 CNTD1
CKMT2 TNNC2
ACTC1 MYH3
UCP3 PDE6B
ODF1 KIF2A
RHAG ODF1
RHD ZBTB6
S100A1 MYBPC1
USP5 EIF3B
TAC1 RAB27B
CADPS TAC1
FXR2 FAS
SLC12A2 SILV
GRIK2 CADPS
GABPB1 SOX11
CMA1 RIT2
ROS1 NR6A1
DNM2 DGCR11
HTN1 FOXO4
UQCRC2 UQCRFS1
SEC24C SNRNP70
RUNX3 IRF3
CTSO PRKX
RBMY1F ACOX2
RBMY1F ARSD
ODF1 RBMY1F
PABPC1 EIF3B
KCNJ1 PEX12
MNDA GPR21
MNDA RAB27B
SULT2A1 RGS7
PDE6B ANK2
RPS6 RPL3
SERPING1 CD14
FGF2 DSC3
IFNG FOXD1
IFNG GPD2
KIF2A ZNF197
SPINK1 TFAP2B
CTSO GRIA3
ODF1 ZNF197
CTRL ZFP36L1
SPAG11A ODF1
FHL1 ENO3
DIRAS1 DLG2
FXYD3 RAB27B
STRN3 SOX11
GRIK3 STRN3
SULT2A1 GRIK3
SSBP1 ATP5O
CMA1 SMA4
GNB2L1 UBA52
MYH6 S100A1
SAFB ATXN2L
SAFB MLF2
CKMT2 TPM3
CKMT2 MYH2
FGF2 MOG
FGF2 ANK2
IFNG RIT2
BMS1 SAFB
TTLL4 SLK
ADRM1 HK1
PUM1 SAFB
LARS2 POLB
UCP3 ANK2
HIST1H4I FOXD1
ACOX2 TFAP2B
GALNT3 BRCA2
SS18 KIF2A
SPAG11A FABP6
PCTK2 ACOX2
RHD RBMY1F
FHL1 SAA1
SGCD SYMPK
CTCF DDX1
SOX11 GPR21
PPFIA1 DSC3
CREB1 MPL
MYH2 S100A1
SSBP1 COX6C
GPR125 LOC153346
PSG3 STAG1
TNNT3 ATP2A1
FTH1 ITGB2
CKMT2 MB
DMC1 ZNF197
UCP3 ADK
FRMPD4 VLDLR
HIST1H4I GPD2
YAP1 KIF2A
CRYBA1 SMA4
SILV AP3B2
BAMBI TAC1
RPS5 RPS10
CAPG CYP27A1
EEF1G RPL38
HNRNPA2B1 PTPN11
MC5R DGCR11
TNNI2 ENO3
C9 PPFIA1
SAA1 SLN
IFNG HTR2C
SEC24C SNRPA
IFI44 IFIT1
UCP3 STAG1
HIST1H4I MATN1
TFAP2B ZNF197
GRIA3 CDK8
ZBTB6 SPINK1
YAP1 DEFB1
ZFP36L1 GALNT3
RBL2 ARSD
SLN MYH3
GLMN SYMPK
FHL1 S100A1
BAMBI ABCD2
RPE65 ABCD2
GRIK3 ATP6V0A1
VSNL1 BAMBI
NOVA1 RPE65
SLC9A2 NOVA1
CYP11B1 NR0B1
IL1A P11
TXK GALE
EDC4 SAFB
ACVRL1 TDGF1
RPL12 RPS6
IFNA8 DSC3
CKMT2 TTN
IFNG NR0B1
MCM3 LIG1
POLB PDE3B
GRM8 VLDLR
MOG SLC6A14
FABP6 KIF2A
CDK8 SCG5
PCTK2 KIF2A
KCNJ6 GPR21
FXYD3 ZNF169
CTCF BARD1
STRN3 RGS7
GRIK2 ZNF154
GABPB1 GPR21
P2RY2 MKRN3
NR6A1 MPL
HK1 USP5
PSG3 MOG
TCHH AOX1
TUBA3C HLTF
TUBA3C MXD1
C9 ZNF197
CKMT2 MYH3
ACTC1 TPM2
SCRIB LIG1
PSMD8 MRPS12
LARS2 RBM34
RAD23A SAFB
HTR1B TTLL4
ANXA13 ZNF197
SGCD SH3GL1
DEFB1 P2RY6
LIG4 FCAR
REST MPL
GABPB1 CADPS
GARS PABPC1
GARS RRM1
SSBP1 SNRPF
RPS3A RPL18A
LIG1 RRM1
HNRNPA2B1 U2AF1
SNRPE CKS1B
MAPK14 FAS
CKMT2 TPM2
FGF2 SLC6A14
FGF2 PDE6B
IFNG FRK
SCG5 SPIN2A
SPAG11A TFAP2B
TNP2 GRIA3
RHD LIG4
KCNJ1 GLMN
VSNL1 MKRN3
PDE6B MOG
BRPF1 DGKZ
HK1 NOMO1
ATP5J SSBP1
ITGB2 ACP2
TCEB1 UFD1L
EDC4 USP5
TNNI2 FHL1
IFNA8 ADK
IFNG TDGF1
LARS2 TTLL4
RAD23A PRKACA
RAD23A MBOAT7
FCAR SGCD
CDK8 FCAR
ZNF239 LIG4
GRIA3 P2RY6
TNP2 ZBTB6
RHD SGCD
S100A1 MYL2
RPL31 RPL18A
GJB1 BPGM
SLC14A1 GLMN
ZNF169 RGS7
CRYAB S100A1
RPS6 RPL9
CYP11B1 SMA4
MYLPF ATP2A1
SAFB SNRPA
MC5R ALDH5A1
ACVRL1 CRYBA1
RPL18 RPL38
POLB RANBP2
POLB RBM34
RAD23A CHD4
FCAR SPINK1
CDK8 MNAT1
ARSD ZNF197
ZNF239 SPIN2A
RBMY1F ZFP36L1
AP3D1 CHD4
CYP2A13 FAS
MKRN3 RAB27B
MAP4 AP3D1
TNFRSF1B TCIRG1
HNRNPA2B1 HNRNPD
MYL3 ENO3
SAFB WIPF2
PCOLCE NNMT
ACVRL1 CMA1
CKMT2 CRYAB
ADRM1 SAFB
LARS2 RGN
ATP6AP1 MAN2B1
RBM42 BMS1
ARSD TFAP2B
FAS FOXO4
ZNF239 CDK8
SS18 CDK8
ZFP36L1 DEFB1
PCTK2 ODF1
TNP2 YAP1
PLOD2 COL3A1
CADPS MAP2K6
RGS7 CADPS
NR0B1 CRYBA1
MKRN3 LRP2
STRN3 MNDA
RPS9 RPL18A
PSG3 PDE6B
EDC4 CHD4
ACVRL1 RIT2
PUM1 HNRNPK
ECHS1 PSMB3
RBM42 EIF3CL
PSMD11 PSMB3
SCG5 LOC153346
DEFB1 SCG5
SRP9 COPS5
VCAN FN1
RPS5 RPL8
P2RY2 SLC12A2
NOVA1 P2RY2
SLC9A2 P2RY2
HK1 PABPC1
CMA1 FRK
SAFB IRF3
TNNI2 MYH3
ADRM1 ATXN2L
PDIA6 UQCRFS1
STAG1 SLC6A14
RIT2 STAG1
TSNAX STAG1
FOXO4 DBI
GRIA3 ZNF197
YAP1 TFAP2B
SS18 ZBTB6
RBL2 LIG4
CTRL GRIA3
PCTK2 CDK8
PCTK2 ARSD
RHAG ACOX2
RHAG ZNF239
DSC2 GALNT3
HNRNPA1 QARS
GPR21 SYMPK
MLF2 AP3D1
ZNF169 SILV
ABCD2 TAC1
MKRN3 SLC14A1
MKRN3 RGS7
GABPB1 GRIK2
RPL35 RPL38
GPD2 STAG1
PSME3 STRN3
MAP4 TCIRG1
CMA1 GPD2
SAFB EIF3B
RPL18 RPL18A
RPL18 RPS10
IFNA8 ANK2
CKMT2 COX6A2
SPTAN1 CHD4
SS18 SCG5
ODF1 TFAP2B
DSC2 LIG4
DSC2 ZBTB6
SLN ENO3
KIF11 EZH2
BAMBI LRP2
ZNF154 RAB27B
MKRN3 MAP2K6
MKRN3 ZNF169
NOVA1 TAC1
GPR125 PPFIA1
CYP2A6 DBI
HNRNPA2B1 NCL
TCEB1 SNRPG
TCEB1 SSBP1
PWP1 PPP1CC
IFNG EMP1
LOC1720 SSX2
HMGB1 SUZ12
PUM1 CHERP
ACOX2 KIF2A
LUZP2 ACOX2
SS18 GRIA3
ZFP36L1 PHKG1
CTSO YAP1
ODF1 P2RY6
ODF1 DEFB1
RHD TFAP2B
SNRNP70 AP2S1
ATP2A1 MYBPC1
TIAM1 MAL
ATXN2L AP3D1
KCNJ6 RAB27B
ADK DSC3
USP5 CHD4
CADPS GPR21
SLC12A2 CADPS
FRK STAG1
VCAN NNMT
VSNL1 FXYD3
GABPB1 TRDN
SLC9A2 ATP6V0A1
NPPA CTNNA2
CYP11B1 HTR2C
APOC1 CAPG
MYL1 ATP2A1
GZMA GZMH
ACVRL1 SMA4
TUBA3C GRIK1
CKMT2 EEF1A2
SAA1 MYL3
ADRM1 RAE1
GATAD1 GPD2
ANK2 GUCY1A2
FCAR ZNF74
LUZP2 FCAR
RBL2 ZNF239
RBMY1F ZNF197
RBMY1F ZNF239
SPAG11A PHKG1
SPAG11A YAP1
NR0B1 STAG1
GRIK2 STRN3
PSME3 ZNF169
CDC25B AP3D1
CRYAB ENO3
COX6A2 ATP2A1
HPRT1 ATP5J
TNNT1 ATP2A1
TCHH ANXA3
SEC24C TRIM28
RAD23A IL10RB
FABP6 SCG5
GRIA3 DEFB1
ZFP36L1 ZNF197
CTSO ZFP36L1
RBMY1F GALNT3
TNP2 LUZP2
LRP2 RAB27B
FXYD3 RGS7
BAMBI GPR21
U2AF1 HNRNPA1
CAPG NR1H3
TNNC2 ATP2A1
IFIT1 OAS2
ZNHIT3 SRP9
CNTD1 DGCR11
SPTAN1 CDC25B
IFNG SMA4
SEC24C AP2S1
ITPR2 POLB
LARS2 RANBP2
VLDLR ITPR2
UCP3 FGF2
RBM42 SAFB
SGCD KIF2A
SGCD SPINK1
DEFB1 ACOX2
FCAR BRCA2
LIG4 ACOX2
ZFP36L1 LIG4
SPAG11A P2RY6
ATP2A1 TPM2
CCT7 PSMD14
CRYBA1 KLRC2
EIF3CL EIF3B
GRIK3 SOX11
GTF2A2 ATP5O
GABPB1 RAB27B
BLOC1S1 NAP1L4
CREB1 TYRP1
SERPINB6 SERPINB9
ARID4A LOC153346
COX7A1 S100A1
HK1 CHD4
MX1 TRIM22
ACTA1 ATP2A1
ACVRL1 GPD2
ACTC1 SAA1
SLK FAM168A
FAM120A USP10
ITPR2 SLK
ITPR2 NEDD4
XPC SERTAD2
UCP3 COL2A1
FRMPD4 HTR1B
CDK8 GALNT3
YAP1 CDK8
ACLY HNRNPU
RHD SPINK1
DPP4 RHD
DSC2 RHD
TDGF1 STAG1
APBA2 FXYD3
USP5 MLF2
LRP2 SYMPK
CTCF NAP1L4
CYP2A13 FOXO4
P2RY2 MAP2K6
NOVA1 SLC12A2
CTGF NNMT
ACTN3 MYL2
HK1 AP2S1
CMA1 EMP1
H19 ATP2A1
PSMC5 EIF3CL
MMP9 CYP27A1
HMGB1 U2AF1
HMGB1 HNRNPA2B1
RAD23A AP2S1
RAD23A MLF2
PSMA2 ATP5C1
KCNJ15 LOC153346
CTRL ACVR2B
PCTK2 SS18
ACLY RPN2
DSC2 YAP1
ATP2A1 TTN
NDUFA4 COX6C
TCIRG1 ATXN2L
PPFIA1 ADK
CYP2A13 FXR2
MKRN3 ABCD2
GRIK2 RGS7
GRIK2 GRIK3
VSNL1 ABCD2
GABPB1 SULT2A1
SEL1L GABPB1
SLC9A2 SULT2A1
HK1 RUNX3
TNNC1 ATP2A1
ATP5J SOD1
RPL7A RPL8
SAFB EIF3CL
EDC4 CHERP
TCHH GRIK1
CKMT2 FHL1
BMS1 EIF3CL
ADRM1 MRPL28
UBE4A CTCF
SEC24C HK1
IFI44 ISG15
SLC1A3 GPNMB
UCP3 HTR2C
GRM8 TTLL4
GRM8 COL4A6
LIG4 ARSD
ZNF239 SPINK1
RBL2 SS18
QARS AP2S1
RHAG GRIA3
RHD CTRL
DSC2 ZNF239
ATP2A1 MB
CHERP CHD4
TAC1 SYMPK
DLG2 CADPS
NOVA1 AP3B2
FMR1 LOC728849
H19 S100A1
UQCRB SRP9
KPNB1 SAFB
RPL18 RPS28
AOX1 CNTD1
TUBA3C ALDH5A1
CKMT2 ENO3
ACTC1 S100A1
MCM3 RRM1
ARL6IP1 MLH1
EXOSC7 HNRNPA1
RAD23A ATXN2L
FCAR DEFB1
ZNF345 ZBTB6
RHD FABP6
CRYBA1 TDGF1
HTR2C ADK
MAP2K6 SNCA
NEB ATP2A1
RPE65 MNDA
TRDN GLMN
RPS9 RPS10
RPL10A RPS5
SEL1L ZNF154
CA3 ATP2A1
GNB2L1 RPL35
RPS17 RPL32
PCOLCE COL1A1
C1QB FCGR1A
CKMT2 TNNI2
FGF2 SLC6A6
IFNG ACVRL1
SUZ12 U2AF1
COL4A6 TTLL4
COX6B1 COX8A
COX6B1 ECHS1
GATAD1 FRK
LUZP2 SCG5
LUZP2 SPINK1
PHKG1 P2RY6
CTSO SCG5
ODF1 GALNT3
SNRNP70 RUNX3
SNRNP70 EWSR1
GPR21 GLMN
MNDA TAC1
ABCD2 SLC14A1
ATP5J COX6A1
CYP11B1 RIT2
FTH1 TIMP2
IFNA1 TYRP1
BMS1 HK1
ADRM1 ETFB
ADRM1 BMS1
AARS XRCC6
TNIP1 CLTA
EIF4H TUFM
COL4A6 RGN
CCT8 ATP5J
RBM42 HK1
RBM42 ADRM1
ANK2 SLC6A14
DEFB1 KIF2A
ZNF74 SPIN2A
MNAT1 SCG5
GRIA3 ZNF74
SS18 LIG4
RBMY1F TFAP2B
PCTK2 RBL2
RHD P2RY6
DRD1 RBMY1F
DRD1 TNP2
SAP18 ATP5O
ABCD2 GPR21
BAMBI SLC14A1
SULT2A1 ZNF154
SLC9A2 SOX11
U2AF1 EZH2
FKBP2 AP2S1
ITGB3 MPL
TNFRSF1B MAP4
CKM ATP2A1
UQCRFS1 EIF2S2
TUBA3C ANXA3
SPTAN1 WIPF2
ADRM1 AP2S1
RANBP2 SLK
MCM3 GARS
EIF4H PSMD4
RAD23A USP5
ZNF787 LARS2
GATAD1 TDGF1
CNTN1 LAMA2
ZNF74 SPINK1
FABP6 SH3GL1
ZBTB6 LOC153346
YAP1 ZNF197
ACVR2B P2RY6
RBL2 BRD8
RBMY1F SGCD
RHAG KIF2A
RHD ZNF74
TRIM28 SNRNP70
USP5 WIPF2
SLC14A1 CADPS
SILV RGS7
FXYD3 LRP2
ABCD2 LRP2
SRP9 DYNLL1
MKRN3 DLG2
RPE65 GLMN
RPE65 SOX11
GRIK2 GPR21
SNRPD2 PPIA
CYP4F2 IGKV1D-13
MAP4 ATXN2L
SNRPA TRIM28
EEF1G RPL9
SAFB AP2S1
KRT5 KRT6C
ACVRL1 FRK
RPL18 GNB2L1
RPL12 RPL9
C9 ARID4A
TATDN2 QARS
USP10 CTCF
METAP1 HNRNPA2B1
RAD21 RBMX
RBM34 SLK
ITPR2 RANBP2
RPL4 RPSAP12
GATAD1 RIT2
IL10RB COMT
ZNF239 SGCD
ZBTB6 SGCD
ZBTB6 MNAT1
YAP1 FABP6
SS18 YAP1
CTSO LIG4
RBMY1F KIF2A
RBMY1F FABP6
ODF1 ANXA13
HNRNPA1 PEBP1
ATP2A1 MYH6
ATP2A1 MYL2
UBE2C SNRPB
CRYBA1 RIT2
MLF2 PRKACA
ATP1B3 MRPS22
GABPB1 SILV
BRPF1 ATXN2L
HK1 IRF3
HK1 PRKACA
MATN1 CRYBA1
EEF1G RPL35
TNNC1 ACTN3
COX17 UQCRB
TCEB1 SNRPB2
AOX1 ALDH5A1
TOP2A PCNA
HTRA1 THBS2
TNIP1 AP2S1
ECHS1 PSMC5
CCT8 ATP5O
GRM8 RGN
FRMPD4 RGN
SCG5 ZNF197
FCAR ZNF197
GRIA3 SH3GL1
YAP1 LUZP2
TNP2 FCAR
HTR2C SLC6A14
RGS7 AP3B2
SRP9 SUMO1
ATP6V0A1 STRN3
VCAN COL6A3
NOVA1 VSNL1
FKBP2 ATXN2L
CYP11B1 FOXD1
COX5A DDX39
SNRPE SSBP1
ACTA1 ACTN3
SNRPB2 TFAM
SAFB QARS
TCEB1 COX5B
ZNF91 ZNF136
SERPINA1 NKG7
IFNG CRYBA1
SUZ12 CTCF
SEC24C QARS
POLB TTLL4
RPL4 EEF1G
COL4A6 ZNF280A
COL4A6 PDE3B
RAD23A AP3D1
PSMA3 ATP5G3
PLSCR1 TLR1
GRM8 HTR1B
SH3GL1 TFAP2B
ZBTB6 ZNF74
PHKG1 GRIA3
ZNF345 YAP1
RHD KIF2A
DSC2 FCAR
SAP18 COX6A1
MAPK1IP1L RPN2
GPR21 PEX12
ADK SLC6A6
USP5 UCP2
USP5 PABPC1
SLC14A1 RAB27B
SMARCA4 PABPC1
CTCF CUL3
SOX11 RAB27B
PPFIA1 COL2A1
TRDN GPR21
GABPA GABPB1
P2RY2 GRIK3
SLC9A2 GAGE1
HK1 COMT
MAP4 HK1
LIG1 GARS
CYP11B1 MATN1
HNRNPA2B1 EZH2
CKM ACTN3
SNRPB2 SRP14
EDC4 KPNB1
ACVRL1 EMP1
AOX1 DGCR11
AOX1 TXK
CYC1 TUFM
TTLL4 ZNF280A
RAD23A MRPL28
RBM42 MLF2
SPIN2A GNB3
ACOX2 P2RY6
ARSD SPINK1
ARSD P2RY6
SS18 ARSD
CTSO SPINK1
RBL2 MNAT1
TNP2 GALNT3
DPP4 SPAG11A
ALDOA PRDX1
SOD1 ATP5O
AP3D1 CHERP
PTPN11 PPP1CC
ATXN2L IL10RB
SGCD GPR21
MLF2 CHD4
ZNF154 GLMN
MKRN3 BAMBI
STRN3 SILV
GRIK3 AP3B2
GTF2A2 COX7B
COX7A1 ATP2A1
RPS6 UBA52
HK1 EIF3B
CMA1 KLRC2
SNRPA PEBP1
EIF2S2 PSMD14
GNB2L1 RPL38
SAFB NOMO1
LGALS3BP SERPING1
CKMT2 SAA1
SPTAN1 USP5
IFNG MATN1
MDH1 CCT4
SEC24C SAFB
POLB RGN
PSMB4 DAP3
HTR1B RANBP2
SPINK1 CNTN1
FCAR MNAT1
LUZP2 KCNJ15
GDI1 AP2S1
RBL2 ACOX2
HNRNPU HNRNPK
DRD1 YAP1
MYH3 S100A1
POLRMT AP3D1
LRP2 PEX12
SOX11 TAC1
SOX11 ABCD2
TRDN BAMBI
AIMP1 SRP9
SLC9A2 MKRN3
SSBP1 DAP3
HK1 QARS
TNNT1 ACTN3
TNNI2 ATP2A1
RPL18 RPL9
MXD1 TXK
NDRG1 TNFAIP2
FAM120A CTCF
ADRM1 SPTAN1
RANBP2 TTLL4
ITPR2 RGN
CAST MAPK1IP1L
PSMA3 PSMD14
RBM42 USP5
FRMPD4 COL4A6
ACOX2 LOC153346
BRCA2 SCG5
ARSD GALNT3
LUZP2 ARSD
ODF1 SPINK1
ODF1 SH3GL1
RHAG RBMY1F
TNP2 SCG5
RHD ZNF197
SYMPK PEX12
DGKZ IL10RB
HTR2C DSC3
SMARCA4 USP5
FXYD3 SLC14A1
PPFIA1 CNTN1
NR1H3 ACP2
ZNF154 CADPS
RPS10 RPL31
TAF10 EIF3F
MBOAT7 PRKACA
PDE6B COL2A1
ACTN3 CRYAB
RPS3A RPL31
RPS3A RPS10
HK1 DGKZ
LIG1 WIPF2
SAFB EWSR1
SAFB POLRMT
TXK DGCR11
ACVRL1 KLRC2
XRCC6 CLTA
YBX1 ATP5B
SPARC FN1
ADRM1 MLF2
SEC24C BMS1
PSMB4 GTF2A2
ATP5C1 SNRPB2
UCP3 GUCY1A2
RBM42 TRIM28
SLC6A6 ANK2
ACOX2 SPIN2A
ARSD MNAT1
ARSD CDK8
RBL2 ZFP36L1
ADK ANK2
EIF3CL USP5
FXYD3 KCNJ6
ATP6V0A1 SILV
GRIK3 FXYD3
RPL35 UBA52
RPL10A RPS10
PSME3 SLC12A2
ATP5G3 SDHB
NOVA1 ATP6V0A1
MYH2 ATP2A1
PDE6B ADK
EEF1G RPL6
EEF1G EEF2
ATP5J DYNLL1
PSG3 GUCY1A2
CYP11B1 CRYBA1
COX17 COPS5
TCEB1 COPS5
TCEB1 TFAM
FTH1 APOC1
PSMC1 VDAC1
SPTAN1 MLF2
XRCC6 PSMC1
ADRM1 AP3D1
PARK7 PDHB
DDOST ATP6V0B
UCP3 TFPI2
COX6B1 HNRNPA1
P2RY6 ZNF197
GALNT3 KIF2A
CDK8 ACOX2
YAP1 LOC153346
YAP1 P2RY6
YAP1 BRCA2
RBMY1F DEFB1
CTRL TFAP2B
CTRL FABP6
CTRL PHKG1
SPAG11A ARSD
ATP2A1 TPM3
EIF3B UNG
FOXD1 STAG1
RAB27B SYMPK
RAB27B GLMN
EIF3CL CHD4
SCGB2A2 DEFA6
PPFIA1 ANK2
NR1H3 CD63
RPE65 RAB27B
EFNA3 FAS
GABPB1 ABCD2
U2AF1 YWHAE
COL9A2 FOXO4
SSBP1 PSMD4
HK1 SMARCA4
TNNC2 ACTN3
EIF2S2 CCT7
HNRNPA2B1 HNRNPU
HNRNPA2B1 NASP
MYLPF ACTN3
PSMC5 ETFB
MC5R DNM2
PCNA SFRS3
P4HB SQSTM1
BMS1 FKBP2
PSMD1 PSMC1
METAP1 HNRNPA1
PSMB4 COX6A1
RAD23A COMT
RAD23A RAE1
XPC WIPF2
RBM42 RAD23A
HIST1H4I HTR2C
LIG4 SPINK1
RBMY1F LIG4
ODF1 CDK8
PCTK2 SPAG11A
COX4I1 ATP5O
ATXN2L IRF3
HYOU1 NOMO1
LRP2 CADPS
DIRAS1 TAC1
FXYD3 DLG2
ABCD2 FXYD3
SOX11 DLG2
TAF9 C1D
ATP6V0A1 CADPS
NOVA1 RGS7
NOVA1 ZNF169
CYP4F2 REST
SLC9A2 SEL1L
COL9A2 FXR2
NAP1L1 SNRPF
NAP1L1 PTPN11
FKBP2 HK1
UBXN1 EEF1D
ATP5J VBP1
CYP11B1 FRK
ATP6V1B2 SQSTM1
AOX1 DNM2
RPL12 RPS19
FGF2 IFNA8
TOPBP1 RFC4
HMGB1 HNRNPA1
AP2M1 DCTN2
SERTAD2 WIPF2
PSME2 PSMB10
IFI44 MX1
RAD23A SMARCA4
VLDLR COL4A6
PSMC2 ARPC1A
HIST1H4I GATAD1
P2RY6 SH3GL1
ACOX2 ZNF197
ZNF74 SGCD
FCAR FABP6
ARSD ANXA13
LIG4 MNAT1
LUZP2 GRIA3
RPL18A RPL8
SS18 SGCD
PRIM2 FCAR
HNRNPU RPN2
HNRNPU EWSR1
TNP2 ZFP36L1
DRD1 ZBTB6
ATP2A1 ENO3
CUL3 PTPN11
MNDA DLG2
EFNA3 DBI
GARS USP5
P2RY2 SILV
NOVA1 GPR21
NOVA1 MAP2K6
BRPF1 IRF3
NAP1L1 PPP1CC
ACTN3 TPM3
RPS6 RPL35
FKBP2 DGKZ
ATP5J SRP19
ROS1 HLF
COX5B SAP18
SAFB BRD2
KRT5 PRR4
MAPK14 FXR2
TFPI2 SLC6A6
TXK ALDH5A1
SPTAN1 EDC4
XRCC6 PSMC5
KRT14 KRT6C
NDRG1 FTH1
BMS1 HNRNPA1
PSMD1 TRAP1
PSMB4 UFD1L
COL4A6 ITPR2
RAD23A QARS
HTR1B ITPR2
FABP6 ACOX2
MNAT1 ACOX2
ZNF239 BRCA2
PHKG1 TFAP2B
SS18 FCAR
RBL2 GALNT3
SPAG11A FCAR
RHAG RBL2
DRD1 PCTK2
HARS AP2S1
ATXN2L CHD4
ATXN2L DBT
TDG PPP1CC
SLC14A1 PEX12
LRP2 KCNJ1
PSMD4 FH
GRIK2 TAC1
TOP1 RPN2
NOVA1 SLC14A1
PDE6B PPFIA1
HK1 IL10RB
HK1 CHERP
NCL DDX1
SNRPA CHD4
MATN1 STAG1
CCNB1 ATP5J
MYL3 ATP2A1
IMPDH2 QARS
UQCRFS1 ATP5G3
LOC100131311 BRD2
MMP9 ITGB2
MMP9 FTH1
UQCRC2 EIF4G2
TOPBP1 MLH1
ADRM1 CHD4
SCRIB FKBP2
SEC24C FKBP2
PSMB7 XRCC6
TRIP12 TSN
RAD23A SPTAN1
ECHS1 HNRNPA1
UCP3 MOG
LSM1 UQCRB
GATAD1 NR0B1
P2RY6 SCG5
YAP1 MNAT1
SS18 TFAP2B
ZNF160 DEFB1
SPAG11A CTSO
RHAG ZFP36L1
TPM2 S100A1
COL2A1 SLC6A6
ATXN2L AP2S1
TRA2B XPO1
RAB27B KCNJ1
PPP2R5C DDX5
FXYD3 AP3B2
MKRN3 AP3B2
RPL9 UBA52
P2RY2 STRN3
SLC9A2 MNDA
NAP1L1 U2AF1
APOE CTSD
COX17 DGUOK
KPNB1 EIF3CL
ATP6V1B2 CTSD
MAP3K11 ATXN2L
MIF SNRPD2
SPTAN1 AP3D1
BMS1 EDC4
BCLAF1 TSN
ADRM1 EIF3CL
SERTAD2 SAFB
SEC24C EWSR1
ARL6IP1 U2AF1
EIF4H HNRNPA2B1
COL4A6 NEDD4
RAD23A IRF3
RAD23A BRPF1
ATP5C1 PSMB4
HIST1H4I EMP1
P2RY6 SPINK1
ZBTB6 DEFB1
QARS IRF3
PRIM2 ZBTB6
SPAG11A SPINK1
PCTK2 BRCA2
PCTK2 FABP6
RHAG SGCD
TNP2 LOC153346
TNP2 ACOX2
TNP2 ARSD
DPP4 TFAP2B
COL10A1 TNP2
ADK STAG1
TAC1 SGCD
CADPS AP3B2
RPE65 PEX12
RPE65 CADPS
SNRPD2 RPL6
GTF2A2 DYNLL1
AIMP1 COPS5
KDM5A ZNF136
HLF REST
HNRNPD U2AF1
NAP1L1 HNRNPU
ACTN3 MB
CYP11B1 CMA1
MCAM HIST1H1T
HNRNPA2B1 NAP1L1
RPSAP12 RPL7A
SAFB PABPC1
TSFM PSMD4
BYSL RAE1
COMP CST2
CDKN3 CCNB1
SDHA HK1
RPL18 RPL35
RPL18 RPS6
TUBA3C CNTD1
ANXA7 UQCRC2
UBL4A LAGE3
BMS1 PABPC1
ADRM1 USP5
PTGIR ALOX15
TNIP1 VDAC1
PSMB4 COX5B
RAC1 XPO1
CLTC TRIP12
DAD1 DYNLL1
FRMPD4 TTLL4
KIF2A TFAP2B
FCAR LOC153346
YAP1 SPIN2A
SS18 ACOX2
ZFP36L1 ZNF74
ODF1 CTSO
PCTK2 CTSO
RHD ANXA13
S100A1 EEF1A2
SLC14A1 SYMPK
CBX1 XPO1
SULT2A1 GPR21
NOVA1 LRP2
PPP2R2A DYNLL1
CYP11B1 GPD2
MYL1 ACTN3
COX5B SNRPG
RPSAP12 RPS17
PCOLCE COL6A3
UQCRFS1 MRPS12
MAP3K11 DGKZ
EDC4 RAE1
TNNI2 S100A1
RPL18 RPL8
C2 ITGB2
C2 FTH1
HTN1 EFNA3
SPARC COL6A3
TATDN2 BRPF1
SCAP USP5
BMS1 USP5
HMGB1 HNRNPU
UBE4A DDX1
UBE4A PTPN11
PDE3B SLK
RGN RANBP2
TNIP1 P4HB
PSMB4 COX17
EIF4H DCTN2
RAD23A PABPC1
MORF4L2 ATP5J
MARCH6 ZNF136
MOG GUCY1A2
SH3GL1 ZNF197
FCAR SPIN2A
DSC3 ANK2
ZNF239 FABP6
BRD2 HNRNPK
ENO3 S100A1
HIST1H2BJ IGKV1D-13
MT1A MT1P2
SUMO1 EIF4G2
KCNJ1 SYMPK
LRP2 SGCD
FRK CRYBA1
ZNF154 SYMPK
P2RY2 SEL1L
SLC9A2 FXYD3
SSBP1 DYNLL1
HK1 WIPF2
SLC25A46 UFD1L
CTSD GPNMB
GPR125 SLC6A6
ATP5J GTF2A2
TNFRSF1B ATXN2L
ATP5B ATP5F1
ITGB2 NR1H3
COX17 SRP9
SAFB RUNX3
SAFB HNRNPA1
SAFB TRIM28
SAFB RAE1
KPNB1 CHD4
TFPI2 DSC3
EDC4 EIF3CL
FTH1 CYP27A1
TUBA3C DGCR11
UQCRC2 ATP5F1
IFNG CMA1
DMC1 KIF2A
PUM1 PABPC1
CCT5 TUFM
CCT5 PSMC1
EIF4H DDX39
EIF4H PSMD1
RPL4 RPL18
RAD23A MYO5A
RAD23A SDHA
VLDLR ZNF280A
ZNF787 HTR1B
RBM42 ETFB
MPHOSPH6 KIF2A
ACOX2 GNB3
ARSD LOC153346
SPAG11A ZNF239
RHD RHAG
DRD1 GRIA3
DSC2 ZFP36L1
SOD2 ACP2
HARS UBTF
SLN ATP2A1
PTPN11 HNRNPU
EIF3B RAE1
POLRMT UBTF
UFD1L COPS5
MLF2 CHERP
KCNJ6 GLMN
EIF3CL CCNF
SLC14A1 KCNJ1
ATP6V0A1 RGS7
GRIK2 ABCD2
TOP1 HNRNPU
BRD2 ATXN2L
ARID4A SLC6A6
ARID4A PPFIA1
PDE6B SLC6A14
U2AF1 CUL3
SSBP1 COX7C
SLC25A46 COPS5
MATR3 ZNF267
ATP5J SAP18
PSG3 HTR2C
HNRNPA2B1 HNRNPA1
TNNT3 ACTN3
C2 FCGR1A
PWP1 TUFM
HTN1 CYP2A6
SPARC VCAN
IFNA2 CREB1
IFNA2 ITGB3
RHEB DYNLL1
AP2M1 PSMD2
SERTAD2 CTCF
UBE4A UBXN4
PSMD1 NCL
PUM1 BRD2
IFI44 OAS2
PSMB4 SAP18
RPL4 RPS6
COL4A6 POLB
NOLC1 HNRNPU
CRK MTFR1
SPIN2A LOC153346
FCAR TFAP2B
ZNF239 LOC153346
ZNF239 TFAP2B
ACLY DDX1
RHD CTSO
RPL23 RPL29
COX6A1 ATP5O
COL2A1 ANK2
EIF3B CCNF
TAC1 KCNJ1
SMARCA4 EIF3B
PPFIA1 LOC153346
NR1H3 CYP27A1
GRIK2 OPRL1
VSNL1 SOX11
GABPB1 BAMBI
SEL1L MKRN3
NOVA1 STRN3
KLF3 STRN3
TUFM PSMD4
PDE6B HTR2C
RPS3A RPL10A
HK1 MBOAT7
MAP4 BRPF1
GNB2 ARPC1A
PSG3 SLC6A14
PSG3 COL2A1
UQCRB UFD1L
NPM1 RPL6
GUSB NOMO1
SAFB RPN2
SAFB UNG
ATP6V1B2 GPNMB
TFPI2 HTR2C
CBFB ELF1
MIF LDHA
RPL18 RPS19
C2 TIMP2
HMGCL DNM2
C9 LOC153346
SLC25A5 ATP5B
USP10 PLCG2
BMS1 SNRPA
BMS1 SCAP
FAM120A RPN2
SUZ12 DDX1
RBM34 ZNF280A
RBM34 NEDD4
EIF4H NCL
RAD23B CAPZA1
RAD23B U2AF1
ATP5C1 COPS5
ATP5C1 UQCRB
DAD1 SRP9
ECHS1 EIF3CL
PSMA4 PSMA6
SH3GL1 SCG5
GRIA3 MNAT1
ZNF160 FABP6
PCTK2 TFAP2B
PCTK2 SPINK1
NOMO1 AP2S1
TDGF1 MOG
HNRNPA1 EWSR1
BARD1 NAP1L4
EIF4G2 CCNG1
SUMO1 HNRNPK
RAB27B SGCD
C11orf58 SUMO1
RBM6 SMARCC2
MAPRE1 SNRPB
GRIK3 MNDA
RPS5 RPS9
GPD2 CRYBA1
BUD31 COPS6
CDC25B RPN2
CDC25B WIPF2
U2AF1 DDX1
SSBP1 GTF2A2
HK1 SNRNP70
HK1 BRPF1
FKBP2 IRF3
MAP4 NOMO1
TFAM NME1
SNRPA TYK2
HNRNPA2B1 EWSR1
GNB2L1 RPL6
BYSL EIF3B
CCT6A SSBP1
LOC100131311 IL10RB
LOC100131311 PABPC1
PWP1 PTPN11
VDAC1 HNRNPA1
TUBA3C AOX1
IFNA8 LUZP2
HMGB1 NAP1L1
CCT5 SSBP1
PSMB4 ATP5O
PSMB4 SSBP1
RPL4 RPL12
RAD23B SUZ12
CCT8 CCNB1
RBM42 HNRNPA1
RBM42 ECHS1
DEFB1 ANXA13
LIG4 SGCD
LIG4 BRCA2
ZFP36L1 SH3GL1
ZNF160 SGCD
CTSO GALNT3
ODF1 RBL2
PRIM2 RBL2
SPAG11A RBMY1F
EWSR1 CHD4
TNP2 ZNF239
ATP5D IL10RB
DSC2 SCG5
HNRNPA1 PPP4C
UCP2 SNRNP70
CLIC1 SSR2
WIPF2 MYO5A
ATXN2L POLRMT
MLF2 ATXN2L
EIF3CL RPN2
NCOR2 AP3D1
DUT CSE1L
MRPL28 USP5
GRIK2 RPE65
VSNL1 GRIK2
BPTF RBM6
COX6A2 ACTN3
PPP2R2A SRP9
SNRPA HNRNPA1
H2AFZ ATP5G3
LIG1 MLF2
CA3 ACTN3
COX5B COX7C
TCEB1 SNRPE
GSK3B ATXN2L
CCT6A HNRNPA2B1
FTH1 CAPG
UQCRC1 U2AF1
IFNA8 KCNJ15
UQCRC2 AIMP1
COX8A SNRPB
ANXA7 TMED10
MAP2K3 ATXN2L
DYRK1A HNRNPK
SCAP XRCC6
ATIC XRCC6
CAD HNRNPA1
ADRM1 BYSL
PDE3B ZNF280A
CCT5 CCT3
ARL6IP1 HMGB1
EIF4H ACLY
CLTC RARS
RAD23A EIF3CL
CAST YY1
CDC123 CCT5
RBM42 FKBP2
COX6B1 NDUFS8
SPINK1 KCNJ15
FCAR ANXA13
CDK8 BRD8
ZNF239 ANXA13
YAP1 ANXA13
NOTCH3 FXYD3
ZFP36L1 KIF2A
SPAG11A SGCD
EWSR1 QARS
PCTK2 PRIM2
HNRNPU DDX1
RHAG ZNF197
DSC2 KIF2A
COX6C CKS1B
HARS IRF3
PABPC1 HNRNPK
MLF2 ETFB
TAC1 PEX12
LRP2 SMAD6
POLD2 CCT3
SNRPD2 UBB
RPS9 RPL29
GABPA ZNF154
BPTF TRIM38
CDC25B CTCF
U2AF1 PPP4C
HLF MPL
SSBP1 SAP18
BRPF1 QARS
NAP1L1 TDG
COX7A1 ACTN3
PSMA1 C11orf58
NCKAP1L NAP1L4
HNRNPA2B1 DDX39
SAFB MAP4
UQCRFS1 ATP5B
THBS2 COL1A2
MXD1 TCHH
RPS21 RPL32
HSP90AB1 NCL
UQCRC2 EIF2S2
YBX1 ATP5G3
IFNA1 REST
HMHA1 GUSB
KIAA0174 CTCF
KIAA0174 UBXN4
KNTC1 CTCF
ADRM1 PRKACA
ADRM1 EDC4
RBM10 BMS1
SEC24C HYOU1
ESD FXYD3
ITPR2 ZNF280A
SMARCA4 RPN2
RAD23A CLTA
ZNF787 VLDLR
HIST1H4I KLRC2
KIF2A ANXA13
FABP6 ANXA13
ZNF239 MNAT1
ZNF345 FCAR
ZNF160 P2RY6
CTSO FCAR
RBMY1F SPINK1
PRIM2 GRIA3
SPAG11A SCG5
TNP2 RBMY1F
RHD PHKG1
BRD2 BAT1
DSC2 ODF1
HNRNPA1 AP2S1
PTPN11 TSN
EIF3B ETFB
HTATSF1 XPO1
PHB2 SLC25A3
AIMP2 PUF60
BAMBI FXYD3
ZNF154 SGCD
STRN3 CADPS
RPS5 RPL31
TUFM SNRPF
NAP1L1 HNRNPA1
CTSD CAPG
SNRPA IRF3
ATP5J H3F3A
PRKAR1A CAPRIN1
CYP2A6 FAS
FBL MRPS12
SNRPE COX6C
SNRPB2 AIMP1
ENO1 PKM2
H3F3A SUMO1
FTH1 ACP2
C3 C1R
CKMT2 SLN
MAP2K3 GSK3B
ADRM1 ARHGDIA
SUZ12 GINS1
TNIP1 SAFB
PSMB4 DYNLL1
PSMB3 SNRPB
SMARCA4 ADAR
SMARCA4 HCFC1
EIF4H CCT6A
RPL4 RPL8
RAD23A MAP4
PSMD6 RPN1
PSMA3 CCT7
PSMA2 H2AFZ
RBM42 CHD4
COX6B1 AP2S1
GUCY1A2 STAG1
SPINK1 LOC153346
P2RY6 FBP2
MNAT1 SGCD
BRD8 MPHOSPH6
ARSD SH3GL1
SHROOM2 SCG5
ZFP36L1 SS18
CTSO ARSD
RBMY1F ANXA13
PCTK2 LUZP2
ATP5D QARS
ATP5F1 PSMA5
DSC2 RBMY1F
ENO3 MYOM1
PLOD2 COL1A1
ATXN2L WIPF2
EIF3A PTPN11
EIF3CL ETFB
TAC1 KCNJ6
GAGE1 GPR21
CENPA HMGB2
SEL1L SULT2A1
TMEM115 TCF19
TUFM TRAP1
SSBP1 VBP1
ACTN3 MYH2
UBE2A RBBP7
HNRNPA2B1 CUL3
UQCRB AIMP1
CLTA RAE1
SAFB HYOU1
SDHA DGKZ
THBS2 PCOLCE
C2 MT1P2
VDAC1 CCT3
GHRH KDR
YBX1 ATP5F1
LOC1720 IFNA2
TATDN2 HMHA1
SUZ12 XPO1
PARK7 NACA
PUM1 HK1
SEC24C ANXA11
PSMB3 PPP4C
LARS2 ZNF280A
PSMD6 TSN
RBM42 QARS
COX6B1 PPP4C
GRM8 POLB
ZNF74 KCNJ15
GALNT3 ZNF74
ACVR2B ZFP36L1
CTSO ZNF239
CTSO ZBTB6
CTRL SGCD
CTRL YAP1
SPAG11A ACVR2B
DPP4 P2RY6
DPP4 GRIA3
DPP4 ZFP36L1
DRD1 ZFP36L1
PABPC1 CHERP
CUL3 XPO1
EIF3A HNRNPK
SDHC PSMD14
MLF2 UCP2
HTR2C ANK2
DYNLL1 VBP1
NR0B1 MOG
ZNF154 KCNJ1
GRIK2 RAB27B
GABPB1 GLMN
MBOAT7 IL10RB
CDC25B NOMO1
U2AF1 SNRPF
RPS3A RPL3
HK1 GLA
HK1 EIF3CL
CCNE1 CCNF
PSMA1 ATP5G3
ATP5J NDUFA4
LIG1 USP5
PSG3 CNTN1
COX5B MRPL23
SNRPB2 COPS5
PRKCI NCKAP1L
CCT6A PSMD4
TFPI2 PPFIA1
CBFB EIF4G2
TCHH AFM
TCHH MC5R
SERPINA1 SERPING1
ACTC1 ENO3
BMS1 KPNB1
ADRM1 EIF3B
DMC1 ZBTB6
DMC1 PPFIA1
TNIP1 HNRNPA1
TNIP1 ATOX1
TNIP1 SQSTM1
TNIP1 PSMC5
TNIP1 LOC100131311
TNIP1 XRCC6
TNIP1 ADRM1
LARS2 ITPR2
COL4A6 SLK
CDC123 TUFM
SCG5 ANXA13
MNAT1 BRCA2
BRD8 FCAR
LIG4 FABP6
ZBTB6 ZNF197
ZBTB6 TFAP2B
SS18 GALNT3
ZNF345 GALNT3
CTSO P2RY6
CTSO ACOX2
RBMY1F LOC153346
RBMY1F P2RY6
CTRL ODF1
RHD PRIM2
CD63 MVP
COL10A1 ZBTB6
CCND1 MVP
DSC2 CDK8
RPL31 RPL23
SNRNP70 BAT1
POLRMT CHERP
RAB27B PEX12
KCNJ6 KCNJ1
EIF3I PPP4C
CTCF RPN2
ZNF154 PEX12
ATP6V0A1 GPR21
SULT2A1 ABCD2
U2AF1 H2AFX
SSBP1 PPP1CC
FKBP2 MLF2
UBE2A NONO
SNRPA HK1
ATP5J TAF9
CYP11B1 KLRC2
HNRNPA2B1 DDX1
KPNB1 HNRNPA1
ATP6V1B2 CD63
MTIF2 DDX1
TCEB1 DAP3
TCEB1 COX17
SFRS4 ILF3
TCHH PSEN2
SERPINA1 CD14
XRCC6 NCL
PDHB PPP2R2A
USP10 RPN2
ADRM1 HNRNPA1
MDH1 DBI
AARS RPN2
TNIP1 RAE1
TRIP12 BCLAF1
PSMB3 EXOSC7
RAC1 EIF4H
CLTC SUZ12
RAD23A CARS
CCT8 CCT6A
PSMA2 PSMB4
ARSD SPIN2A
SHROOM2 ACOX2
SHROOM2 FCAR
GRIA3 BRD8
PRIM2 YAP1
DPP4 RBMY1F
DRD1 SCG5
CHERP RPN2
PSMD14 POLR2K
EIF3B HNRNPA1
AIP SSR2
PABPC1 NARS
TRA2B SAP18
EIF3CL AP2S1
EMP1 STAG1
SLC12A2 SNCA
PSMD4 DYNLL1
DAP3 UFD1L
ATP6V0A1 ABCD2
AIMP1 TRA2B
RPL9 RPL3
NOVA1 ABCD2
SLC9A2 GRIK2
KLF3 SLC12A2
SSBP1 LDHB
SSBP1 SOD1
SSBP1 NDUFA4
BRPF1 AP2S1
MAP4 AP2S1
PPIB RPN1
COL1A1 COL4A2
EEF1G RPS10
EIF2S2 ATP5G3
GNB2L1 EEF2
MYH6 ACTN3
SNRPE ATP5J
ATP5B PSMD14
SNRPB2 SSBP1
COX17 ATP6V1E1
SAFB ARHGDIA
KPNB1 WIPF2
PSMC5 HNRNPA1
TALDO1 PRDX1
TCHH HLTF
UQCRC2 DYNLL1
IFNA2 PSG3
SERPINH1 SPARC
BMS1 RAE1
RHEB COX6A1
CCDC88A PRKCI
ADRM1 QARS
ADRM1 DGKZ
DMC1 SPIN2A
DMC1 SCG5
SUZ12 PTPN11
PDIA6 UQCRC2
CKAP5 NONO
METAP1 KIAA0174
PSME4 HK1
PSME4 METAP1
RAD23A NOMO1
RAD23A TNIP1
ATP5C1 TCEB1
VLDLR SLK
PRPS1 UBE2A
PSMA3 ATP5C1
PSMA2 SRP9
PSMA2 CYCS
RBM42 EIF3B
RBM42 EDC4
GRM8 PDE3B
FRMPD4 PDE3B
IFI44L ISG15
FCAR P2RY6
ARSD BRCA2
GRIA3 ANXA13
ZBTB6 SPIN2A
YAP1 SHROOM2
SS18 DEFB1
TSN RPN1
QARS COMT
ETFB BCAP31
MYOM1 MYH6
RHD SS18
COL10A1 PCTK2
DSC2 ACOX2
SNRNP70 PEBP1
SOD1 COX6A1
SPINT2 TIAM1
PABPC1 UNG
FHL1 ATP2A1
HTR2C STAG1
DECR1 SSR2
FXYD3 CCL13
CTCF WIPF2
PSMD4 SNRPF
STRN3 MKRN3
RPS9 RPL11
VSNL1 GLMN
GABPB1 PEX12
ATP5G3 PHB2
SLC9A2 ZNF169
KLF3 MAP2K6
U2AF1 HNRNPU
SSBP1 UFD1L
NAP1L1 PSMD4
ACTN3 NEB
GLUD1 RPN1
CLTA PABPC1
ATP5B CDK4
SNRPB2 CCNH
GUSB WIPF2
SAFB LIG1
ATP6V1B2 NR1H3
TCEB1 SRP14
HCFC1 FUS
THBS2 NNMT
TCHH NUMB
SPTAN1 CPT1B
MMP9 SQSTM1
PARP1 ACO2
SPARC COL1A1
BMS1 HNRNPU
BMS1 SNRNP70
PUM1 HNRNPU
KARS COX5A
DAZAP2 KIAA0174
PSMB4 ATP5J
ADAM8 IL10RB
EIF4H EIF3A
EIF4H U2AF1
NEDD8 ATP5G3
EIF4A3 AIMP2
ECHS1 UQCRC1
CCT8 HNRNPC
MARCH6 ZNF91
RBM42 SEC24C
COX6B1 PSME2
GATAD1 EMP1
HIST1H4I SMA4
COMT IRF3
PRKX SPINK1
ZNF239 ZNF197
ZNF239 DEFB1
ZFP36L1 ANXA13
ZFP36L1 LUZP2
ODF1 PHKG1
ODF1 SS18
HNRNPU CHD4
TNP2 ZNF345
RHD CDK8
GLA COMT
HARS ATP5D
HNRNPA1 HNRNPU
SAP18 SRP19
CCT7 TIMM17A
TCIRG1 AP3D1
DYNLL1 NDUFA4
MNDA SLC14A1
RPE65 KCNJ1
GRIK2 DLG2
RPS9 RPL31
SULT2A1 RAB27B
RPL9 RPL38
GARS SMARCA4
KDM5A PKN2
SSBP1 COX6A1
MAP4 POLRMT
MAP4 MAN2B1
GUSB ETFB
SERPING1 GBP1
SAFB SMARCA4
ZNHIT3 ATP6V1E1
TCEB1 UQCRB
CKMT2 MYL3
UQCRC2 SUMO1
XRCC6 USP5
XRCC6 GARS
LAMP1 CD81
HMHA1 WIPF2
TATDN2 WIPF2
TATDN2 SDHA
BMS1 QARS
ADRM1 CDC25B
SFRS3 TIMM17A
SMARCA4 CHD4
RAC1 PTPN11
RAC1 HNRNPA2B1
ATP5C1 GTF2A2
SPCS2 TSN
ECHS1 PPP4C
PRPS1 RBBP7
PSMA2 COX6A1
TYMS CCNB1
SGCD LAMA2
SGCD ANXA13
ZBTB6 FABP6
DSC2 TNP2
RAE1 HNRNPA1
ATOX1 AP2S1
TRA2B SSB
USP5 RPN2
UBE2I CORO1A
CTCF HTATSF1
PSMD4 SSR2
PPFIA1 STAG1
GAGE1 ZNF154
STRN3 FXYD3
SEL1L SOX11
SEL1L RPE65
MBOAT7 USP5
TUFM PUF60
TUFM DCTN2
ACTN3 TTN
ELF1 SP3
ATP5J RBMX
LIG1 SNRNP70
HNRNPA2B1 ACLY
HNRNPA2B1 YWHAE
HNRNPC RBMX
ITGB2 PLA2G7
KPNB1 SNRPA
PSMC5 RPN2
ATP6V1B2 CAPG
EDC4 RPN2
EDC4 EIF3B
SFRS4 FUS
IFNA8 PDE6B
SPTAN1 HK1
COX8A EFEMP2
SPARC COL3A1
IFNA2 SSX2
ATP6V0B PPT1
UBE2N CCT6A
BMS1 CHD4
GINS1 CENPA
SUZ12 CUL3
GGA3 BPTF
PSME4 NOMO1
TNIP1 MRPL28
IARS ARCN1
ITPR2 TTLL4
EIF4H CUL3
RPL4 RPL38
PSMD6 PDHB
HTR1B COL4A6
PSMA3 EIF2S2
PSMA2 NDUFA4
SCG5 GNB3
ACOX2 ANXA13
GALNT3 LOC153346
FABP6 SPINK1
CDK8 BRCA2
LIG4 TFAP2B
GRIA3 LOC153346
LUZP2 GALNT3
TRAM1 TMED2
RHD RBL2
DPP4 CTRL
SSB TSN
SNRNP70 QARS
TRIM28 EWSR1
RBM4 PPP4C
BARD1 RRM1
MLF2 GDI1
MLF2 SNRNP70
VBP1 COX6A1
TRDN SYMPK
RPS10 RPS28
SULT2A1 DLG2
PSME3 MAP2K6
AIMP1 C11orf58
U2AF1 ETFB
BRPF1 IL10RB
FKBP2 USP5
SNRPA UNG
H2AFZ CKS2
ATP5J TRA2B
UQCRB NDUFA4
SDHA BRPF1
CARS GARS
RPS21 RPSAP12
SERPINA1 GBP1
IFNA1 ITGB3
HTRA1 PCOLCE
MCM6 RFC4
ATIC EIF3B
MOBKL1B MAPRE1
DMC1 LUZP2
SUZ12 HNRNPA2B1
HMGB1 EIF3A
SCRIB BMS1
SCRIB ADRM1
CCT5 COX5A
CCT5 VDAC1
PSMB7 CLTA
PSMB3 ACLY
RPL4 RPS19
RPL4 GNB2L1
DAD1 COX6A1
PMP22 C1S
PRMT5 ATP5B
RBM42 PSMB3
COX6B1 SNRPB
CNTN1 ANK2
RIT2 MOG
SPINK1 SPIN2A
BRCA2 KIF2A
MNAT1 GALNT3
GRIA3 PRKX
PHKG1 SPINK1
SS18 ZNF239
ODF1 MNAT1
PRIM2 MNAT1
DDX1 RPN2
SPAG11A ZNF74
RHD TNP2
COL10A1 FCAR
SNRNP70 GDI1
AP3D1 AP2S1
RBM4 EEF1D
EIF4G2 TSN
NDUFS8 CLPP
NDUFS8 PPP4C
SGCD GLMN
CCNG2 DDX5
EMP1 CRYBA1
SILV RAB27B
SMARCA4 PRKACA
NFIL3 MAL
RPE65 SYMPK
GRIK3 RGS7
GABPA VSNL1
SEL1L FXYD3
SEL1L GRIK2
ADAR RPN2
MBOAT7 CHERP
MBOAT7 ATXN2L
BLOC1S1 BARD1
U2AF1 CTCF
SNRPA AP2S1
LIG1 EIF3B
IDO1 GBP1
CCNB1 CKS2
ATP2A2 HYOU1
CCL5 GBP2
COX5B SRP14
COX5B SSBP1
SNRPB2 SRP19
MTHFS COX7C
PSMC1 PSMC5
SPTAN1 UCP2
SPTAN1 HCFC1
MMP9 NR1H3
SAA1 S100A1
SCAP PSMC5
FAM120A UBXN4
CAD CHD4
DMC1 FCAR
DMC1 RHAG
SUZ12 HNRNPK
UBE4A HNRNPA2B1
RAD21 AIMP1
IARS HSPA4
SLC1A3 CD14
RPL4 RPL35
ATP6AP1 NOMO1
CCT8 HPRT1
ACAT1 HMBS
PSMA2 DAD1
COX6B1 PSMC5
FRMPD4 POLB
SCG5 CNTN1
LIG4 SH3GL1
RBL2 SGCD
ARHGDIA CHD4
SPAG11A ACOX2
PCTK2 LOC153346
RHD DEFB1
DRD1 GALNT3
YWHAQ SLC25A3
SAA1 MYOM1
UCP2 POU2AF1
PABPC1 RAE1
HYOU1 AP3D1
CUL3 DDX1
MLF2 WIPF2
DGKZ IRF3
DYNLL1 UFD1L
DLG2 TAC1
SMARCA4 MLF2
CTCF XPO1
GAGE1 SNCA
GTF2A2 HINT1
SEL1L MNDA
AIMP1 CCNG1
U2AF1 EIF3CL
HK1 TCIRG1
FKBP2 RUNX3
SNRPA ATXN2L
RPL7A RPL32
LIG1 PABPC1
ROS1 REST
HNRNPA2B1 EIF3A
ATP2A2 HNRNPU
CLTA NARS
H3F3A U2AF1
TXK CNTD1
EDC4 CDC25B
TALDO1 SQSTM1
THBS2 COL1A1
MMP9 CAPG
UQCRC2 SRP9
XRCC6 HNRNPA1
FGF2 PPFIA1
C1S LGALS3BP
IFNA1 NR6A1
PDHB TRA2B
MAP2K3 SNRPA
TATDN2 HNRNPA1
GINS1 U2AF1
GINS1 DTYMK
KIAA0174 TTC3
SUZ12 SUMO1
PARK7 ATP5O
SERTAD2 DYRK1A
UBE4A KIAA0174
PUM1 UNG
SEC24C ATP5D
RAD21 SRP9
ARL6IP1 TOPBP1
RGN ZNF280A
PSMB4 VBP1
PSMB4 PSMD4
RAD23A HNRNPA1
XPC KPNB1
ATP5C1 UFD1L
PSMD6 UBE2N
ECHS1 ETFB
CCT8 ATP5B
PMP22 PCOLCE
PSMA2 GTF2A2
RBM42 AP2S1
RBM42 RBM10
GATAD1 FOXD1
GATAD1 MATN1
TFAP2B FBP2
TSNAX ANK2
LIG4 BRD8
ZBTB6 BRD8
YAP1 BRD8
PRIM2 SS18
ETFB AP2S1
CPSF6 KIF2A
PCTK2 SGCD
DPP4 YAP1
HNRNPA1 NACA
WIPF2 UCP2
ATXN2L RUNX3
SUMO1 PSMD14
MLF2 AP2S1
EIF3CL QARS
SFRS9 COX6A1
MNDA LRP2
ZNF169 CADPS
CTCF ACLY
PSMD4 CCT3
PSMD4 EPRS
PSMD4 DCTN2
NR1H3 CCND1
VSNL1 MNDA
GABPA LRP2
GARS UNG
SLC9A2 GABPB1
MBOAT7 MLF2
NAP1L1 NACA
RPS3A RPL8
CTSD GM2A
ATP5J SRP9
CYCS EIF2S2
SAFB SMARCC2
KPNB1 EIF3B
PTGES3 MATR3
SDHA BRD2
SDHA MLF2
UQCRC1 COX5A
LGALS3BP CD14
LOC100131311 NOMO1
IFNA8 COL2A1
XRCC6 EIF3CL
PDHB UQCRC2
NDRG1 SERPING1
SCAP SAFB
USP10 UBXN4
BMS1 UNG
BMS1 EWSR1
BMS1 ATXN2L
BMS1 LIG1
PSMC6 EIF4G2
DMC1 ARSD
SUZ12 NAP1L1
CCT5 TRAP1
EXOSC7 METAP1
PSMB4 SNRPG
R3HDM1 CHERP
RAD23A WIPF2
CDC123 SSBP1
CDC123 CCT6A
MORF4L2 VBP1
CCT8 CCT5
PRMT5 APEX1
RBM42 PKN1
AKAP9 DNM1L
PRMT1 MRPS12
BRD8 KIF2A
PRKX BRD8
PPP1CC CCT3
CTRL CTSO
CPSF6 BRD8
CPSF6 RBL2
CPSF6 PRIM2
NOMO1 RUNX3
CST2 CXCR3
TPM2 MYOM1
ATP2A1 MYH3
COX4I1 SAP18
PHB2 ATP5F1
CUL3 TSN
CENPA BARD1
PSME3 AP3B2
RPL9 RPL35
RARS TSN
KLF3 ZNF169
PCCB MRPS22
PDE6B GUCY1A2
U2AF1 CHD4
NAP1L1 CUL3
HK1 POLRMT
LRPAP1 IFNGR2
SNRPA ARHGDIA
MGAT1 ATP6V0C
ITGB3 TYRP1
S100A9 FCER1G
ATP5B ATP5G3
CD2 CD3D
PSMC5 PPP4C
TCEB1 VBP1
UQCRFS1 PSMA1
HNRNPF YWHAQ
TFPI2 PSG3
SDHA SAFB
FNTA RB1CC1
LOC100131311 SDHA
UMPS TCP1
PDHB CAPZA1
ADRM1 HARS
SUZ12 H3F3A
UBE4A HNRNPU
PSMD1 PSMC5
PUM1 USP5
E2F3 GGA3
PSMB4 TCEB1
RPL4 RPL3
COL4A6 RBM34
CDC123 EIF4H
SPCS2 RPA2
UCP3 SLC6A14
AP2S1 COMT
DSC3 STAG1
SS18 SPINK1
CTSO ZNF74
RBMY1F ZNF74
SPAG11A GALNT3
ATP2A1 EEF1A2
PSMD14 TIMM17A
EIF3E CCNG1
MLF2 PABPC1
MNDA CCL13
MRPL28 AP2S1
TOP1 ACLY
TOP1 USP14
P2RY2 ZNF154
NOVA1 SEL1L
CDC25B CHD4
HK1 CDC25B
MAP4 COMT
COL1A1 COL6A2
ITGB3 CYP4F2
ROS1 MPL
ATP2A2 HNRNPA2B1
ATP5B SLC25A3
ITGB2 TUBA1A
GUSB EIF3CL
FTL RPS19
SAFB DDX11
SAFB FKBP2
PSMC5 PSMD4
TCEB1 COX6C
GSK3B ZNF136
CCT6A NCL
SDHA IL10RB
PWP1 CCT6A
GNL2 TOP1
SPTAN1 INPPL1
NUP205 PUF60
KIAA0174 DYRK1A
ADRM1 IL10RB
ADRM1 BRPF1
PDIA6 TCP1
CCT5 PPIA
SEC24C ATXN2L
TNIP1 UBTF
POLB SLK
PSMB4 TSFM
PSMB3 PSME2
ADAM8 MAP4
SMARCA4 PKN1
EIF4H COX5A
RPL4 RPL7A
CLTC CCT4
CLTC XRCC6
CLTC YWHAH
ATP5C1 TFAM
CCR1 GBP2
PSMA2 POLR2K
MARCH6 PPP3CA
RBM42 SDHA
SLC6A6 LOC153346
TFAP2B ANXA13
SGCD FBP2
BRCA2 ACOX2
ZNF345 GRIA3
ZNF345 LUZP2
SSR2 SURF1
SPAG11A LIG4
ACLY ETFB
SSB RPN1
SAP18 SNRPB
SAP18 SOD1
DDX39 SNRPF
POLRMT NOMO1
SMARCC2 WIPF2
EIF3A CUL3
DGKZ RUNX3
USP5 CCNF
EIF3CL DDX1
PPT1 ASAH1
SCGB2A2 GLRB
DYNLL1 SSR2
SFRS5 BRD2
MAPRE1 KPNA2
BAMBI SYMPK
NR1H3 SQSTM1
RPE65 SGCD
DAP3 VBP1
SEL1L ATP6V0A1
BPTF ANKRD36B
UBE2L3 SRP19
CRYAB ATP2A1
HK1 ATP5D
HK1 HNRNPA1
HK1 NCOR2
FKBP2 SNRNP70
SLC25A46 VBP1
MAP4 IRF3
CYP11B1 EMP1
TNFRSF1B MVP
HNRNPA2B1 CTCF
CYCS COPS5
S100A8 S100A9
APOC1 NR1H3
SSR1 EIF4G2
H3F3A CAMLG
COX17 SNRPG
KPNB1 U2AF1
RNPS1 PPP4C
BYSL GARS
GSK3B BRD2
EDC4 WIPF2
EDC4 PSMC5
FBN1 FBLN2
HSPA4 ETF1
PSMC1 TCEB1
C9 HOXD3
IFNA8 ARID4A
SPTAN1 ATXN2L
UBL4A DLD
SCAP EIF3B
SCAP EDC4
SUZ12 MLH1
GGA3 KDM5A
HMGB1 EWSR1
NEDD4 PDE3B
PSMB3 HNRNPA1
RPL4 RPL19
RAD23A MYL6B
ATP5C1 COX7B
NIACR2 COL4A6
LSM1 PSMA2
PSMD11 ECHS1
EEF1D SURF1
COX7B UFM1
SPIN2A KCNJ15
TSNAX MOG
PCK2 P2RY6
SMA4 STAG1
ZNF239 P2RY6
LUZP2 ZNF239
GDI1 IRF3
SS18 FABP6
ZFP36L1 SHROOM2
ZNF345 SCG5
RBL2 DEFB1
PRIM2 ZFP36L1
PCTK2 SH3GL1
RHAG MNAT1
NOMO1 RPN2
SRP19 ATP6V1E1
TRIM28 HNRNPA1
EIF3B UCP2
EMG1 RAE1
ATXN2L NOMO1
PABPC1 HNRNPA1
RPS28 RPL38
CUL3 BARD1
DGKZ AP3D1
EIF2AK2 IRF7
SLC14A1 SMAD6
DYNLL1 SRP19
DIRAS1 LRP2
MNDA KCNJ6
ZNF169 SNCA
DAP3 DYNLL1
SULT2A1 TAC1
GPD2 MOG
PSME3 GAGE1
SEL1L ABCD2
RPL9 RPL18A
RPL9 RPS28
CREB1 REST
TUFM AIMP2
NASP DDX39
U2AF1 EWSR1
HNRNPD CHD4
HNRNPD CTCF
SSBP1 MRPL23
RPS19 RPL8
RPS19 UBA52
HK1 TUBA4A
UBE2A IGBP1
MATR3 TRAM1
CTSD CD14
ATP6V0C GRN
GPR125 ZNF197
PSMC3 SNRPA
HNRNPC SET
PCNA CCNB1
GUSB HNRNPU
H3F3A MRPL28
COX17 COX5B
PSMC5 U2AF1
PSMC5 IMMT
MTIF2 FXR1
TCEB1 MANF
UQCRFS1 PSMA5
EIF1 UBXN1
SDHA PABPC1
TCHH GALE
IFNA8 HTR2C
XRCC6 EDC4
C1S PCOLCE
KRT14 SLPI
ATIC ETF1
BMS1 AP2S1
BMS1 LOC100131311
KIAA0174 SFRS4
BCLAF1 CUL3
DMC1 YAP1
LOC96610 USP10
HMGB1 HNRNPD
BOP1 EIF3B
RAD21 SLBP
RANBP1 YBX1
ARL6IP1 XPO1
CLTC DDX1
ATP5C1 EIF2S2
ECHS1 PSMD2
CCT8 PDHB
PSMA2 DYNLL1
IL10RB IRF3
KIF2A LOC153346
ZNF74 CNTN1
MNAT1 MPHOSPH6
CDK8 SGCD
PRKX LAMA2
ZNF239 GNB3
PHKG1 FABP6
ZFP36L1 CDK8
CTSO TFAP2B
SNRNP27 C1D
TNP2 LIG4
SNRNP70 TYK2
HNRNPA1 HNRNPK
SAP18 CLNS1A
ATXN2L ARHGDIA
DGKZ WIPF2
TCIRG1 AP2S1
CADPS KCNJ6
SLC14A1 SGCD
SFRS9 PHB2
ABCD2 MNDA
DAP3 SSR2
SULT2A1 RPE65
P2RY2 CADPS
P2RY2 OPRL1
U2AF1 DDX39
BRPF1 TCIRG1
ACTN3 FHL1
FKBP2 BRD2
NCL U2AF1
PLCG2 CTCF
LIG1 FKBP2
H19 ACTN3
MYL6B SMARCA4
HNRNPC SSBP1
SAFB TYK2
KPNB1 RPN2
GSK3B DGKZ
CCT6A TUFM
CCT6A TSFM
RPL18 RPL3
C1S C3
HMHA1 PKN1
DYRK1A MLH1
ERH CCT7
MCM6 MLH1
USP10 NAP1L4
BMS1 RUNX3
CAD EDC4
CCDC88A NCKAP1L
ADRM1 CAD
UBE4A HNRNPK
UBE4A SERTAD2
RBM10 CHAF1A
PSME2 PSMC5
CCT5 MIF
SEC24C PEBP1
ARL6IP1 SUMO1
ARL6IP1 CTCF
RGN NEDD4
TNIP1 HARS
PSMB4 UQCRB
PSMB2 CCT5
PSMB3 BCAP31
ADAM8 ATXN2L
ADAM8 BRPF1
EIF4H YWHAH
RAC1 AIMP2
NEDD8 ATP5F1
R3HDM1 GARS
RAD23A DGKZ
RAD23B ACLY
ATP5C1 SLC25A46
CDC123 HNRNPA2B1
HTR1B ZNF280A
COX6B1 EIF3CL
COX6B1 MRPL28
ZNF74 GNB3
ARSD GNB3
GRIA3 SHROOM2
PRIM2 KIF2A
RHAG GALNT3
RHD MNAT1
BRD2 IRF3
DSC2 CTSO
COX6A1 SNRPB
ATP2A1 SAA1
TRIM28 CHD4
TRIM28 TYK2
AP3D1 GDI1
RAE1 AP2S1
PABPC1 TUBA4A
SGCD KCNJ1
EIF3CL HNRNPU
SHFM1 EIF3B
RGS7 RAB27B
DLG2 GPR21
SOX11 LRP2
FRK MOG
MKRN3 KCNJ6
ZNF136 PKN2
TOP1 DDX1
MLH1 HNRNPK
P2RY2 RGS7
SLC9A2 AP3B2
PDE6B SLC6A6
U2AF1 CBX1
SSBP1 CCT3
TFAM HSPE1
SNRPA MCM5
SNRPA EIF3CL
RPL7A RPL19
CCNB1 TAF9
COX5A SNRPF
COX5A SNRPA1
HNRNPC TRA2B
SAFB ETFB
ZNHIT3 POLR2G
PSMC5 UBXN1
RNPS1 RFC4
ATP6V1B2 MGAT1
MMP9 ACP2
HSP90AB1 ENO1
XRCC6 EIF3B
CYC1 COX5A
YBX1 AHCY
TTC3 BRD2
BMS1 PSMC5
CAD EIF3CL
PSMD2 BCAP31
HMGB1 PTPN11
SCRIB RUNX3
PARK7 SNRPF
PARK7 PSMC6
PDIA6 RPL36AL
PUM1 CHD4
METAP1 BMS1
RANBP2 ZNF280A
RAD21 ATP5J
KARS DDX39
TNIP1 AP3D1
TNIP1 PABPC1
TNIP1 CARS
PSMB3 EIF3CL
EIF4H AIMP2
RAD23B DDX1
ECHS1 GUSB
CCT8 PPIA
CCT8 SOD1
CCT8 SSBP1
RBM42 KPNB1
COX6B1 UBXN1
LAMA2 LOC153346
SPINK1 LAMA2
SH3GL1 KIF2A
ACOX2 SH3GL1
PRKX MPHOSPH9
PRKX P2RY6
SS18 BRCA2
RBMY1F RBL2
PEBP1 IRF3
CPSF6 MNAT1
PCTK2 ZNF74
PCTK2 MNAT1
RHD ZNF345
DPP4 SCG5
DSC2 ARSD
SNRPB PPP4C
ACTA2 TPM1
SNRNP70 UNG
HNRNPA1 CHD4
HNRNPA1 ETFB
UCP2 CHERP
AP3D1 GLA
WIPF2 CPT1B
PTPN11 XPO1
EIF3B QARS
DDX11 EIF3B
CUL3 H3F3A
CUL3 NAP1L4
MLF2 EIF3B
USP5 ACLY
USP5 NOMO1
UBE2I EFEMP2
TCIRG1 IL10RB
CBX1 HTATSF1
TAX1BP1 CUL3
DLG2 RAB27B
ABCD2 OPRL1
POLD2 HNRNPA1
SRP9 RBMX
ATP6V0A1 ZNF154
GABPA RPE65
RPL9 RPS10
SRP14 SNRPG
TOP1 E2F4
CYP4F2 MPL
BRD2 DBT
U2AF1 SNRPB
HNRNPD HNRNPU
HNRNPD CDC25B
ACTN3 MYBPC1
HK1 UCP2
HK1 MRPL28
PPP2R2A SFRS9
ATP5J SNRPB
TNFRSF1B IL10RB
HEXB LILRB4
ITGB2 CCR5
EDC4 AP3D1
SDHA TCF3
TUBA3C MC5R
IFNA8 STAG1
IFNA8 GUCY1A2
SPTAN1 CHERP
MMP9 CTSD
UQCRC2 PSMA1
COX8A PSME1
ANXA7 DYNLL1
LGALS1 ACTA2
PSAP APOE
SLC25A5 ATP5G3
IFNA2 TYRP1
PDHB DYNLL1
NUP205 TSN
CFDP1 CPT1B
BMS1 GARS
ESPL1 U2AF1
ADRM1 FKBP2
DMC1 ZNF239
LOC96610 ESPL1
GGA3 HMHA1
HMGB1 SUMO1
UBE4A FAM120A
TBCB PTP4A2
PSME2 PSMC1
TNIP1 ETFB
TNIP1 ARHGDIA
TNIP1 HK1
IARS HNRNPF
NBL1 THBS2
PSMB4 SNRPE
ITPR2 FAM168A
EIF4H UQCRC1
NEDD8 RPL36AL
RAD23A HARS
RAD23A TCIRG1
ATP5C1 TIMM17A
CCT8 LDHB
PSMA2 ATP5J
CYP3A4 RGS2
LSM1 SLC25A46
RBM42 HMHA1
GATAD1 RAB11A
FRMPD4 RBM34
BAT1 IRF3
SLC6A6 SLC6A14
FCAR GNB3
LIG4 ZNF74
GDI1 RUNX3
SS18 BRD8
ODF1 LOC153346
DDX1 XPO1
EWSR1 IRF3
TNP2 ODF1
NOMO1 QARS
RPL23 RPL6
SOD1 COX7C
TRIM28 ARHGDIA
APBA2 NOTCH3
POLRMT ARHGDIA
ATXN2L CPT1B
VBP1 COX7B
DYNLL1 SAP18
SILV DLG2
CTCF HNRNPU
MAPRE1 XPO1
CHAF1A HNRNPA1
SNRPD2 ATP5O
ATP5G3 CCT7
MBOAT7 POLRMT
NAP1L1 RRM1
RPS6 RPS19
HK1 GDI1
HK1 TRIM28
SNRPA EWSR1
SNRPA MLF2
ATP5J PSMD4
HPRT1 VBP1
PTMA SNRPD2
CCNB1 DUT
COX5A SOD1
COX5A AIMP2
LYL1 IER2
CCL5 CCR5
COX5B ATP5O
ATP5B PHB2
HNRNPC ATP5J
ENO1 PRDX1
COX17 SLC25A46
SAFB MBOAT7
ZNHIT3 SRP19
RALY PSMC5
RNPS1 BAT1
MAPK14 DBI
UQCRFS1 ATP5F1
CCT6A SNRPF
CCT6A PPP1CC
UQCRC1 ETFB
PWP1 NCL
PWP1 HNRNPA2B1
CARS MRPL28
PSMC1 PSMD4
PSMC1 TRAP1
C9 KIF2A
SERPINA1 CTSD
MMP9 TIMP2
HSP90AB1 EFEMP2
XRCC6 U2AF1
XRCC6 CARS
CYC1 PUF60
C1S C1R
SLC25A5 COX7B
SLC25A5 GTF2A2
ZNF280A PCDHGB7
TATDN2 LOC100131311
ATIC USP5
GINS1 HMGB2
KIAA0174 BRD2
ESPL1 GARS
ADRM1 CHAF1A
GGA3 MAPK1IP1L
HMGB1 TDG
PARK7 TRA2B
PDIA6 EIF2S2
PUM1 RPN2
CCT5 HSP90AB1
EXOSC7 PPP4C
PSMB3 ETFB
SMARCA4 SPTAN1
EIF4H DDX1
EIF4A3 TUFM
CLTC TSN
RAD23A BMS1
ATP5C1 CYCS
TLR1 RBM34
PSMA2 COPS5
PSMA2 ATP5G3
LSM1 ATP5C1
GRM8 RBM34
PSMD9 DYNLL1
SCG5 LAMA2
SPINK1 KIF2A
ZNF74 LOC153346
GRIA3 BRCA2
SS18 SHROOM2
CTSO CDK8
SNRNP27 PPP1CB
ARHGDIA ETFB
EWSR1 HNRNPK
MYBPC1 MYOM1
RHAG HOXD3
SRGN NPC2
ITGB1 RPN1
WIPF2 SNRNP70
TSG101 XPO1
RPL36A RPL6
ATXN2L MYO5A
MLF2 RUNX3
MLF2 NOMO1
DGKZ AP2S1
NCOR2 MLF2
PKN1 EIF3CL
DYNLL1 COPS5
DLG2 RGS7
FXYD3 SGCD
NR1H3 GM2A
SNRPD3 RBBP7
GABPB1 GAGE1
CCNH COPS5
CCNH SRP9
UBE2L3 PSMA6
RPS3A RPS9
HK1 ARHGDIA
CTSD NR1H3
SNRPA HARS
MX1 IRF7
RPS27 NACA
UQCRB SLC25A46
CCNB1 SNRPB
COX5A TUFM
SNRPE CYCS
RPL36AL CCT7
GUSB ACLY
COL5A2 COL1A1
SAFB HNRNPU
KPNB1 TOP1
PSMC5 DDX1
ATP6V1B2 APOE
SDHA USP5
TNNI2 ACTN3
FTH1 CD63
MMP9 MAN2B1
HSPH1 HSP90AA1
DYRK1A UBXN4
KIAA0174 SFRS5
PSMC6 SNRPD3
GGA3 KPNB1
GGA3 UBXN4
HMGB1 H3F3A
PSME2 CD63
CKAP5 CBX1
TNIP1 CHERP
TNIP1 USP5
EXOSC7 IMPDH2
SFRS3 PTGES3
PSMB4 LDHB
NEDD8 ATP6V0B
RAD23B EIF4H
DAD1 EIF2S2
CDC123 NCL
ECHS1 APRT
ECHS1 EXOSC7
PSMC2 PSMD14
PSMA3 COX7B
ZNF787 RGN
RBM42 SNRNP70
GRM8 LARS2
FRMPD4 LARS2
GUSBP1 IRF3
TFAP2B LAMA2
SPIN2A CNTN1
LUZP2 ZNF74
YAP1 SH3GL1
ZFP36L1 PRKX
CTSO SGCD
RBMY1F CTSO
PREP PCK2
PPP1CC SNRPF
CTRL ZNF160
RPL6 RPL38
MYOM1 TTN
RHAG LOC153346
RHAG PRIM2
DSC2 RBL2
FBLN1 FXYD3
EEF2 RPL6
AP3D1 ARHGDIA
PTPN11 DDX1
EIF3B RRM1
HYOU1 POLRMT
KCNJ6 SYMPK
PUF60 COPS6
USP5 AP3D1
AP3B2 SNCA
SOX11 SLC14A1
PPFIA1 HTR2C
POLD2 CPSF1
SRP9 ATP6V1E1
SRP9 SRP19
MRPL28 PABPC1
TRDN RAB27B
CDC16 ARCN1
CAMLG PABPC1
VSNL1 PEX12
RPL10A RPL3
ATP5G3 TIMM17A
GARS CCT3
GARS ACLY
P2RY2 ABCD2
P2RY2 GABPB1
SLC9A2 ABCD2
MBOAT7 AP3D1
KLF3 PSME3
U2AF1 CHAF1A
ACTN3 EEF1A2
MAP4 CHD4
TFAM SRP19
SNRPA EIF3B
COX5A U2AF1
SNRPE AIMP1
SNRPE CCNB1
SNRPB2 SAP18
H3F3A HNRNPA1
SDHA MBOAT7
SFRS4 SF3B2
DNAJA1 CKS2
C1QB C2
PCNA TFDP1
RPA2 TSN
UROS ETFB
TOPBP1 XPO1
BMS1 ETFB
BMS1 CHERP
BMS1 MAP2K3
TTLL4 PCDHGB7
ESPL1 CHD4
ESPL1 USP5
CAD SAFB
ADRM1 LIG1
DMC1 HOXD3
DMC1 RBMY1F
SUZ12 NACA
HMGB1 PABPC1
SCRIB SNRNP70
SERTAD2 TATDN2
METAP1 EWSR1
METAP1 MLH1
E2F3 LIG1
PSME4 NUP93
PSMB7 PSMC1
AARS UQCRC1
RGN SLK
TNIP1 EIF3CL
SMARCA4 SMARCC2
SMARCA4 NCOR2
EIF4H TRIP12
RAD23A EIF3B
XPC GGA3
NUDT1 BLOC1S1
ECHS1 BCAP31
LSM1 COPS5
RBM42 TATDN2
COX6B1 ETFB
PSMD9 SFRS9
SLC6A6 STAG1
ZNF74 TFAP2B
GALNT3 TFAP2B
CHD4 RPN2
CDK8 SPINK1
PRKX TFAP2B
ZNF239 SH3GL1
ARCN1 ETF1
ZNF345 ZFP36L1
ACVR2B ZNF160
RBL2 ZNF197
RBL2 MPHOSPH6
RBMY1F LUZP2
POLR2A CHD4
EWSR1 PEBP1
DRD1 FCAR
UBA52 RPL6
TDGF1 SLC6A14
SRP19 COX6A1
SAP18 COX7C
RAE1 UBTF
PABPC1 NOMO1
SUMO1 ATP5F1
CUL3 DDX39
HTR2C SLC6A6
USP5 PRKACA
TCIRG1 IRF3
MAP2K6 RAB27B
SFRS9 CDK4
SMARCA4 TUBA4A
CBLB ANKRD36B
BAMBI SOX11
POLD2 EIF3B
MRPL28 CHD4
TRDN PEX12
TRDN ABCD2
DAP3 HAX1
GRIK2 CCL13
GTF2A2 VBP1
GTF2A2 C11orf58
GABPB1 KCNJ1
AIMP1 TSN
SLC9A2 ZNF154
MSN CAPN1
NCL PTPN11
TROVE2 COPS5
COX5B VBP1
HNRNPC AIMP1
ITGB2 TIMP2
SAFB POU2AF1
PSMC5 PCBP1
EDC4 CTCF
HCFC1 HNRNPD
C2 VAT1
LOC100131311 NAP1L1
PWP1 PSMD4
IFNA8 TFPI2
UQCRC2 C11orf58
UQCRC2 ATP5G3
LTA4H TXNRD1
SLC25A5 UQCRFS1
GCN1L1 SMARCA4
KIAA0174 CHMP1A
ADRM1 PSMC5
DMC1 ACOX2
ARHGEF7 CUL3
SERTAD2 QARS
SERTAD2 FAM120A
UBE4A SUZ12
RBM10 CPSF1
CCNI SON
PDIA6 RARS
ARL6IP1 HNRNPK
TNIP1 NOMO1
EXOSC7 EWSR1
PCMT1 EMG1
PCMT1 PSMB7
RAD23A UBTF
RAD23A TUBA1A
MCM2 CKAP5
MORF4L2 PSMC6
PSMA2 PSMA3
GRM8 ZNF280A
IFI44L MX1
P2RY6 ANXA13
MNAT1 TFAP2B
FCAR CNTN1
ZNF239 SHROOM2
ZFP36L1 PHKA2
ZNF160 ZNF197
RBMY1F SS18
PRIM2 ARSD
ARHGDIA AP2S1
TNP2 SPINK1
COX6A1 CKS1B
CALCB BPGM
SAP18 SSB
ATP2A1 MYOM1
TRIM28 AP2S1
UCP2 BRD2
AP3D1 RPN2
AP3D1 PRKACA
TAX1BP3 TPM1
MAPK1IP1L CHERP
HTATSF1 DDX1
GPR21 TFAP2C
MLF2 IRF3
USP5 ETFB
TCIRG1 UBTF
CCT4 SNRPG
CCT4 VBP1
PABPC4 PUF60
DIRAS1 GPR21
USP14 HNRNPU
IGHG1 FAS
SOX11 KCNJ6
BAMBI SGCD
ZNF154 KCNJ6
ZNF154 SILV
MRPL28 EIF3CL
SNRPD3 TRA2B
RPS10 RPL38
BPTF SMARCC2
U2AF1 CCNF
SSBP1 TUFM
NAP1L1 CAMLG
ACTN3 SLN
MANF VBP1
HK1 HYOU1
MAP4 IL10RB
MAP4 MBOAT7
MATN1 MOG
PSG3 LOC153346
P11 HIST1H1T
TIMP2 NR1H3
HNRNPA2B1 HNRNPK
RAB1A ZNF267
CYCS AIMP1
COX5B DAP3
CALM2 MATR3
ITGB2 CD63
ITGB2 CCL5
GUSB RPN2
COX17 SAP18
ZNHIT3 TAF9
KPNB1 ATXN2L
RNPS1 SAFB
TCEB1 CKS1B
PCOLCE FN1
EIF1 ATP5O
UQCRC1 PSMC5
C2 SERPING1
LOC100131311 GNG10
CARS USP5
RPL12 RPL6
C1QB TCN2
IFNA8 MOG
UQCRC2 CCNG1
XRCC6 SMARCA4
XRCC6 TRAP1
YBX1 HMGN2
PDHB PWP1
MAP2K3 BRD2
NUP205 PWP1
HMHA1 SAFB
GCN1L1 BYSL
TATDN2 BRD2
DYRK1A BRD2
TTC3 PNN
BMS1 TUBA4A
GINS1 STMN1
GINS1 MCM6
KIAA0174 EPS15
KIAA0174 PTP4A2
YWHAH PSMC1
PSMC6 SUMO1
PSMC6 PTMA
PSMC6 UQCRC2
PSMD2 AIP
SUZ12 ACLY
HMGB1 GNG10
AARS ACLY
PSMB4 SRP9
RRS1 BMS1
NEDD8 PSMD8
RAD23A LIG1
TLR1 RANBP2
P2RY14 ACPP
APEX1 HNRNPF
PSMA2 SNRPE
UCP3 CNTN1
LSM1 COX17
FRMPD4 ZNF787
ACOX2 CNTN1
MNAT1 DEFB1
BRD8 SCG5
SHROOM2 ARSD
YAP1 GNB3
YAP1 PHKG1
CTSO FABP6
PEBP1 QARS
ODF1 GNB3
PRIM2 SCG5
PRIM2 CDK8
SPAG11A ZBTB6
RHAG BRCA2
ATP5D PEBP1
NOMO1 ACLY
SSB DDX1
MYH3 MYOM1
SRP19 SNRPG
LDHA PKM2
DDX39 HNRNPU
PSMD14 ATP5F1
EIF4G2 ARCN1
COPS5 GTF2E2
SMAD6 GLMN
SDHC POLR2K
HTR2C MOG
EIF3CL PPP4C
LRP2 KCNJ6
DYNLL1 PSMA5
SMARCA4 CHERP
FXR1 SUMO1
POLD2 MLF2
SRP9 NDUFA4
CHAF1A EIF3CL
TRDN SMAD6
TRDN MKRN3
RPS10 RPL11
SEL1L VSNL1
AIMP1 EIF4G2
NR6A1 CYP4F2
TUFM PPP1CC
TUFM RARS
U2AF1 CENPA
U2AF1 NASP
HNRNPD HNRNPK
HNRNPD EWSR1
SET FXR1
RFC4 U2AF1
NAP1L1 ACLY
YY1 HNRNPK
HK1 ETFB
NCL DDX39
ATP5J XPO1
LIG1 POLD2
ITGB3 HIST1H2BJ
ITGB3 CREB1
TNFRSF1B MAPKAPK3
TIMP2 CD63
EIF2S2 POLR2K
EIF2S2 VBP1
HNRNPA2B1 XPO1
UQCRB SNRPG
CCNB1 SOD1
CCNB1 GTF2A2
PCNA TAF9
GUSB FUS
COX17 UFD1L
CYFIP2 PABPC4
SAFB HNRNPD
PTGES3 TRA2A
CBFB DDX5
UQCRC1 HNRNPA1
IFNA8 GPR125
HSP90AB1 PPIA
XRCC6 HNRNPA2B1
GCG MC4R
SLC25A5 COX6A1
SLC25A5 PGK1
ACTC1 CKMT2
PDHB ATP5J
ZNF280A FAM168A
MOBKL1B CBFB
RRP1B PABPC4
ADRM1 INPPL1
SUZ12 FAM120A
GGA3 CHD4
PARK7 SSBP1
CCT5 SNRPF
RANBP1 CCNB1
SFRS3 MATR3
PSMB3 UQCRC1
PSMB3 SUZ12
RRS1 TATDN2
RPL4 RPL32
R3HDM1 HNRNPU
RAD23B HMGB1
ECHS1 TNIP1
MARCH6 RBM6
RBM42 POLRMT
RBM42 SNRPA
SLC6A6 MOG
SGCD SPIN2A
ZNF345 ZNF239
AZIN1 CDK8
HNRNPK NACA
CTRL SPINK1
CTRL RBMY1F
FUS CHD4
CPSF6 ZBTB6
PCTK3 ACVR2B
RHAG PCTK2
DRD1 ZNF345
DSC2 SPINK1
YWHAQ ATP5F1
COX6A1 COX7B
PTPN11 HNRNPK
PABPC1 QARS
FOXD1 MOG
MLF2 TRIM28
VBP1 UFD1L
DGKZ NOMO1
DCTN2 MARS
EIF3CL ACLY
EIF3CL WIPF2
UBE2I PRMT1
RGS7 SNCA
SFRS5 BAT1
BAMBI RAB27B
SRP9 POLR2K
MKRN3 CCL13
GRIK3 MKRN3
E2F4 EMP1
VSNL1 KCNJ1
VSNL1 RAB27B
RPL10A RPL18A
ATP5G3 ATP5F1
SFRS8 STRN3
KRT1 KRT16
U2AF1 CHMP1A
BRPF1 RUNX3
COX7A1 MYOM1
HK1 BCL3
FKBP2 MRPL28
PSMA1 EIF4G2
CTSD GRN
NCL PPP1CC
SNRPA UCP2
CCNB1 HPRT1
TROVE2 UFD1L
TROVE2 UQCRB
APOC1 CYP27A1
ATP5B ETF1
RPS17 RPS19
SNRPB2 HNRNPC
H3F3A NACA
SAFB GDI1
SAFB TUBA4A
TCEB1 ATP5J
HCFC1 CHERP
PWP1 NONO
CARS NOMO1
PSMC1 CCT3
PSMC1 SNRPB
UQCRC2 SFRS9
XRCC6 BAG1
XRCC6 RAE1
GCG GHRH
IFNA1 CYP4F2
ACTC1 ATP2A1
WAPAL UBXN4
HTRA1 NNMT
GCN1L1 GARS
KIAA0174 CUL3
ADRM1 ARHGAP4
ADRM1 SMARCA4
ADRM1 LYL1
DMC1 DEFB1
SUZ12 BARD1
HMGB1 YWHAE
HMGB1 NCL
PARK7 PSME1
NEDD4 ZNF280A
SEC24C HARS
ARL6IP1 MCM6
PSMB3 PSMC5
PSMB3 UBL4A
SLC1A3 LILRB4
EIF4H PSMC1
COL4A6 LARS2
CLTC PSMC1
ATP5C1 UFM1
CDC123 PPIA
PSMD6 PWP1
CCT8 EIF2S2
HTR1B SLK
PSMA2 COX17
RBM42 WIPF2
RBM42 CHAF1A
RBM42 CDC25B
RBM42 SCAP
ZNF197 LOC153346
SLC6A6 CNTN1
ACOX2 KCNJ15
DEFB1 SPINK1
ZFP36L1 MNAT1
ACVR2B TFAP2B
RBMY1F SHROOM2
ODF1 SPIN2A
PREP BRD8
PPP1CC TSN
RHD SH3GL1
DPP4 FABP6
COL10A1 SCG5
NOMO1 IRF3
LDHB COX6A1
COX6C ATP5O
COL2A1 SLC6A14
WIPF2 ETFB
PTPN11 SNRPF
EIF3B HNRNPU
ATXN2L QARS
ATXN2L HARS
ATXN2L SNRNP70
ATXN2L CHERP
CHMP1A RAE1
VBP1 SNRPG
DGKZ QARS
ADK SLC6A14
USP5 HNRNPA1
EIF3CL RAE1
POLR2L ETFB
DYNLL1 DECR1
PSMD4 UFD1L
MAPRE1 VBP1
NR1H3 PLA2G7
VSNL1 SYMPK
PTP4A2 SFRS5
AIMP1 DYNLL1
BCL3 ATXN2L
NOVA1 RAB27B
RARS HSP90AA1
PRR4 SLPI
BRD2 WIPF2
ARID4A DSC3
U2AF1 RRM1
U2AF1 GNG10
RFC4 H2AFX
NAP1L1 GARS
UBXN1 SURF1
PSMA1 ETF1
NCL TSN
NCL TUFM
EEF1G RPL18A
EEF1G UBB
PRKAR1A TRAM1
TCF3 USP5
HNRNPA2B1 SNRPF
COX5B CCT4
ATP5B SFRS9
SNRPB2 VBP1
SNRPB2 EIF2S2
SAFB CPT1B
SAFB HNRNPK
SAFB ACLY
SAFB NCOR2
ZNHIT3 DYNLL1
IMPDH2 HNRNPA1
PCOLCE IGFBP4
TALDO1 PKM2
DTYMK ESD
RPL18 RPS5
TCHH DGCR11
PWP1 SF3B2
SPTAN1 PTPN6
COX8A MRPL28
CYC1 CDK4
IFI30 HEXB
MAP2K3 KPNB1
ADRM1 MYO5A
ADRM1 CHMP1A
ADRM1 TCIRG1
SUZ12 MCM6
AP2M1 YWHAH
PARK7 ATP5J
SEC24C NOMO1
SEC24C HNRNPA1
E2F3 HMGB1
ARL6IP1 RFC4
TNIP1 PSMC1
PSMB3 SNRPF
RPL4 RPS5
RAD23A RUNX3
RAD23B CKAP5
XPC SMARCC2
ATP5C1 SNRPG
CDC123 TSN
ECHS1 VDAC1
PSMB1 PCMT1
RBM42 PSMC5
GRM8 SLK
LUZP2 SGCD
PHKG1 ACOX2
YAP1 LAMA2
PHKA2 BRD8
ZNF160 TFAP2B
ZNF160 ZFP36L1
RBMY1F MPHOSPH9
CTRL ARSD
SPAG11A FBP2
CPSF6 CDK8
PCTK3 FBP2
RHAG SS18
DPP4 SGCD
DPP4 ODF1
COL10A1 ZNF239
COL10A1 YAP1
GLA NOMO1
BCR CPT1B
NDUFA4 ATP5O
SPINT2 MAL
TRA2B SRP19
CUL3 KTN1
MLF2 POLRMT
EIF3CL AP3D1
SLC14A1 KCNJ6
PSMD4 VBP1
SOX11 CCL13
MRPL28 HNRNPA1
MRPL28 RAE1
SNRPD2 SAP18
SNRPD2 COX4I1
CENPA RRM1
GTF2A2 COX7C
AIMP1 PSMD14
RPL9 RPS7
RPL9 SNRPD2
RPL9 RPS9
ATP5G3 GTF2A2
NONO PABPC4
SLC9A2 SILV
KLF3 AP3B2
HNRNPD HNRNPA1
SSBP1 SRP14
RFC4 MLH1
NAP1L1 EEF1D
RPS6 RPL38
HK1 CHAF1A
FKBP2 PABPC1
NCL NONO
EEF1G RPS6
ATP5J DUT
LIG1 AP2S1
EIF2S2 PSMA1
CCNB1 CKS1B
SNRPE NDUFA4
PIM1 SNRPA
GUSB PKN1
SAFB CCNF
SAFB CTCF
KPNB1 CTCF
MTIF2 NAP1L4
FTH1 ATP6V1B2
HIST2H2AA3 PIM1
SFRS4 BAT1
THBS2 PLOD2
PSMC1 SSBP1
SPTAN1 FUS
YBX1 PSMD14
SERPINE1 NNMT
PHF15 MSN
HMHA1 EDC4
SCAP QARS
UBE2N PWP1
ATIC EIF3CL
BMS1 SMARCC2
BMS1 MLF2
ADRM1 WIPF2
GGA3 GUSB
HMGB1 BMS1
HMGB1 GINS1
SCRIB MLF2
MDH1 ATP6V1E1
BOP1 CXCR5
RBM10 ATP2A2
PUM1 USP13
RFTN1 PARP1
TRIP12 RPN1
TRIP12 CUL3
PSMB4 SRP19
PSMB4 SNRPB2
PSMB3 U2AF1
EIF4H NONO
RAD23A ETFB
RAD23A CHERP
RAD23A EDC4
PSMD6 EIF4A3
PSMA2 UQCRB
PLSCR1 RANBP2
RBM42 AP3D1
RBM42 LIG1
FRMPD4 SLK
SLC6A6 GUCY1A2
SPINK1 ZNF197
MNAT1 FABP6
DSC3 SLC6A14
PHKG1 SH3GL1
YAP1 KCNJ15
AZIN1 SS18
CTRL PRKX
RPL6 RPS7
PCTK3 P2RY6
PCTK2 ZNF345
RHD BRD8
CCND1 CD63
DRD1 ACOX2
COL6A2 COL6A3
GLA RUNX3
CDC2 CKS2
LILRB4 SOD2
BARD1 DDX1
POLRMT HARS
ATOX1 PRDX1
PABPC1 PRKACA
SQSTM1 CD63
CPSF1 TRIM28
DUT XPO1
DUT SOD1
GNG10 RPN2
TCF19 OPRL1
BAMBI TFAP2C
TRDN SGCD
DAP3 MRPL23
RPS10 RPL8
GTF2A2 LDHB
GABPA TAC1
PSME3 GRIK3
ATP5G3 LDHB
TMEM115 GRIK2
MSH2 XPO1
NONO AIMP2
RARS MRPS22
CDC25B CHERP
U2AF1 PSMD4
HNRNPD TRIM28
SSBP1 NME1
SSBP1 SNRPD2
CAPG GM2A
SET CLNS1A
ACTN3 MYH3
HK1 SMARCC2
FKBP2 EIF3B
MGAT1 CCND1
ATP5J COX7C
TIMP2 ACP2
MYL6B PABPC1
HNRNPA2B1 AIMP2
CYCS LDHB
CYCS PSMD14
COX5B COX6A1
GZMA AIF1
SNRPB2 SRP9
RPL36AL ATP5F1
H3F3A NAP1L1
SAFB PRKACA
SAFB GARS
PSMC5 ACLY
PSMC5 USP5
BYSL MRPL28
ATP6V1B2 CYP27A1
ARL1 SUMO1
CCT6A DDX39
CCT6A AIMP1
EDC4 EWSR1
FTH1 CCND1
TALDO1 ALDOA
LOC100131311 QARS
LOC100131311 MRPL28
PSMC1 ACLY
SPTAN1 ETFB
XRCC6 PPP1CC
FGF2 GUCY1A2
SLC25A5 MRPS12
ATF4 TSFM
PDHB RBMX
NDRG1 ATP6V1B2
BMS1 AP3D1
BMS1 MRPL28
FAM120A KPNB1
SUZ12 HNRNPU
SUZ12 HMGB2
PARK7 SOD1
UBE4A ACLY
UBE4A USP10
RANBP2 FAM168A
SFRS3 CCT7
PSMB4 COX7B
PSMB2 UBE2L3
CLTC HSP90AA1
RAD23A POLRMT
ATP5G1 MRPS12
TYMS HPRT1
ANXA2 APOE
RBM42 PABPC1
COX6B1 PSME1
GATAD1 MDM4
FRMPD4 RANBP2
SCG5 KCNJ15
AP2S1 IL10RB
DEFB1 SH3GL1
LIG4 ZNF197
ZBTB6 SHROOM2
YAP1 CNTN1
PREP AZIN1
CTRL DEFB1
TNP2 CNTN1
TNP2 CTSO
DPP4 PCTK2
UBA52 RPL18A
KLRC2 STAG1
EPRS DDX1
COX7C UQCRH
SRP19 SSB
COL2A1 STAG1
HARS IL10RB
HNRNPA1 HARS
TRIM28 IRF3
TRIM28 MCM5
CHERP ACLY
AP3D1 MVP
WIPF2 NOMO1
PSMD14 CKS2
ATXN2L COMT
SMAD6 SYMPK
VBP1 SAP18
C11orf58 PSMD14
PRKDC PUF60
EIF3CL EWSR1
TCIRG1 RUNX3
DYNLL1 ATP5O
FXYD3 KCNJ1
POLD2 EIF3CL
SRP9 VBP1
ZNF154 DLG2
GAGE1 RAB27B
RPE65 DIRAS1
TRDN KCNJ1
SNRPD3 RBBP4
GTF2A2 SAP18
GABPB1 RGS7
BCL3 TCIRG1
NASP EZH2
HLF CYP4F2
SSBP1 COX4I1
FKBP2 WIPF2
PSMA1 SDHB
PPIB PPP4C
EEF1G RPS28
GYPC NCKAP1L
LIG1 UNG
LIG1 ETFB
TNFRSF1B NR1H3
HPRT1 RBMX
TCF3 SMARCA4
CA3 MYOM1
HNRNPA2B1 PABPC4
CCNB1 SLBP
CCNB1 KPNA2
NCAM1 HOXA5
COX5B SRP19
ISG15 TRIM22
COX17 SRP19
SAFB BAT1
RALY ETFB
TSFM TRA2B
PCOLCE COL1A2
CCT6A TSN
PTGES3 PHB2
UQCRC1 PRDX1
UQCRC1 DCTN2
DLD PPP1CC
LOC100131311 HNRNPK
LOC100131311 CAMLG
LOC100131311 HK1
LOC100131311 H3F3A
GNL2 EWSR1
PSMC1 MANF
XRCC6 ACLY
ACTC1 ACTN3
PDHB MAPRE1
UBXN4 RPN2
SCAP EIF3CL
BMS1 PSMC3
ESPL1 EZH2
CAD KPNB1
CAD BMS1
YWHAH PWP1
ADRM1 NOMO1
ADRM1 MBOAT7
ADRM1 TNFRSF1B
SUZ12 SOD1
HMGB1 UNG
HMGB1 KPNB1
PARK7 ATF4
UBE4A GGA3
RBM10 TRIM28
CCT5 SNRPB
CCT5 PSMD4
PSMB7 BAG1
TNIP1 BRD2
EIF4H NAP1L1
NEDD8 POLR2K
RPL4 PTMA
CLTC PSMB7
RAD23A ARHGDIA
RAD23A LOC100131311
XPC NAP1L4
PSMD6 RPL36AL
SPCS2 FNTA
ECHS1 OXA1L
ECHS1 BMS1
HTR1B TLR1
PSMB1 PSMB7
ZNF787 PDE3B
RAD23A GRB2
COX6B1 POLR2L
GATAD1 HTR2C
PSMD9 COX6A1
FBP2 GCKR
ARSD HOXD3
ZNF345 ACOX2
ZNF267 TMED2
QARS IL10RB
RPL3 RPL38
PCTK3 CTRL
ATP5D COMT
ATP5D AP2S1
DRD1 ARSD
WIPF2 CHERP
DDX39 DDX1
POLRMT CHD4
TNPO1 RPN2
NDUFS8 SNRPB
MLF2 POLR2A
KCNJ6 SGCD
DGUOK ATP6V1E1
CDK4 PRMT1
ELF4 HYOU1
CTCF PTPN11
PSMD4 MRPL23
PSMD4 RBM4
PPFIA1 MOG
ZNF154 DIRAS1
GAGE1 ABCD2
SULT2A1 VSNL1
PSME3 SULT2A1
ILF2 CDK4
GRSF1 STRN3
SSBP1 CLNS1A
LRPPRC DDX39
NAP1L1 RBM4
ACTN3 SAA1
ELF1 EIF4G2
NCL HNRNPA1
ATP5J MAPRE1
POU2F2 CSK
TNFRSF1B NOMO1
MYL6B TUBA1A
EIF2S2 AIMP1
MYL3 ACTN3
SNRPE RARS
ATP5B MRPS12
ATP5B PSMA1
HNRNPC VBP1
SNRPB2 UQCRB
SNRPB2 CYCS
PCNA HMGB2
GUSB PPP4C
GUSB SMARCC2
RPSAP12 UBA52
SAFB MRPL28
PSMC5 RAE1
RNPS1 EIF3CL
MAPK14 FOXO4
ATP6V1B2 GM2A
TCEB1 CLNS1A
TCEB1 SRP19
CCT6A TDG
ANXA11 ATP5D
UQCRC1 ACLY
UQCRC1 LYL1
LOC100131311 UBTF
VDAC1 CLTA
UQCRC2 PPP2R2A
COX8A MIF
XRCC6 HNRNPU
SPARC COL1A2
P4HB MAN2B1
IFNG STAG1
KRT14 KRT5
TATDN2 NOMO1
TATDN2 SAFB
TATDN2 UQCRC1
UBE2N TUFM
ATIC CLTA
BMS1 CCNF
KIAA0174 HNRNPA2B1
GGA3 CTCF
HMGB1 TOP1
PARK7 SRP19
PARK7 SUZ12
PUM1 NARS
METAP1 HMGB1
SEC24C GDI1
IARS ATP5B
ESD ELL2
PSMB4 SSR2
EIF4H MARS
EIF4H FUS
RAD23B HNRNPU
XPC EDC4
ATP5C1 POLR2K
MORF4L2 COX7B
PTDSS1 PUF60
SPCS2 XPO1
TLR1 VLDLR
PSMA3 H2AFZ
PRMT5 HNRNPF
LST1 NPC2
LSM1 UFD1L
RBM42 ATXN2L
HIST1H4I STAG1
SPINK1 FBP2
SH3GL1 SPINK1
ZNF74 DEFB1
GALNT3 SGCD
FABP6 ZNF74
ZFP36L1 FBP2
ZNF160 ARSD
PEBP1 AP2S1
ODF1 BRCA2
PPP4C ETFB
PCTK2 ZNF197
RHAG ZNF74
RHAG FABP6
GLA AP2S1
UCP2 CHD4
AP3D1 IRF3
PLOD2 COL6A3
CCT7 LDHB
PHB2 CCT7
SMARCC2 CHD4
MAP4K1 CAPN1
SGCD SMAD6
MLF2 ARHGDIA
POLR2G COX6A1
UBB GAPDH
USP5 CASC3
USP5 DDX11
TCIRG1 CSK
TAC1 SMAD6
CDK4 TXNRD1
PKN1 CHD4
NR0B1 SLC6A14
MNDA SGCD
SRP9 C11orf58
GTF2A2 SFRS9
RPL9 EEF2
TOP1 CTCF
NOVA1 GABPA
NONO ACLY
MBOAT7 MYO5A
KRT16 PRR4
U2AF1 SUMO1
TIAL1 SNRPF
SSBP1 AIMP1
YY1 NARS
PSMA1 PSMD14
NCL EIF3A
SNRPA FKBP2
MMP2 FBLN2
ATP5J UFD1L
CD81 MSN
TIMP2 CCND1
TOP2B ROS1
IFIT1 OAS1
HNRNPC HPRT1
GUSB HSF1
FCER2 TIAM1
ENO1 EFEMP2
C1R CFH
H3F3A RPS27
SAFB PEBP1
SAFB GUSB
KRT6C PRR4
PSMC5 CDC25B
TSFM UBE2L3
INPPL1 CPT1B
BYSL PABPC1
MTIF2 LRPPRC
TCEB1 PSMD4
SP110 TRIM22
SDHA TUBA1A
FTH1 CHI3L1
DLD CCT6A
RPL18 RPL32
FNTA TAX1BP1
LOC100131311 USP5
VDAC1 SNRPB
GNL2 RNPS1
PSMC1 PPP4C
XRCC6 ESD
IFI30 GRN
PFN1 EFEMP2
PDHB PPIA
BMS1 CHAF1A
FAM120A HNRNPU
KIAA0174 HNRNPK
KIAA0174 GUSB
ESPL1 TRAP1
ADRM1 SNRPA
LOC96610 NAP1L4
GGA3 FAM120A
HMGB1 MLH1
SCRIB HK1
AP2M1 RPN1
PARK7 HMGB1
PDE3B FAM168A
PSMD8 ATP5F1
ARL6IP1 HNRNPA2B1
TNIP1 UBXN1
PSMB4 PDHB
EIF4H SNRPF
EIF4H PPP1CC
EIF4H CBX1
EIF4H PABPC4
NEDD8 SLC25A5
R3HDM1 EDC4
CLTC CUL3
XPC SAFB
DAD1 ATP5F1
ECHS1 TUFM
ECHS1 LYL1
PSMA2 PSMD14
CD7 GBP2
RBM42 IRF3
RBM42 CHERP
COX6B1 TNIP1
TFAP2B GNB3
SPIN2A TFAP2B
P2RY6 LAMA2
ARCN1 RPN1
PHKG1 SCG5
ZFP36L1 KCNJ15
PRIM2 LIG4
CTRL FCAR
SPAG11A SH3GL1
SPAG11A DEFB1
DBT GRM4
RHAG SPIN2A
DPP4 ACOX2
DSC2 SS18
DSC2 SPAG11A
COX7C MRPL23
GLA IL10RB
NDUFA4 CKS1B
NDUFA4 COX6A1
EIF3B WIPF2
TRA2B TSN
TANK FEZ2
EIF3A DDX1
MLF2 SMARCC2
CCL13 RAB27B
TAC1 TSPY3
SILV TAC1
PSMD4 PPP1CC
PSMD4 PPP4C
PSMD4 SSB
MAPRE1 ARCN1
GRIK2 LRP2
EFNA3 CYP2A13
ATP5G3 COX7B
P2RY2 GPR21
SLC9A2 VSNL1
RARS PSMD4
KDM5A BPTF
GSTM2 MAL
NAP1L1 YWHAE
FKBP2 QARS
CTSD ACP2
IGFBP4 NNMT
EEF1G SNRPD2
PAM TSC22D1
ATP5J COX7B
RPL7A RPS5
ROS1 GK3P
CYP2A6 FOXO4
TNFRSF1B BLVRA
TNFRSF1B BCL3
HNRNPA2B1 PPP1CC
HEXB SOD2
ATP2A2 TRIM28
SNRPE LDHB
CLTA USP5
CLTA MRPL28
COX5B SURF1
COX5B HAX1
ATP5B FDPS
HNRNPC MRPL3
APOE SQSTM1
H3F3A EEF1D
COX17 ATP5J
ZNHIT3 UQCRB
MAPK14 EFNA3
GSK3B TRIO
CCT6A DCTN2
EDC4 GARS
DLD NAP1L1
UQCRC2 HNRNPF
XRCC6 MRPL28
LGALS1 TPM1
CYC1 ATP5B
LCP1 RAB1A
PDHB SSBP1
PDHB UQCRC1
UBXN4 HNRNPK
GCN1L1 USP5
UBE2N SFRS9
GINS1 RRM1
MOBKL1B ANXA7
FAM120A DDX39
PSMC6 SRP19
PSMD2 PSMC5
ADRM1 UCP2
SUZ12 HNRNPA1
SUZ12 HTATSF1
PARK7 SAP18
SERTAD2 CHMP1A
SERTAD2 KIAA0174
BOP1 BMS1
PRDX3 UQCRFS1
CCT5 PSMA5
CCT5 MANF
CCL17 NFIL3
NEDD4 SLK
SEC24C CHD4
PSME4 SAFB
TNIP1 POLRMT
TNIP1 BMS1
EIF4A2 DDX5
EXOSC7 HNRNPA2B1
PSMB4 NDUFA4
PSMB4 COPS5
PSMB4 HNRNPC
SMARCA4 AP3D1
EIF4H PSMC5
EIF4H XRCC6
NEDD8 MRPS12
RAD23A CDC25B
RAD23B TSFM
XPC CTCF
ATP6AP1 SQSTM1
CDC123 PDHB
PSMD6 RARS
ECHS1 XRCC6
PSMA2 CKS2
PSMA2 LDHB
RBM42 SPTAN1
COX6B1 EXOSC7
GUCY1A2 SLC6A14
MYO5A CPT1B
GALNT3 SPIN2A
BRD8 GALNT3
ATP5O SNRPF
LUZP2 SPIN2A
NCOA4 COPB1
RBL2 FABP6
PRIM2 ZNF239
RPL6 NACA
TNP2 ZNF74
RHD GNB3
BRD2 EWSR1
DPP4 SPINK1
PSMA6 SNRPG
NOMO1 CHD4
PKM2 PRDX1
CKS2 TIMM17A
GLA GDI1
COL2A1 DSC3
HNRNPA1 DDX1
UCP2 ARHGDIA
AP3D1 RUNX3
AP3D1 COMT
WIPF2 AP3D1
EIF3B AP2S1
CUL3 EZH2
EIF3A HNRNPU
VBP1 ATP5O
DGKZ GLA
ADK GUCY1A2
EIF3CL NOMO1
PMS2L5 SHFM1
PABPC4 DDX39
CTCF MARS
CTCF HNRNPK
PSMD4 SURF1
BAMBI MNDA
REST HIST1H2BJ
SRP9 SFRS9
RPE65 SMAD6
SNRPD2 RPL38
SEL1L BAMBI
GARS CASC3
GARS DDX11
TOP1 EIF3CL
NONO IGBP1
KLF3 GAGE1
U2AF1 PTPN11
LRPPRC DDX1
BRPF1 MYO5A
BRPF1 WIPF2
FKBP2 GDI1
MAP4 MVP
UBA1 ELF4
PSG3 TSNAX
EIF2S2 H2AFZ
UQCRB GTF2E2
CCNB1 KIF11
PSG3 SSX2
CYCS NDUFA4
LYL1 MRPL28
NCAM1 IL1A
CLTA GARS
PCNA SLBP
RPL36AL CUL1
GUSB CTCF
H3F3A HNRNPK
SAFB ELF4
ZNHIT3 COPS5
ZNHIT3 ATP5J
TCEB1 GTF2E2
SDHA ATXN2L
HSPA4 ATP5B
PSME1 RNPS1
CARS SAFB
VDAC1 EIF3CL
VDAC1 IMPDH2
PSMC1 UQCRC1
UQCRC2 ATP5B
UQCRC2 ZNHIT3
SLC25A5 LDHB
NDRG1 C1S
BMS1 IRF3
BMS1 BYSL
BMS1 XRCC6
ESPL1 HNRNPA2B1
CAD QARS
ADRM1 PSMB10
ADRM1 PABPC1
ADRM1 KPNB1
ADRM1 CARS
GGA3 RPN2
HMGB1 ACLY
HMGB1 RRM1
PARK7 DLD
SERTAD2 CDC25B
RBM10 HNRNPA1
PSME2 VDAC1
PUM1 UBE4A
CCT5 RARS
CKAP5 ACLY
CKAP5 MCM3
NUP93 HYOU1
SEC24C IL10RB
RAD21 CCT6A
E2F3 WIPF2
PSME4 HNRNPK
PSME4 PABPC1
MCM3 USP5
ARL6IP1 DDX1
ARL6IP1 HMGB2
EIF4H YWHAE
RAC1 EIF3A
ATP5C1 VBP1
ECHS1 MRPL28
CCT8 GTF2A2
COX6B1 H3F3A
GRM8 RANBP2
XPO1 EPS15
RIT2 SLC6A14
SH3GL1 ANXA13
TIMM17A POLR2K
ARSD KCNJ15
BCAM P2RY6
ZNF239 HOXD3
CTSO BRD8
RBL2 SPINK1
RBMY1F SH3GL1
CTRL ACOX2
PSMB10 APRT
PCTK2 DEFB1
RHAG LUZP2
RHD BRCA2
DPP4 ANXA13
DPP4 FCAR
DRD1 RHAG
NOMO1 IL10RB
NCK1 TRAM1
HNRNPA1 IRF3
HNRNPA1 SNRNP70
UCP2 CASC3
AP3D1 TRIM28
WIPF2 CHD4
POLRMT AP2S1
POLRMT PRKACA
ATXN2L GDI1
CUL3 TRA2B
EIF3CL TRIM28
CCT4 ATP5O
CPSF1 EWSR1
DIRAS1 RAB27B
SILV GPR21
NR1H3 MVP
LUM FN1
MRPL28 NOMO1
MRPL28 ATXN2L
CDC16 EIF4G2
GTF2A2 SNRPF
GPD2 E2F4
SEL1L TAC1
GARS RAE1
TMEM115 SULT2A1
GARS HNRNPU
POLD4 XPO1
SFRS8 ZNF169
SRP14 SAP18
UBE2L3 PSMA5
CDC25B USP5
CDC25B EIF3CL
TUFM PABPC4
PDE6B DSC3
U2AF1 KIF11
HNRNPD ACLY
SSBP1 SNRPG
SSRP1 CBX1
RPS3A RPS15A
PPP2R2A MAPRE1
LRPAP1 EFEMP2
PPIB NDUFS8
NCL PSMD4
H2AFZ PSMD14
CYP2A6 FXR2
HPRT1 UFD1L
HPRT1 GTF2A2
MYL6B MRPL28
UCHL3 CCNH
PTMA RPL6
CYCS CCNB1
CLTA TTC1
ATP5B SDHC
PCNA SNRPB
H3F3A SURF1
H3F3A RAE1
H3F3A UBXN1
SAFB BRPF1
ZNHIT3 ATP5O
KPNB1 QARS
KPNB1 GUSB
RNPS1 EFEMP2
CCT6A NAP1L1
EDC4 POLRMT
EDC4 LIG1
PTGES3 ME2
CBFB SUMO1
HCFC1 AP3D1
HCFC1 NCOR2
TALDO1 ATP6V1B2
FNTA SAP18
PSMC1 PPP1CC
IFI30 ATP6V1B2
NDRG1 ITGB2
AEBP1 THBS2
ERH PSMD14
GINS1 CCNB1
FAM120A PLCG2
MELK CCNB1
KIAA0174 FEZ2
YWHAH DCTN2
PSMD2 ANXA11
ADRM1 POLRMT
ADRM1 CLTA
HMGB1 TUBA4A
PARK7 PPP2R2A
RBM10 EIF3B
RBM10 TOP1
ADIPOQ FABP4
METAP1 RFC4
E2F3 SDHA
E2F3 UBE4A
RANBP1 H2AFZ
EXOSC7 HMGB1
DDOST TMED10
TRIP12 DCTN2
PSMB3 PSMC1
EIF4A3 HNRNPA2B1
R3HDM1 USP5
RAD23A TATDN2
DAD1 COPS5
CCT8 TSFM
PSMA3 TIMM17A
PSMA2 EIF2S2
PRMT5 IARS
ARPC1B ARF1
RBM42 EWSR1
COX6B1 UROS
GALNT3 KCNJ15
MNAT1 SPINK1
BRD8 MNAT1
CHD4 CCNF
PRKX SGCD
ZFP36L1 BRD8
ZNF160 GRIA3
ZNF160 YAP1
RBL2 LUZP2
AZIN1 LIG4
RPL3 RPL18A
PPP4C AP2S1
PCTK2 BRD8
RHD LOC153346
RHD LUZP2
COL10A1 GALNT3
DRD1 TFAP2B
DRD1 SPAG11A
UBTF IRF3
COX6A1 PSMA5
HNRNPA1 SNRPF
COX4I1 COX7C
WIPF2 IRF3
RBM4 PPP1CC
RAE1 CHD4
PTPN11 ACLY
NARS HNRNPK
EIF3B CHERP
PABPC1 UCP2
USP5 MYO5A
DYNLL1 RBMX
ELF4 AP3D1
GNG10 HNRNPK
CTCF EIF3CL
CTCF FOXO1
FXR1 DDX1
MKRN3 SGCD
MKRN3 DIRAS1
GRIK2 BAMBI
VSNL1 CADPS
PSME3 ATP6V0A1
AIMP1 SRP19
RPL9 RPL6
GARS CHERP
NONO RBBP7
UBE2L3 DDX39
CDC25B QARS
CDC25B ETFB
U2AF1 XPO1
SSBP1 PPIA
SSBP1 SRP19
HK1 GNG10
NCL CCT3
UBA1 MSN
H2AFZ SLBP
ATP5J AIMP1
LSP1 PTPN6
H19 MYOM1
TOP2B GK3P
TNNT3 MYOM1
SNRPE TAF9
ATP5B PSMA5
H3F3A MYL6B
SAFB COMT
SAFB MYO5A
SAFB MTA1
FTH1 CCR5
ACVRL1 STAG1
UQCRC1 YWHAE
SFRS4 PKN1
PSME1 MAPRE1
HMGCL CNTD1
CARS CHD4
CARS INPPL1
PSMC1 FH
XRCC6 H3F3A
CCL4 GBP1
ATP2B1 NCKAP1L
IFI30 CTSD
UROS PSMC5
IFNA1 HIST1H2BJ
PDHB RPN1
UBXN4 CTCF
NUP205 PABPC4
DYRK1A CTCF
BMS1 POLRMT
KIAA0174 ZNF638
ESPL1 CHAF1A
CAD AP3D1
DMC1 ANXA13
DMC1 GNB3
DMC1 GRIA3
HMGB1 MCM6
ARHGEF7 XPO1
AP2M1 EFEMP2
PARK7 DYNLL1
PARK7 GTF2A2
PARK7 TSFM
PUM1 UCP2
PUM1 HMGB1
CKAP5 HNRNPA2B1
NUP93 TRIM28
METAP1 SAFB
RAD21 CCNG1
E2F3 TATDN2
PTGIR NFIL3
MCM3 POLD2
TNIP1 PRKACA
TNIP1 COX8A
SFRS3 CCT2
PSMB4 AIMP1
PSMB3 PSMD4
ADAM8 TCIRG1
EIF4H XPO1
NEDD8 YBX1
CLTC EIF4H
RAD23A FKBP2
RAD23B CLTC
XPC BPTF
VLDLR NEDD4
ATP6AP1 ATP6V0C
CDC123 RARS
PSMD6 UQCRC2
ECHS1 PSMC1
ECHS1 UROS
ECHS1 PSME2
TOMM20 EIF3F
PSMC2 POLR2J2
PSMA2 COX7B
ZNF787 RBM34
ZNF787 COL4A6
LSM1 POLR2K
COX6B1 EIF1
FRMPD4 ZNF280A
SGCD LOC153346
ARSD CNTN1
GRIA3 SPIN2A
PHKG1 ZNF239
ZFP36L1 LOC153346
ZNF160 BRD8
ACVR2B FABP6
CTSO ACVR2B
HNRNPK RPN2
SPAG11A ZNF197
CPSF6 LIG4
PCTK3 TFAP2B
CDKL1 TFAP2B
CDKL1 P2RY6
COL10A1 RHAG
NOMO1 ATP5D
CALCB LPA
PSMD14 PSMA5
RAE1 QARS
SDCBP GPNMB
PABPC1 IL10RB
RPS28 RPL18A
VBP1 VAMP7
USP5 ATXN2L
SQSTM1 ACP2
NCOR2 POLR2A
CPSF1 SNRNP70
NEB MYOM1
OPRL1 UCP3
POLD2 ETFB
POLD2 SHFM1
RPE65 DLG2
RPS5 RPL3
VSNL1 SGCD
GABPB1 ATP6V0A1
ATP5G3 SUMO1
POLD4 CBX1
IL10RA POLRMT
SLC9A2 CADPS
RFC4 HNRNPA1
HK1 PPP2R4
SLC25A46 SNRPG
MSN NONO
PLCG2 NASP
CD81 PPP1R11
TNFRSF1B DGKZ
UQCRB DYNLL1
COX5A ATP5O
SNRPE ATP5O
SNRPE DYNLL1
ATP5B LDHB
ATP5B CCT7
SNRPB2 UBE2L3
PCNA MSH2
RPSAP12 RPL8
H3F3A CHMP1A
PSMC5 TIAL1
TCEB1 SLC25A46
MAP3K11 IL10RB
MAP3K11 BRPF1
CLK2 BAT1
SDHA CHERP
DTYMK CENPA
C2 CHI3L1
TCHH TXK
LOC100131311 HNRNPA1
PWP1 DCTN2
PSMC1 RARS
PSMC1 U2AF1
XRCC6 CHD4
FGF2 COL2A1
YBX1 PHB2
UMPS RARS
SPARC TPM1
LARP4B HNRNPA2B1
AEBP1 HTRA1
MCM6 TOPBP1
SERPINH1 COL1A1
SERPINH1 COL4A1
FAM120A TOP1
FAM120A HNRNPD
ESPL1 RRM1
PSMD2 COX8A
ADRM1 MAP4
ADRM1 LOC100131311
ADRM1 TATDN2
SUZ12 DYRK1A
HMGB1 DDX1
BOP1 ATP2A2
METAP1 GNL2
AARS EIF3CL
TNIP1 CHD4
TNIP1 PSMD1
PSMB4 COX7C
EIF4H PTPN11
RAC1 USP9X
RAC1 NUP205
NEDD8 PHB2
CLTC SSBP1
CLTC TCEB1
RAD23A SEC24C
DAD1 ATP5C1
CDC123 DDX1
PSMD6 CCT6A
CCT8 PSMB4
PSMA2 ATP5O
PSMD11 EED
P2RY6 KIF2A
BRCA2 LOC153346
CHD4 IRF3
GRIA3 KCNJ15
ZBTB6 P2RY6
SS18 P2RY6
ZFP36L1 LAMA2
RBMY1F CDK8
PRIM2 GALNT3
ETFB ARHGAP4
PPP4C RPN1
PCTK2 CPSF6
RHAG CDK8
RHD ACVR2B
DPP4 PHKG1
DPP4 CTSO
TAP1 CCND1
NOMO1 ARHGDIA
PRKACA IL10RB
COL2A1 GUCY1A2
H3F3A XPO1
CHERP CASC3
MAPK1IP1L CHD4
RAE1 UNG
EIF3B CHD4
ATXN2L ARHGAP4
PABPC1 HNRNPU
COPS5 SRP19
MLF2 TUBA4A
UBB RPL38
EIF3CL SNRNP70
ABCD2 CADPS
PSMD4 ATP5O
PSMD4 DDX1
MAPRE1 EFEMP2
RPE65 KCNJ6
TAF7 TRA2B
VSNL1 SMAD6
GTF2A2 SOD1
GABPA SLC14A1
AIMP1 RBMX
AIMP1 SAP18
RPL9 RPL31
GARS UCP2
BCL3 AP3D1
PHB CCT7
CDC25B GNG10
ARID4A CNTN1
U2AF1 HNRNPK
ACTN1 COL6A2
HNRNPD FUS
SSBP1 RBMX
BRPF1 HARS
RFC4 EIF3CL
MAP4 QARS
CTSD CYP27A1
SNRPA TOP1
HIST1H1T ADH6
EIF2S2 ATP5F1
CCNB1 SSBP1
SNRPE COX6A1
CLTA EIF3B
HNRNPC NPM1
ISG15 IRF7
COX17 COX6A1
PSEN1 TOP2B
SAFB U2AF1
KPNB1 HNRNPA2B1
PSMC5 SURF1
TSFM SRP19
TSFM SOD1
RNPS1 HNRNPA1
RNPS1 MLH1
UQCRFS1 MAPRE1
MAP3K11 RUNX3
MAP3K11 FKBP2
CDKN3 KIF11
HNRNPH1 PI4KA
SDHA AP3D1
HCFC1 SAFB
MIF PPIA
ACVRL1 CYP11B1
UQCRC1 NOMO1
CFB FXR2
LOC100131311 SAFB
VDAC1 PSMC5
VDAC1 LOC100131311
PSMC1 SURF1
SPTAN1 PRKACA
SPTAN1 U2AF1
UQCRC2 MAPRE1
XRCC6 NAP1L1
XRCC6 LOC100131311
FGF2 TFPI2
CYC1 CCT6A
LAMP1 GRN
SPARC COL4A1
SLC25A5 HSD17B10
MAP2K3 SAFB
HMHA1 ETFB
TATDN2 DGKZ
DYRK1A PHF3
MCM6 HNRNPA2B1
SMC1A USP9X
KIAA0174 WAPAL
RHEB GTF2A2
ADRM1 MAP3K11
DMC1 CNTN1
GGA3 WIPF2
SCRIB INPPL1
SCRIB MAP3K11
AP2M1 UQCRC1
PARK7 TIAL1
SERTAD2 NAP1L4
CKAP5 KPNA2
SEC24C TYK2
SEC24C EIF3CL
PSME4 AP3D1
PSMD8 CCT7
PSMD8 UQCRFS1
TNIP1 LYL1
EXOSC7 QARS
SMARCA4 HNRNPU
NEDD8 SFRS9
R3HDM1 PTPN11
RAD23A PUM1
ATP5C1 SRP9
DAD1 COX7A2
CCT8 CKS2
PSMC2 SRI
PSMA3 CKS2
LSM1 DAD1
RBM42 TCF3
HIST1H4I MOG
SURF1 PPP1R7
CNTN1 GUCY1A2
USP9Y IGKV1D-13
SGCD GNB3
DEFB1 LAMA2
FCAR KCNJ15
SHROOM2 MNAT1
YAP1 PRKX
QARS CHD4
PPP1CC RBMX
CTRL ZNF239
DDX1 PCBP1
CPSF6 SS18
HNRNPU PPP4C
RHAG TFAP2B
COL10A1 LOC153346
CST2 CST4
EPRS CCT3
SRP19 ATP5O
SNRNP70 GUSBP1
EIF3F MRPL23
WIPF2 QARS
SMARCC2 SNRNP70
UFD1L SNRPG
SGCD PEX12
TSPY3 GPR21
VBP1 RBMX
ARPC2 HNRNPA1
USP5 RRM1
SQSTM1 PRDX1
CSE1L PPP1CC
DYNLL1 ATP5F1
PSMD4 PUF60
AIMP2 PSMD4
SOX11 SNCA
FRK SLC6A14
PTP4A2 BAT1
GABPB1 SYMPK
SRP14 SRP19
BPTF GLG1
ARHGAP1 CAPN1
NR6A1 HIST1H2BJ
MBOAT7 IRF3
BRD2 DGKZ
TMSB10 CD63
CTGF VCAN
HK1 HARS
SFRS11 HNRNPK
NFKBIA JUNB
FMR1 FLI1
NCL HNRNPU
NCL CUL3
RPL7A RPS3A
LIG1 RUNX3
LIG1 U2AF1
EIF2S2 LDHB
EIF2S2 COPS5
HNRNPA2B1 RFC4
NPM1 LDHB
CYCS SSBP1
CCL5 PLA2G7
ATP5B RARS
PIM1 GOT2
HNRNPC SAP18
RPL36AL EIF2S2
TK1 KIF11
GUSB MARS
GUSB EWSR1
SAFB TOP1
KPNB1 HNRNPU
PSMC5 GUSB
RALY DCTN2
TCEB1 SAP18
PCOLCE COL4A2
PCOLCE C1R
HNRNPF ATP5B
EDC4 GUSB
CDKN3 SSBP1
FTH1 SQSTM1
ANXA11 HARS
ANXA11 SNRPA
TALDO1 LRPAP1
EIF1AP1 TOP1
HMGA1 ENO1
GRK5 TUBA1A
DLD YWHAE
TKT DDX39
RPL18 RPS9
CARS HK1
IRF1 WARS
COX8A POLR2L
XRCC6 NARS
GCG KDR
UROS VDAC1
PARP1 CBX1
ATP6V0B UQCRFS1
NDRG1 C2
HMHA1 SPTAN1
MCM6 DDX1
BMS1 PPP4C
BMS1 SMARCA4
BMS1 NAP1L1
BMS1 TATDN2
FAM120A GLG1
RRP1B HNRNPA2B1
LOC96610 NCKAP1L
GGA3 PKN1
HMGB1 NACA
HMGB1 CUL3
PARK7 UBE2L3
BOP1 HNRNPU
BOP1 CTPS
TBCB PARK7
PSME2 XRCC6
NUP93 SAFB
SEC24C GLA
E2F3 EWSR1
PSMD8 SLC25A5
ARL6IP1 DYRK1A
ARL6IP1 GINS1
ARL6IP1 METAP1
EIF4A2 CD53
EXOSC7 VDAC1
SMARCA2 DHRS2
CLTC TOP2B
RAD23A LYL1
RAD23B UQCRC1
DAD1 RPL36AL
MORF4L2 HPRT1
SPCS2 CLTC
ECHS1 TBCB
RBM42 DGKZ
GNB3 LOC153346
TFAP2B GCKR
UNG IRF3
MNAT1 ZNF197
ZNF160 FCAR
ACVR2B PHKG1
CTSO PHKG1
ZNF146 TSN
SPAG11A BCAM
EWSR1 MCM5
PCTK3 SPAG11A
PCTK2 P2RY6
PCTK2 CTRL
TAP1 CD63
NOMO1 ETFB
DSC2 CTRL
TYK2 ARHGDIA
PPIA ATP5O
NME1 SNRPG
NDUFA4 SNRPG
ASAH1 ITGB2
RPS28 RPL11
CUL3 SSB
CHMP1A ETFB
VBP1 SRP19
HAS2 FBLN1
C11orf58 CUL1
ATP1B3 RPN1
USP5 MAPK1IP1L
USP5 POLRMT
SHFM1 RRM1
CCT4 ATP6V1E1
PABPC4 ACLY
ABCD2 KCNJ6
PSMD4 CLNS1A
POLD2 PTOV1
POLD2 SND1
MKRN3 KCNJ1
CAMLG MRPL28
VSNL1 TFAP2C
BUD31 PMS2L5
ILF2 FDPS
AIMP1 VBP1
TMEM115 DLG2
SFRS8 SULT2A1
SRP14 COX6C
TOP1 HNRNPA1
BCL3 HYOU1
SLC9A2 RPE65
BRD2 BPTF
U2AF1 BARD1
HNRNPD YWHAE
SSBP1 PSMA6
SSBP1 RARS
BRPF1 NOMO1
RFC4 UNG
RFC4 CENPA
HK1 BRD2
HK1 UBTF
HK1 PKN1
PPP2R2A TXNRD1
PPP2R2A ATP6V1E1
HSF1 PABPC4
MAP4 HARS
SNRPA AP3D1
LIG1 HNRNPA1
LIG1 UCP2
HLA-DQA1 HLA-DMB
P11 IVD
HNRNPA2B1 RABGGTB
HNRNPA2B1 SNRPD3
ATP2A2 TOP1
COX5A DCTN2
COX5A PSMD4
LYL1 BRPF1
SNRPE UFD1L
APOC1 CD63
PCNA SNRPD3
PCNA H2AFZ
ITGB2 APOC1
PTMA EEF1G
SAFB UBTF
IMMT COX5A
KPNB1 UNG
KPNB1 EWSR1
KPNB1 USP5
KPNB1 CDC25B
POLR2J2 ARPC1A
UQCRFS1 COX7A2
EDC4 ETFB
EDC4 HNRNPA1
EDC4 UCP2
FTH1 RAB13
FTH1 GM2A
ANXA11 IRF3
SFRS4 GUSB
DLD HNRNPA2B1
LGALS3BP CTSD
HSPA4 CCT7
VDAC1 PRDX1
HTN1 IGHG1
GNL2 SNRPA
SPTAN1 NCOR2
SPTAN1 MAP4
HSP90AB1 UBB
UQCRC2 VBP1
COX8A SNRPD2
XRCC6 SAFB
ANXA7 DECR1
UBL4A PSMD4
UBXN4 GNG10
ELMO1 MSN
HMHA1 HK1
TATDN2 PSMC5
DYRK1A KIAA0430
SERPINH1 VCAN
ATIC BYSL
KNTC1 HTATSF1
CAD PSMC5
ADRM1 SDHA
HMGB1 DLD
SCRIB USP5
SCRIB SAFB
SERTAD2 BPTF
BOP1 ACLY
PDIA6 ATP5B
PSME2 CLTA
SEC24C COMT
SEC24C UNG
SEC24C DGKZ
PSME4 BMS1
AARS HNRNPD
AARS EDC4
EXOSC7 CCT5
PSMB3 VDAC1
SLC1A3 SOD2
EIF4H ETFB
EIF4H CYC1
PCMT1 XRCC6
NEDD8 COX6A1
CLTC CENPA
RAD23A CHMP1A
RAD23A BYSL
XPC HMHA1
ATP6AP1 MAP4
DAD1 ZNHIT3
MORF4L2 SNRPD3
SPCS2 RPN1
GDI2 SFRS3
CCT8 NPM1
CCT8 SNRPE
CCT8 UBE2N
CNP DDX1
PRMT5 MRPS12
ZNF787 ZNF280A
RBM42 U2AF1
COX6B1 ATOX1
GRM8 P2RY10
IFI44L OAS1
ZNF197 GCKR
FABP6 GALNT3
BRD8 ACOX2
CDK8 FABP6
MRPL12 PRMT1
ACVR2B PRKX
RBL2 ZNF345
RBMY1F SPIN2A
ENG PCK2
ETFB RPN2
PPP4C QARS
SPAG11A ANXA13
TNP2 DEFB1
TNP2 RBL2
TNP2 SPAG11A
CYP27A1 GM2A
UBA52 RPL8
YWHAQ ETF1
TYK2 CHD4
CD14 GRN
COL4A2 ACTA2
TRIM28 RUNX3
CHERP HNRNPU
NIPA2 RPN1
ATXN2L PRKACA
PABPC1 BRD2
COPS5 ATP6V1E1
HYOU1 RPN2
LIMK1 DPYSL2
FHL1 MYOM1
USP5 HNRNPU
USP5 RAE1
PPT1 GPX1
RRAGA PSIP1
CADPS SGCD
MNDA SNCA
PSMD4 NACA
PSMD4 PTPN11
MRPL28 PPP4C
GAGE1 DLG2
RPE65 TSPY3
ATP6V0A1 SNCA
GTF2A2 UFD1L
SEL1L LRP2
ATP5G3 SDHC
GARS POLD2
P2RY2 TMEM115
BLOC1S1 CUL3
U2AF1 SOD1
HNRNPD AP3D1
SSBP1 COPS5
CAPG SQSTM1
FKBP2 IL10RB
SLC25A46 SRP9
NCL ACLY
PRKAR1A PCBP2
TNFRSF1B AP3D1
HPRT1 PSMD4
HPRT1 SSBP1
LYL1 ETFB
NCAM1 ADH6
SNRPE DAP3
ATP5B ILF2
SNRPB2 ATP6V1E1
SNRPB2 NME1
SNRPB2 UFD1L
H3F3A CLTA
GUK1 COX6A1
PSMC5 SAFB
TSFM SNRPF
TSFM ATP6V1E1
TSFM HNRNPC
RNPS1 PSMC5
TCEB1 PSMA6
UQCRFS1 COX6A1
UQCRFS1 RPL36AL
EDC4 HNRNPD
SDHA GLA
SDHA WIPF2
SDHA LIG1
CBFB H3F3B
CARS BYSL
VDAC1 TRAP1
VDAC1 BYSL
GNL2 PSMC3
SPTAN1 RPN2
SPTAN1 POLR2A
SPTAN1 HNRNPD
SPTAN1 PSMC5
COX8A RNPS1
XRCC6 RPN2
XRCC6 UBXN1
CYC1 AIMP2
C1S MMP2
UROS PSMD4
UBL4A UBE2A
SPARC CTGF
SLC25A5 CCT7
PDHB SOD1
PDHB HNRNPC
NDRG1 CHI3L1
WAPAL BPTF
TATDN2 HK1
DYRK1A FEZ2
UBE2N DCTN2
ATIC GARS
ATIC EDC4
KIAA0174 PTPN11
ESPL1 KIF11
BCLAF1 KIAA0174
ADRM1 IRF3
DMC1 SGCD
SUZ12 ATP5J
HMGB1 CTCF
HMGB1 DTYMK
AP2M1 TUFM
SERTAD2 SPTAN1
CCNI TMED10
PSMD1 VDAC1
PUM1 LOC100131311
CCT5 CYC1
METAP1 CTCF
METAP1 PSMC5
SEC24C IMPDH2
SEC24C SCRIB
RANBP1 CKS2
SFRS3 ERH
PSMB3 BMS1
EIF4H HNRNPU
EIF4H ATP5J
EIF4A3 HNRNPM
EIF4A3 AP2M1
DAD1 NEDD8
CDC123 PSMD4
PSMD6 TUFM
ECHS1 ADRM1
CCT8 RANBP1
APEX1 ILF2
PSMA2 UFD1L
MARCH6 KDM5A
COX6B1 TBCB
PSMD11 PPP4C
PSMD11 DDX39
PSMD11 EXOSC7
HIST1H4I CYP11B1
KCNJ15 LAMA2
KIF2A HOXD3
SMPDL3B MAP1A
BRD8 MPHOSPH9
ARSD LAMA2
ZFP36L1 CNTN1
ZNF160 SCG5
PRIM2 ODF1
CTRL SCG5
EWSR1 BAT1
RHAG ANXA13
TNP2 RHAG
NOMO1 GDI1
UBTF CHD4
SSB CLNS1A
LDHB ATP5O
SNRNP70 CHD4
SOD1 H3F3A
CHERP HNRNPK
RBM4 CLPP
EIF3B NOMO1
DDX11 CCNF
EIF4G2 ETF1
ATOX1 NOMO1
VBP1 SOD1
DGKZ MLF2
DCTN2 DDX39
DCTN2 PUF60
CCL13 GPR21
SF3B2 FUS
CADPS CCL13
PKN1 RPN2
PKN1 DGKZ
GNG10 SUMO1
SLC12A2 DLG2
FXYD3 DIRAS1
PSMD4 SAP18
TAF9 SRP19
CHAF1A AP3D1
SULT2A1 OPRL1
LMAN2 COX6A1
AIMP1 ATP6V1E1
RPL9 RPL23
GARS NARS
GARS CAMLG
NNMT SAA1
UBE2L3 DYNLL1
CDC25B UCP2
NASP CTCF
TIAL1 HNRNPA1
TIAL1 DDX39
HNRNPD CHERP
FKBP2 NOMO1
FKBP2 SMARCC2
MAP4 ARHGDIA
SNRPA RUNX3
SNRPA RAE1
MMP2 PLAU
GBP1 NKG7
PLG PPFIA1
PRKAR1A YWHAZ
TIMP2 MVP
CCNB1 COX6A1
TROVE2 DAP3
COX5A HNRNPA2B1
NDUFV2 HSPE1
SNRPE GTF2A2
COX5B CLNS1A
COX5B PSMD4
CALM2 HLA-DMB
APOE CAPG
COX17 TRA2B
SAFB DGKZ
ZNHIT3 C1D
ZNHIT3 COX6A1
ZNHIT3 AIMP1
KPNB1 SMARCC2
ATP6V1B2 ATP6V0C
CCT6A RBMX
CBFB YWHAQ
HCFC1 CDC25B
FNTA CAPZA1
PSME1 RPN1
HTN1 COL9A2
HTN1 ARL4D
HNRNPM NFKB1
PSMC1 RPN1
PSMC1 PRDX1
MMP9 ATP6V1B2
COX8A PPP4C
COX8A PRDX1
ANXA7 SSR2
UBL4A PUF60
SLC25A5 EIF2S2
PDHB PSMD4
TATDN2 EIF3CL
AEBP1 SERPINF1
FAM120A DDX1
FAM120A BPTF
ADRM1 CHERP
RBM10 SNRPA
PUM1 ACLY
METAP1 PPP4C
METAP1 EIF3CL
METAP1 LOC100131311
AARS SAFB
DAZAP2 CTCF
TNIP1 EDC4
TNIP1 SCAP
TRIP12 ANXA7
IARS RBMX
PSMB4 GUK1
SMARCA4 MAPK1IP1L
SMARCA4 EIF3CL
PCMT1 YY1
CLTC SUMO1
RAD23A ATP5D
RAD23A VDAC1
RAD23B DCTN2
CCT8 SNRPB
CCT8 VBP1
APEX1 SLC25A3
PRMT5 HSPA4
DNM1L BET1
LSM1 SRP9
RBM42 GUSB
PSMD11 TOP1
FCAR HOXD3
COPB1 CTNNB1
LUZP2 LAMA2
LUZP2 BRCA2
TSN ARCN1
CTSO ZNF345
NFE2L1 PCK2
RBL2 ANXA13
RBL2 CTSO
CCT3 SNRPF
ODF1 SHROOM2
RBBP7 IGBP1
DDX1 TSN
HNRNPU FUS
RHD SPIN2A
DPP4 DEFB1
DPP4 GALNT3
COL10A1 ACOX2
NOMO1 BRD2
UBA52 RPL3
DSC2 BRCA2
COX6A1 POLR2F
TUBA1A COMT
SAP18 ATP6V1E1
CHERP BRD2
UCP2 IRF3
NDUFA4 SAP18
TRIM38 GRM4
RBM4 HNRNPA1
RAE1 HARS
LILRB4 GPNMB
EMG1 HNRNPK
PAFAH1B1 DDX5
MPL HIST1H2BJ
VBP1 COPS5
DGKZ COMT
TDG PTPN11
TCIRG1 PRKACA
POLR2L NDUFS8
SFRS9 SNRPF
KPNA2 TXNRD1
CTCF CHERP
AIMP2 PABPC4
MAPRE1 YWHAB
PPFIA1 SLC6A14
SRP9 UFD1L
TRDN FXYD3
VSNL1 SLC12A1
GTF2A2 SRP9
GABPA TRDN
TRAP1 CCT3
GPD2 SLC6A14
AIMP1 RPN1
TRIM26 MYST3
TRIM26 CTCF
ATP5G3 POLR2K
GARS PPP1CC
NOVA1 TRDN
RARS RPN1
U2AF1 ACLY
TIAL1 PPP4C
CAPG CD63
LRPPRC CUL3
TNFAIP2 NR1H3
ACTN3 TPM2
HK1 POLR2A
FKBP2 ATP5D
FKBP2 EIF3CL
FKBP2 POLD2
SLC25A46 VAMP7
MATN1 SLC6A14
ARF4 EIF4G2
RPL7A RPS19
LIG1 IRF3
HNRNPA2B1 RRM1
CCNB1 CSE1L
CCNB1 CENPA
SNRPE COPS5
SLC2A3 IER3
TNNT1 MYOM1
SNRPB2 SNRPG
RPL36AL PHB2
RPL36AL C11orf58
RPSAP12 RPS6
H3F3A RBM4
SAFB TCIRG1
ZNHIT3 NDUFA4
ZNHIT3 VBP1
ZNHIT3 GTF2A2
TMED10 LRPAP1
PSMC5 TUFM
RNPS1 U2AF1
BYSL POLD2
ATP6V1B2 HEXB
TCEB1 NDUFA4
TCEB1 HAX1
MAP3K11 TCIRG1
HNRNPF PCBP2
CCT6A TCEB1
EDC4 ACLY
PTGES3 PCBP2
SDHA IER2
ANXA11 POLRMT
UQCRC1 EIF3CL
DLD PTPN11
THBS2 COL3A1
PWP1 PUF60
PSMC1 HPRT1
HSP90AB1 STIP1
COX8A NDUFS8
XRCC6 RRM1
LCP1 ARHGDIB
PDHB SAP18
TATDN2 UBXN1
AEBP1 PCOLCE
UBE2N PHB2
USP10 KPNB1
BMS1 U2AF1
BMS1 HNRNPA2B1
KIAA0174 EWSR1
YWHAH ACLY
PSMD2 ECH1
ADRM1 CPT1B
ADRM1 HMHA1
DMC1 ODF1
LOC96610 CTCF
LOC96610 CBX5
GGA3 CDC25B
AP2M1 PDHB
PSME2 ETF1
PSMD1 U2AF1
PUM1 EWSR1
CKAP5 PSMD4
NEDD4 TTLL4
RAD21 COPS5
E2F3 GARS
PSMB7 PSMC5
TNIP1 RPN2
TRIP12 SON
PSMB4 MRPL23
PSMB4 SLC25A46
PSMB3 COX8A
EIF4H AP2M1
RAC1 SFRS4
NOLC1 GARS
CLTC EIF3A
CLTC RPA2
XPC CPT1B
SPCS2 ATP5J
GDI2 POLR2K
CCT8 SNRPD2
CCT8 CDC123
MYH11 PLG
PSMA2 HINT1
CYP3A4 KCNA4
RBM42 ARHGDIA
COX6B1 QARS
COX6B1 SHFM1
COX6B1 PSMD2
MPHOSPH9 CNTN1
CDK8 TFAP2B
SMA4 MOG
ZNF239 KCNJ15
NFE2L1 C16orf35
RBL2 ZNF160
ODF1 LUZP2
GK3P MEF2A
CPSF6 FCAR
PCTK2 SHROOM2
CDKL1 SPINK1
TNP2 KIF2A
TRAM1 ZNF267
PTPN6 MVP
DPP4 ZNF239
DSC2 DRD1
UBTF ARHGDIA
SNRPB ATP5O
RPL35A RPL29
COX6C COX7C
HNRNPA1 UNG
HNRNPA1 ATP5D
HNRNPA1 RRM1
PDXK CCND1
RAE1 UCP2
EIF3B SNRNP70
ATXN2L CSK
ATXN2L TYK2
YWHAE CUL3
EIF3CL CHERP
EIF3CL BARD1
POLR2L APRT
MTA1 ARHGDIA
DIRAS1 GLMN
PLA2G7 COMT
NDUFA4L2 CCT2
POLD2 AP2S1
RPE65 SILV
CDC16 TSN
ATP6V0A1 RAB27B
VCAN PLOD2
GABPB1 DLG2
SEL1L GPR21
AIMP1 UFD1L
GARS EIF3A
GARS EIF3CL
ZNF136 RBM6
CHN2 GABPB1
NOVA1 BAMBI
MBOAT7 AP2S1
BRD2 RBM6
NAP1L1 HNRNPK
MANF SSBP1
HK1 HNRNPK
MAP4 MYO5A
FCGR1A SECTM1
TARS TCP1
NCL PABPC4
SNRPA SUPT5H
MGAT1 RNPEP
GBP2 IER3
TNNC1 MYOM1
ATP5J SNRPF
FKBP1A YWHAZ
TNFRSF1B UBTF
EIF2S2 CKS2
UBC HNRNPK
UQCRB DAP3
UQCRB SRP14
CYCS CKS1B
MYLPF MYOM1
SNRPE PSMD4
CALM2 YWHAZ
HNRNPC PTMA
IMMT DDX39
ZNHIT3 SNRPB2
RNPS1 SNRPA
INPPL1 CHD4
MTIF2 CTCF
GSK3B IL10RB
PCOLCE COL3A1
FTH1 TNFAIP2
HCFC1 CHD4
ANXA11 HK1
DTYMK DUT
UQCRC1 DDX1
CFB IGHG1
VDAC2 FBL
VDAC1 MRPL28
HSP90AB1 CCT3
UQCRC2 SRP19
XRCC6 NDUFA9
CYC1 MANF
YBX1 CDK4
YBX1 UBE2S
ATF4 TRA2B
PDHB NACA
PDHB PPP1CC
SLC9A6 UBL4A
USP10 MAPK1IP1L
BMS1 NOMO1
GINS1 HTATSF1
YWHAH PDHB
GGA3 GLG1
CLUL1 CBS
SCRIB GDI1
MDH1 COX17
SERTAD2 CPT1B
UBE4A LARP4B
UBE4A HMGB1
RBM10 SAFB
PDIA6 MAPRE1
PUM1 EIF3A
PUM1 GARS
PUM1 TOP1
CCT5 HPRT1
SEC24C POLRMT
E2F3 BRD2
TNIP1 GDI1
IARS ETF1
PSMB3 CCT5
EIF4A3 NCL
EIF4A3 PWP1
R3HDM1 E2F3
LARS2 SLK
RAD23A PSMB10
RAD23B PPP4C
RAD23B CCT6A
RAD23B PSMC1
XPC CDC25B
XPC TATDN2
XPC USP10
ATP5C1 SSBP1
ATP5C1 COX17
DAD1 PSMB4
PSMD6 PPP1CC
PSMD6 DECR1
PSMA3 PSMA5
PSMA2 SSBP1
MARCH6 BRD2
COX6B1 UBL4A
PSMD9 GTF2A2
PSMD11 COX6B1
ZNF74 P2RY6
BRD8 SGCD
PRKX SCG5
GRIA3 LAMA2
ZNF160 ANXA13
RBL2 TFAP2B
RBL2 SHROOM2
RBMY1F MNAT1
RPL3 RPL8
HNRNPK UNG
CTRL BCAM
ETFB APRT
PPP4C SNRPF
RPL19 RPL8
GTF2E1 MRPS22
SLC25A3 ETF1
CSK ARHGDIA
DRD1 COL10A1
NOMO1 PPP4C
YWHAQ ARCN1
JUNB CD63
SNRNP70 BRD2
HNRNPA1 NOMO1
SOD1 SNRPF
TUBA1A PRKACA
COX4I1 TSN
CCT7 POLR2K
PTPN11 ZNF146
DDX11 WIPF2
CUL3 HNRNPU
SDHC CCT7
VBP1 CLNS1A
DCTN2 PCBP1
USP5 QARS
SQSTM1 ATOX1
EIF3CL SNRPB
TCIRG1 HARS
TCIRG1 DGKZ
NCOR2 CHERP
TAX1BP1 PTPN11
DIRAS1 CADPS
CTCF EIF3A
AIMP2 ETFB
MAPRE1 SAP18
POLD2 USP5
SRP9 CCNG1
ZNF154 TSPY3
DAP3 SNRPG
VAT1 NR1H3
ATP6V0A1 OPRL1
RPS10 UBA52
SULT2A1 CCL13
GABPB1 SGCD
AIMP1 SUMO1
ATP5G3 COX6A1
SFRS8 AP3B2
TOP1 HYOU1
MAN2B1 SQSTM1
MBOAT7 DBT
UBE2L3 SNRPF
CREB1 CYP4F2
TUFM DDX39
TUFM AIP
ACTN3 S100A1
ARF1 BUD31
UBXN1 SSR2
PSMA1 HCCS
FCGR1A MT1P2
NCL RARS
PPP2CA SUMO1
ATP5J COPS5
LIG1 CHERP
LIG1 HK1
PSMC3 SNRPB
CYP11B1 STAG1
HPRT1 COX6A1
PTMA RPL36A
SNRPE SRP9
MYL1 MYOM1
CLTA PRKACA
CLTA ATOX1
COX5B SSR2
COX5B PSMA6
H3F3A ESD
BYSL USP5
PRKCI SMAD1
CCT6A PTPN11
EDC4 MLF2
CTSB STAG1
MIF CCT3
SFRS4 EWSR1
PSME1 PSMC5
PSMC1 PPIA
SPTAN1 EIF3CL
SPTAN1 CTCF
UQCRC2 RPN1
UQCRC2 ATP6V1E1
UQCRC2 PSMD14
ANXA7 EIF4G2
YBX1 MRPS12
UBL4A ATP5J
P4HB TUBA1A
SLC25A5 SFRS9
IFNA1 HLF
IFNA2 DBT
PDHB ATP5O
USP10 DDX39
RRP1B PTPN11
SMC1A HNRNPU
ESPL1 H2AFX
ESPL1 EIF3CL
CAD POLRMT
ADRM1 U2AF1
SUZ12 UQCRC1
SUZ12 UBXN4
HMGB1 XRCC6
HMGB1 FAM120A
SERTAD2 EWSR1
SERTAD2 USP10
UBE4A GUSB
PDIA6 ANXA7
PSMD1 FUS
PUM1 AP3D1
METAP1 QARS
METAP1 DDX1
SEC24C CPSF1
RAD21 SNRPE
RANBP1 ATP5B
PSMB7 CENPA
TNIP1 NFKBIA
TNIP1 UROS
TRIP12 PTPN11
TRIP12 NCL
PSMB4 C11orf58
PSMB4 ZNHIT3
PSMB3 NDUFS8
PSMB3 NAP1L1
RAC1 CUL3
R3HDM1 HNRNPA2B1
CLTC RPN1
CLTC MCM6
RAD23B NAP1L1
XPC QARS
DAD1 ATP5J
PSMD6 PPP2R2A
CCT8 RBMX
RBM42 MAPK1IP1L
RBM42 CAD
COX6B1 EEF1D
COX6B1 EMG1
COX6B1 CAMLG
COX6B1 XRCC6
SPIN2A HOXD3
DSC3 MOG
ZNF345 SPINK1
PRIM2 BRD8
CTRL ANXA13
ETFB CCNF
KRT4 FAS
CPSF6 MPHOSPH6
GNL1 FOXO4
ACLY MARS
COL10A1 KIF2A
COL10A1 LUZP2
DRD1 DEFB1
RPL23 RPL38
H3F3A ATP5O
HNRNPA1 CCT3
CHERP NOMO1
AP3D1 ETFB
GSTO1 PSMA6
RAE1 CHERP
PTPN11 NSMAF
EIF3B TUBA4A
DDX11 CHD4
ATXN2L UCP2
PABPC1 AP2S1
PABPC1 ACLY
MAP4K1 ETFB
MAP4K1 TRIM28
COPS5 POLR2K
UFD1L COX6A1
SUMO1 DDX1
EZH2 RRM1
TSPY3 SGCD
INPP5D CHERP
YWHAE PRDX1
YWHAE RBM4
KCNJ6 PEX12
HINT1 ATP5O
ADK MOG
USP5 AP2S1
USP5 ARHGDIA
SQSTM1 GM2A
EIF3CL MLF2
UBE2I CAPZA1
SHFM1 ETFB
ADD3 FEZ2
GNG10 QARS
SMARCA4 RAE1
PSMD4 COX6A1
PSMD4 SOD1
MAPRE1 RBMX
GAGE1 TAC1
TRDN SLC12A1
RPS9 RPL23
VSNL1 TSPY3
PTP4A2 KLF6
GTF2A2 PSMA6
LMAN2 SSR2
AIMP1 EIF3E
HSPE1 SUMO1
NONO EFEMP2
RARS PSMA5
RARS TCP1
KDM5A RBM6
U2AF1 MLF2
SSBP1 CCT4
RFC4 DDX1
NAP1L1 EWSR1
ELF1 SRP9
HK1 MYO5A
FKBP2 ETFB
FKBP2 HNRNPA1
SLC25A46 SRP19
UBXN1 RAE1
PPP2R2A PSMD4
TFAM SSBP1
AHCY PSMD14
MGAT1 MVP
MYL6B CHMP1A
MYH9 NCOR2
CCNB1 ATP5O
CCNB1 H2AFZ
CLTA CHD4
HNRNPC SSB
C1R NNMT
ISG15 OAS1
KPNB1 RAE1
INPPL1 MLF2
INPPL1 USP5
ATP6V1B2 PRDX1
TCEB1 POLR2F
CCT6A ATP5J
EDC4 ATXN2L
EDC4 HK1
EIF1 CLIC1
SDHA FKBP2
FTH1 CTSD
AHR PTPN11
MIF SSBP1
UQCRC1 PCBP1
UQCRC1 PPP4C
UQCRC1 ALDOA
UQCRC1 PSMD4
CARS CLTA
RPL12 RPL32
RPL12 RPS28
VDAC1 BCAP31
VDAC1 MIF
RDBP ESD
PSMC1 CSE1L
PSMC1 CCT6A
SPTAN1 ARHGDIA
SPTAN1 CHMP1A
COX8A EIF1
ANXA7 RPL36AL
CYC1 DCTN2
IFI30 TALDO1
UROS NDUFS8
PFN1 ARHGDIB
SPARC LGALS1
P4HB POLRMT
PDHB SFRS9
PDHA1 NONO
NUP205 ARCN1
TATDN2 CDC25B
TATDN2 GUSB
DYRK1A CYTH1
ATIC HNRNPA1
BMS1 TRIM28
BMS1 HMHA1
FAM120A ACLY
MELK KIF11
KIAA0174 EEF1D
KIAA0174 LOC100131311
CAD BYSL
RHEB NDUFA4
SUZ12 SRP19
SUZ12 CCT6A
LOC96610 FAM120A
HMGB1 MRPL28
HMGB1 GARS
SCRIB POLD2
SCRIB GARS
AP2M1 UBE2I
AP2M1 PSMC5
PARK7 SNRPD2
SERTAD2 KPNB1
UBE4A RPN2
RBM10 ETFB
HDAC1 DNMT1
PSMD1 RARS
CKAP5 PWP1
CKAP5 PSMC1
SEC24C AP3D1
RAD21 CCNB1
MCM3 MLF2
AARS NOMO1
TNIP1 ACLY
TNIP1 SEC13
TNIP1 PSME2
DDOST P4HB
PSMB4 EIF2S2
SLC1A3 ITGB2
RAC1 TXNRD1
RAD23A UCP2
RAD23A U2AF1
RAD23A SNRPA
RAD23A SEC13
DAD1 UQCRC2
MORF4L2 PCNA
PSMD6 SFRS9
SPCS2 MYL12A
ECHS1 TATDN2
ECHS1 AP2M1
ECHS1 AARS
ECHS1 PFKP
APEX1 IARS
PSMC2 COPS6
MARCKS SPARC
KIF2A SPIN2A
SGCD KCNJ15
SGCD MPHOSPH6
CDK8 LOC153346
CDK8 MPHOSPH6
ZBTB6 SH3GL1
ETF1 RBMX
NACA EEF1D
PHKG1 SGCD
ZFP36L1 GNB3
ZNF345 ARSD
ACVR2B BCAM
AZIN1 BRD8
PRIM2 ACOX2
RBBP7 RBMX
ACLY HNRNPK
DPP4 ARSD
DRD1 ZNF239
DRD1 LUZP2
DRD1 RHD
UBTF IL10RB
PPIA RPL6
GLA ATP5D
HARS PEBP1
TRIM28 PEBP1
PSMD14 LDHB
ATXN2L UBTF
COPS5 NDUFA4
HYOU1 TRIM28
SQSTM1 RNPEP
UBE2I MRPS12
TCIRG1 NOMO1
TAC1 TFAP2C
GNG10 ARPC2
SOX11 SGCD
SRP9 COX6A1
CHAF1A ETFB
ZNF154 OPRL1
DAP3 SAP18
GRIK2 KCNJ6
GRIK2 SLC14A1
HLA-DMB HLA-DMA
SNRPD2 UBA52
RPS10 RPL3
SULT2A1 SNCA
RPL35 RPL6
ILF3 CDC16
GARS BARD1
ZNF136 GRM4
P2RY2 VSNL1
SLC9A2 SLC12A2
NASP DDX1
TIAL1 COX4I1
LRPPRC NAP1L4
RFC4 EWSR1
HK1 RPN2
FKBP2 UCP2
FKBP2 PKN1
NFKBIA NR1H3
FCGR1A CCR5
SNRPA HYOU1
GBP1 CXCL9
GOT1 PABPC1
ATP5J U2AF1
GNB2 BUD31
ITGB3 IGKV1D-13
FKBP1A PPT1
TNFRSF1B PTPN6
EIF2S2 C11orf58
EIF2S2 MAPRE1
IL1A HIST1H1T
TOP2B NR6A1
CYCS CKS2
CYCS NME1
APOC1 CCL5
CLTA SMARCA4
COX5B POLR2F
ATP5B AHCY
ACTG1 EFEMP2
HNRNPC ATP5O
GUSB TOP1
HSPA1A ACP2
H3F3A PABPC1
COX17 AIMP1
SAFB FUS
KPNB1 ACLY
KPNB1 HNRNPD
PSMC5 CTCF
BYSL CLTA
BYSL SAFB
PI4KA SON
TCEB1 CCT4
IMPDH2 ATP5D
MAP3K11 HARS
CCT6A RARS
EDC4 HNRNPU
COL15A1 COL3A1
PTGES3 AMD1
PTGES3 HNRNPF
EIF1AP1 PSMC3
DTYMK U2AF1
ZNF91 KDM5A
LOC100131311 DLD
PSME1 LRPAP1
VDAC1 ARHGDIA
PSMC1 NCL
NP CCT7
UQCRC2 TSN
COX8A HSP90AB1
MTHFD1 VDAC1
IFI30 CAPG
IFNA2 MPL
PDHB TSN
MAP2K3 CHD4
HMHA1 CDC25B
TATDN2 USP5
USP10 LRPPRC
TTLL4 FAM168A
ESPL1 BARD1
ESPL1 EDC4
BCLAF1 ATF4
ADRM1 CCNF
ADRM1 UROS
DMC1 IFNA8
HMGB1 EMG1
STXBP3 CBFB
SCRIB AP2S1
SERTAD2 BRD2
UBE4A SAFB
TBCB TIAL1
TBCB PSME1
PSMD1 PSMD4
PSMD1 HNRNPA2B1
PUM1 SMARCA4
PUM1 BMS1
CCT5 SOD1
RFTN1 CBX1
SEC24C PABPC1
RAD21 TRA2B
E2F3 LOC100131311
PSMB7 TCEB1
PSMD8 EIF2S2
DAZAP2 FEZ2
TNIP1 NDUFS8
TNIP1 H3F3A
POLB ZNF280A
PSMB4 PARK7
SMARCA4 FUS
SMARCA4 CDC25B
EIF4H RPN1
EIF4H RARS
R3HDM1 SAFB
CLTC FXR1
RAD23B HNRNPA2B1
XPC SPTAN1
PTDSS1 UBL4A
PSMD6 PHB2
PSMD6 GLUD1
SPCS2 TAX1BP1
CCT8 ATF4
PSMA3 DAD1
RAD23A BTN3A2
RBM42 MAP2K3
GNB3 ZNF197
SGCD GCKR
FCAR SH3GL1
PRKX GALNT3
SHROOM2 KIF2A
LIG4 P2RY6
ZBTB6 CNTN1
BCAP31 IDH3G
RBMY1F BRCA2
DDX1 HNRNPK
PPP4C CLPP
SPAG11A PRKX
RHAG LIG4
TNP2 KCNJ15
TNP2 CTRL
ATP5D IRF3
BRD2 LOC728844
DPP4 ZBTB6
DSC2 FABP6
SOD1 SRP19
MT1A CD14
