# Supplementary material for: Functional networks inference from rule-based machine learning models
Source: BioData Min. 2016 Sep 5;9:28. doi: 10.1186/s13040-016-0106-4 (PMC5011349; doi:10.1186/s13040-016-0106-4)
Supplement: Supplementary file 2 — Networks. All networks used in the analysis given as a list of edges. (XZ 11980 kb) [file 13040_2016_106_MOESM2_ESM.xz › networks/pearson/dlbcl/SN_C2.txt]

TNNT1 TNNC1
GPD2 FRK
MYL1 CA3
ACTA1 TNNC2
ACTA1 MYLPF
TNNT1 MYLPF
TNNT1 ACTA1
AFM HLTF
MYH2 MB
TNNC2 TNNC1
MYLPF TNNC1
CKM TNNC1
CKM TNNC2
MYL1 MYLPF
ACTA1 TNNC1
ACTA1 MYL1
GALE PSEN2
AFM PSEN2
TNNC2 MB
MYLPF TNNC2
MYL1 NEB
ACTA1 CKM
TNNT1 TNNC2
TNNT1 CKM
TNNT1 MYL1
AFM GALE
AFM NUMB
CA3 NEB
CKM MB
CKM MYLPF
MYL1 TNNC1
NUMB PSEN2
NUMB GALE
HLTF NUMB
FRK RIT2
TNNC1 MYL2
CA3 MYH6
CKM MYL2
ACTA1 MB
HLTF PSEN2
GPD2 RIT2
TNNC2 MYH2
MYLPF MB
MYLPF TNNT3
MYL1 TNNC2
ACTA1 MYL2
TNNT1 MYL2
HLTF GALE
TNNC1 MB
MYLPF CA3
CKM MYH2
MYL1 MB
ACTA1 MYH2
TNNC2 MYL2
CA3 TPM3
MYLPF MYH2
MYL1 COX6A2
MYL1 TNNT3
ACTA1 CA3
TNNT1 CA3
GRIK1 AFM
TNNC1 MYH2
CA3 TTN
CA3 TNNC1
MYLPF NEB
MYL1 MYH2
MYL1 CKM
ACTA1 TNNT3
TNNT1 MB
GRIK1 PSEN2
GRIK1 HLTF
TNNT3 TNNC2
MYLPF MYL2
MYLPF COX6A2
ACTA1 COX6A2
GRIK1 NUMB
TDGF1 RIT2
NEB TTN
NR0B1 RIT2
TNNC1 MYBPC1
TNNT3 TNNC1
MYL1 TPM3
ACTA1 NEB
TNNT1 MYH2
TNNT1 TNNT3
TNNC1 COX6A2
CA3 COX6A2
MYH6 TPM3
MYL1 MYH6
MYL1 TTN
TNNT1 MYBPC1
TNNT1 NEB
ANXA3 AFM
MB MYL2
NEB MYH6
FRK NR0B1
COX6A2 MB
TNNC1 NEB
TNNC2 COX6A2
TNNT3 MB
TNNT3 COX6A2
TNNT3 CA3
MYLPF MYBPC1
TNNT1 COX6A2
GRIK1 GALE
TTN MYH6
NEB TPM3
FRK TDGF1
TNNC2 MYBPC1
TNNT3 NEB
CKM COX6A2
CKM TNNT3
SOX11 MNDA
MYH2 MYL2
CA3 TNNC2
MYL1 MYBPC1
MYL1 MYL2
FOXD1 RIT2
NR0B1 TDGF1
GPD2 TDGF1
GPD2 NR0B1
MYH2 EEF1A2
CRYAB MB
COX6A2 TPM3
MYLPF TTN
CKM MYBPC1
ANXA3 HLTF
GRIK1 ANXA3
NEB MB
FRK FOXD1
GPD2 EMP1
COX6A2 MYH2
TNNC2 NEB
TNNT3 MYH2
MYLPF MYH6
MYLPF TPM3
ACTA1 MYBPC1
ACTA1 MYH6
CRYAB MYH2
COX6A2 NEB
CKM CA3
ACTA1 TPM3
TNNT1 H19
ANXA3 PSEN2
EMP1 RIT2
NR0B1 FOXD1
MYH2 MYBPC1
MYH2 NEB
CA3 MYBPC1
ACTA1 TTN
TNNT1 TTN
ANXA3 NUMB
HTN1 FAS
MYL2 MYBPC1
TPM3 TTN
NEB MYBPC1
MATN1 NR0B1
TNNC1 TTN
TNNC1 TPM3
CA3 MB
TNNT3 TTN
TNNT3 MYL2
MYH6 COX6A2
CKM NEB
CKM CRYAB
TNNT1 MYH6
MB MYBPC1
TNNC2 CRYAB
H19 COX7A1
CA3 MYH2
TNNT3 TPM3
MYH6 TNNC1
ACTA1 CRYAB
TNNT1 TPM3
TNNT1 COX7A1
FOXD1 HTR2C
FOXD1 TDGF1
FRK EMP1
MKRN3 SOX11
GPD2 FOXD1
TNNT3 MYH6
MYL1 H19
TNNT1 EEF1A2
ANXA3 GALE
MXD1 AFM
LRP2 TAC1
MKRN3 MNDA
MKRN3 FXYD3
SULT2A1 GAGE1
COX6A2 TTN
COX6A2 MYL2
MATN1 RIT2
TNNC1 EEF1A2
TNNC1 CRYAB
H19 TNNC1
CA3 MYL2
CA3 H19
TNNT3 MYBPC1
MYLPF CRYAB
MYLPF COX7A1
MYLPF H19
MYH6 TNNC2
MXD1 PSEN2
MYL2 EEF1A2
MATN1 FRK
TNNC1 COX7A1
TNNC2 EEF1A2
TNNT3 COX7A1
CKM EEF1A2
TNNT1 CRYAB
MXD1 GALE
MXD1 ANXA3
LPA TNP1
SRPR TNP1
NEB MYL2
FXYD3 MNDA
SULT2A1 SOX11
MATN1 TDGF1
MATN1 FOXD1
H19 TNNC2
CA3 FHL1
MYLPF EEF1A2
MYL1 CRYAB
ACTA1 EEF1A2
ACTA1 COX7A1
ACTA1 H19
SLN MB
CRYAB MYL2
COX6A2 MYBPC1
MATN1 GPD2
TNNC2 TTN
TNNC2 COX7A1
MYH6 MYH2
CKM MYH6
MYL1 COX7A1
TNNI2 CKM
MXD1 HLTF
ACTC1 MYL3
MYBPC1 MYH6
COL3A1 COL1A2
MB EEF1A2
MB TPM3
SULT2A1 GRIK2
TNNC2 TPM3
CA3 COX7A1
TNNT3 CRYAB
MYH6 MB
CKM H19
MXD1 NUMB
FRMPD4 GRM8
FHL1 TTN
FHL1 TPM3
LRP2 SLC14A1
GAGE1 SOX11
COX7A1 CRYAB
TNNT3 H19
CKM TTN
CKM TPM3
CKM COX7A1
TNNI2 TNNC2
MYH3 MYH6
FHL1 MYH6
SOX11 FXYD3
MYL1 EEF1A2
ACTC1 MB
MYBPC1 TTN
NR0B1 EMP1
RPE65 ZNF154
GRIK2 SOX11
MYH2 TPM3
MYH2 SLN
COX6A2 CRYAB
MYL1 FHL1
MXD1 GRIK1
MYBPC1 EEF1A2
MYL2 TTN
TPM3 MYL2
MB TTN
SULT2A1 MNDA
H19 MYL2
TNNI2 MYL2
TNNI2 MB
GRIK1 MC5R
ACTC1 MYH2
EMP1 TDGF1
COX7A1 MYL2
H19 NEB
H19 MYH2
CA3 MYH3
MYL3 MB
MYL1 MYL3
TNNI2 TNNC1
TDGF1 HTR2C
NEB FHL1
MYH2 TTN
COX7A1 MYH6
H19 MYH6
H19 MYBPC1
TNNI2 MYLPF
TNNI2 TNNT1
GAGE1 SLC12A2
COX7A1 MB
H19 MB
H19 CRYAB
MYL3 NEB
MYH6 MYL2
ACTA1 MYL3
MC5R NUMB
MC5R AFM
TPM2 MYBPC1
SRPR LPA
TPM3 MYBPC1
SLC14A1 TAC1
NEB MYH3
SLC12A2 MAP2K6
ZNF169 SLC12A2
GAGE1 MNDA
COX7A1 TTN
COX7A1 MYBPC1
TNNC2 TPM2
TNNT1 TPM2
HTR2C RIT2
YAP1 GRIA3
NEB SLN
COX7A1 MYH2
TNNC1 TPM2
H19 TTN
H19 EEF1A2
CA3 CRYAB
MYL3 MYH2
MYL3 TNNC2
TNNT3 EEF1A2
MYLPF TPM2
MYL1 SLN
TNNI2 MYH2
TNNI2 TNNT3
TPM2 MYL2
COX7A1 NEB
H19 SAA1
H19 COX6A2
CA3 EEF1A2
TNNI2 ACTA1
YAP1 SCG5
YAP1 FCAR
MYH3 TTN
LPA WNT2
EMP1 FOXD1
CRYAB EEF1A2
CRYAB NEB
COX7A1 COX6A2
TNNT3 TPM2
MYLPF MYL3
MC5R HLTF
TNNI2 TPM2
YAP1 ZBTB6
FRK HTR2C
RPE65 TAC1
CRYAB TPM3
COX7A1 FHL1
MYL3 COX6A2
MYL3 CA3
TNNT3 FHL1
MYH6 MYL3
ACTC1 MYL1
ACTC1 ACTA1
NR0B1 HTR2C
GAGE1 ZNF169
GRIK2 MNDA
COX6A2 EEF1A2
MATN1 EMP1
H19 TPM2
H19 TPM3
MYL3 TNNC1
MYH6 CRYAB
CKM TPM2
MYL1 MYH3
ACTC1 TNNC2
GJB1 TNP1
TPM3 MYH3
NR0B1 SMA4
TNNT3 SLN
TNNT1 MYL3
MC5R PSEN2
ZBTB6 FCAR
GPD2 HTR2C
MYLPF SLN
MYLPF FHL1
CKM MYL3
MYL1 TPM2
ACTA1 TPM2
ACTA1 SLN
ACTC1 NEB
VLDLR RGN
HTR1B VLDLR
NEB EEF1A2
MNDA SILV
GRIK2 FXYD3
SULT2A1 ATP6V0A1
P2RY2 SULT2A1
COX6A2 FHL1
TNNC2 SLN
MYL3 TPM3
CKM SLN
CNTD1 NUMB
ANXA3 MC5R
AOX1 ANXA3
ACTC1 TNNC1
ACTC1 MYH6
IFI44L IFIT1
YAP1 ZNF239
FN1 COL1A2
GAGE1 MAP2K6
STRN3 SLC12A2
CRYAB MYBPC1
COX6A2 SLN
COX7A1 SAA1
COX7A1 TPM3
ACTA1 FHL1
RPSAP12 RPL32
MC5R GALE
TNNI2 COX7A1
ACTC1 MYLPF
MNDA CADPS
RPE65 LRP2
TRDN LRP2
SULT2A1 ZNF169
COX7A1 EEF1A2
MYLPF MYH3
TNNT1 FHL1
ALDH5A1 GALE
TNNI2 MYBPC1
ACTC1 CKM
DMC1 C9
ACOX2 SCG5
ZFP36L1 GRIA3
FOXD1 KLRC2
NEB TPM2
ATP6V0A1 GAGE1
MATN1 HTR2C
H19 FHL1
MYL3 MYBPC1
MYH3 MYBPC1
MB TPM2
CRYAB SLN
COX7A1 TPM2
TNNC1 SLN
TNNC1 FHL1
CA3 TPM2
TNNI2 MYL1
ACTC1 TNNT1
ZBTB6 SCG5
GRIK2 GAGE1
P2RY2 GRIK2
CRYAB TTN
CA3 SLN
TNNT3 MYL3
DNM2 GALE
TNNI2 EEF1A2
VLDLR PDE3B
ZNF239 SCG5
ODF1 ARSD
FXR2 FOXO4
SULT2A1 FXYD3
TNNT1 MYH3
GALE DGCR11
TNNI2 CRYAB
ACTC1 COX6A2
YAP1 ARSD
TPM2 TTN
SLN TTN
ZNF169 MAP2K6
SOX11 SLC12A2
RPE65 SLC14A1
SULT2A1 MKRN3
MYH6 EEF1A2
TNNT1 SLN
ACTC1 SLN
EEF1A2 TTN
WNT2 TNP1
GJB1 LPA
TPM3 EEF1A2
SLN TPM3
MYH2 TPM2
ACTA1 MYH3
CNTD1 GALE
ALDH5A1 PSEN2
SAA1 TNNC1
DSC3 SLC6A6
ARSD SCG5
GRIA3 SCG5
FHL1 MYH3
ATP6V0A1 ZNF169
SULT2A1 SLC12A2
GABPB1 ZNF154
TNNC1 MYH3
HLTF DGCR11
TNNI2 H19
SAA1 TNNT1
ACTC1 CA3
FCAR SCG5
ENO3 MYH6
TPM2 MYH6
VSNL1 ZNF154
ISG15 MX1
DNM2 PSEN2
AFM DGCR11
SAA1 EEF1A2
PCTK2 GRIA3
RHD GRIA3
TDGF1 SMA4
COL3A1 COL1A1
EMP1 HTR2C
ZNF154 TAC1
ZNF154 LRP2
GAGE1 FXYD3
MKRN3 ZNF154
GRIK2 MKRN3
MYL3 MYL2
TNNT3 MYH3
PSEN2 DGCR11
HLTF ALDH5A1
RPL12 RPL35
ACTC1 MYL2
ACTC1 TPM3
ZBTB6 GRIA3
KLRC2 RIT2
ENO3 MYBPC1
MNDA SLC12A2
VSNL1 RPE65
TNNC2 FHL1
CYP2A6 CYP2A13
AFM ALDH5A1
TNNI2 COX6A2
SMA4 RIT2
GRIA3 LIG4
HTR2C SMA4
SLN MYL2
FOXD1 SMA4
NR0B1 KLRC2
NOVA1 SOX11
TNNI2 NEB
AOX1 GRIK1
SAA1 MYBPC1
SAA1 MYL2
SAA1 TNNC2
ACTC1 CRYAB
DMC1 GPR125
SRPR WNT2
FHL1 MB
STRN3 ZNF169
GABPB1 RPE65
MYL3 SLN
ALDH5A1 NUMB
AOX1 HLTF
AOX1 AFM
SAA1 CKM
FCAR ACOX2
GJB1 SRPR
FRK KLRC2
ATP6V0A1 SOX11
SULT2A1 MAP2K6
SULT2A1 AP3B2
NOVA1 MKRN3
MYH2 FHL1
CRYAB FHL1
COX6A2 TPM2
TNNC2 MYH3
MYL3 TTN
CNTD1 PSEN2
DNM2 NUMB
AOX1 NUMB
MXD1 ALDH5A1
SAA1 MYLPF
ACTC1 MYBPC1
VLDLR RBM34
ZNF239 ARSD
GRIA3 ZNF239
TPM2 SAA1
BPGM LPA
MKRN3 GAGE1
CKM FHL1
NUMB DGCR11
C9 GPR125
MT1G MT1P2
COL1A1 COL1A2
ARSD SGCD
ZNF239 FCAR
ZFP36L1 YAP1
PCTK2 ZBTB6
SLN MYBPC1
TAC1 GPR21
ZNF169 AP3B2
ZNF154 SLC14A1
TRDN RPE65
GPD2 KLRC2
P2RY2 ATP6V0A1
AOX1 PSEN2
SAA1 ACTA1
GRIA3 ACOX2
ZFP36L1 ACOX2
ODF1 GRIA3
PCTK2 LIG4
FN1 COL6A3
FHL1 MYL2
SILV CADPS
SOX11 ZNF169
PPFIA1 SLC6A6
FRK SMA4
STRN3 MAP2K6
MATN1 SMA4
HLTF CNTD1
RPS21 RPS17
SAA1 CRYAB
SAA1 TNNI2
ACTC1 TNNT3
RGN PDE3B
GRIA3 ARSD
YAP1 ACOX2
RHD ODF1
TPM2 EEF1A2
FHL1 MYBPC1
TRDN TAC1
GPD2 SMA4
COX7A1 MYH3
MYH6 SLN
TNNI2 CA3
ANXA3 DGCR11
GRIK1 DGCR11
IFNA8 PPFIA1
SAA1 MYH2
DMC1 LOC153346
GRIA3 FCAR
ODF1 YAP1
ZNF154 GPR21
GAGE1 AP3B2
COX6A2 MYH3
MYL3 CRYAB
AFM CNTD1
GRIK1 ALDH5A1
MXD1 MC5R
IFNA8 PSG3
ACTC1 EEF1A2
MKRN3 CADPS
VSNL1 LRP2
NOVA1 MNDA
CA3 ENO3
AFM DNM2
RBM34 PDE3B
IFI44L IFI44
LIG4 CDK8
RHD YAP1
KLRC2 HTR2C
TDGF1 KLRC2
GJB1 WNT2
TPM3 TPM2
FXYD3 GPR21
CYP2A13 DBI
NOVA1 SULT2A1
TNNI2 TTN
MXD1 AOX1
RPL12 RPL18
VLDLR LARS2
UCP3 PPFIA1
SGCD P2RY6
ZBTB6 ACOX2
ZBTB6 ZNF239
UBA52 RPL38
ENO3 TTN
TRDN SLC14A1
AOX1 GALE
RPL12 GNB2L1
SAA1 MB
SAA1 MYL1
RGN RBM34
ARSD FCAR
ZNF239 ACOX2
ZBTB6 GALNT3
ODF1 SCG5
AP3B2 MAP2K6
SOX11 CADPS
RPE65 MKRN3
SULT2A1 SILV
H19 MYH3
MYL3 EEF1A2
DNM2 CNTD1
ALDH5A1 DGCR11
TNNI2 SLN
RPL18 EEF1G
MXD1 DGCR11
SAA1 TNNT3
HTR1B RBM34
HTR1B LARS2
FHL1 SLN
P2RY2 ZNF169
P2RY2 SOX11
PSG3 ANK2
H19 SLN
CKM MYH3
DEFB1 SGCD
ARSD ACOX2
ZFP36L1 FCAR
ODF1 SGCD
ODF1 ZNF239
SLN EEF1A2
MNDA MAP2K6
ATP6V0A1 MNDA
COX7A1 SLN
MYL1 ENO3
HLTF DNM2
MXD1 DNM2
RPL12 UBA52
ZBTB6 ARSD
EMP1 KLRC2
LRP2 GPR21
GRIK3 SLC12A2
LOC91316 IGL@
FGF2 HTR2C
SAA1 CA3
IFNA1 MPL
ACTC1 TTN
HTR1B PDE3B
FABP6 SGCD
MYH3 MYL2
TPM2 MYH3
SNRNP70 IRF3
MB MYH3
NEB ENO3
SOX11 SILV
STRN3 GAGE1
MYH2 MYH3
MYL3 H19
TNNT3 ENO3
TNNT1 ENO3
ARSD DEFB1
PCTK2 YAP1
RHD ZFP36L1
COL6A3 COL1A2
TPM2 ENO3
ZNF154 BAMBI
GABPB1 TAC1
GABPB1 LRP2
P2RY2 GAGE1
NOVA1 GAGE1
NOVA1 GABPB1
H19 ENO3
MYLPF ENO3
SAFB HK1
IFNA8 SLC6A6
RHD SCG5
RHD ZNF239
FN1 COL3A1
GLRB DEFA6
VCAN COL1A1
GRIK2 ATP6V0A1
CRYAB TPM2
CMA1 HTR2C
GPR125 ARID4A
GRIK1 TXK
HTN1 DBI
MOG STAG1
GALNT3 SCG5
FABP6 TFAP2B
ZFP36L1 TFAP2B
FHL1 EEF1A2
EMP1 SMA4
FXYD3 CADPS
ZNF154 FXYD3
GRIK2 SLC12A2
GRIK2 ZNF169
GABPB1 MKRN3
NOVA1 GRIK2
HK1 AP3D1
TNNC1 ENO3
ZBTB6 LIG4
YAP1 GALNT3
ZNF169 MNDA
ATP6V0A1 AP3B2
GABPB1 SLC14A1
GNB2L1 EEF1G
ALDH5A1 DNM2
ANK2 STAG1
RBL2 ZBTB6
ODF1 FABP6
ATP6V0A1 FXYD3
RPS5 RPL18A
HLF NR6A1
RPS19 RPL32
TNNC2 ENO3
TNNI2 MYH6
RAD23A HK1
AP2S1 IRF3
SGCD TFAP2B
ODF1 FCAR
RHD ACOX2
RHD FCAR
SLC12A2 RGS7
SOX11 MAP2K6
SULT2A1 CADPS
CYP4F2 HIST1H2BJ
ACTA1 ENO3
VLDLR POLB
GRIA3 GALNT3
RHAG ARSD
FN1 COL1A1
SLC14A1 GPR21
MKRN3 GPR21
RPE65 GPR21
GRIK3 ZNF169
ANXA3 ALDH5A1
GRIK1 CNTD1
RAD23A ADRM1
CDK8 KIF2A
ZNF154 ABCD2
COX6A2 ENO3
SAA1 NEB
KRT14 PRR4
UCP3 DSC3
PCTK2 FCAR
SAA1 MYH6
ENO3 EEF1A2
KCNJ1 GPR21
SLC12A2 AP3B2
VSNL1 TAC1
NOVA1 FXYD3
COX7A1 ENO3
PSG3 SLC6A6
FTH1 NR1H3
CKMT2 MYH6
FGF2 PSG3
SAA1 TTN
ITPR2 RBM34
UCP3 IFNA8
MNAT1 KIF2A
FCAR GALNT3
LIG4 GALNT3
COL6A1 COL6A2
GLMN PEX12
CRYBA1 HTR2C
RPE65 BAMBI
ATP6V0A1 SLC12A2
MYH2 ENO3
MYL3 MYH3
MYL3 TPM2
SAA1 COX6A2
UCP3 SLC6A6
ANK2 MOG
ACOX2 SPINK1
ZBTB6 KIF2A
ZFP36L1 SCG5
RBMY1F YAP1
ODF1 ACOX2
SLN TPM2
SOX11 AP3B2
MKRN3 TAC1
GRIK3 MAP2K6
SULT2A1 STRN3
MYL3 COX7A1
IFNA1 CREB1
PDE3B TTLL4
SCG5 KIF2A
P2RY6 TFAP2B
GRIA3 SPINK1
ZFP36L1 SPINK1
RBL2 KIF2A
PCTK2 SCG5
PCTK2 GALNT3
COL3A1 COL6A3
RAB27B GPR21
GAGE1 CADPS
VCAN COL3A1
VSNL1 TRDN
NOVA1 SILV
MATN1 KLRC2
CKM ENO3
FABP6 P2RY6
ODF1 ZFP36L1
SPAG11A ZFP36L1
ENO3 MYL2
LRP2 GLMN
GAGE1 SILV
GTF2A2 COX6A1
NOVA1 CADPS
SAFB SNRNP70
TXK HLTF
HTN1 FXR2
CKMT2 MYBPC1
RBM34 RANBP2
VLDLR RANBP2
HTR1B RGN
IFI44L OAS2
CNTN1 LOC153346
RHAG YAP1
CMA1 FOXD1
CMA1 CRYBA1
CA3 S100A1
ANXA3 CNTD1
ACTC1 H19
UCP3 PSG3
FABP6 ZNF197
FABP6 DEFB1
ZFP36L1 ZBTB6
DYNLL1 COX6A1
FXYD3 SLC12A2
ZNF154 SOX11
MKRN3 SILV
P2RY2 FXYD3
SAFB AP3D1
TNNI2 TPM3
CKMT2 MYLPF
SGCD SCG5
ZNF74 SCG5
GRIA3 KIF2A
LUZP2 LOC153346
LUZP2 ZBTB6
ZFP36L1 P2RY6
ZFP36L1 ARSD
BPGM TNP1
BPGM WNT2
TPM3 ENO3
NEB S100A1
P2RY2 MNDA
RPS3A RPS5
COX6A2 S100A1
MYL1 S100A1
TXK AFM
TXK MC5R
RPL12 EEF1G
CKMT2 TNNT1
RGN TTLL4
FCAR KIF2A
ARSD FABP6
LIG4 KIF2A
ZBTB6 CDK8
S100A1 TTN
MYH3 EEF1A2
TPM3 S100A1
SLN S100A1
MNDA RGS7
RPS17 RPL7A
TXK NUMB
IFNA8 CNTN1
VLDLR TTLL4
ARSD KIF2A
GRIA3 TFAP2B
YAP1 ZNF74
RBMY1F GRIA3
ODF1 ZNF74
FHL1 TPM2
USP5 CHERP
GAGE1 RGS7
STRN3 AP3B2
VCAN COL1A2
RPS10 RPL18A
GARS EIF3B
EEF1G UBA52
TUBA3C GALE
IFNA8 LOC153346
CKMT2 CA3
SPINK1 SCG5
GRIA3 SGCD
GRIA3 FABP6
YAP1 LIG4
RBMY1F SCG5
CTRL P2RY6
DSC2 PCTK2
COL6A3 COL1A1
MKRN3 SLC12A2
GRIK3 GAGE1
ATP5G3 PSMD14
P2RY2 AP3B2
MYL3 FHL1
RPL12 RPL38
TUBA3C DNM2
CKMT2 COX7A1
CKMT2 TNNC1
CKMT2 MYL1
FGF2 STAG1
SLK ZNF280A
RANBP2 PDE3B
ZNF74 ACOX2
LIG4 SCG5
BPGM SRPR
MB ENO3
MPL TYRP1
FXR2 DBI
SOX11 RGS7
TRDN ZNF154
ATP6V0A1 MKRN3
GRIK2 MAP2K6
GRIK2 SILV
PDE6B STAG1
SNRPA SNRNP70
TNNC1 S100A1
PSG3 PPFIA1
SFTPA1B NR0B1
SAFB CHERP
THBS2 FN1
CKMT2 MYL2
ACTC1 COX7A1
ACTC1 TNNI2
GALNT3 ACOX2
ARSD ZNF74
ZNF239 GALNT3
ODF1 LIG4
KLRC2 SMA4
MB S100A1
FXYD3 TAC1
GRIK2 AP3B2
VSNL1 GPR21
VSNL1 SLC14A1
EFNA3 FXR2
CMA1 NR0B1
ACTA1 S100A1
SAFB CHD4
SAFB UCP2
MC5R CNTD1
CKMT2 CKM
IFNG KLRC2
HTR1B POLB
ACTB EEF1A1
COX6B1 PSMB3
HIST1H4I NR0B1
KCNJ15 CNTN1
DEFB1 ZNF197
ZNF239 KIF2A
SS18 MNAT1
RBL2 FCAR
RBL2 CDK8
PCTK2 ZNF239
RHAG DEFB1
RHAG ZBTB6
MYH3 ENO3
CRYBA1 FOXD1
RPE65 FXYD3
TNNT3 S100A1
ANXA3 TXK
GRIK1 DNM2
ACVRL1 NR0B1
CKMT2 ACTA1
RBM34 TTLL4
ZFP36L1 FABP6
RBL2 GRIA3
RBMY1F ZBTB6
COX7C ATP5O
ENO3 SAA1
AP3D1 NOMO1
SFRS9 DYNLL1
GABPB1 VSNL1
NR6A1 REST
MATN1 CMA1
RPSAP12 RPS19
SAFB CDC25B
TNNI2 MYL3
ANXA3 DNM2
HTN1 MAPK14
TUBA3C PSEN2
TUBA3C AFM
CKMT2 TNNT3
SPTAN1 SAFB
ACTC1 FHL1
DMC1 ARID4A
HMGB1 HNRNPK
PSMD1 XRCC6
SEC24C IRF3
ARL6IP1 SUZ12
HIST1H4I FRK
SGCD ZNF197
ZNF239 ZNF74
ZBTB6 BRCA2
RBL2 SCG5
SPAG11A GRIA3
SPAG11A CTRL
PCTK2 ZFP36L1
RHAG FCAR
TNP2 PCTK2
PLOD2 COL1A2
ZNF154 MNDA
DAP3 PSMD4
EFNA3 FOXO4
CRYAB MYH3
ATP5J ATP5O
MYLPF S100A1
ACVRL1 HTR2C
RPL18 UBA52
HTN1 CYP2A13
TUBA3C NUMB
CKMT2 NEB
SAA1 TPM3
LARS2 PDE3B
HIST1H4I TDGF1
SCG5 TFAP2B
AP2S1 RUNX3
ACOX2 SGCD
FAS DBI
PCTK2 RBMY1F
RHD PCTK2
MYH3 SAA1
EIF3CL HNRNPA1
RGS7 MAP2K6
FXYD3 MAP2K6
FXYD3 SILV
ATP6V0A1 MAP2K6
GABPB1 MNDA
NOVA1 ZNF154
HK1 MLF2
PSG3 DSC3
PSG3 ADK
TXK PSEN2
AOX1 MC5R
CKMT2 H19
FGF2 ADK
BMS1 EIF3B
SEC24C RUNX3
ITPR2 PDE3B
HIST1H4I RIT2
DEFB1 TFAP2B
LUZP2 CNTN1
ZFP36L1 SGCD
ZFP36L1 ZNF239
RBL2 YAP1
RBMY1F FCAR
ODF1 ZBTB6
RHD GALNT3
RHD ARSD
DSC2 GRIA3
PLOD2 FN1
DGKZ ATXN2L
TAC1 GLMN
CADPS RAB27B
SILV MAP2K6
TNNC2 S100A1
MYL3 S100A1
CKM S100A1
TNNT1 S100A1
SAFB USP5
TCEB1 NME1
RPL4 UBA52
GALNT3 SPINK1
YAP1 SPINK1
YAP1 SGCD
RHAG SCG5
RHD SPAG11A
MNDA AP3B2
GABPB1 FXYD3
HK1 ATXN2L
CMA1 TDGF1
CYP11B1 TDGF1
UQCRB COPS5
ALDH5A1 CNTD1
ACVRL1 FOXD1
ACVRL1 MATN1
MXD1 CNTD1
CKMT2 TNNC2
ACTC1 MYH3
UCP3 PDE6B
ODF1 KIF2A
RHAG ODF1
RHD ZBTB6
S100A1 MYBPC1
USP5 EIF3B
TAC1 RAB27B
CADPS TAC1
FXR2 FAS
SLC12A2 SILV
GRIK2 CADPS
GABPB1 SOX11
CMA1 RIT2
ROS1 NR6A1
DNM2 DGCR11
HTN1 FOXO4
UQCRC2 UQCRFS1
SEC24C SNRNP70
RUNX3 IRF3
CTSO PRKX
RBMY1F ACOX2
RBMY1F ARSD
ODF1 RBMY1F
PABPC1 EIF3B
KCNJ1 PEX12
MNDA GPR21
MNDA RAB27B
SULT2A1 RGS7
PDE6B ANK2
RPS6 RPL3
SERPING1 CD14
FGF2 DSC3
IFNG FOXD1
IFNG GPD2
KIF2A ZNF197
SPINK1 TFAP2B
CTSO GRIA3
ODF1 ZNF197
CTRL ZFP36L1
SPAG11A ODF1
FHL1 ENO3
DIRAS1 DLG2
FXYD3 RAB27B
STRN3 SOX11
GRIK3 STRN3
SULT2A1 GRIK3
SSBP1 ATP5O
CMA1 SMA4
GNB2L1 UBA52
MYH6 S100A1
SAFB ATXN2L
SAFB MLF2
CKMT2 TPM3
CKMT2 MYH2
FGF2 MOG
FGF2 ANK2
IFNG RIT2
BMS1 SAFB
TTLL4 SLK
ADRM1 HK1
PUM1 SAFB
LARS2 POLB
UCP3 ANK2
HIST1H4I FOXD1
ACOX2 TFAP2B
GALNT3 BRCA2
SS18 KIF2A
SPAG11A FABP6
PCTK2 ACOX2
RHD RBMY1F
FHL1 SAA1
SGCD SYMPK
CTCF DDX1
SOX11 GPR21
PPFIA1 DSC3
CREB1 MPL
MYH2 S100A1
SSBP1 COX6C
GPR125 LOC153346
PSG3 STAG1
TNNT3 ATP2A1
FTH1 ITGB2
CKMT2 MB
DMC1 ZNF197
UCP3 ADK
FRMPD4 VLDLR
HIST1H4I GPD2
YAP1 KIF2A
CRYBA1 SMA4
SILV AP3B2
BAMBI TAC1
RPS5 RPS10
CAPG CYP27A1
EEF1G RPL38
HNRNPA2B1 PTPN11
MC5R DGCR11
TNNI2 ENO3
C9 PPFIA1
SAA1 SLN
IFNG HTR2C
SEC24C SNRPA
IFI44 IFIT1
UCP3 STAG1
HIST1H4I MATN1
TFAP2B ZNF197
GRIA3 CDK8
ZBTB6 SPINK1
YAP1 DEFB1
ZFP36L1 GALNT3
RBL2 ARSD
SLN MYH3
GLMN SYMPK
FHL1 S100A1
BAMBI ABCD2
RPE65 ABCD2
GRIK3 ATP6V0A1
VSNL1 BAMBI
NOVA1 RPE65
SLC9A2 NOVA1
CYP11B1 NR0B1
IL1A P11
TXK GALE
EDC4 SAFB
ACVRL1 TDGF1
RPL12 RPS6
IFNA8 DSC3
CKMT2 TTN
IFNG NR0B1
MCM3 LIG1
POLB PDE3B
GRM8 VLDLR
MOG SLC6A14
FABP6 KIF2A
CDK8 SCG5
PCTK2 KIF2A
KCNJ6 GPR21
FXYD3 ZNF169
CTCF BARD1
STRN3 RGS7
GRIK2 ZNF154
GABPB1 GPR21
P2RY2 MKRN3
NR6A1 MPL
HK1 USP5
PSG3 MOG
TCHH AOX1
TUBA3C HLTF
TUBA3C MXD1
C9 ZNF197
CKMT2 MYH3
ACTC1 TPM2
SCRIB LIG1
PSMD8 MRPS12
LARS2 RBM34
RAD23A SAFB
HTR1B TTLL4
ANXA13 ZNF197
SGCD SH3GL1
DEFB1 P2RY6
LIG4 FCAR
REST MPL
GABPB1 CADPS
GARS PABPC1
GARS RRM1
SSBP1 SNRPF
RPS3A RPL18A
LIG1 RRM1
HNRNPA2B1 U2AF1
SNRPE CKS1B
MAPK14 FAS
CKMT2 TPM2
FGF2 SLC6A14
FGF2 PDE6B
IFNG FRK
SCG5 SPIN2A
SPAG11A TFAP2B
TNP2 GRIA3
RHD LIG4
KCNJ1 GLMN
VSNL1 MKRN3
PDE6B MOG
BRPF1 DGKZ
HK1 NOMO1
ATP5J SSBP1
ITGB2 ACP2
TCEB1 UFD1L
EDC4 USP5
TNNI2 FHL1
IFNA8 ADK
IFNG TDGF1
LARS2 TTLL4
RAD23A PRKACA
RAD23A MBOAT7
FCAR SGCD
CDK8 FCAR
ZNF239 LIG4
GRIA3 P2RY6
TNP2 ZBTB6
RHD SGCD
S100A1 MYL2
RPL31 RPL18A
GJB1 BPGM
SLC14A1 GLMN
ZNF169 RGS7
CRYAB S100A1
RPS6 RPL9
CYP11B1 SMA4
MYLPF ATP2A1
SAFB SNRPA
MC5R ALDH5A1
ACVRL1 CRYBA1
RPL18 RPL38
POLB RANBP2
POLB RBM34
RAD23A CHD4
FCAR SPINK1
CDK8 MNAT1
ARSD ZNF197
ZNF239 SPIN2A
RBMY1F ZFP36L1
AP3D1 CHD4
CYP2A13 FAS
MKRN3 RAB27B
MAP4 AP3D1
TNFRSF1B TCIRG1
HNRNPA2B1 HNRNPD
MYL3 ENO3
SAFB WIPF2
PCOLCE NNMT
ACVRL1 CMA1
CKMT2 CRYAB
ADRM1 SAFB
LARS2 RGN
ATP6AP1 MAN2B1
RBM42 BMS1
ARSD TFAP2B
FAS FOXO4
ZNF239 CDK8
SS18 CDK8
ZFP36L1 DEFB1
PCTK2 ODF1
TNP2 YAP1
PLOD2 COL3A1
CADPS MAP2K6
RGS7 CADPS
NR0B1 CRYBA1
MKRN3 LRP2
STRN3 MNDA
RPS9 RPL18A
PSG3 PDE6B
EDC4 CHD4
ACVRL1 RIT2
PUM1 HNRNPK
ECHS1 PSMB3
RBM42 EIF3CL
PSMD11 PSMB3
SCG5 LOC153346
DEFB1 SCG5
SRP9 COPS5
VCAN FN1
RPS5 RPL8
P2RY2 SLC12A2
NOVA1 P2RY2
SLC9A2 P2RY2
HK1 PABPC1
CMA1 FRK
SAFB IRF3
TNNI2 MYH3
ADRM1 ATXN2L
PDIA6 UQCRFS1
STAG1 SLC6A14
RIT2 STAG1
TSNAX STAG1
FOXO4 DBI
GRIA3 ZNF197
YAP1 TFAP2B
SS18 ZBTB6
RBL2 LIG4
CTRL GRIA3
PCTK2 CDK8
PCTK2 ARSD
RHAG ACOX2
RHAG ZNF239
DSC2 GALNT3
HNRNPA1 QARS
GPR21 SYMPK
MLF2 AP3D1
ZNF169 SILV
ABCD2 TAC1
MKRN3 SLC14A1
MKRN3 RGS7
GABPB1 GRIK2
RPL35 RPL38
GPD2 STAG1
PSME3 STRN3
MAP4 TCIRG1
CMA1 GPD2
SAFB EIF3B
RPL18 RPL18A
RPL18 RPS10
IFNA8 ANK2
CKMT2 COX6A2
SPTAN1 CHD4
SS18 SCG5
ODF1 TFAP2B
DSC2 LIG4
DSC2 ZBTB6
SLN ENO3
KIF11 EZH2
BAMBI LRP2
ZNF154 RAB27B
MKRN3 MAP2K6
MKRN3 ZNF169
NOVA1 TAC1
GPR125 PPFIA1
CYP2A6 DBI
HNRNPA2B1 NCL
TCEB1 SNRPG
TCEB1 SSBP1
PWP1 PPP1CC
IFNG EMP1
LOC1720 SSX2
HMGB1 SUZ12
PUM1 CHERP
ACOX2 KIF2A
LUZP2 ACOX2
SS18 GRIA3
ZFP36L1 PHKG1
CTSO YAP1
ODF1 P2RY6
ODF1 DEFB1
RHD TFAP2B
SNRNP70 AP2S1
ATP2A1 MYBPC1
TIAM1 MAL
ATXN2L AP3D1
KCNJ6 RAB27B
ADK DSC3
USP5 CHD4
CADPS GPR21
SLC12A2 CADPS
FRK STAG1
VCAN NNMT
VSNL1 FXYD3
GABPB1 TRDN
SLC9A2 ATP6V0A1
NPPA CTNNA2
CYP11B1 HTR2C
APOC1 CAPG
MYL1 ATP2A1
GZMA GZMH
ACVRL1 SMA4
TUBA3C GRIK1
CKMT2 EEF1A2
SAA1 MYL3
ADRM1 RAE1
GATAD1 GPD2
ANK2 GUCY1A2
FCAR ZNF74
LUZP2 FCAR
RBL2 ZNF239
RBMY1F ZNF197
RBMY1F ZNF239
SPAG11A PHKG1
SPAG11A YAP1
NR0B1 STAG1
GRIK2 STRN3
PSME3 ZNF169
CDC25B AP3D1
CRYAB ENO3
COX6A2 ATP2A1
HPRT1 ATP5J
TNNT1 ATP2A1
TCHH ANXA3
SEC24C TRIM28
RAD23A IL10RB
FABP6 SCG5
GRIA3 DEFB1
ZFP36L1 ZNF197
CTSO ZFP36L1
RBMY1F GALNT3
TNP2 LUZP2
LRP2 RAB27B
FXYD3 RGS7
BAMBI GPR21
U2AF1 HNRNPA1
CAPG NR1H3
TNNC2 ATP2A1
IFIT1 OAS2
ZNHIT3 SRP9
CNTD1 DGCR11
SPTAN1 CDC25B
IFNG SMA4
SEC24C AP2S1
ITPR2 POLB
LARS2 RANBP2
VLDLR ITPR2
UCP3 FGF2
RBM42 SAFB
SGCD KIF2A
SGCD SPINK1
DEFB1 ACOX2
FCAR BRCA2
LIG4 ACOX2
ZFP36L1 LIG4
SPAG11A P2RY6
ATP2A1 TPM2
CCT7 PSMD14
CRYBA1 KLRC2
EIF3CL EIF3B
GRIK3 SOX11
GTF2A2 ATP5O
GABPB1 RAB27B
BLOC1S1 NAP1L4
CREB1 TYRP1
SERPINB6 SERPINB9
ARID4A LOC153346
COX7A1 S100A1
HK1 CHD4
MX1 TRIM22
ACTA1 ATP2A1
ACVRL1 GPD2
ACTC1 SAA1
SLK FAM168A
FAM120A USP10
ITPR2 SLK
ITPR2 NEDD4
XPC SERTAD2
UCP3 COL2A1
FRMPD4 HTR1B
CDK8 GALNT3
YAP1 CDK8
ACLY HNRNPU
RHD SPINK1
DPP4 RHD
DSC2 RHD
TDGF1 STAG1
APBA2 FXYD3
USP5 MLF2
LRP2 SYMPK
CTCF NAP1L4
CYP2A13 FOXO4
P2RY2 MAP2K6
NOVA1 SLC12A2
CTGF NNMT
ACTN3 MYL2
HK1 AP2S1
CMA1 EMP1
H19 ATP2A1
PSMC5 EIF3CL
MMP9 CYP27A1
HMGB1 U2AF1
HMGB1 HNRNPA2B1
RAD23A AP2S1
RAD23A MLF2
PSMA2 ATP5C1
KCNJ15 LOC153346
CTRL ACVR2B
PCTK2 SS18
ACLY RPN2
DSC2 YAP1
ATP2A1 TTN
NDUFA4 COX6C
TCIRG1 ATXN2L
PPFIA1 ADK
CYP2A13 FXR2
MKRN3 ABCD2
GRIK2 RGS7
GRIK2 GRIK3
VSNL1 ABCD2
GABPB1 SULT2A1
SEL1L GABPB1
SLC9A2 SULT2A1
HK1 RUNX3
TNNC1 ATP2A1
ATP5J SOD1
RPL7A RPL8
SAFB EIF3CL
EDC4 CHERP
TCHH GRIK1
CKMT2 FHL1
BMS1 EIF3CL
ADRM1 MRPL28
UBE4A CTCF
SEC24C HK1
IFI44 ISG15
SLC1A3 GPNMB
UCP3 HTR2C
GRM8 TTLL4
GRM8 COL4A6
LIG4 ARSD
ZNF239 SPINK1
RBL2 SS18
QARS AP2S1
RHAG GRIA3
RHD CTRL
DSC2 ZNF239
ATP2A1 MB
CHERP CHD4
TAC1 SYMPK
DLG2 CADPS
NOVA1 AP3B2
FMR1 LOC728849
H19 S100A1
UQCRB SRP9
KPNB1 SAFB
RPL18 RPS28
AOX1 CNTD1
TUBA3C ALDH5A1
CKMT2 ENO3
ACTC1 S100A1
MCM3 RRM1
ARL6IP1 MLH1
EXOSC7 HNRNPA1
RAD23A ATXN2L
FCAR DEFB1
ZNF345 ZBTB6
RHD FABP6
CRYBA1 TDGF1
HTR2C ADK
MAP2K6 SNCA
NEB ATP2A1
RPE65 MNDA
TRDN GLMN
RPS9 RPS10
RPL10A RPS5
SEL1L ZNF154
CA3 ATP2A1
GNB2L1 RPL35
RPS17 RPL32
PCOLCE COL1A1
C1QB FCGR1A
CKMT2 TNNI2
FGF2 SLC6A6
IFNG ACVRL1
SUZ12 U2AF1
COL4A6 TTLL4
COX6B1 COX8A
COX6B1 ECHS1
GATAD1 FRK
LUZP2 SCG5
LUZP2 SPINK1
PHKG1 P2RY6
CTSO SCG5
ODF1 GALNT3
SNRNP70 RUNX3
SNRNP70 EWSR1
GPR21 GLMN
MNDA TAC1
ABCD2 SLC14A1
ATP5J COX6A1
CYP11B1 RIT2
FTH1 TIMP2
IFNA1 TYRP1
BMS1 HK1
ADRM1 ETFB
ADRM1 BMS1
AARS XRCC6
TNIP1 CLTA
EIF4H TUFM
COL4A6 RGN
CCT8 ATP5J
RBM42 HK1
RBM42 ADRM1
ANK2 SLC6A14
DEFB1 KIF2A
ZNF74 SPIN2A
MNAT1 SCG5
GRIA3 ZNF74
SS18 LIG4
RBMY1F TFAP2B
PCTK2 RBL2
RHD P2RY6
DRD1 RBMY1F
DRD1 TNP2
SAP18 ATP5O
ABCD2 GPR21
BAMBI SLC14A1
SULT2A1 ZNF154
SLC9A2 SOX11
U2AF1 EZH2
FKBP2 AP2S1
ITGB3 MPL
TNFRSF1B MAP4
CKM ATP2A1
UQCRFS1 EIF2S2
TUBA3C ANXA3
SPTAN1 WIPF2
ADRM1 AP2S1
RANBP2 SLK
MCM3 GARS
EIF4H PSMD4
RAD23A USP5
ZNF787 LARS2
GATAD1 TDGF1
CNTN1 LAMA2
ZNF74 SPINK1
FABP6 SH3GL1
ZBTB6 LOC153346
YAP1 ZNF197
ACVR2B P2RY6
RBL2 BRD8
RBMY1F SGCD
RHAG KIF2A
RHD ZNF74
TRIM28 SNRNP70
USP5 WIPF2
SLC14A1 CADPS
SILV RGS7
FXYD3 LRP2
ABCD2 LRP2
SRP9 DYNLL1
MKRN3 DLG2
RPE65 GLMN
RPE65 SOX11
GRIK2 GPR21
SNRPD2 PPIA
CYP4F2 IGKV1D-13
MAP4 ATXN2L
SNRPA TRIM28
EEF1G RPL9
SAFB AP2S1
KRT5 KRT6C
ACVRL1 FRK
RPL18 GNB2L1
RPL12 RPL9
C9 ARID4A
TATDN2 QARS
USP10 CTCF
METAP1 HNRNPA2B1
RAD21 RBMX
RBM34 SLK
ITPR2 RANBP2
RPL4 RPSAP12
GATAD1 RIT2
IL10RB COMT
ZNF239 SGCD
ZBTB6 SGCD
ZBTB6 MNAT1
YAP1 FABP6
SS18 YAP1
CTSO LIG4
RBMY1F KIF2A
RBMY1F FABP6
ODF1 ANXA13
HNRNPA1 PEBP1
ATP2A1 MYH6
ATP2A1 MYL2
UBE2C SNRPB
CRYBA1 RIT2
MLF2 PRKACA
ATP1B3 MRPS22
GABPB1 SILV
BRPF1 ATXN2L
HK1 IRF3
HK1 PRKACA
MATN1 CRYBA1
EEF1G RPL35
TNNC1 ACTN3
COX17 UQCRB
TCEB1 SNRPB2
AOX1 ALDH5A1
TOP2A PCNA
HTRA1 THBS2
TNIP1 AP2S1
ECHS1 PSMC5
CCT8 ATP5O
GRM8 RGN
FRMPD4 RGN
SCG5 ZNF197
FCAR ZNF197
GRIA3 SH3GL1
YAP1 LUZP2
TNP2 FCAR
HTR2C SLC6A14
RGS7 AP3B2
SRP9 SUMO1
ATP6V0A1 STRN3
VCAN COL6A3
NOVA1 VSNL1
FKBP2 ATXN2L
CYP11B1 FOXD1
COX5A DDX39
SNRPE SSBP1
ACTA1 ACTN3
SNRPB2 TFAM
SAFB QARS
TCEB1 COX5B
ZNF91 ZNF136
SERPINA1 NKG7
IFNG CRYBA1
SUZ12 CTCF
SEC24C QARS
POLB TTLL4
RPL4 EEF1G
COL4A6 ZNF280A
COL4A6 PDE3B
RAD23A AP3D1
PSMA3 ATP5G3
PLSCR1 TLR1
GRM8 HTR1B
SH3GL1 TFAP2B
ZBTB6 ZNF74
PHKG1 GRIA3
ZNF345 YAP1
RHD KIF2A
DSC2 FCAR
SAP18 COX6A1
MAPK1IP1L RPN2
GPR21 PEX12
ADK SLC6A6
USP5 UCP2
USP5 PABPC1
SLC14A1 RAB27B
SMARCA4 PABPC1
CTCF CUL3
SOX11 RAB27B
PPFIA1 COL2A1
TRDN GPR21
GABPA GABPB1
P2RY2 GRIK3
SLC9A2 GAGE1
HK1 COMT
MAP4 HK1
LIG1 GARS
CYP11B1 MATN1
HNRNPA2B1 EZH2
CKM ACTN3
SNRPB2 SRP14
EDC4 KPNB1
ACVRL1 EMP1
AOX1 DGCR11
AOX1 TXK
CYC1 TUFM
TTLL4 ZNF280A
RAD23A MRPL28
RBM42 MLF2
SPIN2A GNB3
ACOX2 P2RY6
ARSD SPINK1
ARSD P2RY6
SS18 ARSD
CTSO SPINK1
RBL2 MNAT1
TNP2 GALNT3
DPP4 SPAG11A
ALDOA PRDX1
SOD1 ATP5O
AP3D1 CHERP
PTPN11 PPP1CC
ATXN2L IL10RB
SGCD GPR21
MLF2 CHD4
ZNF154 GLMN
MKRN3 BAMBI
STRN3 SILV
GRIK3 AP3B2
GTF2A2 COX7B
COX7A1 ATP2A1
RPS6 UBA52
HK1 EIF3B
CMA1 KLRC2
SNRPA PEBP1
EIF2S2 PSMD14
GNB2L1 RPL38
SAFB NOMO1
LGALS3BP SERPING1
CKMT2 SAA1
SPTAN1 USP5
IFNG MATN1
MDH1 CCT4
SEC24C SAFB
POLB RGN
PSMB4 DAP3
HTR1B RANBP2
SPINK1 CNTN1
FCAR MNAT1
LUZP2 KCNJ15
GDI1 AP2S1
RBL2 ACOX2
HNRNPU HNRNPK
DRD1 YAP1
MYH3 S100A1
POLRMT AP3D1
LRP2 PEX12
SOX11 TAC1
SOX11 ABCD2
TRDN BAMBI
AIMP1 SRP9
SLC9A2 MKRN3
SSBP1 DAP3
HK1 QARS
TNNT1 ACTN3
TNNI2 ATP2A1
RPL18 RPL9
MXD1 TXK
NDRG1 TNFAIP2
FAM120A CTCF
ADRM1 SPTAN1
RANBP2 TTLL4
ITPR2 RGN
CAST MAPK1IP1L
PSMA3 PSMD14
RBM42 USP5
FRMPD4 COL4A6
ACOX2 LOC153346
BRCA2 SCG5
ARSD GALNT3
LUZP2 ARSD
ODF1 SPINK1
ODF1 SH3GL1
RHAG RBMY1F
TNP2 SCG5
RHD ZNF197
SYMPK PEX12
DGKZ IL10RB
HTR2C DSC3
SMARCA4 USP5
FXYD3 SLC14A1
PPFIA1 CNTN1
NR1H3 ACP2
ZNF154 CADPS
RPS10 RPL31
TAF10 EIF3F
MBOAT7 PRKACA
PDE6B COL2A1
ACTN3 CRYAB
RPS3A RPL31
RPS3A RPS10
HK1 DGKZ
LIG1 WIPF2
SAFB EWSR1
SAFB POLRMT
TXK DGCR11
ACVRL1 KLRC2
XRCC6 CLTA
YBX1 ATP5B
SPARC FN1
ADRM1 MLF2
SEC24C BMS1
PSMB4 GTF2A2
ATP5C1 SNRPB2
UCP3 GUCY1A2
RBM42 TRIM28
SLC6A6 ANK2
ACOX2 SPIN2A
ARSD MNAT1
ARSD CDK8
RBL2 ZFP36L1
ADK ANK2
EIF3CL USP5
FXYD3 KCNJ6
ATP6V0A1 SILV
GRIK3 FXYD3
RPL35 UBA52
RPL10A RPS10
PSME3 SLC12A2
ATP5G3 SDHB
NOVA1 ATP6V0A1
MYH2 ATP2A1
PDE6B ADK
EEF1G RPL6
EEF1G EEF2
ATP5J DYNLL1
PSG3 GUCY1A2
CYP11B1 CRYBA1
COX17 COPS5
TCEB1 COPS5
TCEB1 TFAM
FTH1 APOC1
PSMC1 VDAC1
SPTAN1 MLF2
XRCC6 PSMC1
ADRM1 AP3D1
PARK7 PDHB
DDOST ATP6V0B
UCP3 TFPI2
COX6B1 HNRNPA1
P2RY6 ZNF197
GALNT3 KIF2A
CDK8 ACOX2
YAP1 LOC153346
YAP1 P2RY6
YAP1 BRCA2
RBMY1F DEFB1
CTRL TFAP2B
CTRL FABP6
CTRL PHKG1
SPAG11A ARSD
ATP2A1 TPM3
EIF3B UNG
FOXD1 STAG1
RAB27B SYMPK
RAB27B GLMN
EIF3CL CHD4
SCGB2A2 DEFA6
PPFIA1 ANK2
NR1H3 CD63
RPE65 RAB27B
EFNA3 FAS
GABPB1 ABCD2
U2AF1 YWHAE
COL9A2 FOXO4
SSBP1 PSMD4
HK1 SMARCA4
TNNC2 ACTN3
EIF2S2 CCT7
HNRNPA2B1 HNRNPU
HNRNPA2B1 NASP
MYLPF ACTN3
PSMC5 ETFB
MC5R DNM2
PCNA SFRS3
P4HB SQSTM1
BMS1 FKBP2
PSMD1 PSMC1
METAP1 HNRNPA1
PSMB4 COX6A1
RAD23A COMT
RAD23A RAE1
XPC WIPF2
RBM42 RAD23A
HIST1H4I HTR2C
LIG4 SPINK1
RBMY1F LIG4
ODF1 CDK8
PCTK2 SPAG11A
COX4I1 ATP5O
ATXN2L IRF3
HYOU1 NOMO1
LRP2 CADPS
DIRAS1 TAC1
FXYD3 DLG2
ABCD2 FXYD3
SOX11 DLG2
TAF9 C1D
ATP6V0A1 CADPS
NOVA1 RGS7
NOVA1 ZNF169
CYP4F2 REST
SLC9A2 SEL1L
COL9A2 FXR2
NAP1L1 SNRPF
NAP1L1 PTPN11
FKBP2 HK1
UBXN1 EEF1D
ATP5J VBP1
CYP11B1 FRK
ATP6V1B2 SQSTM1
AOX1 DNM2
RPL12 RPS19
FGF2 IFNA8
TOPBP1 RFC4
HMGB1 HNRNPA1
AP2M1 DCTN2
SERTAD2 WIPF2
PSME2 PSMB10
IFI44 MX1
RAD23A SMARCA4
VLDLR COL4A6
PSMC2 ARPC1A
HIST1H4I GATAD1
P2RY6 SH3GL1
ACOX2 ZNF197
ZNF74 SGCD
FCAR FABP6
ARSD ANXA13
LIG4 MNAT1
LUZP2 GRIA3
RPL18A RPL8
SS18 SGCD
PRIM2 FCAR
HNRNPU RPN2
HNRNPU EWSR1
TNP2 ZFP36L1
DRD1 ZBTB6
ATP2A1 ENO3
CUL3 PTPN11
MNDA DLG2
EFNA3 DBI
GARS USP5
P2RY2 SILV
NOVA1 GPR21
NOVA1 MAP2K6
BRPF1 IRF3
NAP1L1 PPP1CC
ACTN3 TPM3
RPS6 RPL35
FKBP2 DGKZ
ATP5J SRP19
ROS1 HLF
COX5B SAP18
SAFB BRD2
KRT5 PRR4
MAPK14 FXR2
TFPI2 SLC6A6
TXK ALDH5A1
SPTAN1 EDC4
XRCC6 PSMC5
KRT14 KRT6C
NDRG1 FTH1
BMS1 HNRNPA1
PSMD1 TRAP1
PSMB4 UFD1L
COL4A6 ITPR2
RAD23A QARS
HTR1B ITPR2
FABP6 ACOX2
MNAT1 ACOX2
ZNF239 BRCA2
PHKG1 TFAP2B
SS18 FCAR
RBL2 GALNT3
SPAG11A FCAR
RHAG RBL2
DRD1 PCTK2
HARS AP2S1
ATXN2L CHD4
ATXN2L DBT
TDG PPP1CC
SLC14A1 PEX12
LRP2 KCNJ1
PSMD4 FH
GRIK2 TAC1
TOP1 RPN2
NOVA1 SLC14A1
PDE6B PPFIA1
HK1 IL10RB
HK1 CHERP
NCL DDX1
SNRPA CHD4
MATN1 STAG1
CCNB1 ATP5J
MYL3 ATP2A1
IMPDH2 QARS
UQCRFS1 ATP5G3
LOC100131311 BRD2
MMP9 ITGB2
MMP9 FTH1
UQCRC2 EIF4G2
TOPBP1 MLH1
ADRM1 CHD4
SCRIB FKBP2
SEC24C FKBP2
PSMB7 XRCC6
TRIP12 TSN
RAD23A SPTAN1
ECHS1 HNRNPA1
UCP3 MOG
LSM1 UQCRB
GATAD1 NR0B1
P2RY6 SCG5
YAP1 MNAT1
SS18 TFAP2B
ZNF160 DEFB1
SPAG11A CTSO
RHAG ZFP36L1
TPM2 S100A1
COL2A1 SLC6A6
ATXN2L AP2S1
TRA2B XPO1
RAB27B KCNJ1
PPP2R5C DDX5
FXYD3 AP3B2
MKRN3 AP3B2
RPL9 UBA52
P2RY2 STRN3
SLC9A2 MNDA
NAP1L1 U2AF1
APOE CTSD
COX17 DGUOK
KPNB1 EIF3CL
ATP6V1B2 CTSD
MAP3K11 ATXN2L
MIF SNRPD2
SPTAN1 AP3D1
BMS1 EDC4
BCLAF1 TSN
ADRM1 EIF3CL
SERTAD2 SAFB
SEC24C EWSR1
ARL6IP1 U2AF1
EIF4H HNRNPA2B1
COL4A6 NEDD4
RAD23A IRF3
RAD23A BRPF1
ATP5C1 PSMB4
HIST1H4I EMP1
P2RY6 SPINK1
ZBTB6 DEFB1
QARS IRF3
PRIM2 ZBTB6
SPAG11A SPINK1
PCTK2 BRCA2
PCTK2 FABP6
RHAG SGCD
TNP2 LOC153346
TNP2 ACOX2
TNP2 ARSD
DPP4 TFAP2B
COL10A1 TNP2
ADK STAG1
TAC1 SGCD
CADPS AP3B2
RPE65 PEX12
RPE65 CADPS
SNRPD2 RPL6
GTF2A2 DYNLL1
AIMP1 COPS5
KDM5A ZNF136
HLF REST
HNRNPD U2AF1
NAP1L1 HNRNPU
ACTN3 MB
CYP11B1 CMA1
MCAM HIST1H1T
HNRNPA2B1 NAP1L1
RPSAP12 RPL7A
SAFB PABPC1
TSFM PSMD4
BYSL RAE1
COMP CST2
CDKN3 CCNB1
SDHA HK1
RPL18 RPL35
RPL18 RPS6
TUBA3C CNTD1
ANXA7 UQCRC2
UBL4A LAGE3
BMS1 PABPC1
ADRM1 USP5
PTGIR ALOX15
TNIP1 VDAC1
PSMB4 COX5B
RAC1 XPO1
CLTC TRIP12
DAD1 DYNLL1
FRMPD4 TTLL4
KIF2A TFAP2B
FCAR LOC153346
YAP1 SPIN2A
SS18 ACOX2
ZFP36L1 ZNF74
ODF1 CTSO
PCTK2 CTSO
RHD ANXA13
S100A1 EEF1A2
SLC14A1 SYMPK
CBX1 XPO1
SULT2A1 GPR21
NOVA1 LRP2
PPP2R2A DYNLL1
CYP11B1 GPD2
MYL1 ACTN3
COX5B SNRPG
RPSAP12 RPS17
PCOLCE COL6A3
UQCRFS1 MRPS12
MAP3K11 DGKZ
EDC4 RAE1
TNNI2 S100A1
RPL18 RPL8
C2 ITGB2
C2 FTH1
HTN1 EFNA3
SPARC COL6A3
TATDN2 BRPF1
SCAP USP5
BMS1 USP5
HMGB1 HNRNPU
UBE4A DDX1
UBE4A PTPN11
PDE3B SLK
RGN RANBP2
TNIP1 P4HB
PSMB4 COX17
EIF4H DCTN2
RAD23A PABPC1
MORF4L2 ATP5J
MARCH6 ZNF136
MOG GUCY1A2
SH3GL1 ZNF197
FCAR SPIN2A
DSC3 ANK2
ZNF239 FABP6
BRD2 HNRNPK
ENO3 S100A1
HIST1H2BJ IGKV1D-13
MT1A MT1P2
SUMO1 EIF4G2
KCNJ1 SYMPK
LRP2 SGCD
FRK CRYBA1
ZNF154 SYMPK
P2RY2 SEL1L
SLC9A2 FXYD3
SSBP1 DYNLL1
HK1 WIPF2
SLC25A46 UFD1L
CTSD GPNMB
GPR125 SLC6A6
ATP5J GTF2A2
TNFRSF1B ATXN2L
ATP5B ATP5F1
ITGB2 NR1H3
COX17 SRP9
SAFB RUNX3
SAFB HNRNPA1
SAFB TRIM28
SAFB RAE1
KPNB1 CHD4
TFPI2 DSC3
EDC4 EIF3CL
FTH1 CYP27A1
TUBA3C DGCR11
UQCRC2 ATP5F1
IFNG CMA1
DMC1 KIF2A
PUM1 PABPC1
CCT5 TUFM
CCT5 PSMC1
EIF4H DDX39
EIF4H PSMD1
RPL4 RPL18
RAD23A MYO5A
RAD23A SDHA
VLDLR ZNF280A
ZNF787 HTR1B
RBM42 ETFB
MPHOSPH6 KIF2A
ACOX2 GNB3
ARSD LOC153346
SPAG11A ZNF239
RHD RHAG
DRD1 GRIA3
DSC2 ZFP36L1
SOD2 ACP2
HARS UBTF
SLN ATP2A1
PTPN11 HNRNPU
EIF3B RAE1
POLRMT UBTF
UFD1L COPS5
MLF2 CHERP
KCNJ6 GLMN
EIF3CL CCNF
SLC14A1 KCNJ1
ATP6V0A1 RGS7
GRIK2 ABCD2
TOP1 HNRNPU
BRD2 ATXN2L
ARID4A SLC6A6
ARID4A PPFIA1
PDE6B SLC6A14
U2AF1 CUL3
SSBP1 COX7C
SLC25A46 COPS5
MATR3 ZNF267
ATP5J SAP18
PSG3 HTR2C
HNRNPA2B1 HNRNPA1
TNNT3 ACTN3
C2 FCGR1A
PWP1 TUFM
HTN1 CYP2A6
SPARC VCAN
IFNA2 CREB1
IFNA2 ITGB3
RHEB DYNLL1
AP2M1 PSMD2
SERTAD2 CTCF
UBE4A UBXN4
PSMD1 NCL
PUM1 BRD2
IFI44 OAS2
PSMB4 SAP18
RPL4 RPS6
COL4A6 POLB
NOLC1 HNRNPU
CRK MTFR1
SPIN2A LOC153346
FCAR TFAP2B
ZNF239 LOC153346
ZNF239 TFAP2B
ACLY DDX1
RHD CTSO
RPL23 RPL29
COX6A1 ATP5O
COL2A1 ANK2
EIF3B CCNF
TAC1 KCNJ1
SMARCA4 EIF3B
PPFIA1 LOC153346
NR1H3 CYP27A1
GRIK2 OPRL1
VSNL1 SOX11
GABPB1 BAMBI
SEL1L MKRN3
NOVA1 STRN3
KLF3 STRN3
TUFM PSMD4
PDE6B HTR2C
RPS3A RPL10A
HK1 MBOAT7
MAP4 BRPF1
GNB2 ARPC1A
PSG3 SLC6A14
PSG3 COL2A1
UQCRB UFD1L
NPM1 RPL6
GUSB NOMO1
SAFB RPN2
SAFB UNG
ATP6V1B2 GPNMB
TFPI2 HTR2C
CBFB ELF1
MIF LDHA
RPL18 RPS19
C2 TIMP2
HMGCL DNM2
C9 LOC153346
SLC25A5 ATP5B
USP10 PLCG2
BMS1 SNRPA
BMS1 SCAP
FAM120A RPN2
SUZ12 DDX1
RBM34 ZNF280A
RBM34 NEDD4
EIF4H NCL
RAD23B CAPZA1
RAD23B U2AF1
ATP5C1 COPS5
ATP5C1 UQCRB
DAD1 SRP9
ECHS1 EIF3CL
PSMA4 PSMA6
SH3GL1 SCG5
GRIA3 MNAT1
ZNF160 FABP6
PCTK2 TFAP2B
PCTK2 SPINK1
NOMO1 AP2S1
TDGF1 MOG
HNRNPA1 EWSR1
BARD1 NAP1L4
EIF4G2 CCNG1
SUMO1 HNRNPK
RAB27B SGCD
C11orf58 SUMO1
RBM6 SMARCC2
MAPRE1 SNRPB
GRIK3 MNDA
RPS5 RPS9
GPD2 CRYBA1
BUD31 COPS6
CDC25B RPN2
CDC25B WIPF2
U2AF1 DDX1
SSBP1 GTF2A2
HK1 SNRNP70
HK1 BRPF1
FKBP2 IRF3
MAP4 NOMO1
TFAM NME1
SNRPA TYK2
HNRNPA2B1 EWSR1
GNB2L1 RPL6
BYSL EIF3B
CCT6A SSBP1
LOC100131311 IL10RB
LOC100131311 PABPC1
PWP1 PTPN11
VDAC1 HNRNPA1
TUBA3C AOX1
IFNA8 LUZP2
HMGB1 NAP1L1
CCT5 SSBP1
PSMB4 ATP5O
PSMB4 SSBP1
RPL4 RPL12
RAD23B SUZ12
CCT8 CCNB1
RBM42 HNRNPA1
RBM42 ECHS1
DEFB1 ANXA13
LIG4 SGCD
LIG4 BRCA2
ZFP36L1 SH3GL1
ZNF160 SGCD
CTSO GALNT3
ODF1 RBL2
PRIM2 RBL2
SPAG11A RBMY1F
EWSR1 CHD4
TNP2 ZNF239
ATP5D IL10RB
DSC2 SCG5
HNRNPA1 PPP4C
UCP2 SNRNP70
CLIC1 SSR2
WIPF2 MYO5A
ATXN2L POLRMT
MLF2 ATXN2L
EIF3CL RPN2
NCOR2 AP3D1
DUT CSE1L
MRPL28 USP5
GRIK2 RPE65
VSNL1 GRIK2
BPTF RBM6
COX6A2 ACTN3
PPP2R2A SRP9
SNRPA HNRNPA1
H2AFZ ATP5G3
LIG1 MLF2
CA3 ACTN3
COX5B COX7C
TCEB1 SNRPE
GSK3B ATXN2L
CCT6A HNRNPA2B1
FTH1 CAPG
UQCRC1 U2AF1
IFNA8 KCNJ15
UQCRC2 AIMP1
COX8A SNRPB
ANXA7 TMED10
MAP2K3 ATXN2L
DYRK1A HNRNPK
SCAP XRCC6
ATIC XRCC6
CAD HNRNPA1
ADRM1 BYSL
PDE3B ZNF280A
CCT5 CCT3
ARL6IP1 HMGB1
EIF4H ACLY
CLTC RARS
RAD23A EIF3CL
CAST YY1
CDC123 CCT5
RBM42 FKBP2
COX6B1 NDUFS8
SPINK1 KCNJ15
FCAR ANXA13
CDK8 BRD8
ZNF239 ANXA13
YAP1 ANXA13
NOTCH3 FXYD3
ZFP36L1 KIF2A
SPAG11A SGCD
EWSR1 QARS
PCTK2 PRIM2
HNRNPU DDX1
RHAG ZNF197
DSC2 KIF2A
COX6C CKS1B
HARS IRF3
PABPC1 HNRNPK
MLF2 ETFB
TAC1 PEX12
LRP2 SMAD6
POLD2 CCT3
SNRPD2 UBB
RPS9 RPL29
GABPA ZNF154
BPTF TRIM38
CDC25B CTCF
U2AF1 PPP4C
HLF MPL
SSBP1 SAP18
BRPF1 QARS
NAP1L1 TDG
COX7A1 ACTN3
PSMA1 C11orf58
NCKAP1L NAP1L4
HNRNPA2B1 DDX39
SAFB MAP4
UQCRFS1 ATP5B
THBS2 COL1A2
MXD1 TCHH
RPS21 RPL32
HSP90AB1 NCL
UQCRC2 EIF2S2
YBX1 ATP5G3
IFNA1 REST
HMHA1 GUSB
KIAA0174 CTCF
KIAA0174 UBXN4
KNTC1 CTCF
ADRM1 PRKACA
ADRM1 EDC4
RBM10 BMS1
SEC24C HYOU1
ESD FXYD3
ITPR2 ZNF280A
SMARCA4 RPN2
RAD23A CLTA
ZNF787 VLDLR
HIST1H4I KLRC2
KIF2A ANXA13
FABP6 ANXA13
ZNF239 MNAT1
ZNF345 FCAR
ZNF160 P2RY6
CTSO FCAR
RBMY1F SPINK1
PRIM2 GRIA3
SPAG11A SCG5
TNP2 RBMY1F
RHD PHKG1
BRD2 BAT1
DSC2 ODF1
HNRNPA1 AP2S1
PTPN11 TSN
EIF3B ETFB
HTATSF1 XPO1
PHB2 SLC25A3
AIMP2 PUF60
BAMBI FXYD3
ZNF154 SGCD
STRN3 CADPS
RPS5 RPL31
TUFM SNRPF
NAP1L1 HNRNPA1
CTSD CAPG
SNRPA IRF3
ATP5J H3F3A
PRKAR1A CAPRIN1
CYP2A6 FAS
FBL MRPS12
SNRPE COX6C
SNRPB2 AIMP1
ENO1 PKM2
H3F3A SUMO1
FTH1 ACP2
C3 C1R
CKMT2 SLN
MAP2K3 GSK3B
ADRM1 ARHGDIA
SUZ12 GINS1
TNIP1 SAFB
PSMB4 DYNLL1
PSMB3 SNRPB
SMARCA4 ADAR
SMARCA4 HCFC1
EIF4H CCT6A
RPL4 RPL8
RAD23A MAP4
PSMD6 RPN1
PSMA3 CCT7
PSMA2 H2AFZ
RBM42 CHD4
COX6B1 AP2S1
GUCY1A2 STAG1
SPINK1 LOC153346
P2RY6 FBP2
MNAT1 SGCD
BRD8 MPHOSPH6
ARSD SH3GL1
SHROOM2 SCG5
ZFP36L1 SS18
CTSO ARSD
RBMY1F ANXA13
PCTK2 LUZP2
ATP5D QARS
ATP5F1 PSMA5
DSC2 RBMY1F
ENO3 MYOM1
PLOD2 COL1A1
ATXN2L WIPF2
EIF3A PTPN11
EIF3CL ETFB
TAC1 KCNJ6
GAGE1 GPR21
CENPA HMGB2
SEL1L SULT2A1
TMEM115 TCF19
TUFM TRAP1
SSBP1 VBP1
ACTN3 MYH2
UBE2A RBBP7
HNRNPA2B1 CUL3
UQCRB AIMP1
CLTA RAE1
SAFB HYOU1
SDHA DGKZ
THBS2 PCOLCE
C2 MT1P2
VDAC1 CCT3
GHRH KDR
YBX1 ATP5F1
LOC1720 IFNA2
TATDN2 HMHA1
SUZ12 XPO1
PARK7 NACA
PUM1 HK1
SEC24C ANXA11
PSMB3 PPP4C
LARS2 ZNF280A
PSMD6 TSN
RBM42 QARS
COX6B1 PPP4C
GRM8 POLB
ZNF74 KCNJ15
GALNT3 ZNF74
ACVR2B ZFP36L1
CTSO ZNF239
CTSO ZBTB6
CTRL SGCD
CTRL YAP1
SPAG11A ACVR2B
DPP4 P2RY6
DPP4 GRIA3
DPP4 ZFP36L1
DRD1 ZFP36L1
PABPC1 CHERP
CUL3 XPO1
EIF3A HNRNPK
SDHC PSMD14
MLF2 UCP2
HTR2C ANK2
DYNLL1 VBP1
NR0B1 MOG
ZNF154 KCNJ1
GRIK2 RAB27B
GABPB1 GLMN
MBOAT7 IL10RB
CDC25B NOMO1
U2AF1 SNRPF
RPS3A RPL3
HK1 GLA
HK1 EIF3CL
CCNE1 CCNF
PSMA1 ATP5G3
ATP5J NDUFA4
LIG1 USP5
PSG3 CNTN1
COX5B MRPL23
SNRPB2 COPS5
PRKCI NCKAP1L
CCT6A PSMD4
TFPI2 PPFIA1
CBFB EIF4G2
TCHH AFM
TCHH MC5R
SERPINA1 SERPING1
ACTC1 ENO3
BMS1 KPNB1
ADRM1 EIF3B
DMC1 ZBTB6
DMC1 PPFIA1
TNIP1 HNRNPA1
TNIP1 ATOX1
TNIP1 SQSTM1
TNIP1 PSMC5
TNIP1 LOC100131311
TNIP1 XRCC6
TNIP1 ADRM1
LARS2 ITPR2
COL4A6 SLK
CDC123 TUFM
SCG5 ANXA13
MNAT1 BRCA2
BRD8 FCAR
LIG4 FABP6
ZBTB6 ZNF197
ZBTB6 TFAP2B
SS18 GALNT3
ZNF345 GALNT3
CTSO P2RY6
CTSO ACOX2
RBMY1F LOC153346
RBMY1F P2RY6
CTRL ODF1
RHD PRIM2
CD63 MVP
COL10A1 ZBTB6
CCND1 MVP
DSC2 CDK8
RPL31 RPL23
SNRNP70 BAT1
POLRMT CHERP
RAB27B PEX12
KCNJ6 KCNJ1
EIF3I PPP4C
CTCF RPN2
ZNF154 PEX12
ATP6V0A1 GPR21
SULT2A1 ABCD2
U2AF1 H2AFX
SSBP1 PPP1CC
FKBP2 MLF2
UBE2A NONO
SNRPA HK1
ATP5J TAF9
CYP11B1 KLRC2
HNRNPA2B1 DDX1
KPNB1 HNRNPA1
ATP6V1B2 CD63
MTIF2 DDX1
TCEB1 DAP3
TCEB1 COX17
SFRS4 ILF3
TCHH PSEN2
SERPINA1 CD14
XRCC6 NCL
PDHB PPP2R2A
USP10 RPN2
ADRM1 HNRNPA1
MDH1 DBI
AARS RPN2
TNIP1 RAE1
TRIP12 BCLAF1
PSMB3 EXOSC7
RAC1 EIF4H
CLTC SUZ12
RAD23A CARS
CCT8 CCT6A
PSMA2 PSMB4
ARSD SPIN2A
SHROOM2 ACOX2
SHROOM2 FCAR
GRIA3 BRD8
PRIM2 YAP1
DPP4 RBMY1F
DRD1 SCG5
CHERP RPN2
PSMD14 POLR2K
EIF3B HNRNPA1
AIP SSR2
PABPC1 NARS
TRA2B SAP18
EIF3CL AP2S1
EMP1 STAG1
SLC12A2 SNCA
PSMD4 DYNLL1
DAP3 UFD1L
ATP6V0A1 ABCD2
AIMP1 TRA2B
RPL9 RPL3
NOVA1 ABCD2
SLC9A2 GRIK2
KLF3 SLC12A2
SSBP1 LDHB
SSBP1 SOD1
SSBP1 NDUFA4
BRPF1 AP2S1
MAP4 AP2S1
PPIB RPN1
COL1A1 COL4A2
EEF1G RPS10
EIF2S2 ATP5G3
GNB2L1 EEF2
MYH6 ACTN3
SNRPE ATP5J
ATP5B PSMD14
SNRPB2 SSBP1
COX17 ATP6V1E1
SAFB ARHGDIA
KPNB1 WIPF2
PSMC5 HNRNPA1
TALDO1 PRDX1
TCHH HLTF
UQCRC2 DYNLL1
IFNA2 PSG3
SERPINH1 SPARC
BMS1 RAE1
RHEB COX6A1
CCDC88A PRKCI
ADRM1 QARS
ADRM1 DGKZ
DMC1 SPIN2A
DMC1 SCG5
SUZ12 PTPN11
PDIA6 UQCRC2
CKAP5 NONO
METAP1 KIAA0174
PSME4 HK1
PSME4 METAP1
RAD23A NOMO1
RAD23A TNIP1
ATP5C1 TCEB1
VLDLR SLK
PRPS1 UBE2A
PSMA3 ATP5C1
PSMA2 SRP9
PSMA2 CYCS
RBM42 EIF3B
RBM42 EDC4
GRM8 PDE3B
FRMPD4 PDE3B
IFI44L ISG15
FCAR P2RY6
ARSD BRCA2
GRIA3 ANXA13
ZBTB6 SPIN2A
YAP1 SHROOM2
SS18 DEFB1
TSN RPN1
QARS COMT
ETFB BCAP31
MYOM1 MYH6
RHD SS18
COL10A1 PCTK2
DSC2 ACOX2
SNRNP70 PEBP1
SOD1 COX6A1
SPINT2 TIAM1
PABPC1 UNG
FHL1 ATP2A1
HTR2C STAG1
DECR1 SSR2
FXYD3 CCL13
CTCF WIPF2
PSMD4 SNRPF
STRN3 MKRN3
RPS9 RPL11
VSNL1 GLMN
GABPB1 PEX12
ATP5G3 PHB2
SLC9A2 ZNF169
KLF3 MAP2K6
U2AF1 HNRNPU
SSBP1 UFD1L
NAP1L1 PSMD4
ACTN3 NEB
GLUD1 RPN1
CLTA PABPC1
ATP5B CDK4
SNRPB2 CCNH
GUSB WIPF2
SAFB LIG1
ATP6V1B2 NR1H3
TCEB1 SRP14
HCFC1 FUS
THBS2 NNMT
TCHH NUMB
SPTAN1 CPT1B
MMP9 SQSTM1
PARP1 ACO2
SPARC COL1A1
BMS1 HNRNPU
BMS1 SNRNP70
PUM1 HNRNPU
KARS COX5A
DAZAP2 KIAA0174
PSMB4 ATP5J
ADAM8 IL10RB
EIF4H EIF3A
EIF4H U2AF1
NEDD8 ATP5G3
EIF4A3 AIMP2
ECHS1 UQCRC1
CCT8 HNRNPC
MARCH6 ZNF91
RBM42 SEC24C
COX6B1 PSME2
GATAD1 EMP1
HIST1H4I SMA4
COMT IRF3
PRKX SPINK1
ZNF239 ZNF197
ZNF239 DEFB1
ZFP36L1 ANXA13
ZFP36L1 LUZP2
ODF1 PHKG1
ODF1 SS18
HNRNPU CHD4
TNP2 ZNF345
RHD CDK8
GLA COMT
HARS ATP5D
HNRNPA1 HNRNPU
SAP18 SRP19
CCT7 TIMM17A
TCIRG1 AP3D1
DYNLL1 NDUFA4
MNDA SLC14A1
RPE65 KCNJ1
GRIK2 DLG2
RPS9 RPL31
SULT2A1 RAB27B
RPL9 RPL38
GARS SMARCA4
KDM5A PKN2
SSBP1 COX6A1
MAP4 POLRMT
MAP4 MAN2B1
GUSB ETFB
SERPING1 GBP1
SAFB SMARCA4
ZNHIT3 ATP6V1E1
TCEB1 UQCRB
CKMT2 MYL3
UQCRC2 SUMO1
XRCC6 USP5
XRCC6 GARS
LAMP1 CD81
HMHA1 WIPF2
TATDN2 WIPF2
TATDN2 SDHA
BMS1 QARS
ADRM1 CDC25B
SFRS3 TIMM17A
SMARCA4 CHD4
RAC1 PTPN11
RAC1 HNRNPA2B1
ATP5C1 GTF2A2
SPCS2 TSN
ECHS1 PPP4C
PRPS1 RBBP7
PSMA2 COX6A1
TYMS CCNB1
SGCD LAMA2
SGCD ANXA13
ZBTB6 FABP6
DSC2 TNP2
RAE1 HNRNPA1
ATOX1 AP2S1
TRA2B SSB
USP5 RPN2
UBE2I CORO1A
CTCF HTATSF1
PSMD4 SSR2
PPFIA1 STAG1
GAGE1 ZNF154
STRN3 FXYD3
SEL1L SOX11
SEL1L RPE65
MBOAT7 USP5
TUFM PUF60
TUFM DCTN2
ACTN3 TTN
ELF1 SP3
ATP5J RBMX
LIG1 SNRNP70
HNRNPA2B1 ACLY
HNRNPA2B1 YWHAE
HNRNPC RBMX
ITGB2 PLA2G7
KPNB1 SNRPA
PSMC5 RPN2
ATP6V1B2 CAPG
EDC4 RPN2
EDC4 EIF3B
SFRS4 FUS
IFNA8 PDE6B
SPTAN1 HK1
COX8A EFEMP2
SPARC COL3A1
IFNA2 SSX2
ATP6V0B PPT1
UBE2N CCT6A
BMS1 CHD4
GINS1 CENPA
SUZ12 CUL3
GGA3 BPTF
PSME4 NOMO1
TNIP1 MRPL28
IARS ARCN1
ITPR2 TTLL4
EIF4H CUL3
RPL4 RPL38
PSMD6 PDHB
HTR1B COL4A6
PSMA3 EIF2S2
PSMA2 NDUFA4
SCG5 GNB3
ACOX2 ANXA13
GALNT3 LOC153346
FABP6 SPINK1
CDK8 BRCA2
LIG4 TFAP2B
GRIA3 LOC153346
LUZP2 GALNT3
TRAM1 TMED2
RHD RBL2
DPP4 CTRL
SSB TSN
SNRNP70 QARS
TRIM28 EWSR1
RBM4 PPP4C
BARD1 RRM1
MLF2 GDI1
MLF2 SNRNP70
VBP1 COX6A1
TRDN SYMPK
RPS10 RPS28
SULT2A1 DLG2
PSME3 MAP2K6
AIMP1 C11orf58
U2AF1 ETFB
BRPF1 IL10RB
FKBP2 USP5
SNRPA UNG
H2AFZ CKS2
ATP5J TRA2B
UQCRB NDUFA4
SDHA BRPF1
CARS GARS
RPS21 RPSAP12
SERPINA1 GBP1
IFNA1 ITGB3
HTRA1 PCOLCE
MCM6 RFC4
ATIC EIF3B
MOBKL1B MAPRE1
DMC1 LUZP2
SUZ12 HNRNPA2B1
HMGB1 EIF3A
SCRIB BMS1
SCRIB ADRM1
CCT5 COX5A
CCT5 VDAC1
PSMB7 CLTA
PSMB3 ACLY
RPL4 RPS19
RPL4 GNB2L1
DAD1 COX6A1
PMP22 C1S
PRMT5 ATP5B
RBM42 PSMB3
COX6B1 SNRPB
CNTN1 ANK2
RIT2 MOG
SPINK1 SPIN2A
BRCA2 KIF2A
MNAT1 GALNT3
GRIA3 PRKX
PHKG1 SPINK1
SS18 ZNF239
ODF1 MNAT1
PRIM2 MNAT1
DDX1 RPN2
SPAG11A ZNF74
RHD TNP2
COL10A1 FCAR
SNRNP70 GDI1
AP3D1 AP2S1
RBM4 EEF1D
EIF4G2 TSN
NDUFS8 CLPP
NDUFS8 PPP4C
SGCD GLMN
CCNG2 DDX5
EMP1 CRYBA1
SILV RAB27B
SMARCA4 PRKACA
NFIL3 MAL
RPE65 SYMPK
GRIK3 RGS7
GABPA VSNL1
SEL1L FXYD3
SEL1L GRIK2
ADAR RPN2
MBOAT7 CHERP
MBOAT7 ATXN2L
BLOC1S1 BARD1
U2AF1 CTCF
SNRPA AP2S1
LIG1 EIF3B
IDO1 GBP1
CCNB1 CKS2
ATP2A2 HYOU1
CCL5 GBP2
COX5B SRP14
COX5B SSBP1
SNRPB2 SRP19
MTHFS COX7C
PSMC1 PSMC5
SPTAN1 UCP2
SPTAN1 HCFC1
MMP9 NR1H3
SAA1 S100A1
SCAP PSMC5
FAM120A UBXN4
CAD CHD4
DMC1 FCAR
DMC1 RHAG
SUZ12 HNRNPK
UBE4A HNRNPA2B1
RAD21 AIMP1
IARS HSPA4
SLC1A3 CD14
RPL4 RPL35
ATP6AP1 NOMO1
CCT8 HPRT1
ACAT1 HMBS
PSMA2 DAD1
COX6B1 PSMC5
FRMPD4 POLB
SCG5 CNTN1
LIG4 SH3GL1
RBL2 SGCD
ARHGDIA CHD4
SPAG11A ACOX2
PCTK2 LOC153346
RHD DEFB1
DRD1 GALNT3
YWHAQ SLC25A3
SAA1 MYOM1
UCP2 POU2AF1
PABPC1 RAE1
HYOU1 AP3D1
CUL3 DDX1
MLF2 WIPF2
DGKZ IRF3
DYNLL1 UFD1L
DLG2 TAC1
SMARCA4 MLF2
CTCF XPO1
GAGE1 SNCA
GTF2A2 HINT1
SEL1L MNDA
AIMP1 CCNG1
U2AF1 EIF3CL
HK1 TCIRG1
FKBP2 RUNX3
SNRPA ATXN2L
RPL7A RPL32
LIG1 PABPC1
ROS1 REST
HNRNPA2B1 EIF3A
ATP2A2 HNRNPU
CLTA NARS
H3F3A U2AF1
TXK CNTD1
EDC4 CDC25B
TALDO1 SQSTM1
THBS2 COL1A1
MMP9 CAPG
UQCRC2 SRP9
XRCC6 HNRNPA1
FGF2 PPFIA1
C1S LGALS3BP
IFNA1 NR6A1
PDHB TRA2B
MAP2K3 SNRPA
TATDN2 HNRNPA1
GINS1 U2AF1
GINS1 DTYMK
KIAA0174 TTC3
SUZ12 SUMO1
PARK7 ATP5O
SERTAD2 DYRK1A
UBE4A KIAA0174
PUM1 UNG
SEC24C ATP5D
RAD21 SRP9
ARL6IP1 TOPBP1
RGN ZNF280A
PSMB4 VBP1
PSMB4 PSMD4
RAD23A HNRNPA1
XPC KPNB1
ATP5C1 UFD1L
PSMD6 UBE2N
ECHS1 ETFB
CCT8 ATP5B
PMP22 PCOLCE
PSMA2 GTF2A2
RBM42 AP2S1
RBM42 RBM10
GATAD1 FOXD1
GATAD1 MATN1
TFAP2B FBP2
TSNAX ANK2
LIG4 BRD8
ZBTB6 BRD8
YAP1 BRD8
PRIM2 SS18
ETFB AP2S1
CPSF6 KIF2A
PCTK2 SGCD
DPP4 YAP1
HNRNPA1 NACA
WIPF2 UCP2
ATXN2L RUNX3
SUMO1 PSMD14
MLF2 AP2S1
EIF3CL QARS
SFRS9 COX6A1
MNDA LRP2
ZNF169 CADPS
CTCF ACLY
PSMD4 CCT3
PSMD4 EPRS
PSMD4 DCTN2
NR1H3 CCND1
VSNL1 MNDA
GABPA LRP2
GARS UNG
SLC9A2 GABPB1
MBOAT7 MLF2
NAP1L1 NACA
RPS3A RPL8
CTSD GM2A
ATP5J SRP9
CYCS EIF2S2
SAFB SMARCC2
KPNB1 EIF3B
PTGES3 MATR3
SDHA BRD2
SDHA MLF2
UQCRC1 COX5A
LGALS3BP CD14
LOC100131311 NOMO1
IFNA8 COL2A1
XRCC6 EIF3CL
PDHB UQCRC2
NDRG1 SERPING1
SCAP SAFB
USP10 UBXN4
BMS1 UNG
BMS1 EWSR1
BMS1 ATXN2L
BMS1 LIG1
PSMC6 EIF4G2
DMC1 ARSD
SUZ12 NAP1L1
CCT5 TRAP1
EXOSC7 METAP1
PSMB4 SNRPG
R3HDM1 CHERP
RAD23A WIPF2
CDC123 SSBP1
CDC123 CCT6A
MORF4L2 VBP1
CCT8 CCT5
PRMT5 APEX1
RBM42 PKN1
AKAP9 DNM1L
PRMT1 MRPS12
BRD8 KIF2A
PRKX BRD8
PPP1CC CCT3
CTRL CTSO
CPSF6 BRD8
CPSF6 RBL2
CPSF6 PRIM2
NOMO1 RUNX3
CST2 CXCR3
TPM2 MYOM1
ATP2A1 MYH3
COX4I1 SAP18
PHB2 ATP5F1
CUL3 TSN
CENPA BARD1
PSME3 AP3B2
RPL9 RPL35
RARS TSN
KLF3 ZNF169
PCCB MRPS22
PDE6B GUCY1A2
U2AF1 CHD4
NAP1L1 CUL3
HK1 POLRMT
LRPAP1 IFNGR2
SNRPA ARHGDIA
MGAT1 ATP6V0C
ITGB3 TYRP1
S100A9 FCER1G
ATP5B ATP5G3
CD2 CD3D
PSMC5 PPP4C
TCEB1 VBP1
UQCRFS1 PSMA1
HNRNPF YWHAQ
TFPI2 PSG3
SDHA SAFB
FNTA RB1CC1
LOC100131311 SDHA
UMPS TCP1
PDHB CAPZA1
ADRM1 HARS
SUZ12 H3F3A
UBE4A HNRNPU
PSMD1 PSMC5
PUM1 USP5
E2F3 GGA3
PSMB4 TCEB1
RPL4 RPL3
COL4A6 RBM34
CDC123 EIF4H
SPCS2 RPA2
UCP3 SLC6A14
AP2S1 COMT
DSC3 STAG1
SS18 SPINK1
CTSO ZNF74
RBMY1F ZNF74
SPAG11A GALNT3
ATP2A1 EEF1A2
PSMD14 TIMM17A
EIF3E CCNG1
MLF2 PABPC1
MNDA CCL13
MRPL28 AP2S1
TOP1 ACLY
TOP1 USP14
P2RY2 ZNF154
NOVA1 SEL1L
CDC25B CHD4
HK1 CDC25B
MAP4 COMT
COL1A1 COL6A2
ITGB3 CYP4F2
ROS1 MPL
ATP2A2 HNRNPA2B1
ATP5B SLC25A3
ITGB2 TUBA1A
GUSB EIF3CL
FTL RPS19
SAFB DDX11
SAFB FKBP2
PSMC5 PSMD4
TCEB1 COX6C
GSK3B ZNF136
CCT6A NCL
SDHA IL10RB
PWP1 CCT6A
GNL2 TOP1
SPTAN1 INPPL1
NUP205 PUF60
KIAA0174 DYRK1A
ADRM1 IL10RB
ADRM1 BRPF1
PDIA6 TCP1
CCT5 PPIA
SEC24C ATXN2L
TNIP1 UBTF
POLB SLK
PSMB4 TSFM
PSMB3 PSME2
ADAM8 MAP4
SMARCA4 PKN1
EIF4H COX5A
RPL4 RPL7A
CLTC CCT4
CLTC XRCC6
CLTC YWHAH
ATP5C1 TFAM
CCR1 GBP2
PSMA2 POLR2K
MARCH6 PPP3CA
RBM42 SDHA
SLC6A6 LOC153346
TFAP2B ANXA13
SGCD FBP2
BRCA2 ACOX2
ZNF345 GRIA3
ZNF345 LUZP2
SSR2 SURF1
SPAG11A LIG4
ACLY ETFB
SSB RPN1
SAP18 SNRPB
SAP18 SOD1
DDX39 SNRPF
POLRMT NOMO1
SMARCC2 WIPF2
EIF3A CUL3
DGKZ RUNX3
USP5 CCNF
EIF3CL DDX1
PPT1 ASAH1
SCGB2A2 GLRB
DYNLL1 SSR2
SFRS5 BRD2
MAPRE1 KPNA2
BAMBI SYMPK
NR1H3 SQSTM1
RPE65 SGCD
DAP3 VBP1
SEL1L ATP6V0A1
BPTF ANKRD36B
UBE2L3 SRP19
CRYAB ATP2A1
HK1 ATP5D
HK1 HNRNPA1
HK1 NCOR2
FKBP2 SNRNP70
SLC25A46 VBP1
MAP4 IRF3
CYP11B1 EMP1
TNFRSF1B MVP
HNRNPA2B1 CTCF
CYCS COPS5
S100A8 S100A9
APOC1 NR1H3
SSR1 EIF4G2
H3F3A CAMLG
COX17 SNRPG
KPNB1 U2AF1
RNPS1 PPP4C
BYSL GARS
GSK3B BRD2
EDC4 WIPF2
EDC4 PSMC5
FBN1 FBLN2
HSPA4 ETF1
PSMC1 TCEB1
C9 HOXD3
IFNA8 ARID4A
SPTAN1 ATXN2L
UBL4A DLD
SCAP EIF3B
SCAP EDC4
SUZ12 MLH1
GGA3 KDM5A
HMGB1 EWSR1
NEDD4 PDE3B
PSMB3 HNRNPA1
RPL4 RPL19
RAD23A MYL6B
ATP5C1 COX7B
NIACR2 COL4A6
LSM1 PSMA2
PSMD11 ECHS1
EEF1D SURF1
COX7B UFM1
SPIN2A KCNJ15
TSNAX MOG
PCK2 P2RY6
SMA4 STAG1
ZNF239 P2RY6
LUZP2 ZNF239
GDI1 IRF3
SS18 FABP6
ZFP36L1 SHROOM2
ZNF345 SCG5
RBL2 DEFB1
PRIM2 ZFP36L1
PCTK2 SH3GL1
RHAG MNAT1
NOMO1 RPN2
SRP19 ATP6V1E1
TRIM28 HNRNPA1
EIF3B UCP2
EMG1 RAE1
ATXN2L NOMO1
PABPC1 HNRNPA1
RPS28 RPL38
CUL3 BARD1
DGKZ AP3D1
EIF2AK2 IRF7
SLC14A1 SMAD6
DYNLL1 SRP19
DIRAS1 LRP2
MNDA KCNJ6
ZNF169 SNCA
DAP3 DYNLL1
SULT2A1 TAC1
GPD2 MOG
PSME3 GAGE1
SEL1L ABCD2
RPL9 RPL18A
RPL9 RPS28
CREB1 REST
TUFM AIMP2
NASP DDX39
U2AF1 EWSR1
HNRNPD CHD4
HNRNPD CTCF
SSBP1 MRPL23
RPS19 RPL8
RPS19 UBA52
HK1 TUBA4A
UBE2A IGBP1
MATR3 TRAM1
CTSD CD14
ATP6V0C GRN
GPR125 ZNF197
PSMC3 SNRPA
HNRNPC SET
PCNA CCNB1
GUSB HNRNPU
H3F3A MRPL28
COX17 COX5B
PSMC5 U2AF1
PSMC5 IMMT
MTIF2 FXR1
TCEB1 MANF
UQCRFS1 PSMA5
EIF1 UBXN1
SDHA PABPC1
TCHH GALE
IFNA8 HTR2C
XRCC6 EDC4
C1S PCOLCE
KRT14 SLPI
ATIC ETF1
BMS1 AP2S1
BMS1 LOC100131311
KIAA0174 SFRS4
BCLAF1 CUL3
DMC1 YAP1
LOC96610 USP10
HMGB1 HNRNPD
BOP1 EIF3B
RAD21 SLBP
RANBP1 YBX1
ARL6IP1 XPO1
CLTC DDX1
ATP5C1 EIF2S2
ECHS1 PSMD2
CCT8 PDHB
PSMA2 DYNLL1
IL10RB IRF3
KIF2A LOC153346
ZNF74 CNTN1
MNAT1 MPHOSPH6
CDK8 SGCD
PRKX LAMA2
ZNF239 GNB3
PHKG1 FABP6
ZFP36L1 CDK8
CTSO TFAP2B
SNRNP27 C1D
TNP2 LIG4
SNRNP70 TYK2
HNRNPA1 HNRNPK
SAP18 CLNS1A
ATXN2L ARHGDIA
DGKZ WIPF2
TCIRG1 AP2S1
CADPS KCNJ6
SLC14A1 SGCD
SFRS9 PHB2
ABCD2 MNDA
DAP3 SSR2
SULT2A1 RPE65
P2RY2 CADPS
P2RY2 OPRL1
U2AF1 DDX39
BRPF1 TCIRG1
ACTN3 FHL1
FKBP2 BRD2
NCL U2AF1
PLCG2 CTCF
LIG1 FKBP2
H19 ACTN3
MYL6B SMARCA4
HNRNPC SSBP1
SAFB TYK2
KPNB1 RPN2
GSK3B DGKZ
CCT6A TUFM
CCT6A TSFM
RPL18 RPL3
C1S C3
HMHA1 PKN1
DYRK1A MLH1
ERH CCT7
MCM6 MLH1
USP10 NAP1L4
BMS1 RUNX3
CAD EDC4
CCDC88A NCKAP1L
ADRM1 CAD
UBE4A HNRNPK
UBE4A SERTAD2
RBM10 CHAF1A
PSME2 PSMC5
CCT5 MIF
SEC24C PEBP1
ARL6IP1 SUMO1
ARL6IP1 CTCF
RGN NEDD4
TNIP1 HARS
PSMB4 UQCRB
PSMB2 CCT5
PSMB3 BCAP31
ADAM8 ATXN2L
ADAM8 BRPF1
EIF4H YWHAH
RAC1 AIMP2
NEDD8 ATP5F1
R3HDM1 GARS
RAD23A DGKZ
RAD23B ACLY
ATP5C1 SLC25A46
CDC123 HNRNPA2B1
HTR1B ZNF280A
COX6B1 EIF3CL
COX6B1 MRPL28
ZNF74 GNB3
ARSD GNB3
GRIA3 SHROOM2
PRIM2 KIF2A
RHAG GALNT3
RHD MNAT1
BRD2 IRF3
DSC2 CTSO
COX6A1 SNRPB
ATP2A1 SAA1
TRIM28 CHD4
TRIM28 TYK2
AP3D1 GDI1
RAE1 AP2S1
PABPC1 TUBA4A
SGCD KCNJ1
EIF3CL HNRNPU
SHFM1 EIF3B
RGS7 RAB27B
DLG2 GPR21
SOX11 LRP2
FRK MOG
MKRN3 KCNJ6
ZNF136 PKN2
TOP1 DDX1
MLH1 HNRNPK
P2RY2 RGS7
SLC9A2 AP3B2
PDE6B SLC6A6
U2AF1 CBX1
SSBP1 CCT3
TFAM HSPE1
SNRPA MCM5
SNRPA EIF3CL
RPL7A RPL19
CCNB1 TAF9
COX5A SNRPF
COX5A SNRPA1
HNRNPC TRA2B
SAFB ETFB
ZNHIT3 POLR2G
PSMC5 UBXN1
RNPS1 RFC4
ATP6V1B2 MGAT1
MMP9 ACP2
HSP90AB1 ENO1
XRCC6 EIF3B
CYC1 COX5A
YBX1 AHCY
TTC3 BRD2
BMS1 PSMC5
CAD EIF3CL
PSMD2 BCAP31
HMGB1 PTPN11
SCRIB RUNX3
PARK7 SNRPF
PARK7 PSMC6
PDIA6 RPL36AL
PUM1 CHD4
METAP1 BMS1
RANBP2 ZNF280A
RAD21 ATP5J
KARS DDX39
TNIP1 AP3D1
TNIP1 PABPC1
TNIP1 CARS
PSMB3 EIF3CL
EIF4H AIMP2
RAD23B DDX1
ECHS1 GUSB
CCT8 PPIA
CCT8 SOD1
CCT8 SSBP1
RBM42 KPNB1
COX6B1 UBXN1
LAMA2 LOC153346
SPINK1 LAMA2
SH3GL1 KIF2A
ACOX2 SH3GL1
PRKX MPHOSPH9
PRKX P2RY6
SS18 BRCA2
RBMY1F RBL2
PEBP1 IRF3
CPSF6 MNAT1
PCTK2 ZNF74
PCTK2 MNAT1
RHD ZNF345
DPP4 SCG5
DSC2 ARSD
SNRPB PPP4C
ACTA2 TPM1
SNRNP70 UNG
HNRNPA1 CHD4
HNRNPA1 ETFB
UCP2 CHERP
AP3D1 GLA
WIPF2 CPT1B
PTPN11 XPO1
EIF3B QARS
DDX11 EIF3B
CUL3 H3F3A
CUL3 NAP1L4
MLF2 EIF3B
USP5 ACLY
USP5 NOMO1
UBE2I EFEMP2
TCIRG1 IL10RB
CBX1 HTATSF1
TAX1BP1 CUL3
DLG2 RAB27B
ABCD2 OPRL1
POLD2 HNRNPA1
SRP9 RBMX
ATP6V0A1 ZNF154
GABPA RPE65
RPL9 RPS10
SRP14 SNRPG
TOP1 E2F4
CYP4F2 MPL
BRD2 DBT
U2AF1 SNRPB
HNRNPD HNRNPU
HNRNPD CDC25B
ACTN3 MYBPC1
HK1 UCP2
HK1 MRPL28
PPP2R2A SFRS9
ATP5J SNRPB
TNFRSF1B IL10RB
HEXB LILRB4
ITGB2 CCR5
EDC4 AP3D1
SDHA TCF3
TUBA3C MC5R
IFNA8 STAG1
IFNA8 GUCY1A2
SPTAN1 CHERP
MMP9 CTSD
UQCRC2 PSMA1
COX8A PSME1
ANXA7 DYNLL1
LGALS1 ACTA2
PSAP APOE
SLC25A5 ATP5G3
IFNA2 TYRP1
PDHB DYNLL1
NUP205 TSN
CFDP1 CPT1B
BMS1 GARS
ESPL1 U2AF1
ADRM1 FKBP2
DMC1 ZNF239
LOC96610 ESPL1
GGA3 HMHA1
HMGB1 SUMO1
UBE4A FAM120A
TBCB PTP4A2
PSME2 PSMC1
TNIP1 ETFB
TNIP1 ARHGDIA
TNIP1 HK1
IARS HNRNPF
NBL1 THBS2
PSMB4 SNRPE
ITPR2 FAM168A
EIF4H UQCRC1
NEDD8 RPL36AL
RAD23A HARS
RAD23A TCIRG1
ATP5C1 TIMM17A
CCT8 LDHB
PSMA2 ATP5J
CYP3A4 RGS2
LSM1 SLC25A46
RBM42 HMHA1
GATAD1 RAB11A
FRMPD4 RBM34
BAT1 IRF3
SLC6A6 SLC6A14
FCAR GNB3
LIG4 ZNF74
GDI1 RUNX3
SS18 BRD8
ODF1 LOC153346
DDX1 XPO1
EWSR1 IRF3
TNP2 ODF1
NOMO1 QARS
RPL23 RPL6
SOD1 COX7C
TRIM28 ARHGDIA
APBA2 NOTCH3
POLRMT ARHGDIA
ATXN2L CPT1B
VBP1 COX7B
DYNLL1 SAP18
SILV DLG2
CTCF HNRNPU
MAPRE1 XPO1
CHAF1A HNRNPA1
SNRPD2 ATP5O
ATP5G3 CCT7
MBOAT7 POLRMT
NAP1L1 RRM1
RPS6 RPS19
HK1 GDI1
HK1 TRIM28
SNRPA EWSR1
SNRPA MLF2
ATP5J PSMD4
HPRT1 VBP1
PTMA SNRPD2
CCNB1 DUT
COX5A SOD1
COX5A AIMP2
LYL1 IER2
CCL5 CCR5
COX5B ATP5O
ATP5B PHB2
HNRNPC ATP5J
ENO1 PRDX1
COX17 SLC25A46
SAFB MBOAT7
ZNHIT3 SRP19
RALY PSMC5
RNPS1 BAT1
MAPK14 DBI
UQCRFS1 ATP5F1
CCT6A SNRPF
CCT6A PPP1CC
UQCRC1 ETFB
PWP1 NCL
PWP1 HNRNPA2B1
CARS MRPL28
PSMC1 PSMD4
PSMC1 TRAP1
C9 KIF2A
SERPINA1 CTSD
MMP9 TIMP2
HSP90AB1 EFEMP2
XRCC6 U2AF1
XRCC6 CARS
CYC1 PUF60
C1S C1R
SLC25A5 COX7B
SLC25A5 GTF2A2
ZNF280A PCDHGB7
TATDN2 LOC100131311
ATIC USP5
GINS1 HMGB2
KIAA0174 BRD2
ESPL1 GARS
ADRM1 CHAF1A
GGA3 MAPK1IP1L
HMGB1 TDG
PARK7 TRA2B
PDIA6 EIF2S2
PUM1 RPN2
CCT5 HSP90AB1
EXOSC7 PPP4C
PSMB3 ETFB
SMARCA4 SPTAN1
EIF4H DDX1
EIF4A3 TUFM
CLTC TSN
RAD23A BMS1
ATP5C1 CYCS
TLR1 RBM34
PSMA2 COPS5
PSMA2 ATP5G3
LSM1 ATP5C1
GRM8 RBM34
PSMD9 DYNLL1
SCG5 LAMA2
SPINK1 KIF2A
ZNF74 LOC153346
GRIA3 BRCA2
SS18 SHROOM2
CTSO CDK8
SNRNP27 PPP1CB
ARHGDIA ETFB
EWSR1 HNRNPK
MYBPC1 MYOM1
RHAG HOXD3
SRGN NPC2
ITGB1 RPN1
WIPF2 SNRNP70
TSG101 XPO1
RPL36A RPL6
ATXN2L MYO5A
MLF2 RUNX3
MLF2 NOMO1
DGKZ AP2S1
NCOR2 MLF2
PKN1 EIF3CL
DYNLL1 COPS5
DLG2 RGS7
FXYD3 SGCD
NR1H3 GM2A
SNRPD3 RBBP7
GABPB1 GAGE1
CCNH COPS5
CCNH SRP9
UBE2L3 PSMA6
RPS3A RPS9
HK1 ARHGDIA
CTSD NR1H3
SNRPA HARS
MX1 IRF7
RPS27 NACA
UQCRB SLC25A46
CCNB1 SNRPB
COX5A TUFM
SNRPE CYCS
RPL36AL CCT7
GUSB ACLY
COL5A2 COL1A1
SAFB HNRNPU
KPNB1 TOP1
PSMC5 DDX1
ATP6V1B2 APOE
SDHA USP5
TNNI2 ACTN3
FTH1 CD63
MMP9 MAN2B1
HSPH1 HSP90AA1
DYRK1A UBXN4
KIAA0174 SFRS5
PSMC6 SNRPD3
GGA3 KPNB1
GGA3 UBXN4
HMGB1 H3F3A
PSME2 CD63
CKAP5 CBX1
TNIP1 CHERP
TNIP1 USP5
EXOSC7 IMPDH2
SFRS3 PTGES3
PSMB4 LDHB
NEDD8 ATP6V0B
RAD23B EIF4H
DAD1 EIF2S2
CDC123 NCL
ECHS1 APRT
ECHS1 EXOSC7
PSMC2 PSMD14
PSMA3 COX7B
ZNF787 RGN
RBM42 SNRNP70
GRM8 LARS2
FRMPD4 LARS2
GUSBP1 IRF3
TFAP2B LAMA2
SPIN2A CNTN1
LUZP2 ZNF74
YAP1 SH3GL1
ZFP36L1 PRKX
CTSO SGCD
RBMY1F CTSO
PREP PCK2
PPP1CC SNRPF
CTRL ZNF160
RPL6 RPL38
MYOM1 TTN
RHAG LOC153346
RHAG PRIM2
DSC2 RBL2
FBLN1 FXYD3
EEF2 RPL6
AP3D1 ARHGDIA
PTPN11 DDX1
EIF3B RRM1
HYOU1 POLRMT
KCNJ6 SYMPK
PUF60 COPS6
USP5 AP3D1
AP3B2 SNCA
SOX11 SLC14A1
PPFIA1 HTR2C
POLD2 CPSF1
SRP9 ATP6V1E1
SRP9 SRP19
MRPL28 PABPC1
TRDN RAB27B
CDC16 ARCN1
CAMLG PABPC1
VSNL1 PEX12
RPL10A RPL3
ATP5G3 TIMM17A
GARS CCT3
GARS ACLY
P2RY2 ABCD2
P2RY2 GABPB1
SLC9A2 ABCD2
MBOAT7 AP3D1
KLF3 PSME3
U2AF1 CHAF1A
ACTN3 EEF1A2
MAP4 CHD4
TFAM SRP19
SNRPA EIF3B
COX5A U2AF1
SNRPE AIMP1
SNRPE CCNB1
SNRPB2 SAP18
H3F3A HNRNPA1
SDHA MBOAT7
SFRS4 SF3B2
DNAJA1 CKS2
C1QB C2
PCNA TFDP1
RPA2 TSN
UROS ETFB
TOPBP1 XPO1
BMS1 ETFB
BMS1 CHERP
BMS1 MAP2K3
TTLL4 PCDHGB7
ESPL1 CHD4
ESPL1 USP5
CAD SAFB
ADRM1 LIG1
DMC1 HOXD3
DMC1 RBMY1F
SUZ12 NACA
HMGB1 PABPC1
SCRIB SNRNP70
SERTAD2 TATDN2
METAP1 EWSR1
METAP1 MLH1
E2F3 LIG1
PSME4 NUP93
PSMB7 PSMC1
AARS UQCRC1
RGN SLK
TNIP1 EIF3CL
SMARCA4 SMARCC2
SMARCA4 NCOR2
EIF4H TRIP12
RAD23A EIF3B
XPC GGA3
NUDT1 BLOC1S1
ECHS1 BCAP31
LSM1 COPS5
RBM42 TATDN2
COX6B1 ETFB
PSMD9 SFRS9
SLC6A6 STAG1
ZNF74 TFAP2B
GALNT3 TFAP2B
CHD4 RPN2
CDK8 SPINK1
PRKX TFAP2B
ZNF239 SH3GL1
ARCN1 ETF1
ZNF345 ZFP36L1
ACVR2B ZNF160
RBL2 ZNF197
RBL2 MPHOSPH6
RBMY1F LUZP2
POLR2A CHD4
EWSR1 PEBP1
DRD1 FCAR
UBA52 RPL6
TDGF1 SLC6A14
SRP19 COX6A1
SAP18 COX7C
RAE1 UBTF
PABPC1 NOMO1
SUMO1 ATP5F1
CUL3 DDX39
HTR2C SLC6A6
USP5 PRKACA
TCIRG1 IRF3
MAP2K6 RAB27B
SFRS9 CDK4
SMARCA4 TUBA4A
CBLB ANKRD36B
BAMBI SOX11
POLD2 EIF3B
MRPL28 CHD4
TRDN PEX12
TRDN ABCD2
DAP3 HAX1
GRIK2 CCL13
GTF2A2 VBP1
GTF2A2 C11orf58
GABPB1 KCNJ1
AIMP1 TSN
SLC9A2 ZNF154
MSN CAPN1
NCL PTPN11
TROVE2 COPS5
COX5B VBP1
HNRNPC AIMP1
ITGB2 TIMP2
SAFB POU2AF1
PSMC5 PCBP1
EDC4 CTCF
HCFC1 HNRNPD
C2 VAT1
LOC100131311 NAP1L1
PWP1 PSMD4
IFNA8 TFPI2
UQCRC2 C11orf58
UQCRC2 ATP5G3
LTA4H TXNRD1
SLC25A5 UQCRFS1
GCN1L1 SMARCA4
KIAA0174 CHMP1A
ADRM1 PSMC5
DMC1 ACOX2
ARHGEF7 CUL3
SERTAD2 QARS
SERTAD2 FAM120A
UBE4A SUZ12
RBM10 CPSF1
CCNI SON
PDIA6 RARS
ARL6IP1 HNRNPK
TNIP1 NOMO1
EXOSC7 EWSR1
PCMT1 EMG1
PCMT1 PSMB7
RAD23A UBTF
RAD23A TUBA1A
MCM2 CKAP5
MORF4L2 PSMC6
PSMA2 PSMA3
GRM8 ZNF280A
IFI44L MX1
P2RY6 ANXA13
MNAT1 TFAP2B
FCAR CNTN1
ZNF239 SHROOM2
ZFP36L1 PHKA2
ZNF160 ZNF197
RBMY1F SS18
PRIM2 ARSD
ARHGDIA AP2S1
TNP2 SPINK1
COX6A1 CKS1B
CALCB BPGM
SAP18 SSB
ATP2A1 MYOM1
TRIM28 AP2S1
UCP2 BRD2
AP3D1 RPN2
AP3D1 PRKACA
TAX1BP3 TPM1
MAPK1IP1L CHERP
HTATSF1 DDX1
GPR21 TFAP2C
MLF2 IRF3
USP5 ETFB
TCIRG1 UBTF
CCT4 SNRPG
CCT4 VBP1
PABPC4 PUF60
DIRAS1 GPR21
USP14 HNRNPU
IGHG1 FAS
SOX11 KCNJ6
BAMBI SGCD
ZNF154 KCNJ6
ZNF154 SILV
MRPL28 EIF3CL
SNRPD3 TRA2B
RPS10 RPL38
BPTF SMARCC2
U2AF1 CCNF
SSBP1 TUFM
NAP1L1 CAMLG
ACTN3 SLN
MANF VBP1
HK1 HYOU1
MAP4 IL10RB
MAP4 MBOAT7
MATN1 MOG
PSG3 LOC153346
P11 HIST1H1T
TIMP2 NR1H3
HNRNPA2B1 HNRNPK
RAB1A ZNF267
CYCS AIMP1
COX5B DAP3
CALM2 MATR3
ITGB2 CD63
ITGB2 CCL5
GUSB RPN2
COX17 SAP18
ZNHIT3 TAF9
KPNB1 ATXN2L
RNPS1 SAFB
TCEB1 CKS1B
PCOLCE FN1
EIF1 ATP5O
UQCRC1 PSMC5
C2 SERPING1
LOC100131311 GNG10
CARS USP5
RPL12 RPL6
C1QB TCN2
IFNA8 MOG
UQCRC2 CCNG1
XRCC6 SMARCA4
XRCC6 TRAP1
YBX1 HMGN2
PDHB PWP1
MAP2K3 BRD2
NUP205 PWP1
HMHA1 SAFB
GCN1L1 BYSL
TATDN2 BRD2
DYRK1A BRD2
TTC3 PNN
BMS1 TUBA4A
GINS1 STMN1
GINS1 MCM6
KIAA0174 EPS15
KIAA0174 PTP4A2
YWHAH PSMC1
PSMC6 SUMO1
PSMC6 PTMA
PSMC6 UQCRC2
PSMD2 AIP
SUZ12 ACLY
HMGB1 GNG10
AARS ACLY
PSMB4 SRP9
RRS1 BMS1
NEDD8 PSMD8
RAD23A LIG1
TLR1 RANBP2
P2RY14 ACPP
APEX1 HNRNPF
PSMA2 SNRPE
UCP3 CNTN1
LSM1 COX17
FRMPD4 ZNF787
ACOX2 CNTN1
MNAT1 DEFB1
BRD8 SCG5
SHROOM2 ARSD
YAP1 GNB3
YAP1 PHKG1
CTSO FABP6
PEBP1 QARS
ODF1 GNB3
PRIM2 SCG5
PRIM2 CDK8
SPAG11A ZBTB6
RHAG BRCA2
ATP5D PEBP1
NOMO1 ACLY
SSB DDX1
MYH3 MYOM1
SRP19 SNRPG
LDHA PKM2
DDX39 HNRNPU
PSMD14 ATP5F1
EIF4G2 ARCN1
COPS5 GTF2E2
SMAD6 GLMN
SDHC POLR2K
HTR2C MOG
EIF3CL PPP4C
LRP2 KCNJ6
DYNLL1 PSMA5
SMARCA4 CHERP
FXR1 SUMO1
POLD2 MLF2
SRP9 NDUFA4
CHAF1A EIF3CL
TRDN SMAD6
TRDN MKRN3
RPS10 RPL11
SEL1L VSNL1
AIMP1 EIF4G2
NR6A1 CYP4F2
TUFM PPP1CC
TUFM RARS
U2AF1 CENPA
U2AF1 NASP
HNRNPD HNRNPK
HNRNPD EWSR1
SET FXR1
RFC4 U2AF1
NAP1L1 ACLY
YY1 HNRNPK
HK1 ETFB
NCL DDX39
ATP5J XPO1
LIG1 POLD2
ITGB3 HIST1H2BJ
ITGB3 CREB1
TNFRSF1B MAPKAPK3
TIMP2 CD63
EIF2S2 POLR2K
EIF2S2 VBP1
HNRNPA2B1 XPO1
UQCRB SNRPG
CCNB1 SOD1
CCNB1 GTF2A2
PCNA TAF9
GUSB FUS
COX17 UFD1L
CYFIP2 PABPC4
SAFB HNRNPD
PTGES3 TRA2A
CBFB DDX5
UQCRC1 HNRNPA1
IFNA8 GPR125
HSP90AB1 PPIA
XRCC6 HNRNPA2B1
GCG MC4R
SLC25A5 COX6A1
SLC25A5 PGK1
ACTC1 CKMT2
PDHB ATP5J
ZNF280A FAM168A
MOBKL1B CBFB
RRP1B PABPC4
ADRM1 INPPL1
SUZ12 FAM120A
GGA3 CHD4
PARK7 SSBP1
CCT5 SNRPF
RANBP1 CCNB1
SFRS3 MATR3
PSMB3 UQCRC1
PSMB3 SUZ12
RRS1 TATDN2
RPL4 RPL32
R3HDM1 HNRNPU
RAD23B HMGB1
ECHS1 TNIP1
MARCH6 RBM6
RBM42 POLRMT
RBM42 SNRPA
SLC6A6 MOG
SGCD SPIN2A
ZNF345 ZNF239
AZIN1 CDK8
HNRNPK NACA
CTRL SPINK1
CTRL RBMY1F
FUS CHD4
CPSF6 ZBTB6
PCTK3 ACVR2B
RHAG PCTK2
DRD1 ZNF345
DSC2 SPINK1
YWHAQ ATP5F1
COX6A1 COX7B
PTPN11 HNRNPK
PABPC1 QARS
FOXD1 MOG
MLF2 TRIM28
VBP1 UFD1L
DGKZ NOMO1
DCTN2 MARS
EIF3CL ACLY
EIF3CL WIPF2
UBE2I PRMT1
RGS7 SNCA
SFRS5 BAT1
BAMBI RAB27B
SRP9 POLR2K
MKRN3 CCL13
GRIK3 MKRN3
E2F4 EMP1
VSNL1 KCNJ1
VSNL1 RAB27B
RPL10A RPL18A
ATP5G3 ATP5F1
SFRS8 STRN3
KRT1 KRT16
U2AF1 CHMP1A
BRPF1 RUNX3
COX7A1 MYOM1
HK1 BCL3
FKBP2 MRPL28
PSMA1 EIF4G2
CTSD GRN
NCL PPP1CC
SNRPA UCP2
CCNB1 HPRT1
TROVE2 UFD1L
TROVE2 UQCRB
APOC1 CYP27A1
ATP5B ETF1
RPS17 RPS19
SNRPB2 HNRNPC
H3F3A NACA
SAFB GDI1
SAFB TUBA4A
TCEB1 ATP5J
HCFC1 CHERP
PWP1 NONO
CARS NOMO1
PSMC1 CCT3
PSMC1 SNRPB
UQCRC2 SFRS9
XRCC6 BAG1
XRCC6 RAE1
GCG GHRH
IFNA1 CYP4F2
ACTC1 ATP2A1
WAPAL UBXN4
HTRA1 NNMT
GCN1L1 GARS
KIAA0174 CUL3
ADRM1 ARHGAP4
ADRM1 SMARCA4
ADRM1 LYL1
DMC1 DEFB1
SUZ12 BARD1
HMGB1 YWHAE
HMGB1 NCL
PARK7 PSME1
NEDD4 ZNF280A
SEC24C HARS
ARL6IP1 MCM6
PSMB3 PSMC5
PSMB3 UBL4A
SLC1A3 LILRB4
EIF4H PSMC1
COL4A6 LARS2
CLTC PSMC1
ATP5C1 UFM1
CDC123 PPIA
PSMD6 PWP1
CCT8 EIF2S2
HTR1B SLK
PSMA2 COX17
RBM42 WIPF2
RBM42 CHAF1A
RBM42 CDC25B
RBM42 SCAP
ZNF197 LOC153346
SLC6A6 CNTN1
ACOX2 KCNJ15
DEFB1 SPINK1
ZFP36L1 MNAT1
ACVR2B TFAP2B
RBMY1F SHROOM2
ODF1 SPIN2A
PREP BRD8
PPP1CC TSN
RHD SH3GL1
DPP4 FABP6
COL10A1 SCG5
NOMO1 IRF3
LDHB COX6A1
COX6C ATP5O
COL2A1 SLC6A14
WIPF2 ETFB
PTPN11 SNRPF
EIF3B HNRNPU
ATXN2L QARS
ATXN2L HARS
ATXN2L SNRNP70
ATXN2L CHERP
CHMP1A RAE1
VBP1 SNRPG
DGKZ QARS
ADK SLC6A14
USP5 HNRNPA1
EIF3CL RAE1
POLR2L ETFB
DYNLL1 DECR1
PSMD4 UFD1L
MAPRE1 VBP1
NR1H3 PLA2G7
VSNL1 SYMPK
PTP4A2 SFRS5
AIMP1 DYNLL1
BCL3 ATXN2L
NOVA1 RAB27B
RARS HSP90AA1
PRR4 SLPI
BRD2 WIPF2
ARID4A DSC3
U2AF1 RRM1
U2AF1 GNG10
RFC4 H2AFX
NAP1L1 GARS
UBXN1 SURF1
PSMA1 ETF1
NCL TSN
NCL TUFM
EEF1G RPL18A
EEF1G UBB
PRKAR1A TRAM1
TCF3 USP5
HNRNPA2B1 SNRPF
COX5B CCT4
ATP5B SFRS9
SNRPB2 VBP1
SNRPB2 EIF2S2
SAFB CPT1B
SAFB HNRNPK
SAFB ACLY
SAFB NCOR2
ZNHIT3 DYNLL1
IMPDH2 HNRNPA1
PCOLCE IGFBP4
TALDO1 PKM2
DTYMK ESD
RPL18 RPS5
TCHH DGCR11
PWP1 SF3B2
SPTAN1 PTPN6
COX8A MRPL28
CYC1 CDK4
IFI30 HEXB
MAP2K3 KPNB1
ADRM1 MYO5A
ADRM1 CHMP1A
ADRM1 TCIRG1
SUZ12 MCM6
AP2M1 YWHAH
PARK7 ATP5J
SEC24C NOMO1
SEC24C HNRNPA1
E2F3 HMGB1
ARL6IP1 RFC4
TNIP1 PSMC1
PSMB3 SNRPF
RPL4 RPS5
RAD23A RUNX3
RAD23B CKAP5
XPC SMARCC2
ATP5C1 SNRPG
CDC123 TSN
ECHS1 VDAC1
PSMB1 PCMT1
RBM42 PSMC5
GRM8 SLK
LUZP2 SGCD
PHKG1 ACOX2
YAP1 LAMA2
PHKA2 BRD8
ZNF160 TFAP2B
ZNF160 ZFP36L1
RBMY1F MPHOSPH9
CTRL ARSD
SPAG11A FBP2
CPSF6 CDK8
PCTK3 FBP2
RHAG SS18
DPP4 SGCD
DPP4 ODF1
COL10A1 ZNF239
COL10A1 YAP1
GLA NOMO1
BCR CPT1B
NDUFA4 ATP5O
SPINT2 MAL
TRA2B SRP19
CUL3 KTN1
MLF2 POLRMT
EIF3CL AP3D1
SLC14A1 KCNJ6
PSMD4 VBP1
SOX11 CCL13
MRPL28 HNRNPA1
MRPL28 RAE1
SNRPD2 SAP18
SNRPD2 COX4I1
CENPA RRM1
GTF2A2 COX7C
AIMP1 PSMD14
RPL9 RPS7
RPL9 SNRPD2
RPL9 RPS9
ATP5G3 GTF2A2
NONO PABPC4
SLC9A2 SILV
KLF3 AP3B2
HNRNPD HNRNPA1
SSBP1 SRP14
RFC4 MLH1
NAP1L1 EEF1D
RPS6 RPL38
HK1 CHAF1A
FKBP2 PABPC1
NCL NONO
EEF1G RPS6
ATP5J DUT
LIG1 AP2S1
EIF2S2 PSMA1
CCNB1 CKS1B
SNRPE NDUFA4
PIM1 SNRPA
GUSB PKN1
SAFB CCNF
SAFB CTCF
KPNB1 CTCF
MTIF2 NAP1L4
FTH1 ATP6V1B2
HIST2H2AA3 PIM1
SFRS4 BAT1
THBS2 PLOD2
PSMC1 SSBP1
SPTAN1 FUS
YBX1 PSMD14
SERPINE1 NNMT
PHF15 MSN
HMHA1 EDC4
SCAP QARS
UBE2N PWP1
ATIC EIF3CL
BMS1 SMARCC2
BMS1 MLF2
ADRM1 WIPF2
GGA3 GUSB
HMGB1 BMS1
HMGB1 GINS1
SCRIB MLF2
MDH1 ATP6V1E1
BOP1 CXCR5
RBM10 ATP2A2
PUM1 USP13
RFTN1 PARP1
TRIP12 RPN1
TRIP12 CUL3
PSMB4 SRP19
PSMB4 SNRPB2
PSMB3 U2AF1
EIF4H NONO
RAD23A ETFB
RAD23A CHERP
RAD23A EDC4
PSMD6 EIF4A3
PSMA2 UQCRB
PLSCR1 RANBP2
RBM42 AP3D1
RBM42 LIG1
FRMPD4 SLK
SLC6A6 GUCY1A2
SPINK1 ZNF197
MNAT1 FABP6
DSC3 SLC6A14
PHKG1 SH3GL1
YAP1 KCNJ15
AZIN1 SS18
CTRL PRKX
RPL6 RPS7
PCTK3 P2RY6
PCTK2 ZNF345
RHD BRD8
CCND1 CD63
DRD1 ACOX2
COL6A2 COL6A3
GLA RUNX3
CDC2 CKS2
LILRB4 SOD2
BARD1 DDX1
POLRMT HARS
ATOX1 PRDX1
PABPC1 PRKACA
SQSTM1 CD63
CPSF1 TRIM28
DUT XPO1
DUT SOD1
GNG10 RPN2
TCF19 OPRL1
BAMBI TFAP2C
TRDN SGCD
DAP3 MRPL23
RPS10 RPL8
GTF2A2 LDHB
GABPA TAC1
PSME3 GRIK3
ATP5G3 LDHB
TMEM115 GRIK2
MSH2 XPO1
NONO AIMP2
RARS MRPS22
CDC25B CHERP
U2AF1 PSMD4
HNRNPD TRIM28
SSBP1 NME1
SSBP1 SNRPD2
CAPG GM2A
SET CLNS1A
ACTN3 MYH3
HK1 SMARCC2
FKBP2 EIF3B
MGAT1 CCND1
ATP5J COX7C
TIMP2 ACP2
MYL6B PABPC1
HNRNPA2B1 AIMP2
CYCS LDHB
CYCS PSMD14
COX5B COX6A1
GZMA AIF1
SNRPB2 SRP9
RPL36AL ATP5F1
H3F3A NAP1L1
SAFB PRKACA
SAFB GARS
PSMC5 ACLY
PSMC5 USP5
BYSL MRPL28
ATP6V1B2 CYP27A1
ARL1 SUMO1
CCT6A DDX39
CCT6A AIMP1
EDC4 EWSR1
FTH1 CCND1
TALDO1 ALDOA
LOC100131311 QARS
LOC100131311 MRPL28
PSMC1 ACLY
SPTAN1 ETFB
XRCC6 PPP1CC
FGF2 GUCY1A2
SLC25A5 MRPS12
ATF4 TSFM
PDHB RBMX
NDRG1 ATP6V1B2
BMS1 AP3D1
BMS1 MRPL28
FAM120A KPNB1
SUZ12 HNRNPU
SUZ12 HMGB2
PARK7 SOD1
UBE4A ACLY
UBE4A USP10
RANBP2 FAM168A
SFRS3 CCT7
PSMB4 COX7B
PSMB2 UBE2L3
CLTC HSP90AA1
RAD23A POLRMT
ATP5G1 MRPS12
TYMS HPRT1
ANXA2 APOE
RBM42 PABPC1
COX6B1 PSME1
GATAD1 MDM4
FRMPD4 RANBP2
SCG5 KCNJ15
AP2S1 IL10RB
DEFB1 SH3GL1
LIG4 ZNF197
ZBTB6 SHROOM2
YAP1 CNTN1
PREP AZIN1
CTRL DEFB1
TNP2 CNTN1
TNP2 CTSO
DPP4 PCTK2
UBA52 RPL18A
KLRC2 STAG1
EPRS DDX1
COX7C UQCRH
SRP19 SSB
COL2A1 STAG1
HARS IL10RB
HNRNPA1 HARS
TRIM28 IRF3
TRIM28 MCM5
CHERP ACLY
AP3D1 MVP
WIPF2 NOMO1
PSMD14 CKS2
ATXN2L COMT
SMAD6 SYMPK
VBP1 SAP18
C11orf58 PSMD14
PRKDC PUF60
EIF3CL EWSR1
TCIRG1 RUNX3
DYNLL1 ATP5O
FXYD3 KCNJ1
POLD2 EIF3CL
SRP9 VBP1
ZNF154 DLG2
GAGE1 RAB27B
RPE65 DIRAS1
TRDN KCNJ1
SNRPD3 RBBP4
GTF2A2 SAP18
GABPB1 RGS7
BCL3 TCIRG1
NASP EZH2
HLF CYP4F2
SSBP1 COX4I1
FKBP2 WIPF2
PSMA1 SDHB
PPIB PPP4C
EEF1G RPS28
GYPC NCKAP1L
LIG1 UNG
LIG1 ETFB
TNFRSF1B NR1H3
HPRT1 RBMX
TCF3 SMARCA4
CA3 MYOM1
HNRNPA2B1 PABPC4
CCNB1 SLBP
CCNB1 KPNA2
NCAM1 HOXA5
COX5B SRP19
ISG15 TRIM22
COX17 SRP19
SAFB BAT1
RALY ETFB
TSFM TRA2B
PCOLCE COL1A2
CCT6A TSN
PTGES3 PHB2
UQCRC1 PRDX1
UQCRC1 DCTN2
DLD PPP1CC
LOC100131311 HNRNPK
LOC100131311 CAMLG
LOC100131311 HK1
LOC100131311 H3F3A
GNL2 EWSR1
PSMC1 MANF
XRCC6 ACLY
ACTC1 ACTN3
PDHB MAPRE1
UBXN4 RPN2
SCAP EIF3CL
BMS1 PSMC3
ESPL1 EZH2
CAD KPNB1
CAD BMS1
YWHAH PWP1
ADRM1 NOMO1
ADRM1 MBOAT7
ADRM1 TNFRSF1B
SUZ12 SOD1
HMGB1 UNG
HMGB1 KPNB1
PARK7 ATF4
UBE4A GGA3
RBM10 TRIM28
CCT5 SNRPB
CCT5 PSMD4
PSMB7 BAG1
TNIP1 BRD2
EIF4H NAP1L1
NEDD8 POLR2K
RPL4 PTMA
CLTC PSMB7
RAD23A ARHGDIA
RAD23A LOC100131311
XPC NAP1L4
PSMD6 RPL36AL
SPCS2 FNTA
ECHS1 OXA1L
ECHS1 BMS1
HTR1B TLR1
PSMB1 PSMB7
ZNF787 PDE3B
RAD23A GRB2
COX6B1 POLR2L
GATAD1 HTR2C
PSMD9 COX6A1
FBP2 GCKR
ARSD HOXD3
ZNF345 ACOX2
ZNF267 TMED2
QARS IL10RB
RPL3 RPL38
PCTK3 CTRL
ATP5D COMT
ATP5D AP2S1
DRD1 ARSD
WIPF2 CHERP
DDX39 DDX1
POLRMT CHD4
TNPO1 RPN2
NDUFS8 SNRPB
MLF2 POLR2A
KCNJ6 SGCD
DGUOK ATP6V1E1
CDK4 PRMT1
ELF4 HYOU1
CTCF PTPN11
PSMD4 MRPL23
PSMD4 RBM4
PPFIA1 MOG
ZNF154 DIRAS1
GAGE1 ABCD2
SULT2A1 VSNL1
PSME3 SULT2A1
ILF2 CDK4
GRSF1 STRN3
SSBP1 CLNS1A
LRPPRC DDX39
NAP1L1 RBM4
ACTN3 SAA1
ELF1 EIF4G2
NCL HNRNPA1
ATP5J MAPRE1
POU2F2 CSK
TNFRSF1B NOMO1
MYL6B TUBA1A
EIF2S2 AIMP1
MYL3 ACTN3
SNRPE RARS
ATP5B MRPS12
ATP5B PSMA1
HNRNPC VBP1
SNRPB2 UQCRB
SNRPB2 CYCS
PCNA HMGB2
GUSB PPP4C
GUSB SMARCC2
RPSAP12 UBA52
SAFB MRPL28
PSMC5 RAE1
RNPS1 EIF3CL
MAPK14 FOXO4
ATP6V1B2 GM2A
TCEB1 CLNS1A
TCEB1 SRP19
CCT6A TDG
ANXA11 ATP5D
UQCRC1 ACLY
UQCRC1 LYL1
LOC100131311 UBTF
VDAC1 CLTA
UQCRC2 PPP2R2A
COX8A MIF
XRCC6 HNRNPU
SPARC COL1A2
P4HB MAN2B1
IFNG STAG1
KRT14 KRT5
TATDN2 NOMO1
TATDN2 SAFB
TATDN2 UQCRC1
UBE2N TUFM
ATIC CLTA
BMS1 CCNF
KIAA0174 HNRNPA2B1
GGA3 CTCF
HMGB1 TOP1
PARK7 SRP19
PARK7 SUZ12
PUM1 NARS
METAP1 HMGB1
SEC24C GDI1
IARS ATP5B
ESD ELL2
PSMB4 SSR2
EIF4H MARS
EIF4H FUS
RAD23B HNRNPU
XPC EDC4
ATP5C1 POLR2K
MORF4L2 COX7B
PTDSS1 PUF60
SPCS2 XPO1
TLR1 VLDLR
PSMA3 H2AFZ
PRMT5 HNRNPF
LST1 NPC2
LSM1 UFD1L
RBM42 ATXN2L
HIST1H4I STAG1
SPINK1 FBP2
SH3GL1 SPINK1
ZNF74 DEFB1
GALNT3 SGCD
FABP6 ZNF74
ZFP36L1 FBP2
ZNF160 ARSD
PEBP1 AP2S1
ODF1 BRCA2
PPP4C ETFB
PCTK2 ZNF197
RHAG ZNF74
RHAG FABP6
GLA AP2S1
UCP2 CHD4
AP3D1 IRF3
PLOD2 COL6A3
CCT7 LDHB
PHB2 CCT7
SMARCC2 CHD4
MAP4K1 CAPN1
SGCD SMAD6
MLF2 ARHGDIA
POLR2G COX6A1
UBB GAPDH
USP5 CASC3
USP5 DDX11
TCIRG1 CSK
TAC1 SMAD6
CDK4 TXNRD1
PKN1 CHD4
NR0B1 SLC6A14
MNDA SGCD
SRP9 C11orf58
GTF2A2 SFRS9
RPL9 EEF2
TOP1 CTCF
NOVA1 GABPA
NONO ACLY
MBOAT7 MYO5A
KRT16 PRR4
U2AF1 SUMO1
TIAL1 SNRPF
SSBP1 AIMP1
YY1 NARS
PSMA1 PSMD14
NCL EIF3A
SNRPA FKBP2
MMP2 FBLN2
ATP5J UFD1L
CD81 MSN
TIMP2 CCND1
TOP2B ROS1
IFIT1 OAS1
HNRNPC HPRT1
GUSB HSF1
FCER2 TIAM1
ENO1 EFEMP2
C1R CFH
H3F3A RPS27
SAFB PEBP1
SAFB GUSB
KRT6C PRR4
PSMC5 CDC25B
TSFM UBE2L3
INPPL1 CPT1B
BYSL PABPC1
MTIF2 LRPPRC
TCEB1 PSMD4
SP110 TRIM22
SDHA TUBA1A
FTH1 CHI3L1
DLD CCT6A
RPL18 RPL32
FNTA TAX1BP1
LOC100131311 USP5
VDAC1 SNRPB
GNL2 RNPS1
PSMC1 PPP4C
XRCC6 ESD
IFI30 GRN
PFN1 EFEMP2
PDHB PPIA
BMS1 CHAF1A
FAM120A HNRNPU
KIAA0174 HNRNPK
KIAA0174 GUSB
ESPL1 TRAP1
ADRM1 SNRPA
LOC96610 NAP1L4
GGA3 FAM120A
HMGB1 MLH1
SCRIB HK1
AP2M1 RPN1
PARK7 HMGB1
PDE3B FAM168A
PSMD8 ATP5F1
ARL6IP1 HNRNPA2B1
TNIP1 UBXN1
PSMB4 PDHB
EIF4H SNRPF
EIF4H PPP1CC
EIF4H CBX1
EIF4H PABPC4
NEDD8 SLC25A5
R3HDM1 EDC4
CLTC CUL3
XPC SAFB
DAD1 ATP5F1
ECHS1 TUFM
ECHS1 LYL1
PSMA2 PSMD14
CD7 GBP2
RBM42 IRF3
RBM42 CHERP
COX6B1 TNIP1
TFAP2B GNB3
SPIN2A TFAP2B
P2RY6 LAMA2
ARCN1 RPN1
PHKG1 SCG5
ZFP36L1 KCNJ15
PRIM2 LIG4
CTRL FCAR
SPAG11A SH3GL1
SPAG11A DEFB1
DBT GRM4
RHAG SPIN2A
DPP4 ACOX2
DSC2 SS18
DSC2 SPAG11A
COX7C MRPL23
GLA IL10RB
NDUFA4 CKS1B
NDUFA4 COX6A1
EIF3B WIPF2
TRA2B TSN
TANK FEZ2
EIF3A DDX1
MLF2 SMARCC2
CCL13 RAB27B
TAC1 TSPY3
SILV TAC1
PSMD4 PPP1CC
PSMD4 PPP4C
PSMD4 SSB
MAPRE1 ARCN1
GRIK2 LRP2
EFNA3 CYP2A13
ATP5G3 COX7B
P2RY2 GPR21
SLC9A2 VSNL1
RARS PSMD4
KDM5A BPTF
GSTM2 MAL
NAP1L1 YWHAE
FKBP2 QARS
CTSD ACP2
IGFBP4 NNMT
EEF1G SNRPD2
PAM TSC22D1
ATP5J COX7B
RPL7A RPS5
ROS1 GK3P
CYP2A6 FOXO4
TNFRSF1B BLVRA
TNFRSF1B BCL3
HNRNPA2B1 PPP1CC
HEXB SOD2
ATP2A2 TRIM28
SNRPE LDHB
CLTA USP5
CLTA MRPL28
COX5B SURF1
COX5B HAX1
ATP5B FDPS
HNRNPC MRPL3
APOE SQSTM1
H3F3A EEF1D
COX17 ATP5J
ZNHIT3 UQCRB
MAPK14 EFNA3
GSK3B TRIO
CCT6A DCTN2
EDC4 GARS
DLD NAP1L1
UQCRC2 HNRNPF
XRCC6 MRPL28
LGALS1 TPM1
CYC1 ATP5B
LCP1 RAB1A
PDHB SSBP1
PDHB UQCRC1
UBXN4 HNRNPK
GCN1L1 USP5
UBE2N SFRS9
GINS1 RRM1
MOBKL1B ANXA7
FAM120A DDX39
PSMC6 SRP19
PSMD2 PSMC5
ADRM1 UCP2
SUZ12 HNRNPA1
SUZ12 HTATSF1
PARK7 SAP18
SERTAD2 CHMP1A
SERTAD2 KIAA0174
BOP1 BMS1
PRDX3 UQCRFS1
CCT5 PSMA5
CCT5 MANF
CCL17 NFIL3
NEDD4 SLK
SEC24C CHD4
PSME4 SAFB
TNIP1 POLRMT
TNIP1 BMS1
EIF4A2 DDX5
EXOSC7 HNRNPA2B1
PSMB4 NDUFA4
PSMB4 COPS5
PSMB4 HNRNPC
SMARCA4 AP3D1
EIF4H PSMC5
EIF4H XRCC6
NEDD8 MRPS12
RAD23A CDC25B
RAD23B TSFM
XPC CTCF
ATP6AP1 SQSTM1
CDC123 PDHB
PSMD6 RARS
ECHS1 XRCC6
PSMA2 CKS2
PSMA2 LDHB
RBM42 SPTAN1
COX6B1 EXOSC7
GUCY1A2 SLC6A14
MYO5A CPT1B
GALNT3 SPIN2A
BRD8 GALNT3
ATP5O SNRPF
LUZP2 SPIN2A
NCOA4 COPB1
RBL2 FABP6
PRIM2 ZNF239
RPL6 NACA
TNP2 ZNF74
RHD GNB3
BRD2 EWSR1
DPP4 SPINK1
PSMA6 SNRPG
NOMO1 CHD4
PKM2 PRDX1
CKS2 TIMM17A
GLA GDI1
COL2A1 DSC3
HNRNPA1 DDX1
UCP2 ARHGDIA
AP3D1 RUNX3
AP3D1 COMT
WIPF2 AP3D1
EIF3B AP2S1
CUL3 EZH2
EIF3A HNRNPU
VBP1 ATP5O
DGKZ GLA
ADK GUCY1A2
EIF3CL NOMO1
PMS2L5 SHFM1
PABPC4 DDX39
CTCF MARS
CTCF HNRNPK
PSMD4 SURF1
BAMBI MNDA
REST HIST1H2BJ
SRP9 SFRS9
RPE65 SMAD6
SNRPD2 RPL38
SEL1L BAMBI
GARS CASC3
GARS DDX11
TOP1 EIF3CL
NONO IGBP1
KLF3 GAGE1
U2AF1 PTPN11
LRPPRC DDX1
BRPF1 MYO5A
BRPF1 WIPF2
FKBP2 GDI1
MAP4 MVP
UBA1 ELF4
PSG3 TSNAX
EIF2S2 H2AFZ
UQCRB GTF2E2
CCNB1 KIF11
PSG3 SSX2
CYCS NDUFA4
LYL1 MRPL28
NCAM1 IL1A
CLTA GARS
PCNA SLBP
RPL36AL CUL1
GUSB CTCF
H3F3A HNRNPK
SAFB ELF4
ZNHIT3 COPS5
ZNHIT3 ATP5J
TCEB1 GTF2E2
SDHA ATXN2L
HSPA4 ATP5B
PSME1 RNPS1
CARS SAFB
VDAC1 EIF3CL
VDAC1 IMPDH2
PSMC1 UQCRC1
UQCRC2 ATP5B
UQCRC2 ZNHIT3
SLC25A5 LDHB
NDRG1 C1S
BMS1 IRF3
BMS1 BYSL
BMS1 XRCC6
ESPL1 HNRNPA2B1
CAD QARS
ADRM1 PSMB10
ADRM1 PABPC1
ADRM1 KPNB1
ADRM1 CARS
GGA3 RPN2
HMGB1 ACLY
HMGB1 RRM1
PARK7 DLD
SERTAD2 CDC25B
RBM10 HNRNPA1
PSME2 VDAC1
PUM1 UBE4A
CCT5 RARS
CKAP5 ACLY
CKAP5 MCM3
NUP93 HYOU1
SEC24C IL10RB
RAD21 CCT6A
E2F3 WIPF2
PSME4 HNRNPK
PSME4 PABPC1
MCM3 USP5
ARL6IP1 DDX1
ARL6IP1 HMGB2
EIF4H YWHAE
RAC1 EIF3A
ATP5C1 VBP1
ECHS1 MRPL28
CCT8 GTF2A2
COX6B1 H3F3A
GRM8 RANBP2
XPO1 EPS15
RIT2 SLC6A14
SH3GL1 ANXA13
TIMM17A POLR2K
ARSD KCNJ15
BCAM P2RY6
ZNF239 HOXD3
CTSO BRD8
RBL2 SPINK1
RBMY1F SH3GL1
CTRL ACOX2
PSMB10 APRT
PCTK2 DEFB1
RHAG LUZP2
RHD BRCA2
DPP4 ANXA13
DPP4 FCAR
DRD1 RHAG
NOMO1 IL10RB
NCK1 TRAM1
HNRNPA1 IRF3
HNRNPA1 SNRNP70
UCP2 CASC3
AP3D1 TRIM28
WIPF2 CHD4
POLRMT AP2S1
POLRMT PRKACA
ATXN2L GDI1
CUL3 TRA2B
EIF3CL TRIM28
CCT4 ATP5O
CPSF1 EWSR1
DIRAS1 RAB27B
SILV GPR21
NR1H3 MVP
LUM FN1
MRPL28 NOMO1
MRPL28 ATXN2L
CDC16 EIF4G2
GTF2A2 SNRPF
GPD2 E2F4
SEL1L TAC1
GARS RAE1
TMEM115 SULT2A1
GARS HNRNPU
POLD4 XPO1
SFRS8 ZNF169
SRP14 SAP18
UBE2L3 PSMA5
CDC25B USP5
CDC25B EIF3CL
TUFM PABPC4
PDE6B DSC3
U2AF1 KIF11
HNRNPD ACLY
SSBP1 SNRPG
SSRP1 CBX1
RPS3A RPS15A
PPP2R2A MAPRE1
LRPAP1 EFEMP2
PPIB NDUFS8
NCL PSMD4
H2AFZ PSMD14
CYP2A6 FXR2
HPRT1 UFD1L
HPRT1 GTF2A2
MYL6B MRPL28
UCHL3 CCNH
PTMA RPL6
CYCS CCNB1
CLTA TTC1
ATP5B SDHC
PCNA SNRPB
H3F3A SURF1
H3F3A RAE1
H3F3A UBXN1
SAFB BRPF1
ZNHIT3 ATP5O
KPNB1 QARS
KPNB1 GUSB
RNPS1 EFEMP2
CCT6A NAP1L1
EDC4 POLRMT
EDC4 LIG1
PTGES3 ME2
CBFB SUMO1
HCFC1 AP3D1
HCFC1 NCOR2
TALDO1 ATP6V1B2
FNTA SAP18
PSMC1 PPP1CC
IFI30 ATP6V1B2
NDRG1 ITGB2
AEBP1 THBS2
ERH PSMD14
GINS1 CCNB1
FAM120A PLCG2
MELK CCNB1
KIAA0174 FEZ2
YWHAH DCTN2
PSMD2 ANXA11
ADRM1 POLRMT
ADRM1 CLTA
HMGB1 TUBA4A
PARK7 PPP2R2A
RBM10 EIF3B
RBM10 TOP1
ADIPOQ FABP4
METAP1 RFC4
E2F3 SDHA
E2F3 UBE4A
RANBP1 H2AFZ
EXOSC7 HMGB1
DDOST TMED10
TRIP12 DCTN2
PSMB3 PSMC1
EIF4A3 HNRNPA2B1
R3HDM1 USP5
RAD23A TATDN2
DAD1 COPS5
CCT8 TSFM
PSMA3 TIMM17A
PSMA2 EIF2S2
PRMT5 IARS
ARPC1B ARF1
RBM42 EWSR1
COX6B1 UROS
GALNT3 KCNJ15
MNAT1 SPINK1
BRD8 MNAT1
CHD4 CCNF
PRKX SGCD
ZFP36L1 BRD8
ZNF160 GRIA3
ZNF160 YAP1
RBL2 LUZP2
AZIN1 LIG4
RPL3 RPL18A
PPP4C AP2S1
PCTK2 BRD8
RHD LOC153346
RHD LUZP2
COL10A1 GALNT3
DRD1 TFAP2B
DRD1 SPAG11A
UBTF IRF3
COX6A1 PSMA5
HNRNPA1 SNRPF
COX4I1 COX7C
WIPF2 IRF3
RBM4 PPP1CC
RAE1 CHD4
PTPN11 ACLY
NARS HNRNPK
EIF3B CHERP
PABPC1 UCP2
USP5 MYO5A
DYNLL1 RBMX
ELF4 AP3D1
GNG10 HNRNPK
CTCF EIF3CL
CTCF FOXO1
FXR1 DDX1
MKRN3 SGCD
MKRN3 DIRAS1
GRIK2 BAMBI
VSNL1 CADPS
PSME3 ATP6V0A1
AIMP1 SRP19
RPL9 RPL6
GARS CHERP
NONO RBBP7
UBE2L3 DDX39
CDC25B QARS
CDC25B ETFB
U2AF1 XPO1
SSBP1 PPIA
SSBP1 SRP19
HK1 GNG10
NCL CCT3
UBA1 MSN
H2AFZ SLBP
ATP5J AIMP1
LSP1 PTPN6
H19 MYOM1
TOP2B GK3P
TNNT3 MYOM1
SNRPE TAF9
ATP5B PSMA5
H3F3A MYL6B
SAFB COMT
SAFB MYO5A
SAFB MTA1
FTH1 CCR5
ACVRL1 STAG1
UQCRC1 YWHAE
SFRS4 PKN1
PSME1 MAPRE1
HMGCL CNTD1
CARS CHD4
CARS INPPL1
PSMC1 FH
XRCC6 H3F3A
CCL4 GBP1
ATP2B1 NCKAP1L
IFI30 CTSD
UROS PSMC5
IFNA1 HIST1H2BJ
PDHB RPN1
UBXN4 CTCF
NUP205 PABPC4
DYRK1A CTCF
BMS1 POLRMT
KIAA0174 ZNF638
ESPL1 CHAF1A
CAD AP3D1
DMC1 ANXA13
DMC1 GNB3
DMC1 GRIA3
HMGB1 MCM6
ARHGEF7 XPO1
AP2M1 EFEMP2
PARK7 DYNLL1
PARK7 GTF2A2
PARK7 TSFM
PUM1 UCP2
PUM1 HMGB1
CKAP5 HNRNPA2B1
NUP93 TRIM28
METAP1 SAFB
RAD21 CCNG1
E2F3 TATDN2
PTGIR NFIL3
MCM3 POLD2
TNIP1 PRKACA
TNIP1 COX8A
SFRS3 CCT2
PSMB4 AIMP1
PSMB3 PSMD4
ADAM8 TCIRG1
EIF4H XPO1
NEDD8 YBX1
CLTC EIF4H
RAD23A FKBP2
RAD23B CLTC
XPC BPTF
VLDLR NEDD4
ATP6AP1 ATP6V0C
CDC123 RARS
PSMD6 UQCRC2
ECHS1 PSMC1
ECHS1 UROS
ECHS1 PSME2
TOMM20 EIF3F
PSMC2 POLR2J2
PSMA2 COX7B
ZNF787 RBM34
ZNF787 COL4A6
LSM1 POLR2K
COX6B1 EIF1
FRMPD4 ZNF280A
SGCD LOC153346
ARSD CNTN1
GRIA3 SPIN2A
PHKG1 ZNF239
ZFP36L1 LOC153346
ZNF160 BRD8
ACVR2B FABP6
CTSO ACVR2B
HNRNPK RPN2
SPAG11A ZNF197
CPSF6 LIG4
PCTK3 TFAP2B
CDKL1 TFAP2B
CDKL1 P2RY6
COL10A1 RHAG
NOMO1 ATP5D
CALCB LPA
PSMD14 PSMA5
RAE1 QARS
SDCBP GPNMB
PABPC1 IL10RB
RPS28 RPL18A
VBP1 VAMP7
USP5 ATXN2L
SQSTM1 ACP2
NCOR2 POLR2A
CPSF1 SNRNP70
NEB MYOM1
OPRL1 UCP3
POLD2 ETFB
POLD2 SHFM1
RPE65 DLG2
RPS5 RPL3
VSNL1 SGCD
GABPB1 ATP6V0A1
ATP5G3 SUMO1
POLD4 CBX1
IL10RA POLRMT
SLC9A2 CADPS
RFC4 HNRNPA1
HK1 PPP2R4
SLC25A46 SNRPG
MSN NONO
PLCG2 NASP
CD81 PPP1R11
TNFRSF1B DGKZ
UQCRB DYNLL1
COX5A ATP5O
SNRPE ATP5O
SNRPE DYNLL1
ATP5B LDHB
ATP5B CCT7
SNRPB2 UBE2L3
PCNA MSH2
RPSAP12 RPL8
H3F3A CHMP1A
PSMC5 TIAL1
TCEB1 SLC25A46
MAP3K11 IL10RB
MAP3K11 BRPF1
CLK2 BAT1
SDHA CHERP
DTYMK CENPA
C2 CHI3L1
TCHH TXK
LOC100131311 HNRNPA1
PWP1 DCTN2
PSMC1 RARS
PSMC1 U2AF1
XRCC6 CHD4
FGF2 COL2A1
YBX1 PHB2
UMPS RARS
SPARC TPM1
LARP4B HNRNPA2B1
AEBP1 HTRA1
MCM6 TOPBP1
SERPINH1 COL1A1
SERPINH1 COL4A1
FAM120A TOP1
FAM120A HNRNPD
ESPL1 RRM1
PSMD2 COX8A
ADRM1 MAP4
ADRM1 LOC100131311
ADRM1 TATDN2
SUZ12 DYRK1A
HMGB1 DDX1
BOP1 ATP2A2
METAP1 GNL2
AARS EIF3CL
TNIP1 CHD4
TNIP1 PSMD1
PSMB4 COX7C
EIF4H PTPN11
RAC1 USP9X
RAC1 NUP205
NEDD8 PHB2
CLTC SSBP1
CLTC TCEB1
RAD23A SEC24C
DAD1 ATP5C1
CDC123 DDX1
PSMD6 CCT6A
CCT8 PSMB4
PSMA2 ATP5O
PSMD11 EED
P2RY6 KIF2A
BRCA2 LOC153346
CHD4 IRF3
GRIA3 KCNJ15
ZBTB6 P2RY6
SS18 P2RY6
ZFP36L1 LAMA2
RBMY1F CDK8
PRIM2 GALNT3
ETFB ARHGAP4
PPP4C RPN1
PCTK2 CPSF6
RHAG CDK8
RHD ACVR2B
DPP4 PHKG1
DPP4 CTSO
TAP1 CCND1
NOMO1 ARHGDIA
PRKACA IL10RB
COL2A1 GUCY1A2
H3F3A XPO1
CHERP CASC3
MAPK1IP1L CHD4
RAE1 UNG
EIF3B CHD4
ATXN2L ARHGAP4
PABPC1 HNRNPU
COPS5 SRP19
MLF2 TUBA4A
UBB RPL38
EIF3CL SNRNP70
ABCD2 CADPS
PSMD4 ATP5O
PSMD4 DDX1
MAPRE1 EFEMP2
RPE65 KCNJ6
TAF7 TRA2B
VSNL1 SMAD6
GTF2A2 SOD1
GABPA SLC14A1
AIMP1 RBMX
AIMP1 SAP18
RPL9 RPL31
GARS UCP2
BCL3 AP3D1
PHB CCT7
CDC25B GNG10
ARID4A CNTN1
U2AF1 HNRNPK
ACTN1 COL6A2
HNRNPD FUS
SSBP1 RBMX
BRPF1 HARS
RFC4 EIF3CL
MAP4 QARS
CTSD CYP27A1
SNRPA TOP1
HIST1H1T ADH6
EIF2S2 ATP5F1
CCNB1 SSBP1
SNRPE COX6A1
CLTA EIF3B
HNRNPC NPM1
ISG15 IRF7
COX17 COX6A1
PSEN1 TOP2B
SAFB U2AF1
KPNB1 HNRNPA2B1
PSMC5 SURF1
TSFM SRP19
TSFM SOD1
RNPS1 HNRNPA1
RNPS1 MLH1
UQCRFS1 MAPRE1
MAP3K11 RUNX3
MAP3K11 FKBP2
CDKN3 KIF11
HNRNPH1 PI4KA
SDHA AP3D1
HCFC1 SAFB
MIF PPIA
ACVRL1 CYP11B1
UQCRC1 NOMO1
CFB FXR2
LOC100131311 SAFB
VDAC1 PSMC5
VDAC1 LOC100131311
PSMC1 SURF1
SPTAN1 PRKACA
SPTAN1 U2AF1
UQCRC2 MAPRE1
XRCC6 NAP1L1
XRCC6 LOC100131311
FGF2 TFPI2
CYC1 CCT6A
LAMP1 GRN
SPARC COL4A1
SLC25A5 HSD17B10
MAP2K3 SAFB
HMHA1 ETFB
TATDN2 DGKZ
DYRK1A PHF3
MCM6 HNRNPA2B1
SMC1A USP9X
KIAA0174 WAPAL
RHEB GTF2A2
ADRM1 MAP3K11
DMC1 CNTN1
GGA3 WIPF2
SCRIB INPPL1
SCRIB MAP3K11
AP2M1 UQCRC1
PARK7 TIAL1
SERTAD2 NAP1L4
CKAP5 KPNA2
SEC24C TYK2
SEC24C EIF3CL
PSME4 AP3D1
PSMD8 CCT7
PSMD8 UQCRFS1
TNIP1 LYL1
EXOSC7 QARS
SMARCA4 HNRNPU
NEDD8 SFRS9
R3HDM1 PTPN11
RAD23A PUM1
ATP5C1 SRP9
DAD1 COX7A2
CCT8 CKS2
PSMC2 SRI
PSMA3 CKS2
LSM1 DAD1
RBM42 TCF3
HIST1H4I MOG
SURF1 PPP1R7
CNTN1 GUCY1A2
USP9Y IGKV1D-13
SGCD GNB3
DEFB1 LAMA2
FCAR KCNJ15
SHROOM2 MNAT1
YAP1 PRKX
QARS CHD4
PPP1CC RBMX
CTRL ZNF239
DDX1 PCBP1
CPSF6 SS18
HNRNPU PPP4C
RHAG TFAP2B
COL10A1 LOC153346
CST2 CST4
EPRS CCT3
SRP19 ATP5O
SNRNP70 GUSBP1
EIF3F MRPL23
WIPF2 QARS
SMARCC2 SNRNP70
UFD1L SNRPG
SGCD PEX12
TSPY3 GPR21
VBP1 RBMX
ARPC2 HNRNPA1
USP5 RRM1
SQSTM1 PRDX1
CSE1L PPP1CC
DYNLL1 ATP5F1
PSMD4 PUF60
AIMP2 PSMD4
SOX11 SNCA
FRK SLC6A14
PTP4A2 BAT1
GABPB1 SYMPK
SRP14 SRP19
BPTF GLG1
ARHGAP1 CAPN1
NR6A1 HIST1H2BJ
MBOAT7 IRF3
BRD2 DGKZ
TMSB10 CD63
CTGF VCAN
HK1 HARS
SFRS11 HNRNPK
NFKBIA JUNB
FMR1 FLI1
NCL HNRNPU
NCL CUL3
RPL7A RPS3A
LIG1 RUNX3
LIG1 U2AF1
EIF2S2 LDHB
EIF2S2 COPS5
HNRNPA2B1 RFC4
NPM1 LDHB
CYCS SSBP1
CCL5 PLA2G7
ATP5B RARS
PIM1 GOT2
HNRNPC SAP18
RPL36AL EIF2S2
TK1 KIF11
GUSB MARS
GUSB EWSR1
SAFB TOP1
KPNB1 HNRNPU
PSMC5 GUSB
RALY DCTN2
TCEB1 SAP18
PCOLCE COL4A2
PCOLCE C1R
HNRNPF ATP5B
EDC4 GUSB
CDKN3 SSBP1
FTH1 SQSTM1
ANXA11 HARS
ANXA11 SNRPA
TALDO1 LRPAP1
EIF1AP1 TOP1
HMGA1 ENO1
GRK5 TUBA1A
DLD YWHAE
TKT DDX39
RPL18 RPS9
CARS HK1
IRF1 WARS
COX8A POLR2L
XRCC6 NARS
GCG KDR
UROS VDAC1
PARP1 CBX1
ATP6V0B UQCRFS1
NDRG1 C2
HMHA1 SPTAN1
MCM6 DDX1
BMS1 PPP4C
BMS1 SMARCA4
BMS1 NAP1L1
BMS1 TATDN2
FAM120A GLG1
RRP1B HNRNPA2B1
LOC96610 NCKAP1L
GGA3 PKN1
HMGB1 NACA
HMGB1 CUL3
PARK7 UBE2L3
BOP1 HNRNPU
BOP1 CTPS
TBCB PARK7
PSME2 XRCC6
NUP93 SAFB
SEC24C GLA
E2F3 EWSR1
PSMD8 SLC25A5
ARL6IP1 DYRK1A
ARL6IP1 GINS1
ARL6IP1 METAP1
EIF4A2 CD53
EXOSC7 VDAC1
SMARCA2 DHRS2
CLTC TOP2B
RAD23A LYL1
RAD23B UQCRC1
DAD1 RPL36AL
MORF4L2 HPRT1
SPCS2 CLTC
ECHS1 TBCB
RBM42 DGKZ
GNB3 LOC153346
TFAP2B GCKR
UNG IRF3
MNAT1 ZNF197
ZNF160 FCAR
ACVR2B PHKG1
CTSO PHKG1
ZNF146 TSN
SPAG11A BCAM
EWSR1 MCM5
PCTK3 SPAG11A
PCTK2 P2RY6
PCTK2 CTRL
TAP1 CD63
NOMO1 ETFB
DSC2 CTRL
TYK2 ARHGDIA
PPIA ATP5O
NME1 SNRPG
NDUFA4 SNRPG
ASAH1 ITGB2
RPS28 RPL11
CUL3 SSB
CHMP1A ETFB
VBP1 SRP19
HAS2 FBLN1
C11orf58 CUL1
ATP1B3 RPN1
USP5 MAPK1IP1L
USP5 POLRMT
SHFM1 RRM1
CCT4 ATP6V1E1
PABPC4 ACLY
ABCD2 KCNJ6
PSMD4 CLNS1A
POLD2 PTOV1
POLD2 SND1
MKRN3 KCNJ1
CAMLG MRPL28
VSNL1 TFAP2C
BUD31 PMS2L5
ILF2 FDPS
AIMP1 VBP1
TMEM115 DLG2
SFRS8 SULT2A1
SRP14 COX6C
TOP1 HNRNPA1
BCL3 HYOU1
SLC9A2 RPE65
BRD2 BPTF
U2AF1 BARD1
HNRNPD YWHAE
SSBP1 PSMA6
SSBP1 RARS
BRPF1 NOMO1
RFC4 UNG
RFC4 CENPA
HK1 BRD2
HK1 UBTF
HK1 PKN1
PPP2R2A TXNRD1
PPP2R2A ATP6V1E1
HSF1 PABPC4
MAP4 HARS
SNRPA AP3D1
LIG1 HNRNPA1
LIG1 UCP2
HLA-DQA1 HLA-DMB
P11 IVD
HNRNPA2B1 RABGGTB
HNRNPA2B1 SNRPD3
ATP2A2 TOP1
COX5A DCTN2
COX5A PSMD4
LYL1 BRPF1
SNRPE UFD1L
APOC1 CD63
PCNA SNRPD3
PCNA H2AFZ
ITGB2 APOC1
PTMA EEF1G
SAFB UBTF
IMMT COX5A
KPNB1 UNG
KPNB1 EWSR1
KPNB1 USP5
KPNB1 CDC25B
POLR2J2 ARPC1A
UQCRFS1 COX7A2
EDC4 ETFB
EDC4 HNRNPA1
EDC4 UCP2
FTH1 RAB13
FTH1 GM2A
ANXA11 IRF3
SFRS4 GUSB
DLD HNRNPA2B1
LGALS3BP CTSD
HSPA4 CCT7
VDAC1 PRDX1
HTN1 IGHG1
GNL2 SNRPA
SPTAN1 NCOR2
SPTAN1 MAP4
HSP90AB1 UBB
UQCRC2 VBP1
COX8A SNRPD2
XRCC6 SAFB
ANXA7 DECR1
UBL4A PSMD4
UBXN4 GNG10
ELMO1 MSN
HMHA1 HK1
TATDN2 PSMC5
DYRK1A KIAA0430
SERPINH1 VCAN
ATIC BYSL
KNTC1 HTATSF1
CAD PSMC5
ADRM1 SDHA
HMGB1 DLD
SCRIB USP5
SCRIB SAFB
SERTAD2 BPTF
BOP1 ACLY
PDIA6 ATP5B
PSME2 CLTA
SEC24C COMT
SEC24C UNG
SEC24C DGKZ
PSME4 BMS1
AARS HNRNPD
AARS EDC4
EXOSC7 CCT5
PSMB3 VDAC1
SLC1A3 SOD2
EIF4H ETFB
EIF4H CYC1
PCMT1 XRCC6
NEDD8 COX6A1
CLTC CENPA
RAD23A CHMP1A
RAD23A BYSL
XPC HMHA1
ATP6AP1 MAP4
DAD1 ZNHIT3
MORF4L2 SNRPD3
SPCS2 RPN1
GDI2 SFRS3
CCT8 NPM1
CCT8 SNRPE
CCT8 UBE2N
CNP DDX1
PRMT5 MRPS12
ZNF787 ZNF280A
RBM42 U2AF1
COX6B1 ATOX1
GRM8 P2RY10
IFI44L OAS1
ZNF197 GCKR
FABP6 GALNT3
BRD8 ACOX2
CDK8 FABP6
MRPL12 PRMT1
ACVR2B PRKX
RBL2 ZNF345
RBMY1F SPIN2A
ENG PCK2
ETFB RPN2
PPP4C QARS
SPAG11A ANXA13
TNP2 DEFB1
TNP2 RBL2
TNP2 SPAG11A
CYP27A1 GM2A
UBA52 RPL8
YWHAQ ETF1
TYK2 CHD4
CD14 GRN
COL4A2 ACTA2
TRIM28 RUNX3
CHERP HNRNPU
NIPA2 RPN1
ATXN2L PRKACA
PABPC1 BRD2
COPS5 ATP6V1E1
HYOU1 RPN2
LIMK1 DPYSL2
FHL1 MYOM1
USP5 HNRNPU
USP5 RAE1
PPT1 GPX1
RRAGA PSIP1
CADPS SGCD
MNDA SNCA
PSMD4 NACA
PSMD4 PTPN11
MRPL28 PPP4C
GAGE1 DLG2
RPE65 TSPY3
ATP6V0A1 SNCA
GTF2A2 UFD1L
SEL1L LRP2
ATP5G3 SDHC
GARS POLD2
P2RY2 TMEM115
BLOC1S1 CUL3
U2AF1 SOD1
HNRNPD AP3D1
SSBP1 COPS5
CAPG SQSTM1
FKBP2 IL10RB
SLC25A46 SRP9
NCL ACLY
PRKAR1A PCBP2
TNFRSF1B AP3D1
HPRT1 PSMD4
HPRT1 SSBP1
LYL1 ETFB
NCAM1 ADH6
SNRPE DAP3
ATP5B ILF2
SNRPB2 ATP6V1E1
SNRPB2 NME1
SNRPB2 UFD1L
H3F3A CLTA
GUK1 COX6A1
PSMC5 SAFB
TSFM SNRPF
TSFM ATP6V1E1
TSFM HNRNPC
RNPS1 PSMC5
TCEB1 PSMA6
UQCRFS1 COX6A1
UQCRFS1 RPL36AL
EDC4 HNRNPD
SDHA GLA
SDHA WIPF2
SDHA LIG1
CBFB H3F3B
CARS BYSL
VDAC1 TRAP1
VDAC1 BYSL
GNL2 PSMC3
SPTAN1 RPN2
SPTAN1 POLR2A
SPTAN1 HNRNPD
SPTAN1 PSMC5
COX8A RNPS1
XRCC6 RPN2
XRCC6 UBXN1
CYC1 AIMP2
C1S MMP2
UROS PSMD4
UBL4A UBE2A
SPARC CTGF
SLC25A5 CCT7
PDHB SOD1
PDHB HNRNPC
NDRG1 CHI3L1
WAPAL BPTF
TATDN2 HK1
DYRK1A FEZ2
UBE2N DCTN2
ATIC GARS
ATIC EDC4
KIAA0174 PTPN11
ESPL1 KIF11
BCLAF1 KIAA0174
ADRM1 IRF3
DMC1 SGCD
SUZ12 ATP5J
HMGB1 CTCF
HMGB1 DTYMK
AP2M1 TUFM
SERTAD2 SPTAN1
CCNI TMED10
PSMD1 VDAC1
PUM1 LOC100131311
CCT5 CYC1
METAP1 CTCF
METAP1 PSMC5
SEC24C IMPDH2
SEC24C SCRIB
RANBP1 CKS2
SFRS3 ERH
PSMB3 BMS1
EIF4H HNRNPU
EIF4H ATP5J
EIF4A3 HNRNPM
EIF4A3 AP2M1
DAD1 NEDD8
CDC123 PSMD4
PSMD6 TUFM
ECHS1 ADRM1
CCT8 RANBP1
APEX1 ILF2
PSMA2 UFD1L
MARCH6 KDM5A
COX6B1 TBCB
PSMD11 PPP4C
PSMD11 DDX39
PSMD11 EXOSC7
HIST1H4I CYP11B1
KCNJ15 LAMA2
KIF2A HOXD3
SMPDL3B MAP1A
BRD8 MPHOSPH9
ARSD LAMA2
ZFP36L1 CNTN1
ZNF160 SCG5
PRIM2 ODF1
CTRL SCG5
EWSR1 BAT1
RHAG ANXA13
TNP2 RHAG
NOMO1 GDI1
UBTF CHD4
SSB CLNS1A
LDHB ATP5O
SNRNP70 CHD4
SOD1 H3F3A
CHERP HNRNPK
RBM4 CLPP
EIF3B NOMO1
DDX11 CCNF
EIF4G2 ETF1
ATOX1 NOMO1
VBP1 SOD1
DGKZ MLF2
DCTN2 DDX39
DCTN2 PUF60
CCL13 GPR21
SF3B2 FUS
CADPS CCL13
PKN1 RPN2
PKN1 DGKZ
GNG10 SUMO1
SLC12A2 DLG2
FXYD3 DIRAS1
PSMD4 SAP18
TAF9 SRP19
CHAF1A AP3D1
SULT2A1 OPRL1
LMAN2 COX6A1
AIMP1 ATP6V1E1
RPL9 RPL23
GARS NARS
GARS CAMLG
NNMT SAA1
UBE2L3 DYNLL1
CDC25B UCP2
NASP CTCF
TIAL1 HNRNPA1
TIAL1 DDX39
HNRNPD CHERP
FKBP2 NOMO1
FKBP2 SMARCC2
MAP4 ARHGDIA
SNRPA RUNX3
SNRPA RAE1
MMP2 PLAU
GBP1 NKG7
PLG PPFIA1
PRKAR1A YWHAZ
TIMP2 MVP
CCNB1 COX6A1
TROVE2 DAP3
COX5A HNRNPA2B1
NDUFV2 HSPE1
SNRPE GTF2A2
COX5B CLNS1A
COX5B PSMD4
CALM2 HLA-DMB
APOE CAPG
COX17 TRA2B
SAFB DGKZ
ZNHIT3 C1D
ZNHIT3 COX6A1
ZNHIT3 AIMP1
KPNB1 SMARCC2
ATP6V1B2 ATP6V0C
CCT6A RBMX
CBFB YWHAQ
HCFC1 CDC25B
FNTA CAPZA1
PSME1 RPN1
HTN1 COL9A2
HTN1 ARL4D
HNRNPM NFKB1
PSMC1 RPN1
PSMC1 PRDX1
MMP9 ATP6V1B2
COX8A PPP4C
COX8A PRDX1
ANXA7 SSR2
UBL4A PUF60
SLC25A5 EIF2S2
PDHB PSMD4
TATDN2 EIF3CL
AEBP1 SERPINF1
FAM120A DDX1
FAM120A BPTF
ADRM1 CHERP
RBM10 SNRPA
PUM1 ACLY
METAP1 PPP4C
METAP1 EIF3CL
METAP1 LOC100131311
AARS SAFB
DAZAP2 CTCF
TNIP1 EDC4
TNIP1 SCAP
TRIP12 ANXA7
IARS RBMX
PSMB4 GUK1
SMARCA4 MAPK1IP1L
SMARCA4 EIF3CL
PCMT1 YY1
CLTC SUMO1
RAD23A ATP5D
RAD23A VDAC1
RAD23B DCTN2
CCT8 SNRPB
CCT8 VBP1
APEX1 SLC25A3
PRMT5 HSPA4
DNM1L BET1
LSM1 SRP9
RBM42 GUSB
PSMD11 TOP1
FCAR HOXD3
COPB1 CTNNB1
LUZP2 LAMA2
LUZP2 BRCA2
TSN ARCN1
CTSO ZNF345
NFE2L1 PCK2
RBL2 ANXA13
RBL2 CTSO
CCT3 SNRPF
ODF1 SHROOM2
RBBP7 IGBP1
DDX1 TSN
HNRNPU FUS
RHD SPIN2A
DPP4 DEFB1
DPP4 GALNT3
COL10A1 ACOX2
NOMO1 BRD2
UBA52 RPL3
DSC2 BRCA2
COX6A1 POLR2F
TUBA1A COMT
SAP18 ATP6V1E1
CHERP BRD2
UCP2 IRF3
NDUFA4 SAP18
TRIM38 GRM4
RBM4 HNRNPA1
RAE1 HARS
LILRB4 GPNMB
EMG1 HNRNPK
PAFAH1B1 DDX5
MPL HIST1H2BJ
VBP1 COPS5
DGKZ COMT
TDG PTPN11
TCIRG1 PRKACA
POLR2L NDUFS8
SFRS9 SNRPF
KPNA2 TXNRD1
CTCF CHERP
AIMP2 PABPC4
MAPRE1 YWHAB
PPFIA1 SLC6A14
SRP9 UFD1L
TRDN FXYD3
VSNL1 SLC12A1
GTF2A2 SRP9
GABPA TRDN
TRAP1 CCT3
GPD2 SLC6A14
AIMP1 RPN1
TRIM26 MYST3
TRIM26 CTCF
ATP5G3 POLR2K
GARS PPP1CC
NOVA1 TRDN
RARS RPN1
U2AF1 ACLY
TIAL1 PPP4C
CAPG CD63
LRPPRC CUL3
TNFAIP2 NR1H3
ACTN3 TPM2
HK1 POLR2A
FKBP2 ATP5D
FKBP2 EIF3CL
FKBP2 POLD2
SLC25A46 VAMP7
MATN1 SLC6A14
ARF4 EIF4G2
RPL7A RPS19
LIG1 IRF3
HNRNPA2B1 RRM1
CCNB1 CSE1L
CCNB1 CENPA
SNRPE COPS5
SLC2A3 IER3
TNNT1 MYOM1
SNRPB2 SNRPG
RPL36AL PHB2
RPL36AL C11orf58
RPSAP12 RPS6
H3F3A RBM4
SAFB TCIRG1
ZNHIT3 NDUFA4
ZNHIT3 VBP1
ZNHIT3 GTF2A2
TMED10 LRPAP1
PSMC5 TUFM
RNPS1 U2AF1
BYSL POLD2
ATP6V1B2 HEXB
TCEB1 NDUFA4
TCEB1 HAX1
MAP3K11 TCIRG1
HNRNPF PCBP2
CCT6A TCEB1
EDC4 ACLY
PTGES3 PCBP2
SDHA IER2
ANXA11 POLRMT
UQCRC1 EIF3CL
DLD PTPN11
THBS2 COL3A1
PWP1 PUF60
PSMC1 HPRT1
HSP90AB1 STIP1
COX8A NDUFS8
XRCC6 RRM1
LCP1 ARHGDIB
PDHB SAP18
TATDN2 UBXN1
AEBP1 PCOLCE
UBE2N PHB2
USP10 KPNB1
BMS1 U2AF1
BMS1 HNRNPA2B1
KIAA0174 EWSR1
YWHAH ACLY
PSMD2 ECH1
ADRM1 CPT1B
ADRM1 HMHA1
DMC1 ODF1
LOC96610 CTCF
LOC96610 CBX5
GGA3 CDC25B
AP2M1 PDHB
PSME2 ETF1
PSMD1 U2AF1
PUM1 EWSR1
CKAP5 PSMD4
NEDD4 TTLL4
RAD21 COPS5
E2F3 GARS
PSMB7 PSMC5
TNIP1 RPN2
TRIP12 SON
PSMB4 MRPL23
PSMB4 SLC25A46
PSMB3 COX8A
EIF4H AP2M1
RAC1 SFRS4
NOLC1 GARS
CLTC EIF3A
CLTC RPA2
XPC CPT1B
SPCS2 ATP5J
GDI2 POLR2K
CCT8 SNRPD2
CCT8 CDC123
MYH11 PLG
PSMA2 HINT1
CYP3A4 KCNA4
RBM42 ARHGDIA
COX6B1 QARS
COX6B1 SHFM1
COX6B1 PSMD2
MPHOSPH9 CNTN1
CDK8 TFAP2B
SMA4 MOG
ZNF239 KCNJ15
NFE2L1 C16orf35
RBL2 ZNF160
ODF1 LUZP2
GK3P MEF2A
CPSF6 FCAR
PCTK2 SHROOM2
CDKL1 SPINK1
TNP2 KIF2A
TRAM1 ZNF267
PTPN6 MVP
DPP4 ZNF239
DSC2 DRD1
UBTF ARHGDIA
SNRPB ATP5O
RPL35A RPL29
COX6C COX7C
HNRNPA1 UNG
HNRNPA1 ATP5D
HNRNPA1 RRM1
PDXK CCND1
RAE1 UCP2
EIF3B SNRNP70
ATXN2L CSK
ATXN2L TYK2
YWHAE CUL3
EIF3CL CHERP
EIF3CL BARD1
POLR2L APRT
MTA1 ARHGDIA
DIRAS1 GLMN
PLA2G7 COMT
NDUFA4L2 CCT2
POLD2 AP2S1
RPE65 SILV
CDC16 TSN
ATP6V0A1 RAB27B
VCAN PLOD2
GABPB1 DLG2
SEL1L GPR21
AIMP1 UFD1L
GARS EIF3A
GARS EIF3CL
ZNF136 RBM6
CHN2 GABPB1
NOVA1 BAMBI
MBOAT7 AP2S1
BRD2 RBM6
NAP1L1 HNRNPK
MANF SSBP1
HK1 HNRNPK
MAP4 MYO5A
FCGR1A SECTM1
TARS TCP1
NCL PABPC4
SNRPA SUPT5H
MGAT1 RNPEP
GBP2 IER3
TNNC1 MYOM1
ATP5J SNRPF
FKBP1A YWHAZ
TNFRSF1B UBTF
EIF2S2 CKS2
UBC HNRNPK
UQCRB DAP3
UQCRB SRP14
CYCS CKS1B
MYLPF MYOM1
SNRPE PSMD4
CALM2 YWHAZ
HNRNPC PTMA
IMMT DDX39
ZNHIT3 SNRPB2
RNPS1 SNRPA
INPPL1 CHD4
MTIF2 CTCF
GSK3B IL10RB
PCOLCE COL3A1
FTH1 TNFAIP2
HCFC1 CHD4
ANXA11 HK1
DTYMK DUT
UQCRC1 DDX1
CFB IGHG1
VDAC2 FBL
VDAC1 MRPL28
HSP90AB1 CCT3
UQCRC2 SRP19
XRCC6 NDUFA9
CYC1 MANF
YBX1 CDK4
YBX1 UBE2S
ATF4 TRA2B
PDHB NACA
PDHB PPP1CC
SLC9A6 UBL4A
USP10 MAPK1IP1L
BMS1 NOMO1
GINS1 HTATSF1
YWHAH PDHB
GGA3 GLG1
CLUL1 CBS
SCRIB GDI1
MDH1 COX17
SERTAD2 CPT1B
UBE4A LARP4B
UBE4A HMGB1
RBM10 SAFB
PDIA6 MAPRE1
PUM1 EIF3A
PUM1 GARS
PUM1 TOP1
CCT5 HPRT1
SEC24C POLRMT
E2F3 BRD2
TNIP1 GDI1
IARS ETF1
PSMB3 CCT5
EIF4A3 NCL
EIF4A3 PWP1
R3HDM1 E2F3
LARS2 SLK
RAD23A PSMB10
RAD23B PPP4C
RAD23B CCT6A
RAD23B PSMC1
XPC CDC25B
XPC TATDN2
XPC USP10
ATP5C1 SSBP1
ATP5C1 COX17
DAD1 PSMB4
PSMD6 PPP1CC
PSMD6 DECR1
PSMA3 PSMA5
PSMA2 SSBP1
MARCH6 BRD2
COX6B1 UBL4A
PSMD9 GTF2A2
PSMD11 COX6B1
ZNF74 P2RY6
BRD8 SGCD
PRKX SCG5
GRIA3 LAMA2
ZNF160 ANXA13
RBL2 TFAP2B
RBL2 SHROOM2
RBMY1F MNAT1
RPL3 RPL8
HNRNPK UNG
CTRL BCAM
ETFB APRT
PPP4C SNRPF
RPL19 RPL8
GTF2E1 MRPS22
SLC25A3 ETF1
CSK ARHGDIA
DRD1 COL10A1
NOMO1 PPP4C
YWHAQ ARCN1
JUNB CD63
SNRNP70 BRD2
HNRNPA1 NOMO1
SOD1 SNRPF
TUBA1A PRKACA
COX4I1 TSN
CCT7 POLR2K
PTPN11 ZNF146
DDX11 WIPF2
CUL3 HNRNPU
SDHC CCT7
VBP1 CLNS1A
DCTN2 PCBP1
USP5 QARS
SQSTM1 ATOX1
EIF3CL SNRPB
TCIRG1 HARS
TCIRG1 DGKZ
NCOR2 CHERP
TAX1BP1 PTPN11
DIRAS1 CADPS
CTCF EIF3A
AIMP2 ETFB
MAPRE1 SAP18
POLD2 USP5
SRP9 CCNG1
ZNF154 TSPY3
DAP3 SNRPG
VAT1 NR1H3
ATP6V0A1 OPRL1
RPS10 UBA52
SULT2A1 CCL13
GABPB1 SGCD
AIMP1 SUMO1
ATP5G3 COX6A1
SFRS8 AP3B2
TOP1 HYOU1
MAN2B1 SQSTM1
MBOAT7 DBT
UBE2L3 SNRPF
CREB1 CYP4F2
TUFM DDX39
TUFM AIP
ACTN3 S100A1
ARF1 BUD31
UBXN1 SSR2
PSMA1 HCCS
FCGR1A MT1P2
NCL RARS
PPP2CA SUMO1
ATP5J COPS5
LIG1 CHERP
LIG1 HK1
PSMC3 SNRPB
CYP11B1 STAG1
HPRT1 COX6A1
PTMA RPL36A
SNRPE SRP9
MYL1 MYOM1
CLTA PRKACA
CLTA ATOX1
COX5B SSR2
COX5B PSMA6
H3F3A ESD
BYSL USP5
PRKCI SMAD1
CCT6A PTPN11
EDC4 MLF2
CTSB STAG1
MIF CCT3
SFRS4 EWSR1
PSME1 PSMC5
PSMC1 PPIA
SPTAN1 EIF3CL
SPTAN1 CTCF
UQCRC2 RPN1
UQCRC2 ATP6V1E1
UQCRC2 PSMD14
ANXA7 EIF4G2
YBX1 MRPS12
UBL4A ATP5J
P4HB TUBA1A
SLC25A5 SFRS9
IFNA1 HLF
IFNA2 DBT
PDHB ATP5O
USP10 DDX39
RRP1B PTPN11
SMC1A HNRNPU
ESPL1 H2AFX
ESPL1 EIF3CL
CAD POLRMT
ADRM1 U2AF1
SUZ12 UQCRC1
SUZ12 UBXN4
HMGB1 XRCC6
HMGB1 FAM120A
SERTAD2 EWSR1
SERTAD2 USP10
UBE4A GUSB
PDIA6 ANXA7
PSMD1 FUS
PUM1 AP3D1
METAP1 QARS
METAP1 DDX1
SEC24C CPSF1
RAD21 SNRPE
RANBP1 ATP5B
PSMB7 CENPA
TNIP1 NFKBIA
TNIP1 UROS
TRIP12 PTPN11
TRIP12 NCL
PSMB4 C11orf58
PSMB4 ZNHIT3
PSMB3 NDUFS8
PSMB3 NAP1L1
RAC1 CUL3
R3HDM1 HNRNPA2B1
CLTC RPN1
CLTC MCM6
RAD23B NAP1L1
XPC QARS
DAD1 ATP5J
PSMD6 PPP2R2A
CCT8 RBMX
RBM42 MAPK1IP1L
RBM42 CAD
COX6B1 EEF1D
COX6B1 EMG1
COX6B1 CAMLG
COX6B1 XRCC6
SPIN2A HOXD3
DSC3 MOG
ZNF345 SPINK1
PRIM2 BRD8
CTRL ANXA13
ETFB CCNF
KRT4 FAS
CPSF6 MPHOSPH6
GNL1 FOXO4
ACLY MARS
COL10A1 KIF2A
COL10A1 LUZP2
DRD1 DEFB1
RPL23 RPL38
H3F3A ATP5O
HNRNPA1 CCT3
CHERP NOMO1
AP3D1 ETFB
GSTO1 PSMA6
RAE1 CHERP
PTPN11 NSMAF
EIF3B TUBA4A
DDX11 CHD4
ATXN2L UCP2
PABPC1 AP2S1
PABPC1 ACLY
MAP4K1 ETFB
MAP4K1 TRIM28
COPS5 POLR2K
UFD1L COX6A1
SUMO1 DDX1
EZH2 RRM1
TSPY3 SGCD
INPP5D CHERP
YWHAE PRDX1
YWHAE RBM4
KCNJ6 PEX12
HINT1 ATP5O
ADK MOG
USP5 AP2S1
USP5 ARHGDIA
SQSTM1 GM2A
EIF3CL MLF2
UBE2I CAPZA1
SHFM1 ETFB
ADD3 FEZ2
GNG10 QARS
SMARCA4 RAE1
PSMD4 COX6A1
PSMD4 SOD1
MAPRE1 RBMX
GAGE1 TAC1
TRDN SLC12A1
RPS9 RPL23
VSNL1 TSPY3
PTP4A2 KLF6
GTF2A2 PSMA6
LMAN2 SSR2
AIMP1 EIF3E
HSPE1 SUMO1
NONO EFEMP2
RARS PSMA5
RARS TCP1
KDM5A RBM6
U2AF1 MLF2
SSBP1 CCT4
RFC4 DDX1
NAP1L1 EWSR1
ELF1 SRP9
HK1 MYO5A
FKBP2 ETFB
FKBP2 HNRNPA1
SLC25A46 SRP19
UBXN1 RAE1
PPP2R2A PSMD4
TFAM SSBP1
AHCY PSMD14
MGAT1 MVP
MYL6B CHMP1A
MYH9 NCOR2
CCNB1 ATP5O
CCNB1 H2AFZ
CLTA CHD4
HNRNPC SSB
C1R NNMT
ISG15 OAS1
KPNB1 RAE1
INPPL1 MLF2
INPPL1 USP5
ATP6V1B2 PRDX1
TCEB1 POLR2F
CCT6A ATP5J
EDC4 ATXN2L
EDC4 HK1
EIF1 CLIC1
SDHA FKBP2
FTH1 CTSD
AHR PTPN11
MIF SSBP1
UQCRC1 PCBP1
UQCRC1 PPP4C
UQCRC1 ALDOA
UQCRC1 PSMD4
CARS CLTA
RPL12 RPL32
RPL12 RPS28
VDAC1 BCAP31
VDAC1 MIF
RDBP ESD
PSMC1 CSE1L
PSMC1 CCT6A
SPTAN1 ARHGDIA
SPTAN1 CHMP1A
COX8A EIF1
ANXA7 RPL36AL
CYC1 DCTN2
IFI30 TALDO1
UROS NDUFS8
PFN1 ARHGDIB
SPARC LGALS1
P4HB POLRMT
PDHB SFRS9
PDHA1 NONO
NUP205 ARCN1
TATDN2 CDC25B
TATDN2 GUSB
DYRK1A CYTH1
ATIC HNRNPA1
BMS1 TRIM28
BMS1 HMHA1
FAM120A ACLY
MELK KIF11
KIAA0174 EEF1D
KIAA0174 LOC100131311
CAD BYSL
RHEB NDUFA4
SUZ12 SRP19
SUZ12 CCT6A
LOC96610 FAM120A
HMGB1 MRPL28
HMGB1 GARS
SCRIB POLD2
SCRIB GARS
AP2M1 UBE2I
AP2M1 PSMC5
PARK7 SNRPD2
SERTAD2 KPNB1
UBE4A RPN2
RBM10 ETFB
HDAC1 DNMT1
PSMD1 RARS
CKAP5 PWP1
CKAP5 PSMC1
SEC24C AP3D1
RAD21 CCNB1
MCM3 MLF2
AARS NOMO1
TNIP1 ACLY
TNIP1 SEC13
TNIP1 PSME2
DDOST P4HB
PSMB4 EIF2S2
SLC1A3 ITGB2
RAC1 TXNRD1
RAD23A UCP2
RAD23A U2AF1
RAD23A SNRPA
RAD23A SEC13
DAD1 UQCRC2
MORF4L2 PCNA
PSMD6 SFRS9
SPCS2 MYL12A
ECHS1 TATDN2
ECHS1 AP2M1
ECHS1 AARS
ECHS1 PFKP
APEX1 IARS
PSMC2 COPS6
MARCKS SPARC
KIF2A SPIN2A
SGCD KCNJ15
SGCD MPHOSPH6
CDK8 LOC153346
CDK8 MPHOSPH6
ZBTB6 SH3GL1
ETF1 RBMX
NACA EEF1D
PHKG1 SGCD
ZFP36L1 GNB3
ZNF345 ARSD
ACVR2B BCAM
AZIN1 BRD8
PRIM2 ACOX2
RBBP7 RBMX
ACLY HNRNPK
DPP4 ARSD
DRD1 ZNF239
DRD1 LUZP2
DRD1 RHD
UBTF IL10RB
PPIA RPL6
GLA ATP5D
HARS PEBP1
TRIM28 PEBP1
PSMD14 LDHB
ATXN2L UBTF
COPS5 NDUFA4
HYOU1 TRIM28
SQSTM1 RNPEP
UBE2I MRPS12
TCIRG1 NOMO1
TAC1 TFAP2C
GNG10 ARPC2
SOX11 SGCD
SRP9 COX6A1
CHAF1A ETFB
ZNF154 OPRL1
DAP3 SAP18
GRIK2 KCNJ6
GRIK2 SLC14A1
HLA-DMB HLA-DMA
SNRPD2 UBA52
RPS10 RPL3
SULT2A1 SNCA
RPL35 RPL6
ILF3 CDC16
GARS BARD1
ZNF136 GRM4
P2RY2 VSNL1
SLC9A2 SLC12A2
NASP DDX1
TIAL1 COX4I1
LRPPRC NAP1L4
RFC4 EWSR1
HK1 RPN2
FKBP2 UCP2
FKBP2 PKN1
NFKBIA NR1H3
FCGR1A CCR5
SNRPA HYOU1
GBP1 CXCL9
GOT1 PABPC1
ATP5J U2AF1
GNB2 BUD31
ITGB3 IGKV1D-13
FKBP1A PPT1
TNFRSF1B PTPN6
EIF2S2 C11orf58
EIF2S2 MAPRE1
IL1A HIST1H1T
TOP2B NR6A1
CYCS CKS2
CYCS NME1
APOC1 CCL5
CLTA SMARCA4
COX5B POLR2F
ATP5B AHCY
ACTG1 EFEMP2
HNRNPC ATP5O
GUSB TOP1
HSPA1A ACP2
H3F3A PABPC1
COX17 AIMP1
SAFB FUS
KPNB1 ACLY
KPNB1 HNRNPD
PSMC5 CTCF
BYSL CLTA
BYSL SAFB
PI4KA SON
TCEB1 CCT4
IMPDH2 ATP5D
MAP3K11 HARS
CCT6A RARS
EDC4 HNRNPU
COL15A1 COL3A1
PTGES3 AMD1
PTGES3 HNRNPF
EIF1AP1 PSMC3
DTYMK U2AF1
ZNF91 KDM5A
LOC100131311 DLD
PSME1 LRPAP1
VDAC1 ARHGDIA
PSMC1 NCL
NP CCT7
UQCRC2 TSN
COX8A HSP90AB1
MTHFD1 VDAC1
IFI30 CAPG
IFNA2 MPL
PDHB TSN
MAP2K3 CHD4
HMHA1 CDC25B
TATDN2 USP5
USP10 LRPPRC
TTLL4 FAM168A
ESPL1 BARD1
ESPL1 EDC4
BCLAF1 ATF4
ADRM1 CCNF
ADRM1 UROS
DMC1 IFNA8
HMGB1 EMG1
STXBP3 CBFB
SCRIB AP2S1
SERTAD2 BRD2
UBE4A SAFB
TBCB TIAL1
TBCB PSME1
PSMD1 PSMD4
PSMD1 HNRNPA2B1
PUM1 SMARCA4
PUM1 BMS1
CCT5 SOD1
RFTN1 CBX1
SEC24C PABPC1
RAD21 TRA2B
E2F3 LOC100131311
PSMB7 TCEB1
PSMD8 EIF2S2
DAZAP2 FEZ2
TNIP1 NDUFS8
TNIP1 H3F3A
POLB ZNF280A
PSMB4 PARK7
SMARCA4 FUS
SMARCA4 CDC25B
EIF4H RPN1
EIF4H RARS
R3HDM1 SAFB
CLTC FXR1
RAD23B HNRNPA2B1
XPC SPTAN1
PTDSS1 UBL4A
PSMD6 PHB2
PSMD6 GLUD1
SPCS2 TAX1BP1
CCT8 ATF4
PSMA3 DAD1
RAD23A BTN3A2
RBM42 MAP2K3
GNB3 ZNF197
SGCD GCKR
FCAR SH3GL1
PRKX GALNT3
SHROOM2 KIF2A
LIG4 P2RY6
ZBTB6 CNTN1
BCAP31 IDH3G
RBMY1F BRCA2
DDX1 HNRNPK
PPP4C CLPP
SPAG11A PRKX
RHAG LIG4
TNP2 KCNJ15
TNP2 CTRL
ATP5D IRF3
BRD2 LOC728844
DPP4 ZBTB6
DSC2 FABP6
SOD1 SRP19
MT1A CD14
RBM4 SSB
NAP1L4 IDH2
ADARB1 NRGN
TNPO1 NAP1L4
EIF3A XPO1
CCL13 KCNJ6
EMP1 MOG
CCT4 SAP18
CDK4 FDPS
RBM6 GRM4
CSE1L CCT3
DYNLL1 SNRPF
SFRS9 VBP1
PSMD4 CUL3
SOX11 OPRL1
TAF9 SNRPB
POLD2 POLR2L
SRP9 SDHC
ZNF154 SMAD6
MRPL28 TUBA1A
MRPL28 MLF2
MRPL28 GNG10
ATP6V0A1 DLG2
SNRPD2 COX7C
SNRPD2 VBP1
GABPB1 OPRL1
GARS CCNF
MAN2B1 ATP5D
ARHGAP1 POLRMT
TIAL1 SNRPA1
LRPPRC NASP
UBE2S MRPS12
BRPF1 MRPL28
MANF SNRPF
MANF DAP3
HK1 HNRNPU
NFKBIA SQSTM1
PPP2R2A RPN1
MATR3 ADSS
NCKAP1L BLOC1S1
GPR125 LAMA2
GPR125 CNTN1
TNFRSF1B ARHGDIA
MYL6B USP5
UCHL3 COPS5
DBT EPHA5
GNB2L1 UBB
HEXB CD63
HEXB CD14
HEXB CAPG
ATP2A2 ARHGDIA
COX5A IDH2
GLUD1 DECR1
SNRPB2 UCHL3
DBI PSMA6
SERPING1 TNFAIP2
COX17 DYNLL1
COX17 SNRPE
SAFB BPTF
PSMC5 HNRNPA2B1
ARL4D FAS
RNPS1 SNRPB
INPPL1 CSK
BYSL UNG
ATP6V1B2 PLA2G7
TCEB1 DYNLL1
PCOLCE TGFBI
UQCRFS1 COX7B
UQCRFS1 DYNLL1
UQCRFS1 GTF2A2
UQCRFS1 ATP5J
HNRNPF ATP5F1
HNRNPF SFRS9
TFPI2 ADK
HNRNPH1 SON
SDHA QARS
SDHA HNRNPK
TNNI2 MYOM1
ARHGDIB EEF1G
HCFC1 EDC4
UQCRC1 AIMP2
SFRS4 RPN2
SFRS4 HCFC1
DLD SOD1
C2 CD14
C2 GBP2
CARS SMARCA4
VDAC1 ATP5D
HNRNPM ATP5B
PSMC1 CLTA
SPTAN1 ATP2A3
XRCC6 HNRNPD
XRCC6 VDAC1
UBL4A CCT3
SLC25A5 VBP1
NUP205 SLC25A3
HMHA1 DGKZ
GCN1L1 RAE1
TATDN2 AP2S1
DYRK1A SFRS5
SCRN1 CTCF
BMS1 RPN2
BMS1 WIPF2
FAM120A SAFB
PSMD2 VDAC1
ADRM1 VDAC1
GGA3 ZNF136
GGA3 USP10
GGA3 KIAA0174
SCRIB ATXN2L
SCRIB DGKZ
AP2M1 LRPAP1
UBE4A CUL3
PDIA6 AIMP1
TIMP3 FBN1
PSMD1 CSE1L
PSMD1 UROS
PUM1 SNRNP70
CCT5 SNRPD2
CCT5 PDHB
CKAP5 UQCRC1
METAP1 NOMO1
RAD21 EIF4G2
ARL6IP1 H3F3A
DAZAP2 BCLAF1
TNIP1 TUBA1A
PSMB3 CCT3
NEDD8 EIF2S2
EIF4A3 EIF4H
R3HDM1 MAPK1IP1L
NOLC1 PUM1
RAD23A SNRNP70
RAD23B CTCF
ATP6AP1 MMP9
DAD1 UQCRB
DAD1 COX17
MORF4L2 CLTC
PSMD6 ARCN1
SPCS2 TSG101
PSMA2 SNRPG
ZNF787 TTLL4
RBM42 RPN2
COX6B1 VDAC1
COX6B1 PSMB7
PSMD11 HNRNPA1
ZNF197 LAMA2
KCNJ15 GNB3
RPN2 PCBP1
SGCD CNTN1
ACOX2 LAMA2
ARSD BRD8
LIG4 LOC153346
ZNF239 CNTN1
ZNF239 BRD8
ZBTB6 ANXA13
ZBTB6 KCNJ15
PHKG1 ARSD
SS18 PRKX
CTSO MPHOSPH9
RBMY1F ZNF345
QARS MYO5A
PREP MPHOSPH6
PREP CDK9
CTRL SH3GL1
MKI67 CCNF
TNP2 FABP6
DPP4 FBP2
SNRPB ETFB
CALCB WNT2
SAP18 SSR2
SAP18 H3F3A
AP3D1 IL10RB
RAE1 PPP4C
RPL36A RPS7
EMG1 HNRNPA1
ASAH1 SDCBP
SUMO1 CCNG1
SMARCC2 CPT1B
HYOU1 CHERP
HYOU1 ATXN2L
UFD1L NME1
FH CCT3
EIF3A NSMAF
VBP1 NDUFA4
YWHAE TRA2B
C11orf58 VBP1
DCTN2 FH
PRKDC ACLY
TCIRG1 CPT1B
CCT4 CLNS1A
TAC1 CCL13
CBX1 ACLY
DYNLL1 TRA2B
ELF4 NOMO1
RGS7 GPR21
SFRS9 ATP5F1
BAMBI GLMN
BAMBI KCNJ1
BAMBI DIRAS1
TAF9 ATP5O
SRP9 SNRNP27
MRPL28 AP3D1
RPE65 GAGE1
CAMLG HNRNPA1
GTF2A2 NDUFA4
GABPB1 DIRAS1
RPL10A RPS9
TOP1 PPP4C
HSPE1 SNRPA1
NOVA1 DLG2
ARHGAP1 NCOR2
NONO PUF60
NONO CBX1
NONO MAPRE1
BRD2 GRM4
CDC25B ARHGDIA
CDC25B ATXN2L
ARID4A LUZP2
SET DDX1
RPS6 RPL32
HK1 PEBP1
FKBP2 POLRMT
FKBP2 BRPF1
PPP2R2A TSN
MAP4 UBTF
MAP4 NCOR2
CTSD LILRB4
SNRPA CHERP
SNRPA POLRMT
SNRPA PABPC1
COL1A1 COL6A1
ATP5J PPP2R2A
RPL7A RPL3
LIG1 EIF3CL
TNFRSF1B HK1
EIF2S2 COX7B
HNRNPA2B1 FUS
HNRNPA2B1 GARS
UQCRB EIF3E
ATP2A2 ACLY
ATP2A2 PABPC4
CYCS ATP5J
HNRNPC SNRPE
LPL ADH1C
PCNA DUT
GUSB HK1
COX17 TAF9
KPNB1 CCNF
PSMC5 DCTN2
TSFM PPP4C
TSFM SSB
RNPS1 RPN2
RNPS1 ECH1
MAP3K11 HK1
CCT6A CUL3
TXK ST8SIA4
SP110 ISG15
SDHA NOMO1
SDHA CAMLG
ANXA11 RUNX3
ANXA11 AP2S1
PWP1 TSN
PWP1 NIPA2
PWP1 PABPC4
CARS MYO5A
CARS AP3D1
VDAC1 HARS
PSMC1 HSP90AA1
SPTAN1 KPNB1
HSP90AB1 SNRPD2
UROS POLD2
UBL4A PPP1CC
P4HB PRDX1
P4HB NOMO1
SLC25A5 YBX1
LOC1720 PSG3
PDHB SSB
PDHB DECR1
NUP205 TXNRD1
NUP205 PPP1CC
LHFPL2 EPS15
CFDP1 GRM4
SCAP EWSR1
SERPINH1 COL6A2
UBE2N PDHB
GINS1 TK1
FAM120A HNRNPK
KIAA0174 NFATC3
KNTC1 DDX1
KNTC1 GINS1
CAD RAE1
RHEB SAP18
ADRM1 POLD2
UBE4A MTIF2
PUM1 EIF3B
PUM1 SNRPA
CCT5 SNRPA1
CKAP5 PDHB
METAP1 SUZ12
SEC24C PTOV1
PSME4 QARS
AARS CARS
AARS PSMC1
TNIP1 RNPS1
TNIP1 PSMD2
TRIP12 RAP1A
TRIP12 CCT6A
EIF4H CCT5
COL4A6 PCDHGB7
CLTC PTPN11
CLTC ARL6IP1
RAD23A GNG10
RAD23A TNFRSF1B
RAD23B PSMD4
RAD23B TOP1
ATP6AP1 PSMD2
DAD1 GTF2A2
CDC123 EIF4A3
MORF4L2 MAPRE1
MORF4L2 PARK7
PSMD6 EIF4G2
ECHS1 SCAP
CCT8 PSMD4
CCT8 UQCRFS1
CNP SAFB
PSMC2 GUK1
PSMA3 POLR2K
TYMS CCT8
PRMT5 CCT7
RBM42 HNRNPU
PSMD11 TIAL1
BRCA2 SPIN2A
UNG AP2S1
CDK8 SH3GL1
GRIA3 GNB3
PHKG1 PRKX
SS18 MPHOSPH6
ZFP36L1 SPIN2A
RBL2 SH3GL1
PREP NCOA4
SSR2 RPN1
CTRL LIG4
COL10A1 GRIA3
NOMO1 COMT
DSC2 CPSF6
UBTF AP2S1
SRP19 COX7C
ALDOA PKM2
PRKACA NOMO1
COL2A1 CNTN1
H3F3A COX7C
UCP2 AP2S1
AP3D1 POLR2A
WIPF2 ACLY
DDX39 HNRNPA1
PTPN11 USP9X
PTPN11 MARS
ATXN2L GLA
TNPO1 HNRNPU
PABPC1 CCT3
TRA2B ATP5O
TRA2B HMGB2
SMARCC2 POLR2A
TSPY3 GLMN
VBP1 SNRPB
DCTN2 TSN
USP5 SNRNP70
USP5 BARD1
NCOR2 CHD4
PKN1 ATP2A3
DYNLL1 POLR2G
SFRS9 RBMX
CHAF1A IDH2
CHAF1A EIF3B
CHAF1A MLF2
MRPL28 EIF3B
DAP3 CLNS1A
DAP3 COPS5
PSME3 RGS7
SEL1L OPRL1
NNMT SERPINF1
CHN2 TAC1
NONO DCTN2
MBOAT7 CHD4
CDC25B MLF2
U2AF1 EIF3A
COL9A2 IGHG1
COL9A2 EFNA3
HNRNPD H2AFX
PPP2R2A DCTN2
MAP4 BCL3
MATR3 DDX5
CTSD SQSTM1
NCL FUS
NCL HNRNPD
MMP2 COL6A2
ATP5J PSMA5
ATP5J TFAM
LIG1 BARD1
FCER1G CXCL10
EIF2S2 SRP9
CCNB1 HMGB2
COX5A DDX1
SNRPE RBMX
SNRPB2 COX5B
RPL36AL DYNLL1
ITGB2 SOD2
GUSB HNRNPA1
KRT6C SLPI
IMMT RABGGTB
MTHFS H3F3A
MAPK14 KRT4
ATP6V1B2 ITGB2
MTIF2 RPN2
TCEB1 SURF1
PCOLCE COL6A2
ANXA11 TRIM28
EIF1AP1 UNG
SFRS4 HNRNPA2B1
DLD TDG
LGALS3BP IFI27
FNTA DYNLL1
C2 ACP2
LOC100131311 ACLY
LOC100131311 TUBA1A
DNAJA1 EIF2S2
PWP1 RBMX
CBS HMGCS1
C1QB GZMH
C9 ANXA13
IFNA8 SLC6A14
IFNA8 TSNAX
SPTAN1 NOMO1
UQCRC2 SNRPD3
XRCC6 DCTN2
ANXA7 RPN1
CYC1 PSMD4
GCG RBP4
ATP2B1 NAP1L4
MT1G FCGR1A
LAMP1 PICALM
SLC25A5 AHCY
ATF4 TSN
PDHB CAP1
ATP6V0B ATP5G3
WAPAL EPS15
TOPBP1 DDX1
TATDN2 IRF3
SERPINH1 SERPINE1
USP10 HNRNPD
BMS1 UBTF
GINS1 SNRPB
SMC1A ELF4
KIAA0174 TSN
KIAA0174 USP10
ESPL1 ACLY
PSMD2 EIF3CL
ADRM1 UBTF
DMC1 BRCA2
SUZ12 COX7C
SUZ12 EMG1
PARK7 COX7C
SERTAD2 HNRNPK
SERTAD2 SMARCC2
RBM10 GARS
TBCB PSMC5
PSME2 GNG10
SEC24C ARHGDIA
RAD21 NDUFA4
E2F3 DGKZ
PSME4 LOC100131311
RANBP1 ODC1
PSMB7 PSME2
KARS UQCRC2
ARL6IP1 HNRNPD
DAZAP2 USP10
TNIP1 SNRPB
TNIP1 IL10RA
TNIP1 MAP4
EXOSC7 EIF3CL
TRIP12 SUZ12
SLC1A3 SERPING1
EIF4H EZH2
EIF4H KDELR2
EIF4H PWP1
EIF4H PDHB
RPL4 GAPDH
R3HDM1 KIAA0174
CLTC COX4I1
RAD23A BRD2
RAD23B GINS1
DAD1 UQCRFS1
SPCS2 SAP18
SPCS2 MAPRE1
ECHS1 COX5A
MTFR1 MRPL19
CCT8 CDK4
CNP RPN2
CCR1 IER3
ANXA2 CAPG
UCP3 TSNAX
LSM1 PSMB4
RBM42 ESPL1
COX6B1 RAD23A
PSMD9 SSBP1
PSMD9 EIF4H
PSMD11 PSMC5
GNB3 GCKR
DEFB1 HOXD3
GALNT3 ZNF197
GALNT3 CNTN1
BRD8 SPINK1
LUZP2 KIF2A
YAP1 HOXD3
RPL11 RPL18A
ARHGAP4 BCAP31
ZNF160 SH3GL1
ACVR2B ANXA13
CTSO CNTN1
PREP NFE2L1
NPC2 GPX4
CDKL1 CTRL
RHD SHROOM2
DPP4 ZNF197
PRKACA ARHGAP4
WIPF2 AP2S1
MAPK1IP1L HNRNPU
SUMO1 USP9Y
EIF3B ACLY
DDX11 CPT1B
POLRMT IRF3
PABPC1 UBTF
TRA2B SOD1
UFD1L NDUFA4
CUL3 SUMO1
HTR2C COL2A1
MTMR6 SSB
EIF3CL DDX11
CADPS KCNJ1
ELF4 POLRMT
DLG2 LRP2
KPNA2 SNRPB
FXYD3 SYMPK
CTCF CBX1
PSMD4 MARS
DAP3 FH
VAT1 CCND1
SNRPD2 RPL36A
TAF10 DCTN2
SEL1L ZNF169
TMEM115 MNDA
SRP14 EMG1
P2RY2 SFRS8
CHN2 ZNF154
MAN2B1 MVP
MBOAT7 RUNX3
MBOAT7 PABPC1
UBE2L3 SAP18
KRT1 PRR4
U2AF1 TRIM28
U2AF1 TUFM
BRPF1 DBT
NAP1L1 TAX1BP1
YY1 SUMO1
HK1 EWSR1
SFRS11 PNN
PPP2R2A NACA
PPP2R2A SRP19
HSF1 PUF60
MAP4 DGKZ
SNRPA BAT1
MGAT1 SQSTM1
GBP1 WARS
GPR125 DSC3
GOT1 UNG
GZMH NKG7
P11 ADH6
MYH9 CAPN1
MYH9 ARHGAP1
EIF2S2 GTF2A2
HNRNPA2B1 CTPS
HNRNPA2B1 PSMD4
ASNS BUD31
COX5A ATP5J
CLTA SNRPB
HNRNPC HMGB2
C1R TUBA1A
ESD CLTA
HSPA1A SOD2
IMMT NCL
KPNB1 SNRNP70
KPNB1 MAPK1IP1L
PSMC5 MARS
INPPL1 PRKACA
TCEB1 SNRPF
TCEB1 HPRT1
TCEB1 TROVE2
HNRNPF PHB2
CCT6A SNRPE
CDKN3 UFD1L
ANXA11 PEBP1
EIF1AP1 SNRPA
DLD ACLY
VDAC2 RPL36AL
DNAJA1 CCT7
PSME1 PCBP1
VDAC1 POLD2
PSMC1 LOC100131311
C9 RHAG
SPTAN1 BRD2
DARS EIF4G2
UQCRC2 PSMA5
COX8A AIP
XRCC6 CENPA
COL11A1 THBS2
CCL4 IDO1
GCG ADH1C
UROS HNRNPA1
LCP1 MAP2K1
P4HB LOC100131311
SLC25A5 PSMA1
PDHB PSME1
HTRA1 TGFBI
DYRK1A EPS15
SCAP TCF3
ATIC RPN2
USP10 DDX1
BMS1 SPTAN1
ESPL1 EIF3B
PSMC6 ATP5J
SUZ12 SSBP1
GGA3 ATXN2L
GGA3 TATDN2
HMGB1 SNRPF
HMGB1 RFC4
HMGB1 SAFB
SCRIB IRF3
PARK7 NAP1L1
PARK7 SNRPB2
UBE4A EWSR1
RBM10 SNRNP70
PSME2 MRPL28
PSMD1 PPP1CC
CCT5 CCT6A
CCT5 EIF2S1
METAP1 U2AF1
PPWD1 TAF7
MCM3 EIF3B
PSMB4 ATP6V1E1
PSMB3 HMGB1
ADAM8 POLRMT
EIF4H NUP205
EIF4H SUZ12
RAC1 EZH2
RAC1 LARP4B
NEDD8 ERH
CLTC SSB
CLTC H3F3A
RAD23A HNRNPK
RAD23A CHAF1A
XPC USP5
PTS SRP9
NUDT1 SCRN1
ATP5C1 CKS2
CDC123 NPM1
PSMD6 ETF1
PSMA2 C1D
PSMA2 SNRPB2
ZNF787 RANBP2
RBM42 RUNX3
COX6B1 U2AF1
GRM8 NIACR2
GATAD1 SMA4
PSMD9 PSMC1
PSMD9 CCT5
PSMD11 SNRPF
GABRA3 OMD
DEFB1 SPIN2A
SNRPF MRPL23
SHROOM2 SPINK1
SMA4 SLC6A14
ZBTB6 HOXD3
LUZP2 LIG4
ZNF345 CNTN1
TSN NACA
ACVR2B FBP2
RBMY1F CNTN1
ETFB QARS
DDX1 CLNS1A
PCTK2 ANXA13
ACLY CHD4
GM2A CD63
ATP5F1 MRPS12
CSK CPT1B
RPL31 RPL8
COX6A1 SNRPF
PLAU COL6A2
ATP2A1 S100A1
AP3D1 PPP2R4
AP3D1 TYK2
AP3D1 SNRNP70
WIPF2 RPN2
NARS RAE1
EIF4G2 RPN1
EMG1 PSMB10
EMG1 PPP4C
ATOX1 PSMB10
SUMO1 COX7C
PLD3 ITGB2
MFGE8 SAA1
CUL1 ETF1
EIF3A SUMO1
C11orf58 EIF4G2
ATP1B3 EBNA1BP2
DGKZ ATP5D
EIF3CL MAPK1IP1L
SHFM1 USP5
DDX21 ATR
LRP2 SLC12A1
PABPC4 HNRNPU
PKN1 ATXN2L
PKN1 SMARCC2
DUT TRA2B
GNG10 HNRNPA1
GLG1 MAPK1IP1L
ABCD2 DLG2
CTCF MAPK1IP1L
CTCF USP5
FXR1 MRPS22
MAPRE1 SFRS9
SND1 EIF3B
SRP9 TRA2B
GAGE1 KCNJ6
SNRPD2 RPS7
SNRPD2 NACA
SNRPD2 SOD1
VSNL1 OPRL1
SULT2A1 KCNJ6
ATP5G3 DYNLL1
MBOAT7 TCIRG1
TUFM NONO
U2AF1 DCTN2
FABP5L7 SNRPA1
RFC4 ATP1B3
MANF POLR2F
SNRPA GDI1
SNRPA QARS
MGAT1 CD63
H2AFZ LDHB
PLG COL2A1
PRKAR1A MATR3
HNRNPA2B1 TSN
COL4A1 NNMT
ATP5B SDHB
ATP5B EIF2S2
HNRNPC RPL6
HNRNPC LDHB
HNRNPC SOD1
HNRNPC CDK4
PCNA CKS2
ESD HSP90AA1
H3F3A EMG1
SAFB ATP2A3
SAFB HARS
GPR18 PPP2R5C
ZNHIT3 SUMO1
KPNB1 CHERP
PSMC5 CHD4
TSFM SSBP1
POLR2J2 COX6A1
TCEB1 COX6A1
SP110 MX1
SDHA IRF3
SDHA MRPL28
SDHA BPTF
UQCRC1 TUFM
UQCRC1 HNRNPA2B1
DLD EIF3A
TKT EIF3CL
THBS2 IGFBP4
CAP1 UBE2I
C2 CTSD
LOC100131311 RBM4
DNAJA1 PSMA5
PWP1 CCT3
PWP1 ACLY
PSMC1 MRPL28
C9 DEFB1
SPTAN1 PKN1
CPM LILRB4
COX8A HNRNPA1
COX8A TALDO1
FGF2 TSNAX
UROS FH
SLC25A5 ARD1A
PFDN5 EEF1D
UBXN4 HNRNPD
TOPBP1 RNPS1
HTRA1 TAX1BP3
GCN1L1 PABPC1
TATDN2 FKBP2
TATDN2 SPTAN1
SCAP HNRNPA1
SCAP UBXN1
USP10 CDC25B
FAM120A EWSR1
FAM120A CDC25B
KIAA0174 BAT1
CAD HK1
CAD ATIC
DMC1 SPINK1
DMC1 RBL2
SUZ12 RPA2
GGA3 SAFB
AP2M1 TALDO1
PARK7 COX6A1
PARK7 PPIB
BOP1 CCNF
RBM10 HNRNPA2B1
RBM10 BOP1
PSME2 BCAP31
PSMD1 TUFM
CCT5 TCEB1
CKAP5 AIMP2
CKAP5 U2AF1
NUP93 ELF4
NUP93 HK1
RAD21 CYCS
AARS SPTAN1
RCOR1 MSH2
DAZAP2 DCTN2
TNIP1 TATDN2
TNIP1 RASSF2
EIF4A2 MATR3
POLB NEDD4
PSMB4 CYCS
PSMB3 TUFM
SLC1A3 SDC4
EIF4H DYNLL1
NOLC1 SEC24C
RAD23A ARHGAP4
RAD23A PPP2R4
MORF4L2 HNRNPC
SPCS2 H3F3A
SPCS2 EIF4G2
GDI2 ARHGDIB
CNP CTCF
PSMA3 SUMO1
RAB11A TTC35
RBM42 ACLY
RBM42 ATP5D
RBM42 NOMO1
RBM42 SMARCA4
COX6B1 ADRM1
FRMPD4 P2RY10
HIST1H4I ACVRL1
VAMP7 POLR2K
GLIPR1 SEPP1
SHROOM2 FABP6
ATP5O MRPL23
ATP5O COX7B
GRIA3 CNTN1
ZFP36L1 MPHOSPH9
CTSO ZNF197
PEBP1 BAT1
ODF1 ZNF160
CTRL SS18
MYL2 MYOM1
HNRNPU ETFB
RHD CNTN1
RPL23 UBA52
PPIA SNRPB
ACP2 CD63
COX6A1 SSR2
HARS GDI1
SNRNP70 MCM5
TPM3 MYOM1
KIAA0430 TRIM22
EIF3F TSN
AP3D1 CCNF
BTN3A2 IL10RB
BTN3A2 PSMB10
RPL36A NACA
POLRMT RAE1
EIF4G2 TXNRD1
TRA2B RBMX
SMARCC2 EIF3B
GPR21 LPCAT3
SUMO1 HNRNPA1
SMAD6 GPR21
FOXD1 SLC6A14
CRYBA1 STAG1
MLF2 CSK
DCTN2 CAPZA1
EIF3CL ARHGDIA
EIF3CL UCP2
DGUOK SNRPG
CPSF1 MLF2
DYNLL1 SUMO1
SFRS9 PUF60
SLC12A2 RAB27B
MNDA KCNJ1
SMARCA4 CASC3
FXR1 GNG10
ZNF154 TFAP2C
ATP6V0A1 KCNJ6
ECH1 EFEMP2
VSNL1 KCNJ6
PTP4A2 PRMT2
GABPA GPR21
PSME3 SOX11
ILF2 LDHB
ATP5G3 COX7A2
ATP5G3 C11orf58
GARS HNRNPA1
TOP1 CHERP
TOP1 GSPT1
MLH1 XPO1
NONO DDX39
SLC9A2 MAP2K6
BRD2 MUM1
CDC25B PTPN6
CDC25B HNRNPA1
TUFM TSN
U2AF1 SHFM1
COL9A2 FAS
HNRNPD EZH2
BRPF1 AP3D1
RFC4 NASP
RPS19 RPL35
HK1 RAE1
HK1 ELF4
MSN HUWE1
PPP2R2A CUL3
PPP2R2A UBE2L3
MAP4 CDC25B
CMA1 STAG1
MATR3 CAPRIN1
SNRPA RFC4
DCK ELF1
LIG1 RAE1
ODC1 HMGN2
CD81 SQSTM1
NDUFB7 MRPL28
MYL6B MLF2
FBL AIP
HNRNPA2B1 MLH1
IGLL1 KRT4
UBC PABPC1
CYCS TAF9
COX5A MARS
LYL1 TUBA1A
SNRPE PSMD14
APOC1 TIMP2
ATP5B COX6A1
CALM2 H3F3B
PCNA ATP5J
GUSB PABPC4
ENO1 ACOT7
TRD@ CD2
H3F3A YWHAE
COX17 CKS2
PSMC5 PSMB10
PSMC5 NCL
TSFM COX5A
INPPL1 AP3D1
HLTF ST8SIA4
MTIF2 CUL3
CD24 SMAD1
UQCRFS1 ATP5O
CCT6A RPN1
CCT6A FH
EDC4 DDX11
HMGCS1 PCYT1A
ARHGDIB UBA52
PRCP LRPAP1
RPL18 RPL6
SFRS3 ATP5G3
LOC100131311 CLTA
PSME1 ECH1
CARS CHERP
VDAC1 NCL
SERPINA1 CHI3L1
CKMT2 S100A1
CKMT2 ATP2A1
SPTAN1 MYO5A
MMP9 PLA2G7
UQCRC2 ARL1
UQCRC2 CBFB
TNNI1 ACTA1
XRCC6 FUS
XRCC6 CHERP
XRCC6 EIF3A
ANXA7 LRPAP1
ANXA7 RAP1A
LAMP1 GSN
LAMP1 ATP6V0C
UBL4A NAP1L1
P4HB UBTF
P4HB ALDOA
P4HB VDAC1
PDHB DCTN2
NUP205 PTPN11
HMHA1 RPN2
CFDP1 WIPF2
FAM120A DYRK1A
SMC1A RNPS1
PSMD2 SEC13
ADRM1 RUNX3
SUZ12 PPP4C
SUZ12 HNRNPD
AP2M1 MAPRE1
SERTAD2 SNRNP70
RBM10 LIG1
PSMD1 IMMT
PUM1 KIAA0226
SEC24C MLF2
SEC24C USP5
RAD21 HNRNPC
PSME4 HNRNPA1
MCM3 CASC3
AARS PRDX1
KARS TSN
RCOR1 RAPGEF5
DAZAP2 TNPO1
TNIP1 BCAP31
TNIP1 PPP4C
TNIP1 TTC1
TNIP1 SEC24C
EXOSC7 UQCRC1
EXOSC7 PARK7
TRIP12 ZNF146
PSMB3 PSME1
EIF4H KIF11
EIF4H PPP2R2A
EIF4H DLD
EIF4A3 SLC25A3
R3HDM1 EIF3CL
CLTC HNRNPU
CLTC ACLY
RAD23A UQCRC1
XPC CHD4
XPC BMS1
PTS ATP5J
ATP5C1 PSMA6
ATP5C1 SRP19
CDC123 SET
PSMD6 PDIA6
GDI2 TMED2
CCT8 NCL
PSMA3 ERH
PSMA2 VBP1
HIST1H4I SLC6A14
GNB3 CNTN1
KCNJ15 GCKR
SPIN2A LAMA2
SPIN2A ZNF197
AP2S1 CCNF
BRCA2 SPINK1
FXYD3 SLC14A2
DEFB1 LOC153346
ZNF74 SH3GL1
FABP6 FBP2
SHROOM2 SGCD
LIG4 PRKX
ATP5O RBMX
ARCN1 HSD17B4
TSN XPO1
RBL2 BRCA2
QARS RUNX3
PPP2R4 COMT
CTRL GALNT3
PSMB10 QARS
PPP4C PEBP1
SPAG11A SS18
SPAG11A ZNF160
EWSR1 LOC728844
PCTK3 PRKX
RHAG GNB3
ACLY CCT3
HIST1H4H ODF1
DRD1 FABP6
NOMO1 HNRNPK
HARS RUNX3
TRIM28 H2AFX
UCP2 NOMO1
NDUFA4 SOD1
NIPA2 TSN
PSMD14 FDPS
EIF3B RPN2
TRA2B H3F3A
SMAD6 PEX12
FH EPRS
RPS28 UBA52
SDHC ATP5F1
YWHAE HNRNPK
ORC3L SMAD5
EIF3CL ATXN2L
KIF11 EIF3A
PKN1 EWSR1
ELF4 RPN2
CTCF RRM1
MAPRE1 ATP6V1E1
PPFIA1 GUCY1A2
MRPL28 CCNF
RPE65 TFAP2C
DAP3 NME1
DAP3 NDUFA4
GRIK3 SNCA
E2F4 FRK
SNRPD3 XPO1
GTF2A2 SRP19
SULT2A1 SLC14A1
GABPB1 AP3B2
AIMP1 C1D
AIMP1 TAF9
AIMP1 DAP3
RPL9 RPL10A
GARS MRPL28
GARS TRAP1
SFRS8 SLC12A2
TOP1 UNG
BPTF WIPF2
PHB MRPS12
RARS SSB
U2AF1 USP5
SSBP1 CKS1B
YWHAZ PCBP2
ARF1 ATP1B3
RPS6 RPL6
HK1 UNG
NFKBIA CAPG
NCL AIMP2
LGALS3 SQSTM1
MGAT1 MAN2B1
MGAT1 CTSD
PSMC3 MCM5
H19 MYBPC2
HNRNPA2B1 MARS
HNRNPA2B1 PPP4C
HNRNPA2B1 KIF11
UQCRB SSBP1
NPM1 DECR1
COX5B SNRPD2
TK1 H2AFX
GUSB CHD4
GUSB CPSF1
GUSB FKBP2
COX17 GTF2E2
SAFB IL10RB
SAFB PKN1
TMED10 RPN1
KPNB1 UCP2
PSMC5 MRPL28
TSFM CDK4
BYSL CCT3
BYSL EIF3CL
GSK3B COMT
UQCRFS1 SFRS9
HNRNPF CDK4
EDC4 SNRPA
SDHA MYL6B
FTH1 PLA2G7
ARHGDIB RPL6
CBFB YWHAZ
RELA SMARCA4
RELA MBOAT7
EIF1AP1 HSPE1
DTYMK MIF
SFRS4 EPS15
DLD HNRNPK
SFRS3 UBE2D3
SFRS3 TFDP1
LOC100131311 PSMC5
PSME1 EFEMP2
PSME1 SRP19
CARS LOC100131311
GNL2 SNRNP70
RDBP UBXN1
HSP90AB1 SNRPC
COX8A PSMC5
XRCC6 SNRPB
XRCC6 YWHAE
ANXA7 ISCU
YBX1 LDHB
UMPS PCCB
P4HB AP3D1
P4HB ATP6V1B2
IFNG CYP11B1
PDHB PSMA5
PDHB NCL
TOPBP1 RBBP4
HMHA1 QARS
HMHA1 USP5
GCN1L1 EIF3B
SLK PCDHGB7
DYRK1A SFRS11
DYRK1A WAPAL
UBE2N DDX39
USP10 MTIF2
BMS1 SDHA
FAM120A CUL3
SMC1A SNRPB
RASSF2 RNPS1
KNTC1 TOPBP1
CAD VDAC1
ADRM1 ATOX1
ADRM1 GCN1L1
DMC1 TNP2
HMGB1 BRD2
AP2M1 PPP4C
AP2M1 RNPS1
UBE4A EIF3A
RBM10 GDI1
PDIA6 MDH1
PUM1 YY1
PUM1 RNPS1
CCT5 GTF2A2
METAP1 CDC25B
NEDD4 RANBP2
PPWD1 SON
RAD21 SNRPD3
E2F3 HNRNPK
RBM34 FAM168A
KARS USP10
ARL6IP1 FAM120A
RGN PCDHGB7
TNIP1 QARS
EXOSC7 PEBP1
TRIP12 RPA2
TRIP12 DAZAP2
EIF4H PUF60
EIF4H HMGB1
RAC1 TSN
RAC1 U2AF1
RAD23A ATOX1
RAD23A XRCC6
RAD23B NCL
XPC CFDP1
ATP6AP1 GRN
CDC123 PPP1CC
CDC123 SAP18
ATP5A1 MYO5B
PSMD6 AIMP1
SPCS2 CDC16
ECHS1 MARS
ECHS1 LOC100131311
CCT8 DCTN2
GLO1 EIF2S2
PSMC2 ETF1
PSMA2 RHEB
RBM42 TNIP1
COX6B1 PSMB10
GATAD1 KLRC2
PSMD9 UFD1L
PSMD9 PSMD4
PSMD11 U2AF1
PSMD11 HNRNPA2B1
COMT RUNX3
IL10RB RUNX3
SH3GL1 LOC153346
SHROOM2 P2RY6
CASC3 POU2AF1
RBL2 LOC153346
ODF1 LAMA2
PREP PRKX
SSR2 EEF1D
CTRL ZBTB6
DDX1 MARS
MRPS22 RPN1
PRDX1 EFEMP2
RHD ZNF160
CD63 PSMB10
DRD1 ODF1
PPIA SNRPF
ACP2 JUNB
TDGF1 ANK2
RARA IRF3
HARS ARHGDIA
RPL32 UBA52
SLN THBS4
AP3D1 UBTF
MAPK1IP1L FUS
NARS HNRNPU
EIF3B NARS
NAP1L4 CPT1B
PABPC1 ATXN2L
HYOU1 ARHGDIA
TSPY3 TFAP2C
CUL3 EPS15
CUL3 RRM1
CHMP1A HNRNPA1
EIF3A ACLY
EIF3A RRM1
YWHAE PTPN11
DGKZ DBT
USP5 RUNX3
USP5 FUS
USP5 SMARCC2
ORC1L SMPDL3B
GNG10 HNRNPU
GNG10 EMG1
ABCD2 RAB27B
PSMD4 ACLY
SRP9 PSMD14
MUM1 IL10RB
MRPL28 PSMB10
MRPL28 CHERP
CENPA DDX1
CCNH SUMO1
SEL1L SLC14A1
GARS CSE1L
NNMT MFGE8
SRP14 CLNS1A
TOP1 EIF3B
BCL3 MTA1
NUBP1 MAPRE1
CDC25B ACLY
HNRNPD DDX1
LRPPRC CTCF
BRPF1 ATP5D
NAP1L1 PPP4C
CCNE1 EIF3B
UBXN1 PTP4A2
NCL TRAP1
GOT1 TUBA4A
LIG1 CAMLG
CD81 SON
NDUFB7 SNRPA1
TCF3 CHERP
EIF2S2 COX6A1
UQCRB ATP6V1E1
TROVE2 DYNLL1
TROVE2 SLC25A46
IFIT1 WASF3
GNB2L1 RPL9
GNB2L1 RPS6
CYCS C1D
HNRNPC TSN
HNRNPC SRP19
HNRNPC GTF2A2
GUSB DDX1
SERPING1 MT1P2
COX17 SNRPB
GPR18 DDX5
KPNB1 HK1
PSMC5 SF3B2
TSFM DDX39
TSFM ATP5J
MTIF2 GNG10
TCEB1 CYCS
IMPDH2 EWSR1
UQCRFS1 PHB2
UQCRFS1 LRPAP1
CCT6A HNRNPC
PTGES3 CALM2
SDHA CHD4
FTH1 SOD2
ANXA11 NOMO1
RELA PRKACA
EIF1AP1 MRPL28
DLD PRKDC
RPL18 RPL31
LOC100131311 GARS
LOC100131311 TNFRSF1B
PSME1 PPP4C
RPL12 SNRPD2
VDAC1 PABPC1
GNL2 EIF3CL
PSMC1 TALDO1
RPA2 COX4I1
SPTAN1 POLRMT
SPTAN1 SMARCC2
SPTAN1 IER2
SPTAN1 SDHA
UQCRC2 NAE1
TNNI1 RRAD
FGF2 GPD2
UBL4A ETFB
LCP1 P4HB
SLC25A5 HPRT1
PDHB SSR2
PDHB CLIC1
NDRG1 CTSD
NDRG1 SERPINA1
TOPBP1 MSH2
HSPH1 GARS
UBE2N SNRPF
ATIC RAE1
BMS1 GUSB
BMS1 VDAC1
ESPL1 CCNF
YWHAH XRCC6
PSMC6 ARL1
LOC96610 PLCG2
STXBP3 TPR
AP2M1 ECH1
AP2M1 GPI
PARK7 PTMA
PDIA6 EIF4G2
PDIA6 TARS
PSME2 PSME1
PUM1 TUBA4A
CCT5 UBE2L3
E2F3 BPTF
E2F3 KPNB1
AARS USP5
KARS LRPPRC
TNIP1 PRDX1
TNIP1 PSME4
IARS IK
PSMB4 PSMA6
PSMB4 PSMD14
SMARCA4 FAM120A
EIF4H UBL4A
EIF4H UBE2N
RAC1 ACLY
RAC1 VGLL4
NEDD8 PSMD14
EIF4A3 ARCN1
CLTC VBP1
RAD23A GLA
RAD23B SOD1
HADHB PCBP1
ATP6AP1 MGAT1
MORF4L2 RBMX
PSMD6 HSPA4
PSMD6 TRIP12
SPCS2 CBFB
KIAA0101 LOC1720
ECHS1 KPNB1
APEX1 NP
CNP EIF3CL
PSMA2 SLC25A46
PSMA2 TCEB1
MARCH6 GRM4
ZNF787 ITPR2
RBM42 POLD2
FRMPD4 ITPR2
MPHOSPH9 SPINK1
ZNF74 KIF2A
PRKX ACOX2
LUZP2 DEFB1
GIPR SMPDL3B
NFE2L1 CDK9
PEBP1 UNG
ODF1 KCNJ15
PPP2R4 AP2S1
HNRNPK NUP88
DBT IL10RB
RHD PRKX
DPP4 SH3GL1
NOMO1 HNRNPU
COL6A2 ZYX
COX6A1 ATP5F1
PRKACA AP2S1
HNRNPA1 CCNF
TUBA1A IL10RB
SAP18 SNRPG
CHERP PRKACA
RAE1 AP3D1
BARD1 EIF3B
POLRMT IL10RB
EIF4G2 TPR
HSD17B10 MRPS12
PABPC1 HARS
TRA2B ATP6V1E1
SMARCC2 ATXN2L
COPS5 PSMD14
CUL3 CLNS1A
EIF3A H3F3A
C11orf58 CCT7
USP5 BRD2
KLF6 PRMT2
SF3B2 PTPN11
CBX1 EZH2
CTCF HNRNPA1
FXR1 UQCRH
PSMD4 DDX39
MAPRE1 DYNLL1
NR1H3 ATOX1
REST TYRP1
SRP9 EIF4G2
ZNF154 CCL13
GRIK3 CADPS
PTP4A2 BRD2
GTF2A2 PSMA5
GABPA MKRN3
SEL1L GAGE1
TMEM115 SOX11
NNMT TPM1
CHN2 RPE65
BCL3 ARHGDIA
FSCN1 ACP2
UBE2L3 EFEMP2
KDM5A ANKRD36B
ARID4A ADK
SSBP1 SSR2
NAP1L1 EIF3A
RPS6 RPL8
FKBP2 SHFM1
SFRS11 BRD2
NCL PPIA
NCL NAP1L1
SNRPA MTA1
SNRPA POLD2
MMP2 LOXL1
FBL TUFM
EIF2S2 SDHC
HNRNPA2B1 CSE1L
UQCRB POLR2K
CCNB1 RBMX
CCNB1 HMGN2
LYL1 AP2S1
LYL1 HK1
SNRPE VBP1
CALM2 UBE2D3
A2M COL6A2
GUK1 CKS1B
GUK1 COX5B
SAFB CASC3
IMPDH2 PEBP1
UQCRFS1 PGK1
UQCRFS1 VBP1
ARL1 SRP9
CCT6A PPIA
CCT6A U2AF1
EIF1 SAP18
LBR HNRNPC
CTSB HTR2C
UQCRC1 GUSB
CFB FOXO4
THBS2 COL6A3
RPL18 RPSAP12
LOC100131311 HNRNPU
LOC100131311 RAE1
PSME1 NACA
HMGCL GALE
CARS EIF3CL
IRF1 GBP1
RDBP EIF1
PSMC1 ETF1
PCNA PTGES3
UQCRC2 COX7A2
UQCRC2 SNRPB2
COX8A VDAC1
XRCC6 SURF1
XRCC6 HSP90AA1
FGF2 RIT2
IFI30 CD63
UBL4A CAMLG
P4HB TALDO1
PDHB NUBP1
PDHB TSFM
NUP205 CYFIP2
MAP3K4 UNG
SERPINH1 NNMT
ATIC GCN1L1
BMS1 DGKZ
FAM120A NAP1L4
RRP1B FAM120A
KIAA0174 RBM4
KIAA0174 PNN
KIAA0174 TATDN2
ESPL1 POLD2
CAD ATXN2L
ADRM1 XRCC6
SUZ12 CAPZA1
SUZ12 PSMD4
LOC96610 KPNB1
HMGB1 PPP4C
HMGB1 EIF3CL
HMGB1 GOT1
SCRIB PABPC1
PARK7 SSB
PARK7 COX4I1
SERTAD2 EIF3CL
SERTAD2 SDHA
UBE4A U2AF1
RBM10 EIF3CL
PSMD1 CLTA
CCT5 PWP1
CKAP5 DDX1
E2F3 CTCF
E2F3 SAFB
KARS EIF3F
ARL6IP1 PTPN11
DAZAP2 RPN2
EXOSC7 CCT3
PSMB4 PSMA5
PSMB4 ATP5G3
PSMB3 QARS
PSMB3 MRPL28
PSMB3 TBCB
EIF4H RPN2
EIF4H ESPL1
R3HDM1 RPN2
R3HDM1 FUS
COL4A6 RANBP2
NOLC1 EWSR1
RAD23A PDXK
RAD23A SERTAD2
RAD23B PDHB
XPC FAM120A
ATP6AP1 P4HB
CDC123 VBP1
PSMD6 FBL
ECHS1 U2AF1
ECHS1 COX8A
CCT8 SLC25A5
APEX1 PHB2
PMP22 NNMT
PSMA2 ZNHIT3
CYP3A4 NQO1
MARCH6 BPTF
RAB11A MRPL19
RBM42 RAE1
RPL38 RPL8
TFAP2B LOC153346
MPHOSPH9 LAMA2
ZNF74 ZNF197
ZNF74 BRCA2
FABP6 GCKR
PHKG1 BCAM
ACVR2B YAP1
ARHGDIA ARHGAP4
RPL6 ATP5O
SPAG11A ZNF345
CDKL1 ZFP36L1
BRD2 QARS
DPP4 ZNF74
PSMA6 ATP5O
TUBA4A HNRNPK
AP3D1 QARS
WIPF2 RUNX3
PHB2 LDHB
PABPC1 CHD4
NDUFS8 ATOX1
LIMK1 PRKACA
SUMO1 NUP88
TANK EPS15
TANK SSB
RPS28 RPL6
SQSTM1 PKM2
EIF3CL RUNX3
EIF3CL PEBP1
POLR2L CHMP1A
CPSF1 PEBP1
LRP2 TSPY3
DYNLL1 C11orf58
GNG10 CUL3
PSMD4 CBX1
CHAF1A CHD4
STRN3 SNCA
SDHB PSMD14
ECH1 PPP4C
GRIK3 SILV
GTF2A2 MRPL23
GPD2 ANK2
AIMP1 SSB
NNMT RAB13
CHN2 LRP2
MBOAT7 COMT
BLOC1S1 MRPL23
RARS PPIA
CDC25B AP2S1
U2AF1 EIF3B
TAGLN ACTA2
HNRNPD RPN2
SSBP1 EIF3E
NAP1L1 SSBP1
MANF SNRPB
MANF UFD1L
HK1 USP13
UBXN1 RBM4
PSMA1 SUMO1
MATR3 TRA2A
IER2 HK1
RARB LILRB1
NCL HSP90AA1
SNRPA DDX11
ATP5J COX6C
LIG1 SHFM1
LIG1 ITPR3
PSMC3 EIF3B
NDUFB7 TIAL1
TNFRSF1B BRPF1
TIMP2 VAT1
COL4A1 CTGF
COX5A MRPL23
SNRPB2 TRA2B
RPL36AL SFRS9
ITGB2 CYP27A1
GUSB AP3D1
SAFB CSK
SAFB HNRNPA2B1
IMMT U2AF1
KPNB1 HNRNPK
KPNB1 AP3D1
RNPS1 EWSR1
RNPS1 HNRNPD
PI4KA XPO1
MAPK14 CYP2A13
PCOLCE COL6A1
UQCRFS1 RARS
MAP3K11 UBTF
EDC4 FUS
EDC4 NOMO1
EDC4 PABPC1
EIF1 SSR2
ARMCX6 DNM2
CBFB TSN
CBFB CDC16
TALDO1 TMED10
UQCRC1 EFEMP2
UQCRC1 HNRNPD
C2 CCND1
TCHH ALDH5A1
LOC100131311 EEF1D
LOC100131311 PTPN11
PWP1 ARCN1
PWP1 SLC25A3
VDAC1 ACLY
VDAC1 PKM2
PSMC1 PPP1R7
SERPINA1 MT1A
UQCRC2 PHB2
UQCRC2 RPL36AL
XRCC6 PABPC1
XRCC6 IMMT
ANXA7 ATP5F1
FGF2 FRK
MTHFD1 RNPEP
IFI30 GLUL
YBX1 UQCRFS1
PDHB VBP1
TOPBP1 HMGB2
NUP205 TUFM
HMHA1 EIF3CL
USP10 IMMT
ESPL1 NASP
ESPL1 HNRNPD
PSMC6 TRA2B
ADRM1 SNRNP70
DMC1 GCKR
DMC1 PCTK2
SUZ12 NUP88
SUZ12 DLD
SCRIB PRKACA
AP2M1 ATP1B3
PARK7 SNRPD3
MDH1 DGUOK
UBE4A DYRK1A
BOP1 PABPC4
RBM10 MLF2
VGLL4 XPO1
ATP6V1F ATP6V0B
PSME2 SNRPB
PSME2 COX8A
PSME2 ADRM1
PSMD1 SSRP1
CCT5 PSMA6
CCT5 NCL
CCT5 ATP5J
CKAP5 XPO1
E2F3 PUM1
PSME4 NARS
MCM3 PABPC1
PSMB7 SNRPB
DAZAP2 CUL3
TNIP1 IRF3
TNIP1 SNRPA
TNIP1 PUM1
EXOSC7 HNRNPU
EXOSC7 PDHB
TRIP12 SSB
SFRS3 PSMD14
PSMB4 TIMM17A
PSMB3 SSBP1
SMARCA4 HMHA1
EIF4H EIF3CL
EIF4H SSBP1
EIF4H GUSB
RAC1 CBX1
RRS1 CHAF1A
EIF4A3 UBE2I
EIF4A3 KPNA2
R3HDM1 EIF3A
RAD23A POLD2
RAD23B YWHAH
RAD23B UBE4A
XPC EWSR1
XPC DGKZ
ATP5C1 ATP5J
ATP6AP1 BCAP31
CDC123 RPN1
CDC123 PWP1
GDI2 TRAM1
ECHS1 HMHA1
APEX1 CCT7
APEX1 PSMD8
PSMA3 UQCRFS1
PSMA2 SLC25A5
ARPC4 MATR3
UCP3 LOC153346
ZNF787 POLB
LSM1 TCEB1
RBM42 PEBP1
RBM42 RRS1
COX6B1 CLTA
COX6B1 PSMC1
PSMD9 PDHB
RIT2 ANK2
SPINK1 GNB3
GALNT3 DEFB1
FABP6 LOC153346
FCAR LAMA2
SHROOM2 TFAP2B
GDI1 GUSBP1
RPL11 RPL29
ACVR2B GRIA3
CTSO FBP2
CTSO SH3GL1
RBMY1F LAMA2
MCM5 UNG
PPP2R4 CHD4
HNRNPK NSMAF
HNRNPK CHD4
CTRL ZNF197
CDKL1 PHKG1
HNRNPU CCNF
RHOG EFEMP2
COL10A1 RBL2
CKS2 COX7B
CST2 QPCT
TYK2 IRF3
UBTF CSK
DDX5 H3F3B
H2AFX CHD4
CAPN1 EFEMP2
TRIM28 GDI1
NAP1L4 DDX1
PABPC1 CASC3
VBP1 SSB
ATP1B3 HNRNPU
MYST3 WIPF2
MTMR6 EPS15
SQSTM1 CYP27A1
KIF11 CUL3
CSE1L RRM1
DYNLL1 ATP6V1E1
DIRAS1 SLC14A1
SMARCA4 UBTF
PLA2G7 CYP27A1
PLA2G7 ACP2
AIMP2 KPNA2
SND1 PABPC4
TAF9 SAP18
TRDN CADPS
VSNL1 DIRAS1
CENPA FXR1
SULT2A1 LRP2
PSME3 MNDA
ADAR ACLY
LMAN2 CLIC1
LMAN2 DYNLL1
ATP5G3 PSMB8
MAN2B1 RNPEP
BPTF ATXN2L
CREB1 SSX2
TMSB10 NPC2
PDE6B NR0B1
ACTN1 COL6A1
BRPF1 CHD4
BRPF1 MBOAT7
MANF NDUFS8
ELF1 SUMO1
RPS19 RPL38
HK1 GARS
FKBP2 CHD4
FKBP2 GLA
MAP4 ATP5D
TFAM UFD1L
ATP6V0C EFEMP2
UBA1 CAPN1
ATP5J SNRPD3
PSMC3 PPP4C
PRKAR1A ARHGDIB
TNFRSF1B ARID5A
STMN1 HMGB2
HNRNPA2B1 TRIM28
ATP2A2 PTPN11
LYL1 BCAP31
SNRPE NME1
CLTA HNRNPA1
HNRNPC CAPZA1
HNRNPC CCNB1
RPL36AL COX6A1
TK1 U2AF1
ESD U2AF1
COX17 CCNH
TSFM NAP1L1
BYSL UBTF
BYSL CCNE1
ATP6V1B2 CD14
TCEB1 UCHL3
PRKCI NFATC3
UQCRFS1 SNRPD2
MAP3K11 POLRMT
HNRNPF CCT7
EIF1 COX7C
COL15A1 PLOD2
PTGES3 ADSS
TALDO1 CD81
UQCRC1 FH
RPL18 RPL19
FNTA TAF10
C2 HSPA1A
PSME1 PSMB9
PSME1 PPIB
VDAC1 SQSTM1
TCN2 GBP1
PSMC1 EIF3CL
UQCRC2 COPS5
COX8A BCAP31
XRCC6 EMG1
XRCC6 BYSL
P4HB ACP2
ATF4 UBE2L3
ATF4 SNRPB2
ATF4 CCT6A
PDHB COX6A1
NUP205 DCTN2
HMHA1 CHD4
LARP4B PTPN11
SCAP RAE1
BMS1 ACLY
BMS1 GCN1L1
FAM120A HNRNPA2B1
ESPL1 XRCC6
CAD RPN2
CAD NOMO1
PSMC6 TSN
ADRM1 GNG10
ADRM1 MAP2K3
DMC1 KCNJ15
DMC1 COL10A1
SUZ12 EIF3A
SUZ12 TOP1
GGA3 EWSR1
HMGB1 CHAF1A
UBAP2L CTPS
AP2M1 PKM2
SERTAD2 GGA3
UBE4A BRD2
PUM1 SUMO1
CKAP5 RBBP7
CKAP5 TOPBP1
METAP1 HNRNPK
S100A11 IFI30
SEC24C HNRNPU
SEC24C BRPF1
SEC24C GUSB
RAD21 XPO1
PSME4 AP2S1
PSME4 HNRNPU
PSMB7 NARS
PSMB7 H3F3A
AARS USP10
ARL6IP1 KIAA0174
DAZAP2 PTP4A2
DAZAP2 RPA2
TNIP1 ATXN2L
TNIP1 PTP4A2
EXOSC7 BMS1
TRIP12 AIMP1
PSMB4 UBE2L3
SMARCA4 POLR2A
EIF4H EFEMP2
EIF4H HPRT1
RAC1 SON
NEDD8 SDHC
RPL4 RPL18A
EIF4A3 CCT5
NOLC1 EIF3B
NOLC1 USP14
NOLC1 BMS1
CLTC HNRNPA2B1
CLTC CCT6A
CLTC HMGB1
RAD23A UNG
RAD23B CUL3
DAD1 UFD1L
CDC123 PSMA5
MORF4L2 PDHB
SPCS2 TRA2B
CD164 MYL12A
CD164 MOBKL1B
TLR1 PDE3B
CCT8 TRA2B
PMP22 GAS1
MYH11 PPFIA1
PSMA4 MAPK6
RBM42 MRPL28
RBM42 HMGB1
COX6B1 RBM42
GATAD1 CRK
PSMD11 UBE2L3
IGBP1 EPS15
CHD4 CPT1B
CDK8 ANXA13
SNRPG CLNS1A
LIG4 ANXA13
RPL18A RPL29
PHKA2 FCAR
MRPL12 RABGGTB
CTSO KIF2A
CTSO SS18
SSR2 CLPP
PPP4C CCNF
EWSR1 PPP4C
PCTK3 BCAM
SON XPO1
SON TSN
RHD LAMA2
ATP5F1 ETF1
SNRPB PRDX1
ACP2 MVP
SRP19 PSMA5
SOD1 XPO1
AP3D1 PTPN6
WIPF2 POLR2A
MAPK1IP1L ACLY
MAPK1IP1L WIPF2
RBM4 SURF1
TXN2 UCP3
PABPC1 AP3D1
SMARCC2 DDX11
COPS5 SNRPG
UFD1L RBMX
MLF2 HNRNPA1
HAS2 FXYD3
YWHAE HNRNPU
DCTN2 ACLY
SHFM1 SNRPF
MTA1 UCP2
SATB1 KCNJ5
CSE1L PTPN11
PKN1 FUS
PKN1 USP5
DYNLL1 COX6C
PSMD4 RBMX
PSMD4 HNRNPA1
MAPRE1 POLR2G
MAPRE1 DCTN2
FRK ANK2
SRP9 C1D
ZNF154 RGS7
MRPL28 POLR2L
GAGE1 CCL13
CAMLG RRM1
RPS10 RPL23
RPL9 RPL11
TRIM26 HTATSF1
GARS POU2AF1
SFRS8 GRIK2
TOP1 CCNF
MAN2B1 ACP2
MBOAT7 WIPF2
CDC25B SNRNP70
KLF3 SILV
TUFM LMAN2
PDE6B TDGF1
U2AF1 QARS
HNRNPD EIF3A
HNRNPD EIF3CL
SSBP1 PSMA5
BRPF1 CPT1B
NAP1L1 PABPC1
ETF1 EIF3B
HK1 POLD2
PPP2R2A RBMX
MAP4 RUNX3
TFAM SRP14
ATP6V0C RNPEP
NCL XPO1
SNRPA HNRNPU
EEF1G RPL8
CD53 YWHAQ
RPL7A RPL18A
FKBP1A SARS
MX1 FRY
MYH9 ZYX
EIF2S2 SNRPB
MCAM P11
HNRNPA2B1 PNN
CYCS POLR2K
COX5A ETFB
CLTA CHERP
COX5B COX4I1
ATP5B CUL1
ATP5B TUFM
HNRNPC SNRPD2
CD2 CST3
SNRPB2 SLC25A46
SNRPB2 ATP5J
GUSB CDC25B
PTMA UBA52
ENO1 LDHA
ENO1 ATP1B3
SERPING1 CTSD
TOP2A COX17
SAFB CHAF1A
ZNHIT3 C11orf58
PSMC5 BCAP31
PSMC5 HNRNPU
PSMC5 RBM4
PSMC5 EIF3B
PSMC5 ETF1
TSFM U2AF1
RNPS1 CHD4
BYSL NARS
ATP6V1B2 ALDH2
SDHA COMT
SDHA SMARCA4
DTYMK CCNB1
UQCRC1 MARS
UQCRC1 IMMT
SFRS4 EFEMP2
SFRS4 PSMC5
PWP1 SNRPF
PWP1 NAP1L1
PSME1 PTP4A2
RPL12 EEF2
RPA2 XPO1
SPTAN1 MBOAT7
SPTAN1 LIG1
UQCRC2 SSR1
XRCC6 CCT3
ANXA7 PPT1
YBX1 SDHB
UBL4A HTATSF1
SLC25A5 UBE2D2
ATF4 RBM4
PDHB UBE2L3
PDHB CCT6A
PDHA1 HSP90AB1
TOPBP1 HNRNPA2B1
SLC23A2 SLC7A6
KIAA0226 FUS
TATDN2 MRPL28
TATDN2 IER2
LARP4B CTCF
DYRK1A LARP4B
ERH ATP5G3
UBE2N RBMX
ATIC YY1
ATIC CARS
BMS1 IL10RB
BMS1 HNRNPK
BMS1 CDC25B
SMC1A PRKDC
SMC1A UBA1
KIAA0174 SON
ESPL1 TK1
BCLAF1 TRA2B
CAD CDC25B
PSMD2 HSP90AB1
PSMD2 UROS
RHEB SOD1
ADRM1 GDI1
ADRM1 ATP5D
DMC1 ZFP36L1
SUZ12 SNRPF
SUZ12 TSN
SUZ12 BCLAF1
GGA3 HNRNPU
GGA3 BRD2
HMGB1 CHD4
HMGB1 CCT3
SCRIB UCP2
AP2M1 SNRPB
PARK7 ZNHIT3
SERTAD2 HK1
SERTAD2 LIG1
UBE4A PLCG2
UBE4A KPNB1
UBE4A LOC100131311
BOP1 PABPC1
RBM10 SCRIB
PDIA6 PSMA1
PUM1 MLF2
PUM1 GGA3
CCT5 FH
CCT5 HSPE1
CCT5 UQCRFS1
METAP1 RAE1
SEC24C BCL3
RAD21 HMGN2
E2F3 HNRNPU
E2F3 GSK3B
PSMB7 SURF1
PSMD8 UBE2D2
PSMD8 ATP5B
TNIP1 AARS
TRIP12 TANK
SMARCA4 GLG1
EIF4H TSN
RAC1 PUF60
RPL4 RPS10
R3HDM1 ACLY
RAD23A PTPN6
RAD23A TRIM28
XPC LIG1
CDC123 SNRPA1
CDC123 TFAM
PSMD6 NPM1
PSMD6 UMPS
SPCS2 ARCN1
ECHS1 POLR2L
TOMM20 CUL3
CCT8 PARK7
ANXA2 LRPAP1
PRMT5 PHB2
RBM42 HNRNPD
RBM42 UQCRC1
RBM42 SCRIB
RBM42 EXOSC7
COX6B1 NDUFB7
COX6B1 BMS1
GRM8 ZNF787
PSMD9 CDKN3
ANXA13 LOC153346
HOXD3 ZNF197
DEFB1 FBP2
GALNT3 ANXA13
FABP6 LAMA2
GRIA3 FBP2
LUZP2 MPHOSPH9
PHKG1 LIG4
YAP1 MPHOSPH9
SS18 ZNF197
CTSO LAMA2
CTSO ANXA13
CTSO LUZP2
RBMY1F GNB3
ODF1 CNTN1
PREP SUMO3
PRIM2 RBMY1F
PPP1CC NACA
FUS RPN2
ARHGDIA PEBP1
PCTK2 PHKG1
MKI67 CHD4
CYP27A1 GPNMB
CCND1 GM2A
DRD1 SPINK1
DSC2 P2RY6
DSC2 SGCD
COL6A2 FLNA
COX6C SNRPF
PRKACA CHD4
RPL32 RPL8
IFNG LAG3
SAP18 XPO1
SAP18 LDHB
CHERP HNRNPA1
AP3D1 HNRNPA1
WIPF2 PRKACA
CCT7 CKS2
NARS UBTF
SHC1 POLRMT
ATOX1 TUBA1A
PABPC1 WIPF2
SMARCC2 AP3D1
UFD1L SAP18
SUMO1 HNRNPU
FH PPIA
CUL3 HTATSF1
MLF2 RAE1
YWHAE PPP4C
C11orf58 TSN
ATP1B3 DDX1
TDG EMG1
NAE1 CCT7
DCTN2 SSR2
ADK COL2A1
UBB UBA52
EIF3CL PABPC1
TCIRG1 COMT
NCOR2 NOMO1
CSE1L KIF11
FXYD3 GLMN
FXYD3 SNCA
PSMD4 HNRNPU
PPFIA1 KCNJ15
PPFIA1 LUZP2
LCP2 ITGB2
MKRN3 GLMN
MKRN3 SNCA
RPE65 SLC12A1
CAMLG EEF1D
GTF2A2 DUT
TAF10 MRPL23
UBE2L3 UBE2I
RARS LDHB
RARS MRPL3
TUFM MARS
U2AF1 RAE1
COL9A2 CYP2A13
SSBP1 POLR2F
SSBP1 NACA
CAPG LILRB4
SET CCT4
RFC4 HSP90AA1
ELF1 MYL12A
CCNE1 GARS
IER2 MAPK1IP1L
ATP6V0C CD14
NCL SNRPF
NCL FH
NCL EIF3CL
SNRPA USP5
NCKAP1L CDK2
UBA1 HUWE1
UBA1 STIP1
GBP2 FCGR1A
H2AFZ SRP9
ATP5J SNRPG
ATP5J POLR2G
ATP5J CCT4
POU2F2 TCIRG1
ITGB3 NR6A1
PSG3 LUZP2
TNFRSF1B MYO5A
MYL6B POLR2L
MCAM ADH6
HNRNPA2B1 CCT3
UQCRB COX6C
COX5A PRDX1
COX5A SSBP1
SNRPE PSMA5
SNRPE SOD1
AMD1 YWHAQ
COX5B ATP6V1E1
HNRNPC RARS
ESD HNRNPK
COX17 GTF2A2
COX17 CCNB1
NUMB ST8SIA4
TSFM DYNLL1
TSFM DAP3
RNPS1 HNRNPK
RNPS1 TOP1
INPPL1 LIG1
UQCRFS1 PSMD14
HNRNPF ETF1
CCT6A DDX1
EDC4 ARHGDIA
EDC4 UBTF
EDC4 SMARCA4
EDC4 U2AF1
EDC4 BYSL
EIF1 EEF1D
FTH1 HEXB
DTYMK STMN1
C2 CD63
C2 PLA2G7
C2 CCL5
LOC100131311 PPP4C
LOC100131311 TDG
VDAC1 U2AF1
GNL2 SAFB
TCN2 C2
PSMC1 TUFM
PSMC1 MIF
GPI NONO
SERPINA1 C2
CKMT2 MYOM1
SPTAN1 CCNF
HSP90AB1 VDAC1
UQCRC2 ETF1
COX8A ETFB
COX8A ATOX1
LAMP1 MSN
PARP1 NONO
P4HB PRKACA
P4HB CLTA
SLC25A5 HINT1
PDHB SNRPD2
PHF15 NONO
LARP4B KIAA0430
DYRK1A FOXO1
TTC3 SFRS5
SCAP TATDN2
SERPINH1 LGALS1
ATIC SMARCA4
USP10 NCKAP1L
USP10 EDC4
BMS1 RRM1
BMS1 BPTF
ESPL1 ETFB
BCLAF1 USP10
ADRM1 MYL6B
DMC1 LAMA2
DMC1 GALNT3
SUZ12 GNG10
LOC96610 IDH2
HMGB1 HSPE1
SCRIB SNRPA
MDH1 TRA2B
VGLL4 ARHGEF7
TBCB HNRNPA1
PDIA6 UBE2I
PSME2 EIF3CL
PUM1 NOMO1
CCT5 CCNB1
CKAP5 KIF11
METAP1 HNRNPU
E2F3 RRM1
MCM3 BYSL
KARS BCLAF1
TNIP1 IL10RB
PSMB4 CKS1B
PSMB4 HPRT1
PSMB3 TATDN2
PCMT1 DNAJB1
NEDD8 ATP5B
RAD23A H3F3A
XPC BLOC1S1
ATP5C1 COX6A1
ATP6AP1 CD63
DAD1 SUMO1
MORF4L2 UBE2A
PTDSS1 PRKDC
PSMD6 UQCRFS1
SPCS2 PTPN11
ECHS1 SEC13
PRPS1 MAPRE1
PSMB1 XRCC6
PSMA2 SAP18
PSMA2 AIMP1
RBM42 ANXA11
COX6B1 TIAL1
PSMD11 EIF3CL
XPO1 IGBP1
GALNT3 P2RY6
SS18 SH3GL1
SS18 LUZP2
ACVR2B SGCD
RBBP7 RBBP4
ETFB CHD4
PPP4C SURF1
HNRNPU SNRPF
TNP2 SGCD
SON ZNF146
DPP4 LIG4
HIST1H4H GRIA3
PSMA6 PSMA5
DSC2 LUZP2
DSC2 PRIM2
NME1 SNRPF
SNRPB CCT3
RPL31 RPS3
LDHB PAICS
HARS CHD4
HNRNPA1 BRD2
CHERP POU2AF1
UCP2 CCNF
COX4I1 SOD1
RBM4 NACA
PSMD14 COX7B
EBNA1BP2 PSMA5
PTPN11 SON
ATOX1 QARS
PABPC1 ETFB
PABPC1 ATP5D
SUMO1 SNRNP27
SUMO1 SP3
EZH2 XPO1
FH DDX1
MLF2 ARHGAP4
TRA2A PCBP2
DCTN2 SURF1
DCTN2 DDX1
USP5 UBTF
SQSTM1 JUNB
EIF3CL POLRMT
TCIRG1 CHD4
UBE2D2 MRPL49
CCT4 MTHFD2
CCT4 ARPC2
CSNK1D P4HB
CTCF SUMO1
PSMD4 SF3B2
PSMD4 SFRS9
TAF9 SOD1
POLD2 SNRNP70
SRP9 ATP5O
CHAF1A POLD2
MRPL28 ATOX1
TRDN KCNJ6
DAP3 SNRPF
DAP3 EPRS
GTF2A2 PSMD14
GABPB1 KCNJ6
ATP5G3 HINT1
TMEM115 SEL1L
HSPE1 COX7C
P2RY2 CCL13
BPTF HNRNPK
NOVA1 GRIK3
MBOAT7 LIMK1
MBOAT7 DGKZ
BLOC1S1 CTCF
RARS ARCN1
RARS ILF2
RARS AIMP1
CDC25B ATP2A3
TUFM PPIA
U2AF1 POLD2
TIAL1 PSMD4
ACTN1 SERPINF1
HNRNPD NASP
SET SSBP1
IRF8 ST6GAL1
STIP1 EFEMP2
NAP1L1 DDX39
MANF PPP4C
COX6A2 MYOM1
RPS19 RPL19
RPS6 RPL23
ETF1 MYO5A
FKBP2 HARS
PSMA1 SFRS9
MAP4 PRKACA
TFAM SNRPG
SNRPA CSK
SNRPA BCL3
ATP5J SFRS9
LIG1 CCNF
FKBP1A SFRS9
SRI PRDX4
CYP11B1 MOG
RPS27 EEF1D
EIF2S2 SAP18
HNRNPA2B1 EIF3CL
HNRNPA2B1 TUFM
ASNS COPS6
CYCS VBP1
SNRPE UQCRB
COX5B GTF2A2
SNRPB2 CLNS1A
ITGB2 CAPG
GUSB USP5
GUSB ADAR
GUSB HNRNPA2B1
ESD UBC
PMVK MANF
IMMT CUL3
IMMT PKN1
IMMT GNG10
ZNHIT3 PPP2R2A
KPNB1 BRD2
PSMC5 EPRS
PSMC5 TRAP1
PSMC5 KPNB1
RNPS1 DDX1
RNPS1 GNB1
ATP6V1B2 TNFAIP2
TCEB1 COX7C
PCOLCE SERPINF1
AFM ST8SIA4
CCT6A CCT3
CCT6A COX5A
DLD NCL
FNTA SOD1
FNTA PPP2R2A
VDAC2 UQCRFS1
LOC100131311 NACA
LOC100131311 PPP1CC
PWP1 HNRNPU
GNL2 MCM5
RDBP POLR2L
TUBA3C HMGCL
C9 ARSD
MMP9 MVP
XRCC6 ETF1
XRCC6 SPTAN1
ATP2B1 PRKCI
UBL4A SHFM1
PDHB AIMP1
PDHB LRPAP1
PDHB UQCRFS1
SLC9A6 DLD
GCN1L1 CHERP
TATDN2 MYO5A
TATDN2 ETFB
TATDN2 CTCF
ZNF638 UBXN4
USP10 CUL3
BMS1 GLA
BMS1 HARS
BMS1 TOP1
GINS1 DDX1
SMC1A ACLY
KIAA0174 PSMC5
ESPL1 KPNB1
BCLAF1 DDX39
CAD EIF3B
PSMD2 IRAK1
ADRM1 RPN2
SUZ12 DDX39
LOC96610 MAPK1IP1L
HMGB1 LOC100131311
HMGB1 PSMC1
STXBP3 EIF4G2
AP2M1 AIP
AP2M1 HSP90AB1
AP2M1 P4HB
PARK7 TSN
PARK7 CAPZA1
PARK7 RPA2
PDIA6 SRI
PSME2 ATOX1
PSMD1 DCTN2
PUM1 ATXN2L
PUM1 KPNB1
CCT5 VBP1
CCT5 KPNA2
CCT5 YWHAH
CKAP5 EZH2
CKAP5 RFC4
RAD21 EIF3E
RAD21 DYNLL1
RAD21 SFRS9
RAD21 UQCRC2
E2F3 USP5
E2F3 GUSB
PSMB7 ETF1
ARL6IP1 HNRNPU
ARL6IP1 CUL3
ARL6IP1 UBXN4
DAZAP2 SFRS4
EXOSC7 TIAL1
IFI44 OAS1
TRIP12 KIAA0174
PSMB4 TRA2B
PSMB3 TNIP1
EIF4H IMMT
RAC1 KPNA2
RAC1 CKAP5
NEDD8 CCT7
CLTC NACA
CLTC MAPRE1
RAD23A ANXA11
ATP5C1 ATP5G3
DAD1 POLR2K
CDC123 TCEB1
CDC123 PSMD1
PSMD6 ANXA7
ECHS1 UBL4A
TOMM20 TAX1BP1
TLR1 ITPR2
CCT8 RARS
APEX1 TCP1
APEX1 ATP5B
PSMC2 SNRPE
PSMB1 CLTC
RGS3 CYP11B1
RBM42 BCAP31
COX6B1 SURF1
COX6B1 EIF3B
PSMD9 VBP1
ARSD PRKX
SHROOM2 DEFB1
LIG4 DEFB1
RPL18A RPL38
PRIM2 PHKA2
CTRL BRD8
DDX1 ETFB
PPP4C RPN2
IDH2 ETFB
CPSF6 AZIN1
PCTK3 ZFP36L1
RHAG P2RY6
RPL23 RPL18A
RPS3 RPL18A
FBLN1 ZNF33B
ACP2 GM2A
LDHB FDPS
PRKACA GDI1
COL2A1 MOG
SOD1 PPIA
UCP2 BAT1
COX4I1 APRT
NIPA2 ZNF146
RBM4 RPN1
RBM4 TSN
EIF3B RUNX3
EIF3B MYO5A
DDX11 SNRNP70
PABPC1 RRM1
SUMO1 POLR2K
SUMO1 PABPC1
EZH2 H2AFX
FH NDUFS8
CUL3 SNRPF
EIF3A PPP1CC
CAPZA1 PPIA
YWHAE PPP1CC
C11orf58 ATP5F1
HINT1 COX6A1
SHFM1 PPP4C
CPSF1 ETFB
DYNLL1 CKS1B
DUT EZH2
FXR2 KRT4
FXYD3 OPRL1
PSMD4 ETFB
TAF9 ATP6V1E1
SRP9 TAF9
CHAF1A DGKZ
MRPL28 QARS
E2F4 RIT2
VSNL1 GAGE1
CENPA CTCF
TAF10 XPO1
GABPA GRIK2
TRAP1 PKM2
TRIM26 WIPF2
TRIM26 FOXO1
ZNF136 DBT
HSPE1 SRP19
MLH1 TRA2B
MLH1 CTCF
PHB LDHB
SLC9A2 RGS7
UBE2L3 SNRPG
UBE2L3 ATP6V1E1
UBE2L3 SNRPD3
NFKB2 DGKZ
U2AF1 FUS
U2AF1 RBM4
SSBP1 TSN
YY1 NUP88
FKBP2 PEBP1
PPIB NIPA2
NCL DCTN2
SNRPA POU2F2
GBP1 TNFSF10
PLCG2 DDX1
LIG1 LIMK1
CD81 ATP6V0C
H19 APP
HPRT1 COX7B
UCHL3 NME1
EIF2S2 ATP5J
HNRNPA2B1 TOP1
HNRNPA2B1 NONO
CCNB1 EZH2
TROVE2 PSMD4
PSG3 CREB1
LYZ RARRES1
ATP5B TCP1
HNRNPC COPS5
SNRPB2 PSMA6
RPSAP12 RPS5
SERPING1 CHI3L1
A2M COL6A3
COX17 VBP1
COX17 CYCS
RNPS1 ACLY
RNPS1 IL10RA
BYSL POLRMT
IMPDH2 TRIM28
UQCRFS1 UBE2I
MAP3K11 MLF2
HNRNPF UQCRFS1
CCT6A ATP5O
EDC4 INPPL1
FTH1 CCL5
ARHGDIB UBB
UQCRC1 CHMP1A
PPP3CA ZNF136
SFRS4 PNN
SFRS4 HNRNPD
DLD PABPC4
DLD GARS
LOC100131311 HNRNPA2B1
VDAC1 ETFB
VDAC1 PPP4C
IFNA8 LAMA2
RPA2 FNTA
SPTAN1 LOC100131311
MMP9 C2
HSP90AB1 RARS
UQCRC2 CUL1
COX8A PEA15
COX8A ARF1
XRCC6 APRT
XRCC6 HNRNPK
XRCC6 DDX1
XRCC6 PRDX1
COL11A1 PLOD2
SLC25A6 GNB2L1
PARP1 BCL6
PDHB SNRPD3
PDHB SNRPB2
ATP6V0B FKBP1A
NDRG1 SOD2
HTRA1 SERPINF1
HTRA1 IGFBP4
KIAA0226 H3F3A
NUP205 HNRNPA2B1
HMHA1 NOMO1
HMHA1 HSF1
TATDN2 PABPC1
DYRK1A XPO1
BMS1 UROS
GINS1 DUT
FAM120A SFRS11
KIAA0174 CYTH1
CAD HNRNPU
YWHAH MAPRE1
ADRM1 PDXK
SUZ12 VBP1
SUZ12 KIAA0174
STXBP3 RAP1A
SCRIB EIF3B
SERTAD2 GLG1
UBE4A NAP1L4
TBCB PPP4C
PDIA6 ATP5G3
PUM1 COMT
CCT5 ATP5O
CCT5 UQCRC1
CCT5 PSMD1
METAP1 TATDN2
SEC24C BRD2
SEC24C UBTF
SEC24C EIF3B
SEC24C RBM10
RAD21 PDHB
E2F3 ACLY
PSME4 POLRMT
RANBP1 CDK4
MCM3 CENPA
MCM3 SSRP1
AARS PSMD1
ARL6IP1 ATP5J
DAZAP2 DYRK1A
TNIP1 AP2M1
EIF4A2 PRKAR1A
TRIP12 MTIF2
PSMB3 PPIB
ADAM8 TNFRSF1B
EIF4H PARK7
RAC1 NUBP1
RRS1 IDH2
EIF4A3 UQCRFS1
R3HDM1 CTCF
R3HDM1 GUSB
NOLC1 HNRNPA1
CLTC HNRNPC
RAD23A KPNB1
RAD23A PSMC5
RAD23A INPPL1
RAD23B DDX39
ATP5C1 H2AFZ
ATP5C1 ZNHIT3
CDC123 DDX39
CDC123 COX5A
CDC123 CLTC
MORF4L2 SOD1
SPCS2 PSMD6
ECHS1 QARS
ECHS1 ACLY
ECHS1 EIF3B
CCT8 SAP18
CCT8 SNRPD3
CCR1 PCK2
TYMS CDKN3
TYMS MCM2
ANXA2 SQSTM1
RAB11A MTFR1
RBM42 E2F3
COX6B1 COX5B
GRM8 PCDHGB7
PSMD9 TUFM
DEFB1 GNB3
ZNF74 LAMA2
CHD4 AP2S1
SHROOM2 BRD8
NACA ATP5O
PHKG1 FBP2
PCTK3 PHKG1
HNRNPU UNG
DSC2 BRD8
KLRC2 MOG
F13B ZNF33B
PRKACA MYO5A
PRKACA ETFB
TUBA4A UNG
PLAU GPNMB
SOD1 SSB
MB THBS4
TRIM28 BAT1
TRIM28 QARS
CHERP CCNF
UCP2 QARS
ACO2 RHOG
EIF3B AP3D1
PNN EPS15
NAP1L4 RPN2
ATXN2L RAE1
SMARCC2 UCP2
COPS5 NME1
NDUFS8 HNRNPA1
CHMP1A RBM4
GGH COPS5
ADK CNTN1
DECR1 PPP1CC
EIF3CL MYO5A
TCIRG1 ARHGDIA
SHFM1 CCNF
TAC1 LPCAT3
EIF3I MRPL12
MTA1 EWSR1
PKN1 MAPK1IP1L
DYNLL1 POLR2K
SFRS9 ETF1
SMARCA4 ATXN2L
CTCF GNG10
IGHG1 FOXO4
AIMP2 ALDOA
MAPRE1 CAPZA1
MRPL28 RPN2
CAMLG NACA
VAT1 CD14
GRIK3 DLG2
GRIK2 SGCD
GTF2A2 DAP3
GABPB1 SLC12A2
TRAP1 FH
BUD31 SHFM1
ADAR EIF2AK2
NNMT TAX1BP3
CHN2 GABPA
BCL3 TRIM28
NUBP1 XPO1
SLC9A2 BAMBI
MBOAT7 TUBA1A
CDC25B CCNF
CDC25B EWSR1
KLF3 SULT2A1
NKG7 MT1A
U2AF1 HTATSF1
U2AF1 TRA2B
TIAL1 U2AF1
COL9A2 DBI
SSBP1 H3F3A
FKBP2 PPP4C
UBE2A VBP1
C1QBP PPP1CC
PSMA1 GTF2A2
HSF1 ETFB
PPIB PRDX1
SNRPA ATP5D
MGAT1 TAP1
GBP1 CXCL10
EEF1G RPL11
EEF1G GAPDH
ITGB3 USP9Y
LSP1 MVP
HNRNPA2B1 HTATSF1
HNRNPA2B1 TDG
CTSA MAN2B1
COX5A EIF3A
COX5A GTF2A2
COX5A LRPPRC
CKM MYOM1
CYBA DYNLL1
ACTA1 MYOM1
CALM2 SUMO1
RPS17 RPL19
PIM1 PSMC3
HNRNPC COX7C
RPL36AL MRPS12
ITGB2 MVP
ESD RAE1
APOE NR1H3
A2M MVP
SAFB POLD2
SAFB CLTA
PSMC5 CCNF
TSFM PPP2R2A
INPPL1 ATXN2L
MTIF2 IMMT
TCEB1 SNRPB
TCEB1 AIMP1
MAP3K11 DBT
ARL1 ATP5G3
HNRNPF SLC25A3
CCT6A SNRPB2
EIF1 COX5B
HNRNPH1 EPS15
HNRNPH1 XPO1
SDHA UNG
SDHA PRKACA
MIF SNRPB
UQCRC1 RPN2
UQCRC1 BCAP31
PSME1 UBE2L3
RPL12 RPSAP12
VDAC1 SNRPA
HTN1 CFB
GNL2 HNRNPA1
SPTAN1 MAPK1IP1L
SPTAN1 TNFRSF1B
UQCRC2 UBE2L3
TNNI1 TNNC2
XRCC6 PSMD4
ANXA7 MTMR6
ANXA7 PPP2R2A
ANXA7 PRCP
FGF2 NR0B1
CYC1 SNRPF
C1S ACTN1
YBX1 HNRNPF
UROS SNRPB
SLC25A5 PSMD14
MAP2K3 CBLB
HMHA1 KPNB1
TTC3 BAT1
FAM50A SND1
UBE2N RPN1
UBE2N CDK4
ATIC PSMC5
BMS1 UCP2
BMS1 PKN1
GINS1 KIF11
MOBKL1B UQCRC2
RRP1B HNRNPU
KNTC1 XPO1
CAD PPP4C
YWHAH RPN1
ADRM1 POLR2L
ADRM1 PKN1
ADRM1 GARS
SUZ12 RRM1
LOC96610 U2AF1
HMGB1 BARD1
SCRIB WIPF2
PARK7 HNRNPC
BOP1 MTA1
RBM10 CHERP
TGFBR2 IRF9
PDIA6 MAN2A1
PSMD1 ATIC
NUP93 RNPS1
SEC24C MAP4
SEC24C SCAP
E2F3 SEC24C
PSME4 EIF3B
PSME4 MAP4
PMS2L3 ILF3
RANBP1 ATP5G3
MCM3 LIMK1
AARS ALDOA
TNIP1 HYOU1
TNIP1 MLF2
TNIP1 GARS
EIF4A2 YWHAQ
EXOSC7 DDX1
EXOSC7 ATP5D
TRIP12 EIF4G2
PSMB3 PARK7
ADAM8 IRF3
EIF4H TIAL1
EIF4H TSFM
RAC1 PSME1
NEDD8 PCBP2
NEDD8 YWHAZ
CLTC USP7
CLTC XPO1
CLTC UQCRH
CLTC ATP5J
RAD23A CPT1B
RAD23A GARS
RAD23B PTPN11
RAD23B CCT5
XPC E2F3
PTS DGUOK
ATP6AP1 LAMP1
DAD1 SNRPE
CDC123 TIAL1
CDC123 PSMC5
CDC123 UQCRC2
MORF4L2 TFAM
MORF4L2 PTMA
ECHS1 ATP5D
TLR1 POLB
PRPS1 RBMX
PSMA3 COX7A2
RBM42 TBCB
COX6B1 CLPP
COX6B1 BCAP31
COX6B1 NOMO1
COX6B1 PARK7
FRY RAB11A
PSMD9 AIP
FBP2 ZNF197
XPO1 RBMX
PRKX CNTN1
ATP5O CLNS1A
PHKG1 GALNT3
PCBP2 ARHGDIB
CCNG1 RBMX
RBL2 P2RY6
RBMY1F BRD8
ODF1 GCKR
ODF1 ZNF345
PRIM2 BRCA2
SSR2 MRPL23
RPL6 RPL29
PCTK2 MPHOSPH9
BRD2 PEBP1
PSMA5 RPN1
DPP4 TNP2
HIST1H4H RHD
SLC25A3 ARCN1
DSC2 PRKX
PKM2 EFEMP2
UBTF ATP5D
MTHFD2 SNRPG
HARS QARS
HNRNPA1 CLPP
HNRNPA1 BAT1
HNRNPA1 ACLY
SAP18 MRPL23
COX4I1 MRPL23
WIPF2 EWSR1
PDXK CD63
NARS UNG
BARD1 WIPF2
BARD1 HTATSF1
DDX11 POU2AF1
EMG1 NUP88
ATXN2L CCNF
TNPO1 HNRNPK
MAP4K1 ARHGDIA
SUMO1 EMG1
TSPY3 PEX12
CHMP1A EEF1D
YWHAE RABGGTB
KCNJ6 TSPY3
CCL13 SGCD
SF3B2 ATXN2
NCOR2 COMT
CDK4 MRPS12
DLG2 MAP2K6
SILV SLC14A1
SILV LRP2
GNG10 AP3D1
SFRS5 BTN3A2
SFRS9 SNRPB
SERPINF1 TAX1BP3
SMARCA4 UCP2
CTCF CHMP1A
PSMD4 SHFM1
MAPRE1 CCT4
BAMBI CADPS
CHAF1A AP2S1
MRPL28 HARS
TRDN TFAP2C
DAP3 COX6A1
ATP6V0A1 CCL13
RPS5 UBA52
CENPA EZH2
ATP5G3 PSMA5
TMEM115 OPRL1
TOP1 HNRNPK
P2RY2 RPE65
BCL3 SUPT5H
MAN2B1 CD63
TSPAN31 PNRC1
MBOAT7 MRPL28
RARS DDX1
RARS SNRPD2
CDC25B NCOR2
TUFM DDX1
U2AF1 HMGB2
U2AF1 TOP1
SET DAP3
BRPF1 ZNF136
MANF RPN1
ELF1 TAF7
TCEA1 YWHAZ
UBXN1 EMG1
PPP2R2A TRA2B
MAP4 TYK2
LGALS3 CTSD
MMP2 COL1A1
GNB2 COPS6
GZMH GBP2
LIG1 GDI1
LIG1 PRKACA
LIG1 DDX11
ITGB3 REST
TNNC2 MYOM1
NDUFB7 COX7C
HPRT1 UBE2A
MYH9 MSN
HNRNPA2B1 TRA2B
HNRNPA2B1 SF3B2
NPM1 SSBP1
ATP2A2 SNRPA
SNRPE H3F3A
CLTA UBTF
RPL36AL ATP5B
C1R SAA1
COL5A2 PLOD2
COX17 CKS1B
COX17 CCT4
IRAK1 LRPAP1
MTHFS SNRPA1
PSMC5 FUS
PSMC5 SNRPB
PSMC5 AP3D1
TSFM YWHAE
RNPS1 TRIM28
BYSL SNRPA
MAPK14 RABEPK
MTIF2 HNRNPU
PCOLCE A2M
MAP3K11 AP2S1
CCT6A NME1
CCT6A CCNB1
EDC4 QARS
EDC4 PKN1
EDC4 HNRNPA2B1
CDKN3 CKS1B
PTGES3 ATP5G3
ARHGDIB PTMA
CBFB TPR
CBFB MAPRE1
MIF PRDX1
ANXA11 MAP4
RELA INPPL1
UQCRC1 NCL
DLD PRDX1
HSPA4 TCP1
THBS2 VCAN
PWP1 RPN1
PWP1 TXNRD1
PWP1 SSBP1
PSME1 UQCRC1
RPA3 ATP5O
CARS PABPC1
VDAC1 NDUFS8
VDAC1 FH
IRF1 TNFAIP2
TCN2 CD14
PSMC1 TDG
SPTAN1 TRIM28
SPTAN1 SFRS4
HSP90AB1 HNRNPA1
UQCRC2 CCT7
XRCC6 COX8A
CYC1 PWP1
COL11A1 COL1A2
C1S COL6A1
MT1G C2
IFI30 CD14
IFI30 APOE
IFI30 ACP5
UROS PSMC1
P4HB PKM2
NDRG1 CYP27A1
NUP205 ETF1
HMHA1 AP3D1
HMHA1 BRPF1
TATDN2 EWSR1
MCM6 HNRNPD
UBE2N RPL36AL
GINS1 HNRNPA2B1
SMC1A HNRNPA2B1
KIAA0174 RPN2
YWHAH PSMD4
PSMC6 CBFB
ADRM1 PPP4C
DMC1 TFAP2B
DMC1 FABP6
SUZ12 KPNB1
SUZ12 XRCC6
SCRIB ETFB
AP2M1 HDLBP
PARK7 HNRNPA1
SERTAD2 BMS1
UBE4A MARS
UBE4A HNRNPD
RBM10 TUBA4A
PSME2 ATIC
CCT5 MRPL12
METAP1 RNPS1
METAP1 UBE4A
SEC24C MCM5
PSMD8 RPL36AL
AARS PSMC5
DAZAP2 UBXN4
TNIP1 PPP1R7
TNIP1 RUNX3
TNIP1 EIF3B
DDOST FKBP1A
TRIP12 XPO1
IARS TCP1
IARS KPNA2
NEDD8 DYNLL1
EIF4A3 ATP5B
NOLC1 EIF3A
CLTC U2AF1
CLTC SET
CLTC ESD
XPC RBM6
ATP5C1 COX5B
CAST RPN2
CDC123 ATP5J
MORF4L2 SUZ12
ATP5A1 PARK7
PTDSS1 PABPC4
ECHS1 PSMB10
ECHS1 NDUFS8
ECHS1 CCT5
TOMM20 TAF10
CCT8 COX6A1
CCT8 MORF4L2
GLO1 CKS2
PSMA3 PSMA6
PSMA2 CKS1B
CYP3A4 PLA2G2A
PRMT5 PSMD8
RBM42 GARS
RBM42 IER2
PEX1 DNM1L
PSMD9 PPP1CC
HIST1H4I RGS3
GCKR LOC153346
MNAT1 ANXA13
PRKX FABP6
SHROOM2 PRKX
ACVR2B ZNF197
ODF1 ACVR2B
PPP4C EEF1D
CDKL1 GRIA3
CDKL1 ACVR2B
HNRNPU QARS
ACLY EWSR1
NOMO1 PRDX1
COX6A1 COX7C
HNRNPA1 PRDX1
HNRNPA1 SNRPB
SAP18 PPIA
EIF3F XPO1
UCP2 HNRNPA1
PSMD14 ETF1
POLRMT ARHGAP4
LPCAT3 PEX12
HYOU1 GDI1
HYOU1 UCP2
UFD1L LDHB
UFD1L COX6C
CUL3 MARS
CUL3 EIF3F
CUL1 CCT7
KCNJ6 SMAD6
C11orf58 ATP5O
DGKZ GRM4
DCTN2 AIP
EIF3CL RRM1
CCT4 PSMA6
CCT4 SRP19
CCT4 C21orf33
RBM6 WIPF2
LRP2 TFAP2C
PKN1 QARS
SILV CCL13
SMARCA4 CPT1B
ABCD2 DIRAS1
FXR1 HMGB2
IGHG1 DBI
SOX11 KCNJ1
CYP2A13 IGHG1
TRDN DIRAS1
CAMLG HNRNPK
GRIK2 TCF19
SNRPD2 GAPDH
SEL1L SGCD
SEL1L SILV
ATP5G3 CKS2
GARS SHFM1
ZNF136 ATXN2L
P2RY2 DLG2
CHN2 SLC14A1
CHN2 MKRN3
BPTF EWSR1
NONO DDX1
SLC9A2 GPR21
MBOAT7 SMARCA4
UBE2L3 SSB
RARS EPRS
RARS DCTN2
TUFM PPP4C
PDE6B RIT2
U2AF1 DUT
TIAL1 TUFM
SSBP1 TRA2B
NAP1L1 CCT3
HK1 CCNF
MSN PPP1R11
PPP2R2A EIF4G2
CMA1 MOG
CTSD CHI3L1
NCL NACA
NCL EPRS
NCL YWHAE
NCL CSE1L
MMP2 VCAN
H2AFZ CDC2
ATP5J UBE2L3
LIG1 DGKZ
CD81 IFNGR2
NDUFB7 HSPE1
HNRNPA2B1 ZNF146
HNRNPA2B1 TIAL1
IL1A IVD
CCNB1 LDHB
ATP2A2 MTA1
LYL1 GLA
SNRPE EIF3E
SNRPE HPRT1
APOC1 PLA2G7
CLTA HK1
ATP5B DCTN2
ATP5B AIMP2
ATP5B CCNB1
GUSB PCBP1
H3F3A BAG1
TOP2A SET
SAFB CHMP1A
KPNB1 CHAF1A
PSMC5 BARD1
TCEB1 CCNB1
IMPDH2 POLD2
UQCRFS1 CCT7
CCT6A SOD1
EDC4 CCNF
EDC4 PLCG2
EIF1 H3F3A
SDHA LYL1
CBFB XPO1
UQCRC1 QARS
UQCRC1 AP3D1
UQCRC1 CHAF1A
TKT LRPPRC
LOC100131311 ATXN2L
LOC100131311 EDC4
PWP1 GLUD1
PWP1 DLD
PSME1 CAP1
RPA3 ATP5J
CARS PRKACA
VDAC1 TRIM28
VDAC1 SEC13
RPS21 RPL7A
C1QB GBP1
SERPINA1 WARS
HSP90AB1 RNPS1
UQCRC2 TXNRD1
COX8A ECH1
COX8A H3F3A
XRCC6 ETFB
FGF2 TDGF1
LAMP1 CAPN1
IFI30 GSN
SERPINE1 COL4A1
P4HB BLVRA
LOC1720 SUMO1
UBXN4 ZNF146
UBXN4 CDC25B
TOPBP1 SNRPD3
MAP2K3 BPTF
MAP2K3 HK1
ERH LDHB
SCAP CHD4
UBE2N DYNLL1
ATIC KPNB1
BMS1 EIF1AP1
GINS1 XPO1
RRP1B NUP205
KIAA0174 RPA2
CAD ARHGDIA
PSMC6 AIMP1
RHEB FNTA
DMC1 SLC6A6
SUZ12 FXR1
SUZ12 CENPA
GGA3 GSK3B
HMGB1 XPO1
HMGB1 PRDX1
HMGB1 UBXN4
AP2M1 NCL
BOP1 CCT3
RBM10 POLD2
PDIA6 TSN
ATP6V1F MRPS12
PSMD1 EPRS
PSMD1 USP5
PSMD1 CARS
PUM1 CTCF
CKAP5 MAPRE1
KIAA0100 LIMS1
RAB21 UBE2N
NUP93 AP3D1
METAP1 EIF3B
METAP1 RASSF2
SEC24C LOC100131311
SEC24C MAP2K3
PSMB7 EMG1
AARS SMARCA4
ARL6IP1 UBE4A
DAZAP2 TOP2B
TNIP1 SPTAN1
TRIP12 PPP2R2A
IARS HNRNPM
PSMB2 PARK7
EIF4H CKAP5
PCMT1 CENPA
RAC1 TOPBP1
RAC1 KIAA0174
R3HDM1 EWSR1
CLTC DCTN2
CLTC TAF9
RAD23B RPN2
RAD23B SSB
RAD23B CBX1
RAD23B SET
RAD23B MIF
XPC KDM5A
ATP6AP1 TNIP1
DAD1 SDHC
DAD1 VBP1
DAD1 ANXA7
ATP5A1 PDHB
PTDSS1 SNRPF
PSMD6 RBMX
SPCS2 RARS
ECHS1 RAD23A
TOMM20 EPS15
CCT8 RPL6
CNP PSMC5
PSMC2 RARS
PRMT5 PGK1
MARCH6 GUSBP1
RBM42 CPSF1
RBM42 VDAC1
TSNAX GUCY1A2
BRD8 P2RY6
CHD4 RUNX3
CDK8 ZNF74
LUZP2 CDK8
ZFP36L1 BRCA2
ZNF345 BRCA2
ZNF160 KIF2A
AZIN1 MNAT1
PREP C16orf35
SSR2 NACA
CTRL MPHOSPH9
DDX1 CCT3
ACLY PPP4C
TNP2 ZNF197
TNP2 TFAP2B
SLC25A3 ATP5F1
RRM1 UNG
RRM1 CCT3
CTSH PKM2
SSB NACA
COX6C COX6A1
TUBA4A GDI1
H3F3A SRP19
GSN ALDH2
HNRNPA1 RPN2
RPL32 RPL3
CLIC1 SSR4
AP3D1 HARS
WIPF2 GDI1
DDX39 CORO1A
RBM4 SNRPF
RBM4 SSR2
RAE1 ETFB
LILRB4 CHI3L1
BARD1 HNRNPA1
SHC1 RHOG
SHC1 NOMO1
ATOX1 PPP4C
MAP4K1 AP3D1
HYOU1 AP2S1
EIF3E COPS5
CUL3 RBM4
MLF2 GLA
SUPT5H ARHGDIA
YWHAE HNRNPA1
DECR1 CLIC1
USP5 EWSR1
UBE2D3 TMED2
UBE2D2 AIP
NCOR2 USP5
CDK4 MRPL12
MTA1 CHD4
DYNLL1 RPN1
DYNLL1 PPP1CC
DUT ATP5O
SFRS9 TRA2B
OPRL1 IL15RA
CTCF ETFB
PSMD4 RPN1
MAPRE1 TRA2B
PPFIA1 TSNAX
NR1H3 CCR5
SRP9 ATP5F1
SRP9 SAP18
SNRPD3 DUT
GTF2A2 SNRPG
GABPA FXYD3
TMEM115 MKRN3
SFRS8 SILV
SFRS8 GRIK3
SRP14 ATP5O
CHN2 GPR21
MAN2B1 GM2A
NOVA1 CHN2
PHB VBP1
BLOC1S1 TNPO1
IK ARCN1
WASF3 OAS1
U2AF1 TUBA4A
U2AF1 CDC25B
HNRNPD XPO1
SSBP1 CSE1L
SSBP1 UBE2L3
UBE2S CDK4
RFC4 MCM5
NAP1L1 UFD1L
ARF1 SHC1
HK1 MAPK1IP1L
FKBP2 MBOAT7
FKBP2 POLD1
SLC25A46 CCNH
LRPAP1 ECH1
DES MYOM1
TFAM COPS5
SNRPA CPSF1
MGAT1 ADAR
ATP5J CKS1B
ATP5J KPNA2
LIG1 ATXN2L
IVD HIST1H1T
PSMC3 LRRC32
PRKAR1A NCK1
CYP2A6 KRT4
TIMP2 CCR5
MYL6B HK1
MYH9 BSG
EIF2S2 ATP6V1E1
PTMA UBB
GNB2L1 RPS19
CYCS UQCRB
GOT2 IRF4
PCNA C1D
C1R RAB13
ESD PABPC1
H3F3A UBC
COX17 SET
ZNHIT3 SLC25A46
PSMC5 HNRNPD
RNPS1 NCL
BYSL HNRNPA1
ATP6V1B2 ACP2
MTIF2 PSMC5
TCEB1 ATP5O
UQCRFS1 SLC25A3
UQCRFS1 CLIC1
UQCRFS1 H2AFZ
ARL1 CCNG1
CCT6A UFD1L
PTGES3 PSMD14
CBFB SP3
HCFC1 MLF2
HCFC1 USP5
RELA GARS
UQCRC1 DDX39
DLD SNRPF
DLD HNRNPU
LOC100131311 UBXN1
HMGCL NUMB
VDAC1 HSP90AA1
VDAC1 TTC1
VDAC1 HNRNPA2B1
VDAC1 UQCRC1
GNL2 HNRNPU
IRF1 TNFSF10
SERPINA1 C1QB
MMP9 GM2A
MMP9 NFKBIA
MMP9 CCL5
HSP90AB1 HMGA1
UQCRC2 ATP5J
XRCC6 RNPS1
TOP2A SFRS3
EGR2 ITGB2
MTHFD1 EIF3CL
SLC25A6 SSR2
ATF4 SSB
PDHB SRP19
NDRG1 ACP2
TATDN2 IL10RB
TATDN2 GNG10
DYRK1A CLIP1
ERH CCT2
ATIC CHERP
BMS1 PEBP1
BMS1 ATP5D
BMS1 GNG10
BMS1 POLD2
BMS1 GNL2
KIAA0174 ZNF146
KIAA0174 UBXN1
KIAA0174 LARP4B
KNTC1 MCM6
ESPL1 FUS
ESPL1 DDX39
ESPL1 KIF2C
ESPL1 AIMP2
CAD SNRPA
YWHAH RARS
DMC1 RHD
SUZ12 ATP5O
HMGB1 GNL2
HMGB1 SART3
AP2M1 PUF60
PARK7 HNRNPA2B1
PARK7 UQCRC2
UBE4A XPO1
TBCB NACA
PSMD1 AP2M1
CCT5 PPP4C
CCT5 LDHB
CCT5 TSFM
CKAP5 CCT5
METAP1 PTPN11
METAP1 NAP1L1
SEC24C UCP2
SEC24C LIG1
RAD21 SOD1
RAD21 NUP205
E2F3 UNG
E2F3 CHERP
E2F3 HNRNPA2B1
PSME4 TATDN2
TNIP1 NARS
TNIP1 ATIC
EIF4A2 CALM2
EXOSC7 NCL
TRIP12 DDX1
TRIP12 RARS
IARS SFRS9
SLC1A3 CTSD
SMARCA4 ELF4
SMARCA4 SFRS4
PFKP BCAP31
PFKP GPI
R3HDM1 BRD2
RAD23A TCF3
RAD23B HNRNPA1
RAD23B NONO
ATP5C1 DYNLL1
ATP5C1 AIMP1
DAD1 SLC25A46
CDC123 UQCRFS1
CDC123 PSMC1
MORF4L2 SNRPB2
MORF4L2 RAD21
CCT8 COX7C
CCT8 TUFM
CCR1 CCL5
ANXA2 TALDO1
PLSCR1 SLK
COX6B1 TATDN2
COX6B1 METAP1
FBP2 LAMA2
FABP6 SPIN2A
SNRPG MRPL23
SHROOM2 ZNF197
SHROOM2 GALNT3
GRIA3 MPHOSPH9
ZBTB6 LAMA2
SS18 LOC153346
CTSO ZNF160
RBMY1F ZNF160
QARS APRT
PREP P2RY6
PREP CDK8
HNRNPK PEBP1
CTRL PRIM2
PPP4C CHD4
SPAG11A KIF2A
SPAG11A MPHOSPH9
RHD KCNJ15
RHD FBP2
BRD2 POU2AF1
HIST1H4H ARSD
COL10A1 RBMY1F
DRD1 CTSO
NOMO1 PEBP1
SNRPB MRPS12
GLA SPI1
LDHB RBMX
SRP19 RPN1
PRKACA ARHGDIA
SNRNP70 ARHGDIA
SOD1 COX6C
COX4I1 COX6A1
COX4I1 EIF3F
MAPK1IP1L DDX1
PTPN11 HSP90AA1
NARS CHERP
EIF4G2 SP3
PABPC1 EMG1
TRA2B EIF4G2
SMARCC2 HNRNPU
UFD1L PPP1CC
SLC12A1 SGCD
TSPY3 SYMPK
CUL3 SRP19
MLF2 DDX11
TDG UFD1L
DCTN2 SOD1
DDT APRT
USP5 UNG
PRKDC ACO2
EIF3CL FUS
EIF3CL SMARCC2
CBX1 DCTN2
MTA1 TRIM28
LRP2 CCL13
PABPC4 PRKDC
DYNLL1 SOD1
DIRAS1 TFAP2C
GNG10 NAP1L4
SFRS9 TXNRD1
SLC12A2 GPR21
GLG1 NCOR2
CTCF MYST3
PSMD4 CCT4
MAPRE1 RBBP7
TAF9 VBP1
POLD2 PPP4C
MRPL28 ETFB
MRPL28 GLA
GRIK2 DIRAS1
RPS9 RPS28
CENPA CCNF
SEL1L RAB27B
HSPE1 MRPL12
P2RY2 TAC1
P2RY2 PSME3
ARHGAP1 WIPF2
NONO PSMD4
RARS PPP1CC
BRD2 CBLB
CDC25B DGKZ
TUFM RPN1
TUFM SFRS9
KDM5A GLG1
U2AF1 MRPL28
TIAL1 DDX21
HNRNPD DDX39
SSBP1 SFRS9
BRPF1 COMT
BRPF1 HNRNPA1
NAP1L1 HNRNPD
CALD1 ALDH9A1
YY1 FXR1
HK1 ARHGAP4
FKBP2 CHERP
FKBP2 AP3D1
FKBP2 RBM6
UBXN1 CHMP1A
PPP2R2A SSB
PPP2R2A NUBP1
CTSD CD63
TFAM UFM1
GBP2 BTN3A2
GPR125 LUZP2
ATP5J SLC25A46
ATP5J H2AFZ
GNB1 CSNK1D
LIG1 QARS
LIG1 CHMP1A
LIG1 CTCF
PSG3 KCNJ15
HNRNPA2B1 TUBA4A
ATP2A2 USP14
ATP2A2 HNRNPD
CYCS CCNH
COX5A COX7C
TNNT3 THBS4
HNRNPC DYNLL1
HNRNPC PSMD4
SNRPB2 DYNLL1
PCNA KPNA2
ITGB2 CCND1
SERPING1 CYP1B1
COX17 DAP3
GUK1 POLR2F
SAFB POLR2A
SAFB DDX1
IMMT FUS
ZNHIT3 SSBP1
KPNB1 BARD1
PSMC5 CLPP
RNPS1 HNRNPU
UQCRFS1 ETF1
CCT6A ACLY
EDC4 ATP2A3
EDC4 CPT1B
EDC4 SMARCC2
PTGES3 PRKAR1A
ANXA3 ST8SIA4
MIF POLR2F
MIF UBB
SFRS4 RNPS1
SEC13 EIF3CL
SEC13 MRPL28
LOC100131311 UCP2
LOC100131311 YWHAE
LOC100131311 UQCRC1
CARS EIF3B
CARS MBOAT7
CARS EDC4
VDAC1 RFC4
IRF1 CXCL9
RDBP RAE1
PSMC1 ETFB
PSMC1 HNRNPA2B1
GPI CALR
MMP9 TUBA1A
DARS SUMO1
TNNI1 MYL2
CYC1 RARS
FABP4 LPL
PDHB RPL36AL
UBXN4 SFRS11
KIAA0226 USP5
NUP205 EIF4G2
NUP205 AIMP2
TATDN2 EDC4
MCM6 HMGB2
MED12 PRKACA
SCAP LOC100131311
CNN2 TYK2
UBE2N RAP1A
UBE2N CYC1
ATIC DDX1
BMS1 NARS
BMS1 CARS
RRP1B UBXN4
ESPL1 HNRNPA1
CAD USP5
YWHAH KDELR2
PSMC6 UQCRFS1
PSMD2 NONO
ADRM1 COMT
ADRM1 TCF3
ADRM1 SCAP
SUZ12 LOC100131311
GGA3 HNRNPK
GGA3 EDC4
HMGB1 QARS
HMGB1 EIF3B
HMGB1 CCT6A
HMGB1 SDHA
PARK7 PPP1CC
BOP1 HNRNPA2B1
PDIA6 ETF1
PDIA6 PHB2
PSMD1 FH
PUM1 POU2AF1
CKAP5 AP2M1
METAP1 NACA
SEC24C PUM1
RAD21 TXNRD1
RAD21 SSBP1
AARS AP3D1
ARL6IP1 KNTC1
TNIP1 PDXK
EXOSC7 SNRPF
DDOST PTGES3
IARS PWP1
PSMB3 GLA
EIF4H GARS
RAC1 KIF11
NEDD8 PTGES3
EIF4A3 KDELR2
R3HDM1 HNRNPK
R3HDM1 HMGB1
NOLC1 ACLY
NOLC1 XRCC6
CLTC KPNA2
CLTC CTCF
CLTC MDH1
RAD23A IER2
RAD23A CAD
RAD23A PSME2
RAD23B FXR1
XPC BARD1
XPC ATXN2L
DAD1 SNRPB
CDC123 ATP5O
CDC123 AIMP1
PSMD6 DYNLL1
PSMD6 CDC123
SPCS2 SSB
CD164 CBFB
ECHS1 AP2S1
ECHS1 HMGB1
TOMM20 KIAA0174
TLR1 LARS2
PSMA2 PSMA5
PSMA2 RPL36AL
PRMT5 UQCRFS1
P2RY10 COL4A6
RBM42 BRPF1
GRM8 ITPR2
PSMD11 SUZ12
ANXA13 LAMA2
SPINK1 ANXA13
RPN2 CCNF
UNG GUSBP1
UNG RUNX3
DSC3 LOC153346
ATP5O SNRPG
ZNF239 LAMA2
ZNF345 LOC153346
TSN TXNRD1
QARS UNG
ODF1 FBP2
PRDX1 PPP4C
KRT4 DBI
CPSF6 ACOX2
PCTK2 PRKX
CDKL1 PRKX
MT1P2 CHI3L1
RHOG PEA15
DSC2 ZNF74
DSC2 MNAT1
COX7C SNRPF
RPL31 UBA52
COX6A1 MRPS12
HNRNPA1 APRT
CHERP UNG
UCP2 ETFB
UCP2 CSK
DDX39 EWSR1
ELL2 FXYD3
CCT7 FDPS
NAP1L4 EIF3F
POLRMT TRIM28
SHC1 EPRS
EMG1 QARS
ATOX1 ATP5D
ATOX1 PDXK
PABPC1 IRF3
SUMO1 NACA
SDHC TIMM17A
MLF2 TUBA1A
MLF2 CHMP1A
CAPZA1 SRP19
CAPZA1 SOD1
YWHAE XPO1
C11orf58 PSMB8
TDG YWHAE
USP5 LIMK1
CCL13 SYMPK
EIF3CL HARS
DGUOK TRA2B
NCOR2 DPYSL2
CDK4 PHB2
CADPS GLMN
CBX1 DDX1
DYNLL1 SNRPB
GNG10 CHD4
GNG10 NOMO1
GNG10 TUBA4A
ABCD2 SYMPK
LOXL1 RARRES2
MAPRE1 UBE2I
CHAF1A RUNX3
MUM1 DBT
MRPL28 POLD2
MKRN3 OPRL1
CAMLG SUMO1
SDHB C11orf58
SNRPD2 CLIC1
GABPB1 SMAD6
GABPA ABCD2
RPL10A RPL35
SEL1L SYMPK
ADAR NOMO1
TMEM115 ZNF154
GARS DDX1
HSPE1 PPP4C
HSPE1 HSP90AA1
MLH1 EWSR1
BPTF CBLB
RARS ATP1B3
BRD2 ZNF136
MYH2 THBS4
NKG7 WARS
ARID4A ZNF197
PDE6B FOXD1
NASP KIF11
HNRNPD MLF2
CD59 MTMR6
ETF1 GARS
HK1 DDX11
FKBP2 CPSF1
FKBP2 CAMLG
PSMA1 ATP5F1
PPP2R2A AIMP1
MPP1 TAP1
HDLBP ARCN1
TARS RARS
TFAM VBP1
NCL SNRPD3
GBP2 LAG3
GBP1 GCH1
H2AFZ GTF2A2
PLCG2 CHD4
LIG1 SNRPA
PLG CNTN1
CD81 RHOG
CD81 CAPN1
TNFRSF1B CPT1B
TNFRSF1B MAN2B1
HPRT1 ATP5O
HNRNPA2B1 NACA
HNRNPA2B1 ETFB
UQCRB DGUOK
TROVE2 SRP9
COX5A APRT
COX5A ALDOA
COX5A HNRNPA1
SNRPE ILF2
SNRPB2 SSB
SNRPB2 LDHB
C1R PPAP2B
C1R ITGB2
SAFB GUSBP1
ZNHIT3 COX17
KPNB1 PKN1
KPNB1 RFC4
MTHFS SUMO1
PSMC5 CHMP1A
RALY CAPN1
TSFM CCT4
RNPS1 PEBP1
RNPS1 ATP1B3
TCEB1 GTF2A2
TCEB1 TSFM
IMPDH2 AP2S1
CCT6A PPP4C
TFPI2 SLC6A14
CDKN3 HPRT1
CDKN3 TCEB1
PTGES3 SDHC
CTSB ANK2
HNRNPH1 NFKB1
SDHA RUNX3
DLD COX5A
RPL18 SNRPD2
FNTA XPO1
C2 CCR5
C2 NINJ1
LOC100131311 EMG1
LOC100131311 SMARCA4
RPL12 RPL3
PSMC1 EPRS
PSMC1 VBP1
RPA2 EPS15
COX8A CLTA
C1S COL6A3
UROS PPP4C
P4HB ARHGDIA
PDHB ATP5F1
PDHB SNRPB
NDRG1 ALDH2
UBXN4 PSME1
WAPAL SLC9A6
MAP2K3 FKBP2
NUP205 CCT6A
GCN1L1 CASC3
TATDN2 LIG1
LARP4B PNN
MED12 POLRMT
UBE2N ATP5B
BMS1 MAP3K11
KIAA0174 LOC728844
NUP188 CHD4
PSMC6 ELF1
PSMC6 UBXN4
PSMD2 ATP1B3
ADRM1 TUBA1A
SUZ12 CHMP1A
SUZ12 PSMC5
SUZ12 DTYMK
LOC96610 CUL3
AP2M1 MRPS22
SERTAD2 EDC4
SERTAD2 UBXN4
BOP1 GARS
PDIA6 ATP5F1
PSMD1 PKM2
PSMD1 ESPL1
PUM1 MBOAT7
PUM1 H3F3A
CCT5 PPP1CC
CCT5 HSPA9
CKAP5 HSP90AB1
PPWD1 PTPRC
E2F3 QARS
PSME4 EIF3CL
RANBP1 ERH
MCM3 CHERP
PSMB7 PSMD1
AARS DLD
KARS HNRNPA2B1
DAZAP2 PCBP1
TNIP1 PEA15
TNIP1 SHC1
TNIP1 U2AF1
EXOSC7 NAP1L1
EXOSC7 CAD
EXOSC7 SUZ12
POLB FAM168A
TRIP12 ARPC2
TRIP12 XRCC6
IARS DNAJA1
SFRS3 POLR2K
PSMB3 COX5A
SMARCA4 HNRNPD
EIF4H PRDX1
NEDD8 HNRNPF
EIF4A3 GPI
CLTC KIAA0226
RAD23B HNRNPC
RAD23B EXOSC7
XPC TRIM38
XPC KIAA0174
MCM2 RFC4
PTS SLC25A46
ATP5C1 NME1
ATP6AP1 AP3D1
CAST GGA3
CDC123 SNRPF
CDC123 EXOSC7
MORF4L2 TRA2B
SPCS2 POLR2G
ECHS1 DCTN2
ECHS1 USP5
TOMM20 RAC1
CCT8 AIMP1
CNP AP3D1
PSMA3 GTF2A2
CD7 MVP
TYMS MELK
ANXA2 PKM2
LSM1 PSMA3
RBM42 SMARCC2
RBM42 PSMD2
RBM42 PSME4
COX6B1 UQCRC1
COX6B1 SEC13
GATAD1 MTFR1
PSMD11 COX5A
SURF1 MRPL23
DEFB1 GCKR
CHD4 UNG
MPI PCK2
AZIN1 NCOA4
PEBP1 CHD4
RPL6 RPL11
HNRNPU PEBP1
SON ARCN1
RRM1 CCNF
DSC2 ZNF345
EEF2 UBA52
NME1 MCM4
IRF2 BTG1
COX6A1 MRPL23
TUBA4A SPI1
H3F3A NSMAF
H3F3A SSB
HNRNPA1 ARHGDIA
SAP18 TSN
UCP2 UNG
NDUFA4 SRP19
AP3D1 BRD2
TRIM38 WIPF2
PHB2 PSMD14
LPCAT3 GLMN
TRA2B RBM4
COPS5 RBMX
NDUFS8 AP2S1
NDUFS8 RBM4
EIF3E COX6C
MLF2 COMT
MLF2 HNRNPK
MLF2 BRD2
VBP1 SSR2
TTC1 SNRPB
EIF3CL UNG
CDK4 DCTN2
TAX1BP1 TRA2B
PABPC4 DCTN2
GNG10 PABPC1
SFRS9 MRPS12
FXR1 CTCF
PSMD4 DECR1
MAPRE1 CBX1
BAMBI DLG2
TAF9 CCT4
POLD2 PABPC1
SRP9 POLR2G
ZNF154 TCF19
CDC16 TSG101
ATP6V0A1 RPE65
E2F4 NR0B1
SNRPD3 RBMX
SNRPD3 KPNA2
VSNL1 LPCAT3
VSNL1 ATP6V0A1
TAF10 NAP1L4
SULT2A1 BAMBI
RPL35 RPL3
ADAR HNRNPU
IFNGR2 PPP1R11
IFNGR2 ECH1
NOVA1 PSME3
ARHGAP1 PRKACA
ARHGAP1 ADAR
SLC9A2 TAC1
SLC9A2 LRP2
SLC9A2 STRN3
SLC9A2 GABPA
RARS MRPL23
RARS FDPS
TUFM CCT3
PDE6B FRK
U2AF1 RPN2
HNRNPD BAT1
HNRNPD CUL3
SET RARS
TNFAIP2 CYP27A1
NAP1L1 EIF3B
TGFBI COL6A3
HK1 CPT1B
FKBP2 PTOV1
UBE2A XPO1
UBXN1 PRMT2
PSMA1 YWHAQ
PPP2R2A EFEMP2
PPP2R2A YWHAE
PPIB MANF
DES SAA1
IER2 NCOR2
NCL SSRP1
GBP2 IFNG
PLCG2 HNRNPD
LIG1 MBOAT7
PSMC3 CCNF
HPRT1 SNRPB
HPRT1 SLC25A46
TCF3 MAPK1IP1L
TCF3 EIF3CL
FBL ATP5F1
EIF2S2 COX7A2
HNRNPA2B1 H2AFX
DBT GK3P
UBC TUBA1A
HBB HBA2
ICAM1 GPNMB
NPM1 SNRPD2
CYCS H2AFZ
LYL1 IL10RB
CLTA HARS
ATP5B PSMD4
HNRNPC C11orf58
RPL36AL NPM1
ITGB2 RAB13
GUSB PEBP1
SSR1 ARF4
ESD NCL
SAFB TCF3
IMMT HNRNPA2B1
TMED10 DDX5
KPNB1 DDX1
TSFM MRPL12
TSFM SAP18
INPPL1 WIPF2
TCEB1 ATP6V1E1
TCEB1 DGUOK
TCEB1 UBE2L3
GSK3B DBT
UQCRFS1 SDHB
MAP3K11 AP3D1
COMP CAMP
HNRNPF MRPS12
TFPI2 PDE6B
EDC4 MYO5A
EDC4 TRAP1
EIF1 COX4I1
ITGAE COX7C
SDHA POLR2A
SDHA HNRNPA1
HCFC1 RPN2
DTYMK H3F3A
C2 NR1H3
LOC100131311 CHD4
LOC100131311 MYL6B
CARS ARHGAP4
CARS UBTF
PSMC1 MAPK6
PSMC1 COX5A
PSMC1 NDUFA9
GPI IRAK1
MMP9 APOC1
COX8A U2AF1
XRCC6 CCNF
ANXA7 UQCRFS1
ATP2B1 SMAD1
UROS BCAP31
UBL4A FH
UBL4A NONO
PPP2R1A NUP62
PDHB ATF4
ATP6V0B AKR1A1
NDRG1 RAB13
KIAA0226 DDX1
NUP205 DLD
HMHA1 BRD2
HMHA1 ATXN2L
TATDN2 CHMP1A
LARP4B EWSR1
LARP4B ILF3
MED12 ARHGAP1
SCAP MRPL28
SCAP HK1
UBE2N TSN
USP10 BARD1
BMS1 GDI1
SMC1A ATP2A2
KIAA0174 BPTF
BCLAF1 COX4I1
BCLAF1 CCT6A
PSMC6 SRP9
PSMC6 UBE2L3
PSMD2 ARF1
DMC1 MNAT1
SUZ12 USP10
GGA3 ANKRD36B
HMGB1 UQCRC1
AP2M1 CAPNS1
AP2M1 ENO1
PARK7 EEF1D
RBM10 ADRM1
PDIA6 CCT7
ATP6V1F LRPAP1
PUM1 CLTA
CCT5 U2AF1
METAP1 SNRNP70
RFTN1 BCL6
SEC24C POLD2
SEC24C ADRM1
RAD21 PTPN11
E2F3 PTPN11
RANBP1 HMGN2
PSMB7 ESD
AARS CHD4
KARS TSFM
DAZAP2 EPS15
DAZAP2 EEF1D
TNIP1 PSMB10
TNIP1 FKBP2
EXOSC7 NACA
EXOSC7 U2AF1
EXOSC7 PPIB
PSMB3 AP2S1
SLC1A3 CPM
SMARCA4 NOMO1
EIF4H PCBP1
EIF4H HNRNPA1
EIF4H HNRNPM
NEDD8 PHB
EIF4A3 TSN
EIF4A3 YWHAH
R3HDM1 BPTF
R3HDM1 BMS1
CLTC ARPC2
CLTC MLH1
CLTC NCL
CLTC BCLAF1
XPC BRD2
ATP5C1 NDUFA4
MORF4L2 SRP19
MORF4L2 SSBP1
SPCS2 DDX1
ECHS1 RALY
ECHS1 SUZ12
CCT8 PCNA
APEX1 UQCRFS1
GLO1 NPM1
PMP22 THBS2
PMP22 NBL1
PSMC2 ATP5B
PLSCR1 VLDLR
ARPC1B EIF4H
RBM42 GLA
RBM42 SERTAD2
COX6B1 PSMD4
PSMD9 TYMS
PSMD11 EFEMP2
PSMD11 PSMD4
PSMD11 RBM10
HIST1H4I CMA1
PRMT2 EEF1D
GALNT3 SH3GL1
FCAR MPHOSPH9
TSN ETF1
ZNF160 PRKX
ZNF160 PHKA2
ACVR2B SPINK1
AZIN1 SUMO3
ZNF146 HNRNPK
RHAG SPINK1
RHAG ZNF345
SON PTPRC
CSK CHD4
CD46 COPB1
NOMO1 CCNF
HSP90AA1 DDX1
SNRPA1 SNRPF
ITGB1 TXNRD1
HARS PRKACA
GNB1 RPN1
GAPDH RPL8
MT1A WARS
TRIM28 NOMO1
AP3D1 UCP2
ACOT7 PRDX1
COX4I1 RPL6
POLRMT RPN2
UBE2C H2AFX
PHB2 MRPS12
HYOU1 ACLY
HYOU1 TYK2
CRYBA1 MOG
EIF3A TSN
MLF2 LIMK1
VBP1 ATP6V1E1
SUPT5H POLRMT
POLR2G SNRPB
PUF60 RBMX
DGKZ GDI1
HINT1 ATP5F1
ORC3L NDUFA5
ARPC2 CUL3
SQSTM1 ALDOA
SQSTM1 TUBA1A
EIF3CL DDX39
PPT1 GPX4
UBE2D3 SUMO2
RBM6 DGKZ
NR0B1 ANK2
GNG10 PTPN6
FXYD3 TSPY3
ABCD2 GLMN
VAC14 OPRL1
PSMD4 TSN
PSMD4 COX7C
SND1 USP5
POLD2 SNRPB
ATP6V0A1 TAC1
SNRPD3 SLBP
SNRPD2 SNRPB
TAF10 SSR2
GABPA SOX11
TRAP1 ETFB
RPL35 UBB
SEL1L CADPS
ADAR CHD4
ILF3 EFEMP2
AIMP1 NDUFA4
ATP5G3 SFRS9
SRP14 COX7C
TOP1 PABPC1
BPTF SNRNP70
NONO BTK
CYP4F2 USP9Y
RARS UQCRH
RARS LDHA
SSBP1 TDG
LRPPRC TSN
BRPF1 GRM4
RFC4 HNRNPU
DES ENO3
DES TPM2
NCL RPN1
SNRPA TUBA4A
MGAT1 AP3D1
MMP2 COL6A3
EEF1G RPS5
GOT1 HNRNPK
ATP5J DAP3
PSMC3 TOP1
BAT3 PTOV1
TNFRSF1B CCND1
EIF2S2 PHB
HNRNPA2B1 CHAF1A
RAB1A ARHGDIB
HOXA5 IL1A
IFIT1 XAF1
GNB2L1 SNRPD2
COX5B SOD1
ATP5B ODC1
PIM1 MCM5
HNRNPC PSMD14
TK1 MYBL2
GUSB SNRNP70
COX17 SNRPB2
GUK1 COX17
FOSB ZFP36L1
TOP2A HMGB2
KRT5 SLPI
IMMT LRPPRC
TSFM ATP5O
RNPS1 AP3D1
UQCRFS1 LDHB
CCT6A CSE1L
CCT6A FXR1
CCT6A MTIF2
EDC4 APRT
HNRNPH1 PTPRC
DLD NOMO1
THBS2 SERPINF1
CAP1 ACTG1
LOC100131311 CHERP
LOC100131311 ETF1
PSMC1 NDUFS8
GPI PKM2
C1QB GZMA
HSP90AB1 CSNK2B
HSP90AB1 NONO
COX8A PSMC1
TNNI1 TNNT1
XRCC6 ARPC2
MTHFD1 CHD4
UROS CLPP
SERPINE1 VCAN
UBL4A ACLY
UBL4A SOD1
SLC25A5 SNRPB
PDHB NIPA2
PDHB ANXA7
PDHA1 CCT3
PDHA1 NCL
UBXN4 CUL3
NUP205 NCL
GCN1L1 UBTF
LARP4B XPO1
LARP4B MSN
HSPH1 NARS
TTC3 DYRK1A
MED12 SAFB
UBE2N GLUD1
ATIC SCAP
USP10 NASP
GINS1 UNG
GINS1 EZH2
SMC1A TOP1
KIAA0174 PCBP1
KIAA0174 TANK
CAD SPTAN1
CAD ESPL1
YWHAH PRDX1
YWHAH KPNA2
PSMD2 SNRPB
RHEB ATP6V0B
ADRM1 TRIM28
SUZ12 DCTN2
GGA3 BRPF1
HMGB1 CHERP
HMGB1 HK1
HMGB1 VDAC1
AP2M1 COX8A
PARK7 PPP4C
PARK7 SFRS9
UBE4A GNG10
UBE4A DLD
BOP1 TOP1
BOP1 DLD
RBM10 HK1
PSME2 UQCRC1
PUM1 HYOU1
PUM1 CARS
CCT5 PRDX1
CCT5 CSE1L
CCT5 XRCC6
CKAP5 EFEMP2
KIAA0100 SFRS4
METAP1 TIAL1
METAP1 SCAP
RAD21 CBFB
E2F3 HK1
PSMD8 ERH
AARS CHERP
AARS KPNB1
ARL6IP1 RNPS1
ARL6IP1 RPA2
DAZAP2 UBXN1
TNIP1 BYSL
IARS CCT7
PSMB4 TFAM
PSMB2 PSMA5
EIF4H RBMX
PFKP UQCRC1
RRS1 E2F3
R3HDM1 PABPC1
RAD23A CASC3
RAD23A PEBP1
RAD23B HNRNPK
XPC EIF3CL
XPC PKN1
MCM2 KPNA2
PTS UQCRB
PTS COX17
ATP6AP1 ANXA11
CDC123 COX5B
SPCS2 AIMP1
ECHS1 PSMD4
CCT8 MRPL12
CCT8 PTMA
CCT8 MIF
CNP ACLY
CNP ELF4
HTR1B NEDD4
PSMA2 SUMO1
RAB11A GPD2
LSM1 GTF2E2
RBM42 IL10RB
COX6B1 COX7C
COX6B1 FKBP2
MPHOSPH9 TFAP2B
BCAM TFAP2B
PHKG1 FCAR
CDK9 C16orf35
ARHGAP4 IL10RB
PCBP2 CAPRIN1
NCOA4 MPHOSPH6
CTSO SHROOM2
PRIM2 SGCD
CTRL ZNF345
FUS MARS
PPP4C APRT
ARHGDIA RPN2
SPAG11A KCNJ15
CPSF6 GALNT3
CPSF6 PHKA2
CPSF6 ZFP36L1
EWSR1 DDX1
PCTK2 KCNJ15
RHAG SHROOM2
ACLY CCNF
TNP2 BRCA2
GM2A CHI3L1
COL10A1 ARSD
CSK AP2S1
DRD1 LOC153346
DRD1 DPP4
COX6A1 COX7A2
H2AFX MKI67
SNRPA1 RABGGTB
SNRPA1 COX7C
MYBL2 SNRPB
GNB1 IRF2
HNRNPA1 TUBA4A
RPL32 RPL38
GAPDH UBA52
PGK1 COX7B
KIAA0430 EPS15
CCR5 ACP2
TRIM28 HNRNPU
NDUFA4 COX7C
AP3D1 SPI1
PDXK RHOG
AIP CLIC1
POLRMT RUNX3
POLRMT UCP2
SHC1 AP3D1
TSPY3 KCNJ1
MLF2 CCNF
VBP1 LDHB
TRA2A CCT2
C11orf58 ETF1
C11orf58 SDHC
ATP1B3 EPRS
DCTN2 PTPN11
UBB RPL6
EIF3CL APRT
DDX21 DDX39
AP3B2 RAB27B
CBX1 CUL3
MTA1 SNRNP70
CSE1L EZH2
DUT SAP18
GLG1 BSG
CTCF EWSR1
MAPRE1 RPN1
SOX11 DIRAS1
BAMBI PEX12
SRP9 EIF3E
CHAF1A CCNF
SNRPD3 MAPRE1
RPS9 RPL8
RPL35 SNRPD2
LMAN2 PSMD4
ILF3 XPO1
ATP5G3 SRP9
TMEM115 ATP6V0A1
NOVA1 KCNJ6
MSH2 TAF9
BCL6 XPO1
RARS CCT4
CDC25B TRIM28
CDC25B HYOU1
NASP CUL3
U2AF1 PEBP1
U2AF1 SNRNP70
U2AF1 CSE1L
U2AF1 UBE2L3
SET SNRPG
RFC4 SNRPB
HK1 TUBA1A
UBXN1 BAG1
ATP6V0C LRPAP1
NCL EWSR1
UBA1 EFEMP2
MMP2 COL6A1
PSMC3 EIF3CL
TNFRSF1B ATOX1
HPRT1 TUFM
EIF2S2 MRPS12
HNRNPA2B1 LOC728844
IL1A ADH6
CSDA TPM2
NPM1 PTMA
LYL1 ATXN2L
CLTA AP2S1
COX5B DYNLL1
ATP5B UBE2S
RPL36AL DECR1
GUSB UCP2
DBI MTHFD2
RPSAP12 RPL3
ISG15 IFIT1
CYFIP2 PUF60
SAFB MAPK1IP1L
SAFB USP13
ZNHIT3 SRP14
KPNB1 LIG1
PSMC5 NDUFS8
PSMC5 CLTA
TSFM VBP1
RNPS1 AP2S1
RNPS1 SNRNP70
RNPS1 HNRNPA2B1
INPPL1 SAFB
BYSL HK1
GSK3B BRPF1
GSK3B HK1
CCT6A LDHB
CCT6A CYCS
CDKN3 EZH2
FTH1 ACO1
CBFB ETF1
DTYMK PCNA
SFRS4 BPTF
CAP1 CAPZA1
RPL18 EEF2
SFRS3 CALM2
SEC13 AP2S1
VDAC1 HK1
VDAC1 TALDO1
VDAC1 CARS
PSMC1 HNRNPA1
PSMC1 YWHAE
C1QB CD63
C9 SCG5
SPTAN1 SNRNP70
COX8A RHOG
MTHFD1 CARS
ATP2B1 UBE2H
YBX1 YWHAQ
UROS COX8A
SLC25A5 ATP5J
MAP2K3 DGKZ
SCAP AP2S1
SCAP PABPC1
SCAP SPTAN1
BMS1 ARHGDIA
GINS1 MLH1
GINS1 PCNA
FAM120A MAPK1IP1L
SMC1A KPNA2
KIAA0174 EDC4
KIAA0174 HMHA1
RASSF2 H3F3A
BCLAF1 AIMP1
CAD MAP4
YWHAH TUFM
PSMD2 RNPS1
SUZ12 UNG
SUZ12 TOPBP1
HMGB1 CAMLG
PARK7 U2AF1
PARK7 COX8A
BOP1 ETFB
BOP1 RRP1B
RBM10 AP2S1
RBM10 FKBP2
TBCB TATDN2
PDIA6 PSMA5
PDIA6 PSMD14
PSMD1 HSP90AA1
PUM1 GNG10
CCT5 LDHA
CCT5 PSMD7
CKAP5 DCTN2
CKAP5 CSE1L
METAP1 GNG10
METAP1 KPNB1
METAP1 XRCC6
SEC24C SDHA
SEC24C TATDN2
E2F3 PABPC1
E2F3 TOP1
E2F3 DOCK2
MCM3 UNG
PSMD8 FBL
PSMD8 YBX1
TNIP1 KPNB1
TNIP1 UQCRC1
EXOSC7 PSMC5
TRIP12 PDHB
IARS SNRPD3
PSMB4 POLR2K
PSMB4 SRP14
PSMB3 SURF1
PSMB3 HNRNPU
ADAM8 RUNX3
ADAM8 ATP5D
ADAM8 DGKZ
RAC1 ARCN1
EIF4A3 UBE2N
R3HDM1 PUM1
NOLC1 HNRNPK
NOLC1 HMGB1
CLTC CAPZA1
CLTC PDHB
RAD23A RPN2
RAD23A SCRIB
RAD23B KPNB1
MCM2 MCM3
VLDLR FAM168A
HADHB PPP1R11
HADHB MGAT1
HADHB P4HB
ATP6AP1 HK1
ATP6AP1 MTHFD1
CDC123 EBNA1BP2
CDC123 HNRNPC
CDC123 SUZ12
SPCS2 CBX1
SPCS2 TRIP12
GDI2 MATR3
ECHS1 PCBP1
ECHS1 TIAL1
CCT8 COX5A
ACSL1 NDRG1
PRPS1 IGBP1
PSMB1 COX4I1
TYMS CCT5
TYMS RANBP1
PRMT5 SLC25A5
PLSCR1 POLB
UCP3 CTSB
COX6B1 SNRPF
COX6B1 SSR2
PSMD11 PSMC3
SUMO2 POLR2K
UNG POU2AF1
CDK8 DEFB1
ZNF160 ZBTB6
ZNF160 SS18
RBL2 SPIN2A
ETFB SNRPF
DDX1 RPN1
ARHGDIA IRF3
CXCR5 CPT1B
PCTK2 SPIN2A
HNRNPU RPN1
ACLY BCAP31
ACLY ARHGDIA
TNP2 PRIM2
DRD1 ZNF197
DSC2 TFAP2B
DSC2 SH3GL1
YWHAQ PCBP2
CKS1B POLR2F
TYK2 BAT1
UBTF NOMO1
COX7C SNRPG
COX7C NACA
H2AFX SNRPB
GLA PRDX1
SRP19 PSMA6
SNRNP70 COMT
GNB1 EFEMP2
TUBA1A AP2S1
TUBA1A GLA
UCP2 PRKACA
RAE1 PSMB10
NARS PPP4C
EIF3B CPT1B
DDX11 UCP2
POLRMT NARS
ATXN2L HNRNPA1
ATXN2L EIF3B
ASAH1 GPNMB
COPS5 CKS2
EIF3E LDHB
SUMO1 BARD1
SMAD5 SMAD6
TSPY3 SMAD6
POLR2G SAP18
DGKZ CHD4
TDG SNRPF
ARPC2 PRDX1
MTMR6 TSN
SQSTM1 CTSH
EIF3CL IRF3
PPT1 NPC2
SHFM1 EIF3CL
NCOR2 HYOU1
PABPC4 RPN2
PKN1 HNRNPU
CTCF CHD4
CTCF DDX39
MAPRE1 TXNRD1
CYP2A13 KRT4
TAF9 XPO1
CHAF1A QARS
MRPL28 CHMP1A
DAP3 RBM4
RPS10 RPS3
RPS5 RPL23
TAF10 CUL3
CASP3 FXR1
GABPB1 TCF19
GABPA OPRL1
TRAP1 PPIA
SEL1L GABPA
GARS MLF2
TOP1 ELF4
SIRPA CD14
BCL3 POLRMT
BCL6 EPS15
UBE2L3 COX6A1
CDC25B RAE1
TUFM PTPN11
CRYAB THBS4
PDE6B TSNAX
PDE6B GPD2
SSBP1 TAF9
SSBP1 SRP9
TNFAIP2 ACP2
SSRP1 SNRPB
NAP1L1 USP5
YWHAZ PABPC1
MANF NME1
COX7A1 APP
ELF1 PTPRC
ETF1 USP5
HSF1 ACLY
MATR3 UBE2D3
NCL ARCN1
SNRPA CCNF
LGALS3 CD63
GPR125 ANXA13
H2AFZ SUMO1
PLCG2 RPN2
ATP5J ATP6V1E1
LIG1 CHAF1A
PSMC3 NDUFS8
CD81 EFEMP2
TNFRSF1B QARS
TCF3 PSMB10
TCF3 HK1
MYL6B EIF3B
EIF2S2 TIMM17A
EIF2S2 VAMP7
EIF2S2 SRP19
TOP2B REST
CCNB1 CDK4
ATP2A2 NAP1L1
RAP1A RPN1
CYCS COX6A1
CYCS CCT7
CCL5 LAG3
CLTA EIF3CL
SNRPB2 SNRPE
ENO1 FARSA
ESD SUMO1
APOE JUNB
H3F3A USP5
H3F3A SHFM1
H3F3A GNG10
PMVK FH
TOP2A CCNB1
SAFB INPP5D
ZNHIT3 SAP18
PSMC5 CBX1
TSFM HSPE1
BYSL CHERP
BYSL PSMC3
BYSL INPPL1
RPIA RPL36AL
IMPDH2 CCT3
UQCRFS1 LMAN2
MAP3K11 IRF3
TFPI2 ANK2
EDC4 CASC3
EIF1 UBB
SFRS4 NASP
PRCP PPT1
CAP1 EFEMP2
FNTA SRP19
FNTA ZNHIT3
LOC100131311 U2AF1
CBX5 BLOC1S1
HMGCL PSEN2
HMGCL ALDH5A1
CARS MLF2
RPL12 UBB
GNL2 PPP4C
TRIM23 CNTD1
NDUFA9 VDAC2
PSMC1 MRPL23
PSMC1 CCT4
C9 FCAR
C9 ZBTB6
SPTAN1 CARS
MMP9 PTGDS
COX8A UQCRC1
TNNI1 CKM
ANXA7 CD59
CYC1 COX6A1
C1S SERPINF1
IFI30 LRPAP1
UBL4A SNRPF
UBL4A PABPC1
PARP1 UBE2A
P4HB SHC1
PDHB AIP
PDHB TCEB1
NDRG1 CAPG
UBXN4 PTPN11
TOPBP1 ATP1B3
NUP205 RBMX
HMHA1 PTPN6
HMHA1 SMARCC2
TATDN2 KPNB1
DYRK1A BAT1
CFDP1 DBT
ERH EIF2S2
MCM6 EIF3A
SCAP GARS
SCAP CDC25B
UBE2N PPP2R2A
UBE2N NPM1
GINS1 RFC4
POFUT1 FAM120A
RRP1B RPN2
SMC1A TK1
BCLAF1 ZNF146
BCLAF1 PTPN11
ADRM1 UNG
ADRM1 PEBP1
SUZ12 SSB
HMGB1 TATDN2
AP2M1 PWP1
PARK7 RPN1
MDH1 MOBKL1B
SERTAD2 FOXO1
UBE4A EDC4
BOP1 USP14
PDIA6 ARCN1
PSMD1 GARS
PUM1 XRCC6
CCT5 AIMP2
CCT5 HNRNPA2B1
CCT5 COX5B
METAP1 AP2S1
METAP1 UBXN4
RAD21 ZNHIT3
PSME4 IRF3
PSME4 ATP5D
PSME4 SEC24C
KARS UBXN4
ARL6IP1 EWSR1
TNIP1 TRIM28
TNIP1 MBOAT7
TNIP1 TALDO1
TRIP12 HNRNPA2B1
IARS CDC16
BST2 IFI35
PSMB4 NME1
PSMB3 TCEB1
PSMB3 XRCC6
ADAM8 HK1
EIF4H ALDOA
RAC1 HNRNPD
RAC1 ARL6IP1
NEDD8 UQCRC2
NEDD8 DDOST
EIF4A3 RARS
R3HDM1 UBE4A
LARS2 FAM168A
CLTC AIMP1
CLTC PSMD1
RAD23A CSK
RAD23A MAPK1IP1L
RAD23A AARS
XPC BRPF1
XPC CD19
PTS NDUFA4
DAD1 SFRS9
PSMD6 SLC25A3
PSMD6 EIF2S2
PSMD6 AP2M1
SPCS2 TOPBP1
CCT8 COX7B
CNP ADAR
PSMA3 RPL36AL
ZNF787 SLK
RBM42 PRKACA
RBM42 TUBA4A
RBM42 UCP2
RBM42 XRCC6
COX6B1 PCBP1
COX6B1 NACA
COX6B1 RAE1
SCG5 HOXD3
AP2S1 BAT1
FABP6 MPHOSPH9
USF2 RPN2
CDK8 ZNF197
CDK8 P2RY6
ARSD MPHOSPH9
PHKA2 YAP1
ARD1A SSR4
PRIM2 SPINK1
SSR2 SSR4
HNRNPK QARS
PPP4C DDX1
ARHGDIA CCNF
CPSF6 SCG5
CPSF6 YAP1
ITGB2 ZYX
TNP2 SS18
RHD PHKA2
HIST1H4H YAP1
NOMO1 EWSR1
PRKACA UBTF
COL4A2 RAB13
HARS NOMO1
SOD1 LDHB
TUBA1A NOMO1
CHERP UBTF
AP3D1 ACLY
COX4I1 PSMA6
MAPK1IP1L HNRNPK
PDXK PRKACA
PSMD14 CKS1B
RAE1 IRF3
PTPN11 EWSR1
EMG1 NARS
PHB2 ETF1
TNPO1 MAPK1IP1L
PABPC1 GDI1
MAP4K1 BCAP31
NDUFS8 RAE1
CUL3 ACLY
CHMP1A APRT
C11orf58 SAP18
DCTN2 FUS
HTR2C GUCY1A2
DECR1 UFD1L
USP5 IRF3
TCIRG1 POLRMT
NCOR2 RPN2
MTA1 HYOU1
BLVRA RPN2
RBM6 TRIM38
DYNLL1 LDHB
ELF4 SPI1
SFRS9 CUL1
MNDA DIRAS1
MAPRE1 PCBP1
NR1H3 JUNB
POLD2 ARHGDIA
MRPL28 MYO5A
MKRN3 SYMPK
CDC16 RPN1
SNRPD2 EEF2
SNRPD2 PSMD4
GTF2A2 CKS2
GABPA SULT2A1
ILF3 EPS15
AIMP1 ATP5O
AIMP1 NIPA2
TMEM115 FXYD3
GARS PRKDC
SRP14 AIMP1
HSPE1 UQCRH
HSPE1 NME1
P2RY2 RAB27B
BCL3 IL10RB
MAN2B1 NOMO1
NONO EED
BLOC1S1 DDX39
BLOC1S1 PSMD4
UBE2L3 PSMD4
RARS ETF1
CDC25B EIF3B
TUFM ATP5O
SEPT7 C11orf58
U2AF1 MARS
U2AF1 ARPC2
TIAL1 UBE2L3
SET PSMD4
TNFAIP2 CHI3L1
NAP1L1 GNG10
ARF1 PPP2R4
ETF1 GNG10
PPP2R2A VBP1
PPP2R2A CAPZA1
MAP4 HYOU1
HDLBP GNB1
LRPAP1 HDLBP
NCL RPN2
NCL SSB
SNRPA UBTF
NCKAP1L UBE2H
UBA1 NONO
MATN1 ANK2
MATN1 PDE6B
GBP1 SLC31A2
CD53 DDX5
PSMC3 BATF
CD81 ALDOA
CD81 LRPAP1
EIF2S2 PSMA5
HNRNPA2B1 CHD4
HNRNPA2B1 CENPA
UQCRB SRP19
COL4A1 VCAN
CCNB1 SET
NCAM1 P11
SNRPE TFAM
AMD1 ATP5F1
ATP5B PCBP2
ATP5B DYNLL1
GZMA GZMK
GUSB HYOU1
GUSB U2AF1
GUSB NAP1L1
SERPING1 LILRB4
H3F3A PSMD4
NR3C1 ELF1
GUK1 POLR2K
SAFB MCM5
IMMT BLOC1S1
ZNHIT3 POLR2K
PSMC5 QARS
PSMC5 AIP
PSMC5 POLRMT
PSMC5 PKN1
TSFM GTF2A2
INPPL1 CHERP
BYSL CCNF
BYSL SMARCA4
TCEB1 TDG
UQCRFS1 TMED10
MAP3K11 ARHGDIA
ARL1 ZNHIT3
CCT6A NACA
CCT6A ATP5B
TFPI2 COL2A1
EDC4 MRPL28
SDHA AP2S1
CBFB ARCN1
HIST2H2AA3 PSMC3
HMGA1 STIP1
ACVRL1 MOG
HSPA4 ARCN1
LOC100131311 KLF6
PWP1 AIMP2
PSME1 UQCRFS1
IRF1 MVP
PSMC1 DDX1
SPTAN1 ACLY
SPTAN1 GUSB
MMP9 GLA
UQCRC2 UBE2I
TNNI1 EEF1A2
XRCC6 PSMB10
XRCC6 SSRP1
LAMP1 MGAT1
LAMP1 HCFC1
MTHFD1 CLTA
IFI30 PKM2
YBX1 PHB
UROS MYL6B
P4HB UQCRC1
IFNA2 IFNA1
PDHB PSMC1
ATP6V0B ATP5F1
NDRG1 NR1H3
TATDN2 H3F3A
MAP3K4 RNPS1
DYRK1A NFATC3
CFDP1 MYO5A
TTC3 TPR
MED12 IDH3G
UBE2N ATP5J
ATIC MTIF2
MOBKL1B CUL1
RRP1B DLD
SMC1A CCNF
PSMC6 SP3
PSMC6 SNRPB2
SUZ12 TRA2B
SUZ12 CCT4
SUZ12 RFC4
SUZ12 PDHB
GGA3 DGKZ
HMGB1 UBC
AP2M1 GNB1
AP2M1 SEC13
AP2M1 VDAC1
PARK7 CCT6A
MCM7 ESPL1
SERTAD2 NFATC3
SERTAD2 SCAP
BOP1 HSF1
PSMD7 COX4I1
PSMD7 UBB
PDIA6 RPN1
PDIA6 MTHFD2
PSMD1 CCT3
CCT5 HNRNPA1
NUP93 EIF3CL
E2F3 EDC4
MCM3 RDBP
PSMB7 RDBP
AARS NCL
AARS ATIC
TNIP1 HNRNPK
TNIP1 SMARCA4
EXOSC7 TBCB
TRIP12 USP7
TRIP12 NUP205
SFRS3 TRA2A
PSMB4 CKS2
PSMB4 UQCRC2
SLC1A3 ATP6V1B2
SMARCA4 NUP93
EIF4H PPIA
EIF4H CSE1L
RAC1 YWHAH
NEDD8 GTF2A2
NEDD8 UQCRFS1
RPL4 RPL9
R3HDM1 HNRNPA1
NOLC1 BOP1
RAD23A MTHFD1
RAD23A HMHA1
XPC RPN2
PTS RAD21
ATP6AP1 ATP6V1B2
DAD1 TCEB1
CDC123 U2AF1
CDC123 VDAC2
PSMD6 TCP1
SPCS2 ARL6IP1
ECHS1 NOMO1
ECHS1 HNRNPA2B1
CCT8 ATP5F1
CCT8 TAF9
APEX1 ERH
CNP PSME4
PSMC2 PDIA6
MYH11 HTR2C
TYMS KPNA2
RBM42 HARS
RBM42 LYL1
COX6B1 POLD2
PSMD9 CBX1
HIST1H4I CRYBA1
TFAP2B CNTN1
SH3GL1 FBP2
SUMO3 RABEPK
ZNF74 FBP2
GALNT3 GNB3
FABP6 KCNJ15
BRD8 ANXA13
CHD4 COMT
MRPL12 SNRPF
ODF1 PRKX
PRIM2 TFAP2B
HNRNPK TOP2B
FUS EFEMP2
PPP4C EFEMP2
CPSF6 GRIA3
ATP5D PPP2R4
BRD2 GUSBP1
BRD2 CHD4
BRD2 GDI1
DPP4 ACVR2B
CD46 SON
CST2 CAMP
RPL35A ATP5F1
SAA1 APP
NME1 CKS1B
PRKACA COMT
SNRNP70 NOMO1
SAP18 SNRPF
CLIC1 ATP5O
AP3D1 HNRNPK
AP3D1 ATP5D
WIPF2 RRM1
DDX39 RPN2
DDX39 ACLY
RAE1 TUBA4A
PTPN11 RBMX
PTPN11 RBM4
NAP1L4 WIPF2
NAP1L4 DDX39
EMG1 EEF1D
ATXN2L UNG
MPL GK3P
UFD1L SSR2
FEZ2 HNRNPK
FOXD1 ANK2
CUL3 SOD1
EIF3A BARD1
YWHAE TSN
DGKZ MYO5A
NNMT COL1A1
UBB PPIA
USP5 HYOU1
SQSTM1 CCND1
TCIRG1 MYO5A
SHFM1 AP2S1
SHFM1 PABPC1
SF3B2 ARCN1
SF3B2 HNRNPU
CCT4 XPO1
CCT4 COX4I1
KIF11 RRM1
NCOR2 SHC1
CADPS SNCA
BLVRA NOMO1
PKN1 AP3D1
ELF4 GDI1
USP14 PTPN11
SFRS5 PNN
SFRS9 ATP5G2
OPRL1 MNDA
KPNA2 SLBP
PSMD4 EIF3A
PSMD4 YWHAE
AIMP2 CCT3
NR1H3 CHI3L1
LUM COL6A3
MRPL28 IL10RB
MKRN3 PEX12
CAMLG USP5
SNRPD2 CAPZA1
RPS5 RPS15A
GTF2A2 PSMD4
PSME3 SILV
LMAN2 AIP
LMAN2 DCTN2
AIMP1 CCT4
ZNF136 ANKRD36B
MAN2B1 AP3D1
NOVA1 CCL13
IL10RA HYOU1
PHB SDHB
MBOAT7 UBTF
MBOAT7 MUM1
PCCB ATP1B3
PDE6B CNTN1
NASP HNRNPU
U2AF1 SNRPA1
U2AF1 MYBL2
HNRNPD PTPN11
SSBP1 COX7B
BRPF1 CDC25B
NAP1L1 TUFM
CEBPD IER3
ELF1 CCNG2
TGFBI COL1A1
RPS6 RPL10A
UBXN1 HNRNPA1
PPP2R2A SUMO1
MAP4 PPP2R4
LRPAP1 CAPNS1
LRPAP1 UBE2I
DES MYBPC1
CTSD PLA2G7
TFAM AIMP1
SNRPA SMARCC2
SNRPA U2AF1
MGAT1 NOMO1
GBP2 CCR5
ATP5J CKS2
ATP5J CLIC1
GZMH WARS
LIG1 MYO5A
LIG1 CHD4
RPS27 UBXN1
MYL6B RAE1
FBL SNRPB
ICAM1 CTSD
NPM1 SFRS9
CYCS GTF2A2
CYCS UCHL3
COX5A PPP4C
COX5A POLR2L
LYL1 AP3D1
GOT2 NARS
NCAM1 HIST1H1T
CYBA PPT1
COX5B ATP5J
ATP5B SNRPE
HNRNPC SEPT7
RPL36AL GTF2A2
GUSB HNRNPK
PMVK HAX1
TOP2A DGUOK
SAFB BCL3
GPR18 SEPP1
NFATC3 N4BP2L2
ZNHIT3 CCNH
TMED10 SARS
KPNB1 DDX11
KPNB1 BPTF
KPNB1 PLCG2
PSMC5 NOMO1
PSMC5 ARF1
POLR2J2 POLR2F
BYSL ATXN2L
BYSL NDUFS8
TCEB1 SET
TCEB1 NAP1L1
PRKCI GYPC
MAP3K11 ARHGAP4
COMP CXCR3
CCT6A YWHAE
EIF1 CLPP
PTGES3 RPA1
TFDP1 MATR3
TNNI2 CSDA
FTH1 MVP
ANXA11 SAFB
TALDO1 EFEMP2
TALDO1 CAPG
UQCRC1 CORO1A
CFB DBI
SFRS4 HNRNPU
DLD ALDOA
DLD PABPC1
DLD SND1
DLD UQCRC1
FNTA TSG101
C2 APOC1
PWP1 FH
PSME1 TMSB10
CARS PDXK
GNL2 HSPE1
PSMC1 SQSTM1
PSMC1 FABP5L7
SPTAN1 IRF3
SPTAN1 UQCRC1
COX8A PSMD4
TNNI1 TNNC1
TNNI1 MYLPF
XRCC6 RBM4
XRCC6 DTYMK
XRCC6 UQCRC1
CCL4 SERPINA1
UROS XRCC6
UBL4A TDG
UBL4A HPRT1
UBL4A UQCRC1
P4HB RPN2
SLC25A5 DYNLL1
PDHB TUFM
MAP2K3 CHERP
MAP2K3 TRIO
MAP2K3 PTPN1
NUP205 KPNA2
NUP205 NONO
HMHA1 UCP2
HMHA1 SDHA
TATDN2 U2AF1
TATDN2 LYL1
FAM50A IDH3G
ATIC NARS
ATIC PABPC1
BMS1 SUPT5H
KIAA0174 MLH1
KIAA0174 SAFB
KIAA0174 FAM120A
PSMD2 EFEMP2
RHEB ATP5J
DMC1 SH3GL1
SUZ12 RPN2
GGA3 CHERP
HMGB1 NUP88
HMGB1 DDX39
HMGB1 TIAL1
HMGB1 RNPS1
AP2M1 PCBP1
AP2M1 PRMT1
AP2M1 PABPC4
SERTAD2 RPN2
SERTAD2 TRIM38
UBE4A LRPPRC
PSME2 PPP4C
PSMD1 SNRPB
PSMD1 AIMP2
PSMD1 CCT6A
CKAP5 SNRPB
CKAP5 SNRPD3
CKAP5 NCL
NUP93 HNRNPU
METAP1 IRF3
METAP1 NASP
METAP1 GUSB
RAD21 PPP2R2A
RAD21 ATP5B
E2F3 BMS1
PSMB7 SHFM1
PSMB7 FXR1
AARS MRPL28
ARL6IP1 SRP19
ARL6IP1 ESD
TNIP1 UCP2
EXOSC7 NDUFS8
TRIP12 YWHAH
TRIP12 PSMD1
NBL1 NNMT
PSMB3 EED
PSMB3 TOP1
EIF4H SOD1
PFKP VDAC1
RAC1 SMC1A
EIF4A3 PABPC4
EIF4A3 PDHB
EIF4A3 NUP205
CLTC PSMD4
RAD23A PSME4
RAD23B MAPRE1
RAD23B PSMB3
XPC SDHA
XPC SCAP
XPC ADRM1
XPC UBE4A
PSMD6 NCL
PSMD6 ATP5B
PSMA4 MIF
PSMA2 TIMM17A
PSMA2 SRP19
PSMA2 PTS
TYMS ATP5J
PRMT5 AHCY
PRMT5 YBX1
ARPC1B GNB2
UCP3 ARID4A
RBM42 COMT
RBM42 MBOAT7
COX6B1 SCAP
GATAD1 STAG1
PSMD9 TCEB1
MYO5A IL10RB
SPINK1 GCKR
ZNF74 ANXA13
MNAT1 SPIN2A
CHD4 IL10RB
SHROOM2 ZNF74
ZBTB6 PRKX
NACA RPN1
YAP1 FBP2
MRPL12 MRPS12
ZNF345 ZNF74
TSN USP7
RBL2 ZNF74
RBBP7 XPO1
EWSR1 RUNX3
CDKL1 MNAT1
CDKL1 SS18
RHAG SPAG11A
ACLY FUS
GM2A MVP
CSK IRF3
DRD1 CTRL
UBTF BRD2
EEF2 RPL38
RPL31 RPL29
COX6A1 SSR4
POU2F2 IRF3
POU2F2 UBTF
SRP19 NME1
ALDOA OXA1L
COL4A2 COL6A2
HNRNPA1 EEF1D
RPL32 RPL19
SOD1 TSN
PGK1 PDIA3
SAP18 RPL6
CHERP ARHGDIA
TAX1BP3 ACTA2
WIPF2 CCNF
WIPF2 CASC3
RBM4 BAT1
PTPN11 TXNRD1
PTPN11 SOD1
EIF3B CXCR5
PABPC1 TUBA1A
COPS5 CKS1B
UFD1L CLNS1A
SUMO1 NARS
CUL3 TANK
SDHC EIF3E
MLF2 PPP2R4
VBP1 PSMA6
DGKZ SNRNP70
NAE1 C11orf58
UBB EEF2
USP5 HNRNPK
USP5 TRIM28
USP5 DGKZ
CCL13 GLMN
UBE2D3 ZNF267
POLR2L MRPL23
SLC14A1 CCL13
CBX1 LAGE3
TAX1BP1 XPO1
TAX1BP1 SSB
CSE1L HSP90AA1
PKN1 PTPN6
DYNLL1 EIF4G2
DLG2 SLC14A1
GNG10 PPP4C
PSMD4 SNRPB
AIMP2 DCTN2
AIMP2 KIF11
MRPL28 PDXK
TRDN TSPY3
RPS10 RPL29
GTF2A2 CKS1B
GTF2A2 TRA2B
GTF2A2 SDHB
GABPA MNDA
TRAP1 AIMP2
AIMP1 DECR1
GARS ETFB
ZNF136 CBLB
HSPE1 USP14
FARSA TRIM28
BCL3 CHD4
BPTF TNPO1
BPTF DGKZ
MSH2 MAPRE1
NONO KPNA2
NR6A1 TYRP1
MBOAT7 ABI2
UBE2L3 VBP1
UBE2L3 SFRS9
CDC25B IRF3
CDC25B TOP1
TUFM ETFB
TMSB10 GSTO1
NASP FUS
TIAL1 PTPN11
SSBP1 PTPN11
CCND3 MLF2
COX7A1 THBS4
ELF1 XPO1
TGFBI FN1
ETF1 EMG1
UBE2A CBX1
SLC25A46 AIMP1
IER2 BRD2
AHCY CDK4
EEF1G RPL3
H2AFZ COX7A2
ATP5J CBX1
PSG3 ARID4A
TIMP2 FCGR1A
HPRT1 LDHB
HPRT1 SOD1
TCF3 IER2
PTMA MAPRE1
HEXB GSTO1
ATP2A2 CCNF
ATP2A2 U2AF1
CYCS TFAM
CLTA YY1
ATP5B KPNA2
CD2 GZMK
CD2 LCP2
RPL36AL UBE2I
COX17 SSBP1
COX17 EIF2S2
IMMT HNRNPA1
KPNB1 CPT1B
KPNB1 ETFB
PSMC5 NACA
MTIF2 ETF1
GSK3B QARS
MAP3K11 WIPF2
MAP3K11 MBOAT7
CCT6A SET
EDC4 RRM1
EDC4 MBOAT7
CTSB SLC6A14
ARHGDIB GNB2L1
HMGA1 SSRP1
DTYMK SNRPB
UQCRC1 GNG10
HSPA4 IK
HSPA4 EIF2S2
C2 MVP
LOC100131311 PPP1R7
LOC100131311 AP3D1
PWP1 TRAP1
PSME1 PRCP
CARS RUNX3
VDAC1 PPIB
HTN1 GNL1
HNRNPM DNMT1
RDBP SNRPB
RDBP HAX1
TCN2 CTSD
PSMC1 PKM2
PSMC1 UFD1L
PSMC1 CENPA
PSMC1 CSRP1
PSMC1 PWP1
GPI UBA1
C9 SPIN2A
RPA2 CBFB
SPTAN1 RAE1
COX8A SURF1
COX8A ALDOA
XRCC6 DDX39
XRCC6 SF3B2
LAMP1 LRPAP1
CALM3 EFEMP2
YBX1 PSMA5
UBL4A XPO1
UBL4A BCAP31
UBXN4 NIPA2
UBXN4 SFRS4
ELMO1 GTF2I
TOPBP1 TRA2B
HMHA1 ARHGDIA
DYRK1A PNN
DYRK1A BPTF
ERH SLC25A5
TTC3 EPS15
SCAP SMARCA4
SCAP FKBP2
SCRN1 WIPF2
UBE2N ATP5F1
BMS1 SHFM1
BMS1 BRPF1
RRP1B ACLY
SMC1A RFC4
KIAA0174 CDC25B
KNTC1 BARD1
ESPL1 PSMC5
PSMC6 TANK
PSMD2 UQCRC1
RHEB RPL36AL
RHEB UQCRC2
RHEB ANXA7
ADRM1 PTPN6
ADRM1 GLA
ADRM1 LIMK1
SUZ12 NCL
LOC96610 BARD1
MCM7 KIF11
SERTAD2 IRF3
SERTAD2 GUSB
SERTAD2 CFDP1
UBE4A WIPF2
UBE4A TOP1
RBM10 NAP1L1
PDIA6 CCT4
PSME2 RPN2
PSMD1 TALDO1
PSMD1 UBAP2L
CCT5 POLR2F
CKAP5 SUZ12
SEC24C WIPF2
RAD21 PARK7
PSME4 HMGB1
PSME4 PUM1
RANBP1 LDHB
RANBP1 PSMD14
RANBP1 SLBP
RANBP1 PCNA
MCM3 ESD
MCM3 GINS1
AARS MTHFD1
AARS ADRM1
KARS SNRPD3
DDOST ARHGDIB
IARS NUP205
PSMB4 SFRS9
PSMB3 PRDX1
PSMB3 FKBP2
ADAM8 GSK3B
SMARCA4 BSG
EIF4H FH
EIF4H SFRS4
RAC1 PDHB
NEDD8 SEPT7
CLTC HMGB2
CLTC UBE2L3
CLTC MTIF2
CLTC CCT5
RAD23B SUMO1
RAD23B RNPS1
CAST GSK3B
DAD1 SSR2
DAD1 ATP5G3
CDC123 HSP90AB1
MORF4L2 MYL12A
PSMD6 PTPN11
PSMD6 IARS
APEX1 ME2
GLO1 SNRPB
ATP5G1 SLC25A5
HTR1B FAM168A
CRK MRPL19
PSMA4 GTF2A2
PSMA2 VAMP7
PSMA2 NEDD8
LSM1 SNRPG
RBM42 PTOV1
COX6B1 PPIB
COX6B1 COX5A
PSMD11 BMS1
PSMD11 EIF4H
FRMPD4 TLR1
MPHOSPH6 SCG5
AP2S1 MYO5A
SGCD MPHOSPH9
BRCA2 GNB3
PRKX FCAR
ZBTB6 MPHOSPH9
GDI1 UNG
ETFB FUS
PRDX1 CCT3
RHD MPHOSPH9
COL10A1 BRCA2
COL10A1 RHD
TAP1 MVP
YWHAQ H3F3B
EPRS MRPS22
MYL12A XPO1
LDHB PPP1CC
HMGN2 COX6A1
HNRNPA1 FUS
SAP18 POLR2F
KIAA0430 SON
EIF3F ATP5O
AP3D1 EWSR1
ACOT7 PKM2
WIPF2 HNRNPA1
PDXK MVP
PDXK AP3D1
PTPN11 RPN1
PNN ZNF146
SHC1 TUBA1A
ATXN2L RPN2
ATXN2L PEBP1
ATOX1 HNRNPA1
PABPC1 POLRMT
HYOU1 RUNX3
TMED10 P4HB
MLF2 UNG
VBP1 FH
PUF60 PPP1CC
NAE1 CUL1
ADK TSNAX
SQSTM1 PDXK
DGUOK COPS5
SHFM1 MRPL23
SHFM1 EPRS
DYNLL1 PSMD14
ELF4 EIF3CL
DIRAS1 KCNJ6
SILV KCNJ6
GLG1 RPN2
ABCD2 AP3B2
CTCF EIF3B
FXR1 HNRNPA1
MAPRE1 TSN
MAPRE1 EIF4G2
TAF9 COPS5
POLD2 RRM1
CHAF1A SMARCC2
ZNF154 SLC12A2
VCAN TPM1
SNRPD3 SOD1
TIMP3 FN1
CASP3 PTPN11
GABPB1 MAP2K6
GARS WIPF2
TMEM115 GABPB1
GARS SNRPF
GARS PTPN11
SFRS8 GAGE1
SIRPA ITGB2
NONO MARS
IL10RA HARS
SLC9A2 SLC14A1
ADD2 ZNF169
BRD2 C16orf35
CREB1 NR6A1
CDC25B CHAF1A
CDC25B MRPL28
TUFM DECR1
TUFM KPNA2
SEPT7 POLR2K
U2AF1 HSPE1
U2AF1 MLH1
TIAL1 BLOC1S1
ACTN1 ACTA2
CAPG GPNMB
TNFAIP2 NKG7
BRPF1 GLA
BRPF1 RARA
ARF1 COPS6
MANF COX6A1
MAP4 USP5
PPIB CLPP
MATR3 NCK1
CTSD MAN2B1
NCL ATP1B3
NCL NASP
EEF1G RPL19
CD48 SSR2
ATP5J TUFM
ARF4 ARCN1
LIG1 EWSR1
LIG1 TRIM26
MX1 EIF2AK2
TNFRSF1B CHD4
TNFRSF1B PDXK
TNFRSF1B GNG10
MYL6B PRKACA
HNRNPA2B1 PLCG2
IL1R1 CFH
TROVE2 AIMP1
NPM1 HPRT1
PSG3 ITGB3
CTSA IDH3G
COX5A UQCRH
NDUFV2 USP14
NDUFV2 TFAM
SNRPE SAP18
GLUD1 PPIB
MYL1 THBS4
CLTA U2AF1
COX5B SSB
COX5B NDUFA4
COX5B TFAM
HNRNPC MAPRE1
HNRNPC SRP14
RPL36AL CLIC1
ITGB2 GLA
GUSB EIF3B
ESD NARS
APOE MAN2B1
COX17 NDUFA4
SAFB NARS
SAFB GNG10
SAFB RFC4
IMMT RPN2
IMMT ARPC2
IMMT PSMD4
ST8SIA4 PSEN2
KPNB1 MTA1
PSMC5 GNG10
RALY BCAP31
TSFM COX5B
RNPS1 RPN1
POLR2J2 GUK1
TCEB1 UFM1
TCEB1 PPP4C
UQCRFS1 FBL
HNRNPF PGK1
EDC4 CHMP1A
EIF1 SNRPD2
COL15A1 COL1A2
SDHA MUM1
SDHA EDC4
CBFB PPP2R2A
MIF CDK4
UQCRC1 CAPZA1
SFRS4 SON
SFRS4 IMMT
DLD NIPA2
DLD PSMD4
GAS1 VCAN
VDAC2 ETF1
DNAJA1 PSMD14
PWP1 MARS
CARS CPT1B
CARS ARHGDIA
CARS TCIRG1
RPL12 PTMA
VDAC1 EPRS
VDAC1 PPIA
VDAC1 USP5
HNRNPM PSMA5
PSMC1 RDBP
C9 ACOX2
RPA2 CAPZA1
SPTAN1 TCIRG1
UQCRC2 GTF2A2
COX8A POLD2
AKR1A1 PPT1
ANXA7 CUL1
CCL4 FCER1G
MTHFD1 PRDX1
ATP2B1 BLOC1S1
PSAP LRPAP1
LCP1 SFRS3
PDHB EFEMP2
PDHB HNRNPA2B1
PDHB HSP90AB1
NDRG1 MMP9
MAP2K3 UCP2
HMHA1 PSMC5
GCN1L1 HK1
DOCK2 BPTF
DYRK1A ZNF146
MCM6 HNRNPU
SCAP HNRNPU
SERPINH1 COL3A1
UBE2N UQCRC2
MOBKL1B RPL36AL
KIAA0174 EIF3F
KIAA0174 TAX1BP1
ESPL1 CHERP
PSMD2 HNRNPA1
CCDC88A NFATC3
ADRM1 ATIC
SUZ12 MARS
SUZ12 YWHAE
SUZ12 TSFM
LOC96610 HNRNPD
GGA3 SDHA
AP2M1 PSMD4
AP2M1 PSMC1
PARK7 PSMD4
MDH1 UBE2L3
PDIA6 MRPS12
PSMD1 CENPA
PSMD1 P4HB
PUM1 HNRNPD
PUM1 SPTAN1
PUM1 FAM120A
CCT5 PSMC5
CCT5 PSME2
CKAP5 RBMX
CKAP5 H2AFX
RAB21 PWP1
S100A11 FLNA
SEC24C VDAC1
PPWD1 CBFB
RAD21 SUMO1
RAD21 UBE2N
PSMB7 EIF3B
PSMD8 ATP5G3
AARS CDC25B
ARL6IP1 TRA2B
DAZAP2 SON
EXOSC7 CHAF1A
PSMB4 RPL36AL
PSMB4 RHEB
SMARCA4 WIPF2
EIF4H UFD1L
RAC1 DCTN2
RRS1 HNRNPU
NEDD8 CALM2
NOLC1 EIF3CL
CLTC YWHAE
RAD23A PKN1
RAD23A MCM3
RAD23B UBE2A
RAD23B GUSB
XPC GRM4
PTS COPS5
DAD1 PSMA5
CDC123 CCT3
CDC123 SRP19
CDC123 SNRPB2
CDC123 PARK7
ATP5A1 YBX1
ATP5A1 NEDD8
PSMD6 NUP205
SPCS2 TAF9
CD164 PPP1CB
CD164 ANXA7
ECHS1 SNRPB
ECHS1 UBXN1
ECHS1 PPIB
ECHS1 EIF4H
CD7 IL32
ANXA2 ACOT7
ARPC4 TRAM1
LSM1 TIMM17A
RBM42 GSK3B
COX6B1 BAG1
GRM8 NEDD4
PSMD9 SNRPB
PSMD9 CKAP5
PSMD11 GUSB
EIF4G3 STAG1
XPO1 USP7
ABI2 AP2S1
CHD4 MYO5A
ZNF239 MPHOSPH6
ZBTB6 GNB3
ATP6V1E1 SNRPG
RBMY1F PRKX
AZIN1 KIF2A
PPP1CC EEF1D
ARHGDIA EFEMP2
EWSR1 UNG
RHAG SH3GL1
ACLY SNRPF
ACLY PPP1CC
RPS15A RPL18A
DPP4 ZNF345
HIST1H4H SPAG11A
RRM1 BAG1
RRM1 ACLY
DRD1 LIG4
RPL23 RPS7
FLNA ZYX
UBTF PPP2R4
TCP1 PSMA5
COX7C UFM1
COX6A1 POLR2K
HSP90AA1 TSN
LDHB COX7B
SNRPA1 PSMA6
TUBA4A GLA
HNRNPA1 RUNX3
HNRNPA1 PCBP1
SOD1 DDX1
AP3D1 BAT1
AP3D1 TUBA4A
AP3D1 TUBA1A
COX4I1 TOP2B
MAPK1IP1L AP3D1
DDX39 PPP4C
PSMD14 PAICS
CCT7 ATP5F1
PTPN11 NACA
PTPN11 DDX39
NARS CCT3
EIF3B DDX1
PNN BAT1
NAP1L4 MRPL23
HTATSF1 H3F3A
SLBP CKS2
EMG1 RRM1
PABPC1 SNRNP70
SUMO1 RRM1
CHMP1A CPT1B
CHMP1A WIPF2
EIF3A EWSR1
EIF3A HNRNPA1
CAPZA1 EFEMP2
TDG RRM1
DCTN2 RPN1
USP5 CPT1B
USP5 NARS
ISCU PRMT2
MAP2K6 GPR21
PMS2L5 USP5
CCT4 DGUOK
CBX1 ETFB
PABPC4 PPP1CC
GNG10 BLVRA
SFRS9 COPS5
SFRS9 DECR1
SMARCA4 TUBA1A
VAC14 TCF19
MAPRE1 COX6A1
NR1H3 PDXK
POLD2 HARS
CHAF1A RRM1
CHAF1A GLA
CHAF1A USP5
RPE65 CCL13
SNRPD3 SNRPB
SNRPD2 SSB
SNRPD2 UBE2I
CENPA SNRPB
GTF2A2 RBMX
GABPA RAB27B
GARS SND1
TMEM115 VAC14
TOP1 TUBA4A
MLH1 EIF3A
CHN2 GRIK2
MFAP1 DNMT1
BCL6 FOXO1
MBOAT7 NOMO1
BLOC1S1 IDH2
RARS C11orf58
CDC25B POLR2A
KLF3 SOX11
TUFM COX6A1
ARID4A LAMA2
NASP MYBL2
U2AF1 PRDX1
TIAL1 MRPL23
TIAL1 EWSR1
SET TRA2B
SSRP1 CCT3
SSRP1 POLD2
CD59 TAX1BP1
ARF1 PMS2L5
ELF1 DDX5
TCEA1 SFRS9
YY1 EMG1
HK1 CPSF1
FKBP2 HYOU1
SLC25A46 RBMX
MSN ELF4
FMR1 ELF1
PSMA1 CUL1
PPIB LRPAP1
SNRPA GUSBP1
NCKAP1L IDH2
MGAT1 GM2A
GPR125 GCKR
ATP5J NACA
ATP5J PPIA
CD81 ACO2
CYP2A6 EFNA3
HPRT1 PSMA5
UCHL3 TFAM
EIF2S2 SUMO1
HNRNPA2B1 CBX1
HNRNPA2B1 GNG10
PTMA SAP18
ICAM1 CD14
COX5A TIAL1
PIM1 IRF4
HNRNPC PTPN11
RPL36AL RARS
ITGB2 CTSD
GUSB NONO
C1R MUM1
ISG15 EIF2AK2
SERPING1 SOD2
H3F3A BRD2
COX17 SRP14
KPNB1 PPP4C
MTHFS NDUFB7
RALY TUFM
TSFM CUL3
TCEB1 SOD1
PCOLCE ACTN1
CCT6A HNRNPU
TXK DNM2
FTH1 VAT1
MIF COX7C
MIF PSMD4
ANXA11 COMT
ANXA11 MAN2B1
DTYMK NCL
UQCRC1 HNRNPU
UQCRC1 CDC25B
UQCRC1 RHOA
DLD SHFM1
CAP1 NUBP1
RPL18 RPL7A
FNTA TSN
PSME1 MTMR6
CARS TRAP1
RPL12 RPS10
VDAC1 AP2S1
HTN1 KRT4
HNRNPM ARCN1
RPA2 NACA
SPTAN1 BAT1
MMP9 C1R
UQCRC2 ATP5O
UQCRC2 SSBP1
XRCC6 PPP4C
XRCC6 MYL6B
UROS CCT3
UBL4A PRKDC
UBL4A GARS
SLC25A5 ETF1
SLC25A5 H2AFZ
PDHB PPIB
NDRG1 LGALS3BP
UBXN4 HNRNPA2B1
HMHA1 FKBP2
GCN1L1 SAFB
TATDN2 ATXN2L
LHFPL2 PARP1
MCM6 SNRPD3
MCM6 U2AF1
MED12 MLF2
SCAP SNRNP70
SCRN1 BARD1
UBE2N RPIA
UBE2N ATF4
ATIC TRAP1
BMS1 TCF3
GINS1 CTCF
MOBKL1B EIF4G2
FAM120A EIF3CL
SMC1A NONO
KIAA0174 U2AF1
ESPL1 LIG1
CAD ACLY
YWHAH UBE2I
ADRM1 CSK
SUZ12 CBX1
SUZ12 COX5A
SUZ12 UBL4A
LOC96610 DDX39
GGA3 TRIM38
HMGB1 USP5
SCRIB HARS
AP2M1 ARCN1
AP2M1 PPIB
AP2M1 ATP6V0C
AP2M1 GUSB
AP2M1 UROS
PARK7 TFAM
PARK7 UBE2N
PARK7 RHEB
SERTAD2 HNRNPU
SERTAD2 UCP2
BOP1 SND1
BOP1 KPNB1
VGLL4 BCL6
TBCB PDHB
PDIA6 CUL1
PSMD1 ETFB
PUM1 WIPF2
PUM1 EDC4
NUP93 CHD4
SEC24C KPNB1
PPWD1 TSG101
RAD21 PSMD14
PSME4 SDHA
RANBP1 FDPS
MCM3 ESPL1
AARS COX5A
ARL6IP1 SNRPD3
TNIP1 HNRNPU
TNIP1 METAP1
EXOSC7 TUFM
DDOST PPT1
IFI44 XAF1
TRIP12 PCBP1
TRIP12 PPP1CC
IARS EIF4G2
PSMB4 SSB
PSMB2 PRDX1
SMARCA4 ACLY
SMARCA4 GUSB
EIF4H TRAP1
RAC1 EPS15
RAC1 FUS
RAC1 PRKDC
RAC1 HNRNPM
R3HDM1 SFRS4
RAD23A EWSR1
RAD23A TUBA4A
RAD23A GSK3B
RAD23A P4HB
RAD23B XPO1
NUDT1 NCKAP1L
DAD1 ATP5O
CDC123 TRA2B
CDC123 CCT4
MORF4L2 NIPA2
ECHS1 ALDOA
ECHS1 EMG1
ECHS1 TRAP1
ECHS1 FKBP2
USP6NL RCOR1
CCT8 ODC1
CCT8 HSP90AB1
CCT8 ERH
APEX1 TARS
ATP5G1 PSMD8
CCR1 GSK3B
PRPS1 NONO
PSMA3 NEDD8
PSMA2 PSMA6
RBM42 UNG
COX6B1 PABPC1
COX6B1 MYL6B
TFAP2B KCNJ15
ACOX2 GCKR
TSNAX SLC6A6
CLNS1A MRPL23
MNAT1 LOC153346
PRKX CDK8
STOM ALAS1
ARSD MPHOSPH6
LUZP2 FABP6
ETF1 RPN1
MAPK6 MPHOSPH6
PHKG1 ANXA13
TSN RBMX
ZNF160 MPHOSPH6
PPP1CC SSR2
HNRNPK COMT
PPP4C CCT3
ARHGDIA FUS
CPSF6 ARSD
DBT CPT1B
HNRNPU MARS
HNRNPU CCT3
ATP5D RUNX3
HIST1H4H ZNF74
RRM1 PPP1CC
DRD1 ZNF74
RPL23 RPL11
COX6A1 ATP6V1E1
H2AFX PKM2
COX6C CLNS1A
COX6C PPP1CC
COX6C NME1
SRP19 SNRPF
TUBA4A HNRNPU
HARS UNG
HARS ARHGAP4
SNRNP70 POU2F2
SOD1 CLNS1A
CHERP TUBA4A
UCP2 PEBP1
AP3D1 CPT1B
RAE1 IL10RB
AIP CLPP
SPINT2 RASL10A
SUMO1 H3F3B
SUMO1 TSN
SMARCC2 RUNX3
SMARCC2 EWSR1
COPS5 SUMO1
HYOU1 HNRNPU
HYOU1 SNRNP70
UFD1L CKS1B
CUL1 ARCN1
CHMP1A EMG1
EIF3A NACA
MLF2 PEBP1
MLF2 UBTF
VBP1 XPO1
CAPZA1 RBBP4
C11orf58 TRA2B
SQSTM1 BCAP31
EIF3CL PSMB10
TCIRG1 MLF2
DGUOK SNRPB
POLR2L FAM3A
POLR2L MLF2
TAX1BP1 KTN1
CSE1L PRKDC
PKN1 WIPF2
DYNLL1 TXNRD1
DYNLL1 PUF60
DYNLL1 DCTN2
ELF4 NCOR2
DLG2 AP3B2
GNG10 BARD1
GNG10 EIF3A
SFRS5 EWSR1
SFRS9 EIF4G2
MNDA SATB1
KPNA2 DCTN2
KPNA2 SFRS9
VAC14 UCP3
PLA2G7 CHI3L1
MAPRE1 MRPS12
POLD2 ATP5D
CHAF1A TUBA4A
ZNF154 LPCAT3
ZNF154 AP3B2
MRPL28 UNG
MRPL28 EMG1
GAGE1 SLC14A1
CDC16 BTK
RPS5 RPL38
PTP4A2 EEF1D
GTF2A2 ATP5F1
GTF2A2 CLIC1
RPL10A RPL31
TMEM115 SILV
HSPE1 SSB
BPTF CHERP
BPTF CTCF
CAPZA2 SRP9
ITPR3 ENO2
RARS EBNA1BP2
CDC25B HNRNPU
CDC25B MAPK1IP1L
KLF3 GRIK3
KLF3 NOVA1
PDE6B SMA4
SSBP1 SNRPB
BRPF1 EIF3CL
RFC4 BAT1
NAP1L1 CBX1
YWHAZ ARHGDIB
CYTH1 CTCF
MANF PPP1CC
RPS19 RPL3
POLD1 PKN1
YY1 TNPO1
YY1 PABPC1
RPS6 RPL18A
CSRP1 PKM2
UBXN1 ETFB
PPP2R2A EPS15
MAP4 MRPL28
CTSD CCND1
ATP6V0C GLUL
IGFBP4 FN1
SNRPA MKI67
DCK SRP9
H2AFZ SNRPB
H2AFZ COPS5
ATP5J TSN
ATP5J SNRPD2
LMNB1 SLBP
PLG PDE6B
MYL6B MBOAT7
EIF2S2 DYNLL1
PTMA EIF2S2
CCNB1 TRA2B
IFIT1 MX1
ATP2A2 AP3D1
CYCS SLC25A46
COX5A YWHAE
LYL1 MYL6B
SNRPE POLR2F
CYBA LRPAP1
COX5B UQCRB
ATP5B KDELR2
HNRNPC SNRPB
HNRNPC EIF2S2
SNRPB2 TSN
SNRPB2 DAP3
RPL36AL SSR2
RPL36AL FBL
ITGB2 SQSTM1
GUSB MSN
ENO1 PRMT1
SERPING1 MT1A
ESD DDX1
COL5A2 COL1A2
COL5A2 CTSK
GUK1 PSMD14
SAFB GLG1
SAFB TNFRSF1B
KPNB1 H2AFX
KPNB1 PABPC1
KPNB1 MLF2
PSMC5 CHERP
TSFM NME1
TSFM FH
RNPS1 RAE1
POLR2J2 ARF5
INPPL1 MRPL28
MAPK14 BRD8
ATP6V1B2 SOD2
TCEB1 PSMA5
TCEB1 HNRNPC
GSK3B MAPK1IP1L
UQCRFS1 PSMA6
HNRNPF ARCN1
EDC4 SNRNP70
EIF1 RBM4
CDKN3 NME1
COL15A1 COL1A1
PTGES3 CCT7
FTH1 LGALS3
EIF1AP1 BYSL
DTYMK CCT3
DTYMK TK1
UQCRC1 SNRPB
SFRS4 MARS
ZNF91 YY1
SEC13 PSMC5
LOC100131311 FKBP2
PWP1 CDK4
PSME1 CD59
CARS RELA
VDAC1 EIF1AP1
GNL2 TUBA4A
NDUFA9 LOC100131311
PSMC1 SNRPF
RPA2 PTPN11
SPTAN1 EWSR1
MMP9 CCND1
HSP90AB1 AIP
UQCRC2 COX6A1
COX8A AP2S1
AKR1A1 GPX1
XRCC6 TSN
XRCC6 COX5A
YBX1 MRPL12
YBX1 PSMA1
YBX1 EIF2S2
UROS EIF3B
LTA4H SDCBP
P4HB HK1
LOC1720 CCNB1
PDHB XPO1
PDHB RPL6
PDHB PTMA
PDHB NPM1
ATP6V0B SDHB
NDRG1 MT1P2
TOPBP1 ZNF146
HTRA1 ACTA2
HTRA1 TIMP3
MAP2K3 QARS
SCAP RPN2
USP10 FUS
USP10 HNRNPA2B1
BMS1 DDX11
GINS1 LIG1
KIAA0174 XPO1
KIAA0174 HNRNPA1
ESPL1 BMS1
BCLAF1 FEZ2
CAD MTA1
CAD PKN1
YWHAH PPP1CC
PSMC6 MYL12A
SUZ12 ZNF146
LOC96610 SUZ12
HMGB1 RPN2
HMGB1 KIF11
AP2M1 CLPP
AP2M1 IRAK1
MDH1 PTMA
SERTAD2 ATXN2L
BOP1 PSMC3
TBCB PEBP1
TBCB LOC100131311
ZRSR2 BPTF
PDIA6 MOBKL1B
ATP6V1F HSD17B10
PSME2 SURF1
PRDM2 KIAA0226
PSMD1 YWHAH
PUM1 RUNX3
PUM1 MRPL28
PUM1 BPTF
CCT5 COX6A1
CCT5 NPM1
CCT5 ENO1
SEC24C GUSBP1
PPWD1 EPS15
RAD21 ELF1
E2F3 USP14
PSME4 UBTF
RANBP1 SNRPB
RANBP1 UQCRFS1
MCM3 EDC4
PSMB7 ATIC
PSMD8 M6PR
KARS KIAA0100
ARL6IP1 TSN
TNIP1 HMGB1
EXOSC7 PRDX1
EXOSC7 PPIA
DDOST PCBP2
IARS MCM3
NBL1 HTRA1
PSMB2 SNRPD3
PSMB3 EIF3B
PSMB3 PSMD2
PSMB3 SEC24C
EIF4H LMAN2
PCMT1 ATIC
RAC1 CAP1
RAC1 LHFPL2
RRS1 HNRNPA1
R3HDM1 CHD4
R3HDM1 LOC100131311
NOLC1 HNRNPA2B1
CLTC HNRNPK
RAD23A MAP3K11
RAD23A GCN1L1
XPC GNG10
XPC HK1
XPC LOC96610
MCM2 EIF4A3
PTS SNRPG
ATP5C1 PTS
HADHB ATP6V1B2
DAD1 POLR2G
ECHS1 RPN2
ECHS1 PEBP1
ECHS1 PSME1
CCT8 MAPRE1
CCT8 SNRPB2
CCT8 RAD21
CNP RNPS1
ATP5G1 COX6A1
PSMA2 CCT7
TYMS EZH2
TYMS CKAP5
ANXA2 ATP6V1B2
ANXA2 P4HB
PLSCR1 PDE3B
PLSCR1 LARS2
UCP3 GYPB
COX7B POLR2K
RPN1 USP7
EFEMP2 PRMT1
GALNT3 MPHOSPH9
UNG CCNF
MNAT1 GNB3
PRKX FBP2
ZNF239 PRKX
LUZP2 ZNF197
LUZP2 BRD8
CTSO LOC153346
RBMY1F PHKG1
ENG PREP
CPSF6 ZNF239
PSMA5 GLRX
DPP4 GCKR
HIST1H4H FCAR
NOMO1 MYO5A
DSC2 DPP4
TYK2 AP2S1
EPRS ACLY
PAICS MRPL12
SNRPB EFEMP2
RPL31 RPL11
CD14 GPNMB
SRP19 PPP4C
PRKACA RUNX3
SOD1 PPP1CC
CHERP FUS
UCP2 CPT1B
PDXK SOX4
PDXK GM2A
RAE1 CASC3
PLOD2 TPM1
TSG101 CLNS1A
PTOV1 SNRNP70
BTK RBBP7
PNN KIAA0430
BARD1 CCNF
TCOF1 DBT
POLRMT ATP5D
POLRMT TYK2
EIF4G2 XPO1
SHC1 ARHGDIA
PABPC1 POU2AF1
PABPC1 COMT
COPS5 VAMP7
UFD1L SRP19
SMAD6 KCNJ1
TANK TSN
EIF3A MARS
VBP1 TRA2B
CAPZA1 VBP1
YWHAE NIPA2
TRA2A YWHAQ
C11orf58 COX6A1
DCTN2 COX6A1
ARPC2 YWHAE
UBE2I ATP5F1
DGUOK UFD1L
SF3B2 MARS
POLR2L ATOX1
CPSF1 AP2S1
CPSF1 GDI1
PKN1 BSG
PKN1 HNRNPA1
SFRS9 POLR2G
ABCD2 KCNJ1
CTCF EIF3F
FXR1 EMG1
PSMD4 NAPG
IGHG1 FXR2
MAPRE1 DDX1
TAF9 MAPRE1
MRPL28 IRF3
MKRN3 TSPY3
SNRPD3 EIF4G2
GTF2A2 POLR2F
GTF2A2 SNRPB
GTF2A2 POLR2G
GTF2A2 SNRPD2
TAF10 RHOG
SEL1L TRDN
ILF2 KPNA2
GARS NOMO1
TOP1 GNG10
BPTF ZNF136
PHB C11orf58
BRD2 TRIM38
TUFM UBE2I
FLI1 CAT
NASP EIF3CL
U2AF1 FXR1
HNRNPD MAPK1IP1L
HNRNPD MLH1
SSBP1 DUT
SSBP1 TIAL1
KDELR2 LMAN2
SSRP1 PPP1CC
SSRP1 CSE1L
NAP1L1 DCTN2
NAP1L1 CTCF
HK1 PTPN6
PSMA1 COX6A1
PPP2R2A XPO1
PPP2R2A ELF1
NCL GARS
UBA1 HYOU1
H2AFZ C1D
PLCG2 LRPPRC
ATP5J LDHB
TNNC2 THBS4
HPRT1 DYNLL1
UCHL3 SSB
EIF2S2 SFRS9
HNRNPA2B1 PRDX1
CST3 FCGRT
UQCRB TAX1BP1
CCNB1 RARS
HLA-DQB1 P11
GNB2L1 GAPDH
NPM1 ATP5O
NPM1 TUFM
CYCS VAMP7
CYCS SRP9
CYCS ATP5G3
LYL1 ATOX1
MYLPF THBS4
SNRPE COX7C
CALM2 PRKAR1A
HNRNPC TFAM
SNRPB2 NPM1
RPL36AL LDHB
GUSB IRF3
GUSB DDX39
APOE PRDX1
H3F3A PPP4C
COX17 TROVE2
TOP2A SNRPB
SAFB CPSF1
GALE ST8SIA4
RNPS1 NDUFS8
INPPL1 DDX11
MTIF2 YY1
TCEB1 PPIA
TCEB1 GGH
UQCRFS1 PPT1
CCT6A COPS5
TFPI2 STAG1
SDHA GDI1
CBFB MYL12A
ANXA11 CHD4
ANXA11 IL10RA
EIF1AP1 HNRNPA1
UQCRC1 HNRNPK
UQCRC1 MAPK1IP1L
CFB FAS
FBN1 MMP2
DLD DCTN2
FNTA AIMP1
LOC100131311 AP2S1
PSME1 SSB
PSME1 SAP18
PSME1 TIAL1
PSME1 EIF1
VDAC1 CHD4
GNL2 EIF3I
RDBP EMG1
PSMC1 SEC13
C1QB NKG7
SERPINA1 IRF1
UQCRC2 TRA2B
TNNI1 MYL1
FGF2 MATN1
CYC1 DLD
SLC25A6 NDUFS8
SLC25A6 VDAC1
P4HB MAP4
SLC25A5 PHB
ATF4 RPL6
ATF4 HNRNPC
PDHB RBM4
PDHB UBE2I
PDHB GLUD1
UBXN4 FEZ2
UBXN4 CYTH1
KIAA0232 SMARCA4
HMHA1 ARHGAP4
GCN1L1 EDC4
TATDN2 PPP4C
LARP4B SON
LARP4B NONO
DYRK1A PTP4A2
ERH PTGES3
ERH PCNA
MCM6 UNG
MCM6 CTCF
MCM6 HSPE1
SCAP PSMB10
CNN2 HMHA1
ZNF638 SFRS4
ATIC BARD1
USP10 HNRNPU
USP10 SFRS11
BMS1 HNRNPD
BMS1 H3F3A
MOBKL1B RPIA
FAM120A EIF3A
SMC1A U2AF1
KNTC1 MSH2
ESPL1 HNRNPU
CAD TNFRSF1B
SUZ12 SRP14
GGA3 SMARCC2
GGA3 PLCG2
HMGB1 NSMAF
HMGB1 LIG1
HMGB1 UBL4A
SCRIB CPSF1
EFR3A RRP1B
UBE4A HTATSF1
BOP1 CCNE1
RBM10 UNG
RBM10 HNRNPU
TBCB CLPP
PUM1 SDHA
PUM1 RASSF2
CCT5 STIP1
CKAP5 ESPL1
NUP93 SNRPA
METAP1 BAT1
METAP1 TOP1
SEC24C BAT1
RAD21 H2AFZ
E2F3 HNRNPA1
E2F3 SUZ12
RANBP1 UBE2S
RCOR1 TOPBP1
DAZAP2 TANK
TNIP1 GLA
TNIP1 TNFRSF1B
TNIP1 SCRIB
EXOSC7 DDX39
EXOSC7 RFC4
TRIP12 NIPA2
IARS CDK4
PSMB4 POLR2F
PSMB4 SNRPB
PSMB4 SOD1
PSMB2 UQCRFS1
PSMB3 ADRM1
SMARCA4 ATP2A2
EIF4H PKM2
EIF4H SAP18
EIF4H ARPC2
EIF4H SFRS9
EIF4H UBE2L3
EIF4H HNRNPD
EIF4H PSMB3
RAC1 RPA2
EIF4A3 TCP1
R3HDM1 RAC1
CLTC PSMC5
CLTC PCMT1
RAD23A GUSB
NUDT1 NAP1L4
ATP6AP1 AP2M1
MORF4L2 MLH1
SPCS2 DYNLL1
SPCS2 PDHB
SPCS2 RAC1
ECHS1 EEF1D
ECHS1 HNRNPU
ECHS1 METAP1
CCT8 PWP1
PRPS1 XPO1
PSMA4 MTHFD2
PSMA4 SNRPA1
PSMA2 HPRT1
PSMA2 CCNB1
RAD23A VASP
RBM42 HNRNPK
AKAP9 NIACR2
PSMD9 HPRT1
PSMD11 CCT5
KIF2A GNB3
RPN1 RPN2
FABP6 PCK2
CDK8 SPIN2A
DSC3 GUCY1A2
LUZP2 TFAP2B
NACA SNRPF
PREP SH3GL1
SSR2 ATP5O
PPP1CC ATP5O
GPX4 GPX1
DDX1 FUS
PCTK3 CTSO
ACLY RPN1
TNP2 CDK8
RPL19 RPL3
PTPN6 CPT1B
CSK POU2AF1
DRD1 KIF2A
DSC2 RHAG
CKS2 SNRPG
ACP2 CCND1
P4HB GPX1
SNRNP70 HARS
GNB1 SARS
TUBA1A BRD2
COX4I1 SSR2
COX4I1 COX6C
MAPK1IP1L BSG
TIAM1 RASL10A
DDX39 TSN
PDXK ACP2
PTOV1 IRF3
NARS CHD4
EIF3B CCT3
BTK RBMX
HTATSF1 PTPN11
EIF4G2 RBMX
TRA2B SNRPB
KCNJ1 TFAP2C
RAB27B SMAD6
VBP1 SSR4
VBP1 CKS1B
YWHAE CHD4
DCTN2 RPN2
UBE2I DCTN2
TCIRG1 COL4A2
CDC37 CAPNS1
SHFM1 EIF3A
SF3B2 ACLY
UBE2D2 MRPS12
CDK4 PUF60
RBM6 ATXN2L
TAX1BP1 TSN
DYNLL1 TSN
RGS7 TAC1
DUT SNRPF
KPNA2 RBMX
KPNA2 XPO1
KPNA2 USP9X
VAC14 IL15RA
CTCF BRD2
AIMP2 DDX39
MAPRE1 ATP5O
MAPRE1 PSMD4
POLD2 QARS
POLD2 NDUFS8
CHAF1A TRIM28
DAP3 SURF1
CDC16 PTPN11
TAF7 XPO1
SNRPD2 MAPRE1
GTF2A2 POLR2K
GABPA BAMBI
TRAP1 PSMD4
ADAR HYOU1
LMAN2 VBP1
ILF2 PSMD14
GARS PABPC4
GARS CTCF
ZNF136 DGKZ
ZNF136 GLG1
SFRS8 SOX11
SRP14 PSMA6
HSPE1 EBNA1BP2
MLH1 DDX1
BCL3 NOMO1
ARHGAP1 AP3D1
PHB ATP5G3
UBE2L3 PPP4C
BRD2 TRIO
TUFM MRPS12
IK SFRS9
U2AF1 MKI67
U2AF1 SRP19
U2AF1 CAPZA1
U2AF1 NUBP1
TIAL1 HSPE1
RFC4 RAE1
NAP1L1 PABPC4
MANF GTF2A2
ETF1 FXR1
HK1 MKI67
HK1 SPI1
HK1 MTA1
HK1 U2AF1
UBE2A TOP1
CCNE1 ETF1
SLC25A46 NDUFA4
MSN KIAA0430
NFKBIA GLA
UBXN1 NACA
PSMA1 PSMB8
MAP4 WIPF2
CTSD GLUL
IGFBP4 COL1A1
NCL ARPC2
NCL SF3B2
EEF1G RPS19
GPR125 SPIN2A
PLCG2 HNRNPU
RPL7A RPL31
LIG1 BRPF1
PSMC3 UNG
LSP1 MYBPC2
NDUFB7 CAMLG
HPRT1 RARS
EIF2S2 TAF9
HNRNPA2B1 SON
PTMA SNRPD3
HOXA5 P11
NPM1 MRPL12
NPM1 ATP5F1
NPM1 CCT7
NPM1 PHB2
NPM1 TRA2B
RAP1A ARF4
CYCS UFD1L
COX5A COX4I1
COX5A EIF3CL
COX5A NCL
SNRPE PPP1CC
CLTA MYL6B
ATP5B C11orf58
ATP5B PUF60
CALM2 ATP5G3
ACTG1 EEF1G
ACTG1 CD81
HNRNPC SRP9
SNRPB2 ATP5O
SNRPB2 NDUFA4
GUSB MLF2
GUSB DCTN2
GUSB ATP2A2
DBI PTMA
RPSAP12 RPL38
C1R MFGE8
SERPING1 NKG7
COL5A2 COL3A1
TOP2A SLBP
IMMT AIMP2
PSMC5 EMG1
RALY SNRPB
RALY GUSB
TSFM SNRPG
TSFM HNRNPA2B1
RNPS1 MCM5
RNPS1 PSMC3
POLR2J2 COPS6
ATP6V1B2 CD81
TCEB1 SRP9
TCEB1 HSPE1
PCOLCE PAM
MAP3K11 TCOF1
MAP3K11 LYL1
STAT3 LITAF
HNRNPF CAPRIN1
HNRNPF YWHAZ
SDHA GOT1
CBFB SRP9
ANXA11 FKBP2
TALDO1 HEXB
EIF1AP1 GARS
UQCRC1 TSFM
SFRS4 SAFB
FBN1 LTBP2
VDAC2 EIF2S2
PSME1 COX4I1
RPA3 MSH2
VDAC1 QARS
VDAC1 RNPS1
IRF1 SERPING1
TCN2 CD63
PSMC1 PSMA6
GPI PWP1
SPTAN1 DGKZ
HSP90AB1 ACTG1
COX8A RDBP
XRCC6 NACA
XRCC6 DLD
ANXA7 CLIC1
CYC1 RPN1
ACP5 CAPG
YBX1 ODC1
SLC25A6 PSMC1
UBL4A CBX1
PARP1 PRKDC
P4HB ATOX1
SLC25A5 SDHB
SLC25A5 UBE2S
UBXN4 TSN
UBXN4 CASP3
WAPAL EWSR1
TMEM131 KIAA0430
TATDN2 ACLY
CFDP1 ZNF136
ERH MRPS12
ERH CKS2
RRP1B DDX39
RRP1B PWP1
KIAA0174 KLF6
CAD TATDN2
YWHAH HSP90AA1
YWHAH UQCRC1
YWHAH UBE2N
PSMC6 DYNLL1
RHEB SSBP1
ADRM1 TUBA4A
ADRM1 ETF1
ADRM1 UQCRC1
SUZ12 CASP3
GGA3 AP3D1
GGA3 NFATC3
HMGB1 USP14
HMGB1 BPTF
HMGB1 TSFM
SCRIB RELA
AP2M1 AIMP2
AP2M1 PSME1
SERTAD2 GNG10
RBM10 USP5
TBCB PPIB
PDIA6 KDELR2
PDIA6 SSR1
TIMP3 MFAP5
PUM1 HNRNPA1
PUM1 MAPK1IP1L
PUM1 SERTAD2
CKAP5 MARS
CKAP5 YWHAH
RAB21 DCTN2
NUP93 RPN2
METAP1 UNG
METAP1 RBM10
SEC24C NUP93
E2F3 SERTAD2
PSME4 PSMD2
PMS2L3 SFRS4
AARS U2AF1
ARL6IP1 DTYMK
EXOSC7 SNRPB
TRIP12 NACA
TRIP12 MTMR6
TRIP12 CBFB
TRIP12 UBXN4
PSMB4 SDHC
PSMB4 SLC25A5
ADAM8 MBOAT7
EIF4H UBE2I
RAC1 PPP2R2A
RAC1 HMGB1
NEDD8 LDHB
NEDD8 PSMB4
EIF4A3 KARS
CLTC PRDX1
CLTC SRP19
CLTC RAC1
RAD23A COX8A
RAD23B EFEMP2
RAD23B PPP2R2A
RAD23B ARL6IP1
XPC MYO5A
NUDT1 LRPPRC
ATP5C1 PSMD14
HADHB CD81
DAD1 H2AFZ
CDC123 UFD1L
MORF4L2 UQCRC2
ATP5A1 CDC123
PSMD6 ATP5F1
ECHS1 NONO
CCT8 PSMA5
CCT8 DTYMK
CNP POLRMT
PSMA3 ARL1
PSMB1 PSMC1
PSMA2 RAD21
TYMS PSMC1
UCP3 MYH11
RAB11A FRK
RBM42 GGA3
COX6B1 APRT
COX6B1 PEBP1
PSMD9 SNRPF
PSMD11 NONO
PSMD11 PARK7
PSMD11 RBM42
AQP3 AKAP9
BAT1 GUSBP1
LAMA2 PHLDA1
TPM1 COL1A1
CHI3L1 ACO1
RPN1 PCBP1
SH3GL1 LAMA2
USP9X XPO1
BRCA2 SGCD
ARSD GCKR
ARSD FBP2
LIG4 MPHOSPH6
ATP5O XPO1
ARCN1 RBMX
ARCN1 XPO1
ARCN1 TXNRD1
ODF1 BRD8
PRIM2 DEFB1
SSR2 PEA15
PPP1CC RPN1
PPP4C PCBP1
EWSR1 FUS
TNP2 SH3GL1
TNP2 MPHOSPH9
ATP5D PPP4C
BRD2 FUS
DPP4 KIF2A
SNRPB CKS2
ACP2 CHI3L1
SRP19 XPO1
HNRNPA1 EPRS
TRIM28 FUS
CHERP SNRNP70
UCP2 ACLY
WIPF2 ARHGDIA
BTN3A1 LAMB2
PDXK BCAP31
RBM4 SAP18
RAE1 RBM4
LILRB4 GLUL
PTPN11 NIPA2
PNN EWSR1
BARD1 NUP88
DDX11 EWSR1
POLRMT EIF3B
NINJ1 MT1P2
PHB2 YWHAQ
ATOX1 ALDOA
PABPC1 GLA
SMARCC2 GUSBP1
MAP4K1 TYK2
HYOU1 BAT1
KIF2C MKI67
PLD3 ZYX
TSPY3 SLC12A1
CUL3 PPP1CC
VBP1 CLIC1
YWHAE EIF3A
POLR2G ATP5O
C11orf58 EIF3F
PUF60 ETF1
UBB SAP18
EIF5 SLC25A3
USP5 PTOV1
SNCA RAB27B
DGUOK VBP1
SF3B2 SON
CPSF1 IRF3
LRP2 LPCAT3
TAX1BP1 EIF3F
DYNLL1 SSR4
DYNLL1 SSB
DLG2 KCNJ6
DUT PTPN11
SILV SGCD
SFRS9 PSMA5
SMARCA4 HNRNPK
ZNF169 DLG2
CTCF EPS15
CTCF TAX1BP1
FXR1 BARD1
TAF9 HMGB2
TAF9 C11orf58
POLD2 PRKACA
SRP9 DGUOK
MRPL28 SMARCA4
TRDN MNDA
DAP3 ATP5O
CAMLG BRD2
TAF7 TSG101
TAF7 POLR2G
VCAN LUM
ADAR KIAA0430
AIMP1 POLR2K
AIMP1 ETF1
AIMP1 TAX1BP1
RPL9 RPS5
GARS RUNX3
GARS UBTF
SFRS8 MNDA
TOP1 MAPK1IP1L
MLH1 UNG
MLH1 SUMO1
IL10RA NOMO1
RARS VBP1
NASP CCNF
U2AF1 BAT1
U2AF1 NACA
U2AF1 AIMP2
TIAL1 AIP
SSBP1 C11orf58
CAPG ACO1
KDELR2 DCTN2
KDELR2 TUFM
YWHAZ CAPRIN1
ELF1 H3F3B
UBE2A RBMX
UBE2A DUT
UBXN1 CAMLG
AHCY CCT7
NCL RBM4
MMP2 SERPINF1
ATP5J HTATSF1
ITGB3 GK3P
PSMC3 PDHX
HLA-DRB1 RPL31
HPRT1 DUT
HPRT1 FABP5L7
TCF3 WIPF2
FBL TCP1
HNRNPA2B1 DCTN2
DBT SSX2
DBT TYRP1
DBT CREB1
PTMA ATP5O
CCNB1 PPIA
NPM1 RBMX
NPM1 EIF2S2
ATP2A2 HK1
CYCS TIMM17A
S100A8 GBP1
CLTA CENPA
COX5B MANF
ATP5B GTF2A2
HNRNPC CYCS
CD2 IL32
SNRPB2 H2AFZ
PCNA MAPRE1
ITGB2 TNFAIP2
ITGB2 IER2
TK1 EZH2
GUSB BRD2
GUSB LAPTM5
ISG15 OAS2
ADH1C RBP4
H3F3A RRM1
H3F3A BARD1
H3F3A CTCF
SAFB ARHGAP4
KPNB1 TRIM28
KPNB1 POLRMT
TSFM AIMP1
INPPL1 UBTF
BYSL HARS
BYSL KPNB1
GSK3B GLG1
UQCRFS1 C11orf58
UQCRFS1 CCT4
ARL1 EIF4G2
ARL1 H2AFZ
CCT6A PPP2R2A
TFPI2 GUCY1A2
CDKN3 DGUOK
SP110 EIF2AK2
MIF COX5B
TALDO1 HDLBP
DTYMK ATP5J
UQCRC1 APRT
LGALS3BP COL6A1
HSPA4 RBMX
THBS2 TGFBI
ZNF91 PPP3CA
RPL18 RPS3
SEC13 CLTA
LOC100131311 ETFB
LOC100131311 NARS
LOC100131311 DGKZ
LOC100131311 LYL1
PWP1 PPIB
CARS POLR2L
VDAC1 DDX1
HNRNPM SF3B2
RDBP CLTA
PSMC1 CLIC1
PSMC1 H3F3A
TUBA3C TXK
C9 RBMY1F
SPTAN1 DDX11
UQCRC2 LRPAP1
COX8A MYL6B
XRCC6 KPNB1
XRCC6 SEC13
CYC1 LMAN2
C1S MMP9
UROS RALY
SLC25A6 RPL12
UBL4A GDI1
FABP4 ADH1C
SLC25A5 CCNB1
EIF2S1 NME1
IFNA2 SUMO1
ATF4 TIAL1
UBXN4 BRD2
UBXN4 BPTF
WAPAL TANK
MAP2K3 MTA1
HMHA1 FUS
LARP4B ACLY
AEBP1 COL1A1
MED12 CHERP
MED12 SPTAN1
CNN2 ARHGDIA
ATIC ARPC2
ATIC NCL
ATIC SAFB
BMS1 CPSF1
BMS1 ATIC
GINS1 CBX1
MOBKL1B YWHAZ
FAM120A U2AF1
SMC1A POU2AF1
ESPL1 CTCF
ESPL1 HCFC1
CAD ATP5D
CAD TRIM28
PSMD2 TRIM28
PSMD2 ENO1
SUZ12 TDG
SUZ12 UBE2A
SUZ12 TATDN2
GGA3 SPTAN1
HMGB1 WAPAL
SCRIB LOC100131311
SERTAD2 CHD4
SERTAD2 HNRNPA1
SERTAD2 PABPC1
SERTAD2 BRPF1
SERTAD2 SUZ12
UBE4A YWHAE
RBM10 ESPL1
TBCB EEF1D
PDIA6 LMAN2
PDIA6 PSMC6
ATP6V1F AP2M1
PSME2 TMSB10
PSMD1 HNRNPM
CCT5 NME1
NUP93 USF2
METAP1 NCL
METAP1 MAP3K4
METAP1 MCM6
RAD21 VBP1
PSME4 IL10RB
PSME4 P4HB
PSMD8 SSR4
PSMD8 HNRNPF
KARS PSMD7
ARL6IP1 EIF3A
ARL6IP1 MSH2
TNIP1 MYO5A
TNIP1 ALDOA
TNIP1 MAP3K11
EXOSC7 APRT
EXOSC7 ACLY
DDOST AKR1A1
TRIP12 PSMC6
IARS MAPRE1
BST2 ADAR
PSMB4 SNRPF
PSMB2 PSMD7
PSMB3 NONO
SLC1A3 PLAU
SMARCA4 CHAF1A
EIF4H SURF1
EIF4H SSR2
EIF4H COX4I1
EIF4H VBP1
EIF4H MAPRE1
EIF4H ATP5B
EIF4H RALY
PCMT1 ETF1
RAC1 ACO2
RAC1 PABPC4
RRS1 EIF3B
NEDD8 GUK1
EIF4A3 MAPRE1
CLTC RPN2
CLTC TRA2B
CLTC YY1
CLTC COX5B
RAD23B VBP1
XPC POLR2A
PTS UFD1L
ATP5C1 CCT7
ATP5C1 SNRPE
CDC123 PPP4C
CDC123 RANBP1
MORF4L2 XPO1
CD164 DDX5
ECHS1 PSME4
CCT8 EIF4H
APEX1 MRPS12
CNP EIF3B
CNP UQCRC1
CD7 TNFRSF1B
TYMS CENPA
ARPC1B TUFM
LST1 GPX1
COX6B1 ATP5O
COX6B1 HMGB1
PSMD9 ATP5J
PSMD9 PSMB3
PSMD11 TBCB
MYO5A CCNF
TIMM17A COX7B
EFEMP2 RPN1
ACOX2 MPHOSPH9
PHKG1 DEFB1
ZNF345 TFAP2B
RBL2 PHKA2
RBMY1F KCNJ15
CTRL FBP2
CTRL PCK2
NPC2 GPX1
TPR TSN
CDKL1 ACOX2
CDKL1 FABP6
SON EPS15
RHD CPSF6
PTPN6 IDH2
HIST1H4H CTRL
RRM1 SNRPF
PSMA6 COX7B
TCP1 MRPS22
PPIA NACA
PPIA CCT3
MTHFD2 PSMA6
CD14 SOD2
H3F3A DDX1
FN1 TPM1
SOD1 RBMX
TRIM28 MKI67
UCP2 TRIM28
AIP EFEMP2
AIP PPP1CC
TNPO1 BARD1
HAX1 MRPL23
PABPC1 PEBP1
SMAD3 MSH6
NDUFS8 ATP5D
EZH2 BARD1
CHMP1A HNRNPK
EIF3A HTATSF1
SDHC PHB2
INPP5D DDX11
MLF2 MKI67
MLF2 MAP4K1
RAB27B SMAD5
YWHAE EZH2
C11orf58 FDPS
DGKZ ARHGAP4
UBB EFEMP2
PMS2L5 COPS6
AP3B2 GPR21
TAC1 SLC12A1
NCOR2 MAPK1IP1L
PABPC4 PTPN11
PKN1 ETFB
PKN1 TNPO1
USP14 ATP1B3
CTCF UCP2
PSMD4 TRA2B
PLA2G7 GM2A
POLD2 CHD4
MRPL28 ATP5D
MRPL28 NARS
RPE65 OPRL1
VAT1 CD63
ATP6V0A1 BAMBI
SNRPD3 DDX39
SNRPD3 VBP1
CENPA HNRNPA1
TAF10 PSMD4
GABPB1 ZNF169
TRAP1 PPP1CC
CCNH ATP6V1E1
SEL1L AP3B2
ILF3 PNN
MAPKAPK3 GNG10
NONO RBMX
BCL6 CTCF
SLC9A2 OPRL1
MBOAT7 ARHGAP4
MBOAT7 NCOR2
BLOC1S1 RRM1
UBE2L3 GTF2A2
FASN RAE1
RARS FXR1
CDC25B MYO5A
KLF3 MNDA
TUFM HNRNPA1
U2AF1 EMG1
TIAL1 DDX1
SET MRPL3
TNFAIP2 MVP
NAP1L1 ETFB
NAP1L1 BARD1
NAP1L1 TIAL1
HSD11B1 SOD2
HSD11B1 LILRB4
HK1 TOP1
HK1 BPTF
FKBP2 PRKACA
SFRS11 ZNF146
MSN PABPC4
LRPAP1 RPN1
SNRPA PPP4C
NFKB1 ARCN1
ATP5J COX4I1
ATP5J CUL3
ATP5J DCTN2
PSG3 TDGF1
SRI FDPS
TNFRSF1B ACP2
HPRT1 MAPRE1
CDR1 SSX2
MYL6B FKBP2
UCHL3 SRP19
EIF2S2 ETF1
EIF2S2 PHB2
HNRNPA2B1 CPSF1
HNRNPA2B1 DUT
HNRNPA2B1 CDC25B
GZMB GZMH
IL1R1 COL6A2
LYL1 MAP4
TNNT3 DES
SNRPE MANF
CCL5 COMT
GLUD1 NIPA2
CLTA SUMO1
ATP5B HMGN2
ACTG1 EEF2
HNRNPC DAP3
SNRPB2 CCNG1
ESD SNRPB
H3F3A NARS
PMVK PPIA
IRAK1 ARCN1
SAFB PSMC3
ZNHIT3 ELF1
ZNHIT3 SNRPE
MTHFS ATP5O
MTHFS HSPE1
PSMC5 AP2S1
PSMC5 NAP1L1
PSMC5 CD19
TSFM PTMA
TSFM SNRPB2
RNPS1 CHERP
RNPS1 NARS
RNPS1 POLRMT
RNPS1 HYOU1
INPPL1 POLRMT
TCEB1 H3F3A
MAP3K11 CSK
CCT6A NAPG
CCT6A VBP1
EDC4 MTA1
EDC4 RFC4
FTH1 JUNB
FTH1 NFKBIA
FTH1 FCGR1A
ANXA11 IDH3G
RELA MLF2
EIF1AP1 PABPC1
SFRS4 PTPN11
SFRS4 LAPTM5
SFRS4 U2AF1
DNAJA1 HSPA4
CARS HNRNPA1
RPL12 RPL8
VDAC1 HSPE1
VDAC1 ENO1
VDAC1 SAFB
C1QB WARS
C9 ODF1
RPA2 ATP5O
SPTAN1 ARHGAP1
UQCRC2 DECR1
COX8A EIF3CL
AKR1A1 P4HB
TNNI1 CA3
XRCC6 CHMP1A
XRCC6 HSP90AB1
ANXA7 ARCN1
LAMP1 PABPC4
C1S IL1R1
SLC25A6 COX8A
UBL4A ALDOA
UBL4A VBP1
UBL4A POLR2L
UBL4A SSBP1
PARP1 LAGE3
P4HB PDXK
SLC25A5 ATP5F1
SLC25A5 SDHC
SLC25A5 HNRNPF
PDHB ATP5B
MAP2K3 SNRNP70
KIAA0226 CTCF
NUP205 PNN
NUP205 CDC16
HMHA1 EWSR1
HMHA1 SFRS4
LARP4B EPS15
LARP4B GUSB
LARP4B RBM25
LARP4B UBXN4
DYRK1A CHMP1A
SCAP HMHA1
ZNF638 TTC3
SMC1A HNRNPD
KIAA0174 NAP1L4
KIAA0174 HNRNPD
KIAA0174 KPNB1
BCLAF1 MTIF2
PSMD2 TUFM
PSMD2 GPI
RHEB ATP5O
SUZ12 DUT
HMGB1 PPP1CC
SCRIB CARS
EFR3A FLI1
AP2M1 ALDOA
AP2M1 NONO
PARK7 RPL6
PARK7 NIPA2
PARK7 DDX39
PARK7 CAP1
MDH1 VBP1
UBE4A UQCRC1
BOP1 RPN2
BOP1 PPP4C
BOP1 PWP1
VGLL4 EPS15
ATP6V1F ARD1A
PSME2 ETFB
PSME2 PDXK
PSMD1 PRDX1
PSMD1 LOC100131311
PUM1 IRF3
PUM1 U2AF1
CCT5 CCT4
CCT5 DYNLL1
CKAP5 CCT3
CKAP5 HTATSF1
NUP93 PSMD2
METAP1 VDAC1
SEC24C DDX11
PTGIR CCL17
PSMD8 PHB2
PSMD8 UBE2S
AARS MAPK1IP1L
AARS PUM1
KARS NASP
DAZAP2 PPP2R2A
DAZAP2 CCNI
TNIP1 PKM2
TNIP1 CAD
EXOSC7 CCT6A
EXOSC7 PSMC1
EXOSC7 TATDN2
DDOST PRKAR1A
TRIP12 UBE2N
PSMB2 ENO1
PSMB3 NDUFB7
SMARCA4 HYOU1
EIF4H ATP5O
EIF4H ARCN1
EIF4H SSB
EIF4H DECR1
EIF4H SSRP1
EIF4H UBE2A
RRS1 GNG10
R3HDM1 LAPTM5
NOLC1 SAFB
RAD23B SNRPB
RAD23B EIF3CL
RAD23B ESPL1
RAD23B RAC1
XPC HNRNPA1
MCM2 H2AFX
ATP5C1 ATP5O
ATP5C1 CCNH
CDC123 SNRPD2
CDC123 CYC1
PSMD6 PSMA5
PSMD6 MAPRE1
PSMD6 HNRNPC
SPCS2 HNRNPC
SPCS2 SUZ12
SPCS2 CDC123
ECHS1 NAP1L1
ECHS1 EDC4
CCT8 CCT4
CCT8 CYCS
CCT8 PSMD6
GLO1 CCT8
CD7 ITGAL
PRMT5 CAPRIN1
DPM1 PLSCR1
RBM42 POLR2A
RBM42 AARS
COX6B1 PRDX1
COX6B1 COX4I1
COX6B1 SUZ12
GATAD1 CMA1
FRY GATAD1
PSMD9 PPP2R2A
PSMD11 PCBP1
PSMD11 HMGB1
SCG5 FBP2
MPHOSPH6 ZNF197
BRCA2 KCNJ15
BRD8 C16orf35
CHD4 BAT1
LIG4 SHROOM2
NACA TOP2B
PHKG1 ZNF197
PCBP2 SARS
ACVR2B DEFB1
RBMY1F GCKR
PEBP1 GDI1
ODF1 HOXD3
PRIM2 SHROOM2
SP3 SNRNP27
EWSR1 ATP2A3
CDKL1 SGCD
HNRNPU NACA
RHAG ZNF160
ACLY SURF1
DPP4 LOC153346
DPP4 RHAG
KLRC2 SLC6A14
RPL35A RPS7
NCK1 ADSS
SNRPB SNRPF
RPL31 RPL3
RPL31 RPL19
SNRPA1 MRPL23
CD14 MT1P2
TUBA4A LRRC32
MB MYOM1
UCP2 GDI1
NDUFA4 SNRPF
AP3D1 MYO5A
AP3D1 HNRNPU
COX4I1 CLNS1A
COX4I1 PPP1CC
WIPF2 TYK2
MAPK1IP1L POLR2A
BTN3A2 BRD2
PSMD14 SUMO2
PSMD14 COX6A1
CCT7 TCP1
LILRB4 CD14
PTPN11 ARCN1
NARS ACLY
BARD1 PTPN11
TNPO1 HNRNPA1
PABPC1 RPN2
TRA2B PTPN11
SUMO1 SUMO2
HYOU1 BRD2
NDUFS8 ETFB
UFD1L SNRPF
EIF3E POLR2K
EIF3E SUMO1
EZH2 HMGB2
TANK CD46
RAB27B TSPY3
VBP1 RPN1
CAPZA1 PPP4C
DGKZ CPT1B
MTMR6 CUL3
TTC1 USP5
EIF3CL CHMP1A
EIF3CL EIF3A
UBE2I DDX39
NCOR2 WIPF2
CDK4 PSMD14
CPSF1 HNRNPU
DYNLL1 CLIC1
DUT RBMX
USP14 ACLY
ZNF169 RAB27B
CTCF PCBP1
FXR1 NARS
FXR1 ATP1B3
PSMD4 PSMA5
AIMP2 MARS
MAPRE1 YWHAQ
NR1H3 SOD2
SND1 NOMO1
DAP3 CCT3
CDC16 ETF1
CAMLG UNG
ATP6V0A1 SATB1
E2F4 FOXD1
SNRPD2 SNRPF
SNRPD2 PSMA6
SNRPD2 RPS28
VSNL1 CCL13
TAF10 TSN
GABPB1 CCL13
PSME3 GRIK2
TRIM26 XPO1
GARS CHD4
NNMT COL1A2
SRP14 NME1
SRP14 SSB
SRP14 SUMO1
MSH2 DDX1
NONO EIF3CL
RARS TRAP1
KLF3 RGS7
TUFM SSR2
TUFM ACLY
TUFM FH
KDM5A TNPO1
U2AF1 CCT3
TIAL1 EIF3CL
SSBP1 UQCRH
CAPG ACP2
LRPPRC TUFM
TNFAIP2 JUNB
UBE2S KPNA2
RFC4 SUMO1
STIP1 NONO
SSRP1 U2AF1
NAP1L1 CLNS1A
NAP1L1 EZH2
MANF RARS
YY1 GNG10
ETF1 CENPA
HK1 TYK2
FKBP2 UNG
SLC25A46 DYNLL1
UBXN1 AIP
UBXN1 NAP1L1
PSMA1 COX7B
PSMA1 VBP1
PPP2R2A IFNGR2
MAP4 EIF3CL
TARS CCT7
IER2 RHOG
TFAM RPN1
NCL NIPA2
H2AFZ COX7B
GYPC TIAM1
CD81 MGAT1
H19 DES
TCF3 LSP1
MYL6B TCF3
FBL CLIC1
RAB1A PRKAR1A
UBC BRD2
PTMA SUMO1
PTMA VBP1
CCNB1 VBP1
ATP2A2 CHD4
ATP2A2 CTPS
COX5A BLOC1S1
S100A8 NKG7
APOC1 CCR5
CLTA ETF1
COX5B SNRPE
TNNT1 APP
SNRPB2 PPP2R2A
ENO1 MRPS22
ENO1 NCL
SSR1 RAP1A
RPSAP12 RPL19
ESD CCT3
ESD GARS
GUK1 DYNLL1
TOP2A CCT4
IMMT HNRNPU
TMED10 PPIB
KPNB1 PEBP1
KPNB1 NASP
RALY CSRP1
TSFM HPRT1
TSFM COX17
BYSL LIG1
MAPK14 CYP2A6
ATP6V1B2 CSTB
TCEB1 RPN1
ARL1 PSMD14
CCT6A TFAM
EDC4 FKBP2
EDC4 TCF3
EDC4 CLTA
LBR PTPN11
SDHA CHAF1A
HCFC1 MAP4K1
HCFC1 PSMC5
EIF1AP1 EIF3B
UQCRC1 CTCF
UQCRC1 NONO
UQCRC1 IER2
DLD PPP4C
DLD HNRNPA1
DLD U2AF1
HSPA4 PSMA5
RPL18 GAPDH
RPL18 RPL10A
FNTA SSR2
FNTA COX6A1
FNTA CD59
LOC100131311 BTN3A2
LOC100131311 YY1
PSME1 GSTO1
CARS RAE1
CARS CHAF1A
VDAC1 PSMD4
GNL2 RFC4
HNRNPM HNRNPA2B1
TUBA3C TCHH
C3 PCOLCE
SERPINA1 GLUL
SERPINA1 TNFAIP2
HSP90AB1 TALDO1
TNNI1 MB
XRCC6 H2AFX
XRCC6 POLR2L
XRCC6 CTCF
ANXA7 ARF4
LGALS1 TGFBI
CYC1 FH
UROS AP2S1
UROS EIF3CL
UBL4A PSMC1
MYL9 ACTA2
P4HB ACLY
P4HB HYOU1
P4HB NCL
ATF4 PPP4C
ATF4 DDX39
PDHB UBB
PDHA1 UBE2A
PFDN5 COX4I1
NDRG1 CD14
UBXN4 EPS15
UBXN4 PTP4A2
TOPBP1 HTATSF1
MAP2K3 IL10RB
GCN1L1 CLTA
TATDN2 ETF1
ERH TIMM17A
ERH NP
MED12 CASC3
SCAP NOMO1
USP10 HNRNPK
GINS1 TOP1
MOBKL1B PPP2R2A
FAM120A TNPO1
RRP1B NCL
SMC1A SSRP1
SMC1A SNRPA
KIAA0174 GNG10
KIAA0174 SPTAN1
BCLAF1 TANK
BCLAF1 HNRNPA2B1
CAD MTHFD1
PSMC6 SSB
PSMC6 PSME1
PSMD2 IDH3G
PSMD2 AP2S1
PSMD2 IL10RA
PSMD2 NDUFA9
RHEB SFRS9
ADRM1 COX8A
DMC1 ZNF74
GGA3 TNPO1
PARK7 VBP1
RBM10 PSMC3
RBM10 GUSB
RBM10 DOCK2
CCNI DDX5
TBCB NAP1L1
PRDX3 UQCRC2
PSME2 PRDX1
PSME2 COX5B
PRDM2 MAPK1IP1L
PSMD1 BAG1
PSMD1 YWHAE
PUM1 PEBP1
PUM1 DDX1
PUM1 NCOR2
PUM1 SUZ12
CCT5 PSME1
CKAP5 HPRT1
NUP93 MCM5
METAP1 CTPS
SEC24C ATP2A2
RAD21 CDK4
E2F3 MAPK1IP1L
E2F3 EIF3A
PSME4 RPN2
PSMB7 EIF3CL
PSMB7 SSBP1
PSMD8 PGK1
PSMD8 PHB
KARS PSMA1
ARL6IP1 HNRNPA1
TNIP1 WIPF2
TNIP1 RBM4
EXOSC7 PSME1
EXOSC7 PSME2
PSMB2 SNRPC
PSMB3 PEBP1
PSMB3 PABPC1
PSMB3 MANF
ADAM8 MAP3K11
EIF4H CTCF
RAC1 EIF4G2
RAC1 ILF3
RPL4 RPS17
EIF4A3 DCTN2
EIF4A3 PDIA6
EIF4A3 PSMD1
R3HDM1 DDX1
R3HDM1 TNIP1
CLTC SOD1
RAD23A APRT
RAD23A POLR2A
RAD23A PPP4C
RAD23A NCOR2
RAD23B UBE2L3
RAD23B PARK7
XPC TCF3
XPC GUSB
ATP5C1 LDHB
ATP5C1 UQCRC2
ATP6AP1 RNPEP
CDC123 XPO1
CDC123 NIPA2
MORF4L2 EIF4G2
SPCS2 VBP1
SPCS2 SRP9
ECHS1 AIP
TOMM20 TSN
CCT8 SRP19
CCT8 CKAP5
APEX1 LDHB
CNP UBE4A
PRMT5 ATP5F1
RAB11A CRK
RBM42 IDH3G
COX6B1 AIP
ACOX2 HOXD3
TXNRD1 RPN1
MNAT1 ZNF74
FCAR MPHOSPH6
BRD8 SUMO3
BRD8 FABP6
PHKG1 SHROOM2
GDI1 BAT1
ZNF160 ACOX2
SPAG11A CNTN1
SPAG11A CDK8
CPSF6 BRCA2
TRAM1 RHOH
BRD2 ACLY
DPP4 SS18
DPP4 PCTK3
DSC2 SHROOM2
RPL35A RPL11
SNRPB ACLY
SSB PPP4C
SRP19 TSN
HNRNPA1 EFEMP2
HNRNPA1 PSMB10
TUBA1A RAB13
TFRC MRPS22
SAP18 SURF1
CHERP AP2S1
CHERP ETFB
CLIC1 COX6A1
GSTO1 PSMB9
RAE1 RPN2
CCT7 CCT2
PNN BRD2
HSD17B10 ARD1A
ATXN2L PTPN6
ATOX1 ETFB
ATOX1 ARHGDIA
ATOX1 RAE1
SMARCC2 CHERP
COPS5 C1D
COPS5 CCNG1
HYOU1 IRF3
UFD1L PSMA5
EZH2 DDX39
FH CLNS1A
CHMP1A QARS
MLF2 PTOV1
CAPZA1 SAP18
YWHAE EWSR1
TRA2A CAPRIN1
DGKZ PTPN6
TDG EIF3A
DCTN2 PPP1CC
DCTN2 RBM4
CSRP3 SLN
USP5 EIF3A
PRKDC CCT3
EIF3CL MCM5
EIF3CL HNRNPK
EIF3CL HYOU1
UBE2I SNRPB
DGUOK SAP18
SF3B2 PPP1CC
CDK4 C3orf45
FOXO1 BRD2
FOXO1 WIPF2
NEB THBS4
MTA1 USP5
TAX1BP1 TANK
PKN1 ARHGDIA
DYNLL1 DGUOK
SFRS9 PCBP2
OPRL1 TAC1
ABCD2 SMAD6
ABCD2 TSPY3
CTCF CCNF
CTCF SMARCC2
PRDX4 SSR4
PSMD4 CLPP
PSMD4 EEF1D
PSMD4 SRP19
PLA2G7 GLA
AIMP2 EZH2
SND1 SHFM1
POLD2 PEBP1
POLD2 EPRS
CHAF1A MKI67
ECH1 UBE2I
TAF10 CBX1
GABPA GLMN
CCNH SRP19
AIMP1 MTHFD2
AIMP1 CUL3
MAPKAPK3 IL10RB
HSPE1 SNRPF
MLH1 HNRNPA1
P2RY2 GABPA
CHN2 FXYD3
CHN2 SOX11
MAN2B1 COMT
MAN2B1 NR1H3
GYPB PPFIA1
BPTF GUSBP1
BPTF HNRNPU
NOVA1 SFRS8
MSH2 HTATSF1
NONO ALDOA
NR6A1 GK3P
SEPT7 SAP18
SEPT7 SRP9
TIAL1 CLPP
TIAL1 HNRNPU
SSBP1 RPL6
SSBP1 U2AF1
SET HMGB2
SET SSB
SET SAP18
BRPF1 SNRNP70
SSRP1 ACLY
CD59 PTP4A2
MANF MRPL23
MANF FH
ELF1 EPS15
ELF1 SNRNP27
CSRP1 DCTN2
ETF1 TRAP1
FKBP2 COMT
UBE2A MAPRE1
PPP2R2A NONO
PPP2R2A NAP1L1
MPP1 ALDOA
LRPAP1 CLIC1
PPIB EIF3I
PPP2CA BARD1
IL32 NPC2
NCKAP1L LRPPRC
ARF5 UPP1
GBP1 IFNG
LIG1 MRPL28
NDUFB7 NDUFS8
HPRT1 NME1
EIF2S2 RARS
CCNB1 U2AF1
TROVE2 TAX1BP1
ATP2A2 CPSF1
CTSA GM2A
COX5A FH
COX5A CCT4
COX5A RBM3
ACTA1 THBS4
CLTA ETFB
CLTA HNRNPU
CALM2 ATP5F1
ACTG1 UBB
HNRNPC COX6A1
HNRNPC TAF9
PCNA HNRNPC
GUSB QARS
C1R IER3
PSMC5 BAG1
PSMC5 ATP1B3
PSMC5 H3F3A
INPPL1 GARS
INPPL1 HK1
BYSL ETF1
MTIF2 BARD1
MAP3K11 CHD4
MAP3K11 NOMO1
HNRNPF IK
EDC4 DDX1
CDKN3 COX6A1
CDKN3 ATP5J
SDHA NCOR2
HCFC1 ACLY
HMGA1 NCL
DTYMK SSBP1
UQCRC1 FUS
SFRS4 PCBP1
SFRS4 CLK2
TUBGCP3 MLH1
DLD CCT3
DLD SSBP1
HSPA4 PSMD14
CAP1 PTP4A2
MFSD10 ATP5D
RPL18 RPL23
LOC100131311 SURF1
LOC100131311 RPN2
LOC100131311 EIF3B
LOC100131311 GUSB
PWP1 YWHAE
VDAC1 ATP1B3
VDAC1 IL10RA
GNL2 HNRNPA2B1
IRF1 CCND1
PSMC1 NAP1L1
C9 ZNF239
RPA2 PPP1CC
SPTAN1 QARS
HSP90AB1 PRMT1
HSP90AB1 PKM2
HSP90AB1 PSMD4
COX8A CLPP
XRCC6 TUFM
EGR2 IER2
MTHFD1 MAPK1IP1L
UROS CLTA
SPARC NNMT
ATF4 SAP18
ATF4 DCTN2
WAPAL TAX1BP1
HTRA1 TPM1
HTRA1 INHBA
MAP2K3 ANKRD36B
KIAA0226 CHERP
TATDN2 CHAF1A
LARP4B CDC16
MAP3K4 RFC4
DYRK1A HNRNPD
AEBP1 IGFBP4
USP10 SPTAN1
GINS1 CSE1L
MOBKL1B PDHB
FAM120A KDM5A
KIAA0174 PSME1
ESPL1 SPTAN1
ESPL1 GINS1
CAD U2AF1
PSMD2 ETFB
RHEB AIMP1
ADRM1 PSMC3
ADRM1 GUSB
ADRM1 ESPL1
DMC1 CDK8
SUZ12 SURF1
LOC96610 BLOC1S1
GGA3 YY1
GGA3 DYRK1A
HMGB1 KIAA0174
SCRIB SPTAN1
AP2M1 RARS
PARK7 PTPN11
PARK7 TCEB1
MDH1 MTHFD2
MDH1 CUL3
TLK1 FXR1
SERTAD2 UNG
SERTAD2 RBM6
SERTAD2 ADRM1
BOP1 ARHGDIA
RBM10 HNRNPD
DYNLT1 SLC20A1
PUM1 DYRK1A
CCT5 HNRNPC
CKAP5 PTPN11
NUP93 ATP1B3
SEC24C SMARCC2
SEC24C GSK3B
SEC24C MAP3K11
SEC24C EDC4
E2F3 U2AF1
E2F3 RFC4
PMS2L3 WAPAL
RANBP1 EIF2S2
MCM3 XRCC6
AARS APRT
AARS ETFB
AARS RNPS1
AARS BMS1
ARL6IP1 TAF9
DAZAP2 HNRNPK
TNIP1 TCIRG1
EXOSC7 TSFM
TRIP12 UQCRC2
IARS RAD21
PSMB2 SNRPF
PSMB3 RBM10
SLC1A3 PLD3
EIF4H UROS
RAC1 CTCF
RRS1 HMGB1
NEDD8 TCEA1
NEDD8 FKBP1A
EIF4A3 HNRNPF
EIF4A3 CCT6A
R3HDM1 SMC1A
CLTC CD59
XPC FKBP2
VLDLR PCDHGB7
ATP6AP1 RAD23A
ATP5A1 ATP5F1
PSMD6 PSMD4
PSMD6 YWHAH
SPCS2 CUL3
ECHS1 SAFB
ECHS1 CAD
CCT8 TFAM
CNP NOMO1
PSMC2 RPN1
PSMC2 EIF2S2
RBM42 PPP4C
COX6B1 NAP1L1
AKAP9 COL4A6
GATAD1 MOG
PSMD11 ACLY
PSMD11 HPRT1
PSMD11 PSME1
HIST1H4I IFNG
GNB3 ANXA13
MPHOSPH6 ANXA13
FABP6 MPHOSPH6
MNAT1 P2RY6
BRD8 RABEPK
ZNF345 ZNF197
NFE2L1 MVP
PPP2R4 USF2
CTRL SHROOM2
EWSR1 AP2S1
PCTK2 CNTN1
PCTK2 GNB3
PCTK2 ZNF160
RHAG CTRL
CD63 NPC2
DPP4 RBL2
DSC2 COL10A1
M6PR PCBP2
NCK1 CAPRIN1
SNRPB CCNF
SNRPB BCAP31
COX7C PSMA6
COL6A1 COL6A3
DDX5 TPR
LDHB TIMM17A
LDHB PPIA
CD14 CD63
HARS PPP2R4
CAPN1 ETFB
HNRNPA1 UBTF
CLIC1 SAP18
COX4I1 NACA
PSMD14 TCP1
RAE1 CCNF
CCT7 ETF1
PTPN11 SSB
EIF3B PRKACA
DDX11 UNG
DDX11 CSK
USP13 HNRNPK
ATXN2L ATP5D
PABPC1 RUNX3
SMARCC2 UNG
UFD1L TRA2B
SUMO1 KTN1
EZH2 PTPN11
FH ACLY
CHMP1A CUL3
SDHC COPS5
SUPT5H TYK2
DGKZ POLR2A
HINT1 COX7B
DCTN2 PPP4C
EIF3CL ATP1B3
POLR2L RRM1
NCOR2 FUS
NCOR2 BSG
CPSF1 HNRNPA1
PKN1 USF2
DYNLL1 COX4I1
GNG10 MYO5A
GNG10 MAPK1IP1L
GNG10 TNPO1
ABCD2 SGCD
LOXL1 COL6A2
NR1H3 RAB13
TAF9 SNRPG
TAF9 COX6A1
LUM COL1A2
POLD2 TRIM28
MRPL28 ARHGDIA
MRPL28 NDUFS8
SNRPD3 SFRS9
VSNL1 DLG2
VSNL1 TCF19
PTP4A2 PPP4C
GTF2A2 HMGN2
TAF10 RBM4
CASP3 DCTN2
GABPB1 STRN3
TRAP1 USP5
AIMP1 XPO1
AIMP1 LDHB
AIMP1 PSMD4
ATP5G3 PSMA6
GARS CHAF1A
SFRS8 RGS7
MLH1 HMGB2
IFNGR2 MAPRE1
MAN2B1 IL10RB
BPTF PKN1
CAPZA2 COPS5
NONO HNRNPU
RARS KPNA2
CDC25B PSMB10
CDC25B SMARCC2
KLF3 P2RY2
NFKB2 ATXN2L
KDM5A TRIM38
KDM5A CBLB
NASP EWSR1
HNRNPD CHMP1A
CAPG SOD2
SET SRP14
LRPPRC MARS
RPS6 RPS5
HK1 ACLY
FKBP2 DBT
FKBP2 TCOF1
MSN EFEMP2
PSMA1 FDPS
PSMA1 CDC16
PPP2R2A SSR2
PPP2R2A SOD1
CTSD TNFAIP2
SNRPA POU2AF1
FKBP1A M6PR
TNFRSF1B AP2S1
TNFRSF1B POLRMT
TIMP2 LGALS3
MYL6B IL10RB
MYL6B EMG1
PCCB ME2
HNRNPA2B1 RPN2
HNRNPA2B1 HMGB2
HNRNPA2B1 EIF3B
HNRNPA2B1 BARD1
RAB1A MATR3
CCNB1 XPO1
CCNB1 SAP18
CYCS SAP18
CYCS DYNLL1
LYL1 NOMO1
HNRNPC PPP1CC
SNRPB2 C11orf58
RPL36AL PSMA5
RPL36AL RPL35A
GUSB AP2S1
FCER2 GYPC
C1R TIMP2
ESD TTC1
COX17 ATP5O
FOSB FCAR
SAFB IL10RA
IMMT YWHAE
NFATC3 BRD2
NFATC3 FEZ2
TMED10 H3F3B
KPNB1 GARS
PSMC5 RPN1
PSMC5 EFEMP2
TSFM SFRS9
TSFM SRP9
BYSL CHD4
TCEB1 MRPL23
TCEB1 ZNHIT3
UQCRFS1 SRI
MAP3K11 SAFB
EDC4 AP2S1
EDC4 HNRNPK
EIF1 SURF1
COL15A1 FN1
PTGES3 CCT2
HCFC1 EIF3CL
ANXA11 EIF3CL
RELA LIG1
HMGA1 PKM2
DTYMK HMGB2
DTYMK PPIA
SFRS4 BRD2
SFRS4 KIAA0430
SFRS4 SFRS5
SFRS4 GNAS
DLD PUF60
LOC100131311 MLF2
PWP1 RARS
CARS WIPF2
VDAC1 TUFM
GNL2 HYOU1
NDUFA9 PSMC5
C1QB IFNG
NP TARS
SPTAN1 BRPF1
MMP9 CD63
MMP9 JUNB
HSP90AB1 MAPRE1
HSP90AB1 PSMC5
HSP90AB1 MIF
UQCRC2 POLR2K
TNNI1 MYH2
TNNI1 TNNT3
TNNI1 MYH6
XRCC6 EWSR1
ANXA7 TSN
ANXA7 MAPRE1
ACP5 HEXB
ACP5 ATP6V1B2
C1S SERPING1
CALM3 CBX1
UROS SEC13
UMPS MRPL3
UMPS ILF2
SLC25A6 RPL6
UBL4A COX8A
PFN1 ACTG1
PFN1 CAP1
P4HB ITGB2
ATF4 PPP2R2A
PDHB IFNGR2
UBXN4 HNRNPU
TOPBP1 PNN
KIAA0226 HNRNPU
NUP205 CYC1
HMHA1 IER2
TATDN2 EEF1D
TATDN2 PEBP1
LARP4B SFRS11
LHFPL2 CD81
CFDP1 RBM6
MCM6 SUMO1
SCAP ETFB
SERPINH1 COL6A3
ZNF638 TANK
ATIC VDAC1
USP10 U2AF1
BMS1 LYL1
GINS1 ATP5J
MOBKL1B PTMA
SMC1A MCM5
KIAA0174 WIPF2
KIAA0174 YWHAE
KIAA0174 SF3B2
ESPL1 MLF2
BCLAF1 TOP2B
BCLAF1 UBXN4
YWHAH HNRNPU
PSMC6 XPO1
PSMC6 PSMA1
PSMC6 PPP2R2A
RHEB PTTG1IP
ADRM1 GSK3B
SUZ12 EEF1D
SUZ12 EWSR1
SUZ12 KNTC1
LOC96610 CHD4
GGA3 ACLY
GGA3 WAPAL
HMGB1 COX5A
PARK7 PPIA
PARK7 POLR2G
PARK7 HPRT1
MDH1 UQCRC2
UBE4A CDC25B
DYNLT1 TMSB10
PDIA6 HNRNPM
PSMD1 CYC1
PUM1 EIF1AP1
CCT5 SNRPC
CKAP5 UBE2A
METAP1 BRD2
METAP1 NUP93
E2F3 CHAF1A
PSME4 MAP3K4
RANBP1 ILF2
MCM3 HNRNPA1
MCM3 CLTA
AARS FAM120A
KARS ATF4
DAZAP2 TSN
TNIP1 CCNF
TNIP1 CDC25B
EXOSC7 TRIM28
TRIP12 ARCN1
IARS BTK
NBL1 AEBP1
PSMB4 DGUOK
PSMB3 UROS
EIF4H H3F3A
RAC1 DNMT1
RAC1 SF3B2
RAC1 TRIP12
NEDD8 POLR2J2
EIF4A3 NONO
EIF4A3 RAC1
R3HDM1 KPNB1
NOLC1 EXOSC7
CLTC SURF1
CLTC MTHFD2
CLTC SNRPB2
CLTC PARK7
RAD23A MVP
RAD23A GDI1
ATP6AP1 CTSD
ATP6AP1 SEC13
DAD1 SRP19
DAD1 VDAC2
MORF4L2 MTHFD2
PSMD6 VDAC2
SPCS2 RBMX
SPCS2 TROVE2
ECHS1 PABPC4
ECHS1 NDUFA9
CNP ETFB
PSMC2 PSMA5
MYH11 PDE6B
PSMA3 DNAJA1
PSMA2 UQCRFS1
ANXA2 PRDX1
RBM42 R3HDM1
COX6B1 TTC1
COX6B1 RNPS1
PSMD11 NAP1L1
IFI44L WASF3
CNTN1 MOG
MNAT1 SH3GL1
BRD8 TFAP2B
SS18 ANXA13
ARHGAP4 AP2S1
CTSO DEFB1
CTRL ZNF74
CTRL RBL2
ETFB MYO5A
CD47 PHKA2
CDKL1 SPAG11A
MYL2 THBS4
TNP2 ANXA13
ATP5D CHD4
BRD2 HNRNPU
COL10A1 PRIM2
ATP5F1 PCBP2
DRD1 PRIM2
HSP90B1 DNAJC2
H2AFX CCNF
GLA QARS
ALDOA BCAP31
MRPL3 MTHFD2
SNRNP70 ETFB
PLAU COL6A1
TUBA1A UBTF
HIST1H2BJ USP9Y
IFNG CXCL9
CCR5 CD63
CHERP TRIM28
COX4I1 EEF1D
COX4I1 SSB
DDX39 MARS
GSTO1 CD63
ARID3A PCK2
RAE1 NOMO1
CCT7 PAICS
TSG101 SSB
EIF3B HNRNPK
EIF3B EWSR1
USP13 TUBA4A
SHC1 PEA15
SHC1 CHERP
COPS5 COX6A1
NDUFS8 HARS
SUMO1 SRP19
FH SNRPB
MLF2 IL10RB
MLF2 DPYSL2
SUPT5H CHD4
DCTN2 SNRPF
EIF3CL EFEMP2
EMP1 SLC6A14
SHFM1 HNRNPA1
SHFM1 SUMO1
CCT4 DDX1
POLR2L EEF1D
CPSF1 PPP4C
FOXO1 MYST3
HCCS CCT7
SLC14A1 SLC12A1
PKN1 MLF2
ELF4 MLF2
GNG10 YWHAE
GNG10 USP5
MNDA SYMPK
FXYD3 PEX12
PSMD4 AIP
MRPL28 CHAF1A
DAP3 CKS1B
DAP3 SRP19
GTF2A2 UFM1
AIMP1 CCT7
AIMP1 SFRS9
ATP5G3 MRPS12
ATP5G3 CDK4
GARS MYO5A
GARS EWSR1
SFRS8 MAP2K6
NNMT ACTA2
SRP14 COX4I1
SRP14 UFD1L
TOP1 SUMO1
HSPE1 ATP1B3
CHN2 ABCD2
MAN2B1 BCL3
NONO SNRPB
RARS CSE1L
TUFM EIF3CL
TIAL1 EEF1D
TIAL1 NACA
TIAL1 MRPL12
TIAL1 SSB
SSBP1 RPN1
SSBP1 DECR1
SSRP1 KIF11
NAP1L1 DDX1
CD59 CAPZA2
MANF CCT3
MANF PSMD4
ELF1 FLI1
FKBP2 RAE1
UBE2A ACLY
SLC25A46 DAP3
SFRS11 RBBP4
UBXN1 POLR2L
MAP4 PTPN6
LRPAP1 NPC2
FCGR1A SOD2
SNRPA GARS
ME2 SDHC
GBP2 PLA2G7
GBP2 TNFAIP2
PLCG2 NAP1L4
LIG1 FOXO1
PSMC3 RAE1
CYP11B1 SLC6A14
H19 THBS4
HPRT1 SAP18
EIF2S2 CLIC1
EIF2S2 CCNH
IL1R1 COL1A1
PTMA CCT4
PTMA ATP5J
HOXA5 HIST1H1T
CCNB1 LDHA
GSTP1 SSR4
RAP1A ATP5F1
CTSA BCAP31
COX5A COX6A1
CCL5 TIMP2
TK1 KIF2C
TK1 KPNA2
GUSB RUNX3
GUSB APRT
GUSB ARHGDIA
GUSB TNPO1
GUSB TIAL1
C1R APP
APOE APOC1
H3F3A QARS
H3F3A HNRNPU
SAFB PTPN6
IMMT TIAL1
ZNHIT3 COX6C
KPNB1 ARHGDIA
PSMC5 HK1
INPPL1 SPG7
BYSL MLF2
ATP6V1B2 GLUL
ATP6V1B2 ASAH1
HNRNPF AMD1
PTGES3 CAPRIN1
SDHA DPYSL2
TNNI2 THBS4
FTH1 TUBA1A
GRIK1 ST8SIA4
UQCRC1 ATOX1
UQCRC1 ARPC2
SFRS4 DDX39
DLD EEF1D
ZNF91 RBM6
RPL18 RPL11
RPL18 UBB
SEC13 HNRNPA1
LOC100131311 EWSR1
LOC100131311 IER2
PSME1 DYNLL1
PSME1 SNRPD2
PSME1 NUBP1
HNRNPM IMMT
TCN2 NR1H3
PSMC1 ALDOA
PSMC1 ATP5J
C1QB CXCL9
SPTAN1 MRPL28
UQCRC2 RBMX
UQCRC2 NPM1
COX8A PPIA
COX8A COX5B
CYC1 SSBP1
YBX1 SFRS9
UBL4A EIF3A
P4HB NR1H3
SLC25A5 ATP5O
PDHB CDK4
PDHB GTF2A2
ATP6V0B CYBA
UBXN4 KIAA0430
UBXN4 TANK
WAPAL PTP4A2
WAPAL CYTH1
TATDN2 UCP2
TATDN2 BLOC1S1
TATDN2 NAP1L1
HSPH1 YY1
ERH PAICS
ATIC IMMT
BMS1 USP13
GINS1 SSRP1
FAM120A ADAR
POFUT1 RPN2
KIAA0174 TNPO1
KNTC1 NASP
ESPL1 CCT3
ESPL1 CENPA
ESPL1 PLCG2
BCLAF1 TAX1BP1
CAD HYOU1
CAD FASN
YWHAH ARCN1
DMC1 LIG4
SUZ12 RBM4
SUZ12 PSMC1
GGA3 SFRS4
HMGB1 SFRS11
HMGB1 ESD
SCRIB LIMK1
SCRIB TATDN2
AP2M1 CYC1
PARK7 SRP9
MDH1 TSFM
SERTAD2 USP5
UBE4A NOMO1
UBE4A NIPA2
RBM10 HYOU1
UGCG ZNF148
TBCB PFN1
PDIA6 VBP1
ATP6V1F ARF5
PSMD1 ETF1
PUM1 BAT1
PUM1 CDC25B
CCT5 EBNA1BP2
CKAP5 EED
CKAP5 TRA2B
CKAP5 PSMC5
CKAP5 GINS1
METAP1 TRIM28
METAP1 CHAF1A
METAP1 HNRNPD
S100A11 GRN
SEC24C HNRNPK
SEC24C CHERP
SEC24C GNL2
SEC24C CAD
SEC24C METAP1
PSME4 ELF4
RANBP1 PHB2
MCM3 SAFB
PSMB7 SCAP
KARS IMMT
ARL6IP1 NACA
DAZAP2 COX4I1
TNIP1 EWSR1
EXOSC7 HNRNPK
EXOSC7 HNRNPD
EXOSC7 XRCC6
KIAA0114 SNRPE
IARS CKAP5
PSMB4 CCT7
PSMB3 NOMO1
PSMB3 NME1
PSMB3 TIAL1
PSMB3 GUSB
SMARCA4 ESPL1
EIF4H SNRPB
PCMT1 PSMC1
RRS1 QARS
RPL4 RPL10A
EIF4A3 DDX39
EIF4A3 HSP90AB1
NOLC1 PABPC1
CLTC CLNS1A
RAD23A SHC1
RAD23A SQSTM1
RAD23B SURF1
HADHB SQSTM1
ATP6AP1 ATOX1
DAD1 CLIC1
DAD1 HINT1
MORF4L2 UQCRFS1
MORF4L2 ARL1
PSMD6 RPIA
ECHS1 ATOX1
ECHS1 PABPC1
CCT8 PSMD14
CCT8 DUT
CCT8 YBX1
CNP CHERP
PMP22 COL6A3
PLSCR1 ITPR2
ARPC1B RARS
RBM42 ARHGAP4
RBM42 PSMB10
RBM42 BRD2
RBM42 XPC
PSMD11 MRPL12
FBP2 CNTN1
MPHOSPH6 SH3GL1
MPHOSPH9 LOC153346
MPHOSPH9 KCNJ15
TXNRD1 RBMX
BRD8 ZNF197
CHD4 ATP2A3
SNRPF SNRPG
SHROOM2 MPHOSPH6
GRIA3 MPHOSPH6
LUZP2 GNB3
QARS RPN2
ODF1 MPHOSPH6
PREP LIG4
PRIM2 LUZP2
PRIM2 AZIN1
EWSR1 RPN2
HNRNPU KTN1
BSG RPN2
BRD2 IL10RB
RRM1 ETFB
DSC2 ZNF197
TYK2 EWSR1
JUNB CCND1
COX6A1 RBMX
TPM2 THBS4
GNB1 ARCN1
SAP18 COX6C
CHERP RUNX3
CHERP EWSR1
UCP2 RUNX3
NIPA2 PPP1CC
RBM4 CLNS1A
PSMD14 CDC2
RAE1 SNRNP70
CCT7 MRPS12
NARS NOMO1
EIF3B CASC3
SLBP CDC2
EIF4G2 MYL12A
LPCAT3 SYMPK
ATXN2L POLR2A
HAX1 SURF1
TRA2B SLBP
HYOU1 CHD4
SUMO1 CLNS1A
SUMO1 UNG
RPS28 RPL23
CUL3 FEZ2
MLF2 POU2AF1
CAPZA1 RPN1
YWHAE USP9X
YWHAE SNRPF
C11orf58 MRPL23
C11orf58 COX7B
DGKZ HARS
DCTN2 YWHAE
ADK LOC153346
CSRP3 FHL1
DDT COX4I1
DECR1 RPN1
DECR1 SLC25A3
USP5 POLR2A
PRKDC XPO1
UBE2I PPIA
TCIRG1 DBT
TCIRG1 GLA
SHFM1 BAG1
SHFM1 HNRNPU
NCOR2 ATXN2L
FOXO1 UCP2
EIF3I CLPP
RBM6 SNRNP70
CSE1L SNRPF
CSE1L SOD1
DYNLL1 POLR2F
DYNLL1 H3F3A
DYNLL1 HINT1
ELF4 AP2S1
DIRAS1 TSPY3
GNG10 EIF3CL
GLG1 CLIP1
KPNA2 PUF60
CBLB RBM6
ACP1 NDUFA5
PSMD4 UQCRH
PSMD4 NME1
AIMP2 ACLY
AIMP2 EIF3A
RBM5 DDX5
PPFIA1 LAMA2
LUM PLOD2
ZNF154 ZNF169
TRDN SOX11
DAP3 SRP9
SDHB COX7B
E2F4 GSPT1
SNRPD2 CCT4
GTF2A2 ETF1
EFNA3 KRT4
EFNA3 IGHG1
GABPA TCF19
TRAP1 ACLY
RPL35 EEF2
RPL10A RPL38
ADAR CHERP
AIMP1 RBM4
RPL9 UBB
SFRS8 ATP6V0A1
SRP14 COPS5
TOP1 NOMO1
BCL3 TYK2
MAN2B1 GRN
GYPB GOLGA4
NOVA1 KCNJ1
NONO AIP
NONO SNRPD3
RARS SAP18
CDC25B PKN1
TUFM CDK4
SEPT7 PSMD14
CRYAB APP
U2AF1 PCBP1
HMBS DDX10
SET MRPS22
TNFAIP2 PLA2G7
RFC4 POU2AF1
RFC4 HNRNPK
RFC4 TRIM28
ACTN3 ENO3
CD59 RPN1
MANF TUFM
COX6A2 CSRP3
RPS6 UBB
ETF1 BARD1
FKBP2 BPTF
UBE2A LAGE3
CCNE1 CXCR5
SLC25A46 NME1
UBXN1 KLF6
MATR3 ARHGDIB
NCL PKM2
NCL CBX1
SNRPA HNRNPK
SNRPA NARS
UBA1 ARHGDIA
EEF1G RPL29
EEF1G RPL23
EEF1G RPS9
TNNC1 APP
H2AFZ MTHFD2
PLCG2 DDX39
ATP5J C1D
ATP5J PPP1CC
ATP5J HMGB2
ATP5J DGUOK
ATP5J UBE2A
ROS1 CYP4F2
PLG GUCY1A2
NDUFB7 HNRNPA1
TIMP2 GBP2
HPRT1 PPIA
HPRT1 EED
HPRT1 SFRS9
TCF3 MRPL28
UQCRB SAP18
CTSA ATP5D
CYCS COX7B
CYCS SNRPG
LYL1 HARS
CYBA SSR2
GLUD1 IFNGR2
CLTA CCNF
COX5B PPP4C
COX5B UBE2L3
CALM2 ARHGDIB
TNNT1 THBS4
SNRPB2 GTF2A2
RPL36AL AIMP1
GUSB EFEMP2
GUSB GARS
GUSB SNRPA
PTMA RPL35
ESD SOD1
ESD DUT
PMVK VBP1
IRAK1 KDELR2
ZNHIT3 EIF2S2
ZNHIT3 COX5B
PSMC5 EWSR1
TSFM SNRPD3
RNPS1 CDC25B
MTIF2 SSB
UQCRFS1 SNRPB
UQCRFS1 SSBP1
MAP3K11 TNFRSF1B
MAP3K11 INPPL1
HNRNPF RBMX
CCT6A DAP3
MC5R ST8SIA4
EDC4 PSMB10
EDC4 NARS
EIF1 NACA
TNNI2 DES
CBFB FLI1
ANXA11 HNRNPA1
TALDO1 PEA15
UQCRC1 XPO1
DLD MANF
THBS2 TIMP3
TCHH CYP24A1
VDAC2 COX6A1
LOC100131311 IRF3
LOC100131311 ATXN2
PWP1 LOC100131311
PSME1 PPP2R2A
HMGCL AFM
CARS ATOX1
VDAC1 ACOT7
RDBP BAG1
TCN2 GBP2
PSMC1 RRM1
PSMC1 COX5B
SERPINA1 S100A8
PCNA CCNA2
SPTAN1 NAP1L4
SPTAN1 BPTF
HSP90AB1 TUFM
COX8A UBB
TNNI1 COX7A1
XRCC6 RFC4
FGF2 FOXD1
LAMP1 PPP1R11
LAMP1 ADAR
IFI30 CD81
YBX1 SLC25A3
YBX1 UBE2I
YBX1 GTF2A2
UROS RBM4
UROS NAP1L1
SLC25A6 EEF2
UBL4A RRM1
PARP1 NAP1L1
P4HB PSMC1
PDHB ATP6V1E1
ATP6V0B UQCRC2
NDRG1 HEXB
SLC9A6 TOP1
UBXN4 EWSR1
WAPAL GNL2
WAPAL PHF3
TOPBP1 TSG101
TOPBP1 PTPN11
HTRA1 FN1
HTRA1 C3
KIAA0226 BRD2
TATDN2 NAP1L4
TATDN2 EMG1
LARP4B RBBP4
HSPH1 HSPE1
HSPH1 CLTA
ERH CDK4
ERH PHB
FAM120A WIPF2
PARP4 PDE4B
KIAA0174 LAPTM5
CAD CHERP
CAD TOP1
YWHAH HNRNPA2B1
YWHAH PSMC5
PSMC6 TXNRD1
PSMD2 FARSA
SEC14L1 CAT
SUZ12 TIAL1
GGA3 HK1
SCRIB SDHA
PARK7 DUT
MDH1 DNAJA1
SERTAD2 DGKZ
SERTAD2 HMHA1
UBE4A TAX1BP1
BOP1 MCM5
BOP1 EIF3CL
BOP1 TUFM
BOP1 SAFB
RBM10 MAP2K3
HDAC1 HNRNPM
TBCB COX8A
PDIA6 C11orf58
PRDX3 PSMC6
PSME2 HNRNPA1
PSMD1 PWP1
PUM1 UBC
NUP93 CHERP
METAP1 EDC4
RFTN1 XPO1
SEC24C POU2F2
SEC24C IL10RA
E2F3 FAM120A
PSME4 UBE4A
PSMB7 CCT3
AARS DDX1
AARS HNRNPU
KARS DDX1
ARL6IP1 DUT
ARL6IP1 SERTAD2
DAZAP2 NFATC3
ACAP1 SPG7
TNIP1 RDBP
EXOSC7 SSBP1
DDOST ATP5F1
TRIP12 ATF4
IARS AHCY
IARS PDHB
PSMB4 GTF2E2
SMARCA4 GGA3
RAC1 HNRNPU
RAC1 TRA2B
RAC1 YWHAE
RAC1 MAPRE1
RAC1 NCL
RAC1 SUZ12
NEDD8 UBE2D2
RPL4 RPL6
RPL4 RPS3A
R3HDM1 ATP2A2
LARS2 NEDD4
NOLC1 DDX1
CLTC HNRNPD
CLTC TOPBP1
RAD23A SCAP
RAD23B HNRNPD
RAD23B HPRT1
CDC123 CCNB1
PTDSS1 CCT3
PSMD6 CCNG1
PSMD6 DAD1
SPCS2 SRP19
SPCS2 SSBP1
KIAA0101 CCNA2
ECHS1 HK1
CCT8 SNRPF
PSMC2 PSMD6
PSMA3 UFM1
PSMA2 COX7A2
PSMA2 CCT8
RBM42 GDI1
RBM42 HNRNPA2B1
RBM42 BYSL
COX6B1 TUFM
CPT1B CCNF
RPN2 MYO5A
BRCA2 HOXD3
SHROOM2 LOC153346
ZNF345 LIG4
ZNF160 ZNF345
ATP6V1E1 XPO1
POLR2A RUNX3
PPP1CC OXA1L
HNRNPK BAT1
CTRL PREP
DDX1 ARCN1
DDX1 NACA
CDKL1 LIG4
SON TPR
BRD2 AP2S1
PSMA6 UFM1
DSC2 PHKG1
EPRS HNRNPU
SNRPB FDPS
SNRPB RBMX
CTPS MCM5
SPI1 GDI1
JUNB MVP
SNRPB AP2S1
SNRPB PKM2
COX6A1 SNRPG
HSP90AA1 MRPS22
SRP19 COX7B
SRP19 SNRPB
ALDOA ETFB
MRPL3 MRPS22
H3F3A HMGB2
CALCB TNP1
SOD1 MRPL23
DPYSL2 PRKACA
TRIM28 POLR2A
TRIM28 HARS
AP3D1 PEBP1
ACOT7 ARHGDIA
COX4I1 RPS7
DDX39 EFEMP2
EIF3B APRT
BARD1 MAPK1IP1L
ATOX1 HARS
HAX1 SSR2
COPS5 PSMA5
LIMK1 GLA
TMED10 TRAM1
TANK TNPO1
EIF3A SOD1
MLF2 CPT1B
MLF2 RPN2
CAPZA1 COX6A1
YWHAE TXNRD1
C11orf58 LDHB
PUF60 ARCN1
DGKZ PRKACA
DCTN2 XPO1
ATR TNPO1
DDT EMG1
RNPEP GRN
USP5 ARHGAP4
USP5 SHC1
TCIRG1 FGFR1
KLF6 IL10RB
TAX1BP1 EEF1D
PABPC4 SNRPF
CSE1L DDX1
SFRS9 AIP
MNDA GLMN
GLG1 ANKRD36B
ZNF169 CCL13
CTCF KTN1
PSMD4 COPS5
PSMD4 EIF3CL
MAPRE1 UBB
BAMBI OPRL1
SND1 PABPC1
SND1 CPSF1
TAF9 CKS1B
TAF9 TSG101
CHAF1A NOMO1
CDC16 XPO1
CAMLG FOXO1
VAT1 MVP
VAT1 GLA
SNRPD2 RPL23
VSNL1 SILV
CENPA SUMO1
GTF2A2 COX6C
TRAP1 APRT
LMAN2 DECR1
GARS CPT1B
NNMT COL4A2
SRP14 NDUFA4
TOP1 CHD4
HSPE1 SOD1
HSPE1 TOP1
FARSA MCM5
MLH1 MAPRE1
MAN2B1 ECH1
BPTF CHD4
PNRC1 USP4
NONO ARCN1
BCL6 CBX1
MBOAT7 SHC1
UBE2L3 PRDX1
KLF3 ADD2
TUFM SNRPD2
NKG7 CD63
U2AF1 AP2S1
U2AF1 EFEMP2
TIAL1 BARD1
SSBP1 FH
SSBP1 HSPE1
CAPG JUNB
CAPG PLA2G7
BRPF1 POLR2A
BRPF1 USP5
NAP1L1 RBMX
MANF SSR2
MANF HAX1
SLC25A46 GGH
UBXN1 APRT
HSF1 AIMP2
MAP4 RPN2
PPIB PTP4A2
TFAM COX7C
ATP6V0C SQSTM1
ATP6V0C MAN2B1
NCL HNRNPK
NFKB1 IK
GBP1 CD14
EEF1G RPS7
ATP5J MANF
TIMP2 CTSD
HPRT1 MTHFD2
HPRT1 SRP19
MYL6B ETFB
PCCB C3orf45
EIF2S2 SNRPD2
HEXB NR1H3
APOC1 CTSD
COX5B UFD1L
CALM2 POLR2K
PCNA TRA2B
RPL36AL ATP5O
RPL36AL ETF1
ITGB2 AP3D1
GUSB PTPN11
GUSB ELF4
PTMA GNB2L1
SERPING1 HEXB
APOE ACP2
APOE LRPAP1
PMVK GSTP1
IRAK1 NONO
SAFB ATP2A2
ZNHIT3 TAF7
PSMC5 FXR1
RNPS1 ELF4
BYSL AP2S1
BYSL TRAP1
MTIF2 NCL
GSK3B IRF3
GSK3B CHD4
UQCRFS1 UBE2L3
SLC16A1 ILF2
EDC4 BARD1
EIF1 PRMT2
EIF1 POLR2L
EIF1 MTHFS
RHOA EFEMP2
RHOA ECH1
TNNI2 RRAD
MIF GAPDH
ANXA11 TYK2
ANXA11 SNRNP70
UQCRC1 CUL3
UQCRC1 RALY
SFRS4 GNB1
SFRS4 EIF3CL
SFRS4 ADAR
PRCP HDLBP
FBN1 LOXL1
FNTA SSB
VDAC2 ATP5F1
LOC100131311 ATP5D
LOC100131311 SEC13
PSME1 UBB
PSME1 MLH1
PSME1 COX5A
CBX5 BARD1
MXD1 HMGCL
HNRNPM AIMP2
PSMC1 DCTN2
GPI ENO1
CKMT2 ACTN3
SPTAN1 RUNX3
SPTAN1 AP2S1
SPTAN1 EIF3B
HSP90AB1 SNRPB
UQCRC2 NIPA2
COX8A UBXN1
COX8A COX5A
XRCC6 NOMO1
XRCC6 UCP2
XRCC6 CUL3
XRCC6 CCT6A
XRCC6 RPA2
ANXA7 SSR1
UROS POLR2L
SLC25A6 EEF1G
UBL4A ATP5O
UBL4A LIG1
UBL4A COX5A
LTA4H GPNMB
EIF2S1 UFM1
PDHB U2AF1
PFDN5 BLOC1S1
TOPBP1 CTCF
TOPBP1 PCNA
SLC7A6 CYTH1
MAP2K3 AP3D1
NUP205 SON
TATDN2 RAE1
TATDN2 PTP4A2
LARP4B LAPTM5
LARP4B MLH1
MAP3K4 RAE1
ERH ATP5B
MCM6 CENPA
SCAP TRIM28
SCAP CHERP
SCAP UCP2
FAM50A GDI1
ZNF638 BRD2
ZNF638 SFRS5
UBE2N YWHAE
UBE2N PSMD4
UBE2N HNRNPC
USP10 COX5A
BMS1 MCM5
BMS1 BRD2
BMS1 ATP2A2
BMS1 GSK3B
MOBKL1B ARCN1
KIAA0174 MARS
KIAA0174 DDX1
KIAA0174 CD46
KIAA0174 EIF3A
CAD ETFB
CAD HARS
CAD UQCRC1
YWHAH UQCRH
YWHAH EFEMP2
PSMD2 OXA1L
PSMD2 POLD2
RHEB POLR2K
SUZ12 COX4I1
SUZ12 TAX1BP1
HMGB1 HMGB2
HMGB1 NARS
HMGB1 HTATSF1
AP2M1 CSRP1
PARK7 RPS6KA1
PARK7 SLC9A6
MDH1 SNRPG
SERTAD2 MYO5A
SERTAD2 DDX1
SERTAD2 TNPO1
SERTAD2 MLF2
UBE4A SUMO1
UBE4A USP14
UBE4A ZNF638
UBE4A RRP1B
RBM10 RAE1
RBM10 PABPC1
TBCB UBXN1
TBCB SCAP
ATP6V1F ALDOA
PRDM2 HNRNPU
PRDM2 FAM120A
PUM1 GUSBP1
PUM1 QARS
PUM1 EIF3CL
CCT5 UQCRH
CCT5 AP2M1
KIAA0100 PKN1
NUP93 TUBA4A
METAP1 PABPC1
S100A11 CD14
SEC24C PPP4C
RAD21 TSN
RAD21 VGLL4
E2F3 IRF3
E2F3 SNRNP70
PSME4 ANXA11
MCM3 RELA
PSMB7 PSMD4
AARS TCF3
AARS UBE4A
KARS UQCRFS1
KARS PSMC6
ARL6IP1 PARK7
TNIP1 POU2AF1
TNIP1 MAN2B1
TNIP1 SDHA
EXOSC7 HSP90AB1
TRIP12 PDIA6
IARS ATP5F1
IARS C3orf45
IARS ILF2
IARS UQCRC2
PSMB4 COX6C
PSMB4 MANF
PSMB4 UQCRFS1
SMARCA4 EWSR1
EIF4H CCT3
EIF4H PPP4C
EIF4H COX8A
NOLC1 SNRPA
CLTC PPP1CC
CLTC CLTA
RAD23A PTOV1
RAD23A RELA
RAD23B ATF4
DAD1 SAP18
CDC123 RBMX
CDC123 SSB
CDC123 CSE1L
CDC123 SNRPD3
MORF4L2 ATP5O
MORF4L2 RPL36A
MORF4L2 MCM6
GDI2 TOP2A
ECHS1 AIMP2
ECHS1 SND1
ECHS1 CHAF1A
PMP22 HTRA1
PSMA3 MTHFD2
RBM42 APRT
RBM42 LOC100131311
COX6B1 TCEB1
COX6B1 SEC24C
PSMD11 HNRNPU
PSMD11 VDAC1
PSMD11 GNL2
FRMPD4 PLSCR1
THBS4 MYH6
RPN2 SURF1
SH3GL1 GCKR
MPHOSPH9 SCG5
PCK2 SGCD
TTN THBS4
SNRPG UFM1
LIG4 SPIN2A
LUZP2 ANK2
GRM4 CPT1B
ZFP36L1 MPHOSPH6
ZNF345 LAMA2
PRIM2 FABP6
PPP1CC CLNS1A
HNRNPK IRF3
HNRNPK GUSBP1
ETFB RUNX3
PPP4C MRPL12
ARHGDIA BAT1
CDKL1 YAP1
ACLY XPO1
BRD2 COMT
DPP4 MPHOSPH9
COL10A1 ZFP36L1
WARS CD63
RRM1 HNRNPU
DRD1 CNTN1
TAP1 WARS
DSC2 ANXA13
TYK2 GDI1
GLA IRF3
LDHB SNRPF
CD14 ITGB2
TRIM28 CTPS
CLIC1 CLPP
AP3D1 ECE1
BTN3A2 QARS
RAE1 HNRNPK
EIF3B ARHGDIA
HTATSF1 ACLY
PHB2 COX6A1
TRA2B CLNS1A
TRA2B NACA
SUMO1 TNPO1
FEZ2 TNPO1
FH PPP1CC
CUL3 TOP2B
CUL3 HNRNPK
CHMP1A PRMT2
EIF3A HSP90AA1
EIF3A PABPC1
MLF2 QARS
MLF2 ACLY
CAPZA1 ATP5F1
YWHAE SUMO1
PUF60 AIP
TDG EEF1D
RNPEP ARHGDIA
UBE2I CAPNS1
SHFM1 PRKDC
MAP2K6 CCL13
NCOR2 PPP2R4
CDK4 PAICS
TAX1BP1 RB1CC1
PABPC4 OXA1L
PKN1 SNRNP70
DYNLL1 MTMR6
DUT H3F3A
GNG10 RAE1
GNG10 PTPN11
SFRS5 N4BP2L2
SFRS9 CCT7
FXYD3 TFAP2C
FXR1 CAPZA1
PSMD4 XPO1
BAMBI TCF19
SRP9 MAPRE1
CHAF1A GNG10
MRPL28 BAG1
MRPL28 UBTF
GAGE1 LRP2
RPE65 LPCAT3
DAP3 SSB
DAP3 LDHB
SDHB COX6A1
STAT6 SILV
SNRPD3 TSN
GABPB1 LPCAT3
PSME3 MKRN3
AIMP1 CCNH
GARS CENPA
TMEM115 VSNL1
POLD4 HTATSF1
MLH1 NACA
CHN2 VSNL1
BCL3 NCOR2
FSCN1 MVP
ARHGAP1 PPP1R11
ARHGAP1 NOMO1
NUBP1 CBX1
IL10RA CHERP
BLOC1S1 MARS
BLOC1S1 ETFB
BLOC1S1 CHMP1A
UBE2L3 TRA2B
UBE2L3 SNRPD2
RARS COX6A1
RARS PTPN11
LAMP2 PRNP
CDC25B BRD2
NFKB2 IDH3G
TUFM SOD1
U2AF1 PABPC1
U2AF1 GARS
HNRNPD PCBP1
HNRNPD SNRPD3
HNRNPD BCL6
CAPG GSN
CAPG MAN2B1
STIP1 PRMT1
SSRP1 AIMP2
NAP1L1 EIF3CL
NAP1L1 SHFM1
PGM1 HNRNPK
YY1 HNRNPU
SFRS11 LOC728844
PSMA1 MAPRE1
PPP2R2A ATP5O
PPP2R2A TSG101
IER2 JUNB
TFAM TDG
ATP6V0C CD63
NCL RFC4
SNRPA HNRNPD
GPR125 DEFB1
PRKAR1A DDX5
ICAM2 ISCU
TIMP2 GM2A
EIF2S2 TCP1
PTMA TRA2B
CSDA COX7A1
HEXB CTSD
ATP2A2 RPN2
RAP1A EIF4G2
COX5A SRP19
LYL1 SOX4
SNRPE MRPL23
SNRPE HINT1
CLTA UNG
ATP5B ARCN1
ATP5B PPP2R2A
ATP5B ATP5J
HNRNPC UFD1L
PCNA XPO1
ITGB2 IL10RB
GUSB POLRMT
APOE GPNMB
HSPA1A ITGB2
COX17 PSMD4
COX17 HPRT1
TOP2A ATP6V1E1
SAFB PPP4C
KPNB1 FKBP2
PSMC5 APRT
PSMC5 SSR2
PSMC5 FH
RALY EFEMP2
RNPS1 UBA1
ATP6V1B2 SDCBP
ATP6V1B2 MAN2B1
TCEB1 U2AF1
IMPDH2 IRF3
PCOLCE ACTA2
UQCRFS1 YWHAQ
UQCRFS1 KPNA2
ARL1 SUMO2
ARL1 SP3
CCT6A CLNS1A
EDC4 BRD2
EIF1 PCBP1
HNRNPH1 ELF1
SDHA POLRMT
EIF1AP1 USP14
SFRS4 PTP4A2
DLD RPN2
HSPA4 UQCRFS1
TKT RPN2
FNTA H3F3A
C2 NKG7
LOC100131311 PEBP1
LOC100131311 PTP4A2
PWP1 C1QBP
PSME1 HNRNPA1
PSME1 HNRNPD
CARS POLD2
RPL12 GAPDH
GNL2 PEBP1
RDBP CCT3
PSMC1 HNRNPU
PSMC1 SSB
PSMC1 EIF1
C1QB AIF1
C9 YAP1
C3 NNMT
SPTAN1 HNRNPA1
SPTAN1 MAP4K1
UQCRC2 CYCS
XRCC6 RDBP
ANXA7 NPC2
ANXA7 AIMP1
CYC1 SOD1
C1S COL6A2
C1S NNMT
CALM3 NFKB1
MTHFD1 USP5
NQO1 PLA2G2A
UROS LOC100131311
SLC25A6 PPIB
UBL4A POLD2
UBL4A TUFM
PARP1 KIF11
PARP1 AIMP2
LTA4H SLC25A3
PFN1 UBB
SLC25A5 CYCS
SLC25A5 RPL36AL
LOC1720 HPRT1
ATF4 NACA
ATF4 AIMP1
PDHB EIF4G2
PDHB EIF2S2
PDHB COX5B
SLC9A6 TUBGCP3
UBXN4 MLH1
WAPAL KTN1
MAP2K3 ARHGDIA
MAP2K3 GLA
NUP205 XPO1
HMHA1 IRF3
HMHA1 MAP4
LARP4B PABPC4
SCAP KPNB1
SCRN1 RRM1
UBE2N PPP1CC
UBE2N NUP205
USP10 TNPO1
BMS1 RBM6
GINS1 SUMO1
RRP1B DDX1
ESPL1 DDX1
ESPL1 MYBL2
ESPL1 NCL
BCLAF1 RPA2
PSMC6 RPN1
PSMC6 MAPRE1
DMC1 ZNF345
SUZ12 TOP2B
SUZ12 ARPC2
SUZ12 HNRNPC
GGA3 BSG
STXBP3 TSN
SCRIB IL10RB
PARK7 H3F3A
MDH1 KYNU
SERTAD2 NOMO1
SERTAD2 FKBP2
UBE4A PABPC1
UBE4A MLH1
RBM10 UCP2
PDE3B PCDHGB7
PDIA6 SFRS9
ATP6V1F PRMT1
ADIPOQ GCG
PSMD1 DDX1
PSMD1 EIF3CL
PUM1 GNL2
CCT5 COX8A
CCT5 PARK7
CKAP5 CCNB1
NUP93 AP2S1
METAP1 MTIF2
SEC24C TCIRG1
RAD21 ARL1
E2F3 NOMO1
E2F3 TRIM38
E2F3 RBM10
E2F3 METAP1
PSME4 TUBA4A
PSME4 USP5
PSME4 PSMC5
PTGIR TPSAB1
MCM3 ABI2
MCM3 CARS
PSMB7 USP5
PSMB7 PMS2L5
AARS CAD
ARL6IP1 PPP4C
DAZAP2 XRCC6
DAZAP2 SUZ12
TNIP1 RFC4
TNIP1 LIG1
EIF4A2 AMD1
EXOSC7 EIF3I
EXOSC7 RNPS1
TRIP12 EIF3A
TRIP12 ZNF638
IARS FDPS
IARS PSMD14
PSMB4 RBMX
PSMB3 EMG1
EIF4H ATP2A2
PCMT1 CLTA
RAC1 RPN1
RAC1 UBE4A
NOLC1 USP5
RAD23A CCNF
RAD23A DBT
RAD23B PPIA
RAD23B USP10
ATP5C1 COX7A2
HADHA IK
DAD1 PPP2R2A
CDC123 UQCRC1
CDC123 TRIP12
MORF4L2 H3F3A
PTDSS1 NAP1L1
PSMD6 SSR2
PSMD6 PARK7
SPCS2 CAPZA1
TOMM20 PPP2R2A
TLR1 RGN
CCT8 KIAA0101
CCR1 C5AR1
PSMA4 CCT5
PSMA2 COX6C
CD7 MAPKAPK3
MARCH6 YY1
ARPC1B PSMD4
ARPC1B BUD31
ZNF787 FAM168A
RBM42 CHMP1A
RBM42 TOP1
COX6B1 CCT5
NUP88 TOP2B
MARS PCBP1
MARS RPN2
SNRPG C1D
PHKA2 ACOX2
CASC3 CHD4
CCNG1 RPN1
CCNG1 TSN
CCT3 CLNS1A
PPP2R4 IRF3
HNRNPK LOC728844
CTRL PHKA2
EEF1A2 APP
ZNF146 RABGGTB
ARHGDIA MPI
FDFT1 DDX1
ADORA2A QARS
GK3P NEK2
MYL2 APP
BSG NFE2L1
TNP2 P2RY6
TNP2 BRD8
CD63 BCAP31
DPP4 CNTN1
CCND1 BCAP31
NOMO1 ARHGAP4
CKS2 PSMA5
JUNB GM2A
COX7C COX7B
SSB XPO1
GLA BCAP31
ALDOA NOMO1
MRPL3 LDHB
HNRNPA1 PPIA
CXCL10 CXCL9
TRIM28 ETFB
CHERP GDI1
AP3D1 ARHGAP4
RBM4 EPRS
RAE1 MYO5A
TSG101 RBMX
PTPN11 HNRNPA1
AIP RBM4
LITAF ITGB2
POLRMT GDI1
EIF4G2 SON
TNPO1 EEF1D
TRA2B KTN1
SUMO1 ETF1
SMARCC2 ATP2A3
SMARCC2 IRF3
SMARCC2 CCNF
NDUFS8 ALDOA
CUL3 MRPL23
CUL3 NACA
EIF3A RPN2
EIF3A SNRPF
VBP1 TSN
VBP1 MTHFD2
DGKZ POLRMT
HINT1 LDHB
DCTN2 CUL3
UBB RPL36A
PPP1R1A SRPX
ISCU SSR2
EIF3CL EPRS
CCT4 COX7C
KIF11 RBBP7
CPSF1 AP3D1
MTA1 CHERP
TAX1BP1 PTPRC
TAX1BP1 FEZ2
PKN1 DDX39
PKN1 SUPT5H
DYNLL1 XPO1
DYNLL1 GLRX
ELF4 ARHGDIA
GNG10 CD63
GNG10 CHMP1A
SFRS9 SLC25A3
SFRS9 SUMO1
SFRS9 UFD1L
SFRS9 UBE2I
SERPINF1 COL1A1
RBM3 EIF3F
KPNA2 CDK4
ABCD2 SILV
FXR1 HNRNPU
PSMD4 BCAP31
PSMD4 PPIA
PLA2G7 CD63
MAPRE1 USP7
MAPRE1 SSB
TAF9 CKS2
POLD2 CCNF
POLD2 UCP2
CHAF1A EWSR1
ZNF154 SLC12A1
MRPL28 HNRNPK
DAP3 NAPG
CDC16 SSB
ECH1 TRIM28
SNRPD3 SUMO1
RPS9 RPL3
PTP4A2 BTN3A2
CENPA KIF11
CENPA CSE1L
GTF2A2 GLRX
TRAP1 EPRS
ADAR SF3B2
LMAN2 SFRS9
ILF3 TAF10
ILF2 TCP1
ATP5G3 SUMO2
SRP14 TRA2B
SRP14 CCT4
P2RY2 BAMBI
IFNGR2 EFEMP2
MAN2B1 TCIRG1
NONO CAPN1
UBE2L3 PPIA
RARS COX4I1
RARS FH
CDC25B NAP1L4
TUFM LDHB
TUFM DYNLL1
U2AF1 UNG
U2AF1 SAP18
HNRNPD SON
SSBP1 SSB
SSBP1 CUL3
LRPPRC EIF3F
BRPF1 CHAF1A
RFC4 CHD4
STIP1 ACLY
NAP1L1 SOD1
NAP1L1 EMG1
ARF1 EPRS
ARF1 SHFM1
MANF DYNLL1
YY1 RPN2
YY1 EZR
YY1 HSP90AA1
YY1 BARD1
FKBP2 CCNF
MSN IFNGR2
NFKBIA CYP27A1
PSMA1 PSMA5
PPP2R2A USP7
LRPAP1 UBB
MATR3 SUMO1
CTSD MVP
IER2 TUBA1A
NCL SNRPB
NCL TIAL1
NCKAP1L NFATC3
LGALS3 PDXK
MGAT1 GRN
EEF1G RPL10A
GPR125 ARSD
H2AFZ CCT7
ATP5J RARS
GZMH IFNG
TNNC2 APP
NDUFB7 PPP4C
NDUFB7 SUMO1
NDUFB7 SSBP1
FCER1G CD14
TNFRSF1B CDC25B
HPRT1 NONO
TCF3 RPN2
TCF3 CHD4
RPS27 CAMLG
MYL6B UBXN1
EIF2S2 PSMA6
EIF2S2 CCT4
TOP2B HLF
PTMA NACA
CCNB1 FDPS
NPM1 NACA
NPM1 TSN
ATP2A2 SNRPF
ATP2A2 MLF2
CTSA PPP2R4
LYL1 PDXK
SNRPE COX7B
AMD1 ETF1
COX5B PSMB9
ATP5B YWHAQ
PCNA EIF2S2
APOE GM2A
H3F3A UNG
FTL RPL32
COX17 SEPT7
GUK1 SRI
TOP2A TAF9
SAFB H3F3A
IMMT EIF3CL
IMMT NASP
KPNB1 GNG10
TSFM ATP5B
POLR2J2 BUD31
MAPK14 COL9A2
TCEB1 PPP1CC
TCEB1 FH
UQCRFS1 TCP1
UQCRFS1 GSTO1
UQCRFS1 EIF4G2
MAP3K11 PRKACA
MAP3K11 LIG1
EDC4 IRF3
EDC4 MAPK1IP1L
EDC4 MAP4
EIF1 YWHAB
TFDP1 PTGES3
HNRNPH1 DDX5
HCFC1 INPP5D
ANXA11 IL10RB
TALDO1 APOE
UQCRC1 RPN1
UQCRC1 CHD4
UQCRC1 PPIA
SFRS4 CUL3
DLD TXNRD1
LGALS3BP CYP1B1
THBS2 TPM1
CAP1 CORO1A
CAP1 CBFB
TCHH CNTD1
LOC100131311 CHMP1A
PWP1 DDX39
PWP1 SFRS9
PWP1 UQCRC1
PSME1 OXA1L
HMGCL HLTF
CARS ETFB
GNL2 USP14
GNL2 NASP
HNRNPM SFRS4
RDBP TTC1
TCN2 FCGR1A
TCN2 SERPING1
GPI KDELR2
RPA2 CTCF
SPTAN1 ITPR3
SPTAN1 TCF3
MMP9 C5AR1
HSP90AB1 NACA
UQCRC2 IFNGR2
COX8A TTC1
TNNI1 TPM3
TNNI1 COX6A2
XRCC6 YY1
ANXA7 CYBA
CYC1 PABPC4
ACP5 CD14
C1S LOXL1
UROS GUSB
UMPS MRPS22
UBL4A U2AF1
PSAP HSP90AB1
P4HB BRD2
PDHB LDHB
UBXN4 DDX1
TOPBP1 SFRS11
MAP2K3 EDC4
HMHA1 TCF3
GCN1L1 CARS
TATDN2 MAP4
MAP3K4 SNRPA
MAP3K4 SAFB
DYRK1A EWSR1
DYRK1A MYST3
DYRK1A TUBGCP3
CFDP1 ATXN2L
ERH YBX1
MCM6 HSP90AA1
MED12 HK1
CNN2 MTA1
UBE2N PTPN11
ATIC HNRNPU
BMS1 CPT1B
BMS1 HYOU1
GINS1 BARD1
GINS1 CDKN3
FAM120A LARP4B
KNTC1 HMGB2
KNTC1 CUL3
SDC4 SOD2
PSMD2 TALDO1
ADRM1 BRD2
DMC1 SS18
SUZ12 TOP2A
GGA3 ADAR
GGA3 TOP1
HMGB1 MAPK1IP1L
HMGB1 SNRPA
HMGB1 SMC1A
ARHGEF7 TSG101
PARK7 PRDX1
MDH1 DYNLL1
MDH1 SET
SERTAD2 LOC728844
UBE4A ADAR
UBE4A TATDN2
RBM10 RUNX3
RBM10 EWSR1
RBM10 SMARCC2
RBM10 U2AF1
ATP6V1F AKR1A1
PUM1 POLRMT
PUM1 USP14
CCT5 MRPS12
CKAP5 HNRNPD
S100A11 CTSD
PPWD1 XPO1
PMS2L3 EIF3I
MCM3 TTC1
AARS EIF3B
AARS TRAP1
AARS HMGB1
AARS PSME2
KARS UBE2L3
KARS RRP1B
ARL6IP1 HTATSF1
NBL1 COX7A1
PSMB4 CCT4
PSMB2 EFEMP2
PSMB3 CAMLG
PSMB3 COX5B
SLC1A3 FCER1G
EIF4H PARP1
RAC1 ALDOA
RAC1 UQCRC1
RAC1 UBXN4
RAC1 AP2M1
RRS1 ETFB
RRS1 RBM10
R3HDM1 METAP1
CLTC MRPS22
RAD23A ESD
RAD23A HMGB1
RAD23B CHD4
RAD23B EIF3A
RAD23B PSMC5
RAD23B PSMD7
ATP5C1 PSMA5
DAD1 PSMD14
CDC123 CDC16
CDC123 TRAP1
CDC123 XRCC6
CDC123 YWHAH
MORF4L2 RBBP7
MORF4L2 PGK1
MORF4L2 AIMP1
SPCS2 COX6A1
SPCS2 LBR
CCT8 KPNA2
CCT8 PSMC1
CCT8 IARS
CNP HK1
PRPS1 HPRT1
PSMA4 COX5A
PSMA4 PSMC1
PLSCR1 RBM34
COX6B1 AP2M1
GATAD1 MRPL19
PSMD9 ATP5O
PSMD11 ATP2A2
PSMD11 TSFM
ZNF74 GCKR
PRKX SH3GL1
SHROOM2 CDK8
BCAP31 RPN2
MAPK6 PPP1R7
RPL11 RPS7
ZNF345 P2RY6
TSN ATP5O
AZIN1 RBL2
PEBP1 COMT
CTRL LAMA2
ETFB GDI1
DDX1 IGBP1
PPP4C HNRNPK
HNRNPU TOP2B
RPL19 RPL18A
RHD MPHOSPH6
RPL23 RPL3
TUBA4A EWSR1
SNRNP70 TUBA4A
SOD1 NACA
TUBA1A GDI1
SAP18 PSMA6
CHERP POLR2A
NDUFA4 CLNS1A
CLIC1 PPIA
COX4I1 SNRPF
BTN3A2 TUBA1A
PTPN11 H3F3A
EIF3B PPP4C
NAP1L4 MYO5A
DDX11 RUNX3
DDX11 HNRNPA1
POLRMT ETFB
EMG1 NACA
EMG1 EIF3B
HYOU1 EWSR1
LIMK1 LOXL2
CHMP1A BARD1
INPP5D RPN2
MLF2 HARS
MLF2 HYOU1
TRA2A ADSS
USP5 INPP5D
TTC1 PABPC1
EIF3CL BCAP31
KLF6 EEF1D
PPT1 GSTO1
KIF11 XPO1
CDK4 RBMX
NEB CSRP3
CBX1 MARS
CBX1 SNRPB
DYNLL1 PSMA6
DYNLL1 CDK4
SFRS9 C11orf58
CTCF TNPO1
CTCF FEZ2
PSMD4 FXR1
REST GK3P
SND1 ATOX1
CHAF1A PKN1
RPE65 RGS7
SNRPD3 MRPL12
RPS5 RPL19
TIMP3 VCAN
SULT2A1 SATB1
GABPA CADPS
CCNH TSG101
ADAR BSG
ILF2 RBMX
GARS AP2S1
TMEM115 AP3B2
NNMT FN1
P2RY2 KCNJ6
CHN2 MNDA
CHN2 BAMBI
CHN2 SULT2A1
MSH2 POLD4
PHB HCCS
MBOAT7 HARS
BLOC1S1 GNG10
NKG7 IFNG
KDM5A GRM4
FLI1 EIF4G2
NASP CENPA
U2AF1 TSN
U2AF1 AP3D1
U2AF1 BLOC1S1
HNRNPD MAP4K1
RFC4 PPP4C
SSRP1 PRKDC
NAP1L1 TOP1
YWHAZ M6PR
POLD1 SUPT5H
RPS6 SNRPD2
RPS6 RPS10
SFRS11 HNRNPD
PPP2R2A UBE2I
MAP4 FKBP2
LRPAP1 PPT1
MATR3 TMED2
DES NEB
IER2 DPYSL2
IER2 DGKZ
IER2 USP5
TFAM MRPL3
TFAM SAP18
ATP6V0C CTSD
C5AR1 NFKBIA
AHCY UBE2S
NCL SSBP1
SNRPA ELF4
SNRPA POLD1
COL1A1 ACTA2
MGAT1 BSG
GBP1 GLUL
ATP5J PSMA6
ATP5J SLBP
LIG1 EZH2
FKBP1A GNB1
PSMC3 AP2S1
PSMC3 TUBA4A
CD81 HNRNPD
TNFRSF1B COMT
EIF2S2 SSBP1
CA3 APP
CCNB1 SNRPF
TROVE2 SSR2
GNB2L1 RPS28
NPM1 PSMA5
NPM1 NAE1
ATP2A2 BCL3
COX5A HSPE1
CKM THBS4
CCL5 NR1H3
GLUD1 ETF1
CLTA NOMO1
CLTA HSP90AA1
CLTA MBOAT7
COX5B GSTO1
PIM1 UNG
HNRNPC PPIA
HNRNPC SFRS9
PCNA CDC2
ENO1 EIF3CL
SSR1 CCNG1
H3F3A SRP14
COX17 POLR2K
PMVK SNRPB
PMVK PSMD4
IRAK1 TUFM
ZNHIT3 CCNG1
ZNHIT3 SFRS9
MTHFS U2AF1
RALY PSMD4
TSFM COX7C
TSFM COX6A1
RNPS1 PTP4A2
BYSL SNRPB
ATP6V1B2 JUNB
IMPDH2 SNRNP70
HNRNPF SNRPD3
CCT6A CCT4
CTSB MOG
ARHGDIB CTSH
HCFC1 HNRNPU
HCFC1 DDX11
HCFC1 CTCF
HCFC1 ADAR
EIF1AP1 NARS
EIF1AP1 CLTA
DTYMK RFC4
UQCRC1 SOD1
SFRS4 CTCF
PRCP CD59
DLD NACA
CAP1 GNB1
FNTA SEPT7
C2 TNFAIP2
C2 LGALS3BP
LOC100131311 BAT1
LOC100131311 PRKACA
LOC100131311 BRPF1
CARS DDX11
CARS BRPF1
VDAC1 RAE1
IRF1 TAP1
PSMC1 DLD
GPI GRN
PCNA ADSS
RPA2 SOD1
HSP90AB1 ECH1
UQCRC2 COX7B
UQCRC2 ARCN1
UQCRC2 PPT1
UQCRC2 PSME1
COX8A DCTN2
XRCC6 EIF1
XRCC6 PWP1
FGF2 EMP1
COL11A1 FN1
MTHFD1 ARHGDIA
UROS ATP5D
UROS PSMC3
UMPS ETF1
SLC25A6 FH
UBL4A EEF1D
UBL4A PTPN11
PARP1 UBL4A
LCP1 YWHAQ
P4HB CD63
SLC25A5 PHB2
SLC25A5 HCCS
ATF4 SNRPF
PDHB SNRPF
PDHB EIF1
ATP6V0B MRPS12
NDRG1 CYP1B1
SLC9A6 RBBP7
UBXN4 TNPO1
UBXN4 NFATC3
WAPAL SFRS4
TOPBP1 MAPRE1
HTRA1 COMP
PHF15 GUSB
KIAA0226 SAFB
KIAA0226 SPTAN1
HMHA1 ACLY
HMHA1 POLRMT
GCN1L1 UNG
DOCK2 SMARCC2
TTC3 SON
MED12 AP3D1
UBE2N KDELR2
USP10 ACLY
BMS1 ARHGAP4
BMS1 EMG1
BMS1 CAMLG
GINS1 TOP2A
FAM120A GUSB
FAM120A GNL2
RRP1B ATP2A2
ESPL1 SSRP1
CAD HNRNPA2B1
PSMC6 VBP1
DPYSL3 AEBP1
ADRM1 SMARCC2
SUZ12 PABPC1
SUZ12 MTIF2
SART3 HNRNPD
HMGB1 ESPL1
STXBP3 LARP4B
SCRIB MRPL28
EFR3A NUP205
AP2M1 AKR1A1
PARK7 HNRNPK
PARK7 YWHAE
SERTAD2 LOC100131311
SERTAD2 HMGB1
BOP1 DDX39
BOP1 HMGB1
RBM10 ACLY
PSMD7 SNRPD2
PDIA6 DYNLL1
PSME2 EMG1
PSMD1 ACLY
PSMD1 HNRNPA1
PSMD1 NAP1L1
PSMD1 ESD
PSMD1 EDC4
PSMD1 UQCRC1
PUM1 PRKACA
CCT5 PRMT1
CCT5 FBL
METAP1 GARS
GANAB MAZ
RAD21 C1D
RAD21 DUT
E2F3 BRPF1
E2F3 HMHA1
AARS CCNF
AARS LOC100131311
DAZAP2 TAF10
DAZAP2 PSMC5
SNX17 MOBKL1B
TNIP1 SURF1
TNIP1 ATP5D
TNIP1 CHMP1A
TNIP1 NAP1L1
TNIP1 PPIB
TNIP1 GUSB
PSMB4 CLNS1A
PSMB4 NPM1
PSMB2 GTF2A2
PSMB3 PSMB7
ADAM8 AP2S1
EIF4H ACO2
EIF4H TRA2B
EIF4H ATP1B3
NEDD8 C11orf58
EIF4A3 COX5A
R3HDM1 SCAP
NOLC1 PABPC4
CLTC SAP18
CLTC GNG10
CLTC PPP2R2A
RAD23A EMG1
RAD23A ADAM8
XPC MAPK1IP1L
PTS H2AFZ
ATP5C1 DAP3
ATP6AP1 GM2A
CDC123 UBE2L3
CDC123 PTMA
CDC123 ATP5B
PSMD6 DCTN2
PSMD6 SSBP1
PSMD6 RAD21
PSMD6 EIF4H
SPCS2 TAF10
GDI2 PCNA
CCT8 FH
CCT8 RPL36AL
ATP5G1 EIF2S1
ATP5G1 CCT5
PSMC2 AIMP1
CCR1 NFE2L1
ACSL1 ITGB2
ACSL1 ATP6V1B2
PSMA2 SFRS9
ARPC4 ARHGDIB
LST1 TMSB10
RBM42 MYL6B
COX6B1 ATP5D
GATAD1 ACVRL1
PSMD9 CSE1L
PSMD9 KPNA2
PSMD11 SNRPB
PSMD11 KPNB1
HIST1H4I MTFR1
KCNJ15 SLC6A6
SPIN2A GCKR
P2RY6 MPHOSPH6
EFEMP2 PCBP1
EFEMP2 RPN2
PCK2 MPHOSPH6
CORO1A PRMT1
SNRPF EEF1D
NACA RPS7
PHKG1 ZNF74
PHKA2 GRIA3
GDI1 COMT
SS18 ZNF74
SS18 PHKG1
ZNF267 CAPRIN1
CCNG1 ETF1
ARD1A POLR2F
MAL RASL10A
RBMY1F HOXD3
PREP SS18
PPP2R4 MVP
PPP4C NACA
PRDX1 TXNRD1
SPAG11A PRIM2
PCTK2 PHKA2
SOD2 CHI3L1
ATP5F1 ATP5O
RRM1 EWSR1
UBA52 RPL19
SPI1 COMT
NME1 CCT3
COX6A1 PSMA6
GLA CHD4
COL4A2 COL6A1
MT1A SOD2
TRIM28 TUBA4A
DDX39 APRT
DDX39 EIF3F
GSTO1 GPX1
LOXL2 DPYSL2
CCT7 COX7B
ACO2 XPO1
NARS HNRNPA1
EIF3B IRF3
EIF3B PEBP1
BTK ARCN1
RPL36A COX4I1
PNN PTPN11
BARD1 MYO5A
DDX11 RRM1
SHC1 UBTF
ATXN2L MAPK1IP1L
SUMO1 TRA2B
MAP4K1 RHOG
NDUFS8 H3F3A
UFD1L GTF2E2
SUMO1 HMGB2
CUL3 RPN2
CHMP1A XPO1
MLF2 FUS
VBP1 NME1
VBP1 COX4I1
CAPZA1 SNRPB
PUF60 COX6A1
DGKZ SMARCC2
DCTN2 EFEMP2
RNPEP GM2A
USP5 DDX1
SQSTM1 RAB13
DGUOK CLNS1A
SF3B2 TSN
MAP2K6 KCNJ6
POLR2L SHFM1
NCOR2 GDI1
NCOR2 BRD2
NCOR2 PRKACA
CDK4 COX6A1
CDK4 HMGN2
HCCS CAPRIN1
SLC14A1 TSPY3
MTA1 ATXN2L
PABPC4 FUS
PABPC4 ACO2
CSE1L MCM4
CSE1L SNRPB
FXR2 GNL1
OPRL1 LRP2
SMARCA4 MYO5A
SMARCA4 CHMP1A
GLG1 HNRNPK
GLG1 PKN1
CTCF NUP88
FXR1 NAP1L4
PLA2G7 SOD2
MAPRE1 CLIC1
SRP9 SNRPG
CHAF1A RAE1
GAGE1 SATB1
DAP3 C11orf58
DAP3 DECR1
CDC16 KIAA0430
CAMLG SHFM1
GRIK2 SNCA
TRAP1 POLD2
ADAR PKN1
AIMP1 COX6A1
AIMP1 GTF2A2
RPL9 RPL36A
HSPE1 SNRPD2
BCL3 RNPEP
MAN2B1 PPP2R4
MAN2B1 POLRMT
NOVA1 TMEM115
CAPZA2 AIMP1
NONO XPO1
SLC9A2 TMEM115
MBOAT7 RAE1
BLOC1S1 SURF1
UBE2L3 ATP5O
UBE2L3 SNRPB
UBE2L3 CAPZA1
RARS ATP5O
CDC25B BAT1
CDC25B FUS
CDC25B MYST3
TUFM COX4I1
SEPT7 RPL35A
SEPT7 SUMO1
PAX3 GOLGA4
NASP H2AFX
NASP SNRPD3
LRPPRC TAF10
LRPPRC BLOC1S1
RFC4 SNRNP70
RFC4 HNRNPD
SSRP1 RRM1
CYTH1 EPS15
CYTH1 MLH1
MANF CSE1L
HK1 PTOV1
SLC25A46 SSBP1
PPP2R2A COX6A1
PPP2R2A RBM4
PPP2R2A COPS5
MAP4 FGFR1
CTSD FLNA
CTSD JUNB
AHCY FDPS
MATN1 E2F4
MGAT1 HYOU1
TNNC1 THBS4
GPR125 KIF2A
ATP5J CLNS1A
ATP5J HINT1
ATP5J NUBP1
ROS1 MEF2A
TIMP2 CAPG
ALDH1A1 MITF
PTPN1 ATXN2L
HPRT1 KPNA2
HPRT1 TFAM
MYH9 ADAR
UBC SMARCA4
UQCRB VBP1
UQCRB CAPZA2
PTMA RPS7
NPM1 PPIA
NPM1 GTF2A2
NPM1 AIMP1
COX5A CHAF1A
LYL1 CHAF1A
CCL5 IL10RB
GLUD1 CDC16
MYL1 APP
MYL1 CSRP3
ATP5B PCCB
ACTG1 UBE2I
HNRNPC NACA
HNRNPC HSPE1
CD2 CD6
PCNA CCT4
RPL36AL YWHAQ
TK1 SNRPB
GUSB BSG
GUSB CAPN1
GUSB MAPK1IP1L
MT1E MT1P2
COX17 C1D
IMMT DDX1
KPNB1 MCM5
KPNB1 NOMO1
PSMC5 MAPK1IP1L
PSMC5 AIMP2
TSFM RBM4
TSFM SNRPD2
RNPS1 ARHGDIA
RNPS1 ESD
INPPL1 CCNF
BYSL AP3D1
MTIF2 CCT4
GSK3B FKBP2
UQCRFS1 COX5A
HNRNPF RPL36AL
CCT6A COX6C
CCT6A HPRT1
EDC4 PPP4C
CDKN3 KPNA2
CDKN3 DAP3
ITGAE SRP14
SDHA UCP2
CBFB PSMA1
DTYMK CSE1L
DTYMK HSPE1
SFRS4 HNRNPA1
DLD ATP5J
LGALS3BP COL6A3
HSPA4 SLC25A3
TKT NCKAP1L
ZNF91 CBLB
C2 MT1A
VDAC2 PSMA5
PWP1 ATP5B
CARS NARS
CARS ATXN2L
CARS MAP3K11
VDAC1 PEBP1
PSMC1 PPIB
C3 SERPINF1
MMP9 MGAT1
UQCRC2 MRPS12
UQCRC2 CAPZA2
UQCRC2 H2AFZ
COX8A SAP18
TNNI1 TTN
XRCC6 DDT
ANXA7 KDELR2
CYC1 UQCRC1
CYC1 PSMC1
MT1G NINJ1
UBL4A UROS
PFN1 HSP90AB1
LCP1 MATR3
P4HB PPP2R4
LOC1720 CREB1
ATF4 SRP19
PDHB YWHAE
PDHB SRP9
PDHB HPRT1
ATP6V0B GPX1
UBXN4 LOC728844
UBXN4 CLIP1
UBXN4 GLG1
MAP2K3 TOP1
KIAA0226 CHD4
KIAA0226 EIF3A
HMHA1 HNRNPA1
HMHA1 LOC100131311
TATDN2 RPN2
TATDN2 CHD4
TATDN2 SNRNP70
DYRK1A LOC728844
CFDP1 BRD2
MCM6 HNRNPK
MED12 GDI1
MED12 TRIM28
SCAP SEC13
UBE2N TSFM
BMS1 MYL6B
MOBKL1B H3F3B
MOBKL1B XPO1
MOBKL1B EIF2S2
KIAA0174 PPP4C
KNTC1 EZH2
ESPL1 DDX11
CAD CCNF
CAD DDX1
CAD HNRNPD
YWHAH PKM2
YWHAH CCT6A
PSMC6 ZNHIT3
RHEB VBP1
DPYSL3 HTRA1
ADRM1 DBT
ADRM1 NDUFS8
GGA3 GNG10
GGA3 CYTH1
HMGB1 DUT
HMGB1 YY1
PARK7 TAX1BP1
PARK7 UBL4A
MDH1 SRP19
MDH1 MAPRE1
BOP1 NAP1L1
RBM10 CDC25B
RBM10 EDC4
RBM10 UBL4A
HDAC1 PPP2R2A
PSMD7 YWHAH
PSMD1 ACOT7
PSMD1 HSP90AB1
PSMD1 SCAP
PUM1 INPP5D
PUM1 SMC1A
CCT5 FABP5L7
CCT5 UBE2N
CKAP5 RNPS1
CKAP5 KNTC1
NUP93 HNRNPA1
METAP1 PSME1
PPWD1 EIF4G2
PPWD1 HNRNPH1
PSME4 UNG
PSME4 SCAP
PMS2L3 SRP19
RANBP1 AHCY
RANBP1 SLC25A5
PSMB7 U2AF1
AARS FUS
KARS TXNRD1
KARS NCL
ARL6IP1 NASP
ARL6IP1 PSMC6
DAZAP2 MARS
TNIP1 MAP4K1
TNIP1 POLR2L
TNIP1 EIF1
TNIP1 EIF1AP1
EXOSC7 COX5A
PSMB4 SNRPD2
PSMB3 SHFM1
SMARCA4 TRIM28
EIF4H BLOC1S1
RAC1 NSMAF
NEDD8 HINT1
EIF4A3 OXA1L
EIF4A3 CYC1
NOLC1 ATP1B3
RAD23B SNRPF
RAD23B COX5A
RAD23B XRCC6
RAD23B LARP4B
ATP5C1 UQCRFS1
DAD1 AIMP1
DAD1 COX5B
CDC123 PTPN11
CDC123 METAP1
MORF4L2 CCT4
PTDSS1 PPP1CC
PTDSS1 POLD2
ECHS1 ECH1
ECHS1 KIAA0174
ECHS1 SEC24C
ECHS1 RAD23B
CCT8 TSN
APEX1 C3orf45
CNP CHD4
PSMA2 TAF9
PSMA2 COX5B
CD7 CCL5
ANXA2 CTSD
PRMT5 ETF1
UCP3 PLG
RBM42 USF2
RBM42 MAP4K1
RBM42 BPTF
COX6B1 HARS
COX6B1 CHMP1A
PSMD9 COX8A
PSMD11 TUFM
PSMD11 HNRNPD
IL10RB GUSBP1
FBP2 KCNJ15
SCG5 GCKR
MPHOSPH9 ANXA13
GALNT3 LAMA2
LIG4 MPHOSPH9
SMA4 ANK2
ATP5O EEF1D
ARCN1 FDPS
MAPK6 COPB1
MRPL12 CLPP
PEBP1 GUSBP1
MCM5 PEBP1
ARHGDIA GDI1
ARHGDIA QARS
ADORA2A PPP4C
PCTK3 FABP6
ITGB2 GPNMB
DPP4 PRKX
LDHB POLR2F
COX6C CCT3
HARS CSK
PGK1 MRPS12
SLN MYOM1
UCP2 UBTF
WIPF2 ATP2A3
NIPA2 HNRNPK
BTN3A2 PRMT2
PTPN11 KTN1
PTPN11 RABGGTB
APBA2 ZNF33B
BARD1 RPN2
DDX11 CHERP
POLRMT HNRNPA1
USP13 UNG
EMG1 APRT
ATOX1 GLA
TNPO1 PTPN11
PABPC1 MYO5A
MAP4K1 EFEMP2
COPS5 COX6C
HYOU1 ABL1
EZH2 SNRPF
CUL3 TSG101
CUL3 TNPO1
CHMP1A NAP1L4
EIF3A CCT3
MLF2 LOXL2
RAB27B LPCAT3
VBP1 COX6C
YWHAE FUS
YWHAE H2AFX
C11orf58 RBMX
DGKZ HYOU1
NAE1 SUMO1
DDT PSMB10
EIF3CL NDUFS8
TCIRG1 GDI1
TCIRG1 TUBA1A
TRIO ATXN2L
CCT4 CUL3
POLR2L CLPP
CDK4 LDHB
CBX1 PTPN11
RGS7 KCNJ6
GNG10 CCNF
SFRS9 EFEMP2
SFRS9 LDHB
SMARCA4 POLRMT
SMARCA4 TCIRG1
GLG1 CHD4
PRDX4 PGK1
BAMBI TSPY3
CHAF1A UNG
MRPL28 GDI1
MRPL28 UCP2
DAP3 RBMX
DAP3 COX6C
SDHB PSMB8
SNRPD2 COX6A1
GTF2A2 CDK4
SULT2A1 SGCD
GABPA SILV
ADAR AP3D1
ILF3 DDX1
AIMP1 SDHC
GARS PRKACA
GARS CUL3
ZNF136 QARS
ZNF136 TRIM38
SRP14 SURF1
TOP1 GARS
HSPE1 EIF3A
HSPE1 GNG10
HSPE1 FXR1
BCL3 RUNX3
BPTF MLF2
CAPZA2 DYNLL1
NONO UBE2I
NONO SF3B2
IL10RA BRD2
MBOAT7 ARHGAP1
BLOC1S1 USP5
CDC25B USF2
CDC25B CHMP1A
TUFM APRT
TUFM SNRPB
KDM5A BRD2
PTGDS CYP27A1
U2AF1 TDG
TIAL1 SAP18
TNFAIP2 PTGDS
BRPF1 BRD2
RFC4 HMGB2
STIP1 CDC37
NAP1L1 LOC728844
MANF EBP
YY1 MAPK1IP1L
ETF1 BLOC1S1
HK1 DBT
HK1 GLG1
FKBP2 GARS
SLC25A46 COX6A1
MSN PCBP1
MSN LAPTM5
PSMA1 CAPRIN1
PSMA1 AIMP1
PPP2R2A ATP5F1
HSF1 NOMO1
MAP4 ECE1
MAP4 PKN1
MATR3 RHOH
NCL LRPPRC
SNRPA NOMO1
PPP2CA CENPA
UBA1 MAP4K1
ME2 CCT7
LIG1 SMARCC2
LIG1 CDC25B
LIG1 CCNE1
ITGB3 SUMO1
SRM MCM5
CD81 MAP4K1
NDUFB7 CLPP
CYP2A6 COL9A2
HPRT1 FH
FBL COX6A1
HNRNPA2B1 CCNF
HNRNPA2B1 USP9X
HNRNPA2B1 HSP90AA1
HNRNPA2B1 CHERP
HNRNPA2B1 UBE2L3
HNRNPA2B1 LIG1
RAB1A CAPRIN1
RAB1A NCK1
CCNB1 SNRPG
GSTP1 ARD1A
NPM1 SAP18
RAP1A ARCN1
CTSA MVP
CYCS ATP6V1E1
CYCS COX6C
CYCS SRP19
COX5A EIF3F
COX5A PTPN11
TNNT3 CSDA
SNRPE EBNA1BP2
GLUD1 ARCN1
ACTA1 APP
CLTA RPN2
CLTA RFC4
COX5B COX6C
COX5B CAPZA1
COX5B RARS
HNRNPC UQCRH
HNRNPC FXR1
GUSB BAT1
ENO1 SNRPB
H3F3A NUP88
FTL RPS17
GUK1 SSR2
IMMT NAP1L4
NFATC3 PTP4A2
KPNB1 MYO5A
KPNB1 FUS
TSFM UFD1L
TSFM TIAL1
RNPS1 EIF3I
RNPS1 POLD2
POLR2J2 GTF2A2
INPPL1 PDXK
TCEB1 CCT3
PRKCI NAP1L4
GSK3B GLA
CCT6A CDK4
EDC4 UNG
EDC4 CHAF1A
CDKN3 COX6C
CBFB SON
CBFB TRA2B
CBFB NUBP1
HCFC1 POLR2A
HES1 GDI1
UQCRC1 TRAP1
CFB COL9A2
DLD TRA2B
CAP1 YWHAB
FNTA DCTN2
SEC13 SQSTM1
LOC100131311 SQSTM1
PSME1 PRDX1
PSME1 NDUFS8
PSME1 ATP6V0C
RPS6KA1 EFEMP2
HMGCL ARMCX6
CARS LIG1
RPL12 ARHGDIB
VDAC1 H2AFX
HNRNPM ODC1
PSMC1 RBM4
PSMC1 GARS
CKMT2 DES
RPA2 DCTN2
RPA2 TAX1BP1
DARS CBFB
HSP90AB1 PWP1
UQCRC2 RAB1A
COX8A SSR2
COX8A LRPAP1
AKR1A1 UBE2I
XRCC6 BARD1
ANXA7 CBFB
CYC1 POLR2F
YBX1 UQCRC2
UBL4A LOC100131311
PARP1 PSMD4
PFN1 CORO1A
EIF2S1 LDHB
KRT14 KRT16
ATF4 SOD1
PDHB UFD1L
SLC9A6 UBE2A
PHF3 EPS15
UBXN4 UQCRC1
KIAA0232 LOC100131311
NUP205 HNRNPM
TATDN2 PKN1
TATDN2 NFATC3
LARP4B HNRNPD
MED12 CHD4
MED12 TYK2
SCRN1 NAP1L4
UBE2N CAPZA1
UBE2N SSBP1
BMS1 PSMC1
GINS1 UBE2A
GINS1 HPRT1
FAM120A WAPAL
KIAA0174 USP7
RASSF2 DDX1
ESPL1 IMMT
BCLAF1 ZNF638
CAD XRCC6
PSMC6 EPS15
PSMC6 PTPN11
PSMC6 EIF2S2
PSMD2 AIMP2
PSMD2 PSME1
CIRBP KIAA0174
ADRM1 PPP2R4
ADRM1 IDH2
ADRM1 MTHFD1
SUZ12 EPS15
SUZ12 TNPO1
SUZ12 MSH2
SUZ12 ESD
SUZ12 MTHFS
HMGB1 IER2
HMGB1 EIF1AP1
SCRIB ARHGDIA
SCRIB BYSL
SCRIB EDC4
ARHGEF7 CTCF
AP2M1 OXA1L
PARK7 NCL
PARK7 NPM1
PARK7 UQCRFS1
PARK7 PFDN5
TLK1 BCLAF1
SERTAD2 EIF3B
BOP1 NOMO1
BOP1 USP5
BOP1 ELF4
RBM10 HMGB1
TBCB QARS
TBCB EWSR1
PSMD1 RBM4
PSMD1 PSME2
PUM1 IL10RB
CCT5 CDK4
CCT5 DAP3
CCT5 SNRPE
CKAP5 EPRS
CKAP5 POLD4
CKAP5 SSRP1
CKAP5 VDAC1
RAB21 NUP205
NUP93 ATP2A2
S100A11 ITGB2
SEC24C MTA1
RAD21 ETF1
RAD21 ATP6V1E1
RAD21 RBBP4
E2F3 BARD1
PSME4 GNG10
PMS2L3 KIAA0100
MCM3 CCT3
MCM3 BARD1
PSMB7 SUMO1
AARS ARHGDIA
KARS ETF1
KARS CCT6A
RCOR1 ADARB1
RCOR1 HMGN1
ARL6IP1 PCNA
ARL6IP1 GNL2
DAZAP2 PFDN5
TNIP1 ABI2
EXOSC7 PSME4
TRIP12 PSMD4
TRIP12 PARK7
IARS PCCB
PSMB4 SEPT7
PSMB3 APRT
PSMB3 POLD2
EIF4H KPNA2
EIF4H CCNB1
PFKP PSMB3
RAC1 NONO
RAC1 PARP1
RAC1 SMG7
RAC1 RAD21
NEDD8 SFRS3
R3HDM1 UCP2
R3HDM1 CUL3
R3HDM1 TOP1
R3HDM1 HNRNPD
NOLC1 CCT3
NOLC1 VDAC1
RAD23A NARS
RAD23B TRA2B
RAD23B DTYMK
RAD23B AP2M1
PTS SSBP1
HADHA SNX17
MYO5B PSMA5
DAD1 NDUFA4
CDC123 GTF2A2
MORF4L2 SRP9
MORF4L2 ZNHIT3
MORF4L2 TSFM
ATP5A1 HSP90AB1
PTDSS1 GARS
PSMD6 VBP1
PSMD6 RAP1A
SPCS2 PPP1CC
SPCS2 NIPA2
SPCS2 EIF4H
CD164 EIF4G2
GDI2 TFDP1
ECHS1 CCT3
CCT8 LOC1720
CCT8 RAD23B
CNP MARS
ATP5G1 CCT8
PSMC2 CKS1B
PSMC2 SDHC
PSMA3 UQCRC2
PSMB1 PSMA6
PSMA2 ATP5F1
MARCH6 TRIM38
LSM1 TROVE2
GRM8 TLR1
PABPC1 RPL29
RUNX3 CCNF
BRD8 PCK2
ZBTB6 MPHOSPH6
LUZP2 SLC6A6
ZFP36L1 GCKR
ZNF160 ZNF239
ACVR2B FCAR
ACVR2B ARSD
RBL2 PRKX
PREP PHKG1
DDX1 USP7
MKI67 UNG
PTPN6 CHD4
CSK ARHGAP4
CYP27A1 RAB13
TAP1 GM2A
SNRPB XPO1
PPIA DDX1
SNRPA1 ATP5O
TUBA4A CHD4
TUBA4A QARS
LDHA HSP90AA1
CCR5 ITGAL
UCP2 HNRNPU
COX4I1 H3F3A
DDX39 ETFB
TSG101 TSN
PTOV1 TRIM28
NAP1L4 NUTF2
BARD1 HMGB2
BARD1 CHERP
EIF4G2 YWHAQ
ATXN2L BAT1
ATXN2L ETFB
UFD1L ATP5O
UFD1L PSMA6
SUMO1 SSB
FH SOD1
CUL3 USP7
CHMP1A BRD2
VBP1 RBBP7
CAPZA1 SUMO1
DGKZ LIMK1
LAPTM5 USP9X
NAE1 FDPS
NAE1 SUMO2
DCTN2 ATP5O
DCTN2 COX4I1
CSRP3 MB
PRKDC PTPN11
PPT1 P4HB
DGUOK GTF2E2
NCOR2 RUNX3
NCOR2 POLRMT
CBX1 TRA2B
CBX1 PRKDC
MTA1 BAT1
BLVRA IL10RB
RBM6 GUSBP1
TAX1BP1 SAP18
PKN1 NUTF2
DYNLL1 COX7B
DYNLL1 PHB2
ELF4 CCNF
ELF4 TRIM28
SILV SNCA
GNG10 DDX1
SFRS9 SRP19
ANKRD36B ATXN2L
GLG1 ATXN2L
KPNA2 ARCN1
KPNA2 VBP1
KPNA2 CBX1
ZNF169 GPR21
ABCD2 PEX12
TCF19 GPR21
PSMD4 EFEMP2
PSMD4 EIF3F
PSMD4 NDUFA4
PPFIA1 ZNF197
SRP9 PSMD4
GAGE1 BAMBI
ECH1 PEBP1
SNRPD2 NDUFS8
CENPA ARPC2
GABPB1 ACP1
RPL10A RPL8
ADAR NCOR2
ILF3 ARCN1
AIMP1 CKS1B
GARS TUBA4A
MAPKAPK3 QARS
ZNF136 IRF3
ZNF136 MYO5A
POLD4 LAGE3
SRP14 NACA
TOP1 PTPN11
HSPE1 EIF3I
GRSF1 PSME3
IFNGR2 CLIC1
MFAP1 SLBP
NONO PKM2
UBE2L3 SNRPA1
UBE2L3 CUL3
UBE2L3 MAPRE1
UBE2L3 PHB
RARS SNRPB
LAMP2 PTTG1IP
CDC25B CPT1B
CDC25B TYK2
TUFM EBNA1BP2
IK CDC16
MYH2 MYOM1
SATB1 ADD3
U2AF1 PKN1
U2AF1 SNRPD3
TIAL1 UQCRH
TIAL1 CUL3
TIAL1 EIF3A
TIAL1 SNRPD2
HNRNPD PRDX1
SET DGUOK
TNFAIP2 CYP1B1
KDELR2 KPNA2
NAP1L1 NOMO1
NAP1L1 SSB
RPS3A RPL23
YY1 CTCF
CSRP1 FH
ETF1 PSMB10
HK1 RBM6
MSN ACLY
MSN ARHGAP1
PPP2R2A SSBP1
MPP1 SQSTM1
MAP4 CHERP
PPIB OXA1L
PPIB PEBP1
PPIB CLIC1
PPIB UBE2I
IER2 WIPF2
C5AR1 COL6A2
SNRPA ETFB
NCKAP1L SMAD1
LGALS3 ACP2
LGALS3 NR1H3
MGAT1 NR1H3
H2AFZ AIMP1
ATP5J PTPN11
GNB1 P4HB
LIG1 CASC3
LIG1 AP3D1
LIG1 BRD2
PSG3 RIT2
TNFRSF1B CD63
RPS27 COX7C
HNRNPA2B1 RBM4
PTMA MRPL12
COL4A1 COL1A1
TROVE2 GTF2E2
COX5A CCNB1
CKM APP
CYBA UBE2I
CYBA STX4
CYBA IFNGR2
GNAS CDC16
S100A8 IDO1
CLTA PRDX1
CLTA EMG1
ACTG1 MAPRE1
GZMA GBP2
HNRNPC CCT4
HNRNPC UBE2L3
ITGB2 TSC22D1
GUSB DGKZ
GUSB POLD2
GUSB TUFM
ESD CENPA
ESD RFC4
COX17 HNRNPC
ZNHIT3 DCK
KPNB1 AP2S1
PSMC5 ARPC2
PSMC5 LMAN2
PSMC5 COX5A
TSFM DCTN2
INPPL1 UCP2
BYSL ARHGDIA
ATP6V1B2 CCND1
CLK2 SON
HNRNPF ILF2
HNRNPF PSMA1
CCT6A SSB
CCT6A RBM4
TFPI2 MOG
EDC4 DGKZ
CDKN3 VBP1
CDKN3 PSMD4
CDKN3 SET
PTGES3 ATP5F1
SDHA MAP3K11
MIF COX5A
EIF1AP1 CAMLG
HMGA1 CCT3
DTYMK SSRP1
DTYMK BYSL
UQCRC1 NIPA2
GRK5 LYL1
SFRS4 MSN
SFRS4 NCL
PRCP IFNGR2
DLD RRM1
DLD FH
DLD CAMLG
HSPA4 HNRNPF
LOC100131311 GDI1
LOC100131311 PSMD4
PSME1 RPN2
PSME1 TSN
CARS TNFRSF1B
VDAC1 EIF3B
HNRNPM MCM3
HNRNPM SLC25A3
FNTA TCEA1
UQCRC2 CCT4
XRCC6 MARS
LGALS1 COL1A1
CYC1 SFRS9
CYC1 TRAP1
CYC1 NCL
YBX1 HINT1
YBX1 TUFM
UROS TRAP1
UBL4A AIMP2
SPARC COL6A2
FABP4 GCG
P4HB PABPC1
SLC25A5 MAPRE1
ATF4 CAPZA1
ATF4 NCL
PDHB NAP1L1
TOPBP1 TUBGCP3
KIAA0226 MAPK1IP1L
HMHA1 C16orf35
HMHA1 CHERP
HMHA1 MTA1
TATDN2 SURF1
TATDN2 CAMLG
DYRK1A TANK
DYRK1A SAFB
MED12 ATXN2L
UBE2N DECR1
UBE2N SRP9
USP10 SAFB
USP10 XRCC6
GINS1 CCT3
GINS1 ACLY
FAM120A PKN1
FAM120A SFRS4
KIAA0174 HNRNPU
BCLAF1 XPO1
BCLAF1 CTCF
CAD PABPC1
PSMD2 LRPAP1
ADRM1 IER2
ADRM1 H3F3A
SUZ12 CLNS1A
SUZ12 SAP18
SUZ12 SNRPD3
SUZ12 RNPS1
GGA3 QARS
GGA3 LOC100131311
HMGB1 SHFM1
HMGB1 FXR1
HMGB1 ATP2A2
AP2M1 FUS
AP2M1 PRDX1
PARK7 TUFM
MCM7 ENO1
UBE4A CHERP
UBE4A NCL
UBE4A BMS1
BOP1 NCL
BOP1 BYSL
BOP1 CCT6A
BOP1 UBL4A
BOP1 CAD
RBM10 CTPS
TBCB WAPAL
PDIA6 YWHAQ
ATP6V1F COX8A
TIMP3 FBLN2
PSMD1 EZH2
PUM1 PTPN11
PUM1 IL10RA
CCT5 RPN1
CCT5 DCTN2
CCT5 TIAL1
CCT5 C1QBP
CKAP5 PSMD2
KIAA0100 UBXN4
NUP93 CTPS
NUP93 RFC4
METAP1 H3F3A
METAP1 TOPBP1
METAP1 SERTAD2
SEC24C RARA
RAD21 SNRPB2
RAD21 PSMC6
PMS2L3 DDX39
MCM3 U2AF1
PSMB7 COX5B
AARS HNRNPK
AARS HNRNPA1
AARS PLCG2
KARS RBM3
DAZAP2 NACA
TNIP1 IER2
EXOSC7 NDUFB7
TRIP12 H3F3A
TRIP12 FEZ2
TRIP12 ATP5J
IARS AIMP1
PSMB2 SNRPA1
PSMB2 COX5A
PSMB2 HSP90AB1
PSMB3 EWSR1
PSMB3 TRIM28
PSMB3 HPRT1
PSMB3 PDHB
SMARCA4 AP1B1
SMARCA4 CAD
EIF4H LRPPRC
EIF4H VDAC1
RAC1 STXBP3
RRS1 BLOC1S1
RRS1 ADRM1
EIF4A3 IARS
R3HDM1 LIG1
NOLC1 TIAL1
CLTC SNRPE
CLTC PSME1
RAD23A BCAP31
RAD23A PRDX1
RAD23A POLR2L
RAD23B CENPA
RAD23B H3F3A
NUDT1 RBM3
ATP5C1 SAP18
ATP6AP1 ARHGDIA
ATP6AP1 NCOR2
CDC123 CLNS1A
MORF4L2 TSG101
ATP5A1 UQCRFS1
SPCS2 HTATSF1
GDI2 TIMM17A
ECHS1 EWSR1
ECHS1 TRIM28
ECHS1 TCF3
TOMM20 ILF3
CCT8 CLTC
PSMA4 SNRPG
PSMA4 SNRPD2
PSMA2 SDHC
PSMA2 CCNH
PSMA2 HNRNPC
PRMT5 SLC25A3
LSM1 CKS1B
LSM1 DYNLL1
RBM42 CCT3
RBM42 FUS
RBM42 MAP4
RBM42 PSME2
RBM42 MCM3
RBM42 NOLC1
COX6B1 CCT3
COX6B1 ANXA11
COX6B1 RDBP
PSMD11 SRP19
PSMD11 PPIB
PSMD11 PSMB2
DEFB1 CNTN1
SNRPG COX7B
SHROOM2 ANXA13
LIG4 KCNJ15
TSN CLNS1A
ZNF160 PCK2
CTSO KCNJ15
PEBP1 RUNX3
PRIM2 MPHOSPH6
SSR2 ARD1A
HNRNPK PCBP1
DDX1 SNRPF
SPAG11A LAMA2
CDKL1 ZNF239
ATP5D ARHGDIA
PSMA5 COX7B
ATP5F1 RPL29
EPRS RPN1
COL6A3 FBLN2
NME1 GTF2E2
COX7C CLNS1A
GLA PPP2R4
LDHB CKS1B
HMGN2 BCL7B
MYBL2 H2AFX
TUBA4A COMT
SNRNP70 CSK
CALCB GJB1
KIAA0430 CLIP1
WIPF2 GUSBP1
WIPF2 HNRNPK
MAPK1IP1L PCBP1
GSTO1 CLIC1
RAE1 PRKACA
PTPN11 BRD2
PTPN11 RRM1
PTOV1 AP2S1
NARS HSP90AA1
EIF3B UBTF
BTK ETF1
RPL36A RPL23
PNN XPO1
DDX11 TRIM28
DDX11 AP3D1
IFI35 TAP1
ATXN2L TRIM28
PABPC1 ARHGAP4
TRA2B SNRPF
NDUFS8 PRDX1
EZH2 DNMT1
FH RBM4
RPS28 RPL31
CUL1 YWHAQ
CUL1 PHB2
YWHAE DDX39
PUF60 ACO2
DECR1 ATP5F1
RNPEP CHD4
UBE2I PPP4C
TCIRG1 QARS
SHFM1 CCT3
SF3B2 RPN2
ADD3 TANK
SATB1 AP3B2
PABPC4 SF3B2
SFRS9 YWHAQ
SERPINF1 COL6A1
SMARCA4 POU2AF1
CTCF UNG
CTCF SON
CTCF HMGB2
CTCF EZH2
FXR1 PPP4C
FXR1 COX7C
BAMBI KCNJ6
POLD2 IRF3
POLD2 RAE1
SRP9 H3F3A
CHAF1A BARD1
MRPL28 SURF1
MRPL28 DGKZ
CDC16 HSD17B4
CAMLG EMG1
SNRPD3 TXNRD1
SNRPD2 LDHB
TAF10 MTMR6
CASP3 NIPA2
TRAP1 CSE1L
PSME3 SNCA
AIMP1 SNRPG
MLH1 SNRPD3
BCL3 UBTF
MAN2B1 HARS
MSH2 SNRPB
BLOC1S1 NAPG
MYH2 CSRP3
NASP BARD1
U2AF1 CHERP
TIAL1 COX7C
TIAL1 SRP19
HLF CREB1
HNRNPD CBX1
SSBP1 PPP4C
SSBP1 HAX1
CD79B SRP9
IRF9 DDX5
RFC4 CTCF
SSRP1 MLF2
SSRP1 USP5
NAP1L1 DAP3
TCEA1 POLR2K
S100A4 CD63
SFRS11 CTCF
MSN RPN2
PSMA1 TXNRD1
PSMA1 ARCN1
PSMA1 NAE1
PSMA1 CDK4
PSMA1 DYNLL1
HSF1 USP5
CMA1 PDE6B
ARF6 MATR3
GBP2 CD63
ATP5J MTHFD2
GZMH LAG3
LIG1 CPT1B
TIMP2 TCF3
EIF2S2 ATP5O
HNRNPA2B1 SOD1
HNRNPA2B1 BCL6
IL1A MCAM
DBT CDR1
UQCRB CCNH
S100A9 CXCL10
NPM1 MRPL3
NPM1 C11orf58
ATP2A2 FUS
CYCS EIF3E
COX5A NONO
GOT2 MCM5
SNRPE SNRPF
SNRPE MRPL3
GNAS ARCN1
CLTA ACLY
COX5B PPIA
TNNT1 DES
HNRNPC SLBP
SNRPB2 SNRPD3
SNRPB2 SNRPD2
ITGB2 COMT
TK1 SSRP1
GUSB ATXN2L
SERPING1 ICAM1
APOE CYP27A1
APOE LGALS3
SAFB NCL
IMMT EIF3A
ST8SIA4 DGCR11
ZNHIT3 PSMA1
KPNB1 DDX39
PSMC5 CUL3
RALY UBE2I
RNPS1 UNG
RNPS1 NACA
RNPS1 ILF3
BYSL UCP2
MTIF2 TNPO1
MTIF2 BLOC1S1
TCEB1 SSR2
GSK3B MAP4
UQCRFS1 SNRPD3
HNRNPF PSMD14
CCT6A LRPPRC
EDC4 YY1
EIF1 RPS27
ITGAE MTHFS
HNRNPH1 CAT
SDHA ACLY
ARHGDIB CAPZA1
CBFB RBBP4
CBFB AIMP1
HCFC1 TRIM28
ANXA11 AP3D1
TALDO1 UQCRFS1
ACVRL1 E2F4
UQCRC1 AP2S1
UQCRC1 MRPL28
SFRS4 RABGGTB
DLD DUT
CAP1 ARHGDIB
RPL18 RPL29
C2 SECTM1
SEC13 HK1
VDAC2 MRPS12
LOC100131311 TUBA4A
PWP1 ALDOA
PWP1 TDG
PSME1 COX6A1
PSME1 IFNGR2
HMGCL GRIK1
CARS CSK
VDAC1 UBTF
VDAC1 GLA
VDAC1 AP3D1
PSMC1 BCAP31
GPI TUFM
C9 LUZP2
RPA2 CUL3
HSP90AB1 AIMP2
HSP90AB1 PSMC1
COX8A MLF2
XRCC6 COX4I1
XRCC6 RARS
ANXA7 EIF2S2
C1S FBLN2
IFI30 LILRB4
UBL4A FAM3A
UBL4A MANF
PFN1 UBE2I
SLC25A5 FDPS
IFNG E2F4
ATF4 EEF1D
PDHB YWHAB
PDHB COX4I1
PDHB NONO
PDHB ZNHIT3
NDRG1 PTGDS
UBXN4 ARPC2
UBXN4 PHF3
TOPBP1 ILF3
MAP2K3 USP5
KIAA0226 XRCC6
HMHA1 BPTF
LARP4B CBFB
DOCK2 ATP2A2
MCM6 RBBP4
MCM6 GNL2
TTC3 ZNF146
FAM50A ATOX1
ZNF638 DYRK1A
UBE2N PSMA5
UBE2N NIPA2
UBE2N UBE2I
UBE2N NAP1L1
UBE2N HNRNPA2B1
BMS1 BARD1
BMS1 MBOAT7
SMC1A CSE1L
KIAA0174 EIF3CL
ESPL1 CBX1
ESPL1 INPPL1
CAD TRAP1
YWHAH ALDOA
PSMC6 CCNG1
PSMD2 XRCC6
RHEB COX4I1
RHEB ATP5G3
SUZ12 TSG101
SUZ12 NAP1L4
SUZ12 EIF3CL
SUZ12 MAPRE1
SUZ12 BMS1
GGA3 NOMO1
GGA3 MAP4
ARHGEF7 EPS15
PARK7 EIF3I
PARK7 AIMP1
PARK7 SRP14
SERTAD2 SUMO1
UBE4A BPTF
UBE4A SFRS11
UBE4A MCM6
BOP1 SNRPF
RBM10 KPNB1
VGLL4 CUL3
PSMD1 ARHGDIA
PUM1 MAP4
CCT5 MRPL23
CCT5 DDX1
CCT5 CAPZA1
CKAP5 ATP5J
CKAP5 PSMD1
NUP93 BMS1
NUP93 PUM1
PPWD1 BIRC2
RAD21 SP3
RAD21 UFD1L
RAD21 GTF2A2
RAD21 PCNA
E2F3 GNG10
PSME4 HYOU1
RANBP1 MRPS12
MCM3 SCRIB
PSMD8 MRPL49
PSMD8 PDIA6
AARS GARS
KARS ATP6V0D1
ARL6IP1 TSG101
ARL6IP1 USP10
DAZAP2 SURF1
TNIP1 ARHGAP4
EXOSC7 TOP1
DDOST YWHAQ
DDOST UQCRFS1
TRIP12 RPN2
TRIP12 PWP1
IARS RARS
IARS HSPA9
SFRS3 SDHC
PSMB4 CCT6A
PSMB2 PSME1
PSMB3 RRM1
PSMB3 DDX39
PSMB3 UBE2C
PSMB3 HNRNPA2B1
PSMB3 KPNB1
ADAM8 AP3D1
SMARCA4 MVP
EIF4H COX6A1
EIF4H CCT4
EIF4H NASP
EIF4H TCEB1
PFKP PSMD2
RAC1 SOD1
RAC1 MTMR6
RAC1 PARK7
RRS1 HK1
NEDD8 PSMA1
RPL4 RPL23
RPL4 RPL31
R3HDM1 PABPC4
NOLC1 EIF4H
CLTC TSG101
RAD23A TTC1
RAD23A CTSA
RAD23A ATIC
RAD23B TIAL1
XPC ATP2A3
XPC UBXN4
HADHB HNRNPK
HADHB RAD23A
ATP6AP1 ACP2
CDC123 MANF
MORF4L2 DUT
MORF4L2 ATP5C1
PSMD6 SNRPB2
KIAA0101 H2AFZ
GDI2 UBE2D3
GDI2 NEDD8
ECHS1 CHD4
TOMM20 MTMR6
CCT8 TCEB1
CCT8 UQCRC2
APEX1 PTGES3
CNP RAD23A
ATP5G1 ERH
PSMC2 COX6A1
PSMC2 GNB2
PSMA2 SNRPB
PSMA2 UQCRC2
LSM1 NDUFA4
RBM42 DDX1
COX6B1 HK1
GATAD1 IFNG
PSMD9 PSMA5
PSMD11 UQCRC1
PSMD11 METAP1
FRMPD4 PCDHGB7
FRMPD4 NEDD4
IFI44L XAF1
RUNX3 GUSBP1
CNTN1 ZNF197
ACOX2 FBP2
FABP6 GNB3
PHKG1 ZBTB6
CASC3 UNG
TSN MARS
ATP6V1E1 C1D
PEBP1 IL10RB
PREP RABEPK
PSMB10 AP2S1
ZNF146 XPO1
PCTK2 AZIN1
MKI67 POLR2A
ACLY QARS
ACLY PRDX1
PSMA5 ATP5O
DSC2 LOC153346
PKM2 RHOG
SNRPA1 PSMA5
RARA QARS
H3F3A CLNS1A
HARS GLA
SNRNP70 CCNF
HNRNPA1 PPP1CC
SOD1 SNRPB
LDHA PPIA
TRIM28 UNG
UCP2 EWSR1
AP3D1 PPP4C
AP3D1 CCND1
DDX39 FUS
RAE1 SNRPB
NAPG PPP4C
RPL36A RPL38
RPL36A ATP5O
PNN HNRNPK
NAP1L4 SURF1
POLRMT SNRNP70
POLRMT WIPF2
SMARCC2 ETFB
SUMO1 PTPN11
EZH2 CCNF
CXCL11 CXCL9
CUL3 EWSR1
CHMP1A PABPC1
SDHC LDHB
MLF2 EWSR1
MLF2 SPI1
VBP1 SURF1
CAPZA1 DDX1
YWHAE ZNF146
PUF60 ALDOA
ATP1B3 SSB
TDG HNRNPK
NAE1 PSMD14
DCTN2 ETFB
ARPC2 RBM4
CSRP3 TPM3
DECR1 RBMX
MYST3 BRD2
SQSTM1 SHC1
EIF3CL CCT3
EIF3CL ATOX1
CCT4 SSB
KIF11 MKI67
EIF3I GNB1
CBX1 EFEMP2
MTA1 HNRNPU
MTA1 NOMO1
BLVRA TUBA1A
PABPC4 ETFB
CSE1L TRA2B
DYNLL1 CAPZA1
DUT HMGB2
DUT SNRPB
SILV SATB1
GNG10 PSMB10
SFRS9 RPN1
RBM3 DDX39
CASP4 NMI
TCF19 UCP3
FXR1 HNRNPK
NR1H3 ACOT7
SND1 AP2S1
TAF9 TSN
SRP9 SSB
DAP3 PPP1CC
DAP3 SFRS9
VCAN COL6A2
GRIK2 TRDN
E2F4 TDGF1
CENPA CUL3
CENPA DUT
GTF2A2 PPIA
RPL35 GAPDH
ADAR MAPK1IP1L
ADAR GLG1
ATP5G3 HMGN2
ATP5G3 HCCS
TMEM115 GPR21
MAPKAPK3 BTN3A2
GARS RPN2
POLD4 EZH2
MLH1 TRIM26
GRSF1 ZNF169
MFAP1 SNRPD3
MSH2 HMGB2
CYP1B1 ACP2
PHB COX6A1
PHB SFRS9
SLC9A2 CCL13
MBOAT7 CASC3
BLOC1S1 EEF1D
UBE2L3 HSPE1
RARS MTHFD2
TUFM CLIC1
KDM5A SMARCC2
U2AF1 SSB
U2AF1 WIPF2
ACTN1 COL4A2
HNRNPD EFEMP2
HNRNPD USP5
SSBP1 SNRPA1
SSBP1 SNRPD3
SET CENPA
SET AIMP1
BRPF1 UBTF
BRPF1 PABPC1
NAP1L1 MARS
ETF1 EIF3CL
ETF1 MRPL28
HK1 MVP
HK1 SUPT5H
NFKBIA ACP2
UBXN1 PSMB10
UBXN1 MRPL28
UBXN1 TAF10
MAP4 COL4A2
PPIB IFNGR2
PPIB TUFM
IER2 ETFB
C5AR1 COL4A2
ME2 PSMD14
GBP1 MT1A
LIG1 NAP1L1
PSG3 GPD2
HPRT1 MANF
EIF2S2 CD47
EIF2S2 CUL1
EIF2S2 NAE1
EIF2S2 SLC25A46
EIF2S2 TFAM
HNRNPA2B1 AP3D1
HNRNPA2B1 KPNA2
UQCRB TFAM
PTMA DYNLL1
CCNB1 SNRPD3
CTSA IL10RB
CYCS DAP3
COX5A XPO1
COX5A PABPC4
COX5A NASP
LYL1 DGKZ
LYL1 MBOAT7
MYH6 CSRP3
SNRPE SNRPG
CYBA GPX4
CLTA SURF1
CLTA SQSTM1
ATP5B AIMP1
HNRNPC CKS2
HNRNPC H3F3A
HNRNPC DUT
SNRPB2 SUMO1
SNRPB2 PTMA
RPL36AL ATP5G3
ITGB2 GBP2
ESD HNRNPA1
ESD MLH1
APOE MGAT1
H3F3A COX5B
A2M COL6A1
ZNHIT3 TRA2B
ZNHIT3 EIF3E
CNTD1 ST8SIA4
PSMC5 BLOC1S1
PSMC5 RFC4
TSFM COPS5
TSFM CAPZA1
TSFM CCNB1
RNPS1 SSB
RNPS1 MRPL28
INPPL1 ARHGAP4
RPIA RPN1
GSK3B PTPN1
PCOLCE IL1R1
UQCRFS1 IRAK1
CCT6A TRA2B
TFPI2 GYPB
EDC4 BRPF1
EDC4 IMMT
ITGAE TFAM
RHOA CAPZA1
SDHA CASC3
SDHA HARS
SDHA MAPK1IP1L
SDHA MAP4
CBFB CALM2
CBFB HNRNPH1
MIF ATP5O
ANXA11 HYOU1
TALDO1 MPP1
UQCRC1 ARHGDIA
UQCRC1 EWSR1
UQCRC1 MLH1
UQCRC1 PPIB
SFRS4 ATP2A2
FBN1 LUM
DLD TUFM
VDAC2 HSPA4
LOC100131311 BLVRA
DNAJA1 TCP1
CARS AP2S1
CARS LIMK1
RPL12 RPL18A
HNRNPM SON
PSMC1 BAG1
PSMC1 NACA
PSMC1 NDUFB7
C9 SGCD
C9 FABP6
IFNA8 SPIN2A
SERPINA1 ATP6V1B2
RPA2 RPN1
RPA2 POLR2G
RPA2 NDUFA9
SPTAN1 LYL1
HSP90AB1 EPRS
HSP90AB1 PSME1
UQCRC2 RAP1A
COX8A ENO1
TNNI1 NEB
XRCC6 EEF1D
XRCC6 UBTF
ANXA7 PSMA5
ANXA7 SRGN
ANXA7 SFRS9
ANXA7 IFNGR2
CYC1 KPNA2
EGR2 TSC22D1
YBX1 H2AFZ
UROS H3F3A
UMPS TSN
PARP1 XPO1
P4HB FUS
P4HB XRCC6
PDHB RARS
PDHB FBL
WAPAL CUL3
WAPAL ANKRD36B
KIAA0226 ATP1B3
NUP205 DDX39
NUP205 ATP5B
HMHA1 MLF2
TATDN2 DDX1
HSPH1 XRCC6
MCM6 HTATSF1
FAM50A ARHGDIA
ZNF638 CUL3
UBE2N CCNG1
ATIC CHD4
ATIC CENPA
USP10 APRT
GINS1 SOD1
MOBKL1B AIMP1
FAM120A HNRNPA1
FAM120A BARD1
FAM120A GNG10
KIAA0174 NOMO1
KIAA0174 TIAL1
KNTC1 KIF11
ESPL1 COX5A
ESPL1 PARP1
BCLAF1 EIF4G2
BCLAF1 UBE2N
CAD LOC100131311
YWHAH TXNRD1
YWHAH PTPN11
YWHAH CAPZA1
YWHAH NONO
RHEB SRP9
ADRM1 PSMC1
SUZ12 PCBP1
SUZ12 UQCRH
SUZ12 HSPE1
SUZ12 PPP2R2A
GGA3 MARS
GGA3 MAP2K3
HMGB1 TNPO1
HMGB1 ARPC2
HMGB1 PSMD4
STXBP3 PSMC6
SCARF1 DPYS
AP2M1 HNRNPA1
AP2M1 FH
PARK7 EIF3A
MDH1 AIMP1
UBE4A AP3D1
UBE4A SPTAN1
RBM10 PPP4C
PSMD7 PDHB
PSME2 GSTO1
PRDM2 USP10
PSMD1 PPIA
PUM1 HNRNPA2B1
CCT5 PKM2
CCT5 NDUFS8
NUP93 TOP1
METAP1 SNRPA
METAP1 IMPDH2
RFTN1 CYTH1
SEC24C SUPT5H
SEC24C PKN1
PPWD1 CD46
PSME4 BRPF1
RANBP1 SNRPD3
MCM3 PRKACA
MCM3 MBOAT7
KARS FAM120A
RCOR1 XPO1
ARL6IP1 ZNF146
DAZAP2 CIRBP
TNIP1 COMT
TNIP1 KIAA0174
EXOSC7 SEC24C
DDOST PHB2
TRIP12 EPS15
IARS TXNRD1
IARS SLC25A3
PSMB4 ATP5B
PSMB3 IMPDH2
ADAM8 SEC24C
SMARCA4 INPP5D
SMARCA4 LAMP1
EIF4H SHFM1
EIF4H TAF10
EIF4H AARS
RAC1 TUFM
RRS1 BOP1
RPL4 ARHGDIB
R3HDM1 WIPF2
R3HDM1 NCL
R3HDM1 HCFC1
R3HDM1 KIAA0226
NOLC1 GUSB
CLTC PSMA6
RAD23B CCT3
RAD23B DLD
XPC CHERP
XPC ZNF136
DAD1 SSBP1
CDC123 MRPL3
CDC123 FXR1
CDC123 AIMP2
CDC123 MAPRE1
CDC123 HPRT1
CDC123 TSFM
MORF4L2 MDH1
PTDSS1 LAGE3
PTDSS1 PSMB3
PSMD6 TRA2B
SPCS2 DAD1
ECHS1 CLPP
ECHS1 SLC25A6
TLR1 NEDD4
CCT8 CCT7
CCT8 PPP2R2A
CCT8 TRIP12
GLO1 RANBP1
CNP CCNF
CNP XRCC6
PMP22 MMP2
PSMC2 ASNS
CCR1 P2RY6
PSMA3 ATP5F1
PSMA3 LDHB
PSMA2 C11orf58
PRMT5 PTGES3
PRMT5 ERH
COX6B1 SAP18
COX6B1 SNRPD2
AKAP9 BET1
PSMD9 POLR2F
PSMD9 NONO
HIST1H4I ANK2
SURF1 BAG1
FBP2 GNB3
XPO1 PCBP1
APP MYH6
CXCR3 CAMP
FABP6 CNTN1
BRD8 DEFB1
SNRPF POLR2F
ATP5O RPS7
PHKA2 SCG5
PHKA2 MPHOSPH9
MVP CHD4
ACVR2B ACOX2
MPI C16orf35
GPX4 SSR2
ARHGDIA IDH3G
RPL6 SNRPF
SPAG11A LUZP2
EWSR1 ETFB
DBT MYO5A
CDKL1 CTSO
RHAG LAMA2
GTF2E1 RPN1
HIST1H4H ZNF239
COL10A1 ZNF345
ATP5F1 CD47
WARS GM2A
DRD1 RBL2
UBA52 RPL29
JUND PPP2R4
YWHAQ SARS
TCP1 ATP5F1
ACP2 RAB13
GLA IDH3G
LDHB PSMA5
COX6C POLR2F
ALDOA ACLY
ALDOA SNRPB
PRKACA RHOG
PRKACA GLA
P4HB M6PR
CHERP IRF3
UCP2 RPN2
NDUFA4 H3F3A
AP3D1 FUS
AP3D1 CSK
AP3D1 DPYSL2
WIPF2 ARHGAP4
MAPK1IP1L PTPN6
GSTO1 TXN
PDXK ARHGAP4
PSMD14 MRPL3
RAE1 POU2AF1
RAE1 ARHGDIA
PTPN11 LOC728844
PTPN11 CCT3
EIF3B SNRPB
NAPG UQCRH
GTF2I KIAA0430
BARD1 MARS
POLRMT CSK
SHC1 ETFB
PABPC1 EWSR1
NDUFS8 CCT3
LIMK1 RUNX3
LIMK1 AP3D1
SUMO1 SOD1
CUL3 HNRNPA1
EIF3A TRA2B
SDHC COX6A1
MLF2 RHOG
VBP1 PPIA
VBP1 COX7C
GGH C1D
YWHAE ACLY
ATP1B3 CCT3
ATP1B3 EIF3A
TDG CUL3
DECR1 LDHB
MTMR6 RPN1
MTMR6 H3F3A
TTC1 ACLY
EIF3CL PCBP1
EIF3CL TUBA4A
UBE2I YWHAQ
SF3B2 DCTN2
POLR2L HNRNPA1
KIF11 MCM3
CDK4 SOD1
CPSF1 ARHGDIA
SLC14A1 TFAP2C
LRP2 SMAD5
PKN1 MTA1
DYNLL1 CUL3
DIRAS1 PEX12
DIRAS1 KCNJ1
SFRS9 SSR2
SFRS9 HMGN2
SERPINF1 CTSK
GLG1 ATP2A3
FXR1 PTPN11
AIMP2 PRKDC
MAPRE1 EED
POLD2 DDX11
TRDN DLG2
DAP3 SOD1
CAMLG GDI1
SNRPD3 SNRPF
SNRPD2 SSR2
SNRPD2 ARPC2
RPS10 RPL6
RPS9 RPS7
PTP4A2 AP2S1
GTF2A2 SSR2
TAF10 USP7
TAF10 ATR
TAF10 TAX1BP1
TRAP1 FUS
CCNH VAMP7
CCNH VBP1
ILF3 CTCF
ILF3 ADAR
RPL9 NACA
TMEM115 CADPS
TOP1 USP5
HSPE1 CCT3
HSPE1 DDX1
MLH1 EPS15
IFNGR2 NPC2
IFNGR2 CAPNS1
BPTF IRF3
NONO PTPN11
IL10RA AP2S1
SLC9A2 GRIK3
RARS CLNS1A
RARS SSR2
RARS GTF2E1
RARS LMAN2
TUFM UQCRH
PAX3 MAP2K4
PCCB FXR1
FABP5L7 MTHFD2
CAPG CHI3L1
SET SNRPB
KDELR2 M6PR
STIP1 AIP
SSRP1 GARS
NAP1L1 PEBP1
NAP1L1 FH
ELF1 TRA2B
TCEA1 COX6A1
ETF1 RRM1
HK1 CSK
MSN ADAR
PPP2R2A DECR1
MAP4 SNRNP70
MAP4 IL10RA
DES COX7A1
NCL TRA2B
SNRPA COMT
SNRPA H2AFX
EEF1G RPL31
ATP5J NAP1L1
CD53 HLA-DMB
FKBP1A PCBP2
FKBP1A MAPRE1
HPRT1 TRA2B
MYL6B SHFM1
MYH9 AP3D1
EIF2S2 GLRX
HNRNPA2B1 ILF3
HNRNPA2B1 ATP5J
UQCRB C1D
UQCRB ATP5J
PTMA SSBP1
S100A9 TXN
CCNB1 NME1
CCNB1 PSMD4
NPM1 ETF1
NPM1 VBP1
ATP2A2 NCL
COX5A SNRPB
COX5A CUL3
SNRPE TROVE2
APOC1 GM2A
CLTA SNRPA
TNNT1 CSDA
GZMA NKG7
HNRNPC SNRPF
HNRNPC COX4I1
SNRPB2 PPP1CC
SNRPB2 COX6C
RPL36AL RPL6
GUSB BPTF
GUSB HNRNPD
DBI UBE2L3
IRAK1 PUF60
SAFB ARHGAP1
TMED10 EIF4G2
KPNB1 RRM1
PSMC5 DDX39
TSFM NACA
INPPL1 SMARCA4
INPPL1 POLD2
MTIF2 RARS
TCEB1 CCNH
GSK3B PKN1
UQCRFS1 PTMA
MAP3K11 GDI1
MAP3K11 BRD2
ARL1 DYNLL1
CCT6A NIPA2
CCT6A UQCRB
CCT6A NPM1
EDC4 INPP5D
EIF1 RPL6
EIF1 CCT4
CDKN3 RBMX
CDKN3 GTF2A2
SDHA SMARCC2
SDHA FOXO1
ARHGDIB RPS6
ARHGDIB ACTG1
CBFB ATP5F1
HCFC1 ATP2A3
HCFC1 MAPK1IP1L
HCFC1 POLRMT
DTYMK H2AFX
DTYMK HNRNPA2B1
DTYMK CCT6A
UQCRC1 PKM2
UQCRC1 CCT6A
SFRS4 CDC25B
TKT PKN1
CAP1 TRA2B
SEC13 UQCRC1
VDAC2 DECR1
VDAC1 NOMO1
VDAC1 ATOX1
VDAC1 PWP1
RDBP NDUFS8
RDBP MYL6B
PSMC1 PTPN11
PSMC1 HSPE1
C1QB SECTM1
MUC1 IGLL1
RPA2 TRA2B
SPTAN1 BSG
SPTAN1 TYK2
HSP90AB1 POLD2
UQCRC2 SDHC
UQCRC2 CCT6A
UQCRC2 HSPA4
COX8A SNRPC
TNNI1 FHL1
XRCC6 PTPN11
ANXA7 C11orf58
ANXA7 STX4
FGF2 CTSB
CYC1 SNRPE
LAMP1 MYH9
COL11A1 COL5A2
UMPS ATP5B
LCP1 ZNF267
P4HB CD81
P4HB APOE
SLC25A5 CDK4
SLC25A5 HSPA4
LOC1720 CDR1
ACTC1 CSRP3
ATF4 CUL3
ATF4 NAP1L1
ATP6V0B PHB2
NDRG1 CD63
UBXN4 MTIF2
MAP2K3 MLF2
KIAA0232 CPT1B
KIAA0226 SUMO1
NUP205 PRKDC
TATDN2 TCF3
LARP4B SFRS4
HSPH1 UQCRH
DYRK1A PCBP1
MCM6 ACLY
UBE2N AIMP1
UBE2N HPRT1
ATIC QARS
USP10 GNG10
BMS1 MYO5A
BMS1 MTA1
GINS1 POLD2
FAM120A NASP
SMC1A UNG
SMC1A H2AFX
KIAA0174 FUS
NUP188 USP5
RASSF2 NARS
KNTC1 HNRNPA2B1
CAD HMHA1
PSMD2 NCL
RHEB CYCS
ADRM1 BCAP31
ADRM1 FASN
SUZ12 CAPZA2
SUZ12 YY1
SUZ12 TCEB1
LOC96610 IMMT
HMGB1 H2AFX
HMGB1 TOPBP1
SCRIB HNRNPA1
SCRIB POU2F2
AP2M1 RALY
PARK7 EPS15
PARK7 COX6C
PARK7 HSPE1
PARK7 COX5A
PARK7 PWP1
SERTAD2 ZNF136
SERTAD2 U2AF1
SERTAD2 HNRNPD
BOP1 LOC100131311
RBM10 PSMC5
VGLL4 LHFPL2
TBCB AIP
PDIA6 HNRNPF
ATP6V1F UBE2I
PSME2 BMS1
METAP1 CCNF
METAP1 EMG1
METAP1 HK1
S100A11 GLUL
PPWD1 CDC16
RAD21 LDHB
E2F3 ATXN2L
PSME4 KIAA0174
MCM3 RFC4
AARS POLRMT
AARS DCTN2
AARS P4HB
KARS PSME1
ARL6IP1 SOD1
ARL6IP1 NUBP1
ARL6IP1 SMC1A
DAZAP2 BLOC1S1
DAZAP2 GUSB
TNIP1 BAT1
TNIP1 FUS
TNIP1 CAMLG
EXOSC7 PWP1
TRIP12 RBMX
TRIP12 RBM4
TRIP12 CCT4
TRIP12 USP10
IARS HNRNPC
PSMB4 CCNB1
PSMB3 CKAP5
ADAM8 COMT
ADAM8 ANXA11
ADAM8 ADRM1
SLC1A3 HEXB
EIF4H PSMA5
EIF4H RRM1
EIF4H SF3B2
EIF4H DAZAP2
RAC1 DDX1
RAC1 ATP2A2
R3HDM1 MTA1
NOLC1 NAP1L1
CLTC KTN1
CLTC TXNRD1
CLTC UQCRC1
RAD23A UBXN1
RAD23A UBC
RAD23B NAP1L4
RAD23B STIP1
XPC PTPN6
XPC TNPO1
PTS C1D
ATP6AP1 MVP
DAD1 SLC25A5
CDC123 SNRPB
MORF4L2 PTS
ATP5A1 PSMA5
PTDSS1 CPSF1
SPCS2 DCTN2
SPCS2 LARP4B
ECHS1 CLTA
ECHS1 DLD
CCT8 UBE2L3
APEX1 ATP5F1
CNP CHAF1A
CNP PSMD2
AMPD3 IQGAP1
PMP22 COL1A1
PSMC2 ATP5F1
PRPS1 CBX1
PSMA3 PSMA1
PSMA3 PSMA4
CD7 MAN2B1
TYMS CKS2
TYMS EIF4H
MARCH6 CBLB
RAB11A RIT2
RBM42 MED12
AKAP9 P2RY10
PSMD11 UBE2A
EEF1D PPP1R7
P2RY6 CNTN1
P2RY6 KCNJ15
CLNS1A XPO1
TXNRD1 XPO1
ARHGDIB CAPRIN1
BRD8 SH3GL1
GDI1 IL10RB
ACVR2B ZNF239
ARHGDIA RUNX3
CDKL1 ODF1
MYBPC1 THBS4
HMGB2 XPO1
BRD2 RPN2
GM2A GRN
DPP4 ZNF160
HIST1H4H SCG5
COL10A1 LIG4
RRM1 MRPL23
PSMA6 MAPK6
S100A1 MYOM1
SNRPB DDX1
SNRPB NME1
RPL31 RPL38
SRP19 NACA
MRPL3 RPN1
HARS ABI2
SNRNP70 MKI67
SOD1 SNRPA1
MT1A CD63
COX4I1 UQCRH
TSG101 USP7
PTPN11 TSG101
EIF3B TRIM28
AIP OXA1L
AIP CSNK2B
BTK CCNG1
HTATSF1 TSG101
DDX11 HNRNPU
EIF4G2 ATP5F1
ATOX1 SNRPB
TRA2B COX6A1
SUMO1 TOP2B
FH NAPG
SLC12A1 GLMN
CUL3 SON
CHMP1A AP2S1
CHMP1A PPP4C
SDHC ETF1
VBP1 POLR2K
VBP1 C1D
PUF60 SLC25A3
DGKZ UBTF
DCTN2 HNRNPU
ARPC2 BARD1
TTC1 NARS
EIF3CL ATP5D
EIF3CL PRKACA
TCIRG1 MVP
POLR2L RHOG
CADPS SYMPK
CBX1 MAP4K1
PABPC4 LAPTM5
DYNLL1 AIP
NMI IFI35
ELF4 RUNX3
ELF4 CHERP
DUT PPP1CC
DUT VBP1
DUT PRKDC
SFRS9 ARCN1
GLG1 POLR2A
KPNA2 COX6A1
CTCF TRIM38
PSMD4 EED
COPA HUWE1
NR1H3 PSMB10
POLD2 NOMO1
POLD2 KIF2C
SRP9 TSN
MUM1 ATXN2L
MRPL28 RUNX3
MRPL28 COMT
MRPL28 WIPF2
MRPL28 RBM4
DAP3 COX7C
TAF7 TSN
SNRPD2 MRPL12
SNRPD2 TSN
PTP4A2 IRF3
GTF2A2 SUMO1
CCNH POLR2K
PSME3 FXYD3
AIMP1 DGUOK
GARS QARS
GARS HNRNPK
NNMT PLOD2
TOP1 EWSR1
TOP1 EIF3I
FARSA PRMT1
P2RY2 TCF19
MAN2B1 ARHGDIA
MAN2B1 ATOX1
ARHGAP1 MLF2
NONO PPP1CC
NONO HNRNPA1
UBE2L3 TSN
UBE2L3 MTHFD2
UBE2L3 SOD1
RARS MAPRE1
CREB1 HIST1H2BJ
CDC25B PTP4A2
NFKB2 GLA
SEPT7 TAF9
ARID4A DEFB1
TMSB10 MAPKAPK3
U2AF1 PPIA
TIAL1 TSN
HNRNPD NCOR2
HNRNPD TOP1
SSBP1 DDX1
TNFAIP2 CCND1
UBE2S HMGN2
KDELR2 ARCN1
RFC4 NARS
ARF1 MRPS22
ARF1 GNB1
TCEA1 ATP5F1
YY1 GARS
FKBP2 ARHGDIA
FKBP2 EWSR1
UBE2A EED
SLC25A46 COX7B
MSN AIM1
PPP2R2A SAP18
PPP2R2A CDC16
PPP2R2A SNRPD3
LRPAP1 GRN
TARS ARCN1
CTSD WARS
CTSD RNPEP
C5AR1 IER3
AHCY LDHB
NCL CDC16
GALT DBT
MGAT1 PPP2R4
GBP2 IL32
EEF1G NACA
EEF1G RPL36A
TNNC1 DES
ATP5J EIF3A
ATP5J LMAN2
RPL7A UBA52
LIG1 POU2AF1
LIG1 RFC4
PSG3 FRK
SRM SNRPA
PLG ANK2
PSMC3 SNRNP70
MX1 OAS2
NDUFB7 MRPL23
PRKAR1A ZNF267
CDR1 EPHA5
MYH9 CDC25B
EIF2S2 SDHB
CA3 THBS4
HNRNPA2B1 BAT1
HNRNPA2B1 EPS15
HNRNPA2B1 SSBP1
UQCRB CCNG1
PTMA TSN
S100A9 GBP1
TROVE2 SSBP1
NPM1 RARS
NPM1 ATP5J
ATP2A2 NOMO1
RAP1A KDELR2
CTSA CCND1
CYCS GGH
COX5A UBE2L3
COX5A RARS
MYLPF APP
GNAS ABL1
CLTA GNG10
CALM2 YWHAQ
GZMA IFNG
SNRPB2 DGUOK
ITGB2 JUNB
GUSB MAP4K1
PTMA GAPDH
ESD SSRP1
CYFIP2 DCTN2
SAFB ATP5D
SAFB ADAR
IMMT DCTN2
KPNB1 TYK2
MTHFS BARD1
RALY KDELR2
TSFM CHAF1A
RNPS1 ENO1
ATP6V1B2 ACO1
ATP6V1B2 ALDOA
TCEB1 SSB
HNRNPF ATP5G3
CCT6A SNRPG
CCT6A PABPC4
EDC4 RNPS1
ITGAE NDUFB7
COL15A1 COL5A2
PTGES3 UBE2D3
SDHA RRM1
SDHA EIF3CL
ARMCX6 CNTD1
CBFB CCNG1
MIF MRPL23
MIF SAP18
GRK5 COMT
SFRS4 CHD4
SFRS4 ZNF146
PRCP IQGAP1
FBN1 MFAP5
CAP1 MAPRE1
APLP2 NONO
LOC100131311 LIG1
LOC100131311 KPNB1
PWP1 HSP90B1
PWP1 SNRPD3
PSME1 ATP5J
PSME1 COX5B
PSME1 TALDO1
CARS UCP2
VDAC1 GARS
GNL2 BAT1
GNL2 TRIM28
PSMC1 SNRPA1
PSMC1 DAP3
SERPINA1 SLC31A2
RPA2 DUT
RPA2 PTP4A2
RPA2 CAP1
SPTAN1 CHAF1A
UQCRC2 H3F3B
UQCRC2 FKBP1A
COX8A COX6A1
COX8A RBM4
COX8A RAE1
XRCC6 FH
CYC1 PPP1CC
CYC1 DDX39
CCL4 PRF1
TOP2A CCNA2
UROS SHFM1
UROS BYSL
PSAP MGAT1
SLC25A5 RBMX
IFNG MOG
LOC1720 RBMX
LOC1720 ATP5J
ACTC1 TNNI1
ATF4 NPM1
PDHB PPP4C
PDHB COX8A
PDHA1 ACLY
NDRG1 LILRB4
UBXN4 PCBP1
TOPBP1 U2AF1
NUP205 CBFB
HMHA1 ADAR
TATDN2 TNPO1
LARP4B CUL3
HSPH1 CSE1L
DYRK1A SON
MCM6 KIF11
SCAP CLTA
ZNF638 RBM25
ATIC MYO5A
BMS1 UBXN1
GINS1 RBBP7
KIAA0174 XRCC6
KIAA0174 SCAP
KNTC1 CBX1
ESPL1 RALY
BCLAF1 RBM25
YWHAH FH
YWHAH COX5A
PSMD2 PSMD4
PSMD2 PSMC1
CCDC88A UBE2H
ADRM1 SEC13
SUZ12 NIPA2
SUZ12 EZH2
SUZ12 WAPAL
SUZ12 LARP4B
HMGB1 NOMO1
HMGB1 CENPA
SCRIB EIF3CL
SCRIB CAMLG
EFR3A EIF4G2
AP2M1 SSR2
AP2M1 PPIA
AP2M1 NDUFS8
PARK7 PSMA5
PARK7 NDUFA4
PARK7 TDG
SERTAD2 BARD1
UBE4A ZNF146
UBE4A COX5A
BOP1 HYOU1
HDAC1 MFAP1
TBCB ECH1
ZRSR2 RBM10
PDIA6 COX7A2
PDIA6 NAE1
PDIA6 YBX1
PDIA6 SLC25A5
PSMD1 CCNF
PUM1 ESD
PUM1 ADRM1
CCT5 IMMT
CKAP5 SOD1
CKAP5 STIP1
CKAP5 PARP1
METAP1 EIF3I
PPWD1 TPR
RAD21 COX6A1
RAD21 KPNA2
PSME4 HNRNPA2B1
PSME4 MTIF2
PSME4 CAD
MCM3 SDHA
PSMB7 NDUFA9
KARS PDIA6
ARL6IP1 PSME1
TNIP1 UBC
TRIP12 COX4I1
SFRS3 ADSS
PSMB4 HINT1
PSMB2 ATP5J
PSMB3 ATOX1
PSMB3 FH
PSMB3 CHAF1A
EIF4H RPA2
RAC1 DYNLL1
RAC1 ATP5J
NEDD8 SSR4
EIF4A3 FBL
EIF4A3 RPL36AL
R3HDM1 EIF3B
R3HDM1 IL10RA
R3HDM1 HK1
NOLC1 METAP1
CLTC SNRPD2
RAD23A HNRNPD
RAD23B BARD1
XPC CHMP1A
AKR1C3 MATN1
PTS SNRPB2
HADHB XPO1
HADHB NOMO1
HADHB PSME4
ATP6AP1 ALDOA
DAD1 LDHB
CDC123 HSPE1
CDC123 KARS
MORF4L2 DYNLL1
MORF4L2 GTF2A2
MORF4L2 EIF2S2
SPCS2 SOD1
SPCS2 MORF4L2
ECHS1 HARS
ECHS1 DDX39
ECHS1 HSF1
ECHS1 PWP1
CCT8 C11orf58
CCT8 U2AF1
PSMC2 DYNLL1
PSMC2 PSMA1
CCR1 NR1H3
ACAT1 FH
PSMA2 EIF3E
TYMS SNRPB
LSM1 CCNH
LSM1 ZNHIT3
RBM42 TYK2
RBM42 HYOU1
COX6B1 RUNX3
COX6B1 LOC100131311
PSMD9 DAP3
PSMD9 CDC123
COX7B SSR4
ANXA13 CNTN1
HOXD3 LOC153346
HOXD3 GNB3
SARS EFEMP2
USF2 AP2S1
BRD8 LAMA2
COPB1 RPN1
YAP1 MPHOSPH6
ZFP36L1 BCAM
ZNF345 SGCD
MPI NFE2L1
PRIM1 COPB1
SSR2 POLR2F
PPP4C BAT1
ARHGDIA BCAP31
CPSF6 RBMY1F
EWSR1 ARHGDIA
HNRNPU MCM5
TNP2 GNB3
CKS1B CKS2
CST4 CXCR3
FBLN1 SLC14A2
UBTF QARS
SNRPB ATP6V1E1
RPL35A RPL6
COX7C PPIA
COL6A2 GRN
COX6A1 CKS2
COL3A1 COL6A2
SNRNP70 ATP2A3
CAPN1 RHOG
LDHA MRPS22
SAP18 PPP4C
SAP18 YWHAB
BTN2A1 LAMB2
PDXK MYO5A
EIF3B MCM5
NAPG SNRPG
SLBP RBMX
SLBP PSMD14
EIF4G2 NIPA2
COPS6 ARPC1A
ATOX1 GM2A
SEPW1 ZNF32
SMARCC2 NOMO1
MAP4K1 FUS
UFD1L SURF1
FEZ2 NAP1L4
RPS28 EEF2
CUL3 HMGB2
CUL3 COX4I1
CUL3 UFD1L
CHMP1A PCBP1
CHMP1A TUBA4A
CHMP1A SUMO1
EIF3A CHERP
MLF2 CASC3
MLF2 SHC1
YWHAE HSP90AA1
C11orf58 RPL35A
C11orf58 SSB
DGKZ ARHGDIA
DCTN2 ARCN1
DCTN2 PPIA
DDT ATOX1
DECR1 SAP18
ISCU NPC2
EIF3CL BAG1
EIF3CL H2AFX
EIF3CL ARPC2
UBE2I RPN1
POLR2L EIF3B
TNFSF10 IFI35
NCOR2 TYK2
CDK4 SNRPF
EIF3I NDUFS8
CBX1 KIF11
MTA1 HNRNPA1
TAX1BP1 PPP1CC
DYNLL1 CLNS1A
ELF4 POU2AF1
ELF4 MCM5
GNG10 EIF3B
SMARCA4 IL10RB
ANKRD36B PKN2
KPNA2 RBBP7
KPNA2 SOD1
PSMD4 SNRPG
PSMD4 COX4I1
PSMD4 ATP1B3
PSMD4 CSE1L
MAPRE1 MYL12A
MAPRE1 SRP19
NR1H3 RNPEP
POLD2 UNG
SRP9 PPP1CB
CHAF1A PPP4C
GRIK2 SYMPK
GRIK2 KCNJ1
E2F4 SMA4
SNRPD2 TRA2B
PTP4A2 AIM1
TRAP1 DCTN2
RPL35 RPS10
RPL10A RPL23
CCNH DGUOK
AIMP1 TXNRD1
GARS POLR2L
GARS LOXL2
SRP14 VBP1
CHN2 TRDN
SIRPA ZYX
SIRPA GRN
MAN2B1 PLA2G7
NONO SFRS9
NONO ILF3
NUBP1 YWHAB
NUBP1 TRA2B
UBE2L3 RPN1
RARS SOD1
RARS TAF9
BRD2 SMARCC2
CDC25B GLG1
TUFM RBMX
TUFM GTF2A2
NASP HMGB2
NASP ILF3
U2AF1 APRT
U2AF1 UCP2
TAGLN TPM1
HLF HIST1H2BJ
SSBP1 MRPL3
BRPF1 BTN3A2
RFC4 CCNF
NAP1L1 SURF1
ACTN3 ATP2A1
YY1 ZNF136
TGFBI ACTA2
ETF1 HNRNPA1
FKBP2 ARHGAP4
FKBP2 UBTF
CCNE1 CPT1B
SFRS11 KIAA0430
UBXN1 USP5
PSMA1 PGK1
PSMA1 CCT7
PSMA1 TAF9
MAP4 BLVRA
HDLBP MRPS22
FCGR1A NINJ1
MATR3 YWHAZ
DES MYH6
TFAM PPP4C
TFAM SSB
TFAM SNRPA1
TFAM SLC25A46
C5AR1 CYP27A1
SNRPA WIPF2
SNRPA MRPL28
NFKB1 YWHAQ
GOT1 BPTF
PLCG2 ATP2A3
ATP5J CAPZA1
POU2F2 ATXN2L
GYPC NAP1L4
FKBP1A PHB2
BAT3 PPP1R11
CYP11B1 PDE6B
TNFRSF1B BTN3A2
HPRT1 CBX1
FBL SNRPD2
HNRNPA2B1 SNRPA1
CSDA MYH6
CSDA TTN
NPM1 SRP19
NPM1 CLIC1
CAPN2 CST3
COX5A PCBP1
COX5A TSN
COX5A TRAP1
LYL1 HNRNPA1
LYL1 TCF3
TNNT3 MYBPC2
MYLPF DES
MYLPF CSDA
SNRPE SNRPB
SNRPE C11orf58
CYBA UBE2L3
COX5B SET
HNRNPC CLNS1A
HNRNPC SNRPD3
HNRNPC PPP2R2A
SNRPB2 SNRPF
SNRPB2 CCT4
PCNA VBP1
ITGB2 MAN2B1
GUSB BCAP31
GUSB TRIM28
GUSB SF3B2
GUSB PTP4A2
GUSB BLOC1S1
DBI ARPC2
ESD PPIA
H3F3A GARS
PMVK DAP3
SAFB SUPT5H
IMMT TSN
ZNHIT3 RBMX
KPNB1 BRPF1
RALY FUS
TSFM EIF3I
TSFM SET
RNPS1 CTCF
INPPL1 ETFB
INPPL1 CCNE1
PI4KA GNAS
ATP6V1B2 GRN
RPIA ARCN1
TCEB1 LDHB
TCEB1 RARS
GSK3B CBLB
UQCRFS1 M6PR
MAP3K11 SNRPA
MAP3K11 KPNB1
COMP TAGLN
CLK2 BRD2
HNRNPF CUL1
CCT6A SRP19
EDC4 TRIM28
EDC4 EMG1
RHOA CYTH1
MIF SNRPF
MIF PKM2
MIF SOD1
MIF ENO1
TALDO1 GSTO1
RELA MAP3K11
DTYMK HSP90AA1
DTYMK RAE1
UQCRC1 EIF3A
UQCRC1 SDHA
DLD TSFM
LGALS3BP ACP2
HSPA4 KPNA2
RPL18 PTMA
FNTA MYL12A
FNTA SSBP1
FNTA CBFB
LOC100131311 MAP3K11
PWP1 NACA
PWP1 ATP2A2
PWP1 TSFM
VDAC1 HNRNPU
HNRNPM EZH2
RDBP DTYMK
PSMC1 TIAL1
PSMC1 RFC4
RPA2 CDC16
RPA2 SNRPD2
MMP9 MAP4
HSP90AB1 PRDX1
HSP90AB1 UQCRFS1
HSP90AB1 UQCRC1
UQCRC2 LDHB
UQCRC2 SAP18
XRCC6 TRIM28
XRCC6 CSE1L
XRCC6 CDC25B
ANXA7 LMAN2
CYC1 GTF2A2
MTHFD1 H2AFX
MTHFD1 SQSTM1
ATP2B1 KDM5A
IFI30 SQSTM1
IFI30 ATP6V0C
UROS DCTN2
SERPINE1 COL6A2
SLC25A6 MIF
LTA4H ARCN1
LTA4H M6PR
PFN1 LRPAP1
PSAP CD81
SPARC PCOLCE
LCP1 UBE2D3
SLC25A5 ILF2
EIF2S1 HPRT1
PDHA1 POLD2
PHF3 TANK
UBXN4 AIM1
UBXN4 EIF3A
WAPAL MLH1
TOPBP1 NASP
SLC7A6 PI4KA
MAP2K3 ATP2A2
HMHA1 IL10RB
LARP4B TAX1BP1
CFDP1 EIF3B
ERH COX7B
ERH ATP5F1
MCM6 NUP88
MCM6 USP14
MCM6 ESD
MCM6 RNPS1
SCAP RUNX3
SCAP BRD2
SCAP NAP1L1
ATIC MAPK1IP1L
USP10 EIF3A
USP10 SFRS4
BMS1 CTCF
BMS1 CLTA
BMS1 RNPS1
GINS1 TOPBP1
MOBKL1B ATP6V1E1
MOBKL1B TMED10
FAM120A EDC4
RRP1B USP10
SMC1A RBBP7
SMC1A CHERP
KIAA0174 BTN3A2
KIAA0174 BARD1
KIAA0174 MTMR6
KIAA0174 TAF10
KIAA0174 NAP1L1
NUP188 TRIM28
NUP188 EIF3CL
RASSF2 EIF1AP1
ESPL1 MAPK1IP1L
ESPL1 SAFB
BCLAF1 CBFB
BCLAF1 NUP205
CAD PEBP1
CAD EWSR1
CAD CLTA
YWHAH CCT4
PSMC6 MTHFD2
RHEB TRA2B
ADRM1 APRT
SUZ12 CAMLG
LOC96610 RPN2
HMGB1 TRIM28
STXBP3 NUP205
SCRIB TRIM28
SCRIB RAE1
AP2M1 XRCC6
PARK7 RNPS1
SERTAD2 KDM5A
BOP1 HNRNPA1
BOP1 SNRPA
CCNI ANXA7
TBCB GUSB
TBCB HMGB1
PSME2 CCT4
PSME2 COX5A
PSMD1 NDUFA9
PUM1 RAE1
PUM1 CAMLG
CCT5 UBE2I
CCT5 SNRPD3
CKAP5 ARCN1
CKAP5 TUFM
METAP1 ACLY
METAP1 DLD
METAP1 CAD
RFTN1 U2AF1
SEC24C IDH3G
RAD21 CCNH
RAD21 UQCRB
E2F3 RUNX3
E2F3 CAMLG
PSME4 EWSR1
PSME4 CHERP
PMS2L3 TIAL1
RANBP1 KPNA2
MCM3 GCN1L1
PSMB7 RARS
PSMB7 CCT5
PSMD8 ARD1A
PSMD8 P4HB
PSMD8 SFRS9
AARS CTCF
AARS HNRNPA2B1
AARS BYSL
ARL6IP1 EPS15
TNIP1 CASC3
TNIP1 TRAP1
TNIP1 MYL6B
TNIP1 HMHA1
TNIP1 SMC1A
TNIP1 MCM3
EXOSC7 TRAP1
EXOSC7 MLH1
IFI44 TRIM22
IARS NCL
PSMB3 RPN2
PSMB3 PSMC3
SLC1A3 SERPINA1
EIF4H PRKDC
EIF4H ENO1
PCMT1 PSMB10
RAC1 PWP1
EIF4A3 SF3B2
CLTC PCNA
CLTC PSMD7
RAD23A FUS
RAD23A YY1
RAD23B RPN1
RAD23B RFC4
RAD23B RPA2
ATP6AP1 TRIM28
DAD1 PDHB
CDC123 SNRPE
CDC123 PSMB4
MORF4L2 RPN1
MORF4L2 VAMP7
PSMD6 TDG
CD164 CAPZA2
GDI2 CCT7
GDI2 SDHC
ECHS1 ESPL1
CNP HNRNPU
CNP USP5
CNP GUSB
PMP22 COL1A2
PSMC2 CYC1
CCR1 SLC2A3
CD7 SPOCK2
ANXA2 PSAP
PRMT5 PSMA1
PRMT5 EIF2S2
MARCH6 GGA3
PLSCR1 HTR1B
RBM42 NUP93
COX6B1 SSBP1
PSMD9 UBL4A
CORO1A EFEMP2
CHD4 POU2AF1
PPP1R11 EFEMP2
MVP RPN2
ZNF345 SS18
ODF1 MPHOSPH9
PREP SGCD
ETFB PEBP1
IDH2 MYO5A
SPAG11A GCKR
RPL19 RPL38
RHD CDKL1
BRD2 RUNX3
HIST1H4H TNP2
WARS MVP
GLUL WARS
DRD1 ANXA13
DRD1 BRCA2
CST2 TNFRSF17
SNRPB CLNS1A
SNRPB POLR2F
CD14 GLUL
PRKACA BCAP31
SNRNP70 POU2AF1
TUBA1A ALDOA
SAP18 DDX1
TRIM28 EFEMP2
TRIM28 PPP2R4
NDUFA4 POLR2K
WIPF2 UNG
EED RPN1
EBNA1BP2 SNRPF
TSG101 RBBP7
EIF3B ATP5D
DDX11 ATP2A3
EMG1 RBM4
PHB2 TCP1
PHB2 C3orf45
ATXN2L GUSBP1
TRA2B EPS15
SUMO1 RBMX
UFD1L SSB
LIMK1 CHERP
CHMP1A EIF3B
EIF3A TOP2B
MLF2 HNRNPU
VBP1 MRPL23
YWHAE BRD2
PUF60 LAGE3
TDG NACA
DCTN2 HNRNPA1
PRKDC HNRNPU
EIF3CL TYK2
EIF3CL TNPO1
UBE2I PHB2
TCIRG1 ATP5D
TCIRG1 SNRNP70
SNAPC1 TNPO1
DGUOK SRP19
DGUOK CUL3
SHFM1 EEF1D
DDX21 DDX1
DDX21 HNRNPU
CPSF1 NOMO1
CBX1 SAP18
CBX1 ACO2
CSE1L EIF3A
PKN1 TRIM28
PKN1 POLRMT
DYNLL1 ETF1
DYNLL1 SDHC
GNG10 IL10RB
SFRS9 MRPL12
SFRS9 ATP6V1E1
SMARCA4 QARS
GLG1 EWSR1
ABCD2 CCL13
TCF19 LRP2
CTCF FUS
SRP9 COX7B
SRP9 ETF1
SRP9 SNRPB
CHAF1A EZH2
MRPL28 PPP2R4
MRPL28 BRD2
MRPL28 PRKACA
TAF7 SAP18
SDHB CUL1
E2F4 STAG1
CENPA EIF3CL
TAF10 SURF1
ADAR PPP1R11
ILF3 TSN
ILF3 PTPN11
ILF2 SLC25A3
AIMP1 FDPS
AIMP1 PSMA5
TRIM26 CBX1
SFRS8 PSME3
TOP1 AP3D1
TOP1 WIPF2
MAN2B1 JUNB
MAN2B1 VAT1
NOVA1 OPRL1
CAPZA2 RPN1
NONO VBP1
ITPR3 TRIM26
SLC9A2 RAB27B
CDC25B RUNX3
NFKB2 CCND1
NKG7 CD14
U2AF1 NAP1L4
TIAL1 ATP5O
TIAL1 EBNA1BP2
HNRNPD ETFB
SSBP1 CLIC1
TNFAIP2 CD63
TNFAIP2 WARS
NAP1L1 TUBA4A
NAP1L1 TNPO1
CD59 FEZ2
RPS6 RPL31
ETF1 ETFB
SLC25A46 POLR2K
SLC25A46 GTF2A2
MAP4 BRD2
JAK1 PICALM
HDLBP ARF1
FCGR1A ACP2
PPIB EFEMP2
CTSD MT1A
ATP6V0C ZYX
NCL CTCF
ME2 C3orf45
MMP2 RARRES1
PLCG2 U2AF1
ATP5J FH
GZMH FCGR1A
LIG1 TRIM28
LIG1 LOXL2
LIG1 POLR2L
LIG1 SMARCA4
LIG1 CENPA
PSG3 NR0B1
SRM STIP1
PSMC3 GDI1
CD81 SF3B2
FCER1G SLC31A2
FCER1G GBP1
TNFRSF1B MRPL28
ALDH1A1 CTNND2
HPRT1 CSE1L
TCF3 EIF3B
STMN1 KIF2C
MYH9 CD81
EIF2S2 UBE2L3
HNRNPA2B1 PABPC1
CST3 IL32
PTMA XPO1
PTMA SSB
NPM1 SNRPF
PSG3 SUMO1
COX5A PPIA
LYL1 FKBP2
CKM DES
SNRPE CCT3
CLTA MYO5A
CLTA UCP2
ATP5B RBMX
ATP5B CYCS
CALM2 SNRNP27
GZMA CCL3
POLR3D SPINK1
ITGB2 FCGR1A
GUSB MTA1
GUSB PSMD4
PTMA CTSH
RPSAP12 RPL18A
ESD CLNS1A
ESD FDFT1
APOE PKM2
H3F3A EIF3B
H3F3A PPP2CA
NR3C1 DYNLT3
COX17 UCHL3
PMVK SURF1
GUK1 ATP5G3
IMMT TUFM
ZNHIT3 COX7B
ZNHIT3 SNRNP27
ZNHIT3 SOD1
ZNHIT3 CYCS
TMED10 SRGN
KPNB1 EZR
KPNB1 NAP1L4
KPNB1 NCL
MTHFS COX5A
PSMC5 ARHGDIA
PSMC5 RARS
RALY U2AF1
TSFM NCL
RNPS1 NOMO1
INPPL1 LIMK1
INPPL1 TCIRG1
INPPL1 POU2F2
BYSL RRM1
BYSL NOMO1
ATP6V1B2 APOC1
TCEB1 PMVK
IMPDH2 U2AF1
IMPDH2 RFC4
PCOLCE APP
PCOLCE TAX1BP3
UQCRFS1 TSN
UQCRFS1 AIMP1
SLC16A1 ETF1
EDC4 PEBP1
EIF1 EEF2
EIF1 AIP
CDKN3 CSE1L
CDKN3 COX17
SDHA RAE1
SDHA H3F3A
SDHA KPNB1
CBFB TXNRD1
CBFB SEPT7
HCFC1 ATP2A2
ANXA11 MLF2
TALDO1 SHC1
TALDO1 NDUFS8
HMGA1 NONO
DTYMK SNRPF
DTYMK SOD1
DTYMK SUMO1
UQCRC1 CCT3
UQCRC1 PPP2R2A
SFRS4 YWHAE
SFRS4 PABPC4
PRCP RPN1
DLD TSN
LGALS3BP COL6A2
HSPA4 LDHB
HSPA4 PHB2
FNTA NDUFA4
FNTA HNRNPC
C2 SOD2
C2 C1R
LOC100131311 ARHGDIA
PWP1 CDC16
PSME1 ATP5O
PSME1 PSMD4
CBX5 CUL3
CARS ACLY
CARS PSMC5
VDAC1 NACA
VDAC1 PPP1CC
GNL2 U2AF1
PSMC1 LDHA
PSMC1 EIF3A
PSMC1 IMMT
PCNA RFC3
MMP9 APOE
HSP90AB1 HNRNPA2B1
UQCRC2 YWHAQ
UQCRC2 IK
UQCRC2 ARF4
COX8A PPP2R4
COX8A PMVK
TNNI1 CRYAB
XRCC6 ALDOA
XRCC6 TTC1
XRCC6 GNG10
XRCC6 UBC
LAMP1 ATP6V1B2
YBX1 COX6A1
UROS HK1
UMPS GTF2E1
P4HB FH
P4HB TNFRSF1B
PDHB COPS5
PDHB FNTA
ATP6V0B PSMA1
NDRG1 NKG7
HMHA1 MYO5A
TATDN2 RUNX3
LARP4B PHF15
DYRK1A GLG1
MCM6 PTPN11
MCM6 XRCC6
SCAP WIPF2
UBE2N SLC25A3
UBE2N UBE2L3
ATIC TNPO1
BMS1 CCT3
BMS1 CHMP1A
FAM120A PTPN11
FAM120A SMARCC2
FAM120A BMS1
SMC1A EIF3B
SMC1A EIF3CL
SMC1A UBE2A
KIAA0174 ILF3
BCLAF1 LRPPRC
BCLAF1 NCL
CAD BRPF1
YWHAH LDHA
PSMD2 POLRMT
RHEB COX6C
SUZ12 COX5B
LOC96610 SPTAN1
GGA3 IL10RB
HMGB1 SSBP1
ARHGEF7 BCL6
PARK7 MRPL12
PARK7 RBM4
UBE4A TSN
BOP1 POLD2
PSMD7 PSMA6
PSMD7 PPIA
PDIA6 KPNA2
PSMD1 ALDOA
PUM1 MYO5A
PUM1 GOT1
NUP93 POLRMT
NUP93 CDC25B
RFTN1 EPS15
SEC24C NARS
SEC24C SND1
SEC24C GARS
PPWD1 TAX1BP1
PPWD1 ELF1
RAD21 TAF9
RAD21 HNRNPA2B1
RAD21 PWP1
E2F3 MTA1
E2F3 SCRIB
PSME4 BRD2
PSME4 GLA
MCM3 RAE1
MCM3 ADRM1
MCM3 E2F3
PSMB7 RAE1
PSMD8 CLIC1
AARS VDAC1
KARS UBE2I
RCOR1 VGLL4
DAZAP2 NAP1L1
SNX17 ANXA7
TNIP1 EEF1D
TNIP1 TUBA4A
TNIP1 SNRNP70
TNIP1 SLC25A6
EXOSC7 PSMD4
EXOSC7 GNL2
EXOSC7 UROS
EXOSC7 AP2M1
TRIP12 TOP2B
TRIP12 YWHAE
TRIP12 CDC16
NBL1 CTSK
PSMB3 LOC100131311
ADAM8 DBT
ADAM8 HARS
ITPR2 PCDHGB7
EIF4H SRP19
EIF4H AIP
RAC1 SFRS9
RRS1 NAP1L4
R3HDM1 XRCC6
NOLC1 NCL
CLTC NIPA2
CLTC NAP1L1
RAD23A SUMO1
RAD23B MARS
RAD23B GNG10
RAD23B ATP5J
XPC RRS1
MCM2 TOPBP1
ATP5C1 SRP14
ATP6AP1 VDAC1
DAD1 C11orf58
CDC123 SOD1
CDC123 CAPZA1
MORF4L2 TXNRD1
MORF4L2 TCEB1
MORF4L2 HMGB1
PTDSS1 ETFB
PSMD6 LDHB
PSMD6 UFD1L
PSMD6 ATP5J
SPCS2 SSR2
ECHS1 MYL6B
TLR1 SLK
CCT8 NACA
CCT8 HNRNPA2B1
CCT8 SUZ12
GLO1 CDC123
CNP EIF2AK2
PSMA3 PSMB4
PSMB1 PSMC5
CD7 CD63
TYMS KIF11
DPM1 RANBP2
UCP3 GPR125
RBM42 MAP3K11
COX6B1 OXA1L
PSMD9 MANF
PSMD9 SLC25A5
PSMD11 ETFB
MRPS12 SSR4
XPO1 KTN1
MYO5A COMT
P2RY6 GCKR
BRCA2 TFAP2B
TSNAX SLC6A14
SNRPG SURF1
GRIA3 GCKR
LUZP2 MNAT1
LUZP2 PRKX
BCAP31 AP2S1
NACA CLPP
PHKA2 ZBTB6
ZNF345 DEFB1
RBMY1F FBP2
POLR2A IRF3
HNRNPK PPP1CC
CTRL KIF2A
ETFB CCT3
ZNF146 EPS15
RPL6 SSR2
RPL13 NACA
TNP2 PRKX
HIST1H4H FABP6
COL10A1 HOXD3
GLUL SOD2
DRD1 SPIN2A
NOMO1 BCAP31
RPL35A RPL23
COX6A1 ARD1A
CD14 ACO1
SRP19 KTN1
SNRPC MRPS12
PRKACA IRF3
PRKACA POU2AF1
TPM2 APP
COL3A1 TPM1
HARS COMT
SNRNP70 HNRNPK
SOD1 CCT3
LDHA FDPS
UCP2 FUS
UCP2 TYK2
CLIC1 MRPS12
CLIC1 RPN1
WIPF2 HNRNPU
EED EFEMP2
PDXK PRDX1
CCT7 PSMA5
SUMO1 SSX2
BARD1 IDH2
ATOX1 PPP1R7
TRA2B RPN1
TRA2B PSMA5
HYOU1 BSG
EZH2 ETFB
FHL1 THBS4
CUL3 SAP18
MLF2 USP13
VBP1 PPP1CC
CAPZA1 UQCRH
PUF60 CCT3
ATP1B3 IRF4
HINT1 C11orf58
ARPC2 SSB
USP5 EPRS
SQSTM1 NOMO1
UBE2I UBB
RRAGA XPO1
CCT4 TRA2B
POLR2L PSMB10
FOXO1 CASC3
CBX1 RHOG
CBX1 H3F3A
MTA1 TYK2
MTA1 EIF3CL
PABPC4 CCT3
PABPC4 EWSR1
CSE1L SHFM1
DYNLL1 RBM4
DUT KIF11
SFRS5 HNRNPK
OPRL1 DIRAS1
TCF19 ABCD2
PSMD4 COPS6
AIMP2 DDX1
CHAF1A SNRNP70
CHAF1A CTCF
MRPL28 ARHGAP4
MRPL28 SHC1
MRPL28 SUMO1
IFNGR1 ZNF267
CDC16 DDX1
CDC16 C11orf58
CDC16 TAX1BP1
SNRPD3 PTPN11
PTP4A2 PEA15
TAF10 PMS2L5
TRAP1 HNRNPA1
ILF3 GNB1
GARS SNRNP70
TMEM115 GAGE1
SRP14 RBM4
MLH1 NUP88
PNRC1 MSH6
PHB CDK4
SLC9A2 TRDN
BLOC1S1 PKN1
RARS GTF2A2
CDC25B POLRMT
TUFM POLR2F
TUFM HNRNPU
TUFM VBP1
TUFM ATP1B3
TIAL1 ETFB
TIAL1 TAX1BP1
HNRNPD BRD2
TNFAIP2 GM2A
RFC4 CSE1L
NAP1L1 BCL6
RPS3A RPL9
CD59 SSB
PGM1 MLF2
ELF1 LOC728849
POLD1 TCOF1
YY1 TOP2B
YY1 CHERP
ETF1 SURF1
ETF1 NAPG
FKBP2 GUSBP1
MSN BSG
MSN ECH1
NFKBIA NFKB2
CDK2 NAP1L4
PSMA1 SRP9
PPP2R2A GNB1
PPP2R2A MTMR6
HDLBP CSNK2B
PPIB ALDOA
PPIB HNRNPA1
IER2 PTPN6
TFAM ATP5O
TFAM MANF
NCL FDFT1
NCL DUT
MGAT1 MAP4
H2AFZ HMGN2
ATP5J SSB
LIG1 HNRNPD
NDUFB7 ATP5D
TNFRSF1B RPN2
TNFRSF1B ATP5D
HPRT1 HSPE1
HPRT1 U2AF1
TCF3 MLF2
MYH9 COL6A2
UCHL3 SNRPG
UCHL3 DAP3
EIF2S2 PGK1
EIF2S2 HPRT1
HNRNPA2B1 EIF3I
ASNS CKS1B
UBC TUBA4A
PTMA CAPZA1
PTMA GTF2A2
PTMA TIAL1
CCNB1 UFD1L
CCNB1 ILF2
CSDA EEF1A2
PSG3 MPL
CYCS CDC2
CYCS MANF
LYL1 CHMP1A
LYL1 MLF2
SNRPE SLC25A46
GLUD1 TSN
GLUD1 CCNG1
TNNT1 MYBPC2
HNRNPC CKS1B
CD2 HLA-E
RPL36AL TCP1
PTMA RPS6
SERPING1 IFI27
SERPING1 GLUL
APOE ACOT7
H3F3A EIF3CL
COX17 CLNS1A
FOSB YAP1
CYFIP2 GTF2I
SAFB FOXO1
TMED10 IRF9
KPNB1 IRF3
MTHFS NUP88
TSFM PSMA6
RNPS1 IRF3
RNPS1 STIP1
INPPL1 ARHGDIA
INPPL1 RHOG
INPPL1 MBOAT7
BYSL PRKACA
ATP6V1B2 SERPING1
ALDH5A1 ST8SIA4
TCEB1 TAF9
TCEB1 EIF2S2
GSK3B GRM4
HNRNPF SUMO1
EDC4 ETF1
EDC4 MAP3K11
CDKN3 SNRPF
PTGES3 YWHAQ
HNRNPH1 TRA2B
SDHA CDC25B
FTH1 GBP2
HCFC1 HNRNPA2B1
MIF ESD
UQCRC1 HK1
SFRS4 RBM4
THBS2 LUM
AOX1 ST8SIA4
FNTA COX4I1
LOC100131311 HYOU1
LOC100131311 PPIB
PWP1 DECR1
PSME1 SNRPB
PSME1 TRA2B
PSME1 RHOA
CARS IL10RB
CARS FUS
CARS POLRMT
VDAC1 PRKACA
VDAC1 CHERP
GNL2 TIAL1
HNRNPM SFRS9
HNRNPM RARS
PSMC1 RPN2
PSMC1 SSR2
PSMC1 SHFM1
PSMC1 CARS
IFNA8 SPINK1
SERPINA1 FCER1G
SPTAN1 FKBP2
SPTAN1 HNRNPA2B1
UQCRC2 M6PR
COX8A TUBA1A
TNNI1 H19
LGALS1 NNMT
CYC1 TSN
CYC1 KDELR2
LAMP1 HUWE1
MTHFD1 XRCC6
IFI30 SERPINA1
YBX1 CCT7
UMPS FDPS
SLC25A6 AIP
SLC25A6 MANF
UBL4A EED
LCP1 PCBP2
LCP1 PCNA
P4HB PPIB
ATF4 TANK
ATF4 SNRPD2
ATF4 U2AF1
PDHB PTPN11
PDHA1 VDAC1
PFDN5 ZNHIT3
PHF3 TAF7
WAPAL FEZ2
HTRA1 COL1A1
GCN1L1 XRCC6
TATDN2 HNRNPK
TATDN2 RRM1
CFDP1 SAFB
USP10 MARS
BMS1 INPPL1
GINS1 SHFM1
FAM120A MCM6
SMC1A SAFB
KIAA0174 NACA
KIAA0174 ATF4
CAD IMPDH2
YWHAH SNRPB
PSMC6 GTF2A2
PSMD2 PPP2R4
PSMD2 NDUFS8
RHEB UQCRFS1
SUZ12 RBMX
SUZ12 SFRS11
SUZ12 PSME1
GGA3 EIF3CL
HMGB1 PEBP1
HMGB1 MLF2
HMGB1 CDC25B
HMGB1 RASSF2
STXBP3 ARCN1
STXBP3 CDC16
SCRIB UBTF
SCRIB CHERP
UBAP2L PWP1
EFR3A CBFB
AP2M1 KPNA2
AP2M1 STIP1
PARK7 RBMX
PARK7 SNRPE
PARK7 WAPAL
MDH1 PPP2R2A
SERTAD2 ANKRD36B
UBE4A CHD4
BOP1 HK1
BOP1 SMC1A
TBCB SSR2
TBCB SFRS4
ZRSR2 SNRNP70
PDIA6 VDAC2
PSME2 NDUFS8
PRDM2 RPN2
PUM1 NAP1L1
CCT5 SFRS9
CCT5 LMAN2
CCT5 ATP5B
CKAP5 TSG101
METAP1 EIF3A
METAP1 PUM1
SEC24C PSMD2
E2F3 DLD
PSME4 ADRM1
PSMB7 DDX1
PSMB7 SUZ12
AARS EIF3A
AARS YWHAE
AARS CLTA
KARS ILF3
KARS PARK7
ARL6IP1 RBBP4
ARL6IP1 EMG1
ARL6IP1 TOP1
ARL6IP1 PHF3
DAZAP2 HNRNPU
TNIP1 NCL
TNIP1 ANXA11
EXOSC7 SNRPD2
EXOSC7 SNRPA
EXOSC7 GUSB
B4GALT1 PTGIR
DDOST YWHAZ
TRIP12 MAPRE1
SFRS3 ZNF267
NBL1 C3
PSMB4 CLIC1
SMARCA4 RBM10
EIF4H USP10
RAC1 HNRNPK
RAC1 GUSB
NEDD8 SRP9
EIF4A3 PKM2
R3HDM1 MLF2
R3HDM1 HMHA1
NOLC1 POLD2
CLTC NARS
CLTC CKAP5
XPC NUTF2
XPC AP3D1
PTS RPA3
CAST PUM1
DAD1 GUK1
CDC123 TAF9
CDC123 DAP3
MORF4L2 COPS5
MORF4L2 CAPZA2
MORF4L2 TRIP12
ATP5A1 HNRNPC
PTDSS1 POLR2L
PSMD6 SRP9
PSMD6 CBFB
PSMD6 CCT5
SPCS2 CLNS1A
SPCS2 TAF7
GDI2 PTGES3
ECHS1 HSP90AB1
ECHS1 RBM10
TOMM20 ETF1
TOMM20 PTPN11
TOMM20 WAPAL
CCT8 ATP5G3
CCT8 KARS
CNP PCBP1
CNP MLF2
CNP KIAA0226
CNP SMARCA4
PSMC2 NEDD8
CCR1 TNFAIP2
MYH11 TFPI2
PSMA3 MRPL3
PSMA2 MORF4L2
TYMS CSE1L
TYMS CDC123
ARPC1B MRPL23
ARPC1B BLOC1S1
ARPC1B IMMT
RBM42 NCOR2
COX6B1 EIF4H
PSMD11 EIF3I
PSMD11 UBL4A
RPN1 RBMX
P2RY6 SPIN2A
SNRPF CLNS1A
OXA1L APRT
SS18 LAMA2
TSN TOP2B
ZNF160 LAMA2
ACVR2B SCG5
ACVR2B SH3GL1
SMARCA2 IRF3
HNRNPK KTN1
HNRNPK IL10RB
HNRNPK TSN
FUS HNRNPK
ETFB SURF1
IDH2 APRT
MYOM1 EEF1A2
KRT4 FOXO4
CDKL1 ARSD
PTPN6 QARS
HIST1H4H ZFP36L1
CSK CCNF
PSMA6 MRPL23
DRD1 P2RY6
DRD1 SS18
YWHAB PEA15
YWHAB OXA1L
PKM2 ARHGDIA
EPRS PPP4C
UBTF RUNX3
EEF2 RPS7
NME1 UFM1
NME1 PPP4C
COX7C RPL6
HSP90AA1 HNRNPU
HNRNPA1 GDI1
HNRNPA1 H2AFX
SOD1 CKS1B
GAPDH RPL38
UCP2 MYO5A
COX4I1 DDX1
WIPF2 PTPN6
RAE1 CPT1B
TXN2 MRPL23
AIP ARD1A
NAPG NME1
BARD1 ETFB
DDX11 NOMO1
SHC1 PPP2R4
ATXN2L TCOF1
ATOX1 BCAP31
MPL IGKV1D-13
TRA2B EIF3F
SMARCC2 RPN2
HYOU1 GLA
SUMO1 UQCRH
SUMO1 QARS
FH SNRPF
CUL1 PCBP2
EIF3A FUS
MLF2 RRM1
VBP1 SUMO1
YWHAE SOD1
C11orf58 POLR2K
DGKZ CCND1
DGKZ HNRNPA1
DECR1 AIP
MTMR6 TANK
SQSTM1 PSMB10
EIF3CL DGKZ
KLF6 BTN3A2
SNAPC1 ATR
CCT4 SOD1
KIF11 H2AFX
KIF11 MYBL2
CDK4 CAPZA1
FOXO1 HNRNPK
CADPS PEX12
PABPC4 NOMO1
CSE1L YWHAE
DLG2 SGCD
SFRS9 CBX1
OPRL1 GPR21
KPNA2 KIF11
ABCD2 ZNF169
CTCF USP7
CTCF RAE1
FXR1 FDFT1
FXR1 EPRS
AIMP2 SNRPF
AIMP2 ACO2
RBM5 TPR
SND1 CTPS
POLD2 RUNX3
SRP9 CKS1B
CHAF1A HNRNPU
CHAF1A WIPF2
ZNF154 MAP2K6
MRPL28 SHFM1
CAMLG PPP1R7
CAMLG CHERP
ECH1 BCAP31
GRIK2 SATB1
SNRPD3 CSE1L
RPS9 RPL35A
GTF2A2 TAF9
TAF10 CDC16
CCNH SP3
ADAR ELF4
LMAN2 DAP3
LMAN2 GTF2A2
ILF2 CSNK2B
AIMP1 VAMP7
AIMP1 SSR2
AIMP1 PPP1CC
AIMP1 CUL1
HSPE1 PSMD4
MLH1 PNN
SIRPA COL6A2
BPTF LOC728844
BPTF MAPK1IP1L
NOVA1 SGCD
MSH2 DUT
IL10RA RUNX3
BCL6 EZH2
PHB COX7B
CDC25B DDX1
TUFM SLC25A3
SEPT7 VAMP7
SEPT7 CAPZA1
PAX3 LAMB2
TMSB10 PSMB10
TMSB10 PTP4A2
PDE6B CRYBA1
NASP HNRNPA1
TIAL1 RABGGTB
TIAL1 RBM4
TIAL1 EIF3I
SSBP1 EIF3F
RFC4 TOP1
NAP1L1 TSN
YWHAZ SFRS9
ARF1 PSMD4
MANF SHFM1
CSRP1 LMAN2
HK1 FUS
HK1 LIMK1
HK1 MAN2B1
SFRS11 EPS15
SFRS11 PTPN11
MSN MYD88
UBXN1 AP2S1
CDK2 LRPPRC
PSMA1 TSN
PSMA1 PHB
HSF1 ALDOA
MAP4 MLF2
LRPAP1 PPP1R11
DES MYL2
TFAM COX7B
TFAM PSMA5
NCL MARS
NCL PRKDC
NCL POLD2
LGALS3 JUNB
GBP1 TNFAIP2
PLCG2 EWSR1
CD53 YWHAZ
ARF4 ITGB1
LIG1 MKI67
CD81 FUS
FBL RARS
MCAM IVD
RAB2A GTF2E2
RAB1A UBE2D3
DBT MAP2K4
UBC MLF2
UQCRB ATP5O
NPM1 FBL
ATP2A2 EWSR1
ATP2A2 SF3B2
COX5A CCT3
COX5A NDUFB7
TNNT3 CSRP3
CYBA COX6A1
GNAS PNN
APOC1 ACP2
ACTA1 CSRP3
CLTA ABI2
CLTA CASC3
CLTA PPP4C
CLTA SHFM1
COX5B NME1
COX5B C11orf58
SNRPB2 HSPE1
GUSB ARHGAP1
C1R IL10RB
ESD SNRPD2
APOE CD63
H3F3A FXR1
SAFB GLA
ZNHIT3 MAPRE1
TMED10 PRDX1
TMED10 ISCU
KPNB1 GRB2
PSMC5 WIPF2
RNPS1 H3F3A
POLR2J2 CKS1B
MTIF2 SET
TCEB1 NACA
UQCRFS1 PSMB9
UQCRFS1 PRDX4
UQCRFS1 ILF2
UQCRFS1 TUFM
UQCRFS1 ZNHIT3
MAP3K11 SPG7
MAP3K11 ATP5D
MAP3K11 GLA
EIF1 CHMP1A
FTH1 LILRB4
FTH1 HSPA1A
ARHGDIB UBE2I
CBFB CUL1
CBFB TRA2A
HCFC1 ARHGAP1
MIF DDT
TALDO1 ACOT7
RELA MYO5A
DTYMK ATP5O
DTYMK SNRPD2
UQCRC1 NAP1L1
UQCRC1 H3F3A
UQCRC1 RNPS1
PPP3CA HNRNPK
SFRS4 RPN1
SFRS4 TRIM28
SFRS4 CHERP
DLD XPO1
DLD CSE1L
LGALS3BP APOE
CAP1 ECH1
FNTA RPN1
FNTA SRP9
TCHH DNM2
VDAC2 GTF2A2
LOC100131311 RUNX3
LOC100131311 MYO5A
LOC100131311 PSMB10
LOC100131311 TNPO1
LOC100131311 SUMO1
PWP1 RBM4
PWP1 COX5A
PSME1 CDC25B
PSME1 CD81
CARS RHOG
VDAC1 FABP5L7
NDUFA9 SURF1
HNRNPM ATP5F1
PSMC1 CLNS1A
C1QB CCL3
SERPINA1 LGALS3BP
RPA2 ATP5J
SPTAN1 HNRNPU
HSP90AB1 LRPAP1
UQCRC2 SLC25A3
COX8A NACA
COX8A PPIB
XRCC6 SNRPF
XRCC6 CASC3
XRCC6 TIAL1
ANXA7 SRP9
ANXA7 GLUD1
CYC1 ATP5J
CYC1 UQCRFS1
UROS EPRS
UROS TUFM
UMPS TARS
ALOX5 ISG15
SLC25A6 SNRPD2
UBL4A NOMO1
PARP1 EZH2
SLC25A5 SSR4
SLC25A5 HMGN2
PDHB TXNRD1
UBXN4 SON
MAP2K3 MUM1
KIAA0226 EIF3CL
NUP205 SF3B2
NUP205 HNRNPF
HMHA1 USF2
HMHA1 SUPT5H
GCN1L1 CPT1B
GCN1L1 MBOAT7
GCN1L1 LIG1
LARP4B TOPBP1
DOCK2 SDHA
CFDP1 KPNB1
MCM6 DUT
SCAP IRF3
UBE2N TXNRD1
ATIC MRPL28
USP10 EIF3CL
FAM120A COX5A
RRP1B NIPA2
SMC1A PTPN11
SMC1A KIF11
SMC1A MCM6
KNTC1 RFC4
KNTC1 KIAA0226
ESPL1 ATIC
CAD UBTF
CAD GUSB
YWHAH TSN
YWHAH DDX1
YWHAH ITGB1
YWHAH MIF
PSMC6 C11orf58
PSMD2 ALDOA
ADRM1 EMG1
SUZ12 TUFM
SUZ12 PTMA
HMGB1 SNRNP70
HMGB1 EIF3I
HMGB1 NDUFB7
SCRIB NOMO1
AP2M1 SND1
PARK7 PSMA6
PARK7 MAPRE1
PARK7 NDUFB7
MCM7 POLD2
MCM7 BUD31
MCM7 HSP90AB1
MDH1 GLRX
MDH1 UBE2I
BOP1 ESPL1
RBM10 SNRPF
RBM10 TIAL1
CCNI SFRS4
TBCB RBM4
PSME2 TAP1
PUM1 TRIM28
PUM1 GUSB
CCT5 RABGGTB
CCT5 HSP90AA1
CKAP5 MCM6
NUP93 MAP4
METAP1 PEBP1
METAP1 AP3D1
RFTN1 IGBP1
RFTN1 UBE2A
S100A11 CAPG
PPWD1 KIAA0430
E2F3 CHD4
E2F3 DDX1
MCM3 WIPF2
PSMD8 RANBP1
KARS CUL1
KARS C11orf58
KARS UQCRC1
ARL6IP1 LARP4B
DAZAP2 NAP1L4
TNIP1 PEBP1
TNIP1 CSK
TNIP1 BRPF1
TNIP1 MTHFD1
IARS CAPRIN1
IARS RPN1
IARS PSMA1
SFRS3 NAE1
PSMB3 DDX1
PSMB3 ALDOA
PSMB3 BOP1
SMARCA4 ARHGDIA
SMARCA4 MYH9
EIF4H EPRS
EIF4H RBM4
EIF4H HSP90AB1
EIF4H UBE4A
PCMT1 RRM1
RAC1 CDC16
RRS1 KPNB1
RRS1 LOC100131311
RRS1 FAM120A
NEDD8 TIMM17A
NEDD8 SDHB
EIF4A3 ENO1
R3HDM1 GGA3
NOLC1 UNG
NOLC1 TRIM28
CLTC DAZAP2
RAD23A CAMLG
RAD23A BCL3
XPC UCP2
XPC R3HDM1
HADHB AP3D1
HADHB PSME1
ATP6AP1 UQCRC1
DAD1 PDIA6
CDC123 COX4I1
CDC123 DYNLL1
CDC123 UBE2N
PSMD6 SSB
ECHS1 BOP1
ACSL1 FTH1
PSMA3 COPS5
PSMB1 TCP1
PSMB1 RARS
TYMS TUFM
PRMT5 YWHAQ
PRMT5 UQCRC2
PRMT5 EIF4A3
RBM42 ATP2A2
COX6B1 PTP4A2
COX6B1 GUSB
PSMD9 PSMB4
PSMD11 PEBP1
RBMX FDPS
NUP88 CD83
MYO5A IRF3
P2RY6 MPHOSPH9
EFEMP2 CLPP
BRD8 LOC153346
ZNF160 GALNT3
CTSO MNAT1
EWSR1 COMT
PCTK2 LAMA2
MYBPC1 APP
HNRNPU PPP1CC
SON ACLY
TRAM1 ARHGDIB
PTPN6 RPN2
ATP5F1 POLR2K
CSK SPG7
NOMO1 PPP2R4
CKS2 PSMA6
EPRS NACA
PPIA PSMA6
NCK1 ZNF267
H2AFX PRDX1
ALDOA CCT3
PRKACA CSK
TUBA4A AP2S1
RARA ATP5D
SNRNP70 POLR2A
HNRNPA1 USF2
CAT DDX5
OAS1 XAF1
BCR PTPN6
LDHA PRDX1
SAP18 RBMX
TRIM28 SPI1
AP3D1 PRDX1
NIPA2 MYL12A
PSMD14 CCT2
EBNA1BP2 SNRPA1
TSG101 H3F3A
AIP COX6A1
RPL36A EEF2
PNN TPR
DDX11 MCM5
ATXN2L GRM4
ATOX1 SURF1
TRA2B DDX1
UFD1L MRPL23
UFD1L H3F3A
EIF3E PSMD14
SUMO1 RAE1
SUMO1 NAP1L4
EZH2 MCM3
CUL1 ATP5F1
CHMP1A RRM1
EIF3A EIF3B
IRF7 TRIM22
PUF60 PTPN11
DCTN2 SNRPB
ARPC2 SUMO1
STAT5A ITGAL
CCT4 PCBP1
CCT4 COPS5
POLR2L RAE1
NCOR2 TRIM28
CDK4 LDHA
FOXO1 POU2AF1
FOXO1 RRM1
FOXO1 MLF2
CBX1 AIP
RBM6 IRF3
RBM6 DBT
PABPC4 DDX1
PABPC4 CPSF1
CSE1L UFD1L
PKN1 PPP4C
PKN1 NOMO1
DYNLL1 TAX1BP1
NMI RPN1
DLG2 GLMN
DUT RRM1
CTCF TSN
CTCF DCTN2
PRDX4 VBP1
FXR1 GTF2E1
FXR1 CUL3
PSMD4 LDHB
PSMD4 HAX1
BAMBI CCL13
NR1H3 PRDX1
REST IGKV1D-13
SND1 CCT3
SND1 ETFB
SND1 ARHGDIA
CHAF1A USF2
MRPL28 POLRMT
DAP3 DGUOK
CDC16 RBBP4
CDC16 SON
CAMLG PPP1CC
ECH1 PCBP1
SNRPD3 MCM3
SNRPD2 LDHA
RPS10 RPL19
CENPA HSP90AA1
GTF2A2 MRPS12
GTF2A2 SNRPA1
TAF10 CTCF
LMAN2 SAP18
AIMP1 MAPRE1
ATP5G3 ETF1
MAPKAPK3 PTPN6
CHN2 P2RY2
BPTF SFRS5
ARHGAP1 ACLY
MBOAT7 GLA
RARS CCT3
RARS EIF3A
CDC25B GDI1
TUFM EPRS
TUFM CSE1L
IK ETF1
TMSB10 PSMB9
U2AF1 MAPK1IP1L
U2AF1 POLR2L
TAGLN INHBA
SSBP1 XPO1
SSBP1 EBNA1BP2
UBE2S ATP5G3
NAP1L1 CHAF1A
MANF PPIA
COX7A1 MFGE8
ETF1 RAE1
HK1 USF2
PSMA1 PCBP2
PPP2R2A CAPZA2
MAP4 ARHGAP1
PPIB ATP5D
AHCY PHB2
NCL HTATSF1
NCL KIF11
GBP2 TAP1
TNNC1 MYBPC2
GPR125 HOXD3
GPR125 SCG5
H2AFZ POLR2K
H2AFZ COX6A1
ATP5J DDX1
ATP5J ATP5F1
SRM CTPS
TNNC2 DES
NDUFB7 PSMA6
HPRT1 SNRPF
HPRT1 SNRPD2
UCHL3 VBP1
CA3 MYBPC2
CA3 DES
HNRNPA2B1 BRD2
HNRNPA2B1 PRKDC
UBC GARS
PTMA SRP19
PTMA PPP2R2A
CSDA MYBPC1
CSDA H19
NPM1 PAICS
ATP2A2 ELF4
COX5A ACO2
COX5A NAP1L4
COX5A GNG10
COX5A CTCF
SNRPE FDPS
CYBA SFRS9
MYL1 DES
CLTA POU2AF1
COX5B TAF9
ATP5B ATP5O
CALM2 PSMD14
ACTG1 YWHAQ
RPS17 RPL8
RPL36AL VBP1
RPL36AL NAE1
RPL36AL MAPRE1
GUSB LIG1
SERPING1 ITGB2
COL5A2 FN1
HSPA1A MT1P2
H3F3A CHERP
H3F3A ARPC2
PMVK TRAP1
GUK1 SDHB
IRAK1 TARS
FOSB GRIA3
IMMT FXR1
ZNHIT3 TSG101
ZNHIT3 TFAM
PSMC5 PSMC3
PSMC5 LYL1
RALY MARS
TSFM NDUFA4
TSFM DBI
RNPS1 GUSB
RNPS1 KPNB1
POLR2J2 GNB2
BYSL CSK
BYSL CHAF1A
BYSL FKBP2
ATP6V1B2 ALAS1
ATP6V1B2 MVP
MTIF2 TSN
GSK3B SAFB
UQCRFS1 FDPS
CLK2 ZNF146
EDC4 BPTF
PTGES3 RAB1A
CTSB PDE6B
SDHA MYO5A
SDHA CHMP1A
MIF PMVK
EIF1AP1 HNRNPU
EIF1AP1 RAE1
UQCRC1 IDH2
UQCRC1 SAFB
UQCRC1 TALDO1
PPP3CA YY1
SFRS4 TIAL1
DLD DDX39
DLD RBM4
LOC100131311 GLA
LOC100131311 FH
DNAJA1 CCT4
PWP1 BTK
PWP1 HNRNPC
CARS TTC1
VDAC1 FASN
VDAC1 NDUFB7
GNL2 UNG
GNL2 CPSF1
GNL2 KPNB1
RDBP SSRP1
PSMC1 CLPP
PSMC1 CCNF
PSMC1 COPB1
PSMC1 MTHFD2
PSMC1 USP5
PSMC1 SNRPD2
PSMC1 BYSL
C9 GCKR
C9 GNB3
NP ILF2
PCNA DEK
UQCRC2 PTMA
UQCRC2 CYBA
UQCRC2 GLUD1
COX8A ATP5O
COX8A MAPRE1
COL11A1 COL3A1
CBR1 GNG10
IFI30 ALDOA
IFI30 LAMP1
UROS ARHGDIA
UROS AIP
UROS ATOX1
SLC25A6 SURF1
UBL4A HNRNPA1
UBL4A DUT
UBL4A VDAC1
PARP1 HNRNPA2B1
P4HB PPP1R11
P4HB SAFB
SLC25A5 KPNA2
EIF2S1 FH
LOC1720 ATP5O
ATF4 RPN1
ATF4 MTHFS
PDHB CUL3
PDHB RPA2
PDHA1 GARS
ATP6V0B GTF2A2
SLC9A6 ACLY
ELMO1 CYFIP2
TOPBP1 GNAS
NUP205 GTF2I
NUP205 RAP1A
HMHA1 CTCF
TATDN2 EIF3B
TATDN2 PSMD4
TATDN2 BPTF
LARP4B DDX1
MCM6 NASP
TTC3 LOC100131311
MED12 USP5
UBE2N COX5A
ATIC SUMO1
BMS1 NDUFB7
BMS1 CFDP1
MOBKL1B PCBP1
MOBKL1B VAMP7
RASSF2 VDAC1
ESPL1 PSMC1
BCLAF1 DDX1
YWHAH SSBP1
PSMC6 NIPA2
PSMC6 MTMR6
PSMC6 TFAM
RHEB COX7B
RHEB TAX1BP1
SART3 FAM120A
GGA3 PTPN6
HMGB1 GLA
HMGB1 GGA3
SCRIB ARHGAP4
SCRIB AP3D1
AP2M1 DDX1
AP2M1 CAPZA1
AP2M1 ARF1
MDH1 XPO1
MDH1 PSMA6
MDH1 SRP9
UBE4A CXCR5
RBM10 GNL2
RBM10 PDHA1
CCNI TPR
PSMD7 PSMC1
TBCB PRMT2
PDIA6 HSPA4
TIMP3 MMP2
PSME2 QARS
PSME2 UROS
PSMD1 SF3B2
PSMD1 BMS1
PUM1 SFRS5
PUM1 RFC4
CCT5 RPL6
CCT5 SRP19
CCT5 SAP18
CKAP5 PUF60
NUP93 ENO1
METAP1 ETFB
S100A11 HEXB
S100A11 ACP5
SEC24C RNPS1
SEC24C SEC13
SEC24C HMGB1
E2F3 ATP2A2
PSME4 PPP4C
PSME4 RAE1
PSME4 CDC25B
PSME4 XRCC6
RANBP1 TCP1
PSMD8 NP
RCOR1 PI4KA
ARL6IP1 YWHAE
ABLIM1 BMP7
TNIP1 GNG10
EXOSC7 ETFB
EXOSC7 KPNB1
EXOSC7 RBM10
IARS TSN
IARS CCNG1
NBL1 H19
PSMB4 MDH1
PSMB3 VBP1
ADAM8 FKBP2
SLC1A3 SDCBP
KIF14 CCNF
EIF4H TKT
EIF4H P4HB
EIF4H KARS
PCMT1 BAG1
RAC1 CD81
RAC1 CBFB
RRS1 GARS
RRS1 SERTAD2
RRS1 EXOSC7
NEDD8 VDAC2
R3HDM1 NAP1L1
COL4A6 FAM168A
NOLC1 DDX11
RAD23A KIAA0226
RAD23A PSMB3
RAD23B NACA
RAD23B RBBP4
XPC CBX5
PTS CUL3
PTS VBP1
PTS GTF2A2
ATP5C1 GTF2E2
HADHB RPN2
ATP6AP1 HYOU1
CAST RAD23A
DAD1 CD47
CDC123 UQCRH
CDC123 FH
CDC123 EIF2S2
CDC123 ATP5C1
MORF4L2 ATP6V1E1
MORF4L2 ARL6IP1
PTDSS1 TUFM
SPCS2 NACA
ECHS1 YWHAH
TOMM20 DAZAP2
CCT8 MRPS12
CCT8 H2AFZ
CCT8 FBL
CNP FAM120A
ATP5G1 FBL
ATP5G1 UQCRFS1
PSMC2 ILF2
PSMC2 TCEA1
PSMC2 TARS
PSMA4 EIF2S1
PSMA3 COX6A1
CD7 PLA2G7
ANXA2 NR1H3
ANXA2 MAN2B1
ARPC4 NCK1
ARPC1B DCTN2
ARPC1B PSMC5
LSM1 AIMP1
RBM42 H2AFX
RBM42 CTCF
RBM42 NCL
COX6B1 RBM4
COX6B1 MANF
COX6B1 PCMT1
FRMPD4 NIACR2
MPHOSPH9 PHLDA1
MARS XPO1
SHROOM2 GNB3
ETF1 TXNRD1
ARCN1 EFEMP2
ATP6V1E1 ATP5O
PRIM2 MPHOSPH9
PPP2R4 IDH3G
HNRNPK XPO1
ETFB MARS
DDX1 QARS
SP3 PTPRC
SPAG11A LOC153346
SPAG11A RBL2
CPSF6 ODF1
PCTK3 GRIA3
HNRNPU TSN
HNRNPU ARHGDIA
TNP2 SPIN2A
RHD GCKR
CD63 PRDX1
HMGB2 DDX1
BRD2 CASC3
DPP4 KCNJ15
COL10A1 SPIN2A
COL10A1 ODF1
ATP5F1 H3F3B
ATP5F1 SARS
ATP5F1 RPL11
NOMO1 CPT1B
SSB SURF1
LDHB PSMA6
LDHB SNRPB
GNB1 TXNRD1
SOD1 HSP90AA1
LDHA CCT3
TUBA1A PRDX1
SAP18 NACA
TRIM28 ACLY
CHERP MYO5A
COX4I1 PPIA
NIPA2 DDX1
GSTO1 PSMA5
RAE1 PEBP1
PTPN11 RPN2
PTPN11 EPRS
NARS RPN2
HTATSF1 RRM1
PHB2 PCBP2
ATXN2L SOX4
TRA2B PPP4C
SUMO1 PSMA5
COPS5 EIF4G2
HYOU1 COMT
FH BCAP31
MFGE8 RAB13
CHMP1A FDFT1
CAPZA1 NACA
CAPZA1 TSN
CAPZA1 SSB
ATP1B3 HNRNPA1
DGKZ PPP2R4
UBB NIPA2
RNPEP GLUL
USP5 NAP1L4
USP5 CHMP1A
MTMR6 TRA2B
TTC1 AP2S1
UBE2I PKM2
SF3B2 EFEMP2
POLR2L PPP4C
CDK4 SNRPB
CDK4 PPIA
CPSF1 PTOV1
MTA1 BRD2
SATB1 RAB27B
PABPC4 HNRNPA1
CSE1L RBBP7
DYNLL1 SNRPG
DYNLL1 CCT4
DUT RBBP7
DUT PPIA
FXR2 KCNJ5
USP14 DDX1
OPRL1 AP3B2
SERPINF1 TPM1
KPNA2 EZH2
TCF19 FXYD3
CTCF EMG1
PSMD4 COX6C
SOX11 TCF19
TAF9 H3F3A
MRPL28 ACLY
MRPL28 TCIRG1
GCH1 TNFSF10
MKRN3 TFAP2C
SDHB TIMM17A
E2F4 HTR2C
E2F4 KLRC2
SNRPD3 KIF11
SNRPD2 EFEMP2
RPS5 RPL11
GTF2A2 MRPL12
EFNA3 KCNJ5
ILF2 ARCN1
AIMP1 H3F3A
AIMP1 SNRPD3
ATP5G3 AIMP1
GARS BRD2
TMEM115 LRP2
GARS EPRS
GARS LIMK1
GARS PSMD4
SRP14 ATP6V1E1
TOP1 BARD1
TOP1 ADAR
FARSA ATP5D
MLH1 TSG101
MLH1 YWHAE
P2RY2 LRP2
CYP4F2 TYRP1
NUBP1 TSN
TSPAN31 MSH6
PHB PRMT1
PHB GTF2A2
MBOAT7 UCP2
MBOAT7 EIF3B
BLOC1S1 COX4I1
NFKB2 POLR2A
TUFM OXA1L
TUFM MRPL12
SEPT7 TRA2A
U2AF1 KTN1
U2AF1 ATP5O
U2AF1 ARHGDIA
U2AF1 BRD2
U2AF1 NONO
HNRNPD CHAF1A
SSBP1 SURF1
SET COPS5
TNFAIP2 RAB13
RFC4 HSPE1
STIP1 ARHGDIA
COX6A2 THBS4
YY1 USP5
HK1 GUSBP1
HK1 CASC3
HK1 ATOX1
CCNE1 RAE1
HSF1 FUS
MAP4 SHC1
LRPAP1 GNB1
PPIB ECH1
CTSD ACO1
IER2 GLA
IER2 AP3D1
IER2 GNG10
ATP6V0C HCLS1
C5AR1 COL6A1
NCL ALDOA
SNRPA IL10RB
SNRPA CDC25B
GBP2 NR1H3
GBP1 IFI27
GPR125 RBMY1F
PLCG2 EIF3CL
POU2F2 BAT1
LIG1 HTATSF1
FKBP1A MRPS12
CD81 PRDX1
CD81 ARHGAP1
TCF3 MBOAT7
PCCB ILF2
FBL ATP5O
CA3 CSRP3
HNRNPA2B1 RBMX
HNRNPA2B1 SSRP1
RAB1A TMED10
DBT MPL
UQCRB COX6A1
UQCRB UCHL3
PTMA PPIA
PTMA H3F3A
PTMA NCL
CCNB1 NDUFA4
MYL3 FXYD3
CSDA TNNC1
PSG3 TYRP1
HEXB GPNMB
COX5A MRPL12
COX5A CASP3
LYL1 MUM1
GOT2 SNRPA
CKM MYBPC2
SNRPE H2AFZ
AMD1 PSMD14
CLTA ARHGDIA
COX5B CKS1B
ATP5B TSN
HNRNPC DDX1
PCNA CYCS
RPL36AL H3F3B
ITGB2 LYL1
GUSB CHERP
GUSB NAP1L4
FCER2 RASL10A
ENO1 H2AFX
ENO1 UBE2I
ESD NACA
H3F3A ACLY
H3F3A YY1
COX17 H3F3A
SAFB MAP4K1
SAFB SFRS5
IMMT CHD4
TMED10 GSTO1
TMED10 CUL1
KPNB1 NAP1L1
PSMC5 TRIM28
PSMC5 CHAF1A
PSMC5 PTP4A2
PSMC5 TCF3
RALY NONO
TSFM SNRPE
RNPS1 POU2AF1
RNPS1 MAPRE1
RNPS1 HSPE1
INPPL1 RAE1
MTIF2 HNRNPA2B1
UQCRFS1 PPP2R2A
HNRNPF SARS
CCT6A MARS
CCT6A MTHFD2
CCT6A HNRNPA1
EDC4 GNG10
EIF1 NDUFS8
EIF1 ATP5J
LBR KTN1
PTGES3 SLC25A3
RRAD MYL2
HNRNPH1 PNN
SDHA GUSBP1
SDHA SNRNP70
SDHA LIMK1
UQCRC1 PDXK
MFSD10 IRF3
FNTA TRA2B
VDAC2 ATP5B
LOC100131311 LEPROT
LOC100131311 HARS
LOC100131311 EIF3A
LOC100131311 RPS27
PSME1 PSMA5
RPA3 SNRPB
CARS BRD2
CARS SHC1
CARS DGKZ
CARS UBXN1
CARS SDHA
VDAC1 ALDOA
VDAC1 HYOU1
VDAC1 COX5A
VDAC1 ESD
IRF1 CD63
HNRNPM TSN
HNRNPM KPNA2
RDBP BYSL
PSMC1 PSMA5
C9 GRIA3
NP ATP5B
SERPINA1 CD63
SERPINA1 GRN
SERPINA1 LILRB4
RPA2 SON
RPA2 SFRS11
SPTAN1 C16orf35
HSP90AB1 ALDOA
HSP90AB1 TRAP1
UQCRC2 FDPS
COX8A UBE2I
COX8A TIAL1
COX8A DTYMK
ANXA7 H3F3B
ANXA7 PSME1
CYC1 PRMT1
ACP5 CTSD
UROS FKBP2
UMPS CCT6A
SLC25A6 EIF1
PARP1 PUF60
LTA4H ASAH1
SLC25A5 UQCRC2
IFNA2 USP9Y
LOC1720 DBT
PDHB ARCN1
PDHB FH
PDHB CBFB
PDHA1 PARP1
ATP6V0B RPL36AL
NDRG1 JUNB
UBXN4 XPO1
TOPBP1 CDC16
MAP2K3 SPI1
KIAA0232 TNFRSF1B
KIAA0226 RFC4
NUP205 ILF3
HMHA1 CPSF1
HMHA1 TNFRSF1B
HMHA1 MAP3K11
GCN1L1 DBT
GCN1L1 CSK
GCN1L1 INPPL1
TATDN2 RBM4
LARP4B HNRNPU
DYRK1A RHOA
ERH H2AFZ
MCM6 EWSR1
MED12 WIPF2
SCAP ACLY
FAM50A NOMO1
ZNF638 ZNF146
BMS1 DDX1
BMS1 ELF4
BMS1 TIAL1
GINS1 MSH2
GINS1 H3F3A
MOBKL1B TRA2B
MOBKL1B CAPZA1
FAM120A ATP2B1
RRP1B CTPS
KIAA0174 SFRS7
KIAA0174 MTIF2
KIAA0174 UQCRC1
NUP188 SPTAN1
ESPL1 IDH2
ESPL1 NONO
ESPL1 ATP2A2
CAD MAP2K3
YWHAH VBP1
YWHAH VDAC1
RHEB EIF2S2
SUZ12 TFAM
SUZ12 FNTA
GGA3 POLR2A
GGA3 HNRNPD
HMGB1 PGM1
HMGB1 MAP2K3
HMGB1 USP10
SCRIB RRM1
SCRIB SCAP
ARHGEF7 PNN
ARHGEF7 TAF10
AP2M1 NOMO1
PARK7 SSR2
UBE4A NAP1L1
BOP1 U2AF1
RBM10 CCNF
RBM10 SPI1
RBM10 AP3D1
RBM10 VDAC1
DYNLT1 CD63
PSMD7 XRCC6
TBCB BMS1
PDIA6 GSTO1
PSME2 NDUFB7
PSMD1 ATP1B3
PUM1 ZNF91
PUM1 UBXN4
CCT5 CLPP
CCT5 ACLY
CCT5 MTHFD2
CCT5 DTYMK
CKAP5 CCT6A
CEP57 TSN
SEC24C FARSA
PPWD1 CLK2
RAD21 PPP1CC
RAD21 CUL3
RAD21 TSFM
E2F3 CDC25B
PSME4 HMHA1
RANBP1 GTF2A2
PSMB7 MRPL23
PSMB7 UQCRH
PSMD8 SDHB
ARL6IP1 CHMP1A
ARL6IP1 BCLAF1
TNIP1 PCBP1
TNIP1 HNRNPA2B1
EIF4A2 PTGES3
EXOSC7 MCM6
KIAA0114 EBNA1BP2
TRIP12 RAD21
PSMB4 UFM1
PSMB4 SSR4
PSMB4 COX4I1
PSMB4 SET
PSMB4 RAD21
PSMB2 EBNA1BP2
PSMB2 COX8A
PSMB3 MIF
SMARCA4 IMMT
EIF4H TDG
EIF4H RHEB
EIF4H RAD21
RAC1 PSMD4
RRS1 DGKZ
NEDD8 COX7A2
EIF4A3 MRPS12
R3HDM1 RFC4
NOLC1 HK1
CLTC ATP5O
CLTC PPIA
RAD23A HNRNPU
RAD23A USP13
RAD23A CTCF
RAD23B CTNNB1
RAD23B MAPK1IP1L
XPC SNRNP70
XPC RAD23A
AKR1C3 SMA4
ATP6AP1 AP2S1
ATP6AP1 PRKACA
DAD1 TAF9
DAD1 LMAN2
CDC123 DCTN2
CDC123 KPNA2
CDC123 LRPPRC
CDC123 RPL36AL
MORF4L2 IGBP1
MORF4L2 CCNG1
ATP5A1 LDHB
PTDSS1 PARK7
PSMD6 ATF4
ECHS1 SNRPF
ECHS1 NACA
ECHS1 IMMT
ECHS1 RNPS1
TOMM20 PUF60
CCT8 FDPS
CCT8 CAPZA1
CCT8 SRP9
GLO1 C11orf58
CNP TOP1
CNP U2AF1
PRPS1 RBBP4
PSMA4 MTHFS
TYMS GTF2A2
TYMS SSBP1
ARPC1B PMS2L5
LST1 IL32
RAB11A EMP1
RAD23A TRIO
RBM42 PPP2R4
RBM42 IDH2
RBM42 ATIC
COX6B1 IMPDH2
PSMD9 PUF60
PSMD9 YWHAH
PSMD9 PSMB2
HIST1H4I RAB11A
EPS15 USP7
ANK2 LOC153346
DEFB1 KCNJ15
DEFB1 BRCA2
ZNF74 MPHOSPH9
CLNS1A SURF1
PRKX ZNF197
ETF1 FDPS
PHKA2 GALNT3
SS18 PHKA2
ZNF160 FBP2
PPP2R4 ECE1
PSMB10 PPP1R7
EEF1A2 THBS4
ZNF146 PCBP1
ZNF146 NACA
ARHGDIA PPP4C
SPAG11A SHROOM2
GNL1 FAS
PCTK3 SPINK1
RHAG CPSF6
ACLY POU2AF1
ATP5D EWSR1
RHOG FUS
RHOG ETFB
COL10A1 CDK8
SAA1 THBS4
COX7C EEF1D
COL6A1 MVP
SRP19 DDX1
SRP19 HMGB2
MRPL3 PAICS
H3F3A TOP2B
TPM3 THBS4
DPYSL2 RHOG
CCR5 CCND1
AP3D1 MKI67
BTN3A2 COMT
RAE1 ATP5D
NAP1L4 PTPN6
HTATSF1 HMGB2
BARD1 ACLY
DDX11 MKI67
POLRMT ACLY
USP13 SNRNP70
EIF4G2 PTPN11
ATOX1 CD63
COPS5 SAP18
LIMK1 ARHGAP4
LIMK1 PDXK
TMED10 CD47
SUMO1 RBM4
FEZ2 SUMO1
CUL3 LOC728844
EIF3A MAPK1IP1L
RAB27B TFAP2C
VBP1 DDX1
C11orf58 ATP6V1E1
DGKZ CHERP
UBB SSR2
UBB CTSH
DECR1 PSMA5
USP5 USP13
ISCU ZNF32
EIF3CL SUPT5H
PPT1 ATP5F1
EMP1 ANK2
SHFM1 SURF1
UBE2D3 DEK
NCOR2 MVP
NCOR2 JUND
CPSF1 EIF3CL
EIF3I HNRNPA1
SLC14A1 LPCAT3
MTA1 WIPF2
BLVRA BTN3A2
TAX1BP1 SRP19
CSE1L RBMX
CSE1L CLNS1A
ELF4 CHD4
DLG2 TSPY3
USP14 HNRNPK
MNDA PEX12
SMARCA4 ETFB
KPNA2 MRPS12
RARRES1 PLD3
CTCF MLF2
PRDX4 COX7B
PSMD4 HTATSF1
AIMP2 FUS
SND1 PRKDC
SRP9 SP3
CHAF1A ATP5D
JUNB P4HB
DAP3 CCT4
CAMLG AP2S1
ATP6V0A1 LRP2
SDHB PPT1
MAP2K4 GK3P
ECH1 CPSF1
SNRPD3 ATP5O
SNRPD2 SNRPD3
PTP4A2 EWSR1
PTP4A2 MRPL28
CENPA BAG1
GTF2A2 TIMM17A
TAF10 AIP
TRAP1 EIF3CL
TRAP1 POLR2L
CCNH PSMD14
CCNH DYNLL1
LMAN2 UBE2D2
SRP14 MRPL23
TOP1 QARS
HSPE1 NACA
HSPE1 MRPL3
FARSA EIF3CL
FARSA ECH1
P2RY2 SNCA
BCL3 IRF3
BCL3 AP2S1
MSH2 CENPA
PNRC1 SELPLG
NONO USP9X
NONO ACO2
NONO PRKDC
NUBP1 ATP6V1E1
NUBP1 SOD1
IL10RA EIF3CL
BLOC1S1 SNRPF
BLOC1S1 SHFM1
BLOC1S1 RBM3
RARS DYNLL1
CDC25B TRIM26
KLF3 SLC9A2
TUFM PRMT1
TUFM PSMA5
ARID4A ARSD
SATB1 SMAD1
U2AF1 PPP1CC
U2AF1 KPNA2
COL9A2 KRT4
SSBP1 EIF3A
SSBP1 DCTN2
SSBP1 TRAP1
LRPPRC RPN2
TNFAIP2 MT1A
STIP1 POLD2
NAP1L1 DYNLL1
NAP1L1 BLOC1S1
YWHAZ UBE2D2
CYTH1 HNRNPD
CD59 CCT4
ETF1 QARS
HK1 EIF3A
UBXN1 COX4I1
PSMA1 UBE2L3
LRPAP1 STX4
MATR3 PPP2R5C
IER2 SQSTM1
AHCY ATP5G3
NCL CLNS1A
NCL SOD1
SNRPA SPI1
SNRPA SNRPB
IL32 CD63
UBA1 ECH1
MGAT1 TNFAIP2
ATP5J C11orf58
GZMH AIF1
RPL7A RPS15A
LIG1 TUBA4A
LIG1 CPSF1
PLG STAG1
ODC1 AHCY
CD81 SHC1
LSP1 IDH2
LSP1 MAPK1IP1L
NDUFB7 CCT3
NDUFB7 FKBP2
SRI COPS6
TNFRSF1B ARHGAP4
TNFRSF1B ZBTB17
TCF3 PABPC1
TCF3 BRPF1
MYL6B ATP5D
MYH9 RPN2
XRCC5 TSN
EIF2S2 TARS
CST3 NPC2
TROVE2 RPN1
IFIT1 NEAT1
NPM1 TIAL1
HEXB JUNB
CCL3 GBP2
ATP2A2 CHERP
ATP2A2 ATP1B3
CYCS SEPT7
COX5A HNRNPU
COX5A ACLY
MYLPF MYBPC2
CKM CSDA
SNRPE SRP19
SNRPE SDHC
GLUD1 NPM1
MYL1 MYBPC2
COX5B COPS5
ATP5B SNRPB
CALM2 EIF2S2
HNRNPC PAICS
HNRNPC SUMO1
HNRNPC SLC25A46
SNRPB2 RBMX
SNRPB2 RPN1
RPL36AL SNRPB
RPL36AL COX4I1
GUSB ARHGAP4
RPSAP12 RPS3A
C1R CSDA
TRD@ CST3
H3F3A TNPO1
GUK1 SDHC
IRAK1 SSR4
SAFB NAP1L1
SAFB UBC
IMMT ETFB
IMMT MAPK1IP1L
IMMT HNRNPD
NFATC3 BPTF
RALY EIF3CL
RALY CBX1
RNPS1 UCP2
POLR2J2 ASNS
BYSL ESD
PI4KA CD81
ATP6V1B2 RNPEP
MTIF2 NCKAP1L
TCEB1 TOP2A
GSK3B NFKB2
MAP3K11 LIMK1
CCT6A DYNLL1
CCT6A KPNA2
CCT6A AIMP2
EIF1 SSBP1
EIF1 PSMC5
CDKN3 SLC25A46
CDKN3 SNRPE
PTGES3 YWHAZ
SDHA ATP5D
SDHA UBTF
SDHA EIF3B
SDHA CTCF
CBFB C11orf58
CBFB FMR1
MIF UBE2C
MIF TRAP1
TALDO1 YWHAE
UQCRC1 KPNB1
CFB EFNA3
PRCP PPP1R11
TUBGCP3 KIAA0430
DLD CUL3
LGALS3BP ACTN1
HSPA4 TARS
TKT NONO
CAP1 RHOA
FNTA PTPRC
FNTA ATP5J
FNTA LBR
DNAJA1 SLBP
PSME1 XPO1
CBX5 GNG10
RPA3 CENPA
CARS ESD
RPL12 RPL23
VDAC1 ETF1
RPS21 RPS19
RDBP H3F3A
SERPINA1 MT1P2
RPA2 SSB
RPA2 H3F3A
SPTAN1 RHOG
SPTAN1 UBTF
MMP9 GPNMB
HSP90AB1 GAPDH
HSP90AB1 UBE2I
UQCRC2 EIF3E
COX8A SHC1
COX8A PTP4A2
XRCC6 CLNS1A
XRCC6 ARHGDIA
C1S CTSK
YBX1 TCP1
YBX1 HNRNPM
UROS EEF1D
UBL4A RBMX
UBL4A DYNLL1
UBL4A TRIM26
UBL4A GUSB
PDHB SNRPE
PDHA1 HNRNPA2B1
NDRG1 GPNMB
SLC9A6 EED
UBXN4 YWHAE
UBXN4 LOC100131311
TOPBP1 BAT1
TOPBP1 NCL
MAP2K3 DBT
MAP2K3 PABPC1
NUP205 MARS
NUP205 LRPPRC
NUP205 SLC16A1
TATDN2 HNRNPU
LARP4B NUP205
MAP3K4 HNRNPK
SCAP EMG1
FAM50A BCAP31
FAM50A UBA1
ZNF638 BAT1
ZNF638 PNN
UBE2N UQCRH
UBE2N MRPL12
ATIC PSMC1
BMS1 GUSBP1
BMS1 RFC4
BMS1 MAP4
BMS1 MAP3K4
GINS1 HSPE1
KIAA0174 PRMT2
KIAA0174 EMG1
KIAA0174 TRA2B
KIAA0174 RHOA
KIAA0174 DLD
KNTC1 PLCG2
ESPL1 PSMD4
ESPL1 TUFM
BCLAF1 XRCC5
PSMC6 WAPAL
PSMC6 BCLAF1
RHEB SSR2
RHEB DECR1
RHEB SLC25A5
ADRM1 ACLY
SUZ12 SNRPB
SUZ12 YWHAH
HMGB1 KTN1
HMGB1 LOC728844
HMGB1 RAE1
HMGB1 EZH2
CLUL1 HMGCS1
SCRIB DDX11
EFR3A NIPA2
AP2M1 RFC4
PARK7 CUL3
TLK1 MTIF2
SERTAD2 RAE1
UBE4A SDHA
BOP1 PTPN11
BOP1 GUSB
BOP1 VDAC1
PSMD7 COX5A
PSMD7 UQCRFS1
PDIA6 PTMA
PDIA6 DBI
PSME2 FH
PSMD1 POLD2
PSMD1 SPTAN1
PUM1 FUS
PUM1 PRDM2
CCT5 COX7C
CCT5 ESPL1
CKAP5 PPP4C
CKAP5 PPP2R2A
NUP93 CLTA
METAP1 USP14
CEP57 HSP90AA1
RFTN1 ARHGEF7
SEC24C PPP2R4
SEC24C USP13
SEC24C PIM1
RAD21 DLD
RAD21 RHEB
E2F3 HTATSF1
MCM3 LOXL2
MCM3 EIF3CL
PSMB7 COX6C
PSMB7 DTYMK
PSMD8 AKR1A1
KARS TRA2B
ARL6IP1 UNG
ARL6IP1 CENPA
ARL6IP1 HSPE1
ARL6IP1 COX5A
TNIP1 ESD
TRIP12 RRP1B
IARS YWHAQ
IARS SLBP
SFRS3 SUMO2
PSMB4 HAX1
PSMB4 PSMA1
SLC1A3 RARRES1
SMARCA4 BPTF
SMARCA4 PLCG2
EIF4H HTATSF1
EIF4H CAPZA1
PCMT1 PPP2CA
RAC1 MARS
RRS1 NAP1L1
RRS1 SDHA
R3HDM1 GOT1
R3HDM1 VDAC1
NOLC1 FUS
CLTC PSMA5
CLTC SNRPB
CLTC RFC4
CLTC PDIA6
RAD23A LIMK1
RAD23A TRIM26
RAD23A MAN2B1
PTS DUT
PTS CCNB1
ATP5C1 C1D
ATP6AP1 PRDX1
CAST ATIC
DAD1 SSR4
DAD1 ATP6V1E1
DAD1 MAPRE1
DAD1 ATP5B
CDC123 LDHB
CDC123 FBL
CDC123 RPA2
CDC123 RAD23B
PSMD6 HNRNPA2B1
PSMD6 HNRNPM
PSMD6 CYC1
PSMD6 BCLAF1
PSMD6 CLTC
SPCS2 PPP2R2A
TOMM20 PSMD4
CCT8 SFRS9
CCT8 NONO
APEX1 EIF4A3
GLO1 CCT5
CNP AARS
PSMA3 SLC25A5
PSMA3 SFRS3
PSMB1 SSBP1
PSMA2 COX7C
PSMA2 TRA2B
PRMT5 PSMD14
PRMT5 FBL
ZNF787 KIF14
RBM42 UBTF
RBM42 FAM120A
COX6B1 MRPL23
PSMD9 MAPRE1
PSMD9 PARK7
PSMD11 RAD23B
