# Supplementary material for: Functional networks inference from rule-based machine learning models
Source: BioData Min. 2016 Sep 5;9:28. doi: 10.1186/s13040-016-0106-4 (PMC5011349; doi:10.1186/s13040-016-0106-4)
Supplement: Supplementary file 2 — Networks. All networks used in the analysis given as a list of edges. (XZ 11980 kb) [file 13040_2016_106_MOESM2_ESM.xz › networks/pearson/GSE2191/SE_C1.txt]

MT1H MT1B
LOC100131311 MCL1
MT2A MT1H
MT1E MT1B
MT1A MT1H
MT1A MT1E
MT1B MT3
MT1E MT1H
MT1G MT1B
MT1H MT3
MT1H MT1G
MT1X MT1G
MT1X MT1H
MT2A MT1G
MT2A MT1B
MT2A MT1X
MT1F MT1A
MT2A MT3
MT1A MT1B
MT1G MT3
HBZ NPTX1
MT1F MT1E
MT1X MT1B
MT1A MT1G
MT1F MT1G
MT1E MT1X
MT1E MT1G
MT1E MT3
MT1F MT1H
MT1E MT2A
MT1A MT1X
MT1F MT1B
MT1A MT3
MT1A MT2A
MT1F MT3
HIST1H2BL HIST1H2BN
HBA1 HBB
GSTM3 ILF3
MT1X MT3
HIST1H2BF HIST1H2BL
GSTM3 FGFR1
PTGER3 ILF3
GSTM3 PTGER3
RPS14 RPS21
RPL23A RPS15A
IGH@ IGHG1
RPS12 RPS23
HIST1H2BF HIST1H2BI
EPB42 SELENBP1
SLC4A1 EPB42
RPS21 RPL11
MT1F MT2A
EPB49 ALAS2
FTHP1 FTH1
HIST1H2BE HIST1H2BL
TRIM58 EPB49
RPS8 RPS6
POU4F1 CAV1
PRSS3 GP1BA
IFITM3 IFITM1
RPS21 GNB2L1
RPL37A RPL41
MT1F MT1X
RPS18 GNB2L1
RPLP0 RPS6
IGL@ IGHG1
RPS25 RPL31
RPLP0 RPS23
EPB49 SELENBP1
CEACAM8 BPI
AKR1C2 ALDH1A1
DEFA3 CAMP
HIST1H2BM HIST1H2BL
GNB2L1 RPL11
DEFA4 FOLR3
RPS25 RPL34
RPS18 RPS23
HIST1H2BI HIST1H2BL
ALAS2 SELENBP1
IGHG1 IGJ
RPL31 RPS17
RPL34 RPL11
RPL19 GNB2L1
IGKC IGL@
GNB2L1 RPS23
RPS18 RPS12
HIST1H2BM HIST1H2BN
EPB42 ALAS2
LOC100134331 IGHG1
RPS14 RPL11
HIST1H2BF HIST1H2BE
CXCL3 CXCL2
RPL34 RPS6
RPS14 GNB2L1
RPS18 RPS21
CEL ILF3
EPB42 EPB49
IGHE CYP3A5
RPS21 RPS17
RPS18 RPS6
MYST2 PCBP3
RPS13 RPS16
RPS8 RPS24
RPLP0 RPS18
FGFR1 ILF3
DUSP1 FSCN2
DST PCDH7
HIST1H2BE HIST1H2BN
CLCA1 CGA
RPS15A RPS16
RPL34 RPL31
SLC4A1 HAGH
RPL15 RPS7
RPL37A RPS17
HIST1H2AD HIST2H2AA3
RPS18 RPL11
RPS17 RPL11
LOC100134331 IGH@
RPS21 RPS23
RPL14 RPL17
S100A8 S100A9
GYPE GYPB
RPS13 RPL11
RPS8 RPL11
RPLP0 RPS17
HIST1H2BF HIST1H2BN
EPOR GSTM3
RPL5 NPM1
RPS21 RPL34
RPS11 RPS5
RPL13 RPL27A
EEF1A1 RPL41
EPB42 HAGH
IGH@ IGKC
SLC4A1 EPB49
IGL@ LOC91316
UPK1B DEFA4
RPL32 RPS29
RPL18 RPL17
RPS18 RPS13
HMBS MOBP
RPS6 RPL11
RPL29 RPL35
RPL23A RPL18A
RPS18 RPL18A
FCGR3B FCGR3A
DNMT1 ILF3
EPB49 BNIP3L
GPR126 LPL
RPL34 RPL36A
SLC4A1 SELENBP1
RPS14 RPS17
RPL37A RPL32
RPS25 RPL11
RPS10 RPS17
RPS18 RPS25
RPS18 RPS10
MT1E GCHFR
RPS15A RPS17
RPL29 RPL11
RPL17 RPL5
RPL14 RPL18A
HSPA1A DNAJB1
RPS25 RPS21
RPLP0 GNB2L1
RPLP0 RPS12
RPS17 RPL27
SLC4A1 BPGM
RPS21 RPS13
HIST2H2AA3 HIST1H1C
RPL3 RPL5
IGKC IGJ
RPS18 RPL23A
RPLP0 RPS21
HIST1H2BI HIST1H2BN
POU4F1 SLC25A1
DLEC1 PMP2
RPL19 RPS23
RPL3 RPL17
RPS8 RPS21
RPS8 RPS14
RPS18 RPS17
HIST1H2BE HIST1H2BM
FGFR1 PTGER3
CALB2 PSG1
SLC4A1 SPTB
RPL17 RPS15A
RPS14 RPL34
RPS24 RPS6
RPS8 RPS17
RPS8 RPL34
RPS25 RPL29
CEL PTGER3
RPS23 RPL11
RPL31 RPL11
RPS24 RPL11
RPL3 RPS3
RPS18 RPL34
ARC CYP3A5
GNB2L1 RPS6
RPS17 RPS23
RPL31 RPS15A
RPL37 RPL11
RPL18A RPS3
NTSR2 EFNA3
RPS21 RPS6
RPL14 RPL4
RPS18 RPL37
IGL@ IGH@
RPL10 RPS11
SLC17A3 KRTAP26-1
RPL18A RPS15A
SLC4A1 ALAS2
RPS21 RPL29
RPL15 RPL5
RPL23A RPS16
RPL23A RPS17
RPL14 RPS7
RPS25 RPS17
RPS25 RPS8
PIR TMSB15A
AQP9 ACSL1
RPL37 RPS15A
RPL14 RPL29
RPL13 RPS17
IGFBP4 TM4SF1
EFNA3 TGFB1
RPL31 RPS7
RPS21 RPL37
RPL17 RPS7
RPL19 RPL11
RPS14 RPL29
TRMT1 ILF3
RPS10 RPS23
RPS10 RPS12
RPS10 RPS14
RPL10 RPS12
RAD51L3 PSG1
RPS23 RPS6
CACNA1B SAMD14
RPL31 RPL27
RPL12 RPL29
RPL18A RPS17
TRH POU4F1
RPS18 RPS14
RPL10 RPS17
RPS3A RPS12
GYPA GYPB
BLVRB MOBP
RPS17 GNB2L1
RPL18A RPL29
RPL4 RPS3
TEF GYPB
RPL19 RPS6
RPL19 RPS21
RPS8 GNB2L1
RPS18 RPL19
FSHB SLC17A3
RPL10 RPL3
RPL27 RPL11
KLHL9 TAF6L
HIST1H3D HIST1H2AE
EFNA3 PCBP3
SLC17A3 RAD51L3
RPL29 RPL27
RPL29 RPL38
RPS13 RPL37
RPL15 RPL24
RPL15 RPL17
RPS14 RPL31
RPL23A RPS13
RPL32 RPS20
RPL6 RPS6
RPS25 RPL38
GCHFR MT1B
RAD51L3 WBSCR22
ALAS2 HAGH
RPL5 RPS3
RPS21 RPL27
RPS21 RPS16
RPL17 GNB2L1
RPL17 RPS17
RPS5 RPL4
TRMT1 PTGER3
RPL30 RPS7
RPS25 RPS14
RPS10 RPL29
RPL18 RPS5
RPS18 RPS16
MAP2K4 SAMD14
EPOR FMO5
ILF3 GOLGA8A
RPS6 RPL7
MGAT3 SAMD14
CACNA1B MGAT3
CEACAM8 CEACAM6
ARVCF PCBP3
ARHGAP6 AGFG2
RPS20 RPL7
RPLP1 RPS21
BTF3 GNB2L1
RPS8 RPL36A
RPS8 RPL29
RPS18 RPS15A
RPS18 RPL31
HIST1H2BE HIST1H2BI
RPL28 RPS16
SLC12A4 EPHB2
SELENBP1 GYPB
CALB2 RAD51L3
CEACAM6 BPI
RPS17 RPL13A
RPS17 RPS6
SLC4A1 SLC6A8
SLC9A1 ARVCF
RPS14 RPS6
RPL23A RPL31
RPS24 RPS21
RPS10 RPL30
RPL10 RPS23
EEF1A1 RPL37A
GSTM3 CEL
CYP3A5 TAF6L
SAMD14 SCAPER
RPS17 RPS3
RPL34 GNB2L1
ARVCF EFNA3
RPL37A RPS20
RPS25 RPL19
RPS25 RPL23A
RPS10 RPS21
NME2 NME1
MEGF9 CD1D
BPGM EPB49
RPL5 RPS17
RPL18A RPS16
RPL4 RPL18A
RPS21 RPL31
RPL19 RPL34
RPL30 RPL15
RPS25 GNB2L1
RPL18 RPS11
RPS18 RPS8
HIST1H2BF HIST1H2BM
CD19 CD72
IGFBP2 TM4SF1
TRAK2 HAGH
CD79B TCL1A
DNMT1 PTGER3
BPGM BCL2L1
RPL5 RPS7
RPL34 RPL29
RPS13 RPL27
RPS21 RPL18A
UPK1B FOLR3
RHCE MOBP
RPL30 RPL27
MT1F GCHFR
RPS25 RPL27
RPL18 RPL10A
RPLP0 RPL19
MT1H GCHFR
ALAS2 BNIP3L
CAMP LTF
GNB2L1 RPL10A
REM1 SLC8A1
RPS13 RPS23
RPL18A RPL27
RPL18A RPL31
RPS12 RPS17
RPL17 RPL10A
RPS14 RPL27
RPS10 RPL27
RPS10 GNB2L1
RPS3A RPL3
GSTM3 FMO5
GSTM3 TRMT1
GPRIN2 SLC12A4
SLC17A3 CALB2
REM1 SAMD14
RPL37 RPS16
RPS13 GNB2L1
NAV3 BCL6
RPS12 RPS16
RPS21 RPL36A
RPS21 RPS12
RPS11 RPL18A
RPL14 GNB2L1
RPL3 RPS17
RPS25 RPS15A
RPS18 RPL29
RPLP0 RPL18A
RPL28 RPS11
IGL@ LOC100134331
RPS3A RPL23A
GSTM3 DNMT1
TRIM58 SELENBP1
HIST1H3D HIST1H1C
EFNA3 GRM4
RPL29 RPS17
RPS13 RPS15A
RPL18A RPL11
GP1BA PROS1
RPS5 GNB2L1
RPL19 RPL36A
RPL15 RPS17
RPLP1 RPL11
RPL14 RPL5
MT1A GCHFR
IGKC IGHG1
RPS10 RPL19
RPS3A RPS18
CYP3A5 KLHL9
RPS16 RPL11
SPTB MOBP
SPTB EPB42
HHLA1 PSG1
RPS15A RPL11
RPL34 RPS23
RPL37 RPS6
RPS12 RPS13
ZNF157 SLC30A3
RPL23A RPS12
RPL14 RPS3
RPL3 NPM1
RPL3 RPL14
RPLP0 RPL6
RPLP0 RPS10
FGFR1 TRMT1
EEF1G RPS3
NTRK3 TYR
HHLA1 CALB2
SIX3 EFNA3
SLC7A7 LY96
RPL29 GNB2L1
RPL5 RPS6
RPS13 RPS17
RPL17 NPM1
RPL17 RPS3
RPS14 RPL19
RPS25 RPL18A
RPL10 RPL23A
ABCC8 IL13
RPL36A RPL11
T CXCL5
RPS17 RPS16
LEPR PTGER3
SIX3 KRTAP26-1
CACNA1B SLC8A1
LOC729602 ILF3
RPL31 RPL9
AGFG2 SAMD14
RPL41 RPS17
ARHGAP6 SAMD14
RPS8 RPL27
RPS25 RPS6
RPS25 RPS7
RPS25 RPL14
RPS3A RPL10
EPOR PTGER3
T IL13
MAGEA9 HHLA1
MAGEA5 EPHB2
SEPT5 MLC1
RPL38 RPL27
RPS14 RPL15
RPS24 GNB2L1
RPS24 RPL34
RPL14 RPL15
RPL30 RPL23A
RPS10 RPL34
RPL18 GNB2L1
RPL18 RPL14
RPLP0 RPL11
FSHB CALB2
FGR LILRB3
EEF1G RPS17
GSTM3 GOLGA8A
PTGER3 GOLGA8A
S100A12 S100A9
psiTPTE22 HHLA1
RPL37 RPL34
SEZ6L WDR62
RPS21 RPS15A
ARVCF SLC12A4
RPL17 RPL31
RPS14 RPL18A
RPL23A RPL37
RPL32 RPS4X
RPL32 RPL41
RHCE SPTB
RPL14 RPS15A
IGHMBP2 MAGEA5
RPS10 RPS25
EEF1G RPL5
REN ILF3
SLC11A1 BCL6
EPB49 HAGH
TPM1 SPTA1
TRIM58 BNIP3L
RPS6 RPL36A
CXCL5 PSG1
RPS27A RPS7
LEPR ILF3
RPL37 GNB2L1
RPS12 GNB2L1
RPL17 RPL4
RPL19 RPL29
RPL15 RPS15A
CHST3 AANAT
RPL14 RPS17
TGOLN2 RAD51L3
RPL28 RPL18A
RPL10 RPL18A
GSTM3 DPY19L2P2
MT1X GCHFR
FBXO7 SELENBP1
LEPR CEL
RPL29 RPL31
RPL34 RPS17
GM2A PAEP
SEZ6L IL13
ARVCF KRTAP26-1
RHCE GYPA
RPS25 RPS23
RPS10 RPL31
RPS18 RPL27
HIST1H2BI HIST1H2BM
RPL8 RPL29
TNFAIP6 CCL20
RPS15A RPL27
IGH@ IGJ
RPL34 RPS15A
HIST2H2AA3 HIST1H3D
RPL27A RPS17
RPL15 RPS3
RPL23A RPL11
RPL32 RPS17
CHST3 IL13
RPL14 RPL31
RPL14 RPL12
RPL30 RPS15A
RPS8 RPL27A
RPS10 RPL11
RPS10 RPL18A
RPS10 RPL3
RPS18 RPL7
RPLP0 RPL5
RPLP0 RPS14
RPLP0 RPS8
CD163 SLC7A7
RPSA RPLP0
IGFBP2 IGFBP4
RPS3A RPS17
VEGFC SLC8A1
GSTM3 LEPR
MT2A GCHFR
CD74 HLA-DRA
MAGEA9 CALB2
RPL29 RPL36A
RPL29 RPS7
RPL37 RPS17
RPL18A GNB2L1
RPL18A RPL37
RPS12 RPL10A
RPS12 RPS15A
NTSR2 TYR
RPS21 RPS15
ZNF157 PSG1
RPS14 RPS23
RPS24 RPL36A
METTL3 KIAA0907
RPL6 RPL19
RPL14 NPM1
RPL30 RPS17
RPS8 RPL31
RPS8 RPL5
RPL18 RPS15A
RPL8 RPS8
USP11 CHST3
RPL27 RPL35
TMCC2 TRAK2
POU4F1 FBLN5
GPRIN2 HOXD4
T CALB2
SAMHD1 FGL2
GNB2L1 RPL36A
AQP9 VNN2
MYST2 EFNA3
CACNA1B REM1
BPGM BNIP3L
RPS13 RPL31
RPS14 RPS15A
RPL23A RPL27
RPL23A RPS23
RPS11 RPL23A
RPL30 RPL14
PGLYRP1 CEACAM8
FSHB RIMS2
FSHB HHLA1
RPS3A RPS23
USP11 TYR
RPL11 RPL35
TOP3B MAPRE3
RPS15 RPL11
NTRK3 AKAP3
OLFM1 HSF4
SPTB SELENBP1
KRTAP26-1 SLC12A4
RPL31 RPS6
RPL29 RPS6
RPS13 RPL34
RPL18A RPL35
HBD SELENBP1
ARVCF PHF21A
RPL27A RPS6
RPL23A RPL17
RPL32 GNB2L1
RPL3 RPL18A
RPLP0 RPL3
RPS19 RPL24
RPSA RPS3
FGFR1 LEPR
RPL10 RPS18
EIF3I NHP2
VEGFC CACNA1B
GCHFR MT3
GCHFR MT1G
WDR62 IL13
RPS17 RPS7
RPL31 RPS16
RPL37 RPS23
RPL18A RPS6
ARVCF HOXD4
SMARCA4 ILF3
RPL14 RPL35
RPL14 RPS5
RPL3 RPL15
RPS8 RPL35
RPS25 RPS13
RPS25 RPL15
RPS10 RPL5
RPS10 RPL23A
RPL8 RPL35
RPL28 RPS18
RPS19 RPS11
WNT11 CGA
CEACAM6 HSF4
SELENBP1 BNIP3L
TRIM58 ALAS2
ALDH1A3 WBSCR22
AANAT PHF21A
EFNA3 SLC12A4
KRTAP26-1 EPHB2
PDIA2 CEL
RPL31 RPS27A
RPL4 RPL5
NAV3 SLC11A1
ARVCF SIX3
EIF3F RPL10A
RPL17 RPL18A
RPS5 RPS3
RPL32 RPS21
RPLP1 RPL37
IGHMBP2 OCEL1
DEFA3 LTF
RPL3 GNB2L1
HIST1H2AD HIST1H2BC
KRT33A SLC4A3
RPS8 RPL7
RPS25 RPL30
RPL13 RPL32
RPL10 RPS10
EEF1G RPL3
HIST1H2BJ HIST1H3D
WNT10B WBSCR22
DPF1 GYPB
HHLA1 MYH2
EFNA3 GPRIN2
RPS20 RPS29
RPS5 RPL17
RPL15 RPL4
CHST3 GM2A
RHCE SLC4A1
RPL3 RPL4
RPL30 RPL31
RPS10 RPL17
EEF1G RPL14
VEGFC CACNA1C
GSTM3 TRIM52
IGFBP4 CA4
SELENBP1 GYPE
HLA-DRA HLA-DPB1
RUNX1T1 POU4F1
RPS23 RPS16
GNB2L1 RPL7
GNB2L1 RPS29
MAGEA9 PSG1
MAGEA5 SLC12A4
PPAT KIAA0284
LOC100134331 IGJ
ZKSCAN3 SLC17A3
BPGM EPB42
LCN2 CAMP
ARVCF AANAT
RPL17 EEF1B2
RPL15 GNB2L1
RPS14 RPL5
RPS14 RPS13
RPL23A RPL34
RPL23A RPS21
RPL32 RPL13A
RHCE GYPB
RPL3 RPS5
LOC652147 C19orf50
RPS10 RPS6
RPL18 RPL4
RPLP0 RPL34
HIST2H2AA3 HIST1H2BC
RPS3A RPS11
HLA-DMA HLA-DRB4
DNMT1 CEL
SAMD14 NCOR2
LILRB3 LILRB2
CXCL5 CALB2
HHLA1 RAD51L3
EFNA3 TYR
KRTAP26-1 RAD51L3
RPS15A RPL35
KIAA0907 NSUN5C
SLC4A1 TRAK2
RPS14 RPL35
RPS14 RPL36A
RPL14 RPL23A
RPS25 RPL36A
RPS25 RPS16
RPS19 RPL18
RPSA RPS17
RPL10 RPLP0
EEF1G RPL27
RPS3A RPLP0
EPOR ILF3
EPB49 TRAK2
HK3 S100A11
SPTB PRDX2
SLC8A1 MFNG
KRT33B HOXD4
KRTAP26-1 EFNA3
MGAM GCA
SLC17A3 WBSCR22
RPS15A RPS7
PBX1 GABRE
ARHGAP6 REM1
RPL27A RPL11
RPL19 RPL31
RPL15 RPS21
IGKC TNFRSF17
RPS8 RPL15
RPL18 RPL3
RPS18 RPL30
RPLP0 RPS25
GSTM3 REN
EPOR FGFR1
DUS4L ABCC8
SELENBP1 HAGH
CALB2 TNP1
RPS7 EEF1B2
GNB2L1 RPS16
TUBB2C TUBB3
RPL5 EEF1B2
RPL37 RPL31
RPL18A RPL38
ARVCF GPRIN2
RPS20 RPS17
RPL19 RPS17
RPL15 RPL18A
RPS14 RPL37
RPL14 RPL10A
RPL3 RPS12
RPL30 RPL18A
RPS8 RPS7
RPS8 RPL19
RPLP0 RPL7
RPLP0 RPS3
RPLP0 RPL23A
RPL28 RPS12
RPS19 RPS5
FSHB TYR
RPL10 GNB2L1
RPL10 RPS15A
EEF1G RPL4
OSM NPTX1
ISG15 IFI44
WBSCR22 PSG1
SLC12A4 PCBP3
VCAN KCTD12
RPS16 RPS15
RPS16 RPL27
NR0B2 PCBP3
IFI44L IFI44
TRIM58 EPB42
RPL9 RPL10A
ZNF85 ZNF117
SPTB GYPB
SLC8A1 CACNA1C
RPS23 RPS29
SLC17A3 PSG1
BPGM HAGH
RPL31 GNB2L1
SLC4A1 GYPB
RPS12 RPL18A
LCN2 LTF
RPS21 RPL38
ARVCF TGFB1
SMARCA4 DNMT1
SNORA21 RPL4
RPS24 RPL7
CHST3 T
RPL30 RPL29
RPS10 RPS7
RPS18 RPS24
CD163 MEGF9
IGL@ IGJ
EEF1G RPS8
USP11 NTSR2
PTGER3 REN
FMO5 PTGER3
HPR S100A12
RPS23 RPL36A
MGAT3 SCAPER
BPGM TRIM58
RPL12 RPS17
RPL18A RPL5
RPL18A RPS13
SLC4A1 GYPA
SLC9A1 B4GALT3
SLC9A1 EFNA3
RPL27A RPLP2
RPS14 RPL24
RPS24 RPS17
SDC3 EFNA3
RPL30 RPL17
RPS19 RPL15
RPL10 RPS3
RPL10 RPSA
JAK3 CHST3
MAP2K4 SCAPER
RPS3A RPS10
PAX8 MAGEA1
HOXA9 HOXA10
DHPS KLHL9
TMSB15A COL11A1
CD74 HLA-DRB4
CD74 HLA-DPB1
SIX3 TNFRSF25
SIX3 SLC12A4
CACNA1B MFNG
ACSL3 SLC16A6
BPGM SLC6A8
RPL12 RPL11
AGFG2 NCOR2
ARVCF NTSR2
RPS11 RPS3
RPS24 RPL27A
RPL6 GNB2L1
RLN2 ADAMDEC1
RPS25 RPS3
RPS10 RPL15
RPL13 RPL13A
RPS19 RPL14
MSX1 LSM4
RPS3A RPL5
GSTM3 PDIA2
RPL27 RPS15
SLC25A1 FBLN5
TYR AKAP3
SLC12A4 CBLN1
WDR62 PLEKHG3
DPF1 SELENBP1
GNB2L1 RPS15
RPS27A EEF1B2
RPL38 RPL35
CACNA1B C19orf50
RPL4 RPS7
ZNF157 WBSCR22
RPL15 RPL29
KRT85 IGSF9B
RPL3 RPS11
LOC652147 MGAT3
RPS25 RPL12
RPL18 RPL18A
RPS18 RPL15
RPS9 RPS14
FSHB NCKIPSD
FGFR1 CEL
MAP2K4 B3GAT2
CYP2A6 TYR
CCR1 CEACAM6
TRAK2 XPO7
HLA-DPB1 HLA-DRB4
FMO5 ILF3
RAD51L3 ISL1
UROD MYL4
GPRIN2 B4GALT3
GNB2L1 RPL27
EFNA3 HOXD4
EFNA3 TNFRSF25
BPGM FECH
GPR1 CALB2
RPL31 RPS23
RPS12 RPL11
NTSR2 GPRIN2
NTSR2 SIX3
KCNA6 MB
RPL17 RPL9
RPS5 RPL10A
RPS14 RPL17
RPS11 RPS12
CCNB2 PTTG1
RPLP1 RPS14
RPL30 RPS11
RPS25 RPL17
RPLP0 RPS16
HIST1H2BF HIST1H2BC
RPL28 RPS21
RPS19 RPS3
FSHB RAD51L3
FSHB OLFM1
CDH13 CACNA1B
IGFBP5 DOHH
ISL1 WBSCR22
B3GAT2 SLC6A12
AFAP1 PCBP3
HLA-F HLA-G
EPB42 TRAK2
TMCC2 XPO7
RPS7 RPL9
GNB2L1 RPL9
RPS17 RPL35
KRTAP26-1 CALB2
DPY19L2P2 FMO5
RPS15A RPS23
SIX3 T
RPL31 RPL35
RPL29 RPS15A
GM2A CREB3
GM2A CHRNB1
RPL18A RPL24
RPS12 RPL37
ARHGAP6 DOHH
ZNF157 SLC12A4
RPL17 RPS27A
RPS5 RPL18A
RPL27A RPL34
RPL27A RPS21
RPL15 RPL19
RPL37A RPS29
RPLP1 RPS17
RPL30 FAU
RPS25 RPS27A
RPS10 RPL14
RPS10 RPS8
RPS18 RPL32
RPLP0 RPL37
RPL28 RPS15A
RPL10 RPS21
NTRK3 FLJ40113
HAUS5 NTRK3
GNB2L1 RPS7
SLC17A3 SLC12A4
MYST2 AFAP1
PDIA2 ILF3
BPGM ALAS2
RPL34 RPL27
RPL34 RPS7
ZNF157 HHLA1
RPS20 GNB2L1
RPS20 RPL41
RPS14 RPS3
TRIM52 ILF3
RPLP1 RPS13
RPL14 FAU
RPS8 RPS23
RPS25 RPL24
RPS10 RPS15A
RPL28 GNB2L1
SRM IL13
FGFR1 DPY19L2P2
EEF1G RPL29
RPS3A RPL30
IL8RA SLC11A1
PAX8 PCBP3
SCAPER IAH1
HAUS5 CDK5R1
PTRF ILF3
MGAT3 MFNG
FSCN2 SAMD14
SIX3 IKBKG
SIX3 SLC17A3
PDIA2 PTGER3
LY96 KCTD12
NAMPT SAT1
RPL18A RPL34
HBD FBXO7
AGFG2 DOHH
RPS21 RPL35
ARVCF MYST2
PPP3CC EPHB2
RPLP2 RPL35
RPS11 RPS17
KRT85 PHF21A
KRT85 AANAT
RPS24 RPS15
RPLP1 RPL32
BTF3 SCAPER
RPL14 RPL27
RPL14 RPS11
RPL18 RPS17
RPS18 RPS7
HIST1H2BE HIST1H2BC
RPS19 RPL29
RPSA RPL3
RPL10 RPL30
EEF1G RPL11
EEF1G RPL18A
USP11 IL13
USP11 T
POU6F1 RAD51L3
PCBP3 EPHB2
CYP2D6 PHF21A
EPOR MAPRE3
SLC17A1 RAD51L3
PLOD2 ITGB3
RPS7 RPL27
VNN2 SLC11A1
MYST2 KRTAP26-1
SIX3 SLC17A7
RPL29 RPS16
RPL37 RPL29
RPL4 RPL29
SLC4A1 TRIM58
RPS12 RPS6
RPS21 RPS29
RPS21 RPS3
RPS21 RPL24
ARVCF GRM4
TEF SELENBP1
RPL15 RPL27
RPS14 RPS7
RPL23 RPL4
RPLP1 RPL37A
RPLP1 RPS24
RPL30 RPL11
MT1A QRICH1
LOC652147 CAPN5
RPS25 RPL35
RPS10 RPS11
RPS18 RPS29
RPL8 RPS14
RPL28 RPL38
RPL28 RPL31
CDH13 SAMD14
USP11 CREB3
GATA2 DPY19L2P2
ITGA2B LAT
CEL GOLGA8A
WDR62 AKAP3
DNMT1 FGFR1
ALAS2 MKRN1
EVI2A EVI2B
MT1E QRICH1
SPTB GYPA
T MSC
SLC8A1 SAMD14
HHLA1 WBSCR22
EFNA3 PSG1
KRTAP26-1 SLC17A7
BPGM SELENBP1
RPL24 RPS17
RPL37 RPL27
RPL18A RPS23
SLC9A3 SERHL2
SEZ6L AKAP3
ARVCF CDK6
RPL19 RPS20
METTL3 LUC7L3
RPL14 RPL38
RPL14 RPS14
IGHMBP2 LOC145678
RPS8 RPLP1
RPL28 RPS25
RPS19 RPL18A
FGFR1 FMO5
MAP2K4 TG
EEF1G RPS14
GSTM3 HOXB5
EPOR IL13
MAGEA4 MC2R
SPTB BLVRB
IKBKG TNFRSF25
IKBKG ZNF592
CXCL5 GPRIN2
CCNB1 DLGAP5
RPS3 NPM1
MAGEA5 OCEL1
EFNA3 HAUS5
CCDC69 RBPMS
SIX3 CALB2
SLC7A7 MEGF9
RPL24 RPS7
RPL24 GNB2L1
RPL24 RPL38
RPL31 RPS3
RPL29 RPL24
RPL34 RPS16
RPL18A RPL12
RPL4 NPM1
NAV3 VNN2
ARVCF EPHB2
ARVCF SLC17A3
SLC9A1 TGFB1
RPS20 RPS4X
RPL19 RPS12
SNORA21 RPS17
RPS11 RPS15A
CHST3 AKAP3
CHST3 PAEP
RPL37A RPS4X
RPLP1 RPS6
DDX11 AGER
RPS25 RPL37
RPL18 RPS3
RPL18 RPL15
RPS18 RPS27A
RPS18 RPL3
RPS9 RPL27
RPSA RPS10
FSHB KRTAP26-1
ERBB2 CYP3A5
RPS3A RPL18A
CEACAM6 SLC16A6
CEACAM6 CALB2
HIST1H2BJ HIST1H1C
EEF1A1 RPS20
ISG15 IRF7
OCEL1 PCBP3
RPS16 RPL35
RAD51L3 TNP1
ZNF592 SLC12A4
CALB2 WBSCR22
EEF1B2 RPL9
T PSG1
RPS17 EEF1B2
VNN2 S100A12
LOC729602 CEL
RPL31 RPL38
RPL34 RPL35
GM2A CCDC69
HBD PRDX2
RPL4 RPL12
LSM4 GPRIN2
RPL17 RPL27
RPL19 RPS29
RPL15 RPL11
RPS11 RPL31
RPL6 RPS23
RPS8 RPL37
RPLP0 RPS15A
RPS9 RPL11
PGLYRP1 BPI
MSX1 GPRIN2
RPL10 RPL15
MAP2K4 CACNA1B
MAP2K4 CDH13
EEF1G EEF1B2
GSTM3 PTRF
FRAT2 MAST2
ATP2B2 RAD51L3
EPB42 SLC6A8
NEBL PSG1
SIX3 TYR
ZNF43 ZNF273
LY96 VCAN
BPGM MKRN1
RPL4 RPS17
ITGA10 NTNG1
NTSR2 WDR62
NTSR2 CRYBA4
ARVCF IL13
ARVCF ADCYAP1
ARVCF LILRA4
SLC9A1 GPRIN2
SLC9A1 NTSR2
RPL15 RPL31
RPL23A RPL29
RPS11 RPL17
RPS24 RPS23
RPS24 RPS14
RPL32 RPS6
CHST3 HOXD4
CHST3 GPRIN2
RPL6 RPS20
RPL30 RPS14
RPS18 RPS3
HIST1H2BI HIST1H2BC
RPSA RPS23
SLC12A4 TUBB2B
QRICH1 MT1X
DNMT1 GOLGA8A
BLVRB HMBS
DPF1 EPB49
RPL7 RPL11
AANAT IL13
MAGEA4 SLC12A4
GPRIN2 PSG1
RPS7 RPS6
RPS17 RPS4X
MAGEA9 CXCL5
KRTAP26-1 PSG1
KRTAP26-1 PCBP3
RPS15A GNB2L1
SIX3 GPRIN2
LOC729602 GOLGA8A
RPL24 RPS3
RPL31 RPL24
RPL34 RPL5
XDH KRTAP26-1
ARVCF B4GALT3
ARVCF T
SLC9A1 PLEKHG3
RPL23A RPL38
RPS11 GNB2L1
TRIM52 CEL
TRIM52 FMO5
HCG9 SAMD14
IGHMBP2 UGT2B15
SULT1A1 SULT1A2
RPS25 RPS12
RPS10 RPS13
RPS19 RPL38
RPS3A RPS15A
RPS3A RPL17
RPS3A RPS5
CEACAM6 HHLA1
BMP2 ICAM2
TNFRSF25 SLC5A2
OCEL1 SLC12A4
CPOX MOBP
MKRN1 BNIP3L
WDR62 EPOR
WDR62 SLC4A3
EPB49 GYPB
SAMD14 MFNG
SAMD14 NFATC4
BLVRB PRDX2
IGHE TAF6L
GPRIN2 CBLN1
GRM4 PCBP3
GRM4 RUNX2
RPS23 RPL7
SLC17A3 CXCL5
HIRIP3 B3GAT2
BPGM GSPT1
RPL31 EEF1B2
RPL5 RPS27A
RPL5 RPS15A
RPL5 RPL24
RPL34 RPL24
GM2A RAMP3
HBD SPTB
RPL4 GNB2L1
NTSR2 T
SEZ6L CREB3
SEZ6L EPOR
ARVCF SLC17A7
RPL17 RPL35
RPS20 RPS6
RPS14 RPL12
SNORA21 RPS3
RPL32 RPL37
CHST3 SEZ6L
RPLP1 GNB2L1
FAU RPL27
IGHMBP2 NF1
RPL3 RPS23
RPS8 RPL18A
RPS25 RPS24
RPS18 RPS20
RPS18 RPS11
RPLP0 RPL31
RPLP0 RPS24
RPSA RPS21
WNT11 EIF5AL1
ERBB2 KLHL9
MAP2K4 CACNA1C
MMP14 GP2
PAX8 AFAP1
ILF3 TNFRSF25
RAD51L3 MYH2
AANAT CYP2D6
ADH1C CAPN5
T CREB3
T AANAT
T GPRIN2
PDE3A CACNA1C
RPS4X RPS29
MAGEA5 MAGEA4
KRTAP26-1 WBSCR22
KRTAP26-1 CXCL5
DEFA4 CADM1
DPY19L2P2 ILF3
RPS15A RPL9
GM2A RBPMS
SLC4A1 BCL2L1
NEURL BNIP3L
ZNF157 MAGEA9
RPL17 RPL34
RPL19 RPS7
RPL23A RPS14
RPS11 RPL15
TRMT1 SMARCA4
RPL3 RPL10A
LOC652147 CACNA1B
RPS18 RPL5
RPS18 RPL27A
HIST1H2BF HIST1H2AE
RPL28 RPS17
RPL28 RPL37
RPS19 RPL28
OSM HBZ
PAX8 NTSR2
CRADD SOCS2
CDK6 IL13
ILF3 CDC37
OCEL1 EPHB2
SAMD14 ASCL1
SAMD14 B3GAT2
EPB42 BNIP3L
ADH1C SCAPER
EEF1B2 TINP1
GRM4 TNFRSF25
RAMP3 PAEP
T HSF4
HHLA1 RIMS2
RPS7 RPL35
RPS27A RPS6
SIX3 PSG1
RPL38 RPL11
BPGM TRAK2
RPS13 RPL29
RPL18A RPS7
RPS12 RPL31
SLC9A3 ACAN
LILRA1 LILRB2
RPS14 RPS15
RPS14 RPS16
RPS11 RPL9
RPL37A RPL13A
RPLP1 RPL41
RPL14 RPL24
TGOLN2 PSG1
RPL30 RPL5
RPS8 RPS15
RPS10 EEF2
RPS9 RPL18A
RPL13 RPL37A
RPL8 RPLP2
PRPS1L1 DUS4L
RPSA RPS14
FSHB PSG1
MSX1 PCBP3
ERBB2 GYPE
CYP3A4 CAPN5
RPS3A RPS3
FGF7 ZNF157
POU6F1 KRTAP26-1
STATH PSG1
CALB2 HSF4
CALB2 SLC12A4
GPRIN2 TNFRSF25
GPRIN2 PCBP3
GPRIN2 AANAT
RPS7 EIF3E
EFNA3 AFAP1
SIX3 IL13
IGSF9B SLC17A3
SLC7A7 CD1D
RPL34 RPS27A
RPS13 RPS6
LILRA4 AFAP1
MYEF2 HHLA1
LSM4 EFNA3
U2AF2 TYR
GRINA HHLA1
ZNF157 RAD51L3
ZNF157 CALB2
RPS5 NPM1
RPL19 RPL18A
RPL15 RPL35
RPL23A GNB2L1
RPS11 RPL27
KRT85 CYP2D6
RPS24 RPL37
RPL32 RPL11
CHST3 TYR
CHST3 WDR62
RPL6 RPL5
RPL30 GNB2L1
RPS8 RPS3
RPS18 RPL38
RPS18 RPL17
RPLP0 RPS13
EEF1G RPL12
RPS3A RPL31
USP11 WDR62
CEACAM6 POU6F1
HERC2P3 ZMYND8
HERC2P3 GOLGA8A
PSG1 HOXD4
PSG1 RPH3A
ACSL1 BCL6
OTUB1 PCBP3
SERPINE1 CTSK
EPB42 GYPB
IGHE MMP11
IHH PPP1R10
GNB2L1 RPL13A
MGAT3 ADH1C
RPS15A RPS6
REM1 MFNG
LOC729602 NSUN5C
RPL34 RPL38
HBD EPB42
GP1BA DOK5
LSM4 SLC9A1
RPL41 RPS29
ARHGAP6 SLC8A1
ZNF157 EFNA3
RPS20 RPL13A
RPS20 RPS23
RPL27A RPL36A
KRT85 TUBB2B
TRIM52 PTGER3
HCG9 AGFG2
RPL32 RPS23
CHST3 KRT33B
MLANA EFNA3
TGOLN2 CALB2
RPL18 RPL9
RPL8 RPS21
SLC18A1 KRTAP26-1
RPL28 RPL11
RPL28 RPL23A
RPSA GNB2L1
FSHB MYH2
MSX1 SLC12A4
RPL10 RPS13
EEF1G RPL15
RPS3A RPS27A
KISS1 PRSS3
VEGFC SAMD14
CEACAM6 RAD51L3
IFNA4 CYP3A4
GPR19 TYR
NFKBIA CD83
PCBP3 SLC9A3R2
TYR B4GALT3
SLC12A4 WBSCR22
MOBP PRDX2
SDCBP BCL6
EPOR TOP3B
DNMT1 REN
CALB2 PTPRN
IFI44L IFI27
RUNX1T1 CAV1
HHLA1 HSF4
VNN2 ACSL1
MYST2 EPHB2
RPL5 RPL31
UGT2B15 OCEL1
AGFG2 REM1
RPS21 RPL12
GRINA CALB2
RPL41 RPS4X
RPL27A RPL13A
RPL19 RPL27
RPL23A RPS6
KRT85 ITGA10
RPS24 RPS13
CHST3 WWOX
RPL30 RPL19
LOC652147 ADH1C
RPS8 RPS13
RPS25 RPL4
RPS10 RPS3
HIST4H4 HIST1H4I
LOC728643 NPM1
RHCE RHD
RPS19 RPS7
RPL10 RPL18
JAK3 HOXD4
EEF1G RPL17
VEGFC SCAPER
CYP2A6 PSG1
ICAM2 RAB27B
MXI1 BNIP3L
SPTA1 PRDX2
B3GAT2 SCAPER
RBPMS AKAP3
WDR62 ABCC8
ALAS2 GUK1
GAD1 KEL
IRF7 MX1
SPTB GYPE
PIK3C3 IGFBP2
HPGDS ARHGEF6
RPS17 RPL9
SLC17A3 T
RPL12 RPS15A
RPL5 GNB2L1
RPL34 RPL7
RPL18A NPM1
SLMO1 MYBPC3
CFHR3 T
KCNA6 FXYD3
RPL17 RPL29
RPL19 RPL24
KRT85 SIX3
CHST3 NFIC
CHST3 CREB3
CHST3 CHRNB1
CHST3 SLC9A1
RPL6 RPL7
BTF3 SAMD14
LOC652147 TOP3B
RPL18 EIF3F
RPL13 RPS6
CD163 LY96
RPS19 RPL17
FSHB IL13
RPL10 RPL17
RPL10 RPS5
EEF1G RPL18
RPS3A RPS6
EEF1A1 RPL32
TNP1 PSG1
LILRB2 HCK
CAPN5 MAST2
ATP6V0A2 FMO5
SPTB HMBS
LEFTY1 PSG1
GPRIN2 CALB2
GRM4 MAPK8IP1
NF1 CNP
CHRNB1 RBPMS
RPS7 BTF3
MAGEA9 WBSCR22
MS4A2 MAGEB2
VNN2 MGAM
SLC17A3 ABCC8
SLC17A3 ADCYAP1
RPS15A RPL10A
LEPR FMO5
MYST2 TGFB1
ZKSCAN3 RAD51L3
RPL24 RPL11
RPL29 RPS23
RPL12 RPL31
RPL4 RPL35
NTSR2 HOXD4
NTSR2 ABCC8
NTSR2 SLC4A3
HIST1H2BC HIST1H2BL
RPS27 RPS12
NEURL EPB49
SLC9A1 SLC12A4
EIF3F GNB2L1
LSM4 HOXD4
RPLP2 RPL11
RPLP2 RPL29
ZNF157 KRTAP26-1
RPL27A GNB2L1
RPL15 RPS5
RPL23A SNORA21
RPS11 RPL4
MYT1 PSG1
TRMT1 CEL
CHST3 PTPRN
CHST3 MSC
CHST3 NTSR2
RPL14 RPL34
RPL3 RPS14
ALX3 PRSS3
ADRB1 HSF4
RPLP0 RPL13A
RPLP0 RPL29
RPS9 RPS21
HIST2H2AA3 HIST1H2BI
HIST2H2AA3 HIST1H2BE
JAK3 GRINA
EEF1G RPS10
PAX8 EFNA3
PCBP3 TNFRSF25
SAMD14 NOC2L
SLC17A7 DUS4L
TMCC2 EPB49
RPS6 RPS16
MYBPC3 POU6F1
HHLA1 SLC16A6
RPS4X RPL13A
EFNA3 AANAT
KRTAP26-1 IKBKG
AQP9 SLC11A1
LUC7L3 OGT
GSPT1 TRAK2
RPL24 RPL35
RPL24 RPS15A
RPL12 RPL27
RPL12 RPS3
RPL34 RPS29
RPS13 RPS15
NTSR2 IL13
FAM65B MEGF9
SLC9A1 TNFRSF25
RPL17 RPL24
RPL27A RPS16
RPS14 RPS12
SNORA21 RPL17
RPS11 RPL38
KRT85 IL13
KRT85 ARVCF
TRH RUNX1T1
RPS24 RPL29
CHST3 ARVCF
RPLP1 RPL27A
IGHMBP2 KRT1
LOC652147 SAMD14
RPS25 RPS11
RPS10 RPL36A
RPL28 RPL29
RPSA RPS25
MSX1 IGHMBP2
FGFR1 TRIM52
RPL10 RPL14
PAX8 GPRIN2
IL1A PPM1A
AKAP3 HSF4
ISL1 PSG1
DUS4L AKAP3
MMP11 CYP3A5
WDR62 PTPRD
TFRC SPTA1
CALB2 SULT4A1
CALB2 STATH
EEF2 RPL27
PTRF PTGER3
MSC IL13
RPS6 RPL35
NEBL CXCL5
RPS7 RPL11
RPS7 NPM1
RPS3 RPL27
RPS17 RPL36A
EFNA3 CALB2
KRTAP26-1 RPH3A
LOC145678 MAGEA5
MYST2 NR0B2
RPL4 RPL31
RPS12 RPL27
RPS21 RPL5
SLC9A1 FLJ40113
SLC9A1 PCBP3
SLC9A1 LILRA4
SMARCA4 CEL
TOP3B SAMD14
RPL23A RPS3
RPL23A RPL4
PPY MMP11
HCG9 ARHGAP6
RPL32 RPL19
CHST3 PRKACA
SDC3 ZNF157
RPLP1 RPS15
FAU RPL29
IGHMBP2 CNP
HOXC11 SLC12A4
RPL3 RPL23A
RPL30 RPL34
ANXA2P1 ANXA2
LOC652147 RASSF9
RPS8 EEF1B2
RPS10 RPS16
RPLP0 RPL17
RPLP0 RPS20
PRPS1L1 HSF4
RPS19 RPL4
MAP2K3 MXI1
RPL10 RPL5
VEGFC MAP2K4
CEACAM6 OLFM1
CREB3 IL13
PDXDC1 GOLGA8A
PCBP3 TUBGCP2
SLC16A6 CYP1B1
EPOR TNFRSF25
REN FGFR1
PTGER3 CDC37
QRICH1 MT1H
QRICH1 MT2A
CACNA1C TG
ANXA5 AP1S2
HSPD1 HSPE1
PSMB5 CCT3
IFI44L EIF2AK2
SLC17A7 TYR
IRF7 IFI44L
DPF1 KLHL9
LEFTY1 TNP1
IGL@ TNFRSF17
SCN8A SAMD14
T TYR
NEBL RPH3A
RPS3 RPS7
RPS17 RPL10A
EFNA3 B4GALT3
SLC17A3 SLC17A7
SLC17A3 GPRIN2
CCL16 DUS4L
DNTT KLRK1
SIX3 ABCC8
IGSF9B SLC12A4
DMP1 KIAA0284
CACNA1B CACNA1C
RPL24 RPL27
RPL34 RPL12
RPL4 EEF1B2
RPL4 RPS15A
GP1BA STAC
NTSR2 PTPRD
NTSR2 NTRK3
NEURL IGHE
ARVCF ZNF592
VAMP5 CYP2D6
ZNF157 TGFB1
RPL19 RPS13
RPL15 RPS6
RPL32 RPL34
CHST3 RBPMS
CHST3 CCDC52
RPLP1 RPS4X
RPL14 RPL11
RPL14 EIF3E
MLANA TNFRSF25
IGHMBP2 EPHB2
DEFA3 LCN2
RPS8 RPL24
RPS8 RPL17
RPS25 RPL27A
RPLP0 RPL15
RPL13 RPS4X
RPL8 RPL27
LOC728643 HNRNPA1
RPS3A RPL15
USP11 SEZ6L
CYP2A6 PCBP3
GUCA1A HHLA1
EPOR LEPR
C11orf52 HSF4
TGFB1 EPHB2
PSG1 TGFB1
ATP5C1 NHP2
SLC12A4 HOXD4
SLC12A4 DCT
SLC11A1 ACSL1
QRICH1 MT1B
CADM1 FOLR3
FMO5 ZNF266
GAD1 GOLGA8A
ADH1C SAMD14
NPTX2 ADNP2
CXCL5 TNP1
CXCL5 RAD51L3
HHLA1 TYR
MAGEA5 PCBP3
FSCN2 MGAT3
SIX3 TGFB1
SIX3 CXCL5
RPL38 RPS15A
RPS12 RPL34
NTSR2 TNFRSF25
NTSR2 KRTAP26-1
SLC9A3 RBM4B
SLC9A3 CYTH3
AGFG2 NFATC4
AGFG2 SLC8A1
RPS21 RPL7
RPS21 RPS4X
NEURL TRIM58
SLC9A1 HOXD4
CCBP2 SIX3
TRH CAV1
RPS24 RPL19
RPL37A RPL27A
RPL3 RPS15A
RPL30 RPS12
RPL30 RPS21
RPL30 RPL3
RPS8 RPLP2
RPS25 RPL3
PRPS1L1 T
FSHB HSF4
RPL10 RPS14
IFNB1 ANXA8L2
EIF2AK2 ANKLE2
RPS15 RPL35
STATH WBSCR22
MXI1 GUK1
SLC12A4 PSG1
NTNG1 HSF4
NTNG1 B4GALT3
NFATC4 HIPK2
CALB2 TYR
MLC1 DNM3
PYY CACNA1C
DPF1 PPP1R10
CCT2 NPM1
RPS6 RPL27
BTF3 EEF1B2
CXCL5 IL13
CXCL5 B4GALT3
HHLA1 SLC6A2
MAGEA5 NF1
KRTAP26-1 TNP1
KRTAP26-1 AFAP1
DEFA4 MMP8
SLC30A3 KRTAP26-1
SIX3 WBSCR22
SIX3 AANAT
GSPT1 TMCC2
RPL5 BTF3
GM2A HECW1
MYEF2 CYP2D6
RPL4 RPL10A
RPL4 RPL24
KDELR3 HN1L
DOHH BCAP29
AGFG2 BCAP29
RPL19 RPL7
RPS14 RPL27A
RPL23A RPL15
RPL32 RPL27A
RPLP1 RPS23
TGOLN2 ATP2B2
HOXC11 EPHB2
RPL3 RPS7
RPL30 RPL12
KRT33A TNFRSF25
RPS8 RPS27A
RPS8 RPS15A
RPL18 RPS7
RPS18 RPLP1
RPLP0 RPL36A
HIST1H2BI HIST1H2AD
FSHB ISL1
MSX1 MAGEA5
MSX1 SLC9A1
CYP2A6 EFNA3
PCBP3 EML3
TNP1 TNFRSF25
CEL CDC37
NPM1 EIF3E
DUS4L HSF4
CD79A IGHM
DHPS TAF6L
DHPS CYP3A5
ALAS2 TAF6L
EPB49 SLC6A8
SLC17A1 PSG1
CRISP3 COL11A1
SPTB HAGH
PIR DEAF1
SLC4A8 RAD51L3
FBXO7 GYPE
NF1 OCEL1
HIST1H2AE HIST1H1C
BTF3 RPL9
CXCL5 TYR
LBP IL13
BCL2L1 EPB49
HHLA1 CXCL5
HHLA1 T
RPS17 RPS15
VNN2 HPR
RPS15A RPS3
SIX3 TNP1
CACNA1B B3GAT2
GP1BA TMSB15A
NTSR2 PCBP3
FAM65B CD163
SEZ6L PFDN1
SEZ6L TYR
PRSS3 DOK5
LSM4 SLC12A4
LSM4 GRM4
TEF GYPE
RPL15 NPM1
RPL15 RPL38
RPL15 RPL34
SNORA21 RPL31
EPB41 RNF14
RPL23A RPL10A
PPY IGHE
KRT85 SLC17A3
FOSL1 HHLA1
SDC3 CXCL5
TGOLN2 HHLA1
RPL3 RPS6
TEX28 EML3
RPL30 RPL38
RPS10 RPS27A
RPS10 RPL4
RPLP0 NPM1
RPS9 GNB2L1
RPS9 RPLP1
RPL8 RPL11
HIST2H2AA3 HIST1H2BF
TNF GADD45B
RPSA RPL18A
MSX1 TYR
JAK3 KRT33B
ERBB2 GYPB
MAP2K4 MGAT3
MAP2K4 DMP1
EIF3I ATP5O
NCOR2 ASCL1
SLC12A4 TGFB1
SLC12A4 TNP1
CD1D KCTD12
CAPN5 ASCL1
QRICH1 MT1G
EPB49 GYPE
IGJ TNFRSF17
AANAT HOXD4
DLEC1 ANKRD26
GPRIN2 TYR
GRM4 PLEKHG3
T HOXD4
ATP5G3 COX5A
SLC30A1 MT1E
GNB2L1 RPS4X
RPS17 EEF2
EFNA3 TNP1
IGSF1 IGFBP4
SIX3 PCBP3
CACNA1B PDE3A
RPL4 BTF3
SLC4A1 TMCC2
USP6 SAMD14
PRSS3 ICAM2
RPS21 RPS7
NEURL ALAS2
ARVCF WBSCR22
VAMP5 SIX3
ZNF157 AFAP1
ZNF157 SIX3
RPL17 BTF3
RPL23 SNORA21
RPL23A RPL5
CHST3 RAMP3
CHST3 CCDC69
SDC3 PRSS8
FAU RPL35
RPL6 RPS14
BTF3 RPS5
RHCE HAGH
RPL3 RPL12
RPL30 RPL24
RPLP0 RPL32
RPLP0 RPLP1
RPS9 RPS13
FGFR1 PDIA2
RPL10 RPS16
RPL10 RPL28
EEF1G RPS6
RB1 MVD
CYP2A13 TYR
RBPMS SLC8A1
PAX8 SLC12A4
EPOR DPY19L2P2
PLEKHG3 TNFRSF25
PCBP3 TGFB1
KIAA0195 EML3
ALAS2 MXI1
ADCYAP1 WBSCR22
MEGF9 LILRB3
DPF1 TAF6L
PMP2 ANKRD26
OLFM1 TYR
EEF1B2 EIF3E
FBXO7 SPTB
T TNFRSF25
T SLC17A7
RPS27A RPS17
KRT33B CCDC52
GABRE SNTA1
LEPR REN
SIX3 EPHB2
RPL38 RPS16
CACNA1B NOC2L
BPGM TERF2IP
SLC7A7 KCTD12
RPL29 RPS3
RPL37 RPS15
USP6 SCAPER
SLC9A3 ARR3
HIST1H2BC HIST1H3D
AGFG2 MGAT3
AGFG2 NCR2
ARVCF FLJ40113
SLC9A1 PHF21A
RPL17 RPS21
RPL27A RPL35
RPL27A RPL29
RPL27A RPS13
SNORA21 RPS15A
RPS11 RPS7
KRT85 NR5A1
SEC31A MT1G
RPL3 RPS21
RPL30 RPL9
VCAN SLC7A7
RPS8 RPL12
RPS8 RPL6
RPS25 RPL5
RPL18 RPL31
RPL18 RPL23A
EEF1G RPL35
VEGFC B3GAT2
CEACAM6 MYBPC3
CEACAM6 TGOLN2
HIST1H2BJ HIST1H2BC
GNA13 ADNP2
POU6F1 SLC17A3
HOXD4 PTPRN
TNFRSF25 ABCC8
TNFRSF25 MAPK8IP1
RBM8A ABCC8
RUNX2 PLEKHG3
TYR PCBP3
FBN2 HBG1
HIPK2 PTGES
ADCYAP1 CYP2D6
ADCYAP1 RAD51L3
SCYL3 CHD8
BCL2L1 EPB42
MGAT3 CAPN5
EFNA3 NTRK3
EFNA3 MAGEA4
KRT33B CALB2
SLC30A3 SLC12A4
SLC17A3 HSF4
CCL16 SLC17A3
CCDC69 AANAT
SIX3 HOXD4
RPL38 GNB2L1
CACNA1B FSCN2
ZKSCAN3 ISL1
RPL5 RPL11
XDH EFNA3
MTSS1L AREG
AGFG2 CACNA1B
ARVCF CALB2
ARVCF CXCL5
ARVCF IGSF9B
RPL17 RPS6
RPL19 RPS16
RPL19 RPL27A
SNORA21 RPL10A
RPS24 RPL27
RPL32 RPL7
RPL14 BTF3
RPL14 RPS21
IGHMBP2 GIGYF2
RPL3 RPL29
RPS10 RPL24
RPS18 RPL12
RPS18 RPL4
RPS9 RPL29
RPL28 RPS23
RPL28 RPL18
FSHB CXCL5
FSHB SEZ6L
RPL10 RPL11
EEF1G RPS18
RPS3A RPL9
USP11 AKAP3
CYP2A6 ARVCF
IFI6 IFI27
ISG15 IFI44L
POU6F1 ABCC8
TUBB2B WBSCR22
SLC12A4 B4GALT3
ZNF592 TNFRSF25
EPB49 MKRN1
FCER1G S100A11
DPF1 BNIP3L
PTRF CEL
EEF1B2 RPL27
MAP2 AKAP3
RPL13A RPS6
T AKAP3
RPS4X RPS6
GNB2L1 RPS3
MAGEA9 T
EFNA3 WDR62
KRTAP26-1 TYR
SLC17A3 ISL1
RPL5 EIF3E
SOX4 HIST1H2AE
ITGA10 AANAT
NTSR2 CALB2
PRSS3 PIR
SLC9A1 SLC17A7
CCBP2 CDK5R1
RPL41 RPL13A
ZNF157 HOXD4
ZNF157 RPH3A
ZNF549 AGFG2
RPL30 RPS13
RPS8 RPL3
RPL18 RPL27
RPL18 RPS16
RPL18 SNORA21
RPS18 RPL36A
RPS18 RPL24
RPS18 RPL6
RPS18 RPL14
RPL13 RPS24
RPL28 RPL27
RPS19 RPS25
FSHB ABCC8
FSHB T
MSX1 EFNA3
RPL10 RPL19
JAK3 CALB2
ERBB2 SELENBP1
MAP2K4 SLC6A12
PLEKHG3 FLJ40113
CASP1 FGL2
KEL HERC2P3
WDR62 TUBGCP2
NTNG1 WDR62
SELENBP1 TAF6L
RPL10A NACA
CRTC1 MFNG
ARFIP2 RGN
CCL19 B3GAT2
IGHE BNIP3L
MNDA MEGF9
T DUS4L
HHLA1 OLFM1
RPS3 RPS6
RPS17 NPM1
MAGEA5 SLC5A2
MAGEA5 PAFAH1B1
EFNA3 CDK5R1
EFNA3 ABCC8
EFNA3 PLEKHG3
KRTAP26-1 ODF1
RRM1 FEN1
MYST2 SLC12A4
SIX3 HAUS5
RPL38 RPS7
CACNA1B SCAPER
GPR1 RAD51L3
RPL37 RPS4X
GM2A ATP10B
DOHH REM1
GP1BA PIR
NTSR2 SLC17A3
SEZ6L RBPMS
NEURL BPGM
SLC9A1 WDR62
SLC9A1 GRM4
NELL2 IGHE
PPP3CC OCEL1
GRINA GPRIN2
ZNF157 CXCL5
RPL17 RPL12
RPS5 RPL5
RPL23A RPS7
RPL23A RPL12
RPL21 RPS27A
RPS11 RPS16
KRT85 NTNG1
HCG9 USP6
CHST3 POU6F2
SDC3 LRRC15
NCKIPSD CHST3
RPL37A RPS21
RHCE HMBS
RPS8 RPL30
RPS25 RPS29
RPLP0 RPL24
RPL28 RPLP0
RPL28 RPS9
FSHB KRT85
RPL10 RPS25
EEF1G SNORA21
RB1 B3GAT2
RPS3A RPS25
CCR1 HHLA1
IL1A ABHD5
MAPRE3 CREB3
PCBP3 RPH3A
TYR IL13
KIAA0284 NOC2L
RAD51L3 HSF4
ZNF592 PCBP3
ZNF592 OTUB1
SAMD14 HMX1
SAMD14 KIAA0284
CALB2 HOXD4
CALB2 MYH2
AANAT CREB3
CCL19 SAMD14
RPS29 RPL11
SLC8A1 PYY
MAGEA9 RAD51L3
KRTAP26-1 ISL1
CCL16 T
PCSK7 SLC8A1
CCDC69 PAEP
SIX3 AFAP1
IGSF9B AANAT
CACNA1B KIAA0284
LY96 DPYD
STXBP1 HOXD4
LOC729602 PDXDC1
TNFRSF1B IFI30
RPL12 RPL35
RPL12 RPL38
RPL5 RPL29
RPL4 RPS27A
RPL22 EEF1B2
UGT2B15 B4GALT3
UGT2B15 SLC12A4
USP6 MXD1
HIST1H2BC HIST1H2BN
NEURL CYP3A5
ARVCF RAD51L3
SLC9A1 EPHB2
RPL17 EIF3F
RPL19 RPL37
MAGEA1 EPHB2
MAGEA1 MAGEA5
EPB41 GSPT1
RPL23A RPL35
RPL23A RPS5
TRMT1 CDC37
TRMT1 DNMT1
RPL3 RPS27A
RPL30 RPS3
HIST1H2BF HIST1H3D
RPL8 RPL27A
KRT37 ADH1C
SLC18A1 SLC17A3
RPL28 RPS13
E2F1 CHST3
MAP2K4 NCOR2
MAP2K4 PTPRB
MAP2K4 LOC652147
EEF1G RPL31
VEGFC MGAT3
VEGFC CDH13
IL4 RAD51L3
TYMS CKS1B
PAX8 EPHB2
PAX8 MAGEA5
BMP2 TNFRSF4
POU6F1 SIX3
CDK6 HOXD4
PCBP3 PLEKHG3
TUBB2B EPHB2
TYR KRT6A
MMP11 CNP
C1QBP AHCY
WDR62 TNFRSF25
WDR62 PCBP3
SAMD14 C19orf50
HLA-DRA HLA-DRB4
HPR S100A8
HAUS5 TYR
TRIM58 GYPB
SLC17A7 NTRK3
HHLA1 MYBPC3
RPS4X RPL11
RPS17 RPL7
EFNA3 TUBGCP2
SCNN1D GDF5
SLC17A3 HHLA1
LEPR GOLGA8A
DMP1 TG
ITPR2 AFAP1
SLC7A7 LILRB2
RPL5 RPS23
MYEF2 PTPRN
RPS12 RPS27A
FPR3 IGSF9B
ARVCF CBLN1
ARVCF TUBB2B
SLC9A1 TYR
VAMP5 B4GALT3
RPL19 RPL5
RPL23 RPS5
SDC3 AFAP1
FAU RPL31
RPL30 RPS27A
RPS8 RPL14
RPS10 RPL12
RPL8 RPS25
PRPS1L1 KDELR3
SRM TNFRSF25
SRM SIX3
FSHB PFDN1
FSHB LMTK2
JAK3 HHLA1
WNT1 AGFG2
MAP2K4 ASCL1
IGFBP2 PSMC4
EEF1G RPS21
EEF1G RPLP0
EEF1G RPS9
USP11 CPZ
CEACAM6 SLC17A3
NFKBIA TNFAIP3
PAX8 SIX3
BCL6 CYP1B1
EPOR TCF15
CGA TFR2
TYR TNFRSF25
TYR PSG1
SLC12A4 MC2R
SLC12A4 TNFRSF25
NEUROD2 ACVR1B
ATP10B FLT1
SELENBP1 TRAK2
KNG1 NTNG1
AARS CTNS
EEF1B2 RPL10A
GPRIN2 MAPK8IP1
GPRIN2 LEFTY1
SLC8A1 B3GAT2
EFNA3 IL13
EFNA3 EPHB2
EFNA3 CXCL5
KRTAP26-1 OTUB1
LOC145678 NF1
VNN2 BCL6
PCSK7 IAH1
PRPF6 ASCL1
S100P S100A12
HOXB5 ILF3
CACNA1B ASCL1
STXBP1 AANAT
GPR1 PSG1
RPL29 RPS15
SLC4A1 BNIP3L
UGT2B15 EPHB2
NTSR2 PFDN1
NTSR2 HAUS5
SLC9A1 IKBKG
SMARCA4 CDC37
PPP3CC MAGEA5
RPLP2 RPL34
CCBP2 EFNA3
ZNF157 GPRIN2
RPL19 RPS27A
RPL19 RPL38
RPL15 RPL9
RPL15 RPS27A
MAGEA1 PCBP3
RPL23A RPL19
CHST3 HHLA1
SDC3 TNFRSF25
RPLP1 RPL34
FAU RPL15
RPL14 EEF1B2
MLANA TNP1
IGHMBP2 PCBP3
RPL30 RPS23
MT1F QRICH1
RPS25 SNORA21
RPLP0 RPL14
RPS9 RPL12
RPL13 RPS21
RPL8 RPL38
FSHB CHST3
CDH13 MGAT3
RPL10 RPL31
MAP2K4 FANCA
EEF1G RPS25
RB1 LOC652147
PAX8 MYST2
WNT10B PSG1
HSF4 FLT1
TNFRSF25 FLJ40113
MYL4 XK
TNP1 TGFB1
MMP11 TAF6L
KIAA0195 PCBP3
AFAP1 TYR
WDR62 FLJ40113
PAFAH1B1 PCBP3
ATP2B2 PSG1
KBTBD11 AK2
IGHE KLHL9
IGHE ARC
MYBPC3 SLC16A6
HECW1 PAEP
T ABCC8
SCYL3 KNG1
RPS3 RPL11
EFNA3 UNC5B
SLC17A3 PIK3R3
DNTT BLNK
SIX3 CDK5R1
SIX3 RAD51L3
RPL29 EEF2
ASIP CARD10
RPS12 RPL7
AGFG2 SCAPER
ARVCF PFDN1
SMARCA4 LOC729602
U2AF2 UGT2B15
TEF SPTB
ZNF157 ARVCF
RPL17 RPS12
RPS5 RPS7
RPL19 RPS15
RPL15 RPS23
MAGEA1 GPRIN2
TOP3B ADH1C
HBB ATP6V0A1
FAU RPS7
FAU GNB2L1
RPS8 EEF2
RPL18 RPL5
RPS9 RPS18
LOC728643 RPS5
RPSA RPL14
SRM AANAT
MSX1 TNFRSF25
ERBB2 NEURL
EEF1G RPSA
KISS1 GP1BA
CEACAM6 FSHB
IL8RA GCA
GSTM3 TNFRSF25
PRLR TGFB1
RAB11FIP3 IL13
SULT4A1 FSHR
PSG1 MC2R
TUBGCP2 PLEKHG3
SLC16A6 MT1G
ACAN ARR3
CYP3A5 PPP1R10
S100A11 ITGAM
RAD51L3 RIMS2
HLA-DMA HLA-DMB
INA PSG1
EPB49 MXI1
AIF1 ITGB2
EPB42 GYPE
TRIM58 GYPE
PTRF TNFRSF25
CCL19 DNAJA3
SPTB EPB49
LEFTY1 NTRK3
PIK3C3 TM4SF1
FBXO7 EPB49
SLC8A1 IAH1
AREG NPTX2
GNB2L1 EEF1B2
EFNA3 IFT140
EFNA3 T
CCDC69 IL13
CACNA1B DMP1
GSPT1 BCL2L1
RPL5 RPL27
RPL37 RPL12
F7 WBSCR22
SLMO1 HHLA1
ADCY1 FAM13A
DOHH SAMD14
UGT2B15 SLC30A3
NTSR2 EPOR
NTSR2 TNP1
SEZ6L EFNA3
PRSS3 TMSB15A
ARVCF WDR62
LSM4 TGFB1
RPLP2 RPL27
RPLP2 RPS6
RPS14 RPL7
KRT85 FAM189A2
RPS24 RPS4X
RPL3 RPL31
RPS10 RPL35
RPL18 RPS12
RPS18 RPL13A
RPL28 RPL19
RPS19 EEF2
RPSA RPL29
RPSA RPL15
FSHB SIX3
FSHB ARVCF
FSHB ZNF157
CDH13 NFATC4
WNT11 CLCA1
RPL10 RPL37
MAP2K4 CCL19
FGR S100A11
MMP14 AANAT
IL8RA NAV3
XRCC2 RPH3A
GSTM3 LOC729602
ABCC8 HSF4
AKAP3 TNFRSF25
LOC729602 LOC730092
CBLN1 HOXD4
PFKFB3 MT1B
B4GALT3 TGFB1
TUBB2B CDK6
GSTA2 MAST2
ITGAM HCK
FMO5 GOLGA8A
EPB49 TERF2IP
RAD54L2 SCAPER
IKBKG UNC5B
IKBKG PHF21A
LEFTY1 RAD51L3
LEFTY1 CALB2
T PCDHA9
NEBL RAD51L3
HHLA1 B4GALT3
RPS4X RPL7
EFNA3 MC2R
SLC17A3 RIMS2
SLC17A3 ZNF592
DPY19L2P2 GOLGA8A
SEPT5 DNM3
MVD SAMD14
HOXB5 PTRF
MYST2 MAGEA5
SIX3 RIMS2
CACNA1B FRAT2
CACNA1B CAPN5
CACNA1B MVD
PAK4 WDR62
RPL24 RPS6
RPL31 RPL36A
RPL37 RPL38
RPS13 RPL38
LILRA4 HHLA1
SLMO1 MYH2
RPL4 RPL27
VRK2 BLVRB
ITGA10 CYP2D6
UGT2B15 GIGYF2
NTSR2 SLC12A4
NTSR2 SLC17A7
SEZ6L GM2A
SLC9A1 SIX3
HIST2H2AA3 HIST1H2AE
LSM4 TNP1
VAMP5 TGFB1
TEF DPF1
ZNF157 MC2R
RPS5 SNRPD2
GHRHR WBSCR22
CYP11B2 FXYD3
DDX11 PLEKHG3
RPL14 RPS6
RPL14 RPL37
IGHMBP2 PPYR1
TGOLN2 MAGEA9
RPL30 EIF3E
LOC652147 B3GAT2
RPS10 RPL37
RPLP0 RPL27
RPS9 RPS16
RPL13 RPS8
RPL28 RPS14
RPL28 RPS10
SRM T
FSHB IGKC
MAP2K4 MFNG
MAP2K4 KLK11
FGR LILRB2
EEF1G RPL30
RPS3A RPL7
RPS3A RPL4
MMP14 GRM4
MRPL28 C19orf50
EEF1A1 RPS17
GUCA1A HSF4
CCR1 HSF4
ISG15 MX1
RBM8A HSF4
SLC38A3 MAPRE3
HAGH SLC6A8
GINS1 FEN1
BNIP3L SLC6A8
PFDN1 IL13
MYH2 WBSCR22
TG KLK11
HOXA9 HOXA5
PAEP CREB3
GARNL4 PHF21A
SLC4A3 IL13
WDR62 TYR
ALAS2 TRAK2
LILRB3 NCF2
CRISP3 TMSB15A
DPF1 TRIM58
AANAT SLC12A4
AANAT WDR62
SPTB FBN2
SLC4A8 CALB2
FBXO7 EPB42
RPS29 RPL36A
CXCL5 LEFTY1
RPS7 EEF2
KRTAP26-1 T
SLC17A3 RBM8A
SIX3 CYP2D6
PVT1 PTGES
REM1 CACNA1C
SPINT3 IGSF9B
RPL31 EEF2
LILRA4 MYST2
SLC4A1 HBD
UGT2B15 TGFB1
RPS27 RPS23
ARVCF IKBKG
ARVCF SLC30A3
SLC9A1 TUBGCP2
SLC9A1 CYP2D6
LSM4 CYP2D6
LSM4 ARVCF
VAMP5 NTRK3
RPL17 RPL11
RPL17 EIF3E
RPS20 RPS21
RPS14 RPL38
RPS11 RPL29
RPS24 RPS12
HCG9 NCOR2
NPHS1 SLMO1
RPLP1 RPS16
RPL6 RPS4X
RHCE BLVRB
IGHMBP2 MMP11
TEX28 NTSR2
ALX3 GP1BA
KRT33A NTSR2
RPS18 RPL35
RPL13 RPS20
PFKFB2 FXYD3
IGL@ EPX
FSHB WBSCR22
RPL10 RPL27
MAP2K4 USP6
FGR BST1
RPS3A GNB2L1
CEACAM6 WBSCR22
PAX8 MSX1
POU6F1 ATP2B2
PCBP3 IL13
CACNA1C B3GAT2
LOC92973 ZNF212
IFI44 IFI27
CD14 CD1D
DPF1 GYPE
DPF1 CYP3A5
AANAT TNFRSF25
ARC KLHL9
GPRIN2 PTPRN
GPRIN2 LARGE
GPRIN2 NTRK3
GRM4 TGFB1
CXCL5 SLC12A4
SLC8A1 SCAPER
EFNA3 MAPK8IP1
KRT33B HHLA1
KRTAP26-1 TGFB1
KRTAP26-1 NEBL
LOC145678 EPHB2
SLC17A3 MYH2
DPY19L2P2 PDXDC1
IGSF9B CALB2
IGSF9B KRTAP26-1
RPL38 RPS17
REM1 SCAPER
CACNA1B NCOR2
TCF20 CAPN5
RPL37 RPL35
RPS12 RPL9
USP6 NCAM1
SEZ6L ABCC8
CLK1 RSRC2
NEURL TAF6L
NEURL KLHL9
ARVCF PSG1
ARVCF SLC4A3
SMARCA4 PTGER3
VAMP5 EFNA3
CKAP4 S100A9
CCBP2 DNAH9
ARHGAP6 SCAPER
ARHGAP6 CACNA1B
ZNF157 RIMS2
ZNF157 MYST2
RPL17 RPL37
RPL27A RPL7
RPL19 RPS15A
TRIM52 LEPR
HCG9 FSCN2
RPLP1 RPL12
RPL6 RPL34
TGOLN2 ZNF157
NEU3 CASK
LOC652147 ASCL1
RPL18 RPL29
RPS18 RPS15
RPLP0 RPS27A
RPS9 RPS17
RPL28 RPS3
RPSA RPS18
FSHB CHRNB1
FSHB LILRA4
MAP2K3 GUK1
RPL10 RPL29
ERBB2 TAF6L
EFNB1 PTPRN
MAP2K4 KIAA0284
RPS3A RPS7
TYMS PCNA
CYP2A6 CALB2
GATA2 TRIM52
TOP1 TOP1P2
MAF MNX1
PLEKHG3 AKAP3
PCBP3 FLJ40113
EPOR CREB3
PTGER3 TNFRSF25
SCAPER MFNG
B4GALT3 PTPRN
NCOR2 HMX1
MYH2 PSG1
TG SCAPER
NPM1 HNRNPA1
QRICH1 MT3
C1QBP NHP2
ALAS2 TERF2IP
CRTC1 SCAPER
ADH1C NOC2L
CCL19 SCAPER
JMJD6 PCBP3
NPTN S100A11
IGHE DPF1
FBXO7 GYPB
RPS29 RPL7
PDE3A SLC8A1
EFNA3 EPOR
EFNA3 IKBKG
EFNA3 MAGEA5
KRTAP26-1 RIMS2
SLC17A3 PTPRN
SLC17A3 TNP1
NAMPT BCL6
LOC729602 KIAA0907
TNFRSF1B PSAP
RPL31 BTF3
RNF14 TRAK2
SLC4A1 GSPT1
SERHL2 MGAT3
ITGA10 CDKL5
RPS21 RPL13A
ARVCF TNFRSF25
GRINA MAGEA9
ZNF157 LILRA4
RPL15 BTF3
TOP3B ASCL1
RPL23A RPL9
RPS11 RPS27A
KRT85 GPRIN2
TRMT1 TNFRSF25
CHST3 PACRG
CHST3 CPZ
CHST3 EFNA3
SDC3 PSG1
SDC3 XDH
RPL14 RPL9
TGOLN2 SULT4A1
RPL3 SNORA21
FN1 STX12
HIST1H2AD HIST1H1C
RPS8 RPL38
RPSA RPL19
RPSA RPL18
FSHB AKAP3
FGR NCF2
RPS3A NPM1
IGFBP5 ARHGAP6
CYP2A6 T
XRCC2 TYR
EEF1A1 RPS4X
GUCA1A CHST3
AKAP3 ABCC8
CEL REN
KEL PTGER3
CENPF NDC80
EPB49 GYPA
FCER1G ITGB2
AANAT NTNG1
IKBKG EPHB2
IKBKG SLC17A7
NDUFB7 IDH3B
PIR COL11A1
GPRIN2 TNP1
MAP2 HSF4
RPS23 RPL27
DNAH9 TYR
MGAT3 NCOR2
EFNA3 AKAP3
RPS27A RPL27
RPS27A EEF2
LOC145678 PRSS8
SLC30A3 TGFB1
SLC30A3 EFNA3
SLC17A3 NEBL
MYST2 RPH3A
SIX3 TUBB2B
REM1 BCAP29
FECH SLC6A8
LILRA4 KRTAP26-1
SLC9A3 C16orf88
SEZ6L CCDC69
AGFG2 FUT6
ARVCF SEZ6L
MON2 WBSCR22
U2AF2 LOC145678
ARHGAP6 NFATC4
RPL15 RPL37
RPL15 RPS12
RPL32 RPS14
MYT1 RPH3A
TRMT1 LEPR
CHST3 EPOR
SDC3 MYST2
RPL37A GNB2L1
RPS8 RPS12
RPS25 RPL7
IGKC HHLA1
RPL28 RPL12
IGH@ TYR
RPSA RPL5
RPSA RPL17
FSHB MAGEA9
FSHB NTSR2
MSX1 KRT1
MAP2K4 REM1
EEF1G EIF3E
EEF1G RPS7
EEF1G GNB2L1
HIST1H2BJ HIST2H2AA3
CYP2A6 GPRIN2
RPL36A RPL35
RIMS2 SLC12A4
RBPMS IL13
HIPK2 SOX3
TAZ TNFRSF25
TPM1 ALDH1A1
SLC17A7 FLJ40113
AP1S1 GSTA2
ARC CNP
OLFM1 AKAP3
OLFM1 ACVR1B
CCL19 MAP3K14
SSX1 ABCC8
PROS1 STAC
CHP CPB2
PLS3 COL11A1
MAGEA9 ISL1
MAGEA9 RIMS2
MAGEA5 CBLN1
EFNA3 PFDN1
KRT33B LARGE
KRTAP26-1 SLC17A1
DPY19L2P2 PTGER3
CCDC69 ATP10B
SIX3 PLEKHG3
SIX3 STATH
REM1 KIAA0284
ITPR2 TYR
LOC729602 DNMT1
RPL24 BTF3
F7 DCT
RPL4 RPL9
XDH LRRC15
SOX4 HIST1H1C
NTSR2 MYST2
AQP5 FAM119B
AGFG2 SGCD
ARVCF TYR
MON2 KRTAP26-1
SLC9A1 NTRK3
SLC9A1 UGT2B15
DNM2 CEL
EIF3F TINP1
RPLP2 RPL31
RPL17 RPL22
RPS5 RPL9
RPL27A RPS15
RPS14 SFI1
RPS14 RPL4
RPS14 RPLP2
SNORA21 RPL18A
TOP3B CAPN5
PNMT RYR3
KRT85 KNG1
KRT85 SCYL3
TRIM52 ZNF266
CFHR1 PIR
MYT1 ZNF157
CHST3 PTGER3
SDC3 PCBP3
KIAA0894 TAF6L
MLANA MYST2
TGOLN2 WBSCR22
HOXC11 KRTAP26-1
RPS25 EEF2
RPS25 RPL9
RPL18 RPL35
RPL18 SNRPD2
RPS18 RPS4X
RPLP0 RPL27A
RPL28 RPS15
MSX1 OCEL1
MSX1 NTRK3
CDH13 LOC652147
FGFR1 GOLGA8A
JAK3 FSHB
ERBB2 DPF1
EEF1G RPS15A
VEGFC PCSK7
IFNA4 GSTA2
PAX8 MC2R
EDN2 SLC9A3
GATA2 GSTM3
LARGE HOXD4
WBSCR22 C1QTNF3
PPP5C SLC16A6
CYP2D6 B4GALT3
G0S2 SLC16A6
SERPINE1 CXCL1
HMBS CPOX
SELENBP1 SLC6A8
PKMYT1 WDR62
IKBKG ABCC8
IKBKG SLC12A4
ZMIZ2 SAMD14
GPRIN2 ZNF592
HMGA2 RIMS2
LBP PCBP3
T CDK6
T LEFTY1
HHLA1 PTPRN
PDE3A CCL19
EFNA3 OTUB1
EFNA3 SLC17A1
RPS27A RPL7
SLC30A3 OTUB1
SLC17A3 IKBKG
PDIA2 HOXB5
ZKSCAN3 CXCL5
ACSL3 POU6F1
LOC729602 PTGER3
SLC7A7 LILRB3
RPL31 RPS15
RPL12 RPS6
GM2A MAPRE3
RPS13 RPL12
SLMO1 KRT33B
RPL22 EEF1A2
SLC4A1 TERF2IP
RFX1 CACNA1B
ARVCF UGT2B15
SLC9A1 AANAT
CCBP2 ABCC8
NR5A1 SIX3
KRT85 SBNO2
TRIM52 DPY19L2P2
HCG9 DOHH
RPL32 RPS24
METTL3 NSUN5C
MYT1 RAD51L3
TRMT1 LOC729602
CHST3 B4GALT3
SDC3 TUBGCP2
SDC3 SIX3
RPL37A RPS23
RPLP1 RPL29
DDX11 WDR62
TEX28 PCBP3
RPL30 RPS5
NEU3 CACNA1B
LOC652147 MVD
RPS8 RPL4
RPS8 RPL23A
RPS10 RPL7
RPS10 RPL6
RPL13 RPL11
RPL13 RPLP1
LOC728643 RPL17
CD163 VCAN
RPSA RPL4
FSHB CCL16
MSX1 ARVCF
CDH13 FSCN2
EFNB1 MAGEA9
USP11 DNAH9
VEGFC AGFG2
CEACAM6 KNG1
IL1B TNF
KLF1 SPTB
CCR1 MYEF2
SLC9A3R2 PRSS8
TFR2 APOC1
NDC80 KIF11
REN GOLGA8A
PFKFB3 SQSTM1
PHF21A FLT1
MT2A PFKFB3
B3GAT2 TG
PPP1R10 GYPB
MOBP GYPA
RPS16 ATP5S
PAEP MAPRE3
AFAP1 PSG1
ZNF592 ABCC8
ZNF592 CBLN1
NR0B2 OTUB1
SLC4A3 CREB3
BLVRB SELENBP1
SLC17A7 AKAP3
CCL19 FGD1
IGHE ALAS2
GRM4 SLC12A4
GRM4 TBX19
RPS6 RPS15
RPL13A RPL7
CXCL5 ISL1
LBP PFDN1
T HAUS5
PLOD2 DAG1
BCL2L1 HAGH
HHLA1 ADCYAP1
MGAT3 SLC8A1
EFNA3 TCF15
KRT33B PTPRN
RPS15A RPS15
RPS15A NPM1
LEPR DNMT1
SIX3 HHLA1
ZKSCAN3 ABCC8
ATP6V0E1 GLB1
LILRA4 PCBP3
RPS12 RPS29
RPS12 RPL29
RAP1GAP PPP1R10
UGT2B15 PCBP3
FAM65B MGAM
AGFG2 MFNG
PRSS3 PROS1
PPP3CC LOC145678
CTSZ GSTA2
TEF CA2
ZNF157 SLC17A3
RPL27A RPL37
RPL15 EEF1B2
KRT85 ADCYAP1
CHST3 CDK6
SDC3 TGFB1
RPL14 SNORA21
SEC31A MT1X
IGHMBP2 SLC12A4
RPS25 RPS15
RPL18 FAU
RPS9 RPS15A
KRT37 LOC652147
RPS19 RPL3
RPSA RPS8
EFNB1 CCDC52
MAP2K4 RGN
MAP2K4 ARFIP2
MAP2K4 FSCN2
RPS3A RPL11
USP11 EFNA3
TERF1 SCAPER
EEF1A1 RPS29
GUCA1A MYH2
PAX8 PAFAH1B1
POU6F1 ZKSCAN3
NDC80 TOP2A
PCBP3 HOXD4
TNP1 EPHB2
ELN SCAPER
RBPMS ABCC8
GNL1 RBM8A
NTRK3 TNFRSF25
IFT140 PCBP3
SAMD14 CAPN5
SAMD14 DPH1
CALB2 ISL1
UCHL1 SLC6A12
HPR S100A9
EPB42 TERF2IP
TRIM58 TERF2IP
SLC17A7 CALB2
SGSH ZNF592
IGHE PPP1R10
IGHE EPB49
GPRIN2 PHF21A
SCN8A HIPK2
GRM4 GPRIN2
MAP2 ABCC8
HIST1H2AE HIST1H2BL
LBP CDK6
T MAPK8IP1
BCL2L1 SLC6A8
RPS3 RPL10A
RPS3 BTF3
MGAT3 ASCL1
MGAT3 NFATC4
EFNA3 SLC17A7
EFNA3 LEFTY1
EFNA3 HHLA1
KRTAP26-1 ABCC8
LOC145678 PCBP3
LMTK2 EFNA3
SLC17A3 EPHB2
SLC17A3 EFNA3
LUC7L3 ZFC3H1
PFKFB2 CALB2
DMP1 ASCL1
SIAH2 FECH
LILRA4 WBSCR22
LILRA4 SLC12A4
F7 KRTAP26-1
HBD GYPB
SLMO1 WBSCR22
SERHL2 CACNA1B
NTSR2 FLJ40113
NTSR2 PLEKHG3
ARVCF PLEKHG3
ARVCF CYP2D6
ARVCF LBP
SLC9A1 CXCL5
LSM4 MAPK8IP1
GRINA PSG1
TEF FBXO7
RPL17 RPL38
SNORA21 RPL12
RPL23A RPS27A
RPL23A RPL24
ZNF549 CCL19
RPS11 RPS21
CFHR1 GP1BA
CHST3 NTRK3
CHST3 GRINA
RPL6 RPS21
RPL14 RPS27A
RPS10 RPS5
KCND3 SEZ6L
RPS9 RPL37
RPL8 RPS6
PRPS1L1 AKAP3
LOC728643 RPL14
RPL28 RPLP1
RPS19 RPS17
FSHB B4GALT3
FSHB SLC17A7
FSHB SLC18A1
JAK3 EFNA3
WNT1 ARHGAP6
MAP2K4 BTF3
IGFBP2 FUCA1
EEF1G RPL37
VEGFC ARFIP2
CEACAM6 MYH2
CEACAM6 GPR1
CYP2A6 HOXD4
FGF7 CXCL5
EPOR DNMT1
EPOR HOXB5
HOXD4 IL13
TNFRSF25 IL13
AKAP3 MAPK8IP1
PFKFB3 MT1H
TG SLC6A12
TYR TGFB1
TYR TNP1
KLHL9 RND2
SAMD14 HIPK2
LILRB3 CD1D
ZMYND8 EPOR
SLC17A7 HSF4
MAGEA4 OCEL1
REEP1 DLX4
GPRIN2 NTNG1
NF1 TFF3
EEF1A2 EEF1B2
RPS6 EEF1B2
LBP TUBB2B
LBP SLC12A4
T PIK3R3
T SLC4A3
HHLA1 STATH
MPP2 B4GALT3
RPS17 BTF3
EFNA3 RBM8A
KRTAP26-1 PFDN1
KRTAP26-1 MAGEA5
SLC30A3 CORT
SLC17A3 STATH
MVD MGAT3
EPM2A TNP1
CCDC69 AKAP3
SIX3 WDR62
RPL38 RPS27A
NCR2 SAMD14
REM1 NOC2L
AZU1 CFD
BPGM TMCC2
F7 SLC12A4
ITGA10 B4GALT3
ITGA10 RIMS2
RAP1GAP EPB49
NTSR2 AKAP3
NTSR2 B4GALT3
NTSR2 MSC
NEURL DPF1
ARVCF NTRK3
ARVCF MPP2
SLC9A1 MAPK8IP1
LSM4 TNFRSF25
U2AF2 PCBP3
U2AF2 EFNA3
CCBP2 PLEKHG3
RPS5 RPS17
MAGEA1 EFNA3
RPS14 BTF3
RPS24 RPL31
CHST3 TCF15
HLA-DRB4 HLA-DRB3
NCKIPSD SLC17A3
NCKIPSD KRT85
CRYBB3 PML
BTF3 RPL10A
RPL14 RPL19
HOXC11 MAGEA5
RPL3 RPL27
RPS8 RPS16
RPLP0 RPL4
RPL13 RPS18
RPL8 RPS24
RPS19 RPS15A
RPSA RPL36A
FSHB EFNA3
MSX1 HOXD4
CDH13 BTF3
ERBB2 PPP1R10
EEF1G RPL10A
USP11 PRKACA
IL4 PSG1
TYMS KIAA0101
CYP2A6 SLC9A1
