# Supplementary material for: Functional networks inference from rule-based machine learning models
Source: BioData Min. 2016 Sep 5;9:28. doi: 10.1186/s13040-016-0106-4 (PMC5011349; doi:10.1186/s13040-016-0106-4)
Supplement: Supplementary file 2 — Networks. All networks used in the analysis given as a list of edges. (XZ 11980 kb) [file 13040_2016_106_MOESM2_ESM.xz › networks/pearson/GSE2191/SE_C3.txt]

MT1H MT1B
LOC100131311 MCL1
MT2A MT1H
MT1E MT1B
MT1A MT1H
MT1A MT1E
MT1B MT3
MT1E MT1H
MT1G MT1B
MT1H MT3
MT1H MT1G
MT1X MT1G
MT1X MT1H
MT2A MT1G
MT2A MT1B
MT2A MT1X
MT1F MT1A
MT2A MT3
MT1A MT1B
MT1G MT3
HBZ NPTX1
MT1F MT1E
MT1X MT1B
MT1A MT1G
MT1F MT1G
MT1E MT1X
MT1E MT1G
MT1E MT3
MT1F MT1H
MT1E MT2A
MT1A MT1X
MT1F MT1B
MT1A MT3
MT1A MT2A
MT1F MT3
HIST1H2BL HIST1H2BN
HBA1 HBB
GSTM3 ILF3
MT1X MT3
HIST1H2BF HIST1H2BL
GSTM3 FGFR1
PTGER3 ILF3
GSTM3 PTGER3
RPS14 RPS21
RPL23A RPS15A
IGH@ IGHG1
RPS12 RPS23
HIST1H2BF HIST1H2BI
EPB42 SELENBP1
SLC4A1 EPB42
RPS21 RPL11
MT1F MT2A
EPB49 ALAS2
FTHP1 FTH1
HIST1H2BE HIST1H2BL
TRIM58 EPB49
RPS8 RPS6
POU4F1 CAV1
PRSS3 GP1BA
IFITM3 IFITM1
RPS21 GNB2L1
RPL37A RPL41
MT1F MT1X
RPS18 GNB2L1
RPLP0 RPS6
IGL@ IGHG1
RPS25 RPL31
RPLP0 RPS23
EPB49 SELENBP1
CEACAM8 BPI
AKR1C2 ALDH1A1
DEFA3 CAMP
HIST1H2BM HIST1H2BL
GNB2L1 RPL11
DEFA4 FOLR3
RPS25 RPL34
RPS18 RPS23
HIST1H2BI HIST1H2BL
ALAS2 SELENBP1
IGHG1 IGJ
RPL31 RPS17
RPL34 RPL11
RPL19 GNB2L1
IGKC IGL@
GNB2L1 RPS23
RPS18 RPS12
HIST1H2BM HIST1H2BN
EPB42 ALAS2
LOC100134331 IGHG1
RPS14 RPL11
HIST1H2BF HIST1H2BE
CXCL3 CXCL2
RPL34 RPS6
RPS14 GNB2L1
RPS18 RPS21
CEL ILF3
EPB42 EPB49
IGHE CYP3A5
RPS21 RPS17
RPS18 RPS6
MYST2 PCBP3
RPS13 RPS16
RPS8 RPS24
RPLP0 RPS18
FGFR1 ILF3
DUSP1 FSCN2
DST PCDH7
HIST1H2BE HIST1H2BN
CLCA1 CGA
RPS15A RPS16
RPL34 RPL31
SLC4A1 HAGH
RPL15 RPS7
RPL37A RPS17
HIST1H2AD HIST2H2AA3
RPS18 RPL11
RPS17 RPL11
LOC100134331 IGH@
RPS21 RPS23
RPL14 RPL17
S100A8 S100A9
GYPE GYPB
RPS13 RPL11
RPS8 RPL11
RPLP0 RPS17
HIST1H2BF HIST1H2BN
EPOR GSTM3
RPL5 NPM1
RPS21 RPL34
RPS11 RPS5
RPL13 RPL27A
EEF1A1 RPL41
EPB42 HAGH
IGH@ IGKC
SLC4A1 EPB49
IGL@ LOC91316
UPK1B DEFA4
RPL32 RPS29
RPL18 RPL17
RPS18 RPS13
HMBS MOBP
RPS6 RPL11
RPL29 RPL35
RPL23A RPL18A
RPS18 RPL18A
FCGR3B FCGR3A
DNMT1 ILF3
EPB49 BNIP3L
GPR126 LPL
RPL34 RPL36A
SLC4A1 SELENBP1
RPS14 RPS17
RPL37A RPL32
RPS25 RPL11
RPS10 RPS17
RPS18 RPS25
RPS18 RPS10
MT1E GCHFR
RPS15A RPS17
RPL29 RPL11
RPL17 RPL5
RPL14 RPL18A
HSPA1A DNAJB1
RPS25 RPS21
RPLP0 GNB2L1
RPLP0 RPS12
RPS17 RPL27
SLC4A1 BPGM
RPS21 RPS13
HIST2H2AA3 HIST1H1C
RPL3 RPL5
IGKC IGJ
RPS18 RPL23A
RPLP0 RPS21
HIST1H2BI HIST1H2BN
POU4F1 SLC25A1
DLEC1 PMP2
RPL19 RPS23
RPL3 RPL17
RPS8 RPS21
RPS8 RPS14
RPS18 RPS17
HIST1H2BE HIST1H2BM
FGFR1 PTGER3
CALB2 PSG1
SLC4A1 SPTB
RPL17 RPS15A
RPS14 RPL34
RPS24 RPS6
RPS8 RPS17
RPS8 RPL34
RPS25 RPL29
CEL PTGER3
RPS23 RPL11
RPL31 RPL11
RPS24 RPL11
RPL3 RPS3
RPS18 RPL34
ARC CYP3A5
GNB2L1 RPS6
RPS17 RPS23
RPL31 RPS15A
RPL37 RPL11
RPL18A RPS3
NTSR2 EFNA3
RPS21 RPS6
RPL14 RPL4
RPS18 RPL37
IGL@ IGH@
RPL10 RPS11
SLC17A3 KRTAP26-1
RPL18A RPS15A
SLC4A1 ALAS2
RPS21 RPL29
RPL15 RPL5
RPL23A RPS16
RPL23A RPS17
RPL14 RPS7
RPS25 RPS17
RPS25 RPS8
PIR TMSB15A
AQP9 ACSL1
RPL37 RPS15A
RPL14 RPL29
RPL13 RPS17
IGFBP4 TM4SF1
EFNA3 TGFB1
RPL31 RPS7
RPS21 RPL37
RPL17 RPS7
RPL19 RPL11
RPS14 RPL29
TRMT1 ILF3
RPS10 RPS23
RPS10 RPS12
RPS10 RPS14
RPL10 RPS12
RAD51L3 PSG1
RPS23 RPS6
CACNA1B SAMD14
RPL31 RPL27
RPL12 RPL29
RPL18A RPS17
TRH POU4F1
RPS18 RPS14
RPL10 RPS17
RPS3A RPS12
GYPA GYPB
BLVRB MOBP
RPS17 GNB2L1
RPL18A RPL29
RPL4 RPS3
TEF GYPB
RPL19 RPS6
RPL19 RPS21
RPS8 GNB2L1
RPS18 RPL19
FSHB SLC17A3
RPL10 RPL3
RPL27 RPL11
KLHL9 TAF6L
HIST1H3D HIST1H2AE
EFNA3 PCBP3
SLC17A3 RAD51L3
RPL29 RPL27
RPL29 RPL38
RPS13 RPL37
RPL15 RPL24
RPL15 RPL17
RPS14 RPL31
RPL23A RPS13
RPL32 RPS20
RPL6 RPS6
RPS25 RPL38
GCHFR MT1B
RAD51L3 WBSCR22
ALAS2 HAGH
RPL5 RPS3
RPS21 RPL27
RPS21 RPS16
RPL17 GNB2L1
RPL17 RPS17
RPS5 RPL4
TRMT1 PTGER3
RPL30 RPS7
RPS25 RPS14
RPS10 RPL29
RPL18 RPS5
RPS18 RPS16
MAP2K4 SAMD14
EPOR FMO5
ILF3 GOLGA8A
RPS6 RPL7
MGAT3 SAMD14
CACNA1B MGAT3
CEACAM8 CEACAM6
ARVCF PCBP3
ARHGAP6 AGFG2
RPS20 RPL7
RPLP1 RPS21
BTF3 GNB2L1
RPS8 RPL36A
RPS8 RPL29
RPS18 RPS15A
RPS18 RPL31
HIST1H2BE HIST1H2BI
RPL28 RPS16
SLC12A4 EPHB2
SELENBP1 GYPB
CALB2 RAD51L3
CEACAM6 BPI
RPS17 RPL13A
RPS17 RPS6
SLC4A1 SLC6A8
SLC9A1 ARVCF
RPS14 RPS6
RPL23A RPL31
RPS24 RPS21
RPS10 RPL30
RPL10 RPS23
EEF1A1 RPL37A
GSTM3 CEL
CYP3A5 TAF6L
SAMD14 SCAPER
RPS17 RPS3
RPL34 GNB2L1
ARVCF EFNA3
RPL37A RPS20
RPS25 RPL19
RPS25 RPL23A
RPS10 RPS21
NME2 NME1
MEGF9 CD1D
BPGM EPB49
RPL5 RPS17
RPL18A RPS16
RPL4 RPL18A
RPS21 RPL31
RPL19 RPL34
RPL30 RPL15
RPS25 GNB2L1
RPL18 RPS11
RPS18 RPS8
HIST1H2BF HIST1H2BM
CD19 CD72
IGFBP2 TM4SF1
TRAK2 HAGH
CD79B TCL1A
DNMT1 PTGER3
BPGM BCL2L1
RPL5 RPS7
RPL34 RPL29
RPS13 RPL27
RPS21 RPL18A
UPK1B FOLR3
RHCE MOBP
RPL30 RPL27
MT1F GCHFR
RPS25 RPL27
RPL18 RPL10A
RPLP0 RPL19
MT1H GCHFR
ALAS2 BNIP3L
CAMP LTF
GNB2L1 RPL10A
REM1 SLC8A1
RPS13 RPS23
RPL18A RPL27
RPL18A RPL31
RPS12 RPS17
RPL17 RPL10A
RPS14 RPL27
RPS10 RPL27
RPS10 GNB2L1
RPS3A RPL3
GSTM3 FMO5
GSTM3 TRMT1
GPRIN2 SLC12A4
SLC17A3 CALB2
REM1 SAMD14
RPL37 RPS16
RPS13 GNB2L1
NAV3 BCL6
RPS12 RPS16
RPS21 RPL36A
RPS21 RPS12
RPS11 RPL18A
RPL14 GNB2L1
RPL3 RPS17
RPS25 RPS15A
RPS18 RPL29
RPLP0 RPL18A
RPL28 RPS11
IGL@ LOC100134331
RPS3A RPL23A
GSTM3 DNMT1
TRIM58 SELENBP1
HIST1H3D HIST1H1C
EFNA3 GRM4
RPL29 RPS17
RPS13 RPS15A
RPL18A RPL11
GP1BA PROS1
RPS5 GNB2L1
RPL19 RPL36A
RPL15 RPS17
RPLP1 RPL11
RPL14 RPL5
MT1A GCHFR
IGKC IGHG1
RPS10 RPL19
RPS3A RPS18
CYP3A5 KLHL9
RPS16 RPL11
SPTB MOBP
SPTB EPB42
HHLA1 PSG1
RPS15A RPL11
RPL34 RPS23
RPL37 RPS6
RPS12 RPS13
ZNF157 SLC30A3
RPL23A RPS12
RPL14 RPS3
RPL3 NPM1
RPL3 RPL14
RPLP0 RPL6
RPLP0 RPS10
FGFR1 TRMT1
EEF1G RPS3
NTRK3 TYR
HHLA1 CALB2
SIX3 EFNA3
SLC7A7 LY96
RPL29 GNB2L1
RPL5 RPS6
RPS13 RPS17
RPL17 NPM1
RPL17 RPS3
RPS14 RPL19
RPS25 RPL18A
RPL10 RPL23A
ABCC8 IL13
RPL36A RPL11
T CXCL5
RPS17 RPS16
LEPR PTGER3
SIX3 KRTAP26-1
CACNA1B SLC8A1
LOC729602 ILF3
RPL31 RPL9
AGFG2 SAMD14
RPL41 RPS17
ARHGAP6 SAMD14
RPS8 RPL27
RPS25 RPS6
RPS25 RPS7
RPS25 RPL14
RPS3A RPL10
EPOR PTGER3
T IL13
MAGEA9 HHLA1
MAGEA5 EPHB2
SEPT5 MLC1
RPL38 RPL27
RPS14 RPL15
RPS24 GNB2L1
RPS24 RPL34
RPL14 RPL15
RPL30 RPL23A
RPS10 RPL34
RPL18 GNB2L1
RPL18 RPL14
RPLP0 RPL11
FSHB CALB2
FGR LILRB3
EEF1G RPS17
GSTM3 GOLGA8A
PTGER3 GOLGA8A
S100A12 S100A9
psiTPTE22 HHLA1
RPL37 RPL34
SEZ6L WDR62
RPS21 RPS15A
ARVCF SLC12A4
RPL17 RPL31
RPS14 RPL18A
RPL23A RPL37
RPL32 RPS4X
RPL32 RPL41
RHCE SPTB
RPL14 RPS15A
IGHMBP2 MAGEA5
RPS10 RPS25
EEF1G RPL5
REN ILF3
SLC11A1 BCL6
EPB49 HAGH
TPM1 SPTA1
TRIM58 BNIP3L
RPS6 RPL36A
CXCL5 PSG1
RPS27A RPS7
LEPR ILF3
RPL37 GNB2L1
RPS12 GNB2L1
RPL17 RPL4
RPL19 RPL29
RPL15 RPS15A
CHST3 AANAT
RPL14 RPS17
TGOLN2 RAD51L3
RPL28 RPL18A
RPL10 RPL18A
GSTM3 DPY19L2P2
MT1X GCHFR
FBXO7 SELENBP1
LEPR CEL
RPL29 RPL31
RPL34 RPS17
GM2A PAEP
SEZ6L IL13
ARVCF KRTAP26-1
RHCE GYPA
RPS25 RPS23
RPS10 RPL31
RPS18 RPL27
HIST1H2BI HIST1H2BM
RPL8 RPL29
TNFAIP6 CCL20
RPS15A RPL27
IGH@ IGJ
RPL34 RPS15A
HIST2H2AA3 HIST1H3D
RPL27A RPS17
RPL15 RPS3
RPL23A RPL11
RPL32 RPS17
CHST3 IL13
RPL14 RPL31
RPL14 RPL12
RPL30 RPS15A
RPS8 RPL27A
RPS10 RPL11
RPS10 RPL18A
RPS10 RPL3
RPS18 RPL7
RPLP0 RPL5
RPLP0 RPS14
RPLP0 RPS8
CD163 SLC7A7
RPSA RPLP0
IGFBP2 IGFBP4
RPS3A RPS17
VEGFC SLC8A1
GSTM3 LEPR
MT2A GCHFR
CD74 HLA-DRA
MAGEA9 CALB2
RPL29 RPL36A
RPL29 RPS7
RPL37 RPS17
RPL18A GNB2L1
RPL18A RPL37
RPS12 RPL10A
RPS12 RPS15A
NTSR2 TYR
RPS21 RPS15
ZNF157 PSG1
RPS14 RPS23
RPS24 RPL36A
METTL3 KIAA0907
RPL6 RPL19
RPL14 NPM1
RPL30 RPS17
RPS8 RPL31
RPS8 RPL5
RPL18 RPS15A
RPL8 RPS8
USP11 CHST3
RPL27 RPL35
TMCC2 TRAK2
POU4F1 FBLN5
GPRIN2 HOXD4
T CALB2
SAMHD1 FGL2
GNB2L1 RPL36A
AQP9 VNN2
MYST2 EFNA3
CACNA1B REM1
BPGM BNIP3L
RPS13 RPL31
RPS14 RPS15A
RPL23A RPL27
RPL23A RPS23
RPS11 RPL23A
RPL30 RPL14
PGLYRP1 CEACAM8
FSHB RIMS2
FSHB HHLA1
RPS3A RPS23
USP11 TYR
RPL11 RPL35
TOP3B MAPRE3
RPS15 RPL11
NTRK3 AKAP3
OLFM1 HSF4
SPTB SELENBP1
KRTAP26-1 SLC12A4
RPL31 RPS6
RPL29 RPS6
RPS13 RPL34
RPL18A RPL35
HBD SELENBP1
ARVCF PHF21A
RPL27A RPS6
RPL23A RPL17
RPL32 GNB2L1
RPL3 RPL18A
RPLP0 RPL3
RPS19 RPL24
RPSA RPS3
FGFR1 LEPR
RPL10 RPS18
EIF3I NHP2
VEGFC CACNA1B
GCHFR MT3
GCHFR MT1G
WDR62 IL13
RPS17 RPS7
RPL31 RPS16
RPL37 RPS23
RPL18A RPS6
ARVCF HOXD4
SMARCA4 ILF3
RPL14 RPL35
RPL14 RPS5
RPL3 RPL15
RPS8 RPL35
RPS25 RPS13
RPS25 RPL15
RPS10 RPL5
RPS10 RPL23A
RPL8 RPL35
RPL28 RPS18
RPS19 RPS11
WNT11 CGA
CEACAM6 HSF4
SELENBP1 BNIP3L
TRIM58 ALAS2
ALDH1A3 WBSCR22
AANAT PHF21A
EFNA3 SLC12A4
KRTAP26-1 EPHB2
PDIA2 CEL
RPL31 RPS27A
RPL4 RPL5
NAV3 SLC11A1
ARVCF SIX3
EIF3F RPL10A
RPL17 RPL18A
RPS5 RPS3
RPL32 RPS21
RPLP1 RPL37
IGHMBP2 OCEL1
DEFA3 LTF
RPL3 GNB2L1
HIST1H2AD HIST1H2BC
KRT33A SLC4A3
RPS8 RPL7
RPS25 RPL30
RPL13 RPL32
RPL10 RPS10
EEF1G RPL3
HIST1H2BJ HIST1H3D
WNT10B WBSCR22
DPF1 GYPB
HHLA1 MYH2
EFNA3 GPRIN2
RPS20 RPS29
RPS5 RPL17
RPL15 RPL4
CHST3 GM2A
RHCE SLC4A1
RPL3 RPL4
RPL30 RPL31
RPS10 RPL17
EEF1G RPL14
VEGFC CACNA1C
GSTM3 TRIM52
IGFBP4 CA4
SELENBP1 GYPE
HLA-DRA HLA-DPB1
RUNX1T1 POU4F1
RPS23 RPS16
GNB2L1 RPL7
GNB2L1 RPS29
MAGEA9 PSG1
MAGEA5 SLC12A4
PPAT KIAA0284
LOC100134331 IGJ
ZKSCAN3 SLC17A3
BPGM EPB42
LCN2 CAMP
ARVCF AANAT
RPL17 EEF1B2
RPL15 GNB2L1
RPS14 RPL5
RPS14 RPS13
RPL23A RPL34
RPL23A RPS21
RPL32 RPL13A
RHCE GYPB
RPL3 RPS5
LOC652147 C19orf50
RPS10 RPS6
RPL18 RPL4
RPLP0 RPL34
HIST2H2AA3 HIST1H2BC
RPS3A RPS11
HLA-DMA HLA-DRB4
DNMT1 CEL
SAMD14 NCOR2
LILRB3 LILRB2
CXCL5 CALB2
HHLA1 RAD51L3
EFNA3 TYR
KRTAP26-1 RAD51L3
RPS15A RPL35
KIAA0907 NSUN5C
SLC4A1 TRAK2
RPS14 RPL35
RPS14 RPL36A
RPL14 RPL23A
RPS25 RPL36A
RPS25 RPS16
RPS19 RPL18
RPSA RPS17
RPL10 RPLP0
EEF1G RPL27
RPS3A RPLP0
EPOR ILF3
EPB49 TRAK2
HK3 S100A11
SPTB PRDX2
SLC8A1 MFNG
KRT33B HOXD4
KRTAP26-1 EFNA3
MGAM GCA
SLC17A3 WBSCR22
RPS15A RPS7
PBX1 GABRE
ARHGAP6 REM1
RPL27A RPL11
RPL19 RPL31
RPL15 RPS21
IGKC TNFRSF17
RPS8 RPL15
RPL18 RPL3
RPS18 RPL30
RPLP0 RPS25
GSTM3 REN
EPOR FGFR1
DUS4L ABCC8
SELENBP1 HAGH
CALB2 TNP1
RPS7 EEF1B2
GNB2L1 RPS16
TUBB2C TUBB3
RPL5 EEF1B2
RPL37 RPL31
RPL18A RPL38
ARVCF GPRIN2
RPS20 RPS17
RPL19 RPS17
RPL15 RPL18A
RPS14 RPL37
RPL14 RPL10A
RPL3 RPS12
RPL30 RPL18A
RPS8 RPS7
RPS8 RPL19
RPLP0 RPL7
RPLP0 RPS3
RPLP0 RPL23A
RPL28 RPS12
RPS19 RPS5
FSHB TYR
RPL10 GNB2L1
RPL10 RPS15A
EEF1G RPL4
OSM NPTX1
ISG15 IFI44
WBSCR22 PSG1
SLC12A4 PCBP3
VCAN KCTD12
RPS16 RPS15
RPS16 RPL27
NR0B2 PCBP3
IFI44L IFI44
TRIM58 EPB42
RPL9 RPL10A
ZNF85 ZNF117
SPTB GYPB
SLC8A1 CACNA1C
RPS23 RPS29
SLC17A3 PSG1
BPGM HAGH
RPL31 GNB2L1
SLC4A1 GYPB
RPS12 RPL18A
LCN2 LTF
RPS21 RPL38
ARVCF TGFB1
SMARCA4 DNMT1
SNORA21 RPL4
RPS24 RPL7
CHST3 T
RPL30 RPL29
RPS10 RPS7
RPS18 RPS24
CD163 MEGF9
IGL@ IGJ
EEF1G RPS8
USP11 NTSR2
PTGER3 REN
FMO5 PTGER3
HPR S100A12
RPS23 RPL36A
MGAT3 SCAPER
BPGM TRIM58
RPL12 RPS17
RPL18A RPL5
RPL18A RPS13
SLC4A1 GYPA
SLC9A1 B4GALT3
SLC9A1 EFNA3
RPL27A RPLP2
RPS14 RPL24
RPS24 RPS17
SDC3 EFNA3
RPL30 RPL17
RPS19 RPL15
RPL10 RPS3
RPL10 RPSA
JAK3 CHST3
MAP2K4 SCAPER
RPS3A RPS10
PAX8 MAGEA1
HOXA9 HOXA10
DHPS KLHL9
TMSB15A COL11A1
CD74 HLA-DRB4
CD74 HLA-DPB1
SIX3 TNFRSF25
SIX3 SLC12A4
CACNA1B MFNG
ACSL3 SLC16A6
BPGM SLC6A8
RPL12 RPL11
AGFG2 NCOR2
ARVCF NTSR2
RPS11 RPS3
RPS24 RPL27A
RPL6 GNB2L1
RLN2 ADAMDEC1
RPS25 RPS3
RPS10 RPL15
RPL13 RPL13A
RPS19 RPL14
MSX1 LSM4
RPS3A RPL5
GSTM3 PDIA2
RPL27 RPS15
SLC25A1 FBLN5
TYR AKAP3
SLC12A4 CBLN1
WDR62 PLEKHG3
DPF1 SELENBP1
GNB2L1 RPS15
RPS27A EEF1B2
RPL38 RPL35
CACNA1B C19orf50
RPL4 RPS7
ZNF157 WBSCR22
RPL15 RPL29
KRT85 IGSF9B
RPL3 RPS11
LOC652147 MGAT3
RPS25 RPL12
RPL18 RPL18A
RPS18 RPL15
RPS9 RPS14
FSHB NCKIPSD
FGFR1 CEL
MAP2K4 B3GAT2
CYP2A6 TYR
CCR1 CEACAM6
TRAK2 XPO7
HLA-DPB1 HLA-DRB4
FMO5 ILF3
RAD51L3 ISL1
UROD MYL4
GPRIN2 B4GALT3
GNB2L1 RPL27
EFNA3 HOXD4
EFNA3 TNFRSF25
BPGM FECH
GPR1 CALB2
RPL31 RPS23
RPS12 RPL11
NTSR2 GPRIN2
NTSR2 SIX3
KCNA6 MB
RPL17 RPL9
RPS5 RPL10A
RPS14 RPL17
RPS11 RPS12
CCNB2 PTTG1
RPLP1 RPS14
RPL30 RPS11
RPS25 RPL17
RPLP0 RPS16
HIST1H2BF HIST1H2BC
RPL28 RPS21
RPS19 RPS3
FSHB RAD51L3
FSHB OLFM1
CDH13 CACNA1B
IGFBP5 DOHH
ISL1 WBSCR22
B3GAT2 SLC6A12
AFAP1 PCBP3
HLA-F HLA-G
EPB42 TRAK2
TMCC2 XPO7
RPS7 RPL9
GNB2L1 RPL9
RPS17 RPL35
KRTAP26-1 CALB2
DPY19L2P2 FMO5
RPS15A RPS23
SIX3 T
RPL31 RPL35
RPL29 RPS15A
GM2A CREB3
GM2A CHRNB1
RPL18A RPL24
RPS12 RPL37
ARHGAP6 DOHH
ZNF157 SLC12A4
RPL17 RPS27A
RPS5 RPL18A
RPL27A RPL34
RPL27A RPS21
RPL15 RPL19
RPL37A RPS29
RPLP1 RPS17
RPL30 FAU
RPS25 RPS27A
RPS10 RPL14
RPS10 RPS8
RPS18 RPL32
RPLP0 RPL37
RPL28 RPS15A
RPL10 RPS21
NTRK3 FLJ40113
HAUS5 NTRK3
GNB2L1 RPS7
SLC17A3 SLC12A4
MYST2 AFAP1
PDIA2 ILF3
BPGM ALAS2
RPL34 RPL27
RPL34 RPS7
ZNF157 HHLA1
RPS20 GNB2L1
RPS20 RPL41
RPS14 RPS3
TRIM52 ILF3
RPLP1 RPS13
RPL14 FAU
RPS8 RPS23
RPS25 RPL24
RPS10 RPS15A
RPL28 GNB2L1
SRM IL13
FGFR1 DPY19L2P2
EEF1G RPL29
RPS3A RPL30
IL8RA SLC11A1
PAX8 PCBP3
SCAPER IAH1
HAUS5 CDK5R1
PTRF ILF3
MGAT3 MFNG
FSCN2 SAMD14
SIX3 IKBKG
SIX3 SLC17A3
PDIA2 PTGER3
LY96 KCTD12
NAMPT SAT1
RPL18A RPL34
HBD FBXO7
AGFG2 DOHH
RPS21 RPL35
ARVCF MYST2
PPP3CC EPHB2
RPLP2 RPL35
RPS11 RPS17
KRT85 PHF21A
KRT85 AANAT
RPS24 RPS15
RPLP1 RPL32
BTF3 SCAPER
RPL14 RPL27
RPL14 RPS11
RPL18 RPS17
RPS18 RPS7
HIST1H2BE HIST1H2BC
RPS19 RPL29
RPSA RPL3
RPL10 RPL30
EEF1G RPL11
EEF1G RPL18A
USP11 IL13
USP11 T
POU6F1 RAD51L3
PCBP3 EPHB2
CYP2D6 PHF21A
EPOR MAPRE3
SLC17A1 RAD51L3
PLOD2 ITGB3
RPS7 RPL27
VNN2 SLC11A1
MYST2 KRTAP26-1
SIX3 SLC17A7
RPL29 RPS16
RPL37 RPL29
RPL4 RPL29
SLC4A1 TRIM58
RPS12 RPS6
RPS21 RPS29
RPS21 RPS3
RPS21 RPL24
ARVCF GRM4
TEF SELENBP1
RPL15 RPL27
RPS14 RPS7
RPL23 RPL4
RPLP1 RPL37A
RPLP1 RPS24
RPL30 RPL11
MT1A QRICH1
LOC652147 CAPN5
RPS25 RPL35
RPS10 RPS11
RPS18 RPS29
RPL8 RPS14
RPL28 RPL38
RPL28 RPL31
CDH13 SAMD14
USP11 CREB3
GATA2 DPY19L2P2
ITGA2B LAT
CEL GOLGA8A
WDR62 AKAP3
DNMT1 FGFR1
ALAS2 MKRN1
EVI2A EVI2B
MT1E QRICH1
SPTB GYPA
T MSC
SLC8A1 SAMD14
HHLA1 WBSCR22
EFNA3 PSG1
KRTAP26-1 SLC17A7
BPGM SELENBP1
RPL24 RPS17
RPL37 RPL27
RPL18A RPS23
SLC9A3 SERHL2
SEZ6L AKAP3
ARVCF CDK6
RPL19 RPS20
METTL3 LUC7L3
RPL14 RPL38
RPL14 RPS14
IGHMBP2 LOC145678
RPS8 RPLP1
RPL28 RPS25
RPS19 RPL18A
FGFR1 FMO5
MAP2K4 TG
EEF1G RPS14
GSTM3 HOXB5
EPOR IL13
MAGEA4 MC2R
SPTB BLVRB
IKBKG TNFRSF25
IKBKG ZNF592
CXCL5 GPRIN2
CCNB1 DLGAP5
RPS3 NPM1
MAGEA5 OCEL1
EFNA3 HAUS5
CCDC69 RBPMS
SIX3 CALB2
SLC7A7 MEGF9
RPL24 RPS7
RPL24 GNB2L1
RPL24 RPL38
RPL31 RPS3
RPL29 RPL24
RPL34 RPS16
RPL18A RPL12
RPL4 NPM1
NAV3 VNN2
ARVCF EPHB2
ARVCF SLC17A3
SLC9A1 TGFB1
RPS20 RPS4X
RPL19 RPS12
SNORA21 RPS17
RPS11 RPS15A
CHST3 AKAP3
CHST3 PAEP
RPL37A RPS4X
RPLP1 RPS6
DDX11 AGER
RPS25 RPL37
RPL18 RPS3
RPL18 RPL15
RPS18 RPS27A
RPS18 RPL3
RPS9 RPL27
RPSA RPS10
FSHB KRTAP26-1
ERBB2 CYP3A5
RPS3A RPL18A
CEACAM6 SLC16A6
CEACAM6 CALB2
HIST1H2BJ HIST1H1C
EEF1A1 RPS20
ISG15 IRF7
OCEL1 PCBP3
RPS16 RPL35
RAD51L3 TNP1
ZNF592 SLC12A4
CALB2 WBSCR22
EEF1B2 RPL9
T PSG1
RPS17 EEF1B2
VNN2 S100A12
LOC729602 CEL
RPL31 RPL38
RPL34 RPL35
GM2A CCDC69
HBD PRDX2
RPL4 RPL12
LSM4 GPRIN2
RPL17 RPL27
RPL19 RPS29
RPL15 RPL11
RPS11 RPL31
RPL6 RPS23
RPS8 RPL37
RPLP0 RPS15A
RPS9 RPL11
PGLYRP1 BPI
MSX1 GPRIN2
RPL10 RPL15
MAP2K4 CACNA1B
MAP2K4 CDH13
EEF1G EEF1B2
GSTM3 PTRF
FRAT2 MAST2
ATP2B2 RAD51L3
EPB42 SLC6A8
NEBL PSG1
SIX3 TYR
ZNF43 ZNF273
LY96 VCAN
BPGM MKRN1
RPL4 RPS17
ITGA10 NTNG1
NTSR2 WDR62
NTSR2 CRYBA4
ARVCF IL13
ARVCF ADCYAP1
ARVCF LILRA4
SLC9A1 GPRIN2
SLC9A1 NTSR2
RPL15 RPL31
RPL23A RPL29
RPS11 RPL17
RPS24 RPS23
RPS24 RPS14
RPL32 RPS6
CHST3 HOXD4
CHST3 GPRIN2
RPL6 RPS20
RPL30 RPS14
RPS18 RPS3
HIST1H2BI HIST1H2BC
RPSA RPS23
SLC12A4 TUBB2B
QRICH1 MT1X
DNMT1 GOLGA8A
BLVRB HMBS
DPF1 EPB49
RPL7 RPL11
AANAT IL13
MAGEA4 SLC12A4
GPRIN2 PSG1
RPS7 RPS6
RPS17 RPS4X
MAGEA9 CXCL5
KRTAP26-1 PSG1
KRTAP26-1 PCBP3
RPS15A GNB2L1
SIX3 GPRIN2
LOC729602 GOLGA8A
RPL24 RPS3
RPL31 RPL24
RPL34 RPL5
XDH KRTAP26-1
ARVCF B4GALT3
ARVCF T
SLC9A1 PLEKHG3
RPL23A RPL38
RPS11 GNB2L1
TRIM52 CEL
TRIM52 FMO5
HCG9 SAMD14
IGHMBP2 UGT2B15
SULT1A1 SULT1A2
RPS25 RPS12
RPS10 RPS13
RPS19 RPL38
RPS3A RPS15A
RPS3A RPL17
RPS3A RPS5
CEACAM6 HHLA1
BMP2 ICAM2
TNFRSF25 SLC5A2
OCEL1 SLC12A4
CPOX MOBP
MKRN1 BNIP3L
WDR62 EPOR
WDR62 SLC4A3
EPB49 GYPB
SAMD14 MFNG
SAMD14 NFATC4
BLVRB PRDX2
IGHE TAF6L
GPRIN2 CBLN1
GRM4 PCBP3
GRM4 RUNX2
RPS23 RPL7
SLC17A3 CXCL5
HIRIP3 B3GAT2
BPGM GSPT1
RPL31 EEF1B2
RPL5 RPS27A
RPL5 RPS15A
RPL5 RPL24
RPL34 RPL24
GM2A RAMP3
HBD SPTB
RPL4 GNB2L1
NTSR2 T
SEZ6L CREB3
SEZ6L EPOR
ARVCF SLC17A7
RPL17 RPL35
RPS20 RPS6
RPS14 RPL12
SNORA21 RPS3
RPL32 RPL37
CHST3 SEZ6L
RPLP1 GNB2L1
FAU RPL27
IGHMBP2 NF1
RPL3 RPS23
RPS8 RPL18A
RPS25 RPS24
RPS18 RPS20
RPS18 RPS11
RPLP0 RPL31
RPLP0 RPS24
RPSA RPS21
WNT11 EIF5AL1
ERBB2 KLHL9
MAP2K4 CACNA1C
MMP14 GP2
PAX8 AFAP1
ILF3 TNFRSF25
RAD51L3 MYH2
AANAT CYP2D6
ADH1C CAPN5
T CREB3
T AANAT
T GPRIN2
PDE3A CACNA1C
RPS4X RPS29
MAGEA5 MAGEA4
KRTAP26-1 WBSCR22
KRTAP26-1 CXCL5
DEFA4 CADM1
DPY19L2P2 ILF3
RPS15A RPL9
GM2A RBPMS
SLC4A1 BCL2L1
NEURL BNIP3L
ZNF157 MAGEA9
RPL17 RPL34
RPL19 RPS7
RPL23A RPS14
RPS11 RPL15
TRMT1 SMARCA4
RPL3 RPL10A
LOC652147 CACNA1B
RPS18 RPL5
RPS18 RPL27A
HIST1H2BF HIST1H2AE
RPL28 RPS17
RPL28 RPL37
RPS19 RPL28
OSM HBZ
PAX8 NTSR2
CRADD SOCS2
CDK6 IL13
ILF3 CDC37
OCEL1 EPHB2
SAMD14 ASCL1
SAMD14 B3GAT2
EPB42 BNIP3L
ADH1C SCAPER
EEF1B2 TINP1
GRM4 TNFRSF25
RAMP3 PAEP
T HSF4
HHLA1 RIMS2
RPS7 RPL35
RPS27A RPS6
SIX3 PSG1
RPL38 RPL11
BPGM TRAK2
RPS13 RPL29
RPL18A RPS7
RPS12 RPL31
SLC9A3 ACAN
LILRA1 LILRB2
RPS14 RPS15
RPS14 RPS16
RPS11 RPL9
RPL37A RPL13A
RPLP1 RPL41
RPL14 RPL24
TGOLN2 PSG1
RPL30 RPL5
RPS8 RPS15
RPS10 EEF2
RPS9 RPL18A
RPL13 RPL37A
RPL8 RPLP2
PRPS1L1 DUS4L
RPSA RPS14
FSHB PSG1
MSX1 PCBP3
ERBB2 GYPE
CYP3A4 CAPN5
RPS3A RPS3
FGF7 ZNF157
POU6F1 KRTAP26-1
STATH PSG1
CALB2 HSF4
CALB2 SLC12A4
GPRIN2 TNFRSF25
GPRIN2 PCBP3
GPRIN2 AANAT
RPS7 EIF3E
EFNA3 AFAP1
SIX3 IL13
IGSF9B SLC17A3
SLC7A7 CD1D
RPL34 RPS27A
RPS13 RPS6
LILRA4 AFAP1
MYEF2 HHLA1
LSM4 EFNA3
U2AF2 TYR
GRINA HHLA1
ZNF157 RAD51L3
ZNF157 CALB2
RPS5 NPM1
RPL19 RPL18A
RPL15 RPL35
RPL23A GNB2L1
RPS11 RPL27
KRT85 CYP2D6
RPS24 RPL37
RPL32 RPL11
CHST3 TYR
CHST3 WDR62
RPL6 RPL5
RPL30 GNB2L1
RPS8 RPS3
RPS18 RPL38
RPS18 RPL17
RPLP0 RPS13
EEF1G RPL12
RPS3A RPL31
USP11 WDR62
CEACAM6 POU6F1
HERC2P3 ZMYND8
HERC2P3 GOLGA8A
PSG1 HOXD4
PSG1 RPH3A
ACSL1 BCL6
OTUB1 PCBP3
SERPINE1 CTSK
EPB42 GYPB
IGHE MMP11
IHH PPP1R10
GNB2L1 RPL13A
MGAT3 ADH1C
RPS15A RPS6
REM1 MFNG
LOC729602 NSUN5C
RPL34 RPL38
HBD EPB42
GP1BA DOK5
LSM4 SLC9A1
RPL41 RPS29
ARHGAP6 SLC8A1
ZNF157 EFNA3
RPS20 RPL13A
RPS20 RPS23
RPL27A RPL36A
KRT85 TUBB2B
TRIM52 PTGER3
HCG9 AGFG2
RPL32 RPS23
CHST3 KRT33B
MLANA EFNA3
TGOLN2 CALB2
RPL18 RPL9
RPL8 RPS21
SLC18A1 KRTAP26-1
RPL28 RPL11
RPL28 RPL23A
RPSA GNB2L1
FSHB MYH2
MSX1 SLC12A4
RPL10 RPS13
EEF1G RPL15
RPS3A RPS27A
KISS1 PRSS3
VEGFC SAMD14
CEACAM6 RAD51L3
IFNA4 CYP3A4
GPR19 TYR
NFKBIA CD83
PCBP3 SLC9A3R2
TYR B4GALT3
SLC12A4 WBSCR22
MOBP PRDX2
SDCBP BCL6
EPOR TOP3B
DNMT1 REN
CALB2 PTPRN
IFI44L IFI27
RUNX1T1 CAV1
HHLA1 HSF4
VNN2 ACSL1
MYST2 EPHB2
RPL5 RPL31
UGT2B15 OCEL1
AGFG2 REM1
RPS21 RPL12
GRINA CALB2
RPL41 RPS4X
RPL27A RPL13A
RPL19 RPL27
RPL23A RPS6
KRT85 ITGA10
RPS24 RPS13
CHST3 WWOX
RPL30 RPL19
LOC652147 ADH1C
RPS8 RPS13
RPS25 RPL4
RPS10 RPS3
HIST4H4 HIST1H4I
LOC728643 NPM1
RHCE RHD
RPS19 RPS7
RPL10 RPL18
JAK3 HOXD4
EEF1G RPL17
VEGFC SCAPER
CYP2A6 PSG1
ICAM2 RAB27B
MXI1 BNIP3L
SPTA1 PRDX2
B3GAT2 SCAPER
RBPMS AKAP3
WDR62 ABCC8
ALAS2 GUK1
GAD1 KEL
IRF7 MX1
SPTB GYPE
PIK3C3 IGFBP2
HPGDS ARHGEF6
RPS17 RPL9
SLC17A3 T
RPL12 RPS15A
RPL5 GNB2L1
RPL34 RPL7
RPL18A NPM1
SLMO1 MYBPC3
CFHR3 T
KCNA6 FXYD3
RPL17 RPL29
RPL19 RPL24
KRT85 SIX3
CHST3 NFIC
CHST3 CREB3
CHST3 CHRNB1
CHST3 SLC9A1
RPL6 RPL7
BTF3 SAMD14
LOC652147 TOP3B
RPL18 EIF3F
RPL13 RPS6
CD163 LY96
RPS19 RPL17
FSHB IL13
RPL10 RPL17
RPL10 RPS5
EEF1G RPL18
RPS3A RPS6
EEF1A1 RPL32
TNP1 PSG1
LILRB2 HCK
CAPN5 MAST2
ATP6V0A2 FMO5
SPTB HMBS
LEFTY1 PSG1
GPRIN2 CALB2
GRM4 MAPK8IP1
NF1 CNP
CHRNB1 RBPMS
RPS7 BTF3
MAGEA9 WBSCR22
MS4A2 MAGEB2
VNN2 MGAM
SLC17A3 ABCC8
SLC17A3 ADCYAP1
RPS15A RPL10A
LEPR FMO5
MYST2 TGFB1
ZKSCAN3 RAD51L3
RPL24 RPL11
RPL29 RPS23
RPL12 RPL31
RPL4 RPL35
NTSR2 HOXD4
NTSR2 ABCC8
NTSR2 SLC4A3
HIST1H2BC HIST1H2BL
RPS27 RPS12
NEURL EPB49
SLC9A1 SLC12A4
EIF3F GNB2L1
LSM4 HOXD4
RPLP2 RPL11
RPLP2 RPL29
ZNF157 KRTAP26-1
RPL27A GNB2L1
RPL15 RPS5
RPL23A SNORA21
RPS11 RPL4
MYT1 PSG1
TRMT1 CEL
CHST3 PTPRN
CHST3 MSC
CHST3 NTSR2
RPL14 RPL34
RPL3 RPS14
ALX3 PRSS3
ADRB1 HSF4
RPLP0 RPL13A
RPLP0 RPL29
RPS9 RPS21
HIST2H2AA3 HIST1H2BI
HIST2H2AA3 HIST1H2BE
JAK3 GRINA
EEF1G RPS10
PAX8 EFNA3
PCBP3 TNFRSF25
SAMD14 NOC2L
SLC17A7 DUS4L
TMCC2 EPB49
RPS6 RPS16
MYBPC3 POU6F1
HHLA1 SLC16A6
RPS4X RPL13A
EFNA3 AANAT
KRTAP26-1 IKBKG
AQP9 SLC11A1
LUC7L3 OGT
GSPT1 TRAK2
RPL24 RPL35
RPL24 RPS15A
RPL12 RPL27
RPL12 RPS3
RPL34 RPS29
RPS13 RPS15
NTSR2 IL13
FAM65B MEGF9
SLC9A1 TNFRSF25
RPL17 RPL24
RPL27A RPS16
RPS14 RPS12
SNORA21 RPL17
RPS11 RPL38
KRT85 IL13
KRT85 ARVCF
TRH RUNX1T1
RPS24 RPL29
CHST3 ARVCF
RPLP1 RPL27A
IGHMBP2 KRT1
LOC652147 SAMD14
RPS25 RPS11
RPS10 RPL36A
RPL28 RPL29
RPSA RPS25
MSX1 IGHMBP2
FGFR1 TRIM52
RPL10 RPL14
PAX8 GPRIN2
IL1A PPM1A
AKAP3 HSF4
ISL1 PSG1
DUS4L AKAP3
MMP11 CYP3A5
WDR62 PTPRD
TFRC SPTA1
CALB2 SULT4A1
CALB2 STATH
EEF2 RPL27
PTRF PTGER3
MSC IL13
RPS6 RPL35
NEBL CXCL5
RPS7 RPL11
RPS7 NPM1
RPS3 RPL27
RPS17 RPL36A
EFNA3 CALB2
KRTAP26-1 RPH3A
LOC145678 MAGEA5
MYST2 NR0B2
RPL4 RPL31
RPS12 RPL27
RPS21 RPL5
SLC9A1 FLJ40113
SLC9A1 PCBP3
SLC9A1 LILRA4
SMARCA4 CEL
TOP3B SAMD14
RPL23A RPS3
RPL23A RPL4
PPY MMP11
HCG9 ARHGAP6
RPL32 RPL19
CHST3 PRKACA
SDC3 ZNF157
RPLP1 RPS15
FAU RPL29
IGHMBP2 CNP
HOXC11 SLC12A4
RPL3 RPL23A
RPL30 RPL34
ANXA2P1 ANXA2
LOC652147 RASSF9
RPS8 EEF1B2
RPS10 RPS16
RPLP0 RPL17
RPLP0 RPS20
PRPS1L1 HSF4
RPS19 RPL4
MAP2K3 MXI1
RPL10 RPL5
VEGFC MAP2K4
CEACAM6 OLFM1
CREB3 IL13
PDXDC1 GOLGA8A
PCBP3 TUBGCP2
SLC16A6 CYP1B1
EPOR TNFRSF25
REN FGFR1
PTGER3 CDC37
QRICH1 MT1H
QRICH1 MT2A
CACNA1C TG
ANXA5 AP1S2
HSPD1 HSPE1
PSMB5 CCT3
IFI44L EIF2AK2
SLC17A7 TYR
IRF7 IFI44L
DPF1 KLHL9
LEFTY1 TNP1
IGL@ TNFRSF17
SCN8A SAMD14
T TYR
NEBL RPH3A
RPS3 RPS7
RPS17 RPL10A
EFNA3 B4GALT3
SLC17A3 SLC17A7
SLC17A3 GPRIN2
CCL16 DUS4L
DNTT KLRK1
SIX3 ABCC8
IGSF9B SLC12A4
DMP1 KIAA0284
CACNA1B CACNA1C
RPL24 RPL27
RPL34 RPL12
RPL4 EEF1B2
RPL4 RPS15A
GP1BA STAC
NTSR2 PTPRD
NTSR2 NTRK3
NEURL IGHE
ARVCF ZNF592
VAMP5 CYP2D6
ZNF157 TGFB1
RPL19 RPS13
RPL15 RPS6
RPL32 RPL34
CHST3 RBPMS
CHST3 CCDC52
RPLP1 RPS4X
RPL14 RPL11
RPL14 EIF3E
MLANA TNFRSF25
IGHMBP2 EPHB2
DEFA3 LCN2
RPS8 RPL24
RPS8 RPL17
RPS25 RPL27A
RPLP0 RPL15
RPL13 RPS4X
RPL8 RPL27
LOC728643 HNRNPA1
RPS3A RPL15
USP11 SEZ6L
CYP2A6 PCBP3
GUCA1A HHLA1
EPOR LEPR
C11orf52 HSF4
TGFB1 EPHB2
PSG1 TGFB1
ATP5C1 NHP2
SLC12A4 HOXD4
SLC12A4 DCT
SLC11A1 ACSL1
QRICH1 MT1B
CADM1 FOLR3
FMO5 ZNF266
GAD1 GOLGA8A
ADH1C SAMD14
NPTX2 ADNP2
CXCL5 TNP1
CXCL5 RAD51L3
HHLA1 TYR
MAGEA5 PCBP3
FSCN2 MGAT3
SIX3 TGFB1
SIX3 CXCL5
RPL38 RPS15A
RPS12 RPL34
NTSR2 TNFRSF25
NTSR2 KRTAP26-1
SLC9A3 RBM4B
SLC9A3 CYTH3
AGFG2 NFATC4
AGFG2 SLC8A1
RPS21 RPL7
RPS21 RPS4X
NEURL TRIM58
SLC9A1 HOXD4
CCBP2 SIX3
TRH CAV1
RPS24 RPL19
RPL37A RPL27A
RPL3 RPS15A
RPL30 RPS12
RPL30 RPS21
RPL30 RPL3
RPS8 RPLP2
RPS25 RPL3
PRPS1L1 T
FSHB HSF4
RPL10 RPS14
IFNB1 ANXA8L2
EIF2AK2 ANKLE2
RPS15 RPL35
STATH WBSCR22
MXI1 GUK1
SLC12A4 PSG1
NTNG1 HSF4
NTNG1 B4GALT3
NFATC4 HIPK2
CALB2 TYR
MLC1 DNM3
PYY CACNA1C
DPF1 PPP1R10
CCT2 NPM1
RPS6 RPL27
BTF3 EEF1B2
CXCL5 IL13
CXCL5 B4GALT3
HHLA1 SLC6A2
MAGEA5 NF1
KRTAP26-1 TNP1
KRTAP26-1 AFAP1
DEFA4 MMP8
SLC30A3 KRTAP26-1
SIX3 WBSCR22
SIX3 AANAT
GSPT1 TMCC2
RPL5 BTF3
GM2A HECW1
MYEF2 CYP2D6
RPL4 RPL10A
RPL4 RPL24
KDELR3 HN1L
DOHH BCAP29
AGFG2 BCAP29
RPL19 RPL7
RPS14 RPL27A
RPL23A RPL15
RPL32 RPL27A
RPLP1 RPS23
TGOLN2 ATP2B2
HOXC11 EPHB2
RPL3 RPS7
RPL30 RPL12
KRT33A TNFRSF25
RPS8 RPS27A
RPS8 RPS15A
RPL18 RPS7
RPS18 RPLP1
RPLP0 RPL36A
HIST1H2BI HIST1H2AD
FSHB ISL1
MSX1 MAGEA5
MSX1 SLC9A1
CYP2A6 EFNA3
PCBP3 EML3
TNP1 TNFRSF25
CEL CDC37
NPM1 EIF3E
DUS4L HSF4
CD79A IGHM
DHPS TAF6L
DHPS CYP3A5
ALAS2 TAF6L
EPB49 SLC6A8
SLC17A1 PSG1
CRISP3 COL11A1
SPTB HAGH
PIR DEAF1
SLC4A8 RAD51L3
FBXO7 GYPE
NF1 OCEL1
HIST1H2AE HIST1H1C
BTF3 RPL9
CXCL5 TYR
LBP IL13
BCL2L1 EPB49
HHLA1 CXCL5
HHLA1 T
RPS17 RPS15
VNN2 HPR
RPS15A RPS3
SIX3 TNP1
CACNA1B B3GAT2
GP1BA TMSB15A
NTSR2 PCBP3
FAM65B CD163
SEZ6L PFDN1
SEZ6L TYR
PRSS3 DOK5
LSM4 SLC12A4
LSM4 GRM4
TEF GYPE
RPL15 NPM1
RPL15 RPL38
RPL15 RPL34
SNORA21 RPL31
EPB41 RNF14
RPL23A RPL10A
PPY IGHE
KRT85 SLC17A3
FOSL1 HHLA1
SDC3 CXCL5
TGOLN2 HHLA1
RPL3 RPS6
TEX28 EML3
RPL30 RPL38
RPS10 RPS27A
RPS10 RPL4
RPLP0 NPM1
RPS9 GNB2L1
RPS9 RPLP1
RPL8 RPL11
HIST2H2AA3 HIST1H2BF
TNF GADD45B
RPSA RPL18A
MSX1 TYR
JAK3 KRT33B
ERBB2 GYPB
MAP2K4 MGAT3
MAP2K4 DMP1
EIF3I ATP5O
NCOR2 ASCL1
SLC12A4 TGFB1
SLC12A4 TNP1
CD1D KCTD12
CAPN5 ASCL1
QRICH1 MT1G
EPB49 GYPE
IGJ TNFRSF17
AANAT HOXD4
DLEC1 ANKRD26
GPRIN2 TYR
GRM4 PLEKHG3
T HOXD4
ATP5G3 COX5A
SLC30A1 MT1E
GNB2L1 RPS4X
RPS17 EEF2
EFNA3 TNP1
IGSF1 IGFBP4
SIX3 PCBP3
CACNA1B PDE3A
RPL4 BTF3
SLC4A1 TMCC2
USP6 SAMD14
PRSS3 ICAM2
RPS21 RPS7
NEURL ALAS2
ARVCF WBSCR22
VAMP5 SIX3
ZNF157 AFAP1
ZNF157 SIX3
RPL17 BTF3
RPL23 SNORA21
RPL23A RPL5
CHST3 RAMP3
CHST3 CCDC69
SDC3 PRSS8
FAU RPL35
RPL6 RPS14
BTF3 RPS5
RHCE HAGH
RPL3 RPL12
RPL30 RPL24
RPLP0 RPL32
RPLP0 RPLP1
RPS9 RPS13
FGFR1 PDIA2
RPL10 RPS16
RPL10 RPL28
EEF1G RPS6
RB1 MVD
CYP2A13 TYR
RBPMS SLC8A1
PAX8 SLC12A4
EPOR DPY19L2P2
PLEKHG3 TNFRSF25
PCBP3 TGFB1
KIAA0195 EML3
ALAS2 MXI1
ADCYAP1 WBSCR22
MEGF9 LILRB3
DPF1 TAF6L
PMP2 ANKRD26
OLFM1 TYR
EEF1B2 EIF3E
FBXO7 SPTB
T TNFRSF25
T SLC17A7
RPS27A RPS17
KRT33B CCDC52
GABRE SNTA1
LEPR REN
SIX3 EPHB2
RPL38 RPS16
CACNA1B NOC2L
BPGM TERF2IP
SLC7A7 KCTD12
RPL29 RPS3
RPL37 RPS15
USP6 SCAPER
SLC9A3 ARR3
HIST1H2BC HIST1H3D
AGFG2 MGAT3
AGFG2 NCR2
ARVCF FLJ40113
SLC9A1 PHF21A
RPL17 RPS21
RPL27A RPL35
RPL27A RPL29
RPL27A RPS13
SNORA21 RPS15A
RPS11 RPS7
KRT85 NR5A1
SEC31A MT1G
RPL3 RPS21
RPL30 RPL9
VCAN SLC7A7
RPS8 RPL12
RPS8 RPL6
RPS25 RPL5
RPL18 RPL31
RPL18 RPL23A
EEF1G RPL35
VEGFC B3GAT2
CEACAM6 MYBPC3
CEACAM6 TGOLN2
HIST1H2BJ HIST1H2BC
GNA13 ADNP2
POU6F1 SLC17A3
HOXD4 PTPRN
TNFRSF25 ABCC8
TNFRSF25 MAPK8IP1
RBM8A ABCC8
RUNX2 PLEKHG3
TYR PCBP3
FBN2 HBG1
HIPK2 PTGES
ADCYAP1 CYP2D6
ADCYAP1 RAD51L3
SCYL3 CHD8
BCL2L1 EPB42
MGAT3 CAPN5
EFNA3 NTRK3
EFNA3 MAGEA4
KRT33B CALB2
SLC30A3 SLC12A4
SLC17A3 HSF4
CCL16 SLC17A3
CCDC69 AANAT
SIX3 HOXD4
RPL38 GNB2L1
CACNA1B FSCN2
ZKSCAN3 ISL1
RPL5 RPL11
XDH EFNA3
MTSS1L AREG
AGFG2 CACNA1B
ARVCF CALB2
ARVCF CXCL5
ARVCF IGSF9B
RPL17 RPS6
RPL19 RPS16
RPL19 RPL27A
SNORA21 RPL10A
RPS24 RPL27
RPL32 RPL7
RPL14 BTF3
RPL14 RPS21
IGHMBP2 GIGYF2
RPL3 RPL29
RPS10 RPL24
RPS18 RPL12
RPS18 RPL4
RPS9 RPL29
RPL28 RPS23
RPL28 RPL18
FSHB CXCL5
FSHB SEZ6L
RPL10 RPL11
EEF1G RPS18
RPS3A RPL9
USP11 AKAP3
CYP2A6 ARVCF
IFI6 IFI27
ISG15 IFI44L
POU6F1 ABCC8
TUBB2B WBSCR22
SLC12A4 B4GALT3
ZNF592 TNFRSF25
EPB49 MKRN1
FCER1G S100A11
DPF1 BNIP3L
PTRF CEL
EEF1B2 RPL27
MAP2 AKAP3
RPL13A RPS6
T AKAP3
RPS4X RPS6
GNB2L1 RPS3
MAGEA9 T
EFNA3 WDR62
KRTAP26-1 TYR
SLC17A3 ISL1
RPL5 EIF3E
SOX4 HIST1H2AE
ITGA10 AANAT
NTSR2 CALB2
PRSS3 PIR
SLC9A1 SLC17A7
CCBP2 CDK5R1
RPL41 RPL13A
ZNF157 HOXD4
ZNF157 RPH3A
ZNF549 AGFG2
RPL30 RPS13
RPS8 RPL3
RPL18 RPL27
RPL18 RPS16
RPL18 SNORA21
RPS18 RPL36A
RPS18 RPL24
RPS18 RPL6
RPS18 RPL14
RPL13 RPS24
RPL28 RPL27
RPS19 RPS25
FSHB ABCC8
FSHB T
MSX1 EFNA3
RPL10 RPL19
JAK3 CALB2
ERBB2 SELENBP1
MAP2K4 SLC6A12
PLEKHG3 FLJ40113
CASP1 FGL2
KEL HERC2P3
WDR62 TUBGCP2
NTNG1 WDR62
SELENBP1 TAF6L
RPL10A NACA
CRTC1 MFNG
ARFIP2 RGN
CCL19 B3GAT2
IGHE BNIP3L
MNDA MEGF9
T DUS4L
HHLA1 OLFM1
RPS3 RPS6
RPS17 NPM1
MAGEA5 SLC5A2
MAGEA5 PAFAH1B1
EFNA3 CDK5R1
EFNA3 ABCC8
EFNA3 PLEKHG3
KRTAP26-1 ODF1
RRM1 FEN1
MYST2 SLC12A4
SIX3 HAUS5
RPL38 RPS7
CACNA1B SCAPER
GPR1 RAD51L3
RPL37 RPS4X
GM2A ATP10B
DOHH REM1
GP1BA PIR
NTSR2 SLC17A3
SEZ6L RBPMS
NEURL BPGM
SLC9A1 WDR62
SLC9A1 GRM4
NELL2 IGHE
PPP3CC OCEL1
GRINA GPRIN2
ZNF157 CXCL5
RPL17 RPL12
RPS5 RPL5
RPL23A RPS7
RPL23A RPL12
RPL21 RPS27A
RPS11 RPS16
KRT85 NTNG1
HCG9 USP6
CHST3 POU6F2
SDC3 LRRC15
NCKIPSD CHST3
RPL37A RPS21
RHCE HMBS
RPS8 RPL30
RPS25 RPS29
RPLP0 RPL24
RPL28 RPLP0
RPL28 RPS9
FSHB KRT85
RPL10 RPS25
EEF1G SNORA21
RB1 B3GAT2
RPS3A RPS25
CCR1 HHLA1
IL1A ABHD5
MAPRE3 CREB3
PCBP3 RPH3A
TYR IL13
KIAA0284 NOC2L
RAD51L3 HSF4
ZNF592 PCBP3
ZNF592 OTUB1
SAMD14 HMX1
SAMD14 KIAA0284
CALB2 HOXD4
CALB2 MYH2
AANAT CREB3
CCL19 SAMD14
RPS29 RPL11
SLC8A1 PYY
MAGEA9 RAD51L3
KRTAP26-1 ISL1
CCL16 T
PCSK7 SLC8A1
CCDC69 PAEP
SIX3 AFAP1
IGSF9B AANAT
CACNA1B KIAA0284
LY96 DPYD
STXBP1 HOXD4
LOC729602 PDXDC1
TNFRSF1B IFI30
RPL12 RPL35
RPL12 RPL38
RPL5 RPL29
RPL4 RPS27A
RPL22 EEF1B2
UGT2B15 B4GALT3
UGT2B15 SLC12A4
USP6 MXD1
HIST1H2BC HIST1H2BN
NEURL CYP3A5
ARVCF RAD51L3
SLC9A1 EPHB2
RPL17 EIF3F
RPL19 RPL37
MAGEA1 EPHB2
MAGEA1 MAGEA5
EPB41 GSPT1
RPL23A RPL35
RPL23A RPS5
TRMT1 CDC37
TRMT1 DNMT1
RPL3 RPS27A
RPL30 RPS3
HIST1H2BF HIST1H3D
RPL8 RPL27A
KRT37 ADH1C
SLC18A1 SLC17A3
RPL28 RPS13
E2F1 CHST3
MAP2K4 NCOR2
MAP2K4 PTPRB
MAP2K4 LOC652147
EEF1G RPL31
VEGFC MGAT3
VEGFC CDH13
IL4 RAD51L3
TYMS CKS1B
PAX8 EPHB2
PAX8 MAGEA5
BMP2 TNFRSF4
POU6F1 SIX3
CDK6 HOXD4
PCBP3 PLEKHG3
TUBB2B EPHB2
TYR KRT6A
MMP11 CNP
C1QBP AHCY
WDR62 TNFRSF25
WDR62 PCBP3
SAMD14 C19orf50
HLA-DRA HLA-DRB4
HPR S100A8
HAUS5 TYR
TRIM58 GYPB
SLC17A7 NTRK3
HHLA1 MYBPC3
RPS4X RPL11
RPS17 RPL7
EFNA3 TUBGCP2
SCNN1D GDF5
SLC17A3 HHLA1
LEPR GOLGA8A
DMP1 TG
ITPR2 AFAP1
SLC7A7 LILRB2
RPL5 RPS23
MYEF2 PTPRN
RPS12 RPS27A
FPR3 IGSF9B
ARVCF CBLN1
ARVCF TUBB2B
SLC9A1 TYR
VAMP5 B4GALT3
RPL19 RPL5
RPL23 RPS5
SDC3 AFAP1
FAU RPL31
RPL30 RPS27A
RPS8 RPL14
RPS10 RPL12
RPL8 RPS25
PRPS1L1 KDELR3
SRM TNFRSF25
SRM SIX3
FSHB PFDN1
FSHB LMTK2
JAK3 HHLA1
WNT1 AGFG2
MAP2K4 ASCL1
IGFBP2 PSMC4
EEF1G RPS21
EEF1G RPLP0
EEF1G RPS9
USP11 CPZ
CEACAM6 SLC17A3
NFKBIA TNFAIP3
PAX8 SIX3
BCL6 CYP1B1
EPOR TCF15
CGA TFR2
TYR TNFRSF25
TYR PSG1
SLC12A4 MC2R
SLC12A4 TNFRSF25
NEUROD2 ACVR1B
ATP10B FLT1
SELENBP1 TRAK2
KNG1 NTNG1
AARS CTNS
EEF1B2 RPL10A
GPRIN2 MAPK8IP1
GPRIN2 LEFTY1
SLC8A1 B3GAT2
EFNA3 IL13
EFNA3 EPHB2
EFNA3 CXCL5
KRTAP26-1 OTUB1
LOC145678 NF1
VNN2 BCL6
PCSK7 IAH1
PRPF6 ASCL1
S100P S100A12
HOXB5 ILF3
CACNA1B ASCL1
STXBP1 AANAT
GPR1 PSG1
RPL29 RPS15
SLC4A1 BNIP3L
UGT2B15 EPHB2
NTSR2 PFDN1
NTSR2 HAUS5
SLC9A1 IKBKG
SMARCA4 CDC37
PPP3CC MAGEA5
RPLP2 RPL34
CCBP2 EFNA3
ZNF157 GPRIN2
RPL19 RPS27A
RPL19 RPL38
RPL15 RPL9
RPL15 RPS27A
MAGEA1 PCBP3
RPL23A RPL19
CHST3 HHLA1
SDC3 TNFRSF25
RPLP1 RPL34
FAU RPL15
RPL14 EEF1B2
MLANA TNP1
IGHMBP2 PCBP3
RPL30 RPS23
MT1F QRICH1
RPS25 SNORA21
RPLP0 RPL14
RPS9 RPL12
RPL13 RPS21
RPL8 RPL38
FSHB CHST3
CDH13 MGAT3
RPL10 RPL31
MAP2K4 FANCA
EEF1G RPS25
RB1 LOC652147
PAX8 MYST2
WNT10B PSG1
HSF4 FLT1
TNFRSF25 FLJ40113
MYL4 XK
TNP1 TGFB1
MMP11 TAF6L
KIAA0195 PCBP3
AFAP1 TYR
WDR62 FLJ40113
PAFAH1B1 PCBP3
ATP2B2 PSG1
KBTBD11 AK2
IGHE KLHL9
IGHE ARC
MYBPC3 SLC16A6
HECW1 PAEP
T ABCC8
SCYL3 KNG1
RPS3 RPL11
EFNA3 UNC5B
SLC17A3 PIK3R3
DNTT BLNK
SIX3 CDK5R1
SIX3 RAD51L3
RPL29 EEF2
ASIP CARD10
RPS12 RPL7
AGFG2 SCAPER
ARVCF PFDN1
SMARCA4 LOC729602
U2AF2 UGT2B15
TEF SPTB
ZNF157 ARVCF
RPL17 RPS12
RPS5 RPS7
RPL19 RPS15
RPL15 RPS23
MAGEA1 GPRIN2
TOP3B ADH1C
HBB ATP6V0A1
FAU RPS7
FAU GNB2L1
RPS8 EEF2
RPL18 RPL5
RPS9 RPS18
LOC728643 RPS5
RPSA RPL14
SRM AANAT
MSX1 TNFRSF25
ERBB2 NEURL
EEF1G RPSA
KISS1 GP1BA
CEACAM6 FSHB
IL8RA GCA
GSTM3 TNFRSF25
PRLR TGFB1
RAB11FIP3 IL13
SULT4A1 FSHR
PSG1 MC2R
TUBGCP2 PLEKHG3
SLC16A6 MT1G
ACAN ARR3
CYP3A5 PPP1R10
S100A11 ITGAM
RAD51L3 RIMS2
HLA-DMA HLA-DMB
INA PSG1
EPB49 MXI1
AIF1 ITGB2
EPB42 GYPE
TRIM58 GYPE
PTRF TNFRSF25
CCL19 DNAJA3
SPTB EPB49
LEFTY1 NTRK3
PIK3C3 TM4SF1
FBXO7 EPB49
SLC8A1 IAH1
AREG NPTX2
GNB2L1 EEF1B2
EFNA3 IFT140
EFNA3 T
CCDC69 IL13
CACNA1B DMP1
GSPT1 BCL2L1
RPL5 RPL27
RPL37 RPL12
F7 WBSCR22
SLMO1 HHLA1
ADCY1 FAM13A
DOHH SAMD14
UGT2B15 SLC30A3
NTSR2 EPOR
NTSR2 TNP1
SEZ6L EFNA3
PRSS3 TMSB15A
ARVCF WDR62
LSM4 TGFB1
RPLP2 RPL27
RPLP2 RPS6
RPS14 RPL7
KRT85 FAM189A2
RPS24 RPS4X
RPL3 RPL31
RPS10 RPL35
RPL18 RPS12
RPS18 RPL13A
RPL28 RPL19
RPS19 EEF2
RPSA RPL29
RPSA RPL15
FSHB SIX3
FSHB ARVCF
FSHB ZNF157
CDH13 NFATC4
WNT11 CLCA1
RPL10 RPL37
MAP2K4 CCL19
FGR S100A11
MMP14 AANAT
IL8RA NAV3
XRCC2 RPH3A
GSTM3 LOC729602
ABCC8 HSF4
AKAP3 TNFRSF25
LOC729602 LOC730092
CBLN1 HOXD4
PFKFB3 MT1B
B4GALT3 TGFB1
TUBB2B CDK6
GSTA2 MAST2
ITGAM HCK
FMO5 GOLGA8A
EPB49 TERF2IP
RAD54L2 SCAPER
IKBKG UNC5B
IKBKG PHF21A
LEFTY1 RAD51L3
LEFTY1 CALB2
T PCDHA9
NEBL RAD51L3
HHLA1 B4GALT3
RPS4X RPL7
EFNA3 MC2R
SLC17A3 RIMS2
SLC17A3 ZNF592
DPY19L2P2 GOLGA8A
SEPT5 DNM3
MVD SAMD14
HOXB5 PTRF
MYST2 MAGEA5
SIX3 RIMS2
CACNA1B FRAT2
CACNA1B CAPN5
CACNA1B MVD
PAK4 WDR62
RPL24 RPS6
RPL31 RPL36A
RPL37 RPL38
RPS13 RPL38
LILRA4 HHLA1
SLMO1 MYH2
RPL4 RPL27
VRK2 BLVRB
ITGA10 CYP2D6
UGT2B15 GIGYF2
NTSR2 SLC12A4
NTSR2 SLC17A7
SEZ6L GM2A
SLC9A1 SIX3
HIST2H2AA3 HIST1H2AE
LSM4 TNP1
VAMP5 TGFB1
TEF DPF1
ZNF157 MC2R
RPS5 SNRPD2
GHRHR WBSCR22
CYP11B2 FXYD3
DDX11 PLEKHG3
RPL14 RPS6
RPL14 RPL37
IGHMBP2 PPYR1
TGOLN2 MAGEA9
RPL30 EIF3E
LOC652147 B3GAT2
RPS10 RPL37
RPLP0 RPL27
RPS9 RPS16
RPL13 RPS8
RPL28 RPS14
RPL28 RPS10
SRM T
FSHB IGKC
MAP2K4 MFNG
MAP2K4 KLK11
FGR LILRB2
EEF1G RPL30
RPS3A RPL7
RPS3A RPL4
MMP14 GRM4
MRPL28 C19orf50
EEF1A1 RPS17
GUCA1A HSF4
CCR1 HSF4
ISG15 MX1
RBM8A HSF4
SLC38A3 MAPRE3
HAGH SLC6A8
GINS1 FEN1
BNIP3L SLC6A8
PFDN1 IL13
MYH2 WBSCR22
TG KLK11
HOXA9 HOXA5
PAEP CREB3
GARNL4 PHF21A
SLC4A3 IL13
WDR62 TYR
ALAS2 TRAK2
LILRB3 NCF2
CRISP3 TMSB15A
DPF1 TRIM58
AANAT SLC12A4
AANAT WDR62
SPTB FBN2
SLC4A8 CALB2
FBXO7 EPB42
RPS29 RPL36A
CXCL5 LEFTY1
RPS7 EEF2
KRTAP26-1 T
SLC17A3 RBM8A
SIX3 CYP2D6
PVT1 PTGES
REM1 CACNA1C
SPINT3 IGSF9B
RPL31 EEF2
LILRA4 MYST2
SLC4A1 HBD
UGT2B15 TGFB1
RPS27 RPS23
ARVCF IKBKG
ARVCF SLC30A3
SLC9A1 TUBGCP2
SLC9A1 CYP2D6
LSM4 CYP2D6
LSM4 ARVCF
VAMP5 NTRK3
RPL17 RPL11
RPL17 EIF3E
RPS20 RPS21
RPS14 RPL38
RPS11 RPL29
RPS24 RPS12
HCG9 NCOR2
NPHS1 SLMO1
RPLP1 RPS16
RPL6 RPS4X
RHCE BLVRB
IGHMBP2 MMP11
TEX28 NTSR2
ALX3 GP1BA
KRT33A NTSR2
RPS18 RPL35
RPL13 RPS20
PFKFB2 FXYD3
IGL@ EPX
FSHB WBSCR22
RPL10 RPL27
MAP2K4 USP6
FGR BST1
RPS3A GNB2L1
CEACAM6 WBSCR22
PAX8 MSX1
POU6F1 ATP2B2
PCBP3 IL13
CACNA1C B3GAT2
LOC92973 ZNF212
IFI44 IFI27
CD14 CD1D
DPF1 GYPE
DPF1 CYP3A5
AANAT TNFRSF25
ARC KLHL9
GPRIN2 PTPRN
GPRIN2 LARGE
GPRIN2 NTRK3
GRM4 TGFB1
CXCL5 SLC12A4
SLC8A1 SCAPER
EFNA3 MAPK8IP1
KRT33B HHLA1
KRTAP26-1 TGFB1
KRTAP26-1 NEBL
LOC145678 EPHB2
SLC17A3 MYH2
DPY19L2P2 PDXDC1
IGSF9B CALB2
IGSF9B KRTAP26-1
RPL38 RPS17
REM1 SCAPER
CACNA1B NCOR2
TCF20 CAPN5
RPL37 RPL35
RPS12 RPL9
USP6 NCAM1
SEZ6L ABCC8
CLK1 RSRC2
NEURL TAF6L
NEURL KLHL9
ARVCF PSG1
ARVCF SLC4A3
SMARCA4 PTGER3
VAMP5 EFNA3
CKAP4 S100A9
CCBP2 DNAH9
ARHGAP6 SCAPER
ARHGAP6 CACNA1B
ZNF157 RIMS2
ZNF157 MYST2
RPL17 RPL37
RPL27A RPL7
RPL19 RPS15A
TRIM52 LEPR
HCG9 FSCN2
RPLP1 RPL12
RPL6 RPL34
TGOLN2 ZNF157
NEU3 CASK
LOC652147 ASCL1
RPL18 RPL29
RPS18 RPS15
RPLP0 RPS27A
RPS9 RPS17
RPL28 RPS3
RPSA RPS18
FSHB CHRNB1
FSHB LILRA4
MAP2K3 GUK1
RPL10 RPL29
ERBB2 TAF6L
EFNB1 PTPRN
MAP2K4 KIAA0284
RPS3A RPS7
TYMS PCNA
CYP2A6 CALB2
GATA2 TRIM52
TOP1 TOP1P2
MAF MNX1
PLEKHG3 AKAP3
PCBP3 FLJ40113
EPOR CREB3
PTGER3 TNFRSF25
SCAPER MFNG
B4GALT3 PTPRN
NCOR2 HMX1
MYH2 PSG1
TG SCAPER
NPM1 HNRNPA1
QRICH1 MT3
C1QBP NHP2
ALAS2 TERF2IP
CRTC1 SCAPER
ADH1C NOC2L
CCL19 SCAPER
JMJD6 PCBP3
NPTN S100A11
IGHE DPF1
FBXO7 GYPB
RPS29 RPL7
PDE3A SLC8A1
EFNA3 EPOR
EFNA3 IKBKG
EFNA3 MAGEA5
KRTAP26-1 RIMS2
SLC17A3 PTPRN
SLC17A3 TNP1
NAMPT BCL6
LOC729602 KIAA0907
TNFRSF1B PSAP
RPL31 BTF3
RNF14 TRAK2
SLC4A1 GSPT1
SERHL2 MGAT3
ITGA10 CDKL5
RPS21 RPL13A
ARVCF TNFRSF25
GRINA MAGEA9
ZNF157 LILRA4
RPL15 BTF3
TOP3B ASCL1
RPL23A RPL9
RPS11 RPS27A
KRT85 GPRIN2
TRMT1 TNFRSF25
CHST3 PACRG
CHST3 CPZ
CHST3 EFNA3
SDC3 PSG1
SDC3 XDH
RPL14 RPL9
TGOLN2 SULT4A1
RPL3 SNORA21
FN1 STX12
HIST1H2AD HIST1H1C
RPS8 RPL38
RPSA RPL19
RPSA RPL18
FSHB AKAP3
FGR NCF2
RPS3A NPM1
IGFBP5 ARHGAP6
CYP2A6 T
XRCC2 TYR
EEF1A1 RPS4X
GUCA1A CHST3
AKAP3 ABCC8
CEL REN
KEL PTGER3
CENPF NDC80
EPB49 GYPA
FCER1G ITGB2
AANAT NTNG1
IKBKG EPHB2
IKBKG SLC17A7
NDUFB7 IDH3B
PIR COL11A1
GPRIN2 TNP1
MAP2 HSF4
RPS23 RPL27
DNAH9 TYR
MGAT3 NCOR2
EFNA3 AKAP3
RPS27A RPL27
RPS27A EEF2
LOC145678 PRSS8
SLC30A3 TGFB1
SLC30A3 EFNA3
SLC17A3 NEBL
MYST2 RPH3A
SIX3 TUBB2B
REM1 BCAP29
FECH SLC6A8
LILRA4 KRTAP26-1
SLC9A3 C16orf88
SEZ6L CCDC69
AGFG2 FUT6
ARVCF SEZ6L
MON2 WBSCR22
U2AF2 LOC145678
ARHGAP6 NFATC4
RPL15 RPL37
RPL15 RPS12
RPL32 RPS14
MYT1 RPH3A
TRMT1 LEPR
CHST3 EPOR
SDC3 MYST2
RPL37A GNB2L1
RPS8 RPS12
RPS25 RPL7
IGKC HHLA1
RPL28 RPL12
IGH@ TYR
RPSA RPL5
RPSA RPL17
FSHB MAGEA9
FSHB NTSR2
MSX1 KRT1
MAP2K4 REM1
EEF1G EIF3E
EEF1G RPS7
EEF1G GNB2L1
HIST1H2BJ HIST2H2AA3
CYP2A6 GPRIN2
RPL36A RPL35
RIMS2 SLC12A4
RBPMS IL13
HIPK2 SOX3
TAZ TNFRSF25
TPM1 ALDH1A1
SLC17A7 FLJ40113
AP1S1 GSTA2
ARC CNP
OLFM1 AKAP3
OLFM1 ACVR1B
CCL19 MAP3K14
SSX1 ABCC8
PROS1 STAC
CHP CPB2
PLS3 COL11A1
MAGEA9 ISL1
MAGEA9 RIMS2
MAGEA5 CBLN1
EFNA3 PFDN1
KRT33B LARGE
KRTAP26-1 SLC17A1
DPY19L2P2 PTGER3
CCDC69 ATP10B
SIX3 PLEKHG3
SIX3 STATH
REM1 KIAA0284
ITPR2 TYR
LOC729602 DNMT1
RPL24 BTF3
F7 DCT
RPL4 RPL9
XDH LRRC15
SOX4 HIST1H1C
NTSR2 MYST2
AQP5 FAM119B
AGFG2 SGCD
ARVCF TYR
MON2 KRTAP26-1
SLC9A1 NTRK3
SLC9A1 UGT2B15
DNM2 CEL
EIF3F TINP1
RPLP2 RPL31
RPL17 RPL22
RPS5 RPL9
RPL27A RPS15
RPS14 SFI1
RPS14 RPL4
RPS14 RPLP2
SNORA21 RPL18A
TOP3B CAPN5
PNMT RYR3
KRT85 KNG1
KRT85 SCYL3
TRIM52 ZNF266
CFHR1 PIR
MYT1 ZNF157
CHST3 PTGER3
SDC3 PCBP3
KIAA0894 TAF6L
MLANA MYST2
TGOLN2 WBSCR22
HOXC11 KRTAP26-1
RPS25 EEF2
RPS25 RPL9
RPL18 RPL35
RPL18 SNRPD2
RPS18 RPS4X
RPLP0 RPL27A
RPL28 RPS15
MSX1 OCEL1
MSX1 NTRK3
CDH13 LOC652147
FGFR1 GOLGA8A
JAK3 FSHB
ERBB2 DPF1
EEF1G RPS15A
VEGFC PCSK7
IFNA4 GSTA2
PAX8 MC2R
EDN2 SLC9A3
GATA2 GSTM3
LARGE HOXD4
WBSCR22 C1QTNF3
PPP5C SLC16A6
CYP2D6 B4GALT3
G0S2 SLC16A6
SERPINE1 CXCL1
HMBS CPOX
SELENBP1 SLC6A8
PKMYT1 WDR62
IKBKG ABCC8
IKBKG SLC12A4
ZMIZ2 SAMD14
GPRIN2 ZNF592
HMGA2 RIMS2
LBP PCBP3
T CDK6
T LEFTY1
HHLA1 PTPRN
PDE3A CCL19
EFNA3 OTUB1
EFNA3 SLC17A1
RPS27A RPL7
SLC30A3 OTUB1
SLC17A3 IKBKG
PDIA2 HOXB5
ZKSCAN3 CXCL5
ACSL3 POU6F1
LOC729602 PTGER3
SLC7A7 LILRB3
RPL31 RPS15
RPL12 RPS6
GM2A MAPRE3
RPS13 RPL12
SLMO1 KRT33B
RPL22 EEF1A2
SLC4A1 TERF2IP
RFX1 CACNA1B
ARVCF UGT2B15
SLC9A1 AANAT
CCBP2 ABCC8
NR5A1 SIX3
KRT85 SBNO2
TRIM52 DPY19L2P2
HCG9 DOHH
RPL32 RPS24
METTL3 NSUN5C
MYT1 RAD51L3
TRMT1 LOC729602
CHST3 B4GALT3
SDC3 TUBGCP2
SDC3 SIX3
RPL37A RPS23
RPLP1 RPL29
DDX11 WDR62
TEX28 PCBP3
RPL30 RPS5
NEU3 CACNA1B
LOC652147 MVD
RPS8 RPL4
RPS8 RPL23A
RPS10 RPL7
RPS10 RPL6
RPL13 RPL11
RPL13 RPLP1
LOC728643 RPL17
CD163 VCAN
RPSA RPL4
FSHB CCL16
MSX1 ARVCF
CDH13 FSCN2
EFNB1 MAGEA9
USP11 DNAH9
VEGFC AGFG2
CEACAM6 KNG1
IL1B TNF
KLF1 SPTB
CCR1 MYEF2
SLC9A3R2 PRSS8
TFR2 APOC1
NDC80 KIF11
REN GOLGA8A
PFKFB3 SQSTM1
PHF21A FLT1
MT2A PFKFB3
B3GAT2 TG
PPP1R10 GYPB
MOBP GYPA
RPS16 ATP5S
PAEP MAPRE3
AFAP1 PSG1
ZNF592 ABCC8
ZNF592 CBLN1
NR0B2 OTUB1
SLC4A3 CREB3
BLVRB SELENBP1
SLC17A7 AKAP3
CCL19 FGD1
IGHE ALAS2
GRM4 SLC12A4
GRM4 TBX19
RPS6 RPS15
RPL13A RPL7
CXCL5 ISL1
LBP PFDN1
T HAUS5
PLOD2 DAG1
BCL2L1 HAGH
HHLA1 ADCYAP1
MGAT3 SLC8A1
EFNA3 TCF15
KRT33B PTPRN
RPS15A RPS15
RPS15A NPM1
LEPR DNMT1
SIX3 HHLA1
ZKSCAN3 ABCC8
ATP6V0E1 GLB1
LILRA4 PCBP3
RPS12 RPS29
RPS12 RPL29
RAP1GAP PPP1R10
UGT2B15 PCBP3
FAM65B MGAM
AGFG2 MFNG
PRSS3 PROS1
PPP3CC LOC145678
CTSZ GSTA2
TEF CA2
ZNF157 SLC17A3
RPL27A RPL37
RPL15 EEF1B2
KRT85 ADCYAP1
CHST3 CDK6
SDC3 TGFB1
RPL14 SNORA21
SEC31A MT1X
IGHMBP2 SLC12A4
RPS25 RPS15
RPL18 FAU
RPS9 RPS15A
KRT37 LOC652147
RPS19 RPL3
RPSA RPS8
EFNB1 CCDC52
MAP2K4 RGN
MAP2K4 ARFIP2
MAP2K4 FSCN2
RPS3A RPL11
USP11 EFNA3
TERF1 SCAPER
EEF1A1 RPS29
GUCA1A MYH2
PAX8 PAFAH1B1
POU6F1 ZKSCAN3
NDC80 TOP2A
PCBP3 HOXD4
TNP1 EPHB2
ELN SCAPER
RBPMS ABCC8
GNL1 RBM8A
NTRK3 TNFRSF25
IFT140 PCBP3
SAMD14 CAPN5
SAMD14 DPH1
CALB2 ISL1
UCHL1 SLC6A12
HPR S100A9
EPB42 TERF2IP
TRIM58 TERF2IP
SLC17A7 CALB2
SGSH ZNF592
IGHE PPP1R10
IGHE EPB49
GPRIN2 PHF21A
SCN8A HIPK2
GRM4 GPRIN2
MAP2 ABCC8
HIST1H2AE HIST1H2BL
LBP CDK6
T MAPK8IP1
BCL2L1 SLC6A8
RPS3 RPL10A
RPS3 BTF3
MGAT3 ASCL1
MGAT3 NFATC4
EFNA3 SLC17A7
EFNA3 LEFTY1
EFNA3 HHLA1
KRTAP26-1 ABCC8
LOC145678 PCBP3
LMTK2 EFNA3
SLC17A3 EPHB2
SLC17A3 EFNA3
LUC7L3 ZFC3H1
PFKFB2 CALB2
DMP1 ASCL1
SIAH2 FECH
LILRA4 WBSCR22
LILRA4 SLC12A4
F7 KRTAP26-1
HBD GYPB
SLMO1 WBSCR22
SERHL2 CACNA1B
NTSR2 FLJ40113
NTSR2 PLEKHG3
ARVCF PLEKHG3
ARVCF CYP2D6
ARVCF LBP
SLC9A1 CXCL5
LSM4 MAPK8IP1
GRINA PSG1
TEF FBXO7
RPL17 RPL38
SNORA21 RPL12
RPL23A RPS27A
RPL23A RPL24
ZNF549 CCL19
RPS11 RPS21
CFHR1 GP1BA
CHST3 NTRK3
CHST3 GRINA
RPL6 RPS21
RPL14 RPS27A
RPS10 RPS5
KCND3 SEZ6L
RPS9 RPL37
RPL8 RPS6
PRPS1L1 AKAP3
LOC728643 RPL14
RPL28 RPLP1
RPS19 RPS17
FSHB B4GALT3
FSHB SLC17A7
FSHB SLC18A1
JAK3 EFNA3
WNT1 ARHGAP6
MAP2K4 BTF3
IGFBP2 FUCA1
EEF1G RPL37
VEGFC ARFIP2
CEACAM6 MYH2
CEACAM6 GPR1
CYP2A6 HOXD4
FGF7 CXCL5
EPOR DNMT1
EPOR HOXB5
HOXD4 IL13
TNFRSF25 IL13
AKAP3 MAPK8IP1
PFKFB3 MT1H
TG SLC6A12
TYR TGFB1
TYR TNP1
KLHL9 RND2
SAMD14 HIPK2
LILRB3 CD1D
ZMYND8 EPOR
SLC17A7 HSF4
MAGEA4 OCEL1
REEP1 DLX4
GPRIN2 NTNG1
NF1 TFF3
EEF1A2 EEF1B2
RPS6 EEF1B2
LBP TUBB2B
LBP SLC12A4
T PIK3R3
T SLC4A3
HHLA1 STATH
MPP2 B4GALT3
RPS17 BTF3
EFNA3 RBM8A
KRTAP26-1 PFDN1
KRTAP26-1 MAGEA5
SLC30A3 CORT
SLC17A3 STATH
MVD MGAT3
EPM2A TNP1
CCDC69 AKAP3
SIX3 WDR62
RPL38 RPS27A
NCR2 SAMD14
REM1 NOC2L
AZU1 CFD
BPGM TMCC2
F7 SLC12A4
ITGA10 B4GALT3
ITGA10 RIMS2
RAP1GAP EPB49
NTSR2 AKAP3
NTSR2 B4GALT3
NTSR2 MSC
NEURL DPF1
ARVCF NTRK3
ARVCF MPP2
SLC9A1 MAPK8IP1
LSM4 TNFRSF25
U2AF2 PCBP3
U2AF2 EFNA3
CCBP2 PLEKHG3
RPS5 RPS17
MAGEA1 EFNA3
RPS14 BTF3
RPS24 RPL31
CHST3 TCF15
HLA-DRB4 HLA-DRB3
NCKIPSD SLC17A3
NCKIPSD KRT85
CRYBB3 PML
BTF3 RPL10A
RPL14 RPL19
HOXC11 MAGEA5
RPL3 RPL27
RPS8 RPS16
RPLP0 RPL4
RPL13 RPS18
RPL8 RPS24
RPS19 RPS15A
RPSA RPL36A
FSHB EFNA3
MSX1 HOXD4
CDH13 BTF3
ERBB2 PPP1R10
EEF1G RPL10A
USP11 PRKACA
IL4 PSG1
TYMS KIAA0101
CYP2A6 SLC9A1
ESR2 SULT2B1
POU6F1 PSG1
AKAP3 IL13
PSG1 TNFRSF25
HCK NCF2
CGA RYR3
CP ABCC8
TYR HSF4
SLC12A4 MUC1
LIPE CFD
MMP11 PPP1R10
MKRN1 TERF2IP
ZNF592 TUBB2B
TRAK1 KLK11
NFATC4 SCAPER
PAFAH1B1 TUBGCP2
SAMD14 IAH1
SAMD14 CACNA1C
RAD54L2 ASCL1
PFKFB3 SLC16A6
EPB42 GYPA
AANAT TAZ
FLJ41278 DPF1
EEF1B2 RPL35
NPTN ARPC5
GPRIN2 MUC1
GPRIN2 WDR62
GRM4 SLC4A3
CHRNB1 RAMP3
CXCL5 CREB3
GRIK5 C19orf29
BCL2L1 BNIP3L
HHLA1 PFDN1
HHLA1 CNTN2
HHLA1 LEFTY1
MPP2 AKAP3
GNB2L1 RPL35
MAGEA9 SLC12A4
MAGEA9 NEB
RPS27A RPL11
KRTAP26-1 TUBB2B
SLC17A3 CBLN1
SLC17A3 PHF21A
MYST2 TUBGCP2
CCDC69 MAPRE3
SIX3 TCF15
SIX3 LEFTY1
RPL38 RPS3
FECH BNIP3L
ACSL3 CYP1B1
RPL5 EIF3M
RPL34 RPS15
ABHD5 NAMPT
RPS12 RPL5
ITGA10 SPINT3
USP6 DOHH
NTSR2 PTPRN
SLC9A1 GARNL4
NELL2 CYP3A5
PPP3CC OTUB1
PPP3CC SLC30A3
PPP3CC MYST2
GRINA KRT33B
ZNF157 ISL1
RPL27A RPS23
RPL19 RPS4X
TOP3B MGAT3
AP2A2 MAPK8IP1
CHST3 PFDN1
SDC3 EPOR
KIAA0894 CYP3A5
RPL37A RPS6
RPL6 RPL11
RPL6 RPS17
KIAA0754 LOC653188
RPL3 RPL11
TRD@ AQP5
RPL18 NPM1
RPL18 RPS10
RPLP0 RPL12
RPS19 RPL31
RPSA RPL11
CDH13 KLK11
JAK3 GPRIN2
PCNA KIAA0101
MAP2K4 SLC8A1
EEF1G BTF3
EEF1G RPL34
RPS3A RPL10A
USP11 EPOR
CYP2A13 EFNA3
ESR2 T
RBPMS TERF1
EEF1A1 RPS23
DTYMK RNASEH2A
CCR1 NPFF
EPOR GOLGA8A
PRLR MYST2
GATA2 FMO5
POU6F1 CALB2
IAH1 RGN
GOLGA8A CDC37
WBSCR22 RPH3A
SCNN1B NOC2L
OTUB1 EPHB2
WDR62 NTRK3
WDR62 ZNF592
CALB2 NEB
CALB2 RIMS2
ATP2B2 TNP1
ATP2B2 CALB2
TPM1 KEL
RPL10A TINP1
TRIM58 TRAK2
SLC17A7 ABCC8
OLFM1 CALB2
PIK3C3 IGFBP4
GPRIN2 IL13
GPRIN2 MAGEA4
CXCL5 ATP2B2
SCYL3 HSF4
HHLA1 CYB5A
HHLA1 GPRIN2
PPYR1 MMP11
MAGEA5 GPRIN2
EFNA3 FLJ40113
EFNA3 RIMS2
RPS27A EEF1A2
RPS27A RPS3
KRT33B GPRIN2
KRTAP26-1 ATP2B2
MXD1 SAMD14
SLC30A3 TUBB2B
SLC17A3 B4GALT3
SLC17A3 TYR
CCL16 NEBL
RRM1 KIF11
SIX3 DNAH9
STXBP1 GPRIN2
LOC729602 REN
RPL29 RPS27A
RPL5 RPL35
RPL34 RPS4X
RPL37 RPL5
LILRA4 HOXD4
SLMO1 CALB2
SLMO1 HSF4
XDH PSG1
ITGA10 IGSF9B
ARVCF C11orf52
ARVCF ISL1
ARVCF HHLA1
ARVCF ITGA10
LSM4 B4GALT3
U2AF2 SLC12A4
CCBP2 ITGA3
ZNF157 PCBP3
ZNF157 TYR
RPL17 RPS16
RPL27A RPS20
RPL15 RPL36A
MAGEA1 SLC9A1
GHRHR HHLA1
KRT85 WBSCR22
KRT85 SLC12A4
KRT85 CCDC69
CHST3 LEFTY1
FAU RPL17
FAU RPS14
BTF3 TINP1
TGOLN2 GPR1
RPL30 RPL4
HIST1H2AD HIST1H3D
RPS25 RPLP1
ADRB1 NPFF
RPL18 EEF2
RPL18 RPS25
RPLP0 RPS7
HBA1 KLHL9
RPS9 RPL35
RPL13 GNB2L1
RPL8 RPL36A
LOC728643 RPS3
KRT37 TCF20
RPSA RPS12
RPSA RPS11
FSHB IGSF9B
FSHB ITGA10
MSX1 SLC5A2
MSX1 GRM4
EFNB1 CHST3
DNASE2 AGFG2
RPS3A RPL19
USP11 JAK3
CEACAM6 ARVCF
CYP2A13 PCBP3
CYP2A6 NTSR2
CYP2A6 ZNF157
CAMK4 CBLN1
IL8 IL1B
IL8RA AQP9
XRCC2 OLFM1
GATA2 ILF3
WNT10B CALB2
RPH3A EPHB2
ILF3 ZNF266
HLF RGN
PRSS3 NAP1L3
MYH2 STATH
FXYD3 SPTB
ISLR HMG20B
ALMS1 SLC6A12
CACNA1C SCAPER
FMO5 MAPRE3
FMO5 PDXDC1
RAD51L3 PLP1
RAD51L3 SLC12A4
NFATC4 NCOR2
RAD54L2 SAMD14
PRTN3 CACNA2D2
HIST1H1C C10orf10
ADCYAP1 SLC12A4
AANAT MAPK8IP1
AANAT GARNL4
FLJ41278 GYPB
AARS GOLGA8A
MPPED2 PRSS3
EIF3H RPL10A
RPS6 NPM1
CXCL5 CDK6
CXCL5 PHF21A
T RAD51L3
CCNB1 PTTG1
HHLA1 ISL1
PDE3A SAMD14
MGAT3 C19orf50
MGAT3 CRTC1
MAGEA9 RPH3A
EFNA3 TCOF1
FSCN2 SCAPER
SLC30A3 OCEL1
SLC30A3 MAGEA4
SLC17A3 ATP2B2
MVD B3GAT2
MVD SLC8A1
LEPR ZNF266
MYST2 OTUB1
DNTT PTH1R
SIX3 UNC5B
SIX3 AKAP3
IGSF9B SIX3
REM1 RASGRF1
CACNA1B MXD1
KIAA0907 LUC7L3
ITPR2 CXCL5
BPGM GABARAPL2
RPL5 RPL10A
GM2A AANAT
RPS13 RPL35
LILRA4 SIX3
CFHR3 FLRT2
XDH CXCL5
SLC16A3 ACAN
ITGA10 HSF4
NTSR2 CXCL5
SLC9A3 PTH
FAM189A2 IGSF9B
SEZ6L NTSR2
ARVCF ABCC8
ARVCF NTNG1
SLC9A1 SLC17A3
SLC9A1 SEZ6L
U2AF2 TUBGCP2
PPP3CC PCBP3
VAMP5 ARVCF
RPLP2 RPS7
RPL15 RPL12
RPL23 RPS27A
UPK1B CADM1
RPS11 EEF2
HCG9 REM1
CHST3 NTNG1
SDC3 ISLR
NCKIPSD IL13
RPLP1 RPL27
FAU RPL38
RPL14 EEF1A2
RPL30 RPS6
RPS25 FAU
RPS10 RPL38
HIST1H2BI HIST1H2AE
RPL8 RPS15
HIST2H2AA3 HIST1H2BL
FSHB PTPRN
FSHB SLC6A2
FSHB RBPMS
FSHB PIK3R3
CDH13 MXD1
ETS1 MB
FGR FCER1G
EEF1G NPM1
RPS3A RPL37
VEGFC PDE3A
CEACAM6 SCYL3
CYP2A13 NTSR2
IL8RA VNN2
PAX8 PRSS8
PAX8 PSG1
EPOR REN
EPOR TRIM52
WNT10B RAD51L3
PSG1 HSF4
PSG1 SULT4A1
CREB3 MAPK8IP1
PDXDC1 ILF3
TOP2A KIF11
TRPM2 IRF6
ZNF710 TAF6L
TNP1 MC2R
PRRC1 TNFRSF25
PHF21A CREB3
BNIP3L TAF6L
TYR PFDN1
GYPA GYPE
OCEL1 CNP
CYP2D6 CREB3
CAPN5 GSTA2
IFI44 EIF2AK2
CD72 SIT1
NTNG1 ABCC8
CALB2 TGFB1
CALB2 PFDN1
SLC17A1 CALB2
PGD TKT
HAUS5 AKAP3
TBX19 MAPK8IP1
ALDH1A3 EPHB2
SLC17A7 PSG1
SLC17A7 SLC12A4
OLFM1 NTRK3
OLFM1 SLC17A7
MT1E PFKFB3
IKBKG TAZ
LEFTY1 TGFB1
EIF3M EIF3E
GPRIN2 HSF4
GPRIN2 TGFB1
GPRIN2 AKAP3
GPRIN2 ADCYAP1
TEKT2 ACAN
GRM4 CYP11A1
CHRNB1 CREB3
CHRNB1 CCDC52
CXCL5 RIMS2
MPP2 HHLA1
PDE3A FRAT2
RPS27A RPL9
KRTAP26-1 ZNF592
MYST2 SKI
HMGXB3 AANAT
CCDC69 CHRNB1
SIX3 PHF21A
PDIA2 LEPR
FECH GSPT1
KIAA0907 ZFC3H1
TCF20 SAMD14
RPL12 RPS7
RPL5 RPL7
RPL34 RPS3
LILRA4 EFNA3
RPL4 RPS6
SFN RPH3A
FANCA ASCL1
ITGA10 ZNF592
NTSR2 UNC5B
NTSR2 IFT140
NTSR2 PLIN1
RPS27 RPS13
RPS21 SFI1
SLC9A1 T
U2AF2 GPRIN2
ZNF157 CDK6
ZNF157 LEFTY1
RPS14 RPS4X
GHRHR PSG1
RPL21 RPS12
RPS11 RPL5
KRT85 LBP
RPS24 RPS29
RPL32 RPL36A
METTL3 CDC16
MYT1 WBSCR22
NCKIPSD POU6F2
RPL14 RPS16
RPL3 EEF2
RPL30 RPL37
RPS8 EIF3E
RPS10 RPL9
RPLP0 RPS4X
RPL13 RPL7
RPL13 RPL34
RPL28 RPL32
RPS19 RPL35
RPS19 RPL12
MSX1 EPHB2
E2F1 AANAT
ERBB2 TRIM58
EFNB1 POU6F1
MAP2K4 MXD1
MAP2K4 NEU3
RPS3A RPL14
USP11 CP
USP11 NTRK3
IGFBP5 REM1
VEGFC IAH1
THRA PSG1
XRCC2 NTRK3
RBPMS PYY
GUCA1A FSHB
PAX8 TNFRSF25
POU6F1 SRM
PRKACA NFIC
HMG20B CDK5R1
PLEKHG3 ABCC8
ISL1 CDK6
PFKFB3 MT3
TYR PLEKHG3
CAPN5 FRAT2
DUS4L CDK5R1
DUS4L IL13
RIMS2 B4GALT3
RIMS2 CYP2D6
SELENBP1 MICAL2
NFATC4 IAH1
DNMT1 CDC37
KNG1 HSF4
INA ISL1
EPB42 BLVRB
TBX19 FLJ40113
TMSB15A STAC
ODF1 TUBB2B
AANAT RBPMS
AANAT PAEP
GRIK1 HSF4
NF1 LSM12
CPT1B CHKB
LBP ABCC8
T PHF21A
T WDR62
MAGEA9 TNP1
MAGEA9 NEBL
EFNA3 PHF21A
EFNA3 ZNF592
KRT33B PFDN1
KRTAP26-1 LY6G6C
KRTAP26-1 GPRIN2
SLC30A3 PCBP3
PCSK7 PDE3A
HOXB5 CEL
SIX3 RPH3A
SIX3 PFDN1
FECH EPB49
GPR1 TNP1
RPL12 GNB2L1
RPL34 NACA
RPL37 RPS7
LILRA4 IL13
SLMO1 AKAP3
ITGA10 OLFM1
NTSR2 PSG1
SEZ6L CDK5R1
SEZ6L KRT6A
SEZ6L SIX3
LSM4 SIX3
VAMP5 TYR
RPL41 GAPDH
RPS20 RPL34
TOP3B NOC2L
RPS11 RPL10A
RPS11 RPS23
RPS11 RPL24
RPS24 RPS16
RPLP1 RPL36A
FAU RPL18A
MLANA PCBP3
GCLC EPB49
TGOLN2 LEFTY1
SLURP1 NCOR2
HIST1H2AD HIST1H2AE
LOC652147 KIAA0284
LOC652147 NEU3
RPS8 NPM1
RPS10 RPS24
RPS10 FAU
RPL18 RPL30
RPLP0 RPS28
HIST1H2BE HIST1H3D
RPS19 GNB2L1
CDH13 SCAPER
CDH13 RAD54L2
FGFR1 HOXB5
MAP2K4 PDE3A
VEGFC REM1
CEACAM6 MPP2
CEACAM6 MYEF2
IL4 HSF4
PAX8 KRTAP26-1
BMP2 NNAT
TNFRSF25 CDK5R1
AKAP3 TCF15
CREB3 AKAP3
PDXDC1 NSUN5C
HCK CASP1
FAM119B CNP
EPOR UNC5B
SCAPER SLC6A12
PHF21A IL13
TYR HMG20B
CD1D LILRB2
RAD51L3 RPH3A
MKRN1 MXI1
AFAP1 PRSS8
AFAP1 OTUB1
HLA-DMA HLA-DPB1
CKAP5 ACTL6A
CPZ CDK6
CALB2 B4GALT3
MX1 OAS2
MLLT11 MAST4
TRIM58 MXI1
SLC17A7 CARD10
TMCC2 HAGH
TMSB15A MAST4
IRF7 OAS2
AANAT RIMS2
PSMA6 NHP2
MSC PFDN1
GPRIN2 TCF15
GPRIN2 CDK6
GRM4 HAUS5
RPS6 RPS29
SLC8A1 TRAK1
POLR2I LSM7
RPS23 RPS28
ACAT2 FDPS
RPS3 RPS23
B2M HLA-C
DNAH9 ABCC8
KRTAP26-1 NR0B2
MGAM S100A12
CCL16 HSF4
CCL16 RAD51L3
IGSF1 CA4
MYST2 FLJ40113
SIX3 CDK6
RPL38 RPS15
PIGR TUBB2B
ZKSCAN3 KRTAP26-1
KIAA0907 PDXDC1
SLC7A7 CD14
RPL12 RPS16
RPL12 RPL10A
RBMS3 GM2A
RPL4 EIF3E
RPS12 RPS3
AGFG2 MXD1
TPMT NDST1
PLSCR1 IRF7
NEURL MXI1
ARVCF HAUS5
ZNF638 LARP4
SMARCA4 REN
PPP3CC AFAP1
ZNF157 MAGEA4
ZNF157 XDH
RPL27A RPS4X
RPL19 EEF2
RPS14 EEF1B2
SNORA21 RPL27
SNORA21 RPS16
RPL23 RPL10A
RPL23 RPL17
CHST3 NR2F1
RPLP1 RPS15A
FAU RPS17
FAU RPS15A
FAU RPL12
PTPN3 PQBP1
SEC31A POU6F1
TGOLN2 ISL1
HOXC11 SLC30A3
RPL30 RPL35
RPL30 RPL10A
RPS25 RPLP2
LOC728643 RPL3
RPS19 RPS10
RPSA RPS19
FSHB SLC12A4
FSHB FAM189A2
JAK3 ARVCF
ERBB2 HBD
MAP2K4 NOC2L
PFDN5 RPLP2
CYP3A4 MGAT3
PTPRJ MAP2K4
CEACAM6 GHR
CYP2A6 NR0B2
UBC HSF4
UBC CEACAM6
XRCC2 PRPS1L1
PAX8 OCEL1
GSTM3 SMARCA4
EPOR CEL
POU6F1 IKBKG
WBSCR22 DCT
RPS15 RPL36A
BNIP3L GUK1
PPP1R10 GYPE
TGM2 DOK5
QRICH1 GCHFR
CYP3A5 CNP
MUC6 ACAN
MMP11 KRT1
PTGES ARR3
AFAP1 SLC12A4
SLC4A3 TNFRSF25
NTNG1 IL13
NTNG1 RBPMS
ADCYAP1 PHF21A
SLC17A7 TNFRSF25
PYY FXYD3
ZNF85 ZNF91
LEFTY1 HOXD4
NF1 PAIP2B
CXCL5 WBSCR22
CXCL5 SLC17A7
LBP CBLN1
HECW1 CREB3
SLC30A1 MT1B
BCL2L1 SELENBP1
HHLA1 KNG1
RPS4X RPS23
DNAH9 WDR62
GNB2L1 SFI1
MGAT3 HMX1
MAGEA5 CNP
MAGEA5 TRAFD1
EFNA3 RAD51L3
KRT33B T
RPS15A RPS27A
SAT1 BCL6
HOXB5 PTGER3
HMGXB3 KRT33B
PFKFB2 SLC12A4
LOC100134331 IGKC
PVT1 SLC6A12
PVT1 SCAPER
PVT1 MGAT3
CACNA1B KLK11
ACSL3 MYBPC3
PAK4 PTPRD
GPR1 WBSCR22
RPL24 NPM1
LILRA4 CXCL5
MYEF2 ADCYAP1
SLMO1 PTPRN
FANCA TG
ITGA10 MPP2
GP1BA NAP1L3
GP1BA LAPTM4B
NTSR2 CDK5R1
NTSR2 IGSF9B
NEURL SLC6A8
ARVCF GARNL4
SLC9A1 MYST2
JUN KLF6
PPP3CC KRTAP26-1
RPLP2 RPS13
RPS5 RPS15A
TRIM52 LOC729602
CFHR1 SEPT5
RPL37A RPL36A
FAU RPL9
RPL14 SNRPD2
LOC652147 GCKR
RPS8 RPS4X
RPL18 EEF1B2
RPLP0 RPS11
RPL13 RPS16
RPL8 RPL34
FSHB NTNG1
MSX1 CBLN1
MSX1 MAGEA4
EEF1G EEF2
USP11 MSC
IGFBP5 SAMD14
ESR2 DPYSL4
FGF7 MON2
KLF1 RHCE
THRA CALB2
THRA SLC17A3
MTMR11 AP1S2
TNFRSF25 TCF15
CHD8 HSF4
PCBP3 PRSS8
PTGER3 HERC2P3
B4GALT3 HSF4
TYR ABCC8
SLC12A4 PTPRN
DPH1 SCAPER
KEL ZMYND8
RIMS2 MYH2
S100A11 HCK
CACNA2D2 SLC25A1
AFAP1 RPH3A
WDR62 RBPMS
NTNG1 CYP2D6
SERPINI1 ITGB3
FCGR3A SECTM1
SAMD14 ACAN
ATP2B2 WBSCR22
FCER1G HCK
HAUS5 MAPK8IP1
ADCYAP1 TGFB1
TRIM58 PPP1R10
MEGF9 DPYD
MAGEA4 PCBP3
ZWINT FEN1
SSX1 AANAT
ARHGEF12 CP
FBXO7 TRIM58
RPL13A RPS16
RPUSD2 GRAP2
CXCL5 TNFRSF25
CXCL5 GTSE1
CXCL5 MUC1
SGCD MFNG
SLC8A1 GBA
BCL2L1 TRIM58
HHLA1 NEB
RPS3 RPL35
RPS3 EEF1B2
MAGEA9 TYR
EFNA3 PTPRD
EFNA3 CRYBA4
KRTAP26-1 CBLN1
DEFA4 AP3S1
LMTK2 IL13
SLC17A3 MAGEA9
RPS15A BTF3
IGSF9B RAD51L3
ZKSCAN3 PSG1
FECH EPB42
GPR1 STATH
GPR1 SLC17A3
TUBB2C TUBB2A
RPL12 RPS23
GM2A PCGF1
MYEF2 GARNL4
KDELR3 DUS4L
MYO7A IGFBP2
ITGA10 KNG1
ITGA10 SLC17A3
NTSR2 TGFB1
RFX1 SAMD14
ARVCF GP2
ARVCF KNG1
ARVCF OLFM1
VAMP5 CALB2
SLC6A9 C21orf2
NR5A1 KRT6A
ZNF157 TUBB2B
RPL27A RPS29
RPL15 RPS15
KRT85 RIMS2
TRIM52 GOLGA8A
MYT1 MON2
CHST3 SIX3
SDC3 GPRIN2
RPLP1 RPL13A
BTF3 B3GAT2
HOXC11 PPP3CC
RLN2 LPL
KRT33A IKBKG
KRT33A GRM4
HIST1H2BE HIST1H2AE
RPS9 RPS3
RPL8 RPL12
RPL28 RPL34
PPBPL2 LOC652147
MSX1 IVL
EFNB1 MLN
WNT1 IAH1
WNT1 HCG9
MAP2K4 RAD54L2
GPR176 MGAT3
FGR CD14
EEF1G RPL23A
CEACAM6 PSG1
CEACAM6 ISL1
IL4 SLC17A7
CYP2A6 MSX1
XRCC2 CALB2
EEF1A1 RPL13A
GUCA1A NFIC
GBX1 CACNA1C
POU6F1 TGFA
SLC5A2 PRSS8
MAPK8IP1 UNC5B
PLEKHG3 MAPK8IP1
PCBP3 ABCC8
MPP3 SLC16A6
PFDN1 ABCC8
KIAA0284 SCAPER
RIMS2 WBSCR22
RIMS2 MUC1
TFF3 CNP
FMO5 REN
RXRB MAPRE3
HMBS PRDX2
SELENBP1 GYPA
HLA-C HLA-A
EPB49 TAF6L
SAMD14 GJB3
EPB42 MKRN1
RPL10A NPM1
SFI1 RPL11
SPTB ALAS2
ZNF253 ZNF117
GRM4 IFT140
MAP2 DUS4L
FBXO7 DPF1
CHRNB1 AKAP3
T HMG20B
HIST1H3D ANXA8L2
FLRT2 T
BCL2L1 TRAK2
HHLA1 HOXD4
HHLA1 MUC1
MPP2 AANAT
RPS7 RPL36A
RPS7 RPS23
GNB2L1 NPM1
GNB2L1 EEF2
KRTAP26-1 INA
KRTAP26-1 LBP
SLC17A3 PFDN1
MYST2 GRM4
MYST2 SLC30A3
SIX3 NTRK3
PFKFB2 TNP1
DMP1 SAMD14
REM1 C19orf50
LY96 CHST15
LDHB NDUFS4
RPL31 RPL10A
RPL37 RPS3
LILRA4 CALB2
MYEF2 MYBPC3
RPL4 RPL11
RPL22 EIF3E
SLC4A1 GYPE
RPS12 RPS15
NTSR2 GRM4
SLC9A3 MGAT3
AQP5 CNP
ARVCF HSF4
SLC9A1 IL13
U2AF2 PAFAH1B1
U2AF2 LMTK2
PPP3CC EFNA3
LILRA1 LILRB3
RPL17 EEF2
RPS20 RPL11
RPS20 RPS28
RPS14 RPS29
RPL23A NPM1
TRIM52 PDIA2
FOSL1 CALB2
TRMT1 TRIM52
CHST3 PHF21A
CHST3 CALB2
RPL37A RPS28
RPLP1 RPS12
RPLP1 RPL19
RHCE EPB42
IGHMBP2 PAIP2B
HRG XDH
TGOLN2 SLC4A8
RPL3 RPL34
RPL3 RPL37
TEX28 WDR62
NEU3 MGAT3
LOC652147 SCAPER
RPS25 RPL32
KCND3 TCF15
KCND3 CHST3
RPS9 RPS8
RPL13 RPS15
RPL8 RPL18A
RPL8 RPS9
KRT37 DMP1
RPSA RPL31
FSHB IGH@
CDH13 B3GAT2
CDH13 KIAA0284
RPL10 RPL10A
RPL10 RPS7
WNT1 SPTB
MAP2K4 MRE11A
EEF1G RPS11
RPS3A RPL28
VEGFC TG
VEGFC AVPR1A
VEGFC KIAA0284
CEACAM6 NPFF
CYP2A6 MYST2
TERF1 SLC8A1
GUCA1A T
PAX8 TYR
PAX8 MAGEA4
IL8RB CYP11A1
WNT10B STATH
NOC2L RGN
TCF15 IL13
TNFRSF25 HOXD4
ILF3 ZMYND8
PAX6 HSF4
PTPRD ABCC8
WBSCR22 HOXD4
POU6F1 SLC16A6
HMX1 MMP19
SCAPER NOC2L
TYR FLJ40113
TYR TCF15
SLC12A4 MAPK8IP1
CAPN5 KIAA0284
CYP3A5 RND2
CACNA1C FXYD3
ZFYVE26 HN1L
VDAC2 NHP2
NR0B2 IL13
NTNG1 AKAP3
SELENBP1 MKRN1
ALAS2 SLC6A8
CALB2 RBM8A
DAG1 SERPINI1
IRF7 IFI44
CCL19 CACNA1C
SPTB SLC6A8
ZMIZ2 NCOR2
SLC4A8 PSG1
GPRIN2 GRIK1
GRM4 AANAT
CXCL5 HSF4
LBP WDR62
T MAP2
SLC8A1 DPH1
AREG ADNP2
FLRT2 CXCL5
CAMK2B GPR161
CAMK2B OCEL1
PARP2 DLEC1
DNAH9 CDK5R1
MAGEA5 TNP1
KRTAP26-1 MUC1
KRTAP26-1 MAGEA9
SLC30A3 AFAP1
SLC17A3 SCYL3
CCDC69 PHF21A
SIX3 LBP
SIX3 SLC30A3
IGSF9B EFNA3
REM1 PYY
REM1 PDE3A
HSP90AB1 HSPD1
CACNA1B ZNF101
SLC7A7 MBD2
RPL29 EIF3E
RPL5 RPL9
LILRA4 EPHB2
LILRA4 PSG1
SLMO1 RAD51L3
CFHR3 GRIK1
RAP1GAP MMP11
GPLD1 DCT
NTSR2 AANAT
RFX1 MFNG
SLC9A3 IQSEC1
AQP5 HMG20B
NEURL SELENBP1
ARVCF AKAP3
ARVCF LEFTY1
SLC9A1 KRTAP26-1
VAMP5 PHF21A
YWHAQ KHDRBS1
ARHGAP6 GJB3
NR5A1 AANAT
ZNF157 B4GALT3
ZNF157 NEBL
RPL17 EEF1A2
SNORA21 RPS12
GHRHR ZNF157
HCG9 RDH5
FOSL1 WBSCR22
NCKIPSD CALB2
NPHS1 HHLA1
MLANA SKI
RPL3 RPL9
GLUD2 C19orf50
IGKC EPX
RPS9 RPL31
RPS19 RPS18
RPL10 RPL9
TFDP2 ANKLE2
JAK3 SLC12A4
MAP2K4 ZNF549
EEF1G RPS5
EEF1G RPL10
RPS3A RPL34
USP11 ABCC8
MMP14 EFNA3
GBX1 SCAPER
TGFB1 HOXD4
ITGA2B LAPTM4B
TAF6L RND2
PCBP3 PSG1
PTGER3 ZNF266
NCOR2 MFNG
LILRB2 NCF2
ADRM1 SLC25A1
SLC12A4 RPH3A
DUS4L APOH
ADAM15 PTPRD
BLNK TCL1A
KIAA0195 FAM119B
KIAA0195 TUBGCP2
NTNG1 TYR
ATP10B SULT2B1
SAMD14 BCAP29
PRTN3 ELANE
RNASE2 AK2
ADCYAP1 B4GALT3
SLC17A7 PLEKHG3
SLC17A7 HAUS5
CRTC1 SAMD14
RPL9 RPL27
IKBKG PLEKHG3
PROS1 TMSB15A
GPRIN2 CYP2D6
TEKT2 MUC6
MAP2 PSG1
CXCL5 INA
LBP NR0B2
T CARD10
T NTRK3
T CCDC52
MPP2 GARNL4
MGAT3 B3GAT2
MGAT3 HIPK2
EFNA3 OCEL1
EFNA3 DUS4L
EFNA3 NTNG1
RPS27A NPM1
KRTAP26-1 ALDH1A3
LMTK2 AFAP1
PFKFB2 KRTAP26-1
IGSF9B GPRIN2
REM1 NCOR2
REM1 CCL19
GSPT1 EPB49
NAMPT PFKFB3
ITPR2 SIX3
RPL37 RPL36A
RPL37 RPL7
RPL18A RPS27A
SLMO1 CCDC52
AXIN1 ALMS1
GALK1 MAD1L1
FANCA B3GAT2
ITGA10 HHLA1
ITGA10 MYEF2
HIST1H2BC HIST1H1C
AGFG2 FSCN2
AGFG2 SERHL2
PRSS3 LTC4S
NEURL SLC4A1
ARVCF RIMS2
ARVCF MAGEA5
LSM4 KLF11
PPP3CC SLC12A4
ARHGAP6 RASGRF1
ZNF157 MAGEA5
MAGEA1 SLC12A4
MAGEA1 NTSR2
RPS14 EEF2
TOP3B CACNA1B
RPL23A RPS27
RPS24 RPL35
CHST3 MAPK8IP1
NCKIPSD RIMS2
RPL14 EEF2
CHI3L2 SMPD2
CTNNA2 AREG
RPL3 EIF3E
RPL3 EEF1B2
LOC652147 TCF20
RPS10 NPM1
RPLP0 RPS29
RPLP0 RPL37A
PRPS1L1 CCL16
RUNX1 EFNA3
RPL28 RPL24
RPS19 RPS21
HIST2H2AA3 HIST1H2AL
RPSA RPS5
RPSA RPL23A
FSHB ZKSCAN3
MAP2K3 MKRN1
EEF1G RPS24
RB1 TRO
USP11 NCKIPSD
CYP2A13 MYST2
HIST1H2BJ HIST1H2AE
GUCA1A MAGEA9
PAX8 SLC5A2
PAX8 RPH3A
PAX8 SDC3
CCR1 POU6F1
CCR1 MYBPC3
CCR1 TGOLN2
POU6F1 IL4
SPTB IAH1
ILF3 HERC2P3
XK GYPE
CA2 GYPE
RPL27 RPL36A
FXYD3 VAPB
TERF2IP BNIP3L
TYR RPH3A
MOBP GYPB
DUS4L TNFRSF25
DUS4L RBM8A
SHC1 SLC25A1
VDAC2 COX5A
CD83 TNFAIP3
SLC4A3 FLJ40113
TRAK1 MFNG
ALAS2 GYPB
CPZ TYR
KNG1 CREB3
INA RAD51L3
RAD54L2 B3GAT2
HAUS5 TNP1
TBX19 SLC4A3
AANAT CDK6
AANAT TCOF1
ADH1C B3GAT2
MPPED2 PPP1R13B
LEFTY1 TNFRSF25
EIF3M NPM1
PIR CRISP3
GPRIN2 PLEKHG3
GPRIN2 TUBGCP2
SNRPD2 MIF
CXCL5 HMG20B
T PTPRN
SLC8A1 C19orf50
NEBL CALB2
FLRT2 PSG1
HHLA1 NTNG1
RPS3 RPL9
MAGEA5 MC2R
MAGEA5 PPYR1
KRTAP26-1 RBM8A
SLC30A3 ODF1
CCL16 GRIN2A
MYST2 OCEL1
SIX3 GRM4
REM1 MVD
GSPT1 HAGH
FECH TRIM58
ACSL3 MT1G
GPR1 ATP2B2
GM2A SLC16A6
RPL18A RPS15
MYEF2 AANAT
F7 RAD51L3
MAGEA3 MAGEA9
UGT2B15 EFNA3
AGAP8 SLC9A3R2
NTSR2 EPHB2
SLC9A3 MUC6
POU6F2 LBP
AGFG2 USP6
ARVCF STXBP1
PTGER3 ARVCF
GRINA EFNA3
ARHGAP6 IAH1
ARHGAP6 REEP2
MAGEA1 WDR62
GHRHR RAD51L3
KRT85 ABCC8
RPS24 RPS27A
COL6A2 SLC9A3
TRMT1 PDIA2
CHST3 KRT85
NCKIPSD TYR
NPHS1 CALB2
FAU RPS11
BTF3 RAD54L2
RHCE CPOX
RHCE SELENBP1
HOXC11 ARVCF
KRT33A ABCC8
KRT33A WDR62
RPS10 BTF3
RPS9 RPS25
RPL8 EIF3E
RPL8 RPL24
CD163 CD1D
RPS19 RPL27
FSHB MSC
JAK3 TCF15
JAK3 TYR
JAK3 FCGR2A
JAK3 MAGEA9
EFNB1 GRINA
RPS3A RPS21
RPS3A RPS8
RPS3A EEF1G
HOXB6 WDR62
VEGFC ARHGAP6
CYP2A6 AFAP1
UBC MYBPC3
TERF1 VEGFC
IFNB1 HIST1H1C
EPOR KEL
POU6F1 CXCL5
TGFB1 FLJ40113
NHP2 MIF
PSG1 LARGE
CBLN1 EPHB2
WBSCR22 PTPRN
ISL1 PCBP2
GRAP2 HLA-G
MUC1 TNP1
ARPC5 CAP1
CACNA1C SLC6A12
NTRK3 TGFB1
ZNF592 EPHB2
NFATC4 BCAP29
HLA-DMA HLA-DPA1
KNG1 B4GALT3
EPB49 GUK1
SAMD14 KLK11
CALB2 FSHR
HAUS5 TGFB1
HAUS5 TNFRSF25
TRIM58 SLC6A8
SLC17A7 TGFB1
SLC17A7 KNG1
ODF1 OTUB1
MAGEA4 EPHB2
FLJ41278 PPP1R10
ADH1C TG
OLFM1 PFDN1
OLFM1 DUS4L
GPRIN2 ABCC8
GRM4 PHF21A
MAP2 TNFRSF25
MAP2 RBM8A
SNRPD2 NHP2
SFRS3 ATP5A1
SGCD IAH1
T SULT4A1
NEBL SLC17A1
SLC30A1 GCHFR
HHLA1 TNP1
PDE3A ADH1C
MGAT3 NOC2L
EFNA3 ISLR
EFNA3 NR0B2
RPS27A RPS23
RPS27A GNB2L1
KRT33B AANAT
KRTAP26-1 HHLA1
LMTK2 KRTAP26-1
SLC30A3 MUC1
AQP9 MGAM
CCL16 AKAP3
RPS15A EEF1B2
MYST2 TYR
CCDC69 CREB3
CCDC69 RAMP3
SIX3 DUS4L
SIX3 ZNF592
FECH SELENBP1
FECH BCL2L1
KIAA0907 GOLGA8A
NAMPT G0S2
ITPR2 TCF15
TCF20 B3GAT2
SPINT3 AANAT
GPR1 CXCL5
RPS13 RPL36A
SLMO1 ABCC8
RPL4 RPL38
SLC4A1 FECH
VRK2 OPTN
RAP1GAP BNIP3L
RAP1GAP MXI1
GP1BA ICAM2
NTSR2 LBP
SEZ6L PLEKHG3
SEZ6L AANAT
TDRD3 GUCA2A
ARVCF TNP1
PTGER3 SEZ6L
LSM4 LOC100134331
U2AF2 OTUB1
CKAP4 S100A8
GRINA B4GALT3
SLC6A9 EFNA3
UPK2 PDE3A
NR5A1 SLC9A1
ZNF157 ALDH1A3
RPL19 RPL12
MAGEA1 ARVCF
HSP90AA1 HSPD1
RPS24 RPL13A
HCG9 HMX1
CHST3 LARGE
CHST3 CBLN1
NCKIPSD FAM189A2
RPL37A RPL11
RPLP1 RPL31
RPL14 EIF3M
RPL14 EIF3F
TGOLN2 KRT33B
HOXC11 TGFB1
RPL30 EEF1B2
KRT33A EPOR
RPL18 RPL12
RPL13 RPL35
LOC728643 RPL5
RPL28 RPS29
RPL28 RPL15
RPS19 RPL30
RPSA RPL34
FSHB CDK6
FSHB DPEP1
MSX1 MAGEA1
RPL10 RPL4
ERBB2 BNIP3L
ERBB2 EPB49
CDX2 TNFRSF25
EEF1G EIF3M
USP11 GPRIN2
VEGFC PTPRB
CEACAM6 ULK1
IFNA4 CACNA1B
CYP2A6 C11orf52
CYP2A6 NTRK3
CYP2A6 PTGER3
CYP2A6 HAUS5
CCL5 ANXA8L2
UBC OLFM1
PAX8 ARVCF
CCR1 RAD51L3
GSTM3 ZNF266
POU6F1 TNFRSF25
GBA RGN
NR2F1 CREB3
TYR MAPK8IP1
TYR ACVR1B
SLC12A4 ALPPL2
KIAA0284 C19orf50
KIAA0284 TG
ITGAM NCF2
CYP2D6 TGFB1
CACNA1C AVPR1A
CPOX PRDX2
PTPRB SCAPER
RXRB SLC38A3
DHPS ASNA1
MKRN1 HAGH
WDR62 KRT6A
INA RPH3A
EPB49 TSPAN5
SAMD14 SCNN1B
CALB2 SIM2
NPFF HSF4
UCHL1 TG
HAUS5 CALB2
HLA-DQB1 HLA-DRA
ELAVL2 HSF4
DPF1 EPB42
RPL9 NACA
ADH1C KIAA0284
IKBKG CYP2D6
EEF1B2 RPL11
PIR LAPTM4B
IGHE PAIP2B
C19orf21 CCL19
CXCL5 TGFB1
T PACRG
SLC8A1 CYP3A5
LRRC15 PSG1
HHLA1 GFPT2
DNAH9 HAUS5
GNB2L1 TINP1
MAGEA9 SULT4A1
MAGEA5 TGFB1
EFNA3 C21orf2
KRTAP26-1 MYH2
LOC145678 PLIN3
LMTK2 TYR
LMTK2 OTUB1
SLC30A3 MAGEA5
REM1 B3GAT2
REM1 MXD1
ZKSCAN3 SCYL3
CRHR2 AANAT
STXBP1 EFNA3
RPL12 RPL24
RPL5 EEF1A2
RPL37 RPL13A
LILRA4 ISL1
LILRA4 SLC17A3
ASIP T
F7 SLC17A3
CFHR3 HSF4
XDH SIX3
ABHD5 CDC42EP3
HOXA11 HIST1H3D
MYO7A IGFBP4
ITGA10 PTPRN
ITGA10 GPRIN2
USP6 TG
NTSR2 NR0B2
RFX1 MGAT3
AGFG2 KCNH1
ARVCF MAGEA4
SLC9A1 ZNF592
RHAG MYL4
SMARCA4 ZMYND8
EIF3F RPS12
U2AF2 OCEL1
SLC6A9 SIX3
RPLP2 RPS21
ZNF157 ITGA10
RPL15 EIF3E
MAGEA1 SIX3
TOP3B NFATC4
RPL21 RPL23A
ZNF549 MVD
RPS11 RPL19
KRT85 CDK6
KRT85 ZNF592
HCG9 CACNA1B
RPL32 RPL24
RPL32 RPL29
RPL32 RPL18A
RPL32 RPS12
CHST3 OLFM1
CHST3 HMGXB3
RPLP1 SFI1
RPL6 RPL13A
RHCE FBN2
MLANA OCEL1
MLANA KRTAP26-1
HOXC11 EFNA3
KRT33A FLJ40113
IGKC ZNF157
RPL13 RPL37
PRPS1L1 OLFM1
RPL28 RPL30
RPS19 RPL5
FSHB SLMO1
MAP2K3 BPGM
CDH13 PCSK7
CDH13 ARHGAP6
ERBB2 IGHE
RPS3A RPL6
GHR AOC2
MRPL28 HIRIP3
CAMK4 ARVCF
XRCC2 FSHB
PARP1 IPO7
PAX8 TUBGCP2
PAX8 U2AF2
CCR1 ADRB1
IL8RB CYP2A13
WNT10B HHLA1
PTPRD MYO9B
TUBGCP2 FLJ40113
TERF2IP SLC6A8
TYR TUBGCP2
EIF3E RPL35
PPP1R10 CNP
CYP2D6 WBSCR22
G0S2 NPHP1
CACNA1C KIAA0284
AFAP1 EPHB2
SELENBP1 TERF2IP
SNCA KLHL9
KNG1 CYP2D6
BLVRB ALAS2
FCER1G LILRB2
EPB42 MICAL2
CCDC52 PTPRN
CD14 SERPINA1
SLC17A7 RPH3A
SLC17A7 TNP1
SLC17A7 B4GALT3
PTRF DNMT1
ARC MMP11
SPTB TRAK2
IKBKG IL13
IKBKG RIMS2
LEFTY1 LARGE
ARHGEF12 NR0B2
EEF1B2 NPM1
IGHE RND2
GPRIN2 CREB3
GPRIN2 ARID4B
GPRIN2 RAD51L3
CXCL5 PCBP3
MNDA CD1D
T GTSE1
T NTNG1
NEBL RIMS2
PPYR1 OCEL1
RPS17 RPS29
EFNA3 MPP2
KRTAP26-1 FSHR
KRTAP26-1 ADCYAP1
LOC145678 OCEL1
SLC30A3 CDK6
SLC17A3 HOXD4
SLC17A3 RPH3A
SLC17A3 OLFM1
AQP9 BCL6
CCL16 SLC17A7
MVD FGD1
PCSK7 VWA5A
PPAT SAMD14
SIX3 EPOR
SIX3 MAGEA9
IGSF9B PTPRN
IGSF9B ZNF592
CACNA1B ZMIZ2
RPL37 RPL24
F7 RPH3A
RPL4 EIF3M
RPL4 RPL34
XDH MC2R
RPS12 RPS7
ITGA10 SLC12A4
NTSR2 TUBGCP2
NTSR2 MAGEA5
SLC9A3 PVT1
POU6F2 FAM189A2
AQP5 PCBP3
FLNA ALDH3B1
RPS21 RPS27A
ARVCF PTPRN
ARVCF MAPK8IP1
ARVCF ZKSCAN3
MON2 RAD51L3
SLC9A1 MYEF2
RHAG MYH10
SMARCA4 GOLGA8A
LSM4 NTSR2
U2AF2 AFAP1
GRINA SLC12A4
RPL41 GNB2L1
ARHGAP6 BCAP29
RPL17 RPS23
RPL19 RPL35
ACOT11 AANAT
ZNF549 DNAJA3
KRT85 HOXD4
FOSL1 RAD51L3
MYT1 CALB2
CHST3 CYP2D6
CHST3 MYEF2
SDC3 TCF15
NCKIPSD SIX3
RPLP1 RPL7
RPL6 RPS12
MLANA SLC12A4
IGHMBP2 SLC5A2
RPL30 RPS16
AGFG2 ARR3
MT1F SLC30A1
RPLP0 RPL35
RPL8 GNB2L1
RPL8 RPLP1
GAGE2E FGA
PRPS1L1 MAP2
RPL28 RPS6
RPL28 RPL14
ERN1 TAF6L
FSHB SCYL3
JAK3 NTSR2
USP11 NFIC
USP11 SIX3
IGFBP5 BCAP29
VEGFC RGN
IL4 HHLA1
CYP2A6 SLC12A4
PAX8 PPP3CC
CCR1 KNG1
GSTM3 PDXDC1
POU6F1 T
RPH3A MC2R
IARS ILF3
HN1L HSF4
PAX6 HN1L
PFKFB3 MT1G
SCAPER ASCL1
B4GALT3 SULT4A1
TYR CDK5R1
GSTA2 FRAT2
PPP1R10 FAM119B
OCEL1 TNFRSF25
OCEL1 BTRC
CYP2D6 AKAP3
CYP2D6 TCOF1
KEL ILF3
FMO5 CEL
RAD51L3 TGFB1
RAD51L3 STATH
RAD51L3 NEB
PAEP RBPMS
SLC4A3 MAPK8IP1
SELENBP1 MXI1
SAMD14 TG
ATP2B2 SLC12A4
FCER1G AIF1
EPB42 FBXO9
ALDH1A3 STATH
AANAT ABCC8
PMP2 ACOX1
ADH1C NFATC4
LEFTY1 WBSCR22
EEF1B2 EIF3M
GPRIN2 SULT4A1
EEF1A2 RPL10A
MYBPC3 TRIB1
CXCL5 NTRK3
LBP GPRIN2
T TNP1
T SLC12A4
NEBL SLC17A7
NEBL T
RPS23 RPL13A
HHLA1 CCDC52
POLR3C KIAA0284
PRM2 NFATC4
MGAT3 GCK
MAGEA9 INA
MAGEA5 RPH3A
EFNA3 SLC4A3
KRTAP26-1 IL13
MXD1 SCAPER
SLC17A3 TNFRSF25
SIX3 RBM8A
SIX3 B4GALT3
IGSF9B TUBB2B
PDIA2 REN
PVT1 CYTH3
TCF20 MVD
TCF20 CACNA1B
GPR1 SLC12A4
RPL24 RPL36A
RPL24 RPS27A
PPIA RPS17
RPL5 EEF2
RPL5 RPL12
SLMO1 PFDN1
CFHR3 MAP2
AGRN CACNA2D2
FANCA DMP1
FPR3 SPINT3
ITGA10 DUS4L
SLC9A3 MMP19
JHDM1D MAGEA5
AGFG2 ZNF239
ARVCF CARD10
ARVCF AFAP1
ARVCF ALDH1A3
SLC9A1 CBLN1
SLC9A1 LEFTY1
NELL2 PAIP2B
NELL2 PPP1R10
RPLP2 RPS15
CCBP2 NTSR2
ZNF157 TNP1
ZNF157 LBP
ZNF157 MON2
RPS14 RPL9
TOP3B ITGAM
RPL23A ATP5S
KRT85 B4GALT3
KRT85 CALB2
KRT85 T
RPL32 RPS16
NCKIPSD T
RPL6 RPL15
MLANA GRM4
IGHMBP2 PRSS8
TGOLN2 SLC17A1
HOXC11 CALB2
ADRB1 AKAP3
RPLP0 RPL30
HIST1H2BF HIST1H2AD
PRPS1L1 SLC17A7
KRT37 SAMD14
HIST2H2AA3 HIST1H2BN
RPSA RPS6
FSHB MYEF2
MSX1 KLF11
JAK3 ZNF157
ERBB2 SLC4A1
CYP3A4 MAST2
EEF1G RPL8
RPS3A RPL27
RPS3A RPL18
HOXB6 EPOR
VEGFC ADH1C
CEACAM6 KRT33B
GPR19 AKAP3
CYP2A6 CHST3
CYP2A6 USP11
PSMA2 ATP5A1
ESR2 BRCA1
NTRK2 SLC12A4
GUCA1A CALB2
MTMR11 ANXA5
PAX8 HOXD4
POU6F1 FSHB
SULT4A1 HOXD4
RBM8A TNFRSF25
RBM8A PLEKHG3
TCOF1 TCF15
PCBP3 PTPRD
B4GALT3 FLJ40113
NUP133 ACTL6A
ACVR1B RPH3A
SERPINH1 ICAM2
TYR HOXD4
B3GAT2 KLK11
EIF2AK2 UBE2L6
SLC12A4 OSGIN2
SLC12A4 CDK6
DLX4 SLC38A3
DUS4L TYR
CYP3A5 PAIP2B
IGKC LOC91316
SDCBP ACSL1
AP3S1 FOLR3
RBPMS HSF4
COL11A1 MAST4
RAD51L3 PTPRN
WDR62 MAPK8IP1
SELENBP1 FBN2
PAFAH1B1 OCEL1
KNG1 RAD51L3
RAD54L2 NFATC4
UCHL1 B3GAT2
ALDH1A3 RAD51L3
PTRF REN
AANAT AKAP3
ARHGEF12 IL13
ANKRD12 OCEL1
CD74 HLA-DMA
SLC8A1 KIAA0284
PLOD2 SERPINI1
HHLA1 CDK6
HHLA1 SLC17A7
PDE3A PTPRB
RPS4X PTMA
MAGEA9 HTRA1
MAGEA9 DCT
EFNA3 NUDT3
EFNA3 STATH
EFNA3 MUC1
KRTAP26-1 GPR161
KRTAP26-1 CRCP
FSCN2 PDE3A
SLC30A3 WBSCR22
DGCR9 KRT33B
SLC17A3 IL13
SLC17A3 ALDH1A3
CCL16 RIMS2
MYST2 TNFRSF25
MYST2 PSG1
IGSF9B HOXD4
DMP1 NOC2L
AZU1 ELANE
CACNA1B ADH1C
NAMPT TNFAIP3
GPR1 PFKFB2
RPL34 EEF1B2
RPL18A RPL10A
F7 SIX3
HBD ALAS2
HBD EPB49
SLMO1 FLT1
RPL4 SNRPD2
XDH OTUB1
RPL22 RPL35
RPL22 RPS27A
SLC4A1 XPO7
SFN KRTAP26-1
ABHD5 TLE1
UGT2B15 GPRIN2
UGT2B15 GRM4
USP6 FSCN2
NTSR2 CREB3
NTSR2 PAK4
ARVCF NR0B2
NCL NPM1
EIF3F EIF3H
NR5A1 NTSR2
ZNF157 MUC1
EPB41 BPGM
RPS11 RPS14
KRT85 SSX1
FOSL1 PSG1
FADS2 FADS1
SDC3 NTSR2
NCKIPSD PTPRN
RPL37A RPS24
RPLP1 RPL18A
RPL6 RPL36A
RPL14 RPL23
TGOLN2 CXCL5
TGOLN2 FOSL1
NEU3 SAMD14
KRT33A CREB3
KRT33A SIX3
LOC652147 ARFIP2
ADRB1 DPP6
RPL18 RPS14
BTF3 SLC8A1
RPL13 RPL41
GAGE12J CYP2D6
RPS19 RPS14
SRM ABCC8
FSHB DUS4L
E2F1 WDR62
EFNB1 SULT4A1
EFNB1 MPP2
WNT1 SAMD14
MAP2K4 LPCAT4
MAP2K4 MVD
MAP2K4 AGFG2
PTPRJ B3GAT2
EEF1G RPS19
RPS3A EEF1B2
VEGFC MFNG
CEACAM6 PFKFB3
CEACAM6 CNTN2
CEACAM6 T
CYP2A6 SEZ6L
CYP2A6 NEBL
ESR2 FLT1
CAMK4 ITGA10
GUCA1A PRPS1L1
PAX8 EPOR
PAX8 CXCL5
PAX8 ZNF157
GBX1 KIAA0284
GATA2 PTGER3
ABCC8 CDK5R1
HLA-DMB HLA-DRB4
CA2 XK
WBSCR22 TGFB1
PCBP3 CBLN1
EPOR PRKACA
HMX1 ASCL1
B4GALT3 CDK6
APOH HSF4
ACAN NCOR2
MT2A SLC16A6
TG ASCL1
TERF2IP HAGH
TYR EPOR
B3GAT2 MFNG
SLC12A4 TYR
DLX4 ZNF500
CYP2D6 TNFRSF25
CAPN5 C19orf50
DPH1 IAH1
DPH1 B3GAT2
NEUROD2 FSHR
RIMS2 IL13
PTGES SCAPER
CACNA1C DPH1
PIK3R3 HSF4
HIPK2 NCOR2
NTRK3 TCF15
DNMT1 HERC2P3
TFRC KCNH2
PAFAH1B1 TYR
GAD1 HERC2P3
GAD1 FLJ39632
CPB2 ABCC8
CALB2 MUC1
EPB42 TSPAN5
CCDC52 CREB3
CCDC52 PAEP
KLRK1 BLNK
TRIM58 MKRN1
SLC17A7 EPHB2
PPP1R13B PRSS3
MEGF9 CD14
AANAT ZNF592
AANAT CCDC52
OLFM1 NTNG1
CORT EPHB2
POU4F1 CACNA2D2
LEFTY1 CYP2D6
ZIC2 PCBP3
GPRIN2 WBSCR22
GPRIN2 OCEL1
RAMP3 CCDC52
RPL13A RPL11
CXCL5 MAP2
LBP GPR161
T NFIC
T PFDN1
SCYL3 SULT2B1
HHLA1 TCF15
HHLA1 CREB3
HHLA1 CYP2D6
RPS7 RPL10A
DNAH9 T
PPYR1 KRT1
MAGEA9 MC2R
MAGEA9 MUC1
MAGEA5 PRSS8
KRTAP26-1 ACVR1B
CCDC88C EPB49
MXD1 NCAM1
LOC145678 CNP
MGAM SLC11A1
SLC17A3 SLC6A2
SLC17A3 TUBB2B
PPAT FXYD3
MYST2 MC2R
SIX3 NTNG1
SIX3 MYST2
RPL38 RPS6
CACNA1B DPH1
CACNA1B RAD54L2
CACNA1B CCL19
BPGM MXI1
PHKG2 LIPE
RPS13 RPS29
RPL18A RPL7
LILRA4 GARNL4
MYEF2 RIMS2
MYEF2 MPP2
SLC4A1 MKRN1
SERHL2 SLC8A1
MYO7A CA4
ITGA10 EFNA3
UGT2B15 PLEKHG3
UGT2B15 MAGEA5
USP6 B3GAT2
USP6 CACNA1B
GPLD1 SLC12A4
NTSR2 ZNF592
NTSR2 NTNG1
NTSR2 DNAH9
SEZ6L PCBP3
SEZ6L NTRK3
SEZ6L ITPR2
POU6F2 EPOR
AQP5 GRM4
NCBP2 PDCD6
NEURL EPB42
ARVCF KRT33B
U2AF2 KRTAP26-1
SLC6A9 ABCC8
ARHGAP6 FSCN2
ZNF157 STATH
ZNF157 OTUB1
RPS20 RPL36A
RPL23 RPL9
EPB41 TRAK2
KRT85 EFNA3
TRIM52 DNMT1
RPS24 RPLP2
RPS24 RPS20
TRMT1 GOLGA8A
CHST3 KRT6A
RPL37A RPL19
BTF3 USP6
BTF3 EIF3F
MLANA ISLR
HOXC11 RAD51L3
HOXC11 ZNF157
RPL30 NPM1
RPS8 RPS20
RPS10 EEF1B2
RPS18 RPL18
RPLP0 EEF2
HIST1H2BM HIST1H2BC
HIST1H2BE HIST1H2AD
PPBPL2 MGAT3
RPSA BTF3
MSX1 B4GALT3
CDH13 C19orf50
CDH13 AGFG2
FGFR1 LOC729602
RPL10 RPL12
JAK3 T
WNT1 MTG1
WNT1 SLC8A1
MAP2K4 ADH1C
PTPRJ FANCA
RB1 CAPN5
KISS1 DOK5
USP11 PFDN1
USP11 SLMO1
CEACAM6 C11orf52
CEACAM6 ADCYAP1
CYP2A6 PAFAH1B1
CYP2A6 AP2A2
CYP2A6 CXCL5
CYP2A6 XDH
ESR2 ZNF500
ESR2 CREB3
ESR2 CFHR3
UBC BCL2
TERF1 DNASE2
RBBP4 XRCC5
THRA HSF4
XRCC2 JAK3
EEF1A1 RPLP1
GUCA1A PSG1
CD19 BLK
WNT10B MYH2
ABCC8 FLJ40113
TNFRSF25 TGFB1
TUBGCP2 FAM119B
TAF6L GYPB
PCBP3 GPR161
EPOR ABCC8
PFKFB3 GCHFR
KRT6A IL13
TYR PTPRD
SMAP1 HMX1
ISLR RPH3A
SLC12A4 OTUB1
TNXB KRT1
NEB WBSCR22
GRIN2A DUS4L
CADM1 AP3S1
ITGB2 GRN
PAEP EPOR
NR0B2 ZNF592
WDR62 RAB11FIP3
PAFAH1B1 KIAA0195
PKMYT1 EPOR
SAMD14 RGN
CALB2 TNFRSF25
HIST1H1C ANXA8L2
BLVRB FBN2
HAUS5 HMG20B
ALDH1A3 ISL1
ARC TAF6L
MAGEA4 PSG1
IL7R BLNK
OLFM1 RAD51L3
CCL19 ELN
CCL19 PYY
CORT SEMA4F
MSC CDK6
SSX1 TNFRSF25
SSX1 EPOR
GPRIN2 CCDC52
MYBPC3 MYH2
CXCL5 STATH
T ISL1
SLC8A1 RGN
HHLA1 AANAT
HHLA1 FLRT2
MPP2 NTNG1
MAGEA5 TYR
EFNA3 CDK6
EFNA3 GNL1
KRT33B CDK6
MXD1 NCOR2
LMTK2 NR0B2
SLC17A3 DUS4L
SLC17A3 SLC17A1
MVD SCAPER
PCSK7 PYY
IGSF9B WBSCR22
ZKSCAN3 KNG1
CRHR2 RBM8A
GSPT1 EPB42
ITPR2 EFNA3
TCF20 HSPA12A
DDT DDTL
SPINT3 ABCC8
RPL24 RPS15
XDH ATP2B2
KDELR3 HSF4
ITGA10 WDR62
UGT2B15 NF1
NTSR2 AFAP1
NTSR2 IKBKG
XRCC6 GMPS
ARVCF MYH2
ARVCF GRIP2
PTGER3 IL13
SLC9A1 PTPRN
BST1 GYG1
NELL2 BNIP3L
PPP3CC MAGEA4
VAMP5 RAD51L3
SLC6A9 IKBKG
ARHGAP6 MGAT3
ZNF157 GPR161
ZNF157 OCEL1
ZNF157 ITPR2
RPL17 RPS13
RPL19 RPS3
SNORA21 RPL35
HCG9 MGAT3
CHST3 FLT1
CHST3 TCOF1
CHST3 IVL
CHST3 CXCL5
CHST3 ITGA10
SDC3 ITPR2
SDC3 SLC9A1
NCKIPSD CHRNB1
NCKIPSD SLMO1
NCKIPSD NTSR2
KIAA0894 GYPB
NPHS1 MAN1A2
RPL6 RPL32
BTF3 ARHGAP6
TGOLN2 TNP1
GMPR PPP1R10
RLN2 SLAMF1
KRT33A PLEKHG3
RPS8 RPL32
RPS25 EEF1B2
RPS25 BTF3
RPS25 RPS5
RPS18 EEF2
RPS18 SNORA21
AGFG2 SCNN1D
GAGE12J T
PRPS1L1 ABCC8
SLC18A1 TYR
FSHB GTSE1
FSHB GPRIN2
FSHB VAMP5
MSX1 U2AF2
CDH13 NOC2L
RPL10 RPS19
JAK3 CPZ
JAK3 MSX1
BCL2A1 HPR
ARG1 PGLYRP1
FGF3 TNP2
CYP3A4 CACNA1B
CYP3A4 ARHGAP6
USP11 SLC4A3
USP11 PAK4
WNT2 JAK3
VEGFC PYY
VEGFC CCL19
CEACAM6 SLMO1
IFNA4 SAMD14
CYP2A13 AFAP1
CYP2A6 KRTAP26-1
XRCC2 PSG1
RBPMS MXD1
GUCA1A MPP2
PAX8 HMG20B
PAX8 AQP5
POU6F1 TNP1
RBM8A CDK5R1
RASSF7 RAB11FIP3
CBLN1 LARGE
PHF21A HSF4
PHF21A ABCC8
BNIP3L HAGH
CP GTSE1
OTUB1 SLC9A3R2
SNRPE SNRPF
CYP2D6 MID2
ICAM2 CTR9
RIMS2 TYR
RAD51L3 HOXD4
AFAP1 IL13
EPB49 PPP1R10
PCDHA9 IL13
PCDHA9 KNG1
GCKR ASCL1
IFI44L OAS1
HLA-DQB1 HLA-DPB1
ADCYAP1 PSG1
TRIM58 HAGH
CD14 LILRB3
SLC17A7 FSHR
SLC17A7 RAD51L3
PYY SERPINC1
RPL7 RPL36A
ADH1C IAH1
MSC CALB2
LEFTY1 HAUS5
AGER EIF5B
PIR MAST4
HTR1B CYP3A5
GRM4 FLJ40113
GRM4 GP2
NF1 MMP11
CXCL5 HAUS5
LBP EPOR
T KNG1
CYTH3 MFNG
GRIK5 IFT140
MPP2 SLC17A7
PDE3A PYY
IHH DPF1
RPS17 SFI1
MAGEA9 PTPRN
EFNA3 RUNX2
KRTAP26-1 C21orf2
KRTAP26-1 DUS4L
LOC145678 OTUB1
LOC145678 GIGYF2
LMTK2 CALB2
DGCR9 CALB2
SLC17A3 PCBP3
SLC17A3 MUC1
DPY19L2P2 ZNF266
MYST2 HAUS5
SIX3 MAPK8IP1
SIX3 OTUB1
SIX3 ADCYAP1
CACNA1B RASSF9
CACNA1B ARFIP2
ZKSCAN3 ATP2B2
LOC729602 PDIA2
GM2A TIMP4
LILRA4 TCF15
LILRA4 IKBKG
MYEF2 B4GALT3
CEACAM8 COL17A1
XDH LMTK2
GCDH ZMYND8
SOX4 HIST1H3D
ITGA10 T
NTSR2 MAPK8IP1
FAM189A2 IL13
SEZ6L MAPK8IP1
IRF8 LILRB4
AQP5 EFNA3
AGFG2 GJB3
HLA-DQA1 HLA-DPB1
ARVCF MSC
EIF3F EIF3M
VAMP5 HHLA1
SLC6A9 KRTAP26-1
ARHGAP6 NOC2L
RPS5 RPS27A
RPL27A RPL27
RPL27A RPS15A
RPL27A RPL31
RPS14 RPS27A
SNORA21 RPS5
TOP3B B3GAT2
TOP3B KIAA0284
RPS11 RPS13
RPL32 RPL38
RPL32 RPS13
CHST3 HSF4
CHST3 SEMA4D
FOXN1 FRAT2
RPL37A PTMA
FAU RPL10A
BTF3 PTGES
CHI3L2 IGHE
MLANA SIX3
SEC31A MT2A
TEX28 TYR
RPL30 BTF3
HBB HBG1
KRT33A ARVCF
RPS8 RPL13A
RPL18 BTF3
HIST1H2BF HIST1H2AH
RPS9 RPS15
RPL8 RPS17
SLC18A1 PTGER3
RPSA NPM1
RPSA RPL12
FSHB LBP
MSX1 NTSR2
MAP2K3 ALAS2
CDH13 TG
CDH13 CACNA1C
CDH13 REM1
RPL10 NPM1
IQGAP1 LILRB3
CDX2 MAPK8IP1
RPS3A RPS13
USP11 SLC9A1
USP11 FSHB
IGFBP5 AGFG2
HOXB6 TBX19
IGF2R ACSL1
IGF2R FGR
WNT2 CREB3
CEACAM6 ACSL3
IFNA4 MAST2
IFNA4 ARHGAP1
GPR19 HMG20B
CYP2A13 MAGEA5
CYP2A13 SDC3
MRPL28 NOC2L
TYMS TK1
CYP2A6 TNFRSF25
FGF7 XDH
TERF1 WNT1
GUCA1A JAK3
GUCA1A XRCC2
PAX8 LRRC15
CCR1 SLC16A6
CCR1 RBMS3
EPOR PTRF
POU6F1 EFNA3
ACTL6A MSH2
ASCL1 PDCL
PCBP3 MC2R
TNP1 RPH3A
PAIP2B KRT1
PFDN1 HOXD4
PFDN1 AKAP3
RUNX2 MAPK8IP1
B3GAT2 PDCL
B3GAT2 C19orf50
PPP1R10 PAIP2B
SLC12A4 ARID4B
MTG1 SPTB
KDM5D RPS4Y1
ZNF592 FLJ40113
SLC4A3 EPOR
WDR62 CREB3
NTNG1 RIMS2
SERPINI1 CXADR
SAMD14 PDCL
CALB2 CDK6
SLC17A1 NEUROD2
ATP2B2 GPR161
ALDH1A1 KEL
ZNF117 ZNF91
ALDH1A3 SLC12A4
SLC17A7 WBSCR22
FCN1 FCER1G
IVL NTRK3
MAGEA4 GPR161
ARFIP2 SERPINC1
EEF1B2 EEF2
NPTN GNS
EIF3H EIF3E
RPL13A RPS15
CXCL5 HOXD4
SGCD NCOR2
T CYP2D6
SLC8A1 ADH1C
CAMK2B SLC12A4
FOXM1 TPX2
HHLA1 SLC12A4
SMARCD2 DCAF7
FCGR2B FCGR2A
EFNA3 CYP2D6
EFNA3 NEBL
EFNA3 DNAH9
KRT33B RAMP3
KRTAP26-1 HOXD4
CCDC88C PAIP2B
LMTK2 CDK5R1
SLC30A3 FAM153A
SLC30A3 PSG1
SLC30A3 STATH
SLC17A3 CARD10
SLC17A3 KNG1
SLC17A3 SLC4A8
RPL38 RPL36A
PDIA2 GOLGA8A
ZNF43 ZNF117
CACNA1B TG
PAK4 DNAH9
RPL34 BTF3
GM2A CCDC52
SLMO1 SLC17A3
CFHR3 SIX3
XDH CALB2
TRIM28 PTOV1
NAV3 AQP9
DOHH NCAM1
ITGA10 WBSCR22
ITGA10 SIX3
ITGA10 RECQL5
NTSR2 LILRA4
SEZ6L IKBKG
AGFG2 IAH1
RPS27 RPS16
ARVCF SULT4A1
ARVCF OCEL1
PTGER3 AANAT
SLC9A1 CREB3
ZNF638 DDX42
RHAG AKR1C2
EIF3F EEF1B2
PPP3CC SKI
ZNF157 PTPRN
ZNF157 T
ZNF157 UGT2B15
RPL17 EIF3M
RPL15 RPS16
MAGEA1 PLEKHG3
RPL23 NPM1
KRT85 CREB3
KRT85 IKBKG
TRH SLC25A1
RPS24 RPL41
FOSL1 KRT33B
TFAP2A SLC8A1
CHST3 RIMS2
HIST1H2AH HIST1H2BL
RPLP1 RPS29
RPLP1 RPLP2
FAU RPL23A
BTF3 DPH1
BTF3 RPS11
MLANA PFKFB2
MLANA NTSR2
IGHMBP2 FAM119B
GCLC TRIM58
HOXC11 MAGEA4
HOXC11 CORT
LOC728643 RPL4
LOC728643 RPL18
SLC18A1 NTNG1
PPBPL2 CACNA1B
RPS19 RPS16
RPSA RPS16
FSHB AFAP1
FSHB ASPHD1
MSX1 IFT140
CDH13 NEU3
E2F1 RBPMS
ARG1 UGCG
EFNB1 GPRIN2
WNT1 REM1
MAP2K4 ATF6
PRKCD HK3
FGR ITGAM
FGR HCK
TGFB3 HMG20B
PTPRJ PDE3A
EEF1G RPL24
VEGFC NOC2L
VEGFC SPTB
IFNA4 FRAT2
IL4 T
CYP2A13 CCBP2
ESR2 PCDHA9
XRCC2 T
PAX8 T
EPOR KCNH2
GATA2 GOLGA8A
TNFRSF25 UNC5B
SPTB VAPB
WBSCR22 EPHB2
TUBGCP2 EML3
TAF6L GYPE
EPOR TCOF1
POU6F1 MPP3
TUBB2B GP2
CP IL13
CLCA1 TFR2
HLA-DPA1 HLA-DRB4
OTUB1 TUBB2B
OCEL1 TGFB1
KEL GOLGA8A
KEL SPTA1
RIMS2 PSG1
GNL1 HSF4
RAD51L3 PIK3R3
NR0B2 TYR
WDR62 NR0B2
SAMD14 ELN
SAMD14 PTGES
CALB2 RPH3A
CALB2 NTRK3
BLVRB HAGH
CCND2 ITM2A
SLC17A7 CBLN1
PYY AVPR1A
CNTN2 SLC16A6
IKBKG FLJ40113
IKBKG AANAT
GRIK1 CYP2D6
ZIC2 CNP
GPRIN2 EPHB2
GPRIN2 HAUS5
ZFC3H1 C1orf63
RAMP3 PFDN1
T B4GALT3
GRIK5 DLX4
NEBL SLC12A4
NEBL INA
NEBL ATP2B2
RPS23 RPS15
LRRC15 NR0B2
HHLA1 IL13
HHLA1 TGFB1
HHLA1 MSC
MPP2 HSF4
PDE3A C19orf50
RPS4X SFI1
DNAH9 IL13
DNAH9 SLC17A7
MGAT3 CNGB1
RPS17 RPS28
MAGEA9 ATP2B2
MAGEA5 SKI
KRTAP26-1 TNFRSF25
KRTAP26-1 OCEL1
SCNN1D TSPAN9
SLC17A3 ODF1
CCL16 CALB2
MVD C19orf50
PPAT SPTB
GABRE TUSC3
CCDC69 FLT1
PFKFB2 PSG1
ZKSCAN3 HSF4
CRHR2 TAZ
RPL12 RPL36A
GM2A PRKACA
MYEF2 CALB2
F7 INA
MAGEA3 WBSCR22
SLMO1 WWOX
RPL22 RPL31
RPL22 RPL5
RNF14 XPO7
SLC4A1 MXI1
GCDH PDXDC1
DOHH PPAT
VRK2 ALAS2
RAP1GAP IGHE
NCK2 BLK
SLC9A3 TEKT2
FAM189A2 AANAT
SEZ6L T
SLC9A1 PSG1
SLC9A1 ADCYAP1
LSM4 PTPRN
LSM4 EPHB2
LSM4 HAUS5
VAMP5 HAUS5
GRINA FLT1
GRINA HSF4
RPLP2 RPL37
CCBP2 WDR62
ARHGAP6 MFNG
GHRHR SLC17A3
RPS11 RPL11
RPS24 RPL18A
MYT1 NEBL
PRKCD LCP1
NCKIPSD CXCL5
MLANA ARVCF
PTPN3 SLC6A5
HRG TGFB1
TGOLN2 RPH3A
RPL3 RPL19
TEX28 ABCC8
RPS18 NPM1
RPS18 RPS5
KCND3 PAEP
KRT37 B3GAT2
SLC18A1 IL13
SRM CREB3
FSHB SPINT3
CDH13 NCOR2
E2F1 GPRIN2
GJA1 RAD54L2
RPL10 RPS6
JAK3 LILRA4
ERBB2 ALAS2
EFNB1 HTRA1
EFNB1 TGOLN2
WNT1 PCSK7
MAP2K4 PPAT
MAP2K4 ARHGAP6
IQGAP1 AHNAK
FGR SLC11A1
CYP3A4 FAM5C
CDX2 CHST3
RPS3A RPS14
USP11 KRT6A
CEACAM6 PTPRN
LTBP1 ADAMDEC1
LTBP1 RLN2
CYP2A6 GTSE1
ESR2 C19orf29
FGF7 PSG1
NTRK2 MAGEA5
TERF1 SAMD14
XRCC2 HSF4
GUCA1A HMGXB3
GUCA1A USP11
PAX8 TNP1
GNA13 CTNNA2
GSTM3 CDC37
EDN2 PVT1
GATA2 EPOR
GOLGA8A ZMYND8
TGFB1 ALPPL2
PSG1 PTPRN
PSG1 HMG20B
CREB3 FLT1
WBSCR22 CBLN1
NDC80 TTK
ISL1 SULT4A1
PCBP3 ALPPL2
NACA RPL11
EPOR MAPK8IP1
TNP1 SULT4A1
PHF21A HOXD4
B4GALT3 PSG1
PFDN1 PCBP3
TYR GTSE1
MUC1 B4GALT3
SLC12A4 PHF21A
KIAA0284 B3GAT2
CAPN5 NOC2L
KEL KCNH2
PTGES ASCL1
RBPMS MAPRE3
NTRK3 PSG1
NTRK3 TUBGCP2
NTRK3 PCBP3
NTRK3 ACVR1B
PAEP IL13
AFAP1 GPR161
ZNF592 MAPK8IP1
FNTB PACRG
CPZ IL13
HAUS5 SLC4A3
TBX19 PLEKHG3
TBX19 NTRK3
SLC17A7 RIMS2
DPF1 RND2
RASSF9 C19orf50
AANAT FLT1
AANAT WWOX
PRPH HOXD4
MSC PLIN1
IGHE DHPS
SLC4A8 SLC17A1
GPRIN2 GP2
RPS6 EEF2
CXCL5 RPH3A
ATP5G3 NHP2
HHLA1 AKAP3
HHLA1 NEBL
MPP2 KNG1
RPS3 RPS16
MGAT3 ELN
MAGEA5 KRT1
EFNA3 HMG20B
KRTAP26-1 CARD10
KRTAP26-1 BTRC
FSCN2 NCOR2
DGCR9 SLC12A4
SLC17A3 C1QTNF3
SLC17A3 CYP2D6
PPAT SLC8A1
RPS15A ATP5S
MYST2 TNP1
PFKFB2 ATP2B2
RPL24 EEF2
RPL29 RPL7
LILRA4 CDK6
MYEF2 KNG1
MAGEA3 HHLA1
SLMO1 RAMP3
CDC42EP3 NIACR2
DOHH RASGRF1
RPS12 RPL13A
FPR3 DUS4L
ITGA10 LEFTY1
RAP1GAP TNXB
USP6 REM1
NTSR2 PRKACA
NTSR2 CPZ
NTSR2 LEFTY1
NTSR2 DMWD
FAM189A2 CDK6
SEZ6L PHF21A
TPP1 ARPC1B
RPS21 EEF2
NEURL MKRN1
ARVCF LMTK2
PTGER3 SLC30A3
PTGER3 NTNG1
PTGER3 T
SLC9A1 CALB2
SLC9A1 MPP2
LSM4 STATH
PPP3CC SIX3
NR5A1 CREB3
ZNF157 F7
SNORA21 RPL5
TOP3B C19orf50
KRT85 SLC9A1
MYT1 GHRHR
TFAP2A ARHGAP6
CHST3 TNFRSF25
CHST3 SLMO1
RPLP1 RPL35
FAU RPL11
FAU RPL4
MLANA CDK5R1
IGHMBP2 PAFAH1B1
HRG EFNA3
TEX28 TUBGCP2
RPL18 RPS27A
RPLP0 RPS15
ZFY KIAA0284
IGKC TYR
ARHGAP1 FOXN1
KRT37 C19orf50
KRT37 KIAA0284
SLC18A1 ARVCF
RPL28 RPS5
RPSA RPL24
FSHB GCM1
FSHB ADCYAP1
FSHB AANAT
FSHB SLC9A1
MSX1 PAFAH1B1
CDH13 CASK
CDH13 ZMIZ2
TFDP2 HTRA2
MAP2K4 TCF20
MAP2K4 TOP3B
CDX2 AANAT
USP11 GM2A
HOXB6 MAGEA1
VEGFC TOP3B
VEGFC WNT1
CEACAM6 CHD8
CEACAM6 GRINA
IFNA4 CAPN5
CYP2A13 OCEL1
HIST1H2BJ HOXA11
ESR2 FLRT2
TAF4 UCP3
FGF7 SLC30A3
FGF7 SDC3
GUCA1A CEACAM6
PAX8 OSGIN2
PAX8 LEFTY1
PAX8 LBP
IFNB1 HIST1H2BJ
GBX1 CCL19
ZRSR2 AP1S2
ITGA2B HERC2P3
CBLN1 PTPRN
ISL1 HSF4
ENTPD3 HN1L
PCBP3 C21orf2
SIM2 PSG1
PHF21A TNFRSF25
B4GALT3 C11orf52
BNIP3L GYPE
ACVR1B SULT4A1
TPX2 NDC80
CP CDK5R1
CLNS1A PAICS
RBM38 IDH3B
SLC12A4 STATH
RIMS2 ABCC8
CACNA1C IAH1
PIK3R3 CARD10
PACRG CDK6
NTRK3 PLEKHG3
NTRK3 GTSE1
PAFAH1B1 SKI
PAFAH1B1 GPR161
CKAP5 MSH2
SAMD14 SMAP1
CALB2 REL
PCDHA9 MID2
ADCYAP1 CALB2
TBX19 TNFRSF25
PTRF GOLGA8A
AANAT PCBP3
IKBKG MAN1A2
IKBKG EPOR
IKBKG TNP1
MSC TYR
LEFTY1 TYR
XPC REEP1
ZIC2 C21orf2
GPRIN2 HMG20B
GPRIN2 PFDN1
SCN8A NCOR2
MYBPC3 PIGA
SLC8A1 KLK11
ST6GALNAC4 KRT1
HHLA1 INA
HHLA1 CHRNB1
MPP2 GPRIN2
PDE3A TG
RPS3 EEF2
RPS4X RPL36A
MGAT3 MAST2
MAGEA9 MYH2
EFNA3 MAP2
EFNA3 LBP
EFNA3 LRRC15
RPS27A EIF3E
KRT33B PSG1
KRTAP26-1 HAUS5
MXD1 SF1
FSCN2 ADH1C
SLC30A3 EPHB2
SAT1 PFKFB3
MYST2 ZNF592
IGSF9B RIMS2
REM1 NFATC4
CACNA1B TRAK1
CACNA1B PCDH7
HIRIP3 IAH1
SIAH2 GSPT1
DMWD EFNA3
RPL5 RPL36A
RPL37 RPS29
GM2A OPLAH
LILRA4 MYH2
LILRA4 AANAT
LILRA4 T
MYEF2 CHRNB1
HBD HAGH
SLMO1 LEFTY1
WBP2 MKRN1
SFN ACVR1B
VRK2 HAGH
HCRTR2 HBD
SEZ6L MAPRE3
POU6F2 IL13
POU6F2 AANAT
AGFG2 CYTH3
MRE11A PTPRB
RPS21 RPL4
ARVCF MUC1
ARVCF PRPH
SLC9A1 ITGA10
BST1 LILRB3
RHAG ITGB3
NCL NOLC1
VAMP5 AANAT
SLC6A9 IL13
RPLP2 RPL12
CCBP2 GRM4
RPL41 PTMA
ARHGAP6 PYY
ZNF157 CBLN1
ZNF157 MYH2
RPL17 EIF3H
RPS5 RPS12
RPS14 RPL13A
SNORA21 RPL9
SNORA21 EEF1B2
RPL23 RPS3
RPS11 RPL37
KRT85 SULT2B1
KRT85 CXCL5
KRT85 SLMO1
FOSL1 STATH
TFAP2A SCAPER
TRMT1 REN
CHST3 MAGEA9
SDC3 LILRA4
ALG8 POP5
NCKIPSD GPRIN2
FOXN1 NACAD
RPL6 RPL18A
RPL6 RPL37A
RPL14 RPL22
MLANA MAGEA5
TGOLN2 PTPRN
HOXC11 TRAFD1
RPL3 RPL24
KRT33A EFNA3
LOC652147 SLC8A1
ADRB1 GM2A
RPL18 RPL38
AGFG2 LIPE
RPL13 RPS29
RPL8 RPS18
RPL28 RPL3
PGLYRP1 CEACAM6
NFAT5 TOP3B
NFAT5 EPOR
RPS19 RPS27A
RPSA RPS15A
SRM EPOR
FSHB IKBKG
FSHB CCDC69
JAK3 GPR161
JAK3 IVL
ETS1 FXYD3
ERBB2 KIAA0894
EFNB1 NFIC
EFNB1 MYEF2
WNT1 FXYD3
MAP2K4 DPH1
MAP2K4 NFATC4
PRKCD GRN
USP11 HMG20B
USP11 TUBGCP2
GHR CALB2
CYP2A13 UGT2B15
CYP2A6 KRT1
CYP2A6 TGFB1
CYP2A6 IL13
CYP2A6 LMTK2
CAMK4 UGT2B15
TERF1 AGFG2
PAX8 IL13
PAX8 EML3
PAX8 CPZ
CCR1 OLFM1
IL8RB EFNA3
IL8RB MSX1
MAPK8IP1 CARD10
CREB3 TNFRSF25
RASSF7 SLC9A3R2
GPR161 HOXD4
EVI2B GNS
GTSE1 HSF4
PCBP3 SLC5A2
EPOR PCBP3
B4GALT3 GCM1
B4GALT3 PHF21A
KRT6A EPOR
TYR SULT4A1
GSTA2 DHX57
PPP1R10 KRT1
BCAP29 SMAP1
GRIN2A AKAP3
CEP290 B3GAT2
CD79B CD79A
RAD51L3 B4GALT3
RASSF2 EVI2B
AFAP1 PFDN1
WDR62 PRKACA
WDR62 KIAA0195
NTNG1 DUS4L
PAFAH1B1 CBLN1
CENPF TPX2
EPB49 ADH6
STX1A MAPRE3
SAMD14 FRAT2
CALB2 MAN1A2
CALB2 CBLN1
CALB2 PHF21A
SLC17A1 TNP1
CCDC52 CALB2
ATP7A FMO5
TMSB15A PEX3
DPF1 DHPS
DPF1 ALAS2
AANAT EPOR
ARFIP2 TG
AARS CEL
SSX1 CREB3
POU4F1 PRTN3
LEFTY1 ATP2B2
ARHGEF12 LY6G6C
XAF1 SAMD14
IGHG1 TNFRSF17
GRM4 HOXD4
MAP2 RAD51L3
NF1 EPHB2
NF1 ARC
RAMP3 PRKACA
RPL13A RPS29
SCYL3 PHF21A
RPS7 RPS16
RPS3 EIF3E
MGAT3 RAD54L2
EFNA3 SLC9A3R2
EFNA3 RPH3A
KRTAP26-1 STATH
KRTAP26-1 B4GALT3
LOC145678 SLC12A4
SLC17A3 NTNG1
SLC17A3 AANAT
AQP9 S100A12
DPY19L2P2 ATP6V0A2
HOXB5 LEPR
SIX3 KRT6A
SIX3 SLC4A3
IGSF9B ABCC8
NCR2 MGAT3
CACNA1B PPAT
GSPT1 XPO7
BRCA1 T
SPINT3 RBPMS
RPL24 RPS23
RPL18A EEF2
RPL18A BTF3
MYEF2 SLC16A6
CAP2 REM1
SERHL2 CYTH3
NAV3 CYP1B1
RPS12 EEF2
ITGA10 RAD51L3
ITGA10 GARNL4
HCRTR2 PPP1R10
CYP7B1 GATA1
RFX1 CTNNBIP1
SLC9A3 C1orf144
SEZ6L TUBGCP2
SEZ6L SLC4A3
SEZ6L GPRIN2
RDH5 PVT1
ARVCF OTUB1
PTGER3 RIMS2
SLC9A1 AKAP3
SLC9A1 SULT4A1
SLC9A1 NTNG1
SLC9A1 HAUS5
PPP3CC PRSS8
VAMP5 GPRIN2
GRINA CXCL5
CCBP2 HMG20B
ARHGAP6 NCOR2
NR5A1 MAPK8IP1
NR5A1 CYP2D6
NR5A1 SBNO2
RPL17 HNRNPA1
RPL15 EEF2
MAGEA1 TNFRSF25
SNORA21 RPL11
RPL23 EEF1B2
KRT85 STATH
KRT85 SEZ6L
KRT85 POU6F2
RPS24 RPL5
MYT1 HHLA1
COL6A2 LIPE
CHST3 PIGR
CHST3 ITPR2
SDC3 MC2R
RPL37A RPL34
BTF3 AGFG2
RPL14 RPS13
RPL14 RPS12
IGHMBP2 GPRIN2
HIST1H4L HIST1H2AE
NEU3 TOP3B
MT1A PFKFB3
LOC652147 REM1
ADRB1 OLFM1
ADRB1 CCDC69
ADRB1 ACSL3
RPL13 PTMA
XCL2 XCL1
RPL28 RPL17
RPS19 RPL19
SRM LBP
FSHB HOXD4
FSHB TCF15
FSHB TUBB2B
FSHB KRT16
MSX1 SULT4A1
MSX1 TUBGCP2
MSX1 MYST2
CDH13 USP6
JAK3 PFDN1
JAK3 PACRG
ARG1 CEACAM1
WNT1 NFATC4
MAP2K4 KRT37
FGR HK3
TGFB3 TBX19
DNASE2 BCAP29
CDX2 CPB2
EIF3I VDAC2
USP11 AANAT
CEACAM6 SLC17A7
CEACAM6 ADRB1
IFNA4 MGAT3
CYP2A13 NR0B2
CYP2A13 NF1
CYP2A6 TUBGCP2
CYP2A6 SIX3
ESR2 CRHR2
TERF1 CACNA1C
GUCA1A IL13
PAX8 CYP2A13
PRLR EFNA3
TNFRSF25 EPHB2
ILF3 NSUN5C
IARS CAD
GCHFR SQSTM1
GTSE1 ABCC8
GTSE1 ENTPD3
ACVR1B FSHR
RUNX2 TNFRSF25
MT1X PFKFB3
MYH2 PFDN1
OTUB1 ABCC8
SLC12A4 GP2
CYP2D6 PTPRN
DPH1 RGN
NTRK3 B4GALT3
IFT140 TYR
ATP10B RBPMS
DNMT1 ZMYND8
KNG1 RIMS2
CYP11A1 PCBP3
CALB2 TCF15
AANAT PFDN1
AANAT CALB2
AANAT ADCYAP1
ADH1C ASCL1
ZNF239 SCAPER
OLFM1 IL13
OLFM1 B4GALT3
CORT SLC12A4
SSX1 IL13
LEFTY1 NTNG1
PCDH7 SCAPER
SLC4A8 ATP2B2
GRM4 ZNF592
FBXO7 DHPS
RNASEH2A KEAP1
MYBPC3 PFKFB3
MYBPC3 CCDC52
CPEB3 ZRSR2
SLC8A1 CCL19
NEBL WBSCR22
ST6GALNAC4 MMP11
MAGEA9 CBLN1
MAGEA9 FLRT2
MAGEA5 CXCL5
KRT33B RAD51L3
KRT33B LEFTY1
KRTAP26-1 CORT
LOC145678 BTRC
CCL16 KRTAP26-1
RPS15A EEF1A2
