# Supplementary material for: Functional networks inference from rule-based machine learning models
Source: BioData Min. 2016 Sep 5;9:28. doi: 10.1186/s13040-016-0106-4 (PMC5011349; doi:10.1186/s13040-016-0106-4)
Supplement: Supplementary file 2 — Networks. All networks used in the analysis given as a list of edges. (XZ 11980 kb) [file 13040_2016_106_MOESM2_ESM.xz › networks/pearson/GSE2191/SN_C4.txt]

MT1H MT1B
LOC100131311 MCL1
MT2A MT1H
MT1E MT1B
MT1A MT1H
MT1A MT1E
MT1B MT3
MT1E MT1H
MT1G MT1B
MT1H MT3
MT1H MT1G
MT1X MT1G
MT1X MT1H
MT2A MT1G
MT2A MT1B
MT2A MT1X
MT1F MT1A
MT2A MT3
MT1A MT1B
MT1G MT3
HBZ NPTX1
MT1F MT1E
MT1X MT1B
MT1A MT1G
MT1F MT1G
MT1E MT1X
MT1E MT1G
MT1E MT3
MT1F MT1H
MT1E MT2A
MT1A MT1X
MT1F MT1B
MT1A MT3
MT1A MT2A
MT1F MT3
HIST1H2BL HIST1H2BN
HBA1 HBB
GSTM3 ILF3
MT1X MT3
HIST1H2BF HIST1H2BL
GSTM3 FGFR1
PTGER3 ILF3
GSTM3 PTGER3
RPS14 RPS21
RPL23A RPS15A
IGH@ IGHG1
RPS12 RPS23
HIST1H2BF HIST1H2BI
EPB42 SELENBP1
SLC4A1 EPB42
RPS21 RPL11
MT1F MT2A
EPB49 ALAS2
FTHP1 FTH1
HIST1H2BE HIST1H2BL
TRIM58 EPB49
RPS8 RPS6
POU4F1 CAV1
PRSS3 GP1BA
IFITM3 IFITM1
RPS21 GNB2L1
RPL37A RPL41
MT1F MT1X
RPS18 GNB2L1
RPLP0 RPS6
IGL@ IGHG1
RPS25 RPL31
RPLP0 RPS23
EPB49 SELENBP1
CEACAM8 BPI
AKR1C2 ALDH1A1
DEFA3 CAMP
HIST1H2BM HIST1H2BL
GNB2L1 RPL11
DEFA4 FOLR3
RPS25 RPL34
RPS18 RPS23
HIST1H2BI HIST1H2BL
ALAS2 SELENBP1
IGHG1 IGJ
RPL31 RPS17
RPL34 RPL11
RPL19 GNB2L1
IGKC IGL@
GNB2L1 RPS23
RPS18 RPS12
HIST1H2BM HIST1H2BN
EPB42 ALAS2
LOC100134331 IGHG1
RPS14 RPL11
HIST1H2BF HIST1H2BE
CXCL3 CXCL2
RPL34 RPS6
RPS14 GNB2L1
RPS18 RPS21
CEL ILF3
EPB42 EPB49
IGHE CYP3A5
RPS21 RPS17
RPS18 RPS6
MYST2 PCBP3
RPS13 RPS16
RPS8 RPS24
RPLP0 RPS18
FGFR1 ILF3
DUSP1 FSCN2
DST PCDH7
HIST1H2BE HIST1H2BN
CLCA1 CGA
RPS15A RPS16
RPL34 RPL31
SLC4A1 HAGH
RPL15 RPS7
RPL37A RPS17
HIST1H2AD HIST2H2AA3
RPS18 RPL11
RPS17 RPL11
LOC100134331 IGH@
RPS21 RPS23
RPL14 RPL17
S100A8 S100A9
GYPE GYPB
RPS13 RPL11
RPS8 RPL11
RPLP0 RPS17
HIST1H2BF HIST1H2BN
EPOR GSTM3
RPL5 NPM1
RPS21 RPL34
RPS11 RPS5
RPL13 RPL27A
EEF1A1 RPL41
EPB42 HAGH
IGH@ IGKC
SLC4A1 EPB49
IGL@ LOC91316
UPK1B DEFA4
RPL32 RPS29
RPL18 RPL17
RPS18 RPS13
HMBS MOBP
RPS6 RPL11
RPL29 RPL35
RPL23A RPL18A
RPS18 RPL18A
FCGR3B FCGR3A
DNMT1 ILF3
EPB49 BNIP3L
GPR126 LPL
RPL34 RPL36A
SLC4A1 SELENBP1
RPS14 RPS17
RPL37A RPL32
RPS25 RPL11
RPS10 RPS17
RPS18 RPS25
RPS18 RPS10
MT1E GCHFR
RPS15A RPS17
RPL29 RPL11
RPL17 RPL5
RPL14 RPL18A
HSPA1A DNAJB1
RPS25 RPS21
RPLP0 GNB2L1
RPLP0 RPS12
RPS17 RPL27
SLC4A1 BPGM
RPS21 RPS13
HIST2H2AA3 HIST1H1C
RPL3 RPL5
IGKC IGJ
RPS18 RPL23A
RPLP0 RPS21
HIST1H2BI HIST1H2BN
POU4F1 SLC25A1
DLEC1 PMP2
RPL19 RPS23
RPL3 RPL17
RPS8 RPS21
RPS8 RPS14
RPS18 RPS17
HIST1H2BE HIST1H2BM
FGFR1 PTGER3
CALB2 PSG1
SLC4A1 SPTB
RPL17 RPS15A
RPS14 RPL34
RPS24 RPS6
RPS8 RPS17
RPS8 RPL34
RPS25 RPL29
CEL PTGER3
RPS23 RPL11
RPL31 RPL11
RPS24 RPL11
RPL3 RPS3
RPS18 RPL34
ARC CYP3A5
GNB2L1 RPS6
RPS17 RPS23
RPL31 RPS15A
RPL37 RPL11
RPL18A RPS3
NTSR2 EFNA3
RPS21 RPS6
RPL14 RPL4
RPS18 RPL37
IGL@ IGH@
RPL10 RPS11
SLC17A3 KRTAP26-1
RPL18A RPS15A
SLC4A1 ALAS2
RPS21 RPL29
RPL15 RPL5
RPL23A RPS16
RPL23A RPS17
RPL14 RPS7
RPS25 RPS17
RPS25 RPS8
PIR TMSB15A
AQP9 ACSL1
RPL37 RPS15A
RPL14 RPL29
RPL13 RPS17
IGFBP4 TM4SF1
EFNA3 TGFB1
RPL31 RPS7
RPS21 RPL37
RPL17 RPS7
RPL19 RPL11
RPS14 RPL29
TRMT1 ILF3
RPS10 RPS23
RPS10 RPS12
RPS10 RPS14
RPL10 RPS12
RAD51L3 PSG1
RPS23 RPS6
CACNA1B SAMD14
RPL31 RPL27
RPL12 RPL29
RPL18A RPS17
TRH POU4F1
RPS18 RPS14
RPL10 RPS17
RPS3A RPS12
GYPA GYPB
BLVRB MOBP
RPS17 GNB2L1
RPL18A RPL29
RPL4 RPS3
TEF GYPB
RPL19 RPS6
RPL19 RPS21
RPS8 GNB2L1
RPS18 RPL19
FSHB SLC17A3
RPL10 RPL3
RPL27 RPL11
KLHL9 TAF6L
HIST1H3D HIST1H2AE
EFNA3 PCBP3
SLC17A3 RAD51L3
RPL29 RPL27
RPL29 RPL38
RPS13 RPL37
RPL15 RPL24
RPL15 RPL17
RPS14 RPL31
RPL23A RPS13
RPL32 RPS20
RPL6 RPS6
RPS25 RPL38
GCHFR MT1B
RAD51L3 WBSCR22
ALAS2 HAGH
RPL5 RPS3
RPS21 RPL27
RPS21 RPS16
RPL17 GNB2L1
RPL17 RPS17
RPS5 RPL4
TRMT1 PTGER3
RPL30 RPS7
RPS25 RPS14
RPS10 RPL29
RPL18 RPS5
RPS18 RPS16
MAP2K4 SAMD14
EPOR FMO5
ILF3 GOLGA8A
RPS6 RPL7
MGAT3 SAMD14
CACNA1B MGAT3
CEACAM8 CEACAM6
ARVCF PCBP3
ARHGAP6 AGFG2
RPS20 RPL7
RPLP1 RPS21
BTF3 GNB2L1
RPS8 RPL36A
RPS8 RPL29
RPS18 RPS15A
RPS18 RPL31
HIST1H2BE HIST1H2BI
RPL28 RPS16
SLC12A4 EPHB2
SELENBP1 GYPB
CALB2 RAD51L3
CEACAM6 BPI
RPS17 RPL13A
RPS17 RPS6
SLC4A1 SLC6A8
SLC9A1 ARVCF
RPS14 RPS6
RPL23A RPL31
RPS24 RPS21
RPS10 RPL30
RPL10 RPS23
EEF1A1 RPL37A
GSTM3 CEL
CYP3A5 TAF6L
SAMD14 SCAPER
RPS17 RPS3
RPL34 GNB2L1
ARVCF EFNA3
RPL37A RPS20
RPS25 RPL19
RPS25 RPL23A
RPS10 RPS21
NME2 NME1
MEGF9 CD1D
BPGM EPB49
RPL5 RPS17
RPL18A RPS16
RPL4 RPL18A
RPS21 RPL31
RPL19 RPL34
RPL30 RPL15
RPS25 GNB2L1
RPL18 RPS11
RPS18 RPS8
HIST1H2BF HIST1H2BM
CD19 CD72
IGFBP2 TM4SF1
TRAK2 HAGH
CD79B TCL1A
DNMT1 PTGER3
BPGM BCL2L1
RPL5 RPS7
RPL34 RPL29
RPS13 RPL27
RPS21 RPL18A
UPK1B FOLR3
RHCE MOBP
RPL30 RPL27
MT1F GCHFR
RPS25 RPL27
RPL18 RPL10A
RPLP0 RPL19
MT1H GCHFR
ALAS2 BNIP3L
CAMP LTF
GNB2L1 RPL10A
REM1 SLC8A1
RPS13 RPS23
RPL18A RPL27
RPL18A RPL31
RPS12 RPS17
RPL17 RPL10A
RPS14 RPL27
RPS10 RPL27
RPS10 GNB2L1
RPS3A RPL3
GSTM3 FMO5
GSTM3 TRMT1
GPRIN2 SLC12A4
SLC17A3 CALB2
REM1 SAMD14
RPL37 RPS16
RPS13 GNB2L1
NAV3 BCL6
RPS12 RPS16
RPS21 RPL36A
RPS21 RPS12
RPS11 RPL18A
RPL14 GNB2L1
RPL3 RPS17
RPS25 RPS15A
RPS18 RPL29
RPLP0 RPL18A
RPL28 RPS11
IGL@ LOC100134331
RPS3A RPL23A
GSTM3 DNMT1
TRIM58 SELENBP1
HIST1H3D HIST1H1C
EFNA3 GRM4
RPL29 RPS17
RPS13 RPS15A
RPL18A RPL11
GP1BA PROS1
RPS5 GNB2L1
RPL19 RPL36A
RPL15 RPS17
RPLP1 RPL11
RPL14 RPL5
MT1A GCHFR
IGKC IGHG1
RPS10 RPL19
RPS3A RPS18
CYP3A5 KLHL9
RPS16 RPL11
SPTB MOBP
SPTB EPB42
HHLA1 PSG1
RPS15A RPL11
RPL34 RPS23
RPL37 RPS6
RPS12 RPS13
ZNF157 SLC30A3
RPL23A RPS12
RPL14 RPS3
RPL3 NPM1
RPL3 RPL14
RPLP0 RPL6
RPLP0 RPS10
FGFR1 TRMT1
EEF1G RPS3
NTRK3 TYR
HHLA1 CALB2
SIX3 EFNA3
SLC7A7 LY96
RPL29 GNB2L1
RPL5 RPS6
RPS13 RPS17
RPL17 NPM1
RPL17 RPS3
RPS14 RPL19
RPS25 RPL18A
RPL10 RPL23A
ABCC8 IL13
RPL36A RPL11
T CXCL5
RPS17 RPS16
LEPR PTGER3
SIX3 KRTAP26-1
CACNA1B SLC8A1
LOC729602 ILF3
RPL31 RPL9
AGFG2 SAMD14
RPL41 RPS17
ARHGAP6 SAMD14
RPS8 RPL27
RPS25 RPS6
RPS25 RPS7
RPS25 RPL14
RPS3A RPL10
EPOR PTGER3
T IL13
MAGEA9 HHLA1
MAGEA5 EPHB2
SEPT5 MLC1
RPL38 RPL27
RPS14 RPL15
RPS24 GNB2L1
RPS24 RPL34
RPL14 RPL15
RPL30 RPL23A
RPS10 RPL34
RPL18 GNB2L1
RPL18 RPL14
RPLP0 RPL11
FSHB CALB2
FGR LILRB3
EEF1G RPS17
GSTM3 GOLGA8A
PTGER3 GOLGA8A
S100A12 S100A9
psiTPTE22 HHLA1
RPL37 RPL34
SEZ6L WDR62
RPS21 RPS15A
ARVCF SLC12A4
RPL17 RPL31
RPS14 RPL18A
RPL23A RPL37
RPL32 RPS4X
RPL32 RPL41
RHCE SPTB
RPL14 RPS15A
IGHMBP2 MAGEA5
RPS10 RPS25
EEF1G RPL5
REN ILF3
SLC11A1 BCL6
EPB49 HAGH
TPM1 SPTA1
TRIM58 BNIP3L
RPS6 RPL36A
CXCL5 PSG1
RPS27A RPS7
LEPR ILF3
RPL37 GNB2L1
RPS12 GNB2L1
RPL17 RPL4
RPL19 RPL29
RPL15 RPS15A
CHST3 AANAT
RPL14 RPS17
TGOLN2 RAD51L3
RPL28 RPL18A
RPL10 RPL18A
GSTM3 DPY19L2P2
MT1X GCHFR
FBXO7 SELENBP1
LEPR CEL
RPL29 RPL31
RPL34 RPS17
GM2A PAEP
SEZ6L IL13
ARVCF KRTAP26-1
RHCE GYPA
RPS25 RPS23
RPS10 RPL31
RPS18 RPL27
HIST1H2BI HIST1H2BM
RPL8 RPL29
TNFAIP6 CCL20
RPS15A RPL27
IGH@ IGJ
RPL34 RPS15A
HIST2H2AA3 HIST1H3D
RPL27A RPS17
RPL15 RPS3
RPL23A RPL11
RPL32 RPS17
CHST3 IL13
RPL14 RPL31
RPL14 RPL12
RPL30 RPS15A
RPS8 RPL27A
RPS10 RPL11
RPS10 RPL18A
RPS10 RPL3
RPS18 RPL7
RPLP0 RPL5
RPLP0 RPS14
RPLP0 RPS8
CD163 SLC7A7
RPSA RPLP0
IGFBP2 IGFBP4
RPS3A RPS17
VEGFC SLC8A1
GSTM3 LEPR
MT2A GCHFR
CD74 HLA-DRA
MAGEA9 CALB2
RPL29 RPL36A
RPL29 RPS7
RPL37 RPS17
RPL18A GNB2L1
RPL18A RPL37
RPS12 RPL10A
RPS12 RPS15A
NTSR2 TYR
RPS21 RPS15
ZNF157 PSG1
RPS14 RPS23
RPS24 RPL36A
METTL3 KIAA0907
RPL6 RPL19
RPL14 NPM1
RPL30 RPS17
RPS8 RPL31
RPS8 RPL5
RPL18 RPS15A
RPL8 RPS8
USP11 CHST3
RPL27 RPL35
TMCC2 TRAK2
POU4F1 FBLN5
GPRIN2 HOXD4
T CALB2
SAMHD1 FGL2
GNB2L1 RPL36A
AQP9 VNN2
MYST2 EFNA3
CACNA1B REM1
BPGM BNIP3L
RPS13 RPL31
RPS14 RPS15A
RPL23A RPL27
RPL23A RPS23
RPS11 RPL23A
RPL30 RPL14
PGLYRP1 CEACAM8
FSHB RIMS2
FSHB HHLA1
RPS3A RPS23
USP11 TYR
RPL11 RPL35
TOP3B MAPRE3
RPS15 RPL11
NTRK3 AKAP3
OLFM1 HSF4
SPTB SELENBP1
KRTAP26-1 SLC12A4
RPL31 RPS6
RPL29 RPS6
RPS13 RPL34
RPL18A RPL35
HBD SELENBP1
ARVCF PHF21A
RPL27A RPS6
RPL23A RPL17
RPL32 GNB2L1
RPL3 RPL18A
RPLP0 RPL3
RPS19 RPL24
RPSA RPS3
FGFR1 LEPR
RPL10 RPS18
EIF3I NHP2
VEGFC CACNA1B
GCHFR MT3
GCHFR MT1G
WDR62 IL13
RPS17 RPS7
RPL31 RPS16
RPL37 RPS23
RPL18A RPS6
ARVCF HOXD4
SMARCA4 ILF3
RPL14 RPL35
RPL14 RPS5
RPL3 RPL15
RPS8 RPL35
RPS25 RPS13
RPS25 RPL15
RPS10 RPL5
RPS10 RPL23A
RPL8 RPL35
RPL28 RPS18
RPS19 RPS11
WNT11 CGA
CEACAM6 HSF4
SELENBP1 BNIP3L
TRIM58 ALAS2
ALDH1A3 WBSCR22
AANAT PHF21A
EFNA3 SLC12A4
KRTAP26-1 EPHB2
PDIA2 CEL
RPL31 RPS27A
RPL4 RPL5
NAV3 SLC11A1
ARVCF SIX3
EIF3F RPL10A
RPL17 RPL18A
RPS5 RPS3
RPL32 RPS21
RPLP1 RPL37
IGHMBP2 OCEL1
DEFA3 LTF
RPL3 GNB2L1
HIST1H2AD HIST1H2BC
KRT33A SLC4A3
RPS8 RPL7
RPS25 RPL30
RPL13 RPL32
RPL10 RPS10
EEF1G RPL3
HIST1H2BJ HIST1H3D
WNT10B WBSCR22
DPF1 GYPB
HHLA1 MYH2
EFNA3 GPRIN2
RPS20 RPS29
RPS5 RPL17
RPL15 RPL4
CHST3 GM2A
RHCE SLC4A1
RPL3 RPL4
RPL30 RPL31
RPS10 RPL17
EEF1G RPL14
VEGFC CACNA1C
GSTM3 TRIM52
IGFBP4 CA4
SELENBP1 GYPE
HLA-DRA HLA-DPB1
RUNX1T1 POU4F1
RPS23 RPS16
GNB2L1 RPL7
GNB2L1 RPS29
MAGEA9 PSG1
MAGEA5 SLC12A4
PPAT KIAA0284
LOC100134331 IGJ
ZKSCAN3 SLC17A3
BPGM EPB42
LCN2 CAMP
ARVCF AANAT
RPL17 EEF1B2
RPL15 GNB2L1
RPS14 RPL5
RPS14 RPS13
RPL23A RPL34
RPL23A RPS21
RPL32 RPL13A
RHCE GYPB
RPL3 RPS5
LOC652147 C19orf50
RPS10 RPS6
RPL18 RPL4
RPLP0 RPL34
HIST2H2AA3 HIST1H2BC
RPS3A RPS11
HLA-DMA HLA-DRB4
DNMT1 CEL
SAMD14 NCOR2
LILRB3 LILRB2
CXCL5 CALB2
HHLA1 RAD51L3
EFNA3 TYR
KRTAP26-1 RAD51L3
RPS15A RPL35
KIAA0907 NSUN5C
SLC4A1 TRAK2
RPS14 RPL35
RPS14 RPL36A
RPL14 RPL23A
RPS25 RPL36A
RPS25 RPS16
RPS19 RPL18
RPSA RPS17
RPL10 RPLP0
EEF1G RPL27
RPS3A RPLP0
EPOR ILF3
EPB49 TRAK2
HK3 S100A11
SPTB PRDX2
SLC8A1 MFNG
KRT33B HOXD4
KRTAP26-1 EFNA3
MGAM GCA
SLC17A3 WBSCR22
RPS15A RPS7
PBX1 GABRE
ARHGAP6 REM1
RPL27A RPL11
RPL19 RPL31
RPL15 RPS21
IGKC TNFRSF17
RPS8 RPL15
RPL18 RPL3
RPS18 RPL30
RPLP0 RPS25
GSTM3 REN
EPOR FGFR1
DUS4L ABCC8
SELENBP1 HAGH
CALB2 TNP1
RPS7 EEF1B2
GNB2L1 RPS16
TUBB2C TUBB3
RPL5 EEF1B2
RPL37 RPL31
RPL18A RPL38
ARVCF GPRIN2
RPS20 RPS17
RPL19 RPS17
RPL15 RPL18A
RPS14 RPL37
RPL14 RPL10A
RPL3 RPS12
RPL30 RPL18A
RPS8 RPS7
RPS8 RPL19
RPLP0 RPL7
RPLP0 RPS3
RPLP0 RPL23A
RPL28 RPS12
RPS19 RPS5
FSHB TYR
RPL10 GNB2L1
RPL10 RPS15A
EEF1G RPL4
OSM NPTX1
ISG15 IFI44
WBSCR22 PSG1
SLC12A4 PCBP3
VCAN KCTD12
RPS16 RPS15
RPS16 RPL27
NR0B2 PCBP3
IFI44L IFI44
TRIM58 EPB42
RPL9 RPL10A
ZNF85 ZNF117
SPTB GYPB
SLC8A1 CACNA1C
RPS23 RPS29
SLC17A3 PSG1
BPGM HAGH
RPL31 GNB2L1
SLC4A1 GYPB
RPS12 RPL18A
LCN2 LTF
RPS21 RPL38
ARVCF TGFB1
SMARCA4 DNMT1
SNORA21 RPL4
RPS24 RPL7
CHST3 T
RPL30 RPL29
RPS10 RPS7
RPS18 RPS24
CD163 MEGF9
IGL@ IGJ
EEF1G RPS8
USP11 NTSR2
PTGER3 REN
FMO5 PTGER3
HPR S100A12
RPS23 RPL36A
MGAT3 SCAPER
BPGM TRIM58
RPL12 RPS17
RPL18A RPL5
RPL18A RPS13
SLC4A1 GYPA
SLC9A1 B4GALT3
SLC9A1 EFNA3
RPL27A RPLP2
RPS14 RPL24
RPS24 RPS17
SDC3 EFNA3
RPL30 RPL17
RPS19 RPL15
RPL10 RPS3
RPL10 RPSA
JAK3 CHST3
MAP2K4 SCAPER
RPS3A RPS10
PAX8 MAGEA1
HOXA9 HOXA10
DHPS KLHL9
TMSB15A COL11A1
CD74 HLA-DRB4
CD74 HLA-DPB1
SIX3 TNFRSF25
SIX3 SLC12A4
CACNA1B MFNG
ACSL3 SLC16A6
BPGM SLC6A8
RPL12 RPL11
AGFG2 NCOR2
ARVCF NTSR2
RPS11 RPS3
RPS24 RPL27A
RPL6 GNB2L1
RLN2 ADAMDEC1
RPS25 RPS3
RPS10 RPL15
RPL13 RPL13A
RPS19 RPL14
MSX1 LSM4
RPS3A RPL5
GSTM3 PDIA2
RPL27 RPS15
SLC25A1 FBLN5
TYR AKAP3
SLC12A4 CBLN1
WDR62 PLEKHG3
DPF1 SELENBP1
GNB2L1 RPS15
RPS27A EEF1B2
RPL38 RPL35
CACNA1B C19orf50
RPL4 RPS7
ZNF157 WBSCR22
RPL15 RPL29
KRT85 IGSF9B
RPL3 RPS11
LOC652147 MGAT3
RPS25 RPL12
RPL18 RPL18A
RPS18 RPL15
RPS9 RPS14
FSHB NCKIPSD
FGFR1 CEL
MAP2K4 B3GAT2
CYP2A6 TYR
CCR1 CEACAM6
TRAK2 XPO7
HLA-DPB1 HLA-DRB4
FMO5 ILF3
RAD51L3 ISL1
UROD MYL4
GPRIN2 B4GALT3
GNB2L1 RPL27
EFNA3 HOXD4
EFNA3 TNFRSF25
BPGM FECH
GPR1 CALB2
RPL31 RPS23
RPS12 RPL11
NTSR2 GPRIN2
NTSR2 SIX3
KCNA6 MB
RPL17 RPL9
RPS5 RPL10A
RPS14 RPL17
RPS11 RPS12
CCNB2 PTTG1
RPLP1 RPS14
RPL30 RPS11
RPS25 RPL17
RPLP0 RPS16
HIST1H2BF HIST1H2BC
RPL28 RPS21
RPS19 RPS3
FSHB RAD51L3
FSHB OLFM1
CDH13 CACNA1B
IGFBP5 DOHH
ISL1 WBSCR22
B3GAT2 SLC6A12
AFAP1 PCBP3
HLA-F HLA-G
EPB42 TRAK2
TMCC2 XPO7
RPS7 RPL9
GNB2L1 RPL9
RPS17 RPL35
KRTAP26-1 CALB2
DPY19L2P2 FMO5
RPS15A RPS23
SIX3 T
RPL31 RPL35
RPL29 RPS15A
GM2A CREB3
GM2A CHRNB1
RPL18A RPL24
RPS12 RPL37
ARHGAP6 DOHH
ZNF157 SLC12A4
RPL17 RPS27A
RPS5 RPL18A
RPL27A RPL34
RPL27A RPS21
RPL15 RPL19
RPL37A RPS29
RPLP1 RPS17
RPL30 FAU
RPS25 RPS27A
RPS10 RPL14
RPS10 RPS8
RPS18 RPL32
RPLP0 RPL37
RPL28 RPS15A
RPL10 RPS21
NTRK3 FLJ40113
HAUS5 NTRK3
GNB2L1 RPS7
SLC17A3 SLC12A4
MYST2 AFAP1
PDIA2 ILF3
BPGM ALAS2
RPL34 RPL27
RPL34 RPS7
ZNF157 HHLA1
RPS20 GNB2L1
RPS20 RPL41
RPS14 RPS3
TRIM52 ILF3
RPLP1 RPS13
RPL14 FAU
RPS8 RPS23
RPS25 RPL24
RPS10 RPS15A
RPL28 GNB2L1
SRM IL13
FGFR1 DPY19L2P2
EEF1G RPL29
RPS3A RPL30
IL8RA SLC11A1
PAX8 PCBP3
SCAPER IAH1
HAUS5 CDK5R1
PTRF ILF3
MGAT3 MFNG
FSCN2 SAMD14
SIX3 IKBKG
SIX3 SLC17A3
PDIA2 PTGER3
LY96 KCTD12
NAMPT SAT1
RPL18A RPL34
HBD FBXO7
AGFG2 DOHH
RPS21 RPL35
ARVCF MYST2
PPP3CC EPHB2
RPLP2 RPL35
RPS11 RPS17
KRT85 PHF21A
KRT85 AANAT
RPS24 RPS15
RPLP1 RPL32
BTF3 SCAPER
RPL14 RPL27
RPL14 RPS11
RPL18 RPS17
RPS18 RPS7
HIST1H2BE HIST1H2BC
RPS19 RPL29
RPSA RPL3
RPL10 RPL30
EEF1G RPL11
EEF1G RPL18A
USP11 IL13
USP11 T
POU6F1 RAD51L3
PCBP3 EPHB2
CYP2D6 PHF21A
EPOR MAPRE3
SLC17A1 RAD51L3
PLOD2 ITGB3
RPS7 RPL27
VNN2 SLC11A1
MYST2 KRTAP26-1
SIX3 SLC17A7
RPL29 RPS16
RPL37 RPL29
RPL4 RPL29
SLC4A1 TRIM58
RPS12 RPS6
RPS21 RPS29
RPS21 RPS3
RPS21 RPL24
ARVCF GRM4
TEF SELENBP1
RPL15 RPL27
RPS14 RPS7
RPL23 RPL4
RPLP1 RPL37A
RPLP1 RPS24
RPL30 RPL11
MT1A QRICH1
LOC652147 CAPN5
RPS25 RPL35
RPS10 RPS11
RPS18 RPS29
RPL8 RPS14
RPL28 RPL38
RPL28 RPL31
CDH13 SAMD14
USP11 CREB3
GATA2 DPY19L2P2
ITGA2B LAT
CEL GOLGA8A
WDR62 AKAP3
DNMT1 FGFR1
ALAS2 MKRN1
EVI2A EVI2B
MT1E QRICH1
SPTB GYPA
T MSC
SLC8A1 SAMD14
HHLA1 WBSCR22
EFNA3 PSG1
KRTAP26-1 SLC17A7
BPGM SELENBP1
RPL24 RPS17
RPL37 RPL27
RPL18A RPS23
SLC9A3 SERHL2
SEZ6L AKAP3
ARVCF CDK6
RPL19 RPS20
METTL3 LUC7L3
RPL14 RPL38
RPL14 RPS14
IGHMBP2 LOC145678
RPS8 RPLP1
RPL28 RPS25
RPS19 RPL18A
FGFR1 FMO5
MAP2K4 TG
EEF1G RPS14
GSTM3 HOXB5
EPOR IL13
MAGEA4 MC2R
SPTB BLVRB
IKBKG TNFRSF25
IKBKG ZNF592
CXCL5 GPRIN2
CCNB1 DLGAP5
RPS3 NPM1
MAGEA5 OCEL1
EFNA3 HAUS5
CCDC69 RBPMS
SIX3 CALB2
SLC7A7 MEGF9
RPL24 RPS7
RPL24 GNB2L1
RPL24 RPL38
RPL31 RPS3
RPL29 RPL24
RPL34 RPS16
RPL18A RPL12
RPL4 NPM1
NAV3 VNN2
ARVCF EPHB2
ARVCF SLC17A3
SLC9A1 TGFB1
RPS20 RPS4X
RPL19 RPS12
SNORA21 RPS17
RPS11 RPS15A
CHST3 AKAP3
CHST3 PAEP
RPL37A RPS4X
RPLP1 RPS6
DDX11 AGER
RPS25 RPL37
RPL18 RPS3
RPL18 RPL15
RPS18 RPS27A
RPS18 RPL3
RPS9 RPL27
RPSA RPS10
FSHB KRTAP26-1
ERBB2 CYP3A5
RPS3A RPL18A
CEACAM6 SLC16A6
CEACAM6 CALB2
HIST1H2BJ HIST1H1C
EEF1A1 RPS20
ISG15 IRF7
OCEL1 PCBP3
RPS16 RPL35
RAD51L3 TNP1
ZNF592 SLC12A4
CALB2 WBSCR22
EEF1B2 RPL9
T PSG1
RPS17 EEF1B2
VNN2 S100A12
LOC729602 CEL
RPL31 RPL38
RPL34 RPL35
GM2A CCDC69
HBD PRDX2
RPL4 RPL12
LSM4 GPRIN2
RPL17 RPL27
RPL19 RPS29
RPL15 RPL11
RPS11 RPL31
RPL6 RPS23
RPS8 RPL37
RPLP0 RPS15A
RPS9 RPL11
PGLYRP1 BPI
MSX1 GPRIN2
RPL10 RPL15
MAP2K4 CACNA1B
MAP2K4 CDH13
EEF1G EEF1B2
GSTM3 PTRF
FRAT2 MAST2
ATP2B2 RAD51L3
EPB42 SLC6A8
NEBL PSG1
SIX3 TYR
ZNF43 ZNF273
LY96 VCAN
BPGM MKRN1
RPL4 RPS17
ITGA10 NTNG1
NTSR2 WDR62
NTSR2 CRYBA4
ARVCF IL13
ARVCF ADCYAP1
ARVCF LILRA4
SLC9A1 GPRIN2
SLC9A1 NTSR2
RPL15 RPL31
RPL23A RPL29
RPS11 RPL17
RPS24 RPS23
RPS24 RPS14
RPL32 RPS6
CHST3 HOXD4
CHST3 GPRIN2
RPL6 RPS20
RPL30 RPS14
RPS18 RPS3
HIST1H2BI HIST1H2BC
RPSA RPS23
SLC12A4 TUBB2B
QRICH1 MT1X
DNMT1 GOLGA8A
BLVRB HMBS
DPF1 EPB49
RPL7 RPL11
AANAT IL13
MAGEA4 SLC12A4
GPRIN2 PSG1
RPS7 RPS6
RPS17 RPS4X
MAGEA9 CXCL5
KRTAP26-1 PSG1
KRTAP26-1 PCBP3
RPS15A GNB2L1
SIX3 GPRIN2
LOC729602 GOLGA8A
RPL24 RPS3
RPL31 RPL24
RPL34 RPL5
XDH KRTAP26-1
ARVCF B4GALT3
ARVCF T
SLC9A1 PLEKHG3
RPL23A RPL38
RPS11 GNB2L1
TRIM52 CEL
TRIM52 FMO5
HCG9 SAMD14
IGHMBP2 UGT2B15
SULT1A1 SULT1A2
RPS25 RPS12
RPS10 RPS13
RPS19 RPL38
RPS3A RPS15A
RPS3A RPL17
RPS3A RPS5
CEACAM6 HHLA1
BMP2 ICAM2
TNFRSF25 SLC5A2
OCEL1 SLC12A4
CPOX MOBP
MKRN1 BNIP3L
WDR62 EPOR
WDR62 SLC4A3
EPB49 GYPB
SAMD14 MFNG
SAMD14 NFATC4
BLVRB PRDX2
IGHE TAF6L
GPRIN2 CBLN1
GRM4 PCBP3
GRM4 RUNX2
RPS23 RPL7
SLC17A3 CXCL5
HIRIP3 B3GAT2
BPGM GSPT1
RPL31 EEF1B2
RPL5 RPS27A
RPL5 RPS15A
RPL5 RPL24
RPL34 RPL24
GM2A RAMP3
HBD SPTB
RPL4 GNB2L1
NTSR2 T
SEZ6L CREB3
SEZ6L EPOR
ARVCF SLC17A7
RPL17 RPL35
RPS20 RPS6
RPS14 RPL12
SNORA21 RPS3
RPL32 RPL37
CHST3 SEZ6L
RPLP1 GNB2L1
FAU RPL27
IGHMBP2 NF1
RPL3 RPS23
RPS8 RPL18A
RPS25 RPS24
RPS18 RPS20
RPS18 RPS11
RPLP0 RPL31
RPLP0 RPS24
RPSA RPS21
WNT11 EIF5AL1
ERBB2 KLHL9
MAP2K4 CACNA1C
MMP14 GP2
PAX8 AFAP1
ILF3 TNFRSF25
RAD51L3 MYH2
AANAT CYP2D6
ADH1C CAPN5
T CREB3
T AANAT
T GPRIN2
PDE3A CACNA1C
RPS4X RPS29
MAGEA5 MAGEA4
KRTAP26-1 WBSCR22
KRTAP26-1 CXCL5
DEFA4 CADM1
DPY19L2P2 ILF3
RPS15A RPL9
GM2A RBPMS
SLC4A1 BCL2L1
NEURL BNIP3L
ZNF157 MAGEA9
RPL17 RPL34
RPL19 RPS7
RPL23A RPS14
RPS11 RPL15
TRMT1 SMARCA4
RPL3 RPL10A
LOC652147 CACNA1B
RPS18 RPL5
RPS18 RPL27A
HIST1H2BF HIST1H2AE
RPL28 RPS17
RPL28 RPL37
RPS19 RPL28
OSM HBZ
PAX8 NTSR2
CRADD SOCS2
CDK6 IL13
ILF3 CDC37
OCEL1 EPHB2
SAMD14 ASCL1
SAMD14 B3GAT2
EPB42 BNIP3L
ADH1C SCAPER
EEF1B2 TINP1
GRM4 TNFRSF25
RAMP3 PAEP
T HSF4
HHLA1 RIMS2
RPS7 RPL35
RPS27A RPS6
SIX3 PSG1
RPL38 RPL11
BPGM TRAK2
RPS13 RPL29
RPL18A RPS7
RPS12 RPL31
SLC9A3 ACAN
LILRA1 LILRB2
RPS14 RPS15
RPS14 RPS16
RPS11 RPL9
RPL37A RPL13A
RPLP1 RPL41
RPL14 RPL24
TGOLN2 PSG1
RPL30 RPL5
RPS8 RPS15
RPS10 EEF2
RPS9 RPL18A
RPL13 RPL37A
RPL8 RPLP2
PRPS1L1 DUS4L
RPSA RPS14
FSHB PSG1
MSX1 PCBP3
ERBB2 GYPE
CYP3A4 CAPN5
RPS3A RPS3
FGF7 ZNF157
POU6F1 KRTAP26-1
STATH PSG1
CALB2 HSF4
CALB2 SLC12A4
GPRIN2 TNFRSF25
GPRIN2 PCBP3
GPRIN2 AANAT
RPS7 EIF3E
EFNA3 AFAP1
SIX3 IL13
IGSF9B SLC17A3
SLC7A7 CD1D
RPL34 RPS27A
RPS13 RPS6
LILRA4 AFAP1
MYEF2 HHLA1
LSM4 EFNA3
U2AF2 TYR
GRINA HHLA1
ZNF157 RAD51L3
ZNF157 CALB2
RPS5 NPM1
RPL19 RPL18A
RPL15 RPL35
RPL23A GNB2L1
RPS11 RPL27
KRT85 CYP2D6
RPS24 RPL37
RPL32 RPL11
CHST3 TYR
CHST3 WDR62
RPL6 RPL5
RPL30 GNB2L1
RPS8 RPS3
RPS18 RPL38
RPS18 RPL17
RPLP0 RPS13
EEF1G RPL12
RPS3A RPL31
USP11 WDR62
CEACAM6 POU6F1
HERC2P3 ZMYND8
HERC2P3 GOLGA8A
PSG1 HOXD4
PSG1 RPH3A
ACSL1 BCL6
OTUB1 PCBP3
SERPINE1 CTSK
EPB42 GYPB
IGHE MMP11
IHH PPP1R10
GNB2L1 RPL13A
MGAT3 ADH1C
RPS15A RPS6
REM1 MFNG
LOC729602 NSUN5C
RPL34 RPL38
HBD EPB42
GP1BA DOK5
LSM4 SLC9A1
RPL41 RPS29
ARHGAP6 SLC8A1
ZNF157 EFNA3
RPS20 RPL13A
RPS20 RPS23
RPL27A RPL36A
KRT85 TUBB2B
TRIM52 PTGER3
HCG9 AGFG2
RPL32 RPS23
CHST3 KRT33B
MLANA EFNA3
TGOLN2 CALB2
RPL18 RPL9
RPL8 RPS21
SLC18A1 KRTAP26-1
RPL28 RPL11
RPL28 RPL23A
RPSA GNB2L1
FSHB MYH2
MSX1 SLC12A4
RPL10 RPS13
EEF1G RPL15
RPS3A RPS27A
KISS1 PRSS3
VEGFC SAMD14
CEACAM6 RAD51L3
IFNA4 CYP3A4
GPR19 TYR
NFKBIA CD83
PCBP3 SLC9A3R2
TYR B4GALT3
SLC12A4 WBSCR22
MOBP PRDX2
SDCBP BCL6
EPOR TOP3B
DNMT1 REN
CALB2 PTPRN
IFI44L IFI27
RUNX1T1 CAV1
HHLA1 HSF4
VNN2 ACSL1
MYST2 EPHB2
RPL5 RPL31
UGT2B15 OCEL1
AGFG2 REM1
RPS21 RPL12
GRINA CALB2
RPL41 RPS4X
RPL27A RPL13A
RPL19 RPL27
RPL23A RPS6
KRT85 ITGA10
RPS24 RPS13
CHST3 WWOX
RPL30 RPL19
LOC652147 ADH1C
RPS8 RPS13
RPS25 RPL4
RPS10 RPS3
HIST4H4 HIST1H4I
LOC728643 NPM1
RHCE RHD
RPS19 RPS7
RPL10 RPL18
JAK3 HOXD4
EEF1G RPL17
VEGFC SCAPER
CYP2A6 PSG1
ICAM2 RAB27B
MXI1 BNIP3L
SPTA1 PRDX2
B3GAT2 SCAPER
RBPMS AKAP3
WDR62 ABCC8
ALAS2 GUK1
GAD1 KEL
IRF7 MX1
SPTB GYPE
PIK3C3 IGFBP2
HPGDS ARHGEF6
RPS17 RPL9
SLC17A3 T
RPL12 RPS15A
RPL5 GNB2L1
RPL34 RPL7
RPL18A NPM1
SLMO1 MYBPC3
CFHR3 T
KCNA6 FXYD3
RPL17 RPL29
RPL19 RPL24
KRT85 SIX3
CHST3 NFIC
CHST3 CREB3
CHST3 CHRNB1
CHST3 SLC9A1
RPL6 RPL7
BTF3 SAMD14
LOC652147 TOP3B
RPL18 EIF3F
RPL13 RPS6
CD163 LY96
RPS19 RPL17
FSHB IL13
RPL10 RPL17
RPL10 RPS5
EEF1G RPL18
RPS3A RPS6
EEF1A1 RPL32
TNP1 PSG1
LILRB2 HCK
CAPN5 MAST2
ATP6V0A2 FMO5
SPTB HMBS
LEFTY1 PSG1
GPRIN2 CALB2
GRM4 MAPK8IP1
NF1 CNP
CHRNB1 RBPMS
RPS7 BTF3
MAGEA9 WBSCR22
MS4A2 MAGEB2
VNN2 MGAM
SLC17A3 ABCC8
SLC17A3 ADCYAP1
RPS15A RPL10A
LEPR FMO5
MYST2 TGFB1
ZKSCAN3 RAD51L3
RPL24 RPL11
RPL29 RPS23
RPL12 RPL31
RPL4 RPL35
NTSR2 HOXD4
NTSR2 ABCC8
NTSR2 SLC4A3
HIST1H2BC HIST1H2BL
RPS27 RPS12
NEURL EPB49
SLC9A1 SLC12A4
EIF3F GNB2L1
LSM4 HOXD4
RPLP2 RPL11
RPLP2 RPL29
ZNF157 KRTAP26-1
RPL27A GNB2L1
RPL15 RPS5
RPL23A SNORA21
RPS11 RPL4
MYT1 PSG1
TRMT1 CEL
CHST3 PTPRN
CHST3 MSC
CHST3 NTSR2
RPL14 RPL34
RPL3 RPS14
ALX3 PRSS3
ADRB1 HSF4
RPLP0 RPL13A
RPLP0 RPL29
RPS9 RPS21
HIST2H2AA3 HIST1H2BI
HIST2H2AA3 HIST1H2BE
JAK3 GRINA
EEF1G RPS10
PAX8 EFNA3
PCBP3 TNFRSF25
SAMD14 NOC2L
SLC17A7 DUS4L
TMCC2 EPB49
RPS6 RPS16
MYBPC3 POU6F1
HHLA1 SLC16A6
RPS4X RPL13A
EFNA3 AANAT
KRTAP26-1 IKBKG
AQP9 SLC11A1
LUC7L3 OGT
GSPT1 TRAK2
RPL24 RPL35
RPL24 RPS15A
RPL12 RPL27
RPL12 RPS3
RPL34 RPS29
RPS13 RPS15
NTSR2 IL13
FAM65B MEGF9
SLC9A1 TNFRSF25
RPL17 RPL24
RPL27A RPS16
RPS14 RPS12
SNORA21 RPL17
RPS11 RPL38
KRT85 IL13
KRT85 ARVCF
TRH RUNX1T1
RPS24 RPL29
CHST3 ARVCF
RPLP1 RPL27A
IGHMBP2 KRT1
LOC652147 SAMD14
RPS25 RPS11
RPS10 RPL36A
RPL28 RPL29
RPSA RPS25
MSX1 IGHMBP2
FGFR1 TRIM52
RPL10 RPL14
PAX8 GPRIN2
IL1A PPM1A
AKAP3 HSF4
ISL1 PSG1
DUS4L AKAP3
MMP11 CYP3A5
WDR62 PTPRD
TFRC SPTA1
CALB2 SULT4A1
CALB2 STATH
EEF2 RPL27
PTRF PTGER3
MSC IL13
RPS6 RPL35
NEBL CXCL5
RPS7 RPL11
RPS7 NPM1
RPS3 RPL27
RPS17 RPL36A
EFNA3 CALB2
KRTAP26-1 RPH3A
LOC145678 MAGEA5
MYST2 NR0B2
RPL4 RPL31
RPS12 RPL27
RPS21 RPL5
SLC9A1 FLJ40113
SLC9A1 PCBP3
SLC9A1 LILRA4
SMARCA4 CEL
TOP3B SAMD14
RPL23A RPS3
RPL23A RPL4
PPY MMP11
HCG9 ARHGAP6
RPL32 RPL19
CHST3 PRKACA
SDC3 ZNF157
RPLP1 RPS15
FAU RPL29
IGHMBP2 CNP
HOXC11 SLC12A4
RPL3 RPL23A
RPL30 RPL34
ANXA2P1 ANXA2
LOC652147 RASSF9
RPS8 EEF1B2
RPS10 RPS16
RPLP0 RPL17
RPLP0 RPS20
PRPS1L1 HSF4
RPS19 RPL4
MAP2K3 MXI1
RPL10 RPL5
VEGFC MAP2K4
CEACAM6 OLFM1
CREB3 IL13
PDXDC1 GOLGA8A
PCBP3 TUBGCP2
SLC16A6 CYP1B1
EPOR TNFRSF25
REN FGFR1
PTGER3 CDC37
QRICH1 MT1H
QRICH1 MT2A
CACNA1C TG
ANXA5 AP1S2
HSPD1 HSPE1
PSMB5 CCT3
IFI44L EIF2AK2
SLC17A7 TYR
IRF7 IFI44L
DPF1 KLHL9
LEFTY1 TNP1
IGL@ TNFRSF17
SCN8A SAMD14
T TYR
NEBL RPH3A
RPS3 RPS7
RPS17 RPL10A
EFNA3 B4GALT3
SLC17A3 SLC17A7
SLC17A3 GPRIN2
CCL16 DUS4L
DNTT KLRK1
SIX3 ABCC8
IGSF9B SLC12A4
DMP1 KIAA0284
CACNA1B CACNA1C
RPL24 RPL27
RPL34 RPL12
RPL4 EEF1B2
RPL4 RPS15A
GP1BA STAC
NTSR2 PTPRD
NTSR2 NTRK3
NEURL IGHE
ARVCF ZNF592
VAMP5 CYP2D6
ZNF157 TGFB1
RPL19 RPS13
RPL15 RPS6
RPL32 RPL34
CHST3 RBPMS
CHST3 CCDC52
RPLP1 RPS4X
RPL14 RPL11
RPL14 EIF3E
MLANA TNFRSF25
IGHMBP2 EPHB2
DEFA3 LCN2
RPS8 RPL24
RPS8 RPL17
RPS25 RPL27A
RPLP0 RPL15
RPL13 RPS4X
RPL8 RPL27
LOC728643 HNRNPA1
RPS3A RPL15
USP11 SEZ6L
CYP2A6 PCBP3
GUCA1A HHLA1
EPOR LEPR
C11orf52 HSF4
TGFB1 EPHB2
PSG1 TGFB1
ATP5C1 NHP2
SLC12A4 HOXD4
SLC12A4 DCT
SLC11A1 ACSL1
QRICH1 MT1B
CADM1 FOLR3
FMO5 ZNF266
GAD1 GOLGA8A
ADH1C SAMD14
NPTX2 ADNP2
CXCL5 TNP1
CXCL5 RAD51L3
HHLA1 TYR
MAGEA5 PCBP3
FSCN2 MGAT3
SIX3 TGFB1
SIX3 CXCL5
RPL38 RPS15A
RPS12 RPL34
NTSR2 TNFRSF25
NTSR2 KRTAP26-1
SLC9A3 RBM4B
SLC9A3 CYTH3
AGFG2 NFATC4
AGFG2 SLC8A1
RPS21 RPL7
RPS21 RPS4X
NEURL TRIM58
SLC9A1 HOXD4
CCBP2 SIX3
TRH CAV1
RPS24 RPL19
RPL37A RPL27A
RPL3 RPS15A
RPL30 RPS12
RPL30 RPS21
RPL30 RPL3
RPS8 RPLP2
RPS25 RPL3
PRPS1L1 T
FSHB HSF4
RPL10 RPS14
IFNB1 ANXA8L2
EIF2AK2 ANKLE2
RPS15 RPL35
STATH WBSCR22
MXI1 GUK1
SLC12A4 PSG1
NTNG1 HSF4
NTNG1 B4GALT3
NFATC4 HIPK2
CALB2 TYR
MLC1 DNM3
PYY CACNA1C
DPF1 PPP1R10
CCT2 NPM1
RPS6 RPL27
BTF3 EEF1B2
CXCL5 IL13
CXCL5 B4GALT3
HHLA1 SLC6A2
MAGEA5 NF1
KRTAP26-1 TNP1
KRTAP26-1 AFAP1
DEFA4 MMP8
SLC30A3 KRTAP26-1
SIX3 WBSCR22
SIX3 AANAT
GSPT1 TMCC2
RPL5 BTF3
GM2A HECW1
MYEF2 CYP2D6
RPL4 RPL10A
RPL4 RPL24
KDELR3 HN1L
DOHH BCAP29
AGFG2 BCAP29
RPL19 RPL7
RPS14 RPL27A
RPL23A RPL15
RPL32 RPL27A
RPLP1 RPS23
TGOLN2 ATP2B2
HOXC11 EPHB2
RPL3 RPS7
RPL30 RPL12
KRT33A TNFRSF25
RPS8 RPS27A
RPS8 RPS15A
RPL18 RPS7
RPS18 RPLP1
RPLP0 RPL36A
HIST1H2BI HIST1H2AD
FSHB ISL1
MSX1 MAGEA5
MSX1 SLC9A1
CYP2A6 EFNA3
PCBP3 EML3
TNP1 TNFRSF25
CEL CDC37
NPM1 EIF3E
DUS4L HSF4
CD79A IGHM
DHPS TAF6L
DHPS CYP3A5
ALAS2 TAF6L
EPB49 SLC6A8
SLC17A1 PSG1
CRISP3 COL11A1
SPTB HAGH
PIR DEAF1
SLC4A8 RAD51L3
FBXO7 GYPE
NF1 OCEL1
HIST1H2AE HIST1H1C
BTF3 RPL9
CXCL5 TYR
LBP IL13
BCL2L1 EPB49
HHLA1 CXCL5
HHLA1 T
RPS17 RPS15
VNN2 HPR
RPS15A RPS3
SIX3 TNP1
CACNA1B B3GAT2
GP1BA TMSB15A
NTSR2 PCBP3
FAM65B CD163
SEZ6L PFDN1
SEZ6L TYR
PRSS3 DOK5
LSM4 SLC12A4
LSM4 GRM4
TEF GYPE
RPL15 NPM1
RPL15 RPL38
RPL15 RPL34
SNORA21 RPL31
EPB41 RNF14
RPL23A RPL10A
PPY IGHE
KRT85 SLC17A3
FOSL1 HHLA1
SDC3 CXCL5
TGOLN2 HHLA1
RPL3 RPS6
TEX28 EML3
RPL30 RPL38
RPS10 RPS27A
RPS10 RPL4
RPLP0 NPM1
RPS9 GNB2L1
RPS9 RPLP1
RPL8 RPL11
HIST2H2AA3 HIST1H2BF
TNF GADD45B
RPSA RPL18A
MSX1 TYR
JAK3 KRT33B
ERBB2 GYPB
MAP2K4 MGAT3
MAP2K4 DMP1
EIF3I ATP5O
NCOR2 ASCL1
SLC12A4 TGFB1
SLC12A4 TNP1
CD1D KCTD12
CAPN5 ASCL1
QRICH1 MT1G
EPB49 GYPE
IGJ TNFRSF17
AANAT HOXD4
DLEC1 ANKRD26
GPRIN2 TYR
GRM4 PLEKHG3
T HOXD4
ATP5G3 COX5A
SLC30A1 MT1E
GNB2L1 RPS4X
RPS17 EEF2
EFNA3 TNP1
IGSF1 IGFBP4
SIX3 PCBP3
CACNA1B PDE3A
RPL4 BTF3
SLC4A1 TMCC2
USP6 SAMD14
PRSS3 ICAM2
RPS21 RPS7
NEURL ALAS2
ARVCF WBSCR22
VAMP5 SIX3
ZNF157 AFAP1
ZNF157 SIX3
RPL17 BTF3
RPL23 SNORA21
RPL23A RPL5
CHST3 RAMP3
CHST3 CCDC69
SDC3 PRSS8
FAU RPL35
RPL6 RPS14
BTF3 RPS5
RHCE HAGH
RPL3 RPL12
RPL30 RPL24
RPLP0 RPL32
RPLP0 RPLP1
RPS9 RPS13
FGFR1 PDIA2
RPL10 RPS16
RPL10 RPL28
EEF1G RPS6
RB1 MVD
CYP2A13 TYR
RBPMS SLC8A1
PAX8 SLC12A4
EPOR DPY19L2P2
PLEKHG3 TNFRSF25
PCBP3 TGFB1
KIAA0195 EML3
ALAS2 MXI1
ADCYAP1 WBSCR22
MEGF9 LILRB3
DPF1 TAF6L
PMP2 ANKRD26
OLFM1 TYR
EEF1B2 EIF3E
FBXO7 SPTB
T TNFRSF25
T SLC17A7
RPS27A RPS17
KRT33B CCDC52
GABRE SNTA1
LEPR REN
SIX3 EPHB2
RPL38 RPS16
CACNA1B NOC2L
BPGM TERF2IP
SLC7A7 KCTD12
RPL29 RPS3
RPL37 RPS15
USP6 SCAPER
SLC9A3 ARR3
HIST1H2BC HIST1H3D
AGFG2 MGAT3
AGFG2 NCR2
ARVCF FLJ40113
SLC9A1 PHF21A
RPL17 RPS21
RPL27A RPL35
RPL27A RPL29
RPL27A RPS13
SNORA21 RPS15A
RPS11 RPS7
KRT85 NR5A1
SEC31A MT1G
RPL3 RPS21
RPL30 RPL9
VCAN SLC7A7
RPS8 RPL12
RPS8 RPL6
RPS25 RPL5
RPL18 RPL31
RPL18 RPL23A
EEF1G RPL35
VEGFC B3GAT2
CEACAM6 MYBPC3
CEACAM6 TGOLN2
HIST1H2BJ HIST1H2BC
GNA13 ADNP2
POU6F1 SLC17A3
HOXD4 PTPRN
TNFRSF25 ABCC8
TNFRSF25 MAPK8IP1
RBM8A ABCC8
RUNX2 PLEKHG3
TYR PCBP3
FBN2 HBG1
HIPK2 PTGES
ADCYAP1 CYP2D6
ADCYAP1 RAD51L3
SCYL3 CHD8
BCL2L1 EPB42
MGAT3 CAPN5
EFNA3 NTRK3
EFNA3 MAGEA4
KRT33B CALB2
SLC30A3 SLC12A4
SLC17A3 HSF4
CCL16 SLC17A3
CCDC69 AANAT
SIX3 HOXD4
RPL38 GNB2L1
CACNA1B FSCN2
ZKSCAN3 ISL1
RPL5 RPL11
XDH EFNA3
MTSS1L AREG
AGFG2 CACNA1B
ARVCF CALB2
ARVCF CXCL5
ARVCF IGSF9B
RPL17 RPS6
RPL19 RPS16
RPL19 RPL27A
SNORA21 RPL10A
RPS24 RPL27
RPL32 RPL7
RPL14 BTF3
RPL14 RPS21
IGHMBP2 GIGYF2
RPL3 RPL29
RPS10 RPL24
RPS18 RPL12
RPS18 RPL4
RPS9 RPL29
RPL28 RPS23
RPL28 RPL18
FSHB CXCL5
FSHB SEZ6L
RPL10 RPL11
EEF1G RPS18
RPS3A RPL9
USP11 AKAP3
CYP2A6 ARVCF
IFI6 IFI27
ISG15 IFI44L
POU6F1 ABCC8
TUBB2B WBSCR22
SLC12A4 B4GALT3
ZNF592 TNFRSF25
EPB49 MKRN1
FCER1G S100A11
DPF1 BNIP3L
PTRF CEL
EEF1B2 RPL27
MAP2 AKAP3
RPL13A RPS6
T AKAP3
RPS4X RPS6
GNB2L1 RPS3
MAGEA9 T
EFNA3 WDR62
KRTAP26-1 TYR
SLC17A3 ISL1
RPL5 EIF3E
SOX4 HIST1H2AE
ITGA10 AANAT
NTSR2 CALB2
PRSS3 PIR
SLC9A1 SLC17A7
CCBP2 CDK5R1
RPL41 RPL13A
ZNF157 HOXD4
ZNF157 RPH3A
ZNF549 AGFG2
RPL30 RPS13
RPS8 RPL3
RPL18 RPL27
RPL18 RPS16
RPL18 SNORA21
RPS18 RPL36A
RPS18 RPL24
RPS18 RPL6
RPS18 RPL14
RPL13 RPS24
RPL28 RPL27
RPS19 RPS25
FSHB ABCC8
FSHB T
MSX1 EFNA3
RPL10 RPL19
JAK3 CALB2
ERBB2 SELENBP1
MAP2K4 SLC6A12
PLEKHG3 FLJ40113
CASP1 FGL2
KEL HERC2P3
WDR62 TUBGCP2
NTNG1 WDR62
SELENBP1 TAF6L
RPL10A NACA
CRTC1 MFNG
ARFIP2 RGN
CCL19 B3GAT2
IGHE BNIP3L
MNDA MEGF9
T DUS4L
HHLA1 OLFM1
RPS3 RPS6
RPS17 NPM1
MAGEA5 SLC5A2
MAGEA5 PAFAH1B1
EFNA3 CDK5R1
EFNA3 ABCC8
EFNA3 PLEKHG3
KRTAP26-1 ODF1
RRM1 FEN1
MYST2 SLC12A4
SIX3 HAUS5
RPL38 RPS7
CACNA1B SCAPER
GPR1 RAD51L3
RPL37 RPS4X
GM2A ATP10B
DOHH REM1
GP1BA PIR
NTSR2 SLC17A3
SEZ6L RBPMS
NEURL BPGM
SLC9A1 WDR62
SLC9A1 GRM4
NELL2 IGHE
PPP3CC OCEL1
GRINA GPRIN2
ZNF157 CXCL5
RPL17 RPL12
RPS5 RPL5
RPL23A RPS7
RPL23A RPL12
RPL21 RPS27A
RPS11 RPS16
KRT85 NTNG1
HCG9 USP6
CHST3 POU6F2
SDC3 LRRC15
NCKIPSD CHST3
RPL37A RPS21
RHCE HMBS
RPS8 RPL30
RPS25 RPS29
RPLP0 RPL24
RPL28 RPLP0
RPL28 RPS9
FSHB KRT85
RPL10 RPS25
EEF1G SNORA21
RB1 B3GAT2
RPS3A RPS25
CCR1 HHLA1
IL1A ABHD5
MAPRE3 CREB3
PCBP3 RPH3A
TYR IL13
KIAA0284 NOC2L
RAD51L3 HSF4
ZNF592 PCBP3
ZNF592 OTUB1
SAMD14 HMX1
SAMD14 KIAA0284
CALB2 HOXD4
CALB2 MYH2
AANAT CREB3
CCL19 SAMD14
RPS29 RPL11
SLC8A1 PYY
MAGEA9 RAD51L3
KRTAP26-1 ISL1
CCL16 T
PCSK7 SLC8A1
CCDC69 PAEP
SIX3 AFAP1
IGSF9B AANAT
CACNA1B KIAA0284
LY96 DPYD
STXBP1 HOXD4
LOC729602 PDXDC1
TNFRSF1B IFI30
RPL12 RPL35
RPL12 RPL38
RPL5 RPL29
RPL4 RPS27A
RPL22 EEF1B2
UGT2B15 B4GALT3
UGT2B15 SLC12A4
USP6 MXD1
HIST1H2BC HIST1H2BN
NEURL CYP3A5
ARVCF RAD51L3
SLC9A1 EPHB2
RPL17 EIF3F
RPL19 RPL37
MAGEA1 EPHB2
MAGEA1 MAGEA5
EPB41 GSPT1
RPL23A RPL35
RPL23A RPS5
TRMT1 CDC37
TRMT1 DNMT1
RPL3 RPS27A
RPL30 RPS3
HIST1H2BF HIST1H3D
RPL8 RPL27A
KRT37 ADH1C
SLC18A1 SLC17A3
RPL28 RPS13
E2F1 CHST3
MAP2K4 NCOR2
MAP2K4 PTPRB
MAP2K4 LOC652147
EEF1G RPL31
VEGFC MGAT3
VEGFC CDH13
IL4 RAD51L3
TYMS CKS1B
PAX8 EPHB2
PAX8 MAGEA5
BMP2 TNFRSF4
POU6F1 SIX3
CDK6 HOXD4
PCBP3 PLEKHG3
TUBB2B EPHB2
TYR KRT6A
MMP11 CNP
C1QBP AHCY
WDR62 TNFRSF25
WDR62 PCBP3
SAMD14 C19orf50
HLA-DRA HLA-DRB4
HPR S100A8
HAUS5 TYR
TRIM58 GYPB
SLC17A7 NTRK3
HHLA1 MYBPC3
RPS4X RPL11
RPS17 RPL7
EFNA3 TUBGCP2
SCNN1D GDF5
SLC17A3 HHLA1
LEPR GOLGA8A
DMP1 TG
ITPR2 AFAP1
SLC7A7 LILRB2
RPL5 RPS23
MYEF2 PTPRN
RPS12 RPS27A
FPR3 IGSF9B
ARVCF CBLN1
ARVCF TUBB2B
SLC9A1 TYR
VAMP5 B4GALT3
RPL19 RPL5
RPL23 RPS5
SDC3 AFAP1
FAU RPL31
RPL30 RPS27A
RPS8 RPL14
RPS10 RPL12
RPL8 RPS25
PRPS1L1 KDELR3
SRM TNFRSF25
SRM SIX3
FSHB PFDN1
FSHB LMTK2
JAK3 HHLA1
WNT1 AGFG2
MAP2K4 ASCL1
IGFBP2 PSMC4
EEF1G RPS21
EEF1G RPLP0
EEF1G RPS9
USP11 CPZ
CEACAM6 SLC17A3
NFKBIA TNFAIP3
PAX8 SIX3
BCL6 CYP1B1
EPOR TCF15
CGA TFR2
TYR TNFRSF25
TYR PSG1
SLC12A4 MC2R
SLC12A4 TNFRSF25
NEUROD2 ACVR1B
ATP10B FLT1
SELENBP1 TRAK2
KNG1 NTNG1
AARS CTNS
EEF1B2 RPL10A
GPRIN2 MAPK8IP1
GPRIN2 LEFTY1
SLC8A1 B3GAT2
EFNA3 IL13
EFNA3 EPHB2
EFNA3 CXCL5
KRTAP26-1 OTUB1
LOC145678 NF1
VNN2 BCL6
PCSK7 IAH1
PRPF6 ASCL1
S100P S100A12
HOXB5 ILF3
CACNA1B ASCL1
STXBP1 AANAT
GPR1 PSG1
RPL29 RPS15
SLC4A1 BNIP3L
UGT2B15 EPHB2
NTSR2 PFDN1
NTSR2 HAUS5
SLC9A1 IKBKG
SMARCA4 CDC37
PPP3CC MAGEA5
RPLP2 RPL34
CCBP2 EFNA3
ZNF157 GPRIN2
RPL19 RPS27A
RPL19 RPL38
RPL15 RPL9
RPL15 RPS27A
MAGEA1 PCBP3
RPL23A RPL19
CHST3 HHLA1
SDC3 TNFRSF25
RPLP1 RPL34
FAU RPL15
RPL14 EEF1B2
MLANA TNP1
IGHMBP2 PCBP3
RPL30 RPS23
MT1F QRICH1
RPS25 SNORA21
RPLP0 RPL14
RPS9 RPL12
RPL13 RPS21
RPL8 RPL38
FSHB CHST3
CDH13 MGAT3
RPL10 RPL31
MAP2K4 FANCA
EEF1G RPS25
RB1 LOC652147
PAX8 MYST2
WNT10B PSG1
HSF4 FLT1
TNFRSF25 FLJ40113
MYL4 XK
TNP1 TGFB1
MMP11 TAF6L
KIAA0195 PCBP3
AFAP1 TYR
WDR62 FLJ40113
PAFAH1B1 PCBP3
ATP2B2 PSG1
KBTBD11 AK2
IGHE KLHL9
IGHE ARC
MYBPC3 SLC16A6
HECW1 PAEP
T ABCC8
SCYL3 KNG1
RPS3 RPL11
EFNA3 UNC5B
SLC17A3 PIK3R3
DNTT BLNK
SIX3 CDK5R1
SIX3 RAD51L3
RPL29 EEF2
ASIP CARD10
RPS12 RPL7
AGFG2 SCAPER
ARVCF PFDN1
SMARCA4 LOC729602
U2AF2 UGT2B15
TEF SPTB
ZNF157 ARVCF
RPL17 RPS12
RPS5 RPS7
RPL19 RPS15
RPL15 RPS23
MAGEA1 GPRIN2
TOP3B ADH1C
HBB ATP6V0A1
FAU RPS7
FAU GNB2L1
RPS8 EEF2
RPL18 RPL5
RPS9 RPS18
LOC728643 RPS5
RPSA RPL14
SRM AANAT
MSX1 TNFRSF25
ERBB2 NEURL
EEF1G RPSA
KISS1 GP1BA
CEACAM6 FSHB
IL8RA GCA
GSTM3 TNFRSF25
PRLR TGFB1
RAB11FIP3 IL13
SULT4A1 FSHR
PSG1 MC2R
TUBGCP2 PLEKHG3
SLC16A6 MT1G
ACAN ARR3
CYP3A5 PPP1R10
S100A11 ITGAM
RAD51L3 RIMS2
HLA-DMA HLA-DMB
INA PSG1
EPB49 MXI1
AIF1 ITGB2
EPB42 GYPE
TRIM58 GYPE
PTRF TNFRSF25
CCL19 DNAJA3
SPTB EPB49
LEFTY1 NTRK3
PIK3C3 TM4SF1
FBXO7 EPB49
SLC8A1 IAH1
AREG NPTX2
GNB2L1 EEF1B2
EFNA3 IFT140
EFNA3 T
CCDC69 IL13
CACNA1B DMP1
GSPT1 BCL2L1
RPL5 RPL27
RPL37 RPL12
F7 WBSCR22
SLMO1 HHLA1
ADCY1 FAM13A
DOHH SAMD14
UGT2B15 SLC30A3
NTSR2 EPOR
NTSR2 TNP1
SEZ6L EFNA3
PRSS3 TMSB15A
ARVCF WDR62
LSM4 TGFB1
RPLP2 RPL27
RPLP2 RPS6
RPS14 RPL7
KRT85 FAM189A2
RPS24 RPS4X
RPL3 RPL31
RPS10 RPL35
RPL18 RPS12
RPS18 RPL13A
RPL28 RPL19
RPS19 EEF2
RPSA RPL29
RPSA RPL15
FSHB SIX3
FSHB ARVCF
FSHB ZNF157
CDH13 NFATC4
WNT11 CLCA1
RPL10 RPL37
MAP2K4 CCL19
FGR S100A11
MMP14 AANAT
IL8RA NAV3
XRCC2 RPH3A
GSTM3 LOC729602
ABCC8 HSF4
AKAP3 TNFRSF25
LOC729602 LOC730092
CBLN1 HOXD4
PFKFB3 MT1B
B4GALT3 TGFB1
TUBB2B CDK6
GSTA2 MAST2
ITGAM HCK
FMO5 GOLGA8A
EPB49 TERF2IP
RAD54L2 SCAPER
IKBKG UNC5B
IKBKG PHF21A
LEFTY1 RAD51L3
LEFTY1 CALB2
T PCDHA9
NEBL RAD51L3
HHLA1 B4GALT3
RPS4X RPL7
EFNA3 MC2R
SLC17A3 RIMS2
SLC17A3 ZNF592
DPY19L2P2 GOLGA8A
SEPT5 DNM3
MVD SAMD14
HOXB5 PTRF
MYST2 MAGEA5
SIX3 RIMS2
CACNA1B FRAT2
CACNA1B CAPN5
CACNA1B MVD
PAK4 WDR62
RPL24 RPS6
RPL31 RPL36A
RPL37 RPL38
RPS13 RPL38
LILRA4 HHLA1
SLMO1 MYH2
RPL4 RPL27
VRK2 BLVRB
ITGA10 CYP2D6
UGT2B15 GIGYF2
NTSR2 SLC12A4
NTSR2 SLC17A7
SEZ6L GM2A
SLC9A1 SIX3
HIST2H2AA3 HIST1H2AE
LSM4 TNP1
VAMP5 TGFB1
TEF DPF1
ZNF157 MC2R
RPS5 SNRPD2
GHRHR WBSCR22
CYP11B2 FXYD3
DDX11 PLEKHG3
RPL14 RPS6
RPL14 RPL37
IGHMBP2 PPYR1
TGOLN2 MAGEA9
RPL30 EIF3E
LOC652147 B3GAT2
RPS10 RPL37
RPLP0 RPL27
RPS9 RPS16
RPL13 RPS8
RPL28 RPS14
RPL28 RPS10
SRM T
FSHB IGKC
MAP2K4 MFNG
MAP2K4 KLK11
FGR LILRB2
EEF1G RPL30
RPS3A RPL7
RPS3A RPL4
MMP14 GRM4
MRPL28 C19orf50
EEF1A1 RPS17
GUCA1A HSF4
CCR1 HSF4
ISG15 MX1
RBM8A HSF4
SLC38A3 MAPRE3
HAGH SLC6A8
GINS1 FEN1
BNIP3L SLC6A8
PFDN1 IL13
MYH2 WBSCR22
TG KLK11
HOXA9 HOXA5
PAEP CREB3
GARNL4 PHF21A
SLC4A3 IL13
WDR62 TYR
ALAS2 TRAK2
LILRB3 NCF2
CRISP3 TMSB15A
DPF1 TRIM58
AANAT SLC12A4
AANAT WDR62
SPTB FBN2
SLC4A8 CALB2
FBXO7 EPB42
RPS29 RPL36A
CXCL5 LEFTY1
RPS7 EEF2
KRTAP26-1 T
SLC17A3 RBM8A
SIX3 CYP2D6
PVT1 PTGES
REM1 CACNA1C
SPINT3 IGSF9B
RPL31 EEF2
LILRA4 MYST2
SLC4A1 HBD
UGT2B15 TGFB1
RPS27 RPS23
ARVCF IKBKG
ARVCF SLC30A3
SLC9A1 TUBGCP2
SLC9A1 CYP2D6
LSM4 CYP2D6
LSM4 ARVCF
VAMP5 NTRK3
RPL17 RPL11
RPL17 EIF3E
RPS20 RPS21
RPS14 RPL38
RPS11 RPL29
RPS24 RPS12
HCG9 NCOR2
NPHS1 SLMO1
RPLP1 RPS16
RPL6 RPS4X
RHCE BLVRB
IGHMBP2 MMP11
TEX28 NTSR2
ALX3 GP1BA
KRT33A NTSR2
RPS18 RPL35
RPL13 RPS20
PFKFB2 FXYD3
IGL@ EPX
FSHB WBSCR22
RPL10 RPL27
MAP2K4 USP6
FGR BST1
RPS3A GNB2L1
CEACAM6 WBSCR22
PAX8 MSX1
POU6F1 ATP2B2
PCBP3 IL13
CACNA1C B3GAT2
LOC92973 ZNF212
IFI44 IFI27
CD14 CD1D
DPF1 GYPE
DPF1 CYP3A5
AANAT TNFRSF25
ARC KLHL9
GPRIN2 PTPRN
GPRIN2 LARGE
GPRIN2 NTRK3
GRM4 TGFB1
CXCL5 SLC12A4
SLC8A1 SCAPER
EFNA3 MAPK8IP1
KRT33B HHLA1
KRTAP26-1 TGFB1
KRTAP26-1 NEBL
LOC145678 EPHB2
SLC17A3 MYH2
DPY19L2P2 PDXDC1
IGSF9B CALB2
IGSF9B KRTAP26-1
RPL38 RPS17
REM1 SCAPER
CACNA1B NCOR2
TCF20 CAPN5
RPL37 RPL35
RPS12 RPL9
USP6 NCAM1
SEZ6L ABCC8
CLK1 RSRC2
NEURL TAF6L
NEURL KLHL9
ARVCF PSG1
ARVCF SLC4A3
SMARCA4 PTGER3
VAMP5 EFNA3
CKAP4 S100A9
CCBP2 DNAH9
ARHGAP6 SCAPER
ARHGAP6 CACNA1B
ZNF157 RIMS2
ZNF157 MYST2
RPL17 RPL37
RPL27A RPL7
RPL19 RPS15A
TRIM52 LEPR
HCG9 FSCN2
RPLP1 RPL12
RPL6 RPL34
TGOLN2 ZNF157
NEU3 CASK
LOC652147 ASCL1
RPL18 RPL29
RPS18 RPS15
RPLP0 RPS27A
RPS9 RPS17
RPL28 RPS3
RPSA RPS18
FSHB CHRNB1
FSHB LILRA4
MAP2K3 GUK1
RPL10 RPL29
ERBB2 TAF6L
EFNB1 PTPRN
MAP2K4 KIAA0284
RPS3A RPS7
TYMS PCNA
CYP2A6 CALB2
GATA2 TRIM52
TOP1 TOP1P2
MAF MNX1
PLEKHG3 AKAP3
PCBP3 FLJ40113
EPOR CREB3
PTGER3 TNFRSF25
SCAPER MFNG
B4GALT3 PTPRN
NCOR2 HMX1
MYH2 PSG1
TG SCAPER
NPM1 HNRNPA1
QRICH1 MT3
C1QBP NHP2
ALAS2 TERF2IP
CRTC1 SCAPER
ADH1C NOC2L
CCL19 SCAPER
JMJD6 PCBP3
NPTN S100A11
IGHE DPF1
FBXO7 GYPB
RPS29 RPL7
PDE3A SLC8A1
EFNA3 EPOR
EFNA3 IKBKG
EFNA3 MAGEA5
KRTAP26-1 RIMS2
SLC17A3 PTPRN
SLC17A3 TNP1
NAMPT BCL6
LOC729602 KIAA0907
TNFRSF1B PSAP
RPL31 BTF3
RNF14 TRAK2
SLC4A1 GSPT1
SERHL2 MGAT3
ITGA10 CDKL5
RPS21 RPL13A
ARVCF TNFRSF25
GRINA MAGEA9
ZNF157 LILRA4
RPL15 BTF3
TOP3B ASCL1
RPL23A RPL9
RPS11 RPS27A
KRT85 GPRIN2
TRMT1 TNFRSF25
CHST3 PACRG
CHST3 CPZ
CHST3 EFNA3
SDC3 PSG1
SDC3 XDH
RPL14 RPL9
TGOLN2 SULT4A1
RPL3 SNORA21
FN1 STX12
HIST1H2AD HIST1H1C
RPS8 RPL38
RPSA RPL19
RPSA RPL18
FSHB AKAP3
FGR NCF2
RPS3A NPM1
IGFBP5 ARHGAP6
CYP2A6 T
XRCC2 TYR
EEF1A1 RPS4X
GUCA1A CHST3
AKAP3 ABCC8
CEL REN
KEL PTGER3
CENPF NDC80
EPB49 GYPA
FCER1G ITGB2
AANAT NTNG1
IKBKG EPHB2
IKBKG SLC17A7
NDUFB7 IDH3B
PIR COL11A1
GPRIN2 TNP1
MAP2 HSF4
RPS23 RPL27
DNAH9 TYR
MGAT3 NCOR2
EFNA3 AKAP3
RPS27A RPL27
RPS27A EEF2
LOC145678 PRSS8
SLC30A3 TGFB1
SLC30A3 EFNA3
SLC17A3 NEBL
MYST2 RPH3A
SIX3 TUBB2B
REM1 BCAP29
FECH SLC6A8
LILRA4 KRTAP26-1
SLC9A3 C16orf88
SEZ6L CCDC69
AGFG2 FUT6
ARVCF SEZ6L
MON2 WBSCR22
U2AF2 LOC145678
ARHGAP6 NFATC4
RPL15 RPL37
RPL15 RPS12
RPL32 RPS14
MYT1 RPH3A
TRMT1 LEPR
CHST3 EPOR
SDC3 MYST2
RPL37A GNB2L1
RPS8 RPS12
RPS25 RPL7
IGKC HHLA1
RPL28 RPL12
IGH@ TYR
RPSA RPL5
RPSA RPL17
FSHB MAGEA9
FSHB NTSR2
MSX1 KRT1
MAP2K4 REM1
EEF1G EIF3E
EEF1G RPS7
EEF1G GNB2L1
HIST1H2BJ HIST2H2AA3
CYP2A6 GPRIN2
RPL36A RPL35
RIMS2 SLC12A4
RBPMS IL13
HIPK2 SOX3
TAZ TNFRSF25
TPM1 ALDH1A1
SLC17A7 FLJ40113
AP1S1 GSTA2
ARC CNP
OLFM1 AKAP3
OLFM1 ACVR1B
CCL19 MAP3K14
SSX1 ABCC8
PROS1 STAC
CHP CPB2
PLS3 COL11A1
MAGEA9 ISL1
MAGEA9 RIMS2
MAGEA5 CBLN1
EFNA3 PFDN1
KRT33B LARGE
KRTAP26-1 SLC17A1
DPY19L2P2 PTGER3
CCDC69 ATP10B
SIX3 PLEKHG3
SIX3 STATH
REM1 KIAA0284
ITPR2 TYR
LOC729602 DNMT1
RPL24 BTF3
F7 DCT
RPL4 RPL9
XDH LRRC15
SOX4 HIST1H1C
NTSR2 MYST2
AQP5 FAM119B
AGFG2 SGCD
ARVCF TYR
MON2 KRTAP26-1
SLC9A1 NTRK3
SLC9A1 UGT2B15
DNM2 CEL
EIF3F TINP1
RPLP2 RPL31
RPL17 RPL22
RPS5 RPL9
RPL27A RPS15
RPS14 SFI1
RPS14 RPL4
RPS14 RPLP2
SNORA21 RPL18A
TOP3B CAPN5
PNMT RYR3
KRT85 KNG1
KRT85 SCYL3
TRIM52 ZNF266
CFHR1 PIR
MYT1 ZNF157
CHST3 PTGER3
SDC3 PCBP3
KIAA0894 TAF6L
MLANA MYST2
TGOLN2 WBSCR22
HOXC11 KRTAP26-1
RPS25 EEF2
RPS25 RPL9
RPL18 RPL35
RPL18 SNRPD2
RPS18 RPS4X
RPLP0 RPL27A
RPL28 RPS15
MSX1 OCEL1
MSX1 NTRK3
CDH13 LOC652147
FGFR1 GOLGA8A
JAK3 FSHB
ERBB2 DPF1
EEF1G RPS15A
VEGFC PCSK7
IFNA4 GSTA2
PAX8 MC2R
EDN2 SLC9A3
GATA2 GSTM3
LARGE HOXD4
WBSCR22 C1QTNF3
PPP5C SLC16A6
CYP2D6 B4GALT3
G0S2 SLC16A6
SERPINE1 CXCL1
HMBS CPOX
SELENBP1 SLC6A8
PKMYT1 WDR62
IKBKG ABCC8
IKBKG SLC12A4
ZMIZ2 SAMD14
GPRIN2 ZNF592
HMGA2 RIMS2
LBP PCBP3
T CDK6
T LEFTY1
HHLA1 PTPRN
PDE3A CCL19
EFNA3 OTUB1
EFNA3 SLC17A1
RPS27A RPL7
SLC30A3 OTUB1
SLC17A3 IKBKG
PDIA2 HOXB5
ZKSCAN3 CXCL5
ACSL3 POU6F1
LOC729602 PTGER3
SLC7A7 LILRB3
RPL31 RPS15
RPL12 RPS6
GM2A MAPRE3
RPS13 RPL12
SLMO1 KRT33B
RPL22 EEF1A2
SLC4A1 TERF2IP
RFX1 CACNA1B
ARVCF UGT2B15
SLC9A1 AANAT
CCBP2 ABCC8
NR5A1 SIX3
KRT85 SBNO2
TRIM52 DPY19L2P2
HCG9 DOHH
RPL32 RPS24
METTL3 NSUN5C
MYT1 RAD51L3
TRMT1 LOC729602
CHST3 B4GALT3
SDC3 TUBGCP2
SDC3 SIX3
RPL37A RPS23
RPLP1 RPL29
DDX11 WDR62
TEX28 PCBP3
RPL30 RPS5
NEU3 CACNA1B
LOC652147 MVD
RPS8 RPL4
RPS8 RPL23A
RPS10 RPL7
RPS10 RPL6
RPL13 RPL11
RPL13 RPLP1
LOC728643 RPL17
CD163 VCAN
RPSA RPL4
FSHB CCL16
MSX1 ARVCF
CDH13 FSCN2
EFNB1 MAGEA9
USP11 DNAH9
VEGFC AGFG2
CEACAM6 KNG1
IL1B TNF
KLF1 SPTB
CCR1 MYEF2
SLC9A3R2 PRSS8
TFR2 APOC1
NDC80 KIF11
REN GOLGA8A
PFKFB3 SQSTM1
PHF21A FLT1
MT2A PFKFB3
B3GAT2 TG
PPP1R10 GYPB
MOBP GYPA
RPS16 ATP5S
PAEP MAPRE3
AFAP1 PSG1
ZNF592 ABCC8
ZNF592 CBLN1
NR0B2 OTUB1
SLC4A3 CREB3
BLVRB SELENBP1
SLC17A7 AKAP3
CCL19 FGD1
IGHE ALAS2
GRM4 SLC12A4
GRM4 TBX19
RPS6 RPS15
RPL13A RPL7
CXCL5 ISL1
LBP PFDN1
T HAUS5
PLOD2 DAG1
BCL2L1 HAGH
HHLA1 ADCYAP1
MGAT3 SLC8A1
EFNA3 TCF15
KRT33B PTPRN
RPS15A RPS15
RPS15A NPM1
LEPR DNMT1
SIX3 HHLA1
ZKSCAN3 ABCC8
ATP6V0E1 GLB1
LILRA4 PCBP3
RPS12 RPS29
RPS12 RPL29
RAP1GAP PPP1R10
UGT2B15 PCBP3
FAM65B MGAM
AGFG2 MFNG
PRSS3 PROS1
PPP3CC LOC145678
CTSZ GSTA2
TEF CA2
ZNF157 SLC17A3
RPL27A RPL37
RPL15 EEF1B2
KRT85 ADCYAP1
CHST3 CDK6
SDC3 TGFB1
RPL14 SNORA21
SEC31A MT1X
IGHMBP2 SLC12A4
RPS25 RPS15
RPL18 FAU
RPS9 RPS15A
KRT37 LOC652147
RPS19 RPL3
RPSA RPS8
EFNB1 CCDC52
MAP2K4 RGN
MAP2K4 ARFIP2
MAP2K4 FSCN2
RPS3A RPL11
USP11 EFNA3
TERF1 SCAPER
EEF1A1 RPS29
GUCA1A MYH2
PAX8 PAFAH1B1
POU6F1 ZKSCAN3
NDC80 TOP2A
PCBP3 HOXD4
TNP1 EPHB2
ELN SCAPER
RBPMS ABCC8
GNL1 RBM8A
NTRK3 TNFRSF25
IFT140 PCBP3
SAMD14 CAPN5
SAMD14 DPH1
CALB2 ISL1
UCHL1 SLC6A12
HPR S100A9
EPB42 TERF2IP
TRIM58 TERF2IP
SLC17A7 CALB2
SGSH ZNF592
IGHE PPP1R10
IGHE EPB49
GPRIN2 PHF21A
SCN8A HIPK2
GRM4 GPRIN2
MAP2 ABCC8
HIST1H2AE HIST1H2BL
LBP CDK6
T MAPK8IP1
BCL2L1 SLC6A8
RPS3 RPL10A
RPS3 BTF3
MGAT3 ASCL1
MGAT3 NFATC4
EFNA3 SLC17A7
EFNA3 LEFTY1
EFNA3 HHLA1
KRTAP26-1 ABCC8
LOC145678 PCBP3
LMTK2 EFNA3
SLC17A3 EPHB2
SLC17A3 EFNA3
LUC7L3 ZFC3H1
PFKFB2 CALB2
DMP1 ASCL1
SIAH2 FECH
LILRA4 WBSCR22
LILRA4 SLC12A4
F7 KRTAP26-1
HBD GYPB
SLMO1 WBSCR22
SERHL2 CACNA1B
NTSR2 FLJ40113
NTSR2 PLEKHG3
ARVCF PLEKHG3
ARVCF CYP2D6
ARVCF LBP
SLC9A1 CXCL5
LSM4 MAPK8IP1
GRINA PSG1
TEF FBXO7
RPL17 RPL38
SNORA21 RPL12
RPL23A RPS27A
RPL23A RPL24
ZNF549 CCL19
RPS11 RPS21
CFHR1 GP1BA
CHST3 NTRK3
CHST3 GRINA
RPL6 RPS21
RPL14 RPS27A
RPS10 RPS5
KCND3 SEZ6L
RPS9 RPL37
RPL8 RPS6
PRPS1L1 AKAP3
LOC728643 RPL14
RPL28 RPLP1
RPS19 RPS17
FSHB B4GALT3
FSHB SLC17A7
FSHB SLC18A1
JAK3 EFNA3
WNT1 ARHGAP6
MAP2K4 BTF3
IGFBP2 FUCA1
EEF1G RPL37
VEGFC ARFIP2
CEACAM6 MYH2
CEACAM6 GPR1
CYP2A6 HOXD4
FGF7 CXCL5
EPOR DNMT1
EPOR HOXB5
HOXD4 IL13
TNFRSF25 IL13
AKAP3 MAPK8IP1
PFKFB3 MT1H
TG SLC6A12
TYR TGFB1
TYR TNP1
KLHL9 RND2
SAMD14 HIPK2
LILRB3 CD1D
ZMYND8 EPOR
SLC17A7 HSF4
MAGEA4 OCEL1
REEP1 DLX4
GPRIN2 NTNG1
NF1 TFF3
EEF1A2 EEF1B2
RPS6 EEF1B2
LBP TUBB2B
LBP SLC12A4
T PIK3R3
T SLC4A3
HHLA1 STATH
MPP2 B4GALT3
RPS17 BTF3
EFNA3 RBM8A
KRTAP26-1 PFDN1
KRTAP26-1 MAGEA5
SLC30A3 CORT
SLC17A3 STATH
MVD MGAT3
EPM2A TNP1
CCDC69 AKAP3
SIX3 WDR62
RPL38 RPS27A
NCR2 SAMD14
REM1 NOC2L
AZU1 CFD
BPGM TMCC2
F7 SLC12A4
ITGA10 B4GALT3
ITGA10 RIMS2
RAP1GAP EPB49
NTSR2 AKAP3
NTSR2 B4GALT3
NTSR2 MSC
NEURL DPF1
ARVCF NTRK3
ARVCF MPP2
SLC9A1 MAPK8IP1
LSM4 TNFRSF25
U2AF2 PCBP3
U2AF2 EFNA3
CCBP2 PLEKHG3
RPS5 RPS17
MAGEA1 EFNA3
RPS14 BTF3
RPS24 RPL31
CHST3 TCF15
HLA-DRB4 HLA-DRB3
NCKIPSD SLC17A3
NCKIPSD KRT85
CRYBB3 PML
BTF3 RPL10A
RPL14 RPL19
HOXC11 MAGEA5
RPL3 RPL27
RPS8 RPS16
RPLP0 RPL4
RPL13 RPS18
RPL8 RPS24
RPS19 RPS15A
RPSA RPL36A
FSHB EFNA3
MSX1 HOXD4
CDH13 BTF3
ERBB2 PPP1R10
EEF1G RPL10A
USP11 PRKACA
IL4 PSG1
TYMS KIAA0101
CYP2A6 SLC9A1
ESR2 SULT2B1
POU6F1 PSG1
AKAP3 IL13
PSG1 TNFRSF25
HCK NCF2
CGA RYR3
CP ABCC8
TYR HSF4
SLC12A4 MUC1
LIPE CFD
MMP11 PPP1R10
MKRN1 TERF2IP
ZNF592 TUBB2B
TRAK1 KLK11
NFATC4 SCAPER
PAFAH1B1 TUBGCP2
SAMD14 IAH1
SAMD14 CACNA1C
RAD54L2 ASCL1
PFKFB3 SLC16A6
EPB42 GYPA
AANAT TAZ
FLJ41278 DPF1
EEF1B2 RPL35
NPTN ARPC5
GPRIN2 MUC1
GPRIN2 WDR62
GRM4 SLC4A3
CHRNB1 RAMP3
CXCL5 CREB3
GRIK5 C19orf29
BCL2L1 BNIP3L
HHLA1 PFDN1
HHLA1 CNTN2
HHLA1 LEFTY1
MPP2 AKAP3
GNB2L1 RPL35
MAGEA9 SLC12A4
MAGEA9 NEB
RPS27A RPL11
KRTAP26-1 TUBB2B
SLC17A3 CBLN1
SLC17A3 PHF21A
MYST2 TUBGCP2
CCDC69 MAPRE3
SIX3 TCF15
SIX3 LEFTY1
RPL38 RPS3
FECH BNIP3L
ACSL3 CYP1B1
RPL5 EIF3M
RPL34 RPS15
ABHD5 NAMPT
RPS12 RPL5
ITGA10 SPINT3
USP6 DOHH
NTSR2 PTPRN
SLC9A1 GARNL4
NELL2 CYP3A5
PPP3CC OTUB1
PPP3CC SLC30A3
PPP3CC MYST2
GRINA KRT33B
ZNF157 ISL1
RPL27A RPS23
RPL19 RPS4X
TOP3B MGAT3
AP2A2 MAPK8IP1
CHST3 PFDN1
SDC3 EPOR
KIAA0894 CYP3A5
RPL37A RPS6
RPL6 RPL11
RPL6 RPS17
KIAA0754 LOC653188
RPL3 RPL11
TRD@ AQP5
RPL18 NPM1
RPL18 RPS10
RPLP0 RPL12
RPS19 RPL31
RPSA RPL11
CDH13 KLK11
JAK3 GPRIN2
PCNA KIAA0101
MAP2K4 SLC8A1
EEF1G BTF3
EEF1G RPL34
RPS3A RPL10A
USP11 EPOR
CYP2A13 EFNA3
ESR2 T
RBPMS TERF1
EEF1A1 RPS23
DTYMK RNASEH2A
CCR1 NPFF
EPOR GOLGA8A
PRLR MYST2
GATA2 FMO5
POU6F1 CALB2
IAH1 RGN
GOLGA8A CDC37
WBSCR22 RPH3A
SCNN1B NOC2L
OTUB1 EPHB2
WDR62 NTRK3
WDR62 ZNF592
CALB2 NEB
CALB2 RIMS2
ATP2B2 TNP1
ATP2B2 CALB2
TPM1 KEL
RPL10A TINP1
TRIM58 TRAK2
SLC17A7 ABCC8
OLFM1 CALB2
PIK3C3 IGFBP4
GPRIN2 IL13
GPRIN2 MAGEA4
CXCL5 ATP2B2
SCYL3 HSF4
HHLA1 CYB5A
HHLA1 GPRIN2
PPYR1 MMP11
MAGEA5 GPRIN2
EFNA3 FLJ40113
EFNA3 RIMS2
RPS27A EEF1A2
RPS27A RPS3
KRT33B GPRIN2
KRTAP26-1 ATP2B2
MXD1 SAMD14
SLC30A3 TUBB2B
SLC17A3 B4GALT3
SLC17A3 TYR
CCL16 NEBL
RRM1 KIF11
SIX3 DNAH9
STXBP1 GPRIN2
LOC729602 REN
RPL29 RPS27A
RPL5 RPL35
RPL34 RPS4X
RPL37 RPL5
LILRA4 HOXD4
SLMO1 CALB2
SLMO1 HSF4
XDH PSG1
ITGA10 IGSF9B
ARVCF C11orf52
ARVCF ISL1
ARVCF HHLA1
ARVCF ITGA10
LSM4 B4GALT3
U2AF2 SLC12A4
CCBP2 ITGA3
ZNF157 PCBP3
ZNF157 TYR
RPL17 RPS16
RPL27A RPS20
RPL15 RPL36A
MAGEA1 SLC9A1
GHRHR HHLA1
KRT85 WBSCR22
KRT85 SLC12A4
KRT85 CCDC69
CHST3 LEFTY1
FAU RPL17
FAU RPS14
BTF3 TINP1
TGOLN2 GPR1
RPL30 RPL4
HIST1H2AD HIST1H3D
RPS25 RPLP1
ADRB1 NPFF
RPL18 EEF2
RPL18 RPS25
RPLP0 RPS7
HBA1 KLHL9
RPS9 RPL35
RPL13 GNB2L1
RPL8 RPL36A
LOC728643 RPS3
KRT37 TCF20
RPSA RPS12
RPSA RPS11
FSHB IGSF9B
FSHB ITGA10
MSX1 SLC5A2
MSX1 GRM4
EFNB1 CHST3
DNASE2 AGFG2
RPS3A RPL19
USP11 JAK3
CEACAM6 ARVCF
CYP2A13 PCBP3
CYP2A6 NTSR2
CYP2A6 ZNF157
CAMK4 CBLN1
IL8 IL1B
IL8RA AQP9
XRCC2 OLFM1
GATA2 ILF3
WNT10B CALB2
RPH3A EPHB2
ILF3 ZNF266
HLF RGN
PRSS3 NAP1L3
MYH2 STATH
FXYD3 SPTB
ISLR HMG20B
ALMS1 SLC6A12
CACNA1C SCAPER
FMO5 MAPRE3
FMO5 PDXDC1
RAD51L3 PLP1
RAD51L3 SLC12A4
NFATC4 NCOR2
RAD54L2 SAMD14
PRTN3 CACNA2D2
HIST1H1C C10orf10
ADCYAP1 SLC12A4
AANAT MAPK8IP1
AANAT GARNL4
FLJ41278 GYPB
AARS GOLGA8A
MPPED2 PRSS3
EIF3H RPL10A
RPS6 NPM1
CXCL5 CDK6
CXCL5 PHF21A
T RAD51L3
CCNB1 PTTG1
HHLA1 ISL1
PDE3A SAMD14
MGAT3 C19orf50
MGAT3 CRTC1
MAGEA9 RPH3A
EFNA3 TCOF1
FSCN2 SCAPER
SLC30A3 OCEL1
SLC30A3 MAGEA4
SLC17A3 ATP2B2
MVD B3GAT2
MVD SLC8A1
LEPR ZNF266
MYST2 OTUB1
DNTT PTH1R
SIX3 UNC5B
SIX3 AKAP3
IGSF9B SIX3
REM1 RASGRF1
CACNA1B MXD1
KIAA0907 LUC7L3
ITPR2 CXCL5
BPGM GABARAPL2
RPL5 RPL10A
GM2A AANAT
RPS13 RPL35
LILRA4 SIX3
CFHR3 FLRT2
XDH CXCL5
SLC16A3 ACAN
ITGA10 HSF4
NTSR2 CXCL5
SLC9A3 PTH
FAM189A2 IGSF9B
SEZ6L NTSR2
ARVCF ABCC8
ARVCF NTNG1
SLC9A1 SLC17A3
SLC9A1 SEZ6L
U2AF2 TUBGCP2
PPP3CC PCBP3
VAMP5 ARVCF
RPLP2 RPS7
RPL15 RPL12
RPL23 RPS27A
UPK1B CADM1
RPS11 EEF2
HCG9 REM1
CHST3 NTNG1
SDC3 ISLR
NCKIPSD IL13
RPLP1 RPL27
FAU RPL38
RPL14 EEF1A2
RPL30 RPS6
RPS25 FAU
RPS10 RPL38
HIST1H2BI HIST1H2AE
RPL8 RPS15
HIST2H2AA3 HIST1H2BL
FSHB PTPRN
FSHB SLC6A2
FSHB RBPMS
FSHB PIK3R3
CDH13 MXD1
ETS1 MB
FGR FCER1G
EEF1G NPM1
RPS3A RPL37
VEGFC PDE3A
CEACAM6 SCYL3
CYP2A13 NTSR2
IL8RA VNN2
PAX8 PRSS8
PAX8 PSG1
EPOR REN
EPOR TRIM52
WNT10B RAD51L3
PSG1 HSF4
PSG1 SULT4A1
CREB3 MAPK8IP1
PDXDC1 ILF3
TOP2A KIF11
TRPM2 IRF6
ZNF710 TAF6L
TNP1 MC2R
PRRC1 TNFRSF25
PHF21A CREB3
BNIP3L TAF6L
TYR PFDN1
GYPA GYPE
OCEL1 CNP
CYP2D6 CREB3
CAPN5 GSTA2
IFI44 EIF2AK2
CD72 SIT1
NTNG1 ABCC8
CALB2 TGFB1
CALB2 PFDN1
SLC17A1 CALB2
PGD TKT
HAUS5 AKAP3
TBX19 MAPK8IP1
ALDH1A3 EPHB2
SLC17A7 PSG1
SLC17A7 SLC12A4
OLFM1 NTRK3
OLFM1 SLC17A7
MT1E PFKFB3
IKBKG TAZ
LEFTY1 TGFB1
EIF3M EIF3E
GPRIN2 HSF4
GPRIN2 TGFB1
GPRIN2 AKAP3
GPRIN2 ADCYAP1
TEKT2 ACAN
GRM4 CYP11A1
CHRNB1 CREB3
CHRNB1 CCDC52
CXCL5 RIMS2
MPP2 HHLA1
PDE3A FRAT2
RPS27A RPL9
KRTAP26-1 ZNF592
MYST2 SKI
HMGXB3 AANAT
CCDC69 CHRNB1
SIX3 PHF21A
PDIA2 LEPR
FECH GSPT1
KIAA0907 ZFC3H1
TCF20 SAMD14
RPL12 RPS7
RPL5 RPL7
RPL34 RPS3
LILRA4 EFNA3
RPL4 RPS6
SFN RPH3A
FANCA ASCL1
ITGA10 ZNF592
NTSR2 UNC5B
NTSR2 IFT140
NTSR2 PLIN1
RPS27 RPS13
RPS21 SFI1
SLC9A1 T
U2AF2 GPRIN2
ZNF157 CDK6
ZNF157 LEFTY1
RPS14 RPS4X
GHRHR PSG1
RPL21 RPS12
RPS11 RPL5
KRT85 LBP
RPS24 RPS29
RPL32 RPL36A
METTL3 CDC16
MYT1 WBSCR22
NCKIPSD POU6F2
RPL14 RPS16
RPL3 EEF2
RPL30 RPL37
RPS8 EIF3E
RPS10 RPL9
RPLP0 RPS4X
RPL13 RPL7
RPL13 RPL34
RPL28 RPL32
RPS19 RPL35
RPS19 RPL12
MSX1 EPHB2
E2F1 AANAT
ERBB2 TRIM58
EFNB1 POU6F1
MAP2K4 MXD1
MAP2K4 NEU3
RPS3A RPL14
USP11 CP
USP11 NTRK3
IGFBP5 REM1
VEGFC IAH1
THRA PSG1
XRCC2 NTRK3
RBPMS PYY
GUCA1A FSHB
PAX8 TNFRSF25
POU6F1 SRM
PRKACA NFIC
HMG20B CDK5R1
PLEKHG3 ABCC8
ISL1 CDK6
PFKFB3 MT3
TYR PLEKHG3
CAPN5 FRAT2
DUS4L CDK5R1
DUS4L IL13
RIMS2 B4GALT3
RIMS2 CYP2D6
SELENBP1 MICAL2
NFATC4 IAH1
DNMT1 CDC37
KNG1 HSF4
INA ISL1
EPB42 BLVRB
TBX19 FLJ40113
TMSB15A STAC
ODF1 TUBB2B
AANAT RBPMS
AANAT PAEP
GRIK1 HSF4
NF1 LSM12
CPT1B CHKB
LBP ABCC8
T PHF21A
T WDR62
MAGEA9 TNP1
MAGEA9 NEBL
EFNA3 PHF21A
EFNA3 ZNF592
KRT33B PFDN1
KRTAP26-1 LY6G6C
KRTAP26-1 GPRIN2
SLC30A3 PCBP3
PCSK7 PDE3A
HOXB5 CEL
SIX3 RPH3A
SIX3 PFDN1
FECH EPB49
GPR1 TNP1
RPL12 GNB2L1
RPL34 NACA
RPL37 RPS7
LILRA4 IL13
SLMO1 AKAP3
ITGA10 OLFM1
NTSR2 PSG1
SEZ6L CDK5R1
SEZ6L KRT6A
SEZ6L SIX3
LSM4 SIX3
VAMP5 TYR
RPL41 GAPDH
RPS20 RPL34
TOP3B NOC2L
RPS11 RPL10A
RPS11 RPS23
RPS11 RPL24
RPS24 RPS16
RPLP1 RPL36A
FAU RPL18A
MLANA PCBP3
GCLC EPB49
TGOLN2 LEFTY1
SLURP1 NCOR2
HIST1H2AD HIST1H2AE
LOC652147 KIAA0284
LOC652147 NEU3
RPS8 NPM1
RPS10 RPS24
RPS10 FAU
RPL18 RPL30
RPLP0 RPS28
HIST1H2BE HIST1H3D
RPS19 GNB2L1
CDH13 SCAPER
CDH13 RAD54L2
FGFR1 HOXB5
MAP2K4 PDE3A
VEGFC REM1
CEACAM6 MPP2
CEACAM6 MYEF2
IL4 HSF4
PAX8 KRTAP26-1
BMP2 NNAT
TNFRSF25 CDK5R1
AKAP3 TCF15
CREB3 AKAP3
PDXDC1 NSUN5C
HCK CASP1
FAM119B CNP
EPOR UNC5B
SCAPER SLC6A12
PHF21A IL13
TYR HMG20B
CD1D LILRB2
RAD51L3 RPH3A
MKRN1 MXI1
AFAP1 PRSS8
AFAP1 OTUB1
HLA-DMA HLA-DPB1
CKAP5 ACTL6A
CPZ CDK6
CALB2 B4GALT3
MX1 OAS2
MLLT11 MAST4
TRIM58 MXI1
SLC17A7 CARD10
TMCC2 HAGH
TMSB15A MAST4
IRF7 OAS2
AANAT RIMS2
PSMA6 NHP2
MSC PFDN1
GPRIN2 TCF15
GPRIN2 CDK6
GRM4 HAUS5
RPS6 RPS29
SLC8A1 TRAK1
POLR2I LSM7
RPS23 RPS28
ACAT2 FDPS
RPS3 RPS23
B2M HLA-C
DNAH9 ABCC8
KRTAP26-1 NR0B2
MGAM S100A12
CCL16 HSF4
CCL16 RAD51L3
IGSF1 CA4
MYST2 FLJ40113
SIX3 CDK6
RPL38 RPS15
PIGR TUBB2B
ZKSCAN3 KRTAP26-1
KIAA0907 PDXDC1
SLC7A7 CD14
RPL12 RPS16
RPL12 RPL10A
RBMS3 GM2A
RPL4 EIF3E
RPS12 RPS3
AGFG2 MXD1
TPMT NDST1
PLSCR1 IRF7
NEURL MXI1
ARVCF HAUS5
ZNF638 LARP4
SMARCA4 REN
PPP3CC AFAP1
ZNF157 MAGEA4
ZNF157 XDH
RPL27A RPS4X
RPL19 EEF2
RPS14 EEF1B2
SNORA21 RPL27
SNORA21 RPS16
RPL23 RPL10A
RPL23 RPL17
CHST3 NR2F1
RPLP1 RPS15A
FAU RPS17
FAU RPS15A
FAU RPL12
PTPN3 PQBP1
SEC31A POU6F1
TGOLN2 ISL1
HOXC11 SLC30A3
RPL30 RPL35
RPL30 RPL10A
RPS25 RPLP2
LOC728643 RPL3
RPS19 RPS10
RPSA RPS19
FSHB SLC12A4
FSHB FAM189A2
JAK3 ARVCF
ERBB2 HBD
MAP2K4 NOC2L
PFDN5 RPLP2
CYP3A4 MGAT3
PTPRJ MAP2K4
CEACAM6 GHR
CYP2A6 NR0B2
UBC HSF4
UBC CEACAM6
XRCC2 PRPS1L1
PAX8 OCEL1
GSTM3 SMARCA4
EPOR CEL
POU6F1 IKBKG
WBSCR22 DCT
RPS15 RPL36A
BNIP3L GUK1
PPP1R10 GYPE
TGM2 DOK5
QRICH1 GCHFR
CYP3A5 CNP
MUC6 ACAN
MMP11 KRT1
PTGES ARR3
AFAP1 SLC12A4
SLC4A3 TNFRSF25
NTNG1 IL13
NTNG1 RBPMS
ADCYAP1 PHF21A
SLC17A7 TNFRSF25
PYY FXYD3
ZNF85 ZNF91
LEFTY1 HOXD4
NF1 PAIP2B
CXCL5 WBSCR22
CXCL5 SLC17A7
LBP CBLN1
HECW1 CREB3
SLC30A1 MT1B
BCL2L1 SELENBP1
HHLA1 KNG1
RPS4X RPS23
DNAH9 WDR62
GNB2L1 SFI1
MGAT3 HMX1
MAGEA5 CNP
MAGEA5 TRAFD1
EFNA3 RAD51L3
KRT33B T
RPS15A RPS27A
SAT1 BCL6
HOXB5 PTGER3
HMGXB3 KRT33B
PFKFB2 SLC12A4
LOC100134331 IGKC
PVT1 SLC6A12
PVT1 SCAPER
PVT1 MGAT3
CACNA1B KLK11
ACSL3 MYBPC3
PAK4 PTPRD
GPR1 WBSCR22
RPL24 NPM1
LILRA4 CXCL5
MYEF2 ADCYAP1
SLMO1 PTPRN
FANCA TG
ITGA10 MPP2
GP1BA NAP1L3
GP1BA LAPTM4B
NTSR2 CDK5R1
NTSR2 IGSF9B
NEURL SLC6A8
ARVCF GARNL4
SLC9A1 MYST2
JUN KLF6
PPP3CC KRTAP26-1
RPLP2 RPS13
RPS5 RPS15A
TRIM52 LOC729602
CFHR1 SEPT5
RPL37A RPL36A
FAU RPL9
RPL14 SNRPD2
LOC652147 GCKR
RPS8 RPS4X
RPL18 EEF1B2
RPLP0 RPS11
RPL13 RPS16
RPL8 RPL34
FSHB NTNG1
MSX1 CBLN1
MSX1 MAGEA4
EEF1G EEF2
USP11 MSC
IGFBP5 SAMD14
ESR2 DPYSL4
FGF7 MON2
KLF1 RHCE
THRA CALB2
THRA SLC17A3
MTMR11 AP1S2
TNFRSF25 TCF15
CHD8 HSF4
PCBP3 PRSS8
PTGER3 HERC2P3
B4GALT3 HSF4
TYR ABCC8
SLC12A4 PTPRN
DPH1 SCAPER
KEL ZMYND8
RIMS2 MYH2
S100A11 HCK
CACNA2D2 SLC25A1
AFAP1 RPH3A
WDR62 RBPMS
NTNG1 CYP2D6
SERPINI1 ITGB3
FCGR3A SECTM1
SAMD14 ACAN
ATP2B2 WBSCR22
FCER1G HCK
HAUS5 MAPK8IP1
ADCYAP1 TGFB1
TRIM58 PPP1R10
MEGF9 DPYD
MAGEA4 PCBP3
ZWINT FEN1
SSX1 AANAT
ARHGEF12 CP
FBXO7 TRIM58
RPL13A RPS16
RPUSD2 GRAP2
CXCL5 TNFRSF25
CXCL5 GTSE1
CXCL5 MUC1
SGCD MFNG
SLC8A1 GBA
BCL2L1 TRIM58
HHLA1 NEB
RPS3 RPL35
RPS3 EEF1B2
MAGEA9 TYR
EFNA3 PTPRD
EFNA3 CRYBA4
KRTAP26-1 CBLN1
DEFA4 AP3S1
LMTK2 IL13
SLC17A3 MAGEA9
RPS15A BTF3
IGSF9B RAD51L3
ZKSCAN3 PSG1
FECH EPB42
GPR1 STATH
GPR1 SLC17A3
TUBB2C TUBB2A
RPL12 RPS23
GM2A PCGF1
MYEF2 GARNL4
KDELR3 DUS4L
MYO7A IGFBP2
ITGA10 KNG1
ITGA10 SLC17A3
NTSR2 TGFB1
RFX1 SAMD14
ARVCF GP2
ARVCF KNG1
ARVCF OLFM1
VAMP5 CALB2
SLC6A9 C21orf2
NR5A1 KRT6A
ZNF157 TUBB2B
RPL27A RPS29
RPL15 RPS15
KRT85 RIMS2
TRIM52 GOLGA8A
MYT1 MON2
CHST3 SIX3
SDC3 GPRIN2
RPLP1 RPL13A
BTF3 B3GAT2
HOXC11 PPP3CC
RLN2 LPL
KRT33A IKBKG
KRT33A GRM4
HIST1H2BE HIST1H2AE
RPS9 RPS3
RPL8 RPL12
RPL28 RPL34
PPBPL2 LOC652147
MSX1 IVL
EFNB1 MLN
WNT1 IAH1
WNT1 HCG9
MAP2K4 RAD54L2
GPR176 MGAT3
FGR CD14
EEF1G RPL23A
CEACAM6 PSG1
CEACAM6 ISL1
IL4 SLC17A7
CYP2A6 MSX1
XRCC2 CALB2
EEF1A1 RPL13A
GUCA1A NFIC
GBX1 CACNA1C
POU6F1 TGFA
SLC5A2 PRSS8
MAPK8IP1 UNC5B
PLEKHG3 MAPK8IP1
PCBP3 ABCC8
MPP3 SLC16A6
PFDN1 ABCC8
KIAA0284 SCAPER
RIMS2 WBSCR22
RIMS2 MUC1
TFF3 CNP
FMO5 REN
RXRB MAPRE3
HMBS PRDX2
SELENBP1 GYPA
HLA-C HLA-A
EPB49 TAF6L
SAMD14 GJB3
EPB42 MKRN1
RPL10A NPM1
SFI1 RPL11
SPTB ALAS2
ZNF253 ZNF117
GRM4 IFT140
MAP2 DUS4L
FBXO7 DPF1
CHRNB1 AKAP3
T HMG20B
HIST1H3D ANXA8L2
FLRT2 T
BCL2L1 TRAK2
HHLA1 HOXD4
HHLA1 MUC1
MPP2 AANAT
RPS7 RPL36A
RPS7 RPS23
GNB2L1 NPM1
GNB2L1 EEF2
KRTAP26-1 INA
KRTAP26-1 LBP
SLC17A3 PFDN1
MYST2 GRM4
MYST2 SLC30A3
SIX3 NTRK3
PFKFB2 TNP1
DMP1 SAMD14
REM1 C19orf50
LY96 CHST15
LDHB NDUFS4
RPL31 RPL10A
RPL37 RPS3
LILRA4 CALB2
MYEF2 MYBPC3
RPL4 RPL11
RPL22 EIF3E
SLC4A1 GYPE
RPS12 RPS15
NTSR2 GRM4
SLC9A3 MGAT3
AQP5 CNP
ARVCF HSF4
SLC9A1 IL13
U2AF2 PAFAH1B1
U2AF2 LMTK2
PPP3CC EFNA3
LILRA1 LILRB3
RPL17 EEF2
RPS20 RPL11
RPS20 RPS28
RPS14 RPS29
RPL23A NPM1
TRIM52 PDIA2
FOSL1 CALB2
TRMT1 TRIM52
CHST3 PHF21A
CHST3 CALB2
RPL37A RPS28
RPLP1 RPS12
RPLP1 RPL19
RHCE EPB42
IGHMBP2 PAIP2B
HRG XDH
TGOLN2 SLC4A8
RPL3 RPL34
RPL3 RPL37
TEX28 WDR62
NEU3 MGAT3
LOC652147 SCAPER
RPS25 RPL32
KCND3 TCF15
KCND3 CHST3
RPS9 RPS8
RPL13 RPS15
RPL8 RPL18A
RPL8 RPS9
KRT37 DMP1
RPSA RPL31
FSHB IGH@
CDH13 B3GAT2
CDH13 KIAA0284
RPL10 RPL10A
RPL10 RPS7
WNT1 SPTB
MAP2K4 MRE11A
EEF1G RPS11
RPS3A RPL28
VEGFC TG
VEGFC AVPR1A
VEGFC KIAA0284
CEACAM6 NPFF
CYP2A6 MYST2
TERF1 SLC8A1
GUCA1A T
PAX8 TYR
PAX8 MAGEA4
IL8RB CYP11A1
WNT10B STATH
NOC2L RGN
TCF15 IL13
TNFRSF25 HOXD4
ILF3 ZMYND8
PAX6 HSF4
PTPRD ABCC8
WBSCR22 HOXD4
POU6F1 SLC16A6
HMX1 MMP19
SCAPER NOC2L
TYR FLJ40113
TYR TCF15
SLC12A4 MAPK8IP1
CAPN5 KIAA0284
CYP3A5 RND2
CACNA1C FXYD3
ZFYVE26 HN1L
VDAC2 NHP2
NR0B2 IL13
NTNG1 AKAP3
SELENBP1 MKRN1
ALAS2 SLC6A8
CALB2 RBM8A
DAG1 SERPINI1
IRF7 IFI44
CCL19 CACNA1C
SPTB SLC6A8
ZMIZ2 NCOR2
SLC4A8 PSG1
GPRIN2 GRIK1
GRM4 AANAT
CXCL5 HSF4
LBP WDR62
T MAP2
SLC8A1 DPH1
AREG ADNP2
FLRT2 CXCL5
CAMK2B GPR161
CAMK2B OCEL1
PARP2 DLEC1
DNAH9 CDK5R1
MAGEA5 TNP1
KRTAP26-1 MUC1
KRTAP26-1 MAGEA9
SLC30A3 AFAP1
SLC17A3 SCYL3
CCDC69 PHF21A
SIX3 LBP
SIX3 SLC30A3
IGSF9B EFNA3
REM1 PYY
REM1 PDE3A
HSP90AB1 HSPD1
CACNA1B ZNF101
SLC7A7 MBD2
RPL29 EIF3E
RPL5 RPL9
LILRA4 EPHB2
LILRA4 PSG1
SLMO1 RAD51L3
CFHR3 GRIK1
RAP1GAP MMP11
GPLD1 DCT
NTSR2 AANAT
RFX1 MFNG
SLC9A3 IQSEC1
AQP5 HMG20B
NEURL SELENBP1
ARVCF AKAP3
ARVCF LEFTY1
SLC9A1 KRTAP26-1
VAMP5 PHF21A
YWHAQ KHDRBS1
ARHGAP6 GJB3
NR5A1 AANAT
ZNF157 B4GALT3
ZNF157 NEBL
RPL17 EEF1A2
SNORA21 RPS12
GHRHR ZNF157
HCG9 RDH5
FOSL1 WBSCR22
NCKIPSD CALB2
NPHS1 HHLA1
MLANA SKI
RPL3 RPL9
GLUD2 C19orf50
IGKC EPX
RPS9 RPL31
RPS19 RPS18
RPL10 RPL9
TFDP2 ANKLE2
JAK3 SLC12A4
MAP2K4 ZNF549
EEF1G RPS5
EEF1G RPL10
RPS3A RPL34
USP11 ABCC8
MMP14 EFNA3
GBX1 SCAPER
TGFB1 HOXD4
ITGA2B LAPTM4B
TAF6L RND2
PCBP3 PSG1
PTGER3 ZNF266
NCOR2 MFNG
LILRB2 NCF2
ADRM1 SLC25A1
SLC12A4 RPH3A
DUS4L APOH
ADAM15 PTPRD
BLNK TCL1A
KIAA0195 FAM119B
KIAA0195 TUBGCP2
NTNG1 TYR
ATP10B SULT2B1
SAMD14 BCAP29
PRTN3 ELANE
RNASE2 AK2
ADCYAP1 B4GALT3
SLC17A7 PLEKHG3
SLC17A7 HAUS5
CRTC1 SAMD14
RPL9 RPL27
IKBKG PLEKHG3
PROS1 TMSB15A
GPRIN2 CYP2D6
TEKT2 MUC6
MAP2 PSG1
CXCL5 INA
LBP NR0B2
T CARD10
T NTRK3
T CCDC52
MPP2 GARNL4
MGAT3 B3GAT2
MGAT3 HIPK2
EFNA3 OCEL1
EFNA3 DUS4L
EFNA3 NTNG1
RPS27A NPM1
KRTAP26-1 ALDH1A3
LMTK2 AFAP1
PFKFB2 KRTAP26-1
IGSF9B GPRIN2
REM1 NCOR2
REM1 CCL19
GSPT1 EPB49
NAMPT PFKFB3
ITPR2 SIX3
RPL37 RPL36A
RPL37 RPL7
RPL18A RPS27A
SLMO1 CCDC52
AXIN1 ALMS1
GALK1 MAD1L1
FANCA B3GAT2
ITGA10 HHLA1
ITGA10 MYEF2
HIST1H2BC HIST1H1C
AGFG2 FSCN2
AGFG2 SERHL2
PRSS3 LTC4S
NEURL SLC4A1
ARVCF RIMS2
ARVCF MAGEA5
LSM4 KLF11
PPP3CC SLC12A4
ARHGAP6 RASGRF1
ZNF157 MAGEA5
MAGEA1 SLC12A4
MAGEA1 NTSR2
RPS14 EEF2
TOP3B CACNA1B
RPL23A RPS27
RPS24 RPL35
CHST3 MAPK8IP1
NCKIPSD RIMS2
RPL14 EEF2
CHI3L2 SMPD2
CTNNA2 AREG
RPL3 EIF3E
RPL3 EEF1B2
LOC652147 TCF20
RPS10 NPM1
RPLP0 RPS29
RPLP0 RPL37A
PRPS1L1 CCL16
RUNX1 EFNA3
RPL28 RPL24
RPS19 RPS21
HIST2H2AA3 HIST1H2AL
RPSA RPS5
RPSA RPL23A
FSHB ZKSCAN3
MAP2K3 MKRN1
EEF1G RPS24
RB1 TRO
USP11 NCKIPSD
CYP2A13 MYST2
HIST1H2BJ HIST1H2AE
GUCA1A MAGEA9
PAX8 SLC5A2
PAX8 RPH3A
PAX8 SDC3
CCR1 POU6F1
CCR1 MYBPC3
CCR1 TGOLN2
POU6F1 IL4
SPTB IAH1
ILF3 HERC2P3
XK GYPE
CA2 GYPE
RPL27 RPL36A
FXYD3 VAPB
TERF2IP BNIP3L
TYR RPH3A
MOBP GYPB
DUS4L TNFRSF25
DUS4L RBM8A
SHC1 SLC25A1
VDAC2 COX5A
CD83 TNFAIP3
SLC4A3 FLJ40113
TRAK1 MFNG
ALAS2 GYPB
CPZ TYR
KNG1 CREB3
INA RAD51L3
RAD54L2 B3GAT2
HAUS5 TNP1
TBX19 SLC4A3
AANAT CDK6
AANAT TCOF1
ADH1C B3GAT2
MPPED2 PPP1R13B
LEFTY1 TNFRSF25
EIF3M NPM1
PIR CRISP3
GPRIN2 PLEKHG3
GPRIN2 TUBGCP2
SNRPD2 MIF
CXCL5 HMG20B
T PTPRN
SLC8A1 C19orf50
NEBL CALB2
FLRT2 PSG1
HHLA1 NTNG1
RPS3 RPL9
MAGEA5 MC2R
MAGEA5 PPYR1
KRTAP26-1 RBM8A
SLC30A3 ODF1
CCL16 GRIN2A
MYST2 OCEL1
SIX3 GRM4
REM1 MVD
GSPT1 HAGH
FECH TRIM58
ACSL3 MT1G
GPR1 ATP2B2
GM2A SLC16A6
RPL18A RPS15
MYEF2 AANAT
F7 RAD51L3
MAGEA3 MAGEA9
UGT2B15 EFNA3
AGAP8 SLC9A3R2
NTSR2 EPHB2
SLC9A3 MUC6
POU6F2 LBP
AGFG2 USP6
ARVCF STXBP1
PTGER3 ARVCF
GRINA EFNA3
ARHGAP6 IAH1
ARHGAP6 REEP2
MAGEA1 WDR62
GHRHR RAD51L3
KRT85 ABCC8
RPS24 RPS27A
COL6A2 SLC9A3
TRMT1 PDIA2
CHST3 KRT85
NCKIPSD TYR
NPHS1 CALB2
FAU RPS11
BTF3 RAD54L2
RHCE CPOX
RHCE SELENBP1
HOXC11 ARVCF
KRT33A ABCC8
KRT33A WDR62
RPS10 BTF3
RPS9 RPS25
RPL8 EIF3E
RPL8 RPL24
CD163 CD1D
RPS19 RPL27
FSHB MSC
JAK3 TCF15
JAK3 TYR
JAK3 FCGR2A
JAK3 MAGEA9
EFNB1 GRINA
RPS3A RPS21
RPS3A RPS8
RPS3A EEF1G
HOXB6 WDR62
VEGFC ARHGAP6
CYP2A6 AFAP1
UBC MYBPC3
TERF1 VEGFC
IFNB1 HIST1H1C
EPOR KEL
POU6F1 CXCL5
TGFB1 FLJ40113
NHP2 MIF
PSG1 LARGE
CBLN1 EPHB2
WBSCR22 PTPRN
ISL1 PCBP2
GRAP2 HLA-G
MUC1 TNP1
ARPC5 CAP1
CACNA1C SLC6A12
NTRK3 TGFB1
ZNF592 EPHB2
NFATC4 BCAP29
HLA-DMA HLA-DPA1
KNG1 B4GALT3
EPB49 GUK1
SAMD14 KLK11
CALB2 FSHR
HAUS5 TGFB1
HAUS5 TNFRSF25
TRIM58 SLC6A8
SLC17A7 TGFB1
SLC17A7 KNG1
ODF1 OTUB1
MAGEA4 EPHB2
FLJ41278 PPP1R10
ADH1C TG
OLFM1 PFDN1
OLFM1 DUS4L
GPRIN2 ABCC8
GRM4 PHF21A
MAP2 TNFRSF25
MAP2 RBM8A
SNRPD2 NHP2
SFRS3 ATP5A1
SGCD IAH1
T SULT4A1
NEBL SLC17A1
SLC30A1 GCHFR
HHLA1 TNP1
PDE3A ADH1C
MGAT3 NOC2L
EFNA3 ISLR
EFNA3 NR0B2
RPS27A RPS23
RPS27A GNB2L1
KRT33B AANAT
KRTAP26-1 HHLA1
LMTK2 KRTAP26-1
SLC30A3 MUC1
AQP9 MGAM
CCL16 AKAP3
RPS15A EEF1B2
MYST2 TYR
CCDC69 CREB3
CCDC69 RAMP3
SIX3 DUS4L
SIX3 ZNF592
FECH SELENBP1
FECH BCL2L1
KIAA0907 GOLGA8A
NAMPT G0S2
ITPR2 TCF15
TCF20 B3GAT2
SPINT3 AANAT
GPR1 CXCL5
RPS13 RPL36A
SLMO1 ABCC8
RPL4 RPL38
SLC4A1 FECH
VRK2 OPTN
RAP1GAP BNIP3L
RAP1GAP MXI1
GP1BA ICAM2
NTSR2 LBP
SEZ6L PLEKHG3
SEZ6L AANAT
TDRD3 GUCA2A
ARVCF TNP1
PTGER3 SEZ6L
LSM4 LOC100134331
U2AF2 OTUB1
CKAP4 S100A8
GRINA B4GALT3
SLC6A9 EFNA3
UPK2 PDE3A
NR5A1 SLC9A1
ZNF157 ALDH1A3
RPL19 RPL12
MAGEA1 ARVCF
HSP90AA1 HSPD1
RPS24 RPL13A
HCG9 HMX1
CHST3 LARGE
CHST3 CBLN1
NCKIPSD FAM189A2
RPL37A RPL11
RPLP1 RPL31
RPL14 EIF3M
RPL14 EIF3F
TGOLN2 KRT33B
HOXC11 TGFB1
RPL30 EEF1B2
KRT33A EPOR
RPL18 RPL12
RPL13 RPL35
LOC728643 RPL5
RPL28 RPS29
RPL28 RPL15
RPS19 RPL30
RPSA RPL34
FSHB CDK6
FSHB DPEP1
MSX1 MAGEA1
RPL10 RPL4
ERBB2 BNIP3L
ERBB2 EPB49
CDX2 TNFRSF25
EEF1G EIF3M
USP11 GPRIN2
VEGFC PTPRB
CEACAM6 ULK1
IFNA4 CACNA1B
CYP2A6 C11orf52
CYP2A6 NTRK3
CYP2A6 PTGER3
CYP2A6 HAUS5
CCL5 ANXA8L2
UBC OLFM1
PAX8 ARVCF
CCR1 RAD51L3
GSTM3 ZNF266
POU6F1 TNFRSF25
GBA RGN
NR2F1 CREB3
TYR MAPK8IP1
TYR ACVR1B
SLC12A4 ALPPL2
KIAA0284 C19orf50
KIAA0284 TG
ITGAM NCF2
CYP2D6 TGFB1
CACNA1C AVPR1A
CPOX PRDX2
PTPRB SCAPER
RXRB SLC38A3
DHPS ASNA1
MKRN1 HAGH
WDR62 KRT6A
INA RPH3A
EPB49 TSPAN5
SAMD14 SCNN1B
CALB2 SIM2
NPFF HSF4
UCHL1 TG
HAUS5 CALB2
HLA-DQB1 HLA-DRA
ELAVL2 HSF4
DPF1 EPB42
RPL9 NACA
ADH1C KIAA0284
IKBKG CYP2D6
EEF1B2 RPL11
PIR LAPTM4B
IGHE PAIP2B
C19orf21 CCL19
CXCL5 TGFB1
T PACRG
SLC8A1 CYP3A5
LRRC15 PSG1
HHLA1 GFPT2
DNAH9 HAUS5
GNB2L1 TINP1
MAGEA9 SULT4A1
MAGEA5 TGFB1
EFNA3 C21orf2
KRTAP26-1 MYH2
LOC145678 PLIN3
LMTK2 TYR
LMTK2 OTUB1
SLC30A3 MAGEA5
REM1 B3GAT2
REM1 MXD1
ZKSCAN3 SCYL3
CRHR2 AANAT
STXBP1 EFNA3
RPL12 RPL24
RPL5 EEF1A2
RPL37 RPL13A
LILRA4 ISL1
LILRA4 SLC17A3
ASIP T
F7 SLC17A3
CFHR3 HSF4
XDH SIX3
ABHD5 CDC42EP3
HOXA11 HIST1H3D
MYO7A IGFBP4
ITGA10 PTPRN
ITGA10 GPRIN2
USP6 TG
NTSR2 NR0B2
RFX1 MGAT3
AGFG2 KCNH1
ARVCF MAGEA4
SLC9A1 ZNF592
RHAG MYL4
SMARCA4 ZMYND8
EIF3F RPS12
U2AF2 OCEL1
SLC6A9 SIX3
RPLP2 RPS21
ZNF157 ITGA10
RPL15 EIF3E
MAGEA1 SIX3
TOP3B NFATC4
RPL21 RPL23A
ZNF549 MVD
RPS11 RPL19
KRT85 CDK6
KRT85 ZNF592
HCG9 CACNA1B
RPL32 RPL24
RPL32 RPL29
RPL32 RPL18A
RPL32 RPS12
CHST3 OLFM1
CHST3 HMGXB3
RPLP1 SFI1
RPL6 RPL13A
RHCE FBN2
MLANA OCEL1
MLANA KRTAP26-1
HOXC11 EFNA3
KRT33A FLJ40113
IGKC ZNF157
RPL13 RPL37
PRPS1L1 OLFM1
RPL28 RPL30
RPS19 RPL5
FSHB SLMO1
MAP2K3 BPGM
CDH13 PCSK7
CDH13 ARHGAP6
ERBB2 IGHE
RPS3A RPL6
GHR AOC2
MRPL28 HIRIP3
CAMK4 ARVCF
XRCC2 FSHB
PARP1 IPO7
PAX8 TUBGCP2
PAX8 U2AF2
CCR1 ADRB1
IL8RB CYP2A13
WNT10B HHLA1
PTPRD MYO9B
TUBGCP2 FLJ40113
TERF2IP SLC6A8
TYR TUBGCP2
EIF3E RPL35
PPP1R10 CNP
CYP2D6 WBSCR22
G0S2 NPHP1
CACNA1C KIAA0284
AFAP1 EPHB2
SELENBP1 TERF2IP
SNCA KLHL9
KNG1 CYP2D6
BLVRB ALAS2
FCER1G LILRB2
EPB42 MICAL2
CCDC52 PTPRN
CD14 SERPINA1
SLC17A7 RPH3A
SLC17A7 TNP1
SLC17A7 B4GALT3
PTRF DNMT1
ARC MMP11
SPTB TRAK2
IKBKG IL13
IKBKG RIMS2
LEFTY1 LARGE
ARHGEF12 NR0B2
EEF1B2 NPM1
IGHE RND2
GPRIN2 CREB3
GPRIN2 ARID4B
GPRIN2 RAD51L3
CXCL5 PCBP3
MNDA CD1D
T GTSE1
T NTNG1
NEBL RIMS2
PPYR1 OCEL1
RPS17 RPS29
EFNA3 MPP2
KRTAP26-1 FSHR
KRTAP26-1 ADCYAP1
LOC145678 OCEL1
SLC30A3 CDK6
SLC17A3 HOXD4
SLC17A3 RPH3A
SLC17A3 OLFM1
AQP9 BCL6
CCL16 SLC17A7
MVD FGD1
PCSK7 VWA5A
PPAT SAMD14
SIX3 EPOR
SIX3 MAGEA9
IGSF9B PTPRN
IGSF9B ZNF592
CACNA1B ZMIZ2
RPL37 RPL24
F7 RPH3A
RPL4 EIF3M
RPL4 RPL34
XDH MC2R
RPS12 RPS7
ITGA10 SLC12A4
NTSR2 TUBGCP2
NTSR2 MAGEA5
SLC9A3 PVT1
POU6F2 FAM189A2
AQP5 PCBP3
FLNA ALDH3B1
RPS21 RPS27A
ARVCF PTPRN
ARVCF MAPK8IP1
ARVCF ZKSCAN3
MON2 RAD51L3
SLC9A1 MYEF2
RHAG MYH10
SMARCA4 GOLGA8A
LSM4 NTSR2
U2AF2 AFAP1
GRINA SLC12A4
RPL41 GNB2L1
ARHGAP6 BCAP29
RPL17 RPS23
RPL19 RPL35
ACOT11 AANAT
ZNF549 DNAJA3
KRT85 HOXD4
FOSL1 RAD51L3
MYT1 CALB2
CHST3 CYP2D6
CHST3 MYEF2
SDC3 TCF15
NCKIPSD SIX3
RPLP1 RPL7
RPL6 RPS12
MLANA SLC12A4
IGHMBP2 SLC5A2
RPL30 RPS16
AGFG2 ARR3
MT1F SLC30A1
RPLP0 RPL35
RPL8 GNB2L1
RPL8 RPLP1
GAGE2E FGA
PRPS1L1 MAP2
RPL28 RPS6
RPL28 RPL14
ERN1 TAF6L
FSHB SCYL3
JAK3 NTSR2
USP11 NFIC
USP11 SIX3
IGFBP5 BCAP29
VEGFC RGN
IL4 HHLA1
CYP2A6 SLC12A4
PAX8 PPP3CC
CCR1 KNG1
GSTM3 PDXDC1
POU6F1 T
RPH3A MC2R
IARS ILF3
HN1L HSF4
PAX6 HN1L
PFKFB3 MT1G
SCAPER ASCL1
B4GALT3 SULT4A1
TYR CDK5R1
GSTA2 FRAT2
PPP1R10 FAM119B
OCEL1 TNFRSF25
OCEL1 BTRC
CYP2D6 AKAP3
CYP2D6 TCOF1
KEL ILF3
FMO5 CEL
RAD51L3 TGFB1
RAD51L3 STATH
RAD51L3 NEB
PAEP RBPMS
SLC4A3 MAPK8IP1
SELENBP1 MXI1
SAMD14 TG
ATP2B2 SLC12A4
FCER1G AIF1
EPB42 FBXO9
ALDH1A3 STATH
AANAT ABCC8
PMP2 ACOX1
ADH1C NFATC4
LEFTY1 WBSCR22
EEF1B2 EIF3M
GPRIN2 SULT4A1
EEF1A2 RPL10A
MYBPC3 TRIB1
CXCL5 NTRK3
LBP GPRIN2
T TNP1
T SLC12A4
NEBL SLC17A7
NEBL T
RPS23 RPL13A
HHLA1 CCDC52
POLR3C KIAA0284
PRM2 NFATC4
MGAT3 GCK
MAGEA9 INA
MAGEA5 RPH3A
EFNA3 SLC4A3
KRTAP26-1 IL13
MXD1 SCAPER
SLC17A3 TNFRSF25
SIX3 RBM8A
SIX3 B4GALT3
IGSF9B TUBB2B
PDIA2 REN
PVT1 CYTH3
TCF20 MVD
TCF20 CACNA1B
GPR1 SLC12A4
RPL24 RPL36A
RPL24 RPS27A
PPIA RPS17
RPL5 EEF2
RPL5 RPL12
SLMO1 PFDN1
CFHR3 MAP2
AGRN CACNA2D2
FANCA DMP1
FPR3 SPINT3
ITGA10 DUS4L
SLC9A3 MMP19
JHDM1D MAGEA5
AGFG2 ZNF239
ARVCF CARD10
ARVCF AFAP1
ARVCF ALDH1A3
SLC9A1 CBLN1
SLC9A1 LEFTY1
NELL2 PAIP2B
NELL2 PPP1R10
RPLP2 RPS15
CCBP2 NTSR2
ZNF157 TNP1
ZNF157 LBP
ZNF157 MON2
RPS14 RPL9
TOP3B ITGAM
RPL23A ATP5S
KRT85 B4GALT3
KRT85 CALB2
KRT85 T
RPL32 RPS16
NCKIPSD T
RPL6 RPL15
MLANA GRM4
IGHMBP2 PRSS8
TGOLN2 SLC17A1
HOXC11 CALB2
ADRB1 AKAP3
RPLP0 RPL30
HIST1H2BF HIST1H2AD
PRPS1L1 SLC17A7
KRT37 SAMD14
HIST2H2AA3 HIST1H2BN
RPSA RPS6
FSHB MYEF2
MSX1 KLF11
JAK3 ZNF157
ERBB2 SLC4A1
CYP3A4 MAST2
EEF1G RPL8
RPS3A RPL27
RPS3A RPL18
HOXB6 EPOR
VEGFC ADH1C
CEACAM6 KRT33B
GPR19 AKAP3
CYP2A6 CHST3
CYP2A6 USP11
PSMA2 ATP5A1
ESR2 BRCA1
NTRK2 SLC12A4
GUCA1A CALB2
MTMR11 ANXA5
PAX8 HOXD4
POU6F1 FSHB
SULT4A1 HOXD4
RBM8A TNFRSF25
RBM8A PLEKHG3
TCOF1 TCF15
PCBP3 PTPRD
B4GALT3 FLJ40113
NUP133 ACTL6A
ACVR1B RPH3A
SERPINH1 ICAM2
TYR HOXD4
B3GAT2 KLK11
EIF2AK2 UBE2L6
SLC12A4 OSGIN2
SLC12A4 CDK6
DLX4 SLC38A3
DUS4L TYR
CYP3A5 PAIP2B
IGKC LOC91316
SDCBP ACSL1
AP3S1 FOLR3
RBPMS HSF4
COL11A1 MAST4
RAD51L3 PTPRN
WDR62 MAPK8IP1
SELENBP1 FBN2
PAFAH1B1 OCEL1
KNG1 RAD51L3
RAD54L2 NFATC4
UCHL1 B3GAT2
ALDH1A3 RAD51L3
PTRF REN
AANAT AKAP3
ARHGEF12 IL13
ANKRD12 OCEL1
CD74 HLA-DMA
SLC8A1 KIAA0284
PLOD2 SERPINI1
HHLA1 CDK6
HHLA1 SLC17A7
PDE3A PTPRB
RPS4X PTMA
MAGEA9 HTRA1
MAGEA9 DCT
EFNA3 NUDT3
EFNA3 STATH
EFNA3 MUC1
KRTAP26-1 GPR161
KRTAP26-1 CRCP
FSCN2 PDE3A
SLC30A3 WBSCR22
DGCR9 KRT33B
SLC17A3 IL13
SLC17A3 ALDH1A3
CCL16 RIMS2
MYST2 TNFRSF25
MYST2 PSG1
IGSF9B HOXD4
DMP1 NOC2L
AZU1 ELANE
CACNA1B ADH1C
NAMPT TNFAIP3
GPR1 PFKFB2
RPL34 EEF1B2
RPL18A RPL10A
F7 SIX3
HBD ALAS2
HBD EPB49
SLMO1 FLT1
RPL4 SNRPD2
XDH OTUB1
RPL22 RPL35
RPL22 RPS27A
SLC4A1 XPO7
SFN KRTAP26-1
ABHD5 TLE1
UGT2B15 GPRIN2
UGT2B15 GRM4
USP6 FSCN2
NTSR2 CREB3
NTSR2 PAK4
ARVCF NR0B2
NCL NPM1
EIF3F EIF3H
NR5A1 NTSR2
ZNF157 MUC1
EPB41 BPGM
RPS11 RPS14
KRT85 SSX1
FOSL1 PSG1
FADS2 FADS1
SDC3 NTSR2
NCKIPSD PTPRN
RPL37A RPS24
RPLP1 RPL18A
RPL6 RPL36A
RPL14 RPL23
TGOLN2 CXCL5
TGOLN2 FOSL1
NEU3 SAMD14
KRT33A CREB3
KRT33A SIX3
LOC652147 ARFIP2
ADRB1 DPP6
RPL18 RPS14
BTF3 SLC8A1
RPL13 RPL41
GAGE12J CYP2D6
RPS19 RPS14
SRM ABCC8
FSHB DUS4L
E2F1 WDR62
EFNB1 SULT4A1
EFNB1 MPP2
WNT1 SAMD14
MAP2K4 LPCAT4
MAP2K4 MVD
MAP2K4 AGFG2
PTPRJ B3GAT2
EEF1G RPS19
RPS3A EEF1B2
VEGFC MFNG
CEACAM6 PFKFB3
CEACAM6 CNTN2
CEACAM6 T
CYP2A6 SEZ6L
CYP2A6 NEBL
ESR2 FLT1
CAMK4 ITGA10
GUCA1A PRPS1L1
PAX8 EPOR
PAX8 CXCL5
PAX8 ZNF157
GBX1 KIAA0284
GATA2 PTGER3
ABCC8 CDK5R1
HLA-DMB HLA-DRB4
CA2 XK
WBSCR22 TGFB1
PCBP3 CBLN1
EPOR PRKACA
HMX1 ASCL1
B4GALT3 CDK6
APOH HSF4
ACAN NCOR2
MT2A SLC16A6
TG ASCL1
TERF2IP HAGH
TYR EPOR
B3GAT2 MFNG
SLC12A4 TYR
DLX4 ZNF500
CYP2D6 TNFRSF25
CAPN5 C19orf50
DPH1 IAH1
DPH1 B3GAT2
NEUROD2 FSHR
RIMS2 IL13
PTGES SCAPER
CACNA1C DPH1
PIK3R3 HSF4
HIPK2 NCOR2
NTRK3 TCF15
DNMT1 HERC2P3
TFRC KCNH2
PAFAH1B1 TYR
GAD1 HERC2P3
GAD1 FLJ39632
CPB2 ABCC8
CALB2 MUC1
EPB42 TSPAN5
CCDC52 CREB3
CCDC52 PAEP
KLRK1 BLNK
TRIM58 MKRN1
SLC17A7 EPHB2
PPP1R13B PRSS3
MEGF9 CD14
AANAT ZNF592
AANAT CCDC52
OLFM1 NTNG1
CORT EPHB2
POU4F1 CACNA2D2
LEFTY1 CYP2D6
ZIC2 PCBP3
GPRIN2 WBSCR22
GPRIN2 OCEL1
RAMP3 CCDC52
RPL13A RPL11
CXCL5 MAP2
LBP GPR161
T NFIC
T PFDN1
SCYL3 SULT2B1
HHLA1 TCF15
HHLA1 CREB3
HHLA1 CYP2D6
RPS7 RPL10A
DNAH9 T
PPYR1 KRT1
MAGEA9 MC2R
MAGEA9 MUC1
MAGEA5 PRSS8
KRTAP26-1 ACVR1B
CCDC88C EPB49
MXD1 NCAM1
LOC145678 CNP
MGAM SLC11A1
SLC17A3 SLC6A2
SLC17A3 TUBB2B
PPAT FXYD3
MYST2 MC2R
SIX3 NTNG1
SIX3 MYST2
RPL38 RPS6
CACNA1B DPH1
CACNA1B RAD54L2
CACNA1B CCL19
BPGM MXI1
PHKG2 LIPE
RPS13 RPS29
RPL18A RPL7
LILRA4 GARNL4
MYEF2 RIMS2
MYEF2 MPP2
SLC4A1 MKRN1
SERHL2 SLC8A1
MYO7A CA4
ITGA10 EFNA3
UGT2B15 PLEKHG3
UGT2B15 MAGEA5
USP6 B3GAT2
USP6 CACNA1B
GPLD1 SLC12A4
NTSR2 ZNF592
NTSR2 NTNG1
NTSR2 DNAH9
SEZ6L PCBP3
SEZ6L NTRK3
SEZ6L ITPR2
POU6F2 EPOR
AQP5 GRM4
NCBP2 PDCD6
NEURL EPB42
ARVCF KRT33B
U2AF2 KRTAP26-1
SLC6A9 ABCC8
ARHGAP6 FSCN2
ZNF157 STATH
ZNF157 OTUB1
RPS20 RPL36A
RPL23 RPL9
EPB41 TRAK2
KRT85 EFNA3
TRIM52 DNMT1
RPS24 RPLP2
RPS24 RPS20
TRMT1 GOLGA8A
CHST3 KRT6A
RPL37A RPL19
BTF3 USP6
BTF3 EIF3F
MLANA ISLR
HOXC11 RAD51L3
HOXC11 ZNF157
RPL30 NPM1
RPS8 RPS20
RPS10 EEF1B2
RPS18 RPL18
RPLP0 EEF2
HIST1H2BM HIST1H2BC
HIST1H2BE HIST1H2AD
PPBPL2 MGAT3
RPSA BTF3
MSX1 B4GALT3
CDH13 C19orf50
CDH13 AGFG2
FGFR1 LOC729602
RPL10 RPL12
JAK3 T
WNT1 MTG1
WNT1 SLC8A1
MAP2K4 ADH1C
PTPRJ FANCA
RB1 CAPN5
KISS1 DOK5
USP11 PFDN1
USP11 SLMO1
CEACAM6 C11orf52
CEACAM6 ADCYAP1
CYP2A6 PAFAH1B1
CYP2A6 AP2A2
CYP2A6 CXCL5
CYP2A6 XDH
ESR2 ZNF500
ESR2 CREB3
ESR2 CFHR3
UBC BCL2
TERF1 DNASE2
RBBP4 XRCC5
THRA HSF4
XRCC2 JAK3
EEF1A1 RPLP1
GUCA1A PSG1
CD19 BLK
WNT10B MYH2
ABCC8 FLJ40113
TNFRSF25 TGFB1
TUBGCP2 FAM119B
TAF6L GYPB
PCBP3 GPR161
EPOR ABCC8
PFKFB3 GCHFR
KRT6A IL13
TYR PTPRD
SMAP1 HMX1
ISLR RPH3A
SLC12A4 OTUB1
TNXB KRT1
NEB WBSCR22
GRIN2A DUS4L
CADM1 AP3S1
ITGB2 GRN
PAEP EPOR
NR0B2 ZNF592
WDR62 RAB11FIP3
PAFAH1B1 KIAA0195
PKMYT1 EPOR
SAMD14 RGN
CALB2 TNFRSF25
HIST1H1C ANXA8L2
BLVRB FBN2
HAUS5 HMG20B
ALDH1A3 ISL1
ARC TAF6L
MAGEA4 PSG1
IL7R BLNK
OLFM1 RAD51L3
CCL19 ELN
CCL19 PYY
CORT SEMA4F
MSC CDK6
SSX1 TNFRSF25
SSX1 EPOR
GPRIN2 CCDC52
MYBPC3 MYH2
CXCL5 STATH
T ISL1
SLC8A1 RGN
HHLA1 AANAT
HHLA1 FLRT2
MPP2 NTNG1
MAGEA5 TYR
EFNA3 CDK6
EFNA3 GNL1
KRT33B CDK6
MXD1 NCOR2
LMTK2 NR0B2
SLC17A3 DUS4L
SLC17A3 SLC17A1
MVD SCAPER
PCSK7 PYY
IGSF9B WBSCR22
ZKSCAN3 KNG1
CRHR2 RBM8A
GSPT1 EPB42
ITPR2 EFNA3
TCF20 HSPA12A
DDT DDTL
SPINT3 ABCC8
RPL24 RPS15
XDH ATP2B2
KDELR3 HSF4
ITGA10 WDR62
UGT2B15 NF1
NTSR2 AFAP1
NTSR2 IKBKG
XRCC6 GMPS
ARVCF MYH2
ARVCF GRIP2
PTGER3 IL13
SLC9A1 PTPRN
BST1 GYG1
NELL2 BNIP3L
PPP3CC MAGEA4
VAMP5 RAD51L3
SLC6A9 IKBKG
ARHGAP6 MGAT3
ZNF157 GPR161
ZNF157 OCEL1
ZNF157 ITPR2
RPL17 RPS13
RPL19 RPS3
SNORA21 RPL35
HCG9 MGAT3
CHST3 FLT1
CHST3 TCOF1
CHST3 IVL
CHST3 CXCL5
CHST3 ITGA10
SDC3 ITPR2
SDC3 SLC9A1
NCKIPSD CHRNB1
NCKIPSD SLMO1
NCKIPSD NTSR2
KIAA0894 GYPB
NPHS1 MAN1A2
RPL6 RPL32
BTF3 ARHGAP6
TGOLN2 TNP1
GMPR PPP1R10
RLN2 SLAMF1
KRT33A PLEKHG3
RPS8 RPL32
RPS25 EEF1B2
RPS25 BTF3
RPS25 RPS5
RPS18 EEF2
RPS18 SNORA21
AGFG2 SCNN1D
GAGE12J T
PRPS1L1 ABCC8
SLC18A1 TYR
FSHB GTSE1
FSHB GPRIN2
FSHB VAMP5
MSX1 U2AF2
CDH13 NOC2L
RPL10 RPS19
JAK3 CPZ
JAK3 MSX1
BCL2A1 HPR
ARG1 PGLYRP1
FGF3 TNP2
CYP3A4 CACNA1B
CYP3A4 ARHGAP6
USP11 SLC4A3
USP11 PAK4
WNT2 JAK3
VEGFC PYY
VEGFC CCL19
CEACAM6 SLMO1
IFNA4 SAMD14
CYP2A13 AFAP1
CYP2A6 KRTAP26-1
XRCC2 PSG1
RBPMS MXD1
GUCA1A MPP2
PAX8 HMG20B
PAX8 AQP5
POU6F1 TNP1
RBM8A CDK5R1
RASSF7 RAB11FIP3
CBLN1 LARGE
PHF21A HSF4
PHF21A ABCC8
BNIP3L HAGH
CP GTSE1
OTUB1 SLC9A3R2
SNRPE SNRPF
CYP2D6 MID2
ICAM2 CTR9
RIMS2 TYR
RAD51L3 HOXD4
AFAP1 IL13
EPB49 PPP1R10
PCDHA9 IL13
PCDHA9 KNG1
GCKR ASCL1
IFI44L OAS1
HLA-DQB1 HLA-DPB1
ADCYAP1 PSG1
TRIM58 HAGH
CD14 LILRB3
SLC17A7 FSHR
SLC17A7 RAD51L3
PYY SERPINC1
RPL7 RPL36A
ADH1C IAH1
MSC CALB2
LEFTY1 HAUS5
AGER EIF5B
PIR MAST4
HTR1B CYP3A5
GRM4 FLJ40113
GRM4 GP2
NF1 MMP11
CXCL5 HAUS5
LBP EPOR
T KNG1
CYTH3 MFNG
GRIK5 IFT140
MPP2 SLC17A7
PDE3A PYY
IHH DPF1
RPS17 SFI1
MAGEA9 PTPRN
EFNA3 RUNX2
KRTAP26-1 C21orf2
KRTAP26-1 DUS4L
LOC145678 OTUB1
LOC145678 GIGYF2
LMTK2 CALB2
DGCR9 CALB2
SLC17A3 PCBP3
SLC17A3 MUC1
DPY19L2P2 ZNF266
MYST2 HAUS5
SIX3 MAPK8IP1
SIX3 OTUB1
SIX3 ADCYAP1
CACNA1B RASSF9
CACNA1B ARFIP2
ZKSCAN3 ATP2B2
LOC729602 PDIA2
GM2A TIMP4
LILRA4 TCF15
LILRA4 IKBKG
MYEF2 B4GALT3
CEACAM8 COL17A1
XDH LMTK2
GCDH ZMYND8
SOX4 HIST1H3D
ITGA10 T
NTSR2 MAPK8IP1
FAM189A2 IL13
SEZ6L MAPK8IP1
IRF8 LILRB4
AQP5 EFNA3
AGFG2 GJB3
HLA-DQA1 HLA-DPB1
ARVCF MSC
EIF3F EIF3M
VAMP5 HHLA1
SLC6A9 KRTAP26-1
ARHGAP6 NOC2L
RPS5 RPS27A
RPL27A RPL27
RPL27A RPS15A
RPL27A RPL31
RPS14 RPS27A
SNORA21 RPS5
TOP3B B3GAT2
TOP3B KIAA0284
RPS11 RPS13
RPL32 RPL38
RPL32 RPS13
CHST3 HSF4
CHST3 SEMA4D
FOXN1 FRAT2
RPL37A PTMA
FAU RPL10A
BTF3 PTGES
CHI3L2 IGHE
MLANA SIX3
SEC31A MT2A
TEX28 TYR
RPL30 BTF3
HBB HBG1
KRT33A ARVCF
RPS8 RPL13A
RPL18 BTF3
HIST1H2BF HIST1H2AH
RPS9 RPS15
RPL8 RPS17
SLC18A1 PTGER3
RPSA NPM1
RPSA RPL12
FSHB LBP
MSX1 NTSR2
MAP2K3 ALAS2
CDH13 TG
CDH13 CACNA1C
CDH13 REM1
RPL10 NPM1
IQGAP1 LILRB3
CDX2 MAPK8IP1
RPS3A RPS13
USP11 SLC9A1
USP11 FSHB
IGFBP5 AGFG2
HOXB6 TBX19
IGF2R ACSL1
IGF2R FGR
WNT2 CREB3
CEACAM6 ACSL3
IFNA4 MAST2
IFNA4 ARHGAP1
GPR19 HMG20B
CYP2A13 MAGEA5
CYP2A13 SDC3
MRPL28 NOC2L
TYMS TK1
CYP2A6 TNFRSF25
FGF7 XDH
TERF1 WNT1
GUCA1A JAK3
GUCA1A XRCC2
PAX8 LRRC15
CCR1 SLC16A6
CCR1 RBMS3
EPOR PTRF
POU6F1 EFNA3
ACTL6A MSH2
ASCL1 PDCL
PCBP3 MC2R
TNP1 RPH3A
PAIP2B KRT1
PFDN1 HOXD4
PFDN1 AKAP3
RUNX2 MAPK8IP1
B3GAT2 PDCL
B3GAT2 C19orf50
PPP1R10 PAIP2B
SLC12A4 ARID4B
MTG1 SPTB
KDM5D RPS4Y1
ZNF592 FLJ40113
SLC4A3 EPOR
WDR62 CREB3
NTNG1 RIMS2
SERPINI1 CXADR
SAMD14 PDCL
CALB2 CDK6
SLC17A1 NEUROD2
ATP2B2 GPR161
ALDH1A1 KEL
ZNF117 ZNF91
ALDH1A3 SLC12A4
SLC17A7 WBSCR22
FCN1 FCER1G
IVL NTRK3
MAGEA4 GPR161
ARFIP2 SERPINC1
EEF1B2 EEF2
NPTN GNS
EIF3H EIF3E
RPL13A RPS15
CXCL5 HOXD4
SGCD NCOR2
T CYP2D6
SLC8A1 ADH1C
CAMK2B SLC12A4
FOXM1 TPX2
HHLA1 SLC12A4
SMARCD2 DCAF7
FCGR2B FCGR2A
EFNA3 CYP2D6
EFNA3 NEBL
EFNA3 DNAH9
KRT33B RAMP3
KRTAP26-1 HOXD4
CCDC88C PAIP2B
LMTK2 CDK5R1
SLC30A3 FAM153A
SLC30A3 PSG1
SLC30A3 STATH
SLC17A3 CARD10
SLC17A3 KNG1
SLC17A3 SLC4A8
RPL38 RPL36A
PDIA2 GOLGA8A
ZNF43 ZNF117
CACNA1B TG
PAK4 DNAH9
RPL34 BTF3
GM2A CCDC52
SLMO1 SLC17A3
CFHR3 SIX3
XDH CALB2
TRIM28 PTOV1
NAV3 AQP9
DOHH NCAM1
ITGA10 WBSCR22
ITGA10 SIX3
ITGA10 RECQL5
NTSR2 LILRA4
SEZ6L IKBKG
AGFG2 IAH1
RPS27 RPS16
ARVCF SULT4A1
ARVCF OCEL1
PTGER3 AANAT
SLC9A1 CREB3
ZNF638 DDX42
RHAG AKR1C2
EIF3F EEF1B2
PPP3CC SKI
ZNF157 PTPRN
ZNF157 T
ZNF157 UGT2B15
RPL17 EIF3M
RPL15 RPS16
MAGEA1 PLEKHG3
RPL23 NPM1
KRT85 CREB3
KRT85 IKBKG
TRH SLC25A1
RPS24 RPL41
FOSL1 KRT33B
TFAP2A SLC8A1
CHST3 RIMS2
HIST1H2AH HIST1H2BL
RPLP1 RPS29
RPLP1 RPLP2
FAU RPL23A
BTF3 DPH1
BTF3 RPS11
MLANA PFKFB2
MLANA NTSR2
IGHMBP2 FAM119B
GCLC TRIM58
HOXC11 MAGEA4
HOXC11 CORT
LOC728643 RPL4
LOC728643 RPL18
SLC18A1 NTNG1
PPBPL2 CACNA1B
RPS19 RPS16
RPSA RPS16
FSHB AFAP1
FSHB ASPHD1
MSX1 IFT140
CDH13 NEU3
E2F1 RBPMS
ARG1 UGCG
EFNB1 GPRIN2
WNT1 REM1
MAP2K4 ATF6
PRKCD HK3
FGR ITGAM
FGR HCK
TGFB3 HMG20B
PTPRJ PDE3A
EEF1G RPL24
VEGFC NOC2L
VEGFC SPTB
IFNA4 FRAT2
IL4 T
CYP2A13 CCBP2
ESR2 PCDHA9
XRCC2 T
PAX8 T
EPOR KCNH2
GATA2 GOLGA8A
TNFRSF25 UNC5B
SPTB VAPB
WBSCR22 EPHB2
TUBGCP2 EML3
TAF6L GYPE
EPOR TCOF1
POU6F1 MPP3
TUBB2B GP2
CP IL13
CLCA1 TFR2
HLA-DPA1 HLA-DRB4
OTUB1 TUBB2B
OCEL1 TGFB1
KEL GOLGA8A
KEL SPTA1
RIMS2 PSG1
GNL1 HSF4
RAD51L3 PIK3R3
NR0B2 TYR
WDR62 NR0B2
SAMD14 ELN
SAMD14 PTGES
CALB2 RPH3A
CALB2 NTRK3
BLVRB HAGH
CCND2 ITM2A
SLC17A7 CBLN1
PYY AVPR1A
CNTN2 SLC16A6
IKBKG FLJ40113
IKBKG AANAT
GRIK1 CYP2D6
ZIC2 CNP
GPRIN2 EPHB2
GPRIN2 HAUS5
ZFC3H1 C1orf63
RAMP3 PFDN1
T B4GALT3
GRIK5 DLX4
NEBL SLC12A4
NEBL INA
NEBL ATP2B2
RPS23 RPS15
LRRC15 NR0B2
HHLA1 IL13
HHLA1 TGFB1
HHLA1 MSC
MPP2 HSF4
PDE3A C19orf50
RPS4X SFI1
DNAH9 IL13
DNAH9 SLC17A7
MGAT3 CNGB1
RPS17 RPS28
MAGEA9 ATP2B2
MAGEA5 SKI
KRTAP26-1 TNFRSF25
KRTAP26-1 OCEL1
SCNN1D TSPAN9
SLC17A3 ODF1
CCL16 CALB2
MVD C19orf50
PPAT SPTB
GABRE TUSC3
CCDC69 FLT1
PFKFB2 PSG1
ZKSCAN3 HSF4
CRHR2 TAZ
RPL12 RPL36A
GM2A PRKACA
MYEF2 CALB2
F7 INA
MAGEA3 WBSCR22
SLMO1 WWOX
RPL22 RPL31
RPL22 RPL5
RNF14 XPO7
SLC4A1 MXI1
GCDH PDXDC1
DOHH PPAT
VRK2 ALAS2
RAP1GAP IGHE
NCK2 BLK
SLC9A3 TEKT2
FAM189A2 AANAT
SEZ6L T
SLC9A1 PSG1
SLC9A1 ADCYAP1
LSM4 PTPRN
LSM4 EPHB2
LSM4 HAUS5
VAMP5 HAUS5
GRINA FLT1
GRINA HSF4
RPLP2 RPL37
CCBP2 WDR62
ARHGAP6 MFNG
GHRHR SLC17A3
RPS11 RPL11
RPS24 RPL18A
MYT1 NEBL
PRKCD LCP1
NCKIPSD CXCL5
MLANA ARVCF
PTPN3 SLC6A5
HRG TGFB1
TGOLN2 RPH3A
RPL3 RPL19
TEX28 ABCC8
RPS18 NPM1
RPS18 RPS5
KCND3 PAEP
KRT37 B3GAT2
SLC18A1 IL13
SRM CREB3
FSHB SPINT3
CDH13 NCOR2
E2F1 GPRIN2
GJA1 RAD54L2
RPL10 RPS6
JAK3 LILRA4
ERBB2 ALAS2
EFNB1 HTRA1
EFNB1 TGOLN2
WNT1 PCSK7
MAP2K4 PPAT
MAP2K4 ARHGAP6
IQGAP1 AHNAK
FGR SLC11A1
CYP3A4 FAM5C
CDX2 CHST3
RPS3A RPS14
USP11 KRT6A
CEACAM6 PTPRN
LTBP1 ADAMDEC1
LTBP1 RLN2
CYP2A6 GTSE1
ESR2 C19orf29
FGF7 PSG1
NTRK2 MAGEA5
TERF1 SAMD14
XRCC2 HSF4
GUCA1A HMGXB3
GUCA1A USP11
PAX8 TNP1
GNA13 CTNNA2
GSTM3 CDC37
EDN2 PVT1
GATA2 EPOR
GOLGA8A ZMYND8
TGFB1 ALPPL2
PSG1 PTPRN
PSG1 HMG20B
CREB3 FLT1
WBSCR22 CBLN1
NDC80 TTK
ISL1 SULT4A1
PCBP3 ALPPL2
NACA RPL11
EPOR MAPK8IP1
TNP1 SULT4A1
PHF21A HOXD4
B4GALT3 PSG1
PFDN1 PCBP3
TYR GTSE1
MUC1 B4GALT3
SLC12A4 PHF21A
KIAA0284 B3GAT2
CAPN5 NOC2L
KEL KCNH2
PTGES ASCL1
RBPMS MAPRE3
NTRK3 PSG1
NTRK3 TUBGCP2
NTRK3 PCBP3
NTRK3 ACVR1B
PAEP IL13
AFAP1 GPR161
ZNF592 MAPK8IP1
FNTB PACRG
CPZ IL13
HAUS5 SLC4A3
TBX19 PLEKHG3
TBX19 NTRK3
SLC17A7 RIMS2
DPF1 RND2
RASSF9 C19orf50
AANAT FLT1
AANAT WWOX
PRPH HOXD4
MSC PLIN1
IGHE DHPS
SLC4A8 SLC17A1
GPRIN2 GP2
RPS6 EEF2
CXCL5 RPH3A
ATP5G3 NHP2
HHLA1 AKAP3
HHLA1 NEBL
MPP2 KNG1
RPS3 RPS16
MGAT3 ELN
MAGEA5 KRT1
EFNA3 HMG20B
KRTAP26-1 CARD10
KRTAP26-1 BTRC
FSCN2 NCOR2
DGCR9 SLC12A4
SLC17A3 C1QTNF3
SLC17A3 CYP2D6
PPAT SLC8A1
RPS15A ATP5S
MYST2 TNP1
PFKFB2 ATP2B2
RPL24 EEF2
RPL29 RPL7
LILRA4 CDK6
MYEF2 KNG1
MAGEA3 HHLA1
SLMO1 RAMP3
CDC42EP3 NIACR2
DOHH RASGRF1
RPS12 RPL13A
FPR3 DUS4L
ITGA10 LEFTY1
RAP1GAP TNXB
USP6 REM1
NTSR2 PRKACA
NTSR2 CPZ
NTSR2 LEFTY1
NTSR2 DMWD
FAM189A2 CDK6
SEZ6L PHF21A
TPP1 ARPC1B
RPS21 EEF2
NEURL MKRN1
ARVCF LMTK2
PTGER3 SLC30A3
PTGER3 NTNG1
PTGER3 T
SLC9A1 CALB2
SLC9A1 MPP2
LSM4 STATH
PPP3CC SIX3
NR5A1 CREB3
ZNF157 F7
SNORA21 RPL5
TOP3B C19orf50
KRT85 SLC9A1
MYT1 GHRHR
TFAP2A ARHGAP6
CHST3 TNFRSF25
CHST3 SLMO1
RPLP1 RPL35
FAU RPL11
FAU RPL4
MLANA CDK5R1
IGHMBP2 PAFAH1B1
HRG EFNA3
TEX28 TUBGCP2
RPL18 RPS27A
RPLP0 RPS15
ZFY KIAA0284
IGKC TYR
ARHGAP1 FOXN1
KRT37 C19orf50
KRT37 KIAA0284
SLC18A1 ARVCF
RPL28 RPS5
RPSA RPL24
FSHB GCM1
FSHB ADCYAP1
FSHB AANAT
FSHB SLC9A1
MSX1 PAFAH1B1
CDH13 CASK
CDH13 ZMIZ2
TFDP2 HTRA2
MAP2K4 TCF20
MAP2K4 TOP3B
CDX2 AANAT
USP11 GM2A
HOXB6 MAGEA1
VEGFC TOP3B
VEGFC WNT1
CEACAM6 CHD8
CEACAM6 GRINA
IFNA4 CAPN5
CYP2A13 OCEL1
HIST1H2BJ HOXA11
ESR2 FLRT2
TAF4 UCP3
FGF7 SLC30A3
FGF7 SDC3
GUCA1A CEACAM6
PAX8 OSGIN2
PAX8 LEFTY1
PAX8 LBP
IFNB1 HIST1H2BJ
GBX1 CCL19
ZRSR2 AP1S2
ITGA2B HERC2P3
CBLN1 PTPRN
ISL1 HSF4
ENTPD3 HN1L
PCBP3 C21orf2
SIM2 PSG1
PHF21A TNFRSF25
B4GALT3 C11orf52
BNIP3L GYPE
ACVR1B SULT4A1
TPX2 NDC80
CP CDK5R1
CLNS1A PAICS
RBM38 IDH3B
SLC12A4 STATH
RIMS2 ABCC8
CACNA1C IAH1
PIK3R3 CARD10
PACRG CDK6
NTRK3 PLEKHG3
NTRK3 GTSE1
PAFAH1B1 SKI
PAFAH1B1 GPR161
CKAP5 MSH2
SAMD14 SMAP1
CALB2 REL
PCDHA9 MID2
ADCYAP1 CALB2
TBX19 TNFRSF25
PTRF GOLGA8A
AANAT PCBP3
IKBKG MAN1A2
IKBKG EPOR
IKBKG TNP1
MSC TYR
LEFTY1 TYR
XPC REEP1
ZIC2 C21orf2
GPRIN2 HMG20B
GPRIN2 PFDN1
SCN8A NCOR2
MYBPC3 PIGA
SLC8A1 KLK11
ST6GALNAC4 KRT1
HHLA1 INA
HHLA1 CHRNB1
MPP2 GPRIN2
PDE3A TG
RPS3 EEF2
RPS4X RPL36A
MGAT3 MAST2
MAGEA9 MYH2
EFNA3 MAP2
EFNA3 LBP
EFNA3 LRRC15
RPS27A EIF3E
KRT33B PSG1
KRTAP26-1 HAUS5
MXD1 SF1
FSCN2 ADH1C
SLC30A3 EPHB2
SAT1 PFKFB3
MYST2 ZNF592
IGSF9B RIMS2
REM1 NFATC4
CACNA1B TRAK1
CACNA1B PCDH7
HIRIP3 IAH1
SIAH2 GSPT1
DMWD EFNA3
RPL5 RPL36A
RPL37 RPS29
GM2A OPLAH
LILRA4 MYH2
LILRA4 AANAT
LILRA4 T
MYEF2 CHRNB1
HBD HAGH
SLMO1 LEFTY1
WBP2 MKRN1
SFN ACVR1B
VRK2 HAGH
HCRTR2 HBD
SEZ6L MAPRE3
POU6F2 IL13
POU6F2 AANAT
AGFG2 CYTH3
MRE11A PTPRB
RPS21 RPL4
ARVCF MUC1
ARVCF PRPH
SLC9A1 ITGA10
BST1 LILRB3
RHAG ITGB3
NCL NOLC1
VAMP5 AANAT
SLC6A9 IL13
RPLP2 RPL12
CCBP2 GRM4
RPL41 PTMA
ARHGAP6 PYY
ZNF157 CBLN1
ZNF157 MYH2
RPL17 EIF3H
RPS5 RPS12
RPS14 RPL13A
SNORA21 RPL9
SNORA21 EEF1B2
RPL23 RPS3
RPS11 RPL37
KRT85 SULT2B1
KRT85 CXCL5
KRT85 SLMO1
FOSL1 STATH
TFAP2A SCAPER
TRMT1 REN
CHST3 MAGEA9
SDC3 LILRA4
ALG8 POP5
NCKIPSD GPRIN2
FOXN1 NACAD
RPL6 RPL18A
RPL6 RPL37A
RPL14 RPL22
MLANA MAGEA5
TGOLN2 PTPRN
HOXC11 TRAFD1
RPL3 RPL24
KRT33A EFNA3
LOC652147 SLC8A1
ADRB1 GM2A
RPL18 RPL38
AGFG2 LIPE
RPL13 RPS29
RPL8 RPS18
RPL28 RPL3
PGLYRP1 CEACAM6
NFAT5 TOP3B
NFAT5 EPOR
RPS19 RPS27A
RPSA RPS15A
SRM EPOR
FSHB IKBKG
FSHB CCDC69
JAK3 GPR161
JAK3 IVL
ETS1 FXYD3
ERBB2 KIAA0894
EFNB1 NFIC
EFNB1 MYEF2
WNT1 FXYD3
MAP2K4 DPH1
MAP2K4 NFATC4
PRKCD GRN
USP11 HMG20B
USP11 TUBGCP2
GHR CALB2
CYP2A13 UGT2B15
CYP2A6 KRT1
CYP2A6 TGFB1
CYP2A6 IL13
CYP2A6 LMTK2
CAMK4 UGT2B15
TERF1 AGFG2
PAX8 IL13
PAX8 EML3
PAX8 CPZ
CCR1 OLFM1
IL8RB EFNA3
IL8RB MSX1
MAPK8IP1 CARD10
CREB3 TNFRSF25
RASSF7 SLC9A3R2
GPR161 HOXD4
EVI2B GNS
GTSE1 HSF4
PCBP3 SLC5A2
EPOR PCBP3
B4GALT3 GCM1
B4GALT3 PHF21A
KRT6A EPOR
TYR SULT4A1
GSTA2 DHX57
PPP1R10 KRT1
BCAP29 SMAP1
GRIN2A AKAP3
CEP290 B3GAT2
CD79B CD79A
RAD51L3 B4GALT3
RASSF2 EVI2B
AFAP1 PFDN1
WDR62 PRKACA
WDR62 KIAA0195
NTNG1 DUS4L
PAFAH1B1 CBLN1
CENPF TPX2
EPB49 ADH6
STX1A MAPRE3
SAMD14 FRAT2
CALB2 MAN1A2
CALB2 CBLN1
CALB2 PHF21A
SLC17A1 TNP1
CCDC52 CALB2
ATP7A FMO5
TMSB15A PEX3
DPF1 DHPS
DPF1 ALAS2
AANAT EPOR
ARFIP2 TG
AARS CEL
SSX1 CREB3
POU4F1 PRTN3
LEFTY1 ATP2B2
ARHGEF12 LY6G6C
XAF1 SAMD14
IGHG1 TNFRSF17
GRM4 HOXD4
MAP2 RAD51L3
NF1 EPHB2
NF1 ARC
RAMP3 PRKACA
RPL13A RPS29
SCYL3 PHF21A
RPS7 RPS16
RPS3 EIF3E
MGAT3 RAD54L2
EFNA3 SLC9A3R2
EFNA3 RPH3A
KRTAP26-1 STATH
KRTAP26-1 B4GALT3
LOC145678 SLC12A4
SLC17A3 NTNG1
SLC17A3 AANAT
AQP9 S100A12
DPY19L2P2 ATP6V0A2
HOXB5 LEPR
SIX3 KRT6A
SIX3 SLC4A3
IGSF9B ABCC8
NCR2 MGAT3
CACNA1B PPAT
GSPT1 XPO7
BRCA1 T
SPINT3 RBPMS
RPL24 RPS23
RPL18A EEF2
RPL18A BTF3
MYEF2 SLC16A6
CAP2 REM1
SERHL2 CYTH3
NAV3 CYP1B1
RPS12 EEF2
ITGA10 RAD51L3
ITGA10 GARNL4
HCRTR2 PPP1R10
CYP7B1 GATA1
RFX1 CTNNBIP1
SLC9A3 C1orf144
SEZ6L TUBGCP2
SEZ6L SLC4A3
SEZ6L GPRIN2
RDH5 PVT1
ARVCF OTUB1
PTGER3 RIMS2
SLC9A1 AKAP3
SLC9A1 SULT4A1
SLC9A1 NTNG1
SLC9A1 HAUS5
PPP3CC PRSS8
VAMP5 GPRIN2
GRINA CXCL5
CCBP2 HMG20B
ARHGAP6 NCOR2
NR5A1 MAPK8IP1
NR5A1 CYP2D6
NR5A1 SBNO2
RPL17 HNRNPA1
RPL15 EEF2
MAGEA1 TNFRSF25
SNORA21 RPL11
RPL23 EEF1B2
KRT85 STATH
KRT85 SEZ6L
KRT85 POU6F2
RPS24 RPL5
MYT1 HHLA1
COL6A2 LIPE
CHST3 PIGR
CHST3 ITPR2
SDC3 MC2R
RPL37A RPL34
BTF3 AGFG2
RPL14 RPS13
RPL14 RPS12
IGHMBP2 GPRIN2
HIST1H4L HIST1H2AE
NEU3 TOP3B
MT1A PFKFB3
LOC652147 REM1
ADRB1 OLFM1
ADRB1 CCDC69
ADRB1 ACSL3
RPL13 PTMA
XCL2 XCL1
RPL28 RPL17
RPS19 RPL19
SRM LBP
FSHB HOXD4
FSHB TCF15
FSHB TUBB2B
FSHB KRT16
MSX1 SULT4A1
MSX1 TUBGCP2
MSX1 MYST2
CDH13 USP6
JAK3 PFDN1
JAK3 PACRG
ARG1 CEACAM1
WNT1 NFATC4
MAP2K4 KRT37
FGR HK3
TGFB3 TBX19
DNASE2 BCAP29
CDX2 CPB2
EIF3I VDAC2
USP11 AANAT
CEACAM6 SLC17A7
CEACAM6 ADRB1
IFNA4 MGAT3
CYP2A13 NR0B2
CYP2A13 NF1
CYP2A6 TUBGCP2
CYP2A6 SIX3
ESR2 CRHR2
TERF1 CACNA1C
GUCA1A IL13
PAX8 CYP2A13
PRLR EFNA3
TNFRSF25 EPHB2
ILF3 NSUN5C
IARS CAD
GCHFR SQSTM1
GTSE1 ABCC8
GTSE1 ENTPD3
ACVR1B FSHR
RUNX2 TNFRSF25
MT1X PFKFB3
MYH2 PFDN1
OTUB1 ABCC8
SLC12A4 GP2
CYP2D6 PTPRN
DPH1 RGN
NTRK3 B4GALT3
IFT140 TYR
ATP10B RBPMS
DNMT1 ZMYND8
KNG1 RIMS2
CYP11A1 PCBP3
CALB2 TCF15
AANAT PFDN1
AANAT CALB2
AANAT ADCYAP1
ADH1C ASCL1
ZNF239 SCAPER
OLFM1 IL13
OLFM1 B4GALT3
CORT SLC12A4
SSX1 IL13
LEFTY1 NTNG1
PCDH7 SCAPER
SLC4A8 ATP2B2
GRM4 ZNF592
FBXO7 DHPS
RNASEH2A KEAP1
MYBPC3 PFKFB3
MYBPC3 CCDC52
CPEB3 ZRSR2
SLC8A1 CCL19
NEBL WBSCR22
ST6GALNAC4 MMP11
MAGEA9 CBLN1
MAGEA9 FLRT2
MAGEA5 CXCL5
KRT33B RAD51L3
KRT33B LEFTY1
KRTAP26-1 CORT
LOC145678 BTRC
CCL16 KRTAP26-1
RPS15A EEF1A2
LEPR DPY19L2P2
MYST2 KIAA0467
SIX3 PTPRN
SIX3 ODF1
KRT34 ABCC8
LY96 MEGF9
FECH MICAL2
ITPR2 PFDN1
LOC729602 CDC37
GPR1 KRTAP26-1
RPS13 RPS7
F7 PSG1
HBD TRIM58
SLC4A1 FBXO7
DOHH SLC8A1
DOHH CACNA1B
RPS12 EEF1B2
UGT2B15 MYST2
NTSR2 SLC5A2
SEZ6L LBP
AQP5 GPRIN2
MYH10 MYL4
RDH5 AGFG2
ARVCF FSHR
SLC9A1 SLC4A3
SLC9A1 CHRNB1
SLC9A1 MAGEA5
LSM4 AANAT
TEF HBD
MB FXYD3
CCBP2 PAK4
NR5A1 PLEKHG3
ZNF157 EPHB2
ZNF157 LMTK2
ZNF157 MAGEA3
RPS5 RPL31
RPL15 RPL10A
TOP3B ARHGAP6
EPB41 MICAL2
RPL23A EEF1B2
RPL21 RPL17
TRIM52 REN
RPS24 RPL38
CFHR1 LAPTM4B
SERPINA4 TNFRSF25
TRMT1 DPY19L2P2
CHST3 SLC12A4
CHST3 MPP2
NCKIPSD AANAT
NPHS1 CXCL5
RHCE HBD
MLANA TGFB1
IGHMBP2 MYST2
IGHMBP2 PPP3CC
TGOLN2 SLC17A3
HOXC11 MC2R
NEU3 DPH1
LOC652147 NOC2L
RPS25 NPM1
RPL18 EEF1A2
RPL18 RPL37
RPS18 RPLP2
KCND3 EFNA3
RPL13 RPS14
GAGE12J CALB2
GAGE12J ITGA10
KRT37 CAPN5
SLC18A1 MYH2
IGH@ NTSR2
SRM RIMS2
FSHB KNG1
WNT11 RYR3
E2F1 HOXD4
E2F1 TNFRSF25
JAK3 GARNL4
ERBB2 EPB42
ERBB2 ARC
MAP2K4 HCG9
GPR176 SAMD14
FGR ACSL1
CYP3A4 SAMD14
CDX2 MLN
RB1 TCF20
USP11 TCF15
MMP14 MAPK8IP1
MMP14 KRT85
VEGFC PPAT
IFNA4 C19orf50
LTBP1 TEK
PSMA4 XRCC5
PSMA2 TRIAP1
KLF1 PRDX2
RBBP4 NUDT21
RBPMS MFNG
PAX8 GPR161
GATA2 PTRF
POU6F1 RIMS2
AKAP3 FLJ40113
ISL1 RPH3A
PCBP3 CNP
MPP3 BCL6
TNP1 STATH
SCAPER SPTB
B4GALT3 TNP1
NME1 MIF
PARK7 NHP2
AVPR1A TG
TYR PTPRN
EIF3E RPL27
SLC12A4 SULT4A1
DLX4 FLT1
ALMS1 ASCL1
FGD1 SCAPER
PIK3R3 IL13
NTRK3 HOXD4
NTRK3 TNP1
NTRK3 SPC25
DHPS HBG1
GARNL4 CYP2D6
TRAK1 CACNA1C
TFRC PRDX2
KNG1 WBSCR22
GAD1 MUC1
CALB2 GNL1
LILRB3 SMARCD3
ATP2B2 MC2R
ADCYAP1 MYH2
ADCYAP1 RIMS2
SLC17A7 ZNF592
TMSB15A NAP1L3
MEGF9 LILRB2
AANAT TCF15
AANAT TUBB2B
ARC PAIP2B
MAGEA4 KLF11
PRPH SLC12A4
ADH1C FGD1
MT1E SQSTM1
SPTB TFDP1
IKBKG MAPK8IP1
SSX1 CPB2
LEFTY1 PTPRN
GPRIN2 SLC17A7
GRM4 UNC5B
GRM4 ZIC2
IL8 CD83
FBXO7 BNIP3L
FBXO7 ALAS2
NTSR1 CAPN5
CHRNB1 CALB2
CXCL5 ABCC8
CXCL5 DUS4L
LBP ZNF592
T GARNL4
T SLC4A8
HHLA1 MYOZ3
HHLA1 GARNL4
ADCY2 DPAGT1
POLR3C TG
MPP2 SLC12A4
PDE3A SCAPER
DNAH9 CP
MAGEA5 FAM153A
EFNA3 CYP11A1
KRTAP26-1 SULT4A1
CCL16 PIK3R3
PCSK7 SAMD14
RPS15A NACA
RRM1 NDC80
SAT1 PIGA
HMGXB3 HSF4
SIX3 TCOF1
IGSF9B ADCYAP1
IGSF9B T
PDIA2 TNFRSF25
DMP1 CAPN5
REM1 MGAT3
ITPR2 CALB2
LOC729602 DPY19L2P2
TCF20 REM1
CCL14 SLC6A4
DMWD GPRIN2
F7 CBLN1
HBD MICAL2
XDH RAD51L3
ITGA6 ICAM2
SLC4A1 TFDP1
SERHL2 SAMD14
SFN MYST2
AXIN1 SCAPER
PAXIP1 PSG1
MTSS1L TNFRSF21
FANCA SCAPER
CD160 SLC17A7
RAP1GAP ALAS2
OR2B6 MUC1
USP6 NCOR2
GPLD1 MUC1
NTSR2 HTR2A
SLC9A3 GCK
FAM189A2 PTPRN
FAM189A2 NTNG1
FAM189A2 MSC
SEZ6L PTPRD
RHO PDCL
RHO SAMD14
ARVCF CYP11A1
ARVCF SGSH
ARVCF DNAH9
EIF3F RPL4
U2AF2 SIX3
VAMP5 LEFTY1
GRINA CCDC52
CCBP2 TNFRSF25
RPL41 RPS21
ARHGAP6 CCL19
NR5A1 SLC4A3
ZNF157 DCT
ZNF157 NTSR2
RPS20 RPS12
RPS5 RPL29
SNORA21 RPS21
RPL23 RPS7
TOP3B SCAPER
TOP3B REM1
EPB41 FECH
PPY CYP3A5
RPS11 RPL12
FOSL1 MYH2
CCNB2 KIF11
TFAP2A AVPR1A
SERPINA4 NTRK3
CHST3 PCGF1
CHST3 FAM189A2
NCKIPSD LEFTY1
RPL37A RPL7
RPL6 RPS24
BTF3 NFATC4
BTF3 MGAT3
RPL14 RPS23
IGHMBP2 SLC9A1
TGOLN2 NEUROD2
TGOLN2 MPP2
TEX28 AKAP3
NEU3 ZNF101
MT1A SLC30A1
MT1F PFKFB3
KRT33A IL13
KRT33A SLC9A1
LOC652147 PDE3A
RPL18 RPL24
RPS18 RPL21
RPS9 RPL23A
RPL8 RPL31
RPL8 RPL15
RPS19 RPLP0
FSHB GM2A
FSHB POU6F2
FSHB PTGER3
FSHB GRINA
CDH13 PDE3A
CDH13 PPAT
APEX1 MRPS27
JAK3 AANAT
BCL2A1 NAMPT
ERBB2 SLC6A8
KLF1 RPUSD2
VBP1 OIP5
EEF1G RPS15
RPS3A RPS16
TGFA RAD51L3
WNT2 PAEP
MMP14 RASSF7
CEACAM6 REL
IL4 MYH2
CYP2A13 SLC9A3R2
CYP2A6 MAGEA5
PSMA3 ETFA
ESR2 DLX4
NTRK2 TYR
NTRK2 PAFAH1B1
THRA UBC
GUCA1A AKAP3
GUCA1A GPRIN2
GUCA1A PFKFB3
HIF1A SAT1
IL13 FLJ40113
TCF15 HOXD4
TNFRSF25 HMG20B
GNS SMARCD3
CBLN1 PSG1
PCBP3 HMG20B
C19orf50 MFNG
TNP1 WBSCR22
SCAPER RGN
ACAN GJB3
B3GAT2 ASCL1
SLC12A4 PLEKHG3
IFIT3 IFIT1
NPM1 RPL35
DPH1 C19orf50
CYB5A SLC16A6
MMP11 PEX10
GCK NCOR2
ZNF592 IL13
SELENBP1 DHPS
TAZ ABCC8
INA WBSCR22
SAMD14 PTPRB
SLC17A1 TGFB1
CRYBA4 TYR
ASPHD1 ITGB6
LY6G6C CARD10
BSG FKBP8
OLFM1 ABCC8
OLFM1 CADM4
CCL19 MAD1L1
CD40 C11orf52
MYBPC3 ACCN1
CHRNB1 TCF15
CXCL5 AFAP1
CXCL5 IKBKG
T MID2
GNB2L1 EEF1A2
MAGEA9 MAN1A2
MAGEA5 TNFRSF25
EFNA3 GRIN2A
KRTAP26-1 CDK6
DGCR9 KRTAP26-1
SLC17A3 SULT4A1
CCL16 ABCC8
PPAT NOC2L
RPL38 RPS29
KRIT1 CREB1
ZKSCAN3 GPRIN2
GSPT1 SELENBP1
MBD2 CD14
KIAA0907 ILF3
CCPG1 MNDA
BPGM DPF1
NKX2-1 TNFRSF25
RPL24 RPS16
GM2A PACRG
MYEF2 WBSCR22
ASIP IKBKG
SLMO1 MYEF2
SLMO1 CREB3
MLN HSF4
XDH RBM8A
XDH PCBP3
RNF14 GSPT1
ITGA10 AKAP3
GPLD1 ATP2B2
NTSR2 GRIN2A
FAM189A2 SLMO1
AKR1C2 CXADR
PLSCR1 IFI44L
ARVCF CREB3
ARVCF TBX19
ARVCF CORT
ARVCF CCDC69
ARVCF GPR1
MON2 HHLA1
PTGER3 CDK6
HIST2H2AA3 SOX4
RAP1GDS1 MDH1
FH PSMB5
PPP3CC NF1
VAMP5 HSF4
VAMP5 NTNG1
SLC6A9 XDH
TEF PPP1R10
RPLP2 RPL36A
CCBP2 HAUS5
NR5A1 SLC17A3
RPS5 EIF3F
RPL19 RPL13A
SNORA21 RPL29
ZNF549 TG
KRT85 HSF4
METTL3 LOC729602
PTPRO DPEP1
MYT1 SIM2
TFAP2A REEP2
CHST3 SPINT3
CHST3 MLN
SDC3 SLC5A2
IGHMBP2 TUBGCP2
IGHMBP2 MAGEA1
HRG KRTAP26-1
HOXC11 SLC17A3
RPS10 RPLP1
ADRB1 RBPMS
RPLP0 SNORA21
KCND3 NTRK3
BTF3 RGN
IGKC OLFM1
RPL8 RPL19
LOC728643 CCT2
SLC18A1 PFDN1
NFAT5 MAPRE3
RPS19 NPM1
SRM ARVCF
FSHB NTRK3
MSX1 UGT2B15
FGFR1 PTRF
FGFR1 SMARCA4
JAK3 NCKIPSD
EFNB1 HHLA1
IQGAP1 HCK
PRKCD AOAH
FGR PSAP
RB1 FGD1
IGFBP5 USP6
TGFA FSHB
IL4 CALB2
CYP2A13 PLEKHG3
CYP2A13 LOC145678
HIST1H2BJ SOX4
IL8 NFKBIA
THRA HOXD4
GUCA1A FLT1
GBX1 ADH1C
PRLR SLC17A7
PRLR UGT2B15
GATA2 TNFRSF25
CNP KRT1
ABCC8 CARD10
SLC5A2 HOXD4
SULT4A1 PTPRN
CREB3 PRKACA
PAX6 ABCC8
CBLN1 SULT4A1
KLK11 MFNG
WWOX IL13
PAIP2B CNP
SCAPER PDCL
PHF21A CBLN1
ACVR1B TNP1
CEL ZNF266
NNAT ICAM2
SPTA1 CDH1
S100A12 S100A8
GYPA HAGH
KIAA0284 ASCL1
CYP2D6 FLT1
RPL3L SCAPER
RBPMS CREB3
RBPMS DUS4L
CACNA1C MTTP
PACRG CREB3
HIPK2 HMX1
NTRK3 HSF4
RAD51L3 ACVR1B
RAD51L3 CYP2D6
SELENBP1 KLHL9
SELENBP1 PPP1R10
ALAS2 CYP3A5
CPB2 PLLP
CALB2 AKAP3
CALB2 ACVR1B
CALB2 PIK3R3
HAUS5 PSG1
HAUS5 AFAP1
CCDC52 PACRG
TPM1 KCNH2
SLC17A7 APOH
DNAJA3 B3GAT2
AANAT WBSCR22
ADH1C C19orf50
POU2AF1 MS4A1
ARFIP2 NOC2L
ARFIP2 PTPRB
ARFIP2 GCKR
IKBKG TCF15
DEAF1 TMSB15A
GPRIN2 SLC5A2
EEF1A2 BNIP3
CHRNB1 OLFM1
LBP ARHGEF12
NEBL TNP1
PDE3A KIAA0284
PDE3A CYP3A5
DNAH9 PTPRD
MAGEA9 PACRG
MAGEA5 BTRC
EFNA3 HSF4
EFNA3 SLC5A2
EFNA3 TUBB2B
EFNA3 GARNL4
EFNA3 ATP2B2
KRT33B TCOF1
FSCN2 NFATC4
SCNN1D LIPE
SLC30A3 CALB2
SLC17A3 LBP
EPM2A RAD51L3
HMGXB3 T
NDST1 GGT5
SIX3 CREB3
SIX3 OCEL1
FTH1 GABARAPL1
NAMPT PIGA
TCF20 FGD1
RPL31 RPL7
RPL12 EIF3E
RPL12 RPS27A
RPL18A RPL9
TSHB RPH3A
LILRA4 GPRIN2
ASIP AANAT
SLMO1 CHRNB1
CFHR3 APOH
XDH LBP
CAP2 TCF20
PBX1 ITGA2B
RPS12 RPL12
ITGA10 ABCC8
UGT2B15 OTUB1
USP6 CEP290
NTSR2 DUS4L
FAM189A2 SLC17A3
SEZ6L TNFRSF25
SEZ6L RIMS2
SEZ6L PAEP
SEZ6L CHRNB1
ARVCF RPH3A
SLC9A1 SLMO1
BST1 S100A9
EIF3F ATP5O
SMARCD3 FRAT2
LSM4 PLEKHG3
LSM4 CALB2
GRINA MAPK8IP1
GRINA ARVCF
TEF SLC4A1
ZNF157 SIM2
ZNF157 ATP2B2
RPS5 MIF
RPS5 RPL24
RPL15 RPS13
MAGEA1 SLC9A3R2
TOP3B PDE3A
RPS11 SNORA21
HCG9 SCAPER
FOSL1 ZNF157
MYT1 F7
CHST3 PCBP3
SDC3 TYR
SDC3 SLC12A4
NCKIPSD RBPMS
NPHS1 MYEF2
RPL6 RPL24
DDX11 SLC4A3
BTF3 HIPK2
BTF3 FSCN2
MLANA ZNF157
TGOLN2 MC2R
TGOLN2 ACVR1B
TGOLN2 CNTN2
RPL3 RPL7
RPL30 RPS15
KRT33A UNC5B
KRT33A MAPK8IP1
RPS25 RPL6
RPL18 RPS21
RPS9 RPS10
RPL13 RPS13
RPL8 RPS3
GAGE12J PTPRN
PRPS1L1 APOH
PFKFB2 SPTB
RPL28 RPL35
MSX1 CHST3
CDH13 ADH1C
JAK3 SLC9A1
EFNB1 FLRT2
WNT1 SCAPER
WNT1 SGCD
WNT1 DOHH
MAP2K4 CAPN5
GPR176 PTGES
PTPRJ ALMS1
EEF1G RPL9
VEGFC C19orf50
VEGFC RAD54L2
IL4 EFNA3
CYP2A13 KRTAP26-1
CYP2A6 UGT2B15
CYP2A6 MC2R
CYP2A6 RAD51L3
PSMA2 SKP1
CAMK4 ZNF592
TERF1 MXD1
GUCA1A NTRK3
GUCA1A ARVCF
GUCA1A IL4
PAX8 WDR62
BMP2 PRSS3
EDN2 ROM1
GBA MFNG
PSG1 KIAA1467
PSG1 CDK6
HAGH XPO7
PHF21A TGFB1
ELN IAH1
SLC25A1 PLTP
OTUB1 CDK5R1
SLC12A4 UNC5B
SLC12A4 MAN1A2
OCEL1 PRSS8
CD3D GATA3
FGD1 C19orf50
FMO5 KEL
RAD51L3 SULT4A1
RXRB DLX4
NR0B2 PLEKHG3
IFT140 CPNE6
NTNG1 PLEKHG3
CENPF GINS1
SNCA CYP3A5
ALAS2 GYPE
KNG1 CARD10
SAMD14 SOX3
SLC17A1 RPH3A
SLC17A1 ACVR1B
ATP2B2 ISL1
ADCYAP1 C1QTNF3
ADCYAP1 PFDN1
ALDH1A3 RPH3A
ALDH1A3 PSG1
EEF2 EIF3E
MEGF9 KCTD12
FCN1 FCGR3A
AANAT KNG1
MAGEA4 CALB2
FLJ41278 SELENBP1
AP2B1 DDX1
OLFM1 C11orf52
CEACAM6 COL17A1
SPTB CPOX
LEFTY1 RPH3A
ATP9A TMSB15A
SNTA1 STAC
IGHE MXI1
GPRIN2 IVL
GRM4 WDR62
MAP2 CARD10
MAP2 SLC17A1
RPS6 RPS28
NTSR1 ADH1C
CHRNB1 CYP2D6
CXCL5 SLC4A8
T BARX2
CYTH3 NCOR2
NEBL PCBP3
SLC30A1 MT1H
HHLA1 PFKFB3
PRM2 SAMD14
IHH IGHE
GNB2L1 EIF3M
MAGEA9 SIM2
MAGEA5 PSG1
EFNA3 TBX19
KRTAP26-1 UNC5B
LOC145678 FAM119B
FSCN2 KIAA0284
UCP3 LRP8
EPHB1 VEGFA
CCDC69 CYP2D6
SIX3 CARD10
SIX3 CBLN1
SIX3 NEBL
IGSF9B GPR161
IGSF9B SLC30A3
REM1 MAP3K14
REM1 IAH1
REM1 FGD1
REM1 PPAT
ZKSCAN3 CALB2
KIAA0907 CEL
BPGM MICAL2
GPR1 HHLA1
RPL31 NACA
RPL29 EEF1B2
RPL34 RPL9
LILRA4 TYR
XDH AFAP1
XDH SLC17A3
RPL22 GNB2L1
UGT2B15 ANKRD12
UGT2B15 LOC145678
NTSR2 MC2R
NTSR2 SKI
SLC9A3 MFNG
SLC9A3 NCR2
ARVCF PIK3R3
HIST2H2AA3 C10orf10
U2AF2 PLEKHG3
U2AF2 LY6G6C
ZNF157 SLC6A2
RPL27A RPL18A
RPL15 RPL7
RPL23 RPL31
SIRPB1 FAM110B
TOP3B NCOR2
RPL23A RPL7
RPL23A BTF3
KRT85 RBPMS
CCNB2 CCNB1
CFHR1 PROS1
TFAP2A MFNG
TFAP2A SAMD14
TFAP2A REM1
NCKIPSD OLFM1
FOXN1 DOHH
RPL37A GAPDH
MLANA MUC1
TGOLN2 RIMS2
HOXC11 IKBKG
RPL3 RPL22
FTHP1 GABARAPL1
HBB KLHL9
RPS8 RPL22
RPS10 RPL10A
RPS18 RPL37A
RPLP0 RPL18
RPS9 RPL38
RPL13 RPLP2
RPL13 RPLP0
PRPS1L1 HN1L
CD163 DPYD
SLC18A1 LBP
RPSA RPL27
FSHB STATH
MSX1 MAPK8IP1
JAK3 TUBGCP2
IQGAP1 LILRB2
PRKCD ITGB2
CYP3A4 ADH1C
EEF1G RPS13
EEF1G RPL19
RB1 CACNA1B
RB1 MAP2K4
RPS3A RPL21
RPS3A RPSA
USP11 CXCL5
IL4 SLC18A1
CYP2A13 SIX3
HIST1H2BJ HIST1H2BE
CYP2A6 SLC17A3
PSMA4 TRIAP1
NTRK2 PSG1
GBX1 KRT37
CCR1 NPHS1
GSTM3 KEL
EDN2 CYTH3
PRLR PCBP3
POU6F1 WBSCR22
POU6F1 ARVCF
IL13 HSF4
NHP2 SNRPF
SLC9A3R2 OSGIN2
PLEKHG3 EPHB2
SULT4A1 RPH3A
XPO7 MICAL2
FAM119B KRT1
SCAPER MAP3K14
B4GALT3 PLEKHG3
CEL NSUN5C
FXYD3 EML2
ISLR TYR
SLC12A4 PFDN1
GRIN2A HSF4
MMP11 FAM119B
MMP11 PAIP2B
HIPK2 SCAPER
PTPRB RGN
HPRT1 MTHFD1
AFAP1 TGFB1
NTNG1 TNFRSF25
ATP10B CREB3
CKS1B KIAA0101
SAMD14 SPTB
CALB2 IL13
CALB2 MC2R
CALB2 GTSE1
AANAT PTPRN
MAGEA4 TGFB1
ADH1C PTPRB
LY6G6C RIMS2
CCL19 KIAA0284
SSX1 CARD10
LEFTY1 WWOX
TRIM10 GARNL4
IGHE TRIM58
EIF3D EEF2
EEF1A2 NPM1
RAMP3 AANAT
CHRNB1 AANAT
LBP AANAT
T CPB2
CYTH3 ACAN
CYTH3 SAMD14
LALBA CCL19
GNB2L1 EIF3E
MGAT3 ARFIP2
MAGEA9 LEFTY1
MAGEA9 GPRIN2
EFNA3 ADCYAP1
KRTAP26-1 SLC4A8
LMTK2 RBM8A
LMTK2 ODF1
SLC30A3 GPR161
SLC17A3 OTUB1
AQP9 HPR
CCL16 CXCL5
PCSK7 CACNA1C
SAT1 GADD45B
HOXB5 TNFRSF25
MYST2 NEBL
SIX3 MAGEA5
PFKFB2 SLC30A3
IGSF9B PFKFB2
KRT34 LARGE
REM1 SCNN1B
PIGR SLC12A4
CACNA1B SCNN1B
CACNA1B NFATC4
LY96 CD1D
ZKSCAN3 WBSCR22
ZKSCAN3 NTNG1
ZKSCAN3 T
BRCA1 ZNF500
RPL5 LOC730092
GM2A AKAP3
RPL18A RPL36A
ASIP MAPK8IP1
F7 MAGEA9
F7 SLC30A3
SLMO1 RIMS2
SLMO1 CHP
XDH MAGEA5
RPL22 RPL34
CAP2 SAMD14
CAP2 DNAJA3
SLC4A1 MOBP
SFN PCBP3
AXIN1 SAMD14
RPS12 RPL36A
ITGA10 SCYL3
HCRTR2 SELENBP1
UGT2B15 SIX3
USP6 MAP3K14
SEZ6L CDK6
AQP5 IFT140
ARVCF ALPPL2
MON2 SIX3
PTGER3 MSC
SLC9A1 UNC5B
SLC9A1 RIMS2
LSM4 PHF21A
GRINA MYEF2
MB TSHR
ARHGAP6 KIAA0284
RPL17 EIF3D
RPS5 RPL38
GHRHR MAGEA9
MYT1 SLC17A3
CHST3 SLC4A3
NCKIPSD NTNG1
RPL6 NACA
RPL6 RPL37
GCLC GYPE
HRG HHLA1
TGOLN2 HSF4
TGOLN2 HOXD4
HCLS1 HK3
ICOSLG ACAN
HOXC11 WBSCR22
TEX28 RPH3A
LOC652147 TG
RPS25 RPS20
RPS10 EIF3E
RPS10 RPL32
RPLP0 EEF1B2
ZFY TCF20
KCND3 NTSR2
RPL13 RPL36A
GAGE12J RAD51L3
GAGE12J AANAT
PFKFB2 RGL1
SLC18A1 RAD51L3
RPS19 RPL34
RPSA EEF2
FSHB RPH3A
FSHB GARNL4
FSHB NEBL
MSX1 TNP1
MSX1 MLANA
JAK3 CDK5R1
JAK3 PSG1
JAK3 B4GALT3
JAK3 ITPR2
ARG1 CEACAM8
MAP2K4 UCHL1
MAP2K4 WNT1
FGR CD1D
CYP3A4 GSTA2
EEF1G RPS27A
EEF1G RPL22
USP11 HOXD4
IGFBP5 CCL19
WNT2 GM2A
CEACAM6 PHF21A
CEACAM6 GARNL4
IL4 DUS4L
CYP2A13 EPHB2
CYP2A6 TBX19
FGF7 RIMS2
PAX8 LILRA4
EDN2 SERHL2
GATA2 FGFR1
POU6F1 XDH
SKI EPHB2
NSUN5C GOLGA8A
PSG1 IL13
RBM8A PSG1
TCOF1 TGFB1
ASCL1 NOC2L
EIF5B SULT2B1
HAGH TSPAN5
NDC80 FEN1
GTSE1 IL13
PCBP3 CDK6
MPP3 CYP1B1
STATH TGFB1
PHF21A WBSCR22
B4GALT3 MAPK8IP1
B4GALT3 PCBP3
BTRC PCBP3
KCTD12 QKI
ATIC SNRPF
ADAM15 EPOR
CYP3A5 BNIP3L
RIMS2 HSF4
RPS16 RPL36A
RBPMS FLT1
CACNA1C MFNG
FLJ39632 GOLGA8A
NTRK3 MAPK8IP1
CACNA2D2 MAN1A1
RAD51L3 CADM4
ZNF592 CARD10
GARNL4 HOXD4
GARNL4 B4GALT3
GARNL4 ZNF592
SLC4A3 PLEKHG3
WDR62 HOXD4
NTNG1 TNP1
NTNG1 PHF21A
ATP10B SLC38A3
CPZ EPOR
CPB2 PHF21A
CALB2 CYP2D6
HAUS5 PLEKHG3
HAUS5 WDR62
TRIM58 TSPAN5
DNAJA3 SCAPER
ADH1C HIPK2
AARS DNMT1
MYBPC3 HSF4
CXCL5 CCDC52
LBP SLC9A3R2
SGCD DEPDC5
T GRIK1
CYTH3 PTH
SLC8A1 SPTB
LRRC15 TNFRSF25
SCYL3 ATP10B
HHLA1 APOH
HHLA1 AFAP1
psiTPTE22 MGP
MPP2 NPFF
RPS7 EEF1A2
SLC6A4 LEFTY1
MAGEA9 SLC17A7
CCDC88C TRIM58
LOC145678 PAFAH1B1
SIGLEC6 MNX1
SLC17A3 FSHR
AQP9 S100A8
CCL16 MAGEA9
S100P HPR
MYST2 PRSS8
HMGXB3 IL13
SIX3 ATP2B2
SIX3 CRYBA4
PFKFB2 RAD51L3
IGSF9B NTNG1
PVT1 ABCC3
PIGR PTPRN
CRHR2 ABCC8
CRHR2 TNFRSF25
ATF6 B3GAT2
ACSL3 CLOCK
NAMPT SDCBP
PAK4 ABCC8
RPL34 EEF2
LILRA4 ZNF592
MYEF2 GM2A
F7 BTRC
MAGEA3 NEB
RPL22 NPM1
GCDH DKC1
MYO7A TM4SF1
ITGA10 WWOX
UGT2B15 TYR
NTSR2 NUDT3
NTSR2 LPHN3
SEZ6L CP
AGFG2 DEPDC5
ARVCF STATH
ARVCF CD40
ARVCF OR2B6
MON2 ALDH1A3
MON2 F7
PTGER3 KRTAP26-1
SLC9A1 KNG1
PEBP1 SLC25A1
LSM4 TYR
LSM4 UGT2B15
U2AF2 EPHB2
VAMP5 CDK5R1
VAMP5 T
RPLP2 RPS16
RPLP2 RPL38
ARHGAP6 LALBA
ARHGAP6 PCSK7
ARHGAP6 PPAT
ARHGAP6 NCR2
ARHGAP6 RFX1
NR5A1 TCOF1
ZNF157 PPP3CC
RPL19 RPL4
RPS14 RPS20
SNORA21 RPL34
SNORA21 RPL37
SNORA21 RPS13
TOP3B RGN
KRT85 FLT1
KRT85 ZNF157
HSP90AA1 HSPE1
RPL32 SFI1
CFHR1 MLC1
NCKIPSD TCF15
NPHS1 PTPRN
RPL14 EIF3H
MLANA PSG1
IGHMBP2 U2AF2
TGOLN2 MYH2
TGOLN2 ITGA10
HOXC11 MYH2
HOXC11 SIX3
HIST1H2AD HIST1H2BL
NEU3 C19orf50
KRT33A CARD10
RPS8 BTF3
RPS8 SNORA21
RPS10 RPS15
RPS10 RPS20
ADRB1 SLC16A6
RPLP0 RPL38
KCND3 WDR62
RPS9 RPL24
RPS9 RPL4
RPL8 RPS7
RPL8 RPL14
RPL8 RPL30
GAGE12J HHLA1
PRPS1L1 CALB2
LOC728643 RPL24
KRT37 FGD1
RPS19 RPL11
FSHB KRT6A
RPL10 RPL34
JAK3 PTPRN
JAK3 AFAP1
ERBB2 NELL2
MAP2K4 C19orf21
MAP2K4 ZNF263
IQGAP1 NPTN
FGR TNFRSF1B
RPS3A SNORA21
MMP15 ABCC10
IFNA4 CTSZ
IL4 FSHR
CYP2A6 U2AF2
UBC FSHB
NTRK2 U2AF2
XRCC2 SLC17A7
XRCC2 USP11
XRCC2 CEACAM6
XRCC2 GPR19
GUCA1A OLFM1
GUCA1A RIMS2
GBX1 MAP2K4
CD19 AEBP1
EPOR TRMT1
GATA2 ATP6V0A2
POU6F1 IL13
POU6F1 DUS4L
IL8RB MAGEA5
EPHB2 FLJ40113
AKAP3 FLT1
KLK11 SLC6A12
WWOX AKAP3
ISL1 HOXD4
GTSE1 RBM8A
PCBP3 FAM119B
C19orf50 NOC2L
ACAN TRPC4AP
FXYD3 SCAPER
ISLR PSG1
SLC12A4 SLC5A2
OCEL1 TNP1
ISG15 IFIT3
ADNP2 MAPK1IP1L
AFAP1 HOXD4
NR0B2 TUBGCP2
WDR62 OTUB1
IFT140 NTRK3
POU2F2 CARD10
CENPF FEN1
KNG1 RXRB
LILRB3 ITGAM
PCDHA9 CREB3
BLVRB GYPB
PEX3 MAST4
NRP1 SHB
EEF2 RPL11
SLC17A7 TBX19
ODF1 MUC1
CCL19 MGST3
MSC CREB3
SSX1 RIMS2
LEFTY1 TCF15
LEFTY1 AFAP1
ARHGEF12 ABCC8
PIR PROS1
SNTA1 COL11A1
HTR2A AKAP3
MAP2 CALB2
MAP2 GPRIN2
SFRS2IP CREB1
RGS9 GPR161
CHRNB1 FLT1
CXCL5 AKAP3
CXCL5 TBX19
KIFC1 TPX2
OPLAH CREB3
T WBSCR22
T WWOX
T IKBKG
AREG TNFRSF21
POLR2I NME1
ST6GALNAC4 RBM9
BCL2L1 ALAS2
HHLA1 WWOX
MPP2 CYP2D6
RPS7 EIF3M
MAGEA5 AFAP1
EFNA3 MYH2
KRT33B MAGEA9
CCDC88C ALAS2
ABO SCYL3
SLC30A3 RAD51L3
SLC30A3 LMTK2
DGCR9 GPRIN2
SLC17A3 MSC
MVD ADH1C
MYST2 NTRK3
MYST2 SLC17A7
NDST1 SLC12A4
SIX3 HSF4
SIX3 LMTK2
CHRNA1 AK1
PFKFB2 SULT4A1
PFKFB2 WBSCR22
IGSF9B SBNO2
PVT1 SAMD14
PVT1 CRTC1
LILRA2 RASSF2
DMP1 SCAPER
FECH TRAK2
LOC729602 HERC2P3
SPINT3 CHRNB1
GPR1 PHF21A
GPR1 MAGEA9
RPL34 RPL13A
RPS13 RPS3
ASIP PHF21A
ASIP CTAG1A
SLMO1 RBPMS
GRIP2 EFNA3
NME1 SNRPD2
CAP2 SCAPER
ABHD5 ACSL3
ZNF263 RGN
FANCA TCF20
HCRTR2 CNP
HCRTR2 FBXO7
UGT2B15 ALPPL2
GPLD1 MAGEA9
NTSR2 CDK6
NTSR2 CBLN1
SLC9A3 NCOR2
FAM189A2 RAD51L3
KCND2 PTGIS
GSTM3 NEO1
PRSS3 RAB27B
ARVCF GTSE1
ARVCF PFKFB2
MON2 SLC30A3
SLC9A1 HHLA1
BST1 FCER1G
VAMP5 TCF15
VAMP5 AKAP3
VAMP5 WBSCR22
GRINA HOXD4
NR5A1 IL13
RPL19 RPL17
MAGEA1 UGT2B15
MLLT1 PPP5C
ZNF549 B3GAT2
ZNF549 PDE3A
KRT85 LEFTY1
KRT85 HHLA1
TFAP2A PYY
SERPINA4 NTSR2
CHST3 CDK5R1
SDC3 HOXD4
SDC3 OCEL1
SDC3 LSM4
NCKIPSD ABCC8
RPLP1 RPS20
RPL6 RPL27A
BTF3 REM1
MLANA SLC5A2
IGHMBP2 PLEKHG3
TGOLN2 B4GALT3
TGOLN2 NEB
HOXC11 STATH
FTHP1 FTL
KRT33A T
LOC652147 NTSR1
RPS9 SNORA21
RPL8 RPS10
SLC18A1 LMTK2
RPL28 EEF2
NFAT5 PAEP
NFAT5 GM2A
RPS19 FAU
RPS19 RPS8
RPSA RPL28
FSHB CREB3
FSHB RBM8A
FSHB ZNF592
FSHB PCDHA9
CDH13 TOP3B
FGFR1 CDC37
RPL10 RPL38
MAP2K4 C19orf50
PTPRH FXYD3
PTPRJ USP6
PTPRJ LCT
EEF1G RPS16
USP11 TNFRSF25
USP11 PTPRD
USP11 WWOX
USP11 HHLA1
USP11 E2F1
GHR PSG1
TGFA CALB2
IFNA4 MVD
IL4 SLC17A3
UBC SLC17A3
NTRK2 ZNF157
THRA SLC17A7
XRCC2 HHLA1
RBPMS TRAK1
GUCA1A RAD51L3
PAX8 SLC9A3R2
PAX8 CBLN1
LIG3 MUC6
GBX1 PYY
PRLR FXYD3
PTGS2 CXCL2
IL8RB EPHB2
EPHB2 MC2R
CDK6 RAB11FIP3
TGFB1 CDK6
SLC9A3R2 ITGA3
AKAP3 CDK5R1
CHD8 SULT2B1
SQSTM1 MT1G
EVI2B FRAT2
TUBGCP2 TNFRSF25
PCBP3 SKI
RPS28 RPL36A
EPOR PTPRD
SCAPER TGFB2
PHF21A PLEKHG3
TUBB2B DCT
ELN MAP3K14
MUC1 MYH2
SNRPE NHP2
SLC12A4 TCF15
ALMS1 NCOR2
KCNH2 SPTA1
CYorf15B PTGER3
RIMS2 TNFRSF25
RIMS2 TUBB2B
AFAP1 TCF15
CCK SULT2B1
WDR62 CDK5R1
WDR62 EML3
NTNG1 CREB3
DNMT1 FMO5
KNG1 PHF21A
EPB49 MICAL2
PFKFB3 POU6F1
PPOX UROD
ATP2B2 DCT
EPB42 TAF6L
EPB42 FBN2
PEX3 COL11A1
CCDC52 AKAP3
SLC17A7 PCBP3
TMCC2 EPB42
AP1S1 NFATC4
AANAT B4GALT3
AANAT ATP10B
CNTN2 NEB
IKBKG SLC5A2
IKBKG RAD51L3
SSX1 SULT2B1
SSX1 PHF21A
SSX1 IKBKG
LEFTY1 AKAP3
IGHE SMPD2
GPRIN2 PAFAH1B1
FBXO7 MICAL2
CHRNB1 HSF4
CHRNB1 ATP10B
CXCL5 EPHB2
T FLT1
T MUC1
T SSX1
T CHRNB1
SCYL3 ABCC8
RPS7 RPS15
RPS3 EIF3M
HNF1A DBT
PPYR1 NF1
EFNA3 ARID4B
LOC145678 SLC9A3R2
LOC145678 TUBGCP2
LMTK2 TUBB2B
VNN2 TBC1D8
SLC30A3 MC2R
SLC17A3 DGCR9
LEPR CDC37
IGSF1 TM4SF1
MYST2 HOXD4
MYST2 PLEKHG3
MYST2 WDR62
MYST2 CXCL5
HMGXB3 NFIC
CCDC69 RXRB
SIX3 HMG20B
PFKFB2 SLC17A1
PFKFB2 CORT
PVT1 TCP11L1
REM1 ACAN
ZKSCAN3 ADCYAP1
ACSL3 OSGIN2
NAMPT IL8
DMWD TYR
SPINT3 HOXD4
RPL29 NPM1
RPL34 NPM1
GM2A HHLA1
AIF1 LST1
RPS13 RPL7
RPL18A EEF1B2
LILRA4 STATH
HBD GYPE
RPL4 RPS16
RPL4 EEF2
MLN T
CFHR3 MID2
RPL22 EIF3H
SLC4A1 TSPAN5
SLC4A1 DPF1
GCDH DPY19L2P2
IL10RB AHNAK
ITGA10 IL13
ITGA10 RBPMS
GP1BA SERPINH1
GP1BA SPINT2
USP6 ABCC3
NTSR2 LARGE
NTSR2 EML3
FAM189A2 RAMP3
AGFG2 FXYD3
AGFG2 SLC9A3
ARVCF RBM8A
NELL2 DPF1
SMARCA4 EIF3G
VAMP5 PSG1
GRINA MYH2
RPL41 RPS23
ARHGAP6 DEPDC5
NR5A1 T
NR5A1 LSM4
ATP6V0E2 RPL31
ZNF157 INA
RPL19 RPLP2
MAGEA1 NTRK3
MAGEA1 AQP5
SNORA21 NPM1
GHRHR F7
EPB41 GABARAPL2
RPL21 RPS15A
RPL21 RPS13
KRT85 RAD51L3
KRT85 NTSR2
RPS24 EEF2
FOSL1 MYBPC3
FOSL1 MAGEA9
SERPINA4 FLJ40113
CHST3 SLC16A6
CHST3 HECW1
SDC3 STATH
SDC3 KRTAP26-1
SDC3 PAX7
NCKIPSD LBP
FOXN1 FSCN2
FAU RPS21
RPL6 RPS15A
RHCE PRDX2
IGHMBP2 KIAA0195
IGHMBP2 ST6GALNAC4
TGOLN2 SLMO1
RPL3 RPS16
RPL3 RPS13
RPL30 RPL36A
ADRB1 CHRNB1
KCND3 EPOR
KCND3 GM2A
HIST1H2BI HIST1H3D
BTF3 KLK11
IGKC RIMS2
GAGE12J SLMO1
SLC18A1 MSC
SLC18A1 SIX3
RPL28 RPL13A
RPL28 RPS27A
RPL28 RPL4
RPSA RPS7
CYP21A2 MB
FSHB MPP2
MAP2K3 SLC4A1
CDH13 SLC8A1
FGFR1 TNFRSF25
CDK4 PAICS
EFNB1 CALB2
MAP2K4 TRO
MAP2K4 HIRIP3
CDX2 RBPMS
PTPRJ CACNA1C
USP11 CDK5R1
USP11 NTNG1
HOXB6 TNFRSF25
MMP14 WDR62
CEACAM6 CADM4
IL4 TNP1
IL4 SLC17A1
IL4 NEBL
IL4 ARVCF
CYP2A6 B4GALT3
CYP2A6 WDR62
CYP2A6 LILRA4
PSMA2 ETFA
CAMK4 AKAP3
CAMK4 EFNA3
FGF7 NFKB2
UBC PCBP2
UBC TSSK2
TERF1 SPTB
XRCC2 AKAP3
IFNB1 HIST1H3D
PRLR ARVCF
POU6F1 PFDN1
IL8RB OCEL1
WNT10B HOXD4
LARGE IL13
GYPE RND2
RPH3A TNFRSF25
MYBPC1 IL13
PCBP3 KIAA0467
B4GALT3 HOXD4
B4GALT3 WBSCR22
NCOR2 SCAPER
BTRC SDC2
B3GAT2 ELN
PPP1R10 RND2
SLC12A4 ISL1
KIAA0284 RASGRF1
MBOAT2 MYL4
RIMS2 TCF15
RIMS2 AKAP3
NTRK3 RPH3A
C1QBP SNRPE
NR0B2 FLJ40113
NR0B2 AFAP1
WDR62 TCF15
WDR62 DUS4L
SELENBP1 CYP3A5
SAMD14 FGD1
CYP3A5 CACNA1C
FCER1G S100A9
FAM155B FXYD3
TRIM58 GYPA
CD14 VCAN
SLC17A7 SULT4A1
MFAP1 ACTL6A
AANAT GP2
ADH1C ELN
OLFM1 SLC16A6
OLFM1 MYH2
OLFM1 DPEP1
IKBKG OTUB1
PSG7 RAD51L3
LEFTY1 PHF21A
LEFTY1 AANAT
ANKRD28 IL1RAP
GPRIN2 AFAP1
GPRIN2 TBX19
SCN8A SCAPER
SCN8A NFATC4
GRM4 SLC9A3R2
RPS6 NACA
BTF3 NPM1
MYBPC3 MT1G
CXCL5 MC2R
CXCL5 PFDN1
CXCL5 FNTB
LBP TYR
NEBL GPRIN2
SCYL3 RAD51L3
SCYL3 C16orf7
HHLA1 RPH3A
HHLA1 PIK3R3
DNAH9 RAB11FIP3
IHH TRIM58
PPYR1 PAIP2B
MAGEA9 HSF4
KRTAP26-1 PHF21A
LMTK2 CXCL5
SLC30A3 GPRIN2
SLC17A3 TGFB1
MVD CCL19
MYST2 KIAA0195
MYST2 JMJD6
MYST2 GPRIN2
CCDC69 MPZL2
PFKFB2 TGFB1
NCR2 ACAN
CACNA1B FGD1
HIRIP3 RGN
TCF20 C19orf50
BPGM SIAH2
SPINT3 EFNA3
GPR1 TGFB1
LILRA4 TNFRSF25
LILRA4 ALDH1A3
MYEF2 PHF21A
MYEF2 ACSL3
F7 TUBB2B
F7 NEBL
SLMO1 IL13
RPL4 MIF
MLN HOXD4
GRIP2 KRTAP26-1
CFHR3 CXCL5
XDH MGP
SLC4A1 GUK1
SLC4A1 BLVRB
IL10RB NPTN
DOHH MXD1
ITGA10 TUBB2B
USP6 MAD1L1
NTSR2 LMTK2
ZMYND10 PLCD1
FAM189A2 HHLA1
FAM189A2 ITGA10
SEZ6L TCF15
LCT CHN1
ARVCF SOD3
MON2 NEB
PTGER3 HHLA1
PTGER3 IGSF9B
SLC9A1 TCF15
SLC9A1 TNP1
SLC9A1 OCEL1
LSM4 PSG1
U2AF2 WDR62
PPP3CC TGFB1
GRINA POU6F1
KCNE1 PTH1R
LILRA1 CD1D
ARHGAP6 PRM2
NR5A1 EFNA3
ZNF157 SLC17A1
MAGEA1 TBX19
ACOT11 IGSF9B
RPL23 EIF3E
RPL21 RPL27
ZNF549 CACNA1C
ZNF549 TCF20
KRT85 PTPRN
KRT85 RAB11FIP3
KRT85 MYH2
KRT85 LMTK2
RPL32 RPS15
RPL32 RPL23A
FOSL1 SLC17A3
NR4A1 TNFRSF25
CCNB2 NDC80
MYT1 INA
CHST3 DPP6
CHST3 LILRA4
SDC3 HMG20B
NPHS1 PSG1
RPL37A RPL37
RPL6 RPL31
MLANA GPRIN2
MLANA SLC30A3
HRG MAGEA5
TGOLN2 T
TEX28 EFNA3
KRT33A RUNX2
RPS8 RPS29
RPS18 RPL9
RPL8 RPL13
PFKFB2 DOHH
SLC18A1 ABCC8
SRM HOXD4
SRM CHST3
FSHB MAGEA3
FSHB NPHS1
MSX1 SIX3
MAP2K3 EPB49
FGFR1 ZNF266
RPL10 RPS8
JAK3 IL13
JAK3 CDK6
JAK3 LMTK2
ARG1 BPI
EFNB1 HOXD4
EFNB1 KRT33B
GPR176 AGFG2
PTPRH AVPR1A
TGFB3 ARHGEF12
CYP3A4 LRRC68
CDX2 T
EEF1G EEF1A2
USP11 ARVCF
CEACAM6 SLC17A1
IFNA4 TCF20
IL4 TGFB1
CYP2A13 U2AF2
CYP2A13 PPP3CC
HIST1H2BJ HIST1H2BF
CYP2A6 AKAP3
CYP2A6 HOXB6
CAMK4 WDR62
CAMK4 SLC9A1
NTRK2 GPRIN2
THRA HHLA1
THRA CYP2A6
XRCC2 CHP
GUCA1A HOXD4
GUCA1A SLC4A8
PAX8 NR0B2
PAX8 LOC145678
GSTM3 CYorf15B
EPOR PDIA2
POU6F1 SLC12A4
WNT10B CEACAM6
NFIC PTPRN
LRRC68 NOC2L
TGFB1 TCF15
PLEKHG3 IL13
HERC2P3 ZNF266
TCOF1 TNFRSF25
TCOF1 IL13
TRAK2 TSPAN5
PCBP3 CPNE6
B4GALT3 FSHR
ACAN MMP19
ACVR1B HSF4
TYR C11orf52
B3GAT2 IAH1
AGR2 MNX1
MUC1 WBSCR22
OCEL1 EML3
CYP2D6 TCF15
ICAM2 CTSW
TUBA3C TK1
CYP3A5 TRPM2
RIMS2 DUS4L
KIAA0195 OCEL1
CACNA1C MAP3K14
GNL1 TGFB1
IGH@ LOC91316
RAD51L3 FSHR
RAD51L3 GFPT2
RAD51L3 GRIN2A
AFAP1 TNFRSF25
ZNF592 RAD51L3
NTNG1 ZNF592
ATP10B MAPRE3
ALAS2 TSPAN5
KNG1 PTPRN
EPB49 XPO7
GAD1 PLA2G6
SAMD14 MAST2
CALB2 FLT1
BLVRB GYPA
CCDC52 CYP2D6
CYP1A1 FRAT2
ADCYAP1 PTPRN
SLC17A7 IL13
SLC17A7 UNC5B
TMCC2 SLC6A8
MEGF9 SMARCD3
AANAT CBLN1
MAGEA4 HOXD4
IKBKG TGFB1
IKBKG PCBP3
GRIK1 NPFF
EIF3M TINP1
EEF1B2 NACA
GPRIN2 NFIC
MAP2 PLEKHG3
RPL13A SFI1
CXCL5 TCF15
CXCL5 GARNL4
CXCL5 MSC
KIFC1 ITGB3BP
T CBLN1
BCL2L1 TERF2IP
MGAT3 PDE3A
RPS17 PTMA
EFNA3 PRSS8
KRT33B CHRNB1
KRTAP26-1 MC2R
MGAM FCGR3A
MGAM CD163
SLC17A3 HTRA1
MVD CAPN5
RRM1 CENPF
KLHL18 C21orf2
PVT1 IQSEC1
ZKSCAN3 NEBL
CRHR2 FLT1
PAK4 IL13
TCF20 ASCL1
SPINT3 GARNL4
SPINT3 GPRIN2
GPR1 KLF11
GM2A IL13
F7 C1QTNF3
SLMO1 TCF15
SLMO1 T
CFHR3 PHF21A
NME1 RPL35
RNF14 BPGM
SLC4A1 FBN2
AXIN1 PVT1
ABHD5 FAM110B
RPS12 NPM1
HCRTR2 KLHL9
HCRTR2 TRIM58
OR2B6 HSF4
GP1BA RAB27B
USP6 ASCL1
USP6 MGAT3
NTSR2 HMG20B
NTSR2 PTH2R
SLC9A3 SAMD14
AGFG2 REEP2
RRAS2 GP1BA
RDH5 USP6
ARVCF GRIN2A
ARVCF SLC17A1
PTGER3 OCEL1
TTLL4 HHLA1
EIF3F SLC25A3
LSM4 ADCYAP1
LSM4 MAGEA5
U2AF2 OSGIN2
U2AF2 PTPRD
U2AF2 MYST2
U2AF2 TPMT
VAMP5 LSM4
GRINA TYR
GRINA T
SLC6A9 SLC17A7
ARHGAP6 FUT6
NR5A1 SULT2B1
NR5A1 WDR62
NR5A1 SEZ6L
ZNF157 NEB
ZNF157 STXBP1
RPL19 RPS28
MAGEA1 TUBGCP2
MAGEA1 OCEL1
RPL21 RPS16
KRT85 KRTAP26-1
RPS24 RPL12
FOSL1 HSF4
TFAP2A IAH1
CHST3 PSG1
NPHS1 TRIM10
DDX11 IL13
SEC31A MT1H
RPL3 RPL35
TEX28 NR0B2
KRT33A ZNF592
KRT33A NR5A1
AGFG2 PTH
GAGE12J SLC17A3
PRPS1L1 CDKL5
RUNX1 SDC3
SLC18A1 ZNF157
NFAT5 CREB3
RPS19 RPS15
RPS19 RPL23A
CTSD CCR1
FSHB PHF21A
FSHB ACVR1B
FSHB LY6G6C
FSHB ATP12A
MSX1 ARID4B
BCL2 EFNA3
HCK RGS19
RPL10 FAU
JAK3 SEMA4D
CCND2 RAB27B
EFNB1 LEFTY1
REL ADNP2
WNT1 DEPDC5
MAP2K4 MAP3K14
MAP2K4 POLR3C
TGFB3 MAP2
PDGFRA KLF11
PTPRJ CDH13
EEF1G RPS23
EEF1G RPS12
EEF1G RPL28
USP11 CHRNB1
IGFBP5 FOXN1
MMP14 IGSF9B
VEGFC KLK11
VEGFC FXYD3
TRAP1 RHCE
CAMK4 TNFRSF25
CAMK4 GPRIN2
NTRK2 KRTAP26-1
GUCA1A KNG1
GUCA1A NPHS1
PAX8 CDK6
PAX8 SKI
PAX8 NTRK3
PAX8 USP11
CYC1 NUDT1
POU6F1 HOXC11
IL8RB PCBP3
IL8RB MYST2
WNT10B TGOLN2
HINT1 NPM1
CARD10 IL13
TGFB1 CDK5R1
PLEKHG3 TGFB1
HERC2P3 PLA2G6
GTSE1 AKAP3
B4GALT3 EPHB2
NCOR2 SOX3
TYR CDK6
TYR CBLN1
ISLR SLC5A2
CYP2D6 TNP1
LIPE PTH
GRIN2A ACVR1B
MMP11 KLHL9
NQO1 TSPAN6
CPOX UBAC1
RAD51L3 CDK6
UROD XK
AOAH GNS
PAEP PFDN1
GARNL4 HSF4
IFT140 PTPRD
ALAS2 GYPA
SERPINI1 SOSTDC1
PKMYT1 KRT6A
KNG1 CHD8
SAMD14 CTNNBIP1
AHNAK SLC36A1
HAUS5 PCBP3
CD163 PHC2
CCDC52 POU6F1
ABCC10 CARD10
EEF2 RPS15
RPL9 RPL11
AANAT MUC1
AANAT SLC4A3
ADH1C CACNA1C
LY6G6C ABCC8
OLFM1 TCF15
CORT WBSCR22
IKBKG WBSCR22
SSX1 TAZ
GRIK1 FLT1
GPRIN2 NR0B2
GRM4 RBM8A
RPS29 RPS16
GP9 ITGB3
BTF3 RPL27
CHRNB1 SLC16A6
CXCL5 MID2
CXCL5 MAPK8IP1
HLA-J HLA-A
LBP OTUB1
HECW1 RBPMS
T RIMS2
SLC8A1 ELN
FLRT2 CREB3
FLRT2 SSX1
ATP5G3 ATP5O
HHLA1 PLP1
MPP2 WBSCR22
MPP2 RIMS2
PDE3A FGD1
MGAT3 C16orf88
RPS17 EIF3E
EFNA3 GP2
KRT33B CBLN1
KRT33B WBSCR22
KRTAP26-1 PIK3R3
KRTAP26-1 AANAT
MXD1 CYTH3
SLC30A3 SOD3
SLC30A3 HHLA1
FAM5C GSTA2
SLC17A3 ASPHD1
SLC17A3 PSG7
CCL16 SLC4A8
CCDC69 SULT2B1
CCDC69 OLFM1
PDIA2 PTRF
PVT1 TEKT2
DMP1 CACNA1C
DMP1 POLR3C
CACNA1B MAST2
CACNA1B CYTH3
STXBP1 SIX3
GSPT1 MICAL2
MBD2 MEGF9
ITPR2 TGFB1
PAK4 PLEKHG3
CCL14 OLFM1
RPL24 RPL7
RPL31 NPM1
RPL12 RPL9
CTAG1A GRM4
LILRA4 RPH3A
ASIP ZNF592
ASIP BARX2
XDH SLC12A4
XDH NR0B2
AGRN PRTN3
RPL22 RPL11
ITGA6 MAX
CAP2 FGD1
SERHL2 ACAN
DOHH SMAP1
FPR3 CALB2
EMX1 SCNN1D
PDHA2 GRIP2
NTSR2 TBX19
NTSR2 ITPR2
CCKAR SLC9A3R2
SLC9A3 AKT3
SEZ6L NTNG1
SEZ6L TIMP2
POU6F2 PAEP
AGFG2 RFX1
RHO SCAPER
ARVCF IFT140
ARVCF ODF1
ARVCF NEBL
PTGER3 UGT2B15
PTGER3 GPRIN2
SLC9A1 TBX19
TTLL4 MYBPC3
KIAA0323 TNFRSF25
EIF3F RPL9
LSM4 NTRK3
U2AF2 MAGEA5
CLPP NHP2
GRINA SLC16A6
GRINA CNTN2
ARHGAP6 SPTB
NR5A1 ARVCF
ZNF157 FAM153A
ZNF157 IGSF9B
MAGEA1 ZNF592
ACOT11 CYP2D6
HCG9 SCNN1D
RPL32 RPS28
MYT1 MAGEA9
CHST3 GARNL4
CHST3 LBP
SDC3 IL13
FAU RPL19
BTF3 MXD1
BTF3 RPS12
HSBP1 RAP1GDS1
IGHMBP2 TFF3
GCLC TRAK2
HRG SDC3
HCLS1 NAGA
ICOSLG SLC9A3
HIST1H4L HIST1H3D
RPS25 RPL23
RPS10 RPS29
ADRB1 CHST3
KCND3 PFDN1
RPS9 RPLP2
GAGE12J WBSCR22
LOC728643 RPL15
JAKMIP1 SLC17A3
KIF20B GTSE1
RPSA RPS13
SRM MYBPC1
FSHB CARD10
FSHB U2AF2
MSX1 FAM119B
BCL2 SLC12A4
JAK3 LARGE
JAK3 GM2A
FGF3 HSF4
GPR176 ASCL1
BCL3 PPP3CC
MMP14 ARVCF
CEACAM6 MPP3
CEACAM6 PSG7
IL4 CCL16
GPR19 FSHB
CYP2A6 CDK6
CYP2A6 OCEL1
PSMA3 ATP5A1
ESR2 AKAP3
ESR2 AGER
FGF7 IGKC
KLF1 MOBP
UBC COL8A1
GUCA1A C11orf52
GUCA1A MT1G
GUCA1A NEBL
MTMR11 ALDH2
CCR1 CYP1B1
CCR1 SCYL3
CSPG4 HBB
EPOR ATP6V0A2
POU6F1 SLC17A7
POU6F1 CCL16
MC2R HOXD4
ZNF266 GOLGA8A
CA4 TM4SF1
SLC6A12 IAH1
ASCL1 MAST2
PTPRD IL13
WBSCR22 HSF4
ACSL1 AGFG1
PCBP3 ARID4B
STATH TNFRSF25
RASGRF1 SCAPER
CEL TNFRSF25
MYH2 MPP3
CP AKAP3
YARS ITGA2B
AVPR1A FXYD3
MUC1 PCBP3
MTG1 FXYD3
BCAP29 SCAPER
CYP2D6 SLC12A4
CAPN5 HSPA12A
HPS1 TGFB1
LSR PTK7
NDUFS8 PPP2R4
SV2A ITGA6
SV2A ICAM2
NTRK3 ISLR
RAD51L3 MAN1A2
PTPRB TG
PAEP PRKACA
SLC4A3 AKAP3
NTNG1 RAD51L3
ATP10B HSF4
DPEP1 HSF4
KLHL21 SLC38A3
RHCE TFDP1
SAMD14 TRAK1
ZMYND8 FMO5
IFI44L QPRT
CCDC52 HOXD4
RPL10A EIF3E
ADCYAP1 TUBB2B
NOLC1 PAICS
SLC17A7 MYH2
DPF1 SLC6A8
MAGEA4 FAM153A
AARS HERC2P3
DHX9 YWHAQ
CAV1 SLC25A1
REEP1 ZNF500
IKBKG CREB3
IKBKG DUS4L
IKBKG HAUS5
CR1 SLC11A1
AGER ZNF500
DEAF1 IMPDH2
RUVBL2 IMPDH2
PIR ICAM2
DPP6 CDKL5
HIST1H3E PCBP3
GPRIN2 CRYBA4
GPRIN2 IKBKG
GPRIN2 MSC
BARX2 CARD10
RAMP3 RBPMS
GP9 PDIA5
CHRNB1 PHF21A
CHRNB1 PAEP
CHRNB1 LEFTY1
SGCD SAMD14
OPLAH MAPRE3
T THBS1
T FSHR
SLC8A1 NOC2L
SLC8A1 SLC6A12
NEBL MAP2
SLC30A1 MT3
HHLA1 SLC17A1
HHLA1 ATXN3
MPP2 PTPRN
PDE3A SERPINC1
RPS4X RPS15
MGAT3 RBM4B
MAGEA9 CYB5A
MAGEA9 CCDC52
MAGEA5 TUBGCP2
MAGEA5 LRRC15
VNN2 S100A9
FSCN2 MAST2
SLC30A3 RIMS2
SLC17A3 PLEKHG3
SLC17A3 GTSE1
SLC17A3 MAP2
CCL16 CPB2
DPY19L2P2 DNMT1
LUC7L3 NSUN5C
MYST2 PAFAH1B1
CCDC69 PFDN1
CCDC69 KRT33B
SIX3 MUC1
REM1 DPH1
HSP90AB1 SLC16A6
GSPT1 SPTB
KIAA0907 DPY19L2P2
LOC729602 LEPR
TCF20 SCAPER
BPGM SMPD2
BRCA1 GTSE1
GPR1 MUC1
RPL29 BTF3
COL4A3 PTK7
ASIP SLC17A7
AIPL1 FPGS
CFHR3 DUS4L
XDH NEBL
RPL22 RPS7
CAP2 SGCD
ABHD5 BCL6
DOHH FXYD3
DOHH FSCN2
ITGA10 PSG1
RAP1GAP SELENBP1
UGT2B15 ATF6B
USP6 HIPK2
NTSR2 SULT4A1
NTSR2 SLC17A1
NTSR2 GRIP2
FAM189A2 SCYL3
SEZ6L FLJ40113
SEZ6L PAK4
POU6F2 PTPRN
AQP5 TUBGCP2
AQP5 LOC145678
AGFG2 CAP2
AKR1C2 PLOD2
RDH5 SAMD14
FETUB ALMS1
SMARCA4 HERC2P3
LSM4 GPR1
U2AF2 NR0B2
U2AF2 NTSR2
PPP3CC SLC9A3R2
SLC6A9 ARVCF
MB EML2
ARHGAP6 DPH1
ZNF157 ADCYAP1
ZNF157 SLC9A1
MAGEA1 GRM4
MLLT1 SLC16A6
RPL23 RPL5
UPK1B MMP8
TOP3B GCKR
KRT85 TCF15
TRMT1 PTRF
CHST3 PCDHA9
PBX1 MYEF2
ALG8 SNRNP40
RPLP1 RPL23A
BTF3 RHO
BTF3 RPS27A
RHCE EPB49
RPL14 RPL36A
IGHMBP2 TNFRSF25
NTN3 DPH1
NEU3 RAD54L2
KRT33A TNP1
HIST1H2BF HIST1H2AL
RPS9 RPL27A
GAGE12J CHRNB1
PGLYRP1 CEACAM1
RPS19 SNRPD2
IGH@ OLFM1
SRM SSX1
SRM SEZ6L
FSHB TNP1
FSHB CYP2D6
MSX1 PLEKHG3
MSX1 GRINA
BCL2 IGSF9B
E2F1 T
RPL10 RPL24
BCL2A1 ABHD5
EFNB1 GRIK1
FGF3 DUS4L
GPR176 ETFB
BCL3 SLC12A4
FGR IQGAP1
CYP3A4 NTSR1
CDX2 GPRIN2
RPS3A HNRNPA1
IGFBP5 GJB3
CEACAM6 MAGEA9
IFNA4 ADH1C
IL4 MLANA
FLT1 EFNA3
CYP2A13 HPS1
ESR2 CPB2
CAMK4 PLEKHG3
RBBP4 PSMA2
THRA GPRIN2
GUCA1A MT1B
GUCA1A ZNF592
GUCA1A SLC17A3
GUCA1A NTSR2
PAX8 CHST3
PAX8 TEX28
GBX1 SPTB
CD19 BLNK
EPOR CDH1
PRLR TYR
IL8RB LSM4
WNT10B NEB
PSG1 TCF15
TCOF1 CDK5R1
MYO9B EML3
PTPRD PLEKHG3
CBLN1 TNFRSF25
TRAK2 MICAL2
TUBGCP2 AKAP3
TUBGCP2 PTPRD
GTSE1 HN1L
PTGER3 ZMYND8
PTGER3 PDXDC1
SCAPER SOX3
CEL PDXDC1
MT1X SLC16A6
TPX2 TTK
TG NOC2L
PARK7 SNRPF
AVPR1A SCAPER
SPC25 AKAP3
TYR PRKACA
TYR CREB3
B3GAT2 RGN
OTUB1 TUBGCP2
ISLR TNFRSF25
GRIN2A TNP1
CACNA1C KLK11
GNL1 TYR
RAD51L3 CHD8
RAD51L3 NEUROD2
PAEP NR2F1
WDR62 TCOF1
NTNG1 SLC4A3
ATP10B DLX4
DNMT1 KEL
SAMD14 NACAD
CALB2 ABCC8
CALB2 AFAP1
MLLT11 FASN
ADCYAP1 ALPPL2
TRIM58 PAIP2B
MAGEA4 TNP1
MAGEA4 MUC1
CNTN2 CALB2
SYT17 ARHGEF2
ADH1C GCKR
SPTB OAT
IKBKG TUBB2B
SSX1 ZNF592
DLEC1 ACOX1
IGHE TRPM2
IGHE SELENBP1
GPRIN2 RBPMS
SCN8A SOX3
SCN8A ZNF239
GRM4 CPNE6
KEAP1 DHPS
RAMP3 MSC
CXCL5 NFKB2
SGCD SCAPER
ADAMDEC1 LPL
T TCF15
T APOH
T ZNF592
SLC8A1 SGCD
NEBL DUS4L
MGAT3 PCDH7
EFNA3 SULT4A1
EFNA3 CREB3
EFNA3 WBSCR22
KRT33B PAEP
KRTAP26-1 PLEKHG3
FSTL4 CYTH3
DGCR9 RAD51L3
DGCR9 PRPH
RRM1 GINS1
GABRE ITGA2B
SIX3 PIK3R3
SIX3 OLFM1
PFKFB2 EPHB2
IGSF9B PSG1
IGSF9B KRT33B
PVT1 ASCL1
SH3BP1 MYO1F
HIRIP3 SCAPER
ACSL3 PPP5C
BRCA1 CREB3
SPINT3 CALB2
GPR1 B4GALT3
RPL29 RPS29
GM2A PTPRN
LILRA4 SLC17A7
ASIP MAP2
F7 CALB2
F7 ATP2B2
SLMO1 PHF21A
RPL4 EEF1A2
MLN NFIC
CFHR3 TNFRSF25
CFHR3 CCK
RPL22 RPS15A
RPL22 RPL18A
PBX1 MAST4
PAXIP1 SLC17A7
RPS12 RPS4X
RPS12 RPL38
ITGA10 SLC6A2
USP6 XAF1
USP6 TCF20
NTSR2 NFIC
NTSR2 RBM8A
NTSR2 KRT33B
HIST1H2BC HIST1H2AE
SEZ6L AFAP1
SEZ6L LMTK2
AQP5 TGFB1
MYH10 UROD
RDH5 MFNG
NEURL GUK1
ARVCF TCF15
ARVCF LARGE
ARVCF JMJD6
ARVCF ASIP
SLC9A1 PTPRD
EIF3F EEF1A2
EFEMP1 BLK
VAMP5 FLT1
VAMP5 SLC17A7
VAMP5 CXCL5
RPLP2 RPL18A
ARHGAP6 PDE3A
ZNF157 TCF15
MAGEA1 PAFAH1B1
ACOT11 BBS4
EPB41 BCL2L1
ZNF549 FGD1
KRT85 ZKSCAN3
KRT85 STXBP1
TRIM52 SMARCA4
HCG9 ACAN
HCG9 LIPE
CFHR1 DNM3
CHST3 ATP10B
SDC3 CNNM2
SDC3 LSM12
SDC3 GAGE12J
SDC3 ARVCF
NCKIPSD LILRA4
MLANA SULT4A1
HRG HPS1
TGOLN2 SLC12A4
TGOLN2 NEBL
SHH IGHE
RPL3 HNRNPA1
KRT33A SLC17A7
ADRB1 HN1L
ADRB1 ATP10B
RPL18 FBL
RPS18 EEF1B2
BTF3 MFNG
IGKC CALB2
RPS9 RPL15
RPL13 RPL29
RPL13 RPL6
GAGE12J SIX3
PFKFB2 GSTA2
LOC728643 HNRNPA3
SLC18A1 ODF1
RPL28 RPS24
RPL28 RPS8
GRP TGOLN2
SRM WDR62
FSHB TNFRSF25
FSHB MYOZ3
FSHB SLC16A6
FSHB SEMA4D
MSX1 TGFB1
CDH13 SLC6A12
BCL2 AANAT
JAK3 MAG
JAK3 MSC
JAK3 CXCL5
JAK3 PBX1
ERBB2 SHH
BCL3 OSGIN2
CYP3A4 TOP3B
CYP3A4 LOC652147
RPS3A RPL23
RPS3A BTF3
USP11 PLEKHG3
USP11 HAUS5
HOXB6 IL13
IGF2R CKAP4
VEGFC HIRIP3
VEGFC LOC652147
CEACAM6 CYB5A
IL4 ABCC8
IL4 KRTAP26-1
CYP2A13 IGHMBP2
CYP2A13 TEX28
MRPL28 KIAA0284
RAGE MSX1
CYP2A6 HHLA1
CYP2A6 SDC3
GUCA1A TGOLN2
PAX8 SLC30A3
PAX8 CYP2A6
GBX1 VEGFC
ABCC8 UNC5B
ID2B ID2
TNFRSF25 PRSS8
AKAP3 HOXD4
CREB3 HOXD4
EML3 TNFRSF25
MAPRE3 SULT2B1
PCBP3 NUDT3
EPOR TUBGCP2
TNP1 KLF11
PHF21A AKAP3
B4GALT3 SOD3
MUC1 PHF21A
OTUB1 MUC1
PPP1R10 KLHL9
SLC12A4 GPR161
DLX4 EVPL
OCEL1 SKI
CYP2D6 HSF4
CYP2D6 MAG
FGD1 KIAA0284
GIGYF2 OCEL1
KIAA0195 PLEKHG3
NTRK3 LARGE
RAD51L3 RBM8A
RAD51L3 DUS4L
ZNF592 PLEKHG3
ZNF592 AFAP1
GARNL4 AKAP3
SLC4A3 HOXD4
SLC4A3 PCBP3
WDR62 PFDN1
GCSH NDUFS4
PAFAH1B1 SLC12A4
FCGR3A LILRB2
EPB49 CYP3A5
CALB2 GRIN2A
CALB2 INA
LILRB3 S100A11
CHIT1 PPP1R10
HLA-DRA HLA-DPA1
ADCYAP1 HOXD4
SLC17A7 GTSE1
CTNS CEL
CRTC1 ELN
ODF1 EPHB2
IKBKG C21orf2
IKBKG GARNL4
IKBKG CALB2
MSC WWOX
LEFTY1 IL13
LEFTY1 B4GALT3
GRIK1 CREB3
IGHE SF3A2
GPRIN2 ATP2B2
TRAFD1 EPHB2
EEF1A2 RPL9
IPO8 ZNF212
BTF3 RPL11
CHRNB1 IL13
CXCL5 CYP2D6
CHP ABCC8
LBP LARGE
T LARGE
SLC8A1 SERPINC1
PLOD2 CXADR
SMC3 SRP9
DNAH9 PLEKHG3
MGAT3 KLK11
MAGEA9 CDK6
MAGEA5 OTUB1
EFNA3 CBLN1
EFNA3 CPZ
EFNA3 PRPH
SCNN1D ACAN
SLC17A3 CDK6
SLC17A3 PLP1
SLC17A3 ACVR1B
SLC17A3 BARX2
PQBP1 ADH1C
CCDC69 OPLAH
SIX3 SLC5A2
SIX3 SSX1
PFKFB2 GPRIN2
PIGR KRT6A
PAK4 TUBGCP2
GPR1 MAN1A2
RPL24 EEF1B2
RPL12 EEF1B2
RPL12 BTF3
GM2A CYP2D6
RPS13 RPS27A
LILRA4 LEFTY1
LILRA4 ITPR2
MYEF2 FLRT2
SLMO1 TYR
CFHR3 SLC17A7
RPL22 RPL4
GCDH LOC729602
ENOSF1 HERC2P3
DOHH SPTB
DOHH SCAPER
DOHH C16orf88
BBS4 TAZ
FPR3 RBPMS
ITGA10 TNFRSF25
ITGA10 APOH
ITGA10 ABCC10
RAP1GAP DPF1
UGT2B15 KRTAP26-1
USP6 KLK11
USP6 CCL19
SLC9A3 HPCA
SEZ6L HOXD4
AQP5 TBX19
ARVCF MYEF2
MON2 CXCL5
PTGER3 RBPMS
SLC9A1 EPOR
SLC9A1 DNAH9
RHAG SERPINI1
LSM4 PCBP3
U2AF2 MUC1
PPP3CC UGT2B15
VAMP5 TCOF1
VAMP5 SLC9A1
GRINA CDK6
RPLP2 EEF1B2
CCBP2 CRYBA4
ZNF157 PFDN1
MAGEA1 CBLN1
MAGEA1 EPOR
MAGEA1 TYR
GHRHR NEB
ZNF549 BTRC
ZNF549 OPN1SW
KRT85 ATP10B
KRT85 RAMP3
TRIM52 PDXDC1
RPL32 RPS15A
PTPRO OLFM1
AIM1 IL10RB
CHST3 FLJ40113
CHST3 ABCC8
CHST3 PLLP
CHST3 MYBPC3
TCF7L2 SAMD14
NCKIPSD KRTAP26-1
NPHS1 LEFTY1
FAU RPS13
RPL6 RPS7
RPL14 TINP1
SEC31A ACSL3
IGHMBP2 PPP1R10
IGHMBP2 LSM4
HRG MYST2
TGOLN2 POU6F1
TGOLN2 MYBPC3
RPL30 EIF3H
FOXN2 SLURP1
NEU3 NFATC4
LOC652147 ITGAM
RPS25 EIF3E
RPS10 SNORA21
RPL18 ATP5S
RPS18 RPS27
KCND3 CDK5R1
HBA1 HBG1
AGFG2 MYOD1
RPS9 RPL34
PRPS1L1 GRIN2A
PRPS1L1 PCDHA9
KIAA0226 GAGE2E
ERN1 ALAS2
FSHB CDK5R1
MSX1 RPH3A
CDH13 DPAGT1
ITGB1 WBSCR22
E2F1 IVL
JAK3 CBLN1
MAP2K4 ZMIZ2
FGR MEGF9
CYP3A4 DOHH
EEF1G RPLP1
RPS3A RPL29
USP11 GTSE1
USP11 U2AF2
IGFBP5 SCN8A
MMP15 ITGA10
TGFA SLC17A3
CEACAM6 B4GALT3
GPR19 HHLA1
CYP2A13 TGFB1
NME1 PRMT1
CYP2A6 SLC17A1
CAMK4 AANAT
TERF1 CCL19
TERF1 CACNA1B
THRA SIX3
XRCC2 MAGEA9
GUCA1A EFNA3
PAX8 NUDT3
PAX8 IFT140
PAX8 JAK3
IFNB1 CCL5
NTRK3 NTRK2
WNT10B MAGEA9
EPHB2 ALPPL2
TNFRSF25 THBS1
DCT MC2R
GPR161 CDK6
AFF2 PSG1
TUBGCP2 TCF15
GTSE1 PSG1
SLC16A6 EML3
MRPL12 NOC2L
TNP1 HOXD4
SCAPER KLK11
BNIP3L MICAL2
PFDN1 CREB3
BTRC SLC5A2
NDUFS4 PAICS
ISLR CDK5R1
ISLR TNP1
OCEL1 TUBGCP2
CYP2D6 MAPK8IP1
CAPN5 SCAPER
DUS4L PLEKHG3
RIMS2 TNP1
S100A11 LILRB2
PTGES NCOR2
PIK3R3 PHF21A
PAEP AKAP3
AFAP1 SLC9A3R2
WDR62 CPNE6
CENPF KIF11
SEMA4D PTPRN
TAZ PHF21A
SERPINC1 CACNA1C
SAMD14 SLC6A12
CALB2 MID2
CALB2 LARGE
CALB2 CREB3
CALB2 KNG1
RAD54L2 NCOR2
NPFF CADM4
ATP5O NHP2
ECHS1 PARK7
ZMYND8 PLA2G6
CCDC52 PHF21A
ADCYAP1 HSF4
TBX19 AKAP3
SBNO2 ST5
ZNF239 ALMS1
OLFM1 RBPMS
AGER TOP3B
NPTN CAP1
PIR MPPED2
GPRIN2 EPOR
GPRIN2 STATH
GPRIN2 TUBB2B
CHRNB1 B4GALT3
CHRNB1 PACRG
CHRNB1 NTRK3
T PCBP3
T FNTB
T ATP2B2
T OLFM1
NEBL MC2R
NEBL ZNF592
FLRT2 CCDC52
ULK1 SLC16A6
ATP5G3 NDUFA1
RPS23 NPM1
LRRC15 PRSS8
LRRC15 MC2R
LRRC15 CXCL5
SCYL3 OLFM1
TRO CAPN5
PDE3A CAPN5
GNB2L1 EIF3H
MAGEA9 SLC16A6
MAGEA5 CALB2
EFNA3 OLFM1
RPS27A RPS16
KRT33B POU6F1
KRT33B EFNA3
S100A5 CYP3A5
KRTAP26-1 LEFTY1
MXD1 MFNG
LMTK2 HSF4
LMTK2 LBP
FSCN2 MXD1
SLC17A3 GPR161
DPY19L2P2 CEL
DPY19L2P2 PTRF
PCSK7 AVPR1A
RPS15A RPL36A
MYST2 SLC9A3R2
SIX3 PRSS8
SIX3 FLJ40113
SIX3 MYH2
IGSF9B IL13
IGSF9B MSC
PDIA2 FMO5
FCER1A APOC1
REM1 CRTC1
STXBP1 SLC12A4
HIRIP3 C19orf50
ITPR2 GPRIN2
DMWD PAK4
SPINT3 PTPRN
SPINT3 IL13
GPR1 SULT4A1
RPL24 RPS29
RPL31 EIF3E
RPL31 RPS29
GM2A KLHL4
LILRA4 PHF21A
LILRA4 MAGEA9
SLMO1 EFNA3
SLMO1 SIX3
MLN GRIK1
MLN HTR2A
CFHR3 CALB2
CD68 TCIRG1
SERHL2 SPAG8
GCDH ILF3
NASP MCM7
PAXIP1 CXCL5
ITGA10 HOXD4
ITGA10 CALB2
NTSR2 SPINT3
POU6F2 RIMS2
POU6F2 PIGR
AQP5 TYR
AGFG2 SPTB
RHO DPH1
PSMC4 PIK3C3
PRSS3 RRAS2
RPS27 RPS15A
NEURL SNCA
ARVCF DUS4L
BST1 RAB27A
SMARCA4 LEPR
LSM4 LEFTY1
LSM4 CXCL5
U2AF2 ABCC8
FH NDUFAB1
PPP3CC AGAP8
VAMP5 LMTK2
GRINA RAD51L3
GRINA HMGXB3
SLC6A9 HTR3A
ZNF157 IL13
RPS20 SFI1
RPS5 RPL27
RPL27A RPS12
MAGEA1 MAGEA4
MAGEA1 LSM4
SNORA21 RPS27A
TOP3B PCGF1
TOP3B SLC8A1
RPS11 NPM1
HCG9 SLC8A1
FOSL1 RIMS2
METTL3 DDX17
AIFM1 RPA1
PTPRO ITGA10
CHST3 SLC17A3
NCKIPSD HHLA1
NCKIPSD CCL14
NCKIPSD ARVCF
NPHS1 MAGEA9
NPHS1 SLC9A1
BTF3 PDCL
GMPR TUBGCP2
HOXC11 TUBB2B
HOXC11 GRIP2
RPL3 BTF3
TEX28 PLEKHG3
FOXN2 MFNG
NEU3 B3GAT2
LOC652147 CASK
LOC652147 BTF3
RPS18 SFI1
RPLP0 RPS5
ZFY LOC652147
RPS9 RPL14
LOC728643 RPL10A
IGH@ SEZ6L
SRM EFNA3
SRM KRT85
FSHB WWOX
FSHB LEFTY1
MSX1 LILRA4
MAP2K3 TRIM58
RPL10 SNORA21
JAK3 RIMS2
WNT1 BCAP29
WNT1 ADCY2
MAP2K4 FXYD3
DNASE2 SAMD14
CDX2 ATP10B
EEF1G RPL38
EEF1G FAU
RB1 HSPA12A
USP11 HSF4
GHR PSG7
IL4 TYR
IL4 SIX3
FLT1 SLC6A9
CYP2A13 AQP5
MRPL28 ADH1C
CYP2A6 IFT140
CYP2A6 GPR19
CAMK4 SLC12A4
CAMK4 NTNG1
TERF1 TRAK1
THRA MYH2
XRCC2 CHST3
XRCC2 ELL2
RBPMS SOX30
LIG3 MIPEP
GBX1 TG
GBX1 LOC652147
GBX1 PTPRH
POU6F1 RPH3A
POU6F1 SLC4A8
POU6F1 NEBL
WNT10B RB1
FSHR HSF4
MAPK8IP1 HOXD4
AKAP3 CARD10
SULT2B1 ZNF500
SQSTM1 MT1B
SLC6A12 MFNG
CBLN1 RPH3A
WBSCR22 SLC6A2
PCBP3 AKAP3
SDC2 MAP3K14
GFPT2 WBSCR22
TNP1 AKAP3
TNP1 ARHGAP12
TNP1 PCBP3
CAMSAP1 PTPRD
PHF21A CDK6
FXYD3 PKD1
S100A12 GYG1
MUC1 PSG1
NDUFS4 ATP5C1
SLC12A4 RUNX2
MTG1 SCAPER
OCEL1 SLC5A2
CYP2D6 HOXD4
CYP2D6 TUBB2B
FGD1 NACAD
RIMS2 MAN1A2
RBPMS PHF21A
FBN2 PRDX2
FBN2 GYPA
CACNA1C ALMS1
CACNA1C FGD1
PIK3R3 WBSCR22
PIK3R3 ISL1
NTRK3 IL13
RAD51L3 MC2R
RAD51L3 ABCC8
FCGR2A CDK5R1
UNG MCM6
AFAP1 OCEL1
ZNF592 AKAP3
ZNF592 WBSCR22
GARNL4 SLC12A4
SF3A2 CYP3A5
IFT140 TUBGCP2
SELENBP1 GUK1
TAZ ZNF592
STX1A SLC38A3
CALB2 DUS4L
ZSCAN12 GPR161
ATP2B2 TNFRSF25
UCHL1 ASCL1
HAUS5 DUS4L
HAUS5 GRIN2A
TYMP RIN1
ADCYAP1 KNG1
CRYBA4 TNP1
ABCC10 RBM8A
CD14 KCTD12
SLC17A7 CLDN18
SLC17A7 MAPK8IP1
TMCC2 TRIM58
AP1S1 MAST2
LECT2 OTUB1
SLC26A4 SIM2
ODF1 SLC12A4
AANAT PRKACA
AANAT KRT6A
SERPINB8 ARHGAP1
ARC DHPS
ADH1C RGN
ZNF239 NFATC4
OLFM1 CDK5R1
CCL19 MFNG
CCL19 RASGRF1
CORT TGFB1
IKBKG AKAP3
MSC PSG1
LEFTY1 KNG1
GRIK1 TNFRSF25
CCT2 NOLC1
NPTN ARPC1B
PIR NAP1L3
HIST1H3E PSG1
IGHG1 LOC91316
GRM4 C21orf2
GRM4 OCEL1
GRM4 IKBKG
MAP2 HAUS5
DPAGT1 CASK
BTF3 NACA
MYBPC3 RAD51L3
T TBX19
HIST1H3D HIST1H2BL
SLC8A1 TG
AREG SAP30
NEBL MUC1
CAMK2B MAGEA4
HHLA1 MAN1A2
POLR3C NOC2L
MPP2 GRIN2A
PDE3A MFNG
DNAH9 DUS4L
MGAT3 CYTH3
DLX2 CREB3
MAGEA5 NFKB2
MAGEA5 GPR161
EFNA3 ODF1
KRTAP26-1 SKI
MXD1 TRAK1
LMTK2 ABCC8
LMTK2 GPR161
LMTK2 OLFM1
SLC17A3 INA
SLC17A3 LMTK2
SLC17A3 SLC30A3
CCL16 FSHR
CCL16 APOH
MVD FSCN2
IGSF1 IGFBP2
PTAFR PTGES
CCDC69 KNG1
HIST1H2AL HIST1H1C
H6PD CYP3A5
PVT1 NCR2
DMP1 B3GAT2
PIGR AANAT
CACNA1B NACAD
CRHR2 PHF21A
DMWD HOXD4
SLC7A7 DPYD
SPINT3 SLC17A3
GPR1 ADCYAP1
CTAG1A RBM8A
RPS13 NACA
RPS13 RPS4X
ZNF804A TYR
TSHB KRTAP26-1
MYEF2 POU6F1
MYEF2 CCDC52
MAGEA3 PSG1
MAGEA3 MYH2
SLMO1 AANAT
MLN GPRIN2
GRIP2 PCBP3
GRIP2 NR0B2
XDH ITGA3
PAXIP1 AKAP3
DOHH PYY
FANCA CACNA1C
OR2B6 DUS4L
USP6 DMP1
NTSR2 TCF15
NTSR2 PHF21A
NTSR2 ODF1
SLC9A3 CRTC1
SEZ6L CXCL5
RPS21 RPS28
RDH5 NCOR2
ARVCF NDST1
PTGER3 AKAP3
SLC9A1 C11orf52
SLC9A1 ABCC8
ZNF638 DDX17
NELL2 MMP11
NELL2 EPB49
LSM4 MYEF2
U2AF2 B4GALT3
U2AF2 LBP
PPP3CC PAFAH1B1
VAMP5 GNL1
SLC6A9 MAP2
UPK2 REM1
RPS11 RPL34
KRT86 PSG1
KRT85 ATP2B2
KRT85 LILRA4
KRT85 FPR3
HCG9 HIPK2
HCG9 NCR2
ANK1 CECR7
CHST3 DMWD
HIST1H2AH HIST1H2AE
HIST1H2AH HIST4H4
NCKIPSD U2AF2
RPL37A SFI1
FAU RPL24
RHCE ALAS2
RPL14 RPLP2
MLANA CRYBA4
IGHMBP2 JMJD6
HRG PPP3CC
TGOLN2 MYEF2
TGOLN2 ARVCF
HOXC11 PSG1
HOXC11 ALDH1A3
HOXC11 PFKFB2
RPL3 EIF3M
RPL30 EEF2
HIST1H2AD SOX4
VPS45 ACAN
KRT33A PCBP3
LOC652147 DMP1
RPL18 RPL11
RPL18 RPL23
ZFY SAMD14
BTF3 SPAG8
RPL8 RPS13
KRT37 NOC2L
IGH@ PTPRD
RPSA RPL35
RPSA SNORA21
FSHB CBLN1
FSHB HMGA2
KLK2 FANCA
ITGB1 MYH2
ITGB1 SLC17A7
E2F1 AKAP3
E2F1 NTSR2
JAK3 PCBP3
ERBB2 RND2
ERBB2 TEF
EFNB1 KNG1
FGF3 AKAP3
MAP2K4 RDH5
PTPRH PYY
PRKCD AIM1
CYP3A4 C19orf50
DNASE2 SCAPER
RB1 BTRC
RB1 KRT37
IGFBP5 CACNA1B
VEGFC DPH1
VEGFC TRAK1
TNFRSF1B ARRB2
GPR19 HSF4
GPR19 USP11
CYP2A13 CNP
CYP2A6 CYP2A13
CYP2A6 FSHB
IL8RA MGAM
TERF1 FXYD3
THRA RAD51L3
THRA T
RBPMS MTG1
GUCA1A KRT33B
GUCA1A SLC17A7
PAX8 NEBL
CCR1 CALB2
CCR1 FSHB
PRLR EPHB2
PRLR SLC9A1
IL8RB NF1
IL8RB UGT2B15
CYP1B1 MT1G
MC2R CD4
TNFRSF25 HSF4
AKAP3 PTPRN
SULT2B1 ABCC8
RPH3A HOXD4
SULT4A1 HSF4
SULT4A1 REL
PTPRD FLJ40113
WNT11 KRT1
PHF21A TCF15
MYH2 SLC16A6
MT2A SQSTM1
ARPC1B GNS
FBXO9 HAGH
TYR ARID4B
TYR GPR161
EXOSC9 SCAPER
HLA-DPA1 HLA-DMB
MUC1 TYR
SLC12A4 TUBGCP2
OCEL1 SLC9A3R2
DPH1 SLC6A12
G0S2 TNFAIP3
CYP3A5 MXI1
KEL ITGA2B
RIMS2 ISL1
S100A11 GNS
FBN2 GYPB
TFF3 LSM12
NTRK3 CDK5R1
AOAH EVI2B
AFAP1 EPOR
ZNF592 DUS4L
NR0B2 ABCC8
COL8A1 HSF4
POU2F2 RBM8A
NFATC4 GSTA2
PAFAH1B1 EPHB2
KNG1 ISL1
PCDHA9 PIK3R3
AIF1 HCK
FCER1G GYG1
SLC17A7 GRIN2A
CASK SCAPER
AANAT HSF4
AANAT MAPRE3
LY6G6C ISL1
OLFM1 MYOZ3
OLFM1 WBSCR22
OLFM1 RIMS2
OLFM1 COL8A1
OLFM1 KNG1
MSC AANAT
SSX1 MAPK8IP1
GRIK1 AKAP3
GRIK1 CALB2
EIF3M RPL27
MPDU1 IAH1
PCDH7 SAMD14
GPRIN2 HTRA1
GPRIN2 GPR161
DPAGT1 SPTB
CHRNB1 PTPRN
CHRNB1 TIMP4
CHRNB1 ANGEL1
CXCL5 PTPRN
CXCL5 MYH2
CXCL5 ADCYAP1
T CPZ
HHLA1 TCOF1
HHLA1 POU6F1
MPP2 PSG1
PPYR1 TRIM58
MAGEA5 FAM119B
MAGEA5 CAMK2B
EFNA3 GPR161
EFNA3 GTSE1
KRT33B HSF4
KRT33B IL13
KRT33B PRPH
LOC145678 EFNA3
LMTK2 T
SLC17A3 POU2F2
CCL16 PSG1
MVD MFNG
MYST2 IL13
CCDC69 PTPRN
SIX3 ALDH1A3
SIX3 MAP2
IGSF9B ATP2B2
IGSF9B LBP
H6PD MMP11
DMP1 C19orf50
ITPR2 IL13
LOC729602 PTRF
TCF20 TG
RPS13 ATP5S
LILRA4 TGFB1
ASIP DPYSL4
ASIP SIX3
F7 ALDH1A3
F7 MAGEA5
SLMO1 SLC16A6
SLMO1 CYP2D6
SLMO1 PSG1
CFHR3 THBS1
XDH TGFB1
XDH RPH3A
XDH CRCP
RPL22 RPL10A
CD68 TYROBP
PBX1 STAC
SERHL2 GJB3
AXIN1 NCOR2
AURKB TPX2
BBS4 TNFRSF25
FANCA SAMD14
KCNH1 DEPDC5
USP6 HMX1
AGAP8 EFNA3
PDHA2 PMP2
NTSR2 KRT6A
NTSR2 MAGEA4
NTSR2 NEBL
FAM65B GCA
SEZ6L PKMYT1
AGFG2 TRPC4AP
AGFG2 PCSK7
RPS27 RPS29
RDH5 SCAPER
SLC9A1 KRT6A
TTLL4 SLC16A6
TTLL4 CXCL5
EIF3F FBL
LSM4 TCOF1
LSM4 MEG3
U2AF2 SLC30A3
VAMP5 MYH2
VAMP5 NTSR2
TEF EPB49
MB WASL
CCBP2 RBM8A
CCBP2 PCBP3
CCBP2 CP
RPL41 RPL36A
NR5A1 DMWD
RPL17 TINP1
RPS20 RPL37
RPL27A RPL38
RPL27A RPL41
RPL19 SFI1
ACOT11 TNFRSF25
SNORA21 RPS14
PNMT TFR2
RPL21 RPS17
ZNF549 ZNF23
KRT85 TNFRSF25
KRT85 PFDN1
KRT85 WDR62
FOSL1 ISL1
TFAP2A PDE3A
TRMT1 FMO5
CHST3 TUBGCP2
CHST3 ZNF157
RPL6 RPLP1
MLANA SLC17A1
MLANA SDC3
IGHMBP2 PTGER3
GMPR PPYR1
HIST1H2AI HIST4H4
HOXC11 GPR1
RPL3 RPL38
PRH1 VAMP5
LOC652147 RGN
LOC652147 FANCA
RPS25 RPS4X
RPS10 RPL21
RPL18 HNRNPA1
KCND3 RAMP3
RPS9 RPL18
PRPS1L1 TYR
SLC18A1 FAM189A2
RPL28 RPS7
IGH@ B4GALT3
SRM PLLP
FSHB PLP1
FSHB WDR62
FSHB KRT33B
FSHB TGOLN2
FSHB SRM
MSX1 AQP5
CDH13 RGL1
CDH13 RFX1
BCL2 CBLN1
JAK3 SULT4A1
JAK3 KRTAP26-1
JAK3 DGCR9
KDR RPH3A
RB1 RAD51L3
NOVA1 PTPRN
MAP2K4 GSTA2
PFDN5 FAU
HOXB6 EFNA3
TGFA RPH3A
CEACAM6 KRTAP26-1
TOP2B SERBP1
IL4 B4GALT3
CYP2A6 MAPK8IP1
CAMK4 TYR
IGF1R SLC9A3
TERF1 DNAJA3
THRA MAP2
XRCC2 MSX1
EEF1A1 GNB2L1
PAX8 ITPR2
HSPA6 DNAJB1
CCR1 MPP2
GSTM3 NSUN5C
TRBV5-4 IL23A
EPOR ZNF266
POU6F1 MAGEA9
POU6F1 MLANA
WNT10B THRA
HINT1 RPL5
HINT1 LOC728643
MFNG MAD1L1
LAPTM4B TAL1
ARID4B TCF15
ATP5A1 XRCC5
WBSCR22 CDK6
SLC16A6 NPHP1
POU6F1 ACCN1
MT1H SQSTM1
SCAPER GJB3
PFDN1 PSG1
TUBB2B B4GALT3
CTNNBIP1 NCOR2
MYH2 HSF4
KRT6A WWOX
GYPB MYL4
SLC12A4 ABCC8
KIAA0284 FXYD3
BCAP29 MFNG
OCEL1 TYR
DPH1 TG
DUS4L CARD10
DUS4L ACVR1B
ALDH1A2 DUS4L
FGD1 SDC2
RIMS2 STATH
HIPK2 IAH1
NTRK3 CREB3
RAD51L3 MUC1
NR0B2 SLC9A3R2
IFT140 EML3
PHLDB1 HPS1
NFATC4 ELN
GCSH RBMX
ALAS2 FBN2
CPZ CSNK2A1
CPB2 HSF4
CALB2 GPR161
CALB2 APOH
SLC17A1 WBSCR22
SLC17A1 MUC1
AHNAK CAMTA2
HAUS5 HOXD4
LSM7 MIF
CYP1A1 PKD1
TBX19 WDR62
MEGF9 GNS
PTH2R EPOR
HK3 ITGAM
HK3 AOAH
RPL7 RPL27
AANAT PLEKHG3
MAGEA4 RAD51L3
CNTN2 POU6F1
LY6G6C IL13
LY6G6C MUC1
LY6G6C ODF1
ARFIP2 CACNA1C
OLFM1 PCDHA9
IKBKG ODF1
LEFTY1 SLC17A1
EIF3M RPL10A
GPRIN2 RIMS2
SCN8A CCL19
MAP2 NTRK3
MAP2 SLC17A7
FBXO7 FBN2
EIF3H EEF1B2
HNRNPL HAUS5
HNRNPL GRM4
HMGA2 IKBKG
CXCL5 SULT4A1
CXCL5 KNG1
TNFRSF4 ICAM2
SLC8A1 BCAP29
GRIK5 EVPL
HHLA1 SEMA4D
PRM2 HIPK2
PDE3A WASL
PDE3A B3GAT2
DNAH9 NTRK3
MGAT3 TG
MGAT3 PTGES
EFNA3 ACVR1B
EFNA3 ZIC2
KRTAP26-1 HSF4
MXD1 KLK11
LOC145678 ARC
SLC30A3 SLC9A3R2
SLC30A3 CAMK2B
DGCR9 CBLN1
SAT1 SDCBP
MYST2 HNRNPL
HMGXB3 HOXD4
CCDC69 WDR62
HIST1H2AL HIST1H2BL
NAP1L1 CSHL1
KRIT1 MED13
DMP1 ARFIP2
REM1 DNAJA3
CACNA1B CYP3A5
ZKSCAN3 PSG7
CRHR2 HSF4
FTH1 FTL
STXBP1 PSG1
ACSL3 MPP3
ITPR2 KRTAP26-1
LILRA4 CREB3
LILRA4 LBP
MYEF2 MYH2
MYEF2 RAD51L3
MYEF2 LEFTY1
ASIP SLC17A3
HBD DHPS
XDH COL18A1
RPL22 RPS6
PBX1 SNTA1
SERHL2 MFNG
SERHL2 NCR2
PAXIP1 KRTAP26-1
OR2B6 NTNG1
UGT2B15 KRT1
UGT2B15 ST6GALNAC4
GP1BA CRISP3
USP6 CACNA1C
GPLD1 GPRIN2
FAM65B LILRB2
SEZ6L CYP4F12
SEZ6L SLMO1
POU6F2 SLC12A4
AGFG2 ACAN
RDH5 ELN
NEURL IHH
MON2 PSG1
MON2 ATP2B2
SLC9A1 DMWD
TTLL4 WBSCR22
EIF3F NHP2
LSM4 OCEL1
U2AF2 ACVR1B
U2AF2 SEZ6L
PPP3CC BTRC
VAMP5 PLA2G4C
GRINA PTPRN
TEF EPB42
UPK2 GSTA2
ZNF157 ISLR
RPS5 EEF2
RPL19 NACA
RPL15 EIF3M
MAGEA1 MYST2
RPS14 NPM1
TOP3B HIPK2
RPL23A ATP6V0E2
KRT85 PSG1
KRT85 MYEF2
RPS24 RPS15A
METTL3 SFRS1
FADS2 SPINT2
TFAP2A CACNA1C
CHST3 KNG1
CHST3 IGSF9B
CHST3 ZNF804A
SDC3 CALB2
SDC3 SLC30A3
NCKIPSD AKAP3
NCKIPSD WWOX
FAU RPS16
FAU RPL34
FAU RPLP2
MLANA IKBKG
IGHMBP2 SDC3
GCLC EPB42
TGOLN2 GPRIN2
TGOLN2 KRTAP26-1
TEX28 IL13
TEX28 NTRK3
NEU3 CAPN5
KRT33A AKAP3
LOC652147 MFNG
RPS25 RPL10A
RPLP0 BTF3
IGKC SLC6A2
RPL8 RPL7
ARHGAP1 SCNN1D
SLC18A1 NR0B2
SLC18A1 NTSR2
RPS19 RPS9
IGH@ DNAH9
FSHB FSHR
FSHB CCDC52
GNB3 ARVCF
MSX1 KIAA0195
MSX1 AFAP1
MSX1 SLC17A7
E2F1 NTRK3
JAK3 MYH2
JAK3 PRPH
JAK3 FAM189B
JAK3 PTGER3
GPR176 SLC9A3
BCL3 PCBP3
TGFB3 THBS1
TGFB3 DNAH9
CYP3A4 PPBPL2
EEF1G RPLP2
RB1 ADH1C
MMP14 TUBB2B
VEGFC DMP1
CEACAM6 SULT4A1
CEACAM6 PIK3R3
CEACAM6 CDC42EP3
IL4 CEACAM6
HIST1H2BJ ANXA8L2
UBC CBLN1
THRA MAGEA9
PSMB7 HNRNPA3
GUCA1A CYP2A6
GUCA1A MT2A
PAX8 SLC9A1
GBX1 PQBP1
CCR1 ACSL3
CYP1A2 PTPRJ
FLT3LG SCNN1D
POU6F1 CFHR3
IL8RB TNP1
WNT10B TGFB1
HSF4 PTPRN
FOLR3 MMP8
PSG1 HTRA1
PSG1 ABCC8
ALDH3B1 IMPDH1
BMP2 RAB27B
CBLN1 CDK6
TNP1 PTPRN
BNIP3L SMPD2
TUBB2B TGFB1
TUBB2B CBLN1
TUBB2B PHF21A
CEL HERC2P3
AVPR1A IAH1
SMAP1 SCAPER
DDX42 SNRNP40
NSF IDH1
GYPB HAGH
OTUB1 IL13
SNRPE MIF
SLC12A4 FSHR
DUS4L OTUB1
MINPP1 MOBP
BLNK BLK
PTGES HMX1
RBPMS CYP2D6
FBN2 MOBP
CACNA1C SPTB
HIPK2 ASCL1
RAD51L3 TYR
RXRB CREB3
C1QBP ATP5C1
MKRN1 SLC6A8
HMBS CA2
RASSF2 AOAH
NR0B2 SLC12A4
SLC4A3 ABCC8
SLC4A3 TCOF1
IFT140 WDR62
NTNG1 WWOX
NTNG1 KRT6A
NTNG1 SLC12A4
PAFAH1B1 PRSS8
PAFAH1B1 NR0B2
TAZ MAPK8IP1
KLHL21 MAPRE3
STX1A TOP3B
GAD1 ILF3
SERPINC1 MTTP
CALB2 MAPK8IP1
CALB2 PLP1
PCDHA9 CALB2
LCP1 CSTA
PLA2G2A SERPINE1
HAUS5 ISLR
EPB42 MOBP
LSM7 NME1
RPL10A RPL27
CRYBA4 CDK5R1
ABCC10 RXRB
TBX19 PCBP3
TBX19 IFT140
TBX19 HAUS5
MGP HPS1
SLC17A7 RBM8A
DNAJA3 SAMD14
PYY SAMD14
ODF1 ZNF592
PTRF FMO5
MAGEA4 CBLN1
ZNF239 HIPK2
CCL19 TG
ATF6B PCBP3
SSX1 NTNG1
AGER RXRB
SGSH IKBKG
IGHE KRT1
HIST1H3E CBLN1
XAF1 NCOR2
GRM4 PRRC1
MAP2 ABCC10
EIF3H NACA
ANKRD12 GIGYF2
HNRNPL IFT140
HMGA2 TUBB2B
RAMP3 PTPRN
CHRNB1 TYR
CHRNB1 RIMS2
CXCL5 CBLN1
CXCL5 SLC17A1
HLA-J GRAP2
LBP HOXD4
HIST1H3D C10orf10
NEBL ISL1
NEBL ALDH1A3
NDUFS6 NDUFS3
RPS23 SFI1
LRRC15 TNP1
HHLA1 PACRG
ADCY2 KIAA0284
DLX2 TOP3B
MAGEA5 HOXD4
EFNA3 KRT6A
KRT33B TCF15
KRT33B TYR
KRT33B SLC12A4
KRT33B CPZ
KRTAP26-1 OLFM1
MXD1 TRPC4AP
SLC30A3 PRSS8
CCL16 IL13
CCL16 TYR
MYST2 MAGEA4
MYST2 LOC145678
CCDC69 GARNL4
SIX3 MC2R
LOC100134331 POU2AF1
IGSF9B RBM8A
REM1 TRAK1
PIGR CCDC52
CACNA1B BCAP29
GSPT1 SLC6A8
BRCA1 CPB2
RPL31 EEF1A2
LILRA4 PFDN1
LILRA4 SLC30A3
F7 ISL1
HBD TRAK2
SLMO1 MAP2
SLMO1 DNAH9
XDH IKBKG
AXIN1 REM1
ABHD5 ULK1
EVI5 ADCY9
DOHH CCL19
RPS12 EEF1A2
USP6 SCN8A
ZMYND10 SERHL2
FAM65B SERPINA1
SEZ6L LILRA4
AQP5 CPNE6
AGFG2 NOC2L
AGFG2 SMAP1
ARVCF GPR161
SLC9A1 IVL
PPP3CC U2AF2
VAMP5 RIMS2
VAMP5 ITGA10
CKAP4 S100A12
GRINA CBLN1
GRINA AANAT
TEF FBN2
CCBP2 TYR
CCBP2 AGAP8
PAX7 TUBGCP2
RPL41 SFI1
ZNF157 ZNF592
ZNF157 VAMP5
RPS5 EIF3M
RPS5 CCT2
MAGEA1 CCBP2
RPS14 EIF3E
RPL23 GNB2L1
GHRHR NEBL
RPL23A NACA
RPL21 EEF1B2
TRIM52 HERC2P3
HCG9 NFATC4
KLRC2 GZMH
MYT1 TACSTD2
CHST3 PAX7
SDC3 WDR62
CRYBB3 ARHGAP6
BTF3 NCOR2
BTF3 SMAP1
BTF3 CACNA1B
RHCE GYPE
PROX1 SLC12A4
MLANA CALB2
MLANA MAGEA4
SEC31A MT1B
TGOLN2 MAGEA4
TGOLN2 EFNA3
TGOLN2 LOC100134331
SFTPD KRTAP26-1
HOXC11 MYST2
RPL3 EIF3D
HSPA1A HSP90AA1
KRT33A SEZ6L
LOC652147 RAD54L2
ADRB1 HHLA1
RPL18 RPS8
ZFY B3GAT2
RPL13 RPL19
LOC728643 GNB2L1
LOC728643 RPL18A
KRT37 ASCL1
KRT37 SCAPER
SLC18A1 UBE3B
SLC18A1 OTUB1
RPS19 RPL9
SRM CDK6
SRM FLRT2
FSHB PCBP3
FSHB ITPR2
FSHB GPR1
MSX1 FLJ40113
CDH13 PCDH7
TFDP2 LOC145678
ERBB2 RHCE
RB1 NEB
MAP2K4 CAP2
MAP2K4 SOS1
IQGAP1 MEGF9
CYP3A4 P2RX6
CDX2 PHF21A
PTPRJ SCAPER
EEF1G RPL36A
ACO2 C19orf50
VEGFC HLF
VEGFC ELN
CEACAM6 ZKSCAN3
CEACAM6 NPHS1
IL4 ATP2B2
GPR19 IGKC
CYP2A6 AQP5
CYP2A6 HMG20B
CYP2A6 ISLR
ESR2 PHF21A
ESR2 DDX11
TERF1 psiTPTE22
TERF1 MFNG
TERF1 DPH1
GUCA1A LARGE
PAX8 OTUB1
GNA13 REL
CCR1 GARNL4
WNT10B ZNF157
MAPK8IP1 IL13
CREB3 TCF15
PDXDC1 HERC2P3
PEX7 NOC2L
PEX7 SPTB
TCOF1 HOXD4
HAGH MICAL2
TUBGCP2 NUDT3
GTSE1 CARD10
B4GALT3 IL13
EIF5AL1 CGA
MYH2 ISL1
TYR EPHB2
OTUB1 TYR
KLHL9 ZNF710
SLC12A4 EPOR
OCEL1 B4GALT3
ICAM2 LTC4S
DUS4L B4GALT3
MMP11 RND2
RIMS2 TGFB1
PIK3R3 RIMS2
HOXA9 SATB2
GCA SLC11A1
NFATC4 ASCL1
DNMT1 PDXDC1
ADH6 ALAS2
RAD54L2 PTGES
NPFF DPEP1
PFKFB3 MYH2
SLC17A1 PCBP3
EPB42 MXI1
PSAP IFI30
ADCYAP1 PCBP3
CCL25 CNNM2
OAT PRDX2
SLC17A7 PHF21A
SLC17A7 NTNG1
PYY FAM155B
IRF7 OAS1
DPF1 MICAL2
PRPH AANAT
CNTN2 RAD51L3
OLFM1 ISL1
CCL19 MTG1
CCL19 PTPRB
SPTB TRIM58
IKBKG WDR62
LEFTY1 SLC12A4
ATP9A PEX3
RUVBL2 NME1
ACTR2 ARPC5
DPP6 IL13
PCDH7 FRAT2
SLC4A8 LEFTY1
GPRIN2 MC2R
GPRIN2 GARNL4
GPRIN2 PRPH
GRM4 TUBGCP2
NF1 SLC5A2
ST14 ZNF592
BTF3 EIF3M
CHRNB1 FCGR2A
CHRNB1 GPRIN2
CXCL5 DCT
CXCL5 PACRG
CXCL5 PCDHA9
LBP MC2R
LBP AFAP1
HECW1 AKAP3
CYTH3 TCP11L1
NEBL HSF4
FLRT2 NTNG1
ST6GALNAC4 OCEL1
HHLA1 LYPD3
MPP2 ZNF592
DNAH9 AKAP3
GNB2L1 SNRPD2
MGAT3 RGN
MGAT3 RASSF9
EPB41 UBE2H
EFNA3 EML3
RPS27A RPL35
KRT33B CREB3
FSCN2 NOC2L
FSCN2 POLR3C
SLC30A3 SIM2
DGCR9 HOXD4
SLC17A3 ALPPL2
SLC17A3 LEFTY1
SLC17A3 MAGEA5
PCSK7 NFATC4
EPHB1 MYBPC3
S100P GYG1
RPS15A RPL7
RPS15A RPS4X
RRM1 ZWINT
LEPR PTRF
HMGXB3 PLLP
CCDC69 PCDHA9
SIX3 APOH
LOC100134331 AANAT
NCR2 GJB3
DMP1 FRAT2
REM1 XAF1
PIGR CDK6
HSP90AB1 ZRSR1
ZKSCAN3 PHF21A
MBD2 LY96
ATF6 CACNA1B
ACSL3 HHLA1
ITPR2 EPOR
ITPR2 HHLA1
CCPG1 DMXL2
TCF20 ADH1C
TCF20 DMP1
BPGM PIP4K2A
BPGM IGHE
SPINT3 HSF4
ASIP TNFRSF25
MAGEA3 SLC17A3
SLMO1 CNTN2
SLMO1 OLFM1
SLMO1 NTRK3
SLMO1 GRIK1
RPL4 RPL37
XDH MAGEA9
PBX1 TMSB15A
SERHL2 CRTC1
SFN ZNF592
ABHD5 G0S2
NASP CDC45L
MFAP3L ITGB3
PAXIP1 TNFRSF25
FANCA PDE3A
CD160 TYR
CD160 NTRK3
FPR3 T
FAM189A2 KNG1
FAM189A2 SPINT3
SEZ6L RAB11FIP3
SEZ6L DMWD
AGFG2 HIPK2
PRSS3 SV2A
PRSS3 DEAF1
PLSCR1 EIF2AK2
ARVCF C21orf2
ARVCF TUBGCP2
MON2 CALB2
MON2 SLC17A3
PTGER3 KRT33B
SLC9A1 FCGR2A
LSM4 WBSCR22
VAMP5 ADCYAP1
GRINA IVL
GRINA DGCR9
SLC6A9 PAXIP1
MB SHB
ARHGAP6 RDH5
NR5A1 HOXD4
ZNF157 HMG20B
ZNF157 KRT33B
ACOT11 SLC4A3
ACOT11 GRM4
GHRHR CALB2
RPL23A RPL22
RPL23A RPL23
KRT85 PIK3R3
KRT85 ACOT11
CHST3 KLHL4
CHST3 HTR2A
CHST3 FLRT2
SDC3 LEFTY1
NCKIPSD CREB3
NCKIPSD MSC
NPHS1 RAD51L3
FAU RPS3
RPL6 RPL23A
DDX11 BRCA1
BTF3 CRTC1
HRG ZNF157
RPL3 EEF1A2
RPL3 RPS24
RPL3 RPL6
SLURP1 ZMIZ2
PRH1 BCAM
RPS8 SFI1
RPL8 FAU
GAGE12J SLC17A7
GAGE12J MAGEA9
PRPS1L1 CXCL5
PRPS1L1 HHLA1
RPL28 RPL9
IGH@ SLC17A7
SRM ARHGEF12
FSHB FOSL1
FSHB PRH1
GNB3 HOXD4
BCL2 ZNF592
E2F1 PHF21A
E2F1 SLC9A1
JAK3 SLC17A3
JAK3 HMGXB3
JAK3 KCND3
CCND2 ICAM2
VEGFA TCOF1
ERBB2 HCRTR2
BCL3 OTUB1
PDGFRA MAGEA4
RB1 SAMD14
USP11 TEX28
IGFBP5 SCAPER
HOXB6 AQP5
CEACAM6 CHRNB1
IFNA4 FGD1
IL4 CARD10
IL4 FSHB
CYP2A6 MSC
CYP2A6 DNAH9
CYP2A6 LARGE
NFKBIA BCL2A1
PSMA4 NDUFS6
CAMK4 HSF4
CAMK4 CYP2D6
NTRK2 NTSR2
IL8RA ACSL1
XRCC2 ACVR1B
RBPMS CACNA1C
RBPMS REM1
EEF1A1 RPLP0
MTMR11 PSAP
GSTM3 HERC2P3
EDN2 ACAN
GATA2 ZNF266
RFC4 MCM6
C11orf52 FLT1
PRKACA HOXD4
PLLP IL13
YWHAQ PDIA6
PSG1 EPHB2
PSG1 KLF11
PTPRD UNC5B
KLK11 TGFB2
ISL1 CARD10
PCBP3 UNC5B
PCBP3 OSGIN2
TNP1 CDK5R1
TNP1 HMG20B
PHF21A MAPK8IP1
CAPRIN1 SERBP1
PFDN1 LARGE
PFDN1 WWOX
NCOR2 ROM1
NCOR2 SLC6A12
BTRC RPH3A
NUDT21 ATP5A1
MXI1 TAF6L
TG FXYD3
TYR CP
MUC1 TGFB1
PPP1R10 MXI1
KIAA0284 RAB4A
GRIN2A FLJ40113
FGD1 GSTA2
GNL1 TNP1
VENTX GP2
MKRN1 GUK1
PAEP TCF15
PAEP LARGE
ZNF592 PHF21A
CD83 ZFP36
GCSH SET
PAFAH1B1 AFAP1
CALB2 SLC6A2
RAD54L2 ELN
DAG1 ITGB3
TMED9 C19orf10
CCDC52 NFIC
TPM1 UBAC1
IMPDH2 PRSS3
EEF2 RPL36A
CRTC1 PTGES
CASK CYP1A1
RPL9 EIF3E
AANAT LARGE
AANAT SBNO2
ARFIP2 SLC6A12
MSC ABCC8
ZBTB40 EPHB2
SSX1 PAEP
POU4F1 ELANE
LEFTY1 CCDC52
DEAF1 GOT2
GPRIN2 EML3
GRM4 EPHB2
MAP2 IL13
MAP2 ZNF592
EIF3H TINP1
CHRNB1 GARNL4
CHRNB1 KNG1
LBP RAB11FIP3
SGCD FXYD3
T CDK5R1
SLC8A1 RASGRF1
CAMK2B OSGIN2
POLR2I RUVBL2
RPS23 EEF2
PLOD2 SOSTDC1
SLC30A1 MT1G
HHLA1 NTRK3
MPP2 ADCYAP1
RPS3 RPL7
MGAT3 ZMIZ2
MAGEA9 HOXD4
MAGEA9 B4GALT3
KRTAP26-1 AKAP3
KRTAP26-1 GTSE1
KRTAP26-1 GRM4
MXD1 SLC6A12
LMTK2 GTSE1
LMTK2 PCBP3
LMTK2 HAUS5
VNN2 GCA
FSCN2 FRAT2
SLC30A3 B4GALT3
SLC17A3 MAN1A2
SLC17A3 LY6G6C
PPAT B3GAT2
MYST2 CBLN1
DNTT PPP2R5C
SIX3 RAB11FIP3
PFKFB2 EFNA3
IGSF9B CYP2D6
IGSF9B CDKL5
GNAT1 RAD51L3
DMP1 RAB4A
ZKSCAN3 IL13
ZKSCAN3 SLC12A4
CRHR2 CYP2D6
NAMPT SLC16A6
ITPR2 PSG1
TNFRSF1B TCIRG1
SPINT3 AKAP3
SPINT3 RIMS2
GPR1 MAGEA4
GPR1 GPRIN2
RPL34 RPS28
TSHB PAFAH1B1
LILRA4 TUBB2B
MYEF2 TRIM10
MAGEA3 CXCL5
GRIP2 ABCC8
XDH MYST2
XDH GRIP2
CDC42EP3 NAMPT
PBX1 TUSC3
NASP MCM6
NAV3 MPP3
BBS4 GPR1
FANCA KIAA0284
FANCA ALMS1
UGT2B15 GNL1
USP6 PCDH7
NTSR2 GTSE1
NTSR2 HHLA1
RFX1 REM1
SEZ6L DNAH9
AGFG2 AXIN1
MRE11A SCAPER
MYH10 TPM1
RPS27 GNB2L1
NEURL SMPD2
NEURL DHPS
MON2 NFKB2
SLC9A1 STXBP1
NELL2 TAF6L
PPP3CC NTSR2
PPP3CC ARVCF
GRINA RIMS2
RPLP2 RPS17
CCBP2 UGT2B15
OPN1SW USP6
NR5A1 ADCYAP1
NR5A1 GRM4
ZNF157 FAM189A2
RPS20 PTMA
RPS20 RPS27
RPS5 EEF1B2
RPL27A RPS28
MAGEA1 MC2R
MAGEA1 LOC145678
MLLT1 CYP1B1
ZNF549 CYP3A5
ZNF549 CAP2
KRT85 EPOR
TH MPP2
RPL32 PTMA
FOSL1 ITGA10
MYT1 ISL1
CHST3 SLC17A7
SDC3 HAUS5
SDC3 IKBKG
SDC3 MAGEA5
NCKIPSD B4GALT3
RPL37A RPS14
BTF3 HCG9
SEC31A MT1E
IGHMBP2 CYP3A5
IGHMBP2 ZIC2
TGOLN2 PFKFB3
GMPR FAM119B
RPL3 RPL23
TEX28 PTPRD
TEX28 MYST2
NEU3 ASCL1
RPS10 RPL27A
RPS9 RPS6
RPS9 RPLP0
RPL8 RPL4
TCF7 SLC9A3R2
SLC18A1 CDK6
SLC18A1 TUBB2B
SLC18A1 IGSF9B
JAKMIP1 PSG1
RPS19 BTF3
RPS19 RPS12
IGH@ EFNA3
SRM NTNG1
SRM SLC17A3
SRM CFHR3
FSHB SIM2
FSHB FPR3
MSX1 LOC145678
CDH13 MFNG
CDH13 HCG9
ITGB1 HHLA1
HCK LILRB3
E2F1 CHRNB1
ETS1 TSHR
ETS1 KCNA6
ERBB2 NAT9
ERBB2 FLJ41278
PCNA ZWINT
MAP2K4 HMX1
MAP2K4 CEP290
MAP2K4 CYTH3
KLK3 PPARA
FGR LILRA1
PDGFRA MAGEA5
CDX2 AKAP3
PTPRJ KIF22
RB1 ATF6
RPS3A RPL12
USP11 B4GALT3
USP11 PAEP
MAPK4 MYH7
MMP14 NTNG1
VEGFC SERHL2
IL4 UBE3B
CYP2A13 SKI
CYP2A6 RPH3A
CYP2A6 LBP
CYP2A6 MAGEA9
PTPRK PLP1
ESR2 ASIP
CAMK4 PCBP3
RPA1 XRCC5
FGF7 NEBL
UBC CALB2
NTRK2 CXCL5
TERF1 BCAP29
TERF1 PYY
THRA FSHB
XRCC2 PFDN1
GUCA1A IVL
GUCA1A KLHL4
PAX8 TGFB1
PAX8 NTRK2
GNA13 NPTX2
GBX1 SAMD14
GSTM3 KIAA0907
RFC4 DUT
POU6F1 LBP
IL8RB IGHMBP2
WNT10B ISL1
WNT10B MYT1
MMP8 CEACAM1
MAPK8IP1 FLJ40113
SLC6A8 GYPE
EML3 NUDT3
MYL4 GYPE
VPS13A GOLGA8A
SMPDL3A BCL6
TUBGCP2 SLC5A2
PCBP3 MAPK8IP1
SLC16A6 HSF4
EPOR SLC9A3R2
GFPT2 PSG1
B4GALT3 AKAP3
TUBB2B ALPPL2
OTUB1 ITGA3
OTUB1 RPH3A
OTUB1 BTRC
CAPN5 B3GAT2
ALMS1 B3GAT2
NEUROD2 SULT4A1
MMP11 OCEL1
RIMS2 PTPRN
RIMS2 EPOR
S100A11 SMARCD3
S100A11 CD1D
PTGES SOX3
CACNA1C SDC2
ITGB2 S100A11
PCDH21 CREB3
RAD51L3 AFF2
RAD51L3 SIM2
ZNF592 RIMS2
SLC4A3 TNP1
NTNG1 TGFB1
HES1 HOPX
NFATC4 SMAP1
KNG1 MID2
KLHL21 EPOR
INA AFAP1
CHIT1 GYPB
ATP2B2 RPH3A
ATP2B2 MUC1
ATP2B2 SLC17A1
UCHL1 ALMS1
MLLT11 PLA2G6
FCER1G NCF2
HAUS5 RBM8A
CCDC52 FLT1
CCDC52 CPB2
CD14 LILRB2
NAGA ARPC1B
TMCC2 ALAS2
PTH2R PAEP
RPL9 TINP1
MAGEA4 SIM2
FLJ41278 GYPE
LY6G6C DUS4L
GDI1 CACNB1
MYST1 SULT2B1
LEFTY1 HSF4
GRIK1 KNG1
JMJD6 OCEL1
IGHE SNCA
GPRIN2 TCOF1
GPRIN2 DUS4L
SCN8A IAH1
HTR2A NTRK3
NDUFS3 ATPAF2
RAMP3 CREB3
BTF3 RPL35
CXCL5 TRIM10
CHP CREB3
T PLEKHG3
T RBM8A
T LBP
SLC8A1 MTG1
GRIK5 SULT2B1
NEBL HMG20B
AURKA NDC80
CAMK2B GPRIN2
CD164 PROS1
BCL2L1 MKRN1
SAMHD1 AP1S2
HHLA1 C1QTNF3
PDE3A NACAD
MGAT3 NTSR1
MAGEA9 STATH
MAGEA5 SULT4A1
MAGEA5 SLC17A7
EFNA3 CPNE6
KRTAP26-1 MAGEA4
MXD1 SLC8A1
LOC145678 PLEKHG3
LOC145678 AFAP1
FSCN2 CAPN5
SLC30A3 TYR
DGCR9 CCDC52
SLC17A3 AKAP3
SLC17A3 CHD8
MVD LALBA
KARS ATIC
EPM2A PSG1
MYST2 SLC4A3
MYST2 HIST1H3E
CCDC69 HSF4
CCDC69 T
PFKFB2 FSHR
PFKFB2 MAGEA4
PFKFB2 SLC4A8
PFKFB2 MAGEA5
IGSF9B HSF4
IGSF9B CBLN1
IGSF9B PFDN1
NCR2 RBM4B
DMP1 CCL19
LY96 CD14
ZKSCAN3 GTSE1
ZKSCAN3 FLRT2
ACSL3 ALAS1
NAMPT ULK1
ITPR2 MAGEA9
HSPA8 HSPD1
BPGM ADH6
NKX2-1 TNP1
NKX2-1 LOC100134331
GPR1 MYH2
GPR1 CD40
GPR1 EFNA3
GM2A FLT1
GM2A NR2F1
TSHB PCBP3
TSHB MYST2
LILRA4 EPOR
MYEF2 MAN1A2
MYEF2 SEMA4D
MYEF2 MAGEA9
F7 EPHB2
HBD DPF1
RPL4 RPS23
NMU HBZ
MLN SULT4A1
CFHR3 SSX1
CD68 ATP6V0B
SERHL2 ELN
SERHL2 REM1
SFN TNFRSF25
AXIN1 IAH1
ALOX5 MGAT3
ITGA10 ALPPL2
ITGA10 SLC17A7
ITGA10 CHRNB1
RAP1GAP KRT1
RAP1GAP TAF6L
OR2B6 OTUB1
USP6 MFNG
USP6 DNAJA3
SLC6A5 PQBP1
NTSR2 TCOF1
NTSR2 PAFAH1B1
RFX1 ZMIZ2
FAM65B LILRB3
FAM189A2 RIMS2
SEZ6L OLFM1
AQP5 NTSR2
AGFG2 PDPN
AGFG2 RAD54L2
KCND2 TG
MRE11A SAMD14
FBL RPL10A
TDRD3 USP6
ARVCF CRYBA4
SLC9A1 WBSCR22
SLC9A1 AFAP1
SLC9A1 TAZ
NELL2 RAP1GAP
VAMP5 CDK6
RPLP2 RPS15A
MB AKAP4
NR5A1 PHF21A
RPL27A SFI1
ACOT11 TCOF1
MLLT1 ACSL3
SNORA21 RPS6
GHRHR ISL1
RPL21 RPS6
KRT86 GPR1
CHST3 IFT140
CHST3 STXBP1
CHST3 VAMP5
SDC3 T
SDC3 AQP5
TCF7L2 SYDE1
NCKIPSD HSF4
NCKIPSD WDR62
RPL37A RPS16
RPLP1 RPL38
RASGRF1 NFATC4
RPL14 NACA
HOXC11 XDH
SHH KLHL9
LPA AGFG2
TEX28 ACVR1B
SLURP1 TRAK1
FOXN2 COMP
LOC652147 HIRIP3
LOC652147 NTN3
TPT1 PTMA
TPT1 RPS4X
ADRB1 KNG1
HBA1 DHPS
HIST1H2BF HIST1H4L
IGKC LMTK2
PRPS1L1 ZFYVE26
ARHGAP1 GSTA2
KRT37 CCL19
SLC18A1 OLFM1
SLC18A1 T
RPS19 RPS6
IGH@ SLC17A3
SRM PIK3R3
FSHB FLT1
FSHB EPOR
FSHB INA
FSHB VAMP1
CDH13 FANCA
BCL2 ATP2B2
ITGB5 COL6A2
JAK3 CREB3
JAK3 SLC16A6
JAK3 PAX7
VEGFA MT1G
ERBB2 MXI1
WNT1 MFNG
MAP2K4 RPL3L
MAP2K4 NKX2-2
TGFB3 WDR62
PTPRJ MAD1L1
EEF1G RPL7
EEF1G LOC728643
EIF3I ATP5C1
USP11 PCBP3
USP11 PACRG
USP11 PAX7
GHR REL
GHR SLC17A3
VEGFC NFATC4
CEACAM6 ACVR1B
CEACAM6 FOSL1
IFNA4 VEGFC
GPR19 NTRK3
GPR19 OLFM1
CYP2A6 SLC17A7
PSMA2 PSMA3
ESR2 SSX1
FGF7 CALB2
NTRK2 CALB2
NTRK2 NEBL
XRCC2 CXCL5
XRCC2 SLC17A3
XRCC2 THRA
GUCA1A MT3
GUCA1A ABCC8
GUCA1A CHP
GNA13 AREG
GBX1 FGD1
CCR1 CHD8
EPOR PDXDC1
EPOR CYorf15B
IL1A TLE1
IL12RB1 PTGES
POU6F1 FSHR
POU6F1 MYH2
POU6F1 MAP2
POU6F1 NTSR2
IL8RB TGFB1
IL8RB MLANA
HINT1 GNB2L1
MFNG IAH1
LARGE CDK6
SULT4A1 TNFRSF25
BCL6 FAM110B
TUBGCP2 TGFB1
EPOR PLEKHG3
ARR3 MMP19
TNP1 MAPK8IP1
PRRC1 GNA11
SCAPER C19orf50
B4GALT3 TUBGCP2
MYH2 MAN1A2
OTUB1 TGFB1
ISLR TUBGCP2
MTG1 IAH1
DLX4 SULT2B1
OCEL1 MC2R
CYP2D6 PLEKHG3
DPH1 NOC2L
NEB PSG1
PTPN11 DIMT1L
DUS4L FSHR
FGD1 B3GAT2
RIMS2 UNC5B
RAD51L3 CARD10
RAD51L3 PFDN1
PTPRB CACNA1C
MEST SPARC
FCGR2A B4GALT3
GARNL4 C11orf52
NR0B2 MYBPC1
COL8A1 PLP1
DPEP1 POU2F2
SELENBP1 PRDX2
SYP CYP3A5
CALB2 GARNL4
ZMYND8 VPS13A
RASA1 GGA3
CD163 GCA
GTF2F1 MMP11
GATA1 APOC1
TRIM58 TAF6L
ALDH1A3 TGFB1
NOLC1 PA2G4
SLC17A7 PTPRN
IVL IFT140
AANAT PACRG
ARC TRPM2
MAGEA4 ATP2B2
FUT6 NFATC4
OLFM1 PSG1
OLFM1 GTSE1
IKBKG RBM8A
MSC PCDHA9
HBBP1 TFRC
SOX30 PYY
JMJD6 SLC12A4
HIST1H3E TNFRSF25
GPRIN2 GNL1
NF1 CYP3A5
NXF1 ZFP36
RPS29 SFI1
HNRNPL ZIC2
NTSR1 GSTA2
CXCL5 NTNG1
LBP MYBPC1
KIFC1 TUBB
SGCD PDPN
T C11orf52
T TGFB1
T RBPMS
SLC8A1 RPL3L
NEBL THBS1
NEBL SLC4A8
FLRT2 TNFRSF25
PLOD2 ALDH1A1
LRRC15 HMG20B
LRRC15 NEBL
SCYL3 CADM4
SCYL3 DPEP1
SCYL3 TAGLN
HHLA1 GRIK1
PRM2 NCOR2
MPP2 RAD51L3
RPS7 TINP1
DNAH9 OLFM1
LALBA SCAPER
GNB2L1 RPS28
SLC6A4 GRIN2A
MGAT3 TRAK1
DLX2 FLT1
MAGEA5 KLF11
MAGEA5 NR0B2
EFNA3 SKI
EFNA3 LARGE
KRTAP26-1 SIM2
LMTK2 CDK6
ABO CADM4
ABO MYH2
CCL16 PAX6
SPINT2 DEAF1
MYST2 FAM119B
HIST1H2AL HIST1H3D
SIX3 MAN1A2
SIX3 C21orf2
SIX3 GNL1
SIX3 LOC145678
SIX3 CCL16
LOC100134331 CYP2D6
IGSF9B SLC17A1
RPL38 EEF2
RPL38 RPS23
PDIA2 DNMT1
REM1 ZMIZ2
PIGR RAMP3
ZKSCAN3 SIX3
CRHR2 SSX1
TCF20 KIAA0284
SPINT3 KRT33B
RPL5 NACA
GM2A KRT33B
ASIP KRTAP26-1
F7 TNP1
SLMO1 SLC4A8
RPL4 EIF3H
XDH CDK5R1
XDH TYR
AXIN1 HIPK2
DOHH KIAA0284
BBS4 RBM8A
FANCA SLC6A12
FANCA CEP290
FANCA RAD54L2
RPS12 RPL4
ITGA10 ISL1
ITGA10 ZKSCAN3
ITGA10 FPR3
OR2B6 EFNA3
GPLD1 RIMS2
FAM189A2 SIX3
SEZ6L TCOF1
SEZ6L ZNF592
SEZ6L KRTAP26-1
POU6F2 CBLN1
POU6F2 RBPMS
AQP5 OCEL1
AGFG2 CCL19
AGFG2 ELN
TPP1 CTSA
JUNB ZFP36
RPS27 RPL37
ARVCF UNC5B
ARVCF SLMO1
BST1 NCF2
TTLL4 GAGE12J
SMARCA4 DKC1
LSM4 AQP5
U2AF2 NTRK3
CLPP ATP5G3
MB GSTA2
CCBP2 TGFB1
CCBP2 TCOF1
CCBP2 AQP5
KCNA6 PKD1
OPN1SW MVD
ZNF157 PRSS8
GHRHR SLC30A3
RPL23A RPL27A
PPY RAP1GAP
KRT85 WWOX
KRT85 CRHR2
FOSL1 GRINA
MYT1 KRTAP26-1
SDC3 CCBP2
PBX1 GARNL4
NCKIPSD KRT33B
NCKIPSD IGSF9B
NCKIPSD BBS4
NPHS1 MYBPC3
BTF3 CCL19
MLANA ITGAD
MLANA LSM4
CTNNA2 NPTX2
TGOLN2 SPINT3
TEX28 NFIC
RPL30 RPL7
NEU3 KIAA0284
ADRB1 MYOZ3
RPS18 BTF3
ZFY CAPN5
HBA1 CYP3A5
PRPS1L1 CFHR3
PRPS1L1 ITGA10
PFKFB2 CYP1A1
SLC18A1 SLC17A7
IGH@ TCF15
IGH@ DMWD
SRM SLC4A3
SRM KRT33A
MSX1 PSG1
MAP2K3 PAIP2B
BCL2 GRM4
HOXA4 LMAN2
JAK3 CCDC52
JAK3 SEZ6L
EFNB1 MAPK8IP1
GPR176 SCAPER
IQGAP1 GNS
FGR VNN2
KLF1 AIPL1
DNASE2 DOHH
IFNA1 FSHB
USP11 MAPK8IP1
USP11 RBPMS
IGFBP5 NACAD
HOXB6 GPRIN2
TGFA OLFM1
VEGFC TFAP2A
IFNA4 NFATC4
GPR19 T
CYP2A13 TNFRSF25
CYP2A6 LEFTY1
CAMK4 VAMP5
UBC C19orf29
TERF1 ARHGAP6
RBBP4 SERBP1
XRCC2 SULT4A1
XRCC2 PFKFB3
GUCA1A TYR
PAX8 KIAA0195
PAX8 CALB2
GBX1 B3GAT2
GBX1 BTF3
ISG15 IFITM1
ISG15 IFI27
EDN2 RGR
POU6F1 ISL1
POU6F1 GPR1
IL8RB HPS1
WNT10B KRTAP26-1
POLG KIAA0100
TCF15 ABCC8
SLC5A2 MC2R
SULT2B1 IL13
RPH3A SLC5A2
XK GYPB
GPR161 TCOF1
PRSS3 LAPTM4B
WWOX PTPRN
GTSE1 FLJ40113
GTSE1 C11orf52
C19orf50 RGN
PHF21A PCBP3
PFDN1 CDK6
RUNX2 FLJ40113
MYH2 HOXD4
NME1 NHP2
IPO5 RANBP1
KRT6A AKAP3
FBXO9 TRAK2
KCTD12 NUP214
SMAP1 NCOR2
KLHL9 GYPB
ISLR MC2R
MOBP HAGH
DPYD KCTD12
KEL ZNF266
RIMS2 CREB3
RIMS2 PCBP3
RIMS2 PFDN1
RBPMS TNFRSF25
SLC35A1 PSEN1
NTRK3 DUS4L
GCK ACAN
RAD51L3 PHF21A
UROD MINPP1
AFAP1 MC2R
ZNF592 RPH3A
ZNF592 EPOR
WDR62 B4GALT3
NTNG1 APOH
NFATC4 B3GAT2
ALAS2 KLHL9
CYP11A1 TGFB1
SAMD14 GSTA2
SAMD14 NCAM1
CALB2 HTRA1
CALB2 CARD10
CALB2 TACSTD2
LILRB3 EVI2B
NPFF GRIN2A
BLVRB CPOX
UCHL1 CYP3A5
FCER1G ITGAM
CCDC52 CDK6
TPM1 CDH1
ADCYAP1 NTNG1
SLC17A7 ACVR1B
SLC17A7 PIK3R3
SLC17A7 PCDHA9
MEGF9 PHC2
PYY SCAPER
AANAT CPB2
FLJ41278 TAF6L
PROS1 ATP9A
CLDN9 CBR1
TCP11L1 SCAPER
GRM4 SLC17A7
RAMP3 IL13
BTF3 RPS6
MYBPC3 TSSK2
CXCL5 LARGE
CXCL5 AANAT
LBP PRSS8
LBP PTPRD
LBP ISL1
T PAX6
CYTH3 SCAPER
FLRT2 AFF2
FLRT2 AANAT
RPS23 RPL9
HHLA1 SULT4A1
DNAH9 HSF4
IHH GYPE
MGAT3 IAH1
MGAT3 PTPRB
MGAT3 CASK
MAGEA9 FSHR
EFNA3 MAGEA9
LMTK2 HMG20B
FSCN2 AADAC
UTY CYorf15B
SLC30A3 HOXD4
SLC17A3 GARNL4
SIX3 PCDHA9
IGSF9B GRIN2A
IGSF9B LMTK2
DMP1 SLC6A12
PIGR ZNF592
CACNA1B GSTA2
ZKSCAN3 CARD10
ZKSCAN3 TNFRSF25
ACSL3 HSP90AB1
LOC729602 TNFRSF25
TCF20 UCHL1
TCF20 MGAT3
AP4M1 PLIN3
SPINT3 RAD51L3
GM2A T
ZNF169 SLC28A1
LILRA4 RAD51L3
LILRA4 WDR62
SLMO1 SCYL3
SLMO1 NTNG1
SLC4A1 MICAL2
SFN NEUROD2
SFN NEBL
GCDH NSUN5C
ABHD5 PPM1A
FANCA CCL19
FANCA CACNA1B
KCNH1 SGCD
HCRTR2 GYPB
HCRTR2 CYP3A5
HCRTR2 EPB49
OR2B6 ABCC8
GP1BA BMP2
CYP7B1 SERPINI1
USP6 MTG1
GPLD1 MAPK8IP1
SLC9A3 DOHH
HIST1H2BC HIST1H2AL
FAM189A2 T
SEZ6L CYP2D6
POU6F2 RAMP3
EFR3B PRODH
PSMC4 TM4SF1
TSPO PGAM1
RPS21 NPM1
RPS21 RPL9
NEURL TERF2IP
SLC9A1 NUDT3
SLC9A1 SPINT3
HIST2H2AA3 ANXA8L2
KIAA0323 PRRC1
EIF3F EIF3D
EIF3F SNRPD2
LSM4 MAG
VAMP5 FLJ40113
VAMP5 KRTAP26-1
SLC6A9 CARD10
MB CTSZ
RPL41 RPL11
NR5A1 EPOR
ZNF157 PLP1
ZNF157 PFKFB2
RPS20 RPS13
GHRHR KRTAP26-1
TOP3B IAH1
TOP3B SERHL2
RPL21 RPL31
KRT85 GARNL4
RPS24 RPL15
HCG9 AKT3
GAD2 RAD51L3
FOSL1 SLMO1
SDC3 TNP1
NCKIPSD CDK6
NCKIPSD SLC12A4
RPL6 RPL29
RHCE TRAK2
MLANA TYR
IGHMBP2 BTRC
IGHMBP2 TNXB
HRG RPH3A
HRG OTUB1
TGOLN2 FSHR
TGOLN2 MUC1
TGOLN2 GRINA
SHH CYP3A5
SLURP1 CYTH3
FOXN2 SAMD14
VPS45 NCOR2
PRH1 SLC17A3
RPS25 SFI1
RPL18 EIF3E
KCND3 DMWD
RPL13 RPL18A
RPL13 RPS25
RPS19 LOC728643
RPSA RPL30
SRM CCL16
FSHB MUC1
FSHB SLC4A8
CDH13 NCAM1
CDH13 DMP1
BCL2 ARVCF
GJA1 ASCL1
JAK3 SDC3
JAK3 TGOLN2
MAP2K4 PRM2
IQGAP1 S100A11
FGR S100A9
FGR ITGB2
PTPRJ TG
USP11 NR2F1
USP11 PRPS1L1
HOXB6 PCBP3
HOXB6 NTRK3
MMP14 SEZ6L
VEGFC SGCD
IFNA4 B3GAT2
CYP2A13 PRSS8
CYP2A13 CRYBA4
CYP2A6 RBM8A
CYP2C9 OTUB1
ESR2 THBS1
ESR2 CCDC69
TAF4 AP1S1
CAMK4 SIX3
FGF7 FSHB
UBC SAT1
TERF1 ZNF239
TERF1 REM1
THRA TYR
XRCC2 EFNA3
XRCC2 SLMO1
XRCC2 TGFA
GUCA1A NTNG1
PPP2R1B GBX1
NTRK3 ELL2
CEBPD TNFRSF1B
WNT10B ATP2B2
CREB3 HSF4
PTPRD EML3
TOP2A FEN1
ISL1 IL13
EPOR AKAP3
REN ZMYND8
PTGER3 NSUN5C
PFDN1 CBLN1
PFDN1 PHF21A
TERF2IP MXI1
TYR UNC5B
OTUB1 OSGIN2
SNRPE NDUFS4
OCEL1 HMG20B
CYP2D6 KRT6A
DPH1 SPTB
HPS1 PRSS8
DUS4L HN1L
CYP3A5 GYPB
MMP11 IRF6
RBPMS TYR
CACNA1C C19orf50
NTRK3 CBLN1
GCK C16orf88
RAD51L3 TNFRSF25
DHPS FBN2
C1QBP ETFA
NR0B2 TGFB1
SLC4A3 NTRK3
NTNG1 ALPPL2
NTNG1 PSG1
POU2F2 WBSCR22
SYP TAF6L
SAMD14 PDPN
CALB2 NTNG1
CYP3A5 B3GAT2
PRTN3 SLC25A1
PSAP LILRB3
CCDC52 IL13
CCDC52 RAD51L3
RPL10A RPL35
SERPINA1 LILRB3
GPR143 SCNN1B
CRYBA4 NTNG1
TBX19 TUBGCP2
NAGA AOAH
TMSB15A MLLT11
CRISP3 MAST4
PYY RASGRF1
MAGEA4 SLC17A1
MSC NFIC
MSC B4GALT3
LEFTY1 CREB3
DLEC1 KMO
HNRNPA3 ZNHIT3
SGPL1 TFF3
JMJD6 BTRC
ARHGEF12 TYR
IGHE GUK1
GPRIN2 UNC5B
GPRIN2 RBM8A
GRM4 ABCC8
MAP2 HMG20B
EIF3H EIF3M
RPS29 RPS15
RAMP3 CDK6
CHRNB1 TRAF1
CHRNB1 NTNG1
LBP LY6G6C
MNDA S100A11
OPLAH IL13
OPLAH HECW1
T SLC17A1
SLC8A1 NCOR2
SLC8A1 FXYD3
SLC8A1 NFATC4
CPD DMXL2
HHLA1 LARGE
DNAH9 PCBP3
MAGEA5 MMP11
MAGEA5 TBX19
MAGEA5 JMJD6
EFNA3 PTPRN
EFNA3 MYBPC1
KRTAP26-1 NFKB2
KRTAP26-1 GNL1
KRTAP26-1 DNAH9
CYP11B1 REEP1
SLC17A3 SSX1
AQP9 S100A9
DPY19L2P2 XRCC3
DPY19L2P2 DKC1
SPINT2 CD164
MYST2 PFDN1
MYST2 LRRC15
NDST1 GPRIN2
SIX3 MID2
IGSF9B CCL16
H6PD NF1
DMP1 PDE3A
REM1 IL24
REM1 SPTB
CACNA1B TGFB2
CACNA1B NCR2
CRHR2 MAPK8IP1
CRHR2 ABCC10
STXBP1 IGSF9B
GSPT1 BNIP3L
GSPT1 GABARAPL2
HIRIP3 ADH1C
FECH MKRN1
ITPR2 TUBGCP2
ITPR2 F2RL1
LOC729602 ZMYND8
BPGM XPO7
BRCA1 HECW1
RPL5 TINP1
RPL5 RPL38
RPL34 SFI1
RPS13 RPL13A
RPS13 RPL5
NKX2-2 PDPN
LILRA4 INA
MYEF2 CNTN2
SLMO1 GPRIN2
SLMO1 CRHR2
CFHR3 PSG1
XDH ABCC8
XDH F7
RNF14 MICAL2
SERHL2 RBM4B
SFN EPHB2
SOS1 RGN
BBS4 AANAT
NEO1 ILF3
UTP3 CDK6
RPS12 RPL24
ITGA10 POU2F2
USP6 SLC6A12
USP6 KIAA0284
NTSR2 WWOX
NTSR2 OTUB1
NTSR2 RAD51L3
NTSR2 MPP2
NTSR2 XDH
FAM65B CD1D
FAM189A2 WWOX
LOC653188 LOC729602
JHDM1D LMTK2
RDH5 SLC9A3
NEURL ARC
ARVCF MC2R
SLC9A1 ZKSCAN3
SLC9A1 PAXIP1
BST1 EVI2B
ZNF638 SRP54
TTLL4 NEBL
TTLL4 SLC17A3
EIF3F RPS15A
LSM4 SULT4A1
VAMP5 TNP1
GRINA PHF21A
CCBP2 LOC145678
CCBP2 ACIN1
KCNA6 EML2
ARHGAP6 SGCD
NR5A1 CRHR2
MAGEA1 PRSS8
RPL21 RPS27
KRT85 KRT6A
RPS24 RPL23A
HCG9 TCF20
MYT1 CXCL5
TFAP2A SPTB
CHST3 GPR161
NCKIPSD ITGA10
NCKIPSD ZNF157
FOXN1 ZNF212
FOXN1 MB
FAU EIF3F
RPL6 NPM1
RHCE TEF
MLANA HIST1H3E
PTPN3 C19orf50
GCLC GYPA
HRG MLANA
TGOLN2 KNG1
TGOLN2 OLFM1
TGOLN2 MYT1
HOXC11 TNP1
RPL3 EIF3F
FOXN2 MVD
VPS45 ARR3
VPS45 SLC16A3
NEU3 SCAPER
PRH1 KRTAP26-1
LOC90586 FAM119B
ADRB1 HECW1
RPS18 RPS28
BTF3 MRE11A
RPL13 RPS15A
GAGE12J TNP1
PRPS1L1 SIX3
PFKFB2 VAPB
SLC18A1 LY6G6C
IGH@ U2AF2
SRM KRTAP26-1
FSHB LARGE
FSHB XDH
MSX1 LIF
MSX1 MC2R
MSX1 MAG
MSX1 PPYR1
CDH13 FXYD3
CDH13 DOHH
HCK FGL2
RPL10 RPS27A
JAK3 MYST2
ERBB2 DHPS
EFNB1 HSF4
MAP2K4 IAH1
MAP2K4 ZNF101
MAP2K4 SCN8A
PTPRJ NCOR2
RB1 CCL19
USP11 ITPR2
USP11 PTGER3
USP11 SDC3
HOXB6 SLC9A1
TGFA TGOLN2
VEGFC SERPINC1
CEACAM6 BCL6
CEACAM6 AANAT
CEACAM6 SAT1
IL4 NTNG1
IFNA6 WDR62
FGF7 KRTAP26-1
UBC MYBPC2
XRCC2 MAP2
GUCA1A CDK5R1
GUCA1A GARNL4
GUCA1A LILRA4
PAX8 ISLR
PAX8 SLC22A24
GBX1 PDE3A
GBX1 PPAT
CCR1 CHRNB1
POU6F1 CARD10
POU6F1 F7
IFNGR1 FGR
IL8RB RPH3A
WNT10B ARVCF
LARGE PTPRN
ACTL6A FEN1
GJB3 IAH1
RPH3A HMG20B
PLEKHG3 CARD10
PSG1 AKAP3
EML3 PLEKHG3
UBE3B ABCC8
TCOF1 PLEKHG3
ASCL1 SLC6A12
ARID4B TGFB1
TRIB2 TFR2
TUBGCP2 HMG20B
PCBP3 ISL1
TNP1 MSX2
PFDN1 PTPRN
PFDN1 TCF15
TUBB2B SOD3
BTRC EPHB2
ACVR1B B4GALT3
CSE1L NUP133
GYPB SLC6A8
SLC12A4 FLJ40113
SLC12A4 IL13
MTG1 PDPN
DUT MCM7
G0S2 PPP5C
RIMS2 TCOF1
RIMS2 PHF21A
CEP290 KIAA0284
PIK3R3 ABCC8
NTRK3 PRKACA
NTRK3 ABCC8
RAD51L3 IL13
PAEP CYP2D6
GARNL4 IL13
NR0B2 HMG20B
NR0B2 NFKB2
SLC4A3 ZNF592
SLC4A3 NR0B2
IFT140 NFIC
ATP10B PHF21A
DPEP1 RAD51L3
PAFAH1B1 FLJ40113
CPZ LARGE
KNG1 IL13
EPB49 SMPD2
GAD1 PDXDC1
SAMD14 MMP19
SAMD14 REEP2
KLF6 BTG1
MRC1 ENPP2
FCER1G LILRB3
RPL10A ATP5S
RASSF9 CAPN5
AANAT PSG1
AANAT RAD51L3
TRAPPC10 LOC730092
LY6G6C PCBP3
ARFIP2 ASCL1
ARFIP2 SCAPER
ARFIP2 CASK
UQCRH NDUFS4
CCL19 SPTB
TCIRG1 PSAP
CORT ALDH1A3
IKBKG CARD10
IKBKG ALDH1A2
MSC CPZ
HDC CGA
IGHE CNP
ZMIZ2 B3GAT2
GPRIN2 FLT1
GPRIN2 RPH3A
MAP2 GTSE1
MYBPC3 MPP3
CXCL5 GRIK1
HLA-J HLA-G
LBP OLFM1
KIFC1 NDC80
NIACR2 POU6F1
NIACR2 ALAS1
SLC8A1 AVPR1A
SLC8A1 CYTH3
DKC1 ILF3
ULK1 G0S2
RPS23 NACA
FOXM1 KIF11
SAMHD1 CASP1
SAMHD1 LILRB4
ADCY2 SCAPER
MPP2 OLFM1
PDE3A ARFIP2
PDE3A PCDH7
DNAH9 RBM8A
MAGEA5 B4GALT3
EFNA3 SSX1
KRT33B FLT1
MXD1 BCAP29
LOC145678 RALYL
FSTL4 SLC8A1
LMTK2 RPH3A
SLC17A3 NEB
SLC17A3 AFAP1
SLC17A3 DPEP1
SLC17A3 HAUS5
SEPT5 DLC1
PPAT NFATC4
NKTR POM121
MYST2 SLC17A1
HMGXB3 PRPH
NDST1 EPHB2
B3GALT5 SAMD14
PFKFB2 MC2R
IGSF9B PIK3R3
REM1 REEP2
ZKSCAN3 RBM8A
HIRIP3 SAMD14
ITPR2 SLC12A4
PAK4 CP
TNFRSF1B CD14
HMOX1 LILRB2
SIAH2 SELENBP1
TCF20 NOC2L
TCF20 PTK7
BPGM GUK1
RPL29 RPL9
RPL12 NPM1
RPL5 RPS16
RPL37 NACA
TSHB NR0B2
LILRA4 SLC6A2
LILRA4 TNP1
LILRA4 OTUB1
MYEF2 GCM1
MYEF2 NTNG1
SLMO1 CXCL5
GRIP2 LBP
CFHR3 NTNG1
CFHR3 SLMO1
XDH NPPA
RPL22 RPL9
CAP2 CCL19
ABHD5 SLC16A6
SOS1 SLC25A17
IL10RB GNS
PAXIP1 IKBKG
DOHH DPYS
SLC16A3 TEKT2
ITGA10 CARD10
UGT2B15 CORT
RFX1 C19orf50
RFX1 SFI1
SLC9A3 TRPC4AP
SLC9A3 LIPE
AGFG2 HMX1
AGFG2 CACNA1C
ARVCF PTPRD
ARVCF ACVR1B
ARVCF LY6G6C
PTGER3 ADCYAP1
SLC9A1 MAN1A2
SLC9A1 ITPR2
U2AF2 NDST1
VAMP5 PLEKHG3
VAMP5 STATH
VAMP5 GPR1
CTSZ DOHH
GRINA PFKFB3
GRINA PRPH
GRINA GPR1
SLC6A9 PCBP3
SLC6A9 NTSR2
ARHGAP6 PDPN
ARHGAP6 ACAN
NR5A1 ABCC8
NR5A1 TNFRSF25
ZNF157 GFPT2
ZNF157 HMGA2
RPL17 NACA
RPS20 RPL18A
RPL27A RPL12
RPS14 RPL22
RPL23 EEF1A2
GHRHR SIX3
SIRPB1 BCL6
TOP3B TCP11L1
RPL23A RPL36A
ZNF549 CACNA1B
KRT85 OLFM1
KRT85 HMGA2
KRT85 VAMP5
HSP90AA1 MFAP3
RPS24 RPS7
RPS24 RPS3
HCG9 NOC2L
HCG9 SLC9A3
MYT1 PLP1
TFAP2A DOHH
TRMT1 ZNF266
CHST3 PTPRD
SDC3 PHLDB1
NCKIPSD TUBB2B
KIAA0894 NEURL
FOXN1 PCDH7
BTF3 CSHL1
MLANA RIMS2
MLANA ZNF592
TGOLN2 INA
TGOLN2 CCDC52
RLN2 GPR126
FOXN2 ZNF549
AGFG2 LHX1
PDPN SLC6A12
KRT33A TBX19
KRT33A AANAT
RPL18 RPL22
RPLP0 SFI1
ZFY HSPA12A
GAGE12J TGOLN2
GAGE2E KIAA0090
PRPS1L1 IL13
TCF7 TFF3
SLC18A1 DNAH9
PGLYRP1 COL17A1
RPS19 RPL37
SRM PCBP3
FSHB SLC17A1
MSX1 EML3
MAP2K3 SELENBP1
CDH13 ASCL1
CDH13 ARFIP2
JAK3 MAPK8IP1
JAK3 SLC30A3
JAK3 ZNF804A
JAK3 MYEF2
JAK3 SLMO1
EFNB1 MYBPC3
WNT1 CCL19
MAP2K4 DOHH
MAP2K4 FOXN2
PRKCD S100A11
CDX2 C19orf29
CDX2 SSX1
CDX2 SEZ6L
EIF3I PSMA6
EIF3I ATP5G3
USP11 FLT1
USP11 KRT33B
MMP14 DMWD
VEGFC MTG1
CEACAM6 LSM14A
CEACAM6 CD40
IL4 MSC
IL4 PFKFB2
IL4 TGOLN2
HIST1H2BJ HIST1H2BL
NME1 GOT2
CYP2A6 FLJ40113
CYP2A6 SLC30A3
CYP2A6 MAGEA1
PSMA4 MDH1
CAMK4 MMP14
UBC SLC16A6
THRA WBSCR22
THRA OLFM1
THRA FOSL1
RBPMS FSTL4
EEF1A1 RPL7
GUCA1A GRINA
GUCA1A GCHFR
PAX8 GRM4
GBX1 PEX7
BMP2 CCND2
PTGS2 TNFAIP6
TYRO3 TLR5
POU6F1 ZNF157
WNT10B GHRHR
FLJ40113 CDK5R1
MFNG PTH
SLC5A2 EPHB2
AKAP3 NFIC
RBM6 CLK2
PSG1 CARD10
PSG1 C1QTNF3
PSG1 PLP1
MICAL2 SLC6A8
ARID4B TNFRSF25
ARID4B PLEKHG3
CA2 GYPB
SLC16A6 MT3
TNP1 SLC5A2
B4GALT3 CBLN1
BNIP3L TRAK2
ACVR1B CADM4
ACVR1B PCBP3
SERPINH1 BMP2
MXI1 SLC6A8
KRT6A CREB3
NDUFS4 ACOT13
SLC12A4 RBM8A
SLC12A4 MYH2
NPM1 RPL11
OCEL1 KLF11
MINPP1 MYL4
CYP3A5 IRF6
MMP11 MXI1
ST18 SPARC
C19orf29 FLT1
GCK PTGES
RAD51L3 EPHB2
RXRB SULT2B1
FEZ1 LSM12
AOAH S100A11
PAEP PTPRN
AFAP1 TNP1
ZNF592 HOXD4
NR0B2 CDK6
SLC4A3 PRKACA
WDR62 WWOX
WDR62 SLC12A4
NTNG1 TCOF1
NFATC4 MFNG
ALAS2 DHPS
SEMA4D HOXD4
SEMA4D PSG1
TAZ FLJ40113
CPZ TCOF1
KNG1 PIK3R3
KLHL21 FMO5
RHD MOBP
SAMD14 CDK5
CALB2 SLC16A6
RAD54L2 RGN
CYP3A5 SAMD14
SLC17A1 KIAA1467
SLC17A1 TYR
HLA-DRA HLA-DMA
HAUS5 TCOF1
HAUS5 ZNF592
DGCR11 KLF11
ADCYAP1 SLC17A1
TRIM58 CYP3A5
TBX19 TGFB1
TBX19 ZNF592
KLHL4 CREB3
CD14 PSAP
SLC17A7 ALDH1A3
ATP7A EPOR
AP1S1 HIPK2
IVL AKAP3
CNTN2 MPP3
ZNF239 NCOR2
ZNF239 SAMD14
NDUFA1 COX7B
OLFM1 RPH3A
UQCRH SNRPE
CCL19 NACAD
MSC PAEP
MSC NTNG1
PSG7 ISL1
POU4F1 ADRM1
LEFTY1 MYH2
LEFTY1 DGCR11
ARTN MAPRE3
EIF3M FBL
GNMT PHF21A
ZMIZ2 KLK11
GPRIN2 FLJ40113
GPRIN2 ISL1
GPRIN2 HIST1H3E
C19orf21 MGST3
MAP2 TNP1
FBXO7 PRDX2
SLC5A6 COL1A1
RAMP3 WWOX
MYBPC3 WBSCR22
MYBPC3 CNTN2
CHRNB1 PRKACA
T CP
T PLIN1
ATP5G3 SNRPF
SCYL3 DPP6
HHLA1 FLT1
HHLA1 PPARA
PRM2 SCN8A
PDE3A KLK11
RPS4X RPS16
MGAT3 DPH1
RPS17 ATP5S
MAGEA5 NTRK3
EFNA3 ALPPL2
EFNA3 FSHR
EFNA3 IVL
EFNA3 MSC
KRT33B AKAP3
LOC145678 TYR
LMTK2 CP
SLC30A3 RPH3A
DGCR9 LARGE
PPAT PKD1
PPAT C19orf50
MYST2 T
HMGXB3 FLT1
HMGXB3 CCDC52
RBMS2 CYP2D6
SIX3 BTRC
IGSF9B SCYL3
NCR2 TRPC4AP
DMP1 MGAT3
REM1 ELN
GUCA2A AP1S1
CACNA1B RGN
CACNA1B CNGB1
CRHR2 GARNL4
ITPR2 HOXD4
ITPR2 LEFTY1
PAK4 CPNE6
PAK4 KRT6A
SMG6 PDPN
BRCA1 IL13
BRCA1 RBPMS
GPR1 SLC30A3
RPL24 EIF3E
COL4A3 FGD1
MYEF2 PSG1
MYEF2 SLC12A4
CFHR3 FLT1
CFHR3 CREB3
CFHR3 HAUS5
CAP2 CACNA1B
KDELR3 ZFYVE26
LPHN3 PLIN1
RNF14 FECH
SERHL2 HLF
VRK2 EPB42
ITGA10 ADCYAP1
ITGA10 MYBPC3
ITGA10 STXBP1
HCRTR2 TFF3
AGAP8 LBP
MAFK KRT1
RFX1 NCOR2
FAM189A2 PFDN1
SEZ6L CPZ
POU6F2 TSSK2
POU6F2 IGSF9B
MTHFR ABCC10
RDH5 ACAN
ARVCF ATP2B2
SLC9A1 CDK6
LSM4 DMWD
GRINA PAEP
SLC6A9 ITGA3
TEF MICAL2
CCBP2 NTNG1
ARHGAP6 USP6
NR5A1 GPRIN2
NR5A1 IGSF9B
ZNF157 OLFM1
ZNF157 LSM4
RPS5 HNRNPA1
MAGEA1 SLC5A2
MAGEA1 B4GALT3
MAGEA1 HAUS5
MAGEA1 PPP3CC
TOP3B SLC6A12
TOP3B PTPRB
TOP3B ARFIP2
PPY TAF6L
RPS11 RPL23
KRT86 MAGEA4
KRT85 CHRNB1
KRT85 PIGR
KRT85 SPINT3
TRIM52 GAD1
RPL32 RPS27
FOSL1 HOXD4
FOSL1 OLFM1
PTPRO NTNG1
MYT1 ATP2B2
TFAP2A RASGRF1
CHST3 PAK4
SDC3 PAFAH1B1
SDC3 PPP3CC
PBX1 GLG1
NCKIPSD ITPR2
FAU EIF3H
RPL6 RPS29
BTF3 IAH1
ELF5 HSPA12A
MLANA HOXD4
MLANA HMG20B
MLANA STATH
MLANA SLC9A1
IGHMBP2 AFAP1
HRG SLC30A3
TGOLN2 PFKFB2
TEX28 FLJ40113
TEX28 TNFRSF25
TEX28 KRTAP26-1
VPS45 REM1
LOC652147 NFATC4
LOC652147 RFX1
RPL18 EIF3D
RPL18 RPS13
RPS18 NACA
KCND3 ITPR2
HIST1H2BF HIST4H4
IGKC ITGA10
RPL8 RPS16
GAGE12J LEFTY1
PRPS1L1 NEBL
SLC18A1 ABO
MSI1 SERHL2
PPBPL2 CAPN5
SRM CARD10
SRM RAD51L3
SRM CXCL5
CTSD ITPK1
FSHB EPHB2
FSHB TGFB1
MSX1 CXCL5
BCL2 ABCC8
WNT11 TFR2
E2F1 HSF4
E2F1 GM2A
APEX1 FBL
TFDP2 PRSS8
ERBB2 BPGM
RB1 GHRHR
EFNB1 T
WNT1 MRE11A
MAP2K4 PVT1
CDC2 CCNB1
TGFB3 NTRK3
TGFB3 NR0B2
CYP3A4 EIF2B1
CYP3A4 SLC8A1
RPS3A RPL24
USP11 FLJ40113
USP11 UNC5B
USP11 HTR2A
HOXB6 FLJ40113
HOXB6 IFT140
GHR OVGP1
GHR ISL1
TGFA DUS4L
TGFA KRTAP26-1
WNT2 KRT33B
VEGFC PELP1
CEACAM6 PFDN1
CEACAM6 ITGA10
GPR19 CALB2
CYP2A6 OLFM1
CYP2A6 IGHMBP2
CYP2A6 STATH
CYP2A6 INA
NFKBIA NIACR2
PSMA2 YWHAQ
ESR2 AANAT
CAMK4 MSX1
PTPN9 TADA3L
UBC C11orf52
NTRK2 MYST2
THRA PTPRN
THRA CBLN1
THRA CFHR3
XRCC2 HAUS5
XRCC2 CD160
XRCC2 UBC
GUCA1A GTSE1
GUCA1A MT1X
GUCA1A SPINT3
IER3 IL8
PAX8 SLC4A3
PAX8 IGHMBP2
HSPA6 BLK
POU6F1 PIK3R3
HIF1A NAMPT
IFNGR1 ACSL1
WNT10B SIX3
HINT1 RPL17
HINT1 RPL15
IL13 FLT1
EPHB2 PRSS8
TGFB1 CNP
SLC5A2 SKI
TACSTD2 FSHR
SQSTM1 MT3
PSG1 TLE1
MAPRE3 IL13
TCOF1 FLJ40113
CBLN1 HTRA1
TRAK2 SLC6A8
TUBGCP2 MAPK8IP1
GTSE1 FSHR
EPOR FLJ40113
STATH MYBPC1
DPYSL4 SULT2B1
SCAPER PDPN
PHF21A MID2
PHF21A STATH
B4GALT3 TCF15
NCOR2 NOC2L
NCOR2 C19orf36
TUBB2B HOXD4
MYH2 MC2R
FXYD3 CBX5
PPP1R10 TAF6L
SLC12A4 HTRA1
CYP2D6 IL13
CAPN5 SCNN1B
ARPC5 CAPZA1
ALDH1A2 RBM8A
NCAM1 SCAPER
RBPMS LARGE
FBN2 TAF6L
PIK3R3 PAX6
PACRG TCOF1
FMO5 KCNH2
NTRK3 NFIC
RAD51L3 TUBB2B
MKRN1 MICAL2
AOAH GRN
SLC4A3 UNC5B
SEMA4D RAD51L3
CXCL2 CXCL1
SAMD14 AKT3
FOXA1 CHN1
NPFF KNG1
PFKFB3 TSSK2
GCKR SCAPER
LCP1 S100A11
EPB42 XPO7
EPB42 TFDP1
ATXN3 WBSCR22
ADCYAP1 STATH
CDKL5 DUS4L
MYL7 TAF6L
DNAJA3 CACNA1C
SERPINB8 AK2
ADH1C CASK
ADH1C RASSF9
ATP6V0B IMPDH1
PSMA6 YWHAQ
CCL19 C19orf50
MSC GTSE1
MSC RBPMS
LEFTY1 CDK6
GRIK1 TNP1
SGSH SLC12A4
GPRIN2 SLC4A3
GPRIN2 CPZ
HTR2A SLC4A3
MAP2 TYR
IL8 TNFAIP3
HMGA2 B4GALT3
CXCL5 FLT1
CXCL5 BARX2
LBP CXCL5
NEBL NFKB2
NEBL MAGEA4
FLRT2 CALB2
USP12 FBXO7
SCYL3 NPFF
BCL2L1 TMCC2
HHLA1 GCM1
MPP2 T
IHH PAIP2B
IHH EPB49
MGAT3 FRAT2
MGAT3 CACNA1C
MAGEA5 ZNF592
EFNA3 CARD10
EFNA3 KLF11
EFNA3 JMJD6
LOC145678 SLC5A2
VNN2 CR1
FSCN2 MFNG
FSCN2 SMAP1
SLC17A3 SIM2
SLC17A3 LOC729678
SEPT5 ITGA2B
PCSK7 PRM2
RPS15A EIF3H
NUP160 SUCLA2
EPM2A GPRIN2
HMGXB3 HHLA1
CCDC69 NR2F1
SIX3 KRT33B
IGSF9B TNFRSF25
IGSF9B ODF1
DMP1 CEP290
HSP90AB1 POU6F1
ZNF43 ZNF253
CACNA1B ELN
STXBP1 PHF21A
KIAA0907 PTGER3
ITPR2 CDK6
CCL14 HHLA1
BPGM IHH
BRCA1 FLRT2
GPR1 HSF4
GPR1 LEFTY1
RPL37 RPS27A
GM2A PCDH21
LILRA4 MUC1
MYEF2 CCDC69
MYEF2 GPR1
ASIP TAZ
F7 CXCL5
HBD GSPT1
SLMO1 CCL14
SLMO1 GARNL4
RPL4 TINP1
CAP2 FSCN2
SERHL2 HPCA
SERHL2 NCOR2
SFN TNP1
GCDH THOP1
SOS1 DPAGT1
PAXIP1 TBX19
FPR3 AANAT
ITGA10 CRHR2
UGT2B15 TUBGCP2
USP6 UCHL1
USP6 CAP2
NTSR2 RIMS2
SLC9A3 NFIX
SEZ6L CPNE6
SEZ6L MSC
POU6F2 PFDN1
MRE11A CACNA1B
CD28 HIRIP3
AKR1C2 GATA1
PRSS3 ITGA6
JUNB NAMPT
NEURL PPP1R10
ARVCF ITPR2
ARVCF SPINT3
PTGER3 RGS7
PTGER3 HSF4
BST1 SMARCD3
NELL2 ALAS2
NELL2 IHH
EIF3F VDAC2
LSM4 IVL
U2AF2 CAMSAP1
U2AF2 ARVCF
VAMP5 IL13
VAMP5 HOXD4
VAMP5 MYEF2
MB NRP1
RPL41 RPL7
ARHGAP6 ZNF239
PELP1 KIAA0284
OPN1SW SAMD14
ZNF157 SULT4A1
MAGEA1 TGFB1
MAGEA1 LBP
SNORA21 RPS7
SNORA21 RPL38
GHRHR PTGER3
UPK1B AP3S1
TOP3B PRKACA
TOP3B ALMS1
ZNF549 PYY
KRT86 MAGEA9
TRIM52 HOXB5
HCG9 CCL19
SERPINA4 EFNA3
SPAG6 BMI1
TCF7L2 RGL1
NCKIPSD PHF21A
NPHS1 TTLL4
RASGRF1 SPTB
DDX11 CP
MLANA SLC17A3
SEC31A PFKFB3
HRG PTGER3
TGOLN2 GAD2
PRH1 TYR
KRT33A SLC5A2
ADRB1 T
ZFY LRRC68
RPS9 SFI1
RPS9 RPL13A
RPL13 RPS23
FCGR3B FCN1
GAGE12J IKBKG
GAGE12J MYEF2
GAGE2E DUS4L
PRPS1L1 SLMO1
RPL28 RPL27A
FSHB F2RL1
FSHB PRPS1L1
GNB3 MC2R
MAP2K3 BSG
CDH13 FRAT2
CDH13 RASSF9
JAK3 PCGF1
JAK3 MUC1
JAK3 MPP2
KDR HMG20B
FGF3 PRPS1L1
MAP2K4 FGD1
MAP2K4 UCP3
PTPRH CACNA1C
TGFB3 PCBP3
DNASE2 NFATC4
PTPRJ SLC6A12
EEF1G EIF3F
HOXB6 TUBGCP2
TGFA HSF4
TGFA ACVR1B
WNT2 GRINA
VEGFC SLC6A12
VEGFC CAPN5
CEACAM6 ABCC8
CEACAM6 IGSF9B
CEACAM6 PRPS1L1
IFNA4 NOC2L
IFNA4 SLC8A1
IFNA4 REM1
IL4 APOH
CYP2A6 JMJD6
CYP2A6 MYBPC1
PSMA3 PSMD14
ESR2 CHST3
CAMK4 KRT85
FGF7 TGFB1
KLF1 PPOX
NTRK2 NR0B2
NTRK2 SLC17A7
NTRK2 EFNA3
THRA GRINA
THRA GHRHR
XRCC2 TCF15
XRCC2 SFN
XRCC2 NTSR2
GUCA1A CCDC52
GUCA1A TCF15
PAX8 TCF15
PAX8 ZNF592
PAX8 PLIN1
PAX8 XDH
PAX8 POU6F2
PAX8 MLANA
EDN2 C16orf88
PRLR KRTAP26-1
POU6F1 SDC3
IL8RB GRM4
IL8RB RUNX1
WNT10B CXCL5
WNT10B PFKFB2
IL13 CDK5R1
IRF6 CNP
MFNG RGN
TNFRSF25 CARD10
CREB3 ABCC8
CREB3 CDK6
RBM8A CARD10
MYL5 SMPD2
PDXDC1 ZMYND8
PAX6 AKAP3
HSPA1L CYP1B1
CDC16 NR2C1
GPR161 IL13
TAF6L THRA
PCBP3 GP2
STATH HOXD4
STATH RBM8A
REN HERC2P3
SIM2 KIAA1467
PAIP2B FAM119B
SCAPER HMX1
PHF21A FLJ40113
NCOR2 PDPN
TUBB2B PCBP3
LILRB2 SECTM1
MT1X SQSTM1
MYH2 TCF15
LSM3 EIF4H
MUC1 EPHB2
SLC12A4 C1QTNF3
OCEL1 RPH3A
TNXB PPP1R10
CAPN5 LRRC68
ALDH1A2 CDK5R1
GIGYF2 EPHB2
TFF3 PPP1R10
COL11A1 CNN3
FLJ39632 PLA2G6
PACRG HOXD4
NTRK3 PFDN1
PTPRB B3GAT2
UROD MBOAT2
KDM5D DDX3Y
ZNF592 RUNX2
GARNL4 MAPK8IP1
NR0B2 TNFRSF25
NR0B2 ISL1
WDR62 RUNX2
WDR62 CP
WDR62 CYP2D6
TRAK1 IL24
NFATC4 SOX3
DNMT1 CYorf15B
KNG1 MYH2
KNG1 GARNL4
PFKFB3 BCL6
SLC17A1 INA
PRTN3 FBLN5
HLA-DRA HLA-DMB
ECHS1 NHP2
EPB42 GUK1
CCDC52 WWOX
IL5RA FBLN5
ADCYAP1 ZNF592
CRYBA4 ABCC8
CRYBA4 B4GALT3
PPP1R13B TGM2
MEGF9 LILRB5
HK3 GNS
AANAT RAB11FIP3
AANAT SULT2B1
SERPINB8 PGAM1
RNH1 ALDH3B1
OLFM1 TAGLN
IKBKG CDK5R1
POU4F1 SHC1
GABARAPL2 HAGH
PIR PEX3
DPP6 ZNF500
IGHE MKRN1
SLC4A8 WBSCR22
GPRIN2 IFT140
TCP11L1 SLC15A2
GRM4 PTPRD
GRM4 TNP1
HTR2A NFIC
MAP2 ATP2B2
DPAGT1 CACNA1C
GP9 MLC1
MYBPC3 MT2A
MYBPC3 OLFM1
CHRNB1 PCDHA9
CXCL5 TUBB2B
CXCL5 OCEL1
CXCL5 OLFM1
CXCL5 CHRNB1
LBP ALPPL2
T SLC6A2
SLC8A1 DNAJA3
GRIK5 ATP10B
NEBL MYH2
NEBL AFAP1
NEBL BARX2
FLRT2 FLT1
FLRT2 PHF21A
SCYL3 CALB2
ADCY2 SPTB
MPP2 TCF15
MPP2 TNFRSF25
LALBA B3GAT2
PPYR1 PPP1R10
MXD1 CACNA1C
FSCN2 ASCL1
SLC17A3 MID2
SLC17A3 KRT33B
CCL16 HHLA1
PPAT CACNA1C
RPS15A HNRNPA1
SAT1 MPP3
EPM2A CALB2
MYST2 IKBKG
MYST2 LMTK2
CCDC69 TOP3B
SIX3 KNG1
OR2H1 KIAA0284
IGSF9B GP2
IGSF9B PCBP3
PDIA2 DPY19L2P2
KRT34 GPRIN2
REM1 RGN
REM1 DES
ZKSCAN3 FSHR
ZKSCAN3 OLFM1
ZKSCAN3 EFNA3
STXBP1 CALB2
LDHB CCT2
CCPG1 GNS
DMWD CALB2
DMWD DNAH9
SPINT3 RBM8A
SPINT3 SLC12A4
SPINT3 SSX1
RPL24 SFI1
RPL29 RPL10A
GM2A CDK5R1
GM2A MAPK8IP1
GM2A WDR62
GM2A MSC
CTAG1A CD40
RPL18A RPS4X
LILRA4 NTRK3
LILRA4 OLFM1
LILRA4 MAGEA5
MYEF2 RAMP3
MYEF2 EFNA3
SLMO1 HOXD4
GRIP2 TGFB1
XDH PRSS8
CAP2 NCOR2
CAP2 SCN8A
CDC42EP3 POU6F1
SLC4A1 ADH6
SERHL2 RGN
SFN PSG7
ABHD5 EPHB1
C9orf114 MFNG
C9orf114 SPTB
ENOSF1 GOLGA8A
PAXIP1 TGFB1
FPR3 AKAP3
ITGA10 RBM8A
UGT2B15 SLC9A3R2
USP6 FXYD3
NTSR2 RPH3A
NTSR2 ISLR
NTSR2 ADAM15
SEZ6L HAUS5
POU6F2 SIX3
POU6F2 SLMO1
SYDE1 PKD1
AGFG2 IL24
PRSS3 KHK
ARVCF HMGXB3
ARVCF PIGR
ARVCF FAM189B
PTGER3 B4GALT3
PTGER3 SLC17A3
PTGER3 NDST1
NELL2 CNP
U2AF2 HMG20B
U2AF2 ARID4B
PPP3CC RPH3A
GRINA TGFB1
GRINA LARGE
GRINA MAGEA4
TEF XK
RPLP2 GNB2L1
MB PKD1
CCBP2 DUS4L
OPN1SW DNAJA3
ZNF157 KIAA1467
ZNF157 NR0B2
RPL17 RPL36A
MLLT1 OSGIN2
ZNF549 NR6A1
KRT86 KLF11
KRT85 ALPPL2
KRT85 CARD10
FOSL1 CXCL5
FOSL1 ARVCF
BAZ1B PUM2
SERPINA4 SLC9A1
SDC3 GRM4
NCKIPSD PFDN1
NPHS1 SLC17A3
NPHS1 CHST3
RPL37A RPS13
FAU RPS5
RFPL3 NEUROD2
MLANA SLC17A7
IGHMBP2 IGHE
CTNNA2 MTSS1L
TGOLN2 TLE1
TEX28 GPRIN2
RPL30 RPLP1
NDUFS7 ATP5J2
KRT33A TEX28
LOC652147 PTPRB
RPS8 RPL37A
RPLP0 RPL21
ZFY CACNA1B
KCND3 VAMP5
HIST1H2BE HIST1H2AH
PRPS1L1 HAUS5
LOC728643 BTF3
KRT37 TG
KRT37 TOP3B
SLC18A1 HHLA1
SLC18A1 SLC30A3
IGH@ ABCC8
GRP NEB
RPSA RPL9
FSHB SULT4A1
FSHB CADM4
MAP2K3 BNIP3L
CDH13 CAPN5
E2F1 ITGA10
EFNB1 PRKACA
EFNB1 ZRSR1
WNT1 NCOR2
WNT1 TFAP2A
TNF CXCL2
PTPRH PRUNE
ERBB2 MLH1
TGFB3 PLEKHG3
PTPRJ UCP3
USP11 HMGXB3
USP11 AQP5
IGFBP5 CAP2
GHR TGOLN2
MMP14 SOD3
VEGFC FSCN2
CEACAM6 MYOZ3
CEACAM6 CCDC69
IL4 NTSR2
CYP2A13 WDR62
CYP2A13 CXCL5
MRPL28 MRPL12
IFNA6 EPOR
CYP2A6 JAK3
CAMK4 PHF21A
UBC ASPHD1
UBC ITGA10
NTRK2 RPH3A
RBBP4 CAPRIN1
THRA SULT4A1
XRCC2 ABCC8
XRCC2 DNAH9
XRCC2 CYP2A6
EEF1A1 RPS28
CDC34 BCL2L1
GUCA1A MAN1A2
GUCA1A SULT4A1
GUCA1A CCL16
PAX8 ODF1
GBX1 FXYD3
PRLR SIX3
POU6F1 SLC17A1
WNT10B GPR1
WNT10B GRINA
MC2R PRSS8
CDK6 PTPRN
CDK6 MC2R
RPH3A CD4
PLEKHG3 CDK5R1
PSG1 FSHR
PSG1 CNNM2
CREB3 PLEKHG3
PAX6 IL13
PTPRD TNFRSF25
SLC6A2 PSG1
EVI2B SMARCD3
GTSE1 PLEKHG3
C19orf50 FRAT2
TNP1 MID2
SIM2 TNP1
PFDN1 EPOR
RUNX2 PRRC1
SERPINH1 RAB27B
MYH2 PHF21A
FXYD3 PDPN
TG SDC2
KRT6A PLEKHG3
KRT6A TCOF1
EXOSC9 PDPN
OTUB1 PLEKHG3
OTUB1 PTPRD
KIAA0284 IGFBP5
OCEL1 FAM153A
OCEL1 OTUB1
LSR CAPN5
GRIN2A CDK5R1
HLA-DPB1 HLA-DPA1
RBPMS RIMS2
PIK3R3 DUS4L
PACRG IL13
HIPK2 ALMS1
NTRK3 HMG20B
C1QBP VDAC2
AFAP1 TUBGCP2
ZNF592 KIAA0284
GARNL4 PCBP3
IFT140 ELAVL3
NFATC4 KIAA0284
RHD IGFBP4
PFKFB3 MPP3
HAUS5 APOH
CCDC52 GARNL4
RPL10A NHP2
ADCYAP1 CARD10
ADCYAP1 ARID4B
ABCC10 POU2F2
NOLC1 RANBP1
DNAJA3 SOX3
PTH2R IL13
RPL9 RPS16
RPL7 NPM1
CCL19 KLK11
CCL19 CEP290
IKBKG KNG1
MSC PTPRN
ZBTB40 ZNF592
GRIK1 B4GALT3
GRIK1 GRIN2A
GABARAPL2 TRAK2
GRM4 NTRK3
NF1 PCBP3
EEF1A2 NACA
MBL1P1 EML2
LMO1 IGHE
BTF3 EIF3E
CHRNB1 HOXD4
ZNF273 ZNF117
LBP OSGIN2
MNDA GNS
HECW1 LARGE
T FLJ40113
T EPOR
FLRT2 ISL1
POLR2I MIF
SLC30A1 MT1X
SLC30A1 MT2A
SCYL3 PIK3R3
SCYL3 NTNG1
SAMHD1 NAGA
HHLA1 MAP2
AGAP1 MAPRE3
POLR3C SAMD14
DNAH9 GTSE1
MGAT3 SCNN1B
MGAT3 GCKR
MAGEA9 PCDHA9
EFNA3 KIAA0467
EFNA3 CNNM2
EFNA3 DGCR11
EFNA3 HNRNPL
RPS27A RPL36A
KRT33B CNTN2
KRT33B MSC
KRTAP26-1 CDK5R1
KRTAP26-1 ALPPL2
MXD1 ACAN
FSCN2 NCAM1
FSCN2 PCDH7
FSCN2 SLC8A1
SLC30A3 GP2
SLC17A3 NR0B2
CCL16 GPRIN2
UCP3 ALMS1
NDEL1 SAP30
MVD CYP3A5
MVD RASSF9
HIST1H2AC HIST1H2BN
EPM2A B4GALT3
MYST2 PTPRD
MYST2 IFT140
MYST2 SLC17A3
HMGXB3 CPB2
HMGXB3 GNMT
CCDC69 HOXD4
SIX3 ITGA3
LOC100134331 HOXD4
LOC100134331 EFNA3
IGSF9B B4GALT3
IGSF9B DUS4L
PVT1 ACAN
REM1 SLC6A12
CACNA1B DPAGT1
ZKSCAN3 MYH2
ZKSCAN3 SLC17A7
ZKSCAN3 IKBKG
ZKSCAN3 LBP
CRHR2 WDR62
STXBP1 T
ITPR2 PCBP3
DMWD CDK5R1
DMWD SIX3
SPINT3 ZNF592
SPINT3 CCDC69
RPL34 EIF3E
RPL18A SNRPD2
MYEF2 CREB3
ASIP CXCL5
MAGEA3 CALB2
SLMO1 TNFRSF25
SLMO1 HAUS5
CFHR3 CPB2
XDH EPHB2
CDC42EP3 BCL6
SLC4A1 SIAH2
NAV3 ACSL1
PAXIP1 SIX3
BBS4 PHF21A
ITGA10 CCDC69
UGT2B15 RUNX2
GP1BA LTC4S
USP6 FANCA
AGAP8 ABCC8
NTSR2 MAP2
FAM189A2 WBSCR22
SEZ6L GTSE1
SEZ6L B4GALT3
SEZ6L OPLAH
POU6F2 CPZ
JHDM1D SLC12A4
AQP5 PAFAH1B1
AQP5 PAK4
AGFG2 ASCL1
AGFG2 MPDU1
ARVCF MAGEA9
PTGER3 ISL1
PTGER3 TYR
BST1 S100A11
TTLL4 MAGEA9
LARP4B SPG11
LSM4 EPM2A
U2AF2 UNC5B
U2AF2 TNFRSF25
PPP3CC GPR161
PPP3CC LBP
VAMP5 SLC17A3
TEF PRDX2
ARHGAP6 B3GAT2
OPN1SW ARMC6
ZNF157 TNFRSF25
ZNF157 NTNG1
RPS5 RPL12
RPS5 FBL
MAGEA1 GP2
SNORA21 EIF3F
SNORA21 RPL15
GHRHR STATH
RPL23A EEF1A2
RPL21 RPL22
ZNF549 FSCN2
KRT86 ZNF157
KRT85 GP2
HCG9 SCNN1B
MYT1 SIX3
SDC3 HPS1
FOXN1 SAMD14
FAU EEF1B2
BTF3 KIAA0284
BTF3 PRPF40A
BTF3 FAU
GCLC GYPB
TGOLN2 DCT
TGOLN2 ZKSCAN3
HCLS1 RASSF2
RPL30 RPL23
FOXN2 DNAJA3
FOXN2 CAP2
HBB CYP3A5
HBB DHPS
NEU3 CACNA1C
PRH1 SLC17A7
KRT33A TAZ
RPS25 RPL13A
RPL18 RPS15
RPL18 RPL34
KCND3 AANAT
PRPS1L1 SLC17A3
RUNX1 LSM4
RPL28 RPL7
RPL28 SNORA21
IGH@ KRTAP26-1
RPSA RPS28
RPSA RPL37
SRM ZKSCAN3
MSX1 AKAP3
CDH13 HIPK2
HOXA4 FPGS
E2F1 SEZ6L
E2F1 ARVCF
JAK3 AKAP3
EFNB1 CREB3
WNT1 BTF3
MAP2K4 PDPN
CYP3A4 NFATC4
CDX2 FLT1
PTPRJ SAMD14
USP11 CALB2
USP11 SRM
IGFBP5 ZNF239
GHR HSF4
TGFA ABCC8
MMP14 RUNX2
VEGFC NEU3
CEACAM6 CXCL5
CEACAM6 ABO
IFNA4 DOHH
IL4 MAGEA9
CYP2A13 UNC5B
MRPL28 SAMD14
CYP2A6 ISL1
CYP2A6 PFDN1
PTPN9 EPM2A
FGF7 MAGEA5
KLF1 UROD
IL2RB GZMB
NTRK2 PCBP3
TERF1 MTG1
TERF1 P2RY6
THRA EFNA3
PSMB7 SEC61B
XRCC2 NEBL
EEF1A1 RPS21
CDC34 BSG
GUCA1A ADRB1
GUCA1A MT1E
PAX8 NCKIPSD
GBX1 SLC8A1
CCR1 SLMO1
POU6F1 CBLN1
POU6F1 STATH
POU6F1 PHF21A
POU6F1 AANAT
EIF2AK2 TFDP2
APOC1 TRIB2
RAB11FIP3 ABCC8
TCF15 CDK5R1
TGFB1 MC2R
ZNF500 HSF4
AKAP3 LARGE
RPH3A TGFB1
SULT4A1 MAPK8IP1
PSG1 DCT
EML3 ABCC8
ITGA2B PLA2G6
IGFBP2 CA4
GPR161 MC2R
REN TNFRSF25
TNP1 HSF4
TNP1 CREB3
POU6F1 PTPRN
PFDN1 HSF4
TUBB2B IL13
RUNX2 PCBP3
MYH2 B4GALT3
TG MAP3K14
B3GAT2 MAP3K14
MUC1 RGS7
MUC1 CBLN1
OTUB1 PRSS8
ISLR KIAA1467
ISLR SULT4A1
SLC11A1 SMPDL3A
OCEL1 PLEKHG3
DPH1 KIAA0284
HPS1 ITGA3
NEB KIAA1467
DUS4L FLJ40113
DUS4L TNP1
IGKC HSF4
GIGYF2 CNP
CACNA1C ASCL1
FMO5 SIN3B
PTPRB NOC2L
RXRB CYP2D6
DHPS RND2
AFAP1 OSGIN2
PAFAH1B1 EML3
MN1 SPARC
INA TNP1
EPB49 FBN2
CALB2 EPHB2
RAD54L2 RPL3L
SLC17A1 DUS4L
PCDHA9 AKAP3
ATP2B2 PHF21A
ATP5O MIF
ATP5O VDAC2
UCHL1 CACNA1C
HAUS5 FLJ40113
HAUS5 ABCC8
HNF4A SCNN1B
TRIM58 ADH6
SLC25A17 RGN
DNAJA3 MAP3K14
ATP7A ATP6V0A2
RASSF9 B3GAT2
HK3 ITGAX
RPL7 RPS16
TRAPPC10 LOC729602
ARC PPP1R10
PRPH PTPRN
ZNF239 BCAP29
POU2AF1 IGHM
ARFIP2 B3GAT2
ARFIP2 SAMD14
DHX9 NUFIP1
OLFM1 CYB5A
IKBKG SLC4A3
MYST1 RXRB
CADM1 AJAP1
RUVBL2 LSM7
GRM4 B4GALT3
MAP2 OLFM1
CHST15 KCTD12
NF1 IRF6
EIF3H RPL9
ZFC3H1 OGT
RAMP3 FLT1
CD40 PSG1
CXCL5 PLEKHG3
CXCL5 JMJD6
LBP TNFRSF25
LBP NTNG1
T RPH3A
T INA
T GRM4
CD1B EXOSC9
GRIK5 ZNF500
GRIK5 SSX1
NEBL TNFRSF25
FLRT2 MID2
CAMK2B PCBP3
TBCA CCT3
SCYL3 AANAT
POLR3C SCAPER
COMT EXT2
PDE3A FXYD3
MGAT3 CHN1
MGAT3 MMP19
RPS17 NACA
MAGEA5 TUBB2B
MAGEA5 CORT
EFNA3 COL18A1
EFNA3 HIST1H3E
RPS27A RPL10A
KRT33B MYBPC3
KRTAP26-1 ARID4B
SLC30A3 NEB
SLC30A3 LBP
SLC17A3 GNL1
CCL16 PTPRN
DPY19L2P2 TOP3B
MVD PTPRB
PCSK7 FXYD3
PPAT SCAPER
NDST1 IFT140
SIX3 ISL1
SIX3 MSC
SIX3 FLRT2
AP4E1 SLC8A1
LOC100134331 MS4A1
IGSF9B SSX1
REM1 DEPDC5
CACNA1B SDC2
CACNA1B ACAN
ZKSCAN3 ZNF592
ZKSCAN3 SLC4A8
STXBP1 LEFTY1
MBD2 LILRB3
PAK4 TYR
TNFRSF1B MBD2
SIAH2 SLC6A8
ST20 ELAVL2
SPINT3 LARGE
SPINT3 WDR62
SPINT3 MPP2
GAGE12J EFNA3
RPL12 EEF2
RPL18A EIF3E
MLN PTPRN
XDH BTRC
KDELR3 KIAA0090
KDELR3 MAP2
ARRB2 IFI30
ACSM3 FBLN5
SOS1 ARFIP2
RPS12 RPL35
NPY5R CAP2
FPR3 GPRIN2
UGT2B15 SOD3
NTSR2 HSF4
NTSR2 KRT34
FAM189A2 LEFTY1
SEZ6L FLT1
SEZ6L NR0B2
POU6F2 GPRIN2
AQP5 SLC9A3R2
AGFG2 MMP19
AGFG2 TRAK1
AGFG2 PYY
MRE11A RGN
AKR1C2 SERPINI1
PRSS3 STAC
RPS21 EEF1B2
ARVCF KRT6A
ARVCF PAFAH1B1
PTGER3 CYP2D6
PTGER3 LY6G6C
SLC9A1 ALPPL2
SLC9A1 PFDN1
FETUB LCT
NELL2 NEURL
LSM4 CREB3
LSM4 STXBP1
CTSZ AP1S1
GRINA ADCYAP1
GRINA OLFM1
GRINA LSM4
CCBP2 U2AF2
PAX7 SEZ6L
ZNF157 U2AF2
RPL19 BTF3
MAGEA1 KIAA0195
ACOT11 ARVCF
MLLT1 BCL6
GHRHR MAGEA3
TOP3B RAD54L2
RPL23A RPS15
ZNF549 FXYD3
KRT85 MSC
KRT85 DMWD
HCG9 RBM4B
TTR ILF3
CFHR1 TAL1
MYT1 KIAA1467
CHST3 SULT4A1
SDC3 SKI
SDC3 RPH3A
SDC3 SEZ6L
FOXN1 GSTA2
FOXN1 CACNA1B
NPHS1 KNG1
RPLP1 RPS3
DDX11 EIF5B
MLANA CAMK2B
IGHMBP2 LSM12
IGHMBP2 EFNA3
IGHMBP2 AQP5
HOXC11 GPR161
HOXC11 IGSF9B
RPL3 RPL36A
TEX28 ARHGEF12
TPT1 RPL11
ADRB1 GRIK1
GAGE12J MPP2
PRPS1L1 CHST3
LOC728643 RPL23
KRT37 CACNA1B
SERPINB10 SERPINB8
RPSA RPL10A
COPS2 NUFIP1
FSHB FLJ40113
FSHB PLEKHG3
FSHB SSX1
FSHB ABO
FSHB NR5A1
GNB3 MAGEA1
MSX1 UNC5B
MAP2K3 WBP2
BCL2 GPR161
FGFR1 NSUN5C
FGFR1 TOP3B
E2F1 FLT1
E2F1 CRHR2
RPL10 RPS15
JAK3 FOSL1
NME2 SNRPD2
ERBB2 FBXO7
EFNB1 PSG1
EFNB1 B4GALT3
EFNB1 CFHR3
NOVA1 NTSR2
FGF3 ASIP
MAP2K4 DPAGT1
MAP2K4 SGCD
MAP2K4 PCSK7
IQGAP1 FAM65B
KLF1 GRAP2
CDX2 CREB3
CDX2 CBLN1
RB1 RASSF9
RPS3A RPL22
EIF3I CLPP
TGFA HRG
VEGFC ASCL1
VEGFC MXD1
VEGFC FANCA
CEACAM6 TLE1
CEACAM6 GAGE12J
RAGE KRT1
CYP2A6 HSF4
CYP2A6 GRM4
ESR2 ATP10B
ESR2 CHP
CAMK4 OTUB1
FGF7 AFAP1
FGF7 EFNA3
NTRK2 CYP2A6
THRA FLRT2
THRA ITGA10
XRCC2 AFAP1
GUCA1A TSSK2
GUCA1A SSX1
GUCA1A MYBPC3
GUCA1A EFNB1
RAB33A KISS1
GBX1 SDC2
POU6F1 GPRIN2
POU6F1 RREB1
WNT10B SLC17A3
EPHB2 UNC5B
HMG20B IL13
CNNM2 ALPPL2
MAPK8IP1 TCF15
RPH3A FSHR
RPH3A FAM153A
SULT4A1 MC2R
SLC38A3 CREB3
CFD PTH
PIGA TNFAIP3
TUBGCP2 IL13
TUBGCP2 HOXD4
PCBP3 ITGA3
EPOR GPR161
PAIP2B LSM12
PHF21A C11orf52
PHF21A PSG1
B4GALT3 ALPPL2
B4GALT3 TNFRSF25
ACAN TAP2
NUDT21 SERBP1
LSM3 ENSA
TYR TCOF1
TYR MYH2
EXOSC9 FXYD3
MUC1 HERC2P3
GSTA2 SCNN1B
PPP1R10 PDLIM7
KIAA0284 IAH1
KIAA0284 LRRC68
DLX4 PHF21A
MOBP GYPE
HPS1 CNP
GRIN2A ABCC8
CYP3A5 KRT1
FGD1 BTRC
VCAN DPYD
GIGYF2 ALPPL2
KIAA0195 CNP
RBPMS EPOR
RBPMS PFDN1
FBN2 HAGH
CACNA1C RGN
C19orf29 ZNF500
RAD51L3 HTRA1
RAD51L3 DCT
FCGR2A SLC11A1
FCGR2A ABCC8
PAEP NFIC
ZNF592 UNC5B
NR0B2 RAB11FIP3
WDR62 AFAP1
COL8A1 PPARA
POU2F2 CHD8
PRPSAP1 LOC728849
DNMT1 ZNF266
PAFAH1B1 OSGIN2
ALAS2 OPTN
CALB2 CDK5R1
CALB2 SEMA4D
CAPN2 ANXA5
ZMYND8 LAT
MLC1 ITGA2B
HAUS5 RPH3A
HAUS5 SLC12A4
CCDC52 ATP10B
LILRB5 PHC2
TBX19 NR0B2
MGP ITGA3
KBTBD11 RNASE2
FCN1 S100A9
PPM1A TLE1
ODF1 OSGIN2
AANAT CARD10
MAGEA4 SOD3
PRPH PHF21A
LY6G6C OTUB1
ARFIP2 GBA
OLFM1 APOH
CCL19 BCAP29
LEFTY1 MC2R
LEFTY1 SLC17A7
JMJD6 PRSS8
RUVBL2 GOT2
ZIC2 OCEL1
TCP11L1 SAMD14
GRM4 CDK5R1
GRM4 C11orf52
GRM4 SLC5A2
BARX2 MUC1
NF1 PRSS8
HMGA2 EPHB2
DPAGT1 RAD54L2
MYBPC3 CALB2
CHRNB1 CDK5R1
CHRNB1 MAPK8IP1
CXCL5 CARD10
CXCL5 ZNF592
SGCD BCAP29
T PAEP
T CHP
DKC1 PDXDC1
RPS23 RPL35
LRRC15 PCBP3
SLC30A1 TNFRSF21
SCYL3 MYH2
SCYL3 ASPHD1
HIBCH MSH2
PRM2 SOX3
MPP2 HOXD4
PDE3A C19orf21
SLC6A4 CALB2
MGAT3 UCHL1
DLX2 ZNF500
MAGEA9 TNFRSF25
MAGEA9 AFAP1
MAGEA5 FLJ40113
MAGEA5 HMG20B
EFNA3 PRKACA
EFNA3 HPS1
KRT33B SULT4A1
KRT33B SLC16A6
KRT33B PACRG
KRT33B SLC4A8
KRTAP26-1 ATF6B
KRTAP26-1 JMJD6
LMTK2 PFDN1
FSCN2 TG
SLC30A3 ALDH1A3
DGCR9 ACVR1B
SLC17A3 APOH
SLC17A3 FLRT2
LUC7L3 DDX17
HOXB5 REN
MYST2 ACVR1B
CCDC69 WWOX
CCDC69 DLX4
NDST1 PCBP3
PFKFB2 SLC17A3
PFKFB2 SIX3
LOC100134331 MAPK8IP1
IGSF9B PRPH
IGSF9B IKBKG
IGSF9B SLC4A8
IGSF9B GRM4
H6PD TAF6L
PVT1 MFNG
PVT1 GCK
LILRA2 NAGA
REM1 CAPN5
REM1 SCN8A
REM1 LALBA
REM1 PCSK7
CACNA1B SLC6A12
ZKSCAN3 RIMS2
STXBP1 SBNO2
HIRIP3 CACNA1C
KIAA0907 TIAL1
ACSL3 MT2A
TCF20 NFATC4
SLC7A7 CHST15
BRCA1 ABCC8
SPINT3 OLFM1
SPINT3 HHLA1
RPL5 HNRNPA1
RPL18A RPS29
ZNF804A CALB2
TSHB SLC17A1
MYEF2 OLFM1
SLMO1 FLRT2
MLN KRT33B
GRIP2 MYST2
CFHR3 ATP2B2
XDH TNP1
RPL22 RPS17
SC5DL C18orf10
SERHL2 SCAPER
DOHH LALBA
SLC16A3 S100A11
ITGA10 CXCL5
OR2B6 B4GALT3
OR2B6 SLC17A1
OR2B6 HHLA1
UGT2B15 PAFAH1B1
USP6 TRPC4AP
USP6 RAD54L2
GPLD1 CYP2D6
NTSR2 OCEL1
CCKAR ITGA3
FAM189A2 LBP
FAM189A2 PIGR
TRIAP1 COX5A
POU6F2 SLC17A3
RPS21 BTF3
RPS21 RPS27
RDH5 CYTH3
RDH5 SLC8A1
ARVCF CDK5R1
ARVCF RAB11FIP3
ARVCF SKI
ARVCF FPR3
PTGER3 GM2A
SLC9A1 SLC5A2
TTLL4 MUC1
TTLL4 RAD51L3
RHAG PLOD2
SMARCA4 PTRF
SMARCA4 GCDH
LSM4 CBLN1
LSM4 GP2
LSM4 RUNX2
LSM4 DGCR11
VAMP5 OLFM1
GRINA SLMO1
PAX7 TCF15
ARHGAP6 C19orf50
OPN1SW PDCL
OPN1SW NR6A1
ZNF157 ATF6B
RPL17 SNRPD2
RPS5 EIF3E
RPL23 RPS17
GHRHR ST3GAL1
RPL23A RPS29
RPL21 RPL34
RPS11 RPL35
KRT86 SIM2
KRT85 SLC4A3
KRT85 ABCC10
KRT85 GM2A
HCG9 CAPN5
HCG9 MXD1
FOSL1 PTPRN
MYT1 NEB
CHST3 DNAH9
SDC3 FAM119B
SDC3 NEBL
SDC3 HHLA1
PBX1 MAG
NCKIPSD CYP2D6
KIAA0894 ALAS2
FOXN1 KIAA0284
RPL6 RPS16
RPS21 EIF3M
DDX11 ABCC8
DDX11 CREB3
MLANA RAD51L3
IGHMBP2 KLF11
IGHMBP2 ANKRD12
IGHMBP2 LILRA4
IGHMBP2 ARVCF
SRPX MYBPC3
SRPX RBMS3
HCLS1 AOAH
GABRA3 TG
TEX28 SIX3
RPL30 NACA
RPL30 RPL21
FOXN2 MGAT3
NEU3 DMP1
PRH1 DUS4L
KRT33A PHF21A
KRT33A SLC12A4
KRT33A SSX1
LOC652147 PEX7
ADRB1 FLT1
KCND3 TCOF1
HIST1H2BM HIST1H2AC
HIST1H2BE HIST1H2AL
RPS9 RPL17
RPS9 RPS11
GAGE12J RIMS2
PRPS1L1 PAX6
KRT37 ITGA2
SLC18A1 MUC1
SLC18A1 CXCL5
SLC18A1 KRT85
PPBPL2 C19orf50
SRM CP
FSHB SBNO2
FSHB TRIM10
FSHB MYT1
MSX1 CALB2
MSX1 KRTAP26-1
CDH13 CYP1A1
E2F1 EFNA3
RPL10 EEF2
BCL2A1 BCL6
BCL2A1 CDC42EP3
ETS1 DOHH
FGF3 CCL16
WNT1 CDH13
MAP2K4 PYY
BCL3 SLC9A3R2
FGR FCN1
FGR TCIRG1
FGR CCPG1
MAD2L1 PAICS
CDX2 IL13
CDX2 CHRNB1
RPS3A EEF2
HOXB6 NTSR2
HOXB6 USP11
VEGFC MAP3K14
CEACAM6 ELAVL2
CEACAM6 MAP2
CEACAM6 EFNB1
IFNA4 CYP3A5
IFNA4 DMP1
IFNA4 ARHGAP6
IL4 IL13
IFNA6 PAX7
CYP2A6 SLC18A1
CYP2A6 IL4
CAMK4 GRM4
FGF7 LMTK2
NTRK2 IL4
TERF1 SLC6A12
TERF1 BTF3
XRCC2 LILRA4
XRCC2 U2AF2
EEF1A1 RPS27
GUCA1A CXCL5
GUCA1A E2F1
PAX8 ABCC8
PAX8 HAUS5
GSTM3 AARS
CD19 CD79A
EPOR NEO1
IL12RB1 EDN2
POU6F1 SLC6A9
NFIC IL13
COX5A NHP2
TNFRSF25 GOLGA8A
RPH3A SERPINB5
RBM8A TGFB1
PTPRC ACAP2
GNS SLC36A1
CBLN1 SLC5A2
GP2 SOD3
ISL1 C1QTNF3
ISL1 CBLN1
GTSE1 HMG20B
PCBP3 TCF15
PCBP3 MYBPC1
TNP1 HTRA1
HMX1 AKT3
PHF21A GP2
TPX2 TUBB
CASR PCDH7
SPC25 ACVR1B
TYR MC2R
TYR SLC6A2
TYR SPC25
KLHL9 CNP
MAG B4GALT3
OCEL1 LSM12
DUS4L GTSE1
DUS4L MUC1
MUC6 CCDC106
MMP11 PCBP3
TINP1 ATP5C1
SV2A MAX
CRYZ ATP2C1
FMO5 HERC2P3
NTRK3 PHF21A
NTRK3 GRIN2A
C19orf29 DLX4
RAD51L3 AKAP3
DDX1 SSB
AFAP1 UNC5B
AFAP1 NTRK3
WDR62 HMG20B
WDR62 GARNL4
IFT140 MAPK8IP1
NTNG1 PCBP3
NTNG1 NTRK3
ATP10B PAEP
DPEP1 CADM4
SELENBP1 TSPAN5
CKS1B TK1
CPZ PFDN1
PKMYT1 IL13
CDH5 TM4SF1
EPB49 KLHL9
CPB2 ING2
SAMD14 RASGRF1
SAMD14 RPL3L
CALB2 GFPT2
PFKFB3 PIGA
ATP2B2 HSF4
MX1 IFIT1
HPR BCL6
FCER1G LCP1
HAUS5 OTUB1
CCDC52 CPZ
ALDH1A3 PCBP3
SLC17A7 TCF15
SLC17A7 PFDN1
HK3 SMARCD3
SERPINB8 LILRB4
ADH1C PEX7
AARS ILF3
SPTB XPO7
IKBKG NRP2
SSX1 C19orf29
LEFTY1 EPHB2
LEFTY1 IKBKG
TRIM10 RIMS2
ST3GAL1 KNG1
GRIK1 LEFTY1
PIR DOK5
CRCP IKBKG
GPRIN2 CDK5R1
GPRIN2 CPB2
SCN8A ASCL1
SCN8A FRAT2
SCN8A RGL1
GRM4 NTNG1
PCTK3 RASSF9
HNRNPL NTRK3
HIST1H2AE HIST1H2BN
MYBPC3 LEFTY1
CXCL5 SLC6A2
CXCL5 PIK3R3
CXCL5 SLC4A3
CHP IL13
HECW1 MAPRE3
T NEB
FLRT2 CYP2D6
PARP2 ANKRD26
SCYL3 RBPMS
HHLA1 C11orf52
MPP2 CALB2
PDE3A AVPR1A
LALBA SAMD14
KRT2 ZNF592
RPS17 EIF3M
MAGEA9 GFPT2
EFNA3 C11orf52
KRT33B PHF21A
KRT33B SEMA4D
KRTAP26-1 GRIN2A
KRTAP26-1 KNG1
LMTK2 FLT1
FSCN2 COMP
FSCN2 CCL19
SLC30A3 TNP1
DGCR9 SULT4A1
PPAT CCL19
RPS15A COPS2
MYST2 SLC5A2
MYST2 NFKB2
MYST2 ISLR
SIX3 TAZ
LOC100134331 TNP1
REM1 DMP1
GUCA2A GABRA6
CACNA1B SPTB
HIRIP3 SLC8A1
FECH HAGH
KIAA0907 LEPR
ITPR2 CREB3
ITPR2 KRT6A
LDHB GCSH
UMPS ACTL6A
THBD MUC4
SIAH2 FBXO7
CCL14 HSF4
BPGM SPTB
BRCA1 AKAP3
SPINT3 DUS4L
SPINT3 SEMA4D
RPL29 RPS4X
RPL5 TRAPPC10
RPL18A RPL13A
ZNF804A AKAP3
LILRA4 RIMS2
MYEF2 HSF4
MYEF2 ATXN3
MYEF2 SLC17A3
ASIP CALB2
MAGEA3 RIMS2
HBD BCL2L1
SLMO1 MAGEA9
CFHR3 AFF2
CFHR3 LEFTY1
SEC13 SNRPF
CAP2 ASCL1
DOHH IL24
DOHH REEP2
FPR3 ABCC8
FPR3 LEFTY1
ITGA10 PHF21A
ITGA10 TYR
OR2B6 ZKSCAN3
UGT2B15 NTNG1
UGT2B15 ITGA10
USP6 PDPN
NTSR2 CCL16
NTSR2 PIGR
FAM65B SLC7A7
POU6F2 TUBB2B
POU6F2 KRT16
POU6F2 SSX1
KCND2 SLC6A12
CD28 B3GAT2
PRSS3 HOPX
TRBC1 LOC90925
XRCC6 PSMC3
ARVCF IVL
MON2 NEBL
PTGER3 CCDC52
RHAG GABRE
JUN FOSB
SMARCA4 IARS
PAFAH1B1 ACTL6A
U2AF2 AQP5
PPP3CC TYR
GRINA SULT4A1
GRINA CREB3
GRINA PFDN1
GRINA MSC
GRINA MPP2
GRINA SLC17A3
ARHGAP6 MVD
ARHGAP6 KCNH1
ARHGAP6 RHO
UPK2 CAPN5
UPK2 SAMD14
NR5A1 HAUS5
RPS20 RPL29
RPL27A RPL24
MAGEA1 MAPK8IP1
ACOT11 TAZ
SLC17A2 SYDE1
SIRPB1 CDC42EP3
RPL23A RPS20
RPL21 RPL7
KRT85 PCDHA9
KRT85 KRT33B
MPP1 HBD
AIM1 ARHGAP1
CHST3 PTH2R
CHST3 PRPH
CHST3 CCL16
PRKCD CCPG1
NCKIPSD WBSCR22
NCKIPSD LMTK2
KIAA0894 SELENBP1
FOXN1 AKAP4
NPHS1 ITPR2
RPL6 RPS28
BTF3 SPTB
NBAS ADRM1
MLANA AANAT
MLANA T
MLANA IGSF9B
IGHMBP2 MAGEA4
TGOLN2 GRIN2A
HCLS1 SAMHD1
NTN3 MGAT3
TEX28 HTR2A
TEX28 SLC9A1
RPL30 RPLP2
NEU3 PPAT
PRH1 RBM8A
PRH1 CALB2
KRT33A NKX2-1
LOC652147 PDCL
LOC652147 KLK11
LOC652147 CRTC1
LOC652147 FSCN2
KCND3 AKAP3
BTF3 SLC6A12
RPS9 RPS12
RPS9 RPS24
RPS9 RPL30
RPL13 RPL38
RPL8 RPLP0
GAGE12J KNG1
LOC728643 SNRPD2
ARHGAP1 FAM5C
SLC18A1 CALB2
SLC18A1 EFNA3
MSI1 POU2F2
JAKMIP1 ZKSCAN3
RPS19 RPL36A
SRM IKBKG
FSHB MAP2
FSHB HOXC11
FSHB GAGE12J
GNB3 CXCL5
MSX1 OSGIN2
MSX1 MPP2
ITGB1 TTLL4
TFDP2 PPP3CC
JAK3 MAGEA4
NME1 PAICS
FGF3 GPLD1
MAP2K4 ADCY2
DNASE2 DEPDC5
DNASE2 MXD1
EEF1G EIF3D
IFNA1 SLC17A3
IGFBP5 HCG9
MMP14 ITGA10
VEGFC GBA
VEGFC PTPRJ
CEACAM6 PCBP2
IFNA4 LRRC68
IL4 CXCL5
IL4 ZNF157
ESR2 HSF4
TAF4 DPAGT1
CAMK4 TCF15
CAMK4 IGSF9B
CAMK4 NR4A1
CAMK4 MLANA
UBC FLT1
THRA CEACAM6
XRCC2 GPRIN2
XRCC2 GRINA
RBPMS PCSK7
GUCA1A SLMO1
GUCA1A RPH3A
GUCA1A SLC16A6
MTMR11 PTPN2
PAX8 HOXB6
GBX1 AVPR1A
GBX1 CYP3A4
PRLR FLJ40113
PRLR MAGEA5
PRLR SLC30A3
GATA2 TRMT1
POU6F1 ZNF592
POU6F1 GRIP2
HIF1A TNFAIP3
IL8RB AFAP1
HOXD4 HSF4
FAM110B CYP1B1
ACTL6A XRCC5
AKAP3 PRKACA
SULT2B1 FLT1
PSG1 CD4
CBLN1 FLJ40113
PCBP3 MYO9B
SLC16A6 BCL6
HMX1 ARR3
PHF21A EPHB2
APOH FSHR
NCOR2 AKT3
BTRC PRSS8
NNAT PRSS3
TYR NFIC
OTUB1 RGS7
STX12 QKI
SLC12A4 PRSS8
BCAP29 SPTB
OCEL1 FSHR
CAPN5 TG
ALMS1 SCAPER
RPL3L TG
RIMS2 CARD10
VCAN CD1D
S100A4 S100A11
RBPMS TOP3B
CD79A AEBP1
PIK3R3 PSG1
GNL1 STATH
FLJ39632 VPS13A
FMO5 TOP3B
NTRK3 EPHB2
RAD51L3 ARHGAP12
RAD51L3 PCBP3
FCGR2A LARGE
IL1RN CCL20
ZNF592 TNP1
GARNL4 RIMS2
NTNG1 PRKACA
NFATC4 HMX1
NFATC4 CAPN5
NFATC4 CACNA1C
PAFAH1B1 RPH3A
CPZ HOXD4
FCGR1A CAPZA1
STX1A KLHL21
ZMYND8 ATP6V0A2
ATP2B2 STATH
HAUS5 GARNL4
ETFB POLR2G
GATA1 SERPINI1
CYP1A1 GSTA2
CYP1A1 CACNA1C
ADCYAP1 PLEKHG3
EEF2 RPL35
SLC17A7 MID2
DNAJA3 MAD1L1
ODF1 NR0B2
AANAT CPZ
FLJ41278 EPB49
OLFM1 FSHR
MSC HSF4
LEFTY1 MUC1
TRIM10 RAD51L3
AGER CREB3
ARHGEF12 PCBP3
AASDHPPT ACTL6A
PIR IMPDH2
GPRIN2 C11orf52
MAP2 MAPK8IP1
RAMP3 ATP10B
RAMP3 CPZ
MYO1F AHNAK
RPL13A PTMA
MYBPC3 AANAT
CXCL5 FSHR
LBP EPHB2
MNDA NPTN
T SULT2B1
CD1B SCAPER
NEBL KIAA1467
NEBL GTSE1
NEBL SIM2
DKC1 DNMT1
HHLA1 CARD10
HHLA1 PCDHA9
MPP2 FLJ40113
DNAH9 LBP
MGAT3 CTNNBIP1
RPS17 EIF3D
MAGEA9 APOH
MAGEA9 PIK3R3
MAGEA9 CNTN2
MAGEA5 KIAA0195
EFNA3 FAM119B
EFNA3 PAFAH1B1
S100A5 FBXO7
KRTAP26-1 PTPRN
KRTAP26-1 CRYBA4
KRTAP26-1 BARX2
MXD1 ASCL1
MXD1 TG
LMTK2 PTPRD
LMTK2 WDR62
FSCN2 FXYD3
DGCR9 PTPRN
SLC17A3 MPP2
CCL16 HN1L
DPY19L2P2 ZMYND8
EPHB1 KRT33B
RRM1 FOXM1
EPM2A ADCYAP1
MYST2 CALB2
MYST2 LBP
CCDC69 DPP6
SIX3 CP
SIX3 NR0B2
SV2C FXYD3
SV2C POLR3C
PFKFB2 CBLN1
PFKFB2 MAGEA9
IGSF9B PHF21A
NCR2 MXD1
PVT1 NCOR2
PVT1 UCHL1
DMP1 KLK11
DMP1 PPAT
KRT34 NTRK3
REM1 ZNF101
REM1 SGCD
CACNA1B LRRC68
CACNA1B PTPRB
CACNA1B SPAG8
CACNA1B CRTC1
ZKSCAN3 MAP2
CRHR2 TCF15
CRHR2 AKAP3
CRHR2 T
FECH DPF1
ATF6 RASSF9
KIAA0907 HERC2P3
ITPR2 B4GALT3
PAK4 LBP
PAK4 SIX3
NKX2-1 HOXD4
GPR1 ISL1
GPR1 CYP2D6
GPR1 T
RPL12 EIF3M
RPL5 EIF3H
GM2A EPOR
CACNA1E RPUSD2
RBMS3 ABCC8
ASIP HAUS5
AIPL1 SLC17A7
SLMO1 MUC1
MLN LARGE
CFHR3 TNP1
XDH STATH
KDELR3 ABCC8
CDC42EP3 ULK1
SLC4A1 TAF6L
SFN SLC12A4
GCDH KIAA0907
ABHD5 POU6F1
ZNF263 SLC25A17
PAXIP1 NEBL
MYO7A IGSF1
FPR3 CHRNB1
HCRTR2 DPF1
HCRTR2 ARC
OR2B6 ITGA10
AGAP8 ODF1
PDHA2 DLEC1
NTSR2 SSX1
SEZ6L FABP6
SEZ6L HHLA1
AGFG2 CBX5
AGFG2 RBM4B
CD28 PTK7
MYH10 ITGA2B
NEURL HAGH
NEURL BCL2L1
ARVCF CHRNB1
PTGER3 ATF6B
PTGER3 CREB3
PTGER3 CHRNB1
PTGER3 FAM189A2
SLC9A1 GRIK1
SLC9A1 CCDC69
SLC9A1 IGSF9B
TTLL4 RIMS2
DNM2 CDC37
NELL2 BPGM
U2AF2 GNL1
PPP3CC DSG1
PPP3CC ODF1
GRINA MUC1
GRINA NTRK3
MB PYY
CCBP2 SLC9A3R2
PAX7 EPOR
NR5A1 SLC12A4
ZNF157 CNNM2
ZNF157 HAUS5
ZNF157 AANAT
RPL27A RPS7
SNORA21 GNB2L1
SNORA21 RPL24
RPL23 EIF3M
RPL23 RPS12
TOP3B AGFG2
RPS11 EEF1B2
RPS11 RPS6
KRT85 GPR161
KRT85 GRM4
HSP90AA1 DNAJB1
TH GM2A
SERPINA4 GTSE1
CHST3 MAG
SDC3 TCOF1
SDC3 CPZ
SDC3 LBP
PBX1 B4GALT3
TCF7L2 NFATC4
FOXN1 CTSZ
BTF3 ADH1C
RHCE SLC6A8
IGHMBP2 IRF6
IGHMBP2 SLC9A3R2
IGHMBP2 ARC
GCLC SELENBP1
HRG PSG1
TGOLN2 GARNL4
NEU3 PCSK7
MT1A SQSTM1
ELN AP4M1
KRT33A HAUS5
LOC652147 CACNA1C
ADRB1 CCDC52
ADRB1 SRPX
ZFY REM1
IGKC VAMP5
RPL8 RPL17
GAGE12J MAN1A2
PRPS1L1 RIMS2
LOC728643 MIF
SLC18A1 PIK3R3
IGH@ LBP
IGH@ SIX3
IGH@ SLC9A1
IGH@ CHST3
SRM TCOF1
FSHB FCGR2A
FSHB TAGLN
MSX1 TCF15
MSX1 AANAT
CDH13 PKD1
FGFR1 PDXDC1
E2F1 NTNG1
RPL10 RPL6
JAK3 WWOX
JAK3 IGSF9B
ERBB2 CNP
ERBB2 SPTB
TERT MLF1
NOVA1 PIGR
FGF3 ABCC8
MAP2K4 RFX1
CDX2 HSF4
PTPRJ FETUB
EIF3I COX5A
USP11 LMTK2
USP11 BRCA1
ACO2 GLUD2
TGFA PFDN1
TGFA HHLA1
MMP14 IL13
MMP14 IFT140
VEGFC MRE11A
VEGFC BTF3
CEACAM6 FSHR
CEACAM6 DPEP1
CEACAM6 GPRIN2
CEACAM6 CHST3
CEACAM6 GRP
IFNA4 CDK5
IL4 PIK3R3
IL4 GPRIN2
GPR19 ISLR
GPR19 MAP2
CYP2A13 FLJ40113
CYP2A13 PAFAH1B1
CYP2A13 LRRC15
RAGE U2AF2
CYP2A6 CBLN1
CYP2A6 GPR161
CYP2A6 ADCYAP1
CYP2A6 TM4SF5
ELL2 HHLA1
NFKBIA LDLR
CAMK4 CHST3
FGF7 PRSS8
FGF7 MGP
KLF1 TFDP1
CYP2B6 ASCL1
UBC LMTK2
IL8RA BCL6
RBBP4 MAX
EEF1A1 PTMA
EEF1A1 RPS12
GUCA1A PCSK6
PAX8 UNC5B
PAX8 AANAT
GNA13 UBE2D3
CCR1 MYH2
CCR1 DPEP1
CGB SFI1
HIF1A PIGA
WNT10B SLC12A4
WNT10B ADCYAP1
WNT10B SLC17A7
CARD10 HSF4
EPHB2 HOXD4
HMG20B ABCC8
LARGE FLT1
LARGE HSF4
RANBP1 MTHFD1
TNFRSF25 MC2R
AKAP3 C11orf52
EML3 FLJ40113
SERBP1 XRCC5
C21orf2 EPHB2
WWOX CREB3
TUBGCP2 ARID4B
CADM4 HSF4
PCBP3 FAM153A
SLC16A6 ACCN1
EPOR SLC5A2
EPOR EML3
STATH MC2R
PHF21A LARGE
BTRC TNFRSF25
BTRC SLC9A3R2
ACAN AKT3
MYH2 PLP1
ARPC1B CAP1
KRT6A RAB11FIP3
CP PAX6
CLNS1A ACOT13
RAN SNRPF
SNRPE RAN
ISLR PCBP3
SLC12A4 AKAP3
CD1D GNS
BCAP29 REEP2
CYP2D6 STATH
DUS4L TCF15
DUS4L PSG1
DEPDC5 MFNG
KIAA0195 FLJ40113
CACNA1C NCOR2
CD79B BLNK
HIPK2 CAPN5
RAD51L3 C1QTNF3
RAD51L3 MID2
PTPRB C19orf50
FCGR2A SLC16A6
PAEP WWOX
AFAP1 HMG20B
ZNF592 B4GALT3
NR0B2 EPHB2
WDR62 PHF21A
IFT140 PRKACA
NTNG1 PTPRN
POU2F2 RXRB
SELENBP1 XPO7
CENPF TOP2A
TAZ PLEKHG3
TAZ RIMS2
KNG1 TRAF1
INA C1QTNF3
EPB49 PAIP2B
EPB49 DHPS
SAMD14 MAP3K14
SAMD14 ITGAM
NPFF PTPRN
PCDHA9 HSF4
GCKR SAMD14
ATP5O COX5A
HAUS5 CYP2D6
CCDC52 HSF4
ADCYAP1 EPHB2
KBTBD11 SLC1A4
RPL9 EEF2
IVL MAPK8IP1
RPL7 RPL35
AANAT TYR
ADH1C RAD54L2
NDUFA1 ATP5O
REEP1 ARHGEF2
CCL19 SDC2
MSC LARGE
SSX1 RBPMS
OBSL1 RGN
ITPK1 GNS
NPTN ITGAM
GPRIN2 SSX1
GRM4 TYR
GRM4 NR0B2
MAP2 RPH3A
FBXO7 TAF6L
SNRPD2 ATP5C1
HMGA2 ZNF592
CD40 IVL
MYO1F S100A11
BTF3 EEF2
CXCL5 C11orf52
CXCL5 HMGA2
CHP GARNL4
LBP PAFAH1B1
SGCD DNAJA3
T AFAP1
T HECW1
CD1B PDPN
NEBL DCT
ADAM9 BCL6
SCYL3 CHRNB1
FOXM1 CENPF
HHLA1 TRIM10
MGAT3 KIAA0284
MAGEA5 NEBL
KRT33B NFIC
KRT33B CYP2D6
KRT33B FCGR2A
LOC145678 ZBTB40
LOC145678 KRTAP26-1
LOC729678 MAGEA9
ABO CALB2
SLC17A3 PPARA
SLC17A3 SBNO2
RPS15A RPS29
SAT1 SLC16A6
HOXB5 DNMT1
MYST2 NF1
HMGXB3 PHF21A
HMGXB3 MPP2
CNN1 STBD1
CCDC69 NPFF
LOC100134331 PHF21A
NCR2 MFNG
KRT34 HSF4
PIGR WWOX
PIGR PAEP
CACNA1B PCSK7
ZKSCAN3 LY6G6C
ZKSCAN3 IGSF9B
NRGN PLD3
ZMPSTE24 AASDHPPT
PAK4 SLC4A3
TCF20 CCL19
VAMP1 FLT1
BPGM GYPB
GPR1 ZKSCAN3
RPL5 CCT2
LILRA4 JMJD6
MYEF2 HOXD4
ASIP RBM8A
F7 LYPD3
HBD BLVRB
HBD BPGM
SLMO1 CCDC69
SLMO1 IGSF9B
SLMO1 SSX1
CFHR3 ASIP
XDH HTR3A
RNF14 BCL2L1
ABHD5 ALAS1
NEO1 PTGER3
VRK2 MOBP
RPS12 RPL22
CD160 HN1L
ITGA10 DPEP1
RAP1GAP TRIM58
OR2B6 RAD51L3
GP1BA PPP1R13B
USP6 ZNF239
GPLD1 TNFRSF25
NTSR2 SLMO1
HIST1H2BC SOX4
FAM189A2 MYH2
SEZ6L DUS4L
POU6F2 MMP19
JHDM1D T
AQP5 NTRK3
AGFG2 SOX3
MRE11A NOC2L
MYH10 KEL
TPMT NTSR2
RDH5 PML
SLC9A1 PTGER3
FETUB CACNA1C
TSC1 MED13
LSM4 SLC5A2
LSM4 PFKFB2
U2AF2 SLC17A3
VAMP5 PTPRN
VAMP5 KRT6A
GRINA TCF15
TEF MOBP
KCNA6 AKAP4
ARHGAP6 CACNA1C
OPN1SW SCAPER
UPK2 CACNA1B
NR5A1 CCDC69
ZNF157 PTGER3
RPL17 RPL7
RPL27A PTMA
MAGEA1 HOXD4
MAGEA1 RUNX2
MAGEA1 NF1
GHRHR INA
ZNF549 MAD1L1
ZNF549 C19orf21
KRT86 ATP2B2
KRT85 TCOF1
KRT85 CBLN1
KRT85 LSM4
HCG9 MFNG
HCG9 ELN
RPL32 RPL27
RPL32 RPL31
FOSL1 SLC30A3
CDH12 SGCD
EIF3I AKR1A1
PTPRO CCDC69
CHST3 SSX1
CHST3 LSM4
SDC3 EPHB2
SDC3 MYBPC1
NCKIPSD ZKSCAN3
DDX11 ACIN1
BTF3 ATP5C1
HSBP1 MDH1
MLANA RPH3A
MLANA KRT86
GCLC SLC4A1
TGOLN2 MPP3
TGOLN2 GFPT2
SLC22A24 IFT140
NTN3 CACNA1B
HOXC11 B4GALT3
HIST1H2AD HIST1H2BN
VPS45 AXIN1
MT1F SQSTM1
KRT33A HTR2A
RPS25 EEF1A2
RPS25 RPL22
RPS10 NACA
RPS10 RPL13A
RPL18 RPS23
ZFY ADH1C
RPL8 RPL37
PRPS1L1 RPH3A
PFKFB2 AADAC
PFKFB2 SV2C
RUNX1 GRM4
SLC18A1 SLC12A4
SLC18A1 SEZ6L
JAKMIP1 RAD51L3
PPBPL2 DMP1
RPSA RPLP1
CYP21A2 CTSZ
SRM RAB11FIP3
FSHB OTUB1
CDH13 PRM2
CDH13 NCR2
BCL2A1 SDCBP
CDK4 CLNS1A
EFNB1 PRPH
MAP2K4 GBA
MAP2K4 COMP
MAP2K4 ALMS1
MAP2K4 SERPINC1
MAP2K4 NR6A1
PCNA XRCC5
CYP3A4 FSCN2
DNASE2 PTH
IGFBP2 RSAD2
PDGFRA SLC12A4
MAD2L1 RANBP1
RPS3A RPS19
USP11 RIMS2
USP11 AFAP1
IGFBP5 LALBA
HOXB6 TGFB1
HOXB6 SLC4A3
HOXB6 CHST3
MMP15 KRT85
TGFA AKAP3
MMP14 KRT6A
MMP14 ACOT11
VEGFC IGFBP5
IL4 FLJ40113
IL4 GTSE1
IL4 NEB
CYP2A6 SULT4A1
CYP2A6 ITPR2
CYP2A6 ATP2B2
PSMA4 ETFA
PSMA2 ZNHIT3
ESR2 IL13
FGF7 ISL1
FGF7 HHLA1
NTRK2 CBLN1
NTRK2 XDH
TERF1 MAP2K4
XRCC2 GARNL4
XRCC2 NAMPT
GUCA1A MT1H
GUCA1A INA
GUCA1A MSC
GUCA1A ABO
GUCA1A MLN
PAX8 BTRC
PAX8 PFKFB2
PAX8 TGFB3
PRLR CDK5R1
RFC4 NASP
POU6F1 LY6G6C
IL8RB LSM12
HINT1 RPS7
HINT1 RPL3
IAH1 NOC2L
PLLP NFIC
TCF15 HSF4
MFNG IL24
CNNM2 TGFB1
ZNF500 FLT1
PLEKHG3 UNC5B
UBE3B HSF4
TCOF1 MID2
MYBPC1 PSG1
CBLN1 IL13
WBSCR22 PLP1
FAM119B PRSS8
TUBGCP2 CDK5R1
PCBP3 SULT4A1
SLC16A6 ABCC8
REN CDC37
SIM2 MC2R
PFDN1 MYBPC1
ACAN HMX1
RUNX2 UNC5B
MYH2 RPH3A
MXI1 PAIP2B
TG LPCAT4
KRT6A TUBB2B
STBD1 ASCL1
SPC25 HSF4
TYR FSHR
TKT GPI
MUC1 HSF4
MUC1 PDPN
MUC1 TCF15
GYPA TRAK2
SLC12A4 CARD10
KIAA0284 SPTB
KIAA0284 PEX7
OCEL1 KRT1
TBC1D8 S100A12
RPL3L KLK11
DEPDC5 NCOR2
PTGES ACAN
GIGYF2 PCBP3
CACNA1C FRAT2
CACNA1C GSTA2
PIK3R3 CHD8
HIPK2 ELN
NTRK3 TCOF1
RAD51L3 SLC6A2
PTPRB FGD1
RXRB RBPMS
PAEP FLT1
PAEP SULT2B1
GARNL4 PSG1
WDR62 PAEP
NTNG1 EPOR
NTNG1 MUC1
NTNG1 NR0B2
SELENBP1 MOBP
WASF1 SV2A
CPB2 TNFRSF25
CALB2 HMG20B
CALB2 PCBP3
SLC17A1 HSF4
SLC17A1 SLC12A4
GCKR RGN
ATP2B2 SULT4A1
PHC2 AGFG1
RPL10A RPS16
FABP6 RBPMS
CYP1A1 SAMD14
ADCYAP1 CREB3
CRYBA4 TNFRSF25
TBX19 IL13
NOLC1 RPP40
TMCC2 SELENBP1
DNAJA3 MFNG
DNAJA3 CYP3A5
PYY MAP3K14
IVL HOXD4
SBNO2 ATP10B
ARC RND2
GLYAT PCBP3
REEP1 HSF4
IKBKG HOXD4
IKBKG AFAP1
LEFTY1 ZNF592
LEFTY1 MSC
TRIM10 PHF21A
NR6A1 UCHL1
AGER SULT2B1
GRIK1 APOH
TMED10 PRDX3
PROS1 LAPTM4B
SNTA1 TMSB15A
ZMIZ2 MFNG
GPRIN2 DCT
GRM4 NUDT3
C19orf21 MAP3K14
NF1 PPP1R10
EIF3D EIF3M
EIF3D EEF1B2
HNRNPL PCBP3
MYBPC3 CYB5A
SGCD MTG1
CD1B NFATC4
NEBL ODF1
TMX1 ETFA
HHLA1 HTRA1
MPP2 MAPK8IP1
MPP2 PHF21A
MPP2 IVL
DNAH9 TNFRSF25
IHH MMP11
SLC6A4 RAD51L3
RPS17 GAPDH
MAGEA5 SIM2
KRTAP26-1 RGS7
KRTAP26-1 NEUROD2
KRTAP26-1 ARHGEF12
DEFA4 UGCG
LOC145678 RPH3A
LMTK2 TGFB1
CCL16 ENTPD3
CCL16 ZFYVE26
DPY19L2P2 REN
PCSK7 ADCY2
SPINT2 MAX
RRM1 TPX2
EIF3G CDC37
EPM2A TGFB1
CCDC69 HECW1
SIX3 BARX2
PFKFB2 MUC1
PFKFB2 ODF1
LOC100134331 LOC91316
IGSF9B CHD8
IGSF9B SULT4A1
IGSF9B OTUB1
IGSF9B MAGEA4
GNAT1 WBSCR22
PVT1 C16orf88
KRT34 T
REM1 ADH1C
CACNA1B CHN1
CACNA1B XAF1
ZKSCAN3 STATH
GSPT1 TRIM58
ACSL3 MT1X
PAK4 GRM4
TCF20 PDE3A
DMWD EPOR
PLA2G4C NTRK3
SPINT3 CCL14
GPR1 EPM2A
LILRA4 CBLN1
ASIP REEP1
AIPL1 HOXC5
MLN CPB2
CFHR3 AANAT
XDH TNFRSF25
XDH MYBPC1
XDH C21orf2
XDH SLC30A3
RPL22 RPL29
KDELR3 CCL16
SLC4A1 FBXO9
SFN LILRA4
PAXIP1 PCBP3
RPS12 TINP1
FPR3 RAD51L3
ITGA10 ARHGEF15
ITGA10 SLMO1
OR2B6 SLC17A3
UGT2B15 GP2
GP1BA ITGA6
GPLD1 HTRA1
GPLD1 ITGA10
NTSR2 ACVR1B
NTSR2 CP
NTSR2 GAB1
FAM189A2 SBNO2
SEZ6L PRKACA
TRIAP1 ETFA
POU6F2 WWOX
AQP5 WDR62
KCND2 SERPINC1
CLK1 SFPQ
AKR1C2 TPM1
PRSS3 CRISP3
ARVCF MLN
ARVCF SFN
PTGER3 MON2
PTGER3 NR2F1
PTGER3 NR0B2
NELL2 MXI1
NCL CCT2
U2AF2 AKAP3
FH CCT3
PPP3CC CORT
VAMP5 WDR62
GRINA IL13
GRINA TNP1
GRINA VAMP5
NR5A1 EIF5B
NR5A1 CALB2
NR5A1 IKBKG
ATP6V0E2 RPL35
ATP6V0E2 EEF1B2
ZNF157 MYBPC1
ZNF157 MPP2
ZNF157 GPR1
MAGEA1 HMG20B
SNORA21 RPS23
GHRHR SIM2
TOP3B PTGES
ZNF549 LPCAT4
ZNF549 SDC2
ZNF549 REM1
KRT85 TGFB1
KRT85 ISL1
KRT85 TRIM10
TRIM52 TNFRSF25
TRIM52 DNM2
HSP90AA1 KLHL21
RPS24 PTMA
FOSL1 POU6F1
FOSL1 KRT85
MYT1 SLC17A1
MYT1 SLC30A3
TRMT1 NSUN5C
CHST3 MAGEA1
SDC3 B4GALT3
SDC3 MAGEA9
PBX1 HOXD4
TCF7L2 AGFG2
NCKIPSD MAGEA9
FOXN1 DMP1
NPHS1 RIMS2
MLANA MC2R
MLANA EPHB2
MLANA ATP2B2
MLANA ATF6B
IGHMBP2 CBLN1
GCLC TMCC2
TGOLN2 CHST3
ICOSLG NCR2
HOXC11 SLC22A6
HOXC11 LILRA4
HOXA11 C19orf29
AGFG2 XAF1
NEU3 SLC8A1
PRH1 LMTK2
LOC652147 PCTK3
TPT1 RPLP1
KCND3 LARGE
KCND3 TUBGCP2
HBA1 TAF6L
RPL8 RPL5
PRPS1L1 TEX28
LOC728643 EIF3F
SLC18A1 EPHB2
RPSA FAU
SRM PSG1
SRM PFDN1
FSHB NR0B2
KLK2 CYP1A1
MSX1 CNP
MAP2K3 TERF2IP
CDH13 DPH1
BAX SLC9A3R2
JAK3 ABCC8
JAK3 TCOF1
JAK3 PFKFB3
ARHGDIB C7orf28B
VEGFA MT2A
RB1 WBSCR22
EFNB1 CLOCK
MAP2K4 TRAK1
GPR176 LRRC68
FGR SIRPB1
RRAD CAP2
TGFB3 IL13
TGFB3 ABCC8
TGFB3 T
TGFB3 NTSR2
TGFB3 TEX28
CYP3A4 ASCL1
CDX2 EFNB1
RB1 SLC8A1
RPS3A EEF1A2
USP11 CDK6
USP11 IGH@
IGFBP5 RASGRF1
HOXB6 TYR
HOXB6 SEZ6L
MMP15 RXRB
TGFA MAP2
MMP14 SSX1
CEACAM6 LARGE
IFNA4 NTSR1
IFNA4 PPAT
IL4 MYT1
GPR19 PSG1
GPR19 U2AF2
CYP2A13 LSM12
CYP2A13 ISLR
CYP2A13 NTRK3
CYP2A13 ARVCF
CYP2A13 MAGEA1
CYP2A6 PLEKHG3
CYP2A6 EML3
NFKBIA IL1B
FGF7 SIM2
FGF7 RAD51L3
UBC HHLA1
UBC IGKC
TERF1 ZMIZ2
THRA CXCL5
THRA KRTAP26-1
XRCC2 FSHR
XRCC2 PCBP3
XRCC2 KRT34
XRCC2 NCKIPSD
RBPMS MAD1L1
GUCA1A GRIN2A
GUCA1A SLC9A1
PAX8 FAM153A
PAX8 LARGE
PAX8 CAMK2B
CCR1 CNTN2
PRLR AKAP3
PRLR SLC12A4
FLT3LG GDF5
NTRK3 NEBL
POU6F1 CPB2
IL8RB SLC12A4
WNT10B LEFTY1
CDK6 FLT1
CNNM2 CARD10
SLC5A2 CDK5R1
TNFRSF25 CDC37
SLC9A3R2 TNFRSF25
SPTB NOC2L
KLF11 TGFB1
PSG1 ALPPL2
AK2 ARHGAP1
PAX6 SULT2B1
RGS7 EPHB2
TCOF1 PRKACA
ACOX1 DOCK4
ACSL1 S100A8
ISL1 FSHR
GADD45B TNFAIP3
C19orf50 KLK11
GFPT2 STATH
TNP1 ABCC8
TNP1 MAN1A2
POU6F1 HSF4
PHF21A TNP1
B4GALT3 ARID4B
ACVR1B AKAP3
MYH2 CDK6
KRT6A MAPK8IP1
KRT6A B4GALT3
S100A12 ACSL1
CCT7 SNRPF
GYPB TRAK2
OTUB1 CBLN1
KLHL9 GYPE
SLC12A4 SLC9A3R2
SLC12A4 BTRC
SLC11A1 NCF2
NPM1 RPL27
CYP2D6 PSG1
DPH1 AVPR1A
NEUROD2 RPH3A
CACNA1C CAPN5
ITGB3 DNM3
TFF3 CYP3A5
C19orf29 ABCC8
RAD51L3 LARGE
RXRB ZNF500
VDAC2 ATP5C1
SLC25A3 VDAC2
AFAP1 TUBB2B
WDR62 CDK6
IFT140 FLJ40113
NTNG1 FLT1
TRAK1 SCAPER
CPZ PRKACA
PKMYT1 PTPRD
CYP11A1 EPHB2
SAMD14 TRPC4AP
SAMD14 MTG1
CALB2 KIAA1467
SLC17A1 PFDN1
SLC17A1 ISLR
PCDHA9 NTRK3
TPM1 TFRC
CRYBA4 PTPRD
TBX19 GTSE1
ACP2 ABCC10
NAGA FGL2
SLC17A7 MAN1A2
CACNB1 POU2F2
PPP1R13B DOK5
SLC26A4 TSPAN6
IVL TUBGCP2
SBNO2 SULT2B1
MAGEA4 RPH3A
EBNA1BP2 NOLC1
SFRS1 PDCD6
SPTB TMCC2
ATF6B RAD51L3
MSC KRT6A
LEFTY1 PCBP3
HBBP1 TPM1
HNRNPA3 SET
JMJD6 NR0B2
XPO6 SLC11A1
MPDU1 SCAPER
BUB1B MKI67
SAG ACAN
ZMIZ2 RAD54L2
GPRIN2 MYH2
GPRIN2 SLC17A1
TCP11L1 ACAN
GRM4 CYP2D6
HTR2A HOXD4
NF1 SLC9A3R2
ACTR3 ARPC5
SNRPD2 RPL35
ANKRD12 PPP1R10
DPAGT1 CYP1A1
GSR C19orf50
MYBPC3 PTPRN
CXCL5 NEB
CHP AKAP3
CHP MAP2
LBP MAGEA4
SGCD NFATC4
T ADCYAP1
SLC8A1 MAP3K14
SLC8A1 ARFIP2
NEBL ABCC8
NEBL EPHB2
NEBL ADCYAP1
NEBL LY6G6C
ATP5G3 ETFA
HHLA1 PHF21A
PRM2 SGCD
RPS3 RPL36A
GNB2L1 NACA
MAGEA5 IKBKG
MAGEA5 ST6GALNAC4
EFNA3 APOH
EFNA3 GRIK1
KRT33B MYH2
KRT33B SLC17A1
KRTAP26-1 NTRK3
KRTAP26-1 OMG
MXD1 ZMIZ2
CCL16 RBPMS
LUC7L3 CDC16
PPAT ADH1C
MYST2 HHLA1
HMGXB3 EFNA3
CCDC69 ABCC8
CCDC69 CCDC52
SIX3 ARID4B
PFKFB2 HOXD4
IGSF9B EPHB2
IGSF9B TNP1
PIGR CCDC69
CACNA1B PDCL
CACNA1B EIF2B1
STXBP1 NTNG1
STXBP1 GRM4
FECH TMCC2
ITPR2 NTRK3
SMG6 SMAP1
DMWD TNFRSF25
NKX2-1 IKBKG
SPINT3 TRIM10
SPINT3 T
GPR1 EPHB2
RPL37 NPM1
ADAM20 WDR62
LILRA4 CCL25
CFHR3 ABCC8
CFHR3 DPYSL4
CAP2 MVD
KDELR3 T
SFN MAGEA5
PAXIP1 EPHB2
DOHH MFNG
BBS4 ABCC8
FANCA ATPAF2
FPR3 HOXD4
UGT2B15 MAG
GP1BA CD164
USP6 NCR2
NTSR2 LRRC15
FAM189A2 HOXD4
SEZ6L UNC5B
SEZ6L SLC12A4
SEZ6L HMGA2
CD28 CACNA1C
RDH5 SLC6A12
RDH5 REM1
RDH5 CACNA1B
ARVCF TAZ
ARVCF MAP2
ARVCF HMGA2
PTGER3 BTRC
PTGER3 MAGEA5
BST1 ITGB2
EIF3F ATP5S
LSM4 MC2R
LSM4 GNL1
LSM4 SLC17A3
U2AF2 PAK4
PPP3CC MC2R
VAMP5 DUS4L
GRINA WBSCR22
HTR1D ELN
CCBP2 IL13
CCBP2 VAMP5
ARHGAP6 PML
ARHGAP6 GSTA2
ARHGAP6 HIPK2
UPK2 ADH1C
NR5A1 RUNX2
ATP6V0E2 RPL18A
ZNF157 OR2B6
RPL17 RPS15
RPS5 RPL35
RPL15 RPS4X
MAGEA1 EML3
MAGEA1 CPZ
MAGEA1 AANAT
SNORA21 EIF3D
SIRPB1 SMPDL3A
TOP3B PCTK3
KRT85 PLEKHG3
KRT85 RBM8A
KRT85 PAEP
RPS24 EEF1B2
PTPRO AKAP3
MYT1 TNP1
SERPINA4 T
CHST3 ING2
CHST3 DUS4L
CHST3 ZNF592
CHST3 KRTAP26-1
SDC3 SLC4A3
PBX1 ABCC8
PBX1 ARVCF
HIST1H2AH HIST1H3D
NCKIPSD HOXD4
NCKIPSD RAMP3
FOXN1 AGFG2
NPHS1 SLC16A6
FAU RPS15
FAU CSHL1
RPL6 RPS3
RPL6 RPS27A
MLANA KIAA0467
HRG SIM2
HIST1H4L HIST4H4
HOXC11 HOXD4
TEX28 ISLR
RPL30 EIF3M
LOC652147 FGD1
TPT1 NACA
KCND3 PRKACA
IGKC PSG1
GAGE12J ASIP
GAGE12J SLC9A1
PRPS1L1 NTSR2
PRPS1L1 ADRB1
KRT37 MGAT3
KRT37 FANCA
SLC18A1 B4GALT3
SLC18A1 RIMS2
SLC18A1 CRYBA4
PPBPL2 MVD
GRP CNTN2
RPSA SFI1
FSHB SLC30A3
GNB3 SLC12A4
KLK2 CEP290
MSX1 NDST1
MSX1 GPR1
BCL2 GPRIN2
BCL2 SLC17A3
BCL2 ASIP
BCL2 ITGA10
FGFR1 CYorf15B
ITGB1 ALDH1A3
E2F1 IL13
E2F1 CREB3
E2F1 SPINT3
E2F1 FSHB
RPL10 BTF3
JAK3 FLT1
JAK3 CHRNB1
CDK4 TUBB
EFNB1 CHRNB1
MAP2K4 SPTB
MAP2K4 IGFBP5
MAP2K4 PPBPL2
CDC7 DKC1
CDKN1C CKB
CYP3A4 NOC2L
CYP3A4 REM1
USP11 PSG1
USP11 SLC17A7
USP11 ZNF804A
IGFBP5 MFNG
GHR RAD51L3
IGF2R LILRB3
WNT2 CHST3
MMP14 CPNE6
MMP14 NR5A1
CEACAM6 KCTD20
IL4 SLC4A8
GPR19 MAGEA9
GPR19 PRPS1L1
SHC3 GUCA2B
CYP2A6 FSHR
PTPRK PSG1
CAMK4 SLC17A7
RPA1 RFC5
FGF7 IL13
CYP2B6 CACNA1B
UBC ABCC8
UBC TAGLN
TERF1 RBM8A
THRA F7
THRA BCL2
XRCC2 PAFAH1B1
UBE2B CCL16
MTMR11 EVI2B
CRADD MEF2C
CCR1 SPINT3
PRLR CGB
RFC2 TMEM106C
POU6F1 GTSE1
POU6F1 TYR
IL8RB ISLR
IL8RB TFF3
IL8RB ZNF157
MID2 HSF4
HMG20B PRSS8
AKAP3 HMG20B
GYG1 RAB27A
CREB3 SULT2B1
ZFP36 TNFAIP3
NFKB2 TGFB1
WBSCR22 LYPD3
ACSL1 S100A9
PCBP3 C11orf52
PCBP3 RBM8A
REN PDXDC1
TNP1 CBLN1
PFDN1 TCOF1
ACVR1B ABCC8
CEL RER1
MXI1 GYPE
KRT6A PFDN1
CP CREB3
COL13A1 NOC2L
MTTP AVPR1A
GYPB PRDX2
EIF3E FBL
PPP1R10 BNIP3L
MTG1 MAP3K14
BCAP29 IL24
ELAVL3 HTRA2
CYP2D6 CDK5R1
CYP2D6 MAN1A2
NEB MUC1
MMP11 TRPM2
SDCBP SLC11A1
NQO1 NEUROD2
NTRK3 SLC12A4
NTRK3 CYP2D6
GCK ASCL1
RAD51L3 CBLN1
RAD51L3 BCAM
RAD51L3 KIAA0284
TFDP1 HAGH
FCGR2A LILRB2
PAEP TCOF1
AFAP1 CDK6
ZNF592 PSG1
ZNF592 ISL1
GARNL4 PLEKHG3
NR0B2 CBLN1
COL8A1 DUS4L
NTNG1 FLJ40113
NTNG1 C11orf52
NTNG1 TUBB2B
NTNG1 GARNL4
NFATC4 PTGES
ADH6 HAGH
GAD1 PTGER3
SYP MMP11
CPB2 HTRA1
CPB2 NFIC
NPFF POU6F1
ELANE CFD
ATP2B2 FSHR
ATP2B2 HOXD4
HAUS5 HSF4
ETFB ATPAF2
PRKAB2 EPOR
ALDH1A3 INA
EEF2 RPS16
SLC17A7 C11orf52
SLC17A7 HOXD4
TMCC2 BNIP3L
PYY DNAJA3
IRF7 MX2
DPF1 MMP11
ARC IRF6
MAGEA4 B4GALT3
CNTN2 MYH2
ASPHD1 ISL1
KLF4 FOSB
OLFM1 PCBP2
OLFM1 GARNL4
CCL19 SERPINC1
LEFTY1 ISL1
LEFTY1 GARNL4
LEFTY1 PCDHA9
TRIM10 IL13
TRIM10 PSG1
ST3GAL1 WBSCR22
ST3GAL1 ISL1
GRIK1 MAPK8IP1
GRIK1 HAUS5
NPTN MEGF9
NPTN HK3
NFIX ACAN
SNTA1 MAST4
GPRIN2 PRKACA
GPRIN2 MAG
GPRIN2 OLFM1
GRM4 CARD10
GRM4 RASSF7
MAP2 SSX1
HMGA2 EPOR
HMGA2 SLC12A4
CD40 ITGAD
RNASEH2A DHPS
CXCL5 C1QTNF3
CXCL5 ISLR
CHP PAEP
LBP PSG1
KCTD20 SEMA3F
NEBL RGS7
LRRC15 AFAP1
SCYL3 CCK
HHLA1 MGP
SOD2 IL1B
MPP2 GRIK1
RPS7 NACA
DNAH9 GPRIN2
MGAT3 SCN8A
MAGEA9 GARNL4
EFNA3 HMGA2
EFNA3 SLC6A4
KRT33B TNP1
KRTAP26-1 HTR3A
KRTAP26-1 SGSH
MXD1 MGAT3
LMTK2 MAGEA5
FSCN2 CHN1
FSCN2 SGCD
SLC30A3 CNNM2
SLC30A3 CXCL5
DGCR9 PSG1
DGCR9 MYH2
SLC17A3 BCAM
SLC17A3 GRIK1
CCL16 TNP1
CCL16 NTNG1
CCL16 MSC
CCL16 GRIK1
DPY19L2P2 NSUN5C
DPY19L2P2 ATP7A
MVD TRO
MVD PDE3A
PKIG ALDH1A1
RGS4 PPYR1
NUP160 LOC728849
MYST2 MUC1
CCDC69 IKBKG
CCDC69 HHLA1
NDST1 EFNA3
SIX3 ALPPL2
IGSF9B LY6G6C
DMP1 MAST2
DMP1 EIF2B1
DMP1 MXD1
REM1 ASCL1
REM1 TG
REM1 FSCN2
CACNA1B HMX1
CRHR2 HAUS5
CRHR2 EFNA3
STXBP1 HHLA1
STXBP1 MPP2
HIRIP3 MGAT3
MBD2 VCAN
PAK4 RASSF7
DMWD LBP
BPGM TSPAN5
SPINT3 GRIN2A
GPR1 RIMS2
GPR1 SLC4A8
RPL24 RPL9
RPL29 SFI1
GM2A ACSL3
ASIP CPB2
SLMO1 PIGR
XDH ISL1
MAPRE1 YWHAZ
ITGA6 CD164
PBX1 COL11A1
RNF14 TMCC2
IL10RB ARPC1B
DOHH SCNN1D
FANCA NOC2L
ITGA10 RUNX2
ITGA10 MAP2
OR2B6 PCBP3
OR2B6 LY6G6C
UGT2B15 TNFRSF25
CYP7B1 SOSTDC1
CYP7B1 FCER1A
USP6 NACAD
USP6 NFATC4
NTSR2 ZKSCAN3
NTSR2 STXBP1
SLC9A3 TCP11L1
FAM189A2 SEMA4D
FAM189A2 CALB2
SEZ6L CCDC52
SEZ6L SLC17A7
POU6F2 CDK6
POU6F2 KRT6A
POU6F2 MSC
EFR3B FXYD3
JHDM1D CXCL5
AQP5 MYST2
AGFG2 PPAT
TSPO ARPC1B
PRSS3 TNFRSF4
PTGER3 EPHB2
PTGER3 NFKB2
PTGER3 PCBP3
PTGER3 MUC1
SLC9A1 RUNX2
SLC9A1 NDST1
TTLL4 CCDC52
NELL2 ARC
NELL2 LMO1
KIAA0323 PCNXL2
LSM4 HHLA1
VAMP5 MID2
VAMP5 DNAH9
VAMP5 SEZ6L
GRINA FCGR2A
MB CACNA1C
KCNA6 DOHH
ARHGAP6 SCN8A
UPK2 FSCN2
RPL17 CCT2
RPS5 NHP2
RPL19 RPL9
RPL15 EEF1A2
MAGEA1 TUBB2B
GHRHR SLC6A2
RPL23A COPS2
RPS11 RPS15
RPS11 SNRPD2
TRIM52 PTRF
HCG9 AXIN1
FOSL1 GPRIN2
MAGI1 VAMP5
AP2A2 TYR
PDE6G CAP2
SDC3 UGT2B15
RPL11 LSM4
TCF7L2 CYP1A1
NCKIPSD PSG1
NCKIPSD KRT6A
NCKIPSD SEZ6L
FOXN1 FSHR
FOXN1 TDRD3
NPHS1 B4GALT3
NPHS1 MYH2
RPLP1 RPL24
DDX11 RAB11FIP3
RPL14 EIF3D
IGHMBP2 FAM153A
IGHMBP2 GRM4
HOXC11 SDC3
RPL3 CCT2
TEX28 SLC4A3
TEX28 ARVCF
SLURP1 MFNG
SLURP1 CACNA1B
VCAN MEGF9
NEU3 GCKR
KRT33A EPHB2
KRT33A MYST2
RPL18 RPS6
ZFY SCAPER
GAGE12J PSG1
GAGE12J MYBPC3
GAGE12J NCKIPSD
PRPS1L1 COL8A1
PRPS1L1 TGOLN2
PFKFB2 GABRA6
PFKFB2 KCNA6
LOC728643 FBL
SLC18A1 PCBP3
RPL28 RPS4X
RPL28 FAU
JAKMIP1 GRIP2
PPBPL2 RASSF9
SRM TYR
SRM MLANA
FSHB DGCR9
FSHB GHRHR
MAP2K3 NEURL
CDH13 SPTB
CDH13 TCF20
E2F1 ABCC8
RB1 HHLA1
GDF15 EPOR
EFNB1 SLC12A4
EFNB1 ACSL3
EFNB1 LSM4
EFNB1 GAGE12J
PCNA MCM6
NOVA1 CHST3
FGF3 CPB2
FGF3 SLC17A7
MAP2K4 DNAJA3
MAP2K4 PSMD14
PRKCD ATP6V0E1
ERBB2 SERPINC1
CYP3A4 MVD
CYP3A4 NEU3
DNASE2 WNT1
PDGFRA GPR1
CDX2 GM2A
PTPRJ CCL19
KISS1 RAB27B
USP11 PKMYT1
USP11 MSX1
IGFBP5 SMG6
TGFA GRIN2A
MMP14 ZNF592
MMP14 GPRIN2
VEGFC NCOR2
GPR19 NTNG1
GPR19 ZNF157
PAK2 WNT1
CYP2A13 TUBGCP2
CYP2A13 EPOR
CYP2A13 XDH
CYP2A13 ZNF157
LTBP1 SLAMF1
CAMK4 DUS4L
FGF7 MYT1
KLF1 HMBS
UBC PDPN
TERF1 B3GAT2
PSMB7 EIF3I
PSMB7 PSMA2
GUCA1A B4GALT3
PAX8 MSC
PRLR CYP2A6
PRLR CAMK4
PRLR KCNA6
POU6F1 LRRC15
WNT10B GPRIN2
WNT10B ITGB1
CNP PRSS8
TGFB1 IL13
CSRP2 C7orf23
MAPK8IP1 MAN1A2
TNFRSF25 LARGE
PCGF1 NFIC
MYOZ3 HSF4
SLC6A2 C1QTNF3
ATP5C1 MIF
GP2 HOXD4
ISL1 ALPPL2
TUBGCP2 PRSS8
PRDX2 MYL4
SIM2 RPH3A
PHF21A GTSE1
B4GALT3 MAN1A2
BNIP3L TSPAN5
SDCCAG1 CARD10
PPP5C CYP1B1
TERF2IP TSPAN5
TYR ISL1
TM4SF5 HOXD4
KIAA0284 SLC6A12
DPH1 ASCL1
DUS4L CP
GRIN2A PTPRN
EPAS1 ELAVL3
MUC6 BAP1
NEUROD2 HSF4
MMP11 FAM153A
MMP11 TNXB
RIMS2 CNNM2
RIMS2 DCT
MAPK1IP1L DNAJB6
KIAA0195 PTPRD
NTRK3 MID2
NTRK3 SULT4A1
ANKRD26 ACOX1
RAD51L3 KIAA1467
RAD51L3 TACSTD2
RAD51L3 GTSE1
ZNF592 SLC9A3R2
GARNL4 WBSCR22
GARNL4 MUC1
GARNL4 RAD51L3
NR0B2 RBM8A
WDR62 MAPRE3
NTNG1 CDK6
NTNG1 WBSCR22
RGS12 MAPRE3
UBXN1 SCAPER
GCSH PAICS
PAFAH1B1 MMP11
SEMA4D TYR
TAZ RBPMS
CPZ PAEP
KNG1 APOH
CYP11A1 ALPPL2
RAD54L2 SLC6A12
PFKFB3 G0S2
SLC17A1 SULT4A1
SLC17A1 GRIN2A
AKAP4 WASL
ATP2B2 CBLN1
ATP2B2 RIMS2
LCP1 ITGAM
HAUS5 RAD51L3
CCDC52 RBPMS
MEGF9 S100A11
RPL9 RPL35
IVL PCBP3
AANAT STATH
AANAT NR2F1
MAGEA4 FSHR
ZNF239 RAD54L2
LY6G6C TUBB2B
LY6G6C NR0B2
OLFM1 PTPRN
OLFM1 CNTN2
OLFM1 LY6G6C
LDB2 NOC2L
IKBKG TBX19
SSX1 CP
LEFTY1 NFIC
LEFTY1 MID2
LEFTY1 ACVR1B
GM2A IMPDH1
DEAF1 MPPED2
SGSH CARD10
GPRIN2 GRIN2A
HTR1B IGHE
GRM4 PRPH
MAP2 TBX19
CUBN NCAM1
NF1 SLC12A4
NF1 HPS1
EIF3D RPL27
EEF1A2 TINP1
EEF1A2 TNNT3
FTL UPP1
CHRNB1 CDKL1
CHRNB1 CDK6
CD74 HLA-DPA1
SGCD ZNF239
T NR0B2
NEBL CARD10
NEBL C1QTNF3
NEBL TGFB1
NEBL TYR
NEBL UPK1A
FLRT2 HSF4
FLRT2 IL13
FLRT2 GRIK1
FLRT2 CHP
CAMK2B SLC9A3R2
CAMK2B BTRC
ULK1 PSG7
ST6GALNAC4 CNP
LRRC15 CALB2
LRRC15 GPRIN2
BCL2L1 TSPAN5
BCL2L1 DPF1
TIMP2 EPOR
HHLA1 PCBP3
HHLA1 FCGR2A
HHLA1 RAMP3
MPP2 MYBPC3
RPS7 EIF3H
DNAH9 NTNG1
DNAH9 PHLDB1
MGAT3 TCP11L1
PPYR1 KLF11
DLX2 SLC38A3
MAGEA9 BARX2
MAGEA5 ISLR
MXD1 PYY
MXD1 ZNF101
LOC145678 PTPRD
LMTK2 NTRK3
FSCN2 KLK11
SLC30A3 NFKB2
MVD SDC2
PCSK7 SCAPER
PRPF6 LRRC68
PQBP1 HSPA4
SAT1 TSSK2
HOXB5 GOLGA8A
HOXB5 FMO5
MYST2 LEFTY1
RBMS2 PHF21A
CCDC69 SCYL3
NDST1 B4GALT3
NDST1 OCEL1
SV2C KIAA0284
PFKFB2 STATH
CRHR2 RBPMS
CRHR2 RXRB
HIRIP3 MAX
HIRIP3 NFATC4
ACSL3 EPHB1
ITPR2 GPR161
ITPR2 T
TCF20 FSCN2
DMWD MAPK8IP1
SPINT3 TNFRSF25
GPR1 NEB
GAGE12J TNFRSF25
RPL31 ATP5S
GM2A PFDN1
RPS13 RPL24
RPL18A EEF1A2
NKX2-2 MFNG
MYEF2 PRPH
ASIP ISL1
ASIP DLX4
HBD CYP3A5
SLMO1 TRIM10
SLMO1 KRTAP26-1
SLMO1 SLC17A7
NMU NPTX1
MLN PRKACA
CFHR3 AKAP3
XDH ALDH1A2
XDH LOC145678
RPL22 RPL27
KDELR3 AKAP3
BBS4 PLEKHG3
NEO1 LEPR
FPR3 GRIN2A
ITGA10 SBNO2
UGT2B15 AFAP1
UGT2B15 WDR62
USP6 LALBA
GPLD1 ZNF592
NTSR2 GPR161
NTSR2 ITGA10
POU6F2 T
AGFG2 SCN8A
TDRD3 TSPAN9
NEURL MMP11
ARVCF CPNE6
ARVCF ING2
ARVCF TBC1D9
ARVCF FAM189A2
PTGER3 CDK5R1
PTGER3 CCL16
U2AF2 DNAH9
PPP3CC SIM2
VAMP5 TUBB2B
CLPP ATP5O
GRINA HTRA1
GRINA CHRNB1
SNX27 ATP6V1B2
SLC6A9 PFDN1
CCBP2 SLC6A9
ARHGAP6 AVPR1A
ARHGAP6 AXIN1
PELP1 AVPR1A
NR5A1 PTPRN
NR5A1 TYR
ATP6V0E2 RPL27
ZNF157 NFKB2
ZNF157 CYP2D6
ACOT11 NTNG1
TOP3B PCGF3
TRH ADRM1
HCG9 XAF1
FOSL1 SULT4A1
MYT1 SLC6A2
TFAP2A PCSK7
TRMT1 DNM2
SDC3 CREB3
MFSD10 VAT1
C22orf24 COL1A1
NCKIPSD ISL1
NCKIPSD TNP1
NCKIPSD RAD51L3
NCKIPSD KNG1
NCKIPSD CCDC52
NCKIPSD SLC9A1
NPHS1 CHRNB1
RPLP1 RPL15
FAU RPL5
DDX11 AKAP3
DDX11 TOP3B
BTF3 TCF20
BTF3 NAP1L1
BTF3 RPL23
SRPX SLC16A6
HRG ATF6B
HRG NEBL
TGOLN2 SLC6A4
ICOSLG RDH5
HOXC11 PCBP3
HOXC11 SLC9A1
TEX28 ADRBK1
TEX28 LEFTY1
FOXN2 TCF20
BRD3 AGFG2
LOC652147 TRO
RPS25 RPL21
RPS10 SFI1
RPL18 EIF3M
BTF3 TRAK1
IGKC PFDN1
RPS9 RPS23
RPL13 RPS9
GAGE12J CCDC52
GAGE12J CHST3
PRPS1L1 MYOZ3
PRPS1L1 RAD51L3
PFKFB2 EFR3B
RUNX1 ISLR
SLC18A1 MYST2
RPS19 EIF3E
RPSA RPL38
SRM ISL1
FSHB TIMP4
MSX1 PRSS8
MSX1 GP2
MSX1 LSM12
MSX1 CYP11A1
MSX1 ST6GALNAC4
BCL2 KRT85
FGFR1 GAD1
FGFR1 KIAA0907
ITGB1 RAD51L3
MGMT SUPT7L
CCND2 MUC4
RB1 PLP1
EFNB1 CBLN1
EFNB1 AANAT
PCNA FEN1
PCNA CKS1B
WNT1 CACNA1C
MAP2K4 CYP3A5
MAP2K4 OPN1SW
PCNA ATP5A1
FGR MNDA
CYP3A4 SCNN1B
PTPRJ ZMIZ2
PTPRJ PRSS12
PTPRJ CACNA1B
EEF1G EIF3H
RB1 MGAT3
USP11 PAFAH1B1
GHR SULT4A1
CEACAM6 HOXD4
CEACAM6 CCL16
CEACAM6 TGFA
IFNA4 SCAPER
IFNA4 CACNA1C
IL4 TNFRSF25
IL4 MUC1
IL4 ABO
IFNA6 USP11
CYP2A6 PTPRN
CYP2A6 ABCC8
CYP2A6 GJB5
CYP2A6 SLC4A8
PSMA3 PSMA4
ESR2 PRPS1L1
ESR2 FGF3
ESR2 CDX2
CAMK4 MUC1
CCL5 HIST1H1C
FGF7 MAGEA9
UBC DPEP1
UBC GRINA
NTRK2 MAGEA9
IL8RA POM121L9P
RBPMS AGFG2
RBPMS VEGFC
DUSP2 CXCL2
GUCA1A TNFRSF25
GUCA1A SLC30A1
MTMR11 LGALS3
GBX1 DMP1
PRLR NTRK3
IL1A POU6F1
GATA2 HOXB5
IL12RB1 ARR3
NTRK3 LRRC15
RFC2 NHP2
POU6F1 HOXD4
POU6F1 MON2
POU6F1 KRT33A
IL8RB TNFRSF25
WNT10B TNP1
ABCC8 SOD3
TGFB1 HSF4
LARGE TCF15
TNFRSF25 NUDT3
SLC9A3R2 EPHB2
RPH3A AKAP3
GYG1 S100A9
PSG1 MAN1A2
RBM8A FLJ40113
KIF11 FEN1
PTPRD AKAP3
TRPC4AP RBM4B
TUBGCP2 KRT1
SEMA4F TACSTD2
PHF21A RBM8A
B4GALT3 ABCC8
APOH PSG1
NCOR2 FRAT2
NCOR2 MMP19
TUBB2B ISL1
TPX2 FEN1
MYH2 TGFB1
TG COMP
KRT6A CDK6
KRT6A NR2F1
B3GAT2 GBA
CSE1L ACTL6A
PPP1R10 LSM12
CYP2D6 TYR
NEB SIM2
TGM2 BMP2
ALMS1 IAH1
CYP3A5 SCARB1
CYP3A5 GYPE
CYorf15B ILF3
RIMS2 RPH3A
CEP290 TTC39A
RPS16 RPS28
GNL1 B4GALT3
TFF3 TRPM2
ATP6V0A2 ZNF266
HSPD1 DNAJB1
AOAH ARPC1B
AFAP1 C21orf2
AFAP1 STATH
ZNF592 SLC5A2
GARNL4 PTPRN
SLC4A3 PHF21A
WDR62 NFIC
RGS12 TOP3B
PHLDB1 PRSS8
NFATC4 RBM4B
PAFAH1B1 KRT1
SEMA4D RIMS2
CPZ CREB3
CALB2 TUBB2B
RAD54L2 KIAA0284
NPFF AKAP3
PFKFB3 ABCC8
BPI COL17A1
DAG1 CXADR
CCDC52 B4GALT3
ADCYAP1 TNP1
SLC17A7 ADCYAP1
PYY SDC2
ODF1 PCBP3
AANAT DUS4L
MAGEA4 TNFRSF25
MAGEA4 DCT
MAGEA4 DGCR11
ADH1C KLK11
ARFIP2 C19orf50
ARFIP2 ADH1C
OLFM1 SLC6A2
SOX10 ISL1
MSC SLC4A3
GRIK1 IVL
ATP9A STAC
RNF13 ACAP2
DPP6 RBPMS
HIST1H3E GNL1
AOC2 CALB2
ZMIZ2 ACAN
TEKT2 ABCC3
GRM4 TCOF1
LRRC48 PRSS8
BARX2 DUS4L
MAP2 REEP1
FBXO7 KLHL9
NF1 MAGEA4
LMO1 ALDOC
BTF3 EIF3H
CHRNB1 TRIM10
CXCL5 GFPT2
CXCL5 CPZ
LBP ODF1
KCTD20 MYH2
SGCD SPTB
SLC8A1 IL24
SLC8A1 ZNF101
NDUFS6 MDH1
FLRT2 STATH
FLRT2 RIMS2
FLRT2 RAD51L3
ST6GALNAC4 PCBP3
LRRC15 ATP2B2
BCL2L1 MICAL2
HHLA1 HAUS5
BCR CD96
PDE3A CHN1
PDE3A NFATC4
PDE3A ZNF101
GNB2L1 CSHL1
MGAT3 TGFB2
MGAT3 GJB3
MGAT3 SMAP1
DLX2 CHRNB1
MAGEA9 KNG1
MAGEA5 PLEKHG3
MAGEA5 ALDH1A3
EFNA3 CNP
KRT33B CDK5R1
KRT33B GPR161
LOC145678 OSGIN2
LOC145678 KIAA0195
LMTK2 PSG1
FSCN2 HMX1
SLC30A3 MAGEA9
CCL16 BARX2
CCL16 LOC729678
PPAT RAB4A
EPHB1 MLLT4
PTRF PDXDC1
S100P AP3S1
SAT1 TNFAIP3
RGS4 MAGEA5
EPM2A HHLA1
MYST2 C21orf2
PFKFB2 DGCR9
LOC100134331 KRT33B
IGSF9B CARD10
NCR2 NCOR2
DMP1 DPH1
DMP1 ZNF101
KRT34 DUS4L
KRT34 C19orf29
REM1 CYTH3
PIGR IL13
LY96 STX12
APLP2 ALDH3B1
ACSL3 FAM110B
ACSL3 ZRSR1
PAK4 EFNA3
FAM189B KRTAP26-1
ST20 HSF4
SPINT3 CRHR2
HNRNPC NHP2
RPS13 SFI1
RBMS3 CREB3
ALX1 KRTAP26-1
ASIP DUS4L
HBD FBXO9
MLN GRIN2A
CFHR3 CYP2D6
KDELR3 GRIN2A
CDC42EP3 SLC16A6
CDC42EP3 SERPINB2
SLC4A1 IGHE
EXOSC7 NDUFAB1
C9orf114 REM1
ENOSF1 LOC729602
PAXIP1 MYST2
FPR3 SLC17A3
ITGA10 TRIM10
ITGA10 FLRT2
HCRTR2 DHPS
OR2B6 MPP2
UGT2B15 MUC1
GP1BA DEAF1
CYP7B1 APOC1
NTSR2 MUC1
NTSR2 CYP2D6
NTSR2 AGAP8
SEZ6L HSF4
SEZ6L SLC17A3
AQP5 SLC12A4
RHO PTGES
TPP1 GNS
ARVCF INA
ARVCF PAK4
ARVCF BBS4
PTGER3 SLC12A4
SLC9A1 FSHR
SLC9A1 PRKACA
SLC9A1 GP2
SLC9A1 OLFM1
SLC9A1 FLRT2
ZNF638 ATXN2
NELL2 TRIM58
SMARCA4 DNM2
EIF3F RPL27
LSM4 MAGEA4
LSM4 IKBKG
U2AF2 TCF15
U2AF2 CXCL5
PPP3CC PTPRD
VAMP5 CFHR3
CTSZ RGL1
GRINA ARID4B
GRINA SLC17A7
SLC6A9 MYST2
TEF SLC6A8
RPLP2 RPL22
CCBP2 UNC5B
SLC5A5 PYGM
UPK2 FGD1
NR5A1 FLRT2
ATP6V0E2 RPS15A
ZNF157 ALPPL2
ZNF157 SLC4A8
ZNF157 SPINT3
RPS5 EEF1A2
RPL15 RPL22
KRT85 PTGER3
RPS24 RPL24
HCG9 LALBA
FOSL1 GFPT2
CCNB2 FOXM1
PTPRO KNG1
TRMT1 GCDH
CHST3 PLEKHG3
SDC3 PLEKHG3
KIAA0894 KLHL9
FOXN1 PDE3A
BTF3 SOX3
MLANA GRIN2A
MLANA HAUS5
SEC31A GCHFR
MMP9 CEACAM1
HRG TNP1
HRG SLC17A1
TGOLN2 LOC157627
ICOSLG AGFG2
SHH NEURL
RPL3 FAU
LPA CAP2
TEX28 PAK4
RPL30 RPS24
AGFG2 NFIX
NEU3 IAH1
ALX3 LTC4S
LOC652147 SLC6A12
LOC652147 LDB2
RPS8 NACA
RPS8 RPL9
RPL18 MIF
KCND3 HOXD4
BTF3 GBA
RPS9 RPL32
RPL13 RPL27
RPL8 EEF2
ARHGAP1 CAP2
PPBPL2 SAMD14
CYP21A2 KCNA6
SRM DUS4L
SRM NTSR2
FSHB CYB5A
FSHB NPFF
FSHB MYST2
FSHB ADRB1
GNB3 PRSS8
GNB3 PCBP3
MSX1 AP2A2
JAK3 PAFAH1B1
VEGFA CHST3
EFNB1 NTNG1
EFNB1 CPB2
EFNB1 CNTN2
WNT1 REEP2
TNF SERPINE1
MAP2K4 SDC2
MAP2K4 CASK
MAP2K4 RHO
PRKCD AIF1
FARSA IPO7
KLF1 CCDC106
PTPRJ ASCL1
RB1 SDC2
RPS3A RPS20
RPS3A RPS24
EIF3I NDUFA1
USP11 TCOF1
USP11 CCDC52
USP11 CCBP2
IGFBP5 SLC8A1
TGFA SLMO1
MMP14 SLC9A3R2
MMP14 SIX3
VEGFC ZNF239
GAS6 TCF7
CEACAM6 ASPHD1
IFNA4 FOXN1
GPR19 CHST3
CYP2A13 RPH3A
CYP2A13 KIAA0195
MRPL28 PQBP1
IFNA6 TUBGCP2
IFNA6 SEZ6L
CYP2C9 PCBP3
ESR2 PAEP
CAMK4 ABCC8
CAMK4 U2AF2
UBC PFDN1
NTRK2 SLC17A3
XRCC2 ARVCF
XRCC2 NTRK2
RBPMS WNT1
GUCA1A PHF21A
GUCA1A WDR62
PAX8 PTPRD
PAX8 NF1
RAB33A PRSS3
HSPA6 SIT1
CCR1 PTPRN
NTRK3 MAGEA9
IL8RB KLF11
WNT10B EFNA3
WNT10B KRT33B
FSHR FLJ40113
PRKACA IL13
MAPK8IP1 ABCC8
TNFRSF25 SKI
TNFRSF25 MAN1A2
PLP1 PDPN
PLEKHG3 NUDT3
RBM8A AKAP3
RBM8A CHD8
TCOF1 CREB3
EIF5B ZNF500
EIF1 ATF4
ATP5C1 ETFA
CA2 TFR2
WBSCR22 CARD10
WBSCR22 TNFRSF25
PCBP3 CNNM2
HTRA2 SLC9A3R2
LSM12 CNP
STATH C1QTNF3
ARR3 RBM4B
TNP1 ISL1
POU6F1 SULT4A1
B4GALT3 CREB3
PFDN1 PTPRD
CADM3 ASCL1
MYH2 PDPN
MUC1 HMG20B
MUC1 GJC2
CD1D HCK
MAG HOXD4
OCEL1 SULT4A1
OCEL1 FAM119B
CYP3A5 FAM119B
CEP290 SLC6A12
PTGES GJB3
KIAA0195 TNXB
ADAR UBE2L6
NTRK3 PTPRN
C16orf88 RBM4B
GCK HMX1
SPAG8 GBA
ZNF592 CYP2D6
NR0B2 KIAA0467
ATP10B RXRB
SELENBP1 FBXO9
PHLDB1 PLEKHG3
DNMT1 TNFRSF25
INA TACSTD2
SERPINC1 TG
CPB2 CREB3
SAMD14 TGFB2
CALB2 CADM4
SLC17A1 AFAP1
PCDHA9 TYR
AHNAK GNS
HAUS5 IL13
HAUS5 MID2
HAUS5 PHF21A
ETFB ATP5J2
EPB42 KLHL9
TUSC3 COL11A1
CCDC52 SLC16A6
TBX19 SLC12A4
ALDH1A3 ZNF592
DHCR24 FDPS
MDH1 POP5
SLC17A7 UBE3B
SLC17A7 MUC1
SLC17A7 WDR62
SLC17A7 SLC17A1
RIN2 QKI
DNAJA3 ELN
CASK NFATC4
PTH2R CPZ
MFAP3 MAPRE3
MAGEA4 SLC5A2
ADH1C ITGAM
DHX9 HNRNPM
OLFM1 FLJ40113
OLFM1 SLC12A4
PSMA6 PSME1
CCL19 GSTA2
KIAA0892 GRAP2
IKBKG TYR
ZWINT GINS1
SSX1 RBM8A
LEFTY1 CBLN1
LEFTY1 DUS4L
TRIM10 CALB2
GRIK1 PSG1
DEAF1 LAPTM4B
PCDH7 NOC2L
SGSH CBLN1
SCN8A HMX1
BARX2 PSG1
MAP2 CP
FBXO7 CYP3A5
FLNC SUPT7L
NF1 MC2R
HMGA2 CDK6
RAMP3 PCGF1
CD40 HOXD4
CHRNB1 ULK2
CHRNB1 MYBPC3
CXCL5 RBM8A
CXCL5 TUBGCP2
CXCL5 EPOR
CXCL5 NR0B2
LBP CPZ
LBP CALB2
T DPYSL4
T GRIN2A
CAMK2B MUC1
SCYL3 T
HHLA1 OTUB1
HHLA1 ALDH1A3
MPP2 NTRK3
MPP2 MAP2
PDE3A NOC2L
RPS7 RPL7
MAGEA5 SLC9A3R2
MAGEA5 HPS1
KRT33B PRKACA
KRT33B ING2
KRT33B CXCL5
S100A5 SF3A2
KRTAP26-1 BDKRB2
KRTAP26-1 LRRC15
KRTAP26-1 KRT33B
MXD1 FXYD3
MXD1 RAD54L2
TSHR GSTA2
MGAM ACSL1
LMTK2 DUS4L
LMTK2 RIMS2
SLC17A3 GRIN2A
SLC17A3 NTRK3
SLC17A3 CPB2
SLC17A3 MAGEA4
AQP9 GCA
CCL16 NEB
SEPT5 PIR
PQBP1 TG
MYST2 ABCC8
MYST2 EPOR
CCDC69 KRT6A
NDST1 TGFB1
NDST1 MAGEA4
SIX3 MYBPC1
SIX3 SLC6A2
SIX3 RUNX2
SIX3 HPS1
SIX3 GARNL4
SIX3 INA
SIX3 SLC17A1
SIX3 TBX19
SIX3 LY6G6C
PFKFB2 KIAA1467
PFKFB2 RPH3A
PFKFB2 CXCL5
MATN3 SCN2A
CACNA1B SGCD
ZKSCAN3 PCBP3
ZKSCAN3 B4GALT3
ZKSCAN3 LEFTY1
ZKSCAN3 BARX2
CRHR2 C19orf29
HIRIP3 KIAA0284
HIRIP3 ARFIP2
ZMPSTE24 ACTL6A
MBD2 UBE2D1
KIAA0907 ZNF266
KIAA0907 DNMT1
ACSL3 CHRNB1
LDHB PAICS
PAK4 PCBP3
VAMP1 CALB2
RPL24 EIF3M
RPL24 RPL13A
GM2A TCF15
GNA13 CSNK1D
NKX2-2 SAMD14
NKX2-2 MGAT3
RBMS3 SLC16A6
RBMS3 MAPRE3
CEACAM8 CEACAM1
ASIP PIK3R3
ASIP RAD51L3
MAGEA3 SLC6A2
SLAMF1 ADAMDEC1
GRIP2 EPHB2
GRIP2 IKBKG
CFHR3 GPRIN2
ITGA6 RAB27B
CAP2 FAM5C
SERHL2 GBA
AXIN1 PTGES
ABHD5 CYP1B1
HOXA11 HIST1H1C
DOHH MTG1
DOHH NCR2
ITGA10 KRTAP26-1
OR2B6 KRTAP26-1
UGT2B15 ADCYAP1
USP6 ELN
USP6 DPH1
USP6 SLC8A1
PDHA2 ITGA3
PDHA2 SLC9A3R2
NTSR2 SLC4A8
FAM189A2 LOC729678
SEZ6L TGFB1
TRIAP1 ZNHIT3
POU6F2 CCDC52
POU6F2 SEZ6L
AQP5 ITPR2
AQP5 UGT2B15
AGFG2 PRM2
TPMT IFT140
TPMT IGSF9B
RDH5 TEKT2
SLC9A1 HSF4
SMARCA4 CTNS
EIF3F RPS3
LSM4 MAN1A2
LSM4 LSM12
U2AF2 CDK5R1
U2AF2 SLC9A3R2
U2AF2 GPR161
U2AF2 DUS4L
GRINA C11orf52
GRINA ABCC8
GRINA AKAP3
GRINA SIX3
SLC6A9 CRCP
PAX7 CPZ
RPL41 RPS6
ARHGAP6 PDCL
ARHGAP6 MXD1
PELP1 PPAT
ZNF157 TCOF1
ZNF157 GNG4
RPL19 EEF1B2
MAGEA1 OTUB1
MAGEA1 AFAP1
ACOT11 ZNF592
NRTN AQP5
SNORA21 ATP5S
RPL23 RPL18A
TOP3B FRAT2
TOP3B CACNA1C
ZNF549 CHN1
ZNF549 SAMD14
RPS11 EIF3F
KRT85 AFAP1
TRH FBLN5
HCG9 PDPN
FOSL1 STXBP1
CFHR1 DOK5
PTPRO GDI1
OSR2 MFNG
CHST3 FCGR2A
CHST3 CCL14
SDC3 SLC9A3R2
SDC3 RIMS2
SDC3 JMJD6
SDC3 MAGEA1
PBX1 HHLA1
NCKIPSD MUC1
NCKIPSD PIGR
PROX1 EPHB2
IGHMBP2 TGFB1
SRPX ELAVL2
SRPX ACSL3
CTNNA2 ADNP2
HRG KIAA1467
ICOSLG NCOR2
ICOSLG CYTH3
HOXC11 ZNF592
HOXC11 ATP2B2
TEX28 NUDT3
NEU3 ADH1C
PRH1 SIX3
RPS10 RPLP2
RPS18 RPL22
ZFY SLC8A1
KCND3 CREB3
PRPS1L1 KNG1
PRPS1L1 TNFRSF10D
ARHGAP1 TSPAN9
NFAT5 AANAT
IGH@ RIMS2
IGH@ CALB2
IGH@ LMTK2
FSHB HAUS5
MSX1 HAUS5
MSX1 ZNF157
CDH13 COMP
BCL2 HOXD4
BCL2 MAGEA4
E2F1 CBLN1
RPL10 RPL36A
RPL10 RPS27
JAK3 U2AF2
JAK3 KRT85
MAP2K4 CHN1
MAP2K4 ACAN
PTPRH PFKFB2
PTPRH ETS1
PTPRJ ZNF239
PTPRJ NR6A1
IFNA1 GRIP2
ACO2 TMX1
HOXB6 NFAT5
MMP14 RAB11FIP3
CEACAM6 APOH
CEACAM6 CPB2
CEACAM6 AOC2
CEACAM6 NAMPT
IFNA4 WASL
IL4 GRIN2A
IL4 OR2B6
FLT1 XDH
CYP2A13 OTUB1
CYP2A13 SLC17A7
CYP2A13 GRM4
MRPL28 DPH1
CYP2A6 GRINA
CYP2A6 MAP2
ESR2 USP11
UBC ISL1
UBC HOXA11
NTRK2 HMG20B
IGF1R PTH
TERF1 AVPR1A
MST1R SERPINF2
THRA EFNB1
XRCC2 KRTAP26-1
RBPMS C9orf114
GUCA1A PFDN1
PTPRS KCNA6
PAX8 CCBP2
HSPA6 HSPB1
GBX1 MTTP
GBX1 IFNA4
CCR1 ADCYAP1
CCR1 CDC42EP3
CCR1 GUCA1A
EDN2 IGF1R
EPOR SPTA1
PRLR AFAP1
PRLR LMTK2
PRLR PPP3CC
PRLR ZNF157
WNT10B LSM4
MAST2 NOC2L
AKAP3 TGFB1
PLEKHG3 HOXD4
PLEKHG3 HMG20B
KLF11 CNP
CREB3 NFIC
CREB3 LARGE
DOK5 NAP1L3
CBLN1 MC2R
TFR2 RYR3
WWOX SLC6A2
PCBP3 CDK5R1
C19orf50 LRRC68
STATH ISL1
B4GALT3 STATH
BNIP3L GYPB
NR2F1 MSX1
KCTD12 LILRB2
TYR LARGE
TYR UBE3B
ADRM1 FBLN5
OTUB1 PFDN1
EIF3E RPL11
SLC12A4 ACVR1B
KIAA0284 PDPN
OCEL1 ALPPL2
DPH1 KLK11
CYP3A5 GSK3A
TBC1D8 ACSL1
CYorf15B CEL
CD79A TCL1A
TFF3 GIGYF2
PACRG SLC16A6
PACRG B4GALT3
NAT9 KLHL9
FMO5 TNFRSF25
NTRK3 KRT6A
RAD51L3 APOH
RXRB CHD8
C1QBP SET
AFAP1 KRT6A
GARNL4 CBLN1
NR0B2 EPOR
SLC4A3 CYP2D6
WDR62 ADAM15
NTNG1 MYH2
NFATC4 SPTB
PAFAH1B1 HMG20B
KNG1 MAN1A2
KNG1 PSG1
CPB2 IL13
SAMD14 LRRC68
CALB2 DCT
CALB2 ISLR
CD247 GZMB
MLLT11 COL11A1
IFI44L UBE2L6
LSM7 NHP2
CCDC52 MUC1
ADCYAP1 ISL1
CRYBA4 HOXD4
CDKL5 NTNG1
ALDH1A3 ADCYAP1
SLC17A7 ISL1
PYY B3GAT2
FCN1 LILRB3
CASK TG
ELAVL2 CHD8
ODF1 PFDN1
ODF1 CALB2
RPL7 RPS15
AANAT PIK3R3
MAGEA4 WBSCR22
LY6G6C SLC12A4
ARFIP2 HLF
RNH1 ARHGAP1
ATXN1 PHKA2
PSMA6 VDAC2
CCL19 CYP3A5
IKBKG CBLN1
IKBKG BTRC
IKBKG ALDH1A3
ZBTB40 SLC12A4
PSG7 NEUROD2
SSX1 SLC12A4
NR6A1 CHN1
GRIK1 HTRA1
CCT2 NHP2
GPRIN2 PAEP
GPRIN2 KNG1
HTR1B PAIP2B
BARX2 TNFRSF25
BARX2 SLC17A7
BARX2 LY6G6C
CHRNB1 POU6F1
CXCL5 UNC5B
MNDA CD14
HECW1 IL13
HECW1 CCDC52
KCTD20 RAD51L3
SGCD CACNA1C
OPLAH PAEP
T ING2
T SEMA5A
NEBL PFDN1
FLRT2 GARNL4
FLRT2 MAP2
IQSEC1 ARR3
HHLA1 MAPK8IP1
ADCY2 IAH1
MPP2 SLC17A1
MGAT3 SOX3
MAGEA9 TCF15
MAGEA9 MAPK8IP1
MAGEA5 PAIP2B
KRT33B ISL1
KRTAP26-1 NTNG1
KRTAP26-1 MAP2
LOC145678 CAMSAP1
LMTK2 TUBGCP2
LMTK2 B4GALT3
LMTK2 SLC12A4
LMTK2 LY6G6C
LMTK2 DNAH9
PCSK7 SPTB
SPINT2 LAPTM4B
PPAT VAPB
SAT1 ZFP36
SAT1 MYBPC3
SAT1 ADAM9
MYST2 ATF6B
HMGXB3 CREB3
HMGXB3 NTNG1
CCDC69 DLX2
SIX3 SULT4A1
SIX3 NEB
GNAT1 MAGEA9
PVT1 MXD1
REM1 PCDH7
PIGR HOXD4
PIGR KRT33B
GUCA2A SAMD14
CACNA1B SCN8A
ZKSCAN3 BDKRB2
STXBP1 KRTAP26-1
ATF6 ZNF101
ACSL3 PFKFB3
UMPS CSE1L
PAK4 GPRIN2
CCPG1 CSTA
SIAH2 SPTB
TCF20 KLK11
DMWD AANAT
PHKG2 PVT1
SPINT3 STXBP1
RPL24 RPS4X
GM2A WWOX
RPL18A RPS28
ZNF132 HN1L
MYEF2 CDKL1
MYEF2 KRT33B
MYEF2 HSP90AB1
ASIP ATP2B2
F7 STATH
HBD FBN2
SLMO1 B4GALT3
SLMO1 TAZ
XDH SLC4A8
CAP2 MFNG
C1orf144 HPCA
CDC42EP3 ALAS1
LPHN3 CRYBA4
PBX1 PIR
ZNF263 SAMD14
DOHH PDPN
DOHH SV2C
PSMB4 TBCA
FANCA DPH1
RPS12 HNRNPA1
ADD3 PTPRC
FPR3 IL13
ITGA10 MAPK8IP1
ITGA10 ATXN3
ITGA10 CCDC52
HCRTR2 GYPE
OR2B6 OLFM1
GPLD1 WBSCR22
NTSR2 STATH
NTSR2 TUBB2B
NTSR2 OLFM1
NTSR2 NDST1
NTSR2 PFKFB2
SEZ6L WWOX
POU6F2 ACAN
JHDM1D SIX3
AGFG2 MTG1
AGFG2 FSTL4
RHO B3GAT2
SYF2 CACNA1B
RDH5 NCR2
ARVCF JHDM1D
PTGER3 PHF21A
PTGER3 TUBB2B
PTGER3 LOC729678
SLC9A1 EML3
SLC9A1 RAD51L3
BST1 ITGAM
MYH11 ST18
LSM4 FAM119B
LSM4 CYP11A1
LSM4 LILRA4
U2AF2 DMWD
SNX27 CCPG1
RPLP2 EEF1D
CCBP2 OTUB1
PAX7 SLC9A1
ARHGAP6 SCNN1B
SLC5A5 NFIX
UPK2 CACNA1C
NR5A1 SSX1
NR5A1 ITGA10
ATP6V0E2 RPL34
ZNF157 GARNL4
ZNF157 SLC17A7
ZNF157 EPM2A
RPS5 RPS16
RPL15 RPS29
RPL15 RPL27A
MAGEA1 IFT140
NRTN ELAVL3
SNORA21 RPL22
GHRHR RPH3A
GHRHR POU2F2
GHRHR XDH
PPY KLHL9
ZNF549 MFNG
KRT86 NEBL
KRT86 SLC30A3
HCG9 RHO
GAD2 NEB
NR4A1 GRM4
BAZ1B DAXX
EIF3I EIF3F
MPP1 FBXO7
MYT1 XDH
SERPINA4 BBS4
SDC3 OTUB1
KIAA0894 SLC4A1
FOXN1 HCG9
NPHS1 WBSCR22
NPHS1 HMGA2
RPL6 RPL17
BTF3 DOHH
BTF3 EEF1A2
RPL14 RPS15
GCLC ALAS2
HRG CDK5R1
SFTPD LBP
HOXC11 CDK6
HOXC11 NTSR2
SHH ARC
RPL3 FBL
TEX28 CHST3
RPL30 RPL22
HBB NUP93
PRH1 B4GALT3
MT1A SEC31A
LOC652147 ELN
LOC652147 HIPK2
RPS8 PPIA
RPS8 RPL21
RPS10 RPS27
GABRG3 CDR2L
RPL18 EIF3H
RPL18 RPL21
ZFY NOC2L
H3F3B PTP4A1
PRPS1L1 PIK3R3
PRPS1L1 CD160
CD163 KCTD12
KRT37 HDDC2
SLC18A1 DUS4L
IGH@ KRT6A
IGH@ AGAP8
IGH@ ARVCF
RPSA RPL6
RPSA RPS9
SRM SLC6A9
FSHB RAMP3
FSHB MYBPC3
MSX1 WDR62
NRG1 CAP2
CDH13 HIRIP3
BCL2 TSSK2
FGFR1 KLHL21
ITGB1 RIMS2
RPL10 RPS9
JAK3 PHF21A
JAK3 SIX3
JAK3 LSM4
VEGFA GM2A
MAP2K4 AADAC
DNASE2 USP6
PDGFRA KRTAP26-1
CDX2 CFHR3
EEF1G RPL23
USP11 HECW1
USP11 MYST2
GHR OMG
GHR ZKSCAN3
TGFA MYT1
MMP14 PHF21A
CEACAM6 SLC4A8
CEACAM6 KRT85
CEACAM6 SEC31A
GPR19 PFDN1
FLT1 MYH2
CYP2A13 LBP
CYP2A13 SLC9A1
MRPL28 B3GAT2
MRPL28 SLC8A1
RAGE TUBGCP2
CYP2A6 CREB3
CAMK4 ZNF157
CYP2B6 MXD1
UBC JUND
UBC IGSF9B
NTRK2 LRRC15
NTRK2 FGF7
IGF1R ZMYND10
TERF1 RASGRF1
THRA COL8A1
THRA NTSR2
EEF1A1 RPS18
CCR1 BCL6
GSTM3 DNM2
ANG TG
EPOR XRCC3
EPOR TPM1
RFC4 ITGB3BP
RFC2 ATP5G3
POU6F1 GPR161
IL8RB RUNX2
WNT10B TLE1
HINT1 RPSA
FLJ40113 HSF4
FAM153A CNP
CDK6 EPHB2
SLC5A2 UNC5B
MAN1A2 HTRA1
HN1L AKAP3
ARID4B EPHB2
CBLN1 ABCC8
GPR161 RBM8A
SET YWHAQ
FRAT2 ASCL1
HAGH GUK1
WBSCR22 HTRA1
WBSCR22 ALPPL2
GP2 CPNE6
PCBP3 RAB11FIP3
HTRA2 GSK3A
SLC16A6 PCBP2
EPOR HOXD4
SIM2 RGS7
CSTA RAB27A
HMX1 SOX3
PHF21A GPR161
PFDN1 CDK5R1
PFDN1 GPR161
PFDN1 B4GALT3
APOH AKAP3
NCOR2 PTH
TUBB2B PFDN1
AQP3 GOLGA8A
MXI1 KRT1
MXI1 HAGH
B3GAT2 NOC2L
OTUB1 GPR161
KLHL9 BNIP3L
COX6A2 PRKACA
IGFBP5 TG
DLX4 EIF5B
OCEL1 PSG1
HPS1 CDK5R1
CTSK CXCL1
OAS1 MX2
GRIN2A SULT4A1
CYP3A5 HTRA2
FGD1 CAPN5
RIMS2 MAPK8IP1
RIMS2 ANGEL1
PCDH21 CYP2D6
HIPK2 SMAP1
HIPK2 ITGAM
CACNA2D2 FBLN5
RAD51L3 TLE1
PTPRB GBA
FCGR2A GCM1
C1QBP SNRPF
RGL1 EPR1
GARNL4 TNFRSF25
NR0B2 PTPRD
SLC4A3 CDK6
SLC4A3 TYR
DPEP1 CHD8
NFATC4 RGN
CKS1B H2AFZ
PAFAH1B1 OTUB1
KNG1 ATP10B
SERPINC1 SCAPER
CPB2 RBPMS
BMP2K PLA2G6
SAMD14 GCK
LILRB3 KCTD12
GCKR RAD54L2
HIST1H1C IFIT2
UCHL1 NCOR2
ZMYND8 BMP2K
HAUS5 EPHB2
ETFB BOLA2
CCDC52 PSG1
CCDC52 NTNG1
RPL10A HNRNPA1
CRYBA4 WDR62
ABCC10 TNFRSF25
TRIM58 GUK1
CCL25 ZNF592
TBX19 OCEL1
KLHL4 IL13
ALDH1A3 MYH2
EEF2 NPM1
SLC17A7 THBS1
SLC17A7 NCDN
SLC17A7 CRYBA4
PYY IAH1
GDF5 ACAN
RGR DMWD
MAGEA4 IFT140
PMP2 MGP
FLJ41278 BNIP3L
FLJ41278 KLHL9
ADH1C UCHL1
ZNF239 EXOSC9
ZNF239 DNAJA3
LY6G6C PIK3R3
OLFM1 RBM8A
OLFM1 NPFF
MPPED2 DOK5
MSC KNG1
SSX1 UNC5B
SSX1 WDR62
HNRNPA3 ILF2
MMP25 GPR161
OMG MYH2
GRIK1 LARGE
GRIK1 RAD51L3
GRIK1 AANAT
PROS1 PEX3
PCDH7 LRRC68
SCN8A PTGES
GRM4 AKAP3
GRM4 GARNL4
HMGA2 ADCYAP1
ZRSR1 POU6F1
CXCL5 ALDH1A3
HECW1 CHRNB1
T ZNF500
T TCOF1
CD1B NCOR2
SLC8A1 CRTC1
SLC8A1 ZMIZ2
NEBL FSHR
NEBL NR0B2
FLRT2 NEBL
PLS3 PEX3
SCYL3 POU2F2
MPP2 PLEKHG3
MPP2 PCBP3
PDE3A DNAJA3
SLC6A4 CHRNB1
PPYR1 IHH
MAGEA9 KIAA1467
MAGEA9 MMACHC
MAGEA5 PLIN3
EFNA3 CAMSAP1
KRT33B OLFM1
KRTAP26-1 ITGA3
LOC145678 PAIP2B
LMTK2 GPRIN2
HTR4 RBM8A
SCNN1D AKT3
SCNN1D LALBA
SLC30A3 ADCYAP1
DGCR9 HTRA1
DGCR9 ISL1
SLC17A3 CDK5R1
CCL16 PCDHA9
DPY19L2P2 MAPRE3
PCSK7 FSCN2
SPINT2 SV2A
SPINT2 MLC1
RPS15A RPL13A
GABRE DNM3
MYST2 CDK6
MYST2 ALDH1A3
HMGXB3 GARNL4
CNN1 HIPK2
SIX3 ISLR
PFKFB2 CD40
PFKFB2 T
PFKFB2 MYST2
LOC100134331 TNFRSF25
LOC100134331 LEFTY1
IGSF9B DGCR9
NCR2 SCAPER
DMP1 COMP
REM1 TRPC4AP
PIGR GPR161
MYL6 ACTB
STXBP1 TCOF1
STXBP1 B4GALT3
STXBP1 KRT33B
HIRIP3 ALMS1
HIRIP3 CACNA1B
FECH ALAS2
ATF6 ZMIZ2
KIAA0907 FMO5
SIAH2 MICAL2
DMWD PTPRD
PHKG2 CFD
SPINT3 CCDC52
SPINT3 ABCC10
SPINT3 SCYL3
GPR1 CORT
ADAM20 NR0B2
ADAM20 ARHGEF12
GM2A RIMS2
GM2A DLX2
ZNF804A HHLA1
LILRA4 MAGEA4
ASIP TNP1
SLMO1 RBM8A
MLN KNG1
GRIP2 FLJ40113
XDH WBSCR22
XDH ISLR
XDH INA
C3orf63 IRAK3
CAP2 NOC2L
CAP2 HSPA12A
CAP2 SLC8A1
CD68 CFP
PBX1 SEPT5
ZNF263 SCAPER
NASP DUT
USP33 VPS13B
DOHH CBX5
UTP3 TGFB1
SLC16A3 HPCA
RPS12 RPS28
ITGA10 PLEKHG3
RAP1GAP FLJ41278
RAP1GAP BPGM
UGT2B15 C11orf52
UGT2B15 SLC17A3
UGT2B15 NDST1
GP1BA TNFRSF4
USP6 COMP
GPLD1 SSX1
GPLD1 F7
RFX1 PDE3A
SLC9A3 CACNA1B
SLC9A3 SLC16A3
FAM189A2 TUBB2B
FAM189A2 MYEF2
SEZ6L GRM4
SEZ6L HECW1
JHDM1D EFNA3
AQP5 MAPK8IP1
AQP5 CXCL5
MRE11A SERPINC1
MRE11A ARFIP2
ARVCF EPOR
ARVCF TSHB
PTGER3 C11orf52
PTGER3 PFDN1
PTGER3 KNG1
PTGER3 CALB2
SLC9A1 CARD10
TTLL4 PSG1
TTLL4 CALB2
TTLL4 SLC17A7
DNM2 ILF3
DNM2 PTGER3
KIAA0323 EPOR
U2AF2 TGFB1
PPP3CC CNP
PPP3CC LILRA4
PPP3CC XDH
GRINA PTGER3
CCBP2 PTPRD
CCBP2 HPS1
CCBP2 PHLDB1
CCBP2 TBX19
CCBP2 ARVCF
PAX7 CREB3
KCNA6 PYY
UPK2 FAM5C
NR5A1 PFDN1
ZNF157 PIGR
RPL19 RPL41
MAGEA1 FLJ40113
MAGEA1 CNP
MAGEA1 OSGIN2
MAGEA1 KRT6A
MAGEA1 SLC4A3
SNORA21 EIF3M
RPL23 RPS15A
TOP3B PCSK7
RPL23A EIF3F
ZNF549 KLK11
KRT86 PFKFB2
KRT85 MAG
HCG9 BCAP29
HCG9 CAP2
MAGI1 WDR62
CRYAB SLC17A3
AP2A2 TNFRSF25
SFRS14 LOC653188
PTPRO DUS4L
TFAP2A AGFG2
CHST3 ISL1
CHST3 AFAP1
CHST3 GRIK1
CHST3 FPR3
SDC3 UNC5B
SDC3 CDK6
SDC3 NR0B2
PBX1 GRINA
NCKIPSD DNAH9
NCKIPSD EFNA3
NCKIPSD CCL16
FOXN1 CAP2
NPHS1 MAGEA3
FAU RPL36A
BTF3 TG
BTF3 MVD
BTF3 HIRIP3
RHCE KIAA0894
CHI3L2 CYP3A5
MLANA MAPK8IP1
MLANA HPS1
SEC31A MYBPC3
SRPX HSF4
TGOLN2 NPHS1
GMPR TRIM58
HOXC11 OTUB1
PRH1 NTSR2
KRT33A ACOT11
LOC652147 KLHL35
LOC652147 UCHL1
LOC652147 ARHGAP6
GABRG3 CYTH3
ADRB1 POU6F1
ADRB1 NTNG1
RPL18 TINP1
KCND3 IL13
KCND3 CHRNB1
HBA1 ATP6V0A1
HIST1H2BE SOX4
HIST1H2BF HIST1H1C
IGKC EFNA3
IGKC FOSL1
RPS9 FAU
RPL8 RPS15A
GAGE12J GARNL4
GAGE12J SPINT3
GAGE2E SLC4A4
PRPS1L1 NFIC
PRPS1L1 MAGEA9
KRT37 CEP290
SLC18A1 HSF4
NFAT5 CHST3
RPS19 RPL10A
RPS19 RPS23
FSHB C11orf52
FSHB PCBP2
FSHB OR2B6
GNB3 ZNF157
MSX1 FAM153A
MSX1 HIST1H3E
MSX1 PAX7
MAP2K3 SLC6A8
FGFR1 KEL
FGFR1 ATP7A
HCK ITGB2
E2F1 FLRT2
JAK3 HSF4
JAK3 RAMP3
JAK3 GPR1
BCL2A1 S100A8
BCL2A1 AQP9
CDK4 UNG
RB1 MYH2
RB1 CALB2
EFNB1 GM2A
TNF LDLR
MAP2K4 PDCL
IQGAP1 MNDA
CYP3A4 F8
CDX2 GRINA
PTPRJ CHN1
RB1 FANCA
USP11 PTH2R
USP11 KRT33A
IGFBP5 DEPDC5
IGFBP5 CTSZ
MMP15 KNG1
VEGFC DPAGT1
VEGFC MVD
VEGFC SOS1
VEGFC DOHH
CEACAM6 NEUROD2
CEACAM6 HMGXB3
CEACAM6 ABHD5
CEACAM6 CCR3
CEACAM6 JAK3
IFNA4 MAP2K4
IL4 CDK5R1
IL4 KRT33B
CYP2A13 ANKRD12
CYP2A13 ITPR2
MRPL28 IAH1
TYMS TUBA3C
CYP2A6 CPZ
CYP2A6 ZKSCAN3
ESR2 E2F1
CAMK4 PTPRD
CAMK4 B4GALT3
CAMK4 MPP2
UBC MYH2
UBC AANAT
UBC SLMO1
RXRB DDX11
NTRK2 COL18A1
NTRK2 LOC145678
NTRK2 HRG
RBBP4 ATXN10
THRA SLC12A4
XRCC2 CBLN1
RBPMS DOHH
GUCA1A ISL1
PAX8 IGSF9B
GBX1 WNT11
CCR1 FAM110B
CCR1 LEFTY1
CCR1 CCL14
EDN2 TCP11L1
EDN2 MGAT3
PRLR B4GALT3
PRLR HRG
GATA2 CEL
PTGS2 CCL20
RFC2 PSMA4
POU6F1 PCBP3
POU6F1 NEB
POU6F1 POM121L9P
IL8RB ATF6B
WNT10B MON2
HINT1 RPS5
CDC37 ZMYND8
TUBB2A TUBB3
EPHB2 CNP
KIAA0467 SKI
LARGE ABCC8
MAPK8IP1 PTPRN
RBM4B MFNG
SLC9A3R2 ALPPL2
RPH3A KIAA1467
HERC2P3 CDC37
CREB3 PTPRN
AK2 SLC1A4
SLC6A12 RGN
ARID4B FLJ40113
ARID4B PSG1
SLC6A2 HSF4
CBLN1 AKAP3
GTSE1 TGFB1
LSM12 MC2R
SLC16A6 MT1B
GINS1 NDC80
TNP1 PLEKHG3
REEP2 MFNG
SIM2 WBSCR22
DPYSL4 ABCC8
B4GALT3 ISL1
CP TNFRSF25
TYR EML3
TYR RBM8A
B3GAT2 UBL4A
CCT7 ATIC
SLC12A4 SKI
SLC12A4 CNNM2
SLC12A4 LARGE
NPM1 FBL
ITGAM CASP1
DUS4L TGFB1
ALDH1A2 TNFRSF25
GRIN2A B4GALT3
CYP3A5 THRA
DPYD CD1D
RIMS2 FSHR
KIAA0195 GSK3A
RBPMS TCF15
CACNA1C NOC2L
SNX13 RBM4B
PACRG MAPK8IP1
RAD51L3 MPP3
PSMC5 BCAT2
FCGR2A ACSL1
MKRN1 TRAK2
HPRT1 RANBP1
AFAP1 SIM2
ZNF592 TYR
CD83 MYBPC2
NR0B2 GTSE1
NR0B2 TNP1
SLC4A3 GRIN2A
CD72 CD79A
WDR62 SLC9A3R2
IFT140 AKAP3
NTNG1 ISL1
POU2F2 ISL1
POU2F2 RAD51L3
PAFAH1B1 FAM119B
TAZ IL13
TAZ CYP2D6
KNG1 POU2F2
ADH6 BNIP3L
CPB2 AKAP3
SAMD14 RBM4B
SAMD14 AVPR1A
RAD54L2 PDCL
NPFF RBPMS
HAUS5 UNC5B
DGCR11 PSG1
TPM1 PRDX2
ADCYAP1 MAN1A2
PRKAB2 ZNF266
TBX19 TYR
ALDH1A3 TUBB2B
MYL7 CYP3A5
CD14 IFI30
PHB CREB3
MEGF9 SERPINA1
FCN1 LILRB2
CASK SAMD14
ZNF101 GBA
AANAT ATP2B2
MAGEA4 VENTX
FLJ41278 CYP3A5
FLJ41278 ALAS2
AARS PTGER3
OLFM1 CDKL5
CCL19 DPH1
CCL19 TRAK1
LIN37 FGB
PSG7 RPH3A
LEFTY1 SULT4A1
LEFTY1 TCOF1
LEFTY1 WDR62
GRIK1 NTRK3
OBSL1 GRAP2
AASDHPPT MFAP1
NPTN AOAH
PIR STAC
IGHE EPB42
CRCP WBSCR22
ZIC2 ARC
SLC4A8 HSF4
GPRIN2 OSGIN2
SCN8A BCAP29
GRM4 TAZ
GRM4 JMJD6
C19orf21 SERPINC1
MAP2 GRIK1
FBXO7 SLC6A8
ORM1 HPR
MCM2 TUBB
ACTR3 PRKAR1A
SNRPD2 NPM1
HMGA2 IL13
ABCA3 ALDH1A3
MYO1F HK3
RPS6 SFI1
MYBPC3 KNG1
SLC8A1 CAPN5
SLC8A1 LDB2
AURKA TPX2
IQSEC1 GJB3
UBA2 HPRT1
SLC30A1 QRICH1
HHLA1 MPP3
HHLA1 GNL1
HHLA1 CPZ
MPP2 TYR
PDE3A PEX7
PDE3A GSTA2
DNAH9 HMG20B
DNAH9 PFDN1
KRT2 EIF5B
IHH CYP3A5
MGAT3 PEX7
MGAT3 CCL19
MAGEA9 THBS1
MAGEA9 TGFB1
MAGEA5 ATP1B2
MAGEA5 CRYBA4
MAGEA5 ODF1
MAGEA5 MAGEA9
EFNA3 ALDH1A2
KRT33B TGFB1
KRT33B B4GALT3
KRT33B MPP2
KRTAP26-1 FLJ40113
KRTAP26-1 C1QTNF3
KRTAP26-1 GARNL4
KRTAP26-1 PAFAH1B1
KRTAP26-1 MPP2
MXD1 NACAD
LOC145678 GPRIN2
VNN2 S100A8
FSCN2 RGL1
FSCN2 SCN8A
SLC30A3 SEMA4F
SLC30A3 MYH2
SLC30A3 LY6G6C
FAM5C TSPAN9
DGCR9 ATP2B2
DGCR9 CXCL5
SLC17A3 C11orf52
SLC17A3 DCT
SLC17A3 CCDC52
SLC17A3 DNAH9
PPAT AVPR1A
EPM2A WBSCR22
EPM2A SLC12A4
PRSS12 DPAGT1
PRSS12 ADCY2
HMGXB3 MSC
SIX3 PHLDB1
PFKFB2 OCEL1
LOC100134331 MPP2
IGSF9B TGFB1
RPL38 RPL7
PCGF3 C19orf50
PIGR GPRIN2
PIGR IGSF9B
HSP90AB1 MT1G
CACNA1B GBA
CRHR2 GRM4
STXBP1 WBSCR22
STXBP1 HNF1A
ACSL3 HSF4
NAMPT ADAM9
ITPR2 PTPRN
PAK4 EML3
DMWD GP2
GM2A HSP90AB1
RPS13 RPL9
LILRA4 B4GALT3
LILRA4 KRT6A
LILRA4 PACRG
KLRD1 GZMB
ASIP GRM4
HBD PPP1R10
AIPL1 PARP3
SLMO1 KNG1
RPL4 RPL7
RPL4 RPS13
MLN CTAG1A
CFHR3 RAD51L3
CFHR3 EFNA3
CFHR3 CCL16
XDH GPRIN2
CAP2 ZNF239
KDELR3 GTSE1
KDELR3 TSPAN6
SERHL2 GCK
SERHL2 OBSL1
DOHH NACAD
BBS4 SLC17A3
FANCA PTPRB
FANCA ADH1C
SLC16A3 IL10RB
RPS12 ATP5S
FPR3 HSF4
ITGA10 PCBP3
OR2B6 ISL1
OR2B6 ZNF592
UGT2B15 TUBB2B
HIST1H1D HIST1H2AL
AGAP8 EPHB2
AGAP8 GRIP2
TP53TG5 KCNF1
GPLD1 AANAT
PDHA2 ACOX1
NTSR2 ODZ4
SLC9A3 SCAPER
SEZ6L TBX19
SEZ6L MYST2
SEZ6L PIGR
POU6F2 NTSR2
JHDM1D HAUS5
AQP5 KRT1
AGFG2 MAD1L1
PSMC4 IGFBP4
TPMT EPHB2
TPMT EFNA3
PRSS3 KRT18
HLA-DQA1 HLA-DRB4
ARVCF FLT1
ARVCF SLC4A8
ARVCF PAXIP1
MON2 STATH
MON2 MAGEA9
PTGER3 PMP2
JUN IER2
EIF3F RPS17
EIF3F RPL5
LSM4 ARID4B
LSM4 PRPH
LSM4 T
U2AF2 GRM4
GRINA SLC9A1
SLC6A9 ZNF592
TEF GSPT1
MB EFR3B
MB AGFG2
CCBP2 GPRIN2
PAX7 HOXD4
UPK2 DNAJA3
NR5A1 NTNG1
ATP6V0E2 RPS6
ATP6V0E2 RPL29
ZNF157 CPZ
ZNF157 JHDM1D
ZNF157 GRINA
RPL17 FBL
RPS20 RPS16
RPL15 RPLP2
MAGEA1 DMWD
MAGEA1 ZNF157
MLLT1 MT1G
RPL23 EIF3F
TOP3B HIRIP3
EPB41 SIAH2
PPY PPP1R10
RPL21 GNB2L1
KRT86 CALB2
TRIM52 TOP3B
TRIM52 KLHL21
RPS24 SFI1
RPS24 RPL22
RPS24 RPL17
TH MAPK8IP1
HCG9 NCAM1
FOSL1 KRTAP26-1
TFAP2A CACNA1B
CHST3 MPZL2
SDC3 ATP2B2
SDC3 HMGA2
MFSD10 VAMP8
PTPRCAP RPS7
PBX1 PHF21A
NCKIPSD TNFRSF25
NCKIPSD FOSL1
FAU EIF3E
RPL6 RPL35
BTF3 PYY
BTF3 SET
RPL14 ATP5C1
RPL14 CCT2
H1FX PTP4A1
MLANA CBLN1
MLANA GPLD1
ABCF2 ADCY1
SEC31A MT3
HRG EPHB2
HRG ISLR
TGOLN2 DGCR9
TGOLN2 EPB41L1
HCLS1 EVI2B
HCLS1 ARPC1B
HOXC11 MAN1A2
HOXC11 LRRC15
HOXC11 UGT2B15
PCDH1 ITGAM
SLURP1 SLC9A3
AGFG2 B3GALT5
NEU3 RASSF9
NEU3 NTN3
RPS10 RPS28
RPS10 RPL23
RPLP0 RPL41
ZFY C19orf50
ZFY MVD
KCND3 ARVCF
IGKC RAD51L3
RPS9 RPL19
PRPS1L1 CARD10
RUNX1 GAGE12J
RUNX1 CCBP2
RPS19 RPL8
SRM PHF21A
SRM GPRIN2
SRM BARX2
SRM NKX2-1
FSHB ATP10B
MSX1 PTPRD
MSX1 SDC3
CDH13 RGN
CDH13 IGFBP5
ITGB1 KRTAP26-1
HCK LILRA1
JAK3 POU6F2
BCL2A1 ACSL1
VEGFA JAK3
ERBB2 IHH
EFNB1 LOC100134331
EFNB1 JAK3
FGF3 C19orf29
MAP2K4 FRAT2
FGR SMARCD3
RIN1 PECAM1
CYP3A4 SCAPER
PTPRJ UCHL1
WNT2 CCDC52
MMP14 CYP2D6
MMP14 CRHR2
HRAS IGFBP2
CEACAM6 RIMS2
CEACAM6 LILRA4
CEACAM6 SLC9A1
IFNA4 FAM5C
IL4 ZNF592
IL4 OLFM1
GPR19 RPH3A
CYP2A13 SLC12A4
CYP2A6 TGOLN2
PSMA4 HSBP1
CAMK4 TGFB1
CAMK4 OLFM1
CAMK4 SLC17A3
CAMK4 BCL2
IL8 TNF
UBC KRTAP26-1
NTRK2 AFAP1
TERF1 IAH1
THRA ZNF157
THRA GHR
RBPMS PDE3A
CDC34 BPGM
GSTA2 ABCC8
GUCA1A PCBP3
GUCA1A DUS4L
GUCA1A GRIK1
GUCA1A VAMP5
GUCA1A KRTAP26-1
MTMR11 ZRSR2
PAX8 SLC17A3
PAX8 LSM4
PAX8 KRT33A
GBX1 PFKFB2
GSTM3 GAD1
EDN2 SLC17A7
GATA2 PDIA2
NTRK3 XDH
IL8RB GIGYF2
TIMP4 PTPRN
HOXD4 FLT1
NFIC HSF4
NOC2L PDPN
UNC5B IL13
C1QTNF3 PPARA
PLEKHG3 HSF4
SLC6A8 GUK1
PSG1 C11orf52
CREB3 UNC5B
CPNE6 IL13
ATP5A1 ZNHIT3
BCL6 CTSS
WBSCR22 TCF15
KLK11 COMP
GP2 EPHB2
ISL1 SLC6A2
TUBGCP2 ABCC8
FZR1 PCBP3
C19orf50 PEX7
EPOR PRSS8
TNP1 FLJ40113
TNP1 RBM8A
TNP1 ARID4B
PHF21A TCOF1
TUBB2B C1QTNF3
ACVR1B PSG1
MYH2 IL13
MYH2 MYBPC1
PAICS LRPPRC
CP PLEKHG3
TYR WWOX
TYR STATH
B3GAT2 NCOR2
PTK7 HSPA12A
MUC1 RPH3A
DLX4 HSF4
DLX4 ARHGEF2
CAPN5 ITGAM
DPH1 PDCL
DPH1 NCOR2
DUS4L SLC12A4
NEUROD2 PLP1
KEL REN
IGKC FLT1
DEPDC5 BCAP29
RBPMS SULT2B1
ANXA8L2 GADD45G
ITGB2 TYROBP
GNL1 PLEKHG3
GNL1 PSG1
RAD51L3 PPARA
RAD51L3 BDKRB2
AFAP1 CBLN1
AFAP1 ISLR
RPP40 NDUFS4
NTNG1 NFIC
ALAS2 MICAL2
ALAS2 PPP1R10
TAZ SLC12A4
CPZ WDR62
KLHL21 TOP3B
EPB49 FBXO9
SAMD14 IL24
CALB2 C11orf52
RAD54L2 HIPK2
ATP2B2 RBM8A
AHNAK ARPC1B
UCHL1 STBD1
HAUS5 GTSE1
HAUS5 ALDH1A2
OCA2 PTGES
SERPINA1 CD1D
TBX19 C11orf52
IMPDH2 GOT2
MEGF9 NCF2
PYY MFNG
CASK AVPR1A
ZNF101 CAPN5
ZNF101 CACNA1C
ODF1 SLC9A3R2
SBNO2 ADCYAP1
ARFIP2 KLHL35
OLFM1 WDR62
VEGFA PFKFB3
REEP1 TAZ
PSMG1 RBBP4
CCL19 IAH1
LDB2 RPL3L
TCIRG1 TYROBP
IKBKG GPR161
MSC AKAP3
ZBTB40 OTUB1
PSG7 INA
SSX1 PIK3R3
SSX1 CALB2
POU4F1 MAN1A1
HNRNPA3 NHP2
GRIK1 CCDC52
HIST1H3E SLC12A4
ZMIZ2 NFATC4
ZIC2 IFT140
SLC4A8 PHF21A
GPRIN2 ING2
GPRIN2 ACVR1B
GPRIN2 OTUB1
SCN8A MAST2
GRM4 ITGAD
BARX2 THBS1
MAP2 PFDN1
MAP2 AANAT
LGALS3 CCR1
EIF3H NPM1
SNRPD2 LSM7
ANKRD12 NF1
DPAGT1 ALMS1
CD40 CALB2
RPS6 EIF3E
RPL13A RPS28
CHP HSF4
CHP TNFRSF25
MNDA DMXL2
HECW1 KLHL4
T HTR2A
CD1B IAH1
ATP5G3 C1QBP
ST6GALNAC4 JMJD6
LRRC15 ISLR
PRM2 IAH1
MPP2 SULT4A1
MPP2 ARID4B
PDE3A CASK
RPS3 RPS15
RPS3 EEF1A2
DNAH9 UBE3B
LALBA ELN
SLC6A4 HSF4
MGAT3 ACAN
MGAT3 SGCD
PPYR1 CNP
DLX2 MAPRE3
MAGEA9 IL13
MAGEA9 CNNM2
MAGEA9 CPZ
MAGEA5 SERPINB5
EFNA3 NF1
S100A5 PPP1R10
MXD1 B3GAT2
ABO RAD51L3
SCNN1D TWF2
SLC30A3 ISL1
SLC30A3 ATF6B
SLC17A3 HTR3A
SLC17A3 ST3GAL1
SLC17A3 AOC2
CCL16 KNG1
CCL16 OLFM1
UCP3 SLC6A12
UCP3 CACNA1C
NKTR REEP1
MYST2 RAD51L3
MYST2 INA
CCDC69 SLC16A6
SIX3 SLC9A3R2
PFKFB2 NEBL
NCR2 MMP19
PVT1 B3GAT2
DMP1 PCDH7
REM1 CYP3A5
REM1 ZNF239
PIGR EPOR
CACNA1B MAP3K14
ZKSCAN3 ALPPL2
ZKSCAN3 CPB2
CRHR2 DLX4
CRHR2 SIX3
STXBP1 CDK6
PAK4 RAB11FIP3
TCF20 EIF2B1
CCL14 TCF15
DMWD KRT6A
SPINT3 NTNG1
GPR1 TNFRSF25
GPR1 SLC17A1
RPL12 EIF3H
ADAM20 PTPRD
GM2A ELK4
RBMS3 CHRNB1
LILRA4 CARD10
LILRA4 KLHL4
LILRA4 NEBL
LILRA4 MPP2
MYEF2 GLG1
MYEF2 GPRIN2
MYEF2 SPINT3
ASIP ABCC8
XDH IL13
CAP2 COL4A3
CD68 S100A4
TNPO1 TBX19
SERHL2 C16orf88
PAXIP1 C21orf2
PAXIP1 NTRK3
FPR3 PTPRN
KCNH1 BCAP29
RAP1GAP PDLIM7
RAP1GAP CYP3A5
USP6 SOX3
AGAP8 EPOR
AGAP8 SIX3
NTSR2 PRPH
NTSR2 MLN
SEZ6L ADCYAP1
SEZ6L SSX1
SEZ6L RAMP3
TRIAP1 XRCC5
POU6F2 ABCC8
AQP5 MAGEA5
HTR6 ST5
AGFG2 SCNN1B
AGFG2 DPH1
NEURL GYPE
SLC9A1 MID2
SLC9A1 KIAA0195
SLC9A1 MAGEA4
SLC9A1 CRHR2
TTLL4 ATXN3
TTLL4 ALDH1A3
KIAA0323 LRRC15
LSM4 GARNL4
U2AF2 RIMS2
PPP3CC TUBB2B
VAMP5 CHRNB1
VAMP5 SLMO1
GRINA CYP2D6
GRINA CPZ
SLC6A9 DUS4L
RPLP2 RPS27A
CCBP2 GAGE12J
KCNA6 PRODH
ARHGAP6 SMAP1
PELP1 KCND2
UPK2 WASL
NR5A1 STATH
NR5A1 ZNF592
ATP6V0E2 RPS17
ZNF157 HSF4
ZNF157 FSHR
ZNF157 HIST1H3E
MAGEA1 NUDT3
MAGEA1 CXCL5
GHRHR PLP1
GHRHR SLC12A4
SLC17A2 NFATC4
TOP3B ZMIZ2
RPL21 RPL11
RPL21 RPS23
ZNF549 NRP1
KRT85 CHD8
HCG9 CTNNBIP1
HCG9 SMAP1
RPL32 RPL15
PTPRO RBPMS
MYT1 MAGEA4
TFAP2A KIAA0284
CHST3 WBSCR22
SDC3 NTRK3
NCKIPSD EPOR
KIAA0894 GYPE
NPHS1 GPRIN2
PROX1 SLC17A7
MLANA CYP11A1
GCLC PPP1R10
SLC22A24 FAM119B
GMPR IGHMBP2
NTN3 UCHL1
HOXC11 F7
RPL3 RPL21
LPA PDPN
TEX28 IFT140
TEX28 SEZ6L
SLURP1 PTH
NEU3 PDE3A
RPS8 RPS11
ADRB1 PCDH21
RPL18 NACA
RPLP0 RPS27
KCND3 CPNE6
KCND3 GPRIN2
IGKC PRH1
GAGE12J DUS4L
GAGE12J KRT85
PRPS1L1 NTNG1
RPL28 RPL21
RPS19 SNORA21
IGH@ ITPR2
RPSA RPS24
SRM AKAP3
SRM BRCA1
SRM FAM189A2
FSHB HTR3A
FSHB GNL1
GNB3 SIX3
MSX1 LEFTY1
MSX1 CAMK2B
CDH13 PEX7
FGFR1 MAN2C1
E2F1 CALB2
RPL10 RPL35
TFDP2 SLC9A3R2
JAK3 RPH3A
JAK3 WBSCR22
JAK3 EPOR
EFNB1 RAD51L3
PFDN5 RPL35
PFDN5 RPL29
PRKCD ITGAX
STMN1 YWHAQ
TGFB3 GTSE1
CYP3A4 FRAT2
CYP3A4 KIAA0284
CDX2 ABCC8
EIF3I C1QBP
USP11 C11orf52
USP11 EML3
USP11 SSX1
USP11 DDX11
IGFBP5 PDPN
TGFA PDGFRA
CDK10 PAN2
CEACAM6 GRIN2A
CEACAM6 DGCR9
IL4 WBSCR22
IL4 IGSF9B
CYP2A13 B4GALT3
NME1 WDR18
CYP2A6 EPOR
CYP2A6 MAGEA4
CYP2A6 IGSF9B
CYP2A6 MLANA
PSMA4 SNRNP40
TAF4 CASK
CAMK4 HIST1H3E
FGF7 WBSCR22
CYP2B6 CYTH3
TERF1 MGP
NTRK2 SLC30A3
NTRK2 NFIC
IGF1R COL6A2
RBBP4 KLHDC3
THRA MYBPC3
XRCC2 HMG20B
RBPMS CCL19
GUCA1A AANAT
GUCA1A CCL14
PAX8 PFDN1
PAX8 MUC1
CGB FXYD3
PRLR NDST1
NTRK3 GHR
POU6F1 MUC1
HIF1A IL8
IL8RB B4GALT3
WNT10B LILRA4
NFIC HOXD4
ABCC8 HOXD4
TLE1 CD4
SULT2B1 HSF4
RPH3A PRSS8
EML3 SLC5A2
MAP3K9 TGFB1
MT1H SLC16A6
PHF21A CHD8
APOH PPARA
NR2F1 IL13
ACAN HPCA
ACAN MFNG
MT1X CYP1B1
ARPC1B CTSA
TG TGFB2
LSM3 H2AFZ
CP HMG20B
CP HN1L
TERF2IP TRAK2
YARS LAT
TYR CAMSAP1
UBAC1 PRDX2
PTK7 ASCL1
MUC1 C1QTNF3
GSTA2 FSHR
CLNS1A LRPPRC
NDUFS4 MIF
MTG1 ELN
HBG1 ATP6V0A1
BCAP29 NCOR2
CAPN5 HMX1
DUS4L PAX6
DUS4L PHF21A
NCDN SERPINB5
FGD1 PTK7
RIMS2 EPHB2
RIMS2 PLEKHG3
RIMS2 GCM1
S100A11 VASP
CACNA1C LPCAT4
PIK3R3 MYH2
TFF3 FAM119B
COL11A1 ZBTB16
RXRB PCDH21
DDX1 NDUFS4
HPRT1 ETFA
AFAP1 ABCC8
AFAP1 TCOF1
AFAP1 RIMS2
ZNF592 HSF4
ZNF592 RBM8A
SLC4A3 SLC12A4
WDR62 TGFB1
NTNG1 SLC6A2
GUCY1B3 ERG
SYP KLHL9
CPB2 PAEP
RAD54L2 TG
PCDHA9 ZNF500
ATP2B2 ZNF592
CAPZB AHNAK
SRP9 DLAT
HAUS5 SLC17A1
TPM1 PTGER3
GATA1 GYPE
ADCYAP1 CNNM2
CRYBA4 PCBP3
CRYBA4 DUS4L
TRIM58 FBXO9
PRKAB2 FMO5
CD14 FYN
MDH1 IARS2
SLC17A7 CYP2D6
TMCC2 TSPAN5
CRTC1 IAH1
PYY MTTP
PYY MTG1
ODF1 RGS7
IVL CREB3
AANAT TGFB1
AANAT EIF5B
AANAT MAG
MAGEA4 SULT4A1
CNTN2 PTPRN
LY6G6C HSF4
AARS PDXDC1
OLFM1 PCBP3
OLFM1 ADCYAP1
IKBKG PSG1
IKBKG TBC1D9
MSC PRKACA
PSG7 BDKRB2
SSX1 PLEKHG3
LEFTY1 STATH
GRIK1 PTPRN
GRIK1 SULT4A1
GRIK1 NTNG1
JMJD6 SLC9A3R2
EIF3M RPL9
TWF2 SLC5A1
ARHGEF12 AKAP3
ARHGEF12 PTPRD
KIF22 C16orf88
IGHE SYP
AOC2 ACVR1B
SLC4A8 CCDC52
GPRIN2 TAZ
TEKT2 GJB3
SCN8A GJB3
GRM4 EML3
MAP2 PCBP3
MAP2 PHF21A
MAP2 ISLR
MAP2 GARNL4
IPO7 ASF1A
HMGA2 TRIM10
DPAGT1 SAMD14
LMO1 CYP3A5
MYBPC3 WWOX
CXCL5 THBS1
CXCL5 WDR62
CXCL5 LY6G6C
CHP NTRK3
CHP CXCL5
LBP SBNO2
DHRS2 IKBKG
SGCD TUSC2
SGCD CYP3A5
T LY6G6C
GRIK5 REEP1
NEBL LEFTY1
TCP1 DNAJB1
SLC30A1 PFKFB3
TRO LSR
FOXM1 TK1
HHLA1 MT1G
MPP2 PRKACA
MPP2 WDR62
PDE3A CYP1A1
PDE3A BAAT
GNB2L1 ATP5C1
MGAT3 AKT3
DLX2 NR2F1
MAGEA9 SLC6A2
MAGEA9 IKBKG
MAGEA9 LRRC15
MAGEA5 MUC1
EFNA3 UBE3B
KRTAP26-1 DCT
KRTAP26-1 PLP1
MXD1 MAD1L1
LOC729678 SLC12A4
LMTK2 TCF15
LMTK2 ZNF592
FSCN2 HIPK2
FSCN2 RAD54L2
SLC30A3 CDK5R1
SLC17A3 HMG20B
SLC17A3 RBPMS
SLC17A3 CCL25
CCL16 HTRA1
PCSK7 MFNG
PCSK7 KIAA0284
PCSK7 ADH1C
MYST2 TCF15
MYST2 B4GALT3
PTAFR HIPK2
SETDB1 CLEC16A
CCDC69 TRAF1
CCDC69 TIMP4
CCDC69 NTNG1
SIX3 SKI
SIX3 TUBGCP2
SIX3 MGP
PFKFB2 NEUROD2
IGSF9B MUC1
IGSF9B KNG1
PCGF3 CAPN5
GNAT1 TNP1
GNAT1 KNG1
H6PD OCEL1
H6PD KIAA0195
GABRA6 RGL1
REM1 NACAD
REM1 KLK11
REM1 NCR2
PIGR HMGA2
CRHR2 REEP1
STXBP1 PTPRN
GSPT1 RPIA
ITPR2 ARID4B
ITPR2 LMTK2
LOC729602 HOXB5
PAK4 T
TCF20 ITGA2
BPGM PAIP2B
C19orf26 ARHGEF12
SPINT3 PSG1
GPR1 C1QTNF3
GPR1 SIX3
RPL34 EEF1A2
RPL37 SFI1
RPL37 EEF1B2
GM2A GPRIN2
LILRA4 NR0B2
LILRA4 KNG1
MYEF2 MMACHC
MYEF2 T
MYEF2 RBMS3
ALX1 SGSH
ASIP CRHR2
F7 MUC1
MAGEA3 STATH
AIPL1 DMWD
SLMO1 TRIB1
MLN MAPK8IP1
GRIP2 PHF21A
CFHR3 MAGEA9
XDH DUS4L
RPL22 RPL37
SFN SLC5A2
SFN RAD51L3
SFN CRCP
SFN SLC17A3
ABHD5 NIACR2
EXOSC7 EXOSC9
ZNF263 TG
ZNF263 SLC8A1
MRPS12 SERPINI1
RQCD1 CACNA1C
DOHH DEPDC5
DOHH RGL1
DOHH CFTR
VRK2 SELENBP1
CD160 OLFM1
NPY5R SNUPN
FPR3 EFNA3
ITGA10 ATP2B2
ITGA10 DGCR11
ITGA10 ST3GAL1
GP1BA ATP9A
USP6 SMAP1
AGAP8 KRTAP26-1
GPLD1 BARX2
GPLD1 CXCL5
GPLD1 SLC17A3
NTSR2 CARD10
NTSR2 MYH2
FAM189A2 SEMA5A
FAM189A2 NTSR2
SEZ6L ATP10B
POU6F2 WDR62
POU6F2 MAGEA9
SYDE1 FXYD3
AGFG2 B3GAT2
AGFG2 KIAA0284
RHO CADM4
JUNB TNFAIP3
ARVCF MAN1A2
ARVCF F7
MON2 RIMS2
PTGER3 HPS1
PTGER3 CARD10
PTGER3 RAB11FIP3
PTGER3 WDR62
SLC9A1 CDK5R1
SLC9A1 RPH3A
SLC9A1 MUC1
SLC9A1 RBPMS
HIST2H2AA3 HOXA11
EIF3F RPL18A
LSM4 CDK6
LSM4 KRT33B
U2AF2 HAUS5
PPP3CC TUBGCP2
VAMP5 TNFRSF25
GRINA FSHR
GRINA CYB5A
CCBP2 CXCL5
CCBP2 KRTAP26-1
KCNA6 SGCD
KCNA6 EFR3B
OPN1SW ACAN
ZNF157 TUBGCP2
ZNF157 WDR62
ZNF157 LRRC15
ZNF157 SLMO1
MAGEA1 FAM119B
RPS14 NACA
ACOT11 PHF21A
RPL23 RPL15
GHRHR ALDH1A3
TOP3B FSCN2
TOP3B FANCA
RPL23A RPS28
RPL23A EIF3H
KRT85 ST3GAL1
KRT85 ASIP
TH AKAP3
FOSL1 MAGEA3
AP2A2 GRM4
EXT1 HSPA1L
TRMT1 KIAA0907
CHST3 C11orf52
CHST3 RAB11FIP3
CHST3 NR5A1
SDC3 COL18A1
ALG8 PRKDC
TCF7L2 SCNN1B
TCF7L2 DOHH
NCKIPSD PCDHA9
NCKIPSD IKBKG
NCKIPSD CCDC69
NCKIPSD KRT34
NPHS1 FCGR2A
DDX11 CRHR2
BTF3 TCP11L1
BTF3 NCR2
HRG ATP1B2
TGOLN2 PSG7
HCLS1 LY86
HOXC11 OCEL1
HOXC11 GPRIN2
TEX28 DNAH9
NEU3 RGN
KRT33A HOXD4
LOC652147 DPH1
LOC652147 CCL19
ADRB1 RXRB
ADRB1 SLMO1
ZFY SCNN1B
BTF3 CACNA1C
IGKC XDH
PRPS1L1 CDK5R1
LOC728643 RPS17
KRT37 C1orf105
RPL28 RPL36A
NFAT5 RBPMS
FSHB CHMP7
FSHB DNAH9
MSX1 MUC1
MSX1 ZIC2
CDH13 MAST2
E2F1 OLFM1
RPL10 RPL7
SKP1 SFRS3
JAK3 NTRK3
NME1 IMPDH2
ETS1 PYY
EFNB1 TNP1
ERCC3 THOC2
WNT1 SLC25A42
MAP2K4 NTN3
MAP2K4 SLURP1
GPR176 CACNA1B
PTPRH GSTA2
PRKCD TYROBP
PRKCD NAGA
BCL3 LBP
FNTA COPS5
RB1 ASCL1
USP11 KIAA0195
USP11 DMWD
USP11 TGFB3
GHR GPR1
TGFA PSG1
WNT2 EFNB1
MMP14 TNFRSF25
MMP14 SLC12A4
VEGFC USP6
CEACAM6 FLT1
CEACAM6 MID2
CEACAM6 MUC1
CEACAM6 SLC12A4
CEACAM6 LEFTY1
IFNA4 MFNG
IFNA4 CAP2
IFNA4 PPBPL2
IL4 ELAVL2
IL4 ZKSCAN3
RAGE EPOR
NME1 PSMC5
CYP2A6 KIAA0195
CYP2A6 AANAT
CYP2A6 FLRT2
CYP2C9 GPR161
ESR2 KRT85
CAMK4 MAGEA1
RPA1 PSMA4
CYP2B6 ARFIP2
UBC KRT85
NTRK2 MUC1
NTRK2 KRT34
THRA RPH3A
XRCC2 GTSE1
RBPMS CACNA1B
GUCA1A HAUS5
GUCA1A PIK3R3
GUCA1A LEFTY1
PAX8 PAK4
IFNB1 HIST2H2AA3
DTYMK NASP
GBX1 NACAD
GBX1 ETS1
GBX1 ERBB2
CCR1 CADM4
CCR1 MPP3
CCR1 ACVR1B
CCR1 ZFYVE26
CCR1 EFNB1
PF4 MFAP3L
PRLR DNAH9
PRLR LOC145678
GATA2 GAD1
POU6F1 AKAP3
WNT10B CNTN2
HINT1 RPL14
CARD10 UNC5B
MFNG TGFB2
TNFRSF25 ITGAD
PLP1 TACSTD2
PCBP2 HSF4
SULT4A1 FLJ40113
RBM8A ITGAD
RBM8A C11orf52
PPP2R5C PTH1R
C21orf2 TGFB1
ACSL1 NCF2
IGFBP4 FUCA1
GINS1 ACTL6A
HMX1 NACAD
PHF21A SULT2B1
B4GALT3 UNC5B
PFDN1 PRKACA
TUBB2B STATH
RUNX2 CARD10
CEL TYK2
CTNNBIP1 ASCL1
MYH2 TNP1
KLC1 CAMTA2
TKT ANXA6
OTUB1 HMG20B
UBE2D2 RBMX
SNRPE ATIC
ISLR TGFB1
CD1D SMARCD3
BCAP29 MAP3K12
ITGAM C19orf50
ELAVL3 PTPRD
CAPN5 PEX7
TUBA3C H2AFZ
DUS4L PCBP3
GRIN2A TGFB1
CYP3A5 GUK1
KEL MBOAT2
RIMS2 SLC6A2
RIMS2 OCEL1
KIAA0195 MYO9B
CACNA1C KLHL35
HIPK2 B3GAT2
NTRK3 RBPMS
MRPL3 ETFA
VDAC2 YWHAQ
COL18A1 PCBP3
HMBS GYPA
AOAH CSTA
AFAP1 RAD51L3
ZNF592 GRIN2A
GARNL4 TCF15
GARNL4 LSM14A
WDR62 RIMS2
NTNG1 PFDN1
UBXN1 KIAA0284
KNG1 ZNF592
CYP11A1 SLC12A4
SAMD14 FXYD3
CALB2 CHD8
RAD54L2 NOC2L
RAD54L2 IAH1
NPFF RAD51L3
CYP3A5 PPP3CB
ATP2B2 GARNL4
IGJ LOC91316
IFI44L MX2
HAUS5 PRSS8
EPB42 PRDX2
KLK10 JRK
ADCYAP1 TYR
ADCYAP1 DPEP1
CRYBA4 IL13
TRIM58 KLHL9
TBX19 B4GALT3
NAGA RASSF2
DNAJA3 FGD1
ATP7A MAPRE3
KBTBD11 P4HB
PTH2R WDR62
RASSF9 SAMD14
HK3 EVI2B
UGT8 TNFRSF17
AANAT NFIC
AANAT ISL1
ARC PLIN3
ADH1C MAST2
ADH1C HMX1
SYT11 TG
OLFM1 HOXD4
OLFM1 ASPHD1
REEP1 C19orf29
CCL19 DES
LDB2 ADH1C
SEMA5A CPB2
SPTB TFRC
IKBKG ADCYAP1
MSC OLFM1
SSX1 MAPRE3
LEFTY1 HTRA1
LEFTY1 OLFM1
AGER MAPRE3
GRIK1 GARNL4
DPP6 ATP10B
DPP6 SLC4A3
ZMIZ2 ASCL1
ZMIZ2 TRAK1
GPRIN2 MAN1A2
GPRIN2 PACRG
HPGDS CPA3
TCP11L1 ARFIP2
GRM4 ALPPL2
HTR2A SLC17A7
MAP2 CDK5R1
KEAP1 CTNS
BAT1 PDXDC1
HMGA2 CYP2D6
DPAGT1 ARFIP2
RPS6 EEF1A2
CYTH3 C16orf88
CYTH3 CRTC1
FLRT2 MYBPC3
ADM EEF1A2
TMX1 XRCC5
SCYL3 CD22
SAMHD1 SERPINB8
HHLA1 CNNM2
HHLA1 CBLN1
ADCY2 SAMD14
MPP2 RPH3A
PDE3A SDC2
KRT2 TNFRSF25
IHH GYPB
IHH SLC6A8
SLC6A4 CDK5R1
MGAT3 GBA
MGAT3 TRPC4AP
MGAT3 ITGAM
MAGEA9 OLFM1
EFNA3 ITGA3
EFNA3 OSGIN2
EFNA3 CP
KRT33B VEGFA
KRT33B HTR2A
CCDC88C SELENBP1
MXD1 DPH1
LMTK2 GARNL4
SLC30A3 OSGIN2
CCL16 TNFRSF25
CCL16 GTSE1
CCL16 ZNF592
CCL16 ADCYAP1
EPHB1 SLC16A6
RPS15A RPL36AL
MYST2 ALPPL2
MYST2 CNP
MYST2 HMG20B
MYST2 ZIC2
CCDC69 TCF15
SIX3 THBS1
IGSF9B STATH
H6PD DHPS
PVT1 TGFB2
DMP1 TGFB2
REM1 LRRC68
REM1 FXYD3
PIGR PRPH
LOC90925 MS4A1
CACNA1B IL24
ZKSCAN3 PAX6
ZKSCAN3 DUS4L
HIRIP3 SLC6A12
PAK4 AANAT
DMWD ITPR2
NKX2-1 TGFB1
NKX2-1 PHF21A
SLC7A7 MNDA
RPL29 RPS28
RPL5 RPS15
RPL5 RPS4X
GM2A TCOF1
GM2A NTNG1
GM2A KNG1
GM2A SPINT3
RPL18A EIF3M
LILRA4 LMTK2
LILRA4 CCDC69
MYEF2 TGFB1
MYEF2 PAEP
MYEF2 LILRA4
ASIP THBS1
ASIP GARNL4
F7 ZNF592
MAGEA3 SIX3
HBD SLC6A8
SLMO1 KCTD20
SLMO1 MAGEA3
MLN ATP10B
GRIP2 OTUB1
XDH RIMS2
XDH ODF1
XDH ZKSCAN3
XDH ITPR2
TCTA WASL
WBP2 BPGM
ITGA6 BMP2
ITGA6 HOPX
SERHL2 ZMIZ2
SFN KIAA1539
GCDH HERC2P3
PAXIP1 TYR
PAXIP1 EFNA3
DOHH NOC2L
DOHH NCOR2
FANCA MAP3K14
FANCA UCHL1
CD160 TNFRSF10D
FPR3 PSG1
ITGA10 TGFB1
HCRTR2 ALAS2
OR2B6 GPRIN2
AGAP8 TGFB1
MAFK TNXB
NTSR2 PAEP
NTSR2 IVL
NTSR2 SLC30A3
FAM189A2 GM2A
AQP5 PRSS8
MTHFR POU2F2
AGFG2 CTNNBIP1
MRE11A CACNA1C
STAT1 UBE2L6
AKR1C2 MYH10
ARVCF SLC9A3R2
ARVCF CCL16
MON2 ISL1
PTGER3 PIK3R3
PTGER3 CCDC69
SLC9A1 ISL1
SLC9A1 HIST1H3E
SLC9A1 HMGA2
SLC9A1 KRT33B
NELL2 SELENBP1
U2AF2 KRT1
U2AF2 EML3
VAMP5 IKBKG
GRINA GRIK1
GRINA GM2A
SLC6A9 CXCL5
SLC6A9 ZKSCAN3
TEF FLJ41278
CCBP2 IKBKG
CCBP2 MAP2
OPN1SW MAP3K14
NR5A1 CARD10
NR5A1 RAB11FIP3
RPL15 TINP1
RPS14 RPL10A
SAA4 DPAGT1
ZNF549 SCAPER
KRT85 CCDC52
KRT85 HMGXB3
TRIM52 KIAA0907
GAD2 WBSCR22
FOSL1 MUC1
FOSL1 SIX3
BAZ1B LARP4
AP2A2 KRT1
SERPINA4 PLEKHG3
SERPINA4 GRIP2
COL6A2 PTH
CHST3 TGFB1
CHST3 CPNE6
CHST3 ANGEL1
CHST3 RAD51L3
CHST3 ULK2
CHST3 LOC100134331
SDC3 CDK5R1
TCF7L2 MGAT3
NCKIPSD RPH3A
NCKIPSD GM2A
RPL14 MIF
RPL14 RPL6
MLANA PLEKHG3
MLANA NR0B2
TGOLN2 GCM1
TGOLN2 IGSF9B
GMPR AQP5
GMPR NRTN
NTN3 SAMD14
SHH DHPS
RPL30 TINP1
RPL30 RPS29
NEU3 ARFIP2
NEU3 ARHGAP6
LOC652147 GCK
RPS25 ATP6V0E2
GABRG3 SLC17A7
ADRB1 SCYL3
ADRB1 CCL16
RPS18 RPL10A
HIST1H2BE HIST1H1C
HIST1H2BE HIST1H2AC
IGKC TCF15
RPS9 RPL3
RPL13 RPS12
PRPS1L1 MLN
PFKFB2 PPAT
LOC728643 LDHB
CD163 MBD2
KRT37 MAST2
SLC18A1 PSG1
SLC18A1 UGT2B15
SLC18A1 PRH1
PPBPL2 RFX1
RPS19 EIF3M
IGH@ HSF4
IGH@ NCKIPSD
RPSA RPL8
FSHB PAX6
FSHB GPR161
FSHB PAEP
GNB3 SLC4A3
MSX1 PAIP2B
MSX1 RUNX2
MSX1 KRT33B
BCL2 LBP
JAK3 TGFB1
JAK3 LEFTY1
CDK4 LRPPRC
ERBB2 MMP11
EFNB1 SLC16A6
EFNB1 GPLD1
IQGAP1 SMARCD3
TGFB3 CP
RB1 C19orf50
RPS3A RPS27
USP11 PHF21A
USP11 ARHGEF12
IGFBP5 REEP2
IGFBP5 CTRL
HOXB6 SDC3
TGFA TLE1
TGFA TNP1
TGFA TYR
MMP14 EPOR
MMP14 C19orf29
VEGFC BCAP29
VEGFC CYP3A5
VEGFC HCG9
CEACAM6 HSPA1L
CEACAM6 G0S2
CEACAM6 MLN
CEACAM6 SRPX
MRPL28 LOC652147
HIST1H2BJ HIST1H2AD
RAGE HTRA2
RAGE LOC145678
CYP2A6 ARHGEF12
CYP2A6 LRRC15
PTPRK RAD51L3
PSMA4 SNRPF
TAF4 LRP8
CAMK4 NTRK3
FGF7 TCF15
UBC IGH@
NTRK2 TUBGCP2
NTRK2 OCEL1
NTRK2 MAGEA4
THRA ZNF592
PSMD8 LSM7
XRCC2 APC2
GUCA1A CREB3
UBE2B SLC17A3
PAX8 CAMSAP1
PAX8 LMTK2
PAX8 FSHB
CGB KCNA6
GBX1 TFAP2A
GBX1 CDH13
BMP2 MUC4
TRD@ DNTT
EDN2 NCOR2
CYP1A2 ZNF239
PRLR OCEL1
PRLR CYP11B2
RFC4 CDC7
POU6F1 HTRA1
POU6F1 SSX1
POU6F1 LEFTY1
IFNGR1 TNFRSF1B
IL8RB MC2R
WNT10B HTRA1
WNT10B SLC30A3
WNT10B SLMO1
HSF4 CDK5R1
PRKACA CDK5R1
FAM153A MC2R
TCF15 FLJ40113
OSGIN2 CYP1B1
CDK6 SOD3
CNNM2 PRSS8
LARGE NFIC
MAN1A2 CDKL1
MAPK8IP1 PRKACA
AKAP3 PLLP
SULT4A1 NFIC
RBM8A IL13
CHN1 ASCL1
MYBPC1 CDK6
DOK5 RAB27B
GPR161 OSGIN2
GPR161 CBLN1
WBSCR22 MAN1A2
PRSS3 RGS16
STAC DOK5
ISL1 PTPRN
ISL1 SERPINB5
TUBGCP2 EPHB2
STATH EPHB2
STATH PCBP3
POP5 RUVBL1
B4GALT3 PRKACA
B4GALT3 MC2R
PFDN1 TGFB1
NUP133 MSH2
NCOR2 IAH1
NCOR2 CHN1
TUBB2B RAB11FIP3
NR2F1 PHF21A
ACVR1B PTPRN
MT2A CYP1B1
ARPC1B CASP1
TYR OSGIN2
SMAP1 PDPN
SMAP1 NOC2L
OTUB1 TNFRSF25
NDUFS4 CLNS1A
SLC12A4 KLF11
KIAA0284 MAP3K14
HPS1 NFKB2
HPS1 ISLR
CD53 PTPRC
TYROBP CFP
LIPE ACAN
GRIN2A CADM4
CYP3A5 ZNF710
RPL3L RGN
KEL CDH1
GIGYF2 TGFB1
PIK3R3 CDK6
RAD51L3 CHST1
RXRB EIF5B
DDX1 PAICS
COL18A1 SLC9A3R2
ZNF592 BTRC
ZNF592 NTRK3
GARNL4 FLJ40113
GARNL4 CREB3
GARNL4 CYB5A
IFT140 SLC4A3
POU2F2 HSF4
DPEP1 RIMS2
NFATC4 CTNNBIP1
CPZ KRT6A
KNG1 TNP1
KNG1 SDCCAG1
KNG1 SLC4A3
CYP3A5 CHN1
ELANE SLC25A1
ATP5O SNRPF
BLVRB GYPE
IFI44L IFITM1
HAUS5 MC2R
HAUS5 SULT4A1
CD163 AGFG1
DGCR11 TNP1
CCDC52 ANGEL1
CCDC52 PFDN1
CSHL1 RPL10A
ADCYAP1 AKAP3
TBX19 CDK5R1
TBX19 HMG20B
ALDH1A3 RIMS2
MGP PRSS8
MGP RBM8A
MGP AFAP1
MYL2 SLC9A3R2
NOLC1 LRPPRC
CTNS DNMT1
TMCC2 GYPA
PRPS1 ZNHIT3
KBTBD11 HOXA9
PYY HN1L
AANAT RBM8A
AANAT SLC17A7
MAGEA4 TUBB2B
ADH1C C1orf105
EIF4A1 LOC729602
OLFM1 SPC25
OLFM1 GRIN2A
OLFM1 PIK3R3
SFRS1 SPCS2
CCL19 ADH1C
OPCML SCAPER
CORT TACSTD2
IKBKG NTRK3
ATF6B ALDH1A3
SSX1 CYP2D6
POU4F1 PLTP
AGER SLC38A3
ST3GAL1 B4GALT3
ST3GAL1 RAD51L3
JMJD6 MAPK8IP1
CCT2 PAICS
LYST HOXA9
DPP6 AKAP3
IGHE IRF6
CRCP RPH3A
SLC4A8 TNP1
SLC4A8 TRIM10
SCN8A B3GAT2
SCN8A DNAJA3
ARID1A GPRIN2
TCP11L1 RGN
TCP11L1 SLC6A12
GRM4 IL13
HTR2A IFT140
BARX2 SLC12A4
SNRPD2 RPL10A
HNRNPL FLJ40113
HMGA2 TGFB1
HMGA2 AANAT
MAN2C1 PDXDC1
RAMP3 HOXD4
RPL13A RPL36A
MYBPC3 NPFF
CHRNB1 LARGE
FLRT2 KNG1
IQSEC1 PTGES
LRRC15 SLC12A4
SCYL3 DUS4L
SCYL3 TRIM10
HHLA1 TNFRSF25
HHLA1 PAEP
HHLA1 HMGA2
HHLA1 KCTD20
HHLA1 DPEP1
PRM2 DHX57
MPP2 LEFTY1
PDE3A MTTP
KRT2 ABCC10
IHH BNIP3L
IHH CHIT1
MGAT3 PDCL
MGAT3 SLC6A12
MGAT3 CDK5
RPS17 MYL6B
MAGEA9 TACSTD2
MAGEA5 HAUS5
EFNA3 PHLDB1
EFNA3 TAZ
KRT33B GNMT
KRTAP26-1 MSC
LOC729678 HHLA1
LMTK2 C11orf52
FSCN2 B3GAT2
ABO HSF4
CCL16 B4GALT3
CCL16 CCDC52
MVD DNAJA3
PPAT RASGRF1
PPAT MTG1
JOSD1 MAPK1IP1L
NUP160 TUBGCP3
PRSS12 FXYD3
NKTR XPC
MYST2 UNC5B
HMGXB3 ABCC8
HMGXB3 SSX1
SIX3 HTRA1
SIX3 GP2
SIX3 MPP2
OR2H1 FXYD3
IGSF9B LEFTY1
IGSF9B HHLA1
NCR2 RAD54L2
NCR2 CRTC1
KRIT1 APPBP2
KRT34 RBM8A
GUCA2A SMAP1
CACNA1B RAB4A
ZKSCAN3 TNP1
CRHR2 CDK5R1
CRHR2 SULT2B1
CRHR2 IKBKG
CRHR2 GRIK1
STXBP1 IL13
GSPT1 TFDP1
CEP170 DAB2
NSFL1C ALMS1
LDHB NPM1
DMWD PHF21A
PHKG2 ACAN
BRCA1 CXCL5
SPINT3 NUDT3
GPR1 AANAT
GAGE12J HTRA1
HNRNPC LSM3
ADAM20 EPOR
GM2A HTR3A
GM2A SLC38A3
NKX2-2 FSCN2
LILRA4 NTNG1
LILRA4 HAUS5
MYEF2 ABCC8
MYEF2 ATP10B
ASIP PSG1
F7 OTUB1
MYOD1 SCNN1D
CFHR3 MAPK8IP1
XDH SLC5A2
XDH HAUS5
RAB31 LILRA2
SLC4A1 PPP1R10
MYO7A PIK3C3
DOHH MGAT3
DOHH ACAN
BBS4 FLJ40113
NEO1 FMO5
FPR3 KRT33B
ITGA10 CBLN1
UGT2B15 NFKB2
USP6 PDCL
USP6 TRAK1
USP6 PPAT
AGAP8 PTPRD
PDHA2 MGP
SLC9A3 SLC5A1
SEZ6L C21orf2
SEZ6L PTH2R
JHDM1D TUBB2B
AQP5 HAUS5
AGFG2 HPCA
AGFG2 ZMIZ2
RHO CCL19
TOMM70A PAICS
FBL SNRPD2
MYH10 ALDH1A1
SYF2 MGAT3
ARVCF C1QTNF3
ARVCF RUNX2
ARVCF LOC729678
ARVCF LOC100134331
PTGER3 OTUB1
PTGER3 F7
PTGER3 RAD51L3
PTGER3 CPZ
SLC9A1 DUS4L
SLC9A1 PAK4
BST1 FCN1
RHAG DLC1
NELL2 KLHL9
SMARCA4 TNFRSF25
SMARCA4 AARS
SMARCA4 PDIA2
LSM4 MPP2
VAMP5 RBM8A
GRINA STATH
SLC6A9 PHF21A
HTR1D PTPRB
CCBP2 NTRK3
CCBP2 SLC4A3
KCNA6 SYDE1
OPN1SW ABCC3
NR5A1 RBM8A
NR5A1 PAEP
NR5A1 KNG1
NR5A1 CXCL5
ZNF157 CDK5R1
RPS20 RPL24
RPS5 CSHL1
MAGEA1 SLC6A7
MAGEA1 U2AF2
PPY BNIP3L
ZNF549 WNT11
KRT85 MAPRE3
KRT85 TYR
KRT85 SLC17A7
HCG9 MMP19
HCG9 NKX2-2
FOSL1 CNTN2
EIF3I PMS2L1
AP2A2 TBX19
PTPRO MPP2
COL6A2 CYTH3
CHST3 CHP
CHST3 FOSL1
SDC3 PRRC1
SDC3 LMTK2
HIST1H2AH HIST1H2BN
KIAA0894 ARC
NPHS1 PHF21A
RPL37A RPS27
RPL6 RPL4
BTF3 CBX5
BTF3 EXOSC9
RPL14 ATP5S
MLANA FLJ40113
MLANA MPP2
MLANA MAGEA9
IGHMBP2 NFKB2
HRG SIX3
TGOLN2 MLANA
HOXC11 UNC5B
HOXC11 CBLN1
PCDH1 ARHGAP6
NEU3 MFNG
LOC90586 ELAVL3
KRT33A PTPRD
RPS25 ATP5S
ADRB1 ZNF500
ADRB1 MYBPC3
RPLP0 RPL9
KCND3 IVL
IGKC SIX3
RPL8 EEF1B2
PRPS1L1 MSC
PRPS1L1 DNAH9
ARHGAP1 FRAT2
TCF7 NF1
SLC18A1 ZNF592
JAKMIP1 ARVCF
IGH@ SLC12A4
GRP HHLA1
SRM ZNF592
SRM LY6G6C
SRM HHLA1
SRM HMGXB3
FSHB KIAA0284
GNB3 OCEL1
GNB3 SLC9A1
KLK2 ZNF239
MSX1 PRKACA
XRCC5 SMC3
CDH13 KRT37
E2F1 WWOX
E2F1 CCDC52
RPL10 HNRNPA1
RPL10 RPLP1
TFDP2 CNP
EFNB1 SLC9A1
EFNB1 SEC31A
NOVA1 LEFTY1
FGF3 DPYSL4
FGF3 PHF21A
MAP2K4 DHFR
MAP2K4 UPK2
PTPRH MTTP
TGFB3 AKAP3
CYP3A4 PDCL
PDGFRA MLANA
PDGFRA MSX1
MAD2L1 CKS1B
CDX2 MAPRE3
CDX2 SLMO1
RPS3A RPL38
KISS1 LTC4S
USP11 IFT140
USP11 VAMP5
USP11 CDX2
GHR TACSTD2
GHR ABO
WNT2 VEGFA
MMP14 ABCC8
MMP14 TAZ
MMP14 CHST3
CEACAM6 INA
CEACAM6 SPINT3
CEACAM6 VAMP5
IFNA4 DNAJB5
IFNA4 TOP3B
IL4 PFDN1
IL4 LEFTY1
IL4 GRINA
GPR19 IL13
GPR19 CXCL5
FLT1 TGFB1
CYP2A13 TBX19
CYP2A6 GLYAT
CYP2A6 MYH2
CYP2A6 SLC6A9
PSMD9 MRPL28
CAMK4 EPHB2
CAMK4 RBPMS
CAMK4 NTSR2
PTPN9 RAD51L3
CYP2B6 MAP2K4
UBC HMGXB3
NTRK2 THBS1
TERF1 ADCY2
TERF1 PDE3A
TERF1 PCSK7
TERF1 TFAP2A
THRA ABCC8
XRCC2 HOXD4
XRCC2 SLC12A4
XRCC2 SIX3
XRCC2 TGOLN2
GUCA1A SLC6A4
PAX8 PLEKHG3
PAX8 IKBKG
IFNB1 HIST1H2AE
GBX1 USP6
GBX1 PAK2
GSTM3 ATP6V0A2
GSTM3 ZMYND8
CSPG4 HBA1
EDN2 ARR3
PRLR TCF15
PRLR SYDE1
GATA2 DKC1
FLT3LG DNAJA3
FLT3LG SMO
NTRK3 AOC2
POU6F1 EPHB2
POU6F1 LARGE
POU6F1 VAMP5
IL8RB DGCR11
WNT10B CBLN1
WNT10B GFPT2
WNT10B JAKMIP1
HINT1 BTF3
EPHB2 ITGA3
CDK6 ALPPL2
TGFB1 FSHR
MAN1A2 PTPRN
SLC9A3R2 CNP
RPH3A HSF4
SLC6A8 SLC9A3R2
ASCL1 TGFB2
ASCL1 LRRC68
CBLN1 MAPK8IP1
C1QL1 EML3
CADM4 PRKACA
RPL27 ATP5S
TNP1 UNC5B
POU6F1 MT1G
REEP2 SPTB
CAMSAP1 ABCC8
B4GALT3 MID2
NCOR2 GJB3
FUT4 P4HB
ACAN RBM4B
RUNX2 EPOR
CEL ZMYND8
MYH2 TCOF1
KRT6A FLT1
KRT6A PHF21A
TYR FLT1
MUC1 STATH
MAG SLC12A4
ITGAM GNS
OCEL1 KIAA0467
OCEL1 ISLR
ADAM15 ELAVL3
NCAM1 TG
TBC1D8 LILRB2
NEUROD2 GRIN2A
MMP11 BNIP3L
VWA5A B3GAT2
GIGYF2 PLEKHG3
RPS16 NPM1
PIK3R3 CBLN1
CNPY2 TMEM147
MYBPC2 TNFAIP3
GNL1 SLC12A4
NTRK3 FLT1
SPAG8 MFNG
HPRT1 UBE2D2
PAEP ELK4
ZNF592 LARGE
GARNL4 ABCC8
GARNL4 RPH3A
GARNL4 TYR
IFT140 HOXD4
NTNG1 CHD8
ATP10B IGKC
PHLDB1 TYR
NFATC4 NOC2L
GCSH SMARCC1
CALB2 CPB2
RAD54L2 LRRC68
RAD54L2 SOX3
PCDHA9 CYP2D6
ATP2B2 DUS4L
HAUS5 FLT1
HAUS5 TUBGCP2
HAUS5 PHLDB1
SYK HOXA10
EPB42 DHPS
CCDC52 RIMS2
GATA1 SOSTDC1
ADCYAP1 C11orf52
ADCYAP1 MUC1
TRIM58 MMP11
ALDH1A3 CALB2
OAT TFDP1
SLC17A7 SLC4A3
TMSB15A DOK5
MEGF9 VNN1
ZNF101 ASCL1
UPK1A SLC17A1
ODF1 MYH2
RPL9 NPM1
IVL TYR
RPL7 EEF2
AANAT GPR161
AANAT TNP1
ARC FAM119B
FUT6 GRIA1
FLJ41278 TRIM58
ADH1C WASL
LY6G6C TYR
UQCRH SNRPF
REEP1 RBM8A
PSMG1 MTHFD1
MSC HOXD4
MSC WDR62
MYST1 MAPRE3
HNRNPA3 YWHAQ
ARTN FMO5
GRIK1 RBM8A
GRIK1 DUS4L
ARHGEF12 WDR62
DEAF1 SV2A
PCDH7 CYP1A1
CRCP RAD51L3
GPRIN2 DGCR11
GPRIN2 ODF1
CYP4F12 KRT6A
GRM4 KIAA0467
GRM4 GNL1
BARX2 SSX1
LHX1 GPR143
NF1 FAM153A
EIF3H NAP1L1
HMGA2 PHF21A
CXCL5 PRSS8
CXCL5 WWOX
CXCL5 SIM2
CXCL5 CD40
CHP PSG1
LBP MSC
MNDA HCK
HECW1 PRKACA
T RAB11FIP3
T MYH2
T DPP6
NEBL CBLN1
ULK1 PPIF
ULK1 PPP5C
USP12 GYPE
USP12 TRIM58
SCYL3 IL13
SCYL3 RBM8A
TRO ASCL1
HHLA1 KIAA1467
HHLA1 TLE1
HHLA1 KRT6A
MPP2 GRM4
PDE3A ASCL1
RPS3 EIF3H
LALBA PTGES
SLC6A4 TNP1
SLC6A4 NTNG1
RPS17 TINP1
MAGEA9 REL
MAGEA9 CREB3
EFNA3 PKMYT1
KRTAP26-1 PTPRD
KRTAP26-1 APOH
LOC145678 GNA11
LOC145678 APAF1
LOC145678 ZIC2
LOC729678 MYH2
FSTL4 MFNG
LMTK2 TCOF1
LMTK2 PHF21A
LMTK2 HHLA1
VNN2 FCGR2A
FSCN2 SPTB
FAM5C CAPN5
SLC17A3 ABO
MVD NOC2L
MVD NTSR1
LUC7L3 MGEA5
PCSK7 TCP11L1
PPAT IAH1
PPAT POLR3C
PPAT PCSK7
RPS15A EIF3E
GLRX MEGF9
GABRE DLC1
EPM2A CYP2D6
HMGXB3 AKAP3
PTAFR TCP11L1
CCDC69 SBNO2
IGSF9B ISL1
GNAT1 ISL1
DMP1 OR2H1
KRT34 PSG1
REM1 GSTA2
REM1 RPL3L
REM1 RAD54L2
ZKSCAN3 CRCP
ZKSCAN3 CHP
CRHR2 GPRIN2
CRHR2 CYP11B1
ZMPSTE24 DYNC1I2
MBD2 CD1D
ITPR2 MYST2
VAMP1 EFNA3
DMWD GPR161
FAM189B MYH2
BRCA1 CP
SPINT3 PCBP3
GM2A TOP3B
CTAG1A PHF21A
ATP8B1 OLFM1
LILRA4 PLEKHG3
CEACAM8 UGCG
ASIP MID2
ASIP WBSCR22
ASIP ABCC10
MAGEA3 TYR
HBD XPO7
SLMO1 TUBB2B
RPL4 NACA
RPL4 EIF3D
MLN AKAP3
MLN AANAT
CFHR3 SLC17A3
XDH CBLN1
XDH HPS1
RPL22 RPS13
NME1 RPL4
CAP2 CAPN5
KDELR3 ENTPD3
SERHL2 C1orf144
SFN ISL1
SFN AFAP1
GCDH GOLGA8A
PSMD14 SYT11
CRIP1 AHNAK
PAXIP1 BTRC
MTSS1L CSNK1D
FANCA DPAGT1
CD160 HSF4
FPR3 NUDT3
FPR3 HAUS5
ITGA10 TCF15
ITGA10 LBP
OR2B6 PFDN1
OR2B6 CXCL5
OR2B6 SLC30A3
UGT2B15 CNP
UGT2B15 FAM119B
UGT2B15 ZNF592
USP6 LGALS7
SLC9A3 C19orf36
SLC9A3 PHKG2
SEZ6L CALB2
EFR3B SPTB
JHDM1D LILRA4
AQP5 TNFRSF25
SYDE1 PCSK7
AGFG2 CRTC1
MRE11A MFNG
PRMT1 PAICS
TPMT UGT2B15
RPS27 RPL11
ARVCF ARID4B
ARVCF DGCR9
SLC9A1 ARID4B
SLC9A1 GPR1
LSM4 TUBB2B
U2AF2 OLFM1
U2AF2 BBS4
U2AF2 SLC9A1
GRINA APOH
GRINA SEMA4D
GRINA SSX1
SLC6A9 TNFRSF25
SLC6A9 SEZ6L
TEF HMBS
PAX7 GPRIN2
PAX7 ITPR2
ARHGAP6 ELN
UPK2 PTPRB
NR5A1 MAPRE3
NR5A1 KRTAP26-1
ZNF157 LARGE
ZNF157 SEZ6L
RPL27A RPS27A
RPL19 RPS27
MAGEA1 IL13
SNORA21 NACA
SNORA21 EIF3E
RPL23 MIF
SAA4 NCOR2
TOP3B LRRC68
TOP3B ARHGAP26
TOP3B MVD
RPL21 RPL10A
ZNF549 SLC8A1
ZNF549 USP6
KRT85 MAPK8IP1
KRT85 PCBP3
TRH CD58
FOSL1 TYR
FOSL1 KNG1
CCNB2 TPX2
METTL3 GCDH
TFAP2A MGAT3
TRMT1 HOXB5
PBX1 FCGR2A
PBX1 LSM4
TCF7L2 FSCN2
HIST1H2AH HIST1H2AL
NCKIPSD DUS4L
NCKIPSD KRT16
KIAA0894 EPB49
CRYBB3 ACAN
NPHS1 T
RPL6 RPL27
RPL6 RPS13
RASGRF1 RGL1
DDX11 T
DDX11 SEZ6L
DDX11 CCBP2
BTF3 FSTL4
BTF3 TFAP2A
MLANA NEBL
IGHMBP2 SLC6A7
HRG CXCL5
HRG LOC145678
HOXC11 DCT
TEX28 T
RPL30 RPL6
FTHP1 UPP1
PRH1 RAD51L3
KRT33A PAXIP1
SLC14A2 RAD51L3
RPS25 RPL37A
RPS10 EIF3M
RPL18 RPL19
ZFY UPK2
IGKC CCDC52
RPL8 RPL32
RUNX1 KLF11
RUNX1 PSG1
RUNX1 LSM12
KRT37 PDCL
SLC18A1 ISL1
SLC18A1 ZKSCAN3
RPL28 RPL5
RPL28 RPS27
ERN1 IGHE
JAKMIP1 KRTAP26-1
IGH@ AKAP3
IGH@ UBE3B
IGH@ PFDN1
SRM PLEKHG3
SRM TUBB2B
SRM SLC12A4
SRM CYP2D6
FSHB CDKL1
FSHB UNC5B
FSHB ALDH1A3
MSX1 GPR161
MSX1 DMWD
MSX1 SLC22A24
CDH13 IAH1
CDH13 VAPB
CDH13 DHFR
CDH13 TCF7L2
CDH13 PFKFB2
FGFR1 STX1A
HCK BST1
E2F1 FLJ40113
E2F1 SIX3
E2F1 MLN
JAK3 EDEM1
KDR NEBL
VEGFA PACRG
EFNB1 ISL1
EFNB1 ATP2B2
NOVA1 ZNF157
ERCC4 BRCA1
BCL3 ZNF592
BCL3 CAMK2B
FGR IFNGR2
TGFB3 TYR
TGFB3 MAGEA1
DNASE2 REM1
DNASE2 CACNA1B
ARPC2 ATP6V0B
CDX2 GRM4
EEF1G NACA
EEF1G TINP1
USP11 CCL16
USP11 KRT34
USP11 KCND3
HOXB6 AKAP3
TGFA EFNA3
MMP14 PCBP3
VEGFC ADCY2
DNAJB4 C11orf52
CEACAM6 AKAP3
CEACAM6 CYP2D6
CEACAM6 NEB
CEACAM6 MSC
CEACAM6 OR2B6
CEACAM6 RB1
IFNA4 EIF2B1
IFNA4 FOXN2
IL4 KNG1
IL4 MAP2
GPR19 SEZ6L
FLT1 SLC17A3
CYP2A13 MC2R
CYP2A13 LILRA4
MRPL28 CLPP
RAGE PCBP3
RAGE ADAM15
CYP2A6 ST6GALNAC4
CYP2A6 REL
CYP2A6 GHR
PSMA4 ATP5A1
ESR2 TNFRSF25
CAMK4 SOD3
CAMK4 GP2
FGF7 CNNM2
FGF7 SLC12A4
UBC KCTD20
UBC SCYL3
UBC ARVCF
RXRB EPOR
NTRK2 SERPINB5
NTRK2 CYP2A13
TERF1 DOHH
THRA APOH
PSMB7 LSM3
PSMB2 IMPDH2
XRCC2 G0S2
XRCC2 SLC9A1
GSTA2 SLC16A6
GUCA1A FSHR
PAX8 MAGEA9
PAX8 PAXIP1
GBX1 IAH1
GBX1 REM1
GBX1 DOHH
CCR1 HSPA1L
CD19 SIT1
POU6F1 MYT1
WNT10B IL4
TCF15 FLT1
PCBP2 C11orf52
SULT4A1 MAN1A2
ARID4B HOXD4
NFKB2 RBM8A
GTSE1 PAX6
PCBP3 LARGE
PCBP3 WBSCR22
FABP5 NHP2
EPOR OSGIN2
STATH RPH3A
ING2 HOXD4
PHF21A PTPRN
PHF21A CARD10
PHF21A ING2
PFDN1 WBSCR22
STAMBP ACOX1
RNF11 PPM1A
GSTA2 WASL
POGZ MED13
SLC12A4 HSF4
KIAA0284 GSTA2
KIAA0284 MTG1
OCEL1 MUC1
NEB B4GALT3
OAS1 OAS2
TBC1D9 PHF21A
GRIN2A HOXD4
S100A11 GYG1
PIK3R3 SLC6A2
ANXA8L2 C10orf10
ZFYVE26 HSF4
DHFR PDPN
DHFR VAPB
GNL1 TNFRSF25
PCDH21 HSF4
NTRK3 EPOR
C16orf88 ACAN
PTPRB CAPN5
FCGR2A SULT4A1
HMBS FBN2
PAEP HOXD4
AFAP1 SLC5A2
ZNF592 TCF15
ZNF592 MUC1
GARNL4 FLT1
GARNL4 TUBGCP2
NR0B2 OCEL1
SLC4A3 CARD10
SLC4A3 RUNX2
NTNG1 RAB11FIP3
NTNG1 MAG
POU2F2 ST5
MYH11 SPARC
TAZ EPOR
CPZ MC2R
CPZ AFAP1
DLGAP5 MINPP1
GAD1 ZNF266
CALB2 PACRG
CALB2 FCGR2A
LILRB3 FCGR2A
SLC17A1 B4GALT3
CHIT1 CNP
HAUS5 ACVR1B
EPB42 PPP1R10
EPB42 ADH6
ATXN3 CALB2
FAM155B CACNA1C
CCDC52 LARGE
CCDC52 CBLN1
RPL10A DBP
ADCYAP1 HTRA1
TRIM58 MICAL2
CD14 S100A11
GARS CDH1
SLC17A7 CDK5R1
AP1S1 FRAT2
PYY KIAA0284
CASK RGL1
DPF1 SF3A2
ODF1 AFAP1
HK3 TYROBP
IVL PRKACA
MAGEA4 PAFAH1B1
CNTN2 WBSCR22
ASPHD1 PIK3R3
ADH1C CYP3A5
ZNF239 IAH1
ARFIP2 UCHL1
AARS PTRF
OLFM1 ELAVL2
PRR4 CEL
CORT ODF1
ATF6B TGFB1
ZWINT KIAA0101
PSG7 TACSTD2
SSX1 CNNM2
LEFTY1 SLC4A3
LEFTY1 ADCYAP1
XPO6 PHF21A
ARHGEF12 RAB11FIP3
NPTN AHNAK
KIF22 NCOR2
SLC4A8 ZFYVE26
CUBN TG
TENC1 ARFIP2
FBXO7 MYL4
EIF3H C4orf46
LOC100128031 TCP11L1
TRAFD1 SLC12A4
RAMP3 TCOF1
CD40 RBM8A
CHRNB1 MAPRE3
CXCL5 SLC5A2
CHP PHF21A
MPZL2 RAB11FIP3
T UNC5B
NIACR2 CD83
SLC8A1 FGD1
GRIK5 TUBGCP2
FLRT2 HOXD4
FLRT2 CPB2
DKC1 GAD1
LRRC15 TGFB1
LRRC15 GTSE1
LRRC15 MAGEA4
TMX1 HNRNPA0
PARP2 PMP2
SCYL3 WBSCR22
SCYL3 SLC4A8
TIMP2 AKAP3
TIMP2 WDR62
TIMP2 DDX6
HHLA1 MC2R
HHLA1 FNTB
HHLA1 ATP2B2
PRM2 ZNF239
DNAH9 TGFB1
DNAH9 ARHGEF12
GNB2L1 NHP2
MGAT3 IQSEC1
RPS27A RPS15
KRTAP26-1 PRSS8
KRTAP26-1 REL
KRTAP26-1 TCF15
KRTAP26-1 KIAA0467
LOC729678 PTPRN
LOC729678 WBSCR22
LOC729678 KRTAP26-1
LMTK2 KRT6A
RUNX2 RBP3
DGCR9 CDK6
SLC17A3 CREB3
SLC17A3 BTRC
SLC17A3 OCEL1
CCL16 PFDN1
CCL16 USP14
MVD PDCL
PPAT PDPN
PPAT TG
PQBP1 KIAA0284
S100P S100A9
IGSF1 CDH5
MYST2 HPS1
HMGXB3 GPRIN2
SIX3 GTSE1
SIX3 MAGEA4
LOC100134331 CALB2
LOC100134331 T
IGSF9B CDK5R1
IGSF9B HTR4
RPL38 RPS4X
GNAT1 CDK6
H6PD KLHL9
KRT34 GRIK1
ZKSCAN3 AANAT
CRHR2 ZNF592
STXBP1 ISL1
NAMPT NPHP1
ITPR2 CPZ
HSPA8 HSPE1
PAK4 TNFRSF25
PAK4 ARHGEF12
HMOX1 LILRB3
DMWD NTRK3
DMWD LMTK2
SPINT3 CADM4
ADAM20 CP
GM2A HOXD4
CTAG1A FLT1
LILRA4 ADCYAP1
LILRA4 GPR1
ASIP SLC12A4
F7 PPARA
F7 RIMS2
MAGEA3 F7
AIPL1 CACNA1E
SLMO1 IKBKG
RPL4 SNRPE
GRIP2 TUBB2B
CFHR3 HHLA1
C3orf63 PSEN1
CAP2 MAP3K14
CAP2 KIAA0284
SERHL2 NOC2L
SFN IKBKG
SFN GRIP2
AXIN1 NOC2L
PAXIP1 LILRA4
DOHH GABRA6
FANCA EXOSC9
FANCA PCDH7
FPR3 SLC12A4
ITGA10 STATH
ITGA10 GRM4
RAP1GAP PAIP2B
USP6 ACAN
USP6 PTGES
SLC9A3 SLC8A1
TRIAP1 ATP5A1
AQP5 PLEKHG3
AQP5 GP2
AGFG2 PDE3A
MRE11A PSMD14
FBL GNB2L1
PRMT1 LSM7
FLNA PTPN18
RDH5 MGAT3
ARVCF KIAA0467
ARVCF TRIM10
ARVCF XDH
PTGER3 ITGA10
SLC9A1 CDKL1
SLC9A1 RBM8A
SLC9A1 TCOF1
SLC9A1 AQP5
NELL2 PEX10
EIF3F NPM1
LSM4 GRIK1
LSM4 KRTAP26-1
U2AF2 IFT140
U2AF2 CALB2
U2AF2 ODF1
U2AF2 T
U2AF2 ITPR2
VAMP5 SLC17A1
GRINA RAMP3
GRINA NTSR2
CCBP2 EPHB2
CCBP2 SLC9A1
ARHGAP6 RGN
ARHGAP6 LRRC68
ARHGAP6 FXYD3
NR5A1 LILRA4
ATP6V0E2 RPL11
ZNF157 C1QTNF3
ZNF157 AKAP3
ZNF157 COL18A1
MAGEA1 CDK5R1
MAGEA1 LILRA4
MAGEA1 VAMP5
ACOT11 ITGA10
GHRHR MGP
SAA4 CYP1A1
TOP3B AXIN1
ZNF549 SPP2
KRT85 AKAP3
KRT85 SLC6A2
KRT85 DUS4L
HCG9 TRAK1
HCG9 PCDH7
GAD2 PSG1
GAD2 GFPT2
RPL32 RPL35
FOSL1 B4GALT3
FADS2 PRKCQ
MYT1 MAGEA5
TFAP2A TOP3B
COL6A2 MUC6
CHST3 ADCYAP1
SDC3 SLC17A3
SDC3 NR5A1
NCKIPSD FLT1
KIAA0894 IGHE
NPHS1 GARNL4
NPHS1 PFKFB3
RPL37A RPS15
RPL6 SFI1
DDX11 TCOF1
BTF3 C1QBP
SEC31A SLC16A6
SEC31A GM2A
IGHMBP2 TYR
IGHMBP2 ZNF157
GCLC SPTB
HRG RGS7
HRG TYR
HRG MUC1
HRG AFAP1
TGOLN2 SEMA4D
TGOLN2 FPR3
TGOLN2 GPLD1
SLC22A24 AQP5
TEX28 SLC5A2
TEX28 EPOR
TEX28 SLC17A7
TEX28 MAP2
TEX28 CCBP2
LRIT1 SLC16A6
LOC90586 PPP1R10
TP53 FLRT2
KRT33A NTRK3
KRT33A CXCL5
KRT33A KRTAP26-1
LOC652147 ATF6
RPS8 FAU
GABRG3 NCOR2
RPS18 FAU
RPLP0 RPL10A
ZFY FAM5C
IGKC IL13
RPL13 RPL23A
RPL8 RPS27A
GAGE12J ANGEL1
GAGE12J TRIM10
GAGE12J CXCL5
PRPS1L1 PTPRN
PRPS1L1 PSG1
PRPS1L1 CCK
SLC18A1 CCL16
RPSA LOC728643
SRM CPB2
SRM CALB2
FSHB ALPPL2
FSHB MAN1A2
KLK2 RAD54L2
MSX1 LOC100134331
CDH13 CCL19
CDH13 LDB2
E2F1 PRKACA
E2F1 TCF15
E2F1 PFDN1
E2F1 SLMO1
E2F1 NCKIPSD
JAK3 RAD51L3
ETS1 EIF2B1
KDR TYR
EFNB1 ATP10B
EFNB1 PFKFB3
MDM2 MYEF2
WNT1 RASGRF1
MAP2K4 MAST2
MAP2K4 SCNN1B
MAP2K4 FSTL4
MAP2K4 TFAP2A
IQGAP1 MYO1F
PTPRH PDE3A
FGR CCR1
USP11 OLFM1
HOXB6 AP2A2
VEGFC CYP3A4
CEACAM6 ATP10B
CEACAM6 ATP2B2
CEACAM6 RBMS3
CEACAM6 ASIP
IFNA4 HIRIP3
IL4 RIMS2
GPR19 GTSE1
GPR19 SPC25
GPR19 WDR62
GPR19 ARHGEF12
CYP2A13 SLC4A3
CYP2A13 IFT140
CYP2A13 DNAH9
MRPL28 PPAT
MRPL28 CACNA1B
HIST1H2BJ IFIT2
CYP2A6 MUC1
CYP2A6 PAK4
CYP2A6 WBSCR22
CYP2A6 SRM
NFKBIA TNF
CAMK4 FLJ40113
FGF7 SLC17A3
FGF7 LILRA4
UBC LBP
UBC FOSL1
NTRK2 SIM2
TERF1 PRSS12
THRA RBM8A
THRA HAUS5
THRA ARVCF
XRCC2 NFIC
XRCC2 DUS4L
GUCA1A PTPRN
GUCA1A ING2
GUCA1A DNAH9
GUCA1A SEZ6L
GUCA1A INHBC
UBE2B CALB2
PAX8 TSHB
PAX8 JHDM1D
GBX1 SERPINC1
GHRHR KIAA0284
PF4 RHAG
CD19 HSPA6
GATA2 PDXDC1
POU6F1 MC2R
POU6F1 MAN1A2
POU6F1 ARID4B
POU6F1 BTRC
POU6F1 BARX2
IL8RB TYR
IL8RB ARVCF
C11orf52 FSHR
UNC5B MC2R
MID2 FLT1
HOXA10 HOXA5
TGFB1 PRSS8
TGFB1 HMG20B
MAN1A2 UNC5B
PSG1 FLT1
CREB3 CARD10
CREB3 HIPK3
MAPRE3 FLT1
RBM8A FLT1
ARID4B AKAP3
TOP3B PDXDC1
TOP3B EIF5B
MCM6 MCM5
WBSCR22 TLE1
MYL4 TFRC
PDLIM5 APOC1
ISL1 RBM8A
GTSE1 CREB3
SLC16A6 C11orf52
SLC16A6 WBSCR22
MPP3 ACCN1
STATH CDK6
STATH SLC6A2
SCAPER IL24
SCAPER PEX7
B4GALT3 NFIC
PFDN1 TUBGCP2
HSPE1 DNAJB1
NR2F1 FLT1
NNAT SERPINH1
CP RBM8A
CP EPOR
TYR ALPPL2
TYR MID2
TYR WBSCR22
ATPAF2 CADM4
B3GAT2 COMP
MUC1 IL13
MUC1 OSGIN2
NDUFS4 SNRPF
KIAA0284 KLK11
CD1D QKI
NPM1 SNRPE
DLX4 MAPRE3
CYP2D6 FLJ40113
CYP2D6 ANGEL1
CAPN5 C1orf105
CYB5A MYH2
DUS4L PFDN1
GRIN2A FSHR
S100A11 ARPC1B
CEP290 TG
KIAA0101 MCM6
RBPMS WWOX
FBN2 GYPE
ARHGAP26 HIPK2
MRPL3 CLNS1A
HMBS GYPB
IFI44 IFIT3
ZNF592 MYH2
WDR62 TUBB2B
TMEM5 ACADM
NTNG1 HOXD4
NTNG1 TCF15
ATP10B PCGF1
ATP10B CCK
MAD2L1 RBMX
TAZ PCBP3
TAZ WDR62
CPZ PACRG
KNG1 SLC12A4
INA TYR
CYP11A1 HOXD4
CYP11A1 OCEL1
SERPINC1 B3GAT2
CPB2 THBS1
SAMD14 RGL1
CALB2 ITGAD
CALB2 GCM1
CALB2 ZNF592
PLIN1 CALB2
SLC17A1 PTPRN
ATP2B2 HTRA1
ATP2B2 LOC729400
AIF1 ITGAM
MIPEP BNC1
ATXN3 RAD51L3
DGCR11 TNFRSF25
CCDC52 HTRA1
SERPINA1 PHC2
ADCYAP1 CHD8
LILRB4 AP1S2
CRYBA4 SLC12A4
TBX19 DUS4L
UROS PPOX
SLC17A7 HOXC5
RASSF9 ZNF101
HK3 LILRB3
RPL9 CSHL1
MAGEA4 OTUB1
ADH1C FRAT2
ARFIP2 MFNG
LDB2 DPH1
TCIRG1 TYMP
IKBKG RPH3A
MLLT3 HS2ST1
SSX1 EIF5B
SSX1 RXRB
SSX1 NR0B2
LEFTY1 ISLR
NR6A1 DNAJA3
JMJD6 SLC5A2
NDUFB7 RBM38
ARHGEF12 CARD10
EEF1B2 RPL7
NPTX2 SAP30
IGHE GYPE
HIST1H3E HOXD4
SLC4A8 PLIN1
GPRIN2 CPNE6
GPRIN2 FCGR2A
SCN8A ALMS1
SCN8A CACNA1C
TCP11L1 GJB3
GRM4 AFAP1
HTR2A HAUS5
MAP2 TLE1
MAP2 NTNG1
HMGA2 MUC1
HMGA2 RAD51L3
DPAGT1 DPH1
MYCN FADS1
NTSR1 RASSF9
MYBPC3 SEMA5A
CXCL5 PAFAH1B1
ZNF254 ZNF273
LBP WBSCR22
ADAMDEC1 GPR126
T AGER
CYTH3 GBA
SLC8A1 REEP2
FLRT2 WBSCR22
TMX1 SFRS1
BCL2L1 SPTB
RECQL LARP4
PDE3A SLC6A12
RPS4X RPL27
PPYR1 PAFAH1B1
MAGEA5 HIST1H3E
MAGEA5 GRM4
MAGEA5 LBP
EFNA3 ISL1
LOC145678 ITGA3
LMTK2 AKAP3
ABO OLFM1
SLC30A3 DCT
SLC30A3 SLC17A1
SLC30A3 LECT2
FAM5C MAST2
DGCR9 MAGEA9
SLC17A3 MC2R
SLC17A3 UPK1A
PPAT EXOSC9
RPS15A EEF2
LEPR HERC2P3
MYST2 PHLDB1
MYST2 ODF1
CCDC69 RAB11FIP3
NDST1 MAGEA5
HIST1H2AL HIST1H2AE
SIX3 CNNM2
SIX3 PTPRD
PFKFB2 GRIN2A
PFKFB2 LEFTY1
IGSF9B TYR
GNAT1 NEB
NCR2 FSTL4
KRT34 CALB2
PIGR WDR62
CACNA1B PDPN
CACNA1B FXYD3
CACNA1B COL13A1
CACNA1B CLDN18
CACNA1B PYY
CACNA1B ZNF239
ZKSCAN3 MID2
ZKSCAN3 POU2F2
CRHR2 IL13
CRHR2 AGER
STXBP1 RAD51L3
GSPT1 ALAS2
FECH TERF2IP
KIAA0907 PDIA2
PAK4 IFT140
TCF20 LRRC68
NKX2-1 ATP2B2
FAM189B MYST2
RPL12 RPS15
RPL5 EIF3D
RPL37 EEF2
ADAM20 FOLR1
RPL18A HNRNPA1
NKX2-2 CACNA1B
LILRA4 MC2R
LILRA4 CYB5A
LILRA4 STXBP1
NPY2R TTC39A
F7 PFKFB2
MAGEA3 ISL1
MAGEA3 RAD51L3
MAGEA3 ALDH1A3
MLN CBLN1
GRIP2 SLC17A3
ACIN1 WDR62
CDC42EP3 SMPDL3A
SERHL2 PTH
SFN CBLN1
SFN NR0B2
SFN SGSH
C9orf114 MTG1
NASP RNASEH2A
LCK CD247
BBS4 GTSE1
NEO1 FGFR1
BFSP2 DHX57
FPR3 CDK5R1
FPR3 INHBA
KCNH1 MFNG
UGT2B15 MMP11
UGT2B15 ARID1A
GP1BA PEX3
AGAP8 PCBP3
NTSR2 GRIK1
FAM189A2 SLC6A2
SEZ6L RUNX2
POU6F2 HOXD4
POU6F2 OSGIN2
AQP5 AFAP1
TPMT TYR
ARVCF PRSS8
ARVCF EML3
MON2 KIAA1467
MON2 SLC17A7
PTGER3 EFNA3
PTGER3 SIX3
SLC9A1 CPZ
TTLL4 HTRA1
TTLL4 MPP2
LSM4 MID2
LSM4 SLC4A3
U2AF2 IL13
U2AF2 KIAA0467
U2AF2 CBLN1
U2AF2 IGSF9B
VAMP5 GTSE1
GRINA KNG1
GRINA KRTAP26-1
PAX7 TCOF1
PAX7 IVL
ATP6V0E2 RPL38
ZNF157 CCDC52
ZNF157 CORT
MAGEA1 LEFTY1
RPL23 RPL27
GHRHR MYH2
TOP3B DPH1
PPY TNXB
RPL21 RPS21
ZNF549 ATF6
KRT86 KIAA1467
HCG9 KIAA0284
HCG9 SGCD
FOSL1 LEFTY1
TCEAL4 IMPDH2
PTPRO CDKL5
SFRS11 SFRS12
CHST3 TIMP4
CHST3 MAPRE3
CHST3 LMTK2
NCKIPSD AFAP1
ELF5 IRX3
RPL14 NHP2
CHI3L2 ARC
MLANA FSHR
MLANA TBX19
IGHMBP2 SLC30A3
HRG PCBP3
TGOLN2 TACSTD2
TGOLN2 SLC30A3
TGOLN2 CCL16
GMPR KRT1
NTN3 BTF3
HOXC11 ODF1
TEX28 SFN
SLURP1 CHN1
FOXN2 B3GAT2
RAP2B HOXC5
GLUD2 C7orf28B
GLUD2 GLUD1
CCL27 IRX3
PRH1 CRYBA4
PRH1 CXCL5
KRT33A CYP2D6
KRT33A CCBP2
KRT33A CHST3
LOC652147 PVT1
LOC652147 SERHL2
RPS10 RPS4X
HR44 KDELR3
ADRB1 KDELR3
ADRB1 SEC31A
RPLP0 MYL6B
ZFY FGD1
GAGE12J HSF4
EIF3K ATP5O
PRPS1L1 NTRK3
KRT37 HSPA12A
SLC18A1 LILRA4
JAKMIP1 WBSCR22
IGH@ EPOR
GRP ACSL3
RPSA RPL13A
FSHB ZNF804A
KLK2 CASK
MSX1 PTPRN
MSX1 T
CDH13 SCN8A
CDH13 POLR3C
CDH13 RASGRF1
CDH13 PPBPL2
BCL2 PDPN
HCK MYO1F
E2F1 LSM4
RPL10 RPS29
RPL10 RPS24
JAK3 NPHS1
VEGFA PAEP
GDF15 FMO5
EFNB1 LARGE
NOVA1 WDR62
WNT1 PYY
MAP2K4 GCKR
MAP2K4 KLK2
GPR176 OCA2
PTPRH MB
PTPRH TFAP2A
FGR BASP1
FGR CKAP4
CASP10 CLOCK
PDGFRA ATP2B2
CDX2 CCDC52
PTPRJ MAP3K14
USP11 DUS4L
USP11 IVL
USP11 LEFTY1
IGFBP5 PCDH7
HOXB6 ARVCF
MAPK4 IRX3
TGFA IGKC
TGFA PRPS1L1
WNT2 NR2F1
WNT2 AANAT
WNT2 LOC100134331
CEACAM6 TYR
CEACAM6 ITGB1
IL4 MYST2
IL4 PTGER3
GPR19 PRKACA
PAK2 OPN1SW
CYP2A13 SLC5A2
CYP2A13 HAUS5
MRPL28 TOP3B
CYP2A6 NTNG1
CYP2A6 CDX2
ESR2 HECW1
CAMK4 C11orf52
CAMK4 HOXD4
UBC GPR161
UBC PIK3R3
TERF1 NFATC4
THRA STATH
XRCC2 PTPRD
XRCC2 SLC16A6
XRCC2 MYST2
RBPMS SCAPER
CDC34 TEF
GSTA2 ACSL3
GUCA1A FPR3
PAX8 TUBB2B
PAX8 SEZ6L
HSPA6 EFEMP1
MC5R GPR171
DTYMK CDC6
TNK2 NTSR2
GBX1 MAP3K14
GBX1 NOC2L
GBX1 PDCL
CCR1 ISL1
ANG CDH13
EDN2 TOP3B
CYP1A2 SCAPER
CYP1A2 NCOR2
PRLR NTSR2
PTGS2 CXCL3
FLT3LG TSPAN9
RFC4 SFRS1
RFC2 EIF3I
POU6F1 PAX8
HIF1A FTHP1
WNT10B INA
HINT1 RPL30
TGFB1 C11orf52
MYOZ3 PTPRN
SULT4A1 C11orf52
CREB3 PSG1
EML3 UNC5B
MYO9B SLC9A3R2
SOX3 AKT3
ETFA SNRPF
MYBPC1 ABCC8
CBLN1 ARID4B
GPR161 TCF15
GPR161 SLC5A2
GPR161 SLC9A3R2
GPR161 SULT4A1
ISL1 PLP1
TUBGCP2 CNP
PCBP3 KRT1
PCBP3 TCOF1
SLC16A6 PTPRN
STATH LYPD3
STATH TLE1
NCOR2 RGN
TUBB2B PRSS8
PRPF3 WNK1
TG C19orf50
KRT6A PRKACA
KRT6A PCBP3
TERF2IP GUK1
MUC1 DCT
PPP1R10 TRAK2
SLC12A4 SOD3
SLC12A4 SIM2
KIAA0284 FRAT2
CD1D FGL2
BCAP29 IAH1
ITGAM VASP
OCEL1 NFKB2
DPH1 MFNG
CYB5A MYOZ3
GGT5 ELAVL3
GRIN2A TYR
NEUROD2 TACSTD2
GIGYF2 FAM119B
NQO1 RBM8A
KIAA0195 MMP11
RBPMS CDK5R1
MYBPC2 PIGA
RAD51L3 NTRK3
EIF2B1 CAPN5
HPRT1 PSMA1
AFAP1 ITGA3
CCK DPYSL4
GARNL4 OTUB1
NR0B2 PFDN1
IFT140 KRT1
DPEP1 RBPMS
PAFAH1B1 NTRK3
SEMA4D SULT4A1
CPZ NFIC
CPZ CBLN1
CPZ WWOX
CPZ FNTB
EPB49 RND2
SERPINB2 SLC16A6
SAMD14 STAM2
CALB2 TCOF1
LILRB3 GNS
SLC17A1 PLIN1
CNGB1 GCK
CNGB1 SAMD14
ATP2B2 MID2
UCHL1 HIPK2
RASA1 RBM6
FCER1G CAP1
ATXN3 CYP2D6
ADCYAP1 CDK6
ADCYAP1 PIK3R3
ITGAX AOAH
CDKL5 MYOZ3
KLHL4 PAEP
ALDH1A3 MUC1
NAGA GNS
SFI1 RPL36A
CRTC1 SMAP1
CASK FXYD3
CASK EXOSC9
UPK1A RPH3A
ODF1 ABCC8
AANAT TSSK2
PRPH MAGEA4
HTR2B PCGF1
COX6C ATP5C1
EBNA1BP2 CCT7
SFRS1 DLAT
REEP1 PHF21A
CLIP3 MYH11
CCL19 NFATC4
LDB2 IAH1
TCIRG1 IFI30
MSC IFT140
MSC SLC17A7
LRMP JMJD1C
SSX1 DUS4L
SSX1 ABCC10
LEFTY1 SEMA4D
INHBC MT1B
TRIM10 CDKL1
GRIK1 HOXD4
JMJD6 TUBGCP2
GM2A CTSA
ARHGEF12 PAX6
ARHGEF12 MYBPC1
DPP6 NPFF
PCDH7 MAD1L1
PCDH7 EIF2B1
SGSH TBC1D9
CRCP PSG1
SLC4A8 GRIN2A
GRM4 ADCYAP1
C19orf21 SCN8A
BARX2 WBSCR22
DDX17 USP24
NF1 TRPM2
RNF139 PTP4A1
LARP4 DDX42
RAMP3 NR2F1
MYO1F ITGAM
LBP RPH3A
MNDA FCER1G
MPZL2 PAEP
CD1B ZNF239
SLC8A1 HLF
SLC8A1 GCKR
FLRT2 LEFTY1
EIF3CL ECHS1
ULK1 SGSH
ST6GALNAC4 GRM4
LRRC15 CNNM2
LRRC15 EPOR
LRRC15 ODF1
SCYL3 ISL1
SCYL3 RIMS2
BCL2L1 XPO7
HHLA1 ABCC8
MPP2 C11orf52
LALBA ACAN
GNB2L1 PHB2
SLC6A4 PSG1
MGAT3 SPAG8
MGAT3 POLR3C
MAGEA9 MYBPC3
MAGEA9 CHRNB1
EFNA3 SLC4A8
EFNA3 FLRT2
KRTAP26-1 SLC5A2
KRTAP26-1 SLC4A3
KRTAP26-1 UPK1A
LOC729678 T
FSTL4 MXD1
LMTK2 LRRC15
FSCN2 VAPB
FSCN2 PRM2
ABO NTNG1
SCNN1D ARR3
SLC30A3 HMG20B
DGCR9 GPR161
SLC17A3 FLJ40113
SLC17A3 UNC5B
SLC17A3 LARGE
CCL16 WBSCR22
CCL16 IKBKG
STOML2 CCT7
PPAT BCAP29
PPAT PYY
MYST2 AKAP3
MYST2 MYBPC1
MYST2 GTSE1
MYST2 MMP11
CCDC69 LARGE
CCDC69 DPEP1
NDST1 MAG
SIX3 OSGIN2
AP4E1 LDB2
PFKFB2 B4GALT3
PFKFB2 SLC22A6
LOC100134331 CREB3
IGSF9B SLC17A7
IGSF9B CCDC69
PIGR B4GALT3
PIGR PFDN1
LOC90925 TCL1A
CACNA1B PEX7
CACNA1B SERPINC1
HIRIP3 EXOSC9
MBD2 KCTD12
TIA1 PMS1
CCPG1 NPTN
HMOX1 TNFRSF1B
TCF20 STBD1
BPGM BSG
PHKG2 TRPC4AP
BRCA1 PAX6
GM2A RXRB
LILRA4 GPR161
ASIP SSX1
F7 MC2R
F7 ODF1
F7 IGSF9B
MAGEA3 LYPD3
HBD BNIP3L
SLMO1 TCOF1
SLMO1 STATH
GRIP2 CRYBA4
NME1 SRP14
CAP2 BCAP29
CAP2 CACNA1C
ACIN1 PLEKHG3
SERHL2 FSTL4
SFN TSHB
AXIN1 MGAT3
ENOSF1 ILF3
IL10RB SELPLG
PAXIP1 RPH3A
PAXIP1 FLRT2
DOHH EML2
FANCA PEX7
FANCA CAPN5
FANCA ADCY2
RPS12 SLC25A3
FPR3 ALDH1A2
OR2B6 MAGEA4
USP6 NR6A1
USP6 AXIN1
AGAP8 ANKLE2
NTSR2 FSHR
RFX1 FRAT2
SEZ6L ARHGEF12
SEZ6L SPINT3
POU6F2 NTNG1
JHDM1D KRTAP26-1
AQP5 ARID1A
RHO GJB3
RHO NFATC4
RHO USP6
MRE11A B3GAT2
RRAS2 TMSB15A
TPMT PCBP3
PRSS3 SERPINH1
RPS27 RPS28
RPS27 RPL34
RDH5 MXD1
ARVCF MAG
ARVCF DMWD
PTGER3 MAGEA9
SLC9A1 NR0B2
SLC9A1 CHP
SLC9A1 JHDM1D
TTLL4 DCT
TTLL4 ULK1
FETUB CHN1
NCL SNRPE
SMARCA4 NSUN5C
EIF3F RPL12
U2AF2 HTRA2
U2AF2 EPOR
U2AF2 TNP1
VAMP5 MUC1
SLC6A9 TGFB1
SLC6A9 AKAP3
SLC6A9 SLC17A3
TEF TAF6L
TEF GYPA
CCBP2 PRRC1
CCBP2 RUNX2
NR5A1 STXBP1
ZNF157 ACVR1B
ZNF157 MYEF2
RPL17 ATP6V0E2
MAGEA1 NR0B2
MAGEA1 KRTAP26-1
MLLT1 POU6F1
GHRHR APOH
GHRHR FKBP6
SLC17A2 RGL1
TOP3B TCF20
EPB41 TGFBR1
RPL23A RPLP2
PPY KRT1
RPL21 RPS14
KRT85 UNC5B
KRT85 EIF5B
TRIM52 NEO1
FOSL1 ATP2B2
FOSL1 MON2
MAGI1 B4GALT3
TCEAL4 HSPB11
CFHR1 SPINT2
AP2A2 AQP5
AP2A2 SLC9A1
CDC42BPA ITGA2B
TRMT1 DKC1
CHST3 TUBB2B
SDC3 ARID4B
SDC3 FLRT2
CAD TUBGCP2
FOXN1 FGD1
FOXN1 LOC92973
FOXN1 USP6
RPS21 RPL22
RPL14 ATP6V0E2
NBAS ACOT13
MLANA AFAP1
MLANA MAGEA1
HRG HAUS5
TGOLN2 ABCC8
TGOLN2 AANAT
HCLS1 LILRA2
ICOSLG PVT1
HOXC11 DOCK4
HOXC11 AGAP8
HOXC11 MLANA
FN1 RIN2
PCDH1 NFATC4
TEX28 AFAP1
FOXN2 SCAPER
AGFG2 BAK1
NEU3 NOC2L
NEU3 REM1
NEU3 ATF6
NDUFS7 ETFB
PRH1 INA
RPLP0 HNRNPA1
ZFY ASCL1
KCND3 LEFTY1
KCND3 CCDC69
KCND3 SLC9A1
IGKC SLC17A3
RPL8 RPL23A
GAGE12J PHF21A
RUNX1 TNFRSF25
KRT37 PTPRB
KRT37 MVD
KRT37 HIRIP3
SLC18A1 WBSCR22
SLC18A1 GTSE1
SLC18A1 OR2B6
NFAT5 WDR62
NFAT5 SEZ6L
PPBPL2 EIF2B1
SRM MAP2
SRM ASIP
FSHB ATP2B2
FSHB PIGR
GNB3 IL13
KLK2 GSTA2
BCL2 PSG1
JAK3 OLFM1
CCND2 TNFRSF4
ETS1 CACNA1C
ARG1 HPR
KDR THBS1
CCNA2 CENPA
EFNB1 ITGA10
FGF3 MLN
WNT1 KIAA0284
WNT1 ZNF239
WNT1 PRM2
WNT1 C9orf114
ERBB2 PYY
STMN1 PAICS
CYP3A4 CDH13
PDGFRA GPR161
PDGFRA LSM4
CDX2 CCDC69
PTPRJ PYY
PTPRJ MGAT3
RB1 UCHL1
USP11 CYP2D6
USP11 GRINA
CDKN2B MMP19
IGFBP5 NCOR2
IGFBP5 WNT1
GHR MAGEA9
WNT2 PACRG
WNT2 HSP90AB1
MMP14 FLT1
MMP14 NTSR2
CEACAM6 CBLN1
IFNA4 PDE3A
IL4 PCBP3
IL4 NR0B2
IL4 VAMP5
IL4 PRPS1L1
GPR19 NR0B2
FLT1 KRTAP26-1
CYP2A13 IL13
CYP2A13 TNP1
CYP2A13 MSX1
CYP2A6 SLC9A3R2
CYP2A6 KRT33B
CYP2A6 CDK5R1
ELL2 HSF4
NFKBIA GADD45B
PSMA4 ALG8
PSMA2 ATP5G3
ESR2 EIF5B
ESR2 HAUS5
FGF7 ATP2B2
KLF1 TFRC
UBC ATP10B
TERF1 ABCC8
NTRK2 TSHB
XRCC2 C11orf52
XRCC2 TNFRSF25
EEF1A1 RPL6
EEF1A1 RPL13
GUCA1A CDK6
GUCA1A CPB2
GUCA1A COL19A1
PAX8 FAM119B
CCR1 GLG1
GSTM3 GCDH
EDN2 ICOSLG
PRLR DUS4L
IL10RA TNFRSF1B
PRKACA PTPRN
APOC1 APOE
LRPPRC DDX10
MID2 PTPRN
HMG20B THBS1
TACSTD2 PPARA
EEF1D RPL35
SLC9A3R2 UNC5B
WDR67 ZNF264
PSG1 TACSTD2
PDXDC1 ZNF266
PAX6 CARD10
RGS7 RPH3A
PTPRD CDK5R1
SOX3 IAH1
MYBPC1 HOXD4
NFKB2 RGS7
CBLN1 TGFB1
CPNE6 EML3
C21orf2 SLC9A3R2
ATP5S RPL35
SLC16A6 MYOZ3
C19orf50 ASCL1
STATH PDPN
DNM3 KIF2A
TNP1 NFKB2
EVPL SULT2B1
PRRC1 SLC5A2
B4GALT3 CDK5R1
B4GALT3 GTSE1
APOH WBSCR22
TUBB2B TNP1
BTRC SERPINB5
NR2F1 MAPK8IP1
MYH2 TSSK2
KRT6A TCF15
CP SULT2B1
GSTA2 ZNF212
UBE2D2 ZNHIT3
KIAA0284 ELN
HBG1 KLHL9
BCAP29 RASGRF1
ITGAM LILRB2
OCEL1 FLJ40113
OCEL1 PAIP2B
MOBP TFRC
NEB PPARA
NEB TACSTD2
CYB5A KIAA0284
DUS4L ENTPD3
RIMS2 APOH
PTGES B3GAT2
TINP1 NACA
KIAA0195 PRSS8
KIAA0195 SKI
RBPMS PAX6
RBPMS ELK4
SV2A CTR9
LOC92973 GSTA2
RXRB HSF4
EIF2B1 SDC2
PAEP PHF21A
NR0B2 EML3
SLC4A3 PTPRD
SLC4A3 GTSE1
SLC4A3 KIAA0195
FNTB CREB3
IFT140 TGFB1
IFT140 NR0B2
ATP10B TSSK2
DNMT1 NSUN5C
PAFAH1B1 IFT140
KNG1 CDK6
EPB49 PDLIM7
CALB2 AFF2
PLIN1 TYR
SLC17A1 HOXD4
SLC17A1 EPHB2
SLC17A1 MYH2
ATP2B2 B4GALT3
AHNAK SELPLG
BLVRB EPB49
HAUS5 SLC5A2
HAUS5 CP
ETFB POLR2E
PSAP ITGB2
CYP1A1 NFATC4
CCL25 CARD10
TBX19 CARD10
KLHL4 NTNG1
MGP PSG1
CTGF SOCS2
HSD17B4 GLB1
IMPDH2 SV2A
AP1S1 ZNF212
AP1S1 SAMD14
CRISP3 STAC
PYY TG
DPF1 XPO7
ODF1 PIK3R3
AANAT CHD8
ARC KRT1
FUT6 GYPB
ARFIP2 ZNF101
RNH1 SERPINB8
COX6C NHP2
CAV1 MAN1A1
CCL19 FXYD3
LDB2 TG
CORT ADCYAP1
IKBKG ARHGAP12
IKBKG ATP2B2
ATF6B RPH3A
MSC NTRK3
MSC RAD51L3
SSX1 HSF4
LEFTY1 RIMS2
SOX30 CACNA1C
TRIM10 HSF4
AGER WDR62
JMJD6 IL13
JMJD6 CCL25
XPO6 BCL6
ARHGEF12 PFDN1
PCDH7 ADH1C
HIST1H3E TGFB1
CRCP HTR3A
CRCP SLC12A4
ZMIZ2 SLC6A12
ZMIZ2 SCAPER
ZIC2 CYP3A5
SLC4A8 IL13
GPRIN2 KIAA0467
GPRIN2 RUNX2
MAP2 THBS1
MAP2 IKBKG
NF1 PLIN3
EIF3H RPL35
NXF1 KLF6
SLC19A2 RAD54L2
GSR MFNG
HIST1H2AE ANXA8L2
MYBPC3 LSM14A
CXCL5 FLJ40113
CXCL5 MAGEA4
CHP SLC17A7
MNDA ACTR3
OPLAH SULT2B1
NIACR2 IL8
NEBL AFF2
NEBL OCEL1
NEBL HAUS5
FLRT2 GPRIN2
IQSEC1 C16orf88
SCYL3 TLE2
VAMP7 C7orf28B
HHLA1 CDK5R1
PDE3A EIF2B1
RPS4X RPL35
LALBA GJB3
RPS17 HNRNPA1
MAGEA9 GPR161
MAGEA5 ZBTB40
RPS27A NACA
KRT33B ADCYAP1
KRTAP26-1 WDR62
KRTAP26-1 MGP
LMTK2 RAD51L3
ABO ST3GAL1
SLC30A3 C1QTNF3
SLC30A3 JMJD6
DGCR9 REL
CCL16 MUC1
PRPF6 NCOR2
PQBP1 MTTP
RGS4 KCNJ15
EPM2A ARID4B
PRSS12 CACNA1C
MYST2 FAM153A
MYST2 EML3
CCDC69 HMGXB3
SIX3 WWOX
SLC22A13 CHMP7
LOC100134331 GARNL4
IGSF9B UBE3B
IGSF9B MYH2
IGSF9B RBPMS
PDIA2 CDC37
GK2 B3GAT2
LILRA2 S100A11
HIST4H4 HIST1H2AE
GABRA6 SPTB
PIGR PACRG
CACNA1B MAD1L1
CACNA1B RASGRF1
CACNA1B UCHL1
ZKSCAN3 HHLA1
CRHR2 TCOF1
STXBP1 MAPK8IP1
GSPT1 DPF1
MBD2 PSAP
ATF6 SAMD14
KIAA0907 PTRF
LOC729602 GAD1
LOC729602 BAT1
PAK4 ELAVL3
CCPG1 MEGF9
TCF20 CACNA1C
DMWD CPZ
NKX2-1 SLC5A2
NKX2-1 SLC12A4
HNRNPC MIF
GM2A MT1G
GM2A TRAF1
GM2A NFIC
GM2A ANGEL1
GM2A MPP2
NKX2-2 SCAPER
NKX2-2 PVT1
LILRA4 AKAP3
MYEF2 FLT1
MYEF2 MYOZ3
ASIP IL13
MAGEA3 LBP
AIPL1 CCDC106
AIPL1 KIAA0892
AIPL1 DPY19L1
SLMO1 ADCYAP1
SLMO1 WDR62
SLMO1 SLC6A4
MLN TNFRSF25
GRIP2 RTN2
CFHR3 IL13
CFHR3 SULT2B1
XDH CDK6
XDH GPR161
RPL22 RPS3
CAP2 PCDH7
KDELR3 OLFM1
SFN CALB2
ABHD5 MYBPC3
EXOSC7 SNRPF
ENOSF1 GAD1
PAXIP1 XDH
DOHH KIF22
FANCA HSPA12A
CD160 AKAP3
ITGA10 CDK5R1
OR2B6 RIMS2
AGAP8 LOC145678
AGAP8 LMTK2
RFX1 NFATC4
RFX1 DOHH
SLC9A3 FSTL4
FAM189A2 PAEP
SEZ6L TUBB2B
SEZ6L OTUB1
POU6F2 GPR161
EFR3B FAP
RHO IAH1
RHO ASCL1
MRE11A NCOR2
TDRD3 SAMD14
RDH5 SERHL2
TROAP SLC6A15
ARVCF SLC5A2
ARVCF WWOX
MON2 DCT
MON2 SIM2
PTGER3 TGFB1
SLC9A1 STATH
SLC9A1 DGCR11
SLC9A1 MAGEA9
LSM4 FLJ40113
LSM4 UNC5B
LSM4 ITPR2
U2AF2 RPH3A
PPP3CC OSGIN2
GRINA PACRG
SLC6A9 RBM8A
SLC6A9 HAUS5
SLC6A9 MGP
SLC6A9 DNAH9
TEF BNIP3L
TEF RAP1GAP
MB DOHH
RPL41 RPL37
NR5A1 ABCC10
NR5A1 CCBP2
ATP6V0E2 RPL37
ATP6V0E2 RPL4
ZNF157 NTRK3
CHRNA2 HPCA
SNORA21 BTF3
SAA4 ZNF239
PPY ALAS2
ZNF549 MAP3K14
RPS11 EEF1A2
KRT85 C19orf29
KRT85 MAGEA9
KRT85 UGT2B15
KRT85 GRINA
HCG9 GDF5
FOSL1 TLE1
CCNB2 KIAA0101
MYT1 GFPT2
MYT1 FOSL1
SERPINA4 TGFB1
SERPINA4 MAP2
CHST3 CPB2
SDC3 CHST3
PIKFYVE UBA3
PCSK6 SLC30A1
NCKIPSD LY6G6C
FOXN1 SMG6
NPHS1 TCF15
NPHS1 GPR1
NPHS1 ARVCF
NPHS1 NCKIPSD
RPL37A RPL29
FOXG1 SLC9A3
DDX11 GTSE1
BTF3 SCN8A
MLANA OTUB1
CDC23 MSH2
IGHMBP2 PLIN3
IGHMBP2 CXCL5
IGHMBP2 SIX3
GCLC XK
HRG GPR135
TGOLN2 ISLR
HOXC11 PRSS8
TEX28 DUS4L
SLURP1 MXD1
RAP2B RPUSD2
AGFG2 FAM5C
LOC90586 ALDOC
LOC652147 SERPINC1
LOC652147 ZNF101
LOC652147 PPAT
TPT1 RPS15
TPT1 RPS24
RPS8 EIF3M
ADRB1 PTPRO
KCND3 TYR
KCND3 HAUS5
KCND3 PRPH
RPL13 RPS28
GAGE12J SCYL3
GAGE12J CFHR3
PRPS1L1 FSHR
PRPS1L1 HMG20B
PRPS1L1 KRTAP26-1
PRPS1L1 FPR3
PFKFB2 AP1S1
PFKFB2 CTSZ
RUNX1 HPS1
SLC18A1 ELAVL2
SLC18A1 XDH
JAKMIP1 CALB2
GRP HSF4
GRP GCM1
RPSA RPL7
SRM ITGA10
FSHB MAPK8IP1
FSHB CPZ
FSHB FLRT2
KLK2 CACNA1C
CDH13 CEP290
CDH13 SYDE1
CDH13 MRE11A
BCL2 TNFRSF25
TFDP2 ALDOC
JAK3 MAGEA5
ETS1 RASGRF1
ETS1 TRAK1
CCNG1 ZNF254
EFNB1 CXCL5
PCNA TK1
WNT1 ACHE
WNT1 MGAT3
MAP2K4 EXOSC9
MAP2K4 MTG1
MAP2K4 GSR
MAP2K4 SLC9A3
GPR176 ARR3
TGFB3 RPH3A
CASP10 EFNB1
PDGFRA CBLN1
RREB1 PRSS8
CDX2 SRM
PTPRJ SLC25A16
PTPRJ TOP3B
EEF1G RPL6
RB1 SCAPER
RB1 ZNF549
TFDP1 EPB41
USP11 ENTPD3
USP11 LILRA4
USP11 MLN
IGFBP5 SGCD
IGFBP5 FSCN2
TGFA MYH2
TGFA SIX3
TGFA FPR3
WNT2 HHLA1
MMP14 PAK4
MMP14 BCL2
CEACAM6 NTNG1
CEACAM6 SEMA5A
CEACAM6 BCL2
IFNA4 CDH13
IL4 BCAM
IL4 SLC12A4
IL4 ATF6B
IL4 KDELR3
CYP2A13 PTPRD
ETS1 SLURP1
CYP2A6 TCF15
CYP2A6 POU3F4
CYP2A6 SERPINA4
CYP2A6 ZNF592
CYP2A6 GARNL4
ELL2 SLC17A7
PSMA4 HPRT1
PSMB1 UBE2L3
ESR2 RXRB
CAMK4 CDK5R1
CAMK4 WBSCR22
CAMK4 GNL1
CAMK4 FSHB
KLF1 TEF
UBC CAMK4
NTRK2 CCL16
NTRK2 KDR
XRCC2 E2F1
RBPMS USP6
GUCA1A CARD10
GUCA1A ASPHD1
GUCA1A CHRNB1
PAX8 ITGA3
PAX8 SULT4A1
GBX1 RASGRF1
GBX1 ARHGAP6
CCR1 PSG1
CCR1 KRT33B
EDN2 CACNA1B
CYP1A2 MAP2K4
PRLR SLC18A1
IL1A EFNB1
FLT3LG ARHGAP1
NTRK3 C11orf52
NTRK3 TLE1
NTRK3 GPR135
NTRK3 HRG
NTRK3 IL4
POU6F1 ARHGAP12
POU6F1 GUCA1A
IL8RB LOC145678
HOXD4 C11orf52
BRD3 LOC728849
RAB11FIP3 FLT1
NUDT3 UNC5B
HMG20B HSF4
AKAP3 MID2
PLEKHG3 RAB11FIP3
EML3 IL13
EML3 NFIC
RBM8A HMG20B
CDK5 MAST2
ASCL1 HSPA12A
STK10 ADCY7
NFKB2 HMG20B
GPR161 FSHR
ATP5C1 SET
WBSCR22 SULT4A1
ISL1 C11orf52
TAF6L GUK1
PCBP3 C1QL1
EPOR CDK6
GINS1 MSH2
GFPT2 ISL1
POU6F1 TUSC4
REEP2 IL24
HMX1 MAST2
MLLT4 NFIC
SCAPER MAD1L1
PFDN1 RPH3A
TUBB2B PTPRN
TUBB2B GPR161
LILRB2 CASP1
ACVR1B EPHB2
RUNX2 ALPPL2
ELN SOX3
CTSA IMPDH1
TYR PRSS8
UBAC1 SPTA1
MUC1 PFDN1
MUC1 TUBB2B
SLC12A4 NFKB2
KIAA0284 SLC12A4
MAG PRKACA
BCAP29 FXYD3
CYP2D6 TRAF1
CYP2D6 WWOX
CYB5A CDK6
CYB5A APOH
ICAM2 MAX
DDX3Y RPS4Y1
DUS4L HMG20B
GGT5 HTRA2
DEPDC5 REEP2
PTGES PDCL
RBPMS PTPRN
BNIP3 HK2
PIK3R3 RBM8A
PACRG ISL1
PACRG NEB
ARHGAP26 ITGAM
NTRK3 PTPRD
C19orf29 SULT2B1
EIF2B1 GSTA2
AOAH FRAT2
AFAP1 WBSCR22
ZNF592 PFDN1
ZNF592 OCEL1
GARNL4 NTRK3
WDR62 EPHB2
SF3A2 GUK1
PHLDB1 CDK5R1
PAFAH1B1 ARID4B
SEMA4D B4GALT3
KNG1 ABCC8
INA SLC12A4
CDH5 IGFBP4
EPB49 OPTN
RHD GYPA
SAMD14 MAD1L1
CALB2 NEUROD2
CYP3A5 TG
PLIN1 PSG1
PFKFB3 TNFAIP3
SLC17A1 GNL1
PCDHA9 CARD10
CHIT1 LSM12
PSMA5 PDCD6
P4HA1 BNIP3
CAPN2 S100A10
UCHL1 KLK11
UCHL1 SCAPER
ZMYND8 ITGA2B
HAUS5 PFDN1
RAD1 ACTL6A
ATXN3 PSG1
DGCR11 PTPRN
CCDC52 TCF15
CCDC52 ISL1
RPL10A ATP5O
FABP6 CREB3
FABP6 WDR62
ADCYAP1 POU2F2
ABCC10 CYP2D6
SCN2A B3GAT2
MAFF DUSP5
TBX19 ABCC8
SLC17A7 ALPPL2
SLC17A7 CREB3
SLC17A7 CYP11A1
SFI1 RPS15
CRTC1 RBM4B
PTH2R PFDN1
IVL B4GALT3
F2RL1 CALB2
AANAT PLLP
ARC TFF3
MAGEA4 TYR
MAGEA4 AFAP1
CNTN2 KNG1
PMP2 KMO
ADH1C SLC6A12
OLFM1 AANAT
PSMA6 C1QBP
ODZ4 IFT140
LDB2 KIAA0284
IKBKG HTR3A
IKBKG ARID4B
KIAA1012 CLASP2
LEFTY1 GNG4
TRIM10 CYP2D6
AGER AANAT
CCT2 NDUFS4
CCT2 HNRNPA3
EEF1B2 UQCRB
NPTN CD1D
PIK3C3 FUCA1
HIST1H3E RPH3A
CRCP EPHB2
ZIC2 MMP11
GPRIN2 WWOX
GPRIN2 FAM119B
GPRIN2 PRRC1
SCN8A MAP3K14
SCN8A MFNG
ARID1A OCEL1
TCP11L1 NCOR2
HTR2A TYR
BARX2 CALB2
MAP2 CPB2
NF1 SKI
NF1 FAM119B
HMGA2 WBSCR22
DPAGT1 SLC6A12
GSR B3GAT2
MYBPC3 MT1X
CHRNB1 TNFRSF25
CHRNB1 NPFF
CXCL5 ODF1
LBP RIMS2
MNDA KCTD12
KIFC1 MCM7
OPLAH MFAP3
T HIPK3
CYTH3 ASCL1
CAMK2B ARID1A
ULK1 TLE1
SCYL3 CYP2D6
HHLA1 ATF6B
MPP2 MYH2
PDE3A MAP3K14
PDE3A PRKACA
PDE3A RASGRF1
MAGEA9 HMG20B
MAGEA5 GP2
EFNA3 TM4SF5
EFNA3 MAG
EFNA3 KIAA0195
EFNA3 SEMA4D
RPS27A RPS29
KRT33B ARID4B
KRT33B GRIN2A
KRT33B SLC6A4
KRTAP26-1 TUBGCP2
LOC157627 POU6F1
LMTK2 CRYBA4
FSCN2 NACAD
FSCN2 BCAP29
FSCN2 PTPRB
DGCR9 DCT
AQP9 SDCBP
CCL16 CBLN1
CCL16 SLC12A4
UQCRQ ATP5J2
SPINT2 PIR
HMGXB3 TCF15
CCDC69 CDK6
CCDC69 MAPK8IP1
NDST1 PRPH
SIX3 FLT1
SIX3 FSHR
SIX3 HMGA2
SIX3 LRRC15
PFKFB2 GRM4
LOC100134331 IVL
IGSF9B CDK6
IGSF9B PTPRD
IGSF9B APOH
GNAT1 PSG1
DMP1 LRRC68
HIST4H4 HIST1H2BL
PIGR CYP2D6
ZNF43 ZNF85
RNASE3 CTSG
CACNA1B GCKR
CACNA1B CASK
HIRIP3 PQBP1
ATF6 ASCL1
ITPR2 JMJD6
LOC729602 FMO5
CCPG1 S100A11
TCF20 MFNG
TCF20 LSR
DMWD WDR62
BPGM MYL5
BRCA1 HMG20B
TUG1 DDX17
GPR1 MC2R
RPL31 TINP1
RPL29 SNRPD2
RPL12 RPL7
RPL37 RPL9
GM2A LARGE
GM2A FCGR2A
GM2A PIGR
ATP8B1 TM4SF5
LILRA4 HMGA2
LILRA4 CD40
MYEF2 CYB5A
MYEF2 RBPMS
MYEF2 LOC100134331
F7 DOCK4
F7 SULT4A1
MAGEA3 ITPR2
SLMO1 SLC6A2
CFHR3 KNG1
CFHR3 CCDC52
CFHR3 NEBL
XDH HMG20B
CAP2 GSTA2
LPHN3 TYR
SFN EFNA3
C9orf114 SAMD14
IL10RB PECAM1
PAXIP1 AFAP1
DOHH GJB3
FANCA ELN
FANCA NFATC4
ITGA10 CDK6
ITGA10 MYH2
ITGA10 HAUS5
ITGA10 SSX1
HCRTR2 IGHE
UGT2B15 FLJ40113
UGT2B15 GNA11
USP6 PVT1
GPLD1 T
FAM189A2 ZKSCAN3
AQP5 ANKRD12
AGFG2 MVD
AGFG2 NCAM1
ARVCF UBE3B
ARVCF TCOF1
ARVCF GNL1
ARVCF CTAG1A
MON2 ARVCF
PTGER3 MGP
PTGER3 WBSCR22
PTGER3 WWOX
PTGER3 CXCL5
SLC9A1 GTSE1
SLC9A1 OTUB1
SLC9A1 BBS4
TTLL4 GPRIN2
GABBR1 CLEC3B
EIF3F RPL22
LSM4 RAD51L3
U2AF2 PFDN1
U2AF2 NTNG1
VAMP5 EPHB2
VAMP5 SLC12A4
VAMP5 SLC30A3
GRINA NFIC
GRINA ATP2B2
SLC6A9 PLEKHG3
RPLP2 RPL4
CCBP2 SLMO1
PAX7 PRKACA
PAX7 CPNE6
ARHGAP6 FAM5C
ARHGAP6 SERHL2
OPN1SW TG
SNORA21 EEF1A2
RPL23 TINP1
TOP3B ZNF101
TOP3B RFX1
TOP3B RHO
RPL23A RPS4X
ZNF549 SERPINC1
KRT85 ITPR2
FOSL1 T
NR4A1 ZNF592
CCNB2 CENPF
CFHR1 PRSS3
MYT1 DOCK4
CHST3 PAFAH1B1
CHST3 HAUS5
CHST3 IKBKG
CHST3 NDST1
SDC3 AANAT
SDC3 NF1
SDC3 STXBP1
SDC3 GPR1
PBX1 KRT85
NCKIPSD SPINT3
NCKIPSD FPR3
KIAA0894 DPF1
RPL37A RPS12
FAU TINP1
RASGRF1 FXYD3
DDX11 ZNF500
BTF3 MTG1
BTF3 RPL3L
BTF3 PPAT
BTF3 SLC25A3
MLANA UGT2B15
IGHMBP2 HPS1
IGHMBP2 HIST1H3E
TGOLN2 PLP1
TGOLN2 STXBP1
TBPL1 DLEU1
HOXC11 VAMP5
HOXC11 KRT85
LPA CHN1
LPA FSCN2
TEX28 TSHB
FOXN2 TRAK1
KRT33A CYP11A1
SLC14A2 GPR1
RPS10 EIF3D
ADRB1 MPP2
ZFY FSCN2
GAGE12J ARVCF
GAGE2E HN1L
GAGE2E TNFRSF10D
PRPS1L1 GARNL4
PRPS1L1 NCKIPSD
LOC728643 EEF1A2
LOC728643 RPS11
ARHGAP1 FSHR
RUNX1 TGFB1
CD163 CHST15
SLC18A1 KRT16
SLC18A1 NCKIPSD
BMP3 EIF5B
KIF20B TYR
SRM HSF4
SRM SLC17A7
SRM SLC18A1
FSHB CHD8
FSHB APOH
MSX1 FOXN1
MSX1 ACVR1B
MSX1 SLC17A3
CDH13 PYY
BAX MMP11
BCL2 PHF21A
BCL2 DUS4L
BCL2 SIX3
ETS1 SLC8A1
VEGFA ZNF804A
RB1 PSG1
EFNB1 MAN1A2
EFNB1 WBSCR22
EFNB1 IVL
EFNB1 FOSL1
EFNB1 VEGFA
PCNA PLK4
NOVA1 PTH2R
WNT1 AVPR1A
WNT1 DPH1
MAP2K4 TGFB2
MAP2K4 TADA2L
GPR176 RAD54L2
CDC2 FANCI
IFNA2 IFI44L
TGFB3 GPRIN2
DNASE2 MAD1L1
PDGFRA SLC30A3
CDX2 HOXD4
PTPRJ ZNF549
RB1 DNAJA3
RB1 ELF5
USP11 LARGE
USP11 KRTAP26-1
IGFBP5 HMX1
WNT2 MDM2
MMP14 PTPRD
MMP14 TCF7
MMP14 CDX2
MMP14 HOXB6
VEGFC TCP11L1
VEGFC CYTH3
VEGFC RFX1
GAS6 MMP14
CEACAM6 CARD10
IL4 LRRC15
CYP2A13 KIAA0467
CYP2A13 EML3
CYP2A13 GLYAT
HIST1H2BJ HIST1H2BN
CYP2A6 TEX28
CYP2A6 MYT1
PSMA2 SERBP1
ESR2 ABCC8
ESR2 MID2
ESR2 MAPRE3
ESR2 RBPMS
ESR2 CCL16
ESR2 SRM
CAMK4 CRYBA4
CAMK4 OR2B6
CAMK4 E2F1
KLF1 MYL4
UBC OR2B6
NTRK2 LBP
NTRK2 T
IGF1R CYTH3
TERF1 USP6
UBB SHH
THRA ISL1
XRCC2 MYH2
RBPMS FXYD3
GUCA1A FLJ40113
GUCA1A CBLN1
GUCA1A FAM189A2
PAX8 SLC17A1
PAX8 NDST1
CYC1 ATP5O
EDN2 MMP19
EDN2 CACNA1E
CYP1A2 SAMD14
IL1A CDC42EP3
POU6F1 ADCYAP1
POU6F1 HRG
POU6F1 CYP2A6
IL8RB PAX8
WNT10B F7
WNT10B HOXC11
ITGA2 RASSF8
CNNM2 CDK6
SLC5A2 THBS1
MAPK8IP1 TGFB1
TNFRSF25 MID2
PLEKHG3 SLC5A2
SULT4A1 RUNX1
PSG1 REL
EML3 SLC9A3R2
MYL5 GUK1
TCOF1 ABCC8
ADCY7 CAMTA2
GPR161 PRSS8
GPR161 ABCC8
GP2 TGFB1
ARHGAP12 TNFRSF25
WASL KLK11
SDC2 MAD1L1
NACA RPL27
STATH HSF4
PRRC1 PLEKHG3
PHF21A C21orf2
UTP14C LOC728849
NCOR2 RBM4B
ACVR1B MC2R
FXYD3 IAH1
FXYD3 PEX7
ARPC1B IMPDH1
TYR SOD3
ATPAF2 TG
EXOSC9 IAH1
MUC1 PPARA
CCT7 PARK7
GYPB XPO7
OTUB1 RBM8A
ISLR KIAA0467
DUS4L MAPK8IP1
DUS4L PTPRD
GRIN2A MAPK8IP1
GRIN2A RBM8A
NEUROD2 PSG1
CYorf15B GOLGA8A
RBPMS PRKACA
RBPMS ZNF500
EPOR RPS6KB2
PIK3R3 SLC16A6
PIK3R3 PFDN1
GNL1 ITGAD
GNL1 MUC1
C1QBP COX5A
EIF2B1 FGD1
PAEP MAPK8IP1
PAEP TOP3B
RASSF2 UBE2D1
ZNF592 TGFB1
NR0B2 GPR161
HLA-F GRAP2
TAZ RBM8A
CPZ NR2F1
KNG1 POU6F1
INA SULT4A1
INA SIM2
SAMD14 CEP290
CALB2 PPARA
CALB2 C1QTNF3
CALB2 BCAM
PFKFB3 CYB5A
ATP2B2 MYH2
ATP5O TINP1
ALDH1A1 ITGA2B
ALDH1A1 CXADR
UCHL1 SAMD14
ZYX GNAI2
IFI44L OAS2
NRP1 FGD1
NRP1 CACNA1C
PSAP AOAH
GATA1 PDLIM5
CYP1A1 MAST2
CDKL5 PTPRN
IMPDH2 HADH
NOLC1 IPO5
GARS ILF3
SLC17A7 GARNL4
SLC17A7 INA
CTNS PTGER3
CRTC1 NCOR2
AADAC FXYD3
MEGF9 HCK
CASK CAPN5
ODF1 CDK5R1
ODF1 STATH
HK3 NAGA
SERPINB8 KBTBD11
FUT6 SAMD14
FUT6 PPP1R10
ADH1C CYP1A1
ZNF239 SPTB
LY6G6C GPR161
ARFIP2 ROM1
OLFM1 TGFB1
SFRS1 GTF3C2
SEMA5A KNG1
IKBKG B4GALT3
IKBKG CPB2
ZWINT TYMS
MSC EPOR
SSX1 ATP10B
TRIM10 PTPRN
TRIM10 CDK6
ARFRP1 ITPA
SGSH ODF1
CRCP NPPA
ZIC2 PLEKHG3
GPRIN2 ALDH1A3
SCN8A EXOSC9
TCP11L1 IAH1
GRM4 SULT4A1
GRM4 MEG3
MAP2 HOXD4
LGALS3 PSAP
DPAGT1 SCAPER
RAMP3 PHF21A
RAMP3 CYP2D6
CD40 GPRIN2
MYBPC3 COL8A1
CHRNB1 WDR62
CXCL5 HTRA1
CXCL5 ACVR1B
CXCL5 CCL25
SGCD TRAK1
T ATP10B
SLC8A1 WASL
NEBL IL13
NEBL OTUB1
NEBL NEB
NEBL MSC
ULK1 CYB5A
UBQLN2 DICER1
CD164 MAX
LRRC15 THBS1
HHLA1 RBPMS
HHLA1 ZNF592
HHLA1 HECW1
HHLA1 SIM2
psiTPTE22 POU2F2
POLR3C UBXN1
MPP2 FSHR
MPP2 TGFB1
MPP2 CREB3
KRT2 SSX1
SLC6A4 TCF15
SLC6A4 HHLA1
MGAT3 GSTA2
MAGEA5 UNC5B
MAGEA5 CDK6
MAGEA5 RAD51L3
EFNA3 NFIC
KRT33B MUC1
KRTAP26-1 NEB
KRTAP26-1 DPEP1
KRTAP26-1 LECT2
LOC729678 RIMS2
MGAM TBC1D8
LMTK2 HOXD4
LMTK2 PAFAH1B1
LMTK2 LEFTY1
FSCN2 PDPN
FSCN2 SNX17
SLC30A3 RGS7
DGCR9 PFDN1
SLC17A3 BDKRB2
SLC17A3 PCDHA9
CCL16 CREB3
MVD IL24
MVD NACAD
MVD ACAN
COX7C SNRPF
PCSK7 B3GAT2
PPAT FSCN2
EPHB1 MT1G
EIF3G ILF3
GABRE SEPT5
RGS4 SLC5A2
NUP160 BRD3
EPM2A PTPRN
MYST2 RIMS2
MYST2 TBX19
CCDC69 SLC17A7
CCDC69 SLC17A3
SIX3 PAFAH1B1
SIX3 HMGXB3
IGSF9B AKAP3
IGSF9B LOC729678
IGSF9B HMGXB3
PCGF3 NOC2L
NCR2 CYTH3
LILRA2 HK3
DMP1 C1orf105
DMP1 TRO
DMP1 FSCN2
REM1 CBX5
REM1 FAM5C
PIGR SIX3
HSP90AB1 PAEP
HSP90AB1 RAMP3
STXBP1 TCF15
STXBP1 PCBP3
GSPT1 TSPAN5
HIRIP3 CAPN5
HIRIP3 PPAT
ATF6 DMP1
KIAA0907 NR2C1
NAMPT SQSTM1
SMG6 PCDH7
TCF20 PEX7
TCF20 SDC2
TCF20 NCOR2
TCF20 SLC8A1
CCL14 CREB3
VAMP1 IGSF9B
BPGM PPP1R10
BRCA1 AGER
RPL29 EIF3M
GM2A IVL
CTAG1A HSF4
ZNF804A CHRNB1
RBMS3 RBPMS
LILRA4 TCOF1
LILRA4 CHRNB1
ASIP HSF4
SLMO1 TRAF1
SLMO1 MAPK8IP1
SLMO1 GNL1
MLN SLC17A7
MLN CHRNB1
GRIP2 MAGEA5
CFHR3 IKBKG
CFHR3 ZKSCAN3
XDH JMJD6
XDH LILRA4
RPL22 RPL12
ABAT AHNAK
CAP2 IL24
CAP2 XAF1
RNF14 GABARAPL2
SFN ITGAD
C9orf114 SLC8A1
ARRB2 TCIRG1
ENOSF1 POLG2
IL10RB S100A11
PAXIP1 TNP1
FOXD1 JRK
DOHH B3GALT5
UTP3 MC2R
SLC16A3 GJB3
SLC16A3 SCNN1D
KCNH1 NFATC4
ITGA10 MYOZ3
RAP1GAP ST6GALNAC4
OR2B6 MYH2
OR2B6 GARNL4
UGT2B15 OSGIN2
UGT2B15 CXCL5
USP6 PYY
AGAP8 PAK4
GPLD1 TNP1
NTSR2 CHRNB1
NTSR2 BBS4
SLC9A3 ZMYND10
FAM189A2 KRT33B
FAM189A2 KRTAP26-1
SEZ6L GARNL4
POU6F2 CCDC69
POU6F2 GM2A
POU6F2 ITGA10
JHDM1D PRSS8
JHDM1D HOXD4
JHDM1D OTUB1
JHDM1D IKBKG
AQP5 SIX3
RHO KIAA0284
MRE11A REM1
PRSS3 SPINT2
XRCC6 ATXN10
ARVCF NUDT3
ARVCF RBPMS
ARVCF PCDHA9
ARVCF HTR2A
MON2 TNP1
PTGER3 SLC16A6
SLC9A1 TUBB2B
SLC9A1 PRPH
BST1 S100A12
TTLL4 SLMO1
SFRS9 UBE2N
U2AF2 GNA11
PPP3CC CBLN1
PPP3CC HTRA2
PPP3CC ADAM15
PPP3CC SLC9A1
VAMP5 ABCC8
VAMP5 GARNL4
CLPP MIF
CTSZ MAST2
CTSZ SMAP1
GRINA NTNG1
SLC6A9 GTSE1
TEF SIAH2
CCBP2 TNP1
KCNA6 SLC8A1
ARHGAP6 CRTC1
NR5A1 UNC5B
ZNF157 RGS7
ZNF157 EPB41L1
CHRNA2 ZBTB25
RPS14 ATP6V0E2
RPL23 RPL24
PPY EPB49
KRT86 MC2R
KRT86 MAGEA5
KRT85 POU2F2
KRT85 SLC30A3
FOSL1 TNP1
FOSL1 EFNA3
FOSL1 IGSF9B
TTR PTGER3
AP2A2 GPRIN2
MRPS18B MDH1
MYT1 STATH
SFRS11 PRPF4B
THOC2 NR2C1
CHST3 MUC1
CHST3 PIK3R3
SDC3 PFDN1
SDC3 RAD51L3
PBX1 PFKFB3
PRKCD CSTA
CAD KIAA0195
FOXN1 CCL19
RPLP1 RPL5
FOXG1 TEKT2
RHCE TRIM58
MLANA CYP2D6
MLANA GNL1
IGHMBP2 TRAFD1
TGOLN2 FAM189A2
HOXC11 GPR135
ENTPD2 MYEF2
HSPA1A AFF2
NEU3 LDB2
PRH1 ZNF157
LOC90586 PAIP2B
KRT33A EML3
KRT33A LSM4
LOC652147 MAST2
RPS25 NACA
ADRB1 CREB3
RPS18 RPL41
HBA1 NUP93
BTF3 TGFB2
IGKC CXCL5
H3F3B H1FX
RPL8 RPL3
GAGE2E CD160
PRPS1L1 RBM8A
RUNX1 STATH
CD163 MTRR
KRT37 RASSF8
KRT37 PEX7
KRT37 ITGAM
KRT37 ATF6
KRT37 ZFY
SLC18A1 BCAM
SLC18A1 TNP1
SLC18A1 KRT6A
SLC18A1 U2AF2
ERN1 CYP3A5
NFAT5 NR2F1
JAKMIP1 PHF21A
SRM ATP2B2
FSHB COL8A1
GNB3 KRT33A
MSX1 ABCC8
MSX1 SLC30A3
CDH13 AVPR1A
CDH13 BCAP29
CDH13 RPL3L
BCL2 PCBP3
ITGB1 DPEP1
E2F1 PTPRN
GJA1 DFFB
JAK3 TUBB2B
JAK3 CYP2D6
JAK3 PAEP
JAK3 SPINT3
KDR BTRC
RB1 MAGEA9
GDF15 ILF3
WNT1 HIPK2
WNT1 CACNA1B
MAP2K4 PEX7
MAP2K4 ELN
GPR176 CAPN5
GPR176 ADH1C
PCNA SFRS3
PRKCD IL17RA
CDC7 AARS
FGR FCGR2A
CYP3A4 ITGAM
DNASE2 DNAJA3
PDGFRA TNP1
PDGFRA ZNF157
USP11 CHP
IGFBP5 CACNA1C
HOXB6 CREB3
MMP14 CDK5R1
MMP14 AKAP3
MMP14 RBPMS
VEGFC CASK
VEGFC PTPRH
CEACAM6 FAM110B
CEACAM6 ATXN3
CEACAM6 PPM1A
CEACAM6 PBX1
IL4 SLC30A3
GPR19 ACVR1B
PAK2 TFAP2A
CYP2A13 HMG20B
RAGE NDST1
CYP2A6 MAP3K9
CYP2A6 PACRG
CYP2A6 NDST1
PTPRK GPR135
ESR2 MAP2
CAMK4 MAPK8IP1
FGF7 JMJD6
UBC RBM8A
UBC FGF3
TERF1 CP
NTRK2 MC2R
NTRK2 SIX3
TERF1 SGCD
RBBP4 HNRNPA0
THRA INA
XRCC2 MPP2
GUCA1A SEMA4D
MAPK9 PVT1
IER3 CD83
PAX8 FLJ40113
TNK2 SPINT3
CCR1 PCDH21
CCR1 TRIM10
ISG15 OAS2
PPP2R1B B3GAT2
PRLR RIMS2
POU6F1 B4GALT3
POU6F1 SEZ6L
WNT10B ALDH1A3
WNT10B NEBL
WNT10B VAMP5
WNT10B FOSL1
HINT1 RPS3
HINT1 FBL
IL13 PRSS8
HOXD4 FLJ40113
SKI MC2R
MAPK8IP1 FLT1
MAPK8IP1 HSF4
PRDX1 BLK
TNFRSF25 ALPPL2
SLC9A3R2 IL13
NACAD MAD1L1
SPTB RGN
KLF11 EPHB2
RBM6 TIAL1
DHX57 MAST2
HSPA1L FAM110B
MAP3K9 FLJ40113
TRPC4AP MFNG
GPR161 UNC5B
MMP19 TRPC4AP
PIGA SQSTM1
LSM12 FAM119B
SLC16A6 PCGF1
SCNN1B LRRC68
GFPT2 C1QTNF3
POU6F1 BCL6
BNIP3L PAIP2B
PFDN1 HTR3A
PFDN1 GTSE1
NCOR2 ARR3
PPP5C BCL6
ACVR1B GNG4
RUNX2 GNA11
CTNNBIP1 HMX1
FXYD3 WASL
NOTCH4 RPH3A
KRT6A ABCC8
COL13A1 IL24
TYR KRT1
TYR SIM2
KIAA0240 FLI1
SMAP1 REEP2
MUC1 TNFRSF25
OTUB1 CDK6
MTG1 MFNG
TGM2 NNAT
KCNMB1 SERPINB5
GRIN2A SLC12A4
RPL3L MFNG
RIMS2 PDPN
RIMS2 CDK6
PTGES ABCC3
KIAA0195 HMG20B
KIAA0195 TNFRSF25
RBPMS RAB11FIP3
RBPMS KRT6A
EPOR PI3
ZFYVE26 TSPAN6
TFF3 PAIP2B
RAD51L3 GCM1
RAD51L3 OTUB1
RAD51L3 GNL1
PTPRB GSTA2
ANXA5 S100A10
FCGR2A CBLN1
AFAP1 AKAP3
GARNL4 LARGE
NR0B2 RPH3A
NR0B2 ACVR1B
WDR62 HSF4
NFATC4 MAST2
SEMA4D CDK5R1
SEMA4D MPP3
CPZ PSG1
CPZ B4GALT3
INA PPARA
EPB49 SNCA
GAD1 ITGA2B
GAD1 FMO5
BMP2K KIAA0406
SAMD14 PTH
CALB2 TLE1
SLC17A1 FSHR
SLC17A1 RIMS2
ELANE FBLN5
CHIT1 TFF3
ATP2B2 CNNM2
ATP2B2 PCBP3
CTSH ITGAM
HAUS5 CREB3
HAUS5 IFT140
ATXN3 FAM13A
FAM155B PPP3CB
DGCR11 HOXD4
LILRB5 GCA
CYP1A1 CAPN5
CYP1A1 RGL1
ADCYAP1 IL13
TBX19 PHF21A
ALDH1A3 DCT
ALDH1A3 NFKB2
ALDH1A3 POU2F2
MGP STATH
NAGA EVI2B
EEF2 FBL
SLC17A7 HTRA1
CRTC1 B3GAT2
PYY TRAK1
UPK1A TNP1
ODF1 CDK6
IVL NFIC
IVL HAUS5
SBNO2 HOXD4
AANAT MYH2
AANAT HAUS5
MAGEA4 CDK6
MAGEA4 GNG4
MAGEA4 ACVR1B
PRPH MAG
CNTN2 PSG1
ADH1C MTTP
IL7R KLRK1
ARFIP2 KLK11
ARFIP2 SLC25A17
EBNA1BP2 MRPL3
OLFM1 CDK6
OLFM1 HN1L
CAV1 PRTN3
CCL19 CAPN5
TCIRG1 LILRB3
IKBKG MYH2
ATF6B OTUB1
MSC PAX6
MSC SLC12A4
ZBTB40 PCBP3
ZBTB40 OCEL1
PSG7 PLP1
TRIM10 AANAT
SGPL1 PRSS8
GRIK1 PHF21A
JMJD6 CNP
JMJD6 KIAA0467
JMJD6 C21orf2
JMJD6 AFAP1
JMJD6 TBX19
EIF3M ATP5C1
GPR56 TGM2
NFIX PYGM
HDC TRIB2
XAF1 ACAN
SCN8A MGST3
CYP4F12 IL13
GRM4 CBLN1
GRM4 IVL
PLXNA3 HSF4
MAP2 WDR62
CHST15 VCAN
ST14 EPOR
EIF3D EIF3E
RPS29 RPL27
SNRPD2 NDUFS4
HMGA2 MYH2
EEF1A2 EIF3E
MYO1F SELPLG
RPS6 RPL9
EVX1 RAD54L2
MYBPC3 PSG1
CHRNB1 EPOR
CXCL5 PPARA
CXCL5 CNNM2
CHP KNG1
LBP PHF21A
T TUBGCP2
T PAFAH1B1
T MYBPC3
CD1B ALMS1
SLC8A1 SCNN1B
NEBL B4GALT3
DKC1 AARS
PLS3 CRISP3
ACAT2 MAX
CCNB1 CENPF
CACNB3 ICAM2
HHLA1 MYBPC1
HHLA1 TUBB2B
HHLA1 DUS4L
HHLA1 PCDH21
MPP2 CARD10
MPP2 LARGE
MPP2 PRPH
DNAH9 GRM4
LALBA TSPAN9
MGAT3 ZNF101
RPS17 EEF1A2
MAGEA9 MLLT4
MAGEA9 TUBB2B
MAGEA9 MAGEA4
MAGEA5 FSHR
MAGEA5 ARID4B
MAGEA5 TBCD
EFNA3 SOD3
EFNA3 WWOX
RPS27A EIF3M
KRTAP26-1 SLC9A3R2
LOC145678 HTRA2
LOC145678 HPS1
LMTK2 FLJ40113
SPP2 IL12B
ABO HHLA1
SLC17A3 CRYBA4
CCL16 THBS1
CCL16 MYOZ3
MVD RGN
PQBP1 FXYD3
KLHL18 PCBP3
LEPR TNFRSF25
LEPR PDXDC1
NUP160 CREB1
EPM2A IL13RA1
MYST2 CDK5R1
MYST2 MAP3K9
MYST2 CYP11A1
HMGXB3 LARGE
HMGXB3 PSG1
HMGXB3 PAEP
CCDC69 CYB5A
CCDC69 DUS4L
CCDC69 RIMS2
SIX3 CCDC52
SIX3 CCDC69
MATN3 STK25
IGSF9B AFAP1
PDIA2 NSUN5C
NCR2 NFATC4
NCR2 FSCN2
KRT34 SLC17A3
REM1 MTG1
CRHR2 CREB3
CRHR2 CHRNB1
APLP2 OS9
FTH1 UPP1
STXBP1 PRPH
STXBP1 SLC30A3
HIRIP3 NOC2L
NAMPT ZFP36
ITPR2 AKAP3
ITPR2 RIMS2
ITPR2 LBP
LOC729602 DKC1
SMG6 LRRC68
CCL14 PFDN1
CCL14 CHRNB1
DMWD SLC12A4
DMWD STXBP1
BPGM GYPA
BPGM SNCA
NKX2-1 CALB2
NKX2-1 SIX3
BRCA1 CCDC52
SPINT3 CDKL1
SPINT3 NFIC
SPINT3 PAEP
SPINT3 TAZ
GAGE12J SLC5A2
RPL29 RPL13A
RPL37 RPS28
GM2A PHF21A
GM2A FABP6
CTAG1A GRIK1
TSHB NEUROD2
TSHB MAGEA5
COL4A3 HSPA12A
MYEF2 CXCL5
ALX1 CARD10
ASIP PCDHA9
ASIP SGSH
F7 SLC17A7
MAGEA3 RPH3A
HBD SIAH2
AIPL1 TLR5
CFHR3 REEP1
XDH NFKB2
XDH SLC17A1
XDH MAGEA4
SEC13 UQCRQ
SLC4A1 HMBS
SERHL2 C19orf36
SFN UPK1A
ENOSF1 ZMYND8
IL10RB CAPZA1
PAXIP1 WBSCR22
PAXIP1 RAD51L3
PAXIP1 MAGEA5
DOHH GSTA2
BBS4 GPRIN2
BBS4 T
BBS4 EFNA3
NEO1 HOXB5
UTP3 TNP1
ITGA10 TNP1
ITGA10 NPFF
ITGA10 LMTK2
OR2B6 T
UGT2B15 CYP2D6
UGT2B15 LILRA4
GP1BA SV2A
AGAP8 DTNA
MAFK MXI1
NTSR2 ARID4B
NTSR2 GNL1
NTSR2 GARNL4
NTSR2 KNG1
NTSR2 UGT2B15
RFX1 SLC8A1
FAM65B FCGR3A
FAM189A2 ISL1
FAM189A2 ADCYAP1
SEZ6L NR2F1
SEZ6L GRIP2
POU6F2 CXCL5
EFR3B AVPR1A
AQP5 PPP1R10
SYDE1 CYP1A1
RHO PPAT
PLSCR1 OAS1
ARVCF CNNM2
SLC9A1 FAM119B
SLC9A1 PAFAH1B1
SLC9A1 CD40
FANCI BUB1
KIAA0323 SLC5A2
SMARCA4 DPY19L2P2
VAMP5 UGT2B15
GRINA DCT
SLC6A9 CP
SLC6A9 NEBL
SLC6A9 CFHR3
TEF XPO7
CCBP2 CECR7
KCNA6 FAM155B
ARHGAP6 NCAM1
OPN1SW WNT11
OPN1SW ASCL1
NR5A1 CDK6
NR5A1 PSG1
NR5A1 GM2A
ZNF157 PHLDB1
RPL17 ATP5S
RPL19 NPM1
RPL15 EIF3H
MAGEA1 CDK6
RPS14 RPS5
GHRHR RIMS2
SAA4 CACNA1C
TOP3B MAST2
TOP3B TG
CYP11B2 EFR3B
RPL21 RPL18A
KRT85 TNP1
KRT85 MUC1
KRT85 RXRB
PMS2L1 NHP2
PMS2L1 TRIAP1
TH CCDC69
FOSL1 SLC12A4
FOSL1 MPP2
FOSL1 OR2B6
MAGI1 GPRIN2
TFAP2A NOC2L
TFAP2A SLC6A12
TFAP2A C19orf50
TRMT1 KEL
CHST3 FNTB
SDC3 ABCC8
SDC3 U2AF2
C22orf24 STK19
NCKIPSD SLC4A8
NCKIPSD SCYL3
NCKIPSD PTGER3
CRYBB3 AGFG2
RPL14 RPLP1
MLANA TUBGCP2
MLANA CXCL5
MLANA HHLA1
ABCF2 LMTK2
HRG CALB2
TGOLN2 REL
TGOLN2 LARGE
TGOLN2 MYOZ3
TGOLN2 CADM4
SLC22A24 AFAP1
HOXC11 HRG
ENTPD2 GRINA
TEX28 PFDN1
TEX28 ITPR2
FOXN2 REM1
GLUD2 CACNA1B
PRH1 NFKB2
PRH1 OLFM1
PRH1 CCBP2
RBM17 AP1S1
LOC90586 RALYL
KRT33A SLC17A3
KRT33A SLC6A9
LOC652147 IGF2
SLC14A2 CALB2
SLC14A2 TGOLN2
ADRB1 SPC25
IGKC ATXN3
IGKC NCKIPSD
RPS9 EEF2
GAGE12J TCF15
GAGE12J MUC1
GAGE2E KDELR3
PRPS1L1 GAGE12J
PFKFB2 CASK
PFKFB2 FSCN2
RUNX1 IGHMBP2
PPBPL2 BAAT
IGH@ C11orf52
IGH@ DUS4L
IGH@ NTRK3
RPSA RPS15
SRM EIF5B
SRM CCDC69
SRM IGSF9B
FSHB ARID4B
FSHB CPB2
FSHB MAGEA5
FSHB HMGXB3
GNB3 GPRIN2
MSX1 PHF21A
MSX1 GARNL4
MAP2K3 SLC5A6
BAX UGT2B15
BCL2 RBM8A
BCL2 MAP2
FGFR1 ZMYND8
E2F1 GARNL4
JAK3 C11orf52
JAK3 WDR62
JAK3 CNTN2
JAK3 KRT86
VEGFA SEC31A
BCL2 MSH2
ERBB2 HTR1B
EFNB1 PAEP
WNT1 PDE3A
WNT1 NCR2
MAP2K4 AVPR1A
MAP2K4 SMAP1
MAP2K4 HIPK2
MAP2K4 CRTC1
GPR176 PVT1
FGR AQP9
CYP3A4 PDE3A
PDGFRA SLC14A2
ARPC2 PGD
ARPC2 CD68
CDX2 E2F1
PTPRJ MXD1
PTPRJ AGFG2
RB1 HTR1D
EIF3I TRIAP1
IGFBP5 GSTA2
IGFBP5 NCAM1
IGFBP5 TFAP2A
HOXB6 HMG20B
HOXB6 EML3
MMP15 NTNG1
GHR WBSCR22
GHR STATH
GHR CXCL5
GHR NPHS1
VEGFC WASL
VEGFC SPAG8
VEGFC ZMIZ2
CEACAM6 RBM8A
CEACAM6 EFNA3
AR KRT85
GPR19 RBPMS
GPR19 GRINA
CYP2A13 ITGA3
CYP2A13 PHLDB1
CYP2A13 CYP11A1
MRPL28 KRT37
HIST1H2BJ HIST1H2AL
CYP2A6 CCL25
ELL2 PRPS1L1
ESR2 GM2A
CAMK4 TUBB2B
CAMK4 TAZ
CAMK4 LSM4
FGF7 HRG
UBC WBSCR22
UBC PHF21A
UBC MUC1
UBC T
RXRB TNFRSF25
NTRK2 ZNF592
NTRK2 SLC17A1
THRA XDH
XRCC2 LMTK2
RBPMS KLK11
EEF1A1 RPL37
GUCA1A RBPMS
GUCA1A HR44
GUCA1A REL
GUCA1A THRA
UBE2B XRCC2
NR2F6 AKAP4
CCR1 GCM1
CCR1 B4GALT3
CCR1 CCDC52
CCR1 SLC17A3
GSTM3 AQP3
EDN2 ASCL1
GATA2 KEL
NTRK3 ARID4B
POU6F1 CDK6
IL8RB STATH
IL8RB SLC9A1
WNT10B GHR
GNA11 PRSS8
TCF15 UNC5B
MFNG NOC2L
TGFB1 MID2
SNRPF MIF
MAPK8IP1 C11orf52
TNFRSF25 PRKACA
SLC9A3R2 GNA11
CREB3 FLJ40113
MAPRE3 TRAF1
XPO7 SLC6A8
SLC6A12 ROM1
TCOF1 SLC5A2
NFKB2 PSG1
RASSF7 IL13
CBLN1 DCT
CPNE6 RASSF7
C21orf2 TNFRSF25
WBSCR22 CHD8
GTSE1 TNFRSF25
HTRA2 PRSS8
STATH ALPPL2
STATH MAN1A2
ARR3 AKT3
TNP1 FSHR
TNP1 RGS7
PTGER3 CDH1
B4GALT3 PPARA
C2orf72 DPYSL4
APOH HTRA1
APOH MYOZ3
EIF5AL1 RYR3
PAICS SNRPA
ARPC1B CSTA
CP HSF4
TYR ENTPD3
B3GAT2 LRRC68
B3GAT2 AVPR1A
MUC1 ABCC8
MUC1 SULT4A1
MTG1 RASGRF1
KIAA0284 PKD1
GRIN2A APOH
FGD1 PEX7
KEL TNFRSF25
RIMS2 ALPPL2
RIMS2 RBM8A
PTPRB ASCL1
HPRT1 MRPL3
PAEP KRT6A
ZNF592 PTPRD
FNTB IL13
WDR62 UNC5B
WDR62 CBLN1
NTNG1 MAPK8IP1
ATP10B ELK4
PAFAH1B1 CNP
PKMYT1 MAPK8IP1
INA GARNL4
CPB2 ZNF592
CALB2 CDKL1
RAD54L2 DPH1
XRCC3 FMO5
PCDHA9 FLT1
ATP2B2 CPB2
CAPN2 AP1S2
FCER1G FCGR2A
HAUS5 THBS1
HAUS5 CARD10
HAUS5 B4GALT3
HAUS5 GNL1
CD163 SLC11A1
DGCR11 MC2R
CCDC52 TYR
ABCC10 PLEKHG3
ABCC10 ARHGAP12
TRIM58 XPO7
OAT HMBS
ARF4 OXSR1
PRPS1 HPRT1
ELAVL2 COL8A1
ODF1 C21orf2
IVL FCGR2A
SBNO2 ISL1
RPL7 PTMA
RPL7 SFI1
ARC SF3A2
MAGEA4 ZNF592
FLJ41278 MMP11
ZNF239 SOX3
PLEKHM2 RNF41
OPCML CASK
SPTB MYL4
SPTB RHD
MPPED2 KHK
CORT MYH2
MSC CARD10
SSX1 PSG1
LEFTY1 CDK5R1
LEFTY1 RBPMS
HBBP1 CPOX
GRIK1 MID2
JMJD6 CNNM2
NPTN CAPZA1
DPP6 MYOZ3
SGSH SLC17A7
HDC CLCA1
GNMT MSC
AOC2 SLC17A7
AOC2 PSG7
SLC4A8 GTSE1
GPRIN2 RAB11FIP3
GPRIN2 NUDT3
GPRIN2 ISLR
GRM4 PSG1
HTR2A PRKACA
HTR2A ABCC8
BARX2 HTRA1
NF1 OTUB1
EIF3D NPM1
NDUFAB1 EMG1
NDUFAB1 PSMB5
BAT1 TYK2
PCTK3 HSPA4
HMGA2 LEFTY1
EEF1A2 EIF3H
RAMP3 MPP3
CD40 PHF21A
RPL13A RPL27
NTSR1 C19orf50
MYBPC3 ISL1
CHRNB1 NFIC
CHRNB1 MYOZ3
CXCL5 GRM4
CHP OLFM1
CHP IKBKG
CHP GPRIN2
CYTH3 TEKT2
SLC8A1 TAP2
GRIK5 EIF5B
NEBL AKAP3
FLRT2 MAPK8IP1
DKC1 ZMYND8
SCYL3 SEMA5A
BCL2L1 FBXO7
HHLA1 DCT
psiTPTE22 ST5
ADCY2 NOC2L
ADCY2 FXYD3
PZP TNFAIP3
HNF1A HOXD4
LALBA MFNG
MGAT3 ROM1
MAGEA9 C1QTNF3
MAGEA9 AKAP3
MAGEA5 WBSCR22
MAGEA5 LSM12
EFNA3 MAN1A2
EFNA3 ALDH1A3
EFNA3 LY6G6C
EFNA3 HTR2A
KRT33B WWOX
KRTAP26-1 HMGA2
LOC145678 CYP3A5
LMTK2 GNL1
VNN2 FCGR3A
FAM5C NTSR1
DGCR9 TNP1
SLC17A3 TAZ
MVD KLK11
PCSK7 TG
PCSK7 RPL3L
PCSK7 MGAT3
SPINT2 PROS1
KLHL18 JMJD6
RGS4 MMP11
HOXB5 DPY19L2P2
MYST2 SULT4A1
MYST2 AANAT
HMGXB3 CDK6
HMGXB3 PCBP3
HMGXB3 ATP10B
APC2 LARGE
APC2 KCTD20
CCDC69 ZNF592
NDST1 WDR62
SIX3 GPR161
SIX3 CAMSAP1
SIX3 CPZ
SIX3 HTR2A
PFKFB2 HAUS5
PFKFB2 SLC17A7
PFKFB2 KRT33B
LOC100134331 TNFRSF17
IGSF9B TLN2
KRT34 AKAP3
KRT34 MAP2
KRT34 CCL16
REM1 GBA
REM1 HMX1
CACNA1B PTH
CACNA1B CTNNBIP1
CACNA1B PVT1
ZKSCAN3 EPHB2
ZKSCAN3 TBC1D9
STXBP1 ADCYAP1
HIRIP3 DPH1
ATF6 UCHL1
ITPR2 KRT33B
UMPS AASDHPPT
PAK4 KIAA0195
TCF20 MAST2
TCF20 PCDH7
CCL14 IL13
DMWD TCF15
DMWD TUBGCP2
DMWD MFAP2
NKX2-1 EFNA3
GPR1 GPR161
GPR1 GNL1
GPR1 ALDH1A3
RPL12 C6orf108
ZNF280A WDR62
CACNA1E RGR
ZNF804A B4GALT3
MYEF2 IGSF9B
ALX1 IKBKG
ALX1 DHRS2
ASIP POU2F2
F7 SIM2
MAGEA3 KRTAP26-1
SLMO1 MLLT4
SLMO1 EPHB1
SLMO1 PLEKHG3
RPL4 NHP2
MYOD1 DPYS
MLN CREB3
CFHR3 MLN
XDH HHLA1
WBP2 BSG
SLC4A1 KLHL9
SERHL2 ASCL1
SFN ATP2B2
SFN ZKSCAN3
ABHD5 MPP3
ZNF263 IAH1
ENOSF1 KIAA0907
IL10RB FCGR1A
DOHH TRAK1
PSMB4 SEC13
MCL1 ZFP36
FANCA LPCAT4
FANCA ZNF239
FANCA ATF6
RPS12 NACA
CD160 T
FPR3 SIX3
ITGA10 DNAH9
OR2B6 SLC12A4
GP1BA MPPED2
CYP7B1 APOE
GPLD1 ASIP
NTSR2 ING2
NTSR2 KIAA0195
NTSR2 MAGEA9
NTSR2 CFHR3
NTSR2 PAXIP1
RFX1 B3GAT2
FAM189A2 CYP2D6
AQP5 EPOR
AGFG2 ADH1C
MRE11A NFATC4
TPMT PTPRD
TSPO HK3
NDUFB8 BOLA2
TDRD3 DOHH
NEURL FBXO7
ARVCF PRKACA
PTGER3 FCGR2A
PTGER3 SPINT3
SLC9A1 CYP11A1
SLC9A1 MLN
ZNF638 MED13
RHAG UROD
FETUB CD1B
NELL2 NF1
LSM4 NTNG1
U2AF2 FLJ40113
U2AF2 CAMK2B
PPP3CC PFDN1
VAMP5 SLC4A8
CTSZ SCAPER
GRINA PCBP3
GRINA LEFTY1
GRINA MYBPC3
GRINA UTP3
SNX27 DMXL2
SLC6A9 TBX19
SLC6A9 ARHGEF12
TEF BLVRB
CCBP2 EPOR
ARHGAP6 ADH1C
PELP1 IAH1
PELP1 TG
TFPI TRAF5
ATP6V0E2 RPL12
ZNF157 DUS4L
RPS5 RPS21
NRTN ACTL6B
SNORA21 ATP6V0E2
GHRHR BDKRB2
SLC17A2 IAH1
SAA4 PRM2
TOP3B PRM2
MALT1 DPYS
RPL23A EIF3M
ZNF549 SLC6A12
ZNF549 FANCA
IDH2 XRCC6
KRT86 GTF2H3
KRT85 EPHB2
KRT85 LARGE
KRT85 AQP7
KRT85 LY6G6C
KLRC2 KIR2DL1
MAGI1 AKAP3
PTPRO NPFF
TFAP2A DPH1
SERPINA4 ARVCF
CHST3 MYH2
SDC3 KLF11
SDC3 GPR161
SDC3 KIAA0195
SDC3 LOC145678
SDC3 KRT85
PBX1 PTPRN
RDH11 SMARCA4
NCKIPSD RAB11FIP3
NCKIPSD NTRK3
NCKIPSD HMGXB3
NXPH3 COL4A3
FOXN1 EIF2B1
NPHS1 SLC17A7
RPL6 EEF1B2
BTF3 LALBA
RPL14 HNRNPA1
RPL14 RPS24
MLANA KLF11
MLANA LOC100134331
MLANA SFN
IGHMBP2 KRTAP26-1
SRPX CYP2D6
HGD PRKACA
TGOLN2 TGFB1
TGOLN2 TCOF1
TGOLN2 GRIK1
HCLS1 ITGAX
SLC22A24 ODZ4
HOXC11 FSHR
HOXC11 RBM8A
HOXC11 LSM4
FOXN2 ZMIZ2
RBMS1 GYG1
VPS45 SAMD14
CCL27 RASSF9
LOC652147 NCOR2
LOC652147 PTGES
TPT1 RPS29
RPS18 ATP6V0E2
KCND3 CPZ
IGKC AFAP1
IGKC DPEP1
GAGE12J SLC6A2
GAGE12J GPRIN2
GAGE12J FPR3
GAGE12J FOSL1
GAGE12J NPHS1
XCL1 HES1
EIF3K ATP5D
PRPS1L1 LEFTY1
PRPS1L1 KRT34
KRT37 PDE3A
SLC18A1 ADCYAP1
SLC18A1 RCAN2
MSI1 SLC9A3
RPL28 RPL10A
IGH@ PLEKHG3
RPSA EEF1B2
RPSA RPL27A
FSHB KPNA1
FSHB BCAM
FSHB GRIN2A
FSHB CNTN2
FSHB BBS4
GNB3 EPHB2
KLK2 NFATC4
MSX1 GIGYF2
MSX1 HHLA1
MSX1 PFKFB2
CDH13 SMAP1
CDH13 TCP11L1
E2F1 PLEKHG3
E2F1 NKX2-1
E2F1 KRT85
SKP1 ATP5A1
JAK3 IFT140
ERBB2 FUT6
GDF15 PRKAB2
EFNB1 AKAP3
FGF3 ULK1
MAP2K4 HLF
MAP2K4 BCAP29
MAP2K4 EIF2B1
MAP2K4 TCP11L1
MAP2K4 MEGF8
MAP2K4 C9orf114
GPR176 SERHL2
CDC2 DLGAP5
BCL3 EPHB2
BCL3 U2AF2
STMN1 TUBA3C
TGFB3 ING2
TGFB3 CCBP2
DNASE2 MFNG
DNASE2 RAD54L2
CDX2 WDR62
CDX2 TH
CDX2 MSX1
PTPRJ SOX3
RASA1 SACM1L
RB1 MAP3K14
RB1 CACNA1C
RPS3A NACA
USP11 MAG
IGFBP5 MTG1
HOXB6 RBPMS
GHR FSHR
TGFA IKBKG
VEGFC POLR3C
CEACAM6 C1QTNF3
CEACAM6 CCDC52
IFNA4 MB
IFNA4 KRT37
IFNA4 ETS1
IL4 RPH3A
IL4 MPP2
GPR19 LBP
FLT1 STATH
MRPL28 SCAPER
MRPL28 PTPN3
HIST1H2BJ HIST1H2BI
CYP2A6 CARD10
CYP2A6 CNNM2
PSMA4 PDCD6
ESR2 MAPK8IP1
CAMK4 RIMS2
UBC JAK3
NTRK2 DUS4L
THRA HTRA1
THRA C11orf52
XRCC2 IVL
RBPMS DNAJA3
GUCA1A TNP1
GUCA1A MUC1
GUCA1A ST3GAL1
PAX8 CNP
PAX8 F7
CGB CYP11B2
MC5R SPEF1
GBX1 GSTA2
GBX1 CACNA1B
GSTM3 CDH1
ANG FANCA
PPP2R1B CCL19
CYP1A2 FANCA
PRLR TNFRSF25
GATA2 LOC729602
FLT3LG LALBA
RFC2 ATP5J2
POU6F1 RBM8A
POU6F1 OTUB1
POU6F1 OR2B6
IL13 PTPRN
HOXD4 TIMP4
IL24 MAD1L1
LYPD3 C1QTNF3
PLP1 PPARA
PLEKHG3 C11orf52
PSG1 MID2
ILF3 CDH1
HN1L ABCC8
RGS7 MC2R
MYO9B SKI
PTPRD EPHB2
TRPC4AP SLC16A5
NFKB2 EFNB3
CPNE6 PTPRD
TSPYL2 MYO9B
WWOX HOXD4
GTSE1 FLT1
PCBP3 CARD10
C19orf50 MAST2
PRDX2 GYPE
ATXN10 SNRPD3
TNP1 CARD10
GCM1 MYOZ3
GCM1 MPP3
ING2 IL13
SCAPER LRRC68
PHF21A ISL1
B4GALT3 TCOF1
APOH ABCC8
BDKRB2 PSG1
BTRC CBLN1
ARMC6 CADM3
ACVR1B ISL1
RUNX2 ABCC8
NNAT CTR9
CP ENTPD3
YARS CAD
TYR SLC5A2
TYR PHF21A
B3GAT2 SDC2
GSTA2 NOC2L
OCEL1 MAPK8IP1
MOBP MYL4
HPS1 EFNB3
LSM14A POU6F1
VGLL1 WASL
MUC6 ARR3
FGD1 HSPA12A
RIMS2 OTUB1
FPGT PSEN1
VCAN LILRB2
PACRG NR2F1
PCDH21 TRAF1
NTRK3 SLC5A2
NTRK3 ENTPD3
VENTX SOD3
ST5 RAB11FIP3
AOAH ITGB2
RASSF2 ITGAM
AFAP1 RGS7
CCK HSF4
GARNL4 KIAA0284
NR0B2 PSG1
WDR62 RBM8A
IFT140 GPR161
IFT140 GP2
ATP10B SLC16A6
PAFAH1B1 PTPRD
PAFAH1B1 WDR62
PRKCB SLC6A12
TAZ AKAP3
GGH KIAA0101
PKMYT1 TYR
ADH6 MKRN1
CPB2 C19orf29
SAMD14 EIF2B1
CYP3A5 MFNG
FAM65B HCK
PCDHA9 SULT2B1
PCDHA9 RBPMS
GCKR PTGES
ATP2B2 ABCC8
ATP2B2 KLF11
ATP2B2 INA
UCHL1 HS2ST1
MLLT11 FADS1
FCER1G CD1D
KRT13 DOCK4
PEX3 MLLT11
DGCR11 CALB2
CCDC52 WBSCR22
LILRB4 CAPN2
CRYBA4 IFT140
CDKL5 APOH
ALDH1A3 C1QTNF3
ALDH1A3 TNP1
MEGF9 NUP214
ODF1 HAUS5
SBNO2 WBSCR22
AANAT FLJ40113
AANAT UNC5B
TRAPPC10 WNK1
CNTN2 PFKFB3
ADH1C NCOR2
ILF2 PRPS1
OLFM1 FLT1
OLFM1 PHF21A
SFRS1 MSH2
CCL19 HMX1
SPTB MICAL2
IKBKG TUBGCP2
IKBKG STATH
ATF6B OCEL1
MSC ADCYAP1
CECR7 PLEKHG3
SSX1 AKAP3
SSX1 CCDC52
LEFTY1 MAGEA4
OMG KCNMB1
AGER DLX4
ACR CDK6
GRIK1 CLOCK
CCT2 PA2G4
PIR PPP1R13B
LYST ARHGAP1
SNTA1 PROS1
ZMIZ2 ROM1
ZIC2 SLC9A3R2
ZIC2 GP2
SLC4A8 FSHR
SLC4A8 AFF2
SLC4A8 ISL1
SCN8A ELN
GRM4 CNP
GRM4 STATH
COL1A1 STK19
SNX26 MAPRE3
LHX1 BAK1
DDX17 PMS1
DDX17 OGT
FBXO7 XPO7
MCM2 MCM6
DPAGT1 B3GAT2
EEF1A2 HNRNPA1
MAGEB2 IL1RAP
NTSR1 MAST2
MYBPC3 MYOZ3
MYBPC3 GARNL4
CD74 HLA-DMB
CD74 HLA-DQB1
T STATH
T ODF1
CD1B FXYD3
SLC8A1 SPAG8
GRIK5 HNRNPL
NEBL BCAM
ACAT2 SQLE
LRRC15 NFKB2
LRRC15 STATH
POLR3C EXOSC9
FCGR2B SLC11A1
MPP2 CDKL5
RPS7 SNRPD2
DNAH9 KRT6A
IHH HTR1B
SLC6A4 TNFRSF25
SLC6A4 T
MGAT3 SPTB
MAGEA9 LYPD3
MAGEA9 PFKFB3
MAGEA9 AANAT
MAGEA5 MAPK8IP1
EFNA3 PRRC1
EFNA3 KNG1
EFNA3 ODZ4
KRT33B CPB2
KRTAP26-1 CNNM2
KRTAP26-1 CYP11A1
KRTAP26-1 PSG7
LOC145678 TNFRSF25
LOC145678 TFF3
LOC729678 FKBP6
FSTL4 SCAPER
SLC30A3 NR0B2
SLC30A3 ATP2B2
FAM5C SAMD14
SLC17A3 TACSTD2
SLC17A3 WDR62
CCL16 NFIC
CCL16 CYP2D6
MVD ASCL1
PCSK7 DPH1
PPAT CASK
PPAT PDE3A
HMGXB3 DGCR9
RBMS2 CARD10
CCDC69 TUBB2B
SIX3 SLC4A8
SIX3 LOC729678
IGSF9B NDST1
RPL38 EIF3E
PVT1 TG
DMP1 PTPRB
KRT34 NFIC
REM1 KLHL35
GUCA2A SCN8A
HLA-DOA NAP1L1
CACNA1B ROM1
CACNA1B RPL3L
CACNA1B CYP1A1
ZKSCAN3 RPH3A
ZKSCAN3 ACVR1B
ZKSCAN3 PIK3R3
ATF6 MVD
ACSL3 DNAJA1
ITPR2 EPHB2
PAK4 CDK5R1
PAK4 EPOR
TCF20 CYP3A5
CCL14 NTNG1
DMWD T
BPGM FBXO7
GPR1 TLE1
RPL12 NACA
HNRNPC PARK7
ADAM20 PAK4
CTAG1A GPR161
RPS13 EEF1B2
HTR1E SEMA3F
HTR1E SLC30A3
LILRA4 CORT
MYEF2 SCYL3
F7 TACSTD2
MAGEA3 B4GALT3
SLMO1 CDK6
SLMO1 MPP3
SLMO1 PAEP
SLMO1 SAT1
SLMO1 CP
MLN GRM4
MLN MPP2
CFHR3 CHD8
MAPRE1 SUMO1
RPL22 TINP1
CD68 PSAP
CDC42EP3 G0S2
CLTCL1 ARHGAP1
SFN MAGEA4
AXIN1 SLC6A12
AXIN1 ASCL1
ABHD5 PFKFB3
C9orf114 B3GAT2
NASP KIAA0101
DOHH SMG6
ALOX5 CAPN5
UTP3 TYR
FANCA NCOR2
FANCA CAP2
SLC16A3 RIN1
SLC16A3 PTPN18
CD160 FLJ40113
ITGA10 KIAA0284
ITGA10 LILRA4
HCRTR2 EPB42
OR2B6 C11orf52
UGT2B15 FAM153A
UGT2B15 CBLN1
UGT2B15 TNP1
AGAP8 CP
GPLD1 C1QTNF3
GPLD1 B4GALT3
GPLD1 SIX3
NTSR2 PKMYT1
NTSR2 SLC6A4
CCKAR MGP
SLC9A3 PTGES
SEZ6L IFT140
POU6F2 CALB2
JHDM1D HMG20B
MRE11A SLC8A1
CD28 CYP3A5
TPMT GRIN2A
FLNA IMPDH1
RDH5 PTH
RDH5 CCL19
ARVCF KIAA0284
ARVCF SBNO2
MON2 RPH3A
PTGER3 CNNM2
SLC9A1 MAP3K9
NELL2 FLJ41278
KIAA0323 MAPK8IP1
U2AF2 MAPK8IP1
PPP3CC SOD3
PPP3CC ZIC2
VAMP5 CCDC52
GRINA ITPR2
TEF ALAS2
CCBP2 SLC17A7
ARHGAP6 CAPN5
NR5A1 SLC6A2
NR5A1 VAMP5
ATP6V0E2 RPLP2
ZNF157 ACSM2A
ZNF157 CCL16
RPL17 RPLP2
RPS5 RPS23
MAGEA1 PTPRD
MAGEA1 TNP1
MAGEA1 ELAVL3
MAGEA1 NTNG1
MAGEA1 SLC17A7
TOP3B PDCL
TOP3B RASSF9
RPL21 RPL12
ZNF549 ITGA2
ZNF549 UCHL1
ZNF549 GALK1
RPS11 RPL21
KRT86 RPH3A
KRT85 ODF1
RPS24 RPL21
PMS2L1 PMS2L3
HCG9 ASCL1
HCG9 PDE3A
CCNB2 TTK
EIF3I HNRNPA3
AP2A2 LSM4
TFAP2A GJB3
AIM1 AHNAK
SERPINA4 RBM8A
CHST3 PLIN1
CHST3 MYST2
SDC3 SGPL1
PBX1 FLT1
TCF7L2 AP1S1
NCKIPSD TIMP4
NCKIPSD LARGE
NCKIPSD CPB2
NCKIPSD DMWD
NCKIPSD SYNPO
FOXN1 REM1
NPHS1 ADCYAP1
DDX11 PHF21A
BTF3 NOC2L
BTF3 TOP3B
RHCE TMCC2
MLANA RBM8A
ABCF2 HHLA1
SRPX NTNG1
HRG GHRHR
TGOLN2 STATH
TGOLN2 TTLL4
HCLS1 ALDH3B1
NTN3 TG
LPA GSTA2
LPA AP1S1
TEX28 PAX6
TEX28 SLC17A1
TEX28 CHP
SLURP1 AGFG2
PRH1 PLP1
PRH1 RIMS2
LOC90586 GRIK5
ADRB1 CYP1B1
ZFY DMP1
RPL13 RPL24
PRPS1L1 TSPAN6
LOC728643 EEF1B2
RUNX1 SLC9A1
SLC18A1 LOC729678
RPL28 RPL13
IGH@ GPRIN2
LOC100131311 ZFP36
COPS2 MOAP1
SRM ADCYAP1
SRM NR5A1
FSHB SOD3
FSHB MID2
MSX1 ISLR
MSX1 NF1
MSX1 DGCR9
MAP2K3 EPB42
MAP2K3 IGHE
CDH13 SLC19A2
CDH13 ATF6
BCL2 SLC17A7
ITGB1 SLC17A3
GATA2 AARS
E2F1 CYP2D6
E2F1 LEFTY1
E2F1 SRM
JAK3 ARID4B
ETS1 CACNA1B
VEGFA MT1X
VEGFA KLHL4
RB1 TACSTD2
EFNB1 PACRG
WNT1 TROAP
MAP2K4 CTNNBIP1
PFDN5 RPL8
TGFB3 NEBL
TGFB3 AQP5
CYP3A4 HIPK2
CYP3A4 PPAT
PDGFRA HOXD4
PDGFRA SLC17A3
PDGFRA IGHMBP2
RREB1 KRTAP26-1
PTPRJ DNAJA3
USP11 PLLP
USP11 GARNL4
USP11 NR0B2
USP11 GRIK1
USP11 ADRB1
CDKN2B ACAN
IGFBP5 DNASE2
HOXB6 OCEL1
GHR MYH2
GHR NEUROD2
TGFA RIMS2
WNT2 MYEF2
MMP14 STXBP1
VEGFC PEX7
VEGFC DNASE2
TNFRSF1B UNC119
CEACAM6 FPR3
CEACAM6 TTLL4
IFNA4 F8
IFNA4 IGFBP5
IL4 CFHR3
GPR19 ABCC8
GPR19 SIX3
PAK2 ARHGAP6
CYP2A13 ALPPL2
CYP2A13 FOLR1
CYP2A13 LMTK2
CYP2A13 SLC30A3
MRPL28 REM1
IFNA6 NTSR2
RAGE TCF15
RAGE TYR
CYP2A6 KRT6A
CYP2A6 LY6G6C
CYP2A6 TSHB
CYP2A6 OR2B6
CYP2A6 TGFB3
CYP2A6 VAMP1
ELL2 CXCL5
PSMA2 XRCC5
CAMK4 PFDN1
CYP2B6 CADM3
CYP2B6 LOC652147
NTRK2 GRINA
NTRK2 SEMA5A
THRA SLMO1
PSMB7 NHP2
XRCC2 REL
XRCC2 MAGEA4
EEF1A1 RPS6
GUCA1A PAX6
GUCA1A ITGA10
GUCA1A ZNF157
PAX8 NFIC
PAX8 TBX19
CYC1 EIF3I
CCR1 ABCC8
CCR1 TSPAN6
CCR1 ITGA10
PF4 ITGB3
BMP2 XCL1
PPP2R1B MATN4
EDN2 MUC6
PRLR ALPPL2
PRLR GNL1
POU6F1 PPP3CC
HIF1A GABARAPL1
IL8RB SIX3
WNT10B GAD2
HTRA1 HSF4
ZNF266 ZMYND8
RBM4B HPCA
DCT CNNM2
SULT2B1 RAB11FIP3
GYPB RND2
RPH3A SKI
SULT4A1 TGFB1
PAX6 GPLD1
PTPRD SLC9A3R2
CHN1 MFNG
LPCAT4 ASCL1
SLC6A2 AKAP3
GPR161 RPH3A
ATP5A1 SERBP1
ISL1 TGFB1
PCBP3 GNA11
PCBP3 GTSE1
HTRA2 ENO2
EPOR MC2R
SIM2 CD4
ING2 NFIC
HMX1 NOC2L
PFDN1 ARID4B
NCOR2 IMPDH1
TUBB2B CARD10
TUBB2B TCF15
ACVR1B TACSTD2
MYH2 TUBB2B
ARPC1B FGL2
TYR TUBB2B
B3GAT2 PRKACA
PTK7 BTRC
NDUFS4 KATNB1
SNRPE CCT7
SLC12A4 RGS7
SLC12A4 C21orf2
TM4SF5 PSG1
KIAA0284 MYH2
CD1D CASP1
BCAP29 KIAA0284
OCEL1 CBLN1
CYP2D6 CHD8
CYP2D6 MAPRE3
CAPN5 PTK7
TGM2 TAL1
DUS4L RPH3A
ABCC3 ARR3
RIMS2 NEB
S100A11 CASP1
CEP290 KLK11
PTGES TRPC4AP
KIAA0101 TUBA3C
TINP1 EIF3E
NQO1 HSF4
KIAA0195 PPP1R10
RBPMS B4GALT3
FBN2 TRAK2
CACNA1C VWA5A
CPOX FBN2
CYBB DMXL2
DHFR RGN
NTRK3 KRT1
C19orf29 PHF21A
VDAC2 EIF4H
FCGR2A NCF2
FCGR2A ARID4B
HNMT QKI
CREB1 UBR2
GARNL4 SULT4A1
GARNL4 ISL1
SLC4A3 SLC5A2
KRT16 EPOR
NTNG1 CARD10
NTNG1 HMG20B
POU2F2 ALPPL2
DPEP1 WBSCR22
PHLDB1 HMG20B
PAFAH1B1 TNFRSF25
SNCA TAF6L
ALAS2 SNCA
CPZ TUBGCP2
KNG1 AKAP3
KNG1 SULT2B1
GAD1 DNMT1
CPB2 CBLN1
FAM65B PRKAR1A
SLC17A1 AKAP3
XRCC3 KEL
PCDHA9 RIMS2
CNGB1 NCOR2
BPI AP3S1
ATP2B2 ACVR1B
KIF1A RAB3A
HAUS5 HPS1
ARPP19 MAPK1IP1L
PEX3 PRSS3
DNAJC11 BMP2K
GTF2F1 SYP
ATXN3 B4GALT3
TPM1 CLCN4
HSPB1 HBEGF
ADCYAP1 C21orf2
CDKL5 WWOX
TBX19 RUNX2
ATP7A ZNF266
CRTC1 PTH
MEGF9 ITGAM
CASK RAD54L2
CASK MAST2
ZNF101 B3GAT2
DPF1 SNCA
ODF1 UNC5B
SBNO2 IL13
INSL3 LRRC68
ADH1C GSTA2
EIF4A1 PRPF3
LY6G6C RAD51L3
MAPKAPK2 DAZAP2
SYT11 ARFIP2
SGSM2 ARHGEF2
CORT PCBP3
KIAA1012 SLC35A1
WDR18 PTBP1
LEFTY1 FLJ40113
LEFTY1 PRKACA
SLC5A1 ACAN
LY86 AP1S2
AGER IL13
GRIK1 PCDH21
JMJD6 COL18A1
GM2A FBP1
ITPA POP5
MPDU1 ZNF239
PIR ATP9A
GNMT ING2
AOC2 TLE1
ZIC2 CYP11A1
ZIC2 JMJD6
SLC4A8 MSC
GPRIN2 CARD10
GPRIN2 KLF11
TCP11L1 GCKR
GRM4 PRSS8
GRM4 CREB3
HTR2A WDR62
C19orf21 CACNA1C
MAP2 LEFTY1
MAP2 GRM4
NF1 TGFB1
EIF3H DBP
NDUFAB1 SNRPG
ACTR3 FAM65B
CD40 ALDH1A3
LMO1 RND2
MAGEB2 MAOA
MYBPC3 SEMA4D
CHRNB1 KRT6A
CHRNB1 RAD51L3
CXCL5 MAN1A2
LBP B4GALT3
LBP DUS4L
LBP ST14
KCTD20 WBSCR22
T PRKACA
T TRIM10
CYTH3 KIAA0892
SLC8A1 CLDN18
SLC8A1 FAM155B
NOP56 CAD
NEBL ACVR1B
FLRT2 HTRA1
FLRT2 TYR
IQSEC1 TCP11L1
ULK1 PPM1A
ATP5G3 ATP5C1
PAN2 CDC16
ST6GALNAC4 PPP1R10
BCL2L1 BSG
TRO B3GAT2
TIMP2 IL13
HHLA1 CHD8
MPP2 TNP1
MPP2 KIAA0284
RPS3 CCT2
RPS3 SNRPD2
HNF1A AANAT
LALBA AKT3
LALBA RASGRF1
KRT2 DUS4L
KRT2 AGER
SLC6A4 CHP
PPYR1 IGHE
MAGEA9 PPARA
MAGEA9 SEMA4D
MAGEA9 HAUS5
MAGEA9 ADCYAP1
MAGEA5 APAF1
EFNA3 GNG4
KRT33B MPP3
MXD1 PDE3A
LMTK2 GP2
FSCN2 C19orf50
FSCN2 GCK
UTY ZMYND8
SLC30A3 PDPN
SLC30A3 NEBL
SLC30A3 LOC145678
SLC17A3 LYPD3
SLC17A3 IDS
CCL16 SSX1
DPY19L2P2 GAD1
PCSK7 SGCD
PPAT IGFBP5
MYST2 NUDT3
MYST2 CORT
SIX3 DCT
SIX3 ARHGAP12
SIX3 KRT2
LOC100134331 TCOF1
LOC100134331 HAUS5
IGSF9B CRYBA4
PVT1 GCKR
DMP1 ADH1C
ALB WASL
CACNA1B UBL4A
CACNA1B TRO
ZKSCAN3 HOXD4
ZKSCAN3 PLEKHG3
MBD2 IFI30
KIAA1539 RTN2
ITPR2 WWOX
ITPR2 SEMA4D
ITPR2 HMGA2
SMG6 SAMD14
TCF20 COMP
ENTPD4 TACC1
FAM189B CDK5R1
BRCA1 C19orf29
GPR1 FSHR
GPR1 ABCC8
GPR1 GTSE1
GPR1 ACVR1B
PPIA RPL13A
ZNF280A EPOR
GM2A HSF4
GM2A KRT6A
GM2A TYR
RPL18A ATP5S
TSHB RAD51L3
MYEF2 AKAP3
MYEF2 APOH
MYEF2 TYR
ALX1 LY6G6C
ASIP MAGEA9
F7 GPRIN2
F7 HHLA1
MAGEA3 CDK6
SLMO1 HMGXB3
CFHR3 PIK3R3
XDH ZNF592
KDELR3 NQO1
TPSAB1 CPA3
C9orf114 IAH1
C9orf114 DEPDC5
PSMD14 ETFA
PAXIP1 IL13
PAXIP1 HAUS5
PAXIP1 T
USP33 SACM1L
GALK1 DNAJA3
DOHH MUC6
UTP3 B4GALT3
VRK2 SPTB
CCR3 CALB2
ITGA10 RAB11FIP3
ITGA10 TCOF1
UGT2B15 TNXB
PDHA2 OTUB1
NTSR2 UBE3B
NTSR2 VAMP1
ZMYND10 ARR3
SLC6A11 ELAVL3
RFX1 TRPC4AP
SLC9A3 GJB3
SLC9A3 ABCC3
FAM189A2 PSG1
FAM189A2 KRT16
FAM189A2 CCL16
SEZ6L CARD10
SEZ6L EML3
JHDM1D IL13
JHDM1D CDK6
AGFG2 RGN
AGFG2 PML
AGFG2 PVT1
RHO PRKACA
TDRD3 SMAP1
RDH5 B3GAT2
NEURL RND2
ARVCF CHD8
ARVCF PACRG
ARVCF SCYL3
ARVCF CRHR2
ARVCF AQP5
PTGER3 HMGA2
SLC9A1 IFT140
SLC9A1 LBP
PEBP1 POU4F1
LSM4 ATP2B2
LSM4 MAGEA9
U2AF2 PRSS8
U2AF2 RUNX2
U2AF2 MAGEA4
PPP3CC TNFRSF25
VAMP5 CRHR2
CLPP COX5A
GRINA ISL1
GRINA GARNL4
SLC6A9 RAD51L3
SLC6A9 GRM4
SLC6A9 FLRT2
TEF CHIT1
CCBP2 LMTK2
PAX7 PCBP3
KCNA6 PDE3A
ARHGAP6 HMX1
OPN1SW B3GAT2
UPK2 FRAT2
UPK2 KIAA0284
RPS5 LDHB
CHRNA2 SLC9A3
ERCC2 HSF4
SLC17A2 SCAPER
MALT1 CTSZ
RPS11 SUPT7L
KRT86 MYST2
KRT85 MPP2
KRT85 GPLD1
KRT85 ATP12A
NR4A1 CFHR3
CRYAB ITGA10
CDC42BPA AKR1C2
PTPRO CYP2D6
MYT1 MC2R
MYT1 LILRA4
CHST3 COLEC10
SDC3 MAPK8IP1
PRKCD ITGAM
CAD FOLR1
CAD FAM119B
TCF7L2 LHX1
TCF7L2 GABRA6
NCKIPSD PAK4
NXPH3 AGFG2
NXPH3 MB
NPHS1 MMACHC
NPHS1 SEMA4D
RPS21 EIF3H
DDX11 TBX19
RPL14 NAP1L1
MLANA ABCC8
PTPN3 ASNA1
IGHMBP2 OTUB1
SRPX RBPMS
HRG RAD51L3
TGOLN2 PACRG
SLC22A24 MC2R
ICOSLG PTGES
NTN3 SLC8A1
MUC3A KLF11
HOXC11 RIMS2
LPA OR2H1
PCDH1 SAMD14
TEX28 C1QL1
TEX28 ZNF592
TEX28 U2AF2
RPL30 SNORA21
FOXN2 AKT3
HSPA1A HSPE1
AGFG2 SLC5A1
LRIT1 MYOZ3
PRH1 TNP1
LOC90586 EPOR
ELN XDH
KRT33A GPRIN2
KRT33A MLANA
LOC652147 IGFBP5
RPS25 RPS28
ADRB1 HMGXB3
KCND3 SLMO1
KCND3 PAX7
IGKC SLMO1
RPS9 RPL7
PRPS1L1 HTR2A
RUNX1 ITGAD
RUNX1 ZIC2
KRT37 ARFIP2
KRT37 PQBP1
SLC18A1 AGAP8
RPL28 RPS20
RPS19 EEF1B2
IGH@ PHF21A
UQCRC1 PPP1CA
DNAJA1 NIACR2
GRP B4GALT3
SRM NR0B2
SRM PCDHA9
SRM POU6F2
FSHB HN1L
FSHB PTPRD
FSHB TTLL4
FSHB PTPRO
FSHB SDC3
MSX1 CYP2D6
MSX1 MMP11
MSX1 SEZ6L
MSX1 PPP3CC
MSX1 RUNX1
MAP2K3 PDLIM7
GJA5 SAMD14
BCL2 KRTAP26-1
ITGB1 MYBPC3
E2F1 MSX1
JAK3 PIGR
ETS1 MFNG
CDK4 MCM2
FGF3 T
WNT1 PDPN
MAP2K4 GK2
GPR176 PTH
IQGAP1 MBD2
ERBB2 PTPN3
TGFB3 EML3
TGFB3 SLC17A7
CYP3A4 CTSZ
KLF1 RAP2B
DNASE2 CCL19
CDX2 EPOR
CDX2 HMGXB3
CDX2 BRCA1
IFNA1 SSX1
KISS1 PPP1R13B
USP11 NR5A1
IGFBP5 MGAT3
HOXB6 GRM4
CDK10 RBM6
WNT2 TBR1
VEGFC PDPN
VEGFC RPL3L
VEGFC FGD1
VEGFC NCR2
VEGFC RB1
CEACAM6 COL8A1
CEACAM6 CHP
IFNA4 GLUD2
GPR19 EFNA3
GPR19 LMTK2
NRAS SUMO1
CYP2A6 ALPPL2
CYP2A6 EPHB2
CYP2A6 TNP1
CYP2A6 CAMK2B
CYP2A6 PAX7
PTPRK ZNF157
ESR2 ING2
CAMK4 GARNL4
CAMK4 T
CAMK4 LMTK2
CAMK4 CRHR2
PTPN9 ATF6B
FGF7 OTUB1
FGF7 MYST2
FGF7 TGOLN2
CYP2B6 GCK
UBC CHST3
NTRK2 B4GALT3
NTRK2 OTUB1
IGF1R SERHL2
TERF1 DMP1
TERF1 C9orf114
TERF1 CDH13
THRA TSSK2
XRCC2 GHR
IL3 MYH2
GSTA2 POU6F1
GUCA1A SIX3
PAX8 HOXC11
PAX8 XRCC2
GBX1 TAF4
CCR1 FCGR2A
CCR1 ARVCF
EPOR AQP3
CYP1A2 SPTB
GATA2 LEPR
IL12RB1 RGR
NTRK3 RBM8A
POU6F1 BDKRB2
POU6F1 SCYL3
POU6F1 MYST2
TIMP3 CPZ
TOP1 GYPA
IL13 C11orf52
ABCC8 THBS1
VAPB PKD1
SLC9A3R2 ABCC8
PLEKHG3 ALPPL2
SPTB MFNG
PSG1 FAM153A
CREB3 MID2
MICAL2 TSPAN5
RBM8A SULT4A1
GTF2H3 PSG1
SLC6A12 PRKACA
HSPA1L HSF4
MYBPC1 MC2R
CBLN1 HSF4
CBLN1 TCF15
TOP3B CREB3
TOP3B SLC38A3
BCL6 ZFAND5
WBSCR22 PDPN
WBSCR22 TACSTD2
MMP19 RBM4B
GP2 CBLN1
TUBGCP2 CBLN1
PCBP3 FSHR
PCBP3 NFKB2
HTRA2 ALDOC
EPOR ARID4B
ARR3 GJB3
TNP1 TCF15
FGL2 QKI
TSPAN6 HSF4
EIF5AL1 TFR2
BDKRB2 PLP1
ACVR1B FLJ40113
MYH2 ABCC8
MYH2 SLC6A2
ELN HMX1
TYR CARD10
TYR FAM119B
TYR APOH
MUC1 SIM2
DDX42 SPOP
OTUB1 C21orf2
KIAA0284 ZKSCAN5
HBG1 PRDX2
OCEL1 ARID4B
ITGB3BP MSH2
DUS4L MID2
MBOAT2 ITGA2B
TINP1 RPL27
HLA-DPB1 HLA-DMB
CACNA1C DES
PIK3R3 HOXD4
PIK3R3 TYR
SLC35A1 IRAK3
RXRB TRAF1
DHPS BNIP3L
C1QBP NME1
AOAH ITGAM
RGL1 FXYD3
CD83 PIGA
SLC4A3 TGFB1
WDR62 PTPRN
WDR62 PRSS8
WDR62 GTSE1
IFT140 B4GALT3
IFT140 SLC12A4
IFT140 OCEL1
NFATC4 DPH1
INA STATH
CYP11A1 TNFRSF25
CPB2 LARGE
SAMD14 ARR3
FAM65B PTPRC
SLC17A1 SIM2
SLC17A1 OTUB1
ASAH1 BCL6
DGCR11 LARGE
SERPINA1 FYN
ADCYAP1 KRT6A
CRYBA4 UBE3B
TRIM58 RND2
TBX19 C21orf2
MGP NFKB2
SLC17A7 RUNX2
SLC17A7 AFAP1
PPP1R13B BMP2
AADAC PDPN
MTMR15 AP1G2
PYY CBX5
ODF1 TGFB1
HK3 GRN
PTRF CYorf15B
IVL ACVR1B
F2RL1 TCF15
MAGEA4 GP2
PRPH PCBP3
CNTN2 CYB5A
CNTN2 CCDC52
GNS FRAT2
ASPHD1 HSF4
IL17RA LCP1
IL7R TCL1A
LY6G6C PDPN
LY6G6C RPH3A
DHX9 SUMO1
OLFM1 PPARA
CORT CALB2
LIN37 C19orf50
MSC PIK3R3
PSG7 FSHR
SSX1 KNG1
LEFTY1 ABCC8
LEFTY1 CPZ
SLC5A1 ARR3
OMG PSG1
TRIM10 KNG1
JMJD6 CYP11A1
JMJD6 GLYAT
TWF2 ARR3
DYNC1I2 COPB2
EEF1B2 RPS16
PIR MLLT11
KIF22 UCHL1
NFIX ARR3
MORC2 RBM6
PCDH7 CAPN5
SNTA1 CRISP3
IGHE MYL7
GNMT AANAT
CRCP OMG
AOC2 HSF4
SLC4A8 TGFB1
SLC4A8 DUS4L
HTR1B FUT6
GRM4 EPOR
GRM4 CRYBA4
GRM4 SSX1
MAP2 ARHGAP12
NF1 KIAA0195
RPS29 RPS28
ACTR3 CAPZA1
HNRNPL APAF1
HNRNPL TBX19
ZFC3H1 NSUN5C
RAMP3 MFSD5
RPS6 PTMA
FTL SGSH
NTSR1 SAMD14
MYBPC3 RIMS2
CXCL5 ALPPL2
CHP HTRA1
CHP TCF15
CHP KLHL4
HECW1 FABP6
T KRT6A
NEBL NTNG1
FLRT2 INA
FLRT2 PCDHA9
CAMK2B FAM153A
POLR2I SNRPD2
ULK1 CHP
ATP5G3 ATP5A1
RPS23 BTF3
LRRC15 RPH3A
LRRC15 TYR
SCYL3 ZNF500
BCL2L1 SMPD2
HHLA1 EGR4
ADCY2 CACNA1C
MPP2 ACVR1B
PDE3A SPTB
PDE3A SGCD
DNAH9 PHF21A
SLC6A4 GPRIN2
MGAT3 COMP
MGAT3 EIF2B1
RPS27A TINP1
KRTAP26-1 CAMSAP1
KRTAP26-1 ALDH1A2
MC1R LCAT
LOC145678 KRT1
LOC145678 COL9A1
LOC729678 SLC17A7
FSTL4 SAMD14
MGAM IL1R2
LMTK2 FSHR
LMTK2 IKBKG
FSCN2 GSTA2
ABO REL
SLC30A3 HAUS5
FAM5C SCNN1B
DGCR9 CNTN2
SLC17A3 CNTN2
SLC17A3 TRIM10
SLC17A3 CRCP
SLC17A3 CHP
CCL16 TIMP4
CCL16 NPFF
UCP3 PDE3A
CCL2 FLT1
RPS15A TINP1
PRSS12 MAD1L1
GATA4 MUC6
MYST2 STATH
HMGXB3 OLFM1
PTAFR MGAT3
CCDC69 TRIM10
SIX3 NFKB2
SIX3 ALDH1A2
OR2H1 TG
OR2H1 TTC9
SV2C VAPB
PFKFB2 SKI
IGSF9B FSHR
IGSF9B MPP2
RPL38 NPM1
GNAT1 GFPT2
H6PD SCARB1
NCR2 BCAP29
NCR2 SLC8A1
DMP1 UBXN1
KRT34 CPB2
REM1 GJB3
REM1 SCNN1D
PIGR LBP
CACNA1B CDK5
CACNA1B PCGF3
ZKSCAN3 SLC17A1
ZKSCAN3 DGCR9
ZKSCAN3 CCL16
STXBP1 GARNL4
STXBP1 WDR62
CEP170 MS4A2
KIAA1539 SLC6A8
ITPR2 PIGR
SIAH2 EPB42
SMG6 BCAP29
CCL14 AANAT
AP4M1 C21orf2
BRCA1 SSX1
SPINT3 PFDN1
SPINT3 NPFF
SPINT3 CDKL5
SPINT3 LEFTY1
GAGE12J ATP2B2
CTAG1A SULT4A1
CTAG1A MAP2
ATP8B1 HHLA1
HOXB3 FBN2
ZNF804A TCF15
LILRA4 WWOX
ASIP EFNA3
ASIP IGSF9B
F7 NEB
HBD KLHL9
HBD MOBP
AIPL1 GRAP2
SLMO1 MYOZ3
SLMO1 KRT6A
GRIP2 SLC12A4
C5orf30 PCTK2
XDH CNNM2
XDH SLC9A3R2
XDH LEFTY1
CAP2 MYL3
SERHL2 REEP2
SERHL2 PVT1
AXIN1 CRTC1
ABHD5 PPP5C
SOS1 IGFBP5
PAXIP1 PLEKHG3
BBS4 ZKSCAN3
PSMB4 CCT3
FANCA TRO
SLC16A3 FBP1
VRK2 SLC4A1
FPR3 OLFM1
ITGA10 GRIK1
OR2B6 AKAP3
OR2B6 PLXNA3
UGT2B15 SLC17A7
CYP7B1 MRPS12
NTSR2 ELAVL3
NTSR2 CCDC52
NTSR2 UTP3
RFX1 GNS
FAM65B FYN
FAM189A2 CCDC52
FAM189A2 LILRA4
SEZ6L ADAM15
SEZ6L PAXIP1
SEZ6L AGAP8
TRIAP1 C19orf50
POU2F3 CYP3A5
TGFBR1 GSPT1
AGFG2 AKT3
MRE11A C9orf114
TPMT SLC30A3
TSPO FBP1
JUNB IL8
RPS27 RPL13A
ARVCF HNRNPL
MON2 PI4KB
MON2 INA
MON2 LILRA4
SLC9A1 MYH2
SLC9A1 ABCC10
SLC9A1 MSC
SLC9A1 TRIM10
NELL2 THRA
SMARCA4 KIAA0907
EIF3F RPS7
LSM4 GFPT2
LSM4 MYST2
PPP3CC C21orf2
PPP3CC TPMT
VAMP5 ITPR2
CTSZ CAPN5
CTSZ CAP2
GRINA MAP2
SLC6A9 VAMP1
CCBP2 TUBGCP2
CCBP2 KRT6A
CCBP2 T
PAX7 NR2F1
PAX7 AFAP1
PAX7 EFNA3
RPL41 RPS15
UPK2 MGAT3
UPK2 CAP2
NR5A1 TGFB1
ZNF157 IKBKG
MAGEA1 PSG1
RPS14 RPL41
ACOT11 EIF5B
SAA4 NFATC4
SIRPB1 CCR1
TOP3B MFNG
RPL23A RPL13A
RPS11 HNRNPA1
KRT85 SLC4A8
KRT85 FLRT2
HCG9 MVD
CCNB2 TOP2A
PTPRO ZNF592
FADS2 MAX
MYT1 SLC12A4
OSR2 SLC8A1
FGF7 LECT2
AIM1 NUP214
CHST3 U2AF2
SDC3 MAGEA4
SDC3 GRIP2
CREM NR4A3
PRKCD FCER1G
CHKB MUC6
TCF7L2 PKD1
NCKIPSD EPHB2
NCKIPSD PACRG
RPLP1 PTMA
RFPL3 ACVR1B
DDX11 SULT2B1
RHCE ADD2
MLANA ODF1
MLANA GPR1
ABCF2 CSRP3
IGHMBP2 RPH3A
IGHMBP2 CAMK2B
HRG C21orf2
HRG ODF1
TMEM194A SART3
TGOLN2 CD4
TGOLN2 SLC17A7
TGOLN2 NCKIPSD
GMPR KIAA0195
ICOSLG GCK
GABRA3 ADH1C
TEX28 TNP1
RPL30 EIF3F
SLURP1 GRIA1
VPS45 HCG9
NEU3 SLC6A12
PRH1 F7
KRT33A TGFB1
KRT33A LOC100134331
SLC14A2 WBSCR22
TPT1 RPS13
HR44 GTSE1
ADRB1 ZFYVE26
ADRB1 MLN
IGKC B4GALT3
IGKC MYT1
RPL13 SFI1
RPL13 RPS10
FCGR3B SECTM1
GAGE12J CCDC69
GAGE12J LOC100134331
PRPS1L1 MID2
PRPS1L1 WWOX
PRPS1L1 ARVCF
LOC728643 NDUFS4
RHCE IGFBP4
KRT37 FRAT2
SLC18A1 AFAP1
SLC18A1 PLIN1
JAKMIP1 CRCP
JAKMIP1 GPRIN2
PPBPL2 TCF20
ATF3 PMAIP1
DNAJA1 POU6F1
GRP RAD51L3
FSHB ODF1
GNB3 CDK6
MSX1 GNA11
MSX1 VAMP5
CDH13 EXOSC9
CDH13 ABCC9
CDH13 ART3
E2F1 CCDC69
TFDP2 PCBP3
JAK3 E2F1
VEGFA HHLA1
EFNB1 TNFRSF25
EFNB1 EFNA3
EFNB1 HMGXB3
EFNB1 ARVCF
EFNB1 ADRB1
TNF CXCL1
MLH1 PTPN3
MAP2K4 ARMC6
IQGAP1 HCLS1
STMN1 GCSH
FGR FAM65B
CYP3A4 DMP1
DNASE2 NCOR2
PDGFRA PTGER3
PTPRJ NFATC4
RB1 ELN
HOXB6 CPZ
MMP15 ZNF500
MMP15 POU2F2
GHR NEBL
GHR HHLA1
TGFA TCF15
TGFA CXCL5
MMP14 TGFB1
CEACAM6 FCGR2A
CEACAM6 GRIK1
CEACAM6 NCKIPSD
IL4 NEUROD2
IL4 HOXC11
GPR19 TNFRSF25
GPR19 CP
CYP2A13 TGFB3
MRPL28 MVD
IFNA6 TCF15
CDC6 RGN
CDC6 ARFIP2
CYP2A6 CORT
CYP2A6 LSM4
CYP2A6 PFKFB2
CYP2C9 AFAP1
PSMA3 XRCC5
PSMA3 MRPL3
ESR2 CCK
ESR2 ERCC4
CAMK4 IL13
CAMK4 ADCYAP1
VDR DOHH
KLF1 HBD
CYP2B6 DMP1
UBC GPRIN2
UBC ASIP
NTRK2 TCF15
NTRK2 TNP1
NTRK2 PPP3CC
NTRK2 FSHB
PSMB2 RUVBL2
XRCC2 MLN
RBPMS SPTB
RBPMS TFAP2A
EEF1A1 RPS24
GUCA1A TGFB3
GUCA1A EPOR
UBE2B GPRIN2
PAX8 THBS1
PAX8 TCOF1
PAX8 SLC17A7
PAX8 UGT2B15
DTYMK KEAP1
PRLR HAUS5
PRLR PAXIP1
PRLR IGH@
PRLR MSX1
IL1A AFF2
IL1A MYBPC3
GATA2 HERC2P3
FLT3LG MYOD1
IL12RB1 GPR176
POU6F1 GRIN2A
POU6F1 SLMO1
POU6F1 SFN
IL8RB KRTAP26-1
HSF4 PPARA
UNC5B FLJ40113
FEN1 TUBB
MFNG MAP3K14
TGFB1 PTPRN
SLC9A3R2 RAB11FIP3
CHD8 C11orf52
SULT4A1 ITGAD
PTPRD FOLR1
NFKB2 EPHB2
GPR161 CRHR1
PLIN3 CNP
ARHGEF2 LOC729602
WBSCR22 MID2
PYGM TCEA2
PRSS3 CKB
ISL1 REL
CADM4 PLP1
STATH CHD8
TNP1 KIAA1467
TNP1 GTSE1
REEP2 GJB3
B4GALT3 LARGE
BNIP3L MYL5
PFDN1 PLEKHG3
IL1B CCL20
TUBB2B PSG1
TUBB2B WWOX
NR2F1 HOXD4
ACVR1B TGFB1
RUNX2 SLC9A3R2
CTNNBIP1 MFNG
STBD1 HMX1
MTF1 SLC9A8
B3GAT2 SOX3
MUC1 ACVR1B
MUC1 GOLGA8A
MUC1 PLA2G6
GSTA2 RAB4A
DDX42 PHF8
CLASP2 MYCBP2
EIF3E ATP5C1
EIF3E NCRNA00188
OCEL1 GPR161
OCEL1 PRRC1
ELAVL3 SLC9A3R2
CYP2D6 APOH
HPS1 TNFRSF25
NEB CDK6
DUS4L DPYSL4
ADAM15 CAMSAP1
MBOAT2 AQP3
NCAM1 COMP
KCNH2 PRDX2
KCNH2 PTGER3
RPL3L TGFB2
RPL3L IAH1
RIMS2 MC2R
GIGYF2 SLC12A4
KIAA0195 SLC5A2
RBPMS TIMP4
RBPMS PLEKHG3
PIK3R3 BCAM
ITGB3 SOSTDC1
RPS6KB1 CEL
NLE1 ACAN
CADM1 ABCC6
PTPRB MFNG
CCNG2 GCHFR
ALAS1 DNAJA1
DDX1 ACOT13
HPRT1 PARK7
PAEP PCGF1
FANCG RXRB
AFAP1 WWOX
AFAP1 MYH2
ZNF592 OSGIN2
CREB1 MED13
FNTB PSG1
WDR62 LARGE
WDR62 SPC25
COL8A1 CADM4
NTNG1 CDK5R1
NTNG1 STATH
NTNG1 RUNX2
NTNG1 GNL1
DPEP1 NTNG1
TRAK1 BCAP29
CPZ FCGR2A
KLHL21 MAMLD1
CYP11A1 PLEKHG3
GAD1 ZMYND8
GAD1 TOP3B
SAMD14 ALMS1
CALB2 UNC5B
LILRB3 FYN
PCDHA9 SLC6A2
PCDHA9 WBSCR22
LCP1 AOAH
UCHL1 CHN1
HPR ACSL1
HAUS5 TCF15
DGCR11 B4GALT3
CCDC52 TCOF1
LILRB5 CD163
ZNF117 ZNF84
CYP1A1 KLK11
ADCYAP1 GARNL4
ADCYAP1 ATP2B2
CRYBA4 AKAP3
CRYBA4 RBM8A
ACP2 YIPF1
SLC17A7 OCEL1
CTNS ILF3
MEGF9 TLR2
PYY SPTB
ZNF101 SAMD14
ODF1 TNP1
IVL PTPRN
IVL SULT4A1
SBNO2 RAB11FIP3
AANAT CPNE6
ARC GSK3A
ARC APAF1
FLJ41278 PAIP2B
ZNF239 NOC2L
ZNF239 ELN
ZNF239 FXYD3
ZNF239 CACNA1C
OLFM1 HAUS5
REEP1 ABCC8
PSMG1 GOT2
CCL19 SOX3
CORT CDK6
CORT OCEL1
IKBKG NR0B2
LIN37 SAMD14
MSC PCBP3
PSG7 REL
SGPL1 CNP
GRIK1 RXRB
GRIK1 SLC17A7
CRIP2 DBI
CYCS VDAC2
OFD1 LRMP
PROS1 DOK5
LYST TDRD7
XPC DLX4
SNTA1 TUSC3
SGSH UPP1
IGHE TERF2IP
HIST1H3E RBM8A
HIST1H3E GIGYF2
AOC2 MYH2
SLC4A8 ABCC8
SLC4A8 PLP1
GPRIN2 PRSS8
SCN8A DPH1
GRM4 FAM119B
GRM4 OTUB1
GRM4 HPS1
GRM4 ATP2B2
MAP2 MID2
MAP2 SLC12A4
MAP2 RBPMS
MAP2 TNFRSF10D
IRF2BP1 SLC17A7
CROCC KIAA0892
NF1 GIGYF2
HLA-C CKAP5
RPS29 PTMA
ANKRD12 CNP
HMGA2 METTL1
SFRS3 ZNHIT3
DPAGT1 NOC2L
DPAGT1 LPCAT4
CD40 HSF4
CD40 KLF11
RNASEH2A ARFIP2
ALOX12 TPM1
MYBPC3 FLT1
CHRNB1 ZNF500
CHRNB1 NR2F1
CXCL5 CDK5R1
LBP PLEKHG3
LBP RBPMS
LBP SSX1
MPZL2 IL13
MPZL2 SULT2B1
T TUBB2B
CD1B SAMD14
FLRT2 ATP2B2
FLRT2 ADCYAP1
IQSEC1 HPCA
RPS23 EEF1B2
PLS3 TMSB15A
ST6GALNAC4 FAM119B
SCYL3 CPB2
SCYL3 ELAVL2
SAMHD1 QKI
HHLA1 GTSE1
MPP2 ISL1
MPP2 GCM1
MPP2 APOH
MPP2 CHRNB1
MPP2 NEBL
PDE3A IAH1
DNAH9 PSG1
DNAH9 AANAT
LALBA MAD1L1
GNB2L1 HNRNPA1
MAGEA9 GTF2H3
MAGEA9 ISLR
MAGEA9 MSC
MAGEA9 HMGA2
EFNA3 ITGAD
KRT33B GARNL4
KRT33B GRIK1
KRTAP26-1 MAN1A2
KRTAP26-1 MAPK8IP1
KRTAP26-1 UBE3B
LOC145678 ARID4B
LOC145678 CBLN1
LMTK2 SLC4A8
RUNX2 MAD1L1
ABO PLXNA3
HTR4 DOT1L
SCNN1D PTH
SLC30A3 ALPPL2
SLC17A3 SULT2B1
SLC17A3 AFF2
SLC17A3 SGSH
CCL16 CARD10
CCL16 NTRK3
CCL16 ATP2B2
DPY19L2P2 HERC2P3
MVD ZMIZ2
PCSK7 MXD1
RRM1 TOP2A
KLHL18 KRTAP26-1
EPM2A LEFTY1
PRSS12 SLC6A12
MYST2 MPP2
RBMS2 SSX1
PFKFB2 KLF11
LOC100134331 TBR1
IGSF9B NUDT3
IGSF9B MAG
IGSF9B WDR62
PVT1 AANAT
COL19A1 MAGEA9
KRT34 TCF15
PIGR GARNL4
HSP90AB1 TCP1
CACNA1B IAH1
CACNA1B GCK
CACNA1B POLR3C
ZKSCAN3 CDK6
ZKSCAN3 SULT4A1
CRHR2 PLEKHG3
STXBP1 TNFRSF25
STXBP1 SULT4A1
STXBP1 LBP
GSPT1 FBXO7
HIRIP3 PTPRB
HIRIP3 CD1B
HIRIP3 GK2
ATF6 UBL4A
ACSL3 NPFF
ACSL3 CCDC52
ITPR2 HAUS5
CCL14 KNG1
VAMP1 RAD51L3
DMWD GRM4
BRCA1 MAP2
BRCA1 CHRNB1
GPR1 MID2
GPR1 LOC100134331
RPL34 RPL10A
TXNL4A C7orf28B
RPS13 EEF2
RPL18A EIF3H
TSHB NEBL
LILRA4 MAPK8IP1
MAGEA3 GPRIN2
HBD SPTA1
MLN C11orf52
MLN HMGXB3
GRIP2 ZKSCAN3
XDH GTSE1
XDH TUBB2B
RPL22 RPL7
KDELR3 BCAM
AXIN1 SLC8A1
NASP ITGB3BP
IL10RB EIF4EBP2
USP33 UBA3
DOHH MAP3K12
DOHH CAP2
FPR3 RBM8A
FPR3 GARNL4
ITGA10 C11orf52
ITGA10 SULT4A1
OR2B6 NEBL
UGT2B15 CRYBA4
USP6 RGL1
AGAP8 UBE3B
GPLD1 DNAJC6
FAM189A2 RBPMS
FAM189A2 ABO
SEZ6L CBLN1
POU6F2 HHLA1
POU2F3 H6PD
JHDM1D EPHB2
JHDM1D AFAP1
AQP5 KRT6A
AGFG2 DNAJA3
CD28 TCF20
NEURL USP12
ARVCF APOH
MON2 GFPT2
MON2 SLC4A8
PTGER3 ALDH1A3
PTGER3 FLT1
SLC9A1 LARGE
SLC9A1 MAG
SLC9A1 HTR2A
SLC9A1 GM2A
BST1 HK3
BST1 MNDA
TTLL4 T
TTLL4 GPLD1
EIF3F DBP
U2AF2 PTGER3
PPP3CC MGP
CKAP4 IFNGR2
SLC6A9 AGAP8
MB PDE3A
CCBP2 XDH
PAX7 DMWD
ARHGAP6 MTG1
PELP1 MTG1
OPN1SW TRO
UPK2 SCAPER
ZNF157 F2RL1
ZNF157 JMJD6
ZNF157 FPR3
RPL15 EIF3F
MAGEA1 GPR161
MAGEA1 PAXIP1
RPL23 RPL12
SIRPB1 HAL
TOP3B PTAFR
RPL21 RPL37
RPL21 RPL15
ZNF549 DES
KRT85 ST5
KRT85 PRPH
RPS24 PPIA
HCG9 DNAJA3
FOSL1 PPARA
FOSL1 NTNG1
CFHR1 PPP1R13B
PTPRO HSF4
PTPRO SPINT3
MYT1 TYR
FARP1 GRIN2A
SERPINA4 TNP1
CHST3 GTSE1
CHST3 NR0B2
CHST3 CDKL5
SDC3 CNP
TCF7L2 BCAP29
TCF7L2 RAD54L2
NCKIPSD PTH2R
NCKIPSD DPP6
NCKIPSD MAGEA3
CRYBB3 MXD1
NPHS1 CCDC52
RPL6 RPS15
BTF3 PCSK7
RPL14 FBL
MLANA B4GALT3
MLANA MAP2
IGHMBP2 GP2
SRPX OLFM1
GCLC XPO7
GCLC FBXO7
HRG LRRC15
HRG CHP2
TGOLN2 MAN1A2
TGOLN2 MAP2
TGOLN2 KRT86
SLC22A24 FAM153A
NTN3 ROM1
HOXC11 MON2
RPL3 RPLP1
TEX28 CXCL5
SLURP1 MGAT3
FOXN2 MAD1L1
KRT33A MAP2
KRT33A DDX11
RPS8 ATP6V0E2
TRD@ PAK4
IGKC ITPR2
IGKC KRT85
GAGE12J GRIK1
PRPS1L1 TNFRSF25
PRPS1L1 PFDN1
KRT37 RASSF9
KRT37 CD28
PGLYRP1 UGCG
PPBPL2 SCNN1B
IGH@ UNC5B
IGH@ TGFB1
IGH@ KRT85
GRP MYOZ3
CYP21A2 RASGRF1
SRM CDK5R1
SRM MAGEA9
SRM DDX11
FSHB CCL14
MSX1 CD40
CDH13 GSR
E2F1 TYR
JAK3 ISL1
ETS1 EML2
CCNB1 PPOX
GDF15 KIAA0907
EFNB1 COL19A1
MAP2K4 PTGES
GPR176 NCOR2
IQGAP1 BST1
PFDN5 RPS14
PTPRH ARHGAP6
BCL3 KRTAP26-1
RIN1 UNC93A
RRAD OPN1SW
TGFB3 TNFRSF25
DNASE2 MAP2K4
VBP1 MAX
CDX2 CTAG1A
CDX2 PTGER3
RB1 PDE3A
RPS3A EIF3E
USP11 DPP6
USP11 SLC17A3
USP11 KRT85
IGFBP5 IAH1
HOXB6 CYP2D6
HOXB6 SIX3
WNT2 ATP10B
MMP14 U2AF2
VEGFC DNAJA3
VEGFC ZNF101
CEACAM6 TACSTD2
CEACAM6 STATH
CEACAM6 IDS
CEACAM6 GLG1
CEACAM6 ZNF157
IFNA4 ASCL1
IFNA4 CCL19
IL4 LARGE
IL4 AKAP3
GPR19 GPRIN2
GPR19 MYT1
CYP2A13 GPRIN2
MRPL28 ATP5G3
HIST1H2BJ HIST1H2AH
CDC6 HIRIP3
RAGE PTPRD
NFKBIA G0S2
PSMA4 NUDT21
ESR2 CCDC52
ESR2 CXCL5
CAMK4 PMS2L11
RPA1 TMX1
FGF7 MYBPC1
FGF7 TYR
NTRK2 KIAA1467
TERF1 TG
RBBP4 APEX1
THRA KRT85
PSMB7 SNRPF
RBPMS SAMD14
GUCA1A HMG20B
GUCA1A GM2A
GUCA1A GAGE12J
PAX8 AKAP3
PAX8 SFN
MC5R CBLN1
MC5R MAGEA9
DTYMK DHPS
GBX1 CAPN5
GBX1 FANCA
CCR1 SEMA4D
CCR1 GRIK1
CCR1 ABHD5
ISG15 EIF2AK2
CCR7 ITK
PRLR GRM4
PTGS2 CXCL1
IL12RB1 RAD54L2
IL12RB1 SLC9A3
POU6F1 C21orf2
IL8RB SLC5A2
IL8RB PLEKHG3
TUBB MCM7
MC2R ALPPL2
ABCC8 FSHR
TCF15 PRKACA
OSGIN2 EPHB2
MAN1A2 MC2R
MAN1A2 TLE1
TNFRSF25 PI3
DCT C1QTNF3
GJB3 MYL3
MYOZ3 AKAP3
PLEKHG3 RPH3A
PSG1 THBS1
RBM8A RAB11FIP3
PAX6 CREB3
MYBPC1 PRSS8
NPHP1 EML3
CBLN1 PLEKHG3
GPR161 SOD3
WBSCR22 MC2R
WWOX PRKACA
CCR1 ATP6V1B2
ISL1 TNFRSF25
ARHGAP12 CARD10
EDIL3 TUBGCP2
SIM2 TACSTD2
SCAPER NACAD
B4GALT3 DCT
NCOR2 PDCL
LILRB2 SMARCD3
RASGRF1 MAP3K12
RUNX2 TCOF1
MYH2 CBLN1
CP RAB11FIP3
CP PFDN1
CLCA1 APOC1
EXOSC9 TG
MUC1 SOD3
MUC1 CDK6
MUC1 ISL1
C22orf28 ATXN10
SLC12A4 CREB3
SLC12A4 APOH
RSAD2 STOM
OCEL1 UNC5B
CYP2D6 CDK6
LAMP2 CSTA
ABCC3 ACAN
MMP11 PDLIM7
S100A11 IFNGR2
GIGYF2 ARID4B
KIAA0195 EPOR
CACNA1C WASL
TRAF4 PTP4A1
UBE2D1 IFNGR2
RAD51L3 CD4
EIF2B1 SCAPER
SPAG8 B3GAT2
HMBS TFRC
IL1RN GCH1
PDCD6 CLUAP1
ZNF592 PIK3R3
ZNF592 ST5
GARNL4 GLG1
SLC4A3 CP
CDC45L MCM6
GCSH ATP5C1
SNCA DHPS
INA HOXD4
SERPINB2 MT1G
SAMD14 COMP
SAMD14 KCNF1
CALB2 CPZ
LILRB3 CASP1
CYP3A5 VGLL1
CYP3A5 TRAK1
PLIN1 NFIC
AHNAK KLC1
UCHL1 ROM1
UCHL1 SOX3
UCHL1 CAPN5
FPGS CCDC106
PGAP3 SOCS6
DGCR11 SLC12A4
OCA2 HMX1
CCDC52 MYOZ3
CCDC52 NR2F1
CCDC52 SLC12A4
HLA-DQB1 HLA-DPA1
CRYBA4 SKI
CRYBA4 NTRK3
ABCC10 PHF21A
ABCC10 GARNL4
CDKL5 AKAP3
CCL25 TNFRSF25
MYL7 SYP
EXTL2 PREPL
FBP1 IMPDH1
KBTBD11 CSTA
PYY CTRL
DPF1 TERF2IP
ODF1 RIMS2
PTRF ZMYND8
SBNO2 CALB2
AANAT C11orf52
AANAT SDCCAG1
AANAT NTRK3
AANAT ABCC10
MAGEA4 SKI
PRPH GRIN2A
FUT6 TAF6L
CNTN2 FAM110B
ADH1C MFNG
COX6C NDUFS4
OLFM1 PLP1
REEP1 IGKC
ADD2 GYPA
CORT SLC22A6
IKBKG NUDT3
IKBKG MUC1
IKBKG CCL25
ATF6B MYH2
ZDHHC17 DMTF1
LEFTY1 FLT1
INHBC MT1H
AGER RBPMS
ST3GAL1 ATXN3
MPDU1 RGN
CCT2 GCSH
NPTN LCP1
PCDH7 MFNG
RUNX1T1 ADRM1
SGSH LY6G6C
GNMT PRPH
HIST1H3E FLJ40113
ZMIZ2 TG
SLC4A8 LARGE
SLC4A8 MYH2
C9 PCGF1
BARX2 ATP2B2
MAP2 LARGE
COL9A1 IGHE
IL8 DDX3X
HMGA2 PCBP3
RAMP3 PTH2R
CHRNB1 TCOF1
ZNF273 ZNF253
CXCL5 CPB2
MNDA S100A9
SGCD CCL19
OPLAH KLHL4
T CHD8
T GPR161
CYTH3 MMP19
CYTH3 GCK
SLC8A1 MTTP
SLC8A1 PTPRB
NEBL RBM8A
NEBL STATH
NEBL PIK3R3
DKC1 PTGER3
ACAT2 DHCR24
ST6GALNAC4 IFT140
LRRC15 PRRC1
LRRC15 RAD51L3
SCYL3 ST3GAL1
MGA POLG2
HHLA1 PLXNA3
HHLA1 CHP
ADCY2 RAD54L2
MPP2 POU6F1
MPP2 DUS4L
RPS7 EIF3D
LALBA DNAJA3
PPYR1 PEX10
PPYR1 MXI1
MAGEA9 AFF2
MAGEA9 ZNF592
MAGEA9 FNTB
KRTAP26-1 NUDT3
KRTAP26-1 ARHGAP12
KRTAP26-1 CYP2D6
CCDC88C BNIP3L
CCDC88C CYP3A5
LOC145678 ABCC8
LOC145678 HMG20B
LOC145678 RUNX2
KCNJ12 NR0B2
SLC30A3 TCF15
DGCR9 B4GALT3
SLC17A3 HMGA2
CCL16 ACVR1B
CCL16 LY6G6C
UCP3 NCOR2
DPY19L2P2 KEL
SEPT5 ZBTB16
MVD RASGRF1
MVD TRAK1
USP1 APITD1
PCSK7 MTG1
PCSK7 SCN8A
RPS15A EIF3M
HIST1H2AC HIST1H2BL
MYST2 ITGA3
MYST2 RBM8A
HMGXB3 CALB2
CD52 MN1
CCDC69 ELK4
CCDC69 PIK3R3
CCDC69 MSC
CCDC69 AGER
CCDC69 MPP2
SLC6A7 NF1
SIX3 PRRC1
B3GALT5 REEP2
LOC100134331 GRM4
IGSF9B PDPN
IGSF9B SLC4A3
IGSF9B PLIN1
GNAT1 CALB2
GNAT1 SLC17A3
NCR2 XAF1
NCR2 TEKT2
PVT1 HIPK2
DMP1 ADCY2
KRT34 CXCL5
LOC90925 POU2AF1
GUCA2A TSPAN9
CACNA1B ALMS1
ZKSCAN3 SSX1
CRHR2 GRIK5
STXBP1 TGFB1
STXBP1 CXCL5
HIRIP3 CCL19
ATF6 FRAT2
ATF6 CCL19
KIAA0907 CDC16
ITPR2 PRSS8
ITPR2 ADCYAP1
TCF20 FRAT2
DMWD CHRNB1
NKX2-1 PSG1
BRCA1 FLT1
SPINT3 CCL16
GPR1 RBM8A
GPR1 SIM2
RPL31 SFI1
PPIA RPL7
GM2A CPZ
GM2A PCDHA9
GM2A MYBPC3
TSHB EPHB2
LILRA4 SLC4A3
LILRA4 PCDHA9
LILRA4 BARX2
MYEF2 PFKFB3
MYEF2 RECQL5
ASIP ITGAD
F7 OCEL1
SLMO1 SLC12A4
SLMO1 PFKFB3
SLMO1 LILRA4
SLMO1 TGFB1
SLMO1 APOH
XDH ACVR1B
XDH MYH2
CAP2 SMAP1
CAP2 EIF2B1
KDELR3 PAX6
C1orf144 SLC5A1
SC4MOL SQLE
SERHL2 TCP11L1
ZNF263 DPH1
C9orf114 DPH1
PSMD14 MRPL3
PAXIP1 THBS1
DOHH VAPB
DOHH NFATC4
DOHH MVD
BBS4 RBPMS
SLC38A10 CLEC16A
UTP3 CPZ
UTP3 CALB2
FANCA MGAT3
SLC16A3 PML
FPR3 TNFRSF25
FPR3 SLC17A1
ITGA10 MID2
ITGA10 MUC1
ITGA10 SLC30A3
GPLD1 CCDC52
GPLD1 RECQL5
NTSR2 SLC9A3R2
NTSR2 DGCR9
RFX1 ASCL1
SEZ6L PRSS8
SEZ6L LARGE
SEZ6L LEFTY1
SEZ6L MYEF2
EFR3B PPAT
AQP5 GRIK5
MTHFR IKBKG
AGFG2 TCF20
RHO NCOR2
CD28 UCHL1
TPMT MYST2
SYF2 LGALS7
TDRD3 FSCN2
FLNA OCEL1
RDH5 RBM4B
ARVCF MID2
ARVCF FLRT2
MON2 XDH
PTGER3 psiTPTE22
PTGER3 POU6F2
RHAG ALDH1A1
LSM4 AFAP1
LSM4 CD40
U2AF2 TUBB2B
PPP3CC PTGER3
VAMP5 MAPK8IP1
CLPP SNRPD2
CTSZ SAMD14
GRINA CARD10
GRINA NEBL
SLC6A9 PSG1
SLC6A9 MYBPC1
SLC6A9 MYH2
MB SLC8A1
ATP12A MSC
PAX7 FAM119B
ARHGAP6 RBM4B
OPN1SW REM1
NR5A1 MID2
NR5A1 HHLA1
NR5A1 SLMO1
ATP6V0E2 RPS27A
ZNF157 HPS1
ZNF157 CRYBA4
MAGEA1 SKI
MAGEA1 RPH3A
MAGEA1 PHF21A
MAGEA1 T
MAGEA1 DNAH9
MLLT1 MT1X
SNORA21 EIF3H
GHRHR OLFM1
SAA4 ZMIZ2
TOP3B DMP1
RPL21 RPL38
KRT85 RUNX2
KRT85 CPB2
TRIM52 CDC37
HSP90AA1 TCP1
TH AANAT
HCG9 DEPDC5
PTPRS PRM2
NR4A1 FLRT2
NR4A1 EFNA3
CRYAB GHRHR
MYT1 HOXD4
SERPINA4 CALB2
CHST3 TAZ
CHST3 GRM4
SDC3 FLJ40113
SDC3 RBM8A
SDC3 PAXIP1
PBX1 CDK6
PBX1 CYP2D6
PRKCD ARPC5
FOXN1 CAPN5
NPHS1 IL5
NPHS1 ST3GAL1
NPHS1 GRINA
DDX11 MAPRE3
BTF3 FXYD3
BTF3 NCAM1
BTF3 CUBN
BTF3 FANCA
BTF3 OPN1SW
CHI3L2 MYL5
MLANA UNC5B
MLANA WBSCR22
MLANA PPP3CC
SEC31A PTPRN
SRPX PTGER3
TGOLN2 TRIM10
TGOLN2 CHRNB1
TGOLN2 MON2
SLC22A24 CNP
GMPR ANKRD12
NTN3 GCKR
HIST1H4L HIST1H2AH
HOXC11 SOD3
HOXC11 TNFRSF25
HOXC11 SLC17A7
PCDH1 F8
FOXN2 PTH
NEU3 HIRIP3
PRH1 CDK5R1
PRH1 HHLA1
PRH1 ITGA10
ELN MGP
TP53 KRT85
KRT33A LEFTY1
LOC652147 PCDH7
ADRB1 PAEP
RPLP0 NACA
ZFY TG
ZFY COL4A3
KCND3 KRT6A
KCND3 IFT140
KCND3 PIGR
BTF3 HLF
BTF3 PTPRB
BTF3 ZMIZ2
IGKC ABCF2
GAGE12J AKAP3
GAGE12J STXBP1
GAGE12J LILRA4
PRPS1L1 PPARA
PRPS1L1 NQO1
PRPS1L1 WDR62
PRPS1L1 LY6G6C
PRPS1L1 EFNA3
PRPS1L1 PRH1
ARHGAP1 REM1
ARHGAP1 NXPH3
RUNX1 ALDH1A2
KRT37 PTK7
SLC18A1 TGFB1
SLC18A1 ITGA10
RPL28 RPL8
ERN1 ZNF710
PPBPL2 PCDH7
SRM TNP1
FSHB PACRG
GNB3 NR5A1
MSX1 PRPH
MSX1 SFN
BCL2 MUC1
MGMT GSPT1
E2F1 SLC4A3
E2F1 KRT33B
JAK3 NFIC
BCL2A1 SAT1
ETS1 PDE3A
CDK4 NOLC1
EFNB1 DGCR9
FGF3 FLT1
FGF3 KRT34
WNT1 SNX17
MAP2K4 RAB4A
GPR176 NOC2L
IQGAP1 CAPZA1
ERBB2 PELP1
CYP3A4 ZFY
DNASE2 CACNA1C
DNASE2 ZNF239
DNASE2 SGCD
PDGFRA CALB2
EIF3I SNRPF
USP11 PCDHA9
USP11 CRHR2
EPHA4 TCF20
IGFBP5 MAD1L1
HOXB6 PAEP
GHR INA
TGFA NTRK3
MMP14 NR0B2
MMP14 SBNO2
MMP14 AGAP8
MMP14 CCBP2
VEGFC FRAT2
VEGFC MTTP
VEGFC CYP1A1
DNAJB4 HSF4
CEACAM6 PLP1
CEACAM6 NTRK3
CEACAM6 TAGLN
IFNA4 FSCN2
IL4 ENTPD3
IL4 ODF1
IL4 TSHB
IL4 GHRHR
TNFRSF1A CD34
CYP2A13 ARHGEF12
JAK3 GYPC
IL2 AGFG2
CYP2A6 COL18A1
CYP2A6 CEACAM6
ELL2 TYR
PTPRK RFPL3
CCL5 HIST1H2BJ
FGF7 HMG20B
FGF7 SLC4A8
FGF7 SIX3
FGF7 KRT86
UBC HNRNPK
UBC CYB5A
UBC GHR
NTRK2 ABCC8
NTRK2 PPYR1
NTRK2 F7
IGF1R RBM4B
TERF1 PPAT
TERF1 RFX1
PSMB7 YWHAQ
IL3 CORT
GUCA1A MYST2
GUCA1A VEGFA
PAX8 ARID4B
GBX1 C19orf50
GBX1 UBE2H
GBX1 RB1
TRBV5-4 HOPX
PPP2R1B TCF20
EDN2 PTGES
CYP1A2 EXOSC9
PRLR CRYBA4
PRLR LILRA4
IL1A CFHR3
GATA2 KCNH2
NTRK3 JMJD6
POU6F1 SKI
POU6F1 IGSF9B
POU6F1 SLC18A1
IFNGR1 BST1
IL8RB PSG1
IL8RB MAGEA1
TOP1 SPTB
WNT10B RPH3A
IL13 NF1
CARD10 FSHR
ALDH5A1 ZNF91
IAH1 MAP3K14
RPH3A FLJ40113
RPH3A TCF15
RBM8A FSHR
ITGA2B GJA4
TCOF1 FLT1
TCOF1 RBM8A
TCOF1 CDK6
ASCL1 NACAD
SOX3 GJB3
ETFA AHCY
ARID4B LARGE
SLC6A2 PTPRN
SLC6A2 HMG20B
BMP2 DOK5
CBLN1 PTPRD
C21orf2 PLEKHG3
PCBP3 HSF4
MPP3 MT1G
POLG2 HERC2P3
TNP1 CDK6
RRAD SPRED2
RUNX2 TGFB1
RUNX2 AKAP3
TG ZKSCAN5
C4orf46 UQCRB
AVPR1A NOC2L
SPC25 HN1L
ATPAF2 ASCL1
SMAP1 IL24
GNB2 OGFR
PML MFNG
MUC1 HOXD4
MUC1 PON2
SLC12A4 HMG20B
KIAA0284 HSPA12A
KIAA0284 NACAD
CYP2D6 SLC6A2
NEB TNP1
MFAP2 TNP1
FASN PLA2G6
DUS4L THBS1
MMP11 ZNF710
MMP11 LSM12
VWA5A WASL
S100A11 GNB2
KIAA0195 TYR
RBPMS CBLN1
CD79A BLNK
PIK3R3 APOH
PIK3R3 MUC1
ZFYVE26 PAX6
PACRG TYR
PCDH21 FLT1
PCDH21 MAPRE3
C16orf88 MUC6
ATP6V0A2 KCNH2
ATP6V0A2 KEL
RAD51L3 CNNM2
GLG1 PTPRN
FCGR2A HOXD4
IFI44 IFITM1
AFAP1 MYBPC1
AFAP1 MUC1
ZNF592 CDK5R1
ZNF592 TUBGCP2
ZNF592 TBC1D9
RGL1 SCAPER
GARNL4 RBM8A
NR0B2 AKAP3
SLC4A3 MSX2
WDR62 PLLP
NTNG1 RBM8A
NTNG1 GRIN2A
NFATC4 TRPC4AP
ALAS2 SMPD2
PKMYT1 PLEKHG3
KNG1 WWOX
KNG1 DPEP1
CXCL2 SERPINE1
SERPINC1 AVPR1A
CALB2 ARID4B
NPFF BCL6
ZMYND8 TOP3B
FAM65B DPYD
ATP2B2 SLC5A2
ATP2B2 CYP2D6
ECHS1 SNRPE
HAUS5 PTPRN
PEX3 WASF1
MIPEP CCDC106
PSAP TYROBP
CCDC52 KNG1
RPL10A RPL11
FABP6 IL13
GABRG2 IFNG
ADCYAP1 MID2
CRYBA4 TGFB1
ABCC10 DLX4
ITGAX RASSF2
CDKL5 GRIN2A
CD14 FCER1G
TJP2 CTR9
NOLC1 GCSH
UBE4A HSD17B4
SLC17A7 STATH
SLC17A7 CPB2
FBP1 PECAM1
CASK PEX7
IRF7 EIF2AK2
DPF1 PDLIM7
ODF1 PDPN
ODF1 PHF21A
HK3 NADK
HK3 FRAT2
GDF5 TSPAN9
IVL C11orf52
AANAT AFAP1
AANAT CDKL5
KRT31 PEX10
PRPH IFT140
ADH1C SMAP1
LY6G6C SLC9A3R2
LY6G6C ZNF592
LY6G6C KRT16
ARFIP2 DPH1
ODZ4 HAUS5
CCL19 WNT11
CCL19 EIF2B1
SRP54 SACM1L
HSPB11 NDUFS4
CORT RAD51L3
ATF6B WBSCR22
ATF6B ADCYAP1
PSG7 ACVR1B
PSG7 MTF1
INHBC MT2A
TRIM10 GLG1
ST3GAL1 ZNF592
MPDU1 NFATC4
ARHGEF12 PLLP
DEAF1 NAP1L3
DEAF1 ICAM2
OFD1 JMJD1C
AASDHPPT DYNC1I2
EEF1B2 RPL36A
BUB1B NDC80
PCDH7 SMAP1
SGSH PCBP3
SGSH JMJD6
IGHE THRA
TRIB1 POU6F1
XAF1 MFNG
ZIC2 KRT1
GPRIN2 ALPPL2
GPRIN2 SLC6A2
GRM4 GPR161
GRM4 GRIN2A
HTR2A PTPRN
HTR2A SPC25
C19orf21 DNAJA3
PLXNA3 MYH2
BARX2 IKBKG
BARX2 GPRIN2
LRBA PSIP1
FBXO7 HBG1
KEAP1 ILF3
ST14 ALPPL2
ZFC3H1 TIAL1
RAMP3 NFIC
CD40 PCBP3
MYBPC3 TAGLN
CHRNB1 ISL1
CHP CHRNB1
LBP TCF15
LBP CRYBA4
HECW1 FLT1
HECW1 WDR62
DHRS2 OTUB1
SGCD MPDU1
OPLAH ATP10B
HIST1H3D HIST1H2BN
NEBL LBP
FLRT2 PTPRN
CAMK2B MC2R
DKC1 IARS
TMX1 SERBP1
SCYL3 HSPA1L
BCL2L1 PIP4K2A
HHLA1 ST3GAL1
ADCY2 DPH1
RECQL DDX42
AGAP1 EVPL
AGAP1 GRIK5
PRM2 RPL3L
MPP2 TRAF1
MPP2 CCDC52
MPP2 IKBKG
PDE3A PRM2
LALBA SLC8A1
MGAT3 PTH
MGAT3 LALBA
MAGEA9 SLC17A1
MAGEA9 SSX1
MAGEA5 CDK5R1
EFNA3 INA
EFNA3 ATF6B
EFNA3 CD40
KRT33B SKI
KRTAP26-1 KIAA0802
MXD1 TCP11L1
LOC145678 JMJD6
LOC729678 TUBB2B
LOC157627 RUNX1
VNN2 SDCBP
SLC30A3 CBLN1
FAM5C MGAT3
DGCR9 MLLT4
SLC17A3 GCM1
SLC17A3 KIAA0284
SLC17A3 FKBP6
CCL16 SLC17A1
DPY19L2P2 AARS
MVD TG
PCSK7 WASL
PCSK7 LDB2
PPAT DPH1
EPM2A GCM1
MYST2 MAPK8IP1
MYST2 MYH2
MYST2 GARNL4
MYST2 DNAH9
HMGXB3 POU6F1
HMGXB3 MYBPC3
SIX3 GRIN2A
SIX3 ARHGEF12
PFKFB2 GNL1
PFKFB2 ALDH1A3
LOC100134331 PRPH
IGSF9B OLFM1
IGSF9B CAMK2B
IGSF9B ABO
GNAT1 CXCL5
PVT1 FSTL4
KRIT1 UBR2
REM1 SMAP1
REM1 CTRL
REM1 AP4E1
CACNA1B BAAT
ZKSCAN3 PFDN1
ZKSCAN3 POM121L9P
STXBP1 MAP2
ACSL3 MYOZ3
PAK4 NTNG1
SMG6 NCOR2
DMWD FLT1
AP4M1 LRRC15
BRCA1 ZKSCAN3
PLA2G4C EPM2A
GBX2 PAQR4
RPL12 EEF1A2
RPL37 RPL10A
LILRA4 UNC5B
LILRA4 LARGE
LILRA4 ODF1
ASIP AKAP3
ASIP MUC1
ASIP KNG1
ASIP TBX19
ASIP RBMS2
SLMO1 CCK
SLMO1 GNMT
SLMO1 SPINT3
SLMO1 UNC5B
SLMO1 DUS4L
SLMO1 PCDHA9
RPL4 RPL36A
MLN NTRK3
MLN SLC4A3
MLN DGCR9
GRIP2 GPR161
CFHR3 CDK5R1
CFHR3 CP
CFHR3 NTRK3
CFHR3 USP14
XDH PFDN1
PTPN18 PLD3
ITGA6 PPP1R13B
CAP2 CYP3A5
CAP2 PDE3A
C1orf144 ARR3
SLC4A1 GABARAPL2
SERHL2 ARR3
SERHL2 GCKR
SFN SULT4A1
SFN PSG1
SFN NTRK3
CRYAA EVPL
ABHD5 SMPDL3A
ABHD5 HPR
C9orf114 RGN
C9orf114 SCAPER
PSMD14 TMX1
DOHH CACNA1C
DOHH FUT6
DOHH SERHL2
BBS4 IGSF9B
ALOX5 HIPK2
FPR3 PIK3R3
FPR3 MAP2
FPR3 CCDC69
ITGA10 NTRK3
ITGA10 ANGPTL2
ITGA10 TAZ
ITGA10 PCDHA9
ITGA10 IKBKG
ITGA10 HMGXB3
RAP1GAP GYPB
OR2B6 MAP2
UGT2B15 HOXD4
GP1BA NNAT
GP1BA TGM2
GP1BA SEPT5
USP6 PRSS12
AGAP8 C21orf2
GPLD1 CBLN1
MAFK ALAS2
NTSR2 ARHGEF12
SLC9A3 SCNN1D
FAM189A2 PIK3R3
FAM189A2 WDR62
SEZ6L PCDHA9
SEZ6L SBNO2
SEZ6L ZNF280A
SEZ6L ITGA10
TRIAP1 ATP5G3
POU6F2 LARGE
LOC653188 TRAPPC10
JHDM1D GPRIN2
AQP5 EML3
AQP5 KIAA0195
AQP5 NR0B2
RHO HIPK2
KCND2 AVPR1A
AGPAT1 FAM189A2
AKR1C2 CLCN4
RPS27 RPS17
ARVCF ATF6B
ARVCF TPMT
PTGER3 XDH
SLC9A1 KRT1
SLC9A1 GRIP2
TTLL4 ADCYAP1
TTLL4 KRTAP26-1
EIF3F NACA
LSM4 PRKACA
LSM4 KRT6A
U2AF2 ZNF592
PPP3CC TRAFD1
VAMP5 PFDN1
CLPP LRRC68
CLPP ATP5C1
GRINA ACSL3
GRINA ITGA10
SLC6A9 LILRA4
HTR1D CCL19
CCBP2 FLJ40113
ARHGAP6 SFI1
ARHGAP6 HIRIP3
ARHGAP6 SMG6
SLC5A5 HPCA
PELP1 TARBP2
NR5A1 FAM189A2
ZNF157 CD4
MAGEA1 HMGA2
MAGEA1 SEZ6L
ACOT11 NR5A1
GHRHR MON2
SLC17A2 AGFG2
TOP3B NTSR1
RPL23A HNRNPA1
ZNF549 UCP3
RPS11 ATP5S
KRT85 TAZ
HCG9 DPH1
RPL32 RPL12
FOSL1 NEB
FOSL1 CCDC52
NR4A1 MPP2
METTL3 ZFC3H1
MYT1 ALDH1A3
TFAP2A RGN
OSR2 ARHGAP6
CHST3 MT1G
CHST3 EML3
CHST3 PFKFB3
CHST3 OPLAH
SDC3 LARGE
SDC3 CYP2D6
TCF7L2 NOC2L
NPHS1 CREB3
NPHS1 LILRA4
RPLP1 RPS27
FAU RPS27A
FAU RPS12
RPL6 EEF2
RPL6 RPL41
DDX11 TNFRSF25
RHCE XPO7
GPR171 CHST3
ELF5 CAPN5
CHI3L2 MMP11
MLANA AKAP3
MLANA TCOF1
PTPN3 MTTP
FUBP3 C22orf28
TGOLN2 SIX3
HOXC11 SULT4A1
TEX28 IRF2BP1
FOXN2 NCOR2
FOXN2 AGFG2
SLC18A3 SLC9A1
PRH1 NTNG1
LOC90586 AQP5
KRT33A MAGEA1
LOC652147 HMX1
LOC652147 TCP11L1
ADRB1 PTPRN
ADRB1 CADM4
KCND3 MAPK8IP1
KCND3 ELK4
KCND3 PTH2R
KCND3 KRT33B
IGKC SEZ6L
IGKC GHRHR
RPS9 BTF3
RPL13 PPIA
RPL8 RPS23
GAGE12J CCL16
PRPS1L1 BCAM
PRPS1L1 AFF2
PRPS1L1 TNP1
ARHGAP1 FGD1
KRT37 SLC6A12
KRT37 ATP5G3
KRT37 POLR3C
GPR50 NOC2L
SLC18A1 CHST3
PPBPL2 KLK11
IGH@ IL13
IGH@ TUBB2B
IGH@ WDR62
CYP21A2 DOHH
CYP21A2 AGFG2
SRM MAPK8IP1
SRM NEBL
SRM PTGER3
SRM ACOT11
FSHB PPARA
FSHB PAXIP1
KLK2 FXYD3
XRCC5 NUDT21
GJA5 REEP2
GJA5 AGFG2
CDH13 PDPN
CDH13 KLK2
BCL2 MC2R
ITGB1 ATF6B
HCK HCLS1
E2F1 PCBP3
RPL10 EEF1B2
RPL10 RPL32
TFDP2 AGAP8
JAK3 SOD3
JAK3 NR2F1
JAK3 GRIN2A
JAK3 DMWD
CCND2 PRSS3
NME2 RPL35
ETS1 MAP3K12
ETS1 MXD1
VEGFA MT1B
VEGFA MT1H
ERBB2 ZNF710
PCNA TUBA3C
NOVA1 CCDC52
WNT1 VAPB
WNT1 TG
WNT1 USP6
MAP2K4 NCAM1
MAP2K4 SLC25A17
MAP2K4 LDB2
MAP2K4 CUBN
ERBB2 MTTP
TGFB3 CXCL5
CYP3A4 HCG9
DNASE2 MGAT3
PDGFRA EFNA3
PDGFRA ARVCF
VBP1 ETFA
CDX2 FGF3
EEF1G ATP6V0E2
RB1 TOP3B
FOLH1 ALMS1
RPS3A RPS29
EIF3I MIF
USP11 POU6F2
IGFBP5 SCNN1D
HOXB6 PLEKHG3
HOXB6 MSX1
MAPK4 C19orf50
MAPK4 ADH1C
GHR FSHB
IGF2R BST1
TGFA WBSCR22
TGFA SLC17A1
MMP14 LBP
CEACAM6 GM2A
IFNA4 KIAA0284
IFNA4 CYP1A1
IL4 C11orf52
IL4 ADCYAP1
IL4 SRM
GPR19 HECW1
PAK2 RHO
PAK2 BTF3
CYP2A13 PSG1
MRPL28 RGN
IFNA6 TNFRSF25
RAGE WDR62
CYP2A6 ARID4B
CYP2A6 ARID1A
CYP2A6 SBNO2
ELL2 PSG1
PTPRK CALB2
PSMA4 AIFM1
PTPN9 TGFB1
FGF7 STATH
FGF7 ABCF2
TERF1 DPAGT1
XRCC2 ISLR
XRCC2 AOC2
RBPMS ETS1
GUCA1A ISLR
GUCA1A NPFF
GUCA1A HTR2A
GUCA1A UNC5B
GUCA1A SLC12A4
GUCA1A SEMA5A
GUCA1A TRIM10
PAX8 DNAH9
IRF2 ACAN
MC5R HOXD4
TNK2 AKAP3
CCR1 WBSCR22
CCR1 T
CCR1 CCDC69
CCR1 TTLL4
PPP2R1B FGD1
CYP1A2 DPAGT1
PRLR TNP1
POU6F1 KLHL18
IL8RB LEFTY1
RALYL PRSS8
SMPD2 GUK1
ABCC8 NFIC
RGS16 NAP1L3
C1QTNF3 C11orf52
EPHB2 ABCC8
TLE1 HSF4
TGFB1 ABCC8
MAPK8IP1 SLC5A2
DAXX SNRNP40
KLF11 FAM153A
PSG1 PRSS8
HN1L GPLD1
MSX2 TNFRSF25
ARID4B RPH3A
CBLN1 OSGIN2
ANGEL1 PTPRN
GP2 RASSF7
ISL1 RAB11FIP3
SLC16A6 ISL1
C19orf50 SPTB
TNP1 IL13
POU6F1 GADD45B
PCDH9 STATH
PHF21A HTRA1
B4GALT3 RPH3A
B4GALT3 SLC16A6
BNIP3L RND2
S100A10 ANXA2P3
TUBB2B OSGIN2
TUBB2B SLC9A3R2
ELN MFNG
TG RGN
STBD1 COMP
KCTD12 FGL2
SSBP1 NHP2
GYPA TERF2IP
OTUB1 GP2
OTUB1 CAMSAP1
KLHL9 SCARB1
KLHL9 TRPM2
PPP1R10 XPO7
IGFBP5 VAPB
ISLR KLF11
SLC12A4 NRP2
TM4SF5 MC2R
DLX4 CUL9
ITGAM NADK
ITGAM IFNGR2
CYP2D6 EPHB2
CYP2D6 MYH2
CYP2D6 MUC1
CAPN5 RAB4A
CYB5A WBSCR22
NCAM1 KIAA0284
RIMS2 CDK5R1
VWA5A RPL3L
S100A11 CAP1
TINP1 NPM1
FBN2 XPO7
CACNA1C ELN
ZFYVE26 BCAM
GNL1 ARID4B
GNL1 GRIN2A
PACRG RIMS2
HIPK2 MAST2
RAD51L3 GPR161
RXRB ARHGEF2
RXRB SIN3B
TFDP1 TRAK2
DHPS GABRP
DHPS MMP11
COL18A1 PRSS8
AFAP1 NUDT3
RGL1 SPTB
GARNL4 WWOX
NR0B2 CP
NR0B2 NTRK3
WDR62 SLC5A2
KRT16 KRT6A
DPEP1 ABCC8
MYH11 CRIM1
NFATC4 ITGAM
PAFAH1B1 SLC5A2
SNCA PPP1R10
TAZ GARNL4
GGH TYMS
CYP11A1 RUNX2
CPB2 MUC1
CALB2 BDKRB2
CALB2 NR0B2
LILRB3 NADK
LILRB3 FCGR3A
SLC17A1 NTRK3
PCDHA9 WWOX
ZSCAN12 CPNE6
ATP2B2 TUBB2B
ECHS1 MPV17
AIF1 LCP1
HPR GYG1
HAUS5 PCDHA9
DGCR11 MAPK8IP1
CCDC52 MAPK8IP1
ADCYAP1 MAPK8IP1
ADCYAP1 TNFRSF25
CDKL5 HSF4
CCL25 SLC12A4
TBX19 FSHR
MGP SLC9A3R2
SLC17A7 HN1L
SLC17A7 ARID4B
TMSB15A LAPTM4B
MTMR15 HERC2P3
CASK AP1S1
DPF1 TRAK2
HK3 OGFR
IVL LARGE
IVL CALB2
AANAT MAN1A2
PRPH PRKACA
CNTN2 PFDN1
ADH1C RPL3L
LY6G6C B4GALT3
LY6G6C NTNG1
ARFIP2 RAD54L2
AARS ZMYND8
ATF6B EPHB2
ATF6B NEUROD2
LEFTY1 INA
HBBP1 GYPA
INHBC MT1G
GRIK1 IKBKG
JMJD6 TNFRSF25
JMJD6 NFKB2
GM2A LAMP1
MPDU1 MFNG
EEF1B2 RPS15
DPP6 MSC
PCDH7 NCOR2
RUNX1T1 SLC25A1
IGHE SLC6A8
IGHE FLJ41278
HIST1H3E GARNL4
GPRIN2 JMJD6
CYP4F12 WDR62
BARX2 RIMS2
NDUFAB1 AIMP2
ACTR3 ACTR2
SNRPD2 KATNB1
HMGA2 NTNG1
HMGA2 GPRIN2
RAMP3 LARGE
RAMP3 CALB2
ZRSR1 SLC16A6
ZRSR1 CLOCK
MYBPC3 GADD45B
CHRNB1 PCGF1
CHRNB1 GRIK1
CXCL5 RAB11FIP3
CXCL5 TCOF1
MNDA ITGAM
HECW1 RXRB
KCTD20 PSG1
KCTD20 MUC1
SGCD SMAP1
T HTRA1
T HN1L
SLC8A1 FUT6
NEBL ISLR
NDUFS6 NDUFA2
FLRT2 AKAP3
ST6GALNAC4 IGHE
LRRC15 LBP
TBCA ETFA
TBCA ATP5G3
SCYL3 MID2
HHLA1 F2RL1
MPP2 ALDH1A3
PDE3A SCN8A
KRT2 MAP2
MGAT3 LRRC68
PPYR1 EPB49
MAGEA9 MPP2
MAGEA5 OSGIN2
MAGEA5 GIGYF2
MS4A2 IL1RAP
MS4A2 CPA3
KRTAP26-1 HTRA1
KRTAP26-1 OSGIN2
SPP2 C19orf21
ABO ASPHD1
SLC30A3 SKI
SLC30A3 GNL1
SLC17A3 MAPK8IP1
MVD FAM5C
LEPR KEL
MYST2 ISL1
MYST2 CD40
HMGXB3 SEMA4D
CCDC69 ADCYAP1
SIX3 PTH2R
SIX3 CRCP
NAP1L1 ATP5L
LOC100134331 ISLR
IGSF9B SULT2B1
IGSF9B NR0B2
IGSF9B ITIH3
GNAT1 EPM2A
PVT1 IAH1
DMP1 LPCAT4
DMP1 GSTA2
DMP1 LSR
DMP1 FGD1
REM1 MAD1L1
REM1 SERPINC1
PIGR EFNA3
CACNA1B LDB2
CACNA1B AP4E1
ZKSCAN3 CHD8
CRHR2 NTNG1
GPR3 RBPMS
APLP2 P4HB
STXBP1 GP2
HIRIP3 FGD1
FECH MXI1
NAMPT TLE1
NAMPT VEGFA
ITPR2 TUBB2B
PAK4 AKAP3
SMG6 IL24
TCF20 RASSF8
TCF20 HIPK2
CCL14 KRT33B
VAMP1 AANAT
DMWD PFDN1
BRCA1 CHP
GPR1 NEBL
RPL37 BTF3
ADAM20 ABCC8
GM2A CCL14
CTAG1A DLX4
RPS13 RPS28
ZNF804A MAGEA9
TSHB PSG1
LILRA4 ALPPL2
LILRA4 CHP
MYEF2 IVL
MYEF2 HMGXB3
ASIP LILRA4
MAGEA3 DCT
MAGEA3 SLC30A3
SLMO1 LOC729678
SLMO1 C11orf52
RPL4 CCT2
MLN CHP
GRIP2 GTSE1
GRIP2 AFAP1
GRIP2 LILRA4
CFHR3 HTRA1
RPL22 EIF3M
ABAT CTSA
ITGA6 IMPDH2
CAP2 DMP1
KDELR3 ZNF132
C1orf144 GCK
C2 FBP1
PBX1 PLA2G6
SERHL2 RAD54L2
SERHL2 TEKT2
ZNF263 DHFR
C9orf114 PYY
NASP KIFC1
IL10RB NUP214
GALK1 REM1
DOHH RAB4A
DOHH AKAP4
BBS4 HSF4
BBS4 CRHR2
FANCA REM1
SLC16A3 MUC6
FPR3 TCF15
FPR3 SULT4A1
FPR3 RIMS2
FPR3 ATP2B2
FPR3 KRTAP26-1
HCRTR2 FLJ41278
OR2B6 IL13
OR2B6 TGFB1
OR2B6 TYR
UGT2B15 MAGEA4
GPLD1 CALB2
NTSR2 WBSCR22
SLC9A3 GBA
SLC9A3 ZMIZ2
FAM189A2 SLC4A8
TRIAP1 TMX1
POU6F2 TYR
POU3F4 LY6G6C
SYDE1 AVPR1A
SYDE1 PPAT
CD28 FGD1
RRAS2 ICAM2
TPMT ACVR1B
TDRD3 AGFG2
XRCC6 LSM7
RDH5 AXIN1
NEURL ADH6
NEURL RAP1GAP
ARVCF PCBP2
ARVCF GM2A
MON2 JMJD6
PTGER3 CORT
PTGER3 OR2B6
SLC9A1 ALDH1A3
TTLL4 ASIP
NCL C1QBP
EIF3F HNRNPA1
EIF3F RPL31
LSM4 AKAP3
LSM4 CRYBA4
LSM4 SLC17A7
U2AF2 NF1
PPP3CC ATP1B2
PPP3CC GRIP2
VAMP5 GRM4
VAMP5 STXBP1
CKAP4 ASAH1
CTSZ PCDH7
GRINA MC2R
GRINA FLRT2
SLC6A9 CDK5R1
SLC6A9 STATH
SLC6A9 ODF1
SLC6A9 T
HTR1D PPIC
CCBP2 MYST2
GPR135 XDH
PAX7 IL13
KCNA6 NRP1
ARHGAP6 CTNNBIP1
OPN1SW UBL4A
NR5A1 B4GALT3
ZNF157 SLC5A2
ZNF157 PAFAH1B1
RPS5 RPS6
RPL19 RPS5
MAGEA1 UNC5B
MAGEA1 IKBKG
MAGEA1 PAK4
ACOT11 T
TOP3B UPK2
RPL23A C6orf108
RPL21 EEF1A2
ZNF549 CEP290
ZNF549 SYT11
ZNF549 FETUB
ZNF549 UPK2
KRT86 FAM153A
TRIM52 MUC1
TH TCF15
HCG9 C19orf36
HCG9 MTG1
FOSL1 SLC6A4
METTL3 NR2C1
CRYAB ALPPL2
CRYAB NEBL
EIF3I PARK7
MYT1 TGFB1
SERPINA4 PSG1
CHST3 MAGI1
SDC3 ITGA3
PRKCD ITGAL
NCKIPSD CPZ
NCKIPSD VAMP5
NPHS1 KRT85
DDX11 IKBKG
BTF3 PHB2
GPR171 KRT33B
PROX1 NEBL
RPL14 NME1
CHI3L2 KRT1
IGHMBP2 SKI
TGOLN2 PLXNA3
TGOLN2 SCYL3
SLC22A24 PCBP3
LRP3 AGT
ICOSLG USP6
NTN3 ABCC3
LPA USP6
TEX28 SPINT3
RPL30 RPL32
SLURP1 SLC8A1
TP53 IL13
KRT33A TYR
KRT33A SERPINA4
LOC652147 UPK2
SLC14A2 ATP2B2
TPT1 RPL37
GABRG3 SLC9A3
ADRB1 GRINA
ADRB1 LRIT1
RPL18 ATP5O
ZFY PDE3A
ZFY CAP2
AGFG2 GALK1
IGKC KRT6A
IGKC MAGEA9
RPL13 GAPDH
GAGE12J NTNG1
GAGE12J ZNF157
PGK1 VAMP7
PFKFB2 SCAPER
LOC728643 RPS7
KRT37 ZNF549
SLC18A1 GPRIN2
JAKMIP1 LARGE
PPBPL2 TRO
PPBPL2 FSCN2
HIST2H2AA3 HIST1H2BM
GRP ATXN3
RPSA RPS27A
SRM LILRA4
FSHB MYBPC1
FSHB CP
FSHB LOC729678
GNB3 KRT85
KLK2 AP1S1
KLK2 TCF20
KLK2 SAA4
MSX1 HMG20B
MSX1 TBX19
MSX1 ITPR2
MSX1 FSHB
CDH13 ELN
BCL2 STATH
BCL2 CALB2
ITGB1 TLE1
ITGB1 ADCYAP1
E2F1 TCOF1
E2F1 MPP2
E2F1 DMWD
APEX1 CLNS1A
JAK3 PTPRD
JAK3 TNP1
JAK3 MLANA
ARG1 DEFA4
VEGFA PRKACA
PLAUR ABHD5
EFNB1 PHF21A
EFNB1 STXBP1
EFNB1 MSX1
FGF3 MAPK8IP1
FGF3 IKBKG
WNT1 RGN
WNT1 PPAT
WNT1 ZNF263
MAP2K4 WNT11
GPR176 B3GAT2
PFDN5 RPL11
PTPRH KCNA6
BCL3 RGS9
FGR NADK
FGR MYO1F
FGR PRKCD
TGFB3 PAK4
CYP3A4 AGFG2
KLF1 HOXA4
RREB1 XDH
CDX2 TAZ
CDX2 RBMS2
CDX2 DMWD
RB1 NACAD
RPS3A RPL35
KISS1 MPPED2
USP11 PTPRN
USP11 GRM4
USP11 FLRT2
USP11 LPHN3
MAPK4 MVD
MMP15 B4GALT3
MMP15 SCYL3
IL6R PRKCD
TGFA GPR1
WNT2 PAX7
MMP14 PTGER3
MMP14 SLC9A1
TEK RLN2
CEACAM6 SBNO2
CEACAM6 PFKFB2
CEACAM6 SLC14A2
IL4 SULT4A1
IL4 MAGEA4
GPR19 CDK5R1
GPR19 AFAP1
GPR19 KDR
GPR19 IL4
CYP2A13 PLIN3
CYP2A13 PRH1
NRAS YWHAZ
RAGE IGHMBP2
NFKBIA ZFP36
CYP2C9 RPH3A
PSMA3 NUDT21
PSMA3 TRIAP1
ESR2 WDR62
TAF4 LPCAT4
TAF4 SAA4
FGF7 ITPR2
NTRK2 TGFB1
NTRK2 LMTK2
XRCC2 TUBGCP2
XRCC2 CPB2
XRCC2 TEX28
RBPMS MAP2K4
EEF1A1 GAPDH
CDC34 ERBB2
GUCA1A MAGI1
GUCA1A WBSCR22
GUCA1A CNTN2
UBE2B PSG1
PAX8 B4GALT3
PAX8 RAD51L3
PAX8 DGCR9
PAX8 SRM
DTYMK MRPL28
CCR1 SULT4A1
CCR1 GAGE12J
GSTM3 CTNS
PRLR MLANA
PTGS2 TNF
RFC4 FEN1
POU6F1 TGFB1
POU6F1 MYBPC1
POU6F1 INA
IL8RB CNP
WNT10B OLFM1
WNT10B POU6F1
HINT1 SET
CAD ZMYND8
IL13 THBS1
MC2R PTPRN
CARD10 C11orf52
SKIV2L2 MSH2
ZRSR2 DMXL2
LARGE FLJ40113
EML2 PKD1
TNFRSF25 HTRA1
RPH3A ABCC8
RPH3A DCT
YWHAQ ZNHIT3
CD180 TRAF3IP3
FLOT1 TIMP4
TCOF1 AKAP3
MAP3K9 CDK6
SLC38A3 EIF5B
HLA-G HLA-A
C21orf2 ABCC8
COMP SLC6A12
BCAM HN1L
MAX ITGB3BP
SLC16A6 CBLN1
C19orf50 ERGIC3
TNP1 GFPT2
CAMSAP1 EPHB2
PDLIM7 TAF6L
PRRC1 SLC9A3R2
B4GALT3 CARD10
PFDN1 EPHB2
PFDN1 SLC16A6
TBCD TGFB1
NCOR2 TRPC4AP
RASGRF1 LRRC68
RUNX2 EPHB2
RUNX2 B4GALT3
PAICS MTHFD1
KRT6A PTPRD
CP FLT1
SMAP1 ASCL1
B3GAT2 HSPA12A
B3GAT2 FRAT2
MUC1 TCOF1
EIF2AK2 IFITM1
SLC12A4 FAM153A
LGALS7 MAP3K14
HPS1 SLC5A2
LSM14A HSF4
KCNH2 ZNF266
RIMS2 HOXD4
UNC119 SLC11A1
DLC1 KIFAP3
ITGB2 ITGAM
CRYZ LOC728849
TFF3 MMP11
HIPK2 CTNNBIP1
RXRB CARD10
SPAG8 SCAPER
MKRN1 TNXB
HMBS GYPE
PAEP PLLP
ZNF592 CDK6
ZNF592 APOH
GARNL4 ANGPTL2
NR0B2 TUBB2B
NR0B2 MUC1
SLC4A3 CDK5R1
SLC4A3 CPNE6
SLC4A3 TUBGCP2
WDR62 OCEL1
IFT140 ADAM15
DPEP1 MYH2
NFATC4 C19orf50
PAFAH1B1 B4GALT3
SEMA4D NFIC
TAZ CDKL1
TAZ CARD10
CPZ GPR161
KNG1 PAX6
KNG1 SLC16A6
INA MYH2
CYP11A1 CNP
EPB49 MMP11
GAD1 CEL
CPB2 DPYSL4
SAMD14 CHN1
SAMD14 SERPINC1
CALB2 CYB5A
RAD54L2 ALMS1
PFKFB3 CYP1B1
PCDHA9 PSG1
GCKR DPH1
ATP2B2 EPHB2
ATP2B2 TGFB1
LCP1 CASP1
ECHS1 ATP5J2
UCHL1 KIF23
CCDC52 PCGF1
LILRB5 LILRB2
CYP1A1 WASL
ADCYAP1 SLC6A2
TRIM58 DHPS
SFI1 RPL27
DNAJA3 HIPK2
CRTC1 ARR3
CRTC1 HMX1
CRTC1 NLE1
AP1S1 LOC92973
ODF1 WBSCR22
AANAT CDK5R1
ASPHD1 CADM4
ZNF239 ASCL1
ETHE1 DDOST
GDI1 LTB4R
OLFM1 NEUROD2
OLFM1 ZNF592
ODZ4 TGFB1
METTL1 TGFB1
LIN37 B3GAT2
MSC FNTB
ZBTB40 IKBKG
SSX1 ATP2B2
MPDU1 NOC2L
ARHGEF12 DUS4L
KRT18 ICAM2
CCT2 RPP40
DPP6 JRK
DPP6 RXRB
SGSH POR
IGHE TNXB
HIST1H3E PLEKHG3
HIST1H3E NR0B2
CRCP STATH
ZMIZ2 RGN
TEKT2 TAP2
GRM4 GIGYF2
MAP2 ISL1
MEGF8 ASCL1
PUM2 UBR2
NF1 TUBGCP2
EEF1A2 RPL35
CHRNB1 PSG1
CHRNB1 IKBKG
CHRNB1 DPP6
CXCL5 CRCP
CHP MYH2
HECW1 PCDH21
SGCD GSTA2
T MAN1A2
T NR2F1
SLC8A1 KLHL35
SLC8A1 UCHL1
FLRT2 HECW1
ULK1 SLC17A7
ATP5G3 SNRPE
LRRC15 EPHB2
LRRC15 SLC9A3R2
SCYL3 REEP1
SCYL3 MYBPC3
FOXM1 NDC80
SAMHD1 DPYSL2
HHLA1 BDKRB2
POLR3C ADH1C
PRM2 LRP8
MPP2 WWOX
MPP2 FCGR2A
MPP2 PFKFB3
HNF1A TNFRSF25
LALBA CRTC1
IHH PDLIM7
SLC6A4 MPP2
PPYR1 ST6GALNAC4
KRT33B PCBP3
KRT33B MLLT4
KRT33B IVL
KRTAP26-1 MYBPC1
MXD1 SPTB
LOC145678 UNC5B
LOC145678 TGFB1
LMTK2 MUC1
LMTK2 NEBL
VNN2 FCN1
FSCN2 STAM2
UTY NSUN5C
SLC30A3 PLP1
SLC30A3 TCOF1
SLC30A3 PAFAH1B1
SLC30A3 ITIH3
DGCR9 CPB2
SLC17A3 PCBP2
SLC17A3 ARID4B
SLC17A3 ATF6B
SLC17A3 MYBPC3
CCL16 HLA-DOB
CCL16 HAUS5
CCL16 SEMA5A
DPY19L2P2 CYorf15B
SEPT5 STAC
MVD KIAA0284
CCL2 KRT6A
PDS5A ACLY
PPAT GSTA2
EPHB1 MT2A
PQBP1 WASL
MYST2 RGS7
MYST2 TUBB2B
APC2 HHLA1
CCDC69 CDKL5
NDST1 EML3
SIX3 SBNO2
PDIA2 PDXDC1
HIST4H4 HIST1H3D
REM1 FRAT2
PIGR EPHB2
CACNA1B LIN37
ZKSCAN3 ABCA3
STXBP1 CCDC52
YLPM1 LDB2
HIRIP3 MFNG
HIRIP3 ASCL1
FECH XPO7
MBD2 LILRB2
KIAA0907 GAD1
NAMPT SMPDL3A
ITPR2 MSC
ITPR2 STXBP1
PAK4 C19orf29
SMG6 REM1
CCL14 CALB2
DMWD IL13
BPGM RBM38
SPINT3 B4GALT3
SPINT3 SIX3
NKX2-2 NCOR2
TSHB AFAP1
LILRA4 PRSS8
LILRA4 SBNO2
LILRA4 CRCP
LILRA4 LRRC15
MYEF2 WWOX
MYEF2 STATH
MYEF2 FCGR2A
ASIP GPRIN2
MAGEA3 ST3GAL1
AIPL1 CBR1
SLMO1 NEB
SLMO1 PIK3R3
SLMO1 COL8A1
SLMO1 ZKSCAN3
MLN SLMO1
CFHR3 BARX2
XDH HOXD4
PTPN18 IMPDH1
CAP2 PTH
RAB31 EVI2B
TNPO1 PFKFB2
AXIN1 SCN8A
AXIN1 PHKG2
SLC25A16 ALMS1
NAV3 SDCBP
IL10RB SLC36A1
GALK1 CAP2
DOHH SCNN1B
DOHH PCDH7
DOHH MYOD1
CD160 CCL16
FPR3 GPR161
ITGA10 GCM1
ITGA10 MLN
OR2B6 LILRA4
UGT2B15 ALDH1A3
NECAB2 OCA2
USP6 NOC2L
USP6 C19orf36
USP6 CBX5
GPLD1 NEBL
GPLD1 FLRT2
GPLD1 EFNA3
MAFK SLC4A1
NTSR2 CPNE6
NTSR2 CAMSAP1
NTSR2 INA
NTSR2 CYP11A1
RFX1 MAST2
RFX1 ARFIP2
POU6F2 TCF15
POU6F2 WBSCR22
POU6F2 NR2F1
POU6F2 ZNF592
JHDM1D PLEKHG3
JHDM1D GP2
JHDM1D SLC30A3
AQP5 EPHB2
SYDE1 RGL1
SYDE1 EFR3B
PRKCE TCF20
MRE11A MVD
FLNA FBP1
RPS21 EIF3E
RDH5 PRKCB
NEURL RBM38
ARVCF HNF1A
ARVCF SLC6A4
MON2 TGFB1
MON2 HPS1
PTGER3 PACRG
SLC9A1 WWOX
SLC9A1 GIGYF2
TTLL4 FLRT2
TTLL4 F7
FETUB SLC6A12
LSM4 UTP3
LSM4 ITGA10
VAMP5 C11orf52
VAMP5 KNG1
VAMP5 MPP2
CLPP DMP1
GRINA SEZ6L
HTR1D DNAJA3
PAX7 SLC5A2
RPL41 RPL34
ARHGAP6 PTGES
PELP1 SLC6A12
OPN1SW HMX1
OPN1SW LALBA
UPK2 EIF2B1
NR5A1 PKMYT1
NR5A1 LBP
ZNF157 PIK3R3
ZNF157 CAMK2B
MAGEA1 NDST1
MAGEA1 JHDM1D
ACOT11 HTR4
MLLT1 CLTB
RPL23 EIF3H
GHRHR SLC17A7
ZNF549 TRAK1
KRT85 DNAH9
KRT85 CFHR3
NR4A1 ARVCF
AP2A2 GIGYF2
MPP1 MICAL2
CDC42BPA ALDH1A1
PTPRO WDR62
PTPRO SCYL3
PIP5K1C EPB49
CHST3 SULT2B1
CHST3 HSP90AB1
SDC3 ZNF592
SDC3 HIST1H3E
PBX1 CBLN1
NCKIPSD PAEP
NXPH3 BCAP29
KIAA0894 EPB42
KIAA0894 TRIM58
KIAA0894 FUT6
FOXN1 GUCA2A
NPHS1 CDKL1
NPHS1 SLC4A8
NPHS1 CHP
NPHS1 CCR3
FAU RPL37
RPL6 BTF3
BTF3 RASGRF1
LFNG ARHGEF12
SEC31A EPHB1
SRPX CPB2
HRG BTRC
TGOLN2 NFIC
TGOLN2 SLC9A1
ICOSLG ZNF263
HOXC11 ISL1
HOXC11 IGHMBP2
RPL3 RPS15
TEX28 IKBKG
RPL30 RPS27
HIST1H2AD HIST1H2AL
VCAN QKI
AGFG2 BAI2
NDUFS7 PPP1R7
PRH1 SLC17A1
ALX3 PROS1
KRT33A TCOF1
KRT33A DUS4L
LOC652147 IAH1
LOC652147 C1orf105
LOC652147 ZNF263
SLC14A2 ABCC8
TPT1 RPL19
RPS8 RPL10A
ADRB1 TH
RPLP0 EEF1A2
ZFY KLK11
KCND3 FLT1
IGKC MAGEA3
RPS9 RPL5
RPL8 RPL22
GAGE12J HOXD4
PRPS1L1 INA
PRPS1L1 SLC17A1
PRPS1L1 GAGE2E
LOC728643 NONO
ANXA2P3 AHNAK
CD163 CD14
SLC18A1 SLC6A2
SLC18A1 SCYL3
RPS19 FBL
IGH@ RBM8A
GRP ITGA10
CYP21A2 FXYD3
SRM WBSCR22
SRM RBPMS
SRM HNF1A
SRM ZNF157
SRM NCKIPSD
FSHB DMWD
GNB3 CBLN1
KLK2 PPAT
KLK2 USP6
MSX1 C11orf52
MSX1 EPOR
MSX1 STATH
MSX1 MAGEA9
MSX1 MYEF2
MAP2K3 CYP3A5
ITGB1 SGSH
E2F1 PAEP
E2F1 SLC17A3
JAK3 PRKACA
JAK3 DCT
KDR KIAA1467
KDR RGS7
RB1 CADM4
EFNB1 TRAF1
EFNB1 SEMA4D
WNT7A AKT3
PCNA MCM5
MAP2K4 MAD1L1
MAP2K4 NACAD
MAP2K4 LRP8
MAP2K4 PFKFB2
IQGAP1 IL10RB
BCL3 PAFAH1B1
TGFB3 LBP
CYP3A4 RFX1
CDX2 CYP2D6
CDX2 GRIK1
PTPRJ EXOSC9
EEF1G RPL27A
RB1 KIAA0284
RB1 PCTK3
USP11 TGFB1
USP11 ING2
USP11 CCDC69
IGFBP5 TDRD3
ACO2 TRIAP1
HOXB6 CDK5R1
HOXB6 KRT33A
GHR TLE1
TGFA CADM4
TGFA VAMP5
TGFA HOXC11
VEGFC GCKR
VEGFC UPK2
CEACAM6 CCL14
IFNA4 LOC652147
IL4 KIAA1467
IL4 GPR1
CYP2A13 MR1
CYP2A13 GRIP2
IFNA6 CDX2
CYP2A6 FAM119B
CYP2A6 IVL
CYP2A6 MPP2
CYP2A6 DMWD
CYP2A6 CD160
CYP2A6 IGH@
CYP2A6 ITGA10
PTPRK HHLA1
PSMA3 ZNHIT3
PSMA2 GORASP2
PSMA2 SFRS3
ESR2 CHRNB1
CAMK4 PTPRN
CAMK4 AFAP1
FGF7 MUC1
FGF7 T
KLF1 MINPP1
UBC POU6F1
UBC CPB2
TERF1 FSTL4
RBBP4 PSMA3
THRA B4GALT3
THRA NEBL
THRA ZKSCAN3
XRCC2 PTPRN
XRCC2 FGF3
RBPMS RASGRF1
RBPMS BCAP29
CDC34 PPP1R10
TNK2 CDKL5
GBX1 TCF20
CCR1 MYOZ3
CCR1 SLC17A7
PRLR RPH3A
PRLR VAMP5
TWF1 TRA2A
RFC4 KIFC1
RFC2 PSMD8
POU6F1 ARHGEF12
WNT10B C1QTNF3
WNT10B CFHR3
C11orf52 SOD3
IL13 HTR3A
CNP GSK3A
OSGIN2 GNA11
CDK6 ABCC8
HMG20B ITGA3
PGAM1 P4HB
DCT EPHB2
SLC9A3R2 MC2R
NACAD UBL4A
RPH3A PTPRN
RPH3A PLP1
YWHAQ SUMO1
KLF11 MC2R
HERC2P3 NSUN5C
PSG1 ITGAD
MAPRE3 ZNF266
GTF2H3 MC2R
PAX6 LARGE
ARID4B ABCC8
CBLN1 FSHR
GPR161 LIF
WBSCR22 IL13
GTSE1 ISL1
POLR2G BOLA2
ARR3 PTH
POU6F1 CADM4
DPYSL4 THBS1
PRRC1 UNC5B
B4GALT3 C1QTNF3
APOH B4GALT3
MARS GOLGA8A
ACVR1B PFDN1
ELN NCOR2
TG PEX7
PARK7 NME1
KIFC1 MAB21L1
MTTP TG
MUC1 SLC16A6
SLC12A4 NUDT3
KIAA0284 VAPB
OCEL1 NUDT3
ELK4 AKAP3
PSMA1 PARK7
DUS4L CBLN1
NCAM1 FXYD3
GRIN2A LARGE
GRIN2A TNFRSF25
DPYD DNAJC13
RPL3L KIAA0284
CYorf15B NSUN5C
GYPC GUK1
KIAA0101 KIF11
KIAA0195 KRT1
RBPMS MAPK8IP1
FBN2 KLHL9
CACNA1C PKD1
CACNA1C GBA
PIK3R3 AKAP3
PIK3R3 SULT4A1
PIK3R3 CREB3
PACRG CYB5A
FMO5 NSUN5C
C16orf88 ARR3
GCK CADM3
RAD51L3 TCF15
FCGR2A TYR
ALAS1 SLC16A6
AOAH TYROBP
SLC4A3 GARNL4
FNTB CDK6
RPP40 ATP5C1
NTNG1 ACVR1B
NTNG1 PIK3R3
TRAK1 NCOR2
TRAK1 MPRIP
CKS1B OIP5
CKAP5 CENPF
SEMA4D FCGR2A
TAZ UNC5B
TAZ CREB3
CPZ OSGIN2
ADH6 TERF2IP
CPB2 TSSK2
SAMD14 GBA
RAD54L2 SPTB
ALOX5AP FOLR3
XRCC3 KCNH2
GCKR SERPINC1
BPI CEACAM1
AHNAK AP1S2
ECHS1 ATIC
BLVRB MYL4
HAUS5 C21orf2
PEX3 ITGA6
HMMR NDC80
FAM155B VGLL1
CCDC52 TNP1
GATA1 CLCN4
RPL10A NCRNA00188
FABP6 EPOR
ADCYAP1 CBLN1
ABCC10 ZNF592
TRIM58 PDLIM7
SLC17A7 MIPEP
SFI1 RPS16
CRTC1 ACAN
CRTC1 NFATC4
RRP12 FRAT2
AP1S1 CYP1A1
MEGF9 FCER1G
TNNI3 COL11A1
KBTBD11 RAB32
CASK COL4A6
DPF1 NAT9
UPK1A RAD51L3
IVL FLT1
IVL FLJ40113
RPL7 RPS28
MAGEA4 RIMS2
PRPH CCDC52
ASPHD1 CALB2
OLFM1 CARD10
CCL19 SLC6A12
CCL19 ASCL1
MPPED2 ICAM2
IKBKG ISL1
TRIM10 B4GALT3
GRIK1 TYR
JMJD6 LY6G6C
JMJD6 IKBKG
EIF3M SNRPE
ARHGEF12 BTRC
CCT2 RPL10A
PIR LTC4S
DPP6 AANAT
SGSH GPR161
IGHE GYPB
SLC4A8 PTPRN
GPRIN2 KRT6A
C8G FGA
GRM4 HSF4
C19orf21 SCAPER
LRRC48 RALYL
BARX2 MSC
MAP2 C11orf52
IL8 G0S2
LGALS3 ITPK1
PUM2 TUBGCP3
NF1 GSK3A
GDI2 BLK
HNRNPL TGFB1
DPAGT1 IAH1
RAMP3 MAPRE3
ZRSR1 KNG1
MYBPC3 NTNG1
CHRNB1 ABCC8
CXCL5 AFF2
KIFC1 KIAA0101
T SLC16A6
T ISLR
T CYB5A
CYTH3 MUC6
SLC8A1 GJB3
SLC8A1 CTRL
SLC8A1 GSR
GRIK5 PPP1R10
GRIK5 NTRK3
GRIK5 HIST1H2BJ
NEBL SKI
FLRT2 HMG20B
FLRT2 GFPT2
FLRT2 TRIM10
IQSEC1 RBM4B
IQSEC1 CYTH3
ATP5G3 MRPL12
CCDC86 SCN8A
ST6GALNAC4 SLC12A4
SCYL3 TSSK2
SCYL3 PCDHA9
SCYL3 IKBKG
COX11 HSPB11
FOXM1 TUBB
HHLA1 HMG20B
HHLA1 SCYL3
HHLA1 ODF1
ADCY2 NFATC4
PRM2 SCAPER
PDE3A MAST2
RPS7 ATP5C1
DNAH9 CXCL5
IHH RND2
SLC6A4 MAGEA4
MGAT3 HLF
MGAT3 FUT6
PPYR1 LSM12
PPYR1 MRC2
MAGEA9 TCOF1
MAGEA9 PCBP3
MAGEA9 CYP2D6
MAGEA5 EML3
MAGEA5 SLC17A1
EFNA3 LSM12
EFNA3 MEG3
EFNA3 CCDC52
EFNA3 PTH2R
EFNA3 CHRNB1
EFNA3 HNF1A
KRT33B ATP10B
KRT33B ATP2B2
KRTAP26-1 HMG20B
KRTAP26-1 CD40
MXD1 KIAA0284
MXD1 NFATC4
LOC729678 CBLN1
LMTK2 ACVR1B
FSCN2 ZNF239
SLC30A3 SULT4A1
SLC30A3 AANAT
FAM5C MFNG
DGCR9 SLC17A1
DGCR9 AOC2
SLC17A3 RAB11FIP3
SLC17A3 NPFF
SLC17A3 CORT
SLC17A3 CD40
CCL16 EFNA3
UCP3 B3GAT2
MVD SCN2A
LUC7L3 NR2C1
PCSK7 C19orf50
JOSD1 PGAP3
PQBP1 PEX7
SAT1 POU6F1
MYST2 MAGEA9
PTAFR NCOR2
NDST1 TUBGCP2
SIX3 SIM2
LOC100134331 MAP2
RPL38 SNRPD2
H6PD CNP
PVT1 PTH
PVT1 HMX1
KRT34 CDK5R1
KRT34 EFNA3
REM1 UBL4A
CACNA1B NCAM1
CACNA1B DNAJA3
CACNA1B GSR
CRHR2 GNL1
STXBP1 ABCC10
GSPT1 MYL5
ATF6 NACAD
ATP6V0E1 ARPC1B
LOC729602 CYorf15B
LOC729602 MAN2C1
TNFRSF1B LILRB3
CCPG1 ARPC5
TCF20 TRO
DMWD CBLN1
FAM189B EFNA3
AP4M1 H6PD
PLA2G4C EFNA3
SPINT3 TCF15
GPR1 FLT1
GPR1 TACSTD2
GPR1 RPH3A
GPR1 LRRC15
GPR1 MAGEA5
GPR1 DGCR9
GM2A CDK6
CTAG1A ANGPTL2
ATP8B1 PTPRN
NKX2-2 NOC2L
ZNF804A NTRK3
LILRA4 CYP2D6
MYEF2 MID2
ASIP FLT1
SLMO1 NPFF
SLMO1 DGCR9
SLMO1 CCL16
SLMO1 SULT2B1
SLMO1 MAPRE3
SLMO1 HTR2A
MLN HTRA1
MLN IGSF9B
GRIP2 LARGE
CFHR3 CARD10
CFHR3 GRM4
XDH MAP2
RPL22 NACA
ACTL6B ELAVL3
WBP2 GUK1
WBP2 ALAS2
CAP2 PDPN
SLC4A1 CYP3A5
SLC4A1 RHD
SFN NCDN
SFN LMTK2
GCDH PTGER3
GCDH GAD1
C9orf114 DPAGT1
IL10RB ATP6V1B2
PAXIP1 CBLN1
PAXIP1 GTSE1
PAXIP1 SLC17A3
CUGBP1 NKTR
RQCD1 KLK11
BBS4 CYP2D6
UTP3 NTRK3
FANCA ARFIP2
SLC16A3 ARR3
MLF1 FXYD3
CCR3 GPR1
FPR3 CBLN1
KCNH1 DSC1
ITGA10 GRIN2A
RAP1GAP SMPD2
RAP1GAP MKRN1
HCRTR2 RND2
HCRTR2 XPO7
USP6 CAPN5
USP6 SOX30
USP6 SGCD
AGAP8 IL13
NTSR2 THBS1
NTSR2 MSX2
NTSR2 RBPMS
NTSR2 HMGA2
RFX1 GJB3
SLC9A3 PLXNB3
SLC9A3 MXD1
FAM189A2 CREB3
FAM189A2 CCDC69
AQP5 ELAVL3
AQP5 HNRNPL
SYDE1 NOC2L
RHO LALBA
KCND2 FXYD3
CLK1 YTHDC1
TPMT TGFB1
TSPO GNS
PLSCR1 MX1
NDUFB8 NDUFS6
TROAP SGCD
ARVCF KIAA0195
MON2 SLC12A4
SLC9A1 NR2F1
BST1 GRN
BST1 CYBB
ZNF638 SACM1L
TTLL4 RBMS2
SMARCD3 SERPINA1
LSM4 NKX2-1
LSM4 GPLD1
PPP3CC CAMSAP1
PPP3CC ZNF592
CTSZ SLC6A3
GRINA LOC100134331
SLC6A9 OTUB1
HTR1D B3GAT2
MB REM1
CCBP2 AKAP3
CCBP2 B4GALT3
CCBP2 OCEL1
CCBP2 MGP
ATP12A RAMP3
LILRA1 SLC7A7
PAX7 WDR62
ARHGAP6 DPYS
OPN1SW GDF5
UPK2 CYP1A1
ZNF157 SEMA4D
ZNF157 GPLD1
RPL27A PPIA
ACOT11 WDR62
SNORA21 EEF2
RPL23 C1QBP
GHRHR HSF4
TOP3B FGF2
RPL21 RPL19
IDH2 GMPS
HCG9 SPTB
HCG9 CEP290
HCG9 DMP1
FOSL1 IL13
FOSL1 AANAT
CFHR1 TMSB15A
TARDBP DDX42
MYT1 OLFM1
PPP1CA PTAFR
CHST3 TNP1
CHST3 MAP2
CHST3 KRT34
SDC3 WBSCR22
SDC3 MEG3
PBX1 SOAT2
PBX1 SLC9A1
RPL11 MYEF2
NCKIPSD GARNL4
NCKIPSD ATP10B
NCKIPSD SLC17A7
NCKIPSD MYEF2
CRYBB3 SLC16A3
NPHS1 SLC12A4
RPLP1 RPS7
DDX11 EPOR
EDEM1 KRT33B
MLANA MON2
MLANA CCBP2
IGHMBP2 ALPPL2
IGHMBP2 NELL2
HGD C19orf50
TGOLN2 MLLT4
HCLS1 ABAT
SLC22A24 KIAA0467
ICOSLG ARR3
HOXC11 ZBTB40
HOXC11 LBP
LPA AADAC
SLURP1 KLK11
SLURP1 SLC17A7
VCAN STX12
VPS45 AKT3
NEU3 MXD1
NEU3 AGFG2
TBX6 HGD
KRT33A NTNG1
LOC652147 PCGF3
RPS8 RPS5
ADRB1 TYR
PROL1 ZMIZ2
ZFY PDCL
KCND3 PHF21A
IGKC AKAP3
IGKC MYH2
IGKC OTUB1
IGKC CHST3
RPL8 UQCRB
GAGE12J KRT33B
LOC728643 RPS15A
LILRA2 RGS19
RUNX1 GPRIN2
SLC18A1 CBLN1
SLC18A1 FKBP6
JAKMIP1 CXCL5
PPBPL2 NOC2L
PPBPL2 ADH1C
IGH@ MAPK8IP1
RPSA RPS29
CYP21A2 FGD1
EXT1 PLEKHG3
KLK2 KIAA0284
MSX1 ZNF592
CDH13 LRRC68
CDH13 ADCY2
CDH13 SV2C
CDH13 TFAP2A
BAX GSK3A
BCL2 RUNX2
BCL2 PRPH
FGFR1 XRCC3
E2F1 MAPK8IP1
E2F1 SLC12A4
APEX1 SERBP1
JAK3 PFKFB2
ETS1 SAMD14
ETS1 REM1
ETS1 PFKFB2
RB1 ZNF157
EFNB1 GARNL4
EFNB1 CHP
EFNB1 SLC17A3
PCNA NASP
NOVA1 HOXD4
NOVA1 AKAP3
WNT1 NOC2L
WNT1 TCF7L2
MAP2K4 SNUPN
FGR MBD2
RRAD ZNF549
TGFB3 PAFAH1B1
TGFB3 ADAM20
PDGFRA EPHB2
PDGFRA RAD51L3
CDX2 NFIC
CDX2 TCF15
IFNA1 GPR161
UBE2C CCNB2
USP11 FNTB
USP11 PLIN1
IGFBP5 ELN
IGFBP5 FGD1
IGFBP5 PDE3A
HOXB6 TCF15
HOXB6 TCF7
PTPN18 CAPNS1
GHR PLP1
GHR OLFM1
TGFA COL8A1
TGFA SLC14A2
VEGFC KLHL35
VEGFC SDC2
CEACAM6 PIGA
CEACAM6 GTSE1
CEACAM6 HSP90AB1
IFNA4 RASSF9
IFNA4 CYP21A2
IL4 CDK6
GPR19 TNP1
CYP2A13 GPR161
CYP2A13 PRRC1
IFNA6 DMWD
RAGE OCEL1
CYP2A6 MMP11
CYP2A6 CHRNB1
CYP2A6 CFHR3
ELL2 C11orf52
ELL2 RPH3A
ELL2 TGOLN2
PSMA4 MRPL3
ESR2 IKBKG
TAF4 PRM2
CAMK4 RPH3A
CAMK4 HHLA1
RPA1 PCNA
FGF7 MAGEA4
KLF1 BLVRB
KLF1 UROS
UBC SLC12A4
UBC SBNO2
NTRK2 CCDC52
TERF1 KLK11
TERF1 KIAA0284
TERF1 MGAT3
RBBP4 HADH
RBBP4 RPA1
XRCC2 IL13
XRCC2 MSC
XRCC2 ZNF157
RBPMS CRYBB3
GUCA1A MAP2
GUCA1A PSG7
GUCA1A FAM189B
PAX8 PTH2R
IRF2 AGFG2
HSPA6 KIAA0922
MC5R BARX2
CCR1 NTNG1
CCR1 FOSL1
GSTM3 GDF15
ISG15 IFI6
PRLR U2AF2
PRLR IGHMBP2
POU6F1 ODF1
POU6F1 DGCR9
POU6F1 NCKIPSD
IL8RB CRYBA4
WNT10B DCT
C11orf52 FLJ40113
MID2 CARD10
NUDT3 HOXD4
CDK6 PRSS8
LARGE PRKACA
TACSTD2 KIAA1467
MAPK8IP1 CDK5R1
SLC9A3R2 HMG20B
YWHAQ EIF4H
CHD8 CARD10
PSG1 FLJ40113
UBE3B C11orf52
SOX3 ASCL1
FRAT2 NOC2L
WBSCR22 AKAP3
WBSCR22 RBM8A
C1orf105 SLC6A12
GP2 GPR161
WWOX LARGE
WASL EML2
GTSE1 CDK6
SLC16A6 TNFAIP3
GADD45B ZFP36
MRPL12 CDK5
C19orf50 WASL
QKI ZRSR2
GNG4 PSG1
PRM1 PTH
SCAPER PTH
B4GALT3 UBE3B
PFDN1 FLT1
PFDN1 STATH
NCOR2 SPTB
RAB4A ASCL1
ACVR1B ARID4B
CEL PITX2
MYH2 PCBP3
ELN RBM4B
MEG3 TNFRSF25
OTUB1 HOXD4
CLDND1 DHCR7
SLC12A4 PTPRD
KIAA0284 RGN
DLX4 CHD8
ITGAM IAH1
CYP2D6 ABCC8
MOBP CA2
NEB APOH
NEB MYH2
TYROBP EVI2B
DUS4L CAMSAP1
ALDH1A2 ABCC8
KCNMB1 MUC1
KIAA0406 POLG2
KEL AQP3
PTGES SLC6A12
RPS16 C6orf108
KIAA0195 SLC9A3R2
RBPMS NFIC
RBPMS DLX4
FBN2 RAC3
CACNA1C CHN1
PIK3R3 PTPRN
PIK3R3 STATH
ITGB2 CASP1
TFF3 KIAA0195
PACRG PTPRN
C19orf29 RASSF7
RXRB EVPL
ZNF592 DCT
GARNL4 TNP1
NR0B2 BTRC
WDR62 TOP3B
SF3A2 KLHL9
COL8A1 MYH2
DPEP1 HSPA1L
TRAK1 DPH1
NFATC4 FXYD3
DNMT1 COMP
PAFAH1B1 IL13
PAFAH1B1 PFDN1
SEMA4D ARID4B
CPZ MFAP2
PKMYT1 KIAA0195
ADH6 SELENBP1
CYP11A1 IFT140
STX1A CEL
STX1A FMO5
SAMD14 LPCAT4
SAMD14 NLE1
CALB2 RBPMS
RAD54L2 CACNA1C
AKAP4 GSTA2
GCKR CADM3
AHNAK AOAH
FGB CTRL
ASAH1 SDCBP
FPGS MUC6
HAUS5 STATH
DGCR11 NTRK3
OCA2 ARR3
OCA2 CNGB1
CCDC52 ING2
CYP1A1 SCAPER
CRYBA4 CALB2
TBX19 SLC5A2
TBX19 EML3
ALDH1A3 SLC17A1
NOLC1 MTHFD1
SLC17A7 BDKRB2
PPP1R13B IMPDH2
PTGIS SLC6A12
AP1S1 SMAP1
FBP1 GRN
CASK KIAA0284
DPF1 PAIP2B
BAAT SPAG8
KRT31 MMP11
PRPH CPNE6
ADAMTS3 COL11A1
ADH1C HSPA12A
SFPQ RSRC2
LY6G6C FSHR
OLFM1 MID2
PSMG1 GINS1
LDB2 RGN
LDB2 B3GAT2
LDB2 EXOSC9
IKBKG MID2
ZBTB40 BDKRB2
ZBTB40 KIAA0284
PSG7 WBSCR22
PSG7 CALB2
SSX1 THBS1
TRIM10 CCDC52
TWF2 ACAN
AASDHPPT GTF2E1
DPP6 HSF4
PCDH7 ASCL1
AOC2 FAM110B
ZMIZ2 RBM4B
SLC4A8 HOXD4
GPRIN2 KRT1
GPRIN2 C1QTNF3
SCN8A GSTA2
TCP11L1 PTGES
TCP11L1 CRTC1
BARX2 IL13
BARX2 MID2
BARX2 PCDHA9
PUM2 BRD3
FBXO7 HAGH
TRAFD1 CORT
HMGA2 ALDH1A3
CD40 TGFB1
CD40 GRM4
CHRNB1 MSC
CHP LEFTY1
HECW1 CHP
KCTD20 CALB2
SGCD AP1S1
SGCD SCN8A
T SBNO2
CYTH3 ARFIP2
SLC8A1 LRRC68
SLC8A1 RAD54L2
FLRT2 SLC6A2
DKC1 GOLGA8A
DKC1 KEL
TIMP2 MAPRE3
GLS LOC728849
SAMHD1 ARPC1B
HHLA1 IKBKG
HHLA1 LY6G6C
ADCY2 SLC6A12
COMT ETHE1
PDE3A DES
PDE3A RASSF9
DNAH9 TCF15
DNAH9 CALB2
IHH CNP
MGAT3 BCAP29
PPYR1 TUBGCP2
MAGEA9 PHF21A
MAGEA9 F2RL1
EFNA3 MID2
EFNA3 MSX2
EFNA3 GRIK5
KRT33B NR2F1
KRT33B NTRK3
S100A5 DPF1
KRTAP26-1 TACSTD2
LOC145678 ANKLE2
LOC729678 DCT
LOC157627 SULT4A1
LMTK2 EPHB2
LMTK2 MSC
SLC30A3 PFDN1
DGCR9 WBSCR22
DGCR9 HHLA1
SLC17A3 TCF15
SLC17A3 CADM4
SLC17A3 KRT6A
SLC17A3 PLIN1
SLC17A3 ATXN3
SLC17A3 HIST1H3E
CCL16 MID2
MVD ELN
KLHL18 TNFRSF25
RGS4 CNP
RALGDS MEGF8
MYST2 LARGE
MYST2 ARID4B
MYST2 COL18A1
MYST2 GRIK5
CCDC69 GPRIN2
CCDC69 CCL16
SV2C EXOSC9
SV2C NCAM1
PFKFB2 ITGAD
LOC100134331 NTRK3
IGSF9B SEMA4D
PVT1 MMP19
PVT1 SSX1
DMP1 CASK
REM1 SDC2
REM1 GSR
ZKSCAN3 ALDH1A3
ZKSCAN3 NPPA
HIRIP3 ALB
MBD2 NCF2
PAK4 FLJ40113
PAK4 B4GALT3
TCF20 IGFBP5
VAMP1 KRT33B
DMWD PRKACA
BPGM PDLIM7
BRCA1 CCL16
SPINT3 IKBKG
SPINT3 KRTAP26-1
GPR1 KNG1
RPL31 EIF3M
RPL34 EIF3M
RPL37 C6orf108
RPL37 EEF1A2
GM2A CALB2
ZNF804A NFIC
ZNF804A PSG1
RBMS3 HHLA1
TSHB KIAA0467
TSHB PFKFB2
LILRA4 SGSH
LILRA4 ZKSCAN3
MYEF2 MAPK8IP1
MYEF2 GFPT2
MYEF2 GRIK1
MYEF2 HMGA2
MYEF2 SIX3
MYEF2 ZKSCAN3
ALX1 TUBB2B
HBD NAT9
SLMO1 RXRB
SLMO1 ATP10B
MLN NTNG1
CFHR3 WBSCR22
XDH SIM2
ACTL6B KRT1
C1orf144 RBM4B
C1orf144 NCR2
SERHL2 TRPC4AP
SERHL2 ARFIP2
SFN INA
AXIN1 HMX1
ZNF263 HLF
ZNF263 UCHL1
ARRB2 PSAP
UTP3 PTPRN
CD160 KDELR3
CCR3 ACSL3
FPR3 PHF21A
FPR3 MAGEA4
ITGA10 OTUB1
ITGA10 MAGEA9
ITGA10 CCL16
OR2B6 PHF21A
OR2B6 ACVR1B
OR2B6 MYST2
GP1BA RGS16
PDHA2 PARP2
NTSR2 PIK3R3
RFX1 SERHL2
SLC9A3 SLC17A7
FAM65B SLC11A1
FAM189A2 GCM1
FAM189A2 GPRIN2
SEZ6L FAM189A2
POU6F2 ZKSCAN3
POU2F3 CNP
AGFG2 RPL3L
AGFG2 SFI1
AGFG2 TCP11L1
RHO NOC2L
MRE11A BCAP29
MRE11A AGFG2
TPMT OTUB1
GSTM3 KLHL21
TDRD3 AP1S1
ARVCF HMG20B
ARVCF MAP3K9
ARVCF CPB2
ARVCF GNAT1
ARVCF AGAP8
MON2 TUBB2B
MON2 MUC1
PTGER3 IRF6
SLC9A1 SSX1
SLC9A1 OR2B6
BST1 IFNGR2
BST1 CCPG1
TTLL4 ISL1
RHAG GATA1
FETUB B3GAT2
PEBP1 FBLN5
NCL CCT7
NCL KARS
LSM4 PRRC1
U2AF2 RGS7
U2AF2 GGT5
PPP3CC SLC17A3
VAMP5 CBLN1
CLPP UBXN1
CTSZ FGD1
GRINA MAN1A2
GRINA MYBPC1
GRINA GTSE1
GRINA CPB2
GRINA CCL16
HTR1D SCAPER
TEF BPGM
PAX7 AQP5
KCNA6 AGFG2
OPN1SW MXD1
NR5A1 MSC
ZNF157 DSG1
ZNF157 ST3GAL1
MARCKS CKAP4
RPL15 SNRPD2
RPS14 EIF3M
GHRHR ATF6B
RPL23A EEF2
YBX1 RPL24
RPL21 RPL35
ZNF549 PPFIA2
RPS11 EIF3M
KRT86 KIAA0467
RPS24 NACA
TH CDK5R1
HCG9 TRPC4AP
HCG9 CNGB1
HCG9 FANCA
HCG9 RFX1
FOSL1 PDPN
FOSL1 F7
FOSL1 PTGER3
CDH12 CYP3A5
CFHR1 TGM2
MYT1 AFAP1
TFAP2A RFX1
SERPINA4 LRRC15
CHST3 SLC6A2
CHST3 CRHR2
SDC3 PHF21A
SDC3 CRHR2
TCF7L2 CACNA1B
FOXN1 TCF20
NPHS1 PFDN1
NPHS1 FLRT2
BTF3 ELN
BTF3 VDAC2
IGHMBP2 ARID1A
HRG NF1
HRG MYT1
TGOLN2 CCR3
HOXC11 RPH3A
HOXC11 CXCL5
HOXC11 TGOLN2
TEX28 NTNG1
SLURP1 SAMD14
HIST1H2AD HIST1H1E
RBMS1 IL8RB
NEU3 DPAGT1
PRH1 ABCC8
PRH1 EFNA3
RBM17 MAST2
LOC90586 IFT140
PDPN ALMS1
LOC652147 FRAT2
TPT1 RPL34
ADRB1 SIM2
ART1 EPHB2
ZFY PCDH7
HBA1 ARC
IGKC CDK5R1
RPS9 ATP6V0E2
RUNX1 AFAP1
TCF7 LSM12
KRT37 HMX1
KRT37 FSCN2
SLC18A1 CARD10
SLC18A1 ACVR1B
SLC18A1 WDR62
SLC18A1 KNG1
SLC18A1 ALX1
RPL28 RPL6
JAKMIP1 EPHB2
JAKMIP1 TNP1
JAKMIP1 NTSR2
PPBPL2 TRIAP1
IGH@ FLJ40113
IGH@ PCBP3
FSHB SLC6A9
GNB3 LSM4
KLK2 SAMD14
MSX1 LPA
MSX1 SKI
MSX1 KRT86
XRCC5 SRP9
BCL2 HSF4
BCL2 WBSCR22
BCL2 MYH2
E2F1 HIST1H3E
RPL10 ATP5S
TFDP2 ELAVL3
JAK3 TNFRSF25
JAK3 ADCYAP1
JAK3 HOXC11
ETS1 GABRA6
ARG1 S100A12
KDR ODF1
GDF15 LEPR
EFNB1 NTRK3
TERT GSTA2
MDM2 EFNB1
MAP2K4 VAPB
MAP2K4 PCDH7
PTPRH SPTB
PTPRH CFTR
PRKCD ARPC1B
ERBB2 PRKACA
TGFB3 EFNA3
CYP3A4 B3GAT2
CYP3A4 PCGF3
DNASE2 FSCN2
MAD2L1 MTHFD1
RREB1 SIX3
CDX2 NTNG1
CDX2 ARVCF
CDX2 PAX7
IFNA1 IKBKG
IGFBP5 MAP3K12
ACO2 COX5A
HOXB6 SLC9A3R2
MMP15 SLC9A1
VEGFC CLDN18
CDKN3 CCNB1
GAS6 SLC9A1
CEACAM6 PPARA
CEACAM6 CYP1B1
CEACAM6 TNP1
CEACAM6 IGKC
CEACAM6 NEBL
CEACAM6 JAKMIP1
IFNA4 PEX7
GPR19 PCBP3
FLT1 SLC9A1
PAK2 PYY
CYP2A13 GTSE1
CYP2A13 PAK4
CYP2A6 SLC4A3
CYP2A6 NPPA
CYP2A6 TRIM10
CYP2A6 KRT85
PSMA2 NHP2
ESR2 CYP2D6
ESR2 NR5A1
CAMK4 LBP
FGF7 CDK6
FGF7 PCBP3
FGF7 ISLR
UBC PSG1
UBC ZNF592
NTRK2 FSHR
NTRK2 BTRC
NTRK2 DGCR9
CYP2A6 KLK10
TERF1 RAD54L2
TERF1 PTPRH
RBBP4 PCNA
THRA ASPHD1
THRA CHST3
XRCC2 MAGEA5
RBPMS DPH1
RBPMS GALK1
RBPMS ZNF549
IL3 OMG
GUCA1A ACVR1B
GUCA1A PAFAH1B1
GUCA1A HECW1
GUCA1A FLRT2
GUCA1A LMTK2
GUCA1A CCDC69
GUCA1A KRT34
GUCA1A GPR19
GUCA1A PLIN1
PAX8 FGF7
MC5R PLLP
MC5R KRT33B
MC5R CHST3
GBX1 KLK2
CCR1 AKAP3
EDN2 RBM4B
PRLR PLEKHG3
PRLR IFT140
NTRK3 FGF7
POU6F1 FLJ40113
POU6F1 APOH
POU6F1 NTRK3
POU6F1 MAGEA4
POU6F1 OLFM1
POU6F1 JAKMIP1
WNT10B TACSTD2
WNT10B B4GALT3
WNT10B ZKSCAN3
BCR LOC644165
CARD10 ALPPL2
RAB11FIP3 ALPPL2
CDK6 TCF15
SKI FLJ40113
ITGA2 HSPA12A
TNFRSF25 GNA11
MAST2 FSHR
GJB3 MFNG
SULT4A1 CDK6
PSG1 PPARA
CREB3 TGFB1
MICAL2 FKBP8
NFATC3 BLK
HAL DMXL2
PEX7 MAST2
UBE3B CDK5R1
EIF5B MAPRE3
GPR161 EML3
TOM1L1 PLA2G6
UGCG MMP8
KLK11 ASCL1
VPS13A PLA2G6
FAM119B HMG20B
FAM119B TGFB1
TAF6L CNP
FZR1 SLC9A3R2
HTRA2 CNP
SLC16A6 TIMP4
SDC2 C19orf50
PRDX2 CDH1
EPOR CDK5R1
SCNN1B MFNG
STATH SULT4A1
ARR3 HPCA
TNP1 TCOF1
TNP1 BCAM
SCAPER ATPAF2
SCAPER REEP2
PHF21A CDK5R1
APOH CDK5R1
NUP133 MRPS31
NCOR2 MAST2
BTRC ITGA3
AQP3 ZMYND8
RAB4A NACAD
ARMC6 MAP3K14
FUT4 RAB27A
ACAN UBL4A
ACVR1B CBLN1
ABCD4 RGN
MYH2 PTPRN
ARPC1B NUP214
KRT6A OSGIN2
TYR MYBPC1
MUC1 MAPK8IP1
CLNS1A SKIV2L2
GYPA SLC6A8
SNRPE NME1
ISLR HOXD4
MTG1 EXOSC9
KIAA0284 TNP1
BCAP29 GJB3
NPM1 MIF
OCEL1 GP2
OCEL1 PPP1R10
ISG15 IFIT1
TGM2 PRSS3
DUT ITGB3BP
NCDN RPH3A
CNKSR1 LSM12
RPL3L FXYD3
KIAA0406 RBM6
RIMS2 SULT4A1
RIMS2 SLC16A6
UNC119 BCL6
TINP1 RPL35
TINP1 NHP2
CPOX GYPA
APOBEC3C GSTA2
GNL1 PCBP3
SLC35A1 PROSC
HIPK2 NOC2L
ARHGAP26 PTGES
NTRK3 RUNX2
MKRN1 SMPD2
AFAP1 CNNM2
AFAP1 PTPRD
ZNF592 HTRA1
RGL1 NCAM1
NR0B2 CDK5R1
KRT16 RIMS2
COL8A1 ABCC8
ATP10B PTPRN
DPEP1 RBM8A
TRAK1 B3GAT2
CKS1B TUBA3C
TFRC KEL
SNCA SMPD2
KNG1 RBPMS
DLGAP5 PTTG1
CPB2 NTNG1
CALB2 MYBPC1
CALB2 PAEP
LILRB3 FGL2
PFKFB3 GARNL4
SLC17A1 REL
SLC17A1 TNFRSF25
SLC17A1 ISL1
GRIA1 ACAN
ATXN3 STATH
DGCR11 TGFB1
IGF2 CADM4
FABP6 MAPRE3
FABP6 TOP3B
ABCC10 HSF4
NAGA ANXA5
NOLC1 RBMX
SLC25A17 RAD54L2
ATP7A XRCC3
AP1S1 APOBEC3C
FBP1 PGAM1
ELAVL2 DUS4L
DPF1 HAGH
ODF1 TYR
ODF1 RAD51L3
HK3 CD1D
SBNO2 PFDN1
SBNO2 ZNF592
SBNO2 NTNG1
AANAT EPHB2
AANAT DLX4
ARC SCARB1
MAGEA4 PRSS8
MAGEA4 GTF2H3
PRPH NFIC
CNTN2 ADCYAP1
ASPHD1 PAX6
ADH1C RASSF8
ZNF239 AP1S1
GLYAT CNP
LY6G6C PFDN1
REEP1 CPB2
CLOCK PPP5C
CCL19 STAM2
CORT B4GALT3
CORT MAGEA4
IKBKG TCOF1
MSC MYH2
MSC MUC1
SSX1 FLT1
SSX1 DPYSL4
LEFTY1 TUBB2B
TRIM10 HOXD4
GRIK1 GNL1
AASDHPPT NUP133
NPTN SMARCD3
NPTN HCK
HIST1H3E TYR
CRCP TNP1
CRCP CALB2
ZMIZ2 ARFIP2
SLC4A8 KIAA0802
GPRIN2 IGKC
GRM4 MAGEA4
GRM4 LEFTY1
C19orf21 B3GAT2
DDX17 CDC16
FBXO7 PPP1R10
NF1 KLF11
NF1 ZIC2
LDB1 SPTA1
RAMP3 EPOR
ZRSR1 SLC38A3
CHRNB1 MPP3
CXCL5 KIAA1467
CXCL5 OTUB1
CHP PLLP
HECW1 SLC4A3
KCTD20 SLC17A1
SGCD TADA2L
T ARHGEF12
CYTH3 SLC6A12
SLC8A1 ACAN
SLC8A1 XAF1
NEBL IKBKG
DKC1 CTNS
DKC1 PTRF
SCYL3 COL8A1
HHLA1 ACVR1B
HHLA1 MT2A
HHLA1 KIAA0284
HHLA1 KLHL4
HHLA1 SBNO2
HHLA1 SSX1
ADCY2 TG
MPP2 ABCC8
MPP2 MUC1
MPP2 PAEP
PDE3A PKD1
IHH NF1
SLC6A4 TGFB1
PPYR1 SLC12A4
PPYR1 ANKRD12
MAGEA9 LARGE
MAGEA5 DCT
MAGEA5 RGS7
MAGEA5 PTPRD
MAGEA5 ALDH1A2
KRT33B PCGF1
KRT33B HECW1
KRTAP26-1 MID2
KRTAP26-1 LARGE
KRTAP26-1 CPB2
LOC729678 PIK3R3
MGAM MEGF9
LMTK2 PRSS8
LMTK2 MYH2
SLC30A3 T
SLC17A3 SLC16A6
SLC17A3 COL8A1
SEPT5 GP9
MVD CACNA1C
UQCRQ SNRPF
UQCRQ PARK7
PPAT MGAT3
PQBP1 CACNA1C
PQBP1 PPAT
RPS15A C6orf108
MBNL1 ARHGAP1
SAT1 RGS2
NUP160 PDCD6
MYST2 DUS4L
HMGXB3 NR2F1
HMGXB3 TYR
CCDC69 SLC38A3
CCDC69 CALB2
NDST1 TUBB2B
SIX3 SULT2B1
LOC100134331 SLC4A3
IGSF9B SOD3
IGSF9B NEBL
NCR2 ARR3
NCR2 SLC5A1
KRT34 TNFRSF25
KRT34 SLC4A8
PIGR ANGEL1
ALB MVD
CACNA1B COMP
CACNA1B DHFR
CACNA1B OBSL1
CACNA1B NTSR1
ZKSCAN3 CREB3
HIRIP3 GBA
ATF6 C19orf50
KIAA1539 FLJ40113
LOC729602 UTY
PAK4 NR0B2
CEP350 KIAA1012
VAMP1 AQP7
DMWD C1QL1
BPGM CCDC88C
NKX2-1 SLC4A3
NKX2-1 TAZ
NKX2-1 SLC4A8
FAM189B SLC30A3
SLC7A7 QKI
SPINT3 PRKACA
SPINT3 KNG1
SPINT3 SLC17A1
GPR1 PPARA
GPR1 HTRA1
RPL31 RPS4X
CTAG1A T
TSHB OTUB1
LILRA4 SIM2
LILRA4 MSC
MYEF2 NPFF
MYEF2 ZRSR1
ASIP ZNF500
ASIP RXRB
F7 PCBP3
F7 SDC4
HBD CCDC88C
SLMO1 MT1G
SLMO1 GM2A
SLMO1 GRM4
C3orf63 SLC35A1
WBP2 MXI1
NME1 RPL18A
CAP2 RASGRF1
KDELR3 TNFRSF10D
RNF14 HAGH
SERHL2 MUC6
MFAP3L SOSTDC1
PAXIP1 ALDH1A3
DOHH FAM5C
BBS4 DUS4L
ALOX5 PTGES
FPR3 ACVR1B
FPR3 ABCC10
ITGA10 ASIP
RAP1GAP EPB42
OR2B6 GRIP2
UGT2B15 NR0B2
UGT2B15 DNAH9
UGT2B15 LMTK2
UGT2B15 IGSF9B
GP1BA TAL1
USP6 PRKCB
AGAP8 OTUB1
AGAP8 ADAM15
GPLD1 IGSF9B
NTSR2 ADCYAP1
RFX1 DMP1
FAM189A2 CDKL5
FAM189A2 CCL14
SEZ6L KRT33B
TRIAP1 UBE2D2
POU6F2 FLRT2
POU6F2 ARR3
JHDM1D MAPK8IP1
JHDM1D NFKB2
AQP5 SLC4A3
AGFG2 NRP1
AGFG2 C19orf36
AGFG2 PTGES
RRAS2 CACNB3
AKR1C2 DAG1
TRBC1 LCK
ARVCF CCDC52
ARVCF NKX2-1
SLC9A1 SLC30A3
TTLL4 SLC12A4
TTLL4 CCL16
RHAG ITGA2B
RHAG CXADR
FETUB C9orf114
LARP4B PUM2
LSM4 GIGYF2
LSM4 WDR62
U2AF2 HSF4
U2AF2 AGAP8
PPP3CC PSG1
VAMP5 MAP2
VAMP5 MYBPC3
VAMP5 U2AF2
GRINA CCDC69
SLC6A9 DPYSL4
HTR1D CASK
RPLP2 RPL24
CCBP2 ADAM20
RPL41 RPS27
ARHGAP6 MMP19
ARHGAP6 RPL3L
UPK2 NOC2L
UPK2 MVD
NR5A1 PCDHA9
NR5A1 SLC17A7
ZNF157 SKI
ZNF157 EPOR
ZNF157 GNL1
MAGEA1 ITGA3
MAGEA1 FAM153A
ACOT11 KNG1
GHRHR OTUB1
GHRHR LILRA4
SLC17A2 NOC2L
PPY ARC
RPL21 RPL5
KRT86 SLC12A4
KRT85 C1QTNF3
KRT85 CCBP2
TRIM52 MAPRE3
KLRC2 CD8A
FOSL1 CDK6
FOSL1 SLC17A7
TCEAL4 ABI2
MYT1 PPARA
MYT1 DCT
MYT1 KLF11
MYT1 ARHGAP12
MYT1 MAGEA3
MYT1 ARVCF
SERPINA4 LEFTY1
CHST3 GNMT
SDC3 KIAA0467
SDC3 GTSE1
PRKCD MNDA
NCKIPSD TAGLN
NCKIPSD GPR1
NPHS1 LARGE
RASGRF1 AGFG2
BTF3 C19orf50
BTF3 IGBP1
MLANA KLHL18
MLANA GAGE12J
IGHMBP2 GNA11
IGHMBP2 ARID4B
TGOLN2 SLC16A6
TGOLN2 ADCYAP1
TGOLN2 EPM2A
TGOLN2 NTSR2
SLC22A24 RGS4
SLC22A24 MYST2
GMPR CYP3A5
CNTN1 PIGR
ICOSLG ABCC3
NTN3 ASCL1
HOXC11 SIM2
HOXC11 HMGA2
LPA SGCD
LPA FOXN1
TEX28 ARID4B
SLURP1 CNGB1
AGFG2 LALBA
VPS45 LCAT
NEU3 RFX1
PRH1 ARVCF
ALX3 TMSB15A
KRT33A KRT2
KRT33A KRT85
LOC652147 SNHG3
LOC652147 OPN1SW
RPS10 RPL22
GABRG3 MIPEP
ADRB1 TSPAN6
ADRB1 DUS4L
RPL18 CSHL1
RPS18 RPL23
RPLP0 RPLP2
KCND3 FLJ40113
KCND3 PTPRD
IGKC DUS4L
IGKC NTNG1
RPS9 RPS7
GAGE12J SLC12A4
GAGE12J RECQL5
PRPS1L1 GTSE1
PRPS1L1 CP
PRPS1L1 MYT1
PFKFB2 CCL19
PFKFB2 POLR3C
ARHGAP1 MVD
CD163 LILRB2
SLC18A1 WWOX
ERN1 KIAA0894
RFC1 FOXN2
SRM GTSE1
SRM KRT33B
SRM SDC3
FSHB CDKL5
FSHB CHP
FSHB SLC22A13
FSHB CRHR2
CDH13 GSTA2
CDH13 VWA5A
CDH13 AADAC
BCL2 KIAA0284
E2F1 KRT34
E2F1 DDX11
JAK3 MC2R
EFNB1 HECW1
EFNB1 LOC157627
WNT7A FAM5C
NOVA1 CYP2D6
WNT1 TUSC2
WNT1 RRS1
MAP2K4 LCT
IQGAP1 CD1D
TGFB3 TUBGCP2
KLF1 MAP2K2
DNASE2 P2RY6
ARPC2 ARHGAP1
RREB1 OTUB1
CDX2 PAEP
CDX2 ZNF592
CDX2 KRT85
PTPRJ SCN8A
PTPRJ FSCN2
RB1 REM1
RB1 CD28
KISS1 NNAT
USP11 TIMP2
USP11 CCL14
USP11 SLC18A1
EPHA4 CACNA1B
HOXB6 CCBP2
GHR ASPHD1
TGFA PLP1
TGFA SLC17A7
MMP14 LMTK2
MMP14 LSM4
VEGFC CRTC1
IFNAR2 EEF1A2
CEACAM6 MAN1A2
IFNA4 NACAD
IFNA4 AP1S1
IL4 CBLN1
IL4 IKBKG
GPR19 MYBPC1
CYP2A13 NFKB2
CYP2A13 RUNX2
CYP2A13 BAX
MRPL28 CDH13
IFNA6 TCOF1
RAGE SEZ6L
CYP2A6 FLT1
CYP2A6 APOH
CYP2A6 NQO1
CYP2A6 SPINT3
CYP2A6 SOX9
ELL2 PPARA
NFKBIA NAMPT
NFKBIA MAP3K8
ESR2 PAX6
ESR2 CP
TAF4 CDH13
CAMK4 MAGEA5
FGF7 GPR161
UBC DGCR9
RXRB FMO5
RXRB SRM
NTRK2 ACVR1B
NTRK2 TBX19
NTRK2 SDC3
THRA CAMK4
PSMD1 MDH1
XRCC2 SIM2
XRCC2 ULK1
XRCC2 CCL16
CDC34 GYPB
GUCA1A SLC4A3
GUCA1A FCGR2A
GUCA1A SFN
GUCA1A NCKIPSD
UBE2B SLC17A7
PAX8 NTNG1
PAX8 ATP2B2
TNK2 MAPK8IP1
CCR1 CHST3
CCR1 SRPX
GHRHR PDE3A
GHRHR KCNA6
GSTM3 PRKAB2
GSTM3 DKC1
PRLR PSG1
PRLR OLFM1
PRLR HHLA1
GATA2 DNMT1
GATA2 GCDH
HIF1A CD83
IL8RB FLJ40113
WNT10B EFNB1
HTRA1 PTPRN
MYL3 NOC2L
PLA2G6 GOLGA8A
MFNG PDPN
SLC5A2 TCF15
MAN1A2 FLJ40113
GRN RAB27A
RPH3A C1QTNF3
YWHAQ NHP2
KATNB1 MIF
SLC6A8 TSPAN5
PSG1 MAPK8IP1
CREB3 MAN1A2
SLC6A12 MAP3K14
UBE3B TGFB1
PTPRD SLC5A2
SLC6A2 HOXD4
SLC38A3 SULT2B1
CBLN1 THBS1
DACH1 TNPO1
GPR161 POM121L9P
CPNE6 HOXD4
BCL6 HSPA1L
GP2 RAB11FIP3
ISL1 LARGE
ENTPD3 HSF4
SMPDL3A CYP1B1
ARHGAP12 PLEKHG3
LRRC37A3 SLC16A5
RPS28 RPL11
DNM3 ITGA2B
GNG4 TGFB1
TSSK2 PDPN
DPYSL4 PAX6
PRRC1 TCOF1
PHF21A WWOX
PHF21A EPOR
PFDN1 SLC6A2
NCOR2 HLF
NCOR2 KLK11
KHDRBS1 PA2G4
TUBB2B MC2R
TUBB2B RALYL
NR2F1 MAPRE3
RUNX2 PTPRD
CTNNBIP1 RBM4B
MYH2 HTRA1
TG MFNG
LSM3 YWHAQ
CP CARD10
SPTA1 MYL4
PML ACAN
EIF3E NAP1L1
EIF3E RPL36A
ISLR AKAP3
ISLR LSM12
DNAJB5 FRAT2
CD1D NUP214
OCEL1 RGS7
CYP2D6 HTRA1
CAPN5 ELN
NEB DCT
DUT VRK1
DUS4L CYP2D6
ALMS1 PRKACA
GRIN2A PSG1
GRIN2A PFDN1
KEL CDC37
RIMS2 CDKL1
RIMS2 CBLN1
S100A11 GRN
SERPINE1 CD3D
KIAA0101 MCM7
RPS16 NACA
KIAA0195 EPHB2
SV2A CDS2
FBN2 CYP3A5
CACNA1C HLF
RAD51L3 REL
RAD51L3 IDS
RXRB FLT1
RXRB PHF21A
FCGR2A CYP1B1
EIF2B1 NACAD
ZNF592 MAN1A2
ZNF592 EML3
ZNF592 GP2
ZNF592 RBPMS
GARNL4 FSHR
GARNL4 MID2
GARNL4 MYH2
SLC4A3 EPHB2
IFT140 CDK5R1
NTNG1 SPC25
SELENBP1 PDLIM7
GCSH ETFA
PAFAH1B1 BTRC
SEMA4D ABCC8
SEMA4D GNG4
CPZ SLC12A4
KNG1 DUS4L
DLGAP5 CENPF
APAF1 PAFAH1B1
PYGL GYG1
INA PCBP3
INA MUC1
INA ZNF592
CPB2 RIMS2
SAMD14 MRPL12
CALB2 TM4SF5
NPFF LARGE
NPFF CALB2
PRTN3 MAN1A1
ATP2B2 KIAA0467
ATP2B2 PRRC1
LCP1 ITGB2
EPB42 HMBS
DNAJC11 KIAA0406
PSAP EVI2B
RPL10A ZNHIT3
ADCYAP1 SLC16A6
TRIM15 ANKRD46
CRYBA4 EPHB2
CRYBA4 PLEKHG3
CRYBA4 ZNF592
ABCC10 EIF5B
TBX19 CREB3
TBX19 CRYBA4
ALDH1A3 TNFRSF25
SLC17A7 MC2R
SLC17A7 BTRC
SLC17A7 KCNMB1
PTGIS SERPINC1
AP1S1 UNC13B
CASK B3GAT2
IRF7 IFIT3
RASSF9 CASK
PTRF CDC37
AANAT MID2
AANAT PTPRD
AANAT OTUB1
AANAT RXRB
AANAT PCDHA9
MAGEA4 CNP
PRPH CBLN1
FUT6 DPF1
FLJ41278 CHIT1
ASPHD1 RAD51L3
ADH1C DNAJA3
LY6G6C ATP2B2
NDUFA1 COX5B
COX6C SNRPE
SYT11 SERPINC1
REEP1 POU2F2
CCL19 FRAT2
CCL19 BTRC
LDB2 SAMD14
SEMA5A TSSK2
SEMA5A RAD51L3
MPPED2 SV2A
CORT MUC1
IKBKG OCEL1
ATF6B FAM153A
ATF6B SLC12A4
MSC PCGF1
MSC CCDC52
SSX1 LY6G6C
LEFTY1 PFDN1
GAPDH PTMA
TRIM10 WBSCR22
NR6A1 B3GAT2
AGER SLC4A3
GRIK1 ABCC8
PIR GOT2
KIF22 B3GAT2
LYST AMY2A
PCDH7 TGFB2
ZMIZ2 KCNF1
TNFRSF10D THBS1
GPRIN2 SBNO2
TCP11L1 DPH1
TCP11L1 RAD54L2
SF1 PPM1A
BARX2 ISL1
MAP2 FLT1
IRF2BP1 UNC5B
GDI2 PRDX1
NDUFAB1 MDH1
CETN3 AASDHPPT
HNRNPL FAM119B
MAN2C1 NSUN5C
CHRNB1 MID2
CHRNB1 WWOX
CHRNB1 TNP1
CHRNB1 DUS4L
CHRNB1 RXRB
CXCL5 DGCR11
HECW1 RAMP3
KCTD20 MYBPC3
KIFC1 FEN1
T RAMP3
NEBL APOH
FLRT2 CNNM2
FLRT2 RXRB
ATP5G3 UBE2D2
LRRC15 ZNF592
SCYL3 ATP2B2
SCYL3 SSX1
TRO SAMD14
FOXM1 TYMS
HHLA1 GRIN2A
POLR3C VAPB
PDE3A RBMX2
HNF1A SLC4A3
DNAH9 UNC5B
DNAH9 AFAP1
DNAH9 MAP2
IHH KLHL9
GNB2L1 MIF
MGAT3 FGD1
DLX2 IL13
MAGEA9 CPB2
MAGEA5 SOD3
KRTAP26-1 C11orf52
KRTAP26-1 PLIN1
FSTL4 TRAK1
MGAM LILRB5
LMTK2 NFKB2
LMTK2 PIK3R3
LMTK2 NTNG1
SPP2 C1orf105
MYH8 CEL
ABO KNG1
SLC30A3 IL13
SLC30A3 NF1
DGCR9 TYR
SLC17A3 PAX6
SLC17A3 WWOX
CCL16 AANAT
MVD PCTK3
PCSK7 RGN
PPAT ELN
PPAT DHFR
PPAT RAD54L2
EPM2A RIMS2
PRSS12 MXD1
MYST2 FSHR
MYST2 GPR161
MYST2 LSM12
MYST2 PHF21A
MYST2 GRIN2A
HMGXB3 ISL1
RBMS2 MAPK8IP1
RBMS2 AANAT
SIX3 CHD8
SIX3 UBE3B
PFKFB2 KIAA0467
RPL38 RPL9
PCGF3 SCNN1B
GK2 SCAPER
LILRA2 ITGAM
CXCL3 CXCL1
COL19A1 SLC12A4
KRT34 LEFTY1
PIGR PRKACA
PIGR PCBP3
GUCA2A GSTA2
GUCA2A HIPK2
ALB PQBP1
CACNA1B MAP3K12
CACNA1B GJB3
ZKSCAN3 TYR
CRHR2 RIMS2
STXBP1 MC2R
STXBP1 TNP1
ATF6 CAPN5
ITPR2 WBSCR22
ITPR2 PAFAH1B1
PAK4 HMG20B
PAK4 PKMYT1
SIAH2 EPB49
SMG6 CACNA1B
TCF20 TYR
TCF20 DNAJA3
TCF20 ZMIZ2
DMWD HAUS5
BPGM FBXO9
BPGM KLHL9
BPGM CYP3A5
ST20 CHD8
SLC7A7 HMOX1
SPINT3 SULT4A1
SPINT3 FCGR2A
SPINT3 ABO
GPR1 TYR
GPR1 FCGR2A
GPR1 GNAT1
GM2A B4GALT3
ATP8B1 CADM4
TXNL4A COX5A
LILRA4 ABCC8
LILRA4 TUBGCP2
LILRA4 PIK3R3
ASIP CHD8
ASIP CCDC69
SLMO1 MT2A
MLN IVL
GRIP2 IL13
GRIP2 ZNF592
XDH DCT
RPL22 RPS16
CAP2 ADH1C
C1orf144 MGAT3
SFN XDH
AXIN1 ARMC6
AXIN1 CYTH3
SOS1 TG
WHAMML2 DEXI
DOHH XAF1
BBS4 CALB2
KCNH1 NCOR2
ITGA10 FLJ40113
ITGA10 RPH3A
HCRTR2 NAT9
OR2B6 ADCYAP1
UGT2B15 OR2B6
GP1BA CTR9
USP6 SDC2
USP6 ADH1C
GPLD1 HMG20B
NTSR2 MFAP2
NTSR2 LOC145678
FAM189A2 ABCC8
FAM189A2 ST3GAL1
FAM189A2 HMGA2
SEZ6L NUDT3
SEZ6L ARID4B
SEZ6L CCL16
POU6F2 PSG1
POU6F2 SLC9A3
EFR3B CASK
JHDM1D CALB2
JHDM1D UGT2B15
RHO FSCN2
MRE11A ASCL1
MRE11A SOS1
RXRA SELPLG
JUNB FOSL2
FLNA OS9
RDH5 KCNH1
RDH5 RHO
ARVCF FCGR2A
ARVCF ZIC2
ARVCF CFHR3
PTGER3 RPH3A
SLC9A1 RAB11FIP3
BST1 MEGF9
TTLL4 MYH2
PEBP1 CACNA2D2
NELL2 MYL7
NELL2 NUPR1
LSM4 TUBGCP2
LSM4 SEZ6L
U2AF2 FAM119B
PPP3CC ITGA3
PPP3CC SLC17A7
PPP3CC ITPR2
VAMP5 MAN1A2
VAMP5 CREB3
VAMP5 CRYBA4
VAMP5 IGSF9B
VAMP5 LILRA4
CKAP4 BASP1
CLPP C19orf50
CTSZ CACNA1B
CTSZ USP6
GRINA GPR161
GRINA NEB
GRINA PFKFB2
SLC6A9 WDR62
SLC6A9 ALX1
SLC6A9 ASIP
TEF TFR2
TEF CLIC2
CCBP2 STATH
CCBP2 CFHR3
KCNA6 VAPB
KCNA6 WASL
OPN1SW CCL19
ZNF157 TACSTD2
ZNF157 RBM8A
ZNF157 ATXN3
RPS20 RPL38
RPS5 RPL34
MAGEA1 HTRA2
MAGEA1 SLC30A3
MAGEA1 STXBP1
GHRHR ADCYAP1
TOP3B CRTC1
EPB41 TMCC2
PPY TRIM58
PPY NEURL
ZNF549 IGFBP5
ZNF549 MXD1
IDH2 SNRPA
KRT86 LRRC15
KRT85 CDKL5
KRT85 BBS4
KRT85 MAGEA1
PMS2L1 CLPP
HCG9 MAP3K14
HCG9 SERHL2
HCG9 MRE11A
GAD2 GNAT1
FOSL1 LYPD3
PTPRO SLC17A7
MYT1 EFNA3
SERPINA4 ABCC8
COL6A2 CFD
CHST3 BRCA1
SDC3 MGP
PBX1 CHST3
PRKCD NPTN
CAD AQP5
NPHS1 WWOX
BTF3 PVT1
RHCE FBXO7
PROX1 MAGEA5
RPL14 RPL7
H1FX VAMP2
SEC31A ZRSR1
HRG OCEL1
HRG IKBKG
TGOLN2 TYR
HCLS1 MYO1F
GMPR EPB49
CNTN1 CHST3
HOXC11 PHF21A
HOXC11 LMTK2
TEX28 OCEL1
FOXN2 SLC9A3
FOXN2 HCG9
NEUROG3 ZNF239
NEU3 PCGF3
LOC652147 MAX
LOC652147 SOS1
LOC652147 PMS2L1
RPS8 RPL41
ADRB1 FOXD1
ADRB1 ITGA10
RPS18 EIF3E
RPS18 EEF1A2
ZFY CACNA1C
KCND3 WWOX
HIST1H2BI HIST1H2AH
HIST1H2BE HIST4H4
IGKC ABCC8
IGKC TGFB1
RPS9 RPS4X
RPL8 RPS20
GAGE12J KRTAP26-1
GAGE12J VAMP5
PRPS1L1 CHP
PFKFB2 CBX5
RUNX1 HAUS5
ADAM7 COL4A6
FCGRT GABARAP
RPS19 RPS13
IGH@ LY6G6C
IGH@ CXCL5
RPSA RPS20
CYP21A2 FOXN1
SRM PACRG
FSHB TCOF1
FSHB NEB
MSX1 SOD3
MSX1 TCOF1
MSX1 NCDN
CDH13 TRAK1
CDH13 LIN37
CDH13 SOS1
BCL2 RECQL5
E2F1 NFIC
JAK3 LOC100134331
JAK3 FPR3
ETS1 FOXN1
TGFBR1 AKAP3
KDR SIM2
KDR PAFAH1B1
ERBB2 MYL7
RB1 SIM2
GDF15 PTRF
GDF15 HOXB5
EFNB1 CYP2D6
EFNB1 SLMO1
EFNB1 E2F1
FGF3 GRIN2A
WNT1 ELN
WNT1 CD1B
WNT1 FSCN2
MAP2K4 CYP1A1
MAP2K4 ZFY
GPR176 FSCN2
ERBB2 CACNA1C
PMS2L11 RBPMS
FGR GNS
FGR ASAH1
FGR SLC7A7
RRAD KLK11
TGFB3 FLJ40113
TGFB3 SLC6A9
CYP3A4 ETS1
DNASE2 SLC8A1
VBP1 SMC3
ARPC2 CAPZB
RREB1 MGP
CDX2 IKBKG
CDX2 FLRT2
CDX2 KRT33B
PTPRJ PDPN
EEF1G FBL
RASA1 DDX17
RB1 UBL4A
USP11 PCGF1
USP11 TNP1
USP11 LBP
USP11 MAGEA9
USP11 CD160
EPHA4 LOC652147
HOXB6 CNNM2
GHR ACVR1B
GHR KRTAP26-1
IGF2R VNN2
TGFA PPARA
TGFA CD4
TGFA ITGA10
MMP14 SLC4A3
VEGFC TGFB2
VEGFC GSTA2
VEGFC FAM155B
VEGFC FSTL4
VEGFC AP4E1
IFNA4 MRPL12
IFNA4 HIPK2
PAK2 SCAPER
CYP2A13 JMJD6
CYP2A13 AGAP8
MRPL28 POLR3C
IFNA6 CDK5R1
IFNA6 PTPRD
RAGE EFNA3
ETS1 GRIA1
CYP2A6 PRSS8
CYP2A6 GHRHR
CYP2C9 PPP3CC
ESR2 TOP3B
ESR2 SEMA5A
CAMK4 CALB2
CAMK4 KRTAP26-1
CAMK4 MYST2
CAMK4 BBS4
UBC APOH
UBC F7
XRCC2 COL8A1
EEF1A1 RPL11
CDC34 MKRN1
IL3 INA
GUCA1A PACRG
GUCA1A IKBKG
PAX8 MAPK8IP1
PAX8 CRYBA4
PAX8 SLC6A7
PAX8 BCL3
MC5R PAX8
CCR1 PFKFB3
CCR1 GPR1
GSTM3 TOP3B
ANG MAP2K4
EDN2 KCNF1
EPOR KIAA0907
PRLR TBX19
IL1A NAMPT
TWF1 TBCC
POU6F1 THBS1
IFNGR1 GNS
IL8RB MEG3
IL8RB ALDH1A3
IL8RB GPRIN2
WNT10B XDH
ABCC8 FLT1
EPHB2 FSHR
IRF6 FAM153A
TGFB1 KIAA1467
MAPK8IP1 CDK6
DNAJB6 PTP4A1
TNFRSF25 CDKL1
PCGF1 LARGE
RPH3A TACSTD2
SPTB PDCL
SULT4A1 TACSTD2
PSG1 UNC5B
IARS CDC37
PTPRD HOXD4
C21orf2 PRSS8
BCAM HSF4
WBSCR22 FSHR
MAST4 PLA2G6
WWOX TCF15
TUBGCP2 KIAA0467
SLC16A6 FAM110B
ZBTB24 HSF4
CAMSAP1 PCBP3
SCAPER SDC2
PHF21A ALPPL2
PHF21A MAN1A2
B4GALT3 RBM8A
B4GALT3 EPOR
AQP3 ILF3
ARMC6 ASCL1
ACVR1B GTSE1
TPX2 TOP2A
FXYD3 MFNG
YARS IARS
PARK7 MIF
AVPR1A WASL
TYR RUNX2
EXOSC9 B3GAT2
MUC1 HTRA1
OTUB1 MYBPC1
MTG1 B3GAT2
KIAA0284 PRKACA
KIAA0284 AVPR1A
KIAA0284 MUC1
BCAP29 ELN
CAPN5 NCOR2
DPH1 LRRC68
NEB HSF4
FASN MAST4
ALDH1A2 EPHB2
KEL YARS
MMP11 SLC2A1
RIMS2 KIAA0284
VWA5A TG
SDCBP SMPDL3A
NQO1 PSG1
MSL3 SLC11A1
GNL1 AKAP3
GNL1 ACVR1B
PTPRB SDC2
RXRB MAPK8IP1
C1QBP NPM1
MKRN1 TAF6L
AOAH FGL2
RASSF2 S100A11
AFAP1 ISL1
CCK ABCC8
CD83 IL1B
GARNL4 PACRG
NR0B2 CNNM2
SLC4A3 NFIC
SLC4A3 EML3
RPP40 NHP2
ATP10B IL13
ATP10B ZNF500
ATP10B C19orf29
GTF2B NUFIP1
GCSH PFDN4
CKS1B PRIM1
HNRNPA0 ATXN10
DNMT1 CDH1
CKAP5 TOP2A
SEMA4D IL13
TAZ TCF15
CPZ CDK5R1
KNG1 ALPPL2
KNG1 FLJ40113
KNG1 FSHR
KNG1 GRIN2A
INA MC2R
CPB2 GARNL4
RHD HMBS
SAMD14 ROM1
SAMD14 UBXN1
CALB2 SOD3
CALB2 KLF11
CALB2 IDS
LILRB3 VCAN
RAD54L2 CAPN5
NPFF COL8A1
PFKFB3 GLG1
SLC17A1 RBM8A
XRCC3 ZNF266
PCDHA9 PTPRN
PCDHA9 PAX6
PCDHA9 INA
GCKR NCOR2
PPP1R15A ZFP36
CAPZB ARPC1B
BLVRB OPTN
HPR SLC11A1
TAGLN SEMA4D
HAUS5 NTNG1
EPB42 CYP3A5
CCDC52 SEMA4D
TPM1 AQP3
LILRB5 LILRB3
HSPB1 BLK
ADCYAP1 HAUS5
CRYBA4 HSF4
ABCC10 KNG1
PRKAB2 ATP6V0A2
ALDH1A3 PHF21A
MGP ALDH1A2
PHB FLT1
TMCC2 MICAL2
DNAJA3 TRAK1
DNAJA3 NFATC4
PTGIS MAB21L1
MEGF9 GYG1
ABI2 IGFBP5
CASK CACNA1C
ZNF101 MMP19
ZNF101 KIAA0284
PTH2R ABCC8
HK3 ITGAL
MFAP3 KLHL21
ARC DPF1
MAGEA4 AANAT
FUT6 NUPR1
CNTN2 HTRA1
ADH1C DPH1
EIF4A1 WNK1
OLFM1 CBLN1
CAV1 LAMA5
CCL19 GJB3
ADD2 MOBP
SPTB DPF1
IKBKG HSF4
IKBKG PFDN1
MSC AFAP1
MSC SLC17A1
PSG7 MYH2
SSX1 AFF2
LEFTY1 SLC5A2
LEFTY1 GRIN2A
HNRNPA3 SNRPF
JMJD6 TGFB1
CCT2 NONO
PROS1 COL11A1
NPTN FCER1G
KIF22 HIPK2
PCDH7 PKD1
TARBP2 SCAP
CRCP ALDH1A3
CRCP PSG7
XAF1 CYP3A5
ZMIZ2 CACNA1C
ZIC2 TUBGCP2
TEKT2 PLXNB3
TCP11L1 B3GAT2
CYP4F12 EPOR
BARX2 AANAT
MAP2 WBSCR22
MEGF8 ZMIZ2
COL9A1 IRF6
FBXO7 GYPA
NF1 PRRC1
SNRPD2 SNRPA
PCTK3 ADH1C
ZNF76 SLC15A2
HMGA2 TNP1
DPAGT1 PTGIS
MAN2C1 BAT1
MYO1F VASP
RPL13A RPL35
LMO1 PPP1R10
MAGEB2 ANKRD28
MYBPC3 CHST1
CHRNB1 GCM1
CXCL5 CRYBA4
LBP RBM8A
LBP SLC17A7
LBP IKBKG
KCTD20 C1QTNF3
NIACR2 GADD45B
CD1B CASK
SLC8A1 NR6A1
GRIK5 FLT1
NEBL PLEKHG3
FLRT2 RAB11FIP3
CAMK2B DCT
CAMK2B EML3
CAMK2B CBLN1
ULK1 PIGA
ULK1 GARNL4
UBQLN2 ACTR2
PLS3 CNN3
TCP1 HSPD1
LRRC15 CDK6
LRRC15 T
BCL2L1 FBXO9
TRO NACAD
TRO CCL19
HHLA1 PRKACA
HHLA1 GNG4
HHLA1 INHBC
ADCY2 MAP3K14
MPP2 SLC16A6
MPP2 PFDN1
PDE3A DPH1
PDE3A DPAGT1
DNAH9 HOXD4
DNAH9 NQO1
LALBA LRRC68
MAGEA9 CD4
MAGEA9 LBP
MAGEA5 CYP11A1
EFNA3 RAB11FIP3
EFNA3 NFKB2
EFNA3 KIAA0284
EFNA3 ADAM15
KRT33B TNFRSF25
KRT33B CADM4
KRT33B RBPMS
LOC145678 TUBB2B
LOC145678 WDR62
LOC145678 GRM4
LOC145678 ST6GALNAC4
FSTL4 GCKR
ADRA2C MAN1A1
MGAM GYG1
LMTK2 TNFRSF25
LMTK2 AANAT
SLC30A3 KIAA1467
DGCR9 T
SLC17A3 CEP135
AQP9 FCN1
MVD GBA
RTN2 FLJ40113
LUC7L3 CBR4
COX7C UQCRH
CCL2 PCYT1B
PRPF6 HMX1
RALGDS ZMIZ2
EPM2A MAN1A2
HMGXB3 FLRT2
APC2 SLC6A4
CCDC69 CBLN1
NDST1 GP2
NDST1 ELAVL3
SIX3 CYP11A1
SIX3 CPB2
SIX3 JMJD6
SV2C SMAP1
IGSF9B DPEP1
IGSF9B TAZ
GNAT1 HHLA1
NCR2 PTGES
DMP1 PEX7
COL19A1 MPP2
REM1 HABP2
REM1 ARMC6
LOC90925 IGHM
HSP90AB1 GNMT
CACNA1B LPCAT4
CACNA1B WASL
ZKSCAN3 TGFB1
ZKSCAN3 PLP1
ZKSCAN3 DPEP1
ZKSCAN3 ASPHD1
CRHR2 CALB2
STXBP1 STATH
STXBP1 CYP2D6
ATF6 TG
ACSL3 ATXN3
ACSL3 GRIK1
ITPR2 MAPK8IP1
ITPR2 RPH3A
TCF20 GSTA2
VAMP1 HMGXB3
DMWD IGSF9B
NKX2-1 GRM4
IVNS1ABP OLR1
ST20 RAD51L3
SPINT3 CYP2D6
SPINT3 GPR3
GPR1 HOXD4
GPR1 AOC2
GPR1 MPP2
RPL5 FBL
CTAG1A REEP1
ZNF804A EPOR
TSHB FLJ40113
LILRA4 PTPRN
MYEF2 TCF15
ALX1 ODF1
ALX1 HHLA1
ASIP FLRT2
AIPL1 RPUSD2
SLMO1 CHST1
SLMO1 CBLN1
SLMO1 SLC17A1
GRIP2 GPRIN2
GRIP2 GRM4
GRIP2 SGSH
CFHR3 CHP
XDH SLC17A7
XDH HMGA2
KDELR3 CP
RAB31 HK3
SLC4A1 PRDX2
SFN BTRC
AXIN1 MFNG
AXIN1 ZNF239
CRIP1 IMPDH1
PAXIP1 RIMS2
PAXIP1 LEFTY1
PAXIP1 MAGEA9
FANCA FGD1
FANCA PTGES
FANCA HIRIP3
ADD3 CD53
CCR3 ACVR1B
CCR3 CHRNB1
FPR3 PFDN1
FPR3 CYP2D6
ITGA10 DPP6
OR2B6 DPEP1
UGT2B15 SKI
UGT2B15 HPS1
UGT2B15 STXBP1
USP6 AP1S1
AGAP8 PRSS8
AGAP8 NR0B2
AGAP8 LY6G6C
TP53TG5 KIF1A
GPLD1 GAGE12J
SLC9A3 ROM1
FAM65B CD14
FAM189A2 B4GALT3
FAM189A2 POM121L9P
POU6F2 CREB3
POU6F2 MYEF2
POU2F3 EFNB3
LCT TG
AQP5 MEG3
SYDE1 KCNJ12
CCDC64 MAP3K12
MRE11A CTNNBIP1
MRE11A FSCN2
AKR1C2 PKIG
JUNB SAT1
RPS27 RPL7
RPS21 NACA
TROAP AXIN1
ARVCF MYBPC3
PTGER3 ZNF592
PTGER3 MYEF2
SLC9A1 LOC100134331
SLC9A1 FPR3
NELL2 PPYR1
SMARCA4 PDXDC1
EIF3F ATP5G3
LSM4 ZNF592
U2AF2 ITGA10
PPP3CC UNC5B
PPP3CC IKBKG
VAMP5 PIK3R3
VAMP5 GRIK1
CLPP UBE2D2
CTSZ BCAP29
CTSZ LOC92973
TEF CYP3A5
RPLP2 EIF3E
RPLP2 BTF3
LILRA1 CPVL
RPL41 RPS28
ARHGAP6 CBX5
ARHGAP6 XAF1
PELP1 EXOSC9
UPK2 SLC8A1
RPL15 HNRNPA1
MAGEA1 ODF1
RPS14 RPS28
GHRHR ZKSCAN3
SIRPB1 ASAH1
RPL23A EIF3E
PPY MXI1
ZNF549 DMP1
KRT85 OTUB1
HCG9 GCK
HCG9 ADH1C
GAD2 PLP1
FOSL1 TRIM10
FOSL1 CHRNB1
MAGI1 NTSR2
CDH12 LRP8
TTR CDH1
CRYAB ZNF157
EIF3I RPL10A
AP2A2 TGFB1
PCGF2 WWOX
MYT1 FSHR
MYT1 NEUROD2
FARP1 ATP2B2
SERPINA4 TYR
SERPINA4 WDR62
SERPINA4 TBX19
SERPINA4 MYST2
SERPINA4 ZKSCAN3
TRMT1 PRKAB2
CHST3 HMG20B
CHST3 CTDSPL
RCAN2 LBP
RCAN2 POU6F2
NCKIPSD PIK3R3
NXPH3 REM1
CRYBB3 REM1
NPHS1 HSF4
FAU EEF2
DDX11 CDK5R1
MLANA FAM153A
PTPN3 HIRIP3
IGHMBP2 ZBTB40
TGOLN2 CYP2D6
TGOLN2 NPFF
TGOLN2 ALDH1A3
TGOLN2 KCTD20
NTN3 B3GAT2
NTN3 CACNA1C
SFTPD ODF1
SHH RND2
LPA CTSZ
TEX28 KIAA0195
TEX28 HAUS5
TEX28 NCKIPSD
SLURP1 CLDN18
FOXN2 PHKG2
HOXA11 CSRP3
NEU3 ADCY2
PRH1 EPHB2
LOC90586 ARC
TP53 RIMS2
KRT33A MLN
LOC652147 TMX1
LOC652147 PQBP1
LOC652147 USP6
LOC652147 HCG9
RPS8 EIF3D
RPL18 NHP2
ZFY BTF3
KCND3 CDK6
KCND3 RBPMS
BTF3 RABEP1
IGKC KRTAP26-1
RPL13 RPL31
GAGE12J B4GALT3
PRPS1L1 GRIK1
PFKFB2 TCF7L2
LOC728643 SET
ARHGAP1 CAPN5
TCF7 EFNA3
SLC18A1 ARHGEF12
SLC18A1 GRIP2
JAKMIP1 HOXD4
JAKMIP1 ABCC8
IGH@ PRH1
GRP SLC16A6
RPSA RPL32
FSHB MC2R
FSHB ASIP
FSHB PPP3CC
FSHB KCND3
MSX1 CRYBA4
MSX1 JMJD6
MAP2K3 GYPC
MAP2K3 BCL2L1
CDH13 ZNF101
CDH13 PTAFR
FGFR1 MAPRE3
E2F1 ING2
E2F1 IGH@
TFDP2 AQP5
JAK3 HAUS5
JAK3 LBP
JAK3 IGH@
MSH6 PARP1
ETS1 GSTA2
ETS1 ARHGAP6
ETS1 CDH13
ERBB2 LMO1
EFNB1 KLHL4
EFNB1 SSX1
EFNB1 NPHS1
WNT7A NFATC4
NOVA1 SIX3
MAP2K4 MAX
MAP2K4 C16orf88
MAP2K4 CD1B
PRKCD HCLS1
IFNA2 QPRT
TGFB3 HSF4
CYP3A4 FUT6
DNASE2 SOX3
DNASE2 ARHGAP6
CDX2 LARGE
CDX2 TYR
CDX2 SLC9A1
PTPRJ IL12B
RPS3A LOC728643
USP11 CPB2
USP11 RAMP3
USP11 MPP2
IGFBP5 IL24
MMP15 EIF5B
TGFA DPEP1
TGFA OR2B6
MMP14 PLEKHG3
MMP14 CCDC69
VEGFC ATF6
VEGFC ZNF263
CEACAM6 MT1G
CEACAM6 PPP5C
CEACAM6 DUS4L
IFNA4 SCNN1B
IL4 ISL1
MRPL28 LDB2
IL2 CTSZ
RAGE TNFRSF25
CYP2A6 OSGIN2
CYP2A6 RIMS2
CYP2A6 GRIP2
CYP2A6 PAXIP1
CYP2A6 PPP3CC
CYP2A6 OTUB1
ELL2 SULT4A1
ELL2 B4GALT3
PTPRK XDH
PSMA4 ATP5G3
ESR2 SLMO1
TAF4 CACNA1C
TAF4 NFATC4
CAMK4 SEZ6L
FGF7 FOSL1
FGF7 CYP2A6
UBC MAP2
TERF1 CRHR2
TERF1 CTAG1A
NTRK2 RGS4
NTRK2 TEX28
NTRK2 MLLT4
TERF1 SERPINC1
THRA SBNO2
THRA MLN
THRA SLC6A9
PSMB2 TUBA3C
NKX2-1 ATP5A1
RBPMS CTRL
GUCA1A RBM8A
GUCA1A PBX1
PAX8 PRRC1
PAX8 DMWD
PAX8 SLC18A1
RAB33A GP1BA
IL18 SH2D1A
MC5R LARGE
CCR1 PRPS1L1
CD19 NCK2
PRLR TUBGCP2
PRLR FSHB
GATA2 MAPRE3
RFC2 XRCC5
POU6F1 CDK5R1
POU6F1 SIM2
TOP1 RHCE
TOP1 GCLC
WNT10B TUBB2B
WNT10B CYP2A6
FSHR PTPRN
NUDT3 ABCC8
TGFB1 FAM153A
PDCL NACAD
PSG1 PLEKHG3
CREB3 TRAF1
SNRPA PSMC3
ITGA2B TAL1
TCOF1 HMG20B
ASCL1 RGN
EIF5B MID2
PTPRD NUDT3
PTPRD OSGIN2
MYBPC1 TCOF1
GNS AP1S2
SLC6A2 IL13
NPHP1 TNFAIP3
RASSF7 CDK6
ATP5A1 ETFA
WBSCR22 CHST1
WBSCR22 CNNM2
WBSCR22 LARGE
GP2 KRT1
GP2 SLC9A3R2
ISL1 CNNM2
ISL1 DCT
WASL PKD1
GTSE1 CDK5R1
GTSE1 NFKB2
MPP3 ABCC8
SCNN1B RGN
GCM1 ABCC8
SIM2 PLP1
AQP7 SULT2B1
B4GALT3 WWOX
APOH RBM8A
TUBB2B TNFRSF25
MYH2 GCM1
TG RASSF8
MEG3 PRRC1
KRT6A TNFRSF25
PTK7 RASSF8
MUC1 MC2R
OTUB1 FLJ40113
KLHL9 GABRP
SLC11A1 POM121L9P
KIAA0284 PDCL
KIAA0284 NCOR2
DUS4L TCOF1
LIPE ARR3
LIPE HMX1
NCAM1 B3GAT2
P2RY6 SCAPER
FGD1 RASGRF1
RIMS2 MYOZ3
CYBB S100A9
PIK3R3 PCBP2
PIK3R3 GTSE1
PIK3R3 CYP2D6
PACRG TCF15
FMO5 CYorf15B
PCDH21 AKAP3
C1QBP PAICS
AFAP1 KIAA0467
ZNF592 PTPRN
NR0B2 B4GALT3
NR0B2 RAD51L3
SLC4A3 B4GALT3
KRT16 IL13
SF3A2 BNIP3L
IFT140 KIAA0467
IFT140 AFAP1
NTNG1 GTSE1
ATP10B GPR161
PRPSAP1 SPCS2
PAFAH1B1 KIAA0467
ALAS2 MMP11
CPZ NR0B2
CPZ PAFAH1B1
INA CYB5A
SAMD14 KLHL35
CALB2 MYOZ3
CYP3A5 NCOR2
PCDHA9 RXRB
PCDHA9 SLC4A3
ATP2B2 NEB
PHC2 LILRB3
HAUS5 NUDT3
KIR2DL1 CD8A
RPL10A MIF
CYP1A1 FXYD3
CYP1A1 TG
ADCYAP1 ABCC8
ADCYAP1 NTRK3
CRYBA4 STATH
HNF4A CAPN5
TRIM58 KRT1
ALDH1A3 ALPPL2
ALDH1A3 HOXD4
OAT MOBP
OAT GYPC
SLC17A7 PTPRD
PCCB MLC1
PTGIS PRKACA
CRTC1 HIPK2
AP1S1 RGL1
TMSB15A TUSC3
PYY KLK11
DPF1 CHIT1
SBNO2 HSF4
SBNO2 KNG1
RPL7 NACA
AANAT DPYSL4
MAGEA4 MYH2
MAGEA4 ISLR
MAGEA4 ODF1
FUT6 CYP3A5
CNTN2 SEMA4D
GLYAT ARID4B
IL7R CD79A
ARFIP2 IAH1
ATP6V0B LAMP1
OLFM1 KRT6A
REEP1 SULT2B1
REEP1 CHD8
PSMG1 NDUFS4
CCL19 DEPDC5
LDB2 SCAPER
SEMA5A PTPRN
TCIRG1 CCR1
CORT PSG1
CORT ISL1
CORT STATH
IKBKG RUNX2
ATF6B LECT2
MSC DUS4L
SSX1 GARNL4
SSX1 SLC4A3
NR6A1 MAP3K14
NR6A1 TG
NR6A1 MTG1
AGER PLEKHG3
AGER PHF21A
FNBP4 POLG2
CCT2 SET
PROS1 NAP1L3
PROS1 CRISP3
KIF22 ALMS1
NFIX MMP19
PCDH7 KLK11
CASP6 PDIA5
ZIC2 PRSS8
ZIC2 EPHB2
SLC4A8 PFDN1
GPRIN2 APOH
GPRIN2 SEMA4D
SCN8A VWA5A
PLXNA3 OLFM1
BARX2 RAD51L3
IL8 ZFP36
IL8 PFKFB3
FBXO7 TERF2IP
FBXO7 IGHE
ST14 TNFRSF25
HNRNPL PLEKHG3
ZFC3H1 EIF5B
RAMP3 SLC16A6
CD40 GARNL4
MYBPC3 MT3
MYBPC3 MYBPC2
MYBPC3 VEGFA
CXCL5 SSX1
CHP NFIC
MNDA ITGB2
HECW1 SEMA5A
T MC2R
CD1B SGCD
CYTH3 GJB3
SLC8A1 TCP11L1
FLRT2 SLC17A7
CAMK2B SLC5A2
ULK1 HSF4
ATP5G3 PARK7
LRRC15 CCL25
LRRC15 IKBKG
SCYL3 SLC17A7
SAMHD1 AOAH
HHLA1 MAGEA4
MPP2 NFIC
MPP2 CBLN1
PDE3A NCOR2
PDE3A GSR
DNAH9 FLJ40113
DNAH9 C11orf52
DEFA5 TAF6L
DSC1 IAH1
IHH FLJ41278
MAGEA9 NTNG1
MS4A2 ANKRD28
KRTAP26-1 RAB11FIP3
KRTAP26-1 GP2
LOC145678 LBP
FSCN2 SCNN1B
FSCN2 PTGES
DGCR9 MUC1
DGCR9 EFNA3
SLC17A3 TCOF1
SLC17A3 GRM4
SLC17A3 CHRNB1
CCL16 RPH3A
SEPT5 LAPTM4B
PPAT WASL
PPAT GSR
IFT88 UCP3
MYST2 GIGYF2
MYST2 ADCYAP1
CCDC69 EPOR
SIX3 HTR3A
SIX3 NUDT3
SIX3 RBPMS
OR2H1 ZNF23
OR2H1 PPAT
AP4E1 TCP11L1
PRODH FXYD3
PFKFB2 PCBP3
LOC100134331 PTPRN
LOC100134331 PSG1
IGSF9B LARGE
RPL38 EEF1B2
PVT1 ROM1
PVT1 ARR3
DMP1 SLC8A1
DMP1 PRPF6
GABRA6 SAMD14
REM1 HIPK2
PIGR DCT
PIGR RIMS2
PIGR NDST1
CACNA1B KLHL35
CACNA1B ADCY2
CRHR2 ATP10B
HIRIP3 TG
HIRIP3 REM1
NAMPT MYBPC3
ITPR2 TCOF1
CCL14 RIMS2
CCL14 T
ENTPD4 DGKD
VAMP1 SLC4A8
GPR1 C11orf52
GPR1 CDK6
GPR1 CBLN1
GPR1 GARNL4
GPR1 SLC17A7
RPL5 NAP1L1
CFL1 ACTB
GM2A OLFM1
ATP8B1 MYBPC3
RPL18A MIF
TSHB LY6G6C
TSHB LMTK2
SLMO1 LARGE
SLMO1 CYB5A
MLN CALB2
CFHR3 ZNF500
XDH THBS1
RPL22 RPL38
SLC4A1 IHH
AXIN1 SGCD
ENOSF1 PTGER3
SOS1 HLF
IL10RB CD68
PAXIP1 ISL1
PAXIP1 ZNF592
DOHH PKD1
DOHH KLK11
BBS4 B4GALT3
BBS4 NTNG1
UTP3 HAUS5
MCL1 ZFAND5
SLC16A3 REM1
CPSF1 IARS
KCNH1 MPDU1
RAP1GAP GYPE
HCRTR2 CCDC88C
OR2B6 SPINT3
UGT2B15 CDK5R1
UGT2B15 PRSS8
UGT2B15 KIAA0195
UGT2B15 CAMK2B
USP6 GDF5
AGAP8 XDH
GPLD1 GARNL4
GPLD1 CAMK2B
GPLD1 CCL16
NTSR2 CSNK2A1
SLC9A3 REM1
FAM189A2 SULT2B1
FAM189A2 SSX1
SEZ6L CHP
SEZ6L CCL2
POU3F4 PCBP2
AQP5 RASSF7
AGFG2 UNC13B
AGFG2 FGD1
AGFG2 SYDE1
KCND2 PYY
TPP1 ALDH3B1
TPMT B4GALT3
TPMT SLC12A4
PLSCR1 IRF9
XRCC6 RANBP1
RDH5 MAP3K14
NEURL GYPB
NEURL FECH
PTGER3 FAM153A
PTGER3 HMGXB3
PTGER3 NTSR2
SLC9A1 NFIC
SLC9A1 HMG20B
SLC9A1 TBC1D9
SLC9A1 CRYBA4
SLC9A1 POU6F2
BST1 S100A8
TTLL4 ACSL3
RHAG TFRC
BRD8 ACTL6A
FANCI FEN1
RBL2 ACAP2
SMARCA4 ZNF266
SMARCA4 CPSF1
U2AF2 KIAA0195
VAMP5 EPM2A
GRINA ZNF804A
GRINA LILRA4
SLC6A9 NR0B2
SLC6A9 VAMP5
MB TRAK1
CCBP2 ISLR
CCBP2 HNRNPL
LILRA1 KCTD12
PAX7 LILRA4
KCNA6 BCAP29
PELP1 PTGIS
PELP1 CD1B
UPK2 NTSR1
NR5A1 TUBB2B
NR5A1 RBPMS
NR5A1 AFAP1
ZNF157 KLF11
ZNF157 SBNO2
RPS20 RPL31
RPS5 TINP1
RPL15 RPS20
RPL23 SNRPE
GHRHR C1QTNF3
TOP3B GJB3
ANXA10 DUS4L
PPY PAIP2B
UBC GAPDH
ZNF549 SGCD
KRT86 SEMA4F
KRT85 PVT1
KRT85 U2AF2
GAD2 EPB41L1
FOSL1 MYEF2
TTR REN
MYT1 NOTCH4
MYT1 T
TFAP2A FXYD3
TFAP2A CRTC1
TFAP2A CCL19
TFAP2A EFR3B
ANK1 PNMT
FARP1 ACVR1B
JAG2 MMP11
PIP5K1C BCL2L1
AIM1 MVP
AIM1 GNS
SERPINA4 GPRIN2
CHST3 ARID4B
SDC3 VAMP5
RDH11 DNMT1
NCKIPSD SLC6A2
FOXN1 KLK11
NPHS1 MPP2
NPHS1 KRTAP26-1
NPHS1 ZNF157
RPLP1 RPL17
DDX11 CYP2D6
BTF3 SNRPD2
EDEM1 ZNF804A
MLANA APOH
MLANA LRRC15
IGHMBP2 B4GALT3
CTNNA2 NDEL1
HRG STATH
HRG RIMS2
HRG SLC6A9
NTN3 REM1
SFTPD HTR3A
HOXC11 SGSH
SHH SYP
RPL30 EEF1A2
SLURP1 ACAN
FOXN2 CACNA1B
NEU3 OBSL1
SLC18A3 GPR1
SLC18A3 ARVCF
SLC18A3 ACOT11
PRH1 FSHR
PRH1 TGFB1
TP53 RAB11FIP3
TP53 TRIM10
KRT33A PRKACA
KRT33A NUDT3
KRT33A MSC
ADRB1 NTRK3
ADRB1 CDKL5
ZFY DPH1
ZFY TOP3B
HIST1H2BI HIST1H2AL
HIST1H2BI HIST4H4
BTF3 PDE3A
LOC728643 TINP1
RUNX1 LEFTY1
KRT37 NKX2-2
RPL28 BTF3
NFAT5 HECW1
PPBPL2 FOXC2
IGH@ CHRNB1
GRP LRIT1
FSHB SULT2B1
FSHB TAZ
FSHB JHDM1D
FSHB MAGI1
EXT1 GARNL4
MSX1 NCKIPSD
GJA5 REM1
CDH13 SOX3
CDH13 HMX1
CDH13 RDH5
BCL2 RAD51L3
ITGB1 GHRHR
E2F1 ATP10B
E2F1 CPB2
E2F1 RAMP3
NME1 NSDHL
CDK7 SCNN1B
ARG1 CEACAM6
KDR TSHB
EFNB1 SEMA5A
WNT7A ARHGAP6
TERT PFKFB2
NOVA1 WWOX
NOVA1 MAGI1
MAP2K4 GCK
MAP2K4 ETS1
GPR176 ELN
IQGAP1 CAP1
IQGAP1 ARPC1B
PCNA TMEM106C
BCL3 TPMT
CDK2 PLA2G6
STMN1 HADH
FGR S100A8
TGFB3 MYBPC1
CYP3A4 CACNA1C
DNASE2 TRAK1
ERBB3 PPP2R5D
ARPC2 CTSA
CDX2 ASIP
IFNA1 KRT85
PTPRR GAGE12J
FOLH1 LCT
RPS3A RPL36A
KISS1 ICAM2
USP11 FAM119B
USP11 OPLAH
PRKCI ATP2C1
IGFBP5 SMAP1
IGFBP5 PYY
HOXB6 MAPK8IP1
TGFA RBM8A
WNT2 RAMP3
VEGFC ZNF549
VEGFC PFKFB2
IFNA4 PCDH7
IFNA4 MAPK4
GPR19 HAUS5
GPR19 SRM
CYP2A13 MGP
MRPL28 ARHGAP6
IFNA6 CHST3
RAGE CPNE6
CYP2A6 PHF21A
CYP2A6 NFIC
CYP2A6 PLIN1
CYP2A6 CRYBA4
CYP2A6 KRT86
PSMA4 PSMD14
ESR2 WWOX
ESR2 SEZ6L
CAMK4 ATG9A
CAMK4 KIAA0284
UBC KRT33B
NTRK2 GPR19
MAP3K3 C14orf132
EIF4G1 DDOST
XRCC2 GPR1
EEF1A1 SFI1
GUCA1A TUBGCP2
GUCA1A PTGER3
GUCA1A CD160
PAX8 CDK5R1
PAX8 KRT85
PAX8 KCND3
INHBA MYBPC3
RAB33A LTC4S
TNK2 CCL16
GBX1 CADM4
CCR1 GRIN2A
GSTM3 KCNH2
TRBV5-4 PRSS3
EDN2 KIAA0892
CYP1A2 NOC2L
PRLR OTUB1
NTRK3 HIST1H3E
POU6F1 EPOR
POU6F1 CHST3
POU6F1 BCL2
IL8RB SLC17A7
WNT10B T
HINT1 RPL18
PRSS8 CDK5R1
SLC5A2 HMG20B
MAPK8IP1 MID2
ZNF500 ABCC8
PCGF1 MT1G
MYOZ3 CDK5R1
RPH3A THBS1
SPTB PDPN
SULT4A1 HMG20B
SULT4A1 TLE1
PSG1 CDKL1
HN1L FLJ40113
MYL5 FKBP8
GTF2H3 THBS1
SIT1 DNAJB1
MYO9B TNFRSF25
SLC6A2 LYPD3
C21orf2 RBM8A
SET NHP2
PLIN3 NFKB2
TOP2A ACTL6A
BCAM FSHR
C1orf105 ASCL1
GP2 MAPK8IP1
WWOX PSG1
TUBGCP2 RPH3A
PCBP3 CREB3
SLC16A6 OSGIN2
SLC16A6 HSPA1L
C19orf50 NACAD
EPOR TGFB1
ATXN10 RANBP1
STATH TCF15
STATH CNNM2
STATH TCOF1
SIM2 EPHB2
PAIP2B KLF11
B4GALT3 FLT1
TUBB2B RPH3A
TUBB2B EPOR
AQP3 PTGER3
ARMC6 HMX1
FXYD3 NOC2L
CTSA LAMP1
TYR MYOZ3
CLCA1 TRIB2
B3GAT2 SPTB
B3GAT2 HLF
CLNS1A MSH2
GYPB FBXO9
OTUB1 TNP1
IGFBP5 ASCL1
ISLR ACVR1B
SLC12A4 GNA11
SLC12A4 SEMA4F
STAM2 SCAPER
HPS1 OCEL1
NEB ISL1
LIPE RBM4B
NCAM1 RASGRF1
RPL3L NCAM1
NEUROD2 TGFB1
NEUROD2 TNP1
RIMS2 ARHGAP12
RIMS2 SIM2
PTGES AKT3
RBPMS FLJ40113
CYBB S100A8
SNX13 TRPC4AP
GNL1 ABCC8
DBT CADM4
HIPK2 TRPC4AP
NTRK3 FSHR
ATP6V0A2 PTGER3
RAD51L3 MYOZ3
RAD51L3 SLC16A6
LOC92973 FRAT2
ST5 OTUB1
UROD TFRC
HPRT1 PAICS
ZNF592 MC2R
SPINLW1 NOC2L
SLC4A3 KRT6A
SLC4A3 PAEP
CD72 AEBP1
RPP40 ACOT13
RPP40 ATIC
COL8A1 APOH
COL8A1 RAD51L3
DPEP1 UBE3B
DPEP1 DUS4L
PHLDB1 ISLR
FDPS FADS1
PAFAH1B1 PLEKHG3
ALAS2 XPO7
ALAS2 MOBP
CPZ TCF15
CPZ HMG20B
PKMYT1 SLC4A3
PKMYT1 CPZ
KNG1 FLT1
KNG1 TGFB1
INA CBLN1
INA RIMS2
SAMD14 VWA5A
CALB2 MLLT4
LILRB3 ACSL1
CYP3A5 FRAT2
PFKFB3 HSF4
PFKFB3 CALB2
SLC17A1 ABCC8
PCDHA9 PHF21A
ATP2B2 GFPT2
ATP2B2 NTNG1
ATP2B2 KNG1
ASAH1 ACSL1
FPGS GRAP2
HAUS5 CBLN1
HAUS5 OCEL1
HMMR TOP2A
CYP1A1 ASCL1
CRYBA4 GNL1
TRIM58 SNCA
TBX19 RBM8A
KLHL4 EPOR
ALDH1A3 CBLN1
MYL7 KLHL9
IMPDH2 NDUFS4
SLC17A7 COL8A1
CTNS GOLGA8A
DNAJA3 UCHL1
MFAP1 TOP2A
CRTC1 GBA
FBP1 GGTLC2
MTMR15 ZMYND8
PYY MAD1L1
ODF1 IL13
ODF1 PCDH9
MFAP3 EPOR
PTRF KEL
IVL SLC4A3
AANAT OSGIN2
AANAT NR0B2
PRPH ADCYAP1
FUT6 PDLIM7
DDX6 AANAT
LY6G6C PCBP2
LY6G6C GTSE1
LY6G6C CP
LY6G6C ADCYAP1
ARFIP2 CTNNBIP1
OLFM1 TNFRSF25
OLFM1 SULT4A1
SFRS1 RAD1
CCL19 LPCAT4
HSPB11 MTHFD1
TCIRG1 CD14
IKBKG PRSS8
ATF6B MUC1
ZBTB40 BTRC
PSG7 SULT4A1
HNRNPA3 HNRNPA1
SLC5A1 ABCC3
TRIM10 LARGE
ST3GAL1 ADCYAP1
OBSL1 RGR
ARHGEF12 TNFRSF25
DEAF1 PEX3
GABARAPL2 EPB42
NPTN CSTA
BUB1B BUB1
DPP6 PAEP
PCDH7 NACAD
RAMP1 MN1
XPC HSF4
SGSH ISL1
HIST1H3E HMG20B
CRCP ISL1
SLC4A8 RBM8A
GPRIN2 TBC1D9
TCP11L1 HLF
TCP11L1 RPL3L
GRM4 HMG20B
HTR2A GPRIN2
BARX2 LEFTY1
MAP2 MYBPC1
MAP2 AFF2
CUBN FXYD3
MEGF8 PTK7
FBXO7 RND2
FBXO7 PSME4
NF1 APAF1
NF1 IGHE
EIF3H RPL27
IPO7 LRPPRC
HMGA2 CREB3
RAMP3 CDK5R1
RAMP3 KRT6A
RAMP3 OLFM1
MYBPC3 G0S2
MYBPC3 ATXN3
CHRNB1 MYH2
CXCL5 BDKRB2
CXCL5 COL18A1
CHP LARGE
LBP ATP2B2
MNDA LILRB3
HECW1 NFIC
HECW1 NTNG1
T TAZ
T CDKL5
CYTH3 ZNF101
SLC8A1 ASCL1
SLC8A1 ZNF239
GRIK5 PCBP3
NEBL HMGA2
DKC1 CAD
CCDC86 SAMD14
ST6GALNAC4 TNXB
LRRC15 MGP
TIMP2 CREB3
HHLA1 ACCN1
HHLA1 SLC4A8
MPP2 TLE1
PDE3A MAD1L1
PDE3A VWA5A
DNAH9 B4GALT3
IHH TAF6L
GNB2L1 NCRNA00188
SLC6A4 HOXD4
SLC6A4 SLC17A1
SLC6A4 GRIK1
MGAT3 VWA5A
MGAT3 CYP3A5
MGAT3 XAF1
DLX2 AGER
MAGEA9 CAMK2B
MAGEA5 ACVR1B
KRT33B MAGEA4
LOC145678 ANKRD12
LMTK2 NF1
LMTK2 DGCR11
VNN2 NCF2
SFT2D2 CYLC1
FSCN2 RASGRF1
FSCN2 CYP1A1
SLC30A3 LYPD3
SLC30A3 LRRC48
SLC30A3 KRT33B
DGCR9 ARID4B
SLC17A3 DOCK4
SLC17A3 UBE3B
SLC17A3 ULK1
CCL16 MAP2
CCL16 LMTK2
MR1 SERPINB5
MVD DPH1
LUC7L3 PMS2L3
SAT1 PLK3
EPM2A NTNG1
MYST2 CNNM2
MYST2 GNL1
HMGXB3 ING2
APC2 PFDN1
CCDC69 SSX1
LOC100134331 CXCL5
IGSF9B UNC5B
IGSF9B PLEKHG3
IGSF9B OCEL1
IGSF9B GARNL4
H6PD PLIN3
PVT1 ARFIP2
HSP90AB1 MT2A
CACNA1B HLF
ZKSCAN3 CYP2D6
ZKSCAN3 MSC
CRHR2 FLJ40113
FECH SPTB
ATP6V0E1 ARPC5
ITPR2 MAGEA5
ITPR2 SLC30A3
TCF20 HMX1
TCF20 HIRIP3
CCL14 GRIN2A
VAMP1 SLC17A1
VAMP1 CCDC52
VAMP1 SSX1
DMWD B4GALT3
DMWD CRYBA4
PHKG2 MAD1L1
PHKG2 ARR3
PHKG2 ABCC3
BRCA1 CRHR2
PLA2G4C TGFB1
SPINT3 ACVR1B
SPINT3 TYR
RPL31 RPL13A
GAGE12J DCT
RPL12 RPS29
ZNF804A HSF4
ZNF804A CREB3
TSHB GTSE1
TSHB OCEL1
TSHB CXCL5
LILRA4 KRT33B
MYEF2 PFDN1
ASIP TUBB2B
ASIP C19orf29
ASIP KRT2
MAGEA3 MUC1
AIPL1 MIPEP
SLMO1 PLP1
SLMO1 SEMA4D
SLMO1 TAGLN
SLMO1 ZNF500
GRIP2 HOXD4
GRIP2 TNFRSF25
GRIP2 RBM8A
GRIP2 TYR
XDH NUDT3
C3orf63 DICER1
PTPN18 NRGN
RPL22 NAP1L1
TCTA MUC5B
SLC25A16 PDE3A
PSMD14 SOS1
IL10RB CTSA
DOHH SGCD
DOHH GCK
SEPT11 TFPI
FANCA IL12B
FANCA PDLIM7
FANCA PRPF6
CCR3 FCGR2A
FPR3 DGCR11
FPR3 SLC4A8
UGT2B15 WBSCR22
UGT2B15 PAIP2B
UGT2B15 PPYR1
GPLD1 PSG1
FAM65B PHC2
SEZ6L MPZL2
TRIAP1 CBX3
POU6F2 SULT2B1
POU6F2 ATP10B
POU6F2 CHRNB1
AQP5 NF1
AGFG2 KLK11
AGFG2 SNX17
AGFG2 DSC1
MRE11A SMAP1
TSPO RNH1
RBM5 MARK3
SYF2 SPAG8
RDH5 DOHH
NEURL HBD
ARVCF MYBPC1
ARVCF NEUROD2
ARVCF ITIH3
MON2 SLC17A1
PTGER3 HOXD4
PTGER3 ABCC8
SLC9A1 PCDHA9
BST1 VNN2
ZNF638 PMS1
TTLL4 BARX2
RHAG XK
DNM2 DNMT1
FETUB UCP3
SMARCA4 CAD
LSM4 SLC30A3
PPP3CC NDST1
GRINA TCOF1
SLC6A9 NTRK3
MB CACNA1B
CCBP2 GNL1
CCBP2 SEZ6L
ATP12A RBPMS
PAX7 TNFRSF25
ARHGAP6 ASCL1
ARHGAP6 RGL1
ARHGAP6 TRAK1
ARHGAP6 TCP11L1
ARHGAP6 KCNA6
MS4A3 RNASE3
ZNF157 GCM1
ZNF157 TRIM10
ZNF157 LOC729678
ZNF157 ABO
ZNF157 COL19A1
RPL27A RPL4
ACOT11 ASIP
MLLT1 MPP3
MLLT1 ZRSR1
GHRHR psiTPTE22
SLC17A2 ADH1C
SAA4 REM1
TOP3B GBA
TOP3B CTNNBIP1
PNMT CGA
EPB41 XPO7
RPL21 RPL9
RPL21 RPL29
ZNF549 KIAA0284
KRT86 DCT
KRT86 AFAP1
KRT85 HTR4
TRIM52 KEL
TRIM52 STX1A
RPS24 SNORA21
HCG9 REEP2
HCG9 PHKG2
COLEC10 MYBPC3
TUBA1B TUBB
FOSL1 RPH3A
FOSL1 COL8A1
FOSL1 PFKFB3
MAGI1 CCDC52
MAGI1 SEZ6L
AP2A2 UGT2B15
PTPRO CRHR2
MYT1 MAP2
SERPINA4 IKBKG
CHST3 DGCR9
PBX1 GPRIN2
PBX1 VAMP5
ALG8 PIP4K2B
TCF7L2 ARHGAP6
NCKIPSD NFIC
NCKIPSD GPR161
NCKIPSD MPP2
FOXN1 MAST2
NPHS1 CYP2D6
NPHS1 CNTN2
NPHS1 IKBKG
DDX11 AANAT
DDX11 NR5A1
BTF3 ASCL1
BTF3 NHP2
BTF3 SUPT7L
RHCE CCDC88C
ELF5 MVD
RPL14 CSHL1
RPL14 RPL27A
MLANA C21orf2
MLANA ARHGAP12
MLANA VAMP5
ABCF2 FAM13A
SEC31A FOXD1
HRG SLC12A4
HRG GNL1
HRG SLC17A3
HRG MON2
TGOLN2 CBLN1
TGOLN2 SDC3
SLC22A24 MAGEA5
ICOSLG MXD1
FOXN2 CRTC1
ZNF208 PTK7
VPS45 SOX3
NEU3 NCOR2
NEU3 USP6
PRH1 GTSE1
PRH1 PARD6B
LOC90586 LSS
TP53 HHLA1
KRT33A CP
RPS8 EEF1A2
RPS25 EIF3M
RPS10 MYL6B
HR44 HSF4
ADRB1 C11orf52
ADRB1 ELAVL2
ZFY PPAT
KCND3 AFAP1
BTF3 SERPINC1
IGKC SLC30A3
PRPS1L1 B4GALT3
PRPS1L1 SPINT3
PFKFB2 SAMD14
PFKFB2 CACNA1B
PFKFB2 KCNH1
ARHGAP1 CDK5
ARHGAP1 DOHH
RUNX1 MLANA
TCF7 GRM4
SLC18A1 FSHR
SLC18A1 PLP1
SLC18A1 MAGEA9
SLC18A1 SLC9A1
ERN1 NEURL
NFAT5 IL13
NFAT5 RAMP3
PPBPL2 NTSR1
SRM DPP6
FSHB PSG7
FSHB SFN
MSX1 WBSCR22
CDH13 AP4E1
BCL2 TAZ
BCL2 SCYL3
E2F1 PTPRD
E2F1 GRIK1
E2F1 KCND3
JAK3 LIF
JAK3 STXBP1
JAK3 MLN
BRCA1 KIF22
CCNB1 TOP2A
CDK4 AP2B1
EFNB1 NPFF
EFNB1 ABHD5
NOVA1 NTRK3
FGF3 ZNF500
FGF3 REEP1
WNT1 MAP3K14
WNT1 SLC25A17
WNT1 KCNH1
MAP2K4 SOX3
MAP2K4 STAM2
MAP2K4 AXIN1
PRKCD HCK
BCL3 ODF1
BCL3 IGSF9B
FGR CR1
RRAD NRG1
CASP10 ACSL3
CYP3A4 NACAD
CYP3A4 RASGRF1
CYP3A4 TCF20
CYP3A4 MAP2K4
PDGFRA CD40
VBP1 PSMD14
PTPRJ HIPK2
PTPRJ ATF6
PTPRJ NEU3
RPS3A RPL32
USP11 RAB11FIP3
USP11 SPINT3
IGFBP5 FRAT2
IGFBP5 NFATC4
IGFBP5 PTPRJ
HOXB6 PRSS8
HOXB6 KRT6A
IL6R SELPLG
GHR XDH
TGFA ZNF157
MMP14 OTUB1
VEGFC SYDE1
VEGFC KLK2
CEACAM6 NPHP1
IFNA4 SMAP1
IFNA4 PQBP1
IL4 KIAA0467
IL4 CADM4
IL4 CYP2D6
GPR19 SULT4A1
GPR19 CPZ
GPR19 NTSR2
CYP2A13 COL18A1
CYP2A13 SEZ6L
CYP2A13 USP11
MRPL28 PCSK7
IFNA6 EFNA3
CDC6 IFT88
CYP2A6 ACVR1B
CYP2A6 HMGXB3
PTPRK GHRHR
PTPRK IGKC
PSMA3 SERBP1
PSMA2 LSM3
CAMK4 PRH1
FGF7 DUS4L
FGF7 HOXC11
CYP2B6 NOC2L
UBC LY6G6C
TERF1 HHLA1
NTRK2 EPHB2
NTRK2 OSGIN2
NTRK2 SULT4A1
TERF1 NCOR2
RBBP4 ATP5A1
THRA MAPK8IP1
THRA CYB5A
THRA NTRK3
PSMB4 PPP1CC
XRCC2 APOH
XRCC2 LEFTY1
XRCC2 IGH@
GUCA1A ATP8B1
GUCA1A IGSF9B
GUCA1A KRT85
MAPK9 MGAT3
UBE2B SIX3
PAX8 CREB3
PAX8 CPNE6
PAX8 HTRA2
PAX8 HHLA1
PAX8 GNB3
IFNB1 IFIT2
MC5R MAGEA4
TNK2 PTPRN
TNK2 CCDC69
GBX1 CEP290
CCR1 ACCN1
CCR1 RBPMS
CCR1 HMGXB3
CCR1 GM2A
CYP1A2 CDH13
PRLR HSF4
PRLR C11orf52
PRLR RBM8A
PRLR TPMT
PRLR PRH1
POU6F1 GAGE12J
POU6F1 KRT85
IL8RB PRLR
WNT10B CDK6
WNT10B MYBPC3
POLG TCP11L1
RABGGTA ZNF592
HOXD4 CDK5R1
PLLP THBS1
EPHB2 SOD3
MID2 FSHR
LYPD3 C11orf52
AP1S2 DMXL2
SLC5A2 NUDT3
MAN1A2 TCF15
PCGF1 CDK5R1
CHD8 MID2
EML3 HMG20B
RBM8A HOXD4
RBM8A MID2
RBM8A SULT2B1
TCOF1 MC2R
TCOF1 PSG1
SLC6A2 MYOZ3
CBR4 PMS1
HAGH GYPE
MMP19 MFNG
FAM119B KLF11
ENTPD3 AKAP3
TRPM2 RND2
CADM4 PSG1
PCBP3 PLLP
HTRA2 GNA11
QKI NUP214
EPOR NUDT3
REN ZNF266
TNP1 ALPPL2
TNP1 C1QTNF3
SCAPER PRKACA
SCAPER SCNN1B
APOH TNP1
BDKRB2 REL
ELN SPTB
ELN ASCL1
SON KIDINS220
MEG3 TCOF1
STBD1 NCOR2
TYR BTRC
SPTA1 AQP3
B3GAT2 LPCAT4
FGA KIAA0090
HSPA4 B3GAT2
GSTA2 SMAP1
CD34 ADRM1
CLNS1A EIF4B
GYPB TERF2IP
OTUB1 WBSCR22
IGFBP5 KLK11
KIAA0284 SMAP1
HBG1 TAF6L
CD1D NCF2
ITGAM B3GAT2
CYP2D6 EPOR
MAPK9 NCOR2
TGM2 CTR9
DUS4L BCAM
LSR HSPA12A
ALDH1A2 SLC5A2
NCDN EPHB2
PARG UBE3B
MUC6 LIPE
RIMS2 PPARA
RIMS2 PLP1
GIGYF2 KRT1
RBPMS SLC16A6
SNX13 HPCA
PIK3R3 FSHR
DHFR KLK11
GNL1 CDK5R1
TFF3 OCEL1
SLC35D1 QPRT
NTRK3 MYH2
ATP6V0A2 ILF3
RXRB JRK
COL18A1 SLC12A4
COL18A1 HPS1
PAEP FAT2
MAPK8IP2 PTH
AFAP1 CDK5R1
AFAP1 PLEKHG3
AFAP1 HPS1
ZNF592 ALPPL2
VNN1 ATP6V1B2
GARNL4 KRT6A
NR0B2 CARD10
SLC4A3 AFAP1
SF3A2 DHPS
IFT140 IL13
NTNG1 MID2
POU2F2 FKBP6
DPEP1 ISL1
DPEP1 PFDN1
DPEP1 PIK3R3
TRAK1 PTH
HES1 CD3D
SPCS2 PRKCI
HLA-DMA MAN1A1
FDPS SREBF2
HPGD MNX1
PAFAH1B1 CDK6
PAFAH1B1 TGFB1
ALAS2 THRA
OLR1 CCL20
DLGAP5 UROD
INA PIK3R3
CYP11A1 SLC5A2
STX1A EPOR
SERPINC1 MFNG
CPB2 PAX6
CPB2 SLC12A4
RHCE DPM2
CALB2 OCEL1
CALB2 SLC4A3
LILRB3 SLC11A1
SLC17A1 C21orf2
SLC17A1 ZNF592
PCDHA9 TNFRSF25
PCDHA9 PACRG
GCKR SLC6A12
FAM120A ARPC1B
RHOG ATP6V0C
HAUS5 RUNX2
NRP1 FXYD3
CCDC52 MID2
CCDC52 MLLT4
ADCYAP1 AFAP1
CRYBA4 PFDN1
CRYBA4 NR0B2
ITGAX NADK
CCL25 KNG1
TBX19 THBS1
TBX19 EPHB2
ALDH1A3 PLP1
ALDH1A3 RBM8A
BTG2 CD83
R3HDM1 ATIC
SLC17A7 NPFF
SFI1 RPL35
FCN1 AIF1
CASK GCKR
IVL TNFRSF25
SBNO2 POU2F2
AANAT TUBGCP2
AANAT APOH
ARC FOLR1
ARC TRIM58
PRPH B4GALT3
FUT6 GYPE
CNTN2 REL
ADAMTS3 PEX3
LY6G6C CALB2
OLFM1 PLK3
OLFM1 WWOX
CLIP3 SPARC
CCL19 NCOR2
KIAA0892 PARP3
HSPB11 EXOSC8
CORT REL
IKBKG POR
MSC CDK5R1
MSC LY6G6C
LEFTY1 EPOR
INHBC MT1X
OMG CALB2
TRIM10 FLT1
TRIM10 ABCC8
TNPO3 DTX2
IL13RA1 GCM1
OBSL1 HLF
GABARAPL2 ALAS2
ITPK1 CES1
KIF22 AKT3
SGSH OTUB1
IGHE ZNF710
HIST1H3E TNP1
XAF1 SLC5A1
ZMIZ2 HLF
ZIC2 TFF3
GPRIN2 ITGAD
GPRIN2 FAM153A
GPRIN2 GTSE1
GPRIN2 FNTB
GRM4 DUS4L
HTR2A IL13
HTR2A PTPRD
HTR2A GRIN2A
C19orf21 FGD1
HADH ILF2
CROCC MUC6
FBXO7 BLVRB
SNRPD2 SNRPE
ANKRD12 EPHB2
HMGA2 STATH
HMGA2 OTUB1
HMGA2 CPZ
EEF1A2 NAP1L1
RAMP3 TCF15
MAGEB2 MTSS1
BTF3 RPL36A
BTF3 RPS16
CHRNB1 CPB2
CHRNB1 SLC17A7
CXCL5 MYBPC1
CHP GRIK1
LBP ARID4B
MNDA LILRB2
HECW1 HSF4
KCTD20 PFDN1
SGCD RAD52
GRIK5 KRT1
GRIK5 ZIC2
NEBL HOXD4
FLRT2 SLC4A3
FLRT2 HAUS5
EIF3CL NHP2
ULK1 NPHP1
EP400 DDX10
ATP5G3 ATP5J2
ATP5G3 ETFB
RPS23 RPL10A
ST6GALNAC4 ZIC2
ST6GALNAC4 GPRIN2
LRRC15 SLC5A2
LRRC15 SSX1
BCL2L1 GYPB
MGA LARP4
HHLA1 FSHR
HHLA1 FBP2
ADCY2 ARFIP2
POLR3C ECHS1
RPS3 HNRNPA1
ALOX15 AANAT
DNAH9 HNRNPL
LALBA HIPK2
DEFA5 ZNF710
KRT2 IKBKG
GNB2L1 EIF3D
DLX2 KRT6A
MAGEA9 PFDN1
MAGEA9 ALDH1A3
MAGEA9 TRIM10
MAGEA9 SLC4A8
MAGEA5 RIMS2
EFNA3 GNA11
EFNA3 ARHGAP12
LOC145678 IKBKG
LOC145678 TRAFD1
LOC729678 TIMP4
LMTK2 STATH
LMTK2 INA
FSCN2 CACNA1C
ABO LMTK2
SLC30A3 ZNF592
DGCR9 MC2R
SLC17A3 PDPN
SLC17A3 LRRC15
CCL16 KRT33B
PCSK7 SLC6A12
MECP2 UBR2
PPAT CAPN5
GLRX CASP1
EPM2A MAGEA9
PTAFR RAD54L2
OR2H1 CASK
SLC22A13 TYR
SLC22A13 CCL16
IGSF9B ST3GAL1
IGSF9B MAGEA9
PCGF3 KIAA0284
GNAT1 LEFTY1
RECQL5 AANAT
RECQL5 IGSF9B
PVT1 MUC6
PVT1 SLC8A1
KRT34 GTSE1
REM1 PDPN
REM1 KCNF1
PIGR CREB3
PIGR CPZ
GUCA2A FSCN2
CACNA1B RBM4B
CACNA1B KCNF1
CACNA1B VWA5A
HIRIP3 SCN2A
HIRIP3 MVD
EPB41L1 PSG1
MBD2 CHST15
ATF6 MEGF8
NAMPT MPP3
ITPR2 WDR62
UMPS ZMPSTE24
PAK4 CRYBA4
PAK4 LMTK2
CCPG1 CYBB
TCF20 PDCL
TCF20 DPH1
VAMP1 IL13
VAMP1 T
DMWD ABCC8
SLC7A7 FCGR3A
BRCA1 HSF4
BRCA1 TNFRSF25
PLA2G4C B4GALT3
SPINT3 TUBGCP2
SPINT3 OTUB1
SPINT3 GRIK1
SPINT3 PIGR
GPR1 LOC729400
GPR1 NTRK3
GPR1 KRT33B
GM2A MT2A
CTAG1A ITGAD
CTAG1A MAPK8IP1
CTAG1A TNFRSF25
ZNF804A CXCL5
ZNF804A GM2A
LILRA4 GRM4
LILRA4 PIGR
MYEF2 ANGEL1
ASIP KIAA0802
ASIP CCL16
MAGEA3 NEBL
SLMO1 DPEP1
SLMO1 ITPR2
MLN FLT1
GRIP2 SKI
GRIP2 CBLN1
GRIP2 ACVR1B
CFHR3 VAPB
CFHR3 BRCA1
XDH TUBGCP2
XDH MUC1
WBP2 HAGH
LGALS1 ARPC1B
KDELR3 ELAVL2
CDC42EP3 CYP1B1
LPHN3 WWOX
ADCY1 PSG1
SFN ABCC8
GCDH CAD
GCDH ZNF266
ZNF263 SLC6A12
HOXA11 ANXA8L2
PSMD14 TRO
GALK1 CCL19
DOHH POLR3C
BBS4 SLC12A4
NEO1 PTRF
FANCA KIF23
FPR3 HHLA1
ITGA10 PLXNA3
USP6 SLC19A2
USP6 ADAMTS2
GPLD1 TUBB2B
MAFK GUK1
PDHA2 AGAP8
NTSR2 OSGIN2
NTSR2 HMGXB3
NTSR2 FPR3
SLC6A11 ORC1L
SLC9A3 PML
SEZ6L PCGF1
SEZ6L IGSF9B
POU6F2 KRT33B
POU2F3 NF1
POU3F4 PCBP3
HTR6 RAB11FIP3
SYDE1 SV2C
AGFG2 C9orf114
RHO NCR2
MRE11A SCNN1B
MRE11A FXYD3
CD28 HSPA12A
TOMM70A NDUFS4
TSPO EVI2B
TRBC1 MS4A1
RDH5 PDPN
RDH5 MTG1
ARVCF NFIC
ARVCF PLIN1
ARVCF CHP
MON2 CARD10
PTGER3 LOC145678
SLC9A1 MC2R
BST1 RASSF2
TTLL4 B4GALT3
TTLL4 MYEF2
FETUB NCOR2
NELL2 GUK1
KIAA0323 GPRIN2
LARP4B GTF2H1
LSM4 IGSF9B
U2AF2 RBM8A
U2AF2 CPNE6
PPP3CC EPOR
CKAP4 BST1
CLPP KATNB1
CTSZ AKAP4
GRINA LMTK2
SNX27 NCOR2
SLC6A9 EPOR
SLC6A9 TYR
SLC6A9 OLFM1
SLC6A9 CACNA1S
TEF HAGH
TEF TRIM58
RPLP2 RPL5
MB MAP3K12
MB FRAT2
CCBP2 ALDH1A2
CCBP2 AFAP1
CCBP2 NF1
PAX7 PRSS8
ARHGAP6 TRPC4AP
SLC5A5 SLC9A3
OPN1SW CRTC1
OPN1SW PVT1
NR5A1 POM121L9P
ZNF157 APOH
ZNF157 POU6F2
RPS5 C1QBP
MAGEA1 MEG3
MAGEA1 NR5A1
ACOT11 MSX2
ACOT11 EFNA3
ERCC2 CYP2D6
GHRHR TGFB1
GHRHR BTRC
GHRHR ITGA10
RPS11 EIF3E
KRT85 CDK5R1
KRT85 DPEP1
KRT85 CCL16
RPS24 NPM1
HCG9 ZNF239
HCG9 PVT1
FOSL1 SBNO2
FOSL1 DNAJC6
PTPRO PLEKHG3
MYT1 DUS4L
MYT1 LMTK2
MYT1 PPP3CC
FGF7 PLP1
AIM1 SLC36A1
SERPINA4 PCBP3
CHST3 COX6A2
CHST3 CFHR3
SDC3 NFKB2
SDC3 GARNL4
RPL11 CREB3
NXPH3 FGD1
FOXN1 ARHGAP6
NPHS1 INA
NPHS1 NPFF
DDX11 SLC9A1
BTF3 GCKR
MLANA NTRK3
MLANA GRIK1
MLANA JMJD6
MLANA NF1
IGHMBP2 EML3
IGHMBP2 TNP1
HRG PLP1
TGOLN2 FLRT2
ENTPD2 HSP90AB1
SHH MMP11
FOXN2 CCL19
VPS45 HMX1
NEU3 MAST2
NEU3 ALMS1
PRH1 SIM2
PRH1 T
ALX3 HOPX
ALX3 CRISP3
ELN CRCP
KRT33A GRIN2A
LOC652147 SYT11
RPS25 RPS27
ADRB1 MYEF2
IGKC WBSCR22
IGKC SEMA4D
RPL13 TPT1
RPL8 SNORA21
PRPS1L1 SULT4A1
PRPS1L1 MPP2
LOC728643 RPL30
FOXD2 EVPL
KRT37 NACAD
KRT37 KLK11
KRT37 LSR
KRT37 BTF3
GPR50 SCNN1B
NFAT5 FABP6
JAKMIP1 IKBKG
JAKMIP1 SIX3
IGH@ LOC145678
IGH@ VAMP5
IGH@ SLC18A1
RPSA PHB2
RPSA EIF3D
SRM HMG20B
SRM CNNM2
SRM SULT2B1
SRM SLC9A1
FSHB SGSH
MSX1 SOX13
MSX1 RIMS2
CDH13 MVD
HOXA4 AIPL1
RPL10 RPS20
JAK3 FSHR
JAK3 KRT6A
MSH6 ASMTL
ETS1 REEP2
VEGFA MT3
ERBB2 USP12
EFNB1 TYR
EFNB1 SLC17A7
EFNB1 ZNF157
EFNB1 KRT85
EFNB1 FSHB
NOVA1 CXCL5
MDM2 JAK3
FGF3 CTAG1A
WNT1 NCAM1
WNT1 MXD1
WNT1 PFKFB2
MAP2K4 RASGRF1
MAP2K4 VWA5A
MAP2K4 RASSF9
MAP2K4 ZNF239
MAP2K4 FETUB
GPR176 CNGB1
CDK2 DHFR
PFDN5 RPL27
PFDN5 RPL34
PTPRH AKAP4
PTPRH PCSK7
PTPRH EFR3B
FGR BCL6
FGR NPTN
TGFB3 PAX6
TGFB3 SIX3
TGFB3 ARVCF
DNASE2 FUT6
PDGFRA ACVR1B
CDX2 SLC38A3
CDX2 CRHR2
RPS3A MYL6B
USP11 PAX6
EPHA4 SYT11
IGFBP5 ACAN
IGF2R SNX27
MMP14 MAGEA1
VEGFC PRM2
VEGFC KRT37
IFNAR2 P4HA1
CEACAM6 PCDHA9
CEACAM6 ST3GAL1
CEACAM6 PLXNA3
IL4 MC2R
IL4 TBX19
GPR19 NFIC
GPR19 MSC
CYP2A13 FAM119B
CYP2A13 IKBKG
CYP2A13 HOXB6
MRPL28 ATP5J2
IFNA6 KCND3
RAGE PRKACA
LTBR TP53I3
CYP2A6 NR2F1
CYP2A6 SLMO1
PSMA4 RPN2
PSMB1 UQCRFS1
PSMA2 UQCRH
ESR2 NR2F1
CAMK4 MYEF2
CAMK4 IGHMBP2
CAMK4 GAGE12J
FGF7 LRRC15
UBC GADD45B
UBC RAD51L3
RBBP4 GORASP2
RBBP4 TMX1
THRA MYBPC1
THRA HIST1H3E
THRA PRPS1L1
XRCC2 RIMS2
XRCC2 RAD51L3
XRCC2 INA
XRCC2 ZNF804A
GUCA1A MC2R
GUCA1A FOSL1
RAP1GAP IHH
MAPK9 C16orf88
PAX8 KRT33B
PAX8 ZKSCAN3
PAX8 KIAA0323
GBX1 HSPA4
[truncated: 188,452 more chars]
