# Supplementary material for: Functional networks inference from rule-based machine learning models
Source: BioData Min. 2016 Sep 5;9:28. doi: 10.1186/s13040-016-0106-4 (PMC5011349; doi:10.1186/s13040-016-0106-4)
Supplement: Supplementary file 2 — Networks. All networks used in the analysis given as a list of edges. (XZ 11980 kb) [file 13040_2016_106_MOESM2_ESM.xz › networks/pearson/GSE2191/SE_C4.txt]

MT1H MT1B
LOC100131311 MCL1
MT2A MT1H
MT1E MT1B
MT1A MT1H
MT1A MT1E
MT1B MT3
MT1E MT1H
MT1G MT1B
MT1H MT3
MT1H MT1G
MT1X MT1G
MT1X MT1H
MT2A MT1G
MT2A MT1B
MT2A MT1X
MT1F MT1A
MT2A MT3
MT1A MT1B
MT1G MT3
HBZ NPTX1
MT1F MT1E
MT1X MT1B
MT1A MT1G
MT1F MT1G
MT1E MT1X
MT1E MT1G
MT1E MT3
MT1F MT1H
MT1E MT2A
MT1A MT1X
MT1F MT1B
MT1A MT3
MT1A MT2A
MT1F MT3
HIST1H2BL HIST1H2BN
HBA1 HBB
GSTM3 ILF3
MT1X MT3
HIST1H2BF HIST1H2BL
GSTM3 FGFR1
PTGER3 ILF3
GSTM3 PTGER3
RPS14 RPS21
RPL23A RPS15A
IGH@ IGHG1
RPS12 RPS23
HIST1H2BF HIST1H2BI
EPB42 SELENBP1
SLC4A1 EPB42
RPS21 RPL11
MT1F MT2A
EPB49 ALAS2
FTHP1 FTH1
HIST1H2BE HIST1H2BL
TRIM58 EPB49
RPS8 RPS6
POU4F1 CAV1
PRSS3 GP1BA
IFITM3 IFITM1
RPS21 GNB2L1
RPL37A RPL41
MT1F MT1X
RPS18 GNB2L1
RPLP0 RPS6
IGL@ IGHG1
RPS25 RPL31
RPLP0 RPS23
EPB49 SELENBP1
CEACAM8 BPI
AKR1C2 ALDH1A1
DEFA3 CAMP
HIST1H2BM HIST1H2BL
GNB2L1 RPL11
DEFA4 FOLR3
RPS25 RPL34
RPS18 RPS23
HIST1H2BI HIST1H2BL
ALAS2 SELENBP1
IGHG1 IGJ
RPL31 RPS17
RPL34 RPL11
RPL19 GNB2L1
IGKC IGL@
GNB2L1 RPS23
RPS18 RPS12
HIST1H2BM HIST1H2BN
EPB42 ALAS2
LOC100134331 IGHG1
RPS14 RPL11
HIST1H2BF HIST1H2BE
CXCL3 CXCL2
RPL34 RPS6
RPS14 GNB2L1
RPS18 RPS21
CEL ILF3
EPB42 EPB49
IGHE CYP3A5
RPS21 RPS17
RPS18 RPS6
MYST2 PCBP3
RPS13 RPS16
RPS8 RPS24
RPLP0 RPS18
FGFR1 ILF3
DUSP1 FSCN2
DST PCDH7
HIST1H2BE HIST1H2BN
CLCA1 CGA
RPS15A RPS16
RPL34 RPL31
SLC4A1 HAGH
RPL15 RPS7
RPL37A RPS17
HIST1H2AD HIST2H2AA3
RPS18 RPL11
RPS17 RPL11
LOC100134331 IGH@
RPS21 RPS23
RPL14 RPL17
S100A8 S100A9
GYPE GYPB
RPS13 RPL11
RPS8 RPL11
RPLP0 RPS17
HIST1H2BF HIST1H2BN
EPOR GSTM3
RPL5 NPM1
RPS21 RPL34
RPS11 RPS5
RPL13 RPL27A
EEF1A1 RPL41
EPB42 HAGH
IGH@ IGKC
SLC4A1 EPB49
IGL@ LOC91316
UPK1B DEFA4
RPL32 RPS29
RPL18 RPL17
RPS18 RPS13
HMBS MOBP
RPS6 RPL11
RPL29 RPL35
RPL23A RPL18A
RPS18 RPL18A
FCGR3B FCGR3A
DNMT1 ILF3
EPB49 BNIP3L
GPR126 LPL
RPL34 RPL36A
SLC4A1 SELENBP1
RPS14 RPS17
RPL37A RPL32
RPS25 RPL11
RPS10 RPS17
RPS18 RPS25
RPS18 RPS10
MT1E GCHFR
RPS15A RPS17
RPL29 RPL11
RPL17 RPL5
RPL14 RPL18A
HSPA1A DNAJB1
RPS25 RPS21
RPLP0 GNB2L1
RPLP0 RPS12
RPS17 RPL27
SLC4A1 BPGM
RPS21 RPS13
HIST2H2AA3 HIST1H1C
RPL3 RPL5
IGKC IGJ
RPS18 RPL23A
RPLP0 RPS21
HIST1H2BI HIST1H2BN
POU4F1 SLC25A1
DLEC1 PMP2
RPL19 RPS23
RPL3 RPL17
RPS8 RPS21
RPS8 RPS14
RPS18 RPS17
HIST1H2BE HIST1H2BM
FGFR1 PTGER3
CALB2 PSG1
SLC4A1 SPTB
RPL17 RPS15A
RPS14 RPL34
RPS24 RPS6
RPS8 RPS17
RPS8 RPL34
RPS25 RPL29
CEL PTGER3
RPS23 RPL11
RPL31 RPL11
RPS24 RPL11
RPL3 RPS3
RPS18 RPL34
ARC CYP3A5
GNB2L1 RPS6
RPS17 RPS23
RPL31 RPS15A
RPL37 RPL11
RPL18A RPS3
NTSR2 EFNA3
RPS21 RPS6
RPL14 RPL4
RPS18 RPL37
IGL@ IGH@
RPL10 RPS11
SLC17A3 KRTAP26-1
RPL18A RPS15A
SLC4A1 ALAS2
RPS21 RPL29
RPL15 RPL5
RPL23A RPS16
RPL23A RPS17
RPL14 RPS7
RPS25 RPS17
RPS25 RPS8
PIR TMSB15A
AQP9 ACSL1
RPL37 RPS15A
RPL14 RPL29
RPL13 RPS17
IGFBP4 TM4SF1
EFNA3 TGFB1
RPL31 RPS7
RPS21 RPL37
RPL17 RPS7
RPL19 RPL11
RPS14 RPL29
TRMT1 ILF3
RPS10 RPS23
RPS10 RPS12
RPS10 RPS14
RPL10 RPS12
RAD51L3 PSG1
RPS23 RPS6
CACNA1B SAMD14
RPL31 RPL27
RPL12 RPL29
RPL18A RPS17
TRH POU4F1
RPS18 RPS14
RPL10 RPS17
RPS3A RPS12
GYPA GYPB
BLVRB MOBP
RPS17 GNB2L1
RPL18A RPL29
RPL4 RPS3
TEF GYPB
RPL19 RPS6
RPL19 RPS21
RPS8 GNB2L1
RPS18 RPL19
FSHB SLC17A3
RPL10 RPL3
RPL27 RPL11
KLHL9 TAF6L
HIST1H3D HIST1H2AE
EFNA3 PCBP3
SLC17A3 RAD51L3
RPL29 RPL27
RPL29 RPL38
RPS13 RPL37
RPL15 RPL24
RPL15 RPL17
RPS14 RPL31
RPL23A RPS13
RPL32 RPS20
RPL6 RPS6
RPS25 RPL38
GCHFR MT1B
RAD51L3 WBSCR22
ALAS2 HAGH
RPL5 RPS3
RPS21 RPL27
RPS21 RPS16
RPL17 GNB2L1
RPL17 RPS17
RPS5 RPL4
TRMT1 PTGER3
RPL30 RPS7
RPS25 RPS14
RPS10 RPL29
RPL18 RPS5
RPS18 RPS16
MAP2K4 SAMD14
EPOR FMO5
ILF3 GOLGA8A
RPS6 RPL7
MGAT3 SAMD14
CACNA1B MGAT3
CEACAM8 CEACAM6
ARVCF PCBP3
ARHGAP6 AGFG2
RPS20 RPL7
RPLP1 RPS21
BTF3 GNB2L1
RPS8 RPL36A
RPS8 RPL29
RPS18 RPS15A
RPS18 RPL31
HIST1H2BE HIST1H2BI
RPL28 RPS16
SLC12A4 EPHB2
SELENBP1 GYPB
CALB2 RAD51L3
CEACAM6 BPI
RPS17 RPL13A
RPS17 RPS6
SLC4A1 SLC6A8
SLC9A1 ARVCF
RPS14 RPS6
RPL23A RPL31
RPS24 RPS21
RPS10 RPL30
RPL10 RPS23
EEF1A1 RPL37A
GSTM3 CEL
CYP3A5 TAF6L
SAMD14 SCAPER
RPS17 RPS3
RPL34 GNB2L1
ARVCF EFNA3
RPL37A RPS20
RPS25 RPL19
RPS25 RPL23A
RPS10 RPS21
NME2 NME1
MEGF9 CD1D
BPGM EPB49
RPL5 RPS17
RPL18A RPS16
RPL4 RPL18A
RPS21 RPL31
RPL19 RPL34
RPL30 RPL15
RPS25 GNB2L1
RPL18 RPS11
RPS18 RPS8
HIST1H2BF HIST1H2BM
CD19 CD72
IGFBP2 TM4SF1
TRAK2 HAGH
CD79B TCL1A
DNMT1 PTGER3
BPGM BCL2L1
RPL5 RPS7
RPL34 RPL29
RPS13 RPL27
RPS21 RPL18A
UPK1B FOLR3
RHCE MOBP
RPL30 RPL27
MT1F GCHFR
RPS25 RPL27
RPL18 RPL10A
RPLP0 RPL19
MT1H GCHFR
ALAS2 BNIP3L
CAMP LTF
GNB2L1 RPL10A
REM1 SLC8A1
RPS13 RPS23
RPL18A RPL27
RPL18A RPL31
RPS12 RPS17
RPL17 RPL10A
RPS14 RPL27
RPS10 RPL27
RPS10 GNB2L1
RPS3A RPL3
GSTM3 FMO5
GSTM3 TRMT1
GPRIN2 SLC12A4
SLC17A3 CALB2
REM1 SAMD14
RPL37 RPS16
RPS13 GNB2L1
NAV3 BCL6
RPS12 RPS16
RPS21 RPL36A
RPS21 RPS12
RPS11 RPL18A
RPL14 GNB2L1
RPL3 RPS17
RPS25 RPS15A
RPS18 RPL29
RPLP0 RPL18A
RPL28 RPS11
IGL@ LOC100134331
RPS3A RPL23A
GSTM3 DNMT1
TRIM58 SELENBP1
HIST1H3D HIST1H1C
EFNA3 GRM4
RPL29 RPS17
RPS13 RPS15A
RPL18A RPL11
GP1BA PROS1
RPS5 GNB2L1
RPL19 RPL36A
RPL15 RPS17
RPLP1 RPL11
RPL14 RPL5
MT1A GCHFR
IGKC IGHG1
RPS10 RPL19
RPS3A RPS18
CYP3A5 KLHL9
RPS16 RPL11
SPTB MOBP
SPTB EPB42
HHLA1 PSG1
RPS15A RPL11
RPL34 RPS23
RPL37 RPS6
RPS12 RPS13
ZNF157 SLC30A3
RPL23A RPS12
RPL14 RPS3
RPL3 NPM1
RPL3 RPL14
RPLP0 RPL6
RPLP0 RPS10
FGFR1 TRMT1
EEF1G RPS3
NTRK3 TYR
HHLA1 CALB2
SIX3 EFNA3
SLC7A7 LY96
RPL29 GNB2L1
RPL5 RPS6
RPS13 RPS17
RPL17 NPM1
RPL17 RPS3
RPS14 RPL19
RPS25 RPL18A
RPL10 RPL23A
ABCC8 IL13
RPL36A RPL11
T CXCL5
RPS17 RPS16
LEPR PTGER3
SIX3 KRTAP26-1
CACNA1B SLC8A1
LOC729602 ILF3
RPL31 RPL9
AGFG2 SAMD14
RPL41 RPS17
ARHGAP6 SAMD14
RPS8 RPL27
RPS25 RPS6
RPS25 RPS7
RPS25 RPL14
RPS3A RPL10
EPOR PTGER3
T IL13
MAGEA9 HHLA1
MAGEA5 EPHB2
SEPT5 MLC1
RPL38 RPL27
RPS14 RPL15
RPS24 GNB2L1
RPS24 RPL34
RPL14 RPL15
RPL30 RPL23A
RPS10 RPL34
RPL18 GNB2L1
RPL18 RPL14
RPLP0 RPL11
FSHB CALB2
FGR LILRB3
EEF1G RPS17
GSTM3 GOLGA8A
PTGER3 GOLGA8A
S100A12 S100A9
psiTPTE22 HHLA1
RPL37 RPL34
SEZ6L WDR62
RPS21 RPS15A
ARVCF SLC12A4
RPL17 RPL31
RPS14 RPL18A
RPL23A RPL37
RPL32 RPS4X
RPL32 RPL41
RHCE SPTB
RPL14 RPS15A
IGHMBP2 MAGEA5
RPS10 RPS25
EEF1G RPL5
REN ILF3
SLC11A1 BCL6
EPB49 HAGH
TPM1 SPTA1
TRIM58 BNIP3L
RPS6 RPL36A
CXCL5 PSG1
RPS27A RPS7
LEPR ILF3
RPL37 GNB2L1
RPS12 GNB2L1
RPL17 RPL4
RPL19 RPL29
RPL15 RPS15A
CHST3 AANAT
RPL14 RPS17
TGOLN2 RAD51L3
RPL28 RPL18A
RPL10 RPL18A
GSTM3 DPY19L2P2
MT1X GCHFR
FBXO7 SELENBP1
LEPR CEL
RPL29 RPL31
RPL34 RPS17
GM2A PAEP
SEZ6L IL13
ARVCF KRTAP26-1
RHCE GYPA
RPS25 RPS23
RPS10 RPL31
RPS18 RPL27
HIST1H2BI HIST1H2BM
RPL8 RPL29
TNFAIP6 CCL20
RPS15A RPL27
IGH@ IGJ
RPL34 RPS15A
HIST2H2AA3 HIST1H3D
RPL27A RPS17
RPL15 RPS3
RPL23A RPL11
RPL32 RPS17
CHST3 IL13
RPL14 RPL31
RPL14 RPL12
RPL30 RPS15A
RPS8 RPL27A
RPS10 RPL11
RPS10 RPL18A
RPS10 RPL3
RPS18 RPL7
RPLP0 RPL5
RPLP0 RPS14
RPLP0 RPS8
CD163 SLC7A7
RPSA RPLP0
IGFBP2 IGFBP4
RPS3A RPS17
VEGFC SLC8A1
GSTM3 LEPR
MT2A GCHFR
CD74 HLA-DRA
MAGEA9 CALB2
RPL29 RPL36A
RPL29 RPS7
RPL37 RPS17
RPL18A GNB2L1
RPL18A RPL37
RPS12 RPL10A
RPS12 RPS15A
NTSR2 TYR
RPS21 RPS15
ZNF157 PSG1
RPS14 RPS23
RPS24 RPL36A
METTL3 KIAA0907
RPL6 RPL19
RPL14 NPM1
RPL30 RPS17
RPS8 RPL31
RPS8 RPL5
RPL18 RPS15A
RPL8 RPS8
USP11 CHST3
RPL27 RPL35
TMCC2 TRAK2
POU4F1 FBLN5
GPRIN2 HOXD4
T CALB2
SAMHD1 FGL2
GNB2L1 RPL36A
AQP9 VNN2
MYST2 EFNA3
CACNA1B REM1
BPGM BNIP3L
RPS13 RPL31
RPS14 RPS15A
RPL23A RPL27
RPL23A RPS23
RPS11 RPL23A
RPL30 RPL14
PGLYRP1 CEACAM8
FSHB RIMS2
FSHB HHLA1
RPS3A RPS23
USP11 TYR
RPL11 RPL35
TOP3B MAPRE3
RPS15 RPL11
NTRK3 AKAP3
OLFM1 HSF4
SPTB SELENBP1
KRTAP26-1 SLC12A4
RPL31 RPS6
RPL29 RPS6
RPS13 RPL34
RPL18A RPL35
HBD SELENBP1
ARVCF PHF21A
RPL27A RPS6
RPL23A RPL17
RPL32 GNB2L1
RPL3 RPL18A
RPLP0 RPL3
RPS19 RPL24
RPSA RPS3
FGFR1 LEPR
RPL10 RPS18
EIF3I NHP2
VEGFC CACNA1B
GCHFR MT3
GCHFR MT1G
WDR62 IL13
RPS17 RPS7
RPL31 RPS16
RPL37 RPS23
RPL18A RPS6
ARVCF HOXD4
SMARCA4 ILF3
RPL14 RPL35
RPL14 RPS5
RPL3 RPL15
RPS8 RPL35
RPS25 RPS13
RPS25 RPL15
RPS10 RPL5
RPS10 RPL23A
RPL8 RPL35
RPL28 RPS18
RPS19 RPS11
WNT11 CGA
CEACAM6 HSF4
SELENBP1 BNIP3L
TRIM58 ALAS2
ALDH1A3 WBSCR22
AANAT PHF21A
EFNA3 SLC12A4
KRTAP26-1 EPHB2
PDIA2 CEL
RPL31 RPS27A
RPL4 RPL5
NAV3 SLC11A1
ARVCF SIX3
EIF3F RPL10A
RPL17 RPL18A
RPS5 RPS3
RPL32 RPS21
RPLP1 RPL37
IGHMBP2 OCEL1
DEFA3 LTF
RPL3 GNB2L1
HIST1H2AD HIST1H2BC
KRT33A SLC4A3
RPS8 RPL7
RPS25 RPL30
RPL13 RPL32
RPL10 RPS10
EEF1G RPL3
HIST1H2BJ HIST1H3D
WNT10B WBSCR22
DPF1 GYPB
HHLA1 MYH2
EFNA3 GPRIN2
RPS20 RPS29
RPS5 RPL17
RPL15 RPL4
CHST3 GM2A
RHCE SLC4A1
RPL3 RPL4
RPL30 RPL31
RPS10 RPL17
EEF1G RPL14
VEGFC CACNA1C
GSTM3 TRIM52
IGFBP4 CA4
SELENBP1 GYPE
HLA-DRA HLA-DPB1
RUNX1T1 POU4F1
RPS23 RPS16
GNB2L1 RPL7
GNB2L1 RPS29
MAGEA9 PSG1
MAGEA5 SLC12A4
PPAT KIAA0284
LOC100134331 IGJ
ZKSCAN3 SLC17A3
BPGM EPB42
LCN2 CAMP
ARVCF AANAT
RPL17 EEF1B2
RPL15 GNB2L1
RPS14 RPL5
RPS14 RPS13
RPL23A RPL34
RPL23A RPS21
RPL32 RPL13A
RHCE GYPB
RPL3 RPS5
LOC652147 C19orf50
RPS10 RPS6
RPL18 RPL4
RPLP0 RPL34
HIST2H2AA3 HIST1H2BC
RPS3A RPS11
HLA-DMA HLA-DRB4
DNMT1 CEL
SAMD14 NCOR2
LILRB3 LILRB2
CXCL5 CALB2
HHLA1 RAD51L3
EFNA3 TYR
KRTAP26-1 RAD51L3
RPS15A RPL35
KIAA0907 NSUN5C
SLC4A1 TRAK2
RPS14 RPL35
RPS14 RPL36A
RPL14 RPL23A
RPS25 RPL36A
RPS25 RPS16
RPS19 RPL18
RPSA RPS17
RPL10 RPLP0
EEF1G RPL27
RPS3A RPLP0
EPOR ILF3
EPB49 TRAK2
HK3 S100A11
SPTB PRDX2
SLC8A1 MFNG
KRT33B HOXD4
KRTAP26-1 EFNA3
MGAM GCA
SLC17A3 WBSCR22
RPS15A RPS7
PBX1 GABRE
ARHGAP6 REM1
RPL27A RPL11
RPL19 RPL31
RPL15 RPS21
IGKC TNFRSF17
RPS8 RPL15
RPL18 RPL3
RPS18 RPL30
RPLP0 RPS25
GSTM3 REN
EPOR FGFR1
DUS4L ABCC8
SELENBP1 HAGH
CALB2 TNP1
RPS7 EEF1B2
GNB2L1 RPS16
TUBB2C TUBB3
RPL5 EEF1B2
RPL37 RPL31
RPL18A RPL38
ARVCF GPRIN2
RPS20 RPS17
RPL19 RPS17
RPL15 RPL18A
RPS14 RPL37
RPL14 RPL10A
RPL3 RPS12
RPL30 RPL18A
RPS8 RPS7
RPS8 RPL19
RPLP0 RPL7
RPLP0 RPS3
RPLP0 RPL23A
RPL28 RPS12
RPS19 RPS5
FSHB TYR
RPL10 GNB2L1
RPL10 RPS15A
EEF1G RPL4
OSM NPTX1
ISG15 IFI44
WBSCR22 PSG1
SLC12A4 PCBP3
VCAN KCTD12
RPS16 RPS15
RPS16 RPL27
NR0B2 PCBP3
IFI44L IFI44
TRIM58 EPB42
RPL9 RPL10A
ZNF85 ZNF117
SPTB GYPB
SLC8A1 CACNA1C
RPS23 RPS29
SLC17A3 PSG1
BPGM HAGH
RPL31 GNB2L1
SLC4A1 GYPB
RPS12 RPL18A
LCN2 LTF
RPS21 RPL38
ARVCF TGFB1
SMARCA4 DNMT1
SNORA21 RPL4
RPS24 RPL7
CHST3 T
RPL30 RPL29
RPS10 RPS7
RPS18 RPS24
CD163 MEGF9
IGL@ IGJ
EEF1G RPS8
USP11 NTSR2
PTGER3 REN
FMO5 PTGER3
HPR S100A12
RPS23 RPL36A
MGAT3 SCAPER
BPGM TRIM58
RPL12 RPS17
RPL18A RPL5
RPL18A RPS13
SLC4A1 GYPA
SLC9A1 B4GALT3
SLC9A1 EFNA3
RPL27A RPLP2
RPS14 RPL24
RPS24 RPS17
SDC3 EFNA3
RPL30 RPL17
RPS19 RPL15
RPL10 RPS3
RPL10 RPSA
JAK3 CHST3
MAP2K4 SCAPER
RPS3A RPS10
PAX8 MAGEA1
HOXA9 HOXA10
DHPS KLHL9
TMSB15A COL11A1
CD74 HLA-DRB4
CD74 HLA-DPB1
SIX3 TNFRSF25
SIX3 SLC12A4
CACNA1B MFNG
ACSL3 SLC16A6
BPGM SLC6A8
RPL12 RPL11
AGFG2 NCOR2
ARVCF NTSR2
RPS11 RPS3
RPS24 RPL27A
RPL6 GNB2L1
RLN2 ADAMDEC1
RPS25 RPS3
RPS10 RPL15
RPL13 RPL13A
RPS19 RPL14
MSX1 LSM4
RPS3A RPL5
GSTM3 PDIA2
RPL27 RPS15
SLC25A1 FBLN5
TYR AKAP3
SLC12A4 CBLN1
WDR62 PLEKHG3
DPF1 SELENBP1
GNB2L1 RPS15
RPS27A EEF1B2
RPL38 RPL35
CACNA1B C19orf50
RPL4 RPS7
ZNF157 WBSCR22
RPL15 RPL29
KRT85 IGSF9B
RPL3 RPS11
LOC652147 MGAT3
RPS25 RPL12
RPL18 RPL18A
RPS18 RPL15
RPS9 RPS14
FSHB NCKIPSD
FGFR1 CEL
MAP2K4 B3GAT2
CYP2A6 TYR
CCR1 CEACAM6
TRAK2 XPO7
HLA-DPB1 HLA-DRB4
FMO5 ILF3
RAD51L3 ISL1
UROD MYL4
GPRIN2 B4GALT3
GNB2L1 RPL27
EFNA3 HOXD4
EFNA3 TNFRSF25
BPGM FECH
GPR1 CALB2
RPL31 RPS23
RPS12 RPL11
NTSR2 GPRIN2
NTSR2 SIX3
KCNA6 MB
RPL17 RPL9
RPS5 RPL10A
RPS14 RPL17
RPS11 RPS12
CCNB2 PTTG1
RPLP1 RPS14
RPL30 RPS11
RPS25 RPL17
RPLP0 RPS16
HIST1H2BF HIST1H2BC
RPL28 RPS21
RPS19 RPS3
FSHB RAD51L3
FSHB OLFM1
CDH13 CACNA1B
IGFBP5 DOHH
ISL1 WBSCR22
B3GAT2 SLC6A12
AFAP1 PCBP3
HLA-F HLA-G
EPB42 TRAK2
TMCC2 XPO7
RPS7 RPL9
GNB2L1 RPL9
RPS17 RPL35
KRTAP26-1 CALB2
DPY19L2P2 FMO5
RPS15A RPS23
SIX3 T
RPL31 RPL35
RPL29 RPS15A
GM2A CREB3
GM2A CHRNB1
RPL18A RPL24
RPS12 RPL37
ARHGAP6 DOHH
ZNF157 SLC12A4
RPL17 RPS27A
RPS5 RPL18A
RPL27A RPL34
RPL27A RPS21
RPL15 RPL19
RPL37A RPS29
RPLP1 RPS17
RPL30 FAU
RPS25 RPS27A
RPS10 RPL14
RPS10 RPS8
RPS18 RPL32
RPLP0 RPL37
RPL28 RPS15A
RPL10 RPS21
NTRK3 FLJ40113
HAUS5 NTRK3
GNB2L1 RPS7
SLC17A3 SLC12A4
MYST2 AFAP1
PDIA2 ILF3
BPGM ALAS2
RPL34 RPL27
RPL34 RPS7
ZNF157 HHLA1
RPS20 GNB2L1
RPS20 RPL41
RPS14 RPS3
TRIM52 ILF3
RPLP1 RPS13
RPL14 FAU
RPS8 RPS23
RPS25 RPL24
RPS10 RPS15A
RPL28 GNB2L1
SRM IL13
FGFR1 DPY19L2P2
EEF1G RPL29
RPS3A RPL30
IL8RA SLC11A1
PAX8 PCBP3
SCAPER IAH1
HAUS5 CDK5R1
PTRF ILF3
MGAT3 MFNG
FSCN2 SAMD14
SIX3 IKBKG
SIX3 SLC17A3
PDIA2 PTGER3
LY96 KCTD12
NAMPT SAT1
RPL18A RPL34
HBD FBXO7
AGFG2 DOHH
RPS21 RPL35
ARVCF MYST2
PPP3CC EPHB2
RPLP2 RPL35
RPS11 RPS17
KRT85 PHF21A
KRT85 AANAT
RPS24 RPS15
RPLP1 RPL32
BTF3 SCAPER
RPL14 RPL27
RPL14 RPS11
RPL18 RPS17
RPS18 RPS7
HIST1H2BE HIST1H2BC
RPS19 RPL29
RPSA RPL3
RPL10 RPL30
EEF1G RPL11
EEF1G RPL18A
USP11 IL13
USP11 T
POU6F1 RAD51L3
PCBP3 EPHB2
CYP2D6 PHF21A
EPOR MAPRE3
SLC17A1 RAD51L3
PLOD2 ITGB3
RPS7 RPL27
VNN2 SLC11A1
MYST2 KRTAP26-1
SIX3 SLC17A7
RPL29 RPS16
RPL37 RPL29
RPL4 RPL29
SLC4A1 TRIM58
RPS12 RPS6
RPS21 RPS29
RPS21 RPS3
RPS21 RPL24
ARVCF GRM4
TEF SELENBP1
RPL15 RPL27
RPS14 RPS7
RPL23 RPL4
RPLP1 RPL37A
RPLP1 RPS24
RPL30 RPL11
MT1A QRICH1
LOC652147 CAPN5
RPS25 RPL35
RPS10 RPS11
RPS18 RPS29
RPL8 RPS14
RPL28 RPL38
RPL28 RPL31
CDH13 SAMD14
USP11 CREB3
GATA2 DPY19L2P2
ITGA2B LAT
CEL GOLGA8A
WDR62 AKAP3
DNMT1 FGFR1
ALAS2 MKRN1
EVI2A EVI2B
MT1E QRICH1
SPTB GYPA
T MSC
SLC8A1 SAMD14
HHLA1 WBSCR22
EFNA3 PSG1
KRTAP26-1 SLC17A7
BPGM SELENBP1
RPL24 RPS17
RPL37 RPL27
RPL18A RPS23
SLC9A3 SERHL2
SEZ6L AKAP3
ARVCF CDK6
RPL19 RPS20
METTL3 LUC7L3
RPL14 RPL38
RPL14 RPS14
IGHMBP2 LOC145678
RPS8 RPLP1
RPL28 RPS25
RPS19 RPL18A
FGFR1 FMO5
MAP2K4 TG
EEF1G RPS14
GSTM3 HOXB5
EPOR IL13
MAGEA4 MC2R
SPTB BLVRB
IKBKG TNFRSF25
IKBKG ZNF592
CXCL5 GPRIN2
CCNB1 DLGAP5
RPS3 NPM1
MAGEA5 OCEL1
EFNA3 HAUS5
CCDC69 RBPMS
SIX3 CALB2
SLC7A7 MEGF9
RPL24 RPS7
RPL24 GNB2L1
RPL24 RPL38
RPL31 RPS3
RPL29 RPL24
RPL34 RPS16
RPL18A RPL12
RPL4 NPM1
NAV3 VNN2
ARVCF EPHB2
ARVCF SLC17A3
SLC9A1 TGFB1
RPS20 RPS4X
RPL19 RPS12
SNORA21 RPS17
RPS11 RPS15A
CHST3 AKAP3
CHST3 PAEP
RPL37A RPS4X
RPLP1 RPS6
DDX11 AGER
RPS25 RPL37
RPL18 RPS3
RPL18 RPL15
RPS18 RPS27A
RPS18 RPL3
RPS9 RPL27
RPSA RPS10
FSHB KRTAP26-1
ERBB2 CYP3A5
RPS3A RPL18A
CEACAM6 SLC16A6
CEACAM6 CALB2
HIST1H2BJ HIST1H1C
EEF1A1 RPS20
ISG15 IRF7
OCEL1 PCBP3
RPS16 RPL35
RAD51L3 TNP1
ZNF592 SLC12A4
CALB2 WBSCR22
EEF1B2 RPL9
T PSG1
RPS17 EEF1B2
VNN2 S100A12
LOC729602 CEL
RPL31 RPL38
RPL34 RPL35
GM2A CCDC69
HBD PRDX2
RPL4 RPL12
LSM4 GPRIN2
RPL17 RPL27
RPL19 RPS29
RPL15 RPL11
RPS11 RPL31
RPL6 RPS23
RPS8 RPL37
RPLP0 RPS15A
RPS9 RPL11
PGLYRP1 BPI
MSX1 GPRIN2
RPL10 RPL15
MAP2K4 CACNA1B
MAP2K4 CDH13
EEF1G EEF1B2
GSTM3 PTRF
FRAT2 MAST2
ATP2B2 RAD51L3
EPB42 SLC6A8
NEBL PSG1
SIX3 TYR
ZNF43 ZNF273
LY96 VCAN
BPGM MKRN1
RPL4 RPS17
ITGA10 NTNG1
NTSR2 WDR62
NTSR2 CRYBA4
ARVCF IL13
ARVCF ADCYAP1
ARVCF LILRA4
SLC9A1 GPRIN2
SLC9A1 NTSR2
RPL15 RPL31
RPL23A RPL29
RPS11 RPL17
RPS24 RPS23
RPS24 RPS14
RPL32 RPS6
CHST3 HOXD4
CHST3 GPRIN2
RPL6 RPS20
RPL30 RPS14
RPS18 RPS3
HIST1H2BI HIST1H2BC
RPSA RPS23
SLC12A4 TUBB2B
QRICH1 MT1X
DNMT1 GOLGA8A
BLVRB HMBS
DPF1 EPB49
RPL7 RPL11
AANAT IL13
MAGEA4 SLC12A4
GPRIN2 PSG1
RPS7 RPS6
RPS17 RPS4X
MAGEA9 CXCL5
KRTAP26-1 PSG1
KRTAP26-1 PCBP3
RPS15A GNB2L1
SIX3 GPRIN2
LOC729602 GOLGA8A
RPL24 RPS3
RPL31 RPL24
RPL34 RPL5
XDH KRTAP26-1
ARVCF B4GALT3
ARVCF T
SLC9A1 PLEKHG3
RPL23A RPL38
RPS11 GNB2L1
TRIM52 CEL
TRIM52 FMO5
HCG9 SAMD14
IGHMBP2 UGT2B15
SULT1A1 SULT1A2
RPS25 RPS12
RPS10 RPS13
RPS19 RPL38
RPS3A RPS15A
RPS3A RPL17
RPS3A RPS5
CEACAM6 HHLA1
BMP2 ICAM2
TNFRSF25 SLC5A2
OCEL1 SLC12A4
CPOX MOBP
MKRN1 BNIP3L
WDR62 EPOR
WDR62 SLC4A3
EPB49 GYPB
SAMD14 MFNG
SAMD14 NFATC4
BLVRB PRDX2
IGHE TAF6L
GPRIN2 CBLN1
GRM4 PCBP3
GRM4 RUNX2
RPS23 RPL7
SLC17A3 CXCL5
HIRIP3 B3GAT2
BPGM GSPT1
RPL31 EEF1B2
RPL5 RPS27A
RPL5 RPS15A
RPL5 RPL24
RPL34 RPL24
GM2A RAMP3
HBD SPTB
RPL4 GNB2L1
NTSR2 T
SEZ6L CREB3
SEZ6L EPOR
ARVCF SLC17A7
RPL17 RPL35
RPS20 RPS6
RPS14 RPL12
SNORA21 RPS3
RPL32 RPL37
CHST3 SEZ6L
RPLP1 GNB2L1
FAU RPL27
IGHMBP2 NF1
RPL3 RPS23
RPS8 RPL18A
RPS25 RPS24
RPS18 RPS20
RPS18 RPS11
RPLP0 RPL31
RPLP0 RPS24
RPSA RPS21
WNT11 EIF5AL1
ERBB2 KLHL9
MAP2K4 CACNA1C
MMP14 GP2
PAX8 AFAP1
ILF3 TNFRSF25
RAD51L3 MYH2
AANAT CYP2D6
ADH1C CAPN5
T CREB3
T AANAT
T GPRIN2
PDE3A CACNA1C
RPS4X RPS29
MAGEA5 MAGEA4
KRTAP26-1 WBSCR22
KRTAP26-1 CXCL5
DEFA4 CADM1
DPY19L2P2 ILF3
RPS15A RPL9
GM2A RBPMS
SLC4A1 BCL2L1
NEURL BNIP3L
ZNF157 MAGEA9
RPL17 RPL34
RPL19 RPS7
RPL23A RPS14
RPS11 RPL15
TRMT1 SMARCA4
RPL3 RPL10A
LOC652147 CACNA1B
RPS18 RPL5
RPS18 RPL27A
HIST1H2BF HIST1H2AE
RPL28 RPS17
RPL28 RPL37
RPS19 RPL28
OSM HBZ
PAX8 NTSR2
CRADD SOCS2
CDK6 IL13
ILF3 CDC37
OCEL1 EPHB2
SAMD14 ASCL1
SAMD14 B3GAT2
EPB42 BNIP3L
ADH1C SCAPER
EEF1B2 TINP1
GRM4 TNFRSF25
RAMP3 PAEP
T HSF4
HHLA1 RIMS2
RPS7 RPL35
RPS27A RPS6
SIX3 PSG1
RPL38 RPL11
BPGM TRAK2
RPS13 RPL29
RPL18A RPS7
RPS12 RPL31
SLC9A3 ACAN
LILRA1 LILRB2
RPS14 RPS15
RPS14 RPS16
RPS11 RPL9
RPL37A RPL13A
RPLP1 RPL41
RPL14 RPL24
TGOLN2 PSG1
RPL30 RPL5
RPS8 RPS15
RPS10 EEF2
RPS9 RPL18A
RPL13 RPL37A
RPL8 RPLP2
PRPS1L1 DUS4L
RPSA RPS14
FSHB PSG1
MSX1 PCBP3
ERBB2 GYPE
CYP3A4 CAPN5
RPS3A RPS3
FGF7 ZNF157
POU6F1 KRTAP26-1
STATH PSG1
CALB2 HSF4
CALB2 SLC12A4
GPRIN2 TNFRSF25
GPRIN2 PCBP3
GPRIN2 AANAT
RPS7 EIF3E
EFNA3 AFAP1
SIX3 IL13
IGSF9B SLC17A3
SLC7A7 CD1D
RPL34 RPS27A
RPS13 RPS6
LILRA4 AFAP1
MYEF2 HHLA1
LSM4 EFNA3
U2AF2 TYR
GRINA HHLA1
ZNF157 RAD51L3
ZNF157 CALB2
RPS5 NPM1
RPL19 RPL18A
RPL15 RPL35
RPL23A GNB2L1
RPS11 RPL27
KRT85 CYP2D6
RPS24 RPL37
RPL32 RPL11
CHST3 TYR
CHST3 WDR62
RPL6 RPL5
RPL30 GNB2L1
RPS8 RPS3
RPS18 RPL38
RPS18 RPL17
RPLP0 RPS13
EEF1G RPL12
RPS3A RPL31
USP11 WDR62
CEACAM6 POU6F1
HERC2P3 ZMYND8
HERC2P3 GOLGA8A
PSG1 HOXD4
PSG1 RPH3A
ACSL1 BCL6
OTUB1 PCBP3
SERPINE1 CTSK
EPB42 GYPB
IGHE MMP11
IHH PPP1R10
GNB2L1 RPL13A
MGAT3 ADH1C
RPS15A RPS6
REM1 MFNG
LOC729602 NSUN5C
RPL34 RPL38
HBD EPB42
GP1BA DOK5
LSM4 SLC9A1
RPL41 RPS29
ARHGAP6 SLC8A1
ZNF157 EFNA3
RPS20 RPL13A
RPS20 RPS23
RPL27A RPL36A
KRT85 TUBB2B
TRIM52 PTGER3
HCG9 AGFG2
RPL32 RPS23
CHST3 KRT33B
MLANA EFNA3
TGOLN2 CALB2
RPL18 RPL9
RPL8 RPS21
SLC18A1 KRTAP26-1
RPL28 RPL11
RPL28 RPL23A
RPSA GNB2L1
FSHB MYH2
MSX1 SLC12A4
RPL10 RPS13
EEF1G RPL15
RPS3A RPS27A
KISS1 PRSS3
VEGFC SAMD14
CEACAM6 RAD51L3
IFNA4 CYP3A4
GPR19 TYR
NFKBIA CD83
PCBP3 SLC9A3R2
TYR B4GALT3
SLC12A4 WBSCR22
MOBP PRDX2
SDCBP BCL6
EPOR TOP3B
DNMT1 REN
CALB2 PTPRN
IFI44L IFI27
RUNX1T1 CAV1
HHLA1 HSF4
VNN2 ACSL1
MYST2 EPHB2
RPL5 RPL31
UGT2B15 OCEL1
AGFG2 REM1
RPS21 RPL12
GRINA CALB2
RPL41 RPS4X
RPL27A RPL13A
RPL19 RPL27
RPL23A RPS6
KRT85 ITGA10
RPS24 RPS13
CHST3 WWOX
RPL30 RPL19
LOC652147 ADH1C
RPS8 RPS13
RPS25 RPL4
RPS10 RPS3
HIST4H4 HIST1H4I
LOC728643 NPM1
RHCE RHD
RPS19 RPS7
RPL10 RPL18
JAK3 HOXD4
EEF1G RPL17
VEGFC SCAPER
CYP2A6 PSG1
ICAM2 RAB27B
MXI1 BNIP3L
SPTA1 PRDX2
B3GAT2 SCAPER
RBPMS AKAP3
WDR62 ABCC8
ALAS2 GUK1
GAD1 KEL
IRF7 MX1
SPTB GYPE
PIK3C3 IGFBP2
HPGDS ARHGEF6
RPS17 RPL9
SLC17A3 T
RPL12 RPS15A
RPL5 GNB2L1
RPL34 RPL7
RPL18A NPM1
SLMO1 MYBPC3
CFHR3 T
KCNA6 FXYD3
RPL17 RPL29
RPL19 RPL24
KRT85 SIX3
CHST3 NFIC
CHST3 CREB3
CHST3 CHRNB1
CHST3 SLC9A1
RPL6 RPL7
BTF3 SAMD14
LOC652147 TOP3B
RPL18 EIF3F
RPL13 RPS6
CD163 LY96
RPS19 RPL17
FSHB IL13
RPL10 RPL17
RPL10 RPS5
EEF1G RPL18
RPS3A RPS6
EEF1A1 RPL32
TNP1 PSG1
LILRB2 HCK
CAPN5 MAST2
ATP6V0A2 FMO5
SPTB HMBS
LEFTY1 PSG1
GPRIN2 CALB2
GRM4 MAPK8IP1
NF1 CNP
CHRNB1 RBPMS
RPS7 BTF3
MAGEA9 WBSCR22
MS4A2 MAGEB2
VNN2 MGAM
SLC17A3 ABCC8
SLC17A3 ADCYAP1
RPS15A RPL10A
LEPR FMO5
MYST2 TGFB1
ZKSCAN3 RAD51L3
RPL24 RPL11
RPL29 RPS23
RPL12 RPL31
RPL4 RPL35
NTSR2 HOXD4
NTSR2 ABCC8
NTSR2 SLC4A3
HIST1H2BC HIST1H2BL
RPS27 RPS12
NEURL EPB49
SLC9A1 SLC12A4
EIF3F GNB2L1
LSM4 HOXD4
RPLP2 RPL11
RPLP2 RPL29
ZNF157 KRTAP26-1
RPL27A GNB2L1
RPL15 RPS5
RPL23A SNORA21
RPS11 RPL4
MYT1 PSG1
TRMT1 CEL
CHST3 PTPRN
CHST3 MSC
CHST3 NTSR2
RPL14 RPL34
RPL3 RPS14
ALX3 PRSS3
ADRB1 HSF4
RPLP0 RPL13A
RPLP0 RPL29
RPS9 RPS21
HIST2H2AA3 HIST1H2BI
HIST2H2AA3 HIST1H2BE
JAK3 GRINA
EEF1G RPS10
PAX8 EFNA3
PCBP3 TNFRSF25
SAMD14 NOC2L
SLC17A7 DUS4L
TMCC2 EPB49
RPS6 RPS16
MYBPC3 POU6F1
HHLA1 SLC16A6
RPS4X RPL13A
EFNA3 AANAT
KRTAP26-1 IKBKG
AQP9 SLC11A1
LUC7L3 OGT
GSPT1 TRAK2
RPL24 RPL35
RPL24 RPS15A
RPL12 RPL27
RPL12 RPS3
RPL34 RPS29
RPS13 RPS15
NTSR2 IL13
FAM65B MEGF9
SLC9A1 TNFRSF25
RPL17 RPL24
RPL27A RPS16
RPS14 RPS12
SNORA21 RPL17
RPS11 RPL38
KRT85 IL13
KRT85 ARVCF
TRH RUNX1T1
RPS24 RPL29
CHST3 ARVCF
RPLP1 RPL27A
IGHMBP2 KRT1
LOC652147 SAMD14
RPS25 RPS11
RPS10 RPL36A
RPL28 RPL29
RPSA RPS25
MSX1 IGHMBP2
FGFR1 TRIM52
RPL10 RPL14
PAX8 GPRIN2
IL1A PPM1A
AKAP3 HSF4
ISL1 PSG1
DUS4L AKAP3
MMP11 CYP3A5
WDR62 PTPRD
TFRC SPTA1
CALB2 SULT4A1
CALB2 STATH
EEF2 RPL27
PTRF PTGER3
MSC IL13
RPS6 RPL35
NEBL CXCL5
RPS7 RPL11
RPS7 NPM1
RPS3 RPL27
RPS17 RPL36A
EFNA3 CALB2
KRTAP26-1 RPH3A
LOC145678 MAGEA5
MYST2 NR0B2
RPL4 RPL31
RPS12 RPL27
RPS21 RPL5
SLC9A1 FLJ40113
SLC9A1 PCBP3
SLC9A1 LILRA4
SMARCA4 CEL
TOP3B SAMD14
RPL23A RPS3
RPL23A RPL4
PPY MMP11
HCG9 ARHGAP6
RPL32 RPL19
CHST3 PRKACA
SDC3 ZNF157
RPLP1 RPS15
FAU RPL29
IGHMBP2 CNP
HOXC11 SLC12A4
RPL3 RPL23A
RPL30 RPL34
ANXA2P1 ANXA2
LOC652147 RASSF9
RPS8 EEF1B2
RPS10 RPS16
RPLP0 RPL17
RPLP0 RPS20
PRPS1L1 HSF4
RPS19 RPL4
MAP2K3 MXI1
RPL10 RPL5
VEGFC MAP2K4
CEACAM6 OLFM1
CREB3 IL13
PDXDC1 GOLGA8A
PCBP3 TUBGCP2
SLC16A6 CYP1B1
EPOR TNFRSF25
REN FGFR1
PTGER3 CDC37
QRICH1 MT1H
QRICH1 MT2A
CACNA1C TG
ANXA5 AP1S2
HSPD1 HSPE1
PSMB5 CCT3
IFI44L EIF2AK2
SLC17A7 TYR
IRF7 IFI44L
DPF1 KLHL9
LEFTY1 TNP1
IGL@ TNFRSF17
SCN8A SAMD14
T TYR
NEBL RPH3A
RPS3 RPS7
RPS17 RPL10A
EFNA3 B4GALT3
SLC17A3 SLC17A7
SLC17A3 GPRIN2
CCL16 DUS4L
DNTT KLRK1
SIX3 ABCC8
IGSF9B SLC12A4
DMP1 KIAA0284
CACNA1B CACNA1C
RPL24 RPL27
RPL34 RPL12
RPL4 EEF1B2
RPL4 RPS15A
GP1BA STAC
NTSR2 PTPRD
NTSR2 NTRK3
NEURL IGHE
ARVCF ZNF592
VAMP5 CYP2D6
ZNF157 TGFB1
RPL19 RPS13
RPL15 RPS6
RPL32 RPL34
CHST3 RBPMS
CHST3 CCDC52
RPLP1 RPS4X
RPL14 RPL11
RPL14 EIF3E
MLANA TNFRSF25
IGHMBP2 EPHB2
DEFA3 LCN2
RPS8 RPL24
RPS8 RPL17
RPS25 RPL27A
RPLP0 RPL15
RPL13 RPS4X
RPL8 RPL27
LOC728643 HNRNPA1
RPS3A RPL15
USP11 SEZ6L
CYP2A6 PCBP3
GUCA1A HHLA1
EPOR LEPR
C11orf52 HSF4
TGFB1 EPHB2
PSG1 TGFB1
ATP5C1 NHP2
SLC12A4 HOXD4
SLC12A4 DCT
SLC11A1 ACSL1
QRICH1 MT1B
CADM1 FOLR3
FMO5 ZNF266
GAD1 GOLGA8A
ADH1C SAMD14
NPTX2 ADNP2
CXCL5 TNP1
CXCL5 RAD51L3
HHLA1 TYR
MAGEA5 PCBP3
FSCN2 MGAT3
SIX3 TGFB1
SIX3 CXCL5
RPL38 RPS15A
RPS12 RPL34
NTSR2 TNFRSF25
NTSR2 KRTAP26-1
SLC9A3 RBM4B
SLC9A3 CYTH3
AGFG2 NFATC4
AGFG2 SLC8A1
RPS21 RPL7
RPS21 RPS4X
NEURL TRIM58
SLC9A1 HOXD4
CCBP2 SIX3
TRH CAV1
RPS24 RPL19
RPL37A RPL27A
RPL3 RPS15A
RPL30 RPS12
RPL30 RPS21
RPL30 RPL3
RPS8 RPLP2
RPS25 RPL3
PRPS1L1 T
FSHB HSF4
RPL10 RPS14
IFNB1 ANXA8L2
EIF2AK2 ANKLE2
RPS15 RPL35
STATH WBSCR22
MXI1 GUK1
SLC12A4 PSG1
NTNG1 HSF4
NTNG1 B4GALT3
NFATC4 HIPK2
CALB2 TYR
MLC1 DNM3
PYY CACNA1C
DPF1 PPP1R10
CCT2 NPM1
RPS6 RPL27
BTF3 EEF1B2
CXCL5 IL13
CXCL5 B4GALT3
HHLA1 SLC6A2
MAGEA5 NF1
KRTAP26-1 TNP1
KRTAP26-1 AFAP1
DEFA4 MMP8
SLC30A3 KRTAP26-1
SIX3 WBSCR22
SIX3 AANAT
GSPT1 TMCC2
RPL5 BTF3
GM2A HECW1
MYEF2 CYP2D6
RPL4 RPL10A
RPL4 RPL24
KDELR3 HN1L
DOHH BCAP29
AGFG2 BCAP29
RPL19 RPL7
RPS14 RPL27A
RPL23A RPL15
RPL32 RPL27A
RPLP1 RPS23
TGOLN2 ATP2B2
HOXC11 EPHB2
RPL3 RPS7
RPL30 RPL12
KRT33A TNFRSF25
RPS8 RPS27A
RPS8 RPS15A
RPL18 RPS7
RPS18 RPLP1
RPLP0 RPL36A
HIST1H2BI HIST1H2AD
FSHB ISL1
MSX1 MAGEA5
MSX1 SLC9A1
CYP2A6 EFNA3
PCBP3 EML3
TNP1 TNFRSF25
CEL CDC37
NPM1 EIF3E
DUS4L HSF4
CD79A IGHM
DHPS TAF6L
DHPS CYP3A5
ALAS2 TAF6L
EPB49 SLC6A8
SLC17A1 PSG1
CRISP3 COL11A1
SPTB HAGH
PIR DEAF1
SLC4A8 RAD51L3
FBXO7 GYPE
NF1 OCEL1
HIST1H2AE HIST1H1C
BTF3 RPL9
CXCL5 TYR
LBP IL13
BCL2L1 EPB49
HHLA1 CXCL5
HHLA1 T
RPS17 RPS15
VNN2 HPR
RPS15A RPS3
SIX3 TNP1
CACNA1B B3GAT2
GP1BA TMSB15A
NTSR2 PCBP3
FAM65B CD163
SEZ6L PFDN1
SEZ6L TYR
PRSS3 DOK5
LSM4 SLC12A4
LSM4 GRM4
TEF GYPE
RPL15 NPM1
RPL15 RPL38
RPL15 RPL34
SNORA21 RPL31
EPB41 RNF14
RPL23A RPL10A
PPY IGHE
KRT85 SLC17A3
FOSL1 HHLA1
SDC3 CXCL5
TGOLN2 HHLA1
RPL3 RPS6
TEX28 EML3
RPL30 RPL38
RPS10 RPS27A
RPS10 RPL4
RPLP0 NPM1
RPS9 GNB2L1
RPS9 RPLP1
RPL8 RPL11
HIST2H2AA3 HIST1H2BF
TNF GADD45B
RPSA RPL18A
MSX1 TYR
JAK3 KRT33B
ERBB2 GYPB
MAP2K4 MGAT3
MAP2K4 DMP1
EIF3I ATP5O
NCOR2 ASCL1
SLC12A4 TGFB1
SLC12A4 TNP1
CD1D KCTD12
CAPN5 ASCL1
QRICH1 MT1G
EPB49 GYPE
IGJ TNFRSF17
AANAT HOXD4
DLEC1 ANKRD26
GPRIN2 TYR
GRM4 PLEKHG3
T HOXD4
ATP5G3 COX5A
SLC30A1 MT1E
GNB2L1 RPS4X
RPS17 EEF2
EFNA3 TNP1
IGSF1 IGFBP4
SIX3 PCBP3
CACNA1B PDE3A
RPL4 BTF3
SLC4A1 TMCC2
USP6 SAMD14
PRSS3 ICAM2
RPS21 RPS7
NEURL ALAS2
ARVCF WBSCR22
VAMP5 SIX3
ZNF157 AFAP1
ZNF157 SIX3
RPL17 BTF3
RPL23 SNORA21
RPL23A RPL5
CHST3 RAMP3
CHST3 CCDC69
SDC3 PRSS8
FAU RPL35
RPL6 RPS14
BTF3 RPS5
RHCE HAGH
RPL3 RPL12
RPL30 RPL24
RPLP0 RPL32
RPLP0 RPLP1
RPS9 RPS13
FGFR1 PDIA2
RPL10 RPS16
RPL10 RPL28
EEF1G RPS6
RB1 MVD
CYP2A13 TYR
RBPMS SLC8A1
PAX8 SLC12A4
EPOR DPY19L2P2
PLEKHG3 TNFRSF25
PCBP3 TGFB1
KIAA0195 EML3
ALAS2 MXI1
ADCYAP1 WBSCR22
MEGF9 LILRB3
DPF1 TAF6L
PMP2 ANKRD26
OLFM1 TYR
EEF1B2 EIF3E
FBXO7 SPTB
T TNFRSF25
T SLC17A7
RPS27A RPS17
KRT33B CCDC52
GABRE SNTA1
LEPR REN
SIX3 EPHB2
RPL38 RPS16
CACNA1B NOC2L
BPGM TERF2IP
SLC7A7 KCTD12
RPL29 RPS3
RPL37 RPS15
USP6 SCAPER
SLC9A3 ARR3
HIST1H2BC HIST1H3D
AGFG2 MGAT3
AGFG2 NCR2
ARVCF FLJ40113
SLC9A1 PHF21A
RPL17 RPS21
RPL27A RPL35
RPL27A RPL29
RPL27A RPS13
SNORA21 RPS15A
RPS11 RPS7
KRT85 NR5A1
SEC31A MT1G
RPL3 RPS21
RPL30 RPL9
VCAN SLC7A7
RPS8 RPL12
RPS8 RPL6
RPS25 RPL5
RPL18 RPL31
RPL18 RPL23A
EEF1G RPL35
VEGFC B3GAT2
CEACAM6 MYBPC3
CEACAM6 TGOLN2
HIST1H2BJ HIST1H2BC
GNA13 ADNP2
POU6F1 SLC17A3
HOXD4 PTPRN
TNFRSF25 ABCC8
TNFRSF25 MAPK8IP1
RBM8A ABCC8
RUNX2 PLEKHG3
TYR PCBP3
FBN2 HBG1
HIPK2 PTGES
ADCYAP1 CYP2D6
ADCYAP1 RAD51L3
SCYL3 CHD8
BCL2L1 EPB42
MGAT3 CAPN5
EFNA3 NTRK3
EFNA3 MAGEA4
KRT33B CALB2
SLC30A3 SLC12A4
SLC17A3 HSF4
CCL16 SLC17A3
CCDC69 AANAT
SIX3 HOXD4
RPL38 GNB2L1
CACNA1B FSCN2
ZKSCAN3 ISL1
RPL5 RPL11
XDH EFNA3
MTSS1L AREG
AGFG2 CACNA1B
ARVCF CALB2
ARVCF CXCL5
ARVCF IGSF9B
RPL17 RPS6
RPL19 RPS16
RPL19 RPL27A
SNORA21 RPL10A
RPS24 RPL27
RPL32 RPL7
RPL14 BTF3
RPL14 RPS21
IGHMBP2 GIGYF2
RPL3 RPL29
RPS10 RPL24
RPS18 RPL12
RPS18 RPL4
RPS9 RPL29
RPL28 RPS23
RPL28 RPL18
FSHB CXCL5
FSHB SEZ6L
RPL10 RPL11
EEF1G RPS18
RPS3A RPL9
USP11 AKAP3
CYP2A6 ARVCF
IFI6 IFI27
ISG15 IFI44L
POU6F1 ABCC8
TUBB2B WBSCR22
SLC12A4 B4GALT3
ZNF592 TNFRSF25
EPB49 MKRN1
FCER1G S100A11
DPF1 BNIP3L
PTRF CEL
EEF1B2 RPL27
MAP2 AKAP3
RPL13A RPS6
T AKAP3
RPS4X RPS6
GNB2L1 RPS3
MAGEA9 T
EFNA3 WDR62
KRTAP26-1 TYR
SLC17A3 ISL1
RPL5 EIF3E
SOX4 HIST1H2AE
ITGA10 AANAT
NTSR2 CALB2
PRSS3 PIR
SLC9A1 SLC17A7
CCBP2 CDK5R1
RPL41 RPL13A
ZNF157 HOXD4
ZNF157 RPH3A
ZNF549 AGFG2
RPL30 RPS13
RPS8 RPL3
RPL18 RPL27
RPL18 RPS16
RPL18 SNORA21
RPS18 RPL36A
RPS18 RPL24
RPS18 RPL6
RPS18 RPL14
RPL13 RPS24
RPL28 RPL27
RPS19 RPS25
FSHB ABCC8
FSHB T
MSX1 EFNA3
RPL10 RPL19
JAK3 CALB2
ERBB2 SELENBP1
MAP2K4 SLC6A12
PLEKHG3 FLJ40113
CASP1 FGL2
KEL HERC2P3
WDR62 TUBGCP2
NTNG1 WDR62
SELENBP1 TAF6L
RPL10A NACA
CRTC1 MFNG
ARFIP2 RGN
CCL19 B3GAT2
IGHE BNIP3L
MNDA MEGF9
T DUS4L
HHLA1 OLFM1
RPS3 RPS6
RPS17 NPM1
MAGEA5 SLC5A2
MAGEA5 PAFAH1B1
EFNA3 CDK5R1
EFNA3 ABCC8
EFNA3 PLEKHG3
KRTAP26-1 ODF1
RRM1 FEN1
MYST2 SLC12A4
SIX3 HAUS5
RPL38 RPS7
CACNA1B SCAPER
GPR1 RAD51L3
RPL37 RPS4X
GM2A ATP10B
DOHH REM1
GP1BA PIR
NTSR2 SLC17A3
SEZ6L RBPMS
NEURL BPGM
SLC9A1 WDR62
SLC9A1 GRM4
NELL2 IGHE
PPP3CC OCEL1
GRINA GPRIN2
ZNF157 CXCL5
RPL17 RPL12
RPS5 RPL5
RPL23A RPS7
RPL23A RPL12
RPL21 RPS27A
RPS11 RPS16
KRT85 NTNG1
HCG9 USP6
CHST3 POU6F2
SDC3 LRRC15
NCKIPSD CHST3
RPL37A RPS21
RHCE HMBS
RPS8 RPL30
RPS25 RPS29
RPLP0 RPL24
RPL28 RPLP0
RPL28 RPS9
FSHB KRT85
RPL10 RPS25
EEF1G SNORA21
RB1 B3GAT2
RPS3A RPS25
CCR1 HHLA1
IL1A ABHD5
MAPRE3 CREB3
PCBP3 RPH3A
TYR IL13
KIAA0284 NOC2L
RAD51L3 HSF4
ZNF592 PCBP3
ZNF592 OTUB1
SAMD14 HMX1
SAMD14 KIAA0284
CALB2 HOXD4
CALB2 MYH2
AANAT CREB3
CCL19 SAMD14
RPS29 RPL11
SLC8A1 PYY
MAGEA9 RAD51L3
KRTAP26-1 ISL1
CCL16 T
PCSK7 SLC8A1
CCDC69 PAEP
SIX3 AFAP1
IGSF9B AANAT
CACNA1B KIAA0284
LY96 DPYD
STXBP1 HOXD4
LOC729602 PDXDC1
TNFRSF1B IFI30
RPL12 RPL35
RPL12 RPL38
RPL5 RPL29
RPL4 RPS27A
RPL22 EEF1B2
UGT2B15 B4GALT3
UGT2B15 SLC12A4
USP6 MXD1
HIST1H2BC HIST1H2BN
NEURL CYP3A5
ARVCF RAD51L3
SLC9A1 EPHB2
RPL17 EIF3F
RPL19 RPL37
MAGEA1 EPHB2
MAGEA1 MAGEA5
EPB41 GSPT1
RPL23A RPL35
RPL23A RPS5
TRMT1 CDC37
TRMT1 DNMT1
RPL3 RPS27A
RPL30 RPS3
HIST1H2BF HIST1H3D
RPL8 RPL27A
KRT37 ADH1C
SLC18A1 SLC17A3
RPL28 RPS13
E2F1 CHST3
MAP2K4 NCOR2
MAP2K4 PTPRB
MAP2K4 LOC652147
EEF1G RPL31
VEGFC MGAT3
VEGFC CDH13
IL4 RAD51L3
TYMS CKS1B
PAX8 EPHB2
PAX8 MAGEA5
BMP2 TNFRSF4
POU6F1 SIX3
CDK6 HOXD4
PCBP3 PLEKHG3
TUBB2B EPHB2
TYR KRT6A
MMP11 CNP
C1QBP AHCY
WDR62 TNFRSF25
WDR62 PCBP3
SAMD14 C19orf50
HLA-DRA HLA-DRB4
HPR S100A8
HAUS5 TYR
TRIM58 GYPB
SLC17A7 NTRK3
HHLA1 MYBPC3
RPS4X RPL11
RPS17 RPL7
EFNA3 TUBGCP2
SCNN1D GDF5
SLC17A3 HHLA1
LEPR GOLGA8A
DMP1 TG
ITPR2 AFAP1
SLC7A7 LILRB2
RPL5 RPS23
MYEF2 PTPRN
RPS12 RPS27A
FPR3 IGSF9B
ARVCF CBLN1
ARVCF TUBB2B
SLC9A1 TYR
VAMP5 B4GALT3
RPL19 RPL5
RPL23 RPS5
SDC3 AFAP1
FAU RPL31
RPL30 RPS27A
RPS8 RPL14
RPS10 RPL12
RPL8 RPS25
PRPS1L1 KDELR3
SRM TNFRSF25
SRM SIX3
FSHB PFDN1
FSHB LMTK2
JAK3 HHLA1
WNT1 AGFG2
MAP2K4 ASCL1
IGFBP2 PSMC4
EEF1G RPS21
EEF1G RPLP0
EEF1G RPS9
USP11 CPZ
CEACAM6 SLC17A3
NFKBIA TNFAIP3
PAX8 SIX3
BCL6 CYP1B1
EPOR TCF15
CGA TFR2
TYR TNFRSF25
TYR PSG1
SLC12A4 MC2R
SLC12A4 TNFRSF25
NEUROD2 ACVR1B
ATP10B FLT1
SELENBP1 TRAK2
KNG1 NTNG1
AARS CTNS
EEF1B2 RPL10A
GPRIN2 MAPK8IP1
GPRIN2 LEFTY1
SLC8A1 B3GAT2
EFNA3 IL13
EFNA3 EPHB2
EFNA3 CXCL5
KRTAP26-1 OTUB1
LOC145678 NF1
VNN2 BCL6
PCSK7 IAH1
PRPF6 ASCL1
S100P S100A12
HOXB5 ILF3
CACNA1B ASCL1
STXBP1 AANAT
GPR1 PSG1
RPL29 RPS15
SLC4A1 BNIP3L
UGT2B15 EPHB2
NTSR2 PFDN1
NTSR2 HAUS5
SLC9A1 IKBKG
SMARCA4 CDC37
PPP3CC MAGEA5
RPLP2 RPL34
CCBP2 EFNA3
ZNF157 GPRIN2
RPL19 RPS27A
RPL19 RPL38
RPL15 RPL9
RPL15 RPS27A
MAGEA1 PCBP3
RPL23A RPL19
CHST3 HHLA1
SDC3 TNFRSF25
RPLP1 RPL34
FAU RPL15
RPL14 EEF1B2
MLANA TNP1
IGHMBP2 PCBP3
RPL30 RPS23
MT1F QRICH1
RPS25 SNORA21
RPLP0 RPL14
RPS9 RPL12
RPL13 RPS21
RPL8 RPL38
FSHB CHST3
CDH13 MGAT3
RPL10 RPL31
MAP2K4 FANCA
EEF1G RPS25
RB1 LOC652147
PAX8 MYST2
WNT10B PSG1
HSF4 FLT1
TNFRSF25 FLJ40113
MYL4 XK
TNP1 TGFB1
MMP11 TAF6L
KIAA0195 PCBP3
AFAP1 TYR
WDR62 FLJ40113
PAFAH1B1 PCBP3
ATP2B2 PSG1
KBTBD11 AK2
IGHE KLHL9
IGHE ARC
MYBPC3 SLC16A6
HECW1 PAEP
T ABCC8
SCYL3 KNG1
RPS3 RPL11
EFNA3 UNC5B
SLC17A3 PIK3R3
DNTT BLNK
SIX3 CDK5R1
SIX3 RAD51L3
RPL29 EEF2
ASIP CARD10
RPS12 RPL7
AGFG2 SCAPER
ARVCF PFDN1
SMARCA4 LOC729602
U2AF2 UGT2B15
TEF SPTB
ZNF157 ARVCF
RPL17 RPS12
RPS5 RPS7
RPL19 RPS15
RPL15 RPS23
MAGEA1 GPRIN2
TOP3B ADH1C
HBB ATP6V0A1
FAU RPS7
FAU GNB2L1
RPS8 EEF2
RPL18 RPL5
RPS9 RPS18
LOC728643 RPS5
RPSA RPL14
SRM AANAT
MSX1 TNFRSF25
ERBB2 NEURL
EEF1G RPSA
KISS1 GP1BA
CEACAM6 FSHB
IL8RA GCA
GSTM3 TNFRSF25
PRLR TGFB1
RAB11FIP3 IL13
SULT4A1 FSHR
PSG1 MC2R
TUBGCP2 PLEKHG3
SLC16A6 MT1G
ACAN ARR3
CYP3A5 PPP1R10
S100A11 ITGAM
RAD51L3 RIMS2
HLA-DMA HLA-DMB
INA PSG1
EPB49 MXI1
AIF1 ITGB2
EPB42 GYPE
TRIM58 GYPE
PTRF TNFRSF25
CCL19 DNAJA3
SPTB EPB49
LEFTY1 NTRK3
PIK3C3 TM4SF1
FBXO7 EPB49
SLC8A1 IAH1
AREG NPTX2
GNB2L1 EEF1B2
EFNA3 IFT140
EFNA3 T
CCDC69 IL13
CACNA1B DMP1
GSPT1 BCL2L1
RPL5 RPL27
RPL37 RPL12
F7 WBSCR22
SLMO1 HHLA1
ADCY1 FAM13A
DOHH SAMD14
UGT2B15 SLC30A3
NTSR2 EPOR
NTSR2 TNP1
SEZ6L EFNA3
PRSS3 TMSB15A
ARVCF WDR62
LSM4 TGFB1
RPLP2 RPL27
RPLP2 RPS6
RPS14 RPL7
KRT85 FAM189A2
RPS24 RPS4X
RPL3 RPL31
RPS10 RPL35
RPL18 RPS12
RPS18 RPL13A
RPL28 RPL19
RPS19 EEF2
RPSA RPL29
RPSA RPL15
FSHB SIX3
FSHB ARVCF
FSHB ZNF157
CDH13 NFATC4
WNT11 CLCA1
RPL10 RPL37
MAP2K4 CCL19
FGR S100A11
MMP14 AANAT
IL8RA NAV3
XRCC2 RPH3A
GSTM3 LOC729602
ABCC8 HSF4
AKAP3 TNFRSF25
LOC729602 LOC730092
CBLN1 HOXD4
PFKFB3 MT1B
B4GALT3 TGFB1
TUBB2B CDK6
GSTA2 MAST2
ITGAM HCK
FMO5 GOLGA8A
EPB49 TERF2IP
RAD54L2 SCAPER
IKBKG UNC5B
IKBKG PHF21A
LEFTY1 RAD51L3
LEFTY1 CALB2
T PCDHA9
NEBL RAD51L3
HHLA1 B4GALT3
RPS4X RPL7
EFNA3 MC2R
SLC17A3 RIMS2
SLC17A3 ZNF592
DPY19L2P2 GOLGA8A
SEPT5 DNM3
MVD SAMD14
HOXB5 PTRF
MYST2 MAGEA5
SIX3 RIMS2
CACNA1B FRAT2
CACNA1B CAPN5
CACNA1B MVD
PAK4 WDR62
RPL24 RPS6
RPL31 RPL36A
RPL37 RPL38
RPS13 RPL38
LILRA4 HHLA1
SLMO1 MYH2
RPL4 RPL27
VRK2 BLVRB
ITGA10 CYP2D6
UGT2B15 GIGYF2
NTSR2 SLC12A4
NTSR2 SLC17A7
SEZ6L GM2A
SLC9A1 SIX3
HIST2H2AA3 HIST1H2AE
LSM4 TNP1
VAMP5 TGFB1
TEF DPF1
ZNF157 MC2R
RPS5 SNRPD2
GHRHR WBSCR22
CYP11B2 FXYD3
DDX11 PLEKHG3
RPL14 RPS6
RPL14 RPL37
IGHMBP2 PPYR1
TGOLN2 MAGEA9
RPL30 EIF3E
LOC652147 B3GAT2
RPS10 RPL37
RPLP0 RPL27
RPS9 RPS16
RPL13 RPS8
RPL28 RPS14
RPL28 RPS10
SRM T
FSHB IGKC
MAP2K4 MFNG
MAP2K4 KLK11
FGR LILRB2
EEF1G RPL30
RPS3A RPL7
RPS3A RPL4
MMP14 GRM4
MRPL28 C19orf50
EEF1A1 RPS17
GUCA1A HSF4
CCR1 HSF4
ISG15 MX1
RBM8A HSF4
SLC38A3 MAPRE3
HAGH SLC6A8
GINS1 FEN1
BNIP3L SLC6A8
PFDN1 IL13
MYH2 WBSCR22
TG KLK11
HOXA9 HOXA5
PAEP CREB3
GARNL4 PHF21A
SLC4A3 IL13
WDR62 TYR
ALAS2 TRAK2
LILRB3 NCF2
CRISP3 TMSB15A
DPF1 TRIM58
AANAT SLC12A4
AANAT WDR62
SPTB FBN2
SLC4A8 CALB2
FBXO7 EPB42
RPS29 RPL36A
CXCL5 LEFTY1
RPS7 EEF2
KRTAP26-1 T
SLC17A3 RBM8A
SIX3 CYP2D6
PVT1 PTGES
REM1 CACNA1C
SPINT3 IGSF9B
RPL31 EEF2
LILRA4 MYST2
SLC4A1 HBD
UGT2B15 TGFB1
RPS27 RPS23
ARVCF IKBKG
ARVCF SLC30A3
SLC9A1 TUBGCP2
SLC9A1 CYP2D6
LSM4 CYP2D6
LSM4 ARVCF
VAMP5 NTRK3
RPL17 RPL11
RPL17 EIF3E
RPS20 RPS21
RPS14 RPL38
RPS11 RPL29
RPS24 RPS12
HCG9 NCOR2
NPHS1 SLMO1
RPLP1 RPS16
RPL6 RPS4X
RHCE BLVRB
IGHMBP2 MMP11
TEX28 NTSR2
ALX3 GP1BA
KRT33A NTSR2
RPS18 RPL35
RPL13 RPS20
PFKFB2 FXYD3
IGL@ EPX
FSHB WBSCR22
RPL10 RPL27
MAP2K4 USP6
FGR BST1
RPS3A GNB2L1
CEACAM6 WBSCR22
PAX8 MSX1
POU6F1 ATP2B2
PCBP3 IL13
CACNA1C B3GAT2
LOC92973 ZNF212
IFI44 IFI27
CD14 CD1D
DPF1 GYPE
DPF1 CYP3A5
AANAT TNFRSF25
ARC KLHL9
GPRIN2 PTPRN
GPRIN2 LARGE
GPRIN2 NTRK3
GRM4 TGFB1
CXCL5 SLC12A4
SLC8A1 SCAPER
EFNA3 MAPK8IP1
KRT33B HHLA1
KRTAP26-1 TGFB1
KRTAP26-1 NEBL
LOC145678 EPHB2
SLC17A3 MYH2
DPY19L2P2 PDXDC1
IGSF9B CALB2
IGSF9B KRTAP26-1
RPL38 RPS17
REM1 SCAPER
CACNA1B NCOR2
TCF20 CAPN5
RPL37 RPL35
RPS12 RPL9
USP6 NCAM1
SEZ6L ABCC8
CLK1 RSRC2
NEURL TAF6L
NEURL KLHL9
ARVCF PSG1
ARVCF SLC4A3
SMARCA4 PTGER3
VAMP5 EFNA3
CKAP4 S100A9
CCBP2 DNAH9
ARHGAP6 SCAPER
ARHGAP6 CACNA1B
ZNF157 RIMS2
ZNF157 MYST2
RPL17 RPL37
RPL27A RPL7
RPL19 RPS15A
TRIM52 LEPR
HCG9 FSCN2
RPLP1 RPL12
RPL6 RPL34
TGOLN2 ZNF157
NEU3 CASK
LOC652147 ASCL1
RPL18 RPL29
RPS18 RPS15
RPLP0 RPS27A
RPS9 RPS17
RPL28 RPS3
RPSA RPS18
FSHB CHRNB1
FSHB LILRA4
MAP2K3 GUK1
RPL10 RPL29
ERBB2 TAF6L
EFNB1 PTPRN
MAP2K4 KIAA0284
RPS3A RPS7
TYMS PCNA
CYP2A6 CALB2
GATA2 TRIM52
TOP1 TOP1P2
MAF MNX1
PLEKHG3 AKAP3
PCBP3 FLJ40113
EPOR CREB3
PTGER3 TNFRSF25
SCAPER MFNG
B4GALT3 PTPRN
NCOR2 HMX1
MYH2 PSG1
TG SCAPER
NPM1 HNRNPA1
QRICH1 MT3
C1QBP NHP2
ALAS2 TERF2IP
CRTC1 SCAPER
ADH1C NOC2L
CCL19 SCAPER
JMJD6 PCBP3
NPTN S100A11
IGHE DPF1
FBXO7 GYPB
RPS29 RPL7
PDE3A SLC8A1
EFNA3 EPOR
EFNA3 IKBKG
EFNA3 MAGEA5
KRTAP26-1 RIMS2
SLC17A3 PTPRN
SLC17A3 TNP1
NAMPT BCL6
LOC729602 KIAA0907
TNFRSF1B PSAP
RPL31 BTF3
RNF14 TRAK2
SLC4A1 GSPT1
SERHL2 MGAT3
ITGA10 CDKL5
RPS21 RPL13A
ARVCF TNFRSF25
GRINA MAGEA9
ZNF157 LILRA4
RPL15 BTF3
TOP3B ASCL1
RPL23A RPL9
RPS11 RPS27A
KRT85 GPRIN2
TRMT1 TNFRSF25
CHST3 PACRG
CHST3 CPZ
CHST3 EFNA3
SDC3 PSG1
SDC3 XDH
RPL14 RPL9
TGOLN2 SULT4A1
RPL3 SNORA21
FN1 STX12
HIST1H2AD HIST1H1C
RPS8 RPL38
RPSA RPL19
RPSA RPL18
FSHB AKAP3
FGR NCF2
RPS3A NPM1
IGFBP5 ARHGAP6
CYP2A6 T
XRCC2 TYR
EEF1A1 RPS4X
GUCA1A CHST3
AKAP3 ABCC8
CEL REN
KEL PTGER3
CENPF NDC80
EPB49 GYPA
FCER1G ITGB2
AANAT NTNG1
IKBKG EPHB2
IKBKG SLC17A7
NDUFB7 IDH3B
PIR COL11A1
GPRIN2 TNP1
MAP2 HSF4
RPS23 RPL27
DNAH9 TYR
MGAT3 NCOR2
EFNA3 AKAP3
RPS27A RPL27
RPS27A EEF2
LOC145678 PRSS8
SLC30A3 TGFB1
SLC30A3 EFNA3
SLC17A3 NEBL
MYST2 RPH3A
SIX3 TUBB2B
REM1 BCAP29
FECH SLC6A8
LILRA4 KRTAP26-1
SLC9A3 C16orf88
SEZ6L CCDC69
AGFG2 FUT6
ARVCF SEZ6L
MON2 WBSCR22
U2AF2 LOC145678
ARHGAP6 NFATC4
RPL15 RPL37
RPL15 RPS12
RPL32 RPS14
MYT1 RPH3A
TRMT1 LEPR
CHST3 EPOR
SDC3 MYST2
RPL37A GNB2L1
RPS8 RPS12
RPS25 RPL7
IGKC HHLA1
RPL28 RPL12
IGH@ TYR
RPSA RPL5
RPSA RPL17
FSHB MAGEA9
FSHB NTSR2
MSX1 KRT1
MAP2K4 REM1
EEF1G EIF3E
EEF1G RPS7
EEF1G GNB2L1
HIST1H2BJ HIST2H2AA3
CYP2A6 GPRIN2
RPL36A RPL35
RIMS2 SLC12A4
RBPMS IL13
HIPK2 SOX3
TAZ TNFRSF25
TPM1 ALDH1A1
SLC17A7 FLJ40113
AP1S1 GSTA2
ARC CNP
OLFM1 AKAP3
OLFM1 ACVR1B
CCL19 MAP3K14
SSX1 ABCC8
PROS1 STAC
CHP CPB2
PLS3 COL11A1
MAGEA9 ISL1
MAGEA9 RIMS2
MAGEA5 CBLN1
EFNA3 PFDN1
KRT33B LARGE
KRTAP26-1 SLC17A1
DPY19L2P2 PTGER3
CCDC69 ATP10B
SIX3 PLEKHG3
SIX3 STATH
REM1 KIAA0284
ITPR2 TYR
LOC729602 DNMT1
RPL24 BTF3
F7 DCT
RPL4 RPL9
XDH LRRC15
SOX4 HIST1H1C
NTSR2 MYST2
AQP5 FAM119B
AGFG2 SGCD
ARVCF TYR
MON2 KRTAP26-1
SLC9A1 NTRK3
SLC9A1 UGT2B15
DNM2 CEL
EIF3F TINP1
RPLP2 RPL31
RPL17 RPL22
RPS5 RPL9
RPL27A RPS15
RPS14 SFI1
RPS14 RPL4
RPS14 RPLP2
SNORA21 RPL18A
TOP3B CAPN5
PNMT RYR3
KRT85 KNG1
KRT85 SCYL3
TRIM52 ZNF266
CFHR1 PIR
MYT1 ZNF157
CHST3 PTGER3
SDC3 PCBP3
KIAA0894 TAF6L
MLANA MYST2
TGOLN2 WBSCR22
HOXC11 KRTAP26-1
RPS25 EEF2
RPS25 RPL9
RPL18 RPL35
RPL18 SNRPD2
RPS18 RPS4X
RPLP0 RPL27A
RPL28 RPS15
MSX1 OCEL1
MSX1 NTRK3
CDH13 LOC652147
FGFR1 GOLGA8A
JAK3 FSHB
ERBB2 DPF1
EEF1G RPS15A
VEGFC PCSK7
IFNA4 GSTA2
PAX8 MC2R
EDN2 SLC9A3
GATA2 GSTM3
LARGE HOXD4
WBSCR22 C1QTNF3
PPP5C SLC16A6
CYP2D6 B4GALT3
G0S2 SLC16A6
SERPINE1 CXCL1
HMBS CPOX
SELENBP1 SLC6A8
PKMYT1 WDR62
IKBKG ABCC8
IKBKG SLC12A4
ZMIZ2 SAMD14
GPRIN2 ZNF592
HMGA2 RIMS2
LBP PCBP3
T CDK6
T LEFTY1
HHLA1 PTPRN
PDE3A CCL19
EFNA3 OTUB1
EFNA3 SLC17A1
RPS27A RPL7
SLC30A3 OTUB1
SLC17A3 IKBKG
PDIA2 HOXB5
ZKSCAN3 CXCL5
ACSL3 POU6F1
LOC729602 PTGER3
SLC7A7 LILRB3
RPL31 RPS15
RPL12 RPS6
GM2A MAPRE3
RPS13 RPL12
SLMO1 KRT33B
RPL22 EEF1A2
SLC4A1 TERF2IP
RFX1 CACNA1B
ARVCF UGT2B15
SLC9A1 AANAT
CCBP2 ABCC8
NR5A1 SIX3
KRT85 SBNO2
TRIM52 DPY19L2P2
HCG9 DOHH
RPL32 RPS24
METTL3 NSUN5C
MYT1 RAD51L3
TRMT1 LOC729602
CHST3 B4GALT3
SDC3 TUBGCP2
SDC3 SIX3
RPL37A RPS23
RPLP1 RPL29
DDX11 WDR62
TEX28 PCBP3
RPL30 RPS5
NEU3 CACNA1B
LOC652147 MVD
RPS8 RPL4
RPS8 RPL23A
RPS10 RPL7
RPS10 RPL6
RPL13 RPL11
RPL13 RPLP1
LOC728643 RPL17
CD163 VCAN
RPSA RPL4
FSHB CCL16
MSX1 ARVCF
CDH13 FSCN2
EFNB1 MAGEA9
USP11 DNAH9
VEGFC AGFG2
CEACAM6 KNG1
IL1B TNF
KLF1 SPTB
CCR1 MYEF2
SLC9A3R2 PRSS8
TFR2 APOC1
NDC80 KIF11
REN GOLGA8A
PFKFB3 SQSTM1
PHF21A FLT1
MT2A PFKFB3
B3GAT2 TG
PPP1R10 GYPB
MOBP GYPA
RPS16 ATP5S
PAEP MAPRE3
AFAP1 PSG1
ZNF592 ABCC8
ZNF592 CBLN1
NR0B2 OTUB1
SLC4A3 CREB3
BLVRB SELENBP1
SLC17A7 AKAP3
CCL19 FGD1
IGHE ALAS2
GRM4 SLC12A4
GRM4 TBX19
RPS6 RPS15
RPL13A RPL7
CXCL5 ISL1
LBP PFDN1
T HAUS5
PLOD2 DAG1
BCL2L1 HAGH
HHLA1 ADCYAP1
MGAT3 SLC8A1
EFNA3 TCF15
KRT33B PTPRN
RPS15A RPS15
RPS15A NPM1
LEPR DNMT1
SIX3 HHLA1
ZKSCAN3 ABCC8
ATP6V0E1 GLB1
LILRA4 PCBP3
RPS12 RPS29
RPS12 RPL29
RAP1GAP PPP1R10
UGT2B15 PCBP3
FAM65B MGAM
AGFG2 MFNG
PRSS3 PROS1
PPP3CC LOC145678
CTSZ GSTA2
TEF CA2
ZNF157 SLC17A3
RPL27A RPL37
RPL15 EEF1B2
KRT85 ADCYAP1
CHST3 CDK6
SDC3 TGFB1
RPL14 SNORA21
SEC31A MT1X
IGHMBP2 SLC12A4
RPS25 RPS15
RPL18 FAU
RPS9 RPS15A
KRT37 LOC652147
RPS19 RPL3
RPSA RPS8
EFNB1 CCDC52
MAP2K4 RGN
MAP2K4 ARFIP2
MAP2K4 FSCN2
RPS3A RPL11
USP11 EFNA3
TERF1 SCAPER
EEF1A1 RPS29
GUCA1A MYH2
PAX8 PAFAH1B1
POU6F1 ZKSCAN3
NDC80 TOP2A
PCBP3 HOXD4
TNP1 EPHB2
ELN SCAPER
RBPMS ABCC8
GNL1 RBM8A
NTRK3 TNFRSF25
IFT140 PCBP3
SAMD14 CAPN5
SAMD14 DPH1
CALB2 ISL1
UCHL1 SLC6A12
HPR S100A9
EPB42 TERF2IP
TRIM58 TERF2IP
SLC17A7 CALB2
SGSH ZNF592
IGHE PPP1R10
IGHE EPB49
GPRIN2 PHF21A
SCN8A HIPK2
GRM4 GPRIN2
MAP2 ABCC8
HIST1H2AE HIST1H2BL
LBP CDK6
T MAPK8IP1
BCL2L1 SLC6A8
RPS3 RPL10A
RPS3 BTF3
MGAT3 ASCL1
MGAT3 NFATC4
EFNA3 SLC17A7
EFNA3 LEFTY1
EFNA3 HHLA1
KRTAP26-1 ABCC8
LOC145678 PCBP3
LMTK2 EFNA3
SLC17A3 EPHB2
SLC17A3 EFNA3
LUC7L3 ZFC3H1
PFKFB2 CALB2
DMP1 ASCL1
SIAH2 FECH
LILRA4 WBSCR22
LILRA4 SLC12A4
F7 KRTAP26-1
HBD GYPB
SLMO1 WBSCR22
SERHL2 CACNA1B
NTSR2 FLJ40113
NTSR2 PLEKHG3
ARVCF PLEKHG3
ARVCF CYP2D6
ARVCF LBP
SLC9A1 CXCL5
LSM4 MAPK8IP1
GRINA PSG1
TEF FBXO7
RPL17 RPL38
SNORA21 RPL12
RPL23A RPS27A
RPL23A RPL24
ZNF549 CCL19
RPS11 RPS21
CFHR1 GP1BA
CHST3 NTRK3
CHST3 GRINA
RPL6 RPS21
RPL14 RPS27A
RPS10 RPS5
KCND3 SEZ6L
RPS9 RPL37
RPL8 RPS6
PRPS1L1 AKAP3
LOC728643 RPL14
RPL28 RPLP1
RPS19 RPS17
FSHB B4GALT3
FSHB SLC17A7
FSHB SLC18A1
JAK3 EFNA3
WNT1 ARHGAP6
MAP2K4 BTF3
IGFBP2 FUCA1
EEF1G RPL37
VEGFC ARFIP2
CEACAM6 MYH2
CEACAM6 GPR1
CYP2A6 HOXD4
FGF7 CXCL5
EPOR DNMT1
EPOR HOXB5
HOXD4 IL13
TNFRSF25 IL13
AKAP3 MAPK8IP1
PFKFB3 MT1H
TG SLC6A12
TYR TGFB1
TYR TNP1
KLHL9 RND2
SAMD14 HIPK2
LILRB3 CD1D
ZMYND8 EPOR
SLC17A7 HSF4
MAGEA4 OCEL1
REEP1 DLX4
GPRIN2 NTNG1
NF1 TFF3
EEF1A2 EEF1B2
RPS6 EEF1B2
LBP TUBB2B
LBP SLC12A4
T PIK3R3
T SLC4A3
HHLA1 STATH
MPP2 B4GALT3
RPS17 BTF3
EFNA3 RBM8A
KRTAP26-1 PFDN1
KRTAP26-1 MAGEA5
SLC30A3 CORT
SLC17A3 STATH
MVD MGAT3
EPM2A TNP1
CCDC69 AKAP3
SIX3 WDR62
RPL38 RPS27A
NCR2 SAMD14
REM1 NOC2L
AZU1 CFD
BPGM TMCC2
F7 SLC12A4
ITGA10 B4GALT3
ITGA10 RIMS2
RAP1GAP EPB49
NTSR2 AKAP3
NTSR2 B4GALT3
NTSR2 MSC
NEURL DPF1
ARVCF NTRK3
ARVCF MPP2
SLC9A1 MAPK8IP1
LSM4 TNFRSF25
U2AF2 PCBP3
U2AF2 EFNA3
CCBP2 PLEKHG3
RPS5 RPS17
MAGEA1 EFNA3
RPS14 BTF3
RPS24 RPL31
CHST3 TCF15
HLA-DRB4 HLA-DRB3
NCKIPSD SLC17A3
NCKIPSD KRT85
CRYBB3 PML
BTF3 RPL10A
RPL14 RPL19
HOXC11 MAGEA5
RPL3 RPL27
RPS8 RPS16
RPLP0 RPL4
RPL13 RPS18
RPL8 RPS24
RPS19 RPS15A
RPSA RPL36A
FSHB EFNA3
MSX1 HOXD4
CDH13 BTF3
ERBB2 PPP1R10
EEF1G RPL10A
USP11 PRKACA
IL4 PSG1
TYMS KIAA0101
CYP2A6 SLC9A1
ESR2 SULT2B1
POU6F1 PSG1
AKAP3 IL13
PSG1 TNFRSF25
HCK NCF2
CGA RYR3
CP ABCC8
TYR HSF4
SLC12A4 MUC1
LIPE CFD
MMP11 PPP1R10
MKRN1 TERF2IP
ZNF592 TUBB2B
TRAK1 KLK11
NFATC4 SCAPER
PAFAH1B1 TUBGCP2
SAMD14 IAH1
SAMD14 CACNA1C
RAD54L2 ASCL1
PFKFB3 SLC16A6
EPB42 GYPA
AANAT TAZ
FLJ41278 DPF1
EEF1B2 RPL35
NPTN ARPC5
GPRIN2 MUC1
GPRIN2 WDR62
GRM4 SLC4A3
CHRNB1 RAMP3
CXCL5 CREB3
GRIK5 C19orf29
BCL2L1 BNIP3L
HHLA1 PFDN1
HHLA1 CNTN2
HHLA1 LEFTY1
MPP2 AKAP3
GNB2L1 RPL35
MAGEA9 SLC12A4
MAGEA9 NEB
RPS27A RPL11
KRTAP26-1 TUBB2B
SLC17A3 CBLN1
SLC17A3 PHF21A
MYST2 TUBGCP2
CCDC69 MAPRE3
SIX3 TCF15
SIX3 LEFTY1
RPL38 RPS3
FECH BNIP3L
ACSL3 CYP1B1
RPL5 EIF3M
RPL34 RPS15
ABHD5 NAMPT
RPS12 RPL5
ITGA10 SPINT3
USP6 DOHH
NTSR2 PTPRN
SLC9A1 GARNL4
NELL2 CYP3A5
PPP3CC OTUB1
PPP3CC SLC30A3
PPP3CC MYST2
GRINA KRT33B
ZNF157 ISL1
RPL27A RPS23
RPL19 RPS4X
TOP3B MGAT3
AP2A2 MAPK8IP1
CHST3 PFDN1
SDC3 EPOR
KIAA0894 CYP3A5
RPL37A RPS6
RPL6 RPL11
RPL6 RPS17
KIAA0754 LOC653188
RPL3 RPL11
TRD@ AQP5
RPL18 NPM1
RPL18 RPS10
RPLP0 RPL12
RPS19 RPL31
RPSA RPL11
CDH13 KLK11
JAK3 GPRIN2
PCNA KIAA0101
MAP2K4 SLC8A1
EEF1G BTF3
EEF1G RPL34
RPS3A RPL10A
USP11 EPOR
CYP2A13 EFNA3
ESR2 T
RBPMS TERF1
EEF1A1 RPS23
DTYMK RNASEH2A
CCR1 NPFF
EPOR GOLGA8A
PRLR MYST2
GATA2 FMO5
POU6F1 CALB2
IAH1 RGN
GOLGA8A CDC37
WBSCR22 RPH3A
SCNN1B NOC2L
OTUB1 EPHB2
WDR62 NTRK3
WDR62 ZNF592
CALB2 NEB
CALB2 RIMS2
ATP2B2 TNP1
ATP2B2 CALB2
TPM1 KEL
RPL10A TINP1
TRIM58 TRAK2
SLC17A7 ABCC8
OLFM1 CALB2
PIK3C3 IGFBP4
GPRIN2 IL13
GPRIN2 MAGEA4
CXCL5 ATP2B2
SCYL3 HSF4
HHLA1 CYB5A
HHLA1 GPRIN2
PPYR1 MMP11
MAGEA5 GPRIN2
EFNA3 FLJ40113
EFNA3 RIMS2
RPS27A EEF1A2
RPS27A RPS3
KRT33B GPRIN2
KRTAP26-1 ATP2B2
MXD1 SAMD14
SLC30A3 TUBB2B
SLC17A3 B4GALT3
SLC17A3 TYR
CCL16 NEBL
RRM1 KIF11
SIX3 DNAH9
STXBP1 GPRIN2
LOC729602 REN
RPL29 RPS27A
RPL5 RPL35
RPL34 RPS4X
RPL37 RPL5
LILRA4 HOXD4
SLMO1 CALB2
SLMO1 HSF4
XDH PSG1
ITGA10 IGSF9B
ARVCF C11orf52
ARVCF ISL1
ARVCF HHLA1
ARVCF ITGA10
LSM4 B4GALT3
U2AF2 SLC12A4
CCBP2 ITGA3
ZNF157 PCBP3
ZNF157 TYR
RPL17 RPS16
RPL27A RPS20
RPL15 RPL36A
MAGEA1 SLC9A1
GHRHR HHLA1
KRT85 WBSCR22
KRT85 SLC12A4
KRT85 CCDC69
CHST3 LEFTY1
FAU RPL17
FAU RPS14
BTF3 TINP1
TGOLN2 GPR1
RPL30 RPL4
HIST1H2AD HIST1H3D
RPS25 RPLP1
ADRB1 NPFF
RPL18 EEF2
RPL18 RPS25
RPLP0 RPS7
HBA1 KLHL9
RPS9 RPL35
RPL13 GNB2L1
RPL8 RPL36A
LOC728643 RPS3
KRT37 TCF20
RPSA RPS12
RPSA RPS11
FSHB IGSF9B
FSHB ITGA10
MSX1 SLC5A2
MSX1 GRM4
EFNB1 CHST3
DNASE2 AGFG2
RPS3A RPL19
USP11 JAK3
CEACAM6 ARVCF
CYP2A13 PCBP3
CYP2A6 NTSR2
CYP2A6 ZNF157
CAMK4 CBLN1
IL8 IL1B
IL8RA AQP9
XRCC2 OLFM1
GATA2 ILF3
WNT10B CALB2
RPH3A EPHB2
ILF3 ZNF266
HLF RGN
PRSS3 NAP1L3
MYH2 STATH
FXYD3 SPTB
ISLR HMG20B
ALMS1 SLC6A12
CACNA1C SCAPER
FMO5 MAPRE3
FMO5 PDXDC1
RAD51L3 PLP1
RAD51L3 SLC12A4
NFATC4 NCOR2
RAD54L2 SAMD14
PRTN3 CACNA2D2
HIST1H1C C10orf10
ADCYAP1 SLC12A4
AANAT MAPK8IP1
AANAT GARNL4
FLJ41278 GYPB
AARS GOLGA8A
MPPED2 PRSS3
EIF3H RPL10A
RPS6 NPM1
CXCL5 CDK6
CXCL5 PHF21A
T RAD51L3
CCNB1 PTTG1
HHLA1 ISL1
PDE3A SAMD14
MGAT3 C19orf50
MGAT3 CRTC1
MAGEA9 RPH3A
EFNA3 TCOF1
FSCN2 SCAPER
SLC30A3 OCEL1
SLC30A3 MAGEA4
SLC17A3 ATP2B2
MVD B3GAT2
MVD SLC8A1
LEPR ZNF266
MYST2 OTUB1
DNTT PTH1R
SIX3 UNC5B
SIX3 AKAP3
IGSF9B SIX3
REM1 RASGRF1
CACNA1B MXD1
KIAA0907 LUC7L3
ITPR2 CXCL5
BPGM GABARAPL2
RPL5 RPL10A
GM2A AANAT
RPS13 RPL35
LILRA4 SIX3
CFHR3 FLRT2
XDH CXCL5
SLC16A3 ACAN
ITGA10 HSF4
NTSR2 CXCL5
SLC9A3 PTH
FAM189A2 IGSF9B
SEZ6L NTSR2
ARVCF ABCC8
ARVCF NTNG1
SLC9A1 SLC17A3
SLC9A1 SEZ6L
U2AF2 TUBGCP2
PPP3CC PCBP3
VAMP5 ARVCF
RPLP2 RPS7
RPL15 RPL12
RPL23 RPS27A
UPK1B CADM1
RPS11 EEF2
HCG9 REM1
CHST3 NTNG1
SDC3 ISLR
NCKIPSD IL13
RPLP1 RPL27
FAU RPL38
RPL14 EEF1A2
RPL30 RPS6
RPS25 FAU
RPS10 RPL38
HIST1H2BI HIST1H2AE
RPL8 RPS15
HIST2H2AA3 HIST1H2BL
FSHB PTPRN
FSHB SLC6A2
FSHB RBPMS
FSHB PIK3R3
CDH13 MXD1
ETS1 MB
FGR FCER1G
EEF1G NPM1
RPS3A RPL37
VEGFC PDE3A
CEACAM6 SCYL3
CYP2A13 NTSR2
IL8RA VNN2
PAX8 PRSS8
PAX8 PSG1
EPOR REN
EPOR TRIM52
WNT10B RAD51L3
PSG1 HSF4
PSG1 SULT4A1
CREB3 MAPK8IP1
PDXDC1 ILF3
TOP2A KIF11
TRPM2 IRF6
ZNF710 TAF6L
TNP1 MC2R
PRRC1 TNFRSF25
PHF21A CREB3
BNIP3L TAF6L
TYR PFDN1
GYPA GYPE
OCEL1 CNP
CYP2D6 CREB3
CAPN5 GSTA2
IFI44 EIF2AK2
CD72 SIT1
NTNG1 ABCC8
CALB2 TGFB1
CALB2 PFDN1
SLC17A1 CALB2
PGD TKT
HAUS5 AKAP3
TBX19 MAPK8IP1
ALDH1A3 EPHB2
SLC17A7 PSG1
SLC17A7 SLC12A4
OLFM1 NTRK3
OLFM1 SLC17A7
MT1E PFKFB3
IKBKG TAZ
LEFTY1 TGFB1
EIF3M EIF3E
GPRIN2 HSF4
GPRIN2 TGFB1
GPRIN2 AKAP3
GPRIN2 ADCYAP1
TEKT2 ACAN
GRM4 CYP11A1
CHRNB1 CREB3
CHRNB1 CCDC52
CXCL5 RIMS2
MPP2 HHLA1
PDE3A FRAT2
RPS27A RPL9
KRTAP26-1 ZNF592
MYST2 SKI
HMGXB3 AANAT
CCDC69 CHRNB1
SIX3 PHF21A
PDIA2 LEPR
FECH GSPT1
KIAA0907 ZFC3H1
TCF20 SAMD14
RPL12 RPS7
RPL5 RPL7
RPL34 RPS3
LILRA4 EFNA3
RPL4 RPS6
SFN RPH3A
FANCA ASCL1
ITGA10 ZNF592
NTSR2 UNC5B
NTSR2 IFT140
NTSR2 PLIN1
RPS27 RPS13
RPS21 SFI1
SLC9A1 T
U2AF2 GPRIN2
ZNF157 CDK6
ZNF157 LEFTY1
RPS14 RPS4X
GHRHR PSG1
RPL21 RPS12
RPS11 RPL5
KRT85 LBP
RPS24 RPS29
RPL32 RPL36A
METTL3 CDC16
MYT1 WBSCR22
NCKIPSD POU6F2
RPL14 RPS16
RPL3 EEF2
RPL30 RPL37
RPS8 EIF3E
RPS10 RPL9
RPLP0 RPS4X
RPL13 RPL7
RPL13 RPL34
RPL28 RPL32
RPS19 RPL35
RPS19 RPL12
MSX1 EPHB2
E2F1 AANAT
ERBB2 TRIM58
EFNB1 POU6F1
MAP2K4 MXD1
MAP2K4 NEU3
RPS3A RPL14
USP11 CP
USP11 NTRK3
IGFBP5 REM1
VEGFC IAH1
THRA PSG1
XRCC2 NTRK3
RBPMS PYY
GUCA1A FSHB
PAX8 TNFRSF25
POU6F1 SRM
PRKACA NFIC
HMG20B CDK5R1
PLEKHG3 ABCC8
ISL1 CDK6
PFKFB3 MT3
TYR PLEKHG3
CAPN5 FRAT2
DUS4L CDK5R1
DUS4L IL13
RIMS2 B4GALT3
RIMS2 CYP2D6
SELENBP1 MICAL2
NFATC4 IAH1
DNMT1 CDC37
KNG1 HSF4
INA ISL1
EPB42 BLVRB
TBX19 FLJ40113
TMSB15A STAC
ODF1 TUBB2B
AANAT RBPMS
AANAT PAEP
GRIK1 HSF4
NF1 LSM12
CPT1B CHKB
LBP ABCC8
T PHF21A
T WDR62
MAGEA9 TNP1
MAGEA9 NEBL
EFNA3 PHF21A
EFNA3 ZNF592
KRT33B PFDN1
KRTAP26-1 LY6G6C
KRTAP26-1 GPRIN2
SLC30A3 PCBP3
PCSK7 PDE3A
HOXB5 CEL
SIX3 RPH3A
SIX3 PFDN1
FECH EPB49
GPR1 TNP1
RPL12 GNB2L1
RPL34 NACA
RPL37 RPS7
LILRA4 IL13
SLMO1 AKAP3
ITGA10 OLFM1
NTSR2 PSG1
SEZ6L CDK5R1
SEZ6L KRT6A
SEZ6L SIX3
LSM4 SIX3
VAMP5 TYR
RPL41 GAPDH
RPS20 RPL34
TOP3B NOC2L
RPS11 RPL10A
RPS11 RPS23
RPS11 RPL24
RPS24 RPS16
RPLP1 RPL36A
FAU RPL18A
MLANA PCBP3
GCLC EPB49
TGOLN2 LEFTY1
SLURP1 NCOR2
HIST1H2AD HIST1H2AE
LOC652147 KIAA0284
LOC652147 NEU3
RPS8 NPM1
RPS10 RPS24
RPS10 FAU
RPL18 RPL30
RPLP0 RPS28
HIST1H2BE HIST1H3D
RPS19 GNB2L1
CDH13 SCAPER
CDH13 RAD54L2
FGFR1 HOXB5
MAP2K4 PDE3A
VEGFC REM1
CEACAM6 MPP2
CEACAM6 MYEF2
IL4 HSF4
PAX8 KRTAP26-1
BMP2 NNAT
TNFRSF25 CDK5R1
AKAP3 TCF15
CREB3 AKAP3
PDXDC1 NSUN5C
HCK CASP1
FAM119B CNP
EPOR UNC5B
SCAPER SLC6A12
PHF21A IL13
TYR HMG20B
CD1D LILRB2
RAD51L3 RPH3A
MKRN1 MXI1
AFAP1 PRSS8
AFAP1 OTUB1
HLA-DMA HLA-DPB1
CKAP5 ACTL6A
CPZ CDK6
CALB2 B4GALT3
MX1 OAS2
MLLT11 MAST4
TRIM58 MXI1
SLC17A7 CARD10
TMCC2 HAGH
TMSB15A MAST4
IRF7 OAS2
AANAT RIMS2
PSMA6 NHP2
MSC PFDN1
GPRIN2 TCF15
GPRIN2 CDK6
GRM4 HAUS5
RPS6 RPS29
SLC8A1 TRAK1
POLR2I LSM7
RPS23 RPS28
ACAT2 FDPS
RPS3 RPS23
B2M HLA-C
DNAH9 ABCC8
KRTAP26-1 NR0B2
MGAM S100A12
CCL16 HSF4
CCL16 RAD51L3
IGSF1 CA4
MYST2 FLJ40113
SIX3 CDK6
RPL38 RPS15
PIGR TUBB2B
ZKSCAN3 KRTAP26-1
KIAA0907 PDXDC1
SLC7A7 CD14
RPL12 RPS16
RPL12 RPL10A
RBMS3 GM2A
RPL4 EIF3E
RPS12 RPS3
AGFG2 MXD1
TPMT NDST1
PLSCR1 IRF7
NEURL MXI1
ARVCF HAUS5
ZNF638 LARP4
SMARCA4 REN
PPP3CC AFAP1
ZNF157 MAGEA4
ZNF157 XDH
RPL27A RPS4X
RPL19 EEF2
RPS14 EEF1B2
SNORA21 RPL27
SNORA21 RPS16
RPL23 RPL10A
RPL23 RPL17
CHST3 NR2F1
RPLP1 RPS15A
FAU RPS17
FAU RPS15A
FAU RPL12
PTPN3 PQBP1
SEC31A POU6F1
TGOLN2 ISL1
HOXC11 SLC30A3
RPL30 RPL35
RPL30 RPL10A
RPS25 RPLP2
LOC728643 RPL3
RPS19 RPS10
RPSA RPS19
FSHB SLC12A4
FSHB FAM189A2
JAK3 ARVCF
ERBB2 HBD
MAP2K4 NOC2L
PFDN5 RPLP2
CYP3A4 MGAT3
PTPRJ MAP2K4
CEACAM6 GHR
CYP2A6 NR0B2
UBC HSF4
UBC CEACAM6
XRCC2 PRPS1L1
PAX8 OCEL1
GSTM3 SMARCA4
EPOR CEL
POU6F1 IKBKG
WBSCR22 DCT
RPS15 RPL36A
BNIP3L GUK1
PPP1R10 GYPE
TGM2 DOK5
QRICH1 GCHFR
CYP3A5 CNP
MUC6 ACAN
MMP11 KRT1
PTGES ARR3
AFAP1 SLC12A4
SLC4A3 TNFRSF25
NTNG1 IL13
NTNG1 RBPMS
ADCYAP1 PHF21A
SLC17A7 TNFRSF25
PYY FXYD3
ZNF85 ZNF91
LEFTY1 HOXD4
NF1 PAIP2B
CXCL5 WBSCR22
CXCL5 SLC17A7
LBP CBLN1
HECW1 CREB3
SLC30A1 MT1B
BCL2L1 SELENBP1
HHLA1 KNG1
RPS4X RPS23
DNAH9 WDR62
GNB2L1 SFI1
MGAT3 HMX1
MAGEA5 CNP
MAGEA5 TRAFD1
EFNA3 RAD51L3
KRT33B T
RPS15A RPS27A
SAT1 BCL6
HOXB5 PTGER3
HMGXB3 KRT33B
PFKFB2 SLC12A4
LOC100134331 IGKC
PVT1 SLC6A12
PVT1 SCAPER
PVT1 MGAT3
CACNA1B KLK11
ACSL3 MYBPC3
PAK4 PTPRD
GPR1 WBSCR22
RPL24 NPM1
LILRA4 CXCL5
MYEF2 ADCYAP1
SLMO1 PTPRN
FANCA TG
ITGA10 MPP2
GP1BA NAP1L3
GP1BA LAPTM4B
NTSR2 CDK5R1
NTSR2 IGSF9B
NEURL SLC6A8
ARVCF GARNL4
SLC9A1 MYST2
JUN KLF6
PPP3CC KRTAP26-1
RPLP2 RPS13
RPS5 RPS15A
TRIM52 LOC729602
CFHR1 SEPT5
RPL37A RPL36A
FAU RPL9
RPL14 SNRPD2
LOC652147 GCKR
RPS8 RPS4X
RPL18 EEF1B2
RPLP0 RPS11
RPL13 RPS16
RPL8 RPL34
FSHB NTNG1
MSX1 CBLN1
MSX1 MAGEA4
EEF1G EEF2
USP11 MSC
IGFBP5 SAMD14
ESR2 DPYSL4
FGF7 MON2
KLF1 RHCE
THRA CALB2
THRA SLC17A3
MTMR11 AP1S2
TNFRSF25 TCF15
CHD8 HSF4
PCBP3 PRSS8
PTGER3 HERC2P3
B4GALT3 HSF4
TYR ABCC8
SLC12A4 PTPRN
DPH1 SCAPER
KEL ZMYND8
RIMS2 MYH2
S100A11 HCK
CACNA2D2 SLC25A1
AFAP1 RPH3A
WDR62 RBPMS
NTNG1 CYP2D6
SERPINI1 ITGB3
FCGR3A SECTM1
SAMD14 ACAN
ATP2B2 WBSCR22
FCER1G HCK
HAUS5 MAPK8IP1
ADCYAP1 TGFB1
TRIM58 PPP1R10
MEGF9 DPYD
MAGEA4 PCBP3
ZWINT FEN1
SSX1 AANAT
ARHGEF12 CP
FBXO7 TRIM58
RPL13A RPS16
RPUSD2 GRAP2
CXCL5 TNFRSF25
CXCL5 GTSE1
CXCL5 MUC1
SGCD MFNG
SLC8A1 GBA
BCL2L1 TRIM58
HHLA1 NEB
RPS3 RPL35
RPS3 EEF1B2
MAGEA9 TYR
EFNA3 PTPRD
EFNA3 CRYBA4
KRTAP26-1 CBLN1
DEFA4 AP3S1
LMTK2 IL13
SLC17A3 MAGEA9
RPS15A BTF3
IGSF9B RAD51L3
ZKSCAN3 PSG1
FECH EPB42
GPR1 STATH
GPR1 SLC17A3
TUBB2C TUBB2A
RPL12 RPS23
GM2A PCGF1
MYEF2 GARNL4
KDELR3 DUS4L
MYO7A IGFBP2
ITGA10 KNG1
ITGA10 SLC17A3
NTSR2 TGFB1
RFX1 SAMD14
ARVCF GP2
ARVCF KNG1
ARVCF OLFM1
VAMP5 CALB2
SLC6A9 C21orf2
NR5A1 KRT6A
ZNF157 TUBB2B
RPL27A RPS29
RPL15 RPS15
KRT85 RIMS2
TRIM52 GOLGA8A
MYT1 MON2
CHST3 SIX3
SDC3 GPRIN2
RPLP1 RPL13A
BTF3 B3GAT2
HOXC11 PPP3CC
RLN2 LPL
KRT33A IKBKG
KRT33A GRM4
HIST1H2BE HIST1H2AE
RPS9 RPS3
RPL8 RPL12
RPL28 RPL34
PPBPL2 LOC652147
MSX1 IVL
EFNB1 MLN
WNT1 IAH1
WNT1 HCG9
MAP2K4 RAD54L2
GPR176 MGAT3
FGR CD14
EEF1G RPL23A
CEACAM6 PSG1
CEACAM6 ISL1
IL4 SLC17A7
CYP2A6 MSX1
XRCC2 CALB2
EEF1A1 RPL13A
GUCA1A NFIC
GBX1 CACNA1C
POU6F1 TGFA
SLC5A2 PRSS8
MAPK8IP1 UNC5B
PLEKHG3 MAPK8IP1
PCBP3 ABCC8
MPP3 SLC16A6
PFDN1 ABCC8
KIAA0284 SCAPER
RIMS2 WBSCR22
RIMS2 MUC1
TFF3 CNP
FMO5 REN
RXRB MAPRE3
HMBS PRDX2
SELENBP1 GYPA
HLA-C HLA-A
EPB49 TAF6L
SAMD14 GJB3
EPB42 MKRN1
RPL10A NPM1
SFI1 RPL11
SPTB ALAS2
ZNF253 ZNF117
GRM4 IFT140
MAP2 DUS4L
FBXO7 DPF1
CHRNB1 AKAP3
T HMG20B
HIST1H3D ANXA8L2
FLRT2 T
BCL2L1 TRAK2
HHLA1 HOXD4
HHLA1 MUC1
MPP2 AANAT
RPS7 RPL36A
RPS7 RPS23
GNB2L1 NPM1
GNB2L1 EEF2
KRTAP26-1 INA
KRTAP26-1 LBP
SLC17A3 PFDN1
MYST2 GRM4
MYST2 SLC30A3
SIX3 NTRK3
PFKFB2 TNP1
DMP1 SAMD14
REM1 C19orf50
LY96 CHST15
LDHB NDUFS4
RPL31 RPL10A
RPL37 RPS3
LILRA4 CALB2
MYEF2 MYBPC3
RPL4 RPL11
RPL22 EIF3E
SLC4A1 GYPE
RPS12 RPS15
NTSR2 GRM4
SLC9A3 MGAT3
AQP5 CNP
ARVCF HSF4
SLC9A1 IL13
U2AF2 PAFAH1B1
U2AF2 LMTK2
PPP3CC EFNA3
LILRA1 LILRB3
RPL17 EEF2
RPS20 RPL11
RPS20 RPS28
RPS14 RPS29
RPL23A NPM1
TRIM52 PDIA2
FOSL1 CALB2
TRMT1 TRIM52
CHST3 PHF21A
CHST3 CALB2
RPL37A RPS28
RPLP1 RPS12
RPLP1 RPL19
RHCE EPB42
IGHMBP2 PAIP2B
HRG XDH
TGOLN2 SLC4A8
RPL3 RPL34
RPL3 RPL37
TEX28 WDR62
NEU3 MGAT3
LOC652147 SCAPER
RPS25 RPL32
KCND3 TCF15
KCND3 CHST3
RPS9 RPS8
RPL13 RPS15
RPL8 RPL18A
RPL8 RPS9
KRT37 DMP1
RPSA RPL31
FSHB IGH@
CDH13 B3GAT2
CDH13 KIAA0284
RPL10 RPL10A
RPL10 RPS7
WNT1 SPTB
MAP2K4 MRE11A
EEF1G RPS11
RPS3A RPL28
VEGFC TG
VEGFC AVPR1A
VEGFC KIAA0284
CEACAM6 NPFF
CYP2A6 MYST2
TERF1 SLC8A1
GUCA1A T
PAX8 TYR
PAX8 MAGEA4
IL8RB CYP11A1
WNT10B STATH
NOC2L RGN
TCF15 IL13
TNFRSF25 HOXD4
ILF3 ZMYND8
PAX6 HSF4
PTPRD ABCC8
WBSCR22 HOXD4
POU6F1 SLC16A6
HMX1 MMP19
SCAPER NOC2L
TYR FLJ40113
TYR TCF15
SLC12A4 MAPK8IP1
CAPN5 KIAA0284
CYP3A5 RND2
CACNA1C FXYD3
ZFYVE26 HN1L
VDAC2 NHP2
NR0B2 IL13
NTNG1 AKAP3
SELENBP1 MKRN1
ALAS2 SLC6A8
CALB2 RBM8A
DAG1 SERPINI1
IRF7 IFI44
CCL19 CACNA1C
SPTB SLC6A8
ZMIZ2 NCOR2
SLC4A8 PSG1
GPRIN2 GRIK1
GRM4 AANAT
CXCL5 HSF4
LBP WDR62
T MAP2
SLC8A1 DPH1
AREG ADNP2
FLRT2 CXCL5
CAMK2B GPR161
CAMK2B OCEL1
PARP2 DLEC1
DNAH9 CDK5R1
MAGEA5 TNP1
KRTAP26-1 MUC1
KRTAP26-1 MAGEA9
SLC30A3 AFAP1
SLC17A3 SCYL3
CCDC69 PHF21A
SIX3 LBP
SIX3 SLC30A3
IGSF9B EFNA3
REM1 PYY
REM1 PDE3A
HSP90AB1 HSPD1
CACNA1B ZNF101
SLC7A7 MBD2
RPL29 EIF3E
RPL5 RPL9
LILRA4 EPHB2
LILRA4 PSG1
SLMO1 RAD51L3
CFHR3 GRIK1
RAP1GAP MMP11
GPLD1 DCT
NTSR2 AANAT
RFX1 MFNG
SLC9A3 IQSEC1
AQP5 HMG20B
NEURL SELENBP1
ARVCF AKAP3
ARVCF LEFTY1
SLC9A1 KRTAP26-1
VAMP5 PHF21A
YWHAQ KHDRBS1
ARHGAP6 GJB3
NR5A1 AANAT
ZNF157 B4GALT3
ZNF157 NEBL
RPL17 EEF1A2
SNORA21 RPS12
GHRHR ZNF157
HCG9 RDH5
FOSL1 WBSCR22
NCKIPSD CALB2
NPHS1 HHLA1
MLANA SKI
RPL3 RPL9
GLUD2 C19orf50
IGKC EPX
RPS9 RPL31
RPS19 RPS18
RPL10 RPL9
TFDP2 ANKLE2
JAK3 SLC12A4
MAP2K4 ZNF549
EEF1G RPS5
EEF1G RPL10
RPS3A RPL34
USP11 ABCC8
MMP14 EFNA3
GBX1 SCAPER
TGFB1 HOXD4
ITGA2B LAPTM4B
TAF6L RND2
PCBP3 PSG1
PTGER3 ZNF266
NCOR2 MFNG
LILRB2 NCF2
ADRM1 SLC25A1
SLC12A4 RPH3A
DUS4L APOH
ADAM15 PTPRD
BLNK TCL1A
KIAA0195 FAM119B
KIAA0195 TUBGCP2
NTNG1 TYR
ATP10B SULT2B1
SAMD14 BCAP29
PRTN3 ELANE
RNASE2 AK2
ADCYAP1 B4GALT3
SLC17A7 PLEKHG3
SLC17A7 HAUS5
CRTC1 SAMD14
RPL9 RPL27
IKBKG PLEKHG3
PROS1 TMSB15A
GPRIN2 CYP2D6
TEKT2 MUC6
MAP2 PSG1
CXCL5 INA
LBP NR0B2
T CARD10
T NTRK3
T CCDC52
MPP2 GARNL4
MGAT3 B3GAT2
MGAT3 HIPK2
EFNA3 OCEL1
EFNA3 DUS4L
EFNA3 NTNG1
RPS27A NPM1
KRTAP26-1 ALDH1A3
LMTK2 AFAP1
PFKFB2 KRTAP26-1
IGSF9B GPRIN2
REM1 NCOR2
REM1 CCL19
GSPT1 EPB49
NAMPT PFKFB3
ITPR2 SIX3
RPL37 RPL36A
RPL37 RPL7
RPL18A RPS27A
SLMO1 CCDC52
AXIN1 ALMS1
GALK1 MAD1L1
FANCA B3GAT2
ITGA10 HHLA1
ITGA10 MYEF2
HIST1H2BC HIST1H1C
AGFG2 FSCN2
AGFG2 SERHL2
PRSS3 LTC4S
NEURL SLC4A1
ARVCF RIMS2
ARVCF MAGEA5
LSM4 KLF11
PPP3CC SLC12A4
ARHGAP6 RASGRF1
ZNF157 MAGEA5
MAGEA1 SLC12A4
MAGEA1 NTSR2
RPS14 EEF2
TOP3B CACNA1B
RPL23A RPS27
RPS24 RPL35
CHST3 MAPK8IP1
NCKIPSD RIMS2
RPL14 EEF2
CHI3L2 SMPD2
CTNNA2 AREG
RPL3 EIF3E
RPL3 EEF1B2
LOC652147 TCF20
RPS10 NPM1
RPLP0 RPS29
RPLP0 RPL37A
PRPS1L1 CCL16
RUNX1 EFNA3
RPL28 RPL24
RPS19 RPS21
HIST2H2AA3 HIST1H2AL
RPSA RPS5
RPSA RPL23A
FSHB ZKSCAN3
MAP2K3 MKRN1
EEF1G RPS24
RB1 TRO
USP11 NCKIPSD
CYP2A13 MYST2
HIST1H2BJ HIST1H2AE
GUCA1A MAGEA9
PAX8 SLC5A2
PAX8 RPH3A
PAX8 SDC3
CCR1 POU6F1
CCR1 MYBPC3
CCR1 TGOLN2
POU6F1 IL4
SPTB IAH1
ILF3 HERC2P3
XK GYPE
CA2 GYPE
RPL27 RPL36A
FXYD3 VAPB
TERF2IP BNIP3L
TYR RPH3A
MOBP GYPB
DUS4L TNFRSF25
DUS4L RBM8A
SHC1 SLC25A1
VDAC2 COX5A
CD83 TNFAIP3
SLC4A3 FLJ40113
TRAK1 MFNG
ALAS2 GYPB
CPZ TYR
KNG1 CREB3
INA RAD51L3
RAD54L2 B3GAT2
HAUS5 TNP1
TBX19 SLC4A3
AANAT CDK6
AANAT TCOF1
ADH1C B3GAT2
MPPED2 PPP1R13B
LEFTY1 TNFRSF25
EIF3M NPM1
PIR CRISP3
GPRIN2 PLEKHG3
GPRIN2 TUBGCP2
SNRPD2 MIF
CXCL5 HMG20B
T PTPRN
SLC8A1 C19orf50
NEBL CALB2
FLRT2 PSG1
HHLA1 NTNG1
RPS3 RPL9
MAGEA5 MC2R
MAGEA5 PPYR1
KRTAP26-1 RBM8A
SLC30A3 ODF1
CCL16 GRIN2A
MYST2 OCEL1
SIX3 GRM4
REM1 MVD
GSPT1 HAGH
FECH TRIM58
ACSL3 MT1G
GPR1 ATP2B2
GM2A SLC16A6
RPL18A RPS15
MYEF2 AANAT
F7 RAD51L3
MAGEA3 MAGEA9
UGT2B15 EFNA3
AGAP8 SLC9A3R2
NTSR2 EPHB2
SLC9A3 MUC6
POU6F2 LBP
AGFG2 USP6
ARVCF STXBP1
PTGER3 ARVCF
GRINA EFNA3
ARHGAP6 IAH1
ARHGAP6 REEP2
MAGEA1 WDR62
GHRHR RAD51L3
KRT85 ABCC8
RPS24 RPS27A
COL6A2 SLC9A3
TRMT1 PDIA2
CHST3 KRT85
NCKIPSD TYR
NPHS1 CALB2
FAU RPS11
BTF3 RAD54L2
RHCE CPOX
RHCE SELENBP1
HOXC11 ARVCF
KRT33A ABCC8
KRT33A WDR62
RPS10 BTF3
RPS9 RPS25
RPL8 EIF3E
RPL8 RPL24
CD163 CD1D
RPS19 RPL27
FSHB MSC
JAK3 TCF15
JAK3 TYR
JAK3 FCGR2A
JAK3 MAGEA9
EFNB1 GRINA
RPS3A RPS21
RPS3A RPS8
RPS3A EEF1G
HOXB6 WDR62
VEGFC ARHGAP6
CYP2A6 AFAP1
UBC MYBPC3
TERF1 VEGFC
IFNB1 HIST1H1C
EPOR KEL
POU6F1 CXCL5
TGFB1 FLJ40113
NHP2 MIF
PSG1 LARGE
CBLN1 EPHB2
WBSCR22 PTPRN
ISL1 PCBP2
GRAP2 HLA-G
MUC1 TNP1
ARPC5 CAP1
CACNA1C SLC6A12
NTRK3 TGFB1
ZNF592 EPHB2
NFATC4 BCAP29
HLA-DMA HLA-DPA1
KNG1 B4GALT3
EPB49 GUK1
SAMD14 KLK11
CALB2 FSHR
HAUS5 TGFB1
HAUS5 TNFRSF25
TRIM58 SLC6A8
SLC17A7 TGFB1
SLC17A7 KNG1
ODF1 OTUB1
MAGEA4 EPHB2
FLJ41278 PPP1R10
ADH1C TG
OLFM1 PFDN1
OLFM1 DUS4L
GPRIN2 ABCC8
GRM4 PHF21A
MAP2 TNFRSF25
MAP2 RBM8A
SNRPD2 NHP2
SFRS3 ATP5A1
SGCD IAH1
T SULT4A1
NEBL SLC17A1
SLC30A1 GCHFR
HHLA1 TNP1
PDE3A ADH1C
MGAT3 NOC2L
EFNA3 ISLR
EFNA3 NR0B2
RPS27A RPS23
RPS27A GNB2L1
KRT33B AANAT
KRTAP26-1 HHLA1
LMTK2 KRTAP26-1
SLC30A3 MUC1
AQP9 MGAM
CCL16 AKAP3
RPS15A EEF1B2
MYST2 TYR
CCDC69 CREB3
CCDC69 RAMP3
SIX3 DUS4L
SIX3 ZNF592
FECH SELENBP1
FECH BCL2L1
KIAA0907 GOLGA8A
NAMPT G0S2
ITPR2 TCF15
TCF20 B3GAT2
SPINT3 AANAT
GPR1 CXCL5
RPS13 RPL36A
SLMO1 ABCC8
RPL4 RPL38
SLC4A1 FECH
VRK2 OPTN
RAP1GAP BNIP3L
RAP1GAP MXI1
GP1BA ICAM2
NTSR2 LBP
SEZ6L PLEKHG3
SEZ6L AANAT
TDRD3 GUCA2A
ARVCF TNP1
PTGER3 SEZ6L
LSM4 LOC100134331
U2AF2 OTUB1
CKAP4 S100A8
GRINA B4GALT3
SLC6A9 EFNA3
UPK2 PDE3A
NR5A1 SLC9A1
ZNF157 ALDH1A3
RPL19 RPL12
MAGEA1 ARVCF
HSP90AA1 HSPD1
RPS24 RPL13A
HCG9 HMX1
CHST3 LARGE
CHST3 CBLN1
NCKIPSD FAM189A2
RPL37A RPL11
RPLP1 RPL31
RPL14 EIF3M
RPL14 EIF3F
TGOLN2 KRT33B
HOXC11 TGFB1
RPL30 EEF1B2
KRT33A EPOR
RPL18 RPL12
RPL13 RPL35
LOC728643 RPL5
RPL28 RPS29
RPL28 RPL15
RPS19 RPL30
RPSA RPL34
FSHB CDK6
FSHB DPEP1
MSX1 MAGEA1
RPL10 RPL4
ERBB2 BNIP3L
ERBB2 EPB49
CDX2 TNFRSF25
EEF1G EIF3M
USP11 GPRIN2
VEGFC PTPRB
CEACAM6 ULK1
IFNA4 CACNA1B
CYP2A6 C11orf52
CYP2A6 NTRK3
CYP2A6 PTGER3
CYP2A6 HAUS5
CCL5 ANXA8L2
UBC OLFM1
PAX8 ARVCF
CCR1 RAD51L3
GSTM3 ZNF266
POU6F1 TNFRSF25
GBA RGN
NR2F1 CREB3
TYR MAPK8IP1
TYR ACVR1B
SLC12A4 ALPPL2
KIAA0284 C19orf50
KIAA0284 TG
ITGAM NCF2
CYP2D6 TGFB1
CACNA1C AVPR1A
CPOX PRDX2
PTPRB SCAPER
RXRB SLC38A3
DHPS ASNA1
MKRN1 HAGH
WDR62 KRT6A
INA RPH3A
EPB49 TSPAN5
SAMD14 SCNN1B
CALB2 SIM2
NPFF HSF4
UCHL1 TG
HAUS5 CALB2
HLA-DQB1 HLA-DRA
ELAVL2 HSF4
DPF1 EPB42
RPL9 NACA
ADH1C KIAA0284
IKBKG CYP2D6
EEF1B2 RPL11
PIR LAPTM4B
IGHE PAIP2B
C19orf21 CCL19
CXCL5 TGFB1
T PACRG
SLC8A1 CYP3A5
LRRC15 PSG1
HHLA1 GFPT2
DNAH9 HAUS5
GNB2L1 TINP1
MAGEA9 SULT4A1
MAGEA5 TGFB1
EFNA3 C21orf2
KRTAP26-1 MYH2
LOC145678 PLIN3
LMTK2 TYR
LMTK2 OTUB1
SLC30A3 MAGEA5
REM1 B3GAT2
REM1 MXD1
ZKSCAN3 SCYL3
CRHR2 AANAT
STXBP1 EFNA3
RPL12 RPL24
RPL5 EEF1A2
RPL37 RPL13A
LILRA4 ISL1
LILRA4 SLC17A3
ASIP T
F7 SLC17A3
CFHR3 HSF4
XDH SIX3
ABHD5 CDC42EP3
HOXA11 HIST1H3D
MYO7A IGFBP4
ITGA10 PTPRN
ITGA10 GPRIN2
USP6 TG
NTSR2 NR0B2
RFX1 MGAT3
AGFG2 KCNH1
ARVCF MAGEA4
SLC9A1 ZNF592
RHAG MYL4
SMARCA4 ZMYND8
EIF3F RPS12
U2AF2 OCEL1
SLC6A9 SIX3
RPLP2 RPS21
ZNF157 ITGA10
RPL15 EIF3E
MAGEA1 SIX3
TOP3B NFATC4
RPL21 RPL23A
ZNF549 MVD
RPS11 RPL19
KRT85 CDK6
KRT85 ZNF592
HCG9 CACNA1B
RPL32 RPL24
RPL32 RPL29
RPL32 RPL18A
RPL32 RPS12
CHST3 OLFM1
CHST3 HMGXB3
RPLP1 SFI1
RPL6 RPL13A
RHCE FBN2
MLANA OCEL1
MLANA KRTAP26-1
HOXC11 EFNA3
KRT33A FLJ40113
IGKC ZNF157
RPL13 RPL37
PRPS1L1 OLFM1
RPL28 RPL30
RPS19 RPL5
FSHB SLMO1
MAP2K3 BPGM
CDH13 PCSK7
CDH13 ARHGAP6
ERBB2 IGHE
RPS3A RPL6
GHR AOC2
MRPL28 HIRIP3
CAMK4 ARVCF
XRCC2 FSHB
PARP1 IPO7
PAX8 TUBGCP2
PAX8 U2AF2
CCR1 ADRB1
IL8RB CYP2A13
WNT10B HHLA1
PTPRD MYO9B
TUBGCP2 FLJ40113
TERF2IP SLC6A8
TYR TUBGCP2
EIF3E RPL35
PPP1R10 CNP
CYP2D6 WBSCR22
G0S2 NPHP1
CACNA1C KIAA0284
AFAP1 EPHB2
SELENBP1 TERF2IP
SNCA KLHL9
KNG1 CYP2D6
BLVRB ALAS2
FCER1G LILRB2
EPB42 MICAL2
CCDC52 PTPRN
CD14 SERPINA1
SLC17A7 RPH3A
SLC17A7 TNP1
SLC17A7 B4GALT3
PTRF DNMT1
ARC MMP11
SPTB TRAK2
IKBKG IL13
IKBKG RIMS2
LEFTY1 LARGE
ARHGEF12 NR0B2
EEF1B2 NPM1
IGHE RND2
GPRIN2 CREB3
GPRIN2 ARID4B
GPRIN2 RAD51L3
CXCL5 PCBP3
MNDA CD1D
T GTSE1
T NTNG1
NEBL RIMS2
PPYR1 OCEL1
RPS17 RPS29
EFNA3 MPP2
KRTAP26-1 FSHR
KRTAP26-1 ADCYAP1
LOC145678 OCEL1
SLC30A3 CDK6
SLC17A3 HOXD4
SLC17A3 RPH3A
SLC17A3 OLFM1
AQP9 BCL6
CCL16 SLC17A7
MVD FGD1
PCSK7 VWA5A
PPAT SAMD14
SIX3 EPOR
SIX3 MAGEA9
IGSF9B PTPRN
IGSF9B ZNF592
CACNA1B ZMIZ2
RPL37 RPL24
F7 RPH3A
RPL4 EIF3M
RPL4 RPL34
XDH MC2R
RPS12 RPS7
ITGA10 SLC12A4
NTSR2 TUBGCP2
NTSR2 MAGEA5
SLC9A3 PVT1
POU6F2 FAM189A2
AQP5 PCBP3
FLNA ALDH3B1
RPS21 RPS27A
ARVCF PTPRN
ARVCF MAPK8IP1
ARVCF ZKSCAN3
MON2 RAD51L3
SLC9A1 MYEF2
RHAG MYH10
SMARCA4 GOLGA8A
LSM4 NTSR2
U2AF2 AFAP1
GRINA SLC12A4
RPL41 GNB2L1
ARHGAP6 BCAP29
RPL17 RPS23
RPL19 RPL35
ACOT11 AANAT
ZNF549 DNAJA3
KRT85 HOXD4
FOSL1 RAD51L3
MYT1 CALB2
CHST3 CYP2D6
CHST3 MYEF2
SDC3 TCF15
NCKIPSD SIX3
RPLP1 RPL7
RPL6 RPS12
MLANA SLC12A4
IGHMBP2 SLC5A2
RPL30 RPS16
AGFG2 ARR3
MT1F SLC30A1
RPLP0 RPL35
RPL8 GNB2L1
RPL8 RPLP1
GAGE2E FGA
PRPS1L1 MAP2
RPL28 RPS6
RPL28 RPL14
ERN1 TAF6L
FSHB SCYL3
JAK3 NTSR2
USP11 NFIC
USP11 SIX3
IGFBP5 BCAP29
VEGFC RGN
IL4 HHLA1
CYP2A6 SLC12A4
PAX8 PPP3CC
CCR1 KNG1
GSTM3 PDXDC1
POU6F1 T
RPH3A MC2R
IARS ILF3
HN1L HSF4
PAX6 HN1L
PFKFB3 MT1G
SCAPER ASCL1
B4GALT3 SULT4A1
TYR CDK5R1
GSTA2 FRAT2
PPP1R10 FAM119B
OCEL1 TNFRSF25
OCEL1 BTRC
CYP2D6 AKAP3
CYP2D6 TCOF1
KEL ILF3
FMO5 CEL
RAD51L3 TGFB1
RAD51L3 STATH
RAD51L3 NEB
PAEP RBPMS
SLC4A3 MAPK8IP1
SELENBP1 MXI1
SAMD14 TG
ATP2B2 SLC12A4
FCER1G AIF1
EPB42 FBXO9
ALDH1A3 STATH
AANAT ABCC8
PMP2 ACOX1
ADH1C NFATC4
LEFTY1 WBSCR22
EEF1B2 EIF3M
GPRIN2 SULT4A1
EEF1A2 RPL10A
MYBPC3 TRIB1
CXCL5 NTRK3
LBP GPRIN2
T TNP1
T SLC12A4
NEBL SLC17A7
NEBL T
RPS23 RPL13A
HHLA1 CCDC52
POLR3C KIAA0284
PRM2 NFATC4
MGAT3 GCK
MAGEA9 INA
MAGEA5 RPH3A
EFNA3 SLC4A3
KRTAP26-1 IL13
MXD1 SCAPER
SLC17A3 TNFRSF25
SIX3 RBM8A
SIX3 B4GALT3
IGSF9B TUBB2B
PDIA2 REN
PVT1 CYTH3
TCF20 MVD
TCF20 CACNA1B
GPR1 SLC12A4
RPL24 RPL36A
RPL24 RPS27A
PPIA RPS17
RPL5 EEF2
RPL5 RPL12
SLMO1 PFDN1
CFHR3 MAP2
AGRN CACNA2D2
FANCA DMP1
FPR3 SPINT3
ITGA10 DUS4L
SLC9A3 MMP19
JHDM1D MAGEA5
AGFG2 ZNF239
ARVCF CARD10
ARVCF AFAP1
ARVCF ALDH1A3
SLC9A1 CBLN1
SLC9A1 LEFTY1
NELL2 PAIP2B
NELL2 PPP1R10
RPLP2 RPS15
CCBP2 NTSR2
ZNF157 TNP1
ZNF157 LBP
ZNF157 MON2
RPS14 RPL9
TOP3B ITGAM
RPL23A ATP5S
KRT85 B4GALT3
KRT85 CALB2
KRT85 T
RPL32 RPS16
NCKIPSD T
RPL6 RPL15
MLANA GRM4
IGHMBP2 PRSS8
TGOLN2 SLC17A1
HOXC11 CALB2
ADRB1 AKAP3
RPLP0 RPL30
HIST1H2BF HIST1H2AD
PRPS1L1 SLC17A7
KRT37 SAMD14
HIST2H2AA3 HIST1H2BN
RPSA RPS6
FSHB MYEF2
MSX1 KLF11
JAK3 ZNF157
ERBB2 SLC4A1
CYP3A4 MAST2
EEF1G RPL8
RPS3A RPL27
RPS3A RPL18
HOXB6 EPOR
VEGFC ADH1C
CEACAM6 KRT33B
GPR19 AKAP3
CYP2A6 CHST3
CYP2A6 USP11
PSMA2 ATP5A1
ESR2 BRCA1
NTRK2 SLC12A4
GUCA1A CALB2
MTMR11 ANXA5
PAX8 HOXD4
POU6F1 FSHB
SULT4A1 HOXD4
RBM8A TNFRSF25
RBM8A PLEKHG3
TCOF1 TCF15
PCBP3 PTPRD
B4GALT3 FLJ40113
NUP133 ACTL6A
ACVR1B RPH3A
SERPINH1 ICAM2
TYR HOXD4
B3GAT2 KLK11
EIF2AK2 UBE2L6
SLC12A4 OSGIN2
SLC12A4 CDK6
DLX4 SLC38A3
DUS4L TYR
CYP3A5 PAIP2B
IGKC LOC91316
SDCBP ACSL1
AP3S1 FOLR3
RBPMS HSF4
COL11A1 MAST4
RAD51L3 PTPRN
WDR62 MAPK8IP1
SELENBP1 FBN2
PAFAH1B1 OCEL1
KNG1 RAD51L3
RAD54L2 NFATC4
UCHL1 B3GAT2
ALDH1A3 RAD51L3
PTRF REN
AANAT AKAP3
ARHGEF12 IL13
ANKRD12 OCEL1
CD74 HLA-DMA
SLC8A1 KIAA0284
PLOD2 SERPINI1
HHLA1 CDK6
HHLA1 SLC17A7
PDE3A PTPRB
RPS4X PTMA
MAGEA9 HTRA1
MAGEA9 DCT
EFNA3 NUDT3
EFNA3 STATH
EFNA3 MUC1
KRTAP26-1 GPR161
KRTAP26-1 CRCP
FSCN2 PDE3A
SLC30A3 WBSCR22
DGCR9 KRT33B
SLC17A3 IL13
SLC17A3 ALDH1A3
CCL16 RIMS2
MYST2 TNFRSF25
MYST2 PSG1
IGSF9B HOXD4
DMP1 NOC2L
AZU1 ELANE
CACNA1B ADH1C
NAMPT TNFAIP3
GPR1 PFKFB2
RPL34 EEF1B2
RPL18A RPL10A
F7 SIX3
HBD ALAS2
HBD EPB49
SLMO1 FLT1
RPL4 SNRPD2
XDH OTUB1
RPL22 RPL35
RPL22 RPS27A
SLC4A1 XPO7
SFN KRTAP26-1
ABHD5 TLE1
UGT2B15 GPRIN2
UGT2B15 GRM4
USP6 FSCN2
NTSR2 CREB3
NTSR2 PAK4
ARVCF NR0B2
NCL NPM1
EIF3F EIF3H
NR5A1 NTSR2
ZNF157 MUC1
EPB41 BPGM
RPS11 RPS14
KRT85 SSX1
FOSL1 PSG1
FADS2 FADS1
SDC3 NTSR2
NCKIPSD PTPRN
RPL37A RPS24
RPLP1 RPL18A
RPL6 RPL36A
RPL14 RPL23
TGOLN2 CXCL5
TGOLN2 FOSL1
NEU3 SAMD14
KRT33A CREB3
KRT33A SIX3
LOC652147 ARFIP2
ADRB1 DPP6
RPL18 RPS14
BTF3 SLC8A1
RPL13 RPL41
GAGE12J CYP2D6
RPS19 RPS14
SRM ABCC8
FSHB DUS4L
E2F1 WDR62
EFNB1 SULT4A1
EFNB1 MPP2
WNT1 SAMD14
MAP2K4 LPCAT4
MAP2K4 MVD
MAP2K4 AGFG2
PTPRJ B3GAT2
EEF1G RPS19
RPS3A EEF1B2
VEGFC MFNG
CEACAM6 PFKFB3
CEACAM6 CNTN2
CEACAM6 T
CYP2A6 SEZ6L
CYP2A6 NEBL
ESR2 FLT1
CAMK4 ITGA10
GUCA1A PRPS1L1
PAX8 EPOR
PAX8 CXCL5
PAX8 ZNF157
GBX1 KIAA0284
GATA2 PTGER3
ABCC8 CDK5R1
HLA-DMB HLA-DRB4
CA2 XK
WBSCR22 TGFB1
PCBP3 CBLN1
EPOR PRKACA
HMX1 ASCL1
B4GALT3 CDK6
APOH HSF4
ACAN NCOR2
MT2A SLC16A6
TG ASCL1
TERF2IP HAGH
TYR EPOR
B3GAT2 MFNG
SLC12A4 TYR
DLX4 ZNF500
CYP2D6 TNFRSF25
CAPN5 C19orf50
DPH1 IAH1
DPH1 B3GAT2
NEUROD2 FSHR
RIMS2 IL13
PTGES SCAPER
CACNA1C DPH1
PIK3R3 HSF4
HIPK2 NCOR2
NTRK3 TCF15
DNMT1 HERC2P3
TFRC KCNH2
PAFAH1B1 TYR
GAD1 HERC2P3
GAD1 FLJ39632
CPB2 ABCC8
CALB2 MUC1
EPB42 TSPAN5
CCDC52 CREB3
CCDC52 PAEP
KLRK1 BLNK
TRIM58 MKRN1
SLC17A7 EPHB2
PPP1R13B PRSS3
MEGF9 CD14
AANAT ZNF592
AANAT CCDC52
OLFM1 NTNG1
CORT EPHB2
POU4F1 CACNA2D2
LEFTY1 CYP2D6
ZIC2 PCBP3
GPRIN2 WBSCR22
GPRIN2 OCEL1
RAMP3 CCDC52
RPL13A RPL11
CXCL5 MAP2
LBP GPR161
T NFIC
T PFDN1
SCYL3 SULT2B1
HHLA1 TCF15
HHLA1 CREB3
HHLA1 CYP2D6
RPS7 RPL10A
DNAH9 T
PPYR1 KRT1
MAGEA9 MC2R
MAGEA9 MUC1
MAGEA5 PRSS8
KRTAP26-1 ACVR1B
CCDC88C EPB49
MXD1 NCAM1
LOC145678 CNP
MGAM SLC11A1
SLC17A3 SLC6A2
SLC17A3 TUBB2B
PPAT FXYD3
MYST2 MC2R
SIX3 NTNG1
SIX3 MYST2
RPL38 RPS6
CACNA1B DPH1
CACNA1B RAD54L2
CACNA1B CCL19
BPGM MXI1
PHKG2 LIPE
RPS13 RPS29
RPL18A RPL7
LILRA4 GARNL4
MYEF2 RIMS2
MYEF2 MPP2
SLC4A1 MKRN1
SERHL2 SLC8A1
MYO7A CA4
ITGA10 EFNA3
UGT2B15 PLEKHG3
UGT2B15 MAGEA5
USP6 B3GAT2
USP6 CACNA1B
GPLD1 SLC12A4
NTSR2 ZNF592
NTSR2 NTNG1
NTSR2 DNAH9
SEZ6L PCBP3
SEZ6L NTRK3
SEZ6L ITPR2
POU6F2 EPOR
AQP5 GRM4
NCBP2 PDCD6
NEURL EPB42
ARVCF KRT33B
U2AF2 KRTAP26-1
SLC6A9 ABCC8
ARHGAP6 FSCN2
ZNF157 STATH
ZNF157 OTUB1
RPS20 RPL36A
RPL23 RPL9
EPB41 TRAK2
KRT85 EFNA3
TRIM52 DNMT1
RPS24 RPLP2
RPS24 RPS20
TRMT1 GOLGA8A
CHST3 KRT6A
RPL37A RPL19
BTF3 USP6
BTF3 EIF3F
MLANA ISLR
HOXC11 RAD51L3
HOXC11 ZNF157
RPL30 NPM1
RPS8 RPS20
RPS10 EEF1B2
RPS18 RPL18
RPLP0 EEF2
HIST1H2BM HIST1H2BC
HIST1H2BE HIST1H2AD
PPBPL2 MGAT3
RPSA BTF3
MSX1 B4GALT3
CDH13 C19orf50
CDH13 AGFG2
FGFR1 LOC729602
RPL10 RPL12
JAK3 T
WNT1 MTG1
WNT1 SLC8A1
MAP2K4 ADH1C
PTPRJ FANCA
RB1 CAPN5
KISS1 DOK5
USP11 PFDN1
USP11 SLMO1
CEACAM6 C11orf52
CEACAM6 ADCYAP1
CYP2A6 PAFAH1B1
CYP2A6 AP2A2
CYP2A6 CXCL5
CYP2A6 XDH
ESR2 ZNF500
ESR2 CREB3
ESR2 CFHR3
UBC BCL2
TERF1 DNASE2
RBBP4 XRCC5
THRA HSF4
XRCC2 JAK3
EEF1A1 RPLP1
GUCA1A PSG1
CD19 BLK
WNT10B MYH2
ABCC8 FLJ40113
TNFRSF25 TGFB1
TUBGCP2 FAM119B
TAF6L GYPB
PCBP3 GPR161
EPOR ABCC8
PFKFB3 GCHFR
KRT6A IL13
TYR PTPRD
SMAP1 HMX1
ISLR RPH3A
SLC12A4 OTUB1
TNXB KRT1
NEB WBSCR22
GRIN2A DUS4L
CADM1 AP3S1
ITGB2 GRN
PAEP EPOR
NR0B2 ZNF592
WDR62 RAB11FIP3
PAFAH1B1 KIAA0195
PKMYT1 EPOR
SAMD14 RGN
CALB2 TNFRSF25
HIST1H1C ANXA8L2
BLVRB FBN2
HAUS5 HMG20B
ALDH1A3 ISL1
ARC TAF6L
MAGEA4 PSG1
IL7R BLNK
OLFM1 RAD51L3
CCL19 ELN
CCL19 PYY
CORT SEMA4F
MSC CDK6
SSX1 TNFRSF25
SSX1 EPOR
GPRIN2 CCDC52
MYBPC3 MYH2
CXCL5 STATH
T ISL1
SLC8A1 RGN
HHLA1 AANAT
HHLA1 FLRT2
MPP2 NTNG1
MAGEA5 TYR
EFNA3 CDK6
EFNA3 GNL1
KRT33B CDK6
MXD1 NCOR2
LMTK2 NR0B2
SLC17A3 DUS4L
SLC17A3 SLC17A1
MVD SCAPER
PCSK7 PYY
IGSF9B WBSCR22
ZKSCAN3 KNG1
CRHR2 RBM8A
GSPT1 EPB42
ITPR2 EFNA3
TCF20 HSPA12A
DDT DDTL
SPINT3 ABCC8
RPL24 RPS15
XDH ATP2B2
KDELR3 HSF4
ITGA10 WDR62
UGT2B15 NF1
NTSR2 AFAP1
NTSR2 IKBKG
XRCC6 GMPS
ARVCF MYH2
ARVCF GRIP2
PTGER3 IL13
SLC9A1 PTPRN
BST1 GYG1
NELL2 BNIP3L
PPP3CC MAGEA4
VAMP5 RAD51L3
SLC6A9 IKBKG
ARHGAP6 MGAT3
ZNF157 GPR161
ZNF157 OCEL1
ZNF157 ITPR2
RPL17 RPS13
RPL19 RPS3
SNORA21 RPL35
HCG9 MGAT3
CHST3 FLT1
CHST3 TCOF1
CHST3 IVL
CHST3 CXCL5
CHST3 ITGA10
SDC3 ITPR2
SDC3 SLC9A1
NCKIPSD CHRNB1
NCKIPSD SLMO1
NCKIPSD NTSR2
KIAA0894 GYPB
NPHS1 MAN1A2
RPL6 RPL32
BTF3 ARHGAP6
TGOLN2 TNP1
GMPR PPP1R10
RLN2 SLAMF1
KRT33A PLEKHG3
RPS8 RPL32
RPS25 EEF1B2
RPS25 BTF3
RPS25 RPS5
RPS18 EEF2
RPS18 SNORA21
AGFG2 SCNN1D
GAGE12J T
PRPS1L1 ABCC8
SLC18A1 TYR
FSHB GTSE1
FSHB GPRIN2
FSHB VAMP5
MSX1 U2AF2
CDH13 NOC2L
RPL10 RPS19
JAK3 CPZ
JAK3 MSX1
BCL2A1 HPR
ARG1 PGLYRP1
FGF3 TNP2
CYP3A4 CACNA1B
CYP3A4 ARHGAP6
USP11 SLC4A3
USP11 PAK4
WNT2 JAK3
VEGFC PYY
VEGFC CCL19
CEACAM6 SLMO1
IFNA4 SAMD14
CYP2A13 AFAP1
CYP2A6 KRTAP26-1
XRCC2 PSG1
RBPMS MXD1
GUCA1A MPP2
PAX8 HMG20B
PAX8 AQP5
POU6F1 TNP1
RBM8A CDK5R1
RASSF7 RAB11FIP3
CBLN1 LARGE
PHF21A HSF4
PHF21A ABCC8
BNIP3L HAGH
CP GTSE1
OTUB1 SLC9A3R2
SNRPE SNRPF
CYP2D6 MID2
ICAM2 CTR9
RIMS2 TYR
RAD51L3 HOXD4
AFAP1 IL13
EPB49 PPP1R10
PCDHA9 IL13
PCDHA9 KNG1
GCKR ASCL1
IFI44L OAS1
HLA-DQB1 HLA-DPB1
ADCYAP1 PSG1
TRIM58 HAGH
CD14 LILRB3
SLC17A7 FSHR
SLC17A7 RAD51L3
PYY SERPINC1
RPL7 RPL36A
ADH1C IAH1
MSC CALB2
LEFTY1 HAUS5
AGER EIF5B
PIR MAST4
HTR1B CYP3A5
GRM4 FLJ40113
GRM4 GP2
NF1 MMP11
CXCL5 HAUS5
LBP EPOR
T KNG1
CYTH3 MFNG
GRIK5 IFT140
MPP2 SLC17A7
PDE3A PYY
IHH DPF1
RPS17 SFI1
MAGEA9 PTPRN
EFNA3 RUNX2
KRTAP26-1 C21orf2
KRTAP26-1 DUS4L
LOC145678 OTUB1
LOC145678 GIGYF2
LMTK2 CALB2
DGCR9 CALB2
SLC17A3 PCBP3
SLC17A3 MUC1
DPY19L2P2 ZNF266
MYST2 HAUS5
SIX3 MAPK8IP1
SIX3 OTUB1
SIX3 ADCYAP1
CACNA1B RASSF9
CACNA1B ARFIP2
ZKSCAN3 ATP2B2
LOC729602 PDIA2
GM2A TIMP4
LILRA4 TCF15
LILRA4 IKBKG
MYEF2 B4GALT3
CEACAM8 COL17A1
XDH LMTK2
GCDH ZMYND8
SOX4 HIST1H3D
ITGA10 T
NTSR2 MAPK8IP1
FAM189A2 IL13
SEZ6L MAPK8IP1
IRF8 LILRB4
AQP5 EFNA3
AGFG2 GJB3
HLA-DQA1 HLA-DPB1
ARVCF MSC
EIF3F EIF3M
VAMP5 HHLA1
SLC6A9 KRTAP26-1
ARHGAP6 NOC2L
RPS5 RPS27A
RPL27A RPL27
RPL27A RPS15A
RPL27A RPL31
RPS14 RPS27A
SNORA21 RPS5
TOP3B B3GAT2
TOP3B KIAA0284
RPS11 RPS13
RPL32 RPL38
RPL32 RPS13
CHST3 HSF4
CHST3 SEMA4D
FOXN1 FRAT2
RPL37A PTMA
FAU RPL10A
BTF3 PTGES
CHI3L2 IGHE
MLANA SIX3
SEC31A MT2A
TEX28 TYR
RPL30 BTF3
HBB HBG1
KRT33A ARVCF
RPS8 RPL13A
RPL18 BTF3
HIST1H2BF HIST1H2AH
RPS9 RPS15
RPL8 RPS17
SLC18A1 PTGER3
RPSA NPM1
RPSA RPL12
FSHB LBP
MSX1 NTSR2
MAP2K3 ALAS2
CDH13 TG
CDH13 CACNA1C
CDH13 REM1
RPL10 NPM1
IQGAP1 LILRB3
CDX2 MAPK8IP1
RPS3A RPS13
USP11 SLC9A1
USP11 FSHB
IGFBP5 AGFG2
HOXB6 TBX19
IGF2R ACSL1
IGF2R FGR
WNT2 CREB3
CEACAM6 ACSL3
IFNA4 MAST2
IFNA4 ARHGAP1
GPR19 HMG20B
CYP2A13 MAGEA5
CYP2A13 SDC3
MRPL28 NOC2L
TYMS TK1
CYP2A6 TNFRSF25
FGF7 XDH
TERF1 WNT1
GUCA1A JAK3
GUCA1A XRCC2
PAX8 LRRC15
CCR1 SLC16A6
CCR1 RBMS3
EPOR PTRF
POU6F1 EFNA3
ACTL6A MSH2
ASCL1 PDCL
PCBP3 MC2R
TNP1 RPH3A
PAIP2B KRT1
PFDN1 HOXD4
PFDN1 AKAP3
RUNX2 MAPK8IP1
B3GAT2 PDCL
B3GAT2 C19orf50
PPP1R10 PAIP2B
SLC12A4 ARID4B
MTG1 SPTB
KDM5D RPS4Y1
ZNF592 FLJ40113
SLC4A3 EPOR
WDR62 CREB3
NTNG1 RIMS2
SERPINI1 CXADR
SAMD14 PDCL
CALB2 CDK6
SLC17A1 NEUROD2
ATP2B2 GPR161
ALDH1A1 KEL
ZNF117 ZNF91
ALDH1A3 SLC12A4
SLC17A7 WBSCR22
FCN1 FCER1G
IVL NTRK3
MAGEA4 GPR161
ARFIP2 SERPINC1
EEF1B2 EEF2
NPTN GNS
EIF3H EIF3E
RPL13A RPS15
CXCL5 HOXD4
SGCD NCOR2
T CYP2D6
SLC8A1 ADH1C
CAMK2B SLC12A4
FOXM1 TPX2
HHLA1 SLC12A4
SMARCD2 DCAF7
FCGR2B FCGR2A
EFNA3 CYP2D6
EFNA3 NEBL
EFNA3 DNAH9
KRT33B RAMP3
KRTAP26-1 HOXD4
CCDC88C PAIP2B
LMTK2 CDK5R1
SLC30A3 FAM153A
SLC30A3 PSG1
SLC30A3 STATH
SLC17A3 CARD10
SLC17A3 KNG1
SLC17A3 SLC4A8
RPL38 RPL36A
PDIA2 GOLGA8A
ZNF43 ZNF117
CACNA1B TG
PAK4 DNAH9
RPL34 BTF3
GM2A CCDC52
SLMO1 SLC17A3
CFHR3 SIX3
XDH CALB2
TRIM28 PTOV1
NAV3 AQP9
DOHH NCAM1
ITGA10 WBSCR22
ITGA10 SIX3
ITGA10 RECQL5
NTSR2 LILRA4
SEZ6L IKBKG
AGFG2 IAH1
RPS27 RPS16
ARVCF SULT4A1
ARVCF OCEL1
PTGER3 AANAT
SLC9A1 CREB3
ZNF638 DDX42
RHAG AKR1C2
EIF3F EEF1B2
PPP3CC SKI
ZNF157 PTPRN
ZNF157 T
ZNF157 UGT2B15
RPL17 EIF3M
RPL15 RPS16
MAGEA1 PLEKHG3
RPL23 NPM1
KRT85 CREB3
KRT85 IKBKG
TRH SLC25A1
RPS24 RPL41
FOSL1 KRT33B
TFAP2A SLC8A1
CHST3 RIMS2
HIST1H2AH HIST1H2BL
RPLP1 RPS29
RPLP1 RPLP2
FAU RPL23A
BTF3 DPH1
BTF3 RPS11
MLANA PFKFB2
MLANA NTSR2
IGHMBP2 FAM119B
GCLC TRIM58
HOXC11 MAGEA4
HOXC11 CORT
LOC728643 RPL4
LOC728643 RPL18
SLC18A1 NTNG1
PPBPL2 CACNA1B
RPS19 RPS16
RPSA RPS16
FSHB AFAP1
FSHB ASPHD1
MSX1 IFT140
CDH13 NEU3
E2F1 RBPMS
ARG1 UGCG
EFNB1 GPRIN2
WNT1 REM1
MAP2K4 ATF6
PRKCD HK3
FGR ITGAM
FGR HCK
TGFB3 HMG20B
PTPRJ PDE3A
EEF1G RPL24
VEGFC NOC2L
VEGFC SPTB
IFNA4 FRAT2
IL4 T
CYP2A13 CCBP2
ESR2 PCDHA9
XRCC2 T
PAX8 T
EPOR KCNH2
GATA2 GOLGA8A
TNFRSF25 UNC5B
SPTB VAPB
WBSCR22 EPHB2
TUBGCP2 EML3
TAF6L GYPE
EPOR TCOF1
POU6F1 MPP3
TUBB2B GP2
CP IL13
CLCA1 TFR2
HLA-DPA1 HLA-DRB4
OTUB1 TUBB2B
OCEL1 TGFB1
KEL GOLGA8A
KEL SPTA1
RIMS2 PSG1
GNL1 HSF4
RAD51L3 PIK3R3
NR0B2 TYR
WDR62 NR0B2
SAMD14 ELN
SAMD14 PTGES
CALB2 RPH3A
CALB2 NTRK3
BLVRB HAGH
CCND2 ITM2A
SLC17A7 CBLN1
PYY AVPR1A
CNTN2 SLC16A6
IKBKG FLJ40113
IKBKG AANAT
GRIK1 CYP2D6
ZIC2 CNP
GPRIN2 EPHB2
GPRIN2 HAUS5
ZFC3H1 C1orf63
RAMP3 PFDN1
T B4GALT3
GRIK5 DLX4
NEBL SLC12A4
NEBL INA
NEBL ATP2B2
RPS23 RPS15
LRRC15 NR0B2
HHLA1 IL13
HHLA1 TGFB1
HHLA1 MSC
MPP2 HSF4
PDE3A C19orf50
RPS4X SFI1
DNAH9 IL13
DNAH9 SLC17A7
MGAT3 CNGB1
RPS17 RPS28
MAGEA9 ATP2B2
MAGEA5 SKI
KRTAP26-1 TNFRSF25
KRTAP26-1 OCEL1
SCNN1D TSPAN9
SLC17A3 ODF1
CCL16 CALB2
MVD C19orf50
PPAT SPTB
GABRE TUSC3
CCDC69 FLT1
PFKFB2 PSG1
ZKSCAN3 HSF4
CRHR2 TAZ
RPL12 RPL36A
GM2A PRKACA
MYEF2 CALB2
F7 INA
MAGEA3 WBSCR22
SLMO1 WWOX
RPL22 RPL31
RPL22 RPL5
RNF14 XPO7
SLC4A1 MXI1
GCDH PDXDC1
DOHH PPAT
VRK2 ALAS2
RAP1GAP IGHE
NCK2 BLK
SLC9A3 TEKT2
FAM189A2 AANAT
SEZ6L T
SLC9A1 PSG1
SLC9A1 ADCYAP1
LSM4 PTPRN
LSM4 EPHB2
LSM4 HAUS5
VAMP5 HAUS5
GRINA FLT1
GRINA HSF4
RPLP2 RPL37
CCBP2 WDR62
ARHGAP6 MFNG
GHRHR SLC17A3
RPS11 RPL11
RPS24 RPL18A
MYT1 NEBL
PRKCD LCP1
NCKIPSD CXCL5
MLANA ARVCF
PTPN3 SLC6A5
HRG TGFB1
TGOLN2 RPH3A
RPL3 RPL19
TEX28 ABCC8
RPS18 NPM1
RPS18 RPS5
KCND3 PAEP
KRT37 B3GAT2
SLC18A1 IL13
SRM CREB3
FSHB SPINT3
CDH13 NCOR2
E2F1 GPRIN2
GJA1 RAD54L2
RPL10 RPS6
JAK3 LILRA4
ERBB2 ALAS2
EFNB1 HTRA1
EFNB1 TGOLN2
WNT1 PCSK7
MAP2K4 PPAT
MAP2K4 ARHGAP6
IQGAP1 AHNAK
FGR SLC11A1
CYP3A4 FAM5C
CDX2 CHST3
RPS3A RPS14
USP11 KRT6A
CEACAM6 PTPRN
LTBP1 ADAMDEC1
LTBP1 RLN2
CYP2A6 GTSE1
ESR2 C19orf29
FGF7 PSG1
NTRK2 MAGEA5
TERF1 SAMD14
XRCC2 HSF4
GUCA1A HMGXB3
GUCA1A USP11
PAX8 TNP1
GNA13 CTNNA2
GSTM3 CDC37
EDN2 PVT1
GATA2 EPOR
GOLGA8A ZMYND8
TGFB1 ALPPL2
PSG1 PTPRN
PSG1 HMG20B
CREB3 FLT1
WBSCR22 CBLN1
NDC80 TTK
ISL1 SULT4A1
PCBP3 ALPPL2
NACA RPL11
EPOR MAPK8IP1
TNP1 SULT4A1
PHF21A HOXD4
B4GALT3 PSG1
PFDN1 PCBP3
TYR GTSE1
MUC1 B4GALT3
SLC12A4 PHF21A
KIAA0284 B3GAT2
CAPN5 NOC2L
KEL KCNH2
PTGES ASCL1
RBPMS MAPRE3
NTRK3 PSG1
NTRK3 TUBGCP2
NTRK3 PCBP3
NTRK3 ACVR1B
PAEP IL13
AFAP1 GPR161
ZNF592 MAPK8IP1
FNTB PACRG
CPZ IL13
HAUS5 SLC4A3
TBX19 PLEKHG3
TBX19 NTRK3
SLC17A7 RIMS2
DPF1 RND2
RASSF9 C19orf50
AANAT FLT1
AANAT WWOX
PRPH HOXD4
MSC PLIN1
IGHE DHPS
SLC4A8 SLC17A1
GPRIN2 GP2
RPS6 EEF2
CXCL5 RPH3A
ATP5G3 NHP2
HHLA1 AKAP3
HHLA1 NEBL
MPP2 KNG1
RPS3 RPS16
MGAT3 ELN
MAGEA5 KRT1
EFNA3 HMG20B
KRTAP26-1 CARD10
KRTAP26-1 BTRC
FSCN2 NCOR2
DGCR9 SLC12A4
SLC17A3 C1QTNF3
SLC17A3 CYP2D6
PPAT SLC8A1
RPS15A ATP5S
MYST2 TNP1
PFKFB2 ATP2B2
RPL24 EEF2
RPL29 RPL7
LILRA4 CDK6
MYEF2 KNG1
MAGEA3 HHLA1
SLMO1 RAMP3
CDC42EP3 NIACR2
DOHH RASGRF1
RPS12 RPL13A
FPR3 DUS4L
ITGA10 LEFTY1
RAP1GAP TNXB
USP6 REM1
NTSR2 PRKACA
NTSR2 CPZ
NTSR2 LEFTY1
NTSR2 DMWD
FAM189A2 CDK6
SEZ6L PHF21A
TPP1 ARPC1B
RPS21 EEF2
NEURL MKRN1
ARVCF LMTK2
PTGER3 SLC30A3
PTGER3 NTNG1
PTGER3 T
SLC9A1 CALB2
SLC9A1 MPP2
LSM4 STATH
PPP3CC SIX3
NR5A1 CREB3
ZNF157 F7
SNORA21 RPL5
TOP3B C19orf50
KRT85 SLC9A1
MYT1 GHRHR
TFAP2A ARHGAP6
CHST3 TNFRSF25
CHST3 SLMO1
RPLP1 RPL35
FAU RPL11
FAU RPL4
MLANA CDK5R1
IGHMBP2 PAFAH1B1
HRG EFNA3
TEX28 TUBGCP2
RPL18 RPS27A
RPLP0 RPS15
ZFY KIAA0284
IGKC TYR
ARHGAP1 FOXN1
KRT37 C19orf50
KRT37 KIAA0284
SLC18A1 ARVCF
RPL28 RPS5
RPSA RPL24
FSHB GCM1
FSHB ADCYAP1
FSHB AANAT
FSHB SLC9A1
MSX1 PAFAH1B1
CDH13 CASK
CDH13 ZMIZ2
TFDP2 HTRA2
MAP2K4 TCF20
MAP2K4 TOP3B
CDX2 AANAT
USP11 GM2A
HOXB6 MAGEA1
VEGFC TOP3B
VEGFC WNT1
CEACAM6 CHD8
CEACAM6 GRINA
IFNA4 CAPN5
CYP2A13 OCEL1
HIST1H2BJ HOXA11
ESR2 FLRT2
TAF4 UCP3
FGF7 SLC30A3
FGF7 SDC3
GUCA1A CEACAM6
PAX8 OSGIN2
PAX8 LEFTY1
PAX8 LBP
IFNB1 HIST1H2BJ
GBX1 CCL19
ZRSR2 AP1S2
ITGA2B HERC2P3
CBLN1 PTPRN
ISL1 HSF4
ENTPD3 HN1L
PCBP3 C21orf2
SIM2 PSG1
PHF21A TNFRSF25
B4GALT3 C11orf52
BNIP3L GYPE
ACVR1B SULT4A1
TPX2 NDC80
CP CDK5R1
CLNS1A PAICS
RBM38 IDH3B
SLC12A4 STATH
RIMS2 ABCC8
CACNA1C IAH1
PIK3R3 CARD10
PACRG CDK6
NTRK3 PLEKHG3
NTRK3 GTSE1
PAFAH1B1 SKI
PAFAH1B1 GPR161
CKAP5 MSH2
SAMD14 SMAP1
CALB2 REL
PCDHA9 MID2
ADCYAP1 CALB2
TBX19 TNFRSF25
PTRF GOLGA8A
AANAT PCBP3
IKBKG MAN1A2
IKBKG EPOR
IKBKG TNP1
MSC TYR
LEFTY1 TYR
XPC REEP1
ZIC2 C21orf2
GPRIN2 HMG20B
GPRIN2 PFDN1
SCN8A NCOR2
MYBPC3 PIGA
SLC8A1 KLK11
ST6GALNAC4 KRT1
HHLA1 INA
HHLA1 CHRNB1
MPP2 GPRIN2
PDE3A TG
RPS3 EEF2
RPS4X RPL36A
MGAT3 MAST2
MAGEA9 MYH2
EFNA3 MAP2
EFNA3 LBP
EFNA3 LRRC15
RPS27A EIF3E
KRT33B PSG1
KRTAP26-1 HAUS5
MXD1 SF1
FSCN2 ADH1C
SLC30A3 EPHB2
SAT1 PFKFB3
MYST2 ZNF592
IGSF9B RIMS2
REM1 NFATC4
CACNA1B TRAK1
CACNA1B PCDH7
HIRIP3 IAH1
SIAH2 GSPT1
DMWD EFNA3
RPL5 RPL36A
RPL37 RPS29
GM2A OPLAH
LILRA4 MYH2
LILRA4 AANAT
LILRA4 T
MYEF2 CHRNB1
HBD HAGH
SLMO1 LEFTY1
WBP2 MKRN1
SFN ACVR1B
VRK2 HAGH
HCRTR2 HBD
SEZ6L MAPRE3
POU6F2 IL13
POU6F2 AANAT
AGFG2 CYTH3
MRE11A PTPRB
RPS21 RPL4
ARVCF MUC1
ARVCF PRPH
SLC9A1 ITGA10
BST1 LILRB3
RHAG ITGB3
NCL NOLC1
VAMP5 AANAT
SLC6A9 IL13
RPLP2 RPL12
CCBP2 GRM4
RPL41 PTMA
ARHGAP6 PYY
ZNF157 CBLN1
ZNF157 MYH2
RPL17 EIF3H
RPS5 RPS12
RPS14 RPL13A
SNORA21 RPL9
SNORA21 EEF1B2
RPL23 RPS3
RPS11 RPL37
KRT85 SULT2B1
KRT85 CXCL5
KRT85 SLMO1
FOSL1 STATH
TFAP2A SCAPER
TRMT1 REN
CHST3 MAGEA9
SDC3 LILRA4
ALG8 POP5
NCKIPSD GPRIN2
FOXN1 NACAD
RPL6 RPL18A
RPL6 RPL37A
RPL14 RPL22
MLANA MAGEA5
TGOLN2 PTPRN
HOXC11 TRAFD1
RPL3 RPL24
KRT33A EFNA3
LOC652147 SLC8A1
ADRB1 GM2A
RPL18 RPL38
AGFG2 LIPE
RPL13 RPS29
RPL8 RPS18
RPL28 RPL3
PGLYRP1 CEACAM6
NFAT5 TOP3B
NFAT5 EPOR
RPS19 RPS27A
RPSA RPS15A
SRM EPOR
FSHB IKBKG
FSHB CCDC69
JAK3 GPR161
JAK3 IVL
ETS1 FXYD3
ERBB2 KIAA0894
EFNB1 NFIC
EFNB1 MYEF2
WNT1 FXYD3
MAP2K4 DPH1
MAP2K4 NFATC4
PRKCD GRN
USP11 HMG20B
USP11 TUBGCP2
GHR CALB2
CYP2A13 UGT2B15
CYP2A6 KRT1
CYP2A6 TGFB1
CYP2A6 IL13
CYP2A6 LMTK2
CAMK4 UGT2B15
TERF1 AGFG2
PAX8 IL13
PAX8 EML3
PAX8 CPZ
CCR1 OLFM1
IL8RB EFNA3
IL8RB MSX1
MAPK8IP1 CARD10
CREB3 TNFRSF25
RASSF7 SLC9A3R2
GPR161 HOXD4
EVI2B GNS
GTSE1 HSF4
PCBP3 SLC5A2
EPOR PCBP3
B4GALT3 GCM1
B4GALT3 PHF21A
KRT6A EPOR
TYR SULT4A1
GSTA2 DHX57
PPP1R10 KRT1
BCAP29 SMAP1
GRIN2A AKAP3
CEP290 B3GAT2
CD79B CD79A
RAD51L3 B4GALT3
RASSF2 EVI2B
AFAP1 PFDN1
WDR62 PRKACA
WDR62 KIAA0195
NTNG1 DUS4L
PAFAH1B1 CBLN1
CENPF TPX2
EPB49 ADH6
STX1A MAPRE3
SAMD14 FRAT2
CALB2 MAN1A2
CALB2 CBLN1
CALB2 PHF21A
SLC17A1 TNP1
CCDC52 CALB2
ATP7A FMO5
TMSB15A PEX3
DPF1 DHPS
DPF1 ALAS2
AANAT EPOR
ARFIP2 TG
AARS CEL
SSX1 CREB3
POU4F1 PRTN3
LEFTY1 ATP2B2
ARHGEF12 LY6G6C
XAF1 SAMD14
IGHG1 TNFRSF17
GRM4 HOXD4
MAP2 RAD51L3
NF1 EPHB2
NF1 ARC
RAMP3 PRKACA
RPL13A RPS29
SCYL3 PHF21A
RPS7 RPS16
RPS3 EIF3E
MGAT3 RAD54L2
EFNA3 SLC9A3R2
EFNA3 RPH3A
KRTAP26-1 STATH
KRTAP26-1 B4GALT3
LOC145678 SLC12A4
SLC17A3 NTNG1
SLC17A3 AANAT
AQP9 S100A12
DPY19L2P2 ATP6V0A2
HOXB5 LEPR
SIX3 KRT6A
SIX3 SLC4A3
IGSF9B ABCC8
NCR2 MGAT3
CACNA1B PPAT
GSPT1 XPO7
BRCA1 T
SPINT3 RBPMS
RPL24 RPS23
RPL18A EEF2
RPL18A BTF3
MYEF2 SLC16A6
CAP2 REM1
SERHL2 CYTH3
NAV3 CYP1B1
RPS12 EEF2
ITGA10 RAD51L3
ITGA10 GARNL4
HCRTR2 PPP1R10
CYP7B1 GATA1
RFX1 CTNNBIP1
SLC9A3 C1orf144
SEZ6L TUBGCP2
SEZ6L SLC4A3
SEZ6L GPRIN2
RDH5 PVT1
ARVCF OTUB1
PTGER3 RIMS2
SLC9A1 AKAP3
SLC9A1 SULT4A1
SLC9A1 NTNG1
SLC9A1 HAUS5
PPP3CC PRSS8
VAMP5 GPRIN2
GRINA CXCL5
CCBP2 HMG20B
ARHGAP6 NCOR2
NR5A1 MAPK8IP1
NR5A1 CYP2D6
NR5A1 SBNO2
RPL17 HNRNPA1
RPL15 EEF2
MAGEA1 TNFRSF25
SNORA21 RPL11
RPL23 EEF1B2
KRT85 STATH
KRT85 SEZ6L
KRT85 POU6F2
RPS24 RPL5
MYT1 HHLA1
COL6A2 LIPE
CHST3 PIGR
CHST3 ITPR2
SDC3 MC2R
RPL37A RPL34
BTF3 AGFG2
RPL14 RPS13
RPL14 RPS12
IGHMBP2 GPRIN2
HIST1H4L HIST1H2AE
NEU3 TOP3B
MT1A PFKFB3
LOC652147 REM1
ADRB1 OLFM1
ADRB1 CCDC69
ADRB1 ACSL3
RPL13 PTMA
XCL2 XCL1
RPL28 RPL17
RPS19 RPL19
SRM LBP
FSHB HOXD4
FSHB TCF15
FSHB TUBB2B
FSHB KRT16
MSX1 SULT4A1
MSX1 TUBGCP2
MSX1 MYST2
CDH13 USP6
JAK3 PFDN1
JAK3 PACRG
ARG1 CEACAM1
WNT1 NFATC4
MAP2K4 KRT37
FGR HK3
TGFB3 TBX19
DNASE2 BCAP29
CDX2 CPB2
EIF3I VDAC2
USP11 AANAT
CEACAM6 SLC17A7
CEACAM6 ADRB1
IFNA4 MGAT3
CYP2A13 NR0B2
CYP2A13 NF1
CYP2A6 TUBGCP2
CYP2A6 SIX3
ESR2 CRHR2
TERF1 CACNA1C
GUCA1A IL13
PAX8 CYP2A13
PRLR EFNA3
TNFRSF25 EPHB2
ILF3 NSUN5C
IARS CAD
GCHFR SQSTM1
GTSE1 ABCC8
GTSE1 ENTPD3
ACVR1B FSHR
RUNX2 TNFRSF25
MT1X PFKFB3
MYH2 PFDN1
OTUB1 ABCC8
SLC12A4 GP2
CYP2D6 PTPRN
DPH1 RGN
NTRK3 B4GALT3
IFT140 TYR
ATP10B RBPMS
DNMT1 ZMYND8
KNG1 RIMS2
CYP11A1 PCBP3
CALB2 TCF15
AANAT PFDN1
AANAT CALB2
AANAT ADCYAP1
ADH1C ASCL1
ZNF239 SCAPER
OLFM1 IL13
OLFM1 B4GALT3
CORT SLC12A4
SSX1 IL13
LEFTY1 NTNG1
PCDH7 SCAPER
SLC4A8 ATP2B2
GRM4 ZNF592
FBXO7 DHPS
RNASEH2A KEAP1
MYBPC3 PFKFB3
MYBPC3 CCDC52
CPEB3 ZRSR2
SLC8A1 CCL19
NEBL WBSCR22
ST6GALNAC4 MMP11
MAGEA9 CBLN1
MAGEA9 FLRT2
MAGEA5 CXCL5
KRT33B RAD51L3
KRT33B LEFTY1
KRTAP26-1 CORT
LOC145678 BTRC
CCL16 KRTAP26-1
RPS15A EEF1A2
LEPR DPY19L2P2
MYST2 KIAA0467
SIX3 PTPRN
SIX3 ODF1
KRT34 ABCC8
LY96 MEGF9
FECH MICAL2
ITPR2 PFDN1
LOC729602 CDC37
GPR1 KRTAP26-1
RPS13 RPS7
F7 PSG1
HBD TRIM58
SLC4A1 FBXO7
DOHH SLC8A1
DOHH CACNA1B
RPS12 EEF1B2
UGT2B15 MYST2
NTSR2 SLC5A2
SEZ6L LBP
AQP5 GPRIN2
MYH10 MYL4
RDH5 AGFG2
ARVCF FSHR
SLC9A1 SLC4A3
SLC9A1 CHRNB1
SLC9A1 MAGEA5
LSM4 AANAT
TEF HBD
MB FXYD3
CCBP2 PAK4
NR5A1 PLEKHG3
ZNF157 EPHB2
ZNF157 LMTK2
ZNF157 MAGEA3
RPS5 RPL31
RPL15 RPL10A
TOP3B ARHGAP6
EPB41 MICAL2
RPL23A EEF1B2
RPL21 RPL17
TRIM52 REN
RPS24 RPL38
CFHR1 LAPTM4B
SERPINA4 TNFRSF25
TRMT1 DPY19L2P2
CHST3 SLC12A4
CHST3 MPP2
NCKIPSD AANAT
NPHS1 CXCL5
RHCE HBD
MLANA TGFB1
IGHMBP2 MYST2
IGHMBP2 PPP3CC
TGOLN2 SLC17A3
HOXC11 MC2R
NEU3 DPH1
LOC652147 NOC2L
RPS25 NPM1
RPL18 EEF1A2
RPL18 RPL37
RPS18 RPLP2
KCND3 EFNA3
RPL13 RPS14
GAGE12J CALB2
GAGE12J ITGA10
KRT37 CAPN5
SLC18A1 MYH2
IGH@ NTSR2
SRM RIMS2
FSHB KNG1
WNT11 RYR3
E2F1 HOXD4
E2F1 TNFRSF25
JAK3 GARNL4
ERBB2 EPB42
ERBB2 ARC
MAP2K4 HCG9
GPR176 SAMD14
FGR ACSL1
CYP3A4 SAMD14
CDX2 MLN
RB1 TCF20
USP11 TCF15
MMP14 MAPK8IP1
MMP14 KRT85
VEGFC PPAT
IFNA4 C19orf50
LTBP1 TEK
PSMA4 XRCC5
PSMA2 TRIAP1
KLF1 PRDX2
RBBP4 NUDT21
RBPMS MFNG
PAX8 GPR161
GATA2 PTRF
POU6F1 RIMS2
AKAP3 FLJ40113
ISL1 RPH3A
PCBP3 CNP
MPP3 BCL6
TNP1 STATH
SCAPER SPTB
B4GALT3 TNP1
NME1 MIF
PARK7 NHP2
AVPR1A TG
TYR PTPRN
EIF3E RPL27
SLC12A4 SULT4A1
DLX4 FLT1
ALMS1 ASCL1
FGD1 SCAPER
PIK3R3 IL13
NTRK3 HOXD4
NTRK3 TNP1
NTRK3 SPC25
DHPS HBG1
GARNL4 CYP2D6
TRAK1 CACNA1C
TFRC PRDX2
KNG1 WBSCR22
GAD1 MUC1
CALB2 GNL1
LILRB3 SMARCD3
ATP2B2 MC2R
ADCYAP1 MYH2
ADCYAP1 RIMS2
SLC17A7 ZNF592
TMSB15A NAP1L3
MEGF9 LILRB2
AANAT TCF15
AANAT TUBB2B
ARC PAIP2B
MAGEA4 KLF11
PRPH SLC12A4
ADH1C FGD1
MT1E SQSTM1
SPTB TFDP1
IKBKG MAPK8IP1
SSX1 CPB2
LEFTY1 PTPRN
GPRIN2 SLC17A7
GRM4 UNC5B
GRM4 ZIC2
IL8 CD83
FBXO7 BNIP3L
FBXO7 ALAS2
NTSR1 CAPN5
CHRNB1 CALB2
CXCL5 ABCC8
CXCL5 DUS4L
LBP ZNF592
T GARNL4
T SLC4A8
HHLA1 MYOZ3
HHLA1 GARNL4
ADCY2 DPAGT1
POLR3C TG
MPP2 SLC12A4
PDE3A SCAPER
DNAH9 CP
MAGEA5 FAM153A
EFNA3 CYP11A1
KRTAP26-1 SULT4A1
CCL16 PIK3R3
PCSK7 SAMD14
RPS15A NACA
RRM1 NDC80
SAT1 PIGA
HMGXB3 HSF4
SIX3 TCOF1
IGSF9B ADCYAP1
IGSF9B T
PDIA2 TNFRSF25
DMP1 CAPN5
REM1 MGAT3
ITPR2 CALB2
LOC729602 DPY19L2P2
TCF20 REM1
CCL14 SLC6A4
DMWD GPRIN2
F7 CBLN1
HBD MICAL2
XDH RAD51L3
ITGA6 ICAM2
SLC4A1 TFDP1
SERHL2 SAMD14
SFN MYST2
AXIN1 SCAPER
PAXIP1 PSG1
MTSS1L TNFRSF21
FANCA SCAPER
CD160 SLC17A7
RAP1GAP ALAS2
OR2B6 MUC1
USP6 NCOR2
GPLD1 MUC1
NTSR2 HTR2A
SLC9A3 GCK
FAM189A2 PTPRN
FAM189A2 NTNG1
FAM189A2 MSC
SEZ6L PTPRD
RHO PDCL
RHO SAMD14
ARVCF CYP11A1
ARVCF SGSH
ARVCF DNAH9
EIF3F RPL4
U2AF2 SIX3
VAMP5 LEFTY1
GRINA CCDC52
CCBP2 TNFRSF25
RPL41 RPS21
ARHGAP6 CCL19
NR5A1 SLC4A3
ZNF157 DCT
ZNF157 NTSR2
RPS20 RPS12
RPS5 RPL29
SNORA21 RPS21
RPL23 RPS7
TOP3B SCAPER
TOP3B REM1
EPB41 FECH
PPY CYP3A5
RPS11 RPL12
FOSL1 MYH2
CCNB2 KIF11
TFAP2A AVPR1A
SERPINA4 NTRK3
CHST3 PCGF1
CHST3 FAM189A2
NCKIPSD LEFTY1
RPL37A RPL7
RPL6 RPS24
BTF3 NFATC4
BTF3 MGAT3
RPL14 RPS23
IGHMBP2 SLC9A1
TGOLN2 NEUROD2
TGOLN2 MPP2
TEX28 AKAP3
NEU3 ZNF101
MT1A SLC30A1
MT1F PFKFB3
KRT33A IL13
KRT33A SLC9A1
LOC652147 PDE3A
RPL18 RPL24
RPS18 RPL21
RPS9 RPL23A
RPL8 RPL31
RPL8 RPL15
RPS19 RPLP0
FSHB GM2A
FSHB POU6F2
FSHB PTGER3
FSHB GRINA
CDH13 PDE3A
CDH13 PPAT
APEX1 MRPS27
JAK3 AANAT
BCL2A1 NAMPT
ERBB2 SLC6A8
KLF1 RPUSD2
VBP1 OIP5
EEF1G RPS15
RPS3A RPS16
TGFA RAD51L3
WNT2 PAEP
MMP14 RASSF7
CEACAM6 REL
IL4 MYH2
CYP2A13 SLC9A3R2
CYP2A6 MAGEA5
PSMA3 ETFA
ESR2 DLX4
NTRK2 TYR
NTRK2 PAFAH1B1
THRA UBC
GUCA1A AKAP3
GUCA1A GPRIN2
GUCA1A PFKFB3
HIF1A SAT1
IL13 FLJ40113
TCF15 HOXD4
TNFRSF25 HMG20B
GNS SMARCD3
CBLN1 PSG1
PCBP3 HMG20B
C19orf50 MFNG
TNP1 WBSCR22
SCAPER RGN
ACAN GJB3
B3GAT2 ASCL1
SLC12A4 PLEKHG3
IFIT3 IFIT1
NPM1 RPL35
DPH1 C19orf50
CYB5A SLC16A6
MMP11 PEX10
GCK NCOR2
ZNF592 IL13
SELENBP1 DHPS
TAZ ABCC8
INA WBSCR22
SAMD14 PTPRB
SLC17A1 TGFB1
CRYBA4 TYR
ASPHD1 ITGB6
LY6G6C CARD10
BSG FKBP8
OLFM1 ABCC8
OLFM1 CADM4
CCL19 MAD1L1
CD40 C11orf52
MYBPC3 ACCN1
CHRNB1 TCF15
CXCL5 AFAP1
CXCL5 IKBKG
T MID2
GNB2L1 EEF1A2
MAGEA9 MAN1A2
MAGEA5 TNFRSF25
EFNA3 GRIN2A
KRTAP26-1 CDK6
DGCR9 KRTAP26-1
SLC17A3 SULT4A1
CCL16 ABCC8
PPAT NOC2L
RPL38 RPS29
KRIT1 CREB1
ZKSCAN3 GPRIN2
GSPT1 SELENBP1
MBD2 CD14
KIAA0907 ILF3
CCPG1 MNDA
BPGM DPF1
NKX2-1 TNFRSF25
RPL24 RPS16
GM2A PACRG
MYEF2 WBSCR22
ASIP IKBKG
SLMO1 MYEF2
SLMO1 CREB3
MLN HSF4
XDH RBM8A
XDH PCBP3
RNF14 GSPT1
ITGA10 AKAP3
GPLD1 ATP2B2
NTSR2 GRIN2A
FAM189A2 SLMO1
AKR1C2 CXADR
PLSCR1 IFI44L
ARVCF CREB3
ARVCF TBX19
ARVCF CORT
ARVCF CCDC69
ARVCF GPR1
MON2 HHLA1
PTGER3 CDK6
HIST2H2AA3 SOX4
RAP1GDS1 MDH1
FH PSMB5
PPP3CC NF1
VAMP5 HSF4
VAMP5 NTNG1
SLC6A9 XDH
TEF PPP1R10
RPLP2 RPL36A
CCBP2 HAUS5
NR5A1 SLC17A3
RPS5 EIF3F
RPL19 RPL13A
SNORA21 RPL29
ZNF549 TG
KRT85 HSF4
METTL3 LOC729602
PTPRO DPEP1
MYT1 SIM2
TFAP2A REEP2
CHST3 SPINT3
CHST3 MLN
SDC3 SLC5A2
IGHMBP2 TUBGCP2
IGHMBP2 MAGEA1
HRG KRTAP26-1
HOXC11 SLC17A3
RPS10 RPLP1
ADRB1 RBPMS
RPLP0 SNORA21
KCND3 NTRK3
BTF3 RGN
IGKC OLFM1
RPL8 RPL19
LOC728643 CCT2
SLC18A1 PFDN1
NFAT5 MAPRE3
RPS19 NPM1
SRM ARVCF
FSHB NTRK3
MSX1 UGT2B15
FGFR1 PTRF
FGFR1 SMARCA4
JAK3 NCKIPSD
EFNB1 HHLA1
IQGAP1 HCK
PRKCD AOAH
FGR PSAP
RB1 FGD1
IGFBP5 USP6
TGFA FSHB
IL4 CALB2
CYP2A13 PLEKHG3
CYP2A13 LOC145678
HIST1H2BJ SOX4
IL8 NFKBIA
THRA HOXD4
GUCA1A FLT1
GBX1 ADH1C
PRLR SLC17A7
PRLR UGT2B15
GATA2 TNFRSF25
CNP KRT1
ABCC8 CARD10
SLC5A2 HOXD4
SULT4A1 PTPRN
CREB3 PRKACA
PAX6 ABCC8
CBLN1 SULT4A1
KLK11 MFNG
WWOX IL13
PAIP2B CNP
SCAPER PDCL
PHF21A CBLN1
ACVR1B TNP1
CEL ZNF266
NNAT ICAM2
SPTA1 CDH1
S100A12 S100A8
GYPA HAGH
KIAA0284 ASCL1
CYP2D6 FLT1
RPL3L SCAPER
RBPMS CREB3
RBPMS DUS4L
CACNA1C MTTP
PACRG CREB3
HIPK2 HMX1
NTRK3 HSF4
RAD51L3 ACVR1B
RAD51L3 CYP2D6
SELENBP1 KLHL9
SELENBP1 PPP1R10
ALAS2 CYP3A5
CPB2 PLLP
CALB2 AKAP3
CALB2 ACVR1B
CALB2 PIK3R3
HAUS5 PSG1
HAUS5 AFAP1
CCDC52 PACRG
TPM1 KCNH2
SLC17A7 APOH
DNAJA3 B3GAT2
AANAT WBSCR22
ADH1C C19orf50
POU2AF1 MS4A1
ARFIP2 NOC2L
ARFIP2 PTPRB
ARFIP2 GCKR
IKBKG TCF15
DEAF1 TMSB15A
GPRIN2 SLC5A2
EEF1A2 BNIP3
CHRNB1 OLFM1
LBP ARHGEF12
NEBL TNP1
PDE3A KIAA0284
PDE3A CYP3A5
DNAH9 PTPRD
MAGEA9 PACRG
MAGEA5 BTRC
EFNA3 HSF4
EFNA3 SLC5A2
EFNA3 TUBB2B
EFNA3 GARNL4
EFNA3 ATP2B2
KRT33B TCOF1
FSCN2 NFATC4
SCNN1D LIPE
SLC30A3 CALB2
SLC17A3 LBP
EPM2A RAD51L3
HMGXB3 T
NDST1 GGT5
SIX3 CREB3
SIX3 OCEL1
FTH1 GABARAPL1
NAMPT PIGA
TCF20 FGD1
RPL31 RPL7
RPL12 EIF3E
RPL12 RPS27A
RPL18A RPL9
TSHB RPH3A
LILRA4 GPRIN2
ASIP AANAT
SLMO1 CHRNB1
CFHR3 APOH
XDH LBP
CAP2 TCF20
PBX1 ITGA2B
RPS12 RPL12
ITGA10 ABCC8
UGT2B15 OTUB1
USP6 CEP290
NTSR2 DUS4L
FAM189A2 SLC17A3
SEZ6L TNFRSF25
SEZ6L RIMS2
SEZ6L PAEP
SEZ6L CHRNB1
ARVCF RPH3A
SLC9A1 SLMO1
BST1 S100A9
EIF3F ATP5O
SMARCD3 FRAT2
LSM4 PLEKHG3
LSM4 CALB2
GRINA MAPK8IP1
GRINA ARVCF
TEF SLC4A1
ZNF157 SIM2
ZNF157 ATP2B2
RPS5 MIF
RPS5 RPL24
RPL15 RPS13
MAGEA1 SLC9A3R2
TOP3B PDE3A
RPS11 SNORA21
HCG9 SCAPER
FOSL1 ZNF157
MYT1 F7
CHST3 PCBP3
SDC3 TYR
SDC3 SLC12A4
NCKIPSD RBPMS
NPHS1 MYEF2
RPL6 RPL24
DDX11 SLC4A3
BTF3 HIPK2
BTF3 FSCN2
MLANA ZNF157
TGOLN2 MC2R
TGOLN2 ACVR1B
TGOLN2 CNTN2
RPL3 RPL7
RPL30 RPS15
KRT33A UNC5B
KRT33A MAPK8IP1
RPS25 RPL6
RPL18 RPS21
RPS9 RPS10
RPL13 RPS13
RPL8 RPS3
GAGE12J PTPRN
PRPS1L1 APOH
PFKFB2 SPTB
RPL28 RPL35
MSX1 CHST3
CDH13 ADH1C
JAK3 SLC9A1
EFNB1 FLRT2
WNT1 SCAPER
WNT1 SGCD
WNT1 DOHH
MAP2K4 CAPN5
GPR176 PTGES
PTPRJ ALMS1
EEF1G RPL9
VEGFC C19orf50
VEGFC RAD54L2
IL4 EFNA3
CYP2A13 KRTAP26-1
CYP2A6 UGT2B15
CYP2A6 MC2R
CYP2A6 RAD51L3
PSMA2 SKP1
CAMK4 ZNF592
TERF1 MXD1
GUCA1A NTRK3
GUCA1A ARVCF
GUCA1A IL4
PAX8 WDR62
BMP2 PRSS3
EDN2 ROM1
GBA MFNG
PSG1 KIAA1467
PSG1 CDK6
HAGH XPO7
PHF21A TGFB1
ELN IAH1
SLC25A1 PLTP
OTUB1 CDK5R1
SLC12A4 UNC5B
SLC12A4 MAN1A2
OCEL1 PRSS8
CD3D GATA3
FGD1 C19orf50
FMO5 KEL
RAD51L3 SULT4A1
RXRB DLX4
NR0B2 PLEKHG3
IFT140 CPNE6
NTNG1 PLEKHG3
CENPF GINS1
SNCA CYP3A5
ALAS2 GYPE
KNG1 CARD10
SAMD14 SOX3
SLC17A1 RPH3A
SLC17A1 ACVR1B
ATP2B2 ISL1
ADCYAP1 C1QTNF3
ADCYAP1 PFDN1
ALDH1A3 RPH3A
ALDH1A3 PSG1
EEF2 EIF3E
MEGF9 KCTD12
FCN1 FCGR3A
AANAT KNG1
MAGEA4 CALB2
FLJ41278 SELENBP1
AP2B1 DDX1
OLFM1 C11orf52
CEACAM6 COL17A1
SPTB CPOX
LEFTY1 RPH3A
ATP9A TMSB15A
SNTA1 STAC
IGHE MXI1
GPRIN2 IVL
GRM4 WDR62
MAP2 CARD10
MAP2 SLC17A1
RPS6 RPS28
NTSR1 ADH1C
CHRNB1 CYP2D6
CXCL5 SLC4A8
T BARX2
CYTH3 NCOR2
NEBL PCBP3
SLC30A1 MT1H
HHLA1 PFKFB3
PRM2 SAMD14
IHH IGHE
GNB2L1 EIF3M
MAGEA9 SIM2
MAGEA5 PSG1
EFNA3 TBX19
KRTAP26-1 UNC5B
LOC145678 FAM119B
FSCN2 KIAA0284
UCP3 LRP8
EPHB1 VEGFA
CCDC69 CYP2D6
SIX3 CARD10
SIX3 CBLN1
SIX3 NEBL
IGSF9B GPR161
IGSF9B SLC30A3
REM1 MAP3K14
REM1 IAH1
REM1 FGD1
REM1 PPAT
ZKSCAN3 CALB2
KIAA0907 CEL
BPGM MICAL2
GPR1 HHLA1
RPL31 NACA
RPL29 EEF1B2
RPL34 RPL9
LILRA4 TYR
XDH AFAP1
XDH SLC17A3
RPL22 GNB2L1
UGT2B15 ANKRD12
UGT2B15 LOC145678
NTSR2 MC2R
NTSR2 SKI
SLC9A3 MFNG
SLC9A3 NCR2
ARVCF PIK3R3
HIST2H2AA3 C10orf10
U2AF2 PLEKHG3
U2AF2 LY6G6C
ZNF157 SLC6A2
RPL27A RPL18A
RPL15 RPL7
RPL23 RPL31
SIRPB1 FAM110B
TOP3B NCOR2
RPL23A RPL7
RPL23A BTF3
KRT85 RBPMS
CCNB2 CCNB1
CFHR1 PROS1
TFAP2A MFNG
TFAP2A SAMD14
TFAP2A REM1
NCKIPSD OLFM1
FOXN1 DOHH
RPL37A GAPDH
MLANA MUC1
TGOLN2 RIMS2
HOXC11 IKBKG
RPL3 RPL22
FTHP1 GABARAPL1
HBB KLHL9
RPS8 RPL22
RPS10 RPL10A
RPS18 RPL37A
RPLP0 RPL18
RPS9 RPL38
RPL13 RPLP2
RPL13 RPLP0
PRPS1L1 HN1L
CD163 DPYD
SLC18A1 LBP
RPSA RPL27
FSHB STATH
MSX1 MAPK8IP1
JAK3 TUBGCP2
IQGAP1 LILRB2
PRKCD ITGB2
CYP3A4 ADH1C
EEF1G RPS13
EEF1G RPL19
RB1 CACNA1B
RB1 MAP2K4
RPS3A RPL21
RPS3A RPSA
USP11 CXCL5
IL4 SLC18A1
CYP2A13 SIX3
HIST1H2BJ HIST1H2BE
CYP2A6 SLC17A3
PSMA4 TRIAP1
NTRK2 PSG1
GBX1 KRT37
CCR1 NPHS1
GSTM3 KEL
EDN2 CYTH3
PRLR PCBP3
POU6F1 WBSCR22
POU6F1 ARVCF
IL13 HSF4
NHP2 SNRPF
SLC9A3R2 OSGIN2
PLEKHG3 EPHB2
SULT4A1 RPH3A
XPO7 MICAL2
FAM119B KRT1
SCAPER MAP3K14
B4GALT3 PLEKHG3
CEL NSUN5C
FXYD3 EML2
ISLR TYR
SLC12A4 PFDN1
GRIN2A HSF4
MMP11 FAM119B
MMP11 PAIP2B
HIPK2 SCAPER
PTPRB RGN
HPRT1 MTHFD1
AFAP1 TGFB1
NTNG1 TNFRSF25
ATP10B CREB3
CKS1B KIAA0101
SAMD14 SPTB
CALB2 IL13
CALB2 MC2R
CALB2 GTSE1
AANAT PTPRN
MAGEA4 TGFB1
ADH1C PTPRB
LY6G6C RIMS2
CCL19 KIAA0284
SSX1 CARD10
LEFTY1 WWOX
TRIM10 GARNL4
IGHE TRIM58
EIF3D EEF2
EEF1A2 NPM1
RAMP3 AANAT
CHRNB1 AANAT
LBP AANAT
T CPB2
CYTH3 ACAN
CYTH3 SAMD14
LALBA CCL19
GNB2L1 EIF3E
MGAT3 ARFIP2
MAGEA9 LEFTY1
MAGEA9 GPRIN2
EFNA3 ADCYAP1
KRTAP26-1 SLC4A8
LMTK2 RBM8A
LMTK2 ODF1
SLC30A3 GPR161
SLC17A3 OTUB1
AQP9 HPR
CCL16 CXCL5
PCSK7 CACNA1C
SAT1 GADD45B
HOXB5 TNFRSF25
MYST2 NEBL
SIX3 MAGEA5
PFKFB2 SLC30A3
IGSF9B PFKFB2
KRT34 LARGE
REM1 SCNN1B
PIGR SLC12A4
CACNA1B SCNN1B
CACNA1B NFATC4
LY96 CD1D
ZKSCAN3 WBSCR22
ZKSCAN3 NTNG1
ZKSCAN3 T
BRCA1 ZNF500
RPL5 LOC730092
GM2A AKAP3
RPL18A RPL36A
ASIP MAPK8IP1
F7 MAGEA9
F7 SLC30A3
SLMO1 RIMS2
SLMO1 CHP
XDH MAGEA5
RPL22 RPL34
CAP2 SAMD14
CAP2 DNAJA3
SLC4A1 MOBP
SFN PCBP3
AXIN1 SAMD14
RPS12 RPL36A
ITGA10 SCYL3
HCRTR2 SELENBP1
UGT2B15 SIX3
USP6 MAP3K14
SEZ6L CDK6
AQP5 IFT140
ARVCF ALPPL2
MON2 SIX3
PTGER3 MSC
SLC9A1 UNC5B
SLC9A1 RIMS2
LSM4 PHF21A
GRINA MYEF2
MB TSHR
ARHGAP6 KIAA0284
RPL17 EIF3D
RPS5 RPL38
GHRHR MAGEA9
MYT1 SLC17A3
CHST3 SLC4A3
NCKIPSD NTNG1
RPL6 NACA
RPL6 RPL37
GCLC GYPE
HRG HHLA1
TGOLN2 HSF4
TGOLN2 HOXD4
HCLS1 HK3
ICOSLG ACAN
HOXC11 WBSCR22
TEX28 RPH3A
LOC652147 TG
RPS25 RPS20
RPS10 EIF3E
RPS10 RPL32
RPLP0 EEF1B2
ZFY TCF20
KCND3 NTSR2
RPL13 RPL36A
GAGE12J RAD51L3
GAGE12J AANAT
PFKFB2 RGL1
SLC18A1 RAD51L3
RPS19 RPL34
RPSA EEF2
FSHB RPH3A
FSHB GARNL4
FSHB NEBL
MSX1 TNP1
MSX1 MLANA
JAK3 CDK5R1
JAK3 PSG1
JAK3 B4GALT3
JAK3 ITPR2
ARG1 CEACAM8
MAP2K4 UCHL1
MAP2K4 WNT1
FGR CD1D
CYP3A4 GSTA2
EEF1G RPS27A
EEF1G RPL22
USP11 HOXD4
IGFBP5 CCL19
WNT2 GM2A
CEACAM6 PHF21A
CEACAM6 GARNL4
IL4 DUS4L
CYP2A13 EPHB2
CYP2A6 TBX19
FGF7 RIMS2
PAX8 LILRA4
EDN2 SERHL2
GATA2 FGFR1
POU6F1 XDH
SKI EPHB2
NSUN5C GOLGA8A
PSG1 IL13
RBM8A PSG1
TCOF1 TGFB1
ASCL1 NOC2L
EIF5B SULT2B1
HAGH TSPAN5
NDC80 FEN1
GTSE1 IL13
PCBP3 CDK6
MPP3 CYP1B1
STATH TGFB1
PHF21A WBSCR22
B4GALT3 MAPK8IP1
B4GALT3 PCBP3
BTRC PCBP3
KCTD12 QKI
ATIC SNRPF
ADAM15 EPOR
CYP3A5 BNIP3L
RIMS2 HSF4
RPS16 RPL36A
RBPMS FLT1
CACNA1C MFNG
FLJ39632 GOLGA8A
NTRK3 MAPK8IP1
CACNA2D2 MAN1A1
RAD51L3 CADM4
ZNF592 CARD10
GARNL4 HOXD4
GARNL4 B4GALT3
GARNL4 ZNF592
SLC4A3 PLEKHG3
WDR62 HOXD4
NTNG1 TNP1
NTNG1 PHF21A
ATP10B SLC38A3
CPZ EPOR
CPB2 PHF21A
CALB2 CYP2D6
HAUS5 PLEKHG3
HAUS5 WDR62
TRIM58 TSPAN5
DNAJA3 SCAPER
ADH1C HIPK2
AARS DNMT1
MYBPC3 HSF4
CXCL5 CCDC52
LBP SLC9A3R2
SGCD DEPDC5
T GRIK1
CYTH3 PTH
SLC8A1 SPTB
LRRC15 TNFRSF25
SCYL3 ATP10B
HHLA1 APOH
HHLA1 AFAP1
psiTPTE22 MGP
MPP2 NPFF
RPS7 EEF1A2
SLC6A4 LEFTY1
MAGEA9 SLC17A7
CCDC88C TRIM58
LOC145678 PAFAH1B1
SIGLEC6 MNX1
SLC17A3 FSHR
AQP9 S100A8
CCL16 MAGEA9
S100P HPR
MYST2 PRSS8
HMGXB3 IL13
SIX3 ATP2B2
SIX3 CRYBA4
PFKFB2 RAD51L3
IGSF9B NTNG1
PVT1 ABCC3
PIGR PTPRN
CRHR2 ABCC8
CRHR2 TNFRSF25
ATF6 B3GAT2
ACSL3 CLOCK
NAMPT SDCBP
PAK4 ABCC8
RPL34 EEF2
LILRA4 ZNF592
MYEF2 GM2A
F7 BTRC
MAGEA3 NEB
RPL22 NPM1
GCDH DKC1
MYO7A TM4SF1
ITGA10 WWOX
UGT2B15 TYR
NTSR2 NUDT3
NTSR2 LPHN3
SEZ6L CP
AGFG2 DEPDC5
ARVCF STATH
ARVCF CD40
ARVCF OR2B6
MON2 ALDH1A3
MON2 F7
PTGER3 KRTAP26-1
SLC9A1 KNG1
PEBP1 SLC25A1
LSM4 TYR
LSM4 UGT2B15
U2AF2 EPHB2
VAMP5 CDK5R1
VAMP5 T
RPLP2 RPS16
RPLP2 RPL38
ARHGAP6 LALBA
ARHGAP6 PCSK7
ARHGAP6 PPAT
ARHGAP6 NCR2
ARHGAP6 RFX1
NR5A1 TCOF1
ZNF157 PPP3CC
RPL19 RPL4
RPS14 RPS20
SNORA21 RPL34
SNORA21 RPL37
SNORA21 RPS13
TOP3B RGN
KRT85 FLT1
KRT85 ZNF157
HSP90AA1 HSPE1
RPL32 SFI1
CFHR1 MLC1
NCKIPSD TCF15
NPHS1 PTPRN
RPL14 EIF3H
MLANA PSG1
IGHMBP2 U2AF2
TGOLN2 MYH2
TGOLN2 ITGA10
HOXC11 MYH2
HOXC11 SIX3
HIST1H2AD HIST1H2BL
NEU3 C19orf50
KRT33A CARD10
RPS8 BTF3
RPS8 SNORA21
RPS10 RPS15
RPS10 RPS20
ADRB1 SLC16A6
RPLP0 RPL38
KCND3 WDR62
RPS9 RPL24
RPS9 RPL4
RPL8 RPS7
RPL8 RPL14
RPL8 RPL30
GAGE12J HHLA1
PRPS1L1 CALB2
LOC728643 RPL24
KRT37 FGD1
RPS19 RPL11
FSHB KRT6A
RPL10 RPL34
JAK3 PTPRN
JAK3 AFAP1
ERBB2 NELL2
MAP2K4 C19orf21
MAP2K4 ZNF263
IQGAP1 NPTN
FGR TNFRSF1B
RPS3A SNORA21
MMP15 ABCC10
IFNA4 CTSZ
IL4 FSHR
CYP2A6 U2AF2
UBC FSHB
NTRK2 U2AF2
XRCC2 SLC17A7
XRCC2 USP11
XRCC2 CEACAM6
XRCC2 GPR19
GUCA1A OLFM1
GUCA1A RIMS2
GBX1 MAP2K4
CD19 AEBP1
EPOR TRMT1
GATA2 ATP6V0A2
POU6F1 IL13
POU6F1 DUS4L
IL8RB MAGEA5
EPHB2 FLJ40113
AKAP3 FLT1
KLK11 SLC6A12
WWOX AKAP3
ISL1 HOXD4
GTSE1 RBM8A
PCBP3 FAM119B
C19orf50 NOC2L
ACAN TRPC4AP
FXYD3 SCAPER
ISLR PSG1
SLC12A4 SLC5A2
OCEL1 TNP1
ISG15 IFIT3
ADNP2 MAPK1IP1L
AFAP1 HOXD4
NR0B2 TUBGCP2
WDR62 OTUB1
IFT140 NTRK3
POU2F2 CARD10
CENPF FEN1
KNG1 RXRB
LILRB3 ITGAM
PCDHA9 CREB3
BLVRB GYPB
PEX3 MAST4
NRP1 SHB
EEF2 RPL11
SLC17A7 TBX19
ODF1 MUC1
CCL19 MGST3
MSC CREB3
SSX1 RIMS2
LEFTY1 TCF15
LEFTY1 AFAP1
ARHGEF12 ABCC8
PIR PROS1
SNTA1 COL11A1
HTR2A AKAP3
MAP2 CALB2
MAP2 GPRIN2
SFRS2IP CREB1
RGS9 GPR161
CHRNB1 FLT1
CXCL5 AKAP3
CXCL5 TBX19
KIFC1 TPX2
OPLAH CREB3
T WBSCR22
T WWOX
T IKBKG
AREG TNFRSF21
POLR2I NME1
ST6GALNAC4 RBM9
BCL2L1 ALAS2
HHLA1 WWOX
MPP2 CYP2D6
RPS7 EIF3M
MAGEA5 AFAP1
EFNA3 MYH2
KRT33B MAGEA9
CCDC88C ALAS2
ABO SCYL3
SLC30A3 RAD51L3
SLC30A3 LMTK2
DGCR9 GPRIN2
SLC17A3 MSC
MVD ADH1C
MYST2 NTRK3
MYST2 SLC17A7
NDST1 SLC12A4
SIX3 HSF4
SIX3 LMTK2
CHRNA1 AK1
PFKFB2 SULT4A1
PFKFB2 WBSCR22
IGSF9B SBNO2
PVT1 SAMD14
PVT1 CRTC1
LILRA2 RASSF2
DMP1 SCAPER
FECH TRAK2
LOC729602 HERC2P3
SPINT3 CHRNB1
GPR1 PHF21A
GPR1 MAGEA9
RPL34 RPL13A
RPS13 RPS3
ASIP PHF21A
ASIP CTAG1A
SLMO1 RBPMS
GRIP2 EFNA3
NME1 SNRPD2
CAP2 SCAPER
ABHD5 ACSL3
ZNF263 RGN
FANCA TCF20
HCRTR2 CNP
HCRTR2 FBXO7
UGT2B15 ALPPL2
GPLD1 MAGEA9
NTSR2 CDK6
NTSR2 CBLN1
SLC9A3 NCOR2
FAM189A2 RAD51L3
KCND2 PTGIS
GSTM3 NEO1
PRSS3 RAB27B
ARVCF GTSE1
ARVCF PFKFB2
MON2 SLC30A3
SLC9A1 HHLA1
BST1 FCER1G
VAMP5 TCF15
VAMP5 AKAP3
VAMP5 WBSCR22
GRINA HOXD4
NR5A1 IL13
RPL19 RPL17
MAGEA1 UGT2B15
MLLT1 PPP5C
ZNF549 B3GAT2
ZNF549 PDE3A
KRT85 LEFTY1
KRT85 HHLA1
TFAP2A PYY
SERPINA4 NTSR2
CHST3 CDK5R1
SDC3 HOXD4
SDC3 OCEL1
SDC3 LSM4
NCKIPSD ABCC8
RPLP1 RPS20
RPL6 RPL27A
BTF3 REM1
MLANA SLC5A2
IGHMBP2 PLEKHG3
TGOLN2 B4GALT3
TGOLN2 NEB
HOXC11 STATH
FTHP1 FTL
KRT33A T
LOC652147 NTSR1
RPS9 SNORA21
RPL8 RPS10
SLC18A1 LMTK2
RPL28 EEF2
NFAT5 PAEP
NFAT5 GM2A
RPS19 FAU
RPS19 RPS8
RPSA RPL28
FSHB CREB3
FSHB RBM8A
FSHB ZNF592
FSHB PCDHA9
CDH13 TOP3B
FGFR1 CDC37
RPL10 RPL38
MAP2K4 C19orf50
PTPRH FXYD3
PTPRJ USP6
PTPRJ LCT
EEF1G RPS16
USP11 TNFRSF25
USP11 PTPRD
USP11 WWOX
USP11 HHLA1
USP11 E2F1
GHR PSG1
TGFA CALB2
IFNA4 MVD
IL4 SLC17A3
UBC SLC17A3
NTRK2 ZNF157
THRA SLC17A7
XRCC2 HHLA1
RBPMS TRAK1
GUCA1A RAD51L3
PAX8 SLC9A3R2
PAX8 CBLN1
LIG3 MUC6
GBX1 PYY
PRLR FXYD3
PTGS2 CXCL2
IL8RB EPHB2
EPHB2 MC2R
CDK6 RAB11FIP3
TGFB1 CDK6
SLC9A3R2 ITGA3
AKAP3 CDK5R1
CHD8 SULT2B1
SQSTM1 MT1G
EVI2B FRAT2
TUBGCP2 TNFRSF25
PCBP3 SKI
RPS28 RPL36A
EPOR PTPRD
SCAPER TGFB2
PHF21A PLEKHG3
TUBB2B DCT
ELN MAP3K14
MUC1 MYH2
SNRPE NHP2
SLC12A4 TCF15
ALMS1 NCOR2
KCNH2 SPTA1
CYorf15B PTGER3
RIMS2 TNFRSF25
RIMS2 TUBB2B
AFAP1 TCF15
CCK SULT2B1
WDR62 CDK5R1
WDR62 EML3
NTNG1 CREB3
DNMT1 FMO5
KNG1 PHF21A
EPB49 MICAL2
PFKFB3 POU6F1
PPOX UROD
ATP2B2 DCT
EPB42 TAF6L
EPB42 FBN2
PEX3 COL11A1
CCDC52 AKAP3
SLC17A7 PCBP3
TMCC2 EPB42
AP1S1 NFATC4
AANAT B4GALT3
AANAT ATP10B
CNTN2 NEB
IKBKG SLC5A2
IKBKG RAD51L3
SSX1 SULT2B1
SSX1 PHF21A
SSX1 IKBKG
LEFTY1 AKAP3
IGHE SMPD2
GPRIN2 PAFAH1B1
FBXO7 MICAL2
CHRNB1 HSF4
CHRNB1 ATP10B
CXCL5 EPHB2
T FLT1
T MUC1
T SSX1
T CHRNB1
SCYL3 ABCC8
RPS7 RPS15
RPS3 EIF3M
HNF1A DBT
PPYR1 NF1
EFNA3 ARID4B
LOC145678 SLC9A3R2
LOC145678 TUBGCP2
LMTK2 TUBB2B
VNN2 TBC1D8
SLC30A3 MC2R
SLC17A3 DGCR9
LEPR CDC37
IGSF1 TM4SF1
MYST2 HOXD4
MYST2 PLEKHG3
MYST2 WDR62
MYST2 CXCL5
HMGXB3 NFIC
CCDC69 RXRB
SIX3 HMG20B
PFKFB2 SLC17A1
PFKFB2 CORT
PVT1 TCP11L1
REM1 ACAN
ZKSCAN3 ADCYAP1
ACSL3 OSGIN2
NAMPT IL8
DMWD TYR
SPINT3 HOXD4
RPL29 NPM1
RPL34 NPM1
GM2A HHLA1
AIF1 LST1
RPS13 RPL7
RPL18A EEF1B2
LILRA4 STATH
HBD GYPE
RPL4 RPS16
RPL4 EEF2
MLN T
CFHR3 MID2
RPL22 EIF3H
SLC4A1 TSPAN5
SLC4A1 DPF1
GCDH DPY19L2P2
IL10RB AHNAK
ITGA10 IL13
ITGA10 RBPMS
GP1BA SERPINH1
GP1BA SPINT2
USP6 ABCC3
NTSR2 LARGE
NTSR2 EML3
FAM189A2 RAMP3
AGFG2 FXYD3
AGFG2 SLC9A3
ARVCF RBM8A
NELL2 DPF1
SMARCA4 EIF3G
VAMP5 PSG1
GRINA MYH2
RPL41 RPS23
ARHGAP6 DEPDC5
NR5A1 T
NR5A1 LSM4
ATP6V0E2 RPL31
ZNF157 INA
RPL19 RPLP2
MAGEA1 NTRK3
MAGEA1 AQP5
SNORA21 NPM1
GHRHR F7
EPB41 GABARAPL2
RPL21 RPS15A
RPL21 RPS13
KRT85 RAD51L3
KRT85 NTSR2
RPS24 EEF2
FOSL1 MYBPC3
FOSL1 MAGEA9
SERPINA4 FLJ40113
CHST3 SLC16A6
CHST3 HECW1
SDC3 STATH
SDC3 KRTAP26-1
SDC3 PAX7
NCKIPSD LBP
FOXN1 FSCN2
FAU RPS21
RPL6 RPS15A
RHCE PRDX2
IGHMBP2 KIAA0195
IGHMBP2 ST6GALNAC4
TGOLN2 SLMO1
RPL3 RPS16
RPL3 RPS13
RPL30 RPL36A
ADRB1 CHRNB1
KCND3 EPOR
KCND3 GM2A
HIST1H2BI HIST1H3D
BTF3 KLK11
IGKC RIMS2
GAGE12J SLMO1
SLC18A1 MSC
SLC18A1 SIX3
RPL28 RPL13A
RPL28 RPS27A
RPL28 RPL4
RPSA RPS7
CYP21A2 MB
FSHB MPP2
MAP2K3 SLC4A1
CDH13 SLC8A1
FGFR1 TNFRSF25
CDK4 PAICS
EFNB1 CALB2
MAP2K4 TRO
MAP2K4 HIRIP3
CDX2 RBPMS
PTPRJ CACNA1C
USP11 CDK5R1
USP11 NTNG1
HOXB6 TNFRSF25
MMP14 WDR62
CEACAM6 CADM4
IL4 TNP1
IL4 SLC17A1
IL4 NEBL
IL4 ARVCF
CYP2A6 B4GALT3
CYP2A6 WDR62
CYP2A6 LILRA4
PSMA2 ETFA
CAMK4 AKAP3
CAMK4 EFNA3
FGF7 NFKB2
UBC PCBP2
UBC TSSK2
TERF1 SPTB
XRCC2 AKAP3
IFNB1 HIST1H3D
PRLR ARVCF
POU6F1 PFDN1
IL8RB OCEL1
WNT10B HOXD4
LARGE IL13
GYPE RND2
RPH3A TNFRSF25
MYBPC1 IL13
PCBP3 KIAA0467
B4GALT3 HOXD4
B4GALT3 WBSCR22
NCOR2 SCAPER
BTRC SDC2
B3GAT2 ELN
PPP1R10 RND2
SLC12A4 ISL1
KIAA0284 RASGRF1
MBOAT2 MYL4
RIMS2 TCF15
RIMS2 AKAP3
NTRK3 RPH3A
C1QBP SNRPE
NR0B2 FLJ40113
NR0B2 AFAP1
WDR62 TCF15
WDR62 DUS4L
SELENBP1 CYP3A5
SAMD14 FGD1
CYP3A5 CACNA1C
FCER1G S100A9
FAM155B FXYD3
TRIM58 GYPA
CD14 VCAN
SLC17A7 SULT4A1
MFAP1 ACTL6A
AANAT GP2
ADH1C ELN
OLFM1 SLC16A6
OLFM1 MYH2
OLFM1 DPEP1
IKBKG OTUB1
PSG7 RAD51L3
LEFTY1 PHF21A
LEFTY1 AANAT
ANKRD28 IL1RAP
GPRIN2 AFAP1
GPRIN2 TBX19
SCN8A SCAPER
SCN8A NFATC4
GRM4 SLC9A3R2
RPS6 NACA
BTF3 NPM1
MYBPC3 MT1G
CXCL5 MC2R
CXCL5 PFDN1
CXCL5 FNTB
LBP TYR
NEBL GPRIN2
SCYL3 RAD51L3
SCYL3 C16orf7
HHLA1 RPH3A
HHLA1 PIK3R3
DNAH9 RAB11FIP3
IHH TRIM58
PPYR1 PAIP2B
MAGEA9 HSF4
KRTAP26-1 PHF21A
LMTK2 CXCL5
SLC30A3 GPRIN2
SLC17A3 TGFB1
MVD CCL19
MYST2 KIAA0195
MYST2 JMJD6
MYST2 GPRIN2
CCDC69 MPZL2
PFKFB2 TGFB1
NCR2 ACAN
CACNA1B FGD1
HIRIP3 RGN
TCF20 C19orf50
BPGM SIAH2
SPINT3 EFNA3
GPR1 TGFB1
LILRA4 TNFRSF25
LILRA4 ALDH1A3
MYEF2 PHF21A
MYEF2 ACSL3
F7 TUBB2B
F7 NEBL
SLMO1 IL13
RPL4 MIF
MLN HOXD4
GRIP2 KRTAP26-1
CFHR3 CXCL5
XDH MGP
SLC4A1 GUK1
SLC4A1 BLVRB
IL10RB NPTN
DOHH MXD1
ITGA10 TUBB2B
USP6 MAD1L1
NTSR2 LMTK2
ZMYND10 PLCD1
FAM189A2 HHLA1
FAM189A2 ITGA10
SEZ6L TCF15
LCT CHN1
ARVCF SOD3
MON2 NEB
PTGER3 HHLA1
PTGER3 IGSF9B
SLC9A1 TCF15
SLC9A1 TNP1
SLC9A1 OCEL1
LSM4 PSG1
U2AF2 WDR62
PPP3CC TGFB1
GRINA POU6F1
KCNE1 PTH1R
LILRA1 CD1D
ARHGAP6 PRM2
NR5A1 EFNA3
ZNF157 SLC17A1
MAGEA1 TBX19
ACOT11 IGSF9B
RPL23 EIF3E
RPL21 RPL27
ZNF549 CACNA1C
ZNF549 TCF20
KRT85 PTPRN
KRT85 RAB11FIP3
KRT85 MYH2
KRT85 LMTK2
RPL32 RPS15
RPL32 RPL23A
FOSL1 SLC17A3
NR4A1 TNFRSF25
CCNB2 NDC80
MYT1 INA
CHST3 DPP6
CHST3 LILRA4
SDC3 HMG20B
NPHS1 PSG1
RPL37A RPL37
RPL6 RPL31
MLANA GPRIN2
MLANA SLC30A3
HRG MAGEA5
TGOLN2 T
TEX28 EFNA3
KRT33A RUNX2
RPS8 RPS29
RPS18 RPL9
RPL8 RPL13
PFKFB2 DOHH
SLC18A1 ABCC8
SRM HOXD4
SRM CHST3
FSHB MAGEA3
FSHB NPHS1
MSX1 SIX3
MAP2K3 EPB49
FGFR1 ZNF266
RPL10 RPS8
JAK3 IL13
JAK3 CDK6
JAK3 LMTK2
ARG1 BPI
EFNB1 HOXD4
EFNB1 KRT33B
GPR176 AGFG2
PTPRH AVPR1A
TGFB3 ARHGEF12
CYP3A4 LRRC68
CDX2 T
EEF1G EEF1A2
USP11 ARVCF
CEACAM6 SLC17A1
IFNA4 TCF20
IL4 TGFB1
CYP2A13 U2AF2
CYP2A13 PPP3CC
HIST1H2BJ HIST1H2BF
CYP2A6 AKAP3
CYP2A6 HOXB6
CAMK4 WDR62
CAMK4 SLC9A1
NTRK2 GPRIN2
THRA HHLA1
THRA CYP2A6
XRCC2 CHP
GUCA1A HOXD4
GUCA1A SLC4A8
PAX8 NR0B2
PAX8 LOC145678
GSTM3 CYorf15B
EPOR PDIA2
POU6F1 SLC12A4
WNT10B CEACAM6
NFIC PTPRN
LRRC68 NOC2L
TGFB1 TCF15
PLEKHG3 IL13
HERC2P3 ZNF266
TCOF1 TNFRSF25
TCOF1 IL13
TRAK2 TSPAN5
PCBP3 CPNE6
B4GALT3 FSHR
ACAN MMP19
ACVR1B HSF4
TYR C11orf52
B3GAT2 IAH1
AGR2 MNX1
MUC1 WBSCR22
OCEL1 EML3
CYP2D6 TCF15
ICAM2 CTSW
TUBA3C TK1
CYP3A5 TRPM2
RIMS2 DUS4L
KIAA0195 OCEL1
CACNA1C MAP3K14
GNL1 TGFB1
IGH@ LOC91316
RAD51L3 FSHR
RAD51L3 GFPT2
RAD51L3 GRIN2A
AFAP1 TNFRSF25
ZNF592 RAD51L3
NTNG1 ZNF592
ATP10B MAPRE3
ALAS2 TSPAN5
KNG1 PTPRN
EPB49 XPO7
GAD1 PLA2G6
SAMD14 MAST2
CALB2 FLT1
BLVRB GYPA
CCDC52 CYP2D6
CYP1A1 FRAT2
ADCYAP1 PTPRN
SLC17A7 IL13
SLC17A7 UNC5B
TMCC2 SLC6A8
MEGF9 SMARCD3
AANAT CBLN1
MAGEA4 HOXD4
IKBKG TGFB1
IKBKG PCBP3
GRIK1 NPFF
EIF3M TINP1
EEF1B2 NACA
GPRIN2 NFIC
MAP2 PLEKHG3
RPL13A SFI1
CXCL5 TCF15
CXCL5 GARNL4
CXCL5 MSC
KIFC1 ITGB3BP
T CBLN1
BCL2L1 TERF2IP
MGAT3 PDE3A
RPS17 PTMA
EFNA3 PRSS8
KRT33B CHRNB1
KRTAP26-1 MC2R
MGAM FCGR3A
MGAM CD163
SLC17A3 HTRA1
MVD CAPN5
RRM1 CENPF
KLHL18 C21orf2
PVT1 IQSEC1
ZKSCAN3 NEBL
CRHR2 FLT1
PAK4 IL13
TCF20 ASCL1
SPINT3 GARNL4
SPINT3 GPRIN2
GPR1 KLF11
GM2A IL13
F7 C1QTNF3
SLMO1 TCF15
SLMO1 T
CFHR3 PHF21A
NME1 RPL35
RNF14 BPGM
SLC4A1 FBN2
AXIN1 PVT1
ABHD5 FAM110B
RPS12 NPM1
HCRTR2 KLHL9
HCRTR2 TRIM58
OR2B6 HSF4
GP1BA RAB27B
USP6 ASCL1
USP6 MGAT3
NTSR2 HMG20B
NTSR2 PTH2R
SLC9A3 SAMD14
AGFG2 REEP2
RRAS2 GP1BA
RDH5 USP6
ARVCF GRIN2A
ARVCF SLC17A1
PTGER3 OCEL1
TTLL4 HHLA1
EIF3F SLC25A3
LSM4 ADCYAP1
LSM4 MAGEA5
U2AF2 OSGIN2
U2AF2 PTPRD
U2AF2 MYST2
U2AF2 TPMT
VAMP5 LSM4
GRINA TYR
GRINA T
SLC6A9 SLC17A7
ARHGAP6 FUT6
NR5A1 SULT2B1
NR5A1 WDR62
NR5A1 SEZ6L
ZNF157 NEB
ZNF157 STXBP1
RPL19 RPS28
MAGEA1 TUBGCP2
MAGEA1 OCEL1
RPL21 RPS16
KRT85 KRTAP26-1
RPS24 RPL12
FOSL1 HSF4
TFAP2A IAH1
CHST3 PSG1
NPHS1 TRIM10
DDX11 IL13
SEC31A MT1H
RPL3 RPL35
TEX28 NR0B2
KRT33A ZNF592
KRT33A NR5A1
AGFG2 PTH
GAGE12J SLC17A3
PRPS1L1 CDKL5
RUNX1 SDC3
SLC18A1 ZNF157
NFAT5 CREB3
RPS19 RPS15
RPS19 RPL23A
CTSD CCR1
FSHB PHF21A
FSHB ACVR1B
FSHB LY6G6C
FSHB ATP12A
MSX1 ARID4B
BCL2 EFNA3
HCK RGS19
RPL10 FAU
JAK3 SEMA4D
CCND2 RAB27B
EFNB1 LEFTY1
REL ADNP2
WNT1 DEPDC5
MAP2K4 MAP3K14
MAP2K4 POLR3C
TGFB3 MAP2
PDGFRA KLF11
PTPRJ CDH13
EEF1G RPS23
EEF1G RPS12
EEF1G RPL28
USP11 CHRNB1
IGFBP5 FOXN1
MMP14 IGSF9B
VEGFC KLK11
VEGFC FXYD3
TRAP1 RHCE
CAMK4 TNFRSF25
CAMK4 GPRIN2
NTRK2 KRTAP26-1
GUCA1A KNG1
GUCA1A NPHS1
PAX8 CDK6
PAX8 SKI
PAX8 NTRK3
PAX8 USP11
CYC1 NUDT1
POU6F1 HOXC11
IL8RB PCBP3
IL8RB MYST2
WNT10B TGOLN2
HINT1 NPM1
CARD10 IL13
TGFB1 CDK5R1
PLEKHG3 TGFB1
HERC2P3 PLA2G6
GTSE1 AKAP3
B4GALT3 EPHB2
NCOR2 SOX3
TYR CDK6
TYR CBLN1
ISLR SLC5A2
CYP2D6 TNP1
LIPE PTH
GRIN2A ACVR1B
MMP11 KLHL9
NQO1 TSPAN6
CPOX UBAC1
RAD51L3 CDK6
UROD XK
AOAH GNS
PAEP PFDN1
GARNL4 HSF4
IFT140 PTPRD
ALAS2 GYPA
SERPINI1 SOSTDC1
PKMYT1 KRT6A
KNG1 CHD8
SAMD14 CTNNBIP1
AHNAK SLC36A1
HAUS5 PCBP3
CD163 PHC2
CCDC52 POU6F1
ABCC10 CARD10
EEF2 RPS15
RPL9 RPL11
AANAT MUC1
AANAT SLC4A3
ADH1C CACNA1C
LY6G6C ABCC8
OLFM1 TCF15
CORT WBSCR22
IKBKG WBSCR22
SSX1 TAZ
GRIK1 FLT1
GPRIN2 NR0B2
GRM4 RBM8A
RPS29 RPS16
GP9 ITGB3
BTF3 RPL27
CHRNB1 SLC16A6
CXCL5 MID2
CXCL5 MAPK8IP1
HLA-J HLA-A
LBP OTUB1
HECW1 RBPMS
T RIMS2
SLC8A1 ELN
FLRT2 CREB3
FLRT2 SSX1
ATP5G3 ATP5O
HHLA1 PLP1
MPP2 WBSCR22
MPP2 RIMS2
PDE3A FGD1
MGAT3 C16orf88
RPS17 EIF3E
EFNA3 GP2
KRT33B CBLN1
KRT33B WBSCR22
KRTAP26-1 PIK3R3
KRTAP26-1 AANAT
MXD1 CYTH3
SLC30A3 SOD3
SLC30A3 HHLA1
FAM5C GSTA2
SLC17A3 ASPHD1
SLC17A3 PSG7
CCL16 SLC4A8
CCDC69 SULT2B1
CCDC69 OLFM1
PDIA2 PTRF
PVT1 TEKT2
DMP1 CACNA1C
DMP1 POLR3C
CACNA1B MAST2
CACNA1B CYTH3
STXBP1 SIX3
GSPT1 MICAL2
MBD2 MEGF9
ITPR2 TGFB1
PAK4 PLEKHG3
CCL14 OLFM1
RPL24 RPL7
RPL31 NPM1
RPL12 RPL9
CTAG1A GRM4
LILRA4 RPH3A
ASIP ZNF592
ASIP BARX2
XDH SLC12A4
XDH NR0B2
AGRN PRTN3
RPL22 RPL11
ITGA6 MAX
CAP2 FGD1
SERHL2 ACAN
DOHH SMAP1
FPR3 CALB2
EMX1 SCNN1D
PDHA2 GRIP2
NTSR2 TBX19
NTSR2 ITPR2
CCKAR SLC9A3R2
SLC9A3 AKT3
SEZ6L NTNG1
SEZ6L TIMP2
POU6F2 PAEP
AGFG2 RFX1
RHO SCAPER
ARVCF IFT140
ARVCF ODF1
ARVCF NEBL
PTGER3 UGT2B15
PTGER3 GPRIN2
SLC9A1 TBX19
TTLL4 MYBPC3
KIAA0323 TNFRSF25
EIF3F RPL9
LSM4 NTRK3
U2AF2 MAGEA5
CLPP NHP2
GRINA SLC16A6
GRINA CNTN2
ARHGAP6 SPTB
NR5A1 ARVCF
ZNF157 FAM153A
ZNF157 IGSF9B
MAGEA1 ZNF592
ACOT11 CYP2D6
HCG9 SCNN1D
RPL32 RPS28
MYT1 MAGEA9
CHST3 GARNL4
CHST3 LBP
SDC3 IL13
FAU RPL19
BTF3 MXD1
BTF3 RPS12
HSBP1 RAP1GDS1
IGHMBP2 TFF3
GCLC TRAK2
HRG SDC3
HCLS1 NAGA
ICOSLG SLC9A3
HIST1H4L HIST1H3D
RPS25 RPL23
RPS10 RPS29
ADRB1 CHST3
KCND3 PFDN1
RPS9 RPLP2
GAGE12J WBSCR22
LOC728643 RPL15
JAKMIP1 SLC17A3
KIF20B GTSE1
RPSA RPS13
SRM MYBPC1
FSHB CARD10
FSHB U2AF2
MSX1 FAM119B
BCL2 SLC12A4
JAK3 LARGE
JAK3 GM2A
FGF3 HSF4
GPR176 ASCL1
BCL3 PPP3CC
MMP14 ARVCF
CEACAM6 MPP3
CEACAM6 PSG7
IL4 CCL16
GPR19 FSHB
CYP2A6 CDK6
CYP2A6 OCEL1
PSMA3 ATP5A1
ESR2 AKAP3
ESR2 AGER
FGF7 IGKC
KLF1 MOBP
UBC COL8A1
GUCA1A C11orf52
GUCA1A MT1G
GUCA1A NEBL
MTMR11 ALDH2
CCR1 CYP1B1
CCR1 SCYL3
CSPG4 HBB
EPOR ATP6V0A2
POU6F1 SLC17A7
POU6F1 CCL16
MC2R HOXD4
ZNF266 GOLGA8A
CA4 TM4SF1
SLC6A12 IAH1
ASCL1 MAST2
PTPRD IL13
WBSCR22 HSF4
ACSL1 AGFG1
PCBP3 ARID4B
STATH TNFRSF25
RASGRF1 SCAPER
CEL TNFRSF25
MYH2 MPP3
CP AKAP3
YARS ITGA2B
AVPR1A FXYD3
MUC1 PCBP3
MTG1 FXYD3
BCAP29 SCAPER
CYP2D6 SLC12A4
CAPN5 HSPA12A
HPS1 TGFB1
LSR PTK7
NDUFS8 PPP2R4
SV2A ITGA6
SV2A ICAM2
NTRK3 ISLR
RAD51L3 MAN1A2
PTPRB TG
PAEP PRKACA
SLC4A3 AKAP3
NTNG1 RAD51L3
ATP10B HSF4
DPEP1 HSF4
KLHL21 SLC38A3
RHCE TFDP1
SAMD14 TRAK1
ZMYND8 FMO5
IFI44L QPRT
CCDC52 HOXD4
RPL10A EIF3E
ADCYAP1 TUBB2B
NOLC1 PAICS
SLC17A7 MYH2
DPF1 SLC6A8
MAGEA4 FAM153A
AARS HERC2P3
DHX9 YWHAQ
CAV1 SLC25A1
REEP1 ZNF500
IKBKG CREB3
IKBKG DUS4L
IKBKG HAUS5
CR1 SLC11A1
AGER ZNF500
DEAF1 IMPDH2
RUVBL2 IMPDH2
PIR ICAM2
DPP6 CDKL5
HIST1H3E PCBP3
GPRIN2 CRYBA4
GPRIN2 IKBKG
GPRIN2 MSC
BARX2 CARD10
RAMP3 RBPMS
GP9 PDIA5
CHRNB1 PHF21A
CHRNB1 PAEP
CHRNB1 LEFTY1
SGCD SAMD14
OPLAH MAPRE3
T THBS1
T FSHR
SLC8A1 NOC2L
SLC8A1 SLC6A12
NEBL MAP2
SLC30A1 MT3
HHLA1 SLC17A1
HHLA1 ATXN3
MPP2 PTPRN
PDE3A SERPINC1
RPS4X RPS15
MGAT3 RBM4B
MAGEA9 CYB5A
MAGEA9 CCDC52
MAGEA5 TUBGCP2
MAGEA5 LRRC15
VNN2 S100A9
FSCN2 MAST2
SLC30A3 RIMS2
SLC17A3 PLEKHG3
SLC17A3 GTSE1
SLC17A3 MAP2
CCL16 CPB2
DPY19L2P2 DNMT1
LUC7L3 NSUN5C
MYST2 PAFAH1B1
CCDC69 PFDN1
CCDC69 KRT33B
SIX3 MUC1
REM1 DPH1
HSP90AB1 SLC16A6
GSPT1 SPTB
KIAA0907 DPY19L2P2
LOC729602 LEPR
TCF20 SCAPER
BPGM SMPD2
BRCA1 GTSE1
GPR1 MUC1
RPL29 BTF3
COL4A3 PTK7
ASIP SLC17A7
AIPL1 FPGS
CFHR3 DUS4L
XDH NEBL
RPL22 RPS7
CAP2 SGCD
ABHD5 BCL6
DOHH FXYD3
DOHH FSCN2
ITGA10 PSG1
RAP1GAP SELENBP1
UGT2B15 ATF6B
USP6 HIPK2
NTSR2 SULT4A1
NTSR2 SLC17A1
NTSR2 GRIP2
FAM189A2 SCYL3
SEZ6L FLJ40113
SEZ6L PAK4
POU6F2 PTPRN
AQP5 TUBGCP2
AQP5 LOC145678
AGFG2 CAP2
AKR1C2 PLOD2
RDH5 SAMD14
FETUB ALMS1
SMARCA4 HERC2P3
LSM4 GPR1
U2AF2 NR0B2
U2AF2 NTSR2
PPP3CC SLC9A3R2
SLC6A9 ARVCF
MB EML2
ARHGAP6 DPH1
ZNF157 ADCYAP1
ZNF157 SLC9A1
MAGEA1 GRM4
MLLT1 SLC16A6
RPL23 RPL5
UPK1B MMP8
TOP3B GCKR
KRT85 TCF15
TRMT1 PTRF
CHST3 PCDHA9
PBX1 MYEF2
ALG8 SNRNP40
RPLP1 RPL23A
BTF3 RHO
BTF3 RPS27A
RHCE EPB49
RPL14 RPL36A
IGHMBP2 TNFRSF25
NTN3 DPH1
NEU3 RAD54L2
KRT33A TNP1
HIST1H2BF HIST1H2AL
RPS9 RPL27A
GAGE12J CHRNB1
PGLYRP1 CEACAM1
RPS19 SNRPD2
IGH@ OLFM1
SRM SSX1
SRM SEZ6L
FSHB TNP1
FSHB CYP2D6
MSX1 PLEKHG3
MSX1 GRINA
BCL2 IGSF9B
E2F1 T
RPL10 RPL24
BCL2A1 ABHD5
EFNB1 GRIK1
FGF3 DUS4L
GPR176 ETFB
BCL3 SLC12A4
FGR IQGAP1
CYP3A4 NTSR1
CDX2 GPRIN2
RPS3A HNRNPA1
IGFBP5 GJB3
CEACAM6 MAGEA9
IFNA4 ADH1C
IL4 MLANA
FLT1 EFNA3
CYP2A13 HPS1
ESR2 CPB2
CAMK4 PLEKHG3
RBBP4 PSMA2
THRA GPRIN2
GUCA1A MT1B
GUCA1A ZNF592
GUCA1A SLC17A3
GUCA1A NTSR2
PAX8 CHST3
PAX8 TEX28
GBX1 SPTB
CD19 BLNK
EPOR CDH1
PRLR TYR
IL8RB LSM4
WNT10B NEB
PSG1 TCF15
TCOF1 CDK5R1
MYO9B EML3
PTPRD PLEKHG3
CBLN1 TNFRSF25
TRAK2 MICAL2
TUBGCP2 AKAP3
TUBGCP2 PTPRD
GTSE1 HN1L
PTGER3 ZMYND8
PTGER3 PDXDC1
SCAPER SOX3
CEL PDXDC1
MT1X SLC16A6
TPX2 TTK
TG NOC2L
PARK7 SNRPF
AVPR1A SCAPER
SPC25 AKAP3
TYR PRKACA
TYR CREB3
B3GAT2 RGN
OTUB1 TUBGCP2
ISLR TNFRSF25
GRIN2A TNP1
CACNA1C KLK11
GNL1 TYR
RAD51L3 CHD8
RAD51L3 NEUROD2
PAEP NR2F1
WDR62 TCOF1
NTNG1 SLC4A3
ATP10B DLX4
DNMT1 KEL
SAMD14 NACAD
CALB2 ABCC8
CALB2 AFAP1
MLLT11 FASN
ADCYAP1 ALPPL2
TRIM58 PAIP2B
MAGEA4 TNP1
MAGEA4 MUC1
CNTN2 CALB2
SYT17 ARHGEF2
ADH1C GCKR
SPTB OAT
IKBKG TUBB2B
SSX1 ZNF592
DLEC1 ACOX1
IGHE TRPM2
IGHE SELENBP1
GPRIN2 RBPMS
SCN8A SOX3
SCN8A ZNF239
GRM4 CPNE6
KEAP1 DHPS
RAMP3 MSC
CXCL5 NFKB2
SGCD SCAPER
ADAMDEC1 LPL
T TCF15
T APOH
T ZNF592
SLC8A1 SGCD
NEBL DUS4L
MGAT3 PCDH7
EFNA3 SULT4A1
EFNA3 CREB3
EFNA3 WBSCR22
KRT33B PAEP
KRTAP26-1 PLEKHG3
FSTL4 CYTH3
DGCR9 RAD51L3
DGCR9 PRPH
RRM1 GINS1
GABRE ITGA2B
SIX3 PIK3R3
SIX3 OLFM1
PFKFB2 EPHB2
IGSF9B PSG1
IGSF9B KRT33B
PVT1 ASCL1
SH3BP1 MYO1F
HIRIP3 SCAPER
ACSL3 PPP5C
BRCA1 CREB3
SPINT3 CALB2
GPR1 B4GALT3
RPL29 RPS29
GM2A PTPRN
LILRA4 SLC17A7
ASIP MAP2
F7 CALB2
F7 ATP2B2
SLMO1 PHF21A
RPL4 EEF1A2
MLN NFIC
CFHR3 TNFRSF25
CFHR3 CCK
RPL22 RPS15A
RPL22 RPL18A
PBX1 MAST4
PAXIP1 SLC17A7
RPS12 RPS4X
RPS12 RPL38
ITGA10 SLC6A2
USP6 XAF1
USP6 TCF20
NTSR2 NFIC
NTSR2 RBM8A
NTSR2 KRT33B
HIST1H2BC HIST1H2AE
SEZ6L AFAP1
SEZ6L LMTK2
AQP5 TGFB1
MYH10 UROD
RDH5 MFNG
NEURL GUK1
ARVCF TCF15
ARVCF LARGE
ARVCF JMJD6
ARVCF ASIP
SLC9A1 PTPRD
EIF3F EEF1A2
EFEMP1 BLK
VAMP5 FLT1
VAMP5 SLC17A7
VAMP5 CXCL5
RPLP2 RPL18A
ARHGAP6 PDE3A
ZNF157 TCF15
MAGEA1 PAFAH1B1
ACOT11 BBS4
EPB41 BCL2L1
ZNF549 FGD1
KRT85 ZKSCAN3
KRT85 STXBP1
TRIM52 SMARCA4
HCG9 ACAN
HCG9 LIPE
CFHR1 DNM3
CHST3 ATP10B
SDC3 CNNM2
SDC3 LSM12
SDC3 GAGE12J
SDC3 ARVCF
NCKIPSD LILRA4
MLANA SULT4A1
HRG HPS1
TGOLN2 SLC12A4
TGOLN2 NEBL
SHH IGHE
RPL3 HNRNPA1
KRT33A SLC17A7
ADRB1 HN1L
ADRB1 ATP10B
RPL18 FBL
RPS18 EEF1B2
BTF3 MFNG
IGKC CALB2
RPS9 RPL15
RPL13 RPL29
RPL13 RPL6
GAGE12J SIX3
PFKFB2 GSTA2
LOC728643 HNRNPA3
SLC18A1 ODF1
RPL28 RPS24
RPL28 RPS8
GRP TGOLN2
SRM WDR62
FSHB TNFRSF25
FSHB MYOZ3
FSHB SLC16A6
FSHB SEMA4D
MSX1 TGFB1
CDH13 SLC6A12
BCL2 AANAT
JAK3 MAG
JAK3 MSC
JAK3 CXCL5
JAK3 PBX1
ERBB2 SHH
BCL3 OSGIN2
CYP3A4 TOP3B
CYP3A4 LOC652147
RPS3A RPL23
RPS3A BTF3
USP11 PLEKHG3
USP11 HAUS5
HOXB6 IL13
IGF2R CKAP4
VEGFC HIRIP3
VEGFC LOC652147
CEACAM6 CYB5A
IL4 ABCC8
IL4 KRTAP26-1
CYP2A13 IGHMBP2
CYP2A13 TEX28
MRPL28 KIAA0284
RAGE MSX1
CYP2A6 HHLA1
CYP2A6 SDC3
GUCA1A TGOLN2
PAX8 SLC30A3
PAX8 CYP2A6
GBX1 VEGFC
ABCC8 UNC5B
ID2B ID2
TNFRSF25 PRSS8
AKAP3 HOXD4
CREB3 HOXD4
EML3 TNFRSF25
MAPRE3 SULT2B1
PCBP3 NUDT3
EPOR TUBGCP2
TNP1 KLF11
PHF21A AKAP3
B4GALT3 SOD3
MUC1 PHF21A
OTUB1 MUC1
PPP1R10 KLHL9
SLC12A4 GPR161
DLX4 EVPL
OCEL1 SKI
CYP2D6 HSF4
CYP2D6 MAG
FGD1 KIAA0284
GIGYF2 OCEL1
KIAA0195 PLEKHG3
NTRK3 LARGE
RAD51L3 RBM8A
RAD51L3 DUS4L
ZNF592 PLEKHG3
ZNF592 AFAP1
GARNL4 AKAP3
SLC4A3 HOXD4
SLC4A3 PCBP3
WDR62 PFDN1
GCSH NDUFS4
PAFAH1B1 SLC12A4
FCGR3A LILRB2
EPB49 CYP3A5
CALB2 GRIN2A
CALB2 INA
LILRB3 S100A11
CHIT1 PPP1R10
HLA-DRA HLA-DPA1
ADCYAP1 HOXD4
SLC17A7 GTSE1
CTNS CEL
CRTC1 ELN
ODF1 EPHB2
IKBKG C21orf2
IKBKG GARNL4
IKBKG CALB2
MSC WWOX
LEFTY1 IL13
LEFTY1 B4GALT3
GRIK1 CREB3
IGHE SF3A2
GPRIN2 ATP2B2
TRAFD1 EPHB2
EEF1A2 RPL9
IPO8 ZNF212
BTF3 RPL11
CHRNB1 IL13
CXCL5 CYP2D6
CHP ABCC8
LBP LARGE
T LARGE
SLC8A1 SERPINC1
PLOD2 CXADR
SMC3 SRP9
DNAH9 PLEKHG3
MGAT3 KLK11
MAGEA9 CDK6
MAGEA5 OTUB1
EFNA3 CBLN1
EFNA3 CPZ
EFNA3 PRPH
SCNN1D ACAN
SLC17A3 CDK6
SLC17A3 PLP1
SLC17A3 ACVR1B
SLC17A3 BARX2
PQBP1 ADH1C
CCDC69 OPLAH
SIX3 SLC5A2
SIX3 SSX1
PFKFB2 GPRIN2
PIGR KRT6A
PAK4 TUBGCP2
GPR1 MAN1A2
RPL24 EEF1B2
RPL12 EEF1B2
RPL12 BTF3
GM2A CYP2D6
RPS13 RPS27A
LILRA4 LEFTY1
LILRA4 ITPR2
MYEF2 FLRT2
SLMO1 TYR
CFHR3 SLC17A7
RPL22 RPL4
GCDH LOC729602
ENOSF1 HERC2P3
DOHH SPTB
DOHH SCAPER
DOHH C16orf88
BBS4 TAZ
FPR3 RBPMS
ITGA10 TNFRSF25
ITGA10 APOH
ITGA10 ABCC10
RAP1GAP DPF1
UGT2B15 KRTAP26-1
USP6 KLK11
USP6 CCL19
SLC9A3 HPCA
SEZ6L HOXD4
AQP5 TBX19
ARVCF MYEF2
MON2 CXCL5
PTGER3 RBPMS
SLC9A1 EPOR
SLC9A1 DNAH9
RHAG SERPINI1
LSM4 PCBP3
U2AF2 MUC1
PPP3CC UGT2B15
VAMP5 TCOF1
VAMP5 SLC9A1
GRINA CDK6
RPLP2 EEF1B2
CCBP2 CRYBA4
ZNF157 PFDN1
MAGEA1 CBLN1
MAGEA1 EPOR
MAGEA1 TYR
GHRHR NEB
ZNF549 BTRC
ZNF549 OPN1SW
KRT85 ATP10B
KRT85 RAMP3
TRIM52 PDXDC1
RPL32 RPS15A
PTPRO OLFM1
AIM1 IL10RB
CHST3 FLJ40113
CHST3 ABCC8
CHST3 PLLP
CHST3 MYBPC3
TCF7L2 SAMD14
NCKIPSD KRTAP26-1
NPHS1 LEFTY1
FAU RPS13
RPL6 RPS7
RPL14 TINP1
SEC31A ACSL3
IGHMBP2 PPP1R10
IGHMBP2 LSM4
HRG MYST2
TGOLN2 POU6F1
TGOLN2 MYBPC3
RPL30 EIF3H
FOXN2 SLURP1
NEU3 NFATC4
LOC652147 ITGAM
RPS25 EIF3E
RPS10 SNORA21
RPL18 ATP5S
RPS18 RPS27
KCND3 CDK5R1
HBA1 HBG1
AGFG2 MYOD1
RPS9 RPL34
PRPS1L1 GRIN2A
PRPS1L1 PCDHA9
KIAA0226 GAGE2E
ERN1 ALAS2
FSHB CDK5R1
MSX1 RPH3A
CDH13 DPAGT1
ITGB1 WBSCR22
E2F1 IVL
JAK3 CBLN1
MAP2K4 ZMIZ2
FGR MEGF9
CYP3A4 DOHH
EEF1G RPLP1
RPS3A RPL29
USP11 GTSE1
USP11 U2AF2
IGFBP5 SCN8A
MMP15 ITGA10
TGFA SLC17A3
CEACAM6 B4GALT3
GPR19 HHLA1
CYP2A13 TGFB1
NME1 PRMT1
CYP2A6 SLC17A1
CAMK4 AANAT
TERF1 CCL19
TERF1 CACNA1B
THRA SIX3
XRCC2 MAGEA9
GUCA1A EFNA3
PAX8 NUDT3
PAX8 IFT140
PAX8 JAK3
IFNB1 CCL5
NTRK3 NTRK2
WNT10B MAGEA9
EPHB2 ALPPL2
TNFRSF25 THBS1
DCT MC2R
GPR161 CDK6
AFF2 PSG1
TUBGCP2 TCF15
GTSE1 PSG1
SLC16A6 EML3
MRPL12 NOC2L
TNP1 HOXD4
SCAPER KLK11
BNIP3L MICAL2
PFDN1 CREB3
BTRC SLC5A2
NDUFS4 PAICS
ISLR CDK5R1
ISLR TNP1
OCEL1 TUBGCP2
CYP2D6 MAPK8IP1
CAPN5 SCAPER
DUS4L PLEKHG3
RIMS2 TNP1
S100A11 LILRB2
PTGES NCOR2
PIK3R3 PHF21A
PAEP AKAP3
AFAP1 SLC9A3R2
WDR62 CPNE6
CENPF KIF11
SEMA4D PTPRN
TAZ PHF21A
SERPINC1 CACNA1C
SAMD14 SLC6A12
CALB2 MID2
CALB2 LARGE
CALB2 CREB3
CALB2 KNG1
RAD54L2 NCOR2
NPFF CADM4
ATP5O NHP2
ECHS1 PARK7
ZMYND8 PLA2G6
CCDC52 PHF21A
ADCYAP1 HSF4
TBX19 AKAP3
SBNO2 ST5
ZNF239 ALMS1
OLFM1 RBPMS
AGER TOP3B
NPTN CAP1
PIR MPPED2
GPRIN2 EPOR
GPRIN2 STATH
GPRIN2 TUBB2B
CHRNB1 B4GALT3
CHRNB1 PACRG
CHRNB1 NTRK3
T PCBP3
T FNTB
T ATP2B2
T OLFM1
NEBL MC2R
NEBL ZNF592
FLRT2 CCDC52
ULK1 SLC16A6
ATP5G3 NDUFA1
RPS23 NPM1
LRRC15 PRSS8
LRRC15 MC2R
LRRC15 CXCL5
SCYL3 OLFM1
TRO CAPN5
PDE3A CAPN5
GNB2L1 EIF3H
MAGEA9 SLC16A6
MAGEA5 CALB2
EFNA3 OLFM1
RPS27A RPS16
KRT33B POU6F1
KRT33B EFNA3
S100A5 CYP3A5
KRTAP26-1 LEFTY1
MXD1 MFNG
LMTK2 HSF4
LMTK2 LBP
FSCN2 MXD1
SLC17A3 GPR161
DPY19L2P2 CEL
DPY19L2P2 PTRF
PCSK7 AVPR1A
RPS15A RPL36A
MYST2 SLC9A3R2
SIX3 PRSS8
SIX3 FLJ40113
SIX3 MYH2
IGSF9B IL13
IGSF9B MSC
PDIA2 FMO5
FCER1A APOC1
REM1 CRTC1
STXBP1 SLC12A4
HIRIP3 C19orf50
ITPR2 GPRIN2
DMWD PAK4
SPINT3 PTPRN
SPINT3 IL13
GPR1 SULT4A1
RPL24 RPS29
RPL31 EIF3E
RPL31 RPS29
GM2A KLHL4
LILRA4 PHF21A
LILRA4 MAGEA9
SLMO1 EFNA3
SLMO1 SIX3
MLN GRIK1
MLN HTR2A
CFHR3 CALB2
CD68 TCIRG1
SERHL2 SPAG8
GCDH ILF3
NASP MCM7
PAXIP1 CXCL5
ITGA10 HOXD4
ITGA10 CALB2
NTSR2 SPINT3
POU6F2 RIMS2
POU6F2 PIGR
AQP5 TYR
AGFG2 SPTB
RHO DPH1
PSMC4 PIK3C3
PRSS3 RRAS2
RPS27 RPS15A
NEURL SNCA
ARVCF DUS4L
BST1 RAB27A
SMARCA4 LEPR
LSM4 LEFTY1
LSM4 CXCL5
U2AF2 ABCC8
FH NDUFAB1
PPP3CC AGAP8
VAMP5 LMTK2
GRINA RAD51L3
GRINA HMGXB3
SLC6A9 HTR3A
ZNF157 IL13
RPS20 SFI1
RPS5 RPL27
RPL27A RPS12
MAGEA1 MAGEA4
MAGEA1 LSM4
SNORA21 RPS27A
TOP3B PCGF1
TOP3B SLC8A1
RPS11 NPM1
HCG9 SLC8A1
FOSL1 RIMS2
METTL3 DDX17
AIFM1 RPA1
PTPRO ITGA10
CHST3 SLC17A3
NCKIPSD HHLA1
NCKIPSD CCL14
NCKIPSD ARVCF
NPHS1 MAGEA9
NPHS1 SLC9A1
BTF3 PDCL
GMPR TUBGCP2
HOXC11 TUBB2B
HOXC11 GRIP2
RPL3 BTF3
TEX28 PLEKHG3
FOXN2 MFNG
NEU3 B3GAT2
LOC652147 CASK
LOC652147 BTF3
RPS18 SFI1
RPLP0 RPS5
ZFY LOC652147
RPS9 RPL14
LOC728643 RPL10A
IGH@ SEZ6L
SRM EFNA3
SRM KRT85
FSHB WWOX
FSHB LEFTY1
MSX1 LILRA4
MAP2K3 TRIM58
RPL10 SNORA21
JAK3 RIMS2
WNT1 BCAP29
WNT1 ADCY2
MAP2K4 FXYD3
DNASE2 SAMD14
CDX2 ATP10B
EEF1G RPL38
EEF1G FAU
RB1 HSPA12A
USP11 HSF4
GHR PSG7
IL4 TYR
IL4 SIX3
FLT1 SLC6A9
CYP2A13 AQP5
MRPL28 ADH1C
CYP2A6 IFT140
CYP2A6 GPR19
CAMK4 SLC12A4
CAMK4 NTNG1
TERF1 TRAK1
THRA MYH2
XRCC2 CHST3
XRCC2 ELL2
RBPMS SOX30
LIG3 MIPEP
GBX1 TG
GBX1 LOC652147
GBX1 PTPRH
POU6F1 RPH3A
POU6F1 SLC4A8
POU6F1 NEBL
WNT10B RB1
FSHR HSF4
MAPK8IP1 HOXD4
AKAP3 CARD10
SULT2B1 ZNF500
SQSTM1 MT1B
SLC6A12 MFNG
CBLN1 RPH3A
WBSCR22 SLC6A2
PCBP3 AKAP3
SDC2 MAP3K14
GFPT2 WBSCR22
TNP1 AKAP3
TNP1 ARHGAP12
TNP1 PCBP3
CAMSAP1 PTPRD
PHF21A CDK6
FXYD3 PKD1
S100A12 GYG1
MUC1 PSG1
NDUFS4 ATP5C1
SLC12A4 RUNX2
MTG1 SCAPER
OCEL1 SLC5A2
CYP2D6 HOXD4
CYP2D6 TUBB2B
FGD1 NACAD
RIMS2 MAN1A2
RBPMS PHF21A
FBN2 PRDX2
FBN2 GYPA
CACNA1C ALMS1
CACNA1C FGD1
PIK3R3 WBSCR22
PIK3R3 ISL1
NTRK3 IL13
RAD51L3 MC2R
RAD51L3 ABCC8
FCGR2A CDK5R1
UNG MCM6
AFAP1 OCEL1
ZNF592 AKAP3
ZNF592 WBSCR22
GARNL4 SLC12A4
SF3A2 CYP3A5
IFT140 TUBGCP2
SELENBP1 GUK1
TAZ ZNF592
STX1A SLC38A3
CALB2 DUS4L
ZSCAN12 GPR161
ATP2B2 TNFRSF25
UCHL1 ASCL1
HAUS5 DUS4L
HAUS5 GRIN2A
TYMP RIN1
ADCYAP1 KNG1
CRYBA4 TNP1
ABCC10 RBM8A
CD14 KCTD12
SLC17A7 CLDN18
SLC17A7 MAPK8IP1
TMCC2 TRIM58
AP1S1 MAST2
LECT2 OTUB1
SLC26A4 SIM2
ODF1 SLC12A4
AANAT PRKACA
AANAT KRT6A
SERPINB8 ARHGAP1
ARC DHPS
ADH1C RGN
ZNF239 NFATC4
OLFM1 CDK5R1
CCL19 MFNG
CCL19 RASGRF1
CORT TGFB1
IKBKG AKAP3
MSC PSG1
LEFTY1 KNG1
GRIK1 TNFRSF25
CCT2 NOLC1
NPTN ARPC1B
PIR NAP1L3
HIST1H3E PSG1
IGHG1 LOC91316
GRM4 C21orf2
GRM4 OCEL1
GRM4 IKBKG
MAP2 HAUS5
DPAGT1 CASK
BTF3 NACA
MYBPC3 RAD51L3
T TBX19
HIST1H3D HIST1H2BL
SLC8A1 TG
AREG SAP30
NEBL MUC1
CAMK2B MAGEA4
HHLA1 MAN1A2
POLR3C NOC2L
MPP2 GRIN2A
PDE3A MFNG
DNAH9 DUS4L
MGAT3 CYTH3
DLX2 CREB3
MAGEA5 NFKB2
MAGEA5 GPR161
EFNA3 ODF1
KRTAP26-1 SKI
MXD1 TRAK1
LMTK2 ABCC8
LMTK2 GPR161
LMTK2 OLFM1
SLC17A3 INA
SLC17A3 LMTK2
SLC17A3 SLC30A3
CCL16 FSHR
CCL16 APOH
MVD FSCN2
IGSF1 IGFBP2
PTAFR PTGES
CCDC69 KNG1
HIST1H2AL HIST1H1C
H6PD CYP3A5
PVT1 NCR2
DMP1 B3GAT2
PIGR AANAT
CACNA1B NACAD
CRHR2 PHF21A
DMWD HOXD4
SLC7A7 DPYD
SPINT3 SLC17A3
GPR1 ADCYAP1
CTAG1A RBM8A
RPS13 NACA
RPS13 RPS4X
ZNF804A TYR
TSHB KRTAP26-1
MYEF2 POU6F1
MYEF2 CCDC52
MAGEA3 PSG1
MAGEA3 MYH2
SLMO1 AANAT
MLN GPRIN2
GRIP2 PCBP3
GRIP2 NR0B2
XDH ITGA3
PAXIP1 AKAP3
DOHH PYY
FANCA CACNA1C
OR2B6 DUS4L
USP6 DMP1
NTSR2 TCF15
NTSR2 PHF21A
NTSR2 ODF1
SLC9A3 CRTC1
SEZ6L CXCL5
RPS21 RPS28
RDH5 NCOR2
ARVCF NDST1
PTGER3 AKAP3
SLC9A1 C11orf52
SLC9A1 ABCC8
ZNF638 DDX17
NELL2 MMP11
NELL2 EPB49
LSM4 MYEF2
U2AF2 B4GALT3
U2AF2 LBP
PPP3CC PAFAH1B1
VAMP5 GNL1
SLC6A9 MAP2
UPK2 REM1
RPS11 RPL34
KRT86 PSG1
KRT85 ATP2B2
KRT85 LILRA4
KRT85 FPR3
HCG9 HIPK2
HCG9 NCR2
ANK1 CECR7
CHST3 DMWD
HIST1H2AH HIST1H2AE
HIST1H2AH HIST4H4
NCKIPSD U2AF2
RPL37A SFI1
FAU RPL24
RHCE ALAS2
RPL14 RPLP2
MLANA CRYBA4
IGHMBP2 JMJD6
HRG PPP3CC
TGOLN2 MYEF2
TGOLN2 ARVCF
HOXC11 PSG1
HOXC11 ALDH1A3
HOXC11 PFKFB2
RPL3 EIF3M
RPL30 EEF2
HIST1H2AD SOX4
VPS45 ACAN
KRT33A PCBP3
LOC652147 DMP1
RPL18 RPL11
RPL18 RPL23
ZFY SAMD14
BTF3 SPAG8
RPL8 RPS13
KRT37 NOC2L
IGH@ PTPRD
RPSA RPL35
RPSA SNORA21
FSHB CBLN1
FSHB HMGA2
KLK2 FANCA
ITGB1 MYH2
ITGB1 SLC17A7
E2F1 AKAP3
E2F1 NTSR2
JAK3 PCBP3
ERBB2 RND2
ERBB2 TEF
EFNB1 KNG1
FGF3 AKAP3
MAP2K4 RDH5
PTPRH PYY
PRKCD AIM1
CYP3A4 C19orf50
DNASE2 SCAPER
RB1 BTRC
RB1 KRT37
IGFBP5 CACNA1B
VEGFC DPH1
VEGFC TRAK1
TNFRSF1B ARRB2
GPR19 HSF4
GPR19 USP11
CYP2A13 CNP
CYP2A6 CYP2A13
CYP2A6 FSHB
IL8RA MGAM
TERF1 FXYD3
THRA RAD51L3
THRA T
RBPMS MTG1
GUCA1A KRT33B
GUCA1A SLC17A7
PAX8 NEBL
CCR1 CALB2
CCR1 FSHB
PRLR EPHB2
PRLR SLC9A1
IL8RB NF1
IL8RB UGT2B15
CYP1B1 MT1G
MC2R CD4
TNFRSF25 HSF4
AKAP3 PTPRN
SULT2B1 ABCC8
RPH3A HOXD4
SULT4A1 HSF4
SULT4A1 REL
PTPRD FLJ40113
WNT11 KRT1
PHF21A TCF15
MYH2 SLC16A6
MT2A SQSTM1
ARPC1B GNS
FBXO9 HAGH
TYR ARID4B
TYR GPR161
EXOSC9 SCAPER
HLA-DPA1 HLA-DMB
MUC1 TYR
SLC12A4 TUBGCP2
OCEL1 SLC9A3R2
DPH1 SLC6A12
G0S2 TNFAIP3
CYP3A5 MXI1
KEL ITGA2B
RIMS2 ISL1
S100A11 GNS
FBN2 GYPB
TFF3 LSM12
NTRK3 CDK5R1
AOAH EVI2B
AFAP1 EPOR
ZNF592 DUS4L
NR0B2 ABCC8
COL8A1 HSF4
POU2F2 RBM8A
NFATC4 GSTA2
PAFAH1B1 EPHB2
KNG1 ISL1
PCDHA9 PIK3R3
AIF1 HCK
FCER1G GYG1
SLC17A7 GRIN2A
CASK SCAPER
AANAT HSF4
AANAT MAPRE3
LY6G6C ISL1
OLFM1 MYOZ3
OLFM1 WBSCR22
OLFM1 RIMS2
OLFM1 COL8A1
OLFM1 KNG1
MSC AANAT
SSX1 MAPK8IP1
GRIK1 AKAP3
GRIK1 CALB2
EIF3M RPL27
MPDU1 IAH1
PCDH7 SAMD14
GPRIN2 HTRA1
GPRIN2 GPR161
DPAGT1 SPTB
CHRNB1 PTPRN
CHRNB1 TIMP4
CHRNB1 ANGEL1
CXCL5 PTPRN
CXCL5 MYH2
CXCL5 ADCYAP1
T CPZ
HHLA1 TCOF1
HHLA1 POU6F1
MPP2 PSG1
PPYR1 TRIM58
MAGEA5 FAM119B
MAGEA5 CAMK2B
EFNA3 GPR161
EFNA3 GTSE1
KRT33B HSF4
KRT33B IL13
KRT33B PRPH
LOC145678 EFNA3
LMTK2 T
SLC17A3 POU2F2
CCL16 PSG1
MVD MFNG
MYST2 IL13
CCDC69 PTPRN
SIX3 ALDH1A3
SIX3 MAP2
IGSF9B ATP2B2
IGSF9B LBP
H6PD MMP11
DMP1 C19orf50
ITPR2 IL13
LOC729602 PTRF
TCF20 TG
RPS13 ATP5S
LILRA4 TGFB1
ASIP DPYSL4
ASIP SIX3
F7 ALDH1A3
F7 MAGEA5
SLMO1 SLC16A6
SLMO1 CYP2D6
SLMO1 PSG1
CFHR3 THBS1
XDH TGFB1
XDH RPH3A
XDH CRCP
RPL22 RPL10A
CD68 TYROBP
PBX1 STAC
SERHL2 GJB3
AXIN1 NCOR2
AURKB TPX2
BBS4 TNFRSF25
FANCA SAMD14
KCNH1 DEPDC5
USP6 HMX1
AGAP8 EFNA3
PDHA2 PMP2
NTSR2 KRT6A
NTSR2 MAGEA4
NTSR2 NEBL
FAM65B GCA
SEZ6L PKMYT1
AGFG2 TRPC4AP
AGFG2 PCSK7
RPS27 RPS29
RDH5 SCAPER
SLC9A1 KRT6A
TTLL4 SLC16A6
TTLL4 CXCL5
EIF3F FBL
LSM4 TCOF1
LSM4 MEG3
U2AF2 SLC30A3
VAMP5 MYH2
VAMP5 NTSR2
TEF EPB49
MB WASL
CCBP2 RBM8A
CCBP2 PCBP3
CCBP2 CP
RPL41 RPL36A
NR5A1 DMWD
RPL17 TINP1
RPS20 RPL37
RPL27A RPL38
RPL27A RPL41
RPL19 SFI1
ACOT11 TNFRSF25
SNORA21 RPS14
PNMT TFR2
RPL21 RPS17
ZNF549 ZNF23
KRT85 TNFRSF25
KRT85 PFDN1
KRT85 WDR62
FOSL1 ISL1
TFAP2A PDE3A
TRMT1 FMO5
CHST3 TUBGCP2
CHST3 ZNF157
RPL6 RPLP1
MLANA SLC17A1
MLANA SDC3
IGHMBP2 PTGER3
GMPR PPYR1
HIST1H2AI HIST4H4
HOXC11 GPR1
RPL3 RPL38
PRH1 VAMP5
LOC652147 RGN
LOC652147 FANCA
RPS25 RPS4X
RPS10 RPL21
RPL18 HNRNPA1
KCND3 RAMP3
RPS9 RPL18
PRPS1L1 TYR
SLC18A1 FAM189A2
RPL28 RPS7
IGH@ B4GALT3
SRM PLLP
FSHB PLP1
FSHB WDR62
FSHB KRT33B
FSHB TGOLN2
FSHB SRM
MSX1 AQP5
CDH13 RGL1
CDH13 RFX1
BCL2 CBLN1
JAK3 SULT4A1
JAK3 KRTAP26-1
JAK3 DGCR9
KDR RPH3A
RB1 RAD51L3
NOVA1 PTPRN
MAP2K4 GSTA2
PFDN5 FAU
HOXB6 EFNA3
TGFA RPH3A
CEACAM6 KRTAP26-1
TOP2B SERBP1
IL4 B4GALT3
CYP2A6 MAPK8IP1
CAMK4 TYR
IGF1R SLC9A3
TERF1 DNAJA3
THRA MAP2
XRCC2 MSX1
EEF1A1 GNB2L1
PAX8 ITPR2
HSPA6 DNAJB1
CCR1 MPP2
GSTM3 NSUN5C
TRBV5-4 IL23A
EPOR ZNF266
POU6F1 MAGEA9
POU6F1 MLANA
WNT10B THRA
HINT1 RPL5
HINT1 LOC728643
MFNG MAD1L1
LAPTM4B TAL1
ARID4B TCF15
ATP5A1 XRCC5
WBSCR22 CDK6
SLC16A6 NPHP1
POU6F1 ACCN1
MT1H SQSTM1
SCAPER GJB3
PFDN1 PSG1
TUBB2B B4GALT3
CTNNBIP1 NCOR2
MYH2 HSF4
KRT6A WWOX
GYPB MYL4
SLC12A4 ABCC8
KIAA0284 FXYD3
BCAP29 MFNG
OCEL1 TYR
DPH1 TG
DUS4L CARD10
DUS4L ACVR1B
ALDH1A2 DUS4L
FGD1 SDC2
RIMS2 STATH
HIPK2 IAH1
NTRK3 CREB3
RAD51L3 MUC1
NR0B2 SLC9A3R2
IFT140 EML3
PHLDB1 HPS1
NFATC4 ELN
GCSH RBMX
ALAS2 FBN2
CPZ CSNK2A1
CPB2 HSF4
CALB2 GPR161
CALB2 APOH
SLC17A1 WBSCR22
SLC17A1 MUC1
AHNAK CAMTA2
HAUS5 HOXD4
LSM7 MIF
CYP1A1 PKD1
TBX19 WDR62
MEGF9 GNS
PTH2R EPOR
HK3 ITGAM
HK3 AOAH
RPL7 RPL27
AANAT PLEKHG3
MAGEA4 RAD51L3
CNTN2 POU6F1
LY6G6C IL13
LY6G6C MUC1
LY6G6C ODF1
ARFIP2 CACNA1C
OLFM1 PCDHA9
IKBKG ODF1
LEFTY1 SLC17A1
EIF3M RPL10A
GPRIN2 RIMS2
SCN8A CCL19
MAP2 NTRK3
MAP2 SLC17A7
FBXO7 FBN2
EIF3H EEF1B2
HNRNPL HAUS5
HNRNPL GRM4
HMGA2 IKBKG
CXCL5 SULT4A1
CXCL5 KNG1
TNFRSF4 ICAM2
SLC8A1 BCAP29
GRIK5 EVPL
HHLA1 SEMA4D
PRM2 HIPK2
PDE3A WASL
PDE3A B3GAT2
DNAH9 NTRK3
MGAT3 TG
MGAT3 PTGES
EFNA3 ACVR1B
EFNA3 ZIC2
KRTAP26-1 HSF4
MXD1 KLK11
LOC145678 ARC
SLC30A3 SLC9A3R2
SLC30A3 CAMK2B
DGCR9 CBLN1
SAT1 SDCBP
MYST2 HNRNPL
HMGXB3 HOXD4
CCDC69 WDR62
HIST1H2AL HIST1H2BL
NAP1L1 CSHL1
KRIT1 MED13
DMP1 ARFIP2
REM1 DNAJA3
CACNA1B CYP3A5
ZKSCAN3 PSG7
CRHR2 HSF4
FTH1 FTL
STXBP1 PSG1
ACSL3 MPP3
ITPR2 KRTAP26-1
LILRA4 CREB3
LILRA4 LBP
MYEF2 MYH2
MYEF2 RAD51L3
MYEF2 LEFTY1
ASIP SLC17A3
HBD DHPS
XDH COL18A1
RPL22 RPS6
PBX1 SNTA1
SERHL2 MFNG
SERHL2 NCR2
PAXIP1 KRTAP26-1
OR2B6 NTNG1
UGT2B15 KRT1
UGT2B15 ST6GALNAC4
GP1BA CRISP3
USP6 CACNA1C
GPLD1 GPRIN2
FAM65B LILRB2
SEZ6L CYP4F12
SEZ6L SLMO1
POU6F2 SLC12A4
AGFG2 ACAN
RDH5 ELN
NEURL IHH
MON2 PSG1
MON2 ATP2B2
SLC9A1 DMWD
TTLL4 WBSCR22
EIF3F NHP2
LSM4 OCEL1
U2AF2 ACVR1B
U2AF2 SEZ6L
PPP3CC BTRC
VAMP5 PLA2G4C
GRINA PTPRN
TEF EPB42
UPK2 GSTA2
ZNF157 ISLR
RPS5 EEF2
RPL19 NACA
RPL15 EIF3M
MAGEA1 MYST2
RPS14 NPM1
TOP3B HIPK2
RPL23A ATP6V0E2
KRT85 PSG1
KRT85 MYEF2
RPS24 RPS15A
METTL3 SFRS1
FADS2 SPINT2
TFAP2A CACNA1C
CHST3 KNG1
CHST3 IGSF9B
CHST3 ZNF804A
SDC3 CALB2
SDC3 SLC30A3
NCKIPSD AKAP3
NCKIPSD WWOX
FAU RPS16
FAU RPL34
FAU RPLP2
MLANA IKBKG
IGHMBP2 SDC3
GCLC EPB42
TGOLN2 GPRIN2
TGOLN2 KRTAP26-1
TEX28 IL13
TEX28 NTRK3
NEU3 CAPN5
KRT33A AKAP3
LOC652147 MFNG
RPS25 RPL10A
RPLP0 BTF3
IGKC SLC6A2
RPL8 RPL7
ARHGAP1 SCNN1D
SLC18A1 NR0B2
SLC18A1 NTSR2
RPS19 RPS9
IGH@ DNAH9
FSHB FSHR
FSHB CCDC52
GNB3 ARVCF
MSX1 KIAA0195
MSX1 AFAP1
MSX1 SLC17A7
E2F1 NTRK3
JAK3 MYH2
JAK3 PRPH
JAK3 FAM189B
JAK3 PTGER3
GPR176 SLC9A3
BCL3 PCBP3
TGFB3 THBS1
TGFB3 DNAH9
CYP3A4 PPBPL2
EEF1G RPLP2
RB1 ADH1C
MMP14 TUBB2B
VEGFC DMP1
CEACAM6 SULT4A1
CEACAM6 PIK3R3
CEACAM6 CDC42EP3
IL4 CEACAM6
HIST1H2BJ ANXA8L2
UBC CBLN1
THRA MAGEA9
PSMB7 HNRNPA3
GUCA1A CYP2A6
GUCA1A MT2A
PAX8 SLC9A1
GBX1 PQBP1
CCR1 ACSL3
CYP1A2 PTPRJ
FLT3LG SCNN1D
POU6F1 CFHR3
IL8RB TNP1
WNT10B TGFB1
HSF4 PTPRN
FOLR3 MMP8
PSG1 HTRA1
PSG1 ABCC8
ALDH3B1 IMPDH1
BMP2 RAB27B
CBLN1 CDK6
TNP1 PTPRN
BNIP3L SMPD2
TUBB2B TGFB1
TUBB2B CBLN1
TUBB2B PHF21A
CEL HERC2P3
AVPR1A IAH1
SMAP1 SCAPER
DDX42 SNRNP40
NSF IDH1
GYPB HAGH
OTUB1 IL13
SNRPE MIF
SLC12A4 FSHR
DUS4L OTUB1
MINPP1 MOBP
BLNK BLK
PTGES HMX1
RBPMS CYP2D6
FBN2 MOBP
CACNA1C SPTB
HIPK2 ASCL1
RAD51L3 TYR
RXRB CREB3
C1QBP ATP5C1
MKRN1 SLC6A8
HMBS CA2
RASSF2 AOAH
NR0B2 SLC12A4
SLC4A3 ABCC8
SLC4A3 TCOF1
IFT140 WDR62
NTNG1 WWOX
NTNG1 KRT6A
NTNG1 SLC12A4
PAFAH1B1 PRSS8
PAFAH1B1 NR0B2
TAZ MAPK8IP1
KLHL21 MAPRE3
STX1A TOP3B
GAD1 ILF3
SERPINC1 MTTP
CALB2 MAPK8IP1
CALB2 PLP1
PCDHA9 CALB2
LCP1 CSTA
PLA2G2A SERPINE1
HAUS5 ISLR
EPB42 MOBP
LSM7 NME1
RPL10A RPL27
CRYBA4 CDK5R1
ABCC10 RXRB
TBX19 PCBP3
TBX19 IFT140
TBX19 HAUS5
MGP HPS1
SLC17A7 RBM8A
DNAJA3 SAMD14
PYY SAMD14
ODF1 ZNF592
PTRF FMO5
MAGEA4 CBLN1
ZNF239 HIPK2
CCL19 TG
ATF6B PCBP3
SSX1 NTNG1
AGER RXRB
SGSH IKBKG
IGHE KRT1
HIST1H3E CBLN1
XAF1 NCOR2
GRM4 PRRC1
MAP2 ABCC10
EIF3H NACA
ANKRD12 GIGYF2
HNRNPL IFT140
HMGA2 TUBB2B
RAMP3 PTPRN
CHRNB1 TYR
CHRNB1 RIMS2
CXCL5 CBLN1
CXCL5 SLC17A1
HLA-J GRAP2
LBP HOXD4
HIST1H3D C10orf10
NEBL ISL1
NEBL ALDH1A3
NDUFS6 NDUFS3
RPS23 SFI1
LRRC15 TNP1
HHLA1 PACRG
ADCY2 KIAA0284
DLX2 TOP3B
MAGEA5 HOXD4
EFNA3 KRT6A
KRT33B TCF15
KRT33B TYR
KRT33B SLC12A4
KRT33B CPZ
KRTAP26-1 OLFM1
MXD1 TRPC4AP
SLC30A3 PRSS8
CCL16 IL13
CCL16 TYR
MYST2 MAGEA4
MYST2 LOC145678
CCDC69 GARNL4
SIX3 MC2R
LOC100134331 POU2AF1
IGSF9B RBM8A
REM1 TRAK1
PIGR CCDC52
CACNA1B BCAP29
GSPT1 SLC6A8
BRCA1 CPB2
RPL31 EEF1A2
LILRA4 PFDN1
LILRA4 SLC30A3
F7 ISL1
HBD TRAK2
SLMO1 MAP2
SLMO1 DNAH9
XDH IKBKG
AXIN1 REM1
ABHD5 ULK1
EVI5 ADCY9
DOHH CCL19
RPS12 EEF1A2
USP6 SCN8A
ZMYND10 SERHL2
FAM65B SERPINA1
SEZ6L LILRA4
AQP5 CPNE6
AGFG2 NOC2L
AGFG2 SMAP1
ARVCF GPR161
SLC9A1 IVL
PPP3CC U2AF2
VAMP5 RIMS2
VAMP5 ITGA10
CKAP4 S100A12
GRINA CBLN1
GRINA AANAT
TEF FBN2
CCBP2 TYR
CCBP2 AGAP8
PAX7 TUBGCP2
RPL41 SFI1
ZNF157 ZNF592
ZNF157 VAMP5
RPS5 EIF3M
RPS5 CCT2
MAGEA1 CCBP2
RPS14 EIF3E
RPL23 GNB2L1
GHRHR NEBL
RPL23A NACA
RPL21 EEF1B2
TRIM52 HERC2P3
HCG9 NFATC4
KLRC2 GZMH
MYT1 TACSTD2
CHST3 PAX7
SDC3 WDR62
CRYBB3 ARHGAP6
BTF3 NCOR2
BTF3 SMAP1
BTF3 CACNA1B
RHCE GYPE
PROX1 SLC12A4
MLANA CALB2
MLANA MAGEA4
SEC31A MT1B
TGOLN2 MAGEA4
TGOLN2 EFNA3
TGOLN2 LOC100134331
SFTPD KRTAP26-1
HOXC11 MYST2
RPL3 EIF3D
HSPA1A HSP90AA1
KRT33A SEZ6L
LOC652147 RAD54L2
ADRB1 HHLA1
RPL18 RPS8
ZFY B3GAT2
RPL13 RPL19
LOC728643 GNB2L1
LOC728643 RPL18A
KRT37 ASCL1
KRT37 SCAPER
SLC18A1 UBE3B
SLC18A1 OTUB1
RPS19 RPL9
SRM CDK6
SRM FLRT2
FSHB PCBP3
FSHB ITPR2
FSHB GPR1
MSX1 FLJ40113
CDH13 PCDH7
TFDP2 LOC145678
ERBB2 RHCE
RB1 NEB
MAP2K4 CAP2
MAP2K4 SOS1
IQGAP1 MEGF9
CYP3A4 P2RX6
CDX2 PHF21A
PTPRJ SCAPER
EEF1G RPL36A
ACO2 C19orf50
VEGFC HLF
VEGFC ELN
CEACAM6 ZKSCAN3
CEACAM6 NPHS1
IL4 ATP2B2
GPR19 IGKC
CYP2A6 AQP5
CYP2A6 HMG20B
CYP2A6 ISLR
ESR2 PHF21A
ESR2 DDX11
TERF1 psiTPTE22
TERF1 MFNG
TERF1 DPH1
GUCA1A LARGE
PAX8 OTUB1
GNA13 REL
CCR1 GARNL4
WNT10B ZNF157
MAPK8IP1 IL13
CREB3 TCF15
PDXDC1 HERC2P3
PEX7 NOC2L
PEX7 SPTB
TCOF1 HOXD4
HAGH MICAL2
TUBGCP2 NUDT3
GTSE1 CARD10
B4GALT3 IL13
EIF5AL1 CGA
MYH2 ISL1
TYR EPHB2
OTUB1 TYR
KLHL9 ZNF710
SLC12A4 EPOR
OCEL1 B4GALT3
ICAM2 LTC4S
DUS4L B4GALT3
MMP11 RND2
RIMS2 TGFB1
PIK3R3 RIMS2
HOXA9 SATB2
GCA SLC11A1
NFATC4 ASCL1
DNMT1 PDXDC1
ADH6 ALAS2
RAD54L2 PTGES
NPFF DPEP1
PFKFB3 MYH2
SLC17A1 PCBP3
EPB42 MXI1
PSAP IFI30
ADCYAP1 PCBP3
CCL25 CNNM2
OAT PRDX2
SLC17A7 PHF21A
SLC17A7 NTNG1
PYY FAM155B
IRF7 OAS1
DPF1 MICAL2
PRPH AANAT
CNTN2 RAD51L3
OLFM1 ISL1
CCL19 MTG1
CCL19 PTPRB
SPTB TRIM58
IKBKG WDR62
LEFTY1 SLC12A4
ATP9A PEX3
RUVBL2 NME1
ACTR2 ARPC5
DPP6 IL13
PCDH7 FRAT2
SLC4A8 LEFTY1
GPRIN2 MC2R
GPRIN2 GARNL4
GPRIN2 PRPH
GRM4 TUBGCP2
NF1 SLC5A2
ST14 ZNF592
BTF3 EIF3M
CHRNB1 FCGR2A
CHRNB1 GPRIN2
CXCL5 DCT
CXCL5 PACRG
CXCL5 PCDHA9
LBP MC2R
LBP AFAP1
HECW1 AKAP3
CYTH3 TCP11L1
NEBL HSF4
FLRT2 NTNG1
ST6GALNAC4 OCEL1
HHLA1 LYPD3
MPP2 ZNF592
DNAH9 AKAP3
GNB2L1 SNRPD2
MGAT3 RGN
MGAT3 RASSF9
EPB41 UBE2H
EFNA3 EML3
RPS27A RPL35
KRT33B CREB3
FSCN2 NOC2L
FSCN2 POLR3C
SLC30A3 SIM2
DGCR9 HOXD4
SLC17A3 ALPPL2
SLC17A3 LEFTY1
SLC17A3 MAGEA5
PCSK7 NFATC4
EPHB1 MYBPC3
S100P GYG1
RPS15A RPL7
RPS15A RPS4X
RRM1 ZWINT
LEPR PTRF
HMGXB3 PLLP
CCDC69 PCDHA9
SIX3 APOH
LOC100134331 AANAT
NCR2 GJB3
DMP1 FRAT2
REM1 XAF1
PIGR CDK6
HSP90AB1 ZRSR1
ZKSCAN3 PHF21A
MBD2 LY96
ATF6 CACNA1B
ACSL3 HHLA1
ITPR2 EPOR
ITPR2 HHLA1
CCPG1 DMXL2
TCF20 ADH1C
TCF20 DMP1
BPGM PIP4K2A
BPGM IGHE
SPINT3 HSF4
ASIP TNFRSF25
MAGEA3 SLC17A3
SLMO1 CNTN2
SLMO1 OLFM1
SLMO1 NTRK3
SLMO1 GRIK1
RPL4 RPL37
XDH MAGEA9
PBX1 TMSB15A
SERHL2 CRTC1
SFN ZNF592
ABHD5 G0S2
NASP CDC45L
MFAP3L ITGB3
PAXIP1 TNFRSF25
FANCA PDE3A
CD160 TYR
CD160 NTRK3
FPR3 T
FAM189A2 KNG1
FAM189A2 SPINT3
SEZ6L RAB11FIP3
SEZ6L DMWD
AGFG2 HIPK2
PRSS3 SV2A
PRSS3 DEAF1
PLSCR1 EIF2AK2
ARVCF C21orf2
ARVCF TUBGCP2
MON2 CALB2
MON2 SLC17A3
PTGER3 KRT33B
SLC9A1 FCGR2A
LSM4 WBSCR22
VAMP5 ADCYAP1
GRINA IVL
GRINA DGCR9
SLC6A9 PAXIP1
MB SHB
ARHGAP6 RDH5
NR5A1 HOXD4
ZNF157 HMG20B
ZNF157 KRT33B
ACOT11 SLC4A3
ACOT11 GRM4
GHRHR CALB2
RPL23A RPL22
RPL23A RPL23
KRT85 PIK3R3
KRT85 ACOT11
CHST3 KLHL4
CHST3 HTR2A
CHST3 FLRT2
SDC3 LEFTY1
NCKIPSD CREB3
NCKIPSD MSC
NPHS1 RAD51L3
FAU RPS3
RPL6 RPL23A
DDX11 BRCA1
BTF3 CRTC1
HRG ZNF157
RPL3 EEF1A2
RPL3 RPS24
RPL3 RPL6
SLURP1 ZMIZ2
PRH1 BCAM
RPS8 SFI1
RPL8 FAU
GAGE12J SLC17A7
GAGE12J MAGEA9
PRPS1L1 CXCL5
PRPS1L1 HHLA1
RPL28 RPL9
IGH@ SLC17A7
SRM ARHGEF12
FSHB FOSL1
FSHB PRH1
GNB3 HOXD4
BCL2 ZNF592
E2F1 PHF21A
E2F1 SLC9A1
JAK3 SLC17A3
JAK3 HMGXB3
JAK3 KCND3
CCND2 ICAM2
VEGFA TCOF1
ERBB2 HCRTR2
BCL3 OTUB1
PDGFRA MAGEA4
RB1 SAMD14
USP11 TEX28
IGFBP5 SCAPER
HOXB6 AQP5
CEACAM6 CHRNB1
IFNA4 FGD1
IL4 CARD10
IL4 FSHB
CYP2A6 MSC
CYP2A6 DNAH9
CYP2A6 LARGE
NFKBIA BCL2A1
PSMA4 NDUFS6
CAMK4 HSF4
CAMK4 CYP2D6
NTRK2 NTSR2
IL8RA ACSL1
XRCC2 ACVR1B
RBPMS CACNA1C
RBPMS REM1
EEF1A1 RPLP0
MTMR11 PSAP
GSTM3 HERC2P3
EDN2 ACAN
GATA2 ZNF266
RFC4 MCM6
C11orf52 FLT1
PRKACA HOXD4
PLLP IL13
YWHAQ PDIA6
PSG1 EPHB2
PSG1 KLF11
PTPRD UNC5B
KLK11 TGFB2
ISL1 CARD10
PCBP3 UNC5B
PCBP3 OSGIN2
TNP1 CDK5R1
TNP1 HMG20B
PHF21A MAPK8IP1
CAPRIN1 SERBP1
PFDN1 LARGE
PFDN1 WWOX
NCOR2 ROM1
NCOR2 SLC6A12
BTRC RPH3A
NUDT21 ATP5A1
MXI1 TAF6L
TG FXYD3
TYR CP
MUC1 TGFB1
PPP1R10 MXI1
KIAA0284 RAB4A
GRIN2A FLJ40113
FGD1 GSTA2
GNL1 TNP1
VENTX GP2
MKRN1 GUK1
PAEP TCF15
PAEP LARGE
ZNF592 PHF21A
CD83 ZFP36
GCSH SET
PAFAH1B1 AFAP1
CALB2 SLC6A2
RAD54L2 ELN
DAG1 ITGB3
TMED9 C19orf10
CCDC52 NFIC
TPM1 UBAC1
IMPDH2 PRSS3
EEF2 RPL36A
CRTC1 PTGES
CASK CYP1A1
RPL9 EIF3E
AANAT LARGE
AANAT SBNO2
ARFIP2 SLC6A12
MSC ABCC8
ZBTB40 EPHB2
SSX1 PAEP
POU4F1 ELANE
LEFTY1 CCDC52
DEAF1 GOT2
GPRIN2 EML3
GRM4 EPHB2
MAP2 IL13
MAP2 ZNF592
EIF3H TINP1
CHRNB1 GARNL4
CHRNB1 KNG1
LBP RAB11FIP3
SGCD FXYD3
T CDK5R1
SLC8A1 RASGRF1
CAMK2B OSGIN2
POLR2I RUVBL2
RPS23 EEF2
PLOD2 SOSTDC1
SLC30A1 MT1G
HHLA1 NTRK3
MPP2 ADCYAP1
RPS3 RPL7
MGAT3 ZMIZ2
MAGEA9 HOXD4
MAGEA9 B4GALT3
KRTAP26-1 AKAP3
KRTAP26-1 GTSE1
KRTAP26-1 GRM4
MXD1 SLC6A12
LMTK2 GTSE1
LMTK2 PCBP3
LMTK2 HAUS5
VNN2 GCA
FSCN2 FRAT2
SLC30A3 B4GALT3
SLC17A3 MAN1A2
SLC17A3 LY6G6C
PPAT B3GAT2
MYST2 CBLN1
DNTT PPP2R5C
SIX3 RAB11FIP3
PFKFB2 EFNA3
IGSF9B CYP2D6
IGSF9B CDKL5
GNAT1 RAD51L3
DMP1 RAB4A
ZKSCAN3 IL13
ZKSCAN3 SLC12A4
CRHR2 CYP2D6
NAMPT SLC16A6
ITPR2 PSG1
TNFRSF1B TCIRG1
SPINT3 AKAP3
SPINT3 RIMS2
GPR1 MAGEA4
GPR1 GPRIN2
RPL34 RPS28
TSHB PAFAH1B1
LILRA4 TUBB2B
MYEF2 TRIM10
MAGEA3 CXCL5
GRIP2 ABCC8
XDH MYST2
XDH GRIP2
CDC42EP3 NAMPT
PBX1 TUSC3
NASP MCM6
NAV3 MPP3
BBS4 GPR1
FANCA KIAA0284
FANCA ALMS1
UGT2B15 GNL1
USP6 PCDH7
NTSR2 GTSE1
NTSR2 HHLA1
RFX1 REM1
SEZ6L DNAH9
AGFG2 AXIN1
MRE11A SCAPER
MYH10 TPM1
RPS27 GNB2L1
NEURL SMPD2
NEURL DHPS
MON2 NFKB2
SLC9A1 STXBP1
NELL2 TAF6L
PPP3CC NTSR2
PPP3CC ARVCF
GRINA RIMS2
RPLP2 RPS17
CCBP2 UGT2B15
OPN1SW USP6
NR5A1 ADCYAP1
NR5A1 GRM4
ZNF157 FAM189A2
RPS20 PTMA
RPS20 RPS27
RPS5 EEF1B2
RPL27A RPS28
MAGEA1 MC2R
MAGEA1 LOC145678
MLLT1 CYP1B1
ZNF549 CYP3A5
ZNF549 CAP2
KRT85 EPOR
TH MPP2
RPL32 PTMA
FOSL1 ITGA10
MYT1 ISL1
CHST3 SLC17A7
SDC3 HAUS5
SDC3 IKBKG
SDC3 MAGEA5
NCKIPSD B4GALT3
RPL37A RPS14
BTF3 HCG9
SEC31A MT1E
IGHMBP2 CYP3A5
IGHMBP2 ZIC2
TGOLN2 PFKFB3
GMPR FAM119B
RPL3 RPL23
TEX28 PTPRD
TEX28 MYST2
NEU3 ASCL1
RPS10 RPL27A
RPS9 RPS6
RPS9 RPLP0
RPL8 RPL4
TCF7 SLC9A3R2
SLC18A1 CDK6
SLC18A1 TUBB2B
SLC18A1 IGSF9B
JAKMIP1 PSG1
RPS19 BTF3
RPS19 RPS12
IGH@ EFNA3
SRM NTNG1
SRM SLC17A3
SRM CFHR3
FSHB SIM2
FSHB FPR3
MSX1 LOC145678
CDH13 MFNG
CDH13 HCG9
ITGB1 HHLA1
HCK LILRB3
E2F1 CHRNB1
ETS1 TSHR
ETS1 KCNA6
ERBB2 NAT9
ERBB2 FLJ41278
PCNA ZWINT
MAP2K4 HMX1
MAP2K4 CEP290
MAP2K4 CYTH3
KLK3 PPARA
FGR LILRA1
PDGFRA MAGEA5
CDX2 AKAP3
PTPRJ KIF22
RB1 ATF6
RPS3A RPL12
USP11 B4GALT3
USP11 PAEP
MAPK4 MYH7
MMP14 NTNG1
VEGFC SERHL2
IL4 UBE3B
CYP2A13 SKI
CYP2A6 RPH3A
CYP2A6 LBP
CYP2A6 MAGEA9
PTPRK PLP1
ESR2 ASIP
CAMK4 PCBP3
RPA1 XRCC5
FGF7 NEBL
UBC CALB2
NTRK2 CXCL5
TERF1 BCAP29
TERF1 PYY
THRA FSHB
XRCC2 PFDN1
GUCA1A IVL
GUCA1A KLHL4
PAX8 TGFB1
PAX8 NTRK2
GNA13 NPTX2
GBX1 SAMD14
GSTM3 KIAA0907
RFC4 DUT
POU6F1 LBP
IL8RB IGHMBP2
WNT10B ISL1
WNT10B MYT1
MMP8 CEACAM1
MAPK8IP1 FLJ40113
SLC6A8 GYPE
EML3 NUDT3
MYL4 GYPE
VPS13A GOLGA8A
SMPDL3A BCL6
TUBGCP2 SLC5A2
PCBP3 MAPK8IP1
SLC16A6 HSF4
EPOR SLC9A3R2
GFPT2 PSG1
B4GALT3 AKAP3
TUBB2B ALPPL2
OTUB1 ITGA3
OTUB1 RPH3A
OTUB1 BTRC
CAPN5 B3GAT2
ALMS1 B3GAT2
NEUROD2 SULT4A1
MMP11 OCEL1
RIMS2 PTPRN
RIMS2 EPOR
S100A11 SMARCD3
S100A11 CD1D
PTGES SOX3
CACNA1C SDC2
ITGB2 S100A11
PCDH21 CREB3
RAD51L3 AFF2
RAD51L3 SIM2
ZNF592 RIMS2
SLC4A3 TNP1
NTNG1 TGFB1
HES1 HOPX
NFATC4 SMAP1
KNG1 MID2
KLHL21 EPOR
INA AFAP1
CHIT1 GYPB
ATP2B2 RPH3A
ATP2B2 MUC1
ATP2B2 SLC17A1
UCHL1 ALMS1
MLLT11 PLA2G6
FCER1G NCF2
HAUS5 RBM8A
CCDC52 FLT1
CCDC52 CPB2
CD14 LILRB2
NAGA ARPC1B
TMCC2 ALAS2
PTH2R PAEP
RPL9 TINP1
MAGEA4 SIM2
FLJ41278 GYPE
LY6G6C DUS4L
GDI1 CACNB1
MYST1 SULT2B1
LEFTY1 HSF4
GRIK1 KNG1
JMJD6 OCEL1
IGHE SNCA
GPRIN2 TCOF1
GPRIN2 DUS4L
SCN8A IAH1
HTR2A NTRK3
NDUFS3 ATPAF2
RAMP3 CREB3
BTF3 RPL35
CXCL5 TRIM10
CHP CREB3
T PLEKHG3
T RBM8A
T LBP
SLC8A1 MTG1
GRIK5 SULT2B1
NEBL HMG20B
AURKA NDC80
CAMK2B GPRIN2
CD164 PROS1
BCL2L1 MKRN1
SAMHD1 AP1S2
HHLA1 C1QTNF3
PDE3A NACAD
MGAT3 NTSR1
MAGEA9 STATH
MAGEA5 SULT4A1
MAGEA5 SLC17A7
EFNA3 CPNE6
KRTAP26-1 MAGEA4
MXD1 SLC8A1
LOC145678 PLEKHG3
LOC145678 AFAP1
FSCN2 CAPN5
SLC30A3 TYR
DGCR9 CCDC52
SLC17A3 AKAP3
SLC17A3 CHD8
MVD LALBA
KARS ATIC
EPM2A PSG1
MYST2 SLC4A3
MYST2 HIST1H3E
CCDC69 HSF4
CCDC69 T
PFKFB2 FSHR
PFKFB2 MAGEA4
PFKFB2 SLC4A8
PFKFB2 MAGEA5
IGSF9B HSF4
IGSF9B CBLN1
IGSF9B PFDN1
NCR2 RBM4B
DMP1 CCL19
LY96 CD14
ZKSCAN3 GTSE1
ZKSCAN3 FLRT2
ACSL3 ALAS1
NAMPT ULK1
ITPR2 MAGEA9
HSPA8 HSPD1
BPGM ADH6
NKX2-1 TNP1
NKX2-1 LOC100134331
GPR1 MYH2
GPR1 CD40
GPR1 EFNA3
GM2A FLT1
GM2A NR2F1
TSHB PCBP3
TSHB MYST2
LILRA4 EPOR
MYEF2 MAN1A2
MYEF2 SEMA4D
MYEF2 MAGEA9
F7 EPHB2
HBD DPF1
RPL4 RPS23
NMU HBZ
MLN SULT4A1
CFHR3 SSX1
CD68 ATP6V0B
SERHL2 ELN
SERHL2 REM1
SFN TNFRSF25
AXIN1 IAH1
ALOX5 MGAT3
ITGA10 ALPPL2
ITGA10 SLC17A7
ITGA10 CHRNB1
RAP1GAP KRT1
RAP1GAP TAF6L
OR2B6 OTUB1
USP6 MFNG
USP6 DNAJA3
SLC6A5 PQBP1
NTSR2 TCOF1
NTSR2 PAFAH1B1
RFX1 ZMIZ2
FAM65B LILRB3
FAM189A2 RIMS2
SEZ6L OLFM1
AQP5 NTSR2
AGFG2 PDPN
AGFG2 RAD54L2
KCND2 TG
MRE11A SAMD14
FBL RPL10A
TDRD3 USP6
ARVCF CRYBA4
SLC9A1 WBSCR22
SLC9A1 AFAP1
SLC9A1 TAZ
NELL2 RAP1GAP
VAMP5 CDK6
RPLP2 RPS15A
MB AKAP4
NR5A1 PHF21A
RPL27A SFI1
ACOT11 TCOF1
MLLT1 ACSL3
SNORA21 RPS6
GHRHR ISL1
RPL21 RPS6
KRT86 GPR1
CHST3 IFT140
CHST3 STXBP1
CHST3 VAMP5
SDC3 T
SDC3 AQP5
TCF7L2 SYDE1
NCKIPSD HSF4
NCKIPSD WDR62
RPL37A RPS16
RPLP1 RPL38
RASGRF1 NFATC4
RPL14 NACA
HOXC11 XDH
SHH KLHL9
LPA AGFG2
TEX28 ACVR1B
SLURP1 TRAK1
FOXN2 COMP
LOC652147 HIRIP3
LOC652147 NTN3
TPT1 PTMA
TPT1 RPS4X
ADRB1 KNG1
HBA1 DHPS
HIST1H2BF HIST1H4L
IGKC LMTK2
PRPS1L1 ZFYVE26
ARHGAP1 GSTA2
KRT37 CCL19
SLC18A1 OLFM1
SLC18A1 T
RPS19 RPS6
IGH@ SLC17A3
SRM PIK3R3
FSHB FLT1
FSHB EPOR
FSHB INA
FSHB VAMP1
CDH13 FANCA
BCL2 ATP2B2
ITGB5 COL6A2
JAK3 CREB3
JAK3 SLC16A6
JAK3 PAX7
VEGFA MT1G
ERBB2 MXI1
WNT1 MFNG
MAP2K4 RPL3L
MAP2K4 NKX2-2
TGFB3 WDR62
PTPRJ MAD1L1
EEF1G RPL7
EEF1G LOC728643
EIF3I ATP5C1
USP11 PCBP3
USP11 PACRG
USP11 PAX7
GHR REL
GHR SLC17A3
VEGFC NFATC4
CEACAM6 ACVR1B
CEACAM6 FOSL1
IFNA4 VEGFC
GPR19 NTRK3
GPR19 OLFM1
CYP2A6 SLC17A7
PSMA2 PSMA3
ESR2 SSX1
FGF7 CALB2
NTRK2 CALB2
NTRK2 NEBL
XRCC2 CXCL5
XRCC2 SLC17A3
XRCC2 THRA
GUCA1A MT3
GUCA1A ABCC8
GUCA1A CHP
GNA13 AREG
GBX1 FGD1
CCR1 CHD8
EPOR PDXDC1
EPOR CYorf15B
IL1A TLE1
IL12RB1 PTGES
POU6F1 FSHR
POU6F1 MYH2
POU6F1 MAP2
POU6F1 NTSR2
IL8RB TGFB1
IL8RB MLANA
HINT1 GNB2L1
MFNG IAH1
LARGE CDK6
SULT4A1 TNFRSF25
BCL6 FAM110B
TUBGCP2 TGFB1
EPOR PLEKHG3
ARR3 MMP19
TNP1 MAPK8IP1
PRRC1 GNA11
SCAPER C19orf50
B4GALT3 TUBGCP2
MYH2 MAN1A2
OTUB1 TGFB1
ISLR TUBGCP2
MTG1 IAH1
DLX4 SULT2B1
OCEL1 MC2R
CYP2D6 PLEKHG3
DPH1 NOC2L
NEB PSG1
PTPN11 DIMT1L
DUS4L FSHR
FGD1 B3GAT2
RIMS2 UNC5B
RAD51L3 CARD10
RAD51L3 PFDN1
PTPRB CACNA1C
MEST SPARC
FCGR2A B4GALT3
GARNL4 C11orf52
NR0B2 MYBPC1
COL8A1 PLP1
DPEP1 POU2F2
SELENBP1 PRDX2
SYP CYP3A5
CALB2 GARNL4
ZMYND8 VPS13A
RASA1 GGA3
CD163 GCA
GTF2F1 MMP11
GATA1 APOC1
TRIM58 TAF6L
ALDH1A3 TGFB1
NOLC1 PA2G4
SLC17A7 PTPRN
IVL IFT140
AANAT PACRG
ARC TRPM2
MAGEA4 ATP2B2
FUT6 NFATC4
OLFM1 PSG1
OLFM1 GTSE1
IKBKG RBM8A
MSC PCDHA9
HBBP1 TFRC
SOX30 PYY
JMJD6 SLC12A4
HIST1H3E TNFRSF25
GPRIN2 GNL1
NF1 CYP3A5
NXF1 ZFP36
RPS29 SFI1
HNRNPL ZIC2
NTSR1 GSTA2
CXCL5 NTNG1
LBP MYBPC1
KIFC1 TUBB
SGCD PDPN
T C11orf52
T TGFB1
T RBPMS
SLC8A1 RPL3L
NEBL THBS1
NEBL SLC4A8
FLRT2 TNFRSF25
PLOD2 ALDH1A1
LRRC15 HMG20B
LRRC15 NEBL
SCYL3 CADM4
SCYL3 DPEP1
SCYL3 TAGLN
HHLA1 GRIK1
PRM2 NCOR2
MPP2 RAD51L3
RPS7 TINP1
DNAH9 OLFM1
LALBA SCAPER
GNB2L1 RPS28
SLC6A4 GRIN2A
MGAT3 TRAK1
DLX2 FLT1
MAGEA5 KLF11
MAGEA5 NR0B2
EFNA3 SKI
EFNA3 LARGE
KRTAP26-1 SIM2
LMTK2 CDK6
ABO CADM4
ABO MYH2
CCL16 PAX6
SPINT2 DEAF1
MYST2 FAM119B
HIST1H2AL HIST1H3D
SIX3 MAN1A2
SIX3 C21orf2
SIX3 GNL1
SIX3 LOC145678
SIX3 CCL16
LOC100134331 CYP2D6
IGSF9B SLC17A1
RPL38 EEF2
RPL38 RPS23
PDIA2 DNMT1
REM1 ZMIZ2
PIGR RAMP3
ZKSCAN3 SIX3
CRHR2 SSX1
TCF20 KIAA0284
SPINT3 KRT33B
RPL5 NACA
GM2A KRT33B
ASIP KRTAP26-1
F7 TNP1
SLMO1 SLC4A8
RPL4 EIF3H
XDH CDK5R1
XDH TYR
AXIN1 HIPK2
DOHH KIAA0284
BBS4 RBM8A
FANCA SLC6A12
FANCA CEP290
FANCA RAD54L2
RPS12 RPL4
ITGA10 ISL1
ITGA10 ZKSCAN3
ITGA10 FPR3
OR2B6 EFNA3
GPLD1 RIMS2
FAM189A2 SIX3
SEZ6L TCOF1
SEZ6L ZNF592
SEZ6L KRTAP26-1
POU6F2 CBLN1
POU6F2 RBPMS
AQP5 OCEL1
AGFG2 CCL19
AGFG2 ELN
TPP1 CTSA
JUNB ZFP36
RPS27 RPL37
ARVCF UNC5B
ARVCF SLMO1
BST1 NCF2
TTLL4 GAGE12J
SMARCA4 DKC1
LSM4 AQP5
U2AF2 NTRK3
CLPP ATP5G3
MB GSTA2
CCBP2 TGFB1
CCBP2 TCOF1
CCBP2 AQP5
KCNA6 PKD1
OPN1SW MVD
ZNF157 PRSS8
GHRHR SLC30A3
RPL23A RPL27A
PPY RAP1GAP
KRT85 WWOX
KRT85 CRHR2
FOSL1 GRINA
MYT1 KRTAP26-1
SDC3 CCBP2
PBX1 GARNL4
NCKIPSD KRT33B
NCKIPSD IGSF9B
NCKIPSD BBS4
NPHS1 MYBPC3
BTF3 CCL19
MLANA ITGAD
MLANA LSM4
CTNNA2 NPTX2
TGOLN2 SPINT3
TEX28 NFIC
RPL30 RPL7
NEU3 KIAA0284
ADRB1 MYOZ3
RPS18 BTF3
ZFY CAPN5
HBA1 CYP3A5
PRPS1L1 CFHR3
PRPS1L1 ITGA10
PFKFB2 CYP1A1
SLC18A1 SLC17A7
IGH@ TCF15
IGH@ DMWD
SRM SLC4A3
SRM KRT33A
MSX1 PSG1
MAP2K3 PAIP2B
BCL2 GRM4
HOXA4 LMAN2
JAK3 CCDC52
JAK3 SEZ6L
EFNB1 MAPK8IP1
GPR176 SCAPER
IQGAP1 GNS
FGR VNN2
KLF1 AIPL1
DNASE2 DOHH
IFNA1 FSHB
USP11 MAPK8IP1
USP11 RBPMS
IGFBP5 NACAD
HOXB6 GPRIN2
TGFA OLFM1
VEGFC TFAP2A
IFNA4 NFATC4
GPR19 T
CYP2A13 TNFRSF25
CYP2A6 LEFTY1
CAMK4 VAMP5
UBC C19orf29
TERF1 ARHGAP6
RBBP4 SERBP1
XRCC2 SULT4A1
XRCC2 PFKFB3
GUCA1A TYR
PAX8 KIAA0195
PAX8 CALB2
GBX1 B3GAT2
GBX1 BTF3
ISG15 IFITM1
ISG15 IFI27
EDN2 RGR
POU6F1 ISL1
POU6F1 GPR1
IL8RB HPS1
WNT10B KRTAP26-1
POLG KIAA0100
TCF15 ABCC8
SLC5A2 MC2R
SULT2B1 IL13
RPH3A SLC5A2
XK GYPB
GPR161 TCOF1
PRSS3 LAPTM4B
WWOX PTPRN
GTSE1 FLJ40113
GTSE1 C11orf52
C19orf50 RGN
PHF21A PCBP3
PFDN1 CDK6
RUNX2 FLJ40113
MYH2 HOXD4
NME1 NHP2
IPO5 RANBP1
KRT6A AKAP3
FBXO9 TRAK2
KCTD12 NUP214
SMAP1 NCOR2
KLHL9 GYPB
ISLR MC2R
MOBP HAGH
DPYD KCTD12
KEL ZNF266
RIMS2 CREB3
RIMS2 PCBP3
RIMS2 PFDN1
RBPMS TNFRSF25
SLC35A1 PSEN1
NTRK3 DUS4L
GCK ACAN
RAD51L3 PHF21A
UROD MINPP1
AFAP1 MC2R
ZNF592 RPH3A
ZNF592 EPOR
WDR62 B4GALT3
NTNG1 APOH
NFATC4 B3GAT2
ALAS2 KLHL9
CYP11A1 TGFB1
SAMD14 GSTA2
SAMD14 NCAM1
CALB2 HTRA1
CALB2 CARD10
CALB2 TACSTD2
LILRB3 EVI2B
NPFF GRIN2A
BLVRB CPOX
UCHL1 CYP3A5
FCER1G ITGAM
CCDC52 CDK6
TPM1 CDH1
ADCYAP1 NTNG1
SLC17A7 ACVR1B
SLC17A7 PIK3R3
SLC17A7 PCDHA9
MEGF9 PHC2
PYY SCAPER
AANAT CPB2
FLJ41278 TAF6L
PROS1 ATP9A
CLDN9 CBR1
TCP11L1 SCAPER
GRM4 SLC17A7
RAMP3 IL13
BTF3 RPS6
MYBPC3 TSSK2
CXCL5 LARGE
CXCL5 AANAT
LBP PRSS8
LBP PTPRD
LBP ISL1
T PAX6
CYTH3 SCAPER
FLRT2 AFF2
FLRT2 AANAT
RPS23 RPL9
HHLA1 SULT4A1
DNAH9 HSF4
IHH GYPE
MGAT3 IAH1
MGAT3 PTPRB
MGAT3 CASK
MAGEA9 FSHR
EFNA3 MAGEA9
LMTK2 HMG20B
FSCN2 AADAC
UTY CYorf15B
SLC30A3 HOXD4
SLC17A3 GARNL4
SIX3 PCDHA9
IGSF9B GRIN2A
IGSF9B LMTK2
DMP1 SLC6A12
PIGR ZNF592
CACNA1B GSTA2
ZKSCAN3 CARD10
ZKSCAN3 TNFRSF25
ACSL3 HSP90AB1
LOC729602 TNFRSF25
TCF20 UCHL1
TCF20 MGAT3
AP4M1 PLIN3
SPINT3 RAD51L3
GM2A T
ZNF169 SLC28A1
LILRA4 RAD51L3
LILRA4 WDR62
SLMO1 SCYL3
SLMO1 NTNG1
SLC4A1 MICAL2
SFN NEUROD2
SFN NEBL
GCDH NSUN5C
ABHD5 PPM1A
FANCA CCL19
FANCA CACNA1B
KCNH1 SGCD
HCRTR2 GYPB
HCRTR2 CYP3A5
HCRTR2 EPB49
OR2B6 ABCC8
GP1BA BMP2
CYP7B1 SERPINI1
USP6 MTG1
GPLD1 MAPK8IP1
SLC9A3 DOHH
HIST1H2BC HIST1H2AL
FAM189A2 T
SEZ6L CYP2D6
POU6F2 RAMP3
EFR3B PRODH
PSMC4 TM4SF1
TSPO PGAM1
RPS21 NPM1
RPS21 RPL9
NEURL TERF2IP
SLC9A1 NUDT3
SLC9A1 SPINT3
HIST2H2AA3 ANXA8L2
KIAA0323 PRRC1
EIF3F EIF3D
EIF3F SNRPD2
LSM4 MAG
VAMP5 FLJ40113
VAMP5 KRTAP26-1
SLC6A9 CARD10
MB CTSZ
RPL41 RPL11
NR5A1 EPOR
ZNF157 PLP1
ZNF157 PFKFB2
RPS20 RPS13
GHRHR KRTAP26-1
TOP3B IAH1
TOP3B SERHL2
RPL21 RPL31
KRT85 GARNL4
RPS24 RPL15
HCG9 AKT3
GAD2 RAD51L3
FOSL1 SLMO1
SDC3 TNP1
NCKIPSD CDK6
NCKIPSD SLC12A4
RPL6 RPL29
RHCE TRAK2
MLANA TYR
IGHMBP2 BTRC
IGHMBP2 TNXB
HRG RPH3A
HRG OTUB1
TGOLN2 FSHR
TGOLN2 MUC1
TGOLN2 GRINA
SHH CYP3A5
SLURP1 CYTH3
FOXN2 SAMD14
VPS45 NCOR2
PRH1 SLC17A3
RPS25 SFI1
RPL18 EIF3E
KCND3 DMWD
RPL13 RPL18A
RPL13 RPS25
RPS19 LOC728643
RPSA RPL30
SRM CCL16
FSHB MUC1
FSHB SLC4A8
CDH13 NCAM1
CDH13 DMP1
BCL2 ARVCF
GJA1 ASCL1
JAK3 SDC3
JAK3 TGOLN2
MAP2K4 PRM2
IQGAP1 S100A11
FGR S100A9
FGR ITGB2
PTPRJ TG
USP11 NR2F1
USP11 PRPS1L1
HOXB6 PCBP3
HOXB6 NTRK3
MMP14 SEZ6L
VEGFC SGCD
IFNA4 B3GAT2
CYP2A13 PRSS8
CYP2A13 CRYBA4
CYP2A6 RBM8A
CYP2C9 OTUB1
ESR2 THBS1
ESR2 CCDC69
TAF4 AP1S1
CAMK4 SIX3
FGF7 FSHB
UBC SAT1
TERF1 ZNF239
TERF1 REM1
THRA TYR
XRCC2 EFNA3
XRCC2 SLMO1
XRCC2 TGFA
GUCA1A NTNG1
PPP2R1B GBX1
NTRK3 ELL2
CEBPD TNFRSF1B
WNT10B ATP2B2
CREB3 HSF4
PTPRD EML3
TOP2A FEN1
ISL1 IL13
EPOR AKAP3
REN ZMYND8
PTGER3 NSUN5C
PFDN1 CBLN1
PFDN1 PHF21A
TERF2IP MXI1
TYR UNC5B
OTUB1 OSGIN2
SNRPE NDUFS4
OCEL1 HMG20B
CYP2D6 KRT6A
DPH1 SPTB
HPS1 PRSS8
DUS4L HN1L
CYP3A5 GYPB
MMP11 IRF6
RBPMS TYR
CACNA1C C19orf50
NTRK3 CBLN1
GCK C16orf88
RAD51L3 TNFRSF25
DHPS FBN2
C1QBP ETFA
NR0B2 TGFB1
SLC4A3 NTRK3
NTNG1 ALPPL2
NTNG1 PSG1
POU2F2 WBSCR22
SYP TAF6L
SAMD14 PDPN
CALB2 NTNG1
CYP3A5 B3GAT2
PRTN3 SLC25A1
PSAP LILRB3
CCDC52 IL13
CCDC52 RAD51L3
RPL10A RPL35
SERPINA1 LILRB3
GPR143 SCNN1B
CRYBA4 NTNG1
TBX19 TUBGCP2
NAGA AOAH
TMSB15A MLLT11
CRISP3 MAST4
PYY RASGRF1
MAGEA4 SLC17A1
MSC NFIC
MSC B4GALT3
LEFTY1 CREB3
DLEC1 KMO
HNRNPA3 ZNHIT3
SGPL1 TFF3
JMJD6 BTRC
ARHGEF12 TYR
IGHE GUK1
GPRIN2 UNC5B
GPRIN2 RBM8A
GRM4 ABCC8
MAP2 HMG20B
EIF3H EIF3M
RPS29 RPS15
RAMP3 CDK6
CHRNB1 TRAF1
CHRNB1 NTNG1
LBP LY6G6C
MNDA S100A11
OPLAH IL13
OPLAH HECW1
T SLC17A1
SLC8A1 NCOR2
SLC8A1 FXYD3
SLC8A1 NFATC4
CPD DMXL2
HHLA1 LARGE
DNAH9 PCBP3
MAGEA5 MMP11
MAGEA5 TBX19
MAGEA5 JMJD6
EFNA3 PTPRN
EFNA3 MYBPC1
KRTAP26-1 NFKB2
KRTAP26-1 GNL1
KRTAP26-1 DNAH9
CYP11B1 REEP1
SLC17A3 SSX1
AQP9 S100A9
DPY19L2P2 XRCC3
DPY19L2P2 DKC1
SPINT2 CD164
MYST2 PFDN1
MYST2 LRRC15
NDST1 GPRIN2
SIX3 MID2
IGSF9B CCL16
H6PD NF1
DMP1 PDE3A
REM1 IL24
REM1 SPTB
CACNA1B TGFB2
CACNA1B NCR2
CRHR2 MAPK8IP1
CRHR2 ABCC10
STXBP1 IGSF9B
GSPT1 BNIP3L
GSPT1 GABARAPL2
HIRIP3 ADH1C
FECH MKRN1
ITPR2 TUBGCP2
ITPR2 F2RL1
LOC729602 ZMYND8
BPGM XPO7
BRCA1 HECW1
RPL5 TINP1
RPL5 RPL38
RPL34 SFI1
RPS13 RPL13A
RPS13 RPL5
NKX2-2 PDPN
LILRA4 INA
MYEF2 CNTN2
SLMO1 GPRIN2
SLMO1 CRHR2
CFHR3 PSG1
XDH ABCC8
XDH F7
RNF14 MICAL2
SERHL2 RBM4B
SFN EPHB2
SOS1 RGN
BBS4 AANAT
NEO1 ILF3
UTP3 CDK6
RPS12 RPL24
ITGA10 POU2F2
USP6 SLC6A12
USP6 KIAA0284
NTSR2 WWOX
NTSR2 OTUB1
NTSR2 RAD51L3
NTSR2 MPP2
NTSR2 XDH
FAM65B CD1D
FAM189A2 WWOX
LOC653188 LOC729602
JHDM1D LMTK2
RDH5 SLC9A3
NEURL ARC
ARVCF MC2R
SLC9A1 ZKSCAN3
SLC9A1 PAXIP1
BST1 EVI2B
ZNF638 SRP54
TTLL4 NEBL
TTLL4 SLC17A3
EIF3F RPS15A
LSM4 SULT4A1
VAMP5 TNP1
GRINA PHF21A
CCBP2 LOC145678
CCBP2 ACIN1
KCNA6 EML2
ARHGAP6 SGCD
NR5A1 CRHR2
MAGEA1 PRSS8
RPL21 RPS27
KRT85 KRT6A
RPS24 RPL23A
HCG9 TCF20
MYT1 CXCL5
TFAP2A SPTB
CHST3 GPR161
NCKIPSD ITGA10
NCKIPSD ZNF157
FOXN1 ZNF212
FOXN1 MB
FAU EIF3F
RPL6 NPM1
RHCE TEF
MLANA HIST1H3E
PTPN3 C19orf50
GCLC GYPA
HRG MLANA
TGOLN2 KNG1
TGOLN2 OLFM1
TGOLN2 MYT1
HOXC11 TNP1
RPL3 EIF3F
FOXN2 MVD
VPS45 ARR3
VPS45 SLC16A3
NEU3 SCAPER
PRH1 KRTAP26-1
LOC90586 FAM119B
ADRB1 HECW1
RPS18 RPS28
BTF3 MRE11A
RPL13 RPS15A
GAGE12J TNP1
PRPS1L1 SIX3
PFKFB2 VAPB
SLC18A1 LY6G6C
IGH@ U2AF2
SRM KRTAP26-1
FSHB LARGE
FSHB XDH
MSX1 LIF
MSX1 MC2R
MSX1 MAG
MSX1 PPYR1
CDH13 FXYD3
CDH13 DOHH
HCK FGL2
RPL10 RPS27A
JAK3 MYST2
ERBB2 DHPS
EFNB1 HSF4
MAP2K4 IAH1
MAP2K4 ZNF101
MAP2K4 SCN8A
PTPRJ NCOR2
RB1 CCL19
USP11 ITPR2
USP11 PTGER3
USP11 SDC3
HOXB6 SLC9A1
TGFA TGOLN2
VEGFC SERPINC1
CEACAM6 BCL6
CEACAM6 AANAT
CEACAM6 SAT1
IL4 NTNG1
IFNA6 WDR62
FGF7 KRTAP26-1
UBC MYBPC2
XRCC2 MAP2
GUCA1A CDK5R1
GUCA1A GARNL4
GUCA1A LILRA4
PAX8 ISLR
PAX8 SLC22A24
GBX1 PDE3A
GBX1 PPAT
CCR1 CHRNB1
POU6F1 CARD10
POU6F1 F7
IFNGR1 FGR
IL8RB RPH3A
WNT10B ARVCF
LARGE PTPRN
ACTL6A FEN1
GJB3 IAH1
RPH3A HMG20B
PLEKHG3 CARD10
PSG1 AKAP3
EML3 PLEKHG3
UBE3B ABCC8
TCOF1 PLEKHG3
ASCL1 SLC6A12
ARID4B TGFB1
TRIB2 TFR2
TUBGCP2 HMG20B
PCBP3 ISL1
TNP1 MSX2
PFDN1 PTPRN
PFDN1 TCF15
TUBB2B SOD3
BTRC EPHB2
ACVR1B B4GALT3
CSE1L NUP133
GYPB SLC6A8
SLC12A4 FLJ40113
SLC12A4 IL13
MTG1 PDPN
DUT MCM7
G0S2 PPP5C
RIMS2 TCOF1
RIMS2 PHF21A
CEP290 KIAA0284
PIK3R3 ABCC8
NTRK3 PRKACA
NTRK3 ABCC8
RAD51L3 IL13
PAEP CYP2D6
GARNL4 IL13
NR0B2 HMG20B
NR0B2 NFKB2
SLC4A3 ZNF592
SLC4A3 NR0B2
IFT140 NFIC
ATP10B PHF21A
DPEP1 RAD51L3
PAFAH1B1 FLJ40113
CPZ LARGE
KNG1 IL13
EPB49 SMPD2
GAD1 PDXDC1
SAMD14 MMP19
SAMD14 REEP2
KLF6 BTG1
MRC1 ENPP2
FCER1G LILRB3
RPL10A ATP5S
RASSF9 CAPN5
AANAT PSG1
AANAT RAD51L3
TRAPPC10 LOC730092
LY6G6C PCBP3
ARFIP2 ASCL1
ARFIP2 SCAPER
ARFIP2 CASK
UQCRH NDUFS4
CCL19 SPTB
TCIRG1 PSAP
CORT ALDH1A3
IKBKG CARD10
IKBKG ALDH1A2
MSC CPZ
HDC CGA
IGHE CNP
ZMIZ2 B3GAT2
GPRIN2 FLT1
GPRIN2 RPH3A
MAP2 GTSE1
MYBPC3 MPP3
CXCL5 GRIK1
HLA-J HLA-G
LBP OLFM1
KIFC1 NDC80
NIACR2 POU6F1
NIACR2 ALAS1
SLC8A1 AVPR1A
SLC8A1 CYTH3
DKC1 ILF3
ULK1 G0S2
RPS23 NACA
FOXM1 KIF11
SAMHD1 CASP1
SAMHD1 LILRB4
ADCY2 SCAPER
MPP2 OLFM1
PDE3A ARFIP2
PDE3A PCDH7
DNAH9 RBM8A
MAGEA5 B4GALT3
EFNA3 SSX1
KRT33B FLT1
MXD1 BCAP29
LOC145678 RALYL
FSTL4 SLC8A1
LMTK2 RPH3A
SLC17A3 NEB
SLC17A3 AFAP1
SLC17A3 DPEP1
SLC17A3 HAUS5
SEPT5 DLC1
PPAT NFATC4
NKTR POM121
MYST2 SLC17A1
HMGXB3 PRPH
NDST1 EPHB2
B3GALT5 SAMD14
PFKFB2 MC2R
IGSF9B PIK3R3
REM1 REEP2
ZKSCAN3 RBM8A
HIRIP3 SAMD14
ITPR2 SLC12A4
PAK4 CP
TNFRSF1B CD14
HMOX1 LILRB2
SIAH2 SELENBP1
TCF20 NOC2L
TCF20 PTK7
BPGM GUK1
RPL29 RPL9
RPL12 NPM1
RPL5 RPS16
RPL37 NACA
TSHB NR0B2
LILRA4 SLC6A2
LILRA4 TNP1
LILRA4 OTUB1
MYEF2 GCM1
MYEF2 NTNG1
SLMO1 CXCL5
GRIP2 LBP
CFHR3 NTNG1
CFHR3 SLMO1
XDH NPPA
RPL22 RPL9
CAP2 CCL19
ABHD5 SLC16A6
SOS1 SLC25A17
IL10RB GNS
PAXIP1 IKBKG
DOHH DPYS
SLC16A3 TEKT2
ITGA10 CARD10
UGT2B15 CORT
RFX1 C19orf50
RFX1 SFI1
SLC9A3 TRPC4AP
SLC9A3 LIPE
AGFG2 HMX1
AGFG2 CACNA1C
ARVCF PTPRD
ARVCF ACVR1B
ARVCF LY6G6C
PTGER3 ADCYAP1
SLC9A1 MAN1A2
SLC9A1 ITPR2
U2AF2 NDST1
VAMP5 PLEKHG3
VAMP5 STATH
VAMP5 GPR1
CTSZ DOHH
GRINA PFKFB3
GRINA PRPH
GRINA GPR1
SLC6A9 PCBP3
SLC6A9 NTSR2
ARHGAP6 PDPN
ARHGAP6 ACAN
NR5A1 ABCC8
NR5A1 TNFRSF25
ZNF157 GFPT2
ZNF157 HMGA2
RPL17 NACA
RPS20 RPL18A
RPL27A RPL12
RPS14 RPL22
RPL23 EEF1A2
GHRHR SIX3
SIRPB1 BCL6
TOP3B TCP11L1
RPL23A RPL36A
ZNF549 CACNA1B
KRT85 OLFM1
KRT85 HMGA2
KRT85 VAMP5
HSP90AA1 MFAP3
RPS24 RPS7
RPS24 RPS3
HCG9 NOC2L
HCG9 SLC9A3
MYT1 PLP1
TFAP2A DOHH
TRMT1 ZNF266
CHST3 PTPRD
SDC3 PHLDB1
NCKIPSD TUBB2B
KIAA0894 NEURL
FOXN1 PCDH7
BTF3 CSHL1
MLANA RIMS2
MLANA ZNF592
TGOLN2 INA
TGOLN2 CCDC52
RLN2 GPR126
FOXN2 ZNF549
AGFG2 LHX1
PDPN SLC6A12
KRT33A TBX19
KRT33A AANAT
RPL18 RPL22
RPLP0 SFI1
ZFY HSPA12A
GAGE12J TGOLN2
GAGE2E KIAA0090
PRPS1L1 IL13
TCF7 TFF3
SLC18A1 DNAH9
PGLYRP1 COL17A1
RPS19 RPL37
SRM PCBP3
FSHB SLC17A1
MSX1 EML3
MAP2K3 SELENBP1
CDH13 ASCL1
