# Supplementary material for: Functional networks inference from rule-based machine learning models
Source: BioData Min. 2016 Sep 5;9:28. doi: 10.1186/s13040-016-0106-4 (PMC5011349; doi:10.1186/s13040-016-0106-4)
Supplement: Supplementary file 2 — Networks. All networks used in the analysis given as a list of edges. (XZ 11980 kb) [file 13040_2016_106_MOESM2_ESM.xz › networks/pearson/LungH/SE_C1.txt]

IGL@ LOC91316
IGH@ IGHG1
IFITM3 IFITM1
HBA1 HBB
SPINK4 CLCA1
MAGEA1 MAGEA4
psiTPTE22 HHLA1
MYCL1 DLK1
NME2 NME1
MAGEA1 MAGEA5
SCRG1 COL9A3
MAGEA12 MAGEA3
ID2B ID2
ACTA1 CLEC3B
LOC100131311 MCL1
MT1E MT1G
RPL13 RPL37A
IGH@ IGKC
CLEC3B MYH2
GNGT1 TFPI2
MT1A MT1H
ACTA1 MYH2
MT1G MT3
STARD3 PSMD3
MT1F MT1G
GAGE3 GAGE12J
MT1F MT1A
ERBB2 PSMD3
IGL@ IGH@
ERBB2 STARD3
MAGEA3 MAGEA2
IGKC IGHG1
SRP54 BAZ1A
VTN HPD
ORM1 ANPEP
ADH1A ADH1B
IGH@ LOC91316
GRP SCG2
ERBB2 CRKRS
ACTA1 MYL1
PSMB3 PSMD3
CLCA1 MUC2
CALB2 CD200
COL4A2 COL4A1
HIST1H2BM HIST1H2BN
GRP MAPK6
COL1A2 COL3A1
PTGS2 S100G
MT1F MT3
GRP GCG
MT1H MT1B
CLEC3B MYL1
MAGEA5 MAGEA4
HIST1H2BI HIST1H2BM
IGL@ IGHG1
GRB7 ERBB2
MYH7 MYL1
ACTA2 TAGLN
MT1F MT1B
SERPINB3 SERPINB4
HIST1H2BL HIST1H2BN
MT1F MT1H
CHGB NEUROD1
KRT8 KRT18
RPS14 GNB2L1
UBC GAPDH
HIST1H2BI HIST1H2BN
UTP3 ETF1
CD200 GFPT2
HIST1H2BI HIST1H2BL
REG3A ARHGEF7
CALB2 GFPT2
CHGB TRIM9
COL1A2 SPARC
MT1F MT1E
MAGEA12 MAGEA2
DDC ASCL1
HIST1H2BM HIST1H2BL
C1R C1S
CD53 PTPRC
HLA-F HLA-G
COL9A3 ACAN
SPINK4 MUC2
TKTL1 NRCAM
CHGB LILRA2
HLA-DRA HLA-DPB1
ACTA1 KRT14
MT1A MT1G
HIST1H2BE HIST1H2BL
CHRM3 NFIB
MT1E MT3
RPSA RPS17
VGF INSM1
RPLP1 RPS17
SST GRP
TOP1 TOP1P2
IGKC IGL@
PTN LHX2
IL13RA2 NRCAM
STARD3 CRKRS
FOSB ZFP36
LOC100134331 IGHG1
PSMB3 STARD3
MT1A MT1B
FCGBP MUC2
TAGLN MYL9
CLEC3B KRT14
RPL32 RPS17
RPSA RPLP1
UPK1B GFPT2
PRR4 NFIB
MYH2 MYL1
ING1 ARHGEF7
DLK1 ZMPSTE24
SPRR1B KRT16
PRR4 CHRM3
IFI44L IFI44
SCRG1 SAP30
TUBB2C TUBB3
EFEMP1 CRIM1
RPL13 RPS8
MCF2 AAK1
SST SCG2
LASP1 STARD3
HIST1H2BF HIST1H2BL
LASP1 PSMD3
RPS8 RPL37A
MCF2 PRR4
KRT14 MYH2
ING1 REG3A
CDH19 COL9A3
HIST1H2BE HIST1H2BM
FABP7 SCRG1
PTRF ANXA2P3
IGKC LOC100134331
SCRG1 SH3BGR
CFHR1 CFH
GRP SYP
MAPK6 GCG
SCRG1 ACAN
RPLP1 RPL37A
RPS8 RPL34
PKIG S100G
SYP GCG
S100A1 PEG3
MYCL1 ZMPSTE24
MT1H MT1G
CLCA1 FCGBP
DLK1 GP2
ERBB2 LASP1
GRB7 PSMD3
MT1G MT1B
CD74 HLA-DPB1
CDH19 SCRG1
PSMB3 ERBB2
MVK PCBP3
FABP7 COL9A3
LILRA2 NEUROD1
CDKN1B ETF1
RPS11 RPL13A
KRT14 MYL1
S100G MYBPH
CDKN1B PPP1R8
CHGB QPCT
RPL37A RPS15
CRKRS PSMD3
RPS17 RPS15
VGF CHGB
PRR4 AAK1
CD74 HLA-DRB4
PCGF2 PSMD3
RPL37A RPS17
RPS8 RPL27A
MT1E MT1B
COL6A2 COL6A1
SPINK4 FCGBP
IGKC PCGF1
RPLP0 RPLP1
IGL@ LOC100134331
MT1A MT1E
C11orf9 CD200
ETF1 PPP1R8
LOC91316 IGHG1
GRB7 STARD3
CD200 ALDH1A2
UPK1B ALDH1A2
PTPRO DEFA5
CDH19 FABP7
FCN3 AGER
GARNL1 BAZ1A
RPL13 RPS17
CALB2 ALDH1A2
MXRA5 THBS2
SYNM PEG3
RPL37A RPL27A
ACTA1 MYH7
HLA-C HLA-F
HLA-DQB1 HLA-DRB4
POU2AF1 CD79A
DEFA5 CST2
RPS18 RPL38
RPL13 RPS15
ERBB2 PCGF2
S100A8 S100A9
COL1A2 COL5A2
MT1A MT3
PSMB3 CRKRS
PEA15 PTRF
RPL28 RPL32
LIPA ACP5
SLC24A1 HS6ST1
HLA-DPB1 HLA-DRB4
CLEC3B MYH7
MYT1L PRR4
SNORA21 RPL19
UPK1B CALB2
RPLP1 SFI1
HGD CBR1
RPSA RPL32
AKR1C4 KLK6
IGKC LOC91316
HIST1H2BE HIST1H2BN
FABP4 ADIPOQ
SFI1 ST5
SH3BGR COL9A3
RPS8 RPL11
LOX SERPINE2
ALDOB CTAG1A
HIST1H2BF HIST1H2BM
ACTG2 CNN1
MIA PEG3
SLC26A4 GCG
LASP1 CRKRS
RPS14 RPS23
RPS14 RPS15A
MYCL1 CACNA1A
EEF1A1 RPL37A
HLA-DPA1 HLA-DRB4
PRR4 ZNF536
MBL2 PRR4
MYCL1 ST18
GAPDH ANXA2P3
FABP7 SH3BGR
SLC16A1 SEMA3C
DDX17 ETF1
SOX1 LIPE
IFIT3 IFIT1
INSM1 SNAP25
JUNB IER2
RPL27A RPLP2
HIST1H2BE HIST1H2BI
PVALB PTGDS
SCG2 MAPK6
DEFA6 DEFA5
LOC100134331 IGH@
RPL18A RPL13A
RPL28 CSHL1
EGFR SEC61G
CNN1 MYL9
AKR1C2 AKR1C3
EIF2AK2 ZNF536
CD79A CD27
BFSP2 LIPE
RPL27A RPL13A
UPK1B PLLP
HIST1H2BF HIST1H2BE
MX1 OAS2
PTGIS CD200
DLK1 CACNA1A
RPL37A RPS20
RPL13 RPLP1
IGLV3-25 IGL@
MYCL1 GP2
S100A1 MIA
RPL4 RPS17
CHGB INA
PGM1 ALDH1A2
RPLP0 RPS3
HIST1H2BF HIST1H2BN
MCF2 MYT1L
PMS2L11 HAS1
USP11 PCBP3
ANXA8L2 TM4SF1
CBX1 ETF1
CDH19 ACAN
RPL32 RPS15A
RPS8 RPS15
RPS18 RPL32
SST GCG
FASN CBR1
MED14 GTF2B
RPL32 RPL36A
RPS18 RPS10
ALDH1A2 MEIS2
IER2 FOSB
RPL37 GNB2L1
RPS9 RPS11
RPL28 RPS11
GRP SLC26A4
FGF7 FRMD4B
HLA-DPB1 HLA-DPA1
LOC100134331 PCGF1
PRSS3 CLCA1
RPL32 RPS15
RPL37A RPL32
ANXA3 ALDH1A2
GRM4 PCBP3
LHB COL17A1
PRSS3 SPINK4
MYT1L CHRM3
TF NTS
RPL32 RPL13A
RPS18 RPL31
WT1 CD200
CALB2 MEIS2
SORBS3 ANXA2P3
HLA-J HLA-G
RPL37A RPL38
ANXA2P3 KRT8
MYCL1 CAP1
SST SYP
EEF1A1 RPL41
PTGS2 MYBPH
PTGS2 PKIG
IRS2 ARHGEF7
PCBP3 TUBGCP2
KRT14 MYH7
COL1A1 TADA3L
RPL13A RPS28
RPL38 RPS15A
ALB SLC17A3
ABAT OPHN1
VGF QPCT
PCGF2 STARD3
IL13RA2 TKTL1
ELAVL3 SLC24A1
TALDO1 NQO1
NPC1 C18orf8
GNB2L1 RPL13A
LILRA2 TRIM9
RPL34 RPL36A
RPL34 RPS28
RPS13 RPS23
IGHA2 CD27
EMX1 LIPE
DDX49 C1QL1
RPL28 RPL13A
MT1B MT3
TSPAN3 PROCR
GNB5 GCG
HLA-DMA HLA-DMB
MX1 IFIT1
SCG2 GCG
RPS18 RPL36A
GRB7 CRKRS
WT1 CALB2
EIF2AK2 OCLN
ALDH1A2 GFPT2
SLC16A1 ALDH1A2
GNB2L1 RPS23
RPS15A GNB2L1
MED14 PPP1R3A
RPL30 RPS20
PCBP3 PLEKHG3
MAPK6 SYP
HLA-DQB1 HLA-DMA
IGHG1 PCGF1
RPS11 RPL31
RPS8 RPS17
GRP SYT1
JUNB ZFP36
PSMB3 LASP1
C1R PDPN
CD200 MEIS2
TGM1 ALDH1A2
MFGE8 MYL9
GARNL1 SRP54
RPL10 RPS23
EEF1A1 RPLP1
EIF2AK2 EXT1
FGG FGB
NME6 AAK1
RPS15A RPL13A
AGPAT2 S100G
DLK1 CHGA
RPS25 RPS3
RPS18 RPS8
PSMD8 MRPS12
PRG4 MEOX2
UPK1B TGM1
CD163 FCGR3A
MYH7 MYH2
LCP1 CD53
GIPR PCGF1
DLK1 CAP1
PAPPA DMXL1
RPS14 RPS3
RPLP1 RPL27A
RPLP1 RPL32
RPS18 RPL30
JUNB FOSB
UBE2M CHMP2A
RPL34 GNB2L1
MRPS14 HIST1H2BN
HAS1 TGM1
PCGF2 LASP1
RPLP0 RPS8
ACTG2 TMSB15A
SLC26A4 MAPK6
CLDN3 LOC100128031
RPL34 RPL13A
RPS20 GNB2L1
RPL32 RPL29
SULT1A1 SULT1A2
RPLP0 RPS11
HIST1H2BF HIST1H2BI
MYCL1 SNAP25
ALDH1A2 PROCR
SCG2 SYP
HLA-DQB1 HLA-DMB
CALCA ASCL1
SLC16A1 OLFML1
DAAM1 SEMA5A
MED14 INPP4A
BID DNAJC24
COL3A1 THBS2
RPL41 RPL13A
RPS20 RPL34
RPLP1 RPL13A
RPL13 RPL27A
RPL13 RPL32
LGALS7 KRT6A
ELAVL3 PCBP3
ALDH1A2 PDPN
COL9A3 SAP30
LOC100134331 NRG2
RPL24 RPL38
EFEMP1 HEG1
RPL23A RPL27
RPL23A RPL38
WT1 GAS1
MT1H MT3
KIR2DL1 KIR3DL1
RPL12 RPL35
RPL34 RPS15A
HEG1 CRIM1
UTP3 DDX17
RPS14 RPS20
RPS25 RPL23A
RPS25 RPS8
PTPRO CST2
MIA SYNM
SERPINH1 SPARC
KRT6A KRT16
CBR1 SLC16A4
FRMD4B PDZD2
CD200 CRIM1
SLC26A4 SYP
RPS17 RPL35
RPL37 RPL13A
MYT1L AAK1
RPS14 RPS15
RPL37A RPS15A
RPLP1 RPL4
CD200 COBLL1
FCGR3A SLCO2B1
C2 CD200
HEPH CDH17
HIST1H2AE COL9A3
RPL38 RPS15
RPL18A RPS28
VGF SNAP25
DLK1 PAM
RPL30 RPL38
RPLP0 RPS17
IGLV3-25 IGHG1
CD53 EVI2B
MAPK6 SYT1
EEF2 RPS15
S100G ADORA1
RPL37A SFI1
RPS8 RPL13A
RPS15 RPL36A
GCG SYT1
RPL24 RPL35
RPL31 RPS3
ARVCF PCBP3
RPL32 RPL38
RPL37A GNB2L1
RPS8 RPL4
OPHN1 ASF1A
KIAA0195 PCBP3
KIAA0195 ELAVL3
CBX1 PPP1R8
GPRIN2 PCBP3
DEFA6 CST2
HEG1 CD200
UTP3 CDKN1B
RPS20 RPS15A
RPS14 RPL31
COL1A2 THBS2
RPL32 RPL35
RPS18 RPS25
RPL10 RPS3
MCF2 NFIB
DDX3Y RPS4Y1
PRB1 LIPE
ADD2 IGKC
PRR4 PDE6A
RPS15A RPS17
UTP3 PPP1R8
ATP6V1B1 KIAA0195
RPS14 RPL13A
UPK1B RARRES1
RPL32 RPL34
RPL37A RPS11
FTHP1 FTH1
RPLP0 RPS14
KIAA0195 SLC24A1
VENTX GPR161
IGL@ PCGF1
RPS11 RPS17
RPS11 RPL18A
RPL32 RPS28
RPL37A RPL34
RPLP1 RPS15
RPS8 GNB2L1
RPS8 RPS11
RPLP0 RPL27A
UGT2B11 TTR
RAD23B CBX1
KIAA0195 C1QL1
CD200 C1R
APOD CBR1
CDKN1B UBE2E1
RARRES1 CALB2
MYT1L NFIB
RPL23A RPS15A
LOC91316 LOC100134331
RPS8 EEF2
RPS8 RPS15A
RPS25 RPL31
RPLP0 RPL13A
BTF3 LIPE
PTN PRR4
COL5A2 THBS2
TM9SF4 ARHGEF7
CALB2 PROCR
ZNF85 ZNF117
RPS23 RPL13A
MYL6 GAPDH
RPL31 RPS17
PRSS3 MUC2
ACTA2 MYL9
RPL37A RPL37
RPS18 RPL23A
SH3BGR SAP30
RPL38 RPL27
SPTAN1 PTRF
RPL18A RPS15A
RPL4 RPL24
RPL41 RPS29
RPLP0 RPL37A
ZNF536 AAK1
RPL38 RPL35
RPL31 RPL11
RPL37 RPL34
RPL4 RPS15A
DLK1 SNAP25
RPS14 RPS17
RPS18 RPS15A
RPSA RPL37A
PSMB9 TAP1
LAPTM5 ITGB2
SLC16A1 VLDLR
MT1E MT1H
MYT1L DMXL1
RPL27A GNB2L1
RPL23A RPL31
ANXA3 PGM1
LOC91316 CD79A
RPL8 RPL30
RPL28 RPLP1
RPSA RPS11
MCF2 ZNF536
CBR1 GREB1
HLA-DMA HLA-DRB4
IGHG1 GIPR
HIST1H2AE SCRG1
GNB2L1 RPL36A
GNB2L1 RPS3
DMXL1 PRR4
PLA2G10 AHCYL2
PTGS2 AGPAT2
ADH1A ADH1C
RPS15A RPS15
RPL37 RPS3
RPL27A RPS3
RPL27A RPS17
RPSA RPS15A
RPL10 RPL41
CBR1 ALDH3A1
AXL EMP3
TMSB15A COL2A1
NRG2 IGHG1
CD74 HLA-DPA1
IGHG1 PCBP3
MYL6 ANXA2P3
RPL18A RPS17
CHGB ABCC8
DDX49 ARPC4
RPS25 RPL37A
BTF3 SPAG8
WT1 GFPT2
SST MAPK6
EEF1A1 RPL13A
EIF2AK2 LMO1
ST5 SLC24A1
FABP7 ACAN
DAAM1 TBC1D2B
RPL31 RPL38
RPL34 RPL11
ABAT PPP1R3A
PHLPP2 DAAM1
UBC ST5
LPA PRR4
IGLV3-25 LOC100134331
CD48 CD53
PRR4 OCLN
UGDH NQO1
RPS17 RPS3
RPL37 RPS15A
VGF INA
PHLPP2 SEMA5A
FBN1 COL5A2
UPK1B SEMA3B
RPL32 RPS14
ANXA3 SEMA3C
RPS8 RPL38
RPS8 RPL31
RPS8 RPL32
RPS18 RPL34
RPS9 RPS3
RPL13 RPL34
IGLV3-25 LOC91316
TCF3 LIPE
COL5A2 SPARC
KDM5D DDX3Y
VLDLR FRMD4B
PTGIS CALB2
RPS3 RPS23
RPL34 RPS23
ADH7 CSTA
AKR1C2 NQO1
RPS18 RPS20
RPL13 SFI1
RPL28 RPL37A
MYCL1 PAM
SST SLC26A4
HS6ST1 C1QL1
MT2A MT3
SEMA5A PDZD2
RPL34 RPS15
RPL37 RPS28
EMX1 RAD54L2
RPS20 RPL37
RPL27A RPS20
RPS14 RPL4
RPS11 RPS15A
RPL32 RPS20
RPS10 RPL31
RPLP0 RPL4
SEMA5A PROCR
CD74 HLA-DRA
IGH@ PCGF1
RPL37 RPS23
TRBC1 CD2
ARVCF FLJ40113
RPL10 RPL13A
PSMB3 PCGF2
CRIM1 COBLL1
ANXA8L2 COBLL1
MX1 IFI44
ARPC4 C1QL1
PTRF GAS6
RPL31 RPL13A
RARRES1 GFPT2
ARVCF TUBGCP2
RPL27A RPL34
RPS11 RPL24
PCGF2 CRKRS
RPL37A RPS3
BTF3 MVD
RPL30 RPS15A
IGKC NRG2
RPS25 RPL27A
RPSA RPS15
RPSA RPL13
GRB7 PCGF2
DUSP1 ZFP36
CHRM3 AAK1
TGM1 CD200
MVD MGAT3
LTK MYO9B
HAS1 CD200
RPS14 RPL34
RPS11 RPL23A
RPLP1 RPS20
RPL3 RPL11
RPS25 RPL4
CAMK4 SLC17A2
GGTLC2 GGT2
EVI2B PTPRC
ELAVL3 C1QL1
RPS3 RPL13A
CCDC46 LTA
IFIT1 OAS2
BID SPTA1
RPL17 GNB2L1
RPS20 RPL4
RPS8 RPS3
FGF9 GAS1
ZNF536 PDE6A
CAMK2B PCBP3
IGSF9B TNFRSF25
RPL34 RPS3
RPL18A RPL31
C11orf9 CALB2
VGF ABCC8
RPL32 RPL27A
ESRRG SYP
RPL8 RPS14
RPL28 RPL36A
RPL28 RPS15
RPL28 RPS18
PSMB3 GRB7
AAK1 NFIB
SEMA3C ALDH1A2
HLA-C HLA-G
SLC16A1 PROCR
RPS3 RPL36A
RPS4X RPL36A
PRG4 FLRT2
RPL31 GNB2L1
RPL34 RPL38
RPL34 RPL31
IGH@ IGJ
AKR1C2 TALDO1
ARVCF GPRIN2
DLK1 ST18
COL1A2 COL6A3
RPLP1 RPS14
RPLP1 RPS11
TMSB4X SFI1
RPS18 RPL37A
CDX2 ATP10B
ST5 KIAA0195
TALDO1 AKR1C3
SLC16A1 TBC1D2B
DDT DDTL
RPL31 RPS23
ITGA6 COL17A1
EMX1 PRB1
PHLPP2 PDZD2
RPL27A RPL36A
RPS8 RPLP1
RPL18 RPS11
RPL28 RPL13
RPL10 RPS14
FASN MAOA
PFTK1 SEMA3C
SEMA5A TBC1D2B
CST2 SLC26A3
UGDH AKR1C3
POLR2D MAPK12
RPL24 RPS17
RPL31 RPS15A
RPL18A RPS3
SLMO1 MYO9B
BID MED14
RPL27A RPS15A
HAS1 CALB2
RPS14 RPL37
RPS14 RPL18A
UPK1B CD200
RPL32 GNB2L1
RPL37A RPS14
RPS8 RPS20
RPL8 RPS18
RPL28 RPL41
USP11 TUBGCP2
CALCA DDC
LRP2 VLDLR
TNFSF9 COL17A1
RPS15A RPS23
IGHA2 CD79A
CCDC64 CD200
RPS20 RPL13A
RPL23A RPL36A
RPL23A RPL13A
RPS11 RPS14
FGF7 PHLPP2
RPS8 RPS28
RPS25 RPS17
RPS18 RPL29
RPLP0 RPS15
RPS9 RPL31
GRP GNB5
RPSA RPL35
RPSA RPLP0
PTN NFIB
WT1 FRMD4B
EEF1A1 TPT1
EEF1A1 RPL28
EIF2AK2 PDE6A
ALDH1A2 CRIM1
GRIK5 GAPDH
RPS15A RPL36A
RPL18A RPL37
MED14 SCAND2
PAPPA MBL2
RPL37A EEF2
RPL37A RPL13A
RPLP1 GAPDH
RPLP1 RPS15A
RPS8 RPL36A
RPS25 RPL38
RPS18 RPL24
IGLV3-25 IGH@
TUBB2A TUBB3
OPHN1 DKFZp434H1419
SLC24A1 COX6A2
ITGB2 CD53
MAPK6 GNB5
CFI PROCR
PPP1R3A OPHN1
LAMC2 COL17A1
MYL6 GRIK5
DST AAK1
HLA-DQA1 HLA-DQB1
RPL23A RPS14
RPLP1 EEF2
BTF3 RAD54L2
RPL13 RPS15A
RPSA RPL4
PTGS2 STC1
LUM COL6A3
HLA-DQB1 HLA-DPA1
GRM4 GPRIN2
RPL4 RPL35
RPL27A RPS15
RPS14 RPL27A
UBC GRIK5
IGKC GIPR
IGLV3-25 IGKC
RPSA RPL24
FGFR1 PTRF
WT1 PRG4
CAMK4 C9orf144
CCR7 FAIM3
EIF2AK2 PRR4
OPHN1 BAI3
PAM SNAP25
SEMA3C CRIM1
MXRA5 COL5A2
S100A1 SYNM
PTRF SORBS3
PAPPA PRR4
RPS20 RPS17
RPS11 RPL38
RPL32 RPL18A
RPL32 RPL41
RPLP0 RPL31
PMS2L11 TGM1
ACAN SAP30
OLFML1 ALDH1A2
SH3BGR PEG3
CFI VLDLR
DDX17 PRR4
HLA-J HLA-F
EFEMP1 PLOD2
UPK1B TSPAN3
RPL23A RPL34
SRGN CD53
RPS8 RPS14
RPS10 RPL23A
RPS18 GNB2L1
PCBP3 CPNE6
RPS28 RPL36A
TNXB SERPING1
UBE2E1 PPP1R8
MVK KIAA0195
OLFML1 TBC1D2B
MSTN RPGRIP1L
GM2A ACP5
RPS17 RPS23
IGH@ GIPR
RPS20 RPL38
UBC MYL6
ESRRG GCG
LOC91316 POU2AF1
RPS8 RPL37
RPL13 RPS20
RPL8 RPS20
LOC728643 RPL4
CDX2 NOX1
FGF9 C11orf9
GFPT2 PROCR
CSTA DST
RPL38 RPS17
RPL31 RPL27
RPL4 EEF2
MED14 TGDS
MED14 ABAT
C11orf9 PTGIS
RPS20 RPL36A
RPL27A RPS13
RPL37A RPL31
RPLP0 RPL23A
RPSA SFI1
RPL10 RPS4X
ERBB2 ALDOB
WT1 PDZD2
MYCL1 CHGA
HLA-DPA1 HLA-DMB
VLDLR PDZD2
PRR4 FGF12
PLOD2 ADAM10
DMXL1 CRHR2
RPL27A RPL41
RPS14 RPL36A
RPL37A RPL36A
RPL37A RPL23A
LOC91316 PCGF1
RPS25 RPS15A
RPLP0 RPL38
RPL28 RPS29
RPSA RPS14
NEDD8 PSMB5
WT1 LRP2
TUBGCP2 FLJ40113
VENTX C1QL1
CR1 BCKDHB
PKIG MYBPH
RPL12 RPL29
PBX1 CD200
C11orf9 PBX1
UBC ANXA2P3
RPS18 RPL18A
MCF2 ATP2B2
IL12RB2 MYT1L
FGF7 UPK1B
AAK1 ATP2B2
GFPT2 MEIS2
HLA-DQB1 HLA-DPB1
NEUROD1 INA
MEGF9 EPHX1
GPRIN2 TUBGCP2
S100G RECQL
PTRF RRAS
MYL6 SORBS3
RPL18A GNB2L1
CD68 FAM50A
MED14 ATPAF2
AKR1C2 UGDH
NPR1 CALB2
CHAF1A FCGR2A
RPLP2 RPS13
RPL27A RPL37
HAS1 GFPT2
RPS14 RPL24
RPL23A RPS3
ACTB UBC
COL1A2 COL15A1
HGD FASN
RPS9 RPL3
RPL8 RPL12
CD163 SLCO2B1
RPL28 RPS17
PMS2L11 COBLL1
EEF1A1 RPL32
CDC34 C1QL1
TRBV5-4 TRBC1
PTGS2 KIAA0528
VPS13A AAK1
VENTX PCBP3
CD200 PROCR
IFI44L MX1
TGM1 GFPT2
ORM1 REG1B
DPM1 TOMM34
RPL37 RPL36A
RPL4 GNB2L1
SPINK4 ADIPOQ
ATP6V1B1 PCBP3
RPLP1 UBC
HGD SLC16A4
LPA PAPPA
RPLP0 EEF2
RPL13 EEF2
ETS1 PRR4
RIN1 EMX1
PTPRO DEFA6
FRMD4B AFF1
OLFML1 PDZD2
CCL3 CCL4
ZNF780A ATP2B2
DCX FABP7
MED14 OPHN1
MBL2 PDE6A
PHLPP2 FRMD4B
RPL32 RPL23A
RPL37A RPL41
RPS25 GNB2L1
RPS25 RPL18A
RPL18 RPS5
RPLP0 RPS20
LOC728643 RPLP0
FOLH1 STARD3
WT1 C11orf9
FGF7 TBC1D2B
CCR7 CHIT1
CXCR5 PTRF
KYNU SLC24A1
ALDH1A2 TSPAN3
ST5 RBM8A
CD200 C1S
RAD54L2 LIPE
OLFML1 FRMD4B
LPXN CD53
LOC100128570 RFXAP
RPS17 RPL13A
ADH7 ADAM23
CCDC46 IL8RB
ATP6V1B1 C1QL1
RPL41 RPS27
RPS14 RPL38
RPLP1 ST5
ACTA1 ACTC1
RPL30 RPL7
RPLP0 RPL18A
RPS9 RPS14
RPL28 RPL27A
MCF2 MRPS14
WT1 MEIS2
EEF1A1 RPL10
PTGS2 TFPI
DUSP1 FSCN2
ELAVL3 HS6ST1
ST5 ELAVL3
ZNF592 PCBP3
HLA-DRA HLA-DPA1
AIF1 FCGR3A
PRR4 RPGRIP1L
RPS3 RPL11
RPS3 RPS15
CD52 ACP5
TUBB2C TUBB2A
RPS13 RPL34
CHGB PCSK1
LOC91316 HERPUD1
RPS8 RPL23A
RPS18 RPL13A
HIST1H2BI HIST1H2BC
GRP ESRRG
KRAS CNNM2
CDX2 ASCL2
POSTN COL3A1
