# Supplementary material for: Functional networks inference from rule-based machine learning models
Source: BioData Min. 2016 Sep 5;9:28. doi: 10.1186/s13040-016-0106-4 (PMC5011349; doi:10.1186/s13040-016-0106-4)
Supplement: Supplementary file 2 — Networks. All networks used in the analysis given as a list of edges. (XZ 11980 kb) [file 13040_2016_106_MOESM2_ESM.xz › networks/pearson/LungH/SN_C1.txt]

IGL@ LOC91316
IGH@ IGHG1
IFITM3 IFITM1
HBA1 HBB
SPINK4 CLCA1
MAGEA1 MAGEA4
psiTPTE22 HHLA1
MYCL1 DLK1
NME2 NME1
MAGEA1 MAGEA5
SCRG1 COL9A3
MAGEA12 MAGEA3
ID2B ID2
ACTA1 CLEC3B
LOC100131311 MCL1
MT1E MT1G
RPL13 RPL37A
IGH@ IGKC
CLEC3B MYH2
GNGT1 TFPI2
MT1A MT1H
ACTA1 MYH2
MT1G MT3
STARD3 PSMD3
MT1F MT1G
GAGE3 GAGE12J
MT1F MT1A
ERBB2 PSMD3
IGL@ IGH@
ERBB2 STARD3
MAGEA3 MAGEA2
IGKC IGHG1
SRP54 BAZ1A
VTN HPD
ORM1 ANPEP
ADH1A ADH1B
IGH@ LOC91316
GRP SCG2
ERBB2 CRKRS
ACTA1 MYL1
PSMB3 PSMD3
CLCA1 MUC2
CALB2 CD200
COL4A2 COL4A1
HIST1H2BM HIST1H2BN
GRP MAPK6
COL1A2 COL3A1
PTGS2 S100G
MT1F MT3
GRP GCG
MT1H MT1B
CLEC3B MYL1
MAGEA5 MAGEA4
HIST1H2BI HIST1H2BM
IGL@ IGHG1
GRB7 ERBB2
MYH7 MYL1
ACTA2 TAGLN
MT1F MT1B
SERPINB3 SERPINB4
HIST1H2BL HIST1H2BN
MT1F MT1H
CHGB NEUROD1
KRT8 KRT18
RPS14 GNB2L1
UBC GAPDH
HIST1H2BI HIST1H2BN
UTP3 ETF1
CD200 GFPT2
HIST1H2BI HIST1H2BL
REG3A ARHGEF7
CALB2 GFPT2
CHGB TRIM9
COL1A2 SPARC
MT1F MT1E
MAGEA12 MAGEA2
DDC ASCL1
HIST1H2BM HIST1H2BL
C1R C1S
CD53 PTPRC
HLA-F HLA-G
COL9A3 ACAN
SPINK4 MUC2
TKTL1 NRCAM
CHGB LILRA2
HLA-DRA HLA-DPB1
ACTA1 KRT14
MT1A MT1G
HIST1H2BE HIST1H2BL
CHRM3 NFIB
MT1E MT3
RPSA RPS17
VGF INSM1
RPLP1 RPS17
SST GRP
TOP1 TOP1P2
IGKC IGL@
PTN LHX2
IL13RA2 NRCAM
STARD3 CRKRS
FOSB ZFP36
LOC100134331 IGHG1
PSMB3 STARD3
MT1A MT1B
FCGBP MUC2
TAGLN MYL9
CLEC3B KRT14
RPL32 RPS17
RPSA RPLP1
UPK1B GFPT2
PRR4 NFIB
MYH2 MYL1
ING1 ARHGEF7
DLK1 ZMPSTE24
SPRR1B KRT16
PRR4 CHRM3
IFI44L IFI44
SCRG1 SAP30
TUBB2C TUBB3
EFEMP1 CRIM1
RPL13 RPS8
MCF2 AAK1
SST SCG2
LASP1 STARD3
HIST1H2BF HIST1H2BL
LASP1 PSMD3
RPS8 RPL37A
MCF2 PRR4
KRT14 MYH2
ING1 REG3A
CDH19 COL9A3
HIST1H2BE HIST1H2BM
FABP7 SCRG1
PTRF ANXA2P3
IGKC LOC100134331
SCRG1 SH3BGR
CFHR1 CFH
GRP SYP
MAPK6 GCG
SCRG1 ACAN
RPLP1 RPL37A
RPS8 RPL34
PKIG S100G
SYP GCG
S100A1 PEG3
MYCL1 ZMPSTE24
MT1H MT1G
CLCA1 FCGBP
DLK1 GP2
ERBB2 LASP1
GRB7 PSMD3
MT1G MT1B
CD74 HLA-DPB1
CDH19 SCRG1
PSMB3 ERBB2
MVK PCBP3
FABP7 COL9A3
LILRA2 NEUROD1
CDKN1B ETF1
RPS11 RPL13A
KRT14 MYL1
S100G MYBPH
CDKN1B PPP1R8
CHGB QPCT
RPL37A RPS15
CRKRS PSMD3
RPS17 RPS15
VGF CHGB
PRR4 AAK1
CD74 HLA-DRB4
PCGF2 PSMD3
RPL37A RPS17
RPS8 RPL27A
MT1E MT1B
COL6A2 COL6A1
SPINK4 FCGBP
IGKC PCGF1
RPLP0 RPLP1
IGL@ LOC100134331
MT1A MT1E
C11orf9 CD200
ETF1 PPP1R8
LOC91316 IGHG1
GRB7 STARD3
CD200 ALDH1A2
UPK1B ALDH1A2
PTPRO DEFA5
CDH19 FABP7
FCN3 AGER
GARNL1 BAZ1A
RPL13 RPS17
CALB2 ALDH1A2
MXRA5 THBS2
SYNM PEG3
RPL37A RPL27A
ACTA1 MYH7
HLA-C HLA-F
HLA-DQB1 HLA-DRB4
POU2AF1 CD79A
DEFA5 CST2
RPS18 RPL38
RPL13 RPS15
ERBB2 PCGF2
S100A8 S100A9
COL1A2 COL5A2
MT1A MT3
PSMB3 CRKRS
PEA15 PTRF
RPL28 RPL32
LIPA ACP5
SLC24A1 HS6ST1
HLA-DPB1 HLA-DRB4
CLEC3B MYH7
MYT1L PRR4
SNORA21 RPL19
UPK1B CALB2
RPLP1 SFI1
HGD CBR1
RPSA RPL32
AKR1C4 KLK6
IGKC LOC91316
HIST1H2BE HIST1H2BN
FABP4 ADIPOQ
SFI1 ST5
SH3BGR COL9A3
RPS8 RPL11
LOX SERPINE2
ALDOB CTAG1A
HIST1H2BF HIST1H2BM
ACTG2 CNN1
MIA PEG3
SLC26A4 GCG
LASP1 CRKRS
RPS14 RPS23
RPS14 RPS15A
MYCL1 CACNA1A
EEF1A1 RPL37A
HLA-DPA1 HLA-DRB4
PRR4 ZNF536
MBL2 PRR4
MYCL1 ST18
GAPDH ANXA2P3
FABP7 SH3BGR
SLC16A1 SEMA3C
DDX17 ETF1
SOX1 LIPE
IFIT3 IFIT1
INSM1 SNAP25
JUNB IER2
RPL27A RPLP2
HIST1H2BE HIST1H2BI
PVALB PTGDS
SCG2 MAPK6
DEFA6 DEFA5
LOC100134331 IGH@
RPL18A RPL13A
RPL28 CSHL1
EGFR SEC61G
CNN1 MYL9
AKR1C2 AKR1C3
EIF2AK2 ZNF536
CD79A CD27
BFSP2 LIPE
RPL27A RPL13A
UPK1B PLLP
HIST1H2BF HIST1H2BE
MX1 OAS2
PTGIS CD200
DLK1 CACNA1A
RPL37A RPS20
RPL13 RPLP1
IGLV3-25 IGL@
MYCL1 GP2
S100A1 MIA
RPL4 RPS17
CHGB INA
PGM1 ALDH1A2
RPLP0 RPS3
HIST1H2BF HIST1H2BN
MCF2 MYT1L
PMS2L11 HAS1
USP11 PCBP3
ANXA8L2 TM4SF1
CBX1 ETF1
CDH19 ACAN
RPL32 RPS15A
RPS8 RPS15
RPS18 RPL32
SST GCG
FASN CBR1
MED14 GTF2B
RPL32 RPL36A
RPS18 RPS10
ALDH1A2 MEIS2
IER2 FOSB
RPL37 GNB2L1
RPS9 RPS11
RPL28 RPS11
GRP SLC26A4
FGF7 FRMD4B
HLA-DPB1 HLA-DPA1
LOC100134331 PCGF1
PRSS3 CLCA1
RPL32 RPS15
RPL37A RPL32
ANXA3 ALDH1A2
GRM4 PCBP3
LHB COL17A1
PRSS3 SPINK4
MYT1L CHRM3
TF NTS
RPL32 RPL13A
RPS18 RPL31
WT1 CD200
CALB2 MEIS2
SORBS3 ANXA2P3
HLA-J HLA-G
RPL37A RPL38
ANXA2P3 KRT8
MYCL1 CAP1
SST SYP
EEF1A1 RPL41
PTGS2 MYBPH
PTGS2 PKIG
IRS2 ARHGEF7
PCBP3 TUBGCP2
KRT14 MYH7
COL1A1 TADA3L
RPL13A RPS28
RPL38 RPS15A
ALB SLC17A3
ABAT OPHN1
VGF QPCT
PCGF2 STARD3
IL13RA2 TKTL1
ELAVL3 SLC24A1
TALDO1 NQO1
NPC1 C18orf8
GNB2L1 RPL13A
LILRA2 TRIM9
RPL34 RPL36A
RPL34 RPS28
RPS13 RPS23
IGHA2 CD27
EMX1 LIPE
DDX49 C1QL1
RPL28 RPL13A
MT1B MT3
TSPAN3 PROCR
GNB5 GCG
HLA-DMA HLA-DMB
MX1 IFIT1
SCG2 GCG
RPS18 RPL36A
GRB7 CRKRS
WT1 CALB2
EIF2AK2 OCLN
ALDH1A2 GFPT2
SLC16A1 ALDH1A2
GNB2L1 RPS23
RPS15A GNB2L1
MED14 PPP1R3A
RPL30 RPS20
PCBP3 PLEKHG3
MAPK6 SYP
HLA-DQB1 HLA-DMA
IGHG1 PCGF1
RPS11 RPL31
RPS8 RPS17
GRP SYT1
JUNB ZFP36
PSMB3 LASP1
C1R PDPN
CD200 MEIS2
TGM1 ALDH1A2
MFGE8 MYL9
GARNL1 SRP54
RPL10 RPS23
EEF1A1 RPLP1
EIF2AK2 EXT1
FGG FGB
NME6 AAK1
RPS15A RPL13A
AGPAT2 S100G
DLK1 CHGA
RPS25 RPS3
RPS18 RPS8
PSMD8 MRPS12
PRG4 MEOX2
UPK1B TGM1
CD163 FCGR3A
MYH7 MYH2
LCP1 CD53
GIPR PCGF1
DLK1 CAP1
PAPPA DMXL1
RPS14 RPS3
RPLP1 RPL27A
RPLP1 RPL32
RPS18 RPL30
JUNB FOSB
UBE2M CHMP2A
RPL34 GNB2L1
MRPS14 HIST1H2BN
HAS1 TGM1
PCGF2 LASP1
RPLP0 RPS8
ACTG2 TMSB15A
SLC26A4 MAPK6
CLDN3 LOC100128031
RPL34 RPL13A
RPS20 GNB2L1
RPL32 RPL29
SULT1A1 SULT1A2
RPLP0 RPS11
HIST1H2BF HIST1H2BI
MYCL1 SNAP25
ALDH1A2 PROCR
SCG2 SYP
HLA-DQB1 HLA-DMB
CALCA ASCL1
SLC16A1 OLFML1
DAAM1 SEMA5A
MED14 INPP4A
BID DNAJC24
COL3A1 THBS2
RPL41 RPL13A
RPS20 RPL34
RPLP1 RPL13A
RPL13 RPL27A
RPL13 RPL32
LGALS7 KRT6A
ELAVL3 PCBP3
ALDH1A2 PDPN
COL9A3 SAP30
LOC100134331 NRG2
RPL24 RPL38
EFEMP1 HEG1
RPL23A RPL27
RPL23A RPL38
WT1 GAS1
MT1H MT3
KIR2DL1 KIR3DL1
RPL12 RPL35
RPL34 RPS15A
HEG1 CRIM1
UTP3 DDX17
RPS14 RPS20
RPS25 RPL23A
RPS25 RPS8
PTPRO CST2
MIA SYNM
SERPINH1 SPARC
KRT6A KRT16
CBR1 SLC16A4
FRMD4B PDZD2
CD200 CRIM1
SLC26A4 SYP
RPS17 RPL35
RPL37 RPL13A
MYT1L AAK1
RPS14 RPS15
RPL37A RPS15A
RPLP1 RPL4
CD200 COBLL1
FCGR3A SLCO2B1
C2 CD200
HEPH CDH17
HIST1H2AE COL9A3
RPL38 RPS15
RPL18A RPS28
VGF SNAP25
DLK1 PAM
RPL30 RPL38
RPLP0 RPS17
IGLV3-25 IGHG1
CD53 EVI2B
MAPK6 SYT1
EEF2 RPS15
S100G ADORA1
RPL37A SFI1
RPS8 RPL13A
RPS15 RPL36A
GCG SYT1
RPL24 RPL35
RPL31 RPS3
ARVCF PCBP3
RPL32 RPL38
RPL37A GNB2L1
RPS8 RPL4
OPHN1 ASF1A
KIAA0195 PCBP3
KIAA0195 ELAVL3
CBX1 PPP1R8
GPRIN2 PCBP3
DEFA6 CST2
HEG1 CD200
UTP3 CDKN1B
RPS20 RPS15A
RPS14 RPL31
COL1A2 THBS2
RPL32 RPL35
RPS18 RPS25
RPL10 RPS3
MCF2 NFIB
DDX3Y RPS4Y1
PRB1 LIPE
ADD2 IGKC
PRR4 PDE6A
RPS15A RPS17
UTP3 PPP1R8
ATP6V1B1 KIAA0195
RPS14 RPL13A
UPK1B RARRES1
RPL32 RPL34
RPL37A RPS11
FTHP1 FTH1
RPLP0 RPS14
KIAA0195 SLC24A1
VENTX GPR161
IGL@ PCGF1
RPS11 RPS17
RPS11 RPL18A
RPL32 RPS28
RPL37A RPL34
RPLP1 RPS15
RPS8 GNB2L1
RPS8 RPS11
RPLP0 RPL27A
UGT2B11 TTR
RAD23B CBX1
KIAA0195 C1QL1
CD200 C1R
APOD CBR1
CDKN1B UBE2E1
RARRES1 CALB2
MYT1L NFIB
RPL23A RPS15A
LOC91316 LOC100134331
RPS8 EEF2
RPS8 RPS15A
RPS25 RPL31
RPLP0 RPL13A
BTF3 LIPE
PTN PRR4
COL5A2 THBS2
TM9SF4 ARHGEF7
CALB2 PROCR
ZNF85 ZNF117
RPS23 RPL13A
MYL6 GAPDH
RPL31 RPS17
PRSS3 MUC2
ACTA2 MYL9
RPL37A RPL37
RPS18 RPL23A
SH3BGR SAP30
RPL38 RPL27
SPTAN1 PTRF
RPL18A RPS15A
RPL4 RPL24
RPL41 RPS29
RPLP0 RPL37A
ZNF536 AAK1
RPL38 RPL35
RPL31 RPL11
RPL37 RPL34
RPL4 RPS15A
DLK1 SNAP25
RPS14 RPS17
RPS18 RPS15A
RPSA RPL37A
PSMB9 TAP1
LAPTM5 ITGB2
SLC16A1 VLDLR
MT1E MT1H
MYT1L DMXL1
RPL27A GNB2L1
RPL23A RPL31
ANXA3 PGM1
LOC91316 CD79A
RPL8 RPL30
RPL28 RPLP1
RPSA RPS11
MCF2 ZNF536
CBR1 GREB1
HLA-DMA HLA-DRB4
IGHG1 GIPR
HIST1H2AE SCRG1
GNB2L1 RPL36A
GNB2L1 RPS3
DMXL1 PRR4
PLA2G10 AHCYL2
PTGS2 AGPAT2
ADH1A ADH1C
RPS15A RPS15
RPL37 RPS3
RPL27A RPS3
RPL27A RPS17
RPSA RPS15A
RPL10 RPL41
CBR1 ALDH3A1
AXL EMP3
TMSB15A COL2A1
NRG2 IGHG1
CD74 HLA-DPA1
IGHG1 PCBP3
MYL6 ANXA2P3
RPL18A RPS17
CHGB ABCC8
DDX49 ARPC4
RPS25 RPL37A
BTF3 SPAG8
WT1 GFPT2
SST MAPK6
EEF1A1 RPL13A
EIF2AK2 LMO1
