# Supplementary material for: Functional networks inference from rule-based machine learning models
Source: BioData Min. 2016 Sep 5;9:28. doi: 10.1186/s13040-016-0106-4 (PMC5011349; doi:10.1186/s13040-016-0106-4)
Supplement: Supplementary file 2 — Networks. All networks used in the analysis given as a list of edges. (XZ 11980 kb) [file 13040_2016_106_MOESM2_ESM.xz › networks/pearson/LungH/SE_C4.txt]

IGL@ LOC91316
IGH@ IGHG1
IFITM3 IFITM1
HBA1 HBB
SPINK4 CLCA1
MAGEA1 MAGEA4
psiTPTE22 HHLA1
MYCL1 DLK1
NME2 NME1
MAGEA1 MAGEA5
SCRG1 COL9A3
MAGEA12 MAGEA3
ID2B ID2
ACTA1 CLEC3B
LOC100131311 MCL1
MT1E MT1G
RPL13 RPL37A
IGH@ IGKC
CLEC3B MYH2
GNGT1 TFPI2
MT1A MT1H
ACTA1 MYH2
MT1G MT3
STARD3 PSMD3
MT1F MT1G
GAGE3 GAGE12J
MT1F MT1A
ERBB2 PSMD3
IGL@ IGH@
ERBB2 STARD3
MAGEA3 MAGEA2
IGKC IGHG1
SRP54 BAZ1A
VTN HPD
ORM1 ANPEP
ADH1A ADH1B
IGH@ LOC91316
GRP SCG2
ERBB2 CRKRS
ACTA1 MYL1
PSMB3 PSMD3
CLCA1 MUC2
CALB2 CD200
COL4A2 COL4A1
HIST1H2BM HIST1H2BN
GRP MAPK6
COL1A2 COL3A1
PTGS2 S100G
MT1F MT3
GRP GCG
MT1H MT1B
CLEC3B MYL1
MAGEA5 MAGEA4
HIST1H2BI HIST1H2BM
IGL@ IGHG1
GRB7 ERBB2
MYH7 MYL1
ACTA2 TAGLN
MT1F MT1B
SERPINB3 SERPINB4
HIST1H2BL HIST1H2BN
MT1F MT1H
CHGB NEUROD1
KRT8 KRT18
RPS14 GNB2L1
UBC GAPDH
HIST1H2BI HIST1H2BN
UTP3 ETF1
CD200 GFPT2
HIST1H2BI HIST1H2BL
REG3A ARHGEF7
CALB2 GFPT2
CHGB TRIM9
COL1A2 SPARC
MT1F MT1E
MAGEA12 MAGEA2
DDC ASCL1
HIST1H2BM HIST1H2BL
C1R C1S
CD53 PTPRC
HLA-F HLA-G
COL9A3 ACAN
SPINK4 MUC2
TKTL1 NRCAM
CHGB LILRA2
HLA-DRA HLA-DPB1
ACTA1 KRT14
MT1A MT1G
HIST1H2BE HIST1H2BL
CHRM3 NFIB
MT1E MT3
RPSA RPS17
VGF INSM1
RPLP1 RPS17
SST GRP
TOP1 TOP1P2
IGKC IGL@
PTN LHX2
IL13RA2 NRCAM
STARD3 CRKRS
FOSB ZFP36
LOC100134331 IGHG1
PSMB3 STARD3
MT1A MT1B
FCGBP MUC2
TAGLN MYL9
CLEC3B KRT14
RPL32 RPS17
RPSA RPLP1
UPK1B GFPT2
PRR4 NFIB
MYH2 MYL1
ING1 ARHGEF7
DLK1 ZMPSTE24
SPRR1B KRT16
PRR4 CHRM3
IFI44L IFI44
SCRG1 SAP30
TUBB2C TUBB3
EFEMP1 CRIM1
RPL13 RPS8
MCF2 AAK1
SST SCG2
LASP1 STARD3
HIST1H2BF HIST1H2BL
LASP1 PSMD3
RPS8 RPL37A
MCF2 PRR4
KRT14 MYH2
ING1 REG3A
CDH19 COL9A3
HIST1H2BE HIST1H2BM
FABP7 SCRG1
PTRF ANXA2P3
IGKC LOC100134331
SCRG1 SH3BGR
CFHR1 CFH
GRP SYP
MAPK6 GCG
SCRG1 ACAN
RPLP1 RPL37A
RPS8 RPL34
PKIG S100G
SYP GCG
S100A1 PEG3
MYCL1 ZMPSTE24
MT1H MT1G
CLCA1 FCGBP
DLK1 GP2
ERBB2 LASP1
GRB7 PSMD3
MT1G MT1B
CD74 HLA-DPB1
CDH19 SCRG1
PSMB3 ERBB2
MVK PCBP3
FABP7 COL9A3
LILRA2 NEUROD1
CDKN1B ETF1
RPS11 RPL13A
KRT14 MYL1
S100G MYBPH
CDKN1B PPP1R8
CHGB QPCT
RPL37A RPS15
CRKRS PSMD3
RPS17 RPS15
VGF CHGB
PRR4 AAK1
CD74 HLA-DRB4
PCGF2 PSMD3
RPL37A RPS17
RPS8 RPL27A
MT1E MT1B
COL6A2 COL6A1
SPINK4 FCGBP
IGKC PCGF1
RPLP0 RPLP1
IGL@ LOC100134331
MT1A MT1E
C11orf9 CD200
ETF1 PPP1R8
LOC91316 IGHG1
GRB7 STARD3
CD200 ALDH1A2
UPK1B ALDH1A2
PTPRO DEFA5
CDH19 FABP7
FCN3 AGER
GARNL1 BAZ1A
RPL13 RPS17
CALB2 ALDH1A2
MXRA5 THBS2
SYNM PEG3
RPL37A RPL27A
ACTA1 MYH7
HLA-C HLA-F
HLA-DQB1 HLA-DRB4
POU2AF1 CD79A
DEFA5 CST2
RPS18 RPL38
RPL13 RPS15
ERBB2 PCGF2
S100A8 S100A9
COL1A2 COL5A2
MT1A MT3
PSMB3 CRKRS
PEA15 PTRF
RPL28 RPL32
LIPA ACP5
SLC24A1 HS6ST1
HLA-DPB1 HLA-DRB4
CLEC3B MYH7
MYT1L PRR4
SNORA21 RPL19
UPK1B CALB2
RPLP1 SFI1
HGD CBR1
RPSA RPL32
AKR1C4 KLK6
IGKC LOC91316
HIST1H2BE HIST1H2BN
FABP4 ADIPOQ
SFI1 ST5
SH3BGR COL9A3
RPS8 RPL11
LOX SERPINE2
ALDOB CTAG1A
HIST1H2BF HIST1H2BM
ACTG2 CNN1
MIA PEG3
SLC26A4 GCG
LASP1 CRKRS
RPS14 RPS23
RPS14 RPS15A
MYCL1 CACNA1A
EEF1A1 RPL37A
HLA-DPA1 HLA-DRB4
PRR4 ZNF536
MBL2 PRR4
MYCL1 ST18
GAPDH ANXA2P3
FABP7 SH3BGR
SLC16A1 SEMA3C
DDX17 ETF1
SOX1 LIPE
IFIT3 IFIT1
INSM1 SNAP25
JUNB IER2
RPL27A RPLP2
HIST1H2BE HIST1H2BI
PVALB PTGDS
SCG2 MAPK6
DEFA6 DEFA5
LOC100134331 IGH@
RPL18A RPL13A
RPL28 CSHL1
EGFR SEC61G
CNN1 MYL9
AKR1C2 AKR1C3
EIF2AK2 ZNF536
CD79A CD27
BFSP2 LIPE
RPL27A RPL13A
UPK1B PLLP
HIST1H2BF HIST1H2BE
MX1 OAS2
PTGIS CD200
DLK1 CACNA1A
RPL37A RPS20
RPL13 RPLP1
IGLV3-25 IGL@
MYCL1 GP2
S100A1 MIA
RPL4 RPS17
CHGB INA
PGM1 ALDH1A2
RPLP0 RPS3
HIST1H2BF HIST1H2BN
MCF2 MYT1L
PMS2L11 HAS1
USP11 PCBP3
ANXA8L2 TM4SF1
CBX1 ETF1
CDH19 ACAN
RPL32 RPS15A
RPS8 RPS15
RPS18 RPL32
SST GCG
FASN CBR1
MED14 GTF2B
RPL32 RPL36A
RPS18 RPS10
ALDH1A2 MEIS2
IER2 FOSB
RPL37 GNB2L1
RPS9 RPS11
RPL28 RPS11
GRP SLC26A4
FGF7 FRMD4B
HLA-DPB1 HLA-DPA1
LOC100134331 PCGF1
PRSS3 CLCA1
RPL32 RPS15
RPL37A RPL32
ANXA3 ALDH1A2
GRM4 PCBP3
LHB COL17A1
PRSS3 SPINK4
MYT1L CHRM3
TF NTS
RPL32 RPL13A
RPS18 RPL31
WT1 CD200
CALB2 MEIS2
SORBS3 ANXA2P3
HLA-J HLA-G
RPL37A RPL38
ANXA2P3 KRT8
MYCL1 CAP1
SST SYP
EEF1A1 RPL41
PTGS2 MYBPH
PTGS2 PKIG
IRS2 ARHGEF7
PCBP3 TUBGCP2
KRT14 MYH7
COL1A1 TADA3L
RPL13A RPS28
RPL38 RPS15A
ALB SLC17A3
ABAT OPHN1
VGF QPCT
PCGF2 STARD3
IL13RA2 TKTL1
ELAVL3 SLC24A1
TALDO1 NQO1
NPC1 C18orf8
GNB2L1 RPL13A
LILRA2 TRIM9
RPL34 RPL36A
RPL34 RPS28
RPS13 RPS23
IGHA2 CD27
EMX1 LIPE
DDX49 C1QL1
RPL28 RPL13A
MT1B MT3
TSPAN3 PROCR
GNB5 GCG
HLA-DMA HLA-DMB
MX1 IFIT1
SCG2 GCG
RPS18 RPL36A
GRB7 CRKRS
WT1 CALB2
EIF2AK2 OCLN
ALDH1A2 GFPT2
SLC16A1 ALDH1A2
GNB2L1 RPS23
RPS15A GNB2L1
MED14 PPP1R3A
RPL30 RPS20
PCBP3 PLEKHG3
MAPK6 SYP
HLA-DQB1 HLA-DMA
IGHG1 PCGF1
RPS11 RPL31
RPS8 RPS17
GRP SYT1
JUNB ZFP36
PSMB3 LASP1
C1R PDPN
CD200 MEIS2
TGM1 ALDH1A2
MFGE8 MYL9
GARNL1 SRP54
RPL10 RPS23
EEF1A1 RPLP1
EIF2AK2 EXT1
FGG FGB
NME6 AAK1
RPS15A RPL13A
AGPAT2 S100G
DLK1 CHGA
RPS25 RPS3
RPS18 RPS8
PSMD8 MRPS12
PRG4 MEOX2
UPK1B TGM1
CD163 FCGR3A
MYH7 MYH2
LCP1 CD53
GIPR PCGF1
DLK1 CAP1
PAPPA DMXL1
RPS14 RPS3
RPLP1 RPL27A
RPLP1 RPL32
RPS18 RPL30
JUNB FOSB
UBE2M CHMP2A
RPL34 GNB2L1
MRPS14 HIST1H2BN
HAS1 TGM1
PCGF2 LASP1
RPLP0 RPS8
ACTG2 TMSB15A
SLC26A4 MAPK6
CLDN3 LOC100128031
RPL34 RPL13A
RPS20 GNB2L1
RPL32 RPL29
SULT1A1 SULT1A2
RPLP0 RPS11
HIST1H2BF HIST1H2BI
MYCL1 SNAP25
ALDH1A2 PROCR
SCG2 SYP
HLA-DQB1 HLA-DMB
CALCA ASCL1
SLC16A1 OLFML1
DAAM1 SEMA5A
MED14 INPP4A
BID DNAJC24
COL3A1 THBS2
RPL41 RPL13A
RPS20 RPL34
RPLP1 RPL13A
RPL13 RPL27A
RPL13 RPL32
LGALS7 KRT6A
ELAVL3 PCBP3
ALDH1A2 PDPN
COL9A3 SAP30
LOC100134331 NRG2
RPL24 RPL38
EFEMP1 HEG1
RPL23A RPL27
RPL23A RPL38
WT1 GAS1
MT1H MT3
KIR2DL1 KIR3DL1
RPL12 RPL35
RPL34 RPS15A
HEG1 CRIM1
UTP3 DDX17
RPS14 RPS20
RPS25 RPL23A
RPS25 RPS8
PTPRO CST2
MIA SYNM
SERPINH1 SPARC
KRT6A KRT16
CBR1 SLC16A4
FRMD4B PDZD2
CD200 CRIM1
SLC26A4 SYP
RPS17 RPL35
RPL37 RPL13A
MYT1L AAK1
RPS14 RPS15
RPL37A RPS15A
RPLP1 RPL4
CD200 COBLL1
FCGR3A SLCO2B1
C2 CD200
HEPH CDH17
HIST1H2AE COL9A3
RPL38 RPS15
RPL18A RPS28
VGF SNAP25
DLK1 PAM
RPL30 RPL38
RPLP0 RPS17
IGLV3-25 IGHG1
CD53 EVI2B
MAPK6 SYT1
EEF2 RPS15
S100G ADORA1
RPL37A SFI1
RPS8 RPL13A
RPS15 RPL36A
GCG SYT1
RPL24 RPL35
RPL31 RPS3
ARVCF PCBP3
RPL32 RPL38
RPL37A GNB2L1
RPS8 RPL4
OPHN1 ASF1A
KIAA0195 PCBP3
KIAA0195 ELAVL3
CBX1 PPP1R8
GPRIN2 PCBP3
DEFA6 CST2
HEG1 CD200
UTP3 CDKN1B
RPS20 RPS15A
RPS14 RPL31
COL1A2 THBS2
RPL32 RPL35
RPS18 RPS25
RPL10 RPS3
MCF2 NFIB
DDX3Y RPS4Y1
PRB1 LIPE
ADD2 IGKC
PRR4 PDE6A
RPS15A RPS17
UTP3 PPP1R8
ATP6V1B1 KIAA0195
RPS14 RPL13A
UPK1B RARRES1
RPL32 RPL34
RPL37A RPS11
FTHP1 FTH1
RPLP0 RPS14
KIAA0195 SLC24A1
VENTX GPR161
IGL@ PCGF1
RPS11 RPS17
RPS11 RPL18A
RPL32 RPS28
RPL37A RPL34
RPLP1 RPS15
RPS8 GNB2L1
RPS8 RPS11
RPLP0 RPL27A
UGT2B11 TTR
RAD23B CBX1
KIAA0195 C1QL1
CD200 C1R
APOD CBR1
CDKN1B UBE2E1
RARRES1 CALB2
MYT1L NFIB
RPL23A RPS15A
LOC91316 LOC100134331
RPS8 EEF2
RPS8 RPS15A
RPS25 RPL31
RPLP0 RPL13A
BTF3 LIPE
PTN PRR4
COL5A2 THBS2
TM9SF4 ARHGEF7
CALB2 PROCR
ZNF85 ZNF117
RPS23 RPL13A
MYL6 GAPDH
RPL31 RPS17
PRSS3 MUC2
ACTA2 MYL9
RPL37A RPL37
RPS18 RPL23A
SH3BGR SAP30
RPL38 RPL27
SPTAN1 PTRF
RPL18A RPS15A
RPL4 RPL24
RPL41 RPS29
RPLP0 RPL37A
ZNF536 AAK1
RPL38 RPL35
RPL31 RPL11
RPL37 RPL34
RPL4 RPS15A
DLK1 SNAP25
RPS14 RPS17
RPS18 RPS15A
RPSA RPL37A
PSMB9 TAP1
LAPTM5 ITGB2
SLC16A1 VLDLR
MT1E MT1H
MYT1L DMXL1
RPL27A GNB2L1
RPL23A RPL31
ANXA3 PGM1
LOC91316 CD79A
RPL8 RPL30
RPL28 RPLP1
RPSA RPS11
MCF2 ZNF536
CBR1 GREB1
HLA-DMA HLA-DRB4
IGHG1 GIPR
HIST1H2AE SCRG1
GNB2L1 RPL36A
GNB2L1 RPS3
DMXL1 PRR4
PLA2G10 AHCYL2
PTGS2 AGPAT2
ADH1A ADH1C
RPS15A RPS15
RPL37 RPS3
RPL27A RPS3
RPL27A RPS17
RPSA RPS15A
RPL10 RPL41
CBR1 ALDH3A1
AXL EMP3
TMSB15A COL2A1
NRG2 IGHG1
CD74 HLA-DPA1
IGHG1 PCBP3
MYL6 ANXA2P3
RPL18A RPS17
CHGB ABCC8
DDX49 ARPC4
RPS25 RPL37A
BTF3 SPAG8
WT1 GFPT2
SST MAPK6
EEF1A1 RPL13A
EIF2AK2 LMO1
ST5 SLC24A1
FABP7 ACAN
DAAM1 TBC1D2B
RPL31 RPL38
RPL34 RPL11
ABAT PPP1R3A
PHLPP2 DAAM1
UBC ST5
LPA PRR4
IGLV3-25 LOC100134331
CD48 CD53
PRR4 OCLN
UGDH NQO1
RPS17 RPS3
RPL37 RPS15A
VGF INA
PHLPP2 SEMA5A
FBN1 COL5A2
UPK1B SEMA3B
RPL32 RPS14
ANXA3 SEMA3C
RPS8 RPL38
RPS8 RPL31
RPS8 RPL32
RPS18 RPL34
RPS9 RPS3
RPL13 RPL34
IGLV3-25 LOC91316
TCF3 LIPE
COL5A2 SPARC
KDM5D DDX3Y
VLDLR FRMD4B
PTGIS CALB2
RPS3 RPS23
RPL34 RPS23
ADH7 CSTA
AKR1C2 NQO1
RPS18 RPS20
RPL13 SFI1
RPL28 RPL37A
MYCL1 PAM
SST SLC26A4
HS6ST1 C1QL1
MT2A MT3
SEMA5A PDZD2
RPL34 RPS15
RPL37 RPS28
EMX1 RAD54L2
RPS20 RPL37
RPL27A RPS20
RPS14 RPL4
RPS11 RPS15A
RPL32 RPS20
RPS10 RPL31
RPLP0 RPL4
SEMA5A PROCR
CD74 HLA-DRA
IGH@ PCGF1
RPL37 RPS23
TRBC1 CD2
ARVCF FLJ40113
RPL10 RPL13A
PSMB3 PCGF2
CRIM1 COBLL1
ANXA8L2 COBLL1
MX1 IFI44
ARPC4 C1QL1
PTRF GAS6
RPL31 RPL13A
RARRES1 GFPT2
ARVCF TUBGCP2
RPL27A RPL34
RPS11 RPL24
PCGF2 CRKRS
RPL37A RPS3
BTF3 MVD
RPL30 RPS15A
IGKC NRG2
RPS25 RPL27A
RPSA RPS15
RPSA RPL13
GRB7 PCGF2
DUSP1 ZFP36
CHRM3 AAK1
TGM1 CD200
MVD MGAT3
LTK MYO9B
HAS1 CD200
RPS14 RPL34
RPS11 RPL23A
RPLP1 RPS20
RPL3 RPL11
RPS25 RPL4
CAMK4 SLC17A2
GGTLC2 GGT2
EVI2B PTPRC
ELAVL3 C1QL1
RPS3 RPL13A
CCDC46 LTA
IFIT1 OAS2
BID SPTA1
RPL17 GNB2L1
RPS20 RPL4
RPS8 RPS3
FGF9 GAS1
ZNF536 PDE6A
CAMK2B PCBP3
IGSF9B TNFRSF25
RPL34 RPS3
RPL18A RPL31
C11orf9 CALB2
VGF ABCC8
RPL32 RPL27A
ESRRG SYP
RPL8 RPS14
RPL28 RPL36A
RPL28 RPS15
RPL28 RPS18
PSMB3 GRB7
AAK1 NFIB
SEMA3C ALDH1A2
HLA-C HLA-G
SLC16A1 PROCR
RPS3 RPL36A
RPS4X RPL36A
PRG4 FLRT2
RPL31 GNB2L1
RPL34 RPL38
RPL34 RPL31
IGH@ IGJ
AKR1C2 TALDO1
ARVCF GPRIN2
DLK1 ST18
COL1A2 COL6A3
RPLP1 RPS14
RPLP1 RPS11
TMSB4X SFI1
RPS18 RPL37A
CDX2 ATP10B
ST5 KIAA0195
TALDO1 AKR1C3
SLC16A1 TBC1D2B
DDT DDTL
RPL31 RPS23
ITGA6 COL17A1
EMX1 PRB1
PHLPP2 PDZD2
RPL27A RPL36A
RPS8 RPLP1
RPL18 RPS11
RPL28 RPL13
RPL10 RPS14
FASN MAOA
PFTK1 SEMA3C
SEMA5A TBC1D2B
CST2 SLC26A3
UGDH AKR1C3
POLR2D MAPK12
RPL24 RPS17
RPL31 RPS15A
RPL18A RPS3
SLMO1 MYO9B
BID MED14
RPL27A RPS15A
HAS1 CALB2
RPS14 RPL37
RPS14 RPL18A
UPK1B CD200
RPL32 GNB2L1
RPL37A RPS14
RPS8 RPS20
RPL8 RPS18
RPL28 RPL41
USP11 TUBGCP2
CALCA DDC
LRP2 VLDLR
TNFSF9 COL17A1
RPS15A RPS23
IGHA2 CD79A
CCDC64 CD200
RPS20 RPL13A
RPL23A RPL36A
RPL23A RPL13A
RPS11 RPS14
FGF7 PHLPP2
RPS8 RPS28
RPS25 RPS17
RPS18 RPL29
RPLP0 RPS15
RPS9 RPL31
GRP GNB5
RPSA RPL35
RPSA RPLP0
PTN NFIB
WT1 FRMD4B
EEF1A1 TPT1
EEF1A1 RPL28
EIF2AK2 PDE6A
ALDH1A2 CRIM1
GRIK5 GAPDH
RPS15A RPL36A
RPL18A RPL37
MED14 SCAND2
PAPPA MBL2
RPL37A EEF2
RPL37A RPL13A
RPLP1 GAPDH
RPLP1 RPS15A
RPS8 RPL36A
RPS25 RPL38
RPS18 RPL24
IGLV3-25 IGH@
TUBB2A TUBB3
OPHN1 DKFZp434H1419
SLC24A1 COX6A2
ITGB2 CD53
MAPK6 GNB5
CFI PROCR
PPP1R3A OPHN1
LAMC2 COL17A1
MYL6 GRIK5
DST AAK1
HLA-DQA1 HLA-DQB1
RPL23A RPS14
RPLP1 EEF2
BTF3 RAD54L2
RPL13 RPS15A
RPSA RPL4
PTGS2 STC1
LUM COL6A3
HLA-DQB1 HLA-DPA1
GRM4 GPRIN2
RPL4 RPL35
RPL27A RPS15
RPS14 RPL27A
UBC GRIK5
IGKC GIPR
IGLV3-25 IGKC
RPSA RPL24
FGFR1 PTRF
WT1 PRG4
CAMK4 C9orf144
CCR7 FAIM3
EIF2AK2 PRR4
OPHN1 BAI3
PAM SNAP25
SEMA3C CRIM1
MXRA5 COL5A2
S100A1 SYNM
PTRF SORBS3
PAPPA PRR4
RPS20 RPS17
RPS11 RPL38
RPL32 RPL18A
RPL32 RPL41
RPLP0 RPL31
PMS2L11 TGM1
ACAN SAP30
OLFML1 ALDH1A2
SH3BGR PEG3
CFI VLDLR
DDX17 PRR4
HLA-J HLA-F
EFEMP1 PLOD2
UPK1B TSPAN3
RPL23A RPL34
SRGN CD53
RPS8 RPS14
RPS10 RPL23A
RPS18 GNB2L1
PCBP3 CPNE6
RPS28 RPL36A
TNXB SERPING1
UBE2E1 PPP1R8
MVK KIAA0195
OLFML1 TBC1D2B
MSTN RPGRIP1L
GM2A ACP5
RPS17 RPS23
IGH@ GIPR
RPS20 RPL38
UBC MYL6
ESRRG GCG
LOC91316 POU2AF1
RPS8 RPL37
RPL13 RPS20
RPL8 RPS20
LOC728643 RPL4
CDX2 NOX1
FGF9 C11orf9
GFPT2 PROCR
CSTA DST
RPL38 RPS17
RPL31 RPL27
RPL4 EEF2
MED14 TGDS
MED14 ABAT
C11orf9 PTGIS
RPS20 RPL36A
RPL27A RPS13
RPL37A RPL31
RPLP0 RPL23A
RPSA SFI1
RPL10 RPS4X
ERBB2 ALDOB
WT1 PDZD2
MYCL1 CHGA
HLA-DPA1 HLA-DMB
VLDLR PDZD2
PRR4 FGF12
PLOD2 ADAM10
DMXL1 CRHR2
RPL27A RPL41
RPS14 RPL36A
RPL37A RPL36A
RPL37A RPL23A
LOC91316 PCGF1
RPS25 RPS15A
RPLP0 RPL38
RPL28 RPS29
RPSA RPS14
NEDD8 PSMB5
WT1 LRP2
TUBGCP2 FLJ40113
VENTX C1QL1
CR1 BCKDHB
PKIG MYBPH
RPL12 RPL29
PBX1 CD200
C11orf9 PBX1
UBC ANXA2P3
RPS18 RPL18A
MCF2 ATP2B2
IL12RB2 MYT1L
FGF7 UPK1B
AAK1 ATP2B2
GFPT2 MEIS2
HLA-DQB1 HLA-DPB1
NEUROD1 INA
MEGF9 EPHX1
GPRIN2 TUBGCP2
S100G RECQL
PTRF RRAS
MYL6 SORBS3
RPL18A GNB2L1
CD68 FAM50A
MED14 ATPAF2
AKR1C2 UGDH
NPR1 CALB2
CHAF1A FCGR2A
RPLP2 RPS13
RPL27A RPL37
HAS1 GFPT2
RPS14 RPL24
RPL23A RPS3
ACTB UBC
COL1A2 COL15A1
HGD FASN
RPS9 RPL3
RPL8 RPL12
CD163 SLCO2B1
RPL28 RPS17
PMS2L11 COBLL1
EEF1A1 RPL32
CDC34 C1QL1
TRBV5-4 TRBC1
PTGS2 KIAA0528
VPS13A AAK1
VENTX PCBP3
CD200 PROCR
IFI44L MX1
TGM1 GFPT2
ORM1 REG1B
DPM1 TOMM34
RPL37 RPL36A
RPL4 GNB2L1
SPINK4 ADIPOQ
ATP6V1B1 PCBP3
RPLP1 UBC
HGD SLC16A4
LPA PAPPA
RPLP0 EEF2
RPL13 EEF2
ETS1 PRR4
RIN1 EMX1
PTPRO DEFA6
FRMD4B AFF1
OLFML1 PDZD2
CCL3 CCL4
ZNF780A ATP2B2
DCX FABP7
MED14 OPHN1
MBL2 PDE6A
PHLPP2 FRMD4B
RPL32 RPL23A
RPL37A RPL41
RPS25 GNB2L1
RPS25 RPL18A
RPL18 RPS5
RPLP0 RPS20
LOC728643 RPLP0
FOLH1 STARD3
WT1 C11orf9
FGF7 TBC1D2B
CCR7 CHIT1
CXCR5 PTRF
KYNU SLC24A1
ALDH1A2 TSPAN3
ST5 RBM8A
CD200 C1S
RAD54L2 LIPE
OLFML1 FRMD4B
LPXN CD53
LOC100128570 RFXAP
RPS17 RPL13A
ADH7 ADAM23
CCDC46 IL8RB
ATP6V1B1 C1QL1
RPL41 RPS27
RPS14 RPL38
RPLP1 ST5
ACTA1 ACTC1
RPL30 RPL7
RPLP0 RPL18A
RPS9 RPS14
RPL28 RPL27A
MCF2 MRPS14
WT1 MEIS2
EEF1A1 RPL10
PTGS2 TFPI
DUSP1 FSCN2
ELAVL3 HS6ST1
ST5 ELAVL3
ZNF592 PCBP3
HLA-DRA HLA-DPA1
AIF1 FCGR3A
PRR4 RPGRIP1L
RPS3 RPL11
RPS3 RPS15
CD52 ACP5
TUBB2C TUBB2A
RPS13 RPL34
CHGB PCSK1
LOC91316 HERPUD1
RPS8 RPL23A
RPS18 RPL13A
HIST1H2BI HIST1H2BC
GRP ESRRG
KRAS CNNM2
CDX2 ASCL2
POSTN COL3A1
EEF1A1 GNB2L1
PTGS2 BCAT1
IL10RA EVI2B
PDCD4 EXT1
TBC1D2B PDZD2
MAPK6 GRIA2
OLFML1 SEMA3C
PPP1R3A ATPAF2
FLRT2 MEOX2
S100G STC1
RPL12 RPL27
RPL18A EIF3G
CLUL1 AAK1
C11orf9 SPTAN1
VGF TRIM9
CCDC64 CALB2
EFEMP1 C11orf9
RPL41 RPL36A
RPL27A RPS28
COL1A2 MXRA5
RPS25 RPL13A
RPS25 RPLP1
RPS10 RPL27
TMSB4X ACTG1
RPL10 RPL23A
CDX2 SATB2
USP11 GPRIN2
UBC CTGF
EEF1A1 RPS3
PTGS2 MED13
ASF1A BAI3
RPS28 RPS15
GFPT2 CRIM1
CALB2 COBLL1
POU2AF1 HERPUD1
SH3BGR ACAN
PRR4 ATP2B2
IGL@ GIPR
GNB2L1 RPS28
KRT8 GAPDH
RPL31 RPL24
RPL23A GNB2L1
RPL23A RPS20
RPS8 RPL18A
RPS25 FAU
RPL18 RPL13A
RPS18 RPL35
RPS18 RPS28
RPS18 RPL37
MCF2 CHRM3
GRB7 LASP1
EEF1A1 RPL13
TBC1D2B PROCR
CD200 PDPN
POU2AF1 CD27
GNB2L1 RPS15
CNN1 MFGE8
RPS13 RPL13A
COL3A1 SPARC
RPL23A RPS27
RPS25 RPS20
RPS25 RPL30
TMSB4X ST5
GRP PTPRN2
RPSA RPL18A
WT1 ALDH1A2
EEF1A1 RPS23
AAK1 CARD10
REG3A IRS2
TSPAN3 PLLP
TSPAN3 GFPT2
RSAD2 IFIT3
HLA-DMA HLA-DPA1
NEUROD1 TRIM9
POU2AF1 PCGF1
PRR4 EXT1
NRG2 PCGF1
IGHG1 KIAA0195
RPL38 RPS3
PDIA2 ANXA8L2
ABAT ASF1A
DMXL1 CHRM3
RPS14 RPS4X
UPK1B PDZD2
COL1A2 COL6A2
ANXA3 SLC16A1
RPL3 RPS23
RPL30 RPL4
RPL13 KYNU
CDX2 PLCB4
PSMB3 ALDOB
EEF1A1 IFITM1
CRIM1 MEIS2
PDZD2 PRKCI
PCBP3 FLJ40113
ALDH1A2 TBC1D2B
FCGR3A LHFPL2
LMO1 EXT1
ARPC4 VENTX
S100G KIAA0528
GRIP2 MYO9B
RPL32 RPS11
PEA15 ANXA2P3
RPLP1 RPS3
ESRRG GNB5
DDX49 RPL37A
GPR35 PCBP3
RPLP0 RPS23
HIST1H2BM HIST1H2BC
RPS9 RPL18A
RPL13 RPL38
RPL8 RPS3
RPL8 GNB2L1
RPSA RPL13A
RPSA RPS8
RPL10 RPS13
MCF2 PTN
DUSP1 FOSB
SKP2 DKFZp434H1419
SPTA1 DNAJC24
ALDH1A2 COBLL1
LCP1 PTPRC
FCER1G AIF1
SFI1 KYNU
SLC26A4 SCG2
CFI TSPAN3
ORM1 REG1A
RPS17 RPL36A
RPS17 GNB2L1
RPL29 RPL35
RPL18A RPS15
RPL18A RPL38
LOXL2 SERPINE1
MBL2 ARHGEF12
EFEMP1 MEIS2
RPS11 RPL34
CD37 CD48
ANXA3 TGM1
RPS25 RPS11
RPS9 RPLP0
BAX FPR2
HIST2H4A LIPE
SERPINB3 KRT16
COBLL1 TM4SF1
COBLL1 PDPN
LCP2 PTPRC
EPHX1 MAOA
GK GK3P
CALB2 TSPAN3
AHCYL2 MAOA
CPT1B CHKB
MGAT3 LSM7
WWC1 MEIS2
RPL38 GNB2L1
ZMPSTE24 CAP1
SI ORM1
HEG1 PLOD2
MBL2 CHRM3
RPS27 RPS29
EFEMP1 CD200
RPS20 RPS15
RPS11 RPS15
RPS11 RPS3
RPL32 RPL24
RPL32 RPL37
FGF7 PDZD2
RPL30 RPL23A
SOX1 EMX1
RPS8 RPL24
RPS25 RPS28
RPS25 RPL34
RPS18 RPS17
RPS9 RPS17
RPL8 RPL7
EEF1G RPS18
ELAVL3 COX6A2
KIAA0195 LRIG2
WDR62 GTSE1
PLIN1 ADIPOQ
RPS17 SFI1
MYL6 PTRF
ABAT SCAND2
SOX9 CDH17
MBL2 APAF1
CCDC64 SPTAN1
COL3A1 MXRA5
RPS11 RPL27A
RPLP1 RPL41
TPT1 RPL34
RPS25 RPL11
RPS25 RPS13
RPLP0 RPS25
RPL13 CSHL1
RPL13 DDX49
RPS19 RPS16
C1QL1 GPR161
ZNF536 NFIB
CALB2 CRIM1
RIMBP2 CHGA
OLFML1 MEIS2
PTPRN2 GCG
IGL@ IGHM
RPS15A RPS3
ALDOB PSMD3
BID PPP1R3A
COL3A1 COL15A1
UBC SFI1
COL1A2 COL1A1
RPL14 RPL24
IGLV3-25 GIPR
ETS1 MYT1L
BMI1 SCRG1
GPSM2 BCKDHB
OCLN NFIB
BGN SPARC
SEMA3C COBLL1
ZNF592 KIAA0195
IFT140 C1QL1
EEF2 ATP5D
QPCT INA
SCRG1 PEG3
RPL13A RPL36A
ARPC4 SFI1
S100G BCAT1
IGSF9B EPOR
RPL12 RPL38
C11orf9 ALDH1A2
ATP6V1B1 ELAVL3
RPL41 RPS3
LPA DMXL1
RPS18 RPL27
RPS9 RPL13A
MCF2 PDE6A
TRA2B PPP1R8
EEF1A1 RPSA
PCBP3 LRIG2
GFPT2 PLLP
CBR1 LPIN2
FCGR3A FCGR1A
VLDLR SMARCA2
MXRA5 LOX
OLFML1 VLDLR
MSTN HIST1H2BN
SEMA5A OLFML1
C2 COBLL1
RPL24 RPS15A
RPL5 RPS6
SI ANPEP
MYT1L CLUL1
COL3A1 COL5A2
RPS20 RPL41
RPS14 BTF3
LOC91316 GIPR
LOC91316 NRG2
RPS9 RPL11
RPS9 RPL34
RPS9 RPL18
RPL13 RPS11
RPL28 RPS8
RPSA RPL28
MCF2 COIL
USP11 ARVCF
FGF7 AFF1
POSTN COL1A2
ZC3H13 DAB2
CLCA1 ADIPOQ
ETF1 UBE2E1
NRCAM CCL8
ZNF536 EXT1
CYP3A5 KRT20
MVK LRIG2
RRS1 STAU2
PSMA6 BAZ1A
TGM1 CALB2
SLC4A4 FRMD4B
ARPC4 GAPDH
RPS17 GAPDH
RPS15A RPS28
RPL31 RPL36A
DARC CCL14
UPK1B TBC1D9
CRYAB S100A1
CDC5L DSTYK
RPS25 RPL24
RPL10 GNB2L1
RPL10 RPL28
AAK1 MAN1A2
GP2 CHGA
TUBGCP2 PLEKHG3
ALDH1A2 PDZD2
CTGF SLC2A3
GBP1 CXCL10
SORBS3 GAPDH
PPP1R3A ASF1A
NEK7 MEIS2
MGAT3 SPAG8
CRHR2 PRR4
CLUL1 PRR4
HEG1 GFPT2
C11orf9 CRIM1
CHN2 DEFA6
VGF PCSK1
MBL2 NFIB
RPL37A RPL4
RPL30 RPL32
RPS9 RPL24
RPL8 RPL38
RPL10 RPL34
PTPN9 PCBP3
EEF1A1 RPL27A
IGJ LOC91316
COL4A2 PDGFRB
SRP54 PSMA6
SPON1 FBLN1
PDIA2 TM4SF1
EMX1 SPAG8
CD37 ACP5
RPS18 RPS11
RPLP0 GNB2L1
RPLP0 RPS15A
RPLP0 RPL41
POSTN COL6A3
EEF1A1 RPS17
RFC4 GMPS
EIF2AK2 THRA
MYL1 TTN
IFIT3 OAS2
GTF2B ATPAF2
REG1B ANPEP
SAG SPAG8
HEPH FABP1
RPS15A RPL35
IGH@ NRG2
RPL38 RPL36A
GPRC5A SLC16A4
RPL12 RPL31
BID BCAS2
ARVCF PLEKHG3
RPS11 RPL4
RPLP1 RPS23
RPL3 RPL31
RPS18 RPS15
LOC728643 RPLP1
RPL28 RPL18A
RPL10 RPS25
MCF2 CD163
MCF2 ETS1
RPS3A RPL9
IL10RA CD53
RPL36A RPL35
PDE6A NFIB
CD53 LCP2
NRCAM BCAP29
MX1 IFI27
AIF1 SLCO2B1
DSTYK VPS13A
SCRG1 FRZB
CDH19 SH3BGR
RPL29 RPL38
RPL18A RPS23
RARRES1 MEIS2
RARRES1 ALDH1A2
RPL23A RPL18A
RPS11 RPS23
ANXA13 SPINK4
RPLP1 RPL18A
IGKC POU2AF1
RPS25 RPS14
TMSB4X ACTB
RPL13 RPL36A
ASCL2 ATP10B
FGFR1 SORBS3
TRA2B UBE2E1
PAX8 GPRIN2
IFIT2 IFIT1
PLA2G2A MUC2
KRT20 CDH17
GFPT2 C1S
HSPD1 HSPE1
HIST1H2BN MLLT4
SEMA5A FRMD4B
ING1 TM9SF4
UGDH TXNRD1
NRG2 GIPR
LOC90925 PRR4
MVD SAG
WWC1 ALDH1A2
RARRES1 CD200
MRPS14 MAN1A2
MYT1L CRHR2
COL1A2 BGN
LILRP2 TRIM9
RPS9 RPS8
RPSA RPS3
MCF2 DMXL1
COPS5 CPNE3
IL12RB2 PRR4
TCF3 PRB1
OPHN1 ATPAF2
LOX THBS2
CD79A HERPUD1
SPAG8 IL24
SPAG8 CUX2
NAIP SPAG8
MVK ELAVL3
IER2 ZFP36
RPS3 RPL7
CEP152 SYN2
LOC100134331 GIPR
IGSF9B PCBP3
FSTL3 PTRF
RPL4 RPL38
THAP11 SLC5A12
RPL23A RPS17
COL1A2 VCAN
RPS25 RPS23
RPS25 RPL37
TMSB4X IFITM3
RPL18 RPL31
LOC728643 RPS23
HAP1 PLEKHG3
RPL28 RPS15A
RPSA CHAF1A
PTN CHRM3
ARG1 TAF13
MCF2 VPS13A
TEP1 KPNA5
IL12RB2 MBL2
SLA CD53
EEF1A1 RPL37
PTGS2 ADORA1
HTRA2 PCGF1
ANXA8L2 KRT19
PGD TXNRD1
APOD FASN
TGM1 PLLP
FABP7 SAP30
NME6 PRR4
IGSF9B TUBGCP2
PTPRD IL8RB
RPL18A RPL34
UTP3 CBX1
BID SLC14A1
PAPPA CRHR2
COL3A1 COL6A3
RPL23A RPL27A
RPL30 RPL27
RPL30 EIF3E
RPL30 RPL37
FTHP1 FTL
RPS18 RPS27
RPL8 RPL37
RPL28 RPL34
MCF2 CLUL1
PTPRZ1 SOX2
PAX8 IGSF9B
DUSP1 JUNB
PCBP3 PTPRD
KIAA0195 PTPRD
CD48 PTPRC
ZNF536 RPGRIP1L
RRS1 UBR5
FUT7 PCBP3
ADD2 IGH@
PPP1R3A GTF2B
MGAT3 HLF
LILRA2 PCSK1
ALB C6
ZMPSTE24 CACNA1A
RPL18A RPL24
RPL4 RPL37
C11orf9 HEG1
GUSB EGFR
SPINK4 PLA2G2A
CCDC64 C11orf9
RPS27 RPL36A
BID MALT1
ARVCF GRM4
RPS20 RPS3
PGM1 TGM1
MT4 MVK
DDX49 SFI1
LPA ZNF536
RPS10 RPS14
RPS18 PTMA
RPS18 RPL27A
RPL28 RPL38
RPL10 RPLP0
MTMR11 CDH17
EIF2AK2 RELN
HLA-DMB HLA-DRB4
CSNK2B RDBP
PDZD2 PROCR
CBR1 TCF25
ADAM15 C1QL1
ATP5D RPS15
TM9SF4 REG3A
CES1 ME1
FCER1G FCGR3A
MYL2 MYH2
ITSN1 ALDH1A2
ARPC4 ELAVL3
ARPC4 FCGR2A
RPS17 EEF2
MYST2 MEF2C
PRG4 GAS1
DAAM1 PDZD2
ADAM20 PCBP3
RPL18A RPL29
HEG1 GAS1
FBN1 COL6A1
COL3A1 VCAN
RPL27A RPL31
RPL23A RPS23
MT4 ATP6V1B1
RPL37A C1QL1
FAU RPL38
LPA ESM1
RPS25 RPL32
RPS18 RPL11
RPL13 RPS25
LOC643332 PVALB
RPSA EEF2
COPS5 RAB2A
WT1 VLDLR
CAMK4 TXK
MEIS2 COBLL1
REG1A ANPEP
TYROBP IFI30
STAU2 UBR5
SERPINE1 SERPINE2
HOXA9 CDH17
CYP3A5 CDH17
SFI1 RPS15
SLC16A1 PDZD2
SLC16A1 CD200
GAPDH SFI1
RPL13A RPL11
BCAS2 DNAJC24
WWC1 CD200
RPL31 RPS15
RPL12 RPL24
RPL34 RPS17
RPL37 RPL31
RPL4 RPL34
RPL4 RPL18A
GRIP2 TUBGCP2
EMX1 ACHE
RAB1A OPHN1
RPLP2 RPL13A
RPL32 RPL4
PGM1 ARL2BP
C9orf144 MAPK12
RPS8 RPL14
RPS18 RPL14
RPL13 RPL4
LOC728643 EEF2
RPSA RPL38
EEF1G RPL11
C1R COBLL1
ST18 SNAP25
KIAA0195 TUBGCP2
VENTX KIAA0195
ZNF592 SLC24A1
PRR4 HIST1H2BN
TGM1 C1R
ADH1B FRMD4B
COL6A2 SPARC
S100A1 TMSB15A
GNB2L1 RPS4X
RPL34 RPL35
BFSP2 PRB1
HIST1H2BC HIST1H2BN
PNMT ARVCF
RPL37A RPS28
MT1F MT2A
TPT1 RPL13A
RPS10 RPL38
RPLP0 RPL37
RPL13 RPS18
FCGR3B FCGR3A
RPL10 RPL36A
WT1 EFEMP1
ASF1A DKFZp434H1419
ELAVL3 PLEKHG3
NQO1 CBR1
PTGIS GAS1
MEGF9 CBR1
NTSR1 LHB
CNN1 TAGLN
IGHG1 MVK
CDKN1B CBX1
RPL37 RPL38
PBX1 MEIS2
PBX1 SEMA3C
CCDC46 SPTBN1
RPS27 RPL13A
TMPO HIST1H2BN
RPL27A RPL4
RPS14 RPL35
COL1A2 THY1
RPL37A MT4
RPL14 RPL11
RPS18 RPL17
RPL13 C1QL1
LOC728643 RPS17
RPSA RPL14
PCNA SNRPB
RIN1 AMH
FOLH1 ERBB2
WT1 CRIM1
WT1 FLRT2
EEF1A1 RPS14
EEF1A1 RPS11
PTGS2 RECQL
RPS15 RPL35
ADAM15 RPS6KB2
SPAG8 LRIG2
PRB1 RAD54L2
CLEC3B ACTC1
C2 ALDH1A2
MEP1A CDH17
SCAND2 ATPAF2
RPL31 RPS28
RPL29 RPL24
RPL4 RPL13A
HEG1 PTGIS
SEPT11 F9
MBL2 ZNF536
TPMT MYST2
MYT1L MBL2
TMPO MSTN
HAS1 CFI
RPL23A RPS15
RPS11 GNB2L1
RPLP1 RPL37
BTF3 EMX1
ESRRG SCG2
RPL3 RPS14
IGKC CD79A
CDK4 CCT2
MCF2 NME6
EEF1G RPS25
IL12RB2 MCF2
PTGS2 LEPR
SLC39A8 TM4SF1
MEOX2 GAS1
OCLN EXT1
LIPE MAD1L1
HLA-DPB1 HLA-DMB
ITGB2 EVI2B
SYP GNB5
VLDLR RGL1
OLFML1 PROCR
RPS17 RPS28
EFNA3 GPRIN2
GUCA2A AMH
RPL12 RPS17
NTRK2 SH3BGR
BZRPL1 C1QL1
ATP6V1B1 SLC24A1
RPL41 RPL34
MT4 KIAA0195
RPLP1 GNB2L1
DDX49 KIAA0195
TPT1 RPL41
RPS8 RPL35
RPS18 RPS14
RPL13 GNB2L1
RPL13 RPLP0
RPL28 RPL29
PTN RGS7
FGFR1 ANXA2P3
PFDN5 RPLP1
FOLH1 PSMD3
WT1 SEMA5A
TRA2B CDKN1B
IGFBP1 CGA
PAX8 PAX7
TRBV5-4 CD2
ASF1A KPNA5
GFPT2 PDPN
MT2A MT1G
AFF1 PDZD2
SFPQ PTGDS
LPXN PTPRC
PPP1R12B BAI3
RPS23 NACA
WWC1 TSPAN3
TRIM28 UBE2M
RPS12 RPS15A
IQCK HIST1H2BN
MRPS14 AAK1
BID SGCB
ARVCF WDR62
RPLP2 RPL31
RPS20 RPL24
PNMT C1QL1
RPL23A RPL41
CDC5L PLCB4
RPL37A RPL24
RPL37A UBC
LPA PDE6A
RPL30 RPL24
RPS8 RPL17
TMSB4X IFITM1
RPL10 RPL31
ARG1 BCKDHB
PMS2L11 TM4SF1
WT1 PHLPP2
OCM2 ZG16
TCF3 EMX1
EEF1A1 RPS15A
EEF1A1 RPS8
APOC1 APOE
LIPE FAS
AKR1C3 NQO1
NRCAM PDLIM5
GGH SATB2
SYP SYT1
MVK CPNE6
SFI1 KIAA0195
HIST1H2AE ACAN
LRP2 FRMD4B
DMP1 RALGDS
DAAM1 ADH1A
ALDOB LASP1
PBX1 SLC16A1
C11orf9 COBLL1
NOX1 ATP10B
ATP6V1B1 MVK
MYT1L PDE6A
ARVCF IGHG1
RPL41 RPS23
RPL17 RPL13A
RPS14 EEF2
UPK1B PROCR
FAU EIF3G
RPL14 RPL31
GPR35 MVK
RPS10 RPS17
RPS10 RPL30
RPS18 RPS3
RAD23B ETF1
OCM2 BID
EEF1A1 RPS15
MYO9B UBE3B
TUBGCP2 TNFRSF25
PDE6A ATP6AP2
CD200 TSPAN3
FCGR2A COG4
GCA BCKDHB
LOC391322 DDTL
PGD NQO1
SCG2 GNB5
VLDLR MEIS2
GRM4 MVK
UGDH PGD
LMO1 PCBP3
ARPC4 KIAA0195
TSHR FAM110B
RPS15A BTF3
WWC1 GFPT2
TNFRSF1B PTRF
AIF1 FGL2
RPS13 GNB2L1
JUNB EGR1
RPS27 RPL34
MYT1L ATP2B2
ARVCF KIAA0195
RPL27A RPS23
RPL23A RPL4
FGF7 VLDLR
RPLP1 SORBS3
RPL3 RPS6
RPL13 RPL13A
RPL8 RPL29
HAP1 PCBP3
GRP GRIA2
RPL10 RPS11
OCM2 MED14
EEF1A1 SFI1
EEF1A1 UBC
KLHL35 IL24
ST5 HS6ST1
CKS1B TOP2A
ZNF536 OCLN
CST2 GGH
SCAND2 PPP1R3A
SLC4A4 VLDLR
HIST1H2AE SAP30
BTF3 NPM1
MNDA SLCO2B1
LRP2 TSPAN3
DEFA6 GGH
PTRF BGN
PTRF ZYX
SAG TSHR
RPL31 RPS6
ADAM20 PLEKHG3
GRIP2 EFNA3
ABAT BAI3
MED14 ZG16
ARL2BP OLFML1
CCDC64 ALDH1A2
PAPPA CHRM3
GHRHR SPAG8
UPK1B MEIS2
RPLP1 RPL34
RPL6 RPL13A
RPL30 RPL35
BTF3 IL24
RPL28 RPLP0
SGCB OPHN1
PLA2G2A CLCA1
MVK SLC24A1
QPCT NEUROD1
TGM1 TSPAN3
GM2A GPNMB
GM2A TYROBP
CFI CD200
SLC4A4 PDZD2
UGDH TALDO1
LMO1 PRR4
DEFA5 SLC26A3
IGHG1 PLEKHG3
SPTAN1 ANXA2P3
AOC3 MFAP4
MED14 SGCB
EFEMP1 NEK7
RPL41 GNB2L1
RPL17 RPL31
RPS11 RPS13
COL1A2 AEBP1
RPL6 RPLP1
HLA-C IGHG1
RPS25 RPS15
ABL1 GTF2B
ACVRL1 TSHR
BMI1 COL9A3
HIST2H4A TAF6L
ACTG2 S100A1
HS6ST1 USP9X
C1R SERPING1
C1R GFPT2
CD27 HERPUD1
CD200 GAS1
CHRM3 ZNF536
PRR4 MSTN
QPCT TRIM9
TROVE2 PRR4
AMH SPAG8
CDH19 PSME4
PLOD2 CRIM1
PLOD2 GFPT2
RPS13 RPL37
RPL18A RPL35
DMXL1 AAK1
ATP8A2 PPP1R3A
ATP6V1B1 IGHG1
EIF3A PRR4
MRPS14 PRR4
DLK1 RIMBP2
RPS20 RPS28
RPL15 RPS21
RPS14 RPS28
RPL37A GAPDH
RPL37A RPL18A
RPLP1 KYNU
RPL14 RPL4
IGHMBP2 PCBP3
RPL30 RPS14
LOC91316 CD27
RPS8 RPS13
RPS18 RPS6
RPL28 RPL23A
RPSA BTF3
BAX FCGR2A
RAD23B CSTF2T
EEF1G RPS3
FGF7 WT1
RARRES1 C2
SERPING1 IFITM3
COIL AAK1
CBR1 MAOA
TSPAN3 MEIS2
SLC24A1 PCBP3
KYNU TRPM2
ALDH1A2 C1R
SPAG8 LOC552889
TPM1 THBS2
SLC16A1 MEIS2
PRR4 COIL
SETD2 SPAG8
MEP1A HEPH
LRP2 GFPT2
RPL31 RPS4X
PBX1 CRIM1
DMXL1 ATP2B2
ARL2BP ALDH1A2
EMX1 LSM7
NPR1 CD200
EFEMP1 PBX1
RPL27A EEF2
MT4 SFI1
TMSB4X GAPDH
LOC728643 EIF3G
IGLV3-25 PCGF1
NR4A1 ZFP36
RPSA RPL27A
PTN AAK1
PTN PDE6A
MCF2 HIST1H2BN
USP11 PLEKHG3
CCL5 GZMK
E2F5 TCEB1
ANPEP SLC6A8
BCAT1 MYBPH
ANXA8L2 SERPING1
LAPTM5 TYROBP
GTF2B INPP4A
CHRM3 FGF12
SPARCL1 VWF
MSTN ZNF536
C2 CALB2
GRM4 TUBGCP2
PLOD2 CD200
RPS3 RPS28
ADH1A FRMD4B
UTY RPS4Y1
IGSF9B CPNE6
CRHR2 TROVE2
ZMPSTE24 GP2
RPL37 RPL35
ATP6V1B1 ST5
RPS20 RPS27
UPK1B PHLPP2
RPL32 CSHL1
HCLS1 PTPRC
RPL30 RPL34
KRT33A SLMO1
RPS9 RPL38
RPL8 RPL36A
RPL10 RPS27
WT1 MEOX2
FGF7 LRP2
EEF1A1 RPS25
CGB LHB
MEIS2 PROCR
C1QL1 LRIG2
ACTC1 MYH2
ALDH1A2 FAM153A
SLCO2B1 CD53
MX1 IFIT3
KRT13 PI3
LILRB4 TYROBP
PTGIS GFPT2
TGM1 OLFML1
SCAND2 INPP4A
GMFG TYROBP
PLOD2 MEIS2
FAM5C GCG
ALB CA2
RPL4 RPS3
ITGA6 SERPINB5
RPS12 RPL13A
STAT1 CXCL10
MYT1L PARK2
CXCL12 ECM2
RPS14 RPL12
COL1A2 COL16A1
CDH12 PRR4
RPL6 RPS17
HGD ALDH3A1
RPS25 RPLP2
BTF3 BFSP2
TNKS CLUL1
RPL10 RPL18A
PMS2L11 ANXA8L2
PMS2L11 CD200
EEF1G RPL31
EIF2AK2 NFIB
IGHM LOC91316
HLA-G HLA-A
SEMA3C MEIS2
IFT140 PCBP3
OLFML1 CD200
COL9A3 PEG3
ODF1 MC2R
TGM1 TBC1D9
PPIB NNMT
COL1A1 SPARC
SCAND2 SGCB
LMO1 ST5
RPS23 BTF3
GNB2L1 RPL7
LOC145678 ARHGEF12
WWC1 SPOCK2
ISG20 CD79A
ACTA2 CNN1
PAX7 GPRIN2
RPL41 RPS28
RPL27A RPL38
RPS14 RPL27
RPS14 NACA
RPL37A CSHL1
RPLP1 RPS28
SHH UBC
LPA MBL2
RPLP0 RPL6
PTN MYT1L
ARG1 OPHN1
PMS2L11 C1R
WT1 SULF1
PTPN9 CAMK2B
THRA ARHGEF12
NTRK3 BID
FAS DES
SLC24A1 C1QL1
KYNU HS6ST1
SNAP25 GP2
SERPINE1 AXL
KIAA0195 PLEKHG3
KDM5D RPS4Y1
RGL1 FRMD4B
ZNF536 ZNF415
HIST1H2BN SYN2
TGM1 EPHB6
IGSF6 ACP5
RPL34 RPL24
GRIP2 REL
GRIP2 UBE3B
PBX1 ALDH1A2
MED14 ASF1A
NPR1 SPOCK2
CHAF1A RPS15
UPK1B NPR1
UBC SLC24A1
RPL6 RPL37
LPA EXT1
C6orf54 PVALB
CFHR4 LOC100128570
RPL13 GAPDH
RPL8 RPL37A
UGT2B11 UGT2B7
RPSA RPS20
KDR TGM1
MCF2 RBM12
CDX1 HEPH
RPS3A RPL31
USP11 KIAA0195
HIST2H4A RAD54L2
SST ESRRG
EEF1A1 RPL34
EEF1A1 RPS20
PAX8 PCBP3
ATP2B2 CARD10
PDCD4 FGF12
MIA GABRP
USP19 PCBP3
KIAA0284 COX6A2
ELAVL3 LRIG2
LAPTM5 CD53
PGD AKR1C3
BRD8 SPAG8
SORBS3 KYNU
RECQL BCAT1
DMC1 AAK1
LMTK2 EFNA3
ACTG1 IFITM3
MYL6 BGN
RPL24 RPS15
RPL34 RPS4X
NCKAP1 MARCH7
DST NME6
PHLPP2 PROCR
SLC9A1 GPRIN2
CHAF1A SFI1
RPL17 RPS23
PGM1 PDPN
RPL14 RPS15A
RPL3 RPL10A
LPA NFIB
RPS18 RPL12
RPS18 RPL5
RPS18 RPL4
RPL8 RPL32
PTN DCLK1
ACVRL1 LIPE
RAD23B UBE2E1
ERBB2 MED1
EIF2AK2 RPGRIP1L
FRMD4B TBC1D2B
ATP1B1 GSTP1
CHRM3 PDE6A
CAPZA2 TKTL1
QPCT PCSK1
CFI GFPT2
MXRA8 AEBP1
HIST1H2AE SH3BGR
CD74 HLA-DQB1
GNB2L1 EEF2
MFGE8 TAGLN
CD52 IGSF6
CCL15 CDH17
ALDOB STARD3
AGPAT2 PKIG
BID ATPAF2
RPS20 PTMA
RPL27A RPL18A
RPL23A RPS28
RPS11 RPL11
RPL14 RPL35
TAF13 GPSM2
RPL3 GNB2L1
RPL30 RPL14
GNAS LIPE
LOC91316 IGHA2
KRT33A CNTN1
IGKC XBP1
RPS8 RPS23
RPLP0 RPL34
ANXA2P3 PCDHGC3
HAP1 C1QL1
IGLV3-25 CD79A
RPSA RPS25
PRKAR1A STAT3
WT1 PROCR
OCM2 CFHR1
SERPINB3 SPRR1B
EEF1A1 RPLP0
PTPRO DACH1
PLN MYH11
SNAP25 CHGA
KIAA0195 HS6ST1
SPOCK2 ANXA8L2
TGM1 FAM153A
GAPDH RPS15
C2 PDPN
RPS23 RPL11
ARPC4 ADAM15
RPS3 EEF2
GNB2L1 RPL11
MVD LSM7
PTRF SYNPO
ZMPSTE24 CHGA
RPL4 RPS15
ARL2BP MEIS2
EMX1 BFSP2
PRSS3 FCGBP
PHLPP2 TBC1D2B
ARVCF C1QL1
FBN1 TGFB1I1
RPS14 RPL41
RPS11 RPS20
RPL14 RPS6
ANXA3 MEIS2
SOX1 BFSP2
RPS25 RPL27
LOC728643 RPS3
RPL28 RPS20
ATF3 FOSB
CYP3A4 CYP3A5
WT1 PTGIS
OCM2 GTF2B
OCM2 SLC22A13
TCF3 CD68
PTPRO SLC26A3
PDZD2 PLLP
NPM1 NACA
TBC1D9 GFPT2
KIAA0101 TOP2A
CSF2RB PTPRC
ATP10B CEACAM1
ATP10B SATB2
INA ABCC8
VLDLR PROCR
SEMA5A TSPAN3
ING1 IRS2
HSD3B1 ENC1
CFI MEIS2
CFI CALB2
GPRIN2 FLJ40113
SCAND2 GTF2B
RPS15A RPL11
RPS15A NACA
BCAS2 HS2ST1
GPR116 FOLR1
LILRA2 QPCT
YLPM1 FAM164A
CDKN1B DDX17
RPL29 RPS17
ABAT ATPAF2
GALK1 LIPE
RPS20 RPL7
COL1A2 NID2
RPL32 RPL31
PGM1 CD200
LILRP2 LILRA2
RPLP1 C1QL1
FAU RPS17
GNAS EMX1
KRT33A GTSE1
RPL8 RPL27
ABL1 MED14
PFDN5 RPS14
SERPINB4 KRT16
IL12RB2 MSTN
EEF1A1 IFITM3
UBE2L6 IFI35
COL5A2 LOX
SEMA3C TBC1D2B
CALB2 PDZD2
CALB2 C1R
IFI44L OAS2
CHRM3 OCLN
HIST1H2BN NFIB
CFI FRMD4B
COL1A1 DHPS
IGSF9B TBX19
ADH7 DST
RPL4 NACA
RPL4 RPS23
RPL4 RPL31
ALDOB CRKRS
ABAT SGCB
RPN1 PPIB
GHRHR CCDC46
RPL23A RPL37
RPLP1 PPIB
IGHMBP2 GRM4
TMSB4X FCGR2A
RPL8 RPL35
RPL8 PTMA
RPL8 RPLP0
FOXD2 ST5
RPL28 RPL31
GRP FAM5C
ROR2 ANXA8L2
RPL10 RPLP1
THBS4 SELE
MEIS2 PDPN
PCBP3 C1QL1
RPS28 RPL11
ZG16 KPNA5
SLC24A1 LRIG2
LIPE INPP4A
HLA-DMA HLA-DPB1
PDGFRB COL4A1
SFI1 CDK6
SCRG1 PSME4
NDUFB7 ETFB
COL6A2 COL1A1
RPS23 RPS28
EFNA3 MYO9B
EFNA3 WDR62
LEPR S100G
VAMP1 SPAG8
RPS13 RPL11
RPL18A RPS13
GRIP2 OCEL1
CCDC46 FGF12
ATP6V1B1 PLEKHG3
EFEMP1 COBLL1
PAPPA MYT1L
RPL27A RPL17
ANXA3 CD200
RPL3 RPS3
RPL30 RPL36A
LOC728643 PPIB
PFDN5 RPS15
MCF2 DDX17
MCF2 TROVE2
RIN1 ABL1
CDX2 CDH17
WT1 COBLL1
OCM2 LOC730092
IL18 NEK7
RPL27 RPL35
RPS28 RPL35
SERPING1 TM4SF1
GFPT2 PDZD2
FGL2 PTPRC
SYNM GABRP
OPHN1 SKP2
MYH7 TTN
GREB1 SLC16A4
ELAVL3 PTPRD
IL6 TNFAIP3
LRRTM2 CPN2
RHOBTB2 HOPX
COL9A3 FRZB
SFPQ PVALB
MYST1 UBE3B
POU4F1 TNFRSF25
LMO1 KIAA0195
LMO1 VENTX
GNB2L1 NACA
S100A7 S100A8
MVD SPAG8
LRRC8B C16orf88
RPL29 RPL13A
ME1 MARCH3
RPL4 NPM1
SOX2 ST5
SOX2 ADH7
CCDC64 C2
ARVCF USP19
NPR1 GFPT2
NPR1 TGM1
COL3A1 THY1
PNMT ATP6V1B1
RPL32 RPS3
CDH12 DMXL1
BLZF1 RAPGEF4
RPLP1 RPL38
TAF13 BCKDHB
SOX1 MAD1L1
KRT33A C10orf12
RPS18 RPS21
RPLP0 RPL36A
LOC728643 RPS14
RPS19 RPL18
USP11 FLJ40113
IL12RB2 RPGRIP1L
POSTN THBS2
THRA EPOR
EEF1A1 RPL18A
MAPT UGT2B4
PTGS2 SLC30A1
CXCR5 ANXA2P3
PI3 KRT16
RGS7 NFIB
C1QL1 CDR2L
VCAN FAP
CSNK1E TMEM184B
ANXA8L2 ALDH1A2
GTF2B OPHN1
CPZ BGN
CALB2 C1S
MVK PLEKHG3
SFI1 C1QL1
PFTK1 DFNA5
MT1E SERPING1
GAPDH ST5
DDX17 NFIB
ACTR3 ACTR2
TGFB1I1 COL5A2
CDH19 HIST1H2AE
CAMSAP1L1 NEK7
RPS4X RPL13A
BCAS2 IL8RB
OGG1 PCBP3
PI4K2A APAF1
RPL12 RPS3
RPL34 RPS6
RPL37 RPS17
PRKG2 NAP1L3
CCDC46 SPAG8
RPS27 RPL27
RPS27 GNB2L1
BID MGAT2
ARVCF ATP6V1B1
RPL17 RPL34
RPL15 RPS27A
UBC ACTG1
RPS11 EEF2
RPL30 RPL31
GLUD2 GLUD1
PCOLCE COL1A2
TPT1 RPS23
TMSB4X RPLP1
RPL8 RPL23A
HAP1 ARPC4
MCF2 MAN1A2
MCF2 CASK
MCF2 CRHR2
IL12RB2 NFIB
WT1 SEMA3C
EEF1A1 GRIK5
IL18 FLRT2
KRT19 TM4SF1
COL6A1 SPARC
ISLR AEBP1
LIPE TAF6L
FCGR1A LHFPL2
MVK ST5
CFI ALDH1A2
IGL@ CD79A
PPP1R3A TGDS
GRM4 PLEKHG3
HLA-J HLA-C
PPP1R12B ASF1A
COX7A2L COL9A3
WWC1 CRIM1
RPL38 RPL13A
CRHR2 AAK1
RPL18A RPL11
MED14 RALGDS
ATP6V1B1 ADAM20
PHLPP2 AFF1
RPS14 RPL17
UPK1B C1S
UPK1B FRMD4B
PNMT PCBP3
RPS11 RPS16
TPM2 MYL9
CDH12 ZNF536
CAND1 PRR4
MED1 STARD3
RPLP1 RPL23A
HGD GREB1
RPS10 RPL10A
RPL8 RPS8
CD163 FCER1G
WSCD2 AAK1
RPSA RPL29
SLA PTPRC
CAMK4 ING2
GSTA2 CHST1
MYBPH STC1
CRIM1 PDPN
ACTC1 MYL1
EPHX1 MUC1
SNAP25 DDC
CYB5A EPHX1
COL15A1 THBS2
KIAA0195 USP19
FBLN1 COL6A3
VSIG4 C1QB
MEF2C SPTBN1
TKTL1 CCL8
CD14 STAB1
PTGIS PDPN
RPL9 RPL10A
PRR4 MAN1A2
C2 GFPT2
SCAND2 OPHN1
NEK7 CRIM1
MVD RAD54L2
IGSF9B CYP11A1
GUCA2A MGAT3
ZMPSTE24 NFYC
DAAM1 OLFML1
CD68 RAD54L2
EMX1 SETD2
EMX1 CD68
MBL2 LIPT1
RPS6KA2 HOPX
CCDC64 GFPT2
HLA-DQA1 HLA-DPB1
DLK1 NFYC
NPR1 ALDH1A2
CHAF1A HS6ST1
EFEMP1 GFPT2
TF FOXG1
COL3A1 LUM
UPK1B AFF1
UPK1B OLFML1
RPL37A KYNU
LPA AAK1
RPS8 RPL41
RPS10 RPS20
RPLP0 RPL32
RPLP0 RPS10
HIST1H2BI HIST1H1C
RPS9 GNB2L1
RPL13 USP9X
RPL8 RPL24
FOXD2 RPL13
TNF FZR1
PTN MBL2
RPL10 RPL27A
EEF1G RPS8
USP11 MVK
FGF9 CD200
IL12RB2 DNM1L
WT1 UPK1B
GADD45B ZFP36
LIPE FAM50A
LTA4H HOPX
HMGB2 H2AFZ
SEMA3C CD200
IFT140 KIAA0195
FCGR3A C1QB
CALB2 PDPN
MVK TUBGCP2
CHRM3 EXT1
CAPZA2 NRCAM
POU2AF1 XBP1
ITSN1 ANXA8L2
ARHGEF12 CPN1
EMILIN1 COL6A3
HEPH KRT20
AKR1C4 RAB40B
COL16A1 COL6A3
RPL13A RPS15
POLR2I COX6B1
KRT12 HS6ST1
LMTK2 TUBGCP2
HDDC2 MMP3
ACTG1 IFITM1
IGHG1 ELAVL3
CDKN1B LOC728844
MED14 SLC22A13
CCDC46 BCL6
MRPS12 ATPAF2
SEPT11 SPAG8
ATP6V1B1 ZNF592
ATP6V1B1 ARPC4
IFRD1 CPSF4
MYT1L EIF3A
CHAF1A KYNU
U2AF2 EFNA3
CTSZ LIPE
PAX7 ARVCF
UBC ELAVL3
RPS11 RPL37
RCAN2 CPB2
MED1 CRKRS
RPL6 RPL27A
RPL14 RPL12
CD37 FAIM3
ESRRG MAPK6
LPA CHRM3
RPL18 RPL18A
RPS9 RPL37A
EIF3K MRPS12
TNF FLJ40113
RPSA EIF3G
RPL10 RPS10
RPS3A RPS23
USP11 CAMK2B
FGF9 HEG1
HIST2H4A EMX1
TNK1 EMX1
WT1 C1S
WT1 CFI
PSMD8 EIF3K
IL10RA PTPRC
EIF2AK2 DMC1
RAPGEF4 MAPK12
RPL27 RPL36A
SKP2 PDE6H
C1R CRIM1
ELP4 MSX2
KIAA0195 GPR161
RPGRIP1L AAK1
SPAG8 LIPE
CALB2 ANXA8L2
RAD54L2 SPAG8
LOXL1 SPARC
CSHL1 RPL36A
COL9A3 PSME4
LTA TAF6L
GRM4 TNFRSF25
SLC4A4 OLFML1
COL16A1 SPON1
EFNA3 TUBGCP2
ACTG1 GAPDH
LOC100134331 CD79A
ABAT GTF2B
IGL@ IGJ
CCDC46 BAI3
ATP8A2 SKP2
PARK2 CHRM3
IQCK MSTN
STAT1 CXCL9
ARVCF MVK
GARNL1 PSMA6
RPL41 RPL37
KLRC2 GZMA
SRGN PTPRC
RPL3 RPL12
RPL30 RPL37A
RPS9 EEF2
RPS9 RPL27A
IL12RB2 AAK1
FGF7 ALDH1A2
CDC34 ARVCF
EIF2AK2 KALRN
EIF2AK2 ARHGEF12
CDH17 PLCB4
C1QL1 RPS6KB2
OPHN1 CDC42
ST18 CAP1
ANXA8L2 PDPN
ITGB2 TYROBP
C16orf88 MAPK12
ZNF592 TUBGCP2
PDGFRB THY1
CALCA PCSK1
SLC16A1 CALB2
SEMA5A ALDH1A2
TGM1 MEIS2
GPRIN2 PLEKHG3
IGL@ POP5
SPON1 COL6A3
ADH1A PDZD2
SCG5 SCG2
PTGFR AAK1
ZMPSTE24 ST18
RPL24 RPL27
RPL18A RPL27
C11orf9 MEIS2
CCDC46 CUX2
EMX1 SEPT11
SLC9A3 MMP19
MBL2 PI4K2A
CCDC64 ANXA8L2
PAX7 TUBGCP2
PAX7 PCBP3
UPK1B CRIM1
FGF7 MDFIC
FAU RPS3
BTF3 SAG
RPL30 GNB2L1
GPR35 GRM4
IGKC HTRA2
TPT1 RPS28
CHRND ELAVL3
RPS9 RPS23
RPL28 RPS3
IGLV3-25 DCBLD2
ABL1 INPP4A
RPL10 RPS17
HIST2H4A PRB1
FGF7 MEOX2
EEF1A1 CSHL1
IL10RA NCF4
ANXA8L2 TNXB
CDH5 VWF
LCP1 EVI2B
MXRA5 SERPINE2
MT1E MT2A
SEMA5A SLC16A1
HMGCS2 HEPH
CAMK2B KIAA0195
DEFA5 GGH
S100A7 S100A9
REST NAT1
ZMPSTE24 SNAP25
ADAM20 MVK
DMXL1 OCLN
ATP6V1B1 LMO1
MBL2 AAK1
PHLPP2 ADH1A
MYT1L RPGRIP1L
MYT1L TROVE2
SLC9A1 PCBP3
CTSZ KLHL35
RPL23A RPS13
TBX1 ELAVL3
CDH12 MYT1L
MT4 PNMT
HCLS1 CD53
HLA-C LOC100134331
LOC728643 RPS11
CD163 LHFPL2
RPL28 RPS14
ASCL2 SATB2
RPS19 RPL28
RPSA GNB2L1
RPSA RPS9
PTN ZNF536
RAD23B PPP1R8
EEF1G RPS6
WT1 TGM1
MYCL1 RIMBP2
OCM2 PPP1R3A
UBC SLC2A3
C1QL1 PLEKHG3
TUBGCP2 MYO9B
FRMD4B SMARCA2
PAX2 LIPE
KIAA0195 FLJ40113
CD48 EVI2B
CHRM3 ATP2B2
ADH1B PDZD2
GPRIN2 MVK
IGL@ POU2AF1
DDX17 AAK1
TROVE2 COIL
FABP7 PSME4
NME6 CHRM3
TNFSF9 NTSR1
CILP FBLN1
RECQL KIAA0528
DMC1 PRR4
FAM5C PTPRN2
WWC1 CALB2
SPTAN1 PCDHGC3
HEG1 CALB2
SEMG2 GPSM2
SEMG2 SLC5A12
SOX2 ATF5
MBL2 CRHR2
HLA-DQA1 HLA-DRB4
RPS21 RPS27
ARVCF CNTN2
RPLP2 RPS3
PAX7 GRM4
RPS20 DPYSL4
RPS20 EEF2
RPS20 RPS23
RPS14 NPM1
SAA4 KCNH1
RPL23A RPLP2
RPL23A RPL17
HLA-E HLA-G
ANXA13 MUC2
RPL32 RPS27
BAZ1B ETF1
CFHR1 PTGIS
C9orf144 C16orf88
RPLP1 MT4
BTF3 MAD1L1
RPL30 RPS17
RPLP0 RPL35
RPLP0 RPLP2
RPS9 RPS25
RPSA KYNU
RPSA RPL37
FGFR1 GRIK5
ABL1 PPP1R3A
ETS1 AAK1
PMS2L11 SLC39A8
PMS2L11 CALB2
USP11 LMO1
CAMK4 EPM2A
RAB33A APAF1
CACNA1A CAP1
KRT20 LGALS4
SLC39A8 COBLL1
EPHX1 FOLR1
ALDH1A2 C1S
DDN LIPE
ATP10B CDH17
CYP11A1 TNFRSF25
HLA-DRA HLA-DRB4
NBL1 AEBP1
SFI1 SLC24A1
PTGIS C1R
COX6C UQCRB
ITSN1 CD200
NFIX CRHR1
TGFB1I1 PDLIM7
RPL13A RPL35
TBC1D4 INPP4A
RPS17 BTF3
RPS27A RPS7
LOC145678 USP9X
LMTK2 GPRIN2
COX7A2L PSME4
CD52 LIPA
LDHB S100G
RPL29 RPL31
CCDC46 MEF2C
VGF NEUROD1
EIF3A PDE6A
MYT1L DDX17
COL3A1 COL16A1
GHRHR BAI3
C9orf144 LRRC8B
RPL14 RPS14
GNAS BTF3
KRT33A MYO9B
RPS9 SLC25A6
RPS9 RPL23A
RPL13 RPL37
RPL13 MT4
FOXD2 COG4
CD163 AIF1
RPL28 RPS28
NME2 RPS17
NME2 RPL38
PMS2L11 FAM153A
SST GNB5
EIF2AK2 CHRM3
PLLP DCTD
PEG3 GABRP
SNAP25 CACNA1A
RRAS SERPING1
IL6 KDM6B
ALAS2 OCEL1
ZNF536 ATP2B2
MVK PTPRD
VLDLR TBC1D2B
CD151 POLR2L
SLC26A4 SYT1
SLC16A1 FRMD4B
TGM1 COBLL1
SULF1 MEOX2
CFI TGM1
HMGCS2 FABP1
LRP2 PDZD2
COL6A2 COL5A2
S100G TFPI
EFNA3 EPOR
RARRES2 C1R
RPS13 RPS15A
PRKG2 ATPAF2
SLMO1 IGSF9B
PARK2 PRR4
NLGN4Y AVPR1B
MYT1L NLGN1
MYT1L OCLN
EFEMP1 CALB2
RPS20 RPL18A
RPS14 RPL7
GHRHR FAM164A
UPK1B C2
RPS11 RPL35
RPL37A ST5
SFTPD CACNA2D2
ACTA1 MYL2
TTC39A PTGDS
PCOLCE SPARC
RPLP0 FAU
RPLP0 RPS18
RPS9 RPS15
RPS9 RPL12
CD163 C1QB
RPSA RPS28
RPSA RPS23
MAP3K1 NAP1L3
FGF9 EFEMP1
HIST2H4A RFX1
FGF7 TGM1
OCM2 ASF1A
RPA1 LTA
IL18 MEIS2
CCR7 CD37
APOC1 IFI30
DNAJC24 MGAT2
RRAS ANXA2P3
LIPE OGG1
ST5 PTCH1
IFT140 VENTX
FCGR3A FGL2
GNLY FAM153A
SFI1 COG4
TRAPPC2P1 APAF1
SETD2 RAD54L2
SPON1 ECM2
ABCA3 LAMP3
RPS6 RPL11
RPL13A CSHL1
KRT12 SLC24A1
RPS17 SORBS3
RPL24 RPL11
RPL29 RPL36A
ABAT ZG16
UTP3 UBE2E1
IQCK IKBKAP
MBL2 OCLN
SFRP1 RECQL
PAX7 CRHR1
RPL23A RPL11
UBC ARPC4
RPL6 RPS3
DDX49 BZRPL1
ANXA3 CRIM1
RPL3 RPL14
RPS25 RPL29
RPS10 RPL36A
RPS9 RPL4
LOC728643 NPM1
LOC728643 GNB2L1
PFDN5 RPL37A
RPS3A RPS3
FGF7 OLFML1
POSTN FN1
TRA2B HNRNPA2B1
CDC34 CHAF1A
EIF2AK2 DST
PSG1 RPH3A
GP2 CACNA1A
EPOR CPNE6
ATRX LOC728849
MT1X MT1H
IFIT3 IFIT2
TBC1D9 ALDH1A2
BGN GSTM2
ST5 IFITM3
ABCC9 ATPAF2
SFI1 FCGR2A
PTPRN2 MAPK6
LY86 TYROBP
NRG2 IGL@
GNB2L1 RPL10A
TUB WDR62
PTRF PCDHGC3
GPR116 CACNA2D2
SAG NAIP
PI4K2A RELN
CLIC4 PDPN
CLIC4 C2
GPRC5A SCEL
RPL29 RPS28
RPS13 RPL31
LY6G6D GGH
PRKG2 LOC100134498
DMXL1 GAPVD1
DMXL1 PDE6A
ARL2BP SEMA3C
RPS12 CNNM2
PLA2G10 ATP1B1
PLA2G10 S100P
NTSR2 EFNA3
HIST1H2BC HIST1H2BL
CCDC64 MEIS2
CD28 LRIG2
AKR1C2 TXNRD1
RPS27 RPL31
MYT1L RBM12
RAB1A FXN
EFEMP1 ALDH1A2
CDH12 ATP2B2
MED1 LASP1
RPL37A KIAA0195
RPL14 RPL29
ANXA3 UPK1B
MT1A MT1X
RPS10 RPS11
RPS10 RPS25
RPL18 RPL12
RPS18 RPL41
RPL8 RPS17
LOC728643 RPL18A
LOC728643 RPS8
RPSA RPS18
ABL1 UBL4A
RPL10 RPL11
KDR PGM1
WNT7A LSM7
COPS5 UBR5
EEF1G RPS28
MYCL1 NFYC
EEF1A1 ST5
EIF2AK2 CYP2E1
TUBGCP2 CPNE6
PDE6A AAK1
SLC24A1 POL3S
ALDH1A2 PLLP
F2 CGA
MT1E RRAS
PRR4 CD163
GAPDH PFN1
SORBS3 ST5
LOC100128031 EPCAM
LOC728844 PPP1R8
RPS23 RPL7
RECQL MYBPH
GNB2L1 RPL27
MYL6 ST5
CLIC4 PLOD2
RPL37 RPL11
RPL37 RPL7
GRIP2 GPRIN2
EIF3A CHRM3
RPS21 RPS7
MRPS14 IQCK
MYT1L ZNF536
CHAF1A ARPC4
RPS14 RPL11
UPK1B TBC1D2B
UPK1B NNAT
RPL21 RPS27A
RPL6 GNB2L1
RPL6 RPS20
GPR35 ELAVL3
RPS10 RPS15A
RPLP0 RPL12
RPL8 RPL4
BAX ALDH4A1
PMS2L11 NPR1
RIN1 SPAG8
MAD2L1 KRAS
RPS3A RPL34
EEF1A1 LOC728643
CDC34 TUBGCP2
MTMR11 LGALS4
FLJ40113 CDR2L
IREB2 KPNA5
LIPE DES
FLNB COL17A1
KIAA0195 PLK3
ANXA8L2 AP2M1
ZNF592 PLEKHG3
SERPINA7 GTF2B
NEUROD1 ABCC8
PTGIS ALDH1A2
TGM1 C1S
GPRIN2 CRHR1
GRM4 CPNE6
RPS29 RPL36A
LMO1 FCGR2A
LMO1 OCLN
AKAP11 EFHA1
RPS17 RPL27
WWC1 TGM1
FTH1 FTL
RPL34 RPL29
RPS13 RPS3
BET1 TFPI2
SPINK4 FABP4
RPS27 RPS23
BID RASGRP2
PRB1 ARHGEF12
RPL27A RPL11
FMO6P NTNG1
UBC SORBS3
COMMD4 RPS17
MT4 ARPC4
RPL37A IFITM1
RPL37A DPYSL4
RPL37A ATP6V1B1
FAU RPL18A
BTF3 DES
FN1 COL1A2
TMSB4X RPS15
RPL13 RPS14
RPL13 RPL23A
RPL8 RPL13A
RPL8 RPS25
UGT2B11 ECM1
ITGB5 COL1A2
ABL1 CCDC46
PDGFRA LOC145678
POSTN COL5A2
SLA CD37
TRA2B RAD23B
EEF1A1 ACTB
CDC34 HS6ST1
MAN1A2 NFIB
C1S PDPN
TSPAN3 TBC1D2B
MALT1 DNAJC24
COL5A2 COL6A1
ALDH1A2 EPHB6
AFAP1 CRIM1
TALDO1 FASN
SGCB GTF2B
CPB2 SCGB2A1
HIST1H2BN CPN2
SCRG1 FOXC1
EEF1B2 RPS28
GPRIN2 KIAA0195
PPP1R3A ZG16
GMFG CD53
FABP7 GABRP
LMO1 ZNF536
NME6 ATP2B2
RPS3 RPL27
PKIG STC1
WWC1 COBLL1
ZMPSTE24 PAM
PRKG2 SFMBT1
MED14 HS2ST1
C11orf9 GAS1
BZRPL1 USP9X
MBL2 TRAPPC2P1
ARVCF MYO9B
ARVCF ANKRD12
CHAF1A RPS17
RPL23A RPL24
UBC PTCH1
PGM1 FAM153A
PGM1 UPK1B
PLXNC1 CD53
MYT1 LHX2
RPL14 RPS17
ESRRG SLC26A4
DDX49 VENTX
LPA LMO1
RPL30 RPL18A
ATF3 ZFP36
ARG1 CR1
MCF2 PLA2R1
PMS2L11 KDR
COPS5 RRS1
EEF1G RPL18A
STAT2 ATP6V1B1
IL10RA LPXN
EIF2AK2 EIF3A
PTPRC FYB
SLC16A4 TCF25
AEBP1 THY1
KRT14 ACTC1
ARMC8 ATP2B2
COL5A2 THY1
ST5 ANXA2P3
NEUROD1 PCSK1
EEF2 SLC25A6
SEMA5A VLDLR
PCDHGA8 SGCB
LRP2 SEMA5A
LOC728844 ETF1
RPS23 RPL36A
NEK7 PFTK1
ARPC4 GPR161
IGHG1 TUBGCP2
GPRC5A CBR1
RPL24 GNB2L1
RPL31 RPL35
CLUL1 ATP2B2
DMXL1 TROVE2
ATP8A2 CCDC46
CMA1 FLJ40113
APOF MALT1
CCDC64 PTGIS
RPS27 RPS28
PHLPP2 ALDH1A2
MRPS14 NFIB
RPLP2 RPS23
PAX7 IGSF9B
RPL17 RPL37
RPL23A RPL19
UBC ATP6V1B1
MT4 C1QL1
RPL37A SNORA21
DDX49 ST5
RIMS1 PRKG2
TPT1 RPS29
RPS8 FAU
RPS8 RPL30
HLA-C IGKC
RPS25 RPL36A
RPL8 RPL18A
RPL28 RPS27
ARG1 ASF1A
SKI POLR2D
RAD51 DOCK10
PFDN5 RPS17
MCF2 CAND1
PMS2L11 SERPING1
ARID4A DMXL1
IL12RB2 ZNF536
DYRK1A MORC3
MYCL1 PPT1
TCEB1 COPS5
UBC IGH@
EEF1A1 RPS13
IL13RA2 CCL8
MMP10 TP63
PDZD2 MEIS2
POP5 LOC91316
CRISP2 SLC25A26
TSPAN3 PDZD2
LGALS7 KRT5
SEMA3C DCTD
VENTX CDK6
ST5 C1QL1
CHRDL1 ATP10D
SGCB GRPEL1
CXCL9 CD8A
TRIM9 INA
RIMBP2 GP2
PTGIS COBLL1
EEF1B2 RPL36A
SORBS3 PCDHGC3
IGHG1 CD79A
GPRIN2 CDR2L
MRFAP1L1 COL1A1
TROVE2 CHRM3
IGSF6 LIPA
EFNA3 CDK5R1
MVD LIPE
EIF3G RPS17
RPL29 RPS3
RPL37 RPS15
CLUL1 CHRM3
LGALS1 COL6A2
SEPT11 ATF1
EMX1 OGG1
PLSCR1 NMI
MRPS14 CASK
EFEMP1 SEMA3C
PAX7 MYO9B
HAS1 TSPAN3
UPK1B SLC16A1
PNMT CDK5R1
ACTB RPL41
FAU RPS11
CD37 LIPA
TGOLN2 RAD51L3
DDX49 ELAVL3
DDX49 RPLP1
RPS10 RPS3
TMSB4X RBM8A
RPS9 RPS15A
HAP1 ELAVL3
HIST2H2AA3 HIST1H2BI
FGFR1 RPLP1
MAP3K1 DNAJC24
MCF2 CDH12
IGFBP6 EMP3
FGF7 SLC16A1
PAX8 GRM4
PAX8 SLMO1
PTGS2 SLC6A3
PDPN PROCR
DES MAD1L1
SPTBN1 IL8RB
MYO9B FLJ40113
LHX2 RGS7
PLS1 EPCAM
TIMM8A CDR1
XBP1 LOC91316
EPOR TNFRSF25
ACTN1 PDLIM7
AGR2 MUC5B
FABP4 CLCA1
FRMD4B GFPT2
LIPE CEL
RPGRIP1L NFIB
GPX1 DAB2
PGD TALDO1
LSM7 LIPE
LSM7 SPAG8
ALDH1A3 C8orf84
SFI1 HS6ST1
FUT7 MVK
PTPRN2 SCG2
TGM1 SLC16A1
PPIB ANXA8L2
GRM4 ADRBK1
ZNF780A PRR4
SCNN1A CBR1
OTC SPAG8
ARPC4 ST5
RPS17 KYNU
RPS17 PPIB
LMTK2 PRPH
REST IL8RB
IGSF9B GRM4
IFNW1 ST5
DAAM1 FRMD4B
RPL29 GNB2L1
GRIP2 KRTAP26-1
SFTPB MUC1
CCDC46 BCAS2
RPS12 RPL37
BFSP2 GALK1
MBL2 DMXL1
FBL NFIB
TPMT MEF2C
RPS27 RPS15A
MRPS14 MSTN
MYT1L CRISP2
MTFR1 STAU2
RPLP2 RPL18A
HAS1 PROCR
RPS14 RPL29
RPL23 RPL19
UPK1B WWC1
MED1 PSMD3
RPL37A ARPC4
BTF3 FAS
RPS25 EEF2
RPL18 RPS4X
RPL18 RPS14
RPL13 ST5
RPL13 RPS3
RPL8 RPL27A
RPL28 GNB2L1
ACVRL1 CCDC46
RAD23B CDKN1B
MCF2 RPGRIP1L
PMS2L11 PDPN
MXD1 RHO
CDX2 FABP1
CDX2 HEPH
RPS3A RPS17
GAS6 BGN
OCM2 ATPAF2
GAB1 PAPPA
BCKDHB PDE3B
OPHN1 MMP3
ACTC1 MYH7
RPGRIP1L OCLN
ZYX ANXA2P3
OLFML1 PRKCI
SLC26A4 GNB5
ODF1 RPH3A
PRR4 RGS7
ARHGEF12 TRAPPC2P1
GP9 ANXA2P3
IGSF9B WDR62
POLR2D ATP5G2
RPL37 NACA
RPL18A EEF2
INPP4A NAP1L3
PBX1 COBLL1
MED14 KPNA5
DMXL1 UGCG
HLA-DRB3 HLA-DRB4
EMX1 TAF6L
DST ZNF536
DST PRR4
BID GTF2B
CHAF1A KRT12
FBN1 COL6A2
RPL41 RPL38
RPS20 RPL35
GPR35 IGHG1
HERC4 MIOS
ANXA2P1 AHNAK
HLA-C GIPR
HLA-C IGL@
HLA-C IGH@
TMSB4X MYL6
RPL13 RPS28
RPL13 UBC
RPL8 RPS15
HAP1 FUT7
RPS19 RPL13A
ABL1 RALGDS
RPL10 RPLP2
RAD23B KLF9
CDX1 CDX2
IL12RB2 PDE6A
WT1 OLFML1
WT1 SLC16A1
FGF7 KCND3
EEF1A1 RPS28
STAT2 PCBP3
PAX8 TNFRSF25
IL18 ANXA3
MAPT LOC100128570
NTRK3 ARG1
IL13RA2 PDLIM5
CDH17 SATB2
DACH1 CDH17
ASF1A NFKB2
TBC1D2B EPHB6
LIPE IL24
TM9SF4 IRS2
SPAG8 LOC646934
TNFRSF11B CLCA1
CYP3A5 LGALS4
