# Supplementary material for: Functional networks inference from rule-based machine learning models
Source: BioData Min. 2016 Sep 5;9:28. doi: 10.1186/s13040-016-0106-4 (PMC5011349; doi:10.1186/s13040-016-0106-4)
Supplement: Supplementary file 2 — Networks. All networks used in the analysis given as a list of edges. (XZ 11980 kb) [file 13040_2016_106_MOESM2_ESM.xz › networks/pearson/CNS/SE_C2.txt]

PDGFRA DAZ2
PDGFRA OLIG2
PTPRZ1 DAZ2
PLP1 MBP
OLIG2 DAZ2
TM4SF4 TRIP13
PDGFRA PTPRZ1
PDGFA PDGFRA
TFF1 RCVRN
IGHM IGL@
PTPRZ1 OLIG2
PDE6H RCVRN
MYLPF SLC6A3
UBE3A MCM5
PDGFA OLIG2
HIST1H4I FRMPD4
PDGFA DAZ2
MARCKS EIF4G2
SERPINA6 TAC1
RPL39 RPL9
SFRS11 DYRK1A
UBE3A C12orf32
TNFSF9 MAP3K10
PDE6A RCVRN
ESD MYL3
ZCCHC11 SFRS11
ACADM HNRNPK
SAFB DYRK1A
MCM5 C12orf32
DAZ2 EFNA3
SAFB SFRS11
NID2 MLLT3
AFAP1 BMI1
MUC5AC DAZL
SPCS2 ATP2A2
AZGP1 FOXO4
BMI1 LOC728849
COL1A2 COL3A1
MNX1 AZGP1
GUCA1A RCVRN
CNTN2 KRT81
SNCA FANCC
MNX1 ZNF33B
GUCA1A TFF1
UBE3A ZNF33B
PDE6H RHO
PDE6B RCVRN
SCG2 FANCC
PDE6H TFF1
PCBP1 HNRNPU
TNFSF9 FAS
HLA-C LOC91316
PDGFA PTPRZ1
SAFB YY1
HIST1H4I LIG4
BMI1 HMGN1
HMGN1 LOC728849
ACADM DYRK1A
SLC6A3 CHRNA5
ACADM HMGN1
SFRS11 ACADM
CTRC ZNF33B
CRYZ GAD1
IL12A SLC6A3
ESD C12orf32
SPCS2 ACADM
PTPRZ1 EFNA3
ACADM SFRS2
PUM1 YY1
BMI1 PRKAR1A
MCM5 PRB2
MAPRE1 HNRNPK
DUSP5 CHGB
PPP2R5E YY1
PDE6A TFF1
PMP2 PTPRZ1
ZNF33B ACTR1A
CNTN2 DAZL
IL12RB1 MT1L
ACADM LOC728849
SPCS2 SFRS11
MNX1 FOXO4
DYRK1A TOP2B
SPCS2 DAZAP2
FBLN1 ADRA2C
MAPK1IP1L RCN2
HLA-C IGL@
EIF1AP1 ACADM
RNF103 ATP2A2
SPCS2 ARF4
MALL FANCC
PDE6B RBP3
IL12A CHRNA5
SCG2 SNCA
MYLPF IL12A
SPCS2 ZCCHC11
ARHGEF12 CDK9
RCN2 HNRNPK
PDGFRA EFNA3
YES1 MAPRE1
SAFB ACADM
DYRK1A HNRNPU
BCLAF1 TOP2B
MAPK1IP1L HNRNPU
RHO RBP3
YY1 HNRNPU
COL4A1 COL4A2
PUM1 MAPK1IP1L
AFAP1 LOC728849
PMP2 DAZ2
SPCS2 RNF103
UBE3A PRB2
MCM5 ZNF33B
HNRNPK H3F3A
RHO RCVRN
SFRS11 LOC728849
MYLPF CHRNA5
SAFB HNRNPU
ADORA1 FEV
UBXN4 HNRNPU
PUM1 EIF1AP1
HNRNPK HMGN1
BMI1 ZNF238
HMGN1 H3F3A
HNRNPK SFRS2
HNRNPK LOC728849
ZNF238 CHGB
PRKAR1A ZNF238
ATP2A2 DYRK1A
ZNF638 ZCCHC11
DAZAP2 PRKAR1A
UBE3A ACTR1A
RAD23A ZNF33B
IGHM LOC91316
PTP4A1 EIF4G2
RPS3A RPL9
C12orf32 ACTR1A
C12orf32 PRB2
DYRK1A LOC728849
NID2 DUSP5
MARCKS PTP4A1
LRRC16A C12orf32
CDH2 MAPK1IP1L
SFRS11 CSTF3
DYRK1A SFRS2
ZCCHC11 MAPK1IP1L
ZCCHC11 ACADM
PDE6H PDC
ATP2A2 HNRNPU
RBP3 RCVRN
ZCCHC11 SAFB
SFRS11 HNRNPU
ATP2A2 ACADM
ATP2A2 SFRS11
KIAA0174 TTC3
PDE6H GNGT1
MOBP PDE6A
SPCS2 DYRK1A
FOXO4 HOXB6
MAPRE1 HMGN1
ACADM MAPRE1
SFRS11 MAPK1IP1L
SFRS11 EIF4G2
LOC91316 IGL@
MOBP RCVRN
CLTC NFE2L1
SPCS2 MAPK1IP1L
UBE3A HOXB6
UBE3A CTRC
ACLY MMD
AZGP1 ZNF33B
MAPK1IP1L RBBP7
CSTF3 HMGN1
ACADM HNRNPU
SFRS11 HNRNPK
DLG4 DRD4
EIF4G2 DYRK1A
PTP4A1 DYRK1A
MAPRE1 DYRK1A
SFRS11 XPO1
SFRS11 HMGN1
DYRK1A HNRNPK
UBE2N PPP2R5E
AFAP1 DYRK1A
FOXO4 ZNF33B
RBBP4 HNRNPU
RBBP7 HNRNPU
KRT18 KRT8
PTPN11 RCN2
COL11A1 IDH3B
RNF103 DYRK1A
PDE6H GUCA1A
PUM1 ZCCHC11
MOBP GUCA1A
ARF4 YY1
EIF1AP1 SFRS11
PHYHIP PTGDS
SUZ12 NARS
PUM1 HNRNPU
AFAP1 HMGN1
PMP2 PDGFRA
FRMPD4 LIG4
ACADM PCBP1
ARF4 ACADM
DYRK1A CREB1
NID2 ZNF238
ZCCHC11 ATP2A2
STXBP1 GSK3A
SPCS2 PCBP1
SPCS2 LOC728849
SPCS2 BMI1
HNRNPU HMGN1
IGHM HLA-C
CTRC MCM5
MYL3 MCM5
DYRK1A HMGN1
ZNF638 TTC3
NCOA6 SFRS11
RNF103 ACADM
PDE6H PDE6A
PDE6H RBP3
MOBP TFF1
EIF4G1 IL12RB1
UBE3A ESD
MALL GAGE8
CTRC MNX1
ACADM H3F3A
YY1 SFPQ
ZCCHC11 HNRNPU
RNF103 CDH2
DAZAP2 ACADM
SPCS2 EIF1AP1
MCM5 IFNA6
PTPN11 HMGN1
FGF13 GAGE8
MAPRE1 EIF4G2
SRP9 EIF4G2
YY1 PCBP1
HNRNPA2B1 PTPN12
PDE6H PDE6B
TP73 ZNF33B
XPO1 HNRNPU
RBBP7 RCN2
ZNF33B RPS26
VAT1 PCBP1
MLLT11 C5orf13
CSTF3 DYRK1A
RPS6 RPL10A
PDC PDE6B
EIF1AP1 YY1
BMI1 HNRNPK
BMI1 CSTF3
RPL39 RPS27A
RNF103 SFRS11
RAB21 PRKAR1A
SPCS2 HNRNPU
MARCKS DYRK1A
PCBP1 SFRS2
EIF4G2 HMGN1
RHO TFF1
MALL FGF13
ATP2A2 MAPK1IP1L
SAFB TOP2B
EIF1AP1 HNRNPK
EIF1AP1 ARF4
BMI1 EP300
UBXN4 ARF4
ZCCHC11 EIF1AP1
PUM1 SFRS11
TRIP12 PPP2R5E
PSMD6 ARF4
RBBP4 UNG
DLG4 FEV
DUSP5 ZNF238
CSTF3 LOC728849
CSTF3 HNRNPC
YY1 MAPK1IP1L
C12orf32 IFNA6
SAFB TAF7
MARCKS MLLT11
UBE3A IFNA6
XPO1 TOP2B
YWHAQ TOP2B
PTP4A1 TOP2B
SMAD4 MAPK1IP1L
MLLT11 EIF4G2
ARF4 HNRNPU
MYL3 C12orf32
SST NRL
UBXN4 PCBP1
NID2 CHGB
DNASE1 GAST
TRIP12 PUM1
SPCS2 SFRS2
HBA2 HBB
CXCR3 HOXB6
PTGDS TIAM1
ARF4 MAPK1IP1L
RELA ACADM
PCNA HMGN1
SMAD4 HNRNPU
ZNF238 MLLT3
MAPRE1 SFRS2
RPL9 RPL10A
ATP2A2 ARF4
TRIM23 SFRS11
TRIM23 DYRK1A
UBXN4 ACADM
RNF103 MAPK1IP1L
SUZ12 CYP51A1
PUM1 PCBP1
AFAP1 ACADM
UBE3A MYL3
HIST1H4I KRT14
TNC GAD1
HNRNPU HNRNPK
IGHM IGHG1
CUL3 TOP2B
CCNG2 RCN2
C5orf13 EIF4G2
MALL SNCA
YY1 SRP9
ARF4 SFRS2
ARF4 TM9SF2
PDC RHO
VWF A2M
ALCAM GAD1
HES1 PTPRZ1
BMI1 ATP2A2
NCOA6 ACADM
RNF103 NCOA6
SUZ12 TAF7
CLTC AP2M1
MARCKS TRIM23
CYP2D6 FAS
RHO PDE6B
CCNG2 MAPK1IP1L
GNGT1 RCVRN
ACADM CSTF3
SFRS11 YY1
TRIM23 SMAD4
ATP2B1 PPP2R5E
ZNF638 SFRS11
PUM1 ACADM
UBE3A FOXO4
DUT DYRK1A
YY1 DYRK1A
UBE2A LOC728849
MUT HNRNPU
PDC RCVRN
RELA YES1
PCNA SFRS2
PHYHIP ITPR1
ZNF638 SAFB
PUM1 SAFB
RAB21 PCNA
TMEM41B PRKAR1A
AFAP1 CSTF3
RBBP4 PCBP1
HNRNPU SFRS2
SFRS11 MAPRE1
ARF4 PCBP1
SAFB EIF4G2
EIF1AP1 DYRK1A
RBM39 BRD2
ZCCHC11 SFRS7
SUZ12 HNRNPA2B1
RAB21 BMI1
PMP2 OLIG2
SPCS2 UBXN4
ETF1 PPP2CB
HNRNPU SFPQ
EGF SERPINB2
EIF4G2 TOP2B
SMAD4 CCNG2
ZNF177 AVPR1B
MNX1 MCM5
TNFSF9 CYP2D6
RPS27A RPL10A
RPS27A RPL9
PDC RBP3
ALDH1A1 PTGDS
SERPINB8 POMC
HNRNPM PPP2R5E
ZCCHC11 ARF4
ZCCHC11 DYRK1A
NCOA6 DYRK1A
SFRS3 PTGES3
PMP2 PPAP2B
PMP2 EFNA3
SPCS2 SAFB
ZNF33B C12orf32
HNRNPU TOP2B
SAG GNAT1
MAPRE1 HNRNPU
CSTF3 HNRNPK
CSTF3 MAPRE1
YY1 ACADM
COL4A1 A2M
ATP2A2 SFRS2
ATP2A2 EP300
SAFB CSTF3
SFRS7 ACADM
RBM39 XPO1
ZNF638 UBXN4
NCOA6 HMGN1
BCLAF1 SFRS11
PSMC6 UBXN4
PUM1 ZNF638
DAZAP2 RAB21
ESD LRRC16A
TMEM41B ATP2A2
TMEM41B BMI1
SPCS2 YY1
LRRC16A ACTR1A
FAS MAP3K10
MAPK1IP1L DYRK1A
DUSP5 MLLT3
ATP2A2 PRKAR1A
GUCA1A PDE6A
BMI1 ACADM
ZCCHC11 YY1
DAZAP2 RELA
ESD MCM5
AFAP1 MAPRE1
SPCS2 HNRNPK
SPCS2 HMGN1
SFRS11 PTP4A1
SFRS11 DUT
ARF4 RBBP7
ARF4 HNRNPK
YES1 SFRS11
SAFB XPO1
RELA LOC728849
RELA DYRK1A
EIF1AP1 MAPK1IP1L
RBM39 TOP2B
HNRNPM SFPQ
UBXN4 SAFB
RNF103 LOC728849
PUM1 PPP2R5E
DAZAP2 SMARCA1
SPCS2 RBBP7
SPCS2 PSMD6
RPS23 RPL39
TLK2 SPCS2
TFF1 RBP3
CDH2 RCN2
SFRS11 TOP2B
ATP2A2 HNRNPK
RBM39 YY1
ZNF638 HNRNPA2B1
BCLAF1 SAFB
RNF103 CCNG2
SP2 PRKAR1A
MOBP PLP1
SPCS2 DUT
SPCS2 CLTC
IFNA6 PRB2
PTPN11 DYRK1A
MNX1 TP73
ACADM DUT
SFRS11 HNRNPC
ARF4 SFRS11
PDE6A RBP3
SAFB ATP2A2
IHH FXYD3
EIF1AP1 SAFB
BMI1 SFRS11
UBXN4 SFRS11
NID2 RAB8A
PUM1 MUT
DAZAP2 RNF103
SPCS2 TMEM41B
FRMPD4 KRT14
FOXO4 TP73
H3F3A LOC728849
PTPN11 HNRNPU
OLIG2 EFNA3
CDH2 RBBP7
ACADM RCN2
ACADM SRP9
PRKAR1A LOC728849
MYL3 PRB2
ATP2A2 PCBP1
SNRPE RPS27A
BMI1 MAPRE1
TRIM23 SAFB
KRT14 LIG4
RAB21 HNRNPK
ESD PRB2
SPCS2 PTPN11
SPCS2 ZNF638
SPCS2 PUM1
MARCKS TOP2B
UNG PCBP1
SNRNP70 LOC728849
SLC12A1 FEV
PPP2R5C TOP2B
NET1 CXCR7
BRPF1 HNRNPK
GFPT1 MAPK1IP1L
SMARCA1 MAPK1IP1L
ARF4 DYRK1A
PRKAR1A EP300
ALDH1A1 TIAM1
PDE6A PDE6B
ATP2A2 RBBP7
ATP2A2 LOC728849
DMD SLC8A1
ZCCHC11 PCBP1
NCOA6 LOC728849
CKAP5 PPP2R5E
MOBP PDE6H
AFAP1 TMEM41B
RUNX1T1 POM121L9P
SPCS2 PRKAR1A
ARHGEF6 DAZ2
MARCKS SFRS11
PCBP1 HNRNPK
FEV DRD4
RBBP7 SFRS2
ZNF33B SOD3
AZGP1 TP73
MAPK1IP1L SP3
MAPK1IP1L HMGN1
PTPN11 MAPK1IP1L
CSTF3 EIF4G2
NET1 GAD1
EP300 LOC728849
SFRS11 SP3
CLU GFAP
OSM MUC1
SCG2 MALL
ATP2A2 MAPRE1
SAFB PCBP1
UQCRFS1 COX5A
TRIM23 CSTF3
PCNA HNRNPK
UBE4A SFRS11
PUM1 BCLAF1
SP2 BMI1
PSMD6 YY1
UBE3A SOD3
TLK2 ARL6IP1
PCBP1 SFPQ
CNTN2 MUC2
MAPRE1 LOC728849
SRP9 DYRK1A
NRL SLC8A1
SFRS11 SFRS2
MYL3 KRT16
PDGFRA DIRAS1
PDGFRA ARHGEF6
SAFB HMGN1
UQCRFS1 ATP5G3
RELA SFRS11
EIF1AP1 RCN2
BMI1 DYRK1A
TRIM23 LOC728849
FAM120A PPT1
PUM1 SFPQ
CLTC TNFAIP1
PSMD6 PUM1
MARCKS SRP9
TOP2B BRD2
FEV HMGA2
MAPRE2 PRNP
RCN2 DYRK1A
OLIG2 ARHGEF6
SMAD4 DYRK1A
MAPRE1 PTP4A1
CSTF3 PTP4A1
ACADM EIF4G2
YY1 RBBP4
YY1 CUL3
YY1 SMAD4
UBE2A ACADM
HNRNPA2B1 HNRNPK
CREB1 HNRNPU
YES1 ATP2A2
ATP2B1 NRIP1
UBXN4 DYRK1A
ZCCHC11 XPO1
NCOA6 PTPN11
BCLAF1 ZCCHC11
RNF103 TM9SF2
SUZ12 KPNB1
CKAP5 HNRNPU
CKAP5 PUM1
MOBP IRF9
AFAP1 HNRNPK
AFAP1 PRKAR1A
PMP2 PDGFA
KIAA0101 UBXN4
PYY ESD
MARCKS MAPRE1
UBE3A LRRC16A
PCBP1 H3F3A
MMD MAPRE2
HTATSF1 TOP2B
GAGE8 FANCC
PTPRZ1 ARHGEF6
ACADM PTPN11
SMARCA1 RCN2
SAFB SFRS2
SFRS7 HNRNPK
TRIM23 MAPK1IP1L
HNRNPM YY1
UBXN4 TOP2A
PHYHIP TIAM1
TTC3 DYRK1A
PSMC6 SFRS2
PSMC6 HNRNPU
RNF103 RCN2
DAZAP2 SFRS2
TMEM41B LOC728849
AFAP1 SFRS2
AFAP1 RELA
AFAP1 SP2
ATP6AP1 TNFAIP1
SFRS2 HMGN1
DUSP1 ZFP36
CNTN2 MUC5AC
CD300C CNTN2
PTPN11 HNRNPK
USP5 TM9SF2
CAMLG RBMX
ACADM MAPK1IP1L
ARF4 SMAD4
PRKAR1A HMGN1
ATP2A2 YY1
PDGFA ARHGEF6
YES1 SMAD4
SAFB PTP4A1
SAFB SRP9
HES1 PDGFA
TRIM23 HMGN1
UBXN4 HNRNPK
UBXN4 DUT
BCLAF1 XRCC5
PUM1 XPO1
DAZAP2 ATP2A2
TRIP12 CKAP5
EIF4A3 MAPRE2
CLTC WASF3
PSMD6 RBBP7
PSMA4 RRM1
TLK2 MAPK1IP1L
XPO1 DYRK1A
ID3 KRT18
YWHAQ DYRK1A
ADRA2C DAZL
C1orf61 TRAF4
CTRC RAD23A
BRPF1 HMGN1
RPS6 RPL11
MUT PCBP1
CALM2 ABCD3
SAFB DNAJC7
RELA MAPRE1
BMI1 HNRNPC
TRIM23 ATP2A2
UBXN4 YY1
CSF1R YES1
ZNF638 HNRNPU
NCOA6 HNRNPK
NCOA6 EIF1AP1
RNF103 ARF4
PUM1 NCL
TRIP12 YY1
UBE3A MNX1
TLK2 PTPN11
MMD PRNP
RBBP4 SFPQ
CNTN2 MSTP9
NOMO1 ACLY
TM4SF4 XIST
MLH1 HNRNPC
CTRC AZGP1
AAMP WARS
SFRS11 SMAD4
SFRS11 EP300
PRPH2 RCVRN
ARF4 CDH2
CYCS SRP9
SLC25A4 TAF7
UBXN4 RBBP7
NCOA6 SAFB
RNF103 PRKAR1A
RNF103 BMI1
PUM1 SRP9
DAZAP2 LOC728849
LOC100133166 TNFAIP1
NCAPD3 AQP2
TRIP12 UBE2N
TLK2 BMI1
YWHAQ HNRNPU
MAPK1IP1L HNRNPK
PTPN11 RBBP7
LPCAT3 BTN2A2
SMAD4 CAPRIN1
SRP9 SFRS2
MNX1 IGF2R
KRT16 HOXB6
YY1 BRD2
GNAO1 FTO
PDGFA EFNA3
YES1 ACADM
PPP2R5E SFPQ
RBM39 SRP9
NID2 FEV
ZCCHC11 HNRNPK
ZCCHC11 VAT1
NCOA6 BMI1
MORC3 RBM39
PUM1 ARF4
RAB21 LOC728849
DAZAP2 HNRNPK
DAZAP2 DYRK1A
AFAP1 SFRS11
SPCS2 RELA
TLK2 NCOA6
PCBP1 LOC728849
PCBP1 DYRK1A
TOP2B SFPQ
SP3 HNRNPU
BRD2 SFPQ
TRA2A HNRNPU
BHMT CXCR7
MAPRE1 RCN2
PTGDS TUBB4
ACADM CDH2
ATP2A2 TM9SF2
ATP2A2 HMGN1
SAFB HNRNPK
EIF1AP1 ATP2A2
BMI1 EFNB1
UBXN4 SFRS7
TTC3 CYP51A1
TTC3 SAFB
BCLAF1 RBM25
SUZ12 YY1
UBE4A ATP13A3
PUM1 RBBP4
DAZAP2 BMI1
MOBP RHO
YWHAQ ATXN10
MNX1 PHB2
YY1 XPO1
SFRS11 CDH2
ARF4 DUT
PRKAR1A MAPRE1
PDE6A PLP1
SAFB LOC728849
PCNA TOP2A
ZNF638 YY1
KIAA0174 ZNF638
SUZ12 SAFB
SUZ12 ZNF638
PUM1 TOP2B
SP2 TNFAIP1
TMEM41B EP300
ATP6AP1 APPBP2
SPCS2 MAPRE1
SPCS2 CSTF3
SPCS2 TRIM23
SPCS2 SP2
UBE3A RAD23A
CLIP1 CDK9
MAPK1IP1L XPO1
EIF4G2 LOC728849
FRY PTPRO
MAPRE1 PTPN11
SRP9 SFPQ
WASF3 ATP1A3
TNFAIP1 CPE
YY1 TOP2B
PRKAR1A CSTF3
ATP2A2 SMAD4
SFRS7 PCBP1
ADORA1 SLC12A1
RBM39 SAFB
RFC3 BMI1
TRIM23 BMI1
PCNA ACADM
TTC3 SFRS11
ZCCHC11 MUT
NCOA6 RCN2
RPL39 RPL10A
RNF103 YES1
RNF103 RELA
DAZAP2 SFRS11
NUP153 SFPQ
CTCF MAPK1IP1L
SRP9 TOP2B
SRP9 HNRNPU
EP300 CSTF3
SMARCA1 ACADM
YY1 PTPN11
SFRS11 PCBP1
ARF4 RCN2
HNRNPA2B1 MSH6
ATP2A2 CREB1
SAFB ARF4
ADORA1 IDH3B
HES1 PDGFRA
BMI1 BRPF1
ATP6V1A PRKACB
CACNG1 HOXB6
UBXN4 SFRS2
ZCCHC11 UBXN4
BCLAF1 PPP2R5C
RNF103 ZCCHC11
SUZ12 TTC3
CKAP5 XPO1
VEZF1 TNPO1
SPCS2 COMT
SPCS2 HSPA9
KIAA0101 UNG
SFRS2 H3F3A
COX7C UQCRH
EIF4G2 HNRNPU
ZNF238 EPHB3
IGHG1 HLA-C
YY1 UNG
ATP2A2 CDH2
HNRNPC LOC728849
YES1 DYRK1A
SFRS7 HMGN1
REG1A AVPR1B
ZCCHC11 HMGN1
ZNF638 DYRK1A
BCLAF1 HNRNPU
PSMC6 DYRK1A
ARL6IP1 NCOA6
SP2 CSTF3
DAD1 COX5A
PSMD6 HNRNPU
PSMD6 ZNF638
SPCS2 AFAP1
MARCKS LOC728849
UBE3A RPS26
PCBP1 COMT
RBBP7 DYRK1A
RPS26 ACTR1A
CHRNA2 GRM1
DUT HNRNPK
SRP9 TSN
TAF7 MAPRE2
VAT1 HNRNPU
RPL10A RPS8
EP300 MAPRE1
ROM1 SAG
PTPRZ1 DIRAS1
SFRS11 RBBP7
YES1 MAPK1IP1L
ALCAM EPHA3
CCT6A H2AFZ
MUC2 DAZL
RELA HNRNPK
EIF1AP1 RELA
UBXN4 PTPN11
HSD17B8 ZNF33B
NCOA6 MAPRE1
KIAA0174 DUT
RNF103 HNRNPU
RNF103 SMAD4
RNF103 HMGN1
PUM1 HTATSF1
PUM1 CUL3
PUM1 DLD
CKAP5 MAPK1IP1L
DAZAP2 RCN2
TMEM41B DAZAP2
ATP6AP1 CLTC
SPCS2 HNRNPC
KIAA0101 PCBP1
MCM5 FOXO4
MCM5 HOXB6
RBBP7 PCBP1
HNRNPK TOP2A
HNRNPU LOC728849
SLC12A1 DRD4
DIRAS1 DAZ2
MAPRE1 MAPK1IP1L
MALL NKX2-5
RPL9 RPL11
ROM1 GNAT1
PTPN12 HNRNPK
BRPF1 H3F3A
YY1 SFRS2
SYN1 GNAO1
PRKAR1A SFRS2
PRKAR1A HNRNPC
UBC ACADM
PDE6A RHO
YES1 EIF4G2
SAFB PTPN11
ZNHIT3 UFD1L
RPL34 RPL9
HES1 DAZ2
EIF1AP1 PCBP1
TRIM23 ZMYND11
TRIM23 GFPT1
PCNA MAPRE1
ZCCHC11 TAF7
RPL39 RPL36A
PSMC6 SAFB
CIRBP CPE
PUM1 NUP153
PUM1 VBP1
PUM1 DYRK1A
CKAP5 RBBP7
RAB21 UBE2A
DAZAP2 MAPRE1
DAZAP2 CSTF3
DAZAP2 TWF1
EIF4H PUM1
TMEM41B ACADM
TMEM41B SFRS11
AFAP1 EP300
CLTC MAPRE2
EIF4G1 FBLN1
PSMA3 PPP2R5E
TLK2 ZCCHC11
PCBP1 HMGN1
KRT81 MBL2
MAPK1IP1L PCBP1
SMARCD1 CCL22
CHRNA2 PRB2
VBP1 HNRNPU
NKX2-5 FANCC
MLLT11 DYRK1A
BRPF1 MAPRE1
SMARCA1 RBBP7
RPS6 RPL9
SFRS11 CREB1
RPS17 RPS8
SAFB RBBP4
SAFB PPP2R5E
SFRS7 SFRS11
DHX9 TCP1
TRIM23 PTPN11
TRIM23 EIF4G2
SOD3 C12orf32
DYRK1A HNRNPC
ZNF638 ACADM
CIRBP PRKAR1A
RNF103 RBBP7
RNF103 EIF1AP1
PUM1 ATP5J
SP2 DAZAP2
SFRS3 DHX9
EIF4H NARS
PSMD6 EIF4H
SPCS2 NCOA6
RPS23 NPM1
MARCKS MTMR6
MARCKS CSTF3
MARCKS BCLAF1
UBE3A KRT16
TLK2 RNF103
TLK2 SP2
CDC7 SFRS2
ATXN10 HNRNPU
MUC5AC MBL2
PCBP1 BRD2
CHGB MLLT3
KRT81 MUC2
RCN2 HMGN1
MCM5 ACTR1A
MEIS1 CHRNA5
PTPN11 SP3
PTP4A1 SFRS2
SNCA GAGE8
DIRAS1 OLIG2
EP300 DYRK1A
ACADM TM9SF2
ACADM CREB1
NF1 GRM1
SFRS11 PTPN11
PRKAR1A DYRK1A
SAFB DUT
ZNF638 DUT
SUZ12 TMEM97
PUM1 HNRNPM
PUM1 NCOA6
AFAP1 RFC3
AFAP1 DAZAP2
SPCS2 YWHAQ
SPCS2 TM9SF2
SPCS2 ARL6IP1
MARCKS YES1
MARCKS SAFB
MARCKS HMGN1
FOXO4 CASR
RCN2 SFRS2
CD300C TFAP2B
TM9SF2 HNRNPU
SRP9 PTP4A1
VAT1 RRAGA
CDH2 DYRK1A
BRPF1 LOC728849
ACADM TOP2B
YY1 CDH2
SFRS11 RCN2
SAFB MUT
SFRS7 HNRNPU
TRIM23 YY1
NID2 ADORA1
NCOA6 TRIM23
NCOA6 TTC3
BCLAF1 EIF4G2
PSMC6 PTPN11
RNF103 TRIM23
MORC3 TOP2B
PUM1 RB1CC1
DAZAP2 PTPN11
TRIP12 BCLAF1
TMEM41B SFRS2
AFAP1 MLLT11
AFAP1 ATP2A2
AFAP1 NCOA6
AFAP1 RNF103
ATP6AP1 SP2
SPCS2 UFD1L
SPCS2 CDH2
SPCS2 BCLAF1
MAPK6 MMD
SFRS2 LOC728849
HNRNPU H3F3A
GJA1 KRT18
MAPK1IP1L TOP2B
LPCAT3 HMGA2
PPP2R5C HNRNPU
EP300 HMGN1
MT3 EFNA3
SFRS11 SRP9
ARF4 SRP9
C12orf32 RPS26
PDGFA DIRAS1
SFRS7 RRAGA
SFRS7 SAFB
EIF1AP1 HNRNPA2B1
BMI1 EPHB3
BMI1 MLLT3
ZCCHC11 BMI1
BCLAF1 XPO1
BCLAF1 DDX18
BCLAF1 PPP2R5E
TRIP12 RB1CC1
PMP2 HES1
RUNX1T1 SSX2
SPCS2 RCN2
UBE3A PYY
CAPRIN1 CCBL2
FOXO4 POU2F2
RBBP4 BRD2
DAZL MBL2
RPL10A RPS9
TNFSF9 CD52
CTRC FOXO4
CDH2 SMAD4
UBE2A HNRNPK
MUT SFRS11
CREB1 HMGN1
YES1 SP3
BMI1 MAPK1IP1L
TRIM23 ACADM
PCNA PRKAR1A
UBXN4 HMGN1
UBE4A KIAA0430
PUM1 UNG
CKAP5 TOP2B
CKAP5 ZNF638
TMEM41B MAPRE1
TMEM41B DYRK1A
CLTC ATP2A2
PSMA3 HNRNPM
TLK2 ATP2A2
UNG HNRNPU
CTNNB1 BRD2
M6PR CASC3
MAPRE1 SP3
ILF3 HNRNPU
FLT1 MPO
WASF3 MAPRE2
WASF3 PTP4A2
NRL GNAT1
TNFAIP1 HNRNPC
HNRNPA2B1 RRM1
ATP2A2 YWHAQ
ATP2A2 CCNG2
ERBB2 CYP21A2
SAFB SMAD4
ALCAM BHMT
MUC2 MUC1
EIF1AP1 SFRS2
EIF1AP1 HNRNPU
RBM15B TOP2B
PHYHIP SCN1B
ZCCHC11 LOC728849
ZCCHC11 CDH2
ZNF638 SFRS7
BCLAF1 DYRK1A
RNF103 HNRNPK
RNF103 EP300
PUM1 TSG101
SP2 MAPK1IP1L
TRIP12 TOP2B
TRIP12 XRCC5
EIF4H DLD
CLTC SLC25A4
SPCS2 RAB21
MARCKS FMR1
RSC1A1 MPO
CRAT MSTP9
HNRNPK LBR
SP3 DYRK1A
WARS SF1
YWHAQ XPO1
DLG4 CD8B
PHB2 IGF2R
MAPRE1 H3F3A
DUSP5 EPHB3
MNX1 HOXB6
CDH2 CCNG2
ACADM EP300
TNFAIP1 MAPRE2
MUT TAF7
PRPH2 TFF1
ARF4 COMT
PRKAR1A HNRNPK
PRKAR1A ACADM
UBC HNRNPK
HNRNPC HMGN1
SAFB HNRNPA2B1
ALCAM NET1
RELA ARF4
EIF1AP1 LOC728849
EIF1AP1 CDH2
EIF1AP1 UBC
HNRNPM NCL
HNRNPM SAFB
PCNA LOC728849
SOD3 ACTR1A
UBXN4 RBBP4
ZCCHC11 TOP2B
RNF103 SP3
RNF103 DUT
HMGB1 ACADM
CKAP5 SFRS11
CKAP5 ZCCHC11
RAB21 ALDH9A1
DAZAP2 ARF4
AFAP1 EIF4G2
ATP6AP1 GSK3A
SPCS2 SMARCA1
KIAA0101 HNRNPA2B1
MARCKS SMAD4
UBE3A CXCR3
PCDHGA12 HIST1H4I
LIG4 KRT19
YWHAQ SFRS2
YWHAQ CREB1
PFKFB1 CELA2B
TM9SF2 RBBP7
CUL3 XPO1
BHMT GAD1
SCNN1G FEV
TCF12 TRIP13
YY1 VBP1
MUT ACADM
ARF4 HSP90B1
SAFB MAPK1IP1L
SAFB PPP2R5C
RPL34 RPS27A
BMI1 HNRNPU
RBM15B CUL3
RBM39 PPP2R5E
TRIM23 CDH2
SST GNAT1
UBXN4 PTPN12
UBXN4 MUT
ZCCHC11 YWHAQ
ZCCHC11 CSTF3
ZNF638 MUT
ZNF638 EIF1AP1
BCLAF1 YWHAQ
RPL39 RPS27
RNF103 SAFB
RNF103 UBXN4
PUM1 PTPN11
PUM1 SMAD4
TRIP12 ZCCHC11
TMEM41B HNRNPK
CLTC PPP1CC
PSMD6 MAPK1IP1L
PSMD6 UBXN4
SPCS2 TOP2B
CCT8 PARP1
TNC PDLIM4
RBBP7 HNRNPK
TFF1 SERPINI1
TFF1 GNGT1
HMGN2 RBBP4
MAPK1IP1L USP7
PTPN11 SFRS2
VBP1 PCBP1
VBP1 SFPQ
SMAD4 SFPQ
FLT1 KCNJ4
ACADM YWHAQ
MUC1 MBL2
PRKAR1A MLH1
CREB1 TOP2B
CREB1 LOC728849
COL4A1 VWF
SCG2 GAGE8
CYCS ACADM
SAFB SFPQ
RPL34 RPS3A
RELA CSTF3
RBM39 PPP2R5C
PCNA CSTF3
MME LPCAT3
ZCCHC11 RBBP4
BCLAF1 UBE2N
PSMD2 YWHAQ
PUM1 RBBP7
PUM1 CDH2
PUM1 UBXN4
CLTC BCLAF1
CLTC GGA3
MARCKS C5orf13
PCBP1 RHEB
XPO1 GOLGA4
PSD CNP
KRT81 DAZL
MCM5 RAD23A
COX6A1 NME1
USP5 HSP90B1
SRP9 VBP1
MNX1 RAD23A
WASF3 MAPK6
ACADM PTP4A1
YY1 RBBP7
SFRS11 YWHAQ
RAB1A RAB2A
CREB1 SFRS2
YES1 CDH2
PPP2R5E RB1CC1
PPP2R5E MCFD2
SAFB BRD2
SAFB YWHAQ
CBFB YES1
TTC3 DUT
MORC3 UBXN2B
PUM1 TRIM23
METAP1 ZNF146
SP2 EIF4G2
AFAP1 ZNF238
AFAP1 BRPF1
AFAP1 TRIM23
PSMD6 TOP2B
SPCS2 VBP1
SPCS2 USP5
SPCS2 SFRS7
MARCKS AFAP1
TYMS CCT6A
TLK2 KIAA0174
MCM5 KRT16
MTMR6 EIF4G2
CCNG2 RBBP7
MAPRE1 PCBP1
TAF7 MMD
CTRC RPS26
CDH2 HNRNPU
ACADM RBBP7
ACADM VAT1
ARF4 RBBP4
PDC PRPH2
PRKAR1A CHGB
CYP11B1 CYP2A13
XRCC5 TOP2B
XRCC5 HNRNPU
THRA CASC3
COX5A H2AFZ
SERPINF2 GCKR
YES1 HNRNPK
YES1 HNRNPU
IGFBP5 COL1A2
HES1 PPAP2B
DHX9 HMGN2
DHX9 PPP2R5E
TRIM23 HNRNPU
UTP14C CPE
DYRK1A BRD2
RNF103 PTPN11
SP2 SFRS11
TRIP12 UNG
PMP2 MT3
HERPUD1 KIAA0174
PSMD6 ZCCHC11
SPCS2 UBE2A
SPCS2 MUT
RPS23 RPL9
PYY MYL3
MARCKS DEK
MARCKS ACADM
CYP3A4 MUC1
TLK2 SFRS11
PCBP1 RRAGA
UNG SFPQ
KRT81 CYP3A4
HNRNPK HMGB2
SP3 RBBP7
PRKCA CCL22
MAPK1IP1L GOLGA4
PPAP2B ARHGEF6
HTATSF1 GDI1
YWHAE H3F3A
TRA2A YWHAQ
PTP4A1 ATP13A3
PTP4A1 HNRNPU
SMAD4 TOP2B
TAF7 PTPN11
MLLT11 TOP2B
MLLT11 LOC728849
IL12RB1 MSTP9
DRD4 HMGA2
YY1 HNRNPK
HNRNPA2B1 HMGB2
YES1 CCNG2
PYGL GAD1
SFRS7 LOC728849
BMI1 H3F3A
RBM39 RBBP4
RBM39 SFPQ
PCNA PTPN11
PCNA EP300
TMEM131 GPC1
DYRK1A SFPQ
FAM120A UBXN4
NCOA6 DUT
PDE6H PRPH2
PUM1 BRD2
CKAP5 YWHAQ
CKAP5 YY1
CKAP5 EIF1AP1
RAB21 SFRS2
ARL6IP1 MAPK6
TRIP12 CUL3
CLTC TAF7
PMP2 ARHGEF6
DAD1 NARS
SPCS2 EIF4G2
SPCS2 CREB1
TLK2 RCN2
TLK2 TTC3
KIAA0317 ZCCHC11
RCN2 HNRNPU
NCOA4 HNRNPU
EPHB3 RSC1A1
TFF1 PDE6B
CD8B KCNJ4
NFIC CES2
CYP2D6 MAP3K10
NEFL NEFM
TM9SF2 MAPK1IP1L
PTPN11 TOP2A
CUGBP2 TOP2B
DAZL LST1
SMAD4 SP3
TAF7 PCBP1
TAF7 HNRNPU
VAT1 HNRNPK
EFNB1 ZNF238
NET1 BHMT
ACADM LBR
IGHG1 IGL@
SFRS11 TAF7
SFRS11 LAMP2
PRKAR1A EPHB3
PRKAR2B TNFAIP1
YES1 ACTG1
FOSB ZFP36
ALCAM PYGL
CSNK1A1 TOP2B
CCT6A HNRNPA2B1
BMI1 EIF4G2
BMI1 RELA
RBM39 CUGBP2
PCNA BMI1
BCLAF1 TRIM23
PSMC6 YY1
RNF103 MAPRE1
SUZ12 PSMB5
SUZ12 MSH6
MORC3 CUGBP2
UBE4A SP3
PUM1 RBM39
PUM1 HMGN1
CKAP5 SAFB
CKAP5 BCLAF1
ACAP1 PHB2
PSMD6 SFRS11
PRDX6 HNRNPH2
SPCS2 YES1
MARCKS RELA
CDC7 SMC1A
TRAF4 ETV5
RBBP7 UNG
SP3 HMGN1
SNCA FGF13
SMAD4 TM9SF2
DUT RCN2
SRP9 PCBP1
CDH2 TOP2B
ACADM TAF7
SMARCA1 SP3
SFRS11 CCNG2
SFRS11 GOLGA4
ARF4 USP5
HNRNPA2B1 YY1
RAB1A PRKACB
SCG2 FGF13
ATP2A2 ATXN10
SNRPE COX7C
YES1 SFRS2
YES1 RBBP7
PPP2R5E C11orf58
GUCA1A PRPH2
MUC2 CYP3A4
FMR1 LOC728849
TMEM97 HNRNPA2B1
RELA ATP2A2
EIF1AP1 SRP9
BMI1 PTPN11
SPTAN1 ATP6V0A1
CSF1R SFRS11
ZNF638 PTPN12
KIAA0174 CYP51A1
HMGB1 LBR
MORC3 BRD2
CKAP5 ATP2A2
SP2 PTPN11
TRIP12 VBP1
TRIP12 ATP5J
ESD IFNA6
EIF4H HNRNPM
TMEM41B EIF4G2
CLTC PTPN11
PSMD6 HSP90B1
PSMD6 TM9SF2
PSMD6 CUL3
PSMD6 ACADM
PSMD6 ATP2A2
TYMS MCM3
C4orf8 NCAPD3
PCBP1 HSPA9
CHGB CSK
RBBP4 H3F3A
SNRNP70 HMGN1
MAPK1IP1L ZMYND11
CUL3 MAPK1IP1L
SMAD4 XPO1
SRP9 RBBP4
TAF7 PPP1R11
MLLT11 SNRNP70
MLLT11 PTP4A1
EPS8 NFE2L1
RPL9 RPL36A
ATP5G3 SUMO1
CTRC C12orf32
CDH2 TM9SF2
PTPRZ1 ETV5
ACADM RBBP4
SFRS11 PTPN12
ARF4 MAPRE1
PRKAR1A SFRS11
THRA H3F3B
PPP2R5E DDX5
SFRS7 H3F3A
EIF1AP1 YES1
BMI1 ALDH9A1
UBXN4 ATP2A2
UBXN4 EIF1AP1
ZNF638 XPO1
UBE2N ATP2B1
KIAA0174 NCOA6
BCLAF1 YY1
PSMC6 ISCU
UBE4A BCLAF1
DAZAP2 EIF1AP1
DAZAP2 HMGN1
DAZAP2 ZCCHC11
SP2 BCLAF1
KIAA0101 HMGN1
PSMA3 DAD1
UBE3A CHRNA2
CASC3 GNA11
TSN SUMO1
SP3 DDX18
PRKACA NFE2L1
MAPK1IP1L RBBP4
CPZ MBL2
ADRA2C LST1
PTP4A1 XPO1
GRK4 TGFB3
TAF7 DYRK1A
VAT1 RBBP4
ACADM BRD2
B4GALNT1 GLRA2
ARF4 PTPN11
AP2B1 DDX5
XRCC5 YWHAQ
ATP2A2 HNRNPC
HNRNPC HNRNPU
PPP2R5E TOP2B
SFRS7 VAT1
KPNB1 HNRNPA2B1
GUCA1A RHO
HES1 ETV5
EIF1AP1 ATP5J
BMI1 DUSP5
UBXN4 HNRNPA2B1
PUM2 PHC2
CSF1R TOP2B
ZCCHC11 RBBP7
ZCCHC11 RRAGA
ZCCHC11 DUT
ZCCHC11 TTC3
ZNF638 MAPK1IP1L
UBE2N ANKRD46
KIAA0174 COMT
PSMC6 PRKAR1A
SUZ12 ZCCHC11
PUM1 RCN2
PUM1 HNRNPK
CKAP5 RBBP4
CKAP5 SFPQ
CKAP5 CDH2
RAB21 PTPN11
ATP6AP1 AAMP
DAD1 SNRPB
PSMD6 SAFB
SPCS2 LEPROT
KIAA0101 HNRNPU
TLK2 HNRNPK
TLK2 HMGN1
KIAA0317 TLK2
SFRS2 SFPQ
RBBP7 COMT
CLIP1 PTCRA
RPS15A RPS27
MAPK1IP1L LOC728849
HTATSF1 DYRK1A
EIF4G2 XPO1
FGF13 FANCC
TBCC CITED2
VAT1 UNG
EP300 HNRNPK
ACADM COMT
TNFAIP1 MRPL49
SFRS11 DDX18
MMP2 COL6A3
PRKAR1A PTPN11
PRKAR1A DUSP5
CD3E CCL22
ATP2A2 PTPN11
ATP2A2 EIF4G2
SNRPE UQCRH
SAFB UNG
SFRS7 UBE2A
SFRS7 MUT
RELA SMAD4
BMI1 FMR1
UQCRC2 HNRNPA2B1
UBXN4 LOC728849
NID2 CSK
TTC3 TOP2B
ZCCHC11 SP3
ZCCHC11 TM9SF2
ZNF638 PCBP1
UBE2N NRIP1
UBE2N C11orf58
NCOA6 EIF4G2
NCOA6 CSTF3
RNF103 SMARCA1
AQP4 DTNA
ARL6IP1 PTPN11
SP2 PUM1
TRIP12 IMMT
TMEM41B YES1
AFAP1 H3F3A
AFAP1 MAPK1IP1L
DAD1 PSME2
PSMD6 PPP2R5E
SPCS2 TAF7
PYY IDH3B
MARCKS HNRNPU
FEV MLLT3
CHGB FEV
NCOA4 HMGN1
RBBP7 RBBP4
PTPN11 NFE2L1
EIF4G2 PTPN11
TRA2B SFPQ
USP11 RENBP
SMAD4 CUL3
CBX1 TOP2B
ALDH9A1 HMGN1
PTPN5 CES2
VAT1 DNAJC7
CSTF3 HNRNPU
CSTF3 MLLT11
EP300 HNRNPC
UBE2A DUT
MUT XPO1
ATP2A2 CSTF3
YES1 ARF4
PPP2R5E HNRNPU
PPP2R5E CUL3
SAFB MAPRE1
SAFB CREB1
GUCA1A PDE6B
VHL ATP2A2
RBM39 NUP153
PCNA H3F3A
PCNA HMGN4
C1S CFH
WAPAL SFRS11
ZCCHC11 SFRS2
ZCCHC11 UFD1L
ZCCHC11 DNAJC7
ZCCHC11 PPP2R5E
UBE2N DDX5
HSD17B8 ACTR1A
BCLAF1 ATXN10
BCLAF1 C5orf13
BCLAF1 CSF1R
CIRBP BMI1
SUZ12 KPNA2
PUM1 XRCC5
PUM1 WAPAL
TRIP12 RBM39
CLTC PRKAR1A
CLTC SAFB
ARHGEF6 EFNA3
GNAT1 MNX1
ATXN10 TOP2B
MCM5 MT3
SP3 USP7
CNTN2 MBL2
CLIP1 MLLT3
HSP90B1 TMED10
MAPK1IP1L CREB1
VBP1 TOP2B
TRA2A RBM4
SRPK3 IL8
CCNG2 SMAD5
MAPRE1 SMAD4
MAPRE1 LBR
CSTF3 SFRS2
NASP RBMX
PTPRZ1 MT3
PTPN12 HMGB2
RPS19 RPS8
SFRS11 ATP13A3
SFRS11 PPP2R5C
ARF4 CCNG2
PRKACB MAP2
MYLPF MEIS1
PPP2R5E XPO1
IHH CLIP1
EPHA7 NET1
LBR LOC728849
RELA PCBP1
RELA MAPK1IP1L
RELA HMGN1
EIF1AP1 DUT
TRIM23 MAPRE1
PCNA UBE2A
UBXN4 RCN2
SPOCK2 FTO
UTP14C RBM15B
ZCCHC11 HNRNPC
ZCCHC11 TRIM23
DNASE1 KLHDC10
ZNF638 TOP2B
HSD17B8 MNX1
LPIN1 NET1
NCOA6 MAPK1IP1L
NCOA6 UBXN4
HMGB1 SFRS2
MORC3 SRP9
PUM1 PPP1R11
RAB21 ACADM
RAB21 HMGN1
ARL6IP1 BMI1
DAZAP2 MAPK1IP1L
DAZAP2 PCNA
TRIP12 NCL
TMEM41B RNF103
AFAP1 SAFB
ATP6AP1 PRKAR1A
DAD1 PDIA6
SPCS2 UBC
CTNNB1 TOP2B
ARD1A C12orf32
HNRNPU BRD2
AZGP1 RAD23A
HSP90B1 RBBP7
PPP2R5C SFPQ
CBX1 DDX5
PTPN5 MFGE8
RREB1 ABL1
SRP9 MAPRE1
RPL10A RPL11
COL11A1 SCNN1G
CDH2 GOLGA4
PTPN12 DYRK1A
MUT HMGN1
THRA ATN1
SAFB HNRNPC
KPNB1 COX5A
PTGES3 TMED2
ADORA1 SCNN1G
RELA SFRS2
BMI1 SFRS2
RBM39 ACADM
TRIM23 RCN2
TRIM23 CREB1
UTP14C BMI1
MRPS27 VAT1
RIMS3 TRIP13
KIAA0232 GNB1
ZCCHC11 SMARCA1
ZCCHC11 TMEM131
ZNF638 HNRNPK
ZNF638 ARF4
UBE2N YY1
BCLAF1 MAPK1IP1L
BCLAF1 CSTF3
PSMD2 CSF1R
UBE4A PTP4A1
UBE4A ZCCHC11
PDIA6 CD63
PDIA6 HSP90B1
ARL6IP1 HMGN1
DAZAP2 UBE2A
SP2 NCOA6
ESD ARD1A
AFAP1 CREB1
AFAP1 HNRNPC
CLTC PPP1R11
SPCS2 CKAP5
KIAA0101 HNRNPK
KIAA0101 TOP2A
PSMC2 ASNS
TLK2 ACADM
RCN2 LOC728849
EPHB3 MPO
MCM5 ARD1A
MCM5 RPS26
RBBP4 TOP2B
ZNF33B HOXB6
KIAA0513 DNM1
EIF4G2 YWHAQ
MLF2 ENO2
FRY SLC8A1
PTP4A1 BRD2
CCNG2 SP3
PPT1 COMT
PPP2R5C PTP4A1
DUT PTPN11
C5orf13 MTMR6
MAPRE1 CCNG2
CSTF3 PTPN11
CSTF3 MTMR6
PROL1 PRM2
ACADM SMAD4
ACADM BRPF1
MVK CHIC1
UBE2A HMGN1
MUT PPP1R11
HRG MYLPF
IMMT YY1
IMMT NCL
HES1 OLIG2
EIF1AP1 COMT
EIF1AP1 TSN
RBM15B MAPK1IP1L
UBXN4 COMT
UBXN4 MAPK1IP1L
UBXN4 TM9SF2
PHYHIP TUBB4
APPBP2 TNFAIP1
ZCCHC11 SMAD4
ZCCHC11 UQCRC2
UBE2N PPP1CB
UBE2N VBP1
SUZ12 MMD
HMGB1 DYRK1A
PUM1 SFRS2
CKAP5 DYRK1A
PTGIR PDE1C
ARL6IP1 HNRNPC
DAZAP2 DUT
DAZAP2 MLH1
SP2 ZCCHC11
TMEM41B SP2
CLTC HNRNPU
PSMD6 DUT
PSMD6 EIF1AP1
PSMD6 DYRK1A
SPCS2 ATP6AP1
KIAA0101 DDX21
XPO1 CAPRIN1
SFRS2 TOP2A
HNRNPK COMT
ACLY MAPK6
RAB8A MLLT3
MAPK1IP1L SFRS2
PHC2 NCOR2
ADRA2C CYP2A13
CUL3 HNRNPU
VBP1 HTATSF1
SMAD4 RCN2
ZNF177 REG1A
CYP51A1 DUT
WASF3 CADPS
PLCB2 DRD4
ACADM SUMO1
YY1 RCN2
YY1 CREB1
SFRS11 HTATSF1
MUT SFRS2
ARF4 YWHAQ
HNRNPA2B1 PCBP1
PDE6A PDC
PDGFRA ETV5
PDGFA ETV5
MPO HLA-DQA1
PPP2R5E MAPK1IP1L
SFRS7 TAF7
RBM25 TOP2B
CBFB SP3
EIF1AP1 MAPRE1
HSPA9 HNRNPU
RBM39 DYRK1A
RFC3 HMGN1
TRIM23 EP300
PCNA LMNB1
SOD3 KRT16
UTP14C TNFAIP1
TTC3 HNRNPA2B1
BCLAF1 TNFAIP1
PSMC6 ACADM
MORC3 XPO1
UBE4A EIF4G2
PUM1 EIF4G2
PUM1 TTC3
PUM1 UBE2N
PUM1 SUZ12
DAZAP2 EP300
SP2 HMGN1
TRIP12 XPO1
TRIP12 SFPQ
ESD KRT16
PSMD6 CKAP5
RPS23 RPL10A
MARCKS LBR
GFRA2 BCAT2
TLK2 CCNG2
TLK2 DUT
TLK2 ZNF638
HIST1H4I KRT19
RCN2 COMT
CNTN2 CYP2A13
CD300C MSTP9
MAPK1IP1L SFPQ
HTATSF1 HNRNPU
EIF4G2 CTNNB1
EIF4G2 SFRS2
PAFAH1B1 SRPK2
VBP1 RBBP4
VBP1 MAPK1IP1L
OS9 PHC2
ZNF238 CLIP1
ZNF238 LOC728849
HDAC2 TCP1
CTCF HNRNPU
SRP9 TRA2B
RPL10A RPL36A
PLCB2 SLC12A1
PTPRZ1 C1orf61
ACADM XPO1
ACADM HTATSF1
ACADM TANK
GFPT1 SMAD4
CSNK2A2 MVK
ARF4 CUL3
PRKAR1A FMR1
XRCC5 VBP1
HNRNPA2B1 VAT1
HNRNPA2B1 ACADM
RAB1A COPS8
ATP2A2 VAT1
HRG CPA3
SAFB CDH2
IHH PTCRA
EPHA7 GAD1
RPL27 RPS27A
BMI1 UBE2A
RFC3 CSTF3
VDAC1 ATP5J
HMGN1 LBR
UTP14C RRAGA
TMEM131 CUL3
DYRK1A H3F3A
ZCCHC11 PTPN11
ZCCHC11 GOLGA4
UBE2N TOP2B
HSD17B8 IGF2R
NCOA6 ZNF638
SUZ12 PPP2R5E
STXBP1 CDK9
AQP4 PTGDS
UBE4A DYRK1A
PUM1 HNRNPA2B1
PUM1 YES1
VPS72 CASC3
NCAPD3 CES2
TMEM41B CSTF3
AFAP1 FMR1
ADM TGFBR2
PSMD6 SMAD4
KIAA0101 H3F3A
KIAA0101 PTPN11
DDX18 BAT1
ETV5 DAZ2
NCOA4 LEPROT
NFE2L1 HNRNPU
RBBP4 SFRS2
RBBP7 SFPQ
YWHAQ CAPRIN1
YWHAQ PPP1CB
YWHAQ RBBP7
POU2F2 HOXB6
EIF4G2 HNRNPK
LPCAT3 DLG4
SNAPC3 RRAGA
TRA2B TOP2B
UFD1L CLOCK
VBP1 NCOA4
VBP1 RBBP7
C1orf61 DAZ2
CCNG2 TM9SF2
VEGFC APOB
TAF7 PTP4A1
KRT16 C12orf32
ACADM YWHAE
ACADM USP5
GFPT1 GOLGA4
SMARCA1 HNRNPU
YY1 TAF7
SFRS11 CYP51A1
MUT DYRK1A
PRKAR1A EIF4G2
CYCS SFRS2
CYCS ARF4
COX5A SNRPB
GSK3A CDK9
ADORA1 DRD4
RELA DUT
EIF1AP1 BRD2
BMI1 CREB1
RBM39 HNRNPU
CACNG1 KRT16
TRIM23 PRKAR1A
TRIM23 EIF1AP1
HNRNPM SRP9
C1S C1R
WAPAL MAPK1IP1L
BCLAF1 DDX5
BCLAF1 CUL3
BCLAF1 RBM39
RNF103 SFRS2
RNF103 YY1
RAB21 ZNF238
ARL6IP1 TTC3
SP2 MAPRE1
TRIP12 RBBP4
SFRS3 UBE2N
ESD PLEC1
CLTC EPS8
PSMD6 SFRS2
PSMA3 EIF4H
PRUNE2 TSPAN7
XPO1 PCBP1
FOXO4 CXCR3
UNG RB1CC1
KRT81 MUC1
MCM5 LRRC16A
RBBP4 DYRK1A
SP3 GOLGA4
DEK SFRS2
YWHAQ PCBP1
PFKFB1 DAZL
SAG PDE6B
MAPK1IP1L HSPA9
ANKRD46 RB1CC1
PTPN11 LOC728849
HTATSF1 MAPK1IP1L
EIF4G2 LBR
LPCAT3 FEV
VBP1 RHEB
USP5 PSMB5
DUT HMGN1
CYP51A1 SMC1A
PPP1R8 ETF1
RPL10A RPS28
MLH1 CSTF3
EP300 CREB1
IER3 GJA1
MT3 DAZ2
CDH2 ZMYND11
NASP UNG
PTPN12 SFRS2
ACADM HNRNPC
SMARCA1 SFRS2
SMARCA1 HNRNPK
SMARCA1 PTPN11
SFRS11 UBE2A
ARF4 LOC728849
PRKAR1A CREB1
STMN1 YWHAB
ATP2A2 TOP2B
HNRNPC SFRS2
PPP2R5E UNG
PECAM1 VWF
RFC3 SFRS2
HNRNPM NASP
HNRNPM DHX9
TMEM131 CDH2
CSF1R RELA
ZCCHC11 DDX18
UBE2N RB1CC1
POFUT1 PLCD1
BCLAF1 PTP4A1
RNF103 PCBP1
SUZ12 KIAA0174
HMGB1 PCBP1
HMGB1 HNRNPK
CKAP5 NCL
AQP2 GH2
SP2 LOC728849
SP2 ACADM
TRIP12 SAFB
CLTC MMD
CLTC PRKACA
CLTC PSMD2
CLTC ARL6IP1
ATP6AP1 CPE
DAD1 YY1
SPCS2 PRDX6
KIAA0101 ALDH9A1
MARCKS XPO1
TLK2 CKAP5
PCDHGA12 FRMPD4
TOP2B SFRS2
KRT81 MUC5AC
MCM5 SOD3
TIAM1 ITPR1
RBM4 MAPRE2
CPZ CYP3A4
TM9SF2 SFRS2
CHRNA2 MCM5
CHRNA2 NF1
TAF15 H3F3A
PPP2R5C DYRK1A
DUT SMC1A
CSTF3 TOP2B
RPS10 RPS18
CTRC TP73
PTPN12 SMC1A
BRPF1 NFIB
ACADM TRA2A
SMARCA1 COMT
RPS19 RPL13A
YY1 VAT1
SFRS11 SMARCA1
EDN2 PLK3
XRCC5 FUBP1
CREB1 HNRNPK
CYCS SEPT7
YES1 RCN2
COX17 CORO1B
TOP2A HMGB2
EIF1AP1 CSTF3
UTP14C UFD1L
SECISBP2L MLH1
PUM2 YWHAQ
ZCCHC11 RBM6
ZCCHC11 RELA
ZNF638 SMC1A
UBE2N PTGES3
NCOA6 ZCCHC11
KIAA0174 HNRNPA2B1
BCLAF1 HTATSF1
BCLAF1 RASA1
DPYSL3 APC
SUZ12 UBL4A
AP2M1 WASF3
AQP4 PHYHIP
RAB21 PSMC6
TRIP12 YWHAQ
EIF4H NCL
AFAP1 EPHB3
WTAP HNRNPM
KIAA0101 RBBP4
NOP14 ZRSR2
SP3 RCN2
PTPN6 ATAD4
AZGP1 TDGF3
IRX4 HAAO
SRPK2 CPE
EIF4G2 HTATSF1
TANK DYRK1A
SCNN1G CYP4A11
PTP4A1 HMGN1
USP5 YWHAQ
CCNG2 DYRK1A
SMAD4 CREB1
GOLGA4 HNRNPU
PPP2R5C XPO1
ALDH9A1 LOC728849
ABCA2 POM121L9P
TAF7 ALDH9A1
PTPRZ1 PLOD2
RPS19 RPS10
YY1 TSN
PRKAR1A SP3
PRKAR1A HNRNPU
HNRNPA2B1 SFRS2
HNRNPA2B1 NCL
UBC RNF113A
UBC LOC728849
ATP2A2 SRP9
AMD1 CLCN3
IMMT PPP2R5E
PECAM1 COL4A1
RELA HNRNPU
EIF1AP1 HMGN1
CAP1 PRKAR1A
PCNA DYRK1A
TMEM131 MAPK1IP1L
TMEM131 SFRS11
CSF1R PXN
ZCCHC11 CUL3
ZNF638 CYP51A1
HSD17B8 MCM5
NCOA6 YES1
BCLAF1 GTF2I
CIRBP EFNB1
UBE4A SAFB
PUM1 NASP
CKAP5 RB1CC1
CKAP5 PCBP1
CKAP5 UNG
CKAP5 H1FX
DAZAP2 YES1
SP2 DYRK1A
TRIP12 PCBP1
TRIP12 GANAB
EIF4H YY1
TMEM41B HMGN1
AFAP1 EIF1AP1
CLTC SP2
KIAA0101 SFRS2
EIF4G1 ADRA2C
COL1A2 CFH
UNG BRD2
CD52 MAP3K10
CD52 FAS
CD52 SIGMAR1
HOXB6 PRB2
GLRA2 IGHA1
CXCR7 GAD1
TAF15 HMGN1
ZNF238 GRM8
CTCF PTPN11
MT3 IFNA6
INSM1 CD24
SMARCA1 IL8RB
EPHA3 GAD1
YY1 TSG101
RPS6 RPS8
UBE2A COMT
ATP5J DYNLL1
ARF4 HSPA9
HNRNPA2B1 DUT
HNRNPA2B1 SFRS11
UBC UFD1L
MYL3 PLEC1
ATP2A2 RCN2
PDGFRA MT3
SAFB RBBP7
UQCRFS1 AP2S1
UQCRFS1 H2AFZ
CBFB RBBP7
RELA SMARCA1
EIF1AP1 CTNNB1
RBM39 SFRS11
TRIM23 HNRNPK
PCNA TWF1
UQCRC2 SAFB
GH2 LPCAT3
UBXN4 MSH6
WAPAL YES1
PUM2 MAPRE2
EDEM1 ODF1
NID2 PRKAR1A
CSF1R EIF4G2
UBE2N ATP5J
UBE2N PRKACB
FAM120A HSP90B1
BCLAF1 SFPQ
PUM1 TSN
PUM1 LOC728849
PUM1 ATP2A2
AQP2 LPCAT3
DAZAP2 SP3
SP2 APPBP2
SFRS3 RBBP4
MOBP RBP3
AFAP1 RAB21
TAGLN2 ARHGAP1
CLTC NOMO1
PSMD6 PTPN11
SPCS2 EP300
SPCS2 PSMC6
RPS23 SNRPE
MARCKS UBE4A
MARCH6 CPE
KIAA0317 SFRS11
BCL9 POM121L9P
CHIC1 RNF113A
XPO1 CREB1
SFRS2 COMT
ITGA7 TRIP13
RPS8 RPL11
ACLY PSMB5
NFIC MFGE8
NFIB HMGN1
EIF4G2 SP3
PAFAH1B1 MAPK6
EIF3E PABPC1
RPS28 RPL11
SLC12A1 MLLT3
CUL3 SFPQ
VBP1 YWHAQ
PTP4A1 LOC728849
PTP4A1 CREB1
RRAGA HNRNPU
HDAC2 CD24
GPS1 DHPS
TAF7 RBBP4
TAF7 HMGN1
EP300 CCNG2
WASF3 GNB1
AAMP PSD
PTPRZ1 TRAF4
ACADM VBP1
RPS3A RPS27A
YY1 HSP90B1
YY1 HIF1A
UBE2A DYRK1A
CDK2 HNRNPK
IL12A MEIS1
MUT YWHAQ
MUT LOC728849
MUT CSTF3
HNRNPA2B1 H2AFZ
TOP2B APC
ATP2A2 XPO1
YES1 SMARCA1
POLA2 IL8RB
RELA IL8RB
EIF1AP1 RBBP4
BMI1 RCN2
PWP1 HNRNPU
TRIM23 RELA
HNRNPM HDAC2
UQCRC2 DDX21
SOD3 HOXB6
AOC2 ELANE
UBXN4 UNG
EDEM1 CYP2F1
TTC3 ACADM
ZCCHC11 EIF4G2
ZCCHC11 HNRNPA2B1
ZCCHC11 YES1
ZNF638 BIRC2
HSD17B8 MT3
NCOA6 CDH2
RPL39 RPL34
PSMC6 ARF4
PUM1 DDX18
PUM1 ZNF146
ARL6IP1 UBXN4
AQP2 PTPRN
GNPDA1 UBE2N
NCAPD3 GH2
SP2 CIRBP
AFAP1 YES1
CLTC DAZAP2
DAD1 H2AFZ
PSMD6 PDIA6
SPCS2 PPP1R11
SPCS2 TANK
SPCS2 SMAD4
SPCS2 RRAGA
MARCKS ACTG1
MARCKS TMEM41B
TLK2 CDH2
KIAA0317 TOP2B
KIAA0317 RBM15B
KIAA0317 SPCS2
PCBP1 TOP2A
NUP153 TOP2B
XPO1 NUP153
XPO1 BRD2
YWHAQ HMGN1
NFIC THRA
COL4A2 FN1
MAPK1IP1L YWHAQ
MEIS1 SLC6A3
TM9SF2 PCBP1
ANKRD46 ATP6V1B2
PTPN11 PCBP1
FTO RABGGTA
TRA2A PCBP1
TBR1 HOXD3
TBR1 PSMD14
SCNN1G IDH3B
PTP4A1 HNRNPK
SMAD4 RBBP7
GPR17 CPLX2
DUT SFRS2
MAPRE1 RBBP7
MAPRE1 HNRNPC
CYP51A1 PSMB5
SRP9 BRD2
SRP9 YWHAQ
SRP9 SMAD4
TAF7 HMGN2
DUSP5 MT1F
COL11A1 HOXB6
TP53BP1 TOP2B
IL12RB1 CYP2A13
GUCA2A TP73
AAMP MLH1
ACADM TSG101
SMARCA1 CDH2
RELB FOXO4
CFH COL3A1
MUT YY1
ATP5J PCBP1
ARF4 TOP2B
ARF4 VBP1
XRCC5 MUT
MYL3 HOXB6
ATP2A2 NFE2L1
CYCS PCBP1
CYCS YY1
ACTG1 TRA2B
DMD ATP6V1B2
SAFB CYP51A1
SFRS7 ARF4
RELA RCN2
RELA EIF4G2
EIF1AP1 HTATSF1
DHX9 NUP153
BMI1 MT1F
RBM15B TNFAIP1
CACNG1 CXCR3
MXD1 PRM2
TRIM23 CCNG2
HNRNPM DDX5
UBXN4 H3F3A
SECISBP2L CPE
ZCCHC11 CREB1
NCOA6 YY1
PSMD2 USP7
SUZ12 VAT1
SUZ12 SMC1A
REG1P DMD
PDIA6 IMMT
PUM1 HSPA9
ARL6IP1 MMD
DAZAP2 CSF1R
SP2 AAMP
SP2 HNRNPC
SP2 TRIM23
TRIP12 MAPK1IP1L
PSMD6 CDH2
SPCS2 NFE2L1
SPCS2 PCNA
SPCS2 RHEB
PYY FXYD3
TLK2 DYRK1A
TLK2 DAZAP2
KIAA0317 SAFB
SH3GL3 RABGGTA
MAPK6 MAPRE2
MCM5 CYP4A11
ZNF33B PRB2
CLIP1 FEV
SNRNP70 H3F3A
EED HNRNPU
LTB INHA
NFIB H3F3A
POLR2G ACTR1A
ZNF238 FMR1
DUT SP3
SRP9 XPO1
TAF7 PRNP
TAF7 YWHAQ
TAF7 POLR2G
DUSP5 TERF1
MNX1 CYP4A11
NET1 IL11RA
EP300 ZNF238
RPS27A RPS28
NASP CAMLG
ACADM NFE2L1
ACADM PPP2R5C
GFPT1 HNRNPU
SMARCA1 HMGN1
YY1 NARS
YY1 HMGN1
RPS6 RPS27A
SFRS11 TANK
MUT PTPN11
ATP5J RRAGA
ARF4 TSN
ARF4 SFPQ
ARF4 SP3
PDC TFF1
PRKAR1A CPE
PRKAR1A EFNB1
ATP2A2 RBBP4
ACTG1 SMAD4
ACTG1 MAPRE1
DMD PSMD14
SAFB VAT1
TMED10 P4HB
GUCA1A PLP1
ADORA1 NUCB1
ADORA1 COL11A1
RPL27 RPL9
EIF1AP1 TOP2B
EIF1AP1 CYCS
RBM15B YWHAQ
TRIM23 TOP2B
TRIM23 YES1
HNRNPM NUP153
PCNA LBR
SLC25A4 PPP1R11
UQCRC2 DNAJC7
UBXN4 TRA2A
UBXN4 PCNA
WAPAL XPO1
ZCCHC11 PPP2R5C
ZNF638 MSH6
ZNF638 CDH2
KIAA0174 TMEM131
BCLAF1 ATP2A2
UBE4A TOP2B
UBE4A CSTF3
PUM1 VAT1
PUM1 ALDH7A1
VPS72 AAMP
ARL6IP1 CSTF3
ARL6IP1 SFRS11
ARL6IP1 DYRK1A
ARL6IP1 ZNF638
SP2 MLH1
SFRS3 C11orf58
TMEM41B PTP4A1
AFAP1 TOP2B
DAD1 SUZ12
PSMD6 USP5
SPCS2 HSP90B1
SPCS2 RBM15B
SPCS2 TRIP12
MARCKS SP3
MARCKS BMI1
MARCKS PUM1
PSMA3 ATP2B1
PSMA3 UBE2N
TLK2 CYP51A1
PSMD12 CLTC
KIAA0317 HNRNPU
KIAA0317 MAPK1IP1L
FRMPD4 KRT19
ATP13A3 DYRK1A
LEPROT ATXN10
FEV CSK
BCAP31 RPN2
ACLY MAPRE2
MAPK1IP1L UNG
HTATSF1 DDX18
SLBP PCBP1
TRA2A HMGN1
POLR2G PRCC
RENBP AGER
HERC1 PPP2CA
SMAD4 PCBP1
ZNF238 INPP5E
KPNA2 PTPN11
SRP9 RBBP7
TAF7 RBM4
VAT1 MAPK1IP1L
MLLT11 HMGN1
CSTF3 MAPK1IP1L
RPL10A RPL35A
TRIM26 MLF2
IER3 ID3
RPS27A COX7C
FLT1 GLA
ACADM SP3
GFPT1 CDH2
SMARCA1 TM9SF2
RELB AZGP1
CACNA2D1 PHLDA1
SFRS11 RBBP4
NCL SFPQ
CSNK2A1 CAPRIN1
PLP1 TFF1
ARF4 SMARCA1
PRKAR1A CDK9
HNRNPA2B1 ARF4
CTRB1 MT3
ATP2A2 TANK
HNRNPC HNRNPK
IMMT SUMO1
SFRS7 CSTF3
GUCA1A RBP3
PTGES3 AMD1
MUC2 MBL2
CBFB CCNG2
DLD PPP1R11
BMI1 NCOA4
RFC3 MAPRE1
TMEM131 ARF4
TMEM131 CBFB
SECISBP2L CLOCK
ZCCHC11 UNG
ZNF638 PPP2R5E
NCOA6 SP3
BCLAF1 SMAD4
BCLAF1 FUBP1
BCLAF1 SLC25A46
PSMD2 TOP2B
PSMD2 SMARCA1
SUZ12 SLC20A1
AP2M1 ATP5F1
MORC3 CTNNB1
PUM1 RHEB
NUP93 MAPRE2
METAP1 SFPQ
DAZAP2 HNRNPC
SP2 EIF1AP1
SP2 RBM15B
SP2 CSF1R
TRIP12 HNRNPM
EIF4H PCBP1
ATP6AP1 HNRNPC
PRDX6 ARF4
SPCS2 SP3
SPCS2 VAT1
KIAA0101 SAFB
KIAA0101 SUZ12
TLK2 PRKAR1A
TLK2 EIF1AP1
KIAA0317 BCLAF1
TOP2B DDX5
TOP2B CD24
NRGN LTB
MT1X MPO
CDKL1 PECAM1
M6PR MPO
CPZ POMC
CPZ MUC2
EIF4G2 H3F3A
TRA2B NUP153
SLC12A1 DLG4
RENBP MGST2
PTP4A1 YWHAQ
CCNG2 HNRNPK
INPP5E CLIP1
KPNA2 TOP2A
PTPN5 ATAD4
MAPRE1 HMGB2
TAF7 NARS
TAF7 LOC728849
MLLT11 MTMR6
RPS9 RPS8
IL8RB GDI1
CDH2 HNRNPK
PLCB2 EPHB3
PLCB2 INPP5E
AAMP BMPR2
BRPF1 HNRNPU
TNFAIP1 CSTF3
YY1 PPP2R5C
SFRS11 ARFIP2
MUT EED
RPS16 RPS5
ARF4 GOLGA4
XRCC5 DDX18
PDGFRA C1orf61
ACTG1 PPP1R8
YES1 SRP9
PPP2R5E NRIP1
PPP2R5E ATP5J
SAFB TANK
SAFB VBP1
SFRS7 HNRNPA2B1
RBM25 ZMYND11
CBFB SMAD4
RELA SAFB
EIF1AP1 NCL
BMI1 SFRS7
AOC2 POLA2
UBXN4 MAPRE1
NID2 CLIP1
CSF1R HTATSF1
ZCCHC11 NRIP1
UBE2N MCFD2
UBE2N CYCS
BCLAF1 MLLT11
RPL39 RPS3A
PSMC6 NFE2L1
AP2M1 PTP4A2
MORC3 DYRK1A
PUM1 GFPT1
PUM1 RBM15B
CKAP5 HNRNPA2B1
SNRK PRKAR1A
RAB21 LOC100131892
RAB21 EP300
RAB21 NID2
DAZAP2 COMT
DAZAP2 CCNG2
DAZAP2 UBC
SP2 WARS
TRIP12 EIF1AP1
SFRS3 PSMA1
EIF4H PSMB5
RAC1 PRKACA
TAGLN2 CD34
ATP6AP1 YWHAB
PSMD6 PCBP1
PSMD6 UBE2N
PSMD6 TRIP12
PRDX6 PSMD6
KIAA0101 SPCS2
PSMA4 SUMO1
ATXN10 DDX5
CAPRIN1 ATXN10
NUP153 BRD2
DDX18 HNRNPU
SPARCL1 A2M
NRIP1 DDX5
RBBP7 HMGN1
ATP5F1 RRAGA
XIST TRIP13
ENO2 ATP1A3
CPE CLOCK
PTPN11 UNG
UFD1L RRAGA
NEUROD2 ATN1
CCNG2 HNRNPU
SMAD4 RBBP4
SMAD4 FMR1
LOC100131892 HNRNPC
GP2 TTC1
C5orf13 TOP2B
TAF7 ISCU
MLLT11 TUBA1A
ACADM HIF1A
KDELR2 SLC25A3
RPS19 RPS7
SFRS11 H3F3A
NCL NASP
NCL YY1
HNRNPA2B1 DDX21
HNRNPA2B1 SMC1A
YES1 PCBP1
PPP2R5E VBP1
SAFB H3F3A
SAFB HDAC2
IGFBP5 COL3A1
CBFB MAPK1IP1L
CBFB CDH2
RELA EP300
DHX9 RBBP4
CRYZ CXCR7
EN2 PTHLH
MXD1 PROL1
ATP2B1 C11orf58
UBXN4 UBE2A
UBE2N RPA2
POFUT1 FOXO4
BCLAF1 MUT
BCLAF1 ZNF638
RPL39 SLC36A2
ADIPOQ MFGE8
GANAB PDIA6
DAZAP2 PRKACA
DAZAP2 TRIM23
DAZAP2 UBE4A
NCAPD3 NFIC
TRIP12 ZNF638
ESD EFNA3
EIF4H SEPT7
AFAP1 PTP4A1
AFAP1 UBE2A
EIF4A3 SEC13
ATP6AP1 HERC1
PSMD6 CYCS
PRDX6 RNF103
SPCS2 UBE4A
CCND2 H3F3B
MARCKS BRD2
PSMA3 CCT5
CYP3A4 SERPINB2
UBE3A TP73
UBE3A ARD1A
TLK2 UBXN4
ARHGEF12 STXBP1
KIAA0317 TNFAIP1
PIK3CD BCL9
XPO1 SFPQ
PPP1R11 HSPA9
SFRS2 LBR
RBBP4 HMGN1
RBBP7 HSPA9
ZNF33B IFNA6
RAB8A CSK
GRM8 KL
IDH3B FEV
CPZ MUC1
TSG101 HMGN1
SRPK3 NRGN
C11orf58 TMED2
GPR17 SPI1
CALCOCO2 COMT
CSTF3 DUT
CSTF3 FMR1
BATF IL8
FUBP1 HNRNPU
ARHGAP1 HLA-DQA1
RPS27A RPL36A
KRT16 PRB2
CDH2 XPO1
CDH2 PTPN11
PTGDS SCN1B
TNFAIP1 CASC3
SFRS11 SRP54
SFRS11 USP14
MUT RBBP7
RAP1GAP POM121L9P
PRKAR1A NFE2L1
CCL2 AVPR1B
IL4 GAST
OXT PLCD1
GSK3A STMN1
KPNB1 VAT1
UQCRFS1 SNRPB
RELA SP3
EIF1AP1 SFPQ
VHL MAPK1IP1L
DHX9 NASP
BMI1 SAFB
SST ATP1A3
SECISBP2L MADD
APPBP2 MLH1
ZCCHC11 ATP5J
ZNF638 ATP2A2
UBE2N SLC25A46
NCOA6 CYP51A1
BCLAF1 UFD1L
BCLAF1 USP14
SUZ12 PTPN11
SUZ12 UBXN4
AP2M1 PPP1R11
PUM1 SFRS7
CKAP5 CUL3
RAB21 ATP2A2
GANAB VDAC1
PTGIR MCHR1
SP2 RNF103
TRIP12 BRD2
TRIP12 MUT
TRIP12 MCFD2
EIF4H TRIP12
AFAP1 RCN2
EIF4A3 VEZF1
CLTC PTP4A2
ADM VWF
SPCS2 ALDH9A1
SPCS2 TNFAIP1
KIAA0101 MSH6
PYY KRT16
TOMM20 PPP2R5E
RAD23A RPS26
CDC7 HNRNPA2B1
PSMD11 GGA3
C4orf8 NFIC
TFAP2B MSTP9
MAPRE2 DDX5
HMGA2 ADRB3
PPP1R11 PCBP1
MT1X RSC1A1
MT1X MT1F
HNRNPU RHEB
IFNA6 ACTR1A
IDH3B FXYD3
EBNA1BP2 PCBP1
LPCAT3 CD8B
UFD1L PCBP1
UFD1L PHC2
RPS28 RPS8
SLC12A1 HMGA2
CUL3 BRD2
DUT HNRNPU
CTCF RCN2
SRP9 HNRNPK
VAT1 H3F3A
CDH2 SFPQ
GFPT1 CCNG2
YY1 GOLGA4
RPS6 RPS3A
ATP5J UFD1L
ARF4 HMGN1
XRCC5 NCOA4
TROVE2 CLCN3
MYL3 CCL22
CYCS YWHAQ
MYLPF TNFAIP3
SNRPE RPL36A
MPO KCNJ4
YES1 LOC728849
SAFB HIF1A
RPL34 RPS6
UQCRFS1 ATP5J
LBR H3F3A
DHX9 UNG
BMI1 MUT
RFC3 PRKAR1A
TRIM23 XPO1
HNRNPM TCP1
PCNA PCBP1
PCNA SFRS7
ATP2B1 NARS
PARP1 DHX9
UBXN4 BIRC2
KIAA0232 CBX1
ZNF638 LOC728849
ZNF638 TAF7
ZNF638 TMEM131
UBE2N ZCCHC11
KIAA0174 SFRS11
BCLAF1 SRP9
BCLAF1 CSNK2A1
RNF103 CSTF3
SUZ12 DNAJC7
UBE4A TNFAIP1
PUM1 SLBP
PUM1 CTCF
GNPDA1 MCFD2
LOC100133166 MAPRE2
NCAPD3 PTPRN
SP2 HNRNPU
TRIP12 HNRNPU
MOBP PDE6B
EIF4H PPP2R5E
AFAP1 ZCCHC11
CLTC DDX5
PSMD6 GOLGA4
PRDX6 RELA
SPCS2 RBBP4
SPCS2 CCNG2
RPS23 RPL36A
RPS23 RPS27A
PSMA3 YY1
UBE3A POU2F2
PSMD12 PRKAR1A
ARHGEF12 CLIP1
KIAA0317 ZNF638
TP73 CASR
SALL2 GNB1
SLC25A3 PCBP1
RAB8A FEV
RPL35A RPS8
HSP90B1 PSMB5
PPAP2B AP3S2
PTPN11 CREB1
NARS PSMB5
EIF4G2 RBBP4
SLC12A1 RGS19
RHO GNGT1
USP5 VBP1
DNAJC7 YWHAQ
SMAD4 HNRNPK
DDX21 RBBP7
CALCOCO2 PSMB5
VAT1 DDX21
CSTF3 EPHB3
CSTF3 TAF7
RPL27A RPS15A
RPL9 RPL35A
FUBP1 TOP2B
CTRC HOXB6
GFPT1 RCN2
GFPT1 SP3
TCF12 TM4SF4
MUT MAPK1IP1L
PRKACB CSNK2A1
ATP2A2 HSPA9
DMD RAB1A
RPS17 RPS19
PPP2R5E RBBP4
PPP2R5E NARS
SF1 JUP
SFRS7 DUT
EIF1AP1 H3F3A
EIF1AP1 PTPN11
CFB ATM
BMI1 PCBP1
RBM39 SUMO1
PWP1 VBP1
KRT10 SNRPB
PPP2R1A DHPS
PHYHIP ALDH1A1
IGL@ BRPF1
DYRK1A LBR
ZCCHC11 RBM15B
UBE2N CUL3
UBE2N RBM39
KIAA0174 EIF1AP1
KIAA0174 UBXN4
BCLAF1 ACADM
BCLAF1 ARF4
PSMC6 SFRS11
RNF103 CREB1
AP2M1 PPP1CC
CKAP5 TTC3
VPS72 GNA11
GANAB ATP2B1
SP2 CASC3
SP2 ATP2A2
EIF4H ARF4
AFAP1 HNRNPU
CLTC ALDH9A1
KIAA0101 LOC100131892
KIAA0101 YY1
MARCKS DDX18
MARCKS NCOA6
MARCKS SP2
TLK2 HNRNPU
CDC7 ZNF638
MADD LOC728849
RB1CC1 BRD2
RBMX NUP153
TRAF4 DAZ2
RBBP4 RB1CC1
FUS SF1
RPS8 RPL6
HNRNPU TOP2A
CPE HNRNPC
NFIC ATAD4
NFIC ADRB3
RBM4 ATP5F1
DLG4 NOTCH3
TM9SF2 HSP90B1
SLBP SFPQ
EIF4G2 DDX18
SMARCD1 ODF1
UFD1L ATP5F1
CHRNA2 IFNA6
SLC12A1 MT1X
C11orf58 RBBP7
TAF15 HNRNPK
PTP4A1 LBR
SMAD4 EIF4G2
ZNF238 HMGN1
GFER LOC201229
SRP9 CTNNB1
SRP9 SUMO1
TAF7 HNRNPK
COL11A1 DRD4
ATP5G3 PCBP1
PTPN12 LOC728849
EPHA3 NET1
MUT DDX18
MUT RBBP4
PLP1 RCVRN
XRCC5 GTF2I
HNRNPA2B1 UNG
HNRNPA2B1 DYRK1A
OSM CYP3A4
ATP2A2 PTP4A1
ATP2A2 USP5
RPS17 RPS18
SAFB ATXN10
SAFB TSG101
IMMT PCBP1
ZNHIT3 PPP1R11
GUCA1A GNGT1
LBR TOP2A
EIF1AP1 RBBP7
CRYZ PYGL
HNRNPM HNRNPA2B1
UQCRC2 VAT1
CYP2F1 PPP2R1B
PPP2R1A GPS1
UBXN4 PSMB5
RIMS3 TM4SF4
DYRK1A SNRNP70
CSF1R C5orf13
ZCCHC11 UTP14C
USP10 DYRK1A
KIAA0174 UBE2A
BCLAF1 EIF1AP1
BCLAF1 HSPA9
CIRBP ZNF238
SUZ12 PCBP1
SUZ12 WIPF2
SUZ12 DDX21
ZC3H3 LTB
REG1P ATAD4
PUM1 GOLGA4
CKAP5 PPP1R11
RAB21 UBXN4
ARL6IP1 SMAD2
DAZAP2 CREB1
TRIP12 CYCS
TRIP12 GNPDA1
EIF4H IMMT
CLTC YWHAQ
PSMD6 IMMT
SPCS2 HTATSF1
SPCS2 PSMD2
SPCS2 SUZ12
MARCKS CUGBP2
MARCKS ATP2A2
MARCKS RNF103
MARCH6 ZNF638
TLK2 MAPRE1
ARHGEF12 CAP1
C4orf8 OR2H1
LRRC16A IFNA6
XPO1 CCBL2
NOTCH3 PLEC1
SFRS2 BRD2
RBBP7 ZMYND11
CLIP1 CHGB
CPZ KRT81
FTO CES2
LPCAT3 RNF113A
TANK CREB1
PICALM RB1
MAPRE1 RBBP4
MAPRE1 TOP2A
SRP9 PTPN11
IL8RB MAPK1IP1L
ILF3 NCOA4
WASF3 NFE2L1
SMARCA1 DYRK1A
YY1 EIF4G2
MUT HNRNPK
PRKAR1A TNFAIP1
ZNF8 BBS9
ATP2A2 H3F3A
SNRPE RPL9
GAST VEGFC
SF1 GNA11
FOSB DUSP1
IMMT CYCS
ZNHIT3 AP2B1
UQCRFS1 POLR2E
ADORA1 CLIP1
HCFC1 SON
RELA TOP2B
RELA PTP4A1
EIF1AP1 SMAD4
EIF1AP1 PTPN12
PCDH1 HMGA2
RBM39 PNN
ATP6V1A RAB2A
PWP1 PCBP1
TRIM23 SRP9
HNRNPM NARS
C1S FRZB
UBXN4 NFE2L1
DCUN1D4 TOP2B
NID2 BMI1
TTC3 TAF7
ZCCHC11 TRA2A
UBE2N RBBP4
UBE2N AP2B1
UBE2N DHX9
LPIN1 GAD1
FAM120A COMT
BCLAF1 CREB1
PSMC6 MAPRE1
PSMC6 CREB1
SUZ12 SFRS11
HMGB1 SAFB
STXBP1 NEUROD2
UBE4A PSMD2
GPM6A GDI1
PUM1 SP3
PUM1 RNF103
VPS72 FUS
SYT11 DPYSL2
ARL6IP1 ACLY
DAZAP2 RBBP7
GNPDA1 GANAB
SP2 SP3
SP2 FMR1
TMEM41B CSF1R
CLTC ACLY
CLTC HNRNPC
KIAA0101 HMGB2
PYY COL11A1
CYP3A4 F13B
SCAMP1 PRKACB
TLK2 SUZ12
CDC7 YY1
CDC7 PSMD6
CDC7 SPCS2
PSMD12 YWHAB
PSMD12 ATP6AP1
PCBP1 CREB1
CHIC1 RELA
RPN2 TMED10
RSC1A1 MT1F
RBBP4 NUP153
ADSL SSR2
DPF2 MPP2
RBM4 RHEB
PTPN11 TOP2B
SLBP HNRNPU
SLBP EBNA1BP2
CHRNA2 C12orf32
TRA2A TM9SF2
TRA2A RRAGA
C11orf58 NRIP1
TAF15 NFIB
CCNG2 PTPN11
SMAD4 HMGN1
GOLGA4 TOP2B
DUT MAPK1IP1L
MAPRE1 DUT
SRP9 HMGN1
VAT1 RBBP7
VAT1 POLR2G
COL11A1 NNT
CDH2 VBP1
NASP ZNF146
ACADM SNRNP70
YY1 C11orf58
YY1 PTP4A1
ATP5J SUMO1
ARF4 CSTF3
PRKAR1A MLLT3
XRCC5 PCBP1
ZNF8 FLT1
ATP2A2 TAF7
DMD NRL
YES1 XPO1
YES1 HMGN1
PPP2R5E PPP2R5C
AGFG1 YES1
SFRS7 ISCU
RPL34 RPL10A
ADORA1 MLLT3
SLC20A1 KPNA2
EIF1AP1 UFD1L
CRYZ NET1
PCDHGC3 ARHGAP1
RFC3 HNRNPK
SNRPN ARF3
GH2 TAF1
UBXN4 HMGB2
UBXN4 ISCU
UBXN4 TAF7
WAPAL RABGGTB
WAPAL HNRNPU
ZCCHC11 CSF1R
UBE2N ATXN10
NCOA6 HNRNPU
NCOA6 RELA
STXBP1 ARVCF
UBE4A MTMR6
CKAP5 SUZ12
RAB21 CSTF3
GANAB MCFD2
ARL6IP1 SAFB
DAZAP2 SNRK
TRIP12 DLD
TMEM41B ZCCHC11
CLTC ATXN10
DAD1 KPNB1
PSMD6 PPID
SPCS2 NRIP1
SPCS2 SRP9
SPCS2 CSF1R
GFRA2 BCAM
DNASE2 FOSL1
CDC7 HNRNPK
CAMP CD79A
LEPROT HNRNPU
RABGGTA H3F3B
NRGN F13B
TRAF4 EFNA3
CASC3 H3F3B
MCM5 IGF2R
ZNF146 RBMX
ZNF33B IGF2R
SP3 XPO1
RPS8 RPS7
DEK CAPRIN1
YWHAQ RRAGA
PRKACA YWHAB
POMC CYP3A4
PGK1 PPP1R11
GRM8 CHGB
PSMD14 ATP6V1B2
PTPN11 MMD
PTPN11 EED
EIF4G2 TUBA1A
MCHR1 SPI1
UFD1L YWHAQ
CUL3 YWHAQ
VBP1 DYRK1A
INPP5E EPHB3
NKX2-5 GAGE8
SRP9 UBE2V2
SRP9 CUL3
CPA2 TRIM15
RPL9 RPS27
EP300 EPHB3
FLT1 HLA-DQA1
SEPT7 ACSL1
AAMP SF1
BRPF1 PCBP1
ACADM MLLT11
SMARCA1 HTATSF1
TNFAIP1 MLH1
TNFAIP1 CLOCK
YY1 COMT
SFRS11 SFPQ
SFRS11 CUL3
SFRS11 MLH1
MUT TOP2B
NCL SFRS11
ARF4 VAT1
PRKACB ATXN10
PDC GNGT1
YES1 EP300
RRAS CYP2A13
PPP2R5E NCL
SAFB NFE2L1
SAFB SP3
UQCRFS1 SUMO1
ADORA1 RAB8A
RPL27 COX7C
RELA CDH2
RBM39 PCBP1
RBM39 CUL3
RFC3 HNRNPU
CYP4A11 ZNF33B
TRIM23 ARF4
PCNA NEK4
CYP2F1 CYP4A11
TMEM131 CCNG2
TTC3 PTPN11
ZCCHC11 RCN2
ZCCHC11 MAPRE1
ZCCHC11 EP300
ZNF638 NRIP1
ZNF638 RBBP7
ZNF638 NARS
ZNF638 VBP1
USP10 CSTF3
NCOA6 HMGB2
NCOA6 TSG101
KIAA0174 PTPN12
KIAA0174 SMC1A
SUZ12 UNG
STXBP1 SECISBP2L
MORC3 SFRS2
UBE4A CAPRIN1
UBE4A TRIM23
TGFBR2 A2M
PUM1 SUMO1
PUM1 TAF7
GANAB SRP14
ARL6IP1 LOC728849
ARL6IP1 ACADM
AQP2 ADRB3
SP2 SMARCA1
VEZF1 SUZ12
PSMB4 VDAC1
TMEM41B HNRNPC
TMEM41B RELA
TMEM41B RAB21
AFAP1 SMARCA1
RAD23B PPP2R5E
DAD1 SEC61B
PSMD6 XPO1
PRDX6 DUT
SPCS2 TTC3
KIAA0101 DYRK1A
MARCKS SFRS2
CFLAR PLK4
UBE3A AZGP1
TLK2 LOC728849
TLK2 USP5
KIAA0317 SUZ12
C4orf8 AQP2
CAPRIN1 ABI2
CAPRIN1 HNRNPU
RB1CC1 SFPQ
PCBP1 TOP2B
BCL9 SSX2
XPO1 HNRNPK
CASC3 SF1
EPHB3 MLLT3
FOSL1 DAZL
DDX5 SFPQ
IDH3B PTCRA
TSG101 MAPK1IP1L
CCDC106 PTCRA
PTP4A1 PCBP1
OLIG2 EMP2
INPP5E RAB8A
USP11 MGST2
SMAD4 ZMYND11
SMAD4 PTPN11
GOLGA4 HIF1A
CDK4 PCBP1
SP140 CD300C
ALDH9A1 PCBP1
IL17A FOXO4
DUT PCBP1
DUT RBBP7
ALCAM TNC
TAF7 SFRS2
VAT1 YWHAQ
CSTF3 ZNF238
MNX1 RPS26
IL12RB1 FBLN1
ITPR3 LOC91316
IER3 KRT18
RPS27A RPL11
BRPF1 CSTF3
ACADM SFPQ
ACADM RRAGA
GFPT1 ZMYND11
IGHG1 LOC91316
UBE2A SFRS2
UBE2A ISCU
SLC25A46 GABRB3
SFRS11 TM9SF2
SFRS11 DNAJC7
MUT HNRNPC
PRPH2 PDE6B
NCL SUMO1
ARF4 XPO1
ARF4 UNG
PRKAR1A HMGN4
XRCC5 TRA2B
XRCC5 TRA2A
HNRNPA2B1 RBBP4
HNRNPA2B1 TAF7
MYL3 HIST1H4E
CYCS SFPQ
PDGFRA EMP2
SNRPE H2AFZ
RPS17 RPL13A
SAFB XRCC5
TUBGCP3 DDX18
BMI1 CPE
BMI1 EIF1AP1
CAP1 CDK9
HSPA9 SFRS2
TRIM23 NCOA4
TRIM23 SFRS2
TRIM23 CTCF
HNRNPM TSN
SLC25A4 SAFB
UBXN4 SMC1A
TMEM131 SMAD4
APPBP2 UTP14C
DYRK1A FMR1
ZCCHC11 TNFAIP1
NCOA6 CCNG2
NCOA6 UBE2A
NCOA6 ATP2A2
BCLAF1 NUP153
BCLAF1 APPBP2
RNF103 TOP2B
H1FX HNRNPA2B1
SUZ12 TDG
PUM1 MAPRE1
PUM1 PWP1
CKAP5 ALDH7A1
CKAP5 WAPAL
RAB21 DYRK1A
PSME4 PPP2R5E
AQP2 NFIC
DAZAP2 EPHB3
DAZAP2 NCOA6
SP2 SAFB
SFRS3 PPP2R5E
AFAP1 PCNA
CLTC DYRK1A
RAD23B NUP153
PSMD6 PSMB5
PSMD6 RCN2
PSMD6 SRP9
PSMD6 BCLAF1
PRDX6 SLC30A1
SPCS2 NCOA4
SPCS2 CYCS
KIAA0101 ARL6IP1
TOMM20 PRDX6
GTF3C2 RAB1A
MARCKS CAPRIN1
MARCKS NUP153
TLK2 ARF4
CDC7 ARF4
C4orf10 MXD1
PRDX2 MYL6B
TOP2B HMGN1
UQCRH UQCRB
DDX18 XPO1
MMD PSMB5
MAPK6 PRNP
RCN2 CREB1
RBBP4 RHEB
RBBP7 XPO1
RPL35A RPS7
KIAA0430 SON
MAPK1IP1L NRIP1
TM9SF2 YWHAQ
PTPN11 TSG101
NARS WIPF2
HTATSF1 HMGN1
TBCC PTPRO
USP5 RBBP7
USP5 HNRNPU
MTMR6 PTP4A1
SMAD4 SFRS2
PMS2L11 ATM
CBX1 PTP4A1
DUSP5 RSC1A1
CSTF3 DDX18
CSTF3 H3F3A
CSTF3 CREB1
ILF3 MAT2A
EFNB1 BTN2A2
MLH1 CPE
FUBP1 DDX5
CDH2 CUL3
ROM1 CNGB1
PLCB2 NOTCH3
ACADM TOP2A
YY1 ATXN10
YY1 NUP153
YY1 LOC728849
YY1 MAPRE1
UBE2A RCN2
UBE2A SMC1A
SFRS11 SNRNP70
PRPH2 RHO
RPS16 RPS19
ATP5J SNRPB
ARF4 CDK4
ARF4 UBE2A
GNB3 PDE6B
STMN1 AAMP
HNRNPA2B1 KPNA2
OSM CPZ
MYL3 IFNA6
AGFG1 ATP2A2
SFRS7 PSIP1
KPNB1 NARS
CNTD1 PSD
RBM15B HNRNPU
RFC3 LOC728849
RFC3 EP300
CYP2F1 MFGE8
UBXN4 SP3
UTP14C STMN1
RNF10 MADD
TMEM131 DUT
TRIB2 CD9
CSF1R ATP2A2
ZCCHC11 CYP51A1
UBE2N YWHAQ
USP10 MTMR6
BCLAF1 CUGBP2
BCLAF1 LAMP2
PSMD2 MLH1
PSMD2 RBM15B
RNF103 ZNF638
SUZ12 MAPRE2
STXBP1 PI4KA
UBE4A CSF1R
PUM1 COMT
PUM1 RELA
PUM1 RPA2
AQP2 OR2H1
DAZAP2 HNRNPU
GNPDA1 MAPK1IP1L
DDOST TRAM1
SP2 TOP2B
SP2 HTATSF1
SP2 MUT
AFAP1 SNRNP70
EIF4A3 DDX5
EIF4A3 ZNHIT3
CLTC TOP2B
CLTC SLC25A46
CLTC HSPA9
ATP6AP1 BCLAF1
PSMD6 BRD2
PRDX6 ATP2A2
SPCS2 UBE2N
CCT8 SFPQ
MARCKS LAMP2
MARCKS CREB1
TLK2 AFAP1
SERPINI1 RCVRN
CES2 MFGE8
BPHL FAS
GDI1 RTN1
NFE2L1 DYRK1A
SFRS2 ABCD3
S100P LMNA
AZGP1 HOXB6
YWHAQ LEPROT
MAPK1IP1L RB1CC1
MAPK1IP1L NCOA4
PHC2 MAPRE2
TM9SF2 DYRK1A
ADRA2C MSTP9
SMARCD1 THRA
NEUROG1 ATN1
SMAD4 ATXN10
DIRAS1 EFNA3
DIRAS1 MT3
DUT TOP2B
DUT USP5
USP14 ATXN10
TCF19 MMP14
CTCF SMAD4
SRP9 ACSL1
DDB2 CHI3L2
TAF7 UFD1L
TAF7 KPNA2
MLLT11 CREB1
DUSP5 GRM8
ARHGAP1 MPO
EP300 MTMR6
CDH2 DUT
ACADM PPP1R11
ACADM TSN
SMARCA1 USP7
IRF9 RCVRN
NAP1L1 RBMX
RPS19 RPS28
MARK3 CREB1
YY1 DUT
MUT RRAGA
H2AFZ SNRPB
HNRNPA2B1 HNRNPU
UBC CSTF3
SAFB YES1
ACOT2 RSC1A1
OR2H1 REG1A
PCOLCE COL6A3
TMEM97 CCT6A
BMI1 UBC
RPL18 RPS5
RBM39 TANK
SEC13 UQCRC1
TRIM23 TSG101
HNRNPM CYCS
UQCRC2 SFRS11
LGALS1 RAB13
GH2 FLT1
PHF3 NUP153
UBXN4 SRP9
UBXN4 HNRNPC
APPBP2 PRKAR1A
TTC3 TATDN2
CSF1R DYRK1A
ZCCHC11 SRP9
ZNF638 RBBP4
ZNF638 CUL3
ZNF638 VAT1
ZNF638 UBE2A
HSD17B8 CTRC
PSMC6 HNRNPK
PSMD2 ATXN10
PSMD2 SP3
DPYSL3 GNB1
RNF103 USP7
SUZ12 HNRNPM
HMGB1 PTP4A1
PUM1 UFD1L
ARL6IP1 TNFAIP1
ARL6IP1 UBE2A
GNPDA1 CDH2
LOC100133166 PRKAR2B
VEZF1 WIPF2
PRDX6 KIAA0174
WTAP CD24
SPCS2 H3F3A
SPCS2 UTP14C
RPS23 RPL34
TOMM20 HNRNPM
EIF4G1 MSTP9
PSMA3 UNG
TLK2 RBBP7
CDC7 SFRS11
KIAA0317 TTC3
KIAA0317 CLTC
NUP153 HNRNPU
LEPROT ACTR1A
LEPROT RRAGA
ZMYND11 ATXN10
NOTCH3 DRD4
PPP1CC NFE2L1
SP3 COPB1
SP3 LOC728849
CNTN2 ADRA2C
DEK HMGN1
YWHAQ GDI1
AGER ATAD4
IDH3B HOXB6
DLG4 HMGA2
TSG101 HNRNPU
HTATSF1 YWHAQ
EIF4G2 SNRNP70
EIF4G2 HNRNPC
TNPO1 PRCC
SMAD2 ACLY
UFD1L PPP1R11
TANK SFRS2
CUL3 DYRK1A
VBP1 HSPA9
TM4SF4 ITGA7
TAF7 PRCC
CSTF3 YWHAQ
RPL27A RPL11
MNX1 MT3
MLH1 DDX18
MLH1 YWHAQ
CTRC PRB2
SMARCA1 MAPRE1
YY1 RB1CC1
SFRS11 TRA2A
IER2 EGR1
NCL BRD2
ATP5J ACADM
ATP5J YY1
ARF4 BRD2
ARF4 MUT
PRKAR1A MLLT11
SERPINB2 NFKB2
PPP3CB PPP2CA
THRA NEUROD2
COX5A ATP5G3
AMD1 WIPF2
YES1 PRKAR1A
SAFB ATP13A3
SAFB GOLGA4
SAFB CYCS
IMMT NARS
SFRS7 DYRK1A
RBM25 CSNK2A1
KPNB1 H2AFZ
OR2H1 NFIC
IGFBP5 CFH
PTGES3 C11orf58
CFB CD36
VHL ATXN10
SFRS4 PTP4A2
BMI1 TNFAIP1
RBM15B TP53BP1
CRYZ TNC
ATP6V1A RAB1A
RFC3 H3F3A
TRIM23 SP3
PCNA HNRNPU
PCNA ALDH9A1
PCNA BRPF1
PCNA CREB1
RPA2 UFD1L
UBL4A UNG
PARP1 HNRNPM
HMGN1 TOP2A
UTP14C CLOCK
CSF1R MAPRE1
ZCCHC11 VBP1
ZCCHC11 ARFIP2
ZCCHC11 UBE2A
ZNF638 TRA2A
BCLAF1 CAPRIN1
BCLAF1 VBP1
BCLAF1 PRKAR2B
RPL39 SNRPE
PSMC6 PCBP1
PSMD2 ZCCHC11
AP2M1 PSMD2
UBE4A MUT
UBE4A HNRNPC
RAB21 TOP2A
RAB21 MLLT3
METAP1 UNG
AQP2 GSK3A
DAZAP2 NFE2L1
DAZAP2 TM9SF2
DDOST KDELR2
SP2 HNRNPK
SP2 YES1
TRIP12 NUP153
ESD C1orf61
MOBP RAPGEF5
ATP6AP1 DAZAP2
PSMD6 VBP1
PRDX6 COMT
KIAA0101 PCNA
PYY CXCR3
CRK APPBP2
MARCKS RBM39
PSMA4 UQCRH
PSMA3 DHX9
TLK2 SMARCA1
TLK2 TNFAIP1
CDC7 ZCCHC11
STXBP2 PTPN6
STXBP2 MFGE8
XPO1 HMGN1
PSD MPO
ATAD4 CES2
ZMYND11 SALL2
NCOA4 PCBP1
SP3 HNRNPK
RPS15A RPS21
AZGP1 CASR
YWHAQ SP3
MAPK1IP1L HSP90B1
AGER CSN2
IDH3B KRT16
GTF2I KIAA0430
PNN XPO1
EIF4G2 PCBP1
EIF4G2 MAPK1IP1L
CUGBP2 XPO1
TRA2B PPP2CB
SMARCD1 RABGGTA
VBP1 TM9SF2
VBP1 SUMO1
EMP2 DAZ2
USP5 SFRS2
USP11 RABGGTA
BIRC2 HNRNPU
ADD3 APLP2
ALDH9A1 PTPN11
DUT LOC728849
C5orf13 USP14
PTPN5 FTO
MAPRE1 XPO1
DUSP5 CLIP1
CSTF3 SNRNP70
IL8RB HNRNPU
ATP5G3 POLR2E
MNX1 SOD3
CDH2 SP3
ZFP36 JUNB
GFPT1 PTPN11
GFPT1 CTCF
SMARCA1 LEPROT
B4GALNT1 PTX3
GP9 MMP14
YY1 TANK
UBE2A SMARCA1
SFRS11 TNFAIP1
MUT NUP153
ARF4 LEPROT
PRKAR1A MAPK1IP1L
HNRNPA2B1 CAMLG
CCL2 ACRV1
ATP2A2 ZMYND11
ACTG1 HNRNPU
HNRNPC CREB1
ESD ATP5J
PPP2R5E NASP
SAFB PSMB5
SAFB NCL
SERPINB8 CPZ
RELA FMR1
EIF1AP1 PPP2R5E
DHX9 YY1
RBM39 PTP4A1
RBM39 CD24
RFC3 ACADM
RFC3 ATP2A2
TRIM23 GOLGA4
HNRNPM RBBP4
HNRNPM CAMLG
PCNA HNRNPC
UBL4A KPNA2
UBXN4 VBP1
UBXN4 VAT1
NID2 PCNA
ZCCHC11 PPP1R11
ZCCHC11 TANK
ZCCHC11 CCNG2
ZNF638 PPP2R5C
UBE2N HNRNPU
NCOA6 PRKAR1A
KIAA0174 RCN2
BCLAF1 HNRNPM
PSMC6 HMGN1
RNF103 EIF4G2
HMGB1 BRD2
UBE4A XPO1
CKAP5 UBE2N
VPS72 SF1
RAB21 NFE2L1
DAZAP2 SAFB
TRIP12 CDH2
TRIP12 RPA2
MOBP ASMT
MOBP PRPH2
EIF4H SFPQ
CLTC SFRS11
ATP6AP1 MRPL49
ATP6AP1 WASF3
SPCS2 XPO1
SPCS2 EIF4H
KIAA0101 RBBP7
CCT8 DHX9
MARCKS EP300
MARCKS CD24
PSMA4 SNRPE
RAD23A ACTR1A
TLK2 CSTF3
TLK2 SAFB
PSMD12 ARL6IP1
PCBP1 SUMO1
LEPROT USP7
FOXO4 PRB2
FXYD3 PTCRA
UNG RHEB
CTNNB1 DYRK1A
GDI1 TOP2B
NFE2L1 SFRS2
NFE2L1 CREB1
MT1X FEV
RBBP4 HNRNPK
PPP1CC PCBP1
RBBP7 TOP2B
RBBP7 GOLGA4
WARS CHIC1
RAB8A FXYD3
YWHAQ ACTR1A
YWHAQ RBBP4
AGER RBBP4
TM9SF2 ATXN10
TM9SF2 LEPROT
HTATSF1 SFPQ
EIF4G2 DEK
EIF4G2 CREB1
UBE2V2 SFRS2
TANK PCBP1
CUL3 RB1CC1
YWHAE LOC728849
SMAD4 GOLGA4
MRPL49 CPE
MAB21L1 PRKX
ALDH9A1 NCOA4
ALDH9A1 H3F3A
DUT YWHAQ
NUCB1 CLIP1
GFER RSC1A1
SRP9 ATXN10
SRP9 PPP2R5C
SRP9 HDAC2
TAF7 AGER
VAT1 TAF7
DUSP5 MT1X
CSTF3 SMAD4
GTF2A2 GRK4
IL8RB CHIC1
EP300 HNRNPU
EP300 SMAD4
AAMP GOLGB1
ACADM CTNNB1
SMARCA1 DUT
RPS19 RPS5
UBE2A HNRNPC
SFRS11 VAT1
CDK2 MAPRE1
MUT UNG
PSMA1 SLC25A3
PRPH2 RBP3
PRKAR1A ALDH9A1
XRCC5 TAF7
XRCC5 ACADM
RAB1A ACTR1A
RAB1A PPP1CB
UBC UQCRB
RASA1 XRCC5
COX5A SSBP1
ACTG1 ETF1
YES1 SFPQ
PPP2R5E SFRS11
KPNB1 KPNA2
GUCA1A RXRG
CD24 SFPQ
TMEM97 KPNB1
RELA YY1
VHL YES1
BMI1 MLLT11
TRIM23 SFRS7
TRIM23 RFC3
HNRNPM UNG
PCNA ATP2A2
ATP2B1 DDX5
MME MT1X
SRF ACTG1
AOC2 SP1
SLC35B1 GPS1
HTRA1 CNP
KIAA0240 KIAA0430
SLC23A2 RBP3
APPBP2 CSTF3
APPBP2 HNRNPC
TTC3 SMC1A
CSF1R COPB1
CSF1R MAPK1IP1L
ZCCHC11 CYCS
ZCCHC11 PPID
ZNF638 RBM15B
UBE2N HNRNPM
PSMC6 RBBP7
PSMC6 PCNA
PSMD2 AAMP
RNF103 USP5
PDE6H SERPINI1
PUM1 SMARCA1
CCT5 ATF4
RAB21 RCN2
RAB21 HNRNPC
DAZAP2 CDH2
DAZAP2 APPBP2
DAZAP2 PSMC6
TRIP12 ACADM
BRD3 CASC3
EIF4H VDAC1
EIF4H UBXN4
TMEM41B NCOA6
CLTC SFRS2
PSMD6 RHEB
PSMD6 RNF103
SPCS2 USP7
SPCS2 VDAC1
KIAA0101 LOC728849
CCT8 SNRPE
MARCKS SFPQ
MARCKS PTPN11
MARCKS XRCC5
MARCKS CSF1R
MARCKS SPCS2
PSMA3 PUM1
TLK2 SP3
CDC7 SUZ12
ATXN10 DYRK1A
FEV PTCRA
AP3S2 EFNA3
DDX18 DYRK1A
FXYD3 KRT9
RBBP4 XPO1
SP3 NCOA4
DEK CREB1
WARS MPO
CPE PURA
CD8B S100P
NFIB LOC728849
PTPN11 NCOA4
EIF4G2 FMR1
ADRA2C CYP11B1
VBP1 EIF4G2
YWHAE SNRNP70
SRPK3 LTB
C11orf58 VBP1
PTP4A1 PTPN11
OLIG2 C1orf61
ISCU PRKACA
SMAD4 YWHAQ
GRK4 MYH3
C5orf13 ATXN10
KPNA2 MMD
HIF1A SUMO1
SRP9 HMGB2
SRP9 H3F3A
SRP9 CREB1
CPA2 COL14A1
TAF7 TOP2B
VAT1 SFRS2
VAT1 BIRC2
CSTF3 SP3
RPS29 SLC36A2
PPP1R8 TRA2B
ILF3 SMAD4
MNX1 PRB2
MLH1 YWHAB
IFNGR2 CYP4A11
ITPR3 HLA-C
RPS27A UQCRH
KPNA1 CALM2
NASP VAT1
TAGLN ACTA2
ACADM ISCU
SMARCA1 LOC728849
UBE2A USP5
SFRS11 UFD1L
H2AFZ SNRPF
H2AFZ CDK4
ATP5J VBP1
PRKAR1A YWHAB
RPS27 RPS21
HNRNPA2B1 SUMO1
HNRNPA2B1 CYP51A1
COL4A1 NID1
SCG2 NKX2-5
ATP2A2 TSG101
ATP2A2 DUT
CYCS TSN
PDGFRA TRAF4
NMB MITF
YES1 TM9SF2
PPP2R5E CDH2
SAFB UFD1L
SAFB CUL3
SAFB MLLT11
SAFB LAMP2
ZNHIT3 WIPF2
RBM25 XRCC5
CCT6A SHFM1
MUC2 MUC5AC
PTPRN LPCAT3
PTPRN GSK3A
BMI1 CHGB
BMI1 BTN2A2
RBM39 DHX9
PWP1 HTATSF1
RFC3 DEK
TRIM23 RBBP7
SP1 NAGA
ATF4 DHX9
UBXN4 DDX21
UTP14C MPO
TMEM131 YES1
DYRK1A HSPA9
KIAA0195 CNTD1
ZNF638 YWHAQ
UBE2N SFPQ
UBE2N SRP9
BCLAF1 GOLGA4
RNF103 YWHAQ
RNF103 SRP9
H1FX ZNF638
HMGB1 HIF1A
MORC3 ACADM
HLA-C A2M
PUM1 NARS
PUM1 TMEM131
RAB21 SFRS7
ARL6IP1 LOC100131892
GNPDA1 PUM1
SP2 SFRS2
TRIP12 SFRS11
TRIP12 ARF4
TMEM41B TRIM23
AFAP1 LBR
TAGLN2 FCGRT
ATP6AP1 MAPRE2
PMP2 CTRB1
LTK CCL22
DAD1 C11orf58
PSMD6 RBBP4
PSMD6 YWHAQ
PRDX6 YES1
PRDX6 EIF1AP1
WTAP PPP2R5E
SPCS2 TSG101
SPCS2 HIF1A
CDC7 MAPK1IP1L
KIAA0317 TAF7
NUP153 FMR1
TOP2B RB1CC1
RABGGTB HNRNPU
MAT2A HNRNPU
ATP5F1 HSPA9
WARS FUS
FOSL1 MUC2
HMGN2 HNRNPU
AGER PCBP1
EBNA1BP2 RHEB
EIF4G2 BRD2
DOK1 PKP1
TRA2B HNRNPU
MLF2 DDB1
VBP1 UNG
PCP4 SERPINI1
POLR2G TNPO1
TDG PSMB5
PTP4A1 NFE2L1
PTP4A1 TANK
SMAD4 LOC728849
AANAT USP11
ZNF238 RAB8A
SP140 CNTN2
SP140 MSTP9
NKX2-5 SNCA
IL17A AZGP1
CAMLG DDX21
TAF7 SRP9
CSTF3 XPO1
PRM2 VEGFC
PTP4A2 PSEN1
ATP5G3 SNRPB
ZNF131 MAPRE1
FUBP1 TAF7
KRT16 CXCR3
WASF3 ACLY
PTPRZ1 PPAP2B
ACADM PTPN12
GFPT1 RBBP7
S100A7 AFF2
TNFAIP1 YWHAQ
TNFAIP1 ABL1
TNFAIP1 WASF3
SFRS11 MLLT11
MUT EIF4G2
ATP5J TSN
ARF4 H3F3A
PRKACB ANKRD46
XBP1 HSP90B1
XRCC5 MAPK1IP1L
SCG2 RGS7
MYL3 LRRC16A
COX5A NARS
NMB KRT18
PPP2R5E SMAD4
IMMT SFPQ
SFRS7 SUMO1
SFRS7 BRPF1
SFRS7 ATP5J
CNTD1 CNP
EIF1AP1 SMARCA1
DHX9 PCBP1
DHX9 SFPQ
CAP1 MLH1
RBM39 TRA2B
PWP1 NCOA4
RFC3 ZNF238
HNRNPM CCT6A
RPA2 DLD
MME SLC12A1
HMGN1 FMR1
SST SAG
UBXN4 SMAD4
WAPAL SMAD4
KIAA0232 GTF2I
EDEM1 GH2
TTC3 LOC728849
CSF1R ACADM
ZCCHC11 ATXN10
ZCCHC11 USP5
SMC1A HNRNPK
BCLAF1 NCOA4
BCLAF1 CBX1
HMGB1 MAPRE1
UBE4A GOLGA4
PUM1 CREB1
RAB21 MAPRE1
ARL6IP1 NOMO1
DAZAP2 PTP4A1
LOC100133166 CPE
SP2 DDX18
SP2 RELA
BRD3 CLOCK
EIF4H EIF1AP1
EIF4H RHEB
TMEM41B MLH1
AFAP1 NFIB
AFAP1 PTPN11
AFAP1 MLH1
AFAP1 UBC
CLTC UFD1L
CLTC POLR2G
ATP6AP1 SLC9A6
DAD1 CD63
PSMD6 SFPQ
PRDX6 UBXN4
SPCS2 TRA2A
PIGF PUM2
PSMC2 NDUFA4
MARCKS CTNNB1
MARCKS PRKAR1A
PSMA3 PSME2
TLK2 UBE2A
TLK2 UTP14C
PSMD12 ENO2
KIAA0317 NRIP1
KIAA0317 DYRK1A
KIAA0317 CKAP5
ATXN10 CREB1
CAPRIN1 TOP2B
XPO1 ABI2
DDX18 TOP2B
RSC1A1 LOC201229
RCN2 HMGB2
NCOA4 CREB1
PRDX1 BCAP31
CNTN2 ICAM3
HNRNPU COMT
AZGP1 MCM5
NOMO1 MMD
RPL13A RPS8
CD8B LGALS9
EGF CYP3A4
KIAA0430 SP3
PSIP1 RRAGA
MAPK1IP1L LEPROT
BTN2A2 MT1X
RBM4 HNRNPU
TSG101 DYRK1A
PTPN11 HMGB2
UBXN2B BRD2
FTO SH3GL3
HTATSF1 CTNNB1
HTATSF1 BRD2
UFD1L HSPA9
TANK TOP2B
NEUROD2 ATP6V0A1
VBP1 DDX5
POLR2G RBM4
OLIG2 ETV5
DNAJC7 HNRNPU
PPP2R5C RBBP4
C5orf13 PTP4A1
PTPN5 SMARCD1
MAPRE1 TOP2B
SRP9 NUP153
ABCA2 CRAT
TAF7 EIF4G2
DUSP5 CSK
CSTF3 CPE
IL8RB PCBP1
IL8RB BRD2
ILF3 RBBP4
MNX1 WNT7A
TWF1 SFRS2
ALDH7A1 HNRNPU
CDH2 SRP9
PLCB2 CELA2B
PTPN12 HNRNPU
ACADM CCNG2
KDELR2 RBBP7
TNFAIP1 MAPK14
YY1 TM9SF2
UBE2A PTPN11
UBE2A ALDH9A1
SFRS11 BRD2
MUT TRA2A
MUT PPP2R5C
LAMC1 CALD1
H2AFZ PPIA
ATP5J NASP
ARF4 EIF4G2
ARF4 SLC30A1
XRCC5 CREB1
NID1 LAMC1
ATP2A2 USP7
CYCS SUMO1
PPP2R5E NUP153
PPP2R5E SRP9
SAFB TSN
AGFG1 MAPK1IP1L
RB1 COMT
EPHA7 EPHA3
LBR BRD2
RELA PRKAR1A
EIF1AP1 MUT
EIF1AP1 SFRS7
MLLT3 HMGN1
BMI1 SP3
RBM15B FUBP1
RFC3 DYRK1A
TRIM23 FMR1
UBL4A MMD
ATF4 PPP2R5E
UTP14C CASC3
MRPS27 PWP1
TMEM131 RBBP7
FAM3C SCP2
KIAA0240 MUT
DYRK1A LAMP2
TTC3 HNRNPU
TTC3 EIF1AP1
TTC3 UBXN4
CSF1R HNRNPU
ZCCHC11 DDX21
ZNF638 SFRS2
KIAA0174 ZCCHC11
BCLAF1 TRA2B
PSMC6 ATP2A2
PSMC6 TOP2A
PSMC6 ZNF638
RNF103 VBP1
MORC3 SFPQ
UBE4A LAMP2
PUM1 RRAGA
PUM1 CAMLG
PUM1 CYCS
PUM1 MRPS27
CKAP5 SMAD4
CKAP5 ARF4
CKAP5 HNRNPM
NCAPD3 OR2H1
TRIP12 TRA2B
TRIP12 AP2B1
SFRS3 TUBB
EIF4H CYCS
EIF4H DHX9
TMEM41B RFC3
EIF4A3 PHC2
CLTC USP14
CLTC PSMC6
ATP6AP1 YWHAH
DAD1 PARK7
PSMD6 NCL
PSMD6 TMEM131
PSMD6 FAM120A
PSMD6 DAD1
SPCS2 PTP4A1
KIAA0101 TAF7
KIAA0101 RHEB
PYY EFNA3
TOMM20 PUM1
CCT8 HNRNPM
GNAT1 ZNF33B
TLK2 CLTC
KIAA0317 RBM6
PIK3CD POM121L9P
XPO1 SFRS2
PSMB5 SNRPB
UNG NUP153
PTPN21 CXCR3
ARD1A PRB2
HNRNPU LBR
YWHAB ATP5F1
YWHAQ LOC728849
HSP90B1 HNRNPU
COX6C UQCRB
COL4A2 A2M
TRA2B CD24
SRP54 GOLGA4
PTP4A1 CUGBP2
MAB21L1 NCOA4
ALDH9A1 HSPA9
LRP2 POM121L9P
MAPRE1 EPHB3
CALCOCO2 NFE2L1
TAF7 DNAJC7
TAF7 HNRNPC
COL11A1 FEV
IL8RB RB1CC1
PROL1 SLC9A2
SEPT7 SRP9
U2AF1 UNG
SSBP1 SHFM1
ACADM HSPA9
SMARCA1 YWHAQ
TNFAIP1 NFE2L1
YY1 SLBP
SFRS11 VBP1
SFRS11 HSPA9
MUT PTP4A1
CSNK2A1 ATXN10
ARF4 PTPN12
PRKAR1A RCN2
CCL2 REG1A
PDE6A SERPINI1
PPP2R5E PCBP1
SAFB NARS
RBM25 XPO1
RBM25 RASA1
GSK3A YWHAB
EPHA7 ALCAM
OR2H1 LPCAT3
PTGES3 PSMA1
ADORA1 PLCB2
CBFB RCN2
RELA COMT
RELA HTATSF1
EIF1AP1 PXN
EIF1AP1 HSPA9
HSPA9 TOP2B
RBM39 EIF4G2
RBM39 EIF1AP1
VDAC1 COMT
HNRNPM ZNF146
HNRNPM TRA2B
ATP2B1 WIPF2
ATP2B1 MCFD2
SLK CCNG2
TTC3 TMEM97
ZNF638 ATP5J
ZNF638 HMGN1
UBE2N ATP2A2
HSD17B8 PHB2
HSD17B8 C12orf32
KIAA0174 ACADM
PSMC6 NCOA6
CIRBP CASC3
CIRBP SECISBP2L
RNF103 PSMC6
SUZ12 NCL
HMGB1 TOP2A
CASR HOXB6
PDIA6 KDELR2
PUM1 PNRC1
CKAP5 TAF7
CKAP5 ACADM
GANAB PPP2R5E
DAZAP2 PSMD2
SP2 CPE
SP2 MLLT11
TRIP12 PPP1CB
TRIP12 SRP9
EIF4H UBE2N
EIF4H BCLAF1
EIF4A3 TNFAIP1
CLTC ACADM
CLTC SNRK
DAD1 HSP90B1
PSMD6 NFE2L1
WTAP SFPQ
SPCS2 PPP1CC
KIAA0101 EIF1AP1
CYP4A11 HMGA2
CCND2 EFNB1
MARCKS PCBP1
MARCKS TRA2B
MARCKS PPP1R8
PSMA3 SFPQ
TYMS PSMC2
KIAA0317 YWHAQ
KIAA0317 DDX5
PRKCG MFGE8
RCN2 PCBP1
RCN2 H3F3A
RCN2 TOP2A
EPHB3 CHGB
PPP1CC HNRNPU
RBBP7 LOC728849
CLIP1 SPRR2C
DEK HNRNPU
YWHAQ DDX5
YWHAQ HNRNPC
TCP1 ZNF146
NME1 PSMA6
PFKL FOSL1
MAPK1IP1L COMT
TIAM1 TUBB4
BTN2A2 FMR1
RBM4 PCBP1
PTPN11 LBR
HTATSF1 HSPA9
LPCAT3 WARS
CUGBP2 NUP153
CUL3 ATXN10
MLF2 MPP2
USP5 NRIP1
DNAJC7 DYRK1A
SMAD4 BRD2
ZNF238 MT1F
PPP2R5C TANK
SRP9 UNG
ABO RCN2
RPL27A RPS7
COL11A1 PTCRA
ILF3 MAPK1IP1L
MLH1 EIF4G2
MLH1 MADD
EP300 EIF4G2
TF MBP
CTRC ACTR1A
CDH2 NRIP1
CTGF TPM1
BRPF1 LBR
FKBP4 ATP1A3
TNFAIP1 ATXN10
YY1 PSMB5
YY1 LAMP2
SLC25A46 GNB1
MATR3 AZIN1
NCL SRP9
PDC SAG
XRCC5 PPP2R5C
THRA CHGB
ATP2A2 CAPRIN1
ATP2A2 PPP1R11
ATP2A2 SP3
CYCS HNRNPA2B1
ACTG1 IL8RB
ACTG1 PPP2CB
SAFB TM9SF2
SFRS7 SFRS2
SFRS7 ATP2A2
RBM25 GTF2I
CSNK1A1 ATXN10
HES1 DIRAS1
DHX9 RB1CC1
RBM39 ACSL1
MXD1 GIPR
HNRNPM VBP1
HNRNPM ALDH7A1
PCNA DUT
RPA2 PPP1R11
LGALS1 MSN
MME MPO
SERPINE1 VWF
AOC2 CSNK2A2
UBXN4 USP5
WAPAL RBBP7
WAPAL YY1
SECISBP2L GSK3A
IGL@ GFER
KIAA0232 C5orf13
EDEM1 SMARCD1
TTC3 UBE2A
USP10 CDK9
POFUT1 PTPN21
BCLAF1 PCBP1
BCLAF1 CDH2
SUZ12 DUT
UBE4A HNRNPU
PSME2 ATP2B1
CKAP5 USP14
CKAP5 YES1
CKAP5 RNF103
VPS72 WARS
RAB21 HNRNPU
METAP1 HNRNPM
ARL6IP1 TAF7
ARL6IP1 PRKAR1A
SP2 XRCC5
SFRS3 TCP1
ESD CHRNA2
MOBP MBP
CLTC ACTR1A
CLTC APPBP2
RAD23B CKAP5
ATP6AP1 STMN1
ATP6AP1 RNF103
WTAP SRP9
SPCS2 XRCC5
SPCS2 PPP2R5E
KIAA0101 BMI1
KIAA0101 PUM1
OGDH UFD1L
MARCKS ZMYND11
MARCKS YWHAQ
PSMA3 NARS
UBE3A MT3
TLK2 RBM15B
KIAA0317 YY1
XPO1 ATXN10
XPO1 LOC728849
NRGN INHA
LLGL2 BTG2
COPB1 HNRNPU
ODF1 CCL22
CETN2 GNA11
CD300C DAZL
ATP5F1 BAT1
RPL13A RPL29
FBLN1 CXCR3
HSP90B1 NRIP1
EED HMGN1
TSG101 RCN2
PTPN11 ZMYND11
PTPN11 BRD2
HTATSF1 RABGGTB
SLBP UNG
SLBP TSG101
LPCAT3 MPO
TRA2B ZNF146
SLC12A1 PTCRA
TRA2A ATP5F1
TRA2A CREB1
DDX21 PCBP1
ZNF238 HNRNPC
CTCF SLBP
CTCF HMGN1
MAPRE1 CREB1
ABCA2 LRP2
VAT1 HMGN1
COL11A1 CXCR3
IL8RB VAT1
ALDH1A3 CXCR4
FUBP1 YWHAQ
FUBP1 MAPK1IP1L
TWF1 PRKACA
DIO3 SPI1
IK DDX5
WASF3 NOMO1
WASF3 RBM4
PLCB2 FEV
AAMP CASC3
SLC5A2 CYP4A11
CTGF TAGLN
BRPF1 DYRK1A
ACADM DDX18
ACADM IL8RB
ACADM CALM2
SMARCA1 USP5
SMARCA1 TP53BP1
B4GALNT1 TP73
TNFAIP1 ACTR1A
TNFAIP1 TP53BP1
YY1 CTNNB1
YY1 YWHAQ
YY1 CTCF
YY1 RHEB
UBE2A CSTF3
SFRS11 HIF1A
EDN2 SRPK3
H2AFZ HMGB2
ATP5J NARS
ARF4 CREB1
PRKAR1A ZMYND11
GNB3 PDC
LOC150786 PGRMC1
ASNS GARS
PDE6A GNGT1
THRA SH3GL3
THRA NEUROG1
ATP2A2 TRA2A
ATP2A2 SMARCA1
ATP2A2 UBC
DMD FRY
RRAS CNTN2
COL5A2 COL4A2
H3F3A TUBA1A
PPP2R5E ANKRD46
AGFG1 RBBP7
SFRS7 PTPN11
SFRS7 YY1
PECAM1 LAMC1
EIF1AP1 EIF4G2
BMI1 YES1
RBM15B UFD1L
TRIM23 PCBP1
PCNA SFRS11
RPA2 SMN2
UQCRC2 YY1
MME EPHB3
PHYHIP ALDOC
MRPS27 HNRNPU
TMEM131 XPO1
RIMS3 ITGA7
IGL@ EPHB3
NID2 EPHB3
ZCCHC11 PTP4A1
ZCCHC11 FUBP1
DNASE1 IL4
UBE2N PCBP1
UBE2N TM9SF2
UBE2N DLD
USP10 LOC728849
USP10 SFRS11
NCOA6 PTPN12
NCOA6 UBC
KIAA0174 TMEM97
KIAA0174 DYRK1A
BCLAF1 MAPRE2
BCLAF1 ZMYND11
BCLAF1 RBM15B
PSMD2 TNFAIP1
PSMD2 BCLAF1
SUZ12 EIF1AP1
HMGB1 SUMO1
HMGB1 PSMC6
AP2M1 TNFAIP1
PUM1 CTNNB1
PUM1 YWHAQ
PUM1 HMGN2
PUM1 PPP2R5C
CKAP5 DDX5
SNRK PSMC6
ARL6IP1 NFE2L1
ARL6IP1 PSMC6
DAZAP2 PLCB2
DDOST HSP90B1
BRD3 STMN1
EIF4H VBP1
EIF4H PWP1
CLTC CSTF3
DAD1 HNRNPM
KIFC1 RAP1GAP
PRDX6 HNRNPU
PRDX6 ACADM
WTAP UBE2N
SPCS2 KIAA0174
TOMM20 UQCRC2
MARCKS HNRNPK
MARCKS MORC3
PSMA4 PARP1
PSMA3 SFRS3
UBE3A POFUT1
TLK2 CXADR
CDC7 DYRK1A
ARHGEF12 GSK3A
C4orf8 CES2
PCBP1 IFNGR1
PCBP1 LBR
SIRPD MFGE8
SH3GL3 H3F3B
PSMB5 HNRNPU
PTPN21 FOXO4
CNTN2 CYP11B1
PTPN6 MFGE8
WARS CASC3
YWHAQ USP7
HSP90B1 RPN2
HMGN2 UNG
CD8B CHRNE
NFIC BCR
CENPB MMP14
MAPK1IP1L HNRNPC
TIAM1 SCN1B
RBM4 YWHAQ
PHC2 BCAP31
FTO ATAD4
CUGBP2 CAPRIN1
VBP1 LEPROT
TRA2A MAPK1IP1L
PTP4A1 LAMP2
USP5 DYRK1A
ALDH9A1 SFRS2
SRP9 HTATSF1
MLLT11 GDI1
MLLT11 HTATSF1
MNX1 IL17A
MNX1 C12orf32
MLH1 FMR1
PROL1 VEGFC
WASF3 PRNP
CDH2 MAPRE1
PTPN12 PCBP1
PTPN12 MSH6
ACADM UFD1L
TNFAIP1 GTF2I
SFRS11 NFE2L1
PTPN4 MAP2
MATR3 TOP2B
ARF4 PSMB5
PRKAR1A SMARCA1
STMN1 SF1
XRCC5 RBM4
XRCC5 CSNK2A1
HNRNPA2B1 RBBP7
UBC WARS
UBC SFRS11
THRA NMT1
ATP2A2 MUT
RAP1A COMT
CYCS CUL3
YES1 PTP4A1
YES1 YY1
PYGL CXCR7
SAFB KPNA2
SFRS7 SP3
GSK3A EFNB1
GSK3A MLH1
CNTD1 H3F3B
CSNK1A1 ZMYND11
ATP6V1B2 ATP1A3
CACNA1S CPLX2
UQCRFS1 NARS
HES1 EFNA3
EIF1AP1 MSH6
EIF1AP1 CUL3
BMI1 ARF4
RBM15B HTATSF1
HSPA9 LOC728849
CYP4A11 IGF2R
TRIM23 PTP4A1
PCNA DEK
PCNA ZNF238
PCNA ARF4
UBXN4 RHEB
UTP14C LEPROT
MRPS27 PCBP1
IP6K1 GNB1
WAPAL ATP2A2
HTRA1 CHGB
TTC3 HNRNPK
TTC3 TMEM131
ZCCHC11 SFPQ
ZCCHC11 XRCC5
NCOA6 SFRS2
PSMD2 XPO1
RNF103 CSF1R
SUZ12 RBBP4
HMGB1 DUT
PAFAH1B3 PRDX2
MORC3 YY1
PUM1 RBM6
PUM1 PPID
PUM1 MORC3
CKAP5 DNAJC7
CKAP5 SRP9
RAB21 DUSP5
RAB21 BRPF1
NUP93 SUZ12
PSME4 GANAB
ARL6IP1 CYP51A1
DAZAP2 UBXN4
NCAPD3 LPCAT3
SP2 PPP1R11
SFRS3 SFPQ
SFRS3 YY1
EIF4H GNPDA1
EIF4A3 TNPO1
CLTC EIF4G2
CLTC ZCCHC11
PSMD6 HNRNPA2B1
PRDX6 TM9SF2
ECHS1 ARF3
PYY TUB
SCARB2 CCNG2
PSMC2 NARS
MARCH6 SFRS11
RAD23A C12orf32
DNASE2 ACOX2
TLK2 UFD1L
TLK2 HNRNPC
PSMD12 SPCS2
TOP2B FMR1
ACTR1A PRB2
FEV CYP4A11
XPO1 RB1CC1
PSD HMGA2
NRIP1 MAPRE2
MPP2 PPP1R10
ID3 KRT8
SLC25A3 SUMO1
YWHAQ ATP5F1
M6PR WARS
RPL35A RPL11
CPE YWHAQ
CPE NFIL3
HSP90B1 RBBP4
EBNA1BP2 HNRNPU
TM9SF2 COMT
PTPN11 RBBP4
HTATSF1 PCBP1
EIF4G2 LAMP2
ADRA2C CXCR3
TRA2B XPO1
UBE2V2 RABGGTB
YWHAE HNRNPK
PTP4A1 HTATSF1
PTP4A1 HNRNPC
OLIG2 MT3
CCT4 EIF3F
BIRC2 MSH6
MSTP9 DAZL
DUT TOP2A
SRP9 MAPK1IP1L
CAMLG RB1CC1
VAT1 XPO1
RPS10 RPS8
IL8RB TOP2B
IL8RB RRAGA
C11orf41 C12orf32
RPL9 UQCRH
IL12RB1 ADRA2C
ARHGAP1 MYD88
HNRNPH2 TRAM1
SEPT7 PTP4A1
ACADM GDI1
ACADM TAF15
RPS3A RPL10A
RPS19 RPS18
YY1 SUMO1
UBE2A PCBP1
SFRS11 ATXN10
RAP1GAP ABCA2
CSNK2A1 ACTR1A
ATP5J SRP14
ARF4 SUMO1
ARF4 HIF1A
PRKACB YWHAQ
PRKAR1A LEPROT
CYP11B1 DAZL
SRD5A1 C5orf13
STMN1 MLH1
CST3 CLU
THRA PKIA
ATP2A2 PPP1CC
SNRPE RRM1
RRAS CYP11B1
SAFB DDX18
SAFB HSPA9
CNTD1 WARS
DGKQ MFGE8
RHOC HLA-F
PTGES3 TRAM1
ADORA1 DLG4
CBFB GOLGA4
TMEM97 NARS
DHX9 RBMX
DLD PPP2R5E
BMI1 LEPROT
BMI1 TAF7
PCDHGC3 CDK9
CSN2 MFGE8
HNRNPM RBM39
RPA2 ZNHIT3
SNRPN MPP2
MME RNF113A
PARP1 IMMT
SLC35A1 MVK
SLC9A6 THRA
SLC23A2 PDE6B
NID2 SLC12A1
TTC3 CPE
TTC3 PTPN12
CSF1R YWHAQ
CSF1R APPBP2
ZCCHC11 HTATSF1
ZCCHC11 RBM39
ZNF638 CREB1
KIAA0174 SMARCA1
KIAA0174 SAFB
RPL39 RPS6
SUZ12 SLC25A4
HMGB1 H3F3A
STXBP1 DNM1
AP2M1 SFRS4
PUM1 SMN2
PUM1 CSTF3
PUM1 IL8RB
PUM1 UBE4A
CKAP5 TSG101
CKAP5 HSPA9
RAB21 CREB1
ARL6IP1 HNRNPU
ARL6IP1 DUT
AQP2 STMN1
DAZAP2 ATP13A3
GNPDA1 CKAP5
DDOST TM9SF2
TMEM41B APPBP2
ATP6AP1 MLH1
DAD1 PRCC
PSMD6 DAZAP2
SPCS2 DDX18
SPCS2 HNRNPA2B1
KIAA0101 ARF4
PYY ARD1A
CCND2 TNFAIP1
CCT8 U2AF1
PSMC2 ARPC1A
MARCKS YY1
PSMA4 NCL
MARCH6 TTC3
CLDN5 VWF
PSMD12 TNFAIP1
NOP14 COX17
USP7 TOP2B
PCBP1 PPID
COMT LOC728849
TOP2B HIF1A
PPP1R10 ADD1
TFE3 CD36
ETV5 EFNA3
CASC3 CLOCK
RBBP4 SET
RBBP7 NRIP1
ZNF146 SFPQ
DUSP1 JUNB
FOSL1 LST1
CD8B HMGA2
HLA-DRA CD74
WWP1 RB1CC1
BTN2A2 EPHB3
EBNA1BP2 RBBP4
PPAP2B DAZ2
LPCAT3 ADRB3
PHB2 AZGP1
POLR2G YWHAQ
USP5 TRA2A
DDX21 DNAJC7
ZNF238 KL
PPP2R5C NUP153
CPLX2 GTF2H4
CPLX2 SPI1
IL17A ZNF33B
MAPRE1 BRD2
MLLT11 YWHAH
BATF SRPK3
COL11A1 SLC12A1
ATP5G3 ATP5O
EFNB1 LPCAT3
ALDH7A1 UNG
BRPF1 SFRS2
TNFAIP1 RREB1
ARF3 AAMP
SFRS11 MTMR6
SFRS11 SMC1A
MUT SP3
AP2B1 SLC25A46
PRKAR1A CLIP1
PRKAR1A RAB8A
PRKAR1A MTMR6
PRKAR1A ARF4
STMN1 CPE
PRKAR2B ABL1
MYH9 A2M
XRCC5 XPO1
THRA STAT5B
ATP2A2 GDI1
PPP2R5E ATXN10
SAFB NUP153
SAFB MMD
SAFB SUMO1
SAFB RHEB
RBM25 ATXN10
RBM25 PPP2R5E
CCT6A CYCS
CBFB SMARCA1
TMEM97 UQCRFS1
RELA UBC
EIF1AP1 XPO1
EIF1AP1 TSG101
VHL USP7
BMI1 NFIB
BMI1 CCNG2
BMI1 MLH1
BMI1 SMARCA1
RBM15B CLOCK
PCDHGC3 AAMP
HSPA9 SFPQ
RBM39 SMAD4
RBM39 ATP5J
MXD1 GPR17
TRIM23 MTMR6
TRIM23 MUT
PCNA SAFB
UQCRC2 PTPN12
UBL4A KPNB1
SRF ETF1
KRT14 KRT19
SLC9A6 ATXN1
UBXN4 U2AF1
TTC3 MAPK1IP1L
TTC3 HTATSF1
TTC3 YY1
TTC3 NCL
TTC3 RBM15B
ZNF638 DNAJC7
HSD17B8 SOD3
FAM120A RBBP7
NCOA6 HNRNPA2B1
KIAA0174 HNRNPK
BCLAF1 TAF7
BCLAF1 HMGN1
PSMC6 SFPQ
PSMC6 SRP9
PSMD2 CAPRIN1
PSMD2 SFRS11
DPYSL3 PPP1R8
SUZ12 HNRNPK
SUZ12 HNRNPU
SUZ12 CALCOCO2
GGA3 PRKACA
AP2M1 NFE2L1
UBE4A RELA
UBE4A APPBP2
PDIA6 HNRNPA2B1
PUM1 PTP4A1
RAB21 COMT
RAB21 TWF1
RAB21 SFRS11
RAD21 DDX21
DAZAP2 EIF4G2
NCAPD3 ADRB3
SP2 PXN
SP2 ARF4
TRIP12 ATP2B1
SFRS3 UNG
SFRS3 GNA13
BRD3 TNFAIP1
CLTC CALCOCO2
ATP6AP1 MLLT11
ATP6AP1 CSTF3
PSMD6 CCNG2
PSMD6 SMARCA1
PRDX6 SFRS11
PRDX6 VDAC1
SPCS2 ATXN10
SPCS2 CYP51A1
SPCS2 ATP5J
CCT8 NCL
PSMC2 MCM3
PSMA3 ATP5J
TLK2 YES1
CDC7 HNRNPU
CDC7 ACADM
PSMD12 SP2
PSMD11 KIAA0174
NUP153 RB1CC1
XPO1 LAMP2
RABGGTA CES2
CHGB KL
DDX18 PCBP1
ATAD4 MFGE8
UNG SNRPB
COPB1 GOLGA4
RBBP4 RBMX
ZNF146 NUP153
CPE SALL2
HSP90B1 COMT
EED TOP2B
HMGN4 DEK
IDH3B PTPN21
NARS PCBP1
HTATSF1 XPO1
SLBP RBBP4
EIF4G2 ATP13A3
OLIG2 PLOD2
MTMR6 DYRK1A
INPP5J CD3E
CDK4 RBBP4
DDB1 EIF2AK2
GNG4 STAM
USP14 PPP1R11
SRP9 RCN2
SRP9 TSG101
TAF7 NFE2L1
VAT1 CDK4
RPL27A RPL35A
IL8RB HTATSF1
RPL9 RPL27A
RPL9 SLC36A2
SLC18A3 DAZL
APOBEC3B PLEC1
ALDH7A1 RBBP7
MT3 PRB2
PTGDS ITPR1
RELB GFI1
TNFAIP1 NPEPPS
YY1 HSPA9
RPS6 RPL36A
ARF3 PSD
SFRS11 PPID
CDK2 RCN2
MUT RBM4
MUT MAPRE1
FLOT2 PSEN1
NCL UNG
ARF4 RHEB
AP2B1 NPEPPS
PRKAR1A RBBP7
PRKAR2B MAPRE2
XRCC5 PTP4A1
XRCC5 YY1
XRCC5 SFRS11
XRCC5 DYRK1A
PPP3CB SEPT5
HNRNPA2B1 RCN2
HNRNPA2B1 H3F3A
HNRNPA2B1 PTPN11
UBC MAPRE1
UBC UBE2A
THRA CA4
CYCS SFRS11
CYCS H2AFZ
PDGFRA PLOD2
YES1 IL8RB
PPP2R5E WIPF2
PPP2R5E ALDH7A1
SAFB PTPN12
SFRS7 CREB1
ALCAM CXCR7
IHH IDH3B
RELA H3F3A
RELA SNRNP70
EIF1AP1 SUMO1
DLD VBP1
BMI1 TAF15
CAP1 PRKACA
PCDHGC3 PSD
RBM39 YWHAQ
ATP6V1A MATR3
SPTAN1 USP11
SNRPN MLF2
LGALS1 RBP1
C1S IGFBP5
SOD3 RPS26
SLC25A5 SNRPB
ATF4 NARS
UBXN4 HSP90B1
UBXN4 CYP51A1
UBXN4 BMI1
TMEM131 TM9SF2
TMEM131 YY1
APPBP2 SFRS11
TTC3 EIF4G2
CSF1R ATXN10
ZNF638 PTPN11
UBE2N XRCC5
USP10 ACADM
KIAA0174 FAM120A
AGAP2 TSPAN7
RPL39 RPL11
PSMC6 USP10
PSMD2 ATP2A2
SUZ12 ACADM
TGFBR2 VWF
PUM1 KIAA0174
CCT5 XRCC6
CKAP5 NRIP1
GANAB UFD1L
DAZAP2 USP7
DAZAP2 SSFA2
ZNF33A APC
SP2 M6PR
SFRS3 HNRNPM
ESD HIST1H4E
EIF4H RPA2
TMEM41B PRPS1
AFAP1 ALDH9A1
NOLC1 UBXN2B
CLTC YY1
CLTC ATP1A3
ATP6AP1 TP53BP1
ATP6AP1 UTP14C
PSMD6 HNRNPK
KIAA0101 ZNF638
RPS23 RPS3A
TOMM20 SFPQ
MARCKS HDAC2
PSMA3 NASP
PSMD12 CPE
PRUNE2 SYT1
USP7 HNRNPU
ATP6V0A1 THRA
MITF KRT18
LEPROT RHEB
CHIC1 GNB3
LRRC16A RPS26
CES2 THRA
MAPRE2 ATP1A3
ZMYND11 CAPRIN1
MPP2 ATP6V0A1
NCOA4 ZMYND11
ODF1 MFGE8
ZNF33B MT3
SP3 PCBP1
BRD2 HIF1A
TCP1 RBMX
FLT1 MTFR1
HSP90B1 P4HB
HSP90B1 GOLGA4
NFIC PRKCG
IDH3B CLIP1
TSG101 HNRNPK
SLBP HMGN2
LPCAT3 MT1X
CUGBP2 ACSL1
SMARCD1 SF1
TANK HNRNPU
SLC12A1 CLIP1
CUL3 NRIP1
CUL3 HTATSF1
VBP1 HMGN1
POLR2G SUMO2
PTP4A1 CAPRIN1
USP5 MAPK1IP1L
ZNF238 CDK9
ZNF238 CPE
PPP2R5C EIF4G2
FUT2 MFGE8
MLLT11 YWHAQ
MLLT11 LBR
RPS9 RPS28
MLH1 LOC728849
MLH1 DYRK1A
FUBP1 XPO1
APOBEC3B POU2F2
EP300 H3F3A
PROL1 GIPR
CNN3 ACSL1
PTGDS ALDOC
U2AF1 PCBP1
MYT1 HERC1
PTPN12 DUT
TNFAIP1 TOP2B
TNFAIP1 EIF4G2
YY1 EBNA1BP2
UBE2A TAF7
SFRS11 PPP1R11
SFRS11 C5orf13
MUT SMN2
NAGA RELA
BAT3 TRIM26
PRKAR1A ATXN10
PRKAR1A NCOA4
HNRNPA2B1 TSN
UBC YWHAE
PDGFA EMP2
YES1 TOP2B
RRAS DAZL
SAFB HTATSF1
SAFB USP5
SFRS7 XPO1
SFRS7 MAPK1IP1L
SERPINB8 CHML
RELA UBE2A
TUBGCP3 ACADM
RBM15B ZNF134
RBM39 UBXN2B
RBM39 HDAC2
PPBPL2 CYP3A4
PCNA NFE2L1
PCNA PLCB2
PCNA MLLT3
PCNA RFC3
SPTAN1 H3F3B
SPTAN1 NEUROD2
MME BTN2A2
PARP1 SFPQ
UBXN4 SFPQ
WAPAL PPP2R5C
WAPAL PPP2R5E
HTRA1 CSK
KIAA0232 HCFC1
APPBP2 CPE
APPBP2 MLLT11
DYRK1A HMGB2
TTC3 SP3
TTC3 UFD1L
TTC3 CDH2
TTC3 HCFC1
CSF1R GDI1
ZCCHC11 CPE
ZCCHC11 IL8RB
ZCCHC11 LAMP2
ZCCHC11 PRKAR1A
ZCCHC11 HSPA9
ZCCHC11 WAPAL
ZNF638 SFPQ
ZNF638 UFD1L
ZNF638 GOLGA4
UBE2N COPS8
UBE2N ALDH7A1
UBE2N SAFB
NCOA6 USP10
SMC1A DYRK1A
RASSF2 FEZ2
RPL39 RPL27
RNF103 VHL
STXBP1 MRPL49
AP2M1 PGK1
MORC3 EIF1AP1
UBE4A HIF1A
PDIA6 CYCS
PDIA6 FAM120A
PUM1 ZNHIT3
CKAP5 MUT
RAB21 ARF4
ARL6IP1 RAB21
DAZAP2 TOP2B
DAZAP2 CAP1
GNPDA1 SFPQ
GNPDA1 HSP90B1
NCAPD3 CLCN7
SP2 PSMD2
TRIP12 NRIP1
VEZF1 MAPRE2
MOBP PDC
TMEM41B HNRNPU
TMEM41B EIF1AP1
AFAP1 PCBP1
AFAP1 YWHAQ
AFAP1 ZNF131
MCM2 HNRNPA2B1
ATP6AP1 PRKACA
ATP6AP1 BMI1
DAD1 CCT5
PSMD6 UNG
PSMD6 NRIP1
PSMD6 HNRNPH2
PSMD6 RBM15B
WTAP TCP1
SPCS2 MLH1
KIAA0101 ACADM
KIAA0101 SFRS7
CCND2 SP2
CRK CSF1R
MARCKS RBM25
ACSL1 TOP2B
GFRA2 PTPN6
UBE3A EFNA3
RAD23A SOD3
TLK2 PUM1
MAPRE2 PRCC
SLC8A1 ATP6V1B2
MAPK6 ATP1A3
SFRS2 HMGB2
RBBP4 HSPA9
ADSL PCBP1
CLIP1 EPHB3
HOXB6 C12orf32
TCP1 NUP153
GLRA2 TP73
CD8B MPO
MAPK1IP1L RABGGTB
MAPK1IP1L PHKB
EED RHEB
RBM4 ATP1A3
PI4KB GNB1
TP53I11 IDH3B
HTATSF1 SFRS2
HTATSF1 LOC728849
SLBP HSPA9
TRA2B CUGBP2
SMAD2 MAPK6
SMARCD1 CES2
CUL3 PCBP1
TRA2A XPO1
FRY TBCC
PPP2R5C ATXN10
PPP2R5C CUGBP2
MSTP9 CYP2A13
ALDH9A1 HNRNPK
ALDH9A1 HNRNPU
LRP2 CRAT
DYNLL1 SNRPB
GPS1 UNC119
CAMLG ZNF146
LAMB3 LTB
ILF3 CAPRIN1
ILF3 YWHAQ
ATP5G3 VAT1
EFNB1 CSTF3
SLC18A3 MSTP9
POU4F2 DUSP5
EP300 SFRS2
ALDH7A1 RB1CC1
ALDH7A1 NUP153
NASP PPID
SMARCA1 TOP2B
TNFAIP1 GNB1
TNFAIP1 MYT1
RPS6 RPS9
GNA11 MADD
MUT RHEB
RPS16 RPL13A
CSNK2A2 CHIC1
ATP5J PPID
SRD5A1 TSC22D1
OSM APOC4
MCFD2 HSP90B1
CYCS VBP1
SNRPE RPL10A
YES1 FMR1
ANG LPAL2
PPP2R5E PSMB5
PPP2R5D CSTF3
SF1 FMR1
SAFB RCN2
SAFB TRA2A
SAFB ISCU
SAFB UBE2A
CNTD1 LGALS9
UQCRFS1 VBP1
UQCRFS1 ISCU
UQCRFS1 DYNLL1
CCT6A KPNB1
SLC20A1 MMD
SLC20A1 KPNB1
RELA BRD2
SFRS4 WASF3
DLD NARS
BMI1 SNRNP70
RBM15B POLA2
RFC3 HNRNPC
TRIM23 RBM25
NDUFA9 TRIP13
HNRNPM DLD
CYP2F1 NFIC
ATF4 HNRNPM
UBXN4 CCNG2
UTP14C CSTF3
KLHDC10 VEGFC
TMEM131 TCF3
NID2 MT1X
CSF1R USP7
ZCCHC11 CLOCK
ZNF638 SUMO1
ZNF638 RRAGA
UBE2N UFD1L
UBE2N ZNHIT3
UBE2N HMGN3
USP10 PRKAR1A
BCLAF1 SFRS2
PSMC6 SP3
PSMC6 VBP1
PSMC6 PTPN12
PSMD2 EIF4G2
PSMD2 TP53BP1
RNF103 ATXN10
RNF103 ZMYND11
RNF103 GFPT1
RNF103 TMEM131
SEC14L1 EPS8
SUZ12 CCT6A
STXBP1 MADD
AP2M1 BCLAF1
REG1P PPP2R1B
UBE4A PPP2R5C
PUM1 RABGGTB
PUM1 DNAJC7
PUM1 FUBP1
PUM1 PTPN12
CKAP5 NARS
CKAP5 DDX21
RAB21 RNF103
NCAPD3 COX10
SP2 SMAD4
TRIP12 SUMO1
TMEM41B DEK
TMEM41B ABCD3
TMEM41B PCNA
RAC1 CPE
CLTC ATP5F1
CLTC UBE2N
ATP6AP1 PRKAR2B
DAD1 PPP2R5E
PRDX6 CCNG2
WTAP TRIP12
SPCS2 ARFIP2
SPCS2 GOLGA4
SPCS2 GNPDA1
KIAA0101 SFRS11
KIAA0101 MUT
KIAA0101 RAB21
MARCH6 WAPAL
TLK2 SMAD4
TLK2 SMC1A
CDC7 TOP2B
CDC7 RCN2
CDC7 CKAP5
CDC7 KIAA0101
PSMD12 HNRNPC
KIAA0317 PTPN11
ATP13A3 CAPRIN1
TOP2B LOC728849
RABGGTA ATP6V0A1
SYCP1 CHRNA5
LLGL2 GIPR
ZMYND11 HNRNPU
PPP1R11 SFRS2
CRAT TFAP2B
RBBP7 PPP1R11
FOSL1 ACOX2
MAPK1IP1L BRD2
AGER PTPN6
CCL22 HADHB
SMARCD1 MFGE8
PLK3 MUC2
VBP1 EBNA1BP2
VBP1 SLBP
PTP4A1 SFPQ
MTMR6 SP3
CCNG2 USP7
PICALM RAB2A
ZNF238 BTN2A2
RBM6 MAPK1IP1L
RREB1 SRPK2
NOS1 ZNF117
DUSP5 RAB8A
CSTF3 LBR
RPL27A RPS28
PPP1R8 TOP2B
GTF2A2 TGFB3
IL8RB HMGN1
RPL9 RPS28
ZNF131 PTP4A1
SLC18A3 CNTN2
MLH1 WARS
TNFSF9 SIGMAR1
TWF1 ATP13A3
TF ALDOC
CDH2 YWHAQ
PDE6B GNGT1
AAMP HTATSF1
SMARCA1 CCNG2
SMARCA1 TWF1
PBX1 CD8B
TNFAIP1 MMD
TNFAIP1 UFD1L
TNFAIP1 TAF7
YY1 PRCC
UBE2A SP3
ARF3 CES2
MUT SRP9
NCL XPO1
NCL RRM1
ARF4 KDELR2
PRKAR1A PRKACA
PRKAR1A CCNG2
PRKAR2B WASF3
XRCC5 SRP9
CYCS CALM2
PDGFA C1orf61
PPP2R5E ARF4
PPP2R5D LBR
SAFB USP14
SFRS7 TRA2A
SFRS7 BIRC2
SERPINB8 KRT81
IHH RAB8A
AVPR1B IFNA21
GUCA1A IRF9
PI4KA GNB1
POLA2 ELANE
CBFB TM9SF2
HES1 TRAF4
EIF1AP1 VAT1
VHL PRKAR1A
TUBGCP3 HTATSF1
TUBGCP3 HMGN1
CRYZ BHMT
VDAC1 PSMB5
COX8A COX6A1
AOC2 NAGA
UBXN4 CREB1
UTP14C LOC728849
KLHDC10 GAST
TMEM131 RCN2
TTC3 CSTF3
ZNF638 UQCRC2
FAM120A ARF4
KIAA0174 MAPK1IP1L
AGAP2 PRKCB
BCLAF1 RBBP4
BCLAF1 SP3
BCLAF1 LOC728849
BCLAF1 HNRNPC
RNF144A FMR1
PSMC6 PRKACA
PSMD2 HNRNPU
CIRBP LOC728849
RNF103 BCLAF1
SUZ12 HIF1A
SUZ12 SFRS7
HMGB1 LOC728849
STXBP1 SPTAN1
MORC3 PTP4A1
PUM1 PHKB
CKAP5 VBP1
CKAP5 RBM39
RAB21 PLCB2
PSME4 PDIA6
DAZAP2 LEPROT
GNPDA1 ZCCHC11
LOC201229 DRD4
SP2 PSMC6
SP2 ARL6IP1
TRIP12 ALDH7A1
EIF4H ATP5J
EIF4H GANAB
TMEM41B UBC
AFAP1 DEK
AFAP1 TAF15
NOLC1 EPRS
CLTC PRNP
CLTC GNB1
CLTC RBM4
CLTC PTP4A1
CLTC MUT
ATP6AP1 GNB1
DAD1 HNRNPA2B1
DAD1 UQCRFS1
PSMD6 TANK
PYY MCM5
SCARB2 BMI1
MARCKS PPP2R5C
MARCKS ZCCHC11
PSMA3 PSMB5
PSMA3 VBP1
MARCH6 ZCCHC11
SCAMP1 RAB1A
TLK2 TAF7
CDC7 YWHAQ
PSMD12 TLK2
KIAA0317 PUM1
PCDHGA12 LIG4
TOP2B TUBA1A
TOP2B LAMP2
TP73 HOXB6
TP73 RAD23A
SUMO2 NPEPPS
PSMB5 TOP1
ACOX2 MUC2
UNG DYRK1A
GDI1 CALM2
ARD1A KRT16
EPHB3 FMR1
RBBP4 SNRPB
MAT2A RRAGA
HNRNPU RB1CC1
AZGP1 IGF2R
YWHAQ HNRNPK
FBLN1 MSTP9
PFKFB1 LST1
FOSL1 ADRA2C
SEC31A TAF11
EBNA1BP2 PPP1CC
PLOD2 ETV5
PLOD2 DAZ2
CSDC2 CLCN1
EIF4G2 ATXN10
TBCC NFIL3
TRA2A H3F3A
C11orf58 RBBP4
SMAD4 PTP4A1
SUPT4H1 MLF2
PPP2R5C PCBP1
PPP2R5C HTATSF1
TAF7 PPP2R5C
VAT1 TRA2A
DUSP5 FEV
RPS9 RPL11
RPS5 RPL29
PPP1R8 PPP2CB
TP53BP1 YWHAQ
APLNR MFGE8
EP300 SNRNP70
SEPT7 ISCU
WASF3 GNA11
NASP RBBP4
PLCB2 MT1X
AAMP USP7
PTPN12 RCN2
SMARCA1 FMR1
TNFAIP1 LEPROT
TNFAIP1 CBX1
YY1 DNAJC7
CTLA4 GNAT2
STMN1 UFD1L
XRCC5 CTCF
HNRNPA2B1 COMT
HLA-DQA1 KCNJ4
MYL3 ARD1A
ATP2A2 CALM2
CYCS ATP5J
COX5A PSMA5
PDGFRA CTRB1
YES1 RBBP4
YES1 CSTF3
PPP2R5E BRD2
PPP2R5E HSP90B1
PPP2R5E XRCC5
SAFB EBNA1BP2
SAFB ATP5J
IMMT VBP1
AGFG1 PCBP1
SFRS7 ATP5G3
SFRS7 HNRNPC
ZNHIT3 NARS
ZNHIT3 TAF7
CNTD1 ADRB3
CCT6A SNRPE
TMEM97 TAF7
RELA PXN
VHL CAPRIN1
MLLT3 MT1F
RBM39 CTNNB1
RBM39 CREB1
CSN2 ABAT
VDAC1 DLD
HNRNPM HNRNPU
PCNA RCN2
PCNA USP5
PCNA TAF7
RPA2 AP2B1
SLC25A4 KPNA2
XRCC6 RARS
PARP1 SNRPE
ATP6V0B COX6A1
SLC9A6 CPE
DCUN1D4 CBX1
UTP14C YWHAQ
APPBP2 GSK3A
TATDN2 CBX1
EDEM1 LPCAT3
NID2 INPP5E
TTC3 USP14
CSF1R HNRNPA3P1
CSF1R CDH2
CSF1R EIF1AP1
ZCCHC11 BIRC2
ZNF638 BMI1
UBE2N MAPK1IP1L
BCLAF1 COPB1
BCLAF1 KIAA0430
RNF103 COMT
RNF103 SFPQ
RNF103 UBE2A
H1FX NCL
H1FX EIF1AP1
SUZ12 UFD1L
SUZ12 UQCRC2
HMGB1 RELA
HMGB1 HMGN1
STXBP1 SLC9A6
MORC3 RELA
UBE4A LOC728849
PDIA6 TRAM1
PUM1 H3F3A
PUM1 POLA2
CKAP5 UFD1L
CKAP5 FUBP1
RAB21 RBBP7
GANAB NRIP1
AQP2 BTN2A2
DAZAP2 PCBP1
DAZAP2 YWHAQ
GNPDA1 PPP2R5E
GNPDA1 EIF1AP1
NCAPD3 HMGA2
DDOST PDIA6
TRIP12 SUZ12
SFRS3 PCBP1
VEZF1 PPP2R5E
EIF4H SAFB
TMEM41B ZNF238
TMEM41B ARF4
CLTC MAPK1IP1L
EFTUD2 PCNA
RAD23B RBBP4
PMP2 C1orf61
DAD1 IMMT
PRDX6 DYRK1A
SPCS2 PSMB5
SPCS2 USP14
KIAA0101 PTPN12
OGDH DDB1
MARCKS SNRNP70
MARCKS DAZAP2
MARCKS ACSL1
PSMA4 COX7C
MARCH6 TOP2B
CLDN5 A2M
TLK2 CTCF
TLK2 HNRNPA2B1
CDC7 RBBP4
PSMD12 BMI1
PSMD12 CIRBP
PSMD11 RAC1
MADD HLA-DQA1
RNF4 USP14
CD36 CD3E
NUP153 CD24
IGF2R MT3
FASTK CSN2
NFE2L1 HMGN1
RBBP7 DDX5
MAT2A RBBP4
ZNF33B CASR
DEK H3F3A
RAB8A CHGB
YWHAQ MAT2A
RPS3 RPL11
ASS1 ATP1A3
TM9SF2 RBBP4
PTPN11 MAPRE2
PTPN11 HIF1A
UBXN2B TOP2B
FTO ATP6V0A1
MSH6 HNRNPK
TRA2B ETF1
UFD1L BAT1
CHRNA2 ARD1A
UBE2V2 UBXN2B
TANK YWHAQ
SLC12A1 IDH3B
POLR2G MAPRE2
SRP54 TOP2B
C11orf58 PRCC
C11orf58 UNG
TAF15 LOC728849
PTP4A1 DEK
USP5 PTPN11
INPP5E PTCRA
SMAD4 USP7
AANAT AGER
BIRC2 PCBP1
BIRC2 NAP1L4
FOXO1 ITGB2
USP14 YWHAQ
USP14 ISCU
C5orf13 DYRK1A
PTPN5 USP11
SRP9 LOC728849
MLLT11 SRP9
CSTF3 PCBP1
HLA-DMB CD3E
IL8RB XPO1
IL8RB CUL3
IFNGR2 MFGE8
BTD VEGFC
SEPT7 DDX18
CDH2 SFRS2
CDH2 HMGN1
PTPRZ1 EMP2
SMARCA1 PCBP1
PBX1 PAK1
YY1 PTPN12
EDN2 NRGN
JAK1 COPB1
CTLA4 ZWINTAS
ATP5J VAT1
ARF4 HNRNPC
LMNB1 TOP2A
PRKACB SNAPC3
PRKAR1A ISCU
XRCC5 SMAD4
RAB1A MATR3
OSM F13B
MYL3 CXCR3
RASA1 SFRS11
ATP2A2 ABCD3
CYCS TOP2B
CYCS ATP2A2
MYLPF CPA3
SNRPE NPM1
ACTG1 BRD2
PPP2R5E YWHAQ
PPP2R5E CYCS
SAFB EP300
IMMT ATP5J
GSK3A CSTF3
GSK3A PRKAR2B
CSNK1E INSM1
UQCRFS1 ATP5O
CBFB COMT
RELA CBFB
EIF1AP1 YWHAE
VHL CCNG2
CAP1 YWHAB
CAP1 GSK3A
PCDH1 PCDHGC3
CSN2 PTPRS
ATP6V1A GNB1
VDAC1 UFD1L
VDAC1 ACADM
TRIM23 RBM39
UQCRC2 PCBP1
SNRPN ENO2
GH2 ADRB3
UBL4A NARS
UBL4A C11orf58
UBL4A TDG
PARP1 SRP9
AOC2 RBM15B
KLHDC10 S100A7
WAPAL CDH2
SECISBP2L AAMP
PUM2 RAB1A
POM121L9P SSX2
SLK TMEM131
NID2 MT1F
TTC3 NRIP1
TTC3 DNAJC7
CSF1R MLH1
CSF1R PRKAR1A
NCOA6 SFRS7
PSMC6 TAF7
CIRBP TNFAIP1
RNF103 WAPAL
SUZ12 ATP2B1
MCM7 MCM3
MORC3 NUP153
UBE4A NPAT
ZRSR2 PAPPA
PDIA6 COMT
PUM1 DHX9
RAB21 SNRK
METAP1 CAMLG
GANAB PUM1
GNPDA1 AGFG1
LOC201229 RNF113A
SP2 GTF2I
SP2 TUBGCP3
TRIP12 DHX9
TMEM41B MLLT11
TMEM41B CREB1
AFAP1 SMAD4
AFAP1 BCLAF1
EIF4A3 LOC100133166
CLTC UBE4A
CLTC CKAP5
DAD1 PMVK
WTAP CYCS
SPCS2 AP2M1
KIAA0101 KPNA2
TOMM20 YY1
TOMM20 CKAP5
CCND2 FMR1
EIF4G1 MT1L
SCARB2 RAB21
MARCKS EIF1AP1
PSMA3 TRIP12
TYMS SHFM1
UBE3A HSD17B8
CDC7 PUM1
CLOCK MADD
LEPROT GNA11
PSD STAT5B
PSMB5 PCBP1
RGS19 FEV
UNG SUMO2
GDI1 DYRK1A
NCOA4 LOC728849
MT1X MLLT3
RBBP4 PRCC
RBBP7 PPP1CC
HNRNPK BRD2
HNRNPK HIF1A
SP3 TOP2B
RPS8 RPS18
CD300C ADRA2C
DEK DYRK1A
YWHAQ SUMO2
CD8B DRD4
SAG RBP3
PRKACA PSEN1
ITIH2 IGF2
PRODH2 FAS
MAPK1IP1L H3F3A
EED NUP153
PTPN11 COMT
GTF2I POLR2B
LOC728849 MT1F
TRA2B DDX5
SMAD2 MMD
CITED2 SLC8A1
UFD1L WIPF2
TP53BP2 H3F3B
VBP1 SLC25A3
TRA2A LOC728849
C11orf58 WIPF2
COPS8 RAB2A
MTMR6 SRP54
ISCU SFRS2
ISCU PTPN11
INPP5E SLC12A1
SMAD4 PNN
MSTP9 CXCR3
DUT PSMB5
GFER MPO
MAPRE1 DEK
PAK1 NFIC
VAT1 RBM4
VAT1 NAP1L4
GHRHR KLRK1
CSTF3 NFE2L1
RPL27A RPS8
ZNF132 CPA2
ZNF131 DYRK1A
EFNB1 HMGN1
MLH1 PTP4A1
MLH1 MLLT11
FUBP1 RBBP4
ALDH7A1 PCBP1
ARR3 RCVRN
MFGE8 CCL22
CDH2 CREB1
NASP RB1CC1
NASP SSR2
U2AF1 SNRPB
ACADM ALDH9A1
ACADM ATP5G3
GFPT1 NCOA4
SMARCA1 AAMP
TNFAIP1 DDX5
YY1 CSTF3
YY1 GFPT1
UBE2A EP300
SFRS11 YWHAE
NCL U2AF1
PRKAR1A INPP5E
SRD5A1 MLLT11
MYH9 ACTA2
HNRNPA2B1 NARS
UBC PPP1R11
THRA GRM8
MYL3 CTRC
MCFD2 C11orf58
ATP2A2 GTF2B
SNRPE RPS28
SERPINF2 PLA2G1B
ACTG1 PTP4A1
ALPP MT1X
HNRNPC RXRB
PPP2R5E RBBP7
SAFB LMNB1
IMMT SNRPB
IMMT ATP5G3
AGFG1 HNRNPU
CAMK1 SPI1
RBM25 HNRNPU
STAT3 H3F3B
CCT6A NCL
CBFB HNRNPU
HES1 ARHGEF6
PTPRN CYP4A11
EIF1AP1 PPP1R11
VHL SMARCA1
MLLT3 LOC728849
RBM15B CSTF3
SFRS3 AMD1
VDAC1 SRP14
TRIM23 MLLT11
TRIM23 HSPA9
BNC1 CYP3A4
SPTB THRA
UQCRC2 BIRC2
RAPGEF5 ASMT
WAPAL DYRK1A
TMEM131 WAPAL
IGL@ MT1X
DYRK1A HIF1A
TTC3 WAPAL
CSF1R SP3
CSF1R RASA1
ZCCHC11 MAT2A
ZCCHC11 H3F3A
ZCCHC11 HIF1A
ZCCHC11 SLC35A1
ZNF638 PPID
BCLAF1 RHEB
PSMC6 COMT
PSMD2 DDX18
PSMD2 ACTR1A
RNF103 CBFB
SUZ12 NRIP1
SUZ12 BIRC2
HMGB1 HNRNPU
HMGB1 YY1
MORC3 INSM1
UBE4A ATXN10
UBE4A YES1
HLA-C HLA-A
PUM1 NRIP1
PUM1 SSR2
PUM1 PSMC6
RAD21 PDIA6
DAZAP2 LIMK2
GNPDA1 ATP2A2
DDOST GANAB
SP2 CDH2
SP2 CLOCK
TRIP12 TSN
VEZF1 CKAP5
TMEM41B PTPN12
AFAP1 HTATSF1
AFAP1 CDH2
CLTC PSMB5
CLTC NCOA4
CLTC RBBP7
CLTC FUBP1
HPCA PTPRS
ATP6AP1 ATXN10
SPCS2 SFPQ
PYY PRB2
CCT8 PSMA1
TLK2 TRIM23
CDC7 PTPN11
PSMD11 ARL6IP1
STXBP2 ALPI
KIAA0317 CUL3
ATXN10 SFPQ
USP7 DYRK1A
CCBL2 ABI2
SIRPD SPRR1A
UROD CCL22
ZMYND11 TOP2B
ATP5O UQCRH
PPP1R11 HNRNPU
PPP1R11 LOC728849
EPHB3 LOC728849
MCM5 TP73
RBBP7 CREB1
ZNF33B LRRC16A
SP3 SFRS2
HNRNPU DDX5
HNRNPU HIF1A
SON TOP2B
WARS FMR1
YWHAQ NCOA4
M6PR CNP
CPE SKP1
COX7C UQCRB
PGK1 ATP5F1
MEN1 SF1
MAPK1IP1L FMR1
BTN2A2 FEV
BTN2A2 CHGB
RBM4 RRAGA
AGER HNRNPU
PTPN11 GOLGA4
EIF4G2 RBBP7
EIF4G2 EED
RGL2 H3F3B
UFD1L HTATSF1
UBE2V2 HNRNPU
VBP1 SFRS2
VBP1 PTPN11
VBP1 NARS
VBP1 CUL3
SCNN1G CLIP1
PTP4A1 TUBA1A
USP5 POLR2G
INPP5E RSC1A1
PPP2R5C BRD2
CPLX2 HIST2H4A
LRP2 BCL9
GFER MT1X
KPNA2 HMGB2
SRP9 CD24
GPS1 RABGGTA
TAF7 EBNA1BP2
VAT1 ADSL
VAT1 UFD1L
NOS1 COL14A1
PTP4A2 GNB1
RPL9 COX7C
MLH1 SFRS2
IL12RB1 CNTN2
EP300 PTP4A1
DIO3 CPLX2
FLT1 CD3E
AAMP MADD
BRPF1 MLLT3
ACADM EBNA1BP2
ACADM CUL3
GFPT1 MAPRE1
GABRB3 GNB1
YY1 BIRC2
YY1 ALDH7A1
GTF2B TRA2A
ARF3 ATXN1
SFRS11 RBM6
GNA11 GNB1
FMO1 B4GALNT1
ATP5J ATP5G3
ATP5J MUT
ARF4 ATXN10
PRKACB NPEPPS
PRKAR1A PTP4A1
SRD5A1 PXN
MYH9 LAMC1
LOC150786 MATR3
IFIT1 IRF9
CTRB1 PTPRZ1
PPP2R5E MUT
TOP2A H3F3A
SAFB CTNNB1
SAFB PPP1R11
SAFB DDX5
RB1 SUMO1
SERPINB8 CYP3A4
FKBP8 AHDC1
EPHA7 BHMT
CCT6A EIF3I
ADORA1 IHH
EIF1AP1 DDX18
VHL SP3
DLD ZNHIT3
RBM15B USP7
RBM15B CPE
PCDHGC3 CNTD1
TRIM23 CAPRIN1
PCNA PTP4A1
PCNA PPP2R5D
SLC25A4 MAPRE2
SLC25A4 NARS
UQCRC2 SFRS2
UQCRC2 HNRNPM
UBL4A PPP2R5E
ATF4 ATP2B1
UBXN4 CALCOCO2
UBXN4 PRKAR1A
UTP14C PRKAR1A
RNF10 C5orf13
TMEM131 HNRNPU
TMEM131 SMARCA1
KIAA0247 GOLGB1
HTRA1 PCDHGC3
EDEM1 ADRB3
SEPT8 ACLY
CSF1R SMAD4
ZNF638 UNG
ZNF638 TM9SF2
ZNF638 HTATSF1
UBE2N XPO1
NCOA6 SMAD4
NCOA6 ARF4
POFUT1 OXT
KIAA0174 CDH2
KIAA0174 ARF4
BCLAF1 PPP1R11
BCLAF1 ALDH7A1
PSMC6 EIF4G2
PSMC6 LOC728849
CIRBP YWHAB
RNF103 TTC3
DOC2B INHA
MORC3 CUL3
MORC3 CD24
UBE4A TTC3
PUM1 COPB1
PUM1 TM9SF2
CKAP5 SFRS2
CKAP5 UBXN4
METAP1 RBMX
DAZAP2 USP10
DAZAP2 ARL6IP1
GNPDA1 UFD1L
GNPDA1 YES1
GNPDA1 VDAC1
USP8 NPAT
SP2 SECISBP2L
TRIP12 RBBP7
EIF4H PPP1R11
RAC1 ISCU
AFAP1 CSF1R
CLTC RNF103
CLTC SUZ12
ATP5C1 PSMD8
DAD1 SFRS3
PSMD6 HIF1A
PRDX6 DAZAP2
SPCS2 RBM4
SPCS2 EPS8
SPCS2 PWP1
KIAA0101 U2AF1
TOMM20 RABGGTB
TOMM20 DHX9
OGDH BAT1
MARCKS MUT
PSMA4 GNG10
PSMA4 ENO1
PSMA3 GANAB
UBE3A PTPN21
TLK2 MAPRE2
KIAA0317 UFD1L
KIAA0317 ATP2A2
NOP14 PLK3
XPO1 FMR1
NPEPPS ACTR1A
PPP1R11 DDX18
MAPK6 HNRNPC
CASC3 CNP
GDI1 CHIC1
GOLGB1 SF1
SLC25A3 HNRNPU
WARS GNA11
WARS MADD
AZGP1 CYP4A11
TIMM44 ACOX2
YWHAQ CALM2
MAPK1IP1L ATXN10
NFIB HNRNPK
NFIB LBR
SLBP RBBP7
CITED2 PTPRO
SLC12A1 EPHB3
VBP1 RBM4
TRA2A SFRS2
ARFIP2 HNRNPC
TDG HSP90B1
HERC1 KIAA0430
SCNN1G DRD4
USP5 PCBP1
USP5 LEPROT
USP5 TMED10
CCNG2 GOLGA4
CCNG2 HMGN1
ISCU PCBP1
ISCU NFE2L1
DDX21 SNRPB
ZNF238 CSK
CBX1 GNB1
GPR17 ABP1
DYNLL1 SNRPF
DUT CCNG2
CTCF NCOA4
VAT1 PPP1R11
VAT1 SNRPB
CSTF3 LOC100131892
BNIP1 BBS9
PPP1R8 CUGBP2
ATP5G3 SLC25A3
SRPK1 TRA2B
FUBP1 CUL3
TWF1 MAPRE1
RPS27A RPS27
FLT1 CHIC1
FKBP4 ENO2
IRF9 PDE6B
YY1 H3F3A
UBE2A MAPRE1
CDK2 H3F3A
MUT VAT1
ATP5J RBBP4
ARF4 NFE2L1
ARF4 TRA2A
MUC1 F13B
PRKAR1A WARS
PRKAR1A YWHAQ
XRCC5 HMGN1
HNRNPA2B1 UBE2A
UBC HTATSF1
PDE6A ARR3
CD3E ZNF37A
MCFD2 YY1
MYLPF BAK1
COX5B SSBP1
PPP2R5E TAF7
PPP2R5E TOP1
PPP2R5D CREB1
SAFB C5orf13
AGFG1 SFRS2
RBM25 SAFB
GSK3A CPE
GSK3A MRPL49
UQCRFS1 CYCS
ADORA1 PTCRA
GNA13 MATR3
RELA CCNG2
EIF1AP1 TM9SF2
BMI1 FAH
RBM15B NRIP1
RBM39 IMMT
HNRNPM SRPK1
SPTB PBX1
SLC25A4 ISCU
CYP2F1 APLNR
UBXN4 CDH2
MRPS27 RBMX
WAPAL TOP2B
WAPAL ACADM
TMEM131 SP3
TMEM131 RBM15B
KIAA0247 SFRS4
PUM2 TNFAIP1
POM121L9P CST2
KIAA0232 SALL2
EDEM1 CES2
TTC3 HMGN1
CSF1R JAK1
DNASE1 ELF4
UBE2N ZNF146
USP10 RELA
NCOA6 RBBP7
POFUT1 ALPL
BCLAF1 SFRS4
PSMC6 SFRS7
PSMC6 TRIM23
PSMD2 NFE2L1
CIRBP CSTF3
CIRBP HMGN1
RNF103 SFRS7
HMGB1 HNRNPA2B1
ZC3H3 ASNA1
ZC3H3 MUC1
AP2M1 RPA2
PUM1 CD24
PUM1 TUBGCP3
PUM1 H1FX
CKAP5 ATP5J
RAB21 HIF1A
NUP93 MMD
NUP93 MAPK6
ARL6IP1 MAPRE2
AQP2 EFNB1
DAZAP2 SMAD4
GNPDA1 PCBP1
GNPDA1 TM9SF2
GNPDA1 YY1
SP2 RCN2
SP2 TTC3
TRIP12 DDX5
SFRS3 HNRNPU
SFRS3 EIF3I
ESD ACTR1A
EIF4H BRD2
EIF4H USP14
EIF4H SUZ12
AFAP1 BTN2A2
EIF4A3 SUZ12
CLTC PCBP1
CLTC RBM25
ATP6AP1 PSMD2
RUNX1T1 BCL9
PSMD6 C11orf58
PSMD6 HNRNPM
PRDX6 RBBP7
KIAA0101 RCN2
KIAA0101 MAPK1IP1L
KIAA0101 MAPRE1
PYY HOXB6
PSMC2 UBL4A
OGDH GNB1
PSMA4 CCT8
PSMA3 SSR2
TYMS FABP5L7
STX16 COPS8
GNAT1 IGF2R
TLK2 SFRS2
CDC7 EIF1AP1
PSMD12 CAP1
KIAA0317 TRA2A
KIAA0317 PPP2R5E
NOP14 FOSL1
SKP1 PMS2L5
CES2 ATP6V0A1
XPO1 HIF1A
DDX18 HMGN1
CTNNB1 HNRNPK
COPB1 TOP2B
NCOA4 DYRK1A
SFRS2 LMNB1
ZNF146 LOC728844
ICAM3 MSTP9
ATP5F1 ACTR1A
HMGN2 SUMO2
DPYSL2 PPP2CB
BTN2A2 MLLT3
AGER SIRPD
DLG4 PTCRA
TM9SF2 SFPQ
FTO THRA
GTF2I ZMYND11
HTATSF1 TUBA1A
MYD88 NOTCH3
DAZL CYP2A13
UBE2V2 ATXN10
VBP1 RRAGA
DNAJC7 PCBP1
DDX21 HNRNPU
MRPL49 YWHAB
CDK4 SFRS2
ALDH9A1 ATP5F1
GPR17 MCHR1
KPNA2 RRM1
MAPRE1 TSG101
CYP51A1 NARS
CYP51A1 TDG
SRP9 LAMP2
CAMLG UNG
TAF7 UNG
TAF7 WIPF2
VAT1 SET
CSTF3 RCN2
RPL27A RPS27
IL8RB EIF4G2
TWF1 CREB1
RPS27A RPL35A
FLT1 LPCAT3
NASP PCBP1
TNFAIP1 HERC1
GTF2B TAF7
SFRS11 UNG
SFRS11 NRIP1
FMO1 CXCR3
NAGA ELANE
NCL PCBP1
NCL TSN
NCL DUT
ATP5J NCL
ARF4 DDX18
ARF4 ISCU
PRKAR1A MAPK9
PRKAR1A UBE2A
XRCC5 CUL3
XRCC5 MLLT11
PDE6A PRPH2
THRA GNA11
ATP2A2 MAT2A
ATP2A2 HSP90B1
PDGFA PPAP2B
APOB F13B
YES1 GFPT1
RRAS ADRA2C
PPP2R5E ATP2A2
PPP2R5D MLLT11
SAFB SNRNP70
SAFB TNFAIP1
SFRS7 RBM4
RPL34 RPS28
PTGES3 PHB2
ARHGDIB A2M
RPL27 SNRPE
TMEM97 SLC20A1
RELA TM9SF2
PTPRN FEV
EIF1AP1 SLC30A1
BMI1 PTP4A1
BMI1 LBR
PCDHGC3 PRKAR1A
PWP1 KDELR2
TRIM23 H3F3A
HNRNPM TOP2B
HNRNPM SMAD4
HNRNPM IMMT
SLC25A4 ALDH9A1
C1S F3
ATP2B1 HNRNPM
PDGFRB COL4A2
SRF TRA2B
SOD3 LRRC16A
UBXN4 CSTF3
UBXN4 YES1
UTP14C IRF5
TMEM131 GOLGA4
IGL@ MAPRE1
TATDN2 MTMR6
NID2 TERF1
TTC3 VBP1
CSF1R PTP4A1
CSF1R USP14
ZCCHC11 APPBP2
ZCCHC11 RHEB
ZNF638 RCN2
ZNF638 USP5
ZNF638 RBM39
UBE2N PPP2R5C
UBE2N ATF4
NCOA6 SRP9
NCOA6 TUBGCP3
BCLAF1 BAT1
BCLAF1 GNB1
BCLAF1 MLH1
RNF103 GDI1
GGA3 TNFAIP1
CLUL1 MYLPF
ZC3H3 MBL2
AQP4 TUBB4
MORC3 PPP2R5C
UBE4A MAPRE1
UBE4A ATP2A2
GPM6A MLLT11
PUM1 TRA2B
SNRK PRKACA
GNPDA1 ARF4
POP1 AGER
SP2 CTCF
SP2 TP53BP1
TRIP12 UFD1L
TRIP12 NASP
SFRS3 TRA2B
VEZF1 ATP2B1
EIF4H SRP9
TMEM41B H3F3A
CLTC XRCC5
MCM2 H1FX
ATP6AP1 CXADR
ATP6AP1 ATP2A2
DAD1 UNG
DAD1 RRM1
DAD1 ATP5J
PSMD6 CLTC
SPCS2 UNG
SPCS2 ATP5F1
SPCS2 CUL3
SPCS2 CALCOCO2
SPCS2 GTF2B
SCARB2 PRKAR1A
MARCKS H3F3A
MARCKS MAPK1IP1L
MARCH6 DYRK1A
RAD23A IFNA6
TLK2 KIAA0101
KIAA0317 MAPRE2
NOP14 ACOX2
NOP14 MUC2
CAPRIN1 CREB1
TOP2B RHEB
LEPROT PCBP1
FOXO4 IGF2R
UNG TOP2B
ZMYND11 CREB1
ZMYND11 DYRK1A
CDK9 CHGB
CASC3 DGCR6
CLCN3 NRIP1
PPP1CC NCOA4
SP3 ATXN10
SP3 ATP13A3
SP3 ZMYND11
YWHAB CHGB
MBL2 GSTP1
SLC10A3 TP73
MAPK1IP1L COPB1
TM9SF2 NRIP1
TM9SF2 SLC25A3
PTPN11 YWHAQ
UBXN2B RB1CC1
HTATSF1 BAT1
EIF4G2 GOLGA4
TRA2B RBBP4
UFD1L LOC728849
NEUROD2 KL
VBP1 SP3
VBP1 UFD1L
TRA2A HNRNPK
TRA2A CD46
POLR2G ATP5F1
C1orf61 EFNA3
SUPT4H1 MPV17
DDX21 SET
PPP2R5C LAMP2
CDK4 SLC25A3
CPLX2 ORM1
DUT E2F1
USP14 SP3
SRP9 EBNA1BP2
TAF7 XPO1
TAF7 CPE
VAT1 SLC25A3
PTP4A2 NOMO1
TP53BP1 HTATSF1
MLH1 SNRNP70
HSD17B3 SIRPD
ARHGAP1 PSD
EP300 DEK
LAMP2 HIF1A
DIO3 CYP21A2
NASP RBM6
AAMP TNFRSF4
YY1 CYP51A1
UBE2A HIF1A
SFRS11 FMR1
PLA2G4A LRP2
NCL MAPK1IP1L
GNAO1 ARF3
MMP2 TNC
CSNK2A1 SLC25A46
ATP5J RBM4
ARF4 RRAGA
HNRNPA2B1 HIF1A
UBC MPO
UBC HMGN1
PDE6A MBP
THRA JUP
NPM1 RPL36A
RAP1A BRD2
C1R COL3A1
PPP2R5E LRPPRC
PPP2R5D DYRK1A
SAFB FUBP1
SAFB PRKAR1A
SAFB LBR
SFRS7 DDX18
ZNHIT3 POLR2G
RBM25 SFRS11
GUCA1A SLC1A2
UQCRFS1 PCBP1
CBFB ARF4
PTPRN PSD
DHX9 HNRNPU
TUBGCP3 DYRK1A
DLD YY1
BMI1 RBBP7
BMI1 YWHAQ
BMI1 SMAD4
RBM15B ARF4
RBM15B DYRK1A
PCDH1 PSD
HSPA9 RB1CC1
RBM39 ATP2A2
ATP6V1A LOC150786
RFC3 YWHAQ
HNRNPM CUL3
HNRNPM CUX1
PCNA YWHAQ
REG1A IFNA21
SPTAN1 RABGGTA
UQCRC2 ACADM
UBXN4 PPP2R5C
EDEM1 CCL22
DYRK1A GOLGA4
TTC3 NARS
ZCCHC11 MLH1
ZCCHC11 SMC1A
UBE2N WWP1
USP10 RBL2
LPIN1 CXCR7
NCOA6 PCBP1
NCOA6 GFPT1
BCLAF1 MTMR6
PSMC6 RCN2
PSMD2 YES1
CIRBP PURA
SUZ12 PRCC
SUZ12 MAPK1IP1L
SUZ12 MUT
HMGB1 SFRS11
HMGB1 UBXN4
AP2M1 TAF7
AQP4 ITPR1
MORC3 ACSL1
PUM1 RBMX
PUM1 NCOA4
PUM1 UQCRC2
CKAP5 IMMT
GANAB ZCCHC11
ARL6IP1 ZCCHC11
ARL6IP1 RNF103
ARL6IP1 SUZ12
DAZAP2 ZNF238
SP2 C5orf13
SP2 UBC
SP2 UTP14C
TRIP12 RBM4
TRIP12 VAT1
SFRS3 SUMO2
PSMB3 COX6A1
EIF4H DDX18
EIF4H HTATSF1
AFAP1 RNF113A
AFAP1 ARF4
CLTC HMGN1
RAD23B TRIP12
DAD1 RBBP4
PSMD6 RBM39
PSMD6 SUZ12
PRDX6 PSMB5
PRDX6 ZCCHC11
SPCS2 POLR2G
SPCS2 SMC1A
KIAA0101 MMD
KIAA0101 NCOA6
CCND2 BMI1
MARCKS TUBGCP3
GFRA2 FUT2
TLK2 UBC
PSMD12 GGA3
ATP6V0A1 SF1
PRKCG CYP4A11
LEPROT TOP2B
XPO1 CD24
RPN2 PDIA3
UROD KCNJ4
NRIP1 BLMH
ATP5O SUMO1
PPP1CB NRIP1
RBBP7 TOP2A
RBBP7 PPID
ZNF146 TUBB
ID3 MITF
SP3 FMR1
HNRNPU HMGB2
NOMO1 MAPK6
YWHAB HNRNPC
RPL35A RPS27
DDX5 ACTR1A
MAPK1IP1L CLCN3
CXADR CPE
ABAT MFGE8
PTPN11 PRKACA
NMT1 MAPRE2
EIF4G2 NUP153
EIF4G2 ZMYND11
SMARCD1 MPP2
CUL3 CREB1
YWHAE EIF4G2
WNT7A AZGP1
TRA2A DYRK1A
POLR2G PPP1CC
SRP54 SKP1
PTP4A1 CTNNB1
USP5 MAPRE2
INPP5E MLLT3
USP11 FTO
SMAD4 VBP1
VEGFC S100A7
ALDH9A1 RBM4
DUT PRKACA
DUT H3F3A
DUT VBP1
MAPRE1 CTNNB1
CYP51A1 USP14
ILF3 PCBP1
ARHGAP1 CD8B
EP300 MAPK1IP1L
EP300 MLLT3
DIO3 LIPE
ALDH7A1 SLBP
CDH2 TSG101
CDH2 HSPA9
SMARCA1 VAT1
RPS3A RPL11
TNFAIP1 PHC2
TNFAIP1 MAB21L1
YY1 DDX5
UBE2A H3F3A
CUX1 WIPF2
SFRS11 TSG101
MUT SFPQ
MUT GOLGA4
JAK1 ZNF134
NCL ACADM
ATP5J RB1CC1
ARF4 TMPO
ARF4 EP300
PRKACB MATR3
AP2B1 RB1CC1
HNRNPA2B1 MUT
RAB5A HSPA13
CREB1 H3F3A
UBC DYRK1A
MYL3 PRKCA
ATP2A2 DNAJC7
CYCS NCL
ACTG1 EIF4G2
COL5A2 TAGLN
SAFB MAPRE2
IMMT COX5A
MC5R KRT81
SEC61B SNRPB
RHOC DUSP6
POLA2 PXN
HCFC1 KIAA0430
RELA BRPF1
EIF1AP1 UNG
VHL HNRNPU
SFRS4 USP7
DHX9 SRP9
TUBGCP3 EIF4G2
RBM15B RRAGA
RBM15B SFRS11
RBM39 VBP1
RBM39 ARF4
ATP6V1A MAP2
ATP6V1A MAP4
PWP1 HSPA9
PWP1 SFRS3
HNRNPM HMGN2
ALPI CELP
MME ITGA8
GH2 OR2H1
SOD3 CXCR3
MRPS27 RBBP4
SECISBP2L CAP1
TATDN2 CSTF3
TTC3 YWHAQ
ZCCHC11 RBM4
UBE2N WIPF2
UBE2N TRA2B
OLFM1 KIAA0247
NCOA6 E2F1
RPL39 UQCRH
PSMD2 PPP1CB
PSMD2 ABCD3
RHEB BRD2
RNF103 MLLT11
PPID SNRPB
AP2M1 MUT
PARK7 NARS
MORC3 GDI1
MORC3 PNN
URB2 SLN
UBE4A DDX18
UBE4A YWHAQ
UBE4A UQCRC2
CKAP5 VAT1
VPS72 PKM2
ARL6IP1 ATP2A2
AQP2 STXBP1
DAZAP2 TNFAIP1
POP1 AVPR1B
NCAPD3 EDEM1
SP2 UBE4A
TRIP12 SERTAD2
BRD3 UFD1L
EIF4H HNRNPU
PRDX6 NCOA6
KIAA0101 SLBP
KIAA0101 HNRNPC
TOMM20 EIF4H
MARCKS GNAI1
MARCH6 MAPK1IP1L
UBE3A C11orf41
CDC7 XPO1
PSMD11 MAPK6
KIAA0317 TRIP12
H3F3B SF1
CAPRIN1 USP7
SALL2 FMR1
PSMB5 SET
FOXO4 RAD23A
UNG XPO1
ZMYND11 GOLGA4
RBBP7 H3F3A
CD300C CRAT
AZGP1 POU2F2
YWHAQ PPP1R11
NFIC ODF1
PHC2 DDX5
SRPK2 SKP1
TSG101 SFRS2
CCDC106 CLIP1
PTOV1 SMARCA4
UBXN2B SFPQ
EIF4G2 NCOA4
BCAT2 PTPN6
YWHAE HMGN1
TRA2A NFE2L1
TDG NARS
USP5 PRCC
ISCU VBP1
PPP2R5C HIF1A
CDK4 SNRPB
C5orf13 PPP2R5C
RREB1 NEUROD2
SRP9 LBR
TMEFF1 MTMR6
TAF7 VBP1
TAF7 CYP51A1
VAT1 COMT
FUT2 MGST2
MLLT11 FMR1
PTP4A2 ATP5F1
IL8RB CTNNB1
ILF3 XPO1
ILF3 RBBP7
EFNB1 MLLT3
MLH1 ARFIP2
MLH1 C5orf13
TRO FTO
HSPA13 SMAD4
ITPR3 IGL@
RPS27A TPT1
ALDH7A1 VBP1
WASF3 MMD
WASF3 ENO2
CDH2 PCBP1
U2AF1 VBP1
NRL SAG
PTPN12 MAPRE1
ALDH6A1 CHIC1
BRPF1 RCN2
BRPF1 EP300
ACADM AGER
ACADM RHEB
RELB GLRA2
GTF2B TANK
ARF3 NFIC
SFRS11 CPE
CDK2 ACADM
MUT NCOA4
MUT CUL3
FMO1 HOXB6
GNA15 ZNF33B
NCL CUL3
CSNK2A1 PPP1CB
CSNK2A1 YWHAQ
CSNK2A1 HNRNPA3P1
ATP5J COX7C
ARF4 HTATSF1
PRKAR1A TWF1
ALDH1A1 ALDOC
XRCC5 ACTR1A
HNRNPA2B1 SFPQ
RAB1A CITED2
UBC DUT
COL4A1 LAMC1
COL4A1 HLA-C
THRA PTGER3
THRA TP53BP2
ATP2A2 SFPQ
CYCS USP5
CYCS KDELR2
COX5A SNRPF
ACTG1 CAPRIN1
ACTG1 DYRK1A
PPP2R5D PTP4A1
IMMT ARF4
ZNHIT3 IFNGR1
RBM25 CAPRIN1
DGKQ CES2
CCT6A FABP5L7
RPL27 RPL34
RELA XPO1
RELA GDI1
UQCRC1 C11orf58
DHX9 CAMLG
MLLT3 PTCRA
RBM15B ATP2A2
PCDHGC3 PIP4K2B
RBM39 SFRS2
PPBPL2 ASNA1
ATP6V1A GABRB3
TRIM23 SRP54
HNRNPM RB1CC1
HNRNPM SFRS11
C1QB LAPTM5
SLC9A6 MRPL49
TMEM131 NCL
SECISBP2L RREB1
SMG7 TRIM26
KIAA0240 TAF7
KIAA0240 SAFB
APPBP2 PRKAR2B
TTC3 RCN2
KIAA0195 MFGE8
ZCCHC11 MCFD2
ZNF638 HNRNPC
NCOA6 H3F3A
NCOA6 EP300
NCOA6 MUT
PSMC6 TSG101
PSMD2 HTATSF1
RHEB TOP1
RNF103 XPO1
H1FX ZCCHC11
SUZ12 ARF4
AP2M1 HNRNPU
AP2M1 BAT3
SERTAD2 UBE2N
PDIA6 SNRPB
PUM1 DUT
PUM1 IMMT
PUM1 BMI1
PUM1 CSF1R
CKAP5 PTPN11
CKAP5 XRCC5
RAB21 PCBP1
DAZAP2 PUM1
SP2 UFD1L
SP2 EFNB1
TRIP12 SMAD4
AFAP1 PUM1
EFTUD2 NEK4
RAD23B DHX9
RAD23B BCLAF1
RAD23B PUM1
ATP6AP1 SECISBP2L
ATP6AP1 CIRBP
DAD1 MCFD2
PSMD6 COMT
SPCS2 BRD2
SPCS2 CPE
CCND2 EIF4G2
CCT8 NAP1L1
CCT8 TUBB
OGDH TRIM26
OGDH SLC25A46
MARCKS USP10
PRPS1 ABCD3
PSMA3 C11orf58
TLK2 VDAC1
TLK2 PRDX6
CDC7 MAPRE1
CDC7 PTPN12
CDC7 SAFB
KIAA0317 FUBP1
CAMP BTG2
BCL9 ITGB2
CHIC1 FMR1
CES2 ADRB3
RABGGTA MFGE8
NPEPPS DDX5
RABGGTB SFPQ
NCOA4 HSPA9
ODF1 THRA
CHML CYP3A4
BTG1 NRIP1
YWHAB WARS
GJA1 ID3
TCP1 EPRS
PFKFB1 ACOX2
SPI1 HIST2H4A
FOSL1 BTG2
POU2F2 CXCR3
HMGN2 RHEB
H3F3A HMGB2
BTN2A2 RNF113A
BTN2A2 HMGA2
TM9SF2 SP3
CCDC106 IDH3B
PTPN11 SFPQ
PTPN11 SMC1A
FTO SLC6A6
GTF2I NCOA4
HTATSF1 HNRNPK
SMARCD1 ATP6V0A1
UFD1L TOP2B
UFD1L PSMB5
UFD1L MADD
SUMO1 SFPQ
NEUROD2 H3F3B
VBP1 NRIP1
C11orf58 DDX5
COPS8 C11orf58
FRY PRNP
PTP4A1 DDX18
INPP5J RING1
INPP5E DRD4
SMAD4 DEK
RRAGA COMT
RRAGA HMGN1
DIRAS1 ETV5
DIRAS1 PLOD2
DUT EIF4G2
DUT CREB1
HDAC2 SUMO1
MAPRE1 NFE2L1
MAPRE1 YWHAQ
CX3CR1 CHI3L2
CAMLG NUP153
TAF7 MAPK6
VAT1 TAF15
DUSP5 GFER
PXN HTATSF1
PPP1R8 CBX1
IL8RB PRPF18
EFNB1 EPHB3
EFNB1 GRM8
IFNGR2 HMGA2
FUBP1 CTCF
CAPZA2 MTMR6
DRD4 PTCRA
ALDH7A1 SFPQ
CDH2 PHKB
AAMP ARHGAP1
ACADM DNAJC7
SMARCA1 ACTR1A
B4GALNT1 FOXO4
B4GALNT1 ZNF33B
YY1 NRIP1
YY1 HTATSF1
YY1 UBE2V2
SLC25A46 NPEPPS
SFRS11 BRPF1
NCL TOP2B
NCL HTATSF1
NCL CDH2
PLP1 IRF9
H2AFZ PCBP1
H2AFZ RBBP4
H2AFZ EIF3I
PRKACB PPP1CB
PRKAR1A DEK
STMN1 CXADR
XRCC5 SFPQ
XRCC5 SLC25A46
RAB1A PICALM
UBC PRPS1
MYL3 HADHB
ATP2A2 FUBP1
CYCS HNRNPK
MYLPF SYCP1
PDGFRA PPAP2B
NMB ID3
SNRPE RPS3A
PDGFA MT3
TOP2A LOC728849
CNTD1 THRA
DHX9 BRD2
DHX9 SNRPB
BMI1 DUT
RBM15B MUT
PCDHGC3 GATM
C4BPB ABP1
RBM39 RB1CC1
PWP1 PPP1R11
HNRNPM SEPT7
HNRNPM CD24
MMP8 HRG
SLC25A4 PTPN11
UQCRC2 HNRNPU
UQCRC2 ARF4
UQCRC2 SFRS7
MME SPRR2C
SRF PPP2CB
CEACAM4 MVK
PHF3 HNRNPM
UBXN4 TSN
UBXN4 BRD2
UBXN4 DNAJC7
UTP14C HNRNPU
WAPAL SFPQ
WAPAL AGL
KIAA0232 KIAA0430
APPBP2 SRD5A1
EDEM1 GLA
DYRK1A TOP2A
CSF1R RBM15B
ZCCHC11 COMT
ZNF638 SMAD4
ZNF638 RHEB
UBE2N HSP90B1
UBE2N HSPA9
USP10 SNRNP70
LPIN1 CRYZ
FAM120A RCN2
FAM120A TMED10
RPL39 RPL35A
PSMC6 ZCCHC11
RHEB SFPQ
RNF103 USP14
RNF103 PCNA
RNF103 KIAA0174
SUZ12 COX5A
SUZ12 ZNHIT3
SUZ12 DYRK1A
GGA3 NFE2L1
STXBP1 PAK1
UBE4A SFRS2
UBE4A MAPK1IP1L
UBE4A ACADM
PDIA6 KIAA0174
PDE6H PLP1
CKAP5 MCFD2
CKAP5 DLD
CKAP5 TRIM23
RAB21 LEPROT
RAB21 ISCU
RAB21 LBR
RAB21 RELA
RAB21 SMC1A
AQP2 CES2
AQP2 HMGA2
DAZAP2 ARFIP2
DAZAP2 FMR1
SP2 MAPRE2
SP2 RASA1
SP2 RFC3
SFRS3 PRCC
BRD3 ABL1
EIF4H UNG
EIF4H CD63
TMEM41B MAPK1IP1L
TMEM41B CALM2
EIF4A3 NUP93
CLTC PRKAR2B
CLTC ZNHIT3
ADAM11 CACNA1S
ATP6AP1 WARS
ATP6AP1 PKIA
ATP6AP1 PCDHGC3
ATP6AP1 LOC100133166
ATP6AP1 CLOCK
RUNX1T1 ITGB2
PRDX6 CBFB
SPCS2 ISCU
SPCS2 RFC3
SPCS2 CLOCK
KIAA0101 CKAP5
CCND2 EPHB3
CCT8 EIF3F
MARCKS ATP13A3
MARCKS NCOA4
MARCKS CCND2
PSMA3 DDX5
PSMA3 METAP1
GCSH FAM120A
PSMD11 PRKACA
KIAA0317 CDH2
KIAA0317 KIAA0174
GSTT1 F13B
KL ATN1
USP7 ATXN10
NUP153 PCBP1
SIRPA ABAT
XPO1 ATP13A3
DDX18 LOC728849
UNG PPID
PPP1R11 HMGN1
DRG2 PSD
CASC3 MPO
PTPN21 HOXB6
GDI1 XPO1
GDI1 HNRNPU
NCOA4 TOP2B
MCM5 CXCR3
HNRNPK TOP2B
RPS8 RPS21
POLR2B SMARCA4
BRD2 SUMO1
SLC25A3 RRAGA
YWHAQ NFIL3
M6PR GNA11
FBLN1 CYP2A13
SNRPB SUMO1
CPE ATXN10
HMGN2 PCBP1
NR2F6 CLCN1
PRKACA MAPK6
SOD1 RRAGA
MAPK1IP1L RRAGA
HMGN4 SFRS2
AGER HMGN1
DLG4 CSK
TSG101 CREB1
FTO NFIC
MGST2 ODF1
EIF4G2 SFPQ
TRA2B BRD2
TRA2B EIF4G2
CUL3 RBBP4
WNT7A FOXO4
RENBP ATAD4
C11orf58 HNRNPU
C11orf58 HSP90B1
CCNG2 ZMYND11
DDX21 UNG
DDX21 RBBP4
PMS2L11 SMARCD1
BIRC2 RRAGA
BIRC2 HIF1A
ALDH9A1 ZNF238
USP14 EIF4G2
C5orf13 YWHAQ
MAPRE1 SFPQ
SRP9 DDX18
SRP9 USP14
TAF7 RHEB
DUSP5 INPP5E
CSTF3 ATP13A3
CSTF3 HTATSF1
CSTF3 SRP9
RPS5 RPS10
RPL10A RPS3
COL11A1 KRT16
HSPE1 EIF3I
FUBP1 ATXN10
FUBP1 AGER
APLNR PTPN6
TBL3 MAP4K2
EP300 SP3
EP300 TM9SF2
WASF3 TAF7
CDH2 USP5
GUCA2A MNX1
SLC5A2 HMGA2
ACADM CD46
KDELR2 HSP90B1
YY1 USP5
YY1 HDAC2
RPS6 RPS3
RPS6 RPL35A
STMN1 MPO
XRCC5 ATXN10
CREB1 LBR
OSM KRT81
IFIT1 PLP1
RAP1A SFRS2
RAP1A PTPN11
RAP1A YY1
CYCS RBBP4
CYCS TAF7
DMD TBR1
RPS17 RPS7
LTA PAPPA
YES1 CAPRIN1
YES1 GDI1
YES1 DUT
RRAS MUC5AC
PYGL BHMT
PPP2R5E CAMLG
SAFB MTMR6
AGFG1 CDH2
ACOT2 FEV
RBM25 CREB1
GSK3A TNFAIP1
IHH MLLT3
UQCRFS1 KRT10
POLA2 UFD1L
NEK4 HNRNPK
RELA CTNNB1
RELA PTPN11
RELA PTPN12
EIF1AP1 UBE2A
EIF1AP1 HNRNPC
DHX9 HDAC2
DLD USP14
BMI1 RNF113A
RBM15B LEPROT
RBM15B CASC3
RBM39 NCL
VDAC2 HUWE1
RFC3 MUT
PARP1 EIF3I
HMGN1 BRD2
SLC35A1 RBM15B
UBXN4 SMARCA1
UBXN4 VDAC1
MRPS27 SFPQ
MRPS27 HNRNPA2B1
CSF1R DDX18
ZCCHC11 LEPROT
ZCCHC11 MAPRE2
ZCCHC11 AGER
ZNF638 HIF1A
ZNF638 WAPAL
BCLAF1 LEPROT
BCLAF1 PPP1CB
PSMC6 SMC1A
PSMD2 FUBP1
CIRBP TUBGCP3
BTG3 RELA
GGA3 PSMD2
STXBP1 CPE
UBE4A MLH1
UBE4A PRKAR1A
PUM1 USP14
CKAP5 SLBP
CKAP5 C11orf58
VPS72 M6PR
VPS72 TRIM26
NUP93 TAF7
METAP1 PUM1
GANAB HSP90B1
GANAB UBE2N
GANAB CKAP5
PSME4 NRIP1
PSME4 ATP2B1
DAZAP2 YY1
LOC100133166 NMT1
SP2 FUBP1
NOLC1 PPP2R5E
CLTC BMI1
CLTC PUM2
CLTC PUM1
ATP6AP1 LEPROT
DAD1 SSR2
PSMD6 GANAB
SPCS2 WAPAL
KIAA0101 ZCCHC11
PYY PTCRA
PYY C12orf32
MARCKS HTATSF1
PSMA4 COX6C
GCSH CBFB
MARCH6 RBM15B
UBE3A SPRR1B
UBE3A CYP4A11
TLK2 GANAB
C4orf8 SECISBP2L
RB1CC1 DDX5
PCBP1 SNRPB
KTN1 SFPQ
NPEPPS GNB1
COPB1 GNB3
PPP1CB NFIL3
RCN2 SFPQ
TNFRSF4 MADD
EPHB3 SPRR2C
SSR2 UNG
HNRNPK SNRNP70
RPS15A SLC36A2
MAPK1IP1L PPID
RBM4 UNG
RBM4 ACTR1A
SRPK2 MAPK6
DLG4 BTN2A2
ANKRD46 RBM4
NAP1L4 SET
HTATSF1 SP3
HTATSF1 WARS
SLBP NFYC
SLBP PTPN11
EIF4G2 GDI1
TRA2B UBXN2B
VBP1 ATXN10
VBP1 DDX18
SCNN1G DLG4
OLIG2 PPAP2B
USP5 RCN2
MTMR6 ATP13A3
MTMR6 KIAA0430
SMAD4 UNG
SMAD4 TMPO
MAB21L1 TBCC
MAB21L1 GNA11
CDK4 UNG
GPR17 RUNX1
DUT HTATSF1
NUCB1 FEV
KPNA2 UNG
MAP2K5 APOC3
TAF7 PSMB5
TAF7 MAPRE1
PTP4A2 ACLY
IL8RB MAPRE1
MLH1 ZNF131
FUBP1 PCBP1
FUBP1 TRA2B
HSPA13 CCNG2
RPS27A RPS9
FLT1 RNF113A
ALDH7A1 RBBP4
MT3 ACTR1A
ARR3 TFF1
CD34 ARHGAP1
NASP HMGN2
SLC5A2 LPCAT3
ACADM NCOA4
KDELR2 TM9SF2
IRF9 ASMT
PBX1 GABRQ
TCF12 ITGA7
UBE2A CALCOCO2
MUT H3F3A
PSMA1 KDELR2
GNA15 ACTR1A
NCL NARS
CSNK2A1 GNB1
H2AFZ RRM1
ARF4 CYP51A1
STMN1 WARS
STMN1 CLOCK
MYH9 COL4A2
UBC COMT
UBC E2F1
UBC PRKAR1A
PDE6A IRF9
ATP2A2 COMT
CYCS RBBP7
C12orf32 MT3
ACTG1 TOP2B
YES1 PTPN12
PPP2R5E DNAJC7
PPP2R5E GOLGA4
PPP2R5E DYRK1A
SAFB RBM4
SAFB SEPT7
AGFG1 RCN2
SFRS7 TSN
SFRS7 YWHAQ
RB1 TM9SF2
TRIP10 SMARCD3
EFNA3 C12orf32
INSL4 CD68
CD24 BRD2
UQCRFS1 SLC25A3
POLA2 HTATSF1
ADORA1 INPP5E
MUC2 CYP11B1
SLC20A1 SMC1A
TMEM97 CYP51A1
RELA LAMP2
EIF1AP1 CCNG2
EIF1AP1 TAF7
SFRS4 HTATSF1
BMI1 ZMYND11
BMI1 CXADR
RBM15B ATXN10
MXD1 MCHR1
MXD1 ELF4
HNRNPM XPO1
HNRNPM C11orf58
RPA2 VBP1
UQCRC2 ATP2A2
UQCRC2 DYRK1A
SOD3 IFNA6
UBXN4 TRIM23
DCUN1D4 HCFC1
RNF10 TRIM26
SECISBP2L MAB21L1
TATDN2 DYRK1A
EDEM1 MFGE8
DYRK1A TMPO
CSF1R ARF4
CSF1R UTP14C
ZCCHC11 SRP54
ZCCHC11 SET
ZNF638 USP14
ZNF638 NCL
USP10 EP300
USP10 SAFB
SMC1A SFRS2
SMC1A TOP2A
MELK HNRNPA2B1
KIAA0174 NCL
BCLAF1 BRD2
BCLAF1 PTPN11
BCLAF1 SRD5A1
PSMC6 RBBP4
PSMC6 MARK3
CIRBP UTP14C
RHEB IFNGR1
RHEB HMGN1
DPYSL3 CBX1
RNF103 SLC30A1
SUZ12 ACLY
STXBP1 CAP1
AQP4 ALDOC
PARK7 COX5A
MORC3 SAFB
UBE4A COPB1
UBE4A PTPN11
PDIA6 ARF4
PSME2 HSP90B1
PUM1 SEC31A
PUM1 DDX21
CKAP5 TRA2B
CKAP5 CYCS
CKAP5 CSF1R
ARL6IP1 ALDH9A1
AQP2 EDEM1
GNPDA1 RB1CC1
GNPDA1 WWP1
TRIP12 C11orf58
TRIP12 TOP1
TRIP12 CD24
SFRS3 SLC25A3
SFRS3 SRP9
PSMB3 NME1
BRD3 CPE
BRD3 PHC2
EIF4H SFRS11
EIF4H PARP1
EIF4H ZNF638
TMEM41B SAFB
AFAP1 XPO1
ADAM11 MAP4K2
PSMD6 TSN
PSMD6 TSG101
PSMD6 HSPA9
PRDX6 TMEM131
SPCS2 EBNA1BP2
SPCS2 SMAD5
SPCS2 CTCF
SPCS2 PTPN12
SPCS2 HMGB1
RPS23 RPS6
CCT8 METAP1
GLO1 RBMX
CRK EP300
MARCKS ARF4
MARCKS HMGB1
PSMA4 COX5B
TYMS U2AF1
MARCH6 NRIP1
TLK2 ATP6AP1
PSMD12 MAPRE2
PSMD12 HTRA1
PSMD12 RAB21
STXBP2 CHD8
KIAA0317 WIPF2
KIAA0317 ACADM
KIAA0317 UBE4A
KIAA0317 PSMD6
PDIA3 P4HB
H3F3B ATP6V0A1
CAPRIN1 DYRK1A
NUP153 DYRK1A
LEPROT COMT
ATAD4 PRKCG
MAPRE2 ACTR1A
MAPRE2 NCOR2
FASTK RABGGTA
PPP1CB XPO1
CASC3 UBTF
EPHB3 MT1X
EPHB3 CELA2B
EPHB3 HMGN1
SP3 CAPRIN1
SP3 HNRNPC
HNRNPU IFNGR1
DEK PCBP1
ATP5F1 PPP1R11
YWHAB PSD
RPL35A RPS15A
CPE CASC3
CPE YWHAB
CD79A BTN3A1
COX6C COX7C
PRKACA DYRK1A
WWP1 USP7
TRIM28 SMARCA4
EED RBBP4
EBNA1BP2 H3F3A
CCL22 THRA
TM9SF2 RCN2
PPAP2B EFNA3
AHDC1 AES
HTATSF1 RCN2
TNPO1 MAPRE2
TRA2B ATXN10
ST6GAL1 POMC
BCAT2 ATAD4
CHRNA2 PTPN21
UBE2V2 RBBP7
TANK LMNB1
RPS28 RPL35A
VBP1 TSN
VBP1 HSP90B1
VBP1 TRA2B
SRPK3 ST6GAL1
SRP54 EIF4G2
SCNN1G HMGA2
PTP4A1 NUP153
PTP4A1 RBBP4
PTP4A1 SP3
DNAJC7 XPO1
DNAJC7 SUMO2
OS9 GOLGB1
BIRC2 TANK
ALDH9A1 HNRNPC
DYNLL1 COX7C
USP14 DUT
KPNA2 NARS
MAPRE1 FMR1
CYP51A1 MMD
CYP51A1 PTPN11
CYP51A1 DYRK1A
TAF7 HIF1A
CSTF3 HIF1A
PXN PPP2R5C
EPS8 CALCOCO2
RPL9 RPS9
EFNB1 CHGB
MLH1 SP3
ALDH7A1 HSPA9
CDH2 LOC728849
PLCB2 RAB8A
ACADM HMGB2
ACADM MLH1
GFPT1 HMGN1
MVK GDI1
SMARCA1 TAF11
YY1 NFE2L1
UBE2A CD46
UBE2A PRKACA
SFRS11 COPB1
SFRS11 GFPT1
MUT GFPT1
MUT HSPA9
NCL GNG10
NCL DYRK1A
NCL PPID
CSNK2A1 LOC728849
H2AFZ FABP5L7
STMN1 CASC3
PRKAR2B CSTF3
XRCC5 HTATSF1
FUCA1 MADD
ZNF8 BNIP1
HNRNPA2B1 ATP5J
MYL3 RGS19
ATP2A2 NCOA4
ATP2A2 TNFAIP1
ATP2A2 UBE2A
RAP1A MAPRE1
CYCS HNRNPU
CYCS USP14
CYCS DYRK1A
PDGFA TRAF4
CALM2 SFRS2
GNAI1 MTMR6
YES1 PTPN11
H3F3A PTMA
PPP2R5E AP2B1
AGFG1 COMT
SFRS7 VBP1
ZNHIT3 NPEPPS
ZNHIT3 DDX5
HMGN3 CUX1
PECAM1 A2M
UQCRFS1 DDX39
STAT3 SH3GL3
CBFB GFPT1
RPL27 UQCRH
RPL27 UQCRB
EIF1AP1 CTCF
BMI1 MT1X
RBM39 CDH2
RBM39 CYCS
SEC13 PHC2
CACNG1 POU2F2
CACNG1 SOD3
RFC3 PCBP1
TRIM23 DEK
TRIM23 HNRNPC
HNRNPM EIF1AP1
PCNA ATP13A3
PCNA ISCU
ATP2B1 IK
MME PLCB2
UBXN4 XPO1
UBXN4 EIF4G2
UBXN4 SUMO1
UTP14C FLT1
UTP14C SFRS11
UTP14C ATP2A2
WAPAL SAFB
SECISBP2L TNFAIP1
APPBP2 SLC9A6
TATDN2 KIAA0240
EDEM1 OR2H1
ZCCHC11 PRKCI
ZNF638 H3F3A
ZNF638 SFRS4
UBE2N PPP1CC
USP10 TTC3
KIAA0174 SP3
KIAA0174 YY1
RNF144A TOP2B
YWHAH ATP1B1
PSMC6 TM9SF2
PSMC6 DUT
PSMC6 BMI1
HMGB1 PTPN12
PRPSAP1 VAT1
MORC3 SUMO1
PDE6H SLC23A2
CKAP5 NCOA6
VPS72 MLF2
RAB21 H3F3A
RAB21 NEK4
RAB21 CIRBP
ARL6IP1 PRKACA
AQP2 SMARCD1
DAZAP2 RXRB
GNPDA1 TRAM1
GNPDA1 IL8RB
LOC201229 MPO
DDOST P4HB
SP2 PTP4A1
SP2 ZNF638
TRIP12 SSR2
TRIP12 HTATSF1
SFRS3 RB1CC1
SFRS3 NASP
EIF4H SFRS4
EIF4H HSPA9
EIF4H ZCCHC11
TMEM41B YWHAQ
AFAP1 GFER
AFAP1 CIRBP
CLTC UBXN4
CLTC LOC100133166
ADAM11 MXD1
DAD1 PSMB5
ADM PECAM1
PSMD6 ATP5J
PSMD6 PSMD2
PSMD6 RAD21
PRDX6 EIF4H
SPCS2 CALM2
SPCS2 AGFG1
TOMM20 MRPS27
TOMM20 PSMD6
CCT8 IMMT
MARCKS RBBP4
GFRA2 AGER
TLK2 SMAD5
TLK2 PSMD6
ARHGEF12 DUSP5
PRUNE2 ABLIM1
CLOCK RRAGA
KIAA0317 SMAD4
KIAA0317 GTF2B
KIAA0317 ATP2B1
KIAA0317 SP2
ATP13A3 TOP2B
LEPROT CREB1
DDX18 SALL2
PSMB5 KRT10
NRIP1 TOP2B
PRNP ATP1A3
CASC3 MPP2
SFRS2 HIF1A
SSR2 PCBP1
RBBP7 USP7
ZNF33B POU2F2
DEK LOC728849
YWHAQ DDX18
RPL23 RPS8
CPE LEPROT
FOSL1 FBLN1
FOSL1 MSTP9
NFIC PSD
SNRNP70 FMR1
KIAA0430 ATP13A3
SEC31A RBBP7
MAPK1IP1L DDX18
MAPK1IP1L GDI1
EED UNG
RBM4 PPP1CC
BBS9 CYP2C19
PSMD14 SLC8A1
DLG4 CLIP1
TSG101 PCBP1
PTPN11 RHEB
NARS NDUFA4
GTF2I DDX18
GTF2I PRKX
GTF2I SP3
LPCAT3 LOC201229
UFD1L NARS
CUL3 DDX5
DNAJC7 UNG
DNAJC7 SET
PPT1 TMED10
SMAD4 COPB1
RRAGA HNRNPK
DDX21 PPID
NKX2-5 FGF13
ALDH9A1 LBR
RBM6 C11orf58
RGS7 SNCA
DUT SMAD4
HDAC2 NUP153
SILV NFKB2
ALDH4A1 HSP90B1
SRP9 CUGBP2
TAF7 ACLY
TAF7 CALCOCO2
VAT1 LOC728849
CSTF3 DEK
RPS10 SNRPD2
COL11A1 PTPN21
COL11A1 CLIP1
COL11A1 DLG4
TRIM26 GNB1
HSPA13 MAPK1IP1L
TWF1 PTPN11
WASF3 ATP5F1
NASP SFPQ
GUCA2A GLRA2
NRL CITED2
PLCB2 LOC201229
AAMP GNA11
BRPF1 MAPK1IP1L
BRPF1 TOP2A
SMARCA1 XPO1
SMARCA1 CREB1
TNFAIP1 CXADR
TNFAIP1 PTPN11
TNFAIP1 MTMR6
YY1 SP3
YY1 DDX21
YY1 KPNA2
YY1 NASP
CUX1 ZNF146
SLC25A46 COPS8
SFRS11 CAPRIN1
SFRS11 COMT
SFRS11 CD46
SFRS11 ZNF131
SFRS11 LBR
MUT NFE2L1
PSMA1 C11orf58
MATR3 COPS8
PRPH2 RXRG
NCL HNRNPU
NCL HMGB2
RPS16 RPS8
CSNK2A1 CCBL2
FAH HNRNPK
ARF4 TSG101
AP2B1 ACTR1A
PRKAR1A MT1F
SRD5A1 SRP54
HNRNPA2B1 U2AF1
RAB5A TOP2B
ATP2A2 UFD1L
MYLPF IGHA1
SNRPE HSPE1
DMD TBCC
HNRNPC TOP2B
YES1 PXN
PPP2R5E SRPK1
PPP2R5D HMGN1
IMMT CD63
IMMT SRP9
IMMT ACADM
SFRS7 HIF1A
ACOT2 SCNN1G
RBM25 EIF4G2
RBM25 DYRK1A
CNTD1 PHKG1
IHH INPP5E
MC5R CNTN2
SLC20A1 CYP51A1
RELA ZNF131
PTPRN TUB
PTPRN ARF3
EIF1AP1 RB1CC1
SFRS4 USP14
DHX9 MUT
TUBGCP3 HNRNPU
BMI1 DEK
RBM15B PTPN11
RBM15B SMAD4
HSPA9 HMGN1
CA4 JUP
RBM39 ZNF146
SFRS3 PPP1CC
ATP6V1A COPS8
PWP1 SFPQ
PWP1 ACADM
PWP1 DLD
VDAC1 TM9SF2
VDAC1 KDELR2
TRIM23 SFPQ
IMPDH1 GNB3
CKMT1B SLC12A5
ATP2B1 BLMH
ATP2B1 YY1
GH2 MME
PARP1 U2AF1
SPARC TAGLN
HMGN1 HMGB2
UTP14C ACADM
TMEM131 DYRK1A
KIAA0240 CPE
TTC3 HNRNPC
CSF1R PPP2R5C
CSF1R CSTF3
CSF1R WAPAL
ZCCHC11 PHKB
ZCCHC11 NFE2L1
ZCCHC11 CAMLG
ZCCHC11 PTPN12
DNASE1 GSTT1
ZNF638 COMT
ZNF638 RBM4
ZNF638 TANK
ZNF638 DLD
UBE2N NUP153
UBE2N FUBP1
UBE2N CUX1
GINS1 HNRNPA2B1
KIAA0174 CBFB
BCLAF1 NRIP1
BCLAF1 RELA
RPL39 COX7C
PSMC6 SMAD4
PSMC6 MUT
PSMD2 SFRS2
PSMD2 CALM2
PSMD2 DYRK1A
H1FX HNRNPU
SUZ12 RRM1
SUZ12 IMMT
HMGB1 EIF4G2
ZC3H3 CPZ
TGFBR2 PECAM1
GPM6A ATXN10
PDIA6 PSMB5
PUM1 LAMP2
PUM1 VDAC1
PUM1 HMGB1
CKAP5 HNRNPK
METAP1 RBBP4
METAP1 SSR2
RAD21 ZNF638
PSME4 DDX5
PTGIR ABP1
ARL6IP1 HNRNPK
GNPDA1 RBBP4
GNPDA1 POLA2
LOC100133166 WASF3
DDOST GNPDA1
TRIP12 TAF7
TRIP12 H1FX
TRIP12 MORC3
ESD FXYD3
KIF14 HNRNPA2B1
TMEM41B PCBP1
AFAP1 DUSP5
AFAP1 ARL6IP1
CLTC TROVE2
CLTC PPP2R5E
ATP6AP1 SFRS11
HERPUD1 ZNF638
PSMD6 MUT
WTAP CUL3
SPCS2 MAPRE2
SPCS2 PPID
PYY CHRNA2
TOMM20 WAPAL
PSMA3 WTAP
RAD23A PRB2
DNASE2 FBLN1
LGALS9 ADRB3
TLK2 USP7
TLK2 DUSP5
TLK2 YY1
CDC7 PCBP1
PSMD12 UFD1L
KIAA0317 DUT
KIAA0317 CREB1
C4orf10 ADAM11
LGALS9 DRD4
H3F3B CA4
PCBP1 RB1CC1
TFAP2B LST1
EMP1 KRT18
CHGB TERF1
ZWINTAS GNAT2
ZMYND11 FMR1
MPP2 DGCR6
RCN2 TOP2B
NFE2L1 TOP2B
EPHB3 HNRNPC
RBBP7 HNRNPC
CNTN2 CYP3A4
CSN3 SFTPA1B
CD300C LST1
WARS DRG2
PRKCA MYBPC1
HMGN2 SET
CD8B CES2
NFIC REG1A
IDH3B CXCR3
NFIB MLLT3
DTNA PVALB
TM9SF2 TOP2B
TM9SF2 MAT2A
MUC5B SEMG2
GTF2I MAPRE2
GTF2I GNB1
HTATSF1 COPB1
LPCAT3 NFIC
SMARCD1 ATN1
SLC28A1 P2RX1
BCAT2 AGER
TBCC ATP6V1B2
CUL3 SFRS2
CUL3 CD24
TRA2A RBBP4
TRA2A TANK
POLR2G RBBP4
EMP2 ARHGEF6
RHO SAG
PTP4A1 MAPK1IP1L
PTP4A1 CD24
ISCU COMT
INPP5J MPP2
INPP5E FEV
PPP2R5C SFRS2
PPP2R5C TRA2B
DYNLL1 RRAGA
DIRAS1 TRAF4
DUT COMT
DUT TSN
USP14 NARS
PRDX4 SNRPB
MAPRE1 HMGN4
MAPRE1 MTMR6
GPS1 H3F3B
TAF7 USP5
MLLT11 MAPRE1
DUSP5 NEUROG1
PRM2 GIPR
PRM2 GPR17
EPS8 LEPROT
ZNF131 GNB3
ZNF131 CSTF3
PLCD1 POU2F2
APLNR CYP4A11
EP300 TMEFF1
EP300 MLH1
MYT1 MRPL49
SET HNRNPU
PTPRZ1 AP3S2
PTPN12 TOP2A
YY1 MSH6
YY1 CCNG2
UBE2A HNRNPU
UBE2A PTPN12
UBE2A TOP2A
ARF3 PAK1
CUX1 NASP
SFRS11 USP5
HSF2 HERC1
MUT VBP1
H2AFZ HSPE1
ATP5J SOD1
ARF4 NRIP1
ARF4 USP14
ARF4 TOP2A
PRKACB ABI2
PRKAR1A CXADR
PPP3CB HERC1
HNRNPA2B1 SRP9
RAB1A SLC8A1
RAB1A YWHAQ
RAB1A FRY
ATP2A2 VBP1
ATP2A2 PRPS1
RAP1A SP3
CYCS ISCU
SNRPE SNRPF
PDGFA PLOD2
LTA LRP2
YES1 CYCS
PPP2R5E TSN
IMMT MCFD2
SFRS7 MAPRE1
ACOT2 ZNF211
MLH3 LMOD1
RBM25 MAPK1IP1L
RBM25 TNFAIP1
KPNB1 UNG
KPNB1 DNAJC7
KPNB1 CYP51A1
POLA2 CSNK2A2
RELA RBBP7
VHL HSPA13
TUBGCP3 LOC728849
DLD MUT
BMI1 VHL
RBM15B EIF4G2
CAP1 UBC
PWP1 HMGN2
PWP1 ARF4
CACNG1 COL11A1
VDAC1 HNRNPH2
TRIM23 RBBP4
TRIM23 TAF7
HNRNPM H2AFZ
PCNA LOC100131892
SPTB CCL22
UQCRC2 RBBP4
GH2 MGST2
UBXN4 UQCRC2
UTP14C TRA2A
MRPS27 SS18
TMEM131 RELA
SECISBP2L BMI1
HTRA1 PSD
SLC23A2 RHO
IGL@ MLLT3
APPBP2 PTP4A1
APPBP2 AAMP
EDEM1 NFIC
DYRK1A RHEB
MAML1 RBM39
CSF1R SMARCA1
CSF1R VHL
ZCCHC11 TSN
ZCCHC11 USP14
ZCCHC11 ALDH7A1
ZCCHC11 VHL
ZNF638 HNRNPM
USP10 EIF4G2
NCOA6 NCL
POFUT1 HOXB6
POFUT1 AQP6
BCLAF1 NFE2L1
BCLAF1 PRKACB
BCLAF1 KIAA0232
RNF144A SALL2
CIRBP STMN1
CIRBP SF1
RNF103 NCOA4
RNF103 XRCC5
RNF103 HNRNPC
SUZ12 MCFD2
SUZ12 CYCS
AQP4 SORL1
MORC3 YWHAQ
PDE6H IRF9
CKAP5 HTATSF1
CKAP5 ATP2B1
CKAP5 HMGN1
RAB21 SMARCA1
RAB21 ZCCHC11
POLR2E SNRPB
ARL6IP1 TRIM23
ARL6IP1 BCLAF1
AQP2 FLT1
AQP2 SLC5A2
AQP2 PCDH1
DAZAP2 YWHAB
DAZAP2 AAMP
GNPDA1 HNRNPU
GNPDA1 PXN
GNPDA1 CSF1R
SP2 ATXN10
BRD3 DGCR6
CLTC NPEPPS
PRDX6 CYCS
WTAP YY1
SPCS2 MLLT11
KIAA0101 CSTF3
PYY LRRC16A
CCT8 SFRS3
MARCKS RNF144A
RAD23A MT3
LGALS9 KCNJ4
CDC7 RBBP7
CDC7 TAF7
CDC7 DAZAP2
PSMD11 PSMD12
STXBP2 CSN2
ARHGEF12 PCDHGC3
CLCN1 GATA3
RBMX PCBP1
LEPROT SFRS2
ZMYND11 HMGN1
PPP1R11 CLOCK
NOTCH3 FMR1
EPHB3 FEV
EPHB3 TERF1
PPP1CC RBBP4
RBBP7 ATXN10
RBBP7 COPB1
FUS MAZ
MAT2A MAPK1
HNRNPU TMPO
ACLY ATP1A3
TCP1 CD24
CPE MADD
MYOG MYL3
PRKACA HNRNPC
WIPF2 RB1CC1
IRX4 DMPK
RBM4 BAT1
TM9SF2 HNRNPK
HTATSF1 LEPROT
HTATSF1 CHIC1
SLBP RB1CC1
EIF4G2 COPB1
EIF4G2 NFE2L1
LPCAT3 GNB3
LPCAT3 DRD4
SLC30A1 COMT
UFD1L COMT
UFD1L CPE
UFD1L MAPK1IP1L
SLC28A1 TP53I11
BCAT2 AVPR1B
TBCC RBM4
TANK BRD2
MLF2 MPV17
TDRD9 POU2F2
TRA2A HNRNPC
C11orf58 CLCN3
C11orf58 MAPK1IP1L
EIF5 DDX5
USP5 HNRNPK
INPP5E CCDC106
DYNLL1 PCBP1
HDAC2 BRD2
C5orf13 ACSL1
KPNA2 LBR
CYP51A1 KPNA2
CALCOCO2 PCBP1
TAF7 DDX18
VAT1 CAMLG
VAT1 DYRK1A
CSTF3 C5orf13
EPS8 NFIL3
ATP5G3 H3F3A
MLH1 RXRB
MLH1 PRKACA
TWF1 DYRK1A
TBL3 DOK1
EP300 ATP13A3
EP300 HMGN4
CHD8 MFGE8
PROL1 F13B
CTRC IL17A
ALDH7A1 XPO1
ALDH7A1 MAPK1IP1L
ALDH7A1 TRA2B
MFGE8 SFTPA1B
MYT1 ACTR1A
AAMP DDX18
KDELR2 VBP1
SMARCA1 GOLGA4
SMARCA1 ARHGAP1
SMARCA1 HNRNPC
ARF1 FH
TNFAIP1 FUBP1
PSMA1 RBBP7
GNA15 RPS26
RPS16 RPS18
CSNK2A1 ABI2
CTLA4 SLC14A2
ATP5J PSMB5
ARF4 ATP5J
AP2B1 PRKACB
PRKAR1A TM9SF2
XRCC5 EIF4G2
ADRB3 MFGE8
ADRB3 SFTPA1B
HNRNPA2B1 PPP1R11
UBC CHIC1
UBC TAF15
MYL3 CHRNA2
ATP2A2 UBE2V2
CYCS PTP4A1
COX5A HNRNPA2B1
YES1 BRD2
YES1 HTATSF1
PPP2R5E ACADM
TOP2A COMT
SAFB CD46
CSNK1A1 CAPRIN1
PTPRN HMGA2
EIF1AP1 CREB1
VHL ZMYND11
CELP CSN2
DLD ATP5J
BMI1 CDH2
PCDH1 ARHGAP1
RBM39 UNG
FNTA UQCRB
PWP1 IFNGR1
CACNG1 FMO1
TRIM23 BRPF1
HNRNPM UQCRFS1
SLC35B1 PSMC5
UBXN4 NARS
UBXN4 IMMT
RAPGEF5 PDE6A
UTP14C FUBP1
UTP14C ZNHIT3
HTRA1 DUSP5
KIAA0232 USP14
TATDN2 SAFB
DYRK1A TUBA1A
TTC3 PPP2R5C
ZCCHC11 BRD2
ZCCHC11 TSG101
ZCCHC11 POLR2G
ZCCHC11 UBC
ZNF638 MAPK6
UBE2N UNG
UBE2N ARF4
USP10 TUBGCP3
NCOA6 HNRNPC
POFUT1 CCDC106
KIAA0174 NRIP1
BCLAF1 TRA2A
BCLAF1 BMI1
PSMC6 CDH2
CIRBP HNRNPC
RNF103 LEPROT
RNF103 UBC
SUZ12 ATP5J
HMGB1 CSTF3
HMGB1 TTC3
MORC3 YES1
MORC3 HMGB1
UBE4A CPE
UBE4A PDHX
UBE4A HMGN1
UBE4A PSMC6
PDIA6 YY1
PDIA6 PPP2R5E
PUM1 WIPF2
PUM1 IFNGR1
CKAP5 RBM15B
RAB21 CAP1
NUP93 NCOR2
PTGIR CENPB
ARL6IP1 MUT
ABLIM1 TSPAN7
DAZAP2 HIF1A
DAZAP2 MUT
DAZAP2 BCLAF1
GNPDA1 VAT1
NCAPD3 STXBP1
LOC201229 HMGA2
SP2 ZNF238
ESD RGS19
ESD LOC388931
EIF4H UFD1L
EIF4H CALCOCO2
TMEM41B MUT
AFAP1 SP3
AFAP1 HMGB1
CLTC LEPROT
CLTC RBM15B
CLTC EIF4H
ATP6AP1 YWHAQ
DAD1 PUM1
HERPUD1 TTC3
CD302 CALM2
PSMD6 HTATSF1
KIAA0101 TRIM23
CD164 RSU1
CNP MPO
GFRA2 AVPR1B
CDC7 SFPQ
CDC7 MSH6
CDC7 PTP4A1
CDC7 BCLAF1
CDC7 TLK2
PSMD12 ALDH9A1
PSMD12 LOC100133166
KIAA0317 XRCC5
KIAA0317 CSF1R
KIAA0317 ARL6IP1
LEPROT LOC728849
TP73 RPS26
TP73 SOD3
RABGGTA CCL22
ATAD4 RABGGTA
ZMYND11 DDX5
KRT33B UGT1A1
RCN2 PHKB
NCOA4 ACTR1A
NCOA4 RHEB
ODF1 SIRPD
RBBP4 SUMO2
PRDX1 NCOR2
HOXB6 SPRR1B
NOMO1 NFE2L1
YWHAQ ZMYND11
YWHAQ SET
FBLN1 CYP11B1
CD8B UROD
H3F3A BRD2
POMC NRGN
MAPK1IP1L CAPRIN1
MAPK1IP1L PPP1CC
EED DYRK1A
RBM4 HMGN1
CCL22 HLA-DQB1
TSG101 RBBP7
SMN2 GOLGA4
PTPN11 PPP1R11
HTATSF1 RB1CC1
HTATSF1 RRAGA
MSH6 SMC1A
PAFAH1B1 HNRNPC
TNPO1 RBM4
TRA2B TCP1
ASNA1 LTB
TANK HNRNPK
TANK HNRNPC
YWHAE E2F1
TRA2A TOP2B
EIF5 ATXN10
EIF5 NFIL3
SCNN1G SLC12A1
USP5 TOP2B
USP11 MFGE8
SMAD4 NCOA4
RRAGA LOC728849
DDX21 MSH6
CPLX2 ESRRB
DYNLL1 SSR2
NUCB1 IDH3B
RBM3 ZNF146
PTPN5 CCL22
CYP51A1 ISCU
SRP9 DDX5
GPS1 MPP2
GPS1 AES
VAT1 TANK
PRM2 PAPPA
PTP4A2 PRKACA
ILF3 TM9SF2
ATP5G3 SFRS2
ATP5G3 DYNLL1
MAP4K2 SNRPC
IFNGR2 PSD
HSD17B3 TFE3
PKIA PPP2CA
DRD4 CSK
SEPT7 PPP1CB
WASF3 LEPROT
WASF3 GTF2I
CDH2 CTNNB1
CDH2 EIF4G2
U2AF1 ATP5G3
MYT1 NPEPPS
AAMP CLOCK
BRPF1 ALDH9A1
ACADM DEK
ACADM CYP51A1
SSRP1 HAX1
NAP1L1 EIF3F
RPS3A RPS8
RPS19 SNRPD2
TNFAIP1 EFNB1
YY1 KTN1
GTF2B KPNA1
SLC25A46 DDX5
SFRS11 CALM2
EDN2 INHA
MUT CREB1
RAP1GAP NINJ1
NCL HDAC2
ATP5J UNG
ATP5J RHEB
ARF4 UFD1L
STMN1 GNA11
PRKAR2B CLOCK
MYH9 HLA-A
XRCC5 LEPROT
XRCC5 DDX5
ZNF8 GHRHR
HNRNPA2B1 DNAJC7
UBC SFRS2
UBC H3F3A
ATP2A2 USP14
CYCS PSMB5
CYCS VAT1
CELA2B MPO
OXT POU2F2
SF1 ATN1
SAFB UBE2V2
SAFB SRP54
RPL34 NPM1
DGKQ PTPN5
GUCA1A ARR3
EPHA7 CXCR7
ATP6V1B2 RAB2A
UQCRFS1 U2AF1
UQCRFS1 KDELR2
MUC2 MSTP9
HCFC1 CBX1
RELA CREB1
PTPRN NFIC
EIF1AP1 YWHAQ
BMI1 RSC1A1
PWP1 SP3
RFC3 EIF4G2
KDR GCKR
CYP4A11 MT3
CRYM SERPINB2
PCNA EIF4G2
PCNA TRA2A
UQCRC2 HNRNPH2
MME FLT1
GH2 GLA
PDGFRB COL4A1
CYP2F1 ADRB3
ERH PPP1CC
TTC3 RBBP7
CSF1R SRD5A1
ZCCHC11 HNRNPM
UBE2N TCP1
UBE2N MUT
UBE2N AMD1
FAM120A SLC30A1
FAM120A DDX21
BCLAF1 SRP54
PSMC6 TOP2B
PSMC6 MAPK1IP1L
PSMC6 TTC3
PSMD2 PTP4A1
CIRBP FMR1
RNF103 HTATSF1
SUZ12 PRNP
SUZ12 TNPO1
SUZ12 DLD
SUZ12 NCOA6
HMGB1 TOP2B
HMGB1 ZNF638
HMGB1 NCOA6
STXBP1 HERC1
STXBP1 PCDHGC3
STXBP1 RNF10
AP2M1 ENO2
SERTAD2 TRA2B
UBE4A RBBP7
UBE4A USP10
ZRSR2 CORO1B
PDIA6 CCT6A
VPS72 CHGB
NUP93 PHC2
GANAB XBP1
ARL6IP1 CAP1
ABLIM1 SCN1B
AQP2 DRG2
LOC100133166 MAPK6
TRIP12 SMN2
TRIP12 FUBP1
MOBP SLC23A2
BRD3 UTP14C
EIF4H CKAP5
AFAP1 YY1
AFAP1 VHL
EIF4A3 UFD1L
EIF4A3 PUM2
CLTC USP5
CLTC NFIL3
CLTC YWHAH
RAD23B RB1CC1
DAD1 EIF4H
HERPUD1 PDIA6
PSMD6 YES1
PSMD6 SFRS4
PSMD6 GNPDA1
PRDX6 SAFB
SPCS2 PRKACA
SPCS2 GFPT1
SPCS2 VHL
KIAA0101 VAT1
KIAA0101 ATP2A2
ECHS1 PCDHGC3
TOMM20 UNG
TOMM20 CAMLG
CCND2 CASC3
MARCKS IL8RB
MARCKS CDH2
MARCKS GFPT1
PSMA4 DAD1
MARCH6 XPO1
UBE3A CACNG1
CDC7 TRIP12
PSMD12 MRPL49
ARHGEF12 CHGB
ARHGEF12 LOC100131892
KIAA0317 USP14
KIAA0317 PUM2
KIAA0317 BRD3
C4orf8 COX10
ATXN10 SFRS2
PCBP1 HMGB2
COMT HIF1A
XPO1 HNRNPC
SYCP1 SLC6A3
ACOX2 DAZL
FOXO4 SOD3
PIK3R2 SF1
GOLGB1 SFRS5
EPHB3 LOC201229
MST1R CELA2B
SP3 CREB1
CNTN2 MUC1
ACLY PRNP
SON DDX5
CSK MT1F
CD46 HNRNPU
GLRA2 FOXO4
ENO2 CLOCK
GNAT1 CNGB1
PRKACA ATP13A3
SOD1 HSPA9
PRRT1 ALDOC
PHC2 HAGH
EBNA1BP2 HMGN2
TM9SF2 USP7
TM9SF2 PPP1CC
NMT1 JUP
OPCML RAB8A
HTATSF1 RHEB
CUGBP2 CD24
SUMO1 TUBB
SLC12A1 CCDC106
CUL3 GOLGA4
TRA2A GDI1
RENBP PTPN6
HERC1 CPE
DNAJC7 UFD1L
USP11 ATP6V0A1
VEGFC GCKR
XDH NINJ1
CCT4 PHB2
MAB21L1 EZR
BIRC2 TRA2A
CADPS MAPRE2
DUT TM9SF2
C5orf13 GDI1
KPNA2 RBBP4
ABCA2 CD300C
TAF7 ATP5F1
TAF7 MAPK1IP1L
TAF7 NFIL3
VAT1 SUMO2
MLLT11 DDX18
MLLT11 CUGBP2
CSTF3 SRP54
BNIP1 PAK1
MNX1 POU2F2
HSPA13 RCN2
TWF1 LBR
EP300 SPRR2C
PROL1 AFF3
PROL1 S100A7
PKIA YWHAB
ALDH7A1 DDX5
ALDH7A1 CAMLG
KRT1 BBS9
GUCA2A FOXO4
U2AF1 RBBP4
ACADM SMC1A
NF1 IFNA6
RPS3A RPL23
TNFAIP1 PRKACA
TNFAIP1 POLR2G
TNFAIP1 NFIL3
YY1 FUBP1
UBE2A SNRNP70
UBE2A TRA2A
SFRS11 HMGB2
CDK2 BRD2
RAP1GAP CRAT
ATP5J HNRNPU
ATP5J CAMLG
PRKACB ACTR1A
XBP1 MANF
PPP3CB CPE
HNRNPA2B1 LOC728849
CYB5R3 CTCF
OSM MUC2
RASA1 GTF2I
ATP2A2 RRAGA
COL6A2 SPI1
COX5B COX7C
YES1 YWHAQ
FYN GNB1
PPP2R5E KTN1
PPP2R5E TDG
FRG1 COX5A
SAFB MSH6
SAFB SMARCA1
IMMT SAFB
AGFG1 TM9SF2
SFRS7 COMT
ZNHIT3 TNFAIP1
GSK3A ARF3
CNTD1 HMGA2
CNTD1 AAMP
OR2H1 GLA
MC5R CPZ
RELA MLLT11
RELA RAP1A
EIF1AP1 TANK
EIF1AP1 VBP1
VHL TM9SF2
DHX9 TRA2B
RBM39 XRCC5
TSPAN7 PRKCB
VDAC1 PCBP1
VDAC1 PPT1
VDAC1 EIF1AP1
TRIM23 XRCC5
SLC25A4 SFRS2
UQCRC2 YES1
GH2 PTPRN
PARP1 NCL
SLC9A6 IDH3A
PHF3 RBM39
UBXN4 LMNB1
UBXN4 PPID
UTP14C HNRNPC
IP6K1 ACO2
KIAA0247 ATP6V1E1
RIMS3 CNR1
TATDN2 GCN1L1
NID2 PLCB2
NID2 IHH
TTC3 MUT
ZCCHC11 RABGGTB
ZCCHC11 HSP90B1
ZCCHC11 SUMO1
ZCCHC11 NCL
NPAT PCDHGC3
ZNF638 SP3
ZNF638 DDX21
ZNF638 CSTF3
ZNF638 TRIM23
NCOA6 DLD
KIAA0174 UFD1L
KIAA0174 UBC
BCLAF1 USP7
BCLAF1 WASF3
BCLAF1 DLD
PSMC6 ATXN10
PSMD2 UFD1L
PSMD2 ACADM
HMGB1 EIF1AP1
ZC3H3 NRGN
AP2M1 CALCOCO2
MORC3 EIF4G2
MORC3 CREB1
UBE4A SMAD4
UBE4A TAF7
UBE4A YY1
PUM1 AGER
PUM1 PXN
CCT5 RARS
CKAP5 NUP153
CKAP5 RCN2
CKAP5 EIF4G2
NUP93 CYP51A1
NUP93 PRL
SYT11 APP
ARL6IP1 PSMB5
DAZAP2 USP5
LOC100133166 ABL1
SP2 ZMYND11
SP2 SRD5A1
SP2 VPS72
TRIP12 HDAC2
TMEM41B XPO1
TMEM41B TMPO
AFAP1 DUT
AFAP1 MLLT3
AFAP1 IGL@
EIF4A3 MMD
NOLC1 WAPAL
CLTC GTF2B
CLTC PSEN1
CLTC SFRS4
ATP6AP1 GABRB3
DAD1 ARF4
PSMD6 USP7
PSMD6 NCOA6
PRDX6 SP3
WTAP SRPK1
SPCS2 ZMYND11
TOMM20 ZNF146
CCND2 HERC1
CCT8 RBMX
EIF4G1 TMED1
PSMC2 GARS
MARCKS ATXN10
FECH PLCB2
FECH MME
GNAT1 TP73
TLK2 MMD
CDC7 DUT
KIAA0317 C11orf58
RELA ELANE
TRIM40 DAZL
SUMO2 DDX5
DDX18 HSPA9
FOXO4 C12orf32
HMGA2 HADHB
NFE2L1 ATXN10
NFE2L1 HNRNPK
RBBP4 TOP1
PPP1CC ACTR1A
CLIP1 TERF1
ATP5F1 PPP1CC
WARS ARAF
GLRA2 AZGP1
HMGN2 TCP1
GNB1 ACTR1A
KIAA0430 MAPK14
WIPF2 NRIP1
EED NFE2L1
IRX4 CLCN1
RBM4 MAPK1IP1L
ABCA3 GNAZ
NAP1L4 RBBP4
HTATSF1 USP7
SLBP NARS
EIF4G2 CAPRIN1
UFD1L NRIP1
TANK XPO1
VBP1 RB1CC1
VBP1 COMT
YWHAE PCBP1
SRP54 DYRK1A
C11orf58 POLR2G
COPS8 NRIP1
USP5 NFE2L1
CCNG2 LOC728849
CCNG2 SLC30A1
DNAJC7 C11orf58
ZNF238 RSC1A1
SP140 TFAP2B
CBX1 SON
IL17A TP73
DUT HNRNPC
USP14 HNRNPU
CTCF PCBP1
CYP51A1 HNRNPK
CAMLG TSN
TAF7 CREB1
VAT1 GDI1
VAT1 MAT2A
VAT1 HSP90B1
MLLT11 HNRNPC
PRM2 MCHR1
PXN TAF4
PXN C5orf13
ILF3 CCBL2
ILF3 AGER
ILF3 TRA2A
EFNB1 KL
EFNB1 CLOCK
MNX1 ACTR1A
MLH1 SPRR2C
MLH1 SF1
MLH1 HMGN1
FUBP1 HTATSF1
FUBP1 UFD1L
TWF1 PTP4A1
PROL1 GPR17
ALDH7A1 C11orf58
WASF3 STOM
WASF3 CASC3
WASF3 NCOA4
MFGE8 TNXB
CDH2 HSP90B1
NASP WIPF2
PLCB2 TWF1
PLCB2 MPO
AAMP FUS
AAMP YWHAB
PTPN12 SFPQ
PTPN12 H3F3A
BRPF1 PTPN11
ACADM ABCD3
ACADM PRKACA
SMARCA1 RRAGA
EPHA3 BHMT
TNFAIP1 C5orf13
TNFAIP1 DYRK1A
GTF2B PPP1CC
ARF3 THRA
SFRS11 ZMYND11
CDK2 HMGN1
MUT ALDH9A1
PSMA1 VBP1
MATR3 DDX5
NCL RBBP4
TNFAIP3 SLC6A3
CSNK2A1 TNFAIP1
ARF4 TANK
ARF4 PTP4A1
ARF4 TAF7
MUC1 DAZL
PRKACB COPS8
PRKAR2B GTF2I
MYH9 RAB13
XRCC5 SFRS2
XRCC5 CUGBP2
HNRNPA2B1 XPO1
HNRNPA2B1 NASP
HNRNPA2B1 TOP2A
RAB1A ATP6V1B2
UBC EIF4G2
UBC GFER
CCL2 ZNF177
RASA1 SLC25A46
ATP2A2 EBNA1BP2
ATP2A2 CUL3
ATP2A2 DDX21
CYCS SCP2
YES1 COMT
SAFB BRPF1
KPNB1 TAF7
CNTD1 CASC3
CSNK1A1 ADD1
OR2H1 INPP5J
NEK4 LBR
HCFC1 TOP2B
RELA SRP9
RELA MUT
EIF1AP1 IL8RB
UQCRC1 PSMB5
VHL RBBP7
DHX9 ZNF146
DLD SAFB
RBM15B RELA
RBM39 HIF1A
SFRS3 CSNK2A1
VDAC2 ACTR1A
VDAC2 NCOA4
KDR GPR17
HNRNPM PCBP1
MMP9 COL4A1
TOP2A ILF3
ATP2B1 PSMB5
PARP1 TRA2B
SRF PPP1R8
CEACAM4 CSNK2A2
UBXN4 PPP1CC
UBXN4 CD46
UBXN4 YWHAQ
UBXN4 RELA
SPOCK2 HTR2C
UTP14C EPHB3
TMEM131 NRIP1
TMEM131 UBXN4
SECISBP2L EFNB1
MAP2K3 KRT9
KIAA0240 PRNP
IGL@ BMI1
TTC3 HIF1A
CSF1R XPO1
ZNF638 PAFAH1B1
ZNF638 IMMT
FAM120A CCNG2
NCOA6 TAF7
BCLAF1 RB1CC1
BCLAF1 ZNHIT3
BCLAF1 RPA2
PSMC6 TUBGCP3
PSMD2 APPBP2
STXBP1 MLH1
ZC3H3 OSM
ZC3H3 CYP3A4
AP2M1 USP14
AQP4 TIAM1
MORC3 HNRNPU
UBE4A CBX1
UBE4A WAPAL
PSME2 XBP1
PUM1 HMGB2
PUM1 C11orf58
PUM1 ATP2B1
CKAP5 DUT
VPS72 STMN1
SNRK GGA3
MCM3 ASNS
ARL6IP1 MAPK1IP1L
ARL6IP1 MAPRE1
ARL6IP1 WASF3
AQP2 SECISBP2L
DAZAP2 CPE
DAZAP2 ALDH9A1
DAZAP2 HSPA9
SP2 LEPROT
SP2 YWHAQ
SP2 YY1
TRIP12 DDX18
TRIP12 NARS
TRIP12 DYRK1A
SFRS3 DDX5
ESD HOXB6
ITPR1 SCN1B
TMEM41B TOP2B
TMEM41B SRP9
AFAP1 MUT
CLTC USP7
CLTC MAPRE1
CLTC TP53BP1
CLTC ARF4
CLTC CREB1
ADM LAMC1
RUNX1T1 PIK3CD
PSMD6 DLD
PSMD6 VDAC1
PSMD6 TRIM23
PRDX6 PCBP1
WTAP HDAC2
ECHS1 NFIC
OGDH BCLAF1
PSMA3 HMGN2
MARCH6 ATXN10
GFRA2 CCL2
TLK2 NRIP1
TLK2 CSF1R
ARHGEF12 ARL6IP1
KIAA0317 RBBP4
KIAA0317 GGA3
KIAA0317 AP2M1
CAPRIN1 LOC728849
CAPRIN1 FMR1
ATP13A3 LAMP2
TP73 CXCR3
PIK3CD FDXR
UNG HMGN1
CDK9 HNRNPC
GDI1 SNRNP70
ARD1A EFNA3
MT1X TERF1
RBBP4 LOC728849
RBBP7 RRAGA
CHRNE PTGER3
TRD@ HLA-DQA1
RRM1 SUMO1
RFX1 PTX3
M6PR FMR1
PFKFB1 ADRA2C
CPE LOC728849
CYP4B1 RB1
HSP90B1 TRAM1
KIAA0430 DDX18
RBM4 RBBP4
AGER MFGE8
NFIB DEK
TSG101 LOC728849
NARS RHEB
EIF4G2 CD24
MCHR1 HNF1A
MYD88 HLA-DQA1
SLC30A1 MAPK1IP1L
SMARCD1 PSD
SMARCD1 NFIC
UFD1L CASC3
UBE2V2 TOP2B
VBP1 CREB1
TAF15 EIF4G2
PIN1 ACO2
PTP4A1 ATXN10
USP5 RBBP4
MTMR6 DDX18
ISCU HNRNPK
DNAJC7 RBBP7
RRAGA RHEB
UBE2D3 KIF5B
PPP2R5C CUL3
CPLX2 SULT2B1
ALDH9A1 PPP1R11
RBM6 XPO1
DYNLL1 RHEB
DUT TRA2A
NUCB1 SCNN1G
CTCF ZMYND11
MAPRE1 TMPO
PAK1 CES2
SRP9 PPP1R11
SRP9 HMGN2
TRAF1 ZFP36L2
CAMLG TCP1
VAT1 WIPF2
VAT1 PPID
NOS1 CPA2
CSTF3 UFD1L
EPS8 TRA2A
IL8RB TAF15
ILF3 SF3A1
ATP5G3 CDK4
EFNB1 FMR1
SLC18A3 MUC2
TOP1 DDX5
MNX1 IFNA6
MLH1 TOP2B
MSH2 TAF7
CAPZA2 C5orf13
APLNR NFIC
UBE2L3 GPX4
ALDH7A1 RBM6
SEPT7 PCBP1
SEPT7 CALM2
U2AF1 SFPQ
U2AF1 NARS
HNRNPD NASP
TACR3 CYP4A11
SMARCA1 CSTF3
B4GALNT1 GUCA2A
GABRB3 WASF3
TNFAIP1 MAPK1IP1L
GTF2B DYRK1A
UBE2A MAPK1IP1L
SFRS11 CTNNB1
SFRS11 RRAGA
SFRS11 RHEB
PPP2R1B CPB1
MUT BRD2
MUT SMAD4
FMO1 TP73
NCL RCN2
NCL SMAD4
SMPD1 UCP1
CSNK2A1 USP7
ATP5J DNAJC7
PRKACB SLC25A46
AP2B1 CBX1
XRCC5 BAT1
XRCC5 CSTF3
XRCC5 CDH2
XRCC5 ARF4
LOC150786 CTNND2
UBC MT1X
UBC STMN1
UBC CALM2
MCFD2 NRIP1
ATP2A2 SMAD5
ATP2A2 POLR2G
RAP1A ARF4
CYCS PPP1R11
CYCS TM9SF2
COX5A CYCS
YES1 H3F3A
HRG SLC6A3
PPP2R5E TRA2B
IMMT PSMB5
IMMT BRD2
AGFG1 SMAD4
SFRS7 RCN2
SFRS7 DDX21
ZNHIT3 ATP5F1
ACOT2 SLC5A2
RBM25 YY1
HMGN3 PPP1CB
GSK3A PRKAR1A
OR2H1 CES2
UQCRFS1 HNRNPA2B1
RELA LBR
EIF1AP1 PTP4A1
DHX9 H2AFZ
DHX9 ATP5J
TUBGCP3 NCOA4
BMI1 TUBGCP3
RBM15B SMARCA1
HSPA9 IFNGR1
RBM39 GDI1
RBM39 H3F3A
RBM39 MAPK1IP1L
ATP6V1A SLC25A46
PWP1 SLC25A3
PWP1 PGK1
PWP1 MAPK1IP1L
VDAC1 DDX21
TRIM23 YWHAQ
HNRNPM DNAJC7
HNRNPM PPP2R5C
PCNA TRIM23
MMP8 MYLPF
DPEP1 POU2F2
RPA2 ATP5J
ATP2B1 TDG
ATP2B1 DLD
ATP6V0B BCAP31
PHF3 NAP1L1
UBXN4 TANK
UBXN4 ATP5G3
RNF10 HSF2
TMEM131 ACADM
TMEM131 EIF1AP1
HTRA1 FEV
KIAA0240 SFRS11
IGL@ MVK
KIAA0232 SON
LHFPL2 MYCL1
NID2 PTCRA
LIMK2 CSTF3
KIAA0195 RABGGTA
NPAT TNFAIP1
UBE2N PSMB5
UBE2N RHEB
OLFM1 TMED10
FAM120A TM9SF2
NCOA6 COMT
NCOA6 MLLT11
NCOA6 SMARCA1
POFUT1 CASR
BCLAF1 ANKRD46
BCLAF1 SEPT7
BCLAF1 TTC3
CIRBP MRPL49
CIRBP CAP1
RNF103 GOLGA4
SUZ12 PPP1R11
SUZ12 SFRS2
SUZ12 RBBP7
GGA3 ATP6V1E1
AP2M1 DDX5
AP2M1 EPS8
AP2M1 UBE2N
MORC3 PCBP1
MORC3 TANK
MORC3 SFRS11
GPM6A YWHAQ
PUM1 EED
CKAP5 CAMLG
CKAP5 NASP
CKAP5 ZNHIT3
VPS72 ATP5F1
RAB21 TRIM23
RAB21 HMGB1
METAP1 NUP153
GANAB WIPF2
DAZAP2 PCDHGC3
DAZAP2 SMC1A
GNPDA1 TOP2B
ZNF33A TOP2B
TRIP12 PPP1R11
TRIP12 PPP2R5C
TRIP12 PDIA6
SFRS3 PARP1
MOBP IFIT1
EIF4H RBBP4
EIF4H PPID
TMEM41B HMGN4
AFAP1 TTC3
EIF4A3 BRD3
CLTC CBX1
RAD23B SFPQ
RAD23B TRA2B
ATP6AP1 ENO2
ATP6AP1 MYT1
PSMD6 SUMO1
PSMD6 IFNGR1
PSMD6 WAPAL
PSMD6 KIAA0174
PRDX6 HNRNPK
PRDX6 FAM120A
SPCS2 TP53BP1
SPCS2 CIRBP
SPCS2 SNRK
KIAA0101 HMGB1
ECHS1 PSD
TOMM20 MCFD2
PIGF PPP1CB
PSMC2 NME1
PSMA4 IMMT
PSMA3 RB1CC1
GFRA2 REG1P
TLK2 HERPUD1
CDC7 HMGN1
CDC7 UBXN4
PSMD12 CHGB
PSMD12 DAZAP2
PSMD11 TTC3
ARHGEF12 RREB1
ARHGEF12 NPAT
KIAA0317 VBP1
KIAA0317 PSMC6
SERPINI1 RBP3
USP7 TMPO
LGALS9 PTCRA
PSMB5 RHEB
UNG RBMX
CTNNB1 XPO1
MMD HNRNPC
GDI1 PCBP1
CLCN3 ACTR1A
SFRS2 TMPO
PPP1CC SFRS2
RPS26 PRB2
ADSL UNG
CD52 GATA3
PSMA6 SNRPB
RAB8A TERF1
YWHAQ UNG
TCP1 TUBB
CPE GNA11
COX6C UQCRH
NFIC HMGA2
SOD1 RHEB
WIPF2 CLCN3
RBM4 PSMB5
RBM4 PRNP
RBM4 EED
BBS9 TPR
BBS9 CLOCK
EBNA1BP2 IFNGR1
TM9SF2 RRAGA
TM9SF2 CREB1
SIGMAR1 FAS
NARS SFPQ
NARS RRM1
HTATSF1 PTPN11
SLBP MAPK1IP1L
PHB2 MT3
BAD MPP2
UFD1L DDX18
UFD1L DYRK1A
NEUROG1 CA4
SORL1 SCN1B
SLC12A1 LPCAT3
CUL3 TAF11
TRA2A LEPROT
POLR2G RBBP7
C1orf61 ETV5
MTMR6 LOC728849
ISCU HNRNPU
ISCU ATP5F1
ISCU DYRK1A
DNAJC7 TANK
SMAD4 PDHX
GOLGA4 LAMP2
PDE1C NAT6
PPP2R5C YWHAQ
CBX1 ATXN10
ALDH9A1 DYRK1A
RBM6 CUL3
STX3 PTPRR
DUT TANK
HDAC2 SFPQ
GFER FEV
GFER EPHB3
USP14 DYRK1A
C5orf13 GTF2I
C5orf13 CBX1
CTCF HSPA9
MAPRE1 DDX18
CYP51A1 NRIP1
TAF7 HSPA9
VAT1 TM9SF2
VAT1 USP5
VAT1 DYNLL1
MLLT11 HERC1
DUSP5 CDK9
CSTF3 TAF15
CSTF3 CLOCK
PTP4A2 GNA11
ZNF148 RAB2A
SLC18A3 MUC5AC
PLCD1 FEV
MLH1 LEPROT
FUBP1 RB1CC1
FUBP1 PHC2
FUBP1 VAT1
TNFSF9 GATA3
CTRC SOD3
CTRC CASR
FLT1 NFIC
PKIA HERC1
SEPT7 SFRS2
WASF3 ABL1
WASF3 EPS8
HNRNPA3P1 ABI2
CDH2 CTCF
U2AF1 SUMO1
AAMP CES2
INSM1 GDI1
ACADM GOLGA4
GFPT1 XPO1
RPS19 NACA
TNFAIP1 HNRNPU
GTF2B PCBP1
SFRS11 CLOCK
MUT ATXN10
MUT HMGN2
FMO1 FOXO4
NCL VBP1
CSNK2A1 MATR3
CTLA4 HMGA2
ATP5J U2AF1
ARF4 NCL
AP2B1 TNFAIP1
PRKAR1A SALL2
PRKAR1A PPP1R11
PRKAR1A TMPO
STMN1 EFNB1
STMN1 PRKAR1A
OSM EDN2
UBC HNRNPC
COL4A1 ARHGDIB
MYL3 AQP6
ATP2A2 LEPROT
ATP2A2 MLLT11
ATP2A2 KPNA1
COX5A ATP5J
NMB CDO1
ATP5B ENO2
HNRNPC H3F3A
YES1 SLC30A1
YES1 HSPA13
YES1 UBC
PPP2R5E TANK
SAFB NRIP1
AGFG1 MAPRE1
ACOT2 DLG4
RBM25 MLLT11
GSK3A CLIP1
CNTD1 CES2
IHH HMGN4
ITGA8 RNF113A
ITGA8 FLT1
PI4KA SKP1
RHOC FN1
ADORA1 MT1X
RPL27 RPS28
TMEM97 UNG
RELA SFRS7
EIF1AP1 RRAGA
VHL XPO1
DHX9 TAF7
BMI1 GFPT1
BMI1 CLOCK
RBM15B COPB1
RBM39 TCP1
PWP1 CTCF
PWP1 SRP9
PWP1 YY1
RFC3 SFRS11
KDR PRM2
TRIM23 PPP2R5E
RPA2 RB1CC1
UQCRC2 HNRNPK
UBL4A TAF7
PPP2R1A DPF2
GCM1 CPB1
SLC9A6 SARS
PHF3 ZNF146
DCUN1D4 HTATSF1
UTP14C TP53BP1
UTP14C HMGN1
TMEM131 HNRNPK
KIAA0240 PRKAR2B
APPBP2 MRPL49
DYRK1A ABCD3
DYRK1A CALM2
TTC3 SFRS7
ZCCHC11 GFPT1
DNASE1 VEGFC
ZNF638 ATP2B1
HSD17B8 RPS26
USP10 MAPRE1
NCOA6 HTATSF1
KIAA0174 HNRNPU
KIAA0174 NARS
BCLAF1 HNRNPA3P1
PSMC6 SLC25A4
PSMD2 ATP13A3
CIRBP MLH1
RNF103 DDX18
RNF103 FMR1
H1FX YWHAQ
SUZ12 COMT
HMGB1 USP10
STXBP1 SPTB
PDIA6 TMEM131
PDIA6 ZNF638
CKAP5 ATXN10
SNRK NFE2L1
SNRK EPS8
RAB21 PRKACA
METAP1 NASP
METAP1 NCL
ARL6IP1 DUSP5
LOC100133166 CIRBP
TRIP12 STK25
TRIP12 SFRS2
SFRS3 CCT5
EIF4H AP2M1
TMEM41B BCLAF1
AFAP1 EFNB1
EIF4A3 COX11
CLTC CSNK2A1
RAD23B UBE2N
ATP6AP1 CASC3
ATP6AP1 PRKACB
PMP2 DIRAS1
DAD1 TSN
DAD1 ARPC2
PSMD6 RB1CC1
PSMD6 COPB1
PSMD6 PPP1CC
PSMD6 CYP51A1
PSMD6 PSMC6
SPCS2 PPP2R5C
SPCS2 PXN
SPCS2 DLD
ECHS1 CES2
PYY PTPN21
TOMM20 NRIP1
TOMM20 NCL
OGDH PHC2
MARCKS APPBP2
PSMA4 HNRNPM
PSMA3 PTGES3
UBE3A CASR
TLK2 COMT
TLK2 BRD3
TLK2 EIF4A3
CDC7 BRD2
CDC7 HIF1A
CDC7 TMEM41B
PSMD12 TAF7
ARHGEF12 PRKAR1A
PRUNE2 VSNL1
KIAA0317 VEZF1
RNF4 KIAA0317
BAT1 NCOR2
PCBP1 HNRNPC
LRRC16A PRB2
NPEPPS ATXN10
PPP1R11 RRAGA
NOTCH3 CELA2B
RCN2 ZMYND11
TSN UNG
NFE2L1 MMD
EPHB3 HMGA2
MCM5 POU2F2
ZNF146 RABGGTB
ATP5F1 LEPROT
SLC25A3 TUBB
AZGP1 WNT2B
YWHAQ SFPQ
YWHAQ H3F3A
XIST GABRA2
RNASE3 ADRB3
RPL23 RPL11
RPL35A SLC36A2
COL6A2 CEBPD
HSP90B1 TOP1
CD8B WARS
KIAA0430 LOC728849
EIF3F TUBB
NDUFA4 NME1
WIPF2 PRCC
WIPF2 PPP1R11
AGER NCOA4
IDH3B RGS19
CCDC106 PTPN21
FTO H3F3B
EIF4G2 PPP1R11
LPCAT3 GLA
PHB2 EIF3F
TRA2B CAPRIN1
CUGBP1 RAB11B
FH YWHAH
PLEC1 CCL22
PLEC1 DRD4
POLR2G UBE2V2
POLR2G LMNB1
SCNN1G PTCRA
PTP4A1 CUL3
USP5 TANK
DNAJC7 MAPK1IP1L
INPP5E FMR1
VEGFC NRGN
LIPE CYP21A2
ZNF238 FEV
MAB21L1 ACTR1A
CDK4 RBBP7
CBX1 YWHAQ
TSC22D1 SKP1
GRM1 IFNA6
RREB1 CPE
CTCF M6PR
MAPRE1 COMT
SRP9 GDI1
SRP9 CDK4
SRP9 DUT
TAF7 RBBP7
TAF7 TSG101
ABO MAPK1IP1L
BNIP1 RING1
RPS10 RPS7
PPP1R8 PTP4A1
ILF3 VBP1
ILF3 SET
TRIM26 CASC3
MLH1 SALL2
TWF1 RCN2
LAMP2 SFPQ
RPS27A RPS21
WASF3 PHC2
WASF3 ARID4A
PPP3CC FAS
PTGDS SORL1
PLCB2 DLG4
ACADM CDK4
MVK N4BP2L2
MVK MADD
KDELR2 ISCU
RPS3A RPL6
RPS3A RPL36A
TNFAIP1 PPP1R11
YY1 RBM6
SLC25A46 TNFAIP1
CDK2 RELA
FMR1 SFPQ
MUT COMT
MUT RCN2
MUT DEK
MUT TNFAIP1
MUT CDK2
CSNK2A1 PPP1CC
ATP5J SSR2
AP2B1 TP53BP1
PRKAR1A WASF3
PRKAR1A MUT
CYP11B1 MUC5AC
ZNF8 MADD
HNRNPA2B1 TSG101
UBC PCBP1
CTRB1 OLIG2
MYL3 PLCB2
ATP2A2 PPP2R5C
ATP2A2 BRPF1
COX5A DYNLL1
ACTG1 GDI1
ACTG1 ATP2A2
RPS17 RPL29
RPS17 RPS16
ESD SUMO1
ERBB2 BTN3A1
PPP2R5E PPID
PPP2R5D LOC728849
SF1 STAT5B
SAFB UBC
IMMT CALM2
SFRS7 RBBP7
SFRS7 TM9SF2
SFRS7 EP300
ZNHIT3 FUBP1
RBM25 YWHAQ
RBM25 CSTF3
GSK3A HERC1
PSMC5 TUFM
IHH COL11A1
TCEB1 COX6A1
UQCRFS1 VAT1
ADORA1 RGS19
RPL27 RPL11
RELA DDX18
EIF1AP1 DNAJC7
EIF1AP1 CYP51A1
VHL YWHAQ
CELP HTR2C
MLLT3 HNRNPK
BMI1 MTMR6
BMI1 YY1
PCDHGC3 CNP
PWP1 LEPROT
RFC3 SAFB
MXD1 KLF4
VDAC1 ARF4
HNRNPM ATP5J
PCNA KPNA2
SPTAN1 PI4KA
UBXN4 EED
UBXN4 RRAGA
UBXN4 SLC20A1
HTRA1 PRKAR1A
IGL@ HNRNPK
APPBP2 EIF4G2
TATDN2 EIF4G2
DYRK1A SUMO1
TTC3 XPO1
TTC3 TNFAIP1
CSF1R MVK
ZCCHC11 USP7
ZCCHC11 RASA1
NPAT MLH1
ZNF638 PSMB5
UBE2N RAB1A
HSD17B8 RAD23A
USP10 MLLT11
BCLAF1 UTP14C
CIRBP RBL2
CIRBP ALDH9A1
SEC14L1 CD34
HMGB1 SRP9
HMGB1 PCNA
STXBP1 SRPK2
EFR3A SLC23A2
AP2M1 SLC25A46
AP2M1 TROVE2
PARK7 CYB5R3
TGFBR2 LAMC1
PDIA6 UQCRC2
PRDX3 PPT1
PUM1 HDAC2
PUM1 FMR1
CKAP5 WIPF2
GANAB ATP5J
PSME4 UBE2N
DAZAP2 CIRBP
LOC100133166 CASC3
SP2 EED
SFRS3 ATF4
EIF4H U2AF1
EIF4H ATP2B1
AFAP1 LEPROT
AFAP1 PPP2R5D
AFAP1 PSMC6
ATP6AP1 ARL6IP1
DAD1 VAT1
DAD1 CCT6A
DAD1 DHX9
DAD1 ATF4
HERPUD1 GANAB
CD302 SEC14L1
PSMD6 KTN1
PSMD6 UQCRC2
PRDX6 HERPUD1
SPCS2 BRPF1
SPCS2 TMEM131
SPCS2 APPBP2
KIAA0101 DUT
PSMC2 SSBP1
PSMA3 ATF4
PSMA3 PSMD6
TLK2 CPE
TLK2 SFRS7
STXBP2 HSD17B3
ARHGEF12 ZNF238
KIAA0317 USP5
KIAA0317 SMARCA1
KIAA0317 DAZAP2
C4orf8 INPP5J
PCBP1 BAT1
ATP13A3 SFRS2
GNAT2 ADRB3
FOXO4 CYP4A11
SARS PPP2CA
SF3A1 PRCC
MPP2 RING1
CASC3 JUP
RCN2 GOLGA4
IL8 LTB
NFE2L1 PCBP1
NFE2L1 PSMB5
NFE2L1 MAPRE2
MT1X CHGB
MT1X LOC201229
ODF1 ATAD4
SP3 SFPQ
CD300C KRT81
SON SALL2
RPS15A RPS7
YWHAB LEPROT
YWHAQ ATP13A3
CPE DYRK1A
HSP90B1 PCBP1
CD8B CCL22
TSG101 XPO1
TM9SF2 CD46
TM9SF2 LOC728849
CUGBP2 DYRK1A
TALDO1 FAS
BAD DRAP1
UFD1L MAPRE2
SORL1 CNTNAP1
CUL3 CTNNB1
CUL3 TM9SF2
PLK3 MUC1
TRA2A SLC25A3
C11orf58 YWHAQ
PTP4A1 HIF1A
CCNG2 USP5
ISCU LOC728849
DNAJC7 HNRNPC
TTC1 LRRC16A
PPT1 RCN2
AANAT SIRPD
SLC18A1 BTN2A2
MAB21L1 SALL2
MAB21L1 GTF2I
CDK4 PPIA
ALDH9A1 POLR2G
LRP2 TYRO3
DYNLL1 POLR2E
GFER KCNJ4
C5orf13 SNRNP70
C5orf13 TUBA1A
CTCF WIPF2
SRP9 DEK
SRP9 C5orf13
CAMLG RBBP4
ABCA2 RB1
RPS5 RPS3
IL8RB SMAD4
LHX2 GRM8
SRP14 SSR2
MLH1 CDK9
APOBEC3B TNXB
EP300 CLIP1
EP300 EFNB1
CTRC CYP4A11
KRT16 IFNA6
CDH2 TSN
CDH2 RBBP4
AAMP LPCAT3
PTPN12 RBBP7
ACADM LEPROT
SMARCA1 SMAD4
ARF3 ENO2
SFRS11 GDI1
SFRS11 KIAA0430
SFRS11 ISCU
SFRS11 SET
CD27 DOK1
PRPH2 SLC1A2
SSFA2 MLH1
CSNK2A1 NPEPPS
ARF4 SLC25A3
ARF4 DDX21
ARF4 LAMP2
AP2B1 BLMH
PRKAR1A PLCB2
STMN1 TRIM26
STMN1 FMR1
XRCC5 RBBP4
TROVE2 WASF3
RASA1 LOC728849
MCFD2 VAT1
ATP2A2 MAPK1
ATP2A2 TMPO
CYCS COMT
SERPINF2 ADRA1D
YES1 HADH
RRAS MUC2
COX17 ACOX2
PPP2R5E PRCC
SAFB EED
AGFG1 ACADM
RB1 PCBP1
RBM25 CUL3
RBM25 GOLGA4
SERPINB8 MATN1
RPL34 SNRPE
DGKQ USP11
EFNA3 LRRC16A
GUCA1A PDC
LBR HIF1A
ADORA1 CHGB
NEK4 LOC728849
NEK4 HMGN1
RELA RNF113A
RELA SFPQ
RELA FAH
RELA ACTG1
DHX9 NARS
DHX9 C11orf58
BMI1 TOP2B
RBM15B IL8RB
PCDHGC3 MLH1
HSPA9 COMT
RFC3 SMAD4
TRIM23 BRD2
HNRNPM USP14
PSMC1 IK
PCNA RBBP7
RPA2 TOP2B
RPA2 PGK1
SNRPN CD200
UBL4A PRNP
CYP2F1 CES2
UBXN4 GOLGA4
UTP14C SLC35A1
KLHDC10 APOB
IP6K1 RAF1
WAPAL CLCN3
TMEM131 VAT1
SECISBP2L RRAGB
SECISBP2L HNRNPC
PDXDC1 CES2
RIMS3 XIST
EDEM1 STAT4
NID2 GEM
NID2 DRD4
TTC3 PRKACA
CSF1R SFRS2
CSF1R BMI1
ZCCHC11 COPB1
ZCCHC11 GDI1
DNASE1 F13B
UBE2N POLR2G
UBE2N MATR3
UBE2N PPID
USP10 HNRNPC
NCOA6 VBP1
KIAA0174 RELA
BCLAF1 SON
BCLAF1 TM9SF2
BCLAF1 TP53BP1
BCLAF1 PRKAR1A
BCLAF1 YES1
RNF144A LOC728849
PSMC6 HIF1A
PSMD2 PRKACA
PSMD2 MAPK1IP1L
PSMD2 ARF4
PSMD2 KIAA0226
CIRBP RFC3
RNF103 H3F3A
RNF103 SNRNP70
RNF103 CXADR
RNF103 HSPA9
H1FX MSH6
SUZ12 HSP90B1
SUZ12 ISCU
SUZ12 UBE2A
SUZ12 KRT10
GGA3 TTC3
AP2M1 GNB1
UBE4A FMR1
UBE4A RASA1
UBE4A BMI1
GPM6A C5orf13
PDIA6 RBBP7
PDIA6 TMED10
SNRK DYRK1A
RAB21 SAFB
NUP93 LGALS3BP
GANAB RPA2
GANAB SUZ12
ARL6IP1 KIAA0174
DAZAP2 PDHB
LOC100133166 AP2M1
NCAPD3 CTLA4
SP2 USP7
SP2 USP14
SP2 SF1
TRIP12 CAMLG
TRIP12 PSME4
SFRS3 EPRS
ESD TRAF4
VEZF1 PUM2
BRD3 CXADR
TMEM41B ZNF638
AFAP1 NCOA4
NOLC1 SEC31A
CLTC ENO2
CLTC TRIM23
MCM2 PTPN12
ATP6AP1 CDK9
RUNX1T1 IGHA1
PSMD6 SP3
PRDX6 MAPK1IP1L
PRDX6 TTC3
PRDX6 PUM1
WTAP TOP2B
SPCS2 TOP2A
SPCS2 UQCRC2
KIAA0101 BRPF1
KIAA0101 SLC20A1
KIAA0101 HSPA9
PYY CTRC
TOMM20 HNRNPU
CCND2 CNTD1
CCND2 RNF144A
PSMC2 COX5A
CRK HNRNPC
MARCKS MLH1
PSMA3 SNRPB
PSMA3 PABPC4
PSMA3 VDAC1
FECH MYL3
CLDN5 MYH9
TLK2 YWHAQ
TLK2 USP14
PSMD12 MLH1
KIAA0317 SFRS4
KIAA0317 LOC100133166
PCBP1 LMNB1
FEV PLEC1
CHGB MT1F
DDX18 GOLGA4
ZMYND11 USP7
TAF11 HNRNPU
PPP1R11 HNRNPK
PPP1CB CAPRIN1
CDK9 SPRR2C
TSN RCN2
CLCN3 HNRNPU
ARD1A LRRC16A
NFE2L1 HNRNPC
TNFRSF4 DGCR6
MCM5 HIST1H4E
HERC2P3 LOC728849
SP3 LEPROT
CLIP1 DRD4
DEK HNRNPK
DNMT1 SON
ATP5F1 RHEB
YWHAQ PPP1CC
CPE MAPK6
MRPL3 SNRPB
GSN COL6A3
SOD1 PCBP1
AP3D1 UPF1
MAPK1IP1L RHEB
EED NCOA4
BTN2A2 SPRR2C
AGER CES2
EBNA1BP2 ATP5F1
ANKRD46 SOD1
EIF4G2 ACSL1
PHB2 ZNF33B
ARHGEF2 ODF1
UFD1L HNRNPU
UFD1L RBM4
CHRNA2 FOXO4
NEUROD2 CHGB
SLC12A1 BTN2A2
PLK3 BTG2
PLK3 FOSL1
TDRD9 PLK4
SRP54 XPO1
P2RX5 CCL22
USP5 COMT
ISCU PPP1R11
ISCU SP3
ISCU NARS
DNAJC7 POLR2G
SMAD4 NUP153
SMAD4 TSG101
AANAT CLCN1
AANAT RABGGTA
PPP2R5C TRA2A
ALDH9A1 MMD
GPR17 PDE1C
DYNLL1 EBNA1BP2
DUT HMGB2
DUT UFD1L
DUT SUMO1
HDAC2 UNG
KPNA2 SFRS2
KPNA2 DUT
CTCF RB1CC1
MAPRE1 ALDH9A1
MAPRE1 MLLT3
TAF7 NRIP1
TAF7 DDX5
VAT1 RB1CC1
DUSP5 YWHAB
CSTF3 NFIB
CSTF3 CCNG2
CSTF3 SPRR2C
IL8RB SP3
C11orf41 LRRC16A
RPL9 RPS8
TRIM26 GNA11
TP53BP1 DYRK1A
PLCD1 CCDC106
FUBP1 MAPRE2
FUBP1 HMGN2
ARHGAP1 BNIP1
ARHGAP1 FCGRT
NET1 GSN
MBOAT7 G6PD
CTRC IFNA6
KRT16 CYB561
WASF3 CPE
HNRNPA3P1 CAPRIN1
CDH2 USP14
CDH2 EP300
PLCB2 MLLT3
PTPN12 SMAD4
ACADM ATXN10
ACADM E2F1
GFPT1 FMR1
FKBP4 WASF3
RELB HOXB6
TNFAIP1 MAPK6
TNFAIP1 USP14
TNFAIP1 HMGN1
YY1 SSR2
YY1 TRA2A
YY1 USP14
GTF2B TOP2B
GTF2B NARS
UBE2A UFD1L
SFRS11 DEK
SFRS11 FUBP1
EDN2 MUC1
PSMA1 CDK4
PPP2CA NFIL3
CSNK2A1 LEPROT
ARF4 PPP1CC
ARF4 SMC1A
VCL MYL12A
XRCC5 ATP5F1
XRCC5 PRKACB
HNRNPA2B1 HMGN1
LOC150786 TOP2B
UBC BTN2A2
UBC ARF4
CCL2 CTLA4
TROVE2 C11orf58
THRA SF1
CTRB1 DAZ2
ATP2A2 GFPT1
CYCS BRD2
CYCS DUT
CYCS HIF1A
COX5A PSMA6
ACTG1 SP3
GALT GPR17
FYN RAB1A
A2M HLA-A
PPP2R5E LAMP2
SFRS7 USP5
ZNHIT3 ATP5J
ZNHIT3 PPP2R5E
HMGN3 WIPF2
GSK3A SRPK2
GSK3A CLOCK
KPNB1 FRG1
RPL34 RPL35A
IHH PLCB2
CSNK1A1 MATR3
PRKCI JAK1
UQCRFS1 KPNB1
CCT6A RRM1
MC5R OSM
SLC20A1 PSMB5
NEK4 CSTF3
CBFB SFRS11
RELA HSPA9
EIF1AP1 RHEB
TUBGCP3 MLLT11
BMI1 TSG101
BMI1 PLCB2
BMI1 NEK4
RBM39 HTATSF1
RBM39 RBM25
PWP1 PTPN11
PWP1 CYB5R3
RFC3 RELA
HNRNPM ARF4
RPA2 DDX5
SPTAN1 ABL1
SLC25A4 YY1
UQCRC2 XPO1
UQCRC2 EIF1AP1
ATP2B1 CLCN3
ATF4 EIF1
SLC35A1 ATXN10
UBXN4 KPNA2
UBXN4 HIF1A
UBXN4 PWP1
UTP14C M6PR
UTP14C HTATSF1
IP6K1 ATP6V1E1
RNF10 MLH1
WAPAL CBFB
TMEM131 UQCRC2
PUM2 DDX5
PUM2 UFD1L
APPBP2 TOP2B
NID2 GRM8
TTC3 UQCRC2
MAML1 TOP2B
KIAA0195 PDE4B
CSF1R LOC728849
CSF1R EP300
ZCCHC11 C11orf58
ZCCHC11 VDAC1
UBE2N EBNA1BP2
UBE2N SMAD4
UBE2N CSNK2A1
FAM120A CBFB
NCOA6 TOP2B
KIAA0174 PTPN11
BCLAF1 PUM2
PSMC6 HMGB2
PSMD2 CSNK2A1
H1FX TTC3
SUZ12 RBM4
SUZ12 TOP2A
SUZ12 UQCRFS1
ARHGEF7 TCF4
AP2M1 WIPF2
MORC3 HTATSF1
UBE4A KIAA0240
UBE4A TATDN2
GPM6A CALM2
PUM1 HIF1A
VPS72 ALDH9A1
RAB21 SP3
RAB21 YWHAB
GANAB MAPK1IP1L
ARL6IP1 PAFAH1B1
ARL6IP1 EIF1AP1
ARL6IP1 PUM1
ABLIM1 KIAA0513
DAZAP2 CDK9
DAZAP2 ISCU
DAZAP2 INPP5E
DAZAP2 ZNF638
LOC100133166 TNPO1
LOC100133166 THRA
DDOST HNRNPH2
SP2 TAF7
SP2 STMN1
SP2 AP2M1
VEZF1 BLMH
VEZF1 NRIP1
BRD3 MAPRE2
EIF4H COMT
TMEM41B PPP1R11
AFAP1 NID2
AFAP1 ZNF638
CLTC MAPK6
CLTC MLH1
CLTC GABRB3
CLTC AP2B1
CLTC TMEM41B
ATP6AP1 USP7
ATP6AP1 RNF10
ATP6AP1 ZCCHC11
ATP6AP1 STXBP1
DAD1 WIPF2
PSMD6 USP14
PRDX6 SMAD5
PRDX6 ZNF638
SPCS2 DDX21
SPCS2 FUBP1
TOMM20 C11orf58
TOMM20 SMAD4
CCND2 ZNF238
CCT8 NPM1
SLC36A2 RPS27
APEX1 RBMX
APEX1 NASP
APEX1 CCT8
MARCKS CKAP5
TYMS ASNS
TLK2 EP300
CDC7 PPP2R5E
PSMD12 MAPK6
PSMD11 TLK2
NOP14 PAX2
C4orf8 STAT3
FERMT2 FEZ2
ATP13A3 HNRNPC
RBMX SFPQ
ACVR1 CA4
TOP2B SUMO1
RTCD1 ATP13A3
CES2 RRAGB
SALL2 TOP2B
NRIP1 RB1CC1
MPP2 THRA
COPB1 ATXN10
MAPK6 STOM
GDI1 ABI2
GDI1 LOC728849
RCN2 BRD2
TNFRSF4 USP7
EPHB3 HNRNPK
EPHB3 DYRK1A
RBBP4 RCN2
RBBP7 RB1CC1
ZNF146 SSR2
ATP5F1 IFNGR1
WARS PSD
FOSL1 CNTN2
CD8B FEV
PRKACA SP3
CD5 PTGER3
MAPK1IP1L MAT2A
AGER BAT1
AGER CREB1
PHC2 CASC3
ACO2 ENO2
PTPN11 HNRNPC
PTPN11 HSPA9
UBXN2B RABGGTB
NARS UNG
ABCA3 BCAP31
PNN SFPQ
HTATSF1 NCOA4
TNPO1 WIPF2
CUGBP2 EIF4G2
DAZL CXCR3
UFD1L RHEB
SORL1 ALDOC
SMAD5 MAPK1IP1L
CUL3 UNG
TRA2A SNRNP70
PCP4 TFF1
PTP4A1 H3F3A
PTP4A1 ACSL1
USP5 TDG
CCNG2 SFRS2
ISCU USP5
SMAD4 USP5
GOLGA4 GTF2E1
DDX21 SFRS2
DDX21 HNRNPK
DDX21 MAPK1IP1L
AANAT RENBP
ALDH9A1 MAB21L1
GFER BTN2A2
GFER SLC12A1
C5orf13 DDX18
CTCF ADSL
CAMLG DNAJC7
TAF7 TRA2A
VAT1 MAPRE1
MLLT11 ZNF238
MLLT11 ACSL1
DUSP5 LOC728849
C11orf41 ACTR1A
ATP5G3 ISCU
MLH1 BAT1
MLH1 MAB21L1
HSD17B3 AGER
HSD17B3 CSN2
TWF1 HMGN1
UBE2L3 BCAP31
FLT1 MADD
KRT16 LRRC16A
SEPT7 PPP2R5C
HNRNPA3P1 GNB3
GNGT1 RBP3
AAMP MPO
HNRNPD HTATSF1
CTGF MYL12A
BRPF1 MT1F
RPS3A RPL27A
TNFAIP1 ATP5F1
TNFAIP1 YWHAB
YY1 HMGB2
UBE2A YWHAQ
ARF3 DCTN1
ARF3 USP11
SFRS11 USP7
CPA3 SMCP
MUT DDX21
MUT CTCF
MUT CALCOCO2
CTLA4 AVPR1B
ATP5J ATP5O
ATP5J TAF7
ARF4 USP7
ARF4 EBNA1BP2
ALDH1A1 TUBB4
PRKAR2B HNRNPC
IL7R CSN3
ZNF8 CSNK2A2
ZNF8 HLA-DQA1
HLA-DQA1 ADRB3
THRA SGK1
THRA CPE
ATP2A2 HNRNPA2B1
RAP1A SFPQ
SNRPE UQCRB
SERPINF2 POM121L9P
SPRR1B PRB2
ANG GAST
PPP2R5E ZNF146
PPP2R5E CUX1
SAFB BAT1
IMMT SFRS2
PDK2 PAK1
SFRS7 AGER
SFRS7 EIF4G2
SFRS7 SMAD4
ZNHIT3 HMGN2
RBM25 SMAD4
GSK3A BTN2A2
CCT6A COX5A
ADORA1 DUSP5
SLC20A1 USP5
FMR1 MT1F
UQCRC1 PRDX2
UQCRC1 KPNB1
UQCRC1 UQCRFS1
DHX9 SSRP1
TUBGCP3 SFRS11
TUBGCP3 FMR1
TUBGCP3 MUT
DLD CYCS
BMI1 CTCF
BMI1 HSPA9
RBM15B SAFB
RBM15B BMI1
CAP1 HNRNPC
HSPA9 HNRNPK
RBM39 HMGN1
PWP1 RBBP4
PWP1 EIF4G2
RFC3 MAPK1IP1L
RFC3 EFNB1
KDR CD27
BNC1 SERPINB2
PCNA MUT
PCNA SMC1A
RPA2 HTATSF1
SLC25A4 PRNP
XRCC6 HNRNPM
LGALS1 FLNA
MME BMI1
PARP1 PCBP1
PARP1 HDAC2
UBXN4 CDK4
UBXN4 NCL
MRPS27 NASP
PUM2 PPP1CB
PUM2 CLCN3
APPBP2 C5orf13
TATDN2 KIAA0430
TTC3 PPP2R5E
CSF1R ACTG1
ZCCHC11 PRKAR2B
UBE2N SNRPN
UBE2N LRPPRC
UBE2N SFRS11
FAM120A VDAC1
NCOA6 DDX18
NCOA6 SFPQ
POFUT1 SPRR1B
KIAA0174 PSMB5
KIAA0174 RBBP7
BCLAF1 SALL2
BCLAF1 PRKX
BCLAF1 PPP1CC
PSMC6 ATP13A3
PSMC6 PPP2R5C
PSMC6 ALDH9A1
PSMC6 UBE2A
PSMD2 C5orf13
RNF103 TSG101
RNF103 MUT
RNF103 RBM25
RNF103 RFC3
HMGB1 MUT
PSME2 PPP2R5E
PUM1 GDI1
PUM1 HNRNPD
PUM1 CDK2
CKAP5 DDX18
CKAP5 BRD2
CKAP5 MAPRE1
RAB21 CHGB
RAB21 MAPK1IP1L
RAB21 DUT
RAB21 PTPN12
RAB21 MUT
RAB21 MT1F
LOC388931 MYL3
AQP2 MGST2
DAZAP2 WARS
DAZAP2 SFRS7
GNPDA1 VBP1
GNPDA1 PSME4
SP2 ZNF131
SP2 CREB1
TRIP12 DNAJC7
TRIP12 METAP1
SFRS3 ALDH7A1
ESD GP2
MOBP SLC1A2
EIF4H PPP1CC
TMEM41B PUM1
AFAP1 SFPQ
AFAP1 TUBGCP3
CLTC HAGH
CLTC WIPF2
EFTUD2 LOC728849
ATP6AP1 GGA3
DAD1 PRDX4
DAD1 KRT10
DAD1 UBL4A
PSMD6 UBE4A
PRDX6 SMAD4
SPCS2 SLC25A4
SPCS2 GANAB
KIAA0101 SFPQ
KIAA0101 LMNB1
KIAA0101 PSMC6
ECHS1 PTPRN
OGDH KLC1
MARCKS HNRNPC
PSMA4 BRD2
TYMS HNRNPA2B1
TYMS HNRNPM
TLK2 PCBP1
TLK2 TM9SF2
TLK2 PSMC6
TLK2 RAB21
CDC7 CSTF3
MADD CYP2C19
C4orf10 CPLX2
C4orf8 AGER
KL AKR1C1
RAPSN MUC2
PPP1R10 ATP6V0A1
SALL2 GNA11
ZWINTAS CYP2C19
TRPC1 CALM2
LLGL2 GPR3
MPP2 GNA11
CASC3 FMR1
NFE2L1 MAPK6
EPHB3 MT1F
ODF1 PDGFB
THRA MFGE8
GPX4 FAM50A
SOX4 H3F3B
RPS18 RPS7
MAT2A PCBP1
ZNF33B CXCR3
HNRNPU SUMO1
DEK TMPO
KDSR CDK9
YWHAQ DEK
EPRS ZNF146
PRKCA ACVR1B
VAV1 SIRPD
HSP90B1 CD63
GLA MADD
WNT1 CYP4A11
KIAA0430 PMS2L5
MAPK1IP1L CTNNB1
MAPK1IP1L WIPF2
BTN2A2 CLIP1
BTN2A2 WARS
RBM4 MMD
RBM4 MAPK6
AGER NFIC
PHC2 ATP5F1
NFIB HNRNPU
TM9SF2 HMGN1
CCDC106 FEV
ANKRD46 RHEB
FTO CHERP
GTF2I ATXN10
NAP1L4 SNRPB
TNPO1 BLMH
CUGBP2 BRD2
CUGBP2 APC
TRA2B DDX18
TRA2B GDI1
SMARCD1 CD3E
UFD1L LEPROT
UFD1L PPP1CB
UBE2V2 UNG
TANK LOC728849
CUL3 DDX18
CUL3 ZNF146
CUL3 RHEB
PLK3 CPZ
VBP1 XPO1
VBP1 H3F3A
POLR2G PCBP1
C1orf61 ARHGEF6
DNAJC7 PSMB5
DNAJC7 TSN
INPP5J TFE3
INPP5J GLA
SMAD4 H3F3A
AANAT FASTK
PPP2R5C CREB1
PPP2R5C ACSL1
USP14 TOP2B
USP14 DDX18
USP14 CPE
CTCF VBP1
CYP51A1 USP5
SRP9 HIF1A
CAMLG PCBP1
TAF7 DUT
VAT1 PSMB5
VAT1 VBP1
DUSP5 HNRNPC
CSTF3 BTN2A2
CSTF3 MLLT3
ATP5G3 VBP1
TP53BP1 MAPK1IP1L
ZNF131 EIF4G2
EFNB1 SLC18A1
SLC18A3 CD300C
FUBP1 CLCN3
APOBEC3B PTPRS
BTD PRM2
EP300 MLLT11
RPS27A RPS8
FLT1 CYP2C19
KPNA1 ATXN10
CDH2 SUMO1
PLCB2 RSC1A1
PLCB2 EP300
FABP5L7 SHFM1
HNRNPD MAPK1IP1L
SET SNRPB
PTPN12 COMT
ALDH6A1 LEPROT
ACADM PSMB5
ACADM TWF1
KDELR2 USP5
SMARCA1 UBE2V2
ADRA1D BCL9
UBE2A RBBP7
SLC25A46 ACTR1A
MUT UFD1L
GNAO1 HTR2C
LAMC1 VWF
FAH MAPRE1
ARF4 SET
PRKACB FUBP1
PRKAR1A M6PR
PRKAR1A CDH2
PRKAR1A AAMP
XRCC5 SEPT7
OSM ICAM3
UBC PXN
UBC CSNK2A2
TROVE2 MAPRE2
TROVE2 TAF7
RASA1 TOP2B
ATP2A2 ILF3
ATP2A2 XRCC5
RAP1A PCBP1
CYCS UFD1L
CYCS LAMP2
LTA VEGFC
CHRM2 PRLR
YES1 CTNNB1
YES1 DEK
YES1 YWHAE
RRAS KRT81
PPP2R5E TSG101
PPP2R5E PTPN11
SAFB CTCF
SAFB SMC1A
IMMT HNRNPU
SFRS7 NCOA4
SFRS7 RBBP4
ZNHIT3 DNAJC7
TMED10 COMT
RBM25 KIAA0430
RBM25 HMGN1
CNTD1 ARHGAP1
ALCAM MSX2
RNPS1 AP3D1
PI4KA HERC1
UQCRFS1 PSMB5
POLA2 MVK
ADORA1 FXYD3
PDE4B ATP6V0A1
PDE4B RABGGTA
CBFB MAPRE1
HES1 C1orf61
HES1 MT3
RELA UFD1L
PTPRN CDK9
EIF1AP1 SP3
EIF1AP1 PPP2R5C
EIF1AP1 CAMLG
EIF1AP1 LAMP2
DHX9 CUX1
BMI1 CDK9
BMI1 LOC100131892
BMI1 RRAGA
CRYZ ALCAM
HSPA9 HNRNPC
PWP1 SLBP
PWP1 HNRNPD
RFC3 FMR1
VDAC1 ESD
TRIM23 CUL3
TRIM23 ZNF238
NDUFA9 TM4SF4
HNRNPM RBMX
HNRNPM SUMO1
PCNA PRKACA
MMP9 COL4A2
SLC25A4 MMD
SLC25A4 NFE2L1
UQCRC2 CDK4
ATP2B1 TOP1
MME HMGA2
MME PRKCA
PPP2R1A ADD1
HMGN1 E2F1
ATP6V0B NME1
AOC2 MVK
SLC9A6 CHGB
UBXN4 TOP2B
MRPS27 DDX21
TMEM131 TOP2B
PUM2 PRCC
PUM2 ATP5B
APPBP2 LOC728849
NUP205 MCM3
NID2 IGL@
ERH ATP5F1
TTC3 RBBP4
CSF1R WARS
CSF1R TM9SF2
ZCCHC11 CAPRIN1
ZCCHC11 RB1CC1
UBE2N RBBP7
USP10 PRKACA
USP10 SRP54
USP10 BMI1
NCOA6 YWHAE
NCOA6 SMC1A
BCLAF1 PXN
BCLAF1 KIAA0240
BCLAF1 MAML1
PSMC6 PTP4A1
CIRBP GNA11
H1FX TSN
SUZ12 TANK
SUZ12 POLR2G
GGA3 USP14
STXBP1 STMN1
AP2M1 FUBP1
AP2M1 SFRS3
MORC3 TRA2B
MORC3 IL8RB
TGFBR2 NID1
PDIA6 SUMO1
PDIA6 HNRNPM
ADIPOQ ASMT
PSME2 NARS
PUM1 BPTF
CKAP5 CTCF
RAB21 RAB8A
RAB21 ZNF638
GANAB CAPN2
ARL6IP1 RHEB
DAZAP2 HTATSF1
DAZAP2 LBR
POP1 CES2
TRIP12 PTPN11
TRIP12 EIF4G2
TRIP12 IL8RB
TRIP12 RHEB
MOBP GNGT1
BRD3 CETN2
BRD3 TTC3
EIF4H H2AFZ
TMEM41B RCN2
TMEM41B EPHB3
AFAP1 TNFAIP1
CLTC LOC728849
CLTC ISCU
RAD23B MUT
ATP6AP1 SMARCA1
ATP6AP1 ATP1A3
ATP6AP1 AFAP1
PMP2 AP3S2
DAD1 KPNA2
RUNX1T1 CLUL1
HERPUD1 CYP51A1
PSMD6 SNRPB
PRDX6 YY1
PRDX6 PRKCI
SPCS2 RBM39
TOMM20 MAPK1IP1L
TOMM20 DNAJC7
TOMM20 HNRNPH2
CCT8 RBM39
CCT8 TOMM20
ATP5G1 RENBP
SCARB2 EP300
SCARB2 UBXN4
MARCKS PSMC6
PSMD12 PRKACA
PSMD12 DUSP5
PSMD12 SLC9A6
PSMD11 SEC13
STXBP2 AGER
STXBP2 APLNR
PCDHGA12 KRT14
JUP STAT5B
LEPROT DYRK1A
CES2 SFTPA1B
PRCC HNRNPU
DUSP6 ETV5
UNG SFRS2
UNG SUMO1
PRKX ABI2
PHKB GOLGA4
MEP1B FAS
PPP1R11 MAPRE2
NOTCH3 HMGA2
RCN2 SMC1A
NFE2L1 TOP2A
PPP1CC CLCN3
RBBP7 PHKB
HNRNPK SFPQ
MAT2A SF3A1
WARS GRM4
YWHAQ PRKX
YWHAQ NFE2L1
YWHAQ HSPA9
PNMT SLC6A6
COX7C SNRPF
SOD1 NCOA4
PGK1 HSPA9
MAPK1IP1L DDX5
BTN2A2 MPO
EBNA1BP2 HSPA9
TSG101 TSN
TM9SF2 GOLGA4
PTPN11 PPP1CC
NARS GARS
GTF2I SALL2
GTF2I SFRS5
LPCAT3 CES2
MYD88 MPO
CUGBP2 YWHAQ
UFD1L PGK1
VBP1 RCN2
VBP1 ATP5F1
VBP1 IFNGR1
TDRD9 NEFL
TAF15 PCBP1
TDG MMD
USP5 HMGN1
ISCU MAPRE2
DNAJC7 SFRS2
INPP5E HMGA2
USP11 TXN2
SMAD4 TRA2B
KISS1 LYST
RRAGA H3F3A
ZNF238 DYRK1A
BIRC2 RBBP4
PPP2R5C DDX18
CRYBB1 MUC1
CXCR3 PRB2
CXCR3 C12orf32
IL11RA GAD1
DUT CALM2
HDAC2 TRA2B
USP14 NFE2L1
USP14 PTPN11
CTCF RBBP7
MAPRE1 GJB1
MAPRE1 ZNF238
VAT1 PTPN11
VAT1 SRP9
MLLT11 HNRNPU
CSTF3 RXRB
ABO HNRNPK
RPL27A SLC36A2
PTP4A2 PPP1CC
EPS8 SFRS2
MNX1 GLRA2
DCAF8 KIAA0430
BPTF NUP153
HNRNPH2 TM9SF2
EP300 CDK9
UGP2 RUNX1
CRABP1 XIST
MT3 RPS26
CD68 RUNX1
AAMP TRIM26
KDELR2 COMT
SMARCA1 CHIC1
B4GALNT1 MNX1
MARK3 HNRNPU
UBE2A CREB1
H2AFZ HMGN2
CTLA4 COX10
CTLA4 THRA
ATP5J SRP9
PRKACB TP53BP1
PRKAR1A BRPF1
SRD5A1 TOP2B
STMN1 CSTF3
ZNF8 NAGA
RAB1A TBCC
THRA YWHAB
MYL3 C1orf61
ATP2A2 NRIP1
ATP2A2 BRD2
CYCS YWHAE
COX5A PSMB5
AMD1 PPP1R11
MPO RNF113A
ATP5B ATP6V1E1
FYN SLC25A46
PPP2R5E RBM6
PPP2R5E VAT1
SAFB DDX21
SAFB TOP2A
SFRS7 UNG
SFRS7 PRKAR1A
ZNHIT3 MAPRE2
RBM25 EED
GSK3A AAMP
KPNB1 PCBP1
CNTD1 BBS9
IHH SLC12A1
OR2H1 CNP
PRKCI CDH2
UQCRFS1 CDK4
UQCRFS1 SSBP1
SLC20A1 PTPN11
HES1 MMP16
TMEM97 PSMB5
RELA YWHAQ
VHL MAPRE1
VHL CDH2
VHL SFRS11
SFRS4 LEPROT
DLD IMMT
PCDHGC3 GSK3A
PCDH1 LPCAT3
PCDH1 PTPRN
RBM39 SRPK1
PWP1 ATXN10
PWP1 PHC2
PWP1 VAT1
PWP1 ATP2A2
RFC5 PROL1
VDAC1 PPP1R11
TRIM23 LAMP2
HNRNPM SLBP
ATP2B1 VBP1
ALPI PTPRS
PARP1 TUBB
ATF4 EIF3I
AOC2 RELA
UBXN4 SMAD2
WAPAL HTATSF1
SMG7 SUPT4H1
SLK SMAD5
NID2 ACOT2
TTC3 MAPK6
TTC3 SFPQ
CSF1R RABGGTB
CSF1R CCNG2
ZNF638 NFE2L1
ZNF638 TSG101
ZNF638 SMARCA1
UBE2N MAT2A
UBE2N TAF7
USP10 HMGN1
NCOA6 RFC3
POFUT1 POU2F2
KIAA0174 PCBP1
KIAA0174 LOC728849
BCLAF1 ATP5J
BCLAF1 UBXN4
PSMD2 PRKAR1A
PSMD2 VHL
CIRBP GSK3A
RNF103 EPHB3
RNF103 TRA2A
RNF103 RASA1
RNF103 AGFG1
SUZ12 USP5
SUZ12 MRPS27
HMGB1 SFPQ
HMGB1 PTPN11
HMGB1 CREB1
ZC3H3 HSD17B10
AP2M1 MAPRE2
UBE4A ARFIP2
PUM1 PHF3
CKAP5 SP3
CKAP5 LOC728849
CKAP5 DHX9
VPS72 OS9
GANAB POLA2
GANAB AOC2
PTGIR GPR17
AQP2 INPP5J
DAZAP2 HMGB1
GNPDA1 TRA2B
LOC100133166 MRPL49
DDOST PWP1
TRIP12 GOLGA4
TRIP12 CEBPZ
TRIP12 UBXN4
SFRS3 EBNA1BP2
ESD CCDC106
BRD3 PUM2
EIF4H PGK1
EIF4H GUSB
TMEM41B RBBP7
TMEM41B YWHAE
TMEM41B LBR
EIF4A3 PSMB3
CLTC ATP6V1E1
CLTC RHEB
CLTC RAB21
ATP6AP1 DYRK1A
PSMD6 CREB1
PRDX6 SMARCA1
SPCS2 UBE2V2
SPCS2 YWHAE
KIAA0101 AFAP1
CYP4A11 MFGE8
TOMM20 RB1CC1
TOMM20 UBE2N
CCT8 PCBP1
CCT8 RBBP4
CCT8 RPS23
CRK MST1R
OGDH BRD3
ACSL1 DYRK1A
PSMA3 RBBP4
PSMA3 PARP1
FECH THRA
MARCH6 PPP2R5C
GFRA2 SIRPD
UBE3A IL17A
PSMD12 WASF3
PRUNE2 SCN1B
MADD NFIL3
KIAA0317 RBBP7
TOP2B LBR
PRKCG HMGA2
CHIC1 MPO
SIRPD HP
FEV LOC201229
RABGGTA CSN2
SUMO2 HNRNPU
MAPRE2 HNRNPC
ZMYND11 HSPA9
CDK9 FEV
TSN HNRNPU
EPHB3 CDK9
RBBP4 DDX5
RBBP7 LEPROT
RBBP7 SET
HNRNPK FMR1
CCL7 GZMH
MAT2A RBBP7
ZNF33B CALB1
KDSR CLIP1
BRD2 LOC728849
WARS HLA-DQA1
ABL1 HNRNPC
HMGN2 NUP153
GNB1 ATP1A3
TUBB4 PVALB
WIPF2 DDX5
MAPK1IP1L SEC31A
TM9SF2 NFE2L1
PTPN11 H3F3A
DHPS MPP2
NARS HMGN2
NARS EBNA1BP2
HTATSF1 CREB1
HTATSF1 CLOCK
EIF4G2 HSPA9
CUGBP2 CREB1
TRA2B UNG
SORL1 PRRT1
NEUROD2 NEUROG1
CUL3 RCN2
CUL3 RBBP7
TRA2A PPP1CC
TRA2A VBP1
PCP4 RCVRN
TAF15 RNF113A
OLIG2 TRAF4
USP5 DDX5
USP5 RBM4
MTMR6 ATXN10
MTMR6 RTCD1
LOC100131892 MLLT3
VEGFC F13B
VEGFC LTB
PMS2L11 RABGGTA
ZNF238 YWHAB
RXRG TFF1
BIRC2 HNRNPK
CDK4 HNRNPU
PTCRA SPRR2C
AFF3 SRPK3
ALDH9A1 RBBP7
RBM6 PPID
DIRAS1 C1orf61
USP14 VBP1
KPNA2 PSMB5
CTCF LOC728849
MAPRE1 HTATSF1
SRP9 ISCU
SRP9 KPNA2
CAMLG SFPQ
TAF7 BAT1
TAF7 MSH6
GHRHR CYP2C19
GHRHR MADD
MLLT11 MAB21L1
CSTF3 TRA2A
PXN TOP2B
EPS8 TANK
IL8RB CD24
SRPK1 TCP1
MNX1 CASR
MLH1 HTATSF1
MLH1 MAPRE1
DCAF8 C5orf13
ITPR3 IGHM
DMD TSTA3
PKIA CPE
SEPT7 YWHAQ
CDH2 VAT1
GUCA2A HOXB6
PLCB2 HNRNPK
AAMP TP53BP1
KDELR2 CDK4
SMARCA1 PRKACA
SMARCA1 HSPA9
MARK3 TOP2B
YY1 SEPT7
UBE2A CYP51A1
SFRS11 DDX21
CDK2 HNRNPU
MUT HIF1A
MUT CAMLG
MUT PTPN12
MUT SMARCA1
PSMA1 SRP9
MATR3 PICALM
NCL RB1CC1
ATP5J PPP1R11
ATP5J SFRS11
ARF4 CD46
PRKACB CAPRIN1
PRKACB AKT3
PRKAR1A PCBP1
PRKAR1A ATP13A3
PRKAR1A LBR
XBP1 GSN
PRKAR2B ATP1A3
XRCC5 CAPRIN1
HNRNPA2B1 BRD2
HNRNPA2B1 BIRC2
HNRNPA2B1 MAPRE1
RAB1A SUMO3
UBC SMARCA1
CD3E MFGE8
MCFD2 NARS
ATP2A2 ARFIP2
ATP2A2 ZNF238
CYCS EIF4G2
CYCS TANK
ACTG1 RBBP4
PYGL NET1
PYGL EPHA3
H3F3A MLLT11
PPP2R5E GFPT1
PPP2R5E HNRNPA2B1
PPP2R5D NFIB
SAFB HMGB2
SFRS7 TSG101
SFRS7 GOLGA4
SFRS7 ALDH9A1
SFRS7 SMARCA1
RBM25 ATP2A2
TMED10 TSC22D1
GSK3A LPCAT3
RPL34 RPL11
RPL34 RPL36A
PRKCI TM9SF2
UQCRFS1 ARPC2
CBFB AGFG1
RELA YWHAE
RELA PPP2R5C
EIF1AP1 GOLGA4
EIF1AP1 HIF1A
SFRS4 TOP2B
DLD TAF7
RBM15B YY1
CAP1 CHGB
PCDH1 RNF113A
HSPA9 DDX5
SFRS3 IFNGR1
ATP6V1A PGRMC1
PWP1 MAPRE1
RFC3 ILF3
KDR VEGFC
SPTAN1 FTO
MMP9 FN1
SLC25A4 ACADM
C1S COL3A1
MTHFD1 IMMT
C7 TPM1
PHF3 XPO1
UBXN4 ALDH9A1
UBXN4 PPP2R5E
SPOCK2 GNAO1
UTP14C SMARCA1
WAPAL USP14
WAPAL CREB1
PDXDC1 ARF3
KIAA0247 WASF3
KIAA0240 USP14
APPBP2 ATP2A2
LIMK2 MAPRE1
TTC3 PTP4A1
TTC3 ARF4
KIAA0195 IFNGR2
ZCCHC11 MVK
ZCCHC11 PCNA
NPAT GSK3A
DNASE1 PHKG2
ZNF638 HSP90B1
ZNF638 CYCS
ZNF638 HSPA9
UBE2N RBM25
UBE2N ATP6V1A
NCOA6 SNRNP70
NCOA6 BRPF1
KIAA0174 VBP1
BCLAF1 SMN2
BCLAF1 SRPK1
UCK2 KRT81
PSMC6 BRPF1
PSMC6 HNRNPA2B1
PSMD2 SSFA2
SQLE MCFD2
RNF103 NFE2L1
RNF103 CTCF
RNF103 CALM2
RNF103 VDAC1
BTG3 YWHAE
SUZ12 SFPQ
SUZ12 PTPN12
HMGB1 RBM39
AQP4 PVALB
REG1P CACNB1
MDH1 PGK1
MORC3 DEK
UBE4A ARF4
UBE4A HSPA9
TGFBR2 MYH9
GPM6A CSF1R
PDIA6 HNRNPH2
PDIA6 SUZ12
PSME2 PDIA6
PUM1 CBFB
CKAP5 SMARCA1
VPS72 CLOCK
RAB21 MLH1
RAB21 NCOA6
ARL6IP1 SMC1A
GNPDA1 ATP5J
ACAP1 MNX1
DDOST PTGES3
SP2 NCOA4
SP2 KIAA0240
TRIP12 ATP2A2
TRIP12 RBM15B
SFRS3 RBM39
SFRS3 CKAP5
VEZF1 ZNF638
BRD3 MAPK6
KIF14 AOC2
EIF4H ACADM
TMEM41B VHL
TMEM41B UBE4A
AFAP1 MTMR6
CLTC RBBP4
CLTC YWHAB
CLTC CPE
CLTC UTP14C
CLTC EIF4A3
RAD23B UNG
PMP2 TRAF4
PSMD6 PRKCI
PSMD6 HMGN1
PSMD6 TTC3
PRDX6 UBC
KIAA0101 HMGN2
TOMM20 ZCCHC11
TOMM20 METAP1
GTF3C2 PUM2
OGDH XRCC5
MARCKS RFC3
PSMA3 WIPF2
TYMS NCL
MARCH6 NFIL3
MARCH6 CSF1R
SCAMP1 RAB2A
DNASE2 BTG2
TLK2 CASC3
TLK2 M6PR
TLK2 TSG101
TLK2 PCNA
TLK2 FAM120A
CDC7 CUL3
CDC7 CYCS
CDC7 PCNA
PSMD11 SMAD7
KIAA0317 UBE2N
KIAA0317 GNPDA1
NOP14 CORO1B
PTTG1IP LAMP1
PCBP1 HIF1A
LEPROT NFIL3
LEPROT HSPA9
RABGGTB TOP2B
PHKB UNG
CASC3 PSD
PTPN21 PTCRA
GDI1 TRPC1
RCN2 FMR1
NFE2L1 ATP13A3
NFE2L1 NCOA4
MT1X RNF113A
RBBP7 NCOA4
FUS CASC3
MAT2A ZMYND11
SP3 NFE2L1
HNRNPU FMR1
CD63 SSR2
YWHAQ CCBL2
YWHAQ BAT1
YWHAQ SLC25A3
TPT1 SSR2
HSP90B1 UNG
HMGN2 BAT1
SLC10A3 POU2F2
PRKACA YWHAQ
PSIP1 HNRNPK
MAPK1IP1L PPP1R11
MAPK1IP1L NFE2L1
EED XPO1
RBM4 NCOA4
AGER H3F3A
AGER RHEB
NFIB PCBP1
CPZ INHA
TSG101 RBBP4
SIGMAR1 MAP3K10
PTOV1 ATN1
MGST2 AGER
EIF4G2 RCN2
LPCAT3 KCNJ4
LPCAT3 CYP4A11
PAFAH1B1 POLR2A
TRA2A BAT1
TRA2A HTATSF1
POLR2G UFD1L
PRPF18 MAPK1IP1L
IRF5 RRAGA
RHO SERPINI1
DNAJC7 RBBP4
RRAGA IFNGR1
ZNF238 HNRNPK
CADPS ABL1
CADPS SMAD2
GP2 PLEC1
TSC22D1 SRP54
ALDH9A1 MAPRE2
STX3 HSP90B1
GFER PRPS1
KPNA2 DYRK1A
PTPN5 AGER
CTCF DYRK1A
MAPRE1 YWHAE
TAF7 H3F3A
TAF7 TANK
MLLT11 ATXN10
MLLT11 PRKX
MLLT11 RTN1
CSTF3 WARS
EPS8 PGK1
EPS8 HNRNPC
IL8RB HNRNPK
TRIM26 BNIP1
ZNF134 GNB1
EFNB1 SF1
BPTF DDX5
FUBP1 ILF3
TBL3 CPLX2
ARHGAP1 CNP
NET1 CD47
EP300 SMAD5
CTRC CXCR3
IER3 KRT8
CDH2 HSPA13
ACADM SEPT7
KDELR2 C11orf58
SMARCA1 PLCB2
GNLY MITF
TNFAIP1 ZMYND11
TNFAIP1 NRIP1
TNFAIP1 LOC728849
YY1 SMARCA1
UBE2A LEPROT
UBE2A TM9SF2
SFRS11 PSMB5
SFRS11 SUMO1
SFRS11 IL8RB
IL12A CASP10
MUT HTATSF1
MUT ISCU
MUT DUT
JAK1 SRP54
SSFA2 ATP13A3
NCL DDX18
NCL CYP51A1
IL32 INPP5J
UBA1 MPV17
CSNK2A2 NAGA
CSNK2A2 MADD
CTLA4 CES2
CTLA4 PTPN5
ATP5J ATP5F1
ARF4 ZMYND11
PRKAR1A USP7
PRKAR1A RXRB
PRKAR1A SMAD4
PRKAR1A USP14
STMN1 LPCAT3
PRKAR2B MTMR6
PRKAR2B C5orf13
XRCC5 MAPRE2
XRCC5 CD24
HNRNPA2B1 MAPK1IP1L
HNRNPA2B1 HDAC2
HNRNPA2B1 SET
UBC CLOCK
IFIT1 PCP4
ATP2A2 SLC30A1
ATP2A2 EPS8
RAP1A SRP9
CYCS CDK4
COX5A COX7C
CALM2 YWHAH
YES1 TMPO
YES1 RAP1A
ESD DYNLL1
PPP2R5E DDX21
SAFB HMGN2
SAFB BIRC2
SAFB CALCOCO2
SAFB SET
IMMT HNRNPA2B1
SFRS7 XRCC5
SFRS7 TOP2A
ZNHIT3 PRCC
ZNHIT3 ASAH1
ZNHIT3 VBP1
RBM25 DDX5
GSK3A HNRNPC
CSNK1A1 USP7
GUCA1A SERPINI1
OR2H1 CD3E
UQCRFS1 PSMA5
UQCRFS1 TAF7
MC5R APOC4
PTGES3 WIPF2
POLA2 NCL
SLC20A1 UNG
RELA PDHX
RELA SLC30A1
EIF1AP1 GDI1
EIF1AP1 BRPF1
VHL EP300
DHX9 EPRS
DHX9 ANKRD46
DHX9 CSE1L
TUBGCP3 PRKAR1A
BMI1 UFD1L
NPR2 ABO
CAP1 BMI1
PCDHGC3 CXADR
RBM39 LOC728844
PI3 KRT16
PWP1 SFRS2
PWP1 ISCU
VDAC1 SET
MYBPH CD68
GHRHR NINJ1
UBL4A CYP51A1
SLC9A6 PPP2CA
PHF3 RBMX
DCUN1D4 SON
MRPS27 ADSL
MRPS27 YY1
WAPAL CCNG2
TMEM131 COPB1
TMEM131 LAMP2
PUM2 NRIP1
PUM2 ACTR1A
PUM2 TAF7
RIMS3 TCF12
EDEM1 THRA
SEPT8 MMD
NID2 FXYD3
TTC3 BMI1
KIAA0195 ATP6V0A1
CSF1R POLA2
ZCCHC11 ATP13A3
ZCCHC11 PSMB5
ZCCHC11 MSH6
ZCCHC11 ISCU
NPAT KIAA0430
ZNF638 ISCU
UBE2N CLCN3
UBE2N SEPT7
FAM120A DUT
FAM120A TMEM131
BCLAF1 WAPAL
PSMC6 LBR
PSMC6 BCLAF1
CIRBP USP10
BTG3 NSMAF
SUZ12 MCM3
GGA3 PSMC6
AP2M1 PSEN1
PARK7 SEC13
FAM53B PCBP1
MORC3 RB1CC1
UBE4A CCBL2
UBE4A SRP54
GPM6A DYRK1A
PDIA6 NCL
ADIPOQ CHD8
PUM1 DDX5
PUM1 AGFG1
CKAP5 GFPT1
NUP93 ACLY
GANAB RB1CC1
PSME4 PPP1CB
SAA1 M6PR
AQP2 MPO
DAZAP2 RBM15B
GNPDA1 FUBP1
GNPDA1 RNF103
SP2 GOLGA4
SP2 RNF144A
SFRS3 HMGN2
SFRS3 CSE1L
VEZF1 AP2M1
BRD3 ABCA3
KIF14 MSH6
EIF4H CUL3
EIF4H ATF4
TMEM41B SMAD4
TMEM41B UBXN4
TMEM41B PSMD2
AFAP1 USP10
EIF4A3 ACLY
CLTC PRCC
CLTC EED
RAD23B RBMX
ATP6AP1 BRD3
HERPUD1 CD151
PSMD6 ATP2B1
PSMD6 PSME4
WTAP DDX5
SPCS2 RXRB
SPCS2 YWHAB
SPCS2 PGK1
SPCS2 EED
TOMM20 SUZ12
CCT8 SRP9
APEX1 NAP1L4
EIF4G1 LST1
SCARB2 ARL6IP1
CYP3A4 MBL2
STX16 PTGES3
CFLAR REG1P
UBE3A GRM1
CDC7 ATP2A2
ATXN10 ABCD3
H3F3B UBTF
BAT1 RHEB
PIK3R4 LOC728849
UQCRH SNRPB
SALL2 SKP1
ETV5 C12orf32
HMGA2 MPO
SNRPF PCBP1
KRT33B PIGK
NCOA4 GNA11
TNFRSF4 CASC3
SFRS2 SUMO1
EPHB3 DRD4
ODF1 LMNA
ODF1 CYP4A11
RBBP4 PSMB5
RBBP4 PPID
PPP1CC PSMB5
RBBP7 TAF11
CCL7 TERF1
MYBL1 SPRR2C
CD63 SNRPB
CD52 CLCN1
YWHAQ NRIP1
YWHAQ RCN2
YWHAQ YWHAH
RPS3 NACA
ENO2 MPP2
HSP90B1 HIF1A
HMGN2 RB1CC1
ITGB1 ITGB5
WIPF2 MAPRE2
EED GOLGA4
CTDSP2 ITGB1
SMN2 NUP153
NARS PPP1R11
NARS HNRNPU
PNN TOP2B
MGST2 MFGE8
SLBP NUP153
MSH6 RBBP4
CNR1 DPYSL2
CUGBP2 GDI1
CUGBP2 SFPQ
TRA2B HTATSF1
SMARCD1 CD8B
SLC12A1 RAB8A
CUL3 NUP153
MLF2 CASC3
SRP54 COPB1
TAF15 CHIC1
C1orf61 EMP2
ISCU LEPROT
LOC100131892 CDK9
PPP2R5C VBP1
CDK4 DDX21
ALDH9A1 ISCU
DUT UNG
DUT PTP4A1
GNG10 CD63
KPNA2 PCBP1
KPNA2 ISCU
ACP1 SNRPB
MAPRE1 TAF15
MAPRE1 HSPA9
SRP9 ZNF146
GPS1 ARHGDIA
TAF7 SMC1A
VAT1 TAF11
GHRHR MYBPC1
GHRHR BBS9
DUSP5 SLC12A1
CSTF3 BRD2
CSTF3 GOLGA4
RPS10 RPS28
PXN EIF4G2
IL8RB RBBP4
ASMT SDC4
ILF3 CLCN3
TRIM26 MPP2
MAPK9 CPE
PLCD1 COL11A1
EP300 RCN2
SNTA1 CACNA1C
DMD PLK4
FLT1 FABP3
PKIA CDKN2D
KPNA1 YWHAQ
KPNA1 PPP2CA
GUCA2A ZNF33B
PTPRZ1 IFNA6
PTPN12 YWHAE
ACADM UNG
ACADM MTMR6
GFPT1 SFPQ
KDELR2 SFRS2
KDELR2 USP14
SMARCA1 BRD2
SMARCA1 MLH1
SMARCA1 TOP2A
RPS3A RPL35A
YY1 PPID
CACNA2D1 PTPRO
UBE2A MLH1
SFRS11 NCOA4
SFRS11 PDHX
MUT TM9SF2
MUT MSH6
MAP4 PI4KB
CD27 MCHR1
MATR3 APC
NCL PTPN12
GNAO1 USP11
MMP2 GAD1
CSNK2A2 RNF113A
FAH LOC728849
H2AFZ KPNA2
ARF4 TDG
PRKACB PTPN4
PRKAR1A TACR2
XRCC5 PRKX
XRCC5 CLCN3
XRCC5 LOC728849
RAB1A GNB1
CYP21A2 BTN3A1
RASA1 DDX18
CD3E HLA-DQA1
MCFD2 DNAJC7
ATP2A2 ATP13A3
CYCS RRAGA
CYCS CYP51A1
CYCS CDH2
COX5A PCBP1
COX5A U2AF1
SNRPE SNRPB
SNRPE NIPA2
AMD1 RB1CC1
HNRNPC SNRNP70
YES1 USP7
YES1 LAMP2
YES1 NCL
GAST APOB
STAT4 APLNR
PPP2R5E MAPRE2
SAFB NCOA4
SFRS7 SNRNP70
ZNHIT3 BAT1
KPNB1 YY1
CSNK1A1 HSPA13
PRKCI HNRNPH2
UQCRFS1 SFRS7
PTGES3 RB1CC1
SLC20A1 COX11
TMEM97 KPNA2
RELA DEK
PTPRN IFNGR2
EIF1AP1 HMGB2
EIF1AP1 PRKCI
UQCRC1 DDX5
VHL LOC728849
DLD SFPQ
MLLT3 TERF1
RBM15B RBBP7
HSPA9 RHEB
SEC13 LGALS3BP
PWP1 UFD1L
RFC3 BRPF1
MXD1 CPLX2
TRIM23 UNG
TRIM23 PHKB
TRIM23 VBP1
PCNA SMARCA1
SPTAN1 ARF3
UQCRC2 TANK
MME RELA
SERPINE1 A2M
GH2 SLC18A1
PARP1 SNRPB
ATF4 UBL4A
SLC9A6 YWHAB
UBXN4 EBNA1BP2
UBXN4 NAP1L4
UBXN4 PPT1
UBXN4 USP14
UBXN4 ATP5J
WASF1 RBM39
UTP14C PRKACB
UTP14C UBC
WAPAL KTN1
WAPAL TANK
KIAA0232 DCUN1D4
APPBP2 ATXN10
APPBP2 CSNK2A1
LIMK2 SPRR2C
LIMK2 RELA
TTC3 KIAA0240
MAML1 STK25
SCAP TROVE2
CSF1R ZNF8
ZCCHC11 NCOA4
ZCCHC11 ILF3
ZNF638 DDX18
ZNF638 PPP1R11
ZNF638 RELA
ZNF638 UTP14C
UBE2N SUMO2
UBE2N BLMH
UBE2N PGK1
USP10 DUT
POFUT1 PLK4
MDC1 DDX18
BCLAF1 TANK
BCLAF1 HDAC2
BCLAF1 SFRS7
PSMC6 LEPROT
PSMD2 MAPRE1
PSMD2 CCNH
CIRBP SFRS7
ZIC1 MST1R
HMGB1 HMGB2
HMGB1 ATP5G3
ARHGEF7 RBMX
AP2M1 ERH
MORC3 CAPRIN1
MORC3 SMAD4
PUM1 PPP1CC
CKAP5 RRM1
CKAP5 SET
SNRK SFRS2
RAB21 TAF7
PSME4 PSMD2
ARL6IP1 EIF4G2
AQP2 ODF1
DAZAP2 DUSP5
GNPDA1 KTN1
GNPDA1 HSPA9
GNPDA1 WAPAL
NCAPD3 ATAD4
VEZF1 DDX5
EIF4H HMGN2
EIF4H PTPN11
EIF4H CCT6A
TMEM41B PTPN11
AFAP1 CCNG2
AFAP1 MT1F
EIF4A3 GGA3
SNAP25 QDPR
CLTC PHC2
CLTC ZNF638
RAD23B HNRNPU
ATP6AP1 ACTR1A
PSMD6 MAPRE1
PSMD6 VAT1
PSMD6 SET
PSMD6 AGFG1
PSMD6 H1FX
CCND2 MAPK14
ATP5G1 ADIPOQ
CRK UBE4A
MARCKS GDI1
ACSL1 SUMO1
PSMA3 PDIA6
HYAL2 CCL22
ARPC4 THRA
RAB11A PSME4
GNAT1 FMO1
TLK2 RELA
CDC7 NCL
PSMD12 AP2M1
PSMD12 VPS72
PSMD12 NUP93
PSMD12 AFAP1
PSMD11 BRD3
PCBP1 NFYC
CLCN1 HAAO
ACVR1B KCNJ4
SIRPD CSN2
CES2 CCL22
CES2 ACSL1
XPO1 SUMO1
PSD ADRB3
AP3S2 DAZ2
SALL2 CLOCK
DDX18 RRAGA
DDX18 FMR1
TFE3 SIRPD
PECAM1 ORC1L
TRPC1 XPO1
ZMYND11 MAPK14
MMD PRCC
MED22 TLE3
CASC3 GNB1
RCN2 XPO1
NCOA4 USP7
NFE2L1 LOC728849
RBL2 HNRNPC
RBBP4 SNRPF
PPP1CC PPP1R11
HNRNPK E2F1
SP3 LAMP2
ATP5F1 PCBP1
ATP5F1 HNRNPC
CD46 DYRK1A
YWHAQ PRCC
RPS3 RPS8
EZR NCOR2
CPE RRAGA
COX7C COX7B
ABL1 MAPK6
KRT18 CXCL1
GNB1 DDX5
IFNA6 RPS26
KIAA0430 SALL2
PHC2 NFIL3
TM9SF2 CAPRIN1
ABAT TNXB
GTF2I RAF1
TERF1 MT1F
EIF4G2 UNG
HSD17B10 MUC1
PAFAH1B1 KIAA0430
SNAPC3 MAT2A
KLF4 CAMP
MYD88 WARS
TNPO1 KRT10
CUGBP2 ATXN10
UFD1L EIF4G2
VBP1 NUP153
VBP1 PSMB5
VBP1 LOC728849
YWHAE HTATSF1
TRA2A CUL3
POLR2G DDX5
TAF15 FMR1
TAF15 LOC201229
ARVCF ATP6V0A1
TDG ACLY
ARPC2 SUMO1
HERC1 LOC728849
HERC1 ARVCF
EIF5 CLCN3
PNOC GFI1
USP5 UFD1L
MTMR6 TOP2B
MTMR6 FMR1
CCNG2 TMPO
ZNF177 VAV1
NDUFA12 UFD1L
ALDH9A1 VBP1
ALDH9A1 TOP2A
DYNLL1 SOD1
IL17A HOXB6
HDAC2 PCBP1
GFER DRD4
USP14 DDX5
AIMP2 DAP
MAPRE1 ATP13A3
PAK1 SMARCD1
SRP9 SP3
SRP9 TCP1
TRAF1 NPPB
TAF7 NCOA4
VAT1 UBE2V2
VAT1 ALDH9A1
RPL28 RPS5
IL8RB DDX18
IL8RB YWHAQ
IL8RB H3F3A
ILF3 CREB1
ATP5G3 RRAGA
SRPK1 HDAC2
MLH1 ATP13A3
MLH1 EPHB3
FUBP1 DYRK1A
TBL3 GSTT1
SEPT7 TOP2B
WASF3 TRA2A
KRT1 GHRHR
MYT1 GNB1
ROM1 UNC119
SLC5A2 PRKCG
SET PPID
BRPF1 CREB1
NF1 C12orf32
SMARCA1 CUL3
TNFAIP1 KIAA0430
YY1 PPP1CC
GTF2B YWHAQ
SLC25A46 MAPRE2
SFRS11 BIRC2
MATR3 ATXN10
NCL RBBP7
PRKCH ELF4
ARF4 CALM2
ARF4 PPID
PRKACB RB1
PRKAR1A PURA
PRKAR1A RSC1A1
PRKAR1A CSK
PRKAR1A GTF2I
VCL GJA1
ALDH1A1 ITPR1
GNB3 GNAT1
STMN1 EPHB3
PRKAR2B SFRS11
XRCC5 SP3
XRCC5 ILF3
NID1 SPARCL1
RAB1A AP2B1
OSM POMC
TROVE2 RBM4
THRA CITED1
MYL3 EFNA3
CAPN2 PHC2
ATP2A2 RXRB
ATP2A2 PRKACB
CYCS PPP1CB
CYCS PPP2R5C
PDGFRA IFNA6
SNRPE NAP1L1
LTA SPN
YES1 TRA2B
GUSB NCL
VWF COL4A2
PPP2R5E PPP1CC
PPP2R5E UFD1L
PPP2R5D ACADM
SF1 MAZ
SAFB CCNG2
SAFB ALDH9A1
ZNHIT3 RRAGA
RBM25 CUGBP2
RBM25 PTP4A1
HMGN3 RBM4
HMGN3 TBCC
GSK3A ARVCF
GSK3A SLC18A1
CNTD1 MYD88
PI4KA GSK3A
UQCRFS1 ESD
CCT6A PPIA
LBR TUBA1A
POLA2 MAPK1IP1L
POLA2 HNRNPD
SLC20A1 TAF7
TMEM97 DNAJC7
GRIK1 TPH1
EIF1AP1 ARFIP2
SFRS4 EIF5
TUBGCP3 SP3
DLD DDX18
BMI1 NFE2L1
RPL18 RPS19
PWP1 MUT
RFC3 YES1
HNRNPM LAMP2
BNC1 GAL
PCNA IHH
RPA2 PPP2R5E
UQCRC2 CYCS
UQCRC2 PPP2R5E
ATP2B1 CUL3
ATP2B1 TMED10
MME INPP5E
PARP1 RBMX
PARP1 ZNF146
CEACAM4 NAGA
AOC2 MAP2K5
PHF3 SFPQ
UBXN4 YWHAE
UBXN4 EP300
UBXN4 RB1
UBXN4 LBR
HSF4 CD36
UTP14C ATXN10
WAPAL PTP4A1
WAPAL EIF1AP1
WAPAL RBM39
SECISBP2L SRPK2
KIAA0247 PHC2
FAM3C HNRNPH2
APPBP2 RASA1
TTC3 MMD
KIAA0195 USP11
CSF1R TMEM131
ZCCHC11 RXRB
DNASE1 EFNA1
ZNF638 KPNB1
UBE2N NCOA4
UBE2N RBM4
UBE2N TANK
UBE2N EIF1AP1
NCOA6 PTP4A1
NCOA6 USP14
NCOA6 PCNA
BCLAF1 CLOCK
UCK2 CYP3A4
PSMC6 SLBP
PSMC6 HNRNPC
PSMD2 RBBP7
CIRBP ACADM
RNF103 CYCS
H1FX UNG
SUZ12 PSMC6
GGA3 CPE
HMGB1 CDK2
AP2M1 ATXN10
AP2M1 ACTR1A
MDH1 DGUOK
FAM53B ABO
MORC3 BCLAF1
SERTAD2 PPP1CB
UBE4A SRP9
PUM1 ATXN10
PUM1 MSH6
RAB21 EPHB3
GANAB EIF1AP1
RAD21 UBXN4
E2F3 GARS
SAA1 PCDH1
ARL6IP1 SFRS2
ARL6IP1 RBBP7
ARL6IP1 ARF4
ARL6IP1 GGA3
DAZAP2 UTP14C
GNPDA1 CUL3
NCAPD3 PCDHGC3
NCAPD3 CYP2F1
DDOST COMT
SP2 CXADR
SP2 MTMR6
SP2 CKAP5
TRIP12 TM9SF2
TRIP12 RBM6
TRIP12 LRPPRC
TRIP12 TRIM23
SFRS3 VAT1
SFRS3 SERTAD2
PSMB4 EIF3I
PSMB4 PARK7
EIF4H MUT
TMEM41B NFE2L1
KIAA0040 POU2F2
RAC1 YWHAB
AFAP1 TSG101
AFAP1 C5orf13
AFAP1 TWF1
AFAP1 UTP14C
AFAP1 PRPS1
NOLC1 CKAP5
CLTC TRIP12
CDH11 MYH9
ATP6AP1 RBM25
ATP6AP1 UBE4A
DAD1 RB1CC1
PSMD6 EIF4G2
PSMD6 TOP1
PSMD6 AP2M1
PRDX6 RCN2
PRDX6 SFRS2
PRDX6 PXN
SPCS2 SRP54
SPCS2 DNAJC7
SPCS2 BIRC2
SPCS2 WASF3
CCND2 MTMR6
PIGF RAB1A
MARCKS EED
MARCH6 BMI1
GFRA2 ATAD4
GFRA2 MGST2
RAD23A LRRC16A
RAD23A HOXB6
TLK2 PRCC
TLK2 TMEM41B
CDC7 H1FX
PSMD12 ACVR1
PSMD12 UBE2A
PSMD12 UTP14C
ARHGEF12 EFNB1
ARHGEF12 MLLT3
KIAA0317 ATXN10
KIAA0317 SP3
KIAA0317 TOP1
KIAA0317 UTP14C
KIAA0317 CDC7
PCDHGA12 KRT19
ATXN10 YWHAH
CD36 ATM
NUP153 CAPRIN1
ATP13A3 CREB1
ATAD4 BAK1
PSMB5 COMT
PSMB5 TMED10
MAPRE2 LEPROT
TAF11 PCBP1
BCAP31 ATP6V1B2
PPP1CB ATXN10
NOTCH3 PTCRA
RCN2 CTNNB1
TSN DYRK1A
CLCN3 DDX5
NCOA4 ATXN10
ATP6V1E1 GNB1
GOLGB1 ATP6V1E1
ODF1 HYAL2
PPP1CC HSPA9
RBBP7 BRD2
ID3 EMP1
ACLY PPP1CC
DEK XPO1
RAB8A MT1F
YWHAQ SUMO1
TCP1 RBBP4
CPE PPP2CA
COX7C RRM1
NFIC RING1
NFIC CD8B
COL4A2 HLA-C
SEC31A UNG
TIAM1 PVALB
EED MAPK1IP1L
LOXL2 A2M
EBNA1BP2 PRCC
PMM1 PAX8
CPZ CNTN2
DLG4 LGALS9
TSG101 PPP1R11
PTPN11 PRCC
NARS RBBP4
NARS RBM4
GTF2I ABL1
NAP1L4 RBM4
HTATSF1 RBBP7
EIF4G2 HMGB2
ADRA2C MUC5AC
MYD88 DLG4
ATM CCL22
UFD1L NFIL3
UFD1L GNA11
UBE2V2 RBBP4
UBE2V2 DDX5
TBCC PHC2
CUL3 TSN
CUL3 EIF4G2
CUL3 TRA2B
CUL3 FMR1
VBP1 TSG101
ARFIP2 LOC728849
PTP4A1 FMR1
USP5 TOP1
DNAJC7 RBM4
INPP5E TERF1
GOLGA4 HMGN1
ZNF238 SLC12A1
ZNF238 CREB1
PPP2R5C NFE2L1
PPP2R5C SRP54
PPP2R5C SMAD4
SP140 CRAT
ALDH9A1 NFYC
DUT ISCU
GNG4 TMPO
C5orf13 LOC728849
ALDH4A1 PSMB5
CYP51A1 DNAJC7
CALCOCO2 PTPN11
CALCOCO2 ISCU
CSTF3 ARFIP2
RPL27A RPS18
EPS8 TAF7
RPL10A RPL6
IL8RB ELANE
ILF3 HMGN1
POLD4 MFGE8
APLNR TNXB
BTD MCHR1
EP300 YWHAQ
FLT1 CD8B
WASF3 ACTR1A
WASF3 HNRNPC
GUCA2A CXCR3
NRL ARL4D
ALDH6A1 LOC728849
ACADM MSH6
GNLY KRT18
TNFAIP1 CETN2
YY1 NCOA4
YY1 PNN
RPS6 EIF3E
UBE2A BRPF1
SFRS11 RABGGTB
SFRS11 SMAD5
SFRS11 GTF2B
CDK2 SFRS2
FMO1 ZNF33B
NCL ZNF146
NCL CD24
SMPD1 KRT9
CSNK2A1 GABRB3
ATP1A3 STOM
ARF4 CTNNB1
ARF4 PPP2R5C
PRKAR1A H3F3A
PRKAR1A SNRNP70
XRCC5 PPP1CC
NID1 A2M
HNRNPA2B1 CDH2
RAB1A CSNK2A1
UBC EPHB3
THRA ADRB3
CD3E ADRB3
ATP2A2 C11orf58
ATP2A2 ALDH9A1
ACTG1 CCNG2
CELA3B SPRR2C
YES1 TSG101
YES1 USP14
YES1 VAT1
RRAS MBL2
FOSB JUNB
SAFB SLBP
SAFB CBX1
SAFB PPID
AGFG1 HNRNPK
SFRS7 CDH2
ZNHIT3 SLC25A46
RBM25 GNB1
OR2H1 AAMP
CACNA1S MCHR1
STAT3 CNP
CCT6A SNRPB
RHOC PDGFA
ADORA1 ACOT2
NEK4 PTPN11
CBFB RAP1A
HCFC1 USP14
RELA TAF15
RELA TWF1
EIF1AP1 NARS
EIF1AP1 PPID
VHL SMAD4
VHL PRKACB
CELP PRKCG
DHX9 IMMT
DLD PCBP1
DLD WIPF2
BMI1 COMT
BMI1 XPO1
BMI1 PPP1R11
BMI1 TM9SF2
BMI1 TRA2A
PCDHGC3 ADRB3
RBM39 TSN
SEC13 NARS
VDAC2 CSNK2A1
PWP1 ATP5F1
PWP1 HMGN1
PWP1 DYRK1A
CACNG1 FOXO4
MXD1 ORM1
TRIM23 TM9SF2
HNRNPM BRD2
HNRNPM COX5A
CRYM BNC1
RPA2 HSPA9
RPA2 VDAC1
UQCRC2 SMAD4
PARP1 PPP2R5E
UBXN4 SLBP
UBXN4 HSPA9
MRPS27 HNRNPK
MRPS27 YES1
SECISBP2L CDK9
LPIN2 EIF4G2
APPBP2 DYRK1A
DYRK1A COMT
NID2 DLG4
LIMK2 SFRS11
TTC3 UNG
TTC3 SMARCA1
CSF1R COPA
CSF1R HMGN1
ZCCHC11 SMN2
ZCCHC11 HNRNPA3P1
NPAT SECISBP2L
ZNF638 EIF4G2
ZNF638 UBC
UBE2N HNRNPH2
FAM120A PSMB5
NCOA6 TOP2A
KIAA0174 USP5
BCLAF1 RBBP7
BCLAF1 RBM4
BCLAF1 GFPT1
BCLAF1 DCUN1D4
PSMC6 NCOA4
PSMC6 USP14
PSMD2 UTP14C
RNF103 UTP14C
SUZ12 SNRPB
MDH1 ESD
UBE4A SMARCA1
UBE4A GNAI1
UBE4A AP2M1
GPM6A TOP2B
GPM6A PTP4A1
PUM1 CYB5R3
CCT5 UBE2N
CKAP5 RABGGTB
VPS72 WASF3
GANAB PRKCI
PSME4 TOP2B
ARL6IP1 SP3
ARL6IP1 CKAP5
DAZAP2 DDX18
DAZAP2 VHL
ZNF33A LOC728849
NCAPD3 GNAT2
SP2 RBBP7
SP2 GFPT1
SP2 PRKAR2B
SP2 HSPA9
SP2 UBXN4
TRIP12 PSMD2
EIF4H TOP2B
EIF4H DUT
EIF4H TMED10
AFAP1 TM9SF2
EIF4A3 LGALS3BP
CLTC VBP1
RAD23B XPO1
ATP5C1 PSMB2
ATP6AP1 ARF3
ATP6AP1 GNAZ
DAD1 NASP
PSMD6 CD63
PSMD6 KDELR2
SPCS2 LAMP2
SPCS2 IMMT
KIAA0101 UBE2A
CCND2 MLLT11
CCND2 CSTF3
MARCKS GOLGA4
MARCKS SRD5A1
MARCKS TTC3
PSMA3 DLD
PSMA3 RPA2
RAB11A WAPAL
TLK2 PSMB5
TLK2 EPHB3
PSMD12 ZNF238
PSMD11 EIF4A3
ATP6V0A1 ATN1
H3F3B GRB2
PCBP1 ATXN10
PRKCG ABAT
TP73 CYP4A11
SIRPD CHRND
XPO1 H3F3A
IGF2R NAT2
SALL2 ACTR1A
HAGH MAPRE2
UNG PSMB5
UNG H3F3A
SNRPF SNRPB
GRM4 MPO
GDI1 CTNNB1
NFE2L1 ABCD3
MT1X DRD4
PREP APC
RBBP7 NFE2L1
HNRNPK CALM2
WEE1 RBBP7
SLC25A3 STK25
CD46 SFRS2
HOXB6 IFNA6
YWHAQ MAPRE2
YWHAQ SON
THRA HOXB6
GNAT1 SLC8A1
INHA F13B
RAF1 ABL1
TUBB4 SLC6A1
HLA-DRA HLA-DPA1
SEC31A RABGGTB
NIPA2 SUMO1
AGER CNP
IDH3B DRD4
BBS9 ELANE
CPZ MUC5AC
TSG101 TOP2B
TM9SF2 HNRNPC
ACO2 AP1B1
PTPN11 USP7
PTPN11 XPO1
PTPN11 CTNNB1
PNN ACSL1
HTATSF1 PPP1R11
EIF4G2 SALL2
ATXN2L FXYD3
SMARCD1 SH3GL3
RPL3L ATM
UFD1L SET
NEUROG1 GRM8
CHRNA2 IDH3B
UBE2V2 DYRK1A
TBCC SLC8A1
TANK RBBP4
CUL3 CAPRIN1
CUL3 PTPN11
BHMT MSX2
C1orf61 PPAP2B
P2RX5 LMNA
PTP4A1 RTCD1
USP5 MMD
USP5 CUL3
ISCU DDX18
ISCU RHEB
DNAJC7 HMGN2
SMAD4 TRA2A
DDX21 PPP1R11
PMS2L11 INPP5J
MAB21L1 CPE
CDK4 HNRNPK
CDK4 TM9SF2
CBX1 EIF4G2
ALDH9A1 LEPROT
ALDH9A1 CSRP2
IL11RA BHMT
STX3 NRIP1
NUCB1 SLC28A1
GRM1 PRB2
C5orf13 HTATSF1
KPNA2 HNRNPK
CTCF SFPQ
CTCF HTATSF1
PAK1 THRA
SRP9 CAPRIN1
SRP9 HSPA9
GPS1 FASTK
CPA2 CNP
VAT1 PRCC
VAT1 DUT
MLLT11 PPP2R5C
DUSP5 LOC100131892
DUSP5 HMGN1
BNIP1 CYP2C19
RPL10A EIF3E
IL8RB SRP9
TP53BP1 ACTR1A
EFNB1 DUSP5
MLH1 ATP5F1
MLH1 MTMR6
MLH1 ZNF238
FUBP1 ACTR1A
FUBP1 PPP1R11
EP300 TRA2A
EP300 INPP5E
EP300 PTCRA
FLT1 CASP2
SEPT7 HNRNPU
NASP SNRPB
NASP DDX21
U2AF1 DUT
SPTBN1 ADD1
BRPF1 EPHB3
BRPF1 SNRNP70
ACADM ATP5F1
ACADM ARFIP2
ACADM KPNA2
GFPT1 DYRK1A
SMARCA1 TRA2A
TNFAIP1 PTP4A1
TNFAIP1 CADPS
MARK3 HMGN1
YY1 PPP1R11
YY1 UFD1L
SLC25A46 PPP1CC
SFRS11 NUP153
SFRS11 ALDH7A1
SFRS11 TOP2A
MUT PPID
MUT CLOCK
PSMA1 TUBB
ATP6V0C ACO2
SYN1 SMARCC2
ATP5J NAP1L4
ARF4 HMGB2
ARF4 CALCOCO2
PRKACB LEPROT
BAT2 ABL1
PRKAR1A HSPA9
SRI GNG10
STMN1 BTN2A2
STMN1 MADD
XRCC5 TM9SF2
XRCC5 ATP5J
XRCC5 RHEB
ZNF8 N4BP2L2
HNRNPA2B1 PPID
UBC SNRNP70
UBC HSPA9
UBC MADD
HLA-DQA1 CCL22
HLA-DQA1 REG1A
NPM1 RPL10A
RASA1 SRD5A1
MCFD2 RB1CC1
ATP2A2 UNG
ATP2A2 DEK
ATP2A2 HSPA13
ATP2A2 PPID
CYCS PGK1
CYCS HNRNPH2
CYCS MUT
SNRPE ATP5O
HNRNPC LMNB1
YES1 ATXN10
NGFR ELN
ESD PCBP1
PPP2R5E RBM4
SAFB TRA2B
SFRS7 DNAJC7
ACOT2 DUSP5
KPNB1 DDX21
RPL34 RPL23
CNTD1 GSK3A
OR2H1 RNF113A
OR2H1 THRA
POU3F1 CASR
SLC20A1 HNRNPA2B1
CBFB YY1
HES1 RHOC
UQCRC1 PRCC
VHL DYRK1A
BMI1 EED
BMI1 INPP5E
RBM15B ACADM
CRYZ MSX2
LGALS3BP RPN2
PCDHGC3 SMARCA1
HSPA9 H3F3A
RBM39 MUT
PWP1 PRKAR1A
CARS LLGL2
VDAC1 ATP2A2
VDAC1 PWP1
MYBPH NAT6
TRIM23 CTNNB1
TRIM23 PDHX
PCNA SP3
SLC25A4 PCBP1
UQCRC2 ARFIP2
AK1 GPS1
ATP2B1 ABCA3
SOD3 MT3
AOC2 CHIC1
UBXN4 RBM39
UTP14C ACTR1A
UTP14C YWHAB
UTP14C MAPK1IP1L
UTP14C AAMP
RNF10 PI4KA
WAPAL RCN2
WAPAL NCL
KIAA0247 RPN2
SLC23A2 PDC
POM121L9P FDXR
APPBP2 ARFIP2
APPBP2 HERC1
APPBP2 TP53BP1
APPBP2 BMI1
TATDN2 MMD
TATDN2 HNRNPU
EDEM1 VAV1
NID2 RSC1A1
NID2 EFNB1
TTC3 CXADR
TTC3 VAT1
TTC3 LAMP2
TTC3 CREB1
TTC3 UBC
CSF1R MLLT11
ZCCHC11 CDK4
ZCCHC11 DLD
NPAT MRPL49
ZNF638 BRD2
ZNF638 KIAA0240
UBE2N CUGBP2
UBE2N USP5
UBE2N CAMLG
UBE2N VAT1
USP10 HNRNPK
USP10 TRIM23
FAM120A MAPK1IP1L
MELK SUMO1
BCLAF1 MAPK14
PSMC6 SLC20A1
PSMD2 DDX5
PSMD2 PFN2
RHEB LOC728849
RNF103 TMPO
H1FX MAPK1IP1L
H1FX DUT
SUZ12 ATF4
HMGB1 CTNNB1
AQP4 PRRT1
MDH1 ATP5G3
MORC3 TSN
UBE4A USP14
GPM6A ACSL1
PUM1 RBM4
PUM1 AP2M1
CKAP5 TMEM131
GANAB ZNF638
RAD21 HNRNPA2B1
RAD21 UQCRC2
PSME4 MCFD2
PSME4 HNRNPM
ARL6IP1 PCNA
AQP2 ATAD4
AQP2 GLA
DAZAP2 ZMYND11
GNPDA1 RABGGTB
GNPDA1 NRIP1
GNPDA1 SQLE
SP2 EPHB3
TRIP12 RRAGA
TRIP12 HNRNPA2B1
SFRS3 TRIP12
NOLC1 SFPQ
CLTC DLD
CLTC RPA2
EFTUD2 EP300
RAD23B SRPK1
ATP6AP1 UFD1L
ATP6AP1 USP14
PSMD6 UBE2V2
PSMD6 TRA2A
PSMD6 DDX21
PSMD6 CALM2
PSMD6 ARL6IP1
PRDX6 PPT1
PRDX6 SLK
SPCS2 GDI1
SPCS2 CAPZA1
KIAA0101 PSMD6
TOMM20 TSN
TOMM20 RBBP7
TOMM20 SAFB
TOMM20 ATP2B1
TOMM20 SFRS3
CCND2 PRKAR1A
CCND2 AFAP1
CCND2 ATP6AP1
CCT8 SUMO1
APEX1 DHX9
IL2RG APOBEC3B
OGDH AP2B1
MARCKS CUL3
PSMA3 SUZ12
PSMA3 PARK7
TYMS TMEM97
MARCH6 ATP2A2
STX16 RAB1A
ARPC1B FN1
TLK2 RBBP4
CDC7 CYP51A1
PSMD12 THRA
STXBP2 CHERP
STXBP2 PTPRS
STXBP2 APOBEC3B
KIAA0317 DNAJC7
C4orf10 GIPR
C4orf8 GH2
LEPROT HNRNPC
ITPKC GSTT1
DDX18 HNRNPC
ATAD4 ADRB3
CTNNB1 HNRNPU
COPB1 CAPRIN1
PPP1CB DDX5
ZFP36L2 TFAP2B
TSN SFPQ
CLCN3 ATXN10
CLCN3 CCBL2
AZIN1 RB1CC1
EPHB3 NOTCH3
MCM5 NF1
RBBP4 RABGGTB
CETN2 CASC3
ZNF146 CD24
RPS18 RPS21
HNRNPU ACTR1A
PTPN6 ABAT
RPL13A RPL6
M6PR HLA-DQA1
M6PR SF1
HMGN2 IFNGR1
COL4A2 CFH
GSN GAD1
TUBB4 SUMO1
POMC MUC1
MEN1 FUS
WIPF2 HSPA9
EED BRD2
PRRT1 MAPT
AGER NFE2L1
AGER FASTK
EBNA1BP2 SFRS2
NFIB SNRNP70
DLG4 CHGB
TM9SF2 XPO1
ACO2 MPP2
PTOV1 TRIM28
AKT3 YWHAQ
NARS AP2S1
NARS MAPRE2
ABCA3 MAPRE2
RPL36A RPL11
SLC30A3 BBS9
EIF4G2 HIF1A
MSH6 TOP2A
LPCAT3 NOTCH3
CUGBP2 HNRNPU
TRA2B PCBP1
TRA2B HMGN2
UBE2V2 YWHAQ
SMAD1 PRKX
TP53BP2 NEUROG1
VBP1 TOP1
POLR2G PPP1R11
IRF5 TNFRSF14
MTMR6 HERC1
TRPC3 POM121L9P
INPP5E NOTCH3
SMAD4 MTMR6
COL11A2 NR5A1
BIRC2 CREB1
ALDH9A1 SMAD1
DUT CUL3
DUT DNAJC7
PTPN5 RABGGTA
PAK1 PTPN5
CALCOCO2 ALDH9A1
SRP9 TM9SF2
SRP9 SLBP
FUT2 SIRPD
CSTF3 CDK9
PPP1R8 SMAD4
COL11A1 CCDC106
ILF3 VAT1
ILF3 DYRK1A
RPL9 RPL6
ZKSCAN1 GTF2I
SRP14 SOD1
MLH1 TRA2A
APLNR ODF1
UGP2 CYP21A2
PROL1 GYPB
CNN3 FERMT2
RPS27A RPL27A
WASF3 NFIL3
HNRNPA3P1 COPB1
HNRNPA3P1 MAPK1IP1L
CDH2 ATXN10
CDH2 MAPK1
CDH2 DDX5
PLCB2 PLEC1
BRPF1 ZNF238
ACADM CTCF
ACADM LAMP2
KDELR2 PCBP1
KDELR2 YWHAQ
SMARCA1 RB1CC1
SMARCA1 DDX18
SMARCA1 HSPA13
OAS2 MADD
GABRB3 MYT1
GAD1 MSX2
TNFAIP1 ACLY
YY1 CD63
YY1 CD46
YY1 WIPF2
YY1 EED
YY1 CAMLG
YY1 BRPF1
CUX1 SNRPN
SLC25A46 ZMYND11
SFRS11 TSN
SFRS11 PXN
CPA3 COX10
CDK2 CTNNB1
MUT RB1CC1
MUT DNAJC7
RAP1GAP LRP2
CD27 GPR17
MCC FKBP4
CSNK2A1 HNRNPU
ATP5J C11orf58
ATP5J HSPA9
ARF4 SEPT7
ARF4 BRPF1
NDUFB7 NRGN
PRKAR1A DUT
PRKAR1A MPO
SRD5A1 SFRS11
XRCC5 PPP1R11
XRCC5 GDI1
RAB1A PTPRO
UBC TUBA1A
UBC MLH1
HLA-DQA1 CYP2C19
MYL3 TRAF4
MCFD2 WIPF2
ATP2A2 CD46
ATP2A2 IL8RB
CYCS NARS
CYCS SMAD4
AMD1 SLC25A46
LTA STAR
YES1 HSPA9
GAST LPAL2
FYN SETMAR
FYN TNFAIP1
ESD ATP5G3
PPP2R5D SFRS2
PPP2R5D PRKAR1A
PSEN1 SFRS5
SAFB CAPRIN1
SAFB U2AF1
IMMT SSR2
IMMT CUL3
SERPINB8 MYL3
GSK3A MADD
KPNB1 PSMB5
UQCRFS1 SNRPF
UQCRFS1 IMMT
UQCRFS1 HMGN3
ADORA1 CCDC106
CBFB COPB1
RELA MTMR6
RELA VAT1
PTPRN ACOT2
EIF1AP1 MCFD2
VHL TMEFF1
ZNF141 IFNA21
SFRS4 DDX5
SFRS4 VBP1
DHX9 CUL3
DHX9 NCL
DLD NRIP1
DLD SLBP
DLD NCL
RBM15B XPO1
RBM15B NAGA
RBM15B XRCC5
CRYZ EPHA3
SFRS3 ATP5F1
PWP1 RHEB
CACNG1 IDH3B
MXD1 SC65
TRIM23 NUP153
TRIM23 TNFAIP1
PCNA EPHB3
SPTB LTK
RPA2 WIPF2
SNRPN TRIM26
ATP2B1 CUX1
CYP2F1 ODF1
CYP2F1 STAT4
UBXN4 DDX18
UBXN4 TSG101
UBXN4 CBFB
MRPS27 UNG
WAPAL PCBP1
TMEM131 PKD2
TMEM131 SAFB
SECISBP2L PCDHGC3
TATDN2 SFRS11
TTC3 PCBP1
TTC3 FMR1
TTC3 SRD5A1
CSF1R UBC
ZCCHC11 ZNHIT3
NPAT EIF2S1
ZNF638 MAPRE2
UBE2N RRAGA
UBE2N SRPK1
UBE2N ACADM
BMS1 RAB3A
KIAA0182 SNRNP70
MDC1 CNTD1
MDC1 DCUN1D4
NUP188 GNB1
BCLAF1 ATP13A3
BCLAF1 EED
BCLAF1 CSNK1A1
BCLAF1 CD24
RPL39 RPL27A
PSMC6 CSTF3
PSMC6 YES1
PSMC6 KIAA0174
PSMD2 LEPROT
PSMD2 AP2B1
CIRBP NCOA4
H1FX HTATSF1
H1FX PTPN12
AP2M1 ACLY
AP2M1 YWHAQ
AP2M1 HSPA9
MORC3 ARF4
MORC3 CYCS
UBE4A RTCD1
TGFBR2 COL4A2
PUM1 EBNA1BP2
PUM1 TRA2A
CKAP5 RBM25
CKAP5 PUM2
VPS72 MLH1
GANAB NCL
PSME4 ZCCHC11
PSME4 ZNF638
ARL6IP1 YY1
GNPDA1 GDI1
GNPDA1 CYCS
SP2 GGA3
SP2 RAB21
SFRS3 CAPRIN1
SFRS3 TRAM1
ESD HADHB
VEZF1 GANAB
PSMB3 SURF1
BRD3 LOC100133166
EIF4H RBBP7
EIF4H EBNA1BP2
EIF4H HNRNPA2B1
AFAP1 RBBP7
AFAP1 UBE4A
EIF4A3 AP2B1
CLTC SP3
CLTC SEPT7
CLTC AAMP
CLTC PWP1
ATP6AP1 SALL2
ATP6AP1 SRD5A1
DAD1 COX6C
DAD1 VBP1
HERPUD1 COMT
PSMD6 SFRS7
PSMD6 RELA
PSMD6 CSF1R
PRDX6 WAPAL
SPCS2 ATP13A3
SPCS2 ABCD3
SPCS2 LBR
TOMM20 VAT1
TOMM20 NOLC1
CCT8 UQCRH
CRK ATP2A2
OGDH DDX18
MARCKS CBX1
MARCKS TATDN2
PSMA4 EIF4H
TYMS C7
MARCH6 HNRNPU
MARCH6 KIAA0240
LSR POM121L9P
GNAT1 MCM5
TLK2 VAT1
PSMD12 GSK3A
ARHGEF12 CCND2
MADD MPO
KIAA0317 HELZ
ATXN10 GNB1
COL1A1 COL1A2
GCKR IGKV1D-13
PCBP1 POLR2E
ATP13A3 GOLGA4
BCL9 RB1
CHIC1 ELANE
TP73 C12orf32
SUMO2 PCBP1
NRGN MUC1
DDX18 SFRS2
RABGGTB SFRS2
CENPI CD3E
FOXO4 TDGF3
PEA15 MFGE8
GDI1 ATXN10
TSN SFRS2
NFE2L1 RHEB
RBL2 LOC728849
MCM5 CCL22
RBBP4 HMGB2
RBBP4 SUMO1
PPP1CC LEPROT
RBBP7 HMGB2
CCL7 MT1X
HNRNPU PPID
ACLY NFE2L1
ADH6 DRD4
YWHAQ TSN
YWHAQ RHEB
PRKCA CHRNE
ENO2 PPP1R11
BCR CES2
ACTA2 COL4A2
NFIC ATP6V0A1
PRKACA TOP2B
GNB1 LOC728849
CD5 HADHB
KIAA0430 SKP1
EED CREB1
HMGN4 HNRNPK
LTB F13B
RBM4 ACLY
AGER RBM4
PHC2 WIPF2
BBS9 PHKG1
RAE1 BTG2
RAE1 CRAT
TM9SF2 TRAM1
TM9SF2 H3F3A
TM9SF2 HSPA9
SMN2 DDX18
ANKRD46 ATP1A3
KIAA0513 CES2
FTO PTPN6
ABCA3 GNB1
EIF4G2 TSG101
MSH6 SFRS2
LPCAT3 CHIC1
SLC30A1 TM9SF2
UFD1L UQCRB
EIF3E UQCRB
MLF2 M6PR
MLF2 CLOCK
TRA2A NAP1L4
ARFIP2 UFD1L
FRY NFIL3
ARPC2 CD63
MTMR6 HMGN1
DNAJC7 TOP2B
OS9 SF1
MAB21L1 LOC728849
MAB21L1 NEUROD2
MAB21L1 CSRP2
MPP3 SH3GL3
CDK4 H3F3A
ALDH9A1 CHGB
LRP2 SP140
PABPC4 PIK3C3
IL11RA CXCR7
DUT TSG101
HDAC2 EIF4G2
GFER MT1F
C5orf13 CPE
CTCF RBBP4
MAP2K5 HLA-DQA1
MAPRE1 TM9SF2
MAPRE1 E2F1
GPS1 USP11
TAF7 SLBP
FUT2 BCAT2
CSTF3 PRKACA
PRM2 GAS2L1
PRM2 ORM1
PTP4A2 FH
ILF3 SFRS2
ATP5G3 ARPC2
MAPK9 ZNF238
TP53BP1 XPO1
TP53BP1 TUBA1A
ZNF134 N4BP2L2
SRP14 DYNLL1
FUBP1 TRA2A
FUBP1 PPP2R5C
HSPA13 PTPRG
APOBEC3B PTPN6
CAPZA2 YWHAQ
TWF1 HNRNPK
EP300 CD46
ACRV1 AVPR1B
CDH2 COMT
CDH2 HTATSF1
SPTBN1 ACO2
HNRNPD CTCF
PTPN12 PTP4A1
PTPN12 BIRC2
ACADM HMGN4
ACADM BIRC2
ACADM USP14
GFPT1 PRPF18
MVK RELA
TNFAIP1 NCOA4
TNFAIP1 ATP6V1E1
TNFAIP1 EED
TNFAIP1 PKIA
YY1 CALCOCO2
GTF2B ACADM
SLC25A46 ATXN10
SFRS11 RXRB
SFRS11 ILF3
PPP2R1B SPIB
MUT BIRC2
MATR3 CCBL2
PRPH2 GNGT1
NCKAP1L CCR5
H2AFZ SRP9
ARF4 SMAD5
ARF4 CAPZA1
RASA1 CDH2
ATP2A2 PTPN12
RAP1A RBBP7
RAP1A SMAD4
COX5A YY1
COX5A KRT10
APOB S100A7
CHRM2 SILV
HNRNPC NFIL3
YES1 ZMYND11
YES1 CREB1
GAST PRM2
COL5A2 ACTA2
SAFB RB1CC1
SAFB PPP2R5D
AGFG1 VAT1
ZNHIT3 PCBP1
ZNHIT3 SUMO2
ZNHIT3 RHEB
KPNB1 RRM1
CSNK1A1 PICALM
CCT6A HSPE1
HCFC1 SP3
VHL GFPT1
SFRS4 RABGGTB
SFRS4 GNB1
DHX9 COX5A
DLD XRCC5
PCDHGC3 CPE
PCDH1 CNP
SEC13 ATP6V1E1
PWP1 UQCRFS1
VDAC1 DDB1
MYBPH DIO3
TRIM23 PPP1R11
HP SPRR1A
RPA2 MUT
RPA2 MCFD2
UQCRC2 HIF1A
UQCRC2 SET
ATP2B1 XBP1
GH2 HMGA2
SOD3 PRB2
CYP2F1 WNT1
PPP2R1A PIAS1
SLC35A1 PRPS1
UBXN4 BRPF1
FAM168A TOP2B
UTP14C CXADR
UTP14C FMR1
KLHDC10 ELF4
WAPAL SP3
TMEM131 RBM6
SECISBP2L PRKAR1A
FAM3C KPNA1
KIAA0240 EIF4G2
KIAA0232 ZKSCAN1
KIAA0232 PI4KA
APPBP2 RNF10
SEPT8 PSEN1
NID2 SCNN1G
ERH SUMO3
TTC3 MAPRE1
TTC3 RELA
CSF1R ZNF131
CSF1R CALM2
ZCCHC11 BRPF1
ZNF638 EED
ZNF638 NAP1L4
UBE2N CAPRIN1
UBE2N CDH2
UBE2N RBM15B
USP10 LIMK2
FAM120A ZNF638
NCOA6 XPO1
NCOA6 KIAA0240
BCLAF1 ATP5F1
BCLAF1 CTCF
BCLAF1 CYCS
BCLAF1 HCFC1
BCLAF1 MDC1
RPL39 RPS29
PSMC6 PWP1
PSMD2 CPE
PSMD2 MUT
PSMD2 MADD
CIRBP CHGB
RNF103 SMAD5
RNF103 PTP4A1
H1FX SUMO1
SUZ12 H2AFZ
HMGB1 BRPF1
AP2M1 PHC2
AP2M1 ZNHIT3
AP2M1 GGA3
UBE4A NUP153
UBE4A PIK3R4
UBE4A NFE2L1
GPM6A RTN1
PRDX3 RBBP7
PUM1 NFE2L1
PUM1 YWHAE
PUM1 CCNG2
PUM1 RAP1A
PUM1 PSMD2
CCT5 PPP2R5E
CKAP5 PTPN12
CKAP5 CREB1
CKAP5 HNRNPC
CKAP5 VHL
VPS72 YWHAB
VPS72 MAZ
SNRK CPE
SNRK PTPN11
RAB21 HMGN4
RAB21 USP10
METAP1 DHX9
LOC388931 COL11A1
ARL6IP1 EED
DAZAP2 CYCS
ZNF33A DDX5
LOC100133166 ACTR1A
NCAPD3 GSK3A
SP2 GOLGB1
SP2 LOC100133166
TRIP12 TRA2A
TRIP12 RNF103
SFRS3 RBMX
SFRS3 SNRPB
VEZF1 LOC100133166
TMEM41B TANK
TMEM41B SNRK
AFAP1 BRD2
AFAP1 SPRR2C
CLTC MLLT11
ATP6AP1 LOC728849
DAD1 UBE2N
PSMD6 EBNA1BP2
PSMD6 MCFD2
SPCS2 PRPS1
KIAA0101 HNRNPF
KIAA0101 GINS1
ECHS1 NCAPD3
PYY IFNA6
PYY IHH
MGAT3 TTYH2
TOMM20 TRAM1
TOMM20 PTGES3
CCT8 TCP1
CCT8 EIF3E
CCT8 NASP
OGDH EIF2AK2
OGDH LOC728849
MARCKS TUBA1A
MARCKS VBP1
MARCKS TAF7
MARCKS TRIP12
PSMA3 TSN
PSMB1 NME1
FECH CCL22
GFRA2 ZNF177
TLK2 ALDH9A1
TLK2 RFC3
TLK2 PUM2
PSMD12 SFRS2
PSMD11 AARS
KIAA0317 PRCC
KIAA0317 PHC2
KIAA0317 EIF4G2
KIAA0317 TATDN2
ATXN10 LOC728849
GSTT1 LLGL1
USP7 LOC728849
HAAO GNAS
COMT SUMO1
FEV LGALS9
RPN2 P4HB
SALL2 SF1
ZWINTAS AVPR1B
CTNNB1 GOLGA4
SCNN1B MT3
FASTK AES
PRKX SUMO2
NRIP1 PRNP
NRIP1 HNRNPU
NRIP1 GOLGA4
RSC1A1 CHGB
PPP1CB TOP2B
DRG2 MPO
ATXN1 PSD
RBBP4 PPP1R11
RBBP4 HIF1A
SSR2 RB1CC1
RBBP7 CAPRIN1
HNRNPK SUMO1
ZNF146 XPO1
DEK LBR
PVALB ITPR1
AZGP1 CALB1
NOMO1 PSMB5
YWHAB SF1
RAB8A MT1X
PFKFB1 MUC5AC
EZR BAT1
CPE FMR1
KCNA6 ARAF
VAV1 TRIM15
HSP90B1 HSPA9
COX6C SNRPB
KIAA0430 TOP2B
NDUFA4 KRT10
SEC31A RB1CC1
MAPK1IP1L MAPK1
MAPK1IP1L CHIC1
RBM4 PRCC
AGER ATP5F1
BBS9 GLA
EBNA1BP2 HMGN1
DLG4 PLEC1
DLG4 MLLT3
CCL22 HOXB6
TSG101 EBNA1BP2
TM9SF2 COPB1
TM9SF2 NCOA4
GTF2I HMGN1
PNN HNRNPU
HTATSF1 RBBP4
HTATSF1 MADD
SMARCD1 DRAP1
UFD1L DDB1
CHRNA2 CXCR3
TANK HIF1A
RPS28 RPS21
CUL3 RELA
CUL3 SSR2
VBP1 ACSL1
C11orf58 SEC31A
N4BP2L2 MAP4K5
FRY CITED2
CCNG2 MAPK1
INPP5E CHGB
SMAD4 LAMP2
GNAQ PPP1R10
ZNF238 TERF1
TARBP1 ARVCF
CBX1 MMD
ALDH9A1 COMT
ALDH9A1 RBBP4
ALDH9A1 EIF4G2
RBM6 SMAD4
GPR17 APOB
DYNLL1 RBM4
DIRAS1 MCM5
USP14 GTF2I
C5orf13 HERC1
RBM3 EPRS
KPNA2 SMC1A
MAPRE1 SNRNP70
CALCOCO2 LMNB1
MRPL28 NARS
LPAL2 CEBPE
CAMLG XPO1
VAT1 SFPQ
VAT1 POLR2E
ARHGAP5 GTF2E1
MLLT11 SALL2
CSTF3 MMD
CSTF3 NCOA4
CSTF3 CYP51A1
PXN UFD1L
EPS8 HNRNPU
COL11A1 TP53I11
ILF3 SFPQ
FARSA ATP6V1E1
IFNGR2 ABAT
IFNGR2 SMARCD1
FUBP1 LEPROT
FUBP1 PTP4A1
FUBP1 CREB1
HSPA13 DPYSL2
HSPA13 UBXN2B
TWF1 CSTF3
EP300 DUT
EP300 TMPO
PROL1 ORM1
PKIA MAP2
WASF3 ASS1
ROM1 PDE6B
FABP5L7 HSPE1
PTPN12 XPO1
PTPN12 LBR
PTPN12 HMGN1
ALDH6A1 USP7
ACADM SRP54
SMARCA1 RNF113A
SMARCA1 VBP1
TNFAIP1 PRNP
CDK2 PTPN11
PSMA1 RBBP4
FMO1 SOD3
MATR3 SLC25A46
IER2 RBBP7
SSFA2 ABCD3
SSFA2 SMARCA1
H2AFZ TCP1
ATP5J MSH6
ARF4 CTCF
ADRA2B CNTN2
STMN1 M6PR
XRCC5 UFD1L
ZNF8 MVK
LOC150786 GNB1
UBC CPE
UBC VAT1
COL4A1 LOXL2
CYCS CAPZA2
TRD@ MMP2
MPO ADRB3
ALPP RSC1A1
OXT TNXB
COX17 RAE1
PPP2R5E PPP1CB
PPP2R5E SMN2
PPP2R5E HIF1A
PPP2R5D EP300
SAFB ALDH7A1
SAFB GTF2B
IMMT XPO1
IMMT SLC25A3
AGFG1 ABO
SFRS7 MAT2A
SFRS7 ATP5F1
ZNHIT3 VAT1
ACOT2 INPP5E
ACOT2 LOC201229
RBM25 NCOA4
GSK3A WARS
CNTD1 CD8B
OR2H1 PSD
OR2H1 SMARCD1
MUC2 CYP2A13
PDE4B USP11
SLC20A1 SAFB
RPL27 RPL10A
TMEM97 NCL
RELA TAF4
EIF1AP1 GFPT1
CELP MFGE8
SFRS4 ATXN10
DLD HNRNPU
DLD AGL
RBM15B CDH2
CAP1 TACR2
CA4 STAT5B
SEC13 UFD1L
ATP6V1A ANKRD46
VDAC2 ILF3
PWP1 YES1
RFC5 MAP4K2
HTN1 CYP2D6
TRIM23 HIF1A
HNRNPM TAF7
HNRNPM DYRK1A
PCNA RAB8A
SLC25A4 SRP9
MME FEV
GH2 BTN2A2
GH2 HLA-DQA1
PARP1 UNG
PARP1 BRD2
SP1 ELANE
CYP2F1 ATAD4
SLC35B1 UPF1
UBXN4 HTATSF1
UBXN4 KDELR2
UTP14C PSD
UTP14C HNRNPK
KLHDC10 SNRPC
KLHDC10 LPAL2
TMEM131 PTPN12
PUM2 NFIL3
KIAA0240 MAPRE2
APPBP2 ACADM
TTC3 ATP2A2
TTC3 SLC20A1
CSF1R GNB3
CSF1R SAFB
ZCCHC11 SMAD5
ZCCHC11 POLA2
NPAT CDK9
DNASE1 PRKCH
DNASE1 APOB
UBE2N PPP1R11
UBE2N TOP1
GINS1 SP3
NCOA6 PXN
POFUT1 CCL22
NUP188 TRIM26
BCLAF1 ARFIP2
BCLAF1 SLC35A1
PSMD2 TRA2B
CIRBP SLC35A1
RNF103 BRPF1
DOC2B PLK3
H1FX HNRNPK
H1FX YY1
H1FX SFRS11
SUZ12 USP14
HMGB1 SFRS7
STXBP1 CES2
STXBP1 RREB1
STXBP1 PPP3CB
CLUL1 HRG
AP2M1 PUM2
AP2M1 ZCCHC11
PSME2 CD63
PUM1 CYP51A1
PUM1 HNRNPC
CKAP5 PPP1CC
CKAP5 KIAA0174
GANAB KIAA0174
RAD21 GANAB
PSME4 WAPAL
ARL6IP1 NCOA4
AQP2 CNTD1
DAZAP2 TOP2A
GNPDA1 NCL
GNPDA1 RPA2
SNX17 SRPK3
SP2 PWP1
KIF14 KIAA0174
TMEM41B GDI1
TMEM41B CDH2
AFAP1 ZMYND11
AFAP1 CPE
AFAP1 SRP9
AFAP1 PTPN12
EIF4A3 TAF7
CLTC UBC
CLTC AFAP1
DAD1 EIF3I
DAD1 NCL
PRDX6 PTPN11
PRDX6 UQCRC2
WTAP TSN
SPCS2 SLC30A1
SPCS2 IL8RB
SPCS2 RAP1A
SPCS2 RBM25
KIAA0101 NFIB
KIAA0101 CTCF
PYY DRD4
OGDH RPA2
MARCKS PCNA
PSMA3 PCBP1
MARCH6 LOC728849
MARCH6 BCLAF1
MARCH6 UBE4A
MARCH6 PUM1
MARCH6 CKAP5
DAXX POM121L9P
SCAMP1 COPS8
TLK2 DDX21
CDC7 TANK
PSMD12 CSTF3
ARHGEF12 SECISBP2L
KIAA0317 SFRS2
KIAA0317 CYP51A1
KIAA0317 MUT
KIAA0317 HNRNPC
KIAA0317 HMGN1
C4orf8 H3F3B
CAPRIN1 SFRS2
CAPRIN1 GTF2E1
ATP13A3 HNRNPU
ATP13A3 PSEN1
KTN1 TOP2B
BTG2 CORO1B
GAS2L1 CORO1B
ATAD4 SH3GL3
TFE3 CHRND
FOXO4 ACTR1A
NRIP1 XPO1
COPB1 DYRK1A
BCAP31 NCOR2
DRG2 SF1
RPL11 RPS7
RCN2 LBR
NCOA4 RRAGA
NFE2L1 LEPROT
RBL2 CDK9
ODF1 ADRB3
RBBP4 CREB1
SSR2 SNRPB
PPP1CC DDX5
RBBP7 HIF1A
PAX8 ODF1
CNTN2 CXCR3
RPS8 NACA
ADSL COMT
ATP5F1 MAPRE2
YWHAQ RB1CC1
YWHAQ UBE2I
YWHAQ LBR
POU2F2 PRB2
HMGN2 DDX5
CD8B NOTCH3
NFIC GLA
CENPB ABP1
CCDC106 FXYD3
CCDC106 CXCR3
TP53I11 PTPN21
PTPN11 ATP13A3
FTO MFGE8
NARS SSR2
NARS MCM3
GTF2I LEPROT
HTATSF1 E2F1
SLBP DYRK1A
EIF4G2 BAT1
TRA2B ACSL1
SMARCD1 H3F3B
TBCC PRNP
TANK PPID
NEUROD2 GRM8
VBP1 PRCC
VBP1 GOLGA4
YWHAE SFRS2
PLEC1 C12orf32
POLR2G UNG
TAF15 UFD1L
HERC1 ABL1
PTP4A1 TRA2B
USP5 P4HB
MTMR6 XPO1
DNAJC7 HNRNPK
DNAJC7 TRA2A
INPP5J SMARCD1
SUPT4H1 MPP2
LOC100131892 HMGN1
AANAT SMARCC2
PMS2L11 AANAT
BIRC2 PAFAH1B1
PPP2R5C MTMR6
NCOR2 PRNP
CBX1 TRA2B
CBX1 PPP2R5C
ALDH9A1 YWHAQ
ALDH9A1 MT1F
DUT BRD2
DUT LAMP2
HDAC2 BAT1
GRM1 C12orf32
GFER DLG4
CTCF PRPF18
MAPRE1 NFIB
SRP9 UBXN2B
SRP9 RHEB
TMEFF1 CCBL2
TAF7 PHC2
TAF7 RRAGA
VAT1 BRD2
VAT1 AGER
MLLT11 NCOA4
CSTF3 RNF113A
CSTF3 TUBA1A
CSTF3 SRPK2
CSTF3 TANK
CSTF3 INPP5E
PTP4A2 MAPK6
COL11A1 LGALS9
ILF3 RBMX
TRIM26 M6PR
TRIM26 UFD1L
TP53BP1 CREB1
ZNF132 AVPR1B
ZNF132 IFNA8
MLH1 ALDH9A1
FUBP1 SFRS2
FUBP1 EIF4G2
EP300 XPO1
PROL1 SC65
FLT1 WARS
PKIA YWHAQ
KPNA1 ABCD3
SEPT7 TAF7
HNRNPA3P1 MLH1
CDH2 RBM6
CDH2 CYP51A1
NASP HNRNPU
NASP MAPK1IP1L
NASP SRP14
GUCA2A AZGP1
U2AF1 H3F3A
MYT1 CASC3
MYT1 CPE
AAMP DDB1
PTPN12 SRP9
LRPPRC PCBP1
LRPPRC XPO1
BRPF1 CTCF
BRPF1 HNRNPC
ACADM CAPZA1
GFPT1 UNG
GFPT1 TSG101
SMARCA1 EIF4G2
SMARCA1 CTCF
TNFAIP1 SMARCA1
TNFAIP1 PSEN1
YY1 ZNF146
YY1 TRA2B
YY1 TDG
YY1 CDK4
GTF2B USP5
UBE2A LMNB1
SFRS11 TP53BP1
MUT TSG101
MUT UBE2A
MATR3 GNB1
MCC MMD
NCL HNRNPK
GNAO1 SH3GL3
H2AFZ DYNLL1
ATP5J MAPK1IP1L
ATP5J DDX21
ARF4 UBE2V2
ARF4 ARFIP2
ARF4 DNAJC7
ARF4 IL8RB
AP2B1 UFD1L
PRKAR1A DDX18
PRKAR1A LOC100131892
PRKAR1A TAF7
PRKAR1A CELA2B
SRD5A1 CSTF3
OAT SMARCA1
UBC LBR
CCL3 CCL4
ATP2A2 RABGGTB
ATP2A2 GOLGA4
ATP2A2 C5orf13
RAP1A EIF4G2
CYCS ATXN10
CYCS KPNA2
COX5A ARPC2
ATP5B GNA11
ACTG1 XPO1
ACTG1 SFPQ
GZMA CCL22
YES1 DDX18
GAST HLA-C
LMNA CCL22
PPP2R5E TM9SF2
PPP2R5E SLBP
PPP2R5D ZNF238
SAFB PRKACA
IMMT TSN
IMMT DUT
IMMT VAT1
AGFG1 KDELR2
SFRS7 PTPN12
RB1 ACADM
RBM25 ATP13A3
RBM25 CDH2
RBM25 MAPK14
HMGN3 LRPPRC
KPNB1 MSH6
CNTD1 SF1
CACNA1S GIPR
PTGES3 CLCN3
POLA2 COL16A1
ADORA1 HMGA2
NEK4 TWF1
RPL27 RPL27A
FMR1 RNF113A
TMEM97 VAT1
RELA EPHB3
EIF1AP1 MVK
DHX9 SLBP
DHX9 PPP2R5C
TUBGCP3 SMARCA1
DLD TSG101
BMI1 PTPN12
RBM15B GDI1
RBM15B HNRNPK
RBM15B WARS
RBM15B CXADR
RBM15B VAT1
LGALS3BP MMD
RBM39 CAPRIN1
RBM39 LAMP2
SFRS3 ATXN10
PWP1 DDX18
PWP1 RBBP7
PWP1 ILK
VDAC1 DUT
SPRR1A AVPR1B
TRIM23 DDX18
SPTB MYBPC1
MME PTCRA
UBL4A PSMB5
PARP1 YY1
PHF3 CAMLG
UBXN4 NCOA4
UBXN4 KPNB1
RAPGEF5 GUCA1A
UTP14C ATP5F1
WAPAL XRCC5
TMEM131 CYP51A1
TMEM131 ATP2A2
KIAA0240 PPP1R11
IGL@ MME
DYRK1A LMNB1
ERH RBM4
TTC3 SON
TTC3 SUMO1
TTC3 TRIM23
TTC3 HNRNPM
SCAP UQCRC1
CSF1R CHIC1
CSF1R HNRNPK
CSF1R TNFAIP1
ZCCHC11 ZMYND11
ZCCHC11 NAP1L4
ZCCHC11 NASP
ZCCHC11 RFC3
NPAT CTLA4
UBE2N SMN2
FAM120A USP5
SMC1A HIF1A
KIAA0174 VAT1
KIAA0174 YES1
NUP188 ATP1A3
BCLAF1 UNG
BCLAF1 TUBGCP3
BCLAF1 NCOA6
PSMC6 EIF1AP1
PSMD2 LOC728849
PSMD2 DCUN1D4
RNF103 USP10
DOC2B ACOX2
SUZ12 HMGN2
SUZ12 NAP1L4
LOC96610 SUZ12
SART3 USP10
GGA3 SLC9A6
HMGB1 ALDH9A1
HMGB1 UBE2A
AP2M1 UFD1L
UBE4A ZNF638
PDIA6 XBP1
PDIA6 MCFD2
PUM1 TAF11
PUM1 SEPT7
CCT5 TARS
VPS72 MAB21L1
SNRK ISCU
PSME4 TMEM131
ABLIM1 DNM1
AQP2 PSD
AQP2 SLC18A1
DAZAP2 NOTCH3
DAZAP2 GOLGA4
GNPDA1 CEACAM4
GNPDA1 PSMD2
NCAPD3 FEV
DDOST CD63
SP2 XPO1
SP2 ALDH6A1
SP2 NPAT
SP2 SNRK
TRIP12 SP2
SFRS3 MAT2A
BRD3 GNA11
BRD3 VPS72
EIF4H SSR2
EIF4H TAF7
TMEM41B YY1
AFAP1 RSC1A1
AFAP1 RXRB
AFAP1 SFRS7
CLTC ATP13A3
CLTC UBE2V2
CLTC SMARCA1
ATP6AP1 TOP2B
ATP6AP1 SAFB
ATP6AP1 AP2M1
DAD1 PSMA1
PSMD6 SLC30A1
PSMD6 UBL4A
WTAP NUP153
SPCS2 IFNGR1
SPCS2 FMR1
ECHS1 ATXN1
TOMM20 DDX21
CCT8 TRA2B
CCT8 EIF3I
MARCKS RBBP7
MARCKS KIAA0430
MARCKS GTF2I
MARCKS RASA1
MARCKS PSMD2
PSMB1 SSRP1
TYMS H2AFZ
MARCH6 SP2
STX16 CLCN3
STX16 ZNF148
STX16 ATP6V1A
RAD23A KRT16
COX6B1 NEDD8
TLK2 MAPK6
TLK2 ABO
TLK2 EFNB1
TLK2 E2F1
TLK2 H1FX
PSMD12 EPS8
STXBP2 AANAT
ARHGEF12 SRPK2
ARHGEF12 PSMD11
KIAA0317 XPO1
KIAA0317 PPP2R5C
RNF4 PRKAR1A
C4orf8 GLA
ATP6V0A1 PAK2
ATP6V0A1 SFTPA1B
CES2 H3F3B
IGF2R C12orf32
DDX18 RHEB
TFE3 TRIM15
ACOX2 MBL2
MAPRE2 HNRNPU
PDLIM4 GAD1
BLMH DDX5
UNG DDX5
NRIP1 LEPROT
NRIP1 NFIL3
RCN2 USP7
RCN2 UNG
TSN PCBP1
ATP6V1E1 GNA11
TNFRSF4 GNA11
RBBP4 LBR
RBBP7 RABGGTB
FUS ARAF
MAT2A SET
SP3 COMT
HNRNPU TOP1
CHML KRT81
CD52 MPZ
NOMO1 MAPRE2
YWHAQ ACSL1
TCP1 SFPQ
PPIA SNRPB
ENO2 ATP5F1
ENO2 DDB1
CPE MAPRE2
FOSL1 CXCR3
HSP90B1 PDIA3
HSP90B1 SNRPB
HSP90B1 PPID
BCR ADRB3
PRKACA CDK9
KIAA0430 GOLGA4
EIF3F RBMX
WIPF2 HMGN2
MAPK1IP1L TAF11
AGER TOP2B
EBNA1BP2 RBBP7
CCDC106 CDK9
PTPN11 DDX18
CSDC2 IRX4
GTF2I LOC728849
HTATSF1 CD24
MSH6 HMGB2
PAFAH1B1 ABL1
SLC30A1 RCN2
TRA2B YWHAQ
UFD1L DDX5
BCAT2 COX10
LMF2 GTF2H4
UBE2V2 SFPQ
SMAD1 CASC3
PLEC1 HADHB
POLR2G HNRNPU
ARVCF H3F3B
COPS8 ATXN10
EIF5 YWHAQ
SERINC3 RAB2A
USP5 LMNB1
USP5 CREB1
MTMR6 GTF2I
CCNG2 HSP90B1
CCNG2 CREB1
ZNF211 PURA
MAB21L1 ATP5F1
MAB21L1 YWHAQ
CBX1 NPEPPS
CBX1 KIAA0430
GFER TERF1
GFER LPCAT3
KPNA2 TDG
CYP51A1 MAPK6
CALCOCO2 ACLY
HIF1A LOC728849
SRP9 ZMYND11
CX3CR1 LHCGR
GPS1 SH3GL3
TAF7 CBX1
VAT1 TSN
VAT1 ATP5F1
VAT1 C11orf58
DUSP5 ALDH9A1
EPS8 PPP2R5C
COL11A1 TUB
IL8RB MAT2A
ILF3 UBE2D2
TP53BP1 CXADR
ZNF131 HNRNPC
EFNB1 CDK9
EFNB1 CASC3
MLH1 BMPR2
HSPA13 TOP2B
APLNR PRKCG
HNRNPH2 DNAJC7
EP300 PCBP1
KPNA1 PPP1CB
SEPT7 ATXN10
SEPT7 PGK1
WASF3 SMAD2
CDH2 C11orf58
CDH2 IL8RB
NASP C11orf58
U2AF1 POLR2E
PLCB2 DUSP5
AAMP CHIC1
AAMP SP3
PTPN12 RBBP4
ALDH6A1 HLA-DQA1
BRPF1 EIF4G2
KDELR2 HNRNPU
RPS3A COX7C
RPS19 RPS15A
RPS19 RPS21
TNFAIP1 JUP
TNFAIP1 ACADM
YY1 RABGGTB
YY1 PHKB
SFRS11 PRKACA
SFRS11 SEPT7
MUT PSMB5
MUT SUMO1
NCL SSR2
NCL SP3
NCL TRA2B
CSNK2A1 SUMO3
CSNK2A1 DDX18
CSNK2A1 NCOA4
CSNK2A1 AAMP
H2AFZ YY1
ARF4 PPP1R11
PRKACB PRKX
PRKACB WWP1
ADRA2B DAZL
PRKAR1A FEV
PRKAR1A ABCD3
VCL LGALS3
XRCC5 TNFAIP1
ZNF8 CYP2C19
RAB1A NPEPPS
CREB1 SFPQ
UBC HNRNPA2B1
RASA1 TNFAIP1
MCFD2 CAMLG
MCFD2 ATP5J
ATP2A2 CPE
AMD1 PRKACB
YES1 PPP1R11
C1R CFH
HRG TNFAIP3
PPP2R5E SNRPB
PPP2R5E CBX1
PPP2R5E HDAC2
PPP2R5E HSPA9
PPP2R5D ATP2A2
PSEN1 ACTR1A
SF1 UBTF
SAFB COMT
AGFG1 USP7
SFRS7 NAP1L4
SFRS7 PPID
ZNHIT3 SAFB
RBM25 NFE2L1
RBM25 SRP9
HMGN3 ATP5J
CNTD1 NFIC
STAT3 THRA
HNRNPF HMGN1
CCT6A NASP
MC5R CYP3A4
EIF1AP1 DDX21
UQCRC1 CCT7
UQCRC1 NARS
VHL HNRNPC
DLD RB1CC1
BMI1 SLC12A1
BMI1 VAT1
BMI1 STMN1
CAP1 ILK
PCDHGC3 EPHB3
HSPA9 BRD2
HSPA9 GOLGA4
RBM39 VAT1
CSN2 TNXB
TSPAN7 SYT1
VDAC2 NPEPPS
PWP1 SAFB
RFC3 NCOA4
RFC3 MAT2A
RFC5 ESRRB
VDAC1 PPP1CC
TRIM23 CBFB
HNRNPM KPNB1
PCNA RELA
SPTB CD8B
SPTAN1 RGL2
SLC25A4 DYRK1A
UQCRC2 CAMLG
ATP2B1 MAPRE2
ATP2B1 SFRS4
ALPI CSN2
UBL4A UQCRC1
AOC2 ALDH6A1
SLC9A6 PKIA
SLC9A6 STMN1
UBXN4 LOC100131892
UBXN4 SET
UBXN4 CYCS
HSF4 ZNF141
WAPAL UBXN4
TMEM131 PHKB
SECISBP2L GNB3
SLC23A2 RCVRN
TATDN2 HNRNPC
TATDN2 TRIM23
NID2 GFER
NID2 HMGN1
TTC3 SFRS2
CSF1R SRP54
CSF1R MADD
ZCCHC11 KIAA0240
ZNF638 CPE
ZNF638 CAMLG
ZNF638 CSF1R
UBE2N SNRPB
UBE2N ATP6V1B2
LPIN1 IL11RA
FAM120A TOP2A
NCOA6 WAPAL
SMC1A HMGB2
KIAA0174 PPT1
BCLAF1 DEK
BCLAF1 FMR1
BCLAF1 ACSL1
PSMC6 XRCC5
CIRBP CLOCK
DPYSL3 TOP2B
H1FX ARF4
H1FX DYRK1A
SUZ12 NASP
STXBP1 HERC2P3
STXBP1 KIAA0513
STXBP1 SLC18A1
STXBP1 MAPK9
AP2M1 PSMC6
MED24 UBTF
UBE4A DCUN1D4
GPM6A SRP9
PDIA6 VDAC1
PUM1 PSMB5
PUM1 ANKRD46
PUM1 TANK
CKAP5 HMGN2
CKAP5 RASA1
VPS72 UTP14C
SNRK CAP1
SNRK SEC14L1
RAB21 EPS8
PTGIR MYBPH
DAZAP2 PPP1R11
GNPDA1 ACADM
ZNF33A ATXN10
LOC100133166 PRNP
DDOST UBE2N
SP2 PCBP1
SP2 SFRS7
TRIP12 HSP90B1
SFRS3 RBBP7
SFRS3 GNPDA1
PSMB3 SEC13
KIF14 SUZ12
EIF4H SFRS2
EIF4H MAPK1IP1L
EIF4H SLBP
EIF4H IFNGR1
EIF4H PDIA6
TMEM41B SMAD5
EIF4A3 CHN2
EIF4A3 SLC20A1
CLTC ZMYND11
CLTC EBNA1BP2
CLTC TRA2A
ATP6AP1 PTPN11
DAD1 SLBP
PSMD6 CAPZA1
PSMD6 MORC3
PRDX6 USP7
WTAP PUM1
TOMM20 CYCS
CCND2 GTF2I
UBE3C KIAA0240
CCT8 CAMLG
GLO1 PCBP1
CRK SFRS11
MARCKS HSPA9
MARCKS CLTC
PSMA3 HSP90B1
PSMA3 EBNA1BP2
PSMA3 SMN2
UBE3A NF1
TLK2 BCLAF1
TLK2 NUP93
CDC7 MUT
CDC7 CREB1
CDC7 RAB21
ARHGEF12 CNTD1
KIAA0317 TRIM23
KIAA0317 UBXN4
COMT SFPQ
RING1 CD3E
MAPK1 HNRNPU
PLK4 POU2F2
SLC6A3 BAK1
XPO1 HSPA9
PSD THRA
SUMO2 ATXN10
DDX18 SUMO1
ATAD4 CSN2
NRIP1 TOP1
COPB1 USP7
COPB1 SKP1
KRT81 CYP2A13
CDK9 MLLT3
TRAF4 AP3S2
GDI1 CD24
AZIN1 DDX5
RBBP4 SF3A1
PPP1CC CREB1
HNRNPK RNF113A
ZNF146 RBBP4
ZNF33B TDGF3
CNTN2 LST1
NDP SHROOM2
ATP5F1 GNA11
SLC25A3 POLR2E
CD46 PCBP1
YWHAB MAZ
YWHAQ ABCD3
M6PR PSD
FOSL1 PFKFB1
COX7C SNRPB
GNAT1 PDE6B
PRKACA SMC1A
MAPK1IP1L ACTR1A
EED RBBP7
BTN2A2 LOC728849
BBS9 FABP3
SDCBP NSMAF
SLC9A3R2 HLA-DQB1
ANKRD46 TOP2B
EIF4G2 GTF2I
LOC728849 RNF113A
SMAD2 NOMO1
SMARCD1 ADRB3
RPL3L SIGMAR1
GPR31 SIRPD
UFD1L HMGN1
ASNA1 CYP3A4
TANK MAPK1IP1L
CUL3 LEPROT
CUL3 GDI1
CUL3 RRAGA
VBP1 CLCN3
CAPZA1 SFRS2
YWHAE CALM2
TRA2A ATXN10
TRA2A CALM2
PNOC FCGR2B
USP5 LOC728849
ISCU YWHAQ
ISCU TOP2A
DNAJC7 NARS
INPP5E MT1X
SMAD4 TANK
VEGFC GIPR
PMS2L11 CHERP
MAB21L1 HNRNPC
BIRC2 PSMB5
PPP2R5C DDX5
PPP2R5C GOLGA4
EIF3I EIF3F
TSC22D1 MADD
RBM6 HNRNPU
GPR17 ESRRB
SMG1 CRAT
APOC4 CPZ
DUT SNRNP70
HDAC2 PTP4A1
HDAC2 LAMP2
HDAC2 MCM3
RREB1 HNRNPC
NFIL3 ACTR1A
MAPRE1 GOLGA4
MAPRE1 CTCF
CSTF3 CTNNB1
CSTF3 ALDH9A1
CSTF3 HSPA9
ABO CCNG2
RPS10 NACA
PTP4A2 YWHAB
ILF3 SP3
TP53BP1 CLOCK
EFNB1 M6PR
HSPE1 PRDX4
MLH1 GOLGB1
MLH1 CLOCK
FUBP1 SMAD4
FUBP1 HSPA9
CAPZA2 PTP4A1
APLNR CSN2
PNRC1 RBMX
EP300 TANK
EP300 LOC100131892
EP300 DUSP5
CHD8 PRKCG
DMD HOXB6
ALDH7A1 CAPRIN1
ALDH7A1 SRP9
CDH2 COPB1
CDH2 ALDH7A1
MYT1 ATN1
AAMP DGCR6
SLC5A2 IFNGR2
ALDH6A1 MADD
ACADM SLC30A1
ACADM CALCOCO2
ACADM PXN
GFPT1 EIF4G2
GFPT1 ALDH7A1
KDELR2 PGK1
RPS3A RPS9
GABRB3 ATXN10
TNFAIP1 PURA
TNFAIP1 SP3
YY1 ZMYND11
RPS6 RPS28
ARF3 APLP2
CDK2 IL8RB
HSF2 MAB21L1
PSMA1 PCBP1
MCC MAPRE2
ARF4 FUBP1
PRKACB XPO1
PRKACB PKIA
PRKACB GABRB3
AP2B1 WWP1
PDC GNAT1
SRD5A1 ACADM
PRKAR2B KIAA0430
RAB3A GP9
RAB1A BLMH
UBC CTNNB1
CD3E REG1A
CAPN2 RPN2
ATP2A2 HTATSF1
ATP2A2 CTCF
CYCS UBE2V2
IL4 LPAL2
PPP2R5E USP14
SAFB C11orf58
IMMT SEPT7
IMMT U2AF1
AGFG1 SMARCA1
SFRS7 SRP9
SFRS7 SET
GSK3A SPRR2C
RPL34 RPS8
PI4KA PPP3CB
INSL4 CPLX2
UQCRFS1 RRAGA
POLA2 NASP
GNA13 ATXN10
TMEM97 PCBP1
TMEM97 SAFB
RELA GOLGA4
RELA AGFG1
PTPRN CES2
EIF1AP1 PRKAR1A
UQCRC1 NCOR2
UQCRC1 COX5A
VHL ADD1
DHX9 SUMO2
DHX9 EIF3I
DHX9 SAFB
BMI1 RXRB
RBM15B VBP1
RBM15B CREB1
RBM15B EIF1AP1
GRIN1 SCN1B
PCDHGC3 STMN1
PCDH1 ADRB3
HSPA9 RRAGA
RBM39 ATXN10
RBM39 MLLT11
SFRS3 CTCF
VDAC2 SOD1
PWP1 LOC728849
MXD1 CAMP
VDAC1 VBP1
TRIM23 ALDH7A1
RPA2 TRA2B
SLC25A4 PTP4A1
MTHFD1 NCL
ATP2B1 HSP90B1
PARP1 RBM39
UBXN4 MMD
MRPS27 MAPK1IP1L
WAPAL HNRNPK
WAPAL SRP9
TMEM131 PSIP1
SECISBP2L MRPL49
SECISBP2L GHRHR
SECISBP2L STMN1
SECISBP2L PRKAR2B
FAM3C CYCS
KIAA0240 DDX18
EDEM1 APLNR
EDEM1 CD34
NID2 IDH3B
TTC3 MLLT11
KIAA0195 THRA
CSF1R PDHX
ZCCHC11 NARS
NPAT PRDM2
ZNF638 C11orf58
ZNF638 VDAC1
UBE2N NPEPPS
NCOA6 CTCF
KIAA0174 ISCU
KIAA0174 E2F1
KIAA0174 SFRS7
KIAA0174 SEC13
MDC1 EHMT2
BCLAF1 ATP1A3
BCLAF1 AP2B1
PSMC6 HNRNPM
PSMD2 IL8RB
CIRBP THRA
DPYSL3 DCUN1D4
RNF103 NRIP1
RNF103 HSPA13
H1FX RBBP4
SUZ12 C11orf58
SUZ12 RHEB
HMGB1 COMT
STXBP1 NFIC
STXBP1 PDK2
AP2M1 SEPT7
UBE4A CREB1
PDIA6 GNG10
PUM1 SRD5A1
CCT5 MTIF2
CCT5 PSMC1
CKAP5 PPP2R5C
CKAP5 GTF2B
CKAP5 RPA2
CKAP5 PSMD2
CKAP5 PDIA6
VPS72 PSD
VPS72 CSK
VPS72 THRA
SNRK ATP2A2
SNRK YWHAH
GANAB WWP1
GANAB PPID
SYT11 SMARCA2
ARL6IP1 UFD1L
ARL6IP1 UBC
ARL6IP1 SFRS7
ARL6IP1 UBE4A
DAZAP2 TRA2A
DAZAP2 KIAA0174
GNPDA1 SMARCA1
NCAPD3 AGER
SP2 ALDH9A1
TRIP12 SMARCA1
SFRS3 UBXN2B
SFRS3 CDK4
VEZF1 NARS
MOBP SERPINI1
KIF14 ZNF638
EIF4H SLC16A1
TMEM41B ATP13A3
RAC1 USP14
RAC1 TNFAIP1
RAC1 GGA3
AFAP1 CHIC1
AFAP1 HSPA9
NEDD8 VDAC1
CLTC PCNA
ATP6AP1 SP3
ATP6AP1 TRIM23
DAD1 PCBP1
HERPUD1 SEC13
PSMD6 TMEM41B
PRDX6 PWP1
PRDX6 CSF1R
SPCS2 MMD
SPCS2 EPHB3
SPCS2 WARS
SPCS2 CBFB
KIAA0101 PRCC
KIAA0101 LBR
KIAA0101 SLC25A4
GTF3C2 MATR3
CCT8 UNG
CCT8 EPRS
CCT8 HDAC2
EIF4G1 CD300C
EIF4G1 FOSL1
PSMA3 IK
PSMB1 COX6A1
MARCH6 YWHAQ
STX16 PRKACB
SCAMP1 TNPO1
UBE3A DPEP1
LGALS9 PTGER3
CDC7 CLTC
PSMD12 PURA
PSMD12 EPHB3
PSMD12 FASN
ARHGEF12 USP10
KIAA0317 PCBP1
KIAA0317 CTCF
KIAA0317 WAPAL
ATXN10 ACTR1A
GSTT1 INHA
BAT1 TOP2B
BAT1 HNRNPU
RBMX TUBB
LEPROT HMGN1
CHIC1 LOC201229
CES2 REG1A
ARPC1A TMSB10
XPO1 RBMX
AP3S2 ARHGEF6
DGCR6 GNA11
CTNNB1 TUBA1A
ZMYND11 ACTR1A
MMD HNRNPU
MMD DDX5
PHKB HNRNPU
TAF11 RRAGA
BCAM AVPR1B
RAB11B SF1
GDI1 DDX18
GDI1 RRAGA
RCN2 HSPA9
NCOA4 SFRS2
MT1X HMGA2
TNFRSF4 CNP
GOLGB1 BMPR2
RBBP7 ALDH18A1
FUS GNA11
MAT2A SUMO2
SP3 SALL2
ACLY RPN2
TRAM1 RABGGTB
ATP5F1 NCOA4
RRM1 UQCRH
YWHAQ BRD2
YWHAQ CLOCK
RPS3 RPL13A
TPT1 ADSL
CD8B PSD
H3F3A SFPQ
CENPB MAN2B1
OAS1 HADHB
NDUFA4 ASNS
FRZB COL3A1
WIPF2 HNRNPU
BTN2A2 KCNJ4
DDX39 SNRPB
PHC2 CLCN3
PHC2 PRDX1
BBS9 MADD
EBNA1BP2 NFE2L1
CASP10 SLC6A3
NFIB DYRK1A
RAE1 LLGL2
PTPN11 ACLY
FTO MPP2
GRM5 GLRA2
HTATSF1 CASC3
SLC30A3 CD3E
MTR FAS
SMAD2 TMED10
CXCR7 MSX2
UFD1L IFNGR1
UBE2V2 PCBP1
SLC12A1 CHGB
SDHC PPP1R10
VBP1 HMGN2
YWHAE GDI1
WNT7A ZNF33B
TRA2A RBBP7
C11orf58 RB1CC1
PTP4A1 GDI1
MTMR6 CAPRIN1
ISCU BAT1
ISCU SUMO1
DNAJC7 WIPF2
DNAJC7 NAP1L4
SMAD4 MAT2A
SMAD4 HTATSF1
DDX21 TNPO1
NNT SCNN1G
MAB21L1 RBM4
ELAVL1 CYP21A2
PPP2R5C RABGGTB
PPP2R5C NCOA4
PPP2R5C LOC728849
CDK4 POLR2G
CPLX2 DBP
ALDH9A1 AGER
USP14 RBBP7
USP14 MAPK1IP1L
CALCOCO2 SFRS2
SRP9 PNN
SRP9 YWHAE
SRP9 CALM2
GPS1 RGL2
ABCA2 BCL9
CSTF3 PPP2R5C
BNIP1 SDC4
ILF3 COPB1
TRIM26 MADD
ATP5G3 YWHAQ
ATP5G3 KRT10
ZNF131 SP3
EFNB1 HNRNPC
HSD17B3 ATM
HSD17B3 PMS2L11
FUBP1 PRKX
HSPA13 RBBP7
TBL3 BTG2
ALDH7A1 TOP2B
NASP VBP1
PLCB2 MT1B
SET RRAGA
PTPRZ1 MCM5
PTPN12 MAPK1IP1L
PTPN12 CSTF3
ALDH6A1 MAP4K5
ACADM PHKB
ACADM NFIB
ACADM C5orf13
GFPT1 TOP2B
GFPT1 VBP1
SMARCA1 UFD1L
IRF9 TFF1
B4GALNT1 SOD3
RPS19 RPL35A
YY1 MAPRE2
YY1 SMC1A
GTF2B HNRNPU
GTF2B NFIL3
ADRA1D POM121L9P
SFRS11 CTCF
PPP2R1B APLNR
MUT FUBP1
PSMA1 TRAM1
JAK1 HNRNPH2
SSFA2 PRKACA
NCL NUP153
NCL PTPN11
CSNK2A2 MAP2K5
CSNK2A2 UQCRB
CTLA4 SLC6A6
AP2B1 TOP2B
AP2B1 YWHAQ
PRKAR1A TRA2A
PRKAR1A C5orf13
HLA-DOA SLC29A2
STMN1 TNFAIP1
PRKAR2B ENO2
PRKAR2B CPE
XRCC5 NUP153
XRCC5 PTPN11
XRCC5 GFPT1
UBC ALDH9A1
THRA TNFAIP1
CYCS NRIP1
CYCS MCFD2
PDGFRA C12orf32
QDPR GOT1
HNRNPC FMR1
YES1 COPB1
YES1 GOLGA4
YES1 ALDH7A1
COL5A2 FN1
SAFB SUMO2
IMMT HSP90B1
IMMT DGUOK
SFRS7 PPP1R11
CAMK1 MAPKAPK3
ZNHIT3 TNPO1
ACOT2 MPO
RBM25 DDX18
RBM25 CBX1
HMGN3 ATP5F1
CSNK1A1 DDX5
ITGA8 GFER
PTGES3 ILF3
SLC20A1 YY1
CBFB FMR1
RELA HIF1A
PPP3CA THRA
SFRS4 NARS
MLLT3 CSK
TNK2 PSD
BMI1 RBL2
BMI1 MPO
BMI1 LOC201229
BMI1 PRPS1
RBM15B PTP4A1
RBM15B DUT
RBM15B MVK
RBM15B AP2B1
RBM15B HMGN1
PCDHGC3 TNFRSF4
RBM39 GOLGA4
VDAC2 WIPF2
PWP1 ILF3
PWP1 ZNHIT3
MXD1 PDE1C
VDAC1 SNRPB
CYP4A11 PRB2
TRIM23 RASA1
HNRNPM KTN1
PCNA CDK4
RPA2 ANKRD46
SLC25A4 EBNA1BP2
SLC25A4 ZNHIT3
UQCRC2 SNRPB
UQCRC2 KPNB1
UQCRC2 PPID
ANXA7 RBBP7
MME ADORA1
CYP2F1 SLC5A2
HMGN1 SFPQ
AOC2 CDSN
SLC9A6 HERC1
SLC9A6 ARF3
SLC9A6 MPO
WASF1 EYA2
UTP14C XRCC5
WAPAL RASA1
WAPAL DLD
TMEM131 FMR1
SECISBP2L GNA11
SECISBP2L RNF10
PUM2 CPE
PUM2 FUBP1
KIAA0240 NUP153
KIAA0240 DLD
IGL@ RSC1A1
KIAA0232 PPP1R8
APPBP2 PRKACB
EDEM1 INPP5J
CSF1R CUL3
CSF1R IL8RB
CSF1R ZNF134
ZCCHC11 ATP5F1
ZCCHC11 DDX5
ZCCHC11 WIPF2
ZNF638 TMEM97
UBE2N DNAJC7
UBE2N IMMT
USP10 SP3
NCOA6 GOLGA4
NCOA6 LAMP2
KCTD2 GARS
KIAA0174 HTATSF1
BCLAF1 RBM6
RNF144A EIF4G2
PSMC6 CD46
PSMC6 SMARCA1
PSMD2 TRPC1
PSMD2 HNRNPC
PSMD2 RELA
CIRBP BTN2A2
RHEB SFRS2
DPYSL3 RBM25
RNF103 MAPK1
RNF103 PPP2R5E
H1FX HMGB2
H1FX ACADM
BTG3 YES1
GGA3 PTP4A2
STXBP1 ABL1
STXBP1 PRKAR2B
UBE4A PPP2R5E
UBE4A RNF103
CASR CXCR3
PUM1 BAT1
PUM1 RBM25
VPS72 EZR
PLCL1 MAP1B
NUP93 UFD1L
GANAB FAM120A
RAD21 FAM120A
DAZAP2 TAF7
DAZAP2 BRPF1
CD151 GANAB
NCAPD3 BCR
NCAPD3 BTN2A2
SP2 TAF15
SP2 WASF3
TRIP12 CUGBP2
TRIP12 TTC3
SFRS3 UBE2V2
MOBP PCP4
BRD3 TNFRSF4
KIF14 EIF1AP1
EIF4H TRA2B
TMEM41B UBE2A
TMEM41B CAP1
EIF4A3 CASC3
CLTC ILK
CLTC C5orf13
CLTC KIAA0247
ATP6AP1 EFNB1
ATP6AP1 PPP2CA
PMP2 ETV5
DAD1 PSMA6
DAD1 TRIP12
PSMD6 BIRC2
PSMD6 PTPN12
SPCS2 NARS
SPCS2 TWF1
SPCS2 MCFD2
SPCS2 CAP1
SPCS2 PDHB
TOMM20 SRP9
TOMM20 TMEM131
CRK SRD5A1
OGDH ATP5F1
PSMA3 CTCF
PSMA3 GNPDA1
ARPC4 CD8B
GRM8 RAB21
CDC7 TTC3
PSMD12 PPP1R11
PSMD12 IDH3A
PSMD12 UBC
PSMD11 SMC1A
PSMD11 SP2
PSMD11 HERPUD1
STXBP2 USP11
STXBP2 MT1E
STXBP2 HPCA
ARHGEF12 YWHAB
MADD SDC4
KIAA0317 CPE
KIAA0317 PTP4A1
KIAA0317 CSTF3
KIAA0317 PSMD2
C4orf8 EDEM1
NUP153 ACSL1
RBMX CCBL2
PRKCG TNXB
XPO1 DDX5
XPO1 TIAL1
RARB TYRO3
SALL2 MAPK14
DDX18 LEPROT
RABGGTB DYRK1A
PSMB5 PPID
ACOX2 CELA2B
MAPRE2 RHEB
FOXO4 IFNA6
COPB1 PHKB
CUL5 SLC6A3
PPP1R11 XPO1
CASC3 BAT1
NOTCH3 FEV
GDI1 HMGN1
GOLGB1 USP7
ODF1 CES2
CETN2 SF1
CLIP1 MT1X
DEK FMR1
ADH6 TUB
WARS CCL22
RAB8A CLIP1
YWHAQ COPB1
GJA1 EMP1
VAV1 AVPR1B
HMGN2 PPP1R11
GNB1 SFRS5
GNB1 MAP2
CD5 POU2F2
RAF1 POLR2B
SEC31A ALDH18A1
BTN2A2 PTCRA
RBM4 LMNB1
AGER SFRS2
AGER HMGN2
PHC2 GNA11
CNTNAP1 ALDOC
CPZ CHML
CCL22 HP
TSG101 H3F3A
TM9SF2 ZMYND11
ANKRD46 HSPA9
PPAP2B PEA15
PTPN11 NFYC
PTPN11 PSMB5
PNN DYRK1A
EIF4G2 PRKX
MSH6 PCBP1
MYD88 CD8B
TRA2B DYRK1A
SMARCD1 FUS
SMAD1 UFD1L
CDH18 SH3GL3
VBP1 SSR2
VBP1 PPP1CC
C11orf58 SNRPB
SNW1 ATP1A3
USP5 HNRNPC
USP5 RHEB
ISCU CPE
DNAJC7 MSH6
PPT1 RBBP7
PPT1 GATM
SMAD4 SMAD5
LOC100131892 MMD
GOLGA4 SFPQ
CDKN2D YWHAQ
MRPL49 HNRNPC
ALDH9A1 NFE2L1
ALDH9A1 EBNA1BP2
RBM6 PHKB
APOC4 KRT81
DUT XPO1
DUT HIF1A
NUCB1 TP53I11
USP14 PRKACA
C5orf13 KIAA0430
KPNA2 HNRNPU
KPNA2 BRD2
CALCOCO2 PPP1R11
CAMLG PPP1R11
TAF7 SUMO2
TAF7 HMGB2
TAF7 C11orf58
VAT1 RCN2
VAT1 HSPA9
MLLT11 CDKN2D
CSTF3 E2F1
PTP4A2 PTPN11
IL8RB UNG
RPL9 RPS15A
HSPE1 UQCRH
FUBP1 VBP1
HSPA13 CAPRIN1
HSPA13 CUL3
EP300 SRP54
CTRC KRT16
PKIA ATN1
ENOX2 KCNA5
KCNJ4 RNF113A
WASF3 FUBP1
HNRNPA3P1 ATXN10
CDH2 SRP54
CDH2 CSTF3
TCEAL1 LPCAT3
U2AF1 ATP5O
MYT1 PKIA
AAMP KRT83
AAMP PRKACA
SLC5A2 CCL22
PTPRZ1 C12orf32
BRPF1 PTP4A1
GFPT1 PCBP1
TNFAIP1 AAMP
YY1 RBM4
YY1 ISCU
YY1 TOP1
RPS6 LDHB
HK1 ACO2
UBE2A RRAGA
EDN2 F13B
MUT NRIP1
FMO1 MNX1
IER2 HNRNPU
NCL CTNNB1
NCL LAMP2
UBA1 SUPT4H1
ATP5J UQCRH
ATP5J YWHAQ
ARF4 CAPRIN1
ARF4 MSH6
PRKACB CCBL2
BAT3 PPP1R11
BAT3 GTF2I
RAB1A SNAPC3
RASA1 XPO1
ATP2A2 PRCC
ATP2A2 EPHB3
RAP1A RCN2
RAP1A HNRNPU
RAP1A CALCOCO2
CYCS RHEB
ATP5B GPX4
ACTG1 MAPK1IP1L
YES1 SMAD5
YES1 C5orf13
YES1 HNRNPA2B1
FYN CLOCK
HRG ZNF117
PPP2R5E RHEB
PPP2R5D HNRNPK
PSEN1 ARID4A
SAFB PRCC
SAFB KIAA0430
SAFB POLR2G
SAFB MLH1
SFRS7 MSH6
CNTD1 MPO
CSNK1A1 RAB5A
CSNK1A1 LOC150786
PI4KA ARVCF
MAPK14 SFRS5
POLA2 RELA
CBFB HSP90B1
EIF1AP1 IMMT
HMGA1 TRIP10
UQCRC1 TAF7
DHX9 SSR2
DHX9 UQCRFS1
DLD SFRS11
DLD EIF1AP1
DLD RHEB
BMI1 CASC3
RBM15B ELANE
LGALS3BP MAPRE2
RBM39 INSM1
RBM39 RHEB
PWP1 RRAGA
RFC3 SFRS7
VDAC1 VAT1
HNRNPM RBBP7
HNRNPM NAP1L1
RPA2 NARS
RPA2 PWP1
SPTAN1 SH3GL3
MME PCDHGC3
GH2 ODF1
GH2 BCAT2
UBL4A MCM3
SAA1 MXD1
PARP1 UQCRFS1
SP1 CLOCK
SLC35A1 DDX18
UBXN4 RBM4
DCUN1D4 EIF4G2
DCUN1D4 PTP4A1
WASF1 NUP153
UTP14C WARS
UTP14C SNAPC3
UTP14C EFNB1
KLHDC10 PRKCH
RNF10 CAP1
WAPAL SFRS2
WAPAL LOC728849
TMEM131 HSP90B1
HTRA1 CADPS
PUM2 WASF3
KIAA0240 SP3
KIAA0240 CSTF3
IGL@ PLCB2
IGL@ HMGN1
KIAA0232 POLR2B
KIAA0232 RBM25
APPBP2 YWHAH
TATDN2 SON
LIMK2 GHRHR
TTC3 TUBA1A
TTC3 TSG101
TTC3 YES1
TTC3 LPGAT1
ZCCHC11 EED
ZNF638 NUP153
NELL2 SLK
UBE2N UBE2V2
UBE2N PICALM
HSD17B8 HES1
NCOA6 ZNF131
NCOA6 CREB1
KIAA0174 UQCRC2
PSMC6 KPNA2
PSMC6 CALCOCO2
PSMC6 RAP1A
PSMD2 SAFB
PSMD2 WAPAL
CIRBP WARS
RNF103 RXRB
RNF103 PSMD2
SUZ12 MAPK6
LOC96610 KDELR2
LOC96610 HNRNPA2B1
GGA3 MRPL49
AP2M1 PWP1
SERTAD2 PPP2R5E
ADIPOQ AANAT
PUM1 CDK4
CKAP5 TP53BP1
VPS72 CETN2
VPS72 SMARCD1
METAP1 PPP2R5E
PSME4 BCLAF1
DAZAP2 ABCD3
DAZAP2 HMGN4
DAZAP2 TSG101
DAZAP2 CAPZA1
DAZAP2 MLLT11
DAZAP2 GSK3A
GNPDA1 RBBP7
GNPDA1 ARMCX6
LOC100133166 GGA3
HELZ CBX1
SP2 COPB1
SP2 NFE2L1
SP2 VHL
TRIP12 MAPRE2
TRIP12 GFPT1
SFRS3 SLBP
BRD3 TRIM26
BRD3 MADD
EIF4H MCFD2
AFAP1 GDI1
CLTC NARS
CLTC KIAA0232
RAD23B RBM39
ATP6AP1 ZNF238
ATP6AP1 C5orf13
ATP6AP1 KIAA0247
ATP6AP1 MADD
DAD1 FRG1
DAD1 ATP2B1
PSMD6 DDX5
PSMD6 CALCOCO2
PSMD6 HSPA13
PRDX6 HTATSF1
SPCS2 KDELR2
SPCS2 FAM120A
KIAA0101 ACLY
KIAA0101 EBNA1BP2
KIAA0101 KPNB1
KIAA0101 RFC3
ECHS1 YWHAB
CYP4A11 TNXB
TOMM20 ATP2A2
TOMM20 GNPDA1
CCND2 MLH1
EIF4G1 CYP2A13
OGDH TRIP12
ACSL1 BRD2
TYMS MTHFD2
UBE3A FMO1
TLK2 PTPN12
TLK2 CIRBP
TLK2 CLOCK
CDC7 SMAD4
CDC7 SRP9
ARHGEF12 NCAPD3
KIAA0317 SFRS7
NOP14 DAZL
C4orf8 ATAD4
H3F3B JUP
MUC5AC LST1
ACVR1 STAT5B
TOP2B H3F3A
XPO1 PPID
RABGGTA ADRB3
SUMO2 PRCC
DDX18 PMS2L5
MAPRE2 PSMB5
UNG GOLGA4
COPB1 NUP153
PPP1CB CCBL2
LOC728844 TUBB
PTPN21 PRB2
TSN HNRNPK
NFE2L1 XPO1
MPV17 DGCR6
RBBP4 ATXN10
RBBP4 GOLGA4
HNRNPU ABI2
SON NRIP1
BRD2 LAMP2
CD46 LOC728849
CD79A CYP21A2
CD8B ODF1
NFIC MPO
PRKACA CREB1
WWP1 RAB2A
PSIP1 HNRNPU
MAPK1IP1L PRCC
CXADR ACTR1A
CXADR MAPK1IP1L
BBS9 RING1
EBNA1BP2 AGER
CPZ GSTP1
SLC9A3R2 CCL22
PDHX DYRK1A
PTPN11 LEPROT
CSDC2 GATA3
AKT3 SUMO2
FTO CXorf40B
NARS HSPA9
NARS KRT10
GTF2I CASC3
PNN EIF3A
MGST2 CES2
MSH6 NARS
NINJ1 GIPR
SMAD2 PSMB5
SMAD2 PAFAH1B1
SMARCD1 CSN2
EIF3E RBMX
TANK TM9SF2
SMAD1 FMR1
TP53BP2 CASC3
TP53BP2 SOX4
YWHAE HNRNPU
YWHAE BRD2
TRA2A PSMB5
PLEC1 HMGA2
POLR2G SFRS2
TAF15 SMAD1
ARVCF SALL2
HERC1 GNB1
TBR1 ATP6V1B2
AQP6 HNRNPL
PTP4A1 RBBP7
DNAJC7 TM9SF2
SMAD4 PHKB
SMAD4 TSN
RRAGA SFRS2
OS9 ATP6V1E1
OS9 DDB1
NCOR2 USF2
CDK4 USP5
ALDH9A1 YWHAB
HDAC2 XPO1
PAPPA VEGFC
KPNA2 LMNB1
CTCF TOP2B
CTCF PRCC
CTCF UNG
CTCF HNRNPK
CYP51A1 MAPRE2
CALCOCO2 HIF1A
SRP9 RB1CC1
CPA2 BCAT2
VAT1 MSH6
FUT2 WNT1
DUSP5 CADPS
CSTF3 RBBP4
PTP4A2 NFE2L1
ILF3 C11orf58
TRIM26 DDB1
TP53BP1 LOC728849
ZNF134 MADD
EFNB1 CPE
MLH1 HNRNPK
MLH1 RREB1
DCAF8 SKP1
CAPZA2 CBX1
NET1 MSX2
ALDH7A1 GOLGA4
CD68 SPI1
PTGDS PVALB
NASP TCP1
NASP NAP1L4
NASP ALDH7A1
U2AF1 BRD2
NRL PSMD14
HNRNPD VBP1
INSM1 RBM3
BRPF1 TAF15
ACADM PPP1CC
KDELR2 PSMB5
IRF9 RHO
TNFAIP1 SRPK2
TNFAIP1 CREB1
MARK3 PTPN11
MARK3 DYRK1A
UBE2A VAT1
ARF3 TRIM26
SFRS11 GTF2I
CDK2 MAPK1IP1L
FMR1 LAMP2
FMO1 RAD23A
NCL MCM3
RPS16 RPS10
CSNK2A1 ZMYND11
PLP1 TF
PLP1 PDE6B
TNNC1 RPL3L
H2AFZ VAT1
ARF4 COPB1
ARF4 BIRC2
ARF4 KPNA2
ARF4 GFPT1
PRKACB TOP2B
PRKAR1A SF1
SRD5A1 EIF4G2
ALDH1A1 SCN1B
PHKG2 PRF1
STMN1 PSD
STMN1 E2F1
PRKAR2B HERC1
XRCC5 HDAC2
XRCC5 C5orf13
CYB5R3 RB1CC1
MYL3 SOD3
RAP1A HIF1A
COX5B ATP5O
MPO MT1F
FYN MYT1
DGCR11 AHNAK
PPP2R5E TNPO1
TOP2A BRD2
SAFB ZMYND11
IMMT C21orf33
SFRS7 UFD1L
RB1 RRAGA
ACOT2 MLLT3
SERPINB8 IGL@
HMGN3 SNAPC3
GSK3A NEUROD2
CNTD1 CTLA4
CSNK1E STK25
GUCA1A PCP4
MAPK14 GNB1
PRKCI RBBP7
CACNA1S PROL1
PTGES3 DDX5
NEK4 UBE2A
EIF1AP1 HSP90B1
EIF1AP1 TAF15
EIF1AP1 HNRNPD
EIF1AP1 XRCC5
VHL LEPROT
DLD ACADM
BMI1 HTATSF1
BMI1 TMEFF1
CAP1 LOC100131892
PCDHGC3 PHKG1
PCDHGC3 MPO
SEC13 PSMB5
VDAC2 POLR2G
PWP1 COMT
KLC1 USP14
TRIM23 ATXN10
TRIM23 DUT
HNRNPM RBM6
RPA2 SLC25A46
CPN2 H3F3A
UQCRC2 DUT
MME UBC
MME CELA2B
UBL4A YY1
UBL4A ATP2B1
PPP2R1A SNRPN
HMGN1 LMNB1
SLC9A6 GSK3A
UBXN4 PPP1R11
UTP14C TAF7
UTP14C MLH1
UTP14C MUT
MRPS27 MAPRE1
RNF10 GNB1
WAPAL TM9SF2
TMEM131 IL8RB
APPBP2 SALL2
APPBP2 XRCC5
EDEM1 SIRPD
SLK TM9SF2
MCM6 UNG
TTC3 MSH6
TTC3 C5orf13
TTC3 KPNB1
MAML1 PPP2R5C
ZCCHC11 SRD5A1
ZCCHC11 PUM2
ZNF638 SRP54
ZNF638 MCFD2
UBE2N HMGN2
UBE2N DYNLL1
UBE2N ERH
HSD17B8 PTPRZ1
USP10 TATDN2
KIAA0174 CCNG2
BCLAF1 CPE
BCLAF1 DNAJC7
BCLAF1 PMS2L5
RNF144A SMARCA1
PSMC6 USP5
CIRBP PPP1R11
RNF103 UFD1L
RNF103 PXN
H1FX TOP2B
SUZ12 RCN2
SUZ12 CSTF3
GGA3 TRIM26
STXBP1 ARF3
STXBP1 NPAT
ARHGEF7 INSM1
AP2M1 PTPN11
AP2M1 ISCU
AP2M1 IFNGR1
AP2M1 ATP1A3
AP2M1 XRCC5
AP2M1 ATP2A2
REG1P NFIC
REG1P CYP2F1
UBE4A SALL2
UBE4A LPIN2
UBE4A NCOA6
PSMD7 SDC4
ZRSR2 PAX2
PDIA6 UBXN4
PUM1 KIAA0240
CCT5 SRPK1
CKAP5 RBM6
VPS72 SMAD1
RAB21 CCNG2
ARL6IP1 USP10
DAZAP2 TTC3
GNPDA1 RBM15B
GNPDA1 SERTAD2
POP1 BCAT2
NCAPD3 CDK9
NCAPD3 BCAT2
NCAPD3 CYP4A11
LOC201229 MT1F
DDOST CDK4
DDOST ARF4
SP2 CAP1
TRIP12 SRPK1
TRIP12 TMEM131
ESD CTRC
ESD PLCB2
MOBP MOG
BRD3 RBM15B
BRD3 NUP93
EIF4H CCT5
TMEM41B DUT
AFAP1 WARS
AFAP1 UFD1L
AFAP1 TAF7
EIF4A3 BLMH
EIF4A3 UQCRC1
SNAP25 GOT1
CLTC CLCN3
CLTC PGK1
CLTC PRKACB
CLTC CSF1R
DAD1 SFPQ
DAD1 EBNA1BP2
PSMD6 ATXN10
PSMD6 NARS
PSMD6 GUSB
PSMD6 CBFB
PSMD6 SMC1A
PRDX6 COPB1
PRDX6 HSP90B1
PRDX6 CSTF3
SPCS2 PRKCI
SPCS2 HERPUD1
TOMM20 ATXN10
TOMM20 HNRNPA2B1
TOMM20 CBFB
CCND2 SF1
CCND2 PCDHGC3
MTFR1 MCFD2
MARCKS TMEFF1
MARCKS GPM6A
PSMA3 PRCC
PSMA3 SRP14
PSMA3 ZNHIT3
PSMA3 PWP1
GCSH PPT1
TYMS SNRPB
TYMS POSTN
TYMS PSMA4
MARCH6 UTP14C
MARCH6 SPCS2
GRM8 HNRNPK
TLK2 EIF4G2
TLK2 SMAD2
TLK2 MT1F
PSMD12 HAGH
PSMD12 STMN1
PSMD11 TNFRSF4
PSMD11 CAP1
KIAA0317 ARF4
KIAA0317 PSME4
RNF4 SPCS2
HAAO CSN2
CES2 AVPR1B
FEV TERF1
GTF2H4 MMP14
DDX18 HNRNPK
RABGGTB PCBP1
UNG HNRNPK
UNG HMGB2
PRKX HNRNPU
NRIP1 PSMB5
NRIP1 DYRK1A
MEP1B BPHL
PPP1CB LOC728849
CLCN3 MAPK1
CLCN3 RB1
NFE2L1 HIF1A
EPHB3 PSD
RBBP4 PHKB
PPP1CC HMGN1
MYBPC2 TFE3
SP3 HSPA9
CD300C MT1A
S100P CCL22
GTF2F1 ZNF146
PSMA5 PSMB5
ATP5F1 HNRNPU
YWHAB GNA11
CPE CHGB
TPT1 PCBP1
GLA CYP2C19
H3F3A SUMO1
SAP18 PRDX2
WWP1 NRIP1
KIAA0430 DYRK1A
AP3D1 AP1B1
MAPK1IP1L SET
EED FMR1
RBM4 TOP1
PHC2 LEPROT
EBNA1BP2 RBM4
COX10 GNAT2
ANKRD46 AZIN1
PDHX SP3
PTPN11 EBNA1BP2
HTATSF1 ATXN10
EIF4G2 KIAA0430
MSH6 UNG
LPCAT3 BCR
PHB2 MCM5
TNFRSF14 PSD
SMARCD1 WARS
CHRNA2 HOXB6
SMAD5 USP7
CUL3 TOP1
PLK3 ACOX2
VBP1 MAPRE2
POLR2G MAT2A
POLR2G RRAGA
SRPK3 INHA
PRPF18 RELA
COPS8 TMED2
PTP4A1 ABCD3
USP5 RRAGA
CCNG2 NRIP1
DDX21 COMT
DDX21 RBMX
NNT IDH3B
UBE2D3 STK25
ZNF238 TACR2
MAB21L1 ZNF238
AFF3 NRGN
CXCR3 TUB
ELF4 SPN
DIRAS1 EMP2
DUT ATP13A3
DUT NARS
DUT YWHAE
HDAC2 RBMX
NUCB1 CDK9
C5orf13 CUGBP2
KPNA2 CENPF
KPNA2 MCM3
PTPN5 TNXB
CTCF EBNA1BP2
MAPRE1 NCOA4
MAPRE1 HIF1A
CAMLG SET
ABCA2 TFAP2B
ABCA2 MSTP9
VAT1 NARS
FUT2 AVPR1B
NOS1 AGER
AKAP6 TRIP13
MLLT11 SFRS2
MLLT11 WARS
MLLT11 GTF2I
DUSP5 MPO
CSTF3 CAPRIN1
RPL28 RPL29
PXN MAPK1IP1L
EPS8 ALDH9A1
ILF3 RABGGTB
ILF3 SLC25A3
ATP5G3 SRP9
TP53BP1 UFD1L
TP53BP1 HNRNPC
ZNF134 PXN
ZNF132 ATAD4
ZNF131 HTATSF1
EFNB1 NUCB1
FUBP1 SFPQ
FUBP1 MAT2A
TWF1 NFE2L1
TWF1 EPHB3
EP300 CAPRIN1
EP300 NFE2L1
PROL1 CPLX2
CTRC TDGF3
RPS27A SLC36A2
FLT1 PSD
SEPT7 USP14
SNCB SLC12A5
WASF3 YWHAB
WASF3 MAB21L1
WASF3 ALDH9A1
HNRNPA3P1 CCBL2
CD68 CPLX2
U2AF1 NASP
MYT1 MPP2
PLCB2 HMGA2
AAMP THRA
AAMP NFIC
AAMP WASF3
AAMP FMR1
SLC5A2 BCR
COL16A1 ELANE
BRPF1 RBBP4
ACADM UBE2V2
NF1 PRB2
PBX1 S100P
RELB MNX1
YY1 LEPROT
YY1 SLC30A1
YY1 TOP2A
YY1 LBR
GTF2B ATP5F1
ARF3 G6PD
ARF3 FTO
SFRS11 EED
CDK2 PCBP1
CDK2 CSTF3
MATR3 PGRMC1
CLU NTRK2
IER2 DUSP1
SPN MICB
SSFA2 SFRS2
SYN1 GATA3
CSNK2A2 HLA-DQA1
ATP5J H3F3A
PRKACB LOC728849
AP2B1 PPP1CB
AP2B1 MATR3
ADRA2B CXCR3
PRKAR1A BTN2A2
PRKAR1A CDC27
STMN1 MLLT11
OAT HSPA13
HNRNPA2B1 LBR
OSM CNTN2
CCNB1 CDC20
ATP2A2 TP53BP1
ATP2A2 MLH1
RAP1A DYRK1A
CYCS DNAJC7
CYCS HDAC2
UQCRB RNF113A
ATP5B ACO2
HNRNPC RRAGA
YES1 RABGGTB
YES1 MTMR6
YES1 HNRNPC
GAST SPN
ESD VAT1
IGJ IGL@
PTPRK NHLH1
PPP2R5E FUBP1
IMMT GNG10
IMMT GUSB
FHL2 COL3A1
AGFG1 ARF4
HMGN3 UFD1L
RPL34 COX7C
CNTD1 ATP6V0A1
CNTD1 LPCAT3
CCT6A NARS
CCT6A GNG10
PTGES3 VAT1
CBFB PSMA1
CBFB ATP2A2
HCFC1 DDX18
UQCRC1 MAPRE2
RFC1 IGF1
TUBGCP3 SNRNP70
BMI1 M6PR
BMI1 MAB21L1
BMI1 ALDH6A1
RBM15B TAF7
PCDHGC3 NFIC
PCDHGC3 ALDH6A1
TSPAN7 KIAA0513
SEC13 KDELR2
VDAC2 ATP5F1
PWP1 SFRS11
KDR GAST
TRIM23 SMAD5
TRIM23 ILF3
HNRNPM NRIP1
HNRNPM U2AF1
PCNA CD46
DPEP1 HOXB6
DPEP1 CACNG1
RPA2 XRCC5
UQCRC2 NAP1L4
MME EP300
GH2 CD3E
UBL4A SLC20A1
SP1 TRD@
SP1 HLA-DQA1
ATF4 TCP1
ATF4 YY1
ATF4 TARS
SLC35A1 HTATSF1
UBXN4 MAPK6
UBXN4 SNRPB
UBXN4 PRKACA
UBXN4 ILF3
UBXN4 XRCC5
UBXN4 TMEM97
PHYHIP CKMT1B
RNF10 ZNF187
WAPAL ZNF146
WAPAL MAPRE1
HTRA1 EPHB3
PUM2 TRA2A
KIAA0240 TNFAIP1
IGL@ MT1F
POM121L9P MT1A
APPBP2 YWHAQ
TATDN2 SP3
EDEM1 CD3E
TTC3 PSMB5
TTC3 SRP9
ZCCHC11 ATP2B1
DNASE1 PRM2
ZNF638 YWHAE
HSD17B8 IFNA6
HSD17B8 DIRAS1
USP10 PTPN12
USP10 UBE2A
USP10 UBXN4
NCOA6 SRP54
SMC1A LOC728849
BCLAF1 RRAGA
RNF144A ZMYND11
RNF144A HTATSF1
RNF144A VHL
SDC4 G6PD
PSMC6 EED
PSMD2 PPP1R11
PSMD2 XRCC5
CIRBP RRAGA
RNF103 CYP51A1
H1FX RCN2
H1FX PTPN11
SUZ12 XPO1
GGA3 PRKAR1A
HMGB1 HTATSF1
HMGB1 KPNA2
ARHGEF7 RBM3
AP2M1 TRIM26
PARK7 ARPC2
MORC3 ZCCHC11
GPM6A CREB1
PTGR1 PDIA6
CCT5 ATP2B1
CKAP5 TRA2A
VPS72 PTP4A2
VPS72 SECISBP2L
RAB21 CALCOCO2
METAP1 TCP1
METAP1 YY1
E2F3 C7
PSME4 XPO1
PTGIR MMP14
PTGIR CPLX2
ARL6IP1 CCNG2
RGN NET1
DAZAP2 H3F3A
DAZAP2 AP2M1
GNPDA1 SMAD4
GNPDA1 PDIA6
POP1 EDEM1
ZNF33A MATR3
LOC201229 FMR1
SP2 SALL2
SP2 CTNNB1
SP2 SRP9
TRIP12 LAMP2
SFRS3 ILF3
BRD3 SECISBP2L
EIF4H RB1CC1
TMEM41B CCNG2
TMEM41B CDC27
TMEM41B PPP2R5D
AFAP1 UBXN4
NEDD8 ATP5J
EIF4A3 SLC35B1
SNAP25 ENO2
NOLC1 RB1CC1
CLTC TTC3
RAD23B HNRNPM
ATP6AP1 PSD
ATP6AP1 MAPK6
ATP6AP1 CSNK2A1
ATP6AP1 TMEM41B
DAD1 COX7C
DAD1 KDELR2
KIFC1 POM121L9P
PSMD6 TAF7
PSMD6 SEPT7
SPCS2 PPP1CB
SPCS2 TMPO
SPCS2 RASA1
SPCS2 H1FX
APEX1 TOMM20
GLO1 SLC25A3
SCARB2 SMAD5
CRK ATP6AP1
OGDH NUP188
MARCKS BRPF1
PRPS1 HNRNPK
PSMA3 SLBP
PSMA3 DDOST
STX16 CCBL2
STX16 AMD1
CFLAR SLC14A2
GRM8 TERF1
TLK2 NFE2L1
TLK2 MUT
CDC7 USP5
CDC7 HNRNPC
CDC7 AFAP1
STXBP2 RENBP
ARHGEF12 MRPL49
KIAA0317 NFE2L1
RNF4 NFE2L1
C4orf10 MAP4K2
C4orf10 CD68
GSTT1 LTB
USP7 PSEN1
CCBL2 ATXN10
RBMX RB1CC1
KTN1 DDX5
CHIC1 HNRNPK
MAP1B APC
IGF2R PRB2
DDX18 SFPQ
RABGGTB ATXN10
RABGGTB USP7
NSMAF CHIC1
RUNX1 GIPR
UNG HSPA9
COPB1 ZMYND11
PPP1R11 DYRK1A
CASC3 LOC728849
CASC3 MADD
GDI1 PPP2R4
GDI1 BRD2
SS18 COMT
TSN RB1CC1
CLCN3 ADD1
NCOA4 NFYC
PPP1CC LMNB1
RBBP7 PSMB5
HNRNPK MT1F
SP3 UNG
CD300C ZFP36L2
S100P UROD
ACLY HNRNPC
SON DYRK1A
ADH6 FEV
ATP5F1 SUMO3
NOMO1 PPP1CC
RAB8A RSC1A1
YWHAQ CLCN3
SPI1 GIPR
SPI1 APOB
SNRPC INHA
SOD1 ATP5F1
HMGN4 PTCRA
PHC2 BLMH
PHC2 ACTR1A
EBNA1BP2 SUMO2
GTF2I MAPK14
PNN NUP153
PNN CREB1
HTATSF1 H3F3A
HTATSF1 IFNGR1
EXTL2 SUMO1
SLBP RHEB
TERF1 CSK
CUGBP2 DEK
CUGBP2 PNN
TRA2B PNN
SMARCD1 CNP
UFD1L RB1CC1
SLC12A1 LOC201229
CUL3 HNRNPK
PLK3 MUC5B
VBP1 BAT1
VBP1 GDI1
VBP1 CD63
POLR2G WIPF2
C11orf58 NAP1L4
TAF15 LBR
FRY ATP6V1B2
TBR1 ATP1A3
USP5 USP7
USP5 PRKACA
USP5 POLR2E
MTMR6 NFE2L1
MTMR6 YWHAQ
CCNG2 CUL3
INPP5J NFIC
INPP5J CCL22
INPP5E FXYD3
USP11 H3F3B
SMAD4 ATP13A3
SMAD4 NRIP1
LOC100131892 LOC728849
MRPL49 PURA
PMS2L11 RPL3L
ZNF238 MT1X
MAB21L1 CASC3
BIRC2 DDX21
PPP2R5C HMGN1
CDK4 COMT
EIF3I SNRPB
ALDH9A1 MAPK1IP1L
ALDH9A1 UFD1L
RGS7 GOLGA1
DUT DDX18
HDAC2 TOP2B
C5orf13 MADD
PAPPA TYRO3
KPNA2 HIF1A
PTPN5 PTPN6
PTPN5 NFIC
MAPRE1 TAF4
MAPRE1 KPNA2
CYP51A1 MSH6
CAMLG PPID
TAF7 LBR
VAT1 HTATSF1
CSTF3 PURA
CSTF3 PPP1R11
CSTF3 YWHAB
CSTF3 DUSP5
RPS9 RPS7
PTP4A2 ACTR1A
PXN MAPRE1
IL8RB LOC728849
IL8RB DYRK1A
ILF3 NAP1L4
ZNF135 GNA11
ZNF132 BCAT2
SLC18A3 LST1
MLH1 MRPL49
CAPZA2 ACSL1
TBL3 KLF4
EP300 TWF1
SLC9A2 F13B
PROL1 LTB
CTRC POU2F2
STMN2 PTHLH
ALDH7A1 FUBP1
CDH2 GDI1
U2AF1 KPNA2
AAMP M6PR
AAMP CD8B
INSM1 CUGBP2
BRPF1 TAF7
ACADM FUBP1
TNFAIP1 PIK3R4
TNFAIP1 SALL2
TNFAIP1 ADH5
GTF2B HSPA9
UBE2A NFE2L1
UBE2A CDH2
SLC25A46 HSPA9
CDK2 DEK
PPP2R1B HP
MUT BAT1
MUT MAPRE2
PSMA1 ILF3
NAGA PXN
TNFAIP3 FCGR2B
CSNK2A1 PAK2
H2AFZ SHFM1
CTLA4 LTK
ATP5J SET
AP2B1 ANKRD46
BAT3 BAT1
PRKAR1A SRP9
PRKAR1A PRPS1
OAT RCN2
HNRNPA2B1 SNRPB
HNRNPA2B1 CDK4
CREB1 TMPO
UBC KCNJ4
TROVE2 NFE2L1
TROVE2 PPP1CC
MYL3 DRD4
MCFD2 TANK
RAP1A ACADM
CYCS HTATSF1
COX5A EBNA1BP2
COX5A KPNA2
AMD1 HMGN2
SERPINF2 NEAT1
COX5B UQCRH
RPS17 RPL35A
RPS17 RPS5
ESD NDUFA12
HRG IL12A
PPP2R5E PRKACB
PSEN1 GNB1
SAFB COPB1
SFRS7 TANK
SFRS7 RHEB
CSNK1A1 APC
MAN2A2 GPS1
MC5R MUC2
PTGES3 EIF3I
TFDP1 APOB
MUC2 LST1
CBFB TCF3
TMEM97 MMD
RELA HNRNPA2B1
VHL ARF4
SFRS4 HNRNPU
DHX9 PSMB5
DHX9 VAT1
DHX9 CYCS
TUBGCP3 SAFB
DLD UFD1L
BMI1 RAB8A
RBM15B PRKAR1A
RBM39 HNRNPK
RBM39 IL8RB
SFRS3 YWHAQ
RTN1 TUBA1A
SEC13 RPN2
ATP6V1A PI4KB
ATP6V1A ATP1A3
ATP6V1A ATP6V1B2
PWP1 USP14
MXD1 BTG2
TRIM23 NRIP1
TRIM23 KIAA0430
PSMC1 SEC13
SPTB PAK1
ALPI HTR2C
ALPI BAK1
MME GHRHR
CYP2F1 BCR
NQO2 SPRR2C
HMGN1 MT1F
SLC35A1 WARS
SLC35A1 CPE
SLC35A1 C5orf13
SLC35A1 SFRS11
SLC9A6 PRKAR1A
BAP1 PTPRN
UTP14C RFC3
MRPS27 SFRS2
RNF10 AAMP
TMEM131 HNRNPH2
PDXDC1 AAMP
PUM2 RBM4
PUM2 TOP1
IGL@ UBC
IGL@ LOC201229
UPF1 SF1
APPBP2 GNB1
TATDN2 HCFC1
DYRK1A RXRB
NID2 BRPF1
LIMK2 YES1
TTC3 USP5
SCRN1 GUCY1B3
ZCCHC11 PPP1CB
ZCCHC11 PRKACB
ZNF638 LEPROT
ZNF638 RBM6
ZNF638 LAMP2
UBE2N PRCC
UBE2N MAPRE2
UBE2N NARS
NCOA6 FMR1
NCOA6 PWP1
SMC1A HNRNPC
KCTD2 ASNS
BCLAF1 AGER
BCLAF1 DUT
RNF144A MLLT11
PSMD2 SALL2
PSMD2 GOLGA4
PSMD2 NFIL3
PSMD2 HNRNPA3P1
PSMD2 CLOCK
CIRBP MAB21L1
H1FX RRM1
SUZ12 DHX9
SUZ12 VDAC1
HMGB1 XPO1
HMGB1 UBC
HMGB1 SUZ12
STXBP1 YWHAB
AP2M1 ATP6V1E1
AP2M1 PRKACA
AP2M1 POLR2G
AP2M1 SLC25A4
AQP4 SCN1B
PRPSAP1 DNAJC7
FAM53B METTL1
FAM53B HNRNPU
TGFBR2 COL4A1
PDIA6 KPNB1
PSME2 LOC100131311
PUM1 ILF3
PUM1 TNFAIP1
PUM1 MCFD2
PUM1 PARP1
CKAP5 UBE4A
VPS72 PAK2
NUP93 PUM2
GANAB NASP
PSME4 CDH2
PTGIR RFC5
ARL6IP1 TOP2A
ARL6IP1 UTP14C
ATN1 CA4
DAZAP2 SRP9
DAZAP2 CBFB
GNPDA1 SLC25A46
NCAPD3 APLNR
NCAPD3 MFGE8
DDOST XBP1
SP2 RNF113A
SP2 GSK3A
SP2 SLC35A1
TRIP12 TCP1
ESD POFUT1
EIF4H PPP2R5C
EIF4H COX5A
RAC1 TTC3
AFAP1 RBBP4
AFAP1 TP53BP1
EIF4A3 WIPF2
EIF4A3 TTC3
CLTC ATP5B
RAD23B SET
ATP6AP1 RBM15B
DAD1 PIK3C3
DAD1 UQCRH
PSMD6 RABGGTB
PSMD6 RRAGA
PSMD6 RPA2
PRDX6 MAPRE1
PRDX6 ARL6IP1
WTAP METAP1
SPCS2 C11orf58
SPCS2 SRD5A1
SPCS2 ZNHIT3
PYY ADH6
CYP4A11 ABAT
ANGPT1 NAGA
SCARB2 DUSP5
OGDH AP2M1
MARCKS SALL2
PRPS1 DYRK1A
PSMA3 HNRNPU
PSMA3 CD63
PSMA3 UQCRFS1
PSMA3 TOMM20
TYMS GARS
MARCH6 TRPC1
MARCH6 CREB1
MARCH6 TMEM41B
STX16 RAB2A
GRM8 PRKAR1A
LGALS9 CCL22
TLK2 TRA2A
TLK2 VEZF1
CDC7 GINS1
CDC7 UBE4A
PSMD12 SNRK
STXBP2 TNXB
KIAA0317 CLCN3
ATP6V0A1 MADD
BMPR2 RRAGB
RBMX CD24
RING1 ADRB3
PPP1R10 GNB1
TP73 IGF2R
DDX18 CLOCK
SLC14A2 PLK4
HMGA2 PTGER3
HAGH ACTR1A
UNG SET
PHKB HNRNPK
PPP1R11 SET
CDH5 IL8
TSN TOP2B
NCOA4 SFPQ
MPV17 DDB1
EPHB3 GRM4
RBBP4 NFE2L1
RBBP4 HNRNPC
THRA REG1A
PTPN6 CSN2
WARS NOTCH3
WARS CLOCK
RRM1 SNRPB
YWHAQ IFNGR1
M6PR FUS
CHRND AVPR1B
FBLN1 TFAP2B
FBLN1 DAZL
CPE PPP1R11
FOSL1 CELA2B
ABL1 DNMT1
HMGN2 SFPQ
NR2F6 SIGMAR1
PRKACA HNRNPU
TUBB4 ITPR1
SEC31A RBBP4
MAPK1IP1L TSN
RBM4 TOP2B
CPZ HADHA
SNRPN WIPF2
PDHX MAPK1IP1L
UBXN2B CTNNB1
FTO HTR2C
SLC30A3 MPO
SLBP HMGB2
EIF4G2 RHEB
LPCAT3 EPHB3
MYD88 FMR1
TRA2B RB1CC1
TRA2B STK25
TRA2B TUBB
SMARCD1 LMNA
CST6 SULT2B1
SLC12A1 LGALS9
MLF2 DRAP1
MLF2 SMARCD1
VBP1 COPB1
TRA2A AGER
POLR2G HSP90B1
PRPF18 RB1CC1
HERC1 SON
PTP4A1 AGER
USP5 ATP5F1
MTMR6 ACSL1
SMAD4 CCBL2
DDX21 PSMB5
PMS2L11 ODF1
MAB21L1 BAT1
BIRC2 XPO1
BIRC2 RBM4
MSTP9 CYP11B1
CBX1 FRY
CBX1 HERC1
CPLX2 GYPB
DYNLL1 PPID
IL17A MCM5
IL17A PRB2
DIRAS1 HIST1H4E
GFER RNF113A
USP14 UFD1L
USP14 CALM2
RREB1 MAB21L1
CYP51A1 HSP90B1
SRP9 DNAJC7
TAF7 LMNB1
TAF7 TOP2A
TAF7 CLOCK
FUT2 PTPN6
MLLT11 CPE
MLLT11 VBP1
CSTF3 PSMB5
CSTF3 RBL2
PRM2 SPI1
COL11A1 PLEC1
IL8RB CAPRIN1
IL8RB RCN2
IL8RB TRA2B
ASMT FUT2
TRIM26 ENO2
ATP5G3 HNRNPU
MNX1 KRT16
MNX1 TDGF3
MLH1 ACTR1A
FUBP1 RABGGTB
FUBP1 WIPF2
FUBP1 TP53BP1
CAPZA2 USP14
APLNR SIRPD
APLNR ATAD4
TWF1 LOC728849
EP300 RXRB
ARAF RNF113A
PROL1 ELF4
GABRA6 SCN1B
FLT1 ARHGAP1
FLT1 ADRB3
KPNA1 YWHAH
ALDH7A1 SMAD4
SEPT7 VBP1
WASF3 PPP1CC
GUCA2A WNT7A
PLCB2 MAPRE1
AAMP CNP
SLC5A2 NFIC
HNRNPD UFD1L
PTPN12 PTPN11
PTPN12 EIF4G2
ALDH6A1 MPO
ACADM LMNB1
MVK CLOCK
KDELR2 RBBP4
SMARCA1 GDI1
RPS3A RPS28
TNFAIP1 H3F3B
YY1 HNRNPC
UBE2A TWF1
CUX1 PPP2R5C
SFRS11 ABCD3
SFRS11 PRPS1
PTPN4 KISS1
RAP1GAP MSTP9
RAP1GAP ADRA1D
RAP1GAP HCK
TARS TRA2B
PLP1 RHO
PLP1 SLC1A2
PRKACB CUGBP2
AP2B1 MAPRE2
XRCC5 AP2B1
ADRB3 REG1A
THRA DUSP5
MYL3 ZNF33B
CYCS SNRPB
AMD1 FUBP1
COX5B RRM1
GZMA LGALS9
RPS17 RPL11
HNRNPC GOLGA4
YES1 AGL
YES1 LBR
GUSB NARS
LMNA MFGE8
ESD SRP14
PPP2R5D EPHB3
SAFB PPP1CC
SAFB HSP90B1
SAFB SMN2
SAFB MSH2
SAFB ACSL1
AGFG1 YY1
RBM25 PRKAR2B
GSK3A PURA
RPL34 RPL27A
CNTFR PDE1C
OR2H1 HMGA2
UQCRFS1 TSN
UQCRFS1 ATP5F1
UQCRFS1 SAFB
STAT3 ODF1
HNRNPF MUT
LBR HMGB2
SEC61B HSP90B1
PTGES3 SEC31A
PTGES3 POLR2G
CBFB ARMCX6
RPL27 RPS3A
RPL27 RPS21
RELA E2F1
EIF1AP1 SMC1A
UQCRC1 POLR2G
VHL ABI2
DHX9 UQCRH
TUBGCP3 COPB1
DLD HTATSF1
BMI1 ATXN10
BMI1 USP7
BMI1 WARS
BMI1 YWHAB
BMI1 GTF2I
RBM15B PCBP1
RBM15B ZMYND11
CAP1 STMN1
PCDHGC3 FMR1
PFN2 CALM2
VDAC2 PICALM
RFC3 RBBP7
RFC5 SULT2B1
CARS TBL3
VDAC1 NARS
VDAC1 CALCOCO2
VDAC1 YY1
TRIM23 MAT2A
TRIM23 CDK2
MYL5 FTO
HNRNPM WIPF2
SLC2A1 IRF9
SPTAN1 GPS1
SLC25A4 ATP2A2
SNRPN GNA11
MTHFD1 RELA
UBL4A PTPN11
SST SLC8A1
SLC35A1 FUBP1
SLC35A1 ALDH6A1
SLC35A1 MADD
PHF3 YY1
UBXN4 CTCF
DCUN1D4 YWHAQ
PHYHIP SORL1
UTP14C TOP2B
UTP14C ZNF238
UTP14C DYRK1A
MRPS27 UBXN4
RNF10 GSK3A
WAPAL SMARCA1
TMEM131 CYCS
POM121L9P ITGB2
KIAA0232 RASA1
APPBP2 RBM15B
KIAA0226 ZNF8
NUP205 HNRNPM
TATDN2 SMAD4
TATDN2 TNFAIP1
EDEM1 MGST2
TTC3 ISCU
TTC3 E2F1
ZCCHC11 NUP153
ZCCHC11 RBM25
UBE2N NASP
UBE2N VDAC1
FAM120A HNRNPK
NCOA6 PPP1R11
NCOA6 LBR
NCOA6 CSF1R
NUP188 SMG7
BCLAF1 MAPRE1
BCLAF1 PPP1R8
BCLAF1 NCL
PSMD2 CSTF3
PSMD2 RPA2
CIRBP ZCCHC11
CIRBP NCOA6
SUZ12 TOP2B
SUZ12 VBP1
SUZ12 ALDH9A1
SUZ12 ATP2A2
HMGB1 U2AF1
AP2M1 LEPROT
AP2M1 NPEPPS
REG1P PAK1
MDH1 ENO2
MORC3 HSPA13
UBE4A PRKACA
UBE4A C5orf13
PDIA6 ANXA6
PDIA6 NRIP1
PUM1 ZMYND11
PUM1 BIRC2
PUM1 GINS1
CKAP5 BMI1
VPS72 DDB1
RAB21 CPE
RAB21 UBC
METAP1 RB1CC1
GANAB COMT
RAD21 PPT1
RAD21 CAMLG
PSME4 CKAP5
ARL6IP1 TOP2B
ARL6IP1 RCN2
ARL6IP1 TATDN2
AQP2 PRKCG
AQP2 CLOCK
GNPDA1 WIPF2
POP1 CPA2
LOC100133166 UBTF
TRIP12 CTCF
SFRS3 POLR2G
ESD EPOR
VEZF1 ACLY
PSMB4 DDX21
BRD3 AAMP
TMEM41B TRPC1
IQCB1 HRG
RAC1 CIRBP
NOLC1 RBM39
CLTC KPNA2
CLTC CAP1
ATP6AP1 PURA
HERPUD1 EIF1AP1
PSMD6 PPP2R5C
PSMD6 LAMP2
PSMD6 UBE2A
SPCS2 TSN
SPCS2 LOC100131892
SPCS2 HNRNPH2
SPCS2 LMNB1
KIAA0101 COMT
KIAA0101 TTC3
PYY RGS19
TOMM20 PCBP1
TOMM20 RBBP4
TOMM20 NASP
CCT8 ZNF146
PSMC2 XRCC6
MARCKS RCN2
MARCKS YWHAE
MARCKS TMPO
PSMA4 CD63
PSMA3 IMMT
FECH HMGA2
FECH DAZAP2
MARCH6 TMEM131
MARCH6 AFAP1
STX16 MATR3
ABCB5 IGL@
TLK2 TOP2B
TLK2 CAPN2
PSMD11 AAMP
STXBP2 PRKCG
MADD G6PD
KIAA0317 PRKACA
KIAA0317 CBX1
KIAA0317 EIF1AP1
KIAA0317 SMC1A
RNF4 CLTC
ATXN10 HNRNPC
STAG1 ZMYM3
SKP1 MADD
BAT1 SNRNP70
KRT9 CXCR3
MAPK1 ANK1
CHIC1 HMGN1
SALL2 SFRS5
RABGGTB KTN1
DGCR6 PSD
PSMB5 HNRNPC
EFEMP2 CCL22
CTNNB1 SFPQ
CTNNB1 HMGN1
NRIP1 PPID
MPP2 DARC
RSC1A1 MLLT3
COPB1 XPO1
ETF1 TOP2B
MAPK6 NCOR2
CDK9 SNRNP70
RPL11 NACA
RCN2 HIF1A
NCOA4 NUP153
NFE2L1 BRD2
MCM5 EFNA3
RBBP7 MAPK1
RBBP7 ACTR1A
MYOM1 NRGN
MAT2A H3F3A
SP3 RBBP4
CHRNE THRA
S100P KCNJ4
HNRNPU CALM2
TRAM1 RBBP7
SLC25A3 SFPQ
WARS USP7
RRM1 UNG
YWHAB CDK9
GATA3 FAS
SPI1 RUNX1
COX7C PSMA6
VAV1 CD3E
HSP90B1 SFPQ
PRKACA CPE
EGF NFKB2
INHA MUC1
MT1A MSTP9
WWP1 RB1
AGER ODF1
AGER KRT6C
PHC2 GNB1
TM9SF2 TMPO
PTPN11 TSN
NARS PRCC
NARS IFNGR1
PNN CAPRIN1
EIF4G2 CLOCK
HSD17B10 MBL2
ATXN2L PLEC1
SLC30A1 HSP90B1
RGL2 RAF1
NEAT1 ENO3
TANK NFE2L1
FH ATP5F1
FH EXTL3
EIF3A TIAL1
TDRD9 PTPN6
YWHAE RBBP4
YWHAE DYRK1A
TRA2A SNAPC3
ARFIP2 DYRK1A
POLR2G STRA13
RHO PCP4
HADHB PTGER3
USP5 SNRPB
MTMR6 CPE
ISCU RRAGA
ISCU SMC1A
DNAJC7 LMNB1
DNAJC7 CREB1
USP11 APLP1
SMAD4 GDI1
DDX21 NAP1L4
PDE1C DOK1
SLC18A1 LPCAT3
SLC18A1 ADRB3
PPP2R5C TM9SF2
CADPS MAPK6
CXCR3 IFNA6
DUT RHEB
NUCB1 CCDC106
USP14 HTATSF1
CTCF SP3
CYP51A1 MAPK1IP1L
CALCOCO2 PPP1CC
SRP9 NCOA4
SRP9 GOLGA4
SRP9 FMR1
GPS1 DPF2
TAF7 HDAC2
MLLT11 DEK
MLLT11 PRKACA
ECH1 SFRS9
DUSP5 CXADR
CSTF3 MAPK6
CSTF3 CELA3B
HLA-DMB SLC2A4
PXN GNB3
EPS8 PCBP1
EPS8 MAPRE2
EPS8 PRKACA
COL11A1 NUCB1
ILF3 ABI2
ILF3 H3F3A
ILF3 CDK4
TP53BP1 USP7
ZNF134 GNA11
ZNF131 LOC728849
EFNB1 LOC728849
SRP14 RRAGA
MLH1 TRIM26
IFNGR2 PRKCG
HSPA13 USP7
PNRC1 PCBP1
TBL3 LLGL2
SLC1A2 RCVRN
PROL1 ABP1
CTRC WNT7A
KRT16 MT3
SEPT7 EIF4G2
SEPT7 DYRK1A
WASF3 SALL2
WASF3 CLOCK
ACRV1 CENPI
PTGDS SLC6A1
AAMP ACTR1A
SLC5A2 FEV
SSBP1 NARS
PTPRZ1 IGF2R
PTPN12 FHL1
ALDH6A1 MAPK1IP1L
BRPF1 NFYC
ACADM HSP90B1
AMPD2 SRP14
KDELR2 PSG11
SMARCA1 ATXN10
SMARCA1 ZMYND11
SMARCA1 ALDH6A1
RPS3A UQCRH
YY1 DDX18
YY1 CUGBP2
YY1 RRAGA
YY1 IL8RB
RPS6 RPS7
GAL FOXF1
CUX1 LOC728849
SLC25A46 NCOA4
SFRS11 LEPROT
CDK2 XPO1
CDK2 RBBP7
FMR1 BRD2
MUT CAPRIN1
MUT LEPROT
RAP1GAP TFAP2B
NCL CAMLG
RPS16 RPL6
CSNK2A1 GTF2I
CSNK2A1 ZNF134
CSNK2A1 PTPN4
H2AFZ UNG
H2AFZ ATP5G3
H2AFZ SSBP1
ATP5J POLR2E
ARF4 MAT2A
ARF4 NARS
PRKACB RB1CC1
PRKAR1A GOLGB1
STMN1 DGCR6
STMN1 MRPL49
XRCC5 AGER
XRCC5 ALDH7A1
HNRNPA2B1 YWHAQ
HNRNPA2B1 SMAD4
RAB1A PHC2
UBC FLT1
THRA KL
MYL3 THRA
ADRA2A DCTN1
ATP2A2 ALDH7A1
CNP THRA
ATP5B SERINC3
ACTG1 MST1R
HNRNPC ACTR1A
PPP2R5E EBNA1BP2
PPP2R5E SUMO1
PPP2R5E TARS
PPP2R5E CREB1
SAFB RBM6
SAFB CAMLG
SAFB ILF3
SAFB GFPT1
AGFG1 SS18
ZNHIT3 YY1
ZNHIT3 CYCS
ACOT2 EPHB3
RBM25 MAPRE2
HMGN3 RRAGA
GSK3A PAK1
KPNB1 SNRPB
DGKQ CPA2
IHH ATXN2L
RNPS1 GNAZ
CSNK1A1 ABI2
TMEM151B FKBP8
LBR SUMO1
HCFC1 CAPZA2
FMR1 CSK
FMR1 MPO
TMEM97 DDX21
TMEM97 DUT
RELA MLH1
PTPRN SCNN1G
UQCRC1 VBP1
VHL CREB1
DHX9 SNRPF
RBM15B HNRNPC
CAP1 FEV
TRIM23 RBM6
TRIM23 VHL
TRIM23 RBM15B
HNRNPM EPRS
PCNA INPP5E
SPTB CHRNE
MMP9 A2M
SLC25A4 POLR2G
UQCRC2 UNG
ANXA7 MAP2K1
ATP2B1 STX3
ATP2B1 AP2B1
GH2 RNF113A
UBL4A COX5A
CYP2F1 LPCAT3
HMGN1 COMT
SLC35B1 CHN2
UTP14C ZNF134
MRPS27 PPP1R11
RNF10 LOC728849
RNF10 FUCA1
WAPAL DNAJC7
WAPAL TP53BP1
WAPAL HNRNPH2
WAPAL LAMP2
WAPAL ARF4
PDXDC1 PLEC1
KIAA0247 CAPN2
KIAA0247 SEC13
PUM2 USP7
PUM2 OS9
PUM2 PPP2R5E
TATDN2 C5orf13
ERH SFRS3
MCM6 SLC20A1
TTC3 CYCS
CSF1R SFPQ
CSF1R HSPA13
CSF1R AAMP
CSF1R SSFA2
ZCCHC11 BAT1
ZCCHC11 PSIP1
ZCCHC11 UBE2V2
ZCCHC11 CALM2
ZNF638 RB1CC1
ZNF638 PHKB
ZNF638 TSN
UBE2N BRD2
UBE2N CBX1
UBE2N WAPAL
UBE2N ZNF638
USP10 CAP1
LPIN1 GSN
KIAA0174 POLA2
MDC1 BAT1
MDC1 HCFC1
BCLAF1 GDI1
BCLAF1 WASF1
BCLAF1 NUP188
RPL39 RPS28
PSMC6 GOLGA4
PSMC6 RELA
PSMD2 UBE2V2
DPYSL3 KIAA0232
RNF103 PPP1CC
RNF103 BRD2
RNF103 CUL3
RNF103 VAT1
RNF103 APPBP2
H1FX ATP5J
SUZ12 DDX5
HMGB1 PPP2R5C
AP2M1 ATP5B
AP2M1 ATP6V1A
PRPSAP1 EIF1
REG1P CD8B
FAM53B SFPQ
MORC3 RBBP4
SERTAD2 ZNF146
UBE4A SON
TGFBR2 SERPINE1
PDIA6 FABP5L7
PDIA6 COX5A
PUM1 MVK
CKAP5 USP7
CKAP5 HSP90B1
CKAP5 CSTF3
VPS72 LPCAT3
RAB21 TERF1
RAB21 UBE4A
RAD21 SET
AQP2 TCEAL1
ATN1 UBTF
DAZAP2 SNRNP70
DAZAP2 MME
GNPDA1 SNRPN
GNPDA1 ATP2B1
GNPDA1 TMEM131
GNPDA1 BCLAF1
POP1 ZNF177
ZNF33A CSNK1A1
LOC100133166 MYT1
SP2 COMT
SP2 UBE2A
TRIP12 GDI1
TRIP12 TANK
TRIP12 WAPAL
SFRS3 ZNF24
ESD CXCR3
VEZF1 TDG
EIF4H TSN
EIF4H NASP
RAC1 STMN1
AFAP1 USP7
AFAP1 PXN
AFAP1 APPBP2
RAD23B DDX5
ATP6AP1 GTF2I
ATP6AP1 RASA1
ATP6AP1 SF1
ATP6AP1 KIAA0240
DAD1 SUMO1
DAD1 TDG
DAD1 CYCS
DAD1 UQCRC1
DAD1 GNPDA1
HERPUD1 HNRNPA2B1
PSMD6 CSTF3
SPCS2 ILK
SPCS2 ZNF238
SPCS2 ALDH7A1
KIAA0101 PSMB5
KIAA0101 EED
RPS23 RBM3
CD164 CTDSP2
MTFR1 EIF4H
OGDH VBP1
OGDH FUBP1
PSMA4 CTNNB1
PSMA4 HDAC2
PSMA3 RARS
PSMA3 NCL
FECH FEV
FECH PLEC1
MARCH6 RNF103
CFLAR SPTB
GRM8 RCN2
GRM8 AFAP1
TLK2 PPP1R11
TLK2 AGFG1
PSMD12 CASC3
PSMD12 SLC25A4
CLOCK HNRNPC
RNF4 SFRS11
NOP14 LST1
RB1CC1 GLUD1
FEV TACR2
XPO1 LBR
RABGGTA AES
PRCC PCBP1
SALL2 LOC728849
DDX18 SNRNP70
PSMB5 RPN2
RGS19 HMGA2
CTNNB1 SFRS2
ZMYND11 XPO1
NRIP1 UNG
CASC3 MAPRE2
CASC3 MAPK6
NOTCH3 LOC201229
TSN RRAGA
NFE2L1 CLCN3
DAP RCN2
GOLGB1 LOC728849
MCM5 TRAF4
RBBP4 TOP2A
PPP2R4 RB1CC1
CETN2 JUP
RBBP7 TMPO
ICAM3 CYP3A4
SP3 TMPO
ADSL RBBP4
HNRNPU SNRNP70
ACLY NCOR2
SON DDX18
CD63 ANXA6
WARS BMPR2
RRM1 MCM3
CD46 HNRNPK
NOMO1 ATP1A3
YWHAQ LMNB1
M6PR TNFRSF4
GLRA2 RFX1
POU2F2 HADHB
NFIC CST4
PRKACA SFRS2
H3F3A COMT
SNRNP70 LBR
GNB1 SETMAR
MEN1 H3F3B
GRM8 ATN1
SEC31A HNRNPU
AP3D1 DGCR6
FRZB CFH
MAPK1IP1L MAPRE2
MAPK1IP1L CLOCK
EED HNRNPC
AGER ZNF117
BBS9 CHIC1
EBNA1BP2 NCOA4
TSG101 HMGB2
TM9SF2 PSMB5
PTPN11 DDX5
UBXN2B XPO1
UBXN2B SEC31A
NARS NRIP1
ABCA3 PRNP
GTF2I MAPK1IP1L
HTATSF1 LBR
EIF4G2 TMPO
EIF4G2 E2F1
LOC728849 SFPQ
NINJ1 LLGL2
LPCAT3 CHGB
LPCAT3 SLC14A2
MCHR1 HIST2H4A
MYD88 LPCAT3
UFD1L HNRNPC
UBE2V2 EIF4G2
TBCC ANKRD46
TBCC NCOR2
SORL1 TIAM1
RPS28 RPS7
SLC12A1 RSC1A1
CUL3 STK25
CUL3 SUMO1
MLF2 GNA11
VBP1 BRD2
TUB HOXB6
C11orf58 PPID
ARVCF SH3GL3
TDG TMED10
SCNN1G CHGB
PTP4A1 TRA2A
USP5 ATXN10
CCNG2 XPO1
ISCU PSMB5
ISCU MAPK6
ISCU RBBP7
ISCU HMGN1
PICALM WWP1
LOC100131892 MAPK6
DDX21 C11orf58
SF3B2 USP11
CDKN2D TANK
UBE2D2 SLC25A3
ZNF238 RBL2
MAB21L1 FMR1
HCCS ATP6V1E1
ALDH9A1 LOC100131892
RBM6 RBBP4
RBM6 GOLGA4
DYNLL1 VBP1
CXCR3 PTCRA
ELF4 NEAT1
DUT RBBP4
USP14 MAPRE2
USP14 CUL3
KPNA2 USP5
CTCF PPP1CC
CTCF HMGN2
CTCF TSG101
CYP51A1 UFD1L
CALCOCO2 MMD
TAF7 BIRC2
VAT1 RBMX
VAT1 TOP2B
VAT1 CUL3
MLLT11 NFIB
CSTF3 NOTCH3
PTP4A2 SGK1
PXN ELANE
PXN SRP54
COL11A1 FXYD3
IL8RB VBP1
IL8RB GOLGA4
ILF3 PRCC
ATP5G3 ATP5F1
TP53BP1 HNRNPU
IDH3A ATXN1
MLH1 KIAA0430
IFNGR2 BMPR2
PKIA ATP5F1
ALDH7A1 ZNF146
SEPT7 BRD2
SEPT7 CAPZA1
WASF3 HNRNPU
WASF3 FH
HNRNPA3P1 SP3
MFGE8 REG1A
NRL ROM1
NRL ATP1A3
TAGLN TPM1
ACADM SET
ACADM ACSL1
MVK HTATSF1
NAP1L1 EIF3E
RPS19 RPS9
RPS6 RPL27A
GTF2B UFD1L
CUX1 PIK3R4
SLC25A46 PPP1R11
SFRS11 HADH
SFRS11 DDX5
CDK2 DYRK1A
MUT CCBL2
MUT COPB1
PSMA1 EIF3F
FLOT2 AAMP
RPS16 RPL29
GNAO1 GOLGA1
SYN1 FTO
CSNK2A1 MAB21L1
ARF4 ATP13A3
ARF4 PHKB
PRKAR1A ILK
PRKAR2B MUT
XRCC5 SUMO2
XRCC5 PPP1CB
XRCC5 HMGN2
XRCC5 CBX1
XRCC5 HNRNPC
RAB1A DDX5
RAB1A ANKRD46
UBC TAF4
UBC MLLT11
THRA MYT1
CTRB1 EFNA3
RASA1 PPP2R5C
CAPN2 BCAP31
ATP2A2 HNRNPA3P1
SERPINF2 IGKV1D-13
COX5B ARPC2
ACTG1 PCBP1
ACTG1 SFRS11
DMD CITED2
RPS17 RPS3
YES1 PPP1R8
YES1 MUT
PPP2R5E SUMO2
PPP2R5E CTCF
SAFB CPE
SAFB AGER
SAFB YWHAE
SAFB CD24
IMMT LRPPRC
AGFG1 CCNG2
SFRS7 CYP51A1
ZNHIT3 RB1CC1
ZNHIT3 YWHAQ
ZNHIT3 HTATSF1
TMED10 HNRNPH2
CNTD1 EFNB1
DGKQ PTPN6
CSNK1A1 RBM25
PECAM1 COL4A2
HNRNPF HNRNPU
EIF1 VAT1
EIF1 UQCRFS1
PTGES3 PPP1CC
POLA2 DDX18
POLA2 YES1
GNA13 PTGES3
CBFB SDCBP
HCFC1 SMARCA4
HIST2H2AA3 CNP
TMEM97 COX5A
RELA HNRNPC
EIF1AP1 LBR
EIF1AP1 POLA2
VHL ACTR1A
DHX9 HNRNPA2B1
DHX9 EIF1
TUBGCP3 TOP2B
TUBGCP3 SUMO1
DLD MAPK1IP1L
BMI1 CHIC1
BMI1 CLIP1
RBM15B SP3
LGALS3BP ACLY
LGALS3BP PHC2
CAP1 CLIP1
PCDHGC3 DGCR6
RBM39 TM9SF2
RBM39 LOC728849
RBM39 TRA2A
RBM39 CSTF3
VDAC2 PRKACB
LOC100131311 CD63
PWP1 AMD1
PWP1 RELA
CARS MXD1
VDAC1 RBBP7
VDAC1 WIPF2
VDAC1 MAPK1IP1L
VDAC1 CYCS
TRIM23 SNRNP70
HNRNPM PSMB5
HNRNPM SFRS2
HNRNPM RRM1
HNRNPM PNN
HNRNPM PTPN12
PSMC1 UQCRC1
PCNA HMGB2
PCNA DUSP5
SPTB ADRB3
RPA2 IFNGR1
SPTAN1 CES2
MMP9 VWF
SNRPN FTO
TOP2A KDELR2
MME CCL22
MME PRKAR1A
MME LOC201229
PARP1 ENO1
ATF4 PARP1
ATP6V0B ARL4D
AOC2 MAPK1IP1L
RQCD1 TYRO3
SLC9A6 ENO2
RNF10 TNFAIP1
TMEM131 PCBP1
TMEM131 HADH
LPIN2 SFRS11
KIAA0247 HSP90B1
KIAA0240 MMD
KIAA0240 SECISBP2L
IGL@ ACADM
KIAA0226 GNB1
LIMK2 LOC728849
TTC3 CUL3
TTC3 SMAD4
TTC3 CBX1
TTC3 ZNHIT3
CSF1R DUT
ZCCHC11 C5orf13
ZCCHC11 PWP1
ZCCHC11 MRPS27
ZNF638 FUBP1
UBE2N ZNF22
UBE2N ESD
UBE2N PWP1
HSD17B8 PDGFRA
USP10 CREB1
KIAA0174 CKAP4
KIAA0174 TM9SF2
BCLAF1 PWP1
RNF144A PRKX
PSMC6 DDX18
PSMC6 ABCD3
PSMC6 SEPT7
PSMC6 HSPA9
PSMC6 UQCRC2
PSMD2 WARS
PSMD2 PTPN11
PSMD2 PUM2
CIRBP HNRNPK
CIRBP AAMP
CIRBP DYRK1A
DPYSL3 MATR3
GGA3 BCLAF1
HMGB1 MLLT11
ZC3H3 AFF2
PARK7 UQCRFS1
MDH1 VDAC1
UBE4A EP300
UBE4A PRKAR2B
UBE4A CBFB
PDIA6 TM9SF2
PUM1 AP2B1
CCT5 NARS
CKAP5 PRCC
CKAP5 GOLGA4
CKAP5 RHEB
VPS72 MPP2
VPS72 MPO
VPS72 ATN1
SNRK MLH1
RAB21 INPP5E
RAD21 VDAC1
PSME4 TTC3
MCM3 GARS
ARL6IP1 EP300
AQP2 THRA
AQP2 BCR
DAZAP2 UFD1L
DAZAP2 TANK
DAZAP2 CALM2
GNPDA1 DLD
ZNF33A CBX1
LOC100133166 STX5
LOC100133166 IP6K1
NCAPD3 SLC18A1
DDOST PSMB5
SP2 KIAA0174
SFRS3 ATP2A2
VEZF1 TAF7
BRD3 WASF3
EIF4H CYP51A1
TMEM41B TM9SF2
TMEM41B HTATSF1
TMEM41B UTP14C
TMEM41B CIRBP
AFAP1 CHGB
AFAP1 XRCC5
EIF4A3 ARL6IP1
CLTC WARS
CLTC SRP9
EFTUD2 RAB21
RAD23B TOP2B
RAD23B COPB1
RAD23B PPP1R11
ATP6AP1 ACADM
MYO5B EEF1G
DAD1 SEC31A
DAD1 CYB5R3
DAD1 DDOST
HERPUD1 SP2
PSMD6 TRAM1
PSMD6 DNAJC7
PSMD6 TMPO
PSMD6 TOP2A
WTAP DHX9
SPCS2 CD46
SPCS2 SUMO1
SPCS2 MORF4L2
KIAA0101 SOD1
KIAA0101 BIRC2
KIAA0101 TMEM97
KIAA0101 SMC1A
TOMM20 EIF1AP1
TOMM20 TTC3
UBE3C TATDN2
CCT8 NUP153
CCT8 SLBP
CCT8 COX5A
EIF4G1 TFAP2B
PSMC2 ATF4
CRK TATDN2
CRK ZCCHC11
ACSL1 SFPQ
PSMA3 IFNGR1
PSMA3 CYB5R3
PSMB1 UQCRFS1
PSMB1 UQCRC1
TYMS IMMT
GNAT1 PHB2
TLK2 SET
TLK2 STMN1
TLK2 GNPDA1
PSMD11 ZNF638
KIAA0317 NARS
KIAA0317 RRAGA
KIAA0317 SLC25A46
KIAA0317 BMI1
KIAA0317 GANAB
KIAA0317 ATP6AP1
RNF4 MAPK6
PLEC1 PTPRS
H3F3B STAT5B
H3F3B GNA11
H3F3B ATN1
GCKR PPP2R4
BAT1 RRAGA
NUP153 DDX5
NUP153 SUMO1
TPM1 LAMB2
ATP13A3 ABCD3
LEPROT IFNGR1
ITPKC F13B
TP73 POU2F2
TFAP2B ADRA2C
PSD MFGE8
MAPRE2 ATXN10
UNG TOP2A
CTNNB1 HIF1A
CLCN6 LOC728849
CLCN6 SDC4
BCAP31 MAPRE2
PPP1R11 COMT
CLCN3 XPO1
ATP6V1E1 NPEPPS
ODF1 RABGGTA
CDK6 MSTP9
CLIP1 FXYD3
PSMA6 SNRPF
YWHAQ CD24
YWHAQ FMR1
CPE CREB1
GLA CD3E
PRKACA HMGN1
INHA BTG2
RAF1 SMARCA4
KIAA0430 HNRNPC
AGER TNXB
EBNA1BP2 SFPQ
EBNA1BP2 CD46
TSG101 SP3
PTOV1 SOX4
NMT1 UBTF
NARS MMD
HTATSF1 CALM2
HTATSF1 FMR1
SLC30A3 HLA-DQA1
MSH6 TSN
MSH6 HNRNPU
LPCAT3 KRT83
ATXN2L PTCRA
MYD88 CHIC1
CUGBP2 PPP1CB
TBCC EZR
C6orf10 SEMG2
TANK H3F3A
CUL3 KTN1
TRA2A TAF11
HERC1 H3F3B
EIF5 PPP1CB
SCNN1G ADH6
CCNG2 TOP2B
DNAJC7 PPP1R11
DNAJC7 DDX5
USP11 ODF1
MRPL49 H3F3B
ZNF238 PURA
MAB21L1 ABL1
BIRC2 DYRK1A
PPP2R5C NFIL3
CDK4 PHKB
FOXO1 BCL9
ALDH9A1 RHEB
LRP2 CD300C
SCGB2A2 DEFA6
HDAC2 RBBP4
SRP9 C11orf58
GPS1 UPF1
TAF7 SP3
VAT1 SSR2
VAT1 SNAPC3
VAT1 KRT10
GHRHR TSC22D1
CSTF3 GNB3
CSTF3 GTF2I
RPL10A RPS7
IL8RB SFPQ
RPL9 RPL23
SRPK1 PPP1R8
TP53BP1 CUL3
ZNF134 LOC728849
PLCD1 CYP4A11
MLH1 DLG4
MLH1 ARVCF
MLH1 CELA2B
IFNGR2 ODF1
PNRC1 ADSL
ALDH7A1 WWP1
ALDH7A1 SMN2
ALDH7A1 CUL3
WASF3 ATXN10
WASF3 SGK1
WASF3 EZR
CDH2 KTN1
CDH2 SMAD5
AAMP ATXN1
HNRNPD HNRNPU
PTPN12 CYP51A1
BRPF1 IL8RB
ACADM EPHB3
ACADM CPE
ACADM PRPS1
SMARCA1 HIF1A
GAD1 TPH1
RPS19 RPL27A
YY1 POLR2G
YY1 FMR1
UBE2A YY1
SFRS11 TRPC1
SFRS11 HNRNPA3P1
MUT CDH2
MCC TNPO1
FLOT2 M6PR
IL32 CD34
PRKCH VEGFC
CSNK2A1 WASF3
H2AFZ SFRS2
CTLA4 ADRB3
ATP5J WIPF2
ARF4 SNRPB
PRKACB RAB2A
PRKACB RBM4
AP2B1 POLR2G
PRKAR1A MRPL49
PRKAR1A FAH
STMN1 FUS
XRCC5 DNAJC7
XRCC5 MAPRE1
PPP3CB MAPK9
HNRNPA2B1 UFD1L
HNRNPA2B1 ISCU
CREB1 ACTR1A
MYL3 CCDC106
MYL3 TRIO
ADRA2A EDN2
MCFD2 CDH2
ATP2A2 MCFD2
RAP1A SFRS11
CYCS XPO1
CYCS ATP5G3
CYCS UBC
COX5A RRM1
SNRPE NASP
RPS17 RPL6
RPS17 RPS10
PPP2R5E PPP1R11
PPP2R5E SFRS2
SAFB MAPK6
SAFB CUGBP2
IMMT TOP2B
IMMT YWHAQ
IMMT KPNA2
AGFG1 GFPT1
SFRS7 YWHAE
ZNHIT3 EBNA1BP2
ZNHIT3 USP14
ACOT2 CHGB
ACOT2 HMGA2
ACOT2 ZNF238
RBM25 USP7
HMGN3 ZNHIT3
KPNB1 SAFB
OR2H1 ADRB3
UQCRFS1 ZNHIT3
SUOX CPLX2
CCT6A CAMLG
SLC20A1 PRCC
RPL27 RPL23
TMEM97 HMGB2
TMEM97 HMGN2
TMEM97 U2AF1
RELA RRAGA
PTPRN CST4
EIF1AP1 RABGGTB
EIF1AP1 EP300
SFRS4 PHC2
DHX9 RHEB
DLD SRP9
MLLT3 DRD4
RBM15B RB1CC1
RBM15B USP5
RBM15B SFRS4
PCDHGC3 PRKCA
SEC13 AP2S1
PWP1 AGFG1
RFC3 RCN2
RFC3 CREB1
MXD1 AQP1
VDAC1 PPP2R5E
TRIM23 SLBP
HNRNPM EIF3I
HNRNPM CDH2
SPTB SPRR2C
DPEP1 KRT16
RPA2 HMGN2
SPTAN1 RREB1
SPTAN1 BAT2
SLC25A4 HNRNPU
SLC25A4 PPP2R5D
SNRPN GNAO1
TOP2A DDX21
ATP2B1 USP14
MME DLG4
PARP1 COX6C
SP1 FLT4
NQO2 CNTD1
GCM1 PAK1
SLC35A1 SFRS2
SLC35A1 VAT1
SLC9A6 H3F3B
SLC9A6 SH3GL3
SLC9A6 TRIM26
SLC9A6 SNRPN
UBXN4 PTP4A1
UBXN4 HNRNPM
DCUN1D4 TRA2B
UTP14C TRIM26
KLHDC10 PRM2
RNF10 STMN1
WAPAL TSG101
WAPAL HSPA13
WAPAL UQCRC2
TMEM131 DDR2
SMG7 ACO2
PUM2 SFRS4
KIAA0240 YWHAH
SLC23A2 SAG
APPBP2 MTMR6
KIAA0226 AAMP
NID2 EP300
MCM6 MCM3
TTC3 TUBGCP3
SCAP ECH1
CSF1R CAPRIN1
CSF1R LPIN2
ZCCHC11 CCBL2
ZNF638 SRP9
UBE2N EIF4G2
UBE2N SET
UBE2N TNFAIP1
UBE2N TRIM23
GINS1 HNRNPK
FAM120A CDK4
FAM120A SMARCA1
NCOA6 CTNNB1
NCOA6 TMEM131
POFUT1 MYL3
MELK PTPN12
MDC1 BBS9
BCLAF1 PIK3R4
BCLAF1 TSN
BCLAF1 LRPPRC
RNF144A DDX18
UCK2 HSD17B10
PSMC6 CCNG2
CIRBP PWP1
SQLE TRAM1
DPYSL3 FAM168A
RNF103 LAMP2
RNF103 TUBGCP3
SEC14L1 CAP1
H1FX VAT1
H1FX SFRS7
H1FX POLA2
SUZ12 PPID
HMGB1 TAF4
HMGB1 TANK
HMGB1 IMMT
HMGB1 TUBGCP3
FAM53B BRPF1
MORC3 PFN2
UBE4A JAK1
UBE4A RAP1A
UBE4A HCFC1
PDIA6 C11orf58
CCT5 PARP1
CKAP5 ZMYND11
CKAP5 RBM4
CKAP5 TNFAIP1
RAB21 YY1
METAP1 UBE2N
GANAB HNRNPD
CYFIP1 SEPP1
ITIH4 PAX8
AARS TNFRSF4
ARL6IP1 CPE
DAZAP2 ATXN10
DAZAP2 BRD2
DAZAP2 SPRR2C
LOC100133166 ENO2
LOC100133166 CHN2
SP2 TSG101
SP2 MRPL49
SP2 EP300
SP2 GNA11
TRIP12 USP5
ESD CCL22
ESD SOD3
EIF4H IK
EIF4H RBM39
TMEM41B C5orf13
AFAP1 EED
CLTC MRPL49
CLTC TRIM26
CLTC EIF1AP1
ATP6AP1 GNA11
ATP6AP1 THRA
ATP6AP1 SNRK
DAD1 RBBP7
PRDX6 SFPQ
PRDX6 TRAM1
PRDX6 RBM15B
WTAP VBP1
SPCS2 PRCC
SPCS2 CXADR
SPCS2 MT1F
SPCS2 SFRS4
SPCS2 SLC35A1
PYY SPRR1B
PYY POU3F1
TOMM20 SFRS11
TOMM20 GANAB
CCT8 YY1
SCARB2 LOC100131892
SCARB2 MLLT3
PSMC2 RDBP
PSMA3 ALDH7A1
PSMA3 KDELR2
PSMA3 CYCS
PSMA3 PSMC1
PSMA3 PSMB4
TYMS PRDX4
TYMS DAD1
MARCH6 HTATSF1
GNAT1 B4GALNT1
LGALS9 HMGA2
TLK2 SLC30A1
PSMD11 ATP6AP1
ARHGEF12 PAFAH1B1
ARHGEF12 HNRNPC
ARHGEF12 BMI1
KIAA0317 LEPROT
KIAA0317 WASF3
C4orf8 POP1
ATXN10 ABI2
NUP153 SFRS2
ATP13A3 LOC728849
RELA UQCRB
KTN1 RB1CC1
TOP2B NFIL3
PPP1R10 GNA11
CHIC1 HLA-DQA1
TP73 ACTR1A
SGK1 GNA11
NPEPPS GNA11
RARB NCBP1
ETV5 ARHGEF6
PSMB5 LMNB1
FXYD3 KRT16
ZNF74 BCL9
HMGA2 TACR2
PURA SALL2
CTNNB1 CHIC1
PRKX ATXN10
NRIP1 SFPQ
GDI1 ABCD3
ODF1 CSN2
PPP1CC USP7
PPP1CC COMT
ICAM3 KRT81
MAT2A XPO1
ZNF33B KRT16
CD300C ICAM3
HNRNPU LMNB1
CD52 LY6D
WARS HMGN1
AZGP1 PRB2
YWHAB EPHB3
HSP90B1 KTN1
GLA CCL22
HMGN2 RBMX
COL4A2 COL1A2
BCR ATP5F1
POMC CHML
EXTL3 GNB1
EED ATXN10
HMGN4 HMGN1
DDX39 SUMO1
RBM4 LEPROT
RBM4 XPO1
RBM4 NFE2L1
AGER DYRK1A
EBNA1BP2 UNG
CPZ DAZL
DLG4 WARS
TSG101 YWHAQ
COX10 TAF1
PTPN11 ATXN10
PTPN11 FMR1
UBXN2B CAPRIN1
DHPS PTOV1
RPL36A UQCRH
NAP1L4 RRAGA
HTATSF1 NUP153
SLC30A3 B4GALT1
SLBP NCOA4
EIF4G2 GNB3
LPCAT3 HLA-DQA1
TNPO1 SUMO2
SMARCD1 ARHGEF2
DAZ2 IFNA6
UFD1L SFRS2
UFD1L RBBP4
UFD1L PPP1CC
TANK HMGN1
SMAD1 ARAF
CUL3 PNN
TRA2A RHEB
SRP54 HIF1A
HERC1 GTF2I
EIF5 SON
PTP4A1 TRPC1
USP5 RPN2
USP5 HSPA9
MTMR6 CREB1
TMED1 CD300C
ILK OS9
CDK4 RRAGA
CPLX2 SNRPC
ALDH9A1 PRCC
DIRAS1 IFNA6
HDAC2 TSN
SLC6A12 CPLX2
DUSP8 ATP1A3
CTCF CUL3
CYP51A1 HNRNPC
GPS1 SMARCA4
TAF7 ACTR1A
TAF7 SFPQ
TAF7 BRD2
TAF7 KRT10
VAT1 TNPO1
FUT2 NFIC
CSTF3 EED
CSTF3 TSG101
CSTF3 VAT1
CSTF3 RHEB
BNIP1 MADD
PTP4A2 ISCU
PXN CTNNB1
PXN DYRK1A
EPS8 ATP1A3
EPS8 RHEB
C11orf41 MCM5
TRIM26 PHC2
ZNF134 CLOCK
EFNB1 YWHAB
EFNB1 RREB1
SLC18A3 RB1
PLCD1 PTCRA
FUBP1 BAT1
FUBP1 ANKRD46
CAPZA2 PRKACA
IL12RB1 CRAT
TWF1 PSEN1
TBL3 SNRPC
LAMP2 LOC728849
FLT1 HMGA2
PKIA MLLT11
SEPT7 NFE2L1
SEPT7 SFPQ
WASF3 PURA
WASF3 PRKACA
ARID4A SFRS5
HNRNPA3P1 YWHAQ
HNRNPA3P1 TRA2A
HNRNPA3P1 SMAD4
CDH2 RB1CC1
CDH2 TRA2A
SLC5A2 ODF1
FABP5L7 PRDX4
ACADM DDX21
ACADM TP53BP1
ACADM PPID
MVK UFD1L
KDELR2 SEPT7
SMARCA1 SFPQ
SMARCA1 HSP90B1
SMARCA1 LBR
ADH5 GTF2I
TNFAIP1 ALDH9A1
YY1 IFNGR1
GTF2B SEPT7
MSN RAB13
MUT RBMX
MUT ATP5F1
MUT LBR
PSMA1 ALDH7A1
MATR3 NPEPPS
NCL SFRS2
NCL EIF4G2
EPOR IDH3B
CSNK2A2 OAS2
CSNK2A1 ATP5F1
CSNK2A1 MLH1
PLP1 SERPINI1
CTLA4 REG1A
ATP5J SNRPF
ATP5J TSG101
ATP5J ANKRD46
ARF4 NCOA4
ARF4 YWHAE
ARF4 MLH1
ARF4 LBR
LMNB1 UBE2I
PRKAR1A COMT
PRKAR1A TOP2B
PRKAR2B MRPL49
PRKAR2B MAB21L1
PRKAR2B MLH1
HNRNPA2B1 PSMB5
HNRNPA2B1 CSTF3
CYB5R3 SLBP
RAB5A CAPRIN1
RAB1A CDK8
TROVE2 NCOA4
MYL3 MNX1
RASA1 MAPK1IP1L
AR ELANE
CAPN2 USP7
ATP2A2 HNRNPH2
CYCS TCP1
COX5A CD63
COX5A VAT1
AMD1 MATR3
PDGFA CTRB1
RPS17 RPL27A
GNAI1 CAPRIN1
GNAI1 EIF4G2
ERBB2 DIO3
OXT TP53I11
PPP2R5E UBE2V2
PPP2R5E SLC25A46
PPP2R5D MARK3
SAFB ABCD3
SAFB PNN
SAFB ARFIP2
SAFB FMR1
IMMT RRM1
RBM25 WASF3
GSK3A SLC6A6
KPNB1 POLR2G
KPNB1 BIRC2
KPNB1 IMMT
RPL34 UQCRH
CNTD1 DRG2
CSNK1A1 ETF1
GUCA1A MBP
PRKCI SFRS11
STAT3 FTO
STAT3 STAT5B
HNRNPF HNRNPC
PTGES3 RBBP7
PTGES3 DDX21
PTGES3 PPP2R5E
GNA13 CCBL2
SLC20A1 TDG
ARMCX6 MAPK1IP1L
CBFB ZMYND11
CBFB ACADM
CBFB DYRK1A
FMR1 CELA2B
TMEM97 SET
RELA USP7
RELA GNB3
EIF1AP1 CALM2
UQCRC1 WIPF2
VHL GDI1
SFRS4 YWHAQ
SFRS4 PPP2R5E
DHX9 SRPK1
DHX9 CEBPZ
DHX9 HMGN3
TUBGCP3 SFRS2
DLD IK
BMI1 DDX18
BMI1 SMAD5
RBM15B RBBP4
RBM15B USP14
RBM15B CTCF
CAP1 SPRR2C
RBM39 BIRC2
RBM39 TAF7
RBM39 SEPT7
SEC13 ARPC2
RFC3 XPO1
RFC3 SRP9
CARS WIT1
VDAC1 HNRNPU
VDAC1 UQCRFS1
MYBPH GALT
TRIM23 SMARCA1
SLC2A1 SLC38A3
MMP8 CPA3
DPEP1 CYP4A11
RPA2 YWHAQ
RPA2 FUBP1
UQCRC2 RBBP7
UQCRC2 SRP9
SNRPN ACO2
ANXA7 PCBP1
GH2 FUT2
PPP2R1A KLHDC3
NQO2 TNFRSF4
ATF4 NME1
SLC35A1 PPP1R11
SLC35A1 UFD1L
SLC35A1 RRAGA
UBXN4 LEPROT
UBXN4 ACLY
UBXN4 TDG
UBXN4 RAP1A
UTP14C MRPL49
UTP14C MYT1
UTP14C ALDH6A1
UTP14C MADD
MRPS27 RBBP7
WAPAL NRIP1
TMEM131 YWHAQ
TMEM131 POLA2
SECISBP2L NEUROD2
PUM2 USP5
KIAA0240 CLOCK
APPBP2 KPNA1
KIAA0226 ZNF134
TATDN2 TOP2B
TATDN2 CAPZA2
TTC3 TSC22D1
MAML1 CUGBP2
MAML1 SMAD4
MAML1 DYRK1A
KIAA0195 PSD
ZCCHC11 TAF15
ZCCHC11 LRPPRC
DNASE1 SLAMF1
ZNF638 PRKCI
UBE2N TRAM1
UBE2N GTF2B
USP10 CLIP1
NCOA6 ISCU
KIAA0174 HSP90B1
KIAA0174 VDAC1
KIAA0174 WAPAL
NUP188 RPA2
PSMD2 PPP2R5C
CIRBP M6PR
RNF103 ATP13A3
RNF103 SRP54
RNF103 TAF7
RNF103 IL8RB
RNF103 RBM39
RNF103 PWP1
SEC14L1 MLH1
BTG3 TMEM131
SUZ12 HSPA9
GGA3 SLC25A4
STXBP1 BTN2A2
ZC3H3 F13B
REG1P AGER
MORC3 ATP2A2
PDIA6 ARPC2
PDE6H ARR3
PUM1 HSP90B1
PUM1 TAF15
PUM1 UBE2A
CKAP5 PTP4A1
CKAP5 SLC25A46
CKAP5 LOC96610
RAB21 CDK9
GANAB SLC16A1
GANAB DLD
RAD21 HNRNPH2
POLR2E SUMO1
ARL6IP1 USP5
AQP2 COX10
AQP2 PCDHGC3
GNPDA1 AP2B1
DDOST USP5
DDOST TMED10
SP2 VBP1
SP2 DUT
SP2 SLC25A46
SP2 KIAA0226
SP2 USP10
TRIP12 SFRS7
TRIP12 RBM25
SFRS3 SMAD4
ESD IDH3B
BRD3 SP2
EIF4H HSP90B1
EIF4H DYRK1A
TMEM41B TNFAIP1
AFAP1 ATXN10
AFAP1 IL8RB
AFAP1 MORC3
NOLC1 KTN1
CLTC PPP2R5C
CLTC ERH
RAD23B HMGN2
XPC IVD
DAD1 XRCC6
PSMD6 CTNNB1
PSMD6 SEC31A
PSMD6 GFPT1
PSMD6 RAP1A
PSMD6 HNRNPC
PRDX6 CDH2
PRDX6 GANAB
SPCS2 MAT2A
SPCS2 AAMP
SPCS2 USP10
KIAA0101 BRD2
ECHS1 ARHGAP1
CCND2 CDK9
CCND2 MDC1
CCT8 ATP5J
GLO1 CAMLG
ATP5G1 ARF3
OGDH CASC3
MARCKS PRKX
PSMA4 U2AF1
PSMA3 CUL3
FECH PRKCA
TYMS HDAC2
RCC1 RARB
CFLAR CHRNE
UBE3A IGF2R
UBE3A IDH3B
TLK2 HSP90B1
CDC7 H3F3A
CDC7 BIRC2
CDC7 UBE2A
CDC7 RBM39
PSMD11 PTP4A2
STXBP2 SIRPD
ARHGEF12 NUCB1
CLOCK HMGN1
KIAA0317 PSMB5
KIAA0317 TP53BP1
KIAA0317 HNRNPM
RNF4 PRKACA
KL CA4
RB1CC1 ELANE
ATP13A3 ATXN10
PRKCG ADRB3
CHIC1 CLOCK
TRIM40 ADRA2C
CHGB MPO
PSD RING1
PSMB5 PRCC
PSMB5 SFRS2
RGS19 TUB
ZMYND11 LOC728849
PHKB HMGN1
MPP2 CLOCK
COPB1 RABGGTB
MAPK6 PSMB5
CASC3 ATN1
NOTCH3 MPO
GDI1 PRKX
GDI1 H3F3A
CRAT TYRO3
RCN2 HNRNPC
NCOA4 COPB1
RBBP4 COMT
RBBP4 NCOA4
RBBP4 RRAGA
RBBP7 ATP13A3
RBBP7 TSN
RBBP7 SUMO1
RBBP7 FMR1
RBBP7 RHEB
MAT2A CAPRIN1
MAT2A UNG
CLIP1 SNRNP70
ACLY LMNB1
TRAM1 KTN1
ATP5F1 SET
ATP5F1 HMGN1
WARS GOLGB1
GJA1 CXCL1
GLRA2 PTX3
CPE TOP2B
HSP90B1 SFRS2
SAG CNGB1
GNB1 PPP2CA
GNB1 SMARCA4
PGK1 SFRS2
WIPF2 PRNP
MAPK1IP1L NUP153
IRX4 GATA3
RBM4 CREB1
RBM4 HNRNPC
AGER HNRNPK
PIP4K2B SF1
PLOD2 EFNA3
DLG4 IDH3B
ANKRD46 HMGN2
PTOV1 FAM50A
NARS TOP2B
NARS NCOR2
BTK TFCP2
GTF2I BAT1
GTF2I HNRNPU
PNN KTN1
NAP1L4 PCBP1
HTATSF1 TSN
MSH6 SUMO1
LPCAT3 M6PR
MCHR1 ABP1
ZNF32 ABCA3
SMARCD1 FTO
UFD1L WARS
UBE2V2 PTPN11
ASNA1 F13B
TP53BP2 ABL1
VBP1 ZMYND11
VBP1 PPP1R11
POLR2G EBNA1BP2
L1CAM SMARCD1
SRP54 KIAA0430
PKD2 XPO1
HERC1 SALL2
PTP4A1 AGPS
PTP4A1 RCN2
PTP4A1 EED
MTMR6 SPRR2C
CCNG2 RBBP4
CCNG2 SFPQ
GABRQ IGL@
GABRQ CYP3A43
DNAJC7 NRIP1
PICALM SSR1
INPP5J CHRND
USP11 SMARCD1
SMAD4 PPP1CC
NUP98 EXT2
GOLGA4 RB1CC1
DDX21 POLR2G
MRPL49 HERC1
BIRC2 SFRS2
BIRC2 HSP90B1
PPP2R5C HNRNPC
ZNF177 SPRR1A
CBX1 MAPRE2
CBX1 DYRK1A
TSC22D1 CHMP1A
RBM6 UNG
GPR17 KLF4
DUT SFPQ
USP14 SMAD4
C5orf13 BAT1
C5orf13 XPO1
KPNA2 ACLY
MMRN1 MT1L
CTCF ALDH9A1
MAPRE1 USP7
MAPRE1 TRA2A
MAPRE1 SMC1A
PAK1 GLA
CALCOCO2 MAPRE2
SRP9 SUMO2
TAF7 NCOR2
TAF7 USP14
MLLT11 PTPN11
MLLT11 CD24
CSTF3 ATXN10
CSTF3 CUL3
RPS5 RPS8
PPP1R8 CAPRIN1
IL8RB PPP2R4
CCNH CPE
LOC728849 SFRS5
ATP5G3 DDX39
SRPK1 SFPQ
ZNF132 IFNA21
ZNF131 SNRNP70
EFNB1 PURA
PLCD1 CDK9
PLCD1 IDH3B
MLH1 HNRNPU
MLH1 UFD1L
BPTF SFPQ
FUBP1 GDI1
FUBP1 PPP1CC
FUBP1 EBNA1BP2
EP300 PDHX
EP300 PTPN11
PROL1 CD93
PROL1 APOB
FLT1 CENPI
FLT1 RSC1A1
WASF3 CLCN3
E2F1 RNF113A
CDH2 BRD2
NASP DNAJC7
U2AF1 SLBP
U2AF1 RHEB
AAMP DRG2
PTPN12 HTATSF1
LRPPRC ABI2
GFPT1 ACADM
SMARCA1 E2F1
RPS3A RPS27
GAD1 COL5A1
TNFAIP1 MLLT11
YY1 SNRPB
YY1 HMGN2
GAL CYP3A4
ARF3 YWHAB
SLC25A46 WIPF2
SLC25A46 GTF2I
SFRS11 MAPRE2
SFRS11 PSIP1
MUT MLH1
MCC RBM4
PIK3R1 ATP1A3
NCL YWHAE
PPP2CA MAP2
GNAO1 ATAD4
CSNK2A2 RELA
CSNK2A2 ELANE
CSNK2A2 ALDH6A1
TNNC1 HTR2C
H2AFZ KDELR2
ARF4 RB1CC1
ARF4 ABCD3
ARF4 IFNGR1
ARF4 ILF3
ARF4 ATP5G3
AP2B1 SUMO2
PRKAR1A MT1X
PRKAR1A GEM
XBP1 TMED10
XRCC5 MTMR6
XRCC5 RRAGA
XRCC5 USP14
XRCC5 HSPA9
FUCA1 SDHC
ZNF8 CLOCK
PPP3CB ARVCF
HNRNPA2B1 ATP5G3
RAB1A LOC150786
CREB1 BRD2
UBC RRAGA
COL4A1 MYH9
RASA1 KIAA0430
MCFD2 ARF4
RAP1A MAPK1IP1L
COX5A TSN
COX5A VBP1
COX5A POLR2E
AMD1 NPEPPS
AMD1 PPP1CC
ATP5B PTP4A2
ACTG1 SRP9
ACTG1 ACADM
YES1 HNRNPH2
ESD SLC25A3
H3F3A C5orf13
IMMT UNG
AGFG1 SFPQ
AGFG1 SLC25A3
AGFG1 HSPA13
SFRS7 HSPA9
RBM25 PRKACB
SERPINB8 APOC4
HMGN3 RAB1A
GSK3A ATXN1
KPNB1 RBBP4
CNTD1 STMN1
IHH KRT9
CSNK1A1 SFPQ
ITGA8 NSMAF
ITGA8 ALDH6A1
PI4KA ACO2
PRKCI ATP2A2
UQCRFS1 PSMA1
PTGES3 RBBP4
ADORA1 CYP4A11
TMEM97 MSH6
RELA CTCF
RELA CYCS
EIF1AP1 EBNA1BP2
EIF1AP1 HNRNPH2
UQCRC1 PHC2
UQCRC1 IK
DHX9 KPNB1
TUBGCP3 NUP153
BMI1 XRCC5
BMI1 PPP2R5D
RBM15B NFE2L1
CAP1 DUSP5
PCDHGC3 USP7
PCDH1 CNTD1
PCDH1 OR2H1
RBM39 CAMLG
PFN2 OAT
GABRA5 ATP6V1B2
PPP2R3A PIK3CA
VDAC1 SAFB
TRIM23 HNRNPA2B1
HNRNPM ATXN10
HNRNPM MAPK1IP1L
PSMC1 FARSA
PCNA SMAD4
PCNA MLH1
PCNA SLC20A1
UQCRC2 YWHAQ
UQCRC2 TM9SF2
UQCRC2 TMEM97
C1S NID1
UBL4A SNRPB
UBL4A DHX9
C7 C1R
SAA1 RARB
NQO2 MADD
SST GABRG2
AOC2 IL8RB
UBXN4 TUBGCP3
UTP14C CREB1
MRPS27 HMGN2
MRPS27 ACADM
TMEM131 XBP1
TMEM131 PRKCI
SECISBP2L BTN2A2
SMG7 MAP4
KIAA0247 OS9
HTRA1 YWHAB
KIAA0240 C5orf13
KIAA0240 DCAF8
KIAA0232 TNFAIP1
APPBP2 TRIM26
APPBP2 EP300
APPBP2 SAFB
TATDN2 TAF7
SLK HNRNPH2
SEPT8 TMED10
HSPH1 HSPA1A
ERH PPP1R11
ERH ATP5J
MAML1 PCBP1
CSF1R CTNNB1
CSF1R UFD1L
CSF1R TTC3
NPAT PRKAR2B
NPAT CLOCK
ZNF638 TNFAIP1
ZNF638 CALM2
UBE2N C20orf24
POFUT1 TDRD9
POFUT1 PTCRA
SMC1A HNRNPU
KIAA0174 SFPQ
MDC1 NPAT
BCLAF1 RABGGTB
BCLAF1 DHX9
PSMC6 GSPT1
PSMC6 MTMR6
PSMD2 USP14
PSMD2 PRKACB
PSMD2 UBE2N
RNF103 ZNF238
RNF103 RBM15B
RNF103 PRPS1
H1FX XPO1
H1FX TSG101
GGA3 DDX5
GGA3 WASF3
HMGB1 SMC1A
AP2M1 PRKAR1A
AP2M1 VDAC1
MDH1 UQCRFS1
MORC3 HNRNPK
MORC3 CNN3
UBE4A DDX5
UBE4A UBXN4
ADIPOQ CYP2F1
PUM1 AGL
PUM1 TP53BP1
PUM1 SET
PUM1 UBC
PUM1 RB1
PUM1 SFRS3
CKAP5 CAPRIN1
SNRK AP2M1
RAB21 CLIP1
METAP1 TRA2B
ARL6IP1 EPS8
GNPDA1 IMMT
GNPDA1 PWP1
LOC100133166 JUP
LOC100133166 HNRNPC
LOC100133166 CLOCK
DDOST PPT1
TRIP12 PHKB
SFRS3 TMED2
VEZF1 ZCCHC11
EIF4H NFE2L1
EIF4H SNRPB
TMEM41B SMARCA1
AFAP1 TUBA1A
EIF4A3 NRIP1
CLTC DNAJC7
HPCA USP11
ATP6AP1 EIF4G2
ATP6AP1 LPIN2
DAD1 RARS
DAD1 GANAB
RUNX1T1 MYLPF
PSMD6 PTP4A1
SPCS2 WIPF2
KIAA0101 CYP51A1
TOMM20 ARF4
TOMM20 KPNB1
CCT8 ATP5O
CCT8 BRD2
APEX1 CAMLG
GLO1 VAT1
CNP STAT5B
SCARB2 PSMC6
SCARB2 DAZAP2
OGDH HTATSF1
MARCKS TNFAIP1
PSMA3 CDC37
PSMA3 COX5A
PSMB1 H2AFZ
TYMS KPNA2
UBE3A COL11A1
CLDN5 LAMC1
CLDN5 COL4A1
TLK2 TOP2A
TLK2 GGA3
TLK2 VGLL4
TLK2 SCARB2
CDC7 HTATSF1
CDC7 PSMD2
PSMD12 LEPROT
PSMD12 DBN1
PSMD12 EIF4A3
PSMD11 NUP93
ARHGEF12 FEV
ARHGEF12 RAB21
KIAA0317 TANK
KIAA0317 NUP93
DCHS1 MT1G
C4orf10 GYPB
RB1CC1 CD24
PCBP1 CALM2
PRKCG CHERP
RNF113A PLGLB2
FOXO4 PTX3
FOXO4 RPS26
HCG8 SPRR2C
CTNNB1 CD24
CTNNB1 LBR
ZMYND11 LEPROT
PRKX CREB1
PPP1R11 BAT1
TRAF4 C12orf32
PTPN21 ARD1A
NOTCH3 SNRNP70
GDI1 CAPRIN1
GDI1 CREB1
ARD1A IFNA6
NFE2L1 LMNB1
ODF1 CD3E
RBBP4 CAPRIN1
RBBP4 CTNNB1
SSR2 RBBP4
PPP1CC ATXN10
PPP1CC UNG
PPP1CC RHEB
RBBP7 CLCN3
HNRNPK LOC201229
GPX4 BCAP31
EHMT2 BAT1
CHRNE MYBPC1
FCGR2B LUZP2
SLC25A3 RBBP4
RRM1 RBBP4
YWHAQ PSMB5
M6PR TMPO
RPL35A RPL6
GJA1 KRT8
HNRNPL PLEC1
TPT1 COX7C
BCR CHGB
GSN ANXA6
PGK1 PPP1CB
STRA13 ACTR1A
DPF2 PPP1R10
EED PCBP1
HMGN4 LOC728849
AGER PRCC
AGER YWHAQ
AGER AVPR1B
DLG4 MT1X
ANKRD46 PPP1CC
PDHX CREB1
FTO C16orf45
GTF2I GOLGB1
HTATSF1 NFIB
SLBP RCN2
SLBP SFRS2
EIF4G2 CPE
PAFAH1B1 PRKACA
SEPW1 ATP5F1
SMARCD1 ATAD4
EIF3E LDHB
TANK SFPQ
POLR2G TBCC
SRP54 HNRNPU
C11orf58 TOP2B
COPS8 PTPRR
SERINC3 ADD1
SCNN1G CD8B
USP5 SMC1A
CCNG2 FMR1
ISCU CREB1
TRPC3 PIK3CD
INPP5E CDK9
INPP5K MYBPC2
SMAD4 ZNF146
GNAQ ATP6V0A1
GOLGA4 HNRNPK
GOLGA4 BRD2
GOLGA4 FMR1
RRAGA ACTR1A
RRAGA SUMO1
OS9 UFD1L
RXRG RCVRN
BIRC2 SNRPB
PPP2R5C LEPROT
ALDH9A1 ACTR1A
ALDH9A1 CSK
ALDH9A1 TRA2A
STX3 TMED2
DUT USP7
DUT GOLGA4
SILV SERPINB2
GNG4 DEK
C5orf13 TRA2B
PTPN5 BCAT2
RREB1 TP53BP2
MAPRE1 TUBA1A
MAPRE1 CELA2B
ABCA2 SP140
TAF7 TNPO1
TAF7 TBCC
VAT1 SS18
VAT1 EIF4G2
VAT1 TOP2A
MLLT11 XPO1
DUSP5 BTN2A2
CSTF3 CLIP1
CSTF3 PAFAH1B1
CSTF3 CTCF
CSTF3 TOP2A
ABO MAPRE1
PTP4A2 LEPROT
COL11A1 CYP4A11
IL8RB USP7
ILF3 ATXN10
ATP5G3 RBBP4
ATP5G3 TRA2A
TP53BP1 CSTF3
ZNF132 SLC6A6
ZNF132 FTO
IDH3A DNM1
BPTF SLBP
FUBP1 SRP9
IL12RB1 CD300C
PROL1 SPI1
ALDH7A1 NRIP1
ALDH7A1 PPP1R11
CDH2 H3F3A
CDH2 LAMP2
GUCA2A CASR
U2AF1 RRM1
SPTBN1 DCTN1
AAMP LEPROT
SLC5A2 SMARCD1
PTPN12 LAMP2
INSM1 LOC728844
HBG1 IGF1
GFPT1 SRP9
MVK IL8RB
MVK FLT1
SMARCA1 PPP1CC
SMARCA1 TSG101
YY1 MMD
GTF2B CD46
GTF2B CALM2
TCF4 RBM3
SFRS11 MAT2A
SFRS11 ALDH9A1
CPA3 ZNF117
MUT CPE
MUT SEPT7
PSMA1 HNRNPU
CD27 SPI1
MATR3 CLCN3
MCC TBCC
SSFA2 FERMT2
NCL KPNA2
NCL MAPRE1
EEF1G PABPC1
CSNK2A1 MAPK1IP1L
FAH HMGN1
ATP5J COMT
ATP5J SFPQ
ATP5J TNPO1
ATP5J CDH2
BAT3 GNB1
BAT3 PHC2
BAT2 SF1
PRKAR1A TERF1
STMN1 CDK9
STMN1 ATP5F1
PRKAR2B RBM4
XRCC5 LRPPRC
CYB5R3 VBP1
RAB1A PGRMC1
RAB1A SETMAR
CREB1 HIF1A
TROVE2 MMD
MYL3 ACTR1A
NPM1 RPS6
CD3E HLA-DQB1
CAPN2 TNFRSF4
RAP1A NUP153
CNP BTN2A1
ACTG1 IER2
GNAI1 LAMP2
LTA EFNA1
GAST F13B
FYN CPE
FYN AP2B1
ASL DLG2
ESD PNRC1
DGCR11 MPZ
PPP2R5E SSR2
SAFB TP53BP1
IMMT COMT
AGFG1 DYRK1A
SFRS7 CYCS
RB1 HNRNPU
ZNHIT3 AMD1
RBM25 PTPN11
TMED10 PPP2R5E
PSMC5 GPS1
PI4KA ABL1
PI4KA TRIM26
CACNA1S HIST2H4A
CCR7 NOS1
CLK2 GOLGB1
CLK2 L1CAM
HNRNPF SP3
CCT6A DDX21
RRAD C21orf33
POLA2 E2F1
GNA13 ZMYND11
MUC2 ADRA2C
FMR1 LBR
HES1 AP3S2
HES1 C12orf32
TMEM97 SNRPB
RELA GFPT1
GRK6 LTK
UQCRC1 MMD
UQCRC1 KDELR2
DHX9 TOP2B
BMI1 RBBP4
BMI1 MAT2A
BMI1 ZNF131
BMI1 TWF1
BMI1 WASF3
BMI1 PRKAR2B
RBM15B DDX18
RBM15B RCN2
CRYZ EPHA7
CAP1 IDH3A
PCDHGC3 HMGA2
PCDHGC3 ATXN1
PCDHGC3 SP3
MAP2K2 ATP5B
ATP6V1A ATXN10
PWP1 PSMB5
PWP1 TM9SF2
PWP1 PXN
PWP1 FUBP1
RFC3 TM9SF2
RFC3 GFPT1
RFC3 EIF1AP1
MXD1 CORO1B
MYBPH MCHR1
HTN1 FAS
ITGB5 FN1
PCNA SNRNP70
PCNA SRP9
PCNA YY1
RPA2 TAF7
SPTAN1 MPP2
UQCRC2 CAPRIN1
ATP2B1 RPA2
PARP1 NASP
PARP1 ATP5J
SPARC CTGF
PPP2R1A PMS2L11
AOC2 TMED10P
SLC9A6 GNA11
WAPAL CAPRIN1
WAPAL RBBP4
WAPAL FUBP1
TMEM131 PPP2R5E
SECISBP2L WARS
MAP2K3 PTX3
KIAA0240 DYRK1A
KIAA0232 MLLT11
APPBP2 SLC25A46
DVL3 FAM190B
LPGAT1 CYP51A1
NID2 LOC728849
LIMK2 ACADM
TTC3 UTP14C
MAML1 SAFB
CSF1R TRA2A
CSF1R SRP9
ZCCHC11 ACTR1A
NPAT RASA1
ZNF638 CCNG2
ZNF638 ALDH9A1
ZNF638 XRCC5
USP10 YES1
USP10 UQCRC2
GINS1 UNG
FAM120A HNRNPA2B1
PARP4 OR2H1
KIAA0174 USP14
NUP188 ZNF134
BCLAF1 BPTF
BCLAF1 SMARCA1
PSMD2 GTF2E1
PSMD2 CUL3
CIRBP MAPK9
ZIC1 ZNF8
H1FX SAFB
SUZ12 HMGB2
SUZ12 LOC728849
GGA3 NFIL3
HMGB1 ARF4
STXBP1 ARHGEF2
STXBP1 APPBP2
REG1P PTPN6
MORC3 CDH2
MORC3 MTHFD1
UBE4A GTF2I
UBE4A RBM15B
GPM6A TRPC1
GPM6A PRKAR1A
PDIA6 USP5
PDIA6 ATP5J
PUM1 LEPROT
PUM1 AOC2
CKAP5 PSMB5
CKAP5 TM9SF2
CKAP5 RRAGA
CKAP5 KPNA2
CKAP5 AP2B1
CKAP5 CD24
CKAP5 UTP14C
VPS72 SGK1
SNRK SMC1A
RAB21 FAH
GANAB ARF4
E2F3 SSBP1
PSME4 PPP2R5C
DAZAP2 DEK
DAZAP2 PDHX
DAZAP2 TP53BP1
GNPDA1 SRP14
ZNF33A RBM25
NCAPD3 FUT2
SP2 DLD
TRIP12 CTNNB1
TRIP12 ZNHIT3
TRIP12 PUM2
TRIP12 PPID
SFRS3 PHB2
ESD AQP6
VEZF1 SMAD2
EIF4H TCP1
TMEM41B SMC1A
RAC1 BRD3
AFAP1 CXADR
AFAP1 TANK
AFAP1 FUBP1
NEDD8 ESD
EIF4A3 PRCC
EIF4A3 ATP2B1
CLTC TM9SF2
CLTC TANK
CLTC LMNB1
EFTUD2 BMI1
ADAM11 CPLX2
ATP6AP1 ATXN1
ATP6AP1 NCOA4
ATP6AP1 KIAA0430
ATP6AP1 MAPK1IP1L
LTK THRA
DAD1 DYNLL1
SPCS2 CAPRIN1
KIAA0101 TSG101
TOMM20 UBXN4
CCND2 THRA
CCND2 SECISBP2L
CCT8 PUM1
CCT8 DAD1
ATP5G1 REG1P
OGDH ACTR1A
OGDH DDX5
MARCKS ZNF131
MARCKS NCL
PRPS1 SFRS2
PSMA4 ATP5J
FECH LGALS9
MARCH6 CDH2
GFRA2 RENBP
GFRA2 PTPN5
UBE3A PLEC1
TLK2 CADPS
TLK2 TMEM131
CDC7 MCM2
PSMD12 PTPN11
ARHGEF12 EPHB3
ARHGEF12 MLH1
KIAA0317 EIF4A3
RNF4 TLK2
C4orf10 GSTT1
USP7 GOLGA4
JUP UBTF
HAAO MCAM
TOP2B YWHAH
CHIC1 UQCRB
CES2 HMGA2
XPO1 KTN1
IGF2R ACTR1A
DDX18 ATXN10
CXCR3 CYP2A13
ABI2 LOC728849
FOXO4 CALB1
RGS19 KRT16
MPP2 H3F3B
COPB1 DDX18
COPB1 SFPQ
COPB1 SET
PPP1R11 RB1CC1
GDI1 HNRNPK
ATP6V1E1 CASC3
TNFRSF4 LOC728849
SHB PTHLH
PPP1CC RB1CC1
RBBP7 KTN1
THRA SFTPA1B
RPS8 RPL29
CYP2C19 RNF113A
WEE1 SP3
ATP5F1 POLR2E
CSK CSRP2
WARS EPHB3
WARS THRA
HOXB6 ACTR1A
YWHAB DBN1
YWHAQ TUBA1A
HSP90B1 RCN2
BCR FEV
GLA CES2
CD8B DRG2
CD8B MFGE8
PRKACA CDC27
ALDOC ITPR1
TUBB4 SCN1B
KIAA0430 NCOA4
PSIP1 HMGN1
SEC31A KTN1
FRZB COL1A2
WIPF2 PCBP1
MAPK1IP1L CCBL2
MAPK1IP1L KTN1
CXADR EPHB3
BTN2A2 SNRNP70
BTN2A2 LOC201229
RBM4 WIPF2
AGER BRD2
EBNA1BP2 DYRK1A
FLII F13B
SMN2 SUMO1
UBXN2B KTN1
NARS USF2
GTF2I ACTR1A
NAP1L4 HNRNPU
HTATSF1 ATP5F1
SLBP PPP1R11
SLBP PPP1CC
TAF4 DYRK1A
TNFRSF14 THRA
SMARCD1 DRG2
UFD1L UNG
UBE2V2 BRD2
NEAT1 GCKR
SMAD5 TMPO
CUL3 RABGGTB
CUL3 PHKB
TRA2A DDX18
TRA2A NCOA4
POLR2G KRT10
SRPK3 F13B
EMP2 EFNA3
C11orf58 CUL3
FRY MAPRE2
PTP4A1 SNRNP70
MTMR6 HNRNPU
MTMR6 DEK
DNAJC7 UBE2V2
INPP5E CSK
GPM6B PPAP2B
USP11 CES2
AANAT HAAO
CDKN2D GDI1
PMS2L11 CCL22
ZNF238 LOC100131892
MAB21L1 NPEPPS
MAB21L1 KIAA0430
MAB21L1 NFIL3
PPP2R5C MAPK1IP1L
CBX1 XPO1
CBX1 CUGBP2
CBX1 MTMR6
CBX1 CD24
ALDH9A1 RRAGA
DYNLL1 UQCRH
DUT NFE2L1
DUT HSP90B1
KPNA2 PRCC
KPNA2 RBBP7
MAPRE1 PPP1R11
MAPRE1 VBP1
MAPRE1 USP5
CYP51A1 RCN2
CALCOCO2 HNRNPU
TMEFF1 ZNF238
CAMLG SNRPB
ABCA2 PTPRS
MLLT11 BAT1
VCAN HDAC2
CSTF3 USP14
CSTF3 SET
BNIP1 PHKG1
PTP4A2 MAPRE2
IL8RB RBBP7
GEM DUSP5
MAPK9 CDK9
ZNF132 PTPN5
PLCD1 HOXB6
HSPE1 RRM1
MLH1 PPP1CB
MLH1 ABL1
MLH1 NFIL3
MLH1 GNA11
IFNGR2 CD8B
FUBP1 CASC3
FUBP1 RBM4
HSPA13 PNN
IL12RB1 CYP11B1
TWF1 FERMT2
TWF1 HNRNPC
TBL3 CAMP
NET1 CDKN1C
HNRNPH2 AGL
EP300 FMR1
CTRC LRRC16A
UBE2L3 PRDX2
FLT1 BTN2A2
FLT1 SLC30A3
FLT1 TNFRSF14
SEPT7 SUMO1
FUT3 UBTF
CDH2 USP7
PLCB2 CSK
AAMP SALL2
SSBP1 NDUFA4
PTPN12 SP3
PTPN12 VAT1
PTPN12 HNRNPC
LRPPRC RB1CC1
BRPF1 BRD2
GFPT1 IL8RB
MVK CYP2C19
SMARCA1 HADH
SMARCA1 CXADR
B4GALNT1 AZGP1
TNFAIP1 ZNF238
YY1 CD24
UBE2A AGER
SFRS11 PAFAH1B1
SFRS11 TAF15
PPP2R1B ATAD4
HSF2 CPE
EDN2 CPZ
MUT ALDH7A1
IER2 SLBP
NCL SEC31A
NCL MUT
UBA1 LEPROT
CSNK2A1 SNAPC3
FAH SLC30A1
TNNC1 TRBC1
ARF4 DEK
PRKACB FRY
PRKACB PAK2
PRKACB TNFAIP1
AP2B1 WIPF2
AP2B1 FUBP1
PRKAR1A ACTR1A
PRKAR1A ZNF131
PRKAR1A FASN
ERCC3 VBP1
HLA-DOA HMGA2
STMN1 ARVCF
PRKAR2B HSF2
XRCC5 MLH1
XRCC5 ACSL1
OAT SSFA2
ZNF8 GLA
CST3 TF
UBC YWHAB
THRA PTOV1
THRA WASF3
CTRB1 SCNN1B
RASA1 MTMR6
RASA1 C5orf13
RASA1 ALDH7A1
MCFD2 CUL3
PLA2G2A BCL6
MYLPF CASP10
NMB GNLY
SNRPE HNRNPA2B1
COL6A2 ITGA5
CALB1 POU2F2
GZMA PRKCA
LTA S100A7
YES1 ZNF131
YES1 RASA1
OXT FCGR2B
PPP2R5E SP3
SAFB TOP1
SAFB NASP
AGFG1 SP3
AGFG1 YWHAQ
RBM25 LOC728849
GSK3A ZNF238
PSMC5 ATP5B
CSNK1A1 TRA2B
PI4KA PPP2CA
CCT6A SSBP1
CCT6A UQCRFS1
EIF1 DNAJC7
SLC20A1 HNRNPU
NEK4 RCN2
CBFB PCBP1
CBFB PTPN11
CBFB IER2
RELA TANK
RELA TMPO
CFB TFE3
VHL TOP2B
VHL CSNK1A1
RFC1 HBG1
CELP FASTK
SFRS4 PPP1CC
DHX9 PRCC
DHX9 YWHAQ
DHX9 PTGES3
TUBGCP3 HNRNPK
TUBGCP3 MTMR6
RBM15B CAPRIN1
RBM15B RABGGTB
RBM15B LOC728849
RBM15B GNA11
RBM15B AGFG1
RBM15B HSPA9
RBM15B MADD
CAP1 ALDH9A1
CAP1 EFNB1
SFRS3 XRCC5
ATP6V1A PTPN4
ATP6V1A ZNF148
VDAC2 RBM4
PWP1 PRCC
PWP1 ALDH9A1
PWP1 XRCC5
RFC3 MTMR6
RFC3 ARF4
RFC3 XRCC5
RFC5 GPR17
MXD1 SPI1
MXD1 CACNA1S
VDAC1 PGK1
VDAC1 RRAGA
VDAC1 SFRS7
VDAC1 PPID
TRIM23 ATP13A3
TRIM23 GTF2I
TRIM23 PRKAR2B
PCNA MMD
PCNA TM9SF2
SPTB PCDHGC3
RPA2 ATP5F1
UQCRC2 COX5A
ATP2B1 ATP5J
MME KRT83
MME GFER
GH2 COX10
SP1 M6PR
ATF4 COX5A
AOC2 COL16A1
AOC2 CEACAM4
SLC35B1 ATP6V1E1
SLC35A1 UBE2V2
PHF3 PNN
PHF3 PTPN12
RAPGEF5 PLP1
MRPS27 UQCRC2
WAPAL EIF4G2
WAPAL HNRNPM
TMEM131 CSNK2A2
FAM3C GTF2B
PUM2 PRNP
KIAA0232 DDX5
KIAA0232 MTMR6
KIAA0232 BAT3
TTC3 BIRC2
TTC3 EIF2S1
TTC3 ATP2B1
KIAA0195 CCL22
CSF1R XRCC5
ZCCHC11 PDHX
ZNF638 ATXN10
ZNF638 SRD5A1
ZNF638 YES1
UBE2N IFNGR1
UBE2N PSMA1
NCOA6 FAH
POFUT1 GSK3A
POFUT1 LTK
KIAA0174 KPNB1
KIAA0174 SLK
NUP188 BAT3
BCLAF1 MAT2A
BCLAF1 NARS
BCLAF1 ATP2B1
RNF144A ATXN10
PSMC6 H3F3A
PSMC6 KDELR2
PSMD2 COPB1
PSMD2 GNB1
PSMD2 TUBA1A
PSMD2 CREB1
PSMD2 PSEN1
CIRBP EIF4G2
CIRBP NPAT
RNF103 ABCD3
H1FX UBXN4
SUZ12 BRD2
SUZ12 HNRNPC
SUZ12 UQCRC1
SUZ12 SEC13
HMGB1 TAF7
STXBP1 CLIP1
MORC3 FMR1
MORC3 NCL
UBE4A ZMYND11
UBE4A RBBP4
UBE4A HNRNPM
CASR SPRR1B
PDIA6 SEC13
PUM1 CAPRIN1
PUM1 CLOCK
CCT5 PSME2
CKAP5 CCNG2
CKAP5 RFC3
CKAP5 UQCRC2
CKAP5 MRPS27
GANAB DDX21
SYT11 HSPA13
PTGIR DIO3
PSMB7 UQCRFS1
AARS GGA3
GNPDA1 SFRS11
GNPDA1 XRCC5
NCAPD3 MME
DDOST VDAC1
TRIP12 ZNF146
TRIP12 HMGN1
SFRS3 ZNF146
SFRS3 FUBP1
VEZF1 PHC2
EIF4H SMN2
EIF4H KDELR2
TMEM41B LAMP2
RAC1 CAP1
RAC1 SNRK
AFAP1 PPP2R5C
AFAP1 MME
AFAP1 CKAP5
TAGLN2 MYD88
CLTC NRIP1
CLTC HTATSF1
CLTC CLOCK
RAD23B PPP2R5C
ATP6AP1 XRCC5
DAD1 CKAP5
HERPUD1 RAD21
PRDX6 USP5
SPCS2 NFIL3
ECHS1 PEA15
CYP4A11 DRD4
TOMM20 YES1
TOMM20 DAD1
CCT8 SLC25A3
GLO1 CCT8
SCARB2 CDK9
SCARB2 LOC728849
PSMC2 PSMA6
MARCKS ZNF238
MARCKS UBXN4
PSMA4 ARPC2
PSMA3 RHEB
TYMS RRM1
TYMS MCM6
MARCH6 SAFB
SCAMP1 SNAPC3
GFRA2 MFGE8
CLDN5 SPARCL1
RAD23A CXCR3
TLK2 GFPT1
TLK2 CREB1
TLK2 WAPAL
CDC7 SP3
STXBP2 MCAM
KIAA0317 ACTR1A
NOP14 MUC1
C4orf10 PROL1
KL SF1
PCBP1 CAPRIN1
NUP153 RHEB
ATP13A3 HMGN1
TOP2B TOP1
MAPK1 ADD1
XPO1 USP7
PSD SF1
ZWINTAS ZNF37A
PTX3 CXCR3
PSMB5 DYRK1A
ACOX2 LST1
MAPRE2 TOP1
MAPRE2 HMGN1
FAS MLH1
ZMYND11 TMPO
MMD NCOR2
PHKB SFRS2
RSC1A1 CELA2B
CASC3 LEPROT
CASC3 NPEPPS
NCOA4 SALL2
MPV17 DRAP1
ODF1 PRKCG
ZNF146 RB1CC1
MAT2A CCBL2
CNTN2 INS
CDKL1 C4BPB
HNRNPU ABCD3
CD63 SUMO1
WARS E2F1
WARS MAZ
M6PR RSC1A1
M6PR LOC201229
CPE ATP5F1
GLA ADRB3
HMGN2 ATP5F1
SOD1 HNRNPU
TRIP13 ETF1
EED LBR
RBM4 EZR
PHC2 BAT1
PHC2 PSMB5
PHC2 NRIP1
PHC2 EZR
CCT7 PRDX2
SMN2 HSPA9
UBXN2B GDI1
UBXN2B PPP2CB
FTO RNASE3
NARS RB1CC1
NARS SNRPB
SLBP IFNGR1
LOC728849 ACTR1A
LOC728849 ZNF91
KLF4 F13B
TNFRSF14 MPO
CUGBP2 ABI2
CHRNA2 RAD23A
SMAD1 LOC728849
SMAD1 CSRP2
CUL3 SLC25A3
CUL3 NARS
VBP1 PPP1CB
POLR2G MMD
POLR2G SNRPB
POLR2G AKT3
PRPF18 ZMYND11
PRPF18 ADSL
C11orf58 ATXN10
ARVCF CES2
ARVCF FTO
COPS8 CLCN3
CCNG2 CAPRIN1
ISCU EIF4G2
PRKDC PABPC1
USP11 FASTK
SMAD4 RABGGTB
DDX21 H3F3A
DDX21 HNRNPC
NNT CD8B
ZNF238 DEK
ZNF238 PTPN11
MAB21L1 CLOCK
BIRC2 RHEB
PPP2R5C SP3
MSTP9 LST1
CDK4 NAP1L4
CPLX2 ABP1
LRP2 GCKR
DYNLL1 TPT1
HDAC2 PPP2R5C
CENPF HMGB2
C5orf13 UFD1L
C5orf13 SRP54
C5orf13 CD24
RBM3 CD24
KPNA2 EBNA1BP2
ACP1 NAP1L4
MAPRE1 CAPRIN1
SRP9 TANK
SRP9 MTMR6
VAT1 HIF1A
VAT1 CREB1
FUT2 ZNF177
MLLT11 EED
MLLT11 TMEFF1
CSTF3 ZMYND11
CSTF3 CASC3
CSTF3 PTCRA
PRM2 MATN1
BNIP1 CLOCK
IL8RB UBXN2B
IL8RB UFD1L
IL8RB CSTF3
MLH1 USP7
FMOD COL6A3
HSPA13 TMPO
TBL3 HLA-C
ARHGAP1 CES2
ARHGAP1 WARS
FOXO1 DNASE1L3
CNN3 PPP2CB
PKIA ACTR1A
ALDH7A1 FMR1
HNRNPA3P1 PSIP1
CDH2 UNG
CDH2 SLC30A1
MYT1 SETMAR
NRL GABRG2
NRL ATP6V1B2
PLCB2 FXYD3
PLCB2 ZNF238
PLCB2 MT1F
AAMP DLG4
AAMP SMARCD1
HNRNPD SET
INSM1 PNN
BRPF1 VAT1
ACADM CHIC1
ACADM RBM4
ACADM SLBP
ACADM FMR1
KDELR2 VAT1
IRF9 SLC38A3
IRF9 RBP3
B4GALNT1 HOXB6
RPS19 RPL10A
TCEA1 ANKRD46
CPB1 PTPN6
TNFAIP1 WARS
TNFAIP1 AKT3
GP9 TCF19
MARK3 BRPF1
YY1 CAPRIN1
YY1 SMN2
RPS6 RPL23
GTF2B RBM4
ARF3 MPP2
SLC25A46 UFD1L
SFRS11 BAT1
SFRS11 EPHB3
GNA11 ATN1
EDN2 BATF
MUT PRPF18
MUT TOP2A
FMO1 KRT16
UBA1 LOC728849
CSNK2A2 NSMAF
CSNK2A1 GOLGB1
CSNK2A1 YWHAZ
CSNK2A1 MUT
H2AFZ NARS
ATP1A3 POLR2A
GOT1 ENO2
ATP5J DDX18
ATP5J CUL3
ARF4 DDX5
ARF4 ALDH7A1
PRKACB GDI1
PRKACB CLCN3
PDC SERPINI1
PRKAR1A USP5
PRKAR1A TOP2A
XBP1 CD63
XBP1 GPC1
STMN1 FLT1
PRKAR2B EIF4G2
PRKAR2B PRKACB
XRCC5 GNB1
ZNF8 RELA
ZNF8 KRT1
ZNF8 SRD5A1
HNRNPA2B1 TANK
CYB5R3 MAPK1IP1L
RAB1A EIF5
RAB1A SLC25A46
CREB1 FMR1
TROVE2 PRNP
THRA MRPL49
CD3E FABP3
CAPN2 UFD1L
MCFD2 MAPK1IP1L
MCFD2 ANKRD46
MCFD2 AP2B1
ATP2A2 PSMB5
ATP2A2 RHEB
CYCS DDX5
CYCS IFNGR1
CYCS GTF2B
CLTA ATP5G3
COX5B SNRPB
COX5B NARS
COX5B GARS
YES1 IER2
SAFB GDI1
SAFB TDG
SAFB ATP5G3
IMMT RBBP7
IMMT CDH2
SFRS7 SRP54
RBM25 HNRNPC
TMED10 TOP2B
KPNB1 HMGB2
IHH EP300
CSNK1E GDI1
CSNK1A1 SMAD4
FKBP8 PURA
EPHA4 GAD1
MTIF2 IMMT
MTOR MAPK14
HNRNPF RBBP7
SLC20A1 LMNB1
HES1 DUSP6
TMEM97 UFD1L
TMEM97 ZNHIT3
EIF1AP1 PNRC1
UQCRC1 RBM4
UQCRC1 TROVE2
SFRS4 SET
SFRS4 TRA2A
DHX9 XPO1
TUBGCP3 LBR
DLD MAPRE2
RBM15B SALL2
RBM15B CTNNB1
RBM15B SFRS2
CAP1 WARS
CAP1 CSTF3
PCDHGC3 RRAGB
RBM39 RBBP7
RBM39 C5orf13
RBM39 YES1
DNAJA1 CCT4
PWP1 TAF7
VDAC1 IMMT
TRIM23 NFE2L1
TRIM23 TMEFF1
TRIM23 UBE2A
RPA2 SRP9
RPA2 SSRP1
RPA2 RBM15B
SPTAN1 ARVCF
SPTAN1 GSK3A
SNRPN DHPS
LGALS1 LAMC1
MME MYD88
UBL4A PRCC
UBL4A SAFB
PARP1 NUP153
SOD3 POU2F2
CYP2F1 SIRPD
SLC35A1 BAT1
SPOCK2 MYL5
IP6K1 PI4KA
RNF10 PPP2CA
RNF10 SPTAN1
RNF10 SLC9A6
WAPAL AGFG1
TMEM131 RRAGA
TMEM131 HNRNPA2B1
SECISBP2L CSTF3
KIAA0247 MAPRE2
PUM2 TNPO1
PUM2 CSNK2A1
PUM2 XRCC5
KIAA0240 MAPK6
APPBP2 HTATSF1
APPBP2 PKIA
NUP205 NCL
TATDN2 CPE
EDEM1 PAX8
DYRK1A DDX5
DYRK1A YWHAH
NID2 ALDH9A1
MAML1 SFRS11
CSF1R E2F1
CSF1R HNRNPC
CSF1R HSPA9
CSF1R TRIM23
ZCCHC11 CBFB
ZCCHC11 TUBGCP3
DNASE1 ITPKC
ZNF638 WIPF2
ZNF638 NASP
ZNF638 CLOCK
UBE2N SRP14
UBE2N VDAC2
FAM120A SNRPB
POFUT1 HADHB
KIAA0174 SUMO1
KIAA0174 RBM15B
KIAA0174 USP10
BCLAF1 ZNF134
BCLAF1 BAT3
YWHAH GNAZ
PSMC6 XPO1
PSMC6 YWHAQ
PSMC6 TWF1
PSMD2 GDI1
PSMD2 USP5
PSMD2 ZNF638
CIRBP LEPROT
CIRBP ATP5F1
RNF103 PPP1R11
RNF103 PPP2R5C
RNF103 MLH1
RNF103 OAT
RNF103 MT1F
SUZ12 YWHAQ
SUZ12 CUL3
SUZ12 HMGN1
GGA3 MAPRE2
STXBP1 CHGB
STXBP1 PTPRN
STXBP1 CIRBP
ZC3H3 NPPC
AP2M1 CPE
AP2M1 CSNK2A1
AP2M1 DLD
MORC3 ZNF146
MORC3 SMARCD2
MORC3 TUBB
SERTAD2 ATF4
UBE4A GTF2E1
UBE4A EIF5
GPM6A MORC3
ZRSR2 ELF4
ATP6V1F COX6A1
PRDX3 SMARCA1
PDE6H GNB3
PSME2 HNRNPM
PUM1 AMD1
PUM1 PSMF1
PUM1 PDIA6
CKAP5 MAPRE2
CKAP5 PPID
CKAP5 AP2M1
METAP1 TSN
GANAB PSMB5
GANAB CAMLG
GANAB HNRNPH2
GANAB YY1
PSME4 TM9SF2
ARL6IP1 CDK9
ARL6IP1 USP14
ARL6IP1 CDH2
GNPDA1 COMT
GNPDA1 PPP2R4
SP2 BTN2A2
TRIP12 PSMB5
TRIP12 ERH
EIF4H ZNF146
EIF4H XRCC5
TMEM41B CYCS
TMEM41B MME
KIAA0040 HOXB6
AFAP1 CTNNB1
AFAP1 CTCF
AFAP1 LOC201229
RAD23B ANKRD46
ATP6AP1 CHGB
ATP6AP1 NFE2L1
PMP2 IFNA6
ADM A2M
PSMD6 HMGB2
PSMD6 LOC728849
PSMD6 UFD1L
PSMD6 LMNB1
PSMD6 TMED10
PRDX6 RABGGTB
PRDX6 UFD1L
PRDX6 UBE4A
PRDX6 GNPDA1
WTAP SFRS3
SPCS2 CTNNB1
SPCS2 FAH
SPCS2 RPA2
KIAA0101 CLTC
ECHS1 TCEAL1
TOMM20 SEC31A
CCT8 RRM1
CCT8 EIF4H
CCT8 NOLC1
EIF4G1 CRAT
SCARB2 HMGN1
IL2RG PTPN6
OGDH SFRS4
MARCKS COPB1
MARCKS GJB1
MARCKS PXN
MARCKS MAML1
PSMA4 PDIA6
PSMA3 ARF4
MARCH6 PTPN12
MARCH6 VHL
CFLAR DMD
GFRA2 POP1
UBE3A CCL22
RAB11A YES1
GNAT1 RAD23A
GRM8 EPHB3
TLK2 SLC20A1
CDC7 NFE2L1
PSMD9 BNIP1
PSMD12 PTP4A2
PSMD11 SP3
PSMD11 ILK
STXBP2 ABAT
KIAA0317 HNRNPK
KIAA0317 YES1
KIAA0317 OGDH
RNF4 CYP51A1
C4orf8 TNFRSF4
ATXN10 HMGN1
ATXN10 ACSL1
CCBL2 HNRNPU
CES2 MADD
SALL2 CREB1
ZWINTAS REG1A
RABGGTB XPO1
PSMB5 PRNP
MAPRE2 PRL
FOXO4 PLK4
FOXO4 SPRR1B
ZMYND11 CCBL2
MMD DYRK1A
PRKX ZMYND11
PRKX HMGN1
DRG2 HMGA2
CDK9 LOC728849
LOC728844 SFPQ
MT1X NOTCH3
MCM5 ETV5
RBBP4 NRIP1
RBBP7 NUP153
PAX8 CCL22
SP3 PPP1R11
PRDX1 ARL4D
SPIB ATAD4
HMGB2 SFPQ
ATP5F1 PSMB5
WARS DDX18
YWHAB ACTR1A
M6PR DDB1
PRKCA HOXB6
SPI1 GYPB
UCP1 CAMP
CPE SP3
COX7C ATP5O
RPL31 RPS18
HSP90B1 LEPROT
HSP90B1 PPP1CC
POU2F2 IFNA6
CD5 TNXB
ASS1 PTPRF
POMC CLEC2B
PGK1 PCBP1
DPF2 DRAP1
SEC31A XPO1
AP3D1 GNB1
WIPF2 IFNGR1
MAPK1IP1L ABI2
RBM4 SUMO2
AGER LOC728849
BBS9 NOTCH4
EBNA1BP2 PPP1R11
DLG4 MPO
DLG4 LOC201229
SMN2 UNG
PTPN11 HSP90B1
GTF2I EZR
GTF2I GNA11
EIF4G2 DDX5
SNAPC3 YWHAQ
MYD88 ADRB3
SLC30A1 PCBP1
TRA2B RABGGTB
SMARCC2 MAP1A
TRBC1 AGER
ASNA1 GSTT1
RPS28 NACA
SLC12A1 TUB
CUL3 COPB1
VBP1 HNRNPK
YWHAE COMT
TRA2A CLCN3
RENBP MFGE8
TAF15 CASC3
TAF15 MAPK1IP1L
N4BP2L2 LOC728849
FRY PPP1CB
SERINC3 SUPT5H
SCNN1G CCDC106
USP5 CD46
DNAJC7 RRAGA
PICALM COPS8
INPP5J M6PR
INPP5E LOC728849
ADAM9 ENO1
OS9 ATP5F1
SHFM1 NDUFA4
DDX21 PPT1
ZNF211 RSC1A1
PPP2R5C SUMO1
PPP2R5C BIRC2
CDK4 TSN
EIF3I HMGN2
AFF3 INHA
RBM6 RBBP7
DYNLL1 KRT10
HDAC2 RRM1
HDAC2 DYRK1A
USP14 LAMP2
USP14 YWHAH
TBXA2R DDB1
STX5 PHKB
CTCF CASC3
ALDH4A1 TMED10
PAK1 ADRB3
MR1 CES2
SRP9 COPB1
GPS1 CSNK1D
TMEFF1 CPE
TAF7 DDX21
VAT1 ATXN10
VAT1 HMGN2
VAT1 EBNA1BP2
VAT1 SUMO1
MLLT11 TAF4
MLLT11 CBX1
CSTF3 MAPRE2
CSTF3 LAMP2
ZNF131 HNRNPK
ZNF131 MLLT11
ZNF131 HMGN1
EFNB1 FEV
PLCD1 SPRR1B
MLH1 GTF2I
BPTF ANKRD36B
FUBP1 PRCC
HSPA13 DYRK1A
CAPZA2 ISCU
ARHGAP1 NFIC
EP300 CELA2B
DMD CD5
UBE2L3 ATP6V1B2
PKIA CITED1
ALDH7A1 ZMYND11
MT3 HIST1H4E
SEPT7 PPP1R11
WASF3 GOLGB1
WASF3 PKIA
ACRV1 INPP5J
HNRNPA3P1 TM9SF2
HNRNPA3P1 EP300
NASP XPO1
U2AF1 BAT1
PLCB2 LOC728849
PLCB2 GATM
AAMP RRAGB
AAMP HMGN1
SLC5A2 DLG4
HNRNPD CAMLG
MAZ ATN1
BRPF1 XPO1
ACADM EED
GFPT1 RBBP4
SMARCA1 NFE2L1
SMARCA1 GFPT1
HSPG2 COL4A2
TNFAIP1 EIF2S1
MARK3 CHERP
FLJ40113 CYP11B1
YY1 SLC25A3
CSRP1 TF
UBE2A TANK
SLC25A46 CLCN3
SFRS11 SON
SFRS11 HSP90B1
SFRS11 PNN
SFRS11 E2F1
PTPN4 GNB1
PTPN4 TP53BP1
CDK2 HMGB2
CDK2 SMAD4
EDN2 DCTN1
MUT PPP1CC
MCC WASF3
FLOT2 PTPN11
RPS16 RPS11
S100B PEA15
TNFAIP3 IGHA1
UBA1 GNA11
CSNK2A1 TOP2B
CSNK2A1 TM9SF2
CSNK2A1 PICALM
H2AFZ U2AF1
CTLA4 AGER
ATP5J TOP2B
ATP5J SLC25A3
ATP5J HMGN2
ATP5J TRA2A
ARF4 FAH
PRKACB RRAGA
PRKACB MUT
PRKAR2B PRNP
PRKAR2B SLC25A46
XRCC5 MAB21L1
XRCC5 TP53BP1
ZNF8 CHIC1
PPP3CB MRPL49
CST3 GFAP
CCL2 GLA
THRA CETN2
NPM1 RPL9
CD3E SPRR1A
CAPN2 MAPK1IP1L
CYCS MAPRE1
CYCS PTPN12
COX5A UQCRH
COX5A EIF3I
COX5A HSPE1
MYLPF CUL5
CKM FGFBP1
SNRPE COX5A
AMD1 HNRNPU
AMD1 IFNGR1
LTA BTD
HNRNPC SET
HNRNPC RHEB
YES1 UBE2V2
YES1 CUL3
YES1 HNRNPA3P1
YES1 E2F1
GAST SLC5A11
GAST PAPPA
FYN YWHAQ
ESD RRAGA
PPP2R5E WWP1
FRG1 H2AFZ
SF1 ACTR1A
SAFB CALM2
SFRS7 CD46
CAMK1 GPR17
RBM25 MTMR6
RBM25 PPP2R5C
RBM25 GFPT1
HMGN3 NASP
GSK3A H3F3B
GSK3A CHGB
GSK3A HSF2
IHH CCDC106
CNTFR RAB3A
CSNK1A1 SLC25A46
EPHA7 IL11RA
ITGA8 KCNJ4
OR2H1 ODF1
MAPK14 GOLGA4
PECAM1 MYH9
PRKCI NRIP1
IQGAP1 ITGB5
UQCRFS1 PGK1
UQCRFS1 SEPT7
POU3F1 PLCD1
PTGES3 CCBL2
POLA2 SP3
POLA2 HNRNPU
GNA13 CSNK1A1
SLC20A1 MAPRE2
SLC20A1 RBBP7
SLC20A1 NARS
CBFB SFPQ
HCFC1 GNB1
RPL27 RPS9
TMEM97 SFRS7
EIF1AP1 SET
EIF1AP1 TOP2A
UQCRC1 AP2S1
VHL PRKX
CELP RABGGTA
DLD NUP153
BMI1 IL8RB
BMI1 FUBP1
BMI1 TOP2A
CAP1 TNFAIP1
PCDHGC3 EIF4G3
PCDHGC3 MYD88
RBM39 TSG101
RBM39 NASP
SFRS3 NCOA4
SEC13 OS9
MXD1 GYPB
CARS SC65
CARS RAB3A
VDAC1 SLC30A1
CYP4A11 RPS26
TRIM23 LBR
HNRNPM MCM3
SPTAN1 PPP1R10
PPP2CB BRD2
SP1 RELA
ATP6V0B ATP6V1B2
SLC35A1 PRKAR1A
SLC9A6 ATP6V1E1
UBXN4 CALM2
DCUN1D4 DDX5
UTP14C PPP1R11
UTP14C WASF3
UTP14C RELA
MRPS27 CAMLG
MRPS27 TMEM97
TMEM131 SRP9
LPIN2 ATXN10
HTRA1 M6PR
PUM2 LEPROT
IGL@ CSNK2A2
IGL@ LOC728849
IGL@ CELA2B
APPBP2 PRKACA
APPBP2 FLT1
APPBP2 SECISBP2L
TATDN2 YWHAQ
NID2 LOC100131892
ERH POLR2G
ERH XRCC5
LIMK2 MME
TTC3 TP53BP1
TTC3 CLOCK
CSF1R RBBP7
CSF1R FLT1
CSF1R STMN1
ZCCHC11 YWHAE
ZCCHC11 ALDH6A1
ZCCHC11 GTF2B
ZCCHC11 RPA2
DNASE1 SNRPC
ZNF638 TNPO1
UBE2N GOLGA4
UBE2N UQCRFS1
HSD17B8 ETV5
FAM120A ACADM
FAM120A ZCCHC11
MELK UBXN4
BCLAF1 CCBL2
BCLAF1 HIF1A
BCLAF1 ILF3
BCLAF1 EP300
RNF144A TUBA1A
PSMC6 BIRC2
PSMD2 TM9SF2
PSMD2 SEPT7
PSMD2 SLC35A1
CIRBP SFRS11
CIRBP UBC
CIRBP SLC9A6
H1FX PCBP1
H1FX VBP1
H1FX HMGN1
SUZ12 TOP1
SUZ12 CDH2
GGA3 GNB1
GGA3 KIAA0232
HMGB1 YWHAE
STXBP1 PURA
STXBP1 ENO2
CLUL1 SLC6A3
AP2M1 PPP2R5E
MORC3 LAMP2
MORC3 PHF3
UBE4A EIF1AP1
PDIA6 GPC1
PDIA6 H2AFZ
PDIA6 UQCRFS1
PDIA6 ATP2B1
CKAP5 MAT2A
CKAP5 MSH6
RAB21 BIRC2
RAB21 HNRNPA2B1
RAB21 RFC3
RAB21 HTRA1
NUP93 NARS
GANAB RPN2
RAD21 SUZ12
E2F3 TTC3
LOC388931 HOXB6
AARS CNP
ARL6IP1 HNRNPF
AQP2 CD3E
DAZAP2 SALL2
DAZAP2 CTNNB1
DAZAP2 EFNB1
DAZAP2 GFPT1
DAZAP2 PCDH1
GNPDA1 BRD2
GNPDA1 HTATSF1
POP1 AANAT
DDOST UBE2D2
SP2 E2F1
TRIP12 PARP1
SFRS3 CYCS
MOBP ARR3
EIF4H NUP153
EIF4H ATP2A2
TMEM41B USP10
TMEM41B PSMC6
TMEM41B MORC3
TMEM41B GPM6A
EIF4A3 FUBP1
CLTC CASC3
CLTC CDH2
CLTC BAT3
CLTC YES1
CLTC WAPAL
CLTC NCOA6
CLTC NUP93
ADAM11 NRGN
ATP6AP1 UBA1
DAD1 SNRPE
DAD1 SAFB
DAD1 EIF1AP1
PSMD6 RBM25
PSMD6 PWP1
PRDX6 PRKAR1A
PRDX6 DDOST
WTAP CBX1
WTAP RBM39
SPCS2 ACTR1A
SPCS2 SET
KIAA0101 MRPS27
ECHS1 AQP2
PYY CCDC106
PYY ADORA1
TOMM20 DDOST
CCND2 HNRNPC
CCT8 HNRNPA2B1
CCT8 PPP2R5E
PIGF GANAB
PSMC2 SUZ12
MARCKS TSG101
PSMA3 XRCC6
TYMS SSBP1
MARCH6 EIF1AP1
ARPC4 FECH
GFRA2 EDEM1
GRM8 BRPF1
GRM8 SMARCA1
LGALS9 HLA-DQB1
CDC7 HSPA9
STXBP2 CELP
ARHGEF12 SPRR2C
MADD MEF2A
CLOCK RNF113A
CLOCK FMR1
KIAA0317 PRKAR1A
KIAA0317 TMEM131
ATXN10 MAP2
H3F3B KL
HAAO GATA3
HAAO DMPK
RBMX HNRNPU
RING1 ZNF37A
LEPROT DDX5
CHIC1 GRM4
IGF2R IFNA6
CHGB FMR1
PRCC DDX5
DDX18 USP7
RNF113A SSTR3
HMGA2 RNF113A
HMGA2 MFGE8
UNG PRCC
FASTK HAAO
ZMYND11 MAPK1
MPP2 GNB1
PPP1R11 HNRNPC
RCN2 TMPO
CLCN3 NFIL3
NFE2L1 PPP1R11
NFE2L1 PSEN1
MCM5 PTPN21
RBBP4 CD24
SSR2 TSN
SSR2 RHEB
CETN2 LEPROT
SOX4 SMARCA4
ZNF146 HNRNPU
MAT2A NRIP1
MAT2A NCOA4
MAT2A HMGN1
CD300C POM121L9P
DEK NOTCH3
FCGR2B SMCP
HMGB2 LOC728849
PTPN6 TNXB
SLC25A3 RBBP7
WARS GNB3
WARS LEPROT
WARS CHGB
WARS RNF113A
YWHAB FASN
RPL23 NACA
TCP1 UNG
PRKCA LTK
SPI1 CEBPE
SPI1 SSTR5
ESRRB ABP1
VAV1 CHRND
B4GALT1 ELANE
HMGN2 PRCC
CD8B THRA
CD8B CST4
CD8B HNRNPL
PRKACA LEPROT
PRKACA HIF1A
PRKACA YWHAH
BPGM ATP5F1
BGLAP GTF2H4
RAF1 SFRS5
SOD1 UNG
WWP1 DDX5
GRM8 AKR1C1
WIPF2 BLMH
MAPK1IP1L TMPO
AGER SF3A1
BBS9 GNB3
PIP4K2B CASC3
TM9SF2 PPP1CB
PNN FMR1
SLBP HMGN1
SNAPC3 ACTR1A
TNPO1 SNRPB
SMARCD1 SIRPD
SMARCD1 GLA
SMARCC2 CLCN1
COPS5 COX6C
UBE2V2 PPP1CC
UBE2V2 MAPK1IP1L
TBCC SGK1
SMAD1 RRAGA
CUL3 HSP90B1
CUL3 UBXN2B
MLF2 CETN2
VBP1 EED
TRA2A PRKACA
POLR2G HSPA9
EMP2 TRAF4
TAF15 HNRNPU
TAF15 HTATSF1
ARVCF SF1
PKD2 HADH
EIF5 KIAA0430
SCNN1G HOXB6
PTP4A1 HMGB2
PTP4A1 HMGN2
PTP4A1 PRKACA
USP5 H3F3A
USP5 EBNA1BP2
MTMR6 HNRNPC
CCNG2 EIF4G2
PICALM PPP1CB
INPP5E CELA2B
INPP5K INPP5J
SMAD4 NFE2L1
SMAD4 CD46
VEGFC AFF2
VEGFC SPI1
GOLGA4 DDX5
RRAGA RB1CC1
AANAT CD36
ILK GOLGB1
ILK DDB1
PPP2R5C ZNF146
NCOR2 ATP1A3
CPLX2 MCHR1
RBM6 ARFIP2
GPR17 HIST2H4A
DYNLL1 SUMO1
GFER WARS
USP14 XPO1
C5orf13 PPP2CA
CSNK1D SGK1
PTPN5 RENBP
TBXA2R MPO
RREB1 CDK9
CTCF TRA2A
PAK1 ATAD4
CALCOCO2 HSPA9
SRP9 COMT
SRP9 TMPO
IFNGR1 COMT
TAF7 ATP13A3
VAT1 TSG101
DUSP5 LOC201229
CSTF3 DNAJC7
PTP4A2 ALDH9A1
PXN DDX18
PPP1R8 DYRK1A
RPL10A RPL27A
IL8RB YWHAE
IL8RB FMR1
TRIM26 G6PD
EFNB1 EIF4G2
HSPE1 SNRPB
HSPE1 UQCRB
MAP4K2 ESRRB
HSD17B3 AANAT
FUBP1 NFE2L1
HSPA13 RABGGTB
TWF1 TOP2B
ARHGAP1 PTGER3
PROL1 SNRPC
PKIA MAB21L1
KPNA1 TANK
KPNA1 EPS8
ALDH7A1 RBMX
SEPT7 CD46
SEPT7 ABCD3
WASF3 PSEN1
CDH2 MAT2A
CDH2 CXADR
U2AF1 HMGN2
PLCB2 HMGN1
AAMP ATP5F1
PTPN12 CREB1
BRPF1 HSPA9
ACADM ILF3
KDELR2 PHC2
KDELR2 ATP5G3
SMARCA1 TAF15
NAP1L1 NASP
TNFRSF8 ORC1L
ADH5 MYT1
TNFAIP1 ATP13A3
TNFAIP1 GNA11
GTF2B CLCN3
GTF2B RBBP4
GTF2B PTP4A1
ETF1 LAMP2
UBE2A SUMO1
ARF3 IFNGR2
CUX1 HMGN2
SLC25A46 WWP1
GNA11 ACTR1A
MUT TSN
MUT HDAC2
MUT EPS8
MUT WASF3
MUT BRPF1
TARS SFPQ
PIK3R1 SMN2
UBA1 EIF2AK2
CSNK2A2 FLT1
FAH RCN2
H2AFZ EBNA1BP2
H2AFZ TAF7
ATP5J HTATSF1
ATP5J BIRC2
ARF4 RXRB
ARF4 CD63
AP2B1 ATXN10
PRKAR1A HTATSF1
PRKAR1A SSFA2
ERCC3 AZIN1
MYH9 VWF
XRCC5 TSG101
XRCC5 SMN2
HNRNPA2B1 CUL3
RAB3A CPLX2
RAB1A MAP4
UBC MAPK1IP1L
PTMA TUBA1A
CCL2 BCAM
MYL3 IDH3B
ATP2A2 DDX18
ATP2A2 RASA1
ATP2A2 LBR
CYCS RCN2
CYCS SET
COX5A NME1
SNRPE SSR2
ATP5B ATP5F1
YES1 VBP1
PPP2R5E CAPRIN1
PPP2R5E USP5
SAFB RRAGA
AGFG1 B4GALT1
ZNHIT3 ANKRD46
RBM25 PNN
GSK3A RREB1
KPNB1 C11orf58
KPNB1 CYCS
DGKQ RABGGTA
OR2H1 WARS
OR2H1 MPO
PRKCI ARF4
STAT3 CES2
POLA2 CUL3
GNA13 RB1
PDE4B SUPT6H
SLC20A1 MSH6
HES1 IGF2R
RELA LEPROT
RELA SRP54
PTPRN DLG4
EIF1AP1 PHKB
EIF1AP1 USP14
EIF1AP1 CDK2
UQCRC1 DNAJC7
VHL TSG101
SFRS4 MAPK6
TUBGCP3 PTPN11
BMI1 USP5
BMI1 GFER
BMI1 PXN
RBM15B CHIC1
RBM15B FMR1
CAP1 NFE2L1
PCDHGC3 CES2
RBM39 RBMX
RBM39 HNRNPA2B1
SFRS3 MUT
PFN2 YWHAQ
PFN2 PRKCI
ATP6V1A WASF3
RFC3 PHKB
RFC3 RRAGA
MXD1 LLGL2
CARS SULT2B1
MYBPH GPR17
TRIM23 COPB1
TRIM23 CUGBP2
TRIM23 EFNB1
CDR2L TP53I11
PCNA MAPK1IP1L
PCNA CCNG2
RPA2 IK
SLC25A4 PRCC
SLC25A4 MUT
SLC25A4 HSPA9
UQCRC2 TAF7
UQCRC2 HNRNPC
ANXA7 SLC25A3
ALPI WNT2B
MME RSC1A1
MME CSTF3
MME DRD4
GH2 CES2
PDGFRB A2M
SPARC COL1A2
NQO2 PCDHGC3
ATP6V0B PRDX1
AOC2 CLOCK
SLC35A1 CSTF3
SLC35A1 ATP2A2
UBXN4 SNRNP70
UTP14C PCBP1
MRPS27 SAFB
IP6K1 ATP6V0C
RNF10 SARS
TMEM131 TSN
TMEM131 SUMO1
SMG7 MLF2
KIAA0247 BCAP31
KIAA0247 USP5
PUM2 RBM15B
KIAA0240 ATXN10
KIAA0240 HNRNPC
KIAA0240 TRIM23
KIAA0232 TOP2B
KIAA0232 PRKAR2B
KIAA0232 XRCC5
APPBP2 MUT
TATDN2 PTP4A1
DVL3 TM9SF2
TTC3 DDX18
TTC3 GOLGA4
TTC3 KPNA2
CSF1R TUBA1A
CSF1R NAGA
ZCCHC11 ALDH9A1
ZCCHC11 MAML1
NPAT SFRS11
ZNF638 TUBGCP3
UBE2N UBE2D2
UBE2N IL8RB
UBE2N DYRK1A
FAM120A XBP1
FAM120A PPID
NCOA6 RNF113A
POFUT1 PRB2
KIAA0174 RB1
NUP188 TNFAIP1
BCLAF1 SUMO2
BCLAF1 HERC1
BCLAF1 YWHAH
PSMC6 EPS8
DPYSL3 TRA2B
RNF103 HSP90B1
SEC14L1 PGK1
H1FX DDX18
H1FX CUL3
STXBP1 H3F3B
AP2M1 SFRS2
AP2M1 HMGN2
AP2M1 ALDH9A1
AP2M1 UBXN4
MORC3 TRPC1
UBE4A PCBP1
UBE4A PPP1R11
UBE4A DUT
UBE4A SFRS7
UBE4A RBM25
UBE4A VHL
PDIA6 KTN1
PDIA6 RBBP4
PDIA6 VBP1
PDIA6 TOP1
PUM1 ADSL
PUM1 RASA1
PUM1 RFC3
PUM1 UTP14C
CCT5 HNRNPM
CKAP5 AGL
CKAP5 CBX1
VPS72 BMI1
SNRK USP14
RAB21 MT1X
RAB21 PTP4A1
RAB21 USP5
RAB21 FMR1
NUP93 PRNP
METAP1 TMEM131
GANAB RBBP7
GANAB ALDH7A1
GANAB HNRNPM
RAD21 PPP2R5E
PSME4 HSP90B1
PSME4 TMED10
PSME4 CSF1R
PTGIR TCF19
RAB3GAP1 RB1
AQP2 TNFRSF14
DAZAP2 ARHGAP1
DAZAP2 PTPN12
DAZAP2 OAT
GNPDA1 PTGES3
NCAPD3 REG1P
SP2 CCNG2
SP2 PTPN12
SP2 LBR
SP2 LPIN2
TRIP12 PTP4A1
TRIP12 DUT
TRIP12 SEPT7
TRIP12 POLA2
TRIP12 HSPA9
BRD3 BAT1
TMEM41B CHIC1
TMEM41B SP3
TMEM41B ARFIP2
TMEM41B WAPAL
RAC1 CAPZA2
AFAP1 TMEFF1
AFAP1 SRD5A1
EIF4A3 POLR2G
CLTC XPO1
CLTC HNRNPK
CLTC KIAA0240
ATP6AP1 VPS72
PMP2 EMP2
DAD1 USP5
DAD1 ZNF638
HERPUD1 UBC
PRDX6 LOC728849
PRDX6 LAMP2
PRDX6 HNRNPA2B1
WTAP TRA2B
WTAP CNN3
SPCS2 SNRNP70
SPCS2 C5orf13
KIAA0101 SRP9
KIAA0101 CREB1
RPS23 PNRC1
CD164 ITGB1
ECHS1 STMN1
TOMM20 UBE2V2
TOMM20 CUL3
CNP HMGA2
SCARB2 RNF103
CRK MLH1
MARCKS NFIB
MARCKS CCNG2
MARCKS ALDH7A1
MARCKS RAP1A
MARCKS CYCS
PRPS1 CALM2
PSMA4 SSBP1
PSMA4 HNRNPA2B1
PSMA4 RBM39
PSMA3 MCFD2
PSMB1 DAD1
FECH RGS19
TYMS RARS
MARCH6 SRP54
GNAT1 FOXO4
TLK2 PWP1
CDC7 EIF4G2
CDC7 RBM15B
CDC7 TRIM23
CDC7 CSF1R
PSMD12 GNA11
PSMD11 CASC3
PSMD11 PCDHGC3
PSMD11 CLTC
KIAA0317 MMD
KIAA0317 RNF103
RNF4 SNRK
C4orf8 MADD
USP7 HMGN1
CAMP CYP21A2
TP73 SPRR1B
XPO1 EIF3A
TRIM40 MUC5AC
PSD CES2
DDX18 BRD2
CTNNB1 GNB3
MMD UNG
MMD HMGN1
NRIP1 ATXN10
MPP2 DRAP1
CASC3 PURA
NOTCH3 LGALS9
NFE2L1 USP7
NFE2L1 RTCD1
NFE2L1 LBR
ATP6V1E1 ATXN10
SFRS2 DDX5
PPP1CC TOP1
HNRNPK ABCD3
NPC2 TPM1
SPIB AVPR1B
HNRNPU LAMP2
CLIP1 LOC728849
DEK DDX18
RPS15A RPS18
SLC25A3 GDI1
WARS HSPA9
PSMA6 UQCRB
CPE HNRNPK
CPE ENO2
VAV1 ODF1
HSP90B1 DDX5
GLA REG1A
POU2F2 MT3
POU2F2 SPRR1B
HMGN2 HMGB2
COX4I1 SUMO1
MAPK1IP1L PSMB5
MAPK1IP1L TOP2A
RBM4 CLCN3
PHC2 YWHAQ
IDH3B PRB2
EBNA1BP2 TOP2B
EBNA1BP2 SNRPB
PLOD2 DUSP6
TM9SF2 GDI1
TM9SF2 TSN
TM9SF2 RHEB
TM9SF2 PPID
ANKRD46 DDX5
PTPN11 RBM4
UBXN2B RBBP4
AKT3 ATXN10
NARS DDX5
GTF2I CPE
HTATSF1 HNRNPC
MSH6 H3F3A
LPCAT3 PSD
CUGBP2 PRKX
CUGBP2 UBXN2B
SMARCD1 MGST2
COPS5 TRAM1
GPR31 ODF1
UFD1L HNRNPK
UFD1L HMGN2
NEUROG1 KL
BCAT2 CES2
BCAT2 RNASE3
TANK RBBP7
CUL3 SEC31A
CUL3 HMGN1
SDHC PHC2
VBP1 SOD1
VBP1 PPID
TRA2A TOP1
TRA2A TOP2A
POLR2G NRIP1
POLR2G NFIL3
TAF15 PTPN11
TAF15 DYRK1A
COPS8 SNAPC3
EIF5 SKP1
SCNN1G LPCAT3
USP5 ACTR1A
USP5 PPP1CC
USP5 SFPQ
USP5 SET
CCNG2 PCBP1
CCNG2 HNRNPC
INPP5J DRAP1
INPP5J BCAT2
USP11 THRA
SMAD4 SRP54
SUPT4H1 DGCR6
CDC37 VBP1
TRIO EIF4G3
DGUOK CALM2
OS9 MAPRE2
DDX21 HSP90B1
ZNF177 ZNF37A
CBX1 NFIL3
ALDH9A1 BAT1
ALDH9A1 ILK
GPR17 CST6
CSE1L RB1CC1
RGS7 FANCC
HDAC2 DDX18
GFER ELL2
USP14 PSMB5
CENPF HDAC2
PTPN5 MGST2
CTCF FMR1
PAK1 CD8B
HIF1A SFPQ
SRP9 NFE2L1
CPA2 AGER
TMEFF1 SRP54
ABCA2 SSX2
TAF7 ATXN10
VAT1 SMAD4
CSTF3 RBBP7
CSTF3 YWHAE
ABO SS18
BNIP1 PTPN1
PXN HNRNPU
PPP1R8 XPO1
FOXF1 CYP3A4
EPS8 BIRC2
CCNH NFIL3
C11orf41 ZNF33B
GEM MLLT3
ILF3 NUP153
ILF3 SUMO2
ZNF143 GNB3
TRIM26 MPO
TP53BP1 MAP2
ZNF135 CASC3
ZNF131 DDX18
ZNF131 FMR1
PLCD1 CLIP1
PLCD1 TUB
MNX1 CXCR3
FUBP1 CAPRIN1
FUBP1 DDX18
APLNR WNT1
APLNR ABAT
BTD GCKR
TWF1 EIF4G2
HNRNPD TP53I11
DMD PHB2
CNN3 SRP9
PKIA AKT3
DRD4 TUB
ALDH7A1 PRPF18
IK FARSA
WASF3 PTPN11
ACRV1 CD3E
CDH2 DNAJC7
CDH2 HIF1A
NASP SUMO2
AAMP GNB1
AAMP OS9
ALDH6A1 RELA
ALDH6A1 TNFRSF4
BRPF1 AGER
BRPF1 SMAD4
ACADM PRCC
ACADM EPS8
MVK LOC728849
MVK ZNF134
SMARCA1 BRPF1
SMARCA1 CNP
SSTR2 DGKD
TNFAIP1 TBCC
TNFAIP1 TRIM26
YY1 ATP13A3
GTF2B SFRS2
SFRS11 TWF1
SFRS11 MVK
SFRS11 LMNB1
MUT HMGB2
MUT CUGBP2
MUT IFNGR1
PSMA1 EIF3I
MPP1 TNC
NAGA HLA-DQA1
IGHA1 SLC6A3
CSNK2A1 PRKX
ATP5J CDK4
ATP5J RBM6
ARF4 CKAP4
PRKACB NFIL3
AP2B1 NRIP1
PRKAR1A GRM4
SRD5A1 TNFAIP1
PRKAR2B NFE2L1
XRCC5 ZMYND11
ZNF8 PHKG1
HNRNPA2B1 SLBP
RAB1A ATXN10
CREB1 TOP2A
UBC GDI1
COL4A1 FN1
MYL3 CHRNE
NPM1 NAP1L1
ATP2A2 RBM4
ATP2A2 ATP5J
RAP1A PTP4A1
RAP1A SMARCA1
COX5A NDUFA4
COX5A SRP9
SNRPE ATP5J
AMD1 PICALM
COX5B U2AF1
ATP5B WASF3
GAST ELF4
ESD TPT1
ESD PHB2
PPP2R5E RABGGTB
PPP2R5E HTATSF1
SAFB WIPF2
SAFB RAP1A
IMMT RB1CC1
AGFG1 IL8RB
AGFG1 GLUD1
SFRS7 PPP2R5C
SFRS7 ILF3
SFRS7 POLR2E
RB1 CDK4
RBM25 ACADM
KPNB1 SNRPF
CNTD1 RABGGTA
IHH DRD4
RNPS1 FLOT2
PI4KA DCAF8
UQCRFS1 PPP1R11
STAT3 OR2H1
CCT6A PTPN12
PTGES3 SUMO2
POLA2 GNB3
FTH1 B4GALT1
CBFB XPO1
CBFB IL8RB
RELA CAPRIN1
RELA TSG101
RELA SPRR2C
EIF1AP1 SLBP
SFRS4 ATP1A3
DHX9 CCT6A
TUBGCP3 BAT1
TUBGCP3 SRP9
TUBGCP3 CSTF3
TUBGCP3 XRCC5
DLD PGK1
RBM15B NCOA4
RBM15B DDX5
CAP1 CPE
PCDHGC3 CHRNE
SFRS3 PPP1R11
PI3 HCG8
SEC13 ZNHIT3
PWP1 YWHAQ
PWP1 SMAD4
CACNG1 MYL3
MXD1 GAS2L1
MXD1 F13B
RPL12 RPL31
KDR LPAL2
TRIM23 IL8RB
HNRNPM XRCC5
PSMC1 PTP4A2
PLAT DAZ2
SPTB SLC18A1
RPA2 CYCS
SLC25A4 XRCC5
SLC25A4 COX5A
UQCRC2 TSN
UQCRC2 TSG101
SNRPN DCTN1
ANXA7 PWP1
TOP2A MAT2A
C1S COL1A2
MME CDK9
UBL4A HNRNPM
PARP1 UQCRH
PARP1 TCP1
SRF C5orf13
HMGN1 HIF1A
SLC35A1 MLH1
SLC35A1 SAFB
SLC9A6 CASC3
TSC1 CASC3
FAM168A APC
DCUN1D4 TUBA1A
MRPS27 HNRNPM
WAPAL NFE2L1
WAPAL ILF3
WAPAL RELA
TMEM131 CD63
TMEM131 VBP1
KIAA0247 NOMO1
KIAA0240 HNRNPU
IGL@ RAB8A
APPBP2 RBM25
APPBP2 KIAA0232
APPBP2 MADD
NID2 HMGN4
NID2 CAP1
CSF1R RBBP4
CSF1R CPE
CSF1R TRA2B
CSF1R MTMR6
CSF1R CYCS
CSF1R KIAA0226
ZCCHC11 PXN
NPAT DDX18
NPAT MTMR6
DNASE1 ASNA1
ZNF638 POLA2
USP10 SRD5A1
USP10 SFRS7
GINS1 POLA2
FAM120A HNRNPU
NCOA6 BRD2
NCOA6 MTMR6
KIAA0174 FOXD1
MDC1 PMS2L5
BCLAF1 PDHX
RNF144A HERC1
UCK2 MBL2
PSMD2 WWP1
PSMD2 CBX1
PSMD2 ALDH6A1
DPYSL3 AZIN1
RNF103 PTPN12
SUZ12 NFE2L1
SUZ12 NDUFA4
SUZ12 TSG101
SUZ12 SLBP
SUZ12 BCLAF1
HMGB1 PRKACA
HMGB1 NFIB
EFR3A PLP1
AP2M1 ANKRD46
AP2M1 TRA2A
AP2M1 DDB1
PARK7 VDAC1
MORC3 DPYSL2
UBE4A CAPZA2
UBE4A GFPT1
ZRSR2 FOSL1
ADIPOQ GCM1
PUM1 ISCU
PUM1 TOP2A
CKAP5 GDI1
CKAP5 KPNB1
VPS72 JUP
VPS72 HTRA1
SNRK ALDH9A1
RAB21 NCOA4
PSME4 SFPQ
PSME4 SMAD4
PSME4 PUM2
PTGIR RAB3A
PTGIR MXD1
SAA1 MME
ARL6IP1 HSPA9
ARL6IP1 SLC25A4
ARL6IP1 SNRK
ATN1 JUP
DAZAP2 CD46
DAZAP2 MTMR6
DAZAP2 AGFG1
DAZAP2 RFC3
GNPDA1 CD63
GNPDA1 SLC30A1
GNPDA1 RELA
POP1 FASTK
LOC100133166 ZCCHC11
NCAPD3 REG1A
DDOST RBBP7
SP2 RBBP4
SP2 BRPF1
TRIP12 ANKRD46
TRIP12 PRKACB
TRIP12 YES1
MOBP SLC38A3
KIF14 HNRNPK
KIF14 PUM1
EIF4H UQCRFS1
EIF4H HSP90AB1
TMEM41B ATXN10
TMEM41B MTMR6
TMEM41B HMGB1
AFAP1 NOTCH3
AFAP1 RBL2
AFAP1 TRA2A
EIF4A3 RPA2
EIF4A3 SP2
NOLC1 PUM1
NOLC1 TRIP12
CLTC DDX18
CLTC HSP90B1
CLTC KPNA1
CLTC IK
ATP6AP1 MMD
ATP6AP1 FMR1
ATP6AP1 PDXDC1
ATP6AP1 CSF1R
DAD1 HMGN2
HERPUD1 SUZ12
PSMD6 NUP153
PSMD6 DDX18
PRDX6 SET
PRDX6 PTPN12
PRDX6 CALM2
PRDX6 PSMD2
WTAP BCLAF1
SPCS2 PDHX
SPCS2 PRKACB
KIAA0101 NCOA4
ECHS1 MPO
TOMM20 KTN1
TOMM20 USP14
TOMM20 RAD23B
CCND2 NPAT
PIGF GTF3C2
CRK TMEFF1
OGDH UBA1
MARCKS SRP54
MARCKS DUT
MARCKS DCUN1D4
PSMA4 SFPQ
PSMA4 NARS
PSMA3 SRP9
PSMA3 U2AF1
PSMA2 SNRPE
FECH SLC12A1
LOC100128792 TMEM106A
GNAT1 MT3
GRM8 BMI1
TLK2 LEPROT
TLK2 VBP1
TLK2 DNAJC7
TLK2 FUBP1
CDC7 UQCRC2
CDC7 SP2
PSMD12 AAMP
PSMD11 TNFAIP1
ARHGEF12 NID2
CLOCK GNA11
KIAA0317 SFPQ
KIAA0317 SON
KIAA0317 HTATSF1
KIAA0317 VAT1
KIAA0317 PSMD12
KRT9 PTX3
PSD RRAGB
DDX18 NUP153
ATAD4 PDGFB
MAPRE2 TOP2B
HMGA2 TUB
CTNNB1 RB1CC1
ZMYND11 SFRS2
SF3A1 HNRNPU
NRIP1 TMED10
COPB1 PRDM2
KRT81 MSTP9
TSN CTNNB1
NCOA4 MAPRE2
NCOA4 HNRNPC
ADH7 PIGK
RBBP4 TSN
PPP1CC CAPRIN1
CCL7 FEV
FUS FMR1
SFPQ TUBB
MAT2A ACTR1A
RXRB LOC728849
ACLY BCAP31
DEK TOP2B
DEK HNRNPC
YWHAB CSK
RPL35A RPS18
TCP1 SSR2
PRKCA SPRR2C
HNRNPL HMGA2
HMGN2 TOP2B
NFIC SFTPA1B
SAG SLC8A1
ITGB1 FN1
CENPB LIPE
GNB1 TOP2B
RAF1 GNA11
KIAA0430 POLR2B
KIAA0430 ABL1
PSIP1 SP3
WIPF2 RRAGA
MAPK1IP1L WWP1
HMGN4 FXYD3
HMGN4 RAB8A
RBM4 PPP1R11
DLG4 EPHB3
TM9SF2 HADH
TM9SF2 SUMO1
ACO2 DGCR6
ANKRD46 ATP5F1
PNN UBXN2B
MGST2 ATAD4
NAP1L4 PSMB5
HTATSF1 SNRNP70
EIF4G2 PRKACA
EIF4G2 NFIB
PHB2 FOXO4
PAFAH1B1 RBL2
TNFRSF14 CNP
TRA2B ABI2
SMARCC2 PRKCG
UFD1L ENO2
UBE2V2 HSP90B1
UBE2V2 HTATSF1
FHL1 HTATSF1
TANK CALM2
SLC12A1 NOTCH3
CUL3 ZMYND11
PLK3 INHA
TRA2A MAPRE2
EMP2 PPAP2B
SRP54 SON
C11orf58 PCBP1
C11orf58 MAPK1
COPS8 PPP1CB
COPS8 MAT2A
TDG HIF1A
PTP4A1 PPP1R11
MTMR6 NCOA4
MTMR6 SNRNP70
CCNG2 TSG101
DNAJC7 SNRPB
SMAD4 DDX5
SMAD4 SLC30A1
SUPT4H1 PIP5K1A
STAM ATXN10
VEGFC C4BPB
CDC37 SUMO1
UBE2D2 USP5
ZNF238 CXADR
ZNF238 NFIB
ZNF238 EIF4G2
MAB21L1 EIF4G2
BIRC2 SMC1A
ZNF177 RING1
ALDH9A1 CREB1
DYNLL1 RBBP4
IL17A IGF2R
DUT MSH6
C5orf13 SALL2
C5orf13 GNB1
CSNK1D GPX4
HMGA2 KRT18
KPNA2 HDAC2
MAPRE1 TANK
MR1 MFGE8
LSS PCCA
CYP2A13 MT1L
SRP9 SLC25A3
CPA2 TFE3
TAF7 NUP153
TAF7 SET
VAT1 HNRNPC
MLLT11 CTNNB1
MLLT11 USP14
CSTF3 TMEFF1
PXN TSC22D1
PPP1R8 FMR1
IL8RB TAF11
IL8RB ADSL
ILF3 EIF5
TRIM26 ZNF91
MAPK9 SALL2
MLH1 TAF7
MLH1 MAPK9
CHN2 AP3D1
APOBEC3B ABAT
HNRNPD APOBEC3B
HNRNPH2 COMT
EP300 RBBP7
EP300 CELA3B
SLC1A2 TFF1
MBOAT7 CES2
RPS27A RPL6
FLT1 HLA-DOB
KPNA1 SCP2
ALDH7A1 CUGBP2
KRT16 HIST1H4E
WASF3 ATP6V1E1
CDH2 PPP2R5C
KRT1 GLA
U2AF1 HDAC2
SPTBN1 PI4KB
AAMP MYD88
ACADM ATP13A3
ACADM POLR2G
MVK ARFIP2
MVK RRAGA
KDELR2 PPT1
SSRP1 U2AF1
GP9 ABP1
CACNA2D1 GNB1
HK1 ATP6V1E1
UBE2A EIF4G2
UBE2A LBR
CUX1 RABGGTB
SLC25A46 ZNF134
SFRS11 PHKB
SFRS11 MSH6
SFRS11 UBE2V2
MUT SUMO2
TARS NARS
SSFA2 CALM2
NCL VAT1
RPS16 NACA
UBA1 AAMP
FAH CSTF3
ATP5J NRIP1
ATP5J SMN2
ATP5J H2AFZ
ARF4 GDI1
ARF4 ATP5F1
ARF4 ACSL1
PRKACB MYT1
AP2B1 PTPN4
PRKAR1A CASC3
PRKAR1A EPS8
CYP11B1 CXCR3
XBP1 STX3
STMN1 HMGN1
PRKAR2B TAF7
FUCA1 ATP6V0C
HNRNPA2B1 HMGN2
HNRNPA2B1 YWHAE
HNRNPA2B1 CALCOCO2
CD1B SPTLC2
RAB5A ETF1
RAB1A NFIL3
OSM MBL2
UBC HNRNPU
UBC LPCAT3
UBC TAF7
UBC LOC201229
CCL2 AGER
TROVE2 DDX5
THRA GRB2
MYL3 FOXO4
MCFD2 DDX5
MCFD2 UFD1L
ATP2A2 YWHAE
SLC2A4 CD3E
COX5B COX4I1
CD99 LOXL2
FYN ZNF32
FYN PKIA
APOE CLU
PPP2R5E AGL
PPP2R5E CUGBP2
PPP2R5E DUT
PPP2R5D TANK
PSEN2 SFRS2
SAFB DEK
SAFB MARK3
IMMT TANK
IMMT XRCC5
AGFG1 PTPN11
SFRS7 TAF15
ZNHIT3 RBM4
ZNHIT3 BAT3
ZNHIT3 HSPA9
KPNB1 RBBP7
CNTD1 FMR1
ALCAM IL11RA
RNPS1 DGCR6
ITGA8 CHIC1
PI4KA HSF2
OR2H1 CHIC1
OR2H1 SLC14A2
CACNA1S SPI1
UQCRFS1 ACADM
PTGES3 KDELR2
RRAD VEGFC
POLA2 PCBP1
POLA2 SFRS11
ADORA1 PLCD1
NEK4 EP300
NEK4 BRPF1
CBFB RB1
HES1 HLA-F
RELA HADH
RELA TRA2A
EIF1AP1 NRIP1
EIF1AP1 USP5
EIF1AP1 AGFG1
UQCRC1 ATP5F1
VHL IL8RB
SFRS4 NFE2L1
DHX9 PPP1CC
DHX9 DYNLL1
TUBGCP3 DEK
TUBGCP3 VBP1
DLD SEPT7
DLD HSPA9
BMI1 PRKX
BMI1 SRP9
RBM15B RBM6
RBM15B ZNHIT3
CAP1 KDSR
PCDHGC3 BMI1
PCDH1 AAMP
RBM39 PPP1R8
ATP6V1A NPEPPS
PWP1 BMI1
RFC3 TSG101
VDAC1 CDH2
TRIM23 USP14
HNRNPM IK
HNRNPM MUT
HNRNPM TMEM97
PSMC1 NARS
PCNA CSK
MMP8 SLC6A3
SPTB GRK6
SPTAN1 THRA
UQCRC2 TRAM1
ATP2B1 COPS8
ATP2B1 CYP51A1
GH2 CYP2C19
GH2 VAV1
UBL4A ACLY
PARP1 SUMO1
NQO2 WARS
CEACAM4 PXN
ATF4 EPRS
ATF4 KPNB1
SLC9A6 MYT1
UBXN4 RABGGTB
UTP14C VAT1
IP6K1 WASF3
TMEM131 SFPQ
TMEM131 DNAJC7
TMEM131 HSPA13
SMG7 SNW1
KIAA0247 DDX5
FAM3C CALM2
APPBP2 TRIM23
TATDN2 TMEFF1
LHFPL2 TCF4
LIMK2 HNRNPK
LIMK2 UBE2A
TTC3 SNRNP70
MAML1 GDI1
MAML1 ARF4
MAML1 HSPA9
CSF1R RCN2
ZCCHC11 CTNNB1
ZCCHC11 MTMR6
ZCCHC11 CALCOCO2
ZCCHC11 SECISBP2L
ZNF638 BAT1
ZNF638 PRKACA
ZNF638 SNRNP70
ZNF638 MAPRE1
UBE2N ATP5F1
UBE2N PFN2
POFUT1 CTRC
SMC1A LBR
KIAA0174 SMAD4
BCLAF1 IL8RB
PSMC6 ZMYND11
PSMC6 TRA2A
PSMD2 AGFG1
PSMD2 HSPA9
CIRBP SP3
CIRBP MLLT11
CIRBP RBM15B
RNF103 RBBP4
BTG3 IL8RB
SUZ12 MCM6
FAM175B SDC4
GGA3 MAPK6
GGA3 SAFB
GGA3 KIAA0247
HMGB1 RBBP4
HMGB1 HDAC2
HMGB1 TWF1
ZC3H3 HADHA
AP2M1 NUP188
UBE4A HNRNPK
UBE4A SFPQ
UBE4A SUZ12
GPM6A CUGBP2
ZRSR2 C6orf10
PDIA6 PPT1
PDE6H PCP4
PUM1 UBE2V2
PUM1 CXorf40B
PUM1 LBR
CKAP5 UBE2V2
CKAP5 IL8RB
VPS72 UFD1L
VPS72 CIRBP
SNRK ZNF638
NUP93 PRDX1
NUP93 PTP4A2
CUL7 RPL3L
SYT11 NSMAF
PSME4 SFRS11
PTGIR CARS
ARL6IP1 YWHAB
ARL6IP1 HIF1A
DAZAP2 CALCOCO2
GNPDA1 SSR2
GNPDA1 NARS
GNPDA1 NASP
GNPDA1 KDELR2
GNPDA1 GTF2B
GNPDA1 ACTG1
GNPDA1 HNRNPM
NCAPD3 TNXB
DDOST UBXN4
DDOST FAM120A
SP2 WAPAL
TRIP12 SLC25A3
SFRS3 SEC31A
SFRS3 H2AFZ
ESD DRD4
PSMB4 UQCRFS1
BRD3 GNB1
BRD3 SEC13
KIF14 YY1
KIF14 NCL
TMEM41B FMR1
EIF4A3 PTPN11
NOLC1 AZIN1
NOLC1 NCL
ADAM11 LTB
ATP6AP1 ATP5F1
ATP6AP1 SLC25A46
ATP6AP1 RNPS1
ATP6AP1 HMGN1
DAD1 MSH6
DAD1 UBXN4
DAD1 METAP1
RUNX1T1 POFUT1
KIFC1 TYRO3
PSMD6 CAPRIN1
PRDX6 PPP2R5C
SPCS2 NCL
KIAA0101 PPP1R11
KIAA0101 EIF4G2
TOMM20 NARS
TOMM20 ATF4
TOMM20 ZNF638
MTFR1 AGL
CCT8 HSPE1
GLO1 PPP1R11
EIF4G1 CNTN2
SCARB2 SPCS2
PSMC2 DAD1
OGDH AAMP
OGDH GNA11
MARCKS UNG
MARCKS PPP1R11
MARCKS USP14
MARCKS SFRS7
MARCKS RBM15B
PSMA4 SRP9
PSMA3 CKAP5
PSMA3 CCT8
PSMA3 APEX1
PSMB1 CCT5
PSMB1 PSMA3
FECH ESD
GNAT1 SOD3
TLK2 TMEM97
TLK2 KIF14
CDC7 HSP90B1
CDC7 LOC728849
CDC7 KPNA2
CDC7 PSMC6
PSMD12 ATP2A2
PSMD12 SEC14L1
PSMD11 DUT
PSMD11 CYP51A1
PSMD11 PSMC6
STXBP2 RABGGTA
STXBP2 DGKQ
STXBP2 GFRA2
ARHGEF12 CIRBP
KIAA0317 SEC13
KIAA0317 APPBP2
KIAA0317 MARCH6
RNF4 DAZAP2
ATXN10 SOD2
USP7 CREB1
USP7 HSPA9
HGFAC SLC6A3
HGFAC CHRNA5
RAPSN F13B
PCBP1 SET
ATP13A3 GTF2E1
ATP13A3 SMC1A
TOP2B CALM2
SIRPD CD3E
XPO1 RRAGA
SUMO2 ACTR1A
SALL2 ATXN10
SALL2 DYRK1A
CENPI FABP3
UNG TOP1
UNG LMNB1
TRPC1 DYRK1A
SCNN1B IFNA6
SS18 PCBP1
TNFRSF4 G6PD
KRT8 CXCL1
ODF1 CST4
CETN2 ACTR1A
ZNF33B NF1
DEK SP3
ATP5F1 ATP1A3
WARS SALL2
WARS LOC201229
AZGP1 RPS26
CD46 H3F3A
YWHAB ATXN1
RAB8A DRD4
YWHAQ SALL2
YWHAQ TAF11
RNASE3 CHERP
EPRS SFPQ
ENO2 MPV17
ENO2 YWHAB
CPE PRNP
CPE EPHB3
CPE HMGN1
NME1 SNRPB
HNRNPL CLCN7
CD8B CYP4A11
HLA-DOB ADRB3
TRIP13 PPP2CB
KIAA0430 CDK9
KIAA0430 PRKACA
GRM8 MLLT3
WIPF2 ATP5F1
MAPK1IP1L RXRB
NIPA2 COX7C
EED SFPQ
BTN2A2 NOTCH3
RBM4 CLOCK
AGER MAPK1IP1L
PHC2 ACLY
SRPK2 KIAA0430
RAE1 CD93
TSG101 UNG
TM9SF2 ABCD3
ACO2 PI4KB
CCDC106 DRD4
PTPN11 NOMO1
PTPN11 AGER
PTPN11 TM9SF2
ABCA3 AP3D1
TXN2 CLCN1
HTATSF1 HMGN2
SLBP PIK3C3
SLBP COMT
PHB2 HOXB6
SNAPC3 TAF11
SLC30A1 HNRNPK
UFD1L PPID
EIF3E LOC728844
BCAT2 MGST2
TBCC NPEPPS
SMAD1 CITED1
SLC12A1 RNF113A
SLC12A1 CDK9
CUL3 CUGBP2
CUL3 UFD1L
WNT7A HOXB6
TRA2A UFD1L
ARFIP2 SFRS2
POLR2G BLMH
POLR2G PPP1CB
SRP54 CPE
C11orf58 KTN1
TAF15 CTNNB1
FRY PSMD14
SCNN1G HNRNPL
PTP4A1 CALM2
DBP SPI1
USP5 PHC2
DNAJC7 PPP1CB
PICALM C11orf58
INPP5J SIRPD
SMAD4 DDX18
SUPT4H1 DPF2
GOLGA4 TOP1
NNT CLIP1
MSTP9 RB1
CDK4 VBP1
ALDH9A1 USP5
ANKRD36B CD24
RREB1 PAFAH1B1
PAK1 KIAA0513
CYP51A1 RBBP7
CYP51A1 LAMP2
CPA2 PTPN6
TMEFF1 EIF4G2
LPAL2 NEAT1
CAMLG SUMO1
TAF7 PPP1CC
VAT1 SP3
ECH1 SUPT5H
CSTF3 ATP5F1
PRM2 KLF4
BNIP1 HLA-DQA1
RPL27A RPS21
PPP1R8 PNN
PPP1R8 EIF4G2
PPP1R8 APC
EPS8 PSMB5
IL8RB RNF113A
IL8RB SLC30A1
CCNH MRPL49
ILF3 MAPK1
ZKSCAN1 C5orf13
ATP5G3 SNRPF
ATP5G3 AGER
ATP5G3 TAF7
SRPK1 CBX1
ZNF134 SALL2
ZNF134 DDX18
PLCD1 HNRNPL
PLCD1 TP53I11
MLH1 NOTCH3
MLH1 MAPK1IP1L
DCAF8 MLLT11
HSPA13 GDI1
TWF1 HNRNPU
TBL3 SPI1
ARHGAP1 KCNJ4
ARHGAP1 MADD
EP300 MAT2A
CHD8 KRT32
DBN1 JUP
PROL1 ITPKC
CTRC MT3
LAMP2 SUMO1
RPS27A ATP5O
FLT1 BNIP1
WASF3 CSTF3
NASP UFD1L
NASP DYNLL1
NASP CD24
DR1 CLCN3
MYT1 SALL2
PLCB2 CHIT1
AAMP PSEN1
MAZ CSK
MAZ DBN1
LRPPRC SFPQ
ACADM RNF113A
ACADM NARS
SMARCA1 WARS
OAS2 SDC4
NAP1L1 NUP153
RPS19 RPL29
TNFAIP1 USP7
TNFAIP1 RBBP7
TNFAIP1 EPS8
TNFAIP1 ATP1A3
MARK3 MLLT11
YY1 RRM1
YY1 MARK3
SLC25A46 MYT1
SFRS11 RTCD1
SFRS11 MMD
SFRS11 CAMLG
PTPN4 TOP2B
MUT USP5
JAK1 HNRNPA3P1
MATR3 CAPRIN1
ATP6V0C ATP6V1E1
SSFA2 TWF1
NCL RBM6
FAH SP3
FAH EP300
CTLA4 PAK1
ATP5J CDC37
PRKAR1A DLG4
PRKAR1A SPRR2C
STMN1 C5orf13
XRCC5 STK25
XRCC5 SRPK1
OAT CALM2
PPP3CB PURA
HNRNPA2B1 EIF4G2
RAB1A TBR1
UBC CYP51A1
UBC MVK
UBC CALR
CCL2 BNIP1
HLA-DQA1 RNF113A
TROVE2 PRCC
THRA ZNF238
MCFD2 HNRNPH2
ATP2A2 MAPRE2
ATP2A2 HIF1A
ATP2A2 PXN
ATP2A2 SET
CYCS UNG
COX5A SUMO1
COX5A ISCU
PDGFRA AP3S2
ATP5B OS9
ACTG1 CD24
HNRNPC HIF1A
HNRNPC TOP2A
YES1 PPP2R5C
YES1 CDK2
ANG PRM2
OXT FOXO4
OXT HOXB6
COX17 PLK3
DGCR11 DMPK
PPP2R5E NCOA4
PPP2R5D EIF4G2
SAFB ACTG1
IMMT ARPC2
IMMT USP5
IMMT COX5B
AGFG1 SLC30A1
SFRS7 SNRPB
RB1 ARF4
ACOT2 SLC12A1
ACOT2 PRKAR1A
RBM25 SLC25A46
HMGN3 CITED2
GSK3A CES2
IHH ZNF238
RNPS1 FYN
CSNK1A1 MAPK1
CSNK1A1 CSNK2A1
CD24 SUMO1
PRKCI MAPK1IP1L
UQCRFS1 UFD1L
UQCRFS1 LRPPRC
CCT6A NDUFA4
MC5R MUC1
RHOC ARHGEF6
PTGES3 ALDH7A1
PTGES3 NASP
PDE4B THRA
NEK4 TOP2A
NEK4 MLLT3
TMEM97 ISCU
TMEM97 H2AFZ
RELA RBBP4
PTPRN CD8B
GRK6 PAK1
GRK6 CCL2
VHL WWP1
SFRS4 NCOR2
DHX9 KRT10
TUBGCP3 PCBP1
TUBGCP3 RELA
TNK2 AAMP
BMI1 SRP54
BMI1 CADPS
RBM15B ACTR1A
RBM15B AAMP
CAP1 ZNF238
PCDHGC3 RREB1
PCDHGC3 EFNB1
PCDHGC3 TNFAIP1
PFN2 MCFD2
CSN2 BAK1
VDAC2 SUMO2
VDAC2 SLC25A46
PWP1 BAT1
PWP1 CASC3
PWP1 M6PR
PWP1 EIF1AP1
MXD1 VEGFC
VDAC1 HSP90B1
VDAC1 USP5
MYBPH SPI1
CREB5 OLIG2
KDR BTD
CYP4A11 HOXB6
CYP4A11 C12orf32
TRIM23 TANK
MYL5 PTPN6
HNRNPM EIF4G2
HNRNPM MCFD2
GSTM5 KRT16
DPEP1 IFNA6
DPEP1 COL11A1
RPA2 AMD1
SLC25A4 HMGN1
SNRPN APLP1
C1S IFITM1
ATP2B1 MAPK1IP1L
MME THRA
MME CAP1
MME PCDH1
GH2 NFIC
GH2 KCNJ4
GH2 MPO
SP1 PCDH1
CYP2F1 IFNGR2
CEACAM4 POLA2
ATF4 SNRPB
PDHB COMT
PDHB WARS
SLC35B1 PRMT1
SLC35B1 TUFM
SLC35B1 THRA
SLC35B1 ATP5B
SLC35A1 HNRNPC
SLC9A6 SF1
UBXN4 EPS8
UBXN4 DLD
FAM168A PPP1R8
FAM168A SDHA
MRPS27 EIF3I
IP6K1 ATP5B
WAPAL VBP1
TMEM131 COMT
TMEM131 UNG
SECISBP2L RBM15B
HTRA1 CASC3
PUM2 ZNHIT3
PUM2 UTP14C
KIAA0240 SRPK2
APPBP2 SLC35A1
EDEM1 ARF3
SEPT8 TOP1
NID2 NUCB1
TTC3 SRP54
MAML1 HNRNPU
KIAA0195 CSN2
ZCCHC11 CTCF
ZCCHC11 HNRNPH2
ZNF638 CALCOCO2
ZNF638 GUSB
GINS1 RCN2
GINS1 MAPK1IP1L
GINS1 CSTF3
GINS1 TTC3
NCOA6 LIMK2
POFUT1 PLEC1
POFUT1 NUCB1
SMC1A COMT
KIAA0174 TOP2A
AGAP2 FXN
BCLAF1 RXRB
BCLAF1 CUX1
BCLAF1 FYN
RNF144A SP3
RNF144A GTF2I
PSMC6 PPP1CC
PSMC6 EP300
CIRBP MUT
RNF103 TSN
RNF103 PRKCI
DOC2B CASP2
SUZ12 TNFAIP1
GGA3 UTP14C
HMGB1 BIRC2
HMGB1 VAT1
STXBP1 ATP6V0A1
STXBP1 ATXN1
CLUL1 CPA3
ZC3H3 MC5R
AP2M1 NCOA4
AP2M1 EIF5
AP2M1 IK
REG1P ODF1
MORC3 MAPK1IP1L
MORC3 MAPRE1
MORC3 PSMD2
SERTAD2 DHX9
UBE4A NCOA4
UBE4A HTATSF1
UBE4A CCNG2
UBE4A KIAA0232
UBE4A LIMK2
CCNI YWHAZ
ZRSR2 MXD1
PDIA6 PPID
PUM1 PNN
PUM1 CUGBP2
PUM1 PRKCI
CKAP5 H3F3A
CKAP5 TOP1
RAB21 ATP13A3
RAB21 TRA2A
NUP93 TTC3
METAP1 SEC31A
METAP1 CCT6A
RANBP2 HNRNPM
GANAB UNG
GANAB SET
E2F3 SMC1A
PSME4 YWHAQ
PTGIR SPI1
LOC388931 CCDC106
LOC388931 KRT16
SAA1 MPO
ARL6IP1 PCBP1
ARL6IP1 VBP1
ARL6IP1 PTP4A2
ARL6IP1 HNRNPA2B1
ARL6IP1 CREB1
AQP2 WARS
DAZAP2 NCOA4
DAZAP2 SMAD5
DAZAP2 LOC100131892
DAZAP2 EPS8
DAZAP2 XRCC5
GNPDA1 SLC25A3
GNPDA1 XBP1
GNPDA1 GLUD1
GNPDA1 SAFB
ZNF33A GNB1
LOC100133166 RBM15B
TRIP12 SLC25A46
TRIP12 VDAC1
TRIP12 ATF4
SFRS3 NUP153
SFRS3 CAMLG
VEZF1 RBM4
VEZF1 FUBP1
PSMB4 CLNS1A
PSMB3 PARK7
EIF4H RABGGTB
EIF4H RNF103
TMEM41B CPE
TMEM41B TMEFF1
KIAA0040 FOXO4
AFAP1 GJB1
AFAP1 VAT1
CLTC DDB1
RAD23B EIF4H
XPC PTPN4
PSMD6 CD46
PSMD6 KPNA2
PSMD6 DHX9
PRDX6 MUT
SPCS2 RABGGTB
SPCS2 COPB1
SPCS2 TAF15
SPCS2 SLC25A46
SPCS2 SECISBP2L
SPCS2 KIAA0240
KIAA0101 H2AFZ
KIAA0101 FAM120A
PCGF2 SF1
TOMM20 WIPF2
CCT8 SNRPB
CCT8 ENO1
ATP5G1 GCM1
SCARB2 MAPK1IP1L
SCARB2 AFAP1
OGDH TRA2B
MARCKS PTPN12
PSMA4 ATP5O
PSMA4 TSN
PSMA2 COX5A
MARCH6 CUL3
GFRA2 VAV1
LST1 CELA2B
DNASE2 PFKL
GNAT1 AZGP1
TLK2 WIPF2
CDC7 UNG
CDC7 CDH2
CDC7 LBR
PSMD12 ACTR1A
PSMD12 ACADM
PSMD12 ZCCHC11
CLOCK LOC728849
KIAA0317 RCN2
KIAA0317 HSP90B1
KIAA0317 MAPRE1
KIAA0317 DLD
RNF4 CAP1
NOP14 MBL2
C4orf10 TBL3
C4orf8 STXBP1
ATXN10 SFRS5
USP7 ACTR1A
USP7 SFRS2
USP7 GNA11
PCBP1 LAMP2
NUP153 LAMP2
KTN1 HNRNPU
PRDX2 TMSB10
LEPROT FMR1
CHIC1 KCNJ4
TRIM15 SIRPD
NPEPPS NFIL3
PRCC SFRS2
ATAD4 RNASE3
TFE3 HP
DGCR6 CLOCK
ETV5 FERMT2
PSMB5 NCOR2
ALDH18A1 RB1CC1
UNG RRAGA
CDK8 WRB
MMD LMNB1
NRIP1 HSPA9
RSC1A1 FEV
KRT33B ACYP2
ACTR1A PAK2
PPP1R11 SUMO2
CDK9 RRAGB
CDK9 PTCRA
NOTCH3 LOC728849
ATXN1 SALL2
RCN2 SUMO1
TSN COMT
NCOA4 H3F3A
NCOA4 GOLGA4
AZIN1 APC
GOLGB1 ACTR1A
SSR2 SFPQ
RBBP7 TMED10
ATP6V0D1 GNA11
MAT2A LEPROT
SP3 SNRNP70
SP3 TOP2A
S100P HLA-DQA1
SON SFRS5
ATP5F1 NFE2L1
SLC25A3 SFRS2
SLC25A3 CD63
RRM1 HMGB2
YWHAQ NUP153
RNASE3 SLC6A6
TCP1 PCBP1
PRKCA PLEC1
EZR MAPRE2
CPE ACTR1A
CPE WARS
ABL1 MAPRE2
COX6A1 BCAP31
HSP90B1 RB1CC1
PRKAR2A AFF2
DPYSL2 APC
SLN LGALS7B
BTN2A2 CDK9
RBM4 NFIL3
PHC2 CETN2
PHC2 PKM2
EBNA1BP2 BRD2
EBNA1BP2 MAPK1IP1L
RAE1 MSTP9
TSG101 PPP1CC
TSG101 SFPQ
ACO2 AP3D1
UBXN2B SFRS2
NAP1L4 SLC25A3
NAP1L4 PPID
HTATSF1 UBXN2B
SLC30A3 CENPI
SLBP BRD2
EIF4G2 WARS
PHB2 TUBB
ARHGEF2 CD8B
DOK1 ABP1
MYD88 CHRNE
SMARCD1 VAV1
UBE2V2 TRA2B
NEAT1 S100A7
TANK LAMP2
SLC12A1 CD8B
CUL3 SP3
CHMP1A NSMAF
TRA2A LMNB1
POLR2G AGER
C11orf58 SFPQ
HERC1 POLR2B
SERINC3 PRCC
PTP4A1 HSPA9
CCNG2 PHKB
CCNG2 NFE2L1
ISCU PRNP
ISCU HIF1A
ISCU HNRNPC
INPP5J THRA
INPP5J ADRB3
ILK WARS
MRPL49 PSD
PMS2L11 TFE3
MAB21L1 HMGN1
BIRC2 AGER
CPLX2 CAMP
CPLX2 PDE1C
DYNLL1 ATP5O
DUT RRAGA
C5orf13 HNRNPU
C5orf13 CREB1
C5orf13 HMGN1
RBM3 RBP1
EIF2S1 CPE
MAPRE1 GNB3
MAPRE1 UNG
PAK1 AGER
PAK1 MFGE8
COPA GDI1
CALCOCO2 NOMO1
CALCOCO2 UFD1L
SRP9 SEC31A
GPS1 SMARCD1
CAMLG SUMO2
CAMLG HNRNPU
CAMLG MSH6
TAF7 LEPROT
TAF7 RCN2
VAT1 IFNGR1
LAMB3 IL8
PPP1R8 SFPQ
RPL10A RPS21
IL8RB PTPN11
ILF3 UNG
ILF3 MAPRE1
ZKSCAN1 PMS2L5
TOP1 SNRPB
DCAF8 LOC728849
IFNGR2 DRD4
FUBP1 DNAJC7
FUBP1 LOC728849
TRO PTPN1
CAPZA2 TOP2B
ARHGAP1 LGALS9
EP300 ILF3
PKIA PRKX
SEPT7 HTATSF1
SEPT7 CUGBP2
SEPT7 TRA2B
ACRV1 SLC30A3
HNRNPA3P1 HNRNPU
HNRNPA3P1 C5orf13
CDH2 FMR1
CDH2 MARCH8
PLCB2 CLIP1
AAMP HNRNPC
PTPN12 DDX21
PTPN12 PPP2R5C
ALDH6A1 DDX18
ALDH6A1 MAP2K5
GFPT1 USP7
GFPT1 SMN2
MVK PXN
KDELR2 SRP9
GABRB3 MYST3
TNFAIP1 SFRS2
TNFAIP1 PAFAH1B1
TNFAIP1 SF1
SFRS11 PPP1CB
SFRS11 TRA2B
SFRS11 PKD2
PTPN4 USP7
CDK2 RBBP4
MUT KIAA0430
MUT TANK
RAP1GAP TYRO3
JAK1 ATXN10
COL14A1 BCAT2
NAGA FLT1
ATP6V0C ABCA3
ATP6V0C ARF3
NCL SNRPB
NCL USP14
GNAO1 DCTN1
CSNK2A2 DDR2
CD28 POM121L9P
CTLA4 ZNF177
ARF4 C11orf58
ARF4 H2AFZ
PRKACB SUMO2
PRKACB HNRNPU
PRKACB MAPK1IP1L
PRKACB ZNF148
AP2B1 AKT3
PRKAR1A MARK3
PRKAR1A GNA11
SRD5A1 LOC728849
HLA-DOA PLCD1
XRCC5 RBBP7
XRCC5 WASF3
XRCC5 GTF2B
XRCC5 PRKAR1A
SFTPA1B PTGER3
ADRB3 AVPR1B
FUCA1 CPE
HNRNPA2B1 TOP2B
CYB5R3 ABO
RAB1A POLR2G
CCL2 ZWINTAS
PDE6A SLC1A2
TROVE2 ACTR1A
TROVE2 HNRNPU
THRA ACVR1
NPM1 RPS27A
MCFD2 XBP1
RAP1A MUT
CYCS PTPN11
COX5A FABP5L7
PDGFRA MCM5
C12orf32 HIST1H4E
AMD1 MAPK1IP1L
CALB1 TDGF3
MPO MT1B
CELA2B MT1F
CHRM4 MPP1
YES1 NSMAF
ANG IL4
FTL LAPTM5
PPP2R5E CLCN3
PPP2R5E IK
PPP2R5E GUSB
PPP2R5E CD24
PPP2R5D CLIP1
SAFB PRKAR2B
SAFB YWHAH
ZNHIT3 CPE
ZNHIT3 XRCC5
ACOT2 DRD4
ACOT2 PLCB2
HMGN3 TAF7
KPNB1 HNRNPU
DGKQ ATAD4
CSNK1A1 CUGBP2
OR2H1 FLT1
OR2H1 AVPR1B
UQCRFS1 HDAC2
STAT3 PMS2L11
HNRNPF NCOA4
PTGES3 MATR3
POLA2 RB1CC1
POLA2 EIF4G2
POLA2 CYB5R3
MUC2 INHA
PDE4B STAT3
SLC20A1 MCM3
CBFB HNRNPK
HES1 PLOD2
GRIK1 CRABP2
EIF1AP1 PSMB5
VHL MAPK1
SFRS4 ATP6V1E1
SFRS4 PPP2R5C
DHX9 EBNA1BP2
TUBGCP3 SFRS7
TUBGCP3 EIF1AP1
DLD PSMB5
BMI1 MAPRE2
BMI1 SPRR2C
RBM15B M6PR
RBM15B WIPF2
RBM15B MLH1
RBM39 EBNA1BP2
RBM39 SRD5A1
ATP6V1A CTNND2
PWP1 NFE2L1
PWP1 NARS
RFC3 PTP4A1
RFC3 TAF7
MXD1 GPR3
VDAC1 HNRNPA2B1
VDAC1 MCFD2
VDAC1 AGFG1
TRIM23 SRD5A1
LTBR ASL
HNRNPM PSMA1
HNRNPM TRIM23
PCNA GSPT1
PCNA VAT1
RPA2 SFRS3
UQCRC2 SP3
UQCRC2 CCT6A
SNRPN SUPT4H1
SNRPN ATP6V0C
ANXA7 RCN2
MTHFD1 RPIA
ATP2B1 PRNP
ATP2B1 SAFB
SRF TOP2B
SP1 CHIC1
NQO2 MPO
SST ATP6V1B2
ATF4 UNG
ATF4 DDX5
ATF4 XRCC6
SLC35A1 TNFAIP1
PHF3 CD24
UBXN4 UBC
UBXN4 SFRS4
BAP1 PSD
UTP14C CHIC1
UTP14C RSC1A1
MRPS27 NCL
WAPAL NUP153
WAPAL PNN
TMEM131 NSMAF
TMEM131 USP14
SECISBP2L SF1
PDXDC1 CNTD1
SMG7 SLC2A1
KIAA0247 ATP1A3
HTRA1 MT1X
KIAA0240 EED
KIAA0240 GTF2I
KIAA0240 PPP2R5E
APPBP2 PPP2R5C
APPBP2 CREB1
APPBP2 CLOCK
EDEM1 ATAD4
SEPT8 MAPRE2
TTC3 SMARCA4
KIAA0195 SMARCD1
CSF1R GOLGA4
ZCCHC11 KIAA0430
ZCCHC11 FMR1
ZCCHC11 CSNK2A2
ZCCHC11 TMEM97
NPAT SLC6A6
ZNF638 RABGGTB
UBE2N PUM2
LPIN1 ALCAM
BMS1 TRADD
NCOA6 UFD1L
NCOA6 SMAD5
NCOA6 RHEB
POFUT1 MCM5
SMC1A TMED10
KIAA0174 SFRS2
NUP188 CLOCK
PSMD2 FERMT2
PSMD2 TRIM26
CIRBP CXADR
CIRBP ISCU
CIRBP ATP2A2
RHEB SUMO1
RNF103 ISCU
RNF103 STMN1
H1FX NASP
FAM175B BNIP1
FAM175B AOC2
GGA3 ACTR1A
GGA3 SEC13
HMGB1 ZCCHC11
AP2M1 PCBP1
AP2M1 PSMB5
AP2M1 RBM4
AP2M1 RRAGA
AP2M1 GTF2B
AP2M1 HNRNPC
MDH1 ATP5J
MDH1 IMMT
FAM53B SLBP
MORC3 PPP2R5E
UBE4A SRPK2
UBE4A SECISBP2L
UBE4A UBE2N
GPM6A HTATSF1
PDIA6 SFPQ
PUM1 PRCC
PUM1 TCP1
PUM1 ARFIP2
PUM1 CALCOCO2
PUM1 CUX1
PUM1 PRKAR1A
CKAP5 SUMO2
CKAP5 AMD1
CKAP5 AGFG1
CKAP5 PRKCI
VPS72 ENO2
VPS72 PHC2
VPS72 DUSP5
SNRK ACADM
GANAB TMEM131
E2F3 SUZ12
E2F3 HMGB1
SETDB1 VPS72
ARL6IP1 ISCU
ARL6IP1 RBM25
ARL6IP1 CIRBP
AQP2 BCAT2
DAZAP2 TMPO
GNPDA1 PFN2
ZNF33A UBE2N
NCAPD3 DGKQ
HELZ TTC3
SP2 CUL3
SP2 RBM25
SP2 RPA2
SP2 PRDM2
TRIP12 CAPRIN1
TRIP12 WWP1
TRIP12 EED
TRIP12 PFN2
SFRS3 PUF60
SFRS3 KDELR2
SFRS3 MATR3
ESD GRM1
PSMB4 COX5A
PSMB4 PDHA1
BRD3 NFIL3
BRD3 ARL6IP1
TMEM41B EFNB1
TMEM41B SECISBP2L
AFAP1 GFPT1
AFAP1 STMN1
EIF4A3 MAPK6
EIF4A3 USP5
SNAP25 SLC12A5
CLTC VDAC1
EFTUD2 HNRNPK
ATP6AP1 ZMYND11
ATP6AP1 MTMR6
ATP6AP1 FUCA1
ATP6AP1 CREB1
ATP6AP1 IP6K1
ATP6AP1 PUM2
ATP6AP1 KIAA0232
DAD1 HNRNPU
DAD1 DDX21
DAD1 SLC20A1
DAD1 VDAC1
MORF4L2 UBC
MORF4L2 PRPS1
PSMD6 EED
PSMD6 SP2
PRDX6 NFE2L1
PRDX6 USP14
PRDX6 RAP1A
SPCS2 KPNA1
SPCS2 SEPT7
SPCS2 YWHAH
RPS23 LDHB
RPS23 ARHGEF7
TOMM20 DLD
MTFR1 GNPDA1
CCT8 H2AFZ
GLO1 UQCRFS1
ATP5G1 USP11
SCARB2 MAPRE1
PSMC2 FRG1
CRK PDHX
MARCKS PDHX
MARCKS KIAA0240
MARCKS KIAA0182
PSMA3 NRIP1
PSMA3 TOP1
TYMS COX5A
MARCH6 FMR1
STX16 ADD1
CFLAR PLCD1
GFRA2 POLD4
GNAT1 RPS26
GNAT1 HSD17B8
TLK2 PPT1
TLK2 TRIP12
CDC7 HMGB2
CDC7 SMARCA1
CDC7 IMMT
PSMD12 PCNA
PSMD11 PSEN1
STXBP2 POU2F2
ARHGEF12 PSMD12
CLOCK TOP2B
KIAA0317 USP7
KIAA0317 TM9SF2
RNF4 ATP2A2
C4orf8 ODF1
C4orf8 SLC30A3
OGG1 LIPE
ATXN10 FMR1
ATXN10 RB1
CAPRIN1 SFPQ
TOP2B ACTR1A
LEPROT SFRS5
SIRPA CSN2
XPO1 ABCD3
XPO1 ACSL1
RABGGTA CNP
PRCC HMGN1
STK25 RB1CC1
KRT86 MPO
DDX18 LAMP2
ATAD4 ABAT
CENPI IFNA8
PSMB5 DDX5
HCG8 MADD
CLNS1A RABGGTB
TAF11 RB1CC1
ATP5O SNRPB
MPP2 SF1
COPB1 CTNNB1
COPB1 MAPK14
KRT81 HTN3
PPP1R11 ATXN10
MAPK6 NFIL3
LOC728844 EEF1G
GDI1 TUBA1A
NCOA4 XPO1
NCOA4 DDX5
NCOA4 IFNGR1
GOLGB1 GNB1
RBBP4 BAT1
SSR2 SUMO1
RBBP7 LMNB1
ATP5F1 SFRS2
WARS LGALS9
M6PR EPHB3
M6PR CLOCK
CHRND SPRR1A
CPE ATP6V1E1
HNRNPL CYP4A11
PFKL BTG2
HMGN2 PSMB5
CD8B KRT86
NFIC RRAGB
NFIC CCL22
NFIC CD3E
RAF1 GNB1
SOD1 CLNS1A
NDUFA4 PPIA
PSIP1 DDX18
CPD DDX5
PHC2 PRCC
EBNA1BP2 LOC728849
EBNA1BP2 CREB1
MEIS1 SYCP1
TSG101 RHEB
TM9SF2 RXRB
NARS PRNP
GTF2I CREB1
GTF2I HNRNPC
PNN BRD2
HTATSF1 ZNF146
HTATSF1 CPE
HTATSF1 GNA11
HTATSF1 YWHAH
TNPO1 ACLY
TNFRSF14 HLA-DQA1
SMARCD1 AGER
SMARCC2 GATA3
CHRNA2 ZNF33B
FHL1 RRAGA
SMAD1 BAT1
CUL3 USP7
CUL3 TSG101
CUL3 LAMP2
VBP1 SMN2
TRA2A SP3
TRA2A PTPN11
ARFIP2 ATP13A3
DGKZ DNM1
TAF15 GDI1
ARVCF NEUROD2
COPS8 ZNF148
EIF5 CAPRIN1
TBR1 SLC8A1
OLIG2 IFNA6
USP5 MAT2A
ISCU EBNA1BP2
TTC1 ACTR1A
INPP5J CES2
INPP5J HP
INPP5E IDH3B
INPP5E TUB
USP11 AGER
SMAD4 CTNNB1
SMAD4 CLCN3
FXN IGL@
UNC119 SGK1
AANAT MFGE8
UBE2D2 POLR2G
PMS2L11 VAV1
BIRC2 TOP1
BIRC2 HNRNPC
PPP2R5C AGER
NCOR2 TOP1
CDK4 HMGB2
LRP2 SPN
ELF4 VEGFC
STX3 RPN2
DUT MAPK6
DUT TMED10
GNG10 C21orf33
GFER CHGB
C5orf13 HNRNPC
STX5 PRKACA
STX5 VBP1
TCF19 MAP3K10
MAPRE1 PPP2R5C
CYP51A1 HMGB2
GPS1 AANAT
TMEFF1 CAPRIN1
TAF7 CLCN3
PLA2R1 MALL
MLLT11 TAF7
DUSP5 HNRNPK
DUSP5 CPE
DUSP5 DRD4
DUSP5 MAZ
DUSP5 FMR1
ABO CTCF
BNIP1 GLA
RPS5 NACA
PTP4A2 PHC2
EPS8 ABCD3
EPS8 USP5
ILF3 TRA2B
TRIM26 AP1B1
TRIM26 CLOCK
SRP14 PPID
IFNGR2 NFIC
BCL3 CLCNKA
CAPZA2 HDAC2
GTF3C1 RABGGTA
ARHGAP1 RNF113A
SLC1A2 PDE6B
CHD8 PTPN5
CNN3 DPYSL2
DRD4 HADHB
ALDH7A1 DDX18
ALDH7A1 DYRK1A
SEPT7 BAT1
SEPT7 IFNGR1
SEPT7 EPS8
WASF3 HAGH
HNRNPA3P1 XPO1
CDH2 PXN
PTGDS PRRT1
NASP SNRPN
U2AF1 HNRNPU
PLCB2 MYD88
AAMP ATP6V1E1
INSM1 ZNF146
LRPPRC VAT1
BRPF1 ABO
ACADM MAT2A
ACADM SLC25A3
GFPT1 PRIM2
GFPT1 LOC728849
SMARCA1 RABGGTB
SMARCA1 MYD88
NAP1L1 HDAC2
NAP1L1 CAMLG
LRBA PSMA6
TCF12 CNN3
TNFAIP1 PSME3
YY1 EPS8
YY1 ILF3
GTF2B PPP2R5C
GTF2B EPS8
UBE2A PPT1
SLC25A46 FUBP1
SFRS11 RBM4
SFRS11 NARS
SFRS11 HDAC2
MSN GPC1
EDN2 POMC
MUT MMD
MUT SLBP
NAGA BBS9
NAGA SMARCA1
MCC PRNP
SSFA2 DYRK1A
NCL PTP4A1
PRKCH S100A7
CSNK2A1 XPO1
CSNK2A1 ILF3
CSNK2A1 UBA1
CSNK2A1 HNRNPC
FAH MAPK1IP1L
H2AFZ PSMB5
CTLA4 CCL22
CTLA4 KRT1
ATP5J TANK
ARF4 SMN2
LMNB1 BRD2
LMNB1 LOC728849
PRKACB GNB1
PRKACB WASF3
LTBP1 S100A13
PRKAR1A SMAD5
PRKAR1A PTPN12
CYP11B1 IDUA
STMN1 AKT1
XRCC5 DEK
ADRB3 CCL22
PPP3CB MYT1
CYB5R3 SFPQ
CREB1 SNRNP70
CREB1 RHEB
UBC RCN2
UBC PTPN11
THRA DBN1
CTRB1 ARHGEF6
MYL3 EPOR
RASA1 SRP54
RASA1 PRKAR2B
ATP2A2 SRP54
ATP2A2 MT1F
UQCRB CYP2C19
ACTG1 HMGN1
YES1 ABCD3
YES1 ARFIP2
PPY MCAM
OXT WNT1
PPP2R5E HNRNPD
PPP2R5E TROVE2
SFRS7 TOP2B
SFRS7 IL8RB
ZNHIT3 CASC3
RBM25 PPP1CC
RBM25 C5orf13
RBM25 TP53BP1
RBM25 ARF4
SERPINB8 MBL2
GUCA1A IFIT1
ITGA8 MPO
ITGA8 LOC201229
OR2H1 CCL22
PRKCI YES1
UQCRFS1 EIF3F
UQCRFS1 YY1
STAT3 CNTD1
HNRNPF DDX21
PTGES3 PRCC
PTGES3 MAT2A
PTGES3 CCT2
PTGES3 RB1
POLA2 CUX1
GNA13 CAPRIN1
PDE4B FTO
SLC20A1 ISCU
TMEM97 PTPN12
RELA TUBA1A
RELA VBP1
UQCRC1 ZNHIT3
VHL SFRS2
VHL EIF4G2
ZNF141 CD36
DHX9 VBP1
DLD AP2B1
BMI1 PURA
BMI1 LPCAT3
BMI1 SMAD1
RBM15B PHC2
CAP1 CDC27
CAP1 IGFBP3
PCDH1 KRT83
RBM39 EPRS
RBM39 AGER
PFN2 DPYSL2
PPBPL2 F13B
SEC13 WIPF2
SEC13 TALDO1
PWP1 HNRNPK
PWP1 IER2
RFC3 PTPN11
VDAC1 SFRS2
VDAC1 HSPA9
KDR SERPINF2
TRIM23 SALL2
TRIM23 PURA
TRIM23 HTATSF1
TRIM23 ACTG1
HNRNPM ANKRD36B
HNRNPM ACADM
PCNA RBBP4
SPTB GSK3A
REG1A SFTPA1B
SLC25A4 WASF3
UQCRC2 RBM6
SNRPN ATP5B
GH2 GNAT2
UBL4A HNRNPA2B1
PARP1 RBBP4
PARP1 PRKDC
PPP2R1A PPP1R10
ATF4 IMMT
GCM1 ARF3
GCM1 SDC4
AOC2 RNF113A
SLC9A6 CXADR
SLC9A6 ZNF238
UBXN4 NRIP1
UBXN4 NOMO1
PHYHIP MAPT
UTP14C SMAD1
UTP14C CSNK2A1
UTP14C TUBGCP3
WAPAL YWHAQ
WAPAL CUL3
WAPAL DDX21
WAPAL PTPN12
WAPAL FMR1
TMEM131 SFRS7
SECISBP2L MEN1
SECISBP2L CCNH
LPIN2 USP14
PUM2 ATXN10
PUM2 NCOR2
KIAA0240 MTMR6
IGL@ NFIB
IGL@ EP300
KIAA0226 BBS9
TATDN2 RBM15B
NID2 POU4F2
TTC3 MAPRE2
TTC3 BRD2
TTC3 KIAA0430
TTC3 SEC13
KIAA0195 STAT5B
CSF1R SRF
SCRN1 FGF1
ZCCHC11 SNRNP70
ZCCHC11 TDG
ZCCHC11 CSNK2A1
ZCCHC11 SFRS4
ZNF638 PUM2
UBE2N LEPROT
UBE2N TMED2
UBE2N TSN
UBE2N EIF5
UBE2N NFIL3
USP10 SFRS2
USP10 HMGN4
GINS1 EIF1AP1
NCOA6 GINS1
NUP188 KIAA0226
BCLAF1 ACTR1A
BCLAF1 TSG101
BCLAF1 VHL
RNF144A YWHAQ
RNF144A RTN1
YWHAH ATP1A3
PSMC6 CHERP
PSMC6 ACSL1
PSMD2 PCBP1
CIRBP KIAA0240
CRMP1 TUBB3
RNF103 YWHAE
RNF103 RRAGA
H1FX SRP9
GGA3 APPBP2
HMGB1 BMI1
STXBP1 RRAGB
AP2M1 RBBP7
AP2M1 FARSA
MORC3 CALM2
MORC3 WAPAL
MORC3 UBE2N
SERTAD2 ALDH7A1
SERTAD2 RBM39
UBE4A PPP1CB
PDIA6 CDK4
PDIA6 GUSB
PSME2 C11orf58
PUM1 SNRPN
PUM1 UBXN2B
PUM1 U2AF1
PUM1 SLC35A1
SNRK LOC728849
RAB21 VAT1
RAB21 EIF1AP1
NUP93 HAGH
NUP93 SEC13
METAP1 LOC728844
METAP1 SRP9
PSME4 SAFB
NCBP1 APOB
ARL6IP1 RBBP4
AQP2 MFGE8
GNPDA1 CBFB
LOC100133166 BCLAF1
HELZ TATDN2
DDOST NRIP1
SP2 ATP6V1E1
SP2 OS9
SP2 CSNK2A1
TRIP12 CSF1R
SFRS3 UBE2D3
ESD TRIO
VEZF1 TNFAIP1
VEZF1 LOC96610
BRD3 CAPN2
KIF14 KPNB1
EIF4H WIPF2
TMEM41B CAPRIN1
TMEM41B SNRNP70
TMEM41B ARL6IP1
RAC1 MAPK6
AFAP1 NFE2L1
AFAP1 RNF144A
HERC3 DNM1
EIF4A3 VBP1
NOLC1 SFRS3
CLTC CTCF
CLTC CYP51A1
CLTC PPP2R5D
MCM2 HNRNPK
ATP6AP1 RAC1
DAD1 GNG10
MORF4L2 DUT
MORF4L2 CIRBP
HERPUD1 TMEM131
HERPUD1 NCOA6
CD302 ABCD3
PSMD6 LEPROT
PSMD6 TDG
PRDX6 UBE2A
SPCS2 SMAD2
SPCS2 MORC3
KIAA0101 SUMO2
KIAA0101 CDK4
ECHS1 HTRA1
TOMM20 DDX5
TOMM20 DYRK1A
TOMM20 BCLAF1
TOMM20 UBE4A
CCND2 PRDM2
CCT8 CCT6A
SCARB2 HNRNPK
EDNRA ADM
PSMC2 HNRNPM
MARCKS NFE2L1
MARCKS SEPT7
ACSL1 SFRS2
PSMA3 ZNF146
PSMA3 TNPO1
TYMS NARS
MARCH6 SNRK
STX16 NRIP1
CFLAR HOXB6
DNASE2 DOC2B
GRM8 GFER
TLK2 H3F3A
TLK2 ZNF238
TLK2 VHL
CDC7 GOLGA4
CDC7 BMI1
CDC7 LOC96610
PSMD12 ACLY
PSMD12 CNP
PSMD11 CHN2
KIAA0317 SNRK
KIAA0317 CLOCK
C4orf8 MGST2
C4orf8 PTPRN
ATXN10 GOLGA4
CD36 MFGE8
EEF1D PABPC1
PLK4 LTK
XPO1 CALM2
PSD BMPR2
MAPRE2 SUMO2
TMED2 PGRMC1
RGS19 PTCRA
PURA HNRNPC
TRPC1 ATP13A3
NRIP1 PTPRR
MPP2 ATN1
RSC1A1 GRM4
HTR2C CHERP
CASC3 HNRNPC
CLCN3 LEPROT
CLCN3 ALDH18A1
IL8 NRGN
NCOA4 PRCC
NFE2L1 NFIL3
MCM5 HADHB
PPP1CC ZMYND11
PPP1CC IFNGR1
PPP2R4 ELANE
CSN3 CD19
CYP2C19 FABP3
DEK SNRNP70
ADH6 RGS19
ATP5F1 DDX18
ATP5F1 CASC3
WARS HMGA2
PSMA6 KRT10
ADH4 COL16A1
TFF1 MBP
ENO2 ATP6V1E1
FOSL1 CORO1B
COX6A1 POLR2F
GLA ODF1
CD8B MADD
NFIC MPP2
ALDH2 FGF1
SNRNP70 PTCRA
SEC31A ZNF146
WIPF2 ACTR1A
MAPK1IP1L HIF1A
EED YWHAQ
HMGN4 LBR
RBM4 KRT10
NOTCH4 CCL22
IDH3B SPRR1B
CCL22 HMGA2
CCL22 MYBPC1
TM9SF2 POLR2E
ANKRD46 RBBP4
PTPN11 LMNB1
PTOV1 RAB11B
UBXN2B HNRNPU
NARS BAT1
NARS PTPN11
NARS SUMO1
NARS POLR2E
HTATSF1 SALL2
SLBP WIPF2
PAFAH1B1 CDK9
ATXN2L KRT9
KLF4 MCHR1
CUGBP2 ZMYND11
GFI1 FCGR2B
BAD DGCR6
DAZL CELA2B
SMARCD1 CXorf40B
UBE2V2 RB1CC1
CUL3 HSPA9
VBP1 CKAP4
TRA2A MAT2A
PLEC1 KRT16
ARFIP2 PPP1CB
POLR2G VBP1
POLR2G TOP1
POLR2G HNRNPC
RENBP ODF1
SRP54 CLOCK
C11orf58 TM9SF2
TBR1 PTPRR
PTP4A1 EPHB3
PTP4A1 RHEB
DBP HIST2H4A
USP5 HIF1A
USP5 CALM2
CCNG2 MST1R
ISCU CD46
ISCU YWHAB
SQSTM1 GNA11
USP11 MPP2
SMAD4 TCF3
OS9 PKM2
SHFM1 RRM1
DDX21 WIPF2
UNC119 APLP1
AANAT BCAT2
MRPL49 ENO2
UBE2D2 PRCC
ZNF238 NCOA4
PPP2R5C COPB1
EIF3I UNG
EIF3I PPP1R11
CBX1 ATP13A3
TSC22D1 CYP2C19
HDAC2 SUMO2
GNG10 BRD2
USP14 PPP1CC
USP14 PTP4A1
USP14 CREB1
CSNK1D ATN1
ANKRD36B XPO1
KPNA2 SNRPB
PTPN5 PRKCG
PTPN5 SPIB
PTPN5 GLA
CTCF TMPO
ALDH4A1 USP5
MAPRE1 ZMYND11
MAPRE1 GDI1
MR1 NFIC
CALCOCO2 TOP2A
GPS1 SGK1
GPS1 GPX4
GPS1 PMS2L11
TMEFF1 YWHAQ
TMEFF1 HERC1
CAMLG RBBP7
TAF7 HAGH
FUT2 AGER
GHRHR RNF113A
MLLT11 HNRNPK
MLLT11 SRP54
CSTF3 USP7
CSTF3 CHIC1
CSTF3 SALL2
CSTF3 USP5
CSTF3 ISCU
PXN CSTF3
COL11A1 CD8B
COL11A1 SPRR1B
CCNH SDHC
CCNH HCCS
MAGEA11 AVPR1B
ILF3 TOP2B
ILF3 DNAJC7
ILF3 SRP9
TP53BP1 RB1CC1
TP53BP1 TANK
EFNB1 PRDM2
PLCD1 SCNN1G
FUBP1 NRIP1
FUBP1 SLBP
TWF1 YWHAQ
TBL3 POU4F1
ARHGAP1 CHRNE
HNRNPH2 PSMB5
SLC1A2 MBP
PROL1 GLI1
CTRC IGF2R
DMD ATAD4
RPS27A RPS15A
PKIA GNA11
IK C11orf58
SEPT7 COMT
SEPT7 DDX5
WASF3 TRIM26
CDH2 TP53BP1
HNRNPD PCBP1
SET HNRNPK
ALDH6A1 AAMP
BRPF1 TRA2A
BRPF1 DUSP5
ACADM TAF4
MVK XPO1
KDELR2 DDX5
KDELR2 CDH2
SMARCA1 ELANE
TNFAIP1 NMT1
YY1 ADSL
SCN5A C8G
ARF3 SMARCD1
SFRS11 LOC100131892
SFRS11 TMEFF1
CDK2 CXorf40B
CDK2 LBR
HSF2 TNFAIP1
MUT MTMR6
PSMA1 SFPQ
MAP4 RAB2A
IER2 MAPRE1
PRKCH STAR
CSNK2A1 CUGBP2
CSNK2A1 FUBP1
CSNK2A1 GNA11
CSNK2A1 SF1
LAMC1 COL4A2
PLP1 RBP3
CD9 PLOD2
ATP5J XPO1
ATP5J RRM1
ATP5J MRPL3
ATP5J TM9SF2
ATP5J DUT
ATP5J GTF2B
ATP5J HMGN1
ARF4 HNRNPH2
PRKAR1A TMEFF1
PRKAR1A YY1
HLA-DOA HNRNPL
HLA-DOA POU2F2
STMN1 SMARCA1
XRCC5 EBNA1BP2
XRCC5 NCL
HNRNPA2B1 GNG10
CYB5R3 AGPAT1
RAB1A WWP1
CREB1 RRAGA
OSM PLK3
MYL3 ADH6
MYL3 TWF1
RASA1 SMAD4
RASA1 CSNK2A1
CYCS SLC25A3
C12orf32 DAZ2
SNRPE COX6C
SNRPE EIF3F
AMD1 RB1
DMD ATP1A3
YES1 GJB1
YES1 ILF3
FYN UFD1L
FYN PRKACB
ASGR1 FOSL1
PPP2R5D BRPF1
SAFB RXRB
SAFB SON
SAFB EPS8
SAFB CAPZA2
SAFB COX5A
IMMT TRA2A
PDK2 CDC2L5
SFRS7 RBM6
SFRS7 CALCOCO2
CAMK1 ESRRB
ZNHIT3 HNRNPU
GSK3A PRKACA
DGKQ PRKCG
IHH FEV
IHH PTPN21
ITGA8 ARHGAP1
PI4KA SEPT5
OR2H1 TNFRSF14
HNRNPF MAPRE1
PTGES3 PICALM
RFC1 GLUL
ADORA1 ZNF238
GNA13 DDX5
SLC20A1 TOP1
ARHGDIB VWF
NEK4 ZNF238
CBFB CAPRIN1
CBFB TRAM1
CBFB PPT1
FMR1 TUBA1A
FMR1 TACR2
HES1 IFNA6
TMEM97 CYCS
EIF1AP1 UBE2V2
EIF1AP1 MLLT11
EIF1AP1 NASP
UQCRC1 ARPC1A
CFB PMS2L11
VHL CCBL2
ZNF141 ZNF37A
CELP MNT
SFRS4 SFRS5
SFRS4 FARSA
DHX9 NAP1L1
TUBGCP3 PPP2R5C
DLD PPM1A
BMI1 CELA2B
BMI1 RHEB
RBM15B TUBA1A
RBM15B UBE2V2
RBM15B GOLGA4
RBM15B YES1
RBM15B RHEB
CAP1 EPS8
PCDHGC3 PRKACA
PCDHGC3 MADD
HSPA9 ACTR1A
RBM39 NFE2L1
RBM39 MAPRE1
VDAC2 HNRNPU
RFC3 TMEFF1
RFC3 VHL
RFC3 TUBGCP3
MXD1 CNTFR
HNRNPM CD63
HNRNPM PABPC4
HNRNPM KDELR2
HNRNPM GUSB
CRYM EGF
PCNA AGER
PCNA PTCRA
PCNA HNRNPA2B1
SPTB ARHGEF2
DPEP1 IDH3B
RPA2 HNRNPM
RPA2 CLOCK
MMP9 HSPG2
SLC25A4 TROVE2
UQCRC2 MAPK1IP1L
UQCRC2 CSTF3
UQCRC2 LAMP2
ATP2B1 ANKRD46
MME ALDH6A1
PARP1 SSR2
SRF EIF4G2
SP1 BBS9
HMGN1 RNF113A
SLC35A1 PCBP1
SLC35A1 RABGGTB
SLC35A1 EIF4G2
UBXN4 NUP153
UBXN4 HMGN2
UBXN4 TMED10
SPOCK2 ABCC8
SPOCK2 SYN1
UTP14C EIF1AP1
MRPS27 KPNB1
RNF10 ATP6V0C
WAPAL ATXN10
WAPAL ARMCX6
TMEM131 KTN1
TMEM131 SLC30A1
SECISBP2L HERC2P3
SECISBP2L LPCAT3
SECISBP2L FUCA1
SECISBP2L UTP14C
LPIN2 SRP54
HTRA1 BMI1
KIAA0240 PPP2R5C
IGL@ H3F3A
APPBP2 DDX18
APPBP2 WARS
APPBP2 KIAA0240
TATDN2 KIAA0232
TIAF1 SMG7
EDEM1 PTPRN
KIAA0195 SPRR2B
CSF1R SMAD5
ZCCHC11 PRCC
ZCCHC11 PKD2
DNASE1 ANG
ZNF638 U2AF1
UBE2N GFPT1
UBE2N ATP1A3
UBE2N RB1
FAM120A PTPN11
FAM120A UBE2A
NCOA6 TM9SF2
NCOA6 PPP2R5E
NCOA6 VDAC1
POFUT1 HNRNPL
KIAA0174 SLC30A1
KIAA0174 DNAJC7
KIAA0174 MAPRE1
KIAA0174 CYCS
MDC1 MAPK14
BCLAF1 PURA
BCLAF1 EBNA1BP2
BCLAF1 PNN
BCLAF1 EIF5
BCLAF1 EPS8
BCLAF1 TOP1
BCLAF1 MVK
BCLAF1 SFRS3
RNF144A LEPROT
PSMC6 NUP153
PSMD2 PHC2
PSMD2 SFRS4
PSMD2 SECISBP2L
CIRBP CDK9
CIRBP PTPN11
RHEB TOP2A
RNF103 TANK
BTG3 EIF1AP1
SUZ12 GINS1
GGA3 HAGH
GGA3 ILK
HMGB1 RCN2
AP2M1 DDX18
PARK7 UQCRC1
REG1P BCAT2
REG1P IGL@
REG1P EDEM1
FAM53B ACTG1
UBE4A TSG101
UBE4A TWF1
UBE4A ALDH7A1
UBE4A CSNK2A1
UBE4A XRCC5
VGLL4 ARHGAP1
GPM6A YWHAH
PDIA6 LOC96610
PTGR1 BIRC2
PDE6H RXRG
PSME2 PSMB5
PSME2 TDG
CKAP5 CSE1L
SNRK RBBP7
SNRK CREB1
RAB21 TM9SF2
NUP93 SMC1A
GANAB VBP1
E2F3 PTPN12
PSME4 KTN1
PSME4 HNRNPA3P1
PSME4 YY1
PSME4 SFRS4
SETDB1 OS9
ARL6IP1 EPHB3
ARL6IP1 KIAA0430
ARL6IP1 CALCOCO2
AQP2 NEUROD2
DAZAP2 PPP1CC
DAZAP2 CLIP1
DAZAP2 WAPAL
DAZAP2 NID2
GNPDA1 AOC2
ZNF33A SFRS5
LOC100133166 SGK1
NCAPD3 TAF1
DDOST METAP1
SP2 TM9SF2
SP2 CAPZA1
SP2 PCDHGC3
TRIP12 SNRPB
TRIP12 WIPF2
TRIP12 NCOA6
ESD RPS26
VEZF1 NUP93
VEZF1 RAD21
BRD3 ACTR1A
KIF14 DUT
EIF4H NRIP1
EIF4H DDX5
EIF4H SLC25A4
EIF4H NCOA6
TMEM41B RBM15B
KIAA0040 OXT
EIF4A3 PSMB5
EIF4A3 PRNP
EIF4A3 NARS
EIF4A3 ABCA3
NOLC1 TRA2B
CLTC ABCD3
EFTUD2 AFAP1
RAD23B SP3
ADAM11 DIO3
ATP6AP1 NPEPPS
ATP6AP1 DDX18
DAD1 TNPO1
DAD1 TBCE
PSMD6 GTF2B
PRDX6 HNRNPC
PRDX6 BMI1
PRDX6 TMEM41B
SPCS2 NFYC
SPCS2 AGER
SPCS2 PRKAR2B
SPCS2 TMED10
KIAA0101 RBM4
KIAA0101 NASP
RPS23 ZNF146
CYP4A11 TUB
CYP4A11 P2RX1
TOMM20 CCT6A
TOMM20 UBL4A
CCND2 CXADR
CCT8 SSR2
APEX1 ATP5J
SCARB2 RCN2
CRK PRKAR1A
CRK VHL
CRK DAZAP2
OGDH GNPDA1
MARCKS HIF1A
MARCKS VHL
PSMA4 SHFM1
PSMA3 SAFB
PSMA2 SHFM1
TLK2 PPP2R5E
TLK2 HSPA9
TLK2 MARCH6
CDC7 YES1
PSMD12 LOC728849
PSMD12 RAC1
KIAA0317 RBM4
KIAA0317 GTF2I
HIST1H4E PRB2
USP7 ABI2
BAT1 HMGN1
RB1CC1 SUMO1
ATP13A3 LMNB1
TP73 PRB2
SIRPD CD36
SGK1 JUP
CES2 CNP
NPEPPS LOC728849
PRCC KRT10
EFEMP2 CES2
RUNX1 LIPE
PEA15 PTGER3
MMD RHEB
CLCN6 POU5F1
MPP2 PSD
KRT81 CYP11B1
PPP1CB LEPROT
MAPK6 MAZ
CASC3 HMGN1
GDI1 RABGGTB
SS18 HNRNPU
CLCN4 CLOCK
ATP6V1E1 ACTR1A
ATP6V1E1 SFRS5
RBBP4 POLR2E
THRA HLA-DQA1
MAT2A ATXN10
SP3 ACTR1A
SP3 GTF2E1
SP3 SET
RXRB SFRS2
CLIP1 PTPN21
DEK PRKX
SON SP3
SON MAPK14
TRAM1 SET
PVALB SUMO1
CD63 TRAM1
SLC25A3 SSR2
PRKCA KRT16
SPI1 GSTT1
HSP90B1 HLA-A
HMGN2 YWHAQ
CD8B PDGFB
DAO MAPT
NFIC RABGGTA
RPS11 RPL13A
CD200 MAP2
MEN1 GNA11
CXADR DYRK1A
EED ZMYND11
EED HIF1A
BTN2A2 ADRB3
AGER CD40
TSG101 RB1CC1
TSG101 ZMYND11
PI4KB MPP2
TM9SF2 TCF3
TM9SF2 CALM2
PDHX HNRNPU
PDHX LOC728849
PTPN11 NUP153
PTPN11 PHKB
PTPN11 MAPK6
PTPN11 PSEN1
AKT3 NPEPPS
COX11 DDX5
FTO ATXN1
ABCA3 PHC2
GTF2I CCBL2
GTF2I DDX5
PNN TIAL1
NAP1L4 TOP1
MAP4K5 BBS9
HSD17B10 CPZ
CNR1 MAP1B
CNR1 TRIP13
LPCAT3 FMR1
SNAPC3 RBM4
RGL2 PI4KB
TRA2B SEC31A
ST6GAL1 RAD54L
SMARCD1 RING1
CITED2 CDK8
UFD1L PTPN11
EIF3E TUBB
TBCC MAPRE2
SLC12A1 MPO
VBP1 UBE2V2
TRA2A EBNA1BP2
POLR2G PTPN11
RENBP FTO
SRP54 HNRNPC
C11orf58 NARS
ARPC2 AP2S1
ARPC2 NARS
TBR1 FRY
AQP6 HOXB6
PTP4A1 TOP2A
USP5 MAPK1
USP5 SP3
USP5 CAPZA1
MTMR6 SALL2
MTMR6 PRKACA
ISCU TRA2A
DNAJC7 BAT1
DNAJC7 PTP4A1
INPP5J BBS9
INPP5E LOC201229
OS9 WARS
DDX21 TM9SF2
PPP2R5C HNRNPK
ZNF177 TFE3
CDK4 SUMO1
EIF3I TCP1
ALDH9A1 RCN2
ALDH9A1 TAF15
RBM6 NRIP1
DUT SLC30A1
USP14 NRIP1
RREB1 LOC100131892
CTCF COMT
SRP9 USP5
SRP9 CCNG2
TAF7 COMT
VAT1 UBE2D2
STAR ELF4
MLLT11 EPHB3
MLLT11 UFD1L
CSTF3 RRAGA
PRM2 LTB
PRM2 CPLX2
ABO TMEM106A
IL8RB CTCF
IL8RB HSPA9
TRIM26 CETN2
ZNF134 NPEPPS
EFNB1 NEUROD2
SRP14 CLNS1A
MLH1 CCNH
MLH1 CREB1
DCAF8 USP14
IFNGR2 FEV
IFNGR2 PEA15
FUBP1 GTF2I
FUBP1 POLR2G
FUBP1 CBX1
FUBP1 HMGN1
ARHGAP1 MFGE8
PLK1 SMARCD1
RPS27A NIPA2
SEPT7 CALCOCO2
CDH2 PPP1R11
CDH2 NCOA4
NASP ATP5O
NASP CSE1L
MYT1 MAB21L1
AAMP CSTF3
AAMP LOC728849
ALDH6A1 SSTR3
ALDH6A1 PXN
LRPPRC PPP1CB
BRPF1 RNF113A
ACADM U2AF1
GFPT1 PHKB
TACR3 CLCN7
SMARCA1 PSEN1
S100A7 MUC1
B4GALNT1 CASR
TNFAIP1 XPO1
TNFAIP1 MADD
GP9 CENPB
GTF2B EBNA1BP2
GTF2B CREB1
UBE2A YWHAE
UBE2A BIRC2
CUX1 CLCN3
CDK2 ADSL
EDN2 BTG2
MUT PAFAH1B1
MUT MAB21L1
MUT FMR1
FMO1 AZGP1
MATR3 TRA2B
GIF IL6R
NAGA ZNF134
FLOT2 PSD
NCL PSMB5
NCL YWHAQ
UBA1 CETN2
FAH EFNB1
ATP5J SFRS2
ATP5J HNRNPK
ARF4 AGER
ARF4 TMED10
MUC1 MUC5AC
AP2B1 TRA2B
SRD5A1 GDI1
SRD5A1 TP53BP1
ERCC3 DDX5
PRLR SILV
HNRNPA2B1 KDELR2
RAB1A ZNF32
PF4 NINJ1
TROVE2 WIPF2
ATP2A2 WASF3
CYCS RRM1
CYCS HSP90B1
CYCS LOC728849
COX5A C11orf58
AMD1 C11orf58
ATP5B HAGH
ACTG1 UBXN2B
ACTG1 CUGBP2
RPS17 RPL10A
GNAI1 DEK
YES1 PDHX
YES1 UBE2A
RRAS FBLN1
FYN ACTR1A
F8 IL8RB
PPP2R5E MMD
PPP2R5E TCP1
PPP2R5D H3F3A
PPP2R5D LMNB1
SAFB MAT2A
SAFB ACLY
SAFB MCFD2
SFRS7 ARFIP2
RBM25 PSEN1
COPS2 SC4MOL
GSK3A PSD
KPNB1 SFPQ
RPL34 SLC36A2
CNTD1 MLH1
OR2H1 M6PR
OR2H1 CD8B
CACNA1S C4BPB
UQCRFS1 HMGN2
RHOC PDGFRA
POLA2 YWHAE
NEK4 MAPRE1
NEK4 ACADM
CBFB ALDH7A1
RPL27 RPS15A
PTPRN NUCB1
EIF1AP1 RXRB
EIF1AP1 TRA2A
CELP SMARCD1
CELP STAT4
SFRS4 NRIP1
DHX9 DDX5
DHX9 CUGBP2
DHX9 IFNGR1
TUBGCP3 YES1
RBM15B CLCN3
RBM15B ATP6V1E1
RBM15B CCNG2
RBM15B DNAJC7
RBM15B PXN
RBM15B PPP2R5E
FOXI1 SDC4
PCDHGC3 PDK2
RBM39 C11orf58
RBM39 DNAJC7
RBM39 LBR
SFRS3 HAX1
ATP6V1A CLCN3
PWP1 SEPT7
PWP1 RBM15B
VDAC1 ZNHIT3
CYP4A11 POU2F2
TRIM23 EED
TRIM23 PTPN12
TRIM23 TUBGCP3
HNRNPM TARS
PCNA TANK
SPTB HMGA2
SPTB PRKCA
RPA2 HAX1
SLC25A4 HMGN2
SLC25A4 CYP51A1
SLC25A4 UQCRFS1
UQCRC2 RTCD1
UQCRC2 C11orf58
UQCRC2 RBM39
ANXA7 HNRNPU
C1S CYP1B1
MME EFNB1
MME PTPRN
MME MLLT3
GH2 PCDH1
PARP1 H2AFZ
NQO2 LGALS9
AOC2 HTATSF1
SLC35A1 HNRNPU
SLC9A6 TNFAIP1
SLC9A6 PPP3CB
PHF3 EIF3A
UBXN4 HNRNPF
DCUN1D4 CEBPZ
WASF1 RHEB
UTP14C DDX18
UTP14C ENO2
UTP14C CUL3
UTP14C EP300
UTP14C PKIA
KLHDC10 EFNA1
RNF10 PRKACA
WAPAL CYCS
WAPAL ATP2B1
TMEM131 SEC31A
SECISBP2L CASC3
SECISBP2L SP3
SECISBP2L FMR1
KIAA0247 FUCA1
HTRA1 PTP4A2
HTRA1 MPO
PUM2 SEC13
RIMS3 DPYSL2
IGL@ FEV
IGL@ BTN2A2
IGL@ DUSP5
APPBP2 ATXN1
APPBP2 FMR1
EDEM1 CD8B
DYRK1A CD24
TTC3 RRM1
MAML1 RBBP4
MAML1 SFPQ
MAML1 TM9SF2
MAML1 TRA2B
SCAP C11orf58
CSF1R TUBGCP3
ZCCHC11 TP53BP1
NPAT EFNB1
DNASE1 STAR
ZNF638 NFIL3
UBE2N HTATSF1
USP10 C5orf13
USP10 PCNA
GINS1 PHKB
FAM120A RB1
NCOA6 SLBP
NCOA6 CYCS
KIAA0174 TOP2B
NUP188 BNIP1
NUP188 MDC1
BCLAF1 HNRNPK
BCLAF1 WARS
BCLAF1 PRKACA
RPL39 RPS21
PSMC6 DDX5
PSMC6 EBNA1BP2
PSMC6 SUMO1
PSMC6 CYP51A1
PSMD2 PGK1
CIRBP SAFB
CIRBP TRIM23
CIRBP CNP
RNF103 PRKACA
RNF103 MTMR6
RNF103 GTF2B
H1FX TAF7
H1FX PPP2R5E
BTG3 CSF1R
SUZ12 WAPAL
ZC3H3 KRT81
ZC3H3 INHA
AP2M1 NARS
MCM7 ASNS
FAM53B HNRNPK
MORC3 H3F3A
MORC3 TRIM23
UBE4A LOC100131892
PDIA6 CYP51A1
PDIA6 VAT1
PDIA6 PSMA1
PDIA6 MYH9
PUM1 MAPRE2
CCT5 FNTA
CKAP5 TANK
CKAP5 SFRS7
VPS72 TNFAIP1
SNRK YWHAQ
METAP1 VBP1
METAP1 CYCS
GANAB AP2B1
RAD21 CKAP5
E2F3 KIAA0174
ARL6IP1 SMAD5
ARL6IP1 ZNF238
AQP2 MPP2
DAZAP2 PSEN1
ZNF33A PPP2CA
LOC100133166 NPEPPS
LOC100133166 RBM4
LOC100133166 CADPS
LOC100133166 ZNHIT3
CD151 KIAA0174
NCAPD3 WNT1
DDOST SLC25A3
SP2 ZNF134
SP2 AOC2
SP2 MADD
TRIP12 RBMX
ESD TTC1
VEZF1 DDX21
MOBP EFR3A
PSMB2 SLC35B1
PSMB3 PSMC5
BRD3 ATP1A3
BRD3 NUP188
EIF4H CEBPZ
EIF4H KIAA0174
TMEM41B CKAP5
NOLC1 YY1
CLTC SALL2
CLTC SFPQ
CLTC FH
CLTC GNA11
EFTUD2 LBR
ATP6AP1 UBC
ATP6AP1 CAP1
ATP6AP1 NCOA6
PMP2 IGF2R
ADM COL4A1
RUNX1T1 GLRA2
PSMD6 GNG10
PSMD6 DDOST
PRDX6 CYP51A1
SPCS2 MAPK6
SPCS2 DDX5
SPCS2 SOD1
SPCS2 EFNB1
KIAA0101 TANK
KIAA0101 ATP5J
TOMM20 TRA2B
TOMM20 PSME4
CCND2 MAB21L1
SCARB2 UBE2A
CRK ATXN10
CRK YES1
CRK RNF103
OGDH UBE2N
MARCKS WAPAL
PRPS1 LOC728849
PSMA4 YY1
PSMA3 PSMA1
PSMA3 CCT6A
PSMA2 COX7C
MARCH6 LEPROT
MARCH6 RABGGTB
MARCH6 SP3
MARCH6 YY1
MARCH6 SECISBP2L
STX16 UBE2N
CFLAR SPRR1B
GRM8 DAZAP2
TLK2 ACLY
CDC7 PRCC
CDC7 PSME4
PSMD12 HMGN1
ARHGEF12 DAZAP2
KIAA0317 CYCS
NOP14 BTG2
HUWE1 LOC728849
ATXN10 NFIL3
ATXN10 MAPK14
USP7 HNRNPC
PTPRO SLC8A1
TOP2B SNRNP70
LEPROT SFPQ
CHIC1 RTN1
CHIC1 MADD
RABGGTA CHERP
RABGGTA ATM
PRCC SNRPB
SUMO3 ACTR1A
DDX18 CAPRIN1
DDX18 SF1
RNF113A ELANE
KLHDC3 ADD1
ATAD4 TNXB
TFE3 AVPR1B
PSMB5 TOP2A
CTNNB1 H3F3A
TAF11 ACTR1A
PDGFB MFGE8
PRNP DDX5
RSC1A1 LOC728849
COPB1 FMR1
PPP1R11 UNG
TRAF4 HIST1H4E
CASC3 ACTR1A
CASC3 ARAF
SSX2 ITGB2
TSN COPB1
CLCN3 TMED2
NCOA4 CAPRIN1
AZIN1 KTN1
MCM5 PLK4
DDR2 APP
RBBP4 GDI1
PPP1CC TOP2B
PPP1CC DYRK1A
SP3 CCBL2
RFX1 CASR
YWHAQ SUMO3
RPS3 EEF1G
FBLN1 LST1
SNRPB UQCRB
TCP1 SUMO2
TCP1 BRD2
ABL1 CPE
LIF FAS
CD8B PTGER3
NFIC DRG2
PRKACA MAPRE2
PGK1 DDB1
KIAA0430 COPB1
PSIP1 XPO1
MEN1 GNB1
MAPK1IP1L PRKX
CXADR HNRNPC
EED LEPROT
EED MAPRE2
RBM4 SOD1
AGER RRAGA
ISG20 PYGB
SRPK2 HNRNPC
SRPK2 MADD
CASP10 BAK1
NFIB GDI1
DLG4 CYP4A11
ACO2 DCTN1
SMN2 HNRNPU
ANKRD46 WIPF2
PPAP2B TRAF4
PTPN11 EPHB3
PIAS1 AES
EIF4G2 HMGN2
HSD17B10 CYP3A4
TNPO1 NRIP1
TNPO1 RRAGA
CHRNA2 UCP1
TBCC ATP5F1
SLC12A1 FXYD3
CUL3 TANK
TRA2A SET
ARFIP2 DDX18
ARFIP2 PPID
POLR2G ACLY
PRPF18 PCBP1
SRP54 LAMP2
C11orf58 MAT2A
TAF15 BTN2A2
HERC1 MAP2
C1orf61 IFNA6
CCNG2 COPB1
ISCU POLR2E
DNAJC7 USP5
PICALM SERINC3
INPP5J CD36
SLC5A11 MUC1
DDX21 SS18
AANAT MGST2
MRPL49 CXADR
ZNF238 SFRS2
ZNF238 DLG4
CDK4 HMGN1
CBX1 CAPRIN1
CPLX2 MMP14
ALDH9A1 MLLT3
RBM6 PCBP1
LRP2 TFAP2B
IL17A PLK4
DIRAS1 C12orf32
HDAC2 ACSL1
NUCB1 SLC12A1
GFER CD8B
USP14 SFRS2
CENPF MCM3
PTPN5 LMNA
CDKN2A MYL3
ALDH4A1 IARS
PAK1 MADD
SRP9 ATP13A3
SRP9 PPP1CC
IFNGR1 SFRS2
CAMLG HMGN2
VAT1 RBM6
FUT2 RENBP
FUT2 PTPN5
MLLT11 YWHAB
MLLT11 BTN2A2
DUSP5 KL
CSTF3 LEPROT
CSTF3 RBM4
RPS9 RPL23
RPS9 RPS3
PXN RNF113A
EPS8 PRNP
EPS8 PTP4A1
RPL10A SLC36A2
ALDH3B1 UROD
ILF3 DDX5
ILF3 SEC31A
RPL9 RPS3
ATP5G3 TSN
TP53BP1 MLLT11
EFNB1 H3F3B
FARSA ATP1A3
MLH1 XPO1
MLH1 HERC1
MAP4K2 DOK1
FUBP1 NPEPPS
FUBP1 CSTF3
CAPZA2 EIF4G2
TNFSF9 LIF
TWF1 DUT
HNRNPH2 DDX21
EP300 LBR
DBN1 FASN
BCL6 GPM6B
SLC9A2 PRM2
FLT1 M6PR
PKIA GNB1
PKIA GRM8
ALDH7A1 MAT2A
ALDH7A1 EIF4G2
IK NARS
KRT16 RPS26
WASF3 BCAP31
WASF3 PKM2
WASF3 EIF5
WASF3 SFRS5
ACRV1 VAV1
ACRV1 ZNF177
MFGE8 SPRR2B
CDH2 PNN
CDH2 PPID
KRT1 SLC6A6
KRT1 GNB3
NASP SET
U2AF1 SOD1
PTPN12 DEK
LRPPRC YWHAQ
LRPPRC NARS
ACADM ZMYND11
ACADM COPB1
ACADM RXRB
GFPT1 CSTF3
SMARCA1 NSMAF
SMARCA1 H3F3A
SMARCA1 TMED10
SMARCA1 SMC1A
NAP1L1 TCP1
EPHA3 TNC
TNFAIP1 OS9
TNFAIP1 FMR1
GP9 CPLX2
MARK3 AGER
MARK3 ACADM
YY1 COPB1
YY1 SEC31A
HK1 ZNF148
UBE2A CPE
CUX1 CUL3
SLC25A46 TRA2B
MUT IL8RB
NAGA MAPK1IP1L
RPS16 RPS7
ARF5 TMSB10
CSNK2A1 ANKRD46
ATP5J EBNA1BP2
ATP5J NDUFA12
ARF4 ADSL
ARF4 TWF1
ARF4 CDK2
AP2B1 PPP1R11
AP2B1 GNB1
AP2B1 ABCA3
CD81 PSAP
PRKAR1A RBL2
PRKAR1A GFPT1
SRD5A1 XPO1
ERCC3 CEBPZ
ZNF8 ELANE
CYB5R3 UNG
LOC150786 ZNF148
CREB1 LMNB1
THRA GPS1
RASA1 GNB1
MCFD2 RBBP7
ATP2A2 CTNNB1
ATP2A2 ISCU
ATP2A2 LMNB1
COX5A C21orf33
SNRPE RPL11
AMD1 PRCC
MPO THRA
ATP5B GNB1
ATP5B ARF1
ACTG1 ATXN10
DMD PRKACB
HNRNPC CDC27
YES1 MLH1
YES1 JAK1
PYGL TNC
ERBB2 LIPE
COL5A2 TPM1
PPP2R5E EPRS
PPP2R5E BPTF
SAFB TAF15
SAFB ZNF131
SAFB SRD5A1
CXorf40B THRA
CXorf40B COL16A1
IMMT RBBP4
SFRS7 PSMB5
SFRS7 EBNA1BP2
ZNHIT3 PGK1
ZNHIT3 PHC2
RBM25 HERC1
TMED10 SEPT7
GSK3A ENO2
ITGA8 CCL22
STAT3 CHERP
PTGES3 ALDH18A1
PTGES3 ZNF146
ADORA1 LGALS9
SLC20A1 TOP2A
TMEM97 MCM3
RELA XRCC5
PTPRN PLCD1
PTPRN SLC5A2
GRK6 REG1A
CFB SPRR1A
VHL ACTG1
VHL HMGN1
CELP CHERP
SFRS4 MAPK1IP1L
SFRS4 TOP1
DHX9 U2AF1
DHX9 SNRPE
MLLT3 HNRNPC
BMI1 FEV
RBM15B C11orf58
LGALS3BP PSMB5
CAP1 UBE2A
RBM39 EED
RBM39 SFRS7
SEC13 RHOA
DNAJA1 CCT2
RFC3 SUMO2
RFC5 CTSB
VDAC1 TSN
VDAC1 MRPL3
VDAC1 SFRS11
KDR MCHR1
HNRNPM TSG101
HNRNPM SET
HNRNPM PWP1
PSMC1 COX6A1
PCNA CLIP1
PCNA PTPN12
MMP9 PECAM1
SLC25A4 EIF4G2
UQCRC2 NCL
UQCRC2 CBFB
MTHFD1 PCBP1
GH2 ATAD4
PARP1 SLBP
PARP1 COX5A
PPP2R1A FKBP8
FOLR2 RAD23A
ATF4 UQCRFS1
AOC2 RB1CC1
SLC35B1 OS9
SLC35A1 CASC3
SLC35A1 ABCD3
RAPGEF5 RCVRN
DCUN1D4 ZKSCAN1
PHYHIP PRKCZ
MRPS27 PTPN11
MRPS27 ARF4
MRPS27 TOP2A
WAPAL TRPC1
TMEM131 ZNF146
TMEM131 GTF2E1
SECISBP2L GLA
SECISBP2L BBS9
SECISBP2L SFRS11
KIAA0247 NRIP1
PUM2 PRKACB
KIAA0240 MLLT11
KIAA0240 HSF2
IGL@ ALPP
APPBP2 CDK9
EDEM1 ARHGEF2
DYRK1A RRAGA
NID2 HNRNPK
NID2 MAPRE1
NID2 HTRA1
ERH UBE2I
LIMK2 SP3
LIMK2 SMARCA1
TTC3 DDX5
TTC3 TANK
TTC3 NFIL3
TTC3 PXN
TTC3 RBM39
MAML1 YY1
KIAA0195 LMNA
CSF1R EPHB3
ZCCHC11 SUMO2
ZCCHC11 PRKACA
ZCCHC11 WASF3
NPAT CCNH
DNASE1 PAPPA
ZNF638 AGER
ZNF638 PTP4A1
ZNF638 ATP5G3
HSD17B8 DAZ2
HSD17B8 GNA15
GINS1 PTPN11
GINS1 SFRS7
FAM120A CD47
FAM120A YY1
FAM120A EIF1AP1
NCOA6 PHKB
NCOA6 TAF15
SDC4 AVPR1B
PSMD2 KIAA0232
RNF103 UNG
SUZ12 CAMLG
GGA3 TP53BP1
GGA3 AAMP
HMGB1 VBP1
STXBP1 SPRR2C
IKBKE CTLA4
AP2M1 SUMO3
UBE4A USP7
CASR CALB1
GPM6A RNF103
ZRSR2 ABCA2
PDIA6 PCBP1
PSME2 YY1
PRDM2 FMR1
PUM1 SLC25A3
PUM1 HNRNPH2
PUM1 ACTG1
CKAP5 CLCN3
CKAP5 SUMO1
CKAP5 BPTF
RAB21 CSK
METAP1 PCBP1
METAP1 CUL3
METAP1 SMAD4
METAP1 RBM39
GANAB NARS
GANAB ZNHIT3
RAD21 MSH6
PSME4 MAPK1IP1L
PSME4 CYP51A1
PSME4 LOC96610
ARL6IP1 CADPS
ARL6IP1 RBM15B
AQP2 M6PR
DAZAP2 CXADR
DAZAP2 STMN1
GNPDA1 USP7
GNPDA1 ZNF146
GNPDA1 DDX5
GNPDA1 ALDH7A1
LOC100133166 MMD
LOC100133166 ATP1A3
NCAPD3 CNTD1
HELZ SAFB
SP2 DUSP5
SP2 HNRNPA3P1
TRIP12 ATXN10
TRIP12 EXTL2
TRIP12 HIF1A
SFRS3 MCFD2
ESD ZNF33B
VEZF1 CPD
KIF14 RCN2
EIF4H ALDH7A1
EIF4H RAP1A
TMEM41B TRA2A
TMEM41B EPS8
IQCB1 CPA3
EIF4A3 HAGH
EIF4A3 IK
CLTC HMGN2
CLTC FARSA
CLTC VPS72
EFTUD2 UBE2A
EFTUD2 IHH
RAD23B CAMLG
MCM2 SFPQ
MCM2 HMGB2
ADAM11 MCHR1
DAD1 PPID
MORF4L2 PTPN12
HERPUD1 ZCCHC11
KIFC1 COL2A1
PSMD6 YWHAE
PSMD6 ALDH7A1
PRDX6 TOP2B
SPCS2 DEK
SPCS2 SMN2
SPCS2 SLBP
SPCS2 KPNA2
KIAA0101 MCC
ECHS1 AAMP
CCND2 WARS
CCND2 RREB1
CCND2 MYT1
CCT8 TSN
PIGF TRIP12
GLO1 HNRNPA2B1
SCARB2 HNRNPC
PSMC2 CCT6A
OGDH GDI1
MARCKS TAF15
PSMA4 PUM1
FECH DRD4
TYMS E2F3
MARCH6 MUT
MARCH6 NCOA6
CFLAR ARFIP1
SCAMP1 VEZF1
CLDN5 ITGA1
LOC100128792 TBXA2R
GNAT1 IFNA6
LGALS9 REG1A
CDC7 MLH1
CDC7 HMGB1
PSMD12 NFE2L1
PSMD12 STXBP1
ARHGEF12 ABL1
KIAA0317 HNRNPA2B1
KIAA0317 NCOA6
RNF4 SFRS4
RNF4 PSMC6
C4orf8 CNTD1
ATXN10 CALM2
CAPRIN1 BRD2
NUP153 GOLGA4
RBMX EIF3A
TOP2B ABCD3
CHIC1 CYP2C19
XPO1 RTCD1
GAS2L1 CASP2
GAS2L1 S100A7
TRIM15 RABGGTA
CHGB TACR2
XAF1 KRT16
AP3S2 RPN1
RABGGTB NUP153
ATAD4 CCL22
MAPRE2 HSPA9
PURA PPP2CA
HAGH NFIL3
TRPC1 HNRNPK
PRKX LOC728849
SNRPF UQCRH
SNRPF RHEB
SNRPF POLR2E
PHKB H3F3A
NRIP1 PCBP1
NRIP1 COMT
NRIP1 RHEB
TAF11 IFNGR1
COPB1 HMGN1
LOC728844 BRD2
GDI1 SFRS2
CLCN3 CAPRIN1
NCOA4 DDX18
NCOA4 UNG
AZIN1 PGRMC1
RBBP4 MAPRE2
MAT2A TOP2B
ITGA1 VWF
SP3 DDX5
SP3 SMC1A
POLR2B PPP2CA
PTPN6 CES2
TRD@ ADRB3
CD46 CREB1
ABCD3 MEF2A
YWHAB YWHAH
NFIC WARS
PRKACA NOMO1
MRPL3 PSMB5
ITGA5 SPI1
COL4A2 COL3A1
IGF1R ABI2
CD5 MFGE8
WWP1 TXNRD1
CXADR LEPROT
CXADR CASC3
RBM4 RB1CC1
RBM4 H3F3A
AGER BAK1
BBS9 ZWINTAS
EBNA1BP2 HNRNPK
NFIB SFRS2
PLOD2 ARHGEF6
DTNA ALDOC
DLG4 CELA2B
TSG101 NCOA4
TM9SF2 SET
TP53I11 CLIP1
DHPS ACO2
GTF2I TOP2B
HTATSF1 NSMAF
HTATSF1 LAMP2
HTATSF1 SET
SLBP SSR2
MSH6 DYRK1A
KLF4 CYP21A2
TNPO1 ACTR1A
CUGBP2 TCP1
SMAD2 MAPRE2
ATM CHERP
SMARCD1 CHERP
UFD1L ACTR1A
UFD1L M6PR
PRR3 GDI1
NCAPH2 TDGF3
SMAD5 GOLGA4
CUL3 TCP1
CUL3 HIF1A
CUL1 EZH2
VBP1 AGER
YWHAE LBR
WNT7A TP73
POLR2G LEPROT
POLR2G MAPK1IP1L
PRPF18 RBBP7
SRP54 LOC728849
C11orf58 XPO1
C11orf58 RBM4
DGKZ CDK9
TAF15 RRAGA
HERC1 MAPK14
EIF5 PHC2
PTP4A1 NCOA4
PTP4A1 NFIB
USP5 TOP2A
SC65 GYPB
ISCU MTMR6
INPP5J AGER
SMAD4 SET
SMAD4 HNRNPC
LOC100131892 CLIP1
LOC100131892 ACLY
GOLGA4 PPID
MRPL49 CDK9
UBE2D2 NAP1L4
MAB21L1 PHC2
MAB21L1 HERC1
ELAVL1 CACNA1C
ZNF177 MPP2
PTCRA TUB
CADPS CASC3
ALDH9A1 PTP4A1
DYNLL1 SLC25A3
IL17A POU2F2
HDAC2 LBR
PTPN5 SLC6A6
PTPN5 AANAT
RREB1 RRAGB
STX5 HMGN1
CTCF SFRS2
CYP51A1 SFRS2
CYP51A1 HIF1A
SRP9 RABGGTB
TMEFF1 SP3
TMEFF1 LOC728849
IFNGR1 DDX5
CAMLG SRP9
ABCA2 GCKR
TAF7 CTCF
FUT2 MYBPC1
STAR SPN
MLLT11 BRD2
RPS5 RPS7
PPP1R8 CD24
IL8RB GLUD1
RPL9 RPS21
