# Supplementary material for: Functional networks inference from rule-based machine learning models
Source: BioData Min. 2016 Sep 5;9:28. doi: 10.1186/s13040-016-0106-4 (PMC5011349; doi:10.1186/s13040-016-0106-4)
Supplement: Supplementary file 2 — Networks. All networks used in the analysis given as a list of edges. (XZ 11980 kb) [file 13040_2016_106_MOESM2_ESM.xz › networks/pearson/CNS/SE_C1.txt]

PDGFRA DAZ2
PDGFRA OLIG2
PTPRZ1 DAZ2
PLP1 MBP
OLIG2 DAZ2
TM4SF4 TRIP13
PDGFRA PTPRZ1
PDGFA PDGFRA
TFF1 RCVRN
IGHM IGL@
PTPRZ1 OLIG2
PDE6H RCVRN
MYLPF SLC6A3
UBE3A MCM5
PDGFA OLIG2
HIST1H4I FRMPD4
PDGFA DAZ2
MARCKS EIF4G2
SERPINA6 TAC1
RPL39 RPL9
SFRS11 DYRK1A
UBE3A C12orf32
TNFSF9 MAP3K10
PDE6A RCVRN
ESD MYL3
ZCCHC11 SFRS11
ACADM HNRNPK
SAFB DYRK1A
MCM5 C12orf32
DAZ2 EFNA3
SAFB SFRS11
NID2 MLLT3
AFAP1 BMI1
MUC5AC DAZL
SPCS2 ATP2A2
AZGP1 FOXO4
BMI1 LOC728849
COL1A2 COL3A1
MNX1 AZGP1
GUCA1A RCVRN
CNTN2 KRT81
SNCA FANCC
MNX1 ZNF33B
GUCA1A TFF1
UBE3A ZNF33B
PDE6H RHO
PDE6B RCVRN
SCG2 FANCC
PDE6H TFF1
PCBP1 HNRNPU
TNFSF9 FAS
HLA-C LOC91316
PDGFA PTPRZ1
SAFB YY1
HIST1H4I LIG4
BMI1 HMGN1
HMGN1 LOC728849
ACADM DYRK1A
SLC6A3 CHRNA5
ACADM HMGN1
SFRS11 ACADM
CTRC ZNF33B
CRYZ GAD1
IL12A SLC6A3
ESD C12orf32
SPCS2 ACADM
PTPRZ1 EFNA3
ACADM SFRS2
PUM1 YY1
BMI1 PRKAR1A
MCM5 PRB2
MAPRE1 HNRNPK
DUSP5 CHGB
PPP2R5E YY1
PDE6A TFF1
PMP2 PTPRZ1
ZNF33B ACTR1A
CNTN2 DAZL
IL12RB1 MT1L
ACADM LOC728849
SPCS2 SFRS11
MNX1 FOXO4
DYRK1A TOP2B
SPCS2 DAZAP2
FBLN1 ADRA2C
MAPK1IP1L RCN2
HLA-C IGL@
EIF1AP1 ACADM
RNF103 ATP2A2
SPCS2 ARF4
MALL FANCC
PDE6B RBP3
IL12A CHRNA5
SCG2 SNCA
MYLPF IL12A
SPCS2 ZCCHC11
ARHGEF12 CDK9
RCN2 HNRNPK
PDGFRA EFNA3
YES1 MAPRE1
SAFB ACADM
DYRK1A HNRNPU
BCLAF1 TOP2B
MAPK1IP1L HNRNPU
RHO RBP3
YY1 HNRNPU
COL4A1 COL4A2
PUM1 MAPK1IP1L
AFAP1 LOC728849
PMP2 DAZ2
SPCS2 RNF103
UBE3A PRB2
MCM5 ZNF33B
HNRNPK H3F3A
RHO RCVRN
SFRS11 LOC728849
MYLPF CHRNA5
SAFB HNRNPU
ADORA1 FEV
UBXN4 HNRNPU
PUM1 EIF1AP1
HNRNPK HMGN1
BMI1 ZNF238
HMGN1 H3F3A
HNRNPK SFRS2
HNRNPK LOC728849
ZNF238 CHGB
PRKAR1A ZNF238
ATP2A2 DYRK1A
ZNF638 ZCCHC11
DAZAP2 PRKAR1A
UBE3A ACTR1A
RAD23A ZNF33B
IGHM LOC91316
PTP4A1 EIF4G2
RPS3A RPL9
C12orf32 ACTR1A
C12orf32 PRB2
DYRK1A LOC728849
NID2 DUSP5
MARCKS PTP4A1
LRRC16A C12orf32
CDH2 MAPK1IP1L
SFRS11 CSTF3
DYRK1A SFRS2
ZCCHC11 MAPK1IP1L
ZCCHC11 ACADM
PDE6H PDC
ATP2A2 HNRNPU
RBP3 RCVRN
ZCCHC11 SAFB
SFRS11 HNRNPU
ATP2A2 ACADM
ATP2A2 SFRS11
KIAA0174 TTC3
PDE6H GNGT1
MOBP PDE6A
SPCS2 DYRK1A
FOXO4 HOXB6
MAPRE1 HMGN1
ACADM MAPRE1
SFRS11 MAPK1IP1L
SFRS11 EIF4G2
LOC91316 IGL@
MOBP RCVRN
CLTC NFE2L1
SPCS2 MAPK1IP1L
UBE3A HOXB6
UBE3A CTRC
ACLY MMD
AZGP1 ZNF33B
MAPK1IP1L RBBP7
CSTF3 HMGN1
ACADM HNRNPU
SFRS11 HNRNPK
DLG4 DRD4
EIF4G2 DYRK1A
PTP4A1 DYRK1A
MAPRE1 DYRK1A
SFRS11 XPO1
SFRS11 HMGN1
DYRK1A HNRNPK
UBE2N PPP2R5E
AFAP1 DYRK1A
FOXO4 ZNF33B
RBBP4 HNRNPU
RBBP7 HNRNPU
KRT18 KRT8
PTPN11 RCN2
COL11A1 IDH3B
RNF103 DYRK1A
PDE6H GUCA1A
PUM1 ZCCHC11
MOBP GUCA1A
ARF4 YY1
EIF1AP1 SFRS11
PHYHIP PTGDS
SUZ12 NARS
PUM1 HNRNPU
AFAP1 HMGN1
PMP2 PDGFRA
FRMPD4 LIG4
ACADM PCBP1
ARF4 ACADM
DYRK1A CREB1
NID2 ZNF238
ZCCHC11 ATP2A2
STXBP1 GSK3A
SPCS2 PCBP1
SPCS2 LOC728849
SPCS2 BMI1
HNRNPU HMGN1
IGHM HLA-C
CTRC MCM5
MYL3 MCM5
DYRK1A HMGN1
ZNF638 TTC3
NCOA6 SFRS11
RNF103 ACADM
PDE6H PDE6A
PDE6H RBP3
MOBP TFF1
EIF4G1 IL12RB1
UBE3A ESD
MALL GAGE8
CTRC MNX1
ACADM H3F3A
YY1 SFPQ
ZCCHC11 HNRNPU
RNF103 CDH2
DAZAP2 ACADM
SPCS2 EIF1AP1
MCM5 IFNA6
PTPN11 HMGN1
FGF13 GAGE8
MAPRE1 EIF4G2
SRP9 EIF4G2
YY1 PCBP1
HNRNPA2B1 PTPN12
PDE6H PDE6B
TP73 ZNF33B
XPO1 HNRNPU
RBBP7 RCN2
ZNF33B RPS26
VAT1 PCBP1
MLLT11 C5orf13
CSTF3 DYRK1A
RPS6 RPL10A
PDC PDE6B
EIF1AP1 YY1
BMI1 HNRNPK
BMI1 CSTF3
RPL39 RPS27A
RNF103 SFRS11
RAB21 PRKAR1A
SPCS2 HNRNPU
MARCKS DYRK1A
PCBP1 SFRS2
EIF4G2 HMGN1
RHO TFF1
MALL FGF13
ATP2A2 MAPK1IP1L
SAFB TOP2B
EIF1AP1 HNRNPK
EIF1AP1 ARF4
BMI1 EP300
UBXN4 ARF4
ZCCHC11 EIF1AP1
PUM1 SFRS11
TRIP12 PPP2R5E
PSMD6 ARF4
RBBP4 UNG
DLG4 FEV
DUSP5 ZNF238
CSTF3 LOC728849
CSTF3 HNRNPC
YY1 MAPK1IP1L
C12orf32 IFNA6
SAFB TAF7
MARCKS MLLT11
UBE3A IFNA6
XPO1 TOP2B
YWHAQ TOP2B
PTP4A1 TOP2B
SMAD4 MAPK1IP1L
MLLT11 EIF4G2
ARF4 HNRNPU
MYL3 C12orf32
SST NRL
UBXN4 PCBP1
NID2 CHGB
DNASE1 GAST
TRIP12 PUM1
SPCS2 SFRS2
HBA2 HBB
CXCR3 HOXB6
PTGDS TIAM1
ARF4 MAPK1IP1L
RELA ACADM
PCNA HMGN1
SMAD4 HNRNPU
ZNF238 MLLT3
MAPRE1 SFRS2
RPL9 RPL10A
ATP2A2 ARF4
TRIM23 SFRS11
TRIM23 DYRK1A
UBXN4 ACADM
RNF103 MAPK1IP1L
SUZ12 CYP51A1
PUM1 PCBP1
AFAP1 ACADM
UBE3A MYL3
HIST1H4I KRT14
TNC GAD1
HNRNPU HNRNPK
IGHM IGHG1
CUL3 TOP2B
CCNG2 RCN2
C5orf13 EIF4G2
MALL SNCA
YY1 SRP9
ARF4 SFRS2
ARF4 TM9SF2
PDC RHO
VWF A2M
ALCAM GAD1
HES1 PTPRZ1
BMI1 ATP2A2
NCOA6 ACADM
RNF103 NCOA6
SUZ12 TAF7
CLTC AP2M1
MARCKS TRIM23
CYP2D6 FAS
RHO PDE6B
CCNG2 MAPK1IP1L
GNGT1 RCVRN
ACADM CSTF3
SFRS11 YY1
TRIM23 SMAD4
ATP2B1 PPP2R5E
ZNF638 SFRS11
PUM1 ACADM
UBE3A FOXO4
DUT DYRK1A
YY1 DYRK1A
UBE2A LOC728849
MUT HNRNPU
PDC RCVRN
RELA YES1
PCNA SFRS2
PHYHIP ITPR1
ZNF638 SAFB
PUM1 SAFB
RAB21 PCNA
TMEM41B PRKAR1A
AFAP1 CSTF3
RBBP4 PCBP1
HNRNPU SFRS2
SFRS11 MAPRE1
ARF4 PCBP1
SAFB EIF4G2
EIF1AP1 DYRK1A
RBM39 BRD2
ZCCHC11 SFRS7
SUZ12 HNRNPA2B1
RAB21 BMI1
PMP2 OLIG2
SPCS2 UBXN4
ETF1 PPP2CB
HNRNPU SFPQ
EGF SERPINB2
EIF4G2 TOP2B
SMAD4 CCNG2
ZNF177 AVPR1B
MNX1 MCM5
TNFSF9 CYP2D6
RPS27A RPL10A
RPS27A RPL9
PDC RBP3
ALDH1A1 PTGDS
SERPINB8 POMC
HNRNPM PPP2R5E
ZCCHC11 ARF4
ZCCHC11 DYRK1A
NCOA6 DYRK1A
SFRS3 PTGES3
PMP2 PPAP2B
PMP2 EFNA3
SPCS2 SAFB
ZNF33B C12orf32
HNRNPU TOP2B
SAG GNAT1
MAPRE1 HNRNPU
CSTF3 HNRNPK
CSTF3 MAPRE1
YY1 ACADM
COL4A1 A2M
ATP2A2 SFRS2
ATP2A2 EP300
SAFB CSTF3
SFRS7 ACADM
RBM39 XPO1
ZNF638 UBXN4
NCOA6 HMGN1
BCLAF1 SFRS11
PSMC6 UBXN4
PUM1 ZNF638
DAZAP2 RAB21
ESD LRRC16A
TMEM41B ATP2A2
TMEM41B BMI1
SPCS2 YY1
LRRC16A ACTR1A
FAS MAP3K10
MAPK1IP1L DYRK1A
DUSP5 MLLT3
ATP2A2 PRKAR1A
GUCA1A PDE6A
BMI1 ACADM
ZCCHC11 YY1
DAZAP2 RELA
ESD MCM5
AFAP1 MAPRE1
SPCS2 HNRNPK
SPCS2 HMGN1
SFRS11 PTP4A1
SFRS11 DUT
ARF4 RBBP7
ARF4 HNRNPK
YES1 SFRS11
SAFB XPO1
RELA LOC728849
RELA DYRK1A
EIF1AP1 MAPK1IP1L
RBM39 TOP2B
HNRNPM SFPQ
UBXN4 SAFB
RNF103 LOC728849
PUM1 PPP2R5E
DAZAP2 SMARCA1
SPCS2 RBBP7
SPCS2 PSMD6
RPS23 RPL39
TLK2 SPCS2
TFF1 RBP3
CDH2 RCN2
SFRS11 TOP2B
ATP2A2 HNRNPK
RBM39 YY1
ZNF638 HNRNPA2B1
BCLAF1 SAFB
RNF103 CCNG2
SP2 PRKAR1A
MOBP PLP1
SPCS2 DUT
SPCS2 CLTC
IFNA6 PRB2
PTPN11 DYRK1A
MNX1 TP73
ACADM DUT
SFRS11 HNRNPC
ARF4 SFRS11
PDE6A RBP3
SAFB ATP2A2
IHH FXYD3
EIF1AP1 SAFB
BMI1 SFRS11
UBXN4 SFRS11
NID2 RAB8A
PUM1 MUT
DAZAP2 RNF103
SPCS2 TMEM41B
FRMPD4 KRT14
FOXO4 TP73
H3F3A LOC728849
PTPN11 HNRNPU
OLIG2 EFNA3
CDH2 RBBP7
ACADM RCN2
ACADM SRP9
PRKAR1A LOC728849
MYL3 PRB2
ATP2A2 PCBP1
SNRPE RPS27A
BMI1 MAPRE1
TRIM23 SAFB
KRT14 LIG4
RAB21 HNRNPK
ESD PRB2
SPCS2 PTPN11
SPCS2 ZNF638
SPCS2 PUM1
MARCKS TOP2B
UNG PCBP1
SNRNP70 LOC728849
SLC12A1 FEV
PPP2R5C TOP2B
NET1 CXCR7
BRPF1 HNRNPK
GFPT1 MAPK1IP1L
SMARCA1 MAPK1IP1L
ARF4 DYRK1A
PRKAR1A EP300
ALDH1A1 TIAM1
PDE6A PDE6B
ATP2A2 RBBP7
ATP2A2 LOC728849
DMD SLC8A1
ZCCHC11 PCBP1
NCOA6 LOC728849
CKAP5 PPP2R5E
MOBP PDE6H
AFAP1 TMEM41B
RUNX1T1 POM121L9P
SPCS2 PRKAR1A
ARHGEF6 DAZ2
MARCKS SFRS11
PCBP1 HNRNPK
FEV DRD4
RBBP7 SFRS2
ZNF33B SOD3
AZGP1 TP73
MAPK1IP1L SP3
MAPK1IP1L HMGN1
PTPN11 MAPK1IP1L
CSTF3 EIF4G2
NET1 GAD1
EP300 LOC728849
SFRS11 SP3
CLU GFAP
OSM MUC1
SCG2 MALL
ATP2A2 MAPRE1
SAFB PCBP1
UQCRFS1 COX5A
TRIM23 CSTF3
PCNA HNRNPK
UBE4A SFRS11
PUM1 BCLAF1
SP2 BMI1
PSMD6 YY1
UBE3A SOD3
TLK2 ARL6IP1
PCBP1 SFPQ
CNTN2 MUC2
MAPRE1 LOC728849
SRP9 DYRK1A
NRL SLC8A1
SFRS11 SFRS2
MYL3 KRT16
PDGFRA DIRAS1
PDGFRA ARHGEF6
SAFB HMGN1
UQCRFS1 ATP5G3
RELA SFRS11
EIF1AP1 RCN2
BMI1 DYRK1A
TRIM23 LOC728849
FAM120A PPT1
PUM1 SFPQ
CLTC TNFAIP1
PSMD6 PUM1
MARCKS SRP9
TOP2B BRD2
FEV HMGA2
MAPRE2 PRNP
RCN2 DYRK1A
OLIG2 ARHGEF6
SMAD4 DYRK1A
MAPRE1 PTP4A1
CSTF3 PTP4A1
ACADM EIF4G2
YY1 RBBP4
YY1 CUL3
YY1 SMAD4
UBE2A ACADM
HNRNPA2B1 HNRNPK
CREB1 HNRNPU
YES1 ATP2A2
ATP2B1 NRIP1
UBXN4 DYRK1A
ZCCHC11 XPO1
NCOA6 PTPN11
BCLAF1 ZCCHC11
RNF103 TM9SF2
SUZ12 KPNB1
CKAP5 HNRNPU
CKAP5 PUM1
MOBP IRF9
AFAP1 HNRNPK
AFAP1 PRKAR1A
PMP2 PDGFA
KIAA0101 UBXN4
PYY ESD
MARCKS MAPRE1
UBE3A LRRC16A
PCBP1 H3F3A
MMD MAPRE2
HTATSF1 TOP2B
GAGE8 FANCC
PTPRZ1 ARHGEF6
ACADM PTPN11
SMARCA1 RCN2
SAFB SFRS2
SFRS7 HNRNPK
TRIM23 MAPK1IP1L
HNRNPM YY1
UBXN4 TOP2A
PHYHIP TIAM1
TTC3 DYRK1A
PSMC6 SFRS2
PSMC6 HNRNPU
RNF103 RCN2
DAZAP2 SFRS2
TMEM41B LOC728849
AFAP1 SFRS2
AFAP1 RELA
AFAP1 SP2
ATP6AP1 TNFAIP1
SFRS2 HMGN1
DUSP1 ZFP36
CNTN2 MUC5AC
CD300C CNTN2
PTPN11 HNRNPK
USP5 TM9SF2
CAMLG RBMX
ACADM MAPK1IP1L
ARF4 SMAD4
PRKAR1A HMGN1
ATP2A2 YY1
PDGFA ARHGEF6
YES1 SMAD4
SAFB PTP4A1
SAFB SRP9
HES1 PDGFA
TRIM23 HMGN1
UBXN4 HNRNPK
UBXN4 DUT
BCLAF1 XRCC5
PUM1 XPO1
DAZAP2 ATP2A2
TRIP12 CKAP5
EIF4A3 MAPRE2
CLTC WASF3
PSMD6 RBBP7
PSMA4 RRM1
TLK2 MAPK1IP1L
XPO1 DYRK1A
ID3 KRT18
YWHAQ DYRK1A
ADRA2C DAZL
C1orf61 TRAF4
CTRC RAD23A
BRPF1 HMGN1
RPS6 RPL11
MUT PCBP1
CALM2 ABCD3
SAFB DNAJC7
RELA MAPRE1
BMI1 HNRNPC
TRIM23 ATP2A2
UBXN4 YY1
CSF1R YES1
ZNF638 HNRNPU
NCOA6 HNRNPK
NCOA6 EIF1AP1
RNF103 ARF4
PUM1 NCL
TRIP12 YY1
UBE3A MNX1
TLK2 PTPN11
MMD PRNP
RBBP4 SFPQ
CNTN2 MSTP9
NOMO1 ACLY
TM4SF4 XIST
MLH1 HNRNPC
CTRC AZGP1
AAMP WARS
SFRS11 SMAD4
SFRS11 EP300
PRPH2 RCVRN
ARF4 CDH2
CYCS SRP9
SLC25A4 TAF7
UBXN4 RBBP7
NCOA6 SAFB
RNF103 PRKAR1A
RNF103 BMI1
PUM1 SRP9
DAZAP2 LOC728849
LOC100133166 TNFAIP1
NCAPD3 AQP2
TRIP12 UBE2N
TLK2 BMI1
YWHAQ HNRNPU
MAPK1IP1L HNRNPK
PTPN11 RBBP7
LPCAT3 BTN2A2
SMAD4 CAPRIN1
SRP9 SFRS2
MNX1 IGF2R
KRT16 HOXB6
YY1 BRD2
GNAO1 FTO
PDGFA EFNA3
YES1 ACADM
PPP2R5E SFPQ
RBM39 SRP9
NID2 FEV
ZCCHC11 HNRNPK
ZCCHC11 VAT1
NCOA6 BMI1
MORC3 RBM39
PUM1 ARF4
RAB21 LOC728849
DAZAP2 HNRNPK
DAZAP2 DYRK1A
AFAP1 SFRS11
SPCS2 RELA
TLK2 NCOA6
PCBP1 LOC728849
PCBP1 DYRK1A
TOP2B SFPQ
SP3 HNRNPU
BRD2 SFPQ
TRA2A HNRNPU
BHMT CXCR7
MAPRE1 RCN2
PTGDS TUBB4
ACADM CDH2
ATP2A2 TM9SF2
ATP2A2 HMGN1
SAFB HNRNPK
EIF1AP1 ATP2A2
BMI1 EFNB1
UBXN4 SFRS7
TTC3 CYP51A1
TTC3 SAFB
BCLAF1 RBM25
SUZ12 YY1
UBE4A ATP13A3
PUM1 RBBP4
DAZAP2 BMI1
MOBP RHO
YWHAQ ATXN10
MNX1 PHB2
YY1 XPO1
SFRS11 CDH2
ARF4 DUT
PRKAR1A MAPRE1
PDE6A PLP1
SAFB LOC728849
PCNA TOP2A
ZNF638 YY1
KIAA0174 ZNF638
SUZ12 SAFB
SUZ12 ZNF638
PUM1 TOP2B
SP2 TNFAIP1
TMEM41B EP300
ATP6AP1 APPBP2
SPCS2 MAPRE1
SPCS2 CSTF3
SPCS2 TRIM23
SPCS2 SP2
UBE3A RAD23A
CLIP1 CDK9
MAPK1IP1L XPO1
EIF4G2 LOC728849
FRY PTPRO
MAPRE1 PTPN11
SRP9 SFPQ
WASF3 ATP1A3
TNFAIP1 CPE
YY1 TOP2B
PRKAR1A CSTF3
ATP2A2 SMAD4
SFRS7 PCBP1
ADORA1 SLC12A1
RBM39 SAFB
RFC3 BMI1
TRIM23 BMI1
PCNA ACADM
TTC3 SFRS11
ZCCHC11 MUT
NCOA6 RCN2
RPL39 RPL10A
RNF103 YES1
RNF103 RELA
DAZAP2 SFRS11
NUP153 SFPQ
CTCF MAPK1IP1L
SRP9 TOP2B
SRP9 HNRNPU
EP300 CSTF3
SMARCA1 ACADM
YY1 PTPN11
SFRS11 PCBP1
ARF4 RCN2
HNRNPA2B1 MSH6
ATP2A2 CREB1
SAFB ARF4
ADORA1 IDH3B
HES1 PDGFRA
BMI1 BRPF1
ATP6V1A PRKACB
CACNG1 HOXB6
UBXN4 SFRS2
ZCCHC11 UBXN4
BCLAF1 PPP2R5C
RNF103 ZCCHC11
SUZ12 TTC3
CKAP5 XPO1
VEZF1 TNPO1
SPCS2 COMT
SPCS2 HSPA9
KIAA0101 UNG
SFRS2 H3F3A
COX7C UQCRH
EIF4G2 HNRNPU
ZNF238 EPHB3
IGHG1 HLA-C
YY1 UNG
ATP2A2 CDH2
HNRNPC LOC728849
YES1 DYRK1A
SFRS7 HMGN1
REG1A AVPR1B
ZCCHC11 HMGN1
ZNF638 DYRK1A
BCLAF1 HNRNPU
PSMC6 DYRK1A
ARL6IP1 NCOA6
SP2 CSTF3
DAD1 COX5A
PSMD6 HNRNPU
PSMD6 ZNF638
SPCS2 AFAP1
MARCKS LOC728849
UBE3A RPS26
PCBP1 COMT
RBBP7 DYRK1A
RPS26 ACTR1A
CHRNA2 GRM1
DUT HNRNPK
SRP9 TSN
TAF7 MAPRE2
VAT1 HNRNPU
RPL10A RPS8
EP300 MAPRE1
ROM1 SAG
PTPRZ1 DIRAS1
SFRS11 RBBP7
YES1 MAPK1IP1L
ALCAM EPHA3
CCT6A H2AFZ
MUC2 DAZL
RELA HNRNPK
EIF1AP1 RELA
UBXN4 PTPN11
HSD17B8 ZNF33B
NCOA6 MAPRE1
KIAA0174 DUT
RNF103 HNRNPU
RNF103 SMAD4
RNF103 HMGN1
PUM1 HTATSF1
PUM1 CUL3
PUM1 DLD
CKAP5 MAPK1IP1L
DAZAP2 RCN2
TMEM41B DAZAP2
ATP6AP1 CLTC
SPCS2 HNRNPC
KIAA0101 PCBP1
MCM5 FOXO4
MCM5 HOXB6
RBBP7 PCBP1
HNRNPK TOP2A
HNRNPU LOC728849
SLC12A1 DRD4
DIRAS1 DAZ2
MAPRE1 MAPK1IP1L
MALL NKX2-5
RPL9 RPL11
ROM1 GNAT1
PTPN12 HNRNPK
BRPF1 H3F3A
YY1 SFRS2
SYN1 GNAO1
PRKAR1A SFRS2
PRKAR1A HNRNPC
UBC ACADM
PDE6A RHO
YES1 EIF4G2
SAFB PTPN11
ZNHIT3 UFD1L
RPL34 RPL9
HES1 DAZ2
EIF1AP1 PCBP1
TRIM23 ZMYND11
TRIM23 GFPT1
PCNA MAPRE1
ZCCHC11 TAF7
RPL39 RPL36A
PSMC6 SAFB
CIRBP CPE
PUM1 NUP153
PUM1 VBP1
PUM1 DYRK1A
CKAP5 RBBP7
RAB21 UBE2A
DAZAP2 MAPRE1
DAZAP2 CSTF3
DAZAP2 TWF1
EIF4H PUM1
TMEM41B ACADM
TMEM41B SFRS11
AFAP1 EP300
CLTC MAPRE2
EIF4G1 FBLN1
PSMA3 PPP2R5E
TLK2 ZCCHC11
PCBP1 HMGN1
KRT81 MBL2
MAPK1IP1L PCBP1
SMARCD1 CCL22
CHRNA2 PRB2
VBP1 HNRNPU
NKX2-5 FANCC
MLLT11 DYRK1A
BRPF1 MAPRE1
SMARCA1 RBBP7
RPS6 RPL9
SFRS11 CREB1
RPS17 RPS8
SAFB RBBP4
SAFB PPP2R5E
SFRS7 SFRS11
DHX9 TCP1
TRIM23 PTPN11
TRIM23 EIF4G2
SOD3 C12orf32
DYRK1A HNRNPC
ZNF638 ACADM
CIRBP PRKAR1A
RNF103 RBBP7
RNF103 EIF1AP1
PUM1 ATP5J
SP2 DAZAP2
SFRS3 DHX9
EIF4H NARS
PSMD6 EIF4H
SPCS2 NCOA6
RPS23 NPM1
MARCKS MTMR6
MARCKS CSTF3
MARCKS BCLAF1
UBE3A KRT16
TLK2 RNF103
TLK2 SP2
CDC7 SFRS2
ATXN10 HNRNPU
MUC5AC MBL2
PCBP1 BRD2
CHGB MLLT3
KRT81 MUC2
RCN2 HMGN1
MCM5 ACTR1A
MEIS1 CHRNA5
PTPN11 SP3
PTP4A1 SFRS2
SNCA GAGE8
DIRAS1 OLIG2
EP300 DYRK1A
ACADM TM9SF2
ACADM CREB1
NF1 GRM1
SFRS11 PTPN11
PRKAR1A DYRK1A
SAFB DUT
ZNF638 DUT
SUZ12 TMEM97
PUM1 HNRNPM
PUM1 NCOA6
AFAP1 RFC3
AFAP1 DAZAP2
SPCS2 YWHAQ
SPCS2 TM9SF2
SPCS2 ARL6IP1
MARCKS YES1
MARCKS SAFB
MARCKS HMGN1
FOXO4 CASR
RCN2 SFRS2
CD300C TFAP2B
TM9SF2 HNRNPU
SRP9 PTP4A1
VAT1 RRAGA
CDH2 DYRK1A
BRPF1 LOC728849
ACADM TOP2B
YY1 CDH2
SFRS11 RCN2
SAFB MUT
SFRS7 HNRNPU
TRIM23 YY1
NID2 ADORA1
NCOA6 TRIM23
NCOA6 TTC3
BCLAF1 EIF4G2
PSMC6 PTPN11
RNF103 TRIM23
MORC3 TOP2B
PUM1 RB1CC1
DAZAP2 PTPN11
TRIP12 BCLAF1
TMEM41B SFRS2
AFAP1 MLLT11
AFAP1 ATP2A2
AFAP1 NCOA6
AFAP1 RNF103
ATP6AP1 SP2
SPCS2 UFD1L
SPCS2 CDH2
SPCS2 BCLAF1
MAPK6 MMD
SFRS2 LOC728849
HNRNPU H3F3A
GJA1 KRT18
MAPK1IP1L TOP2B
LPCAT3 HMGA2
PPP2R5C HNRNPU
EP300 HMGN1
MT3 EFNA3
SFRS11 SRP9
ARF4 SRP9
C12orf32 RPS26
PDGFA DIRAS1
SFRS7 RRAGA
SFRS7 SAFB
EIF1AP1 HNRNPA2B1
BMI1 EPHB3
BMI1 MLLT3
ZCCHC11 BMI1
BCLAF1 XPO1
BCLAF1 DDX18
BCLAF1 PPP2R5E
TRIP12 RB1CC1
PMP2 HES1
RUNX1T1 SSX2
SPCS2 RCN2
UBE3A PYY
CAPRIN1 CCBL2
FOXO4 POU2F2
RBBP4 BRD2
DAZL MBL2
RPL10A RPS9
TNFSF9 CD52
CTRC FOXO4
CDH2 SMAD4
UBE2A HNRNPK
MUT SFRS11
CREB1 HMGN1
YES1 SP3
BMI1 MAPK1IP1L
TRIM23 ACADM
PCNA PRKAR1A
UBXN4 HMGN1
UBE4A KIAA0430
PUM1 UNG
CKAP5 TOP2B
CKAP5 ZNF638
TMEM41B MAPRE1
TMEM41B DYRK1A
CLTC ATP2A2
PSMA3 HNRNPM
TLK2 ATP2A2
UNG HNRNPU
CTNNB1 BRD2
M6PR CASC3
MAPRE1 SP3
ILF3 HNRNPU
FLT1 MPO
WASF3 MAPRE2
WASF3 PTP4A2
NRL GNAT1
TNFAIP1 HNRNPC
HNRNPA2B1 RRM1
ATP2A2 YWHAQ
ATP2A2 CCNG2
ERBB2 CYP21A2
SAFB SMAD4
ALCAM BHMT
MUC2 MUC1
EIF1AP1 SFRS2
EIF1AP1 HNRNPU
RBM15B TOP2B
PHYHIP SCN1B
ZCCHC11 LOC728849
ZCCHC11 CDH2
ZNF638 SFRS7
BCLAF1 DYRK1A
RNF103 HNRNPK
RNF103 EP300
PUM1 TSG101
SP2 MAPK1IP1L
TRIP12 TOP2B
TRIP12 XRCC5
EIF4H DLD
CLTC SLC25A4
SPCS2 RAB21
MARCKS FMR1
RSC1A1 MPO
CRAT MSTP9
HNRNPK LBR
SP3 DYRK1A
WARS SF1
YWHAQ XPO1
DLG4 CD8B
PHB2 IGF2R
MAPRE1 H3F3A
DUSP5 EPHB3
MNX1 HOXB6
CDH2 CCNG2
ACADM EP300
TNFAIP1 MAPRE2
MUT TAF7
PRPH2 TFF1
ARF4 COMT
PRKAR1A HNRNPK
PRKAR1A ACADM
UBC HNRNPK
HNRNPC HMGN1
SAFB HNRNPA2B1
ALCAM NET1
RELA ARF4
EIF1AP1 LOC728849
EIF1AP1 CDH2
EIF1AP1 UBC
HNRNPM NCL
HNRNPM SAFB
PCNA LOC728849
SOD3 ACTR1A
UBXN4 RBBP4
ZCCHC11 TOP2B
RNF103 SP3
RNF103 DUT
HMGB1 ACADM
CKAP5 SFRS11
CKAP5 ZCCHC11
RAB21 ALDH9A1
DAZAP2 ARF4
AFAP1 EIF4G2
ATP6AP1 GSK3A
SPCS2 SMARCA1
KIAA0101 HNRNPA2B1
MARCKS SMAD4
UBE3A CXCR3
PCDHGA12 HIST1H4I
LIG4 KRT19
YWHAQ SFRS2
YWHAQ CREB1
PFKFB1 CELA2B
TM9SF2 RBBP7
CUL3 XPO1
BHMT GAD1
SCNN1G FEV
TCF12 TRIP13
YY1 VBP1
MUT ACADM
ARF4 HSP90B1
SAFB MAPK1IP1L
SAFB PPP2R5C
RPL34 RPS27A
BMI1 HNRNPU
RBM15B CUL3
RBM39 PPP2R5E
TRIM23 CDH2
SST GNAT1
UBXN4 PTPN12
UBXN4 MUT
ZCCHC11 YWHAQ
ZCCHC11 CSTF3
ZNF638 MUT
ZNF638 EIF1AP1
BCLAF1 YWHAQ
RPL39 RPS27
RNF103 SAFB
RNF103 UBXN4
PUM1 PTPN11
PUM1 SMAD4
TRIP12 ZCCHC11
TMEM41B HNRNPK
CLTC PPP1CC
PSMD6 MAPK1IP1L
PSMD6 UBXN4
SPCS2 TOP2B
CCT8 PARP1
TNC PDLIM4
RBBP7 HNRNPK
TFF1 SERPINI1
TFF1 GNGT1
HMGN2 RBBP4
MAPK1IP1L USP7
PTPN11 SFRS2
VBP1 PCBP1
VBP1 SFPQ
SMAD4 SFPQ
FLT1 KCNJ4
ACADM YWHAQ
MUC1 MBL2
PRKAR1A MLH1
CREB1 TOP2B
CREB1 LOC728849
COL4A1 VWF
SCG2 GAGE8
CYCS ACADM
SAFB SFPQ
RPL34 RPS3A
RELA CSTF3
RBM39 PPP2R5C
PCNA CSTF3
MME LPCAT3
ZCCHC11 RBBP4
BCLAF1 UBE2N
PSMD2 YWHAQ
PUM1 RBBP7
PUM1 CDH2
PUM1 UBXN4
CLTC BCLAF1
CLTC GGA3
MARCKS C5orf13
PCBP1 RHEB
XPO1 GOLGA4
PSD CNP
KRT81 DAZL
MCM5 RAD23A
COX6A1 NME1
USP5 HSP90B1
SRP9 VBP1
MNX1 RAD23A
WASF3 MAPK6
ACADM PTP4A1
YY1 RBBP7
SFRS11 YWHAQ
RAB1A RAB2A
CREB1 SFRS2
YES1 CDH2
PPP2R5E RB1CC1
PPP2R5E MCFD2
SAFB BRD2
SAFB YWHAQ
CBFB YES1
TTC3 DUT
MORC3 UBXN2B
PUM1 TRIM23
METAP1 ZNF146
SP2 EIF4G2
AFAP1 ZNF238
AFAP1 BRPF1
AFAP1 TRIM23
PSMD6 TOP2B
SPCS2 VBP1
SPCS2 USP5
SPCS2 SFRS7
MARCKS AFAP1
TYMS CCT6A
TLK2 KIAA0174
MCM5 KRT16
MTMR6 EIF4G2
CCNG2 RBBP7
MAPRE1 PCBP1
TAF7 MMD
CTRC RPS26
CDH2 HNRNPU
ACADM RBBP7
ACADM VAT1
ARF4 RBBP4
PDC PRPH2
PRKAR1A CHGB
CYP11B1 CYP2A13
XRCC5 TOP2B
XRCC5 HNRNPU
THRA CASC3
COX5A H2AFZ
SERPINF2 GCKR
YES1 HNRNPK
YES1 HNRNPU
IGFBP5 COL1A2
HES1 PPAP2B
DHX9 HMGN2
DHX9 PPP2R5E
TRIM23 HNRNPU
UTP14C CPE
DYRK1A BRD2
RNF103 PTPN11
SP2 SFRS11
TRIP12 UNG
PMP2 MT3
HERPUD1 KIAA0174
PSMD6 ZCCHC11
SPCS2 UBE2A
SPCS2 MUT
RPS23 RPL9
PYY MYL3
MARCKS DEK
MARCKS ACADM
CYP3A4 MUC1
TLK2 SFRS11
PCBP1 RRAGA
UNG SFPQ
KRT81 CYP3A4
HNRNPK HMGB2
SP3 RBBP7
PRKCA CCL22
MAPK1IP1L GOLGA4
PPAP2B ARHGEF6
HTATSF1 GDI1
YWHAE H3F3A
TRA2A YWHAQ
PTP4A1 ATP13A3
PTP4A1 HNRNPU
SMAD4 TOP2B
TAF7 PTPN11
MLLT11 TOP2B
MLLT11 LOC728849
IL12RB1 MSTP9
DRD4 HMGA2
YY1 HNRNPK
HNRNPA2B1 HMGB2
YES1 CCNG2
PYGL GAD1
SFRS7 LOC728849
BMI1 H3F3A
RBM39 RBBP4
RBM39 SFPQ
PCNA PTPN11
PCNA EP300
TMEM131 GPC1
DYRK1A SFPQ
FAM120A UBXN4
NCOA6 DUT
PDE6H PRPH2
PUM1 BRD2
CKAP5 YWHAQ
CKAP5 YY1
CKAP5 EIF1AP1
RAB21 SFRS2
ARL6IP1 MAPK6
TRIP12 CUL3
CLTC TAF7
PMP2 ARHGEF6
DAD1 NARS
SPCS2 EIF4G2
SPCS2 CREB1
TLK2 RCN2
TLK2 TTC3
KIAA0317 ZCCHC11
RCN2 HNRNPU
NCOA4 HNRNPU
EPHB3 RSC1A1
TFF1 PDE6B
CD8B KCNJ4
NFIC CES2
CYP2D6 MAP3K10
NEFL NEFM
TM9SF2 MAPK1IP1L
PTPN11 TOP2A
CUGBP2 TOP2B
DAZL LST1
SMAD4 SP3
TAF7 PCBP1
TAF7 HNRNPU
VAT1 HNRNPK
EFNB1 ZNF238
NET1 BHMT
ACADM LBR
IGHG1 IGL@
SFRS11 TAF7
SFRS11 LAMP2
PRKAR1A EPHB3
PRKAR2B TNFAIP1
YES1 ACTG1
FOSB ZFP36
ALCAM PYGL
CSNK1A1 TOP2B
CCT6A HNRNPA2B1
BMI1 EIF4G2
BMI1 RELA
RBM39 CUGBP2
PCNA BMI1
BCLAF1 TRIM23
PSMC6 YY1
RNF103 MAPRE1
SUZ12 PSMB5
SUZ12 MSH6
MORC3 CUGBP2
UBE4A SP3
PUM1 RBM39
PUM1 HMGN1
CKAP5 SAFB
CKAP5 BCLAF1
ACAP1 PHB2
PSMD6 SFRS11
PRDX6 HNRNPH2
SPCS2 YES1
MARCKS RELA
CDC7 SMC1A
TRAF4 ETV5
RBBP7 UNG
SP3 HMGN1
SNCA FGF13
SMAD4 TM9SF2
DUT RCN2
SRP9 PCBP1
CDH2 TOP2B
ACADM TAF7
SMARCA1 SP3
SFRS11 CCNG2
SFRS11 GOLGA4
ARF4 USP5
HNRNPA2B1 YY1
RAB1A PRKACB
SCG2 FGF13
ATP2A2 ATXN10
SNRPE COX7C
YES1 SFRS2
YES1 RBBP7
PPP2R5E C11orf58
GUCA1A PRPH2
MUC2 CYP3A4
FMR1 LOC728849
TMEM97 HNRNPA2B1
RELA ATP2A2
EIF1AP1 SRP9
BMI1 PTPN11
SPTAN1 ATP6V0A1
CSF1R SFRS11
ZNF638 PTPN12
KIAA0174 CYP51A1
HMGB1 LBR
MORC3 BRD2
CKAP5 ATP2A2
SP2 PTPN11
TRIP12 VBP1
TRIP12 ATP5J
ESD IFNA6
EIF4H HNRNPM
TMEM41B EIF4G2
CLTC PTPN11
PSMD6 HSP90B1
PSMD6 TM9SF2
PSMD6 CUL3
PSMD6 ACADM
PSMD6 ATP2A2
TYMS MCM3
C4orf8 NCAPD3
PCBP1 HSPA9
CHGB CSK
RBBP4 H3F3A
SNRNP70 HMGN1
MAPK1IP1L ZMYND11
CUL3 MAPK1IP1L
SMAD4 XPO1
SRP9 RBBP4
TAF7 PPP1R11
MLLT11 SNRNP70
MLLT11 PTP4A1
EPS8 NFE2L1
RPL9 RPL36A
ATP5G3 SUMO1
CTRC C12orf32
CDH2 TM9SF2
PTPRZ1 ETV5
ACADM RBBP4
SFRS11 PTPN12
ARF4 MAPRE1
PRKAR1A SFRS11
THRA H3F3B
PPP2R5E DDX5
SFRS7 H3F3A
EIF1AP1 YES1
BMI1 ALDH9A1
UBXN4 ATP2A2
UBXN4 EIF1AP1
ZNF638 XPO1
UBE2N ATP2B1
KIAA0174 NCOA6
BCLAF1 YY1
PSMC6 ISCU
UBE4A BCLAF1
DAZAP2 EIF1AP1
DAZAP2 HMGN1
DAZAP2 ZCCHC11
SP2 BCLAF1
KIAA0101 HMGN1
PSMA3 DAD1
UBE3A CHRNA2
CASC3 GNA11
TSN SUMO1
SP3 DDX18
PRKACA NFE2L1
MAPK1IP1L RBBP4
CPZ MBL2
ADRA2C LST1
PTP4A1 XPO1
GRK4 TGFB3
TAF7 DYRK1A
VAT1 RBBP4
ACADM BRD2
B4GALNT1 GLRA2
ARF4 PTPN11
AP2B1 DDX5
XRCC5 YWHAQ
ATP2A2 HNRNPC
HNRNPC HNRNPU
PPP2R5E TOP2B
SFRS7 VAT1
KPNB1 HNRNPA2B1
GUCA1A RHO
HES1 ETV5
EIF1AP1 ATP5J
BMI1 DUSP5
UBXN4 HNRNPA2B1
PUM2 PHC2
CSF1R TOP2B
ZCCHC11 RBBP7
ZCCHC11 RRAGA
ZCCHC11 DUT
ZCCHC11 TTC3
ZNF638 MAPK1IP1L
UBE2N ANKRD46
KIAA0174 COMT
PSMC6 PRKAR1A
SUZ12 ZCCHC11
PUM1 RCN2
PUM1 HNRNPK
CKAP5 RBBP4
CKAP5 SFPQ
CKAP5 CDH2
RAB21 PTPN11
ATP6AP1 AAMP
DAD1 SNRPB
PSMD6 SAFB
SPCS2 LEPROT
KIAA0101 HNRNPU
TLK2 HNRNPK
TLK2 HMGN1
KIAA0317 TLK2
SFRS2 SFPQ
RBBP7 COMT
CLIP1 PTCRA
RPS15A RPS27
MAPK1IP1L LOC728849
HTATSF1 DYRK1A
EIF4G2 XPO1
FGF13 FANCC
TBCC CITED2
VAT1 UNG
EP300 HNRNPK
ACADM COMT
TNFAIP1 MRPL49
SFRS11 DDX18
MMP2 COL6A3
PRKAR1A PTPN11
PRKAR1A DUSP5
CD3E CCL22
ATP2A2 PTPN11
ATP2A2 EIF4G2
SNRPE UQCRH
SAFB UNG
SFRS7 UBE2A
SFRS7 MUT
RELA SMAD4
BMI1 FMR1
UQCRC2 HNRNPA2B1
UBXN4 LOC728849
NID2 CSK
TTC3 TOP2B
ZCCHC11 SP3
ZCCHC11 TM9SF2
ZNF638 PCBP1
UBE2N NRIP1
UBE2N C11orf58
NCOA6 EIF4G2
NCOA6 CSTF3
RNF103 SMARCA1
AQP4 DTNA
ARL6IP1 PTPN11
SP2 PUM1
TRIP12 IMMT
TMEM41B YES1
AFAP1 H3F3A
AFAP1 MAPK1IP1L
DAD1 PSME2
PSMD6 PPP2R5E
SPCS2 TAF7
PYY IDH3B
MARCKS HNRNPU
FEV MLLT3
CHGB FEV
NCOA4 HMGN1
RBBP7 RBBP4
PTPN11 NFE2L1
EIF4G2 PTPN11
TRA2B SFPQ
USP11 RENBP
SMAD4 CUL3
CBX1 TOP2B
ALDH9A1 HMGN1
PTPN5 CES2
VAT1 DNAJC7
CSTF3 HNRNPU
CSTF3 MLLT11
EP300 HNRNPC
UBE2A DUT
MUT XPO1
ATP2A2 CSTF3
YES1 ARF4
PPP2R5E HNRNPU
PPP2R5E CUL3
SAFB MAPRE1
SAFB CREB1
GUCA1A PDE6B
VHL ATP2A2
RBM39 NUP153
PCNA H3F3A
PCNA HMGN4
C1S CFH
WAPAL SFRS11
ZCCHC11 SFRS2
ZCCHC11 UFD1L
ZCCHC11 DNAJC7
ZCCHC11 PPP2R5E
UBE2N DDX5
HSD17B8 ACTR1A
BCLAF1 ATXN10
BCLAF1 C5orf13
BCLAF1 CSF1R
CIRBP BMI1
SUZ12 KPNA2
PUM1 XRCC5
PUM1 WAPAL
TRIP12 RBM39
CLTC PRKAR1A
CLTC SAFB
ARHGEF6 EFNA3
GNAT1 MNX1
ATXN10 TOP2B
MCM5 MT3
SP3 USP7
CNTN2 MBL2
CLIP1 MLLT3
HSP90B1 TMED10
MAPK1IP1L CREB1
VBP1 TOP2B
TRA2A RBM4
SRPK3 IL8
CCNG2 SMAD5
MAPRE1 SMAD4
MAPRE1 LBR
CSTF3 SFRS2
NASP RBMX
PTPRZ1 MT3
PTPN12 HMGB2
RPS19 RPS8
SFRS11 ATP13A3
SFRS11 PPP2R5C
ARF4 CCNG2
PRKACB MAP2
MYLPF MEIS1
PPP2R5E XPO1
IHH CLIP1
EPHA7 NET1
LBR LOC728849
RELA PCBP1
RELA MAPK1IP1L
RELA HMGN1
EIF1AP1 DUT
TRIM23 MAPRE1
PCNA UBE2A
UBXN4 RCN2
SPOCK2 FTO
UTP14C RBM15B
ZCCHC11 HNRNPC
ZCCHC11 TRIM23
DNASE1 KLHDC10
ZNF638 TOP2B
HSD17B8 MNX1
LPIN1 NET1
NCOA6 MAPK1IP1L
NCOA6 UBXN4
HMGB1 SFRS2
MORC3 SRP9
PUM1 PPP1R11
RAB21 ACADM
RAB21 HMGN1
ARL6IP1 BMI1
DAZAP2 MAPK1IP1L
DAZAP2 PCNA
TRIP12 NCL
TMEM41B RNF103
AFAP1 SAFB
ATP6AP1 PRKAR1A
DAD1 PDIA6
SPCS2 UBC
CTNNB1 TOP2B
ARD1A C12orf32
HNRNPU BRD2
AZGP1 RAD23A
HSP90B1 RBBP7
PPP2R5C SFPQ
CBX1 DDX5
PTPN5 MFGE8
RREB1 ABL1
SRP9 MAPRE1
RPL10A RPL11
COL11A1 SCNN1G
CDH2 GOLGA4
PTPN12 DYRK1A
MUT HMGN1
THRA ATN1
SAFB HNRNPC
KPNB1 COX5A
PTGES3 TMED2
ADORA1 SCNN1G
RELA SFRS2
BMI1 SFRS2
RBM39 ACADM
TRIM23 RCN2
TRIM23 CREB1
UTP14C BMI1
MRPS27 VAT1
RIMS3 TRIP13
KIAA0232 GNB1
ZCCHC11 SMARCA1
ZCCHC11 TMEM131
ZNF638 HNRNPK
ZNF638 ARF4
UBE2N YY1
BCLAF1 MAPK1IP1L
BCLAF1 CSTF3
PSMD2 CSF1R
UBE4A PTP4A1
UBE4A ZCCHC11
PDIA6 CD63
PDIA6 HSP90B1
ARL6IP1 HMGN1
DAZAP2 UBE2A
SP2 NCOA6
ESD ARD1A
AFAP1 CREB1
AFAP1 HNRNPC
CLTC PPP1R11
SPCS2 CKAP5
KIAA0101 HNRNPK
KIAA0101 TOP2A
PSMC2 ASNS
TLK2 ACADM
RCN2 LOC728849
EPHB3 MPO
MCM5 ARD1A
MCM5 RPS26
RBBP4 TOP2B
ZNF33B HOXB6
KIAA0513 DNM1
EIF4G2 YWHAQ
MLF2 ENO2
FRY SLC8A1
PTP4A1 BRD2
CCNG2 SP3
PPT1 COMT
PPP2R5C PTP4A1
DUT PTPN11
C5orf13 MTMR6
MAPRE1 CCNG2
CSTF3 PTPN11
CSTF3 MTMR6
PROL1 PRM2
ACADM SMAD4
ACADM BRPF1
MVK CHIC1
UBE2A HMGN1
MUT PPP1R11
HRG MYLPF
IMMT YY1
IMMT NCL
HES1 OLIG2
EIF1AP1 COMT
EIF1AP1 TSN
RBM15B MAPK1IP1L
UBXN4 COMT
UBXN4 MAPK1IP1L
UBXN4 TM9SF2
PHYHIP TUBB4
APPBP2 TNFAIP1
ZCCHC11 SMAD4
ZCCHC11 UQCRC2
UBE2N PPP1CB
UBE2N VBP1
SUZ12 MMD
HMGB1 DYRK1A
PUM1 SFRS2
CKAP5 DYRK1A
PTGIR PDE1C
ARL6IP1 HNRNPC
DAZAP2 DUT
DAZAP2 MLH1
SP2 ZCCHC11
TMEM41B SP2
CLTC HNRNPU
PSMD6 DUT
PSMD6 EIF1AP1
PSMD6 DYRK1A
SPCS2 ATP6AP1
KIAA0101 DDX21
XPO1 CAPRIN1
SFRS2 TOP2A
HNRNPK COMT
ACLY MAPK6
RAB8A MLLT3
MAPK1IP1L SFRS2
PHC2 NCOR2
ADRA2C CYP2A13
CUL3 HNRNPU
VBP1 HTATSF1
SMAD4 RCN2
ZNF177 REG1A
CYP51A1 DUT
WASF3 CADPS
PLCB2 DRD4
ACADM SUMO1
YY1 RCN2
YY1 CREB1
SFRS11 HTATSF1
MUT SFRS2
ARF4 YWHAQ
HNRNPA2B1 PCBP1
PDE6A PDC
PDGFRA ETV5
PDGFA ETV5
MPO HLA-DQA1
PPP2R5E MAPK1IP1L
SFRS7 TAF7
RBM25 TOP2B
CBFB SP3
EIF1AP1 MAPRE1
HSPA9 HNRNPU
RBM39 DYRK1A
RFC3 HMGN1
TRIM23 EP300
PCNA LMNB1
SOD3 KRT16
UTP14C TNFAIP1
TTC3 HNRNPA2B1
BCLAF1 TNFAIP1
PSMC6 ACADM
MORC3 XPO1
UBE4A EIF4G2
PUM1 EIF4G2
PUM1 TTC3
PUM1 UBE2N
PUM1 SUZ12
DAZAP2 EP300
SP2 HMGN1
TRIP12 XPO1
TRIP12 SFPQ
ESD KRT16
PSMD6 CKAP5
RPS23 RPL10A
MARCKS LBR
GFRA2 BCAT2
TLK2 CCNG2
TLK2 DUT
TLK2 ZNF638
HIST1H4I KRT19
RCN2 COMT
CNTN2 CYP2A13
CD300C MSTP9
MAPK1IP1L SFPQ
HTATSF1 HNRNPU
EIF4G2 CTNNB1
EIF4G2 SFRS2
PAFAH1B1 SRPK2
VBP1 RBBP4
VBP1 MAPK1IP1L
OS9 PHC2
ZNF238 CLIP1
ZNF238 LOC728849
HDAC2 TCP1
CTCF HNRNPU
SRP9 TRA2B
RPL10A RPL36A
PLCB2 SLC12A1
PTPRZ1 C1orf61
ACADM XPO1
ACADM HTATSF1
ACADM TANK
GFPT1 SMAD4
CSNK2A2 MVK
ARF4 CUL3
PRKAR1A FMR1
XRCC5 VBP1
HNRNPA2B1 VAT1
HNRNPA2B1 ACADM
RAB1A COPS8
ATP2A2 VAT1
HRG CPA3
SAFB CDH2
IHH PTCRA
EPHA7 GAD1
RPL27 RPS27A
BMI1 UBE2A
RFC3 CSTF3
VDAC1 ATP5J
HMGN1 LBR
UTP14C RRAGA
TMEM131 CUL3
DYRK1A H3F3A
ZCCHC11 PTPN11
ZCCHC11 GOLGA4
UBE2N TOP2B
HSD17B8 IGF2R
NCOA6 ZNF638
SUZ12 PPP2R5E
STXBP1 CDK9
AQP4 PTGDS
UBE4A DYRK1A
PUM1 HNRNPA2B1
PUM1 YES1
VPS72 CASC3
NCAPD3 CES2
TMEM41B CSTF3
AFAP1 FMR1
ADM TGFBR2
PSMD6 SMAD4
KIAA0101 H3F3A
KIAA0101 PTPN11
DDX18 BAT1
ETV5 DAZ2
NCOA4 LEPROT
NFE2L1 HNRNPU
RBBP4 SFRS2
RBBP7 SFPQ
YWHAQ CAPRIN1
YWHAQ PPP1CB
YWHAQ RBBP7
POU2F2 HOXB6
EIF4G2 HNRNPK
LPCAT3 DLG4
SNAPC3 RRAGA
TRA2B TOP2B
UFD1L CLOCK
VBP1 NCOA4
VBP1 RBBP7
C1orf61 DAZ2
CCNG2 TM9SF2
VEGFC APOB
TAF7 PTP4A1
KRT16 C12orf32
ACADM YWHAE
ACADM USP5
GFPT1 GOLGA4
SMARCA1 HNRNPU
YY1 TAF7
SFRS11 CYP51A1
MUT DYRK1A
PRKAR1A EIF4G2
CYCS SFRS2
CYCS ARF4
COX5A SNRPB
GSK3A CDK9
ADORA1 DRD4
RELA DUT
EIF1AP1 BRD2
BMI1 CREB1
RBM39 HNRNPU
CACNG1 KRT16
TRIM23 PRKAR1A
TRIM23 EIF1AP1
HNRNPM SRP9
C1S C1R
WAPAL MAPK1IP1L
BCLAF1 DDX5
BCLAF1 CUL3
BCLAF1 RBM39
RNF103 SFRS2
RNF103 YY1
RAB21 ZNF238
ARL6IP1 TTC3
SP2 MAPRE1
TRIP12 RBBP4
SFRS3 UBE2N
ESD PLEC1
CLTC EPS8
PSMD6 SFRS2
PSMA3 EIF4H
PRUNE2 TSPAN7
XPO1 PCBP1
FOXO4 CXCR3
UNG RB1CC1
KRT81 MUC1
MCM5 LRRC16A
RBBP4 DYRK1A
SP3 GOLGA4
DEK SFRS2
YWHAQ PCBP1
PFKFB1 DAZL
SAG PDE6B
MAPK1IP1L HSPA9
ANKRD46 RB1CC1
PTPN11 LOC728849
HTATSF1 MAPK1IP1L
EIF4G2 LBR
LPCAT3 FEV
VBP1 RHEB
USP5 PSMB5
DUT HMGN1
CYP51A1 SMC1A
PPP1R8 ETF1
RPL10A RPS28
MLH1 CSTF3
EP300 CREB1
IER3 GJA1
MT3 DAZ2
CDH2 ZMYND11
NASP UNG
PTPN12 SFRS2
ACADM HNRNPC
SMARCA1 SFRS2
SMARCA1 HNRNPK
SMARCA1 PTPN11
SFRS11 UBE2A
ARF4 LOC728849
PRKAR1A CREB1
STMN1 YWHAB
ATP2A2 TOP2B
HNRNPC SFRS2
PPP2R5E UNG
PECAM1 VWF
RFC3 SFRS2
HNRNPM NASP
HNRNPM DHX9
TMEM131 CDH2
CSF1R RELA
ZCCHC11 DDX18
UBE2N RB1CC1
POFUT1 PLCD1
BCLAF1 PTP4A1
RNF103 PCBP1
SUZ12 KIAA0174
HMGB1 PCBP1
HMGB1 HNRNPK
CKAP5 NCL
AQP2 GH2
SP2 LOC728849
SP2 ACADM
TRIP12 SAFB
CLTC MMD
CLTC PRKACA
CLTC PSMD2
CLTC ARL6IP1
ATP6AP1 CPE
DAD1 YY1
SPCS2 PRDX6
KIAA0101 ALDH9A1
MARCKS XPO1
TLK2 CKAP5
PCDHGA12 FRMPD4
TOP2B SFRS2
KRT81 MUC5AC
MCM5 SOD3
TIAM1 ITPR1
RBM4 MAPRE2
CPZ CYP3A4
TM9SF2 SFRS2
CHRNA2 MCM5
CHRNA2 NF1
TAF15 H3F3A
PPP2R5C DYRK1A
DUT SMC1A
CSTF3 TOP2B
RPS10 RPS18
CTRC TP73
PTPN12 SMC1A
BRPF1 NFIB
ACADM TRA2A
SMARCA1 COMT
RPS19 RPL13A
YY1 VAT1
SFRS11 SMARCA1
EDN2 PLK3
XRCC5 FUBP1
CREB1 HNRNPK
CYCS SEPT7
YES1 RCN2
COX17 CORO1B
TOP2A HMGB2
EIF1AP1 CSTF3
UTP14C UFD1L
SECISBP2L MLH1
PUM2 YWHAQ
ZCCHC11 RBM6
ZCCHC11 RELA
ZNF638 SMC1A
UBE2N PTGES3
NCOA6 ZCCHC11
KIAA0174 HNRNPA2B1
BCLAF1 HTATSF1
BCLAF1 RASA1
DPYSL3 APC
SUZ12 UBL4A
AP2M1 WASF3
AQP4 PHYHIP
RAB21 PSMC6
TRIP12 YWHAQ
EIF4H NCL
AFAP1 EPHB3
WTAP HNRNPM
KIAA0101 RBBP4
NOP14 ZRSR2
SP3 RCN2
PTPN6 ATAD4
AZGP1 TDGF3
IRX4 HAAO
SRPK2 CPE
EIF4G2 HTATSF1
TANK DYRK1A
SCNN1G CYP4A11
PTP4A1 HMGN1
USP5 YWHAQ
CCNG2 DYRK1A
SMAD4 CREB1
GOLGA4 HNRNPU
PPP2R5C XPO1
ALDH9A1 LOC728849
ABCA2 POM121L9P
TAF7 ALDH9A1
PTPRZ1 PLOD2
RPS19 RPS10
YY1 TSN
PRKAR1A SP3
PRKAR1A HNRNPU
HNRNPA2B1 SFRS2
HNRNPA2B1 NCL
UBC RNF113A
UBC LOC728849
ATP2A2 SRP9
AMD1 CLCN3
IMMT PPP2R5E
PECAM1 COL4A1
RELA HNRNPU
EIF1AP1 HMGN1
CAP1 PRKAR1A
PCNA DYRK1A
TMEM131 MAPK1IP1L
TMEM131 SFRS11
CSF1R PXN
ZCCHC11 CUL3
ZNF638 CYP51A1
HSD17B8 MCM5
NCOA6 YES1
BCLAF1 GTF2I
CIRBP EFNB1
UBE4A SAFB
PUM1 NASP
CKAP5 RB1CC1
CKAP5 PCBP1
CKAP5 UNG
CKAP5 H1FX
DAZAP2 YES1
SP2 DYRK1A
TRIP12 PCBP1
TRIP12 GANAB
EIF4H YY1
TMEM41B HMGN1
AFAP1 EIF1AP1
CLTC SP2
KIAA0101 SFRS2
EIF4G1 ADRA2C
COL1A2 CFH
UNG BRD2
CD52 MAP3K10
CD52 FAS
CD52 SIGMAR1
HOXB6 PRB2
GLRA2 IGHA1
CXCR7 GAD1
TAF15 HMGN1
ZNF238 GRM8
CTCF PTPN11
MT3 IFNA6
INSM1 CD24
SMARCA1 IL8RB
EPHA3 GAD1
YY1 TSG101
RPS6 RPS8
UBE2A COMT
ATP5J DYNLL1
ARF4 HSPA9
HNRNPA2B1 DUT
HNRNPA2B1 SFRS11
UBC UFD1L
MYL3 PLEC1
ATP2A2 RCN2
PDGFRA MT3
SAFB RBBP7
UQCRFS1 AP2S1
UQCRFS1 H2AFZ
CBFB RBBP7
RELA SMARCA1
EIF1AP1 CTNNB1
RBM39 SFRS11
TRIM23 HNRNPK
PCNA TWF1
UQCRC2 SAFB
GH2 LPCAT3
UBXN4 MSH6
WAPAL YES1
PUM2 MAPRE2
EDEM1 ODF1
NID2 PRKAR1A
CSF1R EIF4G2
UBE2N ATP5J
UBE2N PRKACB
FAM120A HSP90B1
BCLAF1 SFPQ
PUM1 TSN
PUM1 LOC728849
PUM1 ATP2A2
AQP2 LPCAT3
DAZAP2 SP3
SP2 APPBP2
SFRS3 RBBP4
MOBP RBP3
AFAP1 RAB21
TAGLN2 ARHGAP1
CLTC NOMO1
PSMD6 PTPN11
SPCS2 EP300
SPCS2 PSMC6
RPS23 SNRPE
MARCKS UBE4A
MARCH6 CPE
KIAA0317 SFRS11
BCL9 POM121L9P
CHIC1 RNF113A
XPO1 CREB1
SFRS2 COMT
ITGA7 TRIP13
RPS8 RPL11
ACLY PSMB5
NFIC MFGE8
NFIB HMGN1
EIF4G2 SP3
PAFAH1B1 MAPK6
EIF3E PABPC1
RPS28 RPL11
SLC12A1 MLLT3
CUL3 SFPQ
VBP1 YWHAQ
PTP4A1 LOC728849
PTP4A1 CREB1
RRAGA HNRNPU
HDAC2 CD24
GPS1 DHPS
TAF7 RBBP4
TAF7 HMGN1
EP300 CCNG2
WASF3 GNB1
AAMP PSD
PTPRZ1 TRAF4
ACADM VBP1
RPS3A RPS27A
YY1 HSP90B1
YY1 HIF1A
UBE2A DYRK1A
CDK2 HNRNPK
IL12A MEIS1
MUT YWHAQ
MUT LOC728849
MUT CSTF3
HNRNPA2B1 H2AFZ
TOP2B APC
ATP2A2 XPO1
YES1 SMARCA1
POLA2 IL8RB
RELA IL8RB
EIF1AP1 RBBP4
BMI1 RCN2
PWP1 HNRNPU
TRIM23 RELA
HNRNPM HDAC2
UQCRC2 DDX21
SOD3 HOXB6
AOC2 ELANE
UBXN4 UNG
EDEM1 CYP2F1
TTC3 ACADM
ZCCHC11 EIF4G2
ZCCHC11 HNRNPA2B1
ZCCHC11 YES1
ZNF638 BIRC2
HSD17B8 MT3
NCOA6 CDH2
RPL39 RPL34
PSMC6 ARF4
PUM1 DDX18
PUM1 ZNF146
ARL6IP1 UBXN4
AQP2 PTPRN
GNPDA1 UBE2N
NCAPD3 GH2
SP2 CIRBP
AFAP1 YES1
CLTC DAZAP2
DAD1 H2AFZ
PSMD6 PDIA6
SPCS2 PPP1R11
SPCS2 TANK
SPCS2 SMAD4
SPCS2 RRAGA
MARCKS ACTG1
MARCKS TMEM41B
TLK2 CDH2
KIAA0317 TOP2B
KIAA0317 RBM15B
KIAA0317 SPCS2
PCBP1 TOP2A
NUP153 TOP2B
XPO1 NUP153
XPO1 BRD2
YWHAQ HMGN1
NFIC THRA
COL4A2 FN1
MAPK1IP1L YWHAQ
MEIS1 SLC6A3
TM9SF2 PCBP1
ANKRD46 ATP6V1B2
PTPN11 PCBP1
FTO RABGGTA
TRA2A PCBP1
TBR1 HOXD3
TBR1 PSMD14
SCNN1G IDH3B
PTP4A1 HNRNPK
SMAD4 RBBP7
GPR17 CPLX2
DUT SFRS2
MAPRE1 RBBP7
MAPRE1 HNRNPC
CYP51A1 PSMB5
SRP9 BRD2
SRP9 YWHAQ
SRP9 SMAD4
TAF7 HMGN2
DUSP5 MT1F
COL11A1 HOXB6
TP53BP1 TOP2B
IL12RB1 CYP2A13
GUCA2A TP73
AAMP MLH1
ACADM TSG101
SMARCA1 CDH2
RELB FOXO4
CFH COL3A1
MUT YY1
ATP5J PCBP1
ARF4 TOP2B
ARF4 VBP1
XRCC5 MUT
MYL3 HOXB6
ATP2A2 NFE2L1
CYCS PCBP1
CYCS YY1
ACTG1 TRA2B
DMD ATP6V1B2
SAFB CYP51A1
SFRS7 ARF4
RELA RCN2
RELA EIF4G2
EIF1AP1 HTATSF1
DHX9 NUP153
BMI1 MT1F
RBM15B TNFAIP1
CACNG1 CXCR3
MXD1 PRM2
TRIM23 CCNG2
HNRNPM DDX5
UBXN4 H3F3A
SECISBP2L CPE
ZCCHC11 CREB1
NCOA6 YY1
PSMD2 USP7
SUZ12 VAT1
SUZ12 SMC1A
REG1P DMD
PDIA6 IMMT
PUM1 HSPA9
ARL6IP1 MMD
DAZAP2 CSF1R
SP2 AAMP
SP2 HNRNPC
SP2 TRIM23
TRIP12 MAPK1IP1L
PSMD6 CDH2
SPCS2 NFE2L1
SPCS2 PCNA
SPCS2 RHEB
PYY FXYD3
TLK2 DYRK1A
TLK2 DAZAP2
KIAA0317 SAFB
SH3GL3 RABGGTA
MAPK6 MAPRE2
MCM5 CYP4A11
ZNF33B PRB2
CLIP1 FEV
SNRNP70 H3F3A
EED HNRNPU
LTB INHA
NFIB H3F3A
POLR2G ACTR1A
ZNF238 FMR1
DUT SP3
SRP9 XPO1
TAF7 PRNP
TAF7 YWHAQ
TAF7 POLR2G
DUSP5 TERF1
MNX1 CYP4A11
NET1 IL11RA
EP300 ZNF238
RPS27A RPS28
NASP CAMLG
ACADM NFE2L1
ACADM PPP2R5C
GFPT1 HNRNPU
SMARCA1 HMGN1
YY1 NARS
YY1 HMGN1
RPS6 RPS27A
SFRS11 TANK
MUT PTPN11
ATP5J RRAGA
ARF4 TSN
ARF4 SFPQ
ARF4 SP3
PDC TFF1
PRKAR1A CPE
PRKAR1A EFNB1
ATP2A2 RBBP4
ACTG1 SMAD4
ACTG1 MAPRE1
DMD PSMD14
SAFB VAT1
TMED10 P4HB
GUCA1A PLP1
ADORA1 NUCB1
ADORA1 COL11A1
RPL27 RPL9
EIF1AP1 TOP2B
EIF1AP1 CYCS
RBM15B YWHAQ
TRIM23 TOP2B
TRIM23 YES1
HNRNPM NUP153
PCNA LBR
SLC25A4 PPP1R11
UQCRC2 DNAJC7
UBXN4 TRA2A
UBXN4 PCNA
WAPAL XPO1
ZCCHC11 PPP2R5C
ZNF638 MSH6
ZNF638 CDH2
KIAA0174 TMEM131
BCLAF1 ATP2A2
UBE4A TOP2B
UBE4A CSTF3
PUM1 VAT1
PUM1 ALDH7A1
VPS72 AAMP
ARL6IP1 CSTF3
ARL6IP1 SFRS11
ARL6IP1 DYRK1A
ARL6IP1 ZNF638
SP2 MLH1
SFRS3 C11orf58
TMEM41B PTP4A1
AFAP1 TOP2B
DAD1 SUZ12
PSMD6 USP5
SPCS2 HSP90B1
SPCS2 RBM15B
SPCS2 TRIP12
MARCKS SP3
MARCKS BMI1
MARCKS PUM1
PSMA3 ATP2B1
PSMA3 UBE2N
TLK2 CYP51A1
PSMD12 CLTC
KIAA0317 HNRNPU
KIAA0317 MAPK1IP1L
FRMPD4 KRT19
ATP13A3 DYRK1A
LEPROT ATXN10
FEV CSK
BCAP31 RPN2
ACLY MAPRE2
MAPK1IP1L UNG
HTATSF1 DDX18
SLBP PCBP1
TRA2A HMGN1
POLR2G PRCC
RENBP AGER
HERC1 PPP2CA
SMAD4 PCBP1
ZNF238 INPP5E
KPNA2 PTPN11
SRP9 RBBP7
TAF7 RBM4
VAT1 MAPK1IP1L
MLLT11 HMGN1
CSTF3 MAPK1IP1L
RPL10A RPL35A
TRIM26 MLF2
IER3 ID3
RPS27A COX7C
FLT1 GLA
ACADM SP3
GFPT1 CDH2
SMARCA1 TM9SF2
RELB AZGP1
CACNA2D1 PHLDA1
SFRS11 RBBP4
NCL SFPQ
CSNK2A1 CAPRIN1
PLP1 TFF1
ARF4 SMARCA1
PRKAR1A CDK9
HNRNPA2B1 ARF4
CTRB1 MT3
ATP2A2 TANK
HNRNPC HNRNPK
IMMT SUMO1
SFRS7 CSTF3
GUCA1A RBP3
PTGES3 AMD1
MUC2 MBL2
CBFB CCNG2
DLD PPP1R11
BMI1 NCOA4
RFC3 MAPRE1
TMEM131 ARF4
TMEM131 CBFB
SECISBP2L CLOCK
ZCCHC11 UNG
ZNF638 PPP2R5E
NCOA6 SP3
BCLAF1 SMAD4
BCLAF1 FUBP1
BCLAF1 SLC25A46
PSMD2 TOP2B
PSMD2 SMARCA1
SUZ12 SLC20A1
AP2M1 ATP5F1
MORC3 CTNNB1
PUM1 RHEB
NUP93 MAPRE2
METAP1 SFPQ
DAZAP2 HNRNPC
SP2 EIF1AP1
SP2 RBM15B
SP2 CSF1R
TRIP12 HNRNPM
EIF4H PCBP1
ATP6AP1 HNRNPC
PRDX6 ARF4
SPCS2 SP3
SPCS2 VAT1
KIAA0101 SAFB
KIAA0101 SUZ12
TLK2 PRKAR1A
TLK2 EIF1AP1
KIAA0317 BCLAF1
TOP2B DDX5
TOP2B CD24
NRGN LTB
MT1X MPO
CDKL1 PECAM1
M6PR MPO
CPZ POMC
CPZ MUC2
EIF4G2 H3F3A
TRA2B NUP153
SLC12A1 DLG4
RENBP MGST2
PTP4A1 YWHAQ
CCNG2 HNRNPK
INPP5E CLIP1
KPNA2 TOP2A
PTPN5 ATAD4
MAPRE1 HMGB2
TAF7 NARS
TAF7 LOC728849
MLLT11 MTMR6
RPS9 RPS8
IL8RB GDI1
CDH2 HNRNPK
PLCB2 EPHB3
PLCB2 INPP5E
AAMP BMPR2
BRPF1 HNRNPU
TNFAIP1 CSTF3
YY1 PPP2R5C
SFRS11 ARFIP2
MUT EED
RPS16 RPS5
ARF4 GOLGA4
XRCC5 DDX18
PDGFRA C1orf61
ACTG1 PPP1R8
YES1 SRP9
PPP2R5E NRIP1
PPP2R5E ATP5J
SAFB TANK
SAFB VBP1
SFRS7 HNRNPA2B1
RBM25 ZMYND11
CBFB SMAD4
RELA SAFB
EIF1AP1 NCL
BMI1 SFRS7
AOC2 POLA2
UBXN4 MAPRE1
NID2 CLIP1
CSF1R HTATSF1
ZCCHC11 NRIP1
UBE2N MCFD2
UBE2N CYCS
BCLAF1 MLLT11
RPL39 RPS3A
PSMC6 NFE2L1
AP2M1 PTP4A2
MORC3 DYRK1A
PUM1 GFPT1
PUM1 RBM15B
CKAP5 HNRNPA2B1
SNRK PRKAR1A
RAB21 LOC100131892
RAB21 EP300
RAB21 NID2
DAZAP2 COMT
DAZAP2 CCNG2
DAZAP2 UBC
SP2 WARS
TRIP12 EIF1AP1
SFRS3 PSMA1
EIF4H PSMB5
RAC1 PRKACA
TAGLN2 CD34
ATP6AP1 YWHAB
PSMD6 PCBP1
PSMD6 UBE2N
PSMD6 TRIP12
PRDX6 PSMD6
KIAA0101 SPCS2
PSMA4 SUMO1
ATXN10 DDX5
CAPRIN1 ATXN10
NUP153 BRD2
DDX18 HNRNPU
SPARCL1 A2M
NRIP1 DDX5
RBBP7 HMGN1
ATP5F1 RRAGA
XIST TRIP13
ENO2 ATP1A3
CPE CLOCK
PTPN11 UNG
UFD1L RRAGA
NEUROD2 ATN1
CCNG2 HNRNPU
SMAD4 RBBP4
SMAD4 FMR1
LOC100131892 HNRNPC
GP2 TTC1
C5orf13 TOP2B
TAF7 ISCU
MLLT11 TUBA1A
ACADM HIF1A
KDELR2 SLC25A3
RPS19 RPS7
SFRS11 H3F3A
NCL NASP
NCL YY1
HNRNPA2B1 DDX21
HNRNPA2B1 SMC1A
YES1 PCBP1
PPP2R5E VBP1
SAFB H3F3A
SAFB HDAC2
IGFBP5 COL3A1
CBFB MAPK1IP1L
CBFB CDH2
RELA EP300
DHX9 RBBP4
CRYZ CXCR7
EN2 PTHLH
MXD1 PROL1
ATP2B1 C11orf58
UBXN4 UBE2A
UBE2N RPA2
POFUT1 FOXO4
BCLAF1 MUT
BCLAF1 ZNF638
RPL39 SLC36A2
ADIPOQ MFGE8
GANAB PDIA6
DAZAP2 PRKACA
DAZAP2 TRIM23
DAZAP2 UBE4A
NCAPD3 NFIC
TRIP12 ZNF638
ESD EFNA3
EIF4H SEPT7
AFAP1 PTP4A1
AFAP1 UBE2A
EIF4A3 SEC13
ATP6AP1 HERC1
PSMD6 CYCS
PRDX6 RNF103
SPCS2 UBE4A
CCND2 H3F3B
MARCKS BRD2
PSMA3 CCT5
CYP3A4 SERPINB2
UBE3A TP73
UBE3A ARD1A
TLK2 UBXN4
ARHGEF12 STXBP1
KIAA0317 TNFAIP1
PIK3CD BCL9
XPO1 SFPQ
PPP1R11 HSPA9
SFRS2 LBR
RBBP4 HMGN1
RBBP7 HSPA9
ZNF33B IFNA6
RAB8A CSK
GRM8 KL
IDH3B FEV
CPZ MUC1
TSG101 HMGN1
SRPK3 NRGN
C11orf58 TMED2
GPR17 SPI1
CALCOCO2 COMT
CSTF3 DUT
CSTF3 FMR1
BATF IL8
FUBP1 HNRNPU
ARHGAP1 HLA-DQA1
RPS27A RPL36A
KRT16 PRB2
CDH2 XPO1
CDH2 PTPN11
PTGDS SCN1B
TNFAIP1 CASC3
SFRS11 SRP54
SFRS11 USP14
MUT RBBP7
RAP1GAP POM121L9P
PRKAR1A NFE2L1
CCL2 AVPR1B
IL4 GAST
OXT PLCD1
GSK3A STMN1
KPNB1 VAT1
UQCRFS1 SNRPB
RELA SP3
EIF1AP1 SFPQ
VHL MAPK1IP1L
DHX9 NASP
BMI1 SAFB
SST ATP1A3
SECISBP2L MADD
APPBP2 MLH1
ZCCHC11 ATP5J
ZNF638 ATP2A2
UBE2N SLC25A46
NCOA6 CYP51A1
BCLAF1 UFD1L
BCLAF1 USP14
SUZ12 PTPN11
SUZ12 UBXN4
AP2M1 PPP1R11
PUM1 SFRS7
CKAP5 CUL3
RAB21 ATP2A2
GANAB VDAC1
PTGIR MCHR1
SP2 RNF103
TRIP12 BRD2
TRIP12 MUT
TRIP12 MCFD2
EIF4H TRIP12
AFAP1 RCN2
EIF4A3 VEZF1
CLTC PTP4A2
ADM VWF
SPCS2 ALDH9A1
SPCS2 TNFAIP1
KIAA0101 MSH6
PYY KRT16
TOMM20 PPP2R5E
RAD23A RPS26
CDC7 HNRNPA2B1
PSMD11 GGA3
C4orf8 NFIC
TFAP2B MSTP9
MAPRE2 DDX5
HMGA2 ADRB3
PPP1R11 PCBP1
MT1X RSC1A1
MT1X MT1F
HNRNPU RHEB
IFNA6 ACTR1A
IDH3B FXYD3
EBNA1BP2 PCBP1
LPCAT3 CD8B
UFD1L PCBP1
UFD1L PHC2
RPS28 RPS8
SLC12A1 HMGA2
CUL3 BRD2
DUT HNRNPU
CTCF RCN2
SRP9 HNRNPK
VAT1 H3F3A
CDH2 SFPQ
GFPT1 CCNG2
YY1 GOLGA4
RPS6 RPS3A
ATP5J UFD1L
ARF4 HMGN1
XRCC5 NCOA4
TROVE2 CLCN3
MYL3 CCL22
CYCS YWHAQ
MYLPF TNFAIP3
SNRPE RPL36A
MPO KCNJ4
YES1 LOC728849
SAFB HIF1A
RPL34 RPS6
UQCRFS1 ATP5J
LBR H3F3A
DHX9 UNG
BMI1 MUT
RFC3 PRKAR1A
TRIM23 XPO1
HNRNPM TCP1
PCNA PCBP1
PCNA SFRS7
ATP2B1 NARS
PARP1 DHX9
UBXN4 BIRC2
KIAA0232 CBX1
ZNF638 LOC728849
ZNF638 TAF7
ZNF638 TMEM131
UBE2N ZCCHC11
KIAA0174 SFRS11
BCLAF1 SRP9
BCLAF1 CSNK2A1
RNF103 CSTF3
SUZ12 DNAJC7
UBE4A TNFAIP1
PUM1 SLBP
PUM1 CTCF
GNPDA1 MCFD2
LOC100133166 MAPRE2
NCAPD3 PTPRN
SP2 HNRNPU
TRIP12 HNRNPU
MOBP PDE6B
EIF4H PPP2R5E
AFAP1 ZCCHC11
CLTC DDX5
PSMD6 GOLGA4
PRDX6 RELA
SPCS2 RBBP4
SPCS2 CCNG2
RPS23 RPL36A
RPS23 RPS27A
PSMA3 YY1
UBE3A POU2F2
PSMD12 PRKAR1A
ARHGEF12 CLIP1
KIAA0317 ZNF638
TP73 CASR
SALL2 GNB1
SLC25A3 PCBP1
RAB8A FEV
RPL35A RPS8
HSP90B1 PSMB5
PPAP2B AP3S2
PTPN11 CREB1
NARS PSMB5
EIF4G2 RBBP4
SLC12A1 RGS19
RHO GNGT1
USP5 VBP1
DNAJC7 YWHAQ
SMAD4 HNRNPK
DDX21 RBBP7
CALCOCO2 PSMB5
VAT1 DDX21
CSTF3 EPHB3
CSTF3 TAF7
RPL27A RPS15A
RPL9 RPL35A
FUBP1 TOP2B
CTRC HOXB6
GFPT1 RCN2
GFPT1 SP3
TCF12 TM4SF4
MUT MAPK1IP1L
PRKACB CSNK2A1
ATP2A2 HSPA9
DMD RAB1A
RPS17 RPS19
PPP2R5E RBBP4
PPP2R5E NARS
SF1 JUP
SFRS7 DUT
EIF1AP1 H3F3A
EIF1AP1 PTPN11
CFB ATM
BMI1 PCBP1
RBM39 SUMO1
PWP1 VBP1
KRT10 SNRPB
PPP2R1A DHPS
PHYHIP ALDH1A1
IGL@ BRPF1
DYRK1A LBR
ZCCHC11 RBM15B
UBE2N CUL3
UBE2N RBM39
KIAA0174 EIF1AP1
KIAA0174 UBXN4
BCLAF1 ACADM
BCLAF1 ARF4
PSMC6 SFRS11
RNF103 CREB1
AP2M1 PPP1CC
CKAP5 TTC3
VPS72 GNA11
GANAB ATP2B1
SP2 CASC3
SP2 ATP2A2
EIF4H ARF4
AFAP1 HNRNPU
CLTC ALDH9A1
KIAA0101 LOC100131892
KIAA0101 YY1
MARCKS DDX18
MARCKS NCOA6
MARCKS SP2
TLK2 HNRNPU
CDC7 ZNF638
MADD LOC728849
RB1CC1 BRD2
RBMX NUP153
TRAF4 DAZ2
RBBP4 RB1CC1
FUS SF1
RPS8 RPL6
HNRNPU TOP2A
CPE HNRNPC
NFIC ATAD4
NFIC ADRB3
RBM4 ATP5F1
DLG4 NOTCH3
TM9SF2 HSP90B1
SLBP SFPQ
EIF4G2 DDX18
SMARCD1 ODF1
UFD1L ATP5F1
CHRNA2 IFNA6
SLC12A1 MT1X
C11orf58 RBBP7
TAF15 HNRNPK
PTP4A1 LBR
SMAD4 EIF4G2
ZNF238 HMGN1
GFER LOC201229
SRP9 CTNNB1
SRP9 SUMO1
TAF7 HNRNPK
COL11A1 DRD4
ATP5G3 PCBP1
PTPN12 LOC728849
EPHA3 NET1
MUT DDX18
MUT RBBP4
PLP1 RCVRN
XRCC5 GTF2I
HNRNPA2B1 UNG
HNRNPA2B1 DYRK1A
OSM CYP3A4
ATP2A2 PTP4A1
ATP2A2 USP5
RPS17 RPS18
SAFB ATXN10
SAFB TSG101
IMMT PCBP1
ZNHIT3 PPP1R11
GUCA1A GNGT1
LBR TOP2A
EIF1AP1 RBBP7
CRYZ PYGL
HNRNPM HNRNPA2B1
UQCRC2 VAT1
CYP2F1 PPP2R1B
PPP2R1A GPS1
UBXN4 PSMB5
RIMS3 TM4SF4
DYRK1A SNRNP70
CSF1R C5orf13
ZCCHC11 UTP14C
USP10 DYRK1A
KIAA0174 UBE2A
BCLAF1 EIF1AP1
BCLAF1 HSPA9
CIRBP ZNF238
SUZ12 PCBP1
SUZ12 WIPF2
SUZ12 DDX21
ZC3H3 LTB
REG1P ATAD4
PUM1 GOLGA4
CKAP5 PPP1R11
RAB21 UBXN4
ARL6IP1 SMAD2
DAZAP2 CREB1
TRIP12 CYCS
TRIP12 GNPDA1
EIF4H IMMT
CLTC YWHAQ
PSMD6 IMMT
SPCS2 HTATSF1
SPCS2 PSMD2
SPCS2 SUZ12
MARCKS CUGBP2
MARCKS ATP2A2
MARCKS RNF103
MARCH6 ZNF638
TLK2 MAPRE1
ARHGEF12 CAP1
C4orf8 OR2H1
LRRC16A IFNA6
XPO1 CCBL2
NOTCH3 PLEC1
SFRS2 BRD2
RBBP7 ZMYND11
CLIP1 CHGB
CPZ KRT81
FTO CES2
LPCAT3 RNF113A
TANK CREB1
PICALM RB1
MAPRE1 RBBP4
MAPRE1 TOP2A
SRP9 PTPN11
IL8RB MAPK1IP1L
ILF3 NCOA4
WASF3 NFE2L1
SMARCA1 DYRK1A
YY1 EIF4G2
MUT HNRNPK
PRKAR1A TNFAIP1
ZNF8 BBS9
ATP2A2 H3F3A
SNRPE RPL9
GAST VEGFC
SF1 GNA11
FOSB DUSP1
IMMT CYCS
ZNHIT3 AP2B1
UQCRFS1 POLR2E
ADORA1 CLIP1
HCFC1 SON
RELA TOP2B
RELA PTP4A1
EIF1AP1 SMAD4
EIF1AP1 PTPN12
PCDH1 HMGA2
RBM39 PNN
ATP6V1A RAB2A
PWP1 PCBP1
TRIM23 SRP9
HNRNPM NARS
C1S FRZB
UBXN4 NFE2L1
DCUN1D4 TOP2B
NID2 BMI1
TTC3 TAF7
ZCCHC11 TRA2A
UBE2N RBBP4
UBE2N AP2B1
UBE2N DHX9
LPIN1 GAD1
FAM120A COMT
BCLAF1 CREB1
PSMC6 MAPRE1
PSMC6 CREB1
SUZ12 SFRS11
HMGB1 SAFB
STXBP1 NEUROD2
UBE4A PSMD2
GPM6A GDI1
PUM1 SP3
PUM1 RNF103
VPS72 FUS
SYT11 DPYSL2
ARL6IP1 ACLY
DAZAP2 RBBP7
GNPDA1 GANAB
SP2 SP3
SP2 FMR1
TMEM41B CSF1R
CLTC ACLY
CLTC HNRNPC
KIAA0101 HMGB2
PYY COL11A1
CYP3A4 F13B
SCAMP1 PRKACB
TLK2 SUZ12
CDC7 YY1
CDC7 PSMD6
CDC7 SPCS2
PSMD12 YWHAB
PSMD12 ATP6AP1
PCBP1 CREB1
CHIC1 RELA
RPN2 TMED10
RSC1A1 MT1F
RBBP4 NUP153
ADSL SSR2
DPF2 MPP2
RBM4 RHEB
PTPN11 TOP2B
SLBP HNRNPU
SLBP EBNA1BP2
CHRNA2 C12orf32
TRA2A TM9SF2
TRA2A RRAGA
C11orf58 NRIP1
TAF15 NFIB
CCNG2 PTPN11
SMAD4 HMGN1
GOLGA4 TOP2B
DUT MAPK1IP1L
MAPRE1 DUT
SRP9 HMGN1
VAT1 RBBP7
VAT1 POLR2G
COL11A1 NNT
CDH2 VBP1
NASP ZNF146
ACADM SNRNP70
YY1 C11orf58
YY1 PTP4A1
ATP5J SUMO1
ARF4 CSTF3
PRKAR1A MLLT3
XRCC5 PCBP1
ZNF8 FLT1
ATP2A2 TAF7
DMD NRL
YES1 XPO1
YES1 HMGN1
PPP2R5E PPP2R5C
AGFG1 YES1
SFRS7 ISCU
RPL34 RPL10A
ADORA1 MLLT3
SLC20A1 KPNA2
EIF1AP1 UFD1L
CRYZ NET1
PCDHGC3 ARHGAP1
RFC3 HNRNPK
SNRPN ARF3
GH2 TAF1
UBXN4 HMGB2
UBXN4 ISCU
UBXN4 TAF7
WAPAL RABGGTB
WAPAL HNRNPU
ZCCHC11 CSF1R
UBE2N ATXN10
NCOA6 HNRNPU
NCOA6 RELA
STXBP1 ARVCF
UBE4A MTMR6
CKAP5 SUZ12
RAB21 CSTF3
GANAB MCFD2
ARL6IP1 SAFB
DAZAP2 SNRK
TRIP12 DLD
TMEM41B ZCCHC11
CLTC ATXN10
DAD1 KPNB1
PSMD6 PPID
SPCS2 NRIP1
SPCS2 SRP9
SPCS2 CSF1R
GFRA2 BCAM
DNASE2 FOSL1
CDC7 HNRNPK
CAMP CD79A
LEPROT HNRNPU
RABGGTA H3F3B
NRGN F13B
TRAF4 EFNA3
CASC3 H3F3B
MCM5 IGF2R
ZNF146 RBMX
ZNF33B IGF2R
SP3 XPO1
RPS8 RPS7
DEK CAPRIN1
YWHAQ RRAGA
PRKACA YWHAB
POMC CYP3A4
PGK1 PPP1R11
GRM8 CHGB
PSMD14 ATP6V1B2
PTPN11 MMD
PTPN11 EED
EIF4G2 TUBA1A
MCHR1 SPI1
UFD1L YWHAQ
CUL3 YWHAQ
VBP1 DYRK1A
INPP5E EPHB3
NKX2-5 GAGE8
SRP9 UBE2V2
SRP9 CUL3
CPA2 TRIM15
RPL9 RPS27
EP300 EPHB3
FLT1 HLA-DQA1
SEPT7 ACSL1
AAMP SF1
BRPF1 PCBP1
ACADM MLLT11
SMARCA1 HTATSF1
TNFAIP1 MLH1
TNFAIP1 CLOCK
YY1 COMT
SFRS11 SFPQ
SFRS11 CUL3
SFRS11 MLH1
MUT TOP2B
NCL SFRS11
ARF4 VAT1
PRKACB ATXN10
PDC GNGT1
YES1 EP300
RRAS CYP2A13
PPP2R5E NCL
SAFB NFE2L1
SAFB SP3
UQCRFS1 SUMO1
ADORA1 RAB8A
RPL27 COX7C
RELA CDH2
RBM39 PCBP1
RBM39 CUL3
RFC3 HNRNPU
CYP4A11 ZNF33B
TRIM23 ARF4
PCNA NEK4
CYP2F1 CYP4A11
TMEM131 CCNG2
TTC3 PTPN11
ZCCHC11 RCN2
ZCCHC11 MAPRE1
ZCCHC11 EP300
ZNF638 NRIP1
ZNF638 RBBP7
ZNF638 NARS
ZNF638 VBP1
USP10 CSTF3
NCOA6 HMGB2
NCOA6 TSG101
KIAA0174 PTPN12
KIAA0174 SMC1A
SUZ12 UNG
STXBP1 SECISBP2L
MORC3 SFRS2
UBE4A CAPRIN1
UBE4A TRIM23
TGFBR2 A2M
PUM1 SUMO1
PUM1 TAF7
GANAB SRP14
ARL6IP1 LOC728849
ARL6IP1 ACADM
AQP2 ADRB3
SP2 SMARCA1
VEZF1 SUZ12
PSMB4 VDAC1
TMEM41B HNRNPC
TMEM41B RELA
TMEM41B RAB21
AFAP1 SMARCA1
RAD23B PPP2R5E
DAD1 SEC61B
PSMD6 XPO1
PRDX6 DUT
SPCS2 TTC3
KIAA0101 DYRK1A
MARCKS SFRS2
CFLAR PLK4
UBE3A AZGP1
TLK2 LOC728849
TLK2 USP5
KIAA0317 SUZ12
C4orf8 AQP2
CAPRIN1 ABI2
CAPRIN1 HNRNPU
RB1CC1 SFPQ
PCBP1 TOP2B
BCL9 SSX2
XPO1 HNRNPK
CASC3 SF1
EPHB3 MLLT3
FOSL1 DAZL
DDX5 SFPQ
IDH3B PTCRA
TSG101 MAPK1IP1L
CCDC106 PTCRA
PTP4A1 PCBP1
OLIG2 EMP2
INPP5E RAB8A
USP11 MGST2
SMAD4 ZMYND11
SMAD4 PTPN11
GOLGA4 HIF1A
CDK4 PCBP1
SP140 CD300C
ALDH9A1 PCBP1
IL17A FOXO4
DUT PCBP1
DUT RBBP7
ALCAM TNC
TAF7 SFRS2
VAT1 YWHAQ
CSTF3 ZNF238
MNX1 RPS26
IL12RB1 FBLN1
ITPR3 LOC91316
IER3 KRT18
RPS27A RPL11
BRPF1 CSTF3
ACADM SFPQ
ACADM RRAGA
GFPT1 ZMYND11
IGHG1 LOC91316
UBE2A SFRS2
UBE2A ISCU
SLC25A46 GABRB3
SFRS11 TM9SF2
SFRS11 DNAJC7
MUT HNRNPC
PRPH2 PDE6B
NCL SUMO1
ARF4 XPO1
ARF4 UNG
PRKAR1A HMGN4
XRCC5 TRA2B
XRCC5 TRA2A
HNRNPA2B1 RBBP4
HNRNPA2B1 TAF7
MYL3 HIST1H4E
CYCS SFPQ
PDGFRA EMP2
SNRPE H2AFZ
RPS17 RPL13A
SAFB XRCC5
TUBGCP3 DDX18
BMI1 CPE
BMI1 EIF1AP1
CAP1 CDK9
HSPA9 SFRS2
TRIM23 NCOA4
TRIM23 SFRS2
TRIM23 CTCF
HNRNPM TSN
SLC25A4 SAFB
UBXN4 SMC1A
TMEM131 SMAD4
APPBP2 UTP14C
DYRK1A FMR1
ZCCHC11 TNFAIP1
NCOA6 CCNG2
NCOA6 UBE2A
NCOA6 ATP2A2
BCLAF1 NUP153
BCLAF1 APPBP2
RNF103 TOP2B
H1FX HNRNPA2B1
SUZ12 TDG
PUM1 MAPRE1
PUM1 PWP1
CKAP5 ALDH7A1
CKAP5 WAPAL
RAB21 DYRK1A
PSME4 PPP2R5E
AQP2 NFIC
DAZAP2 EPHB3
DAZAP2 NCOA6
SP2 SAFB
SFRS3 PPP2R5E
AFAP1 PCNA
CLTC DYRK1A
RAD23B NUP153
PSMD6 PSMB5
PSMD6 RCN2
PSMD6 SRP9
PSMD6 BCLAF1
PRDX6 SLC30A1
SPCS2 NCOA4
SPCS2 CYCS
KIAA0101 ARL6IP1
TOMM20 PRDX6
GTF3C2 RAB1A
MARCKS CAPRIN1
MARCKS NUP153
TLK2 ARF4
CDC7 ARF4
C4orf10 MXD1
PRDX2 MYL6B
TOP2B HMGN1
UQCRH UQCRB
DDX18 XPO1
MMD PSMB5
MAPK6 PRNP
RCN2 CREB1
RBBP4 RHEB
RBBP7 XPO1
RPL35A RPS7
KIAA0430 SON
MAPK1IP1L NRIP1
TM9SF2 YWHAQ
PTPN11 TSG101
NARS WIPF2
HTATSF1 HMGN1
TBCC PTPRO
USP5 RBBP7
USP5 HNRNPU
MTMR6 PTP4A1
SMAD4 SFRS2
PMS2L11 ATM
CBX1 PTP4A1
DUSP5 RSC1A1
CSTF3 DDX18
CSTF3 H3F3A
CSTF3 CREB1
ILF3 MAT2A
EFNB1 BTN2A2
MLH1 CPE
FUBP1 DDX5
CDH2 CUL3
ROM1 CNGB1
PLCB2 NOTCH3
ACADM TOP2A
YY1 ATXN10
YY1 NUP153
YY1 LOC728849
YY1 MAPRE1
UBE2A RCN2
UBE2A SMC1A
SFRS11 SNRNP70
PRPH2 RHO
RPS16 RPS19
ATP5J SNRPB
ARF4 CDK4
ARF4 UBE2A
GNB3 PDE6B
STMN1 AAMP
HNRNPA2B1 KPNA2
OSM CPZ
MYL3 IFNA6
AGFG1 ATP2A2
SFRS7 PSIP1
KPNB1 NARS
CNTD1 PSD
RBM15B HNRNPU
RFC3 LOC728849
RFC3 EP300
CYP2F1 MFGE8
UBXN4 SP3
UTP14C STMN1
RNF10 MADD
TMEM131 DUT
TRIB2 CD9
CSF1R ATP2A2
ZCCHC11 CYP51A1
UBE2N YWHAQ
USP10 MTMR6
BCLAF1 CUGBP2
BCLAF1 LAMP2
PSMD2 MLH1
PSMD2 RBM15B
RNF103 ZNF638
SUZ12 MAPRE2
STXBP1 PI4KA
UBE4A CSF1R
PUM1 COMT
PUM1 RELA
PUM1 RPA2
AQP2 OR2H1
DAZAP2 HNRNPU
GNPDA1 MAPK1IP1L
DDOST TRAM1
SP2 TOP2B
SP2 HTATSF1
SP2 MUT
AFAP1 SNRNP70
EIF4A3 DDX5
EIF4A3 ZNHIT3
CLTC TOP2B
CLTC SLC25A46
CLTC HSPA9
ATP6AP1 BCLAF1
PSMD6 BRD2
PRDX6 ATP2A2
SPCS2 UBE2N
CCT8 SFPQ
MARCKS LAMP2
MARCKS CREB1
TLK2 AFAP1
SERPINI1 RCVRN
CES2 MFGE8
BPHL FAS
GDI1 RTN1
NFE2L1 DYRK1A
SFRS2 ABCD3
S100P LMNA
AZGP1 HOXB6
YWHAQ LEPROT
MAPK1IP1L RB1CC1
MAPK1IP1L NCOA4
PHC2 MAPRE2
TM9SF2 DYRK1A
ADRA2C MSTP9
SMARCD1 THRA
NEUROG1 ATN1
SMAD4 ATXN10
DIRAS1 EFNA3
DIRAS1 MT3
DUT TOP2B
DUT USP5
USP14 ATXN10
TCF19 MMP14
CTCF SMAD4
SRP9 ACSL1
DDB2 CHI3L2
TAF7 UFD1L
TAF7 KPNA2
MLLT11 CREB1
DUSP5 GRM8
ARHGAP1 MPO
EP300 MTMR6
CDH2 DUT
ACADM PPP1R11
ACADM TSN
SMARCA1 USP7
IRF9 RCVRN
NAP1L1 RBMX
RPS19 RPS28
MARK3 CREB1
YY1 DUT
MUT RRAGA
H2AFZ SNRPB
HNRNPA2B1 HNRNPU
UBC CSTF3
SAFB YES1
ACOT2 RSC1A1
OR2H1 REG1A
PCOLCE COL6A3
TMEM97 CCT6A
BMI1 UBC
RPL18 RPS5
RBM39 TANK
SEC13 UQCRC1
TRIM23 TSG101
HNRNPM CYCS
UQCRC2 SFRS11
LGALS1 RAB13
GH2 FLT1
PHF3 NUP153
UBXN4 SRP9
UBXN4 HNRNPC
APPBP2 PRKAR1A
TTC3 TATDN2
CSF1R DYRK1A
ZCCHC11 SRP9
ZNF638 RBBP4
ZNF638 CUL3
ZNF638 VAT1
ZNF638 UBE2A
HSD17B8 CTRC
PSMC6 HNRNPK
PSMD2 ATXN10
PSMD2 SP3
DPYSL3 GNB1
RNF103 USP7
SUZ12 HNRNPM
HMGB1 PTP4A1
PUM1 UFD1L
ARL6IP1 TNFAIP1
ARL6IP1 UBE2A
GNPDA1 CDH2
LOC100133166 PRKAR2B
VEZF1 WIPF2
PRDX6 KIAA0174
WTAP CD24
SPCS2 H3F3A
SPCS2 UTP14C
RPS23 RPL34
TOMM20 HNRNPM
EIF4G1 MSTP9
PSMA3 UNG
TLK2 RBBP7
CDC7 SFRS11
KIAA0317 TTC3
KIAA0317 CLTC
NUP153 HNRNPU
LEPROT ACTR1A
LEPROT RRAGA
ZMYND11 ATXN10
NOTCH3 DRD4
PPP1CC NFE2L1
SP3 COPB1
SP3 LOC728849
CNTN2 ADRA2C
DEK HMGN1
YWHAQ GDI1
AGER ATAD4
IDH3B HOXB6
DLG4 HMGA2
TSG101 HNRNPU
HTATSF1 YWHAQ
EIF4G2 SNRNP70
EIF4G2 HNRNPC
TNPO1 PRCC
SMAD2 ACLY
UFD1L PPP1R11
TANK SFRS2
CUL3 DYRK1A
VBP1 HSPA9
TM4SF4 ITGA7
TAF7 PRCC
CSTF3 YWHAQ
RPL27A RPL11
MNX1 MT3
MLH1 DDX18
MLH1 YWHAQ
CTRC PRB2
SMARCA1 MAPRE1
YY1 RB1CC1
SFRS11 TRA2A
IER2 EGR1
NCL BRD2
ATP5J ACADM
ATP5J YY1
ARF4 BRD2
ARF4 MUT
PRKAR1A MLLT11
SERPINB2 NFKB2
PPP3CB PPP2CA
THRA NEUROD2
COX5A ATP5G3
AMD1 WIPF2
YES1 PRKAR1A
SAFB ATP13A3
SAFB GOLGA4
SAFB CYCS
IMMT NARS
SFRS7 DYRK1A
RBM25 CSNK2A1
KPNB1 H2AFZ
OR2H1 NFIC
IGFBP5 CFH
PTGES3 C11orf58
CFB CD36
VHL ATXN10
SFRS4 PTP4A2
BMI1 TNFAIP1
RBM15B TP53BP1
CRYZ TNC
ATP6V1A RAB1A
RFC3 H3F3A
TRIM23 SP3
PCNA HNRNPU
PCNA ALDH9A1
PCNA BRPF1
PCNA CREB1
RPA2 UFD1L
UBL4A UNG
PARP1 HNRNPM
HMGN1 TOP2A
UTP14C CLOCK
CSF1R MAPRE1
ZCCHC11 VBP1
ZCCHC11 ARFIP2
ZCCHC11 UBE2A
ZNF638 TRA2A
BCLAF1 CAPRIN1
BCLAF1 VBP1
BCLAF1 PRKAR2B
RPL39 SNRPE
PSMC6 PCBP1
PSMD2 ZCCHC11
AP2M1 PSMD2
UBE4A MUT
UBE4A HNRNPC
RAB21 TOP2A
RAB21 MLLT3
METAP1 UNG
AQP2 GSK3A
DAZAP2 NFE2L1
DAZAP2 TM9SF2
DDOST KDELR2
SP2 HNRNPK
SP2 YES1
TRIP12 NUP153
ESD C1orf61
MOBP RAPGEF5
ATP6AP1 DAZAP2
PSMD6 VBP1
PRDX6 COMT
KIAA0101 PCNA
PYY CXCR3
CRK APPBP2
MARCKS RBM39
PSMA4 UQCRH
PSMA3 DHX9
TLK2 SMARCA1
TLK2 TNFAIP1
CDC7 ZCCHC11
STXBP2 PTPN6
STXBP2 MFGE8
XPO1 HMGN1
PSD MPO
ATAD4 CES2
ZMYND11 SALL2
NCOA4 PCBP1
SP3 HNRNPK
RPS15A RPS21
AZGP1 CASR
YWHAQ SP3
MAPK1IP1L HSP90B1
AGER CSN2
IDH3B KRT16
GTF2I KIAA0430
PNN XPO1
EIF4G2 PCBP1
EIF4G2 MAPK1IP1L
CUGBP2 XPO1
TRA2B PPP2CB
SMARCD1 RABGGTA
VBP1 TM9SF2
VBP1 SUMO1
EMP2 DAZ2
USP5 SFRS2
USP11 RABGGTA
BIRC2 HNRNPU
ADD3 APLP2
ALDH9A1 PTPN11
DUT LOC728849
C5orf13 USP14
PTPN5 FTO
MAPRE1 XPO1
DUSP5 CLIP1
CSTF3 SNRNP70
IL8RB HNRNPU
ATP5G3 POLR2E
MNX1 SOD3
CDH2 SP3
ZFP36 JUNB
GFPT1 PTPN11
GFPT1 CTCF
SMARCA1 LEPROT
B4GALNT1 PTX3
GP9 MMP14
YY1 TANK
UBE2A SMARCA1
SFRS11 TNFAIP1
MUT NUP153
ARF4 LEPROT
PRKAR1A MAPK1IP1L
HNRNPA2B1 CAMLG
CCL2 ACRV1
ATP2A2 ZMYND11
ACTG1 HNRNPU
HNRNPC CREB1
ESD ATP5J
PPP2R5E NASP
SAFB PSMB5
SAFB NCL
SERPINB8 CPZ
RELA FMR1
EIF1AP1 PPP2R5E
DHX9 YY1
RBM39 PTP4A1
RBM39 CD24
RFC3 ACADM
RFC3 ATP2A2
TRIM23 GOLGA4
HNRNPM RBBP4
HNRNPM CAMLG
PCNA HNRNPC
UBL4A KPNA2
UBXN4 VBP1
UBXN4 VAT1
NID2 PCNA
ZCCHC11 PPP1R11
ZCCHC11 TANK
ZCCHC11 CCNG2
ZNF638 PPP2R5C
UBE2N HNRNPU
NCOA6 PRKAR1A
KIAA0174 RCN2
BCLAF1 HNRNPM
PSMC6 HMGN1
RNF103 EIF4G2
HMGB1 BRD2
UBE4A XPO1
CKAP5 UBE2N
VPS72 SF1
RAB21 NFE2L1
DAZAP2 SAFB
TRIP12 CDH2
TRIP12 RPA2
MOBP ASMT
MOBP PRPH2
EIF4H SFPQ
CLTC SFRS11
ATP6AP1 MRPL49
ATP6AP1 WASF3
SPCS2 XPO1
SPCS2 EIF4H
KIAA0101 RBBP7
CCT8 DHX9
MARCKS EP300
MARCKS CD24
PSMA4 SNRPE
RAD23A ACTR1A
TLK2 CSTF3
TLK2 SAFB
PSMD12 ARL6IP1
PCBP1 SUMO1
LEPROT USP7
FOXO4 PRB2
FXYD3 PTCRA
UNG RHEB
CTNNB1 DYRK1A
GDI1 TOP2B
NFE2L1 SFRS2
NFE2L1 CREB1
MT1X FEV
RBBP4 HNRNPK
PPP1CC PCBP1
RBBP7 TOP2B
RBBP7 GOLGA4
WARS CHIC1
RAB8A FXYD3
YWHAQ ACTR1A
YWHAQ RBBP4
AGER RBBP4
TM9SF2 ATXN10
TM9SF2 LEPROT
HTATSF1 SFPQ
EIF4G2 DEK
EIF4G2 CREB1
UBE2V2 SFRS2
TANK PCBP1
CUL3 RB1CC1
YWHAE LOC728849
SMAD4 GOLGA4
MRPL49 CPE
MAB21L1 PRKX
ALDH9A1 NCOA4
ALDH9A1 H3F3A
DUT YWHAQ
NUCB1 CLIP1
GFER RSC1A1
SRP9 ATXN10
SRP9 PPP2R5C
SRP9 HDAC2
TAF7 AGER
VAT1 TAF7
DUSP5 MT1X
CSTF3 SMAD4
GTF2A2 GRK4
IL8RB CHIC1
EP300 HNRNPU
EP300 SMAD4
AAMP GOLGB1
ACADM CTNNB1
SMARCA1 DUT
RPS19 RPS5
UBE2A HNRNPC
SFRS11 VAT1
CDK2 MAPRE1
MUT UNG
PSMA1 SLC25A3
PRPH2 RBP3
PRKAR1A ALDH9A1
XRCC5 TAF7
XRCC5 ACADM
RAB1A ACTR1A
RAB1A PPP1CB
UBC UQCRB
RASA1 XRCC5
COX5A SSBP1
ACTG1 ETF1
YES1 SFPQ
PPP2R5E SFRS11
KPNB1 KPNA2
GUCA1A RXRG
CD24 SFPQ
TMEM97 KPNB1
RELA YY1
VHL YES1
BMI1 MLLT11
TRIM23 SFRS7
TRIM23 RFC3
HNRNPM UNG
PCNA ATP2A2
ATP2B1 DDX5
MME MT1X
SRF ACTG1
AOC2 SP1
SLC35B1 GPS1
HTRA1 CNP
KIAA0240 KIAA0430
SLC23A2 RBP3
APPBP2 CSTF3
APPBP2 HNRNPC
TTC3 SMC1A
CSF1R COPB1
CSF1R MAPK1IP1L
ZCCHC11 CYCS
ZCCHC11 PPID
ZNF638 RBM15B
UBE2N HNRNPM
PSMC6 RBBP7
PSMC6 PCNA
PSMD2 AAMP
RNF103 USP5
PDE6H SERPINI1
PUM1 SMARCA1
CCT5 ATF4
RAB21 RCN2
RAB21 HNRNPC
DAZAP2 CDH2
DAZAP2 APPBP2
DAZAP2 PSMC6
TRIP12 ACADM
BRD3 CASC3
EIF4H VDAC1
EIF4H UBXN4
TMEM41B NCOA6
CLTC SFRS2
PSMD6 RHEB
PSMD6 RNF103
SPCS2 USP7
SPCS2 VDAC1
KIAA0101 LOC728849
CCT8 SNRPE
MARCKS SFPQ
MARCKS PTPN11
MARCKS XRCC5
MARCKS CSF1R
MARCKS SPCS2
PSMA3 PUM1
TLK2 SP3
CDC7 SUZ12
ATXN10 DYRK1A
FEV PTCRA
AP3S2 EFNA3
DDX18 DYRK1A
FXYD3 KRT9
RBBP4 XPO1
SP3 NCOA4
DEK CREB1
WARS MPO
CPE PURA
CD8B S100P
NFIB LOC728849
PTPN11 NCOA4
EIF4G2 FMR1
ADRA2C CYP11B1
VBP1 EIF4G2
YWHAE SNRNP70
SRPK3 LTB
C11orf58 VBP1
PTP4A1 PTPN11
OLIG2 C1orf61
ISCU PRKACA
SMAD4 YWHAQ
GRK4 MYH3
C5orf13 ATXN10
KPNA2 MMD
HIF1A SUMO1
SRP9 HMGB2
SRP9 H3F3A
SRP9 CREB1
CPA2 COL14A1
TAF7 TOP2B
VAT1 SFRS2
VAT1 BIRC2
CSTF3 SP3
RPS29 SLC36A2
PPP1R8 TRA2B
ILF3 SMAD4
MNX1 PRB2
MLH1 YWHAB
IFNGR2 CYP4A11
ITPR3 HLA-C
RPS27A UQCRH
KPNA1 CALM2
NASP VAT1
TAGLN ACTA2
ACADM ISCU
SMARCA1 LOC728849
UBE2A USP5
SFRS11 UFD1L
H2AFZ SNRPF
H2AFZ CDK4
ATP5J VBP1
PRKAR1A YWHAB
RPS27 RPS21
HNRNPA2B1 SUMO1
HNRNPA2B1 CYP51A1
COL4A1 NID1
SCG2 NKX2-5
ATP2A2 TSG101
ATP2A2 DUT
CYCS TSN
PDGFRA TRAF4
NMB MITF
YES1 TM9SF2
PPP2R5E CDH2
SAFB UFD1L
SAFB CUL3
SAFB MLLT11
SAFB LAMP2
ZNHIT3 WIPF2
RBM25 XRCC5
CCT6A SHFM1
MUC2 MUC5AC
PTPRN LPCAT3
PTPRN GSK3A
BMI1 CHGB
BMI1 BTN2A2
RBM39 DHX9
PWP1 HTATSF1
RFC3 DEK
TRIM23 RBBP7
SP1 NAGA
ATF4 DHX9
UBXN4 DDX21
UTP14C MPO
TMEM131 YES1
DYRK1A HSPA9
KIAA0195 CNTD1
ZNF638 YWHAQ
UBE2N SFPQ
UBE2N SRP9
BCLAF1 GOLGA4
RNF103 YWHAQ
RNF103 SRP9
H1FX ZNF638
HMGB1 HIF1A
MORC3 ACADM
HLA-C A2M
PUM1 NARS
PUM1 TMEM131
RAB21 SFRS7
ARL6IP1 LOC100131892
GNPDA1 PUM1
SP2 SFRS2
TRIP12 SFRS11
TRIP12 ARF4
TMEM41B TRIM23
AFAP1 LBR
TAGLN2 FCGRT
ATP6AP1 MAPRE2
PMP2 CTRB1
LTK CCL22
DAD1 C11orf58
PSMD6 RBBP4
PSMD6 YWHAQ
PRDX6 YES1
PRDX6 EIF1AP1
WTAP PPP2R5E
SPCS2 TSG101
SPCS2 HIF1A
CDC7 MAPK1IP1L
KIAA0317 TAF7
NUP153 FMR1
TOP2B RB1CC1
RABGGTB HNRNPU
MAT2A HNRNPU
ATP5F1 HSPA9
WARS FUS
FOSL1 MUC2
HMGN2 HNRNPU
AGER PCBP1
EBNA1BP2 RHEB
EIF4G2 BRD2
DOK1 PKP1
TRA2B HNRNPU
MLF2 DDB1
VBP1 UNG
PCP4 SERPINI1
POLR2G TNPO1
TDG PSMB5
PTP4A1 NFE2L1
PTP4A1 TANK
SMAD4 LOC728849
AANAT USP11
ZNF238 RAB8A
SP140 CNTN2
SP140 MSTP9
NKX2-5 SNCA
IL17A AZGP1
CAMLG DDX21
TAF7 SRP9
CSTF3 XPO1
PRM2 VEGFC
PTP4A2 PSEN1
ATP5G3 SNRPB
ZNF131 MAPRE1
FUBP1 TAF7
KRT16 CXCR3
WASF3 ACLY
PTPRZ1 PPAP2B
ACADM PTPN12
GFPT1 RBBP7
S100A7 AFF2
TNFAIP1 YWHAQ
TNFAIP1 ABL1
TNFAIP1 WASF3
SFRS11 MLLT11
MUT EIF4G2
ATP5J TSN
ARF4 H3F3A
PRKACB ANKRD46
XBP1 HSP90B1
XRCC5 MAPK1IP1L
SCG2 RGS7
MYL3 LRRC16A
COX5A NARS
NMB KRT18
PPP2R5E SMAD4
IMMT SFPQ
SFRS7 SUMO1
SFRS7 BRPF1
SFRS7 ATP5J
CNTD1 CNP
EIF1AP1 SMARCA1
DHX9 PCBP1
DHX9 SFPQ
CAP1 MLH1
RBM39 TRA2B
PWP1 NCOA4
RFC3 ZNF238
HNRNPM CCT6A
RPA2 DLD
MME SLC12A1
HMGN1 FMR1
SST SAG
UBXN4 SMAD4
WAPAL SMAD4
KIAA0232 GTF2I
EDEM1 GH2
TTC3 LOC728849
CSF1R ACADM
ZCCHC11 ATXN10
ZCCHC11 USP5
SMC1A HNRNPK
BCLAF1 NCOA4
BCLAF1 CBX1
HMGB1 MAPRE1
UBE4A GOLGA4
PUM1 CREB1
RAB21 MAPRE1
ARL6IP1 NOMO1
DAZAP2 PTP4A1
LOC100133166 CPE
SP2 DDX18
SP2 RELA
BRD3 CLOCK
EIF4H EIF1AP1
EIF4H RHEB
TMEM41B MLH1
AFAP1 NFIB
AFAP1 PTPN11
AFAP1 MLH1
AFAP1 UBC
CLTC UFD1L
CLTC POLR2G
ATP6AP1 SLC9A6
DAD1 CD63
PSMD6 SFPQ
PRDX6 UBXN4
SPCS2 TRA2A
PIGF PUM2
PSMC2 NDUFA4
MARCKS CTNNB1
MARCKS PRKAR1A
PSMA3 PSME2
TLK2 UBE2A
TLK2 UTP14C
PSMD12 ENO2
KIAA0317 NRIP1
KIAA0317 DYRK1A
KIAA0317 CKAP5
ATXN10 CREB1
CAPRIN1 TOP2B
XPO1 ABI2
DDX18 TOP2B
RSC1A1 LOC201229
RCN2 HMGB2
NCOA4 CREB1
PRDX1 BCAP31
CNTN2 ICAM3
HNRNPU COMT
AZGP1 MCM5
NOMO1 MMD
RPL13A RPS8
CD8B LGALS9
EGF CYP3A4
KIAA0430 SP3
PSIP1 RRAGA
MAPK1IP1L LEPROT
BTN2A2 MT1X
RBM4 HNRNPU
TSG101 DYRK1A
PTPN11 HMGB2
UBXN2B BRD2
FTO SH3GL3
HTATSF1 CTNNB1
HTATSF1 BRD2
UFD1L HSPA9
TANK TOP2B
NEUROD2 ATP6V0A1
VBP1 DDX5
POLR2G RBM4
OLIG2 ETV5
DNAJC7 HNRNPU
PPP2R5C RBBP4
C5orf13 PTP4A1
PTPN5 SMARCD1
MAPRE1 TOP2B
SRP9 NUP153
ABCA2 CRAT
TAF7 EIF4G2
DUSP5 CSK
CSTF3 CPE
IL8RB PCBP1
IL8RB BRD2
ILF3 RBBP4
MNX1 WNT7A
TWF1 SFRS2
ALDH7A1 HNRNPU
CDH2 SRP9
PLCB2 CELA2B
PTPN12 HNRNPU
ACADM CCNG2
KDELR2 RBBP7
TNFAIP1 MAPK14
YY1 TM9SF2
UBE2A PTPN11
