# Supplementary material for: Functional networks inference from rule-based machine learning models
Source: BioData Min. 2016 Sep 5;9:28. doi: 10.1186/s13040-016-0106-4 (PMC5011349; doi:10.1186/s13040-016-0106-4)
Supplement: Supplementary file 2 — Networks. All networks used in the analysis given as a list of edges. (XZ 11980 kb) [file 13040_2016_106_MOESM2_ESM.xz › networks/pearson/CNS/SE_C3.txt]

PDGFRA DAZ2
PDGFRA OLIG2
PTPRZ1 DAZ2
PLP1 MBP
OLIG2 DAZ2
TM4SF4 TRIP13
PDGFRA PTPRZ1
PDGFA PDGFRA
TFF1 RCVRN
IGHM IGL@
PTPRZ1 OLIG2
PDE6H RCVRN
MYLPF SLC6A3
UBE3A MCM5
PDGFA OLIG2
HIST1H4I FRMPD4
PDGFA DAZ2
MARCKS EIF4G2
SERPINA6 TAC1
RPL39 RPL9
SFRS11 DYRK1A
UBE3A C12orf32
TNFSF9 MAP3K10
PDE6A RCVRN
ESD MYL3
ZCCHC11 SFRS11
ACADM HNRNPK
SAFB DYRK1A
MCM5 C12orf32
DAZ2 EFNA3
SAFB SFRS11
NID2 MLLT3
AFAP1 BMI1
MUC5AC DAZL
SPCS2 ATP2A2
AZGP1 FOXO4
BMI1 LOC728849
COL1A2 COL3A1
MNX1 AZGP1
GUCA1A RCVRN
CNTN2 KRT81
SNCA FANCC
MNX1 ZNF33B
GUCA1A TFF1
UBE3A ZNF33B
PDE6H RHO
PDE6B RCVRN
SCG2 FANCC
PDE6H TFF1
PCBP1 HNRNPU
TNFSF9 FAS
HLA-C LOC91316
PDGFA PTPRZ1
SAFB YY1
HIST1H4I LIG4
BMI1 HMGN1
HMGN1 LOC728849
ACADM DYRK1A
SLC6A3 CHRNA5
ACADM HMGN1
SFRS11 ACADM
CTRC ZNF33B
CRYZ GAD1
IL12A SLC6A3
ESD C12orf32
SPCS2 ACADM
PTPRZ1 EFNA3
ACADM SFRS2
PUM1 YY1
BMI1 PRKAR1A
MCM5 PRB2
MAPRE1 HNRNPK
DUSP5 CHGB
PPP2R5E YY1
PDE6A TFF1
PMP2 PTPRZ1
ZNF33B ACTR1A
CNTN2 DAZL
IL12RB1 MT1L
ACADM LOC728849
SPCS2 SFRS11
MNX1 FOXO4
DYRK1A TOP2B
SPCS2 DAZAP2
FBLN1 ADRA2C
MAPK1IP1L RCN2
HLA-C IGL@
EIF1AP1 ACADM
RNF103 ATP2A2
SPCS2 ARF4
MALL FANCC
PDE6B RBP3
IL12A CHRNA5
SCG2 SNCA
MYLPF IL12A
SPCS2 ZCCHC11
ARHGEF12 CDK9
RCN2 HNRNPK
PDGFRA EFNA3
YES1 MAPRE1
SAFB ACADM
DYRK1A HNRNPU
BCLAF1 TOP2B
MAPK1IP1L HNRNPU
RHO RBP3
YY1 HNRNPU
COL4A1 COL4A2
PUM1 MAPK1IP1L
AFAP1 LOC728849
PMP2 DAZ2
SPCS2 RNF103
UBE3A PRB2
MCM5 ZNF33B
HNRNPK H3F3A
RHO RCVRN
SFRS11 LOC728849
MYLPF CHRNA5
SAFB HNRNPU
ADORA1 FEV
UBXN4 HNRNPU
PUM1 EIF1AP1
HNRNPK HMGN1
BMI1 ZNF238
HMGN1 H3F3A
HNRNPK SFRS2
HNRNPK LOC728849
ZNF238 CHGB
PRKAR1A ZNF238
ATP2A2 DYRK1A
ZNF638 ZCCHC11
DAZAP2 PRKAR1A
UBE3A ACTR1A
RAD23A ZNF33B
IGHM LOC91316
PTP4A1 EIF4G2
RPS3A RPL9
C12orf32 ACTR1A
C12orf32 PRB2
DYRK1A LOC728849
NID2 DUSP5
MARCKS PTP4A1
LRRC16A C12orf32
CDH2 MAPK1IP1L
SFRS11 CSTF3
DYRK1A SFRS2
ZCCHC11 MAPK1IP1L
ZCCHC11 ACADM
PDE6H PDC
ATP2A2 HNRNPU
RBP3 RCVRN
ZCCHC11 SAFB
SFRS11 HNRNPU
ATP2A2 ACADM
ATP2A2 SFRS11
KIAA0174 TTC3
PDE6H GNGT1
MOBP PDE6A
SPCS2 DYRK1A
FOXO4 HOXB6
MAPRE1 HMGN1
ACADM MAPRE1
SFRS11 MAPK1IP1L
SFRS11 EIF4G2
LOC91316 IGL@
MOBP RCVRN
CLTC NFE2L1
SPCS2 MAPK1IP1L
UBE3A HOXB6
UBE3A CTRC
ACLY MMD
AZGP1 ZNF33B
MAPK1IP1L RBBP7
CSTF3 HMGN1
ACADM HNRNPU
SFRS11 HNRNPK
DLG4 DRD4
EIF4G2 DYRK1A
PTP4A1 DYRK1A
MAPRE1 DYRK1A
SFRS11 XPO1
SFRS11 HMGN1
DYRK1A HNRNPK
UBE2N PPP2R5E
AFAP1 DYRK1A
FOXO4 ZNF33B
RBBP4 HNRNPU
RBBP7 HNRNPU
KRT18 KRT8
PTPN11 RCN2
COL11A1 IDH3B
RNF103 DYRK1A
PDE6H GUCA1A
PUM1 ZCCHC11
MOBP GUCA1A
ARF4 YY1
EIF1AP1 SFRS11
PHYHIP PTGDS
SUZ12 NARS
PUM1 HNRNPU
AFAP1 HMGN1
PMP2 PDGFRA
FRMPD4 LIG4
ACADM PCBP1
ARF4 ACADM
DYRK1A CREB1
NID2 ZNF238
ZCCHC11 ATP2A2
STXBP1 GSK3A
SPCS2 PCBP1
SPCS2 LOC728849
SPCS2 BMI1
HNRNPU HMGN1
IGHM HLA-C
CTRC MCM5
MYL3 MCM5
DYRK1A HMGN1
ZNF638 TTC3
NCOA6 SFRS11
RNF103 ACADM
PDE6H PDE6A
PDE6H RBP3
MOBP TFF1
EIF4G1 IL12RB1
UBE3A ESD
MALL GAGE8
CTRC MNX1
ACADM H3F3A
YY1 SFPQ
ZCCHC11 HNRNPU
RNF103 CDH2
DAZAP2 ACADM
SPCS2 EIF1AP1
MCM5 IFNA6
PTPN11 HMGN1
FGF13 GAGE8
MAPRE1 EIF4G2
SRP9 EIF4G2
YY1 PCBP1
HNRNPA2B1 PTPN12
PDE6H PDE6B
TP73 ZNF33B
XPO1 HNRNPU
RBBP7 RCN2
ZNF33B RPS26
VAT1 PCBP1
MLLT11 C5orf13
CSTF3 DYRK1A
RPS6 RPL10A
PDC PDE6B
EIF1AP1 YY1
BMI1 HNRNPK
BMI1 CSTF3
RPL39 RPS27A
RNF103 SFRS11
RAB21 PRKAR1A
SPCS2 HNRNPU
MARCKS DYRK1A
PCBP1 SFRS2
EIF4G2 HMGN1
RHO TFF1
MALL FGF13
ATP2A2 MAPK1IP1L
SAFB TOP2B
EIF1AP1 HNRNPK
EIF1AP1 ARF4
BMI1 EP300
UBXN4 ARF4
ZCCHC11 EIF1AP1
PUM1 SFRS11
TRIP12 PPP2R5E
PSMD6 ARF4
RBBP4 UNG
DLG4 FEV
DUSP5 ZNF238
CSTF3 LOC728849
CSTF3 HNRNPC
YY1 MAPK1IP1L
C12orf32 IFNA6
SAFB TAF7
MARCKS MLLT11
UBE3A IFNA6
XPO1 TOP2B
YWHAQ TOP2B
PTP4A1 TOP2B
SMAD4 MAPK1IP1L
MLLT11 EIF4G2
ARF4 HNRNPU
MYL3 C12orf32
SST NRL
UBXN4 PCBP1
NID2 CHGB
DNASE1 GAST
TRIP12 PUM1
SPCS2 SFRS2
HBA2 HBB
CXCR3 HOXB6
PTGDS TIAM1
ARF4 MAPK1IP1L
RELA ACADM
PCNA HMGN1
SMAD4 HNRNPU
ZNF238 MLLT3
MAPRE1 SFRS2
RPL9 RPL10A
ATP2A2 ARF4
TRIM23 SFRS11
TRIM23 DYRK1A
UBXN4 ACADM
RNF103 MAPK1IP1L
SUZ12 CYP51A1
PUM1 PCBP1
AFAP1 ACADM
UBE3A MYL3
HIST1H4I KRT14
TNC GAD1
HNRNPU HNRNPK
IGHM IGHG1
CUL3 TOP2B
CCNG2 RCN2
C5orf13 EIF4G2
MALL SNCA
YY1 SRP9
ARF4 SFRS2
ARF4 TM9SF2
PDC RHO
VWF A2M
ALCAM GAD1
HES1 PTPRZ1
BMI1 ATP2A2
NCOA6 ACADM
RNF103 NCOA6
SUZ12 TAF7
CLTC AP2M1
MARCKS TRIM23
CYP2D6 FAS
RHO PDE6B
CCNG2 MAPK1IP1L
GNGT1 RCVRN
ACADM CSTF3
SFRS11 YY1
TRIM23 SMAD4
ATP2B1 PPP2R5E
ZNF638 SFRS11
PUM1 ACADM
UBE3A FOXO4
DUT DYRK1A
YY1 DYRK1A
UBE2A LOC728849
MUT HNRNPU
PDC RCVRN
RELA YES1
PCNA SFRS2
PHYHIP ITPR1
ZNF638 SAFB
PUM1 SAFB
RAB21 PCNA
TMEM41B PRKAR1A
AFAP1 CSTF3
RBBP4 PCBP1
HNRNPU SFRS2
SFRS11 MAPRE1
ARF4 PCBP1
SAFB EIF4G2
EIF1AP1 DYRK1A
RBM39 BRD2
ZCCHC11 SFRS7
SUZ12 HNRNPA2B1
RAB21 BMI1
PMP2 OLIG2
SPCS2 UBXN4
ETF1 PPP2CB
HNRNPU SFPQ
EGF SERPINB2
EIF4G2 TOP2B
SMAD4 CCNG2
ZNF177 AVPR1B
MNX1 MCM5
TNFSF9 CYP2D6
RPS27A RPL10A
RPS27A RPL9
PDC RBP3
ALDH1A1 PTGDS
SERPINB8 POMC
HNRNPM PPP2R5E
ZCCHC11 ARF4
ZCCHC11 DYRK1A
NCOA6 DYRK1A
SFRS3 PTGES3
PMP2 PPAP2B
PMP2 EFNA3
SPCS2 SAFB
ZNF33B C12orf32
HNRNPU TOP2B
SAG GNAT1
MAPRE1 HNRNPU
CSTF3 HNRNPK
CSTF3 MAPRE1
YY1 ACADM
COL4A1 A2M
ATP2A2 SFRS2
ATP2A2 EP300
SAFB CSTF3
SFRS7 ACADM
RBM39 XPO1
ZNF638 UBXN4
NCOA6 HMGN1
BCLAF1 SFRS11
PSMC6 UBXN4
PUM1 ZNF638
DAZAP2 RAB21
ESD LRRC16A
TMEM41B ATP2A2
TMEM41B BMI1
SPCS2 YY1
LRRC16A ACTR1A
FAS MAP3K10
MAPK1IP1L DYRK1A
DUSP5 MLLT3
ATP2A2 PRKAR1A
GUCA1A PDE6A
BMI1 ACADM
ZCCHC11 YY1
DAZAP2 RELA
ESD MCM5
AFAP1 MAPRE1
SPCS2 HNRNPK
SPCS2 HMGN1
SFRS11 PTP4A1
SFRS11 DUT
ARF4 RBBP7
ARF4 HNRNPK
YES1 SFRS11
SAFB XPO1
RELA LOC728849
RELA DYRK1A
EIF1AP1 MAPK1IP1L
RBM39 TOP2B
HNRNPM SFPQ
UBXN4 SAFB
RNF103 LOC728849
PUM1 PPP2R5E
DAZAP2 SMARCA1
SPCS2 RBBP7
SPCS2 PSMD6
RPS23 RPL39
TLK2 SPCS2
TFF1 RBP3
CDH2 RCN2
SFRS11 TOP2B
ATP2A2 HNRNPK
RBM39 YY1
ZNF638 HNRNPA2B1
BCLAF1 SAFB
RNF103 CCNG2
SP2 PRKAR1A
MOBP PLP1
SPCS2 DUT
SPCS2 CLTC
IFNA6 PRB2
PTPN11 DYRK1A
MNX1 TP73
ACADM DUT
SFRS11 HNRNPC
ARF4 SFRS11
PDE6A RBP3
SAFB ATP2A2
IHH FXYD3
EIF1AP1 SAFB
BMI1 SFRS11
UBXN4 SFRS11
NID2 RAB8A
PUM1 MUT
DAZAP2 RNF103
SPCS2 TMEM41B
FRMPD4 KRT14
FOXO4 TP73
H3F3A LOC728849
PTPN11 HNRNPU
OLIG2 EFNA3
CDH2 RBBP7
ACADM RCN2
ACADM SRP9
PRKAR1A LOC728849
MYL3 PRB2
ATP2A2 PCBP1
SNRPE RPS27A
BMI1 MAPRE1
TRIM23 SAFB
KRT14 LIG4
RAB21 HNRNPK
ESD PRB2
SPCS2 PTPN11
SPCS2 ZNF638
SPCS2 PUM1
MARCKS TOP2B
UNG PCBP1
SNRNP70 LOC728849
SLC12A1 FEV
PPP2R5C TOP2B
NET1 CXCR7
BRPF1 HNRNPK
GFPT1 MAPK1IP1L
SMARCA1 MAPK1IP1L
ARF4 DYRK1A
PRKAR1A EP300
ALDH1A1 TIAM1
PDE6A PDE6B
ATP2A2 RBBP7
ATP2A2 LOC728849
DMD SLC8A1
ZCCHC11 PCBP1
NCOA6 LOC728849
CKAP5 PPP2R5E
MOBP PDE6H
AFAP1 TMEM41B
RUNX1T1 POM121L9P
SPCS2 PRKAR1A
ARHGEF6 DAZ2
MARCKS SFRS11
PCBP1 HNRNPK
FEV DRD4
RBBP7 SFRS2
ZNF33B SOD3
AZGP1 TP73
MAPK1IP1L SP3
MAPK1IP1L HMGN1
PTPN11 MAPK1IP1L
CSTF3 EIF4G2
NET1 GAD1
EP300 LOC728849
SFRS11 SP3
CLU GFAP
OSM MUC1
SCG2 MALL
ATP2A2 MAPRE1
SAFB PCBP1
UQCRFS1 COX5A
TRIM23 CSTF3
PCNA HNRNPK
UBE4A SFRS11
PUM1 BCLAF1
SP2 BMI1
PSMD6 YY1
UBE3A SOD3
TLK2 ARL6IP1
PCBP1 SFPQ
CNTN2 MUC2
MAPRE1 LOC728849
SRP9 DYRK1A
NRL SLC8A1
SFRS11 SFRS2
MYL3 KRT16
PDGFRA DIRAS1
PDGFRA ARHGEF6
SAFB HMGN1
UQCRFS1 ATP5G3
RELA SFRS11
EIF1AP1 RCN2
BMI1 DYRK1A
TRIM23 LOC728849
FAM120A PPT1
PUM1 SFPQ
CLTC TNFAIP1
PSMD6 PUM1
MARCKS SRP9
TOP2B BRD2
FEV HMGA2
MAPRE2 PRNP
RCN2 DYRK1A
OLIG2 ARHGEF6
SMAD4 DYRK1A
MAPRE1 PTP4A1
CSTF3 PTP4A1
ACADM EIF4G2
YY1 RBBP4
YY1 CUL3
YY1 SMAD4
UBE2A ACADM
HNRNPA2B1 HNRNPK
CREB1 HNRNPU
YES1 ATP2A2
ATP2B1 NRIP1
UBXN4 DYRK1A
ZCCHC11 XPO1
NCOA6 PTPN11
BCLAF1 ZCCHC11
RNF103 TM9SF2
SUZ12 KPNB1
CKAP5 HNRNPU
CKAP5 PUM1
MOBP IRF9
AFAP1 HNRNPK
AFAP1 PRKAR1A
PMP2 PDGFA
KIAA0101 UBXN4
PYY ESD
MARCKS MAPRE1
UBE3A LRRC16A
PCBP1 H3F3A
MMD MAPRE2
HTATSF1 TOP2B
GAGE8 FANCC
PTPRZ1 ARHGEF6
ACADM PTPN11
SMARCA1 RCN2
SAFB SFRS2
SFRS7 HNRNPK
TRIM23 MAPK1IP1L
HNRNPM YY1
UBXN4 TOP2A
PHYHIP TIAM1
TTC3 DYRK1A
PSMC6 SFRS2
PSMC6 HNRNPU
RNF103 RCN2
DAZAP2 SFRS2
TMEM41B LOC728849
AFAP1 SFRS2
AFAP1 RELA
AFAP1 SP2
ATP6AP1 TNFAIP1
SFRS2 HMGN1
DUSP1 ZFP36
CNTN2 MUC5AC
CD300C CNTN2
PTPN11 HNRNPK
USP5 TM9SF2
CAMLG RBMX
ACADM MAPK1IP1L
ARF4 SMAD4
PRKAR1A HMGN1
ATP2A2 YY1
PDGFA ARHGEF6
YES1 SMAD4
SAFB PTP4A1
SAFB SRP9
HES1 PDGFA
TRIM23 HMGN1
UBXN4 HNRNPK
UBXN4 DUT
BCLAF1 XRCC5
PUM1 XPO1
DAZAP2 ATP2A2
TRIP12 CKAP5
EIF4A3 MAPRE2
CLTC WASF3
PSMD6 RBBP7
PSMA4 RRM1
TLK2 MAPK1IP1L
XPO1 DYRK1A
ID3 KRT18
YWHAQ DYRK1A
ADRA2C DAZL
C1orf61 TRAF4
CTRC RAD23A
BRPF1 HMGN1
RPS6 RPL11
MUT PCBP1
CALM2 ABCD3
SAFB DNAJC7
RELA MAPRE1
BMI1 HNRNPC
TRIM23 ATP2A2
UBXN4 YY1
CSF1R YES1
ZNF638 HNRNPU
NCOA6 HNRNPK
NCOA6 EIF1AP1
RNF103 ARF4
PUM1 NCL
TRIP12 YY1
UBE3A MNX1
TLK2 PTPN11
MMD PRNP
RBBP4 SFPQ
CNTN2 MSTP9
NOMO1 ACLY
TM4SF4 XIST
MLH1 HNRNPC
CTRC AZGP1
AAMP WARS
SFRS11 SMAD4
SFRS11 EP300
PRPH2 RCVRN
ARF4 CDH2
CYCS SRP9
SLC25A4 TAF7
UBXN4 RBBP7
NCOA6 SAFB
RNF103 PRKAR1A
RNF103 BMI1
PUM1 SRP9
DAZAP2 LOC728849
LOC100133166 TNFAIP1
NCAPD3 AQP2
TRIP12 UBE2N
TLK2 BMI1
YWHAQ HNRNPU
MAPK1IP1L HNRNPK
PTPN11 RBBP7
LPCAT3 BTN2A2
SMAD4 CAPRIN1
SRP9 SFRS2
MNX1 IGF2R
KRT16 HOXB6
YY1 BRD2
GNAO1 FTO
PDGFA EFNA3
YES1 ACADM
PPP2R5E SFPQ
RBM39 SRP9
NID2 FEV
ZCCHC11 HNRNPK
ZCCHC11 VAT1
NCOA6 BMI1
MORC3 RBM39
PUM1 ARF4
RAB21 LOC728849
DAZAP2 HNRNPK
DAZAP2 DYRK1A
AFAP1 SFRS11
SPCS2 RELA
TLK2 NCOA6
PCBP1 LOC728849
PCBP1 DYRK1A
TOP2B SFPQ
SP3 HNRNPU
BRD2 SFPQ
TRA2A HNRNPU
BHMT CXCR7
MAPRE1 RCN2
PTGDS TUBB4
ACADM CDH2
ATP2A2 TM9SF2
ATP2A2 HMGN1
SAFB HNRNPK
EIF1AP1 ATP2A2
BMI1 EFNB1
UBXN4 SFRS7
TTC3 CYP51A1
TTC3 SAFB
BCLAF1 RBM25
SUZ12 YY1
UBE4A ATP13A3
PUM1 RBBP4
DAZAP2 BMI1
MOBP RHO
YWHAQ ATXN10
MNX1 PHB2
YY1 XPO1
SFRS11 CDH2
ARF4 DUT
PRKAR1A MAPRE1
PDE6A PLP1
SAFB LOC728849
PCNA TOP2A
ZNF638 YY1
KIAA0174 ZNF638
SUZ12 SAFB
SUZ12 ZNF638
PUM1 TOP2B
SP2 TNFAIP1
TMEM41B EP300
ATP6AP1 APPBP2
SPCS2 MAPRE1
SPCS2 CSTF3
SPCS2 TRIM23
SPCS2 SP2
UBE3A RAD23A
CLIP1 CDK9
MAPK1IP1L XPO1
EIF4G2 LOC728849
FRY PTPRO
MAPRE1 PTPN11
SRP9 SFPQ
WASF3 ATP1A3
TNFAIP1 CPE
YY1 TOP2B
PRKAR1A CSTF3
ATP2A2 SMAD4
SFRS7 PCBP1
ADORA1 SLC12A1
RBM39 SAFB
RFC3 BMI1
TRIM23 BMI1
PCNA ACADM
TTC3 SFRS11
ZCCHC11 MUT
NCOA6 RCN2
RPL39 RPL10A
RNF103 YES1
RNF103 RELA
DAZAP2 SFRS11
NUP153 SFPQ
CTCF MAPK1IP1L
SRP9 TOP2B
SRP9 HNRNPU
EP300 CSTF3
SMARCA1 ACADM
YY1 PTPN11
SFRS11 PCBP1
ARF4 RCN2
HNRNPA2B1 MSH6
ATP2A2 CREB1
SAFB ARF4
ADORA1 IDH3B
HES1 PDGFRA
BMI1 BRPF1
ATP6V1A PRKACB
CACNG1 HOXB6
UBXN4 SFRS2
ZCCHC11 UBXN4
BCLAF1 PPP2R5C
RNF103 ZCCHC11
SUZ12 TTC3
CKAP5 XPO1
VEZF1 TNPO1
SPCS2 COMT
SPCS2 HSPA9
KIAA0101 UNG
SFRS2 H3F3A
COX7C UQCRH
EIF4G2 HNRNPU
ZNF238 EPHB3
IGHG1 HLA-C
YY1 UNG
ATP2A2 CDH2
HNRNPC LOC728849
YES1 DYRK1A
SFRS7 HMGN1
REG1A AVPR1B
ZCCHC11 HMGN1
ZNF638 DYRK1A
BCLAF1 HNRNPU
PSMC6 DYRK1A
ARL6IP1 NCOA6
SP2 CSTF3
DAD1 COX5A
PSMD6 HNRNPU
PSMD6 ZNF638
SPCS2 AFAP1
MARCKS LOC728849
UBE3A RPS26
PCBP1 COMT
RBBP7 DYRK1A
RPS26 ACTR1A
CHRNA2 GRM1
DUT HNRNPK
SRP9 TSN
TAF7 MAPRE2
VAT1 HNRNPU
RPL10A RPS8
EP300 MAPRE1
ROM1 SAG
PTPRZ1 DIRAS1
SFRS11 RBBP7
YES1 MAPK1IP1L
ALCAM EPHA3
CCT6A H2AFZ
MUC2 DAZL
RELA HNRNPK
EIF1AP1 RELA
UBXN4 PTPN11
HSD17B8 ZNF33B
NCOA6 MAPRE1
KIAA0174 DUT
RNF103 HNRNPU
RNF103 SMAD4
RNF103 HMGN1
PUM1 HTATSF1
PUM1 CUL3
PUM1 DLD
CKAP5 MAPK1IP1L
DAZAP2 RCN2
TMEM41B DAZAP2
ATP6AP1 CLTC
SPCS2 HNRNPC
KIAA0101 PCBP1
MCM5 FOXO4
MCM5 HOXB6
RBBP7 PCBP1
HNRNPK TOP2A
HNRNPU LOC728849
SLC12A1 DRD4
DIRAS1 DAZ2
MAPRE1 MAPK1IP1L
MALL NKX2-5
RPL9 RPL11
ROM1 GNAT1
PTPN12 HNRNPK
BRPF1 H3F3A
YY1 SFRS2
SYN1 GNAO1
PRKAR1A SFRS2
PRKAR1A HNRNPC
UBC ACADM
PDE6A RHO
YES1 EIF4G2
SAFB PTPN11
ZNHIT3 UFD1L
RPL34 RPL9
HES1 DAZ2
EIF1AP1 PCBP1
TRIM23 ZMYND11
TRIM23 GFPT1
PCNA MAPRE1
ZCCHC11 TAF7
RPL39 RPL36A
PSMC6 SAFB
CIRBP CPE
PUM1 NUP153
PUM1 VBP1
PUM1 DYRK1A
CKAP5 RBBP7
RAB21 UBE2A
DAZAP2 MAPRE1
DAZAP2 CSTF3
DAZAP2 TWF1
EIF4H PUM1
TMEM41B ACADM
TMEM41B SFRS11
AFAP1 EP300
CLTC MAPRE2
EIF4G1 FBLN1
PSMA3 PPP2R5E
TLK2 ZCCHC11
PCBP1 HMGN1
KRT81 MBL2
MAPK1IP1L PCBP1
SMARCD1 CCL22
CHRNA2 PRB2
VBP1 HNRNPU
NKX2-5 FANCC
MLLT11 DYRK1A
BRPF1 MAPRE1
SMARCA1 RBBP7
RPS6 RPL9
SFRS11 CREB1
RPS17 RPS8
SAFB RBBP4
SAFB PPP2R5E
SFRS7 SFRS11
DHX9 TCP1
TRIM23 PTPN11
TRIM23 EIF4G2
SOD3 C12orf32
DYRK1A HNRNPC
ZNF638 ACADM
CIRBP PRKAR1A
RNF103 RBBP7
RNF103 EIF1AP1
PUM1 ATP5J
SP2 DAZAP2
SFRS3 DHX9
EIF4H NARS
PSMD6 EIF4H
SPCS2 NCOA6
RPS23 NPM1
MARCKS MTMR6
MARCKS CSTF3
MARCKS BCLAF1
UBE3A KRT16
TLK2 RNF103
TLK2 SP2
CDC7 SFRS2
ATXN10 HNRNPU
MUC5AC MBL2
PCBP1 BRD2
CHGB MLLT3
KRT81 MUC2
RCN2 HMGN1
MCM5 ACTR1A
MEIS1 CHRNA5
PTPN11 SP3
PTP4A1 SFRS2
SNCA GAGE8
DIRAS1 OLIG2
EP300 DYRK1A
ACADM TM9SF2
ACADM CREB1
NF1 GRM1
SFRS11 PTPN11
PRKAR1A DYRK1A
SAFB DUT
ZNF638 DUT
SUZ12 TMEM97
PUM1 HNRNPM
PUM1 NCOA6
AFAP1 RFC3
AFAP1 DAZAP2
SPCS2 YWHAQ
SPCS2 TM9SF2
SPCS2 ARL6IP1
MARCKS YES1
MARCKS SAFB
MARCKS HMGN1
FOXO4 CASR
RCN2 SFRS2
CD300C TFAP2B
TM9SF2 HNRNPU
SRP9 PTP4A1
VAT1 RRAGA
CDH2 DYRK1A
BRPF1 LOC728849
ACADM TOP2B
YY1 CDH2
SFRS11 RCN2
SAFB MUT
SFRS7 HNRNPU
TRIM23 YY1
NID2 ADORA1
NCOA6 TRIM23
NCOA6 TTC3
BCLAF1 EIF4G2
PSMC6 PTPN11
RNF103 TRIM23
MORC3 TOP2B
PUM1 RB1CC1
DAZAP2 PTPN11
TRIP12 BCLAF1
TMEM41B SFRS2
AFAP1 MLLT11
AFAP1 ATP2A2
AFAP1 NCOA6
AFAP1 RNF103
ATP6AP1 SP2
SPCS2 UFD1L
SPCS2 CDH2
SPCS2 BCLAF1
MAPK6 MMD
SFRS2 LOC728849
HNRNPU H3F3A
GJA1 KRT18
MAPK1IP1L TOP2B
LPCAT3 HMGA2
PPP2R5C HNRNPU
EP300 HMGN1
MT3 EFNA3
SFRS11 SRP9
ARF4 SRP9
C12orf32 RPS26
PDGFA DIRAS1
SFRS7 RRAGA
SFRS7 SAFB
EIF1AP1 HNRNPA2B1
BMI1 EPHB3
BMI1 MLLT3
ZCCHC11 BMI1
BCLAF1 XPO1
BCLAF1 DDX18
BCLAF1 PPP2R5E
TRIP12 RB1CC1
PMP2 HES1
RUNX1T1 SSX2
SPCS2 RCN2
UBE3A PYY
CAPRIN1 CCBL2
FOXO4 POU2F2
RBBP4 BRD2
DAZL MBL2
RPL10A RPS9
TNFSF9 CD52
CTRC FOXO4
CDH2 SMAD4
UBE2A HNRNPK
MUT SFRS11
CREB1 HMGN1
YES1 SP3
BMI1 MAPK1IP1L
TRIM23 ACADM
PCNA PRKAR1A
UBXN4 HMGN1
UBE4A KIAA0430
PUM1 UNG
CKAP5 TOP2B
CKAP5 ZNF638
TMEM41B MAPRE1
TMEM41B DYRK1A
CLTC ATP2A2
PSMA3 HNRNPM
TLK2 ATP2A2
UNG HNRNPU
CTNNB1 BRD2
M6PR CASC3
MAPRE1 SP3
ILF3 HNRNPU
FLT1 MPO
WASF3 MAPRE2
WASF3 PTP4A2
NRL GNAT1
TNFAIP1 HNRNPC
HNRNPA2B1 RRM1
ATP2A2 YWHAQ
ATP2A2 CCNG2
ERBB2 CYP21A2
SAFB SMAD4
ALCAM BHMT
MUC2 MUC1
EIF1AP1 SFRS2
EIF1AP1 HNRNPU
RBM15B TOP2B
PHYHIP SCN1B
ZCCHC11 LOC728849
ZCCHC11 CDH2
ZNF638 SFRS7
BCLAF1 DYRK1A
RNF103 HNRNPK
RNF103 EP300
PUM1 TSG101
SP2 MAPK1IP1L
TRIP12 TOP2B
TRIP12 XRCC5
EIF4H DLD
CLTC SLC25A4
SPCS2 RAB21
MARCKS FMR1
RSC1A1 MPO
CRAT MSTP9
HNRNPK LBR
SP3 DYRK1A
WARS SF1
YWHAQ XPO1
DLG4 CD8B
PHB2 IGF2R
MAPRE1 H3F3A
DUSP5 EPHB3
MNX1 HOXB6
CDH2 CCNG2
ACADM EP300
TNFAIP1 MAPRE2
MUT TAF7
PRPH2 TFF1
ARF4 COMT
PRKAR1A HNRNPK
PRKAR1A ACADM
UBC HNRNPK
HNRNPC HMGN1
SAFB HNRNPA2B1
ALCAM NET1
RELA ARF4
EIF1AP1 LOC728849
EIF1AP1 CDH2
EIF1AP1 UBC
HNRNPM NCL
HNRNPM SAFB
PCNA LOC728849
SOD3 ACTR1A
UBXN4 RBBP4
ZCCHC11 TOP2B
RNF103 SP3
RNF103 DUT
HMGB1 ACADM
CKAP5 SFRS11
CKAP5 ZCCHC11
RAB21 ALDH9A1
DAZAP2 ARF4
AFAP1 EIF4G2
ATP6AP1 GSK3A
SPCS2 SMARCA1
KIAA0101 HNRNPA2B1
MARCKS SMAD4
UBE3A CXCR3
PCDHGA12 HIST1H4I
LIG4 KRT19
YWHAQ SFRS2
YWHAQ CREB1
PFKFB1 CELA2B
TM9SF2 RBBP7
CUL3 XPO1
BHMT GAD1
SCNN1G FEV
TCF12 TRIP13
YY1 VBP1
MUT ACADM
ARF4 HSP90B1
SAFB MAPK1IP1L
SAFB PPP2R5C
RPL34 RPS27A
BMI1 HNRNPU
RBM15B CUL3
RBM39 PPP2R5E
TRIM23 CDH2
SST GNAT1
UBXN4 PTPN12
UBXN4 MUT
ZCCHC11 YWHAQ
ZCCHC11 CSTF3
ZNF638 MUT
ZNF638 EIF1AP1
BCLAF1 YWHAQ
RPL39 RPS27
RNF103 SAFB
RNF103 UBXN4
PUM1 PTPN11
PUM1 SMAD4
TRIP12 ZCCHC11
TMEM41B HNRNPK
CLTC PPP1CC
PSMD6 MAPK1IP1L
PSMD6 UBXN4
SPCS2 TOP2B
CCT8 PARP1
TNC PDLIM4
RBBP7 HNRNPK
TFF1 SERPINI1
TFF1 GNGT1
HMGN2 RBBP4
MAPK1IP1L USP7
PTPN11 SFRS2
VBP1 PCBP1
VBP1 SFPQ
SMAD4 SFPQ
FLT1 KCNJ4
ACADM YWHAQ
MUC1 MBL2
PRKAR1A MLH1
CREB1 TOP2B
CREB1 LOC728849
COL4A1 VWF
SCG2 GAGE8
CYCS ACADM
SAFB SFPQ
RPL34 RPS3A
RELA CSTF3
RBM39 PPP2R5C
PCNA CSTF3
MME LPCAT3
ZCCHC11 RBBP4
BCLAF1 UBE2N
PSMD2 YWHAQ
PUM1 RBBP7
PUM1 CDH2
PUM1 UBXN4
CLTC BCLAF1
CLTC GGA3
MARCKS C5orf13
PCBP1 RHEB
XPO1 GOLGA4
PSD CNP
KRT81 DAZL
MCM5 RAD23A
COX6A1 NME1
USP5 HSP90B1
SRP9 VBP1
MNX1 RAD23A
WASF3 MAPK6
ACADM PTP4A1
YY1 RBBP7
SFRS11 YWHAQ
RAB1A RAB2A
CREB1 SFRS2
YES1 CDH2
PPP2R5E RB1CC1
PPP2R5E MCFD2
SAFB BRD2
SAFB YWHAQ
CBFB YES1
TTC3 DUT
MORC3 UBXN2B
PUM1 TRIM23
METAP1 ZNF146
SP2 EIF4G2
AFAP1 ZNF238
AFAP1 BRPF1
AFAP1 TRIM23
PSMD6 TOP2B
SPCS2 VBP1
SPCS2 USP5
SPCS2 SFRS7
MARCKS AFAP1
TYMS CCT6A
TLK2 KIAA0174
MCM5 KRT16
MTMR6 EIF4G2
CCNG2 RBBP7
MAPRE1 PCBP1
TAF7 MMD
CTRC RPS26
CDH2 HNRNPU
ACADM RBBP7
ACADM VAT1
ARF4 RBBP4
PDC PRPH2
PRKAR1A CHGB
CYP11B1 CYP2A13
XRCC5 TOP2B
XRCC5 HNRNPU
THRA CASC3
COX5A H2AFZ
SERPINF2 GCKR
YES1 HNRNPK
YES1 HNRNPU
IGFBP5 COL1A2
HES1 PPAP2B
DHX9 HMGN2
DHX9 PPP2R5E
TRIM23 HNRNPU
UTP14C CPE
DYRK1A BRD2
RNF103 PTPN11
SP2 SFRS11
TRIP12 UNG
PMP2 MT3
HERPUD1 KIAA0174
PSMD6 ZCCHC11
SPCS2 UBE2A
SPCS2 MUT
RPS23 RPL9
PYY MYL3
MARCKS DEK
MARCKS ACADM
CYP3A4 MUC1
TLK2 SFRS11
PCBP1 RRAGA
UNG SFPQ
KRT81 CYP3A4
HNRNPK HMGB2
SP3 RBBP7
PRKCA CCL22
MAPK1IP1L GOLGA4
PPAP2B ARHGEF6
HTATSF1 GDI1
YWHAE H3F3A
TRA2A YWHAQ
PTP4A1 ATP13A3
PTP4A1 HNRNPU
SMAD4 TOP2B
TAF7 PTPN11
MLLT11 TOP2B
MLLT11 LOC728849
IL12RB1 MSTP9
DRD4 HMGA2
YY1 HNRNPK
HNRNPA2B1 HMGB2
YES1 CCNG2
PYGL GAD1
SFRS7 LOC728849
BMI1 H3F3A
RBM39 RBBP4
RBM39 SFPQ
PCNA PTPN11
PCNA EP300
TMEM131 GPC1
DYRK1A SFPQ
FAM120A UBXN4
NCOA6 DUT
PDE6H PRPH2
PUM1 BRD2
CKAP5 YWHAQ
CKAP5 YY1
CKAP5 EIF1AP1
RAB21 SFRS2
ARL6IP1 MAPK6
TRIP12 CUL3
CLTC TAF7
PMP2 ARHGEF6
DAD1 NARS
SPCS2 EIF4G2
SPCS2 CREB1
TLK2 RCN2
TLK2 TTC3
KIAA0317 ZCCHC11
RCN2 HNRNPU
NCOA4 HNRNPU
EPHB3 RSC1A1
TFF1 PDE6B
CD8B KCNJ4
NFIC CES2
CYP2D6 MAP3K10
NEFL NEFM
TM9SF2 MAPK1IP1L
PTPN11 TOP2A
CUGBP2 TOP2B
DAZL LST1
SMAD4 SP3
TAF7 PCBP1
TAF7 HNRNPU
VAT1 HNRNPK
EFNB1 ZNF238
NET1 BHMT
ACADM LBR
IGHG1 IGL@
SFRS11 TAF7
SFRS11 LAMP2
PRKAR1A EPHB3
PRKAR2B TNFAIP1
YES1 ACTG1
FOSB ZFP36
ALCAM PYGL
CSNK1A1 TOP2B
CCT6A HNRNPA2B1
BMI1 EIF4G2
BMI1 RELA
RBM39 CUGBP2
PCNA BMI1
BCLAF1 TRIM23
PSMC6 YY1
RNF103 MAPRE1
SUZ12 PSMB5
SUZ12 MSH6
MORC3 CUGBP2
UBE4A SP3
PUM1 RBM39
PUM1 HMGN1
CKAP5 SAFB
CKAP5 BCLAF1
ACAP1 PHB2
PSMD6 SFRS11
PRDX6 HNRNPH2
SPCS2 YES1
MARCKS RELA
CDC7 SMC1A
TRAF4 ETV5
RBBP7 UNG
SP3 HMGN1
SNCA FGF13
SMAD4 TM9SF2
DUT RCN2
SRP9 PCBP1
CDH2 TOP2B
ACADM TAF7
SMARCA1 SP3
SFRS11 CCNG2
SFRS11 GOLGA4
ARF4 USP5
HNRNPA2B1 YY1
RAB1A PRKACB
SCG2 FGF13
ATP2A2 ATXN10
SNRPE COX7C
YES1 SFRS2
YES1 RBBP7
PPP2R5E C11orf58
GUCA1A PRPH2
MUC2 CYP3A4
FMR1 LOC728849
TMEM97 HNRNPA2B1
RELA ATP2A2
EIF1AP1 SRP9
BMI1 PTPN11
SPTAN1 ATP6V0A1
CSF1R SFRS11
ZNF638 PTPN12
KIAA0174 CYP51A1
HMGB1 LBR
MORC3 BRD2
CKAP5 ATP2A2
SP2 PTPN11
TRIP12 VBP1
TRIP12 ATP5J
ESD IFNA6
EIF4H HNRNPM
TMEM41B EIF4G2
CLTC PTPN11
PSMD6 HSP90B1
PSMD6 TM9SF2
PSMD6 CUL3
PSMD6 ACADM
PSMD6 ATP2A2
TYMS MCM3
C4orf8 NCAPD3
PCBP1 HSPA9
CHGB CSK
RBBP4 H3F3A
SNRNP70 HMGN1
MAPK1IP1L ZMYND11
CUL3 MAPK1IP1L
SMAD4 XPO1
SRP9 RBBP4
TAF7 PPP1R11
MLLT11 SNRNP70
MLLT11 PTP4A1
EPS8 NFE2L1
RPL9 RPL36A
ATP5G3 SUMO1
CTRC C12orf32
CDH2 TM9SF2
PTPRZ1 ETV5
ACADM RBBP4
SFRS11 PTPN12
ARF4 MAPRE1
PRKAR1A SFRS11
THRA H3F3B
PPP2R5E DDX5
SFRS7 H3F3A
EIF1AP1 YES1
BMI1 ALDH9A1
UBXN4 ATP2A2
UBXN4 EIF1AP1
ZNF638 XPO1
UBE2N ATP2B1
KIAA0174 NCOA6
BCLAF1 YY1
PSMC6 ISCU
UBE4A BCLAF1
DAZAP2 EIF1AP1
DAZAP2 HMGN1
DAZAP2 ZCCHC11
SP2 BCLAF1
KIAA0101 HMGN1
PSMA3 DAD1
UBE3A CHRNA2
CASC3 GNA11
TSN SUMO1
SP3 DDX18
PRKACA NFE2L1
MAPK1IP1L RBBP4
CPZ MBL2
ADRA2C LST1
PTP4A1 XPO1
GRK4 TGFB3
TAF7 DYRK1A
VAT1 RBBP4
ACADM BRD2
B4GALNT1 GLRA2
ARF4 PTPN11
AP2B1 DDX5
XRCC5 YWHAQ
ATP2A2 HNRNPC
HNRNPC HNRNPU
PPP2R5E TOP2B
SFRS7 VAT1
KPNB1 HNRNPA2B1
GUCA1A RHO
HES1 ETV5
EIF1AP1 ATP5J
BMI1 DUSP5
UBXN4 HNRNPA2B1
PUM2 PHC2
CSF1R TOP2B
ZCCHC11 RBBP7
ZCCHC11 RRAGA
ZCCHC11 DUT
ZCCHC11 TTC3
ZNF638 MAPK1IP1L
UBE2N ANKRD46
KIAA0174 COMT
PSMC6 PRKAR1A
SUZ12 ZCCHC11
PUM1 RCN2
PUM1 HNRNPK
CKAP5 RBBP4
CKAP5 SFPQ
CKAP5 CDH2
RAB21 PTPN11
ATP6AP1 AAMP
DAD1 SNRPB
PSMD6 SAFB
SPCS2 LEPROT
KIAA0101 HNRNPU
TLK2 HNRNPK
TLK2 HMGN1
KIAA0317 TLK2
SFRS2 SFPQ
RBBP7 COMT
CLIP1 PTCRA
RPS15A RPS27
MAPK1IP1L LOC728849
HTATSF1 DYRK1A
EIF4G2 XPO1
FGF13 FANCC
TBCC CITED2
VAT1 UNG
EP300 HNRNPK
ACADM COMT
TNFAIP1 MRPL49
SFRS11 DDX18
MMP2 COL6A3
PRKAR1A PTPN11
PRKAR1A DUSP5
CD3E CCL22
ATP2A2 PTPN11
ATP2A2 EIF4G2
SNRPE UQCRH
SAFB UNG
SFRS7 UBE2A
SFRS7 MUT
RELA SMAD4
BMI1 FMR1
UQCRC2 HNRNPA2B1
UBXN4 LOC728849
NID2 CSK
TTC3 TOP2B
ZCCHC11 SP3
ZCCHC11 TM9SF2
ZNF638 PCBP1
UBE2N NRIP1
UBE2N C11orf58
NCOA6 EIF4G2
NCOA6 CSTF3
RNF103 SMARCA1
AQP4 DTNA
ARL6IP1 PTPN11
SP2 PUM1
TRIP12 IMMT
TMEM41B YES1
AFAP1 H3F3A
AFAP1 MAPK1IP1L
DAD1 PSME2
PSMD6 PPP2R5E
SPCS2 TAF7
PYY IDH3B
MARCKS HNRNPU
FEV MLLT3
CHGB FEV
NCOA4 HMGN1
RBBP7 RBBP4
PTPN11 NFE2L1
EIF4G2 PTPN11
TRA2B SFPQ
USP11 RENBP
SMAD4 CUL3
CBX1 TOP2B
ALDH9A1 HMGN1
PTPN5 CES2
VAT1 DNAJC7
CSTF3 HNRNPU
CSTF3 MLLT11
EP300 HNRNPC
UBE2A DUT
MUT XPO1
ATP2A2 CSTF3
YES1 ARF4
PPP2R5E HNRNPU
PPP2R5E CUL3
SAFB MAPRE1
SAFB CREB1
GUCA1A PDE6B
VHL ATP2A2
RBM39 NUP153
PCNA H3F3A
PCNA HMGN4
C1S CFH
WAPAL SFRS11
ZCCHC11 SFRS2
ZCCHC11 UFD1L
ZCCHC11 DNAJC7
ZCCHC11 PPP2R5E
UBE2N DDX5
HSD17B8 ACTR1A
BCLAF1 ATXN10
BCLAF1 C5orf13
BCLAF1 CSF1R
CIRBP BMI1
SUZ12 KPNA2
PUM1 XRCC5
PUM1 WAPAL
TRIP12 RBM39
CLTC PRKAR1A
CLTC SAFB
ARHGEF6 EFNA3
GNAT1 MNX1
ATXN10 TOP2B
MCM5 MT3
SP3 USP7
CNTN2 MBL2
CLIP1 MLLT3
HSP90B1 TMED10
MAPK1IP1L CREB1
VBP1 TOP2B
TRA2A RBM4
SRPK3 IL8
CCNG2 SMAD5
MAPRE1 SMAD4
MAPRE1 LBR
CSTF3 SFRS2
NASP RBMX
PTPRZ1 MT3
PTPN12 HMGB2
RPS19 RPS8
SFRS11 ATP13A3
SFRS11 PPP2R5C
ARF4 CCNG2
PRKACB MAP2
MYLPF MEIS1
PPP2R5E XPO1
IHH CLIP1
EPHA7 NET1
LBR LOC728849
RELA PCBP1
RELA MAPK1IP1L
RELA HMGN1
EIF1AP1 DUT
TRIM23 MAPRE1
PCNA UBE2A
UBXN4 RCN2
SPOCK2 FTO
UTP14C RBM15B
ZCCHC11 HNRNPC
ZCCHC11 TRIM23
DNASE1 KLHDC10
ZNF638 TOP2B
HSD17B8 MNX1
LPIN1 NET1
NCOA6 MAPK1IP1L
NCOA6 UBXN4
HMGB1 SFRS2
MORC3 SRP9
PUM1 PPP1R11
RAB21 ACADM
RAB21 HMGN1
ARL6IP1 BMI1
DAZAP2 MAPK1IP1L
DAZAP2 PCNA
TRIP12 NCL
TMEM41B RNF103
AFAP1 SAFB
ATP6AP1 PRKAR1A
DAD1 PDIA6
SPCS2 UBC
CTNNB1 TOP2B
ARD1A C12orf32
HNRNPU BRD2
AZGP1 RAD23A
HSP90B1 RBBP7
PPP2R5C SFPQ
CBX1 DDX5
PTPN5 MFGE8
RREB1 ABL1
SRP9 MAPRE1
RPL10A RPL11
COL11A1 SCNN1G
CDH2 GOLGA4
PTPN12 DYRK1A
MUT HMGN1
THRA ATN1
SAFB HNRNPC
KPNB1 COX5A
PTGES3 TMED2
ADORA1 SCNN1G
RELA SFRS2
BMI1 SFRS2
RBM39 ACADM
TRIM23 RCN2
TRIM23 CREB1
UTP14C BMI1
MRPS27 VAT1
RIMS3 TRIP13
KIAA0232 GNB1
ZCCHC11 SMARCA1
ZCCHC11 TMEM131
ZNF638 HNRNPK
ZNF638 ARF4
UBE2N YY1
BCLAF1 MAPK1IP1L
BCLAF1 CSTF3
PSMD2 CSF1R
UBE4A PTP4A1
UBE4A ZCCHC11
PDIA6 CD63
PDIA6 HSP90B1
ARL6IP1 HMGN1
DAZAP2 UBE2A
SP2 NCOA6
ESD ARD1A
AFAP1 CREB1
AFAP1 HNRNPC
CLTC PPP1R11
SPCS2 CKAP5
KIAA0101 HNRNPK
KIAA0101 TOP2A
PSMC2 ASNS
TLK2 ACADM
RCN2 LOC728849
EPHB3 MPO
MCM5 ARD1A
MCM5 RPS26
RBBP4 TOP2B
ZNF33B HOXB6
KIAA0513 DNM1
EIF4G2 YWHAQ
MLF2 ENO2
FRY SLC8A1
PTP4A1 BRD2
CCNG2 SP3
PPT1 COMT
PPP2R5C PTP4A1
DUT PTPN11
C5orf13 MTMR6
MAPRE1 CCNG2
CSTF3 PTPN11
CSTF3 MTMR6
PROL1 PRM2
ACADM SMAD4
ACADM BRPF1
MVK CHIC1
UBE2A HMGN1
MUT PPP1R11
HRG MYLPF
IMMT YY1
IMMT NCL
HES1 OLIG2
EIF1AP1 COMT
EIF1AP1 TSN
RBM15B MAPK1IP1L
UBXN4 COMT
UBXN4 MAPK1IP1L
UBXN4 TM9SF2
PHYHIP TUBB4
APPBP2 TNFAIP1
ZCCHC11 SMAD4
ZCCHC11 UQCRC2
UBE2N PPP1CB
UBE2N VBP1
SUZ12 MMD
HMGB1 DYRK1A
PUM1 SFRS2
CKAP5 DYRK1A
PTGIR PDE1C
ARL6IP1 HNRNPC
DAZAP2 DUT
DAZAP2 MLH1
SP2 ZCCHC11
TMEM41B SP2
CLTC HNRNPU
PSMD6 DUT
PSMD6 EIF1AP1
PSMD6 DYRK1A
SPCS2 ATP6AP1
KIAA0101 DDX21
XPO1 CAPRIN1
SFRS2 TOP2A
HNRNPK COMT
ACLY MAPK6
RAB8A MLLT3
MAPK1IP1L SFRS2
PHC2 NCOR2
ADRA2C CYP2A13
CUL3 HNRNPU
VBP1 HTATSF1
SMAD4 RCN2
ZNF177 REG1A
CYP51A1 DUT
WASF3 CADPS
PLCB2 DRD4
ACADM SUMO1
YY1 RCN2
YY1 CREB1
SFRS11 HTATSF1
MUT SFRS2
ARF4 YWHAQ
HNRNPA2B1 PCBP1
PDE6A PDC
PDGFRA ETV5
PDGFA ETV5
MPO HLA-DQA1
PPP2R5E MAPK1IP1L
SFRS7 TAF7
RBM25 TOP2B
CBFB SP3
EIF1AP1 MAPRE1
HSPA9 HNRNPU
RBM39 DYRK1A
RFC3 HMGN1
TRIM23 EP300
PCNA LMNB1
SOD3 KRT16
UTP14C TNFAIP1
TTC3 HNRNPA2B1
BCLAF1 TNFAIP1
PSMC6 ACADM
MORC3 XPO1
UBE4A EIF4G2
PUM1 EIF4G2
PUM1 TTC3
PUM1 UBE2N
PUM1 SUZ12
DAZAP2 EP300
SP2 HMGN1
TRIP12 XPO1
TRIP12 SFPQ
ESD KRT16
PSMD6 CKAP5
RPS23 RPL10A
MARCKS LBR
GFRA2 BCAT2
TLK2 CCNG2
TLK2 DUT
TLK2 ZNF638
HIST1H4I KRT19
RCN2 COMT
CNTN2 CYP2A13
CD300C MSTP9
MAPK1IP1L SFPQ
HTATSF1 HNRNPU
EIF4G2 CTNNB1
EIF4G2 SFRS2
PAFAH1B1 SRPK2
VBP1 RBBP4
VBP1 MAPK1IP1L
OS9 PHC2
ZNF238 CLIP1
ZNF238 LOC728849
HDAC2 TCP1
CTCF HNRNPU
SRP9 TRA2B
RPL10A RPL36A
PLCB2 SLC12A1
PTPRZ1 C1orf61
ACADM XPO1
ACADM HTATSF1
ACADM TANK
GFPT1 SMAD4
CSNK2A2 MVK
ARF4 CUL3
PRKAR1A FMR1
XRCC5 VBP1
HNRNPA2B1 VAT1
HNRNPA2B1 ACADM
RAB1A COPS8
ATP2A2 VAT1
HRG CPA3
SAFB CDH2
IHH PTCRA
EPHA7 GAD1
RPL27 RPS27A
BMI1 UBE2A
RFC3 CSTF3
VDAC1 ATP5J
HMGN1 LBR
UTP14C RRAGA
TMEM131 CUL3
DYRK1A H3F3A
ZCCHC11 PTPN11
ZCCHC11 GOLGA4
UBE2N TOP2B
HSD17B8 IGF2R
NCOA6 ZNF638
SUZ12 PPP2R5E
STXBP1 CDK9
AQP4 PTGDS
UBE4A DYRK1A
PUM1 HNRNPA2B1
PUM1 YES1
VPS72 CASC3
NCAPD3 CES2
TMEM41B CSTF3
AFAP1 FMR1
ADM TGFBR2
PSMD6 SMAD4
KIAA0101 H3F3A
KIAA0101 PTPN11
DDX18 BAT1
ETV5 DAZ2
NCOA4 LEPROT
NFE2L1 HNRNPU
RBBP4 SFRS2
RBBP7 SFPQ
YWHAQ CAPRIN1
YWHAQ PPP1CB
YWHAQ RBBP7
POU2F2 HOXB6
EIF4G2 HNRNPK
LPCAT3 DLG4
SNAPC3 RRAGA
TRA2B TOP2B
UFD1L CLOCK
VBP1 NCOA4
VBP1 RBBP7
C1orf61 DAZ2
CCNG2 TM9SF2
VEGFC APOB
TAF7 PTP4A1
KRT16 C12orf32
ACADM YWHAE
ACADM USP5
GFPT1 GOLGA4
SMARCA1 HNRNPU
YY1 TAF7
SFRS11 CYP51A1
MUT DYRK1A
PRKAR1A EIF4G2
CYCS SFRS2
CYCS ARF4
COX5A SNRPB
GSK3A CDK9
ADORA1 DRD4
RELA DUT
EIF1AP1 BRD2
BMI1 CREB1
RBM39 HNRNPU
CACNG1 KRT16
TRIM23 PRKAR1A
TRIM23 EIF1AP1
HNRNPM SRP9
C1S C1R
WAPAL MAPK1IP1L
BCLAF1 DDX5
BCLAF1 CUL3
BCLAF1 RBM39
RNF103 SFRS2
RNF103 YY1
RAB21 ZNF238
ARL6IP1 TTC3
SP2 MAPRE1
TRIP12 RBBP4
SFRS3 UBE2N
ESD PLEC1
CLTC EPS8
PSMD6 SFRS2
PSMA3 EIF4H
PRUNE2 TSPAN7
XPO1 PCBP1
FOXO4 CXCR3
UNG RB1CC1
KRT81 MUC1
MCM5 LRRC16A
RBBP4 DYRK1A
SP3 GOLGA4
DEK SFRS2
YWHAQ PCBP1
PFKFB1 DAZL
SAG PDE6B
MAPK1IP1L HSPA9
ANKRD46 RB1CC1
PTPN11 LOC728849
HTATSF1 MAPK1IP1L
EIF4G2 LBR
LPCAT3 FEV
VBP1 RHEB
USP5 PSMB5
DUT HMGN1
CYP51A1 SMC1A
PPP1R8 ETF1
RPL10A RPS28
MLH1 CSTF3
EP300 CREB1
IER3 GJA1
MT3 DAZ2
CDH2 ZMYND11
NASP UNG
PTPN12 SFRS2
ACADM HNRNPC
SMARCA1 SFRS2
SMARCA1 HNRNPK
SMARCA1 PTPN11
SFRS11 UBE2A
ARF4 LOC728849
PRKAR1A CREB1
STMN1 YWHAB
ATP2A2 TOP2B
HNRNPC SFRS2
PPP2R5E UNG
PECAM1 VWF
RFC3 SFRS2
HNRNPM NASP
HNRNPM DHX9
TMEM131 CDH2
CSF1R RELA
ZCCHC11 DDX18
UBE2N RB1CC1
POFUT1 PLCD1
BCLAF1 PTP4A1
RNF103 PCBP1
SUZ12 KIAA0174
HMGB1 PCBP1
HMGB1 HNRNPK
CKAP5 NCL
AQP2 GH2
SP2 LOC728849
SP2 ACADM
TRIP12 SAFB
CLTC MMD
CLTC PRKACA
CLTC PSMD2
CLTC ARL6IP1
ATP6AP1 CPE
DAD1 YY1
SPCS2 PRDX6
KIAA0101 ALDH9A1
MARCKS XPO1
TLK2 CKAP5
PCDHGA12 FRMPD4
TOP2B SFRS2
KRT81 MUC5AC
MCM5 SOD3
TIAM1 ITPR1
RBM4 MAPRE2
CPZ CYP3A4
TM9SF2 SFRS2
CHRNA2 MCM5
CHRNA2 NF1
TAF15 H3F3A
PPP2R5C DYRK1A
DUT SMC1A
CSTF3 TOP2B
RPS10 RPS18
CTRC TP73
PTPN12 SMC1A
BRPF1 NFIB
ACADM TRA2A
SMARCA1 COMT
RPS19 RPL13A
YY1 VAT1
SFRS11 SMARCA1
EDN2 PLK3
XRCC5 FUBP1
CREB1 HNRNPK
CYCS SEPT7
YES1 RCN2
COX17 CORO1B
TOP2A HMGB2
EIF1AP1 CSTF3
UTP14C UFD1L
SECISBP2L MLH1
PUM2 YWHAQ
ZCCHC11 RBM6
ZCCHC11 RELA
ZNF638 SMC1A
UBE2N PTGES3
NCOA6 ZCCHC11
KIAA0174 HNRNPA2B1
BCLAF1 HTATSF1
BCLAF1 RASA1
DPYSL3 APC
SUZ12 UBL4A
AP2M1 WASF3
AQP4 PHYHIP
RAB21 PSMC6
TRIP12 YWHAQ
EIF4H NCL
AFAP1 EPHB3
WTAP HNRNPM
KIAA0101 RBBP4
NOP14 ZRSR2
SP3 RCN2
PTPN6 ATAD4
AZGP1 TDGF3
IRX4 HAAO
SRPK2 CPE
EIF4G2 HTATSF1
TANK DYRK1A
SCNN1G CYP4A11
PTP4A1 HMGN1
USP5 YWHAQ
CCNG2 DYRK1A
SMAD4 CREB1
GOLGA4 HNRNPU
PPP2R5C XPO1
ALDH9A1 LOC728849
ABCA2 POM121L9P
TAF7 ALDH9A1
PTPRZ1 PLOD2
RPS19 RPS10
YY1 TSN
PRKAR1A SP3
PRKAR1A HNRNPU
HNRNPA2B1 SFRS2
HNRNPA2B1 NCL
UBC RNF113A
UBC LOC728849
ATP2A2 SRP9
AMD1 CLCN3
IMMT PPP2R5E
PECAM1 COL4A1
RELA HNRNPU
EIF1AP1 HMGN1
CAP1 PRKAR1A
PCNA DYRK1A
TMEM131 MAPK1IP1L
TMEM131 SFRS11
CSF1R PXN
ZCCHC11 CUL3
ZNF638 CYP51A1
HSD17B8 MCM5
NCOA6 YES1
BCLAF1 GTF2I
CIRBP EFNB1
UBE4A SAFB
PUM1 NASP
CKAP5 RB1CC1
CKAP5 PCBP1
CKAP5 UNG
CKAP5 H1FX
DAZAP2 YES1
SP2 DYRK1A
TRIP12 PCBP1
TRIP12 GANAB
EIF4H YY1
TMEM41B HMGN1
AFAP1 EIF1AP1
CLTC SP2
KIAA0101 SFRS2
EIF4G1 ADRA2C
COL1A2 CFH
UNG BRD2
CD52 MAP3K10
CD52 FAS
CD52 SIGMAR1
HOXB6 PRB2
GLRA2 IGHA1
CXCR7 GAD1
TAF15 HMGN1
ZNF238 GRM8
CTCF PTPN11
MT3 IFNA6
INSM1 CD24
SMARCA1 IL8RB
EPHA3 GAD1
YY1 TSG101
RPS6 RPS8
UBE2A COMT
ATP5J DYNLL1
ARF4 HSPA9
HNRNPA2B1 DUT
HNRNPA2B1 SFRS11
UBC UFD1L
MYL3 PLEC1
ATP2A2 RCN2
PDGFRA MT3
SAFB RBBP7
UQCRFS1 AP2S1
UQCRFS1 H2AFZ
CBFB RBBP7
RELA SMARCA1
EIF1AP1 CTNNB1
RBM39 SFRS11
TRIM23 HNRNPK
PCNA TWF1
UQCRC2 SAFB
GH2 LPCAT3
UBXN4 MSH6
WAPAL YES1
PUM2 MAPRE2
EDEM1 ODF1
NID2 PRKAR1A
CSF1R EIF4G2
UBE2N ATP5J
UBE2N PRKACB
FAM120A HSP90B1
BCLAF1 SFPQ
PUM1 TSN
PUM1 LOC728849
PUM1 ATP2A2
AQP2 LPCAT3
DAZAP2 SP3
SP2 APPBP2
SFRS3 RBBP4
MOBP RBP3
AFAP1 RAB21
TAGLN2 ARHGAP1
CLTC NOMO1
PSMD6 PTPN11
SPCS2 EP300
SPCS2 PSMC6
RPS23 SNRPE
MARCKS UBE4A
MARCH6 CPE
KIAA0317 SFRS11
BCL9 POM121L9P
CHIC1 RNF113A
XPO1 CREB1
SFRS2 COMT
ITGA7 TRIP13
RPS8 RPL11
ACLY PSMB5
NFIC MFGE8
NFIB HMGN1
EIF4G2 SP3
PAFAH1B1 MAPK6
EIF3E PABPC1
RPS28 RPL11
SLC12A1 MLLT3
CUL3 SFPQ
VBP1 YWHAQ
PTP4A1 LOC728849
PTP4A1 CREB1
RRAGA HNRNPU
HDAC2 CD24
GPS1 DHPS
TAF7 RBBP4
TAF7 HMGN1
EP300 CCNG2
WASF3 GNB1
AAMP PSD
PTPRZ1 TRAF4
ACADM VBP1
RPS3A RPS27A
YY1 HSP90B1
YY1 HIF1A
UBE2A DYRK1A
CDK2 HNRNPK
IL12A MEIS1
MUT YWHAQ
MUT LOC728849
MUT CSTF3
HNRNPA2B1 H2AFZ
TOP2B APC
ATP2A2 XPO1
YES1 SMARCA1
POLA2 IL8RB
RELA IL8RB
EIF1AP1 RBBP4
BMI1 RCN2
PWP1 HNRNPU
TRIM23 RELA
HNRNPM HDAC2
UQCRC2 DDX21
SOD3 HOXB6
AOC2 ELANE
UBXN4 UNG
EDEM1 CYP2F1
TTC3 ACADM
ZCCHC11 EIF4G2
ZCCHC11 HNRNPA2B1
ZCCHC11 YES1
ZNF638 BIRC2
HSD17B8 MT3
NCOA6 CDH2
RPL39 RPL34
PSMC6 ARF4
PUM1 DDX18
PUM1 ZNF146
ARL6IP1 UBXN4
AQP2 PTPRN
GNPDA1 UBE2N
NCAPD3 GH2
SP2 CIRBP
AFAP1 YES1
CLTC DAZAP2
DAD1 H2AFZ
PSMD6 PDIA6
SPCS2 PPP1R11
SPCS2 TANK
SPCS2 SMAD4
SPCS2 RRAGA
MARCKS ACTG1
MARCKS TMEM41B
TLK2 CDH2
KIAA0317 TOP2B
KIAA0317 RBM15B
KIAA0317 SPCS2
PCBP1 TOP2A
NUP153 TOP2B
XPO1 NUP153
XPO1 BRD2
YWHAQ HMGN1
NFIC THRA
COL4A2 FN1
MAPK1IP1L YWHAQ
MEIS1 SLC6A3
TM9SF2 PCBP1
ANKRD46 ATP6V1B2
PTPN11 PCBP1
FTO RABGGTA
TRA2A PCBP1
TBR1 HOXD3
TBR1 PSMD14
SCNN1G IDH3B
PTP4A1 HNRNPK
SMAD4 RBBP7
GPR17 CPLX2
DUT SFRS2
MAPRE1 RBBP7
MAPRE1 HNRNPC
CYP51A1 PSMB5
SRP9 BRD2
SRP9 YWHAQ
SRP9 SMAD4
TAF7 HMGN2
DUSP5 MT1F
COL11A1 HOXB6
TP53BP1 TOP2B
IL12RB1 CYP2A13
GUCA2A TP73
AAMP MLH1
ACADM TSG101
SMARCA1 CDH2
RELB FOXO4
CFH COL3A1
MUT YY1
ATP5J PCBP1
ARF4 TOP2B
ARF4 VBP1
XRCC5 MUT
MYL3 HOXB6
ATP2A2 NFE2L1
CYCS PCBP1
CYCS YY1
ACTG1 TRA2B
DMD ATP6V1B2
SAFB CYP51A1
SFRS7 ARF4
RELA RCN2
RELA EIF4G2
EIF1AP1 HTATSF1
DHX9 NUP153
BMI1 MT1F
RBM15B TNFAIP1
CACNG1 CXCR3
MXD1 PRM2
TRIM23 CCNG2
HNRNPM DDX5
UBXN4 H3F3A
SECISBP2L CPE
ZCCHC11 CREB1
NCOA6 YY1
PSMD2 USP7
SUZ12 VAT1
SUZ12 SMC1A
REG1P DMD
PDIA6 IMMT
PUM1 HSPA9
ARL6IP1 MMD
DAZAP2 CSF1R
SP2 AAMP
SP2 HNRNPC
SP2 TRIM23
TRIP12 MAPK1IP1L
PSMD6 CDH2
SPCS2 NFE2L1
SPCS2 PCNA
SPCS2 RHEB
PYY FXYD3
TLK2 DYRK1A
TLK2 DAZAP2
KIAA0317 SAFB
SH3GL3 RABGGTA
MAPK6 MAPRE2
MCM5 CYP4A11
ZNF33B PRB2
CLIP1 FEV
SNRNP70 H3F3A
EED HNRNPU
LTB INHA
NFIB H3F3A
POLR2G ACTR1A
ZNF238 FMR1
DUT SP3
SRP9 XPO1
TAF7 PRNP
TAF7 YWHAQ
TAF7 POLR2G
DUSP5 TERF1
MNX1 CYP4A11
NET1 IL11RA
EP300 ZNF238
RPS27A RPS28
NASP CAMLG
ACADM NFE2L1
ACADM PPP2R5C
GFPT1 HNRNPU
SMARCA1 HMGN1
YY1 NARS
YY1 HMGN1
RPS6 RPS27A
SFRS11 TANK
MUT PTPN11
ATP5J RRAGA
ARF4 TSN
ARF4 SFPQ
ARF4 SP3
PDC TFF1
PRKAR1A CPE
PRKAR1A EFNB1
ATP2A2 RBBP4
ACTG1 SMAD4
ACTG1 MAPRE1
DMD PSMD14
SAFB VAT1
TMED10 P4HB
GUCA1A PLP1
ADORA1 NUCB1
ADORA1 COL11A1
RPL27 RPL9
EIF1AP1 TOP2B
EIF1AP1 CYCS
RBM15B YWHAQ
TRIM23 TOP2B
TRIM23 YES1
HNRNPM NUP153
PCNA LBR
SLC25A4 PPP1R11
UQCRC2 DNAJC7
UBXN4 TRA2A
UBXN4 PCNA
WAPAL XPO1
ZCCHC11 PPP2R5C
ZNF638 MSH6
ZNF638 CDH2
KIAA0174 TMEM131
BCLAF1 ATP2A2
UBE4A TOP2B
UBE4A CSTF3
PUM1 VAT1
PUM1 ALDH7A1
VPS72 AAMP
ARL6IP1 CSTF3
ARL6IP1 SFRS11
ARL6IP1 DYRK1A
ARL6IP1 ZNF638
SP2 MLH1
SFRS3 C11orf58
TMEM41B PTP4A1
AFAP1 TOP2B
DAD1 SUZ12
PSMD6 USP5
SPCS2 HSP90B1
SPCS2 RBM15B
SPCS2 TRIP12
MARCKS SP3
MARCKS BMI1
MARCKS PUM1
PSMA3 ATP2B1
PSMA3 UBE2N
TLK2 CYP51A1
PSMD12 CLTC
KIAA0317 HNRNPU
KIAA0317 MAPK1IP1L
FRMPD4 KRT19
ATP13A3 DYRK1A
LEPROT ATXN10
FEV CSK
BCAP31 RPN2
ACLY MAPRE2
MAPK1IP1L UNG
HTATSF1 DDX18
SLBP PCBP1
TRA2A HMGN1
POLR2G PRCC
RENBP AGER
HERC1 PPP2CA
SMAD4 PCBP1
ZNF238 INPP5E
KPNA2 PTPN11
SRP9 RBBP7
TAF7 RBM4
VAT1 MAPK1IP1L
MLLT11 HMGN1
CSTF3 MAPK1IP1L
RPL10A RPL35A
TRIM26 MLF2
IER3 ID3
RPS27A COX7C
FLT1 GLA
ACADM SP3
GFPT1 CDH2
SMARCA1 TM9SF2
RELB AZGP1
CACNA2D1 PHLDA1
SFRS11 RBBP4
NCL SFPQ
CSNK2A1 CAPRIN1
PLP1 TFF1
ARF4 SMARCA1
PRKAR1A CDK9
HNRNPA2B1 ARF4
CTRB1 MT3
ATP2A2 TANK
HNRNPC HNRNPK
IMMT SUMO1
SFRS7 CSTF3
GUCA1A RBP3
PTGES3 AMD1
MUC2 MBL2
CBFB CCNG2
DLD PPP1R11
BMI1 NCOA4
RFC3 MAPRE1
TMEM131 ARF4
TMEM131 CBFB
SECISBP2L CLOCK
ZCCHC11 UNG
ZNF638 PPP2R5E
NCOA6 SP3
BCLAF1 SMAD4
BCLAF1 FUBP1
BCLAF1 SLC25A46
PSMD2 TOP2B
PSMD2 SMARCA1
SUZ12 SLC20A1
AP2M1 ATP5F1
MORC3 CTNNB1
PUM1 RHEB
NUP93 MAPRE2
METAP1 SFPQ
DAZAP2 HNRNPC
SP2 EIF1AP1
SP2 RBM15B
SP2 CSF1R
TRIP12 HNRNPM
EIF4H PCBP1
ATP6AP1 HNRNPC
PRDX6 ARF4
SPCS2 SP3
SPCS2 VAT1
KIAA0101 SAFB
KIAA0101 SUZ12
TLK2 PRKAR1A
TLK2 EIF1AP1
KIAA0317 BCLAF1
TOP2B DDX5
TOP2B CD24
NRGN LTB
MT1X MPO
CDKL1 PECAM1
M6PR MPO
CPZ POMC
CPZ MUC2
EIF4G2 H3F3A
TRA2B NUP153
SLC12A1 DLG4
RENBP MGST2
PTP4A1 YWHAQ
CCNG2 HNRNPK
INPP5E CLIP1
KPNA2 TOP2A
PTPN5 ATAD4
MAPRE1 HMGB2
TAF7 NARS
TAF7 LOC728849
MLLT11 MTMR6
RPS9 RPS8
IL8RB GDI1
CDH2 HNRNPK
PLCB2 EPHB3
PLCB2 INPP5E
AAMP BMPR2
BRPF1 HNRNPU
TNFAIP1 CSTF3
YY1 PPP2R5C
SFRS11 ARFIP2
MUT EED
RPS16 RPS5
ARF4 GOLGA4
XRCC5 DDX18
PDGFRA C1orf61
ACTG1 PPP1R8
YES1 SRP9
PPP2R5E NRIP1
PPP2R5E ATP5J
SAFB TANK
SAFB VBP1
SFRS7 HNRNPA2B1
RBM25 ZMYND11
CBFB SMAD4
RELA SAFB
EIF1AP1 NCL
BMI1 SFRS7
AOC2 POLA2
UBXN4 MAPRE1
NID2 CLIP1
CSF1R HTATSF1
ZCCHC11 NRIP1
UBE2N MCFD2
UBE2N CYCS
BCLAF1 MLLT11
RPL39 RPS3A
PSMC6 NFE2L1
AP2M1 PTP4A2
MORC3 DYRK1A
PUM1 GFPT1
PUM1 RBM15B
CKAP5 HNRNPA2B1
SNRK PRKAR1A
RAB21 LOC100131892
RAB21 EP300
RAB21 NID2
DAZAP2 COMT
DAZAP2 CCNG2
DAZAP2 UBC
SP2 WARS
TRIP12 EIF1AP1
SFRS3 PSMA1
EIF4H PSMB5
RAC1 PRKACA
TAGLN2 CD34
ATP6AP1 YWHAB
PSMD6 PCBP1
PSMD6 UBE2N
PSMD6 TRIP12
PRDX6 PSMD6
KIAA0101 SPCS2
PSMA4 SUMO1
ATXN10 DDX5
CAPRIN1 ATXN10
NUP153 BRD2
DDX18 HNRNPU
SPARCL1 A2M
NRIP1 DDX5
RBBP7 HMGN1
ATP5F1 RRAGA
XIST TRIP13
ENO2 ATP1A3
CPE CLOCK
PTPN11 UNG
UFD1L RRAGA
NEUROD2 ATN1
CCNG2 HNRNPU
SMAD4 RBBP4
SMAD4 FMR1
LOC100131892 HNRNPC
GP2 TTC1
C5orf13 TOP2B
TAF7 ISCU
MLLT11 TUBA1A
ACADM HIF1A
KDELR2 SLC25A3
RPS19 RPS7
SFRS11 H3F3A
NCL NASP
NCL YY1
HNRNPA2B1 DDX21
HNRNPA2B1 SMC1A
YES1 PCBP1
PPP2R5E VBP1
SAFB H3F3A
SAFB HDAC2
IGFBP5 COL3A1
CBFB MAPK1IP1L
CBFB CDH2
RELA EP300
DHX9 RBBP4
CRYZ CXCR7
EN2 PTHLH
MXD1 PROL1
ATP2B1 C11orf58
UBXN4 UBE2A
UBE2N RPA2
POFUT1 FOXO4
BCLAF1 MUT
BCLAF1 ZNF638
RPL39 SLC36A2
ADIPOQ MFGE8
GANAB PDIA6
DAZAP2 PRKACA
DAZAP2 TRIM23
DAZAP2 UBE4A
NCAPD3 NFIC
TRIP12 ZNF638
ESD EFNA3
EIF4H SEPT7
AFAP1 PTP4A1
AFAP1 UBE2A
EIF4A3 SEC13
ATP6AP1 HERC1
PSMD6 CYCS
PRDX6 RNF103
SPCS2 UBE4A
CCND2 H3F3B
MARCKS BRD2
PSMA3 CCT5
CYP3A4 SERPINB2
UBE3A TP73
UBE3A ARD1A
TLK2 UBXN4
ARHGEF12 STXBP1
KIAA0317 TNFAIP1
PIK3CD BCL9
XPO1 SFPQ
PPP1R11 HSPA9
SFRS2 LBR
RBBP4 HMGN1
RBBP7 HSPA9
ZNF33B IFNA6
RAB8A CSK
GRM8 KL
IDH3B FEV
CPZ MUC1
TSG101 HMGN1
SRPK3 NRGN
C11orf58 TMED2
GPR17 SPI1
CALCOCO2 COMT
CSTF3 DUT
CSTF3 FMR1
BATF IL8
FUBP1 HNRNPU
ARHGAP1 HLA-DQA1
RPS27A RPL36A
KRT16 PRB2
CDH2 XPO1
CDH2 PTPN11
PTGDS SCN1B
TNFAIP1 CASC3
SFRS11 SRP54
SFRS11 USP14
MUT RBBP7
RAP1GAP POM121L9P
PRKAR1A NFE2L1
CCL2 AVPR1B
IL4 GAST
OXT PLCD1
GSK3A STMN1
KPNB1 VAT1
UQCRFS1 SNRPB
RELA SP3
EIF1AP1 SFPQ
VHL MAPK1IP1L
DHX9 NASP
BMI1 SAFB
SST ATP1A3
SECISBP2L MADD
APPBP2 MLH1
ZCCHC11 ATP5J
ZNF638 ATP2A2
UBE2N SLC25A46
NCOA6 CYP51A1
BCLAF1 UFD1L
BCLAF1 USP14
SUZ12 PTPN11
SUZ12 UBXN4
AP2M1 PPP1R11
PUM1 SFRS7
CKAP5 CUL3
RAB21 ATP2A2
GANAB VDAC1
PTGIR MCHR1
SP2 RNF103
TRIP12 BRD2
TRIP12 MUT
TRIP12 MCFD2
EIF4H TRIP12
AFAP1 RCN2
EIF4A3 VEZF1
CLTC PTP4A2
ADM VWF
SPCS2 ALDH9A1
SPCS2 TNFAIP1
KIAA0101 MSH6
PYY KRT16
TOMM20 PPP2R5E
RAD23A RPS26
CDC7 HNRNPA2B1
PSMD11 GGA3
C4orf8 NFIC
TFAP2B MSTP9
MAPRE2 DDX5
HMGA2 ADRB3
PPP1R11 PCBP1
MT1X RSC1A1
MT1X MT1F
HNRNPU RHEB
IFNA6 ACTR1A
IDH3B FXYD3
EBNA1BP2 PCBP1
LPCAT3 CD8B
UFD1L PCBP1
UFD1L PHC2
RPS28 RPS8
SLC12A1 HMGA2
CUL3 BRD2
DUT HNRNPU
CTCF RCN2
SRP9 HNRNPK
VAT1 H3F3A
CDH2 SFPQ
GFPT1 CCNG2
YY1 GOLGA4
RPS6 RPS3A
ATP5J UFD1L
ARF4 HMGN1
XRCC5 NCOA4
TROVE2 CLCN3
MYL3 CCL22
CYCS YWHAQ
MYLPF TNFAIP3
SNRPE RPL36A
MPO KCNJ4
YES1 LOC728849
SAFB HIF1A
RPL34 RPS6
UQCRFS1 ATP5J
LBR H3F3A
DHX9 UNG
BMI1 MUT
RFC3 PRKAR1A
TRIM23 XPO1
HNRNPM TCP1
PCNA PCBP1
PCNA SFRS7
ATP2B1 NARS
PARP1 DHX9
UBXN4 BIRC2
KIAA0232 CBX1
ZNF638 LOC728849
ZNF638 TAF7
ZNF638 TMEM131
UBE2N ZCCHC11
KIAA0174 SFRS11
BCLAF1 SRP9
BCLAF1 CSNK2A1
RNF103 CSTF3
SUZ12 DNAJC7
UBE4A TNFAIP1
PUM1 SLBP
PUM1 CTCF
GNPDA1 MCFD2
LOC100133166 MAPRE2
NCAPD3 PTPRN
SP2 HNRNPU
TRIP12 HNRNPU
MOBP PDE6B
EIF4H PPP2R5E
AFAP1 ZCCHC11
CLTC DDX5
PSMD6 GOLGA4
PRDX6 RELA
SPCS2 RBBP4
SPCS2 CCNG2
RPS23 RPL36A
RPS23 RPS27A
PSMA3 YY1
UBE3A POU2F2
PSMD12 PRKAR1A
ARHGEF12 CLIP1
KIAA0317 ZNF638
TP73 CASR
SALL2 GNB1
SLC25A3 PCBP1
RAB8A FEV
RPL35A RPS8
HSP90B1 PSMB5
PPAP2B AP3S2
PTPN11 CREB1
NARS PSMB5
EIF4G2 RBBP4
SLC12A1 RGS19
RHO GNGT1
USP5 VBP1
DNAJC7 YWHAQ
SMAD4 HNRNPK
DDX21 RBBP7
CALCOCO2 PSMB5
VAT1 DDX21
CSTF3 EPHB3
CSTF3 TAF7
RPL27A RPS15A
RPL9 RPL35A
FUBP1 TOP2B
CTRC HOXB6
GFPT1 RCN2
GFPT1 SP3
TCF12 TM4SF4
MUT MAPK1IP1L
PRKACB CSNK2A1
ATP2A2 HSPA9
DMD RAB1A
RPS17 RPS19
PPP2R5E RBBP4
PPP2R5E NARS
SF1 JUP
SFRS7 DUT
EIF1AP1 H3F3A
EIF1AP1 PTPN11
CFB ATM
BMI1 PCBP1
RBM39 SUMO1
PWP1 VBP1
KRT10 SNRPB
PPP2R1A DHPS
PHYHIP ALDH1A1
IGL@ BRPF1
DYRK1A LBR
ZCCHC11 RBM15B
UBE2N CUL3
UBE2N RBM39
KIAA0174 EIF1AP1
KIAA0174 UBXN4
BCLAF1 ACADM
BCLAF1 ARF4
PSMC6 SFRS11
RNF103 CREB1
AP2M1 PPP1CC
CKAP5 TTC3
VPS72 GNA11
GANAB ATP2B1
SP2 CASC3
SP2 ATP2A2
EIF4H ARF4
AFAP1 HNRNPU
CLTC ALDH9A1
KIAA0101 LOC100131892
KIAA0101 YY1
MARCKS DDX18
MARCKS NCOA6
MARCKS SP2
TLK2 HNRNPU
CDC7 ZNF638
MADD LOC728849
RB1CC1 BRD2
RBMX NUP153
TRAF4 DAZ2
RBBP4 RB1CC1
FUS SF1
RPS8 RPL6
HNRNPU TOP2A
CPE HNRNPC
NFIC ATAD4
NFIC ADRB3
RBM4 ATP5F1
DLG4 NOTCH3
TM9SF2 HSP90B1
SLBP SFPQ
EIF4G2 DDX18
SMARCD1 ODF1
UFD1L ATP5F1
CHRNA2 IFNA6
SLC12A1 MT1X
C11orf58 RBBP7
TAF15 HNRNPK
PTP4A1 LBR
SMAD4 EIF4G2
ZNF238 HMGN1
GFER LOC201229
SRP9 CTNNB1
SRP9 SUMO1
TAF7 HNRNPK
COL11A1 DRD4
ATP5G3 PCBP1
PTPN12 LOC728849
EPHA3 NET1
MUT DDX18
MUT RBBP4
PLP1 RCVRN
XRCC5 GTF2I
HNRNPA2B1 UNG
HNRNPA2B1 DYRK1A
OSM CYP3A4
ATP2A2 PTP4A1
ATP2A2 USP5
RPS17 RPS18
SAFB ATXN10
SAFB TSG101
IMMT PCBP1
ZNHIT3 PPP1R11
GUCA1A GNGT1
LBR TOP2A
EIF1AP1 RBBP7
CRYZ PYGL
HNRNPM HNRNPA2B1
UQCRC2 VAT1
CYP2F1 PPP2R1B
PPP2R1A GPS1
UBXN4 PSMB5
RIMS3 TM4SF4
DYRK1A SNRNP70
CSF1R C5orf13
ZCCHC11 UTP14C
USP10 DYRK1A
KIAA0174 UBE2A
BCLAF1 EIF1AP1
BCLAF1 HSPA9
CIRBP ZNF238
SUZ12 PCBP1
SUZ12 WIPF2
SUZ12 DDX21
ZC3H3 LTB
REG1P ATAD4
PUM1 GOLGA4
CKAP5 PPP1R11
RAB21 UBXN4
ARL6IP1 SMAD2
DAZAP2 CREB1
TRIP12 CYCS
TRIP12 GNPDA1
EIF4H IMMT
CLTC YWHAQ
PSMD6 IMMT
SPCS2 HTATSF1
SPCS2 PSMD2
SPCS2 SUZ12
MARCKS CUGBP2
MARCKS ATP2A2
MARCKS RNF103
MARCH6 ZNF638
TLK2 MAPRE1
ARHGEF12 CAP1
C4orf8 OR2H1
LRRC16A IFNA6
XPO1 CCBL2
NOTCH3 PLEC1
SFRS2 BRD2
RBBP7 ZMYND11
CLIP1 CHGB
CPZ KRT81
FTO CES2
LPCAT3 RNF113A
TANK CREB1
PICALM RB1
MAPRE1 RBBP4
MAPRE1 TOP2A
SRP9 PTPN11
IL8RB MAPK1IP1L
ILF3 NCOA4
WASF3 NFE2L1
SMARCA1 DYRK1A
YY1 EIF4G2
MUT HNRNPK
PRKAR1A TNFAIP1
ZNF8 BBS9
ATP2A2 H3F3A
SNRPE RPL9
GAST VEGFC
SF1 GNA11
FOSB DUSP1
IMMT CYCS
ZNHIT3 AP2B1
UQCRFS1 POLR2E
ADORA1 CLIP1
HCFC1 SON
RELA TOP2B
RELA PTP4A1
EIF1AP1 SMAD4
EIF1AP1 PTPN12
PCDH1 HMGA2
RBM39 PNN
ATP6V1A RAB2A
PWP1 PCBP1
TRIM23 SRP9
HNRNPM NARS
C1S FRZB
UBXN4 NFE2L1
DCUN1D4 TOP2B
NID2 BMI1
TTC3 TAF7
ZCCHC11 TRA2A
UBE2N RBBP4
UBE2N AP2B1
UBE2N DHX9
LPIN1 GAD1
FAM120A COMT
BCLAF1 CREB1
PSMC6 MAPRE1
PSMC6 CREB1
SUZ12 SFRS11
HMGB1 SAFB
STXBP1 NEUROD2
UBE4A PSMD2
GPM6A GDI1
PUM1 SP3
PUM1 RNF103
VPS72 FUS
SYT11 DPYSL2
ARL6IP1 ACLY
DAZAP2 RBBP7
GNPDA1 GANAB
SP2 SP3
SP2 FMR1
TMEM41B CSF1R
CLTC ACLY
CLTC HNRNPC
KIAA0101 HMGB2
PYY COL11A1
CYP3A4 F13B
SCAMP1 PRKACB
TLK2 SUZ12
CDC7 YY1
CDC7 PSMD6
CDC7 SPCS2
PSMD12 YWHAB
PSMD12 ATP6AP1
PCBP1 CREB1
CHIC1 RELA
RPN2 TMED10
RSC1A1 MT1F
RBBP4 NUP153
ADSL SSR2
DPF2 MPP2
RBM4 RHEB
PTPN11 TOP2B
SLBP HNRNPU
SLBP EBNA1BP2
CHRNA2 C12orf32
TRA2A TM9SF2
TRA2A RRAGA
C11orf58 NRIP1
TAF15 NFIB
CCNG2 PTPN11
SMAD4 HMGN1
GOLGA4 TOP2B
DUT MAPK1IP1L
MAPRE1 DUT
SRP9 HMGN1
VAT1 RBBP7
VAT1 POLR2G
COL11A1 NNT
CDH2 VBP1
NASP ZNF146
ACADM SNRNP70
YY1 C11orf58
YY1 PTP4A1
ATP5J SUMO1
ARF4 CSTF3
PRKAR1A MLLT3
XRCC5 PCBP1
ZNF8 FLT1
ATP2A2 TAF7
DMD NRL
YES1 XPO1
YES1 HMGN1
PPP2R5E PPP2R5C
AGFG1 YES1
SFRS7 ISCU
RPL34 RPL10A
ADORA1 MLLT3
SLC20A1 KPNA2
EIF1AP1 UFD1L
CRYZ NET1
PCDHGC3 ARHGAP1
RFC3 HNRNPK
SNRPN ARF3
GH2 TAF1
UBXN4 HMGB2
UBXN4 ISCU
UBXN4 TAF7
WAPAL RABGGTB
WAPAL HNRNPU
ZCCHC11 CSF1R
UBE2N ATXN10
NCOA6 HNRNPU
NCOA6 RELA
STXBP1 ARVCF
UBE4A MTMR6
CKAP5 SUZ12
RAB21 CSTF3
GANAB MCFD2
ARL6IP1 SAFB
DAZAP2 SNRK
TRIP12 DLD
TMEM41B ZCCHC11
CLTC ATXN10
DAD1 KPNB1
PSMD6 PPID
SPCS2 NRIP1
SPCS2 SRP9
SPCS2 CSF1R
GFRA2 BCAM
DNASE2 FOSL1
CDC7 HNRNPK
CAMP CD79A
LEPROT HNRNPU
RABGGTA H3F3B
NRGN F13B
TRAF4 EFNA3
CASC3 H3F3B
MCM5 IGF2R
ZNF146 RBMX
ZNF33B IGF2R
SP3 XPO1
RPS8 RPS7
DEK CAPRIN1
YWHAQ RRAGA
PRKACA YWHAB
POMC CYP3A4
PGK1 PPP1R11
GRM8 CHGB
PSMD14 ATP6V1B2
PTPN11 MMD
PTPN11 EED
EIF4G2 TUBA1A
MCHR1 SPI1
UFD1L YWHAQ
CUL3 YWHAQ
VBP1 DYRK1A
INPP5E EPHB3
NKX2-5 GAGE8
SRP9 UBE2V2
SRP9 CUL3
CPA2 TRIM15
RPL9 RPS27
EP300 EPHB3
FLT1 HLA-DQA1
SEPT7 ACSL1
AAMP SF1
BRPF1 PCBP1
ACADM MLLT11
SMARCA1 HTATSF1
TNFAIP1 MLH1
TNFAIP1 CLOCK
YY1 COMT
SFRS11 SFPQ
SFRS11 CUL3
SFRS11 MLH1
MUT TOP2B
NCL SFRS11
ARF4 VAT1
PRKACB ATXN10
PDC GNGT1
YES1 EP300
RRAS CYP2A13
PPP2R5E NCL
SAFB NFE2L1
SAFB SP3
UQCRFS1 SUMO1
ADORA1 RAB8A
RPL27 COX7C
RELA CDH2
RBM39 PCBP1
RBM39 CUL3
RFC3 HNRNPU
CYP4A11 ZNF33B
TRIM23 ARF4
PCNA NEK4
CYP2F1 CYP4A11
TMEM131 CCNG2
TTC3 PTPN11
ZCCHC11 RCN2
ZCCHC11 MAPRE1
ZCCHC11 EP300
ZNF638 NRIP1
ZNF638 RBBP7
ZNF638 NARS
ZNF638 VBP1
USP10 CSTF3
NCOA6 HMGB2
NCOA6 TSG101
KIAA0174 PTPN12
KIAA0174 SMC1A
SUZ12 UNG
STXBP1 SECISBP2L
MORC3 SFRS2
UBE4A CAPRIN1
UBE4A TRIM23
TGFBR2 A2M
PUM1 SUMO1
PUM1 TAF7
GANAB SRP14
ARL6IP1 LOC728849
ARL6IP1 ACADM
AQP2 ADRB3
SP2 SMARCA1
VEZF1 SUZ12
PSMB4 VDAC1
TMEM41B HNRNPC
TMEM41B RELA
TMEM41B RAB21
AFAP1 SMARCA1
RAD23B PPP2R5E
DAD1 SEC61B
PSMD6 XPO1
PRDX6 DUT
SPCS2 TTC3
KIAA0101 DYRK1A
MARCKS SFRS2
CFLAR PLK4
UBE3A AZGP1
TLK2 LOC728849
TLK2 USP5
KIAA0317 SUZ12
C4orf8 AQP2
CAPRIN1 ABI2
CAPRIN1 HNRNPU
RB1CC1 SFPQ
PCBP1 TOP2B
BCL9 SSX2
XPO1 HNRNPK
CASC3 SF1
EPHB3 MLLT3
FOSL1 DAZL
DDX5 SFPQ
IDH3B PTCRA
TSG101 MAPK1IP1L
CCDC106 PTCRA
PTP4A1 PCBP1
OLIG2 EMP2
INPP5E RAB8A
USP11 MGST2
SMAD4 ZMYND11
SMAD4 PTPN11
GOLGA4 HIF1A
CDK4 PCBP1
SP140 CD300C
ALDH9A1 PCBP1
IL17A FOXO4
DUT PCBP1
DUT RBBP7
ALCAM TNC
TAF7 SFRS2
VAT1 YWHAQ
CSTF3 ZNF238
MNX1 RPS26
IL12RB1 FBLN1
ITPR3 LOC91316
IER3 KRT18
RPS27A RPL11
BRPF1 CSTF3
ACADM SFPQ
ACADM RRAGA
GFPT1 ZMYND11
IGHG1 LOC91316
UBE2A SFRS2
UBE2A ISCU
SLC25A46 GABRB3
SFRS11 TM9SF2
SFRS11 DNAJC7
MUT HNRNPC
PRPH2 PDE6B
NCL SUMO1
ARF4 XPO1
ARF4 UNG
PRKAR1A HMGN4
XRCC5 TRA2B
XRCC5 TRA2A
HNRNPA2B1 RBBP4
HNRNPA2B1 TAF7
MYL3 HIST1H4E
CYCS SFPQ
PDGFRA EMP2
SNRPE H2AFZ
RPS17 RPL13A
SAFB XRCC5
TUBGCP3 DDX18
BMI1 CPE
BMI1 EIF1AP1
CAP1 CDK9
HSPA9 SFRS2
TRIM23 NCOA4
TRIM23 SFRS2
TRIM23 CTCF
HNRNPM TSN
SLC25A4 SAFB
UBXN4 SMC1A
TMEM131 SMAD4
APPBP2 UTP14C
DYRK1A FMR1
ZCCHC11 TNFAIP1
NCOA6 CCNG2
NCOA6 UBE2A
NCOA6 ATP2A2
BCLAF1 NUP153
BCLAF1 APPBP2
RNF103 TOP2B
H1FX HNRNPA2B1
SUZ12 TDG
PUM1 MAPRE1
PUM1 PWP1
CKAP5 ALDH7A1
CKAP5 WAPAL
RAB21 DYRK1A
PSME4 PPP2R5E
AQP2 NFIC
DAZAP2 EPHB3
DAZAP2 NCOA6
SP2 SAFB
SFRS3 PPP2R5E
AFAP1 PCNA
CLTC DYRK1A
RAD23B NUP153
PSMD6 PSMB5
PSMD6 RCN2
PSMD6 SRP9
PSMD6 BCLAF1
PRDX6 SLC30A1
SPCS2 NCOA4
SPCS2 CYCS
KIAA0101 ARL6IP1
TOMM20 PRDX6
GTF3C2 RAB1A
MARCKS CAPRIN1
MARCKS NUP153
TLK2 ARF4
CDC7 ARF4
C4orf10 MXD1
PRDX2 MYL6B
TOP2B HMGN1
UQCRH UQCRB
DDX18 XPO1
MMD PSMB5
MAPK6 PRNP
RCN2 CREB1
RBBP4 RHEB
RBBP7 XPO1
RPL35A RPS7
KIAA0430 SON
MAPK1IP1L NRIP1
TM9SF2 YWHAQ
PTPN11 TSG101
NARS WIPF2
HTATSF1 HMGN1
TBCC PTPRO
USP5 RBBP7
USP5 HNRNPU
MTMR6 PTP4A1
SMAD4 SFRS2
PMS2L11 ATM
CBX1 PTP4A1
DUSP5 RSC1A1
CSTF3 DDX18
CSTF3 H3F3A
CSTF3 CREB1
ILF3 MAT2A
EFNB1 BTN2A2
MLH1 CPE
FUBP1 DDX5
CDH2 CUL3
ROM1 CNGB1
PLCB2 NOTCH3
ACADM TOP2A
YY1 ATXN10
YY1 NUP153
YY1 LOC728849
YY1 MAPRE1
UBE2A RCN2
UBE2A SMC1A
SFRS11 SNRNP70
PRPH2 RHO
RPS16 RPS19
ATP5J SNRPB
ARF4 CDK4
ARF4 UBE2A
GNB3 PDE6B
STMN1 AAMP
HNRNPA2B1 KPNA2
OSM CPZ
MYL3 IFNA6
AGFG1 ATP2A2
SFRS7 PSIP1
KPNB1 NARS
CNTD1 PSD
RBM15B HNRNPU
RFC3 LOC728849
RFC3 EP300
CYP2F1 MFGE8
UBXN4 SP3
UTP14C STMN1
RNF10 MADD
TMEM131 DUT
TRIB2 CD9
CSF1R ATP2A2
ZCCHC11 CYP51A1
UBE2N YWHAQ
USP10 MTMR6
BCLAF1 CUGBP2
BCLAF1 LAMP2
PSMD2 MLH1
PSMD2 RBM15B
RNF103 ZNF638
SUZ12 MAPRE2
STXBP1 PI4KA
UBE4A CSF1R
PUM1 COMT
PUM1 RELA
PUM1 RPA2
AQP2 OR2H1
DAZAP2 HNRNPU
GNPDA1 MAPK1IP1L
DDOST TRAM1
SP2 TOP2B
SP2 HTATSF1
SP2 MUT
AFAP1 SNRNP70
EIF4A3 DDX5
EIF4A3 ZNHIT3
CLTC TOP2B
CLTC SLC25A46
CLTC HSPA9
ATP6AP1 BCLAF1
PSMD6 BRD2
PRDX6 ATP2A2
SPCS2 UBE2N
CCT8 SFPQ
MARCKS LAMP2
MARCKS CREB1
TLK2 AFAP1
SERPINI1 RCVRN
CES2 MFGE8
BPHL FAS
GDI1 RTN1
NFE2L1 DYRK1A
SFRS2 ABCD3
S100P LMNA
AZGP1 HOXB6
YWHAQ LEPROT
MAPK1IP1L RB1CC1
MAPK1IP1L NCOA4
PHC2 MAPRE2
TM9SF2 DYRK1A
ADRA2C MSTP9
SMARCD1 THRA
NEUROG1 ATN1
SMAD4 ATXN10
DIRAS1 EFNA3
DIRAS1 MT3
DUT TOP2B
DUT USP5
USP14 ATXN10
TCF19 MMP14
CTCF SMAD4
SRP9 ACSL1
DDB2 CHI3L2
TAF7 UFD1L
TAF7 KPNA2
MLLT11 CREB1
DUSP5 GRM8
ARHGAP1 MPO
EP300 MTMR6
CDH2 DUT
ACADM PPP1R11
ACADM TSN
SMARCA1 USP7
IRF9 RCVRN
NAP1L1 RBMX
RPS19 RPS28
MARK3 CREB1
YY1 DUT
MUT RRAGA
H2AFZ SNRPB
HNRNPA2B1 HNRNPU
UBC CSTF3
SAFB YES1
ACOT2 RSC1A1
OR2H1 REG1A
PCOLCE COL6A3
TMEM97 CCT6A
BMI1 UBC
RPL18 RPS5
RBM39 TANK
SEC13 UQCRC1
TRIM23 TSG101
HNRNPM CYCS
UQCRC2 SFRS11
LGALS1 RAB13
GH2 FLT1
PHF3 NUP153
UBXN4 SRP9
UBXN4 HNRNPC
APPBP2 PRKAR1A
TTC3 TATDN2
CSF1R DYRK1A
ZCCHC11 SRP9
ZNF638 RBBP4
ZNF638 CUL3
ZNF638 VAT1
ZNF638 UBE2A
HSD17B8 CTRC
PSMC6 HNRNPK
PSMD2 ATXN10
PSMD2 SP3
DPYSL3 GNB1
RNF103 USP7
SUZ12 HNRNPM
HMGB1 PTP4A1
PUM1 UFD1L
ARL6IP1 TNFAIP1
ARL6IP1 UBE2A
GNPDA1 CDH2
LOC100133166 PRKAR2B
VEZF1 WIPF2
PRDX6 KIAA0174
WTAP CD24
SPCS2 H3F3A
SPCS2 UTP14C
RPS23 RPL34
TOMM20 HNRNPM
EIF4G1 MSTP9
PSMA3 UNG
TLK2 RBBP7
CDC7 SFRS11
KIAA0317 TTC3
KIAA0317 CLTC
NUP153 HNRNPU
LEPROT ACTR1A
LEPROT RRAGA
ZMYND11 ATXN10
NOTCH3 DRD4
PPP1CC NFE2L1
SP3 COPB1
SP3 LOC728849
CNTN2 ADRA2C
DEK HMGN1
YWHAQ GDI1
AGER ATAD4
IDH3B HOXB6
DLG4 HMGA2
TSG101 HNRNPU
HTATSF1 YWHAQ
EIF4G2 SNRNP70
EIF4G2 HNRNPC
TNPO1 PRCC
SMAD2 ACLY
UFD1L PPP1R11
TANK SFRS2
CUL3 DYRK1A
VBP1 HSPA9
TM4SF4 ITGA7
TAF7 PRCC
CSTF3 YWHAQ
RPL27A RPL11
MNX1 MT3
MLH1 DDX18
MLH1 YWHAQ
CTRC PRB2
SMARCA1 MAPRE1
YY1 RB1CC1
SFRS11 TRA2A
IER2 EGR1
NCL BRD2
ATP5J ACADM
ATP5J YY1
ARF4 BRD2
ARF4 MUT
PRKAR1A MLLT11
SERPINB2 NFKB2
PPP3CB PPP2CA
THRA NEUROD2
COX5A ATP5G3
AMD1 WIPF2
YES1 PRKAR1A
SAFB ATP13A3
SAFB GOLGA4
SAFB CYCS
IMMT NARS
SFRS7 DYRK1A
RBM25 CSNK2A1
KPNB1 H2AFZ
OR2H1 NFIC
IGFBP5 CFH
PTGES3 C11orf58
CFB CD36
VHL ATXN10
SFRS4 PTP4A2
BMI1 TNFAIP1
RBM15B TP53BP1
CRYZ TNC
ATP6V1A RAB1A
RFC3 H3F3A
TRIM23 SP3
PCNA HNRNPU
PCNA ALDH9A1
PCNA BRPF1
PCNA CREB1
RPA2 UFD1L
UBL4A UNG
PARP1 HNRNPM
HMGN1 TOP2A
UTP14C CLOCK
CSF1R MAPRE1
ZCCHC11 VBP1
ZCCHC11 ARFIP2
ZCCHC11 UBE2A
ZNF638 TRA2A
BCLAF1 CAPRIN1
BCLAF1 VBP1
BCLAF1 PRKAR2B
RPL39 SNRPE
PSMC6 PCBP1
PSMD2 ZCCHC11
AP2M1 PSMD2
UBE4A MUT
UBE4A HNRNPC
RAB21 TOP2A
RAB21 MLLT3
METAP1 UNG
AQP2 GSK3A
DAZAP2 NFE2L1
DAZAP2 TM9SF2
DDOST KDELR2
SP2 HNRNPK
SP2 YES1
TRIP12 NUP153
ESD C1orf61
MOBP RAPGEF5
ATP6AP1 DAZAP2
PSMD6 VBP1
PRDX6 COMT
KIAA0101 PCNA
PYY CXCR3
CRK APPBP2
MARCKS RBM39
PSMA4 UQCRH
PSMA3 DHX9
TLK2 SMARCA1
TLK2 TNFAIP1
CDC7 ZCCHC11
STXBP2 PTPN6
STXBP2 MFGE8
XPO1 HMGN1
PSD MPO
ATAD4 CES2
ZMYND11 SALL2
NCOA4 PCBP1
SP3 HNRNPK
RPS15A RPS21
AZGP1 CASR
YWHAQ SP3
MAPK1IP1L HSP90B1
AGER CSN2
IDH3B KRT16
GTF2I KIAA0430
PNN XPO1
EIF4G2 PCBP1
EIF4G2 MAPK1IP1L
CUGBP2 XPO1
TRA2B PPP2CB
SMARCD1 RABGGTA
VBP1 TM9SF2
VBP1 SUMO1
EMP2 DAZ2
USP5 SFRS2
USP11 RABGGTA
BIRC2 HNRNPU
ADD3 APLP2
ALDH9A1 PTPN11
DUT LOC728849
C5orf13 USP14
PTPN5 FTO
MAPRE1 XPO1
DUSP5 CLIP1
CSTF3 SNRNP70
IL8RB HNRNPU
ATP5G3 POLR2E
MNX1 SOD3
CDH2 SP3
ZFP36 JUNB
GFPT1 PTPN11
GFPT1 CTCF
SMARCA1 LEPROT
B4GALNT1 PTX3
GP9 MMP14
YY1 TANK
UBE2A SMARCA1
SFRS11 TNFAIP1
MUT NUP153
ARF4 LEPROT
PRKAR1A MAPK1IP1L
HNRNPA2B1 CAMLG
CCL2 ACRV1
ATP2A2 ZMYND11
ACTG1 HNRNPU
HNRNPC CREB1
ESD ATP5J
PPP2R5E NASP
SAFB PSMB5
SAFB NCL
SERPINB8 CPZ
RELA FMR1
EIF1AP1 PPP2R5E
DHX9 YY1
RBM39 PTP4A1
RBM39 CD24
RFC3 ACADM
RFC3 ATP2A2
TRIM23 GOLGA4
HNRNPM RBBP4
HNRNPM CAMLG
PCNA HNRNPC
UBL4A KPNA2
UBXN4 VBP1
UBXN4 VAT1
NID2 PCNA
ZCCHC11 PPP1R11
ZCCHC11 TANK
ZCCHC11 CCNG2
ZNF638 PPP2R5C
UBE2N HNRNPU
NCOA6 PRKAR1A
KIAA0174 RCN2
BCLAF1 HNRNPM
PSMC6 HMGN1
RNF103 EIF4G2
HMGB1 BRD2
UBE4A XPO1
CKAP5 UBE2N
VPS72 SF1
RAB21 NFE2L1
DAZAP2 SAFB
TRIP12 CDH2
TRIP12 RPA2
MOBP ASMT
MOBP PRPH2
EIF4H SFPQ
CLTC SFRS11
ATP6AP1 MRPL49
ATP6AP1 WASF3
SPCS2 XPO1
SPCS2 EIF4H
KIAA0101 RBBP7
CCT8 DHX9
MARCKS EP300
MARCKS CD24
PSMA4 SNRPE
RAD23A ACTR1A
TLK2 CSTF3
TLK2 SAFB
PSMD12 ARL6IP1
PCBP1 SUMO1
LEPROT USP7
FOXO4 PRB2
FXYD3 PTCRA
UNG RHEB
CTNNB1 DYRK1A
GDI1 TOP2B
NFE2L1 SFRS2
NFE2L1 CREB1
MT1X FEV
RBBP4 HNRNPK
PPP1CC PCBP1
RBBP7 TOP2B
RBBP7 GOLGA4
WARS CHIC1
RAB8A FXYD3
YWHAQ ACTR1A
YWHAQ RBBP4
AGER RBBP4
TM9SF2 ATXN10
TM9SF2 LEPROT
HTATSF1 SFPQ
EIF4G2 DEK
EIF4G2 CREB1
UBE2V2 SFRS2
TANK PCBP1
CUL3 RB1CC1
YWHAE LOC728849
SMAD4 GOLGA4
MRPL49 CPE
MAB21L1 PRKX
ALDH9A1 NCOA4
ALDH9A1 H3F3A
DUT YWHAQ
NUCB1 CLIP1
GFER RSC1A1
SRP9 ATXN10
SRP9 PPP2R5C
SRP9 HDAC2
TAF7 AGER
VAT1 TAF7
DUSP5 MT1X
CSTF3 SMAD4
GTF2A2 GRK4
IL8RB CHIC1
EP300 HNRNPU
EP300 SMAD4
AAMP GOLGB1
ACADM CTNNB1
SMARCA1 DUT
RPS19 RPS5
UBE2A HNRNPC
SFRS11 VAT1
CDK2 MAPRE1
MUT UNG
PSMA1 SLC25A3
PRPH2 RBP3
PRKAR1A ALDH9A1
XRCC5 TAF7
XRCC5 ACADM
RAB1A ACTR1A
RAB1A PPP1CB
UBC UQCRB
RASA1 XRCC5
COX5A SSBP1
ACTG1 ETF1
YES1 SFPQ
PPP2R5E SFRS11
KPNB1 KPNA2
GUCA1A RXRG
CD24 SFPQ
TMEM97 KPNB1
RELA YY1
VHL YES1
BMI1 MLLT11
TRIM23 SFRS7
TRIM23 RFC3
HNRNPM UNG
PCNA ATP2A2
ATP2B1 DDX5
MME MT1X
SRF ACTG1
AOC2 SP1
SLC35B1 GPS1
HTRA1 CNP
KIAA0240 KIAA0430
SLC23A2 RBP3
APPBP2 CSTF3
APPBP2 HNRNPC
TTC3 SMC1A
CSF1R COPB1
CSF1R MAPK1IP1L
ZCCHC11 CYCS
ZCCHC11 PPID
ZNF638 RBM15B
UBE2N HNRNPM
PSMC6 RBBP7
PSMC6 PCNA
PSMD2 AAMP
RNF103 USP5
PDE6H SERPINI1
PUM1 SMARCA1
CCT5 ATF4
RAB21 RCN2
RAB21 HNRNPC
DAZAP2 CDH2
DAZAP2 APPBP2
DAZAP2 PSMC6
TRIP12 ACADM
BRD3 CASC3
EIF4H VDAC1
EIF4H UBXN4
TMEM41B NCOA6
CLTC SFRS2
PSMD6 RHEB
PSMD6 RNF103
SPCS2 USP7
SPCS2 VDAC1
KIAA0101 LOC728849
CCT8 SNRPE
MARCKS SFPQ
MARCKS PTPN11
MARCKS XRCC5
MARCKS CSF1R
MARCKS SPCS2
PSMA3 PUM1
TLK2 SP3
CDC7 SUZ12
ATXN10 DYRK1A
FEV PTCRA
AP3S2 EFNA3
DDX18 DYRK1A
FXYD3 KRT9
RBBP4 XPO1
SP3 NCOA4
DEK CREB1
WARS MPO
CPE PURA
CD8B S100P
NFIB LOC728849
PTPN11 NCOA4
EIF4G2 FMR1
ADRA2C CYP11B1
VBP1 EIF4G2
YWHAE SNRNP70
SRPK3 LTB
C11orf58 VBP1
PTP4A1 PTPN11
OLIG2 C1orf61
ISCU PRKACA
SMAD4 YWHAQ
GRK4 MYH3
C5orf13 ATXN10
KPNA2 MMD
HIF1A SUMO1
SRP9 HMGB2
SRP9 H3F3A
SRP9 CREB1
CPA2 COL14A1
TAF7 TOP2B
VAT1 SFRS2
VAT1 BIRC2
CSTF3 SP3
RPS29 SLC36A2
PPP1R8 TRA2B
ILF3 SMAD4
MNX1 PRB2
MLH1 YWHAB
IFNGR2 CYP4A11
ITPR3 HLA-C
RPS27A UQCRH
KPNA1 CALM2
NASP VAT1
TAGLN ACTA2
ACADM ISCU
SMARCA1 LOC728849
UBE2A USP5
SFRS11 UFD1L
H2AFZ SNRPF
H2AFZ CDK4
ATP5J VBP1
PRKAR1A YWHAB
RPS27 RPS21
HNRNPA2B1 SUMO1
HNRNPA2B1 CYP51A1
COL4A1 NID1
SCG2 NKX2-5
ATP2A2 TSG101
ATP2A2 DUT
CYCS TSN
PDGFRA TRAF4
NMB MITF
YES1 TM9SF2
PPP2R5E CDH2
SAFB UFD1L
SAFB CUL3
SAFB MLLT11
SAFB LAMP2
ZNHIT3 WIPF2
RBM25 XRCC5
CCT6A SHFM1
MUC2 MUC5AC
PTPRN LPCAT3
PTPRN GSK3A
BMI1 CHGB
BMI1 BTN2A2
RBM39 DHX9
PWP1 HTATSF1
RFC3 DEK
TRIM23 RBBP7
SP1 NAGA
ATF4 DHX9
UBXN4 DDX21
UTP14C MPO
TMEM131 YES1
DYRK1A HSPA9
KIAA0195 CNTD1
ZNF638 YWHAQ
UBE2N SFPQ
UBE2N SRP9
BCLAF1 GOLGA4
RNF103 YWHAQ
RNF103 SRP9
H1FX ZNF638
HMGB1 HIF1A
MORC3 ACADM
HLA-C A2M
PUM1 NARS
PUM1 TMEM131
RAB21 SFRS7
ARL6IP1 LOC100131892
GNPDA1 PUM1
SP2 SFRS2
TRIP12 SFRS11
TRIP12 ARF4
TMEM41B TRIM23
AFAP1 LBR
TAGLN2 FCGRT
ATP6AP1 MAPRE2
PMP2 CTRB1
LTK CCL22
DAD1 C11orf58
PSMD6 RBBP4
PSMD6 YWHAQ
PRDX6 YES1
PRDX6 EIF1AP1
WTAP PPP2R5E
SPCS2 TSG101
SPCS2 HIF1A
CDC7 MAPK1IP1L
KIAA0317 TAF7
NUP153 FMR1
TOP2B RB1CC1
RABGGTB HNRNPU
MAT2A HNRNPU
ATP5F1 HSPA9
WARS FUS
FOSL1 MUC2
HMGN2 HNRNPU
AGER PCBP1
EBNA1BP2 RHEB
EIF4G2 BRD2
DOK1 PKP1
TRA2B HNRNPU
MLF2 DDB1
VBP1 UNG
PCP4 SERPINI1
POLR2G TNPO1
TDG PSMB5
PTP4A1 NFE2L1
PTP4A1 TANK
SMAD4 LOC728849
AANAT USP11
ZNF238 RAB8A
SP140 CNTN2
SP140 MSTP9
NKX2-5 SNCA
IL17A AZGP1
CAMLG DDX21
TAF7 SRP9
CSTF3 XPO1
PRM2 VEGFC
PTP4A2 PSEN1
ATP5G3 SNRPB
ZNF131 MAPRE1
FUBP1 TAF7
KRT16 CXCR3
WASF3 ACLY
PTPRZ1 PPAP2B
ACADM PTPN12
GFPT1 RBBP7
S100A7 AFF2
TNFAIP1 YWHAQ
TNFAIP1 ABL1
TNFAIP1 WASF3
SFRS11 MLLT11
MUT EIF4G2
ATP5J TSN
ARF4 H3F3A
PRKACB ANKRD46
XBP1 HSP90B1
XRCC5 MAPK1IP1L
SCG2 RGS7
MYL3 LRRC16A
COX5A NARS
NMB KRT18
PPP2R5E SMAD4
IMMT SFPQ
SFRS7 SUMO1
SFRS7 BRPF1
SFRS7 ATP5J
CNTD1 CNP
EIF1AP1 SMARCA1
DHX9 PCBP1
DHX9 SFPQ
CAP1 MLH1
RBM39 TRA2B
PWP1 NCOA4
RFC3 ZNF238
HNRNPM CCT6A
RPA2 DLD
MME SLC12A1
HMGN1 FMR1
SST SAG
UBXN4 SMAD4
WAPAL SMAD4
KIAA0232 GTF2I
EDEM1 GH2
TTC3 LOC728849
CSF1R ACADM
ZCCHC11 ATXN10
ZCCHC11 USP5
SMC1A HNRNPK
BCLAF1 NCOA4
BCLAF1 CBX1
HMGB1 MAPRE1
UBE4A GOLGA4
PUM1 CREB1
RAB21 MAPRE1
ARL6IP1 NOMO1
DAZAP2 PTP4A1
LOC100133166 CPE
SP2 DDX18
SP2 RELA
BRD3 CLOCK
EIF4H EIF1AP1
EIF4H RHEB
TMEM41B MLH1
AFAP1 NFIB
AFAP1 PTPN11
AFAP1 MLH1
AFAP1 UBC
CLTC UFD1L
CLTC POLR2G
ATP6AP1 SLC9A6
DAD1 CD63
PSMD6 SFPQ
PRDX6 UBXN4
SPCS2 TRA2A
PIGF PUM2
PSMC2 NDUFA4
MARCKS CTNNB1
MARCKS PRKAR1A
PSMA3 PSME2
TLK2 UBE2A
TLK2 UTP14C
PSMD12 ENO2
KIAA0317 NRIP1
KIAA0317 DYRK1A
KIAA0317 CKAP5
ATXN10 CREB1
CAPRIN1 TOP2B
XPO1 ABI2
DDX18 TOP2B
RSC1A1 LOC201229
RCN2 HMGB2
NCOA4 CREB1
PRDX1 BCAP31
CNTN2 ICAM3
HNRNPU COMT
AZGP1 MCM5
NOMO1 MMD
RPL13A RPS8
CD8B LGALS9
EGF CYP3A4
KIAA0430 SP3
PSIP1 RRAGA
MAPK1IP1L LEPROT
BTN2A2 MT1X
RBM4 HNRNPU
TSG101 DYRK1A
PTPN11 HMGB2
UBXN2B BRD2
FTO SH3GL3
HTATSF1 CTNNB1
HTATSF1 BRD2
UFD1L HSPA9
TANK TOP2B
NEUROD2 ATP6V0A1
VBP1 DDX5
POLR2G RBM4
OLIG2 ETV5
DNAJC7 HNRNPU
PPP2R5C RBBP4
C5orf13 PTP4A1
PTPN5 SMARCD1
MAPRE1 TOP2B
SRP9 NUP153
ABCA2 CRAT
TAF7 EIF4G2
DUSP5 CSK
CSTF3 CPE
IL8RB PCBP1
IL8RB BRD2
ILF3 RBBP4
MNX1 WNT7A
TWF1 SFRS2
ALDH7A1 HNRNPU
CDH2 SRP9
PLCB2 CELA2B
PTPN12 HNRNPU
ACADM CCNG2
KDELR2 RBBP7
TNFAIP1 MAPK14
YY1 TM9SF2
UBE2A PTPN11
UBE2A ALDH9A1
SFRS11 BRD2
MUT TRA2A
MUT PPP2R5C
LAMC1 CALD1
H2AFZ PPIA
ATP5J NASP
ARF4 EIF4G2
ARF4 SLC30A1
XRCC5 CREB1
NID1 LAMC1
ATP2A2 USP7
CYCS SUMO1
PPP2R5E NUP153
PPP2R5E SRP9
SAFB TSN
AGFG1 MAPK1IP1L
RB1 COMT
EPHA7 EPHA3
LBR BRD2
RELA PRKAR1A
EIF1AP1 MUT
EIF1AP1 SFRS7
MLLT3 HMGN1
BMI1 SP3
RBM15B FUBP1
RFC3 DYRK1A
TRIM23 FMR1
UBL4A MMD
ATF4 PPP2R5E
UTP14C CASC3
MRPS27 PWP1
TMEM131 RBBP7
FAM3C SCP2
KIAA0240 MUT
DYRK1A LAMP2
TTC3 HNRNPU
TTC3 EIF1AP1
TTC3 UBXN4
CSF1R HNRNPU
ZCCHC11 DDX21
ZNF638 SFRS2
KIAA0174 ZCCHC11
BCLAF1 TRA2B
PSMC6 ATP2A2
PSMC6 TOP2A
PSMC6 ZNF638
RNF103 VBP1
MORC3 SFPQ
UBE4A LAMP2
PUM1 RRAGA
PUM1 CAMLG
PUM1 CYCS
PUM1 MRPS27
CKAP5 SMAD4
CKAP5 ARF4
CKAP5 HNRNPM
NCAPD3 OR2H1
TRIP12 TRA2B
TRIP12 AP2B1
SFRS3 TUBB
EIF4H CYCS
EIF4H DHX9
TMEM41B RFC3
EIF4A3 PHC2
CLTC USP14
CLTC PSMC6
ATP6AP1 YWHAH
DAD1 PARK7
PSMD6 NCL
PSMD6 TMEM131
PSMD6 FAM120A
PSMD6 DAD1
SPCS2 PTP4A1
KIAA0101 TAF7
KIAA0101 RHEB
PYY EFNA3
TOMM20 PUM1
CCT8 HNRNPM
GNAT1 ZNF33B
TLK2 CLTC
KIAA0317 RBM6
PIK3CD POM121L9P
XPO1 SFRS2
PSMB5 SNRPB
UNG NUP153
PTPN21 CXCR3
ARD1A PRB2
HNRNPU LBR
YWHAB ATP5F1
YWHAQ LOC728849
HSP90B1 HNRNPU
COX6C UQCRB
COL4A2 A2M
TRA2B CD24
SRP54 GOLGA4
PTP4A1 CUGBP2
MAB21L1 NCOA4
ALDH9A1 HSPA9
LRP2 POM121L9P
MAPRE1 EPHB3
CALCOCO2 NFE2L1
TAF7 DNAJC7
TAF7 HNRNPC
COL11A1 FEV
IL8RB RB1CC1
PROL1 SLC9A2
SEPT7 SRP9
U2AF1 UNG
SSBP1 SHFM1
ACADM HSPA9
SMARCA1 YWHAQ
TNFAIP1 NFE2L1
YY1 SLBP
SFRS11 VBP1
SFRS11 HSPA9
MUT PTP4A1
CSNK2A1 ATXN10
ARF4 PTPN12
PRKAR1A RCN2
CCL2 REG1A
PDE6A SERPINI1
PPP2R5E PCBP1
SAFB NARS
RBM25 XPO1
RBM25 RASA1
GSK3A YWHAB
EPHA7 ALCAM
OR2H1 LPCAT3
PTGES3 PSMA1
ADORA1 PLCB2
CBFB RCN2
RELA COMT
RELA HTATSF1
EIF1AP1 PXN
EIF1AP1 HSPA9
HSPA9 TOP2B
RBM39 EIF4G2
RBM39 EIF1AP1
VDAC1 COMT
HNRNPM ZNF146
HNRNPM TRA2B
ATP2B1 WIPF2
ATP2B1 MCFD2
SLK CCNG2
TTC3 TMEM97
ZNF638 ATP5J
ZNF638 HMGN1
UBE2N ATP2A2
HSD17B8 PHB2
HSD17B8 C12orf32
KIAA0174 ACADM
PSMC6 NCOA6
CIRBP CASC3
CIRBP SECISBP2L
RNF103 PSMC6
SUZ12 NCL
HMGB1 TOP2A
CASR HOXB6
PDIA6 KDELR2
PUM1 PNRC1
CKAP5 TAF7
CKAP5 ACADM
GANAB PPP2R5E
DAZAP2 PSMD2
SP2 CPE
SP2 MLLT11
TRIP12 PPP1CB
TRIP12 SRP9
EIF4H UBE2N
EIF4H BCLAF1
EIF4A3 TNFAIP1
CLTC ACADM
CLTC SNRK
DAD1 HSP90B1
PSMD6 NFE2L1
WTAP SFPQ
SPCS2 PPP1CC
KIAA0101 EIF1AP1
CYP4A11 HMGA2
CCND2 EFNB1
MARCKS PCBP1
MARCKS TRA2B
MARCKS PPP1R8
PSMA3 SFPQ
TYMS PSMC2
KIAA0317 YWHAQ
KIAA0317 DDX5
PRKCG MFGE8
RCN2 PCBP1
RCN2 H3F3A
RCN2 TOP2A
EPHB3 CHGB
PPP1CC HNRNPU
RBBP7 LOC728849
CLIP1 SPRR2C
DEK HNRNPU
YWHAQ DDX5
YWHAQ HNRNPC
TCP1 ZNF146
NME1 PSMA6
PFKL FOSL1
MAPK1IP1L COMT
TIAM1 TUBB4
BTN2A2 FMR1
RBM4 PCBP1
PTPN11 LBR
HTATSF1 HSPA9
LPCAT3 WARS
CUGBP2 NUP153
CUL3 ATXN10
MLF2 MPP2
USP5 NRIP1
DNAJC7 DYRK1A
SMAD4 BRD2
ZNF238 MT1F
PPP2R5C TANK
SRP9 UNG
ABO RCN2
RPL27A RPS7
COL11A1 PTCRA
ILF3 MAPK1IP1L
MLH1 EIF4G2
MLH1 MADD
EP300 EIF4G2
TF MBP
CTRC ACTR1A
CDH2 NRIP1
CTGF TPM1
BRPF1 LBR
FKBP4 ATP1A3
TNFAIP1 ATXN10
YY1 PSMB5
YY1 LAMP2
SLC25A46 GNB1
MATR3 AZIN1
NCL SRP9
PDC SAG
XRCC5 PPP2R5C
THRA CHGB
ATP2A2 CAPRIN1
ATP2A2 PPP1R11
ATP2A2 SP3
CYCS HNRNPA2B1
ACTG1 IL8RB
ACTG1 PPP2CB
SAFB TM9SF2
SFRS7 SFRS2
SFRS7 ATP2A2
RBM25 GTF2I
CSNK1A1 ATXN10
HES1 DIRAS1
DHX9 RB1CC1
RBM39 ACSL1
MXD1 GIPR
HNRNPM VBP1
HNRNPM ALDH7A1
PCNA DUT
RPA2 PPP1R11
LGALS1 MSN
MME MPO
SERPINE1 VWF
AOC2 CSNK2A2
UBXN4 USP5
WAPAL RBBP7
WAPAL YY1
SECISBP2L GSK3A
IGL@ GFER
KIAA0232 C5orf13
EDEM1 SMARCD1
TTC3 UBE2A
USP10 CDK9
POFUT1 PTPN21
BCLAF1 PCBP1
BCLAF1 CDH2
SUZ12 DUT
UBE4A HNRNPU
PSME2 ATP2B1
CKAP5 USP14
CKAP5 YES1
CKAP5 RNF103
VPS72 WARS
RAB21 HNRNPU
METAP1 HNRNPM
ARL6IP1 TAF7
ARL6IP1 PRKAR1A
SP2 XRCC5
SFRS3 TCP1
ESD CHRNA2
MOBP MBP
CLTC ACTR1A
CLTC APPBP2
RAD23B CKAP5
ATP6AP1 STMN1
ATP6AP1 RNF103
WTAP SRP9
SPCS2 XRCC5
SPCS2 PPP2R5E
KIAA0101 BMI1
KIAA0101 PUM1
OGDH UFD1L
MARCKS ZMYND11
MARCKS YWHAQ
PSMA3 NARS
UBE3A MT3
TLK2 RBM15B
KIAA0317 YY1
XPO1 ATXN10
XPO1 LOC728849
NRGN INHA
LLGL2 BTG2
COPB1 HNRNPU
ODF1 CCL22
CETN2 GNA11
CD300C DAZL
ATP5F1 BAT1
RPL13A RPL29
FBLN1 CXCR3
HSP90B1 NRIP1
EED HMGN1
TSG101 RCN2
PTPN11 ZMYND11
PTPN11 BRD2
HTATSF1 RABGGTB
SLBP UNG
SLBP TSG101
LPCAT3 MPO
TRA2B ZNF146
SLC12A1 PTCRA
TRA2A ATP5F1
TRA2A CREB1
DDX21 PCBP1
ZNF238 HNRNPC
CTCF SLBP
CTCF HMGN1
MAPRE1 CREB1
ABCA2 LRP2
VAT1 HMGN1
COL11A1 CXCR3
IL8RB VAT1
ALDH1A3 CXCR4
FUBP1 YWHAQ
FUBP1 MAPK1IP1L
TWF1 PRKACA
DIO3 SPI1
IK DDX5
WASF3 NOMO1
WASF3 RBM4
PLCB2 FEV
AAMP CASC3
SLC5A2 CYP4A11
CTGF TAGLN
BRPF1 DYRK1A
ACADM DDX18
ACADM IL8RB
ACADM CALM2
SMARCA1 USP5
SMARCA1 TP53BP1
B4GALNT1 TP73
TNFAIP1 ACTR1A
TNFAIP1 TP53BP1
YY1 CTNNB1
YY1 YWHAQ
YY1 CTCF
YY1 RHEB
UBE2A CSTF3
SFRS11 HIF1A
EDN2 SRPK3
H2AFZ HMGB2
ATP5J NARS
ARF4 CREB1
PRKAR1A ZMYND11
GNB3 PDC
LOC150786 PGRMC1
ASNS GARS
PDE6A GNGT1
THRA SH3GL3
THRA NEUROG1
ATP2A2 TRA2A
ATP2A2 SMARCA1
ATP2A2 UBC
DMD FRY
RRAS CNTN2
COL5A2 COL4A2
H3F3A TUBA1A
PPP2R5E ANKRD46
AGFG1 RBBP7
SFRS7 PTPN11
SFRS7 YY1
PECAM1 LAMC1
EIF1AP1 EIF4G2
BMI1 YES1
RBM15B UFD1L
TRIM23 PCBP1
PCNA SFRS11
RPA2 SMN2
UQCRC2 YY1
MME EPHB3
PHYHIP ALDOC
MRPS27 HNRNPU
TMEM131 XPO1
RIMS3 ITGA7
IGL@ EPHB3
NID2 EPHB3
ZCCHC11 PTP4A1
ZCCHC11 FUBP1
DNASE1 IL4
UBE2N PCBP1
UBE2N TM9SF2
UBE2N DLD
USP10 LOC728849
USP10 SFRS11
NCOA6 PTPN12
NCOA6 UBC
KIAA0174 TMEM97
KIAA0174 DYRK1A
BCLAF1 MAPRE2
BCLAF1 ZMYND11
BCLAF1 RBM15B
PSMD2 TNFAIP1
PSMD2 BCLAF1
SUZ12 EIF1AP1
HMGB1 SUMO1
HMGB1 PSMC6
AP2M1 TNFAIP1
PUM1 CTNNB1
PUM1 YWHAQ
PUM1 HMGN2
PUM1 PPP2R5C
CKAP5 DDX5
SNRK PSMC6
ARL6IP1 NFE2L1
ARL6IP1 PSMC6
DAZAP2 PLCB2
DDOST HSP90B1
BRD3 STMN1
EIF4H VBP1
EIF4H PWP1
CLTC CSTF3
DAD1 HNRNPM
KIFC1 RAP1GAP
PRDX6 HNRNPU
PRDX6 ACADM
WTAP UBE2N
SPCS2 KIAA0174
TOMM20 UQCRC2
MARCKS HNRNPK
MARCKS MORC3
PSMA4 PARP1
PSMA3 SFRS3
UBE3A POFUT1
TLK2 CXADR
CDC7 DYRK1A
ARHGEF12 GSK3A
C4orf8 CES2
PCBP1 IFNGR1
PCBP1 LBR
SIRPD MFGE8
SH3GL3 H3F3B
PSMB5 HNRNPU
PTPN21 FOXO4
CNTN2 CYP11B1
PTPN6 MFGE8
WARS CASC3
YWHAQ USP7
HSP90B1 RPN2
HMGN2 UNG
CD8B CHRNE
NFIC BCR
CENPB MMP14
MAPK1IP1L HNRNPC
TIAM1 SCN1B
RBM4 YWHAQ
PHC2 BCAP31
FTO ATAD4
CUGBP2 CAPRIN1
VBP1 LEPROT
TRA2A MAPK1IP1L
PTP4A1 LAMP2
USP5 DYRK1A
ALDH9A1 SFRS2
SRP9 HTATSF1
MLLT11 GDI1
MLLT11 HTATSF1
MNX1 IL17A
MNX1 C12orf32
MLH1 FMR1
PROL1 VEGFC
WASF3 PRNP
CDH2 MAPRE1
PTPN12 PCBP1
PTPN12 MSH6
ACADM UFD1L
TNFAIP1 GTF2I
SFRS11 NFE2L1
PTPN4 MAP2
MATR3 TOP2B
ARF4 PSMB5
PRKAR1A SMARCA1
STMN1 SF1
XRCC5 RBM4
XRCC5 CSNK2A1
HNRNPA2B1 RBBP7
UBC WARS
UBC SFRS11
THRA NMT1
ATP2A2 MUT
RAP1A COMT
CYCS CUL3
YES1 PTP4A1
YES1 YY1
PYGL CXCR7
SAFB KPNA2
SFRS7 SP3
GSK3A EFNB1
GSK3A MLH1
CNTD1 H3F3B
CSNK1A1 ZMYND11
ATP6V1B2 ATP1A3
CACNA1S CPLX2
UQCRFS1 NARS
HES1 EFNA3
EIF1AP1 MSH6
EIF1AP1 CUL3
BMI1 ARF4
RBM15B HTATSF1
HSPA9 LOC728849
CYP4A11 IGF2R
TRIM23 PTP4A1
PCNA DEK
PCNA ZNF238
PCNA ARF4
UBXN4 RHEB
UTP14C LEPROT
MRPS27 PCBP1
IP6K1 GNB1
WAPAL ATP2A2
HTRA1 CHGB
TTC3 HNRNPK
TTC3 TMEM131
ZCCHC11 SFPQ
ZCCHC11 XRCC5
NCOA6 SFRS2
PSMD2 XPO1
RNF103 CSF1R
SUZ12 RBBP4
HMGB1 DUT
PAFAH1B3 PRDX2
MORC3 YY1
PUM1 RBM6
PUM1 PPID
PUM1 MORC3
CKAP5 DNAJC7
CKAP5 SRP9
RAB21 DUSP5
RAB21 BRPF1
NUP93 SUZ12
PSME4 GANAB
ARL6IP1 CYP51A1
DAZAP2 UBXN4
NCAPD3 LPCAT3
SP2 PPP1R11
SFRS3 SFPQ
SFRS3 YY1
EIF4H GNPDA1
EIF4A3 TNPO1
CLTC EIF4G2
CLTC ZCCHC11
PSMD6 HNRNPA2B1
PRDX6 TM9SF2
ECHS1 ARF3
PYY TUB
SCARB2 CCNG2
PSMC2 NARS
MARCH6 SFRS11
RAD23A C12orf32
DNASE2 ACOX2
TLK2 UFD1L
TLK2 HNRNPC
PSMD12 SPCS2
TOP2B FMR1
ACTR1A PRB2
FEV CYP4A11
XPO1 RB1CC1
PSD HMGA2
NRIP1 MAPRE2
MPP2 PPP1R10
ID3 KRT8
SLC25A3 SUMO1
YWHAQ ATP5F1
M6PR WARS
RPL35A RPL11
CPE YWHAQ
CPE NFIL3
HSP90B1 RBBP4
EBNA1BP2 HNRNPU
TM9SF2 COMT
PTPN11 RBBP4
HTATSF1 PCBP1
EIF4G2 LAMP2
ADRA2C CXCR3
TRA2B XPO1
UBE2V2 RABGGTB
YWHAE HNRNPK
PTP4A1 HTATSF1
PTP4A1 HNRNPC
OLIG2 MT3
CCT4 EIF3F
BIRC2 MSH6
MSTP9 DAZL
DUT TOP2A
SRP9 MAPK1IP1L
CAMLG RB1CC1
VAT1 XPO1
RPS10 RPS8
IL8RB TOP2B
IL8RB RRAGA
C11orf41 C12orf32
RPL9 UQCRH
IL12RB1 ADRA2C
ARHGAP1 MYD88
HNRNPH2 TRAM1
SEPT7 PTP4A1
ACADM GDI1
ACADM TAF15
RPS3A RPL10A
RPS19 RPS18
YY1 SUMO1
UBE2A PCBP1
SFRS11 ATXN10
RAP1GAP ABCA2
CSNK2A1 ACTR1A
ATP5J SRP14
ARF4 SUMO1
ARF4 HIF1A
PRKACB YWHAQ
PRKAR1A LEPROT
CYP11B1 DAZL
SRD5A1 C5orf13
STMN1 MLH1
CST3 CLU
THRA PKIA
ATP2A2 PPP1CC
SNRPE RRM1
RRAS CYP11B1
SAFB DDX18
SAFB HSPA9
CNTD1 WARS
DGKQ MFGE8
RHOC HLA-F
PTGES3 TRAM1
ADORA1 DLG4
CBFB GOLGA4
TMEM97 NARS
DHX9 RBMX
DLD PPP2R5E
BMI1 LEPROT
BMI1 TAF7
PCDHGC3 CDK9
CSN2 MFGE8
HNRNPM RBM39
RPA2 ZNHIT3
SNRPN MPP2
MME RNF113A
PARP1 IMMT
SLC35A1 MVK
SLC9A6 THRA
SLC23A2 PDE6B
NID2 SLC12A1
TTC3 CPE
TTC3 PTPN12
CSF1R YWHAQ
CSF1R APPBP2
ZCCHC11 HTATSF1
ZCCHC11 RBM39
ZNF638 CREB1
KIAA0174 SMARCA1
KIAA0174 SAFB
RPL39 RPS6
SUZ12 SLC25A4
HMGB1 H3F3A
STXBP1 DNM1
AP2M1 SFRS4
PUM1 SMN2
PUM1 CSTF3
PUM1 IL8RB
PUM1 UBE4A
CKAP5 TSG101
CKAP5 HSPA9
RAB21 CREB1
ARL6IP1 HNRNPU
ARL6IP1 DUT
AQP2 STMN1
DAZAP2 ATP13A3
GNPDA1 CKAP5
DDOST TM9SF2
TMEM41B APPBP2
ATP6AP1 MLH1
DAD1 PRCC
PSMD6 DAZAP2
SPCS2 DDX18
SPCS2 HNRNPA2B1
KIAA0101 ARF4
PYY ARD1A
CCND2 TNFAIP1
CCT8 U2AF1
PSMC2 ARPC1A
MARCKS YY1
PSMA4 NCL
MARCH6 TTC3
CLDN5 VWF
PSMD12 TNFAIP1
NOP14 COX17
USP7 TOP2B
PCBP1 PPID
COMT LOC728849
TOP2B HIF1A
PPP1R10 ADD1
TFE3 CD36
ETV5 EFNA3
CASC3 CLOCK
RBBP4 SET
RBBP7 NRIP1
ZNF146 SFPQ
DUSP1 JUNB
FOSL1 LST1
CD8B HMGA2
HLA-DRA CD74
WWP1 RB1CC1
BTN2A2 EPHB3
EBNA1BP2 RBBP4
PPAP2B DAZ2
LPCAT3 ADRB3
PHB2 AZGP1
POLR2G YWHAQ
USP5 TRA2A
DDX21 DNAJC7
ZNF238 KL
PPP2R5C NUP153
CPLX2 GTF2H4
CPLX2 SPI1
IL17A ZNF33B
MAPRE1 BRD2
MLLT11 YWHAH
BATF SRPK3
COL11A1 SLC12A1
ATP5G3 ATP5O
EFNB1 LPCAT3
ALDH7A1 UNG
BRPF1 SFRS2
TNFAIP1 RREB1
ARF3 AAMP
SFRS11 MTMR6
SFRS11 SMC1A
MUT SP3
AP2B1 SLC25A46
PRKAR1A CLIP1
PRKAR1A RAB8A
PRKAR1A MTMR6
PRKAR1A ARF4
STMN1 CPE
PRKAR2B ABL1
MYH9 A2M
XRCC5 XPO1
THRA STAT5B
ATP2A2 GDI1
PPP2R5E ATXN10
SAFB NUP153
SAFB MMD
SAFB SUMO1
SAFB RHEB
RBM25 ATXN10
RBM25 PPP2R5E
CCT6A CYCS
CBFB SMARCA1
TMEM97 UQCRFS1
RELA UBC
EIF1AP1 XPO1
EIF1AP1 TSG101
VHL USP7
BMI1 NFIB
BMI1 CCNG2
BMI1 MLH1
BMI1 SMARCA1
RBM15B CLOCK
PCDHGC3 AAMP
HSPA9 SFPQ
RBM39 SMAD4
RBM39 ATP5J
MXD1 GPR17
TRIM23 MTMR6
TRIM23 MUT
PCNA SAFB
UQCRC2 PTPN12
UBL4A KPNB1
SRF ETF1
KRT14 KRT19
SLC9A6 ATXN1
UBXN4 U2AF1
TTC3 MAPK1IP1L
TTC3 HTATSF1
TTC3 YY1
TTC3 NCL
TTC3 RBM15B
ZNF638 DNAJC7
HSD17B8 SOD3
FAM120A RBBP7
NCOA6 HNRNPA2B1
KIAA0174 HNRNPK
BCLAF1 TAF7
BCLAF1 HMGN1
PSMC6 SFPQ
PSMC6 SRP9
PSMD2 CAPRIN1
PSMD2 SFRS11
DPYSL3 PPP1R8
SUZ12 HNRNPK
SUZ12 HNRNPU
SUZ12 CALCOCO2
GGA3 PRKACA
AP2M1 NFE2L1
UBE4A RELA
UBE4A APPBP2
PDIA6 HNRNPA2B1
PUM1 PTP4A1
RAB21 COMT
RAB21 TWF1
RAB21 SFRS11
RAD21 DDX21
DAZAP2 EIF4G2
NCAPD3 ADRB3
SP2 PXN
SP2 ARF4
TRIP12 ATP2B1
SFRS3 UNG
SFRS3 GNA13
BRD3 TNFAIP1
CLTC CALCOCO2
ATP6AP1 MLLT11
ATP6AP1 CSTF3
PSMD6 CCNG2
PSMD6 SMARCA1
PRDX6 SFRS11
PRDX6 VDAC1
SPCS2 ATXN10
SPCS2 CYP51A1
SPCS2 ATP5J
CCT8 NCL
PSMC2 MCM3
PSMA3 ATP5J
TLK2 YES1
CDC7 HNRNPU
CDC7 ACADM
PSMD12 SP2
PSMD11 KIAA0174
NUP153 RB1CC1
XPO1 LAMP2
RABGGTA CES2
CHGB KL
DDX18 PCBP1
ATAD4 MFGE8
UNG SNRPB
COPB1 GOLGA4
RBBP4 RBMX
ZNF146 NUP153
CPE SALL2
HSP90B1 COMT
EED TOP2B
HMGN4 DEK
IDH3B PTPN21
NARS PCBP1
HTATSF1 XPO1
SLBP RBBP4
EIF4G2 ATP13A3
OLIG2 PLOD2
MTMR6 DYRK1A
INPP5J CD3E
CDK4 RBBP4
DDB1 EIF2AK2
GNG4 STAM
USP14 PPP1R11
SRP9 RCN2
SRP9 TSG101
TAF7 NFE2L1
VAT1 CDK4
RPL27A RPL35A
IL8RB HTATSF1
RPL9 RPL27A
RPL9 SLC36A2
SLC18A3 DAZL
APOBEC3B PLEC1
ALDH7A1 RBBP7
MT3 PRB2
PTGDS ITPR1
RELB GFI1
TNFAIP1 NPEPPS
YY1 HSPA9
RPS6 RPL36A
ARF3 PSD
SFRS11 PPID
CDK2 RCN2
MUT RBM4
MUT MAPRE1
FLOT2 PSEN1
NCL UNG
ARF4 RHEB
AP2B1 NPEPPS
PRKAR1A RBBP7
PRKAR2B MAPRE2
XRCC5 PTP4A1
XRCC5 YY1
XRCC5 SFRS11
XRCC5 DYRK1A
PPP3CB SEPT5
HNRNPA2B1 RCN2
HNRNPA2B1 H3F3A
HNRNPA2B1 PTPN11
UBC MAPRE1
UBC UBE2A
THRA CA4
CYCS SFRS11
CYCS H2AFZ
PDGFRA PLOD2
YES1 IL8RB
PPP2R5E WIPF2
PPP2R5E ALDH7A1
SAFB PTPN12
SFRS7 CREB1
ALCAM CXCR7
IHH IDH3B
RELA H3F3A
RELA SNRNP70
EIF1AP1 SUMO1
DLD VBP1
BMI1 TAF15
CAP1 PRKACA
PCDHGC3 PSD
RBM39 YWHAQ
ATP6V1A MATR3
SPTAN1 USP11
SNRPN MLF2
LGALS1 RBP1
C1S IGFBP5
SOD3 RPS26
SLC25A5 SNRPB
ATF4 NARS
UBXN4 HSP90B1
UBXN4 CYP51A1
UBXN4 BMI1
TMEM131 TM9SF2
TMEM131 YY1
APPBP2 SFRS11
TTC3 EIF4G2
CSF1R ATXN10
ZNF638 PTPN11
UBE2N XRCC5
USP10 ACADM
KIAA0174 FAM120A
AGAP2 TSPAN7
RPL39 RPL11
PSMC6 USP10
PSMD2 ATP2A2
SUZ12 ACADM
TGFBR2 VWF
PUM1 KIAA0174
CCT5 XRCC6
CKAP5 NRIP1
GANAB UFD1L
DAZAP2 USP7
DAZAP2 SSFA2
ZNF33A APC
SP2 M6PR
SFRS3 HNRNPM
ESD HIST1H4E
EIF4H RPA2
TMEM41B PRPS1
AFAP1 ALDH9A1
NOLC1 UBXN2B
CLTC YY1
CLTC ATP1A3
ATP6AP1 TP53BP1
ATP6AP1 UTP14C
PSMD6 HNRNPK
KIAA0101 ZNF638
RPS23 RPS3A
TOMM20 SFPQ
MARCKS HDAC2
PSMA3 NASP
PSMD12 CPE
PRUNE2 SYT1
USP7 HNRNPU
ATP6V0A1 THRA
MITF KRT18
LEPROT RHEB
CHIC1 GNB3
LRRC16A RPS26
CES2 THRA
MAPRE2 ATP1A3
ZMYND11 CAPRIN1
MPP2 ATP6V0A1
NCOA4 ZMYND11
ODF1 MFGE8
ZNF33B MT3
SP3 PCBP1
BRD2 HIF1A
TCP1 RBMX
FLT1 MTFR1
HSP90B1 P4HB
HSP90B1 GOLGA4
NFIC PRKCG
IDH3B CLIP1
TSG101 HNRNPK
SLBP HMGN2
LPCAT3 MT1X
CUGBP2 ACSL1
SMARCD1 SF1
TANK HNRNPU
SLC12A1 CLIP1
CUL3 NRIP1
CUL3 HTATSF1
VBP1 HMGN1
POLR2G SUMO2
PTP4A1 CAPRIN1
USP5 MAPK1IP1L
ZNF238 CDK9
ZNF238 CPE
PPP2R5C EIF4G2
FUT2 MFGE8
MLLT11 YWHAQ
MLLT11 LBR
RPS9 RPS28
MLH1 LOC728849
MLH1 DYRK1A
FUBP1 XPO1
APOBEC3B POU2F2
EP300 H3F3A
PROL1 GIPR
CNN3 ACSL1
PTGDS ALDOC
U2AF1 PCBP1
MYT1 HERC1
PTPN12 DUT
TNFAIP1 TOP2B
TNFAIP1 EIF4G2
YY1 EBNA1BP2
UBE2A TAF7
SFRS11 PPP1R11
SFRS11 C5orf13
MUT SMN2
NAGA RELA
BAT3 TRIM26
PRKAR1A ATXN10
PRKAR1A NCOA4
HNRNPA2B1 TSN
UBC YWHAE
PDGFA EMP2
YES1 TOP2B
RRAS DAZL
SAFB HTATSF1
SAFB USP5
SFRS7 XPO1
SFRS7 MAPK1IP1L
SERPINB8 CHML
RELA UBE2A
TUBGCP3 ACADM
RBM15B ZNF134
RBM39 UBXN2B
RBM39 HDAC2
PPBPL2 CYP3A4
PCNA NFE2L1
PCNA PLCB2
PCNA MLLT3
PCNA RFC3
SPTAN1 H3F3B
SPTAN1 NEUROD2
MME BTN2A2
PARP1 SFPQ
UBXN4 SFPQ
WAPAL PPP2R5C
WAPAL PPP2R5E
HTRA1 CSK
KIAA0232 HCFC1
APPBP2 CPE
APPBP2 MLLT11
DYRK1A HMGB2
TTC3 SP3
TTC3 UFD1L
TTC3 CDH2
TTC3 HCFC1
CSF1R GDI1
ZCCHC11 CPE
ZCCHC11 IL8RB
ZCCHC11 LAMP2
ZCCHC11 PRKAR1A
ZCCHC11 HSPA9
ZCCHC11 WAPAL
ZNF638 SFPQ
ZNF638 UFD1L
ZNF638 GOLGA4
UBE2N COPS8
UBE2N ALDH7A1
UBE2N SAFB
NCOA6 USP10
SMC1A DYRK1A
RASSF2 FEZ2
RPL39 RPL27
RNF103 VHL
STXBP1 MRPL49
AP2M1 PGK1
MORC3 EIF1AP1
UBE4A HIF1A
PDIA6 CYCS
PDIA6 FAM120A
PUM1 ZNHIT3
CKAP5 MUT
RAB21 ARF4
ARL6IP1 RAB21
DAZAP2 TOP2B
DAZAP2 CAP1
GNPDA1 SFPQ
GNPDA1 HSP90B1
NCAPD3 CLCN7
SP2 PSMD2
TRIP12 NRIP1
VEZF1 MAPRE2
MOBP PDC
TMEM41B HNRNPU
TMEM41B EIF1AP1
AFAP1 PCBP1
AFAP1 YWHAQ
AFAP1 ZNF131
MCM2 HNRNPA2B1
ATP6AP1 PRKACA
ATP6AP1 BMI1
DAD1 CCT5
PSMD6 UNG
PSMD6 NRIP1
PSMD6 HNRNPH2
PSMD6 RBM15B
WTAP TCP1
SPCS2 MLH1
KIAA0101 ACADM
KIAA0101 SFRS7
CCND2 SP2
CRK CSF1R
MARCKS RBM25
ACSL1 TOP2B
GFRA2 PTPN6
UBE3A EFNA3
RAD23A SOD3
TLK2 PUM1
MAPRE2 PRCC
SLC8A1 ATP6V1B2
MAPK6 ATP1A3
SFRS2 HMGB2
RBBP4 HSPA9
ADSL PCBP1
CLIP1 EPHB3
HOXB6 C12orf32
TCP1 NUP153
GLRA2 TP73
CD8B MPO
MAPK1IP1L RABGGTB
MAPK1IP1L PHKB
EED RHEB
RBM4 ATP1A3
PI4KB GNB1
TP53I11 IDH3B
HTATSF1 SFRS2
HTATSF1 LOC728849
SLBP HSPA9
TRA2B CUGBP2
SMAD2 MAPK6
SMARCD1 CES2
CUL3 PCBP1
TRA2A XPO1
FRY TBCC
PPP2R5C ATXN10
PPP2R5C CUGBP2
MSTP9 CYP2A13
ALDH9A1 HNRNPK
ALDH9A1 HNRNPU
LRP2 CRAT
DYNLL1 SNRPB
GPS1 UNC119
CAMLG ZNF146
LAMB3 LTB
ILF3 CAPRIN1
ILF3 YWHAQ
ATP5G3 VAT1
EFNB1 CSTF3
SLC18A3 MSTP9
POU4F2 DUSP5
EP300 SFRS2
ALDH7A1 RB1CC1
ALDH7A1 NUP153
NASP PPID
SMARCA1 TOP2B
TNFAIP1 GNB1
TNFAIP1 MYT1
RPS6 RPS9
GNA11 MADD
MUT RHEB
RPS16 RPL13A
CSNK2A2 CHIC1
ATP5J PPID
SRD5A1 TSC22D1
OSM APOC4
MCFD2 HSP90B1
CYCS VBP1
SNRPE RPL10A
YES1 FMR1
ANG LPAL2
PPP2R5E PSMB5
PPP2R5D CSTF3
SF1 FMR1
SAFB RCN2
SAFB TRA2A
SAFB ISCU
SAFB UBE2A
CNTD1 LGALS9
UQCRFS1 VBP1
UQCRFS1 ISCU
UQCRFS1 DYNLL1
CCT6A KPNB1
SLC20A1 MMD
SLC20A1 KPNB1
RELA BRD2
SFRS4 WASF3
DLD NARS
BMI1 SNRNP70
RBM15B POLA2
RFC3 HNRNPC
TRIM23 RBM25
NDUFA9 TRIP13
HNRNPM DLD
CYP2F1 NFIC
ATF4 HNRNPM
UBXN4 CCNG2
UTP14C CSTF3
KLHDC10 VEGFC
TMEM131 TCF3
NID2 MT1X
CSF1R USP7
ZCCHC11 CLOCK
ZNF638 SUMO1
ZNF638 RRAGA
UBE2N UFD1L
UBE2N ZNHIT3
UBE2N HMGN3
USP10 PRKAR1A
BCLAF1 SFRS2
PSMC6 SP3
PSMC6 VBP1
PSMC6 PTPN12
PSMD2 EIF4G2
PSMD2 TP53BP1
RNF103 ATXN10
RNF103 ZMYND11
RNF103 GFPT1
RNF103 TMEM131
SEC14L1 EPS8
SUZ12 CCT6A
STXBP1 MADD
AP2M1 BCLAF1
REG1P PPP2R1B
UBE4A PPP2R5C
PUM1 RABGGTB
PUM1 DNAJC7
PUM1 FUBP1
PUM1 PTPN12
CKAP5 NARS
CKAP5 DDX21
RAB21 RNF103
NCAPD3 COX10
SP2 SMAD4
TRIP12 SUMO1
TMEM41B DEK
TMEM41B ABCD3
TMEM41B PCNA
RAC1 CPE
CLTC ATP5F1
CLTC UBE2N
ATP6AP1 PRKAR2B
DAD1 PPP2R5E
PRDX6 CCNG2
WTAP TRIP12
SPCS2 ARFIP2
SPCS2 GOLGA4
SPCS2 GNPDA1
KIAA0101 SFRS11
KIAA0101 MUT
KIAA0101 RAB21
MARCH6 WAPAL
TLK2 SMAD4
TLK2 SMC1A
CDC7 TOP2B
CDC7 RCN2
CDC7 CKAP5
CDC7 KIAA0101
PSMD12 HNRNPC
KIAA0317 PTPN11
ATP13A3 CAPRIN1
TOP2B LOC728849
RABGGTA ATP6V0A1
SYCP1 CHRNA5
LLGL2 GIPR
ZMYND11 HNRNPU
PPP1R11 SFRS2
CRAT TFAP2B
RBBP7 PPP1R11
FOSL1 ACOX2
MAPK1IP1L BRD2
AGER PTPN6
CCL22 HADHB
SMARCD1 MFGE8
PLK3 MUC2
VBP1 EBNA1BP2
VBP1 SLBP
PTP4A1 SFPQ
MTMR6 SP3
CCNG2 USP7
PICALM RAB2A
ZNF238 BTN2A2
RBM6 MAPK1IP1L
RREB1 SRPK2
NOS1 ZNF117
DUSP5 RAB8A
CSTF3 LBR
RPL27A RPS28
PPP1R8 TOP2B
GTF2A2 TGFB3
IL8RB HMGN1
RPL9 RPS28
ZNF131 PTP4A1
SLC18A3 CNTN2
MLH1 WARS
TNFSF9 SIGMAR1
TWF1 ATP13A3
TF ALDOC
CDH2 YWHAQ
PDE6B GNGT1
AAMP HTATSF1
SMARCA1 CCNG2
SMARCA1 TWF1
PBX1 CD8B
TNFAIP1 MMD
TNFAIP1 UFD1L
TNFAIP1 TAF7
YY1 PRCC
UBE2A SP3
ARF3 CES2
MUT SRP9
NCL XPO1
NCL RRM1
ARF4 KDELR2
PRKAR1A PRKACA
PRKAR1A CCNG2
PRKAR2B WASF3
XRCC5 SRP9
CYCS CALM2
PDGFA C1orf61
PPP2R5E ARF4
PPP2R5D LBR
SAFB USP14
SFRS7 TRA2A
SFRS7 BIRC2
SERPINB8 KRT81
IHH RAB8A
AVPR1B IFNA21
GUCA1A IRF9
PI4KA GNB1
POLA2 ELANE
CBFB TM9SF2
HES1 TRAF4
EIF1AP1 VAT1
VHL PRKAR1A
TUBGCP3 HTATSF1
TUBGCP3 HMGN1
CRYZ BHMT
VDAC1 PSMB5
COX8A COX6A1
AOC2 NAGA
UBXN4 CREB1
UTP14C LOC728849
KLHDC10 GAST
TMEM131 RCN2
TTC3 CSTF3
ZNF638 UQCRC2
FAM120A ARF4
KIAA0174 MAPK1IP1L
AGAP2 PRKCB
BCLAF1 RBBP4
BCLAF1 SP3
BCLAF1 LOC728849
BCLAF1 HNRNPC
RNF144A FMR1
PSMC6 PRKACA
PSMD2 HNRNPU
CIRBP LOC728849
RNF103 BCLAF1
SUZ12 HIF1A
SUZ12 SFRS7
HMGB1 LOC728849
STXBP1 SPTAN1
MORC3 PTP4A1
PUM1 PHKB
CKAP5 VBP1
CKAP5 RBM39
RAB21 PLCB2
PSME4 PDIA6
DAZAP2 LEPROT
GNPDA1 ZCCHC11
LOC201229 DRD4
SP2 PSMC6
SP2 ARL6IP1
TRIP12 ALDH7A1
EIF4H ATP5J
EIF4H GANAB
TMEM41B UBC
AFAP1 DEK
AFAP1 TAF15
NOLC1 EPRS
CLTC PRNP
CLTC GNB1
CLTC RBM4
CLTC PTP4A1
CLTC MUT
ATP6AP1 GNB1
DAD1 HNRNPA2B1
DAD1 UQCRFS1
PSMD6 TANK
PYY MCM5
SCARB2 BMI1
MARCKS PPP2R5C
MARCKS ZCCHC11
PSMA3 PSMB5
PSMA3 VBP1
MARCH6 ZCCHC11
SCAMP1 RAB1A
TLK2 TAF7
CDC7 YWHAQ
PSMD12 TLK2
KIAA0317 PUM1
PCDHGA12 LIG4
TOP2B TUBA1A
TOP2B LAMP2
TP73 HOXB6
TP73 RAD23A
SUMO2 NPEPPS
PSMB5 TOP1
ACOX2 MUC2
UNG DYRK1A
GDI1 CALM2
ARD1A KRT16
EPHB3 FMR1
RBBP4 SNRPB
MAT2A RRAGA
HNRNPU RB1CC1
AZGP1 IGF2R
YWHAQ HNRNPK
FBLN1 MSTP9
PFKFB1 LST1
FOSL1 ADRA2C
SEC31A TAF11
EBNA1BP2 PPP1CC
PLOD2 ETV5
PLOD2 DAZ2
CSDC2 CLCN1
EIF4G2 ATXN10
TBCC NFIL3
TRA2A H3F3A
C11orf58 RBBP4
SMAD4 PTP4A1
SUPT4H1 MLF2
PPP2R5C PCBP1
PPP2R5C HTATSF1
TAF7 PPP2R5C
VAT1 TRA2A
DUSP5 FEV
RPS9 RPL11
RPS5 RPL29
PPP1R8 PPP2CB
TP53BP1 YWHAQ
APLNR MFGE8
EP300 SNRNP70
SEPT7 ISCU
WASF3 GNA11
NASP RBBP4
PLCB2 MT1X
AAMP USP7
PTPN12 RCN2
SMARCA1 FMR1
TNFAIP1 LEPROT
TNFAIP1 CBX1
YY1 DNAJC7
CTLA4 GNAT2
STMN1 UFD1L
XRCC5 CTCF
HNRNPA2B1 COMT
HLA-DQA1 KCNJ4
MYL3 ARD1A
ATP2A2 CALM2
CYCS ATP5J
COX5A PSMA5
PDGFRA CTRB1
YES1 RBBP4
YES1 CSTF3
PPP2R5E BRD2
PPP2R5E HSP90B1
PPP2R5E XRCC5
SAFB EBNA1BP2
SAFB ATP5J
IMMT VBP1
AGFG1 PCBP1
SFRS7 ATP5G3
SFRS7 HNRNPC
ZNHIT3 NARS
ZNHIT3 TAF7
CNTD1 ADRB3
CCT6A SNRPE
TMEM97 TAF7
RELA PXN
VHL CAPRIN1
MLLT3 MT1F
RBM39 CTNNB1
RBM39 CREB1
CSN2 ABAT
VDAC1 DLD
HNRNPM HNRNPU
PCNA RCN2
PCNA USP5
PCNA TAF7
RPA2 AP2B1
SLC25A4 KPNA2
XRCC6 RARS
PARP1 SNRPE
ATP6V0B COX6A1
SLC9A6 CPE
DCUN1D4 CBX1
UTP14C YWHAQ
APPBP2 GSK3A
TATDN2 CBX1
EDEM1 LPCAT3
NID2 INPP5E
TTC3 USP14
CSF1R HNRNPA3P1
CSF1R CDH2
CSF1R EIF1AP1
ZCCHC11 BIRC2
ZNF638 BMI1
UBE2N MAPK1IP1L
BCLAF1 COPB1
BCLAF1 KIAA0430
RNF103 COMT
RNF103 SFPQ
RNF103 UBE2A
H1FX NCL
H1FX EIF1AP1
SUZ12 UFD1L
SUZ12 UQCRC2
HMGB1 RELA
HMGB1 HMGN1
STXBP1 SLC9A6
MORC3 RELA
UBE4A LOC728849
PDIA6 TRAM1
PUM1 H3F3A
PUM1 POLA2
CKAP5 UFD1L
CKAP5 FUBP1
RAB21 RBBP7
GANAB NRIP1
AQP2 BTN2A2
DAZAP2 PCBP1
DAZAP2 YWHAQ
GNPDA1 PPP2R5E
GNPDA1 EIF1AP1
NCAPD3 HMGA2
DDOST PDIA6
TRIP12 SUZ12
SFRS3 PCBP1
VEZF1 PPP2R5E
EIF4H SAFB
TMEM41B ZNF238
TMEM41B ARF4
CLTC MAPK1IP1L
EFTUD2 PCNA
RAD23B RBBP4
PMP2 C1orf61
DAD1 IMMT
PRDX6 DYRK1A
SPCS2 PSMB5
SPCS2 USP14
KIAA0101 PTPN12
OGDH DDB1
MARCKS SNRNP70
MARCKS DAZAP2
MARCKS ACSL1
PSMA4 COX7C
MARCH6 TOP2B
CLDN5 A2M
TLK2 CTCF
TLK2 HNRNPA2B1
CDC7 RBBP4
PSMD12 BMI1
PSMD12 CIRBP
PSMD11 RAC1
MADD HLA-DQA1
RNF4 USP14
CD36 CD3E
NUP153 CD24
IGF2R MT3
FASTK CSN2
NFE2L1 HMGN1
RBBP7 DDX5
MAT2A RBBP4
ZNF33B CASR
DEK H3F3A
RAB8A CHGB
YWHAQ MAT2A
RPS3 RPL11
ASS1 ATP1A3
TM9SF2 RBBP4
PTPN11 MAPRE2
PTPN11 HIF1A
UBXN2B TOP2B
FTO ATP6V0A1
MSH6 HNRNPK
TRA2B ETF1
UFD1L BAT1
CHRNA2 ARD1A
UBE2V2 UBXN2B
TANK YWHAQ
SLC12A1 IDH3B
POLR2G MAPRE2
SRP54 TOP2B
C11orf58 PRCC
C11orf58 UNG
TAF15 LOC728849
PTP4A1 DEK
USP5 PTPN11
INPP5E PTCRA
SMAD4 USP7
AANAT AGER
BIRC2 PCBP1
BIRC2 NAP1L4
FOXO1 ITGB2
USP14 YWHAQ
USP14 ISCU
C5orf13 DYRK1A
PTPN5 USP11
SRP9 LOC728849
MLLT11 SRP9
CSTF3 PCBP1
HLA-DMB CD3E
IL8RB XPO1
IL8RB CUL3
IFNGR2 MFGE8
BTD VEGFC
SEPT7 DDX18
CDH2 SFRS2
CDH2 HMGN1
PTPRZ1 EMP2
SMARCA1 PCBP1
PBX1 PAK1
YY1 PTPN12
EDN2 NRGN
JAK1 COPB1
CTLA4 ZWINTAS
ATP5J VAT1
ARF4 HNRNPC
LMNB1 TOP2A
PRKACB SNAPC3
PRKAR1A ISCU
XRCC5 SMAD4
RAB1A MATR3
OSM F13B
MYL3 CXCR3
RASA1 SFRS11
ATP2A2 ABCD3
CYCS TOP2B
CYCS ATP2A2
MYLPF CPA3
SNRPE NPM1
ACTG1 BRD2
PPP2R5E YWHAQ
PPP2R5E CYCS
SAFB EP300
IMMT ATP5J
GSK3A CSTF3
GSK3A PRKAR2B
CSNK1E INSM1
UQCRFS1 ATP5O
CBFB COMT
RELA CBFB
EIF1AP1 YWHAE
VHL CCNG2
CAP1 YWHAB
CAP1 GSK3A
PCDH1 PCDHGC3
CSN2 PTPRS
ATP6V1A GNB1
VDAC1 UFD1L
VDAC1 ACADM
TRIM23 RBM39
UQCRC2 PCBP1
SNRPN ENO2
GH2 ADRB3
UBL4A NARS
UBL4A C11orf58
UBL4A TDG
PARP1 SRP9
AOC2 RBM15B
KLHDC10 S100A7
WAPAL CDH2
SECISBP2L AAMP
PUM2 RAB1A
POM121L9P SSX2
SLK TMEM131
NID2 MT1F
TTC3 NRIP1
TTC3 DNAJC7
CSF1R MLH1
CSF1R PRKAR1A
NCOA6 SFRS7
PSMC6 TAF7
CIRBP TNFAIP1
RNF103 WAPAL
SUZ12 ATP2B1
MCM7 MCM3
MORC3 NUP153
UBE4A NPAT
ZRSR2 PAPPA
PDIA6 COMT
PUM1 DHX9
RAB21 SNRK
METAP1 CAMLG
GANAB PUM1
GNPDA1 AGFG1
LOC201229 RNF113A
SP2 GTF2I
SP2 TUBGCP3
TRIP12 DHX9
TMEM41B MLLT11
TMEM41B CREB1
AFAP1 SMAD4
AFAP1 BCLAF1
EIF4A3 LOC100133166
CLTC UBE4A
CLTC CKAP5
DAD1 PMVK
WTAP CYCS
SPCS2 AP2M1
KIAA0101 KPNA2
TOMM20 YY1
TOMM20 CKAP5
CCND2 FMR1
EIF4G1 MT1L
SCARB2 RAB21
MARCKS EIF1AP1
PSMA3 TRIP12
TYMS SHFM1
UBE3A HSD17B8
CDC7 PUM1
CLOCK MADD
LEPROT GNA11
PSD STAT5B
PSMB5 PCBP1
RGS19 FEV
UNG SUMO2
GDI1 DYRK1A
NCOA4 LOC728849
MT1X MLLT3
RBBP4 PRCC
RBBP7 PPP1CC
HNRNPK BRD2
HNRNPK HIF1A
SP3 TOP2B
RPS8 RPS18
CD300C ADRA2C
DEK DYRK1A
YWHAQ SUMO2
CD8B DRD4
SAG RBP3
PRKACA PSEN1
ITIH2 IGF2
PRODH2 FAS
MAPK1IP1L H3F3A
EED NUP153
PTPN11 COMT
GTF2I POLR2B
LOC728849 MT1F
TRA2B DDX5
SMAD2 MMD
CITED2 SLC8A1
UFD1L WIPF2
TP53BP2 H3F3B
VBP1 SLC25A3
TRA2A LOC728849
C11orf58 WIPF2
COPS8 RAB2A
MTMR6 SRP54
ISCU SFRS2
ISCU PTPN11
INPP5E SLC12A1
SMAD4 PNN
MSTP9 CXCR3
DUT PSMB5
GFER MPO
MAPRE1 DEK
PAK1 NFIC
VAT1 RBM4
VAT1 NAP1L4
GHRHR KLRK1
CSTF3 NFE2L1
RPL27A RPS8
ZNF132 CPA2
ZNF131 DYRK1A
EFNB1 HMGN1
MLH1 PTP4A1
MLH1 MLLT11
FUBP1 RBBP4
ALDH7A1 PCBP1
ARR3 RCVRN
MFGE8 CCL22
CDH2 CREB1
NASP RB1CC1
NASP SSR2
U2AF1 SNRPB
ACADM ALDH9A1
ACADM ATP5G3
GFPT1 NCOA4
SMARCA1 AAMP
TNFAIP1 DDX5
YY1 CSTF3
YY1 GFPT1
UBE2A EP300
SFRS11 YWHAE
NCL U2AF1
PRKAR1A INPP5E
SRD5A1 MLLT11
MYH9 ACTA2
HNRNPA2B1 NARS
UBC PPP1R11
THRA GRM8
MYL3 CTRC
MCFD2 C11orf58
ATP2A2 GTF2B
SNRPE RPS28
SERPINF2 PLA2G1B
ACTG1 PTP4A1
ALPP MT1X
HNRNPC RXRB
PPP2R5E RBBP7
SAFB LMNB1
IMMT SNRPB
IMMT ATP5G3
AGFG1 HNRNPU
CAMK1 SPI1
RBM25 HNRNPU
STAT3 H3F3B
CCT6A NCL
CBFB HNRNPU
HES1 ARHGEF6
PTPRN CYP4A11
EIF1AP1 PPP1R11
VHL SMARCA1
MLLT3 LOC728849
RBM15B CSTF3
SFRS3 AMD1
VDAC1 SRP14
TRIM23 MLLT11
TRIM23 HSPA9
BNC1 CYP3A4
SPTB THRA
UQCRC2 BIRC2
RAPGEF5 ASMT
WAPAL DYRK1A
TMEM131 WAPAL
IGL@ MT1X
DYRK1A HIF1A
TTC3 WAPAL
CSF1R SP3
CSF1R RASA1
ZCCHC11 MAT2A
ZCCHC11 H3F3A
ZCCHC11 HIF1A
ZCCHC11 SLC35A1
ZNF638 PPID
BCLAF1 RHEB
PSMC6 COMT
PSMD2 DDX18
PSMD2 ACTR1A
RNF103 CBFB
SUZ12 NRIP1
SUZ12 BIRC2
HMGB1 HNRNPU
HMGB1 YY1
MORC3 INSM1
UBE4A ATXN10
UBE4A YES1
HLA-C HLA-A
PUM1 NRIP1
PUM1 SSR2
PUM1 PSMC6
RAD21 PDIA6
DAZAP2 LIMK2
GNPDA1 ATP2A2
DDOST GANAB
SP2 CDH2
SP2 CLOCK
TRIP12 TSN
VEZF1 CKAP5
TMEM41B PTPN12
AFAP1 HTATSF1
AFAP1 CDH2
CLTC PSMB5
CLTC NCOA4
CLTC RBBP7
CLTC FUBP1
HPCA PTPRS
ATP6AP1 ATXN10
SPCS2 SFPQ
PYY PRB2
CCT8 PSMA1
TLK2 TRIM23
CDC7 PTPN11
PSMD11 ARL6IP1
STXBP2 ALPI
KIAA0317 CUL3
ATXN10 SFPQ
USP7 DYRK1A
CCBL2 ABI2
SIRPD SPRR1A
UROD CCL22
ZMYND11 TOP2B
ATP5O UQCRH
PPP1R11 HNRNPU
PPP1R11 LOC728849
EPHB3 LOC728849
MCM5 TP73
RBBP7 CREB1
ZNF33B LRRC16A
SP3 SFRS2
HNRNPU DDX5
HNRNPU HIF1A
SON TOP2B
WARS FMR1
YWHAQ NCOA4
M6PR CNP
CPE SKP1
COX7C UQCRB
PGK1 ATP5F1
MEN1 SF1
MAPK1IP1L FMR1
BTN2A2 FEV
BTN2A2 CHGB
RBM4 RRAGA
AGER HNRNPU
PTPN11 GOLGA4
EIF4G2 RBBP7
EIF4G2 EED
RGL2 H3F3B
UFD1L HTATSF1
UBE2V2 HNRNPU
VBP1 SFRS2
VBP1 PTPN11
VBP1 NARS
VBP1 CUL3
SCNN1G CLIP1
PTP4A1 TUBA1A
USP5 POLR2G
INPP5E RSC1A1
PPP2R5C BRD2
CPLX2 HIST2H4A
LRP2 BCL9
GFER MT1X
KPNA2 HMGB2
SRP9 CD24
GPS1 RABGGTA
TAF7 EBNA1BP2
VAT1 ADSL
VAT1 UFD1L
NOS1 COL14A1
PTP4A2 GNB1
RPL9 COX7C
MLH1 SFRS2
IL12RB1 CNTN2
EP300 PTP4A1
DIO3 CPLX2
FLT1 CD3E
AAMP MADD
BRPF1 MLLT3
ACADM EBNA1BP2
ACADM CUL3
GFPT1 MAPRE1
GABRB3 GNB1
YY1 BIRC2
YY1 ALDH7A1
GTF2B TRA2A
ARF3 ATXN1
SFRS11 RBM6
GNA11 GNB1
FMO1 B4GALNT1
ATP5J ATP5G3
ATP5J MUT
ARF4 ATXN10
PRKACB NPEPPS
PRKAR1A PTP4A1
SRD5A1 PXN
MYH9 LAMC1
LOC150786 MATR3
IFIT1 IRF9
CTRB1 PTPRZ1
PPP2R5E MUT
TOP2A H3F3A
SAFB CTNNB1
SAFB PPP1R11
SAFB DDX5
RB1 SUMO1
SERPINB8 CYP3A4
FKBP8 AHDC1
EPHA7 BHMT
CCT6A EIF3I
ADORA1 IHH
EIF1AP1 DDX18
VHL SP3
DLD ZNHIT3
RBM15B USP7
RBM15B CPE
PCDHGC3 CNTD1
TRIM23 CAPRIN1
PCNA PTP4A1
PCNA PPP2R5D
SLC25A4 MAPRE2
SLC25A4 NARS
UQCRC2 SFRS2
UQCRC2 HNRNPM
UBL4A PPP2R5E
ATF4 ATP2B1
UBXN4 CALCOCO2
UBXN4 PRKAR1A
UTP14C PRKAR1A
RNF10 C5orf13
TMEM131 HNRNPU
TMEM131 SMARCA1
KIAA0247 GOLGB1
HTRA1 PCDHGC3
EDEM1 ADRB3
SEPT8 ACLY
CSF1R SMAD4
ZNF638 UNG
ZNF638 TM9SF2
ZNF638 HTATSF1
UBE2N XPO1
NCOA6 SMAD4
NCOA6 ARF4
POFUT1 OXT
KIAA0174 CDH2
KIAA0174 ARF4
BCLAF1 PPP1R11
BCLAF1 ALDH7A1
PSMC6 EIF4G2
PSMC6 LOC728849
CIRBP YWHAB
RNF103 TTC3
DOC2B INHA
MORC3 CUL3
MORC3 CD24
UBE4A TTC3
PUM1 COPB1
PUM1 TM9SF2
CKAP5 SFRS2
CKAP5 UBXN4
METAP1 RBMX
DAZAP2 USP10
DAZAP2 ARL6IP1
GNPDA1 UFD1L
GNPDA1 YES1
GNPDA1 VDAC1
USP8 NPAT
SP2 SECISBP2L
TRIP12 RBBP7
EIF4H PPP1R11
RAC1 ISCU
AFAP1 CSF1R
CLTC RNF103
CLTC SUZ12
ATP5C1 PSMD8
DAD1 SFRS3
PSMD6 HIF1A
PRDX6 DAZAP2
SPCS2 RBM4
SPCS2 EPS8
SPCS2 PWP1
KIAA0101 U2AF1
TOMM20 RABGGTB
TOMM20 DHX9
OGDH BAT1
MARCKS MUT
PSMA4 GNG10
PSMA4 ENO1
PSMA3 GANAB
UBE3A PTPN21
TLK2 MAPRE2
KIAA0317 UFD1L
KIAA0317 ATP2A2
NOP14 PLK3
XPO1 FMR1
NPEPPS ACTR1A
PPP1R11 DDX18
MAPK6 HNRNPC
CASC3 CNP
GDI1 CHIC1
GOLGB1 SF1
SLC25A3 HNRNPU
WARS GNA11
WARS MADD
AZGP1 CYP4A11
TIMM44 ACOX2
YWHAQ CALM2
MAPK1IP1L ATXN10
NFIB HNRNPK
NFIB LBR
SLBP RBBP7
CITED2 PTPRO
SLC12A1 EPHB3
VBP1 RBM4
TRA2A SFRS2
ARFIP2 HNRNPC
TDG HSP90B1
HERC1 KIAA0430
SCNN1G DRD4
USP5 PCBP1
USP5 LEPROT
USP5 TMED10
CCNG2 GOLGA4
CCNG2 HMGN1
ISCU PCBP1
ISCU NFE2L1
DDX21 SNRPB
ZNF238 CSK
CBX1 GNB1
GPR17 ABP1
DYNLL1 SNRPF
DUT CCNG2
CTCF NCOA4
VAT1 PPP1R11
VAT1 SNRPB
CSTF3 LOC100131892
BNIP1 BBS9
PPP1R8 CUGBP2
ATP5G3 SLC25A3
SRPK1 TRA2B
FUBP1 CUL3
TWF1 MAPRE1
RPS27A RPS27
FLT1 CHIC1
FKBP4 ENO2
IRF9 PDE6B
YY1 H3F3A
UBE2A MAPRE1
CDK2 H3F3A
MUT VAT1
ATP5J RBBP4
ARF4 NFE2L1
ARF4 TRA2A
MUC1 F13B
PRKAR1A WARS
PRKAR1A YWHAQ
XRCC5 HMGN1
HNRNPA2B1 UBE2A
UBC HTATSF1
PDE6A ARR3
CD3E ZNF37A
MCFD2 YY1
MYLPF BAK1
COX5B SSBP1
PPP2R5E TAF7
PPP2R5E TOP1
PPP2R5D CREB1
SAFB C5orf13
AGFG1 SFRS2
RBM25 SAFB
GSK3A CPE
GSK3A MRPL49
UQCRFS1 CYCS
ADORA1 PTCRA
GNA13 MATR3
RELA CCNG2
EIF1AP1 TM9SF2
BMI1 FAH
RBM15B NRIP1
RBM39 IMMT
HNRNPM SRPK1
SPTB PBX1
SLC25A4 ISCU
CYP2F1 APLNR
UBXN4 CDH2
MRPS27 RBMX
WAPAL TOP2B
WAPAL ACADM
TMEM131 SP3
TMEM131 RBM15B
KIAA0247 SFRS4
PUM2 TNFAIP1
POM121L9P CST2
KIAA0232 SALL2
EDEM1 CES2
TTC3 HMGN1
CSF1R JAK1
DNASE1 ELF4
UBE2N ZNF146
USP10 RELA
NCOA6 RBBP7
POFUT1 ALPL
BCLAF1 SFRS4
PSMC6 SFRS7
PSMC6 TRIM23
PSMD2 NFE2L1
CIRBP CSTF3
CIRBP HMGN1
RNF103 SFRS7
HMGB1 HNRNPA2B1
ZC3H3 ASNA1
ZC3H3 MUC1
AP2M1 RPA2
PUM1 CD24
PUM1 TUBGCP3
PUM1 H1FX
CKAP5 ATP5J
RAB21 HIF1A
NUP93 MMD
NUP93 MAPK6
ARL6IP1 MAPRE2
AQP2 EFNB1
DAZAP2 SMAD4
GNPDA1 PCBP1
GNPDA1 TM9SF2
GNPDA1 YY1
SP2 RCN2
SP2 TTC3
TRIP12 DDX5
SFRS3 HNRNPU
SFRS3 EIF3I
ESD ACTR1A
EIF4H BRD2
EIF4H USP14
EIF4H SUZ12
AFAP1 BTN2A2
EIF4A3 SUZ12
CLTC PCBP1
CLTC RBM25
ATP6AP1 PSMD2
RUNX1T1 BCL9
PSMD6 C11orf58
PSMD6 HNRNPM
PRDX6 RBBP7
KIAA0101 RCN2
KIAA0101 MAPK1IP1L
KIAA0101 MAPRE1
PYY HOXB6
PSMC2 UBL4A
OGDH GNB1
PSMA4 CCT8
PSMA3 SSR2
TYMS FABP5L7
STX16 COPS8
GNAT1 IGF2R
TLK2 SFRS2
CDC7 EIF1AP1
PSMD12 CAP1
KIAA0317 TRA2A
KIAA0317 PPP2R5E
NOP14 FOSL1
SKP1 PMS2L5
CES2 ATP6V0A1
XPO1 HIF1A
DDX18 HMGN1
CTNNB1 HNRNPK
COPB1 TOP2B
NCOA4 DYRK1A
SFRS2 LMNB1
ZNF146 LOC728844
ICAM3 MSTP9
ATP5F1 ACTR1A
HMGN2 SUMO2
DPYSL2 PPP2CB
BTN2A2 MLLT3
AGER SIRPD
DLG4 PTCRA
TM9SF2 SFPQ
FTO THRA
GTF2I ZMYND11
HTATSF1 TUBA1A
MYD88 NOTCH3
DAZL CYP2A13
UBE2V2 ATXN10
VBP1 RRAGA
DNAJC7 PCBP1
DDX21 HNRNPU
MRPL49 YWHAB
CDK4 SFRS2
ALDH9A1 ATP5F1
GPR17 MCHR1
KPNA2 RRM1
MAPRE1 TSG101
CYP51A1 NARS
CYP51A1 TDG
SRP9 LAMP2
CAMLG UNG
TAF7 UNG
TAF7 WIPF2
VAT1 SET
CSTF3 RCN2
RPL27A RPS27
IL8RB EIF4G2
TWF1 CREB1
RPS27A RPL35A
FLT1 LPCAT3
NASP PCBP1
TNFAIP1 HERC1
GTF2B TAF7
SFRS11 UNG
SFRS11 NRIP1
FMO1 CXCR3
NAGA ELANE
NCL PCBP1
NCL TSN
NCL DUT
ATP5J NCL
ARF4 DDX18
ARF4 ISCU
PRKAR1A MAPK9
PRKAR1A UBE2A
XRCC5 CUL3
XRCC5 MLLT11
PDE6A PRPH2
THRA GNA11
ATP2A2 MAT2A
ATP2A2 HSP90B1
PDGFA PPAP2B
APOB F13B
YES1 GFPT1
RRAS ADRA2C
PPP2R5E ATP2A2
PPP2R5D MLLT11
SAFB SNRNP70
SAFB TNFAIP1
SFRS7 RBM4
RPL34 RPS28
PTGES3 PHB2
ARHGDIB A2M
RPL27 SNRPE
TMEM97 SLC20A1
RELA TM9SF2
PTPRN FEV
EIF1AP1 SLC30A1
BMI1 PTP4A1
BMI1 LBR
PCDHGC3 PRKAR1A
PWP1 KDELR2
TRIM23 H3F3A
HNRNPM TOP2B
HNRNPM SMAD4
HNRNPM IMMT
SLC25A4 ALDH9A1
C1S F3
ATP2B1 HNRNPM
PDGFRB COL4A2
SRF TRA2B
SOD3 LRRC16A
UBXN4 CSTF3
UBXN4 YES1
UTP14C IRF5
TMEM131 GOLGA4
IGL@ MAPRE1
TATDN2 MTMR6
NID2 TERF1
TTC3 VBP1
CSF1R PTP4A1
CSF1R USP14
ZCCHC11 APPBP2
ZCCHC11 RHEB
ZNF638 RCN2
ZNF638 USP5
ZNF638 RBM39
UBE2N PPP2R5C
UBE2N ATF4
NCOA6 SRP9
NCOA6 TUBGCP3
BCLAF1 BAT1
BCLAF1 GNB1
BCLAF1 MLH1
RNF103 GDI1
GGA3 TNFAIP1
CLUL1 MYLPF
ZC3H3 MBL2
AQP4 TUBB4
MORC3 PPP2R5C
UBE4A MAPRE1
UBE4A ATP2A2
GPM6A MLLT11
PUM1 TRA2B
SNRK PRKACA
GNPDA1 ARF4
POP1 AGER
SP2 CTCF
SP2 TP53BP1
TRIP12 UFD1L
TRIP12 NASP
SFRS3 TRA2B
VEZF1 ATP2B1
EIF4H SRP9
TMEM41B H3F3A
CLTC XRCC5
MCM2 H1FX
ATP6AP1 CXADR
ATP6AP1 ATP2A2
DAD1 UNG
DAD1 RRM1
DAD1 ATP5J
PSMD6 CLTC
SPCS2 UNG
SPCS2 ATP5F1
SPCS2 CUL3
SPCS2 CALCOCO2
SPCS2 GTF2B
SCARB2 PRKAR1A
MARCKS H3F3A
MARCKS MAPK1IP1L
MARCH6 DYRK1A
RAD23A IFNA6
TLK2 KIAA0101
KIAA0317 MAPRE2
NOP14 ACOX2
NOP14 MUC2
CAPRIN1 CREB1
TOP2B RHEB
LEPROT PCBP1
FOXO4 IGF2R
UNG TOP2B
ZMYND11 CREB1
ZMYND11 DYRK1A
CDK9 CHGB
CASC3 DGCR6
CLCN3 NRIP1
PPP1CC NCOA4
SP3 ATXN10
SP3 ATP13A3
SP3 ZMYND11
YWHAB CHGB
MBL2 GSTP1
SLC10A3 TP73
MAPK1IP1L COPB1
TM9SF2 NRIP1
TM9SF2 SLC25A3
PTPN11 YWHAQ
UBXN2B RB1CC1
HTATSF1 BAT1
EIF4G2 GOLGA4
TRA2B RBBP4
UFD1L LOC728849
NEUROD2 KL
VBP1 SP3
VBP1 UFD1L
TRA2A HNRNPK
TRA2A CD46
POLR2G ATP5F1
C1orf61 EFNA3
SUPT4H1 MPV17
DDX21 SET
PPP2R5C LAMP2
CDK4 SLC25A3
CPLX2 ORM1
DUT E2F1
USP14 SP3
SRP9 EBNA1BP2
TAF7 XPO1
TAF7 CPE
VAT1 SLC25A3
PTP4A2 NOMO1
TP53BP1 HTATSF1
MLH1 SNRNP70
HSD17B3 SIRPD
ARHGAP1 PSD
EP300 DEK
LAMP2 HIF1A
DIO3 CYP21A2
NASP RBM6
AAMP TNFRSF4
YY1 CYP51A1
UBE2A HIF1A
SFRS11 FMR1
PLA2G4A LRP2
NCL MAPK1IP1L
GNAO1 ARF3
MMP2 TNC
CSNK2A1 SLC25A46
ATP5J RBM4
ARF4 RRAGA
HNRNPA2B1 HIF1A
UBC MPO
UBC HMGN1
PDE6A MBP
THRA JUP
NPM1 RPL36A
RAP1A BRD2
C1R COL3A1
PPP2R5E LRPPRC
PPP2R5D DYRK1A
SAFB FUBP1
SAFB PRKAR1A
SAFB LBR
SFRS7 DDX18
ZNHIT3 POLR2G
RBM25 SFRS11
GUCA1A SLC1A2
UQCRFS1 PCBP1
CBFB ARF4
PTPRN PSD
DHX9 HNRNPU
TUBGCP3 DYRK1A
DLD YY1
BMI1 RBBP7
BMI1 YWHAQ
BMI1 SMAD4
RBM15B ARF4
RBM15B DYRK1A
PCDH1 PSD
HSPA9 RB1CC1
RBM39 ATP2A2
ATP6V1A LOC150786
RFC3 YWHAQ
HNRNPM CUL3
HNRNPM CUX1
PCNA YWHAQ
REG1A IFNA21
SPTAN1 RABGGTA
UQCRC2 ACADM
UBXN4 PPP2R5C
EDEM1 CCL22
DYRK1A GOLGA4
TTC3 NARS
ZCCHC11 MLH1
ZCCHC11 SMC1A
UBE2N WWP1
USP10 RBL2
LPIN1 CXCR7
NCOA6 PCBP1
NCOA6 GFPT1
BCLAF1 MTMR6
PSMC6 RCN2
PSMD2 YES1
CIRBP PURA
SUZ12 PRCC
SUZ12 MAPK1IP1L
SUZ12 MUT
HMGB1 SFRS11
HMGB1 UBXN4
AP2M1 TAF7
AQP4 ITPR1
MORC3 ACSL1
PUM1 RBMX
PUM1 NCOA4
PUM1 UQCRC2
CKAP5 IMMT
GANAB ZCCHC11
ARL6IP1 ZCCHC11
ARL6IP1 RNF103
ARL6IP1 SUZ12
DAZAP2 ZNF238
SP2 C5orf13
SP2 UBC
SP2 UTP14C
TRIP12 RBM4
TRIP12 VAT1
SFRS3 SUMO2
PSMB3 COX6A1
EIF4H DDX18
EIF4H HTATSF1
AFAP1 RNF113A
AFAP1 ARF4
CLTC HMGN1
RAD23B TRIP12
DAD1 RBBP4
PSMD6 RBM39
PSMD6 SUZ12
PRDX6 PSMB5
PRDX6 ZCCHC11
SPCS2 POLR2G
SPCS2 SMC1A
KIAA0101 MMD
KIAA0101 NCOA6
CCND2 BMI1
MARCKS TUBGCP3
GFRA2 FUT2
TLK2 UBC
PSMD12 GGA3
ATP6V0A1 SF1
PRKCG CYP4A11
LEPROT TOP2B
XPO1 CD24
RPN2 PDIA3
UROD KCNJ4
NRIP1 BLMH
ATP5O SUMO1
PPP1CB NRIP1
RBBP7 TOP2A
RBBP7 PPID
ZNF146 TUBB
ID3 MITF
SP3 FMR1
HNRNPU HMGB2
NOMO1 MAPK6
YWHAB HNRNPC
RPL35A RPS27
DDX5 ACTR1A
MAPK1IP1L CLCN3
CXADR CPE
ABAT MFGE8
PTPN11 PRKACA
NMT1 MAPRE2
EIF4G2 NUP153
EIF4G2 ZMYND11
SMARCD1 MPP2
CUL3 CREB1
YWHAE EIF4G2
WNT7A AZGP1
TRA2A DYRK1A
POLR2G PPP1CC
SRP54 SKP1
PTP4A1 CTNNB1
USP5 MAPRE2
INPP5E MLLT3
USP11 FTO
SMAD4 VBP1
VEGFC S100A7
ALDH9A1 RBM4
DUT PRKACA
DUT H3F3A
DUT VBP1
MAPRE1 CTNNB1
CYP51A1 USP14
ILF3 PCBP1
ARHGAP1 CD8B
EP300 MAPK1IP1L
EP300 MLLT3
DIO3 LIPE
ALDH7A1 SLBP
CDH2 TSG101
CDH2 HSPA9
SMARCA1 VAT1
RPS3A RPL11
TNFAIP1 PHC2
TNFAIP1 MAB21L1
YY1 DDX5
UBE2A H3F3A
CUX1 WIPF2
SFRS11 TSG101
MUT SFPQ
MUT GOLGA4
JAK1 ZNF134
NCL ACADM
ATP5J RB1CC1
ARF4 TMPO
ARF4 EP300
PRKACB MATR3
AP2B1 RB1CC1
HNRNPA2B1 MUT
RAB5A HSPA13
CREB1 H3F3A
UBC DYRK1A
MYL3 PRKCA
ATP2A2 DNAJC7
CYCS NCL
ACTG1 EIF4G2
COL5A2 TAGLN
SAFB MAPRE2
IMMT COX5A
MC5R KRT81
SEC61B SNRPB
RHOC DUSP6
POLA2 PXN
HCFC1 KIAA0430
RELA BRPF1
EIF1AP1 UNG
VHL HNRNPU
SFRS4 USP7
DHX9 SRP9
TUBGCP3 EIF4G2
RBM15B RRAGA
RBM15B SFRS11
RBM39 VBP1
RBM39 ARF4
ATP6V1A MAP2
ATP6V1A MAP4
PWP1 HSPA9
PWP1 SFRS3
HNRNPM HMGN2
ALPI CELP
MME ITGA8
GH2 OR2H1
SOD3 CXCR3
MRPS27 RBBP4
SECISBP2L CAP1
TATDN2 CSTF3
TTC3 YWHAQ
ZCCHC11 RBM4
UBE2N WIPF2
UBE2N TRA2B
OLFM1 KIAA0247
NCOA6 E2F1
RPL39 UQCRH
PSMD2 PPP1CB
PSMD2 ABCD3
RHEB BRD2
RNF103 MLLT11
PPID SNRPB
AP2M1 MUT
PARK7 NARS
MORC3 GDI1
MORC3 PNN
URB2 SLN
UBE4A DDX18
UBE4A YWHAQ
UBE4A UQCRC2
CKAP5 VAT1
VPS72 PKM2
ARL6IP1 ATP2A2
AQP2 STXBP1
DAZAP2 TNFAIP1
POP1 AVPR1B
NCAPD3 EDEM1
SP2 UBE4A
TRIP12 SERTAD2
BRD3 UFD1L
EIF4H HNRNPU
PRDX6 NCOA6
KIAA0101 SLBP
KIAA0101 HNRNPC
TOMM20 EIF4H
MARCKS GNAI1
MARCH6 MAPK1IP1L
UBE3A C11orf41
CDC7 XPO1
PSMD11 MAPK6
KIAA0317 TRIP12
H3F3B SF1
CAPRIN1 USP7
SALL2 FMR1
PSMB5 SET
FOXO4 RAD23A
UNG XPO1
ZMYND11 GOLGA4
RBBP7 H3F3A
CD300C CRAT
AZGP1 POU2F2
YWHAQ PPP1R11
NFIC ODF1
PHC2 DDX5
SRPK2 SKP1
TSG101 SFRS2
CCDC106 CLIP1
PTOV1 SMARCA4
UBXN2B SFPQ
EIF4G2 NCOA4
BCAT2 PTPN6
YWHAE HMGN1
TRA2A NFE2L1
TDG NARS
USP5 PRCC
ISCU VBP1
PPP2R5C HIF1A
CDK4 SNRPB
C5orf13 PPP2R5C
RREB1 NEUROD2
SRP9 LBR
TMEFF1 MTMR6
TAF7 VBP1
TAF7 CYP51A1
VAT1 COMT
FUT2 MGST2
MLLT11 FMR1
PTP4A2 ATP5F1
IL8RB CTNNB1
ILF3 XPO1
ILF3 RBBP7
EFNB1 MLLT3
MLH1 ARFIP2
MLH1 C5orf13
TRO FTO
HSPA13 SMAD4
ITPR3 IGL@
RPS27A TPT1
ALDH7A1 VBP1
WASF3 MMD
WASF3 ENO2
CDH2 PCBP1
U2AF1 VBP1
NRL SAG
PTPN12 MAPRE1
ALDH6A1 CHIC1
BRPF1 RCN2
BRPF1 EP300
ACADM AGER
ACADM RHEB
RELB GLRA2
GTF2B TANK
ARF3 NFIC
SFRS11 CPE
CDK2 ACADM
MUT NCOA4
MUT CUL3
FMO1 HOXB6
GNA15 ZNF33B
NCL CUL3
CSNK2A1 PPP1CB
CSNK2A1 YWHAQ
CSNK2A1 HNRNPA3P1
ATP5J COX7C
ARF4 HTATSF1
PRKAR1A TWF1
ALDH1A1 ALDOC
XRCC5 ACTR1A
HNRNPA2B1 SFPQ
RAB1A CITED2
UBC DUT
COL4A1 LAMC1
COL4A1 HLA-C
THRA PTGER3
THRA TP53BP2
ATP2A2 SFPQ
CYCS USP5
CYCS KDELR2
COX5A SNRPF
ACTG1 CAPRIN1
ACTG1 DYRK1A
PPP2R5D PTP4A1
IMMT ARF4
ZNHIT3 IFNGR1
RBM25 CAPRIN1
DGKQ CES2
CCT6A FABP5L7
RPL27 RPL34
RELA XPO1
RELA GDI1
UQCRC1 C11orf58
DHX9 CAMLG
MLLT3 PTCRA
RBM15B ATP2A2
PCDHGC3 PIP4K2B
RBM39 SFRS2
PPBPL2 ASNA1
ATP6V1A GABRB3
TRIM23 SRP54
HNRNPM RB1CC1
HNRNPM SFRS11
C1QB LAPTM5
SLC9A6 MRPL49
TMEM131 NCL
SECISBP2L RREB1
SMG7 TRIM26
KIAA0240 TAF7
KIAA0240 SAFB
APPBP2 PRKAR2B
TTC3 RCN2
KIAA0195 MFGE8
ZCCHC11 MCFD2
ZNF638 HNRNPC
NCOA6 H3F3A
NCOA6 EP300
NCOA6 MUT
PSMC6 TSG101
PSMD2 HTATSF1
RHEB TOP1
RNF103 XPO1
H1FX ZCCHC11
SUZ12 ARF4
AP2M1 HNRNPU
AP2M1 BAT3
SERTAD2 UBE2N
PDIA6 SNRPB
PUM1 DUT
PUM1 IMMT
PUM1 BMI1
PUM1 CSF1R
CKAP5 PTPN11
CKAP5 XRCC5
RAB21 PCBP1
DAZAP2 PUM1
SP2 UFD1L
SP2 EFNB1
TRIP12 SMAD4
AFAP1 PUM1
EFTUD2 NEK4
RAD23B DHX9
RAD23B BCLAF1
RAD23B PUM1
ATP6AP1 SECISBP2L
ATP6AP1 CIRBP
DAD1 MCFD2
PSMD6 COMT
SPCS2 BRD2
SPCS2 CPE
CCND2 EIF4G2
CCT8 NAP1L1
CCT8 TUBB
OGDH TRIM26
OGDH SLC25A46
MARCKS USP10
PRPS1 ABCD3
PSMA3 C11orf58
TLK2 VDAC1
TLK2 PRDX6
CDC7 MAPRE1
CDC7 PTPN12
CDC7 SAFB
KIAA0317 FUBP1
CAMP BTG2
BCL9 ITGB2
CHIC1 FMR1
CES2 ADRB3
RABGGTA MFGE8
NPEPPS DDX5
RABGGTB SFPQ
NCOA4 HSPA9
ODF1 THRA
CHML CYP3A4
BTG1 NRIP1
YWHAB WARS
GJA1 ID3
TCP1 EPRS
PFKFB1 ACOX2
SPI1 HIST2H4A
FOSL1 BTG2
POU2F2 CXCR3
HMGN2 RHEB
H3F3A HMGB2
BTN2A2 RNF113A
BTN2A2 HMGA2
TM9SF2 SP3
CCDC106 IDH3B
PTPN11 SFPQ
PTPN11 SMC1A
FTO SLC6A6
GTF2I NCOA4
HTATSF1 HNRNPK
SMARCD1 ATP6V0A1
UFD1L TOP2B
UFD1L PSMB5
UFD1L MADD
SUMO1 SFPQ
NEUROD2 H3F3B
VBP1 NRIP1
C11orf58 DDX5
COPS8 C11orf58
FRY PRNP
PTP4A1 DDX18
INPP5J RING1
INPP5E DRD4
SMAD4 DEK
RRAGA COMT
RRAGA HMGN1
DIRAS1 ETV5
DIRAS1 PLOD2
DUT EIF4G2
DUT CREB1
HDAC2 SUMO1
MAPRE1 NFE2L1
MAPRE1 YWHAQ
CX3CR1 CHI3L2
CAMLG NUP153
TAF7 MAPK6
VAT1 TAF15
DUSP5 GFER
PXN HTATSF1
PPP1R8 CBX1
IL8RB PRPF18
EFNB1 EPHB3
EFNB1 GRM8
IFNGR2 HMGA2
FUBP1 CTCF
CAPZA2 MTMR6
DRD4 PTCRA
ALDH7A1 SFPQ
CDH2 PHKB
AAMP ARHGAP1
ACADM DNAJC7
SMARCA1 ACTR1A
B4GALNT1 FOXO4
B4GALNT1 ZNF33B
YY1 NRIP1
YY1 HTATSF1
YY1 UBE2V2
SLC25A46 NPEPPS
SFRS11 BRPF1
NCL TOP2B
NCL HTATSF1
NCL CDH2
PLP1 IRF9
H2AFZ PCBP1
H2AFZ RBBP4
H2AFZ EIF3I
PRKACB PPP1CB
PRKAR1A DEK
STMN1 CXADR
XRCC5 SFPQ
XRCC5 SLC25A46
RAB1A PICALM
UBC PRPS1
MYL3 HADHB
ATP2A2 FUBP1
CYCS HNRNPK
MYLPF SYCP1
PDGFRA PPAP2B
NMB ID3
SNRPE RPS3A
PDGFA MT3
TOP2A LOC728849
CNTD1 THRA
DHX9 BRD2
DHX9 SNRPB
BMI1 DUT
RBM15B MUT
PCDHGC3 GATM
C4BPB ABP1
RBM39 RB1CC1
PWP1 PPP1R11
HNRNPM SEPT7
HNRNPM CD24
MMP8 HRG
SLC25A4 PTPN11
UQCRC2 HNRNPU
UQCRC2 ARF4
UQCRC2 SFRS7
MME SPRR2C
SRF PPP2CB
CEACAM4 MVK
PHF3 HNRNPM
UBXN4 TSN
UBXN4 BRD2
UBXN4 DNAJC7
UTP14C HNRNPU
WAPAL SFPQ
WAPAL AGL
KIAA0232 KIAA0430
APPBP2 SRD5A1
EDEM1 GLA
DYRK1A TOP2A
CSF1R RBM15B
ZCCHC11 COMT
ZNF638 SMAD4
ZNF638 RHEB
UBE2N HSP90B1
UBE2N HSPA9
USP10 SNRNP70
LPIN1 CRYZ
FAM120A RCN2
FAM120A TMED10
RPL39 RPL35A
PSMC6 ZCCHC11
RHEB SFPQ
RNF103 USP14
RNF103 PCNA
RNF103 KIAA0174
SUZ12 COX5A
SUZ12 ZNHIT3
SUZ12 DYRK1A
GGA3 NFE2L1
STXBP1 PAK1
UBE4A SFRS2
UBE4A MAPK1IP1L
UBE4A ACADM
PDIA6 KIAA0174
PDE6H PLP1
CKAP5 MCFD2
CKAP5 DLD
CKAP5 TRIM23
RAB21 LEPROT
RAB21 ISCU
RAB21 LBR
RAB21 RELA
RAB21 SMC1A
AQP2 CES2
AQP2 HMGA2
DAZAP2 ARFIP2
DAZAP2 FMR1
SP2 MAPRE2
SP2 RASA1
SP2 RFC3
SFRS3 PRCC
BRD3 ABL1
EIF4H UNG
EIF4H CD63
TMEM41B MAPK1IP1L
TMEM41B CALM2
EIF4A3 NUP93
CLTC PRKAR2B
CLTC ZNHIT3
ADAM11 CACNA1S
ATP6AP1 WARS
ATP6AP1 PKIA
ATP6AP1 PCDHGC3
ATP6AP1 LOC100133166
ATP6AP1 CLOCK
RUNX1T1 ITGB2
PRDX6 CBFB
SPCS2 ISCU
SPCS2 RFC3
SPCS2 CLOCK
KIAA0101 CKAP5
CCND2 EPHB3
CCT8 EIF3F
MARCKS ATP13A3
MARCKS NCOA4
MARCKS CCND2
PSMA3 DDX5
PSMA3 METAP1
GCSH FAM120A
PSMD11 PRKACA
KIAA0317 CDH2
KIAA0317 KIAA0174
GSTT1 F13B
KL ATN1
USP7 ATXN10
NUP153 PCBP1
SIRPA ABAT
XPO1 ATP13A3
DDX18 LOC728849
UNG PPID
PPP1R11 HMGN1
DRG2 PSD
CASC3 MPO
PTPN21 HOXB6
GDI1 XPO1
GDI1 HNRNPU
NCOA4 TOP2B
MCM5 CXCR3
HNRNPK TOP2B
RPS8 RPS21
POLR2B SMARCA4
BRD2 SUMO1
SLC25A3 RRAGA
YWHAQ NFIL3
M6PR GNA11
FBLN1 CYP2A13
SNRPB SUMO1
CPE ATXN10
HMGN2 PCBP1
NR2F6 CLCN1
PRKACA MAPK6
SOD1 RRAGA
MAPK1IP1L RRAGA
HMGN4 SFRS2
AGER HMGN1
DLG4 CSK
TSG101 CREB1
FTO NFIC
MGST2 ODF1
EIF4G2 SFPQ
TRA2B BRD2
TRA2B EIF4G2
CUL3 RBBP4
WNT7A FOXO4
RENBP ATAD4
C11orf58 HNRNPU
C11orf58 HSP90B1
CCNG2 ZMYND11
DDX21 UNG
DDX21 RBBP4
PMS2L11 SMARCD1
BIRC2 RRAGA
BIRC2 HIF1A
ALDH9A1 ZNF238
USP14 EIF4G2
C5orf13 YWHAQ
MAPRE1 SFPQ
SRP9 DDX18
SRP9 USP14
TAF7 RHEB
DUSP5 INPP5E
CSTF3 ATP13A3
CSTF3 HTATSF1
CSTF3 SRP9
RPS5 RPS10
RPL10A RPS3
COL11A1 KRT16
HSPE1 EIF3I
FUBP1 ATXN10
FUBP1 AGER
APLNR PTPN6
TBL3 MAP4K2
EP300 SP3
EP300 TM9SF2
WASF3 TAF7
CDH2 USP5
GUCA2A MNX1
SLC5A2 HMGA2
ACADM CD46
KDELR2 HSP90B1
YY1 USP5
YY1 HDAC2
RPS6 RPS3
RPS6 RPL35A
STMN1 MPO
XRCC5 ATXN10
CREB1 LBR
OSM KRT81
IFIT1 PLP1
RAP1A SFRS2
RAP1A PTPN11
RAP1A YY1
CYCS RBBP4
CYCS TAF7
DMD TBR1
RPS17 RPS7
LTA PAPPA
YES1 CAPRIN1
YES1 GDI1
YES1 DUT
RRAS MUC5AC
PYGL BHMT
PPP2R5E CAMLG
SAFB MTMR6
AGFG1 CDH2
ACOT2 FEV
RBM25 CREB1
GSK3A TNFAIP1
IHH MLLT3
UQCRFS1 KRT10
POLA2 UFD1L
NEK4 HNRNPK
RELA CTNNB1
RELA PTPN11
RELA PTPN12
EIF1AP1 UBE2A
EIF1AP1 HNRNPC
DHX9 HDAC2
DLD USP14
BMI1 RNF113A
RBM15B LEPROT
RBM15B CASC3
RBM39 NCL
VDAC2 HUWE1
RFC3 MUT
PARP1 EIF3I
HMGN1 BRD2
SLC35A1 RBM15B
UBXN4 SMARCA1
UBXN4 VDAC1
MRPS27 SFPQ
MRPS27 HNRNPA2B1
CSF1R DDX18
ZCCHC11 LEPROT
ZCCHC11 MAPRE2
ZCCHC11 AGER
ZNF638 HIF1A
ZNF638 WAPAL
BCLAF1 LEPROT
BCLAF1 PPP1CB
PSMC6 SMC1A
PSMD2 FUBP1
CIRBP TUBGCP3
BTG3 RELA
GGA3 PSMD2
STXBP1 CPE
UBE4A MLH1
UBE4A PRKAR1A
PUM1 USP14
CKAP5 SLBP
CKAP5 C11orf58
VPS72 M6PR
VPS72 TRIM26
NUP93 TAF7
METAP1 PUM1
GANAB HSP90B1
GANAB UBE2N
GANAB CKAP5
PSME4 NRIP1
PSME4 ATP2B1
DAZAP2 YY1
LOC100133166 NMT1
SP2 FUBP1
NOLC1 PPP2R5E
CLTC BMI1
CLTC PUM2
CLTC PUM1
ATP6AP1 LEPROT
DAD1 SSR2
PSMD6 GANAB
SPCS2 WAPAL
KIAA0101 ZCCHC11
PYY PTCRA
PYY C12orf32
MARCKS HTATSF1
PSMA4 COX6C
GCSH CBFB
MARCH6 RBM15B
UBE3A SPRR1B
UBE3A CYP4A11
TLK2 GANAB
C4orf8 SECISBP2L
RB1CC1 DDX5
PCBP1 SNRPB
KTN1 SFPQ
NPEPPS GNB1
COPB1 GNB3
PPP1CB NFIL3
RCN2 SFPQ
TNFRSF4 MADD
EPHB3 SPRR2C
SSR2 UNG
HNRNPK SNRNP70
RPS15A SLC36A2
MAPK1IP1L PPID
RBM4 UNG
RBM4 ACTR1A
SRPK2 MAPK6
DLG4 BTN2A2
ANKRD46 RBM4
NAP1L4 SET
HTATSF1 SP3
HTATSF1 WARS
SLBP NFYC
SLBP PTPN11
EIF4G2 GDI1
TRA2B UBXN2B
VBP1 ATXN10
VBP1 DDX18
SCNN1G DLG4
OLIG2 PPAP2B
USP5 RCN2
MTMR6 ATP13A3
MTMR6 KIAA0430
SMAD4 UNG
SMAD4 TMPO
MAB21L1 TBCC
MAB21L1 GNA11
CDK4 UNG
GPR17 RUNX1
DUT HTATSF1
NUCB1 FEV
KPNA2 UNG
MAP2K5 APOC3
TAF7 PSMB5
TAF7 MAPRE1
PTP4A2 ACLY
IL8RB MAPRE1
MLH1 ZNF131
FUBP1 PCBP1
FUBP1 TRA2B
HSPA13 CCNG2
RPS27A RPS9
FLT1 RNF113A
ALDH7A1 RBBP4
MT3 ACTR1A
ARR3 TFF1
CD34 ARHGAP1
NASP HMGN2
SLC5A2 LPCAT3
ACADM NCOA4
KDELR2 TM9SF2
IRF9 ASMT
PBX1 GABRQ
TCF12 ITGA7
UBE2A CALCOCO2
MUT H3F3A
PSMA1 KDELR2
GNA15 ACTR1A
NCL NARS
CSNK2A1 GNB1
H2AFZ RRM1
ARF4 CYP51A1
STMN1 WARS
STMN1 CLOCK
MYH9 COL4A2
UBC COMT
UBC E2F1
UBC PRKAR1A
PDE6A IRF9
ATP2A2 COMT
CYCS RBBP7
C12orf32 MT3
ACTG1 TOP2B
YES1 PTPN12
PPP2R5E DNAJC7
PPP2R5E GOLGA4
PPP2R5E DYRK1A
SAFB RBM4
SAFB SEPT7
AGFG1 RCN2
SFRS7 TSN
SFRS7 YWHAQ
RB1 TM9SF2
TRIP10 SMARCD3
EFNA3 C12orf32
INSL4 CD68
CD24 BRD2
UQCRFS1 SLC25A3
POLA2 HTATSF1
ADORA1 INPP5E
MUC2 CYP11B1
SLC20A1 SMC1A
TMEM97 CYP51A1
RELA LAMP2
EIF1AP1 CCNG2
EIF1AP1 TAF7
SFRS4 HTATSF1
BMI1 ZMYND11
BMI1 CXADR
RBM15B ATXN10
MXD1 MCHR1
MXD1 ELF4
HNRNPM XPO1
HNRNPM C11orf58
RPA2 VBP1
UQCRC2 ATP2A2
UQCRC2 DYRK1A
SOD3 IFNA6
UBXN4 TRIM23
DCUN1D4 HCFC1
RNF10 TRIM26
SECISBP2L MAB21L1
TATDN2 DYRK1A
EDEM1 MFGE8
DYRK1A TMPO
CSF1R ARF4
CSF1R UTP14C
ZCCHC11 SRP54
ZCCHC11 SET
ZNF638 USP14
ZNF638 NCL
USP10 EP300
USP10 SAFB
SMC1A SFRS2
SMC1A TOP2A
MELK HNRNPA2B1
KIAA0174 NCL
BCLAF1 BRD2
BCLAF1 PTPN11
BCLAF1 SRD5A1
PSMC6 RBBP4
PSMC6 MARK3
CIRBP UTP14C
RHEB IFNGR1
RHEB HMGN1
DPYSL3 CBX1
RNF103 SLC30A1
SUZ12 ACLY
STXBP1 CAP1
AQP4 ALDOC
PARK7 COX5A
MORC3 SAFB
UBE4A COPB1
UBE4A PTPN11
PDIA6 ARF4
PSME2 HSP90B1
PUM1 SEC31A
PUM1 DDX21
CKAP5 TRA2B
CKAP5 CYCS
CKAP5 CSF1R
ARL6IP1 ALDH9A1
AQP2 EDEM1
GNPDA1 RB1CC1
GNPDA1 WWP1
TRIP12 C11orf58
TRIP12 TOP1
TRIP12 CD24
SFRS3 SLC25A3
SFRS3 SRP9
PSMB3 NME1
BRD3 CPE
BRD3 PHC2
EIF4H SFRS11
EIF4H PARP1
EIF4H ZNF638
TMEM41B SAFB
AFAP1 XPO1
ADAM11 MAP4K2
PSMD6 TSN
PSMD6 TSG101
PSMD6 HSPA9
PRDX6 TMEM131
SPCS2 EBNA1BP2
SPCS2 SMAD5
SPCS2 CTCF
SPCS2 PTPN12
SPCS2 HMGB1
RPS23 RPS6
CCT8 METAP1
GLO1 RBMX
CRK EP300
MARCKS ARF4
MARCKS HMGB1
PSMA4 COX5B
TYMS U2AF1
MARCH6 NRIP1
TLK2 ATP6AP1
PSMD12 MAPRE2
PSMD12 HTRA1
PSMD12 RAB21
STXBP2 CHD8
KIAA0317 WIPF2
KIAA0317 ACADM
KIAA0317 UBE4A
KIAA0317 PSMD6
PDIA3 P4HB
H3F3B ATP6V0A1
CAPRIN1 DYRK1A
NUP153 DYRK1A
LEPROT COMT
ATAD4 PRKCG
MAPRE2 ACTR1A
MAPRE2 NCOR2
FASTK RABGGTA
PPP1CB XPO1
CASC3 UBTF
EPHB3 MT1X
EPHB3 CELA2B
EPHB3 HMGN1
SP3 CAPRIN1
SP3 HNRNPC
HNRNPU IFNGR1
DEK PCBP1
ATP5F1 PPP1R11
YWHAB PSD
RPL35A RPS15A
CPE CASC3
CPE YWHAB
CD79A BTN3A1
COX6C COX7C
PRKACA DYRK1A
WWP1 USP7
TRIM28 SMARCA4
EED RBBP4
EBNA1BP2 H3F3A
CCL22 THRA
TM9SF2 RCN2
PPAP2B EFNA3
AHDC1 AES
HTATSF1 RCN2
TNPO1 MAPRE2
TRA2B ATXN10
ST6GAL1 POMC
BCAT2 ATAD4
CHRNA2 PTPN21
UBE2V2 RBBP7
TANK LMNB1
RPS28 RPL35A
VBP1 TSN
VBP1 HSP90B1
VBP1 TRA2B
SRPK3 ST6GAL1
SRP54 EIF4G2
SCNN1G HMGA2
PTP4A1 NUP153
PTP4A1 RBBP4
PTP4A1 SP3
DNAJC7 XPO1
DNAJC7 SUMO2
OS9 GOLGB1
BIRC2 TANK
ALDH9A1 HNRNPC
DYNLL1 COX7C
USP14 DUT
KPNA2 NARS
MAPRE1 FMR1
CYP51A1 MMD
CYP51A1 PTPN11
CYP51A1 DYRK1A
TAF7 HIF1A
CSTF3 HIF1A
PXN PPP2R5C
EPS8 CALCOCO2
RPL9 RPS9
EFNB1 CHGB
MLH1 SP3
ALDH7A1 HSPA9
CDH2 LOC728849
PLCB2 RAB8A
ACADM HMGB2
ACADM MLH1
GFPT1 HMGN1
MVK GDI1
SMARCA1 TAF11
YY1 NFE2L1
UBE2A CD46
UBE2A PRKACA
SFRS11 COPB1
SFRS11 GFPT1
MUT GFPT1
MUT HSPA9
NCL GNG10
NCL DYRK1A
NCL PPID
CSNK2A1 LOC728849
H2AFZ FABP5L7
STMN1 CASC3
PRKAR2B CSTF3
XRCC5 HTATSF1
FUCA1 MADD
ZNF8 BNIP1
HNRNPA2B1 ATP5J
MYL3 RGS19
ATP2A2 NCOA4
ATP2A2 TNFAIP1
ATP2A2 UBE2A
RAP1A MAPRE1
CYCS HNRNPU
CYCS USP14
CYCS DYRK1A
PDGFA TRAF4
CALM2 SFRS2
GNAI1 MTMR6
YES1 PTPN11
H3F3A PTMA
PPP2R5E AP2B1
AGFG1 COMT
SFRS7 VBP1
ZNHIT3 NPEPPS
ZNHIT3 DDX5
HMGN3 CUX1
PECAM1 A2M
UQCRFS1 DDX39
STAT3 SH3GL3
CBFB GFPT1
RPL27 UQCRH
RPL27 UQCRB
EIF1AP1 CTCF
BMI1 MT1X
RBM39 CDH2
RBM39 CYCS
SEC13 PHC2
CACNG1 POU2F2
CACNG1 SOD3
RFC3 PCBP1
TRIM23 DEK
TRIM23 HNRNPC
HNRNPM EIF1AP1
PCNA ATP13A3
PCNA ISCU
ATP2B1 IK
MME PLCB2
UBXN4 XPO1
UBXN4 EIF4G2
UBXN4 SUMO1
UTP14C FLT1
UTP14C SFRS11
UTP14C ATP2A2
WAPAL SAFB
SECISBP2L TNFAIP1
APPBP2 SLC9A6
TATDN2 KIAA0240
EDEM1 OR2H1
ZCCHC11 PRKCI
ZNF638 H3F3A
ZNF638 SFRS4
UBE2N PPP1CC
USP10 TTC3
KIAA0174 SP3
KIAA0174 YY1
RNF144A TOP2B
YWHAH ATP1B1
PSMC6 TM9SF2
PSMC6 DUT
PSMC6 BMI1
HMGB1 PTPN12
PRPSAP1 VAT1
MORC3 SUMO1
PDE6H SLC23A2
CKAP5 NCOA6
VPS72 MLF2
RAB21 H3F3A
RAB21 NEK4
RAB21 CIRBP
ARL6IP1 PRKACA
AQP2 SMARCD1
DAZAP2 RXRB
GNPDA1 TRAM1
GNPDA1 IL8RB
LOC201229 MPO
DDOST P4HB
SP2 PTP4A1
SP2 ZNF638
TRIP12 SSR2
TRIP12 HTATSF1
SFRS3 RB1CC1
SFRS3 NASP
EIF4H SFRS4
EIF4H HSPA9
EIF4H ZCCHC11
TMEM41B YWHAQ
AFAP1 GFER
AFAP1 CIRBP
CLTC UBXN4
CLTC LOC100133166
ADAM11 MXD1
DAD1 PSMB5
ADM PECAM1
PSMD6 ATP5J
PSMD6 PSMD2
PSMD6 RAD21
PRDX6 EIF4H
SPCS2 CALM2
SPCS2 AGFG1
TOMM20 MRPS27
TOMM20 PSMD6
CCT8 IMMT
MARCKS RBBP4
GFRA2 AGER
TLK2 SMAD5
TLK2 PSMD6
ARHGEF12 DUSP5
PRUNE2 ABLIM1
CLOCK RRAGA
KIAA0317 SMAD4
KIAA0317 GTF2B
KIAA0317 ATP2B1
KIAA0317 SP2
ATP13A3 TOP2B
LEPROT CREB1
DDX18 SALL2
PSMB5 KRT10
NRIP1 TOP2B
PRNP ATP1A3
CASC3 MPP2
SFRS2 HIF1A
SSR2 PCBP1
RBBP7 USP7
ZNF33B POU2F2
DEK LOC728849
YWHAQ DDX18
RPL23 RPS8
CPE LEPROT
FOSL1 FBLN1
FOSL1 MSTP9
NFIC PSD
SNRNP70 FMR1
KIAA0430 ATP13A3
SEC31A RBBP7
MAPK1IP1L DDX18
MAPK1IP1L GDI1
EED UNG
RBM4 PPP1CC
BBS9 CYP2C19
PSMD14 SLC8A1
DLG4 CLIP1
TSG101 PCBP1
PTPN11 RHEB
NARS NDUFA4
GTF2I DDX18
GTF2I PRKX
GTF2I SP3
LPCAT3 LOC201229
UFD1L NARS
CUL3 DDX5
DNAJC7 UNG
DNAJC7 SET
PPT1 TMED10
SMAD4 COPB1
RRAGA HNRNPK
DDX21 PPID
NKX2-5 FGF13
ALDH9A1 LBR
RBM6 C11orf58
RGS7 SNCA
DUT SMAD4
HDAC2 NUP153
SILV NFKB2
ALDH4A1 HSP90B1
SRP9 CUGBP2
TAF7 ACLY
TAF7 CALCOCO2
VAT1 LOC728849
CSTF3 DEK
RPS10 SNRPD2
COL11A1 PTPN21
COL11A1 CLIP1
COL11A1 DLG4
TRIM26 GNB1
HSPA13 MAPK1IP1L
TWF1 PTPN11
WASF3 ATP5F1
NASP SFPQ
GUCA2A GLRA2
NRL CITED2
PLCB2 LOC201229
AAMP GNA11
BRPF1 MAPK1IP1L
BRPF1 TOP2A
SMARCA1 XPO1
SMARCA1 CREB1
TNFAIP1 CXADR
TNFAIP1 PTPN11
TNFAIP1 MTMR6
YY1 SP3
YY1 DDX21
YY1 KPNA2
YY1 NASP
CUX1 ZNF146
SLC25A46 COPS8
SFRS11 CAPRIN1
SFRS11 COMT
SFRS11 CD46
SFRS11 ZNF131
SFRS11 LBR
MUT NFE2L1
PSMA1 C11orf58
MATR3 COPS8
PRPH2 RXRG
NCL HNRNPU
NCL HMGB2
RPS16 RPS8
CSNK2A1 CCBL2
FAH HNRNPK
ARF4 TSG101
AP2B1 ACTR1A
PRKAR1A MT1F
SRD5A1 SRP54
HNRNPA2B1 U2AF1
RAB5A TOP2B
ATP2A2 UFD1L
MYLPF IGHA1
SNRPE HSPE1
DMD TBCC
HNRNPC TOP2B
YES1 PXN
PPP2R5E SRPK1
PPP2R5D HMGN1
IMMT CD63
IMMT SRP9
IMMT ACADM
SFRS7 HIF1A
ACOT2 SCNN1G
RBM25 EIF4G2
RBM25 DYRK1A
CNTD1 PHKG1
IHH INPP5E
MC5R CNTN2
SLC20A1 CYP51A1
RELA ZNF131
PTPRN TUB
PTPRN ARF3
EIF1AP1 RB1CC1
SFRS4 USP14
DHX9 MUT
TUBGCP3 HNRNPU
BMI1 DEK
RBM15B PTPN11
RBM15B SMAD4
HSPA9 HMGN1
CA4 JUP
RBM39 ZNF146
SFRS3 PPP1CC
ATP6V1A COPS8
PWP1 SFPQ
PWP1 ACADM
PWP1 DLD
VDAC1 TM9SF2
VDAC1 KDELR2
TRIM23 SFPQ
IMPDH1 GNB3
CKMT1B SLC12A5
ATP2B1 BLMH
ATP2B1 YY1
GH2 MME
PARP1 U2AF1
SPARC TAGLN
HMGN1 HMGB2
UTP14C ACADM
TMEM131 DYRK1A
KIAA0240 CPE
TTC3 HNRNPC
CSF1R PPP2R5C
CSF1R CSTF3
CSF1R WAPAL
ZCCHC11 PHKB
ZCCHC11 NFE2L1
ZCCHC11 CAMLG
ZCCHC11 PTPN12
DNASE1 GSTT1
ZNF638 COMT
ZNF638 RBM4
ZNF638 TANK
ZNF638 DLD
UBE2N NUP153
UBE2N FUBP1
UBE2N CUX1
GINS1 HNRNPA2B1
KIAA0174 CBFB
BCLAF1 NRIP1
BCLAF1 RELA
RPL39 COX7C
PSMC6 SMAD4
PSMC6 MUT
PSMD2 SFRS2
PSMD2 CALM2
PSMD2 DYRK1A
H1FX HNRNPU
SUZ12 RRM1
SUZ12 IMMT
HMGB1 EIF4G2
ZC3H3 CPZ
TGFBR2 PECAM1
GPM6A ATXN10
PDIA6 PSMB5
PUM1 LAMP2
PUM1 VDAC1
PUM1 HMGB1
CKAP5 HNRNPK
METAP1 RBBP4
METAP1 SSR2
RAD21 ZNF638
PSME4 DDX5
PTGIR ABP1
ARL6IP1 HNRNPK
GNPDA1 RBBP4
GNPDA1 POLA2
LOC100133166 WASF3
DDOST GNPDA1
TRIP12 TAF7
TRIP12 H1FX
TRIP12 MORC3
ESD FXYD3
KIF14 HNRNPA2B1
TMEM41B PCBP1
AFAP1 DUSP5
AFAP1 ARL6IP1
CLTC TROVE2
CLTC PPP2R5E
ATP6AP1 SFRS11
HERPUD1 ZNF638
PSMD6 MUT
WTAP CUL3
SPCS2 MAPRE2
SPCS2 PPID
PYY CHRNA2
TOMM20 WAPAL
PSMA3 WTAP
RAD23A PRB2
DNASE2 FBLN1
LGALS9 ADRB3
TLK2 USP7
TLK2 DUSP5
TLK2 YY1
CDC7 PCBP1
PSMD12 UFD1L
KIAA0317 DUT
KIAA0317 CREB1
C4orf10 ADAM11
LGALS9 DRD4
H3F3B CA4
PCBP1 RB1CC1
TFAP2B LST1
EMP1 KRT18
CHGB TERF1
ZWINTAS GNAT2
ZMYND11 FMR1
MPP2 DGCR6
RCN2 TOP2B
NFE2L1 TOP2B
EPHB3 HNRNPC
RBBP7 HNRNPC
CNTN2 CYP3A4
CSN3 SFTPA1B
CD300C LST1
WARS DRG2
PRKCA MYBPC1
HMGN2 SET
CD8B CES2
NFIC REG1A
IDH3B CXCR3
NFIB MLLT3
DTNA PVALB
TM9SF2 TOP2B
TM9SF2 MAT2A
MUC5B SEMG2
GTF2I MAPRE2
GTF2I GNB1
HTATSF1 COPB1
LPCAT3 NFIC
SMARCD1 ATN1
SLC28A1 P2RX1
BCAT2 AGER
TBCC ATP6V1B2
CUL3 SFRS2
CUL3 CD24
TRA2A RBBP4
TRA2A TANK
POLR2G RBBP4
EMP2 ARHGEF6
RHO SAG
PTP4A1 MAPK1IP1L
PTP4A1 CD24
ISCU COMT
INPP5J MPP2
INPP5E FEV
PPP2R5C SFRS2
PPP2R5C TRA2B
DYNLL1 RRAGA
DIRAS1 TRAF4
DUT COMT
DUT TSN
USP14 NARS
PRDX4 SNRPB
MAPRE1 HMGN4
MAPRE1 MTMR6
GPS1 H3F3B
TAF7 USP5
MLLT11 MAPRE1
DUSP5 NEUROG1
PRM2 GIPR
PRM2 GPR17
EPS8 LEPROT
ZNF131 GNB3
ZNF131 CSTF3
PLCD1 POU2F2
APLNR CYP4A11
EP300 TMEFF1
EP300 MLH1
MYT1 MRPL49
SET HNRNPU
PTPRZ1 AP3S2
PTPN12 TOP2A
YY1 MSH6
YY1 CCNG2
UBE2A HNRNPU
UBE2A PTPN12
UBE2A TOP2A
ARF3 PAK1
CUX1 NASP
SFRS11 USP5
HSF2 HERC1
MUT VBP1
H2AFZ HSPE1
ATP5J SOD1
ARF4 NRIP1
ARF4 USP14
ARF4 TOP2A
PRKACB ABI2
PRKAR1A CXADR
PPP3CB HERC1
HNRNPA2B1 SRP9
RAB1A SLC8A1
RAB1A YWHAQ
RAB1A FRY
ATP2A2 VBP1
ATP2A2 PRPS1
RAP1A SP3
CYCS ISCU
SNRPE SNRPF
PDGFA PLOD2
LTA LRP2
YES1 CYCS
PPP2R5E TSN
IMMT MCFD2
SFRS7 MAPRE1
ACOT2 ZNF211
MLH3 LMOD1
RBM25 MAPK1IP1L
RBM25 TNFAIP1
KPNB1 UNG
KPNB1 DNAJC7
KPNB1 CYP51A1
POLA2 CSNK2A2
RELA RBBP7
VHL HSPA13
TUBGCP3 LOC728849
DLD MUT
BMI1 VHL
RBM15B EIF4G2
CAP1 UBC
PWP1 HMGN2
PWP1 ARF4
CACNG1 COL11A1
VDAC1 HNRNPH2
TRIM23 RBBP4
TRIM23 TAF7
HNRNPM H2AFZ
PCNA LOC100131892
SPTB CCL22
UQCRC2 RBBP4
GH2 MGST2
UBXN4 UQCRC2
UTP14C TRA2A
MRPS27 SS18
TMEM131 RELA
SECISBP2L BMI1
HTRA1 PSD
SLC23A2 RHO
IGL@ MLLT3
APPBP2 PTP4A1
APPBP2 AAMP
EDEM1 NFIC
DYRK1A RHEB
MAML1 RBM39
CSF1R SMARCA1
CSF1R VHL
ZCCHC11 TSN
ZCCHC11 USP14
ZCCHC11 ALDH7A1
ZCCHC11 VHL
ZNF638 HNRNPM
USP10 EIF4G2
NCOA6 NCL
POFUT1 HOXB6
POFUT1 AQP6
BCLAF1 NFE2L1
BCLAF1 PRKACB
BCLAF1 KIAA0232
RNF144A SALL2
CIRBP STMN1
CIRBP SF1
RNF103 NCOA4
RNF103 XRCC5
RNF103 HNRNPC
SUZ12 MCFD2
SUZ12 CYCS
AQP4 SORL1
MORC3 YWHAQ
PDE6H IRF9
CKAP5 HTATSF1
CKAP5 ATP2B1
CKAP5 HMGN1
RAB21 SMARCA1
RAB21 ZCCHC11
POLR2E SNRPB
ARL6IP1 TRIM23
ARL6IP1 BCLAF1
AQP2 FLT1
AQP2 SLC5A2
AQP2 PCDH1
DAZAP2 YWHAB
DAZAP2 AAMP
GNPDA1 HNRNPU
GNPDA1 PXN
GNPDA1 CSF1R
SP2 ATXN10
BRD3 DGCR6
CLTC NPEPPS
PRDX6 CYCS
WTAP YY1
SPCS2 MLLT11
KIAA0101 CSTF3
PYY LRRC16A
CCT8 SFRS3
MARCKS RNF144A
RAD23A MT3
LGALS9 KCNJ4
CDC7 RBBP7
CDC7 TAF7
CDC7 DAZAP2
PSMD11 PSMD12
STXBP2 CSN2
ARHGEF12 PCDHGC3
CLCN1 GATA3
RBMX PCBP1
LEPROT SFRS2
ZMYND11 HMGN1
PPP1R11 CLOCK
NOTCH3 FMR1
EPHB3 FEV
EPHB3 TERF1
PPP1CC RBBP4
RBBP7 ATXN10
RBBP7 COPB1
FUS MAZ
MAT2A MAPK1
HNRNPU TMPO
ACLY ATP1A3
TCP1 CD24
CPE MADD
MYOG MYL3
PRKACA HNRNPC
WIPF2 RB1CC1
IRX4 DMPK
RBM4 BAT1
TM9SF2 HNRNPK
HTATSF1 LEPROT
HTATSF1 CHIC1
SLBP RB1CC1
EIF4G2 COPB1
EIF4G2 NFE2L1
LPCAT3 GNB3
LPCAT3 DRD4
SLC30A1 COMT
UFD1L COMT
UFD1L CPE
UFD1L MAPK1IP1L
SLC28A1 TP53I11
BCAT2 AVPR1B
TBCC RBM4
TANK BRD2
MLF2 MPV17
TDRD9 POU2F2
TRA2A HNRNPC
C11orf58 CLCN3
C11orf58 MAPK1IP1L
EIF5 DDX5
USP5 HNRNPK
INPP5E CCDC106
DYNLL1 PCBP1
HDAC2 BRD2
C5orf13 ACSL1
KPNA2 LBR
CYP51A1 KPNA2
CALCOCO2 PCBP1
TAF7 DDX18
VAT1 CAMLG
VAT1 DYRK1A
CSTF3 C5orf13
EPS8 NFIL3
ATP5G3 H3F3A
MLH1 RXRB
MLH1 PRKACA
TWF1 DYRK1A
TBL3 DOK1
EP300 ATP13A3
EP300 HMGN4
CHD8 MFGE8
PROL1 F13B
CTRC IL17A
ALDH7A1 XPO1
ALDH7A1 MAPK1IP1L
ALDH7A1 TRA2B
MFGE8 SFTPA1B
MYT1 ACTR1A
AAMP DDX18
KDELR2 VBP1
SMARCA1 GOLGA4
SMARCA1 ARHGAP1
SMARCA1 HNRNPC
ARF1 FH
TNFAIP1 FUBP1
PSMA1 RBBP7
GNA15 RPS26
RPS16 RPS18
CSNK2A1 ABI2
CTLA4 SLC14A2
ATP5J PSMB5
ARF4 ATP5J
AP2B1 PRKACB
PRKAR1A TM9SF2
XRCC5 EIF4G2
ADRB3 MFGE8
ADRB3 SFTPA1B
HNRNPA2B1 PPP1R11
UBC CHIC1
UBC TAF15
MYL3 CHRNA2
ATP2A2 UBE2V2
CYCS PTP4A1
COX5A HNRNPA2B1
YES1 BRD2
YES1 HTATSF1
PPP2R5E ACADM
TOP2A COMT
SAFB CD46
CSNK1A1 CAPRIN1
PTPRN HMGA2
EIF1AP1 CREB1
VHL ZMYND11
CELP CSN2
DLD ATP5J
BMI1 CDH2
PCDH1 ARHGAP1
RBM39 UNG
FNTA UQCRB
PWP1 IFNGR1
CACNG1 FMO1
TRIM23 BRPF1
HNRNPM UQCRFS1
SLC35B1 PSMC5
UBXN4 NARS
UBXN4 IMMT
RAPGEF5 PDE6A
UTP14C FUBP1
UTP14C ZNHIT3
HTRA1 DUSP5
KIAA0232 USP14
TATDN2 SAFB
DYRK1A TUBA1A
TTC3 PPP2R5C
ZCCHC11 BRD2
ZCCHC11 TSG101
ZCCHC11 POLR2G
ZCCHC11 UBC
ZNF638 MAPK6
UBE2N UNG
UBE2N ARF4
USP10 TUBGCP3
NCOA6 HNRNPC
POFUT1 CCDC106
KIAA0174 NRIP1
BCLAF1 TRA2A
BCLAF1 BMI1
PSMC6 CDH2
CIRBP HNRNPC
RNF103 LEPROT
RNF103 UBC
SUZ12 ATP5J
HMGB1 CSTF3
HMGB1 TTC3
MORC3 YES1
MORC3 HMGB1
UBE4A CPE
UBE4A PDHX
UBE4A HMGN1
UBE4A PSMC6
PDIA6 YY1
PDIA6 PPP2R5E
PUM1 WIPF2
PUM1 IFNGR1
CKAP5 RBM15B
RAB21 CAP1
NUP93 NCOR2
PTGIR CENPB
ARL6IP1 MUT
ABLIM1 TSPAN7
DAZAP2 HIF1A
DAZAP2 MUT
DAZAP2 BCLAF1
GNPDA1 VAT1
NCAPD3 STXBP1
LOC201229 HMGA2
SP2 ZNF238
ESD RGS19
ESD LOC388931
EIF4H UFD1L
EIF4H CALCOCO2
TMEM41B MUT
AFAP1 SP3
AFAP1 HMGB1
CLTC LEPROT
CLTC RBM15B
CLTC EIF4H
ATP6AP1 YWHAQ
DAD1 PUM1
HERPUD1 TTC3
CD302 CALM2
PSMD6 HTATSF1
KIAA0101 TRIM23
CD164 RSU1
CNP MPO
GFRA2 AVPR1B
CDC7 SFPQ
CDC7 MSH6
CDC7 PTP4A1
CDC7 BCLAF1
CDC7 TLK2
PSMD12 ALDH9A1
PSMD12 LOC100133166
KIAA0317 XRCC5
KIAA0317 CSF1R
KIAA0317 ARL6IP1
LEPROT LOC728849
TP73 RPS26
TP73 SOD3
RABGGTA CCL22
ATAD4 RABGGTA
ZMYND11 DDX5
KRT33B UGT1A1
RCN2 PHKB
NCOA4 ACTR1A
NCOA4 RHEB
ODF1 SIRPD
RBBP4 SUMO2
PRDX1 NCOR2
HOXB6 SPRR1B
NOMO1 NFE2L1
YWHAQ ZMYND11
YWHAQ SET
FBLN1 CYP11B1
CD8B UROD
H3F3A BRD2
POMC NRGN
MAPK1IP1L CAPRIN1
MAPK1IP1L PPP1CC
EED DYRK1A
RBM4 HMGN1
CCL22 HLA-DQB1
TSG101 RBBP7
SMN2 GOLGA4
PTPN11 PPP1R11
HTATSF1 RB1CC1
HTATSF1 RRAGA
MSH6 SMC1A
PAFAH1B1 HNRNPC
TNPO1 RBM4
TRA2B TCP1
ASNA1 LTB
TANK HNRNPK
TANK HNRNPC
YWHAE E2F1
TRA2A TOP2B
EIF5 ATXN10
EIF5 NFIL3
SCNN1G SLC12A1
USP5 TOP2B
USP11 MFGE8
SMAD4 NCOA4
RRAGA LOC728849
DDX21 MSH6
CPLX2 ESRRB
DYNLL1 SSR2
NUCB1 IDH3B
RBM3 ZNF146
PTPN5 CCL22
CYP51A1 ISCU
SRP9 DDX5
GPS1 MPP2
GPS1 AES
VAT1 TANK
PRM2 PAPPA
PTP4A2 PRKACA
ILF3 TM9SF2
ATP5G3 SFRS2
ATP5G3 DYNLL1
MAP4K2 SNRPC
IFNGR2 PSD
HSD17B3 TFE3
PKIA PPP2CA
DRD4 CSK
SEPT7 PPP1CB
WASF3 LEPROT
WASF3 GTF2I
CDH2 CTNNB1
CDH2 EIF4G2
U2AF1 ATP5G3
MYT1 NPEPPS
AAMP CLOCK
BRPF1 ALDH9A1
ACADM DEK
ACADM CYP51A1
SSRP1 HAX1
NAP1L1 EIF3F
RPS3A RPS8
RPS19 SNRPD2
TNFAIP1 EFNB1
YY1 KTN1
GTF2B KPNA1
SLC25A46 DDX5
SFRS11 CALM2
EDN2 INHA
MUT CREB1
RAP1GAP NINJ1
NCL HDAC2
ATP5J UNG
ATP5J RHEB
ARF4 UFD1L
STMN1 GNA11
PRKAR2B CLOCK
MYH9 HLA-A
XRCC5 LEPROT
XRCC5 DDX5
ZNF8 GHRHR
HNRNPA2B1 DNAJC7
UBC SFRS2
UBC H3F3A
ATP2A2 USP14
CYCS PSMB5
CYCS VAT1
CELA2B MPO
OXT POU2F2
SF1 ATN1
SAFB UBE2V2
SAFB SRP54
RPL34 NPM1
DGKQ PTPN5
GUCA1A ARR3
EPHA7 CXCR7
ATP6V1B2 RAB2A
UQCRFS1 U2AF1
UQCRFS1 KDELR2
MUC2 MSTP9
HCFC1 CBX1
RELA CREB1
PTPRN NFIC
EIF1AP1 YWHAQ
BMI1 RSC1A1
PWP1 SP3
RFC3 EIF4G2
KDR GCKR
CYP4A11 MT3
CRYM SERPINB2
PCNA EIF4G2
PCNA TRA2A
UQCRC2 HNRNPH2
MME FLT1
GH2 GLA
PDGFRB COL4A1
CYP2F1 ADRB3
ERH PPP1CC
TTC3 RBBP7
CSF1R SRD5A1
ZCCHC11 HNRNPM
UBE2N TCP1
UBE2N MUT
UBE2N AMD1
FAM120A SLC30A1
FAM120A DDX21
BCLAF1 SRP54
PSMC6 TOP2B
PSMC6 MAPK1IP1L
PSMC6 TTC3
PSMD2 PTP4A1
CIRBP FMR1
RNF103 HTATSF1
SUZ12 PRNP
SUZ12 TNPO1
SUZ12 DLD
SUZ12 NCOA6
HMGB1 TOP2B
HMGB1 ZNF638
HMGB1 NCOA6
STXBP1 HERC1
STXBP1 PCDHGC3
STXBP1 RNF10
AP2M1 ENO2
SERTAD2 TRA2B
UBE4A RBBP7
UBE4A USP10
ZRSR2 CORO1B
PDIA6 CCT6A
VPS72 CHGB
NUP93 PHC2
GANAB XBP1
ARL6IP1 CAP1
ABLIM1 SCN1B
AQP2 DRG2
LOC100133166 MAPK6
TRIP12 SMN2
TRIP12 FUBP1
MOBP SLC23A2
BRD3 UTP14C
EIF4H CKAP5
AFAP1 YY1
AFAP1 VHL
EIF4A3 UFD1L
EIF4A3 PUM2
CLTC USP5
CLTC NFIL3
CLTC YWHAH
RAD23B RB1CC1
DAD1 EIF4H
HERPUD1 PDIA6
PSMD6 YES1
PSMD6 SFRS4
PSMD6 GNPDA1
PRDX6 SAFB
SPCS2 PRKACA
SPCS2 GFPT1
SPCS2 VHL
KIAA0101 VAT1
KIAA0101 ATP2A2
ECHS1 PCDHGC3
TOMM20 UNG
TOMM20 CAMLG
CCND2 CASC3
MARCKS IL8RB
MARCKS CDH2
MARCKS GFPT1
PSMA4 DAD1
MARCH6 XPO1
UBE3A CACNG1
CDC7 TRIP12
PSMD12 MRPL49
ARHGEF12 CHGB
ARHGEF12 LOC100131892
KIAA0317 USP14
KIAA0317 PUM2
KIAA0317 BRD3
C4orf8 COX10
ATXN10 SFRS2
PCBP1 HMGB2
COMT HIF1A
XPO1 HNRNPC
SYCP1 SLC6A3
ACOX2 DAZL
FOXO4 SOD3
PIK3R2 SF1
GOLGB1 SFRS5
EPHB3 LOC201229
MST1R CELA2B
SP3 CREB1
CNTN2 MUC1
ACLY PRNP
SON DDX5
CSK MT1F
CD46 HNRNPU
GLRA2 FOXO4
ENO2 CLOCK
GNAT1 CNGB1
PRKACA ATP13A3
SOD1 HSPA9
PRRT1 ALDOC
PHC2 HAGH
EBNA1BP2 HMGN2
TM9SF2 USP7
TM9SF2 PPP1CC
NMT1 JUP
OPCML RAB8A
HTATSF1 RHEB
CUGBP2 CD24
SUMO1 TUBB
SLC12A1 CCDC106
CUL3 GOLGA4
TRA2A GDI1
RENBP PTPN6
HERC1 CPE
DNAJC7 UFD1L
USP11 ATP6V0A1
VEGFC GCKR
XDH NINJ1
CCT4 PHB2
MAB21L1 EZR
BIRC2 TRA2A
CADPS MAPRE2
DUT TM9SF2
C5orf13 GDI1
KPNA2 RBBP4
ABCA2 CD300C
TAF7 ATP5F1
TAF7 MAPK1IP1L
TAF7 NFIL3
VAT1 SUMO2
MLLT11 DDX18
MLLT11 CUGBP2
CSTF3 SRP54
BNIP1 PAK1
MNX1 POU2F2
HSPA13 RCN2
TWF1 LBR
EP300 SPRR2C
PROL1 AFF3
PROL1 S100A7
PKIA YWHAB
ALDH7A1 DDX5
ALDH7A1 CAMLG
KRT1 BBS9
GUCA2A FOXO4
U2AF1 RBBP4
ACADM SMC1A
NF1 IFNA6
RPS3A RPL23
TNFAIP1 PRKACA
TNFAIP1 POLR2G
TNFAIP1 NFIL3
YY1 FUBP1
UBE2A SNRNP70
UBE2A TRA2A
SFRS11 HMGB2
CDK2 BRD2
RAP1GAP CRAT
ATP5J HNRNPU
ATP5J CAMLG
PRKACB ACTR1A
XBP1 MANF
PPP3CB CPE
HNRNPA2B1 LOC728849
CYB5R3 CTCF
OSM MUC2
RASA1 GTF2I
ATP2A2 RRAGA
COL6A2 SPI1
COX5B COX7C
YES1 YWHAQ
FYN GNB1
PPP2R5E KTN1
PPP2R5E TDG
FRG1 COX5A
SAFB MSH6
SAFB SMARCA1
IMMT SAFB
AGFG1 TM9SF2
SFRS7 COMT
ZNHIT3 TNFAIP1
GSK3A ARF3
CNTD1 HMGA2
CNTD1 AAMP
OR2H1 GLA
MC5R CPZ
RELA MLLT11
RELA RAP1A
EIF1AP1 TANK
EIF1AP1 VBP1
VHL TM9SF2
DHX9 TRA2B
RBM39 XRCC5
TSPAN7 PRKCB
VDAC1 PCBP1
VDAC1 PPT1
VDAC1 EIF1AP1
TRIM23 XRCC5
SLC25A4 SFRS2
UQCRC2 YES1
GH2 PTPRN
PARP1 NCL
SLC9A6 IDH3A
PHF3 RBM39
UBXN4 LMNB1
UBXN4 PPID
UTP14C HNRNPC
IP6K1 ACO2
KIAA0247 ATP6V1E1
RIMS3 CNR1
TATDN2 GCN1L1
NID2 PLCB2
NID2 IHH
TTC3 MUT
ZCCHC11 RABGGTB
ZCCHC11 HSP90B1
ZCCHC11 SUMO1
ZCCHC11 NCL
NPAT PCDHGC3
ZNF638 SP3
ZNF638 DDX21
ZNF638 CSTF3
ZNF638 TRIM23
NCOA6 DLD
KIAA0174 UFD1L
KIAA0174 UBC
BCLAF1 USP7
BCLAF1 WASF3
BCLAF1 DLD
PSMC6 ATXN10
PSMD2 UFD1L
PSMD2 ACADM
HMGB1 EIF1AP1
ZC3H3 NRGN
AP2M1 CALCOCO2
MORC3 EIF4G2
MORC3 CREB1
UBE4A SMAD4
UBE4A TAF7
UBE4A YY1
PUM1 AGER
PUM1 PXN
CCT5 RARS
CKAP5 NUP153
CKAP5 RCN2
CKAP5 EIF4G2
NUP93 CYP51A1
NUP93 PRL
SYT11 APP
ARL6IP1 PSMB5
DAZAP2 USP5
LOC100133166 ABL1
SP2 ZMYND11
SP2 SRD5A1
SP2 VPS72
TRIP12 HDAC2
TMEM41B XPO1
TMEM41B TMPO
AFAP1 DUT
AFAP1 MLLT3
AFAP1 IGL@
EIF4A3 MMD
NOLC1 WAPAL
CLTC GTF2B
CLTC PSEN1
CLTC SFRS4
ATP6AP1 GABRB3
DAD1 ARF4
PSMD6 USP7
PSMD6 NCOA6
PRDX6 SP3
WTAP SRPK1
SPCS2 ZMYND11
TOMM20 ZNF146
CCND2 HERC1
CCT8 RBMX
EIF4G1 TMED1
PSMC2 GARS
MARCKS ATXN10
FECH PLCB2
FECH MME
GNAT1 TP73
TLK2 MMD
CDC7 DUT
KIAA0317 C11orf58
RELA ELANE
TRIM40 DAZL
SUMO2 DDX5
DDX18 HSPA9
FOXO4 C12orf32
HMGA2 HADHB
NFE2L1 ATXN10
NFE2L1 HNRNPK
RBBP4 TOP1
PPP1CC ACTR1A
CLIP1 TERF1
ATP5F1 PPP1CC
WARS ARAF
GLRA2 AZGP1
HMGN2 TCP1
GNB1 ACTR1A
KIAA0430 MAPK14
WIPF2 NRIP1
EED NFE2L1
IRX4 CLCN1
RBM4 MAPK1IP1L
ABCA3 GNAZ
NAP1L4 RBBP4
HTATSF1 USP7
SLBP NARS
EIF4G2 CAPRIN1
UFD1L NRIP1
TANK XPO1
VBP1 RB1CC1
VBP1 COMT
YWHAE PCBP1
SRP54 DYRK1A
C11orf58 POLR2G
COPS8 NRIP1
USP5 NFE2L1
CCNG2 LOC728849
CCNG2 SLC30A1
DNAJC7 C11orf58
ZNF238 RSC1A1
SP140 TFAP2B
CBX1 SON
IL17A TP73
DUT HNRNPC
USP14 HNRNPU
CTCF PCBP1
CYP51A1 HNRNPK
CAMLG TSN
TAF7 CREB1
VAT1 GDI1
VAT1 MAT2A
VAT1 HSP90B1
MLLT11 HNRNPC
PRM2 MCHR1
PXN TAF4
PXN C5orf13
ILF3 CCBL2
ILF3 AGER
ILF3 TRA2A
EFNB1 KL
EFNB1 CLOCK
MNX1 ACTR1A
MLH1 SPRR2C
MLH1 SF1
MLH1 HMGN1
FUBP1 HTATSF1
FUBP1 UFD1L
TWF1 PTP4A1
PROL1 GPR17
ALDH7A1 C11orf58
WASF3 STOM
WASF3 CASC3
WASF3 NCOA4
MFGE8 TNXB
CDH2 HSP90B1
NASP WIPF2
PLCB2 TWF1
PLCB2 MPO
AAMP FUS
AAMP YWHAB
PTPN12 SFPQ
PTPN12 H3F3A
BRPF1 PTPN11
ACADM ABCD3
ACADM PRKACA
SMARCA1 RRAGA
EPHA3 BHMT
TNFAIP1 C5orf13
TNFAIP1 DYRK1A
GTF2B PPP1CC
ARF3 THRA
SFRS11 ZMYND11
CDK2 HMGN1
MUT ALDH9A1
PSMA1 VBP1
MATR3 DDX5
NCL RBBP4
TNFAIP3 SLC6A3
CSNK2A1 TNFAIP1
ARF4 TANK
ARF4 PTP4A1
ARF4 TAF7
MUC1 DAZL
PRKACB COPS8
PRKAR2B GTF2I
MYH9 RAB13
XRCC5 SFRS2
XRCC5 CUGBP2
HNRNPA2B1 XPO1
HNRNPA2B1 NASP
HNRNPA2B1 TOP2A
RAB1A ATP6V1B2
UBC EIF4G2
UBC GFER
CCL2 ZNF177
RASA1 SLC25A46
ATP2A2 EBNA1BP2
ATP2A2 CUL3
ATP2A2 DDX21
CYCS SCP2
YES1 COMT
SAFB BRPF1
KPNB1 TAF7
CNTD1 CASC3
CSNK1A1 ADD1
OR2H1 INPP5J
NEK4 LBR
HCFC1 TOP2B
RELA SRP9
RELA MUT
EIF1AP1 IL8RB
UQCRC1 PSMB5
VHL RBBP7
DHX9 ZNF146
DLD SAFB
RBM15B RELA
RBM39 HIF1A
SFRS3 CSNK2A1
VDAC2 ACTR1A
VDAC2 NCOA4
KDR GPR17
HNRNPM PCBP1
MMP9 COL4A1
TOP2A ILF3
ATP2B1 PSMB5
PARP1 TRA2B
SRF PPP1R8
CEACAM4 CSNK2A2
UBXN4 PPP1CC
UBXN4 CD46
UBXN4 YWHAQ
UBXN4 RELA
SPOCK2 HTR2C
UTP14C EPHB3
TMEM131 NRIP1
TMEM131 UBXN4
SECISBP2L EFNB1
MAP2K3 KRT9
KIAA0240 PRNP
IGL@ BMI1
TTC3 HIF1A
CSF1R XPO1
ZNF638 PAFAH1B1
ZNF638 IMMT
FAM120A CCNG2
NCOA6 TAF7
BCLAF1 RB1CC1
BCLAF1 ZNHIT3
BCLAF1 RPA2
PSMC6 TUBGCP3
PSMD2 APPBP2
STXBP1 MLH1
ZC3H3 OSM
ZC3H3 CYP3A4
AP2M1 USP14
AQP4 TIAM1
MORC3 HNRNPU
UBE4A CBX1
UBE4A WAPAL
PSME2 XBP1
PUM1 HMGB2
PUM1 C11orf58
PUM1 ATP2B1
CKAP5 DUT
VPS72 STMN1
SNRK GGA3
MCM3 ASNS
ARL6IP1 MAPK1IP1L
ARL6IP1 MAPRE1
ARL6IP1 WASF3
AQP2 SECISBP2L
DAZAP2 CPE
DAZAP2 ALDH9A1
DAZAP2 HSPA9
SP2 LEPROT
SP2 YWHAQ
SP2 YY1
TRIP12 DDX18
TRIP12 NARS
TRIP12 DYRK1A
SFRS3 DDX5
ESD HOXB6
ITPR1 SCN1B
TMEM41B TOP2B
TMEM41B SRP9
AFAP1 MUT
CLTC USP7
CLTC MAPRE1
CLTC TP53BP1
CLTC ARF4
CLTC CREB1
ADM LAMC1
RUNX1T1 PIK3CD
PSMD6 DLD
PSMD6 VDAC1
PSMD6 TRIM23
PRDX6 PCBP1
WTAP HDAC2
ECHS1 NFIC
OGDH BCLAF1
PSMA3 HMGN2
MARCH6 ATXN10
GFRA2 CCL2
TLK2 NRIP1
TLK2 CSF1R
ARHGEF12 ARL6IP1
KIAA0317 RBBP4
KIAA0317 GGA3
KIAA0317 AP2M1
CAPRIN1 LOC728849
CAPRIN1 FMR1
ATP13A3 LAMP2
TP73 CXCR3
PIK3CD FDXR
UNG HMGN1
CDK9 HNRNPC
GDI1 SNRNP70
ARD1A EFNA3
MT1X TERF1
RBBP4 LOC728849
RBBP7 RRAGA
CHRNE PTGER3
TRD@ HLA-DQA1
RRM1 SUMO1
RFX1 PTX3
M6PR FMR1
PFKFB1 ADRA2C
CPE LOC728849
CYP4B1 RB1
HSP90B1 TRAM1
KIAA0430 DDX18
RBM4 RBBP4
AGER MFGE8
NFIB DEK
TSG101 LOC728849
NARS RHEB
EIF4G2 CD24
MCHR1 HNF1A
MYD88 HLA-DQA1
SLC30A1 MAPK1IP1L
SMARCD1 PSD
SMARCD1 NFIC
UFD1L CASC3
UBE2V2 TOP2B
VBP1 CREB1
TAF15 EIF4G2
PIN1 ACO2
PTP4A1 ATXN10
USP5 RBBP4
MTMR6 DDX18
ISCU HNRNPK
DNAJC7 RBBP7
RRAGA RHEB
UBE2D3 KIF5B
PPP2R5C CUL3
CPLX2 SULT2B1
ALDH9A1 PPP1R11
RBM6 XPO1
DYNLL1 RHEB
DUT TRA2A
NUCB1 SCNN1G
CTCF ZMYND11
MAPRE1 TMPO
PAK1 CES2
SRP9 PPP1R11
SRP9 HMGN2
TRAF1 ZFP36L2
CAMLG TCP1
VAT1 WIPF2
VAT1 PPID
NOS1 CPA2
CSTF3 UFD1L
EPS8 TRA2A
IL8RB TAF15
ILF3 SF3A1
ATP5G3 CDK4
EFNB1 FMR1
SLC18A3 MUC2
TOP1 DDX5
MNX1 IFNA6
MLH1 TOP2B
MSH2 TAF7
CAPZA2 C5orf13
APLNR NFIC
UBE2L3 GPX4
ALDH7A1 RBM6
SEPT7 PCBP1
SEPT7 CALM2
U2AF1 SFPQ
U2AF1 NARS
HNRNPD NASP
TACR3 CYP4A11
SMARCA1 CSTF3
B4GALNT1 GUCA2A
GABRB3 WASF3
TNFAIP1 MAPK1IP1L
GTF2B DYRK1A
UBE2A MAPK1IP1L
SFRS11 CTNNB1
SFRS11 RRAGA
SFRS11 RHEB
PPP2R1B CPB1
MUT BRD2
MUT SMAD4
FMO1 TP73
NCL RCN2
NCL SMAD4
SMPD1 UCP1
CSNK2A1 USP7
ATP5J DNAJC7
PRKACB SLC25A46
AP2B1 CBX1
XRCC5 BAT1
XRCC5 CSTF3
XRCC5 CDH2
XRCC5 ARF4
LOC150786 CTNND2
UBC MT1X
UBC STMN1
UBC CALM2
MCFD2 NRIP1
ATP2A2 SMAD5
ATP2A2 POLR2G
RAP1A ARF4
CYCS PPP1R11
CYCS TM9SF2
COX5A CYCS
YES1 H3F3A
HRG SLC6A3
PPP2R5E TRA2B
IMMT PSMB5
IMMT BRD2
AGFG1 SMAD4
SFRS7 RCN2
SFRS7 DDX21
ZNHIT3 ATP5F1
ACOT2 SLC5A2
RBM25 YY1
HMGN3 PPP1CB
GSK3A PRKAR1A
OR2H1 CES2
UQCRFS1 HNRNPA2B1
RELA LBR
EIF1AP1 PTP4A1
DHX9 H2AFZ
DHX9 ATP5J
TUBGCP3 NCOA4
BMI1 TUBGCP3
RBM15B SMARCA1
HSPA9 IFNGR1
RBM39 GDI1
RBM39 H3F3A
RBM39 MAPK1IP1L
ATP6V1A SLC25A46
PWP1 SLC25A3
PWP1 PGK1
PWP1 MAPK1IP1L
VDAC1 DDX21
TRIM23 YWHAQ
HNRNPM DNAJC7
HNRNPM PPP2R5C
PCNA TRIM23
MMP8 MYLPF
DPEP1 POU2F2
RPA2 ATP5J
ATP2B1 TDG
ATP2B1 DLD
ATP6V0B BCAP31
PHF3 NAP1L1
UBXN4 TANK
UBXN4 ATP5G3
RNF10 HSF2
TMEM131 ACADM
TMEM131 EIF1AP1
HTRA1 FEV
KIAA0240 SFRS11
IGL@ MVK
KIAA0232 SON
LHFPL2 MYCL1
NID2 PTCRA
LIMK2 CSTF3
KIAA0195 RABGGTA
NPAT TNFAIP1
UBE2N PSMB5
UBE2N RHEB
OLFM1 TMED10
FAM120A TM9SF2
NCOA6 COMT
NCOA6 MLLT11
NCOA6 SMARCA1
POFUT1 CASR
BCLAF1 ANKRD46
BCLAF1 SEPT7
BCLAF1 TTC3
CIRBP MRPL49
CIRBP CAP1
RNF103 GOLGA4
SUZ12 PPP1R11
SUZ12 SFRS2
SUZ12 RBBP7
GGA3 ATP6V1E1
AP2M1 DDX5
AP2M1 EPS8
AP2M1 UBE2N
MORC3 PCBP1
MORC3 TANK
MORC3 SFRS11
GPM6A YWHAQ
PUM1 EED
CKAP5 CAMLG
CKAP5 NASP
CKAP5 ZNHIT3
VPS72 ATP5F1
RAB21 TRIM23
RAB21 HMGB1
METAP1 NUP153
GANAB WIPF2
DAZAP2 PCDHGC3
DAZAP2 SMC1A
GNPDA1 TOP2B
ZNF33A TOP2B
TRIP12 PPP1R11
TRIP12 PPP2R5C
TRIP12 PDIA6
SFRS3 PARP1
MOBP IFIT1
EIF4H RBBP4
EIF4H PPID
TMEM41B HMGN4
AFAP1 TTC3
EIF4A3 BRD3
CLTC CBX1
RAD23B SFPQ
RAD23B TRA2B
ATP6AP1 ENO2
ATP6AP1 MYT1
PSMD6 SUMO1
PSMD6 IFNGR1
PSMD6 WAPAL
PSMD6 KIAA0174
PRDX6 HNRNPK
PRDX6 FAM120A
SPCS2 TP53BP1
SPCS2 CIRBP
SPCS2 SNRK
KIAA0101 HMGB1
ECHS1 PSD
TOMM20 MCFD2
PIGF PPP1CB
PSMC2 NME1
PSMA4 IMMT
PSMA3 RB1CC1
GFRA2 REG1P
TLK2 HERPUD1
CDC7 HMGN1
CDC7 UBXN4
PSMD12 CHGB
PSMD12 DAZAP2
PSMD11 TTC3
ARHGEF12 RREB1
ARHGEF12 NPAT
KIAA0317 VBP1
KIAA0317 PSMC6
SERPINI1 RBP3
USP7 TMPO
LGALS9 PTCRA
PSMB5 RHEB
UNG RBMX
CTNNB1 XPO1
MMD HNRNPC
GDI1 PCBP1
CLCN3 ACTR1A
SFRS2 TMPO
PPP1CC SFRS2
RPS26 PRB2
ADSL UNG
CD52 GATA3
PSMA6 SNRPB
RAB8A TERF1
YWHAQ UNG
TCP1 TUBB
CPE GNA11
COX6C UQCRH
NFIC HMGA2
SOD1 RHEB
WIPF2 CLCN3
RBM4 PSMB5
RBM4 PRNP
RBM4 EED
BBS9 TPR
BBS9 CLOCK
EBNA1BP2 IFNGR1
TM9SF2 RRAGA
TM9SF2 CREB1
SIGMAR1 FAS
NARS SFPQ
NARS RRM1
HTATSF1 PTPN11
SLBP MAPK1IP1L
PHB2 MT3
BAD MPP2
UFD1L DDX18
UFD1L DYRK1A
NEUROG1 CA4
SORL1 SCN1B
SLC12A1 LPCAT3
CUL3 TAF11
TRA2A LEPROT
POLR2G RBBP7
C1orf61 ETV5
MTMR6 LOC728849
ISCU HNRNPU
ISCU ATP5F1
ISCU DYRK1A
DNAJC7 TANK
SMAD4 PDHX
GOLGA4 LAMP2
PDE1C NAT6
PPP2R5C YWHAQ
CBX1 ATXN10
ALDH9A1 DYRK1A
RBM6 CUL3
STX3 PTPRR
DUT TANK
HDAC2 SFPQ
GFER FEV
GFER EPHB3
USP14 DYRK1A
C5orf13 GTF2I
C5orf13 CBX1
CTCF HSPA9
MAPRE1 DDX18
CYP51A1 NRIP1
TAF7 HSPA9
VAT1 TM9SF2
VAT1 USP5
VAT1 DYNLL1
MLLT11 HERC1
DUSP5 CDK9
CSTF3 TAF15
CSTF3 CLOCK
PTP4A2 GNA11
ZNF148 RAB2A
SLC18A3 MUC5AC
PLCD1 FEV
MLH1 LEPROT
FUBP1 RB1CC1
FUBP1 PHC2
FUBP1 VAT1
TNFSF9 GATA3
CTRC SOD3
CTRC CASR
FLT1 NFIC
PKIA HERC1
SEPT7 SFRS2
WASF3 ABL1
WASF3 EPS8
HNRNPA3P1 ABI2
CDH2 CTCF
U2AF1 SUMO1
AAMP CES2
INSM1 GDI1
ACADM GOLGA4
GFPT1 XPO1
RPS19 NACA
TNFAIP1 HNRNPU
GTF2B PCBP1
SFRS11 CLOCK
MUT ATXN10
MUT HMGN2
FMO1 FOXO4
NCL VBP1
CSNK2A1 MATR3
CTLA4 HMGA2
ATP5J U2AF1
ARF4 NCL
AP2B1 TNFAIP1
PRKAR1A SALL2
PRKAR1A PPP1R11
PRKAR1A TMPO
STMN1 EFNB1
STMN1 PRKAR1A
OSM EDN2
UBC HNRNPC
COL4A1 ARHGDIB
MYL3 AQP6
ATP2A2 LEPROT
ATP2A2 MLLT11
ATP2A2 KPNA1
COX5A ATP5J
NMB CDO1
ATP5B ENO2
HNRNPC H3F3A
YES1 SLC30A1
YES1 HSPA13
YES1 UBC
PPP2R5E TANK
SAFB NRIP1
AGFG1 MAPRE1
ACOT2 DLG4
RBM25 MLLT11
GSK3A CLIP1
CNTD1 CES2
IHH HMGN4
ITGA8 RNF113A
ITGA8 FLT1
PI4KA SKP1
RHOC FN1
ADORA1 MT1X
RPL27 RPS28
TMEM97 UNG
RELA SFRS7
EIF1AP1 RRAGA
VHL XPO1
DHX9 TAF7
BMI1 GFPT1
BMI1 CLOCK
RBM15B COPB1
RBM39 TCP1
PWP1 CTCF
PWP1 SRP9
PWP1 YY1
RFC3 SFRS11
KDR PRM2
TRIM23 PPP2R5E
RPA2 RB1CC1
UQCRC2 HNRNPK
UBL4A TAF7
PPP2R1A DPF2
GCM1 CPB1
SLC9A6 SARS
PHF3 ZNF146
DCUN1D4 HTATSF1
UTP14C TP53BP1
UTP14C HMGN1
TMEM131 HNRNPK
KIAA0240 PRKAR2B
APPBP2 MRPL49
DYRK1A ABCD3
DYRK1A CALM2
TTC3 SFRS7
ZCCHC11 GFPT1
DNASE1 VEGFC
ZNF638 ATP2B1
HSD17B8 RPS26
USP10 MAPRE1
NCOA6 HTATSF1
KIAA0174 HNRNPU
KIAA0174 NARS
BCLAF1 HNRNPA3P1
PSMC6 SLC25A4
PSMD2 ATP13A3
CIRBP MLH1
RNF103 DDX18
RNF103 FMR1
H1FX YWHAQ
SUZ12 COMT
HMGB1 USP10
STXBP1 SPTB
PDIA6 TMEM131
PDIA6 ZNF638
CKAP5 ATXN10
SNRK NFE2L1
SNRK EPS8
RAB21 PRKACA
METAP1 NASP
METAP1 NCL
ARL6IP1 DUSP5
LOC100133166 CIRBP
TRIP12 STK25
TRIP12 SFRS2
SFRS3 CCT5
EIF4H AP2M1
TMEM41B BCLAF1
AFAP1 EFNB1
EIF4A3 COX11
CLTC CSNK2A1
RAD23B UBE2N
ATP6AP1 CASC3
ATP6AP1 PRKACB
PMP2 DIRAS1
DAD1 TSN
DAD1 ARPC2
PSMD6 RB1CC1
PSMD6 COPB1
PSMD6 PPP1CC
PSMD6 CYP51A1
PSMD6 PSMC6
SPCS2 PPP2R5C
SPCS2 PXN
SPCS2 DLD
ECHS1 CES2
PYY PTPN21
TOMM20 NRIP1
TOMM20 NCL
OGDH PHC2
MARCKS APPBP2
PSMA4 HNRNPM
PSMA3 PTGES3
UBE3A CASR
TLK2 COMT
TLK2 BRD3
TLK2 EIF4A3
CDC7 BRD2
CDC7 HIF1A
CDC7 TMEM41B
PSMD12 TAF7
ARHGEF12 PRKAR1A
PRUNE2 VSNL1
KIAA0317 VEZF1
RNF4 KIAA0317
BAT1 NCOR2
PCBP1 HNRNPC
LRRC16A PRB2
NPEPPS ATXN10
PPP1R11 RRAGA
NOTCH3 CELA2B
RCN2 ZMYND11
TSN UNG
NFE2L1 MMD
EPHB3 HMGA2
MCM5 POU2F2
ZNF146 RABGGTB
ATP5F1 LEPROT
SLC25A3 TUBB
AZGP1 WNT2B
YWHAQ SFPQ
YWHAQ H3F3A
XIST GABRA2
RNASE3 ADRB3
RPL23 RPL11
RPL35A SLC36A2
COL6A2 CEBPD
HSP90B1 TOP1
CD8B WARS
KIAA0430 LOC728849
EIF3F TUBB
NDUFA4 NME1
WIPF2 PRCC
WIPF2 PPP1R11
AGER NCOA4
IDH3B RGS19
CCDC106 PTPN21
FTO H3F3B
EIF4G2 PPP1R11
LPCAT3 GLA
PHB2 EIF3F
TRA2B CAPRIN1
CUGBP1 RAB11B
FH YWHAH
PLEC1 CCL22
PLEC1 DRD4
POLR2G UBE2V2
POLR2G LMNB1
SCNN1G PTCRA
PTP4A1 CUL3
USP5 TANK
DNAJC7 MAPK1IP1L
INPP5E FMR1
VEGFC NRGN
LIPE CYP21A2
ZNF238 FEV
MAB21L1 ACTR1A
CDK4 RBBP7
CBX1 YWHAQ
TSC22D1 SKP1
GRM1 IFNA6
RREB1 CPE
CTCF M6PR
MAPRE1 COMT
SRP9 GDI1
SRP9 CDK4
SRP9 DUT
TAF7 RBBP7
TAF7 TSG101
ABO MAPK1IP1L
BNIP1 RING1
RPS10 RPS7
PPP1R8 PTP4A1
ILF3 VBP1
ILF3 SET
TRIM26 CASC3
MLH1 SALL2
TWF1 RCN2
LAMP2 SFPQ
RPS27A RPS21
WASF3 PHC2
WASF3 ARID4A
PPP3CC FAS
PTGDS SORL1
PLCB2 DLG4
ACADM CDK4
MVK N4BP2L2
MVK MADD
KDELR2 ISCU
RPS3A RPL6
RPS3A RPL36A
TNFAIP1 PPP1R11
YY1 RBM6
SLC25A46 TNFAIP1
CDK2 RELA
FMR1 SFPQ
MUT COMT
MUT RCN2
MUT DEK
MUT TNFAIP1
MUT CDK2
CSNK2A1 PPP1CC
ATP5J SSR2
AP2B1 TP53BP1
PRKAR1A WASF3
PRKAR1A MUT
CYP11B1 MUC5AC
ZNF8 MADD
HNRNPA2B1 TSG101
UBC PCBP1
CTRB1 OLIG2
MYL3 PLCB2
ATP2A2 PPP2R5C
ATP2A2 BRPF1
COX5A DYNLL1
ACTG1 GDI1
ACTG1 ATP2A2
RPS17 RPL29
RPS17 RPS16
ESD SUMO1
ERBB2 BTN3A1
PPP2R5E PPID
PPP2R5D LOC728849
SF1 STAT5B
SAFB UBC
IMMT CALM2
SFRS7 RBBP7
SFRS7 TM9SF2
SFRS7 EP300
ZNHIT3 FUBP1
RBM25 YWHAQ
RBM25 CSTF3
GSK3A HERC1
PSMC5 TUFM
IHH COL11A1
TCEB1 COX6A1
UQCRFS1 VAT1
ADORA1 RGS19
RPL27 RPL11
RELA DDX18
EIF1AP1 DNAJC7
EIF1AP1 CYP51A1
VHL YWHAQ
CELP HTR2C
MLLT3 HNRNPK
BMI1 MTMR6
BMI1 YY1
PCDHGC3 CNP
PWP1 LEPROT
RFC3 SAFB
MXD1 KLF4
VDAC1 ARF4
HNRNPM ATP5J
PCNA KPNA2
SPTAN1 PI4KA
UBXN4 EED
UBXN4 RRAGA
UBXN4 SLC20A1
HTRA1 PRKAR1A
IGL@ HNRNPK
APPBP2 EIF4G2
TATDN2 EIF4G2
DYRK1A SUMO1
TTC3 XPO1
TTC3 TNFAIP1
CSF1R MVK
ZCCHC11 USP7
ZCCHC11 RASA1
NPAT MLH1
ZNF638 PSMB5
UBE2N RAB1A
HSD17B8 RAD23A
USP10 MLLT11
BCLAF1 UTP14C
CIRBP RBL2
CIRBP ALDH9A1
SEC14L1 CD34
HMGB1 SRP9
HMGB1 PCNA
STXBP1 SRPK2
EFR3A SLC23A2
AP2M1 SLC25A46
AP2M1 TROVE2
PARK7 CYB5R3
TGFBR2 LAMC1
PDIA6 UQCRC2
PRDX3 PPT1
PUM1 HDAC2
PUM1 FMR1
CKAP5 WIPF2
GANAB ATP5J
PSME4 UBE2N
DAZAP2 CIRBP
LOC100133166 CASC3
SP2 EED
SFRS3 ATF4
EIF4H U2AF1
EIF4H ATP2B1
AFAP1 LEPROT
AFAP1 PPP2R5D
AFAP1 PSMC6
ATP6AP1 ARL6IP1
DAD1 VAT1
DAD1 CCT6A
DAD1 DHX9
DAD1 ATF4
HERPUD1 GANAB
CD302 SEC14L1
PSMD6 KTN1
PSMD6 UQCRC2
PRDX6 HERPUD1
SPCS2 BRPF1
SPCS2 TMEM131
SPCS2 APPBP2
KIAA0101 DUT
PSMC2 SSBP1
PSMA3 ATF4
PSMA3 PSMD6
TLK2 CPE
TLK2 SFRS7
STXBP2 HSD17B3
ARHGEF12 ZNF238
KIAA0317 USP5
KIAA0317 SMARCA1
KIAA0317 DAZAP2
C4orf8 INPP5J
PCBP1 BAT1
ATP13A3 SFRS2
GNAT2 ADRB3
FOXO4 CYP4A11
SARS PPP2CA
SF3A1 PRCC
MPP2 RING1
CASC3 JUP
RCN2 GOLGA4
IL8 LTB
NFE2L1 PCBP1
NFE2L1 PSMB5
NFE2L1 MAPRE2
MT1X CHGB
MT1X LOC201229
ODF1 ATAD4
SP3 SFPQ
CD300C KRT81
SON SALL2
RPS15A RPS7
YWHAB LEPROT
YWHAQ ATP13A3
CPE DYRK1A
HSP90B1 PCBP1
CD8B CCL22
TSG101 XPO1
TM9SF2 CD46
TM9SF2 LOC728849
CUGBP2 DYRK1A
TALDO1 FAS
BAD DRAP1
UFD1L MAPRE2
SORL1 CNTNAP1
CUL3 CTNNB1
CUL3 TM9SF2
PLK3 MUC1
TRA2A SLC25A3
C11orf58 YWHAQ
PTP4A1 HIF1A
CCNG2 USP5
ISCU LOC728849
DNAJC7 HNRNPC
TTC1 LRRC16A
PPT1 RCN2
AANAT SIRPD
SLC18A1 BTN2A2
MAB21L1 SALL2
MAB21L1 GTF2I
CDK4 PPIA
ALDH9A1 POLR2G
LRP2 TYRO3
DYNLL1 POLR2E
GFER KCNJ4
C5orf13 SNRNP70
C5orf13 TUBA1A
CTCF WIPF2
SRP9 DEK
SRP9 C5orf13
CAMLG RBBP4
ABCA2 RB1
RPS5 RPS3
IL8RB SMAD4
LHX2 GRM8
SRP14 SSR2
MLH1 CDK9
APOBEC3B TNXB
EP300 CLIP1
EP300 EFNB1
CTRC CYP4A11
KRT16 IFNA6
CDH2 TSN
CDH2 RBBP4
AAMP LPCAT3
PTPN12 RBBP7
ACADM LEPROT
SMARCA1 SMAD4
ARF3 ENO2
SFRS11 GDI1
SFRS11 KIAA0430
SFRS11 ISCU
SFRS11 SET
CD27 DOK1
PRPH2 SLC1A2
SSFA2 MLH1
CSNK2A1 NPEPPS
ARF4 SLC25A3
ARF4 DDX21
ARF4 LAMP2
AP2B1 BLMH
PRKAR1A PLCB2
STMN1 TRIM26
STMN1 FMR1
XRCC5 RBBP4
TROVE2 WASF3
RASA1 LOC728849
MCFD2 VAT1
ATP2A2 MAPK1
ATP2A2 TMPO
CYCS COMT
SERPINF2 ADRA1D
YES1 HADH
RRAS MUC2
COX17 ACOX2
PPP2R5E PRCC
SAFB EED
AGFG1 ACADM
RB1 PCBP1
RBM25 CUL3
RBM25 GOLGA4
SERPINB8 MATN1
RPL34 SNRPE
DGKQ USP11
EFNA3 LRRC16A
GUCA1A PDC
LBR HIF1A
ADORA1 CHGB
NEK4 LOC728849
NEK4 HMGN1
RELA RNF113A
RELA SFPQ
RELA FAH
RELA ACTG1
DHX9 NARS
DHX9 C11orf58
BMI1 TOP2B
RBM15B IL8RB
PCDHGC3 MLH1
HSPA9 COMT
RFC3 SMAD4
TRIM23 BRD2
HNRNPM USP14
PSMC1 IK
PCNA RBBP7
RPA2 TOP2B
RPA2 PGK1
SNRPN CD200
UBL4A PRNP
CYP2F1 CES2
UBXN4 GOLGA4
UTP14C SLC35A1
KLHDC10 APOB
IP6K1 RAF1
WAPAL CLCN3
TMEM131 VAT1
SECISBP2L RRAGB
SECISBP2L HNRNPC
PDXDC1 CES2
RIMS3 XIST
EDEM1 STAT4
NID2 GEM
NID2 DRD4
TTC3 PRKACA
CSF1R SFRS2
CSF1R BMI1
ZCCHC11 COPB1
ZCCHC11 GDI1
DNASE1 F13B
UBE2N POLR2G
UBE2N MATR3
UBE2N PPID
USP10 HNRNPC
NCOA6 VBP1
KIAA0174 RELA
BCLAF1 SON
BCLAF1 TM9SF2
BCLAF1 TP53BP1
BCLAF1 PRKAR1A
BCLAF1 YES1
RNF144A LOC728849
PSMC6 HIF1A
PSMD2 PRKACA
PSMD2 MAPK1IP1L
PSMD2 ARF4
PSMD2 KIAA0226
CIRBP RFC3
RNF103 H3F3A
RNF103 SNRNP70
RNF103 CXADR
RNF103 HSPA9
H1FX MSH6
SUZ12 HSP90B1
SUZ12 ISCU
SUZ12 UBE2A
SUZ12 KRT10
GGA3 TTC3
AP2M1 GNB1
UBE4A FMR1
UBE4A RASA1
UBE4A BMI1
GPM6A C5orf13
PDIA6 RBBP7
PDIA6 TMED10
SNRK DYRK1A
RAB21 SAFB
NUP93 LGALS3BP
GANAB RPA2
GANAB SUZ12
ARL6IP1 KIAA0174
DAZAP2 PDHB
LOC100133166 AP2M1
NCAPD3 CTLA4
SP2 USP7
SP2 USP14
SP2 SF1
TRIP12 CAMLG
TRIP12 PSME4
SFRS3 EPRS
ESD TRAF4
VEZF1 PUM2
BRD3 CXADR
TMEM41B ZNF638
AFAP1 NCOA4
NOLC1 SEC31A
CLTC ENO2
CLTC TRIM23
MCM2 PTPN12
ATP6AP1 CDK9
RUNX1T1 IGHA1
PSMD6 SP3
PRDX6 MAPK1IP1L
PRDX6 TTC3
PRDX6 PUM1
WTAP TOP2B
SPCS2 TOP2A
SPCS2 UQCRC2
KIAA0101 BRPF1
KIAA0101 SLC20A1
KIAA0101 HSPA9
PYY CTRC
TOMM20 HNRNPU
CCND2 CNTD1
CCND2 RNF144A
PSMC2 COX5A
CRK HNRNPC
MARCKS MLH1
PSMA3 SNRPB
PSMA3 PABPC4
PSMA3 VDAC1
FECH MYL3
CLDN5 MYH9
TLK2 YWHAQ
TLK2 USP14
PSMD12 MLH1
KIAA0317 SFRS4
KIAA0317 LOC100133166
PCBP1 LMNB1
FEV PLEC1
CHGB MT1F
DDX18 GOLGA4
ZMYND11 USP7
TAF11 HNRNPU
PPP1R11 HNRNPK
PPP1CB CAPRIN1
CDK9 SPRR2C
TSN RCN2
CLCN3 HNRNPU
ARD1A LRRC16A
NFE2L1 HNRNPC
TNFRSF4 DGCR6
MCM5 HIST1H4E
HERC2P3 LOC728849
SP3 LEPROT
CLIP1 DRD4
DEK HNRNPK
DNMT1 SON
ATP5F1 RHEB
YWHAQ PPP1CC
CPE MAPK6
MRPL3 SNRPB
GSN COL6A3
SOD1 PCBP1
AP3D1 UPF1
MAPK1IP1L RHEB
EED NCOA4
BTN2A2 SPRR2C
AGER CES2
EBNA1BP2 ATP5F1
ANKRD46 SOD1
EIF4G2 ACSL1
PHB2 ZNF33B
ARHGEF2 ODF1
UFD1L HNRNPU
UFD1L RBM4
CHRNA2 FOXO4
NEUROD2 CHGB
SLC12A1 BTN2A2
PLK3 BTG2
PLK3 FOSL1
TDRD9 PLK4
SRP54 XPO1
P2RX5 CCL22
USP5 COMT
ISCU PPP1R11
ISCU SP3
ISCU NARS
DNAJC7 POLR2G
SMAD4 NUP153
SMAD4 TSG101
AANAT CLCN1
AANAT RABGGTA
PPP2R5C TRA2A
ALDH9A1 MMD
GPR17 PDE1C
DYNLL1 EBNA1BP2
DUT HMGB2
DUT UFD1L
DUT SUMO1
HDAC2 UNG
KPNA2 SFRS2
KPNA2 DUT
CTCF RB1CC1
MAPRE1 ALDH9A1
MAPRE1 MLLT3
TAF7 NRIP1
TAF7 DDX5
VAT1 RB1CC1
DUSP5 YWHAB
CSTF3 NFIB
CSTF3 CCNG2
CSTF3 SPRR2C
IL8RB SP3
C11orf41 LRRC16A
RPL9 RPS8
TRIM26 GNA11
TP53BP1 DYRK1A
PLCD1 CCDC106
FUBP1 MAPRE2
FUBP1 HMGN2
ARHGAP1 BNIP1
ARHGAP1 FCGRT
NET1 GSN
MBOAT7 G6PD
CTRC IFNA6
KRT16 CYB561
WASF3 CPE
HNRNPA3P1 CAPRIN1
CDH2 USP14
CDH2 EP300
PLCB2 MLLT3
PTPN12 SMAD4
ACADM ATXN10
ACADM E2F1
GFPT1 FMR1
FKBP4 WASF3
RELB HOXB6
TNFAIP1 MAPK6
TNFAIP1 USP14
TNFAIP1 HMGN1
YY1 SSR2
YY1 TRA2A
YY1 USP14
GTF2B TOP2B
GTF2B NARS
UBE2A UFD1L
SFRS11 DEK
SFRS11 FUBP1
EDN2 MUC1
PSMA1 CDK4
PPP2CA NFIL3
CSNK2A1 LEPROT
ARF4 PPP1CC
ARF4 SMC1A
VCL MYL12A
XRCC5 ATP5F1
XRCC5 PRKACB
HNRNPA2B1 HMGN1
LOC150786 TOP2B
UBC BTN2A2
UBC ARF4
CCL2 CTLA4
TROVE2 C11orf58
THRA SF1
CTRB1 DAZ2
ATP2A2 GFPT1
CYCS BRD2
CYCS DUT
CYCS HIF1A
COX5A PSMA6
ACTG1 SP3
GALT GPR17
FYN RAB1A
A2M HLA-A
PPP2R5E LAMP2
SFRS7 USP5
ZNHIT3 ATP5J
ZNHIT3 PPP2R5E
HMGN3 WIPF2
GSK3A SRPK2
GSK3A CLOCK
KPNB1 FRG1
RPL34 RPL35A
IHH PLCB2
CSNK1A1 MATR3
PRKCI JAK1
UQCRFS1 KPNB1
CCT6A RRM1
MC5R OSM
SLC20A1 PSMB5
NEK4 CSTF3
CBFB SFRS11
RELA HSPA9
EIF1AP1 RHEB
TUBGCP3 MLLT11
BMI1 TSG101
BMI1 PLCB2
BMI1 NEK4
RBM39 HTATSF1
RBM39 RBM25
PWP1 PTPN11
PWP1 CYB5R3
RFC3 RELA
HNRNPM ARF4
RPA2 DDX5
SPTAN1 ABL1
SLC25A4 YY1
UQCRC2 XPO1
UQCRC2 EIF1AP1
ATP2B1 CLCN3
ATF4 EIF1
SLC35A1 ATXN10
UBXN4 KPNA2
UBXN4 HIF1A
UBXN4 PWP1
UTP14C M6PR
UTP14C HTATSF1
IP6K1 ATP6V1E1
RNF10 MLH1
WAPAL CBFB
TMEM131 UQCRC2
PUM2 DDX5
PUM2 UFD1L
APPBP2 TOP2B
NID2 GRM8
TTC3 UQCRC2
MAML1 TOP2B
KIAA0195 PDE4B
CSF1R LOC728849
CSF1R EP300
ZCCHC11 C11orf58
ZCCHC11 VDAC1
UBE2N EBNA1BP2
UBE2N SMAD4
UBE2N CSNK2A1
FAM120A CBFB
NCOA6 TOP2B
KIAA0174 PTPN11
BCLAF1 PUM2
PSMC6 HMGB2
PSMD2 CSNK2A1
H1FX TTC3
SUZ12 RBM4
SUZ12 TOP2A
SUZ12 UQCRFS1
ARHGEF7 TCF4
AP2M1 WIPF2
MORC3 HTATSF1
UBE4A KIAA0240
UBE4A TATDN2
GPM6A CALM2
PUM1 HIF1A
VPS72 ALDH9A1
RAB21 SP3
RAB21 YWHAB
GANAB MAPK1IP1L
ARL6IP1 PAFAH1B1
ARL6IP1 EIF1AP1
ARL6IP1 PUM1
ABLIM1 KIAA0513
DAZAP2 CDK9
DAZAP2 ISCU
DAZAP2 INPP5E
DAZAP2 ZNF638
LOC100133166 TNPO1
LOC100133166 THRA
DDOST HNRNPH2
SP2 TAF7
SP2 STMN1
SP2 AP2M1
VEZF1 BLMH
VEZF1 NRIP1
BRD3 MAPRE2
EIF4H COMT
TMEM41B PPP1R11
AFAP1 NID2
AFAP1 ZNF638
CLTC MAPK6
CLTC MLH1
CLTC GABRB3
CLTC AP2B1
CLTC TMEM41B
ATP6AP1 USP7
ATP6AP1 RNF10
ATP6AP1 ZCCHC11
ATP6AP1 STXBP1
DAD1 WIPF2
PSMD6 USP14
PRDX6 SMAD5
PRDX6 ZNF638
SPCS2 DDX21
SPCS2 FUBP1
TOMM20 C11orf58
TOMM20 SMAD4
CCND2 ZNF238
CCT8 NPM1
SLC36A2 RPS27
APEX1 RBMX
APEX1 NASP
APEX1 CCT8
MARCKS CKAP5
TYMS ASNS
TLK2 EP300
CDC7 PPP2R5E
PSMD12 MAPK6
PSMD11 TLK2
NOP14 PAX2
C4orf8 STAT3
FERMT2 FEZ2
ATP13A3 HNRNPC
RBMX SFPQ
ACVR1 CA4
TOP2B SUMO1
RTCD1 ATP13A3
CES2 RRAGB
SALL2 TOP2B
NRIP1 RB1CC1
MPP2 THRA
COPB1 ATXN10
MAPK6 STOM
GDI1 ABI2
GDI1 LOC728849
RCN2 BRD2
TNFRSF4 USP7
EPHB3 HNRNPK
EPHB3 DYRK1A
RBBP4 RCN2
RBBP7 RB1CC1
ZNF146 SSR2
ATP5F1 IFNGR1
WARS PSD
FOSL1 CNTN2
CD8B FEV
PRKACA SP3
CD5 PTGER3
MAPK1IP1L MAT2A
AGER BAT1
AGER CREB1
PHC2 CASC3
ACO2 ENO2
PTPN11 HNRNPC
PTPN11 HSPA9
UBXN2B RABGGTB
NARS UNG
ABCA3 BCAP31
PNN SFPQ
HTATSF1 NCOA4
TNPO1 WIPF2
CUGBP2 EIF4G2
DAZL CXCR3
UFD1L RHEB
SORL1 ALDOC
SMAD5 MAPK1IP1L
CUL3 UNG
TRA2A SNRNP70
PCP4 TFF1
PTP4A1 H3F3A
PTP4A1 ACSL1
USP5 TDG
CCNG2 SFRS2
ISCU USP5
SMAD4 USP5
GOLGA4 GTF2E1
DDX21 SFRS2
DDX21 HNRNPK
DDX21 MAPK1IP1L
AANAT RENBP
ALDH9A1 MAB21L1
GFER BTN2A2
GFER SLC12A1
C5orf13 DDX18
CTCF ADSL
CAMLG DNAJC7
TAF7 TRA2A
VAT1 MAPRE1
MLLT11 ZNF238
MLLT11 ACSL1
DUSP5 LOC728849
C11orf41 ACTR1A
ATP5G3 ISCU
MLH1 BAT1
MLH1 MAB21L1
HSD17B3 AGER
HSD17B3 CSN2
TWF1 HMGN1
UBE2L3 BCAP31
FLT1 MADD
KRT16 LRRC16A
SEPT7 PPP2R5C
HNRNPA3P1 GNB3
GNGT1 RBP3
AAMP MPO
HNRNPD HTATSF1
CTGF MYL12A
BRPF1 MT1F
RPS3A RPL27A
TNFAIP1 ATP5F1
TNFAIP1 YWHAB
YY1 HMGB2
UBE2A YWHAQ
ARF3 DCTN1
ARF3 USP11
SFRS11 USP7
CPA3 SMCP
MUT DDX21
MUT CTCF
MUT CALCOCO2
CTLA4 AVPR1B
ATP5J ATP5O
ATP5J TAF7
ARF4 USP7
ARF4 EBNA1BP2
ALDH1A1 TUBB4
PRKAR2B HNRNPC
IL7R CSN3
ZNF8 CSNK2A2
ZNF8 HLA-DQA1
HLA-DQA1 ADRB3
THRA SGK1
THRA CPE
ATP2A2 HNRNPA2B1
RAP1A SFPQ
SNRPE UQCRB
SERPINF2 POM121L9P
SPRR1B PRB2
ANG GAST
PPP2R5E ZNF146
PPP2R5E CUX1
SAFB BAT1
IMMT SFRS2
PDK2 PAK1
SFRS7 AGER
SFRS7 EIF4G2
SFRS7 SMAD4
ZNHIT3 HMGN2
RBM25 SMAD4
GSK3A BTN2A2
CCT6A COX5A
ADORA1 DUSP5
SLC20A1 USP5
FMR1 MT1F
UQCRC1 PRDX2
UQCRC1 KPNB1
UQCRC1 UQCRFS1
DHX9 SSRP1
TUBGCP3 SFRS11
TUBGCP3 FMR1
TUBGCP3 MUT
DLD CYCS
BMI1 CTCF
BMI1 HSPA9
RBM15B SAFB
RBM15B BMI1
CAP1 HNRNPC
HSPA9 HNRNPK
RBM39 HMGN1
PWP1 RBBP4
PWP1 EIF4G2
RFC3 MAPK1IP1L
RFC3 EFNB1
KDR CD27
BNC1 SERPINB2
PCNA MUT
PCNA SMC1A
RPA2 HTATSF1
SLC25A4 PRNP
XRCC6 HNRNPM
LGALS1 FLNA
MME BMI1
PARP1 PCBP1
PARP1 HDAC2
UBXN4 CDK4
UBXN4 NCL
MRPS27 NASP
PUM2 PPP1CB
PUM2 CLCN3
APPBP2 C5orf13
TATDN2 KIAA0430
TTC3 PPP2R5E
CSF1R ACTG1
ZCCHC11 PRKAR2B
UBE2N SNRPN
UBE2N LRPPRC
UBE2N SFRS11
FAM120A VDAC1
NCOA6 DDX18
NCOA6 SFPQ
POFUT1 SPRR1B
KIAA0174 PSMB5
KIAA0174 RBBP7
BCLAF1 SALL2
BCLAF1 PRKX
BCLAF1 PPP1CC
PSMC6 ATP13A3
PSMC6 PPP2R5C
PSMC6 ALDH9A1
PSMC6 UBE2A
PSMD2 C5orf13
RNF103 TSG101
RNF103 MUT
RNF103 RBM25
RNF103 RFC3
HMGB1 MUT
PSME2 PPP2R5E
PUM1 GDI1
PUM1 HNRNPD
PUM1 CDK2
CKAP5 DDX18
CKAP5 BRD2
CKAP5 MAPRE1
RAB21 CHGB
RAB21 MAPK1IP1L
RAB21 DUT
RAB21 PTPN12
RAB21 MUT
RAB21 MT1F
LOC388931 MYL3
AQP2 MGST2
DAZAP2 WARS
DAZAP2 SFRS7
GNPDA1 VBP1
GNPDA1 PSME4
SP2 ZNF131
SP2 CREB1
TRIP12 DNAJC7
TRIP12 METAP1
SFRS3 ALDH7A1
ESD GP2
MOBP SLC1A2
EIF4H PPP1CC
TMEM41B PUM1
AFAP1 SFPQ
AFAP1 TUBGCP3
CLTC HAGH
CLTC WIPF2
EFTUD2 LOC728849
ATP6AP1 GGA3
DAD1 PRDX4
DAD1 KRT10
DAD1 UBL4A
PSMD6 UBE4A
PRDX6 SMAD4
SPCS2 SLC25A4
SPCS2 GANAB
KIAA0101 SFPQ
KIAA0101 LMNB1
KIAA0101 PSMC6
ECHS1 PTPRN
OGDH KLC1
MARCKS HNRNPC
PSMA4 BRD2
TYMS HNRNPA2B1
TYMS HNRNPM
TLK2 PCBP1
TLK2 TM9SF2
TLK2 PSMC6
TLK2 RAB21
CDC7 CSTF3
MADD CYP2C19
C4orf10 CPLX2
C4orf8 AGER
KL AKR1C1
RAPSN MUC2
PPP1R10 ATP6V0A1
SALL2 GNA11
ZWINTAS CYP2C19
TRPC1 CALM2
LLGL2 GPR3
MPP2 GNA11
CASC3 FMR1
NFE2L1 MAPK6
EPHB3 MT1F
ODF1 PDGFB
THRA MFGE8
GPX4 FAM50A
SOX4 H3F3B
RPS18 RPS7
MAT2A PCBP1
ZNF33B CXCR3
HNRNPU SUMO1
DEK TMPO
KDSR CDK9
YWHAQ DEK
EPRS ZNF146
PRKCA ACVR1B
VAV1 SIRPD
HSP90B1 CD63
GLA MADD
WNT1 CYP4A11
KIAA0430 PMS2L5
MAPK1IP1L CTNNB1
MAPK1IP1L WIPF2
BTN2A2 CLIP1
BTN2A2 WARS
RBM4 MMD
RBM4 MAPK6
AGER NFIC
PHC2 ATP5F1
NFIB HNRNPU
TM9SF2 HMGN1
CCDC106 FEV
ANKRD46 RHEB
FTO CHERP
GTF2I ATXN10
NAP1L4 SNRPB
TNPO1 BLMH
CUGBP2 BRD2
CUGBP2 APC
TRA2B DDX18
TRA2B GDI1
SMARCD1 CD3E
UFD1L LEPROT
UFD1L PPP1CB
UBE2V2 UNG
TANK LOC728849
CUL3 DDX18
CUL3 ZNF146
CUL3 RHEB
PLK3 CPZ
VBP1 XPO1
VBP1 H3F3A
POLR2G PCBP1
C1orf61 ARHGEF6
DNAJC7 PSMB5
DNAJC7 TSN
INPP5J TFE3
INPP5J GLA
SMAD4 H3F3A
AANAT FASTK
PPP2R5C CREB1
PPP2R5C ACSL1
USP14 TOP2B
USP14 DDX18
USP14 CPE
CTCF VBP1
CYP51A1 USP5
SRP9 HIF1A
CAMLG PCBP1
TAF7 DUT
VAT1 PSMB5
VAT1 VBP1
DUSP5 HNRNPC
CSTF3 BTN2A2
CSTF3 MLLT3
ATP5G3 VBP1
TP53BP1 MAPK1IP1L
ZNF131 EIF4G2
EFNB1 SLC18A1
SLC18A3 CD300C
FUBP1 CLCN3
APOBEC3B PTPRS
BTD PRM2
EP300 MLLT11
RPS27A RPS8
FLT1 CYP2C19
KPNA1 ATXN10
CDH2 SUMO1
PLCB2 RSC1A1
PLCB2 EP300
FABP5L7 SHFM1
HNRNPD MAPK1IP1L
SET SNRPB
PTPN12 COMT
ALDH6A1 LEPROT
ACADM PSMB5
ACADM TWF1
KDELR2 USP5
SMARCA1 UBE2V2
ADRA1D BCL9
UBE2A RBBP7
SLC25A46 ACTR1A
MUT UFD1L
GNAO1 HTR2C
LAMC1 VWF
FAH MAPRE1
ARF4 SET
PRKACB FUBP1
PRKAR1A M6PR
PRKAR1A CDH2
PRKAR1A AAMP
XRCC5 SEPT7
OSM ICAM3
UBC PXN
UBC CSNK2A2
TROVE2 MAPRE2
TROVE2 TAF7
RASA1 TOP2B
ATP2A2 ILF3
ATP2A2 XRCC5
RAP1A PCBP1
CYCS UFD1L
CYCS LAMP2
LTA VEGFC
CHRM2 PRLR
YES1 CTNNB1
YES1 DEK
YES1 YWHAE
RRAS KRT81
PPP2R5E TSG101
PPP2R5E PTPN11
SAFB CTCF
SAFB SMC1A
IMMT HNRNPU
SFRS7 NCOA4
SFRS7 RBBP4
ZNHIT3 DNAJC7
TMED10 COMT
RBM25 KIAA0430
RBM25 HMGN1
CNTD1 ARHGAP1
ALCAM MSX2
RNPS1 AP3D1
PI4KA HERC1
UQCRFS1 PSMB5
POLA2 MVK
ADORA1 FXYD3
PDE4B ATP6V0A1
PDE4B RABGGTA
CBFB MAPRE1
HES1 C1orf61
HES1 MT3
RELA UFD1L
PTPRN CDK9
EIF1AP1 SP3
EIF1AP1 PPP2R5C
EIF1AP1 CAMLG
EIF1AP1 LAMP2
DHX9 CUX1
BMI1 CDK9
BMI1 LOC100131892
BMI1 RRAGA
CRYZ ALCAM
HSPA9 HNRNPC
PWP1 SLBP
PWP1 HNRNPD
RFC3 FMR1
VDAC1 ESD
TRIM23 CUL3
TRIM23 ZNF238
NDUFA9 TM4SF4
HNRNPM RBMX
HNRNPM SUMO1
PCNA PRKACA
MMP9 COL4A2
SLC25A4 MMD
SLC25A4 NFE2L1
UQCRC2 CDK4
ATP2B1 TOP1
MME HMGA2
MME PRKCA
PPP2R1A ADD1
HMGN1 E2F1
ATP6V0B NME1
AOC2 MVK
SLC9A6 CHGB
UBXN4 TOP2B
MRPS27 DDX21
TMEM131 TOP2B
PUM2 PRCC
PUM2 ATP5B
APPBP2 LOC728849
NUP205 MCM3
NID2 IGL@
ERH ATP5F1
TTC3 RBBP4
CSF1R WARS
CSF1R TM9SF2
ZCCHC11 CAPRIN1
ZCCHC11 RB1CC1
UBE2N RBBP7
USP10 PRKACA
USP10 SRP54
USP10 BMI1
NCOA6 YWHAE
NCOA6 SMC1A
BCLAF1 PXN
BCLAF1 KIAA0240
BCLAF1 MAML1
PSMC6 PTP4A1
CIRBP GNA11
H1FX TSN
SUZ12 TANK
SUZ12 POLR2G
GGA3 USP14
STXBP1 STMN1
AP2M1 FUBP1
AP2M1 SFRS3
MORC3 TRA2B
MORC3 IL8RB
TGFBR2 NID1
PDIA6 SUMO1
PDIA6 HNRNPM
ADIPOQ ASMT
PSME2 NARS
PUM1 BPTF
CKAP5 CTCF
RAB21 RAB8A
RAB21 ZNF638
GANAB CAPN2
ARL6IP1 RHEB
DAZAP2 HTATSF1
DAZAP2 LBR
POP1 CES2
TRIP12 PTPN11
TRIP12 EIF4G2
TRIP12 IL8RB
TRIP12 RHEB
MOBP GNGT1
BRD3 CETN2
BRD3 TTC3
EIF4H H2AFZ
TMEM41B RCN2
TMEM41B EPHB3
AFAP1 TNFAIP1
CLTC LOC728849
CLTC ISCU
RAD23B MUT
ATP6AP1 SMARCA1
ATP6AP1 ATP1A3
ATP6AP1 AFAP1
PMP2 AP3S2
DAD1 KPNA2
RUNX1T1 CLUL1
HERPUD1 CYP51A1
PSMD6 SNRPB
PRDX6 YY1
PRDX6 PRKCI
SPCS2 RBM39
TOMM20 MAPK1IP1L
TOMM20 DNAJC7
TOMM20 HNRNPH2
CCT8 RBM39
CCT8 TOMM20
ATP5G1 RENBP
SCARB2 EP300
SCARB2 UBXN4
MARCKS PSMC6
PSMD12 PRKACA
PSMD12 DUSP5
PSMD12 SLC9A6
PSMD11 SEC13
STXBP2 AGER
STXBP2 APLNR
PCDHGA12 KRT14
JUP STAT5B
LEPROT DYRK1A
CES2 SFTPA1B
PRCC HNRNPU
DUSP6 ETV5
UNG SFRS2
UNG SUMO1
PRKX ABI2
PHKB GOLGA4
MEP1B FAS
PPP1R11 MAPRE2
NOTCH3 HMGA2
RCN2 SMC1A
NFE2L1 TOP2A
PPP1CC CLCN3
RBBP7 PHKB
HNRNPK SFPQ
MAT2A SF3A1
WARS GRM4
YWHAQ PRKX
YWHAQ NFE2L1
YWHAQ HSPA9
PNMT SLC6A6
COX7C SNRPF
SOD1 NCOA4
PGK1 HSPA9
MAPK1IP1L DDX5
BTN2A2 MPO
EBNA1BP2 HSPA9
TSG101 TSN
TM9SF2 GOLGA4
PTPN11 PPP1CC
NARS GARS
GTF2I SALL2
GTF2I SFRS5
LPCAT3 CES2
MYD88 MPO
CUGBP2 YWHAQ
UFD1L PGK1
VBP1 RCN2
VBP1 ATP5F1
VBP1 IFNGR1
TDRD9 NEFL
TAF15 PCBP1
TDG MMD
USP5 HMGN1
ISCU MAPRE2
DNAJC7 SFRS2
INPP5E HMGA2
USP11 TXN2
SMAD4 TRA2B
KISS1 LYST
RRAGA H3F3A
ZNF238 DYRK1A
BIRC2 RBBP4
PPP2R5C DDX18
CRYBB1 MUC1
CXCR3 PRB2
CXCR3 C12orf32
IL11RA GAD1
DUT CALM2
HDAC2 TRA2B
USP14 NFE2L1
USP14 PTPN11
CTCF RBBP7
MAPRE1 GJB1
MAPRE1 ZNF238
VAT1 PTPN11
VAT1 SRP9
MLLT11 HNRNPU
CSTF3 RXRB
ABO HNRNPK
RPL27A SLC36A2
PTP4A2 PPP1CC
EPS8 SFRS2
MNX1 GLRA2
DCAF8 KIAA0430
BPTF NUP153
HNRNPH2 TM9SF2
EP300 CDK9
UGP2 RUNX1
CRABP1 XIST
MT3 RPS26
CD68 RUNX1
AAMP TRIM26
KDELR2 COMT
SMARCA1 CHIC1
B4GALNT1 MNX1
MARK3 HNRNPU
UBE2A CREB1
H2AFZ HMGN2
CTLA4 COX10
CTLA4 THRA
ATP5J SRP9
PRKACB TP53BP1
PRKAR1A BRPF1
SRD5A1 TOP2B
STMN1 CSTF3
ZNF8 NAGA
RAB1A TBCC
THRA YWHAB
MYL3 C1orf61
ATP2A2 NRIP1
ATP2A2 BRD2
CYCS YWHAE
COX5A PSMB5
AMD1 PPP1R11
MPO RNF113A
ATP5B ATP6V1E1
FYN SLC25A46
PPP2R5E RBM6
PPP2R5E VAT1
SAFB DDX21
SAFB TOP2A
SFRS7 UNG
SFRS7 PRKAR1A
ZNHIT3 MAPRE2
RBM25 EED
GSK3A AAMP
KPNB1 PCBP1
CNTD1 BBS9
IHH SLC12A1
OR2H1 CNP
PRKCI CDH2
UQCRFS1 CDK4
UQCRFS1 SSBP1
SLC20A1 PTPN11
HES1 MMP16
TMEM97 PSMB5
RELA YWHAQ
VHL MAPRE1
VHL CDH2
VHL SFRS11
SFRS4 LEPROT
DLD IMMT
PCDHGC3 GSK3A
PCDH1 LPCAT3
PCDH1 PTPRN
RBM39 SRPK1
PWP1 ATXN10
PWP1 PHC2
PWP1 VAT1
PWP1 ATP2A2
RFC5 PROL1
VDAC1 PPP1R11
TRIM23 LAMP2
HNRNPM SLBP
ATP2B1 VBP1
ALPI PTPRS
PARP1 TUBB
ATF4 EIF3I
AOC2 RELA
UBXN4 SMAD2
WAPAL HTATSF1
SMG7 SUPT4H1
SLK SMAD5
NID2 ACOT2
TTC3 MAPK6
TTC3 SFPQ
CSF1R RABGGTB
CSF1R CCNG2
ZNF638 NFE2L1
ZNF638 TSG101
ZNF638 SMARCA1
UBE2N MAT2A
UBE2N TAF7
USP10 HMGN1
NCOA6 RFC3
POFUT1 POU2F2
KIAA0174 PCBP1
KIAA0174 LOC728849
BCLAF1 ATP5J
BCLAF1 UBXN4
PSMD2 PRKAR1A
PSMD2 VHL
CIRBP GSK3A
RNF103 EPHB3
RNF103 TRA2A
RNF103 RASA1
RNF103 AGFG1
SUZ12 USP5
SUZ12 MRPS27
HMGB1 SFPQ
HMGB1 PTPN11
HMGB1 CREB1
ZC3H3 HSD17B10
AP2M1 MAPRE2
UBE4A ARFIP2
PUM1 PHF3
CKAP5 SP3
CKAP5 LOC728849
CKAP5 DHX9
VPS72 OS9
GANAB POLA2
GANAB AOC2
PTGIR GPR17
AQP2 INPP5J
DAZAP2 HMGB1
GNPDA1 TRA2B
LOC100133166 MRPL49
DDOST PWP1
TRIP12 GOLGA4
TRIP12 CEBPZ
TRIP12 UBXN4
SFRS3 EBNA1BP2
ESD CCDC106
BRD3 PUM2
EIF4H PGK1
EIF4H GUSB
TMEM41B RBBP7
TMEM41B YWHAE
TMEM41B LBR
EIF4A3 PSMB3
CLTC ATP6V1E1
CLTC RHEB
CLTC RAB21
ATP6AP1 DYRK1A
PSMD6 CREB1
PRDX6 SMARCA1
SPCS2 UBE2V2
SPCS2 YWHAE
KIAA0101 AFAP1
CYP4A11 MFGE8
TOMM20 RB1CC1
TOMM20 UBE2N
CCT8 PCBP1
CCT8 RBBP4
CCT8 RPS23
CRK MST1R
OGDH BRD3
ACSL1 DYRK1A
PSMA3 RBBP4
PSMA3 PARP1
FECH THRA
MARCH6 PPP2R5C
GFRA2 SIRPD
UBE3A IL17A
PSMD12 WASF3
PRUNE2 SCN1B
MADD NFIL3
KIAA0317 RBBP7
TOP2B LBR
PRKCG HMGA2
CHIC1 MPO
SIRPD HP
FEV LOC201229
RABGGTA CSN2
SUMO2 HNRNPU
MAPRE2 HNRNPC
ZMYND11 HSPA9
CDK9 FEV
TSN HNRNPU
EPHB3 CDK9
RBBP4 DDX5
RBBP7 LEPROT
RBBP7 SET
HNRNPK FMR1
CCL7 GZMH
MAT2A RBBP7
ZNF33B CALB1
KDSR CLIP1
BRD2 LOC728849
WARS HLA-DQA1
ABL1 HNRNPC
HMGN2 NUP153
GNB1 ATP1A3
TUBB4 PVALB
WIPF2 DDX5
MAPK1IP1L SEC31A
TM9SF2 NFE2L1
PTPN11 H3F3A
DHPS MPP2
NARS HMGN2
NARS EBNA1BP2
HTATSF1 CREB1
HTATSF1 CLOCK
EIF4G2 HSPA9
CUGBP2 CREB1
TRA2B UNG
SORL1 PRRT1
NEUROD2 NEUROG1
CUL3 RCN2
CUL3 RBBP7
TRA2A PPP1CC
TRA2A VBP1
PCP4 RCVRN
TAF15 RNF113A
OLIG2 TRAF4
USP5 DDX5
USP5 RBM4
MTMR6 ATXN10
MTMR6 RTCD1
LOC100131892 MLLT3
VEGFC F13B
VEGFC LTB
PMS2L11 RABGGTA
ZNF238 YWHAB
RXRG TFF1
BIRC2 HNRNPK
CDK4 HNRNPU
PTCRA SPRR2C
AFF3 SRPK3
ALDH9A1 RBBP7
RBM6 PPID
DIRAS1 C1orf61
USP14 VBP1
KPNA2 PSMB5
CTCF LOC728849
MAPRE1 HTATSF1
SRP9 ISCU
SRP9 KPNA2
CAMLG SFPQ
TAF7 BAT1
TAF7 MSH6
GHRHR CYP2C19
GHRHR MADD
MLLT11 MAB21L1
CSTF3 TRA2A
PXN TOP2B
EPS8 TANK
IL8RB CD24
SRPK1 TCP1
MNX1 CASR
MLH1 HTATSF1
MLH1 MAPRE1
DCAF8 C5orf13
ITPR3 IGHM
DMD TSTA3
PKIA CPE
SEPT7 YWHAQ
CDH2 VAT1
GUCA2A HOXB6
PLCB2 HNRNPK
AAMP TP53BP1
KDELR2 CDK4
SMARCA1 PRKACA
SMARCA1 HSPA9
MARK3 TOP2B
YY1 SEPT7
UBE2A CYP51A1
SFRS11 DDX21
CDK2 HNRNPU
MUT HIF1A
MUT CAMLG
MUT PTPN12
MUT SMARCA1
PSMA1 SRP9
MATR3 PICALM
NCL RB1CC1
ATP5J PPP1R11
ATP5J SFRS11
ARF4 CD46
PRKACB CAPRIN1
PRKACB AKT3
PRKAR1A PCBP1
PRKAR1A ATP13A3
PRKAR1A LBR
XBP1 GSN
PRKAR2B ATP1A3
XRCC5 CAPRIN1
HNRNPA2B1 BRD2
HNRNPA2B1 BIRC2
HNRNPA2B1 MAPRE1
RAB1A SUMO3
UBC SMARCA1
CD3E MFGE8
MCFD2 NARS
ATP2A2 ARFIP2
ATP2A2 ZNF238
CYCS EIF4G2
CYCS TANK
ACTG1 RBBP4
PYGL NET1
PYGL EPHA3
H3F3A MLLT11
PPP2R5E GFPT1
PPP2R5E HNRNPA2B1
PPP2R5D NFIB
SAFB HMGB2
SFRS7 TSG101
SFRS7 GOLGA4
SFRS7 ALDH9A1
SFRS7 SMARCA1
RBM25 ATP2A2
TMED10 TSC22D1
GSK3A LPCAT3
RPL34 RPL11
RPL34 RPL36A
PRKCI TM9SF2
UQCRFS1 ARPC2
CBFB AGFG1
RELA YWHAE
RELA PPP2R5C
EIF1AP1 GOLGA4
EIF1AP1 HIF1A
SFRS4 TOP2B
DLD TAF7
RBM15B YY1
CAP1 CHGB
PCDH1 RNF113A
HSPA9 DDX5
SFRS3 IFNGR1
ATP6V1A PGRMC1
PWP1 MAPRE1
RFC3 ILF3
KDR VEGFC
SPTAN1 FTO
MMP9 FN1
SLC25A4 ACADM
C1S COL3A1
MTHFD1 IMMT
C7 TPM1
PHF3 XPO1
UBXN4 ALDH9A1
UBXN4 PPP2R5E
SPOCK2 GNAO1
UTP14C SMARCA1
WAPAL USP14
WAPAL CREB1
PDXDC1 ARF3
KIAA0247 WASF3
KIAA0240 USP14
APPBP2 ATP2A2
LIMK2 MAPRE1
TTC3 PTP4A1
TTC3 ARF4
KIAA0195 IFNGR2
ZCCHC11 MVK
ZCCHC11 PCNA
NPAT GSK3A
DNASE1 PHKG2
ZNF638 HSP90B1
ZNF638 CYCS
ZNF638 HSPA9
UBE2N RBM25
UBE2N ATP6V1A
NCOA6 SNRNP70
NCOA6 BRPF1
KIAA0174 VBP1
BCLAF1 SMN2
BCLAF1 SRPK1
UCK2 KRT81
PSMC6 BRPF1
PSMC6 HNRNPA2B1
PSMD2 SSFA2
SQLE MCFD2
RNF103 NFE2L1
RNF103 CTCF
RNF103 CALM2
RNF103 VDAC1
BTG3 YWHAE
SUZ12 SFPQ
SUZ12 PTPN12
HMGB1 RBM39
AQP4 PVALB
REG1P CACNB1
MDH1 PGK1
MORC3 DEK
UBE4A ARF4
UBE4A HSPA9
TGFBR2 MYH9
GPM6A CSF1R
PDIA6 HNRNPH2
PDIA6 SUZ12
PSME2 PDIA6
PUM1 CBFB
CKAP5 SMARCA1
VPS72 CLOCK
RAB21 MLH1
RAB21 NCOA6
ARL6IP1 SMC1A
GNPDA1 ATP5J
ACAP1 MNX1
DDOST PTGES3
SP2 NCOA4
SP2 KIAA0240
TRIP12 ATP2A2
TRIP12 RBM15B
SFRS3 RBM39
SFRS3 CKAP5
VEZF1 ZNF638
BRD3 MAPK6
KIF14 AOC2
EIF4H ACADM
TMEM41B VHL
TMEM41B UBE4A
AFAP1 MTMR6
CLTC RBBP4
CLTC YWHAB
CLTC CPE
CLTC UTP14C
CLTC EIF4A3
RAD23B UNG
PMP2 TRAF4
PSMD6 PRKCI
PSMD6 HMGN1
PSMD6 TTC3
PRDX6 UBC
KIAA0101 HMGN2
TOMM20 ZCCHC11
TOMM20 METAP1
GTF3C2 PUM2
OGDH XRCC5
MARCKS RFC3
PSMA3 WIPF2
TYMS NCL
MARCH6 NFIL3
MARCH6 CSF1R
SCAMP1 RAB2A
DNASE2 BTG2
TLK2 CASC3
TLK2 M6PR
TLK2 TSG101
TLK2 PCNA
TLK2 FAM120A
CDC7 CUL3
CDC7 CYCS
CDC7 PCNA
PSMD11 SMAD7
KIAA0317 UBE2N
KIAA0317 GNPDA1
NOP14 CORO1B
PTTG1IP LAMP1
PCBP1 HIF1A
LEPROT NFIL3
LEPROT HSPA9
RABGGTB TOP2B
PHKB UNG
CASC3 PSD
PTPN21 PTCRA
GDI1 TRPC1
RCN2 FMR1
NFE2L1 ATP13A3
NFE2L1 NCOA4
MT1X RNF113A
RBBP7 NCOA4
FUS CASC3
MAT2A ZMYND11
SP3 NFE2L1
HNRNPU FMR1
CD63 SSR2
YWHAQ CCBL2
YWHAQ BAT1
YWHAQ SLC25A3
TPT1 SSR2
HSP90B1 UNG
HMGN2 BAT1
SLC10A3 POU2F2
PRKACA YWHAQ
PSIP1 HNRNPK
MAPK1IP1L PPP1R11
MAPK1IP1L NFE2L1
EED XPO1
RBM4 NCOA4
AGER H3F3A
AGER RHEB
NFIB PCBP1
CPZ INHA
TSG101 RBBP4
SIGMAR1 MAP3K10
PTOV1 ATN1
MGST2 AGER
EIF4G2 RCN2
LPCAT3 KCNJ4
LPCAT3 CYP4A11
PAFAH1B1 POLR2A
TRA2A BAT1
TRA2A HTATSF1
POLR2G UFD1L
PRPF18 MAPK1IP1L
IRF5 RRAGA
RHO SERPINI1
DNAJC7 RBBP4
RRAGA IFNGR1
ZNF238 HNRNPK
CADPS ABL1
CADPS SMAD2
GP2 PLEC1
TSC22D1 SRP54
ALDH9A1 MAPRE2
STX3 HSP90B1
GFER PRPS1
KPNA2 DYRK1A
PTPN5 AGER
CTCF DYRK1A
MAPRE1 YWHAE
TAF7 H3F3A
TAF7 TANK
MLLT11 ATXN10
MLLT11 PRKX
MLLT11 RTN1
CSTF3 WARS
EPS8 PGK1
EPS8 HNRNPC
IL8RB HNRNPK
TRIM26 BNIP1
ZNF134 GNB1
EFNB1 SF1
BPTF DDX5
FUBP1 ILF3
TBL3 CPLX2
ARHGAP1 CNP
NET1 CD47
EP300 SMAD5
CTRC CXCR3
IER3 KRT8
CDH2 HSPA13
ACADM SEPT7
KDELR2 C11orf58
SMARCA1 PLCB2
GNLY MITF
TNFAIP1 ZMYND11
TNFAIP1 NRIP1
TNFAIP1 LOC728849
YY1 SMARCA1
UBE2A LEPROT
UBE2A TM9SF2
SFRS11 PSMB5
SFRS11 SUMO1
SFRS11 IL8RB
IL12A CASP10
MUT HTATSF1
MUT ISCU
MUT DUT
JAK1 SRP54
SSFA2 ATP13A3
NCL DDX18
NCL CYP51A1
IL32 INPP5J
UBA1 MPV17
CSNK2A2 NAGA
CSNK2A2 MADD
CTLA4 CES2
CTLA4 PTPN5
ATP5J ATP5F1
ARF4 ZMYND11
PRKAR1A USP7
PRKAR1A RXRB
PRKAR1A SMAD4
PRKAR1A USP14
STMN1 LPCAT3
PRKAR2B MTMR6
PRKAR2B C5orf13
XRCC5 MAPRE2
XRCC5 CD24
HNRNPA2B1 MAPK1IP1L
HNRNPA2B1 HDAC2
HNRNPA2B1 SET
UBC CLOCK
IFIT1 PCP4
ATP2A2 SLC30A1
ATP2A2 EPS8
RAP1A SRP9
CYCS CDK4
COX5A COX7C
CALM2 YWHAH
YES1 TMPO
YES1 RAP1A
ESD DYNLL1
PPP2R5E DDX21
SAFB HMGN2
SAFB BIRC2
SAFB CALCOCO2
SAFB SET
IMMT HNRNPA2B1
SFRS7 XRCC5
SFRS7 TOP2A
ZNHIT3 PRCC
ZNHIT3 ASAH1
ZNHIT3 VBP1
RBM25 DDX5
GSK3A HNRNPC
CSNK1A1 USP7
GUCA1A SERPINI1
OR2H1 CD3E
UQCRFS1 PSMA5
UQCRFS1 TAF7
MC5R APOC4
PTGES3 WIPF2
POLA2 NCL
SLC20A1 UNG
RELA PDHX
RELA SLC30A1
EIF1AP1 GDI1
EIF1AP1 BRPF1
VHL EP300
DHX9 EPRS
DHX9 ANKRD46
DHX9 CSE1L
TUBGCP3 PRKAR1A
BMI1 UFD1L
NPR2 ABO
CAP1 BMI1
PCDHGC3 CXADR
RBM39 LOC728844
PI3 KRT16
PWP1 SFRS2
PWP1 ISCU
VDAC1 SET
MYBPH CD68
GHRHR NINJ1
UBL4A CYP51A1
SLC9A6 PPP2CA
PHF3 RBMX
DCUN1D4 SON
MRPS27 ADSL
MRPS27 YY1
WAPAL CCNG2
TMEM131 COPB1
TMEM131 LAMP2
PUM2 NRIP1
PUM2 ACTR1A
PUM2 TAF7
RIMS3 TCF12
EDEM1 THRA
SEPT8 MMD
NID2 FXYD3
TTC3 BMI1
KIAA0195 ATP6V0A1
CSF1R POLA2
ZCCHC11 ATP13A3
ZCCHC11 PSMB5
ZCCHC11 MSH6
ZCCHC11 ISCU
NPAT KIAA0430
ZNF638 ISCU
UBE2N CLCN3
UBE2N SEPT7
FAM120A DUT
FAM120A TMEM131
BCLAF1 WAPAL
PSMC6 LBR
PSMC6 BCLAF1
CIRBP USP10
BTG3 NSMAF
SUZ12 MCM3
GGA3 PSMC6
AP2M1 PSEN1
PARK7 SEC13
FAM53B PCBP1
MORC3 RB1CC1
UBE4A CCBL2
UBE4A SRP54
GPM6A DYRK1A
PDIA6 NCL
ADIPOQ CHD8
PUM1 DDX5
PUM1 AGFG1
CKAP5 GFPT1
NUP93 ACLY
GANAB RB1CC1
PSME4 PPP1CB
SAA1 M6PR
AQP2 MPO
DAZAP2 RBM15B
GNPDA1 FUBP1
GNPDA1 RNF103
SP2 GOLGA4
SP2 RNF144A
SFRS3 HMGN2
SFRS3 CSE1L
VEZF1 AP2M1
BRD3 ABCA3
KIF14 MSH6
EIF4H CUL3
EIF4H ATF4
TMEM41B SMAD4
TMEM41B UBXN4
TMEM41B PSMD2
AFAP1 USP10
EIF4A3 ACLY
CLTC PRCC
CLTC EED
RAD23B RBMX
ATP6AP1 BRD3
HERPUD1 CD151
PSMD6 ATP2B1
PSMD6 PSME4
WTAP DDX5
SPCS2 RXRB
SPCS2 YWHAB
SPCS2 PGK1
SPCS2 EED
TOMM20 SUZ12
CCT8 SRP9
APEX1 NAP1L4
EIF4G1 LST1
SCARB2 ARL6IP1
CYP3A4 MBL2
STX16 PTGES3
CFLAR REG1P
UBE3A GRM1
CDC7 ATP2A2
ATXN10 ABCD3
H3F3B UBTF
BAT1 RHEB
PIK3R4 LOC728849
UQCRH SNRPB
SALL2 SKP1
ETV5 C12orf32
HMGA2 MPO
SNRPF PCBP1
KRT33B PIGK
NCOA4 GNA11
TNFRSF4 CASC3
SFRS2 SUMO1
EPHB3 DRD4
ODF1 LMNA
ODF1 CYP4A11
RBBP4 PSMB5
RBBP4 PPID
PPP1CC PSMB5
RBBP7 TAF11
CCL7 TERF1
MYBL1 SPRR2C
CD63 SNRPB
CD52 CLCN1
YWHAQ NRIP1
YWHAQ RCN2
YWHAQ YWHAH
RPS3 NACA
ENO2 MPP2
HSP90B1 HIF1A
HMGN2 RB1CC1
ITGB1 ITGB5
WIPF2 MAPRE2
EED GOLGA4
CTDSP2 ITGB1
SMN2 NUP153
NARS PPP1R11
NARS HNRNPU
PNN TOP2B
MGST2 MFGE8
SLBP NUP153
MSH6 RBBP4
CNR1 DPYSL2
CUGBP2 GDI1
CUGBP2 SFPQ
TRA2B HTATSF1
SMARCD1 CD8B
SLC12A1 RAB8A
CUL3 NUP153
MLF2 CASC3
SRP54 COPB1
TAF15 CHIC1
C1orf61 EMP2
ISCU LEPROT
LOC100131892 CDK9
PPP2R5C VBP1
CDK4 DDX21
ALDH9A1 ISCU
DUT UNG
DUT PTP4A1
GNG10 CD63
KPNA2 PCBP1
KPNA2 ISCU
ACP1 SNRPB
MAPRE1 TAF15
MAPRE1 HSPA9
SRP9 ZNF146
GPS1 ARHGDIA
TAF7 SMC1A
VAT1 TAF11
GHRHR MYBPC1
GHRHR BBS9
DUSP5 SLC12A1
CSTF3 BRD2
CSTF3 GOLGA4
RPS10 RPS28
PXN EIF4G2
IL8RB RBBP4
ASMT SDC4
ILF3 CLCN3
TRIM26 MPP2
MAPK9 CPE
PLCD1 COL11A1
EP300 RCN2
SNTA1 CACNA1C
DMD PLK4
FLT1 FABP3
PKIA CDKN2D
KPNA1 YWHAQ
KPNA1 PPP2CA
GUCA2A ZNF33B
PTPRZ1 IFNA6
PTPN12 YWHAE
ACADM UNG
ACADM MTMR6
GFPT1 SFPQ
KDELR2 SFRS2
KDELR2 USP14
SMARCA1 BRD2
SMARCA1 MLH1
SMARCA1 TOP2A
RPS3A RPL35A
YY1 PPID
CACNA2D1 PTPRO
UBE2A MLH1
SFRS11 NCOA4
SFRS11 PDHX
MUT TM9SF2
MUT MSH6
MAP4 PI4KB
CD27 MCHR1
MATR3 APC
NCL PTPN12
GNAO1 USP11
MMP2 GAD1
CSNK2A2 RNF113A
FAH LOC728849
H2AFZ KPNA2
ARF4 TDG
PRKACB PTPN4
PRKAR1A TACR2
XRCC5 PRKX
XRCC5 CLCN3
XRCC5 LOC728849
RAB1A GNB1
CYP21A2 BTN3A1
RASA1 DDX18
CD3E HLA-DQA1
MCFD2 DNAJC7
ATP2A2 ATP13A3
CYCS RRAGA
CYCS CYP51A1
CYCS CDH2
COX5A PCBP1
COX5A U2AF1
SNRPE SNRPB
SNRPE NIPA2
AMD1 RB1CC1
HNRNPC SNRNP70
YES1 USP7
YES1 LAMP2
YES1 NCL
GAST APOB
STAT4 APLNR
PPP2R5E MAPRE2
SAFB NCOA4
SFRS7 SNRNP70
ZNHIT3 BAT1
KPNB1 YY1
CSNK1A1 HSPA13
PRKCI HNRNPH2
UQCRFS1 SFRS7
PTGES3 RB1CC1
SLC20A1 COX11
TMEM97 KPNA2
RELA DEK
PTPRN IFNGR2
EIF1AP1 HMGB2
EIF1AP1 PRKCI
UQCRC1 DDX5
VHL LOC728849
DLD SFPQ
MLLT3 TERF1
RBM15B RBBP7
HSPA9 RHEB
SEC13 LGALS3BP
PWP1 UFD1L
RFC3 BRPF1
MXD1 CPLX2
TRIM23 UNG
TRIM23 PHKB
TRIM23 VBP1
PCNA SMARCA1
SPTAN1 ARF3
UQCRC2 TANK
MME RELA
SERPINE1 A2M
GH2 SLC18A1
PARP1 SNRPB
ATF4 UBL4A
SLC9A6 YWHAB
UBXN4 EBNA1BP2
UBXN4 NAP1L4
UBXN4 PPT1
UBXN4 USP14
UBXN4 ATP5J
WASF1 RBM39
UTP14C PRKACB
UTP14C UBC
WAPAL KTN1
WAPAL TANK
KIAA0232 DCUN1D4
APPBP2 ATXN10
APPBP2 CSNK2A1
LIMK2 SPRR2C
LIMK2 RELA
TTC3 KIAA0240
MAML1 STK25
SCAP TROVE2
CSF1R ZNF8
ZCCHC11 NCOA4
ZCCHC11 ILF3
ZNF638 DDX18
ZNF638 PPP1R11
ZNF638 RELA
ZNF638 UTP14C
UBE2N SUMO2
UBE2N BLMH
UBE2N PGK1
USP10 DUT
POFUT1 PLK4
MDC1 DDX18
BCLAF1 TANK
BCLAF1 HDAC2
BCLAF1 SFRS7
PSMC6 LEPROT
PSMD2 MAPRE1
PSMD2 CCNH
CIRBP SFRS7
ZIC1 MST1R
HMGB1 HMGB2
HMGB1 ATP5G3
ARHGEF7 RBMX
AP2M1 ERH
MORC3 CAPRIN1
MORC3 SMAD4
PUM1 PPP1CC
CKAP5 RRM1
CKAP5 SET
SNRK SFRS2
RAB21 TAF7
PSME4 PSMD2
ARL6IP1 EIF4G2
AQP2 ODF1
DAZAP2 DUSP5
GNPDA1 KTN1
GNPDA1 HSPA9
GNPDA1 WAPAL
NCAPD3 ATAD4
VEZF1 DDX5
EIF4H HMGN2
EIF4H PTPN11
EIF4H CCT6A
TMEM41B PTPN11
AFAP1 CCNG2
AFAP1 MT1F
EIF4A3 GGA3
SNAP25 QDPR
CLTC PHC2
CLTC ZNF638
RAD23B HNRNPU
ATP6AP1 ACTR1A
PSMD6 MAPRE1
PSMD6 VAT1
PSMD6 SET
PSMD6 AGFG1
PSMD6 H1FX
CCND2 MAPK14
ATP5G1 ADIPOQ
CRK UBE4A
MARCKS GDI1
ACSL1 SUMO1
PSMA3 PDIA6
HYAL2 CCL22
ARPC4 THRA
RAB11A PSME4
GNAT1 FMO1
TLK2 RELA
CDC7 NCL
PSMD12 AP2M1
PSMD12 VPS72
PSMD12 NUP93
PSMD12 AFAP1
PSMD11 BRD3
PCBP1 NFYC
CLCN1 HAAO
ACVR1B KCNJ4
SIRPD CSN2
CES2 CCL22
CES2 ACSL1
XPO1 SUMO1
PSD ADRB3
AP3S2 DAZ2
SALL2 CLOCK
DDX18 RRAGA
DDX18 FMR1
TFE3 SIRPD
PECAM1 ORC1L
TRPC1 XPO1
ZMYND11 MAPK14
MMD PRCC
MED22 TLE3
CASC3 GNB1
RCN2 XPO1
NCOA4 USP7
NFE2L1 LOC728849
RBL2 HNRNPC
RBBP4 SNRPF
PPP1CC PPP1R11
HNRNPK E2F1
SP3 LAMP2
ATP5F1 PCBP1
ATP5F1 HNRNPC
CD46 DYRK1A
YWHAQ PRCC
RPS3 RPS8
EZR NCOR2
CPE RRAGA
COX7C COX7B
ABL1 MAPK6
KRT18 CXCL1
GNB1 DDX5
IFNA6 RPS26
KIAA0430 SALL2
PHC2 NFIL3
TM9SF2 CAPRIN1
ABAT TNXB
GTF2I RAF1
TERF1 MT1F
EIF4G2 UNG
HSD17B10 MUC1
PAFAH1B1 KIAA0430
SNAPC3 MAT2A
KLF4 CAMP
MYD88 WARS
TNPO1 KRT10
CUGBP2 ATXN10
UFD1L EIF4G2
VBP1 NUP153
VBP1 PSMB5
VBP1 LOC728849
YWHAE HTATSF1
TRA2A CUL3
POLR2G DDX5
TAF15 FMR1
TAF15 LOC201229
ARVCF ATP6V0A1
TDG ACLY
ARPC2 SUMO1
HERC1 LOC728849
HERC1 ARVCF
EIF5 CLCN3
PNOC GFI1
USP5 UFD1L
MTMR6 TOP2B
MTMR6 FMR1
CCNG2 TMPO
ZNF177 VAV1
NDUFA12 UFD1L
ALDH9A1 VBP1
ALDH9A1 TOP2A
DYNLL1 SOD1
IL17A HOXB6
HDAC2 PCBP1
GFER DRD4
USP14 DDX5
AIMP2 DAP
MAPRE1 ATP13A3
PAK1 SMARCD1
SRP9 SP3
SRP9 TCP1
TRAF1 NPPB
TAF7 NCOA4
VAT1 UBE2V2
VAT1 ALDH9A1
RPL28 RPS5
IL8RB DDX18
IL8RB YWHAQ
IL8RB H3F3A
ILF3 CREB1
ATP5G3 RRAGA
SRPK1 HDAC2
MLH1 ATP13A3
MLH1 EPHB3
FUBP1 DYRK1A
TBL3 GSTT1
SEPT7 TOP2B
WASF3 TRA2A
KRT1 GHRHR
MYT1 GNB1
ROM1 UNC119
SLC5A2 PRKCG
SET PPID
BRPF1 CREB1
NF1 C12orf32
SMARCA1 CUL3
TNFAIP1 KIAA0430
YY1 PPP1CC
GTF2B YWHAQ
SLC25A46 MAPRE2
SFRS11 BIRC2
MATR3 ATXN10
NCL RBBP7
PRKCH ELF4
ARF4 CALM2
ARF4 PPID
PRKACB RB1
PRKAR1A PURA
PRKAR1A RSC1A1
PRKAR1A CSK
PRKAR1A GTF2I
VCL GJA1
ALDH1A1 ITPR1
GNB3 GNAT1
STMN1 EPHB3
PRKAR2B SFRS11
XRCC5 SP3
XRCC5 ILF3
NID1 SPARCL1
RAB1A AP2B1
OSM POMC
TROVE2 RBM4
THRA CITED1
MYL3 EFNA3
CAPN2 PHC2
ATP2A2 RXRB
ATP2A2 PRKACB
CYCS PPP1CB
CYCS PPP2R5C
PDGFRA IFNA6
SNRPE NAP1L1
LTA SPN
YES1 TRA2B
GUSB NCL
VWF COL4A2
PPP2R5E PPP1CC
PPP2R5E UFD1L
PPP2R5D ACADM
SF1 MAZ
SAFB CCNG2
SAFB ALDH9A1
ZNHIT3 RRAGA
RBM25 CUGBP2
RBM25 PTP4A1
HMGN3 RBM4
HMGN3 TBCC
GSK3A ARVCF
GSK3A SLC18A1
CNTD1 MYD88
PI4KA GSK3A
UQCRFS1 ESD
CCT6A PPIA
LBR TUBA1A
POLA2 MAPK1IP1L
POLA2 HNRNPD
SLC20A1 TAF7
TMEM97 DNAJC7
GRIK1 TPH1
EIF1AP1 ARFIP2
SFRS4 EIF5
TUBGCP3 SP3
DLD DDX18
BMI1 NFE2L1
RPL18 RPS19
PWP1 MUT
RFC3 YES1
HNRNPM LAMP2
BNC1 GAL
PCNA IHH
RPA2 PPP2R5E
UQCRC2 CYCS
UQCRC2 PPP2R5E
ATP2B1 CUL3
ATP2B1 TMED10
MME INPP5E
PARP1 RBMX
PARP1 ZNF146
CEACAM4 NAGA
AOC2 MAP2K5
PHF3 SFPQ
UBXN4 YWHAE
UBXN4 EP300
UBXN4 RB1
UBXN4 LBR
HSF4 CD36
UTP14C ATXN10
WAPAL PTP4A1
WAPAL EIF1AP1
WAPAL RBM39
SECISBP2L SRPK2
KIAA0247 PHC2
FAM3C HNRNPH2
APPBP2 RASA1
TTC3 MMD
KIAA0195 USP11
CSF1R TMEM131
ZCCHC11 RXRB
DNASE1 EFNA1
ZNF638 KPNB1
UBE2N NCOA4
UBE2N RBM4
UBE2N TANK
UBE2N EIF1AP1
NCOA6 PTP4A1
NCOA6 USP14
NCOA6 PCNA
BCLAF1 CLOCK
UCK2 CYP3A4
PSMC6 SLBP
PSMC6 HNRNPC
PSMD2 RBBP7
CIRBP ACADM
RNF103 CYCS
H1FX UNG
SUZ12 PSMC6
GGA3 CPE
HMGB1 CDK2
AP2M1 ATXN10
AP2M1 ACTR1A
MDH1 DGUOK
FAM53B ABO
MORC3 BCLAF1
SERTAD2 PPP1CB
UBE4A SRP9
PUM1 ATXN10
PUM1 MSH6
RAB21 EPHB3
GANAB EIF1AP1
RAD21 UBXN4
E2F3 GARS
SAA1 PCDH1
ARL6IP1 SFRS2
ARL6IP1 RBBP7
ARL6IP1 ARF4
ARL6IP1 GGA3
DAZAP2 UTP14C
GNPDA1 CUL3
NCAPD3 PCDHGC3
NCAPD3 CYP2F1
DDOST COMT
SP2 CXADR
SP2 MTMR6
SP2 CKAP5
TRIP12 TM9SF2
TRIP12 RBM6
TRIP12 LRPPRC
TRIP12 TRIM23
SFRS3 VAT1
SFRS3 SERTAD2
PSMB4 EIF3I
PSMB4 PARK7
EIF4H MUT
TMEM41B NFE2L1
KIAA0040 POU2F2
RAC1 YWHAB
AFAP1 TSG101
AFAP1 C5orf13
AFAP1 TWF1
AFAP1 UTP14C
AFAP1 PRPS1
NOLC1 CKAP5
CLTC TRIP12
CDH11 MYH9
ATP6AP1 RBM25
ATP6AP1 UBE4A
DAD1 RB1CC1
PSMD6 EIF4G2
PSMD6 TOP1
PSMD6 AP2M1
PRDX6 RCN2
PRDX6 SFRS2
PRDX6 PXN
SPCS2 SRP54
SPCS2 DNAJC7
SPCS2 BIRC2
SPCS2 WASF3
CCND2 MTMR6
PIGF RAB1A
MARCKS EED
MARCH6 BMI1
GFRA2 ATAD4
GFRA2 MGST2
RAD23A LRRC16A
RAD23A HOXB6
TLK2 PRCC
TLK2 TMEM41B
CDC7 H1FX
PSMD12 ACVR1
PSMD12 UBE2A
PSMD12 UTP14C
ARHGEF12 EFNB1
ARHGEF12 MLLT3
KIAA0317 ATXN10
KIAA0317 SP3
KIAA0317 TOP1
KIAA0317 UTP14C
KIAA0317 CDC7
PCDHGA12 KRT19
ATXN10 YWHAH
CD36 ATM
NUP153 CAPRIN1
ATP13A3 CREB1
ATAD4 BAK1
PSMB5 COMT
PSMB5 TMED10
MAPRE2 LEPROT
TAF11 PCBP1
BCAP31 ATP6V1B2
PPP1CB ATXN10
NOTCH3 PTCRA
RCN2 CTNNB1
TSN DYRK1A
CLCN3 DDX5
NCOA4 ATXN10
ATP6V1E1 GNB1
GOLGB1 ATP6V1E1
ODF1 HYAL2
PPP1CC HSPA9
RBBP7 BRD2
ID3 EMP1
ACLY PPP1CC
DEK XPO1
RAB8A MT1F
YWHAQ SUMO1
TCP1 RBBP4
CPE PPP2CA
COX7C RRM1
NFIC RING1
NFIC CD8B
COL4A2 HLA-C
SEC31A UNG
TIAM1 PVALB
EED MAPK1IP1L
LOXL2 A2M
EBNA1BP2 PRCC
PMM1 PAX8
CPZ CNTN2
DLG4 LGALS9
TSG101 PPP1R11
PTPN11 PRCC
NARS RBBP4
NARS RBM4
GTF2I ABL1
NAP1L4 RBM4
HTATSF1 RBBP7
EIF4G2 HMGB2
ADRA2C MUC5AC
MYD88 DLG4
ATM CCL22
UFD1L NFIL3
UFD1L GNA11
UBE2V2 RBBP4
UBE2V2 DDX5
TBCC PHC2
CUL3 TSN
CUL3 EIF4G2
CUL3 TRA2B
CUL3 FMR1
VBP1 TSG101
ARFIP2 LOC728849
PTP4A1 FMR1
USP5 TOP1
DNAJC7 RBM4
INPP5E TERF1
GOLGA4 HMGN1
ZNF238 SLC12A1
ZNF238 CREB1
PPP2R5C NFE2L1
PPP2R5C SRP54
PPP2R5C SMAD4
SP140 CRAT
ALDH9A1 NFYC
DUT ISCU
GNG4 TMPO
C5orf13 LOC728849
ALDH4A1 PSMB5
CYP51A1 DNAJC7
CALCOCO2 PTPN11
CALCOCO2 ISCU
CSTF3 ARFIP2
RPL27A RPS18
EPS8 TAF7
RPL10A RPL6
IL8RB ELANE
ILF3 HMGN1
POLD4 MFGE8
APLNR TNXB
BTD MCHR1
EP300 YWHAQ
FLT1 CD8B
WASF3 ACTR1A
WASF3 HNRNPC
GUCA2A CXCR3
NRL ARL4D
ALDH6A1 LOC728849
ACADM MSH6
GNLY KRT18
TNFAIP1 CETN2
YY1 NCOA4
YY1 PNN
RPS6 EIF3E
UBE2A BRPF1
SFRS11 RABGGTB
SFRS11 SMAD5
SFRS11 GTF2B
CDK2 SFRS2
FMO1 ZNF33B
NCL ZNF146
NCL CD24
SMPD1 KRT9
CSNK2A1 GABRB3
ATP1A3 STOM
ARF4 CTNNB1
ARF4 PPP2R5C
PRKAR1A H3F3A
PRKAR1A SNRNP70
XRCC5 PPP1CC
NID1 A2M
HNRNPA2B1 CDH2
RAB1A CSNK2A1
UBC EPHB3
THRA ADRB3
CD3E ADRB3
ATP2A2 C11orf58
ATP2A2 ALDH9A1
ACTG1 CCNG2
CELA3B SPRR2C
YES1 TSG101
YES1 USP14
YES1 VAT1
RRAS MBL2
FOSB JUNB
SAFB SLBP
SAFB CBX1
SAFB PPID
AGFG1 HNRNPK
SFRS7 CDH2
ZNHIT3 SLC25A46
RBM25 GNB1
OR2H1 AAMP
CACNA1S MCHR1
STAT3 CNP
CCT6A SNRPB
RHOC PDGFA
ADORA1 ACOT2
NEK4 PTPN11
CBFB RAP1A
HCFC1 USP14
RELA TAF15
RELA TWF1
EIF1AP1 NARS
EIF1AP1 PPID
VHL SMAD4
VHL PRKACB
CELP PRKCG
DHX9 IMMT
DLD PCBP1
DLD WIPF2
BMI1 COMT
BMI1 XPO1
BMI1 PPP1R11
BMI1 TM9SF2
BMI1 TRA2A
PCDHGC3 ADRB3
RBM39 TSN
SEC13 NARS
VDAC2 CSNK2A1
PWP1 ATP5F1
PWP1 HMGN1
PWP1 DYRK1A
CACNG1 FOXO4
MXD1 ORM1
TRIM23 TM9SF2
HNRNPM BRD2
HNRNPM COX5A
CRYM BNC1
RPA2 HSPA9
RPA2 VDAC1
UQCRC2 SMAD4
PARP1 PPP2R5E
UBXN4 SLBP
UBXN4 HSPA9
MRPS27 HNRNPK
MRPS27 YES1
SECISBP2L CDK9
LPIN2 EIF4G2
APPBP2 DYRK1A
DYRK1A COMT
NID2 DLG4
LIMK2 SFRS11
TTC3 UNG
TTC3 SMARCA1
CSF1R COPA
CSF1R HMGN1
ZCCHC11 SMN2
ZCCHC11 HNRNPA3P1
NPAT SECISBP2L
ZNF638 EIF4G2
ZNF638 UBC
UBE2N HNRNPH2
FAM120A PSMB5
NCOA6 TOP2A
KIAA0174 USP5
BCLAF1 RBBP7
BCLAF1 RBM4
BCLAF1 GFPT1
BCLAF1 DCUN1D4
PSMC6 NCOA4
PSMC6 USP14
PSMD2 UTP14C
RNF103 UTP14C
SUZ12 SNRPB
MDH1 ESD
UBE4A SMARCA1
UBE4A GNAI1
UBE4A AP2M1
GPM6A TOP2B
GPM6A PTP4A1
PUM1 CYB5R3
CCT5 UBE2N
CKAP5 RABGGTB
VPS72 WASF3
GANAB PRKCI
PSME4 TOP2B
ARL6IP1 SP3
ARL6IP1 CKAP5
DAZAP2 DDX18
DAZAP2 VHL
ZNF33A LOC728849
NCAPD3 GNAT2
SP2 RBBP7
SP2 GFPT1
SP2 PRKAR2B
SP2 HSPA9
SP2 UBXN4
TRIP12 PSMD2
EIF4H TOP2B
EIF4H DUT
EIF4H TMED10
AFAP1 TM9SF2
EIF4A3 LGALS3BP
CLTC VBP1
RAD23B XPO1
ATP5C1 PSMB2
ATP6AP1 ARF3
ATP6AP1 GNAZ
DAD1 NASP
PSMD6 CD63
PSMD6 KDELR2
SPCS2 LAMP2
SPCS2 IMMT
KIAA0101 UBE2A
CCND2 MLLT11
CCND2 CSTF3
MARCKS GOLGA4
MARCKS SRD5A1
MARCKS TTC3
PSMA3 DLD
PSMA3 RPA2
RAB11A WAPAL
TLK2 PSMB5
TLK2 EPHB3
PSMD12 ZNF238
PSMD11 EIF4A3
ATP6V0A1 ATN1
H3F3B GRB2
PCBP1 ATXN10
PRKCG ABAT
TP73 CYP4A11
SIRPD CHRND
XPO1 H3F3A
IGF2R NAT2
SALL2 ACTR1A
HAGH MAPRE2
UNG PSMB5
UNG H3F3A
SNRPF SNRPB
GRM4 MPO
GDI1 CTNNB1
NFE2L1 ABCD3
MT1X DRD4
PREP APC
RBBP7 NFE2L1
HNRNPK CALM2
WEE1 RBBP7
SLC25A3 STK25
CD46 SFRS2
HOXB6 IFNA6
YWHAQ MAPRE2
YWHAQ SON
THRA HOXB6
GNAT1 SLC8A1
INHA F13B
RAF1 ABL1
TUBB4 SLC6A1
HLA-DRA HLA-DPA1
SEC31A RABGGTB
