# Supplementary material for: Functional networks inference from rule-based machine learning models
Source: BioData Min. 2016 Sep 5;9:28. doi: 10.1186/s13040-016-0106-4 (PMC5011349; doi:10.1186/s13040-016-0106-4)
Supplement: Supplementary file 2 — Networks. All networks used in the analysis given as a list of edges. (XZ 11980 kb) [file 13040_2016_106_MOESM2_ESM.xz › networks/pearson/CNS/SN_C1.txt]

PDGFRA DAZ2
PDGFRA OLIG2
PTPRZ1 DAZ2
PLP1 MBP
OLIG2 DAZ2
TM4SF4 TRIP13
PDGFRA PTPRZ1
PDGFA PDGFRA
TFF1 RCVRN
IGHM IGL@
PTPRZ1 OLIG2
PDE6H RCVRN
MYLPF SLC6A3
UBE3A MCM5
PDGFA OLIG2
HIST1H4I FRMPD4
PDGFA DAZ2
MARCKS EIF4G2
SERPINA6 TAC1
RPL39 RPL9
SFRS11 DYRK1A
UBE3A C12orf32
TNFSF9 MAP3K10
PDE6A RCVRN
ESD MYL3
ZCCHC11 SFRS11
ACADM HNRNPK
SAFB DYRK1A
MCM5 C12orf32
DAZ2 EFNA3
SAFB SFRS11
NID2 MLLT3
AFAP1 BMI1
MUC5AC DAZL
SPCS2 ATP2A2
AZGP1 FOXO4
BMI1 LOC728849
COL1A2 COL3A1
MNX1 AZGP1
GUCA1A RCVRN
CNTN2 KRT81
SNCA FANCC
MNX1 ZNF33B
GUCA1A TFF1
UBE3A ZNF33B
PDE6H RHO
PDE6B RCVRN
SCG2 FANCC
PDE6H TFF1
PCBP1 HNRNPU
TNFSF9 FAS
HLA-C LOC91316
PDGFA PTPRZ1
SAFB YY1
HIST1H4I LIG4
BMI1 HMGN1
HMGN1 LOC728849
ACADM DYRK1A
SLC6A3 CHRNA5
ACADM HMGN1
SFRS11 ACADM
CTRC ZNF33B
CRYZ GAD1
IL12A SLC6A3
ESD C12orf32
SPCS2 ACADM
PTPRZ1 EFNA3
ACADM SFRS2
PUM1 YY1
BMI1 PRKAR1A
MCM5 PRB2
MAPRE1 HNRNPK
DUSP5 CHGB
PPP2R5E YY1
PDE6A TFF1
PMP2 PTPRZ1
ZNF33B ACTR1A
CNTN2 DAZL
IL12RB1 MT1L
ACADM LOC728849
SPCS2 SFRS11
MNX1 FOXO4
DYRK1A TOP2B
SPCS2 DAZAP2
FBLN1 ADRA2C
MAPK1IP1L RCN2
HLA-C IGL@
EIF1AP1 ACADM
RNF103 ATP2A2
SPCS2 ARF4
MALL FANCC
PDE6B RBP3
IL12A CHRNA5
SCG2 SNCA
MYLPF IL12A
SPCS2 ZCCHC11
ARHGEF12 CDK9
RCN2 HNRNPK
PDGFRA EFNA3
YES1 MAPRE1
SAFB ACADM
DYRK1A HNRNPU
BCLAF1 TOP2B
MAPK1IP1L HNRNPU
RHO RBP3
YY1 HNRNPU
COL4A1 COL4A2
PUM1 MAPK1IP1L
AFAP1 LOC728849
PMP2 DAZ2
SPCS2 RNF103
UBE3A PRB2
MCM5 ZNF33B
HNRNPK H3F3A
RHO RCVRN
SFRS11 LOC728849
MYLPF CHRNA5
SAFB HNRNPU
ADORA1 FEV
UBXN4 HNRNPU
PUM1 EIF1AP1
HNRNPK HMGN1
BMI1 ZNF238
HMGN1 H3F3A
HNRNPK SFRS2
HNRNPK LOC728849
ZNF238 CHGB
PRKAR1A ZNF238
ATP2A2 DYRK1A
ZNF638 ZCCHC11
DAZAP2 PRKAR1A
UBE3A ACTR1A
RAD23A ZNF33B
IGHM LOC91316
PTP4A1 EIF4G2
RPS3A RPL9
C12orf32 ACTR1A
C12orf32 PRB2
DYRK1A LOC728849
NID2 DUSP5
MARCKS PTP4A1
LRRC16A C12orf32
CDH2 MAPK1IP1L
SFRS11 CSTF3
DYRK1A SFRS2
ZCCHC11 MAPK1IP1L
ZCCHC11 ACADM
PDE6H PDC
ATP2A2 HNRNPU
RBP3 RCVRN
ZCCHC11 SAFB
SFRS11 HNRNPU
ATP2A2 ACADM
ATP2A2 SFRS11
KIAA0174 TTC3
PDE6H GNGT1
MOBP PDE6A
SPCS2 DYRK1A
FOXO4 HOXB6
MAPRE1 HMGN1
ACADM MAPRE1
SFRS11 MAPK1IP1L
SFRS11 EIF4G2
LOC91316 IGL@
MOBP RCVRN
CLTC NFE2L1
SPCS2 MAPK1IP1L
UBE3A HOXB6
UBE3A CTRC
ACLY MMD
AZGP1 ZNF33B
MAPK1IP1L RBBP7
CSTF3 HMGN1
ACADM HNRNPU
SFRS11 HNRNPK
DLG4 DRD4
EIF4G2 DYRK1A
PTP4A1 DYRK1A
MAPRE1 DYRK1A
SFRS11 XPO1
SFRS11 HMGN1
DYRK1A HNRNPK
UBE2N PPP2R5E
AFAP1 DYRK1A
FOXO4 ZNF33B
RBBP4 HNRNPU
RBBP7 HNRNPU
KRT18 KRT8
PTPN11 RCN2
COL11A1 IDH3B
RNF103 DYRK1A
PDE6H GUCA1A
PUM1 ZCCHC11
MOBP GUCA1A
ARF4 YY1
EIF1AP1 SFRS11
PHYHIP PTGDS
SUZ12 NARS
PUM1 HNRNPU
AFAP1 HMGN1
PMP2 PDGFRA
FRMPD4 LIG4
ACADM PCBP1
ARF4 ACADM
DYRK1A CREB1
NID2 ZNF238
ZCCHC11 ATP2A2
STXBP1 GSK3A
SPCS2 PCBP1
SPCS2 LOC728849
SPCS2 BMI1
HNRNPU HMGN1
IGHM HLA-C
CTRC MCM5
MYL3 MCM5
DYRK1A HMGN1
ZNF638 TTC3
NCOA6 SFRS11
RNF103 ACADM
PDE6H PDE6A
PDE6H RBP3
MOBP TFF1
EIF4G1 IL12RB1
UBE3A ESD
MALL GAGE8
CTRC MNX1
ACADM H3F3A
YY1 SFPQ
ZCCHC11 HNRNPU
RNF103 CDH2
DAZAP2 ACADM
SPCS2 EIF1AP1
MCM5 IFNA6
PTPN11 HMGN1
FGF13 GAGE8
MAPRE1 EIF4G2
SRP9 EIF4G2
YY1 PCBP1
HNRNPA2B1 PTPN12
PDE6H PDE6B
TP73 ZNF33B
XPO1 HNRNPU
RBBP7 RCN2
ZNF33B RPS26
VAT1 PCBP1
MLLT11 C5orf13
CSTF3 DYRK1A
RPS6 RPL10A
PDC PDE6B
EIF1AP1 YY1
BMI1 HNRNPK
BMI1 CSTF3
RPL39 RPS27A
RNF103 SFRS11
RAB21 PRKAR1A
SPCS2 HNRNPU
MARCKS DYRK1A
PCBP1 SFRS2
EIF4G2 HMGN1
RHO TFF1
MALL FGF13
ATP2A2 MAPK1IP1L
SAFB TOP2B
EIF1AP1 HNRNPK
EIF1AP1 ARF4
BMI1 EP300
UBXN4 ARF4
ZCCHC11 EIF1AP1
PUM1 SFRS11
TRIP12 PPP2R5E
PSMD6 ARF4
RBBP4 UNG
DLG4 FEV
DUSP5 ZNF238
CSTF3 LOC728849
CSTF3 HNRNPC
YY1 MAPK1IP1L
C12orf32 IFNA6
SAFB TAF7
MARCKS MLLT11
UBE3A IFNA6
XPO1 TOP2B
YWHAQ TOP2B
PTP4A1 TOP2B
SMAD4 MAPK1IP1L
MLLT11 EIF4G2
ARF4 HNRNPU
MYL3 C12orf32
SST NRL
UBXN4 PCBP1
NID2 CHGB
DNASE1 GAST
TRIP12 PUM1
SPCS2 SFRS2
HBA2 HBB
CXCR3 HOXB6
PTGDS TIAM1
ARF4 MAPK1IP1L
RELA ACADM
PCNA HMGN1
SMAD4 HNRNPU
ZNF238 MLLT3
MAPRE1 SFRS2
RPL9 RPL10A
ATP2A2 ARF4
TRIM23 SFRS11
TRIM23 DYRK1A
UBXN4 ACADM
RNF103 MAPK1IP1L
SUZ12 CYP51A1
PUM1 PCBP1
AFAP1 ACADM
UBE3A MYL3
HIST1H4I KRT14
TNC GAD1
HNRNPU HNRNPK
IGHM IGHG1
CUL3 TOP2B
CCNG2 RCN2
C5orf13 EIF4G2
MALL SNCA
YY1 SRP9
ARF4 SFRS2
ARF4 TM9SF2
PDC RHO
VWF A2M
ALCAM GAD1
HES1 PTPRZ1
BMI1 ATP2A2
NCOA6 ACADM
RNF103 NCOA6
SUZ12 TAF7
CLTC AP2M1
MARCKS TRIM23
CYP2D6 FAS
RHO PDE6B
CCNG2 MAPK1IP1L
GNGT1 RCVRN
ACADM CSTF3
SFRS11 YY1
TRIM23 SMAD4
ATP2B1 PPP2R5E
ZNF638 SFRS11
PUM1 ACADM
UBE3A FOXO4
DUT DYRK1A
YY1 DYRK1A
UBE2A LOC728849
MUT HNRNPU
PDC RCVRN
RELA YES1
PCNA SFRS2
PHYHIP ITPR1
ZNF638 SAFB
PUM1 SAFB
RAB21 PCNA
TMEM41B PRKAR1A
AFAP1 CSTF3
RBBP4 PCBP1
HNRNPU SFRS2
SFRS11 MAPRE1
ARF4 PCBP1
SAFB EIF4G2
EIF1AP1 DYRK1A
RBM39 BRD2
ZCCHC11 SFRS7
SUZ12 HNRNPA2B1
RAB21 BMI1
PMP2 OLIG2
SPCS2 UBXN4
ETF1 PPP2CB
HNRNPU SFPQ
EGF SERPINB2
EIF4G2 TOP2B
SMAD4 CCNG2
ZNF177 AVPR1B
MNX1 MCM5
TNFSF9 CYP2D6
RPS27A RPL10A
RPS27A RPL9
PDC RBP3
ALDH1A1 PTGDS
SERPINB8 POMC
HNRNPM PPP2R5E
ZCCHC11 ARF4
ZCCHC11 DYRK1A
NCOA6 DYRK1A
SFRS3 PTGES3
PMP2 PPAP2B
PMP2 EFNA3
SPCS2 SAFB
ZNF33B C12orf32
HNRNPU TOP2B
SAG GNAT1
MAPRE1 HNRNPU
CSTF3 HNRNPK
CSTF3 MAPRE1
YY1 ACADM
COL4A1 A2M
ATP2A2 SFRS2
ATP2A2 EP300
SAFB CSTF3
SFRS7 ACADM
RBM39 XPO1
ZNF638 UBXN4
NCOA6 HMGN1
BCLAF1 SFRS11
PSMC6 UBXN4
PUM1 ZNF638
DAZAP2 RAB21
ESD LRRC16A
TMEM41B ATP2A2
TMEM41B BMI1
SPCS2 YY1
LRRC16A ACTR1A
FAS MAP3K10
MAPK1IP1L DYRK1A
DUSP5 MLLT3
ATP2A2 PRKAR1A
GUCA1A PDE6A
BMI1 ACADM
ZCCHC11 YY1
DAZAP2 RELA
ESD MCM5
AFAP1 MAPRE1
SPCS2 HNRNPK
SPCS2 HMGN1
SFRS11 PTP4A1
SFRS11 DUT
ARF4 RBBP7
ARF4 HNRNPK
YES1 SFRS11
SAFB XPO1
RELA LOC728849
RELA DYRK1A
EIF1AP1 MAPK1IP1L
RBM39 TOP2B
HNRNPM SFPQ
UBXN4 SAFB
RNF103 LOC728849
PUM1 PPP2R5E
DAZAP2 SMARCA1
SPCS2 RBBP7
SPCS2 PSMD6
RPS23 RPL39
TLK2 SPCS2
TFF1 RBP3
CDH2 RCN2
SFRS11 TOP2B
ATP2A2 HNRNPK
RBM39 YY1
ZNF638 HNRNPA2B1
BCLAF1 SAFB
RNF103 CCNG2
SP2 PRKAR1A
MOBP PLP1
SPCS2 DUT
SPCS2 CLTC
IFNA6 PRB2
PTPN11 DYRK1A
MNX1 TP73
ACADM DUT
SFRS11 HNRNPC
ARF4 SFRS11
PDE6A RBP3
SAFB ATP2A2
IHH FXYD3
EIF1AP1 SAFB
BMI1 SFRS11
UBXN4 SFRS11
NID2 RAB8A
PUM1 MUT
DAZAP2 RNF103
SPCS2 TMEM41B
FRMPD4 KRT14
FOXO4 TP73
H3F3A LOC728849
PTPN11 HNRNPU
OLIG2 EFNA3
CDH2 RBBP7
ACADM RCN2
ACADM SRP9
PRKAR1A LOC728849
MYL3 PRB2
ATP2A2 PCBP1
SNRPE RPS27A
BMI1 MAPRE1
TRIM23 SAFB
KRT14 LIG4
RAB21 HNRNPK
ESD PRB2
SPCS2 PTPN11
SPCS2 ZNF638
SPCS2 PUM1
MARCKS TOP2B
UNG PCBP1
SNRNP70 LOC728849
SLC12A1 FEV
PPP2R5C TOP2B
NET1 CXCR7
BRPF1 HNRNPK
GFPT1 MAPK1IP1L
SMARCA1 MAPK1IP1L
ARF4 DYRK1A
PRKAR1A EP300
ALDH1A1 TIAM1
PDE6A PDE6B
ATP2A2 RBBP7
ATP2A2 LOC728849
DMD SLC8A1
ZCCHC11 PCBP1
NCOA6 LOC728849
CKAP5 PPP2R5E
MOBP PDE6H
AFAP1 TMEM41B
RUNX1T1 POM121L9P
SPCS2 PRKAR1A
ARHGEF6 DAZ2
MARCKS SFRS11
PCBP1 HNRNPK
FEV DRD4
RBBP7 SFRS2
ZNF33B SOD3
AZGP1 TP73
MAPK1IP1L SP3
MAPK1IP1L HMGN1
PTPN11 MAPK1IP1L
CSTF3 EIF4G2
NET1 GAD1
EP300 LOC728849
SFRS11 SP3
CLU GFAP
OSM MUC1
SCG2 MALL
ATP2A2 MAPRE1
SAFB PCBP1
UQCRFS1 COX5A
TRIM23 CSTF3
PCNA HNRNPK
UBE4A SFRS11
PUM1 BCLAF1
SP2 BMI1
PSMD6 YY1
UBE3A SOD3
TLK2 ARL6IP1
PCBP1 SFPQ
CNTN2 MUC2
MAPRE1 LOC728849
SRP9 DYRK1A
NRL SLC8A1
SFRS11 SFRS2
MYL3 KRT16
PDGFRA DIRAS1
PDGFRA ARHGEF6
SAFB HMGN1
UQCRFS1 ATP5G3
RELA SFRS11
EIF1AP1 RCN2
BMI1 DYRK1A
TRIM23 LOC728849
FAM120A PPT1
PUM1 SFPQ
CLTC TNFAIP1
PSMD6 PUM1
MARCKS SRP9
TOP2B BRD2
FEV HMGA2
MAPRE2 PRNP
RCN2 DYRK1A
OLIG2 ARHGEF6
SMAD4 DYRK1A
MAPRE1 PTP4A1
CSTF3 PTP4A1
ACADM EIF4G2
YY1 RBBP4
YY1 CUL3
YY1 SMAD4
UBE2A ACADM
HNRNPA2B1 HNRNPK
CREB1 HNRNPU
YES1 ATP2A2
ATP2B1 NRIP1
UBXN4 DYRK1A
ZCCHC11 XPO1
NCOA6 PTPN11
BCLAF1 ZCCHC11
RNF103 TM9SF2
SUZ12 KPNB1
CKAP5 HNRNPU
CKAP5 PUM1
MOBP IRF9
AFAP1 HNRNPK
AFAP1 PRKAR1A
PMP2 PDGFA
KIAA0101 UBXN4
PYY ESD
MARCKS MAPRE1
UBE3A LRRC16A
PCBP1 H3F3A
MMD MAPRE2
HTATSF1 TOP2B
GAGE8 FANCC
PTPRZ1 ARHGEF6
ACADM PTPN11
SMARCA1 RCN2
SAFB SFRS2
SFRS7 HNRNPK
TRIM23 MAPK1IP1L
HNRNPM YY1
UBXN4 TOP2A
PHYHIP TIAM1
TTC3 DYRK1A
PSMC6 SFRS2
PSMC6 HNRNPU
RNF103 RCN2
DAZAP2 SFRS2
TMEM41B LOC728849
AFAP1 SFRS2
AFAP1 RELA
AFAP1 SP2
ATP6AP1 TNFAIP1
SFRS2 HMGN1
DUSP1 ZFP36
CNTN2 MUC5AC
CD300C CNTN2
PTPN11 HNRNPK
USP5 TM9SF2
CAMLG RBMX
ACADM MAPK1IP1L
ARF4 SMAD4
PRKAR1A HMGN1
ATP2A2 YY1
PDGFA ARHGEF6
YES1 SMAD4
SAFB PTP4A1
SAFB SRP9
HES1 PDGFA
TRIM23 HMGN1
UBXN4 HNRNPK
UBXN4 DUT
BCLAF1 XRCC5
PUM1 XPO1
DAZAP2 ATP2A2
TRIP12 CKAP5
EIF4A3 MAPRE2
CLTC WASF3
PSMD6 RBBP7
PSMA4 RRM1
TLK2 MAPK1IP1L
XPO1 DYRK1A
ID3 KRT18
YWHAQ DYRK1A
ADRA2C DAZL
C1orf61 TRAF4
CTRC RAD23A
BRPF1 HMGN1
RPS6 RPL11
MUT PCBP1
CALM2 ABCD3
SAFB DNAJC7
RELA MAPRE1
BMI1 HNRNPC
TRIM23 ATP2A2
UBXN4 YY1
CSF1R YES1
ZNF638 HNRNPU
NCOA6 HNRNPK
NCOA6 EIF1AP1
RNF103 ARF4
PUM1 NCL
TRIP12 YY1
UBE3A MNX1
TLK2 PTPN11
MMD PRNP
RBBP4 SFPQ
CNTN2 MSTP9
NOMO1 ACLY
TM4SF4 XIST
MLH1 HNRNPC
CTRC AZGP1
AAMP WARS
SFRS11 SMAD4
SFRS11 EP300
PRPH2 RCVRN
ARF4 CDH2
CYCS SRP9
SLC25A4 TAF7
UBXN4 RBBP7
NCOA6 SAFB
RNF103 PRKAR1A
RNF103 BMI1
PUM1 SRP9
DAZAP2 LOC728849
LOC100133166 TNFAIP1
NCAPD3 AQP2
TRIP12 UBE2N
TLK2 BMI1
YWHAQ HNRNPU
MAPK1IP1L HNRNPK
PTPN11 RBBP7
LPCAT3 BTN2A2
SMAD4 CAPRIN1
SRP9 SFRS2
MNX1 IGF2R
KRT16 HOXB6
YY1 BRD2
GNAO1 FTO
PDGFA EFNA3
YES1 ACADM
PPP2R5E SFPQ
RBM39 SRP9
NID2 FEV
ZCCHC11 HNRNPK
ZCCHC11 VAT1
NCOA6 BMI1
MORC3 RBM39
PUM1 ARF4
RAB21 LOC728849
DAZAP2 HNRNPK
DAZAP2 DYRK1A
AFAP1 SFRS11
SPCS2 RELA
TLK2 NCOA6
PCBP1 LOC728849
PCBP1 DYRK1A
TOP2B SFPQ
SP3 HNRNPU
BRD2 SFPQ
TRA2A HNRNPU
BHMT CXCR7
MAPRE1 RCN2
PTGDS TUBB4
ACADM CDH2
ATP2A2 TM9SF2
ATP2A2 HMGN1
SAFB HNRNPK
EIF1AP1 ATP2A2
BMI1 EFNB1
UBXN4 SFRS7
TTC3 CYP51A1
TTC3 SAFB
BCLAF1 RBM25
SUZ12 YY1
UBE4A ATP13A3
PUM1 RBBP4
DAZAP2 BMI1
MOBP RHO
YWHAQ ATXN10
MNX1 PHB2
YY1 XPO1
SFRS11 CDH2
ARF4 DUT
PRKAR1A MAPRE1
PDE6A PLP1
SAFB LOC728849
PCNA TOP2A
ZNF638 YY1
KIAA0174 ZNF638
SUZ12 SAFB
SUZ12 ZNF638
PUM1 TOP2B
SP2 TNFAIP1
TMEM41B EP300
ATP6AP1 APPBP2
SPCS2 MAPRE1
SPCS2 CSTF3
SPCS2 TRIM23
SPCS2 SP2
UBE3A RAD23A
CLIP1 CDK9
MAPK1IP1L XPO1
EIF4G2 LOC728849
FRY PTPRO
MAPRE1 PTPN11
SRP9 SFPQ
WASF3 ATP1A3
TNFAIP1 CPE
YY1 TOP2B
PRKAR1A CSTF3
ATP2A2 SMAD4
SFRS7 PCBP1
ADORA1 SLC12A1
RBM39 SAFB
RFC3 BMI1
TRIM23 BMI1
PCNA ACADM
TTC3 SFRS11
ZCCHC11 MUT
NCOA6 RCN2
RPL39 RPL10A
RNF103 YES1
RNF103 RELA
DAZAP2 SFRS11
NUP153 SFPQ
CTCF MAPK1IP1L
SRP9 TOP2B
SRP9 HNRNPU
EP300 CSTF3
SMARCA1 ACADM
YY1 PTPN11
SFRS11 PCBP1
ARF4 RCN2
HNRNPA2B1 MSH6
ATP2A2 CREB1
SAFB ARF4
ADORA1 IDH3B
HES1 PDGFRA
BMI1 BRPF1
ATP6V1A PRKACB
CACNG1 HOXB6
UBXN4 SFRS2
ZCCHC11 UBXN4
BCLAF1 PPP2R5C
RNF103 ZCCHC11
SUZ12 TTC3
CKAP5 XPO1
VEZF1 TNPO1
SPCS2 COMT
SPCS2 HSPA9
KIAA0101 UNG
SFRS2 H3F3A
COX7C UQCRH
EIF4G2 HNRNPU
ZNF238 EPHB3
IGHG1 HLA-C
YY1 UNG
ATP2A2 CDH2
HNRNPC LOC728849
YES1 DYRK1A
SFRS7 HMGN1
REG1A AVPR1B
ZCCHC11 HMGN1
ZNF638 DYRK1A
BCLAF1 HNRNPU
PSMC6 DYRK1A
ARL6IP1 NCOA6
SP2 CSTF3
DAD1 COX5A
PSMD6 HNRNPU
PSMD6 ZNF638
SPCS2 AFAP1
MARCKS LOC728849
UBE3A RPS26
PCBP1 COMT
RBBP7 DYRK1A
RPS26 ACTR1A
CHRNA2 GRM1
DUT HNRNPK
SRP9 TSN
TAF7 MAPRE2
VAT1 HNRNPU
RPL10A RPS8
EP300 MAPRE1
ROM1 SAG
PTPRZ1 DIRAS1
SFRS11 RBBP7
YES1 MAPK1IP1L
ALCAM EPHA3
CCT6A H2AFZ
MUC2 DAZL
RELA HNRNPK
EIF1AP1 RELA
UBXN4 PTPN11
HSD17B8 ZNF33B
NCOA6 MAPRE1
KIAA0174 DUT
RNF103 HNRNPU
RNF103 SMAD4
RNF103 HMGN1
PUM1 HTATSF1
PUM1 CUL3
PUM1 DLD
CKAP5 MAPK1IP1L
DAZAP2 RCN2
TMEM41B DAZAP2
ATP6AP1 CLTC
SPCS2 HNRNPC
KIAA0101 PCBP1
MCM5 FOXO4
MCM5 HOXB6
RBBP7 PCBP1
HNRNPK TOP2A
HNRNPU LOC728849
SLC12A1 DRD4
DIRAS1 DAZ2
MAPRE1 MAPK1IP1L
MALL NKX2-5
RPL9 RPL11
ROM1 GNAT1
PTPN12 HNRNPK
BRPF1 H3F3A
YY1 SFRS2
SYN1 GNAO1
PRKAR1A SFRS2
PRKAR1A HNRNPC
UBC ACADM
PDE6A RHO
YES1 EIF4G2
SAFB PTPN11
ZNHIT3 UFD1L
RPL34 RPL9
HES1 DAZ2
EIF1AP1 PCBP1
TRIM23 ZMYND11
TRIM23 GFPT1
PCNA MAPRE1
ZCCHC11 TAF7
RPL39 RPL36A
PSMC6 SAFB
CIRBP CPE
PUM1 NUP153
PUM1 VBP1
PUM1 DYRK1A
CKAP5 RBBP7
RAB21 UBE2A
DAZAP2 MAPRE1
DAZAP2 CSTF3
DAZAP2 TWF1
EIF4H PUM1
TMEM41B ACADM
TMEM41B SFRS11
AFAP1 EP300
CLTC MAPRE2
EIF4G1 FBLN1
PSMA3 PPP2R5E
TLK2 ZCCHC11
PCBP1 HMGN1
KRT81 MBL2
MAPK1IP1L PCBP1
SMARCD1 CCL22
CHRNA2 PRB2
VBP1 HNRNPU
NKX2-5 FANCC
MLLT11 DYRK1A
BRPF1 MAPRE1
SMARCA1 RBBP7
RPS6 RPL9
SFRS11 CREB1
RPS17 RPS8
SAFB RBBP4
SAFB PPP2R5E
SFRS7 SFRS11
DHX9 TCP1
TRIM23 PTPN11
TRIM23 EIF4G2
SOD3 C12orf32
DYRK1A HNRNPC
ZNF638 ACADM
CIRBP PRKAR1A
RNF103 RBBP7
RNF103 EIF1AP1
PUM1 ATP5J
SP2 DAZAP2
SFRS3 DHX9
EIF4H NARS
PSMD6 EIF4H
SPCS2 NCOA6
RPS23 NPM1
MARCKS MTMR6
MARCKS CSTF3
MARCKS BCLAF1
UBE3A KRT16
TLK2 RNF103
TLK2 SP2
CDC7 SFRS2
ATXN10 HNRNPU
MUC5AC MBL2
PCBP1 BRD2
CHGB MLLT3
KRT81 MUC2
RCN2 HMGN1
MCM5 ACTR1A
MEIS1 CHRNA5
PTPN11 SP3
PTP4A1 SFRS2
SNCA GAGE8
DIRAS1 OLIG2
EP300 DYRK1A
ACADM TM9SF2
ACADM CREB1
NF1 GRM1
SFRS11 PTPN11
PRKAR1A DYRK1A
SAFB DUT
ZNF638 DUT
SUZ12 TMEM97
PUM1 HNRNPM
PUM1 NCOA6
AFAP1 RFC3
AFAP1 DAZAP2
SPCS2 YWHAQ
SPCS2 TM9SF2
SPCS2 ARL6IP1
MARCKS YES1
MARCKS SAFB
MARCKS HMGN1
FOXO4 CASR
RCN2 SFRS2
CD300C TFAP2B
TM9SF2 HNRNPU
SRP9 PTP4A1
VAT1 RRAGA
CDH2 DYRK1A
BRPF1 LOC728849
ACADM TOP2B
YY1 CDH2
SFRS11 RCN2
SAFB MUT
SFRS7 HNRNPU
TRIM23 YY1
NID2 ADORA1
NCOA6 TRIM23
NCOA6 TTC3
BCLAF1 EIF4G2
PSMC6 PTPN11
RNF103 TRIM23
MORC3 TOP2B
PUM1 RB1CC1
DAZAP2 PTPN11
TRIP12 BCLAF1
TMEM41B SFRS2
AFAP1 MLLT11
AFAP1 ATP2A2
AFAP1 NCOA6
AFAP1 RNF103
ATP6AP1 SP2
SPCS2 UFD1L
SPCS2 CDH2
SPCS2 BCLAF1
MAPK6 MMD
SFRS2 LOC728849
HNRNPU H3F3A
GJA1 KRT18
MAPK1IP1L TOP2B
LPCAT3 HMGA2
PPP2R5C HNRNPU
EP300 HMGN1
MT3 EFNA3
SFRS11 SRP9
ARF4 SRP9
C12orf32 RPS26
PDGFA DIRAS1
SFRS7 RRAGA
SFRS7 SAFB
EIF1AP1 HNRNPA2B1
BMI1 EPHB3
BMI1 MLLT3
ZCCHC11 BMI1
BCLAF1 XPO1
BCLAF1 DDX18
BCLAF1 PPP2R5E
TRIP12 RB1CC1
PMP2 HES1
RUNX1T1 SSX2
SPCS2 RCN2
UBE3A PYY
CAPRIN1 CCBL2
FOXO4 POU2F2
RBBP4 BRD2
DAZL MBL2
RPL10A RPS9
TNFSF9 CD52
CTRC FOXO4
CDH2 SMAD4
UBE2A HNRNPK
MUT SFRS11
CREB1 HMGN1
YES1 SP3
BMI1 MAPK1IP1L
TRIM23 ACADM
PCNA PRKAR1A
UBXN4 HMGN1
UBE4A KIAA0430
PUM1 UNG
CKAP5 TOP2B
CKAP5 ZNF638
TMEM41B MAPRE1
TMEM41B DYRK1A
CLTC ATP2A2
PSMA3 HNRNPM
TLK2 ATP2A2
UNG HNRNPU
CTNNB1 BRD2
M6PR CASC3
MAPRE1 SP3
ILF3 HNRNPU
FLT1 MPO
WASF3 MAPRE2
WASF3 PTP4A2
NRL GNAT1
TNFAIP1 HNRNPC
HNRNPA2B1 RRM1
ATP2A2 YWHAQ
ATP2A2 CCNG2
ERBB2 CYP21A2
SAFB SMAD4
ALCAM BHMT
MUC2 MUC1
EIF1AP1 SFRS2
EIF1AP1 HNRNPU
RBM15B TOP2B
PHYHIP SCN1B
ZCCHC11 LOC728849
ZCCHC11 CDH2
ZNF638 SFRS7
BCLAF1 DYRK1A
RNF103 HNRNPK
RNF103 EP300
PUM1 TSG101
SP2 MAPK1IP1L
TRIP12 TOP2B
TRIP12 XRCC5
EIF4H DLD
CLTC SLC25A4
SPCS2 RAB21
MARCKS FMR1
RSC1A1 MPO
CRAT MSTP9
HNRNPK LBR
SP3 DYRK1A
WARS SF1
YWHAQ XPO1
DLG4 CD8B
PHB2 IGF2R
MAPRE1 H3F3A
DUSP5 EPHB3
MNX1 HOXB6
CDH2 CCNG2
ACADM EP300
TNFAIP1 MAPRE2
MUT TAF7
PRPH2 TFF1
ARF4 COMT
PRKAR1A HNRNPK
PRKAR1A ACADM
UBC HNRNPK
HNRNPC HMGN1
SAFB HNRNPA2B1
ALCAM NET1
RELA ARF4
EIF1AP1 LOC728849
EIF1AP1 CDH2
EIF1AP1 UBC
HNRNPM NCL
HNRNPM SAFB
PCNA LOC728849
SOD3 ACTR1A
UBXN4 RBBP4
ZCCHC11 TOP2B
RNF103 SP3
RNF103 DUT
HMGB1 ACADM
CKAP5 SFRS11
CKAP5 ZCCHC11
RAB21 ALDH9A1
DAZAP2 ARF4
AFAP1 EIF4G2
ATP6AP1 GSK3A
SPCS2 SMARCA1
KIAA0101 HNRNPA2B1
MARCKS SMAD4
UBE3A CXCR3
PCDHGA12 HIST1H4I
LIG4 KRT19
YWHAQ SFRS2
YWHAQ CREB1
PFKFB1 CELA2B
TM9SF2 RBBP7
CUL3 XPO1
BHMT GAD1
SCNN1G FEV
TCF12 TRIP13
YY1 VBP1
MUT ACADM
ARF4 HSP90B1
SAFB MAPK1IP1L
SAFB PPP2R5C
RPL34 RPS27A
BMI1 HNRNPU
RBM15B CUL3
RBM39 PPP2R5E
TRIM23 CDH2
SST GNAT1
UBXN4 PTPN12
UBXN4 MUT
ZCCHC11 YWHAQ
ZCCHC11 CSTF3
ZNF638 MUT
ZNF638 EIF1AP1
BCLAF1 YWHAQ
RPL39 RPS27
RNF103 SAFB
RNF103 UBXN4
PUM1 PTPN11
PUM1 SMAD4
TRIP12 ZCCHC11
TMEM41B HNRNPK
CLTC PPP1CC
PSMD6 MAPK1IP1L
PSMD6 UBXN4
SPCS2 TOP2B
CCT8 PARP1
TNC PDLIM4
RBBP7 HNRNPK
TFF1 SERPINI1
TFF1 GNGT1
HMGN2 RBBP4
MAPK1IP1L USP7
PTPN11 SFRS2
VBP1 PCBP1
VBP1 SFPQ
SMAD4 SFPQ
FLT1 KCNJ4
ACADM YWHAQ
MUC1 MBL2
PRKAR1A MLH1
CREB1 TOP2B
CREB1 LOC728849
COL4A1 VWF
SCG2 GAGE8
CYCS ACADM
SAFB SFPQ
RPL34 RPS3A
RELA CSTF3
RBM39 PPP2R5C
PCNA CSTF3
MME LPCAT3
ZCCHC11 RBBP4
BCLAF1 UBE2N
PSMD2 YWHAQ
PUM1 RBBP7
PUM1 CDH2
PUM1 UBXN4
CLTC BCLAF1
CLTC GGA3
MARCKS C5orf13
PCBP1 RHEB
XPO1 GOLGA4
PSD CNP
KRT81 DAZL
MCM5 RAD23A
COX6A1 NME1
USP5 HSP90B1
SRP9 VBP1
MNX1 RAD23A
WASF3 MAPK6
ACADM PTP4A1
YY1 RBBP7
SFRS11 YWHAQ
RAB1A RAB2A
CREB1 SFRS2
YES1 CDH2
PPP2R5E RB1CC1
PPP2R5E MCFD2
SAFB BRD2
SAFB YWHAQ
CBFB YES1
TTC3 DUT
MORC3 UBXN2B
PUM1 TRIM23
METAP1 ZNF146
SP2 EIF4G2
AFAP1 ZNF238
AFAP1 BRPF1
AFAP1 TRIM23
PSMD6 TOP2B
SPCS2 VBP1
SPCS2 USP5
SPCS2 SFRS7
MARCKS AFAP1
TYMS CCT6A
TLK2 KIAA0174
MCM5 KRT16
MTMR6 EIF4G2
CCNG2 RBBP7
MAPRE1 PCBP1
TAF7 MMD
CTRC RPS26
CDH2 HNRNPU
ACADM RBBP7
ACADM VAT1
ARF4 RBBP4
PDC PRPH2
PRKAR1A CHGB
CYP11B1 CYP2A13
XRCC5 TOP2B
XRCC5 HNRNPU
THRA CASC3
COX5A H2AFZ
SERPINF2 GCKR
YES1 HNRNPK
YES1 HNRNPU
IGFBP5 COL1A2
HES1 PPAP2B
DHX9 HMGN2
DHX9 PPP2R5E
TRIM23 HNRNPU
UTP14C CPE
DYRK1A BRD2
RNF103 PTPN11
SP2 SFRS11
TRIP12 UNG
PMP2 MT3
HERPUD1 KIAA0174
PSMD6 ZCCHC11
SPCS2 UBE2A
SPCS2 MUT
RPS23 RPL9
PYY MYL3
MARCKS DEK
MARCKS ACADM
CYP3A4 MUC1
TLK2 SFRS11
PCBP1 RRAGA
UNG SFPQ
KRT81 CYP3A4
HNRNPK HMGB2
SP3 RBBP7
PRKCA CCL22
MAPK1IP1L GOLGA4
PPAP2B ARHGEF6
HTATSF1 GDI1
YWHAE H3F3A
TRA2A YWHAQ
PTP4A1 ATP13A3
PTP4A1 HNRNPU
SMAD4 TOP2B
TAF7 PTPN11
MLLT11 TOP2B
MLLT11 LOC728849
IL12RB1 MSTP9
DRD4 HMGA2
YY1 HNRNPK
HNRNPA2B1 HMGB2
YES1 CCNG2
PYGL GAD1
SFRS7 LOC728849
BMI1 H3F3A
RBM39 RBBP4
RBM39 SFPQ
PCNA PTPN11
PCNA EP300
TMEM131 GPC1
DYRK1A SFPQ
FAM120A UBXN4
NCOA6 DUT
PDE6H PRPH2
PUM1 BRD2
CKAP5 YWHAQ
CKAP5 YY1
CKAP5 EIF1AP1
RAB21 SFRS2
ARL6IP1 MAPK6
TRIP12 CUL3
CLTC TAF7
PMP2 ARHGEF6
DAD1 NARS
SPCS2 EIF4G2
SPCS2 CREB1
TLK2 RCN2
TLK2 TTC3
KIAA0317 ZCCHC11
RCN2 HNRNPU
NCOA4 HNRNPU
EPHB3 RSC1A1
TFF1 PDE6B
CD8B KCNJ4
NFIC CES2
CYP2D6 MAP3K10
NEFL NEFM
TM9SF2 MAPK1IP1L
PTPN11 TOP2A
CUGBP2 TOP2B
DAZL LST1
SMAD4 SP3
TAF7 PCBP1
TAF7 HNRNPU
VAT1 HNRNPK
EFNB1 ZNF238
NET1 BHMT
ACADM LBR
IGHG1 IGL@
SFRS11 TAF7
SFRS11 LAMP2
PRKAR1A EPHB3
PRKAR2B TNFAIP1
YES1 ACTG1
FOSB ZFP36
ALCAM PYGL
CSNK1A1 TOP2B
CCT6A HNRNPA2B1
BMI1 EIF4G2
BMI1 RELA
RBM39 CUGBP2
PCNA BMI1
BCLAF1 TRIM23
PSMC6 YY1
RNF103 MAPRE1
SUZ12 PSMB5
SUZ12 MSH6
MORC3 CUGBP2
UBE4A SP3
PUM1 RBM39
PUM1 HMGN1
CKAP5 SAFB
CKAP5 BCLAF1
ACAP1 PHB2
PSMD6 SFRS11
PRDX6 HNRNPH2
SPCS2 YES1
MARCKS RELA
CDC7 SMC1A
TRAF4 ETV5
RBBP7 UNG
SP3 HMGN1
SNCA FGF13
SMAD4 TM9SF2
DUT RCN2
SRP9 PCBP1
CDH2 TOP2B
ACADM TAF7
SMARCA1 SP3
SFRS11 CCNG2
SFRS11 GOLGA4
ARF4 USP5
HNRNPA2B1 YY1
RAB1A PRKACB
SCG2 FGF13
ATP2A2 ATXN10
SNRPE COX7C
YES1 SFRS2
YES1 RBBP7
PPP2R5E C11orf58
GUCA1A PRPH2
MUC2 CYP3A4
FMR1 LOC728849
TMEM97 HNRNPA2B1
RELA ATP2A2
EIF1AP1 SRP9
BMI1 PTPN11
SPTAN1 ATP6V0A1
CSF1R SFRS11
ZNF638 PTPN12
KIAA0174 CYP51A1
HMGB1 LBR
MORC3 BRD2
CKAP5 ATP2A2
SP2 PTPN11
TRIP12 VBP1
TRIP12 ATP5J
ESD IFNA6
EIF4H HNRNPM
TMEM41B EIF4G2
CLTC PTPN11
PSMD6 HSP90B1
PSMD6 TM9SF2
PSMD6 CUL3
PSMD6 ACADM
PSMD6 ATP2A2
TYMS MCM3
C4orf8 NCAPD3
PCBP1 HSPA9
CHGB CSK
RBBP4 H3F3A
SNRNP70 HMGN1
MAPK1IP1L ZMYND11
CUL3 MAPK1IP1L
SMAD4 XPO1
SRP9 RBBP4
TAF7 PPP1R11
MLLT11 SNRNP70
MLLT11 PTP4A1
EPS8 NFE2L1
RPL9 RPL36A
ATP5G3 SUMO1
CTRC C12orf32
CDH2 TM9SF2
PTPRZ1 ETV5
ACADM RBBP4
SFRS11 PTPN12
ARF4 MAPRE1
PRKAR1A SFRS11
THRA H3F3B
PPP2R5E DDX5
SFRS7 H3F3A
EIF1AP1 YES1
BMI1 ALDH9A1
UBXN4 ATP2A2
UBXN4 EIF1AP1
ZNF638 XPO1
UBE2N ATP2B1
KIAA0174 NCOA6
BCLAF1 YY1
PSMC6 ISCU
UBE4A BCLAF1
DAZAP2 EIF1AP1
DAZAP2 HMGN1
DAZAP2 ZCCHC11
SP2 BCLAF1
KIAA0101 HMGN1
PSMA3 DAD1
UBE3A CHRNA2
CASC3 GNA11
TSN SUMO1
SP3 DDX18
PRKACA NFE2L1
MAPK1IP1L RBBP4
CPZ MBL2
ADRA2C LST1
PTP4A1 XPO1
GRK4 TGFB3
TAF7 DYRK1A
VAT1 RBBP4
ACADM BRD2
B4GALNT1 GLRA2
ARF4 PTPN11
AP2B1 DDX5
XRCC5 YWHAQ
ATP2A2 HNRNPC
HNRNPC HNRNPU
PPP2R5E TOP2B
SFRS7 VAT1
KPNB1 HNRNPA2B1
GUCA1A RHO
HES1 ETV5
EIF1AP1 ATP5J
BMI1 DUSP5
UBXN4 HNRNPA2B1
PUM2 PHC2
CSF1R TOP2B
ZCCHC11 RBBP7
ZCCHC11 RRAGA
ZCCHC11 DUT
ZCCHC11 TTC3
ZNF638 MAPK1IP1L
UBE2N ANKRD46
KIAA0174 COMT
PSMC6 PRKAR1A
SUZ12 ZCCHC11
PUM1 RCN2
PUM1 HNRNPK
CKAP5 RBBP4
CKAP5 SFPQ
CKAP5 CDH2
RAB21 PTPN11
ATP6AP1 AAMP
DAD1 SNRPB
PSMD6 SAFB
SPCS2 LEPROT
KIAA0101 HNRNPU
TLK2 HNRNPK
TLK2 HMGN1
KIAA0317 TLK2
