# Supplementary material for: Functional networks inference from rule-based machine learning models
Source: BioData Min. 2016 Sep 5;9:28. doi: 10.1186/s13040-016-0106-4 (PMC5011349; doi:10.1186/s13040-016-0106-4)
Supplement: Supplementary file 2 — Networks. All networks used in the analysis given as a list of edges. (XZ 11980 kb) [file 13040_2016_106_MOESM2_ESM.xz › networks/pearson/Leukemia/SE_C1.txt]

GCNT1 PLAU
PRSS1 PRSS3
ANK3 EGF
GBA PLAU
CEACAM8 DEFA4
POSTN DMPK
PLAU CYP2B7P1
CCL4 IL6
GBA GCNT1
IL6 G0S2
PF4 PPBP
CD1B CD1E
PRTN3 ELANE
SELENBP1 IL8
IL1B IL6
ID4 GNG11
GNG11 ITGA6
IL6 PDE4C
EGF CLCN5
GCNT1 CYP2B7P1
IL8 HBB
S100A8 S100A9
ANK3 CLCN5
ALAS2 HBB
FOXF1 EGF
ID4 ITGA6
RIMS3 GNG11
VCAN GRN
RPL37A RPL41
RIMS3 ITGA6
IL8 ALAS2
CYP2D6 PLAU
IFI30 FCER1G
RIMS3 ID4
LCK MAL
ANK3 TGFA
FOXF1 ANK3
RPL41 EEF1A1
CD3D LCK
RPL18A RPL41
CCL3 CCL4
RHAG GYPB
BNC1 ANK3
CCL4 G0S2
ID4 MPPED2
RPL18A EEF1A1
PDGFRA ID4
ANK3 CYP3A4
FOXF1 CLCN5
RPL37A EEF1A1
PTP4A2 MAL
PDGFRA GNG11
IFIT2 IL6
FECH IL8
CYP2D6 CYP2B7P1
EGF TGFA
EGF CYP3A4
IL1B G0S2
NAMPT PLAUR
G0S2 PDE4C
S100P DEFA4
SEPW1 CHI3L2
BNC1 TGFA
LOC91316 IGL@
GBA CYP2B7P1
CYP2D6 GCNT1
FOXF1 CYP3A4
TCF7 LCK
IL1B CCL4
GYPE GYPB
CEACAM6 DEFA4
TGFA CLCN5
CCL4 PDE4C
IL8 PRDX2
DPP4 AVP
CYP2D6 GBA
RPL37A RPL18A
CDH5 SPRR1A
IFIT2 IL1B
MMP8 ANXA3
GJA1 HGF
RIMS3 GLDC
CD3G TCF7
GNG11 MPPED2
CYP3A4 CLCN5
PDGFRA ITGA6
BLVRB HBB
CXCL2 CXCL3
HPGD ZBTB16
FOXF1 TGFA
PRDX2 HBB
GJA1 MAN1A1
TM4SF4 CLCN5
CYP2C19 ADCYAP1
BLVRB UROD
CEACAM8 S100P
NAMPT CXCL2
ACADM CCT4
GLDC ID4
FCER1G LGALS2
BNC1 FOXF1
S100A12 S100A8
MAN1A1 HGF
HLA-DRA CD74
CSTA TSPO
CD1D CX3CR1
ACSL1 PLAUR
SERPINA1 FCER1G
TGFA CYP3A4
SOD2 IL1RN
SELENBP1 PRDX2
H19 AVP
RIMS3 PDGFRA
RHAG MYL4
SELENBP1 ALAS2
HBB GYPA
BNC1 EGF
CSTA FCER1G
RHAG GYPE
PRDX2 ALAS2
MPP2 HMGA2
MPPED2 ITGA6
CCT4 CCT3
ACADM RBBP4
IFIT2 CCL4
CYP2C19 RNF113A
GYPB MYL4
GLDC GNG11
H19 DPP4
ATP5A1 MDH1
HMBS GYPA
SERPINA1 TSPO
CREM INHBA
S100P BTN2A1
GRN ITGB2
DYNLL1 CCT4
TNFSF9 MAP3K10
PTX3 G0S2
FXYD2 SEPW1
IGHG1 HLA-C
BNC1 CYP3A4
CLC PRG2
PUM2 SP3
SEPW1 LCK
PF4 SERPINB2
RIMS3 MPPED2
STXBP3 NSMAF
CLCN5 SMA4
CD3D CD3E
MT1A MT2A
UBE2V2 COPS5
TM9SF4 CPT1B
CLTC ITGA6
LGALS2 CD14
IL6 PTX3
IL1B PTX3
CD3D MAL
PTP4A2 LCK
MMP9 CAMP
FECH SELENBP1
CHIC1 CYP2C19
PTPRU CYP2C19
MMP9 LTF
CD63 UPP1
GNB3 CYP2C19
SNRNP70 SPG7
SEPW1 TCF7
TM4SF4 EGF
HLA-DMB HLA-DPA1
CSTA GRN
TM9SF4 ATP6V1C1
BLVRB GYPA
PTPRU REG1A
GLIPR1 HGF
NAMPT ACSL1
HBB SELENBP1
BNC1 CLCN5
CEACAM8 CEACAM6
LCK CHI3L2
GLDC ITGA6
FECH HBB
CES2 HMGA2
CD3D TCF7
TSPO FCER1G
IL8 CXCL2
S100P ELANE
SPI1 ZYX
HBQ1 ALAS2
NAMPT THBS1
HMBS HBB
FCER1G ASAH1
MPP2 CYP2C19
UGP2 ACOX2
ACADM UBE2V2
ZNF146 BCL2
TAF1 CYP2C19
MT1A MT1P2
HIST1H2AE HIST1H2AI
PSMA4 SPCS2
DEFA4 BTN2A1
RHAG GYPA
ATP5G3 SNRPD2
SPTA1 HBB
FCER1G HCK
APOB TBX5
TM9SF4 UBA7
HMGA2 RNF113A
CSN3 MPP2
PMS2L11 CTAG1B
IL8RB CHIC1
GLDC E2F5
RIMS3 E2F5
PMP22 ID4
FECH ALAS2
CDH5 HMGA2
BTN2A1 ELANE
SND1 SSR2
EPB42 SELENBP1
PRKAR1A DYNLL1
ANXA11 LIMS1
LHFPL2 ITGA6
CLTC RIMS3
LPCAT3 CYP2C19
IQGAP2 NSMAF
CTSA CTSD
CLTC GNG11
FECH SLC2A1
PTPRU CHIC1
HLA-DPA1 HLA-DRB1
FCER1G CFP
S100A11 FCGR1A
BLVRB IL8
GJA1 GLIPR1
NARS FNTA
LPCAT3 FOLR1
BCAT2 CDH5
FCER1G S100A4
TSPO FCGR1A
RPL37A RPS29
IFI30 HCK
STXBP3 IQGAP2
RBMX H3F3A
RIMS3 AKAP12
ZWINTAS CYP2C19
PRTN3 S100P
LPCAT3 REG1A
GYPA GYPB
BPI DEFA4
BLVRB HMBS
CYP2C19 REG1A
TRBV5-4 CD3D
CSTA IFI30
FAM3C ADARB1
SPCS2 DYNLL1
PMP22 PDGFRA
CHIC1 RNF113A
CCR9 TAF1
SRP9 SNRPG
ACADM SRP9
EPB42 IL8
PDGFRA MPPED2
GNB3 RNF113A
CDH5 FEV
TAF1 ADCYAP1
SMARCD1 HMGA2
FOXF1 FOXF2
PPBP SERPINB2
FCER1G FCGR1A
IFIT2 G0S2
DNASE1 ACOX2
PMP22 RIMS3
ACOX2 APOB
THBS1 SOD2
KYNU FGL2
FXYD2 LCK
GNG11 AKAP12
ANK3 TM4SF4
FCER1G CD14
RBM39 SAFB
MPP2 CES2
B4GALT1 RNF113A
SOD2 IL6
LPCAT3 TAF1
ACP1 NAE1
FOXF2 EGF
PTDSS1 GTF2A2
TFRC HBB
ADCYAP1 RNF113A
HMBS IL8
ACADM IARS
CEACAM6 S100P
MDH1 ACADM
CLTC GLDC
PMP22 GNG11
HLA-DMB HLA-DMA
FOXF2 TGFA
ACADM RBMX
CLTC ID4
SP3 XPO1
PRTN3 DEFA4
FXYD2 CHI3L2
SRP9 RBBP4
SRP9 CALM2
GTF2A2 HGF
FOXF1 FAS
FNTA IARS
STXBP3 ZNF146
CAMP LCN2
ZYX APLP2
HMGA2 CYP2C19
TULP1 ACOX2
CCT4 UBE2V2
FOXF1 IL5
NAMPT SOD2
ALDH1A1 GYPE
CEACAM6 PRTN3
PUM2 IARS
BLVRB ALAS2
HMGA2 FANCC
IL8 GYPA
RBBP4 CALM2
IL1B PDE4C
LPCAT3 RNF113A
CCT4 POLR2G
DHRS2 HMGA2
XRCC5 ACADM
ITGA1 CHI3L2
THBS1 IL1RN
CCT4 COPS5
SLC6A8 AQP1
TM4SF4 TGFA
PTP4A2 CD3D
ANK3 SMA4
NAMPT BCL2A1
ICAM1 G0S2
ARHGEF7 RIMS3
PKLR H3F3A
FDPS CHI3L2
PTX3 SOD2
TCF7 CD3E
UBE2V2 TRA2B
ACADM DYNLL1
DARS SRP9
IFI30 LGALS2
TAF1 EGF
PSMA4 CCT6A
FECH PRDX2
ANXA2 S100A10
ATXN10 PRMT1
SNRPF SNRPG
FAS MAP3K10
SP3 IARS
COX6A1 COX7A2
CD1E MAL
EGF IL5
IL1B SOD2
FOLR1 ATP6V0A1
FLI1 MEF2A
EPB42 ALAS2
FCER1G FGL2
ATP6V1C1 UBA7
REG1A RNF113A
CCL4 PTX3
ZNF638 TMEM131
ARHGEF7 ITGA6
SPCS2 ACADM
PMP22 ITGA6
CSN3 FEV
LPCAT3 AGER
ACP1 SUMO1
PLAUR CXCL2
SLC2A1 IL8
NAE1 PPP1CC
CHI3L2 MAL
FOXF1 TM4SF4
ITGAM SERPINA1
CSTA FCGR1A
CSTA SERPINA1
COX6C SUMO1
HLA-DPA1 HLA-DMA
SELENBP1 BSG
GFAP MYH6
ACADM COPS5
SLC2A1 HMBS
SERPINA1 CD14
PUM2 PRKAR1A
MOBKL1B UBE2V2
MDH1 CCT4
GNB3 HMGA2
RNF113A IFI35
PDE6B FANCC
CD3G FDPS
C12orf24 BCL2
NEUROG1 CYP2C19
PLAUR IL1RN
CEACAM8 BTN2A1
ZWINTAS GNB3
BSG IL8
SOD2 G0S2
MAP2K5 CHIC1
SRPK3 ACOX2
ANK3 IL5
CCL5 PLD3
RBM25 TARBP1
STAB1 TM9SF4
S100A11 ITGAM
CYFIP1 ADARB1
SPCS2 GLRX
MADD RNF113A
MPP2 CCL22
GJA1 ACP5
MYH6 RNF113A
NARS SSB
LPCAT3 MYH6
FOXF2 ANK3
CST3 SPI1
CD3E LCK
SNRPE SNRPG
SNRPE NAE1
CEACAM6 BTN2A1
SLC10A1 CDH5
DEFA4 ELANE
TCF7 CHI3L2
HBQ1 HBB
BPGM ALAS2
PLAU DYRK1A
HDAC2 LOC728849
NFE2 GLIPR1
GFAP RNF113A
PRKAR1A SP3
CR2 CHI3L2
SNRPE COX6C
GAST ACOX2
UROD HBB
CD1D FGL2
CD1D NCF2
ACSL1 SOD2
CD14 CFP
PMS2L11 MPP2
SILV CLCN5
CX3CR1 KYNU
PMS1 C12orf24
NAMPT IL1RN
NFKB1 IL8
SNRPE PPP1CC
ZNHIT3 TSN
ZAP70 CD3D
MOBP ITGA8
DPM1 PSMA4
CDH5 MPP2
CD3G CHI3L2
NDUFA4 COX6C
UBE2V2 CNBP
CCL3 G0S2
UROD HMBS
IFI30 SERPINA1
SNRPD1 LRPPRC
BCLAF1 HNRNPK
S100A11 CD1D
FGL2 CFP
TSN RBMX
SP3 LOC728849
TBX5 MMP14
LPCAT3 PTPRU
TMEM106A CYP2C19
GLIPR1 KIT
SSBP1 COX7C
IFIT2 PDE4C
IMMT EPRS
CD1D KYNU
UTP14C SFRS7
PUM1 RBM39
EIF4H BCLAF1
PTDSS1 STXBP3
PAX8 AVPR1B
FANCC RNF113A
FOLR1 CYP2C19
LPCAT3 CDH5
SEPW1 MAL
GTF2A2 ZNF146
GTF2A2 ACP5
FARSA C12orf24
LRPPRC TSN
LRPAP1 PLD3
DCK LOC728849
EPB42 MARCH8
FCER1G CTSH
IFIT2 PTX3
TMEM131 FNTA
ATP5A1 SRP9
GCSH SNRPE
CHIC1 REG1A
MPP2 NEFL
MPP2 TIMP3
CYP2C19 MYH6
COL11A2 RNF113A
DYNLL1 MEF2A
NFKBIA CD83
LRPAP1 CD63
SERPINA1 FCGR1A
FAM120A FNTA
ARHGEF7 GNG11
ARHGEF7 ID4
APEX1 CCT4
CHIC1 ADCYAP1
FEV HMGA2
PTPRU RNF113A
TSN H3F3A
EGF SMA4
IL1B ACSL1
CCR9 CYP2C19
MSLN CCR2
CCT4 RBBP4
TIMP3 CYP2C19
TNFAIP2 GRN
ACADM LRPPRC
NR2C1 PSG7
UROD GYPA
ZNHIT3 ADH5
MDH1 SRP9
ATP5A1 ACADM
XPO1 IARS
PAX8 ZWINTAS
CD63 P4HB
LPCAT3 ATP6V0A1
LPCAT3 AVPR1B
ARHGEF2 GNB3
SUMO1 GARS
PTPRZ1 ADARB1
GLDC MPPED2
GYPE SEPT5
CCL3 IL6
NR2C1 BCL6
ZNHIT3 LOC728849
ITGAM FCER1G
ITGAM NCF2
PARP1 MEF2A
HLA-C MAP3K10
FECH HMBS
ALAS2 NEFL
HMGA2 ERCC4
SP3 CALM2
SP3 LBR
PRTN3 BTN2A1
GABRA1 IFNA21
SLC30A3 CHIC1
SEPW1 CR2
COPS5 CCT3
NEUROG1 CHIC1
PLD3 IL13RA1
C11orf58 PTPN11
PPP2R5E PRPF18
UBA7 CPT1B
APLP2 ITGB2
BNC1 FOXF2
ITGAM FCGR1A
SNRPD1 XRCC5
PSMC6 NARS
HMGA2 SLC2A4
MED22 ACOX2
UBE2V2 PTPN11
PMS2L11 BCAT2
NFKB1 CXCL2
SFRS7 SP3
IFI30 TSPO
LHFPL2 GNG11
ERH HDAC2
PUM1 SAFB
ATP5C1 R3HDM1
PSMD6 EIF4H
SPCS2 SRP9
SPCS2 CRYZ
PRKCD SPI1
FECH BLVRB
GNB3 MYH6
CES2 CYP2C19
MPP2 FEV
PAX8 GNB3
PDE6B COL11A2
PSMA5 CALM2
THBS1 PLAUR
AGER CDH5
AGER FANCC
SEPW1 CD3D
NEUROG1 PTPRU
POLR2G CCT3
BPI S100P
CEACAM8 BPI
PSMA4 CBFB
FECH GYPA
HIST1H2AI HIST1H4E
ATP6V0A1 IFNA21
CHIC1 IFI35
FAT1 LCK
MPP2 CST4
MPP2 EFNA3
GLRX MEF2A
SP3 BCL2
PSMB9 PSMB8
LTF CAMP
COX6C PPP1CC
TAF1 PTPRU
ARHGEF2 HMGA2
MAP2K5 RNF113A
COPS5 FNTA
BCAT2 MPP2
TMEM106A RNF113A
MVK LPCAT3
PRKAR1A ACADM
BCL2 IARS
CALCRL IFNA21
IFI30 S100A4
CSTA VCAN
CCT5 CCT4
FECH BSG
TFRC IL8
ALAS2 SPTA1
CYP2C19 FANCC
SOD2 CCL4
IL1B CCL3
POLR2G UBE2V2
CDC25B TCF7
SNRPE SRP9
IMMT FNTA
CD1D CTSS
ITGAM ITGB2
GH2 AVPR1B
PUM2 SRP9
PUM2 ACADM
PUM2 BCL2
PUM1 UBXN4
S100A11 FCER1G
NEDD8 ERH
CD302 APLP2
KIAA0101 H2AFZ
BCL6 PSG7
HMGA2 REG1A
UPP1 LMNA
FANCC MYH6
CYP2C19 CCL22
COX6C YWHAQ
C12orf24 ZNF146
LPCAT3 HMGA2
SMARCD3 TULP1
MEF2A LOC90925
TM4SF4 SMA4
GNG11 E2F5
TCF12 CCT4
CD72 CSRP2
SNRPE COX7C
SNRPE ACP1
SNRPE SSBP1
TRBV5-4 TCF7
SFRS7 BCL2
STXBP3 BCL2
PPWD1 ZCCHC11
NCAPD3 PTPRU
ATP5A1 SNRPE
PRDX2 GYPA
PTPRU ADCYAP1
CDH5 PTPRU
PSMA6 MYL6B
CD14 FGL2
TAF1 REG1A
IL5 CYP3A4
LPCAT3 TIMP3
CCR9 HMGA2
CD68 SMARCD3
MVK AVPR1B
PRKAR1A UBE2V2
ALDH1A1 MYL4
FUCA1 PIK3C3
MYLPF PMS2L11
CALCRL SLC18A1
WAPAL NARS
SFRS3 CCT7
DAD1 PPP2R5C
PTDSS1 NSMAF
SPCS2 IMMT
APCS POSTN
XPO1 FNTA
CDH5 GFAP
CST4 AVPR1B
TCP1 HNRNPC
CD3G LCK
FOLR1 ZWINTAS
SMARCD3 TBX5
COPS5 ARCN1
NEUROG1 TAF1
NEFL HBB
CCR9 MPP2
COL11A2 REG1A
TM4SF4 P2RY1
TM4SF4 SILV
PLAUR SOD2
GFAP REG1A
TCF12 ACADM
XRCC5 HDAC2
IFI30 CFP
SP1 MPP2
SP1 CALCRL
PUM2 LOC728849
IFI44 IRF9
SPCS2 TOP2B
PRMT5 TP53
CES2 RNF113A
MPP2 PDE4A
CDH5 REG1A
SFRS2 H3F3A
AKAP12 ITGA6
PAFAH1B1 LOC728849
SILV P2RY1
SILV SMA4
TM4SF4 CYP3A4
TMEM106A TAF1
TMEM106A MAP2K5
HBB HBZ
PRKAR1A CCT4
FCER1G AOAH
FCER1G ITGB2
PTX3 ICAM1
ZNHIT3 RRAGA
ZNHIT3 HDAC2
CCR7 CCL22
RPL37A WNT2B
APEX1 SNRPD1
PSMA4 PRDX6
FECH UROD
RHAG XK
CD63 LMNA
SRP9 UBE2V2
IL8RB PTPRU
ADCYAP1 REG1A
LGALS2 CFP
LGALS2 HCK
TRH MPO
HPRT1 RBBP7
EIF2S2 ACADM
SNRPE SNRPF
CEACAM6 ELANE
TRBV5-4 LCK
PPP2R5E TCEA1
CBFB ACADM
CSTA ASAH1
WAPAL UBXN4
WAPAL IARS
LHFPL2 RIMS3
CEP57 SHFM1
BLVRB PRDX2
FEV FANCC
MPP2 FABP3
CYP2C19 FABP3
B4GALT1 CYP2C19
ERCC4 CYP2C19
SRP54 PAFAH1B1
CCR9 CES2
FOXO1 CD24
SRP9 SP3
ANK3 FAS
MFGE8 NEFL
FLI1 IARS
ACADM CALM2
APOB S100A7
GOLGA2 ACOX2
UTP14C LRPPRC
EIF4A2 RRAGA
SPCS2 CCT4
PSMA4 IMMT
SLC17A2 FANCC
PTPRU HMGA2
HMGA2 IFNA21
CDH5 SLC17A2
GLRX TOP2B
RHOG ZYX
YWHAQ SNRPF
BCAT2 CTAG1B
CCR9 CCL22
COL11A2 FANCC
BNIP1 MAP2K5
ACADM TSN
UBE2A PAFAH1B1
PRKAR1A DCK
CR2 MAL
IFIT2 ACSL1
CBFB CCT4
CBFB XRCC5
ATP6V1C1 CPT1B
DNASE1 GAST
NCAPD3 CDH5
NCAPD3 REG1A
AFAP1 RNF113A
TOMM20 UQCRFS1
PSMA3 FABP5L7
ACOX2 HLA-C
MAN1A1 GLIPR1
SP3 RBBP4
TAF1 FABP3
ANXA1 LMNA
EGF FAS
AGER GFAP
SMARCD3 MCHR1
BCAT2 FEV
TMEM106A CES2
PLAUR PTX3
CD4 RNF113A
CD68 UGP2
PLCB2 FES
ACADM CCT3
IMMT IARS
SFRS7 ACADM
SPOCK2 HPGD
TM9SF4 PLCB2
PUM2 CALM2
PUM2 SFRS7
ERH XRCC5
DDOST RPN2
PRMT5 CCT4
ATP6V0A1 HMGA2
GNB3 AVPR1B
CYP2C19 COL11A2
CYP2C19 IFI35
RHAG HBB
ARHGEF2 TEC
BCL2A1 IL1RN
TMEM106A PIP4K2B
MLLT11 CD3G
NAP1L1 PPP1CC
HIST1H2AE HIST1H4E
UBL4A CCT4
GBA DYRK1A
TAF1 ANK3
CEACAM8 ELANE
DNASE1 NCOR2
MOBKL1B KPNB1
CCT5 EBNA1BP2
ANGPT1 B3GNTL1
NIACR2 G0S2
IFI44L MX1
HIST1H4E HIST1H2BG
ADSS CAPRIN1
CD1E CR2
TAF1 TIMP3
AGER SPRR1A
UBE2V2 XPO1
ADCYAP1 IFI35
ACADM POLR2G
S100A4 ITGB2
HLA-C IGL@
HIST1H2AE HIST1H2BG
CD74 HLA-DRB1
IMMT CCT4
UBXN4 PNN
LHFPL2 ID4
MOBKL1B PTPN11
MOBKL1B WAPAL
IKBKE ASMT
ZRSR2 TBX5
DNA2 GCM1
GCSH SHFM1
HBA2 HBB
HTR2C SPRR1A
CDH5 FANCC
PLEK CD63
CCR9 FOLR1
CX3CR1 FGL2
GTF2A2 MAN1A1
CTSS CX3CR1
INHBB ACOX2
CALCRL CCR9
SERPINA1 ITGB2
GH2 CDH5
GH2 MVK
SP1 CCL2
CEACAM8 PRTN3
UBXN4 TCEA1
PUM2 XPO1
PUM2 LRPPRC
MOBKL1B PPP2R5E
SAA1 B4GALT1
HADHB COMT
PTDSS1 NMI
PMP22 CLTC
DPM1 PSMC6
XPO1 LOC728849
ZWINTAS CCL22
ABI2 MAL
ACOX2 H3F3A
HMGA2 CCL22
SP3 FNTA
CYP2C19 KCNJ4
YWHAQ MAPRE2
TAF1 HMGA2
SMARCD3 APOB
C11orf58 PSMD14
MLLT11 TCF7
SNRPD2 COX7A2
GTF2A2 GJA1
CD68 ACOX2
ACADM SP3
ACADM TRA2B
MVK ARHGEF2
HPRT1 SLC25A5
ISG15 IFIT1
TCEB1 COX6C
TSPO ITGB2
RBM39 PNN
ACSL1 IL1RN
UBXN4 SSB
DNASE1 TULP1
PRMT5 APEX1
ALAS2 HBZ
P2RY1 CLCN5
KRT86 B4GALT1
DDX18 H3F3A
ZWINTAS ADCYAP1
MPP2 SPRR1A
CDH5 CES2
HMGN4 CNBP
NARS XPO1
COPS5 EPRS
UBE2V2 CCT3
RENBP NEFL
TAF7 LOC728849
SEPT7 YWHAQ
NCL HNRNPU
TCF3 LOC90925
SFRS7 C12orf24
TAF1 CLCN5
MDH1 RBBP4
APEX1 LRPPRC
PSMA4 ERH
ATP6V0A1 REG1A
MAP1A FANCC
MPP2 ERCC4
HTR2C PSG7
TSN CALM2
PTPRM LIG4
B4GALT1 ADCYAP1
INHA DAZL
DYNLL1 UBE2V2
PDIA2 ATAD4
NAP1L1 BTF3
DCK SP3
CSNK2A2 RNF113A
PRKAR1A SRP9
PRKAR1A CALM2
XRCC5 RBBP4
NR2C1 FOXF1
IMMT ACADM
SLC10A1 SPRR1A
CBFB NCL
UBA7 RGL2
WAPAL SSB
METAP1 ZCCHC11
ATP5A1 EBNA1BP2
SPCS2 UBE2V2
TFRC BLVRB
SLC17A2 GFAP
NCOA2 APOB
ATAD4 REG1A
HMGA2 PDE6B
HNRNPK SUMO1
ZNF146 LBR
TAF1 RNF113A
FOLR1 TAF1
ARHGEF2 CDH5
NEUROG1 ADCYAP1
CCR9 PTPRU
RRAGA LOC728849
PMS2L11 CSN3
GHRHR TAF1
MLLT11 FDPS
GFAP COL11A2
FCGR1A ASAH1
EPB42 SNCA
CD1B MAL
ACSL1 IL6
PWP1 EPRS
CRYM PRKCZ
CSTA ITGAM
SPOCK2 ZBTB16
WAPAL FEZ2
NCAPD3 LPCAT3
ATP5A1 SSBP1
SPCS2 PRKAR1A
ATP6V0A1 CYP2C19
ZWINTAS IFNA21
PTPRU MYH6
MED22 NCOA2
MED22 TBX5
MPP2 REG1A
CDH5 HTR2C
SP3 TSN
SP3 ZNF146
GJA1 KIT
TAF1 CHIC1
PIP4K2B RNF113A
LPCAT3 ADCYAP1
C11orf58 UBE2V2
NPTX2 P2RX5
PTP4A2 CHI3L2
GTF2A2 CLNS1A
NAMPT IL8
UGP2 TULP1
UBE2A LOC728849
DCK SRP9
GYPE GYPA
UQCRC2 PSMA1
IFI30 ASAH1
SP1 CCL22
DNASE1 DAZL
DGCR2 ACOX2
ADAM11 DNASE1
APEX1 XRCC5
PSMA4 SSBP1
PRMT5 LRPPRC
MADD GFAP
ACOX2 PKLR
HCG8 RNF113A
LOC728844 HNRNPK
ARHGEF2 AVPR1B
ASAH1 CFP
SMARCD3 MMP14
NAE1 SUMO1
PAPPA ACOX2
TMEM106A ADCYAP1
HLA-DMB HLA-DRB1
GTF2A2 NMI
SSBP1 SHFM1
ACADM XPO1
ACADM HMGN4
ACADM YWHAE
CCL2 AVPR1B
ICAM1 SOD2
CD33 CTSD
UROD PRDX2
MMP8 LTF
TAF1 CYP3A4
UBXN4 SAFB
SUZ12 TCP1
MDH1 FXR1
MDH1 IMMT
ATP5A1 C1QBP
ATP5A1 ATP5C1
FECH HBZ
GCSH TGFBR2
ANXA2 S100A4
NSMAF PTTG1IP
ZNF146 NSMAF
PAX8 HMGA2
PDE6B RNF113A
IL1B ICAM1
BPGM BCL2L1
BPGM MARCH8
AKAP12 E2F5
LPCAT3 GFAP
LPCAT3 IFI35
ASAH1 FGL2
SEPW1 CD3G
PMS2L11 SIRPD
NAMPT PTX3
GCA S100P
TGFBI CTSS
CSNK2A2 CYP2C19
RBM25 SPG7
CCT6A SHFM1
UTP14C SLC35A1
PUM2 FNTA
STXBP3 HGF
CCT5 CCT3
CCT5 IMMT
BLVRB SELENBP1
ATP5A1 SHFM1
ATP5A1 CCT4
GLO1 YWHAQ
GNB3 B4GALT1
KRT86 CYP2C19
NSMAF GLIPR1
PPP1CC CCNG1
CSN3 HMGA2
TAF1 GABRA1
CD3D CHI3L2
RBM4 SFRS5
SDCBP ATP6V1B2
COPS5 PTPN11
PLD3 GRN
INPP5J GNA11
TEC GFAP
SFRS5 DDX5
PDE4A NEFL
PRKAR1A MRPS31
CST3 ZYX
NR2C1 FOXF2
TRBV5-4 SEPW1
PPP2R5E YWHAQ
PPP2R5E PTPN11
HNRNPF SRP9
SLC2A1 SELENBP1
ZNF638 TUBGCP3
ZNF638 ZCCHC11
PSMC6 ZNHIT3
SAA1 GNB3
R3HDM1 COX11
CLTC ARHGEF7
SPCS2 PUM2
CCT8 ATP5J
PSMA4 NOLC1
FECH SPTA1
ATP6V0A1 RNF113A
CHIC1 HMGA2
HMGA2 COL11A2
HMGA2 AVPR1B
SP3 H3F3A
CSN3 CDH5
CHRNE CYP2C19
YWHAQ PPP1CC
CST4 MYH6
IL5 TGFA
MAP2K5 CYP2C19
NEUROG1 LPCAT3
UBE2V2 IARS
SMAD1 LIG4
PRKDC CALM2
CCR9 CDH5
CCT4 EPRS
ACP1 PPP1CC
TMEM106A GNB3
FXR1 PPP1CC
TIMP3 CCL22
TIMP3 GFAP
GATM HGF
FLI1 UBE2V2
HMBS PRDX2
ACADM EBNA1BP2
NAP1L1 CCNG1
S100A4 CFP
EPB42 BPGM
SNRPE FXR1
FOSB ZFP36
IMMT MRPS22
CSF1R LIMK2
ZNF638 SFRS7
ZNF638 IARS
PSMA4 CCT4
PSMA4 DYNLL1
PSMA4 XRCC5
VRK1 PSMC6
MAN1A1 ACP5
TRD@ ADCYAP1
CYP2D6 DYRK1A
TAF1 MPP2
TULP1 TBX5
PNN SFRS5
LPCAT3 IFNA21
PRPF18 DDX5
TIMP3 AVPR1B
SRP14 SET
HBB BSG
MVK RNF113A
ADH5 LOC728849
ICAM1 ACSL1
GCNT1 DYRK1A
GYPA MYL4
SERPINA1 LGALS2
PUM2 IRF2
ERH RBBP4
DNASE1 UGP2
UBE4A TDG
METAP1 UBXN4
PTGIS AOC2
SETDB1 PARP4
NCAPD3 MPP2
CYP4A11 MCAM
GNB3 ADCYAP1
CES2 GNB3
CES2 REG1A
FAT1 CHI3L2
MPP2 GNB3
CHRNE RNF113A
RHOG APLP2
ITGA6 E2F5
THBS1 PTX3
TAF1 ERCC4
ANXA1 P4HB
CSF1R CD14
AGER SLC17A2
CCL22 RNF113A
UBE2V2 HMGN4
ASNA1 APOB
C11orf58 CCT7
CCR9 CSN3
CCR9 REG1A
DYNLL1 GLRX
HDAC2 TSN
PTPN5 SLC14A2
FLI1 C5orf13
LGALS2 FGL2
FCGR1A CD14
ITGA2B SEPT5
SERPINB2 IL1RN
CST3 FCER1G
PDGFRA GLDC
SNRPE SNRPD2
ALPP MVK
UROD IL8
SFRS7 FARSA
PCDH1 CDH5
TAF1 FOXF1
PUM2 RBBP4
S100A12 S100A9
ZNF638 PUM2
SAA1 ADORA3
EIF4H HNRNPK
SPCS2 RBBP4
DPM1 PSMA3
RBMX SFRS2
TOP2B TCF3
RING1 CALML3
HMGA2 ADCYAP1
KRT31 RNF113A
CDH5 CYP2C19
IL8 HBZ
CCL22 HLA-DQA1
TULP1 APOB
TBX5 MAP3K10
NINJ1 UPP1
LPCAT3 GNB3
SMARCD3 ACOX2
COPS5 MRPS31
ERCC4 FABP3
POLR2G COPS5
SRPK3 HLA-C
C11orf58 POLR2G
TDG UBE2V2
FXYD2 MAL
CCT4 EBNA1BP2
DYNLL1 MRPS31
TMEM106A B4GALT1
FXR1 SHFM1
MLLT11 CHI3L2
SRP14 MAPRE2
GFAP CCL22
ADH5 HDAC2
NCF2 TNFSF10
ZNF8 RNF113A
SNRPE SHFM1
SLC2A4 RNF113A
SFRS7 IARS
CBFB ACLY
KDR TULP1
CYP2E1 TGFA
PUM2 TSN
LHFPL2 PDGFRA
DNASE1 NCOA2
SUZ12 UBXN4
S100A11 NCF2
PTGIS GHRHR
SKIV2L2 IARS
CLTC UTP14C
CDC7 MCM3
PTPRU GFAP
PSMA5 RBBP4
HBQ1 IL8
SEPW1 FDPS
BCAT2 HMGA2
CCR9 ZWINTAS
CCR9 IFNA21
SLC18A1 MPP2
PMS2L11 NEFL
BCL2A1 LYZ
SRP9 H3F3A
SNRPD3 CCT3
FOXF2 TM4SF4
ADCYAP1 COL11A2
COL16A1 LYST
AOAH LGALS2
CALCRL HMGA2
ZNHIT3 KTN1
MRPS27 CCT4
PUM2 PAFAH1B1
MOBKL1B NARS
STXBP3 GTF2A2
ARHGEF7 MPPED2
ADIPOQ CTLA4
PUM1 PNN
PUM1 CUL3
SETDB1 CSTF3
AQP2 RENBP
IARS MEF2A
ADAM8 UPP1
HLA-C APOB
GNB3 CCL22
FEV SPRR1A
CDH5 RNF113A
RHAG IL8
ANXA1 UPP1
SLC30A3 RNF113A
LYST AVPR1B
ERCC4 FANCC
BCAT2 CSN3
RENBP CES2
N4BP2L2 ZNF91
GHRHR RNF113A
FOXF1 IFNA1
U2AF1 DDX5
ACADM H3F3A
GP9 UGP2
PPIF IL8
NCF2 CX3CR1
RBM25 SNRNP70
AVPR1B S100A9
CRYZ PAFAH1B1
RBM39 PIK3R1
KDR TBX5
HLA-DQB1 HLA-DRB1
SERPINA1 CFP
SP1 CCR9
SLC35A1 LOC728849
MOBKL1B COPS5
MOBKL1B DCK
VLDLR CTGF
PTDSS1 HGF
PMP22 MPPED2
HLA-C H3F3A
CHIC1 GNB3
CHIC1 B4GALT1
ACOX2 NCOA2
CDH5 MYH6
CDH5 TIMP3
CHRNE GDF5
GRN APLP2
HLA-DRA HLA-DPA1
COX11 SUMO1
GTF2I IARS
LPCAT3 FANCC
SMARCD1 CYP2C19
PMS2L11 HMGA2
DYNLL1 COPS5
ACP1 COX6C
TMEM106A CHIC1
MLLT11 LCK
SNRPD3 CCT4
SNRPD2 RPS7
TIMP3 CST4
TIMP3 ADCYAP1
ADCYAP1 FABP3
PRKAR1A FNTA
XRCC5 FABP5L7
XRCC5 LRPPRC
NR2C1 EGF
CLK3 UGP2
ANXA3 LTF
FNTA RRAGA
DARS HNRNPF
SNRPD1 ACADM
CSTA ITGB2
SAA1 AVPR1B
ADAM11 TULP1
SPCS2 NMT1
SPCS2 DCK
PSMA4 PSMB7
ATXN10 SET
CES2 PDE6B
FEV CYP2C19
MPP2 FANCC
MPP2 COL11A2
DRG2 CYP2C19
TSN XPO1
TSN IARS
CSN3 PDE4A
HLA-DMA HLA-DRB1
COX6C COX7C
TAF1 CCL22
COX11 COX6C
ARHGEF2 RNF113A
NEUROG1 SLC30A3
UBE2V2 SP3
UBE2V2 FNTA
SMAD1 PTPRM
C11orf58 COPS5
CCT4 DDX1
CCT4 C11orf58
DYNLL1 RBBP4
BNIP1 PTPRU
TIMP3 FANCC
INA CYP2C19
LRPPRC EPRS
LRPPRC UBE2V2
FCGR1A ITGB2
NCF2 CTSS
CCL3 PTX3
IMMT MRPL3
IMMT SRP9
RBM25 TP53BP1
RBM39 SFRS5
SLC2A1 HBB
IFI30 CD14
IFI30 CST3
CEACAM8 ANXA3
ZNF638 SLC35A1
NOLC1 TDG
ADAM11 ACOX2
PTDSS1 CLNS1A
PRMT5 C11orf58
C4orf8 NCAPD3
AGPS MS4A1
XPO1 SSB
DEFB1 BTN2A1
MPP2 AVPR1B
FAS CLCN5
GDF5 FANCC
TSN SFRS2
TGFA FAS
WARS ITGAX
YWHAQ SUMO1
THBS1 G0S2
ADARB1 SERPINI1
COPS5 PRKDC
BCAT2 CES2
RENBP ZWINTAS
RENBP AVPR1B
GFAP FANCC
LRPPRC CCT4
LGALS2 ASAH1
TCEA1 PRPF18
CALCRL CCL22
HNRNPF FNTA
TSPO S100A4
BNC1 TM4SF4
UQCRC2 SNRPE
WAPAL FNTA
DNASE1 KDR
ARHGEF7 PDGFRA
SAA1 RNF113A
SAA1 NELL2
AFAP1 GHRHR
AFAP1 SAA1
SPCS2 IARS
PMP22 GLDC
FEV CST4
MPP2 PDE6B
RBBP7 IGBP1
CSN3 CYP2C19
YWHAQ HNRNPC
KLRK1 MEF2A
GABRA1 ADCYAP1
IL5 CLCN5
HMGN4 YWHAQ
BBS9 CYP2C19
CCL23 ALAS1
TM9SF2 CAPRIN1
FOLR1 REG1A
NINJ1 IL1RN
LPCAT3 MPP2
IQGAP2 BCL2
TCIRG1 KYNU
TMEM106A ERCC4
SRP9 PTPN11
GTF2A2 NSMAF
BCL3 NEFL
FMOD GHRHR
LRPPRC IARS
NAP1L1 COX11
GP9 TULP1
TGFBI FGL2
NCL LRPPRC
DCK XPO1
CSNK2A2 ADCYAP1
CST3 LYZ
RPLP1 RPL41
IFIT2 SOD2
ZNHIT3 IARS
AVPR1B IFNA21
UQCRFS1 SUMO1
CBFB IMMT
PWP1 CBFB
ZAP70 RHOH
SP1 GABRA1
WAPAL TUBGCP3
ZCCHC11 UBXN4
DNASE1 ASNA1
ZNF638 FLI1
ARHGEF7 GLDC
CYFIP1 PTPRZ1
NCAPD3 SPRR1A
CLTC PDGFRA
ATP5A1 DDX1
ATP5A1 IMMT
SPCS2 POLR2G
SPCS2 FNTA
PRMT5 SNRPD1
DPM1 RRAGA
ZWINTAS HMGA2
NCOA2 TBX5
MPP2 RNF113A
HERC2P3 PAX8
FANCC HADHB
FANCC REG1A
RHOG ITGB2
HGF KIT
IRF2 XPO1
COX6C COX7A2
NDUFA4 COX7A2
NARS FEZ2
SLC30A3 IFI35
LPCAT3 FEV
NEUROG1 RNF113A
NEUROG1 HMGA2
NEUROG1 KCNJ4
IRF7 XAF1
CCT4 PTPN11
CCT4 IARS
BCL2A1 SOD2
ST14 GNB3
GHRHR HMGA2
DCAF8 SPG7
NAMPT LYZ
CRABP2 BCAT2
SET H3F3A
NAP1L1 NACA
TCEA1 CNBP
PCSK6 TAF1
NFKB1 NAMPT
MX1 XAF1
XRCC5 PRKDC
ICAM1 IL6
SLC2A4 CYP2C19
CD2 MAL
CD2 LCK
