# Supplementary material for: Functional networks inference from rule-based machine learning models
Source: BioData Min. 2016 Sep 5;9:28. doi: 10.1186/s13040-016-0106-4 (PMC5011349; doi:10.1186/s13040-016-0106-4)
Supplement: Supplementary file 2 — Networks. All networks used in the analysis given as a list of edges. (XZ 11980 kb) [file 13040_2016_106_MOESM2_ESM.xz › networks/pearson/Leukemia/SN_C3.txt]

GCNT1 PLAU
PRSS1 PRSS3
ANK3 EGF
GBA PLAU
CEACAM8 DEFA4
POSTN DMPK
PLAU CYP2B7P1
CCL4 IL6
GBA GCNT1
IL6 G0S2
PF4 PPBP
CD1B CD1E
PRTN3 ELANE
SELENBP1 IL8
IL1B IL6
ID4 GNG11
GNG11 ITGA6
IL6 PDE4C
EGF CLCN5
GCNT1 CYP2B7P1
IL8 HBB
S100A8 S100A9
ANK3 CLCN5
ALAS2 HBB
FOXF1 EGF
ID4 ITGA6
RIMS3 GNG11
VCAN GRN
RPL37A RPL41
RIMS3 ITGA6
IL8 ALAS2
CYP2D6 PLAU
IFI30 FCER1G
RIMS3 ID4
LCK MAL
ANK3 TGFA
FOXF1 ANK3
RPL41 EEF1A1
CD3D LCK
RPL18A RPL41
CCL3 CCL4
RHAG GYPB
BNC1 ANK3
CCL4 G0S2
ID4 MPPED2
RPL18A EEF1A1
PDGFRA ID4
ANK3 CYP3A4
FOXF1 CLCN5
RPL37A EEF1A1
PTP4A2 MAL
PDGFRA GNG11
IFIT2 IL6
FECH IL8
CYP2D6 CYP2B7P1
EGF TGFA
EGF CYP3A4
IL1B G0S2
NAMPT PLAUR
G0S2 PDE4C
S100P DEFA4
SEPW1 CHI3L2
BNC1 TGFA
LOC91316 IGL@
GBA CYP2B7P1
CYP2D6 GCNT1
FOXF1 CYP3A4
TCF7 LCK
IL1B CCL4
GYPE GYPB
CEACAM6 DEFA4
TGFA CLCN5
CCL4 PDE4C
IL8 PRDX2
DPP4 AVP
CYP2D6 GBA
RPL37A RPL18A
CDH5 SPRR1A
IFIT2 IL1B
MMP8 ANXA3
GJA1 HGF
RIMS3 GLDC
CD3G TCF7
GNG11 MPPED2
CYP3A4 CLCN5
PDGFRA ITGA6
BLVRB HBB
CXCL2 CXCL3
HPGD ZBTB16
FOXF1 TGFA
PRDX2 HBB
GJA1 MAN1A1
TM4SF4 CLCN5
CYP2C19 ADCYAP1
BLVRB UROD
CEACAM8 S100P
NAMPT CXCL2
ACADM CCT4
GLDC ID4
FCER1G LGALS2
BNC1 FOXF1
S100A12 S100A8
MAN1A1 HGF
HLA-DRA CD74
CSTA TSPO
CD1D CX3CR1
ACSL1 PLAUR
SERPINA1 FCER1G
TGFA CYP3A4
SOD2 IL1RN
SELENBP1 PRDX2
H19 AVP
RIMS3 PDGFRA
RHAG MYL4
SELENBP1 ALAS2
HBB GYPA
BNC1 EGF
CSTA FCER1G
RHAG GYPE
PRDX2 ALAS2
MPP2 HMGA2
MPPED2 ITGA6
CCT4 CCT3
ACADM RBBP4
IFIT2 CCL4
CYP2C19 RNF113A
GYPB MYL4
GLDC GNG11
H19 DPP4
ATP5A1 MDH1
HMBS GYPA
SERPINA1 TSPO
CREM INHBA
S100P BTN2A1
GRN ITGB2
DYNLL1 CCT4
TNFSF9 MAP3K10
PTX3 G0S2
FXYD2 SEPW1
IGHG1 HLA-C
BNC1 CYP3A4
CLC PRG2
PUM2 SP3
SEPW1 LCK
PF4 SERPINB2
RIMS3 MPPED2
STXBP3 NSMAF
CLCN5 SMA4
CD3D CD3E
MT1A MT2A
UBE2V2 COPS5
TM9SF4 CPT1B
CLTC ITGA6
LGALS2 CD14
IL6 PTX3
IL1B PTX3
CD3D MAL
PTP4A2 LCK
MMP9 CAMP
FECH SELENBP1
CHIC1 CYP2C19
PTPRU CYP2C19
MMP9 LTF
CD63 UPP1
GNB3 CYP2C19
SNRNP70 SPG7
SEPW1 TCF7
TM4SF4 EGF
HLA-DMB HLA-DPA1
CSTA GRN
TM9SF4 ATP6V1C1
BLVRB GYPA
PTPRU REG1A
GLIPR1 HGF
NAMPT ACSL1
HBB SELENBP1
BNC1 CLCN5
CEACAM8 CEACAM6
LCK CHI3L2
GLDC ITGA6
FECH HBB
CES2 HMGA2
CD3D TCF7
TSPO FCER1G
IL8 CXCL2
S100P ELANE
SPI1 ZYX
HBQ1 ALAS2
NAMPT THBS1
HMBS HBB
FCER1G ASAH1
MPP2 CYP2C19
UGP2 ACOX2
ACADM UBE2V2
ZNF146 BCL2
TAF1 CYP2C19
MT1A MT1P2
HIST1H2AE HIST1H2AI
PSMA4 SPCS2
DEFA4 BTN2A1
RHAG GYPA
ATP5G3 SNRPD2
SPTA1 HBB
FCER1G HCK
APOB TBX5
TM9SF4 UBA7
HMGA2 RNF113A
CSN3 MPP2
PMS2L11 CTAG1B
IL8RB CHIC1
GLDC E2F5
RIMS3 E2F5
PMP22 ID4
FECH ALAS2
CDH5 HMGA2
BTN2A1 ELANE
SND1 SSR2
EPB42 SELENBP1
PRKAR1A DYNLL1
ANXA11 LIMS1
LHFPL2 ITGA6
CLTC RIMS3
LPCAT3 CYP2C19
IQGAP2 NSMAF
CTSA CTSD
CLTC GNG11
FECH SLC2A1
PTPRU CHIC1
HLA-DPA1 HLA-DRB1
FCER1G CFP
S100A11 FCGR1A
BLVRB IL8
GJA1 GLIPR1
NARS FNTA
LPCAT3 FOLR1
BCAT2 CDH5
FCER1G S100A4
TSPO FCGR1A
RPL37A RPS29
IFI30 HCK
STXBP3 IQGAP2
RBMX H3F3A
RIMS3 AKAP12
ZWINTAS CYP2C19
PRTN3 S100P
LPCAT3 REG1A
GYPA GYPB
BPI DEFA4
BLVRB HMBS
CYP2C19 REG1A
TRBV5-4 CD3D
CSTA IFI30
FAM3C ADARB1
SPCS2 DYNLL1
PMP22 PDGFRA
CHIC1 RNF113A
CCR9 TAF1
SRP9 SNRPG
ACADM SRP9
EPB42 IL8
PDGFRA MPPED2
GNB3 RNF113A
CDH5 FEV
TAF1 ADCYAP1
SMARCD1 HMGA2
FOXF1 FOXF2
PPBP SERPINB2
FCER1G FCGR1A
IFIT2 G0S2
DNASE1 ACOX2
PMP22 RIMS3
ACOX2 APOB
THBS1 SOD2
KYNU FGL2
FXYD2 LCK
GNG11 AKAP12
ANK3 TM4SF4
FCER1G CD14
RBM39 SAFB
MPP2 CES2
B4GALT1 RNF113A
SOD2 IL6
LPCAT3 TAF1
ACP1 NAE1
FOXF2 EGF
PTDSS1 GTF2A2
TFRC HBB
ADCYAP1 RNF113A
HMBS IL8
ACADM IARS
CEACAM6 S100P
MDH1 ACADM
CLTC GLDC
PMP22 GNG11
HLA-DMB HLA-DMA
FOXF2 TGFA
ACADM RBMX
CLTC ID4
SP3 XPO1
PRTN3 DEFA4
FXYD2 CHI3L2
SRP9 RBBP4
SRP9 CALM2
GTF2A2 HGF
FOXF1 FAS
FNTA IARS
STXBP3 ZNF146
CAMP LCN2
ZYX APLP2
HMGA2 CYP2C19
TULP1 ACOX2
CCT4 UBE2V2
FOXF1 IL5
NAMPT SOD2
ALDH1A1 GYPE
CEACAM6 PRTN3
PUM2 IARS
BLVRB ALAS2
HMGA2 FANCC
IL8 GYPA
RBBP4 CALM2
IL1B PDE4C
LPCAT3 RNF113A
CCT4 POLR2G
DHRS2 HMGA2
XRCC5 ACADM
ITGA1 CHI3L2
THBS1 IL1RN
CCT4 COPS5
SLC6A8 AQP1
TM4SF4 TGFA
PTP4A2 CD3D
ANK3 SMA4
NAMPT BCL2A1
ICAM1 G0S2
ARHGEF7 RIMS3
PKLR H3F3A
FDPS CHI3L2
PTX3 SOD2
TCF7 CD3E
UBE2V2 TRA2B
ACADM DYNLL1
DARS SRP9
IFI30 LGALS2
TAF1 EGF
PSMA4 CCT6A
FECH PRDX2
ANXA2 S100A10
ATXN10 PRMT1
SNRPF SNRPG
FAS MAP3K10
SP3 IARS
COX6A1 COX7A2
CD1E MAL
EGF IL5
IL1B SOD2
FOLR1 ATP6V0A1
FLI1 MEF2A
EPB42 ALAS2
FCER1G FGL2
ATP6V1C1 UBA7
REG1A RNF113A
CCL4 PTX3
ZNF638 TMEM131
ARHGEF7 ITGA6
SPCS2 ACADM
PMP22 ITGA6
CSN3 FEV
LPCAT3 AGER
ACP1 SUMO1
PLAUR CXCL2
SLC2A1 IL8
NAE1 PPP1CC
CHI3L2 MAL
FOXF1 TM4SF4
ITGAM SERPINA1
CSTA FCGR1A
CSTA SERPINA1
COX6C SUMO1
HLA-DPA1 HLA-DMA
SELENBP1 BSG
GFAP MYH6
ACADM COPS5
SLC2A1 HMBS
SERPINA1 CD14
PUM2 PRKAR1A
MOBKL1B UBE2V2
MDH1 CCT4
GNB3 HMGA2
RNF113A IFI35
PDE6B FANCC
CD3G FDPS
C12orf24 BCL2
NEUROG1 CYP2C19
PLAUR IL1RN
CEACAM8 BTN2A1
ZWINTAS GNB3
BSG IL8
SOD2 G0S2
MAP2K5 CHIC1
SRPK3 ACOX2
ANK3 IL5
CCL5 PLD3
RBM25 TARBP1
STAB1 TM9SF4
S100A11 ITGAM
CYFIP1 ADARB1
SPCS2 GLRX
MADD RNF113A
