# Supplementary material for: Functional networks inference from rule-based machine learning models
Source: BioData Min. 2016 Sep 5;9:28. doi: 10.1186/s13040-016-0106-4 (PMC5011349; doi:10.1186/s13040-016-0106-4)
Supplement: Supplementary file 2 — Networks. All networks used in the analysis given as a list of edges. (XZ 11980 kb) [file 13040_2016_106_MOESM2_ESM.xz › networks/pearson/Leukemia/SN_C2.txt]

GCNT1 PLAU
PRSS1 PRSS3
ANK3 EGF
GBA PLAU
CEACAM8 DEFA4
POSTN DMPK
PLAU CYP2B7P1
CCL4 IL6
GBA GCNT1
IL6 G0S2
PF4 PPBP
CD1B CD1E
PRTN3 ELANE
SELENBP1 IL8
IL1B IL6
ID4 GNG11
GNG11 ITGA6
IL6 PDE4C
EGF CLCN5
GCNT1 CYP2B7P1
IL8 HBB
S100A8 S100A9
ANK3 CLCN5
ALAS2 HBB
FOXF1 EGF
ID4 ITGA6
RIMS3 GNG11
VCAN GRN
RPL37A RPL41
RIMS3 ITGA6
IL8 ALAS2
CYP2D6 PLAU
IFI30 FCER1G
RIMS3 ID4
LCK MAL
ANK3 TGFA
FOXF1 ANK3
RPL41 EEF1A1
CD3D LCK
RPL18A RPL41
CCL3 CCL4
RHAG GYPB
BNC1 ANK3
CCL4 G0S2
ID4 MPPED2
RPL18A EEF1A1
PDGFRA ID4
ANK3 CYP3A4
FOXF1 CLCN5
RPL37A EEF1A1
PTP4A2 MAL
PDGFRA GNG11
IFIT2 IL6
FECH IL8
CYP2D6 CYP2B7P1
EGF TGFA
EGF CYP3A4
IL1B G0S2
NAMPT PLAUR
G0S2 PDE4C
S100P DEFA4
SEPW1 CHI3L2
BNC1 TGFA
LOC91316 IGL@
GBA CYP2B7P1
CYP2D6 GCNT1
FOXF1 CYP3A4
TCF7 LCK
IL1B CCL4
GYPE GYPB
CEACAM6 DEFA4
TGFA CLCN5
CCL4 PDE4C
IL8 PRDX2
DPP4 AVP
CYP2D6 GBA
RPL37A RPL18A
CDH5 SPRR1A
IFIT2 IL1B
MMP8 ANXA3
GJA1 HGF
RIMS3 GLDC
CD3G TCF7
GNG11 MPPED2
CYP3A4 CLCN5
PDGFRA ITGA6
BLVRB HBB
CXCL2 CXCL3
HPGD ZBTB16
FOXF1 TGFA
PRDX2 HBB
GJA1 MAN1A1
TM4SF4 CLCN5
CYP2C19 ADCYAP1
BLVRB UROD
CEACAM8 S100P
NAMPT CXCL2
ACADM CCT4
GLDC ID4
FCER1G LGALS2
BNC1 FOXF1
S100A12 S100A8
MAN1A1 HGF
HLA-DRA CD74
CSTA TSPO
CD1D CX3CR1
ACSL1 PLAUR
SERPINA1 FCER1G
TGFA CYP3A4
SOD2 IL1RN
SELENBP1 PRDX2
H19 AVP
RIMS3 PDGFRA
RHAG MYL4
SELENBP1 ALAS2
HBB GYPA
BNC1 EGF
CSTA FCER1G
RHAG GYPE
PRDX2 ALAS2
MPP2 HMGA2
MPPED2 ITGA6
CCT4 CCT3
ACADM RBBP4
IFIT2 CCL4
CYP2C19 RNF113A
GYPB MYL4
GLDC GNG11
H19 DPP4
ATP5A1 MDH1
HMBS GYPA
SERPINA1 TSPO
CREM INHBA
S100P BTN2A1
GRN ITGB2
DYNLL1 CCT4
TNFSF9 MAP3K10
PTX3 G0S2
FXYD2 SEPW1
IGHG1 HLA-C
BNC1 CYP3A4
CLC PRG2
PUM2 SP3
SEPW1 LCK
PF4 SERPINB2
RIMS3 MPPED2
STXBP3 NSMAF
CLCN5 SMA4
CD3D CD3E
MT1A MT2A
UBE2V2 COPS5
TM9SF4 CPT1B
CLTC ITGA6
LGALS2 CD14
IL6 PTX3
IL1B PTX3
CD3D MAL
PTP4A2 LCK
MMP9 CAMP
FECH SELENBP1
CHIC1 CYP2C19
PTPRU CYP2C19
MMP9 LTF
CD63 UPP1
GNB3 CYP2C19
SNRNP70 SPG7
SEPW1 TCF7
TM4SF4 EGF
HLA-DMB HLA-DPA1
CSTA GRN
TM9SF4 ATP6V1C1
BLVRB GYPA
PTPRU REG1A
GLIPR1 HGF
NAMPT ACSL1
HBB SELENBP1
BNC1 CLCN5
CEACAM8 CEACAM6
LCK CHI3L2
GLDC ITGA6
FECH HBB
CES2 HMGA2
CD3D TCF7
TSPO FCER1G
IL8 CXCL2
S100P ELANE
SPI1 ZYX
HBQ1 ALAS2
NAMPT THBS1
HMBS HBB
FCER1G ASAH1
MPP2 CYP2C19
UGP2 ACOX2
ACADM UBE2V2
ZNF146 BCL2
TAF1 CYP2C19
MT1A MT1P2
HIST1H2AE HIST1H2AI
PSMA4 SPCS2
DEFA4 BTN2A1
RHAG GYPA
ATP5G3 SNRPD2
SPTA1 HBB
FCER1G HCK
APOB TBX5
TM9SF4 UBA7
HMGA2 RNF113A
CSN3 MPP2
PMS2L11 CTAG1B
IL8RB CHIC1
GLDC E2F5
RIMS3 E2F5
PMP22 ID4
FECH ALAS2
CDH5 HMGA2
BTN2A1 ELANE
SND1 SSR2
EPB42 SELENBP1
PRKAR1A DYNLL1
ANXA11 LIMS1
LHFPL2 ITGA6
CLTC RIMS3
LPCAT3 CYP2C19
IQGAP2 NSMAF
CTSA CTSD
CLTC GNG11
FECH SLC2A1
PTPRU CHIC1
HLA-DPA1 HLA-DRB1
FCER1G CFP
S100A11 FCGR1A
BLVRB IL8
GJA1 GLIPR1
NARS FNTA
LPCAT3 FOLR1
BCAT2 CDH5
FCER1G S100A4
TSPO FCGR1A
RPL37A RPS29
IFI30 HCK
STXBP3 IQGAP2
RBMX H3F3A
RIMS3 AKAP12
ZWINTAS CYP2C19
PRTN3 S100P
LPCAT3 REG1A
GYPA GYPB
BPI DEFA4
BLVRB HMBS
CYP2C19 REG1A
TRBV5-4 CD3D
CSTA IFI30
FAM3C ADARB1
SPCS2 DYNLL1
PMP22 PDGFRA
CHIC1 RNF113A
CCR9 TAF1
SRP9 SNRPG
ACADM SRP9
EPB42 IL8
PDGFRA MPPED2
GNB3 RNF113A
CDH5 FEV
TAF1 ADCYAP1
SMARCD1 HMGA2
FOXF1 FOXF2
PPBP SERPINB2
FCER1G FCGR1A
IFIT2 G0S2
DNASE1 ACOX2
PMP22 RIMS3
ACOX2 APOB
THBS1 SOD2
KYNU FGL2
FXYD2 LCK
GNG11 AKAP12
ANK3 TM4SF4
FCER1G CD14
RBM39 SAFB
MPP2 CES2
B4GALT1 RNF113A
SOD2 IL6
LPCAT3 TAF1
ACP1 NAE1
FOXF2 EGF
PTDSS1 GTF2A2
TFRC HBB
ADCYAP1 RNF113A
HMBS IL8
ACADM IARS
CEACAM6 S100P
MDH1 ACADM
CLTC GLDC
PMP22 GNG11
HLA-DMB HLA-DMA
FOXF2 TGFA
ACADM RBMX
CLTC ID4
SP3 XPO1
PRTN3 DEFA4
FXYD2 CHI3L2
SRP9 RBBP4
SRP9 CALM2
GTF2A2 HGF
FOXF1 FAS
FNTA IARS
STXBP3 ZNF146
CAMP LCN2
ZYX APLP2
HMGA2 CYP2C19
TULP1 ACOX2
CCT4 UBE2V2
FOXF1 IL5
NAMPT SOD2
ALDH1A1 GYPE
CEACAM6 PRTN3
PUM2 IARS
BLVRB ALAS2
HMGA2 FANCC
IL8 GYPA
RBBP4 CALM2
IL1B PDE4C
LPCAT3 RNF113A
CCT4 POLR2G
DHRS2 HMGA2
XRCC5 ACADM
ITGA1 CHI3L2
THBS1 IL1RN
CCT4 COPS5
SLC6A8 AQP1
TM4SF4 TGFA
PTP4A2 CD3D
ANK3 SMA4
NAMPT BCL2A1
ICAM1 G0S2
ARHGEF7 RIMS3
PKLR H3F3A
FDPS CHI3L2
PTX3 SOD2
TCF7 CD3E
UBE2V2 TRA2B
ACADM DYNLL1
DARS SRP9
IFI30 LGALS2
TAF1 EGF
PSMA4 CCT6A
FECH PRDX2
ANXA2 S100A10
ATXN10 PRMT1
SNRPF SNRPG
FAS MAP3K10
SP3 IARS
COX6A1 COX7A2
CD1E MAL
EGF IL5
IL1B SOD2
FOLR1 ATP6V0A1
FLI1 MEF2A
EPB42 ALAS2
FCER1G FGL2
ATP6V1C1 UBA7
REG1A RNF113A
CCL4 PTX3
ZNF638 TMEM131
ARHGEF7 ITGA6
SPCS2 ACADM
PMP22 ITGA6
CSN3 FEV
LPCAT3 AGER
ACP1 SUMO1
PLAUR CXCL2
SLC2A1 IL8
NAE1 PPP1CC
CHI3L2 MAL
FOXF1 TM4SF4
ITGAM SERPINA1
CSTA FCGR1A
CSTA SERPINA1
COX6C SUMO1
HLA-DPA1 HLA-DMA
SELENBP1 BSG
GFAP MYH6
ACADM COPS5
SLC2A1 HMBS
SERPINA1 CD14
PUM2 PRKAR1A
MOBKL1B UBE2V2
MDH1 CCT4
GNB3 HMGA2
RNF113A IFI35
PDE6B FANCC
CD3G FDPS
C12orf24 BCL2
NEUROG1 CYP2C19
PLAUR IL1RN
CEACAM8 BTN2A1
ZWINTAS GNB3
BSG IL8
SOD2 G0S2
MAP2K5 CHIC1
SRPK3 ACOX2
ANK3 IL5
CCL5 PLD3
RBM25 TARBP1
STAB1 TM9SF4
S100A11 ITGAM
CYFIP1 ADARB1
SPCS2 GLRX
MADD RNF113A
MPP2 CCL22
GJA1 ACP5
MYH6 RNF113A
NARS SSB
LPCAT3 MYH6
FOXF2 ANK3
CST3 SPI1
CD3E LCK
SNRPE SNRPG
SNRPE NAE1
CEACAM6 BTN2A1
SLC10A1 CDH5
DEFA4 ELANE
TCF7 CHI3L2
HBQ1 HBB
BPGM ALAS2
PLAU DYRK1A
HDAC2 LOC728849
NFE2 GLIPR1
GFAP RNF113A
PRKAR1A SP3
CR2 CHI3L2
SNRPE COX6C
GAST ACOX2
UROD HBB
CD1D FGL2
CD1D NCF2
ACSL1 SOD2
CD14 CFP
PMS2L11 MPP2
SILV CLCN5
CX3CR1 KYNU
PMS1 C12orf24
NAMPT IL1RN
NFKB1 IL8
SNRPE PPP1CC
ZNHIT3 TSN
ZAP70 CD3D
MOBP ITGA8
DPM1 PSMA4
CDH5 MPP2
CD3G CHI3L2
NDUFA4 COX6C
UBE2V2 CNBP
CCL3 G0S2
UROD HMBS
IFI30 SERPINA1
SNRPD1 LRPPRC
BCLAF1 HNRNPK
S100A11 CD1D
FGL2 CFP
TSN RBMX
SP3 LOC728849
TBX5 MMP14
LPCAT3 PTPRU
TMEM106A CYP2C19
GLIPR1 KIT
SSBP1 COX7C
IFIT2 PDE4C
IMMT EPRS
CD1D KYNU
UTP14C SFRS7
PUM1 RBM39
EIF4H BCLAF1
PTDSS1 STXBP3
PAX8 AVPR1B
FANCC RNF113A
FOLR1 CYP2C19
LPCAT3 CDH5
SEPW1 MAL
GTF2A2 ZNF146
GTF2A2 ACP5
FARSA C12orf24
LRPPRC TSN
LRPAP1 PLD3
DCK LOC728849
EPB42 MARCH8
FCER1G CTSH
IFIT2 PTX3
TMEM131 FNTA
ATP5A1 SRP9
GCSH SNRPE
CHIC1 REG1A
MPP2 NEFL
MPP2 TIMP3
CYP2C19 MYH6
COL11A2 RNF113A
DYNLL1 MEF2A
NFKBIA CD83
LRPAP1 CD63
SERPINA1 FCGR1A
FAM120A FNTA
ARHGEF7 GNG11
ARHGEF7 ID4
APEX1 CCT4
CHIC1 ADCYAP1
FEV HMGA2
PTPRU RNF113A
TSN H3F3A
EGF SMA4
IL1B ACSL1
CCR9 CYP2C19
MSLN CCR2
CCT4 RBBP4
TIMP3 CYP2C19
TNFAIP2 GRN
ACADM LRPPRC
NR2C1 PSG7
UROD GYPA
ZNHIT3 ADH5
MDH1 SRP9
ATP5A1 ACADM
XPO1 IARS
PAX8 ZWINTAS
CD63 P4HB
LPCAT3 ATP6V0A1
LPCAT3 AVPR1B
ARHGEF2 GNB3
SUMO1 GARS
PTPRZ1 ADARB1
GLDC MPPED2
GYPE SEPT5
CCL3 IL6
NR2C1 BCL6
ZNHIT3 LOC728849
ITGAM FCER1G
ITGAM NCF2
PARP1 MEF2A
HLA-C MAP3K10
FECH HMBS
ALAS2 NEFL
HMGA2 ERCC4
SP3 CALM2
SP3 LBR
PRTN3 BTN2A1
GABRA1 IFNA21
SLC30A3 CHIC1
SEPW1 CR2
COPS5 CCT3
NEUROG1 CHIC1
PLD3 IL13RA1
C11orf58 PTPN11
PPP2R5E PRPF18
UBA7 CPT1B
APLP2 ITGB2
BNC1 FOXF2
ITGAM FCGR1A
SNRPD1 XRCC5
PSMC6 NARS
HMGA2 SLC2A4
MED22 ACOX2
UBE2V2 PTPN11
PMS2L11 BCAT2
NFKB1 CXCL2
SFRS7 SP3
IFI30 TSPO
LHFPL2 GNG11
ERH HDAC2
PUM1 SAFB
ATP5C1 R3HDM1
PSMD6 EIF4H
SPCS2 SRP9
SPCS2 CRYZ
PRKCD SPI1
FECH BLVRB
GNB3 MYH6
CES2 CYP2C19
MPP2 FEV
PAX8 GNB3
PDE6B COL11A2
PSMA5 CALM2
THBS1 PLAUR
AGER CDH5
AGER FANCC
SEPW1 CD3D
NEUROG1 PTPRU
POLR2G CCT3
BPI S100P
CEACAM8 BPI
PSMA4 CBFB
FECH GYPA
HIST1H2AI HIST1H4E
ATP6V0A1 IFNA21
CHIC1 IFI35
FAT1 LCK
MPP2 CST4
MPP2 EFNA3
GLRX MEF2A
SP3 BCL2
PSMB9 PSMB8
LTF CAMP
COX6C PPP1CC
TAF1 PTPRU
ARHGEF2 HMGA2
MAP2K5 RNF113A
COPS5 FNTA
BCAT2 MPP2
TMEM106A RNF113A
MVK LPCAT3
PRKAR1A ACADM
BCL2 IARS
CALCRL IFNA21
IFI30 S100A4
CSTA VCAN
CCT5 CCT4
FECH BSG
TFRC IL8
ALAS2 SPTA1
CYP2C19 FANCC
SOD2 CCL4
IL1B CCL3
POLR2G UBE2V2
CDC25B TCF7
SNRPE SRP9
IMMT FNTA
CD1D CTSS
ITGAM ITGB2
GH2 AVPR1B
PUM2 SRP9
PUM2 ACADM
PUM2 BCL2
PUM1 UBXN4
S100A11 FCER1G
NEDD8 ERH
CD302 APLP2
KIAA0101 H2AFZ
BCL6 PSG7
HMGA2 REG1A
UPP1 LMNA
FANCC MYH6
CYP2C19 CCL22
COX6C YWHAQ
C12orf24 ZNF146
LPCAT3 HMGA2
SMARCD3 TULP1
MEF2A LOC90925
TM4SF4 SMA4
GNG11 E2F5
TCF12 CCT4
CD72 CSRP2
SNRPE COX7C
SNRPE ACP1
SNRPE SSBP1
TRBV5-4 TCF7
SFRS7 BCL2
STXBP3 BCL2
PPWD1 ZCCHC11
NCAPD3 PTPRU
ATP5A1 SNRPE
PRDX2 GYPA
PTPRU ADCYAP1
CDH5 PTPRU
PSMA6 MYL6B
CD14 FGL2
TAF1 REG1A
IL5 CYP3A4
LPCAT3 TIMP3
CCR9 HMGA2
CD68 SMARCD3
MVK AVPR1B
PRKAR1A UBE2V2
ALDH1A1 MYL4
FUCA1 PIK3C3
MYLPF PMS2L11
CALCRL SLC18A1
WAPAL NARS
SFRS3 CCT7
DAD1 PPP2R5C
PTDSS1 NSMAF
SPCS2 IMMT
APCS POSTN
XPO1 FNTA
CDH5 GFAP
CST4 AVPR1B
TCP1 HNRNPC
CD3G LCK
FOLR1 ZWINTAS
SMARCD3 TBX5
COPS5 ARCN1
NEUROG1 TAF1
NEFL HBB
CCR9 MPP2
COL11A2 REG1A
TM4SF4 P2RY1
TM4SF4 SILV
PLAUR SOD2
GFAP REG1A
TCF12 ACADM
XRCC5 HDAC2
IFI30 CFP
SP1 MPP2
SP1 CALCRL
PUM2 LOC728849
IFI44 IRF9
SPCS2 TOP2B
PRMT5 TP53
CES2 RNF113A
MPP2 PDE4A
CDH5 REG1A
SFRS2 H3F3A
AKAP12 ITGA6
PAFAH1B1 LOC728849
SILV P2RY1
SILV SMA4
TM4SF4 CYP3A4
TMEM106A TAF1
TMEM106A MAP2K5
HBB HBZ
PRKAR1A CCT4
FCER1G AOAH
FCER1G ITGB2
PTX3 ICAM1
ZNHIT3 RRAGA
ZNHIT3 HDAC2
CCR7 CCL22
RPL37A WNT2B
APEX1 SNRPD1
PSMA4 PRDX6
FECH UROD
RHAG XK
CD63 LMNA
SRP9 UBE2V2
IL8RB PTPRU
ADCYAP1 REG1A
LGALS2 CFP
LGALS2 HCK
TRH MPO
HPRT1 RBBP7
EIF2S2 ACADM
SNRPE SNRPF
CEACAM6 ELANE
TRBV5-4 LCK
PPP2R5E TCEA1
CBFB ACADM
CSTA ASAH1
WAPAL UBXN4
WAPAL IARS
LHFPL2 RIMS3
CEP57 SHFM1
BLVRB PRDX2
FEV FANCC
MPP2 FABP3
CYP2C19 FABP3
B4GALT1 CYP2C19
ERCC4 CYP2C19
SRP54 PAFAH1B1
CCR9 CES2
FOXO1 CD24
SRP9 SP3
ANK3 FAS
MFGE8 NEFL
FLI1 IARS
ACADM CALM2
APOB S100A7
GOLGA2 ACOX2
UTP14C LRPPRC
EIF4A2 RRAGA
SPCS2 CCT4
PSMA4 IMMT
SLC17A2 FANCC
PTPRU HMGA2
HMGA2 IFNA21
CDH5 SLC17A2
GLRX TOP2B
RHOG ZYX
YWHAQ SNRPF
BCAT2 CTAG1B
CCR9 CCL22
COL11A2 FANCC
BNIP1 MAP2K5
ACADM TSN
UBE2A PAFAH1B1
PRKAR1A DCK
CR2 MAL
IFIT2 ACSL1
CBFB CCT4
CBFB XRCC5
ATP6V1C1 CPT1B
DNASE1 GAST
NCAPD3 CDH5
NCAPD3 REG1A
AFAP1 RNF113A
TOMM20 UQCRFS1
PSMA3 FABP5L7
ACOX2 HLA-C
MAN1A1 GLIPR1
SP3 RBBP4
TAF1 FABP3
ANXA1 LMNA
EGF FAS
AGER GFAP
SMARCD3 MCHR1
BCAT2 FEV
TMEM106A CES2
PLAUR PTX3
CD4 RNF113A
CD68 UGP2
PLCB2 FES
ACADM CCT3
IMMT IARS
SFRS7 ACADM
SPOCK2 HPGD
TM9SF4 PLCB2
PUM2 CALM2
PUM2 SFRS7
ERH XRCC5
DDOST RPN2
PRMT5 CCT4
ATP6V0A1 HMGA2
GNB3 AVPR1B
CYP2C19 COL11A2
CYP2C19 IFI35
RHAG HBB
ARHGEF2 TEC
BCL2A1 IL1RN
TMEM106A PIP4K2B
MLLT11 CD3G
NAP1L1 PPP1CC
HIST1H2AE HIST1H4E
UBL4A CCT4
GBA DYRK1A
TAF1 ANK3
CEACAM8 ELANE
DNASE1 NCOR2
MOBKL1B KPNB1
CCT5 EBNA1BP2
ANGPT1 B3GNTL1
NIACR2 G0S2
IFI44L MX1
HIST1H4E HIST1H2BG
ADSS CAPRIN1
CD1E CR2
TAF1 TIMP3
AGER SPRR1A
UBE2V2 XPO1
ADCYAP1 IFI35
ACADM POLR2G
S100A4 ITGB2
HLA-C IGL@
HIST1H2AE HIST1H2BG
CD74 HLA-DRB1
IMMT CCT4
UBXN4 PNN
LHFPL2 ID4
MOBKL1B PTPN11
MOBKL1B WAPAL
IKBKE ASMT
ZRSR2 TBX5
DNA2 GCM1
GCSH SHFM1
HBA2 HBB
HTR2C SPRR1A
CDH5 FANCC
PLEK CD63
CCR9 FOLR1
CX3CR1 FGL2
GTF2A2 MAN1A1
CTSS CX3CR1
INHBB ACOX2
CALCRL CCR9
SERPINA1 ITGB2
GH2 CDH5
GH2 MVK
SP1 CCL2
CEACAM8 PRTN3
UBXN4 TCEA1
PUM2 XPO1
PUM2 LRPPRC
MOBKL1B PPP2R5E
SAA1 B4GALT1
HADHB COMT
PTDSS1 NMI
PMP22 CLTC
DPM1 PSMC6
XPO1 LOC728849
ZWINTAS CCL22
ABI2 MAL
ACOX2 H3F3A
HMGA2 CCL22
SP3 FNTA
CYP2C19 KCNJ4
YWHAQ MAPRE2
TAF1 HMGA2
SMARCD3 APOB
C11orf58 PSMD14
MLLT11 TCF7
SNRPD2 COX7A2
GTF2A2 GJA1
CD68 ACOX2
ACADM SP3
ACADM TRA2B
MVK ARHGEF2
HPRT1 SLC25A5
ISG15 IFIT1
TCEB1 COX6C
TSPO ITGB2
RBM39 PNN
ACSL1 IL1RN
UBXN4 SSB
DNASE1 TULP1
PRMT5 APEX1
ALAS2 HBZ
P2RY1 CLCN5
KRT86 B4GALT1
DDX18 H3F3A
ZWINTAS ADCYAP1
MPP2 SPRR1A
CDH5 CES2
HMGN4 CNBP
NARS XPO1
COPS5 EPRS
UBE2V2 CCT3
RENBP NEFL
TAF7 LOC728849
SEPT7 YWHAQ
NCL HNRNPU
TCF3 LOC90925
SFRS7 C12orf24
TAF1 CLCN5
MDH1 RBBP4
APEX1 LRPPRC
PSMA4 ERH
ATP6V0A1 REG1A
MAP1A FANCC
MPP2 ERCC4
HTR2C PSG7
TSN CALM2
PTPRM LIG4
B4GALT1 ADCYAP1
INHA DAZL
DYNLL1 UBE2V2
PDIA2 ATAD4
NAP1L1 BTF3
DCK SP3
CSNK2A2 RNF113A
PRKAR1A SRP9
PRKAR1A CALM2
XRCC5 RBBP4
NR2C1 FOXF1
IMMT ACADM
SLC10A1 SPRR1A
CBFB NCL
UBA7 RGL2
WAPAL SSB
METAP1 ZCCHC11
ATP5A1 EBNA1BP2
SPCS2 UBE2V2
TFRC BLVRB
SLC17A2 GFAP
NCOA2 APOB
ATAD4 REG1A
HMGA2 PDE6B
HNRNPK SUMO1
ZNF146 LBR
TAF1 RNF113A
FOLR1 TAF1
ARHGEF2 CDH5
NEUROG1 ADCYAP1
CCR9 PTPRU
RRAGA LOC728849
PMS2L11 CSN3
GHRHR TAF1
MLLT11 FDPS
GFAP COL11A2
FCGR1A ASAH1
EPB42 SNCA
CD1B MAL
ACSL1 IL6
PWP1 EPRS
CRYM PRKCZ
CSTA ITGAM
SPOCK2 ZBTB16
WAPAL FEZ2
NCAPD3 LPCAT3
ATP5A1 SSBP1
SPCS2 PRKAR1A
ATP6V0A1 CYP2C19
ZWINTAS IFNA21
PTPRU MYH6
MED22 NCOA2
MED22 TBX5
MPP2 REG1A
CDH5 HTR2C
SP3 TSN
SP3 ZNF146
GJA1 KIT
TAF1 CHIC1
PIP4K2B RNF113A
LPCAT3 ADCYAP1
C11orf58 UBE2V2
NPTX2 P2RX5
PTP4A2 CHI3L2
GTF2A2 CLNS1A
NAMPT IL8
UGP2 TULP1
UBE2A LOC728849
DCK SRP9
GYPE GYPA
UQCRC2 PSMA1
IFI30 ASAH1
SP1 CCL22
DNASE1 DAZL
DGCR2 ACOX2
ADAM11 DNASE1
APEX1 XRCC5
PSMA4 SSBP1
PRMT5 LRPPRC
MADD GFAP
ACOX2 PKLR
HCG8 RNF113A
LOC728844 HNRNPK
ARHGEF2 AVPR1B
ASAH1 CFP
SMARCD3 MMP14
NAE1 SUMO1
PAPPA ACOX2
TMEM106A ADCYAP1
HLA-DMB HLA-DRB1
GTF2A2 NMI
SSBP1 SHFM1
ACADM XPO1
ACADM HMGN4
ACADM YWHAE
CCL2 AVPR1B
ICAM1 SOD2
CD33 CTSD
UROD PRDX2
MMP8 LTF
TAF1 CYP3A4
UBXN4 SAFB
SUZ12 TCP1
MDH1 FXR1
MDH1 IMMT
ATP5A1 C1QBP
ATP5A1 ATP5C1
FECH HBZ
GCSH TGFBR2
ANXA2 S100A4
NSMAF PTTG1IP
ZNF146 NSMAF
PAX8 HMGA2
PDE6B RNF113A
IL1B ICAM1
BPGM BCL2L1
BPGM MARCH8
AKAP12 E2F5
LPCAT3 GFAP
LPCAT3 IFI35
ASAH1 FGL2
SEPW1 CD3G
PMS2L11 SIRPD
NAMPT PTX3
GCA S100P
TGFBI CTSS
CSNK2A2 CYP2C19
RBM25 SPG7
CCT6A SHFM1
UTP14C SLC35A1
PUM2 FNTA
STXBP3 HGF
CCT5 CCT3
CCT5 IMMT
BLVRB SELENBP1
ATP5A1 SHFM1
ATP5A1 CCT4
GLO1 YWHAQ
GNB3 B4GALT1
KRT86 CYP2C19
NSMAF GLIPR1
PPP1CC CCNG1
CSN3 HMGA2
TAF1 GABRA1
CD3D CHI3L2
RBM4 SFRS5
SDCBP ATP6V1B2
COPS5 PTPN11
PLD3 GRN
INPP5J GNA11
TEC GFAP
SFRS5 DDX5
PDE4A NEFL
PRKAR1A MRPS31
CST3 ZYX
NR2C1 FOXF2
TRBV5-4 SEPW1
PPP2R5E YWHAQ
PPP2R5E PTPN11
HNRNPF SRP9
SLC2A1 SELENBP1
ZNF638 TUBGCP3
ZNF638 ZCCHC11
PSMC6 ZNHIT3
SAA1 GNB3
R3HDM1 COX11
CLTC ARHGEF7
SPCS2 PUM2
CCT8 ATP5J
PSMA4 NOLC1
FECH SPTA1
ATP6V0A1 RNF113A
CHIC1 HMGA2
HMGA2 COL11A2
HMGA2 AVPR1B
SP3 H3F3A
CSN3 CDH5
CHRNE CYP2C19
YWHAQ PPP1CC
CST4 MYH6
IL5 TGFA
MAP2K5 CYP2C19
NEUROG1 LPCAT3
UBE2V2 IARS
SMAD1 LIG4
PRKDC CALM2
CCR9 CDH5
CCT4 EPRS
ACP1 PPP1CC
TMEM106A GNB3
FXR1 PPP1CC
TIMP3 CCL22
TIMP3 GFAP
GATM HGF
FLI1 UBE2V2
HMBS PRDX2
ACADM EBNA1BP2
NAP1L1 CCNG1
S100A4 CFP
EPB42 BPGM
SNRPE FXR1
FOSB ZFP36
IMMT MRPS22
CSF1R LIMK2
ZNF638 SFRS7
ZNF638 IARS
PSMA4 CCT4
PSMA4 DYNLL1
PSMA4 XRCC5
VRK1 PSMC6
MAN1A1 ACP5
TRD@ ADCYAP1
CYP2D6 DYRK1A
TAF1 MPP2
TULP1 TBX5
PNN SFRS5
LPCAT3 IFNA21
PRPF18 DDX5
TIMP3 AVPR1B
SRP14 SET
HBB BSG
MVK RNF113A
ADH5 LOC728849
ICAM1 ACSL1
GCNT1 DYRK1A
GYPA MYL4
SERPINA1 LGALS2
PUM2 IRF2
ERH RBBP4
DNASE1 UGP2
UBE4A TDG
METAP1 UBXN4
PTGIS AOC2
SETDB1 PARP4
NCAPD3 MPP2
CYP4A11 MCAM
GNB3 ADCYAP1
CES2 GNB3
CES2 REG1A
FAT1 CHI3L2
MPP2 GNB3
CHRNE RNF113A
RHOG APLP2
ITGA6 E2F5
THBS1 PTX3
TAF1 ERCC4
ANXA1 P4HB
CSF1R CD14
AGER SLC17A2
CCL22 RNF113A
UBE2V2 HMGN4
ASNA1 APOB
C11orf58 CCT7
CCR9 CSN3
CCR9 REG1A
DYNLL1 GLRX
HDAC2 TSN
PTPN5 SLC14A2
FLI1 C5orf13
LGALS2 FGL2
FCGR1A CD14
ITGA2B SEPT5
SERPINB2 IL1RN
CST3 FCER1G
PDGFRA GLDC
SNRPE SNRPD2
ALPP MVK
UROD IL8
SFRS7 FARSA
PCDH1 CDH5
TAF1 FOXF1
PUM2 RBBP4
S100A12 S100A9
ZNF638 PUM2
SAA1 ADORA3
EIF4H HNRNPK
SPCS2 RBBP4
DPM1 PSMA3
RBMX SFRS2
TOP2B TCF3
RING1 CALML3
HMGA2 ADCYAP1
KRT31 RNF113A
CDH5 CYP2C19
IL8 HBZ
CCL22 HLA-DQA1
TULP1 APOB
TBX5 MAP3K10
NINJ1 UPP1
LPCAT3 GNB3
SMARCD3 ACOX2
COPS5 MRPS31
ERCC4 FABP3
POLR2G COPS5
SRPK3 HLA-C
C11orf58 POLR2G
TDG UBE2V2
FXYD2 MAL
CCT4 EBNA1BP2
DYNLL1 MRPS31
TMEM106A B4GALT1
FXR1 SHFM1
MLLT11 CHI3L2
SRP14 MAPRE2
GFAP CCL22
ADH5 HDAC2
NCF2 TNFSF10
ZNF8 RNF113A
SNRPE SHFM1
SLC2A4 RNF113A
SFRS7 IARS
CBFB ACLY
KDR TULP1
CYP2E1 TGFA
PUM2 TSN
LHFPL2 PDGFRA
DNASE1 NCOA2
SUZ12 UBXN4
S100A11 NCF2
PTGIS GHRHR
SKIV2L2 IARS
CLTC UTP14C
CDC7 MCM3
PTPRU GFAP
PSMA5 RBBP4
HBQ1 IL8
SEPW1 FDPS
BCAT2 HMGA2
CCR9 ZWINTAS
CCR9 IFNA21
SLC18A1 MPP2
PMS2L11 NEFL
BCL2A1 LYZ
SRP9 H3F3A
SNRPD3 CCT3
FOXF2 TM4SF4
ADCYAP1 COL11A2
COL16A1 LYST
AOAH LGALS2
CALCRL HMGA2
ZNHIT3 KTN1
MRPS27 CCT4
PUM2 PAFAH1B1
MOBKL1B NARS
STXBP3 GTF2A2
ARHGEF7 MPPED2
ADIPOQ CTLA4
PUM1 PNN
PUM1 CUL3
SETDB1 CSTF3
AQP2 RENBP
IARS MEF2A
ADAM8 UPP1
HLA-C APOB
GNB3 CCL22
FEV SPRR1A
CDH5 RNF113A
RHAG IL8
ANXA1 UPP1
SLC30A3 RNF113A
LYST AVPR1B
ERCC4 FANCC
BCAT2 CSN3
RENBP CES2
N4BP2L2 ZNF91
GHRHR RNF113A
FOXF1 IFNA1
U2AF1 DDX5
ACADM H3F3A
GP9 UGP2
PPIF IL8
NCF2 CX3CR1
RBM25 SNRNP70
AVPR1B S100A9
CRYZ PAFAH1B1
RBM39 PIK3R1
KDR TBX5
HLA-DQB1 HLA-DRB1
SERPINA1 CFP
SP1 CCR9
SLC35A1 LOC728849
MOBKL1B COPS5
MOBKL1B DCK
VLDLR CTGF
PTDSS1 HGF
PMP22 MPPED2
HLA-C H3F3A
CHIC1 GNB3
CHIC1 B4GALT1
ACOX2 NCOA2
CDH5 MYH6
CDH5 TIMP3
CHRNE GDF5
GRN APLP2
HLA-DRA HLA-DPA1
COX11 SUMO1
GTF2I IARS
LPCAT3 FANCC
SMARCD1 CYP2C19
PMS2L11 HMGA2
DYNLL1 COPS5
ACP1 COX6C
TMEM106A CHIC1
MLLT11 LCK
SNRPD3 CCT4
SNRPD2 RPS7
TIMP3 CST4
TIMP3 ADCYAP1
ADCYAP1 FABP3
PRKAR1A FNTA
XRCC5 FABP5L7
XRCC5 LRPPRC
NR2C1 EGF
CLK3 UGP2
ANXA3 LTF
FNTA RRAGA
DARS HNRNPF
SNRPD1 ACADM
CSTA ITGB2
SAA1 AVPR1B
ADAM11 TULP1
SPCS2 NMT1
SPCS2 DCK
PSMA4 PSMB7
ATXN10 SET
CES2 PDE6B
FEV CYP2C19
MPP2 FANCC
MPP2 COL11A2
DRG2 CYP2C19
TSN XPO1
TSN IARS
CSN3 PDE4A
HLA-DMA HLA-DRB1
COX6C COX7C
TAF1 CCL22
COX11 COX6C
ARHGEF2 RNF113A
NEUROG1 SLC30A3
UBE2V2 SP3
UBE2V2 FNTA
SMAD1 PTPRM
C11orf58 COPS5
CCT4 DDX1
CCT4 C11orf58
DYNLL1 RBBP4
BNIP1 PTPRU
TIMP3 FANCC
INA CYP2C19
LRPPRC EPRS
LRPPRC UBE2V2
FCGR1A ITGB2
NCF2 CTSS
CCL3 PTX3
IMMT MRPL3
IMMT SRP9
RBM25 TP53BP1
RBM39 SFRS5
SLC2A1 HBB
IFI30 CD14
IFI30 CST3
CEACAM8 ANXA3
ZNF638 SLC35A1
NOLC1 TDG
ADAM11 ACOX2
PTDSS1 CLNS1A
PRMT5 C11orf58
C4orf8 NCAPD3
AGPS MS4A1
XPO1 SSB
DEFB1 BTN2A1
MPP2 AVPR1B
FAS CLCN5
GDF5 FANCC
TSN SFRS2
TGFA FAS
WARS ITGAX
YWHAQ SUMO1
THBS1 G0S2
ADARB1 SERPINI1
COPS5 PRKDC
BCAT2 CES2
RENBP ZWINTAS
RENBP AVPR1B
GFAP FANCC
LRPPRC CCT4
LGALS2 ASAH1
TCEA1 PRPF18
CALCRL CCL22
HNRNPF FNTA
TSPO S100A4
BNC1 TM4SF4
UQCRC2 SNRPE
WAPAL FNTA
DNASE1 KDR
ARHGEF7 PDGFRA
SAA1 RNF113A
SAA1 NELL2
AFAP1 GHRHR
AFAP1 SAA1
SPCS2 IARS
PMP22 GLDC
FEV CST4
MPP2 PDE6B
RBBP7 IGBP1
CSN3 CYP2C19
YWHAQ HNRNPC
KLRK1 MEF2A
GABRA1 ADCYAP1
IL5 CLCN5
HMGN4 YWHAQ
BBS9 CYP2C19
CCL23 ALAS1
TM9SF2 CAPRIN1
FOLR1 REG1A
NINJ1 IL1RN
LPCAT3 MPP2
IQGAP2 BCL2
TCIRG1 KYNU
TMEM106A ERCC4
SRP9 PTPN11
GTF2A2 NSMAF
BCL3 NEFL
FMOD GHRHR
LRPPRC IARS
NAP1L1 COX11
GP9 TULP1
TGFBI FGL2
NCL LRPPRC
DCK XPO1
CSNK2A2 ADCYAP1
CST3 LYZ
RPLP1 RPL41
IFIT2 SOD2
ZNHIT3 IARS
AVPR1B IFNA21
UQCRFS1 SUMO1
CBFB IMMT
PWP1 CBFB
ZAP70 RHOH
SP1 GABRA1
WAPAL TUBGCP3
ZCCHC11 UBXN4
DNASE1 ASNA1
ZNF638 FLI1
ARHGEF7 GLDC
CYFIP1 PTPRZ1
NCAPD3 SPRR1A
CLTC PDGFRA
ATP5A1 DDX1
ATP5A1 IMMT
SPCS2 POLR2G
SPCS2 FNTA
PRMT5 SNRPD1
DPM1 RRAGA
ZWINTAS HMGA2
NCOA2 TBX5
MPP2 RNF113A
HERC2P3 PAX8
FANCC HADHB
FANCC REG1A
RHOG ITGB2
HGF KIT
IRF2 XPO1
COX6C COX7A2
NDUFA4 COX7A2
NARS FEZ2
SLC30A3 IFI35
LPCAT3 FEV
NEUROG1 RNF113A
NEUROG1 HMGA2
NEUROG1 KCNJ4
IRF7 XAF1
CCT4 PTPN11
CCT4 IARS
BCL2A1 SOD2
ST14 GNB3
GHRHR HMGA2
DCAF8 SPG7
NAMPT LYZ
CRABP2 BCAT2
SET H3F3A
NAP1L1 NACA
TCEA1 CNBP
PCSK6 TAF1
NFKB1 NAMPT
MX1 XAF1
XRCC5 PRKDC
ICAM1 IL6
SLC2A4 CYP2C19
CD2 MAL
CD2 LCK
GAST TULP1
TRBV5-4 FXYD2
IMMT POLR2G
AVPR1B MYH6
TSPO ASAH1
LAMP2 LRPAP1
MMP9 DEFA3
ITGAM TSPO
IFI30 LYZ
PARP1 TCF3
PUM2 CAPRIN1
ARHGEF7 RBM39
MDH1 SNRPG
MOBP PAX8
CLTC FLI1
SPCS2 CCT5
APEX1 CDC123
PRKCD CD33
MADD COL11A2
AQP3 MPP2
PIK3C3 INSR
ACOX2 MAP3K10
ACOX2 S100A7
DRG2 PTPRU
CDH5 NR0B1
ZNF146 HGF
CSN3 CES2
BSG ALAS2
TCF7 MAL
TAF1 CDH5
FCER1A SEPT5
AGER REG1A
COX11 PPP1CC
LPCAT3 CHIC1
SMARCD1 TRD@
CCR9 FANCC
PTP4A2 SEPW1
FOXF2 CYP3A4
SRP14 COX7A2
UGP2 BTG2
HMBS ALAS2
FABP5L7 MRPL3
GCK MPP2
NAP1L1 ACP1
HLA-C LOC91316
DCK PTPN11
EPB42 PRDX2
PRKAR1A EIF2S1
XRCC5 CALM2
C12orf32 NEFL
FGR PSAP
ZNHIT3 TAF7
TMED10 IMMT
CBFB RBBP4
PWP1 EBNA1BP2
CRYM B4GALT1
REG1A MYH6
SP1 PTPN5
CEACAM4 RNF113A
WASF1 BCL2
PUM2 GTF2I
RIMS3 FLI1
DNASE1 MED22
DGCR2 TULP1
PSMC6 HDAC2
DOC2B ACOX2
TLK1 PSMC6
RAD21 RBMX
R3HDM1 TGFBR2
SPCS2 TMED10
APEX1 COPS5
ATP5G1 NUP188
PSMA4 CCT8
PRMT5 UBE2V2
VRK1 RRP1B
HLA-C TBX5
COL14A1 GFAP
SIRPD NEFL
TRIM22 BCL2
CLCN5 CASP8
GLRX TCF3
HNRNPK GARS
HERC2P3 HMGA2
CYP2C19 IFNA21
RHAG PRDX2
TAF1 ZWINTAS
BBS9 CHIC1
BBS9 RNF113A
RELN TRD@
LPCAT3 ERCC4
LPCAT3 COL11A2
ARHGEF2 CES2
SMARCD1 MPP2
NEUROG1 B4GALT1
NAE1 COX11
TAF9 HNRNPK
PMS1 IQGAP2
UGP2 SMARCD3
CDC25B CD3G
FLI1 TDG
ACADM FLI1
NAP1L1 NAE1
GLDC FLI1
DCK MRPS31
DCK UBE2V2
CD72 IGF2BP3
XRCC5 TSN
CCL2 MPP2
THRA CYP2C19
CTSA CD33
PYGL GLIPR1
STAT3 BCL3
PTPRN HMGA2
ACSL1 CXCL2
BNC1 IL5
IFI30 NPC2
CYP2E1 FOXF2
WAPAL PRKDC
ERH ACADM
DNAJB1 HSPA1A
ZNF638 FNTA
MOBKL1B PUM2
DOC2B DNASE1
ARHGEF7 SAFB
HLA-C HLA-A
CYFIP1 FAM3C
SAA1 ATP6V0A1
AQP2 NEFL
BLVRB SLC2A1
HADHB FNTA
MORF4L2 TRIP12
CCT8 PSMC6
CCT8 CEP57
PSMA4 ACADM
CYP3A4 FAS
VRK1 SRPK1
GNB3 ERCC4
FEV RNF113A
PTPRU COL11A2
KRT32 CLCN1
MPP2 PTPRU
GDF5 GNB3
CDH5 GNB3
CDH5 ZNF117
RBBP4 RBMX
C6 IFNA21
PAX8 CDH5
CSN3 ZWINTAS
CYP2C19 PDE6B
SNRPB SUMO1
TFRC HBZ
HLA-DRA HLA-DRB1
IDS RNF113A
PLD3 CD63
POLR2G HMGN4
SRPK3 TULP1
SRPK3 MBP
PRKDC IARS
TEF PTPRU
CCT4 SP3
TEC CYP2C19
SRP9 DYNLL1
PDIA2 CDH5
TAF7 RRAGA
MLLT11 FAT1
FOXF2 CLCN5
FLT3 CSRP2
GFAP CYP2C19
CSNK2A2 TMEM106A
PRKAR1A IRF2
PRKAR1A COPS5
HPRT1 VBP1
ZNF8 GNB3
CST3 CFP
IMMT ATR
IMMT EIF2S2
SFRS7 H3F3A
RB1 FLI1
ZNHIT3 UBE2V2
KDR ACOX2
SERPINA1 ASAH1
UQCRC2 COPS5
SP1 IFNA21
CYP2E1 FOXF1
GCM1 TNFSF9
TM9SF4 PLA2G4A
ERH CALM2
UBE4A CCT4
SAA1 FOLR1
NCAPD3 FEV
NCAPD3 FANCC
AFAP1 B4GALT1
CLTC E2F5
ADAM11 SKIV2L
PSMA2 SNRPE
ACOX2 TBX5
CASC3 SPG7
SP3 CAPRIN1
TCP1 YWHAQ
COX6A1 PPIA
THBS1 NFKB2
CD3D CD2
RBM4 H3F3A
RELN CYP2C19
BCAT2 SPRR1A
UBE2V2 TSN
RENBP CST4
ZMYND8 PKD2
CCT4 XPO1
DHRS2 PMS2L11
PDIA2 BCAT2
TIMP3 ERCC4
FMOD LPCAT3
LRPPRC RBMX
HPRT1 IGBP1
HNRNPA2B1 SRP9
FBN1 PTPN5
HTN1 TNFSF9
KDR NCOA2
CYP2F1 GNB3
TAF1 SMA4
UBXN4 NARS
PUM2 UTP14C
TIAF1 NMT1
MOBKL1B CNBP
PSMC6 CCNG2
VPS72 RNF113A
NCAPD3 HMGA2
NCAPD3 AGER
BLVRB BSG
ATP5A1 CCT6A
SPCS2 ZNHIT3
SPCS2 CEP57
NIACR2 IL6
FECH EPB42
GCSH ETFA
PRMT5 CCT7
MARCH6 PUM2
ALAS2 GYPA
GNB3 THRA
CACNA1A TBX5
PTX3 PDE4C
MPP2 SIRPD
MPP2 IFNA21
CDH5 IFNA21
TSN LOC728849
PDE6B MYH6
PDE6B ADCYAP1
B4GALT1 IFI35
PLEK P4HB
TAF1 CD8B
LPCAT3 SLC17A2
ARHGEF2 TIMP3
UBE2V2 RRAGA
VBP1 RBBP7
L1CAM BCAT2
PMS2L11 CES2
PMS2L11 EFNA3
DYNLL1 POLR2G
C5orf13 MEF2A
TCEA1 MAPRE2
PCSK6 RNF113A
GLDC AKAP12
CST3 ITGB2
CCL2 HMGA2
NR2C1 CLCN5
ESD ATXN10
ZNHIT3 FNTA
KLK7 APOB
PARP1 DYNLL1
CSTA MAN2B1
TM9SF4 ASMT
TM9SF4 ATP5O
PUM2 CCT4
MOBKL1B LRPPRC
PUM1 NUP153
CCT5 DYNLL1
S100A11 FGL2
NCAPD3 CYP2C19
IFI44 EIF2AK2
PSMB2 FDPS
ATP5A1 NDUFS1
ANGPT1 TM9SF4
CHIC1 GFAP
HMGA2 NEFL
ITGB2 CFP
GRN IL13RA1
SPI1 RHOG
FOLR1 GNB3
FOLR1 ADCYAP1
LPCAT3 SLC30A3
MAP2K5 BBS9
SMARCD1 CES2
NEUROG1 MAP2K5
NEUROG1 ELAVL3
BCAT2 HERC2P3
PLD3 ALAS1
FEZ2 IARS
CHMP1A RNF113A
FABP3 REG1A
RENBP HMGA2
RENBP CCL22
TEC CCL22
C5orf13 POLR2G
ACP1 CCNG1
SRP9 COPS5
TAF7 PRPF18
FUT2 ZWINTAS
BNIP1 RNF113A
FLI1 KLRK1
LRPPRC PRKDC
TCF12 C5orf13
MUC1 TBX5
ZNF8 B4GALT1
HNRNPA2B1 TRA2B
CCL2 CCL22
CALCRL MYLPF
SAFB PNN
KLK7 ACOX2
CLK3 NCOR2
HNRNPF SP3
PTPRN NGFR
FEZ2 NR2C1
TUBGCP3 GCNT1
BNC1 ACVR1
SERPINA1 CST3
IFI30 FGL2
UBL4A C21orf33
UBXN4 PPP2R5E
PUM2 UBE2V2
PUM2 CBFB
DNASE1 PKLR
ADIPOQ ATP5O
RAD21 H3F3A
SKIV2L2 FLI1
NOLC1 EPRS
APEX1 CCT3
GCSH R3HDM1
HIST1H2BI HIST1H2BG
PRDX2 SPTA1
TOP2B MYB
GNB3 ATP6V0A1
KRT86 ADCYAP1
ZWINTAS CES2
PTPRU CES2
HMGA2 MYH6
MPP2 ADCYAP1
RBBP4 PRKDC
PAX8 THRA
SP3 TRIM22
TRD@ CYP2C19
HGF LAMP2
IRF2 SP3
THBS1 IL6
HBQ1 HBZ
ANXA1 CD63
CHRNG CYP2C19
AGER COL11A2
TRA2B KTN1
IQGAP2 ZNF146
NAE1 COX6C
TEC RNF113A
ACP1 COX11
ANK3 IFNA1
ZNF132 CDH5
SRP14 SUMO1
FARSA BCL2
UGP2 SRPK3
KCNJ4 CCL22
SSBP1 SSB
ACADM PTPN11
CTSS KYNU
LRPAP1 ALAS1
GALT TNXB
INHBB TULP1
IL8 CXCL3
CCL2 PTGDS
SNRPE YWHAQ
CALM2 H3F3A
CALCRL MPP2
FRG1 SNRPG
FRG1 SRP9
IMMT SSBP1
CACNA1S MED22
ZAP70 TRBV5-4
KDR NCOR2
IFI30 FCGR1A
SLC35A1 FNTA
WAPAL UBE2V2
KIAA0240 LOC728849
LHFPL2 GLDC
STXBP3 COMT
MCM7 H2AFX
MDH1 CBFB
CCT5 MRPL3
SPCS2 CCT6A
APEX1 MRPS27
PSMA4 CCT5
TYMS TUBB
PRMT5 COPS5
LOC729602 SPG7
ACVR1 CYP3A4
CHIC1 MYH6
PTPRU B4GALT1
TFE3 MAP1A
ZYX ITGB2
MPP2 ZWINTAS
TSN PRKDC
PPP1CC SNRPG
CSN3 NEFL
CYP2C19 SPRR2A
YWHAQ SET
EPRS PRKDC
HGF ACP5
IRF2 LOC728849
GABRA1 FANCC
COX6C SNRPF
BPGM IL8
SORL1 PTTG1IP
AGER HTR2C
EBNA1BP2 CCT3
EBNA1BP2 EPRS
GTF2I H3F3A
ARHGEF2 LPCAT3
NFATC1 CLCN1
RENBP BCAT2
SRPK3 CENPB
CCR9 GABRA1
SHFM1 SSB
BNIP1 IDS
PLAUR LYZ
TP53BP1 ZNF74
ADCYAP1 SPRR2A
GFAP PDE6B
ACADM PRKDC
DCK COPS5
ATP5J FABP5L7
PRKAR1A TSN
PRKAR1A PTPN11
ZNF8 TMEM106A
THRA CCL22
RB1 MEF2A
OASL AREGB
LGALS1 S100A4
GH2 CSN2
FGF4 PSG7
AOC2 CEACAM4
STAB1 PLCB2
ERH SRP9
LIMK2 BNIP1
MDH1 POLR2G
UBE4A KLRK1
SPCS2 TP53
SPCS2 ERH
APEX1 SPCS2
KTN1 RRAGA
HADH XPO1
GRM4 RNF113A
IL8 SPTA1
CD8B CYP2C19
TAF1 GNB3
TM9SF2 SPHAR
COPS5 RBMX
NEUROG1 ERCC4
BCAT2 PRKCG
RENBP MPP2
NAE1 YWHAQ
FXYD2 CD3D
APLP1 HMGA2
CLTCL1 MED22
SHFM1 CCNG1
EIF3I PHB2
NMI CLNS1A
BCL2A1 NINJ1
JUNB ZFP36
CPA2 KRT31
PRM2 PDE1C
TIMP3 RNF113A
GTF2A2 BCL2
ANK3 GRM3
ATP5G3 SNRPF
UGP2 MED22
CD79B TCL1A
FCGR1A LGALS2
DCK DYNLL1
HPRT1 UBE2A
HNRNPA2B1 DYNLL1
HNRNPA2B1 ACADM
GZMA ADARB1
CALCRL C6
ZNHIT3 ACADM
SLC10A1 TUB
KDR CLK3
IFI30 GRN
UBXN4 HNRNPK
MOBKL1B SRP9
PARP4 CSTF3
STXBP3 PMS1
MDH1 SNRPE
PPWD1 RBM25
E2F3 PHF3
NCAPD3 PAX6
MOBP HMGA2
R3HDM1 NAE1
RAD23B WAPAL
ATP5A1 CCT5
CD164 UTP14C
ANXA2 LGALS1
CYP3A4 TBX5
PRMT5 CCT3
DPM1 CCT6A
DPM1 CCT8
VRK1 SPCS2
XK HBB
RING1 CYP2C19
GNB3 REG1A
FEV IFNA21
HMGA2 DAZ2
HMGA2 SPRR1A
SLC29A2 FANCC
GDF5 CYP2C19
CDH5 CCL22
TSN TRIM22
PAX8 IFNA21
TCF7 FDPS
THRA RNF113A
CKS1B TOP2A
TCP1 RRAGA
GABRA1 RNF113A
SORL1 ZNF146
MAP2K5 HMGA2
SMARCD1 DRG2
SRPK3 MAP3K10
MEF2A TCF3
PRKDC H3F3A
PICALM INHBA
PICALM JARID2
CDK4 CCT4
NMI FNTA
TMEM106A HMGA2
SRP9 PPP1CC
FUT2 GNB3
GHRHR GNB3
GHRHR REG1A
PTP4A2 CD3E
HBB SLC6A8
IER3 SOD2
C11orf74 FLI1
PAX6 LPCAT3
LRPPRC HDAC2
ACADM EPRS
ACADM FNTA
CSNK2A2 LPCAT3
PRKAR1A LOC728849
ZNF8 FMOD
CCL2 PMS2L11
THRA AVPR1B
SNRPE SUMO1
GRIN2C HMGA2
SFRS7 TRA2B
TSPO HCK
TUBGCP3 FLI1
FNTA SMARCA2
SLC2A1 GYPA
MMP9 LCN2
SLC35A1 NARS
UTP14C FLI1
TM9SF4 MAN2A2
DNASE1 CLK3
MOBKL1B TAF7
MOBKL1B TCEA1
MOBKL1B UBXN4
FAM120A TMEM131
PSMC6 UBXN4
STXBP3 FARSA
UBE4A UBE2V2
ZRSR2 TULP1
CEP57 CCT6A
S100A11 CTSH
RAD21 TCEA1
PSMB7 SNRPE
EIF4A2 TRA2B
TOMM20 SFRS5
PSMA4 HDAC2
PSMA4 ATP5A1
PSMA3 APEX1
MADD CYP2C19
ATP6V0A1 ADCYAP1
RBMX ATXN10
XPO1 CALM2
SP3 RBMX
CYP11B2 PKLR
AKR1B1 PSMA6
HLA-DOB CDH5
MAPK1IP1L HIF1A
TULP1 MAP3K10
GTF2I SP3
NINJ1 SOD2
LPCAT3 NFIC
NEUROG1 IFI35
SCNN1G CST4
SQSTM1 CD63
CCR9 ADCYAP1
CCT4 MEF2A
C5orf13 KLRK1
SRP9 CCT4
ST14 PAX8
HLA-DMB HLA-DPB1
TIMP3 GABRA1
GTF2A2 PTTG1IP
PMS1 ZNF146
ADCYAP1 FANCC
NFE2 KIT
ACADM MRPS31
PCSK6 REG1A
PLCG1 IDS
PRLR ANK3
CCL5 LRPAP1
S100A8 MNDA
ZNHIT3 SP3
ZNHIT3 LRPPRC
OASL NAMPT
CACNB3 TBX5
CBFB XPO1
RFC5 UGP2
IFI30 VCAN
BCLAF1 DYRK1A
PSMC6 MOBKL1B
STXBP3 C12orf24
IKBKE MYLPF
SKIV2L2 DYNLL1
RAD23B TCEA1
PSMC2 ACP1
NIACR2 PDE4C
DPM1 ZNHIT3
ATP6V0A1 THRA
XK GYPE
NUP153 GOLGA4
KTN1 IARS
PTPRU ATP6V0A1
CYP2C19 AVPR1B
CST4 HADHB
CST4 IFNA21
TAF1 IFI35
CHRNG CHRNE
MCHR1 GSTT1
TRA2B RRAGA
SMARCD3 S100A7
COPS5 XPO1
FH PSMA5
YWHAE RBMX
RENBP CTAG1B
FXYD2 CR2
CCR9 TRD@
PMS2L11 RENBP
CCT4 MRPS31
NDUFA12 COX6C
DHRS2 RNF113A
PTPN5 CDH5
ST14 MYH6
IL8RB CYP2C19
ILF2 YWHAQ
ATP5G3 NDUFA12
FMOD FUT2
TNFSF9 ELN
PDE4A CST4
U2AF1 TCP1
LRPPRC COPS5
ACADM PSMA5
MVK HMGA2
FCGR1A CFP
CSNK2A2 TAF1
CSNK2A2 COL11A2
TNFRSF1B IFNGR1
CR2 LCK
ICAM1 CCL4
NR2C1 FAS
GAST NCOA2
DNTT PSMB9
FRG1 SNRPE
SFRS7 LOC728849
AVPR1B RNF113A
FNTA PRKDC
MMP9 MMP8
COL11A1 PCSK6
UTP14C TUBGCP3
DNASE1 SKIV2L
DNASE1 KLK7
NELL2 CYP2C19
PARK7 CCT4
ZRSR2 KDR
CCT5 DDX1
IARS H3F3A
RAD23B CBFB
ATP5A1 YWHAE
ATP5A1 HNRNPF
ATP5A1 R3HDM1
CCT8 SPCS2
POU2AF1 CD24
BCL2L1 ALAS2
BCL2L1 SLC6A8
RPL41 WNT2B
CHIC1 FANCC
ZWINTAS EFNA3
MED22 APOB
NACA UQCRB
CSN3 ABAT
CYP2C19 HMGB2
CYP2C19 NNAT
GABRA1 CYP2C19
TAF1 TRD@
SDCBP IFNGR1
COPS5 SFRS2
UBE2V2 PRKDC
C11orf58 CCT2
PTPN5 PAX8
PDIA2 MPP2
IL8RB RNF113A
UGP2 GSTT1
DIO3 ACOX2
PLCB2 ATP5O
LRPPRC GCNT1
NAP1L1 UQCRB
PCSK6 TIMP3
PSMA1 SAP18
NCL CCT4
INHBB APOB
XRCC5 SRP9
CTSA ITGB2
IFI35 PLGLB2
HPGD GNLY
GRIN2C DHRS2
KLK7 DAZL
GNA13 UBE2D3
CBFB CAPRIN1
CBFB TCF12
DHX9 H3F3A
GBE1 IMMT
PWP1 NCL
HNRNPM NAE1
SLC2A1 UROD
SERPINA1 S100A4
IFI30 FBP1
CSTA S100A4
CSTA CST3
WAPAL XPO1
PUM2 PRKDC
MOBKL1B C11orf58
HMGB1 SRP9
UBE4A COPS5
CLTC AKAP12
APEX1 ZNHIT3
PRKCD ZYX
GCSH NAP1L1
PRMT5 FNTA
RBMX CAPRIN1
PTPRU KCNJ4
HMGA2 CST4
SLC29A2 TIMP3
CCNG1 BTF3
RBBP4 MCM3
HNRNPK RB1CC1
CD8B HMGA2
CD8B CCL22
TAF1 CES2
H3F3A MUC1
CENPB MBP
EGF CASP8
MEN1 ADSL
TULP1 NCOA2
LPCAT3 HLA-DOB
ERCC4 ADCYAP1
BCAT2 KRT32
POLR2G MYL6B
IQGAP2 MPV17
NAE1 KRT10
PPP2R5C ARHGEF6
DYNLL1 PSMA5
NMI C12orf24
NR0B1 SPRR1A
HDAC2 KTN1
TM4SF4 FAS
SELPLG GPSM3
GHRHR MAP2K5
SCP2 SHFM1
SRPK1 HDAC2
HSD17B3 AQP1
GFAP CST4
FLI1 MRPS31
PLCB2 TYK2
ACADM C5orf13
NAP1L1 SHFM1
CCL2 RENBP
DEFA3 LTF
RRAS LGALS2
RBM25 SAFB
KLK7 TBX5
HNRNPF UBE2V2
PTPRN CES2
PCDH1 FMOD
FNTA CALM2
UQCRC2 IK
IFI30 CTSH
CSTA CTSA
PUM2 PTPN11
FAM120A PUM2
DGCR2 DNASE1
MDH1 EIF2S2
UBE4A FLI1
VPS72 CSTF3
RNASE4 PCSK6
SAA1 MVK
NCAPD3 ARHGEF2
SKIV2L2 MRPS31
ATP5A1 PPP1CC
ATP5A1 IARS
SPCS2 HDAC2
APEX1 FABP5L7
PSMA4 DDX1
PSMA4 FABP5L7
FECH TFRC
SIRPD ADAM15
ZWINTAS RNF113A
PTPRU GNB3
NSMAF LAMP2
HMGA2 ZNF117
SLC29A2 PDE6B
SLC29A2 CYP2C19
ARCN1 RBMX
DRG2 MPP2
GRM3 CASP8
TPR NSMAF
PRKCA PTPRU
IRF2 BCL2
IRF2 FNTA
CD8B MPP2
NFIC IFNA21
TAF1 FANCC
EBNA1BP2 IARS
TULP1 MED22
TM9SF2 N4BP2L1
C12orf24 IARS
MCHR1 ACOX2
APLP1 MPP2
CCR9 SMARCD1
DYNLL1 FNTA
NMI ZNF146
TMEM106A BBS9
SRP9 XPO1
BNIP1 TEF
SNRPD2 COX7C
PTP4A2 TCF7
ASMT GP2
ATP5G3 ATP5F1
KCNMA1 LPCAT3
NONO ILF2
NAMPT IL1B
ZNF22 SRP9
HMBS SELENBP1
ACADM GTF2I
MVK TIMP3
PBX1 FMOD
TCEA1 COX11
TGFBI CX3CR1
CLU ALAS1
CTSD ITGB2
ATP5J SSBP1
PRKAR1A LRPPRC
NCF2 MNDA
PTX3 ACSL1
XRCC5 NCL
BCL2 LOC728849
IMMT DYNLL1
PPARG NEFL
KLK7 FXYD3
CCT6A KPNB1
CBFB ATXN10
ZAP70 CYFIP2
HNRNPM YWHAQ
BPI PRTN3
COL11A1 BBS9
PPP2CB LOC728849
GH2 SPRR1A
UTP14C SAFB
PUM2 CTDSP2
ERH LRPPRC
ZNF638 MRPS31
BCLAF1 SFPQ
DGCR2 GOLGA2
MDH1 PARK7
METAP1 WAPAL
S100A11 CX3CR1
S100A11 TGFBI
R3HDM1 SHFM1
ATP5A1 FXR1
SPCS2 ZNF638
GCSH ATP5C1
CYP3A4 SMA4
CDC7 SRPK1
ATP6V0A1 B4GALT1
TNFRSF17 CCL22
GNB3 FANCC
SLC17A2 RNF113A
ACOX2 GSTT1
SLC29A2 ADCYAP1
HTR2C FANCC
CDH5 ATAD4
CDH5 KRT32
PAX8 CES2
SOD2 CCL3
TAF1 IFNA21
HMGN4 ATXN10
AGER HMGA2
BBS9 TAF1
ANKRD46 LOC728849
SMARCD3 CCND1
PRPF18 SFRS2
IQGAP2 SORL1
SERINC3 GTF2I
TEF CYP2C19
CLTCL1 PDX1
COL11A2 HMGB2
SLC18A1 BCAT2
CCT4 HMGN4
SELENBP1 GYPA
PAPPA HLA-C
SRP9 C11orf58
CSTF3 TTC1
SNRPD3 POLR2G
TCEA1 HDAC2
CPB1 ZNF117
XRCC5 ACLY
RPLP1 RPL18A
PPP2R5E NAE1
CD1D MNDA
PTPRN CDH5
GH2 GHRHR
AOC2 COL11A1
TMEM131 NARS
ERH SNRPD1
ZCCHC11 NARS
MOBKL1B ZNHIT3
PSMC6 GNG10
S100A11 KYNU
NCAPD3 SLC18A1
PSMB2 PPIA
BLVRB HBQ1
ATP5A1 SCP2
APEX1 ACADM
PSMA4 GNG10
PRMT5 PUM2
C18orf1 TCF3
VRK1 LOC728849
VRK1 PPP2CB
ATP6V0A1 FANCC
BAT1 SPG7
PCBP1 HNRNPC
CDH5 CHIC1
CDH5 COL11A2
BSG STOM
CST4 ADRB3
PPIA ATP5F1
LDHB SET
CD8B SLC2A4
HLA-DOB CHIC1
CTDSP2 MRPS31
TM9SF2 SORL1
PTPN11 HMGN4
LPCAT3 CST4
NEUROG1 MPP2
RENBP GNB3
CCR9 NEUROG1
GNG10 LOC728849
SRP9 IARS
GTF2A2 LAMP2
SRP14 NDUFA4
FMOD TAF1
ZNF22 ATXN10
LRPPRC SFRS2
ACADM C11orf58
HBG1 NEFL
MVK AGER
DRD1 CDH5
TCF12 MEF2A
TCEA1 U2AF1
PCSK6 ADCYAP1
C1QBP CCT3
DCK PAFAH1B1
PTX3 GRN
PTX3 PLEK
XRCC5 ATXN10
ZNF8 ADCYAP1
CCL2 NFIC
ICAM1 IL1RN
UQCRB ADCYAP1
MYLPF BCAT2
MYLPF BNIP1
CALCRL CDH5
GRIN2C MPP2
FRG1 FXR1
SAFB SFRS5
IMMT XPO1
RB1 TCF12
CCT6A HNRNPA2B1
GNA13 CSNK1D
CFB PMS2L11
GOLGA2 GAST
PARP1 FLI1
WAPAL CNBP
PUM2 C12orf24
PUM2 DCK
ERH DCK
LIMK2 CSNK2A2
DNASE1 H3F3A
NELL2 RNF113A
NELL2 CCL22
NELL2 TIMP3
PARK7 ECH1
MDH1 SSBP1
NCAPD3 POFUT1
IARS SSB
R3HDM1 NAP1L1
NOLC1 C5orf13
ATP5C1 SNRPE
APEX1 SKIV2L2
NIACR2 CCL4
PSMA4 ZNHIT3
PRMT5 NMT1
AQP7 FEZ2
NACA SSB
CDH5 THRA
CDH5 AVPR1B
CCNG1 UQCRB
FANCC SPRR1A
CSN3 CST4
TPR ZNF146
DEFA4 SLPI
CYP2C19 MICB
HLA-DMA HLA-DQB1
CST4 NTRK2
CD8B IFNA21
CD14 HCK
PLEK LMNA
P4HB ALAS1
EGF IFNA1
TULP1 INHA
NMT1 MEF2A
GTF2I PTPN11
GPER PTPRU
LPCAT3 PDE6B
ARHGEF2 CYP2C19
SMARCD1 ADCYAP1
IDS CTAG1B
RGPD8 MAL
PRPF18 YWHAQ
TDG PTPN11
TTC1 RBBP8
PDE1C MAP3K10
C5orf13 LOC90925
C5orf13 CCT4
ID4 IGF2
NNAT FABP3
BNIP1 HMGA2
BNIP1 PMS2L11
NFE2 HGF
DEFA5 TEF
ACADM ACLY
CTSS FGL2
TCF12 RBBP4
TCEA1 SUMO1
S100A4 HCK
PCSK6 PTPRU
COL14A1 CLCN1
NDUFB7 H3F3A
XRCC5 CCT4
CST3 GRN
CCL2 ADAM15
GMPR NKX2-5
RASA1 MRPS22
NR2C1 TGFA
APOB CACNB3
PPP2R5E SFRS2
TMED10 XRCC5
CBFB FDFT1
SERPINA1 PSAP
ATP6V1C1 PLA2G4A
BPI BTN2A1
GH2 HMGA2
PUM2 MRPS31
PUM2 ZNHIT3
TIAF1 LOC728849
MOBKL1B TRA2B
FAM120A CBFB
RRP1B UBL4A
ARHGEF7 E2F5
UBE4A EIF2S1
ZRSR2 MED22
ZRSR2 F13B
PUM1 KIAA0174
SNRK SFRS5
METAP1 NARS
E2F3 STXBP3
SAA1 HMGA2
ADAM11 MED22
MORF4L2 TCP1
PTDSS1 ACP5
CD302 GLB1
SPCS2 LOC728849
APEX1 PRKAR1A
PSMA4 EBNA1BP2
PSMA2 PSMB7
DPM1 PRDX6
IFI44L XAF1
ATP6V0A1 COL11A2
ATP6V0A1 GFAP
P2RY1 SMA4
XK GYPB
ZWINTAS THRA
ZWINTAS AVPR1B
NSMAF DDX18
ACOX2 DAZL
UNG MCM3
GDF5 HMGA2
TSN DDX18
IL8 NEFL
SMARCA2 IARS
FANCC IFNA21
TPR TXNRD1
COX7C PPP1CC
IRF2 GTF2E1
HMGN2 TUBB
HBQ1 PRDX2
SLC30A3 REG1A
ARHGEF2 CCL22
ARHGEF2 GFAP
MCHR1 APOB
TRA2B IARS
RENBP ADAM15
APLP1 PRKCG
MAMLD1 TAF1
CLTCL1 NCBP1
PDE1C MED22
CCT4 C21orf33
PPP2R5C MSH6
DYNLL1 SP3
NMI ADSS
DHRS2 MPP2
BCL2A1 SAT1
TMEM106A ZWINTAS
TIMP3 REG1A
ANK3 ACVR1
SLC5A2 PMS2L11
FABP5L7 TCP1
FABP5L7 COPS5
FABP5L7 HDAC2
C1QBP NME1
HPRT1 HTATSF1
GYPE HBB
SNRPB2 SNRPE
SSR1 PTPN11
SFRS7 CALM2
ZNHIT3 PRKAR1A
KLK7 SKIV2L
UQCRFS1 HNRNPK
CBFB HADH
UBA7 TARBP1
PUM2 NMT1
LIMK2 CEACAM4
NELL2 GHRHR
NELL2 AVPR1B
NELL2 CYP2F1
FAM120A ACADM
PSMC6 LOC728849
DOC2B GOLGA2
STXBP1 LPCAT3
MDH1 PSMA5
UBE4A NAP1L4
DNA2 MAP3K10
NCAPD3 RNF113A
PTDSS1 COMT
SPCS2 SP3
SPCS2 XRCC5
PIGF IARS
PSMA4 UBE2V2
CYP3A4 HTR2C
AQP3 CYP2C19
SLC17A2 CYP2C19
SIRPD TIMP3
RNF113A IFNA21
PTPRU SLC17A2
PTPRU FANCC
PTPRU FABP3
MPP2 HADHB
CDH5 ERCC4
PAX8 CCL22
FDFT1 RBBP4
CHRNE GNB3
CYP2C19 HADHB
MCM3 TUBB
CST4 NEFL
EPRS IARS
ITGA6 IGF2
COX7C ATP5F1
GTF2I FNTA
LPCAT3 HMGB2
LPCAT3 PAX8
MAP2K5 SLC30A3
IDS SLC30A3
NEUROG1 KRT86
CCR9 DRG2
CCR9 LPCAT3
AANAT MPP2
NDUFA12 ATP5F1
GNG11 AP1B1
ID4 E2F5
EIF2S1 CCT4
ACP1 KRT10
TMEM106A TRD@
AIMP1 SAP18
DCAF8 SNRNP70
FMOD RNF113A
FMOD HMGA2
UGP2 APOB
ADCYAP1 CCL22
FLI1 DYNLL1
FLI1 ID4
FPGS CDK9
ACADM ATXN10
PCSK6 CHIC1
DCK KTN1
DCK TSN
NFKB1 NINJ1
ATP5J VBP1
PTX3 VCAN
ZNF8 CYP2C19
THRA IFNA21
SNRPE ATP5G3
UROD SELENBP1
TUBGCP3 NARS
ZAP70 CD3E
CD247 TCF7
ATP2B1 PLEK
IFI30 ITGB2
SNRPD1 SFRS2
CYP2E1 EGF
SLC35A1 GNG10
MRPS27 LRPPRC
TMEM131 PRKAR1A
FAM3C SERPINI1
PUM2 SLC35A1
KIAA0240 XPO1
KIAA0240 PRKDC
TATDN2 PSMA1
MOBKL1B LOC728849
DOC2B MED22
ARHGEF7 SFRS5
MDH1 SNRPD3
MDH1 XRCC5
SAA1 IFNA21
NCAPD3 SLC10A1
SKIV2L2 PRKAR1A
RNASE1 RUNX1T1
R3HDM1 SUMO1
NOLC1 UBE2V2
ATP5A1 UBE2V2
ATP5A1 FAM120A
PSMA4 LOC728849
ATP6V0A1 GABRA1
PTTG1IP LAMP2
PRKCG CST4
PTPRU ATAD4
HMGA2 FABP3
KRT32 TNXB
MPP2 GFAP
IL8 CA2
TPR DDX18
ITGA6 APP
LDHB SNRPF
COX6C SNRPG
FOLR1 RNF113A
MAP2K5 PTPRU
MAP2K5 KRT31
COPS5 NARS
UBE2V2 MRPS31
FEZ2 SSB
CHMP1A IDS
YWHAE PRKDC
C11orf58 HMGN4
FXYD2 TCF7
APLP1 CSN3
CCR9 TIMP3
KLF6 JUND
CCT4 RBMX
DYNLL1 CSE1L
HDAC2 PPP2CB
MR1 APLP1
FUT2 LPCAT3
BNIP1 CHIC1
TIMP3 HMGA2
TIMP3 COL11A2
TIMP3 IFNA21
UGP2 NCOR2
CD4 IFI35
ACADM FDFT1
GCK PMS2L11
SMARCA1 TAF1
FGFR2 IFI35
TCEA1 UBE2V2
CD72 BLK
ALDH1A1 SEPT5
XRCC5 SFRS2
CD2 CHI3L2
PPP2R5E DDX5
IMMT DDX1
SLC16A1 TTC1
TSPO CFP
GOLGA2 UGP2
DARS NARS
DARS SHFM1
SNRPD1 CCT4
GH2 LPCAT3
UBXN4 TCP1
WAPAL H3F3A
WAPAL COPS5
WAPAL SRP9
DNASE1 PAPPA
DNASE1 APOB
NELL2 GNB3
NELL2 CDH5
PSMC6 SSB
PARK7 COX5B
MDH1 SNRPF
MDH1 FAM120A
CEP57 WAPAL
AQP2 ADAM15
PTGS2 CXCL2
ATP5A1 FNTA
PSMD6 GARS
APEX1 UBE2V2
PSMA4 APEX1
VRK1 CCT8
MRPS31 MEF2A
RBMX CALM2
RNF113A PLGLB2
PTPRU FEV
NSMAF HGF
CHD4 MEF2A
SLC29A2 RNF113A
MPP2 CALML3
TRIM22 FNTA
CDH5 ATP6V0A1
CDH5 PRKCG
CCNG1 SSB
MRPS22 FNTA
FANCC ZNF37A
CRKL F13B
LTF HP
COX6C MAPRE2
MRPL3 DDX1
COX4I1 ATP5F1
BTN2A2 TAF1
AGER AVPR1B
BBS9 KRT86
PIP4K2B HCG8
TULP1 DAZL
GPA33 GLIPR1
NARS MRPS22
PLD3 CCL23
VBP1 SLC25A5
PRPF18 HNRNPK
CCR9 CDO1
SHFM1 PPP1CC
CDC16 GUCY1A3
PTP4A2 CD2
IL8RB ADCYAP1
FMOD GNB3
TNFSF9 CSDC2
ADCYAP1 HMGB2
ADCYAP1 MYH6
PROL1 TULP1
PROL1 PDE1C
KCNJ4 ADCYAP1
GFAP ADCYAP1
SSBP1 NME1
CCND3 PSMA6
MVK GFAP
LGALS2 CSF1R
ADH5 SRPK1
PCSK6 IDS
GP9 BTG2
SFRS11 ANKRD36B
DCK TAF7
BAT3 CTDSP2
PRKAR1A XPO1
FCER1G GRN
GYPE MYL4
DEFA3 CAMP
SNRPE COX11
BCL2 CALM2
SFRS7 PRKAR1A
TMED10 PAFAH1B1
ITGA8 BBS9
TSPO GRN
CBFB HMGN4
CRYZ IRF2
RFC5 F13B
RPL37A RPLP1
REG1A HMGB2
DARS SNRPE
LAMP1 TMED10
CYP2E1 ANK3
CEACAM8 MMP8
SLC35A1 PRKAR1A
PUM2 C11orf58
FAM120A NDUFS1
FAM120A GLUD1
FAM120A CALM2
DGCR2 PKLR
DOC2B GAST
VPS72 B4GALT1
PPWD1 ZNF638
RAD21 HCFC1
PSMB7 COX7A2
SAA1 GHRHR
DDOST PGD
SKIV2L2 RB1
MOBP IFNA21
ACAP2 DCUN1D4
SPCS2 COPS5
CD164 CLTC
PSMA4 PSMB3
PSMA3 UBE2N
ARPC1B IFI30
RAB11A MEF2A
SIRPD AVPR1B
XAF1 EIF2AK2
HCG8 CHIC1
HAGH ALAS2
KRT31 CYP2C19
MPP2 PSD
MPP2 MYH6
GDF5 RNF113A
CDH5 TFE3
SP3 MEF2A
CSN3 ZNF117
CD63 ALAS1
CD6 LCK
ATP5F1 HNRNPC
CCND1 ACOX2
COX7A2 COX7C
GABRA1 SPRR2A
TAF1 NFIC
H3F3A DAZL
CHRNG RNF113A
HMGN4 TCP1
MAP2K5 MPP2
SMARCD3 HLA-C
COPS5 TSN
COPS5 TRA2B
ASNA1 TBX5
PRPF18 MAPRE2
C11orf58 TSN
SCNN1G LPCAT3
TEF REG1A
PMS2L11 PTPRU
PMS2L11 AANAT
PMS2L11 REG1A
TARBP1 OGT
CCT4 CCT7
PPP2R5C IRF2
SLC6A8 CTSE
TEC HMGA2
SRP9 NARS
SRP9 POLR2G
SRP9 SHFM1
PDIA2 HTR2C
TAF7 GLRX
GHRHR CDH5
PRM2 MAP3K10
FOXF2 FAS
FOXF1 ACVR1
MLH1 ZNF146
FMOD PTPRU
GFAP HMGA2
GCK CCL22
DRD1 IDS
TCEA1 COX6C
TCEA1 VBP1
UBE2A ANKRD46
CSNK2A2 TIMP3
FCER1G FBP1
EIF2S2 UBE2V2
HNRNPA2B1 UBE2V2
CST3 S100A4
CST3 APLP2
RASA1 ATR
CALCRL NEFL
FRG1 YWHAQ
IMMT PRKDC
ZNHIT3 HMGN4
ZNHIT3 POLR2G
ZNHIT3 SSBP1
RBM25 ATR
OASL IL1RN
SLC16A1 TMEM106A
HCFC1 KPNB1
PTPRN GNB3
GBE1 CD58
KDR RFC5
BNC1 FAS
DARS MRPL3
COL11A1 TAF1
UBL4A MSH2
CYP2F1 CYP2C19
GCM1 MAP3K10
STAB1 CPT1B
PUM2 TRIM22
PUM2 H3F3A
PUM2 WAPAL
LIMK2 AVPR1B
MOBKL1B RRAGA
FAM120A PRKAR1A
STXBP1 NELL2
MDH1 ATP5F1
TLK1 GNG10
METAP1 XPO1
METAP1 ZNF146
RANBP2 PUM1
SAA1 LPCAT3
SPCS2 MEF2A
CCT8 NOLC1
APEX1 HDAC2
APEX1 PUM2
FGL2 DPYD
CES2 PDE4A
FEV ERCC4
FEV AVPR1B
XPO1 RRAGA
HMGA2 HADHB
CLNS1A NSMAF
TSN BCL2
RBBP4 DHPS
TGFA SMA4
PAX8 ATP6V0A1
HLA-DMA HLA-DQA1
PRKCA CDH5
SPI1 ITGB2
HSP90AA1 TCP1
THBS1 ICAM1
H3F3A PRKCB
HLA-DPA1 CD74
APOC3 RNF113A
COX10 LYST
COX11 CNBP
ARHGEF2 FANCC
SMARCD1 PTPRU
ASNA1 TULP1
APLP1 ERCC4
APLP1 BCAT2
SLC18A1 CDH5
DYNLL1 CCT3
DYNLL1 IARS
NMI SP3
HDAC2 SRP54
TMEM106A RENBP
SRP9 PRKDC
GHRHR LPCAT3
ANK3 CASP8
TNFSF9 FAS
ADCYAP1 NNAT
PROL1 MED22
KCNJ4 RNF113A
LRPPRC TDG
LRPPRC FLI1
CCND3 EIF3F
ACADM PSMD14
ACADM HAX1
SMARCA1 ADCYAP1
TCEA1 YWHAQ
PCSK6 LPCAT3
PSMA1 YWHAQ
TNNC1 TMEM106A
CD81 MSH6
TIMP2 ITGAX
NCF2 FGL2
XRCC5 C5orf13
ZNF8 KRT31
HNRNPA2B1 CCT4
CAPN2 GRN
CTSA GRN
MYLPF HMGA2
MYLPF MPP2
ATP5B NCL
CALM2 LBR
TRBV5-4 CD3E
CALCRL GABRA1
CALCRL ADCYAP1
SFRS7 GCNT1
TUBGCP3 CBLB
PSMC1 TCEB1
DARS FNTA
PARP1 CCT4
SP1 ZWINTAS
SP1 CSN3
SP1 CYP2C19
PSAP ITGB2
SLC35A1 PAFAH1B1
UTP14C CTDSP2
ERH FABP5L7
NELL2 AOC2
PSMC6 RRAGA
MDH1 ATP5G3
MDH1 CALM2
METAP1 STXBP3
RANBP2 BCLAF1
PITPNB TSNAX
NCAPD3 TIMP3
MGAT5 B4GALT1
HADHB N4BP2L1
CD302 ITGB2
SPCS2 CSE1L
NIACR2 IL1B
PSMA4 ATP5J
PTTG1IP HGF
CES2 TEC
NUP88 TOP2B
PSD FANCC
MPP2 CLCN1
MPP2 SLC29A2
NACA RPS7
ZNF146 XPO1
PAX8 CYP2C19
SP3 RRAGA
CHRNE HMGA2
SLC7A1 C12orf32
CHRND EFNA3
TAF1 SLC17A2
TAF1 CSN3
CSF1R CFP
HLA-DPA1 HLA-DQB1
TFRC ALAS2
AGER ATP6V0A1
BBS9 GNB3
EBNA1BP2 DDX1
LPCAT3 THRA
IDS GFAP
ERCC4 RNF113A
NEUROG1 COL11A2
UBE2V2 CALM2
LTC4S LMNA
MEF2A LOC728849
APLP1 TAF1
SQSTM1 UPP1
CCR9 SPRR2A
CCR9 RENBP
SLC18A1 CCL22
CSE1L CCT4
PAPPA APOB
BNIP1 DHRS2
GTF2A2 SORL1
GTF2A2 GLIPR1
GTF2A2 LBR
ATP5G3 COX7A2
MSH2 POLR2G
UGP2 HLA-C
INA CCR9
FLI1 GLRX
AZU1 ELANE
SSBP1 EBNA1BP2
PAX6 TUB
LRPPRC MRPS31
TNFAIP2 VCAN
MVK S100A9
DRD1 BNIP1
ATP6V0C ZYX
FCER1G LST1
ALDH1A1 GYPB
XRCC5 RBMX
ZNF8 HMGA2
ZNF8 TAF1
SNRPE COX7A2
IMMT RBBP4
SFRS7 MRPS31
SFRS7 FLI1
PTGES3 ADSS
CRYZ IMMT
HTN3 PSG7
ZAP70 CD2
SLC2A1 ALAS2
SP1 SLC14A2
WAPAL LRPPRC
WAPAL ZNHIT3
TMEM131 UBE2V2
ERH LOC728849
NELL2 DEFA5
FAM120A IMMT
FAM120A IARS
RRP1B LOC728849
SDC4 PLAUR
PSMC6 TAF7
STXBP3 NMI
VPS72 TTC1
DNA2 MPP2
S100A11 CSTA
AQP2 CSN3
SKIV2L2 MEF2A
MOBP PTGIS
ADAM8 TNFAIP2
R3HDM1 SNRPE
CLTC MPPED2
GLO1 TCEA1
PRMT5 KLRK1
DPM1 TAF7
C4orf10 MAP3K10
RBMX DDB1
CHIC1 COL11A2
FEV CCL22
KRT86 RNF113A
PTPRU IFI35
DGCR6 GFAP
CLNS1A PTTG1IP
KRT35 KCNJ4
SNRPF SNRPB
MAN1A1 KIT
PPP1CC SNRPF
PPP1CC SUMO1
RBBP7 SMC1A
DDX1 CCT3
TGFA ACVR1
HERC2P3 AVPR1B
CYP2C19 PCK1
TRD@ FABP3
GABRA1 CCL22
HLA-DOB TAF1
TULP1 PKLR
PTPN11 SP3
NARS IARS
FOLR1 PTPRU
LPCAT3 SLC29A2
PHB2 FOLR1
SMARCD1 FOLR1
NEUROG1 NFIC
NEUROG1 FGFR2
UBE2V2 KTN1
PLD3 ANXA1
KYNU CFP
APLP1 HTR2C
TEF HMGA2
COL11A2 MYH6
SELPLG LST1
RPS29 EEF1A1
SCP2 PPP1CC
NAMPT IL6
IER3 NAMPT
ACADM SFRS2
GCK SIRPD
CPB1 CDH5
FCGR1A S100A4
NCL RBMX
CSNK2A2 SLC29A2
CSNK2A2 MAP2K5
ITGA2B FCER1A
NDUFB7 HLA-C
PRKAR1A ARCN1
AREGB CXCL2
SNRPE SSB
IFIT2 CCL3
ESD RBMX
PPP2R5E U2AF1
IMMT XRCC5
ZNHIT3 IMMT
RBM25 DCAF8
ITGA8 CPA2
CCT6A SAFB
CBFB DYNLL1
ATF3 TSC22D1
ACSL1 LYZ
COL11A1 ITGA8
CYP2E1 CLCN5
WAPAL GCNT1
TMEM131 SLC35A1
ERH ZNHIT3
ZNF638 NARS
NELL2 LPCAT3
BCLAF1 RBM3
STXBP3 LAMP2
MDH1 DARS
CCT5 EPRS
METAP1 IARS
PTGIS PTPRN
RCOR1 UBXN4
SKIV2L2 EPRS
SKIV2L2 FEZ2
NOLC1 DDX1
ADAM11 APOB
FGF9 ADARB1
ATP5A1 EPRS
SPCS2 SNRPD1
PSMA4 POLR2G
TYMS MCM3
CDC7 GINS1
MADD MYH6
VRK1 CDC7
GSTT1 TBX5
PRKCG HMGA2
POU5F1 RNF113A
CES2 FANCC
CES2 ERCC4
XPO1 FEZ2
TFE3 FANCC
NSMAF EIF3A
MAPRE2 H3F3A
CDKL5 PDE6B
KRT31 CES2
MPP2 KRT32
MPP2 SFTPA1B
TRIM22 XPO1
CDH5 PDE6B
RBBP4 ATXN10
HERC2P3 CES2
CSN3 CCL22
CYP2C19 POU5F1
IRF2 IARS
TAF1 KCNJ4
CTAG1B HMGA2
PIP4K2B TAF1
SLC30A3 ATP6V0A1
MAP2K5 GNB3
MAP2K5 CES2
MAP2K5 LPCAT3
BCAT2 PIP5K1A
BCAT2 AVPR1B
NFATC1 KRT32
ADAM15 AVPR1B
SLC18A1 ZNF117
DYNLL1 CALM2
NMI NSMAF
BCL2A1 ACSL1
TMEM106A KRT86
PTP4A2 RGPD8
FOXF1 SMA4
ASMT MARS
KCNMA1 RNF113A
NONO YWHAQ
SSBP1 PPP1CC
S100A7 TBX5
CFP CEBPD
PCSK6 TEF
ZNF117 IFNA21
XRCC5 ADH5
EIF2S2 COPS5
CCL2 SIRPD
HOXA5 HOXA9
PDGFRA AKAP12
SNRPE NACA
SNRPE SCP2
SLC2A4 CCL22
APOB MMP14
NGFR HMGA2
PPP2R5E TCP1
CALCRL FEV
CALCRL ZWINTAS
CALCRL RENBP
RB1 C5orf13
ZNHIT3 COPS5
ITGA8 KCNA6
SLC16A1 RNF113A
SLC16A1 HCG8
CCT6A CCT4
FNTA COMT
FNTA BCL2
ZAP70 LCK
KDR GAST
CYP2F1 ZWINTAS
PUM2 NARS
PUM2 MEF2A
DGCR2 DAZL
DGCR2 SRPK3
PSMC6 PTPN11
DOC2B DGCR2
IKBKE NELL2
MDH1 EBNA1BP2
RAD21 YWHAQ
MOBP GH2
AFAP1 CSNK2A2
NOLC1 MOBKL1B
CLTC LHFPL2
ADAM11 SRPK3
ATP5A1 RBBP4
ATP5A1 COPS5
ATP5A1 HNRNPA2B1
ATP5A1 CBFB
PSMA4 TMED10
FECH BPGM
GCSH PPP1CC
TFRC SLC6A8
C4orf10 DNASE1
RHOH SET
PCBP1 GLUD1
DDX18 FMR1
ZWINTAS TIMP3
HMGA2 SFTPA1B
MED22 MMP14
MPP2 CHIC1
MPP2 TEC
MPP2 C12orf32
TRIM22 LOC728849
CLCN5 IFNA1
CSN3 PRKCG
TRD@ MPP2
TRD@ PDE6B
CCND1 APOB
IRF2 CD58
TAF1 GAP43
PTPN11 YWHAQ
ARHGEF2 FEV
ARHGEF2 GRM4
SMARCD3 NCOA2
IDS HMGA2
UBE2V2 RBBP4
NEFL EFNA3
RENBP ARHGEF2
C11orf58 GTF2I
GOLGA4 RB1CC1
TNFSF10 LYZ
BNIP1 TMEM106A
SNRPD3 HMGN4
ILF2 MAPRE2
CD4 PIP4K2B
PDE4A SPRR1A
PLCB2 ASMT
ACADM HDAC2
SMARCA1 LPCAT3
PSMA1 C11orf58
COL14A1 BCAT2
FCGR1A CSF1R
PRKACG ASMT
XRCC5 COPS5
CD33 TCIRG1
CD33 CFP
NR2C1 CASP8
MYLPF PTPN5
UROD SPTA1
ZNHIT3 ATP5J
MAN2A2 PLCB2
CCT6A ZNHIT3
CTSB F13B
SFRS4 CUL3
UBA7 MOGS
ACSL1 CCL4
MMP8 LCN2
UQCRC2 DDX1
CYP2E1 CYP3A4
SLC35A1 ZNHIT3
STAB1 ATP5O
ZNF638 XPO1
ZNF638 TRA2B
NELL2 GH2
BMS1 ZCCHC11
RRP1B TAF7
PSMC6 TCP1
MDH1 NDUFS1
PUM1 HNRNPK
SAA1 IRF5
AQP2 SIRPD
SKIV2L2 UTP14C
SKIV2L2 WAPAL
MOBP ZWINTAS
ATP5A1 DARS
SPCS2 GBE1
CCT8 CCT6A
PRKCD TYK2
PSMA3 CEBPZ
GCSH CCNG1
VRK1 TTC3
ATP6V0A1 GRM4
PCBP1 PABPC1
SUMO2 ATXN10
KRT86 KCNJ4
ZWINTAS KCNJ4
ZWINTAS REG1A
TERF2 PIK3C3
KRT31 ZWINTAS
MED22 MAP3K10
DRG2 WAS
CDH5 CLCN1
CDH5 TUB
PPP1CC BTF3
PAX8 MPP2
FCGR2B NTN3
TRD@ CES2
CXCL3 CXCL1
THBS1 LYZ
B4GALT1 REG1A
CHRNG KCNA6
HMGN4 PSIP1
AGER RNF113A
CCT7 SUCLG1
ACO2 GLUD1
GPA33 GJA1
SLC30A3 CYP2C19
ARHGEF2 GDF5
TRA2B SP3
POLR2G IARS
RENBP PAX8
IQGAP2 PTTG1IP
C11orf58 ATXN10
SUPT4H1 RNF113A
DUT RBBP4
GNG11 IGF2
ID4 AKAP12
EIF2S1 CTDSP2
VCAN PLD3
PTP4A2 ABI2
PTP4A2 CD47
TIMP3 HTR2C
IL8RB MAP2K5
IL8RB GFAP
SKIV2L MED22
MSH2 CCT4
UGP2 INHA
UGP2 MCHR1
FLI1 GNG11
ACADM ARCN1
ACADM SSBP1
TCF12 FLI1
COL14A1 PTPN5
DCK RBBP4
PLCG1 CES2
CCL2 PTPRU
CCL2 KCNJ4
PDGFRA HAS2
GAST UGP2
CALCRL PDIA2
IMMT EBNA1BP2
IMMT COPS5
KLK7 HLA-C
HNRNPF HNRNPA2B1
HNRNPF IARS
CBFB HNRNPA2B1
CRYZ LOC728849
ACSL1 SDC4
GOLGA2 SRPK3
KDR APOB
DARS SNRPG
ALPI MYLPF
ITGAM VCAN
ITGAM S100A4
PMAIP1 SFRS5
WAPAL SP3
DNASE1 SNRPC
MOBKL1B ACADM
KRT12 RNF113A
SUZ12 TCEA1
TGFBR2 SHFM1
PUM1 LOC728844
E2F3 NSMAF
EIF4H GARS
NOLC1 LRPPRC
NOLC1 SNRPE
ADAM11 DGCR2
SPCS2 GNG10
PIGF FNTA
PSMA4 GLRX
PSMA4 NCL
SLC17A2 TIMP3
SLC17A2 REG1A
CES2 COL11A2
CACNA1A MMP14
ZWINTAS ERCC4
TFE3 SPRR1A
HERC2P3 CDH5
CSN3 PTPRU
CSN3 TIMP3
CST4 FANCC
KCNA6 CYP2C19
COL6A2 ZBTB16
TAF1 CST4
HBQ1 GYPA
ALDH2 FGL2
SOD1 HMGN1
CHRNG ZWINTAS
MEN1 TPR
AGER TIMP3
PHC2 GFAP
PTPN11 SFRS2
SLC30A3 HMGA2
LPCAT3 ZWINTAS
ARHGEF2 PIP4K2B
UBE2V2 LOC728849
SRP54 POLR2B
SQSTM1 DENND4A
DYNLL1 XPO1
TAF7 LOC90925
PRM2 ACOX2
SNRPD2 NDUFA12
TAF10 COX4I1
IL8RB NEUROG1
IDH3A TPR
NAMPT NFKB2
DIO3 TULP1
CD4 CHIC1
ZNF22 SUMO2
TCEA1 GARS
S100A4 RHOG
CHRM5 GFAP
REEP5 GNG10
LRPAP1 P4HB
FCGR1A HCK
EPB42 HBB
FCER1G PSAP
LYZ IL6
APOB CKB
ADORA3 CSNK2A2
CALCRL REG1A
CCR7 HLA-DQA1
TSPO RHOG
GCGR MPP2
CBFB ESD
FEZ2 BBS9
PCDH1 HMGA2
ZAP70 ADA
SLC2A1 PRDX2
BPI ELANE
COL11A1 RNF113A
SNRPD1 RB1
CEACAM4 GFAP
SLC35A1 TSN
UTP14C ITGA6
TATDN2 TCEA1
DNASE1 GRM1
DNASE1 INHBB
ZNF638 C12orf24
FAM120A HADHB
PARP4 MPV17
STXBP3 GLIPR1
STXBP3 SLC35A1
IKBKE DEFA5
MDH1 COX5A
UBE4A CCT3
CCNI SRP72
VPS72 SUPT4H1
METAP1 BCL2
SAA1 CYP2C19
SKIV2L2 CCT4
PSMB4 PSMD8
CLTC LIG4
ATP5A1 XPO1
SPCS2 HAX1
SPCS2 FLI1
PSMA4 HNRNPA2B1
AQP3 HMGA2
ZWINTAS SLC2A4
PTPRU SPRR1A
SLC29A2 GFAP
KRT31 HMGA2
MPP2 SLC2A4
PPP1CC KRT10
ITGA1 FAT1
GTF2E2 FNTA
HLA-DMA HLA-DPB1
CST4 RNF113A
CST4 CYP2C19
MYH6 PSG7
H2AFX KIF11
B4GALT1 CHKB
LDHB CD47
SORL1 NSMAF
RBM4 RBMX
AKAP12 LIG4
LPCAT3 SPRR1A
MCHR1 HLA-C
MAP2K5 REG1A
HAX1 RBBP4
SMARCD3 MED22
NEUROG1 CCL22
DYRK1A CYP2B7P1
CCR9 RNF113A
CCR9 CD8B
CCR9 FABP3
TEF RNF113A
CLTCL1 HLA-C
EIF2S1 COPS5
SRP9 RBMX
FUT2 FOLR1
VCAN ACSL1
WAS FANCC
UGP2 TBX5
CD4 B4GALT1
SSBP1 NARS
LRPPRC EBNA1BP2
ACADM GLRX
ACADM CDK4
CTSS TNFSF10
MVK PRKCG
FGFR2 KCNJ4
PCSK6 GFAP
TGFBI KYNU
UBE2A HNRNPH2
HIST1H1E HIST1H2AE
ME2 CCT7
ATP5J TCP1
PRKAR1A MEF2A
PRKAR1A FLI1
ALDH1A1 ITGA2B
ZNF8 PBX1
NR2C1 TM4SF4
ADA CD2
MBP HLA-C
SFRS7 RBBP4
ZNHIT3 DCK
TMED10 SRP9
ITGA8 TAF1
ITGA8 NEUROG1
STAT3 PTPN1
FEZ2 PSG7
TUBGCP3 SAFB
IFI30 PSAP
GH2 SLC10A1
CYP2F1 RENBP
TAF1 BNC1
AOC2 GH2
UBXN4 DYRK1A
UTP14C TSN
WAPAL SF3A3
WAPAL TCEA1
TMEM131 WAPAL
TM9SF4 MYCN
KIAA0247 NAMPT
ZNF638 UTP14C
NCOA6 PTPN11
IKBKE NUP188
MDH1 UBE2V2
MDH1 ERH
ZRSR2 ASNA1
S100A11 SERPINA1
NCAPD3 SMARCD1
IARS LOC728849
NOLC1 SNRPD1
NOLC1 TATDN2
ATP5A1 SNRPG
ATP5A1 WAPAL
ATP5A1 NOLC1
SPCS2 HNRNPA2B1
APEX1 IMMT
PKLR MAP3K10
PSMA4 C5orf13
PSMB1 PSMC1
PRMT5 FABP5L7
ARPC1B CSTA
C4orf8 ARHGEF2
ATP2A3 LBR
CES2 CST4
IGBP1 SLC25A5
TFE3 HIST1H2BI
ACOX2 CACNB3
HMGA2 PSG7
RGS19 FNTA
SLC29A2 CHIC1
ARCN1 FNTA
PPP1R11 N4BP2L1
TSN KTN1
ACLY AKAP1
DENND4A REL
YWHAQ GNB1
TCP1 RBBP7
SPI1 APLP2
IRF2 ARHGEF6
POMC H3F3A
CCT7 CCT3
CCL22 AVPR1B
TM9SF2 HADHB
GTF2I MEF2A
SLC30A3 ELAVL3
MSH6 TOP2B
MAP2K5 CHRNE
SMARCD3 OPN1MW2
IDS REG1A
COPS5 GTF2E2
COPS5 MEF2A
NEUROG1 GNB3
NEUROG1 FOLR1
NEFL IFNA21
C11orf58 CAPRIN1
APLP1 EFNA3
CCR9 CHIC1
CCR9 FEV
PMS2L11 CCR9
CCT4 FNTA
CSE1L IARS
DHRS2 CHRNE
GFER FEV
C5orf13 TDG
PAPPA TBX5
TMEM106A CTAG1B
SND1 HSPA9
FBP1 NPC2
SRP9 FNTA
ZNF133 MOGS
ADCYAP1 IFNA21
PDE4A C12orf32
AAMP TTC1
LRPPRC YWHAE
MVK CDH5
MVK CSN2
NAP1L1 FXR1
CPB1 IDS
PCSK6 IFI35
IGFBP1 MAGEA5
UBE2A CALCOCO2
NCL RBBP4
PRKAR1A C11orf58
PRKAR1A IARS
NCF2 CD14
EIF2S2 MRPS22
GMPR BCL2L1
TP53 NMT1
NR2C1 ANK3
ZNHIT3 CCT4
SLC16A1 AAMP
CCT6A CNBP
ITGAE PTP4A2
TSPO MAN2B1
HCFC1 NCL
PTPRN MPP2
SFRS4 SFRS11
FNTA LOC728849
RFC5 NCOR2
SERPINA1 HCK
IFI30 LGALS3
GH2 PTPRN
UBL4A SMC1A
TAF1 TGFA
CSTA FBP1
TMEM131 COPS5
PUM2 HDAC2
PUM2 LBR
NELL2 ZWINTAS
NELL2 TNFRSF14
NELL2 TEF
UBE2N DNAJC7
MOBKL1B TUBGCP3
PSMC6 RRP1B
DOC2B TULP1
STXBP3 PTTG1IP
MDH1 FRG1
UBE4A SFRS5
VGLL4 ARHGEF7
VPS72 AAMP
S100A11 ITGB2
SAA1 STXBP1
TRIP12 UTP14C
MOBP CALCRL
PSMB3 ERH
EIF4H UQCRFS1
EIF4H DAZAP2
NOLC1 CNBP
ADAM11 GALT
ATP5A1 UQCRC2
ATP5A1 KARS
PSMD6 UQCRFS1
SPCS2 XPO1
GDI2 CCT7
ANGPT1 UBA7
NIACR2 CCL3
PSMA4 ACLY
PSMA3 ZNHIT3
VRK1 VBP1
ATP6V0A1 SLC2A4
FGL2 CEBPD
FEV MYH6
PTPRU ZWINTAS
PTPRU CCL22
TFE3 FEV
MAPRE2 RBMX
VAMP7 IGBP1
RGS19 IL10RB
KRT31 PRKCG
TSN FNTA
SFRS2 FNTA
CSN3 ERCC4
BSG PRDX2
PKM2 ANXA5
PRKCA CHIC1
CD1E ABI2
H3F3A SFRS5
SAP18 HNRNPU
AGER TACR2
TULP1 HLA-C
ANKRD46 FNTA
NMT1 LOC90925
LPCAT3 FABP3
LPCAT3 KCNJ4
ARHGEF2 PTPRU
ASAH1 CD14
SMARCD1 ATP6V0A1
SMARCD1 TTF1
NEUROG1 REG1A
POLR2G DDX1
C11orf58 XPO1
FXYD2 CD1E
SERINC3 TM9SF2
SERINC3 C11orf58
SQSTM1 LMNA
DYNLL1 HAX1
DHRS2 AVPR1B
SFRS9 CDK4
BCL2A1 THBS1
PAPPA MAP3K10
TMEM106A LPCAT3
CTCF MAPRE2
SRP9 GLRX
FUT2 TAF1
SNRPD2 ATP5F1
FOXF1 CASP8
NAMPT ICAM1
SEPT7 GNB1
KRT2 CCL22
GFAP AVPR1B
GCNT1 CNBP
SSBP1 GNG10
ACADM MEF2A
MVK DHRS2
SMARCA1 CYP2C19
TCEA1 PTPN11
C1QBP MRPL3
LRPAP1 IL13RA1
LRPAP1 ANXA1
HIST1H2AE HIST1H2BI
DCK HDAC2
TACR2 COL11A2
IL9 ACOX2
CCL5 CCL23
NGFR PIP5K1A
BCL2 LBR
ESD CTCF
IMMT GLRX
IMMT C5orf13
ZNHIT3 GNG10
HNRNPF XPO1
PTGES3 CAPRIN1
CFB ZWINTAS
PSME1 C11orf58
CYP2F1 TEF
UBXN4 SFRS11
UTP14C BCL2
TOPBP1 UMPS
ERH UBE2V2
ERH TCEA1
PSMC6 KTN1
PSMC6 PPP2CB
UBE4A MOBKL1B
PSME2 PSMB10
RAD21 COPS5
SKIV2L2 ACADM
NEDD8 COX7A2
ATP5A1 COX5A
ATP5A1 PARK7
PTDSS1 IQGAP2
SPCS2 SSBP1
TOMM20 TDG
TFRC HBQ1
PRMT5 ACADM
AQP7 PTPRN
BCL6 FGF4
KTN1 SSB
SLC17A2 MYH6
SIRPD CST4
FEV HADHB
SLC29A2 FEV
MPP2 PRKCG
PPP1CB HNRNPC
CDH5 CST4
RBBP4 H3F3A
HNRNPK DDX5
TCP1 DYRK1A
CD8B GNB3
ANXA1 ALAS1
CD3D CD3G
BBS9 B4GALT1
PIP4K2B HMGA2
NMT1 TCF3
MCHR1 TBX5
NEUROG1 MYH6
ASNA1 NCOR2
GABRQ IFNA21
SNCA BPGM
CCR9 BCAT2
SLC18A1 FEV
PMS2L11 CLCN1
ZNF212 PRB1
NMI EIF3A
DHRS2 CYP2C19
DHRS2 BCAT2
BCL2A1 PLAUR
PAPPA MED22
PAPPA TULP1
EIF2S1 FNTA
TMEM106A HCG8
TMEM106A MPP2
SRP9 TSN
SRP9 TRA2B
BNIP1 CYP2C19
BNIP1 BCAT2
CD4 PTPRU
CD4 IL8RB
ELAVL3 SPRR2A
FABP5L7 SRPK1
LGALS2 LST1
PSMA1 SNRPF
NCL PTPN11
NCL PRKDC
NCL ACADM
PRKAR1A RBBP4
XRCC5 EBNA1BP2
XRCC5 TCF12
CCL2 ABAT
MYCL1 HMGA2
CHRM4 ADCYAP1
SAFB TNPO1
SFRS7 UBE2V2
CLK2 SPG7
TSPO VCAN
SLC10A1 HTR2C
GCGR MYLPF
PTPRN PIP5K1A
TUBGCP3 FEZ2
GBE1 DYNLL1
PSME1 TMSB10
NP IRF9
DARS SSB
GH2 CPA2
SP1 TAF1
SP1 MYLPF
CYP2F1 CCL22
NQO2 ADAM15
UBXN4 ZNHIT3
WAPAL RRAGA
PUM2 SNRPD1
LIMK2 RNF113A
MOBKL1B GNG10
SUZ12 VBP1
MDH1 SCP2
CCT5 FNTA
NCAPD3 GFAP
TRIP12 CD53
MOBP GHRHR
BLVRB SPTA1
NOLC1 TCF12
ADAM11 SNRPC
ADAM11 MFAP2
CAST CAPN2
APEX1 SAFB
APEX1 IARS
PRMT5 TSN
ATP6V0A1 MYH6
ACVR1B REG1A
FEV PDE6B
SMPDL3A IL6
KRT86 CHIC1
NSMAF PAK2
VAMP7 HNRNPC
KRT31 GNB3
MED22 HLA-C
ARCN1 XPO1
CASC3 DDX18
RBBP4 UNG
PAX8 TIMP3
GUCY1B3 UNG
CYP2C19 SERPINB4
TRD@ HMGA2
WARS PTPN1
YWHAQ GARS
CD8B CSN3
SNRPC HLA-C
IL1B PLAUR
FOLR1 IFNA21
ARHGEF2 MPP2
SMARCD1 GNB3
NEUROG1 ATP6V0A1
NEUROG1 CDH5
NEUROG1 FABP3
UBE2V2 EPRS
POLR2G GLRX
POLR2G FNTA
PMS2L11 CST4
DHRS2 CES2
GNG11 APP
GNG11 PMAIP1
GHRHR PIP4K2B
PTP4A2 CD3G
TIMP3 IFI35
FLT3 GPM6B
INA TRD@
CDC25B FDPS
GFAP MYBPC1
MVK CHRNE
YWHAZ MAPRE2
TCF12 SRP9
KEL HMBS
NCL COPS5
DCK ACADM
CSNK2A2 FANCC
CD81 CD72
HPRT1 VAMP7
CCL2 CDH5
CCL2 AGER
CD33 ZYX
CD33 CD36
APOB NCOR2
APOB MUC1
PPP2R5E SRP14
CALCRL CSN3
CYFIP2 CD2
SAFB CTDSP2
RB1 DYNLL1
ZNHIT3 XRCC5
RBM25 STRN3
TMED10 SRPK1
CCT6A SSBP1
ANXA3 DEFA4
CBFB SRP9
AHR PLEK
UQCRC1 TAF10
TUBGCP3 SFRS7
PSMC1 COX7B
ITGAM TNFSF10
GH2 KRT31
GH2 HERC2P3
SP1 TIMP3
SLC35A1 IRF2
PUM2 RBMX
PUM2 TP53
PUM2 TMEM131
NELL2 HMGA2
NELL2 REG1A
NELL2 CEACAM4
MOBKL1B TRIM22
MOBKL1B TSN
FAM120A RBBP4
BCLAF1 DDX5
STXBP3 SORL1
MDH1 DDX1
VPS72 HCG8
METAP1 PHF3
METAP1 PUM2
CEP57 CNBP
EIF4A2 DDX5
NCAPD3 COL11A2
NCAPD3 CCL2
SKIV2L2 LRPPRC
NEDD8 PSMB3
NOLC1 CCT4
RAD23B NCL
ATP5C1 COX5A
ATP5A1 EIF2S2
WTAP BCLAF1
CCT8 ZNHIT3
PIGF MEF2A
GLO1 NONO
FECH SLC6A8
DPM1 TCP1
ATP6V0A1 CCL22
PTTG1IP GLIPR1
GNB3 IFI35
COL14A1 ATP6V0A1
COL14A1 CYP2C19
CES2 TIMP3
XPO1 BCL2
GAS2L1 KIR2DS3
NCOA2 CYP3A4
HMGA2 NTN3
KRT32 HMGA2
MPP2 HTR2C
PPP1CC GARS
HNRNPK H3F3A
DDX1 SNRPG
FANCC AVPR1B
CSN3 SPRR1A
CHRNE ZWINTAS
PSMB9 IFI16
CPN1 ATP6V0A1
CD8B CDH5
NFIC MPP2
MRPL3 IARS
CHRNG GFAP
CCT7 CCT2
CCL22 REG1A
AIM1 NSMAF
C12orf24 XPO1
FOLR1 RELN
FOLR1 ERCC4
SLC30A3 B4GALT1
LPCAT3 BBS9
TRA2B XPO1
SMARCD1 IFNA21
COPS5 IARS
ERCC4 IFNA21
FEZ2 SMARCA2
NAE1 GARS
SCNN1G AVPR1B
CLTCL1 MYOM1
SHFM1 CNBP
SLC18A1 CSN3
CCT4 MYL6B
PPP2R5C IARS
DHRS2 ARHGEF2
DHRS2 SMARCD1
GNG10 PPP2CB
SELENBP1 RHAG
PAPPA CLTCL1
MYB TCF3
SRP9 HMGN4
CX3CR1 DPYD
MLLT11 SEPW1
BNIP1 CDH5
SRP14 EIF4G2
IER3 IL1RN
CD68 NF1
CD68 APOB
ZNF22 YWHAQ
FLI1 ITGA6
PLCB2 CPT1B
LRPPRC CALM2
FGFR2 CYP2C19
DRD1 HMGA2
ELK4 LPCAT3
RELB NFKB2
TCEA1 TCP1
CTSD CD36
PRKAR1A GTF2E2
NCF2 KYNU
IL9 UGP2
EIF2S2 CCT4
HNRNPA2B1 NCL
CCL2 GCK
THRA ABAT
TP53 LRPPRC
SNRPE COX5A
SLC2A4 FANCC
CHRM4 CYP2C19
GAST SLC6A8
GAST IGFALS
CALCRL CCL2
GRIN2C BBS9
IMMT ACLY
RB1 PPP2R5C
ZNHIT3 SSB
ZNHIT3 YWHAE
CD1D DPYD
CACNA1S FXYD3
KLK7 NCOR2
TSPO LGALS2
CBFB PTPN11
CRYZ RBBP4
COL11A1 GNB3
SP1 PTPRU
SP1 SLC18A1
SLC35A1 SRP54
SLC35A1 DCAF8
UBXN4 CCT6A
WAPAL LOC728849
WAPAL SHFM1
PUM2 IMMT
RIMS3 APP
TATDN2 PPP2R5E
TTC3 LOC728849
DNASE1 SMARCD3
PSMC6 TTC3
SUZ12 TATDN2
CCT5 ACADM
CCT5 MDH1
RAD21 SRP14
PTGIS IKBKE
KARS SET
MOBP CES2
MOBP C6
PSMB4 KARS
R3HDM1 SSB
CLTC IGF2
ADAM11 UGP2
MORF4L2 LOC728849
ATP5A1 CNBP
PTDSS1 FARSA
SPCS2 ATP5A1
TOMM20 HNRNPK
APEX1 TSN
PSMA2 ATP5J
GCSH ACP1
PRMT5 LOC728849
VRK1 SMC1A
HBZ GYPA
RBMX SET
CES2 SLC2A4
FEV GNB3
FEV THRA
FEV REG1A
XPO1 CAPRIN1
RNF113A HMGB2
ACOX2 MUC1
MAPRE2 SET
KRT32 ABAT
CDKL5 FANCC
LIG4 E2F5
MPP2 CHRND
HTR2C MYH6
CCT3 MYL6B
SP3 KTN1
GUCY1B3 CD47
TCF7 CD6
CRKL NCBP1
THRA ADCYAP1
CST4 HTR2C
CD8B ZWINTAS
TAF1 FGFR2
BBS9 IFI35
PIP4K2B SLC17A2
PIP4K2B CES2
RELN FABP3
PIP5K1A GTF2F1
MAP2K5 B4GALT1
IDS CDH5
ARHGEF1 MARS
ASNA1 NCOA2
YWHAE DDX18
RENBP RNF113A
GABRQ FEV
TTC1 MEN1
RRAGA IARS
SLC18A1 CCR9
DDB1 H3F3A
HDAC2 VBP1
C5orf13 DYNLL1
SRP9 COX6C
PDIA2 PMS2L11
FUT2 AVPR1B
GHRHR CPA2
GTF2A2 EIF3A
PMS1 NSMAF
SKIV2L ASNA1
PLK1 PMS2L11
FLI1 COPS5
FLI1 CCT4
AAMP RNF113A
SSBP1 FNTA
ADH5 PAFAH1B1
REEP5 FNTA
FCGR1A CTSH
TAL1 GYPB
TARS CCT4
DCK CALM2
CSNK2A2 IFI35
CD72 LRMP
ATP5J HDAC2
PLCG1 MPP2
FCER1G SECTM1
XRCC5 PTPN11
EIF2S2 FNTA
CCL2 BCAT2
CCL2 SCNN1G
CD3E MAL
MYLPF SLC18A1
MYLPF DHRS2
SNRPE NDUFA4
LYZ SOD2
PPP2R5E COX6C
PPP2R5E SUMO1
SFRS7 XPO1
SFRS7 TSN
KLK7 TULP1
CSN2 AVPR1B
KDR UGP2
ITGAM GRN
ITGAM FGR
CSTA RHOG
WAPAL DARS
PUM2 XRCC5
ZNF638 MRPS22
NELL2 ZNF8
MOBKL1B SFRS2
POFUT1 CCL2
RNF103 SFRS11
SUZ12 PPP2R5E
IKBKE GHRHR
UBE4A PTPN11
METAP1 SSB
SEC24C NAP1L4
CYFIP1 GZMA
PTGIS LIMK2
SAA1 ZWINTAS
SAA1 GH2
RCOR1 KIAA0174
NCAPD3 FOLR1
SKIV2L2 PRKDC
TRIP12 SLC35A1
AFAP1 CYP2C19
NOLC1 HMGN4
SPCS2 HNRNPF
APEX1 EPRS
PSMA4 COPS5
PSMA2 PSMA1
GCSH NAE1
PRMT5 IARS
CDC7 DUT
TOP2B CD24
GNB3 IFNA21
COL14A1 IFNA21
SIRPD S100A9
CES2 CHIC1
CES2 AVPR1B
ZWINTAS ATP6V0A1
ATAD4 CYP2C19
ACOX2 INHA
HCG8 CES2
MED22 GSTT1
MED22 GRM1
MPP2 THRA
YWHAQ RBMX
THRA MYH6
IRF2 ZNF146
POLA1 SMC1A
CHRNG GNB3
CTAG1B CES2
CTAG1B MPP2
CCL22 FANCC
ANKRD46 PRKDC
COX11 YWHAQ
ELN MAP3K10
GPER GFAP
ARHGEF2 THRA
ASAH1 HCK
SEPW1 CD3E
SMARCD1 TAF1
BCAT2 SFTPA1B
FEZ2 MEF2A
OR3A1 RNF113A
C21orf33 CCT3
IQGAP2 C12orf24
APLP1 CDH5
APLP1 CST4
PMS2L11 CDH5
PMS2L11 ADRB3
DYNLL1 NMT1
NMI CAPRIN1
IL17A SLC14A2
HDAC2 PRKDC
TMEM106A CST4
TMEM106A CCR9
SRP9 GTF2I
ST14 THRA
TAF7 TOP2B
TAF7 UBE2V2
GHRHR CYP2C19
GHRHR TEF
RPS29 RPL41
ATP5G3 COX6C
HSD17B3 SLC6A8
FMOD SMARCD1
SEPT7 SET
CD68 S100A7
FLI1 EPRS
PCSK6 CYP2C19
NCF1C CD14
PLCG1 CCR9
ZNF8 SMARCD1
HNRNPA2B1 RBBP4
TP53 CCT4
MYLPF SLC2A4
ATP5B SLC25A3
SSR1 COPS5
GRIN2C CYP2C19
FRG1 PPP1CC
ZNHIT3 XPO1
CACNA1S UGP2
HNRNPF NMI
SLC10A1 CTLA4
ANXA3 HP
HCFC1 U2AF1
CFB AANAT
COL11A1 NEUROG1
SNRPD1 COPS5
SNRPD1 UBE2V2
GH2 TIMP3
PARP1 GLRX
GCM1 ELN
WAPAL EPRS
PUM2 DYNLL1
PUM2 FLI1
RIMS3 C11orf74
DOCK2 GPSM3
DNASE1 GOLGA2
MOBKL1B POLR2G
MOBKL1B TDG
RRP1B TP53
KIAA0174 CUL3
BCLAF1 LOC728844
PSMC6 DDX1
PSMC6 SRP9
H1FX H3F3B
SUZ12 MOBKL1B
UBE4A DDX1
UBE4A FNTA
S100A11 IFI30
PSMB7 PSMC1
RNASE4 TIMP3
SAA1 RNASE4
SNX17 PFKL
SKIV2L2 COPS5
TRIP12 SAFB
AFAP1 MOBP
ATP5A1 SSB
PTDSS1 LAMP2
SPCS2 CBFB
APEX1 POLR2G
NIACR2 PTX3
PSMA4 MEF2A
GCSH SSBP1
ARPC1B HCK
CDC7 SMC1A
VRK1 DCK
GNB3 POU5F1
CES2 CALML3
FEV TBX2
FEV SFTPA1B
PTPRU PDE6B
ABCG1 CCL22
KRT31 CCL22
MPP2 SPTA1
NACA RPS27
DDX1 ICT1
ZNF146 TSN
SERPINA3 ZNF117
CYP2C19 PTGER3
TRD@ RNF113A
COX7C RPS27
COX7A2 ATP5F1
GABRA1 HMGA2
CD8B TIMP3
SNRPC INHA
PLEK TIMP2
CHRNG CCL22
CCT7 ATXN10
SLC31A2 FGL2
PTPN11 TSN
SLC30A3 AGER
EIF4G2 SET
LPCAT3 LYST
LPCAT3 TNXB
LPCAT3 S100A9
MAP2K5 TAF1
MAP2K5 COL11A2
SEPW1 CD2
RPL3L GFAP
CHMP1A B4GALT1
RENBP EFNA3
CEBPE TBX5
APLP1 SFTPA1B
CCR9 RELN
CCR9 APLP1
TEF ATP6V0A1
TEF LPCAT3
SLC18A1 HMGA2
USP14 RB1CC1
ZNF157 NEUROG1
PTPN5 BCAT2
TMEM106A FOLR1
TMEM106A CHKB
MR1 CST4
CDC16 ATR
TAF7 TCF3
PRM2 SRPK3
TIMP3 FABP3
FARSA GATM
IL10RA KYNU
CD4 GHRHR
ATP5O ASMT
ACRV1 NNAT
KRT2 PMS2L11
SSBP1 MRPL3
YWHAZ GNB1
SFRS11 TIAL1
C1QBP SHFM1
ALOX5AP PLD3
HLA-DPB1 HLA-DQB1
FCER1G RHOG
FCER1G KYNU
RAG1 TERF2
UQCRB BTF3
CCL2 CYP2C19
CD3E CHI3L2
CCL3 PDE4C
COX5A ATP5G3
MYLPF GTF2F1
SNRPE NAP1L1
NGFR SLC2A4
PPP2R5E MAPRE2
FRG1 SCP2
FRG1 SSBP1
IMMT FXR1
IMMT RASA1
SFRS7 CTDSP2
ZNHIT3 PRKDC
SLC10A1 AGER
CBFB IARS
TUBGCP3 IARS
CRYZ DYNLL1
PCDH1 BCAT2
ACSL1 BCL3
ACSL1 G0S2
CES1 G0S2
PSMC1 PSMA1
OPN1MW2 MUC1
MMP9 ANXA3
IFI30 NCF1C
GH2 BCAT2
SP1 SPRR2A
TAF1 TM4SF4
CSTA LGALS3
NUP205 PAFAH1B1
LHFPL2 MPPED2
ERH HMGN4
ERH CBFB
DNASE1 INHA
MOBKL1B PRKAR1A
FAM120A IQGAP2
SUZ12 YWHAQ
MDH1 SHFM1
PDIA6 SHFM1
SAA1 AOC2
EIF4A2 TCP1
EIF4A2 MOBKL1B
NCAPD3 SIRPD
SKIV2L2 PUM2
R3HDM1 PPP1CC
ATP5C1 COX11
ATP5A1 POLR2G
SPCS2 KTN1
SPCS2 TCF3
SPCS2 PSMC6
SPCS2 MDH1
PSMA3 ADH5
TYMS H2AFZ
TFRC GYPA
ARPC1B FCER1G
ARPC1B CAPN2
GMFB PUM1
ATP6V0A1 SSTR3
SKP1 SFPQ
COX7B SLC25A5
CHIC1 CCL22
COL14A1 CST4
SIRPD CYP4A11
NUP88 TCF3
CD58 IARS
PTPRU KRT86
KRT32 SPRR1A
SLC29A2 DCTN1
MED22 FXYD3
NRIP1 CD24
MPP2 KRT31
GDF5 PTPRU
CDH5 GDF5
CCNG1 NACA
NMU GYPE
SP3 MRPS31
ADSS ZNF146
CSN3 PAX8
CYP2C19 EFNA3
PRKCA GFAP
CD8B GDF5
MRPL3 FNTA
AGER MPP2
COX10 SLC29A2
COX10 FANCC
LPCAT3 CES2
LPCAT3 HTR2C
IDS PRKCG
IDS CHIC1
COPS5 DDX1
MLF2 TFE3
TRA2A RBM4
RENBP CDH5
RENBP CSN3
RENBP CHMP1A
FXYD2 IDH2
CCR9 ATP6V0A1
TEF GNB3
PMS2L11 L1CAM
NMI BCL2
NMI HADHB
PTPN5 HMGA2
PTPN5 IFNA21
TMEM106A REG1A
ACTL8 INPP5J
PDIA2 REG1A
TAF7 TSN
DNTTIP2 SFRS5
BNIP1 B4GALT1
SNRPD2 COX6C
SRP14 COX6C
NAMPT G0S2
DIO3 HLA-C
GFAP SPRR1A
FLI1 LOC90925
CRABP2 CLCN1
SSBP1 COX6C
SSBP1 POLR2G
LRPPRC H3F3A
LRPPRC PTPN11
SMARCA1 IFI35
PCSK6 SLC30A3
REEP5 IQGAP1
SPTA1 GYPA
NCL FABP5L7
NDUFB7 APOB
FUCA1 TERF2
ZNF8 REG1A
CCL2 THRA
SNRPE GARS
UROD ALAS2
FTL LYZ
PPP2R5E HNRNPK
IMMT NARS
HNRNPF KTN1
CCT6A TDG
CCT6A STT3A
CACNB3 H3F3A
SLC10A1 PAX6
CBFB SP3
RBM39 CUL3
RBM39 RBM25
LAMP2 CD63
HNRNPM KRT10
GH2 ABAT
UBL4A TP53
SP1 HMGA2
APOD PRKCG
UTP14C PRKAR1A
TMEM131 IARS
KIAA0240 FNTA
TATDN2 SNRPE
DNASE1 S100A7
ZNF638 UBE2V2
GINS1 UNG
MOBKL1B SFRS5
MOBKL1B CCT6A
PSMC6 DCK
STXBP3 FNTA
MDH1 COPS5
ZRSR2 C6orf10
CCL17 CCL22
SETDB1 MPV17
AQP2 PMS2L11
CD40LG BBS9
SKIV2L2 XRCC5
AFAP1 VPS72
NOLC1 CCT6A
ADAM11 RAP1GAP
ATP5A1 HMGB1
ATP5A1 PDIA6
APEX1 EBNA1BP2
PSMA4 PSMC6
PSMA3 XRCC5
CYP3A4 IFNA1
PRMT5 BAT3
CDC7 CSE1L
C4orf10 DOC2B
VRK1 HDAC2
FDPS CD47
GNB3 DAZ2
SLC17A2 ADCYAP1
FEV MAP1A
FEV TIMP3
MYO1F ADAM15
PTPRU GABRA1
PTPRU TIMP3
PPP1R11 FNTA
DRG2 HMGA2
GOLGB1 NSMAF
RBBP4 LMNB1
ZNF146 N4BP2L1
PAX8 RNF113A
LDHB PAICS
NFIC CST4
TAF1 ATP6V0A1
SORL1 HGF
BTN2A2 CYP2C19
EBNA1BP2 ACLY
CCL22 IFNA21
FOLR1 FABP3
HTATSF1 PRPS1
SLC30A3 PTPRU
EIF4G2 HNRNPK
TRA2B CNBP
COPS5 GLRX
COPS5 HMGN4
ERCC4 PDE6B
BCAT2 CLCN1
BCAT2 LPCAT3
PLD3 UPP1
JARID2 LITAF
YWHAE IARS
RENBP FEV
RENBP DGCR6
C11orf58 TSNAX
SCNN1G NFIC
TEF MAP2K5
KISS1 HMGA2
PMS2L11 ADAM15
CCT4 ARCN1
DHRS2 GDF5
HDAC2 PTPN11
PTPN5 CES2
TMEM106A IDS
SRP9 CSE1L
BNIP1 DRG2
GPR1 AVPR1B
ILF2 CTCF
SRP14 ILF2
MAP4K2 PLXNA3
GFAP TACR2
FLI1 TRA2B
KRT1 TAF1
PAX6 FANCC
ATP5J ADH5
XRCC5 PRKAR1A
ZNF8 PTPRU
EIF2S2 NDUFS1
HNRNPA2B1 XPO1
CCL2 CCR9
SNRPE CCNG1
CCL5 CD63
DNTT CD79B
FRG1 SHFM1
ZNHIT3 TCEA1
CCT6A UBE2V2
TSPO CD14
TSPO CST3
HCFC1 RBBP4
UQCRC1 BLOC1S1
CRYZ DCK
FNTA MEF2A
HNRNPM SUMO1
SERPINA1 FGL2
UQCRC2 POLR2G
COL11A1 LPCAT3
COL11A1 IFNA21
TOP2A CDC2
ITGAM CFP
GH2 MPP2
GH2 AGER
GH2 ALPP
CYP2F1 CHRNE
CEACAM4 GH2
CSTA HCK
SLC35A1 TRIM22
WAPAL FLI1
TMEM131 XPO1
FAM3C PTPRZ1
PUM2 COPS5
TATDN2 UQCRFS1
RRP1B TIAF1
SUZ12 BCLAF1
HMGB1 SNRPE
STXBP3 MLH1
MDH1 HNRNPF
TGFBR2 NAP1L1
CCNI BCL7B
CCNI RAB1A
RAD21 SUMO1
PTGIS FMOD
PSMB7 COX6C
PSMB7 XRCC6
PSMD5 HMGA2
AQP2 MPP2
EIF4A2 PSMC6
NCAPD3 TAF1
SKIV2L2 SRP9
VEZF1 TGFBR2
ADAM11 ASNA1
SPCS2 C5orf13
TOMM20 PNN
CCT8 SSBP1
APEX1 RBMX
APEX1 ATP5A1
PSMA4 MDH1
AQP3 OR2H1
TOP2B MEF2A
CD83 ZFP36
GNB3 TEC
GNB3 TIMP3
SIRPD BCL3
CES2 ADCYAP1
FEV CHIC1
FEV CES2
PDX1 CYP11B1
NSMAF BCL2
SLC29A2 MYH6
KRT31 AVPR1B
SMA4 IFNA1
MPP2 GABRA1
TSN CAPRIN1
GRM3 FGF4
RBBP4 CCT3
TGFA IFNA1
PAX8 CST4
GUCY1B3 LBR
CSN3 EFNA3
CHRNE REG1A
PSMA5 HDAC1
BTG1 HIF1A
YWHAQ ATXN10
GABRA1 REG1A
EGF P2RY1
HLA-DOB CYP2C19
CHRNG REG1A
NDUFA4 COX7C
MAPK1IP1L HNRNPK
NIPA2 PPP1CC
HMGN4 RBBP4
PTPN11 XPO1
NMT1 LOC728849
FOLR1 HMGB2
LITAF CXCL2
ARHGEF2 PAX8
SMARCD1 ARHGEF2
COPS5 ACLY
L1CAM CTAG1B
L1CAM RENBP
C11orf58 FNTA
RRAGA SSB
PMS2L11 APLP1
NDUFA12 COX7C
NDUFA12 COX7A2
HDAC2 PAFAH1B1
GFER HMGA2
C5orf13 EPRS
GHRHR FUT2
SCP2 CNBP
FARSA ZNF146
NAMPT SAT1
DIO3 SRPK3
PLCB2 S100A5
PAX6 CDH5
MVK GRM4
MVK COL11A2
DRD1 TAF1
TCEA1 LOC728849
UBE2A VBP1
PSMA1 IK
NCL SFRS2
NCL ACLY
CSNK2A2 SMARCA1
FCER1G VCAN
EIF2S2 FLI1
HNRNPA2B1 POLR2G
CCL2 ARHGEF2
CCL2 IFNA21
THRA HMGA2
THRA ZNF117
CTSA LRPAP1
TP53 UBE2V2
COX5A FXR1
MYLPF KRT2
S100A8 GCA
NGFR MYLPF
CALCRL SMARCD1
IMMT UBE2V2
ZNHIT3 TCP1
CBFB COPS5
FEZ2 IDS
EBI3 HLA-DQA1
PWP1 ACLY
MLL C12orf32
SERPINA1 LYZ
KRT10 SUMO1
SNRPD1 PRKDC
GH2 CTLA4
PARP1 CD81
APOD CES2
APOD BCAT2
CSTA CTSH
SLC35A1 SFRS7
UTP14C LOC728849
UTP14C GCNT1
WAPAL ACADM
WAPAL CBFB
TMEM131 DARS
PUM2 HNRNPF
PUM2 CRYZ
ZCCHC11 RBM25
ZNF638 SP3
STXBP3 HADHB
MDH1 CCT3
VPS72 PARP4
E2F3 METAP1
IARS CALM2
BLVRB KEL
CLTC C11orf74
PIGF DYNLL1
PIGF UTP14C
PRKCD TNFAIP2
PSMA2 UQCRC2
GCSH UQCRB
CYP3A4 MUC1
TFRC UROD
PRMT5 RRP1B
PRMT5 NOLC1
VRK1 ERH
KTN1 LOC728849
CES2 SPRR1A
CA2 GYPA
ACOX2 CYP11B2
PPP1R11 CALM2
CDH5 DAZ2
SERPINA3 CDH5
FANCC PSG7
THRA FANCC
CD1E LCK
COX6C UQCRB
TAF1 GDF5
EGF ACVR1
CHRNG ADCYAP1
AGER MYH6
EBNA1BP2 MRPL3
FOLR1 HMGA2
GTF2I AFF1
SLC30A3 ADCYAP1
ARHGEF2 MYH6
MAP2K5 MYH6
MAP2K5 ADCYAP1
IDS PRRT1
NEUROG1 GFAP
NEUROG1 GAP43
BCAT2 ARHGEF2
UBE2V2 MEF2A
PLD3 P4HB
ASNA1 MED22
NFATC1 MAP3K10
YWHAE TSN
PRPF18 TCP1
SCNN1G HMGA2
SCNN1G IFNA21
ISCU SERINC3
DNAJC7 SLC25A3
CCR9 GNB3
PPT1 GRN
KISS1 MPP2
SHFM1 NIPA2
PDE1C TULP1
PMS2L11 PDE4A
CCT4 CHD4
CDK4 CCT3
DYNLL1 TRA2B
NMI PCBP1
HDAC2 TCP1
GNG10 RRAGA
C5orf13 UBE2V2
SELENBP1 CA2
PTPN5 MPP2
TMEM106A RING1
TMEM106A PTPRU
TMEM106A CALML3
SRP9 YWHAQ
SRP9 TDG
ST14 CYP2C19
GHRHR DAZ2
GHRHR PTPN5
GLIPR1 G6PD
VCAN G0S2
SNRPD2 COX6A1
PMS1 BCL2
IL8RB IFI35
ATP5G3 SNRPG
SRP14 HNRNPC
NAMPT PTGS2
PDE4A HMGA2
FLI1 FEZ2
LRPPRC CTDSP2
CD79B CD79A
CD79B CD24
TCEA1 EIF3E
S100A4 LGALS2
ATP6V0C SPI1
NCL CTDSP2
DCK LRPPRC
CSF3R MNDA
CTLA4 PTPN5
FCER1G LYZ
PRLR EGF
SLC25A16 FGF4
XRCC5 EPRS
HNRNPA2B1 IARS
CD33 FES
COX5A COX7C
ESD FDFT1
PPP2R5E RBM4
PPP2R5E TDG
CALCRL CYP2C19
IMMT FDFT1
IMMT MEF2A
ZNHIT3 NARS
KPNB1 SHFM1
CLK2 SNRNP70
MAN2A2 MYCN
CCT6A ACADM
LBR LAMP2
SLC10A1 SLC14A2
PCDH1 DHRS2
SFRS3 ATXN10
PWP1 XRCC5
DARS IMMT
UQCRC2 COX6C
SNRPD1 PRKAR1A
SNRPD1 CBFB
CYP2E1 TM4SF4
PDHB PRKAR1A
AOC2 RNF113A
TMEM131 MRPS22
STAB1 UBA7
ZNF638 BCL2
NELL2 GFAP
UBE2N SLC25A3
FAM120A XPO1
FAM120A COPS5
NUP188 GTF2F1
IKBKE FMOD
MCM7 MCM3
CCNI ARF1
S100A11 CTSS
S100A11 MNDA
PSMB7 COX7B
SAA1 AGER
SAA1 ZNF8
NCAPD3 ATAD4
NOLC1 KLRK1
CCT8 SNRPE
PMP22 ARHGEF7
PSMA4 TP53
PSMA3 MCFD2
PRMT5 PTPN11
DPM1 UQCRC2
DPM1 UBXN4
DPM1 EIF4A2
AQP3 FABP3
CAPRIN1 CALM2
RBMX IARS
ACVR1B ADCYAP1
POU5F1 MYH6
DDX18 RBMX
ZWINTAS KRT86
ABI2 LCK
ACOX2 GSTP1
RGS19 IQGAP1
MPP2 MAP1A
MPP2 COL14A1
DRG2 ADCYAP1
CDH5 SLC14A2
MAN1A1 GATM
CSN3 SFTPA1B
SNRPC ACOX2
TAF1 FEV
H3F3A HRAS
AGER TAF1
TULP1 BTG2
C12orf24 SP3
NARS TRIM22
FOLR1 CCL22
COPS5 CTDSP2
FEZ2 GCNT1
DGKZ ARHGEF1
CEBPE SEMG2
TEF CHRNE
COL11A2 IFI35
SLC18A1 TAF1
PMS2L11 PRKCG
CCT4 NMT1
TMEM106A KRT31
TMEM106A GDF5
SRP9 PSMA5
PTGER2 TM9SF2
GHRHR IDS
GHRHR TMEM106A
BNIP1 CHMP1A
SNRPD3 UBE2V2
TIMP3 PDE6B
FMOD BBS9
FMOD NEUROG1
HBB BCL2L1
SSBP1 KTN1
ACADM KTN1
SMARCA1 BTN2A2
DRD1 BCAT2
TCF12 CHD4
MNDA CX3CR1
PSMA1 HMGN4
CTSD ALDH3B1
DCK ADH5
NFKB1 NFKB2
CSNK2A2 SSTR2
NCF1C LGALS2
PRKAR1A KTN1
TNFRSF1B TNFSF10
CAPN2 ITGB2
MCFD2 XRCC5
SLC2A4 IFNA21
CALCRL PTPN5
CALCRL TIMP3
SFRS7 DDX18
SFRS7 PMS1
CBFB C11orf58
PCDH1 CCL2
TSPAN7 TCF7
EBI3 CCL22
DNAJA1 RRAGA
CES1 VCAN
ZAP70 AES
COL11A1 GABRA1
SNRPD1 HDAC2
GH2 PRKCG
GH2 S100A9
UBL4A RBBP7
SP1 FABP3
CEACAM4 GHRHR
DCUN1D4 SRP54
UTP14C SNRPD1
MRPS27 ATP5B
APPBP2 LOC728849
TATDN2 TDG
ZCCHC11 WAPAL
NELL2 PTPRU
MOBKL1B CTDSP2
MOBKL1B ISCU
FAM120A NARS
BCLAF1 PRPF18
IKBKE GH2
UBE4A COG2
ZRSR2 RFC5
SETDB1 CLK2
NCAPD3 MVK
SFRS3 CCT2
MOBP MPP2
MOBP CCR9
AFAP1 POFUT1
NOLC1 CCT3
NOLC1 POLR2G
ATP5C1 SHFM1
ATP5A1 GARS
TOMM20 ELF1
GLO1 PSIP1
GLO1 ATP5J
ATP5G1 AAMP
FECH BCL2L1
PRMT5 HDAC2
AQP7 TACR2
MADD SLC2A4
AQP3 TMEM106A
ATP6V0A1 TIMP3
CAPRIN1 H3F3A
RABGGTA ATP6V0A1
KRT86 IFI35
ZWINTAS FABP3
NMU GYPB
CHRNE FEV
GRN PLA2G16
GRN CD63
TRD@ ERCC4
IFITM2 IFITM1
KLRK1 QARS
TAF1 MYH6
CD3D CD7
PIP4K2B GNB3
CCL22 DAZ2
CTDSP2 TSN
NARS TSN
FOLR1 CPN1
BTK MEF2A
SLC30A3 COL11A2
LPCAT3 CHRNE
MAP2K5 IFI35
SMARCD1 CDH5
ERCC4 EFNA3
EIF3E BTF3
EIF3E UQCRB
BCAT2 AGER
CHMP1A REG1A
TDG NIPA2
TEF COL11A2
CLTCL1 CTSB
NMI H3F3A
DHRS2 GNB3
DHRS2 RENBP
GNG11 RBM4
DDX10 CCT4
TMEM106A FANCC
TMEM106A NEUROG1
SRP9 NDUFS1
SRP9 C5orf13
VCAN ITGB2
BNIP1 CES2
PMS1 GUCY1A3
FOXF2 CASP8
WAS CCL22
TP53BP1 TARBP1
ZNF132 SPRR1A
SRP14 YWHAQ
INA SLC29A2
INA ADCYAP1
NFE2 GJA1
CRABP2 CDH5
SSBP1 SNRPG
SSBP1 SRP9
LRPPRC CCT3
TNFAIP2 ZYX
TCF12 PTPN11
PCSK6 COL11A2
NFKBIA ZFP36
GLDC C11orf74
COL14A1 KRT32
NFKB1 PLAUR
MMP2 PTGDS
H2AFZ HMGN2
INHBB MUC1
XRCC5 ZNF32
CST3 CFD
THRA TIMP3
CTSA ZYX
MYLPF PIP5K1A
SNRPE EPRS
CCL5 ALAS1
GUSB CDC37
IFIT2 ICAM1
CALCRL CST4
KLK7 PKLR
CLK3 INHA
HNRNPF ACADM
SLC4A3 TBX5
GCGR PDE4A
CBFB POLR2G
CBFB MEF2A
PTPRN PMS2L11
FEZ2 RNF113A
CRYZ TOP2B
GBE1 CCT4
GOLGA2 TULP1
SLC2A1 CA2
ETFA SHFM1
ITGAM ASAH1
SNRPD1 MEF2A
CEACAM4 LEP
CSTA CFP
TMEM131 TRA2B
PUM2 ZNF146
PUM2 CSE1L
TATDN2 SNRPF
DNASE1 CD68
ZNF638 PRKAR1A
MOBKL1B FNTA
PARP4 TTC1
PSMC6 UBE2V2
PSMC6 ZCCHC11
HMGB1 XPO1
AP2M1 POLR2E
MDH1 EPRS
MDH1 PAICS
ZRSR2 DNASE1
METAP1 TSN
METAP1 ZNHIT3
CEP57 GBE1
CEP57 ZNF638
EIF4A2 DNAJA1
NCAPD3 PDIA2
RAD23B CNBP
PTDSS1 ZNF146
SPCS2 LRPPRC
PKLR DAZL
PSMA4 SAFB
PSMA4 MOBKL1B
PRMT5 NCL
PRMT5 PRKAR1A
AQP7 PIP5K1A
C4orf10 TULP1
BRD2 SF1
FDPS LCK
CDO1 CYP2C19
RING1 ADCYAP1
CHIC1 FGFR2
SIRPD PDE4A
CES2 FABP3
CES2 COL16A1
CES2 GFAP
XPO1 N4BP2L1
NUP88 SFRS2
P2RX3 TEC
ACOX2 GIPR
SLC29A2 REG1A
MPP2 ABAT
PPP1R11 GLUD1
PPP1CB HNRNPK
ATP6V1E1 CALM2
SFRS2 DDX5
TGFA GRM3
HERC2P3 REG1A
CSN3 ADCYAP1
CYP2C19 ZNF37A
CD6 FAT1
CCND1 P2RX7
ITGA6 AP1B1
CD8B GABRA1
CD8B ERCC4
SOD2 PDE4C
TAF1 B4GALT1
MRPL3 ICT1
BPGM HBB
HLA-DOB RNF113A
PSIP1 YWHAQ
AGER CHIC1
AGER PTPRU
AGER CYP2C19
BBS9 HMGA2
CCL23 NOV
CCL22 EFNA3
COX10 DCTN1
GTF2I SFRS2
SLC30A3 MYH6
SLC30A3 GFAP
SMARCD1 LPCAT3
IDS TACR2
NEUROG1 SPRR2A
BCAT2 REG1A
ASNA1 ACOX2
CHMP1A DGCR6
VBP1 TCP1
SEMA5A DAZL
IQGAP2 TM9SF2
SQSTM1 REL
SHFM1 SNRPG
COL11A2 TIAL1
DYNLL1 C11orf58
DHRS2 TEF
RBM3 HNRNPK
PTPN5 CSN3
EIF2S1 MRPS31
LPAL2 HLA-C
IL8RB MYH6
ASMT TNXB
ILF2 RBMX
TP53BP1 SPG7
KCNMA1 IFNA21
PDE4A BCL3
AAMP SUPT4H1
C11orf74 GNG11
ACADM NDUFS1
CTSS IL10RA
NAP1L1 SUMO1
DRD1 MAP2K5
TCEA1 SRP14
AOAH S100A4
AOAH FCGR1A
NFKB1 PPIF
CSNK2A2 GABRA1
CSNK2A2 COX10
H2AFZ HMGB2
PRKAR1A NMT1
ZNF8 CES2
CCL2 CST4
CCL2 EFNA3
TP53 ACADM
MYLPF SPTA1
MYLPF CCL2
SNRPE C1QBP
COX5B TAF10
APOB MAP3K10
FGR FGL2
GALT TULP1
SNRPB2 ACP1
NGFR RNF113A
SSR1 C11orf58
RB1 ACADM
UQCRFS1 COX7A2
EIF1 UBE2D3
CBFB LRPPRC
UQCRC1 POLR2E
CFB HSD17B3
GOLGA2 DIO3
SLC2A1 HBZ
PCNA TUBB
REG1A SPRR1A
REG1A IFNA21
UQCRC2 CCT6A
ITGAM CTSH
SNRPD1 RBBP4
GH2 FEV
GH2 NFIC
SP1 SPTA1
UBXN4 LOC728844
UBXN4 SNRPE
STAB1 MAN2A2
MAP3K4 ASNA1
HSPH1 HSP90AA1
ZCCHC11 IARS
DNASE1 TBX5
POFUT1 REG1A
RRP1B GNG10
PARP4 ILK
PSMC6 TFAM
TLK1 LOC728849
UBE4A CTDSP2
UBE4A SAFB
METAP1 SP3
METAP1 HNRNPF
PPWD1 MRPS22
RAD21 SET
RAD21 TATDN2
NCAPD3 AVPR1B
IQCB1 ZNF74
AFAP1 CEACAM4
NEDD8 ATP5J
ATP5C1 SSBP1
ATP5C1 ETFA
ATP5C1 MDH1
ATP5A1 HMGN4
PTDSS1 GJA1
SPCS2 EIF2S1
KIAA0101 HMGB2
APEX1 NCL
APEX1 UTP14C
PSMA4 EPRS
AQP3 ZWINTAS
VRK1 PSMA4
GSTT1 S100A7
HLA-C PKLR
MRPS31 IARS
COL14A1 THRA
SLC17A2 SPRR1A
SIRPD HMGA2
FEV GABRA1
FEV GFAP
RABGGTA THRA
SMPDL3A G0S2
MYO1F ITGB2
NSMAF BAT1
NOV ALAS1
TSNAX TOP2B
HMGA2 ZNF37A
KRT35 RABGGTA
KRT35 THRA
KRT31 ADCYAP1
GDF5 B4GALT1
CYP2C19 CHKB
DENND4A UPP1
GRN LYZ
WARS IL1RN
PSMA6 SUMO2
SLC7A1 ZWINTAS
MYH6 IFI35
NFIC ATP6V0A1
HLA-DOB HMGA2
HLA-DOB FGFR2
CCL23 UPP1
AKAP12 PTPRM
PTPN11 H3F3A
FOLR1 NFIC
GPER CCL22
HTATSF1 TCP1
LPCAT3 GAP43
MAP2K5 CDH5
COPS5 RRAGA
UBE2V2 MRPL3
C11orf58 SP3
HADHB KRT6C
PRKDC PPID
PPT1 ITGB2
SLC18A1 IFNA21
TARBP1 ATR
EIF2S1 DYNLL1
ACP1 YWHAQ
FXR1 CCT4
MR1 PMS2L11
SRP9 PSMD14
BNIP1 BBS9
TIMP3 MYH6
PMS1 TPR
INA RELN
PKIA CD2
ELAVL3 ADCYAP1
GFAP IFI35
AAMP CHMP1A
SSBP1 FXR1
ACADM CSE1L
ACADM SNRPD3
MVK KRT31
DRD1 BBS9
TCF12 CCT3
TCF12 UBE2V2
GAL ANK3
DCK NCL
CSNK2A2 CHIC1
PLCG1 CDH5
PRKAR1A RBMX
COX5A SHFM1
MYLPF KRT32
CCL5 ARL4A
APOB OPN1MW2
FGR ITGB2
BCL2 PRKDC
ADORA3 AVPR1B
IMMT CSE1L
ZNHIT3 ANKRD46
ITGA8 HMGA2
ITGA8 CYP2C19
CACNA1S SKIV2L
KLK7 H3F3A
UQCRFS1 TCEA1
SLC16A1 GNB3
SLC16A1 CES2
CACNB3 MUC1
CBFB ARCN1
PCDH1 RNF113A
FNTA FEZ2
TSPAN7 SEPW1
UQCRC2 CCT4
IFI30 RHOG
GH2 PAX8
GH2 LEP
GCM1 NFATC1
UBXN4 SUMO1
UTP14C MRPS31
MRPS27 CDK4
WAPAL ARCN1
PUM2 DARS
ERH NCL
ZNF638 NMT1
ZNF638 FARSA
MOBKL1B PRPF18
MOBKL1B SSR1
FAM120A CAPZA1
FAM120A WAPAL
BCLAF1 ATF4
HMGB1 DARS
STXBP3 SFRS7
SLC11A1 AOAH
PUM1 BCLAF1
PTGIS ITGA8
PSMD5 MAGEA5
NCAPD3 RELN
NCAPD3 GCK
TRIP12 ZNHIT3
AFAP1 TAF1
ADAM11 DIO3
ADAM11 CLK3
ATP5A1 CCT3
ATP5A1 MRPL3
PTDSS1 PTTG1IP
GDI2 SFRS3
ANGPT1 PLCB2
APEX1 PTPN11
APEX1 DYNLL1
PSMA4 TOP2B
PSMA4 MRPL3
PSMA4 SNRPD1
PSMA2 SNRPF
PSMA2 YWHAQ
TYMS KIAA0101
PRMT5 HNRNPA2B1
MARCH6 KIAA0430
RAB11A C5orf13
PSMD12 CDC7
PSMD11 RB1CC1
HBZ SPTA1
PCBP1 EIF3A
GNB3 PDE6B
SIRPD ABAT
CES2 MYH6
CES2 WAS
CES2 C12orf32
FEV ABAT
PSD MAP1A
DCTN1 PAK2
DDX18 DDB1
MYO1F CFP
SLC14A2 AVPR1B
HADH LOC728849
MPP2 RING1
TRIM22 ARHGEF6
PPP1R11 BCL2
IL8 XK
IL8 GYPE
RBBP7 LOC728849
ZNF146 IARS
GUCY1B3 ATP2A3
USF1 FCGR2A
THRA REG1A
EPRS CCT3
B4GALT1 GFAP
MRPL3 EPRS
SORL1 GLIPR1
BBS9 ADCYAP1
TEP1 PTPRU
RELN MPP2
ANKRD46 TSN
FOLR1 FANCC
FOLR1 TRD@
PNN LOC728844
SLC30A3 BBS9
LPCAT3 GABRA1
TRA2B H3F3A
IDS CES2
POLR2G XPO1
IQGAP2 GUCY1A3
C11orf58 CALM2
TDG CNBP
LTC4S PLEK
HADHB RNF113A
HADHB MYH6
SMAD4 IARS
ADAM15 CCL22
SHFM1 DDX1
SHFM1 IARS
AANAT HMGA2
PDE1C TBX5
PMS2L11 CCL22
TNFSF10 GRN
CSE1L XPO1
NMI XPO1
NMI TSN
EIF2S1 SP3
TMEM106A COL16A1
TMEM106A SLC2A4
MR1 MPP2
SRP9 SNRPF
SRP9 DDX1
TAF7 GNG10
CSTF3 MEN1
DNTTIP2 RB1CC1
DNTTIP2 HNRNPK
PRM2 MED22
BNIP1 GFAP
IL8RB TMEM106A
IDH3A TXNRD1
MAN2B1 ITGB2
UGP2 ASNA1
PROL1 F13B
CD4 CYP2C19
CD68 MMP14
CD68 TBX5
KRT1 TRD@
FABP5L7 UBE2V2
GCK HMGA2
ELK4 RNF113A
ADH5 TSN
NCL ATXN10
NCL C11orf58
NCL HDAC2
HBEGF CDKN1A
ATP5J NDUFA4
PLCG1 CYP2C19
XRCC5 DYNLL1
TP53 MRPS31
TP53 DYNLL1
NGFR MPP2
SAFB KLRK1
IMMT HMGN4
IMMT C11orf58
IMMT HDAC2
TMED10 RBBP4
UQCRFS1 NDUFA4
UQCRFS1 SRP14
CCT6A NCL
GNA13 PICALM
TSPO APLP2
PTPRN MYLPF
GOLGA2 CLK3
KDR ASNA1
ATP6V1C1 ASMT
UQCRC2 SNRPG
SNRPD1 RBMX
SNRPD1 NMT1
PARP1 GTF2I
GCM1 CSDC2
CSTA CTSD
CSTA APLP2
WASF1 ZNF146
NUP205 SRP54
MOBKL1B H3F3A
MOBKL1B NMT1
FAM120A PRKDC
FAM120A USP10
POFUT1 GHRHR
NUP188 MYLPF
DGCR2 GAST
STXBP3 CLNS1A
STXBP3 N4BP2L1
UBE4A PRKAR1A
CCT5 RBBP4
CCT5 IARS
PTGIS ASMT
SNX17 TBL3
NCAPD3 SP1
SKIV2L2 CALM2
MOBP SAA1
R3HDM1 CCNG1
NOLC1 PTPN11
NOLC1 NCOA6
TAGLN2 VIM
MORF4L2 U2AF1
ATP5A1 C5orf13
ATP5A1 LRPPRC
ATP5A1 TATDN2
CD164 ITGA6
TOMM20 RBM39
APEX1 MDH1
APEX1 UBE4A
GLO1 SUMO2
GLO1 VBP1
PKLR SLC4A3
PSMA4 HMGN4
PSMA4 SRP9
PSMA3 PSMC6
PRMT5 XRCC5
MARCH6 H3F3A
RAB11A GLRX
AQP7 GTF2F1
AQP7 ARHGEF2
C4orf10 MED22
C4orf10 CLK3
VRK1 UBE2V2
HBZ NEFL
BCL6 FAS
ATP6V0A1 AVPR1B
PCBP1 FNTA
CLCN1 NEFL
GNB3 PCK1
FEV PRKCG
FEV ADCYAP1
FEV ZNF117
HMGA2 MAP1A
HCG8 IFI35
RUNX1 SFTPA1B
KRT31 GFAP
GRM4 TEC
RBBP7 VAMP7
SERPINA3 IFNA21
ACLY PRKDC
CST4 CCL22
CST4 KRT6C
FLNA CD63
KCNA6 MPP2
IRF2 CALM2
GABRA1 SLC2A4
B4GALT1 KCNJ4
COX6C SNRPB
NFIC CYP2C19
ANXA1 FLNA
CENPB HLA-C
WNT1 CDH5
TM9SF2 ADSS
NMT1 PSMB8
FOLR1 KRT31
PHB2 ZWINTAS
PAFAH1B1 RBL2
ARHGEF2 WAS
SLC10A2 AGER
SMARCD1 FABP3
DAZ2 RNF113A
IDS COL14A1
NEUROG1 FANCC
YWHAE GLUD1
RENBP IFNA21
IQGAP2 CLNS1A
C11orf58 ARHGEF6
APLP1 LPCAT3
PTP4A1 MAPK1IP1L
KISS1 NEUROG1
AANAT CLCN1
AANAT CSN3
PMS2L11 CYP2C19
PMS2L11 WAS
GPR17 HLA-C
DYNLL1 EBNA1BP2
IL11RA OGT
TMEM106A SMARCD1
TMEM106A PDE4A
FXR1 BTF3
SRP9 KTN1
SRP9 EPRS
SRP9 MRPL3
CPA2 AVPR1B
PDIA2 CCR9
FUT2 S100A9
PRM2 HLA-C
PRM2 GPR17
BNIP1 APOC3
GTF2A2 IQGAP2
FOXF2 ACVR1
ZKSCAN1 ATXN2
SRPK1 VBP1
SF3A3 FEZ2
FMOD CYP2C19
UGP2 GCKR
CD4 MAP2K5
NFKB2 PLAUR
KRT2 GFAP
SSBP1 SCP2
DRD1 LPCAT3
TCF12 COPS5
TCF12 POLR2G
TCEA1 COPS5
TCEA1 SRP9
CHRM5 CHIC1
TGFBI IL10RA
UBE2A SRP54
MSN BCAP31
C1QBP DDX1
NCL GLUD1
DCK TRA2B
DCK GNG10
TNNC1 CHIC1
ZNF8 PIP4K2B
ZNF8 FOLR1
EIF2S2 GLRX
RAB1A SQSTM1
CCL2 DHRS2
CCL2 BNIP1
ICAM1 PLAUR
MYLPF CTAG1B
MYCL1 TMEM106A
GALT ACOX2
HCK CFP
UROD RHAG
GRIN2C MYLPF
FRG1 SNRPF
SFRS7 PRKDC
KLK7 CYP11B2
KLK7 SRPK3
CDA BCL3
CCT6A FLI1
TMEM97 UNG
PCDH1 ASMT
GBE1 SHFM1
PCK1 RNF113A
APBA1 TNFSF9
LDLR PLD3
PCNA MCM3
COL11A1 KCNA6
COL11A1 FOLR1
CYP2F1 BBS9
CEACAM4 MYH6
VPREB1 CD9
RIMS3 PMAIP1
APPBP2 SRP54
TATDN2 CNBP
DNASE1 HLA-C
DNASE1 BTG2
DNASE1 SRPK3
NELL2 AGER
PSMC6 PPP2R5E
PSMC6 WAPAL
ARHGEF7 AKAP12
TGFBR2 MSH6
HLA-C LIPE
ZRSR2 PRM2
CCT5 COPS5
CKAP5 NUP205
CCL17 CCR7
VPS72 SLC16A1
METAP1 SFRS7
METAP1 PSMC6
RAD21 PPP2R5E
PSME4 LEPROT
PTGIS HMGA2
PTGIS SLC18A1
PTGIS COL11A1
RNASE4 AGER
SKIV2L2 FNTA
MOBP PTPN5
PSMB4 ATXN10
EIF4H TAF9
AFAP1 KCNJ4
NOLC1 COPS5
ADAM11 DAZL
ATP5A1 TCF12
PTDSS1 C12orf24
CD164 SAFB
CD164 TUBGCP3
ANGPT1 ASMT
CCT8 UBE2V2
CCT8 MSH2
APEX1 CCT6A
APEX1 ERH
GLO1 H2AFZ
GCSH SSB
PRMT5 ACLY
PRMT5 UBE4A
DPM1 CEP57
AQP7 PIP4K2B
CDC7 MCM6
PSMD12 ZNHIT3
C4orf8 POFUT1
VRK1 FABP5L7
ATXN10 HNRNPU
BAT1 ARAF
STK38 LOC728849
GNB3 GFAP
SLC17A2 PCK1
FEV PDE4A
PTPRU HTR2C
PTPRU WAS
HMGA2 EFNA3
KRT31 CST4
DARC HMGA2
MPP2 ATAD4
GDF5 MYH6
CDH5 SFTPA1B
ZNF146 LAMP2
PAX8 FEV
SP3 PRKDC
CSN3 THRA
CSN3 IFNA21
PDE6B REG1A
GRN ICAM1
WARS SDC4
SPI1 CFP
COX7A2 SNRPB
COX6A1 ATP5F1
H2AFX MKI67
H2AFX MCM3
THBS1 ACSL1
TAF1 KRT31
TAF1 HTR2C
TAF1 HADHB
POLA1 LOC728849
TFRC BSG
PSIP1 RBBP4
SORL1 LAMP2
AGER HLA-DOB
CTAG1B CST4
PIP4K2B SLC2A4
CCT7 PRMT1
PTPN11 TCP1
PTPN11 LOC728849
NMT1 IFI16
NARS SMARCA2
SLC30A3 GNB3
SLBP RBBP7
ARHGEF2 CHRNE
RPL3L REG1A
UBE2V2 NARS
CHMP1A HMGA2
CHMP1A TEC
SRP54 LOC728849
C11orf58 RBMX
C11orf58 DDX1
C11orf58 IARS
CCNG2 PRPF18
PRKDC LOC728849
CCR9 C6
UCN CHIC1
CLTCL1 SMARCD3
SHFM1 KTN1
SHFM1 FEZ2
CCT4 MRPL3
DYNLL1 LOC90925
GNG10 NARS
GFER CDH5
C5orf13 RBM4
OPRL1 APOB
SELENBP1 BPGM
PAPPA SMARCD3
TMPO TUBB
TAF7 VBP1
FUT2 HMGA2
GHRHR HLA-DOB
GHRHR DHRS2
GHRHR ADCYAP1
PRM2 TBX5
PTP4A2 CD1E
ANK3 SILV
DCAF8 KIAA0430
FMOD FOLR1
YIF1A C21orf33
TBX2 SPRR1A
INA TAF1
KRT2 APLP1
PLCB2 STX4
AAMP ARHGEF2
FABP5L7 HNRNPC
SSBP1 ICT1
SSBP1 COPS5
LRPPRC LOC728849
GCK ZWINTAS
NAP1L1 SCP2
ELK4 HMGA2
TBXAS1 ITGB2
RAP1GAP TULP1
CSNK2A2 PLGLB2
S100A10 FLNA
PRKAR1A CTDSP2
ZNF8 ZWINTAS
HNRNPA2B1 DCK
MCFD2 SFRS2
TP53 FNTA
MYLPF CES2
MYLPF HERC2P3
ATP5B CDK4
BCL2 H3F3A
BCL2 ARHGEF6
FTL ATP6V0C
PPP2R5E SNRPE
CALCRL ZNF117
IMMT TOP2B
AVPR1B PSG7
UQCRFS1 TAF9
CCT6A COPS5
PTPRN BCAT2
FNTA N4BP2L1
PSMC1 SNW1
DARS PPP1CC
COL11A1 CPA2
COL11A1 ADCYAP1
ATP2B1 LMNA
ITGAM RHOG
SNRPD1 TCF12
SNRPD1 NCL
SP1 KRT2
TAF1 IL5
CEACAM4 KRT31
UBXN4 GARS
UBXN4 UQCRFS1
UTP14C ACADM
TIAF1 BAT3
ERH TMED10
NELL2 CCL2
USP10 ZCCHC11
MOBKL1B TMEM131
FAM120A EIF2S2
FAM120A ZNF638
PSMC6 SRPK1
PSMC6 SSBP1
ARHGEF7 RBM4
PARK7 CCT3
PARK7 SHFM1
MDH1 HMGN4
MDH1 PSMD14
TGFBR2 NIPA2
RAD21 EIF3A
SAA1 TEF
SAA1 CPA2
SAA1 CSNK2A2
PSMB3 COX5B
NOLC1 EBNA1BP2
SPCS2 IFI16
SPCS2 MYL6B
TOMM20 BAG1
GLO1 FABP5L7
PSMA4 RBBP4
TFRC CSNK1D
MARCH6 BCL2
ARPC1B FBP1
GFRA2 C6
PSMD12 PSMC6
MADD TEC
MRPL23 POLR2E
MAP1A NEFL
COL14A1 MYH6
COL14A1 COL11A2
SLC17A2 CHIC1
MARS LOC729602
MAPRE2 GNB1
DEFB1 ELANE
GDF5 REG1A
GRM4 HMGA2
CDH5 ZNF37A
TSN RRAGA
GLRX LOC90925
TNFRSF4 SNRNP70
ZNF146 CALM2
ITGA1 LCK
CYP2C19 GAP43
HLA-DMA CD74
TRD@ FANCC
CCND1 HLA-C
SLC7A1 ATP6V0A1
THRA B4GALT1
PAICS PPID
PRKCA SLC17A2
PRKCA MYH6
IRF2 MEF2A
CD8B FEV
IL1B LYZ
CD3D CD1E
CHRNG TIMP3
CCT7 PAICS
OGT CPT1B
LITAF INHBA
PAFAH1B1 PPP2CB
SEPW1 ABI2
IDS SLC2A4
COPS5 RBBP4
COPS5 H3F3A
ERCC4 SFTPA1B
BCAT2 PAX8
PLD3 LMNA
EIF3A LBR
YWHAE H3F3A
POLR2G EBNA1BP2
L1CAM PRKCG
SRPK3 MED22
IQGAP2 PMS2L5
C11orf58 HNRNPU
DBP DAZL
SHFM1 TDG
PMS2L11 ATAD4
CCT4 FDFT1
CCT4 TDG
NMI CALM2
DHRS2 KRT31
SILV EGF
PTPN5 SCNN1G
ACP1 SNRPG
SRP9 HDAC2
SNRPD3 RBBP4
IL8RB REG1A
ASMT PRRT1
ASMT AVPR1B
PLAUR IL6
SRP14 ATP5F1
FMOD CENPI
FMOD DHRS2
NCOR2 DAZL
INA GABRA1
PKIA SEPW1
IK C11orf58
FLI1 FNTA
U2AF1 HDAC2
NAP1L1 IK
PBX1 ADCYAP1
TCEA1 DDX5
PCSK6 CCR9
GAL EGF
TMOD1 IL8
DCK CCT4
LGALS3 LYZ
NCF2 IL10RA
ZNF8 SLC2A4
EIF2S2 XPO1
EIF2S2 CNBP
THRA GFAP
CTSA MAN2B1
TP53 HNRNPA2B1
NR2C1 FGF4
MYLPF DARC
SLC2A4 ADCYAP1
CALM2 LOC728849
UROD BSG
ESD XRCC5
MYCN CPT1B
PPP2R5E EIF3E
CALCRL DARC
IMMT PAFAH1B1
SFRS7 ZNF146
CD1D TNFSF10
ITGA8 TMEM106A
KLK7 MCHR1
CBFB FNTA
CRYZ PRKAR1A
CRYZ TMED10
FNTA SSB
FNTA IQGAP1
RFC5 PDE1C
SLC2A1 TFRC
DARS SSBP1
SP1 HADHB
SP1 KCNJ4
SLC35A1 MRPS22
WAPAL DDX18
WAPAL TSN
TMEM131 HNRNPA2B1
PUM2 SAFB
RIMS3 RBM4
ERH ADH5
NELL2 CD8B
SDC4 IL1RN
SUZ12 GARS
MDH1 TMED10
ZRSR2 APOB
PUM1 SFRS11
CCT5 NME1
KIAA0100 PPP3CB
METAP1 PRKDC
DNA2 TNFSF9
SAA1 REG1A
SAA1 COL11A1
PSMD5 FANCC
SKIV2L2 DDX10
PSMB3 PARK7
EIF4H MAPK1IP1L
EIF4H HIF1A
NOLC1 ACADM
ATP5C1 SCP2
MORF4L2 HDAC2
MORF4L2 TCEA1
ATP5G1 IQCB1
MARCKS G0S2
PSMA2 ATP5F1
PLSCR1 ISG15
AQP7 CEACAM4
MADD FANCC
C4orf10 ACOX2
VRK1 MCM3
BCL2L1 HBZ
RBMX GLUD1
TOP2B LOC728849
CHIC1 KCNJ4
XPO1 MEF2A
CD58 RRAGA
TIMM17A SF1
TFE3 TUB
ABI2 CR2
RRAGB ARAF
GRM4 CYP2C19
CSN3 REG1A
CD63 IL13RA1
MCM3 TMPO
TRD@ KRT31
CALB2 IFI35
PAICS ATXN10
IRF2 TRIM22
THBS1 CCL4
B4GALT1 HMGA2
TAF1 SLC2A4
H3F3A GSTP1
HLA-DOB PTPRU
TULP1 NCOR2
ANKRD46 RRAGA
PTPN11 EPRS
COX11 CCNG1
FOLR1 B4GALT1
GTF2I BCL2
GPER REG1A
LPCAT3 CCL22
LPCAT3 COX10
LPCAT3 PLGLB2
MCHR1 TULP1
SMARCD1 RNF113A
SMARCD1 TEC
IDS HCG8
COPS5 GTF2I
ERCC4 GAP43
NEUROG1 GDF5
UBE2V2 DDX1
NFATC1 CSN3
SRPK3 PKLR
APLP1 ABAT
MAMLD1 NEUROG1
CCR9 ERCC4
PPT1 ANXA5
SUPT4H1 CHMP1A
CLTCL1 CRKL
PMS2L11 ZWINTAS
CCT4 GLRX
CCT4 PSMD14
CDK4 RBBP4
CSE1L CCT3
DYNLL1 IFI16
DHRS2 MAP2K5
GNG11 HAS2
TAF7 XPO1
FUT2 FGFR2
GHRHR B4GALT1
VCAN IL13RA1
VCAN APLP2
BNIP1 REG1A
SNRPD2 SNRPF
TIMP3 TEC
FOXF2 IL5
MAGEA5 HMGB2
NONO SLC25A5
UGP2 DBP
IER3 CCL3
INA ACVR1B
NFE2 FRY
PDE4A MAP3K10
FLI1 POLR2G
GCNT1 H3F3A
LRPPRC RBM4
ACADM LOC728849
ACADM GCNT1
MVK CST4
MVK REG1A
PCSK6 GABRA1
TGFBI CD14
LRPAP1 UPP1
TRIM21 MUC1
TUBG1 UROD
ACHE PMS2L11
TNNC1 PDE6B
NDUFB7 TBX5
EIF2S2 SSBP1
CST3 CTSD
ICAM1 CCL3
TP53 LOC728849
SNRPE EIF3E
LYZ PTX3
NGFR CES2
GRIN2C GNB3
SAFB CUL3
IMMT NDUFS1
IMMT SRPK1
ZNHIT3 PTPN11
ZNHIT3 SRP9
KPNB1 HNRNPA2B1
TCEB1 UBE2D2
CBFB UBE2V2
CBFB TMED10
CFB LTK
DHX9 HNRNPK
PCDH1 TNXB
RFC5 MED22
RFC5 TBX5
RFC5 CLK3
ZAP70 TCF7
NPY FOXO1
SERPINA1 RHOG
SNRPD1 AKAP1
PARP1 IARS
SP1 AVPR1B
CEACAM4 BNIP1
UBXN4 RBM39
KLHDC10 H3F3A
MRPS27 NCL
TMEM131 FLI1
PUM2 POLR2B
TTC3 TCEA1
ZCCHC11 SSB
ZNF638 HNRNPA2B1
NELL2 FANCC
NELL2 FOLR1
NELL2 CALCRL
MOBKL1B XPO1
MOBKL1B HMGN4
FAM120A SRP9
FAM120A GCNT1
POFUT1 FMOD
KIAA0174 SFRS11
BCLAF1 DNTTIP2
PSMC6 BMS1
SUZ12 UQCRC2
IKBKE PTPN5
PUM1 SFRS4
CCT5 FAM120A
SAA1 FANCC
SAA1 FMOD
RCOR1 PUM1
NCAPD3 DAZ2
MOBP CCL22
PSMB3 PSME2
NOLC1 TCEA1
NOLC1 PWP1
NOLC1 UBE4A
CDC123 NCL
PTDSS1 SORL1
CD302 ZYX
SPCS2 CALM2
SPCS2 MOBKL1B
APEX1 SSR1
GLO1 SUMO1
PRMT5 MRPS31
RAB11A PSMA4
AQP7 IKBKE
MADD HMGA2
AQP3 TAF1
HBZ CA2
HLA-C S100A7
HLA-C MUC1
ATP6V0A1 ERCC4
XK GYPA
RBMX PRKDC
CES2 RET
CES2 IFNA21
FEV NEFL
KRT86 REG1A
KRT83 ADCYAP1
MAPRE2 HNRNPK
MAPRE2 SUMO1
FXYD3 PKLR
HMGA2 WAS
HCG8 B4GALT1
UPP1 P4HB
PPP1R11 CLNS1A
GDF5 PSG7
CDH5 SIRPD
CDH5 PDE4A
TSN ARCN1
CCT3 IARS
GRN ZYX
PDE6G HMGA2
CALB2 RNF113A
EPRS KLRK1
MYH6 IFNA21
SPI1 GRN
COX7C ICT1
LDHB YWHAQ
LDHB PPIA
CALML3 HADHB
CD8B ADCYAP1
NFIC HMGA2
HLA-DRA HLA-DPB1
CTAG1B SLC2A4
COX11 BTF3
FOLR1 AVPR1B
MCHR1 H3F3A
IDS LPCAT3
COPS5 EBNA1BP2
YWHAE ARCN1
YWHAE FNTA
RENBP TAF1
PRPF18 SLBP
C11orf58 CCT3
TDG POLR2G
NAE1 CCNG1
SCNN1G TFE3
CCR9 AGER
TEF ZWINTAS
COL11A2 POU5F1
COL11A2 IFNA21
NDUFA12 COX6A1
DYNLL1 GTF2E2
NMI DDX18
PAPPA S100A7
ID4 HAS2
PTPN5 ZWINTAS
SRP9 SSB
GHRHR ZWINTAS
GHRHR PTPRU
GHRHR NEUROG1
BNIP1 GHRHR
PMS1 CSTF3
PLAUR IL8
SF3A3 GCNT1
CD4 TAF1
CD4 BBS9
GFAP HTR2C
NASP SUMO2
C11orf74 SPIB
ACADM CNBP
ACADM HDAC1
GCK REG1A
MVK FANCC
IGFALS ACOX2
PCSK6 NEUROG1
RAP1GAP ACOX2
NCL EBNA1BP2
NFKB1 RELB
TNNC1 IL8RB
PRKAR1A BCL2
HPRT1 POLA1
ZNF8 TEF
TP53 COPS5
ATP5B SFRS9
GALT PDE1C
NGFR GHRHR
PPP2R5E HDAC2
PPP2R5E ILF2
GRIN2C TAF1
IMMT PPP2R5C
STT3A HNRNPA2B1
ITGA8 ADCYAP1
CLK3 ASNA1
MAN2A2 CPT1B
CCT6A EIF2S1
SLC10A1 FEV
FEZ2 SLC30A3
PSME1 TAF7
REG1A IFI35
COL11A1 CHIC1
COL11A1 CYP2C19
SNRPD1 FLI1
UBL4A DYNLL1
UBL4A HNRNPA2B1
SP1 PDE4A
CEACAM8 SLPI
RIMS3 LIG4
TATDN2 HCFC1
DNASE1 MUC1
NELL2 ATP6V0A1
NELL2 ADCYAP1
NELL2 IFNA21
MOBKL1B EIF2S1
FAM120A CLNS1A
NUP188 DHRS2
PSMC6 SHFM1
DOC2B KDR
SUZ12 SLBP
ARHGEF7 LHFPL2
MDH1 DYNLL1
MDH1 C1QBP
CCNI PABPC1
ADIPOQ LOX
CEP57 UBE2V2
DNA2 ELN
DNA2 PDE4A
PTGIS GRIN2C
PSMB7 SNRPF
PSMB7 COX6A1
SAA1 ADCYAP1
KARS EIF3I
NCAPD3 HTR2C
HELZ KPNB1
MOBP HERC2P3
ADAM8 ITGAX
R3HDM1 SSBP1
NOLC1 KPNB1
RAD23B NDUFS1
ADAM11 TBX5
ATP5A1 CALM2
SPCS2 DARS
SPCS2 NOLC1
TOMM20 BCLAF1
TOMM20 SNRK
CCT8 VBP1
APEX1 TCF12
PSMC2 RAE1
PSMA4 LOC90925
TYMS PCNA
PRMT5 SFRS2
PRMT5 MEF2A
DPM1 GNG10
RAB11A SNRPD1
MADD ADCYAP1
HBZ SLC6A8
PCBP1 RAB2A
KTN1 FNTA
COL14A1 CCL22
NUP88 KTN1
NUP88 IARS
RABGGTA B4GALT1
SMPDL3A CCL4
CA2 HBB
DDX18 IARS
PTPRU MICB
TFE3 HMGA2
HADH CALM2
ACOX2 GCKR
KRT35 CYP2C19
SLC29A2 CES2
SLC29A2 COL11A2
MPP2 RET
ARCN1 PCBP1
HTR2C REG1A
CDH5 FABP3
CDH5 ADCYAP1
ZNF146 TRIM22
CHRNE PTPRU
CHRNE MPP2
CYP2C19 HTR2C
CST4 PDE6B
EPRS FNTA
PPIA ANXA6
KCNA6 ADCYAP1
IRF2 GTF2E2
B4GALT1 POU5F1
CALML3 CYP2C19
NFIC ADCYAP1
TAF1 KRT86
EGF RAB9A
NDUFA4 SUMO1
PHC2 FANCC
COX10 SPRR1A
CTDSP2 RBM4
CTDSP2 SFRS5
NARS KTN1
FOLR1 PAX8
FOLR1 TIMP3
NAP1L4 PTPN11
ASAH1 CTSH
NEUROG1 HLA-DOB
UBE2V2 H3F3A
CHMP1A MYBPC1
POLR2G TRA2B
RENBP TIMP3
TBR1 IDS
PIN1 ATXN10
APLP1 RENBP
COL11A2 MAGEA5
PMS2L11 SCNN1G
ZNF211 TAF11
CCT4 IGBP1
CCT4 TRA2B
DHRS2 CDH5
GFER ARHGEF2
TMEM106A CSN2
FXR1 SNRPG
FUT2 CYP2C19
GHRHR SLC14A2
AIMP1 HNRNPK
AIMP1 RBM3
ATP5G3 RPS7
ZNF132 TAF1
FARSA SP3
FMOD REG1A
UGP2 S100A7
INA PDE4A
GFAP COL16A1
SSBP1 CNBP
TNFAIP2 PLD3
GCK DRG2
LGALS2 CTSH
GAL TGFA
GLDC IGF2
FCGR1A RHOG
RPA1 MCM3
AOAH CD14
NCL PPID
TACR2 FANCC
CSNK2A2 HMGB2
CSNK2A2 CES2
PLCG1 BNIP1
FCER1G CCR1
NCF2 FCGR1A
XRCC5 YWHAE
ADRB3 CALML3
ZNF8 GHRHR
CCL2 FEV
THRA NEFL
GMPR ATAD4
CAPN2 ITPK1
COX5A SCP2
SNRPE ATP5F1
CALM2 N4BP2L1
IFIT2 NAMPT
GRIN2C CSN3
RB1 MSH6
ZNHIT3 FABP5L7
ZNHIT3 CALM2
RBM25 CSTF3
CACNA1S PAPPA
CCT6A C5orf13
CBFB PRKAR1A
PTPRN PRKCG
PTPRN PAX8
CFB ACHE
PWP1 C5orf13
PSME1 ATXN10
SPRR1A MYH6
PSMC1 TCP1
SP1 HTR2C
SP1 CST4
SP1 PMS2L11
SLC35A1 RRAGA
FAM38A DGKZ
TATDN2 SNRPB
LHFPL2 APP
ERH PRKDC
ERH SSBP1
ZNF638 LOC728849
MOBKL1B DDX5
MOBKL1B CCT4
MOBKL1B NCL
MOBKL1B KIAA0240
NCOA6 COPS5
POFUT1 LPCAT3
NUP188 AAMP
NUP188 GRIN2C
SUZ12 RBBP7
STXBP3 USP10
IKBKE AVPR1B
ZRSR2 PROL1
CEP57 IARS
NCAPD3 GPER
SKIV2L2 UBE4A
AFAP1 ADORA3
ADAM11 CENPB
ADAM11 INHA
ATP5A1 FRG1
PTDSS1 BCL2
PRDX6 CCT6A
CCT8 SHFM1
PIGF CD53
PSMA4 CCT3
PSMA4 PWP1
PSMA3 ATP5J
DPM1 ADH5
DPM1 PSMD6
ARPC1B GRN
CDC7 UNG
AQP3 CCR9
HIST1H2AB HIST2H4A
HIST1H4E HIST1H2BE
ATP6V0A1 PDE6B
ATP6V0A1 TEC
MRPS31 FNTA
PDIA3 P4HB
PRKCG ZNF117
NCOA2 MMP14
ZYX ITGAX
ACOX2 BTG2
HCG8 GNB3
DRG2 FANCC
TSN PPID
ATP6V1E1 CAPRIN1
RBBP4 LBR
HERC2P3 SLC14A2
ZNF37A MYH6
CHRNE KRT31
PSMB9 HLA-F
ITGB2 ITGAX
TRD@ DAZ2
SLC7A1 REG1A
M6PR NSMAF
ITGA6 GCNT1
CD8B FANCC
SNRPC APOB
NFIC AVPR1B
CD3G MAL
CHRNG GDF5
HMGN4 SET
PIP4K2B B4GALT1
DLG4 ATP6V0A1
TULP1 CENPB
FOLR1 MYH6
ARL4A CCL23
NINJ1 REL
MCHR1 MED22
RGL2 CPT1B
BCAT2 PTPRU
BCAT2 SERPINA3
ITSN1 FEV
CHMP1A MAPK3
CHMP1A GFAP
YWHAE COPS5
RENBP SIRPD
RENBP IDS
C11orf58 MRPS31
ATP1B3 RBMX
NAE1 SNRPF
SNCA MARCH8
COL11A2 AVPR1B
PDE1C GAS2L1
PMS2L11 CYP4A11
NMI ATP6V1E1
PAPPA SEMG2
PTPN5 RENBP
EIF2S1 UBE2V2
GHRHR HERC2P3
GLIPR1 ACP5
TIMP3 GRM4
TIMP3 SLC2A4
IL8RB GNB3
IL8RB CALB2
IL8RB TAF1
SRP14 SNRPB
SRP14 LDHB
SRP14 H3F3A
MSH2 FXR1
PROL1 CLTCL1
CD4 REG1A
CD68 CCND1
FLI1 SPIB
FLI1 RBM4
PTGDS NFIC
HNRNPD SNRPA
LRPPRC KLRK1
TNFAIP2 ITGB2
ACADM DDX18
GCK CDH5
MVK KCNMA1
DRD1 RNF113A
PCSK6 CDH5
EDN2 SRPK3
COL14A1 PMS2L11
FCGR1A FGL2
CD72 FLT3
PLCG1 CHIC1
PLCG1 DHRS2
NDUFB7 PFKL
NCF2 HK3
XRCC5 PSMA5
XRCC5 UBE2V2
ZNF8 GDF5
RAB1A REL
CCL2 HTR2C
CCL2 PTPN5
CYCS FABP5L7
SNRPE SRP19
CLTA MRPS22
SFRS7 YWHAE
RB1 CHD4
OR2H1 ITGA8
UQCRFS1 COX6C
UQCRFS1 GARS
STAT3 ACSL1
HNRNPF DCK
HNRNPF PRKAR1A
CBFB SEPT7
PTPRN AVPR1B
DHX9 SFRS5
GBX1 HBB
PWP1 KLRK1
PWP1 IMMT
KDR SNRPC
KDR GSTP1
HNRNPM HNRNPK
ATP6V1C1 MARS
SPTAN1 CYFIP2
DARS MRPS22
SNRPD1 DYNLL1
SP1 FEV
SP1 PNLIPRP1
UBXN4 TDG
MRPS27 EPRS
TMEM131 IMMT
KIAA0240 PUM2
TATDN2 PRCC
TATDN2 HMGN4
ZNF638 WAPAL
FAM120A ACLY
PSMC6 DARS
STXBP1 FMOD
EFR3A REEP5
MDH1 MRPL3
UBE4A POLR2G
RUNX1T1 PRAME
METAP1 LOC728849
RAD21 RBBP4
RAD21 SNRPB
NCAPD3 PCDH1
SKIV2L2 SNRPD1
BLVRB HBZ
NOLC1 IMMT
ATP5C1 COX6C
MORF4L2 UBXN4
ATP5A1 NME1
CD164 GNG10
TOMM20 SLC25A3
TOMM20 RBM3
TOMM20 DHX9
PIGF MPV17
APEX1 SRP9
PSMA4 TCF12
PSMA4 TCF3
PSMA2 XRCC5
ARPC1B CFP
CDC7 HDAC2
RING1 RNF113A
SIRPD NTN3
GAS2L1 H3F3A
PSD FEV
PSD GABRA1
PTPRU FGFR2
ACOX2 NF1
ACOX2 SLC4A3
MARS SPG7
SLC29A2 HMGA2
SLC29A2 CST4
KRT31 B4GALT1
MED22 CYP3A4
MPP2 ATP6V0A1
MPP2 ACVR1B
MPP2 KCNJ4
ARCN1 CAPRIN1
ARCN1 CALM2
GDF5 GFAP
MVP HCK
C6 CDH5
MYOM1 MED22
DBT TNXB
CSN3 FANCC
CYP2C19 HNF4A
SLC7A1 ADCYAP1
SLC7A1 IFNA21
CST4 ADAM15
CD8B ATP6V0A1
MRPL3 SNRPG
INHA NCOR2
CD3D CR2
CXCL10 BIRC3
SAP18 SNRPF
MEN1 BLMH
MEN1 PRKDC
MEN1 HDAC1
SORL1 MAN1A1
HMGN4 RBMX
PIP4K2B REG1A
PRRX2 CYP2C19
C12orf24 N4BP2L1
HTATSF1 YWHAQ
LPCAT3 HERC2P3
LPCAT3 GPER
PAFAH1B1 SP3
MAP2K5 CENPI
TRA2B PTPN11
SEPW1 ITGA1
SMARCD1 REG1A
NEUROG1 AGER
BCAT2 ZNF117
UBE2V2 GTF2E2
TBCC TNPO1
MPPED2 AKAP12
POLR2G LOC90925
DGKZ RGL2
PKD2 TOP2B
SCNN1G REG1A
CEBPE MAP3K10
PTP4A1 HIF1A
PICALM LITAF
SHFM1 UBE2V2
CCT4 ATXN10
DHRS2 CHIC1
DHRS2 AGER
EIF2S1 NMT1
ACP1 BTF3
GHRHR BBS9
ASMT ZNF74
TRIM26 DDX18
TP53BP1 LIG3
DCAF8 AFF1
PHB DYRK4
PROL1 PAPPA
CD4 ADCYAP1
ZNF22 HMGN4
FLI1 E2F5
SLC5A2 EFNA3
FABP5L7 CCT4
LRPPRC RBBP4
LRPPRC SPIB
ACADM CTDSP2
MVK CCL22
SMARCA1 SLC17A2
TMOD1 SELENBP1
C1QBP SNRPG
PSMA1 HNRNPC
AOAH ITGB2
PIK3R1 PIK3CA
DCK TCEA1
TNNC1 MAP2K5
ATP5J SUMO2
ATP5J ATP5O
PRKAR1A GTF2I
ZNF8 MAP2K5
EIF2S2 SRP9
CCL2 PAX6
THRA KCNJ4
NPM1 NAE1
CD33 SPI1
TP53 IARS
SLC2A4 REG1A
ISG15 XAF1
PPP2R5E TAF7
ZNHIT3 PPP2R5E
OASL PLAUR
OASL SERPINB2
MFAP4 ALCAM
ITGA8 KCNJ4
UQCRFS1 SNRPB
UQCRFS1 TCEB1
HNRNPF TRA2B
HNRNPF CALM2
ANXA3 LCN2
CBFB LOC728849
DHX9 RBM3
PCDH1 SPRR1A
RBM39 SFRS11
CSN2 CST4
RFC5 GP9
COL11A1 HMGA2
COL11A1 SLC30A3
GH2 CCL2
UBL4A PPP3CB
PARP1 ACADM
PSAP LYZ
SLC35A1 IL10RB
UBXN4 NAE1
SPOCK2 GNLY
WAPAL PNN
KIAA0240 SP3
ZCCHC11 DARS
POFUT1 PCDH1
BCLAF1 UBXN4
PSMC6 CCT6A
PARK7 ERH
MDH1 IARS
VGLL4 DDX18
CCT5 POLR2G
CCT5 SSBP1
CCT5 NCL
CEP57 SSB
RAD21 SRP9
RAD21 ACADM
PTGIS BBS9
PSMB7 SNRPG
IFI44 XAF1
IARS GCNT1
ATP5F1 PSMD8
PSMB3 COX6A1
AFAP1 REG1A
NEDD8 XRCC5
R3HDM1 CCT6A
ATP5A1 AP2M1
APEX1 DDX10
APEX1 FNTA
GLO1 RAD21
PSMA4 EIF2S1
PSMA3 HDAC2
PSMA2 COX6C
PRMT5 PSMA4
DPM1 PDIA6
AQP7 ATP5G1
CDC7 ANKRD46
PSMD11 CUL3
TLN2 ZNF8
AQP3 CSN3
AQP3 ERCC4
AQP3 SP1
C4orf8 RNF113A
VRK1 TIAF1
