# Supplementary material for: Functional networks inference from rule-based machine learning models
Source: BioData Min. 2016 Sep 5;9:28. doi: 10.1186/s13040-016-0106-4 (PMC5011349; doi:10.1186/s13040-016-0106-4)
Supplement: Supplementary file 2 — Networks. All networks used in the analysis given as a list of edges. (XZ 11980 kb) [file 13040_2016_106_MOESM2_ESM.xz › networks/pearson/Prostate/SN_C3.txt]

SEMG2 SEMG1
LGALS9 PCBP3
PIP SEMG2
MYST2 PCBP3
SLC12A4 PCBP3
MYST2 HAUS5
COPS6 PCBP3
PCBP3 PAX8
SLC12A4 COPS6
ELAVL3 PCBP3
HAUS5 PCBP3
HAUS5 LGALS9
LY6G6C DHRS1
MYST2 CARD10
ZKSCAN3 MYST2
SLC9A1 PCBP3
GCKR PTH
ODF1 PCBP3
ODF1 PAX8
POU4F1 PSG1
POU4F1 BCR
MYST2 COPS6
MYST2 LGALS9
MYST2 BCR
MYST2 PAX8
SLC9A1 CARD10
SLC9A1 HAUS5
SLC9A1 MYST2
LGR5 PCBP3
PSG1 PCBP3
PCBP3 CARD10
FZR1 THRA
ADAM15 PAX8
DPT PCBP3
HAUS5 PSG1
IL10RA MVD
GRIK5 GARNL4
MYST2 ADAM15
ZKSCAN3 APOBEC3C
ZKSCAN3 HAUS5
UGT2B15 ATP1B2
SLC9A1 ADAM15
SDC3 MYST2
CNTN1 SLC12A4
LGR5 SLC12A4
EML3 PCBP3
ADRBK1 CARD10
LGALS9 PAX8
ZNF592 EPOR
WDR62 PSG1
ZSCAN12 PCBP3
HAUS5 ADAM15
ODF1 COPS6
ODF1 LGALS9
POU4F1 PCBP3
GRM4 PCBP3
GRM4 MYST2
GRM4 SLC9A1
ZKSCAN3 HDGF
SPINT3 MYST2
SLC9A1 MC2R
SLC9A1 ADRBK1
BCR PAX8
BCR WNT10B
PIP SEMG1
LGR5 CARD10
PSG1 MC2R
FDXR DPT
PCBP3 GTSE1
OAS2 ATP1B2
OCEL1 LGR5
OCEL1 PCBP3
ADAM15 PCBP3
LGALS9 MFAP2
APOBEC3C HDGF
APOBEC3C FAM102A
ZNF592 DHRS1
WDR62 PAX8
SEMA4D NCDN
ATP1B2 BCR
HAUS5 MFAP2
HAUS5 BCR
HAUS5 PAX8
ODF1 POU4F1
ODF1 MYST2
ODF1 SLC9A1
POU4F1 RAD51L3
POU4F1 HAUS5
GRM4 CARD10
GRM4 HAUS5
CD40 PCBP3
MYST2 ADRBK1
MYST2 PPP3CC
ZKSCAN3 CARD10
ZKSCAN3 PCBP3
SPINT3 PCBP3
MTHFR ZNF592
MTHFR ATP1B2
SLC9A1 BCR
NCKIPSD SLC22A24
CNTN1 PCBP3
LGR5 LGALS9
PRPF31 EPOR
PSG1 DHRS1
PSG1 LGALS9
COPS6 PAX8
WBSCR22 PRRC1
PCBP3 MC2R
PCBP3 BCR
ELAVL3 COPS6
ELAVL3 SLC12A4
ADRBK1 PCBP3
MFAP2 PCBP3
RAD51L3 INA
WDR62 LGALS9
ATP1B2 WNT10B
SAMD14 RASGRP3
HAUS5 MC2R
ODF1 CNTN1
ODF1 BCR
PSG7 HAUS5
POU4F1 MC2R
POU4F1 ARID4B
POU4F1 COPS6
POU4F1 MYST2
GRM4 ADRBK1
GRM4 LGALS9
MYST2 CD40
MYST2 LSM4
LOC100134331 PSG1
LOC100134331 LY6G6C
IGSF9B PCBP3
IGSF9B LGALS9
ZKSCAN3 LGALS9
UGT2B15 APOBEC3C
RHBDL1 BCR
MTHFR PRPF31
SLC9A1 LGALS9
BCR MC2R
LGR5 COPS6
PSG1 GTSE1
PSG1 MFAP2
PSG1 PAX8
ARID4B PCBP3
ARID4B LGALS9
PCBP3 JAG1
FZR1 MC2R
PRRC1 FZR1
TLX2 PCBP3
DHRS1 PRPF31
OCEL1 JAG1
ELAVL3 MYST2
ELAVL3 SLC9A1
NCDN LGALS9
ADAM15 MC2R
ADAM15 LGALS9
CYP3A5 COPS6
CYP3A5 ELAVL3
LGALS9 CARD10
DPT PAX8
APOBEC3C PCBP3
PLCD1 KLF1
WDR62 PCBP3
ATP1B2 DOK1
ATP1B2 ADAM15
SAMD14 PTH
MVK SLC12A4
HAUS5 CARD10
HAUS5 COPS6
HAUS5 ATP1B2
CRTC1 PLCD1
ODF1 CARD10
ODF1 HAUS5
ODF1 GRM4
LY6G6C ZNF592
POU4F1 NFKB2
POU4F1 LGALS9
POU4F1 SLC9A1
POU4F1 WNT10B
ACR LY6G6C
GRM4 ELAVL3
GRIK5 POU4F1
MR1 CAMSAP1
PTH MVD
MYST2 ARID4B
MYST2 ATP1B2
LOC100134331 MTHFR
IGSF9B PSG1
IGSF9B EFNA3
ZKSCAN3 COPS6
ZKSCAN3 GRM4
SPINT3 ODF1
SPINT3 CD40
RAP1GAP SDC3
UGT2B15 OCEL1
UGT2B15 LY6G6C
UGT2B15 MTHFR
MTHFR FZR1
SLC9A1 PAX8
BTF3 MVD
CNTN1 CARD10
CNTN1 COPS6
DOK1 EPOR
PSG1 FZR1
COPS6 LGALS9
PCBP3 TUBGCP2
PCBP3 LSM4
PRRC1 THRA
SLC12A4 LGALS9
SLC12A4 DPT
HLA-DOB PCBP3
HLA-DOB BCR
HLA-DOB PAX8
OCEL1 SLC12A4
OCEL1 LGALS9
ELAVL3 LGALS9
ELAVL3 HAUS5
ADRBK1 PAX8
MFAP2 PAX8
NCDN PCBP3
ADAM15 BCR
CYP3A5 PCBP3
LGALS9 ADRBK1
LGALS9 BCR
DPT LGALS9
GPA33 CDK6
ARHGAP26 AXIN1
RAD51L3 PSG1
ZNF592 FZR1
WDR62 MC2R
WDR62 MYST2
ZSCAN12 LGR5
ZSCAN12 LGALS9
HAUS5 ARID4B
HAUS5 APOBEC3C
ODF1 MC2R
ODF1 LGR5
ODF1 OCEL1
ODF1 ADAM15
LY6G6C PRPH
PSG7 PSG1
PSG7 BCR
POU4F1 EPHB2
POU4F1 TUBB2B
POU4F1 PSG7
POU4F1 PAX8
ACR DHRS1
GRM4 NCDN
GRM4 LSM4
CD40 CARD10
LBP POU4F1
AATK PCBP3
AATK MYST2
FAM102A LGALS9
PTH IAH1
KIFC3 PCBP3
MYST2 MC2R
MYST2 GTSE1
MYST2 HDGF
MYST2 SLC12A4
MYST2 MFAP2
MYST2 DPT
MYST2 APOBEC3C
MYST2 WNT10B
IGSF9B ELAVL3
IGSF9B POU4F1
SPINT3 COPS6
RAP1GAP MYST2
RAP1GAP SPINT3
UGT2B15 MYST2
MTHFR PSG1
MTHFR WDR62
MTHFR HAUS5
MTHFR THRA
SLC9A1 COPS6
SLC9A1 CD40
SDC3 PCBP3
NCKIPSD PSG1
CNTN1 LGALS9
CNTN1 HAUS5
MYB MC2R
NOC2L CRTC1
UNC5B PRPF31
UNC5B FZR1
CARD10 PAX8
LGR5 MGAT1
LGR5 CD40
LGR5 MYST2
KCTD17 MYST2
EML3 LGALS9
FDXR MC2R
FDXR PCBP3
FDXR PAX8
CPNE6 SLC9A1
GTSE1 MC2R
SIM2 PCBP3
OAS2 BCR
SLC12A4 CARD10
SLC12A4 TLX2
OCEL1 APOBEC3C
ADRBK1 GTSE1
ADAM15 CARD10
CYP3A5 APOBEC3C
LGALS9 MC2R
LGALS9 DHRS1
LGALS9 BCL3
APOBEC3C LGALS9
APOBEC3C MAPKAPK2
ZNF592 RAGE
WDR62 HAUS5
ATP1B2 MC2R
ATP1B2 GTSE1
INA PSG1
SAMD14 IAH1
ZSCAN12 SLC12A4
ZSCAN12 PAX8
HAUS5 PRPF31
HAUS5 FZR1
HAUS5 SLC12A4
ODF1 EML3
ODF1 SLC12A4
ODF1 MYB
PRPH DHRS1
KCNJ4 PCBP3
LY6G6C CDK6
PSG7 MYST2
POU4F1 GTSE1
GRM4 APOBEC3C
GRM4 BCR
CD40 SLC12A4
CD40 LGALS9
GRIK5 PAX8
MYST2 RBM8A
MYST2 TFF3
LOC100134331 DHRS1
LOC100134331 POU4F1
IGSF9B HAUS5
REM1 SBNO2
ZKSCAN3 FAM102A
SPINT3 CARD10
SPINT3 APOBEC3C
SPINT3 GRM4
UGT2B15 DPT
UGT2B15 ZKSCAN3
RHBDL1 PCBP3
RHBDL1 MYST2
RHBDL1 SPINT3
RHBDL1 PAX8
MTHFR MC2R
MTHFR UNC5B
MTHFR PRRC1
MTHFR DHRS1
MTHFR LGALS9
MTHFR MYST2
MTHFR BCR
SLC9A1 MYB
PNMT APOBEC3C
KRT86 PSG1
COL6A2 KLF1
SDC3 HAUS5
NCKIPSD PRPF31
NCKIPSD GTSE1
NCKIPSD ZNF592
NCKIPSD ATP1B2
SLC22A24 PSG1
SLC22A24 FZR1
CNTN1 APOBEC3C
THRA MC2R
MC2R PAX8
UNC5B DHRS1
UNC5B ZNF592
UNC5B HAUS5
CARD10 MC2R
CARD10 BCR
TERF2 DHRS1
LGR5 ARID4B
LGR5 JAG1
LGR5 PAX8
PSG1 PRPF31
PSG1 BCR
PSG1 THRA
ARID4B BCR
FDXR SCARB1
COPS6 CARD10
COPS6 ARID4B
COPS6 TLX2
PCBP3 SULT4A1
PCBP3 E2F4
FZR1 PRPF31
SIM2 LOC201229
OAS2 ADAM15
OAS2 WNT10B
DHRS1 PCBP3
DHRS1 EPOR
HDGF WNT10B
SLC12A4 EML3
HLA-DOB COPS6
HLA-DOB ADAM15
HLA-DOB ATP1B2
HLA-DOB HAUS5
HLA-DOB MYST2
OCEL1 DPT
ELAVL3 GIGYF2
ELAVL3 TFF3
ELAVL3 KIFC3
ELAVL3 CNTN1
ADAM15 ADRBK1
CYP3A5 NFKB2
GIGYF2 PCBP3
APOBEC3C CARD10
APOBEC3C EML3
APOBEC3C COPS6
APOBEC3C FCGR2A
TFF3 COPS6
TFF3 PCBP3
ZNF592 PRPF31
ZNF592 PSG1
WDR62 SAP18
WDR62 DHRS1
WDR62 THRA
SEMA4D PCBP3
ATP1B2 CARD10
ATP1B2 PRPF31
ATP1B2 PAX8
HAUS5 ADRBK1
HAUS5 PPP3CC
TBX19 MYST2
ODF1 ARID4B
ODF1 HLA-DOB
ODF1 ELAVL3
ODF1 ADRBK1
ODF1 WDR62
ODF1 FAM102A
ODF1 ZKSCAN3
AANAT LY6G6C
AANAT KIFC3
PRPH PRPF31
LY6G6C PSG1
LY6G6C PCBP3
MSC PCBP3
PSG7 MC2R
PSG7 PCBP3
POU4F1 PRPF31
POU4F1 DHRS1
POU4F1 HLA-DOB
POU4F1 ELAVL3
POU4F1 ATP1B2
POU4F1 INA
IL10RA IAH1
GRM4 LGR5
GRM4 TFF3
GRM4 SEMA4D
CD40 ADRBK1
CD40 HAUS5
NRG2 DHRS1
AATK BCR
GRIK5 RAD51L3
FAM102A PCBP3
GPT AXIN1
MYST2 PSG1
MYST2 TLX2
MYST2 FAM102A
PFKFB2 MYST2
LOC100134331 RAD51L3
LOC100134331 WDR62
IGSF9B DHRS1
IGSF9B ACR
IGSF9B PNMT
REM1 GPT
ZKSCAN3 OCEL1
ZKSCAN3 ADRBK1
ZKSCAN3 CD40
ZKSCAN3 SLC9A1
FAM189B PCBP3
UGT2B15 EML3
UGT2B15 PCBP3
UGT2B15 LGALS9
UGT2B15 LOC100134331
UGT2B15 BCR
RHBDL1 ODF1
MTHFR EPOR
SLC9A1 PSG1
SLC9A1 RBM8A
SLC9A1 ATP1B2
SLC9A1 LSM4
TOP3B AXIN1
KRT86 WDR62
SDC3 LGALS9
NCKIPSD DHRS1
SLC22A24 PRPF31
SLC22A24 DHRS1
CNTN1 MYST2
NOC2L PLCD1
UNC5B LGALS9
CARD10 LSM4
LGR5 ADRBK1
LGR5 HAUS5
LGR5 SLC9A1
LGR5 CNTN1
PRPF31 THRA
PSG1 SLC5A2
PSG1 PRRC1
PSG1 DPT
EML3 CARD10
EML3 DPT
RBM8A PCBP3
ARID4B PAX8
NFKB2 COPS6
NFKB2 PCBP3
YPEL1 B4GALT3
CPNE6 CARD10
COPS6 RBM8A
COPS6 MFAP2
COPS6 JAG1
COPS6 BCR
GTSE1 CARD10
GTSE1 MAPKAPK2
GTSE1 PAX8
FZR1 EPOR
SIM2 CARD10
OAS2 DOK1
TYR ADRBK1
GJB5 PSG1
HDGF BCR
SLC12A4 ALDOC
SLC12A4 JAG1
SLC12A4 PAX8
OCEL1 EML3
OCEL1 MFAP2
OCEL1 FAM102A
OCEL1 PAX8
ELAVL3 CARD10
ELAVL3 EML3
ELAVL3 TUBGCP2
ADRBK1 BCR
MFAP2 DHRS1
ADAM15 COPS6
ADAM15 MYB
LGALS9 GTSE1
LGALS9 JAG1
DPT GTSE1
APOBEC3C UBE3B
APOBEC3C SLC12A4
RAD51L3 PRPF31
ZNF592 PRRC1
ZNF592 FCGR2A
GARNL4 ARID4B
GARNL4 PCBP3
GARNL4 PAX8
WDR62 ARID4B
WDR62 FDXR
WDR62 MFAP2
WDR62 ADAM15
WDR62 DPT
WDR62 GARNL4
TAZ SLC12A4
ATP1B2 PSG1
ATP1B2 PCBP3
ATP1B2 EPOR
ATP1B2 APOBEC3C
ATP1B2 PPP3CC
SBNO2 MGAT3
SBNO2 PTH
SBNO2 C1orf144
SBNO2 KLF1
SAMD14 MVD
ZSCAN12 SIM2
HAUS5 DHRS1
HAUS5 DPT
HAUS5 FAM102A
HAUS5 THRA
HAUS5 WNT10B
ODF1 PSG1
ODF1 MFAP2
ODF1 APOBEC3C
ODF1 ZSCAN12
ODF1 KRT86
PRPH EPOR
KCNJ4 MC2R
KCNJ4 IKBKG
LY6G6C SAP18
LY6G6C GPA33
MSC COPS6
PSG7 LGALS9
PSG7 SLC9A1
PSG7 PAX8
POU4F1 MFAP2
POU4F1 APOBEC3C
POU4F1 GARNL4
POU4F1 WDR62
POU4F1 KCNJ4
POU4F1 PAXIP1
ACR TERF2
IL10RA PTH
GRM4 ARID4B
GRM4 GIGYF2
CD40 COPS6
LBP PRPF31
AATK HAUS5
AATK GRM4
GRIK5 PSG1
GRIK5 BCR
RASGRP3 PTH
EFNA3 PCBP3
MVD IAH1
KIFC3 TUBGCP2
MYST2 SEMA4D
LOC100134331 ZNF592
LOC100134331 INA
IGSF9B MFAP2
IGSF9B KIFC3
ZKSCAN3 MFAP2
ZKSCAN3 SDC3
ZKSCAN3 CNTN1
ZKSCAN3 BCR
ZKSCAN3 PAX8
SPINT3 OCEL1
SPINT3 ELAVL3
SPINT3 HAUS5
SPINT3 ZKSCAN3
SPINT3 SLC9A1
SPINT3 LSM4
AXIN1 SBNO2
RAP1GAP LSM4
UGT2B15 DOK1
UGT2B15 EPOR
UGT2B15 JAG1
RHBDL1 MC2R
RHBDL1 NUDT3
RHBDL1 MEF2C
AQP5 GTSE1
MTHFR GTSE1
MTHFR POU4F1
AGFG2 ATG2A
SLC9A1 NUDT3
SLC9A1 ARID4B
SLC9A1 TUBGCP2
SLC9A1 GTSE1
SLC9A1 SLC12A4
PPP3CC WNT10B
CEACAM3 EML3
ZNF157 LY6G6C
PNMT PCBP3
SDC3 CARD10
SDC3 COPS6
NCKIPSD EPOR
NCKIPSD AQP5
SLC22A24 HAUS5
CNTN1 SLC9A1
CNTN1 LOC201229
GPR35 AANAT
GPR35 ZNF157
UNC5B SLC22A24
UNC5B BCR
SAP18 IL8RB
LGR5 EML3
LGR5 DPT
RBM8A SULT4A1
FDXR SAP18
GPR161 PCBP3
CPNE6 PCBP3
GTSE1 REL
PCBP3 USP11
PCBP3 MYB
FZR1 BCR
SIM2 ADRBK1
SIM2 SLC9A1
TUBB2B PSG1
OAS2 MC2R
DHRS1 FZR1
DHRS1 PAX8
SPC25 ATP1B2
TYR ADAM15
TYR SLC9A1
SLC12A4 ARID4B
SLC12A4 TUBGCP2
SLC12A4 GTSE1
SLC12A4 MFAP2
HLA-DOB WNT10B
OCEL1 CARD10
OCEL1 COPS6
OCEL1 HAUS5
OCEL1 MYST2
ELAVL3 LGR5
ELAVL3 APOBEC3C
ELAVL3 JAG1
ADRBK1 MC2R
MFAP2 BCR
NCDN ADRBK1
ADAM15 PSG1
ADAM15 GTSE1
EPAS1 EPOR
CYP3A5 LGALS9
CYP3A5 MYST2
GIGYF2 CARD10
LGALS9 TLX2
LGALS9 LSM4
APOBEC3C LOC201229
ZNF592 APOBEC3C
ZNF592 MAPKAPK2
GARNL4 PSG1
WDR62 SLC6A2
WDR62 BCR
SEMA4D ADRBK1
SEMA4D LGALS9
ATP1B2 THRA
ZSCAN12 CARD10
ZSCAN12 COPS6
ZSCAN12 NCDN
ZSCAN12 GARNL4
GCKR MGAT3
HAUS5 ITGAD
HAUS5 GTSE1
HAUS5 FCGR2A
HAUS5 LSM4
HAUS5 BCL3
HAUS5 USP11
ODF1 GTSE1
ODF1 CD40
ODF1 JAG1
LY9 RAD51L3
AANAT DHRS1
PRPH ITGA2B
PRPH ZNF592
KCNJ4 SCARB1
KCNJ4 FDXR
KCNJ4 SLC12A4
LY6G6C TERF2
LY6G6C LGALS9
LY6G6C DPT
LY6G6C APOBEC3C
LY6G6C IL8RB
MSC SLC12A4
PSG7 ARID4B
POU4F1 UNC5B
POU4F1 ADAM15
POU4F1 LY6G6C
POU4F1 FAM189B
GRM4 KCTD17
GRM4 COPS6
GRM4 POU4F1
GRM4 FAM102A
GRM4 CNTN1
AATK COPS6
AATK ELAVL3
AATK LGALS9
AATK PAX8
GRIK5 SLC2A1
GRIK5 PCBP3
GRIK5 IKBKG
HTR7 KRT86
EFNA3 CYP3A5
FSCN2 PTH
GPT SBNO2
PTH FLOT1
MYST2 NCDN
IGSF9B COPS6
IGSF9B TUBB2B
IGSF9B SLC12A4
IGSF9B ZNF592
IGSF9B AANAT
IGSF9B LY6G6C
IGSF9B RAGE
REM1 AXIN1
ZKSCAN3 CYP3A5
ZKSCAN3 SEMA4D
ZKSCAN3 ATP1B2
ZKSCAN3 POU4F1
FAM189B PITPNM1
FAM189B LGALS9
SPINT3 LGR5
SPINT3 EML3
SPINT3 TLX2
SPINT3 SLC12A4
SPINT3 LGALS9
SPINT3 PAX8
AXIN1 MVD
AXIN1 ETS1
RAP1GAP LYPLA2
RAP1GAP GRM4
RAP1GAP CD40
UGT2B15 CARD10
UGT2B15 DHRS1
UGT2B15 HLA-DOB
UGT2B15 HAUS5
UGT2B15 PRPH
UGT2B15 ACR
UGT2B15 PPP3CC
UGT2B15 MAPKAPK2
UGT2B15 IL8RB
UGT2B15 WNT10B
RHBDL1 WDR62
RHBDL1 SLC9A1
AGAP8 IGSF9B
MTHFR PCBP3
MTHFR OAS2
MTHFR ADAM15
MTHFR LY6G6C
MTHFR PPP3CC
MTHFR BCL3
SLC9A1 MFAP2
PPP3CC MC2R
CEACAM3 PCBP3
CEACAM3 SLC12A4
CEACAM3 ORC1L
ZNF157 AANAT
TOP3B ETS1
PNMT MFAP2
KRT86 LGALS9
KRT86 POU4F1
SDC3 CD40
NCKIPSD FZR1
NCKIPSD LY6G6C
NCKIPSD POU4F1
NCKIPSD MTHFR
NCKIPSD MAPKAPK2
TGOLN2 MYST2
SLC22A24 ZNF592
CNTN1 MC2R
CNTN1 DPT
CNTN1 JAG1
GPR35 ACR
MAPKAPK2 EPOR
WNT10B PAX8
UNC5B ATP1B2
CARD10 JAG1
IAH1 ETS1
NUDT3 MC2R
REL CARD10
SLC5A2 PAX8
LGR5 TLX2
LGR5 GIGYF2
PSG1 ITGAD
PSG1 E2F4
PSG1 WNT10B
EML3 FCGR2A
EML3 JAG1
ARID4B PSG1
ARID4B GTSE1
ARID4B MFAP2
NFKB2 TUBB2B
NFKB2 APOBEC3C
FDXR GTSE1
COPS6 DPT
GTSE1 PPP3CC
PCBP3 NUDT3
PCBP3 PPP3CC
PCBP3 BCL3
PCBP3 LOC201229
FZR1 GTSE1
MGAT1 PCBP3
MGAT1 TLX2
SIM2 FDXR
AQP7 RBBP8
TUBB2B PCBP3
OAS2 PAX8
DHRS1 CDK6
DHRS1 PRRC1
TYR MYST2
GJB5 PCBP3
GJB5 LGALS9
HDGF CARD10
SLC12A4 GIGYF2
HLA-DOB SLC12A4
OCEL1 CD40
OCEL1 CNTN1
ELAVL3 NFKB2
ELAVL3 TLX2
ELAVL3 TUBB2B
ELAVL3 MFAP2
ELAVL3 CD40
ELAVL3 LSM4
ELAVL3 SDC3
ELAVL3 BCR
ADAM15 RBM8A
ADAM15 WNT10B
CYP3A5 JAG1
LGALS9 PPP3CC
LGALS9 LOC201229
DPT MC2R
DPT PPP3CC
APOBEC3C GTSE1
APOBEC3C EPOR
APOBEC3C DPT
APOBEC3C PPP3CC
APOBEC3C BCR
GPA33 ZNF592
ARHGAP26 C1orf144
RAD51L3 DHRS1
FCGR2A PCBP3
ZNF592 GTSE1
ZNF592 THRA
GARNL4 SLC5A2
GARNL4 LGALS9
GARNL4 RAD51L3
GARNL4 INA
WDR62 OCEL1
WDR62 INA
WDR62 FAM189B
RPS26 CARD10
SEMA4D PAX8
ATP1B2 FZR1
ATP1B2 ADRBK1
ATP1B2 LGALS9
ATP1B2 MSX1
SAMD14 IL10RA
ATG2A PLCD1
ATG2A COL6A2
ZSCAN12 ARID4B
ZSCAN12 MGAT1
ZSCAN12 ADRBK1
ZSCAN12 DPT
ZSCAN12 MYST2
ZSCAN12 CNTN1
GCKR SAMD14
MVK COPS6
MVK PCBP3
HAUS5 PTPRD
HAUS5 HDGF
HAUS5 ZNF592
SPN OCEL1
CACNB1 PSG1
CRTC1 CYP27A1
DNAH9 RAD51L3
ODF1 WNT10B
AANAT TUBB2B
KCNJ4 PSG1
KCNJ4 GPR161
LY6G6C DOK1
LY6G6C FDXR
LY6G6C GTSE1
LY6G6C EPOR
LY6G6C WDR62
LY6G6C FAM189B
LY6G6C CHST3
IKBKG SLC2A1
PSG7 GTSE1
PSG7 ADAM15
POU4F1 HDGF
POU4F1 SLC12A4
POU4F1 TFF3
POU4F1 POU2F2
POU4F1 CD33
POU4F1 FAM102A
POU4F1 SLC22A24
POU4F1 CNTN1
ACR LGALS9
GRM4 CPNE6
GRM4 SIM2
GRM4 HDGF
GRM4 CD40
CD40 GTSE1
CD40 MFAP2
NRG2 PSG1
NRG2 LY6G6C
AATK CARD10
AATK ADAM15
AATK ATP1B2
GRIK5 KCNJ4
FAM102A HDGF
HTR7 KCNJ4
EFNA3 MFAP2
EFNA3 APOBEC3C
EFNA3 TFF3
EFNA3 ZNF592
KRTAP26-1 WBSCR22
HTR4 EPOR
SLC30A3 EPOR
MVD KIF22
PTH CRX
PTH MGAT3
PTH GALK1
KIFC3 PSG1
MYST2 EML3
MYST2 MEF2C
MYST2 JAG1
LOC100134331 ATP1B2
IGSF9B EML3
IGSF9B FZR1
IGSF9B APOBEC3C
IGSF9B ODF1
IGSF9B CNTN1
TMPRSS6 MR1
RECQL5 SLC22A24
ZKSCAN3 LGR5
ZKSCAN3 ELAVL3
SPINT3 ARID4B
SPINT3 DPT
SPINT3 TFF3
SPINT3 MEF2C
SPINT3 FAM102A
SPINT3 SDC3
SPINT3 CNTN1
SPINT3 BCR
SLMO1 PSG1
RAP1GAP COPS6
RAP1GAP PCBP3
RAP1GAP MEF2C
UGT2B15 FDXR
UGT2B15 GTSE1
UGT2B15 ZNF592
UGT2B15 WDR62
UGT2B15 ODF1
UGT2B15 PAX8
RHBDL1 LGALS9
RHBDL1 HAUS5
RHBDL1 GRM4
AQP5 APOBEC3C
AQP5 POU4F1
MTHFR DOK1
MTHFR PITPNM1
MTHFR WNT10B
SLC9A1 FZR1
SLC9A1 GNL1
SLC9A1 MSC
PPP3CC LSM4
PPP3CC BCR
CEACAM3 FDXR
CEACAM3 JAG1
CEACAM3 UGT2B15
PNMT EML3
PNMT OCEL1
PNMT HAUS5
PNMT FAM102A
COL6A2 SBNO2
SDC3 RBM8A
SDC3 SLC12A4
SDC3 SLC9A1
SDC3 LSM4
NCKIPSD HAUS5
DDX11 PRPH
WNT10B MC2R
NOC2L CYP27A1
UNC5B PSG1
UNC5B EPOR
UNC5B APOBEC3C
UNC5B MYST2
NUDT3 USP11
NUDT3 BCR
WNT11 IL10RA
SCARB1 DHRS1
SCARB1 DPT
BAIAP3 AXIN1
LGR5 ADAM15
LGR5 APOBEC3C
LGR5 SDC3
KCTD17 PCBP3
PRPF31 DOK1
PSG1 CDK6
PSG1 BCL3
EML3 GTSE1
EML3 FAM102A
ITGA2B DHRS1
UBE3B EPOR
ARID4B MC2R
ARID4B CARD10
ARID4B ADRBK1
SLC6A2 SAP18
NFKB2 CNTN1
FDXR BCR
ACCN1 ZNF592
GPR161 SLC12A4
CPNE6 TUBGCP2
CPNE6 LSM4
COPS6 MC2R
COPS6 FAM102A
COPS6 LSM4
GP2 BCR
TUBGCP2 CARD10
GTSE1 BCR
PCBP3 REL
PCBP3 SAP18
PCBP3 WNT10B
FZR1 NUDT3
FZR1 MAPKAPK2
SIM2 LGR5
SIM2 LGALS9
PRRC1 EPOR
TLX2 CARD10
TUBB2B COPS6
OAS2 PRRC1
DHRS1 SAP18
DHRS1 GTSE1
DHRS1 BCR
TYR GNL1
GJB5 DPT
HDGF PPP3CC
SLC12A4 STMN1
HLA-DOB LGR5
HLA-DOB ARID4B
HLA-DOB SLC9A1
ELAVL3 SULT4A1
ELAVL3 ARID4B
ELAVL3 GPR161
ELAVL3 CPNE6
ELAVL3 MVK
ADRBK1 FZR1
MFAP2 ADRBK1
MFAP2 USP11
NCDN CARD10
ADAM15 DPT
CYP3A5 OCEL1
LGALS9 FZR1
LGALS9 E2F4
APOBEC3C JAG1
APOBEC3C MSX1
TFF3 TLX2
TFF3 LGALS9
RAD51L3 NFKB2
RAD51L3 PAXIP1
MEF2C PCBP3
FCGR2A LGALS9
WDR62 NUDT3
WDR62 GJB5
WDR62 CD22
SEMA4D BCR
TAZ CDK2
ATP1B2 DHRS1
ATP1B2 DPT
INA DHRS1
SAMD14 PLCD1
CLEC11A MYST2
ZSCAN12 TLX2
ZSCAN12 OCEL1
ZSCAN12 LOC201229
MVK ARID4B
HAUS5 EML3
HAUS5 NCDN
HAUS5 TFF3
CD33 SULT4A1
CD33 GARNL4
CRYBA4 ADRBK1
CACNB1 PCBP3
ODF1 DPT
ODF1 ATP1B2
ODF1 KCNJ4
GDF5 UBE2H
AANAT PCBP3
KCNJ4 COPS6
KCNJ4 CAMSAP1
KCNJ4 HLA-DOB
KCNJ4 GARNL4
LY6G6C EML3
LY6G6C ACVR1B
LY6G6C CYP3A5
IKBKG ADAM15
POU4F1 SULT4A1
POU4F1 SLC2A1
POU4F1 FZR1
POU4F1 CYP3A5
POU4F1 IKBKG
POU4F1 PPP3CC
POU4F1 BCL3
POU4F1 MYB
ACR PCBP3
ACR DPT
ACR PRPH
GRM4 MC2R
GRM4 NUDT3
GRM4 EML3
GRM4 SDC3
GRM4 PAX8
CD40 MC2R
CD40 ARID4B
CD40 ADAM15
CD40 APOBEC3C
CD40 MVK
NRG2 PAX8
LBP GTSE1
AATK SLC9A1
AATK CNTN1
GRIK5 MC2R
GRIK5 SLC5A2
GRIK5 COPS6
GRIK5 INA
GRIK5 SLC9A1
FAM102A BCR
RASGRP3 IAH1
EFNA3 PSG1
EFNA3 COPS6
EFNA3 DHRS1
EFNA3 SLC12A4
EFNA3 LGALS9
EFNA3 FAM102A
EFNA3 MYST2
KRTAP26-1 PRRC1
MR1 TUBGCP2
MVD GALK1
PTH ETS1
KIFC3 DHRS1
KIFC3 SLC12A4
KIFC3 HAUS5
MYST2 REL
PFKFB2 ZKSCAN3
LOC100134331 PRPF31
LOC100134331 PCBP3
LOC100134331 HAUS5
LOC100134331 AQP5
LOC100134331 WNT10B
IGSF9B MC2R
IGSF9B UNC5B
IGSF9B TERF2
IGSF9B PITPNM1
IGSF9B RIMS2
IGSF9B FAM102A
IGSF9B MYST2
IGSF9B SLC9A1
H6PD SLC12A4
H6PD LTK
RECQL5 EPOR
ZKSCAN3 MC2R
ZKSCAN3 KCTD17
ZKSCAN3 ARID4B
ZKSCAN3 SLC12A4
ZKSCAN3 ADAM15
ZKSCAN3 AATK
ZKSCAN3 JAG1
FAM189B PSG1
FAM189B EML3
FAM189B GTSE1
FAM189B DHRS1
SPINT3 MC2R
SPINT3 KCTD17
SPINT3 FDXR
SPINT3 MGAT1
SPINT3 ADRBK1
C1orf144 UBE2H
AXIN1 FGF2
AXIN1 C1orf144
AXIN1 KLF1
RAP1GAP TFF3
UGT2B15 LGR5
UGT2B15 HDGF
UGT2B15 SLC12A4
UGT2B15 ADAM15
UGT2B15 FAM102A
RHBDL1 OCEL1
RHBDL1 MFAP2
RHBDL1 SEMA4D
RHBDL1 POU4F1
RHBDL1 USP11
AQP5 PSG1
MTHFR DPT
MTHFR APOBEC3C
MTHFR RAD51L3
MTHFR PRPH
MTHFR PAX8
SLC9A1 SLC5A2
SLC9A1 EML3
SLC9A1 GIGYF2
CEACAM3 SPINT3
ZNF157 PSG1
TOP3B SBNO2
PNMT SLC12A4
KRT86 MC2R
KRT86 PCBP3
SDC3 ARID4B
SDC3 PAX8
NCKIPSD PRPH
NCKIPSD LOC100134331
NCKIPSD BCR
NCKIPSD WNT10B
DDX11 B4GALT3
DDX11 THRA
BTF3 IL10RA
BTF3 PTH
TGOLN2 COPS6
SLC22A24 EPOR
SLC22A24 THRA
CNTN1 TUBGCP2
CNTN1 RPS26
CNTN1 ATP1B2
CNTN1 CD40
CNTN1 MSX1
CNTN1 PAX8
GPR35 PRPH
GPR35 LY6G6C
LOC26102 IAH1
LOC26102 MVD
SLC18A3 NFKB2
SLC18A3 POU4F1
RUNX1 AANAT
FOXE1 PCBP3
E2F4 PAX8
THRA EPOR
WNT10B ITGAD
NOC2L KLF1
UNC5B PCBP3
UNC5B PAX8
CARD10 LOC201229
SLC5A2 MC2R
SCARB1 PCBP3
BAIAP3 FLOT1
TERF2 PSG1
TERF2 ZNF592
LGR5 LLGL2
KCTD17 HAUS5
KCTD17 LSM4
PRPF31 BCR
PSG1 NUDT3
PSG1 SAP18
PSG1 PTPRD
PSG1 TUBGCP2
PSG1 ADRBK1
PSG1 USP11
PSG1 MYB
EML3 ADRBK1
EML3 GIGYF2
EML3 MYB
RBM8A CARD10
ITGA2B B4GALT3
ARID4B LOC201229
NFKB2 PSG1
NFKB2 SLC12A4
NFKB2 MYST2
FDXR PSG1
FDXR DHRS1
FDXR ATP1B2
FDXR MYST2
FDXR JAG1
FDXR IL8RB
GPR161 FDXR
CPNE6 RBM8A
COPS6 PSG1
COPS6 GTSE1
COPS6 GIGYF2
ALDOC PCBP3
XPNPEP2 FGF2
GTSE1 WNT10B
MGAT1 COPS6
EPOR MSX1
SIM2 GTSE1
TLX2 LSM4
OAS2 HAUS5
OAS2 MYST2
DHRS1 THRA
SPC25 DEFA3
TYR CARD10
GJB5 PTPRD
SLC12A4 PSG1
SLC12A4 RBM8A
SLC12A4 MGAT1
SLC12A4 ADRBK1
SLC12A4 CDK2
HLA-DOB PSG1
HLA-DOB GTSE1
HLA-DOB LGALS9
OCEL1 ARID4B
OCEL1 HLA-DOB
OCEL1 SEMA4D
CD22 NUDT3
CD22 PSG1
ELAVL3 PSG1
ELAVL3 TCOF1
ELAVL3 OCEL1
ELAVL3 FAM102A
MFAP2 WNT10B
NCDN PAX8
PITPNM1 PSG1
ADAM15 DOK1
ADAM15 FZR1
ADAM15 SLC12A4
ADAM15 PPP3CC
EPAS1 PRPF31
EPAS1 ZNF592
CYP3A5 SLC12A4
CYP3A5 HAUS5
GIGYF2 ADRBK1
LGALS9 NUDT3
LGALS9 PRPF31
LGALS9 HDGF
LGALS9 GIGYF2
LGALS9 MYB
LGALS9 WNT10B
DPT CARD10
DPT JAG1
APOBEC3C C2orf55
APOBEC3C ADRBK1
APOBEC3C MFAP2
GNL1 SLC5A2
TFF3 SLC12A4
PLCD1 C1orf144
ZNF592 CDK6
ZNF592 PITPNM1
ZNF592 LGALS9
GARNL4 SULT4A1
GARNL4 IKBKG
GARNL4 MYST2
WDR62 CARD10
WDR62 SLC5A2
WDR62 FZR1
WDR62 RAD51L3
WDR62 ATP1B2
WDR62 SLC9A1
SEMA4D CARD10
SEMA4D HDGF
SEMA4D APOBEC3C
ATP1B2 ITGAD
ATP1B2 HDGF
ATP1B2 ZNF592
ATP1B2 MAPKAPK2
SBNO2 FGF2
SAMD14 NOC2L
CLEC11A PCBP3
ATG2A RASGRP3
ZSCAN12 ELAVL3
ZSCAN12 JAG1
ZSCAN12 SLC9A1
GCKR IAH1
GCKR RASGRP3
GCKR MVD
MVK MFAP2
HAUS5 SLC5A2
HAUS5 TLX2
HAUS5 SEMA4D
HAUS5 E2F4
DGCR11 E2F4
CD33 PCBP3
GPR143 IAH1
GPR143 IL10RA
GPR143 PTH
ADCYAP1 OCEL1
CRYBA4 PSG1
TRIM58 SLC12A4
ODF1 EPHB2
ODF1 TCOF1
ODF1 FDXR
ODF1 CYP3A5
ODF1 TFF3
ODF1 AATK
ODF1 GRIK5
ODF1 FAM189B
ODF1 LSM4
AANAT EML3
AANAT ACR
KCNJ4 ALDOC
KCNJ4 TUBB2B
KCNJ4 HAUS5
KCNJ4 PAX8
ADH1C GCKR
LY6G6C OCEL1
LY6G6C MFAP2
LY6G6C ATP1B2
IKBKG COPS6
PSG7 FZR1
PSG7 ADRBK1
PSG7 SEMA4D
PSG7 PPP3CC
POU4F1 SAP18
POU4F1 EML3
POU4F1 OAS2
POU4F1 PITPNM1
POU4F1 GNL1
POU4F1 ZNF592
ACR PSG1
ACR ZNF592
LLGL2 PCBP3
GRM4 UNC5B
GRM4 GTSE1
GRM4 ADAM15
GRM4 USP11
HTR2A USP19
CROCC RASGRP3
CD40 EML3
CD40 DPT
CD40 BCR
CD40 PAX8
RGS9 MYST2
RGS9 LSM4
NRG2 PRPH
LBP BCR
AATK GPR161
GRIK5 LGALS9
GRIK5 WDR62
GRIK5 ATP1B2
GRIK5 HAUS5
GRIK5 MYST2
RASGRP3 FLOT1
ARPC4 ALDOC
HTR7 TCOF1
EFNA3 EPOR
EFNA3 ACVR1B
EFNA3 HAUS5
EFNA3 LY6G6C
KIFC3 LGALS9
MYST2 SLC5A2
PFKFB2 CARD10
PFKFB2 PCBP3
PFKFB2 PAIP2B
PFKFB2 ADRBK1
PFKFB2 AATK
LOC100134331 CDK6
LOC100134331 GTSE1
LOC100134331 BCR
IGSF9B SAP18
IGSF9B NFKB2
TMPRSS6 PCBP3
REM1 KLF1
ZKSCAN3 PSG1
ZKSCAN3 GTSE1
ZKSCAN3 DPT
ZKSCAN3 TBX19
ZKSCAN3 PPP3CC
ZKSCAN3 WNT10B
FAM189B MC2R
FAM189B HAUS5
SPINT3 LOC201229
XDH FEZ1
C1orf144 KLF1
AXIN1 PTH
PAXIP1 PSG1
RAP1GAP TLX2
RAP1GAP ELAVL3
RAP1GAP RGS9
UGT2B15 MC2R
UGT2B15 ADRBK1
UGT2B15 SPINT3
RHBDL1 PSG1
NTSR2 POU4F1
MTHFR ADRBK1
MTHFR INA
MTHFR LBP
MTHFR MAPKAPK2
AGFG2 CRTC1
AGFG2 COL6A2
LTK MYST2
TROAP PTH
SLC9A1 NCDN
SLC9A1 APOBEC3C
SLC9A1 TFF3
SLC9A1 CACNB1
SLC9A1 JAG1
SLC9A1 USP11
SLC6A9 COPS6
CEACAM3 ODF1
ZNF157 DHRS1
TOP3B MVD
PNMT PSG1
PNMT LGALS9
PNMT ZNF592
PNMT ACR
KRT86 INA
HCG9 WNT11
COL6A2 FGF2
COL6A2 PLCD1
NCKIPSD PRRC1
NCKIPSD RAD51L3
NCKIPSD NRG2
NCKIPSD EFNA3
NCKIPSD THRA
NCKIPSD PAX8
DDX11 ITGA2B
DDX11 YPEL1
TGOLN2 RBM8A
SLC22A24 ATP1B2
CNTN1 PSG1
CNTN1 EML3
CNTN1 GTSE1
CNTN1 ADRBK1
DEFA3 SLC22A24
SLC18A3 COPS6
SLC18A3 PCBP3
SLC18A3 MYST2
MYB BCR
BCR THRA
DOK1 MC2R
NOC2L FGF2
UNC5B SLC9A1
UNC5B THRA
UNC5B WNT10B
CARD10 MYB
FGF2 RB1
IAH1 CRX
IAH1 PTAFR
EPHB2 PCBP3
EPHB2 TFF3
EPHB2 HAUS5
EPHB2 MYST2
SAP18 PAX8
SCARB1 JAG1
SLC9A3R2 ZNF592
TERF2 PRRC1
LGR5 MFAP2
LGR5 NCDN
LGR5 MVK
LGR5 BCR
KCTD17 CARD10
KCTD17 COPS6
KCTD17 PAX8
PRPF31 RAGE
PRPF31 WNT10B
PSG1 FCGR2A
EML3 MC2R
EML3 PAX8
FLOT1 IAH1
FLOT1 ETS1
MYO9B MC2R
ARID4B FAM102A
ARID4B E2F4
ARID4B WNT10B
SLC6A2 PRPF31
SLC6A2 ATP1B2
SLC6A2 MYST2
SLC6A2 PAX8
NFKB2 LGALS9
FDXR ADAM15
FDXR LGALS9
FDXR SLC9A1
GPR161 TUBGCP2
GPR161 DPT
GPR161 KIFC3
GPR161 CNTN1
CPNE6 CSF1
CPNE6 COPS6
CPNE6 MYST2
CPNE6 MYB
COPS6 EML3
WBSCR22 FZR1
WBSCR22 THRA
TUBGCP2 MC2R
GTSE1 TUBGCP2
GTSE1 E2F4
GTSE1 LOC201229
PCBP3 SLC5A2
PCBP3 TCOF1
SIM2 TUBGCP2
SIM2 CNTN1
AQP7 ITGA2B
PRRC1 BCR
PRRC1 WNT10B
TLX2 PAX8
TUBB2B SAP18
TUBB2B ARID4B
TUBB2B DHRS1
TUBB2B MFAP2
OAS2 PSG1
OAS2 SLC9A1
DHRS1 DOK1
DHRS1 RAGE
DHRS1 WNT10B
TYR PCBP3
GJB5 MYST2
CEP135 BCR
SLC12A4 FCGR2A
SLC12A4 FAM102A
SLC12A4 LSM4
HLA-DOB USP11
OCEL1 C2orf55
OCEL1 FDXR
CD22 SLC9A1
CD22 BCR
ELAVL3 RBM8A
ELAVL3 PAX8
NCDN ARID4B
NCDN GIGYF2
PITPNM1 MC2R
ADAM15 EML3
ADAM15 LSM4
ADAM15 BCL3
ADAM15 THRA
CYP3A5 TCOF1
CYP3A5 FAM102A
CYP3A5 CNTN1
FGD1 PLCD1
RIMS2 PSG1
RIMS2 LGALS9
LGALS9 SLC5A2
LGALS9 SAP18
DPT DHRS1
DPT MFAP2
DPT LSM4
APOBEC3C CSF1
APOBEC3C GIGYF2
APOBEC3C LSM4
APOBEC3C BMI1
APOBEC3C RAGE
APOBEC3C WNT10B
GPA33 PRRC1
ARHGAP26 SBNO2
ZNF592 DOK1
ZNF592 MFAP2
GARNL4 NUDT3
GARNL4 BCR
SLC4A3 COPS6
WDR62 SCARB1
WDR62 LGR5
WDR62 GTSE1
WDR62 PRRC1
WDR62 TYR
WDR62 HLA-DOB
WDR62 ADRBK1
WDR62 WNT10B
POU2F2 SLC9A1
SEMA4D MFAP2
INA WBSCR22
SAMD14 FLOT1
SAMD14 MGAT3
RP1-21O18.1 PAX8
ZSCAN12 EML3
ZSCAN12 WDR62
ZSCAN12 LLGL2
GCKR SBNO2
GCKR ETS1
TOMM34 LGALS9
MVK APOBEC3C
CD33 PSG1
CD33 NFKB2
CD33 PAX8
SPN PCBP3
GPR143 MVD
CRYBA4 PCBP3
TRIM58 NFKB2
TRIM58 DPT
TRIM58 CNTN1
SMYD5 DOK1
DNAH9 AQP7
ODF1 SAP18
ODF1 NFKB2
ODF1 MGAT1
ODF1 TLX2
ODF1 HDGF
ODF1 MEF2C
ODF1 MSC
ODF1 PSG7
ODF1 MTHFR
ODF1 USP11
GDF5 PTH
GDF5 MAP2K4
AANAT ALDOC
AANAT SLC12A4
FUT7 SLC9A3R2
FUT7 TERF2
INSL3 FLOT1
PRPH YPEL1
KCNJ4 DPT
KCNJ4 CNTN1
LY6G6C PRPF31
LY6G6C RAD51L3
LY6G6C WNT10B
IKBKG PAX8
MSC ADAM15
PSG7 MFAP2
PSG7 BCL3
POU4F1 SLC5A2
POU4F1 ADRBK1
POU4F1 DPT
POU4F1 MVK
POU4F1 CACNB1
ACR EML3
ACR SLC12A4
ACR OCEL1
ACR WDR62
IL10RA GALK1
LLGL2 LGALS9
LLGL2 JAG1
GRM4 MGAT1
GRM4 TLX2
GRM4 SLC12A4
GRM4 OCEL1
GRM4 MEF2C
GRM4 ATP1B2
GRM4 ZSCAN12
GRM4 LOC201229
GRM4 WNT10B
MXRA8 PCBP3
CD40 RBM8A
CD40 TFF3
CD40 ATP1B2
NRG2 HTRA2
NRG2 WDR62
LBP RAD51L3
LBP INA
AATK LGR5
AATK KCTD17
AATK SLC12A4
AATK ADRBK1
AATK CYP3A5
AATK APOBEC3C
AATK TFF3
GRIK5 NUDT3
GRIK5 DHRS1
FAM102A CARD10
FAM102A MFAP2
FAM102A BCL3
FAM102A PAX8
ARPC4 SLC12A4
TREX1 MAP2K4
HTR7 WDR62
HTR7 INA
EFNA3 NFKB2
EFNA3 ELAVL3
EFNA3 POU4F1
EFNA3 ACR
EFNA3 MTHFR
FSCN2 CRTC1
HTR4 SEMA7A
GPT FGF2
MR1 KCNJ4
MVD ETS1
PTH CADM4
MYST2 SAP18
MYST2 FZR1
MYST2 PAIP2B
MYST2 GIGYF2
MYST2 BCL3
PFKFB2 LGALS9
PFKFB2 APOBEC3C
PFKFB2 SDC3
LOC100134331 PRRC1
LOC100134331 MFAP2
LOC100134331 PSG7
LOC100134331 MYST2
IGSF9B PRPF31
IGSF9B CYP3A5
IGSF9B CACNB1
IGSF9B PAX8
RECQL5 ZNF592
RECQL5 MTHFR
REM1 ARHGAP26
REM1 C1orf144
ZKSCAN3 EML3
ZKSCAN3 NCDN
ZKSCAN3 TFF3
ZKSCAN3 WDR62
ZKSCAN3 PSG7
STXBP1 PAX8
SPINT3 CPNE6
SPINT3 GTSE1
SPINT3 ADAM15
SPINT3 POU4F1
SPINT3 TGOLN2
XDH SDC3
AXIN1 FLOT1
AXIN1 IL10RA
RAP1GAP LGR5
RAP1GAP LGALS9
UGT2B15 PRPF31
UGT2B15 UBE3B
UGT2B15 C2orf55
UGT2B15 COPS6
UGT2B15 OAS2
UGT2B15 FCGR2A
UGT2B15 POU4F1
UGT2B15 CD40
UGT2B15 PFKFB2
UGT2B15 PNMT
UGT2B15 CNTN1
RHBDL1 EML3
RHBDL1 ARID4B
RHBDL1 COPS6
RHBDL1 PSG7
RHBDL1 ZKSCAN3
RHBDL1 WNT10B
AGAP8 PCBP3
ZMYND10 C1orf144
AQP5 SAP18
AQP5 ZKSCAN3
AQP5 MAPKAPK2
MTHFR SLC6A2
MTHFR GJB5
MTHFR SMYD5
MTHFR FAM102A
MTHFR ZKSCAN3
MTHFR SLC22A24
AGFG2 FGF2
SLC9A1 TLX2
SLC9A1 DPT
SLC9A1 TOMM34
SLC9A1 FAM189B
SLC9A1 PPP3CC
SLC9A1 THRA
SLC9A1 WNT10B
LSM4 BCR
CEACAM3 COPS6
CEACAM3 OCEL1
ZNF157 CAMSAP1
ZNF157 RAD51L3
ZNF157 KIFC3
TOP3B INSL3
TOP3B PTH
PNMT DHRS1
PNMT GJB5
PNMT ELAVL3
PNMT DPT
PNMT FCGR2A
PNMT ZKSCAN3
KRT86 HAUS5
KRT86 FAM189B
KRT86 MYB
KRT86 PAX8
FOSL1 PRPH
SDC3 TLX2
SDC3 NCDN
SDC3 ADAM15
NCKIPSD ITGAD
NCKIPSD SAP18
NCKIPSD APOBEC3C
NCKIPSD DNAH9
NCKIPSD RECQL5
BTF3 WNT11
TGOLN2 PAX8
SERPIND1 PLCD1
SLC22A24 BCR
CNTN1 ARID4B
CNTN1 ADAM15
CNTN1 LSM4
GPR35 ITGA2B
GPR35 DHRS1
LOC652147 AXIN1
RUNX1 PSG1
MAP2K4 KLF1
MYB PAX8
MAPKAPK2 IL8RB
BCR DOK1
BCR USP11
NOC2L PHKG2
UNC5B GTSE1
UNC5B PITPNM1
CARD10 PPP3CC
CARD10 WNT10B
IAH1 MAP2K4
EPHB2 LGALS9
EPHB2 BCR
NUDT3 PAX8
SCARB1 LGALS9
SLC9A3R2 DHRS1
ZNF500 DHRS1
LGR5 GTSE1
LGR5 FAM102A
LGR5 E2F4
KCTD17 BCR
PRPF31 MSX1
PSG1 CARD10
PSG1 FAM102A
PSG1 PPP3CC
EML3 PSG1
EML3 BCL3
RBM8A LSM4
TCOF1 USP11
ARID4B EML3
ARID4B TLX2
SLC6A2 PSG1
SLC6A2 PCBP3
SLC6A2 HAUS5
NFKB2 SAP18
NFKB2 SLC6A2
NFKB2 HAUS5
YPEL1 ITGA2B
YPEL1 DHRS1
YPEL1 ATP1B2
FDXR SLC12A4
CPNE6 MC2R
CPNE6 MSC
COPS6 ADRBK1
COPS6 MEF2C
COPS6 PPP3CC
COPS6 BMI1
COPS6 WNT10B
GTSE1 SAP18
GTSE1 PRPF31
FZR1 PCBP3
FZR1 PAX8
MGAT1 CARD10
SIM2 NCDN
CAMSAP1 PCBP3
AQP7 DHRS1
PRRC1 ITGAD
PRRC1 PRPF31
SCAPER MAP2K4
TUBB2B LGALS9
OAS2 ADRBK1
DHRS1 USP11
TYR MC2R
TYR LGALS9
TYR PAX8
GJB5 MC2R
GJB5 APOBEC3C
GJB5 HAUS5
CEP135 PRPF31
CEP135 YPEL1
HDGF PCBP3
HDGF LSM4
SLC12A4 CSF1
SLC12A4 REL
SLC12A4 UBE3B
SLC12A4 RPS26
SLC12A4 MSX1
SLC12A4 LOC201229
HLA-DOB MC2R
HLA-DOB CARD10
HLA-DOB SLC6A2
HLA-DOB ALDOC
HLA-DOB OAS2
HLA-DOB DHRS1
HLA-DOB CEP135
HLA-DOB MFAP2
OCEL1 SKI
OCEL1 E2F4
OCEL1 USP11
CD22 MC2R
ELAVL3 MXRA8
ADRBK1 SLC5A2
ADRBK1 USP11
MFAP2 SAP18
PITPNM1 PRPF31
PITPNM1 PCBP3
PITPNM1 USP11
PITPNM1 THRA
ADAM15 PRPF31
ADAM15 ARID4B
ADAM15 MFAP2
EPAS1 APOBEC3C
CYP3A5 TUBB2B
CYP3A5 MFAP2
CYP3A5 TFF3
RIMS2 FZR1
RIMS2 NCDN
RIMS2 ZNF592
GIGYF2 CSF1
GIGYF2 LSM4
LGALS9 TCOF1
LGALS9 PTPRD
DPT BCL3
DPT LOC201229
APOBEC3C MC2R
APOBEC3C DHRS1
APOBEC3C BCL3
GNL1 FZR1
TFF3 LSM4
TFF3 BCR
GPA33 DHRS1
ARHGAP26 KLF1
RAD51L3 HAUS5
RAD51L3 BCR
MEF2C PAX8
FCGR2A CARD10
FCGR2A GTSE1
FCGR2A EPOR
FCGR2A MAPKAPK2
ZNF592 PCBP3
ZNF592 FAM102A
GARNL4 MC2R
GARNL4 LGR5
GARNL4 TUBB2B
GARNL4 DPT
GARNL4 HAUS5
GARNL4 SLC9A1
WDR62 EML3
WDR62 JAG1
WDR62 E2F4
SEMA4D ARID4B
SEMA4D FAM102A
TAZ CSF1
ATP1B2 COPS6
ATP1B2 SLC12A4
INA BCR
SAMD14 SBNO2
SAMD14 KIF22
SAMD14 AXIN1
SAMD14 KLF1
RP1-21O18.1 PCBP3
RP1-21O18.1 WDR62
RP1-21O18.1 MYST2
ATG2A CRTC1
ZSCAN12 GTSE1
ZSCAN12 MFAP2
ZSCAN12 GIGYF2
ZSCAN12 HAUS5
GCKR GALK1
TOMM34 PCBP3
HAUS5 EPOR
HAUS5 PITPNM1
HAUS5 MEF2C
HAUS5 JAG1
HAUS5 MYB
CD33 TUBB2B
ADCYAP1 LGR5
TRIM58 PCBP3
CACNB1 MC2R
CACNB1 PITPNM1
CACNB1 HAUS5
DNAH9 DHRS1
ODF1 SULT4A1
ODF1 CPNE6
ODF1 SIM2
ODF1 OAS2
ODF1 DHRS1
ODF1 GARNL4
ODF1 IKBKG
ODF1 PPP3CC
ODF1 PNMT
ODF1 BCL3
GDF5 GCKR
GDF5 MGAT3
GDF5 C1orf144
AANAT OCEL1
AANAT POU4F1
AANAT FAM189B
INSL3 PLCD1
KCNJ4 SLC2A1
KCNJ4 RUNX2
KCNJ4 LGALS9
KCNJ4 SLC9A1
KCNJ4 BCR
SPRR2C RAD51L3
LY6G6C UNC5B
LY6G6C HAUS5
LY6G6C KIFC3
LY6G6C JAG1
LY6G6C MAPKAPK2
LY6G6C PAX8
MSC CARD10
MSC RBM8A
PSG7 TERF2
PSG7 NCDN
PSG7 WDR62
PSG7 SCYL3
POU4F1 CARD10
POU4F1 LGR5
POU4F1 PRRC1
POU4F1 USP11
ACR EPOR
ACR MFAP2
RNF167 FLOT1
LLGL2 SLC12A4
GIPR APOBEC3C
GRM4 EPHB2
GRM4 PSG1
GRM4 MFAP2
GRM4 CYP3A5
GRM4 KIFC3
GRM4 FAM189B
MXRA8 LGALS9
CD40 TLX2
CD40 FAM102A
NRG2 OCEL1
MYBPC3 THRA
LBP NFKB2
LBP MYST2
AATK HLA-DOB
AATK CD40
AATK LSM4
AATK ABL1
GRIK5 ARID4B
GRIK5 FDXR
GRIK5 ADAM15
GRIK5 DPT
FAM102A WNT10B
RASGRP3 GALK1
TREX1 KLF1
HTR7 ZNF500
HTR7 POU4F1
EFNA3 PNMT
EFNA3 SLC22A24
EFNA3 PAX8
EFNA3 WNT10B
KRTAP26-1 GPA33
KRTAP26-1 PAX9
FSCN2 GPR143
FSCN2 AXIN1
GPT FSCN2
KIFC3 EML3
MYST2 DHRS1
MYST2 GNL1
MYST2 ABL1
MYST2 MYB
PFKFB2 HAUS5
PFKFB2 GRM4
PFKFB2 EFNA3
LOC100134331 ITGAD
LOC100134331 LGALS9
LOC100134331 DGCR11
LOC100134331 NRG2
LOC100134331 LBP
LOC100134331 FAM189B
LOC100134331 KRT86
IGSF9B TFF3
IGSF9B WDR62
IGSF9B PSG7
IGSF9B GRM4
IGSF9B ZKSCAN3
IGSF9B FAM189B
TMPRSS6 SIM2
TMPRSS6 SLC9A1
COL19A1 MYST2
ZKSCAN3 FCGR2A
ZKSCAN3 HTR2A
ZKSCAN3 BCL3
STXBP1 DPT
FAM189B PRPF31
FAM189B ARID4B
FAM189B ADRBK1
FAM189B DPT
FAM189B ZNF592
FAM189B INA
FAM189B BCR
FAM189B PAX8
SPINT3 GJB5
SPINT3 CYP3A5
SPINT3 ZSCAN12
SPINT3 KCNJ4
SPINT3 RGS9
SPINT3 JAG1
SPINT3 PNMT
XDH MYST2
XDH SLC9A1
C1orf144 MGAT3
AXIN1 CHMP7
JAG1 PAX8
RAP1GAP CARD10
RAP1GAP SLC12A4
RAP1GAP HAUS5
RAP1GAP ODF1
RAP1GAP PFKFB2
UGT2B15 SLC6A2
UGT2B15 MFAP2
UGT2B15 OR2B6
UGT2B15 AQP5
UGT2B15 BCL3
RHBDL1 CARD10
RHBDL1 FDXR
RHBDL1 GJB5
RHBDL1 CD22
RHBDL1 ELAVL3
RHBDL1 ADAM15
RHBDL1 CD40
RHBDL1 UGT2B15
RHBDL1 MTHFR
RHBDL1 E2F4
AGAP8 NFKB2
AGAP8 ZSCAN12
AQP5 PCBP3
AQP5 ZNF592
AQP5 LY6G6C
MTHFR ITGAD
MTHFR PTPRD
MTHFR PAIP2B
MTHFR MFAP2
MTHFR PSG7
MTHFR FAM189B
MTHFR SLC9A1
LTK HAUS5
SLC9A1 SEMA4D
SLC9A1 ABL1
LSM4 PAX8
PPP3CC PAX8
CEACAM3 CARD10
CEACAM3 APOBEC3C
CEACAM3 SLC9A1
CEACAM3 CNTN1
ZNF157 INA
ZNF157 IGSF9B
TOP3B UBE2H
PNMT COPS6
PNMT KIFC3
PNMT CNTN1
HCG9 IL10RA
HCG9 MVD
SDC3 BCR
NCKIPSD UNC5B
NCKIPSD SLC6A2
NCKIPSD PCBP3
NCKIPSD MFAP2
NCKIPSD MYST2
NCKIPSD ZKSCAN3
NCKIPSD UGT2B15
DDX11 FDXR
IGHMBP2 CDK6
IGHMBP2 BCR
IGHMBP2 IL8RB
SLC22A24 GTSE1
SLC22A24 PRRC1
CNTN1 CSF1
CNTN1 TLX2
CNTN1 MSC
SLC18A3 SLC5A2
SLC18A3 GARNL4
SLC18A3 SLC9A1
SLC18A3 PAX8
RUNX1 DHRS1
RUNX1 KIFC3
RUNX1 IGSF9B
MAP2K4 ETS1
BCL3 PAX8
BCR ITGAD
THRA ITGAD
NOC2L COL6A2
UNC5B MC2R
UNC5B PRRC1
UNC5B MFAP2
UNC5B GNL1
UNC5B COBRA1
CRX MAP2K4
CARD10 ABL1
FGF2 ETS1
IAH1 MAP3K14
EPHB2 SULT4A1
EPHB2 PSG1
EPHB2 ARID4B
EPHB2 SLC9A1
NUDT3 THRA
WNT11 MVD
SEMA7A EPOR
SAP18 LOC201229
SAP18 BCR
ZNF500 TUBB2B
TERF2 MC2R
TERF2 EPOR
LGR5 SEMA4D
LGR5 USP11
LGR5 LOC201229
KCTD17 LGALS9
PRPF31 ITGAD
PRPF31 MC2R
PSG1 DOK1
PSG1 SULT4A1
FLOT1 UBE2H
PTPRD RAGE
SLC2A1 MC2R
SLC2A1 WNT10B
ARID4B SULT4A1
ARID4B PTPRD
SLC6A2 DPT
SLC6A2 BCR
SLC6A2 THRA
NFKB2 ARID4B
NFKB2 PITPNM1
NFKB2 TFF3
FDXR CARD10
FDXR EML3
FDXR SLC6A2
FDXR COPS6
FDXR HAUS5
GPR161 JAG1
CPNE6 ADAM15
CPNE6 CD40
CPNE6 CNTN1
COPS6 SULT4A1
COPS6 TCOF1
COPS6 RUNX2
COPS6 HDGF
COPS6 RPS26
ALDOC DHRS1
MMP19 C1orf144
GP2 WNT10B
CADM4 IAH1
GTSE1 MSX1
PCBP3 CSF1
PCBP3 PRPF31
PCBP3 PTPRD
PCBP3 CDX2
PCBP3 ABL1
FZR1 ITGAD
FZR1 DOK1
MGAT1 ADRBK1
ARR3 PLCD1
SIM2 SLC12A4
SIM2 MYST2
SIM2 JAG1
PRRC1 DOK1
PRRC1 MC2R
PRRC1 PAX8
SCAPER ETS1
OAS2 ITGAD
OAS2 RPL11
OAS2 BCL3
CCDC94 FGF2
DHRS1 MC2R
DHRS1 JAG1
DHRS1 E2F4
SPC25 ADAM15
SPC25 BCR
TYR ARID4B
TYR HAUS5
GJB5 GTSE1
GJB5 FAM102A
GJB5 BCL3
GJB5 PAX8
SLC12A4 MC2R
SLC12A4 RUNX2
SLC12A4 DHRS1
SLC12A4 BCR
HLA-DOB FDXR
HLA-DOB ADRBK1
HLA-DOB INA
OCEL1 PSG1
OCEL1 DHRS1
OCEL1 GJB5
OCEL1 ADRBK1
OCEL1 LLGL2
CD22 PCBP3
CD22 LGALS9
ELAVL3 MC2R
ELAVL3 SIM2
ELAVL3 ADRBK1
ELAVL3 MSC
ADRBK1 TUBGCP2
ADRBK1 HDGF
ADRBK1 LOC201229
MFAP2 ITGAD
MFAP2 CARD10
MFAP2 PRPF31
MFAP2 GTSE1
MFAP2 FZR1
NCDN PSG1
NCDN MFAP2
NCDN LSM4
PITPNM1 DHRS1
PITPNM1 LGALS9
ADAM15 ITGAD
EPAS1 FZR1
CYP3A5 LGR5
CYP3A5 DHRS1
CYP3A5 CD34
CYP3A5 WNT10B
GIGYF2 TLX2
LGALS9 CCPG1
LGALS9 USP11
LGALS9 RAGE
DPT SAP18
DPT ADRBK1
DPT E2F4
DPT BCR
APOBEC3C PRPF31
APOBEC3C PSG1
APOBEC3C ARID4B
APOBEC3C PAX8
NLE1 MVD
GNL1 ADRBK1
GNL1 BCR
TFF3 GTSE1
TFF3 ADAM15
TFF3 APOBEC3C
TFF3 FAM102A
RAD51L3 ARID4B
RAD51L3 TUBB2B
RAD51L3 FAM189B
RAD51L3 SLC22A24
FCGR2A UBE3B
FCGR2A MFAP2
PLCD1 MAP2K4
ZNF592 SLC6A8
ZNF592 EML3
ZNF592 TRAFD1
ZNF592 MSX1
ZNF592 BCL3
GARNL4 NFKB2
GARNL4 COPS6
GARNL4 SLC12A4
GARNL4 CD22
GARNL4 FAM189B
SLC4A3 ELAVL3
WDR62 PRPF31
WDR62 COPS6
WDR62 TUBB2B
WDR62 PITPNM1
WDR62 BCL3
WDR62 MYB
POU2F2 COPS6
SEMA4D PSG1
SEMA4D GTSE1
SEMA4D LOC201229
SEMA4D WNT10B
ATP1B2 SLC2A1
ATP1B2 PRRC1
SBNO2 PLCD1
SBNO2 ETS1
INA PRPF31
SAMD14 GALK1
SAMD14 MAP2K4
CLEC11A HLA-DOB
ATG2A SERPIND1
ATG2A KLF1
ZSCAN12 REL
ZSCAN12 PSG1
ZSCAN12 FDXR
ZSCAN12 MVK
ZSCAN12 MSC
ZSCAN12 CD40
GCKR CRX
LYPLA2 PCBP3
HAUS5 DOK1
HAUS5 NUDT3
HAUS5 SLC2A1
HAUS5 TUBGCP2
HAUS5 PRRC1
HAUS5 ZBED1
HAUS5 RAGE
DGCR11 OCEL1
SPN LGR5
GPR143 SAMD14
ADCYAP1 PCBP3
ADCYAP1 SPN
CRYBA4 LGALS9
CRYBA4 DPT
CRYBA4 HAUS5
CRYBA4 PAX8
TRIM58 GARNL4
TBX19 BCR
CACNB1 TUBGCP2
CACNB1 GTSE1
CACNB1 FCGR2A
CACNB1 ZNF592
ODF1 KCTD17
ODF1 PRPF31
ODF1 NCDN
ODF1 SEMA4D
ODF1 TOMM34
ODF1 SDC3
ODF1 LOC201229
GDF5 SBNO2
GDF5 TOP3B
AANAT PSG1
AANAT LGALS9
AANAT KRT86
AANAT RAGE
INSL3 UBE2H
INSL3 MAP2K4
INSL3 KLF1
PRPH SAP18
PRPH THRA
KCNJ4 TCOF1
KCNJ4 TUBGCP2
KCNJ4 ELAVL3
KCNJ4 RAD51L3
KCNJ4 WDR62
KCNJ4 INA
KCNJ4 MSC
KCNJ4 STMN1
LY6G6C UBE3B
LY6G6C MYST2
LY6G6C BCL3
LY6G6C BCR
IKBKG PCBP3
MSC TUBGCP2
MSC PAX8
PSG7 ITGAD
PSG7 COPS6
PSG7 HLA-DOB
PSG7 SDC3
PSG7 MYB
POU4F1 NUDT3
POU4F1 FDXR
POU4F1 TUBGCP2
POU4F1 GJB5
POU4F1 CD22
POU4F1 CYP11A1
POU4F1 TBX19
POU4F1 SCYL3
POU4F1 LSM4
POU4F1 THRA
ACR ALDOC
IL10RA KIF22
LLGL2 COPS6
LLGL2 MVK
GIPR NFKB2
GRM4 TCOF1
GRM4 PAIP2B
GRM4 GNL1
GRM4 WDR62
GRM4 JAG1
HTR2A C2orf55
CROCC SAMD14
CROCC ATG2A
MXRA8 MFAP2
CD40 MGAT1
CD40 JAG1
RGS9 CARD10
SLC1A6 PCBP3
NRG2 POU4F1
NRG2 ACR
MYBPC3 WBSCR22
MYBPC3 CEP135
LBP GARNL4
LBP ATP1B2
LBP FAM189B
AATK POU4F1
GRIK5 UNC5B
GRIK5 SLC12A4
GRIK5 ZSCAN12
GRIK5 FAM189B
GRIK5 SLC22A24
GRIK5 WNT10B
SCYL3 HAUS5
RASGRP3 IL10RA
RASGRP3 MGAT3
TREX1 PLCD1
HTR7 MC2R
HTR7 PSG1
EFNA3 UNC5B
EFNA3 ZKSCAN3
FSCN2 SAMD14
FSCN2 RASGRP3
HTR4 ZNF592
HTR4 PRPH
GPT COL6A2
MVD SCAPER
KIFC3 UBE3B
KIFC3 GTSE1
KIFC3 TUBB2B
KIFC3 APOBEC3C
KIFC3 FCGR2A
MYST2 NUDT3
MYST2 PRPF31
MYST2 PTPRD
MYST2 TUBGCP2
MYST2 RPS26
MYST2 LOC201229
PFKFB2 ADAM15
PFKFB2 LSM4
LOC100134331 MC2R
LOC100134331 SAP18
LOC100134331 ARID4B
LOC100134331 OAS2
LOC100134331 PITPNM1
LOC100134331 DPT
LOC100134331 GPA33
LOC100134331 PRPH
LOC100134331 ZKSCAN3
IGSF9B ARID4B
IGSF9B GTSE1
IGSF9B EPOR
IGSF9B GJB5
IGSF9B GIGYF2
IGSF9B MVK
IGSF9B MTHFR
IGSF9B U2AF2
IGSF9B KRT86
IGSF9B BCR
TMPRSS6 LYPLA2
RECQL5 UNC5B
RECQL5 PRPF31
RECQL5 ATP1B2
COL19A1 PCBP3
REM1 MVD
ZKSCAN3 REL
ZKSCAN3 NFKB2
ZKSCAN3 RPS26
ZKSCAN3 ZSCAN12
ZKSCAN3 LSM4
FAM189B ADAM15
FAM189B MYST2
SPINT3 NFKB2
SPINT3 WDR62
SPINT3 SEMA4D
GRIP2 SULT4A1
C1orf144 FLOT1
C1orf144 WNT7A
AXIN1 PLCD1
JAG1 MC2R
RAP1GAP RBM8A
RAP1GAP SLC9A1
UGT2B15 SAP18
UGT2B15 CYP3A5
UGT2B15 AATK
UGT2B15 FAM189B
UGT2B15 SLC9A1
RHBDL1 HLA-DOB
RHBDL1 APOBEC3C
RHBDL1 ATP1B2
RHBDL1 IGSF9B
RHBDL1 PNMT
AGAP8 SAP18
AGAP8 U2AF2
ZMYND10 SBNO2
AQP5 HDGF
AQP5 ATP1B2
AQP5 PRPH
AQP5 SLC22A24
AQP5 IL8RB
MTHFR CARD10
MTHFR NUDT3
MTHFR SAP18
MTHFR HDGF
MTHFR HLA-DOB
MTHFR ACR
MTHFR GRM4
MTHFR AQP5
LTK SLC12A4
SLC9A1 SULT4A1
SLC9A1 MYO9B
SLC9A1 IKBKG
PPP3CC BCL3
SLC6A9 KCNJ4
SLC6A9 POU4F1
SLC6A9 SLC9A1
CEACAM3 SCARB1
CEACAM3 LGR5
CEACAM3 HLA-DOB
ARHGAP6 PLCD1
UPK2 PLCD1
UPK2 SAMD14
ZNF157 ACR
TOP3B MAP2K4
PNMT MC2R
PNMT MYST2
PNMT JAG1
PNMT PAX8
KRT86 ARID4B
KRT86 DHRS1
KRT86 ADAM15
AP2A2 EPOR
COL6A2 CRTC1
COL6A2 MGAT3
COL6A2 AXIN1
SDC3 ADRBK1
SDC3 GIGYF2
SDC3 LYPLA2
NCKIPSD CEP135
DDX11 MC2R
DDX11 WBSCR22
DDX11 DHRS1
DDX11 ADAM15
DDX11 WDR62
DDX11 MTHFR
IGHMBP2 SAP18
SLC22A24 ITGAD
SLC22A24 MFAP2
SLC22A24 WNT10B
CNTN1 MGAT1
CNTN1 GIGYF2
CNTN1 FCGR2A
CNTN1 FAM102A
CNTN1 KIFC3
CNTN1 FAM189B
CNTN1 PPP3CC
CNTN1 BCR
GPR35 IGSF9B
SLC18A3 CD33
SLC18A3 GRIK5
SLC18A3 TGOLN2
RUNX1 PRPF31
RUNX1 LY6G6C
RUNX1 CEACAM3
RUNX1 CNTN1
FOXE1 TUBGCP2
FOXE1 MR1
BCL3 MC2R
USP11 PAX8
ETS1 MGAT3
WNT10B DOK1
NOC2L MAP2K4
UNC5B NUDT3
UNC5B PPP3CC
CARD10 CSF1
CARD10 USP11
IAH1 UBE2H
IAH1 GALK1
ANKRD46 LOC201229
SLC5A2 BCR
SAP18 JAG1
BAIAP3 C1orf144
LGR5 MC2R
LGR5 TCOF1
LGR5 TFF3
LGR5 FAM189B
LGR5 LSM4
PRPF31 SAP18
PSG1 EPOR
EML3 C2orf55
EML3 TUBGCP2
EML3 E2F4
EML3 LOC201229
RBM8A TUBGCP2
RBM8A BCR
RBM8A PAX8
ITGA2B PRPF31
MYO9B MYB
ARID4B HDGF
ARID4B DPT
ARID4B JAG1
NFKB2 LGR5
NFKB2 DPT
NFKB2 BCR
NFKB2 PAX8
YPEL1 PRPF31
FDXR APOBEC3C
FDXR FAM189B
FDXR IGHMBP2
FDXR CNTN1
FDXR LOC201229
GPR161 SLC9A1
GPR161 PAX8
CPNE6 TFF3
CPNE6 HAUS5
COPS6 REL
COPS6 SAP18
COPS6 SLC2A1
COPS6 TUBGCP2
COPS6 DHRS1
COPS6 ABL1
ALDOC SCARB1
ALDOC EML3
ALDOC COPS6
WBSCR22 PSG1
TUBGCP2 LSM4
CADM4 FLOT1
GTSE1 DOK1
GTSE1 EPOR
GTSE1 MYB
FZR1 CDK5R1
FZR1 SAP18
MGAT1 ARID4B
SIM2 MC2R
SIM2 GPR161
SIM2 GIGYF2
SIM2 APOBEC3C
SIM2 SEMA4D
SIM2 FAM189B
SIM2 LSM4
CAMSAP1 TUBGCP2
SCAPER IAH1
OAS2 CARD10
OAS2 PCBP3
OAS2 FZR1
OAS2 HDGF
OAS2 LGALS9
AGPS FZR1
ACAN RASGRP3
RUNX2 PCBP3
DHRS1 MAPKAPK2
TYR NUDT3
TYR SLC5A2
TYR BCR
GJB5 ARID4B
GJB5 LOC201229
USP19 COPS6
CEP135 ATP1B2
HDGF C2orf55
HDGF BCL3
HDGF PAX8
SLC12A4 SULT4A1
SLC12A4 TUBB2B
HLA-DOB SLC2A1
HLA-DOB DPT
HLA-DOB MSC
HLA-DOB JAG1
HLA-DOB E2F4
TET3 ATP1B2
MAG THRA
SLC24A1 EML3
OCEL1 SCARB1
OCEL1 GTSE1
OCEL1 FCGR2A
OCEL1 MVK
OCEL1 BCR
CD22 HAUS5
CD22 MYST2
CD22 PAX8
ELAVL3 NCDN
ELAVL3 ADAM15
ELAVL3 DPT
ADRBK1 NUDT3
ADRBK1 LSM4
MFAP2 MC2R
MFAP2 ABL1
NCDN BCR
PITPNM1 TCOF1
PITPNM1 TUBGCP2
PITPNM1 RAGE
ADAM15 SLC5A2
ADAM15 TLX2
ADAM15 TOMM34
EPAS1 UNC5B
EPAS1 HAUS5
EPAS1 MAPKAPK2
CYP3A5 DPT
CYP3A5 BCR
CYP3A5 PAX8
LGALS9 THRA
APOBEC3C DOK1
APOBEC3C SAP18
GNL1 MC2R
GNL1 PSG1
GNL1 TUBGCP2
TFF3 GIGYF2
ARHGAP26 WNT7A
RAD51L3 UNC5B
RAD51L3 SAP18
RAD51L3 ZNF592
MEF2C LGALS9
MEF2C BCR
ZNF592 MC2R
ZNF592 BCR
GARNL4 GTSE1
GARNL4 ADAM15
SLC4A3 GRB2
WDR62 ZNF500
WDR62 CNTN1
WDR62 USP11
NTNG1 SULT4A1
POU2F2 PCBP3
POU2F2 GIGYF2
RPS26 PCBP3
ALAS2 DHRS1
SEMA4D USP11
ATP1B2 MFAP2
ATP1B2 LSM4
INA MC2R
INA PAX8
INA WNT10B
SAMD14 UBXN1
SAMD14 UBOX5
SAMD14 TREX1
RP1-21O18.1 LGALS9
ATG2A SAMD14
ATG2A TREX1
ZSCAN12 SEMA4D
GCKR MAP2K4
TOMM34 BCR
MVK GTSE1
MVK LGALS9
HAUS5 RBM8A
HAUS5 TCOF1
HAUS5 PAIP2B
HAUS5 TUBB2B
HAUS5 GNL1
HAUS5 RPS26
CD33 WDR62
CRYBA4 WDR62
TRIM58 ZSCAN12
TBX19 PCBP3
TBX19 HLA-DOB
TBX19 PAX8
CACNB1 EML3
CACNB1 ADRBK1
SMYD5 PRRC1
DNAH9 INA
ODF1 UNC5B
ODF1 NUDT3
ODF1 RBM8A
ODF1 TUBB2B
ODF1 GIGYF2
ODF1 LLGL2
GDF5 INSL3
GDF5 GSTA2
AANAT GPR161
AANAT KCNJ4
AANAT CNTN1
PRPH DOK1
PRPH IDS
PRPH AQP7
PRPH RAD51L3
PRPH ATP1B2
PRPH MAPKAPK2
KCNJ4 ZNF500
KCNJ4 LGR5
KCNJ4 ITGA2B
KCNJ4 ARID4B
KCNJ4 YPEL1
KCNJ4 DHRS1
KCNJ4 ADAM15
KCNJ4 ATP1B2
KCNJ4 CD40
KCNJ4 KIFC3
LY6G6C SCARB1
LY6G6C ITGA2B
LY6G6C NFKB2
LY6G6C PITPNM1
LY6G6C FCGR2A
LY6G6C ALAS2
LY6G6C SEMA4D
LY6G6C FAM102A
LY6G6C IGHMBP2
LY6G6C RAGE
IKBKG MC2R
IKBKG HAUS5
IKBKG BCR
IKBKG WNT10B
MSC DPT
PSG7 OAS2
PSG7 DPT
PSG7 APOBEC3C
PSG7 ZNF592
PSG7 ATP1B2
PSG7 CRYBA4
PSG7 CACNB1
PSG7 E2F4
PSG7 WNT10B
POU4F1 TERF2
POU4F1 TCOF1
POU4F1 PTPRD
POU4F1 SEMA4D
POU4F1 ZSCAN12
POU4F1 TRIM58
POU4F1 CD40
POU4F1 JAG1
ACR SLC9A3R2
ACR PRPF31
ACR TUBB2B
ACR APOBEC3C
ACR FCGR2A
ACR HAUS5
IL10RA CRX
IL10RA SCAPER
IL10RA POLG
GRM4 TUBGCP2
GRM4 ABL1
CD40 PSG1
CD40 LLGL2
CD40 LSM4
RGS9 GRM4
RGS9 SLC9A1
ZNF167 AANAT
NRG2 CDK6
NRG2 MFAP2
NRG2 RAD51L3
NRG2 ATP1B2
MYBPC3 POU4F1
MYBPC3 BCR
LBP MC2R
LBP SAP18
LBP SLC6A2
LBP PCBP3
LBP DHRS1
LBP CEP135
LBP SLC9A1
LBP WNT10B
PAX9 DHRS1
AATK UNC5B
AATK MFAP2
AATK DPT
AATK SDC3
GRIK5 LGR5
GRIK5 NFKB2
GRIK5 GTSE1
GRIK5 MFAP2
GRIK5 CD33
FAM102A GTSE1
FAM102A DHRS1
FAM102A FCGR2A
RASGRP3 SBNO2
RASGRP3 MVD
psiTPTE22 HHLA1
ARPC4 COPS6
ARPC4 PCBP3
TREX1 ETS1
HTR7 LGALS9
HTR7 ODF1
HTR7 FAM189B
EFNA3 PRPF31
EFNA3 UBE3B
EFNA3 GTSE1
EFNA3 ODF1
EFNA3 CNTN1
FSCN2 NOC2L
FSCN2 FGF2
FSCN2 SBNO2
FSCN2 GCKR
FSCN2 CHMP7
GPT ARHGAP26
GPT C1orf144
PTH ANG
KIFC3 ZNF592
KIFC3 JAG1
MYST2 TOMM34
MYST2 SCYL3
MYST2 TPMT
MYST2 E2F4
MYST2 USP11
PFKFB2 ATP1B2
PFKFB2 CD40
LOC100134331 SLC6A2
LOC100134331 GJB5
LOC100134331 HLA-DOB
LOC100134331 OCEL1
LOC100134331 BCL3
LOC100134331 PAX8
IGSF9B TLX2
IGSF9B DPT
IGSF9B ZSCAN12
IGSF9B JAG1
IGSF9B SLC22A24
IGSF9B LOC201229
TMPRSS6 MC2R
TMPRSS6 PSG1
TMPRSS6 TUBGCP2
TMPRSS6 CAMSAP1
TMPRSS6 GNL1
TMPRSS6 E2F4
H6PD UBE3B
RECQL5 PSG1
RECQL5 PRRC1
RECQL5 DHRS1
RECQL5 DEFA3
COL19A1 NFKB2
ZKSCAN3 SAP18
ZKSCAN3 C2orf55
ZKSCAN3 GJB5
ZKSCAN3 LY6G6C
ZKSCAN3 SCYL3
ZKSCAN3 TPMT
ZKSCAN3 MAPKAPK2
STXBP1 SLC6A2
PHKG2 CRTC1
FAM189B DOK1
FAM189B BCL3
SPINT3 SAP18
SPINT3 RBM8A
SPINT3 HDGF
SPINT3 MFAP2
SPINT3 SLC4A3
SPINT3 ATP1B2
SPINT3 ADCYAP1
SPINT3 AATK
SPINT3 PFKFB2
SPINT3 COL19A1
SPINT3 BMI1
SLMO1 T
SLMO1 GNL1
GRIP2 LGR5
XDH SLC5A2
XDH HAUS5
AXIN1 GALK1
RAP1GAP GIGYF2
RAP1GAP FAM102A
RAP1GAP ZKSCAN3
UGT2B15 SKI
UGT2B15 PSG1
UGT2B15 YPEL1
UGT2B15 PSG7
UGT2B15 GRM4
UGT2B15 NRG2
UGT2B15 CHST3
UGT2B15 THRA
RHBDL1 UNC5B
RHBDL1 OAS2
RHBDL1 ADRBK1
RHBDL1 DPT
RHBDL1 DGCR11
RHBDL1 KCNJ4
RHBDL1 JAG1
RHBDL1 RAP1GAP
AGAP8 SLC12A4
AGAP8 LGALS9
NTSR2 LBP
ZMYND10 ARHGAP26
ZMYND10 PLCD1
ZMYND10 ATG2A
ZMYND10 SERPIND1
AQP5 EPOR
AQP5 HAUS5
AQP5 WNT10B
MTHFR TERF2
MTHFR EML3
MTHFR ARID4B
MTHFR NFKB2
MTHFR FDXR
MTHFR ACCN1
MTHFR AP2A2
LTK ADAM15
SLC9A1 PRPF31
SLC9A1 HDGF
SLC9A1 PITPNM1
SLC9A1 CDX2
LSM4 MC2R
PPP3CC ITGAD
PPP3CC MAPKAPK2
SLC6A9 MC2R
SLC6A9 PCBP3
SLC6A9 PSG7
SLC6A9 BCR
CEACAM3 LGALS9
CEACAM3 AANAT
CEACAM3 MYST2
ARHGAP6 CRTC1
ZNF157 PCBP3
ZNF157 KCNJ4
ZNF157 POU4F1
TOP3B FLOT1
TOP3B CADM4
PNMT UNC5B
PNMT GPR161
PNMT SLC24A1
PNMT LY6G6C
KRT86 EML3
KRT86 OCEL1
KRT86 RAD51L3
KRT86 LY6G6C
HCG9 HIPK2
HCG9 PTH
HCG9 PTAFR
COL6A2 SMG6
SDC3 MGAT1
SDC3 MFAP2
SDC3 PPP3CC
NCKIPSD HLA-DOB
NCKIPSD LGALS9
NCKIPSD WDR62
NCKIPSD PSG7
NCKIPSD LBP
NCKIPSD DEFA3
DDX11 HLA-DOB
BTF3 KIF22
IGHMBP2 GTSE1
IGHMBP2 DHRS1
TGOLN2 ADAM15
TGOLN2 SDC3
SLC22A24 PCBP3
CNTN1 PRPF31
CNTN1 MFAP2
CNTN1 TFF3
CNTN1 MVK
CNTN1 STMN1
GPR35 SLC9A3R2
LOC26102 TOP3B
LOC26102 ETS1
SLC18A3 TYR
GNAS MVD
RUNX1 EPOR
RUNX1 SLC12A4
RUNX1 ACR
FOXE1 SLC12A4
STMN1 MSX1
ABL1 USP11
MYB WNT10B
MAPKAPK2 SSTR5
THRA PAX8
THRA WNT10B
MAP3K14 MGAT3
ITGAD MC2R
NOC2L SBNO2
UNC5B ADAM15
UNC5B FAM102A
UNC5B FAM189B
UNC5B MAPKAPK2
CARD10 BMI1
EPHB2 MC2R
EPHB2 COPS6
SCARB1 TCOF1
SCARB1 E2F4
SCARB1 PAX8
ZNF500 TCOF1
ZNF500 INA
ZNF500 JAG1
TERF2 PAX8
LGR5 SULT4A1
LGR5 PSG1
LGR5 RBM8A
LGR5 ATP1B2
LGR5 ABL1
KCTD17 CNTN1
SULT4A1 PAX8
PRPF31 PPP3CC
PRPF31 BCL3
PSG1 CDK5R1
PSG1 SCARB1
PSG1 HPGD
PSG1 RAGE
EML3 SCARB1
EML3 TLX2
EML3 DHRS1
EML3 MFAP2
EML3 BCR
ITGA2B SLC9A3R2
FLOT1 GALK1
TCOF1 SULT4A1
TCOF1 JAG1
C2orf55 CARD10
SLC2A1 PSG1
SLC2A1 BCR
SLC2A1 PAX8
ARID4B REL
ARID4B USP11
SLC6A2 MC2R
SLC6A2 DHRS1
SLC6A2 ADAM15
NFKB2 PRPF31
NFKB2 CD34
YPEL1 INA
FDXR NUDT3
FDXR FZR1
FDXR ADRBK1
FDXR PPP3CC
FDXR MAPKAPK2
FDXR WNT10B
GPR161 COPS6
GPR161 LGALS9
GPR161 APOBEC3C
GPR161 HAUS5
CPNE6 SLC12A4
CPNE6 GIGYF2
CPNE6 LGALS9
ALDOC JAG1
WBSCR22 BCR
GP2 MC2R
GP2 WBSCR22
GP2 THRA
TUBGCP2 MSX1
GTSE1 BCL3
GTSE1 IL8RB
FZR1 SLC5A2
MGAT1 LGALS9
SIM2 EML3
SIM2 BCR
CAMSAP1 PSG1
PRRC1 CDK6
TLX2 TUBGCP2
B4GALT3 IDS
TUBB2B BCR
OAS2 GTSE1
OAS2 MYB
AGPS HAUS5
DHRS1 TCOF1
DHRS1 ACVR1B
TYR FZR1
TYR PITPNM1
CEP135 SLC6A2
CEP135 SLC22A24
CEP135 THRA
HDGF GTSE1
ISLR MFAP2
SLC12A4 TCOF1
SLC12A4 PPP3CC
HLA-DOB EML3
HLA-DOB NFKB2
HLA-DOB YPEL1
HLA-DOB CD40
HLA-DOB CNTN1
ORC1L TAZ
TET3 UNC5B
MAG PITPNM1
OCEL1 SLC9A1
OCEL1 SDC3
OCEL1 LOC201229
CD22 FZR1
CD22 ADAM15
CD22 SEMA4D
ELAVL3 CSF1
ELAVL3 EPHB2
ELAVL3 KCTD17
ELAVL3 MGAT1
ELAVL3 HLA-DOB
ELAVL3 PITPNM1
ELAVL3 MEF2C
ELAVL3 ABL1
ADRBK1 TLX2
ADRBK1 THRA
ADRBK1 WNT10B
MFAP2 NUDT3
MFAP2 PRRC1
MFAP2 HDGF
MFAP2 JAG1
MFAP2 E2F4
MFAP2 THRA
NCDN GTSE1
NCDN FAM102A
NCDN E2F4
PITPNM1 EML3
PITPNM1 PTPRD
PITPNM1 ADRBK1
ADAM15 TUBGCP2
ADAM15 PRRC1
ADAM15 DHRS1
ADAM15 CDX2
EPAS1 ATP1B2
CYP3A5 CARD10
CYP3A5 SAP18
CYP3A5 KCTD17
CYP3A5 PSG1
CYP3A5 EML3
CYP3A5 HLA-DOB
CYP3A5 MSC
CYP3A5 PPP3CC
NEUROD2 MLANA
RIMS2 UNC5B
RIMS2 PCBP3
RIMS2 CD22
RIMS2 HAUS5
RIMS2 IGHMBP2
LGALS9 DOK1
LGALS9 TUBGCP2
DPT TLX2
DPT MYB
TFF3 CARD10
TFF3 ARID4B
TFF3 MFAP2
TFF3 PAX8
RAD51L3 PCBP3
RAD51L3 ATP1B2
RAD51L3 WNT10B
SMPDL3B MTX1
MEF2C LSM4
FCGR2A DHRS1
FCGR2A DPT
FCGR2A MSX1
FCGR2A BCL3
ZNF592 WNT10B
GARNL4 SLC6A2
GARNL4 FDXR
GARNL4 TLX2
GARNL4 CNTN1
SLC4A3 PCBP3
SLC4A3 MYST2
SLC4A3 TGOLN2
WDR62 ITGAD
WDR62 PTPRD
WDR62 OAS2
WDR62 SLC12A4
WDR62 FAM102A
TPPP KLF1
NTNG1 FNTB
POU2F2 ELAVL3
SEMA4D E2F4
TAZ JAG1
ATP1B2 FAM102A
ATP1B2 BCL3
ATP1B2 USP11
SBNO2 FLOT1
SBNO2 LIPE
INA PCBP3
INA PRRC1
INA PITPNM1
SAMD14 CRX
SAMD14 ACAN
SAMD14 KIAA0284
RP1-21O18.1 HAUS5
ZSCAN12 SAP18
ZSCAN12 ADAM15
ZSCAN12 LSM4
MVK TUBB2B
MVK TFF3
HAUS5 OTUB1
HAUS5 GIGYF2
HAUS5 TOMM34
DGCR11 GJB5
DGCR11 MFAP2
DGCR11 LGALS9
DGCR11 WDR62
CD33 ARID4B
CD33 COPS6
SPN ELAVL3
ADCYAP1 MGAT1
ADCYAP1 SLC12A4
CRYBA4 MC2R
CRYBA4 MFAP2
CRYBA4 SLC9A1
TRIM58 LGR5
TRIM58 GTSE1
TRIM58 LGALS9
TRIM58 LOC201229
TBX19 COPS6
TBX19 HDGF
CACNB1 GIGYF2
CACNB1 LGALS9
CRTC1 FGF2
SMYD5 EPOR
DNAH9 SLC22A24
ODF1 C2orf55
ODF1 GPR161
ODF1 ALDOC
ODF1 GJB5
ODF1 LY6G6C
ODF1 E2F4
LY9 INA
AANAT SCARB1
AANAT NFKB2
AANAT ELAVL3
AANAT APOBEC3C
AANAT ZNF592
AANAT PRPH
AANAT SULT4A1
AANAT JAG1
AANAT LOC201229
INSL3 IAH1
INSL3 SBNO2
INSL3 SAMD14
INSL3 PTH
INSL3 AXIN1
PRPH SLC9A3R2
PRPH B4GALT3
PRPH WDR62
PRPH FAM189B
PRPH IL8RB
KCNJ4 NUDT3
KCNJ4 PRPF31
KCNJ4 JAG1
ADH1C ATG2A
ADH1C PTH
LY6G6C MC2R
LY6G6C SLC6A8
LY6G6C AQP7
LY6G6C PRRC1
LY6G6C TUBB2B
LY6G6C SLC12A4
LY6G6C INA
IKBKG PSG1
MSC CSF1
MSC EML3
MSC JAG1
PSG7 PRRC1
PSG7 DHRS1
PSG7 FAM189B
POU4F1 ITGAD
POU4F1 DOK1
POU4F1 EPOR
POU4F1 TLX2
POU4F1 OCEL1
POU4F1 RIMS2
POU4F1 ZNF783
POU4F1 MSC
POU4F1 KIFC3
POU4F1 E2F4
POU4F1 LOC201229
ACR UNC5B
ACR SAP18
ACR FDXR
ACR SLC24A1
ACR POU4F1
IL10RA NLE1
IL10RA UBXN1
IL10RA ETS1
LLGL2 ARID4B
CRCP ATP1B2
GIPR COPS6
GRM4 FZR1
GRM4 PITPNM1
GRM4 PSG7
GRM4 PPP3CC
GRM4 E2F4
CD40 REL
CD40 GIGYF2
CD40 MSC
RGS9 GNL1
RGS9 XDH
NRG2 PCBP3
NRG2 LGALS9
NRG2 ZNF592
NRG2 GRIK5
NRG2 SLC22A24
MYBPC3 PRPF31
MYBPC3 YPEL1
MYBPC3 DHRS1
MYBPC3 HLA-DOB
MYBPC3 MTHFR
LBP UNC5B
LBP PSG1
LBP PPP3CC
PAX9 TERF2
AATK MC2R
AATK CPNE6
AATK WNT10B
GRIK5 SULT4A1
GRIK5 OAS2
GRIK5 CD22
GRIK5 GNL1
GRIK5 LBP
GRIK5 PAXIP1
GRIK5 LSM4
GRIK5 CNTN1
FAM102A MC2R
FAM102A ADRBK1
FAM102A PPP3CC
RASGRP3 ETS1
ARPC4 TCOF1
HTR7 GRIK5
MGAT3 KLF1
EFNA3 PITPNM1
EFNA3 ATP1B2
EFNA3 AATK
EFNA3 MAPKAPK2
KRTAP26-1 ZNF592
LOC145678 UBE3B
SLC30A3 EPAS1
MR1 PCBP3
MVD CRX
MVD CADM4
PTH ALOX5
KIFC3 CSF1
KIFC3 MVK
KIFC3 CACNB1
KIFC3 RAGE
IQSEC3 KLF1
MYST2 SULT4A1
MYST2 PPP2R5D
MYST2 MVK
MYST2 MSC
MYST2 LLGL2
MYST2 THRA
PFKFB2 SEMA4D
PFKFB2 PAX8
LOC100134331 DOK1
LOC100134331 EML3
LOC100134331 PTPRD
LOC100134331 EPOR
LOC100134331 APOBEC3C
LOC100134331 ACR
LOC100134331 TRAFD1
LOC100134331 PPP3CC
LOC100134331 RAGE
LOC100134331 THRA
IGSF9B UBE3B
IGSF9B TUBGCP2
IGSF9B CD34
IGSF9B OCEL1
IGSF9B ADRBK1
IGSF9B ALAS2
IGSF9B KCNJ4
TMPRSS6 NUDT3
H6PD RPS26
H6PD KIFC3
H6PD JAG1
RECQL5 FZR1
REM1 SAMD14
REM1 PTH
REM1 ETS1
ZKSCAN3 FZR1
ZKSCAN3 DHRS1
ZKSCAN3 USP19
ZKSCAN3 HLA-DOB
STXBP1 WDR62
FAM189B SAP18
FAM189B SLC12A4
FAM189B JAG1
SPINT3 REL
SPINT3 GPR161
SPINT3 TUBGCP2
SPINT3 SIM2
SPINT3 HLA-DOB
SPINT3 LYPLA2
SPINT3 PPP3CC
SLMO1 WDR62
SLMO1 HAUS5
GRIP2 PCBP3
XDH SCYL3
AXIN1 IAH1
AXIN1 RASGRP3
JAG1 LOC201229
JAG1 BCR
MCL1 LOC100131311
RAP1GAP ARID4B
RAP1GAP CPNE6
RAP1GAP NCDN
RAP1GAP TRIM15
RAP1GAP XDH
UGT2B15 UNC5B
UGT2B15 ARID4B
UGT2B15 EFNA3
UGT2B15 H6PD
UGT2B15 AP2A2
RHBDL1 TCOF1
RHBDL1 GTSE1
RHBDL1 PITPNM1
RHBDL1 RP1-21O18.1
RHBDL1 GRIK5
RHBDL1 FAM102A
RHBDL1 SDC3
RHBDL1 ABL1
AGAP8 PSG1
AGAP8 TUBGCP2
AGAP8 TLX2
AGAP8 ELAVL3
AGAP8 CNTN1
AGAP8 LOC201229
ZMYND10 AXIN1
ZMYND10 KLF1
AQP5 PRPF31
AQP5 UBE3B
AQP5 DHRS1
AQP5 FCGR2A
AQP5 LBP
AQP5 BCR
MTHFR WBSCR22
MTHFR GP2
MTHFR TYR
MTHFR TET3
MTHFR GPA33
MTHFR DGCR11
MTHFR RBBP8
MTHFR CNTN1
MTHFR RAGE
MTHFR IL8RB
LTK COPS6
LTK CD40
SLC9A1 DOK1
SLC9A1 REL
SLC9A1 MVK
SLC9A1 KIFC3
SLC9A1 DMWD
SLC6A9 TUBB2B
SLC6A9 ODF1
CCBP2 TRIM15
CEACAM3 SIM2
CEACAM3 ELAVL3
CEACAM3 ADRBK1
CEACAM3 DPT
CEACAM3 TAZ
CEACAM3 LOC201229
ZNF157 TUBB2B
ZNF157 ZNF592
ZNF157 FAM189B
TOP3B IL10RA
TOP3B REM1
PNMT TERF2
PNMT OTUB1
PNMT CD40
PNMT MTHFR
KRT86 ALDOC
KRT86 DPT
KRT86 KCNJ4
KRT86 PSG7
KRT86 ACR
KRT86 BCL3
HCG9 RASGRP3
AP2A2 WNT10B
COL6A2 C1orf144
SDC3 APOBEC3C
NCKIPSD OAS2
NCKIPSD HDGF
NCKIPSD SEMA4D
NCKIPSD FAM102A
DDX11 PRRC1
DDX11 INA
DDX11 PAX9
DDX11 FAM189B
BTF3 NLE1
IGHMBP2 ZNF592
TGOLN2 PCBP3
SLC22A24 PAX8
CNTN1 REL
CNTN1 PITPNM1
CNTN1 LLGL2
CNTN1 SDC3
GPR35 ALDOC
GPR35 KIFC3
LOC26102 UBE2H
SLC18A3 MC2R
SLC18A3 ELAVL3
LOC91316 APOBEC3C
LOC652147 SAMD14
RUNX1 PCBP3
RUNX1 PITPNM1
RUNX1 FCGR2A
RUNX1 HAUS5
RUNX1 PRPH
RUNX1 MSX1
RUNX1 THRA
FOXE1 TLX2
FOXE1 HAUS5
FOXE1 SLC9A1
MAP2K4 UBE2H
BCL3 BCR
E2F4 MC2R
ABL1 BCR
ABL1 PAX8
RAGE EPOR
ETS1 KLF1
LOC201229 MC2R
BCR IL8RB
THRA DOK1
THRA KRT1
THRA USP11
MAP3K14 UBE2H
MC2R CDX2
NOC2L PTH
NOC2L AXIN1
UNC5B DOK1
UNC5B TFF3
UNC5B CNTN1
UNC5B MSX1
CRX GALK1
CARD10 BCL3
FGF2 MGAT3
FAM153A PSG1
FAM153A PCBP3
EPHB2 GTSE1
EPHB2 PAX8
REL PPP3CC
TGFB1 ATF6B
SLC5A2 CARD10
MAPK8IP1 CCPG1
BAIAP3 COL6A2
ZNF500 SCARB1
ZNF500 PSG1
TERF2 DOK1
TERF2 CDK6
TERF2 PCBP3
TERF2 FZR1
TERF2 LGALS9
TERF2 DPT
LGR5 REL
LGR5 ALDOC
LGR5 NFRKB
LGR5 FCGR2A
LGR5 TAZ
LGR5 BCL3
KCTD17 PAIP2B
KCTD17 ATP1B2
KCTD17 SLC9A1
KCTD17 SDC3
SULT4A1 MC2R
SLC6A8 CDK6
PRPF31 PAX8
PSG1 TLX2
PSG1 STMN1
PSG1 CDX2
EML3 UBE3B
EML3 LSM4
RBM8A LGALS9
RBM8A ABL1
ITGA2B EPOR
ITGA2B ZNF592
UBE3B U2AF2
TCOF1 ABL1
IDS DOK1
PTPRD MC2R
PTPRD E2F4
SLC2A1 PCBP3
ARID4B SLC5A2
ARID4B MAPK8IP1
ARID4B SAP18
ARID4B LSM4
ARID4B PPP3CC
ARID4B BCL3
ARID4B MYB
SLC6A2 COPS6
SLC6A2 GTSE1
SLC6A2 SLC9A1
NFKB2 TCOF1
NFKB2 DHRS1
NFKB2 MFAP2
YPEL1 SCARB1
YPEL1 WBSCR22
YPEL1 THRA
FDXR LGR5
FDXR YPEL1
FDXR ALDOC
FDXR TUBGCP2
FDXR MSC
FDXR MYB
GPR161 MC2R
GPR161 SCARB1
GPR161 PSG1
GPR161 EML3
GPR161 MSC
CPNE6 GPR161
COPS6 USP11
ALDOC PAX8
WBSCR22 DHRS1
GP2 FZR1
WWOX FDXR
TUBGCP2 SULT4A1
GTSE1 NUDT3
GTSE1 CDX2
GTSE1 THRA
PCBP3 DOK1
PCBP3 C2orf55
PCBP3 U2AF2
PCBP3 CCPG1
PCBP3 BMI1
PCBP3 MAPKAPK2
PCBP3 THRA
FZR1 PTPRD
HTRA2 DOK1
SIM2 CPNE6
SIM2 DPT
SIM2 HAUS5
SIM2 LLGL2
SIM2 KIFC3
SIM2 PAX8
CAMSAP1 SULT4A1
CAMSAP1 GPR161
CAMSAP1 SLC12A4
AQP7 SLC6A2
TLX2 GTSE1
B4GALT3 DHRS1
TUBB2B JAG1
OAS2 HTRA2
OAS2 EPOR
OAS2 SEMA4D
AGPS MC2R
AGPS PSG1
AGPS MYST2
AGPS BCR
AGPS THRA
RUNX2 PAX8
ZBED1 CARD10
DHRS1 NUDT3
DHRS1 IL8RB
DHCR7 EPOR
SPC25 MYST2
TYR GTSE1
GJB5 EML3
GJB5 NFKB2
GJB5 ZNF592
GJB5 SEMA4D
GJB5 PPP3CC
GJB5 CNTN1
CEP135 GTSE1
CEP135 DHRS1
HDGF LOC201229
SLC12A4 SCARB1
SLC12A4 BMI1
SLC12A4 E2F4
SLC12A4 USP11
FAM50A SBNO2
HLA-DOB PRPF31
HLA-DOB RBM8A
HLA-DOB TCOF1
HLA-DOB GPR161
HLA-DOB MYB
HLA-DOB THRA
TET3 HAUS5
TET3 MYST2
TET3 BCR
TET3 WNT10B
MAG PRPF31
SLC24A1 CACNB1
OCEL1 MEN1
OCEL1 SAP18
OCEL1 TCOF1
OCEL1 MGAT1
OCEL1 TUBB2B
OCEL1 TAZ
OCEL1 ATP1B2
CD22 ARID4B
CD22 MFAP2
ELAVL3 UNC5B
ELAVL3 RUNX2
ELAVL3 CACNB1
ELAVL3 ARPC4
ELAVL3 PPP3CC
ELAVL3 USP11
ELAVL3 LOC201229
ADRBK1 KRT1
ADRBK1 SAP18
ADRBK1 DHRS1
ADRBK1 JAG1
ADRBK1 KIAA0323
ADRBK1 MYB
MFAP2 TCOF1
MFAP2 PTPRD
LIPE C1orf144
NCDN SLC5A2
PITPNM1 FZR1
PITPNM1 PRRC1
PITPNM1 BCR
ADAM15 NUDT3
ADAM15 NCDN
ADAM15 JAG1
ADAM15 E2F4
EPAS1 DOK1
EPAS1 ACCN1
EPAS1 SLC22A24
CYP3A5 KIFC3
RIMS2 DHRS1
RIMS2 FAM189B
GIGYF2 IRF5
GIGYF2 TUBGCP2
LGALS9 REL
LGALS9 U2AF2
DPT REL
DPT MAPKAPK2
DPT IL8RB
APOBEC3C FZR1
APOBEC3C OTUB1
APOBEC3C MEF2C
APOBEC3C RPS26
APOBEC3C IL8RB
GNL1 NUDT3
GNL1 PCBP3
GNL1 NCDN
GNL1 LGALS9
GNL1 LSM4
TFF3 PSG1
TFF3 RBM8A
TFF3 WNT10B
GPA33 WNT10B
ARHGAP26 MVD
RAD51L3 ITGAD
RAD51L3 SLC2A1
RAD51L3 MFAP2
RAD51L3 LGALS9
RAD51L3 PAX8
SMPDL3B PSG1
FCGR2A ADRBK1
ZNF592 UBE3B
ZNF592 PTPRD
ZNF592 IDS
ZNF592 ACVR1B
ZNF592 HDGF
ZNF592 ADRBK1
ZNF592 USP11
GARNL4 EPHB2
GARNL4 ZNF500
GARNL4 ELAVL3
GARNL4 MFAP2
GARNL4 TFF3
SLC4A3 RBM8A
SLC4A3 IKBKG
SLC4A3 MSC
WDR62 UNC5B
WDR62 CDK6
WDR62 NFKB2
WDR62 ALDOC
WDR62 WBSCR22
WDR62 AQP7
WDR62 TLX2
WDR62 ELAVL3
WDR62 ZNF592
WDR62 SEMA4D
WDR62 CD40
WDR62 PPP3CC
NTNG1 GARNL4
POU2F2 SLC12A4
POU2F2 CACNB1
RPS26 GTSE1
LY6E DHRS1
ALAS2 SAP18
SEMA4D ZNF592
TAZ PCBP3
ATP1B2 NUDT3
ATP1B2 EML3
ATP1B2 TUBGCP2
ATP1B2 FCGR2A
ATP1B2 AP2A2
SBNO2 MVD
SBNO2 WNT7A
SAMD14 ETS1
RP1-21O18.1 MFAP2
RP1-21O18.1 ADAM15
RP1-21O18.1 BCR
CLEC11A LGR5
CLEC11A ADAM15
CLEC11A DPT
ATG2A SBNO2
ZSCAN12 SLC5A2
ZSCAN12 NFKB2
ZSCAN12 GPR161
ZSCAN12 TUBB2B
ZSCAN12 CYP3A5
ZSCAN12 FAM189B
GCKR FLOT1
TOMM34 MC2R
TOMM34 FZR1
MVK UBE3B
MVK GIGYF2
MVK FAM102A
HAUS5 SAP18
HAUS5 SCARB1
HAUS5 SULT4A1
HAUS5 MVK
HAUS5 MSX1
HAUS5 ABL1
HAUS5 MAPKAPK2
DGCR11 PCBP3
DGCR11 PAX3
SPN EML3
SPN LGALS9
SPN E2F4
GPR143 GCKR
ADCYAP1 LLGL2
TRIM15 MEN1
CRYBA4 SEMA4D
CRYBA4 ZSCAN12
TRIM58 LSM4
TBX19 WNT10B
CACNB1 SLC12A4
CRTC1 KLF1
SMYD5 ATP1B2
DNAH9 LY6G6C
DNAH9 MTHFR
ODF1 SCARB1
ODF1 SLC2A1
ODF1 TYR
ODF1 PITPNM1
GDF5 CRX
GDF5 FLOT1
LY9 PSG1
AANAT CYP3A5
AANAT DPT
INSL3 C1orf144
PRPH PSG1
KCNJ4 SULT4A1
KCNJ4 NFKB2
KCNJ4 GTSE1
KCNJ4 PCDH9
KCNJ4 OCEL1
KCNJ4 ARPC4
KCNJ4 MYST2
KCNJ4 FAM189B
KCNJ4 SLC22A24
KCNJ4 E2F4
ADH1C RASGRP3
SPRR2C SLC22A24
LY6G6C FZR1
LY6G6C GJB5
LY6G6C HLA-DOB
LY6G6C ELAVL3
LY6G6C ADRBK1
LY6G6C TRAFD1
IKBKG SULT4A1
IKBKG SLC12A4
IKBKG ATP1B2
MSC MC2R
MSC GTSE1
MSC HAUS5
MSC IKBKG
MSC MYB
PSG7 CARD10
PSG7 EML3
PSG7 HDGF
PSG7 RIMS2
PSG7 LY6G6C
PSG7 CD40
PSG7 FAM102A
POU4F1 SLC6A2
POU4F1 GPR161
POU4F1 GP2
POU4F1 TYR
POU4F1 CEP135
POU4F1 NCDN
POU4F1 SMPDL3B
POU4F1 SLC4A3
POU4F1 SDC3
ACR COPS6
ACR ACVR1B
ACR CYP3A5
ACR KCNJ4
ACR PAX8
LLGL2 ADRBK1
HIST1H3E ADCYAP1
GRM4 RBM8A
GRM4 NFKB2
GRM4 TYR
GRM4 CD22
GRM4 RIMS2
GRM4 DPT
GRM4 GARNL4
GRM4 BCL3
CD40 TUBGCP2
RGS9 REL
RGS9 CPNE6
RGS9 GTSE1
RGS9 PCBP3
SLC1A6 ELAVL3
SLC1A6 MFAP2
SLC1A6 KIAA0323
NRG2 TERF2
NRG2 ITGA2B
NRG2 EPOR
NRG2 HLA-DOB
NRG2 DPT
NRG2 ALAS2
NRG2 MTHFR
MYBPC3 MC2R
MYBPC3 ITGA2B
MYBPC3 ATP1B2
MYBPC3 SLC22A24
LBP ARID4B
LBP COPS6
LBP FZR1
LBP ADAM15
LBP TFF3
T INA
PAX9 WDR62
PAX9 INA
AATK OAS2
AATK OCEL1
GRIK5 PRPF31
GRIK5 HLA-DOB
GRIK5 NTNG1
FAM102A MAPKAPK2
SCYL3 MC2R
TREX1 RASGRP3
HTR7 SCARB1
HTR7 PITPNM1
MAGEA5 NEUROD2
EFNA3 AGPS
EFNA3 TET3
EFNA3 MEF2C
EFNA3 BCR
KRTAP26-1 DHRS1
KRTAP26-1 WDR62
KRTAP26-1 MTHFR
LOC145678 EPOR
FSCN2 ATG2A
HTR4 DOK1
HTR4 SLC9A3R2
SLC30A3 PRPF31
GPT BAIAP3
MR1 GPR161
MR1 SLC12A4
MR1 GARNL4
MVD POLG
PTH FGF2
PTH UBE2H
PTH KIF22
PTH MAP2K4
KIFC3 ABCC8
KIFC3 SCARB1
KIFC3 MFAP2
IQSEC3 SBNO2
MYST2 SLC2A1
MYST2 MGAT1
MYST2 IKBKG
MYST2 BMI1
MYST2 MAPKAPK2
PFKFB2 LGR5
PFKFB2 MEF2C
PFKFB2 PPP3CC
LOC100134331 TERF2
LOC100134331 NFKB2
LOC100134331 FZR1
LOC100134331 E2F4
IGSF9B AGPS
IGSF9B NCDN
IGSF9B MEF2C
IGSF9B FCGR2A
IGSF9B TOMM34
IGSF9B GRIK5
IGSF9B ARPC4
IGSF9B THRA
TMPRSS6 FDXR
TMPRSS6 LGALS9
TMPRSS6 CACNB1
TMPRSS6 PSG7
TMPRSS6 DTX4
H6PD PCBP3
H6PD EPOR
H6PD APOBEC3C
H6PD IGSF9B
H6PD CNTN1
RECQL5 PITPNM1
RECQL5 DNAH9
RECQL5 LY6G6C
COL19A1 ELAVL3
ZKSCAN3 UNC5B
ZKSCAN3 PRPF31
ZKSCAN3 GIGYF2
ZKSCAN3 ZNF592
ZKSCAN3 LLGL2
ZKSCAN3 LOC201229
STXBP1 FDXR
STXBP1 PCBP3
FAM189B CARD10
FAM189B SCARB1
FAM189B TUBGCP2
FAM189B RAGE
FAM189B LOC201229
SPINT3 PTPRD
SPINT3 MSC
SPINT3 PSG7
SPINT3 IGSF9B
SPINT3 WNT10B
TBX5 PAX8
SLMO1 SLC5A2
SLMO1 CAMSAP1
SLMO1 KCNJ4
SLMO1 POU4F1
SLMO1 GRIK5
SLMO1 PAXIP1
GRIP2 MGAT1
XDH ADAM15
AXIN1 CRTC1
AXIN1 IQSEC3
AXIN1 MLH1
PAXIP1 BCR
RAP1GAP C19orf29
RAP1GAP PAX8
OR2B6 WDR62
UGT2B15 ITGAD
UGT2B15 SCARB1
UGT2B15 ACCN1
UGT2B15 FZR1
UGT2B15 DHCR7
UGT2B15 EPAS1
UGT2B15 SEMA4D
UGT2B15 CLEC11A
UGT2B15 FAM189A2
RHBDL1 LGR5
RHBDL1 FZR1
RHBDL1 DHRS1
RHBDL1 CYP3A5
RHBDL1 AATK
AGAP8 DPT
BZRPL1 CD40
ZMYND10 PLEKHM2
AQP5 REL
AQP5 FZR1
AQP5 RAD51L3
AQP5 FAM102A
MTHFR CD22
MTHFR EPAS1
MTHFR FCGR2A
MTHFR CD40
MTHFR AATK
MTHFR MSX1
AGFG2 FSCN2
LTK PCBP3
LTK LGALS9
TPMT CARD10
SLC9A1 CSF1
SLC9A1 RUNX2
SLC9A1 DHRS1
SLC9A1 MEF2C
SLC9A1 RPS26
SLC9A1 FAM102A
SLC9A1 SCYL3
SLC9A1 LOC201229
LSM4 LOC201229
LSM4 WNT10B
PPP3CC MYB
SLC6A9 RBM8A
CEACAM3 MC2R
CEACAM3 TUBGCP2
CEACAM3 KCNJ4
CEACAM3 GRM4
CEACAM3 KIFC1
CEACAM3 IGSF9B
OPN1SW NOC2L
ZNF157 SCARB1
ZNF157 FDXR
ZNF157 TUBGCP2
ZNF157 PITPNM1
ZNF157 DPT
ZNF157 CACNB1
ZNF157 LOC100134331
MAGEA1 GJB5
MAGEA1 RAD51L3
TOP3B IAH1
TOP3B ARHGAP26
TOP3B C1orf144
TOP3B KLF1
PNMT UBE3B
PNMT FDXR
PNMT EPOR
PNMT CYP3A5
PNMT WDR62
PNMT POU4F1
KRT86 LGR5
KRT86 HLA-DOB
KRT86 MFAP2
KRT86 GARNL4
KRT86 GRIK5
HCG9 SAMD14
HCG9 GJA1
GAD2 GIGYF2
COL6A2 C19orf50
SDC3 DPT
SDC3 TFF3
SDC3 MEF2C
NCKIPSD MC2R
NCKIPSD CDK6
NCKIPSD FDXR
NCKIPSD WBSCR22
NCKIPSD ADAM15
DDX11 HSF4
DDX11 SLC9A3R2
DDX11 PSG1
DDX11 LY6G6C
DDX11 ACR
DDX11 PAX8
BTF3 IAH1
BTF3 ETS1
IGHMBP2 NUDT3
IGHMBP2 FZR1
TGOLN2 SLC2A1
TGOLN2 CD40
SERPIND1 KLF1
SLC22A24 MC2R
SLC22A24 MSX1
CNTN1 SAP18
CNTN1 ALDOC
CNTN1 EPOR
CNTN1 HDGF
CNTN1 TAZ
CNTN1 U2AF2
CNTN1 BCL3
CNTN1 BMI1
DEFA3 ATP1B2
PCDH1 CROCC
GPR35 SULT4A1
LOC26102 PTH
LOC26102 BTF3
SLC18A3 PSG1
SLC18A3 ARID4B
SLC18A3 WDR62
SLC18A3 HAUS5
SLC18A3 AGAP8
SLC18A3 BCR
LOC652147 SBNO2
RUNX1 SCARB1
RUNX1 ALDOC
RUNX1 CACNB1
RUNX1 KRT86
FOXE1 PSG1
FOXE1 GTSE1
FOXE1 ELAVL3
JAK3 THRA
STMN1 MC2R
ETS1 MAP3K14
ETS1 UBE2H
MAPKAPK2 MC2R
MAPKAPK2 THRA
MAPKAPK2 WNT10B
IL8RB MC2R
MC2R EPOR
NOC2L IL10RA
UNC5B SLC5A2
UNC5B SAP18
UNC5B COPS6
UNC5B HDGF
UNC5B ADRBK1
UNC5B DPT
UNC5B IGHMBP2
UNC5B BCL3
CRX ETS1
CNP RREB1
EPHB2 NCDN
EPHB2 FAM102A
EPHB2 PPP3CC
EPHB2 WNT10B
NUDT3 CARD10
NUDT3 E2F4
REL PAX8
SAR1A PCBP3
WNT11 NLE1
SLC5A2 NUDT3
SAP18 MC2R
SCARB1 MC2R
SCARB1 MFAP2
BAIAP3 FGF2
BAIAP3 SBNO2
ZNF500 MC2R
ZNF500 PCBP3
ZNF500 USP11
TERF2 SLC9A3R2
TERF2 BCL3
LGR5 MSC
LGR5 BMI1
KCTD17 HDGF
KCTD17 SLC12A4
KCTD17 APOBEC3C
KCTD17 SEMA4D
KCTD17 WNT10B
PSG1 MYO9B
PSG1 CADM4
EML3 TCOF1
EML3 MEF2C
EML3 PPP3CC
RBM8A MC2R
ITGA2B SCARB1
ITGA2B ALDOC
ITGA2B SLC22A24
FLOT1 FGF2
IDS EPOR
C2orf55 BCL3
PTPRD PRPF31
SLC2A1 SULT4A1
SLC2A1 DPT
ARID4B DHRS1
ARID4B GIGYF2
SLC6A2 MFAP2
SLC6A2 TGOLN2
NFKB2 TUBGCP2
NFKB2 TLX2
NFKB2 MEF2C
NFKB2 ATP1B2
NFKB2 FAM189B
NFKB2 JAG1
NFKB2 BMI1
NFKB2 LOC201229
FDXR DOK1
FDXR RBBP8
FDXR E2F4
ACCN1 EPOR
ACCN1 ATP1B2
ACCN1 MAPKAPK2
GPR161 UNC5B
GPR161 CARD10
GPR161 BCR
CPNE6 TLX2
CPNE6 APOBEC3C
COPS6 TOMM34
COPS6 LOC201229
ALDOC TCOF1
ALDOC LGALS9
WBSCR22 PRPF31
GP2 NUDT3
GP2 PSG1
WWOX CD40
TUBGCP2 STMN1
GTSE1 ITGAD
GTSE1 JAG1
GTSE1 LSM4
GTSE1 STMN1
PCBP3 IRF5
PCBP3 CADM4
PCBP3 MSX1
PCBP3 STMN1
FZR1 PPP3CC
FZR1 RAGE
FZR1 WNT10B
MGAT1 GIGYF2
MGAT1 LSM4
MGAT1 PAX8
SIM2 CSF1
SIM2 ADAM15
SIM2 CD40
AQP7 SCARB1
PRRC1 GTSE1
TLX2 MC2R
IDS PRPF31
IDS PRRC1
TUBB2B ALDOC
OAS2 PRPF31
OAS2 DPT
OAS2 ZNF592
OAS2 PPP3CC
OAS2 THRA
AGPS TFF3
CCDC94 LIPE
ZBED1 FZR1
DHRS1 ITGAD
DHRS1 UBE3B
SPC25 OAS2
SPC25 SLC9A1
SPC25 SLC22A24
SPC25 WNT10B
TYR PSG1
TYR TUBGCP2
TYR FAM189B
TYR THRA
GJB5 CARD10
GJB5 MFAP2
GJB5 CD40
GJB5 E2F4
CEP135 WBSCR22
HDGF MC2R
HDGF ZBED1
SLC12A4 SAP18
SLC12A4 SLC2A1
SLC12A4 LYPLA2
KIAA0284 IAH1
KIAA0284 C19orf50
KIAA0284 MVD
HLA-DOB SCARB1
HLA-DOB APOBEC3C
HLA-DOB SDC3
ORC1L EML3
SLC24A1 SLC12A4
SLC24A1 DPT
SLC24A1 APOBEC3C
SLC24A1 FCGR2A
OCEL1 MC2R
OCEL1 NFKB2
OCEL1 NCDN
OCEL1 ADAM15
OCEL1 FAM189B
OCEL1 WNT10B
CD22 GJB5
CD22 INA
ELAVL3 SAP18
ELAVL3 FAM189B
CAPN5 NOC2L
ADRBK1 CDX2
MFAP2 SLC5A2
MFAP2 TLX2
NCDN TLX2
NCDN LYPLA2
NCDN CCPG1
NCDN BCL3
NCDN LOC201229
PITPNM1 EPOR
ADAM15 REL
ADAM15 CADM4
ADAM15 MEF2C
ADAM15 ABL1
CYP3A5 UNC5B
CYP3A5 ARID4B
CYP3A5 FDXR
CYP3A5 GPR161
CYP3A5 HDGF
CYP3A5 PITPNM1
CYP3A5 SLC9A1
CYP3A5 ABL1
FGD1 CRTC1
RIMS2 CDK5R1
RIMS2 EPHB2
RIMS2 NUDT3
GIGYF2 REL
LGALS9 ITGAD
LGALS9 SULT4A1
LGALS9 PAIP2B
LGALS9 PRRC1
LGALS9 ZBED1
LGALS9 MAPKAPK2
DPT TUBGCP2
APOBEC3C IRF5
APOBEC3C ADAM15
GNL1 ARID4B
GNL1 GTSE1
GNL1 ADAM15
TFF3 MC2R
TFF3 PRPF31
TFF3 NCDN
TFF3 MEF2C
ARHGAP26 ETS1
ZNF783 EPHB2
ZNF783 NCDN
ZNF783 GNL1
RAD51L3 MC2R
RAD51L3 SLC6A2
RAD51L3 WBSCR22
RAD51L3 HLA-DOB
RAD51L3 CYP11A1
SMPDL3B SLC5A2
MEF2C MC2R
MEF2C CARD10
FCGR2A ITGAD
FCGR2A RAGE
PLCD1 MGAT3
ZNF592 ITGAD
ZNF592 SEMA7A
ZNF592 PPP3CC
GARNL4 CADM4
GARNL4 CAMSAP1
GARNL4 HLA-DOB
GARNL4 LLGL2
GARNL4 PAXIP1
GARNL4 LSM4
GARNL4 WNT10B
SLC4A3 CYP3A5
WDR62 YPEL1
WDR62 CYP3A5
WDR62 ALAS2
WDR62 RBBP8
WDR62 LOC201229
NTNG1 ARID4B
NTNG1 MXRA8
HPGD PCBP3
SEMA4D COPS6
SEMA4D LSM4
TAZ GIGYF2
ATP1B2 ARID4B
ATP1B2 HTRA2
ATP1B2 PAIP2B
ATP1B2 PITPNM1
ATP1B2 SEMA4D
ATP1B2 TRAFD1
INA ARID4B
INA GTSE1
INA ATP1B2
INA IGF2
INA E2F4
CLEC11A COPS6
CLEC11A SLC12A4
CLEC11A LGALS9
CLEC11A HAUS5
CLEC11A SLC9A1
CLEC11A BCR
ATG2A FGF2
ATG2A FLOT1
ATG2A AXIN1
ZSCAN12 SULT4A1
ZSCAN12 TUBGCP2
ZSCAN12 APOBEC3C
ZSCAN12 SDC3
ZSCAN12 MYB
GCKR PLCD1
GCKR ATG2A
GCKR IL10RA
TOMM34 CARD10
TOMM34 DHRS1
TOMM34 ADRBK1
TOMM34 JAG1
TOMM34 PAX8
LYPLA2 LGALS9
MVK IRF5
MVK EML3
MVK OTUB1
MVK JAG1
HAUS5 KRT1
HAUS5 REL
HAUS5 MGAT1
HAUS5 ISLR
HAUS5 TPMT
HAUS5 LOC201229
DGCR11 PSG1
DGCR11 DHRS1
DGCR11 RP1-21O18.1
DGCR11 HAUS5
CD33 MAPK8IP1
CD33 GYPB
CD33 RAD51L3
CD33 FNTB
CD33 ZSCAN12
CD33 MYST2
SPN ARID4B
SPN CCPG1
GPR143 RASGRP3
ADCYAP1 DPT
ADCYAP1 ZSCAN12
ADCYAP1 CD40
ADCYAP1 JAG1
TRIM15 SDC3
CRYBA4 FZR1
TRIM58 ARID4B
TRIM58 TUBGCP2
TRIM58 FAM189B
TBX19 ADAM15
TBX19 ATP1B2
TBX19 HAUS5
CACNB1 PTPRD
CACNB1 APOBEC3C
CACNB1 MVK
CACNB1 MYB
DNAH9 PSG1
DNAH9 ITGA2B
ODF1 DOK1
ODF1 SLC5A2
ODF1 SLC6A2
ODF1 TUBGCP2
ODF1 FZR1
ODF1 CD22
ODF1 KIFC3
ODF1 AQP5
ODF1 BMI1
ODF1 ABL1
ODF1 THRA
GDF5 AXIN1
SBNO2 OCEL1
SBNO2 SPN
SBNO2 KCNJ4
LY9 DHRS1
AANAT ODF1
AANAT CDH4
INSL3 NOC2L
INSL3 CRX
INSL3 IL10RA
PRPH UNC5B
PRPH SLC6A2
PRPH FDXR
PRPH ACVR1B
PRPH APOBEC3C
KCNJ4 EML3
KCNJ4 MFAP2
ADH1C PLCD1
SPRR2C PSG1
LY6G6C SLC9A3R2
LY6G6C OAS2
LY6G6C PPP3CC
LY6G6C CNTN1
LY6G6C E2F4
LY6G6C CDH4
LY6G6C LOC201229
MSC ALDOC
PSG7 UNC5B
PSG7 SLC5A2
PSG7 MAPK8IP1
PSG7 LGR5
PSG7 TYR
PSG7 GJB5
PSG7 GNL1
PSG7 PAXIP1
PSG7 THRA
POU4F1 CD34
POU4F1 GIGYF2
POU4F1 PRPH
POU4F1 MSX1
POU4F1 CDX2
POU4F1 RAGE
ACR SCARB1
ACR NFKB2
ACR ALAS2
ACR JAG1
ACR BCL3
ACR STMN1
ACR RAGE
LLGL2 HAUS5
LLGL2 PAX8
GRM4 PRPF31
GRM4 FDXR
GRM4 HLA-DOB
GRM4 FCGR2A
GRM4 RPS26
GRM4 SCYL3
GRM4 MYB
CROCC TREX1
CROCC KLF1
COBRA1 FZR1
CD40 PPP3CC
CD40 E2F4
RGS9 C19orf29
NRG2 SCARB1
NRG2 FDXR
NRG2 AQP7
NRG2 OAS2
NRG2 HAUS5
NRG2 ODF1
NRG2 KCNJ4
NRG2 KRT86
MYBPC3 PSG1
MYBPC3 FZR1
LBP HLA-DOB
LBP PITPNM1
DAPK2 PRPH
AATK FDXR
AATK TUBGCP2
AATK SIM2
AATK MEF2C
AATK FAM102A
AATK JAG1
GRIK5 SLC6A2
GRIK5 CAMSAP1
GRIK5 TUBB2B
GRIK5 TRIM58
KIAA0999 CARD10
KIAA0999 HDGF
FAM102A UBE3B
FAM102A C2orf55
FAM102A DPT
FAM102A MEF2C
FAM102A LOC201229
RASGRP3 UBXN1
SMARCD2 TUBB2B
ARPC4 MFAP2
HTR7 EML3
HTR7 ARID4B
HTR7 PCBP3
HTR7 DHRS1
HTR7 RAD51L3
HTR7 GARNL4
KRT2 RAD51L3
EFNA3 TERF2
EFNA3 OCEL1
EFNA3 ADRBK1
EFNA3 ADAM15
EFNA3 EPAS1
EFNA3 KIFC3
EFNA3 PPP3CC
KRTAP26-1 FZR1
FSCN2 ACAN
FSCN2 IL10RA
FSCN2 COL6A2
HTR4 PRRC1
HTR4 MAPKAPK2
SLC30A3 ZNF592
SLC30A3 KIFC3
GPT CRTC1
GPT PTH
MR1 ELAVL3
MVD UBXN1
PTH KLF1
PTH GSTA2
KIFC3 PRPF31
KIFC3 COPS6
KIFC3 DPT
KIFC3 CD40
KIFC3 E2F4
MYST2 ITGAD
MYST2 PITPNM1
MYST2 FCGR2A
MYST2 ZNF592
MYST2 MXRA8
MYST2 KIAA0323
MYST2 IL8RB
PFKFB2 KCTD17
PFKFB2 COPS6
PFKFB2 SLC12A4
PFKFB2 OCEL1
PFKFB2 DPT
PFKFB2 CLEC11A
PFKFB2 SLC9A1
PFKFB2 CNTN1
IGHG1 LY6G6C
LOC100134331 HDGF
LOC100134331 ADRBK1
LOC100134331 ADAM15
LOC100134331 ALAS2
LOC100134331 CD33
LOC100134331 CACNB1
LOC100134331 ODF1
LOC100134331 LY9
LOC100134331 FAM102A
LOC100134331 MYEF2
IGSF9B NUDT3
IGSF9B LGR5
IGSF9B TCOF1
IGSF9B PTPRD
IGSF9B GPR161
IGSF9B PRRC1
IGSF9B ADAM15
IGSF9B RAD51L3
IGSF9B SEMA4D
IGSF9B SLC1A6
IGSF9B BCL3
TMPRSS6 EML3
TMPRSS6 GTSE1
TMPRSS6 NCDN
TMPRSS6 DPT
TMPRSS6 KCNJ4
TMPRSS6 POU4F1
TMPRSS6 MYB
H6PD EML3
RECQL5 HAUS5
RECQL5 LBP
RECQL5 EFNA3
RECQL5 MSX1
RECQL5 THRA
RECQL5 WNT10B
COL19A1 LGALS9
COL19A1 POU4F1
COL19A1 SCYL3
REM1 MEGF6
REM1 FSCN2
REM1 COL6A2
REM1 MLH1
ZKSCAN3 UBE3B
ZKSCAN3 SLC6A2
ZKSCAN3 FDXR
ZKSCAN3 CPNE6
ZKSCAN3 TLX2
ZKSCAN3 MVK
ZKSCAN3 COL19A1
STXBP1 SCARB1
SMG6 SBNO2
PHKG2 PLCD1
FAM189B MFAP2
FAM189B ATP1B2
FAM189B KIFC3
FAM189B MYB
SPINT3 SAR1A
SPINT3 PSG1
SPINT3 RUNX2
SPINT3 TYR
SPINT3 GIGYF2
SPINT3 RPS26
SPINT3 MVK
SPINT3 KIAA0323
SPINT3 USP11
MYEF2 PSG1
MYEF2 PAXIP1
SLMO1 RAD51L3
SLMO1 PAX8
GRIP2 SLC12A4
GRIP2 ELAVL3
XDH TGOLN2
C1orf144 FGF2
C1orf144 PTH
C1orf144 ETS1
AXIN1 KIF22
AXIN1 CA11
AXIN1 WNT7A
PAXIP1 MC2R
PAXIP1 TUBB2B
PAXIP1 INA
RAP1GAP MGAT1
RAP1GAP ADAM15
OR2B6 SLC6A2
UGT2B15 ACVR1B
UGT2B15 SMYD5
UGT2B15 MSX1
UGT2B15 LOC201229
RHBDL1 SAP18
RHBDL1 TYR
RHBDL1 HDGF
RHBDL1 LOC100134331
RHBDL1 TMPRSS6
RHBDL1 KIAA0323
RHBDL1 MYB
AGAP8 TUBB2B
AGAP8 ADRBK1
AGAP8 MVK
AGAP8 CRYBA4
AGAP8 KIFC3
NTSR2 PSG1
NTSR2 PRRC1
CCKAR LY6G6C
ZMYND10 FGD1
EXOSC2 PRPH
FAM189A2 FDXR
AQP5 MC2R
AQP5 UNC5B
AQP5 CDK6
AQP5 ARID4B
AQP5 TUBB2B
AQP5 LGALS9
AQP5 MYST2
MTHFR ZBED1
MTHFR CEP135
MTHFR CYP3A5
MTHFR TRAFD1
MTHFR GRIK5
AGFG2 CYP27A1
LTK MFAP2
LTK ZKSCAN3
SLC9A1 ITGAD
SLC9A1 SAP18
SLC9A1 PTPRD
SLC9A1 MGAT1
SLC9A1 ZBED1
SLC9A1 FCGR2A
SLC9A1 LLGL2
SLC9A1 MXRA8
SLC9A1 BCL3
PPP3CC DOK1
SLC6A9 SLC4A3
SLC6A9 IKBKG
SLC6A9 MYST2
SLC6A9 PAXIP1
SLC6A9 PAX8
CCBP2 C19orf29
CEACAM3 GPR161
CEACAM3 ALDOC
CEACAM3 ATP1B2
CEACAM3 RHBDL1
CEACAM3 CDK2
CEACAM3 PAX8
OPN1SW KLF1
UPK2 KLF1
ZNF157 NFKB2
ZNF157 CDH4
TOP3B CRX
TOP3B FGF2
TOP3B GCKR
TOP3B TREX1
TOP3B GPT
PNMT CARD10
PNMT LGR5
PNMT PTPRD
KRT86 SCARB1
KRT86 TERF2
KRT86 PRPF31
KRT86 SLC9A1
KRT86 CNTN1
KRT86 E2F4
KRT86 WNT10B
GAD2 ELAVL3
FOSL1 ITGA2B
FOSL1 YPEL1
AP2A2 PRPF31
SDC3 MC2R
SDC3 REL
SDC3 FAM102A
SDC3 E2F4
NCKIPSD DOK1
NCKIPSD ITGA2B
NCKIPSD SPC25
NCKIPSD ADRBK1
NCKIPSD ODF1
NCKIPSD CRCP
NCKIPSD MYBPC3
NCKIPSD IGSF9B
NCKIPSD SLC9A1
NCKIPSD IGHMBP2
DDX11 PRPF31
DDX11 ALDOC
DDX11 PCDH9
DDX11 CEP135
DDX11 UGT2B15
IGHMBP2 PCBP3
IGHMBP2 MFAP2
IGHMBP2 PAX8
TGOLN2 MC2R
TGOLN2 DPT
TGOLN2 ATP1B2
FKBP15 MYST2
SERPIND1 COL6A2
SLC22A24 LGALS9
SLC22A24 COBRA1
SLC22A24 MYST2
SLC22A24 USP11
CNTN1 UBE3B
CNTN1 TCOF1
CNTN1 MEF2C
CNTN1 IKBKG
CNTN1 CDK2
CNTN1 MYB
CNTN1 WNT10B
SFTPD PAX9
GPR35 SCARB1
GPR35 AQP7
LOC26102 IL10RA
SLC18A3 SLC12A4
SLC18A3 ADAM15
GNAS BTF3
LOC91316 OCEL1
LOC652147 PTH
RUNX1 EML3
RUNX1 TUBGCP2
RUNX1 B4GALT3
RUNX1 LGALS9
RUNX1 ATP1B2
RUNX1 KCNJ4
RUNX1 NRG2
RUNX1 SLC30A3
FOXE1 MC2R
FOXE1 CACNB1
FOXE1 KIFC3
FOXE1 IGSF9B
FOXE1 AGAP8
FOXE1 STMN1
GJA1 PTAFR
BCL3 DOK1
BCL3 WNT10B
MAPKAPK2 DOK1
BCR EPOR
ITGAD PAX8
IRF5 CCPG1
MC2R USP11
UNC5B CARD10
UNC5B ZBED1
UNC5B MEF2C
UNC5B USP11
UNC5B RAGE
CARD10 DOK1
FGF2 MAP2K4
FAM153A HAUS5
FAM153A CACNB1
NUDT3 ABL1
REL MC2R
REL MYB
MAPK8IP1 SLC5A2
SAP18 CDK6
SAP18 KIAA0323
SAP18 THRA
SLC9A3R2 SCARB1
BAIAP3 CADM4
TERF2 UNC5B
TERF2 MFAP2
TERF2 HAUS5
TERF2 BCR
LGR5 C2orf55
LGR5 TUBGCP2
SPINK2 AKR1B1
KCTD17 TLX2
KCTD17 MEF2C
KCTD17 TPMT
SULT4A1 LSM4
SULT4A1 E2F4
SULT4A1 MYB
PRPF31 MAPKAPK2
MTX1 SLC5A2
PSG1 DTX4
PSG1 JAG1
PSG1 LOC201229
EML3 SAP18
EML3 PTPRD
EML3 RAGE
RBM8A TLX2
RBM8A ADRBK1
RBM8A GIGYF2
RBM8A PPP3CC
RBM8A MYB
SIT1 PAX8
FLOT1 MGAT3
FLOT1 KLF1
UBE3B PRPF31
TCOF1 BCR
PTPRD PPP3CC
SLC2A1 PPP3CC
ARID4B NUDT3
ARID4B PRPF31
ARID4B RBM8A
ARID4B BMI1
SLC6A2 LGALS9
NFKB2 MC2R
NFKB2 UNC5B
NFKB2 ADRBK1
NFKB2 CYP11A1
NFKB2 MVK
NFKB2 FAM102A
NFKB2 SLC9A1
NFKB2 LSM4
YPEL1 DOK1
YPEL1 ZNF500
YPEL1 SLC6A2
YPEL1 KIFC1
FDXR UNC5B
FDXR ZNF500
FDXR ITGA2B
FDXR MFAP2
FDXR SEMA4D
FDXR CD40
FDXR TGOLN2
FDXR THRA
GPR161 CSF1
GPR161 LGR5
GPR161 NFKB2
GPR161 MYST2
COPS6 CSF1
COPS6 PRPF31
COPS6 CD34
COPS6 LYPLA2
COPS6 TPMT
COPS6 MYB
ALDOC PSG1
ALDOC HPGD
GP2 HAUS5
WWOX ADAM15
WWOX SLC9A1
WWOX PAX8
DUSP7 MVD
TUBGCP2 NUDT3
TUBGCP2 MYO9B
TUBGCP2 USP11
CADM4 UBE2H
CADM4 PAX8
GTSE1 PTPRD
PCBP3 MAPK8IP1
PCBP3 UBE3B
FZR1 KRT1
FZR1 CNP
FZR1 CDK6
FZR1 KIAA0323
FZR1 JAK3
FZR1 CDX2
FZR1 IL8RB
C14orf1 MVD
ARR3 CRTC1
SIM2 COPS6
SIM2 MGAT1
CAMSAP1 ARSE
CAMSAP1 E2F4
EVPL RASGRP3
AQP7 INA
SCAPER MAP3K14
SCAPER FLOT1
TLX2 SULT4A1
B4GALT3 ALDOC
TUBB2B MC2R
TUBB2B CD34
TUBB2B USP11
OAS2 SLC5A2
OAS2 FDXR
OAS2 DHRS1
AGPS PCBP3
AGPS ADAM15
AGPS PAX8
ACAN FGF2
ZBED1 THRA
DHRS1 PPP3CC
DHRS1 BCL3
SPC25 CARD10
SPC25 GTSE1
GJB5 FDXR
GJB5 MEF2C
GJB5 FCGR2A
USP19 MYST2
CEP135 MC2R
CEP135 PSG1
CEP135 SLC9A1
CEP135 JAK3
CEP135 PAX8
HDGF EPOR
HDGF MAPKAPK2
OTUB1 MFAP2
OTUB1 FCGR2A
SLC12A4 OTUB1
FAM50A ALOX5
HLA-DOB ITGAD
HLA-DOB SULT4A1
HLA-DOB ITGA2B
HLA-DOB B4GALT3
HLA-DOB IKBKG
HLA-DOB FAM189B
HLA-DOB TGOLN2
ORC1L SLC12A4
TET3 PPP3CC
TET3 SLC22A24
MAG ZNF592
MAG RAGE
SLC24A1 STMN1
OCEL1 KCTD17
OCEL1 GPR161
OCEL1 HDGF
OCEL1 MEF2C
OCEL1 ZNF592
OCEL1 KIFC3
OCEL1 BCL3
OCEL1 BMI1
CD22 WBSCR22
CD22 GP2
CD22 PRRC1
CD22 NCDN
CD22 GNL1
ELAVL3 IRF5
ELAVL3 NUDT3
ELAVL3 GTSE1
ELAVL3 CAMSAP1
ELAVL3 DHRS1
ELAVL3 OTUB1
ELAVL3 SEMA4D
ELAVL3 CYP11A1
ELAVL3 MYB
ADRBK1 BCL3
MFAP2 CDK6
MFAP2 MAPK8IP1
MFAP2 PPP3CC
MFAP2 BCL3
NCDN NUDT3
NCDN COPS6
NCDN HDGF
NCDN SLC12A4
PITPNM1 GTSE1
PITPNM1 MFAP2
PITPNM1 WNT10B
ADAM15 SLC2A1
ADAM15 EPOR
ADAM15 PITPNM1
EPAS1 MC2R
EPAS1 MAG
EPAS1 PPP3CC
CYP3A5 UBE3B
CYP3A5 ACVR1B
CYP3A5 MVK
CYP3A5 SDC3
RIMS2 GP2
RIMS2 SEMA4D
RIMS2 COBRA1
RIMS2 BCR
GIGYF2 GTSE1
LGALS9 MAPK8IP1
LGALS9 EPOR
LGALS9 ABL1
DPT FZR1
DPT STMN1
DPT WNT10B
APOBEC3C REL
APOBEC3C PTPRD
APOBEC3C NCDN
APOBEC3C PITPNM1
NLE1 PTH
TFF3 SAP18
TFF3 ADRBK1
TFF3 PPP3CC
GPA33 PSG1
GPA33 WBSCR22
GPA33 OAS2
HIPK2 RASGRP3
ARHGAP26 PTH
ZNF783 ELAVL3
ZNF783 HAUS5
RAD51L3 YPEL1
RAD51L3 GTSE1
RAD51L3 GJB5
RAD51L3 DPT
VENTX BCL3
MEF2C DPT
FCGR2A DOK1
FCGR2A PPP3CC
FCGR2A E2F4
PLCD1 CYP27A1
PLCD1 C19orf50
PLCD1 WNT7A
ZNF592 CNP
ZNF592 SAP18
ZNF592 WBSCR22
ZNF592 DPT
ZNF592 PAX8
GARNL4 SAP18
GARNL4 DHRS1
GARNL4 GJB5
GARNL4 NCDN
GARNL4 GNL1
SLC4A3 SULT4A1
SLC4A3 BCR
WDR62 TERF2
WDR62 CEP135
WDR62 IL8RB
TPPP NOC2L
NTNG1 LGR5
NTNG1 TCOF1
NTNG1 CYP11A1
NTNG1 HAUS5
POU2F2 PSG1
POU2F2 TUBGCP2
POU2F2 GTSE1
POU2F2 MSC
POU2F2 MYST2
POU2F2 CNTN1
RPS26 MC2R
RPS26 TUBGCP2
RPS26 JAG1
ALAS2 TUBB2B
ALAS2 LGALS9
SEMA4D DHRS1
SEMA4D ADAM15
SEMA4D DPT
TAZ COPS6
ATP1B2 SLC5A2
ATP1B2 E2F4
ATP1B2 MYB
INA NUDT3
INA SLC2A1
INA LGALS9
INA THRA
SAMD14 FGD1
SAMD14 COL6A2
RP1-21O18.1 DPT
RP1-21O18.1 GARNL4
RP1-21O18.1 SDC3
RP1-21O18.1 E2F4
ATG2A KATNB1
ATG2A MGAT3
ZSCAN12 MC2R
ZSCAN12 RBM8A
ZSCAN12 TAZ
ZSCAN12 FAM102A
GCKR CADM4
GCKR UBE2H
GCKR TROAP
TOMM34 MFAP2
LYPLA2 PAX8
MVK PSG1
MVK TUBGCP2
MVK ADRBK1
MVK BMI1
HAUS5 CDX2
DGCR11 TCOF1
CD33 SLC4A3
CD33 INA
SPN DGCR11
SPN FAM102A
ADCYAP1 ARID4B
TRIM15 MYST2
CRYBA4 GTSE1
CRYBA4 NCDN
CRYBA4 CD40
CRYBA4 MYST2
TRIM58 COPS6
TRIM58 GJB5
TRIM58 U2AF2
TBX19 MFAP2
TBX19 LGALS9
TBX19 TGOLN2
CACNB1 FZR1
CACNB1 MFAP2
CRTC1 SBNO2
SMYD5 PRPF31
SMYD5 FZR1
DNAH9 PRPH
DNAH9 SLC17A3
DNAH9 TBX5
ELAVL2 PRPH
ODF1 REL
ODF1 SLC4A3
ODF1 MVK
ODF1 SPN
ODF1 CACNB1
ODF1 ACR
ODF1 TGOLN2
ODF1 CDX2
GDF5 PLCD1
GDF5 MVD
GDF5 GALK1
GDF5 KLF1
SBNO2 TUBB2B
AANAT SAP18
AANAT UBE3B
AANAT FDXR
AANAT TUBGCP2
AANAT ZSCAN12
AANAT MVK
AANAT SPN
AANAT CACNB1
AANAT MCM2
FUT7 DHRS1
INSL3 MAP3K14
INSL3 COL6A2
PRPH SCARB1
PRPH FZR1
PRPH HLA-DOB
PRPH GPA33
PRPH ALAS2
PRPH SMYD5
KCNJ4 TLX2
KCNJ4 TFF3
KCNJ4 SLC4A3
KCNJ4 MVK
KCNJ4 LLGL2
KCNJ4 MSX1
KCNJ4 USP11
KCNJ4 MYB
ADH1C SBNO2
LY6G6C GPR161
LY6G6C COPS6
LY6G6C ZSCAN12
IKBKG RBM8A
MSC LGALS9
MYST1 HMX1
PSG7 DOK1
PSG7 FAM153A
PSG7 PRPF31
PSG7 CD22
PSG7 ELAVL3
PSG7 FCGR2A
POU4F1 ZNF500
POU4F1 RBM8A
POU4F1 MYO9B
POU4F1 WBSCR22
POU4F1 SIM2
POU4F1 NTNG1
POU4F1 SPRR2C
ACR ITGA2B
ACR FUT7
ACR FAM102A
ACR MYST2
ACR FAM189B
ACR CNTN1
IL10RA OGG1
IL10RA MAP2K4
LLGL2 MGAT1
LLGL2 APOBEC3C
GIPR POU4F1
GRM4 CSF1
GRM4 SLC5A2
GRM4 SAP18
GRM4 PTPRD
GRM4 ZBED1
GRM4 DHRS1
GRM4 ZNF783
GRM4 ZNF592
GRM4 CLEC11A
GRM4 LYPLA2
GRM4 MVK
GRM4 LLGL2
GRM4 MXRA8
GRM4 BMI1
HTR2A CARD10
HTR2A MYST2
CROCC AXIN1
TRAFD1 PRPF31
RBBP8 SCARB1
RBBP8 DPT
MXRA8 SULT4A1
MXRA8 ARID4B
MXRA8 HAUS5
CD40 PTPRD
CD40 NCDN
CD40 FCGR2A
CD40 CACNB1
CD40 ABL1
RGS9 MC2R
RGS9 SLC5A2
RGS9 ADAM15
RGS9 TFF3
RGS9 MEF2C
RGS9 CD40
ZNF167 EIF2AK2
SLC1A6 LGALS9
NRG2 SAP18
NRG2 PRPF31
NRG2 PRRC1
NRG2 ACVR1B
NRG2 INA
NRG2 BCR
NRG2 THRA
MYBPC3 ZNF592
MYBPC3 HAUS5
LBP LGALS9
LBP GNL1
LBP WDR62
LBP HAUS5
LBP LY6G6C
LBP SLC22A24
LBP PAX8
PAX9 PRPH
PAX9 LY6G6C
DAPK2 ITGA2B
AATK NUDT3
AATK PSG1
AATK RBM8A
AATK NFKB2
AATK DHRS1
AATK NCDN
AATK KCNJ4
AATK LY6G6C
AATK CDX2
GRIK5 TUBGCP2
GRIK5 GJB5
GRIK5 ADRBK1
GRIK5 PSG7
GRIK5 AATK
GRIK5 TGOLN2
CHMP7 FGF2
FAM102A PRPF31
FAM102A TLX2
FAM102A JAG1
FAM102A RAGE
SCYL3 PPP1R10
SCYL3 PPP3CC
RASGRP3 KIF22
RASGRP3 KLF1
TREX1 PTH
HTR7 ALDOC
HTR7 PCDH9
HTR7 TUBB2B
HTR7 MYB
KRT2 INA
IHH ELAVL3
EFNA3 EML3
EFNA3 TCOF1
EFNA3 FZR1
EFNA3 PRRC1
EFNA3 TLX2
EFNA3 OTUB1
EFNA3 FCGR2A
EFNA3 MVK
EFNA3 GRM4
KRTAP26-1 CDK6
KRTAP26-1 MAG
KRTAP26-1 LY9
KRTAP26-1 THRA
LOC145678 APOBEC3C
FSCN2 ARHGAP26
FSCN2 IQSEC1
FSCN2 MVD
SLC30A3 DHRS1
SLC30A3 PRPH
SLC30A3 LY6G6C
GPT PLCD1
GPT MVD
GPT KLF1
MR1 GRIK5
MVD MLH1
PTH MAP3K14
KIFC3 ALDOC
KIFC3 TFF3
KIFC3 FAM102A
GATA4 PLCD1
MYST2 DOK1
MYST2 C2orf55
MYST2 LYPLA2
PFKFB2 TFF3
PFKFB2 HTR2A
IGHG1 ZSCAN12
IGHG1 FAM189A2
LOC100134331 YPEL1
LOC100134331 WBSCR22
LOC100134331 FCGR2A
LOC100134331 DNAH9
LOC100134331 EFNA3
LOC100134331 PNMT
IGSF9B CARD10
IGSF9B ALDOC
IGSF9B ISLR
IGSF9B EPAS1
IGSF9B CYP11A1
IGSF9B AATK
IGSF9B HTR7
IGSF9B LOC100134331
IGSF9B PPP3CC
IGSF9B USP11
TMPRSS6 GRM4
TMPRSS6 GRIK5
TMPRSS6 FAM189B
TMPRSS6 SLMO1
H6PD COPS6
H6PD LGALS9
H6PD MVK
H6PD HAUS5
H6PD PNMT
RECQL5 DOK1
RECQL5 POU4F1
COL19A1 ARID4B
COL19A1 SDC3
REM1 SMG6
ZKSCAN3 DOK1
ZKSCAN3 SLC5A2
ZKSCAN3 RBM8A
ZKSCAN3 PTPRD
ZKSCAN3 MGAT1
ZKSCAN3 EPOR
ZKSCAN3 SIM2
ZKSCAN3 OAS2
ZKSCAN3 CRYBA4
ZKSCAN3 MSC
ZKSCAN3 KIAA0999
STXBP1 MYST2
SMG6 MGAT3
SMG6 PTH
PHKG2 KLF1
FAM189B FZR1
FAM189B APOBEC3C
FAM189B GNL1
FAM189B E2F4
FAM189B USP11
SPINT3 SPN
SPINT3 SBNO2
SPINT3 SLC1A6
SPINT3 EFNA3
SPINT3 MTHFR
SPINT3 MYB
TBX5 OAS2
SLMO1 PCBP3
SLMO1 GARNL4
SLMO1 INA
SLMO1 MR1
GRIP2 TLX2
XDH PAX8
AXIN1 UBE2H
AXIN1 IQSEC1
GALK1 WNT7A
JAG1 IL8RB
RAP1GAP OCEL1
RAP1GAP ADRBK1
OR2B6 PRPH
UGT2B15 TERF2
UGT2B15 NFKB2
UGT2B15 PRRC1
UGT2B15 GJB5
UGT2B15 LBP
UGT2B15 IGSF9B
UGT2B15 KRT86
RHBDL1 SAR1A
RHBDL1 KCTD17
RHBDL1 ZNF592
RHBDL1 INA
RHBDL1 LY6G6C
RHBDL1 IGHMBP2
RHBDL1 THRA
AGAP8 COPS6
AGAP8 HAUS5
AGAP8 TRIM58
AGAP8 POU4F1
AGAP8 MYST2
BZRPL1 SLC12A4
BZRPL1 CNTN1
NTSR2 BCR
NTSR2 WNT10B
CCKAR PRPH
SLC9A3 AGFG2
EXOSC2 B4GALT3
AQP5 ITGAD
AQP5 COPS6
AQP5 WDR62
AQP5 IGHMBP2
AQP5 CNTN1
AQP5 LOC201229
MTHFR HSF4
MTHFR CDK6
MTHFR GARNL4
MTHFR E2F4
AGFG2 CHMP7
AGFG2 SERPIND1
AGFG2 RB1
LTK DUS4L
LTK SLC9A1
RPS21 RPS15A
TROAP NLE1
SLC9A1 SLC2A1
SLC9A1 MSX1
SLC9A1 E2F4
LSM4 MYB
PPP3CC EPOR
PPP3CC MSX1
PPP3CC IL8RB
SLC6A9 RUNX2
SLC6A9 HAUS5
SLC6A9 SPINT3
CCBP2 RAP1GAP
CEACAM3 SAP18
CEACAM3 GTSE1
CEACAM3 ADAM15
CEACAM3 GIGYF2
CEACAM3 ZSCAN12
CEACAM3 LY6G6C
CEACAM3 ACR
CEACAM3 CD40
CEACAM3 CDH4
CEACAM3 BCR
ARHGAP6 RB1
ZNF157 SLC9A3R2
ZNF157 EML3
ZNF157 GPR161
ZNF157 WDR62
ZNF157 NRG2
ZNF157 MTHFR
ZNF157 PNMT
MAGEA1 NFKB2
GPR6 GNL1
TOP3B BAIAP3
PNMT SLC9A3R2
PNMT GTSE1
PNMT FZR1
PNMT CACNB1
PNMT KCNJ4
PNMT GRM4
PNMT AATK
PNMT SLC9A1
PNMT E2F4
PNMT RAGE
PNMT BCR
KRT86 DOK1
KRT86 COPS6
KRT86 TUBB2B
KRT86 GJB5
KRT86 SLC12A4
KRT86 MYST2
KRT86 MTHFR
KRT86 BCR
AP2A2 DOK1
COL6A2 RASGRP3
CHST3 DHRS1
SDC3 SULT4A1
SDC3 EML3
SDC3 SEMA4D
SDC3 ATP1B2
SDC3 MXRA8
SDC3 SCYL3
NCKIPSD ARID4B
NCKIPSD NFKB2
NCKIPSD FCGR2A
NCKIPSD ACR
NCKIPSD GRIK5
NCKIPSD MSX1
NCKIPSD JAK3
NCKIPSD BCL3
DDX11 DOK1
DDX11 GTSE1
DDX11 PCBP3
DDX11 FZR1
DDX11 AQP7
DDX11 PITPNM1
DDX11 ATP1B2
DDX11 KCNJ4
DDX11 DAPK2
DDX11 KRT86
BTF3 GPR143
BTF3 TROAP
IGHMBP2 SEMA4D
TGOLN2 CARD10
TGOLN2 SLC12A4
TGOLN2 BCR
SERPIND1 CRTC1
SLC22A24 WBSCR22
SLC22A24 SLC12A4
SLC22A24 KIFC3
SLC22A24 SLC9A1
SLC22A24 JAK3
SLC22A24 MAPKAPK2
CNTN1 SLC2A1
CNTN1 TUBB2B
CNTN1 DHRS1
CNTN1 CACNB1
DEFA3 PRRC1
PCDH1 IL10RA
PCDH1 RASGRP3
GPR35 B4GALT3
GPR35 FUT7
SLC18A3 LGALS9
SLC18A3 LBP
SLC18A3 IGSF9B
SLC18A3 COL19A1
SLC18A3 SDC3
SLC18A3 CNTN1
GNAS PTH
LOC652147 REM1
RUNX1 DOK1
RUNX1 UBE3B
RUNX1 ZNF592
RUNX1 WDR62
RUNX1 JAG1
RUNX1 UGT2B15
RUNX1 SLC9A1
TCF7 IGSF9B
TRD@ PAX8
FOXE1 CAMSAP1
WNT7A KLF1
BCL3 EPOR
E2F4 USP11
E2F4 BCR
E2F4 WNT10B
ABL1 WNT10B
MYB DOK1
MAPKAPK2 BCR
LOC201229 PAX8
WNT10B EPOR
WNT10B USP11
ITGAD DOK1
ITGAD EPOR
DOK1 PAX8
NOC2L CRX
NOC2L MGAT3
NOC2L WNT7A
UNC5B CDK6
UNC5B EML3
UNC5B SLC12A4
UNC5B FCGR2A
UNC5B INA
UNC5B KIFC3
UNC5B LSM4
UNC5B DEFA3
CARD10 E2F4
CARD10 THRA
FGF2 CYP27A1
FGF2 KLF1
EPHB2 CARD10
EPHB2 LSM4
ANKRD46 DPT
REL LOC201229
SCARB1 TUBGCP2
SLC9A3R2 EPOR
BAIAP3 PLCD1
ZNF500 NUDT3
ZNF500 FAM189B
TERF2 EML3
TERF2 PITPNM1
GJB3 PTAFR
LGR5 MEN1
LGR5 SAR1A
LGR5 SCARB1
LGR5 DHRS1
LGR5 HDGF
LGR5 MEF2C
LGR5 LYPLA2
LGR5 KIFC3
LGR5 MYB
LGR5 WNT10B
KCTD17 RBM8A
KCTD17 ADRBK1
KCTD17 MFAP2
KCTD17 ADAM15
KCTD17 TFF3
SULT4A1 CARD10
SULT4A1 BCR
PSG1 MAPK8IP1
PSG1 HDGF
PSG1 MAPKAPK2
EML3 CSF1
EML3 DOK1
EML3 EPOR
EML3 HDGF
EML3 TOMM34
RBM8A WNT10B
GTF2H3 SLC22A24
ITGA2B PSG1
ITGA2B INA
UBE3B JAG1
UBE3B RAGE
TCOF1 E2F4
TCOF1 PAX8
TCOF1 WNT10B
C2orf55 SKI
C2orf55 WNT10B
SLC2A1 LSM4
ARID4B TCOF1
ARID4B FCGR2A
ARID4B CCPG1
SLC6A2 FZR1
SLC6A2 SLC12A4
SLC6A2 ADRBK1
SLC6A2 CD40
SLC6A2 JAG1
SLC6A2 CNTN1
SLC6A2 WNT10B
NFKB2 EML3
NFKB2 SLC2A1
NFKB2 GTSE1
NFKB2 HDGF
NFKB2 PPP3CC
NFKB2 WNT10B
FDXR SAR1A
FDXR TERF2
FDXR KCTD17
FDXR NFKB2
FDXR STMN1
ACCN1 APOBEC3C
GPR161 TUBB2B
GPR161 ATP1B2
CPNE6 EML3
CPNE6 GTSE1
CPNE6 KIFC3
CPNE6 BCR
COPS6 UBE3B
ALDOC DPT
WBSCR22 HSF4
WBSCR22 MC2R
WBSCR22 NUDT3
WBSCR22 GTSE1
WBSCR22 WNT10B
MEGF6 IQSEC3
WWOX PCBP3
WWOX ADRBK1
WWOX MYST2
TUBGCP2 PTPRD
TUBGCP2 PAX8
CADM4 ETS1
CADM4 SLC5A2
GTSE1 CSF1
GTSE1 SLC5A2
GTSE1 USP11
PCBP3 ITGAD
PCBP3 IL8RB
FZR1 CARD10
FZR1 BCL3
HTRA2 EPOR
C19orf50 KLF1
SIM2 REL
SIM2 ARID4B
CAMSAP1 SCARB1
CAMSAP1 ALDOC
CAMSAP1 ARPC4
CAMSAP1 KIFC3
AQP7 PRPF31
AQP7 PSG1
AQP7 YPEL1
PAIP2B LSM4
PRRC1 KRT1
PRRC1 MAPKAPK2
TLX2 REL
TLX2 LOC201229
TUBB2B SULT4A1
TUBB2B PRPF31
TUBB2B FAM102A
TUBB2B PAX8
KCNF1 AXIN1
OAS2 TERF2
OAS2 SLC2A1
OAS2 ZBED1
OAS2 INA
OAS2 SMYD5
AGPS UNC5B
AGPS PRRC1
AGPS LGALS9
AGPS SLC22A24
ACAN CRTC1
ACVR1B UBE3B
ACVR1B EPOR
RUNX2 BCR
ZBED1 MC2R
ZBED1 PCBP3
ZBED1 WNT10B
DHRS1 PTPRD
SPC25 PAX8
TYR EML3
TYR OAS2
TYR ATP1B2
GJB5 SLC5A2
GJB5 HDGF
GJB5 SLC12A4
GJB5 NCDN
GJB5 CCPG1
NFATC2IP IL10RA
NFATC2IP GJA1
CEP135 HAUS5
CEP135 USP11
HDGF FZR1
HDGF JAG1
CD34 JAG1
OTUB1 COPS6
OTUB1 PCBP3
OTUB1 FAM102A
SLC12A4 PRPF31
SLC12A4 MEF2C
SLC12A4 TOMM34
SLC12A4 U2AF2
SLC12A4 WNT10B
FAM50A PTH
KIAA0284 IL10RA
HLA-DOB TUBB2B
HLA-DOB FAM102A
HLA-DOB PPP3CC
HLA-DOB SLC22A24
ORC1L PCBP3
ORC1L JAG1
TET3 OAS2
TET3 ADAM15
TET3 ZNF592
TET3 PAX8
SLC24A1 PCBP3
OCEL1 SLC6A2
OCEL1 ALDOC
OCEL1 SIM2
OCEL1 TLX2
OCEL1 SLC24A1
OCEL1 ALAS2
CD22 SULT4A1
CD22 USP11
ELAVL3 PTPRD
ELAVL3 FDXR
ELAVL3 HDGF
ELAVL3 TAZ
ELAVL3 LLGL2
ELAVL3 GOLGA1
ELAVL3 U2AF2
ELAVL3 E2F4
ELAVL3 WNT10B
CAPN5 CRX
ADRBK1 DOK1
ADRBK1 PRPF31
ADRBK1 ZBED1
ADRBK1 MAPKAPK2
MFAP2 ZBED1
OGG1 MVD
NCDN EML3
PITPNM1 SAP18
PITPNM1 SCARB1
ADAM15 SCARB1
ADAM15 SULT4A1
ADAM15 ALDOC
ADAM15 RUNX2
ADAM15 USP11
EPAS1 GTSE1
CYP3A5 TLX2
CYP3A5 GJB5
CYP3A5 ISLR
CYP3A5 ADAM15
CYP3A5 ATP1B2
CYP3A5 LLGL2
CYP3A5 CD40
CYP3A5 LSM4
CYP3A5 BCL3
RPL3L KIAA0284
RIMS2 MC2R
RIMS2 TUBB2B
RIMS2 SLC22A24
RIMS2 RAGE
GIGYF2 U2AF2
GIGYF2 BMI1
GIGYF2 LOC201229
LGALS9 C2orf55
LGALS9 CDX2
DPT SLC5A2
APOBEC3C TLX2
APOBEC3C ACVR1B
APOBEC3C ISLR
APOBEC3C TOMM34
GNL1 CARD10
GNL1 PAX8
TFF3 TCOF1
TFF3 TUBGCP2
TFF3 CADM4
GPA33 DOK1
GPA33 HSF4
GPA33 SLC6A8
ZNF783 MYST2
ZNF783 BCR
RAD51L3 CDK5R1
RAD51L3 CDK6
RAD51L3 TGFB1
RAD51L3 ZNF500
RAD51L3 PTPRD
RAD51L3 FDXR
RAD51L3 CD22
RAD51L3 PITPNM1
RAD51L3 MYST2
MEF2C TCOF1
FCGR2A CSF1
FCGR2A PTPRD
FCGR2A FZR1
FCGR2A GIGYF2
FCGR2A LOC201229
PLCD1 FGF2
PLCD1 UBE2H
PLCD1 PTH
ZNF592 ZBED1
ZNF592 E2F4
GARNL4 UNC5B
GARNL4 CARD10
GARNL4 MAPK8IP1
GARNL4 RBM8A
GARNL4 TUBGCP2
GARNL4 ADRBK1
GARNL4 E2F4
GARNL4 USP11
SLC4A3 TUBB2B
SLC4A3 SLC9A1
FNTB SULT4A1
WDR62 DOK1
WDR62 MAPK8IP1
WDR62 TCOF1
WDR62 NCDN
WDR62 APOBEC3C
WDR62 PAXIP1
POU2F2 EPHB2
POU2F2 NFKB2
POU2F2 MVK
POU2F2 HAUS5
RPS26 TLX2
ALAS2 PSG1
ALAS2 RAGE
SEMA4D MC2R
SEMA4D NUDT3
SEMA4D PAIP2B
SEMA4D FCGR2A
SEMA4D CCPG1
SEMA4D BCL3
TAZ EML3
TAZ APOBEC3C
ATP1B2 KRT1
ATP1B2 SAP18
ATP1B2 SCARB1
ATP1B2 ZBED1
ATP1B2 TFF3
SBNO2 MAP2K4
INA SCARB1
INA ADAM15
INA USP11
SAMD14 FGF2
SAMD14 BAIAP3
SAMD14 DUSP7
SAMD14 CRTC1
SAMD14 PTAFR
RP1-21O18.1 PSG1
RP1-21O18.1 CD22
RP1-21O18.1 SLC9A1
CLEC11A CARD10
CLEC11A GTSE1
CLEC11A MFAP2
CLEC11A CD40
CLEC11A SDC3
CLEC11A PAX8
ATG2A COL6A1
ATG2A CHMP7
ATG2A C1orf144
ZSCAN12 ALDOC
ZSCAN12 GJB5
ZSCAN12 POU2F2
ZSCAN12 E2F4
ZSCAN12 BCR
GCKR SCAPER
GCKR SMG6
TOMM34 EPOR
TOMM34 PPP3CC
UBE2H MGAT3
LYPLA2 TLX2
LYPLA2 LSM4
MVK PTPRD
HAUS5 RUNX2
HAUS5 INA
DGCR11 ZNF592
DGCR11 INA
DGCR11 PAX8
CD33 GJB5
CD33 CYP3A5
CD33 LGALS9
SPN SLC12A4
GPR143 WNT11
PRB1 WNT11
ADCYAP1 SDC3
CRYBA4 CARD10
CRYBA4 GJB5
CRYBA4 ADAM15
TRIM58 PSG1
TRIM58 POU2F2
TBX19 ARID4B
TBX19 GTSE1
TBX19 PPP3CC
TBX19 SDC3
CRTC1 CHMP7
SMYD5 ZNF592
DNAH9 PRPF31
DNAH9 RBBP8
ODF1 ZNF592
ODF1 POU2F2
ODF1 INA
ODF1 CD33
ODF1 LBP
ODF1 COL19A1
GDF5 ETS1
LY9 MTHFR
AANAT LGR5
AANAT PRPF31
AANAT COPS6
AANAT PITPNM1
AANAT RAD51L3
AANAT FCGR2A
AANAT HAUS5
AANAT SLC30A3
AANAT PNMT
INSL3 BAIAP3
INSL3 RPL3L
INSL3 CRTC1
PRPH PRRC1
PRPH CEP135
PRPH LGALS9
PRPH BCL3
KCNJ4 UNC5B
KCNJ4 SAR1A
KCNJ4 PAXIP1
KCNJ4 THRA
LY6G6C CARD10
LY6G6C TGFB1
LY6G6C ZNF500
LY6G6C LGR5
LY6G6C SLC6A2
LY6G6C YPEL1
LY6G6C ALDOC
LY6G6C HDGF
LY6G6C CD34
LY6G6C CACNB1
LY6G6C SMYD5
LY6G6C SLC9A1
LY6G6C SLC22A24
IKBKG PRPF31
IKBKG INA
MSC PSG1
MSC TAZ
MSC BCR
PSG7 FDXR
PSG7 OCEL1
PSG7 RAD51L3
PSG7 RP1-21O18.1
CECR7 GIGYF2
POU4F1 SCARB1
POU4F1 ALDOC
POU4F1 AGPS
POU4F1 TET3
POU4F1 MEF2C
POU4F1 MXRA8
ACR MC2R
ACR TGFB1
ACR LGR5
ACR GPR161
ACR FZR1
ACR ELAVL3
ACR PITPNM1
ACR RAD51L3
ACR PSG7
ACR MAPKAPK2
ACR BCR
ACR THRA
KIF22 KLF1
IL10RA FLOT1
IL10RA C19orf50
IL10RA COX10
LLGL2 ADAM15
CRCP MTHFR
GIPR UBE3B
GIPR POU2F2
GRM4 SULT4A1
GRM4 C2orf55
GRM4 GPR161
GRM4 RAGE
GRM4 THRA
HTR2A SDC3
CROCC RBCK1
TRAFD1 EPOR
TRAFD1 DHRS1
RBBP8 PSG1
COBRA1 HAUS5
CD40 IRF5
CD40 SEMA4D
CD40 MYB
CD40 WNT10B
RGS9 ADRBK1
RGS9 NCDN
RGS9 PPP3CC
SLC1A6 CD40
NRG2 SLC6A2
NRG2 GTSE1
NRG2 SLC12A4
NRG2 ADRBK1
NRG2 APOBEC3C
NRG2 CRYBA4
NRG2 DNAH9
NRG2 AANAT
NRG2 FAM102A
NRG2 CHST3
NRG2 USP11
SLC28A1 ARHGEF17
LBP CD34
LBP TBX19
LBP IKBKG
LBP THRA
T PSG1
T CAMSAP1
PAX9 PRRC1
PAX9 FUT7
AATK TCOF1
AATK SPC25
AATK SEMA4D
AATK ZSCAN12
AATK MSC
GRIK5 SCARB1
GRIK5 ZNF500
GRIK5 RBM8A
GRIK5 TCOF1
GRIK5 FZR1
GRIK5 RUNX2
GRIK5 ELAVL3
GRIK5 LY6G6C
GRIK5 LLGL2
GRIK5 E2F4
GRIK5 USP11
FAM102A SAP18
FAM102A EPOR
FAM102A E2F4
SCYL3 ARID4B
SCYL3 HDGF
SCYL3 APOBEC3C
SCYL3 BCR
RASGRP3 CRX
RASGRP3 FGF2
ARPC4 TLX2
ARPC4 ADAM15
ARPC4 PAX8
TREX1 C19orf50
TREX1 KIF22
HTR7 TERF2
HTR7 AANAT
HTR7 SULT4A1
HTR7 E2F4
MAGEA5 RBM8A
EFNA3 CARD10
EFNA3 SAP18
EFNA3 GJB5
EFNA3 HLA-DOB
EFNA3 GIGYF2
EFNA3 DPT
EFNA3 NRG2
EFNA3 BCL3
EFNA3 BMI1
KRTAP26-1 RIMS2
KRTAP26-1 INA
FSCN2 IAH1
FSCN2 PLCD1
SLC30A3 UBE3B
SLC30A3 APOBEC3C
GPT CHMP7
MR1 NUDT3
MR1 SIM2
MVD FLOT1
MVD KLF1
PTH SCAPER
PTH MLH1
KIFC3 MC2R
KIFC3 CARD10
KIFC3 PITPNM1
KIFC3 USP11
MYST2 MTX1
MYST2 TCOF1
MYST2 PRRC1
MYST2 TUBB2B
MYST2 RUNX2
MYST2 ZBED1
MYST2 KIFC3
PFKFB2 NCDN
PFKFB2 CYP3A5
PFKFB2 ODF1
PFKFB2 FAM102A
PFKFB2 MTHFR
LOC100134331 UNC5B
LOC100134331 UBE3B
LOC100134331 FDXR
LOC100134331 CYP3A5
LOC100134331 SLC9A1
LOC100134331 AP2A2
LOC100134331 USP11
IGSF9B FDXR
IGSF9B GNL1
IGSF9B SPN
IGSF9B CD40
IGSF9B NRG2
IGSF9B SMARCD2
IGSF9B KIAA0323
IGSF9B STMN1
IGSF9B MAPKAPK2
TMPRSS6 ARID4B
TMPRSS6 GPR161
TMPRSS6 HAUS5
TMPRSS6 BCR
TMPRSS6 PAX8
H6PD DHRS1
H6PD OCEL1
H6PD ELAVL3
H6PD ACR
RECQL5 ITGAD
RECQL5 OAS2
COL19A1 COPS6
COL19A1 DPT
COL19A1 APOBEC3C
COL19A1 ZSCAN12
COL19A1 HAUS5
COL19A1 CD40
COL19A1 LSM4
REM1 NLE1
REM1 PLCD1
REM1 ATG2A
REM1 GCKR
PIGR SPN
ZKSCAN3 EPHB2
ZKSCAN3 SKI
ZKSCAN3 ZBED1
ZKSCAN3 MEF2C
ZKSCAN3 TOMM34
ZKSCAN3 KIFC3
ZKSCAN3 BMI1
ZKSCAN3 THRA
STXBP1 GARNL4
STXBP1 HAUS5
STXBP1 TGOLN2
DMWD HAUS5
PHKG2 CYP27A1
FAM189B COPS6
SPINT3 NUDT3
SPINT3 SULT4A1
SPINT3 SLC6A2
SPINT3 SCYL3
SPINT3 TMPRSS6
MYCL1 MC2R
MYEF2 POU4F1
SLMO1 CDK5R1
SLMO1 NUDT3
SLMO1 SCARB1
SLMO1 SLC2A1
SLMO1 SLC9A1
GRIP2 COPS6
GRIP2 SDC3
XDH CARD10
XDH RBM8A
XDH COPS6
AXIN1 TREX1
SEMG2 AKR1B1
PAXIP1 ARID4B
PAXIP1 FZR1
IL18RAP ZNF264
RAP1GAP KCTD17
RAP1GAP EML3
RAP1GAP APOBEC3C
RAP1GAP GRIP2
RAP1GAP TGOLN2
RAP1GAP FKBP15
RAP1GAP CNTN1
RAP1GAP BCR
UGT2B15 SSTR5
UGT2B15 ELAVL3
UGT2B15 PITPNM1
UGT2B15 TOMM34
UGT2B15 KCNJ4
UGT2B15 LLGL2
UGT2B15 LILRA4
UGT2B15 LTK
RHBDL1 MEN1
RHBDL1 SCARB1
RHBDL1 ZNF500
RHBDL1 PRRC1
RHBDL1 SLC12A4
RHBDL1 NCDN
RHBDL1 SPN
RHBDL1 HTR7
RHBDL1 FAM189B
AGAP8 MFAP2
AGAP8 SLC1A6
AGAP8 COL19A1
BZRPL1 PCBP3
NTSR2 ITGAD
NTSR2 PRPF31
NTSR2 LOC100134331
ZMYND10 MMP19
FAM189A2 EML3
FAM189A2 LY6G6C
AQP5 CARD10
AQP5 CEP135
AQP5 SLC12A4
AQP5 MFAP2
AQP5 DPT
AQP5 KIFC3
AQP5 PPP3CC
AQP5 THRA
MTHFR KRT1
MTHFR SCARB1
MTHFR YPEL1
MTHFR COPS6
MTHFR HTRA2
MTHFR AQP7
MTHFR OCEL1
MTHFR RIMS2
MTHFR TFF3
MTHFR KCNJ4
MTHFR USP11
AGFG2 KATNB1
AGFG2 PLCD1
TROAP ALOX5
SLC9A1 TCOF1
SLC9A1 PRRC1
SLC9A1 TUBB2B
SLC9A1 PPP2R5D
SLC9A1 LYPLA2
PPP3CC JAG1
PPP3CC LOC201229
SLC6A9 ARID4B
SLC6A9 GRIK5
SLC6A9 RHBDL1
SLC6A9 MYB
CCBP2 CARD10
CEACAM3 LYPLA2
CEACAM3 HAUS5
CEACAM3 KIFC3
CEACAM3 H6PD
ARHGAP6 ARHGEF17
ARHGAP6 AGFG2
OPN1SW KIF22
UPK2 NOC2L
UPK2 CRTC1
ZNF157 ZNF500
ZNF157 TERF2
ZNF157 ALDOC
ZNF157 AQP7
ZNF157 GJB5
ZNF157 ELAVL3
ZNF157 LGALS9
ZNF157 MR1
ZNF157 E2F4
MAGEA1 SAP18
MAGEA1 LGALS9
TOP3B SCAPER
TOP3B PLCD1
TOP3B SAMD14
TOP3B FSCN2
TOP3B SMG6
PNMT DGCR11
PNMT SPN
PNMT PPP3CC
KRT86 FDXR
KRT86 GTSE1
KRT86 PRRC1
KRT86 PITPNM1
KRT86 PRPH
KRT86 SULT4A1
KRT86 JAG1
HCG9 RAB3A
HCG9 IAH1
GAD2 NFKB2
GAD2 TBX1
FOSL1 RELA
CHST3 DPT
SDC3 JAG1
SDC3 ABL1
RPL11 ATP1B2
NCKIPSD COPS6
NCKIPSD SLC12A4
NCKIPSD DPT
NCKIPSD PPP3CC
NCKIPSD CNTN1
NCKIPSD USP11
DDX11 TERF2
DDX11 EPOR
DDX11 ZNF592
DDX11 ODF1
DDX11 FUT7
DDX11 HTR4
DDX11 BCR
BTF3 CRX
BTF3 TOP3B
IGHMBP2 PSG1
IGHMBP2 ADRBK1
IGHMBP2 LGALS9
IGHMBP2 LOC201229
TGOLN2 RUNX2
TGOLN2 IKBKG
TGOLN2 SLC9A1
TGOLN2 LSM4
SLC22A24 NUDT3
SLC22A24 COPS6
SLC22A24 TUBB2B
SLC22A24 OTUB1
SLC22A24 APOBEC3C
SLC22A24 IKBKG
SLC22A24 IGHMBP2
CNTN1 DOK1
CNTN1 SLC5A2
CNTN1 PTPRD
CNTN1 NCDN
CNTN1 SLC22A24
CNTN1 USP11
SFTPD LY6G6C
PCDH1 SAMD14
GPR35 SAP18
GPR35 TUBB2B
GPR35 ZNF592
GPR35 ZNF167
GPR35 DAPK2
GPR35 SFTPD
SLC18A3 LGR5
SLC18A3 TLX2
SLC18A3 ADRBK1
SLC18A3 ZSCAN12
SLC18A3 ODF1
GNAS MLH1
LOC91316 FAM102A
KRT33A ZSCAN12
LOC652147 MVD
RUNX1 POU4F1
RUNX1 H6PD
RUNX1 FAM189B
TCF7 ACR
TRD@ SLC5A2
TRD@ PSG1
TRD@ GRIK5
FOXE1 LGALS9
FOXE1 MYST2
FOXE1 TMPRSS6
RPS19 RPS5
MAP2K4 MAP3K14
MAP2K4 MGAT3
BCL3 CCPG1
BCL3 RAGE
BCL3 MYB
CDK2 CSF1
BMI1 LOC201229
CDX2 PAX8
MAPKAPK2 MSX1
LOC201229 BCR
KRT1 PAX8
PDPN TROAP
UNC5B LOC201229
CRX MAP3K14
CRX UBE2H
FGF2 MAP3K14
IAH1 ALOX5
EPHB2 ADAM15
EPHB2 GNL1
EPHB2 SCYL3
EPHB2 CNTN1
EPHB2 MYB
NUDT3 CDK5R1
CDK6 DOK1
CDK6 PAX8
SKI JAG1
SLC5A2 MYB
MAPK8IP1 PAX8
SAP18 CARD10
SAP18 MAPKAPK2
SCARB1 SAP18
SCARB1 HPGD
SLC9A3R2 KIFC3
ZNF500 BCR
TERF2 ACVR1B
TERF2 ADAM15
TERF2 HPGD
TERF2 TOMM34
TERF2 FAM189B
LGR5 CACNB1
LGR5 TGOLN2
LGR5 CCPG1
KCTD17 FAM102A
KCTD17 ABL1
KCTD17 USP11
SULT4A1 USP11
SULT4A1 WNT10B
SLC6A8 RAGE
PRPF31 JAK3
MTX1 PAX8
PSG1 TCOF1
PSG1 ZBED1
PSG1 U2AF2
PSG1 CCPG1
PSG1 MSX1
PSG1 JAK3
EML3 REL
EML3 E2F1
EML3 CDH4
RBM8A LYPLA2
RBM8A JAG1
SIT1 MEF2C
ITGA2B THRA
FLOT1 MAP3K14
FLOT1 GSTA2
UBE3B MSX1
UBE3B MAPKAPK2
C2orf55 BCR
MYO9B PPP3CC
ARID4B ITGAD
SLC6A2 ITGAD
SLC6A2 CARD10
SLC6A2 ARID4B
SLC6A2 TUBB2B
SLC6A2 INA
NFKB2 CARD10
NFKB2 SULT4A1
NFKB2 INA
NFKB2 TGOLN2
NFKB2 MSX1
YPEL1 MC2R
YPEL1 IDS
YPEL1 WNT10B
FDXR SLC2A1
FDXR ARID4B
FDXR INA
FDXR LSM4
GPR161 ALDOC
GPR161 LSM4
CPNE6 LGR5
CPNE6 ADRBK1
CPNE6 SDC3
WBSCR22 MVD
WBSCR22 ITGAD
XPNPEP2 NOC2L
GP2 ITGAD
GP2 UNC5B
GP2 EPHB2
GP2 PRRC1
GP2 ATP1B2
GP2 SLC22A24
GP2 PAX8
WWOX SDC3
WWOX TGOLN2
TUBGCP2 CSF1
TUBGCP2 JAG1
TUBGCP2 LOC201229
TUBGCP2 BCR
CADM4 MGAT3
CADM4 ANG
GTSE1 CDK6
GTSE1 UBE3B
PCBP3 MYO9B
PCBP3 EPOR
PCBP3 KIAA0323
PCBP3 RAGE
C19orf50 GALK1
MGAT1 SULT4A1
MGAT1 EML3
MGAT1 JAG1
C14orf1 PTAFR
ARR3 NOC2L
SIM2 NUDT3
SIM2 MSC
SIM2 MYB
AQP7 PITPNM1
PAIP2B CARD10
PRRC1 NUDT3
PRRC1 BCL3
TLX2 BCR
TUBB2B TCOF1
TUBB2B LOC201229
OAS2 UNC5B
OAS2 RPH3A
OAS2 APOBEC3C
OAS2 AP2A2
AGPS SLC9A1
ZBED1 ABL1
ZBED1 BCR
ZBED1 PAX8
DHRS1 TUBGCP2
DHRS1 MSX1
DHRS1 JAK3
SPC25 TPMT
TYR PTPRD
TYR PRRC1
TYR TLX2
TYR SDC3
TYR CNTN1
GJB5 SAP18
GJB5 LGR5
GJB5 ATP1B2
GJB5 BCR
PDE4C FDXR
CEP135 SAP18
CEP135 GP2
CEP135 FZR1
CEP135 ADAM15
CEP135 FAM189B
HDGF DOK1
HDGF PRPF31
HDGF DHRS1
HDGF BMI1
ISLR PCBP3
ISLR LGALS9
SLC12A4 ABL1
SLC12A4 MYB
FAM50A C1orf144
HLA-DOB DOK1
HLA-DOB ABL1
TET3 FZR1
TET3 PAIP2B
TET3 MEF2C
TET3 MAPKAPK2
SLC24A1 MYO9B
ITGAM MVD
OCEL1 SAR1A
OCEL1 PPP3CC
CD22 OAS2
CD22 TYR
CD22 THRA
CD22 WNT10B
ELAVL3 FCGR2A
ELAVL3 RPS26
ELAVL3 ATP1B2
ELAVL3 LYPLA2
ELAVL3 DMWD
ELAVL3 CCPG1
ELAVL3 BCL3
ELAVL3 BMI1
ELAVL3 RAGE
CAPN5 PLCD1
CAPN5 KLF1
ADRBK1 REL
ADRBK1 E2F4
MFAP2 SULT4A1
MFAP2 RAGE
NCDN IRF5
NCDN MC2R
NCDN DPT
NCDN WNT10B
PITPNM1 DOK1
PITPNM1 NUDT3
PITPNM1 ARID4B
PITPNM1 MSX1
ADAM15 MYO9B
ADAM15 HDGF
ADAM15 FCGR2A
ADAM15 LYPLA2
ADAM15 FAM102A
EPAS1 PCBP3
EPAS1 DHRS1
EPAS1 FCGR2A
EPAS1 RAGE
CYP3A5 MC2R
CYP3A5 TUBGCP2
CYP3A5 GIGYF2
CYP3A5 TAZ
CYP3A5 BMI1
NEUROD2 AFF2
RIMS2 CDK6
RIMS2 GTSE1
RIMS2 MFAP2
RIMS2 PAXIP1
RIMS2 BCL3
RIMS2 LOC201229
GIGYF2 CDK2
LGALS9 IRF5
LGALS9 CDK6
LGALS9 UBE3B
LGALS9 KIAA0323
LGALS9 IL8RB
DPT NUDT3
DPT CDK6
DPT PRPF31
DPT PTPRD
DPT HDGF
APOBEC3C TUBGCP2
APOBEC3C U2AF2
GNL1 SLC25A11
TFF3 SULT4A1
TFF3 EML3
TFF3 TUBB2B
TFF3 OTUB1
GPA33 IGHMBP2
HIPK2 PTAFR
ARHGAP26 FLOT1
ARHGAP26 PLCD1
ZNF783 SLC9A1
RAD51L3 FZR1
RAD51L3 AQP7
RAD51L3 PRRC1
RAD51L3 CEP135
MEF2C NUDT3
FCGR2A MC2R
FCGR2A REL
FCGR2A HDGF
PLCD1 FLOT1
PLCD1 PLEKHM2
ZNF592 HTRA2
ZNF592 DHCR7
ZNF592 LY6E
ZNF592 TOMM34
ZNF592 ST14
ZNF592 IL8RB
GARNL4 SCARB1
GARNL4 PRPF31
GARNL4 TCOF1
GARNL4 SLC2A1
GARNL4 SIM2
GARNL4 TYR
GARNL4 ZNF783
GARNL4 ATP1B2
GARNL4 CD40
GARNL4 TGOLN2
GARNL4 LOC201229
SLC4A3 NFKB2
SLC4A3 GARNL4
WDR62 KRT1
WDR62 KCTD17
WDR62 SLC2A1
WDR62 HDGF
WDR62 RIMS2
WDR62 AFAP1
WDR62 SDC3
WDR62 IGHMBP2
WDR62 TGOLN2
WDR62 SLC22A24
WDR62 CCPG1
TPPP IQSEC3
NTNG1 SLC5A2
NTNG1 MAPK8IP1
NTNG1 PCBP3
POU2F2 SLC5A2
POU2F2 SLC25A11
RPS26 REL
RPS26 ADRBK1
LY6E PRPF31
HPGD DHRS1
ALAS2 ACVR1B
ALAS2 MFAP2
SEMA4D SAP18
SEMA4D EML3
SEMA4D GIGYF2
SEMA4D MEF2C
ATP1B2 C2orf55
ATP1B2 PTPRD
ATP1B2 RPS26
ATP1B2 JAG1
ATP1B2 IL8RB
COX10 MVD
SBNO2 UBE2H
SBNO2 GALK1
SBNO2 GSTA2
INA TUBB2B
INA ZNF592
CYP11A1 PSG1
CYP11A1 PITPNM1
SAMD14 GRN
SAMD14 CADM4
SAMD14 C19orf50
SAMD14 TROAP
SAMD14 WNT7A
RP1-21O18.1 KCTD17
RP1-21O18.1 NCDN
CLEC11A ADRBK1
CLEC11A PPP3CC
ATG2A ACAN
ATG2A ETS1
ZSCAN12 SCARB1
ZSCAN12 DHRS1
ZSCAN12 BCL3
GCKR NOC2L
GCKR TREX1
GCKR C1orf144
GCKR WNT7A
TOMM34 GTSE1
TOMM34 MYB
TOMM34 WNT10B
LYPLA2 GIGYF2
MVK MGAT1
MVK DHRS1
MVK U2AF2
MVK MSX1
MVK CDK2
MVK E2F4
MVK LOC201229
HAUS5 MYO9B
HAUS5 CADM4
HAUS5 PPP1R10
DGCR11 LGR5
DGCR11 PTPRD
DGCR11 PAIP2B
DGCR11 FAM102A
DGCR11 MYST2
DGCR11 USP11
DGCR11 BCR
CD33 HLA-DOB
CD33 MFAP2
CD33 DPT
SPN COPS6
SPN TUBB2B
ADCYAP1 LGALS9
ADCYAP1 MVK
ADCYAP1 MYST2
TRIM15 CARD10
TRIM15 CD40
CRYBA4 SLC5A2
CRYBA4 LGR5
CRYBA4 OCEL1
TRIM58 MGAT1
TRIM58 SIM2
TRIM58 TLX2
TRIM58 GIGYF2
TRIM58 APOBEC3C
TRIM58 MVK
TRIM58 STMN1
TBX19 CARD10
TBX19 WDR62
TBX19 CLEC11A
CACNB1 DHRS1
CACNB1 DPT
CACNB1 MSX1
CACNB1 STMN1
CACNB1 USP11
SMYD5 HTRA2
SMYD5 ADAM15
DNAH9 ZNF592
DNAH9 ATP1B2
DNAH9 DEFA3
ODF1 CSF1
ODF1 ZNF500
ODF1 TERF2
ODF1 EPOR
ODF1 RUNX2
ODF1 RAD51L3
ODF1 FCGR2A
ODF1 RPS26
ODF1 LYPLA2
ODF1 PAXIP1
GDF5 IAH1
GDF5 KIAA0284
GDF5 SAMD14
GDF5 ADH1C
SBNO2 COPS6
SBNO2 ELAVL3
SBNO2 HAUS5
SBNO2 FAM102A
SBNO2 PNMT
LY9 PRPF31
LY9 ZNF592
AANAT ABCC8
AANAT ITGA2B
AANAT HPGD
FUT7 B4GALT3
INSL3 ARR3
INSL3 GCKR
INSL3 RASGRP3
INSL3 GALK1
PRPH CDK6
PRPH UBE3B
PRPH GTSE1
PRPH PITPNM1
PRPH DPT
PRPH INA
PRPH AP2A2
KCNJ4 SLC6A2
KCNJ4 CEP135
KCNJ4 SLC24A1
KCNJ4 APOBEC3C
KCNJ4 ZSCAN12
KCNJ4 TRIM58
KCNJ4 PRPH
KCNJ4 WNT10B
ADH1C SAMD14
SPRR2C PRPF31
SPRR2C RIMS2
LY6G6C ARID4B
LY6G6C SIM2
LY6G6C ADAM15
LY6G6C MVK
LY6G6C KCNJ4
LY6G6C THRA
LY6G6C STAT2
IKBKG TCOF1
IKBKG TLX2
IKBKG LGALS9
IKBKG LSM4
IKBKG MYB
MSC REL
MSC SULT4A1
MSC MYO9B
MSC APOBEC3C
MSC ATP1B2
PSG7 EPHB2
PSG7 GP2
PSG7 SIM2
PSG7 SLC12A4
PSG7 INA
PSG7 TOMM34
PSG7 SLC22A24
CECR7 SIM2
POU4F1 MAPK8IP1
POU4F1 TOMM34
POU4F1 LLGL2
POU4F1 IGHMBP2
POU4F1 MAPKAPK2
ACR CDK6
ACR UBE3B
ACR GJB5
ACR HLA-DOB
ACR MAG
ACR ATP1B2
ACR KIFC3
IL10RA KDM1
IL10RA KLF1
LLGL2 CARD10
LLGL2 MFAP2
GIPR SLC12A4
GIPR ELAVL3
GIPR CNTN1
C9 KLF1
GRM4 TUBB2B
GRM4 GJB5
GRM4 KCNJ4
GRM4 LY6G6C
GRM4 TPMT
GRM4 FKBP15
GRM4 CDX2
HTR2A APOBEC3C
CROCC EVPL
CROCC UBXN1
RBBP8 PCBP3
RBBP8 DHRS1
RBBP8 THRA
RBBP8 PAX8
CD40 NUDT3
CD40 FZR1
CD40 HDGF
CD40 RPS26
CD40 TOMM34
CD40 TPMT
CD40 LOC201229
RGS9 HAUS5
SLC1A6 CRYBA4
NRG2 LGR5
NRG2 NFKB2
NRG2 GJB5
MYBPC3 PRRC1
MYBPC3 ADAM15
MYBPC3 INA
LBP YPEL1
LBP WBSCR22
LBP EPOR
LBP TYR
LBP CYP11A1
LBP CNTN1
AATK DOK1
AATK GTSE1
AATK TLX2
AATK GARNL4
AATK WDR62
AATK IKBKG
AATK LLGL2
AATK USP11
GRIK5 CARD10
GRIK5 SAP18
GRIK5 SMPDL3B
GRIK5 POU2F2
GRIK5 PHB
GRIK5 GRM4
GRIK5 PPP3CC
NCSTN IAH1
FAM102A TCOF1
FAM102A GIGYF2
FAM102A LSM4
SCYL3 COPS6
SCYL3 PCBP3
RASGRP3 UBOX5
RASGRP3 MLH1
ARPC4 LGALS9
TREX1 FLOT1
HTR7 PRPF31
HTR7 HPGD
HTR7 HAUS5
HTR7 ACR
HTR7 CCL16
HTR7 JAG1
MAGEA9 PSG1
EFNA3 MC2R
EFNA3 HDGF
EFNA3 CD34
EFNA3 SEMA4D
EFNA3 ARPC4
EFNA3 SLC9A1
EFNA3 THRA
FSCN2 INSL3
HTR4 DHRS1
HTR4 LY6G6C
SLC30A3 DOK1
SLC30A3 SLC22A24
GPT NOC2L
GPT SAMD14
GPT ATG2A
MR1 ZSCAN12
MR1 KIFC3
MVD MGAT3
PTH IQSEC1
KIFC3 NUDT3
KIFC3 FZR1
KIFC3 TLX2
KIFC3 OTUB1
KIFC3 ADRBK1
KIFC3 GIGYF2
KIFC3 RPS26
KIFC3 MSX1
MYST2 MAPK8IP1
MYST2 SCARB1
PFKFB2 GTSE1
PFKFB2 ELAVL3
PFKFB2 MFAP2
PFKFB2 GIGYF2
PFKFB2 TPMT
PFKFB2 ARVCF
PFKFB2 MAPKAPK2
LOC100134331 ZNF500
LOC100134331 LGR5
LOC100134331 TUBB2B
LOC100134331 CD22
LOC100134331 TBX19
LOC100134331 CD40
LOC100134331 MYBPC3
LOC100134331 CHST3
LOC100134331 SLC22A24
LOC100134331 STAT2
LOC100134331 IL8RB
IGSF9B ACVR1B
IGSF9B TYR
IGSF9B POU2F2
IGSF9B LY6E
IGSF9B LBP
IGSF9B LTK
TMPRSS6 CD22
TMPRSS6 ZSCAN12
TMPRSS6 ODF1
TMPRSS6 LOC201229
H6PD CARD10
H6PD LGR5
H6PD SLC9A1
H6PD MSX1
RECQL5 ITGA2B
RECQL5 GTSE1
RECQL5 RAD51L3
RECQL5 LOC100134331
COL19A1 IRF5
COL19A1 LGR5
COL19A1 HDGF
COL19A1 SLC4A3
COL19A1 JAG1
COL19A1 SLC9A1
COL19A1 CCPG1
REM1 FGF2
REM1 DEPDC5
REM1 RASGRP3
REM1 IQSEC3
ZKSCAN3 CSF1
ZKSCAN3 ITGAD
ZKSCAN3 PAIP2B
ZKSCAN3 TUBB2B
ZKSCAN3 CLEC11A
ZKSCAN3 FAM189B
ZKSCAN3 ABL1
ZKSCAN3 USP11
ZKSCAN3 IL8RB
STXBP1 ADAM15
DMWD ADRBK1
FAM189B NUDT3
FAM189B ALDOC
FAM189B EPOR
FAM189B NCDN
FAM189B LSM4
FAM189B PPP3CC
SPINT3 MEN1
SPINT3 C2orf55
SPINT3 WWOX
SPINT3 NCDN
SPINT3 PITPNM1
SPINT3 GARNL4
SPINT3 LLGL2
SPINT3 KIFC3
SPINT3 FAM189B
SPINT3 E2F4
RPL29 RPSA
ESR1 SLC5A2
TBX5 AQP7
TBX5 PRRC1
TBX5 ADAM15
TBX5 WDR62
MYEF2 SAP18
SLMO1 MC2R
SLMO1 DHRS1
GRIP2 SPN
XDH PCBP3
XDH LEFTY1
XDH CD40
XDH LSM4
C1orf144 GSTA2
AXIN1 CRX
AXIN1 GSTA2
PAXIP1 SAP18
JAG1 E2F4
IL18RAP PTAFR
RAP1GAP MEN1
RAP1GAP AATK
RAP1GAP PPP3CC
OR2B6 DHRS1
OR2B6 HLA-DOB
OR2B6 LOC100134331
HCRTR1 MVD
UGT2B15 KRT1
UGT2B15 TBX19
UGT2B15 TRAFD1
UGT2B15 MYBPC3
UGT2B15 LSM4
UGT2B15 SDC3
UGT2B15 E2F4
UGT2B15 RAGE
RHBDL1 MAPK8IP1
RHBDL1 PTPRD
RHBDL1 SLC6A2
RHBDL1 GPR161
RHBDL1 TFF3
RHBDL1 TOMM34
RHBDL1 NRG2
RHBDL1 PPP3CC
RHBDL1 KRT86
RHBDL1 CNTN1
AGAP8 ARID4B
AGAP8 GTSE1
AGAP8 SLC9A1
AGAP8 PAX8
CCKAR UGT2B15
ZMYND10 BAIAP3
SLC9A3 COL6A2
SLC9A3 SERPIND1
EXOSC2 ITGA2B
POU6F2 F7
AQP5 SLC6A2
AQP5 FDXR
AQP5 PSG7
AQP5 TRAFD1
AQP5 SLC9A1
AQP5 BCL3
MTHFR CDK5R1
MTHFR SLC5A2
MTHFR LGR5
MTHFR ITGA2B
MTHFR IDS
MTHFR SLC12A4
MTHFR MAG
MTHFR ELAVL3
MTHFR GNL1
MTHFR MEF2C
MTHFR CACNB1
MTHFR PAX9
MTHFR KIFC3
AGFG2 RASGRP3
AGFG2 PHKG2
AGFG2 AXIN1
AGFG2 KLF1
LTK NCDN
LTK TFF3
LTK MTHFR
TPMT PAX8
TROAP MVD
SLC9A1 CADM4
SLC9A1 ZNF592
SLC9A1 SLC25A11
LSM4 MSX1
SLC6A9 GRB2
SLC6A9 XDH
SLC6A9 SDC3
CCBP2 LGR5
CCBP2 ADAM15
CCBP2 MYST2
CEACAM3 ARID4B
CEACAM3 POU4F1
CEACAM3 FAM189B
ARHGAP6 NOC2L
OPN1SW CAPN5
UPK2 FGD1
UPK2 GATA4
ZNF157 TGFB1
ZNF157 ITGA2B
ZNF157 GTSE1
ZNF157 SLC12A4
ZNF157 HPGD
ZNF157 PRPH
ZNF157 HTR7
MAGEA1 ARID4B
MAGEA1 WDR62
TOP3B GUCA2A
TOP3B GSTA2
PNMT ABCC8
PNMT SAP18
PNMT PRPF31
PNMT TCOF1
PNMT TUBB2B
PNMT ADRBK1
PNMT PITPNM1
PNMT ATP1B2
PNMT MVK
PNMT PSG7
PNMT SLC22A24
PNMT MAPKAPK2
PNMT LOC201229
KRT86 ZNF500
KRT86 TCOF1
KRT86 ATP1B2
KRT86 ZSCAN12
KRT86 SPN
KRT86 FAM102A
KRT86 PAXIP1
KRT86 THRA
HCG9 WBSCR22
HCG9 GPR143
FOSL1 EXOSC2
AP2A2 THRA
SLC25A11 SLC5A2
COL6A2 CYP27A1
COL6A2 TREX1
COL6A2 PTH
COL6A2 MAP2K4
COL6A2 ETS1
CHST3 DOK1
CHST3 UBE3B
CHST3 EPOR
CHST3 APOBEC3C
SDC3 IRF5
SDC3 HDGF
SDC3 TPMT
NCKIPSD ACVR1B
NCKIPSD EPAS1
NCKIPSD TFF3
NCKIPSD GPA33
NCKIPSD INA
NCKIPSD TRAFD1
NCKIPSD IL8RB
CRYBB3 C1orf144
DDX11 NUDT3
DDX11 SCARB1
DDX11 MYBPC3
BTF3 C14orf1
BTF3 ADCY2
BTF3 AXIN1
BTF3 ALOX5
BTF3 MLH1
IGHMBP2 MAPKAPK2
FKBP15 LGALS9
SLC22A24 ADAM15
SLC22A24 INA
CNTN1 SCARB1
CNTN1 SULT4A1
CNTN1 RBM8A
CNTN1 FZR1
CNTN1 ZNF592
DEFA3 ADAM15
DEFA3 THRA
SFTPD PRPH
GPR35 TERF2
GPR35 KCNJ4
GPR35 RAB11FIP5
GPR35 PNMT
GPR35 DDX11
PIK3CB GRB2
LOC26102 SAMD14
LOC26102 AXIN1
SLC18A3 CARD10
SLC18A3 SULT4A1
SLC18A3 HLA-DOB
SLC18A3 DPT
SLC18A3 SLC4A3
SLC18A3 AATK
PRH1 ADAM15
GNAS NLE1
GNAS TOP3B
LOC91316 EML3
LOC91316 LGALS9
RUNX1 MC2R
RUNX1 YPEL1
RUNX1 AQP7
RUNX1 OCEL1
RUNX1 APOBEC3C
RUNX1 NCKIPSD
RUNX1 GPR35
RUNX1 RAGE
TCF7 APOBEC3C
TRD@ PRRC1
TRD@ WNT10B
FOXE1 ATG2A
FOXE1 SERPIND1
FOXE1 CPNE6
FOXE1 PSG7
FOXE1 CNTN1
MLH1 MAP3K3
STMN1 CSF1
STMN1 EIF2AK2
ETS1 KIF22
MAPKAPK2 PAX8
LOC201229 IL8RB
GSTA2 UBE2H
CSF1 MSX1
DOK1 MSX1
SSTR5 EPOR
MC2R MSX1
NOC2L IAH1
NOC2L C19orf50
NOC2L KIF22
NOC2L TREX1
UNC5B CNP
UNC5B TCOF1
UNC5B ARID4B
UNC5B TUBGCP2
UNC5B LY6E
UNC5B SEMA4D
UNC5B TOMM34
CARD10 KRT1
CARD10 MSX1
CARD10 MAPKAPK2
FGF2 UBE2H
IAH1 WNT7A
IAH1 MAP3K3
IAH1 GSTA2
IAH1 ANG
IAH1 POLG
FAM153A SULT4A1
FAM153A TUBB2B
FAM153A MFAP2
EPHB2 REL
EPHB2 TLX2
EPHB2 HDGF
EPHB2 BCL3
ATP11A UBE2H
SAR1A COPS6
SAR1A CD40
SAR1A PAX8
TGFB1 DHRS1
TGFB1 RAGE
SLC5A2 THRA
SCARB1 NUDT3
SCARB1 PRPF31
SLC9A3R2 EML3
SLC9A3R2 PCDH9
SLC9A3R2 E2F4
BAIAP3 CRTC1
ZNF500 SAP18
ZNF500 ALDOC
ZNF500 MFAP2
ZNF500 LGALS9
TERF2 INA
TERF2 CACNB1
LGR5 CSF1
LGR5 IRF5
LGR5 NUDT3
LGR5 TUBB2B
LGR5 MXRA8
LGR5 ARPC4
LGR5 PPP3CC
KCTD17 DPT
KCTD17 RPS26
KCTD17 CD40
PRPF31 USP11
PSG1 TOMM34
PSG1 GRINA
PSG1 LSM4
EML3 ABCC8
EML3 PRPF31
EML3 U2AF2
EML3 MSX1
EML3 BMI1
EML3 MAPKAPK2
EML3 WNT10B
ITGA2B IDS
ITGA2B ATP1B2
ITGA2B JAK3
ITGA2B RELA
FLOT1 MAP2K4
UBE3B CSF1
TCOF1 NUDT3
PTPRD CDK5R1
PTPRD IRF5
PTPRD LSM4
PTPRD MSX1
SLC2A1 SCARB1
SLC2A1 TCOF1
ARID4B SLC2A1
ARID4B FZR1
ARID4B MEF2C
SLC6A2 UNC5B
SLC6A2 SCARB1
SLC6A2 PITPNM1
SLC6A2 RBBP8
SLC6A2 FAM189B
SLC6A2 SLC22A24
NFKB2 SCARB1
NFKB2 ACVR1B
NFKB2 GIGYF2
NFKB2 ZNF592
NFKB2 CD40
NFKB2 KIFC3
YPEL1 PSG1
YPEL1 FAM189B
YPEL1 SLC22A24
YPEL1 BCR
FDXR CDK6
FDXR RBM8A
FDXR B4GALT3
FDXR TUBB2B
FDXR ZNF592
FDXR LLGL2
FDXR KIFC3
ACCN1 GTSE1
ACCN1 FZR1
GPR161 NUDT3
GPR161 DHRS1
GPR161 MFAP2
GPR161 ADAM15
GPR161 CD40
GPR161 FAM189B
CPNE6 KCTD17
CPNE6 ATP1B2
CPNE6 TOMM34
CPNE6 CDX2
COPS6 NUDT3
COPS6 SLC5A2
COPS6 SCARB1
COPS6 U2AF2
COPS6 CDK2
COPS6 STMN1
COPS6 E2F4
WBSCR22 PTH
XPNPEP2 CRTC1
XPNPEP2 AXIN1
MEGF6 KLF1
GP2 PRPF31
GP2 GTSE1
GP2 INA
WWOX DPT
WWOX HAUS5
DUSP7 IAH1
TUBGCP2 CDX2
TUBGCP2 MYB
CADM4 TUBGCP2
GTSE1 CADM4
GTSE1 BMI1
PCBP3 CDK6
C19orf50 WNT7A
MGAT1 LYPLA2
MGAT1 LOC201229
SIM2 PSG1
SIM2 WWOX
SIM2 TLX2
SIM2 GNL1
SIM2 IGHMBP2
CAMSAP1 TUBB2B
CAMSAP1 DTX4
CAMSAP1 PAX8
EVPL SEC16A
AQP7 SAP18
AQP7 FDXR
AQP7 ALDOC
AQP7 DPT
AQP7 FAM189B
PAIP2B BCR
PRRC1 SLC5A2
PRRC1 PCBP3
SCAPER MGAT3
SCAPER POLG
TLX2 JAG1
TLX2 CDX2
B4GALT3 PRPF31
TUBB2B NUDT3
OAS2 NUDT3
OAS2 EML3
OAS2 WBSCR22
OAS2 GP2
OAS2 MFAP2
OAS2 LSM4
OAS2 E2F4
CCDC94 RB1
ACVR1B BCL3
ZBED1 ITGAD
ZBED1 NUDT3
ZBED1 PRRC1
NFRKB CARD10
DHRS1 CARD10
PPP2R5D ADRBK1
SPC25 FZR1
SPC25 ADRBK1
SPC25 MAPKAPK2
TYR KRT1
TYR LGR5
TYR NCDN
TYR SEMA4D
TYR MYB
GJB5 COPS6
GJB5 TLX2
GJB5 DHRS1
GJB5 ADRBK1
GJB5 PITPNM1
GJB5 CACNB1
GJB5 RBBP8
GJB5 SLC9A1
USP19 HDGF
USP19 SDC3
NFATC2IP MVD
NFATC2IP PTH
CEP135 ITGAD
CEP135 NUDT3
CEP135 ITGA2B
CEP135 PCBP3
CEP135 B4GALT3
CEP135 INA
HDGF PAIP2B
CD34 UBE3B
E2F4 CDH4
FAM50A AXIN1
KIAA0284 PTH
KIAA0284 GALK1
HLA-DOB UNC5B
HLA-DOB REL
HLA-DOB TUBGCP2
HLA-DOB RUNX2
HLA-DOB SPC25
HLA-DOB TFF3
HLA-DOB MEF2C
HLA-DOB MVK
HLA-DOB ARPC4
HLA-DOB KIFC3
ORC1L CDK2
TET3 PRPF31
TET3 PCBP3
TET3 LSM4
TET3 DEFA3
MAG MC2R
MAG UNC5B
MAG FZR1
MAG DHRS1
SLC24A1 MC2R
SLC24A1 SLC9A3R2
OCEL1 ZNF500
OCEL1 UBE3B
OCEL1 TFF3
OCEL1 TOMM34
OCEL1 CHST3
OCEL1 MAPKAPK2
CD22 EPHB2
CD22 SLC5A2
CD22 PTPRD
CD22 ADRBK1
CD22 FAM189B
ELAVL3 UBE3B
ELAVL3 ALDOC
ELAVL3 AGPS
ELAVL3 GJB5
ELAVL3 ISLR
ELAVL3 GNL1
ELAVL3 TOMM34
ADRBK1 PTPRD
ADRBK1 PAIP2B
ADRBK1 PRRC1
ADRBK1 PPP3CC
ADRBK1 ABL1
MFAP2 EPOR
MFAP2 CCPG1
MFAP2 MYB
NCDN FCGR2A
PITPNM1 MEF2C
PITPNM1 MYB
PITPNM1 PAX8
ADAM15 SAP18
ADAM15 KIF20B
EPAS1 PSG1
EPAS1 FAM102A
EPAS1 MSX1
CYP3A5 SCARB1
CYP3A5 SULT4A1
CYP3A5 PRPF31
CYP3A5 RBM8A
CYP3A5 SLC6A2
CYP3A5 GTSE1
CYP3A5 SEMA4D
CYP3A5 USP11
RPL3L C19orf50
FGD1 AXIN1
FGD1 KLF1
RIMS2 CNP
RIMS2 WBSCR22
RIMS2 SIM2
RIMS2 FAM102A
GIGYF2 JAG1
LGALS9 CSF1
LGALS9 KRT1
LGALS9 BMI1
DPT ITGAD
DPT DOK1
DPT M6PR
APOBEC3C SKI
APOBEC3C MGAT1
APOBEC3C TUBB2B
APOBEC3C TRAFD1
APOBEC3C TPMT
APOBEC3C E2F4
GNL1 PITPNM1
GNL1 MYB
TFF3 NUDT3
TFF3 FZR1
TFF3 HDGF
GPA33 UNC5B
GPA33 BCL3
GPA33 MAPKAPK2
ARHGAP26 IQSEC3
C19orf29 CARD10
C19orf29 MEF2C
ZNF783 ARID4B
ZNF783 PCBP3
ZNF783 LGALS9
RAD51L3 EPHB2
RAD51L3 SCARB1
RAD51L3 RIMS2
RAD51L3 GPA33
RAD51L3 PPP3CC
RAD51L3 THRA
SMPDL3B RAD51L3
SMPDL3B HAUS5
MEF2C MEN1
MEF2C TLX2
MEF2C PPP3CC
FCGR2A PRPF31
FCGR2A JAG1
FCGR2A PAX8
FCGR2A WNT10B
ZNF592 CDK5R1
ZNF592 NUDT3
ZNF592 OTUB1
GARNL4 KCTD17
GARNL4 GP2
GARNL4 MGAT1
GARNL4 SMPDL3B
GARNL4 SLC22A24
SLC4A3 KCTD17
SLC4A3 SLC6A2
SLC4A3 JAG1
SLC4A3 LSM4
WDR62 ANKRD46
WDR62 SULT4A1
WDR62 GPR161
WDR62 GP2
WDR62 TFF3
WDR62 SMPDL3B
WDR62 KIFC3
NTNG1 ELAVL3
NTNG1 USP11
NTNG1 GPR19
POU2F2 LGALS9
RPS26 CSF1
RPS26 LGALS9
LY6E EPOR
LY6E LGALS9
ALAS2 SCARB1
ALAS2 FAM102A
ALAS2 STAT2
SEMA4D CDK6
SEMA4D FZR1
SEMA4D SLC12A4
SEMA4D MAPKAPK2
TAZ CARD10
ATP1B2 SSTR5
ATP1B2 WBSCR22
ATP1B2 ABL1
COX10 PTH
SBNO2 MLH1
INA SULT4A1
INA TCOF1
CYP11A1 PTPRD
SAMD14 MAP3K14
SAMD14 WBSCR22
SAMD14 SCAPER
SAMD14 ARHGAP26
SAMD14 C1orf144
SAMD14 ERF
RP1-21O18.1 FDXR
RP1-21O18.1 WNT10B
CLEC11A ATP1B2
CLEC11A LSM4
ATG2A EVPL
ATG2A FGD1
ZSCAN12 CSF1
ZSCAN12 CPNE6
ZSCAN12 CAMSAP1
ZSCAN12 HLA-DOB
ZSCAN12 TFF3
ZSCAN12 FCGR2A
ZSCAN12 MXRA8
ZSCAN12 KIFC3
GCKR FGF2
GCKR ANG
MVK CARD10
MVK SAP18
MVK TLX2
MVK DPT
HAUS5 CSF1
HAUS5 UBE3B
HAUS5 C2orf55
HAUS5 U2AF2
HAUS5 KIF20B
DGCR11 CD22
DGCR11 DPT
CD33 SLC5A2
CD33 SLC2A1
CD33 SLC6A2
CD33 SLC12A4
CD33 ELAVL3
CD33 NTNG1
CD33 HAUS5
CD33 BCR
CD33 WNT10B
SPN SULT4A1
SPN GJB5
SPN DPT
SPN ALAS2
SPN JAG1
GPR143 NLE1
ADCYAP1 EML3
CRYBA4 FDXR
CRYBA4 SIM2
TRIM58 MC2R
TRIM58 EML3
TRIM58 RAD51L3
TRIM58 HAUS5
TRIM58 LLGL2
TRIM58 MYST2
TRIM58 MSX1
TRIM58 BCL3
TBX19 SLC9A1
TBX19 WNT11
CACNB1 CSF1
CACNB1 CARD10
CACNB1 MYO9B
CACNB1 ARID4B
CACNB1 TOMM34
CACNB1 RAGE
SMYD5 HSF4
SMYD5 DHRS1
SMYD5 GRINA
SMYD5 THRA
ELAVL2 EXOSC2
ODF1 PTPRD
ODF1 PRRC1
ODF1 CEP135
ODF1 CLEC11A
ODF1 TRIM58
ODF1 ARPC4
ODF1 XDH
ODF1 MAPKAPK2
ODF1 IL8RB
GDF5 MAP3K14
GDF5 SCAPER
SBNO2 PCBP3
SBNO2 APOBEC3C
LY9 PRRC1
AANAT ARID4B
AANAT GTSE1
AANAT CAMSAP1
AANAT AQP7
AANAT MFAP2
AANAT WDR62
AANAT ALAS2
AANAT E2F4
INSL3 FGF2
INSL3 CADM4
INSL3 TREX1
INSL3 WNT7A
PRPH OCEL1
PRPH LY6E
PRPH SLC22A24
PRPH RAGE
PRPH BCR
KCNJ4 WWOX
KCNJ4 FZR1
KCNJ4 MGAT1
KCNJ4 B4GALT3
KCNJ4 PITPNM1
KCNJ4 CYP3A5
KCNJ4 HPGD
KCNJ4 CACNB1
KCNJ4 LSM4
SPRR2C HAUS5
LY6G6C ANKRD46
LY6G6C TUBGCP2
LY6G6C B4GALT3
LY6G6C RIMS2
LY6G6C DGCR11
LY6G6C USP11
IKBKG ALDOC
IKBKG TUBGCP2
IKBKG TFF3
MSC MGAT1
MSC MVK
MSC LSM4
PSG7 PTPRD
PSG7 WBSCR22
PSG7 TUBB2B
PSG7 CD33
PSG7 IGHMBP2
PSG7 CNTN1
PSG7 RAGE
POU4F1 FAM153A
POU4F1 REL
POU4F1 CDK6
POU4F1 KCTD17
POU4F1 C2orf55
POU4F1 CPNE6
POU4F1 PXDN
POU4F1 RUNX2
POU4F1 FCGR2A
POU4F1 HPGD
POU4F1 GRINA
POU4F1 COBRA1
POU4F1 U2AF2
POU4F1 AP2A2
POU4F1 BMI1
POU4F1 IL8RB
ACR ARID4B
ACR GTSE1
ACR PRRC1
ACR ADAM15
ACR TOMM34
ACR PPP3CC
ACR IL8RB
ACR WNT10B
IL10RA PDLIM7
IL10RA NCSTN
LLGL2 MC2R
LLGL2 TFF3
LLGL2 FAM102A
LLGL2 BCR
HIST1H3E ZSCAN12
CRCP PRPF31
CRCP SLC22A24
GRM4 GP2
GRM4 OAS2
GRM4 PPP2R5D
GRM4 C19orf29
GRM4 TOMM34
GRM4 COBRA1
GRM4 MSX1
CROCC COL6A2
CROCC ETS1
ST14 FZR1
RBBP8 ZNF592
MXRA8 MAPK8IP1
MXRA8 ADRBK1
MXRA8 NCDN
MXRA8 CYP11A1
MXRA8 CCPG1
COBRA1 DHRS1
COBRA1 ZNF592
CD40 CSF1
CD40 SULT4A1
CD40 LYPLA2
RGS9 TLX2
RGS9 TYR
RGS9 GIGYF2
RGS9 LGALS9
RGS9 LYPLA2
RGS9 ODF1
RGS9 SDC3
RGS9 PAX8
ZNF167 NUP214
SLC1A6 TLX2
SLC1A6 TFF3
SLC1A6 FAM102A
SLC1A6 KIFC3
SLC1A6 MYST2
SLC1A6 PNMT
NRG2 MC2R
NRG2 SLC9A3R2
NRG2 YPEL1
NRG2 ALDOC
NRG2 FZR1
NRG2 TUBB2B
NRG2 HPGD
NRG2 ZKSCAN3
NRG2 PNMT
MYBPC3 EPOR
MYBPC3 LBP
LBP EPHB2
LBP PRRC1
LBP TUBB2B
LBP HDGF
LBP SLC12A4
LBP ADRBK1
LBP ZNF592
LBP POU2F2
LBP PRPH
LBP MSX1
PAX9 AQP7
PAX9 GPA33
AATK SLC5A2
AATK PRPF31
AATK EML3
AATK HDGF
AATK CLEC11A
AATK TBX19
AATK KIFC3
AATK TPMT
AATK BCL3
GRIK5 ITGAD
GRIK5 EPHB2
GRIK5 PTPRD
GRIK5 YPEL1
GRIK5 NCDN
GRIK5 TFF3
GRIK5 SEMA4D
GRIK5 MVK
GRIK5 ACR
GRIK5 ABL1
GRIK5 LOC201229
FAM102A FZR1
FAM102A BMI1
RASGRP3 WBSCR22
RASGRP3 C19orf50
RASGRP3 RBCK1
RASGRP3 MAP2K4
ARPC4 TUBB2B
ARPC4 RUNX2
TREX1 IAH1
TREX1 MGAT3
HTR7 MAG
HTR7 PAX8
IHH UBE3B
EFNA3 KCTD17
EFNA3 ISLR
EFNA3 TOMM34
EFNA3 CD40
EFNA3 LTK
EFNA3 MSX1
EFNA3 JAK3
EFNA3 USP11
EFNA3 RAGE
KRTAP26-1 UNC5B
KRTAP26-1 PRPF31
KRTAP26-1 PSG1
KRTAP26-1 GP2
LOC145678 TUBGCP4
LOC145678 SLC30A3
LOC145678 MSX1
FSCN2 ADH1C
FSCN2 MGAT3
FSCN2 ETS1
FSCN2 KLF1
SLC30A3 ITGA2B
SLC30A3 MAPKAPK2
SLC17A3 ITGA2B
GPT IQSEC3
MR1 LYPLA2
MR1 DTX4
MR1 T
MR1 SLC9A1
MR1 STMN1
MVD MAP2K4
PTH PTAFR
PTH WNT7A
PTH MAP3K3
KIFC3 SAP18
KIFC3 PTPRD
KIFC3 HPGD
KIFC3 U2AF2
KIFC3 STMN1
MYST2 MEN1
MYST2 CADM4
MYST2 EPOR
MYST2 ISLR
MYST2 INA
NDST1 IKBKG
NDST1 THRA
PFKFB2 HDGF
PFKFB2 BCR
LOC100134331 CARD10
LOC100134331 HTRA2
LOC100134331 ACVR1B
LOC100134331 SLC12A4
LOC100134331 ELAVL3
LOC100134331 SEMA4D
LOC100134331 SMYD5
LOC100134331 AANAT
LOC100134331 GRIK5
LOC100134331 KIFC3
LOC100134331 JAG1
IGSF9B EPHB2
IGSF9B SCARB1
IGSF9B E2F4
IGSF9B MAG
IGSF9B CD22
IGSF9B GARNL4
IGSF9B ATP1B2
IGSF9B CRYBA4
IGSF9B PRPH
IGSF9B SLC30A3
IGSF9B PAXIP1
TMPRSS6 ELAVL3
TMPRSS6 ADRBK1
TMPRSS6 RIMS2
TMPRSS6 GARNL4
TMPRSS6 SEMA4D
TMPRSS6 KIFC3
TMPRSS6 LSM4
H6PD PRPF31
H6PD CD40
H6PD KIFC1
H6PD MYST2
H6PD ZKSCAN3
RECQL5 PCBP3
RECQL5 BCR
COL19A1 MAPK8IP1
COL19A1 TYR
COL19A1 PSG7
COL19A1 PPP3CC
REM1 FLOT1
REM1 CROCC
GUCA2A C1orf144
HSP90AB1 LSM4
ZKSCAN3 AGPS
ZKSCAN3 OTUB1
ZKSCAN3 ISLR
ZKSCAN3 LBP
ZKSCAN3 KIAA0323
ZKSCAN3 E2F4
STXBP1 PSG1
STXBP1 LGALS9
STXBP1 RP1-21O18.1
STXBP1 KCNJ4
DMWD MFAP2
FAM189B TCOF1
FAM189B FCGR2A
FAM189B SEMA4D
FAM189B CACNB1
FAM189B SMYD5
FAM189B LLGL2
FAM189B WNT10B
SPINT3 UNC5B
SPINT3 SCARB1
SPINT3 ORC1L
SPINT3 GRIK5
SPINT3 E2F1
ESR1 GARNL4
TBX5 HLA-DOB
TBX5 ATP1B2
TBX5 PAX9
MYEF2 RAD51L3
SLMO1 FZR1
SLMO1 MFAP2
GRIP2 GIGYF2
GRIP2 TFF3
XDH MC2R
XDH SULT4A1
XDH MGAT1
XDH GRM4
C1orf144 CADM4
C1orf144 GALK1
C1orf144 MAP2K4
AXIN1 PLEKHM2
AXIN1 MGAT3
AXIN1 MAP2K4
PAXIP1 NUDT3
PAXIP1 HAUS5
GALK1 ETS1
JAG1 ABL1
JAG1 USP11
RAP1GAP IRF5
RAP1GAP PAIP2B
RAP1GAP DPT
RAP1GAP SEMA4D
RAP1GAP ZSCAN12
RAP1GAP MAGEA5
RAP1GAP ETV3
OR2B6 YPEL1
UGT2B15 REL
UGT2B15 SLC9A3R2
UGT2B15 HTRA2
UGT2B15 CEP135
UGT2B15 GPA33
UGT2B15 DGCR11
UGT2B15 AANAT
UGT2B15 HTR4
UGT2B15 KIFC3
UGT2B15 IGHMBP2
UGT2B15 USP11
UGT2B15 MYB
RHBDL1 DOK1
RHBDL1 TERF2
RHBDL1 SULT4A1
RHBDL1 NFKB2
RHBDL1 TUBB2B
RHBDL1 GARNL4
RHBDL1 SLC4A3
RHBDL1 ZSCAN12
RHBDL1 SBNO2
RHBDL1 ACR
RHBDL1 EFNA3
RHBDL1 KRTAP26-1
RHBDL1 LSM4
RHBDL1 LOC201229
AGAP8 SLC5A2
AGAP8 PTPRD
AGAP8 SLC6A2
AGAP8 GARNL4
AGAP8 AANAT
AGAP8 MR1
AGAP8 AGPAT1
AGAP8 STMN1
BZRPL1 SPINT3
NTSR2 MC2R
NTSR2 SMPDL3B
NTSR2 HAUS5
NTSR2 MTHFR
CCKAR FCGR2A
ZMYND10 REM1
ZMYND10 TOP3B
EXOSC2 IDS
EXOSC2 SLC30A3
FAM189A2 DPT
FAM189A2 PRPH
AQP5 EPHB2
AQP5 NFKB2
AQP5 HLA-DOB
AQP5 CYP3A5
AQP5 RPS26
AQP5 GRM4
AQP5 CD40
MTHFR TUBGCP2
MTHFR AGPS
MTHFR SEMA4D
MTHFR TBX5
MTHFR MRPS12
MTHFR DEFA3
LTK SDC3
TPMT PCBP3
TPMT ABL1
TROAP IAH1
TROAP FLOT1
TROAP GALK1
SLC9A1 EPOR
SLC9A1 ISLR
SLC9A1 ARPC4
SLC9A1 PAXIP1
SLC9A1 TPMT
SLC9A1 KIF20B
SLC9A1 STMN1
LSM4 BCL3
SLC6A9 PSG1
SLC6A9 ELAVL3
SLC6A9 ADAM15
CEACAM4 CDK5R1
CCBP2 CD40
CCBP2 SDC3
CEACAM3 NFKB2
CEACAM3 DHRS1
CEACAM3 SLC24A1
CEACAM3 CYP3A5
CEACAM3 FCGR2A
CEACAM3 WDR62
CEACAM3 MAPKAPK2
ARHGAP6 FGF2
UPK2 OPN1SW
UPK2 WNT7A
ZNF157 CDK6
ZNF157 GRIK5
ZNF157 RAGE
TOP3B IQSEC1
TOP3B MGAT3
PNMT NFKB2
PNMT HDGF
PNMT ISLR
PNMT MEF2C
PNMT CRYBA4
PNMT AQP5
KRT86 MAG
KRT86 CD33
KRT86 PPP3CC
KRT86 USP11
HCG9 NFATC2IP
HCG9 POLG
GAD2 CYP3A5
AP2A2 DHRS1
CHST3 PCBP3
CHST3 ATP1B2
SDC3 MAPK8IP1
SDC3 PSG1
SDC3 PTPRD
SDC3 GTSE1
SDC3 RUNX2
NCKIPSD YPEL1
NCKIPSD AQP7
NCKIPSD TUBB2B
NCKIPSD TET3
NCKIPSD OCEL1
NCKIPSD CYP3A5
NCKIPSD GRM4
NCKIPSD SLC30A3
NCKIPSD RHBDL1
NCKIPSD AP2A2
DDX11 UNC5B
DDX11 LGALS9
DDX11 SMYD5
DDX11 NRG2
DDX11 KIFC1
DDX11 KRTAP26-1
DDX11 NCKIPSD
DDX11 MYB
BTF3 MAP3K14
BTF3 SAMD14
BTF3 GALK1
IGHMBP2 ARID4B
IGHMBP2 DPT
IGHMBP2 MYST2
TGOLN2 HAUS5
TGOLN2 PPP3CC
FKBP15 PAIP2B
SLC22A24 ZBED1
SLC22A24 TFF3
CNTN1 C2orf55
CNTN1 PXN
CNTN1 SEMA4D
CNTN1 THRA
DEFA3 PRPF31
DEFA3 FZR1
DEFA3 BCR
SFTPD ACR
PCDH1 MVD
PCDH1 AXIN1
GPR35 PSG1
GPR35 EML3
GPR35 GPR161
GPR35 SLC30A3
LOC26102 CADM4
SLC18A3 SLC6A2
SLC18A3 TUBGCP2
SLC18A3 TUBB2B
SLC18A3 MFAP2
SLC18A3 POU2F2
SLC18A3 IKBKG
SLC18A3 PSG7
SLC18A3 XDH
PRH1 SLC9A1
PRH1 CDX2
GNAS ARHGAP26
GNAS IL10RA
GNAS AXIN1
RUNX1 GTSE1
RUNX1 HTRA2
RUNX1 ADAM15
RUNX1 HPGD
RUNX1 ODF1
RUNX1 LOC100134331
TRD@ ADAM15
TRD@ GARNL4
FOXE1 COPS6
FOXE1 SIM2
FOXE1 GIGYF2
JAK3 EPOR
WNT7A ETS1
BCL3 E2F4
RAGE MSX1
ERF KLF1
IL8RB DOK1
IL8RB EPOR
CSF1 MC2R
MEN1 PAX8
NOC2L RASGRP3
NOC2L RB1
NOC2L ETS1
UNC5B PTPRD
UNC5B NCDN
UNC5B IKBKG
CRX ALOX5
CRX WNT7A
CARD10 MEN1
IAH1 KIF22
IAH1 MGAT3
EPHB2 SLC5A2
EPHB2 RBM8A
EPHB2 TUBB2B
EPHB2 GIGYF2
EPHB2 PAXIP1
NUDT3 JAG1
NUDT3 LSM4
NUDT3 CDX2
NUDT3 MYB
NUDT3 WNT10B
REL LSM4
REL BCR
SAR1A SLC12A4
SAR1A ARPC4
SLC5A2 LSM4
SLC5A2 BCL3
SLC5A2 WNT10B
ITM2B PAX8
SAP18 NUDT3
SAP18 EPOR
SAP18 JAK3
SAP18 WNT10B
SCARB1 GTSE1
KDM1 MVD
SLC9A3R2 ALDOC
BAIAP3 MGAT3
BAIAP3 PTH
ZNF500 PCDH9
ZNF500 B4GALT3
ZNF500 PITPNM1
ZNF500 LLGL2
TERF2 ALDOC
TERF2 CHST3
LGR5 UNC5B
LGR5 RUNX2
LGR5 TOMM34
KCTD17 SAP18
KCTD17 LGR5
KCTD17 MGAT1
KCTD17 TGOLN2
PSG1 REL
PSG1 ACVR1B
EML3 SLC6A8
EML3 MYO9B
EML3 FZR1
EML3 HPGD
EML3 LYPLA2
EML3 USP11
RBM8A REL
RBM8A GTSE1
RBM8A MFAP2
RBM8A TOMM34
ITGA2B TERF2
ITGA2B PCDH9
ITGA2B LY6E
FLOT1 CRX
FLOT1 MAP3K3
TCOF1 PRPF31
TCOF1 PTPN9
C2orf55 JAG1
PTPRD PAX8
SLC2A1 TUBGCP2
SLC2A1 RUNX2
SLC2A1 MYB
ARID4B TUBGCP2
ARID4B RAGE
ARID4B THRA
SLC6A2 LGR5
SLC6A2 APOBEC3C
SLC6A2 IKBKG
SLC6A2 IL8RB
NFKB2 SLC5A2
NFKB2 PTPRD
NFKB2 MGAT1
NFKB2 ALAS2
NFKB2 LLGL2
NFKB2 RAGE
YPEL1 GTSE1
YPEL1 EPOR
YPEL1 ADAM15
YPEL1 ZNF592
YPEL1 USP11
FDXR REL
FDXR PRPF31
FDXR IKBKG
FDXR FAM102A
FDXR E2F1
GPR161 SLC2A1
GPR161 SLC6A2
GPR161 GTSE1
GPR161 PITPNM1
GPR161 IKBKG
GPR161 STMN1
GPR161 MYB
CPNE6 MYO9B
CPNE6 RPS26
CPNE6 PAX8
CPNE6 WNT10B
COPS6 MYO9B
COPS6 GRB2
COPS6 MSX1
ALDOC SULT4A1
ALDOC TUBGCP2
ALDOC PCDH9
ALDOC EIF2AK2
WBSCR22 MGAT3
WBSCR22 CDK6
MEGF6 SBNO2
MEGF6 C1orf144
GP2 ZBED1
GP2 ADAM15
GP2 SLC9A1
WWOX SLC12A4
WWOX LYPLA2
TUBGCP2 SAP18
CADM4 GALK1
CADM4 LSM4
PCBP3 MEN1
FZR1 USP11
FZR1 MYB
GADD45B PCBP3
MGAT1 RBM8A
MGAT1 TUBGCP2
MGAT1 DPT
EPOR PAX8
SIM2 UNC5B
SIM2 RBM8A
SIM2 FCGR2A
SIM2 ATP1B2
CAMSAP1 DPT
EVPL CRTC1
EVPL TREX1
EVPL MAP2K4
AQP7 PCBP3
AQP7 RELA
AQP7 PAX8
ZBTB7A EPOR
PAIP2B PTPRD
PAIP2B PCBP3
PAIP2B WNT10B
PRRC1 USP11
PRRC1 SLA
B4GALT3 SCARB1
TUBB2B DPT
PXDN PCBP3
SERBP1 RPH3A
OAS2 C2orf55
OAS2 FAM189B
OAS2 SLC22A24
AGPS COPS6
AGPS TOMM34
AGPS PPP3CC
AGPS WNT10B
RUNX2 MC2R
RUNX2 TLX2
ZBED1 BCL3
DHRS1 HTRA2
DHRS1 LOC201229
PPP2R5D CARD10
DHCR7 MAPKAPK2
SPC25 KCTD17
SPC25 HAUS5
TYR SIM2
TYR CD40
TYR USP11
TYR LOC201229
GJB5 IRF5
GJB5 UNC5B
GJB5 TERF2
GJB5 FZR1
GJB5 OAS2
GJB5 LSM4
GJB5 SDC3
GJB5 WNT10B
NFATC2IP WNT11
CEP135 FDXR
CEP135 SPC25
CEP135 MYST2
CEP135 WNT10B
HDGF SAP18
HDGF PTPRD
HDGF IL8RB
CD34 SAP18
CD34 DHRS1
GYPB SULT4A1
ISLR COPS6
SLC12A4 MYO9B
SLC12A4 PTPRD
SLC12A4 EPOR
SLC12A4 BCL3
FAM50A FGF2
KIAA0284 MAP3K14
KIAA0284 MGAT3
HLA-DOB EPHB2
HLA-DOB NUDT3
HLA-DOB KCTD17
HLA-DOB GP2
HLA-DOB PITPNM1
HLA-DOB SEMA4D
TET3 GTSE1
TET3 PRRC1
TET3 DHRS1
MAG PSG1
SLC24A1 CSF1
SLC24A1 TOMM34
SLC24A1 CD40
SLC24A1 JAG1
SLC24A1 MAPKAPK2
OCEL1 SLC9A3R2
OCEL1 CHD8
OCEL1 ACVR1B
OCEL1 MSC
OCEL1 IGHMBP2
OCEL1 CCPG1
CD22 CARD10
CD22 FDXR
CD22 PAIP2B
ELAVL3 ABCC8
ELAVL3 REL
ELAVL3 SLC5A2
ELAVL3 SCARB1
ELAVL3 PRPF31
ELAVL3 MYO9B
ELAVL3 GADD45B
ELAVL3 ORC1L
ELAVL3 HPGD
ADRBK1 CSF1
ADRBK1 EPOR
MFAP2 LSM4
NCDN MAPK8IP1
NCDN USP11
NCDN MYB
PITPNM1 CARD10
PITPNM1 SLC12A4
PITPNM1 DPT
PITPNM1 JAG1
PITPNM1 BCL3
ADAM15 KRT1
ADAM15 TCOF1
ADAM15 PTPRD
ADAM15 PAIP2B
ADAM15 ZBED1
ADAM15 GIGYF2
ADAM15 CDC2L5
ADAM15 MAPKAPK2
EPAS1 MYST2
EPAS1 CNTN1
EPAS1 BCR
EPAS1 THRA
CYP3A5 CSF1
CYP3A5 C2orf55
CYP3A5 CPNE6
CYP3A5 ALDOC
CYP3A5 MEF2C
CYP3A5 PTPN9
NEUROD2 RBM8A
DEPDC5 MGAT3
DEPDC5 AXIN1
RIMS2 ARID4B
RIMS2 GJB5
RIMS2 KIFC3
RIMS2 SLC9A1
RIMS2 THRA
GIGYF2 SULT4A1
LGALS9 PCDH9
LGALS9 CD34
LGALS9 MSX1
LGALS9 STMN1
DPT MSX1
APOBEC3C USP11
APOBEC3C THRA
NLE1 MLH1
NLE1 ETS1
GNL1 PPP2R5D
GNL1 GIGYF2
GNL1 PHB
GNL1 PPP3CC
TFF3 REL
TFF3 PAIP2B
TFF3 RUNX2
TFF3 ABL1
GPA33 TERF2
GPA33 INA
GPA33 MRPS12
ARHGAP26 UBE2H
ARHGAP26 COL6A2
C19orf29 PCBP3
C19orf29 ADRBK1
C19orf29 CD40
C19orf29 SLC9A1
C19orf29 LSM4
ZNF783 SULT4A1
ZNF783 TFF3
ZNF783 LSM4
RAD51L3 SLC5A2
RAD51L3 OAS2
RAD51L3 BCL3
RAD51L3 RAGE
VENTX HAUS5
SMPDL3B PTPRD
MEF2C PAIP2B
MEF2C E2F1
FCGR2A SLC6A8
FCGR2A STMN1
FCGR2A THRA
PLCD1 UBXN1
PLCD1 CHMP7
ZNF592 CARD10
ZNF592 ARID4B
ZNF592 SLC12A4
ZNF592 ADAM15
ZNF592 AP2A2
GARNL4 CYP3A5
GARNL4 RIMS2
GARNL4 MXRA8
GARNL4 JAG1
SLC4A3 MC2R
SLC4A3 ARID4B
SLC4A3 CD40
SLC4A3 PAX8
WDR62 MTX1
WDR62 TUBGCP2
WDR62 MAG
WDR62 MEF2C
WDR62 FCGR2A
WDR62 IKBKG
LAIR1 PTPRD
TPPP COL6A2
NTNG1 SLC2A1
NTNG1 NFKB2
NTNG1 SLC9A1
POU2F2 CARD10
POU2F2 LGR5
POU2F2 APOBEC3C
POU2F2 U2AF2
POU2F2 BCR
RPS26 LOC201229
LY6E PCBP3
HPGD MFAP2
PRKCB PTAFR
ALAS2 PCBP3
ALAS2 ZNF592
ALAS2 HPGD
SEMA4D PPP3CC
SEMA4D BMI1
ATP1B2 RBM8A
ATP1B2 GNL1
ATP1B2 MEF2C
ATP1B2 KIF20B
ATP1B2 CDC2L5
ATP1B2 LOC201229
SBNO2 CRX
INA MFAP2
INA DPT
CYP11A1 LGALS9
SAMD14 GATA4
SAMD14 ALOX5
RP1-21O18.1 NUDT3
RP1-21O18.1 MAPK8IP1
RP1-21O18.1 RBM8A
RP1-21O18.1 ARID4B
RP1-21O18.1 ELAVL3
CLEC11A EML3
CLEC11A RBM8A
CLEC11A ELAVL3
CLEC11A APOBEC3C
ATG2A NOC2L
ATG2A PTH
ZSCAN12 SLC6A2
ZSCAN12 TYR
ZSCAN12 LYPLA2
ZSCAN12 CCPG1
GCKR MAP3K14
GCKR DUSP7
GCKR C19orf50
GCKR AXIN1
GCKR KLF1
TOMM34 THRA
LYPLA2 ADRBK1
LYPLA2 MEF2C
LYPLA2 E2F4
MVK NCDN
MVK FCGR2A
MVK TAZ
MVK STMN1
MVK BCR
MVK PAX8
HAUS5 IRF5
HAUS5 ALDOC
HAUS5 CYP11A1
HAUS5 LYPLA2
DGCR11 CDK6
DGCR11 ARID4B
DGCR11 RAD51L3
DGCR11 ALAS2
DGCR11 SEMA4D
DGCR11 WNT10B
CD33 SAP18
CD33 GTSE1
CD33 OCEL1
CD33 IKBKG
SPN TCOF1
SPN MFAP2
SPN ZSCAN12
SPN LYPLA2
SPN SDC3
SPN PAX8
GPR143 ETS1
ADCYAP1 GJB5
ADCYAP1 LOC201229
TRIM15 LGR5
CRYBA4 CACNB1
CRYBA4 CDX2
TRIM58 ELAVL3
TRIM58 ADCYAP1
TRIM58 PPP3CC
TBX19 PSG1
TBX19 RBM8A
TBX19 CYP3A5
TBX19 CD40
TBX19 FAM102A
CACNB1 IRF5
CACNB1 SULT4A1
CACNB1 HPGD
CACNB1 BCR
CRTC1 WNT7A
SMYD5 WBSCR22
DNAH9 UNC5B
DNAH9 GPA33
DNAH9 GRIK5
DNAH9 PAX8
ODF1 MEN1
ODF1 FAM153A
ODF1 SAR1A
ODF1 SIT1
ODF1 GP2
ODF1 AGPS
ODF1 RIMS2
ODF1 CRYBA4
ODF1 TBX19
ODF1 PRPH
ODF1 SCYL3
ODF1 KIAA0323
ODF1 SLC22A24
GDF5 FGF2
GDF5 FAM50A
SBNO2 ALAS2
SBNO2 ODF1
SBNO2 POU4F1
LY9 CDK6
LY9 POU4F1
AANAT UNC5B
AANAT TGFB1
AANAT SLC9A3R2
AANAT TCOF1
AANAT SIM2
AANAT ACVR1B
AANAT TRIM58
AANAT GRM4
AANAT FAM102A
FUT7 PRRC1
INSL3 ARHGAP26
INSL3 MVD
INSL3 ETS1
PRPH HSF4
PRPH TERF2
PRPH NFKB2
PRPH PCBP3
PRPH HAUS5
PRPH JAG1
KCNJ4 SAP18
KCNJ4 CPNE6
KCNJ4 SIM2
KCNJ4 AQP7
KCNJ4 CD33
KCNJ4 SPN
KCNJ4 TGOLN2
KCNJ4 CDX2
SPRR2C CNP
SPRR2C FZR1
SPRR2C PTGS1
SPRR2C PAXIP1
LY6G6C ITGAD
LY6G6C ZBTB7A
LY6G6C LY6E
LY6G6C CD33
LY6G6C MSX1
IKBKG THRA
MSC TLX2
MSC RUNX2
MSC ADRBK1
MSC RPS26
PSG7 NUDT3
PSG7 REL
PSG7 CDK6
PSG7 NFKB2
PSG7 PPP1R10
PSG7 PITPNM1
PSG7 EPAS1
PSG7 MEF2C
PSG7 POU2F2
PSG7 ZSCAN12
PSG7 KCNJ4
PSG7 JAG1
PSG7 USP11
POU4F1 YPEL1
POU4F1 CLEC11A
POU4F1 CCPG1
LEFTY1 SLC5A2
LEFTY1 TYR
ACR AQP7
ACR GPA33
ACR LY6E
ACR ZSCAN12
ACR SPN
ACR LOC201229
GRINA MAPK8IP1
IL10RA MAP3K14
IL10RA IQSEC1
IL10RA PTAFR
LLGL2 SCARB1
LLGL2 TCOF1
LLGL2 TLX2
LLGL2 DHRS1
HIST1H3E LGR5
HIST1H3E LLGL2
GIPR ZKSCAN3
GRM4 REL
GRM4 OTUB1
GRM4 RP1-21O18.1
GRM4 CACNB1
GRM4 CAMK2B
GRM4 MAPKAPK2
HTR2A CD40
DTX4 CDK5R1
TRAFD1 GTSE1
RPRD2 RBM8A
MXRA8 SLC5A2
MXRA8 TLX2
MXRA8 SLC12A4
MXRA8 PAX8
UBOX5 CHMP7
UBOX5 PTAFR
CD40 MEN1
CD40 SAP18
CD40 U2AF2
CD40 BCL3
CD40 USP11
RGS9 CADM4
RGS9 GJB5
SLC1A6 ZSCAN12
SLC1A6 HAUS5
NRG2 DOK1
NRG2 COPS6
NRG2 ADAM15
NRG2 DGCR11
NRG2 FAM189B
NRG2 E2F4
NRG2 WNT10B
MYBPC3 WDR62
MYBPC3 PRPH
MYBPC3 PSG7
LBP TUBGCP2
LBP CYP3A5
LBP MMP25
LBP GRM4
T GARNL4
T KCNJ4
PAX9 ITGA2B
PAX9 ACR
DAPK2 DHRS1
AATK C2orf55
AATK SLC6A2
AATK WWOX
AATK PAIP2B
AATK AGPS
AATK PXN
AATK MXRA8
AATK FAM189B
AATK TGOLN2
GRIK5 TERF2
GRIK5 SIM2
GRIK5 CEP135
GRIK5 OCEL1
GRIK5 PITPNM1
GRIK5 T
GRIK5 JAG1
FAM102A ACVR1B
RASGRP3 WNT7A
ARPC4 TFF3
ARPC4 HAUS5
TREX1 UBXN1
TREX1 IL10RA
TREX1 MVD
HTR7 NUDT3
HTR7 IKBKG
HTR7 MTHFR
HTR7 CNTN1
KRT2 SLMO1
IHH CYP3A5
MAGEA5 LSM4
EFNA3 LGR5
EFNA3 TUBGCP2
EFNA3 TUBB2B
EFNA3 WDR62
EFNA3 DNAH9
EFNA3 AANAT
KRTAP26-1 TERF2
KRTAP26-1 PRPH
FSCN2 CRX
FSCN2 BAIAP3
FSCN2 FGD1
FSCN2 NLE1
FSCN2 WNT7A
FSCN2 ANG
ABO LY6G6C
HTR4 ITGA2B
HTR4 GPA33
SLC30A3 IDS
SLC30A3 FZR1
SLC30A3 MSX1
CCL16 RAD51L3
MR1 TLX2
MR1 TUBB2B
MR1 RUNX2
MVD IQSEC1
MVD PTAFR
MVD ALOX5
MVD ANG
PTH UBXN1
KIFC3 TCOF1
KIFC3 EPOR
KIFC3 LY6E
KIFC3 MSC
KIFC3 LOC201229
GATA4 SEMA5A
MYST2 PPP1R10
MYST2 CCPG1
MYST2 CDX2
NDST1 ADAM15
PFKFB2 EML3
IGHG1 OCEL1
IGHG1 AANAT
IGHG1 JAG1
LOC100134331 SLC6A8
LOC100134331 COPS6
LOC100134331 GARNL4
LOC100134331 KCNJ4
LOC100134331 GRM4
IGSF9B CSF1
IGSF9B CDK5R1
IGSF9B SLC5A2
IGSF9B MYO9B
IGSF9B SIM2
IGSF9B CAMSAP1
IGSF9B OTUB1
IGSF9B HLA-DOB
IGSF9B VENTX
IGSF9B HPGD
IGSF9B INA
IGSF9B COBRA1
IGSF9B SLMO1
IGSF9B AQP5
IGSF9B SDC3
IGSF9B MSX1
TMPRSS6 GJB5
TMPRSS6 SLC12A4
TMPRSS6 ADAM15
TMPRSS6 AANAT
TMPRSS6 PAXIP1
TMPRSS6 IGHMBP2
TMPRSS6 E2F1
H6PD ORC1L
H6PD MFAP2
H6PD ODF1
RECQL5 TUBGCP2
RECQL5 TET3
RECQL5 ADAM15
COL19A1 MC2R
COL19A1 ADRBK1
COL19A1 MFAP2
COL19A1 CYP3A5
COL19A1 CD33
COL19A1 ADCYAP1
COL19A1 TGOLN2
COL19A1 PAX8
REM1 BAIAP3
REM1 FAM50A
REM1 IL10RA
REM1 CHMP7
HSP90AB1 MYST2
ZKSCAN3 IRF5
ZKSCAN3 SLC4A3
ZKSCAN3 ADCYAP1
ZKSCAN3 ACR
ZKSCAN3 U2AF2
ZKSCAN3 AP2A2
ZKSCAN3 TGOLN2
ZKSCAN3 SLC22A24
ZKSCAN3 RAGE
STXBP1 GPR161
STXBP1 ATP1B2
STXBP1 IKBKG
NSFL1C IAH1
PHKG2 CBARA1
FAM189B PRRC1
FAM189B TUBB2B
FAM189B FAM102A
FAM189B THRA
SPINT3 RP1-21O18.1
SPINT3 CLEC11A
SPINT3 HTR2A
SPINT3 XDH
SPINT3 TPMT
SPINT3 CDK2
ESR1 EPHB2
ADAM20 WDR62
MYCL1 NUDT3
MYCL1 FDXR
MYCL1 FZR1
TBX5 ACVR1B
TBX5 RBBP8
TBX5 WNT10B
SLMO1 TUBGCP2
SLMO1 ADAM15
SLMO1 DPT
SLMO1 HPGD
SLMO1 E2F4
SLMO1 THRA
XDH EPHB2
XDH ARID4B
XDH ADRBK1
XDH BCR
C1orf144 HLF
C1orf144 MVD
AXIN1 KATNB1
AXIN1 NLE1
AXIN1 PHKG2
PAXIP1 PCBP3
PAXIP1 DHRS1
PAXIP1 LGALS9
PAXIP1 GNL1
PAXIP1 PAX8
GALK1 ANG
JAG1 MYB
JAG1 PTPN9
JAG1 WNT10B
ALOX5 MLH1
IL18RAP WNT11
IL18RAP HIPK2
IL18RAP TROAP
IL18RAP HCG9
RAP1GAP MC2R
RAP1GAP GJB5
RAP1GAP MFAP2
RAP1GAP SPN
OR2B6 MTHFR
OR2B6 THRA
UGT2B15 ANKRD46
UGT2B15 KCTD17
UGT2B15 ITGA2B
UGT2B15 GPR161
UGT2B15 ALDOC
UGT2B15 SIM2
UGT2B15 SLC24A1
RHBDL1 SLC5A2
RHBDL1 RBM8A
RHBDL1 SLC2A1
RHBDL1 TLX2
RHBDL1 RAD51L3
RHBDL1 IL8RB
AGAP8 FZR1
AGAP8 TYR
AGAP8 WDR62
AGAP8 SPINT3
BZRPL1 LGR5
NTSR2 RAD51L3
NTSR2 SLC22A24
CCKAR PSD4
CCKAR NRG2
AQP5 DOK1
AQP5 EML3
AQP5 OCEL1
AQP5 RIMS2
AQP5 JAG1
AQP5 PAX8
MTHFR SLC6A8
MTHFR TCOF1
MTHFR ACVR1B
MTHFR ALAS2
MTHFR TOMM34
MTHFR TBX19
MTHFR LSM4
MTHFR IGHMBP2
MTHFR JAK3
MTHFR MYB
MTHFR LOC201229
AGFG2 NOC2L
LTK PRPF31
LTK TLX2
LTK ARPC4
LTK PAX8
AGPAT1 LGALS9
TPMT BCR
TROAP CADM4
SLC9A1 COBRA1
U2AF2 MC2R
PPP3CC E2F4
PPP3CC THRA
SLC6A9 SULT4A1
SLC6A9 SLC12A4
SLC6A9 GARNL4
SLC6A9 CD40
CCBP2 ADRBK1
CCBP2 RGS9
CEACAM3 RBM8A
CEACAM3 CPNE6
CEACAM3 TLX2
CEACAM3 B4GALT3
CEACAM3 MEF2C
CEACAM3 LLGL2
CEACAM3 FAM102A
CEACAM3 PFKFB2
CEACAM3 TMPRSS6
CEACAM3 ZKSCAN3
CEACAM3 KRT86
CEACAM3 MSX1
CEACAM3 E2F1
CEACAM3 MYB
ARHGAP6 CYP27A1
ARHGAP6 XPNPEP2
ARHGAP6 ATG2A
ARHGAP6 PHKG2
ARHGAP6 SERPIND1
OPN1SW SAMD14
UPK2 ATG2A
UPK2 TREX1
ZNF157 MC2R
ZNF157 SAP18
ZNF157 MFAP2
ZNF157 RIMS2
ZNF157 DGCR11
ZNF157 DNAH9
ZNF157 TMPRSS6
ZNF157 SLMO1
MAGEA1 APOBEC3C
MAGEA1 LOC201229
NRTN HAUS5
NRTN SLC9A1
TOP3B KIF22
TOP3B COL6A2
TOP3B MAP3K3
PNMT FAM153A
PNMT SCARB1
PNMT ALDOC
PNMT ACVR1B
PNMT EPAS1
PNMT RPS26
PNMT FAM189B
PNMT BCL3
PNMT USP11
PNMT THRA
KRT86 SLC2A1
KRT86 NFKB2
KRT86 CACNB1
KRT86 IKBKG
KRT86 ZKSCAN3
HCG9 NLE1
HCG9 COX10
GAD2 COPS6
FOSL1 AQP7
AP2A2 HDGF
AP2A2 BCR
COL6A2 GATA4
COL6A2 PHKG2
SDC3 C2orf55
SDC3 FEZ1
SDC3 MVK
NCKIPSD CARD10
NCKIPSD GTF2H3
NCKIPSD GJB5
NCKIPSD MVK
NCKIPSD FAM189B
DDX11 ZNF500
DDX11 IDS
DDX11 MAG
DDX11 DPT
DDX11 FAM189A2
DDX11 SLC9A1
DDX11 RELA
BTF3 SBNO2
BTF3 GCKR
BTF3 MAP3K3
IGHMBP2 COBRA1
IGHMBP2 SLC9A1
IGHMBP2 USP11
TGOLN2 TLX2
TGOLN2 RPRD2
FKBP15 NCDN
SLC22A24 HDGF
SLC22A24 FCGR2A
SLC22A24 RREB1
CNTN1 TOMM34
CNTN1 MAPKAPK2
DEFA3 EPOR
DEFA3 HAUS5
DEFA3 PAX8
SFTPD TERF2
SFTPD DHRS1
SFTPD FAM189A2
GPR35 TGFB1
GPR35 ZNF500
GPR35 FDXR
GPR35 PITPNM1
GPR35 LY6E
GPR35 ALAS2
GPR35 ELAVL2
GPR35 ATF6B
GPR35 EXOSC2
LOC26102 DUSP7
LOC26102 SCAPER
SLC18A3 NUDT3
SLC18A3 SLC2A1
SLC18A3 CYP3A5
SLC18A3 CD40
SLC18A3 SPINT3
SLC18A3 MLANA
PRH1 LGR5
GNAS ETS1
LOC91316 ZKSCAN3
KRT33A IGHG1
KRT33A AGAP8
LOC652147 PLCD1
LOC652147 GCKR
LOC652147 CRTC1
LOC652147 GDF5
LOC652147 RASGRP3
LOC652147 FSCN2
LOC652147 GPT
LOC652147 MLH1
RUNX1 SAP18
RUNX1 FZR1
RUNX1 KCNH2
RUNX1 HLA-DOB
RUNX1 ADRBK1
RUNX1 HTR7
RUNX1 STMN1
TCF7 TERF2
TCF7 LY6G6C
TRD@ OAS2
TRD@ POU4F1
FOXE1 CSF1
FOXE1 DPT
FOXE1 ZSCAN12
FOXE1 SDC3
WNT7A UBE2H
BCL3 ITGAD
BCL3 LOC201229
CDK2 STMN1
RB1 KLF1
RAGE LOC201229
MYB ITGAD
SLA HSF4
LOC201229 MSX1
BCR CDX2
THRA CDK5R1
IL8RB PAX8
IL8RB WNT10B
CDK5R1 MC2R
NOC2L MVD
UNC5B SCARB1
UNC5B WBSCR22
UNC5B PAIP2B
UNC5B TUBB2B
UNC5B ISLR
UNC5B CACNB1
UNC5B IL8RB
CRX KLF1
CARD10 EPOR
CARD10 KIF20B
CARD10 CDX2
IAH1 FGF2
FAM153A LGALS9
FAM153A KIFC3
EPHB2 UNC5B
EPHB2 SLC12A4
EPHB2 MFAP2
EPHB2 SLC22A24
ZNF264 MVD
ANKRD46 FAM189B
ANKRD46 JAG1
REL MAPKAPK2
CDK6 IL8RB
SAR1A DPT
SAR1A MEF2C
SAR1A MYST2
WNT11 GJA1
MAPK8IP1 E2F4
SAP18 CDH4
SCARB1 ADRBK1
SCARB1 BCR
SLC9A3R2 B4GALT3
SLC9A3R2 FCGR2A
SLC9A3R2 LY6E
SLC9A3R2 MAPKAPK2
BAIAP3 MVD
BAIAP3 KLF1
ZNF500 SULT4A1
ZNF500 SLC9A1
ZNF500 E2F4
ZNF500 PAX8
TERF2 PRPF31
TERF2 COPS6
TERF2 GTSE1
TERF2 MYST2
TERF2 THRA
TERF2 WNT10B
LGR5 EPHB2
LGR5 SLC5A2
LGR5 RPS26
LGR5 CDK2
KCTD17 MC2R
KCTD17 ARID4B
KCTD17 IKBKG
KCTD17 PPP3CC
SULT4A1 MAPK8IP1
SULT4A1 CCPG1
SULT4A1 ABL1
PRPF31 NUDT3
PRPF31 CDX2
PSG1 CDR2L
PSG1 ABCC8
PSG1 HTRA2
PSG1 RUNX2
PSG1 MEF2C
EML3 IL8RB
RBM8A RUNX2
ITGA2B DOK1
ITGA2B RBBP8
ITGA2B KIFC3
ITGA2B RAB11FIP5
ITGA2B CHST3
FLOT1 ALOX5
UBE3B PPP3CC
TCOF1 MC2R
TCOF1 CARD10
C2orf55 LSM4
C2orf55 PPP3CC
MYO9B STMN1
EIF5B CARD10
PTPRD ITGAD
PTPRD NUDT3
PTPRD SULT4A1
PTPRD LOC201229
PTPRD BCR
PTPRD THRA
SLC2A1 ITGAD
SLC2A1 PTPRD
SLC2A1 DHRS1
ARID4B RUNX2
ARID4B NFRKB
ARID4B LYPLA2
ARID4B GRB2
ARID4B U2AF2
SLC6A2 SLC5A2
NFKB2 KCTD17
NFKB2 UBE3B
NFKB2 IKBKG
NFKB2 SDC3
NFKB2 BCL3
YPEL1 UNC5B
YPEL1 ALDOC
YPEL1 FZR1
YPEL1 HTRA2
YPEL1 PRRC1
YPEL1 PAX8
FDXR SLC9A3R2
FDXR MEF2C
FDXR TOMM34
FDXR USP11
ACCN1 PAIP2B
GPR161 SAP18
GPR161 TLX2
GPR161 RUNX2
GPR161 MSX1
GPR161 E2F4
CPNE6 PSG1
CPNE6 MGAT1
CPNE6 MEF2C
CPNE6 FAM102A
CPNE6 PPP3CC
COPS6 C2orf55
COPS6 PTPRD
COPS6 FZR1
COPS6 EPOR
COPS6 FCGR2A
COPS6 BCL3
ALDOC MC2R
ALDOC MFAP2
WBSCR22 PAX8
GP2 MYST2
WWOX LGR5
WWOX RBM8A
WWOX COPS6
WWOX MGAT1
WWOX ATP1B2
TAP2 ABCB1
TUBGCP2 SLC5A2
GTSE1 SULT4A1
GTSE1 MYO9B
GTSE1 U2AF2
PCBP3 ABCC8
PCBP3 E2F1
PCBP3 CDH4
FZR1 MYO9B
FZR1 TUBGCP2
FZR1 MSX1
FZR1 LOC201229
HTRA2 KRT1
HTRA2 THRA
MGAT1 RPS26
MGAT1 CDK2
SIM2 SAP18
SIM2 TAZ
SIM2 TOMM34
SIM2 FAM102A
SIM2 BCL3
SIM2 CDX2
CAMSAP1 FDXR
CAMSAP1 LGALS9
CAMSAP1 INA
EVPL STX11
AQP7 TUBGCP2
AQP7 HTRA2
PRRC1 MRPS12
PRRC1 MYB
TLX2 NUDT3
TLX2 U2AF2
IDS THRA
B4GALT3 DOK1
TUBB2B HPGD
TUBB2B WNT10B
OAS2 ARID4B
OAS2 PITPNM1
OAS2 IKBKG
OAS2 CD40
OAS2 DEFA3
OAS2 MAPKAPK2
AGPS EPHB2
AGPS PRPF31
AGPS MFAP2
ACAN EVPL
ACAN PTH
ACVR1B PCBP3
ACVR1B PAX8
RUNX2 LSM4
RUNX2 CDX2
ZBED1 SLC5A2
DHRS1 CDK5R1
DHRS1 IDS
DHRS1 PCDH9
DHRS1 ZBED1
SPC25 MC2R
SPC25 RPL11
TYR MEF2C
TYR LSM4
TYR BCL3
GJB5 NUDT3
GJB5 FAM189B
GJB5 KIAA0323
USP19 CARD10
USP19 REL
KCNH2 PSG1
CEP135 ZNF500
CEP135 COPS6
CEP135 EPOR
CEP135 PRRC1
CEP135 MFAP2
HDGF ITGAD
HDGF PRRC1
CD34 PCBP3
OTUB1 LGALS9
PXN MSX1
SLC12A4 HDGF
SLC12A4 ISLR
SLC12A4 TPMT
FAM50A NLE1
KIAA0284 FLOT1
KIAA0284 PLCD1
KIAA0284 WNT7A
HLA-DOB SAP18
HLA-DOB C2orf55
HLA-DOB EPOR
HLA-DOB SIM2
HLA-DOB PRRC1
HLA-DOB ACVR1B
HLA-DOB TYR
HLA-DOB ZNF592
HLA-DOB DEFA3
ORC1L SIM2
ORC1L CNTN1
TET3 PSG1
TET3 MFAP2
TET3 APOBEC3C
TET3 THRA
MAG LGALS9
SLC24A1 GPR161
SLC24A1 DHRS1
SLC24A1 MFAP2
SLC24A1 LGALS9
SLC24A1 ZNF592
SLC24A1 HAUS5
SLC24A1 KIFC3
OCEL1 UNC5B
OCEL1 SIT1
OCEL1 ORC1L
OCEL1 GIGYF2
OCEL1 CACNB1
OCEL1 LSM4
OCEL1 ABL1
CD22 SAP18
CD22 GTSE1
CD22 MEF2C
CD22 ZNF592
CD22 DTX4
CD22 IGHMBP2
CD22 CCPG1
CD22 E2F4
CD22 MYB
ELAVL3 FAM153A
ELAVL3 SAR1A
ELAVL3 ZNF500
ELAVL3 C2orf55
ELAVL3 CD22
ELAVL3 ZNF592
ELAVL3 IKBKG
ELAVL3 SCYL3
ELAVL3 MSX1
CAPN5 MVD
CAPN5 AXIN1
ADRBK1 IRF5
ADRBK1 BMI1
MFAP2 PAIP2B
MFAP2 MAPKAPK2
MFAP2 LOC201229
OGG1 WBSCR22
LIPE FGF2
LIPE MMP19
LIPE CEL
NCDN RBM8A
NCDN FZR1
NCDN PAIP2B
NCDN DHRS1
NCDN ABL1
PITPNM1 IDS
PITPNM1 TUBB2B
PITPNM1 ISLR
PITPNM1 HPGD
PITPNM1 PPP3CC
ADAM15 WBSCR22
EPAS1 UBE3B
EPAS1 LGALS9
EPAS1 KIFC3
EPAS1 BCL3
EPAS1 WNT10B
CYP3A5 ADRBK1
CYP3A5 ZNF592
FGD1 TREX1
RIMS2 PRRC1
RIMS2 PAX8
GIGYF2 MFAP2
GIGYF2 PPP3CC
GIGYF2 MYB
LGALS9 MEN1
LGALS9 CADM4
LGALS9 ACVR1B
LGALS9 RUNX2
DPT C2orf55
DPT EPOR
PLEC1 IAH1
PIK3R3 IRF5
APOBEC3C SCARB1
APOBEC3C TCOF1
APOBEC3C DHCR7
APOBEC3C M6PR
APOBEC3C CDK2
NLE1 CRX
NLE1 IAH1
NLE1 MAP3K3
GNL1 PRPF31
GNL1 PTPRD
GNL1 CADM4
GNL1 GUCA1A
TFF3 PITPNM1
TFF3 LYPLA2
TFF3 TPMT
TFF3 USP11
TFF3 THRA
GPA33 SEMA4D
HIPK2 IAH1
ARHGAP26 FGD1
C19orf29 IRF5
ZNF783 PSG1
RAD51L3 NUDT3
RAD51L3 APOBEC3C
RAD51L3 SLC9A1
RAD51L3 IGHMBP2
RAD51L3 E2F4
RAD51L3 USP11
VENTX LGALS9
MEF2C ADRBK1
MEF2C USP11
MEF2C WNT10B
FCGR2A KRT1
FCGR2A CDK6
FCGR2A ACVR1B
FCGR2A ZBED1
FCGR2A U2AF2
PLCD1 MVD
PLCD1 ETS1
ZNF592 KRT1
ZNF592 SCARB1
ZNF592 RREB1
ZNF592 LOC201229
GARNL4 CDK5R1
GARNL4 MTX1
GARNL4 OCEL1
GARNL4 PITPNM1
GARNL4 PPP3CC
GARNL4 SDC3
GARNL4 IGF2
GARNL4 MYB
FNTB MXRA8
WDR62 CDK5R1
WDR62 REL
WDR62 AGPS
WDR62 GNL1
WDR62 GPA33
WDR62 SLC4A3
WDR62 RPS26
WDR62 SMYD5
WDR62 LLGL2
WDR62 KIAA0323
WDR62 LSM4
WDR62 RAGE
TPPP PLCD1
NTNG1 PSG1
NTNG1 MFAP2
NTNG1 RAD51L3
POU2F2 MC2R
POU2F2 UNC5B
POU2F2 CPNE6
POU2F2 ADAM15
POU2F2 PPP3CC
POU2F2 PAX8
RPS26 SAP18
UBXN1 GALK1
HPGD TCOF1
HPGD LGALS9
PAFAH1B1 MTX1
ALAS2 CDK6
SEMA4D TFF3
SEMA4D JAG1
SEMA4D ABL1
TAZ NUP214
ATP1B2 REL
ATP1B2 DHCR7
ATP1B2 TOMM34
COX10 SCAPER
INA SAP18
INA FZR1
CYP11A1 ARID4B
SAMD14 PLEC1
SAMD14 HIPK2
SAMD14 SMG6
SAMD14 POLG
RP1-21O18.1 SULT4A1
RP1-21O18.1 HLA-DOB
RP1-21O18.1 OCEL1
CLEC11A ARID4B
CLEC11A FDXR
CLEC11A RP1-21O18.1
CLEC11A TPMT
ATG2A ARHGAP26
ATG2A SEC16A
TGFBRAP1 ATG2A
TGFBRAP1 SMG6
ZSCAN12 EPHB2
ZSCAN12 NUDT3
ZSCAN12 CDX2
GCKR UBXN1
TOMM34 CSF1
TOMM34 PRPF31
TOMM34 MAPKAPK2
UBE2H KLF1
LYPLA2 MEN1
LYPLA2 DPT
MVK SULT4A1
MVK RBM8A
HAUS5 MAPK8IP1
HAUS5 HPGD
HAUS5 AP2A2
HAUS5 CCPG1
HAUS5 STMN1
HAUS5 BMI1
CD33 LGR5
CD33 FDXR
CD33 DHRS1
CD33 MXRA8
CD33 TGOLN2
SPN PSG1
SPN ARSE
SPN MGAT1
SPN CYP3A5
SPN WDR62
GPR143 NFATC2IP
GPR143 AXIN1
GPR143 GALK1
GPR143 TROAP
ADCYAP1 COPS6
ADCYAP1 ELAVL3
CRYBA4 CDK6
CRYBA4 ARID4B
CRYBA4 TYR
CRYBA4 KIAA0323
CRYBA4 BCL3
CRYBA4 BCR
TBX19 MC2R
TBX19 LGR5
TBX19 OAS2
TBX19 ADRBK1
TBX19 TFF3
CACNB1 ADAM15
CACNB1 U2AF2
CACNB1 E2F4
DNAH9 TGFB1
DNAH9 SLC6A2
DNAH9 YPEL1
DNAH9 HLA-DOB
DNAH9 TET3
DNAH9 WDR62
ODF1 ORC1L
ODF1 GNL1
ODF1 STXBP1
ODF1 STMN1
GDF5 ARHGAP26
GDF5 REM1
SBNO2 ARID4B
SBNO2 MFAP2
SBNO2 JAG1
SBNO2 BCR
LY9 GPA33
LY9 DNAH9
AANAT ZNF500
AANAT HLA-DOB
AANAT SEMA3F
AANAT MR1
AANAT MSX1
AANAT STMN1
AANAT USP11
AANAT PAX8
FUT7 PSG1
FUT7 ZNF592
INSL3 BAP1
INSL3 GSTA2
PRPH MC2R
PRPH ANKRD46
PRPH EML3
PRPH ALDOC
PRPH WBSCR22
PRPH HTRA2
PRPH TUBB2B
PRPH DHCR7
PRPH MFAP2
PRPH CHST3
PRPH MSX1
PRPH RELA
PRPH PAX8
PRPH WNT10B
KCNJ4 RBM8A
KCNJ4 MYO9B
KCNJ4 PTPRD
KCNJ4 LOC201229
ADH1C FGD1
SPRR2C CDK5R1
LY6G6C HTRA2
LY6G6C NCDN
LY6G6C EPAS1
LY6G6C HPGD
LY6G6C AP2A2
IKBKG MYO9B
IKBKG DHRS1
IKBKG MFAP2
IKBKG DPT
MSC ARID4B
MSC MFAP2
PSG7 SAP18
PSG7 EPOR
PSG7 GIGYF2
PSG7 GARNL4
PSG7 CLEC11A
PSG7 TBX19
PSG7 LSM4
PSG7 MAPKAPK2
PSG7 LOC201229
POU4F1 UBE3B
POU4F1 MGAT1
POU4F1 ISLR
POU4F1 EPAS1
POU4F1 ALAS2
POU4F1 SPN
POU4F1 TGOLN2
POU4F1 STMN1
LEFTY1 GNL1
MMP25 POU4F1
ACR DOK1
ACR CD34
ACR RIMS2
ACR HPGD
ACR MVK
ACR ARPC4
ACR IGHMBP2
ACR SLC22A24
IL10RA CADM4
IL10RA C14orf1
IL10RA SBNO2
IL10RA GJA1
LLGL2 SAP18
LLGL2 GTSE1
LLGL2 TUBB2B
LLGL2 DPT
LLGL2 SEMA4D
LLGL2 LOC201229
CRCP ZNF592
CRCP TRAFD1
GIPR CSF1
GIPR PCBP3
GIPR CYP3A5
GIPR TRIM58
GIPR ODF1
GRM4 IRF5
GRM4 CADM4
GRM4 DGCR11
GRM4 TRIM15
GRM4 KIAA0323
GRM4 SLC22A24
GRM4 ETV3
GRM4 GUCA1A
CROCC FLOT1
CROCC IL10RA
TRAFD1 DOK1
RBBP8 HTRA2
RBBP8 PITPNM1
RBBP8 LGALS9
MXRA8 CARD10
MXRA8 PSG1
COBRA1 PCBP3
UBOX5 PTH
CD40 SLC5A2
CD40 SCARB1
CD40 KIAA0323
RGS9 TUBGCP2
RGS9 PAIP2B
RGS9 SEMA4D
RGS9 CNTN1
RGS9 BCR
ZNF167 TUBB2B
SLC1A6 PSG1
SLC1A6 OCEL1
SLC1A6 NCDN
SLC1A6 GRM4
NRG2 UNC5B
NRG2 ARID4B
NRG2 SEMA4D
NRG2 ZSCAN12
NRG2 MYST2
NRG2 CNTN1
MYBPC3 GTSE1
MYBPC3 B4GALT3
MYBPC3 RAD51L3
MYBPC3 KCNJ4
MYBPC3 AP2A2
MYBPC3 USP11
MYBPC3 WNT10B
SLC28A1 CSNK1G2
LBP CARD10
LBP ELAVL3
LBP APOBEC3C
LBP CD33
LBP KCNJ4
LBP PSG7
LBP IL8RB
T RAD51L3
PAX9 CDK6
PAX9 PSG1
AATK ARID4B
AATK FZR1
AATK SLC4A3
AATK PSG7
AATK PPP3CC
AATK SLC22A24
AATK E2F4
GRIK5 MAPK8IP1
GRIK5 GPR161
GRIK5 TLX2
GRIK5 TYR
GRIK5 PXN
GRIK5 MSC
GRIK5 CD40
GRIK5 IGHMBP2
GRIK5 STMN1
GRIK5 MYB
GRIK5 THRA
IQSEC1 GALK1
FAM102A SKI
FAM102A PTPRD
FAM102A TOMM34
FAM102A USP11
FAM102A IL8RB
SCYL3 LGALS9
SCYL3 LSM4
RASGRP3 SCAPER
RASGRP3 CRTC1
RASGRP3 MPDU1
RASGRP3 ABCB1
SMARCD2 SLC12A4
ARPC4 MVK
ARPC4 IKBKG
TREX1 CRX
TREX1 CRTC1
HTR7 LGR5
HTR7 ADAM15
HTR7 PAX9
HTR7 SLC9A1
HTR7 BCR
KRT2 WDR62
IHH COPS6
MAGEA9 CDK6
MAGEA5 RGS9
EFNA3 ITGA2B
EFNA3 ACCN1
EFNA3 NCDN
EFNA3 LBP
EFNA3 AQP5
EFNA3 DEFA3
KRTAP26-1 CD22
KRTAP26-1 BCR
LOC145678 CSF1
LOC145678 FCGR2A
FSCN2 FLOT1
FSCN2 PLEC1
FSCN2 SEC16A
HTR4 POL3S
SLC30A3 UNC5B
SLC30A3 FCGR2A
SLC30A3 ACR
SLC30A3 RAGE
CCL16 PAXIP1
GPT ETS1
MR1 SULT4A1
KIFC3 ARID4B
KIFC3 ATP1B2
KIFC3 PAX8
IQSEC3 LIPE
MYST2 KRT1
MYST2 IRF5
MYST2 MYO9B
MYST2 CACNB1
MYST2 KIAA0999
MYST2 MSX1
PFKFB2 CPNE6
PFKFB2 TLX2
PFKFB2 SPC25
PFKFB2 TBX19
PFKFB2 LTK
PFKFB2 BCL3
IGHG1 SIM2
LOC100134331 SCARB1
LOC100134331 AQP7
LOC100134331 CEP135
LOC100134331 CD34
LOC100134331 HPGD
LOC100134331 MVK
LOC100134331 HTR7
LOC100134331 KRTAP26-1
LOC100134331 MAPKAPK2
IGSF9B DOK1
IGSF9B ZNF500
IGSF9B HDGF
IGSF9B SLC24A1
IGSF9B RPS26
IGSF9B FUT7
IGSF9B LLGL2
IGSF9B MR1
IGSF9B IGHMBP2
IGSF9B CDX2
IGSF9B CDH4
IGSF9B MYB
IGSF9B IL8RB
IGSF9B WNT10B
TMPRSS6 SCARB1
TMPRSS6 LGR5
TMPRSS6 SULT4A1
TMPRSS6 FZR1
TMPRSS6 MYST2
TMPRSS6 IGSF9B
TMPRSS6 CYP2A6
H6PD CSF1
H6PD ADRBK1
H6PD ZNF592
H6PD PRPH
H6PD LLGL2
H6PD GRM4
H6PD FAM102A
H6PD ARPC4
H6PD EFNA3
RECQL5 MC2R
RECQL5 YPEL1
RECQL5 SVEP1
RECQL5 HLA-DOB
RECQL5 PRPH
RECQL5 AATK
RECQL5 IGSF9B
RECQL5 SLC9A1
RECQL5 MAPKAPK2
COL19A1 CARD10
COL19A1 MGAT1
COL19A1 BCR
REM1 LIPE
REM1 KIF22
HSP90AB1 HAUS5
HSP90AB1 PPP3CC
ZKSCAN3 TYR
ZKSCAN3 CD34
ZKSCAN3 PPP1R10
ZKSCAN3 CD33
ZKSCAN3 MXRA8
ZKSCAN3 GRIK5
ZKSCAN3 MYB
STXBP1 KCTD17
STXBP1 OCEL1
STXBP1 ZSCAN12
STXBP1 GRIK5
GRB2 SULT4A1
SMG6 SCAPER
PHKG2 RB1
FAM189B MSX1
SULT4A1 DHRS1
SPINT3 CSF1
SPINT3 TCOF1
SPINT3 TUBB2B
SPINT3 C19orf29
SPINT3 FCGR2A
SPINT3 TAZ
SPINT3 TRIM15
SPINT3 IKBKG
SPINT3 LOC100134331
SPINT3 BCL3
SPINT3 ABL1
ESR1 CD22
MYCL1 KCNJ4
MYEF2 GTSE1
MYEF2 INA
SLMO1 UNC5B
SLMO1 PTPRD
SLMO1 GPR161
SLMO1 PITPNM1
SLMO1 LGALS9
SLMO1 PSG7
SLMO1 SLC22A24
GRIP2 ZSCAN12
XDH TYR
XDH C19orf29
XDH PSG7
XDH POU4F1
XDH HSP90AB1
AXIN1 CADM4
AXIN1 PLEC1
GALK1 UBE2H
GALK1 MGAT3
JAG1 CSF1
JAG1 DOK1
RAP1GAP SAR1A
RAP1GAP SULT4A1
RAP1GAP PTPRD
RAP1GAP MVK
RAP1GAP ADCYAP1
RAP1GAP POU4F1
RAP1GAP SLC1A6
RAP1GAP IGSF9B
RAP1GAP E2F4
OR2B6 PRPF31
OR2B6 ATP1B2
OR2B6 KRT86
HCRTR1 NSFL1C
UGT2B15 SEMA7A
UGT2B15 B4GALT3
UGT2B15 TFF3
UGT2B15 RAD51L3
UGT2B15 RPS26
UGT2B15 ALAS2
UGT2B15 ZSCAN12
UGT2B15 MVK
UGT2B15 MSC
UGT2B15 GRIK5
UGT2B15 SLC22A24
RHBDL1 CPNE6
RHBDL1 PAX9
RHBDL1 PFKFB2
RHBDL1 TGOLN2
RHBDL1 E2F1
AGAP8 CDK5R1
AGAP8 MGAT1
AGAP8 SIM2
AGAP8 DHRS1
AGAP8 GJB5
AGAP8 APOBEC3C
AGAP8 SLMO1
AGAP8 KIAA0323
BZRPL1 CSF1
BZRPL1 CARD10
BZRPL1 COPS6
BZRPL1 TLX2
BZRPL1 ZSCAN12
BZRPL1 CRYBA4
BZRPL1 TPMT
NTSR2 ARID4B
NTSR2 FZR1
NTSR2 ADAM15
NTSR2 ATP1B2
NTSR2 INA
NTSR2 IKBKG
NTSR2 THRA
CCKAR OCEL1
CCKAR LOC100134331
ZMYND10 CRTC1
ZMYND10 MGAT3
ZMYND10 AGFG2
SLC9A3 PLCD1
FAM189A2 SCARB1
FAM189A2 IL8RB
ATP6V1B1 CDX2
AQP5 ANKRD46
AQP5 GP2
AQP5 EPAS1
AQP5 MVK
AQP5 MSC
AQP5 AP2A2
MTHFR SSTR5
MTHFR SLC9A3R2
MTHFR KCTD17
MTHFR SERBP1
MTHFR LAIR1
MTHFR JAG1
AGFG2 NFIX
AGFG2 TREX1
LTK UBE3B
LTK HLA-DOB
LTK ADRBK1
LTK ATP1B2
LTK MVK
LTK ACR
LTK BCR
GOLGA1 LSM4
TROAP MAP3K14
TROAP RASGRP3
SLC9A1 SCARB1
SLC9A1 INA
SLC9A1 KIFC1
SLC9A1 MAPKAPK2
NUP188 NCDN
KIAA0323 MC2R
KIAA0323 IL8RB
LSM4 JAG1
LSM4 ABL1
SLC6A9 LGALS9
SLC6A9 SBNO2
SLC6A9 MSC
SLC6A9 SCYL3
SLC6A9 TGOLN2
CCBP2 RBM8A
CCBP2 SPINT3
CCBP2 PAX8
CEACAM3 MEN1
CEACAM3 PITPNM1
CEACAM3 TOMM34
CEACAM3 MVK
CEACAM3 SPN
CEACAM3 CACNB1
CEACAM3 MSC
CEACAM3 SDC3
CEACAM3 USP11
ARHGAP6 SLC28A1
OPN1SW PLCD1
OPN1SW AXIN1
UPK2 RASGRP3
UPK2 AXIN1
ZNF157 CDK5R1
ZNF157 UNC5B
ZNF157 NUDT3
ZNF157 MVK
ZNF157 SPN
ZNF157 TRIM58
ZNF157 FUT7
ZNF157 T
ZNF157 SULT4A1
ZNF157 KRT86
ZNF157 IGHMBP2
MAGEA1 GARNL4
MAGEA1 CYP11A1
MAGEA1 MTHFR
TOP3B XPNPEP2
TOP3B NLE1
TOP3B RASGRP3
TOP3B MLH1
PNMT ARID4B
PNMT TLX2
PNMT ADAM15
PNMT ALAS2
PNMT ZSCAN12
PNMT SDC3
PNMT STMN1
KRT86 YPEL1
KRT86 B4GALT3
KRT86 CD22
KRT86 ADRBK1
KRT86 NCDN
KRT86 FCGR2A
KRT86 ALAS2
KRT86 GRM4
KRT86 MYEF2
HCG9 KIAA0284
GAD2 PCBP3
RBCK1 FLOT1
COL6A2 FLOT1
COL6A2 CHMP7
CHST3 GTSE1
SDC3 SLC5A2
SDC3 ISLR
SDC3 MYB
SDC3 WNT10B
NCKIPSD UBE3B
NCKIPSD GP2
NCKIPSD AGPS
NCKIPSD PITPNM1
NCKIPSD RIMS2
NCKIPSD SMYD5
NCKIPSD KCNJ4
NCKIPSD COBRA1
NCKIPSD KIFC3
NCKIPSD NTSR2
NCKIPSD PNMT
CRYBB3 WNT7A
DDX11 EML3
DDX11 OAS2
DDX11 LY6E
DDX11 POU4F1
DDX11 HTR7
DDX11 CEACAM3
DDX11 USP11
BTF3 TNFRSF25
MLANA SULT4A1
IGHMBP2 WBSCR22
IGHMBP2 NCDN
IGHMBP2 HAUS5
TGOLN2 MGAT1
TGOLN2 FEZ1
SLC22A24 SAP18
SLC22A24 PTPRD
SLC22A24 SLC2A1
SLC22A24 ARID4B
SLC22A24 TUBGCP2
SLC22A24 FAM102A
CNTN1 NUDT3
CNTN1 RUNX2
CNTN1 ISLR
CNTN1 TGOLN2
CNTN1 E2F4
CNTN1 ABL1
DEFA3 WBSCR22
SFTPD MYEF2
PCDH1 FLOT1
PCDH1 REM1
GPR35 PAX9
LOC26102 FLOT1
LOC26102 GCKR
LOC26102 KIF22
LOC26102 MAP2K4
SLC18A3 SAP18
SLC18A3 RBM8A
SLC18A3 GNL1
SLC18A3 TFF3
SLC18A3 FEZ1
SLC18A3 ZKSCAN3
PRH1 PCBP3
PRH1 ODF1
ELN AQP5
LOC91316 FCGR2A
KRT33A CRYBA4
LOC652147 FGF2
LOC652147 XPNPEP2
LOC652147 ACAN
LOC652147 GALK1
SLC1A7 OPN1SW
RUNX1 ITGA2B
RUNX1 GPR161
RUNX1 COPS6
RUNX1 MFAP2
RUNX1 SLC22A24
RUNX1 USP11
TCF7 NFKB2
TCF7 EPOR
TRD@ MC2R
TRD@ GTSE1
TRD@ INA
TRD@ LBP
UTF1 PCDHA3
FOXE1 ZMYND10
FOXE1 CARD10
FOXE1 SULT4A1
FOXE1 ARID4B
FOXE1 POU4F1
FOXE1 SPINT3
FOXE1 SLMO1
FOXE1 PAX8
MLH1 ETS1
WNT7A MGAT3
CDK2 MSX1
E2F4 ABL1
ETS1 HLF
ETS1 MAP3K3
MAPKAPK2 LOC201229
UNC5B ITGAD
UNC5B PXN
UNC5B SMYD5
UNC5B CD40
UNC5B JAG1
UNC5B SLC25A11
CRX KIF22
CRX MAP3K3
CARD10 IRF5
IAH1 MSX1
FAM153A MC2R
FAM153A SLC12A4
EPHB2 SDC3
ZNF264 POLG
ANKRD46 SAP18
ANKRD46 PSG1
ANKRD46 GTSE1
NUDT3 LOC201229
REL CSF1
CDK6 E2F4
CDK6 BCR
CDK6 WNT10B
ATP11A MGAT3
SAR1A TGOLN2
TGFB1 ACVR1B
TGFB1 ZNF592
WNT11 ZNF264
WNT11 PTH
SLC5A2 ITGAD
SLC5A2 CCPG1
MAPK8IP1 BCR
SAP18 PPP3CC
SAP18 USP11
SCARB1 USP11
SLC9A3R2 HTRA2
SLC9A3R2 LGALS9
BAIAP3 MMP19
BAIAP3 CHMP7
ZNF500 ARID4B
ZNF500 HAUS5
TERF2 POL3S
TERF2 APOBEC3C
TERF2 ALAS2
TERF2 PPP3CC
TERF2 IL8RB
LGR5 SKI
LGR5 SAP18
LGR5 PITPNM1
LGR5 AGPAT1
LGR5 TPMT
KCTD17 UNC5B
KCTD17 NUDT3
KCTD17 PSG1
KCTD17 PXN
KCTD17 NCDN
KCTD17 LOC201229
SULT4A1 PPP3CC
PSG1 UBE3B
PSG1 PCDH9
PSG1 RPS26
PSG1 IL8RB
EML3 IRF5
EML3 NUDT3
EML3 SULT4A1
EML3 CDX2
RBM8A PSG1
RBM8A DPT
NUP214 EIF2AK2
SIT1 MYST2
ITGA2B ZNF500
ITGA2B GTSE1
ITGA2B PCBP3
ITGA2B ACVR1B
FLOT1 WNT7A
C2orf55 DOK1
PTPRD CARD10
PTPRD ABCC8
PTPRD TCOF1
SLC2A1 CARD10
SLC2A1 RBM8A
SLC2A1 MYO9B
SLC2A1 GTSE1
SLC2A1 E2F4
ARID4B RPS26
SLC6A2 KCTD17
SLC6A2 ITGA2B
SLC6A2 SLC2A1
SLC6A2 MSC
SLC6A2 PPP3CC
SLC6A2 JAK3
ARSE PCBP3
NFKB2 EPHB2
NFKB2 ADAM15
NFKB2 HPGD
NFKB2 CACNB1
NFKB2 MXRA8
NFKB2 MLANA
NFKB2 SLC22A24
NFKB2 USP11
NFKB2 THRA
YPEL1 HAUS5
FDXR EPOR
FDXR PCDH9
FDXR PITPNM1
FDXR SLC22A24
ACCN1 UNC5B
ACCN1 HAUS5
ACCN1 FAM102A
ACCN1 MYST2
ACCN1 BCR
GPR161 TFF3
GPR161 FCGR2A
GPR161 TAZ
GPR161 E2F1
GPR161 LOC201229
CPNE6 EPHB2
CPNE6 REL
CPNE6 FDXR
CPNE6 NCDN
CPNE6 IKBKG
CPNE6 JAG1
HLF UBE2H
COPS6 CDX2
COPS6 THRA
ALDOC SAP18
ALDOC TLX2
ALDOC USP11
WBSCR22 DOK1
XPNPEP2 SBNO2
GP2 PCBP3
GP2 LGALS9
GP2 ZNF592
WWOX MC2R
WWOX CARD10
WWOX SCARB1
WWOX RUNX2
WWOX BCR
TUBGCP2 PRPF31
TUBGCP2 U2AF2
TUBGCP2 E2F4
FZR1 STMN1
FZR1 GUCA1A
MGAT1 REL
TNP1 ATP1B2
SIM2 DOK1
SIM2 EPHB2
SIM2 SCARB1
SIM2 TFF3
SIM2 CACNB1
SIM2 PPP3CC
SIM2 SDC3
SIM2 STMN1
CAMSAP1 TCOF1
CAMSAP1 DHRS1
CAMSAP1 HPGD
CAMSAP1 LYPLA2
CAMSAP1 STMN1
AQP7 THRA
ZBTB7A IL8RB
PAIP2B PPP3CC
PAIP2B PAX8
PCDH9 PCBP3
PRRC1 HSF4
PRRC1 PPP3CC
TLX2 TCOF1
TLX2 PPP3CC
TLX2 USP11
TUBB2B SCARB1
TUBB2B GTSE1
TUBB2B TLX2
TUBB2B THRA
KLHL25 FGF2
OAS2 PAIP2B
OAS2 CNTN1
OAS2 CDC2L5
OAS2 USP11
AGPS CPNE6
AGPS DHRS1
AGPS MEF2C
AGPS NDST1
ACAN UBOX5
ACAN AXIN1
ACVR1B MAPKAPK2
ZBED1 PPP3CC
NFRKB PCBP3
DHRS1 STMN1
DHRS1 CDX2
PPP2R5D GIGYF2
PPP2R5D LSM4
SPC25 PCBP3
SPC25 NCDN
TYR PAIP2B
TYR MFAP2
GJB5 CDK6
GJB5 SULT4A1
GJB5 PAIP2B
GJB5 TYR
GJB5 ADAM15
GJB5 BMI1
GJB5 RAGE
GJB5 MAPKAPK2
USP19 APOBEC3C
HDGF RAGE
OTUB1 UBE3B
OTUB1 USP11
PPP1R10 PIM1
ISLR FCGR2A
SLC12A4 NUDT3
SLC12A4 MAPKAPK2
KIAA0284 SCAPER
HLA-DOB MGAT1
HLA-DOB TLX2
HLA-DOB FCGR2A
HLA-DOB HPGD
HLA-DOB TOMM34
HLA-DOB LLGL2
HLA-DOB BCL3
HLA-DOB MAPKAPK2
ORC1L COPS6
ORC1L APOBEC3C
TET3 EPOR
TET3 LGALS9
TET3 DPT
TET3 SEMA4D
TET3 SLC9A1
MAG DOK1
MAG HAUS5
SLC24A1 UNC5B
SLC24A1 SCARB1
SLC24A1 TERF2
SLC24A1 PSG1
SLC24A1 FDXR
SLC24A1 GTSE1
SLC24A1 EPOR
SLC24A1 CNTN1
SLC24A1 MSX1
OCEL1 FAM153A
OCEL1 REL
OCEL1 PSD4
OCEL1 SULT4A1
OCEL1 PITPNM1
OCEL1 RAGE
OCEL1 MYB
OCEL1 IL8RB
CD22 CDK5R1
CD22 PAXIP1
ELAVL3 SLC2A1
ELAVL3 SLC6A2
ELAVL3 TYR
ELAVL3 CD34
ELAVL3 GRB2
ELAVL3 SLC22A24
ELAVL3 CDK2
ELAVL3 CDX2
CAPN5 IL10RA
ADRBK1 CADM4
ADRBK1 MSX1
MFAP2 TUBGCP2
MFAP2 ACVR1B
MFAP2 KIAA0323
MFAP2 BMI1
NCDN REL
NCDN SULT4A1
NCDN MGAT1
NCDN JAG1
NCDN PPP3CC
PITPNM1 SLC5A2
PITPNM1 MYO9B
PITPNM1 COPS6
PITPNM1 LOC201229
ADAM15 MGAT1
ADAM15 PXDN
ADAM15 RPS26
EPAS1 TET3
EPAS1 PITPNM1
EPAS1 SLC9A1
CYP3A5 ZNF500
CYP3A5 FAM189B
CYP3A5 CHST3
CYP3A5 LOC201229
RPL3L KLF1
FGD1 NOC2L
FGD1 UBXN1
DEPDC5 SBNO2
DEPDC5 MVD
RIMS2 SAP18
RIMS2 GNL1
RIMS2 DTX4
GIGYF2 MC2R
GIGYF2 HDGF
GIGYF2 BCR
DPT RUNX2
DPT BMI1
DPT CDX2
DPT THRA
PTGS1 RAGE
APOBEC3C PAIP2B
APOBEC3C CD34
APOBEC3C KIAA0323
APOBEC3C AP2A2
APOBEC3C STMN1
NLE1 ALOX5
GNL1 LOC201229
TFF3 CSF1
TFF3 SLC5A2
TFF3 DHRS1
TFF3 DPT
TFF3 GNL1
TFF3 JAG1
TFF3 CDX2
GPA33 ITGAD
GPA33 EPOR
GPA33 ATP1B2
GPA33 SMYD5
GPA33 STAT2
ARHGAP26 RASGRP3
ZNF783 MAPK8IP1
ZNF783 CD22
ZNF783 PAXIP1
RAD51L3 ITGA2B
RAD51L3 TCOF1
RAD51L3 COPS6
RAD51L3 EPOR
RAD51L3 SLC12A4
RAD51L3 ELAVL3
RAD51L3 IKBKG
RAD51L3 FAM102A
RAD51L3 CNTN1
VENTX PSG1
VENTX RIMS2
SMPDL3B MFAP2
SMPDL3B MYST2
FEZ1 SULT4A1
MEF2C MFAP2
FCGR2A IRF5
FCGR2A BCR
PLCD1 KATNB1
ZNF592 PAIP2B
ZNF592 TFF3
GARNL4 PTPRD
GARNL4 GPR161
GARNL4 ALDOC
GARNL4 FZR1
GARNL4 RUNX2
GARNL4 CEP135
GARNL4 MVK
GARNL4 DTX4
GARNL4 BCL3
DDN MAP3K14
SLC4A3 SLC2A1
SLC4A3 CPNE6
SLC4A3 MGAT1
SLC4A3 HLA-DOB
SLC4A3 HAUS5
FNTB ARID4B
WDR62 EPHB2
WDR62 SAR1A
WDR62 SIM2
WDR62 PAIP2B
WDR62 ZBED1
WDR62 HPGD
WDR62 ARPC4
LAIR1 HAUS5
NTNG1 MYST2
POU2F2 MYO9B
POU2F2 ARID4B
POU2F2 SIM2
POU2F2 ADRBK1
POU2F2 GNL1
POU2F2 TFF3
POU2F2 LSM4
RPS26 UBE3B
RPS26 MSX1
RPS26 PAX8
UBXN1 C19orf50
SEMA4D IRF5
SEMA4D SLC5A2
SEMA4D TOMM34
SEMA4D CAMK2B
SEMA4D KIAA0323
TAZ UBE3B
TAZ ALDOC
TAZ MGAT1
ATP1B2 UBE3B
ATP1B2 MYO9B
ATP1B2 CDX2
COX10 POLG
SBNO2 IAH1
SBNO2 MMP19
SBNO2 CADM4
SBNO2 NLE1
SBNO2 RB1
INA CDK6
INA MAPK8IP1
INA MYB
ITIH4 MGAT1
CYP11A1 PRPF31
CYP11A1 TCOF1
CYP11A1 PCBP3
CYP11A1 GNL1
CYP11A1 RAGE
SAMD14 PDLIM7
RP1-21O18.1 MC2R
RP1-21O18.1 MYH2
RP1-21O18.1 ABL1
CLEC11A OCEL1
CLEC11A TFF3
CLEC11A JAG1
ATG2A BAIAP3
ATG2A C19orf50
ATG2A WNT7A
ATG2A RB1
PLIN1 GARNL4
ZSCAN12 UNC5B
ZSCAN12 KCTD17
ZSCAN12 GRB2
ZSCAN12 IGHMBP2
ZSCAN12 USP11
ZSCAN12 CYP2A6
CHIT1 MYST2
GCKR SEC16A
GCKR UBOX5
TOMM34 DOK1
TOMM34 PRRC1
TOMM34 HDGF
TOMM34 GIGYF2
TOMM34 FCGR2A
TOMM34 LY6E
LYPLA2 E2F1
MVK CSF1
MVK SEMA4D
HAUS5 MEN1
HAUS5 CDK6
HAUS5 MTX1
HAUS5 ACVR1B
HAUS5 PPP2R5D
HAUS5 SLC25A11
DGCR11 SCARB1
CD33 MC2R
CD33 GPR161
CD33 SEMA4D
CD33 CCPG1
SPN FAM153A
SPN SCARB1
SPN CAMSAP1
SPN HPGD
SPN HAUS5
GPR143 PLEC1
GPR143 GJA1
ADCYAP1 CARD10
ADCYAP1 CYP2A6
TRIM15 TPMT
TRIM15 LSM4
CRYBA4 SLC6A2
CRYBA4 DHRS1
CRYBA4 SLC12A4
CRYBA4 FCGR2A
CRYBA4 E2F4
CRYBA4 LOC201229
TRIM58 ANKRD46
TRIM58 SULT4A1
TRIM58 CD40
TBX19 SEMA4D
CACNB1 ITGAD
CACNB1 COPS6
CACNB1 EPOR
CACNB1 ATP1B2
CACNB1 PPP3CC
CACNB1 LOC201229
CACNB1 PAX8
CRTC1 GRN
CRTC1 C19orf50
CRTC1 MAP2K4
DNAH9 PCBP3
DNAH9 DPT
DNAH9 POU4F1
ODF1 KRT1
ODF1 PCDH9
ODF1 USP19
ODF1 RP1-21O18.1
ODF1 HTR2A
ODF1 MXRA8
ODF1 GRB2
ODF1 GRIP2
ODF1 TPMT
ODF1 IGHMBP2
ODF1 CCPG1
ODF1 MSX1
GDF5 SMG6
GDF5 WNT7A
LUZP1 PAXIP1
SBNO2 LGALS9
LY9 CDK5R1
AANAT MC2R
AANAT ANKRD46
AANAT CDK6
AANAT TERF2
AANAT B4GALT3
AANAT ORC1L
AANAT RIMS2
AANAT SBNO2
FUT7 ITGA2B
PRPH SEMA7A
PRPH MAG
PRPH FCGR2A
PRPH FAM102A
PRPH KIFC3
PRPH JAK3
KCNJ4 CARD10
KCNJ4 FAM153A
KCNJ4 SLC9A3R2
KCNJ4 TERF2
KCNJ4 PXDN
KCNJ4 MEF2C
KCNJ4 ZNF592
KCNJ4 FAM102A
KCNJ4 CDK2
ADH1C KLF1
SPRR2C UNC5B
LY6G6C NUDT3
LY6G6C IDS
LY6G6C WBSCR22
LY6G6C TOMM34
LY6G6C LLGL2
LY6G6C RBBP8
LY6G6C MYB
MFHAS1 KIF22
IKBKG TUBB2B
IKBKG USP11
MSC TOMM34
MSC ABL1
PSG7 SULT4A1
PSG7 SLC6A2
PSG7 SPN
PSG7 KIFC3
PSG7 CCPG1
POU4F1 ITGA2B
POU4F1 CAMSAP1
POU4F1 ZBED1
POU4F1 GPA33
LEFTY1 FEZ1
ACR ITGAD
ACR ANKRD46
ACR TCOF1
ACR B4GALT3
ACR EPAS1
ACR CACNB1
ACR SMARCD2
ACR MSX1
IL10RA WNT7A
IL10RA VEGFC
LLGL2 RBM8A
LLGL2 NFRKB
LLGL2 ATP1B2
LLGL2 LSM4
CRCP GTSE1
CRCP FZR1
CRCP EPOR
GIPR GIGYF2
C9 CAPN5
C9 PLCD1
GRM4 DOK1
GRM4 SCARB1
GRM4 MSC
GRM4 KIAA0999
GRM4 E2F1
HTR2A HDGF
HTR2A GRM4
CUBN C1orf144
CROCC C19orf50
CROCC CHMP7
CROCC MVD
DTX4 MC2R
DTX4 PCBP3
DTX4 LGALS9
RBBP8 NUDT3
RBBP8 GTSE1
RBBP8 ADRBK1
RBBP8 ATP1B2
MXRA8 COPS6
MXRA8 TUBGCP2
MXRA8 GIGYF2
MXRA8 USP11
COBRA1 NUDT3
COBRA1 SAP18
COBRA1 PSG1
COBRA1 GTSE1
COBRA1 ZBED1
COBRA1 MFAP2
COBRA1 NCDN
COBRA1 LGALS9
COBRA1 SEMA4D
CD40 UBE3B
CD40 NFRKB
CD40 DUS4L
CD40 MXRA8
CD40 THRA
ELOVL5 SBNO2
ELOVL5 GPT
RGS9 EPHB2
RGS9 RBM8A
RGS9 ARID4B
RGS9 COPS6
RGS9 DPT
RGS9 ATP1B2
RGS9 TGOLN2
NRG2 EML3
NRG2 GPR161
NRG2 CD33
NRG2 LLGL2
NRG2 RBBP8
NRG2 AATK
NRG2 AQP5
NRG2 BCL3
MYBPC3 DOK1
MYBPC3 JAK3
LBP DOK1
LBP JAK3
T WDR62
PAX9 PITPNM1
PAX9 PAX8
DAPK2 LY6G6C
DAPK2 ACR
AATK SCARB1
AATK RP1-21O18.1
AATK DEFA3
GRIK5 CDK5R1
GRIK5 MTX1
GRIK5 WWOX
GRIK5 HDGF
GRIK5 TET3
GRIK5 CYP3A5
GRIK5 APOBEC3C
GRIK5 MEF2C
GRIK5 TBX19
GRIK5 SHBG
GRIK5 MSX1
GRIK5 GPR19
CHMP7 ETS1
CAMK2B HDGF
FAM102A CCPG1
SCYL3 PSG1
SCYL3 GIGYF2
SCYL3 TFF3
SCYL3 CD40
SCYL3 MYB
RASGRP3 COX10
RASGRP3 CHMP7
SMARCD2 SAP18
SMARCD2 COPS6
SMARCD2 JAG1
ARPC4 SULT4A1
ARPC4 PSG1
ARPC4 USP11
TREX1 SBNO2
TREX1 SEC16A
HTR7 OCEL1
HTR7 ELAVL3
HTR7 DPT
HTR7 SPN
HTR7 SLMO1
HTR7 PAXIP1
HTR7 BCL3
KRT2 T
IHH SLC12A4
IHH APOBEC3C
MAGEA9 KRT86
MAGEA5 XDH
EFNA3 CSF1
EFNA3 ARID4B
EFNA3 PAIP2B
EFNA3 ALAS2
EFNA3 CACNB1
EFNA3 IKBKG
EFNA3 PSG7
EFNA3 GIPR
EFNA3 SLC1A6
EFNA3 IHH
EFNA3 STMN1
KRTAP26-1 CDK5R1
KRTAP26-1 HSF4
KRTAP26-1 LY6G6C
KRTAP26-1 PSG7
KRTAP26-1 FAM189B
LOC145678 MAPKAPK2
FSCN2 TAP2
FSCN2 EVPL
FSCN2 CROCC
FSCN2 C1orf144
FSCN2 GALK1
FSCN2 MAP2K4
HTR4 TERF2
HTR4 SMYD5
SLC30A3 GPR161
CCL16 FAM189B
GPT XPNPEP2
GPT LIPE
MR1 PSG1
MR1 FDXR
MR1 GNL1
MVD MAP3K3
PTH PLEC1
KIFC3 ALAS2
KIFC3 BCR
IQSEC3 C1orf144
MYST2 UBE3B
MYST2 SLN
MYST2 CD34
MYST2 FEZ1
MYST2 COBRA1
NDST1 PSG1
PFKFB2 MC2R
PFKFB2 NFKB2
PFKFB2 HLA-DOB
PFKFB2 TET3
PFKFB2 RGS9
PFKFB2 PNMT
IGHG1 SAP18
IGHG1 EML3
IGHG1 FDXR
IGHG1 PCBP3
IGHG1 ADRBK1
LOC100134331 TGFB1
LOC100134331 AMMECR1
LOC100134331 CNTN1
IGSF9B ABCC8
IGSF9B CDK6
IGSF9B SLC9A3R2
IGSF9B TRIM58
IGSF9B GIPR
IGSF9B MXRA8
IGSF9B PFKFB2
IGSF9B SULT4A1
IGSF9B IFIT1
IGSF9B NUP188
IGSF9B LSM4
TMPRSS6 UNC5B
TMPRSS6 CARD10
TMPRSS6 PTPRD
TMPRSS6 KRT86
TMPRSS6 STMN1
H6PD SLC9A3R2
H6PD ALDOC
H6PD FZR1
H6PD KCNJ4
H6PD LY6G6C
H6PD SLC30A3
H6PD MTHFR
H6PD RAGE
NCR2 LOC644165
RECQL5 AQP7
RECQL5 AGPS
RECQL5 ZBED1
RECQL5 SPC25
RECQL5 INA
RECQL5 CRCP
COL19A1 SULT4A1
COL19A1 EML3
COL19A1 PTPRD
COL19A1 OCEL1
COL19A1 WDR62
COL19A1 POU2F2
COL19A1 TRIM58
COL19A1 LOC201229
REM1 MGAT3
GUCA2A ARHGAP26
ZKSCAN3 NUDT3
ZKSCAN3 GPR161
ZKSCAN3 TUBGCP2
ZKSCAN3 PRRC1
ZKSCAN3 PPP2R5D
ZKSCAN3 EPAS1
ZKSCAN3 GARNL4
ZKSCAN3 DGCR11
STXBP1 MC2R
STXBP1 SLC2A1
STXBP1 COPS6
STXBP1 AATK
SMG6 FGF2
SMG6 FLOT1
SMG6 MVD
DMWD PCBP3
DMWD PITPNM1
DMWD CACNB1
DMWD BCR
PHKG2 FGF2
PHKG2 WNT7A
FAM189B CDK6
FAM189B SLC5A2
FAM189B SLC6A8
FAM189B PTPRD
FAM189B WBSCR22
FAM189B PCDH9
FAM189B TLX2
FAM189B GIGYF2
FAM189B TFF3
FAM189B LY6E
FAM189B DTX4
SULT4A1 PCDH9
SPINT3 SIT1
SPINT3 SLC2A1
SPINT3 FZR1
SPINT3 OAS2
SPINT3 SLC24A1
SPINT3 TOMM34
SPINT3 DGCR11
SPINT3 CRYBA4
SPINT3 LY6G6C
SPINT3 ACR
SPINT3 AQP5
SPINT3 MAPKAPK2
ESR1 NCDN
ESR1 GNL1
ESR1 RGS9
ADAM20 ALDOC
ADAM20 PAX8
MYCL1 PSG1
MYCL1 POU4F1
MYCL1 BCR
TBX5 INA
MYEF2 PRPF31
MYEF2 DHRS1
MYEF2 LY6G6C
SLMO1 MAPK8IP1
SLMO1 FDXR
SLMO1 CACNB1
SLMO1 DTX4
SLMO1 MYB
GRIP2 RBM8A
GRIP2 OCEL1
GRIP2 LGALS9
GRIP2 HAUS5
GRIP2 GRM4
XDH REL
XDH TLX2
XDH CHIT1
XDH ZKSCAN3
C1orf144 MAP3K14
C1orf144 CRX
AXIN1 RB1
PAXIP1 SLC5A2
PAXIP1 PRPF31
PAXIP1 GTSE1
PAXIP1 MYST2
GALK1 MAP2K4
ALOX5 MAP3K3
IL18RAP MVD
RAP1GAP PSG7
OR2B6 OCEL1
OR2B6 LGALS9
OR2B6 LY6G6C
HCRTR1 IL10RA
UGT2B15 CDK6
UGT2B15 PTPRD
UGT2B15 SPC25
UGT2B15 CD34
UGT2B15 ADCYAP1
UGT2B15 TBX5
RHBDL1 CDK6
RHBDL1 PRPF31
RHBDL1 GP2
RHBDL1 AGPS
RHBDL1 CD33
RHBDL1 CRYBA4
AGAP8 MC2R
AGAP8 GPR161
AGAP8 PITPNM1
AGAP8 ODF1
AGAP8 CD40
AGAP8 ZKSCAN3
AGAP8 FAM189B
AGAP8 PNMT
BZRPL1 EMID1
BZRPL1 MGAT1
BZRPL1 ADRBK1
BZRPL1 HAUS5
BZRPL1 SLC1A6
BZRPL1 SLC9A1
NTSR2 EPHB2
NTSR2 MYBPC3
NTSR2 MYST2
CCKAR CDK6
CCKAR ZNF592
ZMYND10 FLOT1
ZMYND10 FSCN2
ZMYND10 COL6A2
EXOSC2 DHRS1
FAM189A2 WDR62
ATP6V1B1 SLC9A1
AQP5 LGR5
AQP5 PRRC1
AQP5 GJB5
AQP5 CD34
AQP5 ELAVL3
AQP5 TFF3
AQP5 SEMA4D
AQP5 ACR
AQP5 FAM189B
AQP5 MSX1
MTHFR EPHB2
MTHFR UBE3B
MTHFR TLX2
MTHFR SPC25
MTHFR CRYBA4
MTHFR HTR4
MTHFR AMMECR1
AGFG2 CROCC
LTK MC2R
LTK CARD10
LTK LGR5
LTK RBM8A
LTK GTSE1
LTK FZR1
LTK ELAVL3
LTK AATK
LTK FAM102A
IFIT1 EPOR
RPS21 RPS12
GOLGA1 TUBGCP2
TROAP PTAFR
SLC9A1 U2AF2
LSM4 CDX2
SLC6A9 FDXR
SLC6A9 CPNE6
SLC6A9 TLX2
SLC6A9 HLA-DOB
SLC6A9 MR1
SLC6A9 IGSF9B
SLC6A9 TMPRSS6
CCBP2 PCBP3
CCBP2 PFKFB2
CEACAM3 REL
CEACAM3 YPEL1
CEACAM3 MGAT1
CEACAM3 LY6E
CEACAM3 SEMA4D
CEACAM3 ADCYAP1
CEACAM3 AATK
CEACAM3 LSM4
CEACAM3 PPP3CC
CEACAM3 PNMT
CEACAM3 TGOLN2
CEACAM3 STMN1
ARHGAP6 CTRB2
ARHGAP6 TEKT2
ARHGAP6 ZMYND10
ARHGAP6 KLF1
UPK2 CROCC
UPK2 PHKG2
ZNF157 TCOF1
ZNF157 OCEL1
ZNF157 CYP3A5
ZNF157 GARNL4
ZNF157 ALAS2
ZNF157 EFNA3
ZNF157 LOC201229
MAGEA1 PAIP2B
MAGEA1 OCEL1
MAGEA1 FAM102A
TOP3B NOC2L
TOP3B HLF
TOP3B IQSEC3
PNMT CSF1
PNMT TUBGCP2
PNMT HLA-DOB
PNMT TOMM34
PNMT LTK
PNMT IGHMBP2
PNMT IL8RB
PNMT WNT10B
KRT86 SLC5A2
KRT86 SAP18
KRT86 WBSCR22
KRT86 OAS2
KRT86 ELAVL3
KRT86 CYP3A5
KRT86 ZNF592
KRT86 HPGD
KRT86 FUT7
KRT86 SLMO1
HCG9 GCKR
AP2A2 PRRC1
AP2A2 MAPKAPK2
COL6A2 RB1
CHST3 ZNF592
CHST3 JAG1
SDC3 SLC2A1
SDC3 TUBGCP2
SDC3 FCGR2A
SDC3 LLGL2
SDC3 BCL3
RPL11 BCR
NCKIPSD SLC5A2
NCKIPSD TERF2
NCKIPSD KCTD17
NCKIPSD GARNL4
NCKIPSD TOMM34
NCKIPSD TBX19
NCKIPSD SPRR2C
NCKIPSD RBBP8
NCKIPSD CD40
NCKIPSD SPINT3
NCKIPSD E2F4
DDX11 SAP18
DDX11 SLC6A2
DDX11 GP2
DDX11 ADRBK1
DDX11 HAUS5
DDX11 RBBP8
DDX11 OR2B6
DDX11 RHBDL1
DDX11 MAPKAPK2
DDX11 WNT10B
BTF3 MAD1L1
IGHMBP2 MC2R
IGHMBP2 PRRC1
IGHMBP2 APOBEC3C
IGHMBP2 WNT10B
TGOLN2 REL
TGOLN2 SULT4A1
TGOLN2 ARID4B
TGOLN2 LGALS9
TGOLN2 MSC
TGOLN2 UTP3
SLC22A24 DOK1
SLC22A24 CDK6
SLC22A24 GNL1
SLC22A24 TOMM34
SLC22A24 MVK
SLC22A24 CACNB1
SLC22A24 STMN1
SLC22A24 CDX2
CNTN1 MXRA8
CNTN1 CDX2
CNTN1 RAGE
DEFA3 WNT10B
SFTPD FUT7
SFTPD OR2B6
PCDH1 IAH1
GPR35 PCBP3
GPR35 EPOR
GPR35 ACVR1B
GPR35 SLC24A1
GPR35 CYP3A5
GPR35 HTR7
GPR35 FAM189B
GPR35 JAG1
GPR35 ENTPD2
LOC26102 MAP3K14
LOC26102 MAP3K3
SLC18A3 RAD51L3
SLC18A3 NTNG1
SLC18A3 ATP1B2
SLC18A3 KCNJ4
SLC18A3 JAG1
SLC18A3 LSM4
SLC18A3 SLC6A9
PRH1 LGALS9
PRH1 PAX8
GNAS RASGRP3
LOC91316 LY6G6C
LOC91316 CCPG1
LOC652147 NOC2L
LOC652147 CRX
RUNX1 LGR5
RUNX1 NFKB2
RUNX1 TUBB2B
RUNX1 DPT
RUNX1 MVK
RUNX1 IGHG1
RUNX1 MTHFR
TRD@ IKBKG
TRD@ BCR
FOXE1 REL
FOXE1 GPR161
FOXE1 ADRBK1
FOXE1 ADAM15
FOXE1 GNL1
FOXE1 ODF1
FOXE1 KCNJ4
FOXE1 DTX4
FOXE1 CD40
FOXE1 LSM4
FOXE1 MYB
MAP2K4 GSTA2
BCL3 CDX2
BCL3 MAPKAPK2
CDC2L5 MC2R
STMN1 LOC201229
E2F4 MYB
RAGE THRA
MYB THRA
MAPKAPK2 KRT1
LOC201229 CSF1
THRA SSTR5
THRA MSX1
IL8RB HSF4
CSF1 CDX2
CDK5R1 CDR2L
KRT1 EPOR
NOC2L GATA4
NOC2L C1orf144
UNC5B KRT1
UNC5B TRAFD1
UNC5B RBBP8
UNC5B PAXIP1
UNC5B E2F4
UNC5B ABL1
CRX GSTA2
CARD10 ITGAD
CARD10 IL8RB
FAM153A HPGD
FAM153A E2F4
FAM153A MYB
EPHB2 APOBEC3C
EPHB2 CYP11A1
EPHB2 FAM189B
ZNF264 IL10RA
NUDT3 KIFC1
NUDT3 KIAA0323
REL JAG1
CDK6 ITGAD
CDK6 EPOR
CDK6 BCL3
SAR1A RBM8A
SAR1A RUNX2
SAR1A ADAM15
SAR1A LGALS9
SAR1A BCR
TGFB1 TNFRSF25
WNT11 OGG1
MAPK8IP1 NUDT3
SAP18 REL
SAP18 BMI1
SCARB1 PTPRD
SCARB1 PCDH9
SCARB1 THRA
SCARB1 WNT10B
SLC9A3R2 PSG1
SLC9A3R2 GTSE1
SLC9A3R2 PCBP3
SLC9A3R2 DPT
BAIAP3 RASGRP3
BAIAP3 GALK1
BAIAP3 ETS1
ZNF500 PRPF31
ZNF500 SEMA3F
ZNF500 KIFC3
ZNF500 THRA
TERF2 FAM153A
TERF2 SCARB1
TERF2 ATP1B2
TERF2 FAM102A
TERF2 JAG1
TERF2 SLC22A24
LGR5 FAM153A
LGR5 IKBKG
LGR5 CDX2
KCTD17 GTSE1
KCTD17 SLC22A24
SULT4A1 NUDT3
SULT4A1 JAG1
PRPF31 CDK5R1
PRPF31 CARD10
PRPF31 CNP
PSG1 CD34
PSG1 GIGYF2
EML3 RPS26
EML3 CCPG1
EML3 CDK2
EML3 STMN1
RBM8A EML3
RBM8A FEZ1
RBM8A GRB2
NUP214 CDK2
GTF2H3 WBSCR22
GTF2H3 THRA
SIT1 MEN1
ITGA2B FZR1
ITGA2B DEFA3
FLOT1 POLR2E
TCOF1 LSM4
TCOF1 IGF2
C2orf55 MC2R
C2orf55 PAX8
MYO9B MSX1
PTPRD SAP18
PTPRD USP11
SLC2A1 PRPF31
SLC2A1 MFAP2
SLC2A1 LGALS9
SLC2A1 MSX1
ARID4B SCARB1
SLC6A2 DOK1
SLC6A2 ZNF500
SLC6A2 EPOR
SLC6A2 LLGL2
NFKB2 ALDOC
NFKB2 PXN
NFKB2 ISLR
YPEL1 ITGAD
YPEL1 PCBP3
YPEL1 JAG1
YPEL1 MSX1
FDXR TLX2
FDXR FCGR2A
FDXR KIFC1
FDXR PAXIP1
FDXR CHST3
FDXR CDH4
ACCN1 SEMA7A
ACCN1 PRRC1
ACCN1 DHCR7
GPR161 DOK1
GPR161 TCOF1
GPR161 ADRBK1
GPR161 MVK
GPR161 USP11
CPNE6 DPT
CPNE6 TAZ
CPNE6 LYPLA2
CPNE6 SCYL3
ALDOC ARID4B
ALDOC STMN1
ALDOC MYB
MMP19 UBE2H
XPNPEP2 LIPE
WWOX GPR161
WWOX TUBGCP2
DUSP7 IL10RA
DUSP7 MAP2K4
TUBGCP2 TCOF1
TUBGCP2 PPP3CC
TUBGCP2 CDK2
TUBGCP2 BMI1
GTSE1 KIAA0323
GTSE1 JAK3
GTSE1 XRCC2
PCBP3 CDK2
FZR1 SSTR5
HTRA2 PRPF31
C19orf50 MAP2K4
MGAT1 NFRKB
MGAT1 MFAP2
ARR3 KLF1
SIM2 KCTD17
SIM2 FZR1
SIM2 DHRS1
SIM2 PXN
SIM2 LYPLA2
SIM2 MVK
SIM2 E2F4
CAMSAP1 SLC2A1
CAMSAP1 RUNX2
CAMSAP1 HAUS5
CAMSAP1 CACNB1
AQP7 B4GALT3
AQP7 ZNF592
AQP7 ATP1B2
AQP7 KIFC3
PCDH9 MC2R
PRRC1 CARD10
PRRC1 SAP18
PRRC1 IL8RB
SCAPER UBE2H
TLX2 CSF1
TLX2 SLC5A2
TLX2 SAP18
TLX2 PTPRD
TLX2 CADM4
TLX2 BCL3
IDS RAGE
B4GALT3 EPOR
B4GALT3 KIFC1
B4GALT3 THRA
NCOR2 FGF2
TUBB2B TUBGCP2
PXDN TOMM34
SERBP1 PAIP2B
OAS2 SLC6A2
OAS2 COPS6
OAS2 GNL1
OAS2 FAM102A
AGPS GP2
CCDC94 SBNO2
ACAN SBNO2
RUNX2 CARD10
ZBED1 GTSE1
ZBED1 PAIP2B
DHRS1 SLC6A8
PPP2R5D TUBGCP2
PPP2R5D PPP3CC
DHCR7 PRPF31
SPC25 THRA
TYR UNC5B
TYR COPS6
TYR DPT
TYR MXRA8
TYR KIAA0323
TYR TGOLN2
GJB5 TGFB1
GJB5 SLC6A8
GJB5 ACVR1B
GJB5 INA
USP19 CD40
USP19 SCYL3
NFATC2IP NLE1
PDE4C PAX8
CEP135 ARID4B
CEP135 TUBB2B
CEP135 IKBKG
CEP135 IGHMBP2
SVEP1 EPOR
HDGF PARD3
OTUB1 TCOF1
OTUB1 DHRS1
OTUB1 HDGF
OTUB1 GIGYF2
PPP1R10 HDGF
PXN PCBP3
PXN LSM4
PXN LOC201229
ISLR PSG1
ISLR PPP3CC
ISLR BCR
SLC12A4 IRF5
SLC12A4 MEN1
SLC12A4 ABCC8
SLC12A4 SLC5A2
SLC12A4 C2orf55
SLC12A4 FZR1
SLC12A4 GADD45B
SLC12A4 CD34
SLC12A4 CDX2
SLC12A4 EIF2AK2
FAM50A MAP3K14
FAM50A FLOT1
KIAA0284 KLF1
HLA-DOB FAM153A
HLA-DOB ZNF500
HLA-DOB WWOX
HLA-DOB AQP7
HLA-DOB PXDN
HLA-DOB HDGF
HLA-DOB CACNB1
HLA-DOB LSM4
HLA-DOB AP2A2
HLA-DOB CHST3
HLA-DOB MSX1
ORC1L FDXR
ORC1L LGALS9
ORC1L LY6E
ORC1L KIFC3
TET3 SLC2A1
TET3 NFKB2
TET3 HLA-DOB
TET3 PITPNM1
MAG EPOR
MAG ALAS2
SLC24A1 COPS6
OCEL1 IRF5
OCEL1 CDK6
OCEL1 TERF2
OCEL1 PRPF31
OCEL1 RBM8A
OCEL1 PTPRD
OCEL1 OAS2
OCEL1 NFRKB
OCEL1 OTUB1
OCEL1 RBBP8
OCEL1 ST20
OCEL1 E2F1
CD22 UNC5B
CD22 ZNF500
CD22 DHRS1
CD22 PITPNM1
CD22 TFF3
CD22 BCL3
ELAVL3 FZR1
ELAVL3 SLC24A1
ELAVL3 SMARCD2
CAPN5 MAP2K4
ADRBK1 SULT4A1
MFAP2 DOK1
MFAP2 MTX1
MFAP2 UBE3B
MFAP2 CD34
NCDN CADM4
NCDN ZBED1
NCDN PPP2R5D
NCDN KIAA0323
NCDN KIF20B
PITPNM1 CDK5R1
PITPNM1 FAM102A
PITPNM1 E2F4
ADAM15 MSX1
LAS1L FLOT1
EPAS1 EML3
EPAS1 HDGF
EPAS1 ADAM15
CYP3A5 EPHB2
CYP3A5 MGAT1
CYP3A5 EPOR
CYP3A5 SIM2
CYP3A5 AGPS
CYP3A5 FCGR2A
CYP3A5 HPGD
CYP3A5 ALAS2
CYP3A5 IKBKG
CYP3A5 MXRA8
CYP3A5 AP2A2
CYP3A5 MAPKAPK2
CYP3A5 IL8RB
RPL3L PLCD1
NEUROD2 LSM4
FGD1 RASGRP3
DEPDC5 C1orf144
DEPDC5 MLH1
DEPDC5 ETS1
RIMS2 PRPF31
RIMS2 PCDH9
RIMS2 AGPS
RIMS2 MAG
RIMS2 ELAVL3
RIMS2 APOBEC3C
RIMS2 LY6E
RIMS2 CACNB1
RIMS2 MYST2
RIMS2 USP11
RIMS2 MAPKAPK2
GIGYF2 UBE3B
GIGYF2 PAX8
DPT UBE3B
DPT EIF5B
DPT ACVR1B
DPT GIGYF2
PTGS1 CNP
PTGS1 RREB1
APOBEC3C LOC729400
APOBEC3C TADA3L
APOBEC3C MYB
GNL1 PRRC1
GNL1 TLX2
GNL1 CDX2
TFF3 PLEKHG3
TFF3 PTPRD
TFF3 MSX1
TFF3 BCL3
GPA33 GTSE1
GPA33 FZR1
GPA33 RIMS2
GPA33 FAM189B
GPA33 BCR
GPA33 IL8RB
HIPK2 ABCB1
ARHGAP26 IQSEC1
C19orf29 MYST2
C19orf29 CYP2A13
ZNF783 SLC5A2
RAD51L3 TERF2
RAD51L3 ADAM15
RAD51L3 CYP3A5
RAD51L3 TRAFD1
RAD51L3 SULT4A1
SMPDL3B ARID4B
SMPDL3B LGALS9
SMPDL3B BCR
SMPDL3B PAX8
LPAR2 TAZ
MEF2C GIGYF2
MEF2C BMI1
FCGR2A TLX2
PLCD1 GALK1
ZNF592 SSTR5
ZNF592 HSF4
ZNF592 TCOF1
ZNF592 TUBB2B
ZNF592 JAG1
ZNF592 JAK3
ZNF592 SLA
ASGR1 ATP1B2
GARNL4 PDE4C
GARNL4 SEMA4D
GARNL4 MSC
GARNL4 THRA
DDN NCOR2
SLC4A3 SLC12A4
SLC4A3 TFF3
SLC4A3 MYB
FNTB CYP11A1
WDR62 HTRA2
WDR62 EPOR
WDR62 KIFC1
WDR62 ABL1
WDR62 MAPKAPK2
IFT140 SLC9A1
NTNG1 LGALS9
NTNG1 PAX8
POU2F2 RBM8A
POU2F2 MFAP2
POU2F2 CYP3A5
POU2F2 GARNL4
POU2F2 IKBKG
POU2F2 SCYL3
POU2F2 MYB
POU2F2 WNT10B
RPS26 HDGF
RPS26 LSM4
RPS26 PPP3CC
UBXN1 IAH1
UBXN1 KLF1
ALAS2 PRPF31
SEMA4D DOK1
SEMA4D MEN1
SEMA4D MAPK8IP1
SEMA4D C2orf55
SEMA4D PRRC1
SEMA4D ZBED1
TAZ REL
ATP1B2 TCOF1
ATP1B2 KIAA0999
ATP1B2 STMN1
SBNO2 MAP3K14
SBNO2 CEL
SBNO2 KIF22
SBNO2 SEC16A
SBNO2 ALOX5
INA DOK1
INA SLC5A2
INA ALDOC
INA TUBGCP2
INA B4GALT3
INA GNL1
INA DTX4
INA PPP3CC
CYP11A1 TUBGCP2
SAMD14 RAB3A
SAMD14 CAPN5
SAMD14 COX10
SAMD14 UBE2H
SAMD14 NSFL1C
SAMD14 GJA1
RP1-21O18.1 CARD10
RP1-21O18.1 SCARB1
RP1-21O18.1 LGR5
RP1-21O18.1 DHRS1
RP1-21O18.1 SEMA4D
RP1-21O18.1 INA
RP1-21O18.1 FAM189B
RP1-21O18.1 PPP3CC
RP1-21O18.1 MYB
CLEC11A KCTD17
CLEC11A GIGYF2
CLEC11A ABL1
CLEC11A WNT10B
ATG2A MAP2K4
PLIN1 SLC4A3
ZSCAN12 ARSE
ZSCAN12 NFRKB
ZSCAN12 HDGF
ZSCAN12 SLC4A3
ZSCAN12 TOMM34
ZSCAN12 CACNB1
ZSCAN12 U2AF2
ZSCAN12 STMN1
ZSCAN12 BMI1
ZSCAN12 WNT10B
CHIT1 ADAM15
GCKR WBSCR22
GCKR ACAN
GCKR RBCK1
GCKR COL6A2
TOMM34 DPT
MVK TCOF1
MVK RUNX2
MVK HDGF
MVK PIK3R3
MVK USP11
HAUS5 LY6E
HAUS5 ETV3
TAF15 DHRS1
DGCR11 NUDT3
DGCR11 ZNF500
DGCR11 GPA33
DGCR11 AFAP1
DGCR11 RBBP8
DGCR11 CD40
DGCR11 ST20
CD33 TLX2
CD33 GRINA
CD33 SLC9A1
CD33 E2F4
SPN IRF5
SPN C2orf55
SPN NFKB2
SPN MVK
SPN CD40
SPN MYST2
GPR143 NOC2L
GPR143 CRX
GPR143 WBSCR22
GPR143 IQSEC1
GPR143 PTAFR
GPR143 MLH1
ADCYAP1 RBM8A
ADCYAP1 FDXR
ADCYAP1 SIM2
ADCYAP1 CNTN1
ADCYAP1 E2F4
TRIM15 ARID4B
TRIM15 PAX8
CRYBA4 NUDT3
CRYBA4 EML3
CRYBA4 WWOX
CRYBA4 FAM189B
TRIM58 CARD10
TRIM58 REL
TRIM58 PTPRD
TRIM58 JAG1
TRIM58 SLC9A1
TBX19 NFKB2
TBX19 SLC12A4
TBX19 OCEL1
TBX19 APOBEC3C
TBX19 GARNL4
TBX19 CD33
CACNB1 PRPF31
CACNB1 UBE3B
CACNB1 NCDN
CACNB1 FAM102A
CACNB1 THRA
CRTC1 SEC16A
CRTC1 PTH
CRTC1 GALK1
SMYD5 GTSE1
SMYD5 MRPS12
DNAH9 FDXR
DNAH9 GARNL4
DNAH9 HAUS5
DNAH9 WNT10B
ODF1 ISLR
ODF1 SLC24A1
ODF1 ALAS2
ODF1 DGCR11
ODF1 TRIM15
ODF1 E2F1
GDF5 RPL3L
GDF5 IL10RA
GDF5 FSCN2
SBNO2 LGR5
SBNO2 PSG7
SBNO2 CD40
LY9 WBSCR22
LY9 WDR62
LY9 DGCR11
LY9 PAX9
LY9 SLC22A24
AANAT EPOR
AANAT SLC24A1
AANAT LY6E
AANAT AQP5
AANAT SLC9A1
AANAT BCL3
AANAT EIF2AK2
SHBG MSX1
INSL3 KIAA0284
INSL3 CAPN5
INSL3 MGAT3
PRPH SSTR5
PRPH GPR161
PRPH PCDH9
PRPH EPAS1
PRPH CYP3A5
PRPH CNTN1
KCNJ4 KCTD17
KCNJ4 ADRBK1
KCNJ4 LYPLA2
KCNJ4 DTX4
KCNJ4 PPP3CC
KCNJ4 SDC3
ADH1C CRX
ADH1C FLOT1
SPRR2C ZNF592
SPRR2C RREB1
LY6G6C SEMA7A
LY6G6C C2orf55
LY6G6C KCNH2
LY6G6C GARNL4
LY6G6C TAF15
LY6G6C CRYBA4
LY6G6C JAK3
MFHAS1 AXIN1
IKBKG CARD10
IKBKG NUDT3
IKBKG SLC5A2
IKBKG GTSE1
IKBKG RUNX2
IKBKG PPP3CC
MSC SLC2A1
MSC STMN1
MSC WNT10B
PSG7 SLC2A1
PSG7 TLX2
PSG7 AGPS
PSG7 TFF3
PSG7 KIAA0323
PSG7 IL8RB
CECR7 CSF1
SSX1 OCEL1
POU4F1 ABCC8
POU4F1 CADM4
POU4F1 ACVR1B
POU4F1 DGCR11
POU4F1 PHB
POU4F1 SLC25A11
POU4F1 ABL1
LEFTY1 GARNL4
MMP25 PSG1
ACR INA
ACR DGCR11
ACR SLC9A1
ACR E2F4
MPDU1 FLOT1
IL10RA MGAT3
IL10RA ALOX5
IL10RA MLH1
LLGL2 EML3
LLGL2 NCDN
HIST1H3E TLX2
HIST1H3E LGALS9
CRCP ITGAD
CRCP DHRS1
CRCP CEP135
CRCP DNAH9
GIPR EML3
GIPR GPR161
GIPR MVK
GIPR HAUS5
GIPR FAM102A
GIPR PNMT
GIPR MSX1
AMHR2 CYP27A1
GRM4 MEN1
GRM4 ACCN1
GRM4 ISLR
GRM4 SLC4A3
GRM4 NTNG1
GRM4 SPN
GRM4 TRIM58
GRM4 TBX19
GRM4 TRIM33
GRM4 CCPG1
HTR2A COPS6
CROCC ARMC6
CROCC PLCD1
CROCC KIF22
SEC16A MAP2K4
MCM2 HPGD
TRAFD1 MSX1
RBBP8 HAUS5
RBBP8 USP11
MXRA8 IRF5
MXRA8 NUDT3
MXRA8 TCOF1
MXRA8 MGAT1
MXRA8 ISLR
MXRA8 MVK
MXRA8 LSM4
COBRA1 PRPF31
COBRA1 APOBEC3C
COBRA1 BCR
TRIM33 HDGF
TRIM33 WNT10B
CD40 PRPF31
CD40 RUNX2
CD40 MEF2C
CD40 ZNF592
CD40 STMN1
CD40 BMI1
CD40 MAPKAPK2
ELOVL5 COL6A2
RGS9 PSG1
RGS9 SIM2
RGS9 PPP2R5D
RGS9 CD22
RGS9 ZKSCAN3
RGS9 FKBP15
RGS9 MYB
ZNF167 KIFC3
SLC1A6 TUBB2B
SLC1A6 ZKSCAN3
NRG2 KRT1
NRG2 ZNF500
NRG2 FCGR2A
NRG2 GARNL4
NRG2 MVK
NRG2 TBX5
NRG2 JAG1
NRG2 MAPKAPK2
MYBPC3 PCBP3
MYBPC3 OAS2
MYBPC3 LY6G6C
MYBPC3 MYST2
LBP NUDT3
LBP FDXR
LBP MFAP2
LBP DPT
LBP JAG1
T TUBGCP2
PAX9 SCARB1
AATK CSF1
AATK SKI
AATK SAP18
AATK MGAT1
AATK EPOR
AATK RUNX2
AATK ZBED1
AATK PITPNM1
AATK GIGYF2
AATK MVK
GRIK5 DOK1
GRIK5 PRRC1
GRIK5 ZNF783
GRIK5 SLC4A3
GRIK5 CACNB1
GRIK5 SDC3
NCSTN PTAFR
FAM102A IRF5
FAM102A RPS26
FAM102A KIAA0323
FAM102A THRA
SCYL3 CARD10
SCYL3 WNT10B
RASGRP3 GRN
RASGRP3 CADM4
RASGRP3 PLCD1
RASGRP3 PTAFR
RASGRP3 ERF
ARPC4 RBM8A
ARPC4 GADD45B
ARPC4 CD40
ARPC4 ABL1
TREX1 SCAPER
HTR7 COPS6
HTR7 HLA-DOB
HTR7 CD22
HTR7 LY6G6C
HTR7 IGF2
HTR7 RAGE
HTR7 THRA
KRT2 HTR7
IHH PCBP3
IHH TFF3
IHH KIFC3
MAGEA9 WDR62
MAGEA5 GOLGA1
MAGEA5 SDC3
EFNA3 GPR161
EFNA3 ALDOC
EFNA3 ZSCAN12
EFNA3 PRPH
EFNA3 KCNJ4
EFNA3 LSM4
EFNA3 SDC3
KRTAP26-1 RAD51L3
KRTAP26-1 FUT7
KRTAP5-9 TPPP
FSCN2 UBOX5
HTR4 IDS
HTR4 FUT7
SLC30A3 PSG1
SLC30A3 HAUS5
DGCR9 HDGF
SLC17A3 AQP7
CCL16 POU4F1
GPT FLOT1
MR1 ARSE
MR1 COPS6
MR1 POU4F1
MVD MAP3K14
MVD UBE2H
PTH C19orf50
PTH GJA1
PTH TNFRSF25
KIFC3 MGAT1
KIFC3 ISLR
KIFC3 NCDN
KIFC3 ADAM15
KIFC3 ARPC4
KIFC3 MAPKAPK2
KIFC3 THRA
IQSEC3 FGF2
GATA4 CRTC1
MYST2 CSF1
MYST2 OTUB1
MYST2 DUS4L
MYST2 CYP11A1
MYST2 ARPC4
MYST2 U2AF2
MYST2 WNT11
MYST2 RAGE
NDST1 MYO9B
NDST1 FZR1
NDST1 PRRC1
PFKFB2 ACCN1
PFKFB2 OAS2
PFKFB2 FCGR2A
PFKFB2 JAG1
PFKFB2 TGOLN2
PFKFB2 ABL1
PFKFB2 WNT10B
IGHG1 CDH4
LOC100134331 ITGA2B
LOC100134331 SLC2A1
LOC100134331 AFAP1
LOC100134331 CYP11A1
LOC100134331 CRYBA4
LOC100134331 CRCP
LOC100134331 PAX9
LOC100134331 IGHMBP2
LOC100134331 MYB
IGSF9B CPNE6
IGSF9B SBNO2
IGSF9B IKBKG
TMPRSS6 CDK5R1
TMPRSS6 WDR62
TMPRSS6 RP1-21O18.1
TMPRSS6 CRYBA4
TMPRSS6 CD40
TMPRSS6 RGS9
TMPRSS6 NUP188
TMPRSS6 USP11
H6PD GTSE1
H6PD TLX2
H6PD SLC24A1
H6PD ATP1B2
H6PD TOMM34
H6PD AATK
H6PD MAPKAPK2
NCR2 HCG9
RECQL5 WBSCR22
RECQL5 IDS
RECQL5 LGALS9
RECQL5 APOBEC3C
RECQL5 CACNB1
RECQL5 TRAFD1
CCL22 SERPIND1
COL19A1 SLC5A2
COL19A1 PSG1
COL19A1 TBX19
COL19A1 AGPAT1
REM1 NOC2L
REM1 CRX
REM1 INSL3
REM1 ADH1C
REM1 WNT7A
REM1 MAP2K4
PIGR ARID4B
GUCA2A ETS1
HSP90AB1 SDC3
ZKSCAN3 TCOF1
ZKSCAN3 KCNJ4
ZKSCAN3 MSX1
GPR3 MC2R
STXBP1 SLC12A4
STXBP1 MFAP2
STXBP1 JAG1
STXBP1 SDC3
GRB2 PCBP3
SMG6 C19orf50
SMG6 TREX1
SMG6 RBCK1
DMWD FZR1
FAM189B CDK5R1
FAM189B SULT4A1
FAM189B SLC2A1
FAM189B HDGF
FAM189B MEF2C
FAM189B CYP11A1
FAM189B MXRA8
FAM189B CDX2
SPINT3 IRF5
SPINT3 PRPF31
SPINT3 PAIP2B
SPINT3 DHRS1
SPINT3 USP19
SPINT3 CD22
SPINT3 CD33
SPINT3 AANAT
SPINT3 H6PD
SPINT3 GRIP2
SPINT3 GAD2
SPINT3 THRA
ADAM20 ARID4B
ADAM20 TUBB2B
MYCL1 SHBG
MYCL1 GRIK5
TBX5 LY6G6C
MYEF2 MC2R
MYEF2 FZR1
MYEF2 WDR62
MYEF2 PSG7
SLMO1 HLA-DOB
SLMO1 PHB
SLMO1 TYR
SLMO1 IFT140
GRIP2 TCOF1
GRIP2 ARID4B
GRIP2 CD40
XDH CPNE6
XDH SLN
XDH LGALS9
XDH GNL1
XDH MYB
AXIN1 HLF
AXIN1 UBXN1
AXIN1 ALOX5
AXIN1 MAP3K3
AXIN1 ANG
PAXIP1 WBSCR22
PAXIP1 MFAP2
PAXIP1 PHB
PAXIP1 FAM189B
GALK1 KIF22
GALK1 KLF1
JAG1 MSX1
JAG1 BCL3
ALOX5 MAP3K14
RAP1GAP TCOF1
RAP1GAP RUNX2
RAP1GAP HDGF
RAP1GAP CYP3A5
RAP1GAP ATP1B2
RAP1GAP EFNA3
RAP1GAP LTK
RAP1GAP BMI1
RAP1GAP CYP2A13
OR2B6 PSG1
OR2B6 DPT
OR2B6 HAUS5
OR2B6 LILRA4
UGT2B15 TCOF1
UGT2B15 SLC2A1
UGT2B15 PAIP2B
UGT2B15 TLX2
UGT2B15 MEF2C
UGT2B15 SSX1
UGT2B15 HTR2A
UGT2B15 ST14
RHBDL1 TUBGCP2
RHBDL1 PAIP2B
RHBDL1 TET3
RHBDL1 RIMS2
RHBDL1 ALAS2
RHBDL1 CACNB1
RHBDL1 IKBKG
RHBDL1 MSC
RHBDL1 TBX5
RHBDL1 PAXIP1
RHBDL1 SLC22A24
RHBDL1 BCL3
AGAP8 EML3
AGAP8 GIGYF2
AGAP8 CACNB1
AGAP8 KCNJ4
AGAP8 EFNA3
BZRPL1 MC2R
BZRPL1 REL
BZRPL1 GTSE1
BZRPL1 SIM2
BZRPL1 OCEL1
BZRPL1 ODF1
BZRPL1 STMN1
NTSR2 WBSCR22
NTSR2 GP2
NTSR2 WDR62
NTSR2 MMP25
NTSR2 AQP5
NTSR2 AP2A2
NTSR2 CDC2L5
NTSR2 PAX8
CCKAR HTRA2
CCKAR AQP5
CCKAR CHST3
FAM189A2 SLC9A3R2
FAM189A2 SLC6A8
FAM189A2 DHRS1
FAM189A2 OCEL1
ATP6V1B1 POU4F1
POU6F2 ADCYAP1
POU6F2 CD40
AMMECR1 LILRA4
AQP5 ADRBK1
AQP5 JAK3
MTHFR CNP
MTHFR TGFB1
MTHFR SEMA7A
MTHFR SLC2A1
MTHFR TNP1
MTHFR DHCR7
MTHFR LY6E
MTHFR CLEC11A
MTHFR ST14
MTHFR CDX2
AGFG2 SBNO2
LTK ARID4B
LTK DPT
LTK RPS26
LTK PPP3CC
AGPAT1 PCBP3
TPMT LGALS9
TPMT MAPKAPK2
SEMG1 AKR1B1
GOLGA1 RBM8A
TROAP MLH1
TROAP ETS1
SLC9A1 ALDOC
SLC9A1 PAIP2B
SLC9A1 NFRKB
SLC9A1 FEZ1
SLC9A1 CYP11A1
SLC9A1 KIAA0323
SLC9A1 GUCA1A
NUP188 GNL1
LSM4 CSF1
U2AF2 BCL3
U2AF2 STMN1
PPP3CC RAGE
SLC6A9 NUDT3
SLC6A9 MFAP2
SLC6A9 TFF3
SLC6A9 ZSCAN12
SLC6A9 RAP1GAP
CEACAM4 PSG1
CCBP2 GRM4
CCBP2 LSM4
CEACAM3 CSF1
CEACAM3 DOK1
CEACAM3 UBE3B
CEACAM3 TCOF1
CEACAM3 MFAP2
CEACAM3 CLEC11A
CEACAM3 PRPH
CEACAM3 IGHG1
CEACAM3 RAP1GAP
CEACAM3 FAM189A2
OPN1SW TPPP
OPN1SW MFHAS1
OPN1SW RB1
ZNF157 ABCC8
ZNF157 HLA-DOB
ZNF157 APOBEC3C
ZNF157 HAUS5
ZNF157 LY9
ZNF157 CCL16
MAGEA1 PTPRD
MAGEA1 PCBP3
MAGEA1 LY6G6C
MAGEA1 POU4F1
MAGEA1 MYST2
MAGEA1 LOC100134331
NRTN PSG1
NRTN MYST2
TOP3B FAM50A
TOP3B FGD1
TOP3B GALK1
PNMT NUDT3
PNMT SLC6A2
PNMT RIMS2
PNMT TFF3
PNMT SEMA4D
PNMT MSC
PNMT SMARCD2
PNMT U2AF2
PNMT MSX1
KRT86 UNC5B
KRT86 CARD10
KRT86 EPHB2
KRT86 NUDT3
KRT86 CDK6
KRT86 FZR1
KRT86 PCDH9
KRT86 RIMS2
KRT86 APOBEC3C
KRT86 TRIM58
KRT86 PNMT
HCG9 OGG1
GAD2 COL19A1
FOSL1 IDS
FOSL1 EPOR
RBCK1 PTH
COL6A2 ATP11A
CHST3 SLC12A4
SDC3 MSC
RPL11 DOK1
RPL11 FZR1
NCKIPSD EPHB2
NCKIPSD PTPRD
NCKIPSD ACCN1
NCKIPSD AANAT
NCKIPSD AATK
NCKIPSD HTR4
NCKIPSD RAGE
NCKIPSD LOC201229
CRYBB3 AXIN1
CRYBB3 RB1
CRYBB3 ETS1
MT4 NEUROD2
DDX11 LBP
DDX11 LOC100134331
DDX11 RECQL5
DDX11 FOSL1
BTF3 ARHGAP26
BTF3 REM1
IGHMBP2 CARD10
IGHMBP2 ST14
IGHMBP2 FAM189B
TGOLN2 ADRBK1
TGOLN2 JAG1
TGOLN2 ABL1
FKBP15 TFF3
FKBP15 PAX8
SLC22A24 CDK5R1
SLC22A24 CARD10
SLC22A24 CNP
SLC22A24 SLC5A2
SLC22A24 ADRBK1
SLC22A24 PITPNM1
SLC22A24 SEMA4D
SLC22A24 PPP3CC
SLC22A24 E2F4
CNTN1 MYO9B
CNTN1 OTUB1
CNTN1 ARPC4
DEFA3 PAIP2B
SFTPD NRG2
HOXC11 POU4F1
GPR35 PRPF31
GPR35 UBE3B
GPR35 SLC12A4
GPR35 DPT
GPR35 NRG2
GPR35 EFNA3
GPR35 CEACAM3
GPR35 EIF2AK2
PIK3CB COL19A1
PIK3CB SLC6A9
LOC26102 CRX
LOC26102 GPR143
LOC26102 INSL3
LOC26102 PTAFR
LOC26102 GALK1
LOC26102 PAK2
SLC18A3 MAPK8IP1
SLC18A3 GPR161
SLC18A3 GJB5
SLC18A3 MVK
SLC18A3 TBX19
SLC18A3 GRM4
SLC18A3 MXRA8
SLC18A3 SLMO1
SLC18A3 RHBDL1
PRH1 HAUS5
GNAS GPR143
GNAS FSCN2
GNAS LOC26102
LOC91316 SLC6A8
LOC91316 CAMK2B
LOC652147 IAH1
LOC652147 FGD1
LOC652147 C1orf144
LOC652147 MAP2K4
CCPG1 PAX8
RUNX1 CARD10
RUNX1 FDXR
RUNX1 MAG
RUNX1 ELAVL3
RUNX1 EFNA3
RUNX1 AGAP8
RUNX1 DDX11
RUNX1 LOC201229
TCF7 EML3
TCF7 GPR161
TCF7 ELAVL3
TCF7 CYP3A5
TCF7 PNMT
FOXE1 FAM153A
FOXE1 MYO9B
FOXE1 MFAP2
FOXE1 CRYBA4
FOXE1 U2AF2
FOXE1 PPP3CC
FOXE1 SLC6A9
E2F1 MC2R
WNT7A MAP2K4
BCL3 THRA
CDC2L5 BCR
RAGE CDK5R1
RAGE MC2R
MYB CDX2
MYB LOC201229
MAPKAPK2 CSF1
MAPKAPK2 ITGAD
BCR MSX1
MAP3K3 UBE2H
WNT10B MSX1
POLG PTAFR
CSF1 EPOR
DOK1 HSF4
NOC2L GRN
NOC2L NCOR2
UNC5B SLC6A8
UNC5B TLX2
UNC5B OTUB1
UNC5B AP2A2
UNC5B JAK3
UNC5B CDX2
CARD10 CDC2L5
FGF2 CRX
FGF2 GALK1
FGF2 WNT7A
ABCC8 RAGE
CSNK1G2 SNUPN
FAM153A PAX8
EPHB2 INA
REL U2AF2
REL WNT10B
CDK6 MAPKAPK2
CDK6 STAT2
SAR1A CARD10
SAR1A JAG1
SAR1A SLC9A1
TGFB1 PRPF31
TGFB1 PSG1
TGFB1 DPT
PSD4 UBE3B
SEMA7A DOK1
SLC5A2 CDX2
SAP18 DOK1
SAP18 RAGE
SCARB1 DOK1
SCARB1 FZR1
SCARB1 STMN1
GRN C19orf50
SLC9A3R2 CHD8
SLC9A3R2 RBBP8
SLC9A3R2 FAM189B
SLC9A3R2 CHST3
SLC9A3R2 IGHMBP2
BAIAP3 NOC2L
BAIAP3 IAH1
BAIAP3 GSTA2
ZNF500 PAXIP1
TERF2 TUBB2B
TERF2 SLC9A1
TERF2 RAGE
TERF2 MYB
LGR5 SLC2A1
LGR5 ZBED1
LGR5 OTUB1
LGR5 ZNF592
LGR5 MSX1
KCTD17 TCOF1
KCTD17 CADM4
KCTD17 TUBB2B
KCTD17 LLGL2
KCTD17 JAG1
SULT2B1 TCOF1
GYPE TCOF1
TUBGCP4 EPOR
CHD8 SKI
SLC6A8 DOK1
SLC6A8 EPOR
PRPF31 CDK6
PRPF31 MRPS12
PRPF31 JAG1
PRPF31 LSM4
PRPF31 STMN1
PSG1 IDS
EML3 CDK6
EML3 ACVR1B
EML3 KIFC1
RBM8A E2F4
GTF2H3 PSG1
GTF2H3 GTSE1
ITGA2B MC2R
ITGA2B FAM189B
ITGA2B PAX8
UBE3B DOK1
UBE3B SAP18
MYO9B ITGAD
MYO9B BCR
MYO9B THRA
PTPRD SLC5A2
PTPRD MAPK8IP1
PTPRD U2AF2
PTPRD WNT10B
ARID4B IRF5
ARID4B C2orf55
ARID4B TOMM34
SLC6A2 PRRC1
SLC6A2 USP11
NFKB2 REL
NFKB2 EPOR
NFKB2 GYPB
NFKB2 SEMA4D
NFKB2 SCYL3
NFKB2 U2AF2
YPEL1 NUDT3
YPEL1 SLC9A3R2
YPEL1 LY6E
YPEL1 SMYD5
YPEL1 IKBKG
YPEL1 AP2A2
YPEL1 RELA
FDXR ANKRD46
FDXR HDGF
FDXR PXN
FDXR TFF3
FDXR LYPLA2
FDXR CACNB1
FDXR BCL3
FDXR CDX2
ACCN1 ADRBK1
ACCN1 ITPR2
ACCN1 THRA
GPR161 MGAT1
GPR161 MEF2C
GPR161 HPGD
GPR161 COBRA1
GPR161 FAM102A
GPR161 SDC3
GPR161 SLC22A24
CPNE6 SULT4A1
CPNE6 CADM4
CPNE6 CDK2
COPS6 MAPKAPK2
ALDOC CARD10
ALDOC GTSE1
ALDOC ACVR1B
GP2 LRRC23
GP2 USP11
WWOX LGALS9
WWOX LLGL2
DUSP7 SCAPER
TUBGCP2 DOK1
TUBGCP2 ABCC8
TUBGCP2 CDH4
CADM4 MAP3K14
CADM4 MSX1
CADM4 SULT4A1
CADM4 CDX2
GTSE1 RAGE
PCBP3 EIF5B
FZR1 RREB1
HTRA2 CDK6
MGAT1 MC2R
MGAT1 SCARB1
MGAT1 TCOF1
MGAT1 GTSE1
MGAT1 FAM102A
MGAT1 GRB2
MGAT1 BMI1
MGAT1 USP11
SIM2 NFKB2
SIM2 COBRA1
CAMSAP1 NUDT3
CAMSAP1 LGR5
CAMSAP1 COPS6
CAMSAP1 TLX2
CAMSAP1 MFAP2
CAMSAP1 USP11
AQP7 NFKB2
AQP7 GPR161
AQP7 ADAM15
AQP7 HPGD
PAIP2B FZR1
PCDH9 PAX8
PRRC1 SEMA7A
PRRC1 HTRA2
PRRC1 JAK3
SCAPER CRX
SCAPER CADM4
SCAPER KLF1
IDS CNP
B4GALT3 WBSCR22
TUBB2B GRB2
TUBB2B RAGE
TUBB2B PTPN9
PXDN LGALS9
PXDN MYB
PXDN BCR
CAPN3 CARD10
OAS2 KRT1
OAS2 CDK6
OAS2 LGR5
OAS2 YPEL1
OAS2 MEF2C
OAS2 TOMM34
OAS2 MRPS12
AGPS KCTD17
AGPS EPOR
AGPS ATP1B2
ACAN IAH1
RUNX2 SULT4A1
RUNX2 TUBGCP2
ZBED1 LSM4
NFRKB PAX8
DHRS1 ABCC8
DHRS1 SEMA7A
DHRS1 TLX2
PPP2R5D PCBP3
PPP2R5D PAIP2B
DHCR7 TRAFD1
SPC25 ITGAD
SPC25 CPNE6
SPC25 GP2
SPC25 EPOR
TYR DOK1
TYR MAPK8IP1
TYR SAP18
TYR SLC6A2
TYR NFKB2
TYR INA
GJB5 CDK5R1
GJB5 REL
GJB5 SLC6A2
GJB5 TUBGCP2
GJB5 PRRC1
GJB5 TFF3
GJB5 MVK
GJB5 JAG1
GJB5 U2AF2
GJB5 IGHMBP2
GJB5 USP11
PAX3 PAIP2B
NFATC2IP IAH1
CEP135 DOK1
CEP135 OAS2
CEP135 ADRBK1
CEP135 LGALS9
CEP135 ZNF592
CEP135 MSC
CEP135 IL8RB
HDGF REL
HDGF SLC5A2
HDGF MSX1
HDGF ABL1
ZNF593 CRX
ISLR DHRS1
SLC12A4 EIF5B
SLC12A4 NFRKB
SLC12A4 PXN
FAM50A SMG6
FAM50A TROAP
KIAA0284 C1orf144
KIAA0284 AXIN1
KIAA0284 POLG
HLA-DOB SAR1A
HLA-DOB TERF2
HLA-DOB CPNE6
HLA-DOB WBSCR22
HLA-DOB FZR1
HLA-DOB CAMSAP1
ORC1L LGR5
ORC1L MEF2C
ORC1L TOMM34
TET3 MC2R
TET3 SPC25
TET3 HDGF
TET3 ADRBK1
TET3 MSX1
MAG FAM189B
SLC24A1 MVK
ITGAM IL10RA
OCEL1 DOK1
OCEL1 CPNE6
OCEL1 TUBGCP2
OCEL1 RPS26
OCEL1 HPGD
OCEL1 LYPLA2
OCEL1 ARPC4
CD22 ITGAD
CD22 MAPK8IP1
CD22 DPT
CD22 ATP1B2
CD22 CD40
CD22 LSM4
CD22 PPP3CC
ELAVL3 MAPK8IP1
ELAVL3 PXN
ELAVL3 COBRA1
ELAVL3 TGOLN2
ELAVL3 STMN1
ELAVL3 PTPN9
CAPN5 KIF22
ADRBK1 ITGAD
ADRBK1 MEN1
ADRBK1 HTRA2
ADRBK1 RAGE
ADRBK1 IL8RB
MFAP2 KRT1
MFAP2 IRF5
MFAP2 MEN1
MFAP2 IL8RB
OGG1 MGAT3
LIPE RB1
NCDN MEF2C
NCDN TOMM34
PITPNM1 SLC2A1
PITPNM1 GIGYF2
PITPNM1 FCGR2A
PITPNM1 SLC25A11
ADAM15 HTRA2
ADAM15 DTX4
ADAM15 TPMT
ADAM15 AP2A2
EPAS1 PRRC1
EPAS1 AGPS
EPAS1 OTUB1
EPAS1 DPT
CYP3A5 TERF2
CYP3A5 USP19
CYP3A5 RPS26
CYP3A5 TOMM34
CYP3A5 ARPC4
CYP3A5 TGOLN2
CYP3A5 MSX1
CYP3A5 E2F4
CYP3A5 RAGE
RPL3L WNT7A
NEUROD2 ST6GALNAC4
NEUROD2 SDC3
DEPDC5 CADM4
RIMS2 TERF2
RIMS2 FDXR
RIMS2 TFF3
RIMS2 FCGR2A
RIMS2 RREB1
LGALS9 MTX1
LGALS9 EIF5B
DPT SULT4A1
DPT LOC552889
DPT USP11
PTGS1 PRPF31
APOBEC3C ITGAD
APOBEC3C KRT1
APOBEC3C SLC6A8
APOBEC3C ZBED1
APOBEC3C PPP1R10
APOBEC3C PXN
APOBEC3C CAMK2B
APOBEC3C ABL1
NLE1 GJA1
GNL1 WBSCR22
GNL1 WNT10B
TFF3 MGAT1
TFF3 RPS26
TFF3 TOMM34
TFF3 BMI1
GPA33 GJB5
GPA33 LGALS9
GPA33 FCGR2A
ARHGAP26 CRX
ARHGAP26 FGF2
ARHGAP26 KATNB1
ARHGAP26 HLF
ARHGAP26 KCNF1
ARHGAP26 NLE1
ARHGAP26 IL10RA
ARHGAP26 GALK1
C19orf29 LGR5
C19orf29 CPNE6
C19orf29 LYPLA2
ZNF783 SCYL3
RAD51L3 DOK1
RAD51L3 HDGF
RAD51L3 GNL1
RAD51L3 MVK
RAD51L3 CACNB1
RAD51L3 MSX1
RAD51L3 LOC201229
VENTX UNC5B
VENTX SLC25A11
SMPDL3B MC2R
SMPDL3B MAPK8IP1
SMPDL3B FZR1
SMPDL3B SLC22A24
MEF2C GTSE1
MEF2C BCL3
MEF2C E2F4
FCGR2A C2orf55
FCGR2A HTRA2
FCGR2A PRRC1
PLCD1 CRX
PLCD1 IAH1
PLCD1 RB1
PLCD1 ERF
AFAP1 PRRC1
ZNF592 TUBGCP4
ZNF592 TUBGCP2
ZNF592 NCDN
ZNF592 STMN1
GARNL4 REL
GARNL4 YPEL1
GARNL4 PXN
GARNL4 IGHMBP2
GARNL4 ABL1
SLC4A3 CARD10
SLC4A3 PSG1
SLC4A3 GPR161
SLC4A3 TUBGCP2
SLC4A3 TLX2
SLC4A3 RUNX2
SLC4A3 ADAM15
SLC4A3 SDC3
SLC4A3 CNTN1
SLC4A3 WNT10B
FNTB NFKB2
FNTB NEUROD2
FNTB GARNL4
FNTB CCPG1
WDR62 ITM2B
WDR62 RBM8A
WDR62 MGAT1
WDR62 PCDH9
WDR62 ACVR1B
WDR62 CD34
WDR62 MSC
WDR62 NDST1
WDR62 AP2A2
WDR62 IGF2
LAIR1 PRPF31
LAIR1 NFKB2
LAIR1 LSM4
TPPP SBNO2
NTNG1 PTPRD
NTNG1 COPS6
NTNG1 MGAT1
NTNG1 SLC12A4
NTNG1 HLA-DOB
NTNG1 SMPDL3B
NTNG1 MLANA
POU2F2 CSF1
POU2F2 SULT4A1
POU2F2 HLA-DOB
POU2F2 DPT
POU2F2 NTNG1
POU2F2 CD40
POU2F2 BCL3
RPS26 FZR1
RPS26 EPOR
RPS26 DPT
UBXN1 KIF22
LY6E MSX1
ALAS2 DPT
ALAS2 APOBEC3C
ALAS2 KIAA0323
SEMA4D TLX2
TAZ DPT
ATP1B2 MLLT4
ATP1B2 B4GALT3
ATP1B2 ISLR
ATP1B2 NCDN
ATP1B2 JAK3
INA ITGAD
INA CDK5R1
INA HSF4
INA COPS6
ITIH4 GIGYF2
CYP11A1 CD34
SAMD14 NFATC2IP
SAMD14 NCSTN
SAMD14 RBCK1
SAMD14 MLH1
SAMD14 GSTA2
RP1-21O18.1 CAMSAP1
RP1-21O18.1 ADRBK1
RP1-21O18.1 MXRA8
RP1-21O18.1 CD40
RP1-21O18.1 USP11
CLEC11A SIM2
CLEC11A PAIP2B
CLEC11A TLX2
CLEC11A NCDN
ATG2A GATA4
ATG2A SMG6
PLIN1 SLC5A2
ZSCAN12 IRF5
ZSCAN12 CADM4
ZSCAN12 RIMS2
ZSCAN12 TGOLN2
ZSCAN12 CDH4
GCKR FAM50A
GCKR NLE1
GCKR CRTC1
GCKR KIF22
TOMM34 ITGAD
LYPLA2 SULT4A1
MVK MC2R
MVK ATP1B2
MVK LSM4
MVK CDH4
MVK WNT10B
HAUS5 CDK5R1
HAUS5 ABCC8
HAUS5 WBSCR22
HAUS5 DTX4
HAUS5 TRAFD1
HAUS5 AGPAT1
DGCR11 MAPK8IP1
DGCR11 EML3
DGCR11 ELAVL3
DGCR11 ADRBK1
DGCR11 APOBEC3C
DGCR11 GARNL4
DGCR11 FAM189B
CD33 RBM8A
CD33 MGAT1
CD33 CAMSAP1
CD33 RP1-21O18.1
CD33 JAG1
CD33 SDC3
CD33 CNTN1
SPN NCDN
SPN APOBEC3C
SPN CD33
SPN KIFC3
GPR143 FGF2
GPR143 KIF22
GPR143 CHMP7
GPR143 RAB40B
ADCYAP1 IRF5
ADCYAP1 SULT4A1
ADCYAP1 TLX2
ADCYAP1 APOBEC3C
ADCYAP1 DGCR11
ADCYAP1 CD33
TRIM15 KCTD17
TRIM15 MGAT1
CRYBA4 CDK5R1
CRYBA4 OAS2
CRYBA4 CD22
CRYBA4 RIMS2
CRYBA4 APOBEC3C
CRYBA4 CNTN1
CRYBA4 CCPG1
CRYBA4 THRA
TRIM58 EPHB2
TRIM58 OCEL1
TRIM58 CYP3A5
TRIM58 CD33
TRIM58 CACNB1
TBX19 EPHB2
TBX19 MTX1
TBX19 SLC6A2
TBX19 DHRS1
TBX19 ELAVL3
TBX19 DPT
TBX19 MVK
TBX19 JAG1
PHB PTPRD
CACNB1 SCARB1
CACNB1 PRRC1
CACNB1 TUBB2B
CACNB1 GNL1
CACNB1 JAG1
CACNB1 WNT10B
CRTC1 C1orf144
SMYD5 BCL3
DNAH9 NFKB2
DNAH9 GTSE1
DNAH9 EPOR
DNAH9 PAIP2B
DNAH9 PRRC1
DNAH9 PAX9
ELAVL2 RAD51L3
ODF1 MAPK8IP1
ODF1 UBE3B
ODF1 MYO9B
ODF1 CADM4
ODF1 SLN
ODF1 C19orf29
ODF1 HPGD
ODF1 TAZ
ODF1 ADCYAP1
ODF1 LTK
ODF1 FKBP15
ODF1 RAGE
GDF5 RASGRP3
GDF5 TREX1
GDF5 COL6A2
SBNO2 DGCR11
SBNO2 KIFC3
LY9 UNC5B
LY9 IDS
LY9 PITPNM1
LY9 FAM189B
AANAT GJB5
AANAT KCNH2
AANAT INA
AANAT LLGL2
AANAT RAB11FIP5
AANAT MTHFR
AANAT CHST3
FUT7 ALDOC
FUT7 SLC24A1
FUT7 INA
INSL3 SMG6
PRPH TGFB1
PRPH ZNF500
PRPH RIMS2
PRPH TRAFD1
PRPH IGHMBP2
KCNJ4 ABCC8
KCNJ4 EPHB2
KCNJ4 ITM2B
KCNJ4 ARSE
KCNJ4 OAS2
KCNJ4 GJB5
KCNJ4 MAG
KCNJ4 TOMM34
KCNJ4 SHBG
KCNJ4 KIFC1
KCNJ4 SMARCD2
KCNJ4 EIF2AK2
ADH1C FGF2
ADH1C CRTC1
ADH1C SEC16A
SPRR2C ITGAD
LY6G6C HSF4
LY6G6C PSD4
LY6G6C TCOF1
LY6G6C PTPRD
LY6G6C SLC24A1
LY6G6C FUT7
LY6G6C MSC
LY6G6C COBRA1
LY6G6C CD40
LY6G6C MRPS12
IKBKG SCARB1
IKBKG ARID4B
IKBKG FZR1
MSC CACNB1
MSC CDX2
ZBTB40 BCR
PSG7 RBM8A
PSG7 PXDN
PSG7 TET3
PSG7 ZNF783
PSG7 LYPLA2
PSG7 DGCR11
PSG7 GRINA
PSG7 U2AF2
POU4F1 CSF1
POU4F1 MTX1
POU4F1 PPP1R10
POU4F1 MAG
POU4F1 FNTB
POU4F1 RPS26
POU4F1 LY6E
POU4F1 CRYBA4
ACR SLC6A2
ACR YPEL1
ACR TLX2
ACR ADRBK1
ACR SEMA4D
ACR SULT4A1
ACR CDH4
MPDU1 IAH1
TADA3L HDGF
LLGL2 PRPF31
LLGL2 PSG1
LLGL2 MSC
LLGL2 CDK2
HIST1H3E GJB5
HIST1H3E OCEL1
HIST1H3E LOC201229
CRCP YPEL1
GIPR EPOR
GIPR HDGF
GIPR MYST2
IGHG1 TUBGCP2
IGHG1 SLC12A4
TEKT2 FGF2
TEKT2 C1orf144
GRM4 KRT1
GRM4 AGPS
GRM4 PXN
GRM4 ORC1L
GRM4 TET3
GRM4 EPAS1
GRM4 CRYBA4
GRM4 DMWD
GRM4 NUP188
GRM4 IGHMBP2
HTR2A LGR5
HTR2A PCBP3
HTR2A MGAT1
HTR2A OCEL1
C16orf7 LY6G6C
CROCC HIPK2
CROCC ARHGAP26
DTX4 NUDT3
DTX4 TUBGCP2
DTX4 E2F4
ST14 PRRC1
TRAFD1 UBE3B
TRAFD1 HDGF
TRAFD1 MAPKAPK2
RBBP8 SAP18
RBBP8 FZR1
MXRA8 PTPRD
MXRA8 ABL1
MXRA8 BCR
COBRA1 GNL1
COBRA1 TFF3
COBRA1 MAPKAPK2
SEMA5A PLCD1
UBOX5 IAH1
CD40 ITGAD
CD40 SKI
CD40 TUBB2B
CD40 TAZ
CD40 MSX1
CD40 CDK2
RGS9 ELAVL3
RGS9 APOBEC3C
RGS9 POU4F1
RGS9 LEFTY1
RGS9 HSP90AB1
RGS9 LOC201229
SLC1A6 SLC12A4
SLC1A6 RIMS2
SLC1A6 APOBEC3C
SLC1A6 WDR62
SLC1A6 SEMA4D
NRG2 B4GALT3
NRG2 CEP135
NRG2 PITPNM1
NRG2 CYP3A5
NRG2 GPA33
NRG2 LY9
NRG2 PSG7
NRG2 PAX9
MYBPC3 ITGAD
LBP ITGAD
LBP AGPS
LBP TET3
LBP TRIM58
LBP LSM4
LBP LOC201229
T NUDT3
PAX9 SLC6A2
PAX9 RAPGEF5
PAX9 RAD51L3
PAX9 ALAS2
PSTPIP1 NLE1
AATK ACR
AATK HTR2A
AATK LBP
AATK CHST3
AATK MSX1
AATK THRA
GRIK5 KCTD17
GRIK5 EML3
GRIK5 ALDOC
GRIK5 CADM4
GRIK5 ZNF592
GRIK5 CYP11A1
GRIK5 RP1-21O18.1
GRIK5 SPRR2C
GRIK5 DTX4
GRIK5 FAM102A
GRIK5 CDX2
NCSTN GALK1
IQSEC1 FGF2
KIAA0999 LSM4
FAM102A CSF1
FAM102A KRT1
FAM102A MEN1
FAM102A PAIP2B
FAM102A PRRC1
FAM102A CD34
SCYL3 REL
SCYL3 GTSE1
SCYL3 ADRBK1
SMARCD2 MYST1
ARPC4 ARID4B
ARPC4 JAG1
TREX1 GRN
TREX1 GALK1
ADCY2 IL10RA
HTR7 PTPRD
HTR7 SLC2A1
HTR7 FDXR
HTR7 MFAP2
HTR7 PRPH
HTR7 PSG7
HTR7 GRM4
HTR7 NRG2
KRT2 PAX9
MAGEA9 RAD51L3
MAGEA5 TLX2
MAGEA5 MYST2
EFNA3 PTPRD
EFNA3 FDXR
EFNA3 CADM4
EFNA3 OAS2
EFNA3 POU2F2
EFNA3 GRIK5
EFNA3 FAM189B
EFNA3 JAG1
EFNA3 E2F4
EFNA3 TYMS
KRTAP26-1 MRPS12
OPRL1 EPOR
LOC145678 ZNF592
FSCN2 XPNPEP2
FSCN2 C19orf50
FSCN2 UBXN1
FSCN2 TREX1
FSCN2 SMG6
ABO PRPH
HTR4 B4GALT3
HTR4 DHCR7
HTR4 ATP1B2
HTR4 RELA
SLC30A3 TUBGCP4
SLC30A3 B4GALT3
SLC30A3 HTR4
CASP2 INA
SLC17A3 PRPH
CCL16 WDR62
CCL16 INA
CCL16 GRIK5
GPT MEGF6
GPT FAM50A
GPT GCKR
MR1 MC2R
MR1 ARID4B
MR1 ALDOC
MR1 MVK
MR1 CNTN1
MVD FGF2
MVD CHMP7
MVD GJA1
KIFC3 JAK3
KIFC3 CDX2
KIFC3 EIF2AK2
MYST2 TADA3L
MYST2 AP2A2
MYST2 KIF20B
MYST2 CDC2L5
MYST2 TYMS
NDST1 MC2R
OGG1 PRPH
PFKFB2 RBM8A
PFKFB2 TYR
PFKFB2 GJB5
PFKFB2 WDR62
PFKFB2 TOMM34
PFKFB2 LY6G6C
PFKFB2 PSG7
PFKFB2 TYMS
IGHG1 LGALS9
IGHG1 PRPH
LOC100134331 SLC5A2
LOC100134331 TCOF1
LOC100134331 TUBGCP2
LOC100134331 TYR
LOC100134331 SMPDL3B
LOC100134331 CCPG1
IGSF9B FAM153A
IGSF9B SLC6A8
IGSF9B ITGA2B
IGSF9B SLC6A2
IGSF9B TET3
IGSF9B CD33
IGSF9B MSC
IGSF9B PIGR
IGSF9B DMWD
IGSF9B CCPG1
IGSF9B BMI1
TMPRSS6 SLC5A2
TMPRSS6 TYR
H6PD SAP18
H6PD OTUB1
H6PD HLA-DOB
H6PD ADAM15
H6PD DPT
H6PD FCGR2A
H6PD AANAT
H6PD SLC22A24
RECQL5 TERF2
RECQL5 CEP135
RECQL5 MFAP2
RECQL5 CYP3A5
RECQL5 GRIK5
RECQL5 MYST2
RECQL5 AQP5
RECQL5 AP2A2
RECQL5 JAK3
RECQL5 USP11
RECQL5 PAX8
CCL22 KLF1
COL19A1 TLX2
COL19A1 GJB5
COL19A1 GIGYF2
COL19A1 MVK
COL19A1 GRM4
COL19A1 MXRA8
COL19A1 U2AF2
COL19A1 CNTN1
HSP90AB1 ELAVL3
ZKSCAN3 KRT1
ZKSCAN3 LOC729400
ZKSCAN3 SLN
ZKSCAN3 ACVR1B
ZKSCAN3 SPC25
ZKSCAN3 CD22
ZKSCAN3 PITPNM1
ZKSCAN3 CHST3
ZKSCAN3 CCPG1
ZKSCAN3 CDX2
STXBP1 LGR5
STXBP1 HLA-DOB
STXBP1 ZKSCAN3
STXBP1 CNTN1
STXBP1 BCR
GRB2 JAG1
SMG6 IL10RA
SMG6 RASGRP3
SMG6 MAP2K4
SMG6 ETS1
DMWD USP11
PHKG2 C1orf144
FAM189B IKBKG
ST20 SEMA4D
SPINT3 EPHB2
SPINT3 EPAS1
SPINT3 TRIM58
SPINT3 TBX19
SPINT3 CACNB1
SPINT3 MSX1
ADAM20 ODF1
ADAM20 KCNJ4
TBX5 DOK1
TBX5 PCBP3
TBX5 DHRS1
SLMO1 TUBB2B
SLMO1 NTNG1
SLMO1 RP1-21O18.1
SLMO1 IKBKG
SLMO1 MYST2
GRIP2 GADD45B
GRIP2 MUC1
GRIP2 ARPC4
GRIP2 MYST2
XDH LGR5
XDH NEUROD2
XDH TFF3
XDH GARNL4
C1orf144 ATP11A
AXIN1 GATA4
PAXIP1 COPS6
PAXIP1 MYB
JAG1 KIFC1
JAG1 MAPKAPK2
RAP1GAP NFKB2
RAP1GAP TUBGCP2
RAP1GAP GTSE1
RAP1GAP GADD45B
RAP1GAP USP19
RAP1GAP FEZ1
RAP1GAP WDR62
RAP1GAP CLEC11A
RAP1GAP HTR2A
RAP1GAP PNMT
RAP1GAP ABL1
RAP1GAP TYMS
OR2B6 ITGAD
OR2B6 B4GALT3
OR2B6 NRG2
OR2B6 JAG1
OR2B6 PAX8
HCRTR1 KIAA0284
UGT2B15 TYR
UGT2B15 ISLR
UGT2B15 ORC1L
UGT2B15 TET3
UGT2B15 INA
UGT2B15 CRYBA4
UGT2B15 CACNB1
UGT2B15 KIFC1
UGT2B15 RECQL5
UGT2B15 STXBP1
UGT2B15 TGOLN2
UGT2B15 NFATC3
UGT2B15 BMI1
RHBDL1 SIT1
RHBDL1 C2orf55
RHBDL1 ACCN1
RHBDL1 SIM2
RHBDL1 RUNX2
RHBDL1 TBX19
RHBDL1 SLC1A6
RHBDL1 ARPC4
RHBDL1 KIFC3
RHBDL1 STXBP1
RHBDL1 CCPG1
RHBDL1 BMI1
RHBDL1 MAPKAPK2
AGAP8 LGR5
AGAP8 TFF3
AGAP8 SCAMP5
AGAP8 POU2F2
AGAP8 LY6G6C
AGAP8 PSG7
AGAP8 ACR
AGAP8 MXRA8
AGAP8 GRIK5
AGAP8 RAGE
BZRPL1 MEN1
BZRPL1 LGALS9
BZRPL1 MYST2
NTSR2 SLC5A2
NTSR2 CEP135
CCKAR SLC9A3R2
CCKAR EML3
ZMYND10 LIPE
ZMYND10 INSL3
ZMYND10 ETS1
SLC9A3 ATG2A
EXOSC2 PRPF31
EXOSC2 YPEL1
EXOSC2 EPOR
FAM189A2 SAP18
FAM189A2 ACR
FAM189A2 LILRA4
AQP5 CSF1
AQP5 SIM2
AQP5 ADAM15
AQP5 GPA33
AQP5 KCNJ4
AQP5 SLC30A3
AQP5 USP11
MTHFR ZNF500
MTHFR MYO9B
MTHFR GPR161
MTHFR NCDN
MTHFR AFAP1
MTHFR RP1-21O18.1
MTHFR SDC3
AGFG2 EVPL
AGFG2 MGAT3
LTK PSG1
LTK EML3
LTK WDR62
LTK TBX19
LTK TPMT
LTK CNTN1
TPMT HDGF
TPMT MFAP2
TPMT FAM102A
GOLGA1 COPS6
TROAP CRX
TROAP IL10RA
SLC9A1 KRT1
SLC9A1 MEN1
SLC9A1 MAPK8IP1
SLC9A1 OTUB1
SLC9A1 PPP1R10
SLC9A1 LY6E
SLC9A1 BMI1
SLC9A1 IL8RB
KIAA0323 BCR
KIAA0323 PAX8
LSM4 BMI1
LSM4 E2F4
U2AF2 IRF5
U2AF2 LOC201229
PPP3CC CDC2L5
PPP3CC STMN1
SLC6A9 EPHB2
SLC6A9 ITM2B
SLC6A9 WDR62
SLC6A9 LYPLA2
SLC6A9 CD33
CEACAM4 PTPRD
PAX7 MR1
CEACAM3 SAR1A
CEACAM3 PSG1
CEACAM3 WWOX
CEACAM3 TYR
CEACAM3 TFF3
CEACAM3 MR1
CEACAM3 BMI1
CEACAM3 E2F4
CEACAM3 IL8RB
ARHGAP6 ARR3
ARHGAP6 TPPP
PRB1 MYST2
OPN1SW CYP27A1
UPK2 TPPP
UPK2 MAP2K4
ZNF157 PCDHGC3
ZNF157 LGR5
ZNF157 PRPF31
ZNF157 PTPRD
ZNF157 ARID4B
ZNF157 GPA33
ZNF157 RBBP8
ZNF157 FAM102A
ZNF157 JAG1
ZNF157 AGAP8
ZNF157 SLC22A24
ZNF157 STMN1
ZNF157 USP11
MAGEA1 LGR5
MAGEA1 ZNF592
MAGEA1 FAM189B
MAGEA1 CNTN1
GPR6 SLC5A2
NRTN ATP1B2
NRTN CD40
TOP3B MAP3K14
TOP3B ATG2A
TOP3B GPR143
PNMT DOK1
PNMT CDK6
PNMT KCTD17
PNMT PRRC1
PNMT FUT7
PNMT PRPH
PNMT RBBP8
PNMT SLC30A3
PNMT E2F1
KRT86 ARSE
KRT86 MCM2
KRT86 KIFC3
KRT86 STXBP1
KRT86 RAGE
HCG9 TROAP
HCG9 RBCK1
TBX1 ELAVL3
GAD2 APOBEC3C
GAD2 POU2F2
AP2A2 MC2R
AP2A2 FZR1
AP2A2 ACVR1B
RBCK1 CHMP7
COL6A2 IL10RA
COL6A2 IQSEC3
COL6A2 WNT7A
CHST3 PSG1
SDC3 MEN1
SDC3 NUDT3
SDC3 TCOF1
SDC3 PAIP2B
SDC3 GNL1
SDC3 USP11
NCKIPSD NUDT3
NCKIPSD EML3
NCKIPSD CD22
NCKIPSD ZSCAN12
NCKIPSD CRYBA4
NCKIPSD CACNB1
NCKIPSD LY9
NCKIPSD PFKFB2
NCKIPSD PAXIP1
NCKIPSD STMN1
CRYBB3 CRX
CRYBB3 FLOT1
CRYBB3 SBNO2
CRYBB3 UBE2H
CRYBB3 ZMYND10
DDX11 GARNL4
DDX11 IGSF9B
DDX11 TBX5
BTF3 SCAPER
BTF3 ZNF593
BTF3 KIAA0284
BTF3 MGAT3
BTF3 HCRTR1
BTF3 OPN1SW
BTF3 HCG9
TMSB4Y EPOR
IGHMBP2 TUBB2B
IGHMBP2 SLC12A4
IGHMBP2 ATP1B2
IGHMBP2 FAM102A
IGHMBP2 PAXIP1
IGHMBP2 JAG1
IGHMBP2 KIAA0323
IGHMBP2 E2F4
TGOLN2 TFF3
TGOLN2 MEF2C
FKBP15 ADAM15
FKBP15 HAUS5
FKBP15 LSM4
FKBP15 SDC3
SERPIND1 PLEKHM2
SLC22A24 DPT
SLC22A24 RAGE
CNTN1 CADM4
CNTN1 GNL1
CNTN1 CYP11A1
CNTN1 SCYL3
CNTN1 TPMT
CNTN1 CHST3
SFTPD DDX11
PCDH1 ATG2A
PCDH1 FSCN2
PCDH1 PTH
GPR35 NFKB2
GPR35 WDR62
GPR35 INA
GPR35 UGT2B15
GPR35 KRT86
GPR35 FOSL1
GPR35 RAGE
GPR35 CDH4
PIK3CB SLC4A3
LOC26102 ARHGAP26
SLC18A3 REL
SLC18A3 GTSE1
SLC18A3 MGAT1
SLC18A3 RUNX2
SLC18A3 PITPNM1
SLC18A3 TRIM58
SLC18A3 MR1
SLC18A3 PPP3CC
SLC18A3 KRT86
PRH1 CARD10
ELN LY6G6C
LOC91316 IRF5
LOC91316 PCBP3
LOC91316 CYP3A5
LOC91316 UGT2B15
LOC91316 PNMT
LOC91316 BCL3
LOC652147 TCF7L2
HMGB3 OAS2
RPS18 RPL11
RUNX1 SLC9A3R2
RUNX1 PTPRD
RUNX1 SLC6A2
RUNX1 SLC24A1
RUNX1 RPS26
RUNX1 ZKSCAN3
RUNX1 SLMO1
RUNX1 ZNF157
RUNX1 PNMT
RUNX1 MYB
RUNX1 PAX8
TCF7 UNC5B
TCF7 UBE3B
TCF7 PCBP3
TCF7 ZNF592
TCF7 POU4F1
TCF7 GIPR
TCF7 EFNA3
TCF7 CNTN1
TRD@ WDR62
TRD@ CD33
TRD@ MYST2
FOXE1 PLCD1
FOXE1 KLF1
FOXE1 EML3
FOXE1 RBM8A
FOXE1 NCDN
FOXE1 RIMS2
FOXE1 GRM4
FOXE1 PNMT
FOXE1 LOC201229
JAK3 BCR
BCL3 KRT1
STMN1 CDR2L
STMN1 PAX8
BMI1 USP11
BMI1 PAX8
BMI1 WNT10B
E2F4 ITGAD
ABL1 MC2R
RAGE MAPKAPK2
RAGE BCR
CDH4 LOC201229
MYB CSF1
LOC201229 WNT10B
PTPN21 KLF1
THRA KIFC1
POLG RAB3A
EIF2AK2 CSF1
CYP27A1 KLF1
MAP3K14 HLF
DOK1 KRT1
DOK1 USP11
SSTR5 MSX1
MC2R KIFC1
UNC5B CADM4
UNC5B DMWD
CRX MGAT3
CNP RAGE
IAH1 GJA1
IAH1 VEGFC
CSNK1G2 KLF1
FAM153A EML3
FAM153A ARID4B
FAM153A ALDOC
FAM153A CD40
FAM153A SLC9A1
EPHB2 CADM4
EPHB2 ATP1B2
EPHB2 CD40
ANKRD46 ARID4B
ANKRD46 DHRS1
ANKRD46 LGALS9
NUDT3 DOK1
SAR1A MC2R
TGFB1 ALAS2
TGFB1 BCL3
WNT11 SOX12
WNT11 TROAP
SEMA7A RAGE
SLC5A2 PPP3CC
SLC5A2 GNB3
SLC5A2 USP11
SAP18 SLC5A2
SCARB1 FCGR2A
SCARB1 LYPLA2
SCARB1 KIFC1
SCARB1 PPP3CC
SCARB1 NFATC3
SCARB1 MYB
GRN UBXN1
SLC9A3R2 SULT4A1
SLC9A3R2 NFATC3
SLC9A3R2 RAGE
ZNF500 SLC9A3R2
ZNF500 COPS6
ZNF500 TUBGCP2
ZNF500 SLC12A4
ZNF500 ZNF592
ZNF500 IKBKG
ZNF500 PTPN9
ZNF500 WNT10B
TERF2 ZNF500
TERF2 MYO9B
TERF2 SLC12A4
TERF2 ADRBK1
TERF2 FCGR2A
TERF2 IGHMBP2
TERF2 CNTN1
TERF2 E2F4
LGR5 PRPF31
LGR5 UBE3B
LGR5 EIF5B
LGR5 PTPRD
LGR5 HPGD
LGR5 GRB2
LGR5 THRA
KCTD17 SAR1A
KCTD17 SULT4A1
KCTD17 PRPF31
KCTD17 TUBGCP2
KCTD17 DHRS1
KCTD17 MSC
SULT2B1 PCBP3
SULT2B1 ARPC4
TUBGCP4 E2F1
TUBGCP4 STMN1
SULT4A1 SLC5A2
SULT4A1 UTP3
PRPF31 KRT1
PRPF31 SEMA7A
PRPF31 SLC5A2
PRPF31 E2F4
PRPF31 IL8RB
PSG1 CNP
PSG1 ITM2B
PSG1 SLC6A8
PSG1 LY6E
PSG1 TRAFD1
PSG1 BMI1
CREB3 CDC2L5
CREB3 BCR
CREB3 WNT10B
EML3 KRT1
EML3 LY6E
EML3 THRA
RBM8A PLEKHG3
RBM8A TCOF1
RBM8A USP11
SIT1 PCBP3
ITGA2B UNC5B
ITGA2B HTRA2
ITGA2B PRRC1
ITGA2B DPT
ITGA2B MSX1
ITGA2B STMN1
ITGA2B MAPKAPK2
UBE3B CARD10
UBE3B BCL3
TCOF1 RAGE
IDS JAK3
C2orf55 E2F4
C2orf55 MYB
MYO9B CARD10
MYO9B PRPF31
PTPRD MYO9B
PTPRD BCL3
SLC2A1 DOK1
SLC2A1 EML3
SLC2A1 JAG1
ARID4B PRRC1
ARID4B MSX1
SLC6A2 REL
SLC6A2 TUBGCP2
SLC6A2 B4GALT3
SLC6A2 TFF3
SLC6A2 MAPKAPK2
NFKB2 NUDT3
NFKB2 TGFB1
NFKB2 RBBP8
NFKB2 STMN1
YPEL1 SAP18
YPEL1 SLC2A1
YPEL1 PITPNM1
YPEL1 SLC9A1
FDXR ITGAD
FDXR SULT4A1
FDXR RUNX2
FDXR NCDN
FDXR RPS26
FDXR LY6E
FDXR TAZ
ACCN1 FCGR2A
GPR161 SAR1A
GPR161 PRPF31
GPR161 ARID4B
GPR161 PXN
GPR161 CACNB1
GPR161 CDX2
GPR161 WNT10B
CPNE6 NUDT3
CPNE6 SAR1A
CPNE6 ABL1
HLF KLF1
COPS6 CSTF3
COPS6 GADD45B
COPS6 AGPAT1
COPS6 IL8RB
ALDOC SLC2A1
ALDOC RUNX2
ALDOC MCM2
ALDOC E2F4
WBSCR22 MRPS12
WBSCR22 USP11
XPNPEP2 PTH
MEGF6 PLCD1
MEGF6 AXIN1
MEGF6 COL6A2
AFF2 DNAJC9
GP2 SLC5A2
GP2 ARID4B
GP2 PCDH9
GP2 BCL3
WWOX MSC
WWOX TPMT
TUBGCP2 IRF5
TUBGCP2 UTP3
TUBGCP2 THRA
CADM4 ALOX5
CADM4 GSTA2
CADM4 MC2R
CADM4 CARD10
PCBP3 KRT1
PCBP3 TYMS
FZR1 E2F4
HTRA2 FZR1
MGAT1 CSF1
MGAT1 IRF5
C14orf1 IAH1
C14orf1 KIF22
SLC29A2 MYST2
ARR3 COL6A2
SIM2 PLIN3
SIM2 TUBB2B
SIM2 HDGF
SIM2 MFAP2
SIM2 RPS26
SIM2 USP11
SIM2 MAPKAPK2
CAMSAP1 MC2R
CAMSAP1 FAM153A
CAMSAP1 ZNF500
CAMSAP1 GADD45B
CAMSAP1 MVK
CAMSAP1 IKBKG
CAMSAP1 SLC9A1
AQP7 UNC5B
AQP7 GTSE1
AQP7 EPOR
AQP7 ACVR1B
AQP7 SLC12A4
AQP7 LGALS9
AQP7 SMYD5
ZBTB7A MAPKAPK2
PDLIM7 MAP3K14
PAIP2B NUDT3
PAIP2B PRPF31
SCAPER GALK1
TLX2 STMN1
TLX2 BMI1
TLX2 MYB
B4GALT3 MC2R
B4GALT3 PSG1
B4GALT3 JAG1
DDIT3 MAP3K14
DDIT3 UBE2H
NCOR2 MAP3K14
TUBB2B EML3
TUBB2B FZR1
PXDN MC2R
PXDN PAX8
OAS2 PTPRD
OAS2 MSC
OAS2 CDX2
AGPS CARD10
AGPS SLC5A2
AGPS CADM4
AGPS ZNF592
AGPS JAK3
CCDC94 XPNPEP2
ACAN MGAT3
ACVR1B PRPF31
RUNX2 E2F4
ZBED1 DOK1
ZBED1 USP11
ZBED1 MAPKAPK2
DHRS1 KRT1
DHRS1 NFATC3
DHRS1 MYB
PPP2R5D GTSE1
DHCR7 DOK1
DHCR7 SEMA7A
SPC25 DOK1
SPC25 FDXR
SPC25 COPS6
SPC25 LSM4
TYR PRPF31
TYR WBSCR22
TYR DHRS1
TYR SLC12A4
TYR GIGYF2
TYR TFF3
TYR CYP11A1
TYR CACNB1
TYR PPP3CC
GJB5 TUBB2B
GJB5 THRA
USP19 PCBP3
USP19 GIGYF2
PDE4C SLC6A2
PDE4C PCBP3
KCNH2 DHRS1
CEP135 CARD10
CEP135 KCTD17
CEP135 ALDOC
CEP135 SLC12A4
HDGF UBE3B
CD34 PRPF31
CD34 PPP3CC
CD34 IL8RB
OTUB1 CARD10
OTUB1 PSG1
OTUB1 E2F4
E2F4 LOC201229
E2F4 IL8RB
PPP1R10 AGPAT1
PXN TUBGCP2
PXN BCR
ZNF593 PTH
ISLR CARD10
ISLR EML3
ISLR GIGYF2
ISLR MSX1
ISLR PAX8
SLC12A4 CADM4
SLC12A4 ACVR1B
SLC12A4 LY6E
SLC12A4 HPGD
SLC12A4 CDH4
SLC12A4 THRA
FAM50A MGAT3
KIAA0284 SBNO2
HLA-DOB JMJD6
HLA-DOB SERPINA4
ORC1L CPNE6
ORC1L LYPLA2
TET3 ZBED1
TET3 TYR
TET3 TFF3
MAG TERF2
MAG PRRC1
MAG MEF2C
MAG ATP1B2
MAG INA
MAG BCR
SLC24A1 LGR5
SLC24A1 FZR1
SLC24A1 SLC9A1
ITGAM KIF22
ITGAM POLG
OCEL1 ANKRD46
OCEL1 NUDT3
OCEL1 CD34
OCEL1 CDH4
OCEL1 THRA
CD22 LGR5
CD22 PRPF31
CD22 EML3
CD22 RBM8A
CD22 TLX2
CD22 IKBKG
CD22 FAM102A
CD22 SLC22A24
ELAVL3 PIM1
ELAVL3 SULT2B1
ELAVL3 PLEKHG3
ELAVL3 CADM4
ELAVL3 N4BP2L1
ELAVL3 AGPAT1
ADRBK1 C2orf55
ADRBK1 PLIN3
ADRBK1 NFRKB
ADRBK1 STMN1
MFAP2 REL
MFAP2 STMN1
NCDN CDX2
PITPNM1 ABCC8
PITPNM1 SULT4A1
PITPNM1 LSM4
ADAM15 MEN1
ADAM15 MTX1
ADAM15 WNT11
ADAM15 STMN1
GRIN2A TUBGCP2
EPAS1 TERF2
EPAS1 TFF3
EPAS1 FAM189B
CYP3A5 PTPRD
CYP3A5 NCDN
CYP3A5 CYP11A1
NEUROD2 SULT4A1
NEUROD2 TLX2
NEUROD2 GIGYF2
NEUROD2 FEZ1
NEUROD2 ITIH4
NEUROD2 RPRD2
FGD1 GATA4
DEPDC5 FLOT1
DEPDC5 PTH
RIMS2 ADRBK1
RIMS2 DPT
RIMS2 CDX2
RIMS2 E2F4
ESPL1 FZR1
ESPL1 SLC9A1
GIGYF2 BCL3
LGALS9 SKI
LGALS9 SLC6A8
LGALS9 MYO9B
DPT CSF1
DPT MYO9B
DPT HTRA2
DPT CCPG1
DPT RAGE
APOBEC3C SSTR5
APOBEC3C NUDT3
APOBEC3C CDK6
APOBEC3C E2F1
APOBEC3C CDX2
NLE1 FGF2
GNL1 EML3
GNL1 RBM8A
GNL1 DTX4
GNL1 BCL3
GPA33 PRPF31
GPA33 DPT
HIPK2 MVD
ARHGAP26 BAIAP3
ARHGAP26 PLEKHM2
ARHGAP26 KIF22
ARHGAP26 MLH1
C19orf29 TYR
C19orf29 NCDN
C19orf29 GIGYF2
C19orf29 SDC3
ZNF783 PTPRD
ZNF783 TUBB2B
ZNF783 CYP11A1
ZNF783 MXRA8
RAD51L3 GP2
RAD51L3 TUBGCP2
RAD51L3 KCNH2
RAD51L3 OCEL1
SMPDL3B PCBP3
SMPDL3B PRRC1
SMPDL3B DHRS1
SMPDL3B CD22
SMPDL3B INA
SMPDL3B IKBKG
SMPDL3B PAXIP1
MEF2C SLC5A2
MEF2C HDGF
MEF2C IL4
MEF2C THRA
FCGR2A TUBGCP2
FCGR2A MYB
IRF4 SGCA
AFAP1 PAX8
ZNF592 COPS6
ZNF592 ZBTB7A
ZNF592 ISLR
ZNF592 PTGS1
ZNF592 MRPS12
SCAMP5 SAP18
GARNL4 ITGAD
GARNL4 MEF2C
SLC4A3 SAP18
SLC4A3 FDXR
SLC4A3 LGALS9
SLC4A3 DPT
WDR62 MXRA8
WDR62 CDX2
LAIR1 ATP1B2
TPPP CYP27A1
NTNG1 IRF5
NTNG1 TYR
NTNG1 INA
NTNG1 MVK
NTNG1 CCPG1
POU2F2 CYP11A1
RPS26 FCGR2A
RPS26 BCR
RPS26 THRA
LY6E FZR1
LY6E RAGE
LY6E BCR
ALDH4A1 HDGF
HPGD TUBGCP2
HPGD ACVR1B
HPGD PAX8
PAFAH1B1 SLC5A2
ALAS2 PAX8
SEMA4D REL
SEMA4D TUBB2B
SEMA4D GNL1
SEMA4D LYPLA2
SEMA4D ITPR2
SEMA4D RAGE
TAZ LOC201229
ATP1B2 CADM4
ATP1B2 TLX2
ATP1B2 ACVR1B
ATP1B2 RUNX2
ATP1B2 BMI1
COX10 KIF22
SBNO2 HLF
SBNO2 ANG
INA PCDH9
CYP11A1 TFF3
CYP11A1 INA
SAMD14 KDM1
SAMD14 CHMP7
RP1-21O18.1 ITGAD
RP1-21O18.1 SAR1A
RP1-21O18.1 COPS6
RP1-21O18.1 GP2
RP1-21O18.1 LSM4
CLEC11A REL
CLEC11A SCARB1
CLEC11A CYP3A5
CLEC11A FAM189B
ATG2A GPR162
ATG2A TPPP
ZSCAN12 TCOF1
ZSCAN12 EIF5B
ZSCAN12 GNL1
ZSCAN12 NTNG1
ZSCAN12 RPS26
ZSCAN12 ATP1B2
ZSCAN12 RP1-21O18.1
ZSCAN12 IKBKG
CHIT1 GARNL4
GCKR NFATC2IP
GCKR KIAA0284
GCKR IQSEC1
TOMM34 IL8RB
LYPLA2 CARD10
LYPLA2 TUBGCP2
LYPLA2 RUNX2
LYPLA2 STMN1
LYPLA2 BCR
MVK REL
MVK PRPF31
MVK ALDOC
MVK ZNF592
MVK ITIH4
MVK LYPLA2
HAUS5 HTRA2
HAUS5 PXDN
HAUS5 NFRKB
HAUS5 ALAS2
HAUS5 KIAA0323
HAUS5 IL8RB
DGCR11 UNC5B
DGCR11 SLC9A3R2
DGCR11 FDXR
DGCR11 OAS2
DGCR11 HLA-DOB
DGCR11 MEF2C
DGCR11 ATP1B2
DGCR11 CCPG1
DGCR11 BCL3
DGCR11 RAGE
CD33 EPHB2
CD33 ZNF500
CD33 CD22
CD33 ADAM15
CD33 MVK
CD33 USP11
CD33 LOC201229
SPN MAPK8IP1
SPN ALDOC
SPN GADD45B
SPN TLX2
SPN HLA-DOB
SPN MEF2C
SPN SEMA4D
GPR143 UBXN1
ADCYAP1 NFKB2
ADCYAP1 ADRBK1
ADCYAP1 CYP3A5
ADCYAP1 WDR62
ADCYAP1 CCPG1
CRYBA4 ITGAD
CRYBA4 FAM153A
CRYBA4 SAP18
CRYBA4 TERF2
CRYBA4 TLX2
CRYBA4 ZNF592
CRYBA4 FAM102A
CRYBA4 KIFC3
TRIM58 ADRBK1
TRIM58 MSC
TRIM58 PAX8
TBX19 ITGAD
TBX19 KCTD17
TBX19 NCDN
TBX19 E2F4
PHB CDK5R1
CACNB1 DOK1
CACNB1 ABCC8
CACNB1 CDK6
CACNB1 SLC5A2
CACNB1 SEMA4D
CACNB1 MAPKAPK2
CRTC1 MGAT3
CRTC1 RB1
SMYD5 KRT1
SMYD5 CDK6
SMYD5 LGALS9
SMYD5 TRAFD1
DNAH9 SAP18
DNAH9 WBSCR22
DNAH9 MFAP2
DNAH9 ACR
DNAH9 FAM189B
DNAH9 BCR
ODF1 ITGAD
ODF1 SKI
ODF1 CD34
ODF1 NTNG1
ODF1 U2AF2
ODF1 GAD2
SBNO2 PSG1
SBNO2 DHRS1
SBNO2 OTUB1
SBNO2 SLC12A4
SBNO2 CYP3A5
SBNO2 PAX8
LY9 LY6G6C
LY9 BCR
AANAT PCDHGC3
AANAT PCDH9
AANAT TLX2
AANAT MAG
AANAT GIGYF2
AANAT SEMA4D
AANAT TAZ
AANAT CD33
AANAT GRIK5
AANAT PIGR
AANAT SLC22A24
FUT7 WDR62
INSL3 SCAPER
INSL3 MPDU1
INSL3 ANG
PRPH SLC12A4
PRPH ADAM15
PRPH FUT7
KCNJ4 CDK5R1
KCNJ4 ORC1L
KCNJ4 CD22
KCNJ4 LY6E
KCNJ4 ALAS2
KCNJ4 SEMA3F
KCNJ4 CIAPIN1
ADH1C TREX1
ADH1C AXIN1
ADH1C MAP2K4
ZNF239 PTH
SPRR2C EPHB2
SPRR2C WBSCR22
SPRR2C CD22
LY6G6C DHCR7
LY6G6C CEP135
LY6G6C MAG
LY6G6C TRIM58
LY6G6C ST20
LY6G6C NFATC3
LY6G6C BMI1
PLEKHM2 KLF1
IKBKG CADM4
IKBKG PITPNM1
IKBKG ABL1
MSC UBE3B
MSC TUBB2B
MSC DHRS1
MSC GIGYF2
MSC PPP3CC
MSC E2F4
MSC USP11
ZBTB40 ADRBK1
PSG7 MYO9B
PSG7 CYP3A5
PSG7 VENTX
PSG7 MVK
POU4F1 VENTX
POU4F1 RP1-21O18.1
POU4F1 ARPC4
POU4F1 CHST3
POU4F1 JAK3
LEFTY1 NTNG1
LEFTY1 MYST2
MMP25 INA
ACR SLC6A8
ACR ISLR
ACR TFF3
ACR MEF2C
ACR GARNL4
IL10RA RAB3A
LLGL2 ALDOC
LLGL2 TUBGCP2
LLGL2 BCL3
HIST1H3E PCBP3
CRCP SLC6A2
CRCP HTRA2
CRCP RAD51L3
CRCP THRA
GIPR LGALS9
GIPR DPT
GIPR U2AF2
C9 ARHGAP26
C9 AXIN1
TEKT2 RB1
HTR1B ALDOC
AMHR2 NOC2L
GRM4 SLC6A2
GRM4 EPOR
HTR2A SKI
HTR2A ADRBK1
CROCC SBNO2
CROCC UBOX5
CROCC MAP2K4
ST14 HDGF
RBBP8 TUBGCP2
RBBP8 MEF2C
RBBP8 INA
MXRA8 RBM8A
MXRA8 PITPNM1
MXRA8 ADAM15
MXRA8 GNL1
UBOX5 PLCD1
CD40 TCOF1
CD40 C2orf55
CD40 PAIP2B
CD40 OTUB1
CD40 IKBKG
CD40 CDX2
RGS9 LGR5
RGS9 SLC12A4
RGS9 ZSCAN12
RGS9 FAM102A
RGS9 SLC25A11
RGS9 CYP2A13
RGS9 WNT10B
SLC1A6 SAP18
SLC1A6 COPS6
SLC1A6 ADRBK1
SLC1A6 DPT
SLC1A6 SPN
SLC1A6 SLC9A1
NRG2 CARD10
NRG2 NUDT3
NRG2 SLC5A2
NRG2 TCOF1
NRG2 KCNH2
NRG2 STXBP1
NRG2 SLC9A1
NRG2 IGHMBP2
NRG2 CDX2
MYBPC3 NUDT3
MYBPC3 ARID4B
MYBPC3 LGALS9
MYBPC3 NRG2
MYBPC3 FAM189B
MYBPC3 SLC9A1
MYBPC3 DEFA3
MYBPC3 PAX8
LBP SLC5A2
LBP ZNF500
LBP LGR5
LBP MYO9B
LBP SLC2A1
LBP GP2
LBP TLX2
LBP OAS2
LBP SLC4A3
LBP CLEC11A
LBP MVK
LBP SMYD5
LBP PAXIP1
LBP BCL3
T CDK5R1
T MC2R
T SLC2A1
T IGF2
PAX9 FDXR
PAX9 WBSCR22
PAX9 THRA
PSTPIP1 SBNO2
DAPK2 SLC9A3R2
AATK EIF5B
AATK CADM4
AATK TYR
AATK TET3
AATK ZNF592
AATK RPS26
AATK GOLGA1
GRIK5 WBSCR22
GRIK5 RIMS2
GRIK5 FNTB
GRIK5 PLIN1
GRIK5 DGCR11
GRIK5 MXRA8
GRIK5 BCL3
FAM102A DOK1
FAM102A REL
FAM102A U2AF2
FAM102A MYB
SCYL3 FAM102A
RASGRP3 STX11
RASGRP3 HSPA4
RASGRP3 GJA1
SMARCD2 PCBP3
ARPC4 DHRS1
ARPC4 HPGD
ARPC4 LYPLA2
TREX1 FGF2
TREX1 CADM4
TREX1 UBE2H
TREX1 CHMP7
HTR7 UNC5B
HTR7 NFKB2
HTR7 YPEL1
HTR7 CAMSAP1
HTR7 SLC12A4
HTR7 ALAS2
HTR7 ZSCAN12
HTR7 DGCR11
HTR7 SBNO2
HTR7 FUT7
KRT2 SCARB1
IHH HAUS5
MAGEA5 CARD10
EFNA3 EPHB2
EFNA3 GYPE
EFNA3 SLC6A2
EFNA3 RIMS2
EFNA3 RAD51L3
EFNA3 RPS26
EFNA3 DGCR11
EFNA3 RBBP8
EFNA3 TBX5
EFNA3 ABL1
KRTAP26-1 DOK1
KRTAP26-1 MC2R
KRTAP26-1 NUDT3
KRTAP26-1 PITPNM1
KRTAP26-1 ACR
KRTAP26-1 KRT86
KRTAP26-1 PAX8
LOC145678 EPAS1
ALPK3 SPC25
FSCN2 CADM4
FSCN2 PHKG2
HTR4 YPEL1
HTR4 THRA
SLC30A3 SEMA7A
SLC30A3 ATP1B2
SLC30A3 STMN1
SLC30A3 THRA
CCL16 PSG1
MR1 LGR5
MR1 MGAT1
MR1 LGALS9
MR1 ARPC4
MR1 LOC201229
MVD RAB3A
MVD DGCR6L
MVD WNT7A
MVD GSTA2
PTH CHMP7
KIFC3 CDR2L
KIFC3 CDK6
KIFC3 GADD45B
KIFC3 PCDH9
KIFC3 ACVR1B
KIFC3 TAZ
KIFC3 BCL3
KIFC3 CDH4
MYST2 ALDOC
MYST2 GRB2
SIX3 LILRA4
OGG1 ITGA2B
PFKFB2 KRT1
PFKFB2 FDXR
PFKFB2 TRA2A
PFKFB2 PPP2R5D
PFKFB2 ZSCAN12
PFKFB2 F7
PFKFB2 FKBP15
IGHG1 LGR5
IGHG1 DPT
IGHG1 NRG2
LOC100134331 ANKRD46
LOC100134331 MAPK8IP1
LOC100134331 SULT4A1
LOC100134331 ACCN1
LOC100134331 PARD3
LOC100134331 IDS
LOC100134331 B4GALT3
LOC100134331 TFF3
LOC100134331 RP1-21O18.1
LOC100134331 AATK
LOC100134331 TBX5
LOC100134331 PAXIP1
LOC100134331 MRPS12
IGSF9B IRF5
IGSF9B AQP7
IGSF9B LYPLA2
IGSF9B MYST1
IGSF9B IHH
IGSF9B N4BP2L1
IGSF9B COL19A1
IGSF9B AGPAT1
TMPRSS6 CPNE6
TMPRSS6 WWOX
TMPRSS6 DHRS1
TMPRSS6 MFAP2
TMPRSS6 GIGYF2
TMPRSS6 INA
TMPRSS6 SPN
TMPRSS6 SDC3
TMPRSS6 CNTN1
H6PD GPR161
H6PD CEP135
H6PD CYP3A5
H6PD FAM189B
H6PD BCR
NCR2 HIPK2
RECQL5 SLC6A2
RECQL5 EPAS1
RECQL5 WDR62
RECQL5 SMYD5
RECQL5 COBRA1
RECQL5 MYBPC3
RECQL5 ALPK3
RECQL5 SLC30A3
RECQL5 PPP3CC
CCL22 PLCD1
COL19A1 SLC12A4
COL19A1 ADAM15
COL19A1 LLGL2
HRK TRIM58
REM1 GALK1
PIGR MVK
PIGR POU4F1
GUCA2A UBE2H
GUCA2A REM1
HSP90AB1 SLC5A2
HSP90AB1 FNTB
HSP90AB1 NTNG1
HSP90AB1 POU2F2
HSP90AB1 CYP11A1
ZKSCAN3 SULT4A1
ZKSCAN3 POU2F2
ZKSCAN3 RP1-21O18.1
ZKSCAN3 TRIM58
STXBP1 CARD10
STXBP1 ITM2B
STXBP1 DHRS1
STXBP1 CD33
STXBP1 SLC9A1
SMG6 KLF1
DMWD MC2R
DMWD MYST2
DMWD ABL1
FAM189B HSF4
FAM189B HTRA2
FAM189B RPS26
FAM189B CD40
FAM189B IL8RB
SPINT3 SLC5A2
SPINT3 OTUB1
SPINT3 PXN
SPINT3 ZNF592
SPINT3 MXRA8
SPINT3 STXBP1
SPINT3 GRB2
SPINT3 M6PR
SPINT3 KRT86
SPINT3 STMN1
SPINT3 CDX2
RPL31 RPS23
ESR1 GRIK5
ADAM20 HLA-DOB
MYCL1 GTSE1
MYCL1 OAS2
MYCL1 RAD51L3
AIF1 CARD10
TBX5 PSG1
TBX5 ITGA2B
TBX5 LGALS9
TBX5 DPT
TBX5 MEF2C
TBX5 BCR
MYEF2 LBP
F7 MYST2
SLMO1 PRPF31
SLMO1 ARID4B
SLMO1 GTSE1
SLMO1 AQP7
SLMO1 SMPDL3B
SLMO1 SPRR2C
SLMO1 KIFC3
SLMO1 USP11
SLMO1 BCR
GRIP2 EPHB2
GRIP2 NCDN
GRIP2 MVK
GRIP2 LLGL2
XDH PSG1
XDH CADM4
XDH ELAVL3
XDH NTNG1
XDH PAFAH1B1
XDH UTP3
C1orf144 RB1
TNPO1 PRRC1
AXIN1 MAP3K14
AXIN1 C19orf50
AXIN1 SMG6
PAXIP1 THRA
JAG1 EPOR
JAG1 BMI1
ALOX5 GSTA2
IL18RAP IL10RA
RAP1GAP EPHB2
RAP1GAP REL
RAP1GAP PSG1
RAP1GAP NEUROD2
RAP1GAP GARNL4
RAP1GAP GRIK5
RAP1GAP ST6GALNAC4
RAP1GAP HSP90AB1
OR2B6 MC2R
OR2B6 PCBP3
OR2B6 CEP135
OR2B6 ACR
OR2B6 AMMECR1
HCRTR1 AXIN1
UGT2B15 MEN1
UGT2B15 NUDT3
UGT2B15 SLC6A8
UGT2B15 ZBED1
UGT2B15 NCDN
UGT2B15 LY6E
UGT2B15 CRCP
UGT2B15 GIPR
UGT2B15 RAP1GAP
UGT2B15 TPMT
RHBDL1 KRT1
RHBDL1 WBSCR22
RHBDL1 PAX3
RHBDL1 SLC24A1
RHBDL1 FCGR2A
RHBDL1 LYPLA2
RHBDL1 MVK
RHBDL1 RBBP8
RHBDL1 MXRA8
RHBDL1 RGS9
RHBDL1 MYBPC3
AGAP8 CARD10
AGAP8 SCARB1
AGAP8 FDXR
AGAP8 CYP3A5
AGAP8 GNL1
AGAP8 CD33
AGAP8 GRM4
AGAP8 JAG1
AGAP8 CDX2
BZRPL1 MVK
BZRPL1 GRM4
BZRPL1 ZKSCAN3
BZRPL1 LOC201229
NTSR2 CREB3
NTSR2 OAS2
NTSR2 HDGF
NTSR2 GRIK5
NTSR2 SLC9A1
CCKAR UBE3B
CCKAR APOBEC3C
CCKAR IGHG1
ZMYND10 MEGF6
ZMYND10 ELOVL5
ZMYND10 RASGRP3
ZMYND10 GPT
SLC9A3 CRTC1
SLC9A3 KLF1
EXOSC2 LY6G6C
EXOSC2 C16orf7
FAM189A2 B4GALT3
FAM189A2 LGALS9
ATP6V1B1 MC2R
ATP6V1B1 TUBGCP2
ATP6V1B1 GTSE1
POU6F2 DPT
POU6F2 MYST2
POU6F2 SDC3
AQP5 YPEL1
AQP5 WBSCR22
AQP5 OTUB1
AQP5 GARNL4
AQP5 POU2F2
AQP5 ZSCAN12
AQP5 CACNB1
AQP5 COBRA1
AQP5 PAXIP1
AQP5 BMI1
MTHFR SIM2
MTHFR TUBB2B
MTHFR SLC24A1
MTHFR RPS26
MTHFR TRIM58
MTHFR IKBKG
MTHFR FAM189A2
MTHFR KIAA0323
MTHFR CHST3
MTHFR SLA
AGFG2 FGD1
LTK EPOR
LTK DHRS1
LTK APOBEC3C
LTK PSG7
LTK POU4F1
LTK LLGL2
LTK THRA
RHO SAMD14
AGPAT1 MFAP2
AGPAT1 U2AF2
IFIT1 PRPF31
IFIT1 STMN1
TPMT ADRBK1
GOLGA1 PCBP3
GOLGA1 SLC12A4
GOLGA1 GIGYF2
TROAP PLEC1
TROAP IQSEC1
TROAP MGAT3
SLC9A1 IRF5
SLC9A1 WBSCR22
SLC9A1 PXDN
SLC9A1 DTX4
SLC9A1 CDC2L5
NUP188 LGALS9
NUP188 SLC9A1
KIAA0323 MAPKAPK2
KIAA0323 LOC201229
LSM4 IRF5
LSM4 KIF20B
U2AF2 RAGE
SLC6A9 GRM4
SLC6A9 ARPC4
SLC6A9 ZKSCAN3
CEACAM4 DGCR11
CCBP2 SEMA4D
CCBP2 XDH
CCBP2 SLC9A1
CEACAM3 RPS26
CEACAM3 ARPC4
CEACAM3 EFNA3
CEACAM3 MTHFR
CEACAM3 THRA
ARHGAP6 DYRK1B
OPN1SW COL6A2
UPK2 ARHGAP6
ZNF157 PCDH9
ZNF157 KCNH2
ZNF157 SLC24A1
ZNF157 ODF1
ZNF157 RECQL5
ZNF157 UGT2B15
ZNF157 RHBDL1
ZNF157 CEACAM3
ZNF157 CNTN1
ZNF157 BCR
ZNF157 PAX8
MAGEA1 PRPF31
MAGEA1 HDGF
MAGEA1 HAUS5
MAGEA1 TRIM58
MAGEA1 ODF1
MAGEA1 LLGL2
GPR6 NUDT3
GPR6 TMPRSS6
GPR6 SLC9A1
NRTN IRF5
NRTN MC2R
NRTN GTSE1
NRTN PCBP3
NRTN ADRBK1
NRTN ADAM15
NRTN GNL1
NRTN PSG7
TOP3B ALOX5
PNMT SKI
PNMT C2orf55
PNMT MYO9B
PNMT HPGD
PNMT GRIK5
PNMT DMWD
PNMT LSM4
PNMT CHST3
PNMT BMI1
KRT86 FAM153A
KRT86 PTPRD
KRT86 TLX2
KRT86 TYR
KRT86 DGCR11
KRT86 LBP
KRT86 AQP5
KRT86 CCPG1
HCG9 LOC644165
HCG9 SCAPER
HCG9 CROCC
HCG9 MGAT3
GAD2 CNTN1
FOSL1 PRPF31
FOSL1 B4GALT3
AP2A2 PPP3CC
CHST3 EML3
CHST3 HTRA2
CHST3 FAM189B
SDC3 PPP2R5D
SDC3 PPP1R10
SDC3 RPS26
SDC3 ST6GALNAC4
SDC3 KIFC3
RPL11 MC2R
RPL11 ADAM15
RPL11 SLC9A1
NCKIPSD SSTR5
NCKIPSD REL
NCKIPSD PAIP2B
NCKIPSD NCDN
NCKIPSD CD33
NCKIPSD MYEF2
NCKIPSD CHST3
CRYBB3 FGF2
CRYBB3 ATG2A
CRYBB3 GSTA2
DDX11 RIMS2
DDX11 RAD51L3
DDX11 GRIK5
DDX11 ZNF157
DDX11 JAK3
DDX11 BCL3
DDX11 IL8RB
BTF3 FLOT1
BTF3 NFATC2IP
BTF3 OGG1
BTF3 GDF5
BTF3 GJA1
TMSB4Y PRPF31
TMSB4Y SVEP1
TMSB4Y DEFA3
IGHMBP2 EML3
IGHMBP2 HDGF
IGHMBP2 MVK
TGOLN2 SLC5A2
TGOLN2 TUBGCP2
TGOLN2 GTSE1
TGOLN2 WNT10B
FKBP15 CARD10
FKBP15 PCBP3
FKBP15 CD40
SERPIND1 C1orf144
SLC22A24 RUNX2
SLC22A24 SVEP1
SLC22A24 LY6E
SLC22A24 TRAFD1
SLC22A24 FAM189B
SLC22A24 BCL3
DEFA3 DHRS1
DEFA3 SVEP1
DEFA3 ZNF592
DEFA3 SLC9A1
SFTPD CDK6
HOXC11 EDIL3
ENTPD2 PRPF31
PCDH1 KIF22
PCDH1 ETS1
GPR35 UNC5B
GPR35 TCOF1
GPR35 YPEL1
GPR35 PCDH9
GPR35 OCEL1
GPR35 RAD51L3
GPR35 SMARCD2
GPR35 LOC100134331
GPR35 MYO1C
SLC18A3 FDXR
SLC18A3 FZR1
SLC18A3 LOC100134331
SLC18A3 UTP3
SLC18A3 MTHFR
PRH1 GARNL4
GNAS SBNO2
LOC91316 GJB5
LOC91316 ELAVL3
LOC91316 RAGE
LOC652147 GRN
LOC652147 ARHGAP26
LOC652147 MGAT3
LOC652147 ALOX5
LOC652147 TOP3B
LOC652147 KLF1
RUNX1 KRT1
RUNX1 UNC5B
RUNX1 TCOF1
RUNX1 MYO9B
RUNX1 ARID4B
RUNX1 ZSCAN12
RUNX1 TOMM34
RUNX1 MSC
RUNX1 ARPC4
RUNX1 RECQL5
TCF7 LGALS9
TCF7 POU2F2
TCF7 UGT2B15
TRD@ PCBP3
TRD@ NDST1
FOXE1 EPHB2
FOXE1 NUDT3
FOXE1 LGR5
FOXE1 FZR1
FOXE1 GARNL4
FOXE1 LYPLA2
FOXE1 RGS9
FOXE1 RAP1GAP
FOXE1 SLC22A24
JAK3 MC2R
MAP2K4 KIF22
CDC2L5 WNT10B
STMN1 EPOR
E2F4 IRF5
RB1 MGAT3
BCR MEN1
THRA CDX2
THRA IL8RB
POLG KIF22
KRT1 MC2R
MEN1 USP11
NOC2L MAP3K14
NOC2L UBXN1
NOC2L CHMP7
NOC2L GALK1
UNC5B CDK5R1
UNC5B SLC2A1
UNC5B GIGYF2
UNC5B TADA3L
UNC5B STMN1
UNC5B RREB1
UNC5B MYB
UNC5B GUCA1A
CRX IRF2
CARD10 KIAA0323
CARD10 U2AF2
FGF2 MAP3K3
CNP CDK5R1
CNP EPOR
IAH1 RAB3A
IAH1 KLF1
FAM153A COPS6
FAM153A BCR
EPHB2 PRPF31
EPHB2 EML3
EPHB2 SEMA4D
EPHB2 IKBKG
EPHB2 U2AF2
EPHB2 E2F4
EPHB2 LOC201229
ANKRD46 PCBP3
ANKRD46 SLC12A4
ANKRD46 CNTN1
REL ITGAD
REL BCL3
REL CYP2A6
CDK6 NUDT3
CDK6 THRA
PSD4 DHRS1
PSD4 APOBEC3C
PSD4 MVK
PSD4 JAG1
WNT11 C14orf1
WNT11 PTAFR
SEMA7A MAPKAPK2
SLC5A2 REL
SLC5A2 LOC201229
MAPK8IP1 USP11
SAP18 STMN1
SAP18 MYB
SCARB1 CARD10
SCARB1 HTRA2
SCARB1 TLX2
SCARB1 ACVR1B
SCARB1 FAM102A
SCARB1 E2F1
SCARB1 LOC201229
GRN SEC16A
GRN KLF1
SLC9A3R2 CDK6
SLC9A3R2 PRPF31
SLC9A3R2 FZR1
SLC9A3R2 SLC12A4
SLC9A3R2 CACNB1
SLC9A3R2 JAG1
BAIAP3 IL10RA
BAIAP3 SMG6
ZNF500 GTSE1
ZNF500 IGHMBP2
TERF2 ITGAD
TERF2 IKBKG
TERF2 MAPKAPK2
LGR5 KRT1
LGR5 ZNF500
LGR5 IGHMBP2
KCTD17 EPHB2
SULT2B1 SULT4A1
SULT2B1 TFF3
SLC16A5 INA
TUBGCP4 MSX1
SLC6A8 SAP18
PRPF31 HSF4
PRPF31 MYB
PRPF31 LOC201229
MTX1 BCR
PSG1 CSF1
PSG1 KRT1
PSG1 IRF5
PSG1 PAIP2B
PSG1 AP2A2
PSG1 ABL1
CREB3 HDGF
EML3 MEN1
EML3 PRRC1
RBM8A MYO9B
GTF2H3 PRPF31
GTF2H3 USP11
KYNU FCGR2A
ITGA2B SAP18
ITGA2B WBSCR22
ITGA2B TUBB2B
ITGA2B SLC12A4
ITGA2B PITPNM1
ITGA2B ADAM15
ITGA2B HAUS5
ITGA2B USP11
ITGA2B BCR
UBE3B STMN1
TCOF1 MSX1
TCOF1 THRA
IDS MAPKAPK2
MYO9B DOK1
MYO9B EPOR
SLC2A1 SLC5A2
SLC2A1 MEF2C
ARID4B ABL1
SLC6A2 NUDT3
SLC6A2 HDGF
SLC6A2 ZNF592
SLC6A2 RPS26
SLC6A2 FAM102A
SLC6A2 LOC201229
ARSE ALDOC
NFKB2 FZR1
NFKB2 FCGR2A
NFKB2 CCPG1
YPEL1 LGALS9
YPEL1 DPT
FDXR SLC5A2
FDXR IDS
FDXR MGAT1
FDXR LOC552889
FDXR SDC3
FDXR ABL1
ACCN1 PRPF31
ACCN1 HDGF
ACCN1 CD40
ACCN1 PPP3CC
ACCN1 RAGE
EMID1 TPMT
GPR161 KCTD17
GPR161 ITGA2B
GPR161 FZR1
GPR161 PCDH9
GPR161 ISLR
GPR161 BCL3
CPNE6 UNC5B
CPNE6 ARID4B
CPNE6 RUNX2
CPNE6 SEMA4D
CPNE6 STMN1
CPNE6 LOC201229
COPS6 DOK1
COPS6 MEN1
COPS6 MTX1
COPS6 ACVR1B
COPS6 HPGD
ALDOC PRPF31
ALDOC UBE3B
ALDOC BCR
WBSCR22 IAH1
WBSCR22 CDK5R1
WBSCR22 ARID4B
WBSCR22 EPOR
GP2 DHRS1
GP2 ADRBK1
GP2 MFAP2
GP2 ANKRD12
GP2 PPP3CC
GP2 IGHMBP2
WWOX CNTN1
WWOX E2F4
TUBGCP2 TUBGCP4
TUBGCP2 UBE3B
CADM4 MAP3K3
GTSE1 SSTR5
GTSE1 HSF4
PCBP3 SKI
PCBP3 JAK3
POL3S EPOR
FZR1 HSF4
FZR1 TUBGCP4
FZR1 SLC6A8
FZR1 LSM4
MGAT1 PSG1
MGAT1 RUNX2
MGAT1 E2F4
EPOR CDX2
SLC29A2 PAIP2B
ARR3 CYP27A1
SIM2 SULT4A1
SIM2 MSX1
SIM2 IL8RB
CAMSAP1 ITM2B
CAMSAP1 RBM8A
CAMSAP1 MUC1
CAMSAP1 MSC
CAMSAP1 CNTN1
EVPL PLCD1
EVPL CHMP7
EVPL SERPIND1
AQP7 HAUS5
AQP7 CNTN1
PDLIM7 FGF2
PDLIM7 GJA1
PAIP2B BCL3
PAIP2B THRA
PARD3 STAT2
PCDH9 TCOF1
PCDH9 BCL3
PCDH9 E2F4
PRRC1 CNP
PRRC1 POL3S
PRRC1 GRINA
PRRC1 RAGE
TLX2 USP9X
TLX2 FZR1
TLX2 GADD45B
TLX2 E2F4
B4GALT3 GTSE1
B4GALT3 RELA
TUBB2B SLC5A2
TUBB2B MAPK8IP1
TUBB2B MGAT1
TUBB2B ADRBK1
TUBB2B STMN1
TUBB2B IL8RB
TUBB2B EIF2AK2
PXDN DHRS1
PXDN E2F4
CAPN3 ADAM15
OAS2 TUBGCP2
OAS2 NCDN
OAS2 CACNB1
OAS2 MSX1
OAS2 ABL1
AGPS SAP18
AGPS SLC6A2
AGPS GTSE1
AGPS TUBB2B
AGPS IKBKG
AGPS FAM102A
AGPS DEFA3
ACAN BAIAP3
RUNX2 NUDT3
RUNX2 STMN1
ZBED1 EPOR
DHRS1 CNP
DHRS1 TBXA2R
DHRS1 PTPN9
DHCR7 HDGF
SPC25 UNC5B
SPC25 NUDT3
SPC25 HDGF
SPC25 TOMM34
SPC25 PTGER3
SPC25 PPP3CC
SPC25 KIF20B
TYR FDXR
TYR CADM4
TYR HDGF
TYR FEZ1
TYR ZNF592
TYR E2F4
GJB5 C2orf55
GJB5 SLC2A1
GJB5 GPR161
GJB5 SIM2
GJB5 KIFC3
GJB5 SLC22A24
GJB5 E2F1
USP19 RBM8A
USP19 C2orf55
PAX3 GJB5
PAX3 MEF2C
PAX3 HAUS5
PDE4C TGOLN2
CEP135 UNC5B
CEP135 RPS26
CEP135 KIFC1
CEP135 PAXIP1
CEP135 CNTN1
CEP135 DEFA3
HDGF IRF5
HDGF THRA
OTUB1 PTPRD
BAP1 UBE2H
PPP1R10 COPS6
PPP1R10 LGALS9
PXN CARD10
PXN M6PR
ZNF593 IAH1
ISLR CSF1
ISLR EPOR
ISLR ADRBK1
ISLR LY6E
ISLR USP11
ISLR THRA
SLC12A4 ITGAD
SLC12A4 MCM2
SLC12A4 UTP3
SLC12A4 TRD@
KIAA0284 KDM1
KIAA0284 BAIAP3
KIAA0284 CADM4
KIAA0284 UBE2H
KIAA0284 RASGRP3
KIAA0284 NSFL1C
KIAA0284 TERF1
HLA-DOB SKI
HLA-DOB SLC5A2
HLA-DOB LY6E
HLA-DOB TPMT
HLA-DOB IGHMBP2
ORC1L SAR1A
ORC1L SCARB1
ORC1L ALDOC
TET3 ITGAD
TET3 COPS6
TET3 GNL1
SLC24A1 PTPRD
SLC24A1 PITPNM1
SLC24A1 ATP1B2
SLC24A1 MSC
SLC24A1 PPP3CC
SLC24A1 MYB
SLC24A1 PAX8
OCEL1 KRT1
OCEL1 EPOR
OCEL1 KIAA0323
OCEL1 TGOLN2
OCEL1 NFATC3
OCEL1 PTPN9
CD22 KCTD17
CD22 COPS6
CD22 TUBB2B
CD22 AGPS
ELAVL3 TERF2
ELAVL3 PPP2R5D
ELAVL3 LY6E
ELAVL3 ITIH4
CAPN5 TREX1
ADRBK1 CDK6
ADRBK1 MAPK8IP1
ADRBK1 TCOF1
ADRBK1 KIFC1
ADRBK1 CCPG1
MFAP2 RUNX2
MFAP2 NFRKB
MFAP2 MSX1
NCDN SAP18
NCDN RPS26
PITPNM1 LY6E
PITPNM1 TOMM34
ADAM15 ITM2B
ADAM15 EIF5B
ADAM15 B4GALT3
ADAM15 HPGD
EPAS1 DHCR7
EPAS1 SLC12A4
CYP3A5 DOK1
CYP3A5 REL
CYP3A5 SLC24A1
NEUROD2 TGOLN2
FGD1 PLEKHM2
FGD1 PTH
DEPDC5 TNK1
RIMS2 PITPNM1
RIMS2 INA
RIMS2 KIAA0323
GIGYF2 CCPG1
LGALS9 CDK5R1
LGALS9 ABCC8
LGALS9 E2F1
DPT ITM2B
DPT ZBED1
DPT CDH4
PLEC1 ALOX5
APOBEC3C SLC2A1
NLE1 IQSEC1
GNL1 COPS6
GNL1 DHRS1
GNL1 RREB1
GNL1 THRA
TFF3 UBE3B
TFF3 U2AF2
TFF3 JAK3
TFF3 RAGE
TFF3 MYB
GPA33 FDXR
GPA33 IDS
GPA33 HDGF
GPA33 MFAP2
GPA33 PITPNM1
GPA33 APOBEC3C
GPA33 ST14
GPA33 TRAFD1
GPA33 E2F4
GPA33 PAX8
HIPK2 PRKCB
HIPK2 IL10RA
ARHGAP26 NOC2L
ARHGAP26 IAH1
ARHGAP26 FAM50A
DYRK1B LIPE
MMACHC PSG1
C19orf29 SULT4A1
C19orf29 MGAT1
C19orf29 HAUS5
ZNF783 HDGF
ZNF783 MFAP2
ZNF783 RIMS2
ZNF783 SDC3
ZNF783 CCPG1
RAD51L3 LGR5
RAD51L3 EML3
RAD51L3 CAMSAP1
RAD51L3 TET3
RAD51L3 MRPS12
VENTX RAGE
SMPDL3B PHB
SMPDL3B WNT10B
MEF2C RUNX2
MEF2C ABL1
MEF2C LOC201229
FCGR2A LSM4
FCGR2A USP11
TTLL12 GTSE1
PLCD1 GRN
ZNF592 MEF2C
ASGR1 ITGAD
GARNL4 AQP7
GARNL4 PCDH9
GARNL4 OAS2
GARNL4 FAM102A
GARNL4 ARPC4
GARNL4 GRB2
GARNL4 CDX2
SLC4A3 LGR5
SLC4A3 MFAP2
FNTB PCBP3
WDR62 ITGA2B
WDR62 CAMSAP1
WDR62 B4GALT3
WDR62 KCNH2
WDR62 CYP11A1
WDR62 CACNB1
WDR62 DTX4
LAIR1 PAIP2B
LAIR1 TYR
LAIR1 PITPNM1
LAIR1 PPP3CC
LAIR1 MSX1
LAIR1 THRA
TPPP FGF2
TPPP MAP2K4
TPPP RB1
IFT140 PITPNM1
IFT140 ADAM15
NTNG1 CARD10
NTNG1 TUBGCP2
NTNG1 NFRKB
NTNG1 ADRBK1
NTNG1 WDR62
POU2F2 IRF5
POU2F2 PRPF31
POU2F2 TUBB2B
POU2F2 HDGF
POU2F2 ATP1B2
POU2F2 TOMM34
POU2F2 CDX2
RPS26 MFAP2
RPS26 GIGYF2
RPS26 BMI1
RPS26 USP11
LY6E DOK1
LY6E MAPKAPK2
HPGD DPT
PAFAH1B1 FEZ1
PAFAH1B1 GNB3
ALAS2 EML3
ALAS2 FZR1
ALAS2 PITPNM1
ALAS2 RAPGEF5
ALAS2 JAG1
ALAS2 BCR
ALAS2 THRA
SEMA4D SULT4A1
SEMA4D RBM8A
SEMA4D NFRKB
SEMA4D E2F1
SEMA4D MYB
SEMA4D THRA
SEMA4D IL8RB
TAZ TUBGCP2
TAZ TLX2
TAZ LGALS9
TAZ FCGR2A
ATP1B2 CDK6
ATP1B2 TPMT
ATP1B2 RAGE
COX10 FLOT1
SBNO2 C19orf50
SBNO2 SCAPER
SBNO2 GNB3
INA GRINA
INA BCL3
ITIH4 IRF5
CYP11A1 COPS6
CYP11A1 MFAP2
SAMD14 C14orf1
SAMD14 IQSEC1
SAMD14 VEGFC
SAMD14 ANG
RP1-21O18.1 SLC5A2
RP1-21O18.1 ITM2B
RP1-21O18.1 GTSE1
RP1-21O18.1 PAIP2B
RP1-21O18.1 AFAP1
RP1-21O18.1 ATP1B2
CLEC11A NFKB2
CLEC11A WWOX
CLEC11A DHRS1
CLEC11A SPC25
CLEC11A HDGF
CLEC11A TET3
CLEC11A SEMA4D
CLEC11A MXRA8
CLEC11A E2F4
ATG2A RBCK1
PLIN1 GRB2
ZSCAN12 ZNF500
ZSCAN12 PLIN3
ZSCAN12 WWOX
ZSCAN12 PXN
ZSCAN12 MEF2C
ZSCAN12 ARPC4
ZSCAN12 AGPAT1
ZSCAN12 PPP3CC
ZSCAN12 ABL1
CHIT1 EPHB2
CHIT1 GP2
CHIT1 HAUS5
GCKR GNB3
TOMM34 MYO9B
TOMM34 STMN1
TOMM34 ABL1
LYPLA2 MC2R
MVK ABCC8
MVK NFRKB
MVK RPS26
MVK RAGE
HAUS5 CDC2L5
DGCR11 TERF2
DGCR11 KCTD17
DGCR11 NCDN
DGCR11 CYP3A5
DGCR11 RTN2
DGCR11 STAT2
CD33 CARD10
CD33 ALDOC
CD33 PDE4C
CD33 ADRBK1
CD33 NCDN
CD33 SMPDL3B
CD33 HPGD
CD33 MSC
CD33 GRB2
CD33 MLANA
GPR143 KDM1
GPR143 CADM4
GPR143 ABCB1
SPEF1 ALAS2
SPEF1 RAGE
ADCYAP1 SCARB1
ADCYAP1 PTPRD
ADCYAP1 SEMA4D
ADCYAP1 TAZ
ADCYAP1 PAX8
TRIM15 PCBP3
TRIM15 ADAM15
TRIM15 LGALS9
TRIM15 FKBP15
CRYBA4 COPS6
CRYBA4 HTRA2
CRYBA4 ELAVL3
CRYBA4 ATP1B2
CRYBA4 LLGL2
CRYBA4 AGPAT1
CRYBA4 MYB
TRIM58 IRF5
TRIM58 SLC5A2
TRIM58 SCARB1
TRIM58 SLC2A1
TRIM58 FDXR
TRIM58 GPR161
TRIM58 TUBB2B
TRIM58 MCM2
TRIM58 KIFC3
TRIM58 SDC3
TRIM58 CDK2
TRIM58 BMI1
TBX19 REL
TBX19 SPC25
TBX19 RAD51L3
TBX19 LSM4
CACNB1 CDR2L
CACNB1 NUDT3
CACNB1 BCL3
RBMX2 FGF2
CRTC1 UBXN1
SMYD5 SEMA7A
SMYD5 SLC6A8
SMYD5 PSG1
SMYD5 IDS
SMYD5 ADRBK1
SMYD5 PITPNM1
SMYD5 MAPKAPK2
DNAH9 CDK6
DNAH9 ACVR1B
DNAH9 LGALS9
DNAH9 DGCR11
DNAH9 LBP
DNAH9 E2F4
ODF1 SLC9A3R2
ODF1 YPEL1
ODF1 CAMSAP1
ODF1 B4GALT3
ODF1 ACVR1B
ODF1 ZBED1
ODF1 TET3
ODF1 MAG
ODF1 EPAS1
ODF1 ZNF783
ODF1 LY6E
ODF1 KIFC1
ODF1 TBX5
ODF1 SLMO1
ODF1 AP2A2
GDF5 CADM4
IVL SCYL3
SBNO2 FAM153A
SBNO2 TCOF1
SBNO2 MYST2
SBNO2 ZKSCAN3
SBNO2 E2F4
LY9 SPRR2C
LY9 GRIK5
LY9 KLHL18
LY9 MRPS12
AANAT CSF1
AANAT PTPRD
AANAT PSG7
AANAT MYST2
AANAT ZKSCAN3
AANAT U2AF2
AANAT E2F1
AANAT BMI1
AANAT BCR
SHBG REG1B
FUT7 WBSCR22
INSL3 C19orf50
INSL3 ATG2A
PRPH KRT1
PRPH OAS2
PRPH CD34
PRPH RBBP8
PRPH SULT4A1
PRPH USP11
KCNJ4 CSF1
KCNJ4 DOK1
KCNJ4 RP1-21O18.1
KCNJ4 DGCR11
KCNJ4 MCM2
KCNJ4 E2F1
KCNJ4 BCL3
ADH1C ARHGAP26
ADH1C INSL3
ADH1C CHMP7
ADH1C MGAT3
ADH1C GALK1
SPRR2C GNL1
SPRR2C FAM189B
SPRR2C SLC9A1
IL17RA NLE1
LY6G6C PCDHGC3
LY6G6C PARD3
LY6G6C ISLR
LY6G6C TFF3
LY6G6C CLEC11A
LY6G6C RTN2
LY6G6C STMN1
MFHAS1 SAMD14
ARHGEF17 CSNK1G2
IKBKG JAG1
IKBKG IGF2
IKBKG STMN1
MSC DOK1
MSC SCARB1
MSC TFF3
MSC FCGR2A
MSC U2AF2
MSC CDK2
MSC LOC201229
MYST1 MYO9B
PSG7 CDK5R1
PSG7 C2orf55
PSG7 ACCN1
PSG7 GPA33
PSG7 IFT140
CECR7 ADRBK1
SSX1 APOBEC3C
POU4F1 CDK5R1
POU4F1 CREB3
POU4F1 OTUB1
POU4F1 SLC24A1
POU4F1 PLIN1
POU4F1 LYPLA2
POU4F1 TRAFD1
POU4F1 TRIM33
POU4F1 SMARCD2
POU4F1 GRB2
POU4F1 DMWD
POU4F1 DEFA3
LEFTY1 PAIP2B
MMP25 RAD51L3
ACR CARD10
ACR PTPRD
ACR CAMSAP1
ACR ORC1L
ACR LLGL2
ACR RBBP8
ACR CD40
ACR IFIT1
ACR CHST3
ACR USP11
RNF167 POLR2E
GRINA SLC5A2
IL10RA FGF2
IL10RA PLCD1
IL10RA RNF167
IL10RA RBCK1
LLGL2 HDGF
LLGL2 PXN
LLGL2 TAZ
LLGL2 IKBKG
LLGL2 U2AF2
LLGL2 E2F4
LLGL2 USP11
HIST1H3E DPT
CRCP ARID3A
CRCP MSX1
CRCP MAPKAPK2
GIPR PSG1
GIPR CD34
GIPR TFF3
GIPR CACNB1
GIPR SLC9A1
GIPR BMI1
IGHG1 CNTN1
C9 TPPP
C9 REM1
HTR1B FDXR
GRM4 MAPK8IP1
GRM4 WWOX
GRM4 RUNX2
GRM4 SPC25
GRM4 RAD51L3
GRM4 POU2F2
GRM4 CYP11A1
GRM4 ADCYAP1
GRM4 IKBKG
GRM4 KIF20B
HTR2A LSM4
CUBN KLF1
C16orf7 PRPH
CROCC GRN
CROCC SCAPER
CROCC ACAN
CROCC PTH
DTX4 DHRS1
DTX4 PAX8
ST14 DHRS1
ST14 BCR
ST14 WNT10B
TRAFD1 SAP18
TRAFD1 PTPRD
TRAFD1 RAGE
TRAFD1 WNT10B
RBBP8 CDK5R1
RBBP8 MC2R
RBBP8 PRPF31
RBBP8 PAIP2B
RBBP8 E2F4
MXRA8 EML3
MXRA8 TUBB2B
MXRA8 FST
MXRA8 TFF3
MXRA8 SEMA4D
COBRA1 EPOR
COBRA1 PAX8
SEMA5A MVD
TRIM33 ARID4B
TRIM33 HAUS5
UBOX5 UBXN1
CD40 MYO9B
CD40 DHRS1
CD40 PITPNM1
CD40 PIK3R3
ELOVL5 ATG2A
RGS9 KCTD17
RGS9 SPC25
RGS9 PSG7
RGS9 MTHFR
SLC1A6 GJB5
SLC1A6 MVK
SLC1A6 ODF1
SLC1A6 PAX8
NRG2 ITGAD
NRG2 FUT7
NRG2 KIFC3
MYBPC3 UNC5B
MYBPC3 ZNF500
MYBPC3 COPS6
MYBPC3 GP2
MYBPC3 ACR
MYBPC3 PAXIP1
MYBPC3 AQP5
LBP EML3
LBP RBM8A
LBP CD22
LBP LLGL2
LBP AP2A2
LBP USP11
T PAXIP1
PAX9 B4GALT3
PAX9 DPT
PAX9 BCR
SLC8A1 GPR143
SLC8A1 IL10RA
PSTPIP1 FGF2
DAPK2 ALDOC
DAPK2 RELA
AATK EPHB2
AATK SAR1A
AATK SLC2A1
AATK GP2
AATK TUBB2B
AATK POU2F2
AATK TOMM34
AATK LYPLA2
AATK DGCR11
AATK MYB
AATK MAPKAPK2
GRIK5 GP2
GRIK5 AQP7
GRIK5 TOMM34
GRIK5 CRYBA4
GRIK5 COBRA1
CHMP7 FLOT1
CHMP7 GALK1
C2orf24 HDGF
CAMK2B IRF5
IQSEC1 CRX
KIAA0999 ADRBK1
RASGRP3 OGG1
RASGRP3 C1orf144
psiTPTE22 GNL1
SMARCD2 MVK
SMARCD2 REG1B
SMARCD2 STMN1
SMARCD2 LOC201229
ARPC4 NUDT3
ARPC4 SCARB1
ARPC4 EML3
HTR7 ARSE
HTR7 SMPDL3B
HTR7 TRIM58
HTR7 KIFC3
HTR7 PNMT
HTR7 USP11
HTR7 WNT10B
IHH GIGYF2
IHH MYST2
MAGEA9 INA
MAGEA5 SULT4A1
MAGEA5 FEZ1
EFNA3 DOK1
EFNA3 SCARB1
EFNA3 CPNE6
EFNA3 SLC24A1
EFNA3 LY6E
EFNA3 INA
EFNA3 N4BP2L1
EFNA3 KRT86
EFNA3 CHST3
KRTAP26-1 IDS
KRTAP26-1 OAS2
KRTAP26-1 MFAP2
KRTAP26-1 DGCR11
KRTAP26-1 SMYD5
KRTAP26-1 HTR4
KRTAP26-1 IGHMBP2
KRTAP26-1 RAGE
KRTAP26-1 WNT10B
FSCN2 GNB3
HTR4 PRPF31
HTR4 ACCN1
HTR4 EPAS1
HTR4 FCGR2A
HTR4 IL8RB
SLC30A3 CSF1
SLC30A3 ATP2B2
SLC30A3 IFIT1
SLC17A3 PAX9
CCL16 ZNF500
CCL16 ARID4B
GPT KATNB1
GPT INSL3
GPT SMG6
GPT MLH1
MR1 DPT
MR1 TRIM58
MVD C19orf50
PTH PDLIM7
PTH RNF167
PTH NCSTN
KIFC3 DOK1
KIFC3 SULT4A1
KIFC3 TOMM34
KIFC3 COBRA1
KIFC3 SMARCD2
KIFC3 PPP3CC
KIFC3 MYB
CA11 MVD
IQSEC3 ETS1
IQSEC3 PTPN21
GATA4 C19orf50
GATA4 KLF1
N4BP2L1 MFAP2
N4BP2L1 HAUS5
MYST2 PLEKHG3
MYST2 ACVR1B
MYST2 AGPAT1
HMGXB3 APOBEC3C
NDST1 PAX8
PFKFB2 REL
PFKFB2 PSG1
PFKFB2 WWOX
PFKFB2 EPOR
PFKFB2 SIM2
PFKFB2 ACVR1B
PFKFB2 ZNF592
PFKFB2 LYPLA2
PFKFB2 CRYBA4
PFKFB2 POU6F2
PFKFB2 E2F4
IGHG1 CRYBA4
LOC100134331 C2orf55
LOC100134331 MYO9B
LOC100134331 GP2
LOC100134331 PAIP2B
LOC100134331 CLEC11A
LOC100134331 FUT7
LOC100134331 RBBP8
LOC100134331 MAGEA9
LOC100134331 LILRA4
LOC100134331 MSX1
IGSF9B CDR2L
IGSF9B GADD45B
IGSF9B RUNX2
IGSF9B PPP1R10
IGSF9B ORC1L
IGSF9B SMPDL3B
IGSF9B REG1B
IGSF9B DTX4
IGSF9B MYEF2
IGSF9B GAD2
IGSF9B E2F1
TMPRSS6 CDK6
TMPRSS6 MAPK8IP1
TMPRSS6 COPS6
TMPRSS6 TLX2
TMPRSS6 FCGR2A
TMPRSS6 TRIM58
TMPRSS6 LY6G6C
TMPRSS6 T
TMPRSS6 HTR7
TMPRSS6 CDH4
H6PD MC2R
H6PD UNC5B
H6PD TCOF1
H6PD TUBGCP2
H6PD EPAS1
H6PD TFF3
H6PD LY6E
H6PD SMARCD2
H6PD USP11
NCR2 PTAFR
RECQL5 NUDT3
RECQL5 ELAVL3
RECQL5 GPA33
RECQL5 FCGR2A
RECQL5 LY6E
RECQL5 ACR
RECQL5 RBBP8
RECQL5 NRG2
RECQL5 FAM189B
RECQL5 CNTN1
CCL22 CRTC1
COL19A1 SAP18
COL19A1 GTSE1
COL19A1 PIK3R3
COL19A1 GARNL4
COL19A1 SPN
COL19A1 BCL3
COL19A1 MYB
REM1 IAH1
REM1 SCAPER
REM1 TGFBRAP1
REM1 TREX1
PIGR COPS6
PIGR TUBB2B
GUCA2A LIPE
GUCA2A SBNO2
GUCA2A AXIN1
HSP90AB1 ARID4B
HSP90AB1 NEUROD2
HSP90AB1 POU4F1
HSP90AB1 SCYL3
HSP90AB1 SLC25A11
CACNA1B C9orf114
ZKSCAN3 TERF2
ZKSCAN3 ACCN1
ZKSCAN3 GP2
ZKSCAN3 WWOX
ZKSCAN3 PARD3
ZKSCAN3 RUNX2
ZKSCAN3 RIMS2
ZKSCAN3 RAD51L3
ZKSCAN3 ALAS2
ZKSCAN3 CACNB1
ZKSCAN3 PRPH
ZKSCAN3 COBRA1
ZKSCAN3 AGPAT1
ZKSCAN3 IGHMBP2
ZKSCAN3 KIF20B
GPR3 IL8RB
STXBP1 CD40
ITPR2 ADRBK1
SMG6 C1orf144
DMWD CARD10
DMWD COPS6
DMWD LGALS9
DMWD APOBEC3C
DMWD CD40
FAM189B B4GALT3
FAM189B MSC
FAM189B COBRA1
SPINT3 LOC729400
SPINT3 ALDOC
SPINT3 GNL1
SPINT3 LBP
SPINT3 POU6F2
SPINT3 LTK
SPINT3 IL8RB
TUBB2C TUBB3
ESR1 PCBP3
ESR1 LEFTY1
ESR1 PAX8
ADAM20 POU4F1
ADAM20 ARPC4
ADAM20 KRT86
MYCL1 CDK5R1
MYCL1 FAM189B
TBX5 RPH3A
TBX5 GPA33
TBX5 HAUS5
TBX5 MYST2
TBX5 STXBP1
TBX5 THRA
MYEF2 WBSCR22
SLMO1 ITGAD
SLMO1 SULT4A1
SLMO1 CADM4
SLMO1 CD22
SLMO1 ELAVL3
SLMO1 CD33
SLMO1 ACR
GRIP2 CARD10
GRIP2 MFAP2
GRIP2 TAZ
GRIP2 FAM102A
XDH HLA-DOB
XDH TRIM15
XDH COL19A1
XDH CNTN1
C1orf144 IAH1
C1orf144 SCAPER
C1orf144 PLEKHM2
C1orf144 CHKA
AXIN1 MMP19
AXIN1 CBARA1
PSMD14 PTH
PAXIP1 CDK5R1
PAXIP1 SMARCD2
MRPS12 DOK1
JAG1 RAGE
RAP1GAP NUDT3
RAP1GAP SIT1
RAP1GAP TYR
RAP1GAP PAX3
RAP1GAP CD22
RAP1GAP GNL1
RAP1GAP RP1-21O18.1
RAP1GAP KCNJ4
RAP1GAP SCYL3
RAP1GAP JAG1
RAP1GAP TPMT
RAP1GAP CCPG1
RAP1GAP LOC201229
RAP1GAP WNT10B
OR2B6 SCARB1
OR2B6 FDXR
OR2B6 MFAP2
OR2B6 ADAM15
OR2B6 PSG7
OR2B6 MYST2
OR2B6 IL8RB
HCRTR1 IAH1
HCRTR1 OGG1
HCRTR1 ARHGAP26
HCRTR1 SAMD14
HCRTR1 MLH1
UGT2B15 TUBGCP2
UGT2B15 PARD3
UGT2B15 TUBB2B
UGT2B15 DNAH9
UGT2B15 RBBP8
UGT2B15 SLC30A3
UGT2B15 IGHG1
UGT2B15 COL19A1
UGT2B15 ABL1
RHBDL1 YPEL1
RHBDL1 WWOX
RHBDL1 ISLR
RHBDL1 MAG
RHBDL1 GNL1
RHBDL1 GPA33
RHBDL1 COL19A1
RHBDL1 SLMO1
RHBDL1 AQP5
RHBDL1 FKBP15
AGAP8 USP9X
AGAP8 UNC5B
AGAP8 PRPF31
AGAP8 NCDN
AGAP8 RPS26
AGAP8 HPGD
AGAP8 ALAS2
AGAP8 LLGL2
AGAP8 MTHFR
AGAP8 SDC3
BZRPL1 DPT
BZRPL1 KCNJ4
BZRPL1 PAX8
NTSR2 GARNL4
NTSR2 PSG7
NTSR2 NDST1
CCKAR MAPKAPK2
ZMYND10 CSNK1G2
ZMYND10 SAMD14
ZMYND10 UBE2H
ZMYND10 SLC28A1
FAM189A2 DOK1
FAM189A2 PCBP3
FAM189A2 ZNF592
FAM189A2 SMYD5
FAM189A2 FAM189B
FAM189A2 MAPKAPK2
POU6F2 IRF5
POU6F2 APOBEC3C
POU6F2 COL19A1
AQP5 GPR161
AQP5 INA
AQP5 TRIM58
AQP5 SPRR2C
AQP5 MYB
MTHFR SMPDL3B
MTHFR CYP11A1
MTHFR SLMO1
MTHFR PAXIP1
AGFG2 ADH1C
AGFG2 GPT
AGFG2 ETS1
LTK RUNX2
LTK CEP135
LTK CLEC11A
LTK TOMM34
RHO ACAN
RHO FSCN2
RHO ABCB1
IFIT1 DHRS1
GOLGA1 MVK
GOLGA1 MYST2
TROAP WBSCR22
SLC9A1 C2orf55
SLC9A1 BCAM
SLC9A1 GOLGA1
SLC9A1 CCPG1
SLC9A1 RAGE
NUP188 PCBP3
LSM4 CDK2
LSM4 STMN1
U2AF2 USP9X
U2AF2 CSF1
PPP3CC U2AF2
JAM3 SMARCD3
GRINA DOK1
SLC6A9 FAM153A
SLC6A9 LGR5
SLC6A9 PXDN
SLC6A9 DPT
SLC6A9 SLMO1
SLC6A9 KRT86
CEACAM4 ZNF592
CEACAM4 INA
CEACAM4 E2F4
CCBP2 PAIP2B
CCBP2 HLA-DOB
CCBP2 CLEC11A
CCBP2 HTR2A
CEACAM3 UNC5B
CEACAM3 NUDT3
CEACAM3 SLC9A3R2
CEACAM3 SLC6A2
CEACAM3 EPOR
CEACAM3 RUNX2
CEACAM3 ZNF592
CEACAM3 PSG7
CEACAM3 SSX1
CEACAM3 NRG2
CEACAM3 GRIK5
CEACAM3 WNT10B
ARHGAP6 CSNK1G2
ARHGAP6 C1orf144
ARHGAP6 SLC9A3
OPN1SW SBNO2
OPN1SW CRTC1
UPK2 CAPN5
UPK2 UBXN1
UPK2 KIF22
UPK2 CBARA1
UPK2 GALK1
ZNF157 FAM153A
ZNF157 ANKRD46
ZNF157 SLC6A8
ZNF157 ACVR1B
ZNF157 MCM2
ZNF157 CHST3
ZNF157 MSX1
MAGEA1 PSG1
MAGEA1 GTSE1
MAGEA1 DHRS1
MAGEA1 MFAP2
MAGEA1 DNAH9
MAGEA1 PRPH
MAGEA1 GRM4
MAGEA1 GRIK5
MAGEA1 IGSF9B
MAGEA1 ZKSCAN3
MAGEA1 UGT2B15
MAGEA1 BCL3
MAGEA1 RAGE
GPR6 MC2R
NRTN TUBGCP2
NRTN FZR1
TOP3B DUSP7
TOP3B SEC16A
PNMT IRF5
PNMT MEN1
PNMT ZNF500
PNMT SIM2
PNMT AGPS
PNMT GIGYF2
PNMT RAD51L3
PNMT KIAA0323
KRT86 ITGAD
KRT86 ANKRD46
KRT86 MAPK8IP1
KRT86 C2orf55
KRT86 SLC6A2
KRT86 GPR161
KRT86 SEMA4D
KRT86 LLGL2
KRT86 CD40
KRT86 PAX9
KRT86 CCL16
KRT86 LOC201229
HCG9 FSCN2
HCG9 GALK1
TBX1 CYP3A5
GAD2 ZSCAN12
GAD2 POU4F1
AP2A2 PAX8
AP2A2 IL8RB
SLC25A11 FZR1
SLC25A11 BCR
COL6A2 MVD
CHST3 C2orf55
CHST3 ACVR1B
CHST3 ADRBK1
CHST3 LGALS9
CHST3 KIFC3
CHST3 IL8RB
SDC3 ITIH4
SDC3 GRB2
SDC3 CCPG1
SDC3 TYMS
SDC3 LOC201229
NCKIPSD KRT1
NCKIPSD LGR5
NCKIPSD TUBGCP2
NCKIPSD ZBED1
NCKIPSD IKBKG
NCKIPSD MSC
NCKIPSD ST14
NCKIPSD LTK
NCKIPSD ZNF157
NCKIPSD MAGEA1
NCKIPSD KRT86
CRYBB3 MAP3K14
CRYBB3 HLF
CRYBB3 PLCD1
CRYBB3 RASGRP3
DDX11 GPR161
DDX11 HTRA2
DDX11 SLC17A3
DDX11 MYST2
DDX11 CDX2
BTF3 CADM4
BTF3 FAM50A
BTF3 ITGAM
BTF3 IQSEC1
BTF3 POLG
TMSB4Y RECQL5
TMSB4Y MTHFR
IGHMBP2 ITGAD
IGHMBP2 CACNB1
FKBP15 SLC9A1
SERPIND1 COL6A1
SERPIND1 SBNO2
SLC22A24 TLX2
SLC22A24 RPS26
SLC22A24 PAXIP1
SLC22A24 LOC201229
CNTN1 IRF5
CNTN1 EIF5B
CNTN1 ACVR1B
CNTN1 ZBED1
CNTN1 CD34
CNTN1 LYPLA2
CNTN1 RBBP8
CNTN1 IL8RB
DEFA3 MYST2
SFTPD B4GALT3
SFTPD WDR62
SFTPD ALAS2
SFTPD KRT86
ENTPD2 PRPH
PCDH1 UBXN1
PCDH1 TREX1
PCDH1 GPT
GPR35 IDS
GPR35 LGALS9
GPR35 POU4F1
GPR35 MCM2
GPR35 MTHFR
GPR35 NFATC3
GPR35 STMN1
PIK3CB SPINT3
PIK3CB TGOLN2
LOC26102 RASGRP3
LOC26102 MSX1
SLC18A3 APOBEC3C
SLC18A3 MEF2C
SLC18A3 INA
SLC18A3 CYP11A1
SLC18A3 PLIN1
SLC18A3 LLGL2
SLC18A3 THRA
PRH1 MC2R
PRH1 ARID4B
PRH1 TYR
PRH1 POU4F1
ELN GPR161
ELN IL8RB
GNAS DEPDC5
GNAS REM1
LOC91316 C2orf55
LOC91316 HDGF
LOC91316 MFAP2
LOC91316 DPT
LOC91316 IGSF9B
KRT33A LOC201229
LOC652147 ADH1C
LOC652147 GSTA2
RUNX1 ANKRD46
RUNX1 ACVR1B
RUNX1 CYP3A5
RUNX1 RAD51L3
RUNX1 GRM4
RUNX1 MCM2
RUNX1 MYST2
RUNX1 AQP5
RUNX1 MAPKAPK2
TCF7 PITPNM1
TCF7 AANAT
TCF7 JAG1
TCF7 GPR35
TCF7 BCR
TRD@ ITGAD
TRD@ AGPS
TRD@ ATP1B2
TRD@ NTSR2
TRD@ SLC9A1
TRD@ SLC18A3
TRD@ MYB
KRT37 ARHGAP6
FOXE1 ADH1C
FOXE1 COL6A2
FOXE1 CDR2L
FOXE1 RUNX2
FOXE1 TYR
FOXE1 HLA-DOB
FOXE1 TFF3
FOXE1 MVK
FOXE1 MSC
FOXE1 BZRPL1
FOXE1 ZNF157
FOXE1 E2F4
FOXE1 BCR
MSX1 USP11
WNT7A MAP3K14
BMI1 BCR
RREB1 CDK5R1
RREB1 MSX1
E2F4 MEN1
E2F4 RAGE
RB1 CYP27A1
IL4 PAX8
PAK2 MAP3K3
RAGE DOK1
MYB USP11
BCR KRT1
GSTA2 MAP3K14
