# Supplementary material for: Functional networks inference from rule-based machine learning models
Source: BioData Min. 2016 Sep 5;9:28. doi: 10.1186/s13040-016-0106-4 (PMC5011349; doi:10.1186/s13040-016-0106-4)
Supplement: Supplementary file 2 — Networks. All networks used in the analysis given as a list of edges. (XZ 11980 kb) [file 13040_2016_106_MOESM2_ESM.xz › networks/pearson/Prostate/SN_C4.txt]

SEMG2 SEMG1
LGALS9 PCBP3
PIP SEMG2
MYST2 PCBP3
SLC12A4 PCBP3
MYST2 HAUS5
COPS6 PCBP3
PCBP3 PAX8
SLC12A4 COPS6
ELAVL3 PCBP3
HAUS5 PCBP3
HAUS5 LGALS9
LY6G6C DHRS1
MYST2 CARD10
ZKSCAN3 MYST2
SLC9A1 PCBP3
GCKR PTH
ODF1 PCBP3
ODF1 PAX8
POU4F1 PSG1
POU4F1 BCR
MYST2 COPS6
MYST2 LGALS9
MYST2 BCR
MYST2 PAX8
SLC9A1 CARD10
SLC9A1 HAUS5
SLC9A1 MYST2
LGR5 PCBP3
PSG1 PCBP3
PCBP3 CARD10
FZR1 THRA
ADAM15 PAX8
DPT PCBP3
HAUS5 PSG1
IL10RA MVD
GRIK5 GARNL4
MYST2 ADAM15
ZKSCAN3 APOBEC3C
ZKSCAN3 HAUS5
UGT2B15 ATP1B2
SLC9A1 ADAM15
SDC3 MYST2
CNTN1 SLC12A4
LGR5 SLC12A4
EML3 PCBP3
ADRBK1 CARD10
LGALS9 PAX8
ZNF592 EPOR
WDR62 PSG1
ZSCAN12 PCBP3
HAUS5 ADAM15
ODF1 COPS6
ODF1 LGALS9
POU4F1 PCBP3
GRM4 PCBP3
GRM4 MYST2
GRM4 SLC9A1
ZKSCAN3 HDGF
SPINT3 MYST2
SLC9A1 MC2R
SLC9A1 ADRBK1
BCR PAX8
BCR WNT10B
PIP SEMG1
LGR5 CARD10
PSG1 MC2R
FDXR DPT
PCBP3 GTSE1
OAS2 ATP1B2
OCEL1 LGR5
OCEL1 PCBP3
ADAM15 PCBP3
LGALS9 MFAP2
APOBEC3C HDGF
APOBEC3C FAM102A
ZNF592 DHRS1
WDR62 PAX8
SEMA4D NCDN
ATP1B2 BCR
HAUS5 MFAP2
HAUS5 BCR
HAUS5 PAX8
ODF1 POU4F1
ODF1 MYST2
ODF1 SLC9A1
POU4F1 RAD51L3
POU4F1 HAUS5
GRM4 CARD10
GRM4 HAUS5
CD40 PCBP3
MYST2 ADRBK1
MYST2 PPP3CC
ZKSCAN3 CARD10
ZKSCAN3 PCBP3
SPINT3 PCBP3
MTHFR ZNF592
MTHFR ATP1B2
SLC9A1 BCR
NCKIPSD SLC22A24
CNTN1 PCBP3
LGR5 LGALS9
PRPF31 EPOR
PSG1 DHRS1
PSG1 LGALS9
COPS6 PAX8
WBSCR22 PRRC1
PCBP3 MC2R
PCBP3 BCR
ELAVL3 COPS6
ELAVL3 SLC12A4
ADRBK1 PCBP3
MFAP2 PCBP3
RAD51L3 INA
WDR62 LGALS9
ATP1B2 WNT10B
SAMD14 RASGRP3
HAUS5 MC2R
ODF1 CNTN1
ODF1 BCR
PSG7 HAUS5
POU4F1 MC2R
POU4F1 ARID4B
POU4F1 COPS6
POU4F1 MYST2
GRM4 ADRBK1
GRM4 LGALS9
MYST2 CD40
MYST2 LSM4
LOC100134331 PSG1
LOC100134331 LY6G6C
IGSF9B PCBP3
IGSF9B LGALS9
ZKSCAN3 LGALS9
UGT2B15 APOBEC3C
RHBDL1 BCR
MTHFR PRPF31
SLC9A1 LGALS9
BCR MC2R
LGR5 COPS6
PSG1 GTSE1
PSG1 MFAP2
PSG1 PAX8
ARID4B PCBP3
ARID4B LGALS9
PCBP3 JAG1
FZR1 MC2R
PRRC1 FZR1
TLX2 PCBP3
DHRS1 PRPF31
OCEL1 JAG1
ELAVL3 MYST2
ELAVL3 SLC9A1
NCDN LGALS9
ADAM15 MC2R
ADAM15 LGALS9
CYP3A5 COPS6
CYP3A5 ELAVL3
LGALS9 CARD10
DPT PAX8
APOBEC3C PCBP3
PLCD1 KLF1
WDR62 PCBP3
ATP1B2 DOK1
ATP1B2 ADAM15
SAMD14 PTH
MVK SLC12A4
HAUS5 CARD10
HAUS5 COPS6
HAUS5 ATP1B2
CRTC1 PLCD1
ODF1 CARD10
ODF1 HAUS5
ODF1 GRM4
LY6G6C ZNF592
POU4F1 NFKB2
POU4F1 LGALS9
POU4F1 SLC9A1
POU4F1 WNT10B
ACR LY6G6C
GRM4 ELAVL3
GRIK5 POU4F1
MR1 CAMSAP1
PTH MVD
MYST2 ARID4B
MYST2 ATP1B2
LOC100134331 MTHFR
IGSF9B PSG1
IGSF9B EFNA3
ZKSCAN3 COPS6
ZKSCAN3 GRM4
SPINT3 ODF1
SPINT3 CD40
RAP1GAP SDC3
UGT2B15 OCEL1
UGT2B15 LY6G6C
UGT2B15 MTHFR
MTHFR FZR1
SLC9A1 PAX8
BTF3 MVD
CNTN1 CARD10
CNTN1 COPS6
DOK1 EPOR
PSG1 FZR1
COPS6 LGALS9
PCBP3 TUBGCP2
PCBP3 LSM4
PRRC1 THRA
SLC12A4 LGALS9
SLC12A4 DPT
HLA-DOB PCBP3
HLA-DOB BCR
HLA-DOB PAX8
OCEL1 SLC12A4
OCEL1 LGALS9
ELAVL3 LGALS9
ELAVL3 HAUS5
ADRBK1 PAX8
MFAP2 PAX8
NCDN PCBP3
ADAM15 BCR
CYP3A5 PCBP3
LGALS9 ADRBK1
LGALS9 BCR
DPT LGALS9
GPA33 CDK6
ARHGAP26 AXIN1
RAD51L3 PSG1
ZNF592 FZR1
WDR62 MC2R
WDR62 MYST2
ZSCAN12 LGR5
ZSCAN12 LGALS9
HAUS5 ARID4B
HAUS5 APOBEC3C
ODF1 MC2R
ODF1 LGR5
ODF1 OCEL1
ODF1 ADAM15
LY6G6C PRPH
PSG7 PSG1
PSG7 BCR
POU4F1 EPHB2
POU4F1 TUBB2B
POU4F1 PSG7
POU4F1 PAX8
ACR DHRS1
GRM4 NCDN
GRM4 LSM4
CD40 CARD10
LBP POU4F1
AATK PCBP3
AATK MYST2
FAM102A LGALS9
PTH IAH1
KIFC3 PCBP3
MYST2 MC2R
MYST2 GTSE1
MYST2 HDGF
MYST2 SLC12A4
MYST2 MFAP2
MYST2 DPT
MYST2 APOBEC3C
MYST2 WNT10B
IGSF9B ELAVL3
IGSF9B POU4F1
SPINT3 COPS6
RAP1GAP MYST2
RAP1GAP SPINT3
UGT2B15 MYST2
MTHFR PSG1
MTHFR WDR62
MTHFR HAUS5
MTHFR THRA
SLC9A1 COPS6
SLC9A1 CD40
SDC3 PCBP3
NCKIPSD PSG1
CNTN1 LGALS9
CNTN1 HAUS5
MYB MC2R
NOC2L CRTC1
UNC5B PRPF31
UNC5B FZR1
CARD10 PAX8
LGR5 MGAT1
LGR5 CD40
LGR5 MYST2
KCTD17 MYST2
EML3 LGALS9
FDXR MC2R
FDXR PCBP3
FDXR PAX8
CPNE6 SLC9A1
GTSE1 MC2R
SIM2 PCBP3
OAS2 BCR
SLC12A4 CARD10
SLC12A4 TLX2
OCEL1 APOBEC3C
ADRBK1 GTSE1
ADAM15 CARD10
CYP3A5 APOBEC3C
LGALS9 MC2R
LGALS9 DHRS1
LGALS9 BCL3
APOBEC3C LGALS9
APOBEC3C MAPKAPK2
ZNF592 RAGE
WDR62 HAUS5
ATP1B2 MC2R
ATP1B2 GTSE1
INA PSG1
SAMD14 IAH1
ZSCAN12 SLC12A4
ZSCAN12 PAX8
HAUS5 PRPF31
HAUS5 FZR1
HAUS5 SLC12A4
ODF1 EML3
ODF1 SLC12A4
ODF1 MYB
PRPH DHRS1
KCNJ4 PCBP3
LY6G6C CDK6
PSG7 MYST2
POU4F1 GTSE1
GRM4 APOBEC3C
GRM4 BCR
CD40 SLC12A4
CD40 LGALS9
GRIK5 PAX8
MYST2 RBM8A
MYST2 TFF3
LOC100134331 DHRS1
LOC100134331 POU4F1
IGSF9B HAUS5
REM1 SBNO2
ZKSCAN3 FAM102A
SPINT3 CARD10
SPINT3 APOBEC3C
SPINT3 GRM4
UGT2B15 DPT
UGT2B15 ZKSCAN3
RHBDL1 PCBP3
RHBDL1 MYST2
RHBDL1 SPINT3
RHBDL1 PAX8
MTHFR MC2R
MTHFR UNC5B
MTHFR PRRC1
MTHFR DHRS1
MTHFR LGALS9
MTHFR MYST2
MTHFR BCR
SLC9A1 MYB
PNMT APOBEC3C
KRT86 PSG1
COL6A2 KLF1
SDC3 HAUS5
NCKIPSD PRPF31
NCKIPSD GTSE1
NCKIPSD ZNF592
NCKIPSD ATP1B2
SLC22A24 PSG1
SLC22A24 FZR1
CNTN1 APOBEC3C
THRA MC2R
MC2R PAX8
UNC5B DHRS1
UNC5B ZNF592
UNC5B HAUS5
CARD10 MC2R
CARD10 BCR
TERF2 DHRS1
LGR5 ARID4B
LGR5 JAG1
LGR5 PAX8
PSG1 PRPF31
PSG1 BCR
PSG1 THRA
ARID4B BCR
FDXR SCARB1
COPS6 CARD10
COPS6 ARID4B
COPS6 TLX2
PCBP3 SULT4A1
PCBP3 E2F4
FZR1 PRPF31
SIM2 LOC201229
OAS2 ADAM15
OAS2 WNT10B
DHRS1 PCBP3
DHRS1 EPOR
HDGF WNT10B
SLC12A4 EML3
HLA-DOB COPS6
HLA-DOB ADAM15
HLA-DOB ATP1B2
HLA-DOB HAUS5
HLA-DOB MYST2
OCEL1 DPT
ELAVL3 GIGYF2
ELAVL3 TFF3
ELAVL3 KIFC3
ELAVL3 CNTN1
ADAM15 ADRBK1
CYP3A5 NFKB2
GIGYF2 PCBP3
APOBEC3C CARD10
APOBEC3C EML3
APOBEC3C COPS6
APOBEC3C FCGR2A
TFF3 COPS6
TFF3 PCBP3
ZNF592 PRPF31
ZNF592 PSG1
WDR62 SAP18
WDR62 DHRS1
WDR62 THRA
SEMA4D PCBP3
ATP1B2 CARD10
ATP1B2 PRPF31
ATP1B2 PAX8
HAUS5 ADRBK1
HAUS5 PPP3CC
TBX19 MYST2
ODF1 ARID4B
ODF1 HLA-DOB
ODF1 ELAVL3
ODF1 ADRBK1
ODF1 WDR62
ODF1 FAM102A
ODF1 ZKSCAN3
AANAT LY6G6C
AANAT KIFC3
PRPH PRPF31
LY6G6C PSG1
LY6G6C PCBP3
MSC PCBP3
PSG7 MC2R
PSG7 PCBP3
POU4F1 PRPF31
POU4F1 DHRS1
POU4F1 HLA-DOB
POU4F1 ELAVL3
POU4F1 ATP1B2
POU4F1 INA
IL10RA IAH1
GRM4 LGR5
GRM4 TFF3
GRM4 SEMA4D
CD40 ADRBK1
CD40 HAUS5
NRG2 DHRS1
AATK BCR
GRIK5 RAD51L3
FAM102A PCBP3
GPT AXIN1
MYST2 PSG1
MYST2 TLX2
MYST2 FAM102A
PFKFB2 MYST2
LOC100134331 RAD51L3
LOC100134331 WDR62
IGSF9B DHRS1
IGSF9B ACR
IGSF9B PNMT
REM1 GPT
ZKSCAN3 OCEL1
ZKSCAN3 ADRBK1
ZKSCAN3 CD40
ZKSCAN3 SLC9A1
FAM189B PCBP3
UGT2B15 EML3
UGT2B15 PCBP3
UGT2B15 LGALS9
UGT2B15 LOC100134331
UGT2B15 BCR
RHBDL1 ODF1
MTHFR EPOR
SLC9A1 PSG1
SLC9A1 RBM8A
SLC9A1 ATP1B2
SLC9A1 LSM4
TOP3B AXIN1
KRT86 WDR62
SDC3 LGALS9
NCKIPSD DHRS1
SLC22A24 PRPF31
SLC22A24 DHRS1
CNTN1 MYST2
NOC2L PLCD1
UNC5B LGALS9
CARD10 LSM4
LGR5 ADRBK1
LGR5 HAUS5
LGR5 SLC9A1
LGR5 CNTN1
PRPF31 THRA
PSG1 SLC5A2
PSG1 PRRC1
PSG1 DPT
EML3 CARD10
EML3 DPT
RBM8A PCBP3
ARID4B PAX8
NFKB2 COPS6
NFKB2 PCBP3
YPEL1 B4GALT3
CPNE6 CARD10
COPS6 RBM8A
COPS6 MFAP2
COPS6 JAG1
COPS6 BCR
GTSE1 CARD10
GTSE1 MAPKAPK2
GTSE1 PAX8
FZR1 EPOR
SIM2 CARD10
OAS2 DOK1
TYR ADRBK1
GJB5 PSG1
HDGF BCR
SLC12A4 ALDOC
SLC12A4 JAG1
SLC12A4 PAX8
OCEL1 EML3
OCEL1 MFAP2
OCEL1 FAM102A
OCEL1 PAX8
ELAVL3 CARD10
ELAVL3 EML3
ELAVL3 TUBGCP2
ADRBK1 BCR
MFAP2 DHRS1
ADAM15 COPS6
ADAM15 MYB
LGALS9 GTSE1
LGALS9 JAG1
DPT GTSE1
APOBEC3C UBE3B
APOBEC3C SLC12A4
RAD51L3 PRPF31
ZNF592 PRRC1
ZNF592 FCGR2A
GARNL4 ARID4B
GARNL4 PCBP3
GARNL4 PAX8
WDR62 ARID4B
WDR62 FDXR
WDR62 MFAP2
WDR62 ADAM15
WDR62 DPT
WDR62 GARNL4
TAZ SLC12A4
ATP1B2 PSG1
ATP1B2 PCBP3
ATP1B2 EPOR
ATP1B2 APOBEC3C
ATP1B2 PPP3CC
SBNO2 MGAT3
SBNO2 PTH
SBNO2 C1orf144
SBNO2 KLF1
SAMD14 MVD
ZSCAN12 SIM2
HAUS5 DHRS1
HAUS5 DPT
HAUS5 FAM102A
HAUS5 THRA
HAUS5 WNT10B
ODF1 PSG1
ODF1 MFAP2
ODF1 APOBEC3C
ODF1 ZSCAN12
ODF1 KRT86
PRPH EPOR
KCNJ4 MC2R
KCNJ4 IKBKG
LY6G6C SAP18
LY6G6C GPA33
MSC COPS6
PSG7 LGALS9
PSG7 SLC9A1
PSG7 PAX8
POU4F1 MFAP2
POU4F1 APOBEC3C
POU4F1 GARNL4
POU4F1 WDR62
POU4F1 KCNJ4
POU4F1 PAXIP1
ACR TERF2
IL10RA PTH
GRM4 ARID4B
GRM4 GIGYF2
CD40 COPS6
LBP PRPF31
AATK HAUS5
AATK GRM4
GRIK5 PSG1
GRIK5 BCR
RASGRP3 PTH
EFNA3 PCBP3
MVD IAH1
KIFC3 TUBGCP2
MYST2 SEMA4D
LOC100134331 ZNF592
LOC100134331 INA
IGSF9B MFAP2
IGSF9B KIFC3
ZKSCAN3 MFAP2
ZKSCAN3 SDC3
ZKSCAN3 CNTN1
ZKSCAN3 BCR
ZKSCAN3 PAX8
SPINT3 OCEL1
SPINT3 ELAVL3
SPINT3 HAUS5
SPINT3 ZKSCAN3
SPINT3 SLC9A1
SPINT3 LSM4
AXIN1 SBNO2
RAP1GAP LSM4
UGT2B15 DOK1
UGT2B15 EPOR
UGT2B15 JAG1
RHBDL1 MC2R
RHBDL1 NUDT3
RHBDL1 MEF2C
AQP5 GTSE1
MTHFR GTSE1
MTHFR POU4F1
AGFG2 ATG2A
SLC9A1 NUDT3
SLC9A1 ARID4B
SLC9A1 TUBGCP2
SLC9A1 GTSE1
SLC9A1 SLC12A4
PPP3CC WNT10B
CEACAM3 EML3
ZNF157 LY6G6C
PNMT PCBP3
SDC3 CARD10
SDC3 COPS6
NCKIPSD EPOR
NCKIPSD AQP5
SLC22A24 HAUS5
CNTN1 SLC9A1
CNTN1 LOC201229
GPR35 AANAT
GPR35 ZNF157
UNC5B SLC22A24
UNC5B BCR
SAP18 IL8RB
LGR5 EML3
LGR5 DPT
RBM8A SULT4A1
FDXR SAP18
GPR161 PCBP3
CPNE6 PCBP3
GTSE1 REL
PCBP3 USP11
PCBP3 MYB
FZR1 BCR
SIM2 ADRBK1
SIM2 SLC9A1
TUBB2B PSG1
OAS2 MC2R
DHRS1 FZR1
DHRS1 PAX8
SPC25 ATP1B2
TYR ADAM15
TYR SLC9A1
SLC12A4 ARID4B
SLC12A4 TUBGCP2
SLC12A4 GTSE1
SLC12A4 MFAP2
HLA-DOB WNT10B
OCEL1 CARD10
OCEL1 COPS6
OCEL1 HAUS5
OCEL1 MYST2
ELAVL3 LGR5
ELAVL3 APOBEC3C
ELAVL3 JAG1
ADRBK1 MC2R
MFAP2 BCR
NCDN ADRBK1
ADAM15 PSG1
ADAM15 GTSE1
EPAS1 EPOR
CYP3A5 LGALS9
CYP3A5 MYST2
GIGYF2 CARD10
LGALS9 TLX2
LGALS9 LSM4
APOBEC3C LOC201229
ZNF592 APOBEC3C
ZNF592 MAPKAPK2
GARNL4 PSG1
WDR62 SLC6A2
WDR62 BCR
SEMA4D ADRBK1
SEMA4D LGALS9
ATP1B2 THRA
ZSCAN12 CARD10
ZSCAN12 COPS6
ZSCAN12 NCDN
ZSCAN12 GARNL4
GCKR MGAT3
HAUS5 ITGAD
HAUS5 GTSE1
HAUS5 FCGR2A
HAUS5 LSM4
HAUS5 BCL3
HAUS5 USP11
ODF1 GTSE1
ODF1 CD40
ODF1 JAG1
LY9 RAD51L3
AANAT DHRS1
PRPH ITGA2B
PRPH ZNF592
KCNJ4 SCARB1
KCNJ4 FDXR
KCNJ4 SLC12A4
LY6G6C TERF2
LY6G6C LGALS9
LY6G6C DPT
LY6G6C APOBEC3C
LY6G6C IL8RB
MSC SLC12A4
PSG7 ARID4B
POU4F1 UNC5B
POU4F1 ADAM15
POU4F1 LY6G6C
POU4F1 FAM189B
GRM4 KCTD17
GRM4 COPS6
GRM4 POU4F1
GRM4 FAM102A
GRM4 CNTN1
AATK COPS6
AATK ELAVL3
AATK LGALS9
AATK PAX8
GRIK5 SLC2A1
GRIK5 PCBP3
GRIK5 IKBKG
HTR7 KRT86
EFNA3 CYP3A5
FSCN2 PTH
GPT SBNO2
PTH FLOT1
MYST2 NCDN
IGSF9B COPS6
IGSF9B TUBB2B
IGSF9B SLC12A4
IGSF9B ZNF592
IGSF9B AANAT
IGSF9B LY6G6C
IGSF9B RAGE
REM1 AXIN1
ZKSCAN3 CYP3A5
ZKSCAN3 SEMA4D
ZKSCAN3 ATP1B2
ZKSCAN3 POU4F1
FAM189B PITPNM1
FAM189B LGALS9
SPINT3 LGR5
SPINT3 EML3
SPINT3 TLX2
SPINT3 SLC12A4
SPINT3 LGALS9
SPINT3 PAX8
AXIN1 MVD
AXIN1 ETS1
RAP1GAP LYPLA2
RAP1GAP GRM4
RAP1GAP CD40
UGT2B15 CARD10
UGT2B15 DHRS1
UGT2B15 HLA-DOB
UGT2B15 HAUS5
UGT2B15 PRPH
UGT2B15 ACR
UGT2B15 PPP3CC
UGT2B15 MAPKAPK2
UGT2B15 IL8RB
UGT2B15 WNT10B
RHBDL1 WDR62
RHBDL1 SLC9A1
AGAP8 IGSF9B
MTHFR PCBP3
MTHFR OAS2
MTHFR ADAM15
MTHFR LY6G6C
MTHFR PPP3CC
MTHFR BCL3
SLC9A1 MFAP2
PPP3CC MC2R
CEACAM3 PCBP3
CEACAM3 SLC12A4
CEACAM3 ORC1L
ZNF157 AANAT
TOP3B ETS1
PNMT MFAP2
KRT86 LGALS9
KRT86 POU4F1
SDC3 CD40
NCKIPSD FZR1
NCKIPSD LY6G6C
NCKIPSD POU4F1
NCKIPSD MTHFR
NCKIPSD MAPKAPK2
TGOLN2 MYST2
SLC22A24 ZNF592
CNTN1 MC2R
CNTN1 DPT
CNTN1 JAG1
GPR35 ACR
MAPKAPK2 EPOR
WNT10B PAX8
UNC5B ATP1B2
CARD10 JAG1
IAH1 ETS1
NUDT3 MC2R
REL CARD10
SLC5A2 PAX8
LGR5 TLX2
LGR5 GIGYF2
PSG1 ITGAD
PSG1 E2F4
PSG1 WNT10B
EML3 FCGR2A
EML3 JAG1
ARID4B PSG1
ARID4B GTSE1
ARID4B MFAP2
NFKB2 TUBB2B
NFKB2 APOBEC3C
FDXR GTSE1
COPS6 DPT
GTSE1 PPP3CC
PCBP3 NUDT3
PCBP3 PPP3CC
PCBP3 BCL3
PCBP3 LOC201229
FZR1 GTSE1
MGAT1 PCBP3
MGAT1 TLX2
SIM2 FDXR
AQP7 RBBP8
TUBB2B PCBP3
OAS2 PAX8
DHRS1 CDK6
DHRS1 PRRC1
TYR MYST2
GJB5 PCBP3
GJB5 LGALS9
HDGF CARD10
SLC12A4 GIGYF2
HLA-DOB SLC12A4
OCEL1 CD40
OCEL1 CNTN1
ELAVL3 NFKB2
ELAVL3 TLX2
ELAVL3 TUBB2B
ELAVL3 MFAP2
ELAVL3 CD40
ELAVL3 LSM4
ELAVL3 SDC3
ELAVL3 BCR
ADAM15 RBM8A
ADAM15 WNT10B
CYP3A5 JAG1
LGALS9 PPP3CC
LGALS9 LOC201229
DPT MC2R
DPT PPP3CC
APOBEC3C GTSE1
APOBEC3C EPOR
APOBEC3C DPT
APOBEC3C PPP3CC
APOBEC3C BCR
GPA33 ZNF592
ARHGAP26 C1orf144
RAD51L3 DHRS1
FCGR2A PCBP3
ZNF592 GTSE1
ZNF592 THRA
GARNL4 SLC5A2
GARNL4 LGALS9
GARNL4 RAD51L3
GARNL4 INA
WDR62 OCEL1
WDR62 INA
WDR62 FAM189B
RPS26 CARD10
SEMA4D PAX8
ATP1B2 FZR1
ATP1B2 ADRBK1
ATP1B2 LGALS9
ATP1B2 MSX1
SAMD14 IL10RA
ATG2A PLCD1
ATG2A COL6A2
ZSCAN12 ARID4B
ZSCAN12 MGAT1
ZSCAN12 ADRBK1
ZSCAN12 DPT
ZSCAN12 MYST2
ZSCAN12 CNTN1
GCKR SAMD14
MVK COPS6
MVK PCBP3
HAUS5 PTPRD
HAUS5 HDGF
HAUS5 ZNF592
SPN OCEL1
CACNB1 PSG1
CRTC1 CYP27A1
DNAH9 RAD51L3
ODF1 WNT10B
AANAT TUBB2B
KCNJ4 PSG1
KCNJ4 GPR161
LY6G6C DOK1
LY6G6C FDXR
LY6G6C GTSE1
LY6G6C EPOR
LY6G6C WDR62
LY6G6C FAM189B
LY6G6C CHST3
IKBKG SLC2A1
PSG7 GTSE1
PSG7 ADAM15
POU4F1 HDGF
POU4F1 SLC12A4
POU4F1 TFF3
POU4F1 POU2F2
POU4F1 CD33
POU4F1 FAM102A
POU4F1 SLC22A24
POU4F1 CNTN1
ACR LGALS9
GRM4 CPNE6
GRM4 SIM2
GRM4 HDGF
GRM4 CD40
CD40 GTSE1
CD40 MFAP2
NRG2 PSG1
NRG2 LY6G6C
AATK CARD10
AATK ADAM15
AATK ATP1B2
GRIK5 KCNJ4
FAM102A HDGF
HTR7 KCNJ4
EFNA3 MFAP2
EFNA3 APOBEC3C
EFNA3 TFF3
EFNA3 ZNF592
KRTAP26-1 WBSCR22
HTR4 EPOR
SLC30A3 EPOR
MVD KIF22
PTH CRX
PTH MGAT3
PTH GALK1
KIFC3 PSG1
MYST2 EML3
MYST2 MEF2C
MYST2 JAG1
LOC100134331 ATP1B2
IGSF9B EML3
IGSF9B FZR1
IGSF9B APOBEC3C
IGSF9B ODF1
IGSF9B CNTN1
TMPRSS6 MR1
RECQL5 SLC22A24
ZKSCAN3 LGR5
ZKSCAN3 ELAVL3
SPINT3 ARID4B
SPINT3 DPT
SPINT3 TFF3
SPINT3 MEF2C
SPINT3 FAM102A
SPINT3 SDC3
SPINT3 CNTN1
SPINT3 BCR
SLMO1 PSG1
RAP1GAP COPS6
RAP1GAP PCBP3
RAP1GAP MEF2C
UGT2B15 FDXR
UGT2B15 GTSE1
UGT2B15 ZNF592
UGT2B15 WDR62
UGT2B15 ODF1
UGT2B15 PAX8
RHBDL1 LGALS9
RHBDL1 HAUS5
RHBDL1 GRM4
AQP5 APOBEC3C
AQP5 POU4F1
MTHFR DOK1
MTHFR PITPNM1
MTHFR WNT10B
SLC9A1 FZR1
SLC9A1 GNL1
SLC9A1 MSC
PPP3CC LSM4
PPP3CC BCR
CEACAM3 FDXR
CEACAM3 JAG1
CEACAM3 UGT2B15
PNMT EML3
PNMT OCEL1
PNMT HAUS5
PNMT FAM102A
COL6A2 SBNO2
SDC3 RBM8A
SDC3 SLC12A4
SDC3 SLC9A1
SDC3 LSM4
NCKIPSD HAUS5
DDX11 PRPH
WNT10B MC2R
NOC2L CYP27A1
UNC5B PSG1
UNC5B EPOR
UNC5B APOBEC3C
UNC5B MYST2
NUDT3 USP11
NUDT3 BCR
WNT11 IL10RA
SCARB1 DHRS1
SCARB1 DPT
BAIAP3 AXIN1
LGR5 ADAM15
LGR5 APOBEC3C
LGR5 SDC3
KCTD17 PCBP3
PRPF31 DOK1
PSG1 CDK6
PSG1 BCL3
EML3 GTSE1
EML3 FAM102A
ITGA2B DHRS1
UBE3B EPOR
ARID4B MC2R
ARID4B CARD10
ARID4B ADRBK1
SLC6A2 SAP18
NFKB2 CNTN1
FDXR BCR
ACCN1 ZNF592
GPR161 SLC12A4
CPNE6 TUBGCP2
CPNE6 LSM4
COPS6 MC2R
COPS6 FAM102A
COPS6 LSM4
GP2 BCR
TUBGCP2 CARD10
GTSE1 BCR
PCBP3 REL
PCBP3 SAP18
PCBP3 WNT10B
FZR1 NUDT3
FZR1 MAPKAPK2
SIM2 LGR5
SIM2 LGALS9
PRRC1 EPOR
TLX2 CARD10
TUBB2B COPS6
OAS2 PRRC1
DHRS1 SAP18
DHRS1 GTSE1
DHRS1 BCR
TYR GNL1
GJB5 DPT
HDGF PPP3CC
SLC12A4 STMN1
HLA-DOB LGR5
HLA-DOB ARID4B
HLA-DOB SLC9A1
ELAVL3 SULT4A1
ELAVL3 ARID4B
ELAVL3 GPR161
ELAVL3 CPNE6
ELAVL3 MVK
ADRBK1 FZR1
MFAP2 ADRBK1
MFAP2 USP11
NCDN CARD10
ADAM15 DPT
CYP3A5 OCEL1
LGALS9 FZR1
LGALS9 E2F4
APOBEC3C JAG1
APOBEC3C MSX1
TFF3 TLX2
TFF3 LGALS9
RAD51L3 NFKB2
RAD51L3 PAXIP1
MEF2C PCBP3
FCGR2A LGALS9
WDR62 NUDT3
WDR62 GJB5
WDR62 CD22
SEMA4D BCR
TAZ CDK2
ATP1B2 DHRS1
ATP1B2 DPT
INA DHRS1
SAMD14 PLCD1
CLEC11A MYST2
ZSCAN12 TLX2
ZSCAN12 OCEL1
ZSCAN12 LOC201229
MVK ARID4B
HAUS5 EML3
HAUS5 NCDN
HAUS5 TFF3
CD33 SULT4A1
CD33 GARNL4
CRYBA4 ADRBK1
CACNB1 PCBP3
ODF1 DPT
ODF1 ATP1B2
ODF1 KCNJ4
GDF5 UBE2H
AANAT PCBP3
KCNJ4 COPS6
KCNJ4 CAMSAP1
KCNJ4 HLA-DOB
KCNJ4 GARNL4
LY6G6C EML3
LY6G6C ACVR1B
LY6G6C CYP3A5
IKBKG ADAM15
POU4F1 SULT4A1
POU4F1 SLC2A1
POU4F1 FZR1
POU4F1 CYP3A5
POU4F1 IKBKG
POU4F1 PPP3CC
POU4F1 BCL3
POU4F1 MYB
ACR PCBP3
ACR DPT
ACR PRPH
GRM4 MC2R
GRM4 NUDT3
GRM4 EML3
GRM4 SDC3
GRM4 PAX8
CD40 MC2R
CD40 ARID4B
CD40 ADAM15
CD40 APOBEC3C
CD40 MVK
NRG2 PAX8
LBP GTSE1
AATK SLC9A1
AATK CNTN1
GRIK5 MC2R
GRIK5 SLC5A2
GRIK5 COPS6
GRIK5 INA
GRIK5 SLC9A1
FAM102A BCR
RASGRP3 IAH1
EFNA3 PSG1
EFNA3 COPS6
EFNA3 DHRS1
EFNA3 SLC12A4
EFNA3 LGALS9
EFNA3 FAM102A
EFNA3 MYST2
KRTAP26-1 PRRC1
MR1 TUBGCP2
MVD GALK1
PTH ETS1
KIFC3 DHRS1
KIFC3 SLC12A4
KIFC3 HAUS5
MYST2 REL
PFKFB2 ZKSCAN3
LOC100134331 PRPF31
LOC100134331 PCBP3
LOC100134331 HAUS5
LOC100134331 AQP5
LOC100134331 WNT10B
IGSF9B MC2R
IGSF9B UNC5B
IGSF9B TERF2
IGSF9B PITPNM1
IGSF9B RIMS2
IGSF9B FAM102A
IGSF9B MYST2
IGSF9B SLC9A1
H6PD SLC12A4
H6PD LTK
RECQL5 EPOR
ZKSCAN3 MC2R
ZKSCAN3 KCTD17
ZKSCAN3 ARID4B
ZKSCAN3 SLC12A4
ZKSCAN3 ADAM15
ZKSCAN3 AATK
ZKSCAN3 JAG1
FAM189B PSG1
FAM189B EML3
FAM189B GTSE1
FAM189B DHRS1
SPINT3 MC2R
SPINT3 KCTD17
SPINT3 FDXR
SPINT3 MGAT1
SPINT3 ADRBK1
C1orf144 UBE2H
AXIN1 FGF2
AXIN1 C1orf144
AXIN1 KLF1
RAP1GAP TFF3
UGT2B15 LGR5
UGT2B15 HDGF
UGT2B15 SLC12A4
UGT2B15 ADAM15
UGT2B15 FAM102A
RHBDL1 OCEL1
RHBDL1 MFAP2
RHBDL1 SEMA4D
RHBDL1 POU4F1
RHBDL1 USP11
AQP5 PSG1
MTHFR DPT
MTHFR APOBEC3C
MTHFR RAD51L3
MTHFR PRPH
MTHFR PAX8
SLC9A1 SLC5A2
SLC9A1 EML3
SLC9A1 GIGYF2
CEACAM3 SPINT3
ZNF157 PSG1
TOP3B SBNO2
PNMT SLC12A4
KRT86 MC2R
KRT86 PCBP3
SDC3 ARID4B
SDC3 PAX8
NCKIPSD PRPH
NCKIPSD LOC100134331
NCKIPSD BCR
NCKIPSD WNT10B
DDX11 B4GALT3
DDX11 THRA
BTF3 IL10RA
BTF3 PTH
TGOLN2 COPS6
SLC22A24 EPOR
SLC22A24 THRA
CNTN1 TUBGCP2
CNTN1 RPS26
CNTN1 ATP1B2
CNTN1 CD40
CNTN1 MSX1
CNTN1 PAX8
GPR35 PRPH
GPR35 LY6G6C
LOC26102 IAH1
LOC26102 MVD
SLC18A3 NFKB2
SLC18A3 POU4F1
RUNX1 AANAT
FOXE1 PCBP3
E2F4 PAX8
THRA EPOR
WNT10B ITGAD
NOC2L KLF1
UNC5B PCBP3
UNC5B PAX8
CARD10 LOC201229
SLC5A2 MC2R
SCARB1 PCBP3
BAIAP3 FLOT1
TERF2 PSG1
TERF2 ZNF592
LGR5 LLGL2
KCTD17 HAUS5
KCTD17 LSM4
PRPF31 BCR
PSG1 NUDT3
PSG1 SAP18
PSG1 PTPRD
PSG1 TUBGCP2
PSG1 ADRBK1
PSG1 USP11
PSG1 MYB
EML3 ADRBK1
EML3 GIGYF2
EML3 MYB
RBM8A CARD10
ITGA2B B4GALT3
ARID4B LOC201229
NFKB2 PSG1
NFKB2 SLC12A4
NFKB2 MYST2
FDXR PSG1
FDXR DHRS1
FDXR ATP1B2
FDXR MYST2
FDXR JAG1
FDXR IL8RB
GPR161 FDXR
CPNE6 RBM8A
COPS6 PSG1
COPS6 GTSE1
COPS6 GIGYF2
ALDOC PCBP3
XPNPEP2 FGF2
GTSE1 WNT10B
MGAT1 COPS6
EPOR MSX1
SIM2 GTSE1
TLX2 LSM4
OAS2 HAUS5
OAS2 MYST2
DHRS1 THRA
SPC25 DEFA3
TYR CARD10
GJB5 PTPRD
SLC12A4 PSG1
SLC12A4 RBM8A
SLC12A4 MGAT1
SLC12A4 ADRBK1
SLC12A4 CDK2
HLA-DOB PSG1
HLA-DOB GTSE1
HLA-DOB LGALS9
OCEL1 ARID4B
OCEL1 HLA-DOB
OCEL1 SEMA4D
CD22 NUDT3
CD22 PSG1
ELAVL3 PSG1
ELAVL3 TCOF1
ELAVL3 OCEL1
ELAVL3 FAM102A
MFAP2 WNT10B
NCDN PAX8
PITPNM1 PSG1
ADAM15 DOK1
ADAM15 FZR1
ADAM15 SLC12A4
ADAM15 PPP3CC
EPAS1 PRPF31
EPAS1 ZNF592
CYP3A5 SLC12A4
CYP3A5 HAUS5
GIGYF2 ADRBK1
LGALS9 NUDT3
LGALS9 PRPF31
LGALS9 HDGF
LGALS9 GIGYF2
LGALS9 MYB
LGALS9 WNT10B
DPT CARD10
DPT JAG1
APOBEC3C C2orf55
APOBEC3C ADRBK1
APOBEC3C MFAP2
GNL1 SLC5A2
TFF3 SLC12A4
PLCD1 C1orf144
ZNF592 CDK6
ZNF592 PITPNM1
ZNF592 LGALS9
GARNL4 SULT4A1
GARNL4 IKBKG
GARNL4 MYST2
WDR62 CARD10
WDR62 SLC5A2
WDR62 FZR1
WDR62 RAD51L3
WDR62 ATP1B2
WDR62 SLC9A1
SEMA4D CARD10
SEMA4D HDGF
SEMA4D APOBEC3C
ATP1B2 ITGAD
ATP1B2 HDGF
ATP1B2 ZNF592
ATP1B2 MAPKAPK2
SBNO2 FGF2
SAMD14 NOC2L
CLEC11A PCBP3
ATG2A RASGRP3
ZSCAN12 ELAVL3
ZSCAN12 JAG1
ZSCAN12 SLC9A1
GCKR IAH1
GCKR RASGRP3
GCKR MVD
MVK MFAP2
HAUS5 SLC5A2
HAUS5 TLX2
HAUS5 SEMA4D
HAUS5 E2F4
DGCR11 E2F4
CD33 PCBP3
GPR143 IAH1
GPR143 IL10RA
GPR143 PTH
ADCYAP1 OCEL1
CRYBA4 PSG1
TRIM58 SLC12A4
ODF1 EPHB2
ODF1 TCOF1
ODF1 FDXR
ODF1 CYP3A5
ODF1 TFF3
ODF1 AATK
ODF1 GRIK5
ODF1 FAM189B
ODF1 LSM4
AANAT EML3
AANAT ACR
KCNJ4 ALDOC
KCNJ4 TUBB2B
KCNJ4 HAUS5
KCNJ4 PAX8
ADH1C GCKR
LY6G6C OCEL1
LY6G6C MFAP2
LY6G6C ATP1B2
IKBKG COPS6
PSG7 FZR1
PSG7 ADRBK1
PSG7 SEMA4D
PSG7 PPP3CC
POU4F1 SAP18
POU4F1 EML3
POU4F1 OAS2
POU4F1 PITPNM1
POU4F1 GNL1
POU4F1 ZNF592
ACR PSG1
ACR ZNF592
LLGL2 PCBP3
GRM4 UNC5B
GRM4 GTSE1
GRM4 ADAM15
GRM4 USP11
HTR2A USP19
CROCC RASGRP3
CD40 EML3
CD40 DPT
CD40 BCR
CD40 PAX8
RGS9 MYST2
RGS9 LSM4
NRG2 PRPH
LBP BCR
AATK GPR161
GRIK5 LGALS9
GRIK5 WDR62
GRIK5 ATP1B2
GRIK5 HAUS5
GRIK5 MYST2
RASGRP3 FLOT1
ARPC4 ALDOC
HTR7 TCOF1
EFNA3 EPOR
EFNA3 ACVR1B
EFNA3 HAUS5
EFNA3 LY6G6C
KIFC3 LGALS9
MYST2 SLC5A2
PFKFB2 CARD10
PFKFB2 PCBP3
PFKFB2 PAIP2B
PFKFB2 ADRBK1
PFKFB2 AATK
LOC100134331 CDK6
LOC100134331 GTSE1
LOC100134331 BCR
IGSF9B SAP18
IGSF9B NFKB2
TMPRSS6 PCBP3
REM1 KLF1
ZKSCAN3 PSG1
ZKSCAN3 GTSE1
ZKSCAN3 DPT
ZKSCAN3 TBX19
ZKSCAN3 PPP3CC
ZKSCAN3 WNT10B
FAM189B MC2R
FAM189B HAUS5
SPINT3 LOC201229
XDH FEZ1
C1orf144 KLF1
AXIN1 PTH
PAXIP1 PSG1
RAP1GAP TLX2
RAP1GAP ELAVL3
RAP1GAP RGS9
UGT2B15 MC2R
UGT2B15 ADRBK1
UGT2B15 SPINT3
RHBDL1 PSG1
NTSR2 POU4F1
MTHFR ADRBK1
MTHFR INA
MTHFR LBP
MTHFR MAPKAPK2
AGFG2 CRTC1
AGFG2 COL6A2
LTK MYST2
TROAP PTH
SLC9A1 NCDN
SLC9A1 APOBEC3C
SLC9A1 TFF3
SLC9A1 CACNB1
SLC9A1 JAG1
SLC9A1 USP11
SLC6A9 COPS6
CEACAM3 ODF1
ZNF157 DHRS1
TOP3B MVD
PNMT PSG1
PNMT LGALS9
PNMT ZNF592
PNMT ACR
KRT86 INA
HCG9 WNT11
COL6A2 FGF2
COL6A2 PLCD1
NCKIPSD PRRC1
NCKIPSD RAD51L3
NCKIPSD NRG2
NCKIPSD EFNA3
NCKIPSD THRA
NCKIPSD PAX8
DDX11 ITGA2B
DDX11 YPEL1
TGOLN2 RBM8A
SLC22A24 ATP1B2
CNTN1 PSG1
CNTN1 EML3
CNTN1 GTSE1
CNTN1 ADRBK1
DEFA3 SLC22A24
SLC18A3 COPS6
SLC18A3 PCBP3
SLC18A3 MYST2
MYB BCR
BCR THRA
DOK1 MC2R
NOC2L FGF2
UNC5B SLC9A1
UNC5B THRA
UNC5B WNT10B
CARD10 MYB
FGF2 RB1
IAH1 CRX
IAH1 PTAFR
EPHB2 PCBP3
EPHB2 TFF3
EPHB2 HAUS5
EPHB2 MYST2
SAP18 PAX8
SCARB1 JAG1
SLC9A3R2 ZNF592
TERF2 PRRC1
LGR5 MFAP2
LGR5 NCDN
LGR5 MVK
LGR5 BCR
KCTD17 CARD10
KCTD17 COPS6
KCTD17 PAX8
PRPF31 RAGE
PRPF31 WNT10B
PSG1 FCGR2A
EML3 MC2R
EML3 PAX8
FLOT1 IAH1
FLOT1 ETS1
MYO9B MC2R
ARID4B FAM102A
ARID4B E2F4
ARID4B WNT10B
SLC6A2 PRPF31
SLC6A2 ATP1B2
SLC6A2 MYST2
SLC6A2 PAX8
NFKB2 LGALS9
FDXR ADAM15
FDXR LGALS9
FDXR SLC9A1
GPR161 TUBGCP2
GPR161 DPT
GPR161 KIFC3
GPR161 CNTN1
CPNE6 CSF1
CPNE6 COPS6
CPNE6 MYST2
CPNE6 MYB
COPS6 EML3
WBSCR22 FZR1
WBSCR22 THRA
TUBGCP2 MC2R
GTSE1 TUBGCP2
GTSE1 E2F4
GTSE1 LOC201229
PCBP3 SLC5A2
PCBP3 TCOF1
SIM2 TUBGCP2
SIM2 CNTN1
AQP7 ITGA2B
PRRC1 BCR
PRRC1 WNT10B
TLX2 PAX8
TUBB2B SAP18
TUBB2B ARID4B
TUBB2B DHRS1
TUBB2B MFAP2
OAS2 PSG1
OAS2 SLC9A1
DHRS1 DOK1
DHRS1 RAGE
DHRS1 WNT10B
TYR PCBP3
GJB5 MYST2
CEP135 BCR
SLC12A4 FCGR2A
SLC12A4 FAM102A
SLC12A4 LSM4
HLA-DOB USP11
OCEL1 C2orf55
OCEL1 FDXR
CD22 SLC9A1
CD22 BCR
ELAVL3 RBM8A
ELAVL3 PAX8
NCDN ARID4B
NCDN GIGYF2
PITPNM1 MC2R
ADAM15 EML3
ADAM15 LSM4
ADAM15 BCL3
ADAM15 THRA
CYP3A5 TCOF1
CYP3A5 FAM102A
CYP3A5 CNTN1
FGD1 PLCD1
RIMS2 PSG1
RIMS2 LGALS9
LGALS9 SLC5A2
LGALS9 SAP18
DPT DHRS1
DPT MFAP2
DPT LSM4
APOBEC3C CSF1
APOBEC3C GIGYF2
APOBEC3C LSM4
APOBEC3C BMI1
APOBEC3C RAGE
APOBEC3C WNT10B
GPA33 PRRC1
ARHGAP26 SBNO2
ZNF592 DOK1
ZNF592 MFAP2
GARNL4 NUDT3
GARNL4 BCR
SLC4A3 COPS6
WDR62 SCARB1
WDR62 LGR5
WDR62 GTSE1
WDR62 PRRC1
WDR62 TYR
WDR62 HLA-DOB
WDR62 ADRBK1
WDR62 WNT10B
POU2F2 SLC9A1
SEMA4D MFAP2
INA WBSCR22
SAMD14 FLOT1
SAMD14 MGAT3
RP1-21O18.1 PAX8
ZSCAN12 EML3
ZSCAN12 WDR62
ZSCAN12 LLGL2
GCKR SBNO2
GCKR ETS1
TOMM34 LGALS9
MVK APOBEC3C
CD33 PSG1
CD33 NFKB2
CD33 PAX8
SPN PCBP3
GPR143 MVD
CRYBA4 PCBP3
TRIM58 NFKB2
TRIM58 DPT
TRIM58 CNTN1
SMYD5 DOK1
DNAH9 AQP7
ODF1 SAP18
ODF1 NFKB2
ODF1 MGAT1
ODF1 TLX2
ODF1 HDGF
ODF1 MEF2C
ODF1 MSC
ODF1 PSG7
ODF1 MTHFR
ODF1 USP11
GDF5 PTH
GDF5 MAP2K4
AANAT ALDOC
AANAT SLC12A4
FUT7 SLC9A3R2
FUT7 TERF2
INSL3 FLOT1
PRPH YPEL1
KCNJ4 DPT
KCNJ4 CNTN1
LY6G6C PRPF31
LY6G6C RAD51L3
LY6G6C WNT10B
IKBKG PAX8
MSC ADAM15
PSG7 MFAP2
PSG7 BCL3
POU4F1 SLC5A2
POU4F1 ADRBK1
POU4F1 DPT
POU4F1 MVK
POU4F1 CACNB1
ACR EML3
ACR SLC12A4
ACR OCEL1
ACR WDR62
IL10RA GALK1
LLGL2 LGALS9
LLGL2 JAG1
GRM4 MGAT1
GRM4 TLX2
GRM4 SLC12A4
GRM4 OCEL1
GRM4 MEF2C
GRM4 ATP1B2
GRM4 ZSCAN12
GRM4 LOC201229
GRM4 WNT10B
MXRA8 PCBP3
CD40 RBM8A
CD40 TFF3
CD40 ATP1B2
NRG2 HTRA2
NRG2 WDR62
LBP RAD51L3
LBP INA
AATK LGR5
AATK KCTD17
AATK SLC12A4
AATK ADRBK1
AATK CYP3A5
AATK APOBEC3C
AATK TFF3
GRIK5 NUDT3
GRIK5 DHRS1
FAM102A CARD10
FAM102A MFAP2
FAM102A BCL3
FAM102A PAX8
ARPC4 SLC12A4
TREX1 MAP2K4
HTR7 WDR62
HTR7 INA
EFNA3 NFKB2
EFNA3 ELAVL3
EFNA3 POU4F1
EFNA3 ACR
EFNA3 MTHFR
FSCN2 CRTC1
HTR4 SEMA7A
GPT FGF2
MR1 KCNJ4
MVD ETS1
PTH CADM4
MYST2 SAP18
MYST2 FZR1
MYST2 PAIP2B
MYST2 GIGYF2
MYST2 BCL3
PFKFB2 LGALS9
PFKFB2 APOBEC3C
PFKFB2 SDC3
LOC100134331 PRRC1
LOC100134331 MFAP2
LOC100134331 PSG7
LOC100134331 MYST2
IGSF9B PRPF31
IGSF9B CYP3A5
IGSF9B CACNB1
IGSF9B PAX8
RECQL5 ZNF592
RECQL5 MTHFR
REM1 ARHGAP26
REM1 C1orf144
ZKSCAN3 EML3
ZKSCAN3 NCDN
ZKSCAN3 TFF3
ZKSCAN3 WDR62
ZKSCAN3 PSG7
STXBP1 PAX8
SPINT3 CPNE6
SPINT3 GTSE1
SPINT3 ADAM15
SPINT3 POU4F1
SPINT3 TGOLN2
XDH SDC3
AXIN1 FLOT1
AXIN1 IL10RA
RAP1GAP LGR5
RAP1GAP LGALS9
UGT2B15 PRPF31
UGT2B15 UBE3B
UGT2B15 C2orf55
UGT2B15 COPS6
UGT2B15 OAS2
UGT2B15 FCGR2A
UGT2B15 POU4F1
UGT2B15 CD40
UGT2B15 PFKFB2
UGT2B15 PNMT
UGT2B15 CNTN1
RHBDL1 EML3
RHBDL1 ARID4B
RHBDL1 COPS6
RHBDL1 PSG7
RHBDL1 ZKSCAN3
RHBDL1 WNT10B
AGAP8 PCBP3
ZMYND10 C1orf144
AQP5 SAP18
AQP5 ZKSCAN3
AQP5 MAPKAPK2
MTHFR SLC6A2
MTHFR GJB5
MTHFR SMYD5
MTHFR FAM102A
MTHFR ZKSCAN3
MTHFR SLC22A24
AGFG2 FGF2
SLC9A1 TLX2
SLC9A1 DPT
SLC9A1 TOMM34
SLC9A1 FAM189B
SLC9A1 PPP3CC
SLC9A1 THRA
SLC9A1 WNT10B
LSM4 BCR
CEACAM3 COPS6
CEACAM3 OCEL1
ZNF157 CAMSAP1
ZNF157 RAD51L3
ZNF157 KIFC3
TOP3B INSL3
TOP3B PTH
PNMT DHRS1
PNMT GJB5
PNMT ELAVL3
PNMT DPT
PNMT FCGR2A
PNMT ZKSCAN3
KRT86 HAUS5
KRT86 FAM189B
KRT86 MYB
KRT86 PAX8
FOSL1 PRPH
SDC3 TLX2
SDC3 NCDN
SDC3 ADAM15
NCKIPSD ITGAD
NCKIPSD SAP18
NCKIPSD APOBEC3C
NCKIPSD DNAH9
NCKIPSD RECQL5
BTF3 WNT11
TGOLN2 PAX8
SERPIND1 PLCD1
SLC22A24 BCR
CNTN1 ARID4B
CNTN1 ADAM15
CNTN1 LSM4
GPR35 ITGA2B
GPR35 DHRS1
LOC652147 AXIN1
RUNX1 PSG1
MAP2K4 KLF1
MYB PAX8
MAPKAPK2 IL8RB
BCR DOK1
BCR USP11
NOC2L PHKG2
UNC5B GTSE1
UNC5B PITPNM1
CARD10 PPP3CC
CARD10 WNT10B
IAH1 MAP2K4
EPHB2 LGALS9
EPHB2 BCR
NUDT3 PAX8
SCARB1 LGALS9
SLC9A3R2 DHRS1
ZNF500 DHRS1
LGR5 GTSE1
LGR5 FAM102A
LGR5 E2F4
KCTD17 BCR
PRPF31 MSX1
PSG1 CARD10
PSG1 FAM102A
PSG1 PPP3CC
EML3 PSG1
EML3 BCL3
RBM8A LSM4
TCOF1 USP11
ARID4B EML3
ARID4B TLX2
SLC6A2 PSG1
SLC6A2 PCBP3
SLC6A2 HAUS5
NFKB2 SAP18
NFKB2 SLC6A2
NFKB2 HAUS5
YPEL1 ITGA2B
YPEL1 DHRS1
YPEL1 ATP1B2
FDXR SLC12A4
CPNE6 MC2R
CPNE6 MSC
COPS6 ADRBK1
COPS6 MEF2C
COPS6 PPP3CC
COPS6 BMI1
COPS6 WNT10B
GTSE1 SAP18
GTSE1 PRPF31
FZR1 PCBP3
FZR1 PAX8
MGAT1 CARD10
SIM2 NCDN
CAMSAP1 PCBP3
AQP7 DHRS1
PRRC1 ITGAD
PRRC1 PRPF31
SCAPER MAP2K4
TUBB2B LGALS9
OAS2 ADRBK1
DHRS1 USP11
TYR MC2R
TYR LGALS9
TYR PAX8
GJB5 MC2R
GJB5 APOBEC3C
GJB5 HAUS5
CEP135 PRPF31
CEP135 YPEL1
HDGF PCBP3
HDGF LSM4
SLC12A4 CSF1
SLC12A4 REL
SLC12A4 UBE3B
SLC12A4 RPS26
SLC12A4 MSX1
SLC12A4 LOC201229
HLA-DOB MC2R
HLA-DOB CARD10
HLA-DOB SLC6A2
HLA-DOB ALDOC
HLA-DOB OAS2
HLA-DOB DHRS1
HLA-DOB CEP135
HLA-DOB MFAP2
OCEL1 SKI
OCEL1 E2F4
OCEL1 USP11
CD22 MC2R
ELAVL3 MXRA8
ADRBK1 SLC5A2
ADRBK1 USP11
MFAP2 SAP18
PITPNM1 PRPF31
PITPNM1 PCBP3
PITPNM1 USP11
PITPNM1 THRA
ADAM15 PRPF31
ADAM15 ARID4B
ADAM15 MFAP2
EPAS1 APOBEC3C
CYP3A5 TUBB2B
CYP3A5 MFAP2
CYP3A5 TFF3
RIMS2 FZR1
RIMS2 NCDN
RIMS2 ZNF592
GIGYF2 CSF1
GIGYF2 LSM4
LGALS9 TCOF1
LGALS9 PTPRD
DPT BCL3
DPT LOC201229
APOBEC3C MC2R
APOBEC3C DHRS1
APOBEC3C BCL3
GNL1 FZR1
TFF3 LSM4
TFF3 BCR
GPA33 DHRS1
ARHGAP26 KLF1
RAD51L3 HAUS5
RAD51L3 BCR
MEF2C PAX8
FCGR2A CARD10
FCGR2A GTSE1
FCGR2A EPOR
FCGR2A MAPKAPK2
ZNF592 PCBP3
ZNF592 FAM102A
GARNL4 MC2R
GARNL4 LGR5
GARNL4 TUBB2B
GARNL4 DPT
GARNL4 HAUS5
GARNL4 SLC9A1
WDR62 EML3
WDR62 JAG1
WDR62 E2F4
SEMA4D ARID4B
SEMA4D FAM102A
TAZ CSF1
ATP1B2 COPS6
ATP1B2 SLC12A4
INA BCR
SAMD14 SBNO2
SAMD14 KIF22
SAMD14 AXIN1
SAMD14 KLF1
RP1-21O18.1 PCBP3
RP1-21O18.1 WDR62
RP1-21O18.1 MYST2
ATG2A CRTC1
ZSCAN12 GTSE1
ZSCAN12 MFAP2
ZSCAN12 GIGYF2
ZSCAN12 HAUS5
GCKR GALK1
TOMM34 PCBP3
HAUS5 EPOR
HAUS5 PITPNM1
HAUS5 MEF2C
HAUS5 JAG1
HAUS5 MYB
CD33 TUBB2B
ADCYAP1 LGR5
TRIM58 PCBP3
CACNB1 MC2R
CACNB1 PITPNM1
CACNB1 HAUS5
DNAH9 DHRS1
ODF1 SULT4A1
ODF1 CPNE6
ODF1 SIM2
ODF1 OAS2
ODF1 DHRS1
ODF1 GARNL4
ODF1 IKBKG
ODF1 PPP3CC
ODF1 PNMT
ODF1 BCL3
GDF5 GCKR
GDF5 MGAT3
GDF5 C1orf144
AANAT OCEL1
AANAT POU4F1
AANAT FAM189B
INSL3 PLCD1
KCNJ4 SLC2A1
KCNJ4 RUNX2
KCNJ4 LGALS9
KCNJ4 SLC9A1
KCNJ4 BCR
SPRR2C RAD51L3
LY6G6C UNC5B
LY6G6C HAUS5
LY6G6C KIFC3
LY6G6C JAG1
LY6G6C MAPKAPK2
LY6G6C PAX8
MSC CARD10
MSC RBM8A
PSG7 TERF2
PSG7 NCDN
PSG7 WDR62
PSG7 SCYL3
POU4F1 CARD10
POU4F1 LGR5
POU4F1 PRRC1
POU4F1 USP11
ACR EPOR
ACR MFAP2
RNF167 FLOT1
LLGL2 SLC12A4
GIPR APOBEC3C
GRM4 EPHB2
GRM4 PSG1
GRM4 MFAP2
GRM4 CYP3A5
GRM4 KIFC3
GRM4 FAM189B
MXRA8 LGALS9
CD40 TLX2
CD40 FAM102A
NRG2 OCEL1
MYBPC3 THRA
LBP NFKB2
LBP MYST2
AATK HLA-DOB
AATK CD40
AATK LSM4
AATK ABL1
GRIK5 ARID4B
GRIK5 FDXR
GRIK5 ADAM15
GRIK5 DPT
FAM102A WNT10B
RASGRP3 GALK1
TREX1 KLF1
HTR7 ZNF500
HTR7 POU4F1
EFNA3 PNMT
EFNA3 SLC22A24
EFNA3 PAX8
EFNA3 WNT10B
KRTAP26-1 GPA33
KRTAP26-1 PAX9
FSCN2 GPR143
FSCN2 AXIN1
GPT FSCN2
KIFC3 EML3
MYST2 DHRS1
MYST2 GNL1
MYST2 ABL1
MYST2 MYB
PFKFB2 HAUS5
PFKFB2 GRM4
PFKFB2 EFNA3
LOC100134331 ITGAD
LOC100134331 LGALS9
LOC100134331 DGCR11
LOC100134331 NRG2
LOC100134331 LBP
LOC100134331 FAM189B
LOC100134331 KRT86
IGSF9B TFF3
IGSF9B WDR62
IGSF9B PSG7
IGSF9B GRM4
IGSF9B ZKSCAN3
IGSF9B FAM189B
TMPRSS6 SIM2
TMPRSS6 SLC9A1
COL19A1 MYST2
ZKSCAN3 FCGR2A
ZKSCAN3 HTR2A
ZKSCAN3 BCL3
STXBP1 DPT
FAM189B PRPF31
FAM189B ARID4B
FAM189B ADRBK1
FAM189B DPT
FAM189B ZNF592
FAM189B INA
FAM189B BCR
FAM189B PAX8
SPINT3 GJB5
SPINT3 CYP3A5
SPINT3 ZSCAN12
SPINT3 KCNJ4
SPINT3 RGS9
SPINT3 JAG1
SPINT3 PNMT
XDH MYST2
XDH SLC9A1
C1orf144 MGAT3
AXIN1 CHMP7
JAG1 PAX8
RAP1GAP CARD10
RAP1GAP SLC12A4
RAP1GAP HAUS5
RAP1GAP ODF1
RAP1GAP PFKFB2
UGT2B15 SLC6A2
UGT2B15 MFAP2
UGT2B15 OR2B6
UGT2B15 AQP5
UGT2B15 BCL3
RHBDL1 CARD10
RHBDL1 FDXR
RHBDL1 GJB5
RHBDL1 CD22
RHBDL1 ELAVL3
RHBDL1 ADAM15
RHBDL1 CD40
RHBDL1 UGT2B15
RHBDL1 MTHFR
RHBDL1 E2F4
AGAP8 NFKB2
AGAP8 ZSCAN12
AQP5 PCBP3
AQP5 ZNF592
AQP5 LY6G6C
MTHFR ITGAD
MTHFR PTPRD
MTHFR PAIP2B
MTHFR MFAP2
MTHFR PSG7
MTHFR FAM189B
MTHFR SLC9A1
LTK HAUS5
SLC9A1 SEMA4D
SLC9A1 ABL1
LSM4 PAX8
PPP3CC PAX8
CEACAM3 CARD10
CEACAM3 APOBEC3C
CEACAM3 SLC9A1
CEACAM3 CNTN1
ZNF157 INA
ZNF157 IGSF9B
TOP3B UBE2H
PNMT COPS6
PNMT KIFC3
PNMT CNTN1
HCG9 IL10RA
HCG9 MVD
SDC3 BCR
NCKIPSD UNC5B
NCKIPSD SLC6A2
NCKIPSD PCBP3
NCKIPSD MFAP2
NCKIPSD MYST2
NCKIPSD ZKSCAN3
NCKIPSD UGT2B15
DDX11 FDXR
IGHMBP2 CDK6
IGHMBP2 BCR
IGHMBP2 IL8RB
SLC22A24 GTSE1
SLC22A24 PRRC1
CNTN1 CSF1
CNTN1 TLX2
CNTN1 MSC
SLC18A3 SLC5A2
SLC18A3 GARNL4
SLC18A3 SLC9A1
SLC18A3 PAX8
RUNX1 DHRS1
RUNX1 KIFC3
RUNX1 IGSF9B
MAP2K4 ETS1
BCL3 PAX8
BCR ITGAD
THRA ITGAD
NOC2L COL6A2
UNC5B MC2R
UNC5B PRRC1
UNC5B MFAP2
UNC5B GNL1
UNC5B COBRA1
CRX MAP2K4
CARD10 ABL1
FGF2 ETS1
IAH1 MAP3K14
EPHB2 SULT4A1
EPHB2 PSG1
EPHB2 ARID4B
EPHB2 SLC9A1
NUDT3 THRA
WNT11 MVD
SEMA7A EPOR
SAP18 LOC201229
SAP18 BCR
ZNF500 TUBB2B
TERF2 MC2R
TERF2 EPOR
LGR5 SEMA4D
LGR5 USP11
LGR5 LOC201229
KCTD17 LGALS9
PRPF31 ITGAD
PRPF31 MC2R
PSG1 DOK1
PSG1 SULT4A1
FLOT1 UBE2H
PTPRD RAGE
SLC2A1 MC2R
SLC2A1 WNT10B
ARID4B SULT4A1
ARID4B PTPRD
SLC6A2 DPT
SLC6A2 BCR
SLC6A2 THRA
NFKB2 ARID4B
NFKB2 PITPNM1
NFKB2 TFF3
FDXR CARD10
FDXR EML3
FDXR SLC6A2
FDXR COPS6
FDXR HAUS5
GPR161 JAG1
CPNE6 ADAM15
CPNE6 CD40
CPNE6 CNTN1
COPS6 SULT4A1
COPS6 TCOF1
COPS6 RUNX2
COPS6 HDGF
COPS6 RPS26
ALDOC DHRS1
MMP19 C1orf144
GP2 WNT10B
CADM4 IAH1
GTSE1 MSX1
PCBP3 CSF1
PCBP3 PRPF31
PCBP3 PTPRD
PCBP3 CDX2
PCBP3 ABL1
FZR1 ITGAD
FZR1 DOK1
MGAT1 ADRBK1
ARR3 PLCD1
SIM2 SLC12A4
SIM2 MYST2
SIM2 JAG1
PRRC1 DOK1
PRRC1 MC2R
PRRC1 PAX8
SCAPER ETS1
OAS2 ITGAD
OAS2 RPL11
OAS2 BCL3
CCDC94 FGF2
DHRS1 MC2R
DHRS1 JAG1
DHRS1 E2F4
SPC25 ADAM15
SPC25 BCR
TYR ARID4B
TYR HAUS5
GJB5 GTSE1
GJB5 FAM102A
GJB5 BCL3
GJB5 PAX8
SLC12A4 MC2R
SLC12A4 RUNX2
SLC12A4 DHRS1
SLC12A4 BCR
HLA-DOB FDXR
HLA-DOB ADRBK1
HLA-DOB INA
OCEL1 PSG1
OCEL1 DHRS1
OCEL1 GJB5
OCEL1 ADRBK1
OCEL1 LLGL2
CD22 PCBP3
CD22 LGALS9
ELAVL3 MC2R
ELAVL3 SIM2
ELAVL3 ADRBK1
ELAVL3 MSC
ADRBK1 TUBGCP2
ADRBK1 HDGF
ADRBK1 LOC201229
MFAP2 ITGAD
MFAP2 CARD10
MFAP2 PRPF31
MFAP2 GTSE1
MFAP2 FZR1
NCDN PSG1
NCDN MFAP2
NCDN LSM4
PITPNM1 DHRS1
PITPNM1 LGALS9
ADAM15 ITGAD
EPAS1 FZR1
CYP3A5 LGR5
CYP3A5 DHRS1
CYP3A5 CD34
CYP3A5 WNT10B
GIGYF2 TLX2
LGALS9 CCPG1
LGALS9 USP11
LGALS9 RAGE
DPT SAP18
DPT ADRBK1
DPT E2F4
DPT BCR
APOBEC3C PRPF31
APOBEC3C PSG1
APOBEC3C ARID4B
APOBEC3C PAX8
NLE1 MVD
GNL1 ADRBK1
GNL1 BCR
TFF3 GTSE1
TFF3 ADAM15
TFF3 APOBEC3C
TFF3 FAM102A
RAD51L3 ARID4B
RAD51L3 TUBB2B
RAD51L3 FAM189B
RAD51L3 SLC22A24
FCGR2A UBE3B
FCGR2A MFAP2
PLCD1 MAP2K4
ZNF592 SLC6A8
ZNF592 EML3
ZNF592 TRAFD1
ZNF592 MSX1
ZNF592 BCL3
GARNL4 NFKB2
GARNL4 COPS6
GARNL4 SLC12A4
GARNL4 CD22
GARNL4 FAM189B
SLC4A3 ELAVL3
WDR62 PRPF31
WDR62 COPS6
WDR62 TUBB2B
WDR62 PITPNM1
WDR62 BCL3
WDR62 MYB
POU2F2 COPS6
SEMA4D PSG1
SEMA4D GTSE1
SEMA4D LOC201229
SEMA4D WNT10B
ATP1B2 SLC2A1
ATP1B2 PRRC1
SBNO2 PLCD1
SBNO2 ETS1
INA PRPF31
SAMD14 GALK1
SAMD14 MAP2K4
CLEC11A HLA-DOB
ATG2A SERPIND1
ATG2A KLF1
ZSCAN12 REL
ZSCAN12 PSG1
ZSCAN12 FDXR
ZSCAN12 MVK
ZSCAN12 MSC
ZSCAN12 CD40
GCKR CRX
LYPLA2 PCBP3
HAUS5 DOK1
HAUS5 NUDT3
HAUS5 SLC2A1
HAUS5 TUBGCP2
HAUS5 PRRC1
HAUS5 ZBED1
HAUS5 RAGE
DGCR11 OCEL1
SPN LGR5
GPR143 SAMD14
ADCYAP1 PCBP3
ADCYAP1 SPN
CRYBA4 LGALS9
CRYBA4 DPT
CRYBA4 HAUS5
CRYBA4 PAX8
TRIM58 GARNL4
TBX19 BCR
CACNB1 TUBGCP2
CACNB1 GTSE1
CACNB1 FCGR2A
CACNB1 ZNF592
ODF1 KCTD17
ODF1 PRPF31
ODF1 NCDN
ODF1 SEMA4D
ODF1 TOMM34
ODF1 SDC3
ODF1 LOC201229
GDF5 SBNO2
GDF5 TOP3B
AANAT PSG1
AANAT LGALS9
AANAT KRT86
AANAT RAGE
INSL3 UBE2H
INSL3 MAP2K4
INSL3 KLF1
PRPH SAP18
PRPH THRA
KCNJ4 TCOF1
KCNJ4 TUBGCP2
KCNJ4 ELAVL3
KCNJ4 RAD51L3
KCNJ4 WDR62
KCNJ4 INA
KCNJ4 MSC
KCNJ4 STMN1
LY6G6C UBE3B
LY6G6C MYST2
LY6G6C BCL3
LY6G6C BCR
IKBKG PCBP3
MSC TUBGCP2
MSC PAX8
PSG7 ITGAD
PSG7 COPS6
PSG7 HLA-DOB
PSG7 SDC3
PSG7 MYB
POU4F1 NUDT3
POU4F1 FDXR
POU4F1 TUBGCP2
POU4F1 GJB5
POU4F1 CD22
POU4F1 CYP11A1
POU4F1 TBX19
POU4F1 SCYL3
POU4F1 LSM4
POU4F1 THRA
ACR ALDOC
IL10RA KIF22
LLGL2 COPS6
LLGL2 MVK
GIPR NFKB2
GRM4 TCOF1
GRM4 PAIP2B
GRM4 GNL1
GRM4 WDR62
GRM4 JAG1
HTR2A C2orf55
CROCC SAMD14
CROCC ATG2A
MXRA8 MFAP2
CD40 MGAT1
CD40 JAG1
RGS9 CARD10
SLC1A6 PCBP3
NRG2 POU4F1
NRG2 ACR
MYBPC3 WBSCR22
MYBPC3 CEP135
LBP GARNL4
LBP ATP1B2
LBP FAM189B
AATK POU4F1
GRIK5 UNC5B
GRIK5 SLC12A4
GRIK5 ZSCAN12
GRIK5 FAM189B
GRIK5 SLC22A24
GRIK5 WNT10B
SCYL3 HAUS5
RASGRP3 IL10RA
RASGRP3 MGAT3
TREX1 PLCD1
HTR7 MC2R
HTR7 PSG1
EFNA3 UNC5B
EFNA3 ZKSCAN3
FSCN2 SAMD14
FSCN2 RASGRP3
HTR4 ZNF592
HTR4 PRPH
GPT COL6A2
MVD SCAPER
KIFC3 UBE3B
KIFC3 GTSE1
KIFC3 TUBB2B
KIFC3 APOBEC3C
KIFC3 FCGR2A
MYST2 NUDT3
MYST2 PRPF31
MYST2 PTPRD
MYST2 TUBGCP2
MYST2 RPS26
MYST2 LOC201229
PFKFB2 ADAM15
PFKFB2 LSM4
LOC100134331 MC2R
LOC100134331 SAP18
LOC100134331 ARID4B
LOC100134331 OAS2
LOC100134331 PITPNM1
LOC100134331 DPT
LOC100134331 GPA33
LOC100134331 PRPH
LOC100134331 ZKSCAN3
IGSF9B ARID4B
IGSF9B GTSE1
IGSF9B EPOR
IGSF9B GJB5
IGSF9B GIGYF2
IGSF9B MVK
IGSF9B MTHFR
IGSF9B U2AF2
IGSF9B KRT86
IGSF9B BCR
TMPRSS6 LYPLA2
RECQL5 UNC5B
RECQL5 PRPF31
RECQL5 ATP1B2
COL19A1 PCBP3
REM1 MVD
ZKSCAN3 REL
ZKSCAN3 NFKB2
ZKSCAN3 RPS26
ZKSCAN3 ZSCAN12
ZKSCAN3 LSM4
FAM189B ADAM15
FAM189B MYST2
SPINT3 NFKB2
SPINT3 WDR62
SPINT3 SEMA4D
GRIP2 SULT4A1
C1orf144 FLOT1
C1orf144 WNT7A
AXIN1 PLCD1
JAG1 MC2R
RAP1GAP RBM8A
RAP1GAP SLC9A1
UGT2B15 SAP18
UGT2B15 CYP3A5
UGT2B15 AATK
UGT2B15 FAM189B
UGT2B15 SLC9A1
RHBDL1 HLA-DOB
RHBDL1 APOBEC3C
RHBDL1 ATP1B2
RHBDL1 IGSF9B
RHBDL1 PNMT
AGAP8 SAP18
AGAP8 U2AF2
ZMYND10 SBNO2
AQP5 HDGF
AQP5 ATP1B2
AQP5 PRPH
AQP5 SLC22A24
AQP5 IL8RB
MTHFR CARD10
MTHFR NUDT3
MTHFR SAP18
MTHFR HDGF
MTHFR HLA-DOB
MTHFR ACR
MTHFR GRM4
MTHFR AQP5
LTK SLC12A4
SLC9A1 SULT4A1
SLC9A1 MYO9B
SLC9A1 IKBKG
PPP3CC BCL3
SLC6A9 KCNJ4
SLC6A9 POU4F1
SLC6A9 SLC9A1
CEACAM3 SCARB1
CEACAM3 LGR5
CEACAM3 HLA-DOB
ARHGAP6 PLCD1
UPK2 PLCD1
UPK2 SAMD14
ZNF157 ACR
TOP3B MAP2K4
PNMT MC2R
PNMT MYST2
PNMT JAG1
PNMT PAX8
KRT86 ARID4B
KRT86 DHRS1
KRT86 ADAM15
AP2A2 EPOR
COL6A2 CRTC1
COL6A2 MGAT3
COL6A2 AXIN1
SDC3 ADRBK1
SDC3 GIGYF2
SDC3 LYPLA2
NCKIPSD CEP135
DDX11 MC2R
DDX11 WBSCR22
DDX11 DHRS1
DDX11 ADAM15
DDX11 WDR62
DDX11 MTHFR
IGHMBP2 SAP18
SLC22A24 ITGAD
SLC22A24 MFAP2
SLC22A24 WNT10B
CNTN1 MGAT1
CNTN1 GIGYF2
CNTN1 FCGR2A
CNTN1 FAM102A
CNTN1 KIFC3
CNTN1 FAM189B
CNTN1 PPP3CC
CNTN1 BCR
GPR35 IGSF9B
SLC18A3 CD33
SLC18A3 GRIK5
SLC18A3 TGOLN2
RUNX1 PRPF31
RUNX1 LY6G6C
RUNX1 CEACAM3
RUNX1 CNTN1
FOXE1 TUBGCP2
FOXE1 MR1
BCL3 MC2R
USP11 PAX8
ETS1 MGAT3
WNT10B DOK1
NOC2L MAP2K4
UNC5B NUDT3
UNC5B PPP3CC
CARD10 CSF1
CARD10 USP11
IAH1 UBE2H
IAH1 GALK1
ANKRD46 LOC201229
SLC5A2 BCR
SAP18 JAG1
BAIAP3 C1orf144
LGR5 MC2R
LGR5 TCOF1
LGR5 TFF3
LGR5 FAM189B
LGR5 LSM4
PRPF31 SAP18
PSG1 EPOR
EML3 C2orf55
EML3 TUBGCP2
EML3 E2F4
EML3 LOC201229
RBM8A TUBGCP2
RBM8A BCR
RBM8A PAX8
ITGA2B PRPF31
MYO9B MYB
ARID4B HDGF
ARID4B DPT
ARID4B JAG1
NFKB2 LGR5
NFKB2 DPT
NFKB2 BCR
NFKB2 PAX8
YPEL1 PRPF31
FDXR APOBEC3C
FDXR FAM189B
FDXR IGHMBP2
FDXR CNTN1
FDXR LOC201229
GPR161 SLC9A1
GPR161 PAX8
CPNE6 TFF3
CPNE6 HAUS5
COPS6 REL
COPS6 SAP18
COPS6 SLC2A1
COPS6 TUBGCP2
COPS6 DHRS1
COPS6 ABL1
ALDOC SCARB1
ALDOC EML3
ALDOC COPS6
WBSCR22 PSG1
TUBGCP2 LSM4
CADM4 FLOT1
GTSE1 DOK1
GTSE1 EPOR
GTSE1 MYB
FZR1 CDK5R1
FZR1 SAP18
MGAT1 ARID4B
SIM2 MC2R
SIM2 GPR161
SIM2 GIGYF2
SIM2 APOBEC3C
SIM2 SEMA4D
SIM2 FAM189B
SIM2 LSM4
CAMSAP1 TUBGCP2
SCAPER IAH1
OAS2 CARD10
OAS2 PCBP3
OAS2 FZR1
OAS2 HDGF
OAS2 LGALS9
AGPS FZR1
ACAN RASGRP3
RUNX2 PCBP3
DHRS1 MAPKAPK2
TYR NUDT3
TYR SLC5A2
TYR BCR
GJB5 ARID4B
GJB5 LOC201229
USP19 COPS6
CEP135 ATP1B2
HDGF C2orf55
HDGF BCL3
HDGF PAX8
SLC12A4 SULT4A1
SLC12A4 TUBB2B
HLA-DOB SLC2A1
HLA-DOB DPT
HLA-DOB MSC
HLA-DOB JAG1
HLA-DOB E2F4
TET3 ATP1B2
MAG THRA
SLC24A1 EML3
OCEL1 SCARB1
OCEL1 GTSE1
OCEL1 FCGR2A
OCEL1 MVK
OCEL1 BCR
CD22 HAUS5
CD22 MYST2
CD22 PAX8
ELAVL3 NCDN
ELAVL3 ADAM15
ELAVL3 DPT
ADRBK1 NUDT3
ADRBK1 LSM4
MFAP2 MC2R
MFAP2 ABL1
NCDN BCR
PITPNM1 TCOF1
PITPNM1 TUBGCP2
PITPNM1 RAGE
ADAM15 SLC5A2
ADAM15 TLX2
ADAM15 TOMM34
EPAS1 UNC5B
EPAS1 HAUS5
EPAS1 MAPKAPK2
CYP3A5 DPT
CYP3A5 BCR
CYP3A5 PAX8
LGALS9 THRA
APOBEC3C DOK1
APOBEC3C SAP18
GNL1 MC2R
GNL1 PSG1
GNL1 TUBGCP2
TFF3 GIGYF2
ARHGAP26 WNT7A
RAD51L3 UNC5B
RAD51L3 SAP18
RAD51L3 ZNF592
MEF2C LGALS9
MEF2C BCR
ZNF592 MC2R
ZNF592 BCR
GARNL4 GTSE1
GARNL4 ADAM15
SLC4A3 GRB2
WDR62 ZNF500
WDR62 CNTN1
WDR62 USP11
NTNG1 SULT4A1
POU2F2 PCBP3
POU2F2 GIGYF2
RPS26 PCBP3
ALAS2 DHRS1
SEMA4D USP11
ATP1B2 MFAP2
ATP1B2 LSM4
INA MC2R
INA PAX8
INA WNT10B
SAMD14 UBXN1
SAMD14 UBOX5
SAMD14 TREX1
RP1-21O18.1 LGALS9
ATG2A SAMD14
ATG2A TREX1
ZSCAN12 SEMA4D
GCKR MAP2K4
TOMM34 BCR
MVK GTSE1
MVK LGALS9
HAUS5 RBM8A
HAUS5 TCOF1
HAUS5 PAIP2B
HAUS5 TUBB2B
HAUS5 GNL1
HAUS5 RPS26
CD33 WDR62
CRYBA4 WDR62
TRIM58 ZSCAN12
TBX19 PCBP3
TBX19 HLA-DOB
TBX19 PAX8
CACNB1 EML3
CACNB1 ADRBK1
SMYD5 PRRC1
DNAH9 INA
ODF1 UNC5B
ODF1 NUDT3
ODF1 RBM8A
ODF1 TUBB2B
ODF1 GIGYF2
ODF1 LLGL2
GDF5 INSL3
GDF5 GSTA2
AANAT GPR161
AANAT KCNJ4
AANAT CNTN1
PRPH DOK1
PRPH IDS
PRPH AQP7
PRPH RAD51L3
PRPH ATP1B2
PRPH MAPKAPK2
KCNJ4 ZNF500
KCNJ4 LGR5
KCNJ4 ITGA2B
KCNJ4 ARID4B
KCNJ4 YPEL1
KCNJ4 DHRS1
KCNJ4 ADAM15
KCNJ4 ATP1B2
KCNJ4 CD40
KCNJ4 KIFC3
LY6G6C SCARB1
LY6G6C ITGA2B
LY6G6C NFKB2
LY6G6C PITPNM1
LY6G6C FCGR2A
LY6G6C ALAS2
LY6G6C SEMA4D
LY6G6C FAM102A
LY6G6C IGHMBP2
LY6G6C RAGE
IKBKG MC2R
IKBKG HAUS5
IKBKG BCR
IKBKG WNT10B
MSC DPT
PSG7 OAS2
PSG7 DPT
PSG7 APOBEC3C
PSG7 ZNF592
PSG7 ATP1B2
PSG7 CRYBA4
PSG7 CACNB1
PSG7 E2F4
PSG7 WNT10B
POU4F1 TERF2
POU4F1 TCOF1
POU4F1 PTPRD
POU4F1 SEMA4D
POU4F1 ZSCAN12
POU4F1 TRIM58
POU4F1 CD40
POU4F1 JAG1
ACR SLC9A3R2
ACR PRPF31
ACR TUBB2B
ACR APOBEC3C
ACR FCGR2A
ACR HAUS5
IL10RA CRX
IL10RA SCAPER
IL10RA POLG
GRM4 TUBGCP2
GRM4 ABL1
CD40 PSG1
CD40 LLGL2
CD40 LSM4
RGS9 GRM4
RGS9 SLC9A1
ZNF167 AANAT
NRG2 CDK6
NRG2 MFAP2
NRG2 RAD51L3
NRG2 ATP1B2
MYBPC3 POU4F1
MYBPC3 BCR
LBP MC2R
LBP SAP18
LBP SLC6A2
LBP PCBP3
LBP DHRS1
LBP CEP135
LBP SLC9A1
LBP WNT10B
PAX9 DHRS1
AATK UNC5B
AATK MFAP2
AATK DPT
AATK SDC3
GRIK5 LGR5
GRIK5 NFKB2
GRIK5 GTSE1
GRIK5 MFAP2
GRIK5 CD33
FAM102A GTSE1
FAM102A DHRS1
FAM102A FCGR2A
RASGRP3 SBNO2
RASGRP3 MVD
psiTPTE22 HHLA1
ARPC4 COPS6
ARPC4 PCBP3
TREX1 ETS1
HTR7 LGALS9
HTR7 ODF1
HTR7 FAM189B
EFNA3 PRPF31
EFNA3 UBE3B
EFNA3 GTSE1
EFNA3 ODF1
EFNA3 CNTN1
FSCN2 NOC2L
FSCN2 FGF2
FSCN2 SBNO2
FSCN2 GCKR
FSCN2 CHMP7
GPT ARHGAP26
GPT C1orf144
PTH ANG
KIFC3 ZNF592
KIFC3 JAG1
MYST2 TOMM34
MYST2 SCYL3
MYST2 TPMT
MYST2 E2F4
MYST2 USP11
PFKFB2 ATP1B2
PFKFB2 CD40
LOC100134331 SLC6A2
LOC100134331 GJB5
LOC100134331 HLA-DOB
LOC100134331 OCEL1
LOC100134331 BCL3
LOC100134331 PAX8
IGSF9B TLX2
IGSF9B DPT
IGSF9B ZSCAN12
IGSF9B JAG1
IGSF9B SLC22A24
IGSF9B LOC201229
TMPRSS6 MC2R
TMPRSS6 PSG1
TMPRSS6 TUBGCP2
TMPRSS6 CAMSAP1
TMPRSS6 GNL1
TMPRSS6 E2F4
H6PD UBE3B
RECQL5 PSG1
RECQL5 PRRC1
RECQL5 DHRS1
RECQL5 DEFA3
COL19A1 NFKB2
ZKSCAN3 SAP18
ZKSCAN3 C2orf55
ZKSCAN3 GJB5
ZKSCAN3 LY6G6C
ZKSCAN3 SCYL3
ZKSCAN3 TPMT
ZKSCAN3 MAPKAPK2
STXBP1 SLC6A2
PHKG2 CRTC1
FAM189B DOK1
FAM189B BCL3
SPINT3 SAP18
SPINT3 RBM8A
SPINT3 HDGF
SPINT3 MFAP2
SPINT3 SLC4A3
SPINT3 ATP1B2
SPINT3 ADCYAP1
SPINT3 AATK
SPINT3 PFKFB2
SPINT3 COL19A1
SPINT3 BMI1
SLMO1 T
SLMO1 GNL1
GRIP2 LGR5
XDH SLC5A2
XDH HAUS5
AXIN1 GALK1
RAP1GAP GIGYF2
RAP1GAP FAM102A
RAP1GAP ZKSCAN3
UGT2B15 SKI
UGT2B15 PSG1
UGT2B15 YPEL1
UGT2B15 PSG7
UGT2B15 GRM4
UGT2B15 NRG2
UGT2B15 CHST3
UGT2B15 THRA
RHBDL1 UNC5B
RHBDL1 OAS2
RHBDL1 ADRBK1
RHBDL1 DPT
RHBDL1 DGCR11
RHBDL1 KCNJ4
RHBDL1 JAG1
RHBDL1 RAP1GAP
AGAP8 SLC12A4
AGAP8 LGALS9
NTSR2 LBP
ZMYND10 ARHGAP26
ZMYND10 PLCD1
ZMYND10 ATG2A
ZMYND10 SERPIND1
AQP5 EPOR
AQP5 HAUS5
AQP5 WNT10B
MTHFR TERF2
MTHFR EML3
MTHFR ARID4B
MTHFR NFKB2
MTHFR FDXR
MTHFR ACCN1
MTHFR AP2A2
LTK ADAM15
SLC9A1 PRPF31
SLC9A1 HDGF
SLC9A1 PITPNM1
SLC9A1 CDX2
LSM4 MC2R
PPP3CC ITGAD
PPP3CC MAPKAPK2
SLC6A9 MC2R
SLC6A9 PCBP3
SLC6A9 PSG7
SLC6A9 BCR
CEACAM3 LGALS9
CEACAM3 AANAT
CEACAM3 MYST2
ARHGAP6 CRTC1
ZNF157 PCBP3
ZNF157 KCNJ4
ZNF157 POU4F1
TOP3B FLOT1
TOP3B CADM4
PNMT UNC5B
PNMT GPR161
PNMT SLC24A1
PNMT LY6G6C
KRT86 EML3
KRT86 OCEL1
KRT86 RAD51L3
KRT86 LY6G6C
HCG9 HIPK2
HCG9 PTH
HCG9 PTAFR
COL6A2 SMG6
SDC3 MGAT1
SDC3 MFAP2
SDC3 PPP3CC
NCKIPSD HLA-DOB
NCKIPSD LGALS9
NCKIPSD WDR62
NCKIPSD PSG7
NCKIPSD LBP
NCKIPSD DEFA3
DDX11 HLA-DOB
BTF3 KIF22
IGHMBP2 GTSE1
IGHMBP2 DHRS1
TGOLN2 ADAM15
TGOLN2 SDC3
SLC22A24 PCBP3
CNTN1 PRPF31
CNTN1 MFAP2
CNTN1 TFF3
CNTN1 MVK
CNTN1 STMN1
GPR35 SLC9A3R2
LOC26102 TOP3B
LOC26102 ETS1
SLC18A3 TYR
GNAS MVD
RUNX1 EPOR
RUNX1 SLC12A4
RUNX1 ACR
FOXE1 SLC12A4
STMN1 MSX1
ABL1 USP11
MYB WNT10B
MAPKAPK2 SSTR5
THRA PAX8
THRA WNT10B
MAP3K14 MGAT3
ITGAD MC2R
NOC2L SBNO2
UNC5B ADAM15
UNC5B FAM102A
UNC5B FAM189B
UNC5B MAPKAPK2
CARD10 BMI1
EPHB2 MC2R
EPHB2 COPS6
SCARB1 TCOF1
SCARB1 E2F4
SCARB1 PAX8
ZNF500 TCOF1
ZNF500 INA
ZNF500 JAG1
TERF2 PAX8
LGR5 SULT4A1
LGR5 PSG1
LGR5 RBM8A
LGR5 ATP1B2
LGR5 ABL1
KCTD17 CNTN1
SULT4A1 PAX8
PRPF31 PPP3CC
PRPF31 BCL3
PSG1 CDK5R1
PSG1 SCARB1
PSG1 HPGD
PSG1 RAGE
EML3 SCARB1
EML3 TLX2
EML3 DHRS1
EML3 MFAP2
EML3 BCR
ITGA2B SLC9A3R2
FLOT1 GALK1
TCOF1 SULT4A1
TCOF1 JAG1
C2orf55 CARD10
SLC2A1 PSG1
SLC2A1 BCR
SLC2A1 PAX8
ARID4B REL
ARID4B USP11
SLC6A2 MC2R
SLC6A2 DHRS1
SLC6A2 ADAM15
NFKB2 PRPF31
NFKB2 CD34
YPEL1 INA
FDXR NUDT3
FDXR FZR1
FDXR ADRBK1
FDXR PPP3CC
FDXR MAPKAPK2
FDXR WNT10B
GPR161 COPS6
GPR161 LGALS9
GPR161 APOBEC3C
GPR161 HAUS5
CPNE6 SLC12A4
CPNE6 GIGYF2
CPNE6 LGALS9
ALDOC JAG1
WBSCR22 BCR
GP2 MC2R
GP2 WBSCR22
GP2 THRA
TUBGCP2 MSX1
GTSE1 BCL3
GTSE1 IL8RB
FZR1 SLC5A2
MGAT1 LGALS9
SIM2 EML3
SIM2 BCR
CAMSAP1 PSG1
PRRC1 CDK6
TLX2 TUBGCP2
B4GALT3 IDS
TUBB2B BCR
OAS2 GTSE1
OAS2 MYB
AGPS HAUS5
DHRS1 TCOF1
DHRS1 ACVR1B
TYR FZR1
TYR PITPNM1
CEP135 SLC6A2
CEP135 SLC22A24
CEP135 THRA
HDGF GTSE1
ISLR MFAP2
SLC12A4 TCOF1
SLC12A4 PPP3CC
HLA-DOB EML3
HLA-DOB NFKB2
HLA-DOB YPEL1
HLA-DOB CD40
HLA-DOB CNTN1
ORC1L TAZ
TET3 UNC5B
MAG PITPNM1
OCEL1 SLC9A1
OCEL1 SDC3
OCEL1 LOC201229
CD22 FZR1
CD22 ADAM15
CD22 SEMA4D
ELAVL3 CSF1
ELAVL3 EPHB2
ELAVL3 KCTD17
ELAVL3 MGAT1
ELAVL3 HLA-DOB
ELAVL3 PITPNM1
ELAVL3 MEF2C
ELAVL3 ABL1
ADRBK1 TLX2
ADRBK1 THRA
ADRBK1 WNT10B
MFAP2 NUDT3
MFAP2 PRRC1
MFAP2 HDGF
MFAP2 JAG1
MFAP2 E2F4
MFAP2 THRA
NCDN GTSE1
NCDN FAM102A
NCDN E2F4
PITPNM1 EML3
PITPNM1 PTPRD
PITPNM1 ADRBK1
ADAM15 TUBGCP2
ADAM15 PRRC1
ADAM15 DHRS1
ADAM15 CDX2
EPAS1 ATP1B2
CYP3A5 CARD10
CYP3A5 SAP18
CYP3A5 KCTD17
CYP3A5 PSG1
CYP3A5 EML3
CYP3A5 HLA-DOB
CYP3A5 MSC
CYP3A5 PPP3CC
NEUROD2 MLANA
RIMS2 UNC5B
RIMS2 PCBP3
RIMS2 CD22
RIMS2 HAUS5
RIMS2 IGHMBP2
LGALS9 DOK1
LGALS9 TUBGCP2
DPT TLX2
DPT MYB
TFF3 CARD10
TFF3 ARID4B
TFF3 MFAP2
TFF3 PAX8
RAD51L3 PCBP3
RAD51L3 ATP1B2
RAD51L3 WNT10B
SMPDL3B MTX1
MEF2C LSM4
FCGR2A DHRS1
FCGR2A DPT
FCGR2A MSX1
FCGR2A BCL3
ZNF592 WNT10B
GARNL4 SLC6A2
GARNL4 FDXR
GARNL4 TLX2
GARNL4 CNTN1
SLC4A3 PCBP3
SLC4A3 MYST2
SLC4A3 TGOLN2
WDR62 ITGAD
WDR62 PTPRD
WDR62 OAS2
WDR62 SLC12A4
WDR62 FAM102A
TPPP KLF1
NTNG1 FNTB
POU2F2 ELAVL3
SEMA4D E2F4
TAZ JAG1
ATP1B2 FAM102A
ATP1B2 BCL3
ATP1B2 USP11
SBNO2 FLOT1
SBNO2 LIPE
INA PCBP3
INA PRRC1
INA PITPNM1
SAMD14 CRX
SAMD14 ACAN
SAMD14 KIAA0284
RP1-21O18.1 HAUS5
ZSCAN12 SAP18
ZSCAN12 ADAM15
ZSCAN12 LSM4
MVK TUBB2B
MVK TFF3
HAUS5 OTUB1
HAUS5 GIGYF2
HAUS5 TOMM34
DGCR11 GJB5
DGCR11 MFAP2
DGCR11 LGALS9
DGCR11 WDR62
CD33 ARID4B
CD33 COPS6
SPN ELAVL3
ADCYAP1 MGAT1
ADCYAP1 SLC12A4
CRYBA4 MC2R
CRYBA4 MFAP2
CRYBA4 SLC9A1
TRIM58 LGR5
TRIM58 GTSE1
TRIM58 LGALS9
TRIM58 LOC201229
TBX19 COPS6
TBX19 HDGF
CACNB1 GIGYF2
CACNB1 LGALS9
CRTC1 FGF2
SMYD5 EPOR
DNAH9 SLC22A24
ODF1 C2orf55
ODF1 GPR161
ODF1 ALDOC
ODF1 GJB5
ODF1 LY6G6C
ODF1 E2F4
LY9 INA
AANAT SCARB1
AANAT NFKB2
AANAT ELAVL3
AANAT APOBEC3C
AANAT ZNF592
AANAT PRPH
AANAT SULT4A1
AANAT JAG1
AANAT LOC201229
INSL3 IAH1
INSL3 SBNO2
INSL3 SAMD14
INSL3 PTH
INSL3 AXIN1
PRPH SLC9A3R2
PRPH B4GALT3
PRPH WDR62
PRPH FAM189B
PRPH IL8RB
KCNJ4 NUDT3
KCNJ4 PRPF31
KCNJ4 JAG1
ADH1C ATG2A
ADH1C PTH
LY6G6C MC2R
LY6G6C SLC6A8
LY6G6C AQP7
LY6G6C PRRC1
LY6G6C TUBB2B
LY6G6C SLC12A4
LY6G6C INA
IKBKG PSG1
MSC CSF1
MSC EML3
MSC JAG1
PSG7 PRRC1
PSG7 DHRS1
PSG7 FAM189B
POU4F1 ITGAD
POU4F1 DOK1
POU4F1 EPOR
POU4F1 TLX2
POU4F1 OCEL1
POU4F1 RIMS2
POU4F1 ZNF783
POU4F1 MSC
POU4F1 KIFC3
POU4F1 E2F4
POU4F1 LOC201229
ACR UNC5B
ACR SAP18
ACR FDXR
ACR SLC24A1
ACR POU4F1
IL10RA NLE1
IL10RA UBXN1
IL10RA ETS1
LLGL2 ARID4B
CRCP ATP1B2
GIPR COPS6
GRM4 FZR1
GRM4 PITPNM1
GRM4 PSG7
GRM4 PPP3CC
GRM4 E2F4
CD40 REL
CD40 GIGYF2
CD40 MSC
RGS9 GNL1
RGS9 XDH
NRG2 PCBP3
NRG2 LGALS9
NRG2 ZNF592
NRG2 GRIK5
NRG2 SLC22A24
MYBPC3 PRPF31
MYBPC3 YPEL1
MYBPC3 DHRS1
MYBPC3 HLA-DOB
MYBPC3 MTHFR
LBP UNC5B
LBP PSG1
LBP PPP3CC
PAX9 TERF2
AATK MC2R
AATK CPNE6
AATK WNT10B
GRIK5 SULT4A1
GRIK5 OAS2
GRIK5 CD22
GRIK5 GNL1
GRIK5 LBP
GRIK5 PAXIP1
GRIK5 LSM4
GRIK5 CNTN1
FAM102A MC2R
FAM102A ADRBK1
FAM102A PPP3CC
RASGRP3 ETS1
ARPC4 TCOF1
HTR7 GRIK5
MGAT3 KLF1
EFNA3 PITPNM1
EFNA3 ATP1B2
EFNA3 AATK
EFNA3 MAPKAPK2
KRTAP26-1 ZNF592
LOC145678 UBE3B
SLC30A3 EPAS1
MR1 PCBP3
MVD CRX
MVD CADM4
PTH ALOX5
KIFC3 CSF1
KIFC3 MVK
KIFC3 CACNB1
KIFC3 RAGE
IQSEC3 KLF1
MYST2 SULT4A1
MYST2 PPP2R5D
MYST2 MVK
MYST2 MSC
MYST2 LLGL2
MYST2 THRA
PFKFB2 SEMA4D
PFKFB2 PAX8
LOC100134331 DOK1
LOC100134331 EML3
LOC100134331 PTPRD
LOC100134331 EPOR
LOC100134331 APOBEC3C
LOC100134331 ACR
LOC100134331 TRAFD1
LOC100134331 PPP3CC
LOC100134331 RAGE
LOC100134331 THRA
IGSF9B UBE3B
IGSF9B TUBGCP2
IGSF9B CD34
IGSF9B OCEL1
IGSF9B ADRBK1
IGSF9B ALAS2
IGSF9B KCNJ4
TMPRSS6 NUDT3
H6PD RPS26
H6PD KIFC3
H6PD JAG1
RECQL5 FZR1
REM1 SAMD14
REM1 PTH
REM1 ETS1
ZKSCAN3 FZR1
ZKSCAN3 DHRS1
ZKSCAN3 USP19
ZKSCAN3 HLA-DOB
STXBP1 WDR62
FAM189B SAP18
FAM189B SLC12A4
FAM189B JAG1
SPINT3 REL
SPINT3 GPR161
SPINT3 TUBGCP2
SPINT3 SIM2
SPINT3 HLA-DOB
SPINT3 LYPLA2
SPINT3 PPP3CC
SLMO1 WDR62
SLMO1 HAUS5
GRIP2 PCBP3
XDH SCYL3
AXIN1 IAH1
AXIN1 RASGRP3
JAG1 LOC201229
JAG1 BCR
MCL1 LOC100131311
RAP1GAP ARID4B
RAP1GAP CPNE6
RAP1GAP NCDN
RAP1GAP TRIM15
RAP1GAP XDH
UGT2B15 UNC5B
UGT2B15 ARID4B
UGT2B15 EFNA3
UGT2B15 H6PD
UGT2B15 AP2A2
RHBDL1 TCOF1
RHBDL1 GTSE1
RHBDL1 PITPNM1
RHBDL1 RP1-21O18.1
RHBDL1 GRIK5
RHBDL1 FAM102A
RHBDL1 SDC3
RHBDL1 ABL1
AGAP8 PSG1
AGAP8 TUBGCP2
AGAP8 TLX2
AGAP8 ELAVL3
AGAP8 CNTN1
AGAP8 LOC201229
ZMYND10 AXIN1
ZMYND10 KLF1
AQP5 PRPF31
AQP5 UBE3B
AQP5 DHRS1
AQP5 FCGR2A
AQP5 LBP
AQP5 BCR
MTHFR WBSCR22
MTHFR GP2
MTHFR TYR
MTHFR TET3
MTHFR GPA33
MTHFR DGCR11
MTHFR RBBP8
MTHFR CNTN1
MTHFR RAGE
MTHFR IL8RB
LTK COPS6
LTK CD40
SLC9A1 DOK1
SLC9A1 REL
SLC9A1 MVK
SLC9A1 KIFC3
SLC9A1 DMWD
SLC6A9 TUBB2B
SLC6A9 ODF1
CCBP2 TRIM15
CEACAM3 SIM2
CEACAM3 ELAVL3
CEACAM3 ADRBK1
CEACAM3 DPT
CEACAM3 TAZ
CEACAM3 LOC201229
ZNF157 TUBB2B
ZNF157 ZNF592
ZNF157 FAM189B
TOP3B IL10RA
TOP3B REM1
PNMT TERF2
PNMT OTUB1
PNMT CD40
PNMT MTHFR
KRT86 ALDOC
KRT86 DPT
KRT86 KCNJ4
KRT86 PSG7
KRT86 ACR
KRT86 BCL3
HCG9 RASGRP3
AP2A2 WNT10B
COL6A2 C1orf144
SDC3 APOBEC3C
NCKIPSD OAS2
NCKIPSD HDGF
NCKIPSD SEMA4D
NCKIPSD FAM102A
DDX11 PRRC1
DDX11 INA
DDX11 PAX9
DDX11 FAM189B
BTF3 NLE1
IGHMBP2 ZNF592
TGOLN2 PCBP3
SLC22A24 PAX8
CNTN1 REL
CNTN1 PITPNM1
CNTN1 LLGL2
CNTN1 SDC3
GPR35 ALDOC
GPR35 KIFC3
LOC26102 UBE2H
SLC18A3 MC2R
SLC18A3 ELAVL3
LOC91316 APOBEC3C
LOC652147 SAMD14
RUNX1 PCBP3
RUNX1 PITPNM1
RUNX1 FCGR2A
RUNX1 HAUS5
RUNX1 PRPH
RUNX1 MSX1
RUNX1 THRA
FOXE1 TLX2
FOXE1 HAUS5
FOXE1 SLC9A1
MAP2K4 UBE2H
BCL3 BCR
E2F4 MC2R
ABL1 BCR
ABL1 PAX8
RAGE EPOR
ETS1 KLF1
LOC201229 MC2R
BCR IL8RB
THRA DOK1
THRA KRT1
THRA USP11
MAP3K14 UBE2H
MC2R CDX2
NOC2L PTH
NOC2L AXIN1
UNC5B DOK1
UNC5B TFF3
UNC5B CNTN1
UNC5B MSX1
CRX GALK1
CARD10 BCL3
FGF2 MGAT3
FAM153A PSG1
FAM153A PCBP3
EPHB2 GTSE1
EPHB2 PAX8
REL PPP3CC
TGFB1 ATF6B
SLC5A2 CARD10
MAPK8IP1 CCPG1
BAIAP3 COL6A2
ZNF500 SCARB1
ZNF500 PSG1
TERF2 DOK1
TERF2 CDK6
TERF2 PCBP3
TERF2 FZR1
TERF2 LGALS9
TERF2 DPT
LGR5 REL
LGR5 ALDOC
LGR5 NFRKB
LGR5 FCGR2A
LGR5 TAZ
LGR5 BCL3
KCTD17 PAIP2B
KCTD17 ATP1B2
KCTD17 SLC9A1
KCTD17 SDC3
SULT4A1 MC2R
SLC6A8 CDK6
PRPF31 PAX8
PSG1 TLX2
PSG1 STMN1
PSG1 CDX2
EML3 UBE3B
EML3 LSM4
RBM8A LGALS9
RBM8A ABL1
ITGA2B EPOR
ITGA2B ZNF592
UBE3B U2AF2
TCOF1 ABL1
IDS DOK1
PTPRD MC2R
PTPRD E2F4
SLC2A1 PCBP3
ARID4B SLC5A2
ARID4B MAPK8IP1
ARID4B SAP18
ARID4B LSM4
ARID4B PPP3CC
ARID4B BCL3
ARID4B MYB
SLC6A2 COPS6
SLC6A2 GTSE1
SLC6A2 SLC9A1
NFKB2 TCOF1
NFKB2 DHRS1
NFKB2 MFAP2
YPEL1 SCARB1
YPEL1 WBSCR22
YPEL1 THRA
FDXR LGR5
FDXR YPEL1
FDXR ALDOC
FDXR TUBGCP2
FDXR MSC
FDXR MYB
GPR161 MC2R
GPR161 SCARB1
GPR161 PSG1
GPR161 EML3
GPR161 MSC
CPNE6 GPR161
COPS6 USP11
ALDOC PAX8
WBSCR22 DHRS1
GP2 FZR1
WWOX FDXR
TUBGCP2 SULT4A1
GTSE1 NUDT3
GTSE1 CDX2
GTSE1 THRA
PCBP3 DOK1
PCBP3 C2orf55
PCBP3 U2AF2
PCBP3 CCPG1
PCBP3 BMI1
PCBP3 MAPKAPK2
PCBP3 THRA
FZR1 PTPRD
HTRA2 DOK1
SIM2 CPNE6
SIM2 DPT
SIM2 HAUS5
SIM2 LLGL2
SIM2 KIFC3
SIM2 PAX8
CAMSAP1 SULT4A1
CAMSAP1 GPR161
CAMSAP1 SLC12A4
AQP7 SLC6A2
TLX2 GTSE1
B4GALT3 DHRS1
TUBB2B JAG1
OAS2 HTRA2
OAS2 EPOR
OAS2 SEMA4D
AGPS MC2R
AGPS PSG1
AGPS MYST2
AGPS BCR
AGPS THRA
RUNX2 PAX8
ZBED1 CARD10
DHRS1 NUDT3
DHRS1 IL8RB
DHCR7 EPOR
SPC25 MYST2
TYR GTSE1
GJB5 EML3
GJB5 NFKB2
GJB5 ZNF592
GJB5 SEMA4D
GJB5 PPP3CC
GJB5 CNTN1
CEP135 GTSE1
CEP135 DHRS1
HDGF LOC201229
SLC12A4 SCARB1
SLC12A4 BMI1
SLC12A4 E2F4
SLC12A4 USP11
FAM50A SBNO2
HLA-DOB PRPF31
HLA-DOB RBM8A
HLA-DOB TCOF1
HLA-DOB GPR161
HLA-DOB MYB
HLA-DOB THRA
TET3 HAUS5
TET3 MYST2
TET3 BCR
TET3 WNT10B
MAG PRPF31
SLC24A1 CACNB1
OCEL1 MEN1
OCEL1 SAP18
OCEL1 TCOF1
OCEL1 MGAT1
OCEL1 TUBB2B
OCEL1 TAZ
OCEL1 ATP1B2
CD22 ARID4B
CD22 MFAP2
ELAVL3 UNC5B
ELAVL3 RUNX2
ELAVL3 CACNB1
ELAVL3 ARPC4
ELAVL3 PPP3CC
ELAVL3 USP11
ELAVL3 LOC201229
ADRBK1 KRT1
ADRBK1 SAP18
ADRBK1 DHRS1
ADRBK1 JAG1
ADRBK1 KIAA0323
ADRBK1 MYB
MFAP2 TCOF1
MFAP2 PTPRD
LIPE C1orf144
NCDN SLC5A2
PITPNM1 FZR1
PITPNM1 PRRC1
PITPNM1 BCR
ADAM15 NUDT3
ADAM15 NCDN
ADAM15 JAG1
ADAM15 E2F4
EPAS1 DOK1
EPAS1 ACCN1
EPAS1 SLC22A24
CYP3A5 KIFC3
RIMS2 DHRS1
RIMS2 FAM189B
GIGYF2 IRF5
GIGYF2 TUBGCP2
LGALS9 REL
LGALS9 U2AF2
DPT REL
DPT MAPKAPK2
DPT IL8RB
APOBEC3C FZR1
APOBEC3C OTUB1
APOBEC3C MEF2C
APOBEC3C RPS26
APOBEC3C IL8RB
GNL1 NUDT3
GNL1 PCBP3
GNL1 NCDN
GNL1 LGALS9
GNL1 LSM4
TFF3 PSG1
TFF3 RBM8A
TFF3 WNT10B
GPA33 WNT10B
ARHGAP26 MVD
RAD51L3 ITGAD
RAD51L3 SLC2A1
RAD51L3 MFAP2
RAD51L3 LGALS9
RAD51L3 PAX8
SMPDL3B PSG1
FCGR2A ADRBK1
ZNF592 UBE3B
ZNF592 PTPRD
ZNF592 IDS
ZNF592 ACVR1B
ZNF592 HDGF
ZNF592 ADRBK1
ZNF592 USP11
GARNL4 EPHB2
GARNL4 ZNF500
GARNL4 ELAVL3
GARNL4 MFAP2
GARNL4 TFF3
SLC4A3 RBM8A
SLC4A3 IKBKG
SLC4A3 MSC
WDR62 UNC5B
WDR62 CDK6
WDR62 NFKB2
WDR62 ALDOC
WDR62 WBSCR22
WDR62 AQP7
WDR62 TLX2
WDR62 ELAVL3
WDR62 ZNF592
WDR62 SEMA4D
WDR62 CD40
WDR62 PPP3CC
NTNG1 GARNL4
POU2F2 SLC12A4
POU2F2 CACNB1
RPS26 GTSE1
LY6E DHRS1
ALAS2 SAP18
SEMA4D ZNF592
TAZ PCBP3
ATP1B2 NUDT3
ATP1B2 EML3
ATP1B2 TUBGCP2
ATP1B2 FCGR2A
ATP1B2 AP2A2
SBNO2 MVD
SBNO2 WNT7A
SAMD14 ETS1
RP1-21O18.1 MFAP2
RP1-21O18.1 ADAM15
RP1-21O18.1 BCR
CLEC11A LGR5
CLEC11A ADAM15
CLEC11A DPT
ATG2A SBNO2
ZSCAN12 SLC5A2
ZSCAN12 NFKB2
ZSCAN12 GPR161
ZSCAN12 TUBB2B
ZSCAN12 CYP3A5
ZSCAN12 FAM189B
GCKR FLOT1
TOMM34 MC2R
TOMM34 FZR1
MVK UBE3B
MVK GIGYF2
MVK FAM102A
HAUS5 SAP18
HAUS5 SCARB1
HAUS5 SULT4A1
HAUS5 MVK
HAUS5 MSX1
HAUS5 ABL1
HAUS5 MAPKAPK2
DGCR11 PCBP3
DGCR11 PAX3
SPN EML3
SPN LGALS9
SPN E2F4
GPR143 GCKR
ADCYAP1 LLGL2
TRIM15 MEN1
CRYBA4 SEMA4D
CRYBA4 ZSCAN12
TRIM58 LSM4
TBX19 WNT10B
CACNB1 SLC12A4
CRTC1 KLF1
SMYD5 ATP1B2
DNAH9 LY6G6C
DNAH9 MTHFR
ODF1 SCARB1
ODF1 SLC2A1
ODF1 TYR
ODF1 PITPNM1
GDF5 CRX
GDF5 FLOT1
LY9 PSG1
AANAT CYP3A5
AANAT DPT
INSL3 C1orf144
PRPH PSG1
KCNJ4 SULT4A1
KCNJ4 NFKB2
KCNJ4 GTSE1
KCNJ4 PCDH9
KCNJ4 OCEL1
KCNJ4 ARPC4
KCNJ4 MYST2
KCNJ4 FAM189B
KCNJ4 SLC22A24
KCNJ4 E2F4
ADH1C RASGRP3
SPRR2C SLC22A24
LY6G6C FZR1
LY6G6C GJB5
LY6G6C HLA-DOB
LY6G6C ELAVL3
LY6G6C ADRBK1
LY6G6C TRAFD1
IKBKG SULT4A1
IKBKG SLC12A4
IKBKG ATP1B2
MSC MC2R
MSC GTSE1
MSC HAUS5
MSC IKBKG
MSC MYB
PSG7 CARD10
PSG7 EML3
PSG7 HDGF
PSG7 RIMS2
PSG7 LY6G6C
PSG7 CD40
PSG7 FAM102A
POU4F1 SLC6A2
POU4F1 GPR161
POU4F1 GP2
POU4F1 TYR
POU4F1 CEP135
POU4F1 NCDN
POU4F1 SMPDL3B
POU4F1 SLC4A3
POU4F1 SDC3
ACR COPS6
ACR ACVR1B
ACR CYP3A5
ACR KCNJ4
ACR PAX8
LLGL2 ADRBK1
HIST1H3E ADCYAP1
GRM4 RBM8A
GRM4 NFKB2
GRM4 TYR
GRM4 CD22
GRM4 RIMS2
GRM4 DPT
GRM4 GARNL4
GRM4 BCL3
CD40 TUBGCP2
RGS9 REL
RGS9 CPNE6
RGS9 GTSE1
RGS9 PCBP3
SLC1A6 ELAVL3
SLC1A6 MFAP2
SLC1A6 KIAA0323
NRG2 TERF2
NRG2 ITGA2B
NRG2 EPOR
NRG2 HLA-DOB
NRG2 DPT
NRG2 ALAS2
NRG2 MTHFR
MYBPC3 MC2R
MYBPC3 ITGA2B
MYBPC3 ATP1B2
MYBPC3 SLC22A24
LBP ARID4B
LBP COPS6
LBP FZR1
LBP ADAM15
LBP TFF3
T INA
PAX9 WDR62
PAX9 INA
AATK OAS2
AATK OCEL1
GRIK5 PRPF31
GRIK5 HLA-DOB
GRIK5 NTNG1
FAM102A MAPKAPK2
SCYL3 MC2R
TREX1 RASGRP3
HTR7 SCARB1
HTR7 PITPNM1
MAGEA5 NEUROD2
EFNA3 AGPS
EFNA3 TET3
EFNA3 MEF2C
EFNA3 BCR
KRTAP26-1 DHRS1
KRTAP26-1 WDR62
KRTAP26-1 MTHFR
LOC145678 EPOR
FSCN2 ATG2A
HTR4 DOK1
HTR4 SLC9A3R2
SLC30A3 PRPF31
GPT BAIAP3
MR1 GPR161
MR1 SLC12A4
MR1 GARNL4
MVD POLG
PTH FGF2
PTH UBE2H
PTH KIF22
PTH MAP2K4
KIFC3 ABCC8
KIFC3 SCARB1
KIFC3 MFAP2
IQSEC3 SBNO2
MYST2 SLC2A1
MYST2 MGAT1
MYST2 IKBKG
MYST2 BMI1
MYST2 MAPKAPK2
PFKFB2 LGR5
PFKFB2 MEF2C
PFKFB2 PPP3CC
LOC100134331 TERF2
LOC100134331 NFKB2
LOC100134331 FZR1
LOC100134331 E2F4
IGSF9B AGPS
IGSF9B NCDN
IGSF9B MEF2C
IGSF9B FCGR2A
IGSF9B TOMM34
IGSF9B GRIK5
IGSF9B ARPC4
IGSF9B THRA
TMPRSS6 FDXR
TMPRSS6 LGALS9
TMPRSS6 CACNB1
TMPRSS6 PSG7
TMPRSS6 DTX4
H6PD PCBP3
H6PD EPOR
H6PD APOBEC3C
H6PD IGSF9B
H6PD CNTN1
RECQL5 PITPNM1
RECQL5 DNAH9
RECQL5 LY6G6C
COL19A1 ELAVL3
ZKSCAN3 UNC5B
ZKSCAN3 PRPF31
ZKSCAN3 GIGYF2
ZKSCAN3 ZNF592
ZKSCAN3 LLGL2
ZKSCAN3 LOC201229
STXBP1 FDXR
STXBP1 PCBP3
FAM189B CARD10
FAM189B SCARB1
FAM189B TUBGCP2
FAM189B RAGE
FAM189B LOC201229
SPINT3 PTPRD
SPINT3 MSC
SPINT3 PSG7
SPINT3 IGSF9B
SPINT3 WNT10B
TBX5 PAX8
SLMO1 SLC5A2
SLMO1 CAMSAP1
SLMO1 KCNJ4
SLMO1 POU4F1
SLMO1 GRIK5
SLMO1 PAXIP1
GRIP2 MGAT1
XDH ADAM15
AXIN1 CRTC1
AXIN1 IQSEC3
AXIN1 MLH1
PAXIP1 BCR
RAP1GAP C19orf29
RAP1GAP PAX8
OR2B6 WDR62
UGT2B15 ITGAD
UGT2B15 SCARB1
UGT2B15 ACCN1
UGT2B15 FZR1
UGT2B15 DHCR7
UGT2B15 EPAS1
UGT2B15 SEMA4D
UGT2B15 CLEC11A
UGT2B15 FAM189A2
RHBDL1 LGR5
RHBDL1 FZR1
RHBDL1 DHRS1
RHBDL1 CYP3A5
RHBDL1 AATK
AGAP8 DPT
BZRPL1 CD40
ZMYND10 PLEKHM2
AQP5 REL
AQP5 FZR1
AQP5 RAD51L3
AQP5 FAM102A
MTHFR CD22
MTHFR EPAS1
MTHFR FCGR2A
MTHFR CD40
MTHFR AATK
MTHFR MSX1
AGFG2 FSCN2
LTK PCBP3
LTK LGALS9
TPMT CARD10
SLC9A1 CSF1
SLC9A1 RUNX2
SLC9A1 DHRS1
SLC9A1 MEF2C
SLC9A1 RPS26
SLC9A1 FAM102A
SLC9A1 SCYL3
SLC9A1 LOC201229
LSM4 LOC201229
LSM4 WNT10B
PPP3CC MYB
SLC6A9 RBM8A
CEACAM3 MC2R
CEACAM3 TUBGCP2
CEACAM3 KCNJ4
CEACAM3 GRM4
CEACAM3 KIFC1
CEACAM3 IGSF9B
OPN1SW NOC2L
ZNF157 SCARB1
ZNF157 FDXR
ZNF157 TUBGCP2
ZNF157 PITPNM1
ZNF157 DPT
ZNF157 CACNB1
ZNF157 LOC100134331
MAGEA1 GJB5
MAGEA1 RAD51L3
TOP3B IAH1
TOP3B ARHGAP26
TOP3B C1orf144
TOP3B KLF1
PNMT UBE3B
PNMT FDXR
PNMT EPOR
PNMT CYP3A5
PNMT WDR62
PNMT POU4F1
KRT86 LGR5
KRT86 HLA-DOB
KRT86 MFAP2
KRT86 GARNL4
KRT86 GRIK5
HCG9 SAMD14
HCG9 GJA1
GAD2 GIGYF2
COL6A2 C19orf50
SDC3 DPT
SDC3 TFF3
SDC3 MEF2C
NCKIPSD MC2R
NCKIPSD CDK6
NCKIPSD FDXR
NCKIPSD WBSCR22
NCKIPSD ADAM15
DDX11 HSF4
DDX11 SLC9A3R2
DDX11 PSG1
DDX11 LY6G6C
DDX11 ACR
DDX11 PAX8
BTF3 IAH1
BTF3 ETS1
IGHMBP2 NUDT3
IGHMBP2 FZR1
TGOLN2 SLC2A1
TGOLN2 CD40
SERPIND1 KLF1
SLC22A24 MC2R
SLC22A24 MSX1
CNTN1 SAP18
CNTN1 ALDOC
CNTN1 EPOR
CNTN1 HDGF
CNTN1 TAZ
CNTN1 U2AF2
CNTN1 BCL3
CNTN1 BMI1
DEFA3 ATP1B2
PCDH1 CROCC
GPR35 SULT4A1
LOC26102 PTH
LOC26102 BTF3
SLC18A3 PSG1
SLC18A3 ARID4B
SLC18A3 WDR62
SLC18A3 HAUS5
SLC18A3 AGAP8
SLC18A3 BCR
LOC652147 SBNO2
RUNX1 SCARB1
RUNX1 ALDOC
RUNX1 CACNB1
RUNX1 KRT86
FOXE1 PSG1
FOXE1 GTSE1
FOXE1 ELAVL3
JAK3 THRA
STMN1 MC2R
ETS1 MAP3K14
ETS1 UBE2H
MAPKAPK2 MC2R
MAPKAPK2 THRA
MAPKAPK2 WNT10B
IL8RB MC2R
MC2R EPOR
NOC2L IL10RA
UNC5B SLC5A2
UNC5B SAP18
UNC5B COPS6
UNC5B HDGF
UNC5B ADRBK1
UNC5B DPT
UNC5B IGHMBP2
UNC5B BCL3
CRX ETS1
CNP RREB1
EPHB2 NCDN
EPHB2 FAM102A
EPHB2 PPP3CC
EPHB2 WNT10B
NUDT3 CARD10
NUDT3 E2F4
REL PAX8
SAR1A PCBP3
WNT11 NLE1
SLC5A2 NUDT3
SAP18 MC2R
SCARB1 MC2R
SCARB1 MFAP2
BAIAP3 FGF2
BAIAP3 SBNO2
ZNF500 MC2R
ZNF500 PCBP3
ZNF500 USP11
TERF2 SLC9A3R2
TERF2 BCL3
LGR5 MSC
LGR5 BMI1
KCTD17 HDGF
KCTD17 SLC12A4
KCTD17 APOBEC3C
KCTD17 SEMA4D
KCTD17 WNT10B
PSG1 MYO9B
PSG1 CADM4
EML3 TCOF1
EML3 MEF2C
EML3 PPP3CC
RBM8A MC2R
ITGA2B SCARB1
ITGA2B ALDOC
ITGA2B SLC22A24
FLOT1 FGF2
IDS EPOR
C2orf55 BCL3
PTPRD PRPF31
SLC2A1 SULT4A1
SLC2A1 DPT
ARID4B DHRS1
ARID4B GIGYF2
SLC6A2 MFAP2
SLC6A2 TGOLN2
NFKB2 TUBGCP2
NFKB2 TLX2
NFKB2 MEF2C
NFKB2 ATP1B2
NFKB2 FAM189B
NFKB2 JAG1
NFKB2 BMI1
NFKB2 LOC201229
FDXR DOK1
FDXR RBBP8
FDXR E2F4
ACCN1 EPOR
ACCN1 ATP1B2
ACCN1 MAPKAPK2
GPR161 UNC5B
GPR161 CARD10
GPR161 BCR
CPNE6 TLX2
CPNE6 APOBEC3C
COPS6 TOMM34
COPS6 LOC201229
ALDOC TCOF1
ALDOC LGALS9
WBSCR22 PRPF31
GP2 NUDT3
GP2 PSG1
WWOX CD40
TUBGCP2 STMN1
GTSE1 ITGAD
GTSE1 JAG1
GTSE1 LSM4
GTSE1 STMN1
PCBP3 IRF5
PCBP3 CADM4
PCBP3 MSX1
PCBP3 STMN1
FZR1 PPP3CC
FZR1 RAGE
FZR1 WNT10B
MGAT1 GIGYF2
MGAT1 LSM4
MGAT1 PAX8
SIM2 CSF1
SIM2 ADAM15
SIM2 CD40
AQP7 SCARB1
PRRC1 GTSE1
TLX2 MC2R
IDS PRPF31
IDS PRRC1
TUBB2B ALDOC
OAS2 PRPF31
OAS2 DPT
OAS2 ZNF592
OAS2 PPP3CC
OAS2 THRA
AGPS TFF3
CCDC94 LIPE
ZBED1 FZR1
DHRS1 ITGAD
DHRS1 UBE3B
SPC25 OAS2
SPC25 SLC9A1
SPC25 SLC22A24
SPC25 WNT10B
TYR PSG1
TYR TUBGCP2
TYR FAM189B
TYR THRA
GJB5 CARD10
GJB5 MFAP2
GJB5 CD40
GJB5 E2F4
CEP135 WBSCR22
HDGF MC2R
HDGF ZBED1
SLC12A4 SAP18
SLC12A4 SLC2A1
SLC12A4 LYPLA2
KIAA0284 IAH1
KIAA0284 C19orf50
KIAA0284 MVD
HLA-DOB SCARB1
HLA-DOB APOBEC3C
HLA-DOB SDC3
ORC1L EML3
SLC24A1 SLC12A4
SLC24A1 DPT
SLC24A1 APOBEC3C
SLC24A1 FCGR2A
OCEL1 MC2R
OCEL1 NFKB2
OCEL1 NCDN
OCEL1 ADAM15
OCEL1 FAM189B
OCEL1 WNT10B
CD22 GJB5
CD22 INA
ELAVL3 SAP18
ELAVL3 FAM189B
CAPN5 NOC2L
ADRBK1 CDX2
MFAP2 SLC5A2
MFAP2 TLX2
NCDN TLX2
NCDN LYPLA2
NCDN CCPG1
NCDN BCL3
NCDN LOC201229
PITPNM1 EPOR
ADAM15 REL
ADAM15 CADM4
ADAM15 MEF2C
ADAM15 ABL1
CYP3A5 UNC5B
CYP3A5 ARID4B
CYP3A5 FDXR
CYP3A5 GPR161
CYP3A5 HDGF
CYP3A5 PITPNM1
CYP3A5 SLC9A1
CYP3A5 ABL1
FGD1 CRTC1
RIMS2 CDK5R1
RIMS2 EPHB2
RIMS2 NUDT3
GIGYF2 REL
LGALS9 ITGAD
LGALS9 SULT4A1
LGALS9 PAIP2B
LGALS9 PRRC1
LGALS9 ZBED1
LGALS9 MAPKAPK2
DPT TUBGCP2
APOBEC3C IRF5
APOBEC3C ADAM15
GNL1 ARID4B
GNL1 GTSE1
GNL1 ADAM15
TFF3 MC2R
TFF3 PRPF31
TFF3 NCDN
TFF3 MEF2C
ARHGAP26 ETS1
ZNF783 EPHB2
ZNF783 NCDN
ZNF783 GNL1
RAD51L3 MC2R
RAD51L3 SLC6A2
RAD51L3 WBSCR22
RAD51L3 HLA-DOB
RAD51L3 CYP11A1
SMPDL3B SLC5A2
MEF2C MC2R
MEF2C CARD10
FCGR2A ITGAD
FCGR2A RAGE
PLCD1 MGAT3
ZNF592 ITGAD
ZNF592 SEMA7A
ZNF592 PPP3CC
GARNL4 CADM4
GARNL4 CAMSAP1
GARNL4 HLA-DOB
GARNL4 LLGL2
GARNL4 PAXIP1
GARNL4 LSM4
GARNL4 WNT10B
SLC4A3 CYP3A5
WDR62 YPEL1
WDR62 CYP3A5
WDR62 ALAS2
WDR62 RBBP8
WDR62 LOC201229
NTNG1 ARID4B
NTNG1 MXRA8
HPGD PCBP3
SEMA4D COPS6
SEMA4D LSM4
TAZ GIGYF2
ATP1B2 ARID4B
ATP1B2 HTRA2
ATP1B2 PAIP2B
ATP1B2 PITPNM1
ATP1B2 SEMA4D
ATP1B2 TRAFD1
INA ARID4B
INA GTSE1
INA ATP1B2
INA IGF2
INA E2F4
CLEC11A COPS6
CLEC11A SLC12A4
CLEC11A LGALS9
CLEC11A HAUS5
CLEC11A SLC9A1
CLEC11A BCR
ATG2A FGF2
ATG2A FLOT1
ATG2A AXIN1
ZSCAN12 SULT4A1
ZSCAN12 TUBGCP2
ZSCAN12 APOBEC3C
ZSCAN12 SDC3
ZSCAN12 MYB
GCKR PLCD1
GCKR ATG2A
GCKR IL10RA
TOMM34 CARD10
TOMM34 DHRS1
TOMM34 ADRBK1
TOMM34 JAG1
TOMM34 PAX8
LYPLA2 LGALS9
MVK IRF5
MVK EML3
MVK OTUB1
MVK JAG1
HAUS5 KRT1
HAUS5 REL
HAUS5 MGAT1
HAUS5 ISLR
HAUS5 TPMT
HAUS5 LOC201229
DGCR11 PSG1
DGCR11 DHRS1
DGCR11 RP1-21O18.1
DGCR11 HAUS5
CD33 MAPK8IP1
CD33 GYPB
CD33 RAD51L3
CD33 FNTB
CD33 ZSCAN12
CD33 MYST2
SPN ARID4B
SPN CCPG1
GPR143 RASGRP3
ADCYAP1 DPT
ADCYAP1 ZSCAN12
ADCYAP1 CD40
ADCYAP1 JAG1
TRIM15 SDC3
CRYBA4 FZR1
TRIM58 ARID4B
TRIM58 TUBGCP2
TRIM58 FAM189B
TBX19 ADAM15
TBX19 ATP1B2
TBX19 HAUS5
CACNB1 PTPRD
CACNB1 APOBEC3C
CACNB1 MVK
CACNB1 MYB
DNAH9 PSG1
DNAH9 ITGA2B
ODF1 DOK1
ODF1 SLC5A2
ODF1 SLC6A2
ODF1 TUBGCP2
ODF1 FZR1
ODF1 CD22
ODF1 KIFC3
ODF1 AQP5
ODF1 BMI1
ODF1 ABL1
ODF1 THRA
GDF5 AXIN1
SBNO2 OCEL1
SBNO2 SPN
SBNO2 KCNJ4
LY9 DHRS1
AANAT ODF1
AANAT CDH4
INSL3 NOC2L
INSL3 CRX
INSL3 IL10RA
PRPH UNC5B
PRPH SLC6A2
PRPH FDXR
PRPH ACVR1B
PRPH APOBEC3C
KCNJ4 EML3
KCNJ4 MFAP2
ADH1C PLCD1
SPRR2C PSG1
LY6G6C SLC9A3R2
LY6G6C OAS2
LY6G6C PPP3CC
LY6G6C CNTN1
LY6G6C E2F4
LY6G6C CDH4
LY6G6C LOC201229
MSC ALDOC
PSG7 UNC5B
PSG7 SLC5A2
PSG7 MAPK8IP1
PSG7 LGR5
PSG7 TYR
PSG7 GJB5
PSG7 GNL1
PSG7 PAXIP1
PSG7 THRA
POU4F1 CD34
POU4F1 GIGYF2
POU4F1 PRPH
POU4F1 MSX1
POU4F1 CDX2
POU4F1 RAGE
ACR SCARB1
ACR NFKB2
ACR ALAS2
ACR JAG1
ACR BCL3
ACR STMN1
ACR RAGE
LLGL2 HAUS5
LLGL2 PAX8
GRM4 PRPF31
GRM4 FDXR
GRM4 HLA-DOB
GRM4 FCGR2A
GRM4 RPS26
GRM4 SCYL3
GRM4 MYB
CROCC TREX1
CROCC KLF1
COBRA1 FZR1
CD40 PPP3CC
CD40 E2F4
RGS9 C19orf29
NRG2 SCARB1
NRG2 FDXR
NRG2 AQP7
NRG2 OAS2
NRG2 HAUS5
NRG2 ODF1
NRG2 KCNJ4
NRG2 KRT86
MYBPC3 PSG1
MYBPC3 FZR1
LBP HLA-DOB
LBP PITPNM1
DAPK2 PRPH
AATK FDXR
AATK TUBGCP2
AATK SIM2
AATK MEF2C
AATK FAM102A
AATK JAG1
GRIK5 SLC6A2
GRIK5 CAMSAP1
GRIK5 TUBB2B
GRIK5 TRIM58
KIAA0999 CARD10
KIAA0999 HDGF
FAM102A UBE3B
FAM102A C2orf55
FAM102A DPT
FAM102A MEF2C
FAM102A LOC201229
RASGRP3 UBXN1
SMARCD2 TUBB2B
ARPC4 MFAP2
HTR7 EML3
HTR7 ARID4B
HTR7 PCBP3
HTR7 DHRS1
HTR7 RAD51L3
HTR7 GARNL4
KRT2 RAD51L3
EFNA3 TERF2
EFNA3 OCEL1
EFNA3 ADRBK1
EFNA3 ADAM15
EFNA3 EPAS1
EFNA3 KIFC3
EFNA3 PPP3CC
KRTAP26-1 FZR1
FSCN2 ACAN
FSCN2 IL10RA
FSCN2 COL6A2
HTR4 PRRC1
HTR4 MAPKAPK2
SLC30A3 ZNF592
SLC30A3 KIFC3
GPT CRTC1
GPT PTH
MR1 ELAVL3
MVD UBXN1
PTH KLF1
PTH GSTA2
KIFC3 PRPF31
KIFC3 COPS6
KIFC3 DPT
KIFC3 CD40
KIFC3 E2F4
MYST2 ITGAD
MYST2 PITPNM1
MYST2 FCGR2A
MYST2 ZNF592
MYST2 MXRA8
MYST2 KIAA0323
MYST2 IL8RB
PFKFB2 KCTD17
PFKFB2 COPS6
PFKFB2 SLC12A4
PFKFB2 OCEL1
PFKFB2 DPT
PFKFB2 CLEC11A
PFKFB2 SLC9A1
PFKFB2 CNTN1
IGHG1 LY6G6C
LOC100134331 HDGF
LOC100134331 ADRBK1
LOC100134331 ADAM15
LOC100134331 ALAS2
LOC100134331 CD33
LOC100134331 CACNB1
LOC100134331 ODF1
LOC100134331 LY9
LOC100134331 FAM102A
LOC100134331 MYEF2
IGSF9B NUDT3
IGSF9B LGR5
IGSF9B TCOF1
IGSF9B PTPRD
IGSF9B GPR161
IGSF9B PRRC1
IGSF9B ADAM15
IGSF9B RAD51L3
IGSF9B SEMA4D
IGSF9B SLC1A6
IGSF9B BCL3
TMPRSS6 EML3
TMPRSS6 GTSE1
TMPRSS6 NCDN
TMPRSS6 DPT
TMPRSS6 KCNJ4
TMPRSS6 POU4F1
TMPRSS6 MYB
H6PD EML3
RECQL5 HAUS5
RECQL5 LBP
RECQL5 EFNA3
RECQL5 MSX1
RECQL5 THRA
RECQL5 WNT10B
COL19A1 LGALS9
COL19A1 POU4F1
COL19A1 SCYL3
REM1 MEGF6
REM1 FSCN2
REM1 COL6A2
REM1 MLH1
ZKSCAN3 UBE3B
ZKSCAN3 SLC6A2
ZKSCAN3 FDXR
ZKSCAN3 CPNE6
ZKSCAN3 TLX2
ZKSCAN3 MVK
ZKSCAN3 COL19A1
STXBP1 SCARB1
SMG6 SBNO2
PHKG2 PLCD1
FAM189B MFAP2
FAM189B ATP1B2
FAM189B KIFC3
FAM189B MYB
SPINT3 SAR1A
SPINT3 PSG1
SPINT3 RUNX2
SPINT3 TYR
SPINT3 GIGYF2
SPINT3 RPS26
SPINT3 MVK
SPINT3 KIAA0323
SPINT3 USP11
MYEF2 PSG1
MYEF2 PAXIP1
SLMO1 RAD51L3
SLMO1 PAX8
GRIP2 SLC12A4
GRIP2 ELAVL3
XDH TGOLN2
C1orf144 FGF2
C1orf144 PTH
C1orf144 ETS1
AXIN1 KIF22
AXIN1 CA11
AXIN1 WNT7A
PAXIP1 MC2R
PAXIP1 TUBB2B
PAXIP1 INA
RAP1GAP MGAT1
RAP1GAP ADAM15
OR2B6 SLC6A2
UGT2B15 ACVR1B
UGT2B15 SMYD5
UGT2B15 MSX1
UGT2B15 LOC201229
RHBDL1 SAP18
RHBDL1 TYR
RHBDL1 HDGF
RHBDL1 LOC100134331
RHBDL1 TMPRSS6
RHBDL1 KIAA0323
RHBDL1 MYB
AGAP8 TUBB2B
AGAP8 ADRBK1
AGAP8 MVK
AGAP8 CRYBA4
AGAP8 KIFC3
NTSR2 PSG1
NTSR2 PRRC1
CCKAR LY6G6C
ZMYND10 FGD1
EXOSC2 PRPH
FAM189A2 FDXR
AQP5 MC2R
AQP5 UNC5B
AQP5 CDK6
AQP5 ARID4B
AQP5 TUBB2B
AQP5 LGALS9
AQP5 MYST2
MTHFR ZBED1
MTHFR CEP135
MTHFR CYP3A5
MTHFR TRAFD1
MTHFR GRIK5
AGFG2 CYP27A1
LTK MFAP2
LTK ZKSCAN3
SLC9A1 ITGAD
SLC9A1 SAP18
SLC9A1 PTPRD
SLC9A1 MGAT1
SLC9A1 ZBED1
SLC9A1 FCGR2A
SLC9A1 LLGL2
SLC9A1 MXRA8
SLC9A1 BCL3
PPP3CC DOK1
SLC6A9 SLC4A3
SLC6A9 IKBKG
SLC6A9 MYST2
SLC6A9 PAXIP1
SLC6A9 PAX8
CCBP2 C19orf29
CEACAM3 GPR161
CEACAM3 ALDOC
CEACAM3 ATP1B2
CEACAM3 RHBDL1
CEACAM3 CDK2
CEACAM3 PAX8
OPN1SW KLF1
UPK2 KLF1
ZNF157 NFKB2
ZNF157 CDH4
TOP3B CRX
TOP3B FGF2
TOP3B GCKR
TOP3B TREX1
TOP3B GPT
PNMT CARD10
PNMT LGR5
PNMT PTPRD
KRT86 SCARB1
KRT86 TERF2
KRT86 PRPF31
KRT86 SLC9A1
KRT86 CNTN1
KRT86 E2F4
KRT86 WNT10B
GAD2 ELAVL3
FOSL1 ITGA2B
FOSL1 YPEL1
AP2A2 PRPF31
SDC3 MC2R
SDC3 REL
SDC3 FAM102A
SDC3 E2F4
NCKIPSD DOK1
NCKIPSD ITGA2B
NCKIPSD SPC25
NCKIPSD ADRBK1
NCKIPSD ODF1
NCKIPSD CRCP
NCKIPSD MYBPC3
NCKIPSD IGSF9B
NCKIPSD SLC9A1
NCKIPSD IGHMBP2
DDX11 PRPF31
DDX11 ALDOC
DDX11 PCDH9
DDX11 CEP135
DDX11 UGT2B15
IGHMBP2 PCBP3
IGHMBP2 MFAP2
IGHMBP2 PAX8
TGOLN2 MC2R
TGOLN2 DPT
TGOLN2 ATP1B2
FKBP15 MYST2
SERPIND1 COL6A2
SLC22A24 LGALS9
SLC22A24 COBRA1
SLC22A24 MYST2
SLC22A24 USP11
CNTN1 UBE3B
CNTN1 TCOF1
CNTN1 MEF2C
CNTN1 IKBKG
CNTN1 CDK2
CNTN1 MYB
CNTN1 WNT10B
SFTPD PAX9
GPR35 SCARB1
GPR35 AQP7
LOC26102 IL10RA
SLC18A3 SLC12A4
SLC18A3 ADAM15
GNAS BTF3
LOC91316 OCEL1
LOC652147 PTH
RUNX1 EML3
RUNX1 TUBGCP2
RUNX1 B4GALT3
RUNX1 LGALS9
RUNX1 ATP1B2
RUNX1 KCNJ4
RUNX1 NRG2
RUNX1 SLC30A3
FOXE1 MC2R
FOXE1 CACNB1
FOXE1 KIFC3
FOXE1 IGSF9B
FOXE1 AGAP8
FOXE1 STMN1
GJA1 PTAFR
BCL3 DOK1
BCL3 WNT10B
MAPKAPK2 DOK1
BCR EPOR
ITGAD PAX8
IRF5 CCPG1
MC2R USP11
UNC5B CARD10
UNC5B ZBED1
UNC5B MEF2C
UNC5B USP11
UNC5B RAGE
CARD10 DOK1
FGF2 MAP2K4
FAM153A HAUS5
FAM153A CACNB1
NUDT3 ABL1
REL MC2R
REL MYB
MAPK8IP1 SLC5A2
SAP18 CDK6
SAP18 KIAA0323
SAP18 THRA
SLC9A3R2 SCARB1
BAIAP3 CADM4
TERF2 UNC5B
TERF2 MFAP2
TERF2 HAUS5
TERF2 BCR
LGR5 C2orf55
LGR5 TUBGCP2
SPINK2 AKR1B1
KCTD17 TLX2
KCTD17 MEF2C
KCTD17 TPMT
SULT4A1 LSM4
SULT4A1 E2F4
SULT4A1 MYB
PRPF31 MAPKAPK2
MTX1 SLC5A2
PSG1 DTX4
PSG1 JAG1
PSG1 LOC201229
EML3 SAP18
EML3 PTPRD
EML3 RAGE
RBM8A TLX2
RBM8A ADRBK1
RBM8A GIGYF2
RBM8A PPP3CC
RBM8A MYB
SIT1 PAX8
FLOT1 MGAT3
FLOT1 KLF1
UBE3B PRPF31
TCOF1 BCR
PTPRD PPP3CC
SLC2A1 PPP3CC
ARID4B NUDT3
ARID4B PRPF31
ARID4B RBM8A
ARID4B BMI1
SLC6A2 LGALS9
NFKB2 MC2R
NFKB2 UNC5B
NFKB2 ADRBK1
NFKB2 CYP11A1
NFKB2 MVK
NFKB2 FAM102A
NFKB2 SLC9A1
NFKB2 LSM4
YPEL1 DOK1
YPEL1 ZNF500
YPEL1 SLC6A2
YPEL1 KIFC1
FDXR UNC5B
FDXR ZNF500
FDXR ITGA2B
FDXR MFAP2
FDXR SEMA4D
FDXR CD40
FDXR TGOLN2
FDXR THRA
GPR161 CSF1
GPR161 LGR5
GPR161 NFKB2
GPR161 MYST2
COPS6 CSF1
COPS6 PRPF31
COPS6 CD34
COPS6 LYPLA2
COPS6 TPMT
COPS6 MYB
ALDOC PSG1
ALDOC HPGD
GP2 HAUS5
WWOX ADAM15
WWOX SLC9A1
WWOX PAX8
DUSP7 MVD
TUBGCP2 NUDT3
TUBGCP2 MYO9B
TUBGCP2 USP11
CADM4 UBE2H
CADM4 PAX8
GTSE1 PTPRD
PCBP3 MAPK8IP1
PCBP3 UBE3B
FZR1 KRT1
FZR1 CNP
FZR1 CDK6
FZR1 KIAA0323
FZR1 JAK3
FZR1 CDX2
FZR1 IL8RB
C14orf1 MVD
ARR3 CRTC1
SIM2 COPS6
SIM2 MGAT1
CAMSAP1 ARSE
CAMSAP1 E2F4
EVPL RASGRP3
AQP7 INA
SCAPER MAP3K14
SCAPER FLOT1
TLX2 SULT4A1
B4GALT3 ALDOC
TUBB2B MC2R
TUBB2B CD34
TUBB2B USP11
OAS2 SLC5A2
OAS2 FDXR
OAS2 DHRS1
AGPS PCBP3
AGPS ADAM15
AGPS PAX8
ACAN FGF2
ZBED1 THRA
DHRS1 PPP3CC
DHRS1 BCL3
SPC25 CARD10
SPC25 GTSE1
GJB5 FDXR
GJB5 MEF2C
GJB5 FCGR2A
USP19 MYST2
CEP135 MC2R
CEP135 PSG1
CEP135 SLC9A1
CEP135 JAK3
CEP135 PAX8
HDGF EPOR
HDGF MAPKAPK2
OTUB1 MFAP2
OTUB1 FCGR2A
SLC12A4 OTUB1
FAM50A ALOX5
HLA-DOB ITGAD
HLA-DOB SULT4A1
HLA-DOB ITGA2B
HLA-DOB B4GALT3
HLA-DOB IKBKG
HLA-DOB FAM189B
HLA-DOB TGOLN2
ORC1L SLC12A4
TET3 PPP3CC
TET3 SLC22A24
MAG ZNF592
MAG RAGE
SLC24A1 STMN1
OCEL1 KCTD17
OCEL1 GPR161
OCEL1 HDGF
OCEL1 MEF2C
OCEL1 ZNF592
OCEL1 KIFC3
OCEL1 BCL3
OCEL1 BMI1
CD22 WBSCR22
CD22 GP2
CD22 PRRC1
CD22 NCDN
CD22 GNL1
ELAVL3 IRF5
ELAVL3 NUDT3
ELAVL3 GTSE1
ELAVL3 CAMSAP1
ELAVL3 DHRS1
ELAVL3 OTUB1
ELAVL3 SEMA4D
ELAVL3 CYP11A1
ELAVL3 MYB
ADRBK1 BCL3
MFAP2 CDK6
MFAP2 MAPK8IP1
MFAP2 PPP3CC
MFAP2 BCL3
NCDN NUDT3
NCDN COPS6
NCDN HDGF
NCDN SLC12A4
PITPNM1 GTSE1
PITPNM1 MFAP2
PITPNM1 WNT10B
ADAM15 SLC2A1
ADAM15 EPOR
ADAM15 PITPNM1
EPAS1 MC2R
EPAS1 MAG
EPAS1 PPP3CC
CYP3A5 UBE3B
CYP3A5 ACVR1B
CYP3A5 MVK
CYP3A5 SDC3
RIMS2 GP2
RIMS2 SEMA4D
RIMS2 COBRA1
RIMS2 BCR
GIGYF2 GTSE1
LGALS9 MAPK8IP1
LGALS9 EPOR
LGALS9 ABL1
DPT FZR1
DPT STMN1
DPT WNT10B
APOBEC3C REL
APOBEC3C PTPRD
APOBEC3C NCDN
APOBEC3C PITPNM1
NLE1 PTH
TFF3 SAP18
TFF3 ADRBK1
TFF3 PPP3CC
GPA33 PSG1
GPA33 WBSCR22
GPA33 OAS2
HIPK2 RASGRP3
ARHGAP26 PTH
ZNF783 ELAVL3
ZNF783 HAUS5
RAD51L3 YPEL1
RAD51L3 GTSE1
RAD51L3 GJB5
RAD51L3 DPT
VENTX BCL3
MEF2C DPT
FCGR2A DOK1
FCGR2A PPP3CC
FCGR2A E2F4
PLCD1 CYP27A1
PLCD1 C19orf50
PLCD1 WNT7A
ZNF592 CNP
ZNF592 SAP18
ZNF592 WBSCR22
ZNF592 DPT
ZNF592 PAX8
GARNL4 SAP18
GARNL4 DHRS1
GARNL4 GJB5
GARNL4 NCDN
GARNL4 GNL1
SLC4A3 SULT4A1
SLC4A3 BCR
WDR62 TERF2
WDR62 CEP135
WDR62 IL8RB
TPPP NOC2L
NTNG1 LGR5
NTNG1 TCOF1
NTNG1 CYP11A1
NTNG1 HAUS5
POU2F2 PSG1
POU2F2 TUBGCP2
POU2F2 GTSE1
POU2F2 MSC
POU2F2 MYST2
POU2F2 CNTN1
RPS26 MC2R
RPS26 TUBGCP2
RPS26 JAG1
ALAS2 TUBB2B
ALAS2 LGALS9
SEMA4D DHRS1
SEMA4D ADAM15
SEMA4D DPT
TAZ COPS6
ATP1B2 SLC5A2
ATP1B2 E2F4
ATP1B2 MYB
INA NUDT3
INA SLC2A1
INA LGALS9
INA THRA
SAMD14 FGD1
SAMD14 COL6A2
RP1-21O18.1 DPT
RP1-21O18.1 GARNL4
RP1-21O18.1 SDC3
RP1-21O18.1 E2F4
ATG2A KATNB1
ATG2A MGAT3
ZSCAN12 MC2R
ZSCAN12 RBM8A
ZSCAN12 TAZ
ZSCAN12 FAM102A
GCKR CADM4
GCKR UBE2H
GCKR TROAP
TOMM34 MFAP2
LYPLA2 PAX8
MVK PSG1
MVK TUBGCP2
MVK ADRBK1
MVK BMI1
HAUS5 CDX2
DGCR11 TCOF1
CD33 SLC4A3
CD33 INA
SPN DGCR11
SPN FAM102A
ADCYAP1 ARID4B
TRIM15 MYST2
CRYBA4 GTSE1
CRYBA4 NCDN
CRYBA4 CD40
CRYBA4 MYST2
TRIM58 COPS6
TRIM58 GJB5
TRIM58 U2AF2
TBX19 MFAP2
TBX19 LGALS9
TBX19 TGOLN2
CACNB1 FZR1
CACNB1 MFAP2
CRTC1 SBNO2
SMYD5 PRPF31
SMYD5 FZR1
DNAH9 PRPH
DNAH9 SLC17A3
DNAH9 TBX5
ELAVL2 PRPH
ODF1 REL
ODF1 SLC4A3
ODF1 MVK
ODF1 SPN
ODF1 CACNB1
ODF1 ACR
ODF1 TGOLN2
ODF1 CDX2
GDF5 PLCD1
GDF5 MVD
GDF5 GALK1
GDF5 KLF1
SBNO2 TUBB2B
AANAT SAP18
AANAT UBE3B
AANAT FDXR
AANAT TUBGCP2
AANAT ZSCAN12
AANAT MVK
AANAT SPN
AANAT CACNB1
AANAT MCM2
FUT7 DHRS1
INSL3 MAP3K14
INSL3 COL6A2
PRPH SCARB1
PRPH FZR1
PRPH HLA-DOB
PRPH GPA33
PRPH ALAS2
PRPH SMYD5
KCNJ4 TLX2
KCNJ4 TFF3
KCNJ4 SLC4A3
KCNJ4 MVK
KCNJ4 LLGL2
KCNJ4 MSX1
KCNJ4 USP11
KCNJ4 MYB
ADH1C SBNO2
LY6G6C GPR161
LY6G6C COPS6
LY6G6C ZSCAN12
IKBKG RBM8A
MSC LGALS9
MYST1 HMX1
PSG7 DOK1
PSG7 FAM153A
PSG7 PRPF31
PSG7 CD22
PSG7 ELAVL3
PSG7 FCGR2A
POU4F1 ZNF500
POU4F1 RBM8A
POU4F1 MYO9B
POU4F1 WBSCR22
POU4F1 SIM2
POU4F1 NTNG1
POU4F1 SPRR2C
ACR ITGA2B
ACR FUT7
ACR FAM102A
ACR MYST2
ACR FAM189B
ACR CNTN1
IL10RA OGG1
IL10RA MAP2K4
LLGL2 MGAT1
LLGL2 APOBEC3C
GIPR POU4F1
GRM4 CSF1
GRM4 SLC5A2
GRM4 SAP18
GRM4 PTPRD
GRM4 ZBED1
GRM4 DHRS1
GRM4 ZNF783
GRM4 ZNF592
GRM4 CLEC11A
GRM4 LYPLA2
GRM4 MVK
GRM4 LLGL2
GRM4 MXRA8
GRM4 BMI1
HTR2A CARD10
HTR2A MYST2
CROCC AXIN1
TRAFD1 PRPF31
RBBP8 SCARB1
RBBP8 DPT
MXRA8 SULT4A1
MXRA8 ARID4B
MXRA8 HAUS5
CD40 PTPRD
CD40 NCDN
CD40 FCGR2A
CD40 CACNB1
CD40 ABL1
RGS9 MC2R
RGS9 SLC5A2
RGS9 ADAM15
RGS9 TFF3
RGS9 MEF2C
RGS9 CD40
ZNF167 EIF2AK2
SLC1A6 LGALS9
NRG2 SAP18
NRG2 PRPF31
NRG2 PRRC1
NRG2 ACVR1B
NRG2 INA
NRG2 BCR
NRG2 THRA
MYBPC3 ZNF592
MYBPC3 HAUS5
LBP LGALS9
LBP GNL1
LBP WDR62
LBP HAUS5
LBP LY6G6C
LBP SLC22A24
LBP PAX8
PAX9 PRPH
PAX9 LY6G6C
DAPK2 ITGA2B
AATK NUDT3
AATK PSG1
AATK RBM8A
AATK NFKB2
AATK DHRS1
AATK NCDN
AATK KCNJ4
AATK LY6G6C
AATK CDX2
GRIK5 TUBGCP2
GRIK5 GJB5
GRIK5 ADRBK1
GRIK5 PSG7
GRIK5 AATK
GRIK5 TGOLN2
CHMP7 FGF2
FAM102A PRPF31
FAM102A TLX2
FAM102A JAG1
FAM102A RAGE
SCYL3 PPP1R10
SCYL3 PPP3CC
RASGRP3 KIF22
RASGRP3 KLF1
TREX1 PTH
HTR7 ALDOC
HTR7 PCDH9
HTR7 TUBB2B
HTR7 MYB
KRT2 INA
IHH ELAVL3
EFNA3 EML3
EFNA3 TCOF1
EFNA3 FZR1
EFNA3 PRRC1
EFNA3 TLX2
EFNA3 OTUB1
EFNA3 FCGR2A
EFNA3 MVK
EFNA3 GRM4
KRTAP26-1 CDK6
KRTAP26-1 MAG
KRTAP26-1 LY9
KRTAP26-1 THRA
LOC145678 APOBEC3C
FSCN2 ARHGAP26
FSCN2 IQSEC1
FSCN2 MVD
SLC30A3 DHRS1
SLC30A3 PRPH
SLC30A3 LY6G6C
GPT PLCD1
GPT MVD
GPT KLF1
MR1 GRIK5
MVD MLH1
PTH MAP3K14
KIFC3 ALDOC
KIFC3 TFF3
KIFC3 FAM102A
GATA4 PLCD1
MYST2 DOK1
MYST2 C2orf55
MYST2 LYPLA2
PFKFB2 TFF3
PFKFB2 HTR2A
IGHG1 ZSCAN12
IGHG1 FAM189A2
LOC100134331 YPEL1
LOC100134331 WBSCR22
LOC100134331 FCGR2A
LOC100134331 DNAH9
LOC100134331 EFNA3
LOC100134331 PNMT
IGSF9B CARD10
IGSF9B ALDOC
IGSF9B ISLR
IGSF9B EPAS1
IGSF9B CYP11A1
IGSF9B AATK
IGSF9B HTR7
IGSF9B LOC100134331
IGSF9B PPP3CC
IGSF9B USP11
TMPRSS6 GRM4
TMPRSS6 GRIK5
TMPRSS6 FAM189B
TMPRSS6 SLMO1
H6PD COPS6
H6PD LGALS9
H6PD MVK
H6PD HAUS5
H6PD PNMT
RECQL5 DOK1
RECQL5 POU4F1
COL19A1 ARID4B
COL19A1 SDC3
REM1 SMG6
ZKSCAN3 DOK1
ZKSCAN3 SLC5A2
ZKSCAN3 RBM8A
ZKSCAN3 PTPRD
ZKSCAN3 MGAT1
ZKSCAN3 EPOR
ZKSCAN3 SIM2
ZKSCAN3 OAS2
ZKSCAN3 CRYBA4
ZKSCAN3 MSC
ZKSCAN3 KIAA0999
STXBP1 MYST2
SMG6 MGAT3
SMG6 PTH
PHKG2 KLF1
FAM189B FZR1
FAM189B APOBEC3C
FAM189B GNL1
FAM189B E2F4
FAM189B USP11
SPINT3 SPN
SPINT3 SBNO2
SPINT3 SLC1A6
SPINT3 EFNA3
SPINT3 MTHFR
SPINT3 MYB
TBX5 OAS2
SLMO1 PCBP3
SLMO1 GARNL4
SLMO1 INA
SLMO1 MR1
GRIP2 TLX2
XDH PAX8
AXIN1 UBE2H
AXIN1 IQSEC1
GALK1 WNT7A
JAG1 IL8RB
RAP1GAP OCEL1
RAP1GAP ADRBK1
OR2B6 PRPH
UGT2B15 TERF2
UGT2B15 NFKB2
UGT2B15 PRRC1
UGT2B15 GJB5
UGT2B15 LBP
UGT2B15 IGSF9B
UGT2B15 KRT86
RHBDL1 SAR1A
RHBDL1 KCTD17
RHBDL1 ZNF592
RHBDL1 INA
RHBDL1 LY6G6C
RHBDL1 IGHMBP2
RHBDL1 THRA
AGAP8 COPS6
AGAP8 HAUS5
AGAP8 TRIM58
AGAP8 POU4F1
AGAP8 MYST2
BZRPL1 SLC12A4
BZRPL1 CNTN1
NTSR2 BCR
NTSR2 WNT10B
CCKAR PRPH
SLC9A3 AGFG2
EXOSC2 B4GALT3
AQP5 ITGAD
AQP5 COPS6
AQP5 WDR62
AQP5 IGHMBP2
AQP5 CNTN1
AQP5 LOC201229
MTHFR HSF4
MTHFR CDK6
MTHFR GARNL4
MTHFR E2F4
AGFG2 CHMP7
AGFG2 SERPIND1
AGFG2 RB1
LTK DUS4L
LTK SLC9A1
RPS21 RPS15A
TROAP NLE1
SLC9A1 SLC2A1
SLC9A1 MSX1
SLC9A1 E2F4
LSM4 MYB
PPP3CC EPOR
PPP3CC MSX1
PPP3CC IL8RB
SLC6A9 RUNX2
SLC6A9 HAUS5
SLC6A9 SPINT3
CCBP2 RAP1GAP
CEACAM3 SAP18
CEACAM3 GTSE1
CEACAM3 ADAM15
CEACAM3 GIGYF2
CEACAM3 ZSCAN12
CEACAM3 LY6G6C
CEACAM3 ACR
CEACAM3 CD40
CEACAM3 CDH4
CEACAM3 BCR
ARHGAP6 RB1
ZNF157 SLC9A3R2
ZNF157 EML3
ZNF157 GPR161
ZNF157 WDR62
ZNF157 NRG2
ZNF157 MTHFR
ZNF157 PNMT
MAGEA1 NFKB2
GPR6 GNL1
TOP3B BAIAP3
PNMT SLC9A3R2
PNMT GTSE1
PNMT FZR1
PNMT CACNB1
PNMT KCNJ4
PNMT GRM4
PNMT AATK
PNMT SLC9A1
PNMT E2F4
PNMT RAGE
PNMT BCR
KRT86 DOK1
KRT86 COPS6
KRT86 TUBB2B
KRT86 GJB5
KRT86 SLC12A4
KRT86 MYST2
KRT86 MTHFR
KRT86 BCR
AP2A2 DOK1
COL6A2 RASGRP3
CHST3 DHRS1
SDC3 SULT4A1
SDC3 EML3
SDC3 SEMA4D
SDC3 ATP1B2
SDC3 MXRA8
SDC3 SCYL3
NCKIPSD ARID4B
NCKIPSD NFKB2
NCKIPSD FCGR2A
NCKIPSD ACR
NCKIPSD GRIK5
NCKIPSD MSX1
NCKIPSD JAK3
NCKIPSD BCL3
DDX11 DOK1
DDX11 GTSE1
DDX11 PCBP3
DDX11 FZR1
DDX11 AQP7
DDX11 PITPNM1
DDX11 ATP1B2
DDX11 KCNJ4
DDX11 DAPK2
DDX11 KRT86
BTF3 GPR143
BTF3 TROAP
IGHMBP2 SEMA4D
TGOLN2 CARD10
TGOLN2 SLC12A4
TGOLN2 BCR
SERPIND1 CRTC1
SLC22A24 WBSCR22
SLC22A24 SLC12A4
SLC22A24 KIFC3
SLC22A24 SLC9A1
SLC22A24 JAK3
SLC22A24 MAPKAPK2
CNTN1 SLC2A1
CNTN1 TUBB2B
CNTN1 DHRS1
CNTN1 CACNB1
DEFA3 PRRC1
PCDH1 IL10RA
PCDH1 RASGRP3
GPR35 B4GALT3
GPR35 FUT7
SLC18A3 LGALS9
SLC18A3 LBP
SLC18A3 IGSF9B
SLC18A3 COL19A1
SLC18A3 SDC3
SLC18A3 CNTN1
GNAS PTH
LOC652147 REM1
RUNX1 DOK1
RUNX1 UBE3B
RUNX1 ZNF592
RUNX1 WDR62
RUNX1 JAG1
RUNX1 UGT2B15
RUNX1 SLC9A1
TCF7 IGSF9B
TRD@ PAX8
FOXE1 CAMSAP1
WNT7A KLF1
BCL3 EPOR
E2F4 USP11
E2F4 BCR
E2F4 WNT10B
ABL1 WNT10B
MYB DOK1
MAPKAPK2 BCR
LOC201229 PAX8
WNT10B EPOR
WNT10B USP11
ITGAD DOK1
ITGAD EPOR
DOK1 PAX8
NOC2L CRX
NOC2L MGAT3
NOC2L WNT7A
UNC5B CDK6
UNC5B EML3
UNC5B SLC12A4
UNC5B FCGR2A
UNC5B INA
UNC5B KIFC3
UNC5B LSM4
UNC5B DEFA3
CARD10 E2F4
CARD10 THRA
FGF2 CYP27A1
FGF2 KLF1
EPHB2 CARD10
EPHB2 LSM4
ANKRD46 DPT
REL LOC201229
SCARB1 TUBGCP2
SLC9A3R2 EPOR
BAIAP3 PLCD1
ZNF500 NUDT3
ZNF500 FAM189B
TERF2 EML3
TERF2 PITPNM1
GJB3 PTAFR
LGR5 MEN1
LGR5 SAR1A
LGR5 SCARB1
LGR5 DHRS1
LGR5 HDGF
LGR5 MEF2C
LGR5 LYPLA2
LGR5 KIFC3
LGR5 MYB
LGR5 WNT10B
KCTD17 RBM8A
KCTD17 ADRBK1
KCTD17 MFAP2
KCTD17 ADAM15
KCTD17 TFF3
SULT4A1 CARD10
SULT4A1 BCR
PSG1 MAPK8IP1
PSG1 HDGF
PSG1 MAPKAPK2
EML3 CSF1
EML3 DOK1
EML3 EPOR
EML3 HDGF
EML3 TOMM34
RBM8A WNT10B
GTF2H3 SLC22A24
ITGA2B PSG1
ITGA2B INA
UBE3B JAG1
UBE3B RAGE
TCOF1 E2F4
TCOF1 PAX8
TCOF1 WNT10B
C2orf55 SKI
C2orf55 WNT10B
SLC2A1 LSM4
ARID4B TCOF1
ARID4B FCGR2A
ARID4B CCPG1
SLC6A2 FZR1
SLC6A2 SLC12A4
SLC6A2 ADRBK1
SLC6A2 CD40
SLC6A2 JAG1
SLC6A2 CNTN1
SLC6A2 WNT10B
NFKB2 EML3
NFKB2 SLC2A1
NFKB2 GTSE1
NFKB2 HDGF
NFKB2 PPP3CC
NFKB2 WNT10B
FDXR SAR1A
FDXR TERF2
FDXR KCTD17
FDXR NFKB2
FDXR STMN1
ACCN1 APOBEC3C
GPR161 TUBB2B
GPR161 ATP1B2
CPNE6 EML3
CPNE6 GTSE1
CPNE6 KIFC3
CPNE6 BCR
COPS6 UBE3B
ALDOC DPT
WBSCR22 HSF4
WBSCR22 MC2R
WBSCR22 NUDT3
WBSCR22 GTSE1
WBSCR22 WNT10B
MEGF6 IQSEC3
WWOX PCBP3
WWOX ADRBK1
WWOX MYST2
TUBGCP2 PTPRD
TUBGCP2 PAX8
CADM4 ETS1
CADM4 SLC5A2
GTSE1 CSF1
GTSE1 SLC5A2
GTSE1 USP11
PCBP3 ITGAD
PCBP3 IL8RB
FZR1 CARD10
FZR1 BCL3
HTRA2 EPOR
C19orf50 KLF1
SIM2 REL
SIM2 ARID4B
CAMSAP1 SCARB1
CAMSAP1 ALDOC
CAMSAP1 ARPC4
CAMSAP1 KIFC3
AQP7 PRPF31
AQP7 PSG1
AQP7 YPEL1
PAIP2B LSM4
PRRC1 KRT1
PRRC1 MAPKAPK2
TLX2 REL
TLX2 LOC201229
TUBB2B SULT4A1
TUBB2B PRPF31
TUBB2B FAM102A
TUBB2B PAX8
KCNF1 AXIN1
OAS2 TERF2
OAS2 SLC2A1
OAS2 ZBED1
OAS2 INA
OAS2 SMYD5
AGPS UNC5B
AGPS PRRC1
AGPS LGALS9
AGPS SLC22A24
ACAN CRTC1
ACVR1B UBE3B
ACVR1B EPOR
RUNX2 BCR
ZBED1 MC2R
ZBED1 PCBP3
ZBED1 WNT10B
DHRS1 PTPRD
SPC25 PAX8
TYR EML3
TYR OAS2
TYR ATP1B2
GJB5 SLC5A2
GJB5 HDGF
GJB5 SLC12A4
GJB5 NCDN
GJB5 CCPG1
NFATC2IP IL10RA
NFATC2IP GJA1
CEP135 HAUS5
CEP135 USP11
HDGF FZR1
HDGF JAG1
CD34 JAG1
OTUB1 COPS6
OTUB1 PCBP3
OTUB1 FAM102A
SLC12A4 PRPF31
SLC12A4 MEF2C
SLC12A4 TOMM34
SLC12A4 U2AF2
SLC12A4 WNT10B
FAM50A PTH
KIAA0284 IL10RA
HLA-DOB TUBB2B
HLA-DOB FAM102A
HLA-DOB PPP3CC
HLA-DOB SLC22A24
ORC1L PCBP3
ORC1L JAG1
TET3 OAS2
TET3 ADAM15
TET3 ZNF592
TET3 PAX8
SLC24A1 PCBP3
OCEL1 SLC6A2
OCEL1 ALDOC
OCEL1 SIM2
OCEL1 TLX2
OCEL1 SLC24A1
OCEL1 ALAS2
CD22 SULT4A1
CD22 USP11
ELAVL3 PTPRD
ELAVL3 FDXR
ELAVL3 HDGF
ELAVL3 TAZ
ELAVL3 LLGL2
ELAVL3 GOLGA1
ELAVL3 U2AF2
ELAVL3 E2F4
ELAVL3 WNT10B
CAPN5 CRX
ADRBK1 DOK1
ADRBK1 PRPF31
ADRBK1 ZBED1
ADRBK1 MAPKAPK2
MFAP2 ZBED1
OGG1 MVD
NCDN EML3
PITPNM1 SAP18
PITPNM1 SCARB1
ADAM15 SCARB1
ADAM15 SULT4A1
ADAM15 ALDOC
ADAM15 RUNX2
ADAM15 USP11
EPAS1 GTSE1
CYP3A5 TLX2
CYP3A5 GJB5
CYP3A5 ISLR
CYP3A5 ADAM15
CYP3A5 ATP1B2
CYP3A5 LLGL2
CYP3A5 CD40
CYP3A5 LSM4
CYP3A5 BCL3
RPL3L KIAA0284
RIMS2 MC2R
RIMS2 TUBB2B
RIMS2 SLC22A24
RIMS2 RAGE
GIGYF2 U2AF2
GIGYF2 BMI1
GIGYF2 LOC201229
LGALS9 C2orf55
LGALS9 CDX2
DPT SLC5A2
APOBEC3C TLX2
APOBEC3C ACVR1B
APOBEC3C ISLR
APOBEC3C TOMM34
GNL1 CARD10
GNL1 PAX8
TFF3 TCOF1
TFF3 TUBGCP2
TFF3 CADM4
GPA33 DOK1
GPA33 HSF4
GPA33 SLC6A8
ZNF783 MYST2
ZNF783 BCR
RAD51L3 CDK5R1
RAD51L3 CDK6
RAD51L3 TGFB1
RAD51L3 ZNF500
RAD51L3 PTPRD
RAD51L3 FDXR
RAD51L3 CD22
RAD51L3 PITPNM1
RAD51L3 MYST2
MEF2C TCOF1
FCGR2A CSF1
FCGR2A PTPRD
FCGR2A FZR1
FCGR2A GIGYF2
FCGR2A LOC201229
PLCD1 FGF2
PLCD1 UBE2H
PLCD1 PTH
ZNF592 ZBED1
ZNF592 E2F4
GARNL4 UNC5B
GARNL4 CARD10
GARNL4 MAPK8IP1
GARNL4 RBM8A
GARNL4 TUBGCP2
GARNL4 ADRBK1
GARNL4 E2F4
GARNL4 USP11
SLC4A3 TUBB2B
SLC4A3 SLC9A1
FNTB SULT4A1
WDR62 DOK1
WDR62 MAPK8IP1
WDR62 TCOF1
WDR62 NCDN
WDR62 APOBEC3C
WDR62 PAXIP1
POU2F2 EPHB2
POU2F2 NFKB2
POU2F2 MVK
POU2F2 HAUS5
RPS26 TLX2
ALAS2 PSG1
ALAS2 RAGE
SEMA4D MC2R
SEMA4D NUDT3
SEMA4D PAIP2B
SEMA4D FCGR2A
SEMA4D CCPG1
SEMA4D BCL3
TAZ EML3
TAZ APOBEC3C
ATP1B2 KRT1
ATP1B2 SAP18
ATP1B2 SCARB1
ATP1B2 ZBED1
ATP1B2 TFF3
SBNO2 MAP2K4
INA SCARB1
INA ADAM15
INA USP11
SAMD14 FGF2
SAMD14 BAIAP3
SAMD14 DUSP7
SAMD14 CRTC1
SAMD14 PTAFR
RP1-21O18.1 PSG1
RP1-21O18.1 CD22
RP1-21O18.1 SLC9A1
CLEC11A CARD10
CLEC11A GTSE1
CLEC11A MFAP2
CLEC11A CD40
CLEC11A SDC3
CLEC11A PAX8
ATG2A COL6A1
ATG2A CHMP7
ATG2A C1orf144
ZSCAN12 ALDOC
ZSCAN12 GJB5
ZSCAN12 POU2F2
ZSCAN12 E2F4
ZSCAN12 BCR
GCKR SCAPER
GCKR SMG6
TOMM34 EPOR
TOMM34 PPP3CC
UBE2H MGAT3
LYPLA2 TLX2
LYPLA2 LSM4
MVK PTPRD
HAUS5 RUNX2
HAUS5 INA
DGCR11 ZNF592
DGCR11 INA
DGCR11 PAX8
CD33 GJB5
CD33 CYP3A5
CD33 LGALS9
SPN SLC12A4
GPR143 WNT11
PRB1 WNT11
ADCYAP1 SDC3
CRYBA4 CARD10
CRYBA4 GJB5
CRYBA4 ADAM15
TRIM58 PSG1
TRIM58 POU2F2
TBX19 ARID4B
TBX19 GTSE1
TBX19 PPP3CC
TBX19 SDC3
CRTC1 CHMP7
SMYD5 ZNF592
DNAH9 PRPF31
DNAH9 RBBP8
ODF1 ZNF592
ODF1 POU2F2
ODF1 INA
ODF1 CD33
ODF1 LBP
ODF1 COL19A1
GDF5 ETS1
LY9 MTHFR
AANAT LGR5
AANAT PRPF31
AANAT COPS6
AANAT PITPNM1
AANAT RAD51L3
AANAT FCGR2A
AANAT HAUS5
AANAT SLC30A3
AANAT PNMT
INSL3 BAIAP3
INSL3 RPL3L
INSL3 CRTC1
PRPH PRRC1
PRPH CEP135
PRPH LGALS9
PRPH BCL3
KCNJ4 UNC5B
KCNJ4 SAR1A
KCNJ4 PAXIP1
KCNJ4 THRA
LY6G6C CARD10
LY6G6C TGFB1
LY6G6C ZNF500
LY6G6C LGR5
LY6G6C SLC6A2
LY6G6C YPEL1
LY6G6C ALDOC
LY6G6C HDGF
LY6G6C CD34
LY6G6C CACNB1
LY6G6C SMYD5
LY6G6C SLC9A1
LY6G6C SLC22A24
IKBKG PRPF31
IKBKG INA
MSC PSG1
MSC TAZ
MSC BCR
PSG7 FDXR
PSG7 OCEL1
PSG7 RAD51L3
PSG7 RP1-21O18.1
CECR7 GIGYF2
POU4F1 SCARB1
POU4F1 ALDOC
POU4F1 AGPS
POU4F1 TET3
POU4F1 MEF2C
POU4F1 MXRA8
ACR MC2R
ACR TGFB1
ACR LGR5
ACR GPR161
ACR FZR1
ACR ELAVL3
ACR PITPNM1
ACR RAD51L3
ACR PSG7
ACR MAPKAPK2
ACR BCR
ACR THRA
KIF22 KLF1
IL10RA FLOT1
IL10RA C19orf50
IL10RA COX10
LLGL2 ADAM15
CRCP MTHFR
GIPR UBE3B
GIPR POU2F2
GRM4 SULT4A1
GRM4 C2orf55
GRM4 GPR161
GRM4 RAGE
GRM4 THRA
HTR2A SDC3
CROCC RBCK1
TRAFD1 EPOR
TRAFD1 DHRS1
RBBP8 PSG1
COBRA1 HAUS5
CD40 IRF5
CD40 SEMA4D
CD40 MYB
CD40 WNT10B
RGS9 ADRBK1
RGS9 NCDN
RGS9 PPP3CC
SLC1A6 CD40
NRG2 SLC6A2
NRG2 GTSE1
NRG2 SLC12A4
NRG2 ADRBK1
NRG2 APOBEC3C
NRG2 CRYBA4
NRG2 DNAH9
NRG2 AANAT
NRG2 FAM102A
NRG2 CHST3
NRG2 USP11
SLC28A1 ARHGEF17
LBP CD34
LBP TBX19
LBP IKBKG
LBP THRA
T PSG1
T CAMSAP1
PAX9 PRRC1
PAX9 FUT7
AATK TCOF1
AATK SPC25
AATK SEMA4D
AATK ZSCAN12
AATK MSC
GRIK5 SCARB1
GRIK5 ZNF500
GRIK5 RBM8A
GRIK5 TCOF1
GRIK5 FZR1
GRIK5 RUNX2
GRIK5 ELAVL3
GRIK5 LY6G6C
GRIK5 LLGL2
GRIK5 E2F4
GRIK5 USP11
FAM102A SAP18
FAM102A EPOR
FAM102A E2F4
SCYL3 ARID4B
SCYL3 HDGF
SCYL3 APOBEC3C
SCYL3 BCR
RASGRP3 CRX
RASGRP3 FGF2
ARPC4 TLX2
ARPC4 ADAM15
ARPC4 PAX8
TREX1 C19orf50
TREX1 KIF22
HTR7 TERF2
HTR7 AANAT
HTR7 SULT4A1
HTR7 E2F4
MAGEA5 RBM8A
EFNA3 CARD10
EFNA3 SAP18
EFNA3 GJB5
EFNA3 HLA-DOB
EFNA3 GIGYF2
EFNA3 DPT
EFNA3 NRG2
EFNA3 BCL3
EFNA3 BMI1
KRTAP26-1 RIMS2
KRTAP26-1 INA
FSCN2 IAH1
FSCN2 PLCD1
SLC30A3 UBE3B
SLC30A3 APOBEC3C
GPT CHMP7
MR1 NUDT3
MR1 SIM2
MVD FLOT1
MVD KLF1
PTH SCAPER
PTH MLH1
KIFC3 MC2R
KIFC3 CARD10
KIFC3 PITPNM1
KIFC3 USP11
MYST2 MTX1
MYST2 TCOF1
MYST2 PRRC1
MYST2 TUBB2B
MYST2 RUNX2
MYST2 ZBED1
MYST2 KIFC3
PFKFB2 NCDN
PFKFB2 CYP3A5
PFKFB2 ODF1
PFKFB2 FAM102A
PFKFB2 MTHFR
LOC100134331 UNC5B
LOC100134331 UBE3B
LOC100134331 FDXR
LOC100134331 CYP3A5
LOC100134331 SLC9A1
LOC100134331 AP2A2
LOC100134331 USP11
IGSF9B FDXR
IGSF9B GNL1
IGSF9B SPN
IGSF9B CD40
IGSF9B NRG2
IGSF9B SMARCD2
IGSF9B KIAA0323
IGSF9B STMN1
IGSF9B MAPKAPK2
TMPRSS6 ARID4B
TMPRSS6 GPR161
TMPRSS6 HAUS5
TMPRSS6 BCR
TMPRSS6 PAX8
H6PD DHRS1
H6PD OCEL1
H6PD ELAVL3
H6PD ACR
RECQL5 ITGAD
RECQL5 OAS2
COL19A1 COPS6
COL19A1 DPT
COL19A1 APOBEC3C
COL19A1 ZSCAN12
COL19A1 HAUS5
COL19A1 CD40
COL19A1 LSM4
REM1 NLE1
REM1 PLCD1
REM1 ATG2A
REM1 GCKR
PIGR SPN
ZKSCAN3 EPHB2
ZKSCAN3 SKI
ZKSCAN3 ZBED1
ZKSCAN3 MEF2C
ZKSCAN3 TOMM34
ZKSCAN3 KIFC3
ZKSCAN3 BMI1
ZKSCAN3 THRA
STXBP1 GARNL4
STXBP1 HAUS5
STXBP1 TGOLN2
DMWD HAUS5
PHKG2 CYP27A1
FAM189B COPS6
SPINT3 NUDT3
SPINT3 SULT4A1
SPINT3 SLC6A2
SPINT3 SCYL3
SPINT3 TMPRSS6
MYCL1 MC2R
MYEF2 POU4F1
SLMO1 CDK5R1
SLMO1 NUDT3
SLMO1 SCARB1
SLMO1 SLC2A1
SLMO1 SLC9A1
GRIP2 COPS6
GRIP2 SDC3
XDH CARD10
XDH RBM8A
XDH COPS6
AXIN1 TREX1
SEMG2 AKR1B1
PAXIP1 ARID4B
PAXIP1 FZR1
IL18RAP ZNF264
RAP1GAP KCTD17
RAP1GAP EML3
RAP1GAP APOBEC3C
RAP1GAP GRIP2
RAP1GAP TGOLN2
RAP1GAP FKBP15
RAP1GAP CNTN1
RAP1GAP BCR
UGT2B15 SSTR5
UGT2B15 ELAVL3
UGT2B15 PITPNM1
UGT2B15 TOMM34
UGT2B15 KCNJ4
UGT2B15 LLGL2
UGT2B15 LILRA4
UGT2B15 LTK
RHBDL1 MEN1
RHBDL1 SCARB1
RHBDL1 ZNF500
RHBDL1 PRRC1
RHBDL1 SLC12A4
RHBDL1 NCDN
RHBDL1 SPN
RHBDL1 HTR7
RHBDL1 FAM189B
AGAP8 MFAP2
AGAP8 SLC1A6
AGAP8 COL19A1
BZRPL1 PCBP3
NTSR2 ITGAD
NTSR2 PRPF31
NTSR2 LOC100134331
ZMYND10 MMP19
FAM189A2 EML3
FAM189A2 LY6G6C
AQP5 CARD10
AQP5 CEP135
AQP5 SLC12A4
AQP5 MFAP2
AQP5 DPT
AQP5 KIFC3
AQP5 PPP3CC
AQP5 THRA
MTHFR KRT1
MTHFR SCARB1
MTHFR YPEL1
MTHFR COPS6
MTHFR HTRA2
MTHFR AQP7
MTHFR OCEL1
MTHFR RIMS2
MTHFR TFF3
MTHFR KCNJ4
MTHFR USP11
AGFG2 KATNB1
AGFG2 PLCD1
TROAP ALOX5
SLC9A1 TCOF1
SLC9A1 PRRC1
SLC9A1 TUBB2B
SLC9A1 PPP2R5D
SLC9A1 LYPLA2
PPP3CC JAG1
PPP3CC LOC201229
SLC6A9 ARID4B
SLC6A9 GRIK5
SLC6A9 RHBDL1
SLC6A9 MYB
CCBP2 CARD10
CEACAM3 LYPLA2
CEACAM3 HAUS5
CEACAM3 KIFC3
CEACAM3 H6PD
ARHGAP6 ARHGEF17
ARHGAP6 AGFG2
OPN1SW KIF22
UPK2 NOC2L
UPK2 CRTC1
ZNF157 ZNF500
ZNF157 TERF2
ZNF157 ALDOC
ZNF157 AQP7
ZNF157 GJB5
ZNF157 ELAVL3
ZNF157 LGALS9
ZNF157 MR1
ZNF157 E2F4
MAGEA1 SAP18
MAGEA1 LGALS9
TOP3B SCAPER
TOP3B PLCD1
TOP3B SAMD14
TOP3B FSCN2
TOP3B SMG6
PNMT DGCR11
PNMT SPN
PNMT PPP3CC
KRT86 FDXR
KRT86 GTSE1
KRT86 PRRC1
KRT86 PITPNM1
KRT86 PRPH
KRT86 SULT4A1
KRT86 JAG1
HCG9 RAB3A
HCG9 IAH1
GAD2 NFKB2
GAD2 TBX1
FOSL1 RELA
CHST3 DPT
SDC3 JAG1
SDC3 ABL1
RPL11 ATP1B2
NCKIPSD COPS6
NCKIPSD SLC12A4
NCKIPSD DPT
NCKIPSD PPP3CC
NCKIPSD CNTN1
NCKIPSD USP11
DDX11 TERF2
DDX11 EPOR
DDX11 ZNF592
DDX11 ODF1
DDX11 FUT7
DDX11 HTR4
DDX11 BCR
BTF3 CRX
BTF3 TOP3B
IGHMBP2 PSG1
IGHMBP2 ADRBK1
IGHMBP2 LGALS9
IGHMBP2 LOC201229
TGOLN2 RUNX2
TGOLN2 IKBKG
TGOLN2 SLC9A1
TGOLN2 LSM4
SLC22A24 NUDT3
SLC22A24 COPS6
SLC22A24 TUBB2B
SLC22A24 OTUB1
SLC22A24 APOBEC3C
SLC22A24 IKBKG
SLC22A24 IGHMBP2
CNTN1 DOK1
CNTN1 SLC5A2
CNTN1 PTPRD
CNTN1 NCDN
CNTN1 SLC22A24
CNTN1 USP11
SFTPD LY6G6C
PCDH1 SAMD14
GPR35 SAP18
GPR35 TUBB2B
GPR35 ZNF592
GPR35 ZNF167
GPR35 DAPK2
GPR35 SFTPD
SLC18A3 LGR5
SLC18A3 TLX2
SLC18A3 ADRBK1
SLC18A3 ZSCAN12
SLC18A3 ODF1
GNAS MLH1
LOC91316 FAM102A
KRT33A ZSCAN12
LOC652147 MVD
RUNX1 POU4F1
RUNX1 H6PD
RUNX1 FAM189B
TCF7 ACR
TRD@ SLC5A2
TRD@ PSG1
TRD@ GRIK5
FOXE1 LGALS9
FOXE1 MYST2
FOXE1 TMPRSS6
RPS19 RPS5
MAP2K4 MAP3K14
MAP2K4 MGAT3
BCL3 CCPG1
BCL3 RAGE
BCL3 MYB
CDK2 CSF1
BMI1 LOC201229
CDX2 PAX8
MAPKAPK2 MSX1
LOC201229 BCR
KRT1 PAX8
PDPN TROAP
UNC5B LOC201229
CRX MAP3K14
CRX UBE2H
FGF2 MAP3K14
IAH1 ALOX5
EPHB2 ADAM15
EPHB2 GNL1
EPHB2 SCYL3
EPHB2 CNTN1
EPHB2 MYB
NUDT3 CDK5R1
CDK6 DOK1
CDK6 PAX8
SKI JAG1
SLC5A2 MYB
MAPK8IP1 PAX8
SAP18 CARD10
SAP18 MAPKAPK2
SCARB1 SAP18
SCARB1 HPGD
SLC9A3R2 KIFC3
ZNF500 BCR
TERF2 ACVR1B
TERF2 ADAM15
TERF2 HPGD
TERF2 TOMM34
TERF2 FAM189B
LGR5 CACNB1
LGR5 TGOLN2
LGR5 CCPG1
KCTD17 FAM102A
KCTD17 ABL1
KCTD17 USP11
SULT4A1 USP11
SULT4A1 WNT10B
SLC6A8 RAGE
PRPF31 JAK3
MTX1 PAX8
PSG1 TCOF1
PSG1 ZBED1
PSG1 U2AF2
PSG1 CCPG1
PSG1 MSX1
PSG1 JAK3
EML3 REL
EML3 E2F1
EML3 CDH4
RBM8A LYPLA2
RBM8A JAG1
SIT1 MEF2C
ITGA2B THRA
FLOT1 MAP3K14
FLOT1 GSTA2
UBE3B MSX1
UBE3B MAPKAPK2
C2orf55 BCR
MYO9B PPP3CC
ARID4B ITGAD
SLC6A2 ITGAD
SLC6A2 CARD10
SLC6A2 ARID4B
SLC6A2 TUBB2B
SLC6A2 INA
NFKB2 CARD10
NFKB2 SULT4A1
NFKB2 INA
NFKB2 TGOLN2
NFKB2 MSX1
YPEL1 MC2R
YPEL1 IDS
YPEL1 WNT10B
FDXR SLC2A1
FDXR ARID4B
FDXR INA
FDXR LSM4
GPR161 ALDOC
GPR161 LSM4
CPNE6 LGR5
CPNE6 ADRBK1
CPNE6 SDC3
WBSCR22 MVD
WBSCR22 ITGAD
XPNPEP2 NOC2L
GP2 ITGAD
GP2 UNC5B
GP2 EPHB2
GP2 PRRC1
GP2 ATP1B2
GP2 SLC22A24
GP2 PAX8
WWOX SDC3
WWOX TGOLN2
TUBGCP2 CSF1
TUBGCP2 JAG1
TUBGCP2 LOC201229
TUBGCP2 BCR
CADM4 MGAT3
CADM4 ANG
GTSE1 CDK6
GTSE1 UBE3B
PCBP3 MYO9B
PCBP3 EPOR
PCBP3 KIAA0323
PCBP3 RAGE
C19orf50 GALK1
MGAT1 SULT4A1
MGAT1 EML3
MGAT1 JAG1
C14orf1 PTAFR
ARR3 NOC2L
SIM2 NUDT3
SIM2 MSC
SIM2 MYB
AQP7 PITPNM1
PAIP2B CARD10
PRRC1 NUDT3
PRRC1 BCL3
TLX2 BCR
TUBB2B TCOF1
TUBB2B LOC201229
OAS2 UNC5B
OAS2 RPH3A
OAS2 APOBEC3C
OAS2 AP2A2
AGPS SLC9A1
ZBED1 ABL1
ZBED1 BCR
ZBED1 PAX8
DHRS1 TUBGCP2
DHRS1 MSX1
DHRS1 JAK3
SPC25 TPMT
TYR PTPRD
TYR PRRC1
TYR TLX2
TYR SDC3
TYR CNTN1
GJB5 SAP18
GJB5 LGR5
GJB5 ATP1B2
GJB5 BCR
PDE4C FDXR
CEP135 SAP18
CEP135 GP2
CEP135 FZR1
CEP135 ADAM15
CEP135 FAM189B
HDGF DOK1
HDGF PRPF31
HDGF DHRS1
HDGF BMI1
ISLR PCBP3
ISLR LGALS9
SLC12A4 ABL1
SLC12A4 MYB
FAM50A C1orf144
HLA-DOB DOK1
HLA-DOB ABL1
TET3 FZR1
TET3 PAIP2B
TET3 MEF2C
TET3 MAPKAPK2
SLC24A1 MYO9B
ITGAM MVD
OCEL1 SAR1A
OCEL1 PPP3CC
CD22 OAS2
CD22 TYR
CD22 THRA
CD22 WNT10B
ELAVL3 FCGR2A
ELAVL3 RPS26
ELAVL3 ATP1B2
ELAVL3 LYPLA2
ELAVL3 DMWD
ELAVL3 CCPG1
ELAVL3 BCL3
ELAVL3 BMI1
ELAVL3 RAGE
CAPN5 PLCD1
CAPN5 KLF1
ADRBK1 REL
ADRBK1 E2F4
MFAP2 SULT4A1
MFAP2 RAGE
NCDN IRF5
NCDN MC2R
NCDN DPT
NCDN WNT10B
PITPNM1 DOK1
PITPNM1 NUDT3
PITPNM1 ARID4B
PITPNM1 MSX1
ADAM15 MYO9B
ADAM15 HDGF
ADAM15 FCGR2A
ADAM15 LYPLA2
ADAM15 FAM102A
EPAS1 PCBP3
EPAS1 DHRS1
EPAS1 FCGR2A
EPAS1 RAGE
CYP3A5 MC2R
CYP3A5 TUBGCP2
CYP3A5 GIGYF2
CYP3A5 TAZ
CYP3A5 BMI1
NEUROD2 AFF2
RIMS2 CDK6
RIMS2 GTSE1
RIMS2 MFAP2
RIMS2 PAXIP1
RIMS2 BCL3
RIMS2 LOC201229
GIGYF2 CDK2
LGALS9 IRF5
LGALS9 CDK6
LGALS9 UBE3B
LGALS9 KIAA0323
LGALS9 IL8RB
DPT NUDT3
DPT CDK6
DPT PRPF31
DPT PTPRD
DPT HDGF
APOBEC3C TUBGCP2
APOBEC3C U2AF2
GNL1 SLC25A11
TFF3 SULT4A1
TFF3 EML3
TFF3 TUBB2B
TFF3 OTUB1
GPA33 IGHMBP2
HIPK2 PTAFR
ARHGAP26 FLOT1
ARHGAP26 PLCD1
ZNF783 SLC9A1
RAD51L3 FZR1
RAD51L3 AQP7
RAD51L3 PRRC1
RAD51L3 CEP135
MEF2C NUDT3
FCGR2A MC2R
FCGR2A REL
FCGR2A HDGF
PLCD1 FLOT1
PLCD1 PLEKHM2
ZNF592 HTRA2
ZNF592 DHCR7
ZNF592 LY6E
ZNF592 TOMM34
ZNF592 ST14
ZNF592 IL8RB
GARNL4 SCARB1
GARNL4 PRPF31
GARNL4 TCOF1
GARNL4 SLC2A1
GARNL4 SIM2
GARNL4 TYR
GARNL4 ZNF783
GARNL4 ATP1B2
GARNL4 CD40
GARNL4 TGOLN2
GARNL4 LOC201229
SLC4A3 NFKB2
SLC4A3 GARNL4
WDR62 KRT1
WDR62 KCTD17
WDR62 SLC2A1
WDR62 HDGF
WDR62 RIMS2
WDR62 AFAP1
WDR62 SDC3
WDR62 IGHMBP2
WDR62 TGOLN2
WDR62 SLC22A24
WDR62 CCPG1
TPPP IQSEC3
NTNG1 SLC5A2
NTNG1 MAPK8IP1
NTNG1 PCBP3
POU2F2 SLC5A2
POU2F2 SLC25A11
RPS26 REL
RPS26 ADRBK1
LY6E PRPF31
HPGD DHRS1
ALAS2 ACVR1B
ALAS2 MFAP2
SEMA4D SAP18
SEMA4D EML3
SEMA4D GIGYF2
SEMA4D MEF2C
ATP1B2 C2orf55
ATP1B2 PTPRD
ATP1B2 RPS26
ATP1B2 JAG1
ATP1B2 IL8RB
COX10 MVD
SBNO2 UBE2H
SBNO2 GALK1
SBNO2 GSTA2
INA TUBB2B
INA ZNF592
CYP11A1 PSG1
CYP11A1 PITPNM1
SAMD14 GRN
SAMD14 CADM4
SAMD14 C19orf50
SAMD14 TROAP
SAMD14 WNT7A
RP1-21O18.1 KCTD17
RP1-21O18.1 NCDN
CLEC11A ADRBK1
CLEC11A PPP3CC
ATG2A ACAN
ATG2A ETS1
ZSCAN12 SCARB1
ZSCAN12 DHRS1
ZSCAN12 BCL3
GCKR NOC2L
GCKR TREX1
GCKR C1orf144
GCKR WNT7A
TOMM34 GTSE1
TOMM34 MYB
TOMM34 WNT10B
LYPLA2 GIGYF2
MVK MGAT1
MVK DHRS1
MVK U2AF2
MVK MSX1
MVK CDK2
MVK E2F4
MVK LOC201229
HAUS5 MYO9B
HAUS5 CADM4
HAUS5 PPP1R10
DGCR11 LGR5
DGCR11 PTPRD
DGCR11 PAIP2B
DGCR11 FAM102A
DGCR11 MYST2
DGCR11 USP11
DGCR11 BCR
CD33 HLA-DOB
CD33 MFAP2
CD33 DPT
SPN COPS6
SPN TUBB2B
ADCYAP1 LGALS9
ADCYAP1 MVK
ADCYAP1 MYST2
TRIM15 CARD10
TRIM15 CD40
CRYBA4 SLC5A2
CRYBA4 LGR5
CRYBA4 OCEL1
TRIM58 MGAT1
TRIM58 SIM2
TRIM58 TLX2
TRIM58 GIGYF2
TRIM58 APOBEC3C
TRIM58 MVK
TRIM58 STMN1
TBX19 CARD10
TBX19 WDR62
TBX19 CLEC11A
CACNB1 DHRS1
CACNB1 DPT
CACNB1 MSX1
CACNB1 STMN1
CACNB1 USP11
SMYD5 HTRA2
SMYD5 ADAM15
DNAH9 ZNF592
DNAH9 ATP1B2
DNAH9 DEFA3
ODF1 CSF1
ODF1 ZNF500
ODF1 TERF2
ODF1 EPOR
ODF1 RUNX2
ODF1 RAD51L3
ODF1 FCGR2A
ODF1 RPS26
ODF1 LYPLA2
ODF1 PAXIP1
GDF5 IAH1
GDF5 KIAA0284
GDF5 SAMD14
GDF5 ADH1C
SBNO2 COPS6
SBNO2 ELAVL3
SBNO2 HAUS5
SBNO2 FAM102A
SBNO2 PNMT
LY9 PRPF31
LY9 ZNF592
AANAT ABCC8
AANAT ITGA2B
AANAT HPGD
FUT7 B4GALT3
INSL3 ARR3
INSL3 GCKR
INSL3 RASGRP3
INSL3 GALK1
PRPH CDK6
PRPH UBE3B
PRPH GTSE1
PRPH PITPNM1
PRPH DPT
PRPH INA
PRPH AP2A2
KCNJ4 SLC6A2
KCNJ4 CEP135
KCNJ4 SLC24A1
KCNJ4 APOBEC3C
KCNJ4 ZSCAN12
KCNJ4 TRIM58
KCNJ4 PRPH
KCNJ4 WNT10B
ADH1C SAMD14
SPRR2C PRPF31
SPRR2C RIMS2
LY6G6C ARID4B
LY6G6C SIM2
LY6G6C ADAM15
LY6G6C MVK
LY6G6C KCNJ4
LY6G6C THRA
LY6G6C STAT2
IKBKG TCOF1
IKBKG TLX2
IKBKG LGALS9
IKBKG LSM4
IKBKG MYB
MSC REL
MSC SULT4A1
MSC MYO9B
MSC APOBEC3C
MSC ATP1B2
PSG7 EPHB2
PSG7 GP2
PSG7 SIM2
PSG7 SLC12A4
PSG7 INA
PSG7 TOMM34
PSG7 SLC22A24
CECR7 SIM2
POU4F1 MAPK8IP1
POU4F1 TOMM34
POU4F1 LLGL2
POU4F1 IGHMBP2
POU4F1 MAPKAPK2
ACR CDK6
ACR UBE3B
ACR GJB5
ACR HLA-DOB
ACR MAG
ACR ATP1B2
ACR KIFC3
IL10RA KDM1
IL10RA KLF1
LLGL2 CARD10
LLGL2 MFAP2
GIPR SLC12A4
GIPR ELAVL3
GIPR CNTN1
C9 KLF1
GRM4 TUBB2B
GRM4 GJB5
GRM4 KCNJ4
GRM4 LY6G6C
GRM4 TPMT
GRM4 FKBP15
GRM4 CDX2
HTR2A APOBEC3C
CROCC EVPL
CROCC UBXN1
RBBP8 PCBP3
RBBP8 DHRS1
RBBP8 THRA
RBBP8 PAX8
CD40 NUDT3
CD40 FZR1
CD40 HDGF
CD40 RPS26
CD40 TOMM34
CD40 TPMT
CD40 LOC201229
RGS9 HAUS5
SLC1A6 CRYBA4
NRG2 LGR5
NRG2 NFKB2
NRG2 GJB5
MYBPC3 PRRC1
MYBPC3 ADAM15
MYBPC3 INA
LBP YPEL1
LBP WBSCR22
LBP EPOR
LBP TYR
LBP CYP11A1
LBP CNTN1
AATK DOK1
AATK GTSE1
AATK TLX2
AATK GARNL4
AATK WDR62
AATK IKBKG
AATK LLGL2
AATK USP11
GRIK5 CARD10
GRIK5 SAP18
GRIK5 SMPDL3B
GRIK5 POU2F2
GRIK5 PHB
GRIK5 GRM4
GRIK5 PPP3CC
NCSTN IAH1
FAM102A TCOF1
FAM102A GIGYF2
FAM102A LSM4
SCYL3 COPS6
SCYL3 PCBP3
RASGRP3 UBOX5
RASGRP3 MLH1
ARPC4 LGALS9
TREX1 FLOT1
HTR7 PRPF31
HTR7 HPGD
HTR7 HAUS5
HTR7 ACR
HTR7 CCL16
HTR7 JAG1
MAGEA9 PSG1
EFNA3 MC2R
EFNA3 HDGF
EFNA3 CD34
EFNA3 SEMA4D
EFNA3 ARPC4
EFNA3 SLC9A1
EFNA3 THRA
FSCN2 INSL3
HTR4 DHRS1
HTR4 LY6G6C
SLC30A3 DOK1
SLC30A3 SLC22A24
GPT NOC2L
GPT SAMD14
GPT ATG2A
MR1 ZSCAN12
MR1 KIFC3
MVD MGAT3
PTH IQSEC1
KIFC3 NUDT3
KIFC3 FZR1
KIFC3 TLX2
KIFC3 OTUB1
KIFC3 ADRBK1
KIFC3 GIGYF2
KIFC3 RPS26
KIFC3 MSX1
MYST2 MAPK8IP1
MYST2 SCARB1
PFKFB2 GTSE1
PFKFB2 ELAVL3
PFKFB2 MFAP2
PFKFB2 GIGYF2
PFKFB2 TPMT
PFKFB2 ARVCF
PFKFB2 MAPKAPK2
LOC100134331 ZNF500
LOC100134331 LGR5
LOC100134331 TUBB2B
LOC100134331 CD22
LOC100134331 TBX19
LOC100134331 CD40
LOC100134331 MYBPC3
LOC100134331 CHST3
LOC100134331 SLC22A24
LOC100134331 STAT2
LOC100134331 IL8RB
IGSF9B ACVR1B
IGSF9B TYR
IGSF9B POU2F2
IGSF9B LY6E
IGSF9B LBP
IGSF9B LTK
TMPRSS6 CD22
TMPRSS6 ZSCAN12
TMPRSS6 ODF1
TMPRSS6 LOC201229
H6PD CARD10
H6PD LGR5
H6PD SLC9A1
H6PD MSX1
RECQL5 ITGA2B
RECQL5 GTSE1
RECQL5 RAD51L3
RECQL5 LOC100134331
COL19A1 IRF5
COL19A1 LGR5
COL19A1 HDGF
COL19A1 SLC4A3
COL19A1 JAG1
COL19A1 SLC9A1
COL19A1 CCPG1
REM1 FGF2
REM1 DEPDC5
REM1 RASGRP3
REM1 IQSEC3
ZKSCAN3 CSF1
ZKSCAN3 ITGAD
ZKSCAN3 PAIP2B
ZKSCAN3 TUBB2B
ZKSCAN3 CLEC11A
ZKSCAN3 FAM189B
ZKSCAN3 ABL1
ZKSCAN3 USP11
ZKSCAN3 IL8RB
STXBP1 ADAM15
DMWD ADRBK1
FAM189B NUDT3
FAM189B ALDOC
FAM189B EPOR
FAM189B NCDN
FAM189B LSM4
FAM189B PPP3CC
SPINT3 MEN1
SPINT3 C2orf55
SPINT3 WWOX
SPINT3 NCDN
SPINT3 PITPNM1
SPINT3 GARNL4
SPINT3 LLGL2
SPINT3 KIFC3
SPINT3 FAM189B
SPINT3 E2F4
RPL29 RPSA
ESR1 SLC5A2
TBX5 AQP7
TBX5 PRRC1
TBX5 ADAM15
TBX5 WDR62
MYEF2 SAP18
SLMO1 MC2R
SLMO1 DHRS1
GRIP2 SPN
XDH PCBP3
XDH LEFTY1
XDH CD40
XDH LSM4
C1orf144 GSTA2
AXIN1 CRX
AXIN1 GSTA2
PAXIP1 SAP18
JAG1 E2F4
IL18RAP PTAFR
RAP1GAP MEN1
RAP1GAP AATK
RAP1GAP PPP3CC
OR2B6 DHRS1
OR2B6 HLA-DOB
OR2B6 LOC100134331
HCRTR1 MVD
UGT2B15 KRT1
UGT2B15 TBX19
UGT2B15 TRAFD1
UGT2B15 MYBPC3
UGT2B15 LSM4
UGT2B15 SDC3
UGT2B15 E2F4
UGT2B15 RAGE
RHBDL1 MAPK8IP1
RHBDL1 PTPRD
RHBDL1 SLC6A2
RHBDL1 GPR161
RHBDL1 TFF3
RHBDL1 TOMM34
RHBDL1 NRG2
RHBDL1 PPP3CC
RHBDL1 KRT86
RHBDL1 CNTN1
AGAP8 ARID4B
AGAP8 GTSE1
AGAP8 SLC9A1
AGAP8 PAX8
CCKAR UGT2B15
ZMYND10 BAIAP3
SLC9A3 COL6A2
SLC9A3 SERPIND1
EXOSC2 ITGA2B
POU6F2 F7
AQP5 SLC6A2
AQP5 FDXR
AQP5 PSG7
AQP5 TRAFD1
AQP5 SLC9A1
AQP5 BCL3
MTHFR CDK5R1
MTHFR SLC5A2
MTHFR LGR5
MTHFR ITGA2B
MTHFR IDS
MTHFR SLC12A4
MTHFR MAG
MTHFR ELAVL3
MTHFR GNL1
MTHFR MEF2C
MTHFR CACNB1
MTHFR PAX9
MTHFR KIFC3
AGFG2 RASGRP3
AGFG2 PHKG2
AGFG2 AXIN1
AGFG2 KLF1
LTK NCDN
LTK TFF3
LTK MTHFR
TPMT PAX8
TROAP MVD
SLC9A1 CADM4
SLC9A1 ZNF592
SLC9A1 SLC25A11
LSM4 MSX1
SLC6A9 GRB2
SLC6A9 XDH
SLC6A9 SDC3
CCBP2 LGR5
CCBP2 ADAM15
CCBP2 MYST2
CEACAM3 ARID4B
CEACAM3 POU4F1
CEACAM3 FAM189B
ARHGAP6 NOC2L
OPN1SW CAPN5
UPK2 FGD1
UPK2 GATA4
ZNF157 TGFB1
ZNF157 ITGA2B
ZNF157 GTSE1
ZNF157 SLC12A4
ZNF157 HPGD
ZNF157 PRPH
ZNF157 HTR7
MAGEA1 ARID4B
MAGEA1 WDR62
TOP3B GUCA2A
TOP3B GSTA2
PNMT ABCC8
PNMT SAP18
PNMT PRPF31
PNMT TCOF1
PNMT TUBB2B
PNMT ADRBK1
PNMT PITPNM1
PNMT ATP1B2
PNMT MVK
PNMT PSG7
PNMT SLC22A24
PNMT MAPKAPK2
PNMT LOC201229
KRT86 ZNF500
KRT86 TCOF1
KRT86 ATP1B2
KRT86 ZSCAN12
KRT86 SPN
KRT86 FAM102A
KRT86 PAXIP1
KRT86 THRA
HCG9 WBSCR22
HCG9 GPR143
FOSL1 EXOSC2
AP2A2 THRA
SLC25A11 SLC5A2
COL6A2 CYP27A1
COL6A2 TREX1
COL6A2 PTH
COL6A2 MAP2K4
COL6A2 ETS1
CHST3 DOK1
CHST3 UBE3B
CHST3 EPOR
CHST3 APOBEC3C
SDC3 IRF5
SDC3 HDGF
SDC3 TPMT
NCKIPSD ACVR1B
NCKIPSD EPAS1
NCKIPSD TFF3
NCKIPSD GPA33
NCKIPSD INA
NCKIPSD TRAFD1
NCKIPSD IL8RB
CRYBB3 C1orf144
DDX11 NUDT3
DDX11 SCARB1
DDX11 MYBPC3
BTF3 C14orf1
BTF3 ADCY2
BTF3 AXIN1
BTF3 ALOX5
BTF3 MLH1
IGHMBP2 MAPKAPK2
FKBP15 LGALS9
SLC22A24 ADAM15
SLC22A24 INA
CNTN1 SCARB1
CNTN1 SULT4A1
CNTN1 RBM8A
CNTN1 FZR1
CNTN1 ZNF592
DEFA3 ADAM15
DEFA3 THRA
SFTPD PRPH
GPR35 TERF2
GPR35 KCNJ4
GPR35 RAB11FIP5
GPR35 PNMT
GPR35 DDX11
PIK3CB GRB2
LOC26102 SAMD14
LOC26102 AXIN1
SLC18A3 CARD10
SLC18A3 SULT4A1
SLC18A3 HLA-DOB
SLC18A3 DPT
SLC18A3 SLC4A3
SLC18A3 AATK
PRH1 ADAM15
GNAS NLE1
GNAS TOP3B
LOC91316 EML3
LOC91316 LGALS9
RUNX1 MC2R
RUNX1 YPEL1
RUNX1 AQP7
RUNX1 OCEL1
RUNX1 APOBEC3C
RUNX1 NCKIPSD
RUNX1 GPR35
RUNX1 RAGE
TCF7 APOBEC3C
TRD@ PRRC1
TRD@ WNT10B
FOXE1 ATG2A
FOXE1 SERPIND1
FOXE1 CPNE6
FOXE1 PSG7
FOXE1 CNTN1
MLH1 MAP3K3
STMN1 CSF1
STMN1 EIF2AK2
ETS1 KIF22
MAPKAPK2 PAX8
LOC201229 IL8RB
GSTA2 UBE2H
CSF1 MSX1
DOK1 MSX1
SSTR5 EPOR
MC2R MSX1
NOC2L IAH1
NOC2L C19orf50
NOC2L KIF22
NOC2L TREX1
UNC5B CNP
UNC5B TCOF1
UNC5B ARID4B
UNC5B TUBGCP2
UNC5B LY6E
UNC5B SEMA4D
UNC5B TOMM34
CARD10 KRT1
CARD10 MSX1
CARD10 MAPKAPK2
FGF2 UBE2H
IAH1 WNT7A
IAH1 MAP3K3
IAH1 GSTA2
IAH1 ANG
IAH1 POLG
FAM153A SULT4A1
FAM153A TUBB2B
FAM153A MFAP2
EPHB2 REL
EPHB2 TLX2
EPHB2 HDGF
EPHB2 BCL3
ATP11A UBE2H
SAR1A COPS6
SAR1A CD40
SAR1A PAX8
TGFB1 DHRS1
TGFB1 RAGE
SLC5A2 THRA
SCARB1 NUDT3
SCARB1 PRPF31
SLC9A3R2 EML3
SLC9A3R2 PCDH9
SLC9A3R2 E2F4
BAIAP3 CRTC1
ZNF500 SAP18
ZNF500 ALDOC
ZNF500 MFAP2
ZNF500 LGALS9
TERF2 INA
TERF2 CACNB1
LGR5 CSF1
LGR5 IRF5
LGR5 NUDT3
LGR5 TUBB2B
LGR5 MXRA8
LGR5 ARPC4
LGR5 PPP3CC
KCTD17 DPT
KCTD17 RPS26
KCTD17 CD40
PRPF31 USP11
PSG1 TOMM34
PSG1 GRINA
PSG1 LSM4
EML3 ABCC8
EML3 PRPF31
EML3 U2AF2
EML3 MSX1
EML3 BMI1
EML3 MAPKAPK2
EML3 WNT10B
ITGA2B IDS
ITGA2B ATP1B2
ITGA2B JAK3
ITGA2B RELA
FLOT1 MAP2K4
UBE3B CSF1
TCOF1 NUDT3
PTPRD CDK5R1
PTPRD IRF5
PTPRD LSM4
PTPRD MSX1
SLC2A1 SCARB1
SLC2A1 TCOF1
ARID4B SLC2A1
ARID4B FZR1
ARID4B MEF2C
SLC6A2 UNC5B
SLC6A2 SCARB1
SLC6A2 PITPNM1
SLC6A2 RBBP8
SLC6A2 FAM189B
SLC6A2 SLC22A24
NFKB2 SCARB1
NFKB2 ACVR1B
NFKB2 GIGYF2
NFKB2 ZNF592
NFKB2 CD40
NFKB2 KIFC3
YPEL1 PSG1
YPEL1 FAM189B
YPEL1 SLC22A24
YPEL1 BCR
FDXR CDK6
FDXR RBM8A
FDXR B4GALT3
FDXR TUBB2B
FDXR ZNF592
FDXR LLGL2
FDXR KIFC3
ACCN1 GTSE1
ACCN1 FZR1
GPR161 NUDT3
GPR161 DHRS1
GPR161 MFAP2
GPR161 ADAM15
GPR161 CD40
GPR161 FAM189B
CPNE6 KCTD17
CPNE6 ATP1B2
CPNE6 TOMM34
CPNE6 CDX2
COPS6 NUDT3
COPS6 SLC5A2
COPS6 SCARB1
COPS6 U2AF2
COPS6 CDK2
COPS6 STMN1
COPS6 E2F4
WBSCR22 PTH
XPNPEP2 CRTC1
XPNPEP2 AXIN1
MEGF6 KLF1
GP2 PRPF31
GP2 GTSE1
GP2 INA
WWOX DPT
WWOX HAUS5
DUSP7 IAH1
TUBGCP2 CDX2
TUBGCP2 MYB
CADM4 TUBGCP2
GTSE1 CADM4
GTSE1 BMI1
PCBP3 CDK6
C19orf50 WNT7A
MGAT1 LYPLA2
MGAT1 LOC201229
SIM2 PSG1
SIM2 WWOX
SIM2 TLX2
SIM2 GNL1
SIM2 IGHMBP2
CAMSAP1 TUBB2B
CAMSAP1 DTX4
CAMSAP1 PAX8
EVPL SEC16A
AQP7 SAP18
AQP7 FDXR
AQP7 ALDOC
AQP7 DPT
AQP7 FAM189B
PAIP2B BCR
PRRC1 SLC5A2
PRRC1 PCBP3
SCAPER MGAT3
SCAPER POLG
TLX2 JAG1
TLX2 CDX2
B4GALT3 PRPF31
TUBB2B NUDT3
OAS2 NUDT3
OAS2 EML3
OAS2 WBSCR22
OAS2 GP2
OAS2 MFAP2
OAS2 LSM4
OAS2 E2F4
CCDC94 RB1
ACVR1B BCL3
ZBED1 ITGAD
ZBED1 NUDT3
ZBED1 PRRC1
NFRKB CARD10
DHRS1 CARD10
PPP2R5D ADRBK1
SPC25 FZR1
SPC25 ADRBK1
SPC25 MAPKAPK2
TYR KRT1
TYR LGR5
TYR NCDN
TYR SEMA4D
TYR MYB
GJB5 COPS6
GJB5 TLX2
GJB5 DHRS1
GJB5 ADRBK1
GJB5 PITPNM1
GJB5 CACNB1
GJB5 RBBP8
GJB5 SLC9A1
USP19 HDGF
USP19 SDC3
NFATC2IP MVD
NFATC2IP PTH
CEP135 ITGAD
CEP135 NUDT3
CEP135 ITGA2B
CEP135 PCBP3
CEP135 B4GALT3
CEP135 INA
HDGF PAIP2B
CD34 UBE3B
E2F4 CDH4
FAM50A AXIN1
KIAA0284 PTH
KIAA0284 GALK1
HLA-DOB UNC5B
HLA-DOB REL
HLA-DOB TUBGCP2
HLA-DOB RUNX2
HLA-DOB SPC25
HLA-DOB TFF3
HLA-DOB MEF2C
HLA-DOB MVK
HLA-DOB ARPC4
HLA-DOB KIFC3
ORC1L CDK2
TET3 PRPF31
TET3 PCBP3
TET3 LSM4
TET3 DEFA3
MAG MC2R
MAG UNC5B
MAG FZR1
MAG DHRS1
SLC24A1 MC2R
SLC24A1 SLC9A3R2
OCEL1 ZNF500
OCEL1 UBE3B
OCEL1 TFF3
OCEL1 TOMM34
OCEL1 CHST3
OCEL1 MAPKAPK2
CD22 EPHB2
CD22 SLC5A2
CD22 PTPRD
CD22 ADRBK1
CD22 FAM189B
ELAVL3 UBE3B
ELAVL3 ALDOC
ELAVL3 AGPS
ELAVL3 GJB5
ELAVL3 ISLR
ELAVL3 GNL1
ELAVL3 TOMM34
ADRBK1 PTPRD
ADRBK1 PAIP2B
ADRBK1 PRRC1
ADRBK1 PPP3CC
ADRBK1 ABL1
MFAP2 EPOR
MFAP2 CCPG1
MFAP2 MYB
NCDN FCGR2A
PITPNM1 MEF2C
PITPNM1 MYB
PITPNM1 PAX8
ADAM15 SAP18
ADAM15 KIF20B
EPAS1 PSG1
EPAS1 FAM102A
EPAS1 MSX1
CYP3A5 SCARB1
CYP3A5 SULT4A1
CYP3A5 PRPF31
CYP3A5 RBM8A
CYP3A5 SLC6A2
CYP3A5 GTSE1
CYP3A5 SEMA4D
CYP3A5 USP11
RPL3L C19orf50
FGD1 AXIN1
FGD1 KLF1
RIMS2 CNP
RIMS2 WBSCR22
RIMS2 SIM2
RIMS2 FAM102A
GIGYF2 JAG1
LGALS9 CSF1
LGALS9 KRT1
LGALS9 BMI1
DPT ITGAD
DPT DOK1
DPT M6PR
APOBEC3C SKI
APOBEC3C MGAT1
APOBEC3C TUBB2B
APOBEC3C TRAFD1
APOBEC3C TPMT
APOBEC3C E2F4
GNL1 PITPNM1
GNL1 MYB
TFF3 NUDT3
TFF3 FZR1
TFF3 HDGF
GPA33 UNC5B
GPA33 BCL3
GPA33 MAPKAPK2
ARHGAP26 IQSEC3
C19orf29 CARD10
C19orf29 MEF2C
ZNF783 ARID4B
ZNF783 PCBP3
ZNF783 LGALS9
RAD51L3 EPHB2
RAD51L3 SCARB1
RAD51L3 RIMS2
RAD51L3 GPA33
RAD51L3 PPP3CC
RAD51L3 THRA
SMPDL3B RAD51L3
SMPDL3B HAUS5
MEF2C MEN1
MEF2C TLX2
MEF2C PPP3CC
FCGR2A PRPF31
FCGR2A JAG1
FCGR2A PAX8
FCGR2A WNT10B
ZNF592 CDK5R1
ZNF592 NUDT3
ZNF592 OTUB1
GARNL4 KCTD17
GARNL4 GP2
GARNL4 MGAT1
GARNL4 SMPDL3B
GARNL4 SLC22A24
SLC4A3 KCTD17
SLC4A3 SLC6A2
SLC4A3 JAG1
SLC4A3 LSM4
WDR62 ANKRD46
WDR62 SULT4A1
WDR62 GPR161
WDR62 GP2
WDR62 TFF3
WDR62 SMPDL3B
WDR62 KIFC3
NTNG1 ELAVL3
NTNG1 USP11
NTNG1 GPR19
POU2F2 LGALS9
RPS26 CSF1
RPS26 LGALS9
LY6E EPOR
LY6E LGALS9
ALAS2 SCARB1
ALAS2 FAM102A
ALAS2 STAT2
SEMA4D CDK6
SEMA4D FZR1
SEMA4D SLC12A4
SEMA4D MAPKAPK2
TAZ CARD10
ATP1B2 SSTR5
ATP1B2 WBSCR22
ATP1B2 ABL1
COX10 PTH
SBNO2 MLH1
INA SULT4A1
INA TCOF1
CYP11A1 PTPRD
SAMD14 MAP3K14
SAMD14 WBSCR22
SAMD14 SCAPER
SAMD14 ARHGAP26
SAMD14 C1orf144
SAMD14 ERF
RP1-21O18.1 FDXR
RP1-21O18.1 WNT10B
CLEC11A ATP1B2
CLEC11A LSM4
ATG2A EVPL
ATG2A FGD1
ZSCAN12 CSF1
ZSCAN12 CPNE6
ZSCAN12 CAMSAP1
ZSCAN12 HLA-DOB
ZSCAN12 TFF3
ZSCAN12 FCGR2A
ZSCAN12 MXRA8
ZSCAN12 KIFC3
GCKR FGF2
GCKR ANG
MVK CARD10
MVK SAP18
MVK TLX2
MVK DPT
HAUS5 CSF1
HAUS5 UBE3B
HAUS5 C2orf55
HAUS5 U2AF2
HAUS5 KIF20B
DGCR11 CD22
DGCR11 DPT
CD33 SLC5A2
CD33 SLC2A1
CD33 SLC6A2
CD33 SLC12A4
CD33 ELAVL3
CD33 NTNG1
CD33 HAUS5
CD33 BCR
CD33 WNT10B
SPN SULT4A1
SPN GJB5
SPN DPT
SPN ALAS2
SPN JAG1
GPR143 NLE1
ADCYAP1 EML3
CRYBA4 FDXR
CRYBA4 SIM2
TRIM58 MC2R
TRIM58 EML3
TRIM58 RAD51L3
TRIM58 HAUS5
TRIM58 LLGL2
TRIM58 MYST2
TRIM58 MSX1
TRIM58 BCL3
TBX19 SLC9A1
TBX19 WNT11
CACNB1 CSF1
CACNB1 CARD10
CACNB1 MYO9B
CACNB1 ARID4B
CACNB1 TOMM34
CACNB1 RAGE
SMYD5 HSF4
SMYD5 DHRS1
SMYD5 GRINA
SMYD5 THRA
ELAVL2 EXOSC2
ODF1 PTPRD
ODF1 PRRC1
ODF1 CEP135
ODF1 CLEC11A
ODF1 TRIM58
ODF1 ARPC4
ODF1 XDH
ODF1 MAPKAPK2
ODF1 IL8RB
GDF5 MAP3K14
GDF5 SCAPER
SBNO2 PCBP3
SBNO2 APOBEC3C
LY9 PRRC1
AANAT ARID4B
AANAT GTSE1
AANAT CAMSAP1
AANAT AQP7
AANAT MFAP2
AANAT WDR62
AANAT ALAS2
AANAT E2F4
INSL3 FGF2
INSL3 CADM4
INSL3 TREX1
INSL3 WNT7A
PRPH OCEL1
PRPH LY6E
PRPH SLC22A24
PRPH RAGE
PRPH BCR
KCNJ4 WWOX
KCNJ4 FZR1
KCNJ4 MGAT1
KCNJ4 B4GALT3
KCNJ4 PITPNM1
KCNJ4 CYP3A5
KCNJ4 HPGD
KCNJ4 CACNB1
KCNJ4 LSM4
SPRR2C HAUS5
LY6G6C ANKRD46
LY6G6C TUBGCP2
LY6G6C B4GALT3
LY6G6C RIMS2
LY6G6C DGCR11
LY6G6C USP11
IKBKG ALDOC
IKBKG TUBGCP2
IKBKG TFF3
MSC MGAT1
MSC MVK
MSC LSM4
PSG7 PTPRD
PSG7 WBSCR22
PSG7 TUBB2B
PSG7 CD33
PSG7 IGHMBP2
PSG7 CNTN1
PSG7 RAGE
POU4F1 FAM153A
POU4F1 REL
POU4F1 CDK6
POU4F1 KCTD17
POU4F1 C2orf55
POU4F1 CPNE6
POU4F1 PXDN
POU4F1 RUNX2
POU4F1 FCGR2A
POU4F1 HPGD
POU4F1 GRINA
POU4F1 COBRA1
POU4F1 U2AF2
POU4F1 AP2A2
POU4F1 BMI1
POU4F1 IL8RB
ACR ARID4B
ACR GTSE1
ACR PRRC1
ACR ADAM15
ACR TOMM34
ACR PPP3CC
ACR IL8RB
ACR WNT10B
IL10RA PDLIM7
IL10RA NCSTN
LLGL2 MC2R
LLGL2 TFF3
LLGL2 FAM102A
LLGL2 BCR
HIST1H3E ZSCAN12
CRCP PRPF31
CRCP SLC22A24
GRM4 GP2
GRM4 OAS2
GRM4 PPP2R5D
GRM4 C19orf29
GRM4 TOMM34
GRM4 COBRA1
GRM4 MSX1
CROCC COL6A2
CROCC ETS1
ST14 FZR1
RBBP8 ZNF592
MXRA8 MAPK8IP1
MXRA8 ADRBK1
MXRA8 NCDN
MXRA8 CYP11A1
MXRA8 CCPG1
COBRA1 DHRS1
COBRA1 ZNF592
CD40 CSF1
CD40 SULT4A1
CD40 LYPLA2
RGS9 TLX2
RGS9 TYR
RGS9 GIGYF2
RGS9 LGALS9
RGS9 LYPLA2
RGS9 ODF1
RGS9 SDC3
RGS9 PAX8
ZNF167 NUP214
SLC1A6 TLX2
SLC1A6 TFF3
SLC1A6 FAM102A
SLC1A6 KIFC3
SLC1A6 MYST2
SLC1A6 PNMT
NRG2 MC2R
NRG2 SLC9A3R2
NRG2 YPEL1
NRG2 ALDOC
NRG2 FZR1
NRG2 TUBB2B
NRG2 HPGD
NRG2 ZKSCAN3
NRG2 PNMT
MYBPC3 EPOR
MYBPC3 LBP
LBP EPHB2
LBP PRRC1
LBP TUBB2B
LBP HDGF
LBP SLC12A4
LBP ADRBK1
LBP ZNF592
LBP POU2F2
LBP PRPH
LBP MSX1
PAX9 AQP7
PAX9 GPA33
AATK SLC5A2
AATK PRPF31
AATK EML3
AATK HDGF
AATK CLEC11A
AATK TBX19
AATK KIFC3
AATK TPMT
AATK BCL3
GRIK5 ITGAD
GRIK5 EPHB2
GRIK5 PTPRD
GRIK5 YPEL1
GRIK5 NCDN
GRIK5 TFF3
GRIK5 SEMA4D
GRIK5 MVK
GRIK5 ACR
GRIK5 ABL1
GRIK5 LOC201229
FAM102A FZR1
FAM102A BMI1
RASGRP3 WBSCR22
RASGRP3 C19orf50
RASGRP3 RBCK1
RASGRP3 MAP2K4
ARPC4 TUBB2B
ARPC4 RUNX2
TREX1 IAH1
TREX1 MGAT3
HTR7 MAG
HTR7 PAX8
IHH UBE3B
EFNA3 KCTD17
EFNA3 ISLR
EFNA3 TOMM34
EFNA3 CD40
EFNA3 LTK
EFNA3 MSX1
EFNA3 JAK3
EFNA3 USP11
EFNA3 RAGE
KRTAP26-1 UNC5B
KRTAP26-1 PRPF31
KRTAP26-1 PSG1
KRTAP26-1 GP2
LOC145678 TUBGCP4
LOC145678 SLC30A3
LOC145678 MSX1
FSCN2 ADH1C
FSCN2 MGAT3
FSCN2 ETS1
FSCN2 KLF1
SLC30A3 ITGA2B
SLC30A3 MAPKAPK2
SLC17A3 ITGA2B
GPT IQSEC3
MR1 LYPLA2
MR1 DTX4
MR1 T
MR1 SLC9A1
MR1 STMN1
MVD MAP2K4
PTH PTAFR
PTH WNT7A
PTH MAP3K3
KIFC3 SAP18
KIFC3 PTPRD
KIFC3 HPGD
KIFC3 U2AF2
KIFC3 STMN1
MYST2 MEN1
MYST2 CADM4
MYST2 EPOR
MYST2 ISLR
MYST2 INA
NDST1 IKBKG
NDST1 THRA
PFKFB2 HDGF
PFKFB2 BCR
LOC100134331 CARD10
LOC100134331 HTRA2
LOC100134331 ACVR1B
LOC100134331 SLC12A4
LOC100134331 ELAVL3
LOC100134331 SEMA4D
LOC100134331 SMYD5
LOC100134331 AANAT
LOC100134331 GRIK5
LOC100134331 KIFC3
LOC100134331 JAG1
IGSF9B EPHB2
IGSF9B SCARB1
IGSF9B E2F4
IGSF9B MAG
IGSF9B CD22
IGSF9B GARNL4
IGSF9B ATP1B2
IGSF9B CRYBA4
IGSF9B PRPH
IGSF9B SLC30A3
IGSF9B PAXIP1
TMPRSS6 ELAVL3
TMPRSS6 ADRBK1
TMPRSS6 RIMS2
TMPRSS6 GARNL4
TMPRSS6 SEMA4D
TMPRSS6 KIFC3
TMPRSS6 LSM4
H6PD PRPF31
H6PD CD40
H6PD KIFC1
H6PD MYST2
H6PD ZKSCAN3
RECQL5 PCBP3
RECQL5 BCR
COL19A1 MAPK8IP1
COL19A1 TYR
COL19A1 PSG7
COL19A1 PPP3CC
REM1 FLOT1
REM1 CROCC
GUCA2A C1orf144
HSP90AB1 LSM4
ZKSCAN3 AGPS
ZKSCAN3 OTUB1
ZKSCAN3 ISLR
ZKSCAN3 LBP
ZKSCAN3 KIAA0323
ZKSCAN3 E2F4
STXBP1 PSG1
STXBP1 LGALS9
STXBP1 RP1-21O18.1
STXBP1 KCNJ4
DMWD MFAP2
FAM189B TCOF1
FAM189B FCGR2A
FAM189B SEMA4D
FAM189B CACNB1
FAM189B SMYD5
FAM189B LLGL2
FAM189B WNT10B
SPINT3 UNC5B
SPINT3 SCARB1
SPINT3 ORC1L
SPINT3 GRIK5
SPINT3 E2F1
ESR1 GARNL4
TBX5 HLA-DOB
TBX5 ATP1B2
TBX5 PAX9
MYEF2 RAD51L3
SLMO1 FZR1
SLMO1 MFAP2
GRIP2 GIGYF2
GRIP2 TFF3
XDH MC2R
XDH SULT4A1
XDH MGAT1
XDH GRM4
C1orf144 CADM4
C1orf144 GALK1
C1orf144 MAP2K4
AXIN1 PLEKHM2
AXIN1 MGAT3
AXIN1 MAP2K4
PAXIP1 NUDT3
PAXIP1 HAUS5
GALK1 ETS1
JAG1 ABL1
JAG1 USP11
RAP1GAP IRF5
RAP1GAP PAIP2B
RAP1GAP DPT
RAP1GAP SEMA4D
RAP1GAP ZSCAN12
RAP1GAP MAGEA5
RAP1GAP ETV3
OR2B6 YPEL1
UGT2B15 REL
UGT2B15 SLC9A3R2
UGT2B15 HTRA2
UGT2B15 CEP135
UGT2B15 GPA33
UGT2B15 DGCR11
UGT2B15 AANAT
UGT2B15 HTR4
UGT2B15 KIFC3
UGT2B15 IGHMBP2
UGT2B15 USP11
UGT2B15 MYB
RHBDL1 DOK1
RHBDL1 TERF2
RHBDL1 SULT4A1
RHBDL1 NFKB2
RHBDL1 TUBB2B
RHBDL1 GARNL4
RHBDL1 SLC4A3
RHBDL1 ZSCAN12
RHBDL1 SBNO2
RHBDL1 ACR
RHBDL1 EFNA3
RHBDL1 KRTAP26-1
RHBDL1 LSM4
RHBDL1 LOC201229
AGAP8 SLC5A2
AGAP8 PTPRD
AGAP8 SLC6A2
AGAP8 GARNL4
AGAP8 AANAT
AGAP8 MR1
AGAP8 AGPAT1
AGAP8 STMN1
BZRPL1 SPINT3
NTSR2 MC2R
NTSR2 SMPDL3B
NTSR2 HAUS5
NTSR2 MTHFR
CCKAR FCGR2A
ZMYND10 REM1
ZMYND10 TOP3B
EXOSC2 IDS
EXOSC2 SLC30A3
FAM189A2 DPT
FAM189A2 PRPH
AQP5 EPHB2
AQP5 NFKB2
AQP5 HLA-DOB
AQP5 CYP3A5
AQP5 RPS26
AQP5 GRM4
AQP5 CD40
MTHFR TUBGCP2
MTHFR AGPS
MTHFR SEMA4D
MTHFR TBX5
MTHFR MRPS12
MTHFR DEFA3
LTK SDC3
TPMT PCBP3
TPMT ABL1
TROAP IAH1
TROAP FLOT1
TROAP GALK1
SLC9A1 EPOR
SLC9A1 ISLR
SLC9A1 ARPC4
SLC9A1 PAXIP1
SLC9A1 TPMT
SLC9A1 KIF20B
SLC9A1 STMN1
LSM4 BCL3
SLC6A9 PSG1
SLC6A9 ELAVL3
SLC6A9 ADAM15
CEACAM4 CDK5R1
CCBP2 CD40
CCBP2 SDC3
CEACAM3 NFKB2
CEACAM3 DHRS1
CEACAM3 SLC24A1
CEACAM3 CYP3A5
CEACAM3 FCGR2A
CEACAM3 WDR62
CEACAM3 MAPKAPK2
ARHGAP6 FGF2
UPK2 OPN1SW
UPK2 WNT7A
ZNF157 CDK6
ZNF157 GRIK5
ZNF157 RAGE
TOP3B IQSEC1
TOP3B MGAT3
PNMT NFKB2
PNMT HDGF
PNMT ISLR
PNMT MEF2C
PNMT CRYBA4
PNMT AQP5
KRT86 MAG
KRT86 CD33
KRT86 PPP3CC
KRT86 USP11
HCG9 NFATC2IP
HCG9 POLG
GAD2 CYP3A5
AP2A2 DHRS1
CHST3 PCBP3
CHST3 ATP1B2
SDC3 MAPK8IP1
SDC3 PSG1
SDC3 PTPRD
SDC3 GTSE1
SDC3 RUNX2
NCKIPSD YPEL1
NCKIPSD AQP7
NCKIPSD TUBB2B
NCKIPSD TET3
NCKIPSD OCEL1
NCKIPSD CYP3A5
NCKIPSD GRM4
NCKIPSD SLC30A3
NCKIPSD RHBDL1
NCKIPSD AP2A2
DDX11 UNC5B
DDX11 LGALS9
DDX11 SMYD5
DDX11 NRG2
DDX11 KIFC1
DDX11 KRTAP26-1
DDX11 NCKIPSD
DDX11 MYB
BTF3 MAP3K14
BTF3 SAMD14
BTF3 GALK1
IGHMBP2 ARID4B
IGHMBP2 DPT
IGHMBP2 MYST2
TGOLN2 HAUS5
TGOLN2 PPP3CC
FKBP15 PAIP2B
SLC22A24 ZBED1
SLC22A24 TFF3
CNTN1 C2orf55
CNTN1 PXN
CNTN1 SEMA4D
CNTN1 THRA
DEFA3 PRPF31
DEFA3 FZR1
DEFA3 BCR
SFTPD ACR
PCDH1 MVD
PCDH1 AXIN1
GPR35 PSG1
GPR35 EML3
GPR35 GPR161
GPR35 SLC30A3
LOC26102 CADM4
SLC18A3 SLC6A2
SLC18A3 TUBGCP2
SLC18A3 TUBB2B
SLC18A3 MFAP2
SLC18A3 POU2F2
SLC18A3 IKBKG
SLC18A3 PSG7
SLC18A3 XDH
PRH1 SLC9A1
PRH1 CDX2
GNAS ARHGAP26
GNAS IL10RA
GNAS AXIN1
RUNX1 GTSE1
RUNX1 HTRA2
RUNX1 ADAM15
RUNX1 HPGD
RUNX1 ODF1
RUNX1 LOC100134331
TRD@ ADAM15
TRD@ GARNL4
FOXE1 COPS6
FOXE1 SIM2
FOXE1 GIGYF2
JAK3 EPOR
WNT7A ETS1
BCL3 E2F4
RAGE MSX1
ERF KLF1
IL8RB DOK1
IL8RB EPOR
CSF1 MC2R
MEN1 PAX8
NOC2L RASGRP3
NOC2L RB1
NOC2L ETS1
UNC5B PTPRD
UNC5B NCDN
UNC5B IKBKG
CRX ALOX5
CRX WNT7A
CARD10 MEN1
IAH1 KIF22
IAH1 MGAT3
EPHB2 SLC5A2
EPHB2 RBM8A
EPHB2 TUBB2B
EPHB2 GIGYF2
EPHB2 PAXIP1
NUDT3 JAG1
NUDT3 LSM4
NUDT3 CDX2
NUDT3 MYB
NUDT3 WNT10B
REL LSM4
REL BCR
SAR1A SLC12A4
SAR1A ARPC4
SLC5A2 LSM4
SLC5A2 BCL3
SLC5A2 WNT10B
ITM2B PAX8
SAP18 NUDT3
SAP18 EPOR
SAP18 JAK3
SAP18 WNT10B
SCARB1 GTSE1
KDM1 MVD
SLC9A3R2 ALDOC
BAIAP3 MGAT3
BAIAP3 PTH
ZNF500 PCDH9
ZNF500 B4GALT3
ZNF500 PITPNM1
ZNF500 LLGL2
TERF2 ALDOC
TERF2 CHST3
LGR5 UNC5B
LGR5 RUNX2
LGR5 TOMM34
KCTD17 SAP18
KCTD17 LGR5
KCTD17 MGAT1
KCTD17 TGOLN2
PSG1 REL
PSG1 ACVR1B
EML3 SLC6A8
EML3 MYO9B
EML3 FZR1
EML3 HPGD
EML3 LYPLA2
EML3 USP11
RBM8A REL
RBM8A GTSE1
RBM8A MFAP2
RBM8A TOMM34
ITGA2B TERF2
ITGA2B PCDH9
ITGA2B LY6E
FLOT1 CRX
FLOT1 MAP3K3
TCOF1 PRPF31
TCOF1 PTPN9
C2orf55 JAG1
PTPRD PAX8
SLC2A1 TUBGCP2
SLC2A1 RUNX2
SLC2A1 MYB
ARID4B TUBGCP2
ARID4B RAGE
ARID4B THRA
SLC6A2 LGR5
SLC6A2 APOBEC3C
SLC6A2 IKBKG
SLC6A2 IL8RB
NFKB2 SLC5A2
NFKB2 PTPRD
NFKB2 MGAT1
NFKB2 ALAS2
NFKB2 LLGL2
NFKB2 RAGE
YPEL1 GTSE1
YPEL1 EPOR
YPEL1 ADAM15
YPEL1 ZNF592
YPEL1 USP11
FDXR REL
FDXR PRPF31
FDXR IKBKG
FDXR FAM102A
FDXR E2F1
GPR161 SLC2A1
GPR161 SLC6A2
GPR161 GTSE1
GPR161 PITPNM1
GPR161 IKBKG
GPR161 STMN1
GPR161 MYB
CPNE6 MYO9B
CPNE6 RPS26
CPNE6 PAX8
CPNE6 WNT10B
COPS6 MYO9B
COPS6 GRB2
COPS6 MSX1
ALDOC SULT4A1
ALDOC TUBGCP2
ALDOC PCDH9
ALDOC EIF2AK2
WBSCR22 MGAT3
WBSCR22 CDK6
MEGF6 SBNO2
MEGF6 C1orf144
GP2 ZBED1
GP2 ADAM15
GP2 SLC9A1
WWOX SLC12A4
WWOX LYPLA2
TUBGCP2 SAP18
CADM4 GALK1
CADM4 LSM4
PCBP3 MEN1
FZR1 USP11
FZR1 MYB
GADD45B PCBP3
MGAT1 RBM8A
MGAT1 TUBGCP2
MGAT1 DPT
EPOR PAX8
SIM2 UNC5B
SIM2 RBM8A
SIM2 FCGR2A
SIM2 ATP1B2
CAMSAP1 DPT
EVPL CRTC1
EVPL TREX1
EVPL MAP2K4
AQP7 PCBP3
AQP7 RELA
AQP7 PAX8
ZBTB7A EPOR
PAIP2B PTPRD
PAIP2B PCBP3
PAIP2B WNT10B
PRRC1 USP11
PRRC1 SLA
B4GALT3 SCARB1
TUBB2B DPT
PXDN PCBP3
SERBP1 RPH3A
OAS2 C2orf55
OAS2 FAM189B
OAS2 SLC22A24
AGPS COPS6
AGPS TOMM34
AGPS PPP3CC
AGPS WNT10B
RUNX2 MC2R
RUNX2 TLX2
ZBED1 BCL3
DHRS1 HTRA2
DHRS1 LOC201229
PPP2R5D CARD10
DHCR7 MAPKAPK2
SPC25 KCTD17
SPC25 HAUS5
TYR SIM2
TYR CD40
TYR USP11
TYR LOC201229
GJB5 IRF5
GJB5 UNC5B
GJB5 TERF2
GJB5 FZR1
GJB5 OAS2
GJB5 LSM4
GJB5 SDC3
GJB5 WNT10B
NFATC2IP WNT11
CEP135 FDXR
CEP135 SPC25
CEP135 MYST2
CEP135 WNT10B
HDGF SAP18
HDGF PTPRD
HDGF IL8RB
CD34 SAP18
CD34 DHRS1
GYPB SULT4A1
ISLR COPS6
SLC12A4 MYO9B
SLC12A4 PTPRD
SLC12A4 EPOR
SLC12A4 BCL3
FAM50A FGF2
KIAA0284 MAP3K14
KIAA0284 MGAT3
HLA-DOB EPHB2
HLA-DOB NUDT3
HLA-DOB KCTD17
HLA-DOB GP2
HLA-DOB PITPNM1
HLA-DOB SEMA4D
TET3 GTSE1
TET3 PRRC1
TET3 DHRS1
MAG PSG1
SLC24A1 CSF1
SLC24A1 TOMM34
SLC24A1 CD40
SLC24A1 JAG1
SLC24A1 MAPKAPK2
OCEL1 SLC9A3R2
OCEL1 CHD8
OCEL1 ACVR1B
OCEL1 MSC
OCEL1 IGHMBP2
OCEL1 CCPG1
CD22 CARD10
CD22 FDXR
CD22 PAIP2B
ELAVL3 ABCC8
ELAVL3 REL
ELAVL3 SLC5A2
ELAVL3 SCARB1
ELAVL3 PRPF31
ELAVL3 MYO9B
ELAVL3 GADD45B
ELAVL3 ORC1L
ELAVL3 HPGD
ADRBK1 CSF1
ADRBK1 EPOR
MFAP2 LSM4
NCDN MAPK8IP1
NCDN USP11
NCDN MYB
PITPNM1 CARD10
PITPNM1 SLC12A4
PITPNM1 DPT
PITPNM1 JAG1
PITPNM1 BCL3
ADAM15 KRT1
ADAM15 TCOF1
ADAM15 PTPRD
ADAM15 PAIP2B
ADAM15 ZBED1
ADAM15 GIGYF2
ADAM15 CDC2L5
ADAM15 MAPKAPK2
EPAS1 MYST2
EPAS1 CNTN1
EPAS1 BCR
EPAS1 THRA
CYP3A5 CSF1
CYP3A5 C2orf55
CYP3A5 CPNE6
CYP3A5 ALDOC
CYP3A5 MEF2C
CYP3A5 PTPN9
NEUROD2 RBM8A
DEPDC5 MGAT3
DEPDC5 AXIN1
RIMS2 ARID4B
RIMS2 GJB5
RIMS2 KIFC3
RIMS2 SLC9A1
RIMS2 THRA
GIGYF2 SULT4A1
LGALS9 PCDH9
LGALS9 CD34
LGALS9 MSX1
LGALS9 STMN1
DPT MSX1
APOBEC3C USP11
APOBEC3C THRA
NLE1 MLH1
NLE1 ETS1
GNL1 PPP2R5D
GNL1 GIGYF2
GNL1 PHB
GNL1 PPP3CC
TFF3 REL
TFF3 PAIP2B
TFF3 RUNX2
TFF3 ABL1
GPA33 TERF2
GPA33 INA
GPA33 MRPS12
ARHGAP26 UBE2H
ARHGAP26 COL6A2
C19orf29 PCBP3
C19orf29 ADRBK1
C19orf29 CD40
C19orf29 SLC9A1
C19orf29 LSM4
ZNF783 SULT4A1
ZNF783 TFF3
ZNF783 LSM4
RAD51L3 SLC5A2
RAD51L3 OAS2
RAD51L3 BCL3
RAD51L3 RAGE
VENTX HAUS5
SMPDL3B PTPRD
MEF2C PAIP2B
MEF2C E2F1
FCGR2A SLC6A8
FCGR2A STMN1
FCGR2A THRA
PLCD1 UBXN1
PLCD1 CHMP7
ZNF592 CARD10
ZNF592 ARID4B
ZNF592 SLC12A4
ZNF592 ADAM15
ZNF592 AP2A2
GARNL4 CYP3A5
GARNL4 RIMS2
GARNL4 MXRA8
GARNL4 JAG1
SLC4A3 MC2R
SLC4A3 ARID4B
SLC4A3 CD40
SLC4A3 PAX8
WDR62 MTX1
WDR62 TUBGCP2
WDR62 MAG
WDR62 MEF2C
WDR62 FCGR2A
WDR62 IKBKG
LAIR1 PTPRD
TPPP COL6A2
NTNG1 SLC2A1
NTNG1 NFKB2
NTNG1 SLC9A1
POU2F2 CARD10
POU2F2 LGR5
POU2F2 APOBEC3C
POU2F2 U2AF2
POU2F2 BCR
RPS26 LOC201229
LY6E PCBP3
HPGD MFAP2
PRKCB PTAFR
ALAS2 PCBP3
ALAS2 ZNF592
ALAS2 HPGD
SEMA4D PPP3CC
SEMA4D BMI1
ATP1B2 RBM8A
ATP1B2 GNL1
ATP1B2 MEF2C
ATP1B2 KIF20B
ATP1B2 CDC2L5
ATP1B2 LOC201229
SBNO2 CRX
INA MFAP2
INA DPT
CYP11A1 LGALS9
SAMD14 GATA4
SAMD14 ALOX5
RP1-21O18.1 NUDT3
RP1-21O18.1 MAPK8IP1
RP1-21O18.1 RBM8A
RP1-21O18.1 ARID4B
RP1-21O18.1 ELAVL3
CLEC11A EML3
CLEC11A RBM8A
CLEC11A ELAVL3
CLEC11A APOBEC3C
ATG2A NOC2L
ATG2A PTH
ZSCAN12 SLC6A2
ZSCAN12 TYR
ZSCAN12 LYPLA2
ZSCAN12 CCPG1
GCKR MAP3K14
GCKR DUSP7
GCKR C19orf50
GCKR AXIN1
GCKR KLF1
TOMM34 THRA
LYPLA2 ADRBK1
LYPLA2 MEF2C
LYPLA2 E2F4
MVK NCDN
MVK FCGR2A
MVK TAZ
MVK STMN1
MVK BCR
MVK PAX8
HAUS5 IRF5
HAUS5 ALDOC
HAUS5 CYP11A1
HAUS5 LYPLA2
DGCR11 CDK6
DGCR11 ARID4B
DGCR11 RAD51L3
DGCR11 ALAS2
DGCR11 SEMA4D
DGCR11 WNT10B
CD33 SAP18
CD33 GTSE1
CD33 OCEL1
CD33 IKBKG
SPN TCOF1
SPN MFAP2
SPN ZSCAN12
SPN LYPLA2
SPN SDC3
SPN PAX8
GPR143 ETS1
ADCYAP1 GJB5
ADCYAP1 LOC201229
TRIM15 LGR5
CRYBA4 CACNB1
CRYBA4 CDX2
TRIM58 ELAVL3
TRIM58 ADCYAP1
TRIM58 PPP3CC
TBX19 PSG1
TBX19 RBM8A
TBX19 CYP3A5
TBX19 CD40
TBX19 FAM102A
CACNB1 IRF5
CACNB1 SULT4A1
CACNB1 HPGD
CACNB1 BCR
CRTC1 WNT7A
SMYD5 WBSCR22
DNAH9 UNC5B
DNAH9 GPA33
DNAH9 GRIK5
DNAH9 PAX8
ODF1 MEN1
ODF1 FAM153A
ODF1 SAR1A
ODF1 SIT1
ODF1 GP2
ODF1 AGPS
ODF1 RIMS2
ODF1 CRYBA4
ODF1 TBX19
ODF1 PRPH
ODF1 SCYL3
ODF1 KIAA0323
ODF1 SLC22A24
GDF5 FGF2
GDF5 FAM50A
SBNO2 ALAS2
SBNO2 ODF1
SBNO2 POU4F1
LY9 CDK6
LY9 POU4F1
AANAT UNC5B
AANAT TGFB1
AANAT SLC9A3R2
AANAT TCOF1
AANAT SIM2
AANAT ACVR1B
AANAT TRIM58
AANAT GRM4
AANAT FAM102A
FUT7 PRRC1
INSL3 ARHGAP26
INSL3 MVD
INSL3 ETS1
PRPH HSF4
PRPH TERF2
PRPH NFKB2
PRPH PCBP3
PRPH HAUS5
PRPH JAG1
KCNJ4 SAP18
KCNJ4 CPNE6
KCNJ4 SIM2
KCNJ4 AQP7
KCNJ4 CD33
KCNJ4 SPN
KCNJ4 TGOLN2
KCNJ4 CDX2
SPRR2C CNP
SPRR2C FZR1
SPRR2C PTGS1
SPRR2C PAXIP1
LY6G6C ITGAD
LY6G6C ZBTB7A
LY6G6C LY6E
LY6G6C CD33
LY6G6C MSX1
IKBKG THRA
MSC TLX2
MSC RUNX2
MSC ADRBK1
MSC RPS26
PSG7 NUDT3
PSG7 REL
PSG7 CDK6
PSG7 NFKB2
PSG7 PPP1R10
PSG7 PITPNM1
PSG7 EPAS1
PSG7 MEF2C
PSG7 POU2F2
PSG7 ZSCAN12
PSG7 KCNJ4
PSG7 JAG1
PSG7 USP11
POU4F1 YPEL1
POU4F1 CLEC11A
POU4F1 CCPG1
LEFTY1 SLC5A2
LEFTY1 TYR
ACR AQP7
ACR GPA33
ACR LY6E
ACR ZSCAN12
ACR SPN
ACR LOC201229
GRINA MAPK8IP1
IL10RA MAP3K14
IL10RA IQSEC1
IL10RA PTAFR
LLGL2 SCARB1
LLGL2 TCOF1
LLGL2 TLX2
LLGL2 DHRS1
HIST1H3E LGR5
HIST1H3E LLGL2
GIPR ZKSCAN3
GRM4 REL
GRM4 OTUB1
GRM4 RP1-21O18.1
GRM4 CACNB1
GRM4 CAMK2B
GRM4 MAPKAPK2
HTR2A CD40
DTX4 CDK5R1
TRAFD1 GTSE1
RPRD2 RBM8A
MXRA8 SLC5A2
MXRA8 TLX2
MXRA8 SLC12A4
MXRA8 PAX8
UBOX5 CHMP7
UBOX5 PTAFR
CD40 MEN1
CD40 SAP18
CD40 U2AF2
CD40 BCL3
CD40 USP11
RGS9 CADM4
RGS9 GJB5
SLC1A6 ZSCAN12
SLC1A6 HAUS5
NRG2 DOK1
NRG2 COPS6
NRG2 ADAM15
NRG2 DGCR11
NRG2 FAM189B
NRG2 E2F4
NRG2 WNT10B
MYBPC3 WDR62
MYBPC3 PRPH
MYBPC3 PSG7
LBP TUBGCP2
LBP CYP3A5
LBP MMP25
LBP GRM4
T GARNL4
T KCNJ4
PAX9 ITGA2B
PAX9 ACR
DAPK2 DHRS1
AATK C2orf55
AATK SLC6A2
AATK WWOX
AATK PAIP2B
AATK AGPS
AATK PXN
AATK MXRA8
AATK FAM189B
AATK TGOLN2
GRIK5 TERF2
GRIK5 SIM2
GRIK5 CEP135
GRIK5 OCEL1
GRIK5 PITPNM1
GRIK5 T
GRIK5 JAG1
FAM102A ACVR1B
RASGRP3 WNT7A
ARPC4 TFF3
ARPC4 HAUS5
TREX1 UBXN1
TREX1 IL10RA
TREX1 MVD
HTR7 NUDT3
HTR7 IKBKG
HTR7 MTHFR
HTR7 CNTN1
KRT2 SLMO1
IHH CYP3A5
MAGEA5 LSM4
EFNA3 LGR5
EFNA3 TUBGCP2
EFNA3 TUBB2B
EFNA3 WDR62
EFNA3 DNAH9
EFNA3 AANAT
KRTAP26-1 TERF2
KRTAP26-1 PRPH
FSCN2 CRX
FSCN2 BAIAP3
FSCN2 FGD1
FSCN2 NLE1
FSCN2 WNT7A
FSCN2 ANG
ABO LY6G6C
HTR4 ITGA2B
HTR4 GPA33
SLC30A3 IDS
SLC30A3 FZR1
SLC30A3 MSX1
CCL16 RAD51L3
MR1 TLX2
MR1 TUBB2B
MR1 RUNX2
MVD IQSEC1
MVD PTAFR
MVD ALOX5
MVD ANG
PTH UBXN1
KIFC3 TCOF1
KIFC3 EPOR
KIFC3 LY6E
KIFC3 MSC
KIFC3 LOC201229
GATA4 SEMA5A
MYST2 PPP1R10
MYST2 CCPG1
MYST2 CDX2
NDST1 ADAM15
PFKFB2 EML3
IGHG1 OCEL1
IGHG1 AANAT
IGHG1 JAG1
LOC100134331 SLC6A8
LOC100134331 COPS6
LOC100134331 GARNL4
LOC100134331 KCNJ4
LOC100134331 GRM4
IGSF9B CSF1
IGSF9B CDK5R1
IGSF9B SLC5A2
IGSF9B MYO9B
IGSF9B SIM2
IGSF9B CAMSAP1
IGSF9B OTUB1
IGSF9B HLA-DOB
IGSF9B VENTX
IGSF9B HPGD
IGSF9B INA
IGSF9B COBRA1
IGSF9B SLMO1
IGSF9B AQP5
IGSF9B SDC3
IGSF9B MSX1
TMPRSS6 GJB5
TMPRSS6 SLC12A4
TMPRSS6 ADAM15
TMPRSS6 AANAT
TMPRSS6 PAXIP1
TMPRSS6 IGHMBP2
TMPRSS6 E2F1
H6PD ORC1L
H6PD MFAP2
H6PD ODF1
RECQL5 TUBGCP2
RECQL5 TET3
RECQL5 ADAM15
COL19A1 MC2R
COL19A1 ADRBK1
COL19A1 MFAP2
COL19A1 CYP3A5
COL19A1 CD33
COL19A1 ADCYAP1
COL19A1 TGOLN2
COL19A1 PAX8
REM1 BAIAP3
REM1 FAM50A
REM1 IL10RA
REM1 CHMP7
HSP90AB1 MYST2
ZKSCAN3 IRF5
ZKSCAN3 SLC4A3
ZKSCAN3 ADCYAP1
ZKSCAN3 ACR
ZKSCAN3 U2AF2
ZKSCAN3 AP2A2
ZKSCAN3 TGOLN2
ZKSCAN3 SLC22A24
ZKSCAN3 RAGE
STXBP1 GPR161
STXBP1 ATP1B2
STXBP1 IKBKG
NSFL1C IAH1
PHKG2 CBARA1
FAM189B PRRC1
FAM189B TUBB2B
FAM189B FAM102A
FAM189B THRA
SPINT3 RP1-21O18.1
SPINT3 CLEC11A
SPINT3 HTR2A
SPINT3 XDH
SPINT3 TPMT
SPINT3 CDK2
ESR1 EPHB2
ADAM20 WDR62
MYCL1 NUDT3
MYCL1 FDXR
MYCL1 FZR1
TBX5 ACVR1B
TBX5 RBBP8
TBX5 WNT10B
SLMO1 TUBGCP2
SLMO1 ADAM15
SLMO1 DPT
SLMO1 HPGD
SLMO1 E2F4
SLMO1 THRA
XDH EPHB2
XDH ARID4B
XDH ADRBK1
XDH BCR
C1orf144 HLF
C1orf144 MVD
AXIN1 KATNB1
AXIN1 NLE1
AXIN1 PHKG2
PAXIP1 PCBP3
PAXIP1 DHRS1
PAXIP1 LGALS9
PAXIP1 GNL1
PAXIP1 PAX8
GALK1 ANG
JAG1 MYB
JAG1 PTPN9
JAG1 WNT10B
ALOX5 MLH1
IL18RAP WNT11
IL18RAP HIPK2
IL18RAP TROAP
IL18RAP HCG9
RAP1GAP MC2R
RAP1GAP GJB5
RAP1GAP MFAP2
RAP1GAP SPN
OR2B6 MTHFR
OR2B6 THRA
UGT2B15 ANKRD46
UGT2B15 KCTD17
UGT2B15 ITGA2B
UGT2B15 GPR161
UGT2B15 ALDOC
UGT2B15 SIM2
UGT2B15 SLC24A1
RHBDL1 SLC5A2
RHBDL1 RBM8A
RHBDL1 SLC2A1
RHBDL1 TLX2
RHBDL1 RAD51L3
RHBDL1 IL8RB
AGAP8 FZR1
AGAP8 TYR
AGAP8 WDR62
AGAP8 SPINT3
BZRPL1 LGR5
NTSR2 RAD51L3
NTSR2 SLC22A24
CCKAR PSD4
CCKAR NRG2
AQP5 DOK1
AQP5 EML3
AQP5 OCEL1
AQP5 RIMS2
AQP5 JAG1
AQP5 PAX8
MTHFR SLC6A8
MTHFR TCOF1
MTHFR ACVR1B
MTHFR ALAS2
MTHFR TOMM34
MTHFR TBX19
MTHFR LSM4
MTHFR IGHMBP2
MTHFR JAK3
MTHFR MYB
MTHFR LOC201229
AGFG2 NOC2L
LTK PRPF31
LTK TLX2
LTK ARPC4
LTK PAX8
AGPAT1 LGALS9
TPMT BCR
TROAP CADM4
SLC9A1 COBRA1
U2AF2 MC2R
PPP3CC E2F4
PPP3CC THRA
SLC6A9 SULT4A1
SLC6A9 SLC12A4
SLC6A9 GARNL4
SLC6A9 CD40
CCBP2 ADRBK1
CCBP2 RGS9
CEACAM3 RBM8A
CEACAM3 CPNE6
CEACAM3 TLX2
CEACAM3 B4GALT3
CEACAM3 MEF2C
CEACAM3 LLGL2
CEACAM3 FAM102A
CEACAM3 PFKFB2
CEACAM3 TMPRSS6
CEACAM3 ZKSCAN3
CEACAM3 KRT86
CEACAM3 MSX1
CEACAM3 E2F1
CEACAM3 MYB
ARHGAP6 CYP27A1
ARHGAP6 XPNPEP2
ARHGAP6 ATG2A
ARHGAP6 PHKG2
ARHGAP6 SERPIND1
OPN1SW SAMD14
UPK2 ATG2A
UPK2 TREX1
ZNF157 MC2R
ZNF157 SAP18
ZNF157 MFAP2
ZNF157 RIMS2
ZNF157 DGCR11
ZNF157 DNAH9
ZNF157 TMPRSS6
ZNF157 SLMO1
MAGEA1 APOBEC3C
MAGEA1 LOC201229
NRTN HAUS5
NRTN SLC9A1
TOP3B KIF22
TOP3B COL6A2
TOP3B MAP3K3
PNMT FAM153A
PNMT SCARB1
PNMT ALDOC
PNMT ACVR1B
PNMT EPAS1
PNMT RPS26
PNMT FAM189B
PNMT BCL3
PNMT USP11
PNMT THRA
KRT86 SLC2A1
KRT86 NFKB2
KRT86 CACNB1
KRT86 IKBKG
KRT86 ZKSCAN3
HCG9 NLE1
HCG9 COX10
GAD2 COPS6
FOSL1 AQP7
AP2A2 HDGF
AP2A2 BCR
COL6A2 GATA4
COL6A2 PHKG2
SDC3 C2orf55
SDC3 FEZ1
SDC3 MVK
NCKIPSD CARD10
NCKIPSD GTF2H3
NCKIPSD GJB5
NCKIPSD MVK
NCKIPSD FAM189B
DDX11 ZNF500
DDX11 IDS
DDX11 MAG
DDX11 DPT
DDX11 FAM189A2
DDX11 SLC9A1
DDX11 RELA
BTF3 SBNO2
BTF3 GCKR
BTF3 MAP3K3
IGHMBP2 COBRA1
IGHMBP2 SLC9A1
IGHMBP2 USP11
TGOLN2 TLX2
TGOLN2 RPRD2
FKBP15 NCDN
SLC22A24 HDGF
SLC22A24 FCGR2A
SLC22A24 RREB1
CNTN1 TOMM34
CNTN1 MAPKAPK2
DEFA3 EPOR
DEFA3 HAUS5
DEFA3 PAX8
SFTPD TERF2
SFTPD DHRS1
SFTPD FAM189A2
GPR35 TGFB1
GPR35 ZNF500
GPR35 FDXR
GPR35 PITPNM1
GPR35 LY6E
GPR35 ALAS2
GPR35 ELAVL2
GPR35 ATF6B
GPR35 EXOSC2
LOC26102 DUSP7
LOC26102 SCAPER
SLC18A3 NUDT3
SLC18A3 SLC2A1
SLC18A3 CYP3A5
SLC18A3 CD40
SLC18A3 SPINT3
SLC18A3 MLANA
PRH1 LGR5
GNAS ETS1
LOC91316 ZKSCAN3
KRT33A IGHG1
KRT33A AGAP8
LOC652147 PLCD1
LOC652147 GCKR
LOC652147 CRTC1
LOC652147 GDF5
LOC652147 RASGRP3
LOC652147 FSCN2
LOC652147 GPT
LOC652147 MLH1
RUNX1 SAP18
RUNX1 FZR1
RUNX1 KCNH2
RUNX1 HLA-DOB
RUNX1 ADRBK1
RUNX1 HTR7
RUNX1 STMN1
TCF7 TERF2
TCF7 LY6G6C
TRD@ OAS2
TRD@ POU4F1
FOXE1 CSF1
FOXE1 DPT
FOXE1 ZSCAN12
FOXE1 SDC3
WNT7A UBE2H
BCL3 ITGAD
BCL3 LOC201229
CDK2 STMN1
RB1 KLF1
RAGE LOC201229
MYB ITGAD
SLA HSF4
LOC201229 MSX1
BCR CDX2
THRA CDK5R1
IL8RB PAX8
IL8RB WNT10B
CDK5R1 MC2R
NOC2L MVD
UNC5B SCARB1
UNC5B WBSCR22
UNC5B PAIP2B
UNC5B TUBB2B
UNC5B ISLR
UNC5B CACNB1
UNC5B IL8RB
CRX KLF1
CARD10 EPOR
CARD10 KIF20B
CARD10 CDX2
IAH1 FGF2
FAM153A LGALS9
FAM153A KIFC3
EPHB2 UNC5B
EPHB2 SLC12A4
EPHB2 MFAP2
EPHB2 SLC22A24
ZNF264 MVD
ANKRD46 FAM189B
ANKRD46 JAG1
REL MAPKAPK2
CDK6 IL8RB
SAR1A DPT
SAR1A MEF2C
SAR1A MYST2
WNT11 GJA1
MAPK8IP1 E2F4
SAP18 CDH4
SCARB1 ADRBK1
SCARB1 BCR
SLC9A3R2 B4GALT3
SLC9A3R2 FCGR2A
SLC9A3R2 LY6E
SLC9A3R2 MAPKAPK2
BAIAP3 MVD
BAIAP3 KLF1
ZNF500 SULT4A1
ZNF500 SLC9A1
ZNF500 E2F4
ZNF500 PAX8
TERF2 PRPF31
TERF2 COPS6
TERF2 GTSE1
TERF2 MYST2
TERF2 THRA
TERF2 WNT10B
LGR5 EPHB2
LGR5 SLC5A2
LGR5 RPS26
LGR5 CDK2
KCTD17 MC2R
KCTD17 ARID4B
KCTD17 IKBKG
KCTD17 PPP3CC
SULT4A1 MAPK8IP1
SULT4A1 CCPG1
SULT4A1 ABL1
PRPF31 NUDT3
PRPF31 CDX2
PSG1 CDR2L
PSG1 ABCC8
PSG1 HTRA2
PSG1 RUNX2
PSG1 MEF2C
EML3 IL8RB
RBM8A RUNX2
ITGA2B DOK1
ITGA2B RBBP8
ITGA2B KIFC3
ITGA2B RAB11FIP5
ITGA2B CHST3
FLOT1 ALOX5
UBE3B PPP3CC
TCOF1 MC2R
TCOF1 CARD10
C2orf55 LSM4
C2orf55 PPP3CC
MYO9B STMN1
EIF5B CARD10
PTPRD ITGAD
PTPRD NUDT3
PTPRD SULT4A1
PTPRD LOC201229
PTPRD BCR
PTPRD THRA
SLC2A1 ITGAD
SLC2A1 PTPRD
SLC2A1 DHRS1
ARID4B RUNX2
ARID4B NFRKB
ARID4B LYPLA2
ARID4B GRB2
ARID4B U2AF2
SLC6A2 SLC5A2
NFKB2 KCTD17
NFKB2 UBE3B
NFKB2 IKBKG
NFKB2 SDC3
NFKB2 BCL3
YPEL1 UNC5B
YPEL1 ALDOC
YPEL1 FZR1
YPEL1 HTRA2
YPEL1 PRRC1
YPEL1 PAX8
FDXR SLC9A3R2
FDXR MEF2C
FDXR TOMM34
FDXR USP11
ACCN1 PAIP2B
GPR161 SAP18
GPR161 TLX2
GPR161 RUNX2
GPR161 MSX1
GPR161 E2F4
CPNE6 PSG1
CPNE6 MGAT1
CPNE6 MEF2C
CPNE6 FAM102A
CPNE6 PPP3CC
COPS6 C2orf55
COPS6 PTPRD
COPS6 FZR1
COPS6 EPOR
COPS6 FCGR2A
COPS6 BCL3
ALDOC MC2R
ALDOC MFAP2
WBSCR22 PAX8
GP2 MYST2
WWOX LGR5
WWOX RBM8A
WWOX COPS6
WWOX MGAT1
WWOX ATP1B2
TAP2 ABCB1
TUBGCP2 SLC5A2
GTSE1 SULT4A1
GTSE1 MYO9B
GTSE1 U2AF2
PCBP3 ABCC8
PCBP3 E2F1
PCBP3 CDH4
FZR1 MYO9B
FZR1 TUBGCP2
FZR1 MSX1
FZR1 LOC201229
HTRA2 KRT1
HTRA2 THRA
MGAT1 RPS26
MGAT1 CDK2
SIM2 SAP18
SIM2 TAZ
SIM2 TOMM34
SIM2 FAM102A
SIM2 BCL3
SIM2 CDX2
CAMSAP1 FDXR
CAMSAP1 LGALS9
CAMSAP1 INA
EVPL STX11
AQP7 TUBGCP2
AQP7 HTRA2
PRRC1 MRPS12
PRRC1 MYB
TLX2 NUDT3
TLX2 U2AF2
IDS THRA
B4GALT3 DOK1
TUBB2B HPGD
TUBB2B WNT10B
OAS2 ARID4B
OAS2 PITPNM1
OAS2 IKBKG
OAS2 CD40
OAS2 DEFA3
OAS2 MAPKAPK2
AGPS EPHB2
AGPS PRPF31
AGPS MFAP2
ACAN EVPL
ACAN PTH
ACVR1B PCBP3
ACVR1B PAX8
RUNX2 LSM4
RUNX2 CDX2
ZBED1 SLC5A2
DHRS1 CDK5R1
DHRS1 IDS
DHRS1 PCDH9
DHRS1 ZBED1
SPC25 MC2R
SPC25 RPL11
TYR MEF2C
TYR LSM4
TYR BCL3
GJB5 NUDT3
GJB5 FAM189B
GJB5 KIAA0323
USP19 CARD10
USP19 REL
KCNH2 PSG1
CEP135 ZNF500
CEP135 COPS6
CEP135 EPOR
CEP135 PRRC1
CEP135 MFAP2
HDGF ITGAD
HDGF PRRC1
CD34 PCBP3
OTUB1 LGALS9
PXN MSX1
SLC12A4 HDGF
SLC12A4 ISLR
SLC12A4 TPMT
FAM50A NLE1
KIAA0284 FLOT1
KIAA0284 PLCD1
KIAA0284 WNT7A
HLA-DOB SAP18
HLA-DOB C2orf55
HLA-DOB EPOR
HLA-DOB SIM2
HLA-DOB PRRC1
HLA-DOB ACVR1B
HLA-DOB TYR
HLA-DOB ZNF592
HLA-DOB DEFA3
ORC1L SIM2
ORC1L CNTN1
TET3 PSG1
TET3 MFAP2
TET3 APOBEC3C
TET3 THRA
MAG LGALS9
SLC24A1 GPR161
SLC24A1 DHRS1
SLC24A1 MFAP2
SLC24A1 LGALS9
SLC24A1 ZNF592
SLC24A1 HAUS5
SLC24A1 KIFC3
OCEL1 UNC5B
OCEL1 SIT1
OCEL1 ORC1L
OCEL1 GIGYF2
OCEL1 CACNB1
OCEL1 LSM4
OCEL1 ABL1
CD22 SAP18
CD22 GTSE1
CD22 MEF2C
CD22 ZNF592
CD22 DTX4
CD22 IGHMBP2
CD22 CCPG1
CD22 E2F4
CD22 MYB
ELAVL3 FAM153A
ELAVL3 SAR1A
ELAVL3 ZNF500
ELAVL3 C2orf55
ELAVL3 CD22
ELAVL3 ZNF592
ELAVL3 IKBKG
ELAVL3 SCYL3
ELAVL3 MSX1
CAPN5 MVD
CAPN5 AXIN1
ADRBK1 IRF5
ADRBK1 BMI1
MFAP2 PAIP2B
MFAP2 MAPKAPK2
MFAP2 LOC201229
OGG1 WBSCR22
LIPE FGF2
LIPE MMP19
LIPE CEL
NCDN RBM8A
NCDN FZR1
NCDN PAIP2B
NCDN DHRS1
NCDN ABL1
PITPNM1 IDS
PITPNM1 TUBB2B
PITPNM1 ISLR
PITPNM1 HPGD
PITPNM1 PPP3CC
ADAM15 WBSCR22
EPAS1 UBE3B
EPAS1 LGALS9
EPAS1 KIFC3
EPAS1 BCL3
EPAS1 WNT10B
CYP3A5 ADRBK1
CYP3A5 ZNF592
FGD1 TREX1
RIMS2 PRRC1
RIMS2 PAX8
GIGYF2 MFAP2
GIGYF2 PPP3CC
GIGYF2 MYB
LGALS9 MEN1
LGALS9 CADM4
LGALS9 ACVR1B
LGALS9 RUNX2
DPT C2orf55
DPT EPOR
PLEC1 IAH1
PIK3R3 IRF5
APOBEC3C SCARB1
APOBEC3C TCOF1
APOBEC3C DHCR7
APOBEC3C M6PR
APOBEC3C CDK2
NLE1 CRX
NLE1 IAH1
NLE1 MAP3K3
GNL1 PRPF31
GNL1 PTPRD
GNL1 CADM4
GNL1 GUCA1A
TFF3 PITPNM1
TFF3 LYPLA2
TFF3 TPMT
TFF3 USP11
TFF3 THRA
GPA33 SEMA4D
HIPK2 IAH1
ARHGAP26 FGD1
C19orf29 IRF5
ZNF783 PSG1
RAD51L3 NUDT3
RAD51L3 APOBEC3C
RAD51L3 SLC9A1
RAD51L3 IGHMBP2
RAD51L3 E2F4
RAD51L3 USP11
VENTX LGALS9
MEF2C ADRBK1
MEF2C USP11
MEF2C WNT10B
FCGR2A KRT1
FCGR2A CDK6
FCGR2A ACVR1B
FCGR2A ZBED1
FCGR2A U2AF2
PLCD1 MVD
PLCD1 ETS1
ZNF592 KRT1
ZNF592 SCARB1
ZNF592 RREB1
ZNF592 LOC201229
GARNL4 CDK5R1
GARNL4 MTX1
GARNL4 OCEL1
GARNL4 PITPNM1
GARNL4 PPP3CC
GARNL4 SDC3
GARNL4 IGF2
GARNL4 MYB
FNTB MXRA8
WDR62 CDK5R1
WDR62 REL
WDR62 AGPS
WDR62 GNL1
WDR62 GPA33
WDR62 SLC4A3
WDR62 RPS26
WDR62 SMYD5
WDR62 LLGL2
WDR62 KIAA0323
WDR62 LSM4
WDR62 RAGE
TPPP PLCD1
NTNG1 PSG1
NTNG1 MFAP2
NTNG1 RAD51L3
POU2F2 MC2R
POU2F2 UNC5B
POU2F2 CPNE6
POU2F2 ADAM15
POU2F2 PPP3CC
POU2F2 PAX8
RPS26 SAP18
UBXN1 GALK1
HPGD TCOF1
HPGD LGALS9
PAFAH1B1 MTX1
ALAS2 CDK6
SEMA4D TFF3
SEMA4D JAG1
SEMA4D ABL1
TAZ NUP214
ATP1B2 REL
ATP1B2 DHCR7
ATP1B2 TOMM34
COX10 SCAPER
INA SAP18
INA FZR1
CYP11A1 ARID4B
SAMD14 PLEC1
SAMD14 HIPK2
SAMD14 SMG6
SAMD14 POLG
RP1-21O18.1 SULT4A1
RP1-21O18.1 HLA-DOB
RP1-21O18.1 OCEL1
CLEC11A ARID4B
CLEC11A FDXR
CLEC11A RP1-21O18.1
CLEC11A TPMT
ATG2A ARHGAP26
ATG2A SEC16A
TGFBRAP1 ATG2A
TGFBRAP1 SMG6
ZSCAN12 EPHB2
ZSCAN12 NUDT3
ZSCAN12 CDX2
GCKR UBXN1
TOMM34 CSF1
TOMM34 PRPF31
TOMM34 MAPKAPK2
UBE2H KLF1
LYPLA2 MEN1
LYPLA2 DPT
MVK SULT4A1
MVK RBM8A
HAUS5 MAPK8IP1
HAUS5 HPGD
HAUS5 AP2A2
HAUS5 CCPG1
HAUS5 STMN1
HAUS5 BMI1
CD33 LGR5
CD33 FDXR
CD33 DHRS1
CD33 MXRA8
CD33 TGOLN2
SPN PSG1
SPN ARSE
SPN MGAT1
SPN CYP3A5
SPN WDR62
GPR143 NFATC2IP
GPR143 AXIN1
GPR143 GALK1
GPR143 TROAP
ADCYAP1 COPS6
ADCYAP1 ELAVL3
CRYBA4 CDK6
CRYBA4 ARID4B
CRYBA4 TYR
CRYBA4 KIAA0323
CRYBA4 BCL3
CRYBA4 BCR
TBX19 MC2R
TBX19 LGR5
TBX19 OAS2
TBX19 ADRBK1
TBX19 TFF3
CACNB1 ADAM15
CACNB1 U2AF2
CACNB1 E2F4
DNAH9 TGFB1
DNAH9 SLC6A2
DNAH9 YPEL1
DNAH9 HLA-DOB
DNAH9 TET3
DNAH9 WDR62
ODF1 ORC1L
ODF1 GNL1
ODF1 STXBP1
ODF1 STMN1
GDF5 ARHGAP26
GDF5 REM1
SBNO2 ARID4B
SBNO2 MFAP2
SBNO2 JAG1
SBNO2 BCR
LY9 GPA33
LY9 DNAH9
AANAT ZNF500
AANAT HLA-DOB
AANAT SEMA3F
AANAT MR1
AANAT MSX1
AANAT STMN1
AANAT USP11
AANAT PAX8
FUT7 PSG1
FUT7 ZNF592
INSL3 BAP1
INSL3 GSTA2
PRPH MC2R
PRPH ANKRD46
PRPH EML3
PRPH ALDOC
PRPH WBSCR22
PRPH HTRA2
PRPH TUBB2B
PRPH DHCR7
PRPH MFAP2
PRPH CHST3
PRPH MSX1
PRPH RELA
PRPH PAX8
PRPH WNT10B
KCNJ4 RBM8A
KCNJ4 MYO9B
KCNJ4 PTPRD
KCNJ4 LOC201229
ADH1C FGD1
SPRR2C CDK5R1
LY6G6C HTRA2
LY6G6C NCDN
LY6G6C EPAS1
LY6G6C HPGD
LY6G6C AP2A2
IKBKG MYO9B
IKBKG DHRS1
IKBKG MFAP2
IKBKG DPT
MSC ARID4B
MSC MFAP2
PSG7 SAP18
PSG7 EPOR
PSG7 GIGYF2
PSG7 GARNL4
PSG7 CLEC11A
PSG7 TBX19
PSG7 LSM4
PSG7 MAPKAPK2
PSG7 LOC201229
POU4F1 UBE3B
POU4F1 MGAT1
POU4F1 ISLR
POU4F1 EPAS1
POU4F1 ALAS2
POU4F1 SPN
POU4F1 TGOLN2
POU4F1 STMN1
LEFTY1 GNL1
MMP25 POU4F1
ACR DOK1
ACR CD34
ACR RIMS2
ACR HPGD
ACR MVK
ACR ARPC4
ACR IGHMBP2
ACR SLC22A24
IL10RA CADM4
IL10RA C14orf1
IL10RA SBNO2
IL10RA GJA1
LLGL2 SAP18
LLGL2 GTSE1
LLGL2 TUBB2B
LLGL2 DPT
LLGL2 SEMA4D
LLGL2 LOC201229
CRCP ZNF592
CRCP TRAFD1
GIPR CSF1
GIPR PCBP3
GIPR CYP3A5
GIPR TRIM58
GIPR ODF1
GRM4 IRF5
GRM4 CADM4
GRM4 DGCR11
GRM4 TRIM15
GRM4 KIAA0323
GRM4 SLC22A24
GRM4 ETV3
GRM4 GUCA1A
CROCC FLOT1
CROCC IL10RA
TRAFD1 DOK1
RBBP8 HTRA2
RBBP8 PITPNM1
RBBP8 LGALS9
MXRA8 CARD10
MXRA8 PSG1
COBRA1 PCBP3
UBOX5 PTH
CD40 SLC5A2
CD40 SCARB1
CD40 KIAA0323
RGS9 TUBGCP2
RGS9 PAIP2B
RGS9 SEMA4D
RGS9 CNTN1
RGS9 BCR
ZNF167 TUBB2B
SLC1A6 PSG1
SLC1A6 OCEL1
SLC1A6 NCDN
SLC1A6 GRM4
NRG2 UNC5B
NRG2 ARID4B
NRG2 SEMA4D
NRG2 ZSCAN12
NRG2 MYST2
NRG2 CNTN1
MYBPC3 GTSE1
MYBPC3 B4GALT3
MYBPC3 RAD51L3
MYBPC3 KCNJ4
MYBPC3 AP2A2
MYBPC3 USP11
MYBPC3 WNT10B
SLC28A1 CSNK1G2
LBP CARD10
LBP ELAVL3
LBP APOBEC3C
LBP CD33
LBP KCNJ4
LBP PSG7
LBP IL8RB
T RAD51L3
PAX9 CDK6
PAX9 PSG1
AATK ARID4B
AATK FZR1
AATK SLC4A3
AATK PSG7
AATK PPP3CC
AATK SLC22A24
AATK E2F4
GRIK5 MAPK8IP1
GRIK5 GPR161
GRIK5 TLX2
GRIK5 TYR
GRIK5 PXN
GRIK5 MSC
GRIK5 CD40
GRIK5 IGHMBP2
GRIK5 STMN1
GRIK5 MYB
GRIK5 THRA
IQSEC1 GALK1
FAM102A SKI
FAM102A PTPRD
FAM102A TOMM34
FAM102A USP11
FAM102A IL8RB
SCYL3 LGALS9
SCYL3 LSM4
RASGRP3 SCAPER
RASGRP3 CRTC1
RASGRP3 MPDU1
RASGRP3 ABCB1
SMARCD2 SLC12A4
ARPC4 MVK
ARPC4 IKBKG
TREX1 CRX
TREX1 CRTC1
HTR7 LGR5
HTR7 ADAM15
HTR7 PAX9
HTR7 SLC9A1
HTR7 BCR
KRT2 WDR62
IHH COPS6
MAGEA9 CDK6
MAGEA5 RGS9
EFNA3 ITGA2B
EFNA3 ACCN1
EFNA3 NCDN
EFNA3 LBP
EFNA3 AQP5
EFNA3 DEFA3
KRTAP26-1 CD22
KRTAP26-1 BCR
LOC145678 CSF1
LOC145678 FCGR2A
FSCN2 FLOT1
FSCN2 PLEC1
FSCN2 SEC16A
HTR4 POL3S
SLC30A3 UNC5B
SLC30A3 FCGR2A
SLC30A3 ACR
SLC30A3 RAGE
CCL16 PAXIP1
GPT ETS1
MR1 SULT4A1
KIFC3 ARID4B
KIFC3 ATP1B2
KIFC3 PAX8
IQSEC3 LIPE
MYST2 KRT1
MYST2 IRF5
MYST2 MYO9B
MYST2 CACNB1
MYST2 KIAA0999
MYST2 MSX1
PFKFB2 CPNE6
PFKFB2 TLX2
PFKFB2 SPC25
PFKFB2 TBX19
PFKFB2 LTK
PFKFB2 BCL3
IGHG1 SIM2
LOC100134331 SCARB1
LOC100134331 AQP7
LOC100134331 CEP135
LOC100134331 CD34
LOC100134331 HPGD
LOC100134331 MVK
LOC100134331 HTR7
LOC100134331 KRTAP26-1
LOC100134331 MAPKAPK2
IGSF9B DOK1
IGSF9B ZNF500
IGSF9B HDGF
IGSF9B SLC24A1
IGSF9B RPS26
IGSF9B FUT7
IGSF9B LLGL2
IGSF9B MR1
IGSF9B IGHMBP2
IGSF9B CDX2
IGSF9B CDH4
IGSF9B MYB
IGSF9B IL8RB
IGSF9B WNT10B
TMPRSS6 SCARB1
TMPRSS6 LGR5
TMPRSS6 SULT4A1
TMPRSS6 FZR1
TMPRSS6 MYST2
TMPRSS6 IGSF9B
TMPRSS6 CYP2A6
H6PD CSF1
H6PD ADRBK1
H6PD ZNF592
H6PD PRPH
H6PD LLGL2
H6PD GRM4
H6PD FAM102A
H6PD ARPC4
H6PD EFNA3
RECQL5 MC2R
RECQL5 YPEL1
RECQL5 SVEP1
RECQL5 HLA-DOB
RECQL5 PRPH
RECQL5 AATK
RECQL5 IGSF9B
RECQL5 SLC9A1
RECQL5 MAPKAPK2
COL19A1 CARD10
COL19A1 MGAT1
COL19A1 BCR
REM1 LIPE
REM1 KIF22
HSP90AB1 HAUS5
HSP90AB1 PPP3CC
ZKSCAN3 TYR
ZKSCAN3 CD34
ZKSCAN3 PPP1R10
ZKSCAN3 CD33
ZKSCAN3 MXRA8
ZKSCAN3 GRIK5
ZKSCAN3 MYB
STXBP1 KCTD17
STXBP1 OCEL1
STXBP1 ZSCAN12
STXBP1 GRIK5
GRB2 SULT4A1
SMG6 SCAPER
PHKG2 RB1
FAM189B MSX1
SULT4A1 DHRS1
SPINT3 CSF1
SPINT3 TCOF1
SPINT3 TUBB2B
SPINT3 C19orf29
SPINT3 FCGR2A
SPINT3 TAZ
SPINT3 TRIM15
SPINT3 IKBKG
SPINT3 LOC100134331
SPINT3 BCL3
SPINT3 ABL1
ESR1 CD22
MYCL1 KCNJ4
MYEF2 GTSE1
MYEF2 INA
SLMO1 UNC5B
SLMO1 PTPRD
SLMO1 GPR161
SLMO1 PITPNM1
SLMO1 LGALS9
SLMO1 PSG7
SLMO1 SLC22A24
GRIP2 ZSCAN12
XDH TYR
XDH C19orf29
XDH PSG7
XDH POU4F1
XDH HSP90AB1
AXIN1 CADM4
AXIN1 PLEC1
GALK1 UBE2H
GALK1 MGAT3
JAG1 CSF1
JAG1 DOK1
RAP1GAP SAR1A
RAP1GAP SULT4A1
RAP1GAP PTPRD
RAP1GAP MVK
RAP1GAP ADCYAP1
RAP1GAP POU4F1
RAP1GAP SLC1A6
RAP1GAP IGSF9B
RAP1GAP E2F4
OR2B6 PRPF31
OR2B6 ATP1B2
OR2B6 KRT86
HCRTR1 NSFL1C
UGT2B15 SEMA7A
UGT2B15 B4GALT3
UGT2B15 TFF3
UGT2B15 RAD51L3
UGT2B15 RPS26
UGT2B15 ALAS2
UGT2B15 ZSCAN12
UGT2B15 MVK
UGT2B15 MSC
UGT2B15 GRIK5
UGT2B15 SLC22A24
RHBDL1 CPNE6
RHBDL1 PAX9
RHBDL1 PFKFB2
RHBDL1 TGOLN2
RHBDL1 E2F1
AGAP8 CDK5R1
AGAP8 MGAT1
AGAP8 SIM2
AGAP8 DHRS1
AGAP8 GJB5
AGAP8 APOBEC3C
AGAP8 SLMO1
AGAP8 KIAA0323
BZRPL1 CSF1
BZRPL1 CARD10
BZRPL1 COPS6
BZRPL1 TLX2
BZRPL1 ZSCAN12
BZRPL1 CRYBA4
BZRPL1 TPMT
NTSR2 ARID4B
NTSR2 FZR1
NTSR2 ADAM15
NTSR2 ATP1B2
NTSR2 INA
NTSR2 IKBKG
NTSR2 THRA
CCKAR OCEL1
CCKAR LOC100134331
ZMYND10 CRTC1
ZMYND10 MGAT3
ZMYND10 AGFG2
SLC9A3 PLCD1
FAM189A2 SCARB1
FAM189A2 IL8RB
ATP6V1B1 CDX2
AQP5 ANKRD46
AQP5 GP2
AQP5 EPAS1
AQP5 MVK
AQP5 MSC
AQP5 AP2A2
MTHFR SSTR5
MTHFR SLC9A3R2
MTHFR KCTD17
MTHFR SERBP1
MTHFR LAIR1
MTHFR JAG1
AGFG2 NFIX
AGFG2 TREX1
LTK UBE3B
LTK HLA-DOB
LTK ADRBK1
LTK ATP1B2
LTK MVK
LTK ACR
LTK BCR
GOLGA1 LSM4
TROAP MAP3K14
TROAP RASGRP3
SLC9A1 SCARB1
SLC9A1 INA
SLC9A1 KIFC1
SLC9A1 MAPKAPK2
NUP188 NCDN
KIAA0323 MC2R
KIAA0323 IL8RB
LSM4 JAG1
LSM4 ABL1
SLC6A9 LGALS9
SLC6A9 SBNO2
SLC6A9 MSC
SLC6A9 SCYL3
SLC6A9 TGOLN2
CCBP2 RBM8A
CCBP2 SPINT3
CCBP2 PAX8
CEACAM3 MEN1
CEACAM3 PITPNM1
CEACAM3 TOMM34
CEACAM3 MVK
CEACAM3 SPN
CEACAM3 CACNB1
CEACAM3 MSC
CEACAM3 SDC3
CEACAM3 USP11
ARHGAP6 SLC28A1
OPN1SW PLCD1
OPN1SW AXIN1
UPK2 RASGRP3
UPK2 AXIN1
ZNF157 CDK5R1
ZNF157 UNC5B
ZNF157 NUDT3
ZNF157 MVK
ZNF157 SPN
ZNF157 TRIM58
ZNF157 FUT7
ZNF157 T
ZNF157 SULT4A1
ZNF157 KRT86
ZNF157 IGHMBP2
MAGEA1 GARNL4
MAGEA1 CYP11A1
MAGEA1 MTHFR
TOP3B XPNPEP2
TOP3B NLE1
TOP3B RASGRP3
TOP3B MLH1
PNMT ARID4B
PNMT TLX2
PNMT ADAM15
PNMT ALAS2
PNMT ZSCAN12
PNMT SDC3
PNMT STMN1
KRT86 YPEL1
KRT86 B4GALT3
KRT86 CD22
KRT86 ADRBK1
KRT86 NCDN
KRT86 FCGR2A
KRT86 ALAS2
KRT86 GRM4
KRT86 MYEF2
HCG9 KIAA0284
GAD2 PCBP3
RBCK1 FLOT1
COL6A2 FLOT1
COL6A2 CHMP7
CHST3 GTSE1
SDC3 SLC5A2
SDC3 ISLR
SDC3 MYB
SDC3 WNT10B
NCKIPSD UBE3B
NCKIPSD GP2
NCKIPSD AGPS
NCKIPSD PITPNM1
NCKIPSD RIMS2
NCKIPSD SMYD5
NCKIPSD KCNJ4
NCKIPSD COBRA1
NCKIPSD KIFC3
NCKIPSD NTSR2
NCKIPSD PNMT
CRYBB3 WNT7A
DDX11 EML3
DDX11 OAS2
DDX11 LY6E
DDX11 POU4F1
DDX11 HTR7
DDX11 CEACAM3
DDX11 USP11
BTF3 TNFRSF25
MLANA SULT4A1
IGHMBP2 WBSCR22
IGHMBP2 NCDN
IGHMBP2 HAUS5
TGOLN2 MGAT1
TGOLN2 FEZ1
SLC22A24 SAP18
SLC22A24 PTPRD
SLC22A24 SLC2A1
SLC22A24 ARID4B
SLC22A24 TUBGCP2
SLC22A24 FAM102A
CNTN1 NUDT3
CNTN1 RUNX2
CNTN1 ISLR
CNTN1 TGOLN2
CNTN1 E2F4
CNTN1 ABL1
DEFA3 WBSCR22
SFTPD MYEF2
PCDH1 FLOT1
PCDH1 REM1
GPR35 PAX9
LOC26102 FLOT1
LOC26102 GCKR
LOC26102 KIF22
LOC26102 MAP2K4
SLC18A3 SAP18
SLC18A3 RBM8A
SLC18A3 GNL1
SLC18A3 TFF3
SLC18A3 FEZ1
SLC18A3 ZKSCAN3
PRH1 PCBP3
PRH1 ODF1
ELN AQP5
LOC91316 FCGR2A
KRT33A CRYBA4
LOC652147 FGF2
LOC652147 XPNPEP2
LOC652147 ACAN
LOC652147 GALK1
SLC1A7 OPN1SW
RUNX1 ITGA2B
RUNX1 GPR161
RUNX1 COPS6
RUNX1 MFAP2
RUNX1 SLC22A24
RUNX1 USP11
TCF7 NFKB2
TCF7 EPOR
TRD@ MC2R
TRD@ GTSE1
TRD@ INA
TRD@ LBP
UTF1 PCDHA3
FOXE1 ZMYND10
FOXE1 CARD10
FOXE1 SULT4A1
FOXE1 ARID4B
FOXE1 POU4F1
FOXE1 SPINT3
FOXE1 SLMO1
FOXE1 PAX8
MLH1 ETS1
WNT7A MGAT3
CDK2 MSX1
E2F4 ABL1
ETS1 HLF
ETS1 MAP3K3
MAPKAPK2 LOC201229
UNC5B ITGAD
UNC5B PXN
UNC5B SMYD5
UNC5B CD40
UNC5B JAG1
UNC5B SLC25A11
CRX KIF22
CRX MAP3K3
CARD10 IRF5
IAH1 MSX1
FAM153A MC2R
FAM153A SLC12A4
EPHB2 SDC3
ZNF264 POLG
ANKRD46 SAP18
ANKRD46 PSG1
ANKRD46 GTSE1
NUDT3 LOC201229
REL CSF1
CDK6 E2F4
CDK6 BCR
CDK6 WNT10B
ATP11A MGAT3
SAR1A TGOLN2
TGFB1 ACVR1B
TGFB1 ZNF592
WNT11 ZNF264
WNT11 PTH
SLC5A2 ITGAD
SLC5A2 CCPG1
MAPK8IP1 BCR
SAP18 PPP3CC
SAP18 USP11
SCARB1 USP11
SLC9A3R2 HTRA2
SLC9A3R2 LGALS9
BAIAP3 MMP19
BAIAP3 CHMP7
ZNF500 ARID4B
ZNF500 HAUS5
TERF2 POL3S
TERF2 APOBEC3C
TERF2 ALAS2
TERF2 PPP3CC
TERF2 IL8RB
LGR5 SKI
LGR5 SAP18
LGR5 PITPNM1
LGR5 AGPAT1
LGR5 TPMT
KCTD17 UNC5B
KCTD17 NUDT3
KCTD17 PSG1
KCTD17 PXN
KCTD17 NCDN
KCTD17 LOC201229
SULT4A1 PPP3CC
PSG1 UBE3B
PSG1 PCDH9
PSG1 RPS26
PSG1 IL8RB
EML3 IRF5
EML3 NUDT3
EML3 SULT4A1
EML3 CDX2
RBM8A PSG1
RBM8A DPT
NUP214 EIF2AK2
SIT1 MYST2
ITGA2B ZNF500
ITGA2B GTSE1
ITGA2B PCBP3
ITGA2B ACVR1B
FLOT1 WNT7A
C2orf55 DOK1
PTPRD CARD10
PTPRD ABCC8
PTPRD TCOF1
SLC2A1 CARD10
SLC2A1 RBM8A
SLC2A1 MYO9B
SLC2A1 GTSE1
SLC2A1 E2F4
ARID4B RPS26
SLC6A2 KCTD17
SLC6A2 ITGA2B
SLC6A2 SLC2A1
SLC6A2 MSC
SLC6A2 PPP3CC
SLC6A2 JAK3
ARSE PCBP3
NFKB2 EPHB2
NFKB2 ADAM15
NFKB2 HPGD
NFKB2 CACNB1
NFKB2 MXRA8
NFKB2 MLANA
NFKB2 SLC22A24
NFKB2 USP11
NFKB2 THRA
YPEL1 HAUS5
FDXR EPOR
FDXR PCDH9
FDXR PITPNM1
FDXR SLC22A24
ACCN1 UNC5B
ACCN1 HAUS5
ACCN1 FAM102A
ACCN1 MYST2
ACCN1 BCR
GPR161 TFF3
GPR161 FCGR2A
GPR161 TAZ
GPR161 E2F1
GPR161 LOC201229
CPNE6 EPHB2
CPNE6 REL
CPNE6 FDXR
CPNE6 NCDN
CPNE6 IKBKG
CPNE6 JAG1
HLF UBE2H
COPS6 CDX2
COPS6 THRA
ALDOC SAP18
ALDOC TLX2
ALDOC USP11
WBSCR22 DOK1
XPNPEP2 SBNO2
GP2 PCBP3
GP2 LGALS9
GP2 ZNF592
WWOX MC2R
WWOX CARD10
WWOX SCARB1
WWOX RUNX2
WWOX BCR
TUBGCP2 PRPF31
TUBGCP2 U2AF2
TUBGCP2 E2F4
FZR1 STMN1
FZR1 GUCA1A
MGAT1 REL
TNP1 ATP1B2
SIM2 DOK1
SIM2 EPHB2
SIM2 SCARB1
SIM2 TFF3
SIM2 CACNB1
SIM2 PPP3CC
SIM2 SDC3
SIM2 STMN1
CAMSAP1 TCOF1
CAMSAP1 DHRS1
CAMSAP1 HPGD
CAMSAP1 LYPLA2
CAMSAP1 STMN1
AQP7 THRA
ZBTB7A IL8RB
PAIP2B PPP3CC
PAIP2B PAX8
PCDH9 PCBP3
PRRC1 HSF4
PRRC1 PPP3CC
TLX2 TCOF1
TLX2 PPP3CC
TLX2 USP11
TUBB2B SCARB1
TUBB2B GTSE1
TUBB2B TLX2
TUBB2B THRA
KLHL25 FGF2
OAS2 PAIP2B
OAS2 CNTN1
OAS2 CDC2L5
OAS2 USP11
AGPS CPNE6
AGPS DHRS1
AGPS MEF2C
AGPS NDST1
ACAN UBOX5
ACAN AXIN1
ACVR1B MAPKAPK2
ZBED1 PPP3CC
NFRKB PCBP3
DHRS1 STMN1
DHRS1 CDX2
PPP2R5D GIGYF2
PPP2R5D LSM4
SPC25 PCBP3
SPC25 NCDN
TYR PAIP2B
TYR MFAP2
GJB5 CDK6
GJB5 SULT4A1
GJB5 PAIP2B
GJB5 TYR
GJB5 ADAM15
GJB5 BMI1
GJB5 RAGE
GJB5 MAPKAPK2
USP19 APOBEC3C
HDGF RAGE
OTUB1 UBE3B
OTUB1 USP11
PPP1R10 PIM1
ISLR FCGR2A
SLC12A4 NUDT3
SLC12A4 MAPKAPK2
KIAA0284 SCAPER
HLA-DOB MGAT1
HLA-DOB TLX2
HLA-DOB FCGR2A
HLA-DOB HPGD
HLA-DOB TOMM34
HLA-DOB LLGL2
HLA-DOB BCL3
HLA-DOB MAPKAPK2
ORC1L COPS6
ORC1L APOBEC3C
TET3 EPOR
TET3 LGALS9
TET3 DPT
TET3 SEMA4D
TET3 SLC9A1
MAG DOK1
MAG HAUS5
SLC24A1 UNC5B
SLC24A1 SCARB1
SLC24A1 TERF2
SLC24A1 PSG1
SLC24A1 FDXR
SLC24A1 GTSE1
SLC24A1 EPOR
SLC24A1 CNTN1
SLC24A1 MSX1
OCEL1 FAM153A
OCEL1 REL
OCEL1 PSD4
OCEL1 SULT4A1
OCEL1 PITPNM1
OCEL1 RAGE
OCEL1 MYB
OCEL1 IL8RB
CD22 CDK5R1
CD22 PAXIP1
ELAVL3 SLC2A1
ELAVL3 SLC6A2
ELAVL3 TYR
ELAVL3 CD34
ELAVL3 GRB2
ELAVL3 SLC22A24
ELAVL3 CDK2
ELAVL3 CDX2
CAPN5 IL10RA
ADRBK1 CADM4
ADRBK1 MSX1
MFAP2 TUBGCP2
MFAP2 ACVR1B
MFAP2 KIAA0323
MFAP2 BMI1
NCDN REL
NCDN SULT4A1
NCDN MGAT1
NCDN JAG1
NCDN PPP3CC
PITPNM1 SLC5A2
PITPNM1 MYO9B
PITPNM1 COPS6
PITPNM1 LOC201229
ADAM15 MGAT1
ADAM15 PXDN
ADAM15 RPS26
EPAS1 TET3
EPAS1 PITPNM1
EPAS1 SLC9A1
CYP3A5 ZNF500
CYP3A5 FAM189B
CYP3A5 CHST3
CYP3A5 LOC201229
RPL3L KLF1
FGD1 NOC2L
FGD1 UBXN1
DEPDC5 SBNO2
DEPDC5 MVD
RIMS2 SAP18
RIMS2 GNL1
RIMS2 DTX4
GIGYF2 MC2R
GIGYF2 HDGF
GIGYF2 BCR
DPT RUNX2
DPT BMI1
DPT CDX2
DPT THRA
PTGS1 RAGE
APOBEC3C PAIP2B
APOBEC3C CD34
APOBEC3C KIAA0323
APOBEC3C AP2A2
APOBEC3C STMN1
NLE1 ALOX5
GNL1 LOC201229
TFF3 CSF1
TFF3 SLC5A2
TFF3 DHRS1
TFF3 DPT
TFF3 GNL1
TFF3 JAG1
TFF3 CDX2
GPA33 ITGAD
GPA33 EPOR
GPA33 ATP1B2
GPA33 SMYD5
GPA33 STAT2
ARHGAP26 RASGRP3
ZNF783 MAPK8IP1
ZNF783 CD22
ZNF783 PAXIP1
RAD51L3 ITGA2B
RAD51L3 TCOF1
RAD51L3 COPS6
RAD51L3 EPOR
RAD51L3 SLC12A4
RAD51L3 ELAVL3
RAD51L3 IKBKG
RAD51L3 FAM102A
RAD51L3 CNTN1
VENTX PSG1
VENTX RIMS2
SMPDL3B MFAP2
SMPDL3B MYST2
FEZ1 SULT4A1
MEF2C MFAP2
FCGR2A IRF5
FCGR2A BCR
PLCD1 KATNB1
ZNF592 PAIP2B
ZNF592 TFF3
GARNL4 PTPRD
GARNL4 GPR161
GARNL4 ALDOC
GARNL4 FZR1
GARNL4 RUNX2
GARNL4 CEP135
GARNL4 MVK
GARNL4 DTX4
GARNL4 BCL3
DDN MAP3K14
SLC4A3 SLC2A1
SLC4A3 CPNE6
SLC4A3 MGAT1
SLC4A3 HLA-DOB
SLC4A3 HAUS5
FNTB ARID4B
WDR62 EPHB2
WDR62 SAR1A
WDR62 SIM2
WDR62 PAIP2B
WDR62 ZBED1
WDR62 HPGD
WDR62 ARPC4
LAIR1 HAUS5
NTNG1 MYST2
POU2F2 MYO9B
POU2F2 ARID4B
POU2F2 SIM2
POU2F2 ADRBK1
POU2F2 GNL1
POU2F2 TFF3
POU2F2 LSM4
RPS26 UBE3B
RPS26 MSX1
RPS26 PAX8
UBXN1 C19orf50
SEMA4D IRF5
SEMA4D SLC5A2
SEMA4D TOMM34
SEMA4D CAMK2B
SEMA4D KIAA0323
TAZ UBE3B
TAZ ALDOC
TAZ MGAT1
ATP1B2 UBE3B
ATP1B2 MYO9B
ATP1B2 CDX2
COX10 POLG
SBNO2 IAH1
SBNO2 MMP19
SBNO2 CADM4
SBNO2 NLE1
SBNO2 RB1
INA CDK6
INA MAPK8IP1
INA MYB
ITIH4 MGAT1
CYP11A1 PRPF31
CYP11A1 TCOF1
CYP11A1 PCBP3
CYP11A1 GNL1
CYP11A1 RAGE
SAMD14 PDLIM7
RP1-21O18.1 MC2R
RP1-21O18.1 MYH2
RP1-21O18.1 ABL1
CLEC11A OCEL1
CLEC11A TFF3
CLEC11A JAG1
ATG2A BAIAP3
ATG2A C19orf50
ATG2A WNT7A
ATG2A RB1
PLIN1 GARNL4
ZSCAN12 UNC5B
ZSCAN12 KCTD17
ZSCAN12 GRB2
ZSCAN12 IGHMBP2
ZSCAN12 USP11
ZSCAN12 CYP2A6
CHIT1 MYST2
GCKR SEC16A
GCKR UBOX5
TOMM34 DOK1
TOMM34 PRRC1
TOMM34 HDGF
TOMM34 GIGYF2
TOMM34 FCGR2A
TOMM34 LY6E
LYPLA2 E2F1
MVK CSF1
MVK SEMA4D
HAUS5 MEN1
HAUS5 CDK6
HAUS5 MTX1
HAUS5 ACVR1B
HAUS5 PPP2R5D
HAUS5 SLC25A11
DGCR11 SCARB1
CD33 MC2R
CD33 GPR161
CD33 SEMA4D
CD33 CCPG1
SPN FAM153A
SPN SCARB1
SPN CAMSAP1
SPN HPGD
SPN HAUS5
GPR143 PLEC1
GPR143 GJA1
ADCYAP1 CARD10
ADCYAP1 CYP2A6
TRIM15 TPMT
TRIM15 LSM4
CRYBA4 SLC6A2
CRYBA4 DHRS1
CRYBA4 SLC12A4
CRYBA4 FCGR2A
CRYBA4 E2F4
CRYBA4 LOC201229
TRIM58 ANKRD46
TRIM58 SULT4A1
TRIM58 CD40
TBX19 SEMA4D
CACNB1 ITGAD
CACNB1 COPS6
CACNB1 EPOR
CACNB1 ATP1B2
CACNB1 PPP3CC
CACNB1 LOC201229
CACNB1 PAX8
CRTC1 GRN
CRTC1 C19orf50
CRTC1 MAP2K4
DNAH9 PCBP3
DNAH9 DPT
DNAH9 POU4F1
ODF1 KRT1
ODF1 PCDH9
ODF1 USP19
ODF1 RP1-21O18.1
ODF1 HTR2A
ODF1 MXRA8
ODF1 GRB2
ODF1 GRIP2
ODF1 TPMT
ODF1 IGHMBP2
ODF1 CCPG1
ODF1 MSX1
GDF5 SMG6
GDF5 WNT7A
LUZP1 PAXIP1
SBNO2 LGALS9
LY9 CDK5R1
AANAT MC2R
AANAT ANKRD46
AANAT CDK6
AANAT TERF2
AANAT B4GALT3
AANAT ORC1L
AANAT RIMS2
AANAT SBNO2
FUT7 ITGA2B
PRPH SEMA7A
PRPH MAG
PRPH FCGR2A
PRPH FAM102A
PRPH KIFC3
PRPH JAK3
KCNJ4 CARD10
KCNJ4 FAM153A
KCNJ4 SLC9A3R2
KCNJ4 TERF2
KCNJ4 PXDN
KCNJ4 MEF2C
KCNJ4 ZNF592
KCNJ4 FAM102A
KCNJ4 CDK2
ADH1C KLF1
SPRR2C UNC5B
LY6G6C NUDT3
LY6G6C IDS
LY6G6C WBSCR22
LY6G6C TOMM34
LY6G6C LLGL2
LY6G6C RBBP8
LY6G6C MYB
MFHAS1 KIF22
IKBKG TUBB2B
IKBKG USP11
MSC TOMM34
MSC ABL1
PSG7 SULT4A1
PSG7 SLC6A2
PSG7 SPN
PSG7 KIFC3
PSG7 CCPG1
POU4F1 ITGA2B
POU4F1 CAMSAP1
POU4F1 ZBED1
POU4F1 GPA33
LEFTY1 FEZ1
ACR ITGAD
ACR ANKRD46
ACR TCOF1
ACR B4GALT3
ACR EPAS1
ACR CACNB1
ACR SMARCD2
ACR MSX1
IL10RA WNT7A
IL10RA VEGFC
LLGL2 RBM8A
LLGL2 NFRKB
LLGL2 ATP1B2
LLGL2 LSM4
CRCP GTSE1
CRCP FZR1
CRCP EPOR
GIPR GIGYF2
C9 CAPN5
C9 PLCD1
GRM4 DOK1
GRM4 SCARB1
GRM4 MSC
GRM4 KIAA0999
GRM4 E2F1
HTR2A HDGF
HTR2A GRM4
CUBN C1orf144
CROCC C19orf50
CROCC CHMP7
CROCC MVD
DTX4 MC2R
DTX4 PCBP3
DTX4 LGALS9
RBBP8 NUDT3
RBBP8 GTSE1
RBBP8 ADRBK1
RBBP8 ATP1B2
MXRA8 COPS6
MXRA8 TUBGCP2
MXRA8 GIGYF2
MXRA8 USP11
COBRA1 NUDT3
COBRA1 SAP18
COBRA1 PSG1
COBRA1 GTSE1
COBRA1 ZBED1
COBRA1 MFAP2
COBRA1 NCDN
COBRA1 LGALS9
COBRA1 SEMA4D
CD40 UBE3B
CD40 NFRKB
CD40 DUS4L
CD40 MXRA8
CD40 THRA
ELOVL5 SBNO2
ELOVL5 GPT
RGS9 EPHB2
RGS9 RBM8A
RGS9 ARID4B
RGS9 COPS6
RGS9 DPT
RGS9 ATP1B2
RGS9 TGOLN2
NRG2 EML3
NRG2 GPR161
NRG2 CD33
NRG2 LLGL2
NRG2 RBBP8
NRG2 AATK
NRG2 AQP5
NRG2 BCL3
MYBPC3 DOK1
MYBPC3 JAK3
LBP DOK1
LBP JAK3
T WDR62
PAX9 PITPNM1
PAX9 PAX8
DAPK2 LY6G6C
DAPK2 ACR
AATK SCARB1
AATK RP1-21O18.1
AATK DEFA3
GRIK5 CDK5R1
GRIK5 MTX1
GRIK5 WWOX
GRIK5 HDGF
GRIK5 TET3
GRIK5 CYP3A5
GRIK5 APOBEC3C
GRIK5 MEF2C
GRIK5 TBX19
GRIK5 SHBG
GRIK5 MSX1
GRIK5 GPR19
CHMP7 ETS1
CAMK2B HDGF
FAM102A CCPG1
SCYL3 PSG1
SCYL3 GIGYF2
SCYL3 TFF3
SCYL3 CD40
SCYL3 MYB
RASGRP3 COX10
RASGRP3 CHMP7
SMARCD2 SAP18
SMARCD2 COPS6
SMARCD2 JAG1
ARPC4 SULT4A1
ARPC4 PSG1
ARPC4 USP11
TREX1 SBNO2
TREX1 SEC16A
HTR7 OCEL1
HTR7 ELAVL3
HTR7 DPT
HTR7 SPN
HTR7 SLMO1
HTR7 PAXIP1
HTR7 BCL3
KRT2 T
IHH SLC12A4
IHH APOBEC3C
MAGEA9 KRT86
MAGEA5 XDH
EFNA3 CSF1
EFNA3 ARID4B
EFNA3 PAIP2B
EFNA3 ALAS2
EFNA3 CACNB1
EFNA3 IKBKG
EFNA3 PSG7
EFNA3 GIPR
EFNA3 SLC1A6
EFNA3 IHH
EFNA3 STMN1
KRTAP26-1 CDK5R1
KRTAP26-1 HSF4
KRTAP26-1 LY6G6C
KRTAP26-1 PSG7
KRTAP26-1 FAM189B
LOC145678 MAPKAPK2
FSCN2 TAP2
FSCN2 EVPL
FSCN2 CROCC
FSCN2 C1orf144
FSCN2 GALK1
FSCN2 MAP2K4
HTR4 TERF2
HTR4 SMYD5
SLC30A3 GPR161
CCL16 FAM189B
GPT XPNPEP2
GPT LIPE
MR1 PSG1
MR1 FDXR
MR1 GNL1
MVD MAP3K3
PTH PLEC1
KIFC3 ALAS2
KIFC3 BCR
IQSEC3 C1orf144
MYST2 UBE3B
MYST2 SLN
MYST2 CD34
MYST2 FEZ1
MYST2 COBRA1
NDST1 PSG1
PFKFB2 MC2R
PFKFB2 NFKB2
PFKFB2 HLA-DOB
PFKFB2 TET3
PFKFB2 RGS9
PFKFB2 PNMT
IGHG1 SAP18
IGHG1 EML3
IGHG1 FDXR
IGHG1 PCBP3
IGHG1 ADRBK1
LOC100134331 TGFB1
LOC100134331 AMMECR1
LOC100134331 CNTN1
IGSF9B ABCC8
IGSF9B CDK6
IGSF9B SLC9A3R2
IGSF9B TRIM58
IGSF9B GIPR
IGSF9B MXRA8
IGSF9B PFKFB2
IGSF9B SULT4A1
IGSF9B IFIT1
IGSF9B NUP188
IGSF9B LSM4
TMPRSS6 UNC5B
TMPRSS6 CARD10
TMPRSS6 PTPRD
TMPRSS6 KRT86
TMPRSS6 STMN1
H6PD SLC9A3R2
H6PD ALDOC
H6PD FZR1
H6PD KCNJ4
H6PD LY6G6C
H6PD SLC30A3
H6PD MTHFR
H6PD RAGE
NCR2 LOC644165
RECQL5 AQP7
RECQL5 AGPS
RECQL5 ZBED1
RECQL5 SPC25
RECQL5 INA
RECQL5 CRCP
COL19A1 SULT4A1
COL19A1 EML3
COL19A1 PTPRD
COL19A1 OCEL1
COL19A1 WDR62
COL19A1 POU2F2
COL19A1 TRIM58
COL19A1 LOC201229
REM1 MGAT3
GUCA2A ARHGAP26
ZKSCAN3 NUDT3
ZKSCAN3 GPR161
ZKSCAN3 TUBGCP2
ZKSCAN3 PRRC1
ZKSCAN3 PPP2R5D
ZKSCAN3 EPAS1
ZKSCAN3 GARNL4
ZKSCAN3 DGCR11
STXBP1 MC2R
STXBP1 SLC2A1
STXBP1 COPS6
STXBP1 AATK
SMG6 FGF2
SMG6 FLOT1
SMG6 MVD
DMWD PCBP3
DMWD PITPNM1
DMWD CACNB1
DMWD BCR
PHKG2 FGF2
PHKG2 WNT7A
FAM189B CDK6
FAM189B SLC5A2
FAM189B SLC6A8
FAM189B PTPRD
FAM189B WBSCR22
FAM189B PCDH9
FAM189B TLX2
FAM189B GIGYF2
FAM189B TFF3
FAM189B LY6E
FAM189B DTX4
SULT4A1 PCDH9
SPINT3 SIT1
SPINT3 SLC2A1
SPINT3 FZR1
SPINT3 OAS2
SPINT3 SLC24A1
SPINT3 TOMM34
SPINT3 DGCR11
SPINT3 CRYBA4
SPINT3 LY6G6C
SPINT3 ACR
SPINT3 AQP5
SPINT3 MAPKAPK2
ESR1 NCDN
ESR1 GNL1
ESR1 RGS9
ADAM20 ALDOC
ADAM20 PAX8
MYCL1 PSG1
MYCL1 POU4F1
MYCL1 BCR
TBX5 INA
MYEF2 PRPF31
MYEF2 DHRS1
MYEF2 LY6G6C
SLMO1 MAPK8IP1
SLMO1 FDXR
SLMO1 CACNB1
SLMO1 DTX4
SLMO1 MYB
GRIP2 RBM8A
GRIP2 OCEL1
GRIP2 LGALS9
GRIP2 HAUS5
GRIP2 GRM4
XDH REL
XDH TLX2
XDH CHIT1
XDH ZKSCAN3
C1orf144 MAP3K14
C1orf144 CRX
AXIN1 RB1
PAXIP1 SLC5A2
PAXIP1 PRPF31
PAXIP1 GTSE1
PAXIP1 MYST2
GALK1 MAP2K4
ALOX5 MAP3K3
IL18RAP MVD
RAP1GAP PSG7
OR2B6 OCEL1
OR2B6 LGALS9
OR2B6 LY6G6C
HCRTR1 IL10RA
UGT2B15 CDK6
UGT2B15 PTPRD
UGT2B15 SPC25
UGT2B15 CD34
UGT2B15 ADCYAP1
UGT2B15 TBX5
RHBDL1 CDK6
RHBDL1 PRPF31
RHBDL1 GP2
RHBDL1 AGPS
RHBDL1 CD33
RHBDL1 CRYBA4
AGAP8 MC2R
AGAP8 GPR161
AGAP8 PITPNM1
AGAP8 ODF1
AGAP8 CD40
AGAP8 ZKSCAN3
AGAP8 FAM189B
AGAP8 PNMT
BZRPL1 EMID1
BZRPL1 MGAT1
BZRPL1 ADRBK1
BZRPL1 HAUS5
BZRPL1 SLC1A6
BZRPL1 SLC9A1
NTSR2 EPHB2
NTSR2 MYBPC3
NTSR2 MYST2
CCKAR CDK6
CCKAR ZNF592
ZMYND10 FLOT1
ZMYND10 FSCN2
ZMYND10 COL6A2
EXOSC2 DHRS1
FAM189A2 WDR62
ATP6V1B1 SLC9A1
AQP5 LGR5
AQP5 PRRC1
AQP5 GJB5
AQP5 CD34
AQP5 ELAVL3
AQP5 TFF3
AQP5 SEMA4D
AQP5 ACR
AQP5 FAM189B
AQP5 MSX1
MTHFR EPHB2
MTHFR UBE3B
MTHFR TLX2
MTHFR SPC25
MTHFR CRYBA4
MTHFR HTR4
MTHFR AMMECR1
AGFG2 CROCC
LTK MC2R
LTK CARD10
LTK LGR5
LTK RBM8A
LTK GTSE1
LTK FZR1
LTK ELAVL3
LTK AATK
LTK FAM102A
IFIT1 EPOR
RPS21 RPS12
GOLGA1 TUBGCP2
TROAP PTAFR
SLC9A1 U2AF2
LSM4 CDX2
SLC6A9 FDXR
SLC6A9 CPNE6
SLC6A9 TLX2
SLC6A9 HLA-DOB
SLC6A9 MR1
SLC6A9 IGSF9B
SLC6A9 TMPRSS6
CCBP2 PCBP3
CCBP2 PFKFB2
CEACAM3 REL
CEACAM3 YPEL1
CEACAM3 MGAT1
CEACAM3 LY6E
CEACAM3 SEMA4D
CEACAM3 ADCYAP1
CEACAM3 AATK
CEACAM3 LSM4
CEACAM3 PPP3CC
CEACAM3 PNMT
CEACAM3 TGOLN2
CEACAM3 STMN1
ARHGAP6 CTRB2
ARHGAP6 TEKT2
ARHGAP6 ZMYND10
ARHGAP6 KLF1
UPK2 CROCC
UPK2 PHKG2
ZNF157 TCOF1
ZNF157 OCEL1
ZNF157 CYP3A5
ZNF157 GARNL4
ZNF157 ALAS2
ZNF157 EFNA3
ZNF157 LOC201229
MAGEA1 PAIP2B
MAGEA1 OCEL1
MAGEA1 FAM102A
TOP3B NOC2L
TOP3B HLF
TOP3B IQSEC3
PNMT CSF1
PNMT TUBGCP2
PNMT HLA-DOB
PNMT TOMM34
PNMT LTK
PNMT IGHMBP2
PNMT IL8RB
PNMT WNT10B
KRT86 SLC5A2
KRT86 SAP18
KRT86 WBSCR22
KRT86 OAS2
KRT86 ELAVL3
KRT86 CYP3A5
KRT86 ZNF592
KRT86 HPGD
KRT86 FUT7
KRT86 SLMO1
HCG9 GCKR
AP2A2 PRRC1
AP2A2 MAPKAPK2
COL6A2 RB1
CHST3 ZNF592
CHST3 JAG1
SDC3 SLC2A1
SDC3 TUBGCP2
SDC3 FCGR2A
SDC3 LLGL2
SDC3 BCL3
RPL11 BCR
NCKIPSD SLC5A2
NCKIPSD TERF2
NCKIPSD KCTD17
NCKIPSD GARNL4
NCKIPSD TOMM34
NCKIPSD TBX19
NCKIPSD SPRR2C
NCKIPSD RBBP8
NCKIPSD CD40
NCKIPSD SPINT3
NCKIPSD E2F4
DDX11 SAP18
DDX11 SLC6A2
DDX11 GP2
DDX11 ADRBK1
DDX11 HAUS5
DDX11 RBBP8
DDX11 OR2B6
DDX11 RHBDL1
DDX11 MAPKAPK2
DDX11 WNT10B
BTF3 MAD1L1
IGHMBP2 MC2R
IGHMBP2 PRRC1
IGHMBP2 APOBEC3C
IGHMBP2 WNT10B
TGOLN2 REL
TGOLN2 SULT4A1
TGOLN2 ARID4B
TGOLN2 LGALS9
TGOLN2 MSC
TGOLN2 UTP3
SLC22A24 DOK1
SLC22A24 CDK6
SLC22A24 GNL1
SLC22A24 TOMM34
SLC22A24 MVK
SLC22A24 CACNB1
SLC22A24 STMN1
SLC22A24 CDX2
CNTN1 MXRA8
CNTN1 CDX2
CNTN1 RAGE
DEFA3 WNT10B
SFTPD FUT7
SFTPD OR2B6
PCDH1 IAH1
GPR35 PCBP3
GPR35 EPOR
GPR35 ACVR1B
GPR35 SLC24A1
GPR35 CYP3A5
GPR35 HTR7
GPR35 FAM189B
GPR35 JAG1
GPR35 ENTPD2
LOC26102 MAP3K14
LOC26102 MAP3K3
SLC18A3 RAD51L3
SLC18A3 NTNG1
SLC18A3 ATP1B2
SLC18A3 KCNJ4
SLC18A3 JAG1
SLC18A3 LSM4
SLC18A3 SLC6A9
PRH1 LGALS9
PRH1 PAX8
GNAS RASGRP3
LOC91316 LY6G6C
LOC91316 CCPG1
LOC652147 NOC2L
LOC652147 CRX
RUNX1 LGR5
RUNX1 NFKB2
RUNX1 TUBB2B
RUNX1 DPT
RUNX1 MVK
RUNX1 IGHG1
RUNX1 MTHFR
TRD@ IKBKG
TRD@ BCR
FOXE1 REL
FOXE1 GPR161
FOXE1 ADRBK1
FOXE1 ADAM15
FOXE1 GNL1
FOXE1 ODF1
FOXE1 KCNJ4
FOXE1 DTX4
FOXE1 CD40
FOXE1 LSM4
FOXE1 MYB
MAP2K4 GSTA2
BCL3 CDX2
BCL3 MAPKAPK2
CDC2L5 MC2R
STMN1 LOC201229
E2F4 MYB
RAGE THRA
MYB THRA
MAPKAPK2 KRT1
LOC201229 CSF1
THRA SSTR5
THRA MSX1
IL8RB HSF4
CSF1 CDX2
CDK5R1 CDR2L
KRT1 EPOR
NOC2L GATA4
NOC2L C1orf144
UNC5B KRT1
UNC5B TRAFD1
UNC5B RBBP8
UNC5B PAXIP1
UNC5B E2F4
UNC5B ABL1
CRX GSTA2
CARD10 ITGAD
CARD10 IL8RB
FAM153A HPGD
FAM153A E2F4
FAM153A MYB
EPHB2 APOBEC3C
EPHB2 CYP11A1
EPHB2 FAM189B
ZNF264 IL10RA
NUDT3 KIFC1
NUDT3 KIAA0323
REL JAG1
CDK6 ITGAD
CDK6 EPOR
CDK6 BCL3
SAR1A RBM8A
SAR1A RUNX2
SAR1A ADAM15
SAR1A LGALS9
SAR1A BCR
TGFB1 TNFRSF25
WNT11 OGG1
MAPK8IP1 NUDT3
SAP18 REL
SAP18 BMI1
SCARB1 PTPRD
SCARB1 PCDH9
SCARB1 THRA
SCARB1 WNT10B
SLC9A3R2 PSG1
SLC9A3R2 GTSE1
SLC9A3R2 PCBP3
SLC9A3R2 DPT
BAIAP3 RASGRP3
BAIAP3 GALK1
BAIAP3 ETS1
ZNF500 PRPF31
ZNF500 SEMA3F
ZNF500 KIFC3
ZNF500 THRA
TERF2 FAM153A
TERF2 SCARB1
TERF2 ATP1B2
TERF2 FAM102A
TERF2 JAG1
TERF2 SLC22A24
LGR5 FAM153A
LGR5 IKBKG
LGR5 CDX2
KCTD17 GTSE1
KCTD17 SLC22A24
SULT4A1 NUDT3
SULT4A1 JAG1
PRPF31 CDK5R1
PRPF31 CARD10
PRPF31 CNP
PSG1 CD34
PSG1 GIGYF2
EML3 RPS26
EML3 CCPG1
EML3 CDK2
EML3 STMN1
RBM8A EML3
RBM8A FEZ1
RBM8A GRB2
NUP214 CDK2
GTF2H3 WBSCR22
GTF2H3 THRA
SIT1 MEN1
ITGA2B FZR1
ITGA2B DEFA3
FLOT1 POLR2E
TCOF1 LSM4
TCOF1 IGF2
C2orf55 MC2R
C2orf55 PAX8
MYO9B MSX1
PTPRD SAP18
PTPRD USP11
SLC2A1 PRPF31
SLC2A1 MFAP2
SLC2A1 LGALS9
SLC2A1 MSX1
ARID4B SCARB1
SLC6A2 DOK1
SLC6A2 ZNF500
SLC6A2 EPOR
SLC6A2 LLGL2
NFKB2 ALDOC
NFKB2 PXN
NFKB2 ISLR
YPEL1 ITGAD
YPEL1 PCBP3
YPEL1 JAG1
YPEL1 MSX1
FDXR TLX2
FDXR FCGR2A
FDXR KIFC1
FDXR PAXIP1
FDXR CHST3
FDXR CDH4
ACCN1 SEMA7A
ACCN1 PRRC1
ACCN1 DHCR7
GPR161 DOK1
GPR161 TCOF1
GPR161 ADRBK1
GPR161 MVK
GPR161 USP11
CPNE6 DPT
CPNE6 TAZ
CPNE6 LYPLA2
CPNE6 SCYL3
ALDOC ARID4B
ALDOC STMN1
ALDOC MYB
MMP19 UBE2H
XPNPEP2 LIPE
WWOX GPR161
WWOX TUBGCP2
DUSP7 IL10RA
DUSP7 MAP2K4
TUBGCP2 TCOF1
TUBGCP2 PPP3CC
TUBGCP2 CDK2
TUBGCP2 BMI1
GTSE1 KIAA0323
GTSE1 JAK3
GTSE1 XRCC2
PCBP3 CDK2
FZR1 SSTR5
HTRA2 PRPF31
C19orf50 MAP2K4
MGAT1 NFRKB
MGAT1 MFAP2
ARR3 KLF1
SIM2 KCTD17
SIM2 FZR1
SIM2 DHRS1
SIM2 PXN
SIM2 LYPLA2
SIM2 MVK
SIM2 E2F4
CAMSAP1 SLC2A1
CAMSAP1 RUNX2
CAMSAP1 HAUS5
CAMSAP1 CACNB1
AQP7 B4GALT3
AQP7 ZNF592
AQP7 ATP1B2
AQP7 KIFC3
PCDH9 MC2R
PRRC1 CARD10
PRRC1 SAP18
PRRC1 IL8RB
SCAPER UBE2H
TLX2 CSF1
TLX2 SLC5A2
TLX2 SAP18
TLX2 PTPRD
TLX2 CADM4
TLX2 BCL3
IDS RAGE
B4GALT3 EPOR
B4GALT3 KIFC1
B4GALT3 THRA
NCOR2 FGF2
TUBB2B TUBGCP2
PXDN TOMM34
SERBP1 PAIP2B
OAS2 SLC6A2
OAS2 COPS6
OAS2 GNL1
OAS2 FAM102A
AGPS GP2
CCDC94 SBNO2
ACAN SBNO2
RUNX2 CARD10
ZBED1 GTSE1
ZBED1 PAIP2B
DHRS1 SLC6A8
PPP2R5D TUBGCP2
PPP2R5D PPP3CC
DHCR7 PRPF31
SPC25 THRA
TYR UNC5B
TYR COPS6
TYR DPT
TYR MXRA8
TYR KIAA0323
TYR TGOLN2
GJB5 TGFB1
GJB5 SLC6A8
GJB5 ACVR1B
GJB5 INA
USP19 CD40
USP19 SCYL3
NFATC2IP NLE1
PDE4C PAX8
CEP135 ARID4B
CEP135 TUBB2B
CEP135 IKBKG
CEP135 IGHMBP2
SVEP1 EPOR
HDGF PARD3
OTUB1 TCOF1
OTUB1 DHRS1
OTUB1 HDGF
OTUB1 GIGYF2
PPP1R10 HDGF
PXN PCBP3
PXN LSM4
PXN LOC201229
ISLR PSG1
ISLR PPP3CC
ISLR BCR
SLC12A4 IRF5
SLC12A4 MEN1
SLC12A4 ABCC8
SLC12A4 SLC5A2
SLC12A4 C2orf55
SLC12A4 FZR1
SLC12A4 GADD45B
SLC12A4 CD34
SLC12A4 CDX2
SLC12A4 EIF2AK2
FAM50A MAP3K14
FAM50A FLOT1
KIAA0284 KLF1
HLA-DOB FAM153A
HLA-DOB ZNF500
HLA-DOB WWOX
HLA-DOB AQP7
HLA-DOB PXDN
HLA-DOB HDGF
HLA-DOB CACNB1
HLA-DOB LSM4
HLA-DOB AP2A2
HLA-DOB CHST3
HLA-DOB MSX1
ORC1L FDXR
ORC1L LGALS9
ORC1L LY6E
ORC1L KIFC3
TET3 SLC2A1
TET3 NFKB2
TET3 HLA-DOB
TET3 PITPNM1
MAG EPOR
MAG ALAS2
SLC24A1 COPS6
OCEL1 IRF5
OCEL1 CDK6
OCEL1 TERF2
OCEL1 PRPF31
OCEL1 RBM8A
OCEL1 PTPRD
OCEL1 OAS2
OCEL1 NFRKB
OCEL1 OTUB1
OCEL1 RBBP8
OCEL1 ST20
OCEL1 E2F1
CD22 UNC5B
CD22 ZNF500
CD22 DHRS1
CD22 PITPNM1
CD22 TFF3
CD22 BCL3
ELAVL3 FZR1
ELAVL3 SLC24A1
ELAVL3 SMARCD2
CAPN5 MAP2K4
ADRBK1 SULT4A1
MFAP2 DOK1
MFAP2 MTX1
MFAP2 UBE3B
MFAP2 CD34
NCDN CADM4
NCDN ZBED1
NCDN PPP2R5D
NCDN KIAA0323
NCDN KIF20B
PITPNM1 CDK5R1
PITPNM1 FAM102A
PITPNM1 E2F4
ADAM15 MSX1
LAS1L FLOT1
EPAS1 EML3
EPAS1 HDGF
EPAS1 ADAM15
CYP3A5 EPHB2
CYP3A5 MGAT1
CYP3A5 EPOR
CYP3A5 SIM2
CYP3A5 AGPS
CYP3A5 FCGR2A
CYP3A5 HPGD
CYP3A5 ALAS2
CYP3A5 IKBKG
CYP3A5 MXRA8
CYP3A5 AP2A2
CYP3A5 MAPKAPK2
CYP3A5 IL8RB
RPL3L PLCD1
NEUROD2 LSM4
FGD1 RASGRP3
DEPDC5 C1orf144
DEPDC5 MLH1
DEPDC5 ETS1
RIMS2 PRPF31
RIMS2 PCDH9
RIMS2 AGPS
RIMS2 MAG
RIMS2 ELAVL3
RIMS2 APOBEC3C
RIMS2 LY6E
RIMS2 CACNB1
RIMS2 MYST2
RIMS2 USP11
RIMS2 MAPKAPK2
GIGYF2 UBE3B
GIGYF2 PAX8
DPT UBE3B
DPT EIF5B
DPT ACVR1B
DPT GIGYF2
PTGS1 CNP
PTGS1 RREB1
APOBEC3C LOC729400
APOBEC3C TADA3L
APOBEC3C MYB
GNL1 PRRC1
GNL1 TLX2
GNL1 CDX2
TFF3 PLEKHG3
TFF3 PTPRD
TFF3 MSX1
TFF3 BCL3
GPA33 GTSE1
GPA33 FZR1
GPA33 RIMS2
GPA33 FAM189B
GPA33 BCR
GPA33 IL8RB
HIPK2 ABCB1
ARHGAP26 IQSEC1
C19orf29 MYST2
C19orf29 CYP2A13
ZNF783 SLC5A2
RAD51L3 TERF2
RAD51L3 ADAM15
RAD51L3 CYP3A5
RAD51L3 TRAFD1
RAD51L3 SULT4A1
SMPDL3B ARID4B
SMPDL3B LGALS9
SMPDL3B BCR
SMPDL3B PAX8
LPAR2 TAZ
MEF2C GIGYF2
MEF2C BMI1
FCGR2A TLX2
PLCD1 GALK1
ZNF592 SSTR5
ZNF592 HSF4
ZNF592 TCOF1
ZNF592 TUBB2B
ZNF592 JAG1
ZNF592 JAK3
ZNF592 SLA
ASGR1 ATP1B2
GARNL4 PDE4C
GARNL4 SEMA4D
GARNL4 MSC
GARNL4 THRA
DDN NCOR2
SLC4A3 SLC12A4
SLC4A3 TFF3
SLC4A3 MYB
FNTB CYP11A1
WDR62 HTRA2
WDR62 EPOR
WDR62 KIFC1
WDR62 ABL1
WDR62 MAPKAPK2
IFT140 SLC9A1
NTNG1 LGALS9
NTNG1 PAX8
POU2F2 RBM8A
POU2F2 MFAP2
POU2F2 CYP3A5
POU2F2 GARNL4
POU2F2 IKBKG
POU2F2 SCYL3
POU2F2 MYB
POU2F2 WNT10B
RPS26 HDGF
RPS26 LSM4
RPS26 PPP3CC
UBXN1 IAH1
UBXN1 KLF1
ALAS2 PRPF31
SEMA4D DOK1
SEMA4D MEN1
SEMA4D MAPK8IP1
SEMA4D C2orf55
SEMA4D PRRC1
SEMA4D ZBED1
TAZ REL
ATP1B2 TCOF1
ATP1B2 KIAA0999
ATP1B2 STMN1
SBNO2 MAP3K14
SBNO2 CEL
SBNO2 KIF22
SBNO2 SEC16A
SBNO2 ALOX5
INA DOK1
INA SLC5A2
INA ALDOC
INA TUBGCP2
INA B4GALT3
INA GNL1
INA DTX4
INA PPP3CC
CYP11A1 TUBGCP2
SAMD14 RAB3A
SAMD14 CAPN5
SAMD14 COX10
SAMD14 UBE2H
SAMD14 NSFL1C
SAMD14 GJA1
RP1-21O18.1 CARD10
RP1-21O18.1 SCARB1
RP1-21O18.1 LGR5
RP1-21O18.1 DHRS1
RP1-21O18.1 SEMA4D
RP1-21O18.1 INA
RP1-21O18.1 FAM189B
RP1-21O18.1 PPP3CC
RP1-21O18.1 MYB
CLEC11A KCTD17
CLEC11A GIGYF2
CLEC11A ABL1
CLEC11A WNT10B
ATG2A MAP2K4
PLIN1 SLC4A3
ZSCAN12 ARSE
ZSCAN12 NFRKB
ZSCAN12 HDGF
ZSCAN12 SLC4A3
ZSCAN12 TOMM34
ZSCAN12 CACNB1
ZSCAN12 U2AF2
ZSCAN12 STMN1
ZSCAN12 BMI1
ZSCAN12 WNT10B
CHIT1 ADAM15
GCKR WBSCR22
GCKR ACAN
GCKR RBCK1
GCKR COL6A2
TOMM34 DPT
MVK TCOF1
MVK RUNX2
MVK HDGF
MVK PIK3R3
MVK USP11
HAUS5 LY6E
HAUS5 ETV3
TAF15 DHRS1
DGCR11 NUDT3
DGCR11 ZNF500
DGCR11 GPA33
DGCR11 AFAP1
DGCR11 RBBP8
DGCR11 CD40
DGCR11 ST20
CD33 TLX2
CD33 GRINA
CD33 SLC9A1
CD33 E2F4
SPN IRF5
SPN C2orf55
SPN NFKB2
SPN MVK
SPN CD40
SPN MYST2
GPR143 NOC2L
GPR143 CRX
GPR143 WBSCR22
GPR143 IQSEC1
GPR143 PTAFR
GPR143 MLH1
ADCYAP1 RBM8A
ADCYAP1 FDXR
ADCYAP1 SIM2
ADCYAP1 CNTN1
ADCYAP1 E2F4
TRIM15 ARID4B
TRIM15 PAX8
CRYBA4 NUDT3
CRYBA4 EML3
CRYBA4 WWOX
CRYBA4 FAM189B
TRIM58 CARD10
TRIM58 REL
TRIM58 PTPRD
TRIM58 JAG1
TRIM58 SLC9A1
TBX19 NFKB2
TBX19 SLC12A4
TBX19 OCEL1
TBX19 APOBEC3C
TBX19 GARNL4
TBX19 CD33
CACNB1 PRPF31
CACNB1 UBE3B
CACNB1 NCDN
CACNB1 FAM102A
CACNB1 THRA
CRTC1 SEC16A
CRTC1 PTH
CRTC1 GALK1
SMYD5 GTSE1
SMYD5 MRPS12
DNAH9 FDXR
DNAH9 GARNL4
DNAH9 HAUS5
DNAH9 WNT10B
ODF1 ISLR
ODF1 SLC24A1
ODF1 ALAS2
ODF1 DGCR11
ODF1 TRIM15
ODF1 E2F1
GDF5 RPL3L
GDF5 IL10RA
GDF5 FSCN2
SBNO2 LGR5
SBNO2 PSG7
SBNO2 CD40
LY9 WBSCR22
LY9 WDR62
LY9 DGCR11
LY9 PAX9
LY9 SLC22A24
AANAT EPOR
AANAT SLC24A1
AANAT LY6E
AANAT AQP5
AANAT SLC9A1
AANAT BCL3
AANAT EIF2AK2
SHBG MSX1
INSL3 KIAA0284
INSL3 CAPN5
INSL3 MGAT3
PRPH SSTR5
PRPH GPR161
PRPH PCDH9
PRPH EPAS1
PRPH CYP3A5
PRPH CNTN1
KCNJ4 KCTD17
KCNJ4 ADRBK1
KCNJ4 LYPLA2
KCNJ4 DTX4
KCNJ4 PPP3CC
KCNJ4 SDC3
ADH1C CRX
ADH1C FLOT1
SPRR2C ZNF592
SPRR2C RREB1
LY6G6C SEMA7A
LY6G6C C2orf55
LY6G6C KCNH2
LY6G6C GARNL4
LY6G6C TAF15
LY6G6C CRYBA4
LY6G6C JAK3
MFHAS1 AXIN1
IKBKG CARD10
IKBKG NUDT3
IKBKG SLC5A2
IKBKG GTSE1
IKBKG RUNX2
IKBKG PPP3CC
MSC SLC2A1
MSC STMN1
MSC WNT10B
PSG7 SLC2A1
PSG7 TLX2
PSG7 AGPS
PSG7 TFF3
PSG7 KIAA0323
PSG7 IL8RB
CECR7 CSF1
SSX1 OCEL1
POU4F1 ABCC8
POU4F1 CADM4
POU4F1 ACVR1B
POU4F1 DGCR11
POU4F1 PHB
POU4F1 SLC25A11
POU4F1 ABL1
LEFTY1 GARNL4
MMP25 PSG1
ACR INA
ACR DGCR11
ACR SLC9A1
ACR E2F4
MPDU1 FLOT1
IL10RA MGAT3
IL10RA ALOX5
IL10RA MLH1
LLGL2 EML3
LLGL2 NCDN
HIST1H3E TLX2
HIST1H3E LGALS9
CRCP ITGAD
CRCP DHRS1
CRCP CEP135
CRCP DNAH9
GIPR EML3
GIPR GPR161
GIPR MVK
GIPR HAUS5
GIPR FAM102A
GIPR PNMT
GIPR MSX1
AMHR2 CYP27A1
GRM4 MEN1
GRM4 ACCN1
GRM4 ISLR
GRM4 SLC4A3
GRM4 NTNG1
GRM4 SPN
GRM4 TRIM58
GRM4 TBX19
GRM4 TRIM33
GRM4 CCPG1
HTR2A COPS6
CROCC ARMC6
CROCC PLCD1
CROCC KIF22
SEC16A MAP2K4
MCM2 HPGD
TRAFD1 MSX1
RBBP8 HAUS5
RBBP8 USP11
MXRA8 IRF5
MXRA8 NUDT3
MXRA8 TCOF1
MXRA8 MGAT1
MXRA8 ISLR
MXRA8 MVK
MXRA8 LSM4
COBRA1 PRPF31
COBRA1 APOBEC3C
COBRA1 BCR
TRIM33 HDGF
TRIM33 WNT10B
CD40 PRPF31
CD40 RUNX2
CD40 MEF2C
CD40 ZNF592
CD40 STMN1
CD40 BMI1
CD40 MAPKAPK2
ELOVL5 COL6A2
RGS9 PSG1
RGS9 SIM2
RGS9 PPP2R5D
RGS9 CD22
RGS9 ZKSCAN3
RGS9 FKBP15
RGS9 MYB
ZNF167 KIFC3
SLC1A6 TUBB2B
SLC1A6 ZKSCAN3
NRG2 KRT1
NRG2 ZNF500
NRG2 FCGR2A
NRG2 GARNL4
NRG2 MVK
NRG2 TBX5
NRG2 JAG1
NRG2 MAPKAPK2
MYBPC3 PCBP3
MYBPC3 OAS2
MYBPC3 LY6G6C
MYBPC3 MYST2
LBP NUDT3
LBP FDXR
LBP MFAP2
LBP DPT
LBP JAG1
T TUBGCP2
PAX9 SCARB1
AATK CSF1
AATK SKI
AATK SAP18
AATK MGAT1
AATK EPOR
AATK RUNX2
AATK ZBED1
AATK PITPNM1
AATK GIGYF2
AATK MVK
GRIK5 DOK1
GRIK5 PRRC1
GRIK5 ZNF783
GRIK5 SLC4A3
GRIK5 CACNB1
GRIK5 SDC3
NCSTN PTAFR
FAM102A IRF5
FAM102A RPS26
FAM102A KIAA0323
FAM102A THRA
SCYL3 CARD10
SCYL3 WNT10B
RASGRP3 GRN
RASGRP3 CADM4
RASGRP3 PLCD1
RASGRP3 PTAFR
RASGRP3 ERF
ARPC4 RBM8A
ARPC4 GADD45B
ARPC4 CD40
ARPC4 ABL1
TREX1 SCAPER
HTR7 COPS6
HTR7 HLA-DOB
HTR7 CD22
HTR7 LY6G6C
HTR7 IGF2
HTR7 RAGE
HTR7 THRA
KRT2 HTR7
IHH PCBP3
IHH TFF3
IHH KIFC3
MAGEA9 WDR62
MAGEA5 GOLGA1
MAGEA5 SDC3
EFNA3 GPR161
EFNA3 ALDOC
EFNA3 ZSCAN12
EFNA3 PRPH
EFNA3 KCNJ4
EFNA3 LSM4
EFNA3 SDC3
KRTAP26-1 RAD51L3
KRTAP26-1 FUT7
KRTAP5-9 TPPP
FSCN2 UBOX5
HTR4 IDS
HTR4 FUT7
SLC30A3 PSG1
SLC30A3 HAUS5
DGCR9 HDGF
SLC17A3 AQP7
CCL16 POU4F1
GPT FLOT1
MR1 ARSE
MR1 COPS6
MR1 POU4F1
MVD MAP3K14
MVD UBE2H
PTH C19orf50
PTH GJA1
PTH TNFRSF25
KIFC3 MGAT1
KIFC3 ISLR
KIFC3 NCDN
KIFC3 ADAM15
KIFC3 ARPC4
KIFC3 MAPKAPK2
KIFC3 THRA
IQSEC3 FGF2
GATA4 CRTC1
MYST2 CSF1
MYST2 OTUB1
MYST2 DUS4L
MYST2 CYP11A1
MYST2 ARPC4
MYST2 U2AF2
MYST2 WNT11
MYST2 RAGE
NDST1 MYO9B
NDST1 FZR1
NDST1 PRRC1
PFKFB2 ACCN1
PFKFB2 OAS2
PFKFB2 FCGR2A
PFKFB2 JAG1
PFKFB2 TGOLN2
PFKFB2 ABL1
PFKFB2 WNT10B
IGHG1 CDH4
LOC100134331 ITGA2B
LOC100134331 SLC2A1
LOC100134331 AFAP1
LOC100134331 CYP11A1
LOC100134331 CRYBA4
LOC100134331 CRCP
LOC100134331 PAX9
LOC100134331 IGHMBP2
LOC100134331 MYB
IGSF9B CPNE6
IGSF9B SBNO2
IGSF9B IKBKG
TMPRSS6 CDK5R1
TMPRSS6 WDR62
TMPRSS6 RP1-21O18.1
TMPRSS6 CRYBA4
TMPRSS6 CD40
TMPRSS6 RGS9
TMPRSS6 NUP188
TMPRSS6 USP11
H6PD GTSE1
H6PD TLX2
H6PD SLC24A1
H6PD ATP1B2
H6PD TOMM34
H6PD AATK
H6PD MAPKAPK2
NCR2 HCG9
RECQL5 WBSCR22
RECQL5 IDS
RECQL5 LGALS9
RECQL5 APOBEC3C
RECQL5 CACNB1
RECQL5 TRAFD1
CCL22 SERPIND1
COL19A1 SLC5A2
COL19A1 PSG1
COL19A1 TBX19
COL19A1 AGPAT1
REM1 NOC2L
REM1 CRX
REM1 INSL3
REM1 ADH1C
REM1 WNT7A
REM1 MAP2K4
PIGR ARID4B
GUCA2A ETS1
HSP90AB1 SDC3
ZKSCAN3 TCOF1
ZKSCAN3 KCNJ4
ZKSCAN3 MSX1
GPR3 MC2R
STXBP1 SLC12A4
STXBP1 MFAP2
STXBP1 JAG1
STXBP1 SDC3
GRB2 PCBP3
SMG6 C19orf50
SMG6 TREX1
SMG6 RBCK1
DMWD FZR1
FAM189B CDK5R1
FAM189B SULT4A1
FAM189B SLC2A1
FAM189B HDGF
FAM189B MEF2C
FAM189B CYP11A1
FAM189B MXRA8
FAM189B CDX2
SPINT3 IRF5
SPINT3 PRPF31
SPINT3 PAIP2B
SPINT3 DHRS1
SPINT3 USP19
SPINT3 CD22
SPINT3 CD33
SPINT3 AANAT
SPINT3 H6PD
SPINT3 GRIP2
SPINT3 GAD2
SPINT3 THRA
ADAM20 ARID4B
ADAM20 TUBB2B
MYCL1 SHBG
MYCL1 GRIK5
TBX5 LY6G6C
MYEF2 MC2R
MYEF2 FZR1
MYEF2 WDR62
MYEF2 PSG7
SLMO1 HLA-DOB
SLMO1 PHB
SLMO1 TYR
SLMO1 IFT140
GRIP2 TCOF1
GRIP2 ARID4B
GRIP2 CD40
XDH CPNE6
XDH SLN
XDH LGALS9
XDH GNL1
XDH MYB
AXIN1 HLF
AXIN1 UBXN1
AXIN1 ALOX5
AXIN1 MAP3K3
AXIN1 ANG
PAXIP1 WBSCR22
PAXIP1 MFAP2
PAXIP1 PHB
PAXIP1 FAM189B
GALK1 KIF22
GALK1 KLF1
JAG1 MSX1
JAG1 BCL3
ALOX5 MAP3K14
RAP1GAP TCOF1
RAP1GAP RUNX2
RAP1GAP HDGF
RAP1GAP CYP3A5
RAP1GAP ATP1B2
RAP1GAP EFNA3
RAP1GAP LTK
RAP1GAP BMI1
RAP1GAP CYP2A13
OR2B6 PSG1
OR2B6 DPT
OR2B6 HAUS5
OR2B6 LILRA4
UGT2B15 TCOF1
UGT2B15 SLC2A1
UGT2B15 PAIP2B
UGT2B15 TLX2
UGT2B15 MEF2C
UGT2B15 SSX1
UGT2B15 HTR2A
UGT2B15 ST14
RHBDL1 TUBGCP2
RHBDL1 PAIP2B
RHBDL1 TET3
RHBDL1 RIMS2
RHBDL1 ALAS2
RHBDL1 CACNB1
RHBDL1 IKBKG
RHBDL1 MSC
RHBDL1 TBX5
RHBDL1 PAXIP1
RHBDL1 SLC22A24
RHBDL1 BCL3
AGAP8 EML3
AGAP8 GIGYF2
AGAP8 CACNB1
AGAP8 KCNJ4
AGAP8 EFNA3
BZRPL1 MC2R
BZRPL1 REL
BZRPL1 GTSE1
BZRPL1 SIM2
BZRPL1 OCEL1
BZRPL1 ODF1
BZRPL1 STMN1
NTSR2 WBSCR22
NTSR2 GP2
NTSR2 WDR62
NTSR2 MMP25
NTSR2 AQP5
NTSR2 AP2A2
NTSR2 CDC2L5
NTSR2 PAX8
CCKAR HTRA2
CCKAR AQP5
CCKAR CHST3
FAM189A2 SLC9A3R2
FAM189A2 SLC6A8
FAM189A2 DHRS1
FAM189A2 OCEL1
ATP6V1B1 POU4F1
POU6F2 ADCYAP1
POU6F2 CD40
AMMECR1 LILRA4
AQP5 ADRBK1
AQP5 JAK3
MTHFR CNP
MTHFR TGFB1
MTHFR SEMA7A
MTHFR SLC2A1
MTHFR TNP1
MTHFR DHCR7
MTHFR LY6E
MTHFR CLEC11A
MTHFR ST14
MTHFR CDX2
AGFG2 SBNO2
LTK ARID4B
LTK DPT
LTK RPS26
LTK PPP3CC
AGPAT1 PCBP3
TPMT LGALS9
TPMT MAPKAPK2
SEMG1 AKR1B1
GOLGA1 RBM8A
TROAP MLH1
TROAP ETS1
SLC9A1 ALDOC
SLC9A1 PAIP2B
SLC9A1 NFRKB
SLC9A1 FEZ1
SLC9A1 CYP11A1
SLC9A1 KIAA0323
SLC9A1 GUCA1A
NUP188 GNL1
LSM4 CSF1
U2AF2 BCL3
U2AF2 STMN1
PPP3CC RAGE
SLC6A9 NUDT3
SLC6A9 MFAP2
SLC6A9 TFF3
SLC6A9 ZSCAN12
SLC6A9 RAP1GAP
CEACAM4 PSG1
CCBP2 GRM4
CCBP2 LSM4
CEACAM3 CSF1
CEACAM3 DOK1
CEACAM3 UBE3B
CEACAM3 TCOF1
CEACAM3 MFAP2
CEACAM3 CLEC11A
CEACAM3 PRPH
CEACAM3 IGHG1
CEACAM3 RAP1GAP
CEACAM3 FAM189A2
OPN1SW TPPP
OPN1SW MFHAS1
OPN1SW RB1
ZNF157 ABCC8
ZNF157 HLA-DOB
ZNF157 APOBEC3C
ZNF157 HAUS5
ZNF157 LY9
ZNF157 CCL16
MAGEA1 PTPRD
MAGEA1 PCBP3
MAGEA1 LY6G6C
MAGEA1 POU4F1
MAGEA1 MYST2
MAGEA1 LOC100134331
NRTN PSG1
NRTN MYST2
TOP3B FAM50A
TOP3B FGD1
TOP3B GALK1
PNMT NUDT3
PNMT SLC6A2
PNMT RIMS2
PNMT TFF3
PNMT SEMA4D
PNMT MSC
PNMT SMARCD2
PNMT U2AF2
PNMT MSX1
KRT86 UNC5B
KRT86 CARD10
KRT86 EPHB2
KRT86 NUDT3
KRT86 CDK6
KRT86 FZR1
KRT86 PCDH9
KRT86 RIMS2
KRT86 APOBEC3C
KRT86 TRIM58
KRT86 PNMT
HCG9 OGG1
GAD2 COL19A1
FOSL1 IDS
FOSL1 EPOR
RBCK1 PTH
COL6A2 ATP11A
CHST3 SLC12A4
SDC3 MSC
RPL11 DOK1
RPL11 FZR1
NCKIPSD EPHB2
NCKIPSD PTPRD
NCKIPSD ACCN1
NCKIPSD AANAT
NCKIPSD AATK
NCKIPSD HTR4
NCKIPSD RAGE
NCKIPSD LOC201229
CRYBB3 AXIN1
CRYBB3 RB1
CRYBB3 ETS1
MT4 NEUROD2
DDX11 LBP
DDX11 LOC100134331
DDX11 RECQL5
DDX11 FOSL1
BTF3 ARHGAP26
BTF3 REM1
IGHMBP2 CARD10
IGHMBP2 ST14
IGHMBP2 FAM189B
TGOLN2 ADRBK1
TGOLN2 JAG1
TGOLN2 ABL1
FKBP15 TFF3
FKBP15 PAX8
SLC22A24 CDK5R1
SLC22A24 CARD10
SLC22A24 CNP
SLC22A24 SLC5A2
SLC22A24 ADRBK1
SLC22A24 PITPNM1
SLC22A24 SEMA4D
SLC22A24 PPP3CC
SLC22A24 E2F4
CNTN1 MYO9B
CNTN1 OTUB1
CNTN1 ARPC4
DEFA3 PAIP2B
SFTPD NRG2
HOXC11 POU4F1
GPR35 PRPF31
GPR35 UBE3B
GPR35 SLC12A4
GPR35 DPT
GPR35 NRG2
GPR35 EFNA3
GPR35 CEACAM3
GPR35 EIF2AK2
PIK3CB COL19A1
PIK3CB SLC6A9
LOC26102 CRX
LOC26102 GPR143
LOC26102 INSL3
LOC26102 PTAFR
LOC26102 GALK1
LOC26102 PAK2
SLC18A3 MAPK8IP1
SLC18A3 GPR161
SLC18A3 GJB5
SLC18A3 MVK
SLC18A3 TBX19
SLC18A3 GRM4
SLC18A3 MXRA8
SLC18A3 SLMO1
SLC18A3 RHBDL1
PRH1 HAUS5
GNAS GPR143
GNAS FSCN2
GNAS LOC26102
LOC91316 SLC6A8
LOC91316 CAMK2B
LOC652147 IAH1
LOC652147 FGD1
LOC652147 C1orf144
LOC652147 MAP2K4
CCPG1 PAX8
RUNX1 CARD10
RUNX1 FDXR
RUNX1 MAG
RUNX1 ELAVL3
RUNX1 EFNA3
RUNX1 AGAP8
RUNX1 DDX11
RUNX1 LOC201229
TCF7 EML3
TCF7 GPR161
TCF7 ELAVL3
TCF7 CYP3A5
TCF7 PNMT
FOXE1 FAM153A
FOXE1 MYO9B
FOXE1 MFAP2
FOXE1 CRYBA4
FOXE1 U2AF2
FOXE1 PPP3CC
FOXE1 SLC6A9
E2F1 MC2R
WNT7A MAP2K4
BCL3 THRA
CDC2L5 BCR
RAGE CDK5R1
RAGE MC2R
MYB CDX2
MYB LOC201229
MAPKAPK2 CSF1
MAPKAPK2 ITGAD
BCR MSX1
MAP3K3 UBE2H
WNT10B MSX1
POLG PTAFR
CSF1 EPOR
DOK1 HSF4
NOC2L GRN
NOC2L NCOR2
UNC5B SLC6A8
UNC5B TLX2
UNC5B OTUB1
UNC5B AP2A2
UNC5B JAK3
UNC5B CDX2
CARD10 CDC2L5
FGF2 CRX
FGF2 GALK1
FGF2 WNT7A
ABCC8 RAGE
CSNK1G2 SNUPN
FAM153A PAX8
EPHB2 INA
REL U2AF2
REL WNT10B
CDK6 MAPKAPK2
CDK6 STAT2
SAR1A CARD10
SAR1A JAG1
SAR1A SLC9A1
TGFB1 PRPF31
TGFB1 PSG1
TGFB1 DPT
PSD4 UBE3B
SEMA7A DOK1
SLC5A2 CDX2
SAP18 DOK1
SAP18 RAGE
SCARB1 DOK1
SCARB1 FZR1
SCARB1 STMN1
GRN C19orf50
SLC9A3R2 CHD8
SLC9A3R2 RBBP8
SLC9A3R2 FAM189B
SLC9A3R2 CHST3
SLC9A3R2 IGHMBP2
BAIAP3 NOC2L
BAIAP3 IAH1
BAIAP3 GSTA2
ZNF500 PAXIP1
TERF2 TUBB2B
TERF2 SLC9A1
TERF2 RAGE
TERF2 MYB
LGR5 SLC2A1
LGR5 ZBED1
LGR5 OTUB1
LGR5 ZNF592
LGR5 MSX1
KCTD17 TCOF1
KCTD17 CADM4
KCTD17 TUBB2B
KCTD17 LLGL2
KCTD17 JAG1
SULT2B1 TCOF1
GYPE TCOF1
TUBGCP4 EPOR
CHD8 SKI
SLC6A8 DOK1
SLC6A8 EPOR
PRPF31 CDK6
PRPF31 MRPS12
PRPF31 JAG1
PRPF31 LSM4
PRPF31 STMN1
PSG1 IDS
EML3 CDK6
EML3 ACVR1B
EML3 KIFC1
RBM8A E2F4
GTF2H3 PSG1
GTF2H3 GTSE1
ITGA2B MC2R
ITGA2B FAM189B
ITGA2B PAX8
UBE3B DOK1
UBE3B SAP18
MYO9B ITGAD
MYO9B BCR
MYO9B THRA
PTPRD SLC5A2
PTPRD MAPK8IP1
PTPRD U2AF2
PTPRD WNT10B
ARID4B IRF5
ARID4B C2orf55
ARID4B TOMM34
SLC6A2 PRRC1
SLC6A2 USP11
NFKB2 REL
NFKB2 EPOR
NFKB2 GYPB
NFKB2 SEMA4D
NFKB2 SCYL3
NFKB2 U2AF2
YPEL1 NUDT3
YPEL1 SLC9A3R2
YPEL1 LY6E
YPEL1 SMYD5
YPEL1 IKBKG
YPEL1 AP2A2
YPEL1 RELA
FDXR ANKRD46
FDXR HDGF
FDXR PXN
FDXR TFF3
FDXR LYPLA2
FDXR CACNB1
FDXR BCL3
FDXR CDX2
ACCN1 ADRBK1
ACCN1 ITPR2
ACCN1 THRA
GPR161 MGAT1
GPR161 MEF2C
GPR161 HPGD
GPR161 COBRA1
GPR161 FAM102A
GPR161 SDC3
GPR161 SLC22A24
CPNE6 SULT4A1
CPNE6 CADM4
CPNE6 CDK2
COPS6 MAPKAPK2
ALDOC CARD10
ALDOC GTSE1
ALDOC ACVR1B
GP2 LRRC23
GP2 USP11
WWOX LGALS9
WWOX LLGL2
DUSP7 SCAPER
TUBGCP2 DOK1
TUBGCP2 ABCC8
TUBGCP2 CDH4
CADM4 MAP3K14
CADM4 MSX1
CADM4 SULT4A1
CADM4 CDX2
GTSE1 RAGE
PCBP3 EIF5B
FZR1 RREB1
HTRA2 CDK6
MGAT1 MC2R
MGAT1 SCARB1
MGAT1 TCOF1
MGAT1 GTSE1
MGAT1 FAM102A
MGAT1 GRB2
MGAT1 BMI1
MGAT1 USP11
SIM2 NFKB2
SIM2 COBRA1
CAMSAP1 NUDT3
CAMSAP1 LGR5
CAMSAP1 COPS6
CAMSAP1 TLX2
CAMSAP1 MFAP2
CAMSAP1 USP11
AQP7 NFKB2
AQP7 GPR161
AQP7 ADAM15
AQP7 HPGD
PAIP2B FZR1
PCDH9 PAX8
PRRC1 SEMA7A
PRRC1 HTRA2
PRRC1 JAK3
SCAPER CRX
SCAPER CADM4
SCAPER KLF1
IDS CNP
B4GALT3 WBSCR22
TUBB2B GRB2
TUBB2B RAGE
TUBB2B PTPN9
PXDN LGALS9
PXDN MYB
PXDN BCR
CAPN3 CARD10
OAS2 KRT1
OAS2 CDK6
OAS2 LGR5
OAS2 YPEL1
OAS2 MEF2C
OAS2 TOMM34
OAS2 MRPS12
AGPS KCTD17
AGPS EPOR
AGPS ATP1B2
ACAN IAH1
RUNX2 SULT4A1
RUNX2 TUBGCP2
ZBED1 LSM4
NFRKB PAX8
DHRS1 ABCC8
DHRS1 SEMA7A
DHRS1 TLX2
PPP2R5D PCBP3
PPP2R5D PAIP2B
DHCR7 TRAFD1
SPC25 ITGAD
SPC25 CPNE6
SPC25 GP2
SPC25 EPOR
TYR DOK1
TYR MAPK8IP1
TYR SAP18
TYR SLC6A2
TYR NFKB2
TYR INA
GJB5 CDK5R1
GJB5 REL
GJB5 SLC6A2
GJB5 TUBGCP2
GJB5 PRRC1
GJB5 TFF3
GJB5 MVK
GJB5 JAG1
GJB5 U2AF2
GJB5 IGHMBP2
GJB5 USP11
PAX3 PAIP2B
NFATC2IP IAH1
CEP135 DOK1
CEP135 OAS2
CEP135 ADRBK1
CEP135 LGALS9
CEP135 ZNF592
CEP135 MSC
CEP135 IL8RB
HDGF REL
HDGF SLC5A2
HDGF MSX1
HDGF ABL1
ZNF593 CRX
ISLR DHRS1
SLC12A4 EIF5B
SLC12A4 NFRKB
SLC12A4 PXN
FAM50A SMG6
FAM50A TROAP
KIAA0284 C1orf144
KIAA0284 AXIN1
KIAA0284 POLG
HLA-DOB SAR1A
HLA-DOB TERF2
HLA-DOB CPNE6
HLA-DOB WBSCR22
HLA-DOB FZR1
HLA-DOB CAMSAP1
ORC1L LGR5
ORC1L MEF2C
ORC1L TOMM34
TET3 MC2R
TET3 SPC25
TET3 HDGF
TET3 ADRBK1
TET3 MSX1
MAG FAM189B
SLC24A1 MVK
ITGAM IL10RA
OCEL1 DOK1
OCEL1 CPNE6
OCEL1 TUBGCP2
OCEL1 RPS26
OCEL1 HPGD
OCEL1 LYPLA2
OCEL1 ARPC4
CD22 ITGAD
CD22 MAPK8IP1
CD22 DPT
CD22 ATP1B2
CD22 CD40
CD22 LSM4
CD22 PPP3CC
ELAVL3 MAPK8IP1
ELAVL3 PXN
ELAVL3 COBRA1
ELAVL3 TGOLN2
ELAVL3 STMN1
ELAVL3 PTPN9
CAPN5 KIF22
ADRBK1 ITGAD
ADRBK1 MEN1
ADRBK1 HTRA2
ADRBK1 RAGE
ADRBK1 IL8RB
MFAP2 KRT1
MFAP2 IRF5
MFAP2 MEN1
MFAP2 IL8RB
OGG1 MGAT3
LIPE RB1
NCDN MEF2C
NCDN TOMM34
PITPNM1 SLC2A1
PITPNM1 GIGYF2
PITPNM1 FCGR2A
PITPNM1 SLC25A11
ADAM15 HTRA2
ADAM15 DTX4
ADAM15 TPMT
ADAM15 AP2A2
EPAS1 PRRC1
EPAS1 AGPS
EPAS1 OTUB1
EPAS1 DPT
CYP3A5 TERF2
CYP3A5 USP19
CYP3A5 RPS26
CYP3A5 TOMM34
CYP3A5 ARPC4
CYP3A5 TGOLN2
CYP3A5 MSX1
CYP3A5 E2F4
CYP3A5 RAGE
RPL3L WNT7A
NEUROD2 ST6GALNAC4
NEUROD2 SDC3
DEPDC5 CADM4
RIMS2 TERF2
RIMS2 FDXR
RIMS2 TFF3
RIMS2 FCGR2A
RIMS2 RREB1
LGALS9 MTX1
LGALS9 EIF5B
DPT SULT4A1
DPT LOC552889
DPT USP11
PTGS1 PRPF31
APOBEC3C ITGAD
APOBEC3C KRT1
APOBEC3C SLC6A8
APOBEC3C ZBED1
APOBEC3C PPP1R10
APOBEC3C PXN
APOBEC3C CAMK2B
APOBEC3C ABL1
NLE1 GJA1
GNL1 WBSCR22
GNL1 WNT10B
TFF3 MGAT1
TFF3 RPS26
TFF3 TOMM34
TFF3 BMI1
GPA33 GJB5
GPA33 LGALS9
GPA33 FCGR2A
ARHGAP26 CRX
ARHGAP26 FGF2
ARHGAP26 KATNB1
ARHGAP26 HLF
ARHGAP26 KCNF1
ARHGAP26 NLE1
ARHGAP26 IL10RA
ARHGAP26 GALK1
C19orf29 LGR5
C19orf29 CPNE6
C19orf29 LYPLA2
ZNF783 SCYL3
RAD51L3 DOK1
RAD51L3 HDGF
RAD51L3 GNL1
RAD51L3 MVK
RAD51L3 CACNB1
RAD51L3 MSX1
RAD51L3 LOC201229
VENTX UNC5B
VENTX SLC25A11
SMPDL3B MC2R
SMPDL3B MAPK8IP1
SMPDL3B FZR1
SMPDL3B SLC22A24
MEF2C GTSE1
MEF2C BCL3
MEF2C E2F4
FCGR2A C2orf55
FCGR2A HTRA2
FCGR2A PRRC1
PLCD1 CRX
PLCD1 IAH1
PLCD1 RB1
PLCD1 ERF
AFAP1 PRRC1
ZNF592 TUBGCP4
ZNF592 TUBGCP2
ZNF592 NCDN
ZNF592 STMN1
GARNL4 REL
GARNL4 YPEL1
GARNL4 PXN
GARNL4 IGHMBP2
GARNL4 ABL1
SLC4A3 CARD10
SLC4A3 PSG1
SLC4A3 GPR161
SLC4A3 TUBGCP2
SLC4A3 TLX2
SLC4A3 RUNX2
SLC4A3 ADAM15
SLC4A3 SDC3
SLC4A3 CNTN1
SLC4A3 WNT10B
FNTB NFKB2
FNTB NEUROD2
FNTB GARNL4
FNTB CCPG1
WDR62 ITM2B
WDR62 RBM8A
WDR62 MGAT1
WDR62 PCDH9
WDR62 ACVR1B
WDR62 CD34
WDR62 MSC
WDR62 NDST1
WDR62 AP2A2
WDR62 IGF2
LAIR1 PRPF31
LAIR1 NFKB2
LAIR1 LSM4
TPPP SBNO2
NTNG1 PTPRD
NTNG1 COPS6
NTNG1 MGAT1
NTNG1 SLC12A4
NTNG1 HLA-DOB
NTNG1 SMPDL3B
NTNG1 MLANA
POU2F2 CSF1
POU2F2 SULT4A1
POU2F2 HLA-DOB
POU2F2 DPT
POU2F2 NTNG1
POU2F2 CD40
POU2F2 BCL3
RPS26 FZR1
RPS26 EPOR
RPS26 DPT
UBXN1 KIF22
LY6E MSX1
ALAS2 DPT
ALAS2 APOBEC3C
ALAS2 KIAA0323
SEMA4D TLX2
TAZ DPT
ATP1B2 MLLT4
ATP1B2 B4GALT3
ATP1B2 ISLR
ATP1B2 NCDN
ATP1B2 JAK3
INA ITGAD
INA CDK5R1
INA HSF4
INA COPS6
ITIH4 GIGYF2
CYP11A1 CD34
SAMD14 NFATC2IP
SAMD14 NCSTN
SAMD14 RBCK1
SAMD14 MLH1
SAMD14 GSTA2
RP1-21O18.1 CAMSAP1
RP1-21O18.1 ADRBK1
RP1-21O18.1 MXRA8
RP1-21O18.1 CD40
RP1-21O18.1 USP11
CLEC11A SIM2
CLEC11A PAIP2B
CLEC11A TLX2
CLEC11A NCDN
ATG2A GATA4
ATG2A SMG6
PLIN1 SLC5A2
ZSCAN12 IRF5
ZSCAN12 CADM4
ZSCAN12 RIMS2
ZSCAN12 TGOLN2
ZSCAN12 CDH4
GCKR FAM50A
GCKR NLE1
GCKR CRTC1
GCKR KIF22
TOMM34 ITGAD
LYPLA2 SULT4A1
MVK MC2R
MVK ATP1B2
MVK LSM4
MVK CDH4
MVK WNT10B
HAUS5 CDK5R1
HAUS5 ABCC8
HAUS5 WBSCR22
HAUS5 DTX4
HAUS5 TRAFD1
HAUS5 AGPAT1
DGCR11 MAPK8IP1
DGCR11 EML3
DGCR11 ELAVL3
DGCR11 ADRBK1
DGCR11 APOBEC3C
DGCR11 GARNL4
DGCR11 FAM189B
CD33 RBM8A
CD33 MGAT1
CD33 CAMSAP1
CD33 RP1-21O18.1
CD33 JAG1
CD33 SDC3
CD33 CNTN1
SPN NCDN
SPN APOBEC3C
SPN CD33
SPN KIFC3
GPR143 FGF2
GPR143 KIF22
GPR143 CHMP7
GPR143 RAB40B
ADCYAP1 IRF5
ADCYAP1 SULT4A1
ADCYAP1 TLX2
ADCYAP1 APOBEC3C
ADCYAP1 DGCR11
ADCYAP1 CD33
TRIM15 KCTD17
TRIM15 MGAT1
CRYBA4 CDK5R1
CRYBA4 OAS2
CRYBA4 CD22
CRYBA4 RIMS2
CRYBA4 APOBEC3C
CRYBA4 CNTN1
CRYBA4 CCPG1
CRYBA4 THRA
TRIM58 EPHB2
TRIM58 OCEL1
TRIM58 CYP3A5
TRIM58 CD33
TRIM58 CACNB1
TBX19 EPHB2
TBX19 MTX1
TBX19 SLC6A2
TBX19 DHRS1
TBX19 ELAVL3
TBX19 DPT
TBX19 MVK
TBX19 JAG1
PHB PTPRD
CACNB1 SCARB1
CACNB1 PRRC1
CACNB1 TUBB2B
CACNB1 GNL1
CACNB1 JAG1
CACNB1 WNT10B
CRTC1 C1orf144
SMYD5 BCL3
DNAH9 NFKB2
DNAH9 GTSE1
DNAH9 EPOR
DNAH9 PAIP2B
DNAH9 PRRC1
DNAH9 PAX9
ELAVL2 RAD51L3
ODF1 MAPK8IP1
ODF1 UBE3B
ODF1 MYO9B
ODF1 CADM4
ODF1 SLN
ODF1 C19orf29
ODF1 HPGD
ODF1 TAZ
ODF1 ADCYAP1
ODF1 LTK
ODF1 FKBP15
ODF1 RAGE
GDF5 RASGRP3
GDF5 TREX1
GDF5 COL6A2
SBNO2 DGCR11
SBNO2 KIFC3
LY9 UNC5B
LY9 IDS
LY9 PITPNM1
LY9 FAM189B
AANAT GJB5
AANAT KCNH2
AANAT INA
AANAT LLGL2
AANAT RAB11FIP5
AANAT MTHFR
AANAT CHST3
FUT7 ALDOC
FUT7 SLC24A1
FUT7 INA
INSL3 SMG6
PRPH TGFB1
PRPH ZNF500
PRPH RIMS2
PRPH TRAFD1
PRPH IGHMBP2
KCNJ4 ABCC8
KCNJ4 EPHB2
KCNJ4 ITM2B
KCNJ4 ARSE
KCNJ4 OAS2
KCNJ4 GJB5
KCNJ4 MAG
KCNJ4 TOMM34
KCNJ4 SHBG
KCNJ4 KIFC1
KCNJ4 SMARCD2
KCNJ4 EIF2AK2
ADH1C FGF2
ADH1C CRTC1
ADH1C SEC16A
SPRR2C ITGAD
LY6G6C HSF4
LY6G6C PSD4
LY6G6C TCOF1
LY6G6C PTPRD
LY6G6C SLC24A1
LY6G6C FUT7
LY6G6C MSC
LY6G6C COBRA1
LY6G6C CD40
LY6G6C MRPS12
IKBKG SCARB1
IKBKG ARID4B
IKBKG FZR1
MSC CACNB1
MSC CDX2
ZBTB40 BCR
PSG7 RBM8A
PSG7 PXDN
PSG7 TET3
PSG7 ZNF783
PSG7 LYPLA2
PSG7 DGCR11
PSG7 GRINA
PSG7 U2AF2
POU4F1 CSF1
POU4F1 MTX1
POU4F1 PPP1R10
POU4F1 MAG
POU4F1 FNTB
POU4F1 RPS26
POU4F1 LY6E
POU4F1 CRYBA4
ACR SLC6A2
ACR YPEL1
ACR TLX2
ACR ADRBK1
ACR SEMA4D
ACR SULT4A1
ACR CDH4
MPDU1 IAH1
TADA3L HDGF
LLGL2 PRPF31
LLGL2 PSG1
LLGL2 MSC
LLGL2 CDK2
HIST1H3E GJB5
HIST1H3E OCEL1
HIST1H3E LOC201229
CRCP YPEL1
GIPR EPOR
GIPR HDGF
GIPR MYST2
IGHG1 TUBGCP2
IGHG1 SLC12A4
TEKT2 FGF2
TEKT2 C1orf144
GRM4 KRT1
GRM4 AGPS
GRM4 PXN
GRM4 ORC1L
GRM4 TET3
GRM4 EPAS1
GRM4 CRYBA4
GRM4 DMWD
GRM4 NUP188
GRM4 IGHMBP2
HTR2A LGR5
HTR2A PCBP3
HTR2A MGAT1
HTR2A OCEL1
C16orf7 LY6G6C
CROCC HIPK2
CROCC ARHGAP26
DTX4 NUDT3
DTX4 TUBGCP2
DTX4 E2F4
ST14 PRRC1
TRAFD1 UBE3B
TRAFD1 HDGF
TRAFD1 MAPKAPK2
RBBP8 SAP18
RBBP8 FZR1
MXRA8 PTPRD
MXRA8 ABL1
MXRA8 BCR
COBRA1 GNL1
COBRA1 TFF3
COBRA1 MAPKAPK2
SEMA5A PLCD1
UBOX5 IAH1
CD40 ITGAD
CD40 SKI
CD40 TUBB2B
CD40 TAZ
CD40 MSX1
CD40 CDK2
RGS9 ELAVL3
RGS9 APOBEC3C
RGS9 POU4F1
RGS9 LEFTY1
RGS9 HSP90AB1
RGS9 LOC201229
SLC1A6 SLC12A4
SLC1A6 RIMS2
SLC1A6 APOBEC3C
SLC1A6 WDR62
SLC1A6 SEMA4D
NRG2 B4GALT3
NRG2 CEP135
NRG2 PITPNM1
NRG2 CYP3A5
NRG2 GPA33
NRG2 LY9
NRG2 PSG7
NRG2 PAX9
MYBPC3 ITGAD
LBP ITGAD
LBP AGPS
LBP TET3
LBP TRIM58
LBP LSM4
LBP LOC201229
T NUDT3
PAX9 SLC6A2
PAX9 RAPGEF5
PAX9 RAD51L3
PAX9 ALAS2
PSTPIP1 NLE1
AATK ACR
AATK HTR2A
AATK LBP
AATK CHST3
AATK MSX1
AATK THRA
GRIK5 KCTD17
GRIK5 EML3
GRIK5 ALDOC
GRIK5 CADM4
GRIK5 ZNF592
GRIK5 CYP11A1
GRIK5 RP1-21O18.1
GRIK5 SPRR2C
GRIK5 DTX4
GRIK5 FAM102A
GRIK5 CDX2
NCSTN GALK1
IQSEC1 FGF2
KIAA0999 LSM4
FAM102A CSF1
FAM102A KRT1
FAM102A MEN1
FAM102A PAIP2B
FAM102A PRRC1
FAM102A CD34
SCYL3 REL
SCYL3 GTSE1
SCYL3 ADRBK1
SMARCD2 MYST1
ARPC4 ARID4B
ARPC4 JAG1
TREX1 GRN
TREX1 GALK1
ADCY2 IL10RA
HTR7 PTPRD
HTR7 SLC2A1
HTR7 FDXR
HTR7 MFAP2
HTR7 PRPH
HTR7 PSG7
HTR7 GRM4
HTR7 NRG2
KRT2 PAX9
MAGEA9 RAD51L3
MAGEA5 TLX2
MAGEA5 MYST2
EFNA3 PTPRD
EFNA3 FDXR
EFNA3 CADM4
EFNA3 OAS2
EFNA3 POU2F2
EFNA3 GRIK5
EFNA3 FAM189B
EFNA3 JAG1
EFNA3 E2F4
EFNA3 TYMS
KRTAP26-1 MRPS12
OPRL1 EPOR
LOC145678 ZNF592
FSCN2 XPNPEP2
FSCN2 C19orf50
FSCN2 UBXN1
FSCN2 TREX1
FSCN2 SMG6
ABO PRPH
HTR4 B4GALT3
HTR4 DHCR7
HTR4 ATP1B2
HTR4 RELA
SLC30A3 TUBGCP4
SLC30A3 B4GALT3
SLC30A3 HTR4
CASP2 INA
SLC17A3 PRPH
CCL16 WDR62
CCL16 INA
CCL16 GRIK5
GPT MEGF6
GPT FAM50A
GPT GCKR
MR1 MC2R
MR1 ARID4B
MR1 ALDOC
MR1 MVK
MR1 CNTN1
MVD FGF2
MVD CHMP7
MVD GJA1
KIFC3 JAK3
KIFC3 CDX2
KIFC3 EIF2AK2
MYST2 TADA3L
MYST2 AP2A2
MYST2 KIF20B
MYST2 CDC2L5
MYST2 TYMS
NDST1 MC2R
OGG1 PRPH
PFKFB2 RBM8A
PFKFB2 TYR
PFKFB2 GJB5
PFKFB2 WDR62
PFKFB2 TOMM34
PFKFB2 LY6G6C
PFKFB2 PSG7
PFKFB2 TYMS
IGHG1 LGALS9
IGHG1 PRPH
LOC100134331 SLC5A2
LOC100134331 TCOF1
LOC100134331 TUBGCP2
LOC100134331 TYR
LOC100134331 SMPDL3B
LOC100134331 CCPG1
IGSF9B FAM153A
IGSF9B SLC6A8
IGSF9B ITGA2B
IGSF9B SLC6A2
IGSF9B TET3
IGSF9B CD33
IGSF9B MSC
IGSF9B PIGR
IGSF9B DMWD
IGSF9B CCPG1
IGSF9B BMI1
TMPRSS6 SLC5A2
TMPRSS6 TYR
H6PD SAP18
H6PD OTUB1
H6PD HLA-DOB
H6PD ADAM15
H6PD DPT
H6PD FCGR2A
H6PD AANAT
H6PD SLC22A24
RECQL5 TERF2
RECQL5 CEP135
RECQL5 MFAP2
RECQL5 CYP3A5
RECQL5 GRIK5
RECQL5 MYST2
RECQL5 AQP5
RECQL5 AP2A2
RECQL5 JAK3
RECQL5 USP11
RECQL5 PAX8
CCL22 KLF1
COL19A1 TLX2
COL19A1 GJB5
COL19A1 GIGYF2
COL19A1 MVK
COL19A1 GRM4
COL19A1 MXRA8
COL19A1 U2AF2
COL19A1 CNTN1
HSP90AB1 ELAVL3
ZKSCAN3 KRT1
ZKSCAN3 LOC729400
ZKSCAN3 SLN
ZKSCAN3 ACVR1B
ZKSCAN3 SPC25
ZKSCAN3 CD22
ZKSCAN3 PITPNM1
ZKSCAN3 CHST3
ZKSCAN3 CCPG1
ZKSCAN3 CDX2
STXBP1 LGR5
STXBP1 HLA-DOB
STXBP1 ZKSCAN3
STXBP1 CNTN1
STXBP1 BCR
GRB2 JAG1
SMG6 IL10RA
SMG6 RASGRP3
SMG6 MAP2K4
SMG6 ETS1
DMWD USP11
PHKG2 C1orf144
FAM189B IKBKG
ST20 SEMA4D
SPINT3 EPHB2
SPINT3 EPAS1
SPINT3 TRIM58
SPINT3 TBX19
SPINT3 CACNB1
SPINT3 MSX1
ADAM20 ODF1
ADAM20 KCNJ4
TBX5 DOK1
TBX5 PCBP3
TBX5 DHRS1
SLMO1 TUBB2B
SLMO1 NTNG1
SLMO1 RP1-21O18.1
SLMO1 IKBKG
SLMO1 MYST2
GRIP2 GADD45B
GRIP2 MUC1
GRIP2 ARPC4
GRIP2 MYST2
XDH LGR5
XDH NEUROD2
XDH TFF3
XDH GARNL4
C1orf144 ATP11A
AXIN1 GATA4
PAXIP1 COPS6
PAXIP1 MYB
JAG1 KIFC1
JAG1 MAPKAPK2
RAP1GAP NFKB2
RAP1GAP TUBGCP2
RAP1GAP GTSE1
RAP1GAP GADD45B
RAP1GAP USP19
RAP1GAP FEZ1
RAP1GAP WDR62
RAP1GAP CLEC11A
RAP1GAP HTR2A
RAP1GAP PNMT
RAP1GAP ABL1
RAP1GAP TYMS
OR2B6 ITGAD
OR2B6 B4GALT3
OR2B6 NRG2
OR2B6 JAG1
OR2B6 PAX8
HCRTR1 KIAA0284
UGT2B15 TYR
UGT2B15 ISLR
UGT2B15 ORC1L
UGT2B15 TET3
UGT2B15 INA
UGT2B15 CRYBA4
UGT2B15 CACNB1
UGT2B15 KIFC1
UGT2B15 RECQL5
UGT2B15 STXBP1
UGT2B15 TGOLN2
UGT2B15 NFATC3
UGT2B15 BMI1
RHBDL1 SIT1
RHBDL1 C2orf55
RHBDL1 ACCN1
RHBDL1 SIM2
RHBDL1 RUNX2
RHBDL1 TBX19
RHBDL1 SLC1A6
RHBDL1 ARPC4
RHBDL1 KIFC3
RHBDL1 STXBP1
RHBDL1 CCPG1
RHBDL1 BMI1
RHBDL1 MAPKAPK2
AGAP8 LGR5
AGAP8 TFF3
AGAP8 SCAMP5
AGAP8 POU2F2
AGAP8 LY6G6C
AGAP8 PSG7
AGAP8 ACR
AGAP8 MXRA8
AGAP8 GRIK5
AGAP8 RAGE
BZRPL1 MEN1
BZRPL1 LGALS9
BZRPL1 MYST2
NTSR2 SLC5A2
NTSR2 CEP135
CCKAR SLC9A3R2
CCKAR EML3
ZMYND10 LIPE
ZMYND10 INSL3
ZMYND10 ETS1
SLC9A3 ATG2A
EXOSC2 PRPF31
EXOSC2 YPEL1
EXOSC2 EPOR
FAM189A2 SAP18
FAM189A2 ACR
FAM189A2 LILRA4
AQP5 CSF1
AQP5 SIM2
AQP5 ADAM15
AQP5 GPA33
AQP5 KCNJ4
AQP5 SLC30A3
AQP5 USP11
MTHFR ZNF500
MTHFR MYO9B
MTHFR GPR161
MTHFR NCDN
MTHFR AFAP1
MTHFR RP1-21O18.1
MTHFR SDC3
AGFG2 EVPL
AGFG2 MGAT3
LTK PSG1
LTK EML3
LTK WDR62
LTK TBX19
LTK TPMT
LTK CNTN1
TPMT HDGF
TPMT MFAP2
TPMT FAM102A
GOLGA1 COPS6
TROAP CRX
TROAP IL10RA
SLC9A1 KRT1
SLC9A1 MEN1
SLC9A1 MAPK8IP1
SLC9A1 OTUB1
SLC9A1 PPP1R10
SLC9A1 LY6E
SLC9A1 BMI1
SLC9A1 IL8RB
KIAA0323 BCR
KIAA0323 PAX8
LSM4 BMI1
LSM4 E2F4
U2AF2 IRF5
U2AF2 LOC201229
PPP3CC CDC2L5
PPP3CC STMN1
SLC6A9 EPHB2
SLC6A9 ITM2B
SLC6A9 WDR62
SLC6A9 LYPLA2
SLC6A9 CD33
CEACAM4 PTPRD
PAX7 MR1
CEACAM3 SAR1A
CEACAM3 PSG1
CEACAM3 WWOX
CEACAM3 TYR
CEACAM3 TFF3
CEACAM3 MR1
CEACAM3 BMI1
CEACAM3 E2F4
CEACAM3 IL8RB
ARHGAP6 ARR3
ARHGAP6 TPPP
PRB1 MYST2
OPN1SW CYP27A1
UPK2 TPPP
UPK2 MAP2K4
ZNF157 PCDHGC3
ZNF157 LGR5
ZNF157 PRPF31
ZNF157 PTPRD
ZNF157 ARID4B
ZNF157 GPA33
ZNF157 RBBP8
ZNF157 FAM102A
ZNF157 JAG1
ZNF157 AGAP8
ZNF157 SLC22A24
ZNF157 STMN1
ZNF157 USP11
MAGEA1 LGR5
MAGEA1 ZNF592
MAGEA1 FAM189B
MAGEA1 CNTN1
GPR6 SLC5A2
NRTN ATP1B2
NRTN CD40
TOP3B MAP3K14
TOP3B ATG2A
TOP3B GPR143
PNMT DOK1
PNMT CDK6
PNMT KCTD17
PNMT PRRC1
PNMT FUT7
PNMT PRPH
PNMT RBBP8
PNMT SLC30A3
PNMT E2F1
KRT86 ARSE
KRT86 MCM2
KRT86 KIFC3
KRT86 STXBP1
KRT86 RAGE
HCG9 TROAP
HCG9 RBCK1
TBX1 ELAVL3
GAD2 APOBEC3C
GAD2 POU2F2
AP2A2 MC2R
AP2A2 FZR1
AP2A2 ACVR1B
RBCK1 CHMP7
COL6A2 IL10RA
COL6A2 IQSEC3
COL6A2 WNT7A
CHST3 PSG1
SDC3 MEN1
SDC3 NUDT3
SDC3 TCOF1
SDC3 PAIP2B
SDC3 GNL1
SDC3 USP11
NCKIPSD NUDT3
NCKIPSD EML3
NCKIPSD CD22
NCKIPSD ZSCAN12
NCKIPSD CRYBA4
NCKIPSD CACNB1
NCKIPSD LY9
NCKIPSD PFKFB2
NCKIPSD PAXIP1
NCKIPSD STMN1
CRYBB3 CRX
CRYBB3 FLOT1
CRYBB3 SBNO2
CRYBB3 UBE2H
CRYBB3 ZMYND10
DDX11 GARNL4
DDX11 IGSF9B
DDX11 TBX5
BTF3 SCAPER
BTF3 ZNF593
BTF3 KIAA0284
BTF3 MGAT3
BTF3 HCRTR1
BTF3 OPN1SW
BTF3 HCG9
TMSB4Y EPOR
IGHMBP2 TUBB2B
IGHMBP2 SLC12A4
IGHMBP2 ATP1B2
IGHMBP2 FAM102A
IGHMBP2 PAXIP1
IGHMBP2 JAG1
IGHMBP2 KIAA0323
IGHMBP2 E2F4
TGOLN2 TFF3
TGOLN2 MEF2C
FKBP15 ADAM15
FKBP15 HAUS5
FKBP15 LSM4
FKBP15 SDC3
SERPIND1 PLEKHM2
SLC22A24 DPT
SLC22A24 RAGE
CNTN1 CADM4
CNTN1 GNL1
CNTN1 CYP11A1
CNTN1 SCYL3
CNTN1 TPMT
CNTN1 CHST3
SFTPD DDX11
PCDH1 ATG2A
PCDH1 FSCN2
PCDH1 PTH
GPR35 NFKB2
GPR35 WDR62
GPR35 INA
GPR35 UGT2B15
GPR35 KRT86
GPR35 FOSL1
GPR35 RAGE
GPR35 CDH4
PIK3CB SLC4A3
LOC26102 ARHGAP26
SLC18A3 REL
SLC18A3 GTSE1
SLC18A3 MGAT1
SLC18A3 RUNX2
SLC18A3 PITPNM1
SLC18A3 TRIM58
SLC18A3 MR1
SLC18A3 PPP3CC
SLC18A3 KRT86
PRH1 CARD10
ELN LY6G6C
LOC91316 IRF5
LOC91316 PCBP3
LOC91316 CYP3A5
LOC91316 UGT2B15
LOC91316 PNMT
LOC91316 BCL3
LOC652147 TCF7L2
HMGB3 OAS2
RPS18 RPL11
RUNX1 SLC9A3R2
RUNX1 PTPRD
RUNX1 SLC6A2
RUNX1 SLC24A1
RUNX1 RPS26
RUNX1 ZKSCAN3
RUNX1 SLMO1
RUNX1 ZNF157
RUNX1 PNMT
RUNX1 MYB
RUNX1 PAX8
TCF7 UNC5B
TCF7 UBE3B
TCF7 PCBP3
TCF7 ZNF592
TCF7 POU4F1
TCF7 GIPR
TCF7 EFNA3
TCF7 CNTN1
TRD@ WDR62
TRD@ CD33
TRD@ MYST2
FOXE1 PLCD1
FOXE1 KLF1
FOXE1 EML3
FOXE1 RBM8A
FOXE1 NCDN
FOXE1 RIMS2
FOXE1 GRM4
FOXE1 PNMT
FOXE1 LOC201229
JAK3 BCR
BCL3 KRT1
STMN1 CDR2L
STMN1 PAX8
BMI1 USP11
BMI1 PAX8
BMI1 WNT10B
E2F4 ITGAD
ABL1 MC2R
RAGE MAPKAPK2
RAGE BCR
CDH4 LOC201229
MYB CSF1
LOC201229 WNT10B
PTPN21 KLF1
THRA KIFC1
POLG RAB3A
EIF2AK2 CSF1
CYP27A1 KLF1
MAP3K14 HLF
DOK1 KRT1
DOK1 USP11
SSTR5 MSX1
MC2R KIFC1
UNC5B CADM4
UNC5B DMWD
CRX MGAT3
CNP RAGE
IAH1 GJA1
IAH1 VEGFC
CSNK1G2 KLF1
FAM153A EML3
FAM153A ARID4B
FAM153A ALDOC
FAM153A CD40
FAM153A SLC9A1
EPHB2 CADM4
EPHB2 ATP1B2
EPHB2 CD40
ANKRD46 ARID4B
ANKRD46 DHRS1
ANKRD46 LGALS9
NUDT3 DOK1
SAR1A MC2R
TGFB1 ALAS2
TGFB1 BCL3
WNT11 SOX12
WNT11 TROAP
SEMA7A RAGE
SLC5A2 PPP3CC
SLC5A2 GNB3
SLC5A2 USP11
SAP18 SLC5A2
SCARB1 FCGR2A
SCARB1 LYPLA2
SCARB1 KIFC1
SCARB1 PPP3CC
SCARB1 NFATC3
SCARB1 MYB
GRN UBXN1
SLC9A3R2 SULT4A1
SLC9A3R2 NFATC3
SLC9A3R2 RAGE
ZNF500 SLC9A3R2
ZNF500 COPS6
ZNF500 TUBGCP2
ZNF500 SLC12A4
ZNF500 ZNF592
ZNF500 IKBKG
ZNF500 PTPN9
ZNF500 WNT10B
TERF2 ZNF500
TERF2 MYO9B
TERF2 SLC12A4
TERF2 ADRBK1
TERF2 FCGR2A
TERF2 IGHMBP2
TERF2 CNTN1
TERF2 E2F4
LGR5 PRPF31
LGR5 UBE3B
LGR5 EIF5B
LGR5 PTPRD
LGR5 HPGD
LGR5 GRB2
LGR5 THRA
KCTD17 SAR1A
KCTD17 SULT4A1
KCTD17 PRPF31
KCTD17 TUBGCP2
KCTD17 DHRS1
KCTD17 MSC
SULT2B1 PCBP3
SULT2B1 ARPC4
TUBGCP4 E2F1
TUBGCP4 STMN1
SULT4A1 SLC5A2
SULT4A1 UTP3
PRPF31 KRT1
PRPF31 SEMA7A
PRPF31 SLC5A2
PRPF31 E2F4
PRPF31 IL8RB
PSG1 CNP
PSG1 ITM2B
PSG1 SLC6A8
PSG1 LY6E
PSG1 TRAFD1
PSG1 BMI1
CREB3 CDC2L5
CREB3 BCR
CREB3 WNT10B
EML3 KRT1
EML3 LY6E
EML3 THRA
RBM8A PLEKHG3
RBM8A TCOF1
RBM8A USP11
SIT1 PCBP3
ITGA2B UNC5B
ITGA2B HTRA2
ITGA2B PRRC1
ITGA2B DPT
ITGA2B MSX1
ITGA2B STMN1
ITGA2B MAPKAPK2
UBE3B CARD10
UBE3B BCL3
TCOF1 RAGE
IDS JAK3
C2orf55 E2F4
C2orf55 MYB
MYO9B CARD10
MYO9B PRPF31
PTPRD MYO9B
PTPRD BCL3
SLC2A1 DOK1
SLC2A1 EML3
SLC2A1 JAG1
ARID4B PRRC1
ARID4B MSX1
SLC6A2 REL
SLC6A2 TUBGCP2
SLC6A2 B4GALT3
SLC6A2 TFF3
SLC6A2 MAPKAPK2
NFKB2 NUDT3
NFKB2 TGFB1
NFKB2 RBBP8
NFKB2 STMN1
YPEL1 SAP18
YPEL1 SLC2A1
YPEL1 PITPNM1
YPEL1 SLC9A1
FDXR ITGAD
FDXR SULT4A1
FDXR RUNX2
FDXR NCDN
FDXR RPS26
FDXR LY6E
FDXR TAZ
ACCN1 FCGR2A
GPR161 SAR1A
GPR161 PRPF31
GPR161 ARID4B
GPR161 PXN
GPR161 CACNB1
GPR161 CDX2
GPR161 WNT10B
CPNE6 NUDT3
CPNE6 SAR1A
CPNE6 ABL1
HLF KLF1
COPS6 CSTF3
COPS6 GADD45B
COPS6 AGPAT1
COPS6 IL8RB
ALDOC SLC2A1
ALDOC RUNX2
ALDOC MCM2
ALDOC E2F4
WBSCR22 MRPS12
WBSCR22 USP11
XPNPEP2 PTH
MEGF6 PLCD1
MEGF6 AXIN1
MEGF6 COL6A2
AFF2 DNAJC9
GP2 SLC5A2
GP2 ARID4B
GP2 PCDH9
GP2 BCL3
WWOX MSC
WWOX TPMT
TUBGCP2 IRF5
TUBGCP2 UTP3
TUBGCP2 THRA
CADM4 ALOX5
CADM4 GSTA2
CADM4 MC2R
CADM4 CARD10
PCBP3 KRT1
PCBP3 TYMS
FZR1 E2F4
HTRA2 FZR1
MGAT1 CSF1
MGAT1 IRF5
C14orf1 IAH1
C14orf1 KIF22
SLC29A2 MYST2
ARR3 COL6A2
SIM2 PLIN3
SIM2 TUBB2B
SIM2 HDGF
SIM2 MFAP2
SIM2 RPS26
SIM2 USP11
SIM2 MAPKAPK2
CAMSAP1 MC2R
CAMSAP1 FAM153A
CAMSAP1 ZNF500
CAMSAP1 GADD45B
CAMSAP1 MVK
CAMSAP1 IKBKG
CAMSAP1 SLC9A1
AQP7 UNC5B
AQP7 GTSE1
AQP7 EPOR
AQP7 ACVR1B
AQP7 SLC12A4
AQP7 LGALS9
AQP7 SMYD5
ZBTB7A MAPKAPK2
PDLIM7 MAP3K14
PAIP2B NUDT3
PAIP2B PRPF31
SCAPER GALK1
TLX2 STMN1
TLX2 BMI1
TLX2 MYB
B4GALT3 MC2R
B4GALT3 PSG1
B4GALT3 JAG1
DDIT3 MAP3K14
DDIT3 UBE2H
NCOR2 MAP3K14
TUBB2B EML3
TUBB2B FZR1
PXDN MC2R
PXDN PAX8
OAS2 PTPRD
OAS2 MSC
OAS2 CDX2
AGPS CARD10
AGPS SLC5A2
AGPS CADM4
AGPS ZNF592
AGPS JAK3
CCDC94 XPNPEP2
ACAN MGAT3
ACVR1B PRPF31
RUNX2 E2F4
ZBED1 DOK1
ZBED1 USP11
ZBED1 MAPKAPK2
DHRS1 KRT1
DHRS1 NFATC3
DHRS1 MYB
PPP2R5D GTSE1
DHCR7 DOK1
DHCR7 SEMA7A
SPC25 DOK1
SPC25 FDXR
SPC25 COPS6
SPC25 LSM4
TYR PRPF31
TYR WBSCR22
TYR DHRS1
TYR SLC12A4
TYR GIGYF2
TYR TFF3
TYR CYP11A1
TYR CACNB1
TYR PPP3CC
GJB5 TUBB2B
GJB5 THRA
USP19 PCBP3
USP19 GIGYF2
PDE4C SLC6A2
PDE4C PCBP3
KCNH2 DHRS1
CEP135 CARD10
CEP135 KCTD17
CEP135 ALDOC
CEP135 SLC12A4
HDGF UBE3B
CD34 PRPF31
CD34 PPP3CC
CD34 IL8RB
OTUB1 CARD10
OTUB1 PSG1
OTUB1 E2F4
E2F4 LOC201229
E2F4 IL8RB
PPP1R10 AGPAT1
PXN TUBGCP2
PXN BCR
ZNF593 PTH
ISLR CARD10
ISLR EML3
ISLR GIGYF2
ISLR MSX1
ISLR PAX8
SLC12A4 CADM4
SLC12A4 ACVR1B
SLC12A4 LY6E
SLC12A4 HPGD
SLC12A4 CDH4
SLC12A4 THRA
FAM50A MGAT3
KIAA0284 SBNO2
HLA-DOB JMJD6
HLA-DOB SERPINA4
ORC1L CPNE6
ORC1L LYPLA2
TET3 ZBED1
TET3 TYR
TET3 TFF3
MAG TERF2
MAG PRRC1
MAG MEF2C
MAG ATP1B2
MAG INA
MAG BCR
SLC24A1 LGR5
SLC24A1 FZR1
SLC24A1 SLC9A1
ITGAM KIF22
ITGAM POLG
OCEL1 ANKRD46
OCEL1 NUDT3
OCEL1 CD34
OCEL1 CDH4
OCEL1 THRA
CD22 LGR5
CD22 PRPF31
CD22 EML3
CD22 RBM8A
CD22 TLX2
CD22 IKBKG
CD22 FAM102A
CD22 SLC22A24
ELAVL3 PIM1
ELAVL3 SULT2B1
ELAVL3 PLEKHG3
ELAVL3 CADM4
ELAVL3 N4BP2L1
ELAVL3 AGPAT1
ADRBK1 C2orf55
ADRBK1 PLIN3
ADRBK1 NFRKB
ADRBK1 STMN1
MFAP2 REL
MFAP2 STMN1
NCDN CDX2
PITPNM1 ABCC8
PITPNM1 SULT4A1
PITPNM1 LSM4
ADAM15 MEN1
ADAM15 MTX1
ADAM15 WNT11
ADAM15 STMN1
GRIN2A TUBGCP2
EPAS1 TERF2
EPAS1 TFF3
EPAS1 FAM189B
CYP3A5 PTPRD
CYP3A5 NCDN
CYP3A5 CYP11A1
NEUROD2 SULT4A1
NEUROD2 TLX2
NEUROD2 GIGYF2
NEUROD2 FEZ1
NEUROD2 ITIH4
NEUROD2 RPRD2
FGD1 GATA4
DEPDC5 FLOT1
DEPDC5 PTH
RIMS2 ADRBK1
RIMS2 DPT
RIMS2 CDX2
RIMS2 E2F4
ESPL1 FZR1
ESPL1 SLC9A1
GIGYF2 BCL3
LGALS9 SKI
LGALS9 SLC6A8
LGALS9 MYO9B
DPT CSF1
DPT MYO9B
DPT HTRA2
DPT CCPG1
DPT RAGE
APOBEC3C SSTR5
APOBEC3C NUDT3
APOBEC3C CDK6
APOBEC3C E2F1
APOBEC3C CDX2
NLE1 FGF2
GNL1 EML3
GNL1 RBM8A
GNL1 DTX4
GNL1 BCL3
GPA33 PRPF31
GPA33 DPT
HIPK2 MVD
ARHGAP26 BAIAP3
ARHGAP26 PLEKHM2
ARHGAP26 KIF22
ARHGAP26 MLH1
C19orf29 TYR
C19orf29 NCDN
C19orf29 GIGYF2
C19orf29 SDC3
ZNF783 PTPRD
ZNF783 TUBB2B
ZNF783 CYP11A1
ZNF783 MXRA8
RAD51L3 GP2
RAD51L3 TUBGCP2
RAD51L3 KCNH2
RAD51L3 OCEL1
SMPDL3B PCBP3
SMPDL3B PRRC1
SMPDL3B DHRS1
SMPDL3B CD22
SMPDL3B INA
SMPDL3B IKBKG
SMPDL3B PAXIP1
MEF2C SLC5A2
MEF2C HDGF
MEF2C IL4
MEF2C THRA
FCGR2A TUBGCP2
FCGR2A MYB
IRF4 SGCA
AFAP1 PAX8
ZNF592 COPS6
ZNF592 ZBTB7A
ZNF592 ISLR
ZNF592 PTGS1
ZNF592 MRPS12
SCAMP5 SAP18
GARNL4 ITGAD
GARNL4 MEF2C
SLC4A3 SAP18
SLC4A3 FDXR
SLC4A3 LGALS9
SLC4A3 DPT
WDR62 MXRA8
WDR62 CDX2
LAIR1 ATP1B2
TPPP CYP27A1
NTNG1 IRF5
NTNG1 TYR
NTNG1 INA
NTNG1 MVK
NTNG1 CCPG1
POU2F2 CYP11A1
RPS26 FCGR2A
RPS26 BCR
RPS26 THRA
LY6E FZR1
LY6E RAGE
LY6E BCR
ALDH4A1 HDGF
HPGD TUBGCP2
HPGD ACVR1B
HPGD PAX8
PAFAH1B1 SLC5A2
ALAS2 PAX8
SEMA4D REL
SEMA4D TUBB2B
SEMA4D GNL1
SEMA4D LYPLA2
SEMA4D ITPR2
SEMA4D RAGE
TAZ LOC201229
ATP1B2 CADM4
ATP1B2 TLX2
ATP1B2 ACVR1B
ATP1B2 RUNX2
ATP1B2 BMI1
COX10 KIF22
SBNO2 HLF
SBNO2 ANG
INA PCDH9
CYP11A1 TFF3
CYP11A1 INA
SAMD14 KDM1
SAMD14 CHMP7
RP1-21O18.1 ITGAD
RP1-21O18.1 SAR1A
RP1-21O18.1 COPS6
RP1-21O18.1 GP2
RP1-21O18.1 LSM4
CLEC11A REL
CLEC11A SCARB1
CLEC11A CYP3A5
CLEC11A FAM189B
ATG2A GPR162
ATG2A TPPP
ZSCAN12 TCOF1
ZSCAN12 EIF5B
ZSCAN12 GNL1
ZSCAN12 NTNG1
ZSCAN12 RPS26
ZSCAN12 ATP1B2
ZSCAN12 RP1-21O18.1
ZSCAN12 IKBKG
CHIT1 GARNL4
GCKR NFATC2IP
GCKR KIAA0284
GCKR IQSEC1
TOMM34 IL8RB
LYPLA2 CARD10
LYPLA2 TUBGCP2
LYPLA2 RUNX2
LYPLA2 STMN1
LYPLA2 BCR
MVK REL
MVK PRPF31
MVK ALDOC
MVK ZNF592
MVK ITIH4
MVK LYPLA2
HAUS5 HTRA2
HAUS5 PXDN
HAUS5 NFRKB
HAUS5 ALAS2
HAUS5 KIAA0323
HAUS5 IL8RB
DGCR11 UNC5B
DGCR11 SLC9A3R2
DGCR11 FDXR
DGCR11 OAS2
DGCR11 HLA-DOB
DGCR11 MEF2C
DGCR11 ATP1B2
DGCR11 CCPG1
DGCR11 BCL3
DGCR11 RAGE
CD33 EPHB2
CD33 ZNF500
CD33 CD22
CD33 ADAM15
CD33 MVK
CD33 USP11
CD33 LOC201229
SPN MAPK8IP1
SPN ALDOC
SPN GADD45B
SPN TLX2
SPN HLA-DOB
SPN MEF2C
SPN SEMA4D
GPR143 UBXN1
ADCYAP1 NFKB2
ADCYAP1 ADRBK1
ADCYAP1 CYP3A5
ADCYAP1 WDR62
ADCYAP1 CCPG1
CRYBA4 ITGAD
CRYBA4 FAM153A
CRYBA4 SAP18
CRYBA4 TERF2
CRYBA4 TLX2
CRYBA4 ZNF592
CRYBA4 FAM102A
CRYBA4 KIFC3
TRIM58 ADRBK1
TRIM58 MSC
TRIM58 PAX8
TBX19 ITGAD
TBX19 KCTD17
TBX19 NCDN
TBX19 E2F4
PHB CDK5R1
CACNB1 DOK1
CACNB1 ABCC8
CACNB1 CDK6
CACNB1 SLC5A2
CACNB1 SEMA4D
CACNB1 MAPKAPK2
CRTC1 MGAT3
CRTC1 RB1
SMYD5 KRT1
SMYD5 CDK6
SMYD5 LGALS9
SMYD5 TRAFD1
DNAH9 SAP18
DNAH9 WBSCR22
DNAH9 MFAP2
DNAH9 ACR
DNAH9 FAM189B
DNAH9 BCR
ODF1 ITGAD
ODF1 SKI
ODF1 CD34
ODF1 NTNG1
ODF1 U2AF2
ODF1 GAD2
SBNO2 PSG1
SBNO2 DHRS1
SBNO2 OTUB1
SBNO2 SLC12A4
SBNO2 CYP3A5
SBNO2 PAX8
LY9 LY6G6C
LY9 BCR
AANAT PCDHGC3
AANAT PCDH9
AANAT TLX2
AANAT MAG
AANAT GIGYF2
AANAT SEMA4D
AANAT TAZ
AANAT CD33
AANAT GRIK5
AANAT PIGR
AANAT SLC22A24
FUT7 WDR62
INSL3 SCAPER
INSL3 MPDU1
INSL3 ANG
PRPH SLC12A4
PRPH ADAM15
PRPH FUT7
KCNJ4 CDK5R1
KCNJ4 ORC1L
KCNJ4 CD22
KCNJ4 LY6E
KCNJ4 ALAS2
KCNJ4 SEMA3F
KCNJ4 CIAPIN1
ADH1C TREX1
ADH1C AXIN1
ADH1C MAP2K4
ZNF239 PTH
SPRR2C EPHB2
SPRR2C WBSCR22
SPRR2C CD22
LY6G6C DHCR7
LY6G6C CEP135
LY6G6C MAG
LY6G6C TRIM58
LY6G6C ST20
LY6G6C NFATC3
LY6G6C BMI1
PLEKHM2 KLF1
IKBKG CADM4
IKBKG PITPNM1
IKBKG ABL1
MSC UBE3B
MSC TUBB2B
MSC DHRS1
MSC GIGYF2
MSC PPP3CC
MSC E2F4
MSC USP11
ZBTB40 ADRBK1
PSG7 MYO9B
PSG7 CYP3A5
PSG7 VENTX
PSG7 MVK
POU4F1 VENTX
POU4F1 RP1-21O18.1
POU4F1 ARPC4
POU4F1 CHST3
POU4F1 JAK3
LEFTY1 NTNG1
LEFTY1 MYST2
MMP25 INA
ACR SLC6A8
ACR ISLR
ACR TFF3
ACR MEF2C
ACR GARNL4
IL10RA RAB3A
LLGL2 ALDOC
LLGL2 TUBGCP2
LLGL2 BCL3
HIST1H3E PCBP3
CRCP SLC6A2
CRCP HTRA2
CRCP RAD51L3
CRCP THRA
GIPR LGALS9
GIPR DPT
GIPR U2AF2
C9 ARHGAP26
C9 AXIN1
TEKT2 RB1
HTR1B ALDOC
AMHR2 NOC2L
GRM4 SLC6A2
GRM4 EPOR
HTR2A SKI
HTR2A ADRBK1
CROCC SBNO2
CROCC UBOX5
CROCC MAP2K4
ST14 HDGF
RBBP8 TUBGCP2
RBBP8 MEF2C
RBBP8 INA
MXRA8 RBM8A
MXRA8 PITPNM1
MXRA8 ADAM15
MXRA8 GNL1
UBOX5 PLCD1
CD40 TCOF1
CD40 C2orf55
CD40 PAIP2B
CD40 OTUB1
CD40 IKBKG
CD40 CDX2
RGS9 LGR5
RGS9 SLC12A4
RGS9 ZSCAN12
RGS9 FAM102A
RGS9 SLC25A11
RGS9 CYP2A13
RGS9 WNT10B
SLC1A6 SAP18
SLC1A6 COPS6
SLC1A6 ADRBK1
SLC1A6 DPT
SLC1A6 SPN
SLC1A6 SLC9A1
NRG2 CARD10
NRG2 NUDT3
NRG2 SLC5A2
NRG2 TCOF1
NRG2 KCNH2
NRG2 STXBP1
NRG2 SLC9A1
NRG2 IGHMBP2
NRG2 CDX2
MYBPC3 NUDT3
MYBPC3 ARID4B
MYBPC3 LGALS9
MYBPC3 NRG2
MYBPC3 FAM189B
MYBPC3 SLC9A1
MYBPC3 DEFA3
MYBPC3 PAX8
LBP SLC5A2
LBP ZNF500
LBP LGR5
LBP MYO9B
LBP SLC2A1
LBP GP2
LBP TLX2
LBP OAS2
LBP SLC4A3
LBP CLEC11A
LBP MVK
LBP SMYD5
LBP PAXIP1
LBP BCL3
T CDK5R1
T MC2R
T SLC2A1
T IGF2
PAX9 FDXR
PAX9 WBSCR22
PAX9 THRA
PSTPIP1 SBNO2
DAPK2 SLC9A3R2
AATK EIF5B
AATK CADM4
AATK TYR
AATK TET3
AATK ZNF592
AATK RPS26
AATK GOLGA1
GRIK5 WBSCR22
GRIK5 RIMS2
GRIK5 FNTB
GRIK5 PLIN1
GRIK5 DGCR11
GRIK5 MXRA8
GRIK5 BCL3
FAM102A DOK1
FAM102A REL
FAM102A U2AF2
FAM102A MYB
SCYL3 FAM102A
RASGRP3 STX11
RASGRP3 HSPA4
RASGRP3 GJA1
SMARCD2 PCBP3
ARPC4 DHRS1
ARPC4 HPGD
ARPC4 LYPLA2
TREX1 FGF2
TREX1 CADM4
TREX1 UBE2H
TREX1 CHMP7
HTR7 UNC5B
HTR7 NFKB2
HTR7 YPEL1
HTR7 CAMSAP1
HTR7 SLC12A4
HTR7 ALAS2
HTR7 ZSCAN12
HTR7 DGCR11
HTR7 SBNO2
HTR7 FUT7
KRT2 SCARB1
IHH HAUS5
MAGEA5 CARD10
EFNA3 EPHB2
EFNA3 GYPE
EFNA3 SLC6A2
EFNA3 RIMS2
EFNA3 RAD51L3
EFNA3 RPS26
EFNA3 DGCR11
EFNA3 RBBP8
EFNA3 TBX5
EFNA3 ABL1
KRTAP26-1 DOK1
KRTAP26-1 MC2R
KRTAP26-1 NUDT3
KRTAP26-1 PITPNM1
KRTAP26-1 ACR
KRTAP26-1 KRT86
KRTAP26-1 PAX8
LOC145678 EPAS1
ALPK3 SPC25
FSCN2 CADM4
FSCN2 PHKG2
HTR4 YPEL1
HTR4 THRA
SLC30A3 SEMA7A
SLC30A3 ATP1B2
SLC30A3 STMN1
SLC30A3 THRA
CCL16 PSG1
MR1 LGR5
MR1 MGAT1
MR1 LGALS9
MR1 ARPC4
MR1 LOC201229
MVD RAB3A
MVD DGCR6L
MVD WNT7A
MVD GSTA2
PTH CHMP7
KIFC3 CDR2L
KIFC3 CDK6
KIFC3 GADD45B
KIFC3 PCDH9
KIFC3 ACVR1B
KIFC3 TAZ
KIFC3 BCL3
KIFC3 CDH4
MYST2 ALDOC
MYST2 GRB2
SIX3 LILRA4
OGG1 ITGA2B
PFKFB2 KRT1
PFKFB2 FDXR
PFKFB2 TRA2A
PFKFB2 PPP2R5D
PFKFB2 ZSCAN12
PFKFB2 F7
PFKFB2 FKBP15
IGHG1 LGR5
IGHG1 DPT
IGHG1 NRG2
LOC100134331 ANKRD46
LOC100134331 MAPK8IP1
LOC100134331 SULT4A1
LOC100134331 ACCN1
LOC100134331 PARD3
LOC100134331 IDS
LOC100134331 B4GALT3
LOC100134331 TFF3
LOC100134331 RP1-21O18.1
LOC100134331 AATK
LOC100134331 TBX5
LOC100134331 PAXIP1
LOC100134331 MRPS12
IGSF9B IRF5
IGSF9B AQP7
IGSF9B LYPLA2
IGSF9B MYST1
IGSF9B IHH
IGSF9B N4BP2L1
IGSF9B COL19A1
IGSF9B AGPAT1
TMPRSS6 CPNE6
TMPRSS6 WWOX
TMPRSS6 DHRS1
TMPRSS6 MFAP2
TMPRSS6 GIGYF2
TMPRSS6 INA
TMPRSS6 SPN
TMPRSS6 SDC3
TMPRSS6 CNTN1
H6PD GPR161
H6PD CEP135
H6PD CYP3A5
H6PD FAM189B
H6PD BCR
NCR2 HIPK2
RECQL5 SLC6A2
RECQL5 EPAS1
RECQL5 WDR62
RECQL5 SMYD5
RECQL5 COBRA1
RECQL5 MYBPC3
RECQL5 ALPK3
RECQL5 SLC30A3
RECQL5 PPP3CC
CCL22 PLCD1
COL19A1 SLC12A4
COL19A1 ADAM15
COL19A1 LLGL2
HRK TRIM58
REM1 GALK1
PIGR MVK
PIGR POU4F1
GUCA2A UBE2H
GUCA2A REM1
HSP90AB1 SLC5A2
HSP90AB1 FNTB
HSP90AB1 NTNG1
HSP90AB1 POU2F2
HSP90AB1 CYP11A1
ZKSCAN3 SULT4A1
ZKSCAN3 POU2F2
ZKSCAN3 RP1-21O18.1
ZKSCAN3 TRIM58
STXBP1 CARD10
STXBP1 ITM2B
STXBP1 DHRS1
STXBP1 CD33
STXBP1 SLC9A1
SMG6 KLF1
DMWD MC2R
DMWD MYST2
DMWD ABL1
FAM189B HSF4
FAM189B HTRA2
FAM189B RPS26
FAM189B CD40
FAM189B IL8RB
SPINT3 SLC5A2
SPINT3 OTUB1
SPINT3 PXN
SPINT3 ZNF592
SPINT3 MXRA8
SPINT3 STXBP1
SPINT3 GRB2
SPINT3 M6PR
SPINT3 KRT86
SPINT3 STMN1
SPINT3 CDX2
RPL31 RPS23
ESR1 GRIK5
ADAM20 HLA-DOB
MYCL1 GTSE1
MYCL1 OAS2
MYCL1 RAD51L3
AIF1 CARD10
TBX5 PSG1
TBX5 ITGA2B
TBX5 LGALS9
TBX5 DPT
TBX5 MEF2C
TBX5 BCR
MYEF2 LBP
F7 MYST2
SLMO1 PRPF31
SLMO1 ARID4B
SLMO1 GTSE1
SLMO1 AQP7
SLMO1 SMPDL3B
SLMO1 SPRR2C
SLMO1 KIFC3
SLMO1 USP11
SLMO1 BCR
GRIP2 EPHB2
GRIP2 NCDN
GRIP2 MVK
GRIP2 LLGL2
XDH PSG1
XDH CADM4
XDH ELAVL3
XDH NTNG1
XDH PAFAH1B1
XDH UTP3
C1orf144 RB1
TNPO1 PRRC1
AXIN1 MAP3K14
AXIN1 C19orf50
AXIN1 SMG6
PAXIP1 THRA
JAG1 EPOR
JAG1 BMI1
ALOX5 GSTA2
IL18RAP IL10RA
RAP1GAP EPHB2
RAP1GAP REL
RAP1GAP PSG1
RAP1GAP NEUROD2
RAP1GAP GARNL4
RAP1GAP GRIK5
RAP1GAP ST6GALNAC4
RAP1GAP HSP90AB1
OR2B6 MC2R
OR2B6 PCBP3
OR2B6 CEP135
OR2B6 ACR
OR2B6 AMMECR1
HCRTR1 AXIN1
UGT2B15 MEN1
UGT2B15 NUDT3
UGT2B15 SLC6A8
UGT2B15 ZBED1
UGT2B15 NCDN
UGT2B15 LY6E
UGT2B15 CRCP
UGT2B15 GIPR
UGT2B15 RAP1GAP
UGT2B15 TPMT
RHBDL1 KRT1
RHBDL1 WBSCR22
RHBDL1 PAX3
RHBDL1 SLC24A1
RHBDL1 FCGR2A
RHBDL1 LYPLA2
RHBDL1 MVK
RHBDL1 RBBP8
RHBDL1 MXRA8
RHBDL1 RGS9
RHBDL1 MYBPC3
AGAP8 CARD10
AGAP8 SCARB1
AGAP8 FDXR
AGAP8 CYP3A5
AGAP8 GNL1
AGAP8 CD33
AGAP8 GRM4
AGAP8 JAG1
AGAP8 CDX2
BZRPL1 MVK
BZRPL1 GRM4
BZRPL1 ZKSCAN3
BZRPL1 LOC201229
NTSR2 CREB3
NTSR2 OAS2
NTSR2 HDGF
NTSR2 GRIK5
NTSR2 SLC9A1
CCKAR UBE3B
CCKAR APOBEC3C
CCKAR IGHG1
ZMYND10 MEGF6
ZMYND10 ELOVL5
ZMYND10 RASGRP3
ZMYND10 GPT
SLC9A3 CRTC1
SLC9A3 KLF1
EXOSC2 LY6G6C
EXOSC2 C16orf7
FAM189A2 B4GALT3
FAM189A2 LGALS9
ATP6V1B1 MC2R
ATP6V1B1 TUBGCP2
ATP6V1B1 GTSE1
POU6F2 DPT
POU6F2 MYST2
POU6F2 SDC3
AQP5 YPEL1
AQP5 WBSCR22
AQP5 OTUB1
AQP5 GARNL4
AQP5 POU2F2
AQP5 ZSCAN12
AQP5 CACNB1
AQP5 COBRA1
AQP5 PAXIP1
AQP5 BMI1
MTHFR SIM2
MTHFR TUBB2B
MTHFR SLC24A1
MTHFR RPS26
MTHFR TRIM58
MTHFR IKBKG
MTHFR FAM189A2
MTHFR KIAA0323
MTHFR CHST3
MTHFR SLA
AGFG2 FGD1
LTK EPOR
LTK DHRS1
LTK APOBEC3C
LTK PSG7
LTK POU4F1
LTK LLGL2
LTK THRA
RHO SAMD14
AGPAT1 MFAP2
AGPAT1 U2AF2
IFIT1 PRPF31
IFIT1 STMN1
TPMT ADRBK1
GOLGA1 PCBP3
GOLGA1 SLC12A4
GOLGA1 GIGYF2
TROAP PLEC1
TROAP IQSEC1
TROAP MGAT3
SLC9A1 IRF5
SLC9A1 WBSCR22
SLC9A1 PXDN
SLC9A1 DTX4
SLC9A1 CDC2L5
NUP188 LGALS9
NUP188 SLC9A1
KIAA0323 MAPKAPK2
KIAA0323 LOC201229
LSM4 IRF5
LSM4 KIF20B
U2AF2 RAGE
SLC6A9 GRM4
SLC6A9 ARPC4
SLC6A9 ZKSCAN3
CEACAM4 DGCR11
CCBP2 SEMA4D
CCBP2 XDH
CCBP2 SLC9A1
CEACAM3 RPS26
CEACAM3 ARPC4
CEACAM3 EFNA3
CEACAM3 MTHFR
CEACAM3 THRA
ARHGAP6 DYRK1B
OPN1SW COL6A2
UPK2 ARHGAP6
ZNF157 PCDH9
ZNF157 KCNH2
ZNF157 SLC24A1
ZNF157 ODF1
ZNF157 RECQL5
ZNF157 UGT2B15
ZNF157 RHBDL1
ZNF157 CEACAM3
ZNF157 CNTN1
ZNF157 BCR
ZNF157 PAX8
MAGEA1 PRPF31
MAGEA1 HDGF
MAGEA1 HAUS5
MAGEA1 TRIM58
MAGEA1 ODF1
MAGEA1 LLGL2
GPR6 NUDT3
GPR6 TMPRSS6
GPR6 SLC9A1
NRTN IRF5
NRTN MC2R
NRTN GTSE1
NRTN PCBP3
NRTN ADRBK1
NRTN ADAM15
NRTN GNL1
NRTN PSG7
TOP3B ALOX5
PNMT SKI
PNMT C2orf55
PNMT MYO9B
PNMT HPGD
PNMT GRIK5
PNMT DMWD
PNMT LSM4
PNMT CHST3
PNMT BMI1
KRT86 FAM153A
KRT86 PTPRD
KRT86 TLX2
KRT86 TYR
KRT86 DGCR11
KRT86 LBP
KRT86 AQP5
KRT86 CCPG1
HCG9 LOC644165
HCG9 SCAPER
HCG9 CROCC
HCG9 MGAT3
GAD2 CNTN1
FOSL1 PRPF31
FOSL1 B4GALT3
AP2A2 PPP3CC
CHST3 EML3
CHST3 HTRA2
CHST3 FAM189B
SDC3 PPP2R5D
SDC3 PPP1R10
SDC3 RPS26
SDC3 ST6GALNAC4
SDC3 KIFC3
RPL11 MC2R
RPL11 ADAM15
RPL11 SLC9A1
NCKIPSD SSTR5
NCKIPSD REL
NCKIPSD PAIP2B
NCKIPSD NCDN
NCKIPSD CD33
NCKIPSD MYEF2
NCKIPSD CHST3
CRYBB3 FGF2
CRYBB3 ATG2A
CRYBB3 GSTA2
DDX11 RIMS2
DDX11 RAD51L3
DDX11 GRIK5
DDX11 ZNF157
DDX11 JAK3
DDX11 BCL3
DDX11 IL8RB
BTF3 FLOT1
BTF3 NFATC2IP
BTF3 OGG1
BTF3 GDF5
BTF3 GJA1
TMSB4Y PRPF31
TMSB4Y SVEP1
TMSB4Y DEFA3
IGHMBP2 EML3
IGHMBP2 HDGF
IGHMBP2 MVK
TGOLN2 SLC5A2
TGOLN2 TUBGCP2
TGOLN2 GTSE1
TGOLN2 WNT10B
FKBP15 CARD10
FKBP15 PCBP3
FKBP15 CD40
SERPIND1 C1orf144
SLC22A24 RUNX2
SLC22A24 SVEP1
SLC22A24 LY6E
SLC22A24 TRAFD1
SLC22A24 FAM189B
SLC22A24 BCL3
DEFA3 DHRS1
DEFA3 SVEP1
DEFA3 ZNF592
DEFA3 SLC9A1
SFTPD CDK6
HOXC11 EDIL3
ENTPD2 PRPF31
PCDH1 KIF22
PCDH1 ETS1
GPR35 UNC5B
GPR35 TCOF1
GPR35 YPEL1
GPR35 PCDH9
GPR35 OCEL1
GPR35 RAD51L3
GPR35 SMARCD2
GPR35 LOC100134331
GPR35 MYO1C
SLC18A3 FDXR
SLC18A3 FZR1
SLC18A3 LOC100134331
SLC18A3 UTP3
SLC18A3 MTHFR
PRH1 GARNL4
GNAS SBNO2
LOC91316 GJB5
LOC91316 ELAVL3
LOC91316 RAGE
LOC652147 GRN
LOC652147 ARHGAP26
LOC652147 MGAT3
LOC652147 ALOX5
LOC652147 TOP3B
LOC652147 KLF1
RUNX1 KRT1
RUNX1 UNC5B
RUNX1 TCOF1
RUNX1 MYO9B
RUNX1 ARID4B
RUNX1 ZSCAN12
RUNX1 TOMM34
RUNX1 MSC
RUNX1 ARPC4
RUNX1 RECQL5
TCF7 LGALS9
TCF7 POU2F2
TCF7 UGT2B15
TRD@ PCBP3
TRD@ NDST1
FOXE1 EPHB2
FOXE1 NUDT3
FOXE1 LGR5
FOXE1 FZR1
FOXE1 GARNL4
FOXE1 LYPLA2
FOXE1 RGS9
FOXE1 RAP1GAP
FOXE1 SLC22A24
JAK3 MC2R
MAP2K4 KIF22
CDC2L5 WNT10B
STMN1 EPOR
E2F4 IRF5
RB1 MGAT3
BCR MEN1
THRA CDX2
THRA IL8RB
POLG KIF22
KRT1 MC2R
MEN1 USP11
NOC2L MAP3K14
NOC2L UBXN1
NOC2L CHMP7
NOC2L GALK1
UNC5B CDK5R1
UNC5B SLC2A1
UNC5B GIGYF2
UNC5B TADA3L
UNC5B STMN1
UNC5B RREB1
UNC5B MYB
UNC5B GUCA1A
CRX IRF2
CARD10 KIAA0323
CARD10 U2AF2
FGF2 MAP3K3
CNP CDK5R1
CNP EPOR
IAH1 RAB3A
IAH1 KLF1
FAM153A COPS6
FAM153A BCR
EPHB2 PRPF31
EPHB2 EML3
EPHB2 SEMA4D
EPHB2 IKBKG
EPHB2 U2AF2
EPHB2 E2F4
EPHB2 LOC201229
ANKRD46 PCBP3
ANKRD46 SLC12A4
ANKRD46 CNTN1
REL ITGAD
REL BCL3
REL CYP2A6
CDK6 NUDT3
CDK6 THRA
PSD4 DHRS1
PSD4 APOBEC3C
PSD4 MVK
PSD4 JAG1
WNT11 C14orf1
WNT11 PTAFR
SEMA7A MAPKAPK2
SLC5A2 REL
SLC5A2 LOC201229
MAPK8IP1 USP11
SAP18 STMN1
SAP18 MYB
SCARB1 CARD10
SCARB1 HTRA2
SCARB1 TLX2
SCARB1 ACVR1B
SCARB1 FAM102A
SCARB1 E2F1
SCARB1 LOC201229
GRN SEC16A
GRN KLF1
SLC9A3R2 CDK6
SLC9A3R2 PRPF31
SLC9A3R2 FZR1
SLC9A3R2 SLC12A4
SLC9A3R2 CACNB1
SLC9A3R2 JAG1
BAIAP3 IL10RA
BAIAP3 SMG6
ZNF500 GTSE1
ZNF500 IGHMBP2
TERF2 ITGAD
TERF2 IKBKG
TERF2 MAPKAPK2
LGR5 KRT1
LGR5 ZNF500
LGR5 IGHMBP2
KCTD17 EPHB2
SULT2B1 SULT4A1
SULT2B1 TFF3
SLC16A5 INA
TUBGCP4 MSX1
SLC6A8 SAP18
PRPF31 HSF4
PRPF31 MYB
PRPF31 LOC201229
MTX1 BCR
PSG1 CSF1
PSG1 KRT1
PSG1 IRF5
PSG1 PAIP2B
PSG1 AP2A2
PSG1 ABL1
CREB3 HDGF
EML3 MEN1
EML3 PRRC1
RBM8A MYO9B
GTF2H3 PRPF31
GTF2H3 USP11
KYNU FCGR2A
ITGA2B SAP18
ITGA2B WBSCR22
ITGA2B TUBB2B
ITGA2B SLC12A4
ITGA2B PITPNM1
ITGA2B ADAM15
ITGA2B HAUS5
ITGA2B USP11
ITGA2B BCR
UBE3B STMN1
TCOF1 MSX1
TCOF1 THRA
IDS MAPKAPK2
MYO9B DOK1
MYO9B EPOR
SLC2A1 SLC5A2
SLC2A1 MEF2C
ARID4B ABL1
SLC6A2 NUDT3
SLC6A2 HDGF
SLC6A2 ZNF592
SLC6A2 RPS26
SLC6A2 FAM102A
SLC6A2 LOC201229
ARSE ALDOC
NFKB2 FZR1
NFKB2 FCGR2A
NFKB2 CCPG1
YPEL1 LGALS9
YPEL1 DPT
FDXR SLC5A2
FDXR IDS
FDXR MGAT1
FDXR LOC552889
FDXR SDC3
FDXR ABL1
ACCN1 PRPF31
ACCN1 HDGF
ACCN1 CD40
ACCN1 PPP3CC
ACCN1 RAGE
EMID1 TPMT
GPR161 KCTD17
GPR161 ITGA2B
GPR161 FZR1
GPR161 PCDH9
GPR161 ISLR
GPR161 BCL3
CPNE6 UNC5B
CPNE6 ARID4B
CPNE6 RUNX2
CPNE6 SEMA4D
CPNE6 STMN1
CPNE6 LOC201229
COPS6 DOK1
COPS6 MEN1
COPS6 MTX1
COPS6 ACVR1B
COPS6 HPGD
ALDOC PRPF31
ALDOC UBE3B
ALDOC BCR
WBSCR22 IAH1
WBSCR22 CDK5R1
WBSCR22 ARID4B
WBSCR22 EPOR
GP2 DHRS1
GP2 ADRBK1
GP2 MFAP2
GP2 ANKRD12
GP2 PPP3CC
GP2 IGHMBP2
WWOX CNTN1
WWOX E2F4
TUBGCP2 TUBGCP4
TUBGCP2 UBE3B
CADM4 MAP3K3
GTSE1 SSTR5
GTSE1 HSF4
PCBP3 SKI
PCBP3 JAK3
POL3S EPOR
FZR1 HSF4
FZR1 TUBGCP4
FZR1 SLC6A8
FZR1 LSM4
MGAT1 PSG1
MGAT1 RUNX2
MGAT1 E2F4
EPOR CDX2
SLC29A2 PAIP2B
ARR3 CYP27A1
SIM2 SULT4A1
SIM2 MSX1
SIM2 IL8RB
CAMSAP1 ITM2B
CAMSAP1 RBM8A
CAMSAP1 MUC1
CAMSAP1 MSC
CAMSAP1 CNTN1
EVPL PLCD1
EVPL CHMP7
EVPL SERPIND1
AQP7 HAUS5
AQP7 CNTN1
PDLIM7 FGF2
PDLIM7 GJA1
PAIP2B BCL3
PAIP2B THRA
PARD3 STAT2
PCDH9 TCOF1
PCDH9 BCL3
PCDH9 E2F4
PRRC1 CNP
PRRC1 POL3S
PRRC1 GRINA
PRRC1 RAGE
TLX2 USP9X
TLX2 FZR1
TLX2 GADD45B
TLX2 E2F4
B4GALT3 GTSE1
B4GALT3 RELA
TUBB2B SLC5A2
TUBB2B MAPK8IP1
TUBB2B MGAT1
TUBB2B ADRBK1
TUBB2B STMN1
TUBB2B IL8RB
TUBB2B EIF2AK2
PXDN DHRS1
PXDN E2F4
CAPN3 ADAM15
OAS2 TUBGCP2
OAS2 NCDN
OAS2 CACNB1
OAS2 MSX1
OAS2 ABL1
AGPS SAP18
AGPS SLC6A2
AGPS GTSE1
AGPS TUBB2B
AGPS IKBKG
AGPS FAM102A
AGPS DEFA3
ACAN BAIAP3
RUNX2 NUDT3
RUNX2 STMN1
ZBED1 EPOR
DHRS1 CNP
DHRS1 TBXA2R
DHRS1 PTPN9
DHCR7 HDGF
SPC25 UNC5B
SPC25 NUDT3
SPC25 HDGF
SPC25 TOMM34
SPC25 PTGER3
SPC25 PPP3CC
SPC25 KIF20B
TYR FDXR
TYR CADM4
TYR HDGF
TYR FEZ1
TYR ZNF592
TYR E2F4
GJB5 C2orf55
GJB5 SLC2A1
GJB5 GPR161
GJB5 SIM2
GJB5 KIFC3
GJB5 SLC22A24
GJB5 E2F1
USP19 RBM8A
USP19 C2orf55
PAX3 GJB5
PAX3 MEF2C
PAX3 HAUS5
PDE4C TGOLN2
CEP135 UNC5B
CEP135 RPS26
CEP135 KIFC1
CEP135 PAXIP1
CEP135 CNTN1
CEP135 DEFA3
HDGF IRF5
HDGF THRA
OTUB1 PTPRD
BAP1 UBE2H
PPP1R10 COPS6
PPP1R10 LGALS9
PXN CARD10
PXN M6PR
ZNF593 IAH1
ISLR CSF1
ISLR EPOR
ISLR ADRBK1
ISLR LY6E
ISLR USP11
ISLR THRA
SLC12A4 ITGAD
SLC12A4 MCM2
SLC12A4 UTP3
SLC12A4 TRD@
KIAA0284 KDM1
KIAA0284 BAIAP3
KIAA0284 CADM4
KIAA0284 UBE2H
KIAA0284 RASGRP3
KIAA0284 NSFL1C
KIAA0284 TERF1
HLA-DOB SKI
HLA-DOB SLC5A2
HLA-DOB LY6E
HLA-DOB TPMT
HLA-DOB IGHMBP2
ORC1L SAR1A
ORC1L SCARB1
ORC1L ALDOC
TET3 ITGAD
TET3 COPS6
TET3 GNL1
SLC24A1 PTPRD
SLC24A1 PITPNM1
SLC24A1 ATP1B2
SLC24A1 MSC
SLC24A1 PPP3CC
SLC24A1 MYB
SLC24A1 PAX8
OCEL1 KRT1
OCEL1 EPOR
OCEL1 KIAA0323
OCEL1 TGOLN2
OCEL1 NFATC3
OCEL1 PTPN9
CD22 KCTD17
CD22 COPS6
CD22 TUBB2B
CD22 AGPS
ELAVL3 TERF2
ELAVL3 PPP2R5D
ELAVL3 LY6E
ELAVL3 ITIH4
CAPN5 TREX1
ADRBK1 CDK6
ADRBK1 MAPK8IP1
ADRBK1 TCOF1
ADRBK1 KIFC1
ADRBK1 CCPG1
MFAP2 RUNX2
MFAP2 NFRKB
MFAP2 MSX1
NCDN SAP18
NCDN RPS26
PITPNM1 LY6E
PITPNM1 TOMM34
ADAM15 ITM2B
ADAM15 EIF5B
ADAM15 B4GALT3
ADAM15 HPGD
EPAS1 DHCR7
EPAS1 SLC12A4
CYP3A5 DOK1
CYP3A5 REL
CYP3A5 SLC24A1
NEUROD2 TGOLN2
FGD1 PLEKHM2
FGD1 PTH
DEPDC5 TNK1
RIMS2 PITPNM1
RIMS2 INA
RIMS2 KIAA0323
GIGYF2 CCPG1
LGALS9 CDK5R1
LGALS9 ABCC8
LGALS9 E2F1
DPT ITM2B
DPT ZBED1
DPT CDH4
PLEC1 ALOX5
APOBEC3C SLC2A1
NLE1 IQSEC1
GNL1 COPS6
GNL1 DHRS1
GNL1 RREB1
GNL1 THRA
TFF3 UBE3B
TFF3 U2AF2
TFF3 JAK3
TFF3 RAGE
TFF3 MYB
GPA33 FDXR
GPA33 IDS
GPA33 HDGF
GPA33 MFAP2
GPA33 PITPNM1
GPA33 APOBEC3C
GPA33 ST14
GPA33 TRAFD1
GPA33 E2F4
GPA33 PAX8
HIPK2 PRKCB
HIPK2 IL10RA
ARHGAP26 NOC2L
ARHGAP26 IAH1
ARHGAP26 FAM50A
DYRK1B LIPE
MMACHC PSG1
C19orf29 SULT4A1
C19orf29 MGAT1
C19orf29 HAUS5
ZNF783 HDGF
ZNF783 MFAP2
ZNF783 RIMS2
ZNF783 SDC3
ZNF783 CCPG1
RAD51L3 LGR5
RAD51L3 EML3
RAD51L3 CAMSAP1
RAD51L3 TET3
RAD51L3 MRPS12
VENTX RAGE
SMPDL3B PHB
SMPDL3B WNT10B
MEF2C RUNX2
MEF2C ABL1
MEF2C LOC201229
FCGR2A LSM4
FCGR2A USP11
TTLL12 GTSE1
PLCD1 GRN
ZNF592 MEF2C
ASGR1 ITGAD
GARNL4 AQP7
GARNL4 PCDH9
GARNL4 OAS2
GARNL4 FAM102A
GARNL4 ARPC4
GARNL4 GRB2
GARNL4 CDX2
SLC4A3 LGR5
SLC4A3 MFAP2
FNTB PCBP3
WDR62 ITGA2B
WDR62 CAMSAP1
WDR62 B4GALT3
WDR62 KCNH2
WDR62 CYP11A1
WDR62 CACNB1
WDR62 DTX4
LAIR1 PAIP2B
LAIR1 TYR
LAIR1 PITPNM1
LAIR1 PPP3CC
LAIR1 MSX1
LAIR1 THRA
TPPP FGF2
TPPP MAP2K4
TPPP RB1
IFT140 PITPNM1
IFT140 ADAM15
NTNG1 CARD10
NTNG1 TUBGCP2
NTNG1 NFRKB
NTNG1 ADRBK1
NTNG1 WDR62
POU2F2 IRF5
POU2F2 PRPF31
POU2F2 TUBB2B
POU2F2 HDGF
POU2F2 ATP1B2
POU2F2 TOMM34
POU2F2 CDX2
RPS26 MFAP2
RPS26 GIGYF2
RPS26 BMI1
RPS26 USP11
LY6E DOK1
LY6E MAPKAPK2
HPGD DPT
PAFAH1B1 FEZ1
PAFAH1B1 GNB3
ALAS2 EML3
ALAS2 FZR1
ALAS2 PITPNM1
ALAS2 RAPGEF5
ALAS2 JAG1
ALAS2 BCR
ALAS2 THRA
SEMA4D SULT4A1
SEMA4D RBM8A
SEMA4D NFRKB
SEMA4D E2F1
SEMA4D MYB
SEMA4D THRA
SEMA4D IL8RB
TAZ TUBGCP2
TAZ TLX2
TAZ LGALS9
TAZ FCGR2A
ATP1B2 CDK6
ATP1B2 TPMT
ATP1B2 RAGE
COX10 FLOT1
SBNO2 C19orf50
SBNO2 SCAPER
SBNO2 GNB3
INA GRINA
INA BCL3
ITIH4 IRF5
CYP11A1 COPS6
CYP11A1 MFAP2
SAMD14 C14orf1
SAMD14 IQSEC1
SAMD14 VEGFC
SAMD14 ANG
RP1-21O18.1 SLC5A2
RP1-21O18.1 ITM2B
RP1-21O18.1 GTSE1
RP1-21O18.1 PAIP2B
RP1-21O18.1 AFAP1
RP1-21O18.1 ATP1B2
CLEC11A NFKB2
CLEC11A WWOX
CLEC11A DHRS1
CLEC11A SPC25
CLEC11A HDGF
CLEC11A TET3
CLEC11A SEMA4D
CLEC11A MXRA8
CLEC11A E2F4
ATG2A RBCK1
PLIN1 GRB2
ZSCAN12 ZNF500
ZSCAN12 PLIN3
ZSCAN12 WWOX
ZSCAN12 PXN
ZSCAN12 MEF2C
ZSCAN12 ARPC4
ZSCAN12 AGPAT1
ZSCAN12 PPP3CC
ZSCAN12 ABL1
CHIT1 EPHB2
CHIT1 GP2
CHIT1 HAUS5
GCKR GNB3
TOMM34 MYO9B
TOMM34 STMN1
TOMM34 ABL1
LYPLA2 MC2R
MVK ABCC8
MVK NFRKB
MVK RPS26
MVK RAGE
HAUS5 CDC2L5
DGCR11 TERF2
DGCR11 KCTD17
DGCR11 NCDN
DGCR11 CYP3A5
DGCR11 RTN2
DGCR11 STAT2
CD33 CARD10
CD33 ALDOC
CD33 PDE4C
CD33 ADRBK1
CD33 NCDN
CD33 SMPDL3B
CD33 HPGD
CD33 MSC
CD33 GRB2
CD33 MLANA
GPR143 KDM1
GPR143 CADM4
GPR143 ABCB1
SPEF1 ALAS2
SPEF1 RAGE
ADCYAP1 SCARB1
ADCYAP1 PTPRD
ADCYAP1 SEMA4D
ADCYAP1 TAZ
ADCYAP1 PAX8
TRIM15 PCBP3
TRIM15 ADAM15
TRIM15 LGALS9
TRIM15 FKBP15
CRYBA4 COPS6
CRYBA4 HTRA2
CRYBA4 ELAVL3
CRYBA4 ATP1B2
CRYBA4 LLGL2
CRYBA4 AGPAT1
CRYBA4 MYB
TRIM58 IRF5
TRIM58 SLC5A2
TRIM58 SCARB1
TRIM58 SLC2A1
TRIM58 FDXR
TRIM58 GPR161
TRIM58 TUBB2B
TRIM58 MCM2
TRIM58 KIFC3
TRIM58 SDC3
TRIM58 CDK2
TRIM58 BMI1
TBX19 REL
TBX19 SPC25
TBX19 RAD51L3
TBX19 LSM4
CACNB1 CDR2L
CACNB1 NUDT3
CACNB1 BCL3
RBMX2 FGF2
CRTC1 UBXN1
SMYD5 SEMA7A
SMYD5 SLC6A8
SMYD5 PSG1
SMYD5 IDS
SMYD5 ADRBK1
SMYD5 PITPNM1
SMYD5 MAPKAPK2
DNAH9 CDK6
DNAH9 ACVR1B
DNAH9 LGALS9
DNAH9 DGCR11
DNAH9 LBP
DNAH9 E2F4
ODF1 SLC9A3R2
ODF1 YPEL1
ODF1 CAMSAP1
ODF1 B4GALT3
ODF1 ACVR1B
ODF1 ZBED1
ODF1 TET3
ODF1 MAG
ODF1 EPAS1
ODF1 ZNF783
ODF1 LY6E
ODF1 KIFC1
ODF1 TBX5
ODF1 SLMO1
ODF1 AP2A2
GDF5 CADM4
IVL SCYL3
SBNO2 FAM153A
SBNO2 TCOF1
SBNO2 MYST2
SBNO2 ZKSCAN3
SBNO2 E2F4
LY9 SPRR2C
LY9 GRIK5
LY9 KLHL18
LY9 MRPS12
AANAT CSF1
AANAT PTPRD
AANAT PSG7
AANAT MYST2
AANAT ZKSCAN3
AANAT U2AF2
AANAT E2F1
AANAT BMI1
AANAT BCR
SHBG REG1B
FUT7 WBSCR22
INSL3 C19orf50
INSL3 ATG2A
PRPH KRT1
PRPH OAS2
PRPH CD34
PRPH RBBP8
PRPH SULT4A1
PRPH USP11
KCNJ4 CSF1
KCNJ4 DOK1
KCNJ4 RP1-21O18.1
KCNJ4 DGCR11
KCNJ4 MCM2
KCNJ4 E2F1
KCNJ4 BCL3
ADH1C ARHGAP26
ADH1C INSL3
ADH1C CHMP7
ADH1C MGAT3
ADH1C GALK1
SPRR2C GNL1
SPRR2C FAM189B
SPRR2C SLC9A1
IL17RA NLE1
LY6G6C PCDHGC3
LY6G6C PARD3
LY6G6C ISLR
LY6G6C TFF3
LY6G6C CLEC11A
LY6G6C RTN2
LY6G6C STMN1
MFHAS1 SAMD14
ARHGEF17 CSNK1G2
IKBKG JAG1
IKBKG IGF2
IKBKG STMN1
MSC DOK1
MSC SCARB1
MSC TFF3
MSC FCGR2A
MSC U2AF2
MSC CDK2
MSC LOC201229
MYST1 MYO9B
PSG7 CDK5R1
PSG7 C2orf55
PSG7 ACCN1
PSG7 GPA33
PSG7 IFT140
CECR7 ADRBK1
SSX1 APOBEC3C
POU4F1 CDK5R1
POU4F1 CREB3
POU4F1 OTUB1
POU4F1 SLC24A1
POU4F1 PLIN1
POU4F1 LYPLA2
POU4F1 TRAFD1
POU4F1 TRIM33
POU4F1 SMARCD2
POU4F1 GRB2
POU4F1 DMWD
POU4F1 DEFA3
LEFTY1 PAIP2B
MMP25 RAD51L3
ACR CARD10
ACR PTPRD
ACR CAMSAP1
ACR ORC1L
ACR LLGL2
ACR RBBP8
ACR CD40
ACR IFIT1
ACR CHST3
ACR USP11
RNF167 POLR2E
GRINA SLC5A2
IL10RA FGF2
IL10RA PLCD1
IL10RA RNF167
IL10RA RBCK1
LLGL2 HDGF
LLGL2 PXN
LLGL2 TAZ
LLGL2 IKBKG
LLGL2 U2AF2
LLGL2 E2F4
LLGL2 USP11
HIST1H3E DPT
CRCP ARID3A
CRCP MSX1
CRCP MAPKAPK2
GIPR PSG1
GIPR CD34
GIPR TFF3
GIPR CACNB1
GIPR SLC9A1
GIPR BMI1
IGHG1 CNTN1
C9 TPPP
C9 REM1
HTR1B FDXR
GRM4 MAPK8IP1
GRM4 WWOX
GRM4 RUNX2
GRM4 SPC25
GRM4 RAD51L3
GRM4 POU2F2
GRM4 CYP11A1
GRM4 ADCYAP1
GRM4 IKBKG
GRM4 KIF20B
HTR2A LSM4
CUBN KLF1
C16orf7 PRPH
CROCC GRN
CROCC SCAPER
CROCC ACAN
CROCC PTH
DTX4 DHRS1
DTX4 PAX8
ST14 DHRS1
ST14 BCR
ST14 WNT10B
TRAFD1 SAP18
TRAFD1 PTPRD
TRAFD1 RAGE
TRAFD1 WNT10B
RBBP8 CDK5R1
RBBP8 MC2R
RBBP8 PRPF31
RBBP8 PAIP2B
RBBP8 E2F4
MXRA8 EML3
MXRA8 TUBB2B
MXRA8 FST
MXRA8 TFF3
MXRA8 SEMA4D
COBRA1 EPOR
COBRA1 PAX8
SEMA5A MVD
TRIM33 ARID4B
TRIM33 HAUS5
UBOX5 UBXN1
CD40 MYO9B
CD40 DHRS1
CD40 PITPNM1
CD40 PIK3R3
ELOVL5 ATG2A
RGS9 KCTD17
RGS9 SPC25
RGS9 PSG7
RGS9 MTHFR
SLC1A6 GJB5
SLC1A6 MVK
SLC1A6 ODF1
SLC1A6 PAX8
NRG2 ITGAD
NRG2 FUT7
NRG2 KIFC3
MYBPC3 UNC5B
MYBPC3 ZNF500
MYBPC3 COPS6
MYBPC3 GP2
MYBPC3 ACR
MYBPC3 PAXIP1
MYBPC3 AQP5
LBP EML3
LBP RBM8A
LBP CD22
LBP LLGL2
LBP AP2A2
LBP USP11
T PAXIP1
PAX9 B4GALT3
PAX9 DPT
PAX9 BCR
SLC8A1 GPR143
SLC8A1 IL10RA
PSTPIP1 FGF2
DAPK2 ALDOC
DAPK2 RELA
AATK EPHB2
AATK SAR1A
AATK SLC2A1
AATK GP2
AATK TUBB2B
AATK POU2F2
AATK TOMM34
AATK LYPLA2
AATK DGCR11
AATK MYB
AATK MAPKAPK2
GRIK5 GP2
GRIK5 AQP7
GRIK5 TOMM34
GRIK5 CRYBA4
GRIK5 COBRA1
CHMP7 FLOT1
CHMP7 GALK1
C2orf24 HDGF
CAMK2B IRF5
IQSEC1 CRX
KIAA0999 ADRBK1
RASGRP3 OGG1
RASGRP3 C1orf144
psiTPTE22 GNL1
SMARCD2 MVK
SMARCD2 REG1B
SMARCD2 STMN1
SMARCD2 LOC201229
ARPC4 NUDT3
ARPC4 SCARB1
ARPC4 EML3
HTR7 ARSE
HTR7 SMPDL3B
HTR7 TRIM58
HTR7 KIFC3
HTR7 PNMT
HTR7 USP11
HTR7 WNT10B
IHH GIGYF2
IHH MYST2
MAGEA9 INA
MAGEA5 SULT4A1
MAGEA5 FEZ1
EFNA3 DOK1
EFNA3 SCARB1
EFNA3 CPNE6
EFNA3 SLC24A1
EFNA3 LY6E
EFNA3 INA
EFNA3 N4BP2L1
EFNA3 KRT86
EFNA3 CHST3
KRTAP26-1 IDS
KRTAP26-1 OAS2
KRTAP26-1 MFAP2
KRTAP26-1 DGCR11
KRTAP26-1 SMYD5
KRTAP26-1 HTR4
KRTAP26-1 IGHMBP2
KRTAP26-1 RAGE
KRTAP26-1 WNT10B
FSCN2 GNB3
HTR4 PRPF31
HTR4 ACCN1
HTR4 EPAS1
HTR4 FCGR2A
HTR4 IL8RB
SLC30A3 CSF1
SLC30A3 ATP2B2
SLC30A3 IFIT1
SLC17A3 PAX9
CCL16 ZNF500
CCL16 ARID4B
GPT KATNB1
GPT INSL3
GPT SMG6
GPT MLH1
MR1 DPT
MR1 TRIM58
MVD C19orf50
PTH PDLIM7
PTH RNF167
PTH NCSTN
KIFC3 DOK1
KIFC3 SULT4A1
KIFC3 TOMM34
KIFC3 COBRA1
KIFC3 SMARCD2
KIFC3 PPP3CC
KIFC3 MYB
CA11 MVD
IQSEC3 ETS1
IQSEC3 PTPN21
GATA4 C19orf50
GATA4 KLF1
N4BP2L1 MFAP2
N4BP2L1 HAUS5
MYST2 PLEKHG3
MYST2 ACVR1B
MYST2 AGPAT1
HMGXB3 APOBEC3C
NDST1 PAX8
PFKFB2 REL
PFKFB2 PSG1
PFKFB2 WWOX
PFKFB2 EPOR
PFKFB2 SIM2
PFKFB2 ACVR1B
PFKFB2 ZNF592
PFKFB2 LYPLA2
PFKFB2 CRYBA4
PFKFB2 POU6F2
PFKFB2 E2F4
IGHG1 CRYBA4
LOC100134331 C2orf55
LOC100134331 MYO9B
LOC100134331 GP2
LOC100134331 PAIP2B
LOC100134331 CLEC11A
LOC100134331 FUT7
LOC100134331 RBBP8
LOC100134331 MAGEA9
LOC100134331 LILRA4
LOC100134331 MSX1
IGSF9B CDR2L
IGSF9B GADD45B
IGSF9B RUNX2
IGSF9B PPP1R10
IGSF9B ORC1L
IGSF9B SMPDL3B
IGSF9B REG1B
IGSF9B DTX4
IGSF9B MYEF2
IGSF9B GAD2
IGSF9B E2F1
TMPRSS6 CDK6
TMPRSS6 MAPK8IP1
TMPRSS6 COPS6
TMPRSS6 TLX2
TMPRSS6 FCGR2A
TMPRSS6 TRIM58
TMPRSS6 LY6G6C
TMPRSS6 T
TMPRSS6 HTR7
TMPRSS6 CDH4
H6PD MC2R
H6PD UNC5B
H6PD TCOF1
H6PD TUBGCP2
H6PD EPAS1
H6PD TFF3
H6PD LY6E
H6PD SMARCD2
H6PD USP11
NCR2 PTAFR
RECQL5 NUDT3
RECQL5 ELAVL3
RECQL5 GPA33
RECQL5 FCGR2A
RECQL5 LY6E
RECQL5 ACR
RECQL5 RBBP8
RECQL5 NRG2
RECQL5 FAM189B
RECQL5 CNTN1
CCL22 CRTC1
COL19A1 SAP18
COL19A1 GTSE1
COL19A1 PIK3R3
COL19A1 GARNL4
COL19A1 SPN
COL19A1 BCL3
COL19A1 MYB
REM1 IAH1
REM1 SCAPER
REM1 TGFBRAP1
REM1 TREX1
PIGR COPS6
PIGR TUBB2B
GUCA2A LIPE
GUCA2A SBNO2
GUCA2A AXIN1
HSP90AB1 ARID4B
HSP90AB1 NEUROD2
HSP90AB1 POU4F1
HSP90AB1 SCYL3
HSP90AB1 SLC25A11
CACNA1B C9orf114
ZKSCAN3 TERF2
ZKSCAN3 ACCN1
ZKSCAN3 GP2
ZKSCAN3 WWOX
ZKSCAN3 PARD3
ZKSCAN3 RUNX2
ZKSCAN3 RIMS2
ZKSCAN3 RAD51L3
ZKSCAN3 ALAS2
ZKSCAN3 CACNB1
ZKSCAN3 PRPH
ZKSCAN3 COBRA1
ZKSCAN3 AGPAT1
ZKSCAN3 IGHMBP2
ZKSCAN3 KIF20B
GPR3 IL8RB
STXBP1 CD40
ITPR2 ADRBK1
SMG6 C1orf144
DMWD CARD10
DMWD COPS6
DMWD LGALS9
DMWD APOBEC3C
DMWD CD40
FAM189B B4GALT3
FAM189B MSC
FAM189B COBRA1
SPINT3 LOC729400
SPINT3 ALDOC
SPINT3 GNL1
SPINT3 LBP
SPINT3 POU6F2
SPINT3 LTK
SPINT3 IL8RB
TUBB2C TUBB3
ESR1 PCBP3
ESR1 LEFTY1
ESR1 PAX8
ADAM20 POU4F1
ADAM20 ARPC4
ADAM20 KRT86
MYCL1 CDK5R1
MYCL1 FAM189B
TBX5 RPH3A
TBX5 GPA33
TBX5 HAUS5
TBX5 MYST2
TBX5 STXBP1
TBX5 THRA
MYEF2 WBSCR22
SLMO1 ITGAD
SLMO1 SULT4A1
SLMO1 CADM4
SLMO1 CD22
SLMO1 ELAVL3
SLMO1 CD33
SLMO1 ACR
GRIP2 CARD10
GRIP2 MFAP2
GRIP2 TAZ
GRIP2 FAM102A
XDH HLA-DOB
XDH TRIM15
XDH COL19A1
XDH CNTN1
C1orf144 IAH1
C1orf144 SCAPER
C1orf144 PLEKHM2
C1orf144 CHKA
AXIN1 MMP19
AXIN1 CBARA1
PSMD14 PTH
PAXIP1 CDK5R1
PAXIP1 SMARCD2
MRPS12 DOK1
JAG1 RAGE
RAP1GAP NUDT3
RAP1GAP SIT1
RAP1GAP TYR
RAP1GAP PAX3
RAP1GAP CD22
RAP1GAP GNL1
RAP1GAP RP1-21O18.1
RAP1GAP KCNJ4
RAP1GAP SCYL3
RAP1GAP JAG1
RAP1GAP TPMT
RAP1GAP CCPG1
RAP1GAP LOC201229
RAP1GAP WNT10B
OR2B6 SCARB1
OR2B6 FDXR
OR2B6 MFAP2
OR2B6 ADAM15
OR2B6 PSG7
OR2B6 MYST2
OR2B6 IL8RB
HCRTR1 IAH1
HCRTR1 OGG1
HCRTR1 ARHGAP26
HCRTR1 SAMD14
HCRTR1 MLH1
UGT2B15 TUBGCP2
UGT2B15 PARD3
UGT2B15 TUBB2B
UGT2B15 DNAH9
UGT2B15 RBBP8
UGT2B15 SLC30A3
UGT2B15 IGHG1
UGT2B15 COL19A1
UGT2B15 ABL1
RHBDL1 YPEL1
RHBDL1 WWOX
RHBDL1 ISLR
RHBDL1 MAG
RHBDL1 GNL1
RHBDL1 GPA33
RHBDL1 COL19A1
RHBDL1 SLMO1
RHBDL1 AQP5
RHBDL1 FKBP15
AGAP8 USP9X
AGAP8 UNC5B
AGAP8 PRPF31
AGAP8 NCDN
AGAP8 RPS26
AGAP8 HPGD
AGAP8 ALAS2
AGAP8 LLGL2
AGAP8 MTHFR
AGAP8 SDC3
BZRPL1 DPT
BZRPL1 KCNJ4
BZRPL1 PAX8
NTSR2 GARNL4
NTSR2 PSG7
NTSR2 NDST1
CCKAR MAPKAPK2
ZMYND10 CSNK1G2
ZMYND10 SAMD14
ZMYND10 UBE2H
ZMYND10 SLC28A1
FAM189A2 DOK1
FAM189A2 PCBP3
FAM189A2 ZNF592
FAM189A2 SMYD5
FAM189A2 FAM189B
FAM189A2 MAPKAPK2
POU6F2 IRF5
POU6F2 APOBEC3C
POU6F2 COL19A1
AQP5 GPR161
AQP5 INA
AQP5 TRIM58
AQP5 SPRR2C
AQP5 MYB
MTHFR SMPDL3B
MTHFR CYP11A1
MTHFR SLMO1
MTHFR PAXIP1
AGFG2 ADH1C
AGFG2 GPT
AGFG2 ETS1
LTK RUNX2
LTK CEP135
LTK CLEC11A
LTK TOMM34
RHO ACAN
RHO FSCN2
RHO ABCB1
IFIT1 DHRS1
GOLGA1 MVK
GOLGA1 MYST2
TROAP WBSCR22
SLC9A1 C2orf55
SLC9A1 BCAM
SLC9A1 GOLGA1
SLC9A1 CCPG1
SLC9A1 RAGE
NUP188 PCBP3
LSM4 CDK2
LSM4 STMN1
U2AF2 USP9X
U2AF2 CSF1
PPP3CC U2AF2
JAM3 SMARCD3
GRINA DOK1
SLC6A9 FAM153A
SLC6A9 LGR5
SLC6A9 PXDN
SLC6A9 DPT
SLC6A9 SLMO1
SLC6A9 KRT86
CEACAM4 ZNF592
CEACAM4 INA
CEACAM4 E2F4
CCBP2 PAIP2B
CCBP2 HLA-DOB
CCBP2 CLEC11A
CCBP2 HTR2A
CEACAM3 UNC5B
CEACAM3 NUDT3
CEACAM3 SLC9A3R2
CEACAM3 SLC6A2
CEACAM3 EPOR
CEACAM3 RUNX2
CEACAM3 ZNF592
CEACAM3 PSG7
CEACAM3 SSX1
CEACAM3 NRG2
CEACAM3 GRIK5
CEACAM3 WNT10B
ARHGAP6 CSNK1G2
ARHGAP6 C1orf144
ARHGAP6 SLC9A3
OPN1SW SBNO2
OPN1SW CRTC1
UPK2 CAPN5
UPK2 UBXN1
UPK2 KIF22
UPK2 CBARA1
UPK2 GALK1
ZNF157 FAM153A
ZNF157 ANKRD46
ZNF157 SLC6A8
ZNF157 ACVR1B
ZNF157 MCM2
ZNF157 CHST3
ZNF157 MSX1
MAGEA1 PSG1
MAGEA1 GTSE1
MAGEA1 DHRS1
MAGEA1 MFAP2
MAGEA1 DNAH9
MAGEA1 PRPH
MAGEA1 GRM4
MAGEA1 GRIK5
MAGEA1 IGSF9B
MAGEA1 ZKSCAN3
MAGEA1 UGT2B15
MAGEA1 BCL3
MAGEA1 RAGE
GPR6 MC2R
NRTN TUBGCP2
NRTN FZR1
TOP3B DUSP7
TOP3B SEC16A
PNMT IRF5
PNMT MEN1
PNMT ZNF500
PNMT SIM2
PNMT AGPS
PNMT GIGYF2
PNMT RAD51L3
PNMT KIAA0323
KRT86 ITGAD
KRT86 ANKRD46
KRT86 MAPK8IP1
KRT86 C2orf55
KRT86 SLC6A2
KRT86 GPR161
KRT86 SEMA4D
KRT86 LLGL2
KRT86 CD40
KRT86 PAX9
KRT86 CCL16
KRT86 LOC201229
HCG9 FSCN2
HCG9 GALK1
TBX1 CYP3A5
GAD2 ZSCAN12
GAD2 POU4F1
AP2A2 PAX8
AP2A2 IL8RB
SLC25A11 FZR1
SLC25A11 BCR
COL6A2 MVD
CHST3 C2orf55
CHST3 ACVR1B
CHST3 ADRBK1
CHST3 LGALS9
CHST3 KIFC3
CHST3 IL8RB
SDC3 ITIH4
SDC3 GRB2
SDC3 CCPG1
SDC3 TYMS
SDC3 LOC201229
NCKIPSD KRT1
NCKIPSD LGR5
NCKIPSD TUBGCP2
NCKIPSD ZBED1
NCKIPSD IKBKG
NCKIPSD MSC
NCKIPSD ST14
NCKIPSD LTK
NCKIPSD ZNF157
NCKIPSD MAGEA1
NCKIPSD KRT86
CRYBB3 MAP3K14
CRYBB3 HLF
CRYBB3 PLCD1
CRYBB3 RASGRP3
DDX11 GPR161
DDX11 HTRA2
DDX11 SLC17A3
DDX11 MYST2
DDX11 CDX2
BTF3 CADM4
BTF3 FAM50A
BTF3 ITGAM
BTF3 IQSEC1
BTF3 POLG
TMSB4Y RECQL5
TMSB4Y MTHFR
IGHMBP2 ITGAD
IGHMBP2 CACNB1
FKBP15 SLC9A1
SERPIND1 COL6A1
SERPIND1 SBNO2
SLC22A24 TLX2
SLC22A24 RPS26
SLC22A24 PAXIP1
SLC22A24 LOC201229
CNTN1 IRF5
CNTN1 EIF5B
CNTN1 ACVR1B
CNTN1 ZBED1
CNTN1 CD34
CNTN1 LYPLA2
CNTN1 RBBP8
CNTN1 IL8RB
DEFA3 MYST2
SFTPD B4GALT3
SFTPD WDR62
SFTPD ALAS2
SFTPD KRT86
ENTPD2 PRPH
PCDH1 UBXN1
PCDH1 TREX1
PCDH1 GPT
GPR35 IDS
GPR35 LGALS9
GPR35 POU4F1
GPR35 MCM2
GPR35 MTHFR
GPR35 NFATC3
GPR35 STMN1
PIK3CB SPINT3
PIK3CB TGOLN2
LOC26102 RASGRP3
LOC26102 MSX1
SLC18A3 APOBEC3C
SLC18A3 MEF2C
SLC18A3 INA
SLC18A3 CYP11A1
SLC18A3 PLIN1
SLC18A3 LLGL2
SLC18A3 THRA
PRH1 MC2R
PRH1 ARID4B
PRH1 TYR
PRH1 POU4F1
ELN GPR161
ELN IL8RB
GNAS DEPDC5
GNAS REM1
LOC91316 C2orf55
LOC91316 HDGF
LOC91316 MFAP2
LOC91316 DPT
LOC91316 IGSF9B
KRT33A LOC201229
LOC652147 ADH1C
LOC652147 GSTA2
RUNX1 ANKRD46
RUNX1 ACVR1B
RUNX1 CYP3A5
RUNX1 RAD51L3
RUNX1 GRM4
RUNX1 MCM2
RUNX1 MYST2
RUNX1 AQP5
RUNX1 MAPKAPK2
TCF7 PITPNM1
TCF7 AANAT
TCF7 JAG1
TCF7 GPR35
TCF7 BCR
TRD@ ITGAD
TRD@ AGPS
TRD@ ATP1B2
TRD@ NTSR2
TRD@ SLC9A1
TRD@ SLC18A3
TRD@ MYB
KRT37 ARHGAP6
FOXE1 ADH1C
FOXE1 COL6A2
FOXE1 CDR2L
FOXE1 RUNX2
FOXE1 TYR
FOXE1 HLA-DOB
FOXE1 TFF3
FOXE1 MVK
FOXE1 MSC
FOXE1 BZRPL1
FOXE1 ZNF157
FOXE1 E2F4
FOXE1 BCR
MSX1 USP11
WNT7A MAP3K14
BMI1 BCR
RREB1 CDK5R1
RREB1 MSX1
E2F4 MEN1
E2F4 RAGE
RB1 CYP27A1
IL4 PAX8
PAK2 MAP3K3
RAGE DOK1
MYB USP11
BCR KRT1
GSTA2 MAP3K14
KRT1 USP11
NOC2L UBE2H
NOC2L SERPIND1
PGAP2 PTH
UNC5B MYO9B
UNC5B CYP11A1
UNC5B SDC3
CARD10 KIFC1
CARD10 M6PR
CARD10 CCPG1
FGF2 MLH1
CNP MC2R
IAH1 MLH1
FAM153A DPT
FAM153A FAM102A
FAM153A USP11
EPHB2 NUDT3
EPHB2 PLEKHG3
EPHB2 TUBGCP2
EPHB2 FZR1
EPHB2 DHRS1
EPHB2 ADRBK1
EPHB2 MSC
EPHB2 KIFC3
EPHB2 CDX2
ANKRD46 MC2R
ANKRD46 EML3
ANKRD46 APOBEC3C
ANKRD46 IL8RB
NUDT3 MSX1
CDK6 MC2R
CDK6 MRPS12
CDK6 USP11
CDK6 RAGE
ATP11A FGF2
SAR1A SCARB1
SAR1A TLX2
SAR1A MSC
TGFB1 SCARB1
PSD4 FCGR2A
WNT11 IAH1
WNT11 POLG
SLC5A2 IRF5
SAP18 HSF4
SAP18 LSM4
SAP18 BCL3
SAP18 PTPN9
SCARB1 SULT4A1
SCARB1 LY6E
SCARB1 LSM4
GRN GALK1
SLC9A3R2 MC2R
SLC9A3R2 SEMA7A
SLC9A3R2 ACVR1B
SLC9A3R2 MFAP2
SLC9A3R2 APOBEC3C
SLC9A3R2 FAM102A
SLC9A3R2 STMN1
SLC9A3R2 RELA
ZNF500 FZR1
ZNF500 DTX4
ZNF500 MYST2
ZNF500 CNTN1
TERF2 SAP18
TERF2 B4GALT3
TERF2 TAF15
TERF2 AP2A2
LGR5 ANKRD46
LGR5 MAPK8IP1
LGR5 INA
LGR5 KIFC1
LGR5 U2AF2
LGR5 M6PR
KCTD17 RUNX2
KCTD17 KIAA0999
KCTD17 BMI1
SULT2B1 COPS6
SULT2B1 ADAM15
SULT2B1 MYST2
PSG1 MTX1
PSG1 MCM2
PSG1 IGF2
EML3 SKI
EML3 HTRA2
EML3 RUNX2
EML3 KIAA0323
GTF2H3 MFAP2
SIT1 KCTD17
SIT1 LGALS9
SIT1 TPMT
RBP3 PHKG2
ITGA2B ALAS2
ITGA2B IKBKG
FLOT1 MLH1
FLOT1 ANG
UBE3B ABCC8
UBE3B NFATC3
UBE3B IL8RB
IDS IL8RB
C2orf55 IRF5
EIF5B JAG1
PTPRD EPOR
SLC2A1 NUDT3
SLC2A1 HDGF
SLC2A1 USP11
SLC2A1 THRA
ARID4B MEN1
ARID4B PAIP2B
ARID4B KIAA0323
SLC6A2 ANKRD46
SLC6A2 SAR1A
SLC6A2 EML3
SLC6A2 TLX2
SLC6A2 KIFC3
ARSE LGR5
ARSE SLC12A4
ARSE LGALS9
ARSE DPT
NFKB2 CADM4
NFKB2 MSC
NFKB2 SMARCD2
NFKB2 PAXIP1
NFKB2 CHST3
NFKB2 MAPKAPK2
YPEL1 SLC12A4
YPEL1 RPA2
FDXR SIT1
FDXR EIF5B
FDXR HTRA2
FDXR ALAS2
FDXR COBRA1
FDXR MSX1
ACCN1 MC2R
ACCN1 CARD10
ACCN1 EML3
ACCN1 DHRS1
ACCN1 SEMA4D
ACCN1 SLC22A24
ACCN1 WNT10B
GPR161 REL
GPR161 TERF2
GPR161 EIF5B
GPR161 ARSE
GPR161 EPOR
GPR161 RPS26
GPR161 LLGL2
GPR161 ABL1
GPR161 MAPKAPK2
GPR161 THRA
CPNE6 MFAP2
CPNE6 MVK
CPNE6 CACNB1
CPNE6 MSX1
HLF MGAT3
PLIN3 CARD10
COPS6 ITGAD
COPS6 IRF5
COPS6 MAPK8IP1
COPS6 CADM4
COPS6 UTP3
COPS6 M6PR
ALDOC FCGR2A
ALDOC LY6E
ALDOC TOMM34
ALDOC THRA
WBSCR22 SAP18
WBSCR22 MAPKAPK2
XPNPEP2 PLCD1
XPNPEP2 ETS1
GP2 E2F4
WWOX NUDT3
WWOX GTSE1
WWOX MVK
WWOX LSM4
DUSP7 PTH
DUSP7 ETS1
TUBGCP2 ABL1
TUBGCP2 WNT10B
CADM4 PTAFR
CADM4 MAP2K4
GTSE1 CDK5R1
GTSE1 KRT1
PCBP3 CDK5R1
PCBP3 KIFC1
PCBP3 UTP3
FZR1 JAG1
HTRA2 MC2R
HTRA2 PAX8
C19orf50 MGAT3
SLN PAX8
MGAT1 C2orf55
MGAT1 ALDOC
MGAT1 BCR
SIM2 SLC5A2
SIM2 C2orf55
SIM2 EIF5B
SIM2 CADM4
SIM2 ZNF592
SIM2 U2AF2
TNFSF12 AXIN1
CAMSAP1 ARID4B
CAMSAP1 PCDH9
CAMSAP1 SLC22A24
EVPL RBCK1
EVPL ABCB1
AQP7 TGFB1
AQP7 ZNF500
AQP7 EML3
AQP7 EIF5B
AQP7 RAB11FIP5
AQP7 SLC22A24
HMX1 MLH1
PAIP2B GTSE1
PAIP2B ABL1
PAIP2B USP11
PARD3 BCL3
PRRC1 RPH3A
SCAPER C19orf50
LOC552889 PPP3CC
TLX2 CDK2
IDS BCL3
B4GALT3 SAP18
B4GALT3 PCBP3
DDIT3 IAH1
NCOR2 PDLIM7
TUBB2B CARD10
TUBB2B CDK6
TUBB2B MCM2
TUBB2B E2F4
TUBB2B MYB
KCNF1 C1orf144
KCNF1 ETS1
KCNF1 MAP3K3
OAS2 KCTD17
OAS2 FCGR2A
ARMC6 ABCB1
AGPS CDX2
ACAN PLCD1
ACVR1B SAP18
ACVR1B GTSE1
ACVR1B E2F4
NFRKB USP11
DHRS1 HSF4
DHRS1 SLC5A2
DHRS1 MAPK8IP1
DHRS1 ABL1
DHRS1 STAT2
PPP2R5D RBM8A
PPP2R5D FZR1
PPP2R5D HDGF
SPC25 PRPF31
SPC25 SIM2
SPC25 PRRC1
SPC25 SEMA4D
SPC25 ABL1
TYR ZBED1
TYR APOBEC3C
TYR JAG1
TYR CDX2
TYR WNT10B
GJB5 DOK1
GJB5 EPHB2
GJB5 SCARB1
GJB5 KCTD17
GJB5 PRPF31
GJB5 ALAS2
GJB5 IL8RB
USP19 LGR5
USP19 FAM102A
USP19 LSM4
NFATC2IP NCSTN
KCNH2 SLC6A2
KCNH2 AQP7
KCNH2 KIFC3
CEP135 GTF2H3
CEP135 AQP7
CEP135 CIAPIN1
CEP135 CDX2
MUC1 PCBP3
HDGF MTX1
HDGF TLX2
HDGF CDC2L5
HDGF E2F4
HDGF USP11
HDGF MYB
CD34 HDGF
CD34 WNT10B
GYPB PCBP3
OTUB1 EML3
OTUB1 RPS26
OTUB1 BMI1
E2F4 SAP18
E2F4 GIGYF2
PPP1R10 PTPRD
PPP1R10 BCR
PXN SAP18
PXN ABL1
PXN PAX8
ISLR MC2R
ISLR DPT
ISLR TOMM34
ISLR JAG1
ISLR WNT10B
SLC12A4 USP9X
SLC12A4 M6PR
SLC12A4 RAGE
SLC12A4 TYMS
FAM50A UBE2H
FAM50A MLH1
FAM50A ETS1
KIAA0284 WBSCR22
KIAA0284 NCSTN
HLA-DOB KRT1
HLA-DOB UBE3B
HLA-DOB NFRKB
HLA-DOB MYH2
HLA-DOB RPS26
HLA-DOB SCYL3
HLA-DOB JAK3
HLA-DOB BMI1
ORC1L SLC9A3R2
ORC1L GIGYF2
ORC1L SLC9A1
ORC1L LOC201229
TET3 NUDT3
MAG SCARB1
MAG PCBP3
MAG FAM102A
MAG MRPS12
SLC24A1 CARD10
SLC24A1 UBE3B
SLC24A1 HLA-DOB
SLC24A1 MYST2
SLC24A1 E2F4
SLC24A1 THRA
OCEL1 CSF1
OCEL1 WWOX
OCEL1 GADD45B
OCEL1 MXRA8
OCEL1 RTN2
OCEL1 TPMT
OCEL1 M6PR
OCEL1 MSX1
CD22 TCOF1
CD22 HDGF
CD22 AFAP1
CD22 CACNB1
CD22 MXRA8
CD22 IGF2
CD22 ABL1
ELAVL3 PPP1R10
ELAVL3 ALAS2
ELAVL3 INA
ELAVL3 IGHMBP2
ELAVL3 THRA
CAPN5 SEMA5A
CAPN5 C1orf144
ADRBK1 E2F1
MFAP2 CDX2
OGG1 IAH1
OGG1 PTH
NCDN MEN1
NCDN CDK6
NCDN PTPRD
NCDN TUBGCP2
NCDN TUBB2B
NCDN BMI1
PITPNM1 HSF4
PITPNM1 SLC6A8
PITPNM1 ALDOC
PITPNM1 ZBED1
PITPNM1 HDGF
PITPNM1 BMI1
PITPNM1 ABL1
PITPNM1 SLA
ADAM15 C2orf55
ADAM15 LY6E
ADAM15 LOC201229
GRIN2A IRF5
EPAS1 CARD10
EPAS1 MYO9B
EPAS1 COPS6
EPAS1 OAS2
EPAS1 ELAVL3
EPAS1 MEF2C
EPAS1 STMN1
EPAS1 IL8RB
CYP3A5 SKI
CYP3A5 SLC2A1
CYP3A5 OTUB1
CYP3A5 U2AF2
CYP3A5 CCPG1
RPL3L SBNO2
RPL3L C1orf144
NEUROD2 SLC12A4
NEUROD2 KIAA1539
FGD1 XPNPEP2
DEPDC5 WBSCR22
RIMS2 SLC5A2
RIMS2 SLC9A3R2
RIMS2 LGR5
RIMS2 EML3
RIMS2 TLX2
RIMS2 EPAS1
RIMS2 CNTN1
GIGYF2 PLIN3
GIGYF2 MSX1
GIGYF2 USP11
DPT MEN1
DPT SLC6A8
DPT PRRC1
DPT KIAA0323
DPT E2F1
DPT ABL1
PTGS1 MSX1
APOBEC3C PRRC1
APOBEC3C KIAA0999
APOBEC3C NFATC3
GNL1 CDK5R1
GNL1 MYO9B
GNL1 HDGF
GNL1 SLC12A4
TFF3 FCGR2A
TFF3 ETV3
TFF3 E2F4
TFF3 MAPKAPK2
TFF3 LOC201229
GPA33 PCBP3
GPA33 ST20
GPA33 PPP3CC
GPA33 RAGE
HIPK2 UBXN1
ARHGAP26 CAPN5
C19orf29 SLC5A2
C19orf29 ELAVL3
C19orf29 PAX8
ZNF783 COPS6
ZNF783 SEMA4D
RAD51L3 ANKRD46
RAD51L3 GPR161
RAD51L3 CD34
RAD51L3 TFF3
RAD51L3 ZNF783
RAD51L3 HPGD
RAD51L3 ALAS2
RAD51L3 KIFC3
VENTX PRPF31
VENTX FCGR2A
VENTX ZNF592
SMPDL3B PRPF31
SMPDL3B HDGF
LPAR2 SLC12A4
LPAR2 MAPKAPK2
FEZ1 GNB3
MEF2C SULT4A1
MEF2C FZR1
MEF2C JAG1
FCGR2A CDR2L
PLCD1 SEC16A
ZNF592 POL3S
ZNF592 GNL1
ASGR1 PRPF31
GARNL4 WBSCR22
GARNL4 ZBED1
GARNL4 NFRKB
GARNL4 CYP11A1
GARNL4 RBBP8
GARNL4 COBRA1
GARNL4 CCPG1
SLC4A3 ZNF500
SLC4A3 TCOF1
SLC4A3 GYPB
SLC4A3 OCEL1
FNTB MYST2
WDR62 SULT2B1
WDR62 MYO9B
WDR62 EIF5B
WDR62 CADM4
WDR62 RUNX2
WDR62 TOMM34
WDR62 MVK
WDR62 MRPS12
LAIR1 MYST2
TPPP CRTC1
TPPP AXIN1
IFT140 EML3
IFT140 LGALS9
IFT140 HAUS5
IFT140 MYST2
NTNG1 GYPE
NTNG1 CAMSAP1
NTNG1 C19orf29
NTNG1 ZNF783
NTNG1 HPGD
NTNG1 MGP
NTNG1 CNTN1
NTNG1 E2F4
NTNG1 ABL1
NTNG1 BCR
POU2F2 REL
POU2F2 EML3
POU2F2 UBE3B
POU2F2 TLX2
RPS26 MYO9B
RPS26 KIF20B
RPS26 MAPKAPK2
LY6E GTSE1
LY6E MFAP2
LY6E JAG1
LY6E PPP3CC
HPGD JAG1
HPGD E2F4
SEMA4D ITGAD
SEMA4D PRPF31
SEMA4D PTPRD
SEMA4D PITPNM1
TAZ BMI1
ATP1B2 MRPS12
COX10 IAH1
SBNO2 CYP27A1
SBNO2 CHMP7
SBNO2 ERF
INA EML3
INA PTPRD
INA SLC12A4
INA ALAS2
CYP11A1 SLC5A2
CYP11A1 TUBB2B
CYP11A1 DHRS1
CYP11A1 MSX1
SAMD14 CYP27A1
SAMD14 EVPL
SAMD14 OGG1
SAMD14 SEMA5A
SAMD14 PHKG2
RP1-21O18.1 SLC6A2
RP1-21O18.1 TLX2
RP1-21O18.1 SLC12A4
RP1-21O18.1 ZNF783
RP1-21O18.1 MEF2C
RP1-21O18.1 DTX4
RP1-21O18.1 JAG1
RP1-21O18.1 IGHMBP2
CLEC11A PRPF31
CLEC11A SLC6A2
CLEC11A MVK
CLEC11A CNTN1
ATG2A ARHGEF17
RAD54L2 HIRIP3
TGFBRAP1 RASGRP3
TGFBRAP1 MAP2K4
ZSCAN12 ANKRD46
ZSCAN12 MAPK8IP1
ZSCAN12 SIT1
ZSCAN12 PDE4C
ZSCAN12 KIAA0323
CHIT1 CARD10
CHIT1 KCTD17
CHIT1 PAX8
GCKR GRN
GCKR FGD1
GCKR PLEC1
GCKR ARHGAP26
GCKR ALOX5
GCKR RAB40B
TOMM34 NUDT3
TOMM34 SAP18
TOMM34 TUBGCP2
TOMM34 LSM4
TOMM34 LOC201229
LYPLA2 GTSE1
LYPLA2 CDK2
MVK USP9X
MVK SCARB1
MVK ADAM15
MVK TOMM34
HAUS5 GADD45B
HAUS5 CD34
HAUS5 DUS4L
HAUS5 JAK3
TAF15 PITPNM1
DGCR11 MC2R
DGCR11 SULT4A1
DGCR11 NFKB2
DGCR11 GP2
DGCR11 SERBP1
DGCR11 HDGF
DGCR11 PITPNM1
DGCR11 FCGR2A
DGCR11 SDC3
DGCR11 IGHMBP2
CD33 SCARB1
CD33 KCTD17
CD33 PTPRD
CD33 TUBGCP2
CD33 PLIN1
CD33 CD40
CD33 PPP3CC
SPN GPR161
SPN GIGYF2
SPN CACNB1
SPN CDH4
GPR143 UBOX5
GPR143 NCSTN
GPR143 CD52
ADCYAP1 LYPLA2
ADCYAP1 FAM102A
ADCYAP1 LSM4
ADCYAP1 TGOLN2
TRIM15 REL
TRIM15 RBM8A
TRIM15 COPS6
TRIM15 TLX2
TRIM15 ADRBK1
TRIM15 DUS4L
TRIM15 NCDN
TRIM15 HAUS5
TRIM15 TGOLN2
CRYBA4 KRT1
CRYBA4 PTPRD
CRYBA4 MGAT1
CRYBA4 GARNL4
CRYBA4 SDC3
CRYBA4 IGHMBP2
CRYBA4 USP11
TRIM58 UBE3B
TRIM58 TFF3
TRIM58 FCGR2A
TRIM58 WDR62
TRIM58 ATP1B2
TBX19 SULT4A1
TBX19 FDXR
TBX19 TYR
TBX19 SLC4A3
TBX19 ABL1
CACNB1 TLX2
CACNB1 ISLR
CACNB1 SLC25A11
SMYD5 DHCR7
SMYD5 AP2A2
SMYD5 BCR
DNAH9 ITGAD
DNAH9 SCARB1
DNAH9 GJB5
ELAVL2 CASP2
ODF1 PIM1
ODF1 ITGA2B
ODF1 WWOX
ODF1 PXDN
ODF1 SPC25
ODF1 OTUB1
ODF1 PXN
GDF5 NOC2L
GDF5 BAIAP3
GDF5 GPT
GDF5 ANG
SBNO2 SCARB1
SBNO2 EML3
SBNO2 SLC24A1
SBNO2 GRM4
LY9 TGFB1
LY9 FZR1
LY9 RIMS2
LY9 SMPDL3B
AANAT DOK1
AANAT CARD10
AANAT YPEL1
AANAT TFF3
AANAT GARNL4
AANAT TAF15
AANAT MSC
AANAT SMARCD2
AANAT NFATC3
AANAT PTPN9
SHBG NUDT3
FUT7 ZNF500
FUT7 EML3
FUT7 YPEL1
INSL3 ACAN
PRPH ITGAD
PRPH CNNM2
PRPH STATH
PRPH LOC201229
KCNJ4 SLC5A2
KCNJ4 EPOR
KCNJ4 PXN
KCNJ4 FCGR2A
KCNJ4 REG1B
ADH1C RB1
SPRR2C GP2
SPRR2C BCR
SPRR2C THRA
IL17RA RASGRP3
LY6G6C PI4KB
LY6G6C ZBED1
LY6G6C CD22
LY6G6C CYP11A1
LY6G6C RP1-21O18.1
LY6G6C TBX19
LY6G6C SULT4A1
LY6G6C PTPN9
MFHAS1 MVD
IKBKG DOK1
IKBKG MEF2C
IKBKG MSX1
IKBKG CDX2
MSC SAP18
MSC MSX1
MSC BCL3
ZBTB40 FZR1
REG1B STMN1
PSG7 KRT1
PSG7 ITM2B
PSG7 GPR161
PSG7 TUBGCP2
PSG7 CEP135
PSG7 PHB
PSG7 PRPH
PSG7 MSC
PSG7 COBRA1
PSG7 CDX2
SSX1 PCBP3
SSX1 SLC12A4
SSX1 HLA-DOB
SSX1 ELAVL3
SSX1 HAUS5
POU4F1 PIM1
POU4F1 PCDH9
POU4F1 B4GALT3
POU4F1 SPC25
POU4F1 DTX4
POU4F1 MCM2
LEFTY1 NUDT3
LEFTY1 MEF2C
ACR ZNF500
ACR MYO9B
ACR MYB
TADA3L PPP3CC
NFIX CRTC1
IL10RA LOC644165
IL10RA WBSCR22
IL10RA NSFL1C
IL10RA SLC16A3
LLGL2 SKI
LLGL2 SULT4A1
LLGL2 UBE3B
LLGL2 GIGYF2
LLGL2 MSX1
LLGL2 STMN1
HIST1H3E ARID4B
HIST1H3E MGAT1
HIST1H3E SLC12A4
CRCP OAS2
CRCP HAUS5
CRCP PRPH
CRCP DEFA3
GIPR MC2R
GIPR CARD10
GIPR CD40
GIPR SCYL3
GIPR LSM4
GIPR PPP3CC
GIPR GAD2
C9 NOC2L
TEKT2 ATG2A
HTR1B OCEL1
AMHR2 CRTC1
GRM4 ZNF500
GRM4 CEP135
GRM4 INA
GRM4 ACR
GRM4 C2orf24
GRM4 PAXIP1
GRM4 SLC25A11
GRM4 TGOLN2
GRM4 IL8RB
HTR2A FAM102A
C16orf7 DHRS1
CROCC IAH1
CROCC BAIAP3
CROCC ABCB1
CROCC ERF
SEC16A KLF1
MCM2 ABCC8
MCM2 PCBP3
ST14 MAPKAPK2
TRAFD1 SLC6A8
TRAFD1 PCBP3
TRAFD1 FZR1
TRAFD1 ZBTB7A
RPRD2 FEZ1
RBBP8 ADAM15
RBBP8 MAPKAPK2
RBBP8 RELA
MXRA8 DPT
COBRA1 COPS6
COBRA1 TUBB2B
COBRA1 ADRBK1
COBRA1 LSM4
SEMA5A SCAPER
TRIM33 SLC2A1
TRIM33 ATP1B2
TRIM33 BCR
UBOX5 ABCB1
CD40 SLN
RGS9 NUDT3
RGS9 EML3
RGS9 FDXR
RGS9 FZR1
RGS9 OAS2
RGS9 HDGF
RGS9 GARNL4
RGS9 CHIT1
RGS9 TRIM15
RGS9 SCYL3
RGS9 SLMO1
RGS9 RPL11
RGS9 TYMS
SLC1A6 EML3
SLC1A6 CPNE6
SLC1A6 GTSE1
SLC1A6 GADD45B
SLC1A6 AATK
NRG2 SLC2A1
NRG2 WBSCR22
NRG2 CRCP
NRG2 CD40
NRG2 RTN2
NRG2 SULT4A1
NRG2 SLMO1
MYBPC3 FDXR
MYBPC3 TUBB2B
MYBPC3 PITPNM1
MYBPC3 LTK
MYBPC3 E2F4
LBP REL
LBP UBE3B
LBP ZNF783
LBP RPS26
LBP LY6E
LBP MSC
LBP CD40
LBP TGOLN2
LBP CDX2
LBP MYB
T SCARB1
PAX9 HSF4
PAX9 UNC5B
PAX9 PRPF31
PAX9 YPEL1
PAX9 HLA-DOB
PAX9 IL8RB
PAX9 WNT10B
SLC8A1 RASGRP3
DAPK2 AQP7
AATK TERF2
AATK SULT4A1
AATK CAMSAP1
AATK GJB5
AATK CEP135
AATK EPAS1
AATK GNL1
GRIK5 LYPLA2
GRIK5 GRINA
CHMP7 MSX1
IQSEC1 IAH1
IQSEC1 ALOX5
FAM102A NUDT3
FAM102A CDK6
FAM102A LYPLA2
FAM102A MSX1
SCYL3 TUBB2B
SCYL3 MFAP2
SCYL3 ADAM15
SCYL3 ATP1B2
SCYL3 BCL3
RASGRP3 MAP3K14
RASGRP3 NLE1
RASGRP3 UBE2H
RASGRP3 MSX1
RASGRP3 ANG
SMARCD2 EML3
SMARCD2 APOBEC3C
ARPC4 TOMM34
ARPC4 MSC
TREX1 IQSEC1
TREX1 ERF
HTR7 SLC9A3R2
HTR7 MYO9B
HTR7 AQP7
HTR7 PXDN
HTR7 OAS2
HTR7 TYR
HTR7 ZNF592
HTR7 CACNB1
HTR7 LUZP1
HTR7 DTX4
HTR7 T
HTR7 ARPC4
HTR7 MYST2
KRT2 AQP7
IHH CNTN1
TUB DOK1
MAGEA5 PLEKHG3
EFNA3 SULT4A1
EFNA3 TBX19
EFNA3 LLGL2
EFNA3 COBRA1
EFNA3 SLC30A3
EFNA3 CDX2
KRTAP26-1 ITGAD
KRTAP26-1 CNP
KRTAP26-1 EPOR
KRTAP26-1 LGALS9
KRTAP26-1 HAUS5
KRTAP26-1 POU4F1
KRTAP26-1 ST14
KRTAP26-1 BCL3
LOC145678 EML3
LOC145678 KIFC3
ALPK3 FZR1
ALPK3 PRRC1
ALPK3 ATP1B2
FSCN2 SLC8A1
FSCN2 RBCK1
FSCN2 SERPIND1
ABO DHRS1
HTR4 WBSCR22
HTR4 FZR1
HTR4 HTRA2
HTR4 ACR
HTR4 PAX9
HTR4 DAPK2
HTR4 AP2A2
SLC30A3 MC2R
SLC30A3 SLC24A1
SLC30A3 POU4F1
SLC30A3 JAK3
FAM5C FSCN2
SLC17A3 CEP135
GPT ACAN
GPT NLE1
GPT RASGRP3
GPT MGAT3
GPT GALK1
GPT WNT7A
MR1 SCARB1
MR1 RBM8A
MR1 HAUS5
MR1 CACNB1
MR1 LSM4
MR1 PAX8
MVD PDLIM7
PTH RAB3A
PTH POLG
KIFC3 LLGL2
KIFC3 DTX4
KIFC3 MCM2
KIFC3 RBBP8
KIFC3 MXRA8
KIFC3 LSM4
KIFC3 NFATC3
CA11 ETS1
IQSEC3 PLCD1
IQSEC3 RRP12
IQSEC3 RB1
N4BP2L1 LGALS9
MYST2 EIF5B
MYST2 NFRKB
MYST2 PXN
MYST2 AFAP1
MYST2 RBBP8
MYST2 TRIM33
MYST2 M6PR
MYST2 SLC25A11
MYST2 STMN1
MYST2 IL4
OGG1 THRA
PFKFB2 IRF5
PFKFB2 C2orf55
PFKFB2 EIF5B
PFKFB2 SLC6A2
PFKFB2 TUBGCP2
PFKFB2 FZR1
PFKFB2 SLC29A2
PFKFB2 AGPS
PFKFB2 ISLR
PFKFB2 PITPNM1
PFKFB2 TAZ
PFKFB2 LLGL2
PFKFB2 SLC1A6
PFKFB2 BMI1
PFKFB2 LOC201229
IGHG1 CDK6
IGHG1 DHRS1
IGHG1 FCGR2A
IGHG1 WDR62
IGHG1 TAZ
IGHG1 FAM189B
IGHG1 LOC201229
LOC100134331 HSF4
LOC100134331 NUDT3
LOC100134331 ALDOC
LOC100134331 DHCR7
LOC100134331 TRIM58
LOC100134331 COL19A1
LOC100134331 BMI1
LOC100134331 LOC201229
IGSF9B TGFB1
IGSF9B MAPK8IP1
IGSF9B KCTD17
IGSF9B MYBPC3
IGSF9B KRTAP26-1
IGSF9B JAK3
TMPRSS6 RBM8A
TMPRSS6 SLC2A1
TMPRSS6 OAS2
TMPRSS6 RUNX2
TMPRSS6 OCEL1
TMPRSS6 ZNF592
TMPRSS6 ATP1B2
TMPRSS6 GRINA
H6PD ARID4B
H6PD TAZ
H6PD MSC
H6PD POU4F1
H6PD PFKFB2
H6PD CDK2
H6PD LOC201229
H6PD THRA
H6PD PAX8
NCR2 IL10RA
RECQL5 CARD10
RECQL5 MYO9B
RECQL5 SLC12A4
RECQL5 LY9
RECQL5 BRD2
RECQL5 KIFC3
COL19A1 REL
COL19A1 SLC6A2
COL19A1 SIM2
COL19A1 ZNF783
COL19A1 GRIK5
COL19A1 FAM102A
REM1 CCDC94
REM1 CAPN5
HSP90AB1 CARD10
HSP90AB1 EPHB2
HSP90AB1 PCBP3
HSP90AB1 SLC9A1
ZKSCAN3 CDK6
ZKSCAN3 NFRKB
ZKSCAN3 CEP135
ZKSCAN3 ZNF783
ZKSCAN3 TRIM15
ZKSCAN3 TRAFD1
ZKSCAN3 CAMK2B
ZKSCAN3 DMWD
ZKSCAN3 FKBP15
STXBP1 SLC5A2
STXBP1 GJB5
STXBP1 ADRBK1
STXBP1 SLC4A3
STXBP1 CRYBA4
STXBP1 MSC
STXBP1 LLGL2
STXBP1 FAM189B
DMWD PSG1
DMWD TUBGCP2
DMWD ZBED1
DMWD SLC12A4
DMWD TOMM34
FAM189B ABCC8
FAM189B HPGD
FAM189B TAF15
FAM189B KIFC1
FAM189B CCPG1
ST20 CDK6
ST20 RTN2
SULT4A1 MCM2
SPINT3 TET3
SPINT3 GIPR
SPINT3 NRG2
SPINT3 ARPC4
SPINT3 MR1
SPINT3 IGHMBP2
ESR1 MC2R
ESR1 NUDT3
ESR1 SULT4A1
ADAM20 CEP135
ADAM20 NRG2
ADAM20 HTR7
MYCL1 DOK1
MYCL1 ATP1B2
MYCL1 TMPRSS6
MYCL1 MTHFR
MYCL1 WNT10B
AIF1 GIGYF2
AIF1 MYST2
AIF1 PPP3CC
TBX5 SLC6A2
TBX5 MFAP2
TBX5 SMYD5
TBX5 STAT2
F7 CARD10
SLMO1 MYO9B
SLMO1 PRRC1
SLMO1 SLC12A4
SLMO1 ZSCAN12
SLMO1 NDST1
SLMO1 FAM189B
SLMO1 CDX2
GRIP2 CYP3A5
GRIP2 NTNG1
GRIP2 LYPLA2
GRIP2 ADCYAP1
GRIP2 SLC9A1
GRIP2 LSM4
GRIP2 CNTN1
GRIP2 CCPG1
GRIP2 PAX8
XDH KCTD17
XDH NCDN
XDH LYPLA2
XDH IKBKG
XDH KIF20B
PAXIP1 MAPK8IP1
PAXIP1 DPT
PAXIP1 USP11
MRPS12 WNT10B
GALK1 PTAFR
GALK1 GSTA2
JAG1 CDK2
JAG1 CDH4
JAG1 THRA
IL18RAP IAH1
RAP1GAP SLC5A2
RAP1GAP WWOX
RAP1GAP SIM2
RAP1GAP OTUB1
RAP1GAP HLA-DOB
RAP1GAP LEFTY1
RAP1GAP TMPRSS6
RAP1GAP COL19A1
RAP1GAP ARVCF
RAP1GAP IL4
OR2B6 ANKRD46
OR2B6 GTSE1
OR2B6 ODF1
OR2B6 ZKSCAN3
OR2B6 FAM189A2
OR2B6 BCR
UGT2B15 ZNF500
UGT2B15 RBM8A
UGT2B15 IDS
UGT2B15 AQP7
UGT2B15 MAG
UGT2B15 GIGYF2
UGT2B15 TAZ
UGT2B15 RP1-21O18.1
UGT2B15 TADA3L
UGT2B15 AMMECR1
UGT2B15 KIAA0323
UGT2B15 M6PR
UGT2B15 WNT11
RHBDL1 EPHB2
RHBDL1 C19orf29
RHBDL1 CLEC11A
RHBDL1 AANAT
RHBDL1 LBP
RHBDL1 NUP188
RHBDL1 RAGE
AGAP8 OCEL1
AGAP8 RIMS2
AGAP8 RAD51L3
AGAP8 HIST1H3E
AGAP8 NRG2
AGAP8 LBP
AGAP8 SMARCD2
AGAP8 LSM4
AGAP8 SLC22A24
RDH16 LIPE
BZRPL1 ARID4B
BZRPL1 APOBEC3C
BZRPL1 RPS26
BZRPL1 RAP1GAP
BZRPL1 PNMT
NTSR2 UNC5B
NTSR2 COPS6
NTSR2 ZKSCAN3
CCKAR CHD8
CCKAR GTSE1
CCKAR DHRS1
CCKAR GPA33
ZMYND10 NCDN
ZMYND10 ADH1C
ZMYND10 GUCA2A
ZMYND10 WNT7A
EXOSC2 IFIT1
FAM189A2 MC2R
FAM189A2 TERF2
ATP6V1B1 PCBP3
POU6F2 GIGYF2
AMMECR1 LGALS9
AMMECR1 PSG7
AQP5 IDS
AQP5 ZBTB7A
AQP5 SCYL3
AQP5 CHST3
MTHFR ANKRD46
MTHFR REL
MTHFR C2orf55
MTHFR CD34
MTHFR ISLR
MTHFR ZSCAN12
MTHFR FUT7
MTHFR LLGL2
MTHFR RPL11
AGFG2 BAIAP3
AGFG2 XPNPEP2
AGFG2 SEC16A
LTK MYO9B
LTK OCEL1
LTK GRM4
LTK LBP
LTK JAG1
IFIT1 UBE3B
IFIT1 LY6E
TPMT REL
TROAP AXIN1
TROAP GJA1
SLC9A1 PLIN3
SLC9A1 SLN
SLC9A1 ZBTB40
NUP188 ADRBK1
NUP188 HAUS5
LSM4 ETV3
M6PR LOC201229
SLC6A9 MYO9B
SLC6A9 GTSE1
SLC6A9 FEZ1
SLC6A9 PLIN1
SLC6A9 JAG1
SLC6A9 LSM4
SLC6A9 STMN1
CEACAM4 DNAH9
CEACAM4 LY9
CEACAM4 MTHFR
CCBP2 MEN1
CCBP2 MEF2C
CCBP2 LYPLA2
CEACAM3 SLC2A1
CEACAM3 TUBB2B
CEACAM3 SMARCD2
ARHGAP6 LIPE
ARHGAP6 CCL22
ARHGAP6 COL6A2
PRB1 PPP2R5D
OPN1SW FGD1
OPN1SW ARHGAP26
OPN1SW RASGRP3
OPN1SW PHKG2
OPN1SW GBX1
UPK2 C19orf50
ZNF157 EPOR
ZNF157 SIM2
ZNF157 FCGR2A
ZNF157 LY6E
ZNF157 ZSCAN12
ZNF157 CD33
ZNF157 ZNF167
ZNF157 PAX9
ZNF157 PAXIP1
ZNF157 AQP5
RPS5 RPS17
MAGEA1 SEMA4D
MAGEA1 ATP1B2
MAGEA1 MVK
MAGEA1 NRG2
NRTN CACNB1
TOP3B ADH1C
TOP3B CHMP7
TOP3B HIRIP3
TOP3B MSX1
PNMT ITGA2B
PNMT ACCN1
PNMT CPNE6
PNMT MGAT1
PNMT CAMSAP1
PNMT NCDN
PNMT TAZ
KRT86 SLC9A3R2
KRT86 MGAT1
KRT86 CD34
KRT86 CRYBA4
KRT86 DTX4
HCG9 ZNF264
HCG9 C14orf1
HCG9 MLH1
HCG9 TNFRSF25
HCG9 ANG
TBX1 GIGYF2
GAD2 GRM4
GAD2 MYST2
GAD2 LSM4
FOSL1 DHRS1
AP2A2 ITGAD
AP2A2 IDS
SLC25A11 HDGF
SLC25A11 LGALS9
SLC25A11 PPP3CC
COL6A2 KIF22
COL6A2 GALK1
CHST3 CDK6
CHST3 SKI
CHST3 MSC
SDC3 GADD45B
SDC3 U2AF2
RPL11 WNT10B
NCKIPSD GPR161
NCKIPSD STATH
NCKIPSD DHCR7
NCKIPSD ELAVL3
NCKIPSD POU2F2
NCKIPSD LY6E
NCKIPSD KRTAP26-1
NCKIPSD OR2B6
NCKIPSD AGAP8
NCKIPSD CDX2
CRYBB3 CSNK1G2
CRYBB3 MGAT3
CRYBB3 KLF1
DDX11 LGR5
DDX11 SLC12A4
DDX11 OCEL1
DDX11 GPA33
DDX11 DNAH9
DDX11 PSG7
DDX11 JAG1
DDX11 IGHMBP2
DDX11 SLC22A24
DDX11 DEFA3
BTF3 HLF
BTF3 COX10
BTF3 UBE2H
BTF3 RASGRP3
TMSB4Y THRA
MLANA FEZ1
IGHMBP2 GNL1
IGHMBP2 FCGR2A
IGHMBP2 CD40
TGOLN2 PSG1
FKBP15 MEF2C
FKBP15 BCR
SLC22A24 PAIP2B
SLC22A24 TACC2
SLC22A24 CD40
CNTN1 DMWD
CNTN1 GOLGA1
CNTN1 M6PR
CNTN1 E2F1
DEFA3 PSG1
SFTPD FDXR
HOXC11 LOC100134331
PCDH1 KLF1
GPR35 KCNH2
GPR35 ORC1L
GPR35 HPGD
GPR35 CHST3
GPR35 IL8RB
PIK3CB ST6GALNAC4
PIK3CB RAP1GAP
SLC18A3 UNC5B
SLC18A3 PTPRD
SLC18A3 GIGYF2
SLC18A3 SMPDL3B
SLC18A3 MSC
SLC18A3 EFNA3
SLC18A3 CEACAM3
SLC18A3 WNT10B
PRH1 KCNJ4
PRH1 MYST2
PRH1 BCR
ELN LOC100134331
GNAS HCRTR1
GNAS HCG9
LOC91316 GIGYF2
LOC91316 ACR
KRT33A ADRBK1
LOC652147 WBSCR22
LOC652147 PLEC1
LOC652147 UBXN1
LOC652147 GPR143
LOC652147 WNT7A
GAGE2E ORC1L
RUNX1 TERF2
RUNX1 PRRC1
RUNX1 TYR
RUNX1 ISLR
RUNX1 EPAS1
RUNX1 CYP11A1
RUNX1 PSG7
RUNX1 MYBPC3
RUNX1 KIFC1
RUNX1 E2F4
TCF7 DOK1
TCF7 SAP18
TCF7 PSG1
TCF7 COPS6
TCF7 DHRS1
TCF7 BCL3
TRD@ TERF2
TRD@ WBSCR22
FOXE1 ARHGAP26
FOXE1 SLC28A1
FOXE1 C1orf144
FOXE1 FDXR
FOXE1 TUBB2B
FOXE1 GJB5
FOXE1 MEF2C
FOXE1 POU2F2
FOXE1 TOMM34
FOXE1 TRIM58
FOXE1 SLC1A6
FOXE1 ARPC4
FOXE1 EFNA3
FOXE1 FAM189B
FOXE1 CDX2
IGH@ EPOR
IGH@ IL8RB
MSX1 PAX8
E2F1 E2F4
E2F1 PAX8
CDC2L5 MYB
STMN1 CDX2
STMN1 MAPKAPK2
BMI1 IRF5
PAK2 UBE2H
MYB IL8RB
LOC201229 USP11
BCR CCPG1
MAP3K3 MSX1
GSTA2 MGAT3
GUCA1A IRF2
GUCA1A MC2R
ITGAD MSX1
HSF4 EPOR
SMARCD3 UBE2H
NOC2L IFI35
NOC2L PDLIM7
NOC2L LIPE
NOC2L SPTLC2
NOC2L CD52
NOC2L ERF
UNC5B PCDH9
CRX SMARCD3
CARD10 CDK2
FGF2 HLF
FGF2 ALOX5
ABCC8 JAG1
ABCC8 USP11
IAH1 JAM3
IAH1 ABCB1
FAM153A DHRS1
FAM153A FCGR2A
FAM153A MYST2
EPHB2 SLC2A1
EPHB2 MVK
EPHB2 CCPG1
ANKRD46 FCGR2A
NUDT3 KRT1
NUDT3 MEN1
NUDT3 IGF2
REL BMI1
CDK6 HSF4
ATP11A MAP2K4
SAR1A ITM2B
SAR1A ALDOC
SAR1A MFAP2
SAR1A TFF3
TGFB1 SLC6A8
TGFB1 LGALS9
PSD4 SCARB1
UTRN DHRS1
UTRN PITPNM1
DMBT1 GUCA1A
MAPK8IP1 IRF5
SCARB1 MSX1
GRN MAP2K4
KDM1 IAH1
SLC9A3R2 ALAS2
SLC9A3R2 TOMM34
SLC9A3R2 HAUS5
SLC9A3R2 IFIT1
SLC9A3R2 PAX8
BAIAP3 UBE2H
ZNF500 UNC5B
ZNF500 EML3
ZNF500 WBSCR22
ZNF500 ADAM15
ZNF500 CD40
ZNF500 ARPC4
TERF2 ITM2B
TERF2 SLC2A1
TERF2 KIFC3
TERF2 STMN1
LGR5 ITGAD
LGR5 FZR1
LGR5 PCDH9
LGR5 MCM2
LGR5 SLC22A24
LGR5 RAGE
KCTD17 FZR1
KCTD17 KIFC3
KCTD17 FAM189B
KCTD17 ETV3
SULT2B1 HAUS5
SULT2B1 SLC9A1
GYPE OTUB1
TUBGCP4 MAPKAPK2
SULT4A1 REL
SULT4A1 PLEKHG3
SLC6A8 TNFRSF25
SLC6A8 STAT2
MTX1 WNT10B
PSG1 LYPLA2
PSG1 MRPS12
PSG1 KIAA0323
PSG1 SLC25A11
EML3 TRAFD1
RBM8A NUDT3
RBM8A CADM4
RBM8A UTP3
GTF2H3 FZR1
GTF2H3 PRRC1
GTF2H3 ZNF592
SIT1 COPS6
ITGA2B TCOF1
ITGA2B MFAP2
C2orf55 LOC201229
MYO9B ABCC8
MYO9B WNT10B
PTPRD JAG1
PTPRD STMN1
PTPRD BMI1
SLC2A1 TLX2
SLC2A1 ABL1
ARID4B PHB
ARID4B AGPAT1
ARID4B MAPKAPK2
SLC6A2 PTPRD
SLC6A2 ALDOC
SLC6A2 RUNX2
SLC6A2 ALAS2
SLC6A2 IGHMBP2
SLC6A2 BCL3
SLC6A2 ABL1
ARSE SAR1A
ARSE PAX8
NFKB2 IRF5
NFKB2 MAPK8IP1
NFKB2 ZNF500
NFKB2 TERF2
NFKB2 RUNX2
NFKB2 MCM2
YPEL1 PCDH9
YPEL1 TRAFD1
YPEL1 IGHMBP2
YPEL1 E2F4
YPEL1 MAPKAPK2
FDXR CSF1
FDXR TCOF1
FDXR PTPRD
FDXR WBSCR22
FDXR PRRC1
FDXR MVK
FDXR DTX4
ACCN1 PCBP3
ACCN1 LGALS9
ACCN1 SLC9A1
ACCN1 IL8RB
GPR161 C2orf55
GPR161 ABCC8
GPR161 SLC5A2
GPR161 ZNF500
GPR161 MYO9B
GPR161 GIGYF2
GPR161 ZNF592
GPR161 DMWD
GPR161 PPP3CC
GPR161 CDH4
CPNE6 SLC5A2
CPNE6 FZR1
CPNE6 GNL1
CPNE6 USP11
COPS6 SKI
COPS6 TADA3L
COPS6 KIAA0323
ALDOC RBM8A
ALDOC EPOR
WBSCR22 CADM4
WBSCR22 SCAPER
WBSCR22 PCBP3
WBSCR22 LGALS9
WBSCR22 SLA
WBSCR22 IL8RB
MMP19 FLOT1
MMP19 ETS1
XPNPEP2 IQSEC1
XPNPEP2 IQSEC3
XPNPEP2 C1orf144
XPNPEP2 RB1
MEGF6 LIPE
AFF2 ITIH4
GP2 SLC16A5
GP2 SLC6A2
GP2 FDXR
GP2 HDGF
GP2 TFF3
GP2 MYB
WWOX ARID4B
WWOX JAG1
TUBGCP2 REL
TUBGCP2 EPOR
CADM4 NUDT3
CADM4 BCR
CADM4 THRA
GTSE1 TUBGCP4
GTSE1 C2orf55
GTSE1 CDH4
PCBP3 PIM1
PCBP3 ITM2B
PCBP3 M6PR
FZR1 IDS
HTRA2 ITGAD
HTRA2 GTSE1
C19orf50 LOC644165
SLN CARD10
SLN ADRBK1
SLN BCR
MGAT1 FCGR2A
C14orf1 PTH
C14orf1 GJA1
EPOR USP11
TNP1 PPP3CC
SIM2 ALDOC
SIM2 E2F1
SIM2 CDK2
SIM2 WNT10B
CAMSAP1 EML3
CAMSAP1 ITGA2B
CAMSAP1 BCR
EVPL FGF2
EVPL BAIAP3
EVPL MPDU1
EVPL UBOX5
AQP7 UTRN
AQP7 SLC9A3R2
AQP7 TCOF1
AQP7 MFAP2
ZBTB7A UBE3B
PAIP2B E2F4
STX16 POL3S
PRRC1 MYO9B
PRRC1 E2F4
SCAPER KIF22
TLX2 PLEKHG3
TLX2 ABL1
TLX2 TYMS
TLX2 THRA
TLX2 WNT10B
B4GALT3 USP11
B4GALT3 BCR
TUBB2B ABCC8
TUBB2B PCDH9
TUBB2B CCPG1
PXDN SCARB1
PXDN SULT4A1
PXDN PSG1
PXDN COPS6
SERBP1 MYST2
KCNF1 RRP12
OAS2 SIM2
OAS2 CHST3
OAS2 SDC3
ARMC6 RASGRP3
AGPS ITGAD
AGPS NFKB2
AGPS APOBEC3C
AGPS CNTN1
AGPS BCL3
AGPS MYB
CCDC94 SOCS3
ACAN FLOT1
ACAN COL6A2
ACAN TCF7L2
ACAN MAP2K4
ACVR1B DOK1
ACVR1B CDK6
ACVR1B NFATC3
ACVR1B RAGE
ACVR1B WNT10B
RUNX2 GTSE1
RUNX2 ABL1
NFRKB ABL1
NFRKB BCR
DHRS1 ZBTB7A
DHRS1 MRPS12
DHRS1 LSM4
PPP2R5D LGALS9
DHCR7 DHRS1
DHCR7 ST14
DHCR7 RAGE
SPC25 RBM8A
SPC25 WWOX
SPC25 PAIP2B
SPC25 AGPS
SPC25 ZBED1
SPC25 LGALS9
SPC25 APOBEC3C
SPC25 TFF3
SPC25 CD40
SPC25 ITPR2
SPC25 CDX2
TYR CDK5R1
TYR REL
TYR SULT4A1
TYR RBM8A
TYR MGAT1
TYR PPP2R5D
TYR SMYD5
TYR GPR19
GJB5 ITGAD
GJB5 MAPK8IP1
USP19 SLC12A4
USP19 TFF3
USP19 MSC
USP19 PPP3CC
USP19 TGOLN2
NFATC2IP WBSCR22
NFATC2IP COX10
NFATC2IP PLEKHM1
NFATC2IP RASGRP3
PDE4C DPT
KCNH2 SAP18
KCNH2 FAM189B
CEP135 IDS
CEP135 PCDH9
CEP135 DPT
CEP135 JAG1
CEP135 AP2A2
SVEP1 MSX1
HDGF TCOF1
CD34 BCR
GYPB COPS6
OTUB1 CSF1
OTUB1 ARID4B
OTUB1 GTSE1
OTUB1 EPOR
OTUB1 TLX2
OTUB1 JAG1
OTUB1 MSX1
OTUB1 ABL1
OTUB1 RAGE
PPP1R10 MC2R
PPP1R10 U2AF2
PPP1R10 PPP3CC
PXN NUDT3
PXN COPS6
PXN ADRBK1
ZNF593 ALOX5
ISLR DOK1
ISLR PRPF31
ISLR TCOF1
ISLR FZR1
ISLR ZBED1
ISLR CD34
SLC12A4 DOK1
SLC12A4 KIFC1
FAM50A CCDC94
FAM50A IQSEC1
FAM50A MVD
FAM50A GALK1
HLA-DOB SLC9A3R2
HLA-DOB MYO9B
HLA-DOB NCDN
HLA-DOB GIGYF2
HLA-DOB KIFC1
HLA-DOB PAXIP1
HLA-DOB WNT11
HLA-DOB IL8RB
ORC1L GPR161
ORC1L DPT
ORC1L KIFC1
TET3 ACCN1
TET3 SLC12A4
MAG ADAM15
MAG GRINA
MAG USP11
MAG WNT10B
SLC24A1 ISLR
SLC24A1 ADAM15
SLC24A1 FAM102A
SLC24A1 BCR
ITGAM SLC16A3
OCEL1 ITGAD
OCEL1 SLC5A2
OCEL1 MAPK8IP1
OCEL1 SLC2A1
OCEL1 YPEL1
OCEL1 CDK2
CD22 CDK6
CD22 TUBGCP2
CD22 CEP135
CD22 ZBTB40
ELAVL3 EPOR
ELAVL3 PAIP2B
ELAVL3 OAS2
ELAVL3 USP19
ELAVL3 TPMT
ELAVL3 NUP188
ELAVL3 KIAA0323
ELAVL3 CDH4
CAPN5 SBNO2
CAPN5 GALK1
CAPN5 WNT7A
CAPN5 ETS1
ADRBK1 UBE3B
MFAP2 CSF1
MFAP2 CDK5R1
MFAP2 ABCC8
MFAP2 MYO9B
MFAP2 GADD45B
MFAP2 U2AF2
OGG1 GALK1
OGG1 ETS1
LIPE SOCS3
NCDN CAMK2B
NCDN RAGE
PITPNM1 WBSCR22
PITPNM1 PAIP2B
PITPNM1 B4GALT3
PITPNM1 CD34
PITPNM1 TRAFD1
PITPNM1 CDX2
PITPNM1 MAPKAPK2
PITPNM1 GUCA1A
ADAM15 CSF1
ADAM15 MAPK8IP1
ADAM15 KIFC1
ADAM15 U2AF2
EPAS1 ITGAD
EPAS1 CNP
EPAS1 SEMA7A
EPAS1 FDXR
EPAS1 TOMM34
EPAS1 CACNB1
EPAS1 TRAFD1
EPAS1 GUCA1A
CYP3A5 NUDT3
CYP3A5 PXN
CYP3A5 ORC1L
CYP3A5 INA
CYP3A5 CACNB1
CYP3A5 SLC22A24
CYP3A5 MYB
CYP3A5 THRA
CNKSR1 UTRN
NEUROD2 ELAVL3
FGD1 KATNB1
FGD1 KIF22
FGD1 ETS1
DEPDC5 SCAPER
DEPDC5 SMG6
RIMS2 LRRC23
RIMS2 MEF2C
RIMS2 ALAS2
RIMS2 IL8RB
ESPL1 ADRBK1
GIGYF2 TCOF1
GIGYF2 C2orf55
LGALS9 HTRA2
DPT IRF5
DPT TCOF1
DPT PAIP2B
DPT U2AF2
PLEC1 FLOT1
PLEC1 CADM4
PLEC1 WNT7A
PTGS1 IDS
PIK3R3 LOC729400
APOBEC3C LY6E
APOBEC3C LYPLA2
NLE1 MAP3K14
NLE1 FLOT1
NLE1 SCAPER
GNL1 CNP
GNL1 PAIP2B
GNL1 MFAP2
GNL1 DPT
GNL1 FEZ1
GNL1 USP11
TFF3 EPOR
TFF3 CD34
TFF3 KIAA0323
TFF3 STMN1
GPA33 TGFB1
GPA33 SAP18
GPA33 THRA
HIPK2 PTH
HIPK2 RBCK1
ARHGAP26 CA11
ARHGAP26 MAP3K3
MMACHC MC2R
C19orf29 TUBGCP2
C19orf29 TLX2
C19orf29 ADAM15
C19orf29 LGALS9
C19orf29 SEMA4D
C19orf29 SRM
ZNF783 UNC5B
ZNF783 NUDT3
ZNF783 MTX1
ZNF783 RBM8A
ZNF783 PPP1R10
ZNF783 PITPNM1
ZNF783 FAM189B
ZNF783 PAX8
ZNF783 WNT10B
RAD51L3 MAPK8IP1
RAD51L3 ALDOC
RAD51L3 IDS
RAD51L3 MAG
RAD51L3 CNKSR1
RAD51L3 PTGS1
RAD51L3 SEMA4D
RAD51L3 PHB
RAD51L3 AP2A2
VENTX SLC5A2
VENTX ARID4B
VENTX PCBP3
VENTX U2AF2
SMPDL3B NUDT3
SMPDL3B SLC2A1
SMPDL3B GNL1
SMPDL3B IGF2
SMPDL3B THRA
LPAR2 APOBEC3C
FEZ1 ITGA3
FEZ1 LSM4
MEF2C PRPF31
MEF2C TUBGCP2
MEF2C CADM4
MEF2C TYMS
FCGR2A E2F1
PLCD1 CSNK1G2
AFAP1 TUBGCP4
AFAP1 PSG1
ZNF592 TNPO1
ZNF592 KIAA0323
ZNF592 NFATC3
GARNL4 EML3
GARNL4 KIFC3
GARNL4 STMN1
GARNL4 GPR19
DDN NOC2L
SLC4A3 SAR1A
SLC4A3 ZNF783
SLC4A3 LLGL2
SLC4A3 SCYL3
SLC4A3 ABL1
FNTB SLC5A2
WDR62 HSF4
WDR62 VAT1
WDR62 FAM153A
WDR62 SLC9A3R2
WDR62 ARSE
WDR62 ZNF783
WDR62 FKBP15
WDR62 STAT2
LAIR1 MC2R
LAIR1 FZR1
LAIR1 TET3
TPPP ARR3
IFT140 PCBP3
NTNG1 TLX2
NTNG1 PITPNM1
NTNG1 ADAM15
NTNG1 SDC3
POU2F2 SLC2A1
POU2F2 GPR161
POU2F2 NCDN
POU2F2 PITPNM1
POU2F2 RAD51L3
POU2F2 VENTX
POU2F2 FAM102A
POU2F2 SLC22A24
POU2F2 MSX1
POU2F2 STMN1
POU2F2 LOC201229
RPS26 PRPF31
RPS26 PTPRD
RPS26 DHRS1
UBXN1 CRX
UBXN1 MAP2K4
LY6E MC2R
LY6E FCGR2A
LY6E STMN1
HPGD ABCC8
HPGD SULT4A1
HPGD CCPG1
ALAS2 ARID4B
ALAS2 BCL3
SEMA4D KRT1
SEMA4D TUBGCP2
SEMA4D CADM4
SEMA4D MGAT1
SEMA4D ST14
SEMA4D C2orf24
SEMA4D TPMT
TAZ STMN1
ATP1B2 HSF4
ATP1B2 PXN
SBNO2 ATP11A
INA ADRBK1
INA HPGD
INA MCM2
CYP11A1 SULT4A1
CYP11A1 EML3
CYP11A1 HDGF
CYP11A1 SLC12A4
CYP11A1 SLC25A11
CYP11A1 CCPG1
SAMD14 PGAP2
SAMD14 ARFIP2
RP1-21O18.1 UNC5B
RP1-21O18.1 SLC4A3
RP1-21O18.1 BCL3
CLEC11A WDR62
CLEC11A LYPLA2
CLEC11A KIFC3
CLEC11A TGOLN2
ATG2A CYP27A1
ATG2A PHKG2
PLIN1 IKBKG
PLIN1 SLC9A1
ZSCAN12 FAM153A
ZSCAN12 SAR1A
ZSCAN12 RUNX2
ZSCAN12 CD22
ZSCAN12 PITPNM1
ZSCAN12 RAD51L3
CHIT1 RBM8A
CHIT1 TFF3
GCKR XPNPEP2
GCKR GSTA2
TOMM34 MEN1
TOMM34 UBE3B
TOMM34 TCOF1
LYPLA2 NUDT3
LYPLA2 MFAP2
LYPLA2 MYB
MVK PITPNM1
MVK HPGD
MVK ABL1
HAUS5 ITM2B
HAUS5 PCDH9
HAUS5 E2F1
HAUS5 GUCA1A
DGCR11 MEN1
DGCR11 CARD10
DGCR11 C2orf55
DGCR11 CAMSAP1
DGCR11 RIMS2
DGCR11 NTNG1
DGCR11 ABL1
CD33 HDGF
CD33 POU2F2
CD33 ATP1B2
CD33 DGCR11
CD33 FAM189B
CD33 MYB
SPN FDXR
SPN GYPB
SPN ARPC4
SPN GRB2
SPN CNTN1
SPN LOC201229
SPN BCR
GPR143 FLOT1
GPR143 MAP3K3
ADCYAP1 SAP18
ADCYAP1 C2orf55
ADCYAP1 MFAP2
ADCYAP1 GARNL4
ADCYAP1 HAUS5
ADCYAP1 GRB2
TRIM15 SIT1
TRIM15 KIAA0999
TRIM15 SLC9A1
TRIM15 ABL1
TRIM15 BCR
CRYBA4 TUBGCP2
CRYBA4 RP1-21O18.1
CRYBA4 MVK
CRYBA4 JAG1
TRIM58 CYP11A1
TRIM58 MXRA8
TRIM58 FAM102A
TBX19 SLC5A2
TBX19 PAIP2B
TBX19 CD34
TBX19 FNTB
TBX19 INA
TBX19 SCYL3
TBX19 BCL3
CACNB1 CDK5R1
CACNB1 SLC2A1
CACNB1 TFF3
CACNB1 INA
CACNB1 CDX2
CRTC1 NCOR2
SMYD5 ITGAD
SMYD5 MC2R
SMYD5 HAUS5
SMYD5 PAX8
SMYD5 IL8RB
SMYD5 WNT10B
DNAH9 SLC2A1
DNAH9 CEP135
DNAH9 ADAM15
DNAH9 CYP3A5
DNAH9 TRAFD1
DNAH9 MYST2
DNAH9 AQP5
DNAH9 USP11
DNAH9 MAPKAPK2
DNAH9 THRA
ELAVL2 PRPF31
ELAVL2 ITGA2B
ELAVL2 DHRS1
ODF1 CDK6
ODF1 SMPDL3B
ODF1 CYP11A1
ODF1 DMWD
ODF1 M6PR
ODF1 SLC25A11
ODF1 CDC2L5
ODF1 CDK2
GDF5 ATP11A
IVL COL19A1
IVL SLC9A1
IVL GAD2
LUZP1 KCNJ4
SBNO2 GPR161
SBNO2 WDR62
LY9 ITGAD
LY9 TERF2
LY9 NFKB2
LY9 MFAP2
LY9 HAUS5
LY9 PRPH
LY9 RAGE
LY9 THRA
AANAT PSD4
AANAT CD34
AANAT ADRBK1
AANAT NCDN
AANAT EPAS1
AANAT ATP1B2
AANAT CYP11A1
AANAT DNAH9
AANAT LBP
AANAT ARPC4
AANAT MYB
SHBG PXN
SHBG RREB1
SHBG LOC201229
FUT7 MC2R
FUT7 EPOR
FUT7 HLA-DOB
FUT7 MFAP2
FUT7 SULT4A1
INSL3 NCOR2
INSL3 PSMD14
INSL3 ALOX5
INSL3 SERPIND1
PRPH LGR5
PRPH ARID4B
PRPH ZBTB7A
PRPH KCNH2
PRPH ADRBK1
PRPH KIFC1
PRPH MYST2
PRPH PPP3CC
KCNJ4 ITGAD
KCNJ4 CDR2L
KCNJ4 GP2
KCNJ4 TYR
KCNJ4 RIMS2
KCNJ4 RPS26
KCNJ4 RBBP8
KCNJ4 IGF2
ADH1C COL6A2
ADH1C WNT7A
SPRR2C MC2R
SPRR2C ARID4B
SPRR2C CEP135
SPRR2C INA
LY6G6C SSTR5
LY6G6C SKI
LY6G6C SLC2A1
LY6G6C ACCN1
LY6G6C CAMSAP1
LY6G6C PCDH9
LY6G6C TET3
LY6G6C POU2F2
LY6G6C SPN
LY6G6C CCPG1
IKBKG TOMM34
MSC HPGD
MSC FAM102A
PSG7 SCARB1
PSG7 CPNE6
PSG7 ZBED1
PSG7 ISLR
PSG7 SLC24A1
PSG7 SPRR2C
PSG7 IKBKG
PSG7 AGPAT1
PSG7 STMN1
SSX1 SLC24A1
POU4F1 IRF5
POU4F1 CNP
POU4F1 AQP7
POU4F1 PAIP2B
POU4F1 SHBG
POU4F1 KIAA0323
POU4F1 CDC2L5
LEFTY1 CD22
ACR NUDT3
ACR SEMA7A
ACR OAS2
ACR CRYBA4
ACR TRIM58
MPDU1 MGAT3
TADA3L MEF2C
KIF22 MGAT3
SEMA3F DHRS1
IL10RA GRN
IL10RA DGCR6L
IL10RA UBE2H
IL10RA SLC38A10
LLGL2 NUDT3
LLGL2 RPS26
LLGL2 TOMM34
LLGL2 ABL1
HIST1H3E ADRBK1
HIST1H3E NCDN
HIST1H3E CRYBA4
HIST1H3E PAX8
CRCP PSG1
CRCP SPC25
CRCP BCR
GIPR IRF5
GIPR UNC5B
GIPR GTSE1
GIPR USP19
GIPR HLA-DOB
GIPR SLC24A1
GIPR ATP1B2
GIPR MSC
GIPR AQP5
GIPR BCR
C9 SBNO2
C9 C1orf144
HTR1B COPS6
HTR1B ODF1
GRM4 PPP1R10
GRM4 SCAMP5
GRM4 LAIR1
GRM4 CDK2
HTR2A CPNE6
HTR2A ADAM15
HTR2A CYP3A5
HTR2A HAUS5
CROCC FGF2
CROCC FGD1
DTX4 SULT4A1
DTX4 GTSE1
DTX4 FZR1
ST14 EPOR
ST14 IL8RB
TRAFD1 CDK6
TRAFD1 LGALS9
TRAFD1 PPP3CC
RPRD2 ADAM15
RBBP8 PTPRD
RBBP8 SLC12A4
RBBP8 E2F1
MXRA8 BCL3
MXRA8 E2F4
COBRA1 HDGF
COBRA1 OTUB1
COBRA1 THRA
COBRA1 WNT10B
SEMA5A KLF1
TRIM33 PPP3CC
CD40 KRT1
CD40 ZBED1
CD40 ZBTB40
CD40 KIAA0999
CD40 IL8RB
ELOVL5 FSCN2
ELOVL5 REM1
ELOVL5 KLF1
RGS9 UNC5B
RGS9 TET3
RGS9 NEUROD2
RGS9 AATK
RGS9 GRIK5
RGS9 BMI1
ZNF167 GPR161
ZNF167 MR1
ZNF167 SULT4A1
SLC1A6 LGR5
SLC1A6 GPR161
SLC1A6 FZR1
SLC1A6 AGPS
SLC1A6 MEF2C
SLC1A6 ALAS2
SNAPC4 GUCA2A
NRG2 TGFB1
NRG2 HDGF
NRG2 CACNB1
NRG2 SMYD5
NRG2 IKBKG
NRG2 PAXIP1
NRG2 FAM189A2
NRG2 AP2A2
NRG2 RAGE
NRG2 LOC201229
NRG2 STAT2
MYBPC3 TERF2
MYBPC3 IDS
MYBPC3 SPC25
MYBPC3 ODF1
MYBPC3 KIFC3
MYBPC3 ZKSCAN3
MYBPC3 KRT86
MYBPC3 MAPKAPK2
LBP SULT4A1
LBP ITGA2B
LBP PTPRD
LBP SIM2
LBP AQP7
LBP SPC25
LBP ZSCAN12
LBP ACR
LBP NDST1
LBP MAPKAPK2
T MYO9B
T FDXR
T PITPNM1
T POU4F1
PAX9 IDS
PAX9 MAG
PAX9 MFAP2
PAX9 ZNF592
PAX9 POU4F1
DAPK2 TERF2
DAPK2 PAX9
AATK COBRA1
AATK ARPC4
AATK JAK3
GRIK5 MYO9B
GRIK5 EPOR
GRIK5 ZBED1
GRIK5 NFRKB
GRIK5 MMP25
GRIK5 ARPC4
GRIK5 GOLGA1
GRIK5 IGF2
CHMP7 KLF1
IQSEC1 ETS1
FAM102A TUBGCP2
FAM102A CDX2
SCYL3 PIM1
SCYL3 C2orf55
SCYL3 PTPRD
SMARCD2 MC2R
SMARCD2 LGALS9
SMARCD2 AGPAT1
ARPC4 MC2R
ARPC4 ITM2B
ARPC4 TUBGCP2
ARPC4 LLGL2
ARPC4 BCR
TREX1 UBOX5
TREX1 C1orf144
TREX1 WNT7A
HTR7 DOK1
HTR7 MAPK8IP1
HTR7 GPR161
HTR7 TUBGCP2
HTR7 FZR1
HTR7 B4GALT3
HTR7 GJB5
HTR7 CYP3A5
HTR7 MEF2C
HTR7 ATP1B2
HTR7 CYP11A1
HTR7 TOMM34
HTR7 MCM2
KRT2 PSG1
KRT2 KCNJ4
KRT2 POU4F1
IHH TUBGCP2
IHH OTUB1
TUB LBP
MAGEA9 KCNH2
MAGEA9 LY6G6C
MAGEA9 HTR7
MAGEA5 TUBGCP2
MAGEA5 PCBP3
MAGEA5 SLC12A4
MAGEA5 ITIH4
MAGEA5 SLC9A1
EFNA3 NUDT3
EFNA3 AQP7
EFNA3 SPC25
EFNA3 GARNL4
EFNA3 TAZ
EFNA3 CD33
EFNA3 MSC
EFNA3 MYBPC3
EFNA3 U2AF2
EFNA3 AP2A2
EFNA3 PDGFRA
KRTAP26-1 ALAS2
KRTAP26-1 RP1-21O18.1
LOC145678 STMN1
ALPK3 EPOR
ALPK3 THRA
FSCN2 GRN
FSCN2 FAM50A
ABO SMYD5
ABO ACR
ABO FAM189B
HTR4 HSF4
HTR4 ZBTB7A
SLC30A3 TERF2
SLC30A3 KCNJ4
SLC30A3 MYO16
SLC30A3 CNTN1
SLC30A3 NFATC3
SLC17A3 YPEL1
CCL16 MC2R
GPT DEPDC5
GPT KIF22
GPT IL10RA
GPT IQSEC1
MR1 CPNE6
MR1 WWOX
MR1 GRIN2A
MR1 SHBG
MR1 GRM4
MR1 FAM189B
MR1 PAXIP1
MVD NADK
MVD PLEC1
MVD NCSTN
MVD TNFRSF25
RTN2 CDK6
RTN2 PCBP3
PTH MAD1L1
PRPF6 PTH
KIFC3 IRF5
KIFC3 MYO9B
KIFC3 SEMA4D
KIFC3 INA
KIFC3 LYPLA2
KLHL18 MATR3
GATA4 MVD
N4BP2L1 PCBP3
N4BP2L1 FAM102A
MYST2 LOC729400
MYST2 ALAS2
MYST2 TRAFD1
MYST2 N4BP2L1
NDST1 INA
NDST1 HAUS5
PFKFB2 UNC5B
PFKFB2 UBE3B
PFKFB2 ARID4B
PFKFB2 DHRS1
PFKFB2 RPS26
PFKFB2 POU4F1
PFKFB2 ACR
PFKFB2 RBBP8
PFKFB2 KIFC3
PFKFB2 MSX1
PFKFB2 THRA
IGHG1 ALDOC
IGHG1 GTSE1
IGHG1 ACR
LOC100134331 FAM153A
LOC100134331 SLC9A3R2
LOC100134331 TET3
LOC100134331 EPAS1
LOC100134331 RIMS2
LOC100134331 MXRA8
LOC100134331 FAM189A2
LOC100134331 LTK
IGSF9B PIM1
IGSF9B SLC2A1
IGSF9B CADM4
IGSF9B PXDN
IGSF9B OAS2
IGSF9B ZNF783
IGSF9B DGCR11
IGSF9B RBBP8
IGSF9B ZNF167
TMPRSS6 HLA-DOB
TMPRSS6 PITPNM1
TMPRSS6 APOBEC3C
TMPRSS6 RAD51L3
TMPRSS6 PHB
TMPRSS6 SHBG
TMPRSS6 MSC
H6PD SEMA7A
H6PD PSG1
H6PD ACCN1
H6PD WDR62
H6PD NRG2
H6PD AQP5
H6PD CDX2
RECQL5 CNP
RECQL5 NFKB2
RECQL5 FDXR
RECQL5 GPR161
RECQL5 ADRBK1
RECQL5 DPT
RECQL5 KCNJ4
RECQL5 IKBKG
RECQL5 HTR4
RECQL5 MRPS12
RECQL5 BCL3
RECQL5 SLA
COL19A1 RBM8A
COL19A1 FDXR
COL19A1 TUBGCP2
COL19A1 USP19
COL19A1 PITPNM1
COL19A1 CACNB1
COL19A1 KIAA0323
REM1 CADM4
REM1 TPPP
REM1 CRTC1
HSP90AB1 PTPRD
HSP90AB1 SLC2A1
HSP90AB1 COPS6
HSP90AB1 TLX2
HSP90AB1 GNL1
HSP90AB1 TRIM58
HSP90AB1 COL19A1
ZKSCAN3 SCARB1
ZKSCAN3 SLC2A1
ZKSCAN3 GNL1
ZKSCAN3 SPN
ZKSCAN3 IKBKG
STXBP1 NFKB2
STXBP1 AQP7
STXBP1 RBBP8
STXBP1 LSM4
STXBP1 E2F4
NSFL1C VEGFC
ITPR2 GTSE1
ITPR2 MAPKAPK2
SMG6 MAP3K14
SMG6 CADM4
SMG6 NLE1
FAM189B ITGAD
FAM189B C2orf55
FAM189B EIF5B
FAM189B ZBED1
FAM189B TOMM34
FAM189B TRAFD1
SPINT3 DOK1
SPINT3 PPP1R10
SPINT3 ISLR
SPINT3 HIST1H3E
SPINT3 SMARCD2
SPINT3 SLC22A24
SPINT3 CCPG1
SPINT3 ETV3
SPINT3 CYP2A13
RPL31 RPS12
ESR1 LGALS9
ESR1 ZSCAN12
ESR1 MYST2
ADAM20 PCBP3
ADAM20 MFAP2
ADAM20 SLC9A1
MYCL1 WBSCR22
MYCL1 PCBP3
MYCL1 GARNL4
MYCL1 PAX8
AIF1 APOBEC3C
AIF1 ZKSCAN3
TBX5 TET3
TBX5 OCEL1
TBX5 DGCR11
TBX5 PRPH
LILRA4 WDR62
MYEF2 CDK6
MYEF2 TERF2
MYEF2 SLC6A2
MYEF2 B4GALT3
INPP4A PTH
SLMO1 GRINA
SLMO1 IGF2
SLMO1 FEZ1
SLMO1 psiTPTE22
GRIP2 HLA-DOB
GRIP2 E2F4
XDH ITGA3
XDH MTX1
XDH ZNF783
XDH MEF2C
XDH WDR62
XDH GRIK5
XDH MLANA
AXIN1 SCAPER
AXIN1 LIPE
AXIN1 SEC16A
PAXIP1 SCARB1
PAXIP1 CACNB1
JAG1 NFATC3
UTP3 MC2R
IL18RAP PTH
RAP1GAP PPP1R10
RAP1GAP DUS4L
RAP1GAP ZNF783
RAP1GAP RPS26
RAP1GAP LLGL2
RAP1GAP MXRA8
RAP1GAP ARPC4
RAP1GAP MTHFR
RAP1GAP CDK2
OR2B6 DOK1
OR2B6 EPOR
OR2B6 STATH
OR2B6 INA
OR2B6 MYBPC3
OR2B6 PAX9
OR2B6 AQP5
OR2B6 LTK
UGT2B15 CSF1
UGT2B15 SAR1A
UGT2B15 CHD8
UGT2B15 CPNE6
UGT2B15 WBSCR22
UGT2B15 GARNL4
UGT2B15 SPN
UGT2B15 TRIM58
UGT2B15 IKBKG
UGT2B15 HTR1B
UGT2B15 HTR7
UGT2B15 STMN1
UGT2B15 STAT2
RHBDL1 ITGAD
RHBDL1 MYO9B
RHBDL1 EPOR
RHBDL1 CAMSAP1
RHBDL1 CEP135
RHBDL1 EPAS1
RHBDL1 PRPH
RHBDL1 LLGL2
RHBDL1 KIFC1
RHBDL1 GPR3
RHBDL1 DMWD
RHBDL1 MYCL1
AGAP8 CSF1
AGAP8 IRF5
AGAP8 ABCC8
AGAP8 CAMSAP1
AGAP8 AQP7
AGAP8 RUNX2
AGAP8 ADAM15
AGAP8 MSC
RDH16 PSTPIP1
RDH16 TOP3B
BZRPL1 CPNE6
BZRPL1 WWOX
BZRPL1 MFAP2
BZRPL1 TFF3
BZRPL1 SDC3
NTSR2 GTSE1
NTSR2 CD22
NTSR2 MFAP2
NTSR2 ASGR1
NTSR2 ODF1
NTSR2 RECQL5
CCKAR DPT
CCKAR FAM189A2
ZMYND10 FGF2
ZMYND10 CADM4
ZMYND10 TREX1
SLC9A3 PHKG2
FAM189A2 CDK6
FAM189A2 GTSE1
FAM189A2 ALAS2
FAM189A2 JAG1
FAM189A2 PAX8
SMO ACAN
POU6F2 HTR2A
POU6F2 LSM4
AMMECR1 DPT
AQP5 OAS2
AQP5 ACVR1B
AQP5 CD33
AQP5 RAGE
MTHFR ALDOC
MTHFR PCDH9
MTHFR VENTX
MTHFR SPRR2C
MTHFR TADA3L
MTHFR COBRA1
MTHFR COL19A1
MTHFR STXBP1
MTHFR MYEF2
MTHFR STMN1
MTHFR ABL1
MTHFR GUCA1A
AGFG2 TPPP
LTK SLC6A2
LTK ACCN1
LTK U2AF2
RHO IAH1
RHO PTH
AGPAT1 TLX2
TPMT MEN1
TPMT TLX2
TPMT MEF2C
TPMT RPS26
TPMT JAG1
TPMT LSM4
GOLGA1 CARD10
GOLGA1 CDK2
SLC9A1 ABCC8
SLC9A1 PXN
SLC9A1 TRIM33
SLC9A1 NDST1
SLC9A1 GRB2
SLC9A1 CDK2
NUP188 NUDT3
NUP188 SEMA4D
KIAA0323 JAG1
U2AF2 JAG1
M6PR JAG1
PPP3CC GUCA1A
SLC6A9 SLC2A1
SLC6A9 FZR1
SLC6A9 CD22
SLC6A9 SMARCD2
SLC6A9 CNTN1
SLC6A9 WNT10B
CEACAM4 RAD51L3
CEACAM4 SLMO1
CCBP2 MGAT1
CCBP2 ODF1
CCBP2 TGOLN2
CEACAM3 PRPF31
CEACAM3 C2orf55
ARHGAP6 FGD1
OPN1SW FGF2
OPN1SW IL10RA
OPN1SW C9
OPN1SW MVD
UPK2 CRX
UPK2 IAH1
UPK2 ARHGAP26
UPK2 ETS1
ZNF157 YPEL1
ZNF157 COPS6
ZNF157 FZR1
ZNF157 SHBG
ZNF157 PSG7
ZNF157 DTX4
ZNF157 MAGEA9
ZNF157 ABO
ZNF157 RAB11FIP5
ZNF157 SLC9A1
ZNF157 THRA
MAGEA1 UNC5B
MAGEA1 EML3
MAGEA1 TYR
MAGEA1 CYP3A5
MAGEA1 ZSCAN12
MAGEA1 SPINT3
MAGEA1 PAX8
GPR6 T
GPR6 MR1
NRTN UNC5B
NRTN PTPRD
NRTN CPNE6
NRTN BCR
TOP3B CRTC1
TOP3B PSTPIP1
TOP3B ANG
PNMT ITGAD
PNMT PSD4
PNMT SLC2A1
PNMT RUNX2
PNMT CD34
PNMT ARPC4
PNMT N4BP2L1
PNMT COL19A1
KRT86 MYO9B
KRT86 HTRA2
KRT86 EPOR
KRT86 AQP7
KRT86 GPA33
KRT86 SMPDL3B
KRT86 MEF2C
KRT86 RP1-21O18.1
KRT86 ARPC4
KRT86 TBX5
HCG9 CADM4
HCG9 UBXN1
HCG9 SOX12
GAD2 USP19
GAD2 LGALS9
GAD2 U2AF2
FOSL1 CEP135
AP2A2 BCL3
RBCK1 MVD
SLC25A11 GIGYF2
SLC25A11 LSM4
SLC25A11 MYB
CHST3 SCARB1
CHST3 PRPF31
CHST3 COPS6
CHST3 MFAP2
CHST3 MSX1
CHST3 MAPKAPK2
SDC3 MUC1
SDC3 TOMM34
SDC3 IKBKG
SDC3 ARPC4
SDC3 FAM189B
NCKIPSD HSF4
NCKIPSD SCARB1
NCKIPSD CADM4
NCKIPSD HTRA2
NCKIPSD B4GALT3
NCKIPSD RPS26
NCKIPSD CLEC11A
NCKIPSD LLGL2
NCKIPSD ALPK3
NCKIPSD H6PD
NCKIPSD SLMO1
NCKIPSD MRPS12
NCKIPSD JAG1
NCKIPSD BMI1
NCKIPSD MYB
MT4 DOLK
TULP3 ATP1B2
DDX11 KRT1
DDX11 CDK6
DDX11 TYR
DDX11 MFAP2
DDX11 TOMM34
DDX11 IKBKG
DDX11 AATK
DDX11 EFNA3
DDX11 AQP5
DDX11 CNTN1
BTF3 C1orf144
TMSB4Y ITGA2B
IGHMBP2 CDK5R1
IGHMBP2 COPS6
IGHMBP2 TOMM34
IGHMBP2 KIFC3
IGHMBP2 THRA
TGOLN2 LLGL2
FKBP15 ARID4B
SLC22A24 TCOF1
SLC22A24 ALDOC
SLC22A24 NCDN
SLC22A24 MSC
SLC22A24 RBBP8
SLC22A24 ABL1
CNTN1 ITGAD
CNTN1 UTP3
CNTN1 KIF20B
DEFA3 GTSE1
DEFA3 USP11
SFTPD SLC9A3R2
SFTPD AQP7
SFTPD AANAT
SFTPD MAGEA9
ENTPD2 ELAVL2
PCDH1 CRX
PCDH1 HIPK2
PCDH1 ARHGAP26
PCDH1 CHMP7
PCDH1 TOP3B
PCDH1 RBCK1
GPR35 PCDHGC3
GPR35 CDK6
GPR35 UTRN
GPR35 CAMSAP1
GPR35 CD34
GPR35 ELAVL3
GPR35 APOBEC3C
GPR35 SPEF1
GPR35 DNAH9
GPR35 H6PD
GPR35 FAM189A2
GPR35 AQP5
GPR35 IFIT1
GPR35 CNTN1
PIK3CB MYST2
LOC26102 IQSEC1
LOC26102 C1orf144
SLC18A3 EPHB2
SLC18A3 DHRS1
SLC18A3 CD22
SLC18A3 NEUROD2
SLC18A3 ARPC4
SLC18A3 NDST1
SLC18A3 FAM189B
SLC18A3 PAXIP1
SLC18A3 RAP1GAP
SLC18A3 U2AF2
SLC18A3 ABL1
SLC18A3 LOC201229
PRH1 TLX2
PRH1 SLC12A4
PRH1 HLA-DOB
PRH1 WDR62
PRH1 GRM4
PRH1 HTR7
PRH1 MYB
ELN CD34
GNAS IAH1
GNAS WNT11
GNAS OGG1
GNAS MAP3K3
LOC91316 UBE3B
LOC91316 ZNF592
LOC91316 SEMA4D
LOC91316 SPN
LOC91316 EFNA3
LOC652147 IL10RA
LOC652147 IQSEC1
RUNX1 CSF1
RUNX1 ZNF500
RUNX1 STATH
RUNX1 RBBP8
RUNX1 CD40
RUNX1 GRIK5
RUNX1 MYEF2
RUNX1 CHST3
TCF7 MC2R
TCF7 ACVR1B
TCF7 SLC12A4
TCF7 HAUS5
TCF7 SLC30A3
TCF7 MTHFR
TCF7 U2AF2
TRD@ FZR1
TRD@ CD22
TRD@ POU2F2
TRD@ MTHFR
TRD@ NCKIPSD
KRT37 PLCD1
FOXE1 ARHGAP6
FOXE1 PTPRD
FOXE1 CADM4
FOXE1 FCGR2A
FOXE1 IGHG1
FOXE1 GRIK5
FOXE1 SLC18A3
FOXE1 MSX1
IGH@ UGT2B15
MSX1 CDX2
WNT11 PAX8
JAK3 MAPKAPK2
MLH1 KIF22
WNT7A HLF
BCL3 MSX1
STMN1 MYB
RREB1 RAGE
E2F4 DOK1
E2F4 CCPG1
USP11 CDX2
RAGE IRF5
ETS1 GSTA2
MYB CCPG1
LOC201229 EPOR
BCR CSF1
BCR HSF4
MAP3K3 GSTA2
WNT10B HSF4
MAP3K14 SMARCD3
MAP3K14 KLF1
PIM1 MC2R
CSF1 PAX8
ITGAD USP11
SSTR5 KRT1
MEN1 MC2R
PGAP2 IL10RA
UNC5B CSF1
UNC5B ABCC8
UNC5B UBE3B
UNC5B MVK
UNC5B ST14
CARD10 TYMS
FGF2 GSTA2
IAH1 PAK2
IAH1 RAB40B
CSNK1G2 IRF2
FAM153A CSF1
FAM153A SDC3
EPHB2 ITGAD
EPHB2 FAM153A
EPHB2 TCOF1
EPHB2 DPT
EPHB2 MEF2C
EPHB2 MXRA8
EPHB2 USP11
NUDT3 PPP3CC
NUDT3 MAPKAPK2
NUDT3 IL8RB
CDK6 LOC201229
SKI PAX8
ATP11A WNT7A
SAR1A MEN1
SAR1A EML3
SAR1A ABL1
TGFB1 PTPRD
TGFB1 HPGD
TGFB1 POLA2
PSD4 EML3
PSD4 ZNF592
WNT11 ADCY2
WNT11 MLH1
ITM2B MC2R
MAPK8IP1 MC2R
SAP18 ITGAD
SAP18 CDK5R1
SCARB1 CDK5R1
SCARB1 EIF5B
SCARB1 EPOR
SCARB1 BCL3
SCARB1 RAGE
SCARB1 MAPKAPK2
SLC9A3R2 UNC5B
SLC9A3R2 KIFC1
SLC9A3R2 E2F1
SLC9A3R2 THRA
BAIAP3 ANG
ZNF500 PDPN
ZNF500 FAM153A
ZNF500 ADRBK1
ZNF500 ALAS2
ZNF500 ATP1B2
ZNF500 TOMM34
ZNF500 CACNB1
TERF2 NUDT3
TERF2 UBE3B
TERF2 WBSCR22
TERF2 LY6E
TERF2 IFIT1
LGR5 SLC9A3R2
LGR5 TERF2
LGR5 EPOR
LGR5 PAIP2B
LGR5 GNL1
LGR5 SMARCD2
LGR5 DMWD
LGR5 GOLGA1
LGR5 STMN1
LGR5 MAPKAPK2
KCTD17 RBBP8
KCTD17 THRA
SULT2B1 MC2R
SLC16A5 NUDT3
SLC16A5 WBSCR22
SULT4A1 LOC201229
MTX1 MAPK8IP1
PSG1 HSF4
PSG1 PHB
PSG1 E2F1
PSG1 CDH4
EML3 PCDH9
EML3 STAT2
RBM8A MEF2C
RBM8A RPS26
GTF2H3 DHRS1
SIT1 LGR5
SIT1 FAM102A
ITGA2B LGALS9
ITGA2B CNTN1
ITGA2B WNT10B
FLOT1 KIF22
UBE3B BMI1
UBE3B LOC201229
UBE3B EIF2AK2
TCOF1 PPP3CC
C2orf55 TCOF1
C2orf55 BMI1
MYO9B JAG1
MYO9B U2AF2
EIF5B PAX8
ARID4B CDK5R1
ARID4B ABCC8
ARID4B MYO9B
ARID4B CD34
ARID4B M6PR
ARID4B CDX2
SLC6A2 GTF2H3
SLC6A2 CD34
SLC6A2 KIFC1
SLC6A2 NDST1
SLC6A2 CHST3
SLC6A2 MYB
ARSE SCARB1
ARSE TLX2
NFKB2 C2orf55
NFKB2 NCDN
NFKB2 GNL1
NFKB2 RPS26
YPEL1 LGR5
YPEL1 TCOF1
YPEL1 ARID4B
YPEL1 MFAP2
YPEL1 RBBP8
YPEL1 CIAPIN1
YPEL1 MYST2
YPEL1 IL8RB
FDXR HSF4
FDXR ITM2B
FDXR ACVR1B
FDXR ZBED1
FDXR TPMT
FDXR KIAA0323
FDXR M6PR
MARCO LOC644165
ACCN1 DOK1
ACCN1 MEF2C
ACCN1 TRAFD1
ACCN1 IGHMBP2
ACCN1 MSX1
GPR161 RBM8A
GPR161 SEMA4D
GPR161 LYPLA2
GPR161 ARPC4
GPR161 IGHMBP2
GPR161 CDK2
GPR161 EIF2AK2
CPNE6 HDGF
CPNE6 TGOLN2
COPS6 PLEKHG3
COPS6 NFRKB
COPS6 FEZ1
COPS6 CCPG1
COPS6 TYMS
ALDOC ABCC8
ALDOC NUDT3
ALDOC ADRBK1
ALDOC DTX4
ALDOC KIFC1
ALDOC CIAPIN1
WBSCR22 GALK1
WBSCR22 IDS
WBSCR22 MFAP2
WBSCR22 E2F4
WBSCR22 MYB
MMP19 CADM4
MMP19 WNT7A
XPNPEP2 MAP2K4
XPNPEP2 GNB3
GP2 CARD10
GP2 AP2A2
GP2 DEFA3
WWOX SLC6A2
WWOX APOBEC3C
WWOX ABL1
DUSP7 PLCD1
DUSP7 TREX1
DUSP7 POLG
TUBGCP2 JAK3
CADM4 PAK2
CADM4 PRPF31
CADM4 PPP3CC
CADM4 USP11
CADM4 WNT10B
GTSE1 IRF5
GTSE1 ABL1
PCBP3 SLC6A8
PCBP3 MTX1
PCBP3 IL4
FZR1 CSF1
FZR1 SEMA7A
FZR1 MRPS12
HTRA2 PCBP3
HTRA2 BCL3
HTRA2 E2F4
C19orf50 IAH1
MGAT1 PTPRD
MGAT1 AGPAT1
MGAT1 MYB
EPOR NFATC3
SLC29A2 TPMT
ARR3 SERPIND1
ARR3 MAP2K4
TNP1 TRA2A
SIM2 ZBED1
SIM2 SCAMP5
SIM2 DTX4
SIM2 KIFC1
CAMSAP1 SAR1A
CAMSAP1 TERF2
CAMSAP1 NFKB2
CAMSAP1 SIM2
AQP7 CDK5R1
AQP7 NUDT3
AQP7 FZR1
AQP7 CAMSAP1
AQP7 ALAS2
AQP7 ARPC4
AQP7 E2F4
AQP7 USP11
PDLIM7 MGAT3
PAIP2B KRT1
PAIP2B SLC5A2
PAIP2B ETV3
MLLT4 BCR
PCDH9 PRPF31
PCDH9 BCR
PRRC1 PTPRD
TLX2 MEN1
TLX2 KIAA0323
TLX2 MSX1
IDS SEMA7A
B4GALT3 WNT10B
TUBB2B PTPRD
TUBB2B RUNX2
TUBB2B TOMM34
TUBB2B JMJD6
TUBB2B JAK3
PXDN RBM8A
PXDN WNT10B
KLHL25 RB1
CAPN3 ADRBK1
CAPN3 SLC9A1
SERBP1 HAUS5
OAS2 HSF4
OAS2 SCARB1
OAS2 SULT4A1
OAS2 ITGA2B
OAS2 NFKB2
OAS2 ACCN1
OAS2 CPNE6
OAS2 SERBP1
OAS2 SLC12A4
OAS2 ST14
OAS2 TRAFD1
OAS2 TGOLN2
OAS2 IL8RB
AGPS NUDT3
AGPS TERF2
AGPS TLX2
AGPS OAS2
AGPS ZBED1
AGPS HDGF
AGPS PITPNM1
AGPS MAPKAPK2
CCDC94 ETS1
ACAN NOC2L
ACAN XPNPEP2
ACVR1B JAG1
RUNX2 REL
RUNX2 TCOF1
ZBED1 KRT1
ZBED1 PRPF31
ZBED1 JAG1
DHRS1 SSTR5
DHRS1 MYO9B
DHRS1 CDH4
PPP2R5D GUCA1A
DHCR7 WNT10B
SPC25 BCAM
SPC25 SLC12A4
TYR TOMM34
TYR LLGL2
GJB5 TCOF1
GJB5 EPOR
GJB5 CAMSAP1
GJB5 LLGL2
GJB5 MXRA8
GJB5 ST20
GJB5 MYB
USP19 CPNE6
USP19 HAUS5
USP19 CNTN1
PAX3 LGALS9
KCNH2 ANKRD46
KCNH2 GPR161
CEP135 SLC2A1
CEP135 RUNX2
CEP135 ANKRD12
SCAMP1 CAMSAP1
SVEP1 PRPF31
MUC1 GADD45B
HDGF CSNK2A1
HDGF NUDT3
HDGF KIAA0323
HDGF M6PR
OTUB1 IRF5
OTUB1 GADD45B
OTUB1 TPMT
OTUB1 BCR
PPP1R10 ARID4B
PPP1R10 LSM4
PXN GTSE1
ISLR HDGF
ISLR LSM4
ISLR MAPKAPK2
SLC12A4 CDR2L
SLC12A4 CSTF3
SLC12A4 GRB2
SLC12A4 AGPAT1
SLC12A4 IL8RB
FAM50A CRX
KIAA0284 C14orf1
KIAA0284 PLEC1
KIAA0284 PTAFR
HLA-DOB HTRA2
HLA-DOB PCDH9
HLA-DOB AGPS
HLA-DOB GJB5
HLA-DOB ISLR
HLA-DOB LYPLA2
HLA-DOB RBBP8
HLA-DOB CDX2
ORC1L CARD10
ORC1L TCOF1
TET3 CARD10
TET3 SLC5A2
TET3 AGPS
TET3 INA
TET3 IKBKG
TET3 USP11
TET3 RAGE
MAG NUDT3
MAG WBSCR22
MAG APOBEC3C
MAG BCL3
SLC24A1 ITGAD
SLC24A1 ABCC8
SLC24A1 FAM153A
SLC24A1 ARID4B
SLC24A1 CPNE6
SLC24A1 ALDOC
SLC24A1 TUBGCP2
SLC24A1 ORC1L
SLC24A1 ADRBK1
SLC24A1 SMARCD2
SLC24A1 IGHMBP2
SLC24A1 RAGE
SLC24A1 WNT10B
OCEL1 ITGA2B
OCEL1 CAMSAP1
OCEL1 AQP7
OCEL1 RUNX2
OCEL1 TYR
OCEL1 INA
OCEL1 CAMK2B
OCEL1 SLC22A24
CD22 TERF2
CD22 ZBED1
CD22 HLA-DOB
CD22 OCEL1
CD22 PAFAH1B1
CD22 CNTN1
CD22 LOC201229
ELAVL3 DOK1
ELAVL3 ARSE
ELAVL3 PXDN
ELAVL3 ZBED1
ELAVL3 PAXIP1
CAPN5 PTH
ADRBK1 U2AF2
ADRBK1 KIF20B
MFAP2 SKI
MFAP2 ITM2B
MFAP2 CADM4
LIPE HLF
NCDN C2orf55
NCDN PRRC1
NCDN NFRKB
PITPNM1 TLX2
PITPNM1 E2F1
ADAM15 SLN
ADAM15 ISLR
ADAM15 SLC25A11
ADAM15 IL8RB
GRIN2A U2AF2
EPAS1 CSF1
EPAS1 TUBGCP4
EPAS1 CPNE6
EPAS1 MFAP2
EPAS1 RPS26
EPAS1 LSM4
EPAS1 CDX2
CYP3A5 SAR1A
CYP3A5 PXDN
CYP3A5 OAS2
CYP3A5 SCYL3
RPL3L MAP2K4
NEUROD2 CARD10
NEUROD2 COPS6
NEUROD2 MGAT1
FGD1 GRN
FGD1 CHMP7
FGD1 MVD
FGD1 SERPIND1
DEPDC5 BAIAP3
RIMS2 FAM153A
RIMS2 EPOR
RIMS2 ZBED1
RIMS2 OCEL1
RIMS2 SULT4A1
RIMS2 PPP3CC
RIMS2 WNT10B
ESPL1 MC2R
ESPL1 GTSE1
GIGYF2 ABL1
GIGYF2 WNT10B
LGALS9 GADD45B
LGALS9 TYMS
LGALS9 CDH4
DPT MAPK8IP1
DPT PCDH9
DPT CD34
PTGS1 EPOR
APOBEC3C CRABP1
APOBEC3C ABCC8
APOBEC3C SLC5A2
APOBEC3C RBM8A
APOBEC3C MYO9B
APOBEC3C PARD3
APOBEC3C PPP2R5D
APOBEC3C CDH4
NLE1 GALK1
GNL1 SAP18
GNL1 SULT4A1
GNL1 SLC2A1
GNL1 MEF2C
GNL1 LYPLA2
GNL1 GNB3
TFF3 PXN
TFF3 CDK2
GPA33 EML3
GPA33 ACVR1B
GPA33 ZBED1
GPA33 HAUS5
GPA33 SLC22A24
ARHGAP26 CSNK1G2
ARHGAP26 CRTC1
ARHGAP26 CHMP7
ARHGAP26 TREX1
C19orf29 ARID4B
C19orf29 CNTN1
ZNF783 MC2R
ZNF783 NFKB2
ZNF783 ADRBK1
ZNF783 psiTPTE22
ZNF783 USP11
RAD51L3 UTRN
RAD51L3 TYR
RAD51L3 LY6E
RAD51L3 GRINA
RAD51L3 DTX4
RAD51L3 MCM2
RAD51L3 JAG1
RAD51L3 GPR19
RAD51L3 MYB
VENTX FAM102A
SMPDL3B SULT4A1
SMPDL3B NFKB2
SMPDL3B TUBB2B
SMPDL3B TYR
SMPDL3B ZNF783
SMPDL3B CYP11A1
SMPDL3B SLC9A1
LPAR2 TPMT
MEF2C M6PR
MEF2C MYB
MEF2C MAPKAPK2
FCGR2A MEN1
FCGR2A SAP18
FCGR2A NFATC3
PLCD1 COL6A1
PLCD1 KIF22
AFAP1 LGALS9
AFAP1 BCL3
AFAP1 WNT10B
ZNF592 PI4KB
ZNF592 E2F1
ZNF592 CDX2
ASGR1 CEP135
ASGR1 AP2A2
GARNL4 SAR1A
GARNL4 ARSE
GARNL4 HDGF
GARNL4 APOBEC3C
GARNL4 CACNB1
GARNL4 SERPINA4
GARNL4 FKBP15
WDR62 CPNE6
WDR62 JAK3
LAIR1 UNC5B
LAIR1 LGALS9
LAIR1 CNTN1
TPPP MEGF6
TPPP KIF22
NTNG1 EPHB2
NTNG1 RBM8A
NTNG1 CD22
NTNG1 GNL1
NTNG1 CACNB1
NTNG1 IKBKG
NTNG1 TRIM33
NTNG1 LSM4
NTNG1 WNT10B
CCHCR1 GUCA1A
POU2F2 DHRS1
POU2F2 CD34
POU2F2 FAM189B
POU2F2 JAG1
UBXN1 FLOT1
LY6E SAP18
LY6E THRA
LY6E IL8RB
HPGD CDK6
HPGD PRPF31
HPGD PTPRD
HPGD BCL3
HPGD USP11
ALAS2 IL8RB
SEMA4D SLC6A8
SEMA4D WBSCR22
SEMA4D EPOR
TAZ RBM8A
TAZ GTSE1
TAZ FAM102A
TAZ EIF2AK2
ATP1B2 CSF1
ATP1B2 SULT4A1
ATP1B2 CREB3
ATP1B2 IDS
ATP1B2 ALDOC
ATP1B2 TUBB2B
ATP1B2 LY6E
ATP1B2 ST14
ATP1B2 XRCC2
SBNO2 IQSEC1
INA EPOR
INA IDS
INA MEF2C
INA AFAP1
CYP11A1 LSM4
CYP11A1 PPP3CC
SAMD14 XPNPEP2
SAMD14 ARMC6
SAMD14 PSMD14
SAMD14 TNFRSF25
RP1-21O18.1 ZNF500
RP1-21O18.1 OAS2
RP1-21O18.1 TYR
RP1-21O18.1 CYP3A5
RP1-21O18.1 LYPLA2
CLEC11A UNC5B
CLEC11A PSG1
CLEC11A MGAT1
CLEC11A ORC1L
CLEC11A MEF2C
CLEC11A LY6E
CLEC11A FAM102A
ATG2A GRN
ATG2A XPNPEP2
ATG2A HSPA4
ATG2A UBXN1
ATG2A UBOX5
ATG2A GALK1
PLIN1 NEUROD2
PLIN1 POU2F2
PLIN1 MLANA
TGFBRAP1 SBNO2
TGFBRAP1 SAMD14
ZSCAN12 TERF2
ZSCAN12 FZR1
ZSCAN12 CLEC11A
ZSCAN12 PAXIP1
CHIT1 SLC9A1
GCKR EVPL
GCKR HIPK2
GCKR CHMP7
GCKR PTAFR
GCKR MLH1
TOMM34 MEF2C
TOMM34 USP11
LYPLA2 MUC1
MVK NUDT3
MVK CYP11A1
MVK MAPKAPK2
MVK PTPN9
HAUS5 SKI
DGCR11 TGFB1
DGCR11 PRPF31
DGCR11 SLC12A4
DGCR11 ADAM15
DGCR11 MXRA8
DGCR11 KIFC3
DGCR11 JAG1
CD33 REL
CD33 CD34
CD33 APOBEC3C
CD33 BMI1
SPN MC2R
SPN USP11
GPR143 MAP3K14
GPR143 HIPK2
GPR143 MGAT3
GPR143 RBCK1
GPR143 MAP2K4
ADCYAP1 REL
ADCYAP1 NCDN
ADCYAP1 GIGYF2
ADCYAP1 CLEC11A
ADCYAP1 RTN2
ADCYAP1 CDH4
TRIM15 SLC12A4
TRIM15 NTRK3
CRYBA4 REL
CRYBA4 GPR161
CRYBA4 PRRC1
CRYBA4 MSC
CRYBA4 DMWD
CRYBA4 U2AF2
CRYBA4 SLC22A24
TRIM58 UNC5B
TRIM58 PRPF31
TRIM58 PITPNM1
TRIM58 ADAM15
TRIM58 GRIN2A
TRIM58 GNL1
TRIM58 AGPAT1
TRIM58 GOLGA1
TRIM58 E2F4
TBX19 NUDT3
TBX19 SAP18
TBX19 PRPF31
TBX19 SLC2A1
TBX19 CEP135
TBX19 LLGL2
TBX19 MXRA8
MGP SLC5A2
MGP PTPRD
AHSG SLC5A2
PHB SLC5A2
PHB FZR1
CACNB1 TCOF1
CACNB1 ALDOC
CACNB1 LY6E
CACNB1 LYPLA2
CACNB1 LSM4
RBMX2 RB1
CRTC1 IAH1
CRTC1 IQSEC1
RRP12 HLF
SMYD5 ST14
DNAH9 CDK5R1
DNAH9 OAS2
DNAH9 SLC12A4
DNAH9 KCNJ4
ODF1 SULT2B1
ODF1 MTX1
ODF1 SMARCD2
ODF1 MR1
ODF1 PIGR
ODF1 AGPAT1
ODF1 CHST3
GDF5 SMARCD3
GDF5 NLE1
GDF5 ATG2A
GDF5 IQSEC1
GDF5 PRPF6
SBNO2 MC2R
SBNO2 UNC5B
SBNO2 FDXR
SBNO2 DPT
SBNO2 SLC4A3
SBNO2 HPGD
SBNO2 MVK
SBNO2 ACR
SBNO2 SLC9A1
SBNO2 SDC3
SBNO2 USP11
LY9 PSG7
LY9 SLMO1
AANAT CDR2L
AANAT MGAT1
AANAT ADCYAP1
AANAT SLMO1
AANAT EXOSC2
AANAT CDK2
AANAT MAPKAPK2
SHBG MC2R
SHBG BCR
FUT7 CDK6
FUT7 FZR1
FUT7 SRPX
FUT7 E2F4
FUT7 THRA
INSL3 UBXN1
INSL3 MSX1
PRPH COPS6
PRPH LLGL2
PRPH SLC9A1
PRPH NFATC3
KCNJ4 EPAS1
KCNJ4 NTNG1
KCNJ4 POU2F2
KCNJ4 CLEC11A
KCNJ4 CRYBA4
KCNJ4 FUT7
KCNJ4 ABL1
KCNJ4 RAGE
ADH1C NOC2L
ADH1C UBXN1
ADH1C UBOX5
ADH1C ETS1
SPRR2C PRRC1
SPRR2C DHRS1
SPRR2C KCNJ4
SPRR2C DTX4
SPRR2C RAGE
IL17RA PTH
IL17RA TROAP
LY6G6C KRT1
LY6G6C UTRN
LY6G6C KCTD17
LY6G6C TUBGCP4
LY6G6C ATF6B
LY6G6C ST14
LY6G6C PAXIP1
LY6G6C LSM4
LY6G6C CDX2
ARFIP2 IAH1
ARFIP2 UBXN1
IKBKG ITGAD
MSC PRPF31
MSC TCOF1
MSC NFRKB
MSC HDGF
REG1B PRPF31
PSG7 IRF5
PSG7 ACVR1B
PSG7 RUNX2
PSG7 HPGD
PSG7 ALAS2
PSG7 TRIM58
PSG7 DTX4
PSG7 MXRA8
PSG7 NUP188
CECR7 SLC9A1
SSX1 CLEC11A
SSX1 CD40
SSX1 MYST2
SSX1 SLC9A1
POU4F1 LAIR1
POU4F1 NDST1
POU4F1 GOLGA1
LEFTY1 HAUS5
LEFTY1 SLC9A1
LEFTY1 PAX8
MMP25 GARNL4
MMP25 CD33
ACR PSD4
ACR ITM2B
ACR TUBGCP2
ACR SIM2
ACR NCDN
ACR IKBKG
ACR AP2A2
JMJD6 JAG1
JMJD6 BCR
GRINA SULT4A1
TADA3L DPT
IL10RA CHMP7
IL10RA MSX1
LLGL2 FCGR2A
LLGL2 TPMT
LLGL2 WNT10B
HIST1H3E SEMA4D
HIST1H3E SPN
CRCP UNC5B
CRCP HLA-DOB
CRCP ADRBK1
CRCP LY6G6C
GIPR PRPF31
GIPR ARID4B
GIPR TUBGCP2
GIPR TUBB2B
GIPR ISLR
GIPR MFAP2
GIPR PITPNM1
GIPR ACR
GIPR COL19A1
IGHG1 C19orf29
IGHG1 STMN1
C9 HLF
C9 ETS1
HTR1B HLA-DOB
HTR1B PAX8
GRM4 SLC2A1
GRM4 PRRC1
GRM4 NFRKB
GRM4 USP19
GRM4 MAG
GRM4 TAZ
GRM4 CHIT1
GRM4 CD33
GRM4 GRB2
HTR2A EML3
HTR2A LGALS9
HTR2A ATP1B2
HTR2A JAG1
HTR2A CNTN1
CUBN SBNO2
CROCC ADH1C
CROCC CA11
DTX4 PCDH9
DTX4 LY6E
SEC16A FGF2
SEC16A ETS1
ST14 ITGAD
TRAFD1 ITGAD
TRAFD1 E2F4
RBBP8 CARD10
RBBP8 EML3
RBBP8 MFAP2
MXRA8 GTSE1
MXRA8 JAG1
COBRA1 MC2R
COBRA1 CARD10
COBRA1 TUBGCP2
COBRA1 DPT
COBRA1 LOC201229
TRIM33 CARD10
TRIM33 LSM4
TRIM33 SLC25A11
UBOX5 C19orf50
UBOX5 MVD
UBOX5 GALK1
CD40 DOK1
CD40 PPP2R5D
CD40 AGPAT1
CD40 CCPG1
RGS9 SULT4A1
RGS9 PTPRD
RGS9 FEZ1
RGS9 WDR62
ZNF167 SLC12A4
ZNF167 KCNJ4
SLC1A6 IRF5
SLC1A6 MC2R
SLC1A6 ARID4B
SLC1A6 MUC1
SLC1A6 CYP3A5
SLC1A6 GIGYF2
SLC1A6 SCAMP5
SLC1A6 PSG7
SLC1A6 AGPAT1
SNAPC4 TOP3B
NRG2 ANKRD46
NRG2 TUBGCP2
NRG2 CAMSAP1
NRG2 HTR4
NRG2 MYEF2
NRG2 DEFA3
NRG2 NFATC3
NRG2 MSX1
MYBPC3 ALDOC
MYBPC3 MFAP2
MYBPC3 EPAS1
MYBPC3 GRM4
MYBPC3 GRIK5
MYBPC3 SLC30A3
SLC28A1 SOLH
LBP TCOF1
LBP ALDOC
LBP TOMM34
LBP CACNB1
LBP TRAFD1
LBP KIFC3
LBP DEFA3
LBP RAGE
T ZNF500
T PTPRD
T AQP7
PAX9 SAP18
PAX9 ZNF500
PAX9 FZR1
PAX9 OAS2
PAX9 LGALS9
PAX9 RBBP8
DAPK2 ZNF592
AATK ITGA2B
AATK ALDOC
AATK SLC29A2
AATK ISLR
AATK INA
AATK CRYBA4
AATK BMI1
AATK LOC201229
GRIK5 SAR1A
GRIK5 ITGA2B
GRIK5 MGAT1
GRIK5 PDE4C
GRIK5 GRB2
GRIK5 DMWD
KIFC1 USP11
CHMP7 C19orf50
CAMK2B LGALS9
NCSTN FLOT1
NCSTN POLG
IQSEC1 MATN3
KIAA0999 KIF20B
KIAA0999 BCR
CCDC86 KLF1
FAM102A SLC5A2
FAM102A SULT4A1
FAM102A TRAFD1
SCYL3 SLC5A2
SCYL3 SULT4A1
SCYL3 RBM8A
SCYL3 MGAT1
SCYL3 PPP2R5D
SCYL3 CACNB1
SCYL3 U2AF2
RASGRP3 SEC16A
RASGRP3 ALOX5
RASGRP3 RB1
RASGRP3 VEGFC
TRIM3 UBE2H
SMARCD2 MFAP2
SMARCD2 EIF2AK2
ARPC4 PITPNM1
ARPC4 MEF2C
ARPC4 E2F4
ARPC4 THRA
HTR7 SLC5A2
HTR7 ITGA2B
HTR7 PRRC1
HTR7 NTNG1
HTR7 CD33
HTR7 LBP
HTR7 FAM102A
HTR7 LOC201229
KRT2 SLC2A1
KRT2 GRIK5
IHH NFKB2
IHH LGALS9
IHH MVK
IHH POU4F1
IHH PPP3CC
MAGEA9 DHRS1
MAGEA9 MYEF2
MAGEA5 CD40
MAGEA5 TGOLN2
EFNA3 IRF5
EFNA3 TGFB1
EFNA3 RBM8A
EFNA3 CAMSAP1
EFNA3 ZBED1
EFNA3 VENTX
EFNA3 HPGD
EFNA3 CYP11A1
EFNA3 LOC201229
EFNA3 IL8RB
KRTAP26-1 HTR7
KRTAP26-1 SLC22A24
OPRL1 PRPH
FSCN2 MLH1
FSCN2 RB1
ABO ZNF592
HTR4 CDK6
HTR4 OAS2
SLC30A3 LY6E
SLC30A3 EIF2AK2
FAM5C MGAT3
CCL16 KCNJ4
CCL16 BCR
GPT IAH1
GPT GPR143
GPT CROCC
MR1 CDK5R1
MR1 NFKB2
MR1 SCAMP1
MR1 MSC
MR1 USP11
PTH GNB3
KIFC3 TUBGCP4
KIFC3 B4GALT3
KIFC3 RUNX2
IQSEC3 HLF
GATA4 KIF22
GATA4 CHMP7
GATA4 WNT7A
GATA4 ETS1
MYST2 CSNK2A1
MYST2 CDK6
MYST2 WBSCR22
MYST2 PXDN
MYST2 TAZ
MYST2 SMYD5
MYST2 ZBTB40
MYST2 C2orf24
OGG1 CNNM2
OGG1 PRPF31
PFKFB2 CSF1
PFKFB2 DOK1
PFKFB2 SAR1A
PFKFB2 PRPF31
PFKFB2 GPR161
PFKFB2 CADM4
PFKFB2 ZBED1
PFKFB2 C2orf24
PFKFB2 KIAA0999
PFKFB2 KIAA0323
IGHG1 CARD10
IGHG1 GPR161
IGHG1 KIFC3
LOC100134331 ABCC8
LOC100134331 PSD4
LOC100134331 SEMA7A
LOC100134331 ZBED1
LOC100134331 KCNH2
LOC100134331 MAG
LOC100134331 NTNG1
LOC100134331 POU2F2
LOC100134331 ZSCAN12
LOC100134331 SPN
LOC100134331 LLGL2
LOC100134331 CCL16
LOC100134331 SLMO1
LOC100134331 JAK3
IGSF9B REL
IGSF9B UTRN
IGSF9B RBM8A
IGSF9B ACCN1
IGSF9B SPRR2C
IGSF9B MCM2
IGSF9B SCYL3
TMPRSS6 EPHB2
TMPRSS6 ARSE
TMPRSS6 SLC24A1
TMPRSS6 MEF2C
TMPRSS6 JAG1
TMPRSS6 PPP3CC
TMPRSS6 PNMT
TMPRSS6 CDX2
H6PD SKI
H6PD MYO9B
H6PD FDXR
H6PD SIM2
H6PD TPMT
H6PD STMN1
H6PD IL8RB
RECQL5 CDK6
RECQL5 HTRA2
RECQL5 POU2F2
RECQL5 CYP11A1
RECQL5 MSC
RECQL5 PAX9
PVT1 NRG2
CCL22 ATG2A
COL19A1 C2orf55
COL19A1 TUBB2B
COL19A1 TFF3
COL19A1 SMPDL3B
COL19A1 ITIH4
COL19A1 GRB2
COL19A1 FAM189B
REM1 MMP19
REM1 UBXN1
REM1 ALOX5
REM1 TROAP
REM1 RBCK1
REM1 MAP3K3
GUCA2A MMP19
GUCA2A XPNPEP2
GUCA2A IQSEC3
HSP90AB1 REL
HSP90AB1 SULT4A1
HSP90AB1 PSG1
HSP90AB1 HDGF
HSP90AB1 GIGYF2
HSP90AB1 LGALS9
ZKSCAN3 MEN1
ZKSCAN3 FAM153A
ZKSCAN3 MAPK8IP1
ZKSCAN3 MTX1
ZKSCAN3 SIT1
ZKSCAN3 TET3
ZKSCAN3 SLC24A1
ZKSCAN3 PIK3R3
ZKSCAN3 TAZ
ZKSCAN3 DGCR9
STXBP1 SAR1A
STXBP1 WWOX
STXBP1 MGAT1
STXBP1 TLX2
STXBP1 CYP3A5
STXBP1 DGCR11
STXBP1 LY6G6C
STXBP1 WNT10B
GRB2 MC2R
DMWD ZNF592
FAM189B REL
FAM189B ALAS2
FAM189B MVK
FAM189B SEMA3F
FAM189B MCM2
FAM189B RBBP8
FAM189B BMI1
FAM189B MAPKAPK2
ST20 STAT2
SPINT3 MYO9B
SPINT3 CADM4
SPINT3 GADD45B
SPINT3 RAD51L3
SPINT3 ALAS2
SPINT3 IVL
SPINT3 RBBP8
SPINT3 HTR7
SPINT3 FKBP15
SPINT3 RAGE
ESR1 THBS1
ESR1 XDH
ESR1 SLC9A1
ESR1 LSM4
ADAM20 MC2R
ADAM20 LGR5
ADAM20 PSG1
ADAM20 ZSCAN12
ADAM20 LUZP1
ADAM20 USP11
MYCL1 ADRBK1
MYCL1 ZNF592
MYCL1 NRG2
MYCL1 THRA
TBX5 TCOF1
TBX5 FDXR
TBX5 HTRA2
TBX5 PAIP2B
TBX5 PITPNM1
TBX5 ZNF592
TBX5 AATK
TBX5 DEFA3
MYEF2 TUBB2B
MYEF2 DPT
MYEF2 IL8RB
SLMO1 SLC6A2
SLMO1 NFKB2
SLMO1 COPS6
SLMO1 WBSCR22
SLMO1 RUNX2
SLMO1 RIMS2
SLMO1 ATP1B2
SLMO1 CRYBA4
SLMO1 LEFTY1
SLMO1 PAX9
SLMO1 ARPC4
SLMO1 MYEF2
SLMO1 GRM4
GRIP2 MXRA8
GRIP2 ZKSCAN3
XDH RUNX2
XDH USP19
XDH SLC12A4
XDH GIGYF2
XDH SLC4A3
XDH ATP1B2
XDH ZSCAN12
XDH ETV3
XDH IL3
C1orf144 KATNB1
C1orf144 PLEC1
AXIN1 OGG1
AXIN1 UBOX5
AXIN1 MSX1
PSMD14 MGAT3
PAXIP1 ADAM15
GALK1 MAP3K14
JAG1 STMN1
ALOX5 MAD1L1
ALOX5 UBE2H
ALOX5 GALK1
ALOX5 WNT7A
RAP1GAP UNC5B
RAP1GAP AFF2
RAP1GAP MUC1
RAP1GAP DGCR11
RAP1GAP TRIM58
RAP1GAP TBX19
RAP1GAP GRB2
RAP1GAP KIAA0323
RAP1GAP USP11
RAP1GAP MYB
HCRTR1 ETS1
UGT2B15 HSF4
UGT2B15 MYO9B
UGT2B15 WWOX
UGT2B15 SBNO2
UGT2B15 PAX9
UGT2B15 KRTAP26-1
UGT2B15 SIX3
UGT2B15 CDC2L5
RHBDL1 PXDN
RHBDL1 ZBED1
RHBDL1 GIGYF2
RHBDL1 IFT140
RHBDL1 RPS26
RHBDL1 FUT7
RHBDL1 H6PD
AGAP8 NUDT3
AGAP8 REL
AGAP8 UBE3B
AGAP8 COBRA1
AGAP8 AATK
AGAP8 FAM102A
AGAP8 TMPRSS6
AGAP8 H6PD
AGAP8 PAXIP1
AGAP8 GAD2
AGAP8 BCL3
AGAP8 CDH4
AGAP8 BCR
AGAP8 TRD@
BZRPL1 NCDN
BZRPL1 LLGL2
BZRPL1 AATK
BZRPL1 FAM102A
BZRPL1 CDK2
NTSR2 MTX1
NTSR2 MYO9B
NTSR2 SLC2A1
NTSR2 HLA-DOB
NTSR2 LGALS9
NTSR2 CYP11A1
NTSR2 SPRR2C
CCKAR EPOR
CCKAR ACR
ZMYND10 ARHGEF17
ZMYND10 TEKT2
ZMYND10 SEC16A
ZMYND10 PTH
ZMYND10 IQSEC3
ZMYND10 CCL22
ZMYND10 RB1
FAM189A2 FZR1
FAM189A2 HTRA2
FAM189A2 AQP7
FAM189A2 ADRBK1
FAM189A2 ADAM15
SMO ALOX5
ATP6V1B1 NUDT3
ATP6V1B1 PSG1
ATP6V1B1 MSC
ATP6V1B1 LBP
POU6F2 CARD10
POU6F2 ZKSCAN3
AMMECR1 PSG1
AQP5 HSF4
AQP5 NUDT3
AQP5 KCTD17
AQP5 MYO9B
AQP5 PTPRD
AQP5 TUBGCP2
AQP5 TLX2
AQP5 AGPS
AQP5 ZBED1
AQP5 GRIK5
AQP5 MYEF2
AQP5 U2AF2
AQP5 E2F4
MTHFR PARD3
MTHFR MVK
MTHFR MSC
MTHFR ABO
MTHFR SLC30A3
MTHFR LILRA4
MTHFR TNPO1
MTHFR SLC25A11
MTHFR TGOLN2
MTHFR STAT2
AGFG2 ACAN
AGFG2 ARHGAP26
AGFG2 SAMD14
AGFG2 ARHGEF17
LTK ITGAD
LTK ZNF592
LTK KCNJ4
LTK KIFC3
LTK SLC22A24
RHO GPR143
AGPAT1 GIGYF2
TPMT ZBED1
GOLGA1 SULT4A1
TROAP SBNO2
SLC9A1 PLEKHG3
SLC9A1 MTX1
SLC9A1 UBE3B
SLC9A1 EIF5B
SLC9A1 SCAMP5
SLC9A1 HPGD
SLC9A1 E2F1
MDC1 SLC12A4
NUP188 FZR1
NUP188 FAM189B
NUP188 KIAA0323
KIAA0323 KRT1
KIAA0323 THRA
LSM4 USP11
M6PR BCR
M6PR PAX8
PPP3CC ABL1
SLC6A9 PIM1
SLC6A9 SLC5A2
SLC6A9 GPR161
SLC6A9 WWOX
SLC6A9 CAMSAP1
SLC6A9 NCDN
SLC6A9 RP1-21O18.1
SLC6A9 TOMM34
SLC6A9 HTR7
SLC6A9 BZRPL1
SLC6A9 ATP6V1B1
CEACAM4 DHRS1
CEACAM4 SLC22A24
CCBP2 KCTD17
CCBP2 OAS2
CCBP2 NCDN
CCBP2 ATP1B2
CCBP2 GRIP2
CCBP2 E2F4
CCBP2 BCR
CEACAM3 ZNF500
CEACAM3 ITGA2B
CEACAM3 FZR1
CEACAM3 LOC100134331
CEACAM3 SLC6A9
ARHGAP6 KATNB1
ARHGAP6 SNAPC4
ARHGAP6 GPT
ARHGAP6 IQSEC3
ARHGAP6 SNUPN
ARHGAP6 AXIN1
OPN1SW CRX
OPN1SW HLF
OPN1SW PTH
OPN1SW IQSEC3
UPK2 ERF
ZNF157 UTRN
ZNF157 UBE3B
ZNF157 SLC2A1
ZNF157 CD22
ZNF157 ATP1B2
ZNF157 MYST2
ZNF157 SLC6A7
ZNF157 BCL3
MAGEA1 TGFB1
MAGEA1 TCOF1
MAGEA1 AQP7
MAGEA1 SLC12A4
MAGEA1 PITPNM1
MAGEA1 DPT
MAGEA1 TFF3
MAGEA1 AQP5
MAGEA1 KRT86
MAGEA1 BMI1
GPR6 TUBGCP2
GPR6 GARNL4
NRTN SLC5A2
NRTN OAS2
NRTN LGALS9
NRTN AATK
TOP3B CAPN5
TOP3B DEPDC5
TOP3B CROCC
TOP3B RBCK1
PNMT KRT1
PNMT ANKRD46
PNMT TGFB1
PNMT SULT4A1
PNMT OAS2
PNMT LY6E
PNMT TPMT
PNMT MYB
KRT86 ITGA2B
KRT86 TUBGCP2
KRT86 SIM2
KRT86 TFF3
KRT86 CYP11A1
KRT86 SDC3
HCG9 FLOT1
HCG9 DEPDC5
HCG9 UBOX5
GAD2 EML3
GAD2 SLC12A4
GAD2 TFF3
GAD2 MEF2C
GAD2 AATK
GAD2 GRIP2
GAD2 CCPG1
FOSL1 HTR4
AP2A2 LGALS9
RBCK1 ABCB1
RBCK1 ETS1
SLC25A11 CARD10
SLC25A11 PRPF31
SLC25A11 PRRC1
SLC25A11 ADRBK1
SLC25A11 WNT10B
COL6A2 PDLIM7
COL6A2 RBCK1
CHST3 SAP18
CHST3 B4GALT3
CHST3 NFATC3
CHST3 BCR
CHST3 PAX8
SDC3 DHRS1
SDC3 OTUB1
SDC3 UTP3
SDC3 BMI1
ABCA1 WBSCR22
NCKIPSD CDK5R1
NCKIPSD SLC9A3R2
NCKIPSD ZNF500
NCKIPSD SLC2A1
NCKIPSD SIM2
NCKIPSD TYR
NCKIPSD PAX9
NCKIPSD TBX5
NCKIPSD CCKAR
CRYBB3 MMP19
CRYBB3 UPK2
CRYBB3 MAP3K3
TULP3 SLC12A4
TULP3 DPT
TULP3 FCGR2A
DDX11 ITGAD
DDX11 CARD10
DDX11 SIM2
DDX11 CD22
DDX11 AANAT
DDX11 DTX4
DDX11 MYCL1
DDX11 E2F4
DDX11 SLA
BTF3 GPT
BTF3 KLF1
IGHMBP2 LY6E
TGOLN2 SAP18
TGOLN2 SCARB1
TGOLN2 MFAP2
TGOLN2 APOBEC3C
TGOLN2 GRB2
TGOLN2 TPMT
TGOLN2 WNT11
SERPIND1 ARHGEF17
SERPIND1 PHKG2
SLC22A24 SCARB1
SLC22A24 UBE3B
SLC22A24 CADM4
SLC22A24 PXN
SLC22A24 DTX4
CNTN1 KRT1
CNTN1 ABCC8
CNTN1 LY6E
CNTN1 KIFC1
CNTN1 SMARCD2
CNTN1 EIF2AK2
DEFA3 ITGAD
DEFA3 PCBP3
DEFA3 JAK3
DEFA3 MAPKAPK2
SFTPD ITGA2B
SFTPD DPT
SFTPD LOC100134331
SFTPD ZNF157
HOXC11 NFKB2
HOXC11 POU2F2
HOXC11 CYP11A1
HOXC11 LBP
ENTPD2 POU4F1
ENTPD2 IGSF9B
PCDH1 BAIAP3
PCDH1 INSL3
GPR35 MFAP2
GPR35 RELA
PIK3CB ARID4B
PIK3CB COPS6
PIK3CB GARNL4
PIK3CB GRIK5
LOC26102 FGF2
SLC18A3 MYO9B
SLC18A3 ALDOC
SLC18A3 SIM2
SLC18A3 CAMSAP1
SLC18A3 CD34
SLC18A3 GYPB
SLC18A3 NCDN
SLC18A3 FNTB
SLC18A3 CACNB1
SLC18A3 LY6G6C
SLC18A3 SCYL3
SLC18A3 GRB2
SLC18A3 UGT2B15
SLC18A3 GOLGA1
SLC18A3 MYB
PRH1 EML3
PRH1 ZSCAN12
PRH1 MSC
PRH1 GRIK5
PRH1 CNTN1
GNAS GCKR
GNAS KIF22
LOC91316 NCDN
LOC91316 HMGXB3
KRT33A SAP18
KRT33A GTSE1
LOC652147 CA11
LOC652147 ZMYND10
LOC652147 TROAP
LOC652147 ETS1
SLC1A7 ARHGAP26
ZFY FGF2
RUNX1 CDR2L
RUNX1 ABCC8
RUNX1 IDS
RUNX1 LY6E
RUNX1 ALAS2
RUNX1 LLGL2
RUNX1 LOC145678
RUNX1 SPINT3
RUNX1 OR2B6
RUNX1 U2AF2
TCF7 GJB5
TCF7 FCGR2A
TCF7 ODF1
TCF7 PRPH
TCF7 MYST2
TRD@ NUDT3
TRD@ COPS6
TRD@ MFAP2
TRD@ ODF1
TRD@ PSG7
KRT37 SNUPN
KRT37 KLF1
FOXE1 CACNA1B
FOXE1 CDK5R1
FOXE1 NFKB2
FOXE1 PITPNM1
FOXE1 APOBEC3C
FOXE1 WDR62
FOXE1 RPS26
FOXE1 RP1-21O18.1
FOXE1 XDH
FOXE1 UTP3
FOXE1 RHBDL1
FOXE1 LTK
FOXE1 CEACAM3
IGH@ ATP1B2
JAK3 DOK1
JAK3 PAX8
JAK3 IL8RB
MAP2K4 ERF
BCL3 USP11
BCL3 IL8RB
CDC2L5 KIF20B
CDK2 LOC201229
STMN1 THRA
BMI1 MC2R
E2F4 CDK5R1
E2F4 MAPKAPK2
E2F4 THRA
SLA THRA
LOC201229 DOK1
LOC201229 IRF5
LOC201229 KIFC1
THRA HSF4
GUCA1A EPOR
STAT2 CCPG1
ANG MGAT3
DOK1 CDX2
CDK5R1 PAX8
HSF4 MC2R
MC2R CCPG1
MC2R KIF20B
NOC2L FLOT1
NOC2L SEC16A
NOC2L IQSEC1
NOC2L IQSEC3
UNC5B HSF4
UNC5B IDS
UNC5B ACVR1B
UNC5B CD34
UNC5B RPS26
UNC5B MSC
UNC5B KIAA0323
CARD10 E2F1
CARD10 STMN1
CNP THRA
CNP GUCA1A
ABCC8 U2AF2
ABCC8 MSX1
IAH1 TNFRSF25
CSNK1G2 C1orf144
FAM153A GTSE1
FAM153A MVK
FAM153A MSC
FAM153A JAG1
FAM153A CNTN1
EPHB2 SAP18
EPHB2 ZBED1
EPHB2 ZNF592
ANKRD46 PCDHGC3
ANKRD46 PRPF31
ANKRD46 UBE3B
ANKRD46 KIFC3
ANKRD46 BCL3
ANKRD46 RAGE
NUDT3 BCL3
REL IL8RB
ATP11A KLF1
SAR1A NUDT3
SAR1A TCOF1
SAR1A TOMM34
SAR1A HAUS5
SAR1A CNTN1
TGFB1 IDS
TGFB1 PITPNM1
WNT11 RAB3A
WNT11 KIF22
SEMA7A THRA
SLC5A2 CDK5R1
SLC5A2 CDK6
SLC5A2 E2F4
SLC5A2 GPR19
ITM2B E2F4
SAP18 KIFC1
SAP18 MSX1
SCARB1 CDK6
SCARB1 LOC552889
SCARB1 MEF2C
GRN CYP27A1
KDM1 PLEC1
KDM1 POLG
SLC9A3R2 DOK1
SLC9A3R2 FAM153A
SLC9A3R2 NUDT3
SLC9A3R2 UBE3B
SLC9A3R2 TCOF1
SLC9A3R2 ADRBK1
SLC9A3R2 PITPNM1
SLC9A3R2 CNTN1
SLC9A3R2 USP11
BAIAP3 TREX1
BAIAP3 RBCK1
ZNF500 RBM8A
ZNF500 PTPRD
ZNF500 DPT
ZNF500 MVK
ZNF500 MSC
ZNF500 SLC22A24
ZNF500 ABL1
ZNF500 MYB
ZNF500 IL8RB
TERF2 TCOF1
TERF2 ARID4B
TERF2 PCDH9
TERF2 PXDN
TERF2 HDGF
TERF2 MEF2C
TERF2 SEMA4D
TERF2 USP11
LGR5 DOK1
LGR5 ABCC8
LGR5 GADD45B
LGR5 ALAS2
LGR5 CHST3
LGR5 FKBP15
KCTD17 REL
KCTD17 SLC5A2
KCTD17 EML3
KCTD17 C2orf55
KCTD17 ZBED1
KCTD17 MXRA8
KCTD17 BCL3
KCTD17 E2F4
SULT2B1 CARD10
SULT2B1 RBM8A
SULT2B1 CD40
SULT2B1 ABL1
RPH3A PAX8
KATNB1 KLF1
SULT4A1 IGF2
SULT4A1 BMI1
SLC6A8 BCL3
PRPF31 SSTR5
PRPF31 ABCC8
PSG1 C2orf55
CREB3 KIF20B
EML3 EIF5B
EML3 ABL1
EML3 TYMS
RBM8A SLC5A2
RBM8A SCARB1
NUP214 MVD
GTF2H3 ITGAD
GTF2H3 ATP1B2
SIT1 CARD10
SIT1 SAR1A
SIT1 DPT
SIT1 SDC3
SIT1 BCR
ITGA2B NUDT3
ITGA2B CDK6
ITGA2B CNNM2
ITGA2B TUBGCP2
ITGA2B ARPC4
ITGA2B SULT4A1
ITGA2B IL8RB
UBE3B MC2R
UBE3B CDK2
TCOF1 ABCC8
TCOF1 EPOR
TCOF1 BMI1
IDS HSF4
IDS SAP18
IDS BCR
C2orf55 CCPG1
MYO9B NUDT3
MYO9B XRCC2
PTPRD DOK1
PTPRD CDR2L
SLC2A1 STMN1
SLC2A1 GPR19
ARID4B DOK1
ARID4B CDK6
ARID4B MTX1
ARID4B DTX4
ARID4B STMN1
ARID4B IL8RB
SLC6A2 PXN
SLC6A2 MEF2C
SLC6A2 SEMA4D
SLC6A2 LSM4
ARSE SULT4A1
NFKB2 CSF1
NFKB2 RBM8A
NFKB2 MYB
RASSF7 MAPKAPK2
YPEL1 ALPPL2
YPEL1 CDK6
YPEL1 EML3
YPEL1 CNTN1
YPEL1 DEFA3
FDXR CDK5R1
FDXR MEN1
FDXR EPHB2
FDXR TUBGCP4
FDXR PXDN
FDXR GNL1
FDXR SMARCD2
FDXR AP2A2
ACCN1 SSTR5
ACCN1 OTUB1
ACCN1 PITPNM1
ACCN1 SLA
GPR161 SULT4A1
GPR161 B4GALT3
GPR161 ACVR1B
GPR161 NCDN
GPR161 INA
GPR161 TOMM34
GPR161 TGOLN2
CPNE6 DOK1
CPNE6 TCOF1
CPNE6 TUBB2B
CPNE6 FCGR2A
CPNE6 GOLGA1
CPNE6 BCL3
CPNE6 THRA
PLIN3 CSF1
COPS6 PIM1
COPS6 LY6E
COPS6 AP2A2
COPS6 RAGE
ALDOC CSF1
ALDOC FAM102A
WBSCR22 ETS1
WBSCR22 CNP
WBSCR22 ADRBK1
WBSCR22 DTX4
MMP19 FGF2
XPNPEP2 UBE2H
AFF2 ITGA3
AFF2 MGAT1
AFF2 KIAA1539
AFF2 SDC3
GP2 CNP
GP2 KCTD17
GP2 SEMA4D
GP2 IKBKG
GP2 FAM102A
GP2 FAM189B
GP2 CDX2
GP2 MAPKAPK2
WWOX KCTD17
WWOX SLC2A1
WWOX CPNE6
WWOX MFAP2
TAP2 IAH1
TAP2 RASGRP3
DUSP7 RASGRP3
TUBGCP2 EIF5B
TUBGCP2 BCL3
CADM4 REL
CADM4 IL4
GTSE1 PLIN3
FZR1 CADM4
FZR1 KIFC1
GADD45B SULT4A1
GADD45B USP11
C19orf50 CYP27A1
SLN PCBP3
SLN LGALS9
MGAT1 SLC5A2
MGAT1 MUC1
SIM2 ANKRD46
SIM2 ZNF500
SIM2 PRPF31
SIM2 PCDH9
SIM2 PPP2R5D
SIM2 MEF2C
SIM2 LY6E
SIM2 TPMT
SIM2 CDH4
CAMSAP1 GTSE1
CAMSAP1 RBBP8
CAMSAP1 CD40
CAMSAP1 MYST2
CAMSAP1 RAB11FIP5
AQP7 DOK1
AQP7 MC2R
AQP7 CDK6
AQP7 PRRC1
PDLIM7 KLF1
PAIP2B CADM4
PCDH9 NUDT3
PCDH9 CDX2
PCDH9 MYB
PRRC1 CDK5R1
PRRC1 PAIP2B
LOC552889 GTSE1
TLX2 PRPF31
TLX2 PAIP2B
TLX2 CCPG1
TLX2 IL4
B4GALT3 CNNM2
B4GALT3 EML3
B4GALT3 LY6E
B4GALT3 MYB
B4GALT3 PAX8
DDIT3 MAP2K4
TUBB2B CSF1
TUBB2B UBE3B
TUBB2B SLC2A1
TUBB2B B4GALT3
TUBB2B HDGF
TUBB2B GIGYF2
TUBB2B U2AF2
TUBB2B BCL3
TUBB2B BMI1
TUBB2B CDH4
PXDN NUDT3
CAPN3 ATP1B2
CAPN3 LSM4
SERBP1 BCL3
OAS2 EPHB2
OAS2 RBM8A
OAS2 TCOF1
OAS2 MYO9B
OAS2 GPR161
OAS2 AFAP1
OAS2 IGHMBP2
AGPS FDXR
AGPS ADRBK1
AGPS INA
CCDC94 MGAT3
ACAN CADM4
ACAN TREX1
ACAN MVD
ACVR1B PARD3
ACVR1B PRRC1
ACVR1B PPP3CC
RUNX2 PTPRD
RUNX2 JAG1
ZBED1 MSX1
ZBED1 E2F4
NFRKB E2F4
DHRS1 PAIP2B
DHRS1 RUNX2
MYH2 PAX8
PPP2R5D MC2R
PPP2R5D BCR
SPC25 REL
SPC25 PSG1
SPC25 MSC
SPC25 CNTN1
SPC25 MSX1
TYR EPHB2
TYR SLC2A1
TYR WWOX
TYR AQP7
TYR RPS26
TYR IKBKG
TYR METTL1
TYR RBBP8
TYR SLC25A11
TYR SLC22A24
TYR CCPG1
GJB5 ANKRD46
GJB5 LOC729400
GJB5 ZBED1
GJB5 GIGYF2
GJB5 GNL1
GJB5 AFAP1
GJB5 CYP11A1
GJB5 MSX1
GJB5 TYMS
USP19 KIAA0999
PAX3 MYST2
NFATC2IP RAB3A
PDE4C SAP18
PDE4C COPS6
PDE4C SLC12A4
KCNH2 CDK6
KCNH2 SCARB1
KCNH2 PRPF31
KCNH2 TUBB2B
KCNH2 DPT
CEP135 HSF4
CEP135 EPHB2
CEP135 TUBGCP2
CEP135 MSX1
CEP135 MYB
MUC1 SULT4A1
HDGF CDK6
HDGF LOC729400
HDGF CCPG1
CD34 EPOR
CD34 BCL3
CD34 PTPN9
CD34 PAX8
OTUB1 PRPF31
OTUB1 TUBB2B
OTUB1 TOMM34
OTUB1 WNT10B
BAP1 C1orf144
PPP1R10 PCBP3
PPP1R10 FZR1
PPP1R10 RAGE
PXN DPT
PXN MEF2C
ZNF593 MVD
ISLR NUDT3
ISLR TUBB2B
ISLR ABL1
ISLR MYB
SLC12A4 NUP214
SLC12A4 B4GALT3
SLC12A4 MUC1
FAM50A BAIAP3
KIAA0284 LOC644165
KIAA0284 TROAP
KIAA0284 GSTA2
HLA-DOB CSF1
HLA-DOB MEN1
HLA-DOB MAPK8IP1
HLA-DOB ZBED1
HLA-DOB CD34
HLA-DOB MXRA8
HLA-DOB LOC201229
ORC1L CSF1
ORC1L CD40
ORC1L FAM102A
ORC1L ARPC4
ORC1L MYST2
ORC1L FAM189B
ORC1L STMN1
TET3 KCTD17
TET3 SLC6A2
TET3 FDXR
TET3 TLX2
TET3 CACNB1
TET3 COBRA1
TET3 ABL1
MAG TCOF1
MAG FDXR
MAG IDS
MAG B4GALT3
MAG OAS2
MAG SLC9A1
SLC24A1 PRPF31
SLC24A1 B4GALT3
SLC24A1 TAZ
SLC24A1 E2F1
OCEL1 FZR1
OCEL1 HTRA2
OCEL1 PAIP2B
OCEL1 PCDH9
OCEL1 B4GALT3
OCEL1 USP19
OCEL1 PAX3
OCEL1 ISLR
OCEL1 TRAFD1
OCEL1 STMN1
CD22 SIM2
CD22 SLC12A4
CD22 TOMM34
CD22 SDC3
ELAVL3 EIF5B
ELAVL3 TET3
ELAVL3 MLANA
ELAVL3 IL8RB
CAPN5 CRTC1
CAPN5 GATA4
ADRBK1 RUNX2
ADRBK1 JAK3
MFAP2 PTPN9
DUS4L RBM8A
OGG1 MLH1
LIPE MGAT3
LIPE KLF1
NCDN OTUB1
NCDN AGPAT1
NCDN MAPKAPK2
NCDN DUS4L
PITPNM1 ITGAD
PITPNM1 CNP
PITPNM1 CDK6
PITPNM1 NCDN
PITPNM1 KIAA0323
ADAM15 PCDH9
ADAM15 DUS4L
ADAM15 FEZ1
ADAM15 IGF2
EPAS1 ITGA2B
EPAS1 SPC25
EPAS1 PPP1R10
EPAS1 SLC24A1
EPAS1 ADRBK1
EPAS1 SEMA4D
EPAS1 LOC201229
EPAS1 PAX8
CYP3A5 TGFB1
CYP3A5 GYPE
CYP3A5 AQP7
CYP3A5 ZBED1
CYP3A5 TET3
CYP3A5 LY6E
CYP3A5 TAF15
CYP3A5 TPMT
RPL3L FLOT1
RPL3L SCAPER
RPL3L COL6A2
NEUROD2 PCBP3
NEUROD2 MYST2
NEUROD2 UTP3
FGD1 IAH1
FGD1 SBNO2
FGD1 IQSEC1
FGD1 PHKG2
RIMS2 CARD10
RIMS2 NFKB2
RIMS2 SLC12A4
RIMS2 ADAM15
RIMS2 GIGYF2
RIMS2 TOMM34
RIMS2 MYB
ESPL1 SIM2
GIGYF2 USP9X
GIGYF2 STMN1
GIGYF2 CDX2
GIGYF2 RAGE
GIGYF2 TYMS
LGALS9 NFRKB
LGALS9 KIFC1
DPT CDK5R1
DPT SKI
PLEC1 MGAT3
PLEC1 GALK1
PIK3R3 PCBP3
APOBEC3C MEN1
APOBEC3C RANBP9
APOBEC3C RUNX2
APOBEC3C AGPAT1
NLE1 CADM4
NLE1 PDLIM7
NLE1 SGCA
GNL1 DOK1
GNL1 MAPK8IP1
GNL1 ZBED1
GNL1 MSX1
GNL1 E2F4
TFF3 ALDOC
TFF3 PPP2R5D
TFF3 PPP1R10
TFF3 ISLR
TFF3 IL4
TFF3 TYMS
GPA33 MC2R
GPA33 POL3S
GPA33 DHCR7
GPA33 CD22
GPA33 FAM102A
HIPK2 GJA1
ARHGAP26 MMP19
ARHGAP26 MEGF6
ARHGAP26 SEMA5A
ARHGAP26 PHKG2
ARHGAP26 ANG
NTRK3 RAB8A
NTRK3 SERPINA4
ZNF783 PRPF31
ZNF783 ADAM15
ZNF783 GIGYF2
RAD51L3 HSF4
RAD51L3 GTF2H3
RAD51L3 ACVR1B
RAD51L3 ADRBK1
RAD51L3 FCGR2A
RAD51L3 LLGL2
RAD51L3 RBBP8
RAD51L3 COBRA1
RAD51L3 LSM4
RAD51L3 IGF2
RAD51L3 MAPKAPK2
RAD51L3 IL8RB
VENTX EPHB2
VENTX NFKB2
VENTX GJB5
VENTX MFAP2
VENTX RAD51L3
VENTX PPP3CC
SMPDL3B UNC5B
SMPDL3B GJB5
FEZ1 SLC5A2
FEZ1 TLX2
MEF2C C2orf55
MEF2C PTPRD
MEF2C DHRS1
MEF2C FEZ1
FCGR2A ABCC8
FCGR2A SEMA7A
FCGR2A CHD8
FCGR2A TCOF1
FCGR2A BMI1
PLCD1 ATP11A
AFAP1 DHRS1
ZNF592 ABCC8
ZNF592 SLC5A2
ZNF592 ALDOC
ZNF592 B4GALT3
ZNF592 CD34
ZNF592 GIGYF2
ZNF592 TBXA2R
ZNF592 IFIT1
SCAMP5 PCBP3
SCAMP5 LGALS9
GARNL4 LOC552889
GARNL4 ZNF592
GARNL4 LYPLA2
GARNL4 PHB
GARNL4 GRINA
GARNL4 MSX1
SLC4A3 SLC5A2
SLC4A3 APOBEC3C
SLC4A3 ATP1B2
SLC4A3 MVK
SLC4A3 MXRA8
FNTB PSG1
FNTB GJB5
FNTB RAD51L3
FNTB MLANA
WDR62 MEN1
WDR62 MYH2
WDR62 TET3
WDR62 SLC24A1
WDR62 ST14
WDR62 GRB2
WDR62 BMI1
WDR62 GPR19
LAIR1 PCBP3
LAIR1 DPT
LAIR1 RAGE
TPPP ETS1
IFT140 ELAVL3
IFT140 ADRBK1
IFT140 CACNB1
IFT140 MYB
NTNG1 TUBB2B
NTNG1 NCDN
NTNG1 FAM189B
NTNG1 IGF2
POU2F2 ITGAD
POU2F2 TERF2
POU2F2 EPOR
POU2F2 GOLGA1
POU2F2 BMI1
LY6E UBE3B
LY6E TCOF1
LY6E IDS
LY6E PAX8
HPGD MYB
ALAS2 MC2R
ALAS2 UBE3B
ALAS2 TCOF1
ALAS2 COPS6
ALAS2 ALDOC
ALAS2 ADRBK1
ALAS2 CCPG1
SEMA4D PPP2R5D
SEMA4D OTUB1
SEMA4D KIAA0999
TAZ RPS26
ATP1B2 SKI
ATP1B2 RPH3A
ATP1B2 NFRKB
ATP1B2 TADA3L
ATP1B2 KIFC1
ATP1B2 GPR19
INA TFF3
INA JAG1
INA GPR19
ITIH4 ST6GALNAC4
CYP11A1 CARD10
CYP11A1 MYO9B
CYP11A1 SLC2A1
CYP11A1 GIGYF2
CYP11A1 PTGS1
CYP11A1 APOBEC3C
CYP11A1 ZNF592
CYP11A1 U2AF2
CYP11A1 BCL3
CYP11A1 BCR
SAMD14 LOC644165
SAMD14 WNT11
SAMD14 NLE1
RP1-21O18.1 CDK6
RP1-21O18.1 SAP18
RP1-21O18.1 EML3
RP1-21O18.1 CADM4
RP1-21O18.1 GJB5
RP1-21O18.1 RIMS2
RP1-21O18.1 IKBKG
RP1-21O18.1 KIFC3
RP1-21O18.1 CCPG1
CLEC11A SAP18
CLEC11A ISLR
CLEC11A FCGR2A
CLEC11A GARNL4
CLEC11A TOMM34
CLEC11A MSC
CLEC11A IGHMBP2
CLEC11A WNT11
CLEC11A BCL3
CLEC11A MAPKAPK2
RAD54L2 NOC2L
PLIN1 COPS6
TGFBRAP1 COL6A2
ZSCAN12 CDK6
ZSCAN12 PTPRD
ZSCAN12 C19orf29
ZSCAN12 HPGD
ZSCAN12 PLIN1
ZSCAN12 COBRA1
ZSCAN12 SLC22A24
CHIT1 CADM4
CHIT1 PCBP3
CHIT1 HLA-DOB
CHIT1 BCR
GCKR NCSTN
GCKR PSMD14
TOMM34 ZBED1
TOMM34 MSX1
TOMM34 BCL3
TOMM34 E2F4
LYPLA2 IRF5
LYPLA2 GADD45B
HPR PCBP3
MVK CD34
MVK PPP3CC
HAUS5 AFAP1
HAUS5 TADA3L
TAF15 ZNF592
DGCR11 GTSE1
DGCR11 PRRC1
DGCR11 TUBB2B
DGCR11 SMPDL3B
DGCR11 PPP3CC
CD33 CDK6
CD33 TCOF1
CD33 OAS2
CD33 TYR
CD33 TFF3
CD33 ZNF783
CD33 CYP11A1
CD33 CACNB1
CD33 LLGL2
CD33 PAXIP1
CD33 LSM4
CD33 SLC22A24
CD33 BCL3
SPN SAR1A
SPN DHRS1
SPN TFF3
SPN FCGR2A
SPN GARNL4
SPN RP1-21O18.1
SPN LLGL2
SPN AGPAT1
SPN RAGE
TPM1 ACTG2
GPR143 C14orf1
GPR143 KIAA0284
GPR143 SBNO2
GPR143 TNFRSF25
PRB1 GCKR
PRB1 IQSEC1
PRB1 KIR2DL4
SPEF1 ZNF592
SPEF1 KIFC3
ADCYAP1 GYPB
ADCYAP1 MXRA8
ADCYAP1 FAM189B
ADCYAP1 BMI1
TRIM15 OCEL1
TRIM15 ATP1B2
TRIM15 LYPLA2
TRIM15 KIF20B
CRYBA4 IRF5
CRYBA4 TUBB2B
CRYBA4 ALAS2
CRYBA4 RAGE
CRYBA4 MAPKAPK2
TRIM58 SAP18
TRIM58 DHRS1
TRIM58 HDGF
TRIM58 MFAP2
TRIM58 NTNG1
TRIM58 INA
TRIM58 IKBKG
TBX19 PRRC1
TBX19 RUNX2
TBX19 ZSCAN12
TBX19 KIAA0999
PHB NUDT3
PHB BCR
CACNB1 SAP18
CACNB1 CCPG1
CRTC1 IFI35
CRTC1 TCAP
RRP12 UBE2H
SPTLC2 IFI35
SMYD5 SAP18
SMYD5 DPT
DNAH9 FZR1
DNAH9 PITPNM1
DNAH9 LY6E
DNAH9 CLEC11A
DNAH9 SMYD5
DNAH9 MSX1
ELAVL2 FOSL1
ODF1 ABCC8
ODF1 WBSCR22
ODF1 AQP7
ODF1 PAIP2B
ODF1 RBBP8
ODF1 TRIM33
ODF1 JAK3
GDF5 C19orf50
GDF5 DDIT3
GDF5 TROAP
IVL CPNE6
IVL USP19
IVL POU2F2
LUZP1 PRPF31
LUZP1 FZR1
LUZP1 WDR62
LUZP1 CCL16
SBNO2 ZNF500
SBNO2 NFKB2
SBNO2 MGAT1
SBNO2 RUNX2
SBNO2 HLA-DOB
SBNO2 SMARCD2
SBNO2 CNTN1
SBNO2 RAGE
LY9 TUBB2B
LY9 GARNL4
LY9 ACR
LY9 GRINA
LY9 LBP
LY9 CCL16
LY9 PAXIP1
LY9 USP11
AANAT NUDT3
AANAT SLC6A8
AANAT C2orf55
AANAT SLC6A2
AANAT CBLN1
AANAT FZR1
AANAT GPA33
AANAT POU2F2
AANAT AATK
AANAT RTN2
AANAT FAM189A2
AANAT IGHMBP2
AANAT WNT10B
SHBG STMN1
FUT7 PCBP3
FUT7 POL3S
FUT7 AQP7
FUT7 PAX8
INSL3 CSNK1G2
INSL3 DUSP7
INSL3 FAM50A
INSL3 GATA4
INSL3 PHKG2
PRPH NUDT3
PRPH SLC6A8
PRPH TCOF1
PRPH PAXIP1
KCNJ4 CADM4
KCNJ4 SMPDL3B
KCNJ4 ADCYAP1
KCNJ4 CHST3
KCNJ4 IGHMBP2
ADH1C C19orf50
SPRR2C NUDT3
SPRR2C PTPRD
SPRR2C GTSE1
SPRR2C GARNL4
SPRR2C CACNB1
SPRR2C MSX1
IL17RA GALK1
LY6G6C SLC5A2
LY6G6C AGPS
LY6G6C TYR
LY6G6C GIGYF2
LY6G6C ADCYAP1
LY6G6C MXRA8
LY6G6C KIAA0323
LY6G6C RELA
ARFIP2 GALK1
IKBKG SAP18
IKBKG MTX1
IKBKG CREB3
IKBKG PRRC1
IKBKG PXDN
IKBKG ADRBK1
IKBKG GNL1
IKBKG BCL3
MSC ITGAD
MSC EPOR
MSC PXDN
ZBTB40 MC2R
ZBTB40 SEMA4D
REG1B MSX1
PSG7 WWOX
PSG7 PAX3
PSG7 MAG
PSG7 SMPDL3B
PSG7 FUT7
PSG7 LLGL2
PSG7 DMWD
PSG7 SLC25A11
SSX1 LGR5
SSX1 EML3
SSX1 DPT
SSX1 BCR
POU4F1 ANKRD46
POU4F1 IDS
POU4F1 FUT7
POU4F1 JMJD6
POU4F1 MLANA
POU4F1 IGF2
POU4F1 CDH4
POU4F1 PTPN9
LEFTY1 MAPK8IP1
LEFTY1 WDR62
LEFTY1 RP1-21O18.1
LEFTY1 LSM4
LEFTY1 SDC3
POM121L9P GPR161
ACR CDK5R1
ACR SKI
ACR SLC2A1
ACR PCDH9
ACR TET3
ACR MSC
ACR MRPS12
ACR E2F1
GRINA E2F4
TADA3L PRPF31
TADA3L LGALS9
TADA3L LSM4
SEMA3F ALDOC
SEMA3F TUBB2B
IL10RA CORO1A
HIST1H3E MVK
HIST1H3E TRIM58
CRCP SSTR5
CRCP ITGA2B
CRCP ACCN1
CRCP DHCR7
CRCP AQP5
GIPR LGR5
GIPR C2orf55
GIPR OCEL1
GIPR FCGR2A
GIPR GRM4
GIPR AATK
GIPR JAG1
GIPR MTHFR
GIPR TBX1
GIPR STMN1
SERPINB7 ATG2A
IGHG1 IRF5
IGHG1 PSG1
IGHG1 GIGYF2
IGHG1 HAUS5
IGHG1 CACNB1
C9 TOP3B
TEKT2 LIPE
GRM4 SAR1A
GRM4 PLIN3
GRM4 ESPL1
GRM4 LY6E
GRM4 PRPH
GRM4 TRAFD1
GRM4 RBBP8
GRM4 ITPR2
GRM4 GOLGA1
GRM4 M6PR
HTR2A GIGYF2
HTR2A KIAA0999
HTR2A SCYL3
HTR2A TPMT
HTR2A SLC9A1
HTR2A PAX8
CROCC NOC2L
CROCC STX11
CROCC GCKR
CROCC CRTC1
CROCC SEC16A
CROCC MGAT3
DTX4 BCR
TRAFD1 FCGR2A
TRAFD1 BCR
RBBP8 CDK6
RBBP8 CADM4
RBBP8 PRRC1
RBBP8 FCGR2A
MXRA8 PAIP2B
MXRA8 APOBEC3C
MXRA8 CACNB1
MXRA8 MYB
COBRA1 SLC5A2
COBRA1 SLC12A4
COBRA1 GIGYF2
COBRA1 ATP1B2
COBRA1 PPP3CC
COBRA1 RREB1
TRIM33 PTPRD
TRIM33 PITPNM1
UBOX5 FLOT1
UBOX5 RBCK1
CD40 ALDOC
CD40 EPOR
CD40 GNL1
ELOVL5 C1orf144
ELOVL5 AXIN1
RGS9 POU2F2
RGS9 ITPR2
RGS9 BCL3
SLC1A6 USP9X
SLC1A6 CARD10
SLC1A6 ACR
SLC1A6 SDC3
SLC1A6 E2F4
SLC1A6 LOC201229
NRG2 SKI
NRG2 GTF2H3
NRG2 PTPRD
NRG2 SPN
NRG2 MSC
NRG2 GRM4
NRG2 SLC30A3
NRG2 JAK3
NRG2 BMI1
MYBPC3 TFF3
MYBPC3 LY6E
MYBPC3 DNAH9
MYBPC3 DTX4
MYBPC3 PPP3CC
LBP KCTD17
LBP B4GALT3
LBP EPAS1
LBP COBRA1
LBP FAM102A
T RBBP8
PAX9 DOK1
PAX9 MC2R
PAX9 SLC9A3R2
PAX9 PCBP3
PAX9 HPGD
PAX9 FAM189B
PSTPIP1 FAM50A
DAPK2 JAK3
AATK CAPN3
AATK ACVR1B
AATK CD22
AATK C19orf29
AATK FCGR2A
AATK IL8RB
GRIK5 CDK6
GRIK5 SPC25
GRIK5 HPGD
GRIK5 CLEC11A
GRIK5 PRPH
GRIK5 LEFTY1
CHMP7 UBXN1
CHMP7 KIF22
C2orf24 ADRBK1
CAMK2B ADRBK1
NCSTN PLEC1
IQSEC1 PLEC1
KIAA0999 RPS26
FAM102A ITGAD
FAM102A ABL1
SCYL3 FZR1
SCYL3 SEMA4D
SCYL3 LOC201229
RASGRP3 RAB3A
RASGRP3 PLEC1
SMARCD2 ARID4B
ARPC4 DPT
TREX1 DDIT3
TREX1 RBCK1
ADCY2 PTH
PDE3A INSL3
HTR7 ABCC8
HTR7 GTSE1
HTR7 SLC24A1
HTR7 RIMS2
HTR7 SLC4A3
HTR7 MSC
HTR7 LLGL2
KRT2 SLC6A2
KRT2 DHRS1
KRT2 GARNL4
KRT2 CD33
KRT2 LY9
KRT2 PAXIP1
KRT2 IGF2
IHH FAM102A
GNB2L1 EEF1G
MAGEA9 FAM189B
MAGEA5 CPNE6
MAGEA5 AFF2
MAGEA5 ELAVL3
MAGEA5 ST6GALNAC4
EFNA3 ITGAD
EFNA3 SSTR5
EFNA3 CDK6
EFNA3 SLC5A2
EFNA3 SLC9A3R2
EFNA3 SLC2A1
EFNA3 GADD45B
EFNA3 MAG
EFNA3 CD22
EFNA3 CLEC11A
EFNA3 LYPLA2
EFNA3 KIAA0323
KRTAP26-1 SAP18
KRTAP26-1 EPAS1
KRTAP26-1 ATP1B2
KRTAP26-1 NRG2
KRTAP26-1 SLA
KRTAP26-1 IL8RB
OPRL1 DHCR7
LOC145678 RPS26
LOC145678 PNMT
LOC145678 CNTN1
ALPK3 OAS2
ALPK3 SLC22A24
ALPK3 DEFA3
FSCN2 KATNB1
FSCN2 UBE2H
FSCN2 TCF7L2
FSCN2 ABCB1
HTR4 KRT1
SLC30A3 SLC9A3R2
SLC30A3 YPEL1
SLC30A3 PCBP3
SLC30A3 FAM102A
FAM5C FGF2
CCL16 GARNL4
CCL16 T
CCL16 IGHMBP2
GPT UBE2H
GPT GATA4
GPT PHKG2
GPT RB1
GPT GSTA2
MR1 EML3
MR1 VASH1
MR1 GTSE1
MR1 GIGYF2
MR1 IKBKG
MR1 GOLGA1
MR1 CDK2
MR1 E2F4
MR1 CDH4
MR1 BCR
MVD MSX1
MVD RAB40B
RTN2 DHRS1
RTN2 LGALS9
RTN2 DPT
PTH TERF1
PTH RAB40B
KIFC3 SLC6A8
KIFC3 GNL1
KIFC3 TRAFD1
KIFC3 E2F1
KIFC3 CDK2
KIFC3 IL8RB
CA11 FGF2
CA11 NLE1
GATA4 IL10RA
GATA4 RASGRP3
GATA4 PTH
MYST2 PIM1
MYST2 SKI
MYST2 GADD45B
MYST2 SCAMP5
MYST2 UTP3
MYST2 RAE1
MYST2 JAK3
NDST1 PRPF31
NDST1 DHRS1
SLC6A7 LY9
SIX3 OCEL1
OGG1 FZR1
PFKFB2 SKI
PFKFB2 MGAT1
PFKFB2 TNP1
PFKFB2 USP19
PFKFB2 EPAS1
PFKFB2 C19orf29
PFKFB2 RP1-21O18.1
PFKFB2 MVK
PFKFB2 TRIM15
PFKFB2 TBX5
PFKFB2 IL4
IGHG1 SCARB1
IGHG1 APOBEC3C
IGHG1 ODF1
IGHG1 PAX8
LOC100134331 CDK5R1
LOC100134331 EPHB2
LOC100134331 GTF2H3
LOC100134331 GPR161
LOC100134331 TLX2
LOC100134331 SLC24A1
LOC100134331 NCDN
LOC100134331 TOMM34
LOC100134331 ADCYAP1
LOC100134331 SBNO2
LOC100134331 IKBKG
LOC100134331 MSC
LOC100134331 KRT2
LOC100134331 ST20
IGSF9B ITGAD
IGSF9B KRT1
IGSF9B ANKRD46
IGSF9B CBLN1
IGSF9B WBSCR22
IGSF9B DNAH9
IGSF9B LY9
IGSF9B PAX9
IGSF9B IGHG1
IGSF9B CHST3
IGSF9B TRD@
TMPRSS6 IRF5
TMPRSS6 FAM153A
TMPRSS6 SAP18
TMPRSS6 TERF2
TMPRSS6 MGAT1
TMPRSS6 TUBB2B
TMPRSS6 MVK
TMPRSS6 ACR
TMPRSS6 COBRA1
TMPRSS6 MTHFR
H6PD USP9X
H6PD NUDT3
H6PD SCARB1
H6PD CPNE6
H6PD B4GALT3
H6PD TUBB2B
H6PD PITPNM1
H6PD GIGYF2
H6PD LOC145678
RECQL5 SSTR5
RECQL5 SLC5A2
RECQL5 GP2
RECQL5 TACC2
RECQL5 GARNL4
RECQL5 GRM4
RECQL5 ZKSCAN3
RECQL5 TBX5
RECQL5 PNMT
RECQL5 CHST3
COL19A1 PPP1R10
COL19A1 HLA-DOB
COL19A1 NCDN
COL19A1 HPGD
COL19A1 SEMA4D
COL19A1 CRYBA4
COL19A1 KCNJ4
COL19A1 MSC
REM1 GPR143
REM1 CA11
REM1 GSTA2
PIGR PCBP3
PIGR OCEL1
PIGR FAM102A
HSP90AB1 IRF5
HSP90AB1 PPP1R10
HSP90AB1 TRIM33
ZKSCAN3 SMPDL3B
ZKSCAN3 CYP11A1
ZKSCAN3 HSP90AB1
STXBP1 CAMSAP1
STXBP1 OAS2
STXBP1 INA
STXBP1 POU4F1
RAB11FIP5 DHRS1
GRB2 CARD10
GRB2 TLX2
GRB2 LGALS9
GRB2 LSM4
GRB2 BCR
SMG6 PLCD1
DMWD CSF1
DMWD NUDT3
DMWD SLC5A2
DMWD PRPF31
DMWD OTUB1
DMWD ADAM15
DMWD MVK
DMWD COBRA1
PHKG2 SBNO2
FAM189B UBE3B
FAM189B CADM4
FAM189B MGAT1
SPINT3 KRT1
SPINT3 UBE3B
SPINT3 ACCN1
SPINT3 SLN
SPINT3 CAMSAP1
SPINT3 AGPS
SPINT3 POU2F2
SPINT3 SSX1
SPINT3 DMWD
SPINT3 U2AF2
RPL29 RPS17
ESR1 ARID4B
ESR1 WDR62
ESR1 POU4F1
ESR1 MAGEA5
ESR1 TMPRSS6
ADAM20 MGAT1
ADAM20 GARNL4
ADAM20 HAUS5
ADAM20 CRYBA4
MYCL1 PRPF31
MYCL1 YPEL1
MYCL1 DHRS1
MYCL1 ADAM15
MYCL1 WDR62
MYCL1 INA
MYCL1 SLC9A1
MYCL1 SLC22A24
MYCL1 MAPKAPK2
AIF1 HDGF
AIF1 IVL
AIF1 SLC9A1
AIF1 SLC25A11
TBX5 SCARB1
TBX5 SLC2A1
TBX5 E2F4
MYEF2 ARID4B
MYEF2 FDXR
MYEF2 KCNH2
MYEF2 PRPH
F7 CD40
F7 TGOLN2
SLMO1 ITM2B
SLMO1 TERF2
SLMO1 KCNH2
SLMO1 ADRBK1
SLMO1 MMACHC
SLMO1 LY6G6C
SLMO1 RBBP8
SLMO1 STMN1
SLMO1 PPP2R5D
SLMO1 GUCA1A
GRIP2 CPNE6
GRIP2 USP19
GRIP2 OTUB1
GRIP2 ADAM15
GRIP2 KCNJ4
GRIP2 POU4F1
GRIP2 CDK2
XDH NUDT3
XDH SLC2A1
XDH WWOX
XDH MFAP2
XDH AATK
XDH CNP
XDH PPP3CC
XDH ABL1
XDH CYP2A13
C1orf144 CEL
C9orf114 KLF1
PAXIP1 CDK6
PAXIP1 ZNF592
PAXIP1 ATP1B2
PAXIP1 FAM102A
MRPS12 THRA
JAG1 MEN1
CEBPE PTAFR
IL18RAP GJA1
RAP1GAP PLEKHG3
RAP1GAP C2orf55
RAP1GAP CADM4
RAP1GAP SLC4A3
RAP1GAP TOMM34
RAP1GAP KIFC3
RAP1GAP POU6F2
RAP1GAP GAD2
RAP1GAP IL3
OR2B6 SKI
OR2B6 SAP18
OR2B6 SLC9A3R2
OR2B6 LGR5
OR2B6 MYEF2
OR2B6 PPP3CC
OR2B6 MAPKAPK2
HCRTR1 FLOT1
HCRTR1 NLE1
HCRTR1 RASGRP3
UGT2B15 PSD4
UGT2B15 PI4KB
UGT2B15 GP2
UGT2B15 TNP1
UGT2B15 ZBTB7A
UGT2B15 MLLT4
UGT2B15 CD33
UGT2B15 KIAA0999
UGT2B15 ABO
UGT2B15 CDX2
RHBDL1 ITM2B
RHBDL1 GTF2H3
RHBDL1 MGAT1
RHBDL1 OTUB1
RHBDL1 ZNF783
RHBDL1 SMPDL3B
RHBDL1 CAMK2B
RHBDL1 XDH
RHBDL1 TPMT
RHBDL1 AP2A2
AGAP8 ANKRD46
AGAP8 ALDOC
AGAP8 WWOX
AGAP8 GRIN2A
AGAP8 ZNF592
AGAP8 GIPR
AGAP8 RBBP8
AGAP8 ARPC4
AGAP8 MYEF2
BZRPL1 FCGR2A
BZRPL1 KIFC3
BZRPL1 IGSF9B
BZRPL1 H6PD
BZRPL1 AGAP8
NTSR2 PTPRD
NTSR2 PCBP3
NTSR2 EPOR
NTSR2 AGPS
NTSR2 DHRS1
NTSR2 PPP3CC
NTSR2 KRT86
NTSR2 BCL3
CCKAR ANKRD46
CCKAR AANAT
ZMYND10 COL6A1
ZMYND10 HLF
ZMYND10 C9
SLC9A3 TPPP
SLC9A3 NFIX
EXOSC2 DAPK2
FAM189A2 EPOR
FAM189A2 APOBEC3C
FAM189A2 HTR4
POU6F2 REL
POU6F2 PCBP3
AMMECR1 GJB5
AMMECR1 OCEL1
AMMECR1 MFAP2
AMMECR1 HAUS5
AMMECR1 DGCR11
AMMECR1 MYST2
AQP5 ACCN1
AQP5 PITPNM1
AQP5 TOMM34
AQP5 TBX19
AQP5 SMARCD2
AQP5 STMN1
MTHFR CD33
MTHFR SCYL3
MTHFR U2AF2
MTHFR FKBP15
MTHFR CDC2L5
MTHFR BMI1
AGFG2 C1orf144
LTK UNC5B
LTK OTUB1
LTK CYP3A5
LTK FCGR2A
LTK MSC
LTK AMMECR1
AGPAT1 DPT
IFIT1 RAGE
TPMT CSF1
TPMT MC2R
TPMT GTSE1
TPMT FZR1
TPMT PPP3CC
DGKA ZNF592
GOLGA1 IRF5
GOLGA1 LGALS9
GOLGA1 TFF3
TROAP MAP3K3
ARVCF CD40
PTGER3 IL8RB
SLC9A1 PIM1
SLC9A1 CDK5R1
SLC9A1 DUS4L
SLC9A1 TAZ
SLC9A1 SMYD5
SLC9A1 KIAA0999
SLC9A1 SMARCD2
SLC9A1 UTP3
SLC9A1 JAK3
NUP188 EML3
NUP188 ARID4B
NUP188 MYST2
LSM4 DOK1
LSM4 CCPG1
LSM4 MAPKAPK2
SLC6A9 SAR1A
SLC6A9 MAPK8IP1
SLC6A9 SAP18
SLC6A9 ZNF500
SLC6A9 NFKB2
SLC6A9 MGAT1
SLC6A9 SIM2
SLC6A9 PPP1R10
SLC6A9 GNL1
SLC6A9 MEF2C
SLC6A9 MVK
SLC6A9 SPN
CEACAM4 NRG2
CEACAM4 KRTAP26-1
CEACAM4 THRA
CCBP2 LGALS9
CCBP2 RP1-21O18.1
CCBP2 CHIT1
CCBP2 HAUS5
CCBP2 AATK
CCBP2 RHBDL1
CCBP2 ABL1
PAX7 EIF2AK2
CEACAM3 KCTD17
CEACAM3 NCDN
CEACAM3 EPAS1
CEACAM3 OR2B6
CEACAM3 AGAP8
CEACAM3 IGHMBP2
ARHGAP6 WNT7A
OPN1SW REM1
OPN1SW AGFG2
UPK2 CYP27A1
UPK2 GRN
UPK2 ADH1C
UPK2 SEMA5A
UPK2 AGFG2
ZNF157 CDR2L
ZNF157 GRM4
ZNF157 LBP
ZNF157 DAPK2
ZNF157 RTN2
ZNF157 SPINT3
ZNF157 CEACAM4
MAGEA1 CARD10
MAGEA1 DGCR11
MAGEA1 ADCYAP1
MAGEA1 LBP
MAGEA1 JAG1
GPR6 GRIK5
NRTN MYO9B
NRTN ELAVL3
NRTN MFAP2
NRTN APOBEC3C
NRTN POU4F1
NRTN RGS9
NRTN RAP1GAP
NRTN SDC3
NRTN CDX2
TOP3B KCNF1
TOP3B CA11
TOP3B AGFG2
TOP3B WNT7A
PNMT SLC6A8
PNMT PCDH9
PNMT MAG
PNMT ADCYAP1
PNMT LLGL2
PNMT AGPAT1
PNMT NFATC3
PNMT ABL1
KRT86 CAMSAP1
KRT86 ACVR1B
KRT86 MSC
KRT86 AATK
HCG9 GJB3
HCG9 MARCO
HCG9 KIF22
HCG9 SLC8A1
GAD2 LGR5
GAD2 TUBGCP2
GAD2 SIM2
GAD2 TLX2
GAD2 TRIM58
GAD2 SCYL3
FOSL1 SLC9A3R2
FOSL1 HTRA2
AP2A2 PCBP3
SLC25A11 MC2R
SLC25A11 BCL3
SLC25A11 THRA
COL6A2 LIPE
COL6A2 GPR162
COL6A2 UBE2H
CHST3 MC2R
CHST3 ALDOC
CHST3 MVK
CHST3 TRAFD1
SDC3 CSF1
SDC3 SCARB1
SDC3 CADM4
SDC3 TUBB2B
SDC3 ZBED1
SDC3 GOLGA1
SDC3 KIAA0323
SDC3 ETV3
SDC3 CYP2A13
RPL11 PAIP2B
RPL11 PRRC1
RPL11 GNL1
RPL11 MYST2
NCKIPSD TUBGCP4
NCKIPSD IDS
NCKIPSD OTUB1
NCKIPSD GNL1
NCKIPSD MEF2C
NCKIPSD ALAS2
NCKIPSD OGG1
NCKIPSD TPMT
CRYBB3 IAH1
CRYBB3 ARHGAP26
CRYBB3 SAMD14
CRYBB3 REM1
DDX11 ARID4B
DDX11 COPS6
DDX11 EPAS1
DDX11 MEF2C
DDX11 KIFC3
DDX11 IGHG1
DDX11 SLMO1
DDX11 GRINA
DDX11 AP2A2
BTF3 FGF2
BTF3 HMX1
BTF3 KCNF1
TMSB4Y FZR1
TMSB4Y ATP1B2
MLANA COPS6
IGHMBP2 SCARB1
IGHMBP2 PRPF31
IGHMBP2 EPOR
IGHMBP2 INA
TGOLN2 RPS26
TGOLN2 MYB
FKBP15 SLC5A2
FKBP15 SEMA4D
SERPIND1 CYP27A1
SERPIND1 NCDN
SLC22A24 CDR2L
SLC22A24 PHB
SLC22A24 ARPC4
SLC22A24 TPMT
SLC22A24 LSM4
CNTN1 PAIP2B
CNTN1 PCDH9
CNTN1 PRRC1
CNTN1 INA
CNTN1 COBRA1
CNTN1 TRIM33
CNTN1 TYMS
DEFA3 ZBED1
DEFA3 ADRBK1
DEFA3 MFAP2
DEFA3 LGALS9
DEFA3 INA
DEFA3 IKBKG
HOXC11 RAD51L3
HOXC11 TBX19
ENTPD2 UNC5B
ENTPD2 RAD51L3
PCDH1 COL6A2
GPR35 ABCC8
GPR35 ANKRD46
GPR35 SLC6A8
GPR35 GTSE1
GPR35 MAG
GPR35 FCGR2A
GPR35 ODF1
GPR35 RBBP8
PIK3CB ODF1
PIK3CB XDH
LOC26102 NLE1
LOC26102 SBNO2
LOC26102 TROAP
LOC26102 POLG
SLC18A3 MTX1
SLC18A3 EML3
SLC18A3 OAS2
SLC18A3 OCEL1
SLC18A3 RPS26
SLC18A3 SEMA4D
SLC18A3 STXBP1
SLC18A3 BCL3
SLC18A3 USP11
PRH1 EPHB2
PRH1 COPS6
PRH1 ADRBK1
GNAS CRX
GNAS FLOT1
GNAS KIR2DL4
GNAS GALK1
LOC91316 HAUS5
LOC91316 GRM4
LOC91316 MYST2
LOC91316 PFKFB2
LOC91316 JAG1
KRT33A GJB5
KRT33A SEMA4D
LOC652147 ATG2A
LOC652147 UBE2H
LOC652147 KIF22
LOC652147 SMO
LOC652147 ANG
HMGB3 DOK1
SLC1A7 KLF1
RUNX1 ITGAD
RUNX1 TUBGCP4
RUNX1 SLC2A1
RUNX1 SIM2
RUNX1 INA
RUNX1 IKBKG
RUNX1 LBP
RUNX1 FAM102A
RUNX1 RHBDL1
RUNX1 NFATC3
RUNX1 BCL3
RUNX1 BCR
RUNX1 WNT10B
TCF7 CARD10
TCF7 CD34
TCF7 DPT
TCF7 LOC100134331
TRD@ MTX1
TRD@ SLC6A2
TRD@ DHRS1
TRD@ LGALS9
TRD@ DPT
TRD@ TBX19
TRD@ LOC100134331
TRD@ PPP3CC
TRD@ SLC22A24
KRT37 ZMYND10
FOXE1 SBNO2
FOXE1 SLC9A3
FOXE1 AGFG2
FOXE1 SLC5A2
FOXE1 AGPS
FOXE1 DHRS1
FOXE1 SLC24A1
FOXE1 ATP6V1B1
FOXE1 MTHFR
IGF2 USP11
JAK3 SSTR5
BCL3 IRF5
STMN1 BCR
BMI1 E2F4
BMI1 TYMS
ABL1 MEN1
IL4 TYMS
RAGE USP11
ETS1 MSX1
MAPKAPK2 CDX2
LOC201229 PCDHGC3
LOC201229 CCPG1
LOC201229 THRA
BCR KIFC1
THRA KIF20B
TNFRSF25 MGAT3
WNT10B KRT1
POLG VEGFC
CYP27A1 IFI35
MAP3K14 MSX1
THBS1 RABGGTA
DOK1 SSTR5
LOC644165 PTAFR
CDR2L MC2R
RAB3A MGAT3
KRT1 MEN1
TUBB3 TUBB2A
NOC2L HLF
PGAP2 MGAT3
UNC5B TNFRSF25
UNC5B ALAS2
UNC5B LLGL2
UNC5B TPMT
UNC5B RPL11
FGF2 KIF22
FGF2 MSX1
ABCC8 MC2R
IAH1 LOC644165
FAM153A PCDH9
FAM153A ADRBK1
EPHB2 PTPRD
EPHB2 RUNX2
EPHB2 OTUB1
EPHB2 CACNB1
EPHB2 DTX4
EPHB2 COBRA1
EPHB2 JAG1
EPHB2 SLC25A11
EPHB2 THRA
ZNF264 IAH1
ZNF264 SCAPER
ANKRD46 CDK6
ANKRD46 TUBB2B
ANKRD46 SMARCD2
NUDT3 ITGAD
NUDT3 E2F1
REL STMN1
REL E2F4
CDK6 MYB
SKI CARD10
SKI E2F4
SKI BCR
SAR1A SULT4A1
SAR1A PSG1
SAR1A ATP1B2
SAR1A LYPLA2
SAR1A SDC3
TGFB1 APOBEC3C
PSD4 MFAP2
PSD4 RAGE
WNT11 PLEKHM1
SLC5A2 DOK1
SAP18 CDX2
NADK POLG
SCARB1 UBE3B
SCARB1 TOMM34
SCARB1 DTX4
SCARB1 MCM2
SCARB1 RTN2
SCARB1 CDH4
SCARB1 IL8RB
SLC9A3R2 SKI
SLC9A3R2 ATP1B2
SLC9A3R2 SLC22A24
SLC9A3R2 RPA2
SLC9A3R2 IL8RB
BAIAP3 SERPIND1
BAIAP3 MAP2K4
ZNF500 CARD10
ZNF500 HPGD
ZNF500 KIFC1
TERF2 CARD10
TERF2 TGFB1
TERF2 SLC5A2
TERF2 SLC6A8
TERF2 HTRA2
TERF2 ISLR
TERF2 MSC
TERF2 ST14
TERF2 STAT2
LGR5 CADM4
LGR5 PXN
LGR5 RBBP8
KCTD17 SCARB1
KCTD17 PTPRD
KCTD17 SLC2A1
KCTD17 MAPKAPK2
KCTD17 IL8RB
SULT2B1 PSG1
SULT2B1 TLX2
SULT2B1 LGALS9
SULT2B1 BCR
SULT2B1 PAX8
GYPE HAUS5
RPH3A THRA
SOCS3 FGF2
PLEKHG3 CARD10
SULT4A1 CDR2L
SLC6A8 MAPKAPK2
PRPF31 GUCA1A
EML3 ITGAD
EML3 SLC5A2
EML3 CD34
EML3 M6PR
RBM8A HDGF
RBM8A FAM102A
RBM8A TPMT
RBM8A CDK2
GTF2H3 ARID4B
GTF2H3 HAUS5
SIT1 SEMA4D
RBP3 PLCD1
ITGA2B EML3
ITGA2B HPGD
ITGA2B AP2A2
UBE3B SKI
TCOF1 BCL3
TCOF1 MYB
IDS MC2R
C2orf55 SULT4A1
MYO9B CSF1
MYO9B SULT4A1
MYO9B LSM4
MYO9B PAX8
EIF5B LSM4
PTPRD SLC6A8
PTPRD UBE3B
PTPRD KIAA0323
PTPRD CCPG1
PTPRD ETV3
PTPRD MYB
SLC2A1 C2orf55
SLC2A1 FZR1
SLC2A1 PRRC1
SLC2A1 MGP
SLC2A1 UTP3
ARID4B MGP
ARID4B PTPN9
SLC6A2 CDK5R1
SLC6A2 KRT1
SLC6A2 CDK6
SLC6A2 TERF2
SLC6A2 HPGD
SLC6A2 MVK
SLC6A2 SMYD5
SLC6A2 AP2A2
SLC6A2 SDC3
SLC6A2 MSX1
SLC6A2 E2F4
ARSE EML3
NFKB2 DOK1
NFKB2 ABCC8
NFKB2 ANKRD46
NFKB2 ITGA2B
NFKB2 PAIP2B
NFKB2 TADA3L
NFKB2 ARPC4
NFKB2 GOLGA1
NFKB2 M6PR
NFKB2 CDX2
NFKB2 E2F4
NFKB2 IL4
NFKB2 TYMS
NFKB2 CDH4
NFKB2 IL8RB
RASSF7 HDGF
YPEL1 TERF2
YPEL1 GTF2H3
YPEL1 KIFC3
FDXR C2orf55
FDXR CADM4
FDXR JAK3
FDXR BMI1
ACCN1 KRT1
ACCN1 SLC9A3R2
ACCN1 PSG1
ACCN1 MFAP2
ACCN1 ADAM15
ACCN1 ST14
ACCN1 DEFA3
ACCN1 USP11
GPR161 CHST3
GPR161 IL8RB
GPR161 YPEL1
GPR161 JAK3
CPNE6 C2orf55
CPNE6 PPP2R5D
CPNE6 PITPNM1
COPS6 ABCC8
COPS6 PRRC1
COPS6 C2orf24
COPS6 PTPN9
ALDOC CDR2L
ALDOC MYO9B
ALDOC CDH4
ALDOC LOC201229
ALDOC WNT10B
WBSCR22 SLC5A2
WBSCR22 ST14
XPNPEP2 CYP27A1
XPNPEP2 CRX
XPNPEP2 IAH1
GP2 DOK1
GP2 HSF4
GP2 ZNF500
GP2 YPEL1
GP2 NCDN
GP2 GNL1
GP2 CD40
GP2 PAXIP1
GP2 RPL11
MAX IL10RA
DUSP7 MAP3K14
DUSP7 FLOT1
DUSP7 SBNO2
DUSP7 KIF22
DUSP7 AXIN1
DUSP7 WNT7A
CADM4 BCL3
GTSE1 ABCC8
GTSE1 SLC6A8
GTSE1 KIFC1
GTSE1 M6PR
PCBP3 PTPN9
STX11 ABCB1
FZR1 UBE3B
FZR1 U2AF2
HTRA2 CARD10
HTRA2 MSX1
C19orf50 FLOT1
C19orf50 ERF
SLN COPS6
MGAT1 NUDT3
MGAT1 CSTF3
MGAT1 CADM4
MGAT1 HDGF
MGAT1 ST6GALNAC4
MGAT1 U2AF2
MGAT1 CDX2
C14orf1 GALK1
STATH PSG1
SLC29A2 ABL1
SLC29A2 BCR
TNP1 EPOR
SIM2 IRF5
SIM2 SLC6A2
SIM2 PITPNM1
SIM2 MXRA8
SIM2 KIAA0323
SIM2 SLC22A24
CAMSAP1 CDK5R1
CAMSAP1 UNC5B
CAMSAP1 WWOX
CAMSAP1 ADAM15
CAMSAP1 MXRA8
CAMSAP1 FAM189B
EVPL GRN
EVPL MGAT3
AQP7 TERF2
AQP7 MYST2
AQP7 JAG1
AQP7 DEFA3
AQP7 MSX1
AQP7 JAK3
ZBTB7A SEMA7A
PAIP2B ITGAD
PAIP2B MC2R
PAIP2B MRPS12
PAIP2B RAGE
PCDH9 GTSE1
PRRC1 SSTR5
PRRC1 CDX2
SCAPER WNT7A
SCAPER VEGFC
TLX2 IRF5
TLX2 CYP2A6
B4GALT3 FZR1
B4GALT3 PRRC1
B4GALT3 IL8RB
TUBB2B PIM1
TUBB2B CDR2L
TUBB2B RBM8A
TUBB2B LY6E
PXDN JAG1
PXDN PPP3CC
CAPN3 MYST2
CAPN3 CNTN1
KCNF1 FGF2
KCNF1 HLF
KCNF1 UBE2H
OAS2 SAP18
OAS2 WWOX
OAS2 JAG1
OAS2 STAT2
AGPS DOK1
AGPS WBSCR22
AGPS SLC12A4
AGPS SEMA4D
AGPS KIFC3
AGPS LSM4
AGPS IL8RB
CCDC94 MAP3K14
CCDC94 C1orf144
ACAN GRN
ACAN ANG
ACVR1B KRT1
ACVR1B THRA
RUNX2 CDK2
ZBED1 MYB
DHRS1 SKI
DHRS1 BMI1
DHRS1 RELA
MYH2 BCR
PPP2R5D PTPRD
DHCR7 TADA3L
DHCR7 MSX1
CORO1A MVD
CORO1A POLG
SPC25 ACCN1
SPC25 WBSCR22
SPC25 SLC29A2
SPC25 IKBKG
SPC25 JAK3
TYR CAPN3
TYR FAM102A
TYR U2AF2
TYR KIF20B
TYR GUCA1A
GJB5 MGAT1
GJB5 RPS26
GJB5 TGOLN2
GJB5 STMN1
USP19 MGAT1
USP19 SLC9A1
PAX3 PTPRD
PAX3 ARID4B
PAX3 ACCN1
PAX3 ZNF592
NFATC2IP PGAP2
NFATC2IP SCAPER
NFATC2IP RBCK1
PDE4C SAR1A
PDE4C RBM8A
PDE4C VASH1
PDE4C MYST2
KCNH2 ZNF500
CEP135 LGR5
CEP135 PITPNM1
CEP135 LY6E
CEP135 CD40
CEP135 KIFC3
SVEP1 IDS
HDGF KRT1
HDGF SULT4A1
HDGF KIF20B
CD34 MC2R
CD34 TCOF1
CD34 GTSE1
CD34 RAGE
GYPB HPGD
OTUB1 SPINT1
OTUB1 CDK2
PPP1R10 MFAP2
PPP1R10 FAM102A
PPP1R10 SLC25A11
PXN TCOF1
PXN LGALS9
PXN JAG1
ISLR PTPRD
ISLR GTSE1
ISLR RAGE
SLC12A4 SKI
SLC12A4 PCDH9
SLC12A4 GYPB
SGCA PTH
FAM50A GSTA2
KIAA0284 NOC2L
KIAA0284 PGAP2
KIAA0284 NADK
KIAA0284 UBXN1
HLA-DOB PTPRD
HLA-DOB MCM2
HLA-DOB STMN1
HLA-DOB XRCC2
ORC1L TUBGCP2
ORC1L TLX2
ORC1L ADAM15
ORC1L TFF3
ORC1L E2F1
TET3 DOK1
TET3 ARID4B
TET3 GP2
TET3 GJB5
TET3 NCDN
TET3 FCGR2A
TET3 FAM189B
TET3 SLC25A11
TET3 BCL3
MAG EML3
MAG TUBB2B
MAG AGPS
MAG SLC22A24
MAG E2F1
SLC24A1 TCOF1
SLC24A1 SLC2A1
SLC24A1 CAMSAP1
SLC24A1 OTUB1
SLC24A1 CDK2
SLC24A1 LOC201229
ITGAM IAH1
OCEL1 EPHB2
OCEL1 LOC729400
OCEL1 IKBKG
OCEL1 KIFC1
OCEL1 SMARCD2
OCEL1 FGF3
OCEL1 STAT2
CD22 MTX1
CD22 CADM4
ELAVL3 GYPE
ELAVL3 WWOX
ELAVL3 GYPB
ELAVL3 SCAMP5
ELAVL3 CAMK2B
ELAVL3 SLC25A11
ELAVL3 TYMS
ELAVL3 MAPKAPK2
CAPN5 IAH1
ADRBK1 CDK5R1
ADRBK1 EIF5B
ADRBK1 GUCA1A
MFAP2 JAK3
FST PCBP3
FST LGALS9
OGG1 PLEC1
NCDN ITGAD
NCDN TPMT
NCDN U2AF2
PITPNM1 KRT1
PITPNM1 UBE3B
PITPNM1 CADM4
PITPNM1 RPS26
PITPNM1 CCPG1
PITPNM1 JAK3
ADAM15 RPH3A
ADAM15 TUBB2B
ADAM15 NFRKB
ADAM15 KIAA0323
ADAM15 CCPG1
ADAM15 E2F1
ADAM15 TYMS
EPAS1 SLC6A8
EPAS1 SLC6A2
EPAS1 CD40
CYP3A5 SULT2B1
CYP3A5 FZR1
CYP3A5 TRAFD1
CYP3A5 RBBP8
CYP3A5 COBRA1
CYP3A5 GOLGA1
RPL3L GALK1
FGD1 CRX
FGD1 HSPA4
DEPDC5 NLE1
DEPDC5 COL6A2
RIMS2 ZNF500
RIMS2 SLC6A8
RIMS2 COPS6
RIMS2 TYR
RIMS2 HDGF
RIMS2 NUP188
RIMS2 CCPG1
ESPL1 SAP18
GIGYF2 PTPRD
GIGYF2 CADM4
GIGYF2 GUCA1A
LGALS9 ITM2B
LGALS9 M6PR
LGALS9 JAK3
DPT KRT1
DPT ABCC8
DCI KLF1
PIK3R3 COPS6
APOBEC3C SEMA7A
APOBEC3C ALDOC
APOBEC3C JMJD6
APOBEC3C SLC25A11
APOBEC3C CCPG1
APOBEC3C GUCA1A
GNL1 APOBEC3C
GNL1 AHSG
GNL1 GRINA
TFF3 SCARB1
TFF3 SLC2A1
TFF3 ZBED1
TFF3 SLC25A11
GPA33 TET3
GPA33 MAG
GPA33 AFAP1
HIPK2 DUSP7
ARHGAP26 CADM4
ARHGAP26 DEPDC5
ARHGAP26 RRP12
ARHGAP26 MGAT3
ARHGAP26 ALOX5
ARHGAP26 MAP2K4
MMACHC INA
C19orf29 MC2R
C19orf29 SLC12A4
C19orf29 METTL1
C19orf29 USP11
ZNF783 KCTD17
ZNF783 PPP2R5D
ZNF783 TYR
ZNF783 COBRA1
RAD51L3 ABCC8
RAD51L3 SMYD5
VENTX MEF2C
SMPDL3B ITGAD
SMPDL3B EPHB2
SMPDL3B TCOF1
SMPDL3B COPS6
SMPDL3B FAM102A
FEZ1 PLEKHG3
MEF2C SAP18
MEF2C PRRC1
MEF2C KIAA0323
MEF2C FGF3
FCGR2A MYO9B
TTLL12 ARID4B
PLCD1 IFI35
PLCD1 BAP1
PLCD1 IQSEC1
AFAP1 HDGF
AFAP1 MFAP2
ZNF592 CSF1
ZNF592 DCBLD2
ZNF592 PCDH9
ZNF592 HPGD
ZNF592 U2AF2
ZNF592 MYB
ZNF592 GUCA1A
ZNF592 STAT2
ASGR1 SLC22A24
GARNL4 THBS1
GARNL4 CPNE6
GARNL4 PAIP2B
GARNL4 AGPS
GARNL4 GYPB
GARNL4 GIGYF2
SLC4A3 EPHB2
SLC4A3 EML3
SLC4A3 USP19
SLC4A3 HDGF
FNTB MAPK8IP1
FNTB LGR5
FNTB SLC2A1
FNTB ELAVL3
FNTB LGALS9
FNTB MVK
FNTB LSM4
FNTB WNT10B
WDR62 SLC6A8
WDR62 C2orf55
WDR62 WWOX
WDR62 MGP
LAIR1 PSG1
LAIR1 APOBEC3C
LAIR1 RAD51L3
LAIR1 MEF2C
LAIR1 WDR62
TPPP CAPN5
TPPP FGD1
TPPP GATA4
TPPP PTPN21
IFT140 MC2R
NTNG1 OCEL1
NTNG1 NEUROD2
NTNG1 GIGYF2
NTNG1 TFF3
NTNG1 CD40
POU2F2 CADM4
POU2F2 FZR1
POU2F2 OAS2
POU2F2 FCGR2A
POU2F2 DMWD
RPS26 DOK1
RPS26 NUDT3
RPS26 U2AF2
UBXN1 PLEC1
UBXN1 MLH1
UBXN1 WNT7A
LY6E NUDT3
HPGD MC2R
ALAS2 SKI
ALAS2 RTN2
SEMA4D LOC729400
TAZ SCARB1
TAZ TFF3
TAZ LSM4
ATP1B2 MGAT1
ATP1B2 GIGYF2
ATP1B2 M6PR
COX10 GALK1
COX10 GJA1
SBNO2 PLEKHM2
SBNO2 MAP3K3
INA SEMA4D
INA FAM102A
INA MRPS12
CYP11A1 SAP18
CYP11A1 TLX2
CYP11A1 ATP1B2
CYP11A1 BMI1
CYP11A1 WNT10B
SAMD14 RPL3L
SAMD14 HIRIP3
SAMD14 ABCB1
RP1-21O18.1 MTX1
RP1-21O18.1 PTPRD
RP1-21O18.1 GPR161
RP1-21O18.1 FZR1
RP1-21O18.1 SIM2
RP1-21O18.1 TUBB2B
RP1-21O18.1 AGPS
RP1-21O18.1 GNL1
RP1-21O18.1 RBBP8
RP1-21O18.1 TGOLN2
RP1-21O18.1 FKBP15
CLEC11A ITGAD
CLEC11A MC2R
CLEC11A EPHB2
CLEC11A NUDT3
CLEC11A TUBGCP2
CLEC11A USP11
CLEC11A IL8RB
ATG2A STX11
ATG2A UBE2H
ATG2A ABCB1
RAD54L2 KIF22
PLIN1 ARID4B
ZSCAN12 PRPF31
ZSCAN12 C2orf55
ZSCAN12 SLC2A1
ZSCAN12 PCDH9
ZSCAN12 MUC1
ZSCAN12 ZNF592
ZSCAN12 RTN2
ZSCAN12 M6PR
ZSCAN12 CDK2
ZSCAN12 MAPKAPK2
ZSCAN12 IL8RB
CHIT1 LSM4
CHIT1 WNT10B
GCKR ATP11A
ATP2B2 PRPF31
TOMM34 KIAA0323
UBE2H MSX1
LYPLA2 CADM4
LYPLA2 PPP3CC
MVK FZR1
HAUS5 CDR2L
HAUS5 FEZ1
HAUS5 PHB
HAUS5 KIAA0999
DGCR11 ITGAD
DGCR11 IRF5
DGCR11 FAM153A
DGCR11 SAR1A
DGCR11 SLC6A8
DGCR11 COPS6
DGCR11 ACVR1B
DGCR11 BAHD1
DGCR11 SLC9A1
DGCR11 THRA
CD33 FAM153A
CD33 NUDT3
CD33 EML3
CD33 AFAP1
CD33 MGP
CD33 FAM102A
SPN CARD10
SPN PTPRD
SPN RUNX2
SPN FAM189B
SPN SLC9A1
SPN E2F1
SPN BCL3
GPR143 TREX1
GPR143 ALOX5
PRB1 SAMD14
SPEF1 DHRS1
ADCYAP1 PSD4
ADCYAP1 WWOX
ADCYAP1 TUBGCP2
ADCYAP1 GTSE1
ADCYAP1 PIK3R3
ADCYAP1 SLC9A1
TRIM15 CNTN1
TRIM15 E2F4
CRYBA4 DOK1
CRYBA4 ANKRD46
CRYBA4 RUNX2
CRYBA4 NFRKB
CRYBA4 KCNH2
CRYBA4 HLA-DOB
CRYBA4 DGCR11
TRIM58 CSF1
TRIM58 ABCC8
TRIM58 CBLN1
TRIM58 ALDOC
TRIM58 CAMSAP1
TRIM58 HLA-DOB
TRIM58 NCDN
TRIM58 RPS26
TRIM58 PAXIP1
TRIM58 M6PR
TRIM58 CCPG1
TRIM58 RAGE
TRIM58 MYB
TBX19 MAPK8IP1
TBX19 EML3
TBX19 ZBED1
TBX19 USP19
TBX19 TET3
TBX19 SMPDL3B
TBX19 TPMT
TBX19 SLC22A24
TBX19 CNTN1
PHB MAPK8IP1
CACNB1 MGAT1
CACNB1 OTUB1
CRTC1 KATNB1
CRTC1 FLOT1
CRTC1 PLEKHM2
CRTC1 ETS1
SMYD5 EML3
SMYD5 PAIP2B
SMYD5 INA
DNAH9 DOK1
DNAH9 TCOF1
DNAH9 CD22
DNAH9 AATK
DNAH9 MRPS12
DNAH9 PPP3CC
NUPR1 SLC22A24
ELAVL2 IDS
ELAVL2 YPEL1
ODF1 IRF5
ODF1 ARSE
ODF1 NFRKB
ODF1 PAX9
ODF1 FAM189A2
ODF1 TYMS
ODF1 PTPN9
GDF5 UBXN1
GDF5 MLH1
IVL LSM4
LUZP1 MC2R
SBNO2 PRPF31
SBNO2 TLX2
SBNO2 SPEF1
SBNO2 IKBKG
SBNO2 KRT86
SBNO2 WNT10B
LY9 SLC5A2
AANAT SLC2A1
AANAT OTUB1
AANAT ADAM15
AANAT TOMM34
AANAT FUT7
AANAT RBBP8
AANAT PAXIP1
AANAT PPP3CC
AANAT THRA
AANAT IL8RB
SHBG UNC5B
SHBG FDXR
SHBG PHB
SHBG FAM189B
SHBG SLC22A24
FUT7 FAM153A
FUT7 SEMA7A
FUT7 SCARB1
FUT7 PCDH9
FUT7 PITPNM1
FUT7 LY6E
INSL3 ATP11A
INSL3 EVPL
INSL3 FGD1
INSL3 DDN
INSL3 RNF167
INSL3 SEC16A
INSL3 IQSEC1
PRPH GP2
PRPH HDGF
PRPH GARNL4
PRPH TOMM34
PRPH ATF6B
PRPH JMJD6
PRPH IFIT1
KCNJ4 ANKRD46
KCNJ4 AGPS
KCNJ4 KCNH2
KCNJ4 GYPB
KCNJ4 GNL1
KCNJ4 U2AF2
KCNJ4 SERPINA4
KCNJ4 MAPKAPK2
ADH1C MVD
ADH1C C1orf144
ADH1C RBCK1
ZNF239 FLOT1
ZNF239 MGAT3
SPRR2C MFAP2
SPRR2C VENTX
SPRR2C CYP11A1
IL17RA GCKR
LY6G6C CSF1
LY6G6C ABCC8
LY6G6C TLX2
LY6G6C RPS26
CTRB2 ABL1
IKBKG ITM2B
IKBKG EML3
IKBKG EPOR
IKBKG APOBEC3C
IKBKG HPGD
IKBKG AP2A2
MSC NRP2
MSC PITPNM1
REG1B TUBB2B
PSG7 SLC9A3R2
PSG7 KCTD17
PSG7 SPC25
PSG7 PAFAH1B1
PSG7 TGOLN2
PSG7 ABL1
CECR7 CARD10
CECR7 SLC12A4
SSX1 CARD10
SSX1 GPR161
SSX1 FAM102A
POU4F1 GTF2H3
POU4F1 WWOX
POU4F1 TAF15
POU4F1 NUP188
LEFTY1 ARID4B
LEFTY1 CADM4
LEFTY1 PCBP3
LEFTY1 ZNF783
ARTN NFRKB
ACR CHD8
ACR HDGF
ACR CD33
ACR SMYD5
ACR ATF6B
ACR ST14
ACR COBRA1
ACR SDC3
JMJD6 IDS
RNF167 GALK1
XPO6 JAG1
GRINA PCBP3
MPDU1 MAP2K4
TADA3L PAIP2B
TADA3L PAX8
IL10RA POLR2E
IL10RA PLEC1
IL10RA CRTC1
IL10RA ANG
LLGL2 PTPRD
LLGL2 RUNX2
LLGL2 ZNF592
HIST1H3E CD40
HIST1H3E MYST2
HIST1H3E SDC3
CRCP DOK1
CRCP TET3
CRCP ASGR1
GIPR SLC2A1
GIPR CPNE6
GIPR ADRBK1
GIPR AANAT
GIPR LY6G6C
GIPR KIFC3
GIPR BCL3
IGHG1 CAMSAP1
IGHG1 TRIM58
IGHG1 LSM4
IGHG1 MSX1
C9 UBE2H
TEKT2 ARHGAP26
TEKT2 ARHGEF17
TEKT2 COL6A2
GRM4 ITGAD
GRM4 UBE3B
GRM4 SLN
GRM4 PAX3
GRM4 SLC24A1
GRM4 LEFTY1
GRM4 KIFC1
GRM4 psiTPTE22
GRM4 ARPC4
GRM4 U2AF2
GRM4 CYP2A13
HTR2A REL
HTR2A KCTD17
HTR2A HLA-DOB
HTR2A SFPQ
CROCC GPR143
CROCC GALK1
DTX4 USP11
CBARA1 KLF1
SEC16A MGAT3
SEC16A GNB3
ST14 MC2R
ST14 PRPF31
ST14 MRPS12
TRAFD1 HTRA2
TRAFD1 PAIP2B
TRAFD1 USP11
TRAFD1 IL8RB
RBBP8 KRT1
RBBP8 EPOR
RBBP8 LOC201229
MXRA8 MC2R
MXRA8 CADM4
COBRA1 CDK6
COBRA1 FCGR2A
COBRA1 MSX1
COBRA1 JAK3
COBRA1 USP11
TRIM33 MC2R
TRIM33 APOBEC3C
TRIM33 BMI1
CD40 MAPK8IP1
CD40 LOC729400
CD40 SLC2A1
CD40 ALAS2
CD40 KIFC1
CD40 GRB2
ELOVL5 PLCD1
RGS9 IRF5
RGS9 CDX2
RGS9 IL4
ZNF167 NFKB2
ZNF167 ALDOC
ZNF167 PCBP3
ZNF167 ELAVL3
ZNF167 SMARCD2
SLC1A6 UNC5B
SLC1A6 NUDT3
SLC1A6 KCTD17
SLC1A6 SIM2
SLC1A6 RP1-21O18.1
SLC1A6 GRIP2
SLC1A6 CCPG1
SLC1A6 CDX2
SNAPC4 XPNPEP2
NRG2 UBE3B
NRG2 WWOX
NRG2 PCDH9
NRG2 SLC24A1
NRG2 ELAVL3
NRG2 TBX19
NRG2 RPA2
MYBPC3 SEMA7A
MYBPC3 SAP18
MYBPC3 SLC6A2
MYBPC3 ACCN1
MYBPC3 MAG
MYBPC3 CRCP
MYBPC3 FAM102A
MYBPC3 MSX1
MYBPC3 RAGE
SLC28A1 SERPIND1
LBP HSF4
LBP TERF2
LBP CREB3
LBP GIGYF2
LBP SMPDL3B
LBP SEMA4D
LBP MXRA8
LBP U2AF2
LBP IGHMBP2
T PCBP3
T TUBB2B
T IKBKG
PAX9 RP1-21O18.1
PAX9 STAT2
SLC8A1 NCSTN
DAPK2 EPOR
DAPK2 B4GALT3
DAPK2 FUT7
AATK KRT1
AATK IRF5
AATK ZNF500
AATK AQP7
AATK PCDH9
AATK PRRC1
AATK RAD51L3
AATK ALAS2
AATK TAZ
AATK CD33
AATK PRPH
AATK SSX1
AATK RBBP8
AATK DMWD
AATK M6PR
GRIK5 CPNE6
GRIK5 KIFC3
GRIK5 DEFA3
GRIK5 BMI1
CHMP7 MAP2K4
CHMP7 RB1
CAMK2B CARD10
CAMK2B PCBP3
CAMK2B PAIP2B
IQSEC1 CADM4
IQSEC1 SEC16A
KIAA0999 GTSE1
KIAA0999 PAIP2B
KIAA0999 WNT10B
FAM102A E2F1
FAM102A STMN1
SCYL3 CSF1
SCYL3 ITGAD
SCYL3 PRPF31
SCYL3 ISLR
SCYL3 NCDN
SCYL3 GNL1
SCYL3 SLC25A11
SCYL3 PAX8
psiTPTE22 BAX
SMARCD2 PSG1
SMARCD2 MYO9B
SMARCD2 ALDOC
SMARCD2 DHRS1
SMARCD2 CD34
SMARCD2 DPT
SMARCD2 HAUS5
SMARCD2 IFIT1
ARPC4 CARD10
ARPC4 ADRBK1
ARPC4 STMN1
TREX1 MAP3K14
TREX1 WBSCR22
ADCY2 IAH1
HTR7 SAP18
HTR7 SEMA3F
HTR7 MR1
HTR7 PPP3CC
HTR7 CCPG1
KRT2 ZNF500
KRT2 HPGD
IHH SAP18
IHH GRM4
IHH AQP5
IHH GAD2
TUB LY6G6C
MAGEA9 CDK5R1
MAGEA9 ANKRD46
MAGEA9 MCM2
MAGEA9 NRG2
MAGEA5 COPS6
EFNA3 REL
EFNA3 TYR
EFNA3 GPA33
EFNA3 LPAR2
EFNA3 SPN
EFNA3 MXRA8
EFNA3 RGS9
EFNA3 GRIP2
KRTAP26-1 SEMA7A
KRTAP26-1 SLC9A3R2
KRTAP26-1 YPEL1
KRTAP26-1 TET3
KRTAP26-1 DNAH9
OPRL1 AP2A2
LOC145678 GTSE1
LMTK2 REL
ALPK3 MC2R
ALPK3 WBSCR22
ALPK3 GTSE1
FSCN2 CYP27A1
FSCN2 KIF22
FSCN2 MSX1
HTR4 ACVR1B
SLC30A3 SAP18
SLC30A3 FDXR
SLC30A3 GTSE1
SLC30A3 ZBTB7A
SLC30A3 TUBB2B
SLC30A3 OTUB1
SLC30A3 MAG
SLC30A3 CACNB1
FAM5C IQSEC1
SLC17A3 DHRS1
CCL16 TUBB2B
CCL16 DHRS1
GPT CA11
GPT ANG
MR1 CDR2L
MR1 SLC2A1
MR1 PXN
MR1 NCDN
MR1 RIMS2
MR1 D4S234E
MR1 RAD51L3
MR1 MYST2
MVD HLF
MVD SLC38A10
MVD ERF
RTN2 CCPG1
RTN2 E2F4
PTH ATP11A
KIFC3 RBM8A
KIFC3 TRD@
KIFC3 WNT10B
IQSEC3 MLH1
IQSEC3 WNT7A
N4BP2L1 COPS6
N4BP2L1 PAX8
MYST2 PIK3R3
MYST2 LY6E
MYST2 CAMK2B
MYST2 GUCA1A
CD52 FGF2
NDST1 MYST2
SLC6A7 RIMS2
SLC6A7 GRM4
SIX3 DPT
PFKFB2 SSTR5
PFKFB2 MEN1
PFKFB2 SAP18
PFKFB2 SCARB1
PFKFB2 COL19A1
PFKFB2 FAM189B
PFKFB2 GRIP2
PFKFB2 DEFA3
PFKFB2 E2F1
PFKFB2 USP11
IGHG1 ANKRD46
IGHG1 SLC9A3R2
IGHG1 SEMA4D
LOC100134331 UTRN
LOC100134331 AGPS
LOC100134331 GNL1
LOC100134331 C16orf7
LOC100134331 HTR4
LOC100134331 PFKFB2
LOC100134331 STXBP1
LOC100134331 SDC3
IGSF9B USP9X
IGSF9B CNP
IGSF9B TUBGCP4
IGSF9B MGAT1
IGSF9B TAF15
IGSF9B SPEF1
IGSF9B TBX19
IGSF9B SLC25A11
IGSF9B ABL1
IGSF9B GUCA1A
IGSF9B EIF2AK2
TMPRSS6 DOK1
TMPRSS6 MYO9B
TMPRSS6 C19orf29
TMPRSS6 SPRR2C
TMPRSS6 MXRA8
TMPRSS6 AATK
TMPRSS6 BCL3
TMPRSS6 WNT10B
H6PD SSTR5
H6PD ABCC8
H6PD ITGA2B
H6PD SLC6A2
H6PD YPEL1
H6PD RUNX2
H6PD ZSCAN12
H6PD LBP
H6PD LOC100134331
RECQL5 TCOF1
RECQL5 SLC2A1
RECQL5 ACCN1
RECQL5 COPS6
RECQL5 PAIP2B
RECQL5 GNL1
RECQL5 SLMO1
RECQL5 ABL1
RECQL5 RAGE
PVT1 ALDOC
CCL22 CCDC86
COL19A1 EPHB2
COL19A1 MTX1
COL19A1 HTR2A
COL19A1 LBP
COL19A1 AATK
COL19A1 WNT10B
REM1 KATNB1
REM1 C19orf50
REM1 ACAN
REM1 KIAA0284
REM1 FGD1
REM1 RB1
PIGR ELAVL3
PIGR ZSCAN12
PIGR MCM2
GUCA2A FGF2
GUCA2A GPT
HSP90AB1 LGR5
HSP90AB1 RBM8A
HSP90AB1 NFKB2
HSP90AB1 SLC12A4
HSP90AB1 TFF3
HSP90AB1 ZNF783
HSP90AB1 GRM4
HSP90AB1 CD40
HSP90AB1 TGOLN2
HSP90AB1 CNTN1
HSP90AB1 GNB3
ZKSCAN3 ZNF500
ZKSCAN3 ALDOC
ZKSCAN3 TADA3L
ZKSCAN3 C2orf24
ZKSCAN3 GRB2
ZKSCAN3 M6PR
ZKSCAN3 CDC2L5
GPR3 FDXR
GPR3 WDR62
GPR3 BCR
STXBP1 NUDT3
STXBP1 SAP18
STXBP1 RBM8A
STXBP1 ARSE
STXBP1 ALDOC
STXBP1 GTSE1
STXBP1 PDE4C
STXBP1 ELAVL3
STXBP1 PSG7
STXBP1 PPP3CC
STXBP1 USP11
STXBP1 THRA
NSFL1C UBXN1
GRB2 MYB
GRB2 PAX8
ITPR2 CD34
ITPR2 CARD10
SMG6 CRX
SMG6 GALK1
DMWD EML3
DMWD ARID4B
DMWD TUBB2B
DMWD ISLR
DMWD GIGYF2
DMWD TFF3
DMWD JAG1
DMWD PAX8
PHKG2 ATP11A
PHKG2 GRN
PHKG2 GATA4
PHKG2 GALK1
FAM189B CNP
FAM189B MAPK8IP1
FAM189B RBM8A
FAM189B PAIP2B
FAM189B IDS
FAM189B ACVR1B
FAM189B CD34
FAM189B RTN2
FAM189B U2AF2
FAM189B E2F1
FAM189B STMN1
SPINT3 ZNF500
SPINT3 EPOR
SPINT3 SPC25
SPINT3 CEP135
SPINT3 MAG
SPINT3 RIMS2
SPINT3 ZNF783
SPINT3 TADA3L
SPINT3 UTP3
SPINT3 ARVCF
SPINT3 TYMS
SPINT3 CDH4
ESR1 ODF1
ESR1 MR1
ESR1 MYB
ADAM20 COPS6
ADAM20 ADRBK1
MYCL1 CDK6
MYCL1 GP2
MYCL1 PRRC1
MYCL1 DPT
MYCL1 HAUS5
MYCL1 PSG7
AIF1 USP19
AIF1 CNTN1
TBX5 TERF2
TBX5 CYP3A5
TBX5 RP1-21O18.1
TBX5 POU4F1
TBX5 ACR
TBX5 USP11
MYEF2 MYO9B
MYEF2 PTPRD
MYEF2 PCBP3
MYEF2 PRRC1
MYEF2 ACR
MYEF2 T
MYEF2 FAM189B
SLMO1 CDK6
SLMO1 SAP18
SLMO1 WWOX
SLMO1 TLX2
SLMO1 SLC24A1
SLMO1 POU2F2
SLMO1 FUT7
SLMO1 MXRA8
SLMO1 HPS1
SLMO1 SLC25A11
GRIP2 KCTD17
GRIP2 GYPE
GRIP2 EML3
GRIP2 C19orf29
GRIP2 MSC
XDH CD22
XDH TBX19
XDH RPRD2
XDH SLMO1
XDH GRIP2
XDH RGS10
XDH TPMT
XDH WNT10B
C1orf144 CHMP7
C1orf144 ANG
SNUPN C1orf144
AXIN1 CYP27A1
AXIN1 GRN
AXIN1 RBCK1
AXIN1 ERF
PAXIP1 PTPRD
PAXIP1 PRRC1
PAXIP1 ADRBK1
PAXIP1 PITPNM1
PAXIP1 GRINA
PAXIP1 PPP3CC
PAXIP1 LOC201229
PAXIP1 WNT10B
MRPS12 ITGAD
JAG1 PCDHGC3
ALOX5 ETS1
UTP3 STMN1
RAP1GAP SLC2A1
RAP1GAP FDXR
RAP1GAP GPR161
RAP1GAP SLN
RAP1GAP ORC1L
RAP1GAP NTNG1
RAP1GAP KIAA1539
RAP1GAP RGS10
RAP1GAP SRM
RAP1GAP BCL3
RAP1GAP CCR7
PRAMEF12 INSL3
OR2B6 ARID4B
OR2B6 COPS6
OR2B6 KCNJ4
OR2B6 POU4F1
OR2B6 CD40
OR2B6 STXBP1
OR2B6 WNT10B
HCRTR1 CRX
HCRTR1 REM1
HCRTR1 TOP3B
UGT2B15 MGAT1
UGT2B15 CD22
UGT2B15 JAK3
RHBDL1 FAM153A
RHBDL1 REL
RHBDL1 SLC9A3R2
RHBDL1 ALDOC
RHBDL1 ORC1L
RHBDL1 NTNG1
RHBDL1 ADCYAP1
RHBDL1 DNAH9
RHBDL1 SCYL3
RHBDL1 GRB2
RHBDL1 FAM189A2
AGAP8 CADM4
AGAP8 FCGR2A
AGAP8 CYP11A1
AGAP8 ADCYAP1
AGAP8 IGHG1
AGAP8 ATP6V1B1
AGAP8 LTK
AGAP8 NUP188
BZRPL1 NUDT3
BZRPL1 PSG1
BZRPL1 SIT1
BZRPL1 FDXR
BZRPL1 ELAVL3
BZRPL1 LYPLA2
BZRPL1 TRIM15
BZRPL1 RGS9
BZRPL1 KIAA0323
NTSR2 SLC6A2
NTSR2 TFF3
NTSR2 TBX19
CCKAR FDXR
CCKAR HTR4
ZMYND10 NOC2L
ZMYND10 GDF5
SLC9A3 TREX1
EXOSC2 MYO16
FAM189A2 YPEL1
FAM189A2 ATP1B2
FAM189A2 CRYBA4
FAM189A2 RBBP8
ATP6V1B1 FZR1
ATP6V1B1 ADAM15
ATP6V1B1 GNL1
POU6F2 EML3
POU6F2 ZSCAN12
POU6F2 CYP2A6
AMMECR1 DHRS1
AMMECR1 ZNF592
AMMECR1 WDR62
AMMECR1 PPP3CC
AQP5 SSTR5
AQP5 ZNF500
AQP5 TERF2
AQP5 GTF2H3
AQP5 ITGA2B
AQP5 RASSF7
AQP5 ALDOC
AQP5 STATH
AQP5 SPC25
AQP5 SLC24A1
AQP5 CD22
AQP5 NCDN
AQP5 CLEC11A
AQP5 AATK
AQP5 CDX2
MTHFR RPH3A
MTHFR CPNE6
MTHFR CADM4
MTHFR B4GALT3
MTHFR PAX3
MTHFR ASGR1
MTHFR POU2F2
MTHFR HPGD
MTHFR MXRA8
MTHFR TBXA2R
AGFG2 FLOT1
AGFG2 PTH
LTK USP9X
LTK REL
LTK SAP18
LTK PTPRD
LTK CRYBA4
LTK BCL3
RHO FGF2
AGPAT1 FAM102A
AGPAT1 JAG1
IFIT1 EIF2AK2
TPMT PAIP2B
TPMT DPT
GOLGA1 HAUS5
GOLGA1 LLGL2
TROAP UBE2H
TROAP C1orf144
TROAP RAB40B
SLC9A1 CDK6
SLC9A1 AGPAT1
NUP188 PSG1
NUP188 PITPNM1
NUP188 GIGYF2
MYH11 ACTG2
LSM4 E2F1
LSM4 TYMS
M6PR LSM4
M6PR BMI1
PPP3CC CSF1
SLC6A9 CARD10
SLC6A9 REL
SLC6A9 KCTD17
SLC6A9 SLC6A2
SLC6A9 ADRBK1
SLC6A9 ZNF783
SLC6A9 AATK
SLC6A9 PPP3CC
CEACAM4 TGFB1
CEACAM4 PRRC1
CEACAM4 WDR62
CEACAM4 RAGE
CCBP2 SULT4A1
CCBP2 ARID4B
CCBP2 GTSE1
CCBP2 NFRKB
CCBP2 SPC25
CCBP2 METTL1
CCBP2 WNT10B
CEACAM3 KRT1
CEACAM3 SULT4A1
CEACAM3 MYO9B
CEACAM3 EIF5B
CEACAM3 CAMSAP1
CEACAM3 AQP7
CEACAM3 GJB5
CEACAM3 ISLR
CEACAM3 MAG
CEACAM3 TRIM58
CEACAM3 JMJD6
CEACAM3 RBBP8
CEACAM3 LBP
CEACAM3 HTR7
CEACAM3 ABL1
CEACAM3 RAGE
ARHGAP6 ARHGAP26
ARHGAP6 SBNO2
PRB1 RGS9
OPN1SW GATA4
UPK2 SBNO2
UPK2 INSL3
ZNF157 SLC6A2
ZNF157 ARSE
ZNF157 HTRA2
ZNF157 PRRC1
ZNF157 MAG
ZNF157 ADRBK1
ZNF157 CYP11A1
ZNF157 REG1B
ZNF157 IL8RB
ZNF157 WNT10B
MAGEA1 SLC6A2
MAGEA1 CD22
MAGEA1 ADRBK1
MAGEA1 LAIR1
MAGEA1 INA
MAGEA1 ACR
MAGEA1 TRAFD1
MAGEA1 RHBDL1
MAGEA1 PPP3CC
GPR6 TYR
GPR6 RGS9
NRTN CARD10
NRTN GRM4
NRTN TMPRSS6
NRTN MTHFR
NRTN PNMT
NRTN E2F4
PCDHA3 CD52
TOP3B MMP19
TOP3B LIPE
TOP3B TPPP
TOP3B PLEKHM2
TOP3B MPDU1
TOP3B NRL
TOP3B PAK2
PNMT REL
PNMT ORC1L
PNMT CD22
PNMT GARNL4
PNMT SPEF1
PNMT TRIM58
PNMT STXBP1
PNMT CDX2
KRT86 REL
KRT86 TGFB1
KRT86 RBM8A
KRT86 GP2
KRT86 STATH
KRT86 HDGF
KRT86 POU2F2
KRT86 TOMM34
KRT86 LYPLA2
KRT86 SMYD5
KRT86 T
KRT86 NDST1
KRT86 LSM4
KRT86 U2AF2
KRT86 AP2A2
KRT86 CDX2
KRT86 MAPKAPK2
HCG9 PDLIM7
HCG9 NCSTN
HCG9 AXIN1
GAD2 CPNE6
GAD2 FAM102A
GAD2 ZKSCAN3
GAD2 SDC3
GAD2 BMI1
FOSL1 SLC17A3
AP2A2 SEMA7A
AP2A2 TCOF1
AP2A2 FAM102A
SERPINA4 RBM8A
SERPINA4 MYH2
SERPINA4 PAX8
COL6A2 SCAPER
COL6A2 SEC16A
COL6A2 CCDC86
COL6A2 ERF
CHST3 PITPNM1
CHST3 HAUS5
CHST3 MYST2
SDC3 ITGAD
SDC3 PLEKHG3
SDC3 FZR1
SDC3 PXDN
SDC3 NFRKB
SDC3 AGPAT1
SDC3 IL4
KCNQ1 AXIN1
RPL11 CARD10
RPL11 ZBED1
RPL11 HAUS5
TCF7L2 ABCB1
NCKIPSD ALDOC
NCKIPSD ZBTB7A
NCKIPSD CD34
NCKIPSD SLC24A1
NCKIPSD ASGR1
NCKIPSD DGCR11
NCKIPSD MYCL1
NCKIPSD CEACAM3
CRYBB3 GDF5
CRYBB3 ZNF239
DDX11 TCOF1
DDX11 SPC25
DDX11 ZSCAN12
DDX11 GRM4
DDX11 ARPC4
DDX11 ALPK3
DDX11 ABO
DDX11 PAXIP1
DDX11 STMN1
BTF3 CAPN5
BTF3 DEPDC5
BTF3 PLEKHM1
TMSB4Y SLC22A24
TMSB4Y SLA
IGHMBP2 SLC5A2
IGHMBP2 PXN
IGHMBP2 TRAFD1
IGHMBP2 NUP188
IGHMBP2 M6PR
IGHMBP2 PPP3CC
TGOLN2 NUDT3
TGOLN2 ITM2B
TGOLN2 HDGF
TGOLN2 LYPLA2
FKBP15 ADRBK1
FKBP15 ATP1B2
FKBP15 PPP3CC
SERPIND1 TREX1
SERPIND1 MGAT3
SLC22A24 CSF1
SLC22A24 SSTR5
SLC22A24 KRT1
SLC22A24 TUBGCP4
SLC22A24 EML3
SLC22A24 MYO9B
SLC22A24 ACVR1B
SLC22A24 DMWD
SLC22A24 AP2A2
CNTN1 HPGD
CNTN1 IGHMBP2
DEFA3 KRT1
DEFA3 TFF3
SFTPD ANKRD46
SFTPD SAP18
SFTPD SCARB1
SFTPD PSG1
SFTPD CCKAR
ENTPD2 B4GALT3
ENTPD2 MAG
ENTPD2 INA
ENTPD2 KCNJ4
ENTPD2 ACR
PCDH1 PLCD1
GPR35 MC2R
GPR35 COPS6
GPR35 GPA33
GPR35 REG1B
GPR35 HTR4
GPR35 IGHG1
GPR35 NCKIPSD
GPR35 MSX1
GPR35 JAK3
GPR35 THRA
PIK3CB PCBP3
PIK3CB PLIN1
PIK3CB ZSCAN12
PIK3CB LSM4
PIK3CB SDC3
LOC26102 C14orf1
LOC26102 TREX1
LOC26102 FSCN2
SLC18A3 SCARB1
SLC18A3 TERF2
SLC18A3 KCTD17
SLC18A3 TCOF1
SLC18A3 HDGF
SLC18A3 TET3
SLC18A3 ZNF783
SLC18A3 CRYBA4
SLC18A3 MGP
SLC18A3 ACR
SLC18A3 RGS9
SLC18A3 TMPRSS6
SLC18A3 NTSR2
SLC18A3 LTK
PRH1 GTSE1
PRH1 SIM2
PRH1 FAM189B
PRH1 KIF20B
PRH1 USP11
GNAS MAD1L1
GNAS CADM4
GNAS SAMD14
LOC91316 CARD10
LOC91316 PSD4
LOC91316 BMI1
KRT33A PCBP3
KRT33A DPT
KRT33A PAX8
LOC652147 INSL3
LOC652147 RB1
RPS18 RPS8
GAGE2E CEACAM3
RUNX1 NUDT3
RUNX1 CRYBA4
RUNX1 HTR4
RUNX1 CCKAR
RUNX1 EXOSC2
RUNX1 FAM189A2
RUNX1 PPP3CC
RUNX1 CDH4
TCF7 PRPF31
TCF7 SLC6A2
TCF7 FDXR
TCF7 EPAS1
TCF7 TOMM34
TCF7 CACNB1
TCF7 ZKSCAN3
TCF7 SPINT3
TCF7 AIF1
TCF7 SLC9A1
TCF7 PAX8
TRD@ SLC2A1
TRD@ SPC25
TRD@ TYR
TRD@ HLA-DOB
TRD@ RECQL5
TRD@ THRA
KRT37 RB1
HAP1 AQP5
FOXE1 ALDOC
FOXE1 GADD45B
FOXE1 AANAT
FOXE1 ACR
FOXE1 ZKSCAN3
FOXE1 JAG1
FOXE1 USP11
IGH@ SPC25
IGH@ MAPKAPK2
KIF20B PAX8
IGF2 THRA
E2F1 MAPKAPK2
E2F1 LOC201229
E2F1 BCR
JAK3 USP11
WNT7A RB1
BCL3 STAT2
CDC2L5 ITGAD
CDK2 EIF2AK2
STMN1 ITGAD
STMN1 CDK5R1
RREB1 EPOR
RB1 UBE2H
ABL1 THRA
CYP2A13 IL3
RAGE ITGAD
RAGE PAX8
RAGE WNT10B
ETS1 RAB40B
CDH4 PCDHGC3
MAPKAPK2 HSF4
MAPKAPK2 NFATC3
BCR CDK5R1
BCR KIF20B
GSTA2 KLF1
DOK1 NFATC3
CDR2L MSX1
IRF5 PAX8
NOC2L CBARA1
NOC2L GBX1
UNC5B PPP1R10
UNC5B PTGS1
UNC5B MXRA8
UNC5B NUP188
UNC5B BMI1
CRX MLH1
CARD10 UTP3
CARD10 GUCA1A
ABCC8 E2F4
EPHB2 PIM1
EPHB2 MGAT1
EPHB2 PCDH9
EPHB2 PRRC1
EPHB2 TOMM34
EPHB2 TRIM33
EPHB2 TPMT
EPHB2 BMI1
ZNF264 TROAP
ANKRD46 ZNF592
ANKRD46 FAM102A
NUDT3 JAK3
NUDT3 STMN1
REL TYMS
CDK6 KRT1
SAR1A SAP18
SAR1A ARID4B
SAR1A TUBB2B
SAR1A ADRBK1
SAR1A TAZ
SAR1A IKBKG
SAR1A KIFC1
SAR1A E2F4
TGFB1 UNC5B
TGFB1 UBE3B
TGFB1 EPOR
TGFB1 INA
PSD4 TGFB1
PSD4 PTPRD
PSD4 DPT
PSD4 HPGD
WNT11 GALK1
DMBT1 RAGE
SEMA7A KRT1
SLC5A2 KIF20B
SLC5A2 ABL1
MAPK8IP1 ABL1
SCARB1 PCDHGC3
SCARB1 ABCC8
SCARB1 ABL1
SCARB1 RELA
GRN CHMP7
GRN MGAT3
SLC9A3R2 CDK5R1
SLC9A3R2 PRRC1
SLC9A3R2 MSX1
BAIAP3 WNT7A
ZNF500 DOK1
ZNF500 CDK5R1
ZNF500 CDK6
ZNF500 SAR1A
ZNF500 LY6E
ZNF500 FAM102A
ZNF500 CHST3
TERF2 CNP
TERF2 PTPRD
TERF2 IDS
TERF2 CD34
TERF2 SMYD5
TERF2 TNPO1
LGR5 HTRA2
LGR5 ACVR1B
LGR5 CD34
LGR5 GYPB
LGR5 ISLR
LGR5 SCYL3
KCTD17 LYPLA2
KCTD17 COBRA1
KCTD17 AP2A2
KCTD17 KIF20B
SULT2B1 LGR5
SULT2B1 MFAP2
GYPE USP11
SLC16A5 ZNF500
TUBGCP4 CCPG1
TUBGCP4 RREB1
TUBGCP4 LOC201229
PLEKHG3 LSM4
SULT4A1 ITGAD
SULT4A1 IRF5
SULT4A1 BCL3
SULT4A1 STMN1
PRPF31 U2AF2
PRPF31 KIF20B
PRPF31 RREB1
MTX1 MC2R
MTX1 PPP3CC
PSG1 GADD45B
PSG1 MGP
PSG1 IFIT1
CREB3 PRPF31
EML3 SEMA7A
EML3 TRD@
RBM8A MAPK8IP1
RBM8A PTPRD
GTF2H3 SLC9A1
SIT1 LYPLA2
SIT1 HAUS5
SIT1 IL4
ITGA2B TUBGCP4
ITGA2B UBE3B
ITGA2B COPS6
ITGA2B APOBEC3C
ITGA2B E2F4
FLOT1 COL6A1
FLOT1 PTAFR
FLOT1 MSX1
UBE3B CRABP1
UBE3B SEMA7A
TCOF1 SAP18
C2orf55 CDC2L5
MYO9B REL
MYO9B UBE3B
PTPRD CDK6
SLC2A1 EPOR
SLC2A1 ADRBK1
SLC2A1 FEZ1
SLC2A1 HPGD
SLC2A1 IGF2
SLC2A1 BMI1
ARID4B KRT1
ARID4B UBE3B
ARID4B CADM4
ARID4B EPOR
ARID4B ZBED1
ARID4B KIFC1
ARID4B RTN2
ARID4B TPMT
SLC6A2 MTX1
SLC6A2 RBM8A
SLC6A2 UBE3B
SLC6A2 WBSCR22
SLC6A2 FCGR2A
SLC6A2 TOMM34
SLC6A2 DEFA3
ARSE MC2R
ARSE LYPLA2
ARSE ARPC4
ARSE JAG1
ARSE MYB
NFKB2 UTRN
NFKB2 GYPE
NFKB2 RANBP9
NFKB2 LY6E
NFKB2 TOMM34
NFKB2 COBRA1
NFKB2 TRIM33
NFKB2 AP2A2
NFKB2 ABL1
YPEL1 HSF4
YPEL1 CARD10
YPEL1 COPS6
YPEL1 TUBB2B
YPEL1 ADRBK1
YPEL1 LLGL2
YPEL1 TBXA2R
YPEL1 CHST3
YPEL1 GPR19
YPEL1 MYB
FDXR FAM153A
FDXR MYO9B
FDXR ARSE
FDXR SMYD5
FDXR ERBB3
CBLN1 CYP11A1
ACCN1 UBE3B
GPR161 HDGF
GPR161 CDK6
GPR161 TUBGCP4
GPR161 UBE3B
GPR161 IDS
GPR161 CADM4
GPR161 ZBED1
GPR161 RBBP8
GPR161 MXRA8
GPR161 KIFC1
CPNE6 PRPF31
CPNE6 NFKB2
CPNE6 OTUB1
CPNE6 ARPC4
CPNE6 U2AF2
CPNE6 E2F1
CPNE6 BMI1
CPNE6 E2F4
PLIN3 LOC201229
COPS6 ZBED1
COPS6 JMJD6
COPS6 MCM2
COPS6 JAK3
COPS6 IL4
COPS6 EIF2AK2
ALDOC BCL3
MMP19 MGAT3
XPNPEP2 SEC16A
XPNPEP2 MGAT3
XPNPEP2 PHKG2
MEGF6 BAIAP3
MEGF6 MGAT3
PAMR1 PTH
AFF2 CCR7
GP2 LGR5
GP2 EPOR
GP2 PAIP2B
GP2 TUBB2B
GP2 DPT
GP2 MEF2C
GP2 IGF2
GP2 ABL1
WWOX SAR1A
WWOX EML3
WWOX FZR1
WWOX TLX2
TAP2 ANG
DUSP7 CRX
DUSP7 UBE2H
DUSP7 TROAP
TUBGCP2 E2F1
CADM4 CRX
CADM4 FGF2
CADM4 MLH1
CADM4 MYB
GTSE1 CDR2L
GTSE1 E2F1
PCBP3 CDR2L
PCBP3 CYP2A6
FZR1 KIF20B
FZR1 E2F1
FZR1 SLA
HTRA2 RPH3A
HTRA2 USP11
GADD45B TCOF1
GADD45B E2F4
C19orf50 CRX
C19orf50 ETS1
SLN FAM102A
MGAT1 MEF2C
MGAT1 ABL1
SIM2 SAR1A
SIM2 EPOR
SIM2 PAXIP1
SIM2 GOLGA1
SIM2 ABL1
TNFSF12 CHMP7
CAMSAP1 CDR2L
CAMSAP1 MGAT1
CAMSAP1 MCM2
CAMSAP1 SDC3
CAMSAP1 MYB
EVPL NOC2L
EVPL IAH1
EVPL COL6A1
EVPL FLOT1
EVPL COL6A2
AQP7 TUBB2B
PDLIM7 MAP2K4
PAIP2B GPLD1
PAIP2B TCOF1
PAIP2B MAPKAPK2
MLLT4 WNT10B
PRRC1 SLC6A8
PRRC1 TBXA2R
SCAPER GSTA2
LOC552889 PCBP3
LOC552889 E2F4
TLX2 MYO9B
TLX2 RAGE
IDS HTRA2
B4GALT3 MYO9B
NCOR2 UBE2H
TUBB2B ITGAD
TUBB2B CDK5R1
TUBB2B RPS26
TUBB2B GRINA
TUBB2B AGPAT1
TUBB2B PPP3CC
PXDN TCOF1
PXDN ARID4B
PXDN GTSE1
PXDN MFAP2
PXDN DPT
SERBP1 PRRC1
KCNF1 CADM4
KCNF1 PLEC1
OAS2 CREB3
OAS2 DHCR7
OAS2 LOC201229
AGPS TUBGCP2
AGPS CD40
AGPS ABL1
ACAN HSPA4
ACAN C1orf144
ACAN GALK1
ACVR1B SKI
ACVR1B TCOF1
ACVR1B C2orf55
ACVR1B BCR
ACVR1B STAT2
RUNX2 ITM2B
RUNX2 PRPF31
RUNX2 FZR1
RUNX2 USP11
RUNX2 MYB
ZBED1 TCOF1
NFRKB ITGAD
NFRKB SULT4A1
NFRKB GTSE1
NFRKB JAG1
DHRS1 KIAA0323
DHRS1 RREB1
PPP2R5D IRF5
PPP2R5D PSG1
PPP2R5D ZBED1
DHCR7 AP2A2
SPC25 SSTR5
SPC25 SLC6A2
SPC25 CADM4
SPC25 KIAA0999
SPC25 IGHMBP2
TYR ITGAD
TYR KCTD17
TYR MYO9B
TYR CPNE6
TYR AGPS
TYR FCGR2A
TYR KIFC1
GJB5 SIT1
GJB5 MSC
USP19 EPHB2
USP19 ARID4B
USP19 LGALS9
USP19 PAX8
PAX3 FAM102A
SLC7A4 IGHMBP2
NFATC2IP ZNF264
NFATC2IP CADM4
NFATC2IP SMG6
NFATC2IP TROAP
KCNH2 CDK5R1
KCNH2 YPEL1
KCNH2 FDXR
KCNH2 MFAP2
CEP135 TFF3
CEP135 SMYD5
CEP135 IGF2
SCAMP1 RPS6KB2
MUC1 TLX2
MUC1 RUNX2
HDGF CSF1
CD34 ACVR1B
GYPB TUBB2B
OTUB1 RUNX2
E2F4 UBE3B
E2F4 KIAA0323
BAP1 PPP3CB
PPP1R10 OTUB1
PPP1R10 KIAA0323
ZNF593 MAP3K3
ISLR SSTR5
ISLR UBE3B
ISLR SLC2A1
ISLR PRRC1
SLC12A4 ACP1
SLC12A4 CIAPIN1
SLC12A4 E2F1
SLC12A4 CYP2A6
FAM50A LIPE
FAM50A COL6A2
FAM50A WNT7A
FAM50A MAP3K3
KIAA0284 RAB3A
KIAA0284 TREX1
KIAA0284 ALOX5
KIAA0284 ANG
HLA-DOB SSTR5
HLA-DOB ABCC8
HLA-DOB IDS
HLA-DOB PDE4C
HLA-DOB TAZ
ORC1L MEN1
ORC1L LLGL2
TET3 EML3
TET3 PTPRD
TET3 WBSCR22
TET3 TADA3L
TET3 FAM102A
TET3 TGOLN2
MAG SAP18
MAG SLC9A3R2
MAG ITGA2B
MAG KIFC3
MAG PAXIP1
MAG PPP3CC
MAG CNTN1
SLC24A1 HPGD
SLC24A1 ARPC4
SLC24A1 SLC22A24
OCEL1 EIF5B
OCEL1 ARSE
OCEL1 PRRC1
OCEL1 MAG
OCEL1 GRB2
OCEL1 AGPAT1
CD22 THBS1
CD22 DOK1
CD22 SAR1A
CD22 SULT2B1
CD22 SLC6A2
CD22 NFKB2
CD22 MAG
CD22 CYP11A1
CD22 RBBP8
CD22 FKBP15
ELAVL3 ITGAD
ELAVL3 FEZ1
CAPN5 NSFL1C
CAPN5 COL6A2
ADRBK1 SKI
MFAP2 C2orf55
OGG1 KIF22
OGG1 NSFL1C
OGG1 CPSF1
OGG1 KLF1
LIPE ETS1
NCDN CSF1
NCDN DOK1
NCDN KRT1
NCDN PRPF31
NCDN GRINA
NCDN C2orf24
NCDN ITPR2
NCDN E2F1
PITPNM1 MAPK8IP1
PITPNM1 HTRA2
PITPNM1 ACVR1B
PITPNM1 PXN
PITPNM1 MRPS12
PITPNM1 STAT2
PITPNM1 IL8RB
ADAM15 UBE3B
ADAM15 ACVR1B
ADAM15 JAK3
ADAM15 BMI1
ADAM15 GPR19
EPAS1 SAP18
EPAS1 PTPRD
EPAS1 GPR161
EPAS1 TUBGCP2
EPAS1 HLA-DOB
EPAS1 OCEL1
EPAS1 LY6E
EPAS1 ST14
EPAS1 DEFA3
CYP3A5 IRF5
CYP3A5 SLC5A2
CYP3A5 ITGA2B
CYP3A5 LOC729400
CYP3A5 CAMSAP1
CYP3A5 PAIP2B
CYP3A5 RUNX2
CYP3A5 PIK3R3
CYP3A5 TADA3L
CYP3A5 N4BP2L1
CYP3A5 JAK3
CYP3A5 CDK2
CNKSR1 NFKB2
RPL3L CRX
NEUROD2 RAMP3
NEUROD2 SLC9A1
FGD1 CBARA1
FGD1 SEC16A
FGD1 IQSEC3
FGD1 WNT7A
FGD1 MAP2K4
DEPDC5 RASGRP3
RIMS2 ITGAD
RIMS2 CADM4
RIMS2 OTUB1
RIMS2 HHLA1
ESPL1 LGALS9
ESPL1 GNL1
ESPL1 LOC201229
GIGYF2 SLC5A2
GIGYF2 MAPKAPK2
LGALS9 KIF20B
LGALS9 PTPN9
LGALS9 STAT2
DPT CADM4
DPT KIFC1
DPT NFATC3
PLEC1 MAP3K14
PLEC1 MLH1
PLEC1 ETS1
PTGS1 FZR1
APOBEC3C SULT4A1
APOBEC3C PI4KB
APOBEC3C ZBTB7A
APOBEC3C PIK3R3
GNL1 ITGAD
GNL1 PPP1R10
GNL1 RAGE
TFF3 IRF5
TFF3 SLN
TFF3 LY6E
GPA33 CNP
GPA33 SLC9A3R2
GPA33 ITGA2B
GPA33 YPEL1
GPA33 GP2
GPA33 HTRA2
GPA33 OCEL1
GPA33 TNPO1
GPA33 SLA
HIPK2 POLG
ARHGAP26 XPNPEP2
ARHGAP26 GATA4
MMACHC IDS
MMACHC THRA
C19orf29 MEN1
C19orf29 RBM8A
C19orf29 COPS6
C19orf29 E2F4
ZNF783 CADM4
ZNF783 FZR1
ZNF783 PAIP2B
ZNF783 DHRS1
ZNF783 TBC1D22A
ZNF783 PPP3CC
ZNF783 ETV3
RAD51L3 CNP
RAD51L3 KCTD17
RAD51L3 MYO9B
RAD51L3 HTRA2
RAD51L3 PAIP2B
RAD51L3 MEF2C
RAD51L3 CD40
RAD51L3 STMN1
VENTX PPP1R10
VENTX ELAVL3
VENTX MYST2
VENTX FAM189B
SMPDL3B OAS2
SMPDL3B ADAM15
SMPDL3B ATP1B2
SMPDL3B USP11
SMPDL3B GPR19
LPAR2 COPS6
LPAR2 GTSE1
LPAR2 PXN
LPAR2 MVK
MEF2C REL
FCGR2A PAIP2B
PLCD1 MAP3K14
PLCD1 HLF
PLCD1 CADM4
PLCD1 LIPE
PLCD1 PLEC1
PLCD1 GSTA2
AFAP1 CDK6
AFAP1 PAIP2B
AFAP1 BCR
ZNF592 C2orf55
ZNF592 MYO9B
ZNF592 TLX2
ZNF592 RPS26
ZNF592 BMI1
ASGR1 EPOR
GARNL4 SULT2B1
GARNL4 WWOX
GARNL4 PRRC1
SLC4A3 NUDT3
SLC4A3 SCARB1
SLC4A3 MYO9B
SLC4A3 ADRBK1
SLC4A3 USP11
FNTB IRF5
FNTB EPHB2
FNTB PTPRD
FNTB MFAP2
FNTB NCDN
FNTB HAUS5
FNTB SDC3
FNTB PAX8
WDR62 ABCC8
WDR62 TGFB1
WDR62 GTF2H3
WDR62 SIT1
WDR62 SLC7A4
WDR62 EPAS1
WDR62 PAFAH1B1
WDR62 TRAFD1
WDR62 COBRA1
WDR62 MSX1
WDR62 STMN1
LAIR1 SLC5A2
LAIR1 SLC2A1
LAIR1 GJB5
LAIR1 GNL1
LAIR1 FAM189B
TPPP XPNPEP2
TPPP LIPE
TPPP TREX1
IFT140 CCPG1
NTNG1 SLC22A24
POU2F2 TYR
POU2F2 HPGD
POU2F2 SEMA4D
POU2F2 MXRA8
POU2F2 KIFC3
POU2F2 PAXIP1
RPS26 ABL1
UBXN1 ETS1
LY6E DPT
LY6E USP11
HPGD HTRA2
HPGD FCGR2A
PAFAH1B1 MAPK8IP1
ALAS2 SLC6A8
ALAS2 PRRC1
ALAS2 SLC12A4
SEMA4D ACVR1B
TAZ ADRBK1
TAZ MSX1
ATP1B2 CSNK2A1
ATP1B2 MEN1
ATP1B2 OTUB1
COX10 CADM4
COX10 MGAT3
INA MYO9B
INA CADM4
INA HTRA2
INA PXDN
INA LY6E
ITIH4 PCBP3
ITIH4 SLC12A4
CYP11A1 EDIL3
CYP11A1 LOC201229
SAMD14 DDIT3
SAMD14 SEC16A
SAMD14 SERPIND1
RP1-21O18.1 MEN1
RP1-21O18.1 TCOF1
RP1-21O18.1 SLC2A1
RP1-21O18.1 ZBED1
RP1-21O18.1 PITPNM1
RP1-21O18.1 TFF3
RP1-21O18.1 ARPC4
RP1-21O18.1 THRA
CLEC11A SLC2A1
CLEC11A RUNX2
CLEC11A CEP135
CLEC11A LLGL2
CLEC11A FKBP15
CLEC11A MYB
ATG2A IAH1
ATG2A MMP19
ATG2A MEGF6
RAD54L2 MVD
TGFBRAP1 PTH
TGFBRAP1 KLF1
ZSCAN12 MEN1
ZSCAN12 CBLN1
ZSCAN12 OAS2
ZSCAN12 ZBED1
ZSCAN12 SLC24A1
ZSCAN12 NEUROD2
ZSCAN12 INA
ZSCAN12 MCM2
ZSCAN12 RBBP8
CHIT1 SPC25
GCKR WNT11
GCKR TAP2
GCKR DDIT3
GCKR GATA4
GCKR GJA1
GCKR TERF1
ATP2B2 EPAS1
TOMM34 SULT4A1
LYPLA2 PTPRD
LYPLA2 TOMM34
LYPLA2 CYP2A13
MVK MYO9B
MVK SLC2A1
MVK EPOR
MVK PXN
MVK CDX2
HAUS5 SLC6A8
HAUS5 EIF5B
HAUS5 SLN
DGCR11 SLC6A2
DGCR11 FZR1
DGCR11 HTRA2
DGCR11 OTUB1
DGCR11 HPGD
DGCR11 CLEC11A
DGCR11 SLC22A24
CD33 ITGAD
CD33 TERF2
CD33 VASH1
CD33 CADM4
CD33 ACVR1B
CD33 ALAS2
CD33 MCM2
CD33 HNRNPL
SPN MEN1
SPN SKI
SPN RIMS2
SPN HPR
SPN MCM2
SPN MXRA8
SPN RTN2
GPR143 TAP2
PRB1 XPNPEP2
PRB1 FGD1
PRB1 PTH
ADCYAP1 SAR1A
ADCYAP1 KCTD17
ADCYAP1 ALDOC
ADCYAP1 NFRKB
ADCYAP1 SLC4A3
TRIM15 SEMA4D
TRIM15 CLEC11A
CRYBA4 SCARB1
CRYBA4 ZBED1
CRYBA4 RPS26
CRYBA4 TOMM34
CRYBA4 CD33
CRYBA4 RBBP8
CRYBA4 LSM4
CRYBA4 STMN1
TRIM58 TGFB1
TRIM58 TCOF1
TRIM58 C2orf55
TRIM58 LOC552889
TRIM58 LAIR1
TRIM58 TAZ
TRIM58 SPN
TRIM58 CDX2
TRIM58 BCR
TBX19 C2orf55
TBX19 TLX2
TBX19 AGPS
TBX19 GJB5
TBX19 ZNF783
TBX19 RP1-21O18.1
TBX19 FAM189B
PIGC C1orf144
AHSG FZR1
PHB MC2R
CACNB1 RBM8A
CACNB1 HTRA2
CACNB1 ZBED1
CACNB1 HDGF
CACNB1 UTP3
CACNB1 E2F1
CACNB1 CDH4
CRTC1 ATP11A
CRTC1 LIPE
SMYD5 CARD10
SMYD5 PCBP3
SMYD5 HDGF
DNAH9 KCTD17
DNAH9 GPR161
DNAH9 CAMSAP1
DNAH9 OCEL1
DNAH9 APOBEC3C
DNAH9 SEMA4D
DNAH9 CD33
DNAH9 COBRA1
DNAH9 TBXA2R
DNAH9 SLMO1
DNAH9 KRT86
DNAH9 IGHMBP2
ELAVL2 ZNF592
ELAVL2 INA
ELAVL2 LY6G6C
ODF1 ANKRD46
ODF1 GADD45B
ODF1 CAPN3
ODF1 PPP1R10
ODF1 COBRA1
ODF1 KIAA0999
ODF1 ATP6V1B1
ODF1 KIF20B
GDF5 TGFBRAP1
GDF5 ALOX5
IVL CARD10
IVL ODF1
IVL MYST2
IVL MYB
LUZP1 DHRS1
SBNO2 SKI
SBNO2 PTPRD
SBNO2 ZSCAN12
SBNO2 COL19A1
SBNO2 AQP5
SBNO2 SLC22A24
LY9 MAPK8IP1
LY9 SLC6A2
LY9 AQP7
LY9 LGALS9
LY9 HPGD
LY9 ELAVL2
AANAT EPHB2
AANAT DTX4
AANAT COBRA1
AANAT IFIT1
SHBG CDK5R1
SHBG GPR161
SHBG GTSE1
SHBG DHRS1
SHBG RAD51L3
SHBG CACNB1
SHBG IGHMBP2
FUT7 PRPF31
FUT7 GTSE1
FUT7 HPGD
FUT7 CACNB1
FUT7 ARPC4
FUT7 KIFC3
FUT7 IFIT1
INSL3 IFI35
INSL3 IQSEC3
PRPH CDK5R1
PRPH GJB5
PRPH SLC24A1
PRPH DEFA3
PRPH STMN1
PRPH E2F4
KCNJ4 SULT2B1
KCNJ4 UBE3B
KCNJ4 ISLR
KCNJ4 SEMA4D
KCNJ4 TAZ
KCNJ4 MXRA8
KCNJ4 GRB2
ADH1C IAH1
ADH1C IQSEC1
ADH1C SMG6
ADH1C GNB3
SPRR2C SLC5A2
SPRR2C GTF2H3
SPRR2C EPOR
SPRR2C TUBB2B
SPRR2C PHB
SPRR2C USP11
LY6G6C CDK5R1
LY6G6C EPHB2
LY6G6C REL
LY6G6C MYO9B
LY6G6C EIF5B
LY6G6C PXDN
LY6G6C ORC1L
LY6G6C GNL1
LY6G6C MEF2C
LY6G6C IKBKG
LY6G6C MCM2
LY6G6C U2AF2
ARFIP2 CRX
ARHGEF17 FGF2
IKBKG PTPRD
IKBKG MGAT1
IKBKG B4GALT3
IKBKG FEZ1
IKBKG JAK3
MSC C2orf55
MSC B4GALT3
MSC SEMA4D
ZBTB40 HDGF
REG1B PITPNM1
PSG7 PIM1
PSG7 MTX1
PSG7 UBE3B
PSG7 RPS26
PSG7 LY6E
PSG7 ITPR2
CECR7 PCBP3
CECR7 POU2F2
CECR7 TAZ
SSX1 FDXR
SSX1 MFAP2
SSX1 LGALS9
SSX1 ATP1B2
SSX1 JAG1
POU4F1 HSF4
POU4F1 CDR2L
POU4F1 KRT1
POU4F1 SULT2B1
POU4F1 PXN
POU4F1 FEZ1
POU4F1 ADCYAP1
POU4F1 SMYD5
POU4F1 MYST1
POU4F1 AGPAT1
POU4F1 TPMT
POU4F1 XRCC2
LEFTY1 SULT4A1
LEFTY1 ADAM15
LEFTY1 C19orf29
LEFTY1 BCR
MMP25 DHRS1
MMP25 CYP11A1
ACR ABCC8
ACR FAM153A
ACR HTRA2
ACR CD22
ACR PAXIP1
ACR LSM4
ACR U2AF2
JMJD6 USP11
MPDU1 MSX1
TADA3L SAP18
TADA3L EPOR
IL10RA DTNA
IL10RA MPDU1
IL10RA C1orf144
IL10RA GSTA2
PLEKHM1 PTH
LLGL2 FZR1
LLGL2 PIK3R3
LLGL2 ALAS2
LLGL2 LYPLA2
LLGL2 SEMA3F
LLGL2 AGPAT1
LLGL2 PPP3CC
LLGL2 CDX2
LLGL2 RAGE
HIST1H3E RTN2
HIST1H3E CCPG1
CRCP FDXR
CRCP PAIP2B
CRCP MFAP2
CRCP APOBEC3C
CRCP CD40
CRCP LBP
CRCP GRIK5
GIPR KCNJ4
GIPR CDK2
GIPR WNT10B
SERPINB7 RASGRP3
IGHG1 LYPLA2
IGHG1 KCNJ4
C9 FGD1
C9 IQSEC3
C9 C9orf114
TEKT2 CCDC94
TEKT2 SBNO2
TEKT2 GUCA2A
GRM4 ABCC8
GRM4 SKI
GRM4 EIF5B
GRM4 PCDH9
GRM4 ALAS2
GRM4 ZBTB40
GRM4 CECR7
HTR2A SLC12A4
HTR2A ARVCF
HTR2A PPP3CC
HTR2A TGOLN2
CROCC COX10
CROCC LSM7
CROCC SMG6
CROCC VEGFC
PIK3R1 ACVR1B
DTX4 CADM4
DTX4 MYB
DTX4 THRA
CBARA1 KIF22
SEC16A PLEKHM2
SEC16A WNT7A
MCM2 DHRS1
MCM2 JAG1
ST14 LGALS9
ST14 THRA
TRAFD1 MFAP2
TRAFD1 BCL3
RBBP8 EIF5B
RBBP8 ALDOC
RBBP8 ACVR1B
RBBP8 APOBEC3C
RBBP8 ALAS2
MXRA8 ZBED1
MXRA8 DHRS1
MXRA8 HDGF
MXRA8 HPGD
MXRA8 LOC201229
MXRA8 WNT10B
COBRA1 ARID4B
COBRA1 PPP2R5D
COBRA1 ADAM15
SEMA5A C19orf50
HNRNPL SULT4A1
HNRNPL GYPB
TRIM33 CREB3
TRIM33 MEF2C
TRIM33 MSX1
UBOX5 PLEC1
UBOX5 IL10RA
UBOX5 MAP2K4
CD40 USP9X
CD40 PLEKHG3
CD40 MUC1
CD40 PPP1R10
CD40 ISLR
CD40 RBBP8
CD40 ST6GALNAC4
CD40 CDC2L5
CD40 RAGE
ELOVL5 ARHGAP26
ELOVL5 MGAT3
ELOVL5 ETS1
RGS9 MGAT1
RGS9 RPS26
ZNF167 COPS6
ZNF167 CYP3A5
SLC1A6 CSF1
SLC1A6 FDXR
SLC1A6 TUBGCP2
SLC1A6 OTUB1
SLC1A6 FCGR2A
SLC1A6 POU4F1
SLC1A6 RGS9
SLC1A6 ARPC4
SLC1A6 LSM4
SLC1A6 CNTN1
NRG2 CDK5R1
NRG2 TYR
NRG2 MAG
NRG2 NCDN
NRG2 RIMS2
NRG2 MCM2
NRG2 ARPC4
NRG2 STMN1
NRG2 IL8RB
MYBPC3 EPHB2
MYBPC3 SCARB1
MYBPC3 TCOF1
MYBPC3 CD22
MYBPC3 ADRBK1
MYBPC3 APOBEC3C
MYBPC3 TBX19
MYBPC3 IKBKG
MYBPC3 AATK
MYBPC3 CCDC69
LBP IDS
LBP CADM4
LBP PXN
LBP RIMS2
LBP CHST3
T CDR2L
T SLC5A2
T DHRS1
T DPT
T GNL1
T DTX4
PAX9 NUDT3
PAX9 EPOR
PAX9 ACVR1B
PAX9 ADAM15
PAX9 SMYD5
PAX9 KCNJ4
PAX9 MRPS12
SLC8A1 RBCK1
DAPK2 IDS
AATK REL
AATK UBE3B
AATK ACCN1
AATK PXDN
AATK OTUB1
AATK ZNF783
AATK TRIM58
AATK CAMK2B
AATK FKBP15
GRIK5 ITM2B
GRIK5 PXDN
GRIK5 KCNH2
GRIK5 SPN
GRIK5 RBBP8
GRIK5 TRIM33
GRIK5 PAX9
GRIK5 NDST1
KIFC1 PAX8
CHMP7 KATNB1
CHMP7 MGAT3
C2orf24 CARD10
AURKA SCAPER
CAMK2B C2orf55
CAMK2B LSM4
NCSTN CADM4
IQSEC1 UBE2H
IQSEC1 CPSF1
KIAA0999 LGALS9
KIAA0999 PPP3CC
FAM102A SLC6A8
FAM102A M6PR
SCYL3 SLC12A4
SCYL3 DPT
SCYL3 MVK
SCYL3 THRA
RASGRP3 C14orf1
RASGRP3 NCSTN
RASGRP3 MAP3K3
RASGRP3 GSTA2
psiTPTE22 FEZ1
psiTPTE22 SLC25A11
TRIM3 WNT7A
SMARCD2 ABCC8
SMARCD2 UBE3B
SMARCD2 FAM102A
ARPC4 MEN1
ARPC4 PRPF31
ARPC4 MGAT1
ARPC4 CACNB1
ADCY2 MVD
HTR7 CARD10
HTR7 FAM153A
HTR7 SLC6A2
HTR7 CD40
HTR7 MYBPC3
KRT2 YPEL1
KRT2 NRG2
KRT2 MYEF2
KRT2 KRT86
IHH PRPF31
IHH TLX2
IHH EPAS1
IHH LSM4
MAGEA9 LY9
MAGEA5 MGAT1
MAGEA5 C19orf29
EFNA3 RUNX2
EFNA3 PXN
EFNA3 TPMT
EFNA3 IGHMBP2
KRTAP26-1 ITGA2B
KRTAP26-1 FDXR
KRTAP26-1 ACCN1
KRTAP26-1 AGPS
KRTAP26-1 ADAM15
KRTAP26-1 AFAP1
KRTAP26-1 TBX5
KRTAP26-1 TNPO1
KRTAP26-1 GRINA
OPRL1 ZNF592
OPRL1 HTR4
OPRL1 AQP5
FSCN2 GPR162
ABO AQP7
HTR4 PSG1
HTR4 SLA
HTR4 WNT10B
SLC30A3 EML3
SLC30A3 ACVR1B
SLC30A3 SLC12A4
SLC30A3 ST5
SLC30A3 REG1B
SLC30A3 COBRA1
SLC30A3 SLC9A1
SLC30A3 IL8RB
CASP2 ITGA2B
FAM5C SBNO2
DGCR9 MYST2
SLC17A3 INA
SLC17A3 RELA
CCL16 ANKRD46
CCL16 SHBG
CCL16 RPA2
GPT MMP19
GPT ADH1C
GPT MAP2K4
MR1 CARD10
MR1 SLC5A2
MR1 ZNF500
MR1 HLA-DOB
MR1 TFF3
MR1 SPN
MR1 SDC3
PTH NADK
PTH UCHL1
PTH SEC16A
PTH ERF
KIFC3 CDK5R1
KIFC3 REL
KIFC3 PXDN
KIFC3 ZBED1
KIFC3 SEMA3F
KIFC3 RAB11FIP5
KIFC3 IFIT1
KIFC3 BMI1
CA11 IAH1
CA11 IL10RA
CA11 IQSEC1
IQSEC3 KIF22
GATA4 UBXN1
GATA4 MGAT3
GATA4 C1orf144
GATA4 GALK1
MYST2 ITM2B
MYST2 HPGD
MYST2 PAFAH1B1
CCDC69 DHRS1
SLC6A7 SEMA4D
SIX3 ACVR1B
OGG1 SLC6A2
OGG1 EPOR
OGG1 SLC22A24
PFKFB2 SIT1
PFKFB2 PTPRD
PFKFB2 ADCYAP1
PFKFB2 MXRA8
PFKFB2 ITPR2
PFKFB2 CAD
PFKFB2 RAGE
IGHG1 AQP7
IGHG1 ALAS2
IGHG1 LLGL2
IGHG1 MAPKAPK2
LOC100134331 REL
LOC100134331 SERBP1
LOC100134331 ASGR1
LOC100134331 MMP25
LOC100134331 MCM2
LOC100134331 ST14
LOC100134331 TUB
LOC100134331 U2AF2
IGSF9B ZBED1
IGSF9B GPA33
IGSF9B HPR
IGSF9B RGS9
IGSF9B RREB1
IGSF9B PTPN9
TMPRSS6 REL
TMPRSS6 ZNF500
TMPRSS6 TUBGCP4
TMPRSS6 POU2F2
TMPRSS6 DGCR11
TMPRSS6 ADCYAP1
TMPRSS6 IKBKG
TMPRSS6 IGHG1
TMPRSS6 LOC100134331
TMPRSS6 SLC22A24
TMPRSS6 MSX1
H6PD KRT1
H6PD KCTD17
H6PD AQP7
H6PD CLEC11A
H6PD MYBPC3
H6PD IFIT1
H6PD IGHMBP2
H6PD EIF2AK2
NCR2 IAH1
NCR2 GCKR
NCR2 UBOX5
RECQL5 SAP18
RECQL5 EML3
RECQL5 UBE3B
RECQL5 PTPRD
RECQL5 HDGF
RECQL5 CD22
RECQL5 TFF3
RECQL5 SPRR2C
RECQL5 PSG7
RECQL5 CDX2
PVT1 ITGA2B
PVT1 RPA2
COL19A1 SCARB1
COL19A1 SLC2A1
COL19A1 KRT6A
COL19A1 FNTB
COL19A1 NTNG1
COL19A1 ATP1B2
COL19A1 LY6G6C
REM1 DUSP7
REM1 HMX1
REM1 UBE2H
REM1 MYST1
PIGR SLC12A4
PIGR LOC201229
GUCA2A KCNF1
HSP90AB1 GARNL4
HSP90AB1 ATP1B2
HSP90AB1 WNT10B
ZKSCAN3 CADM4
ZKSCAN3 DUS4L
ZKSCAN3 LYPLA2
ZKSCAN3 SMYD5
ZKSCAN3 ST14
GPR3 THRA
STXBP1 DOK1
STXBP1 YPEL1
STXBP1 MEF2C
STXBP1 BCL3
HIRIP3 SCAPER
HIRIP3 MVD
NSFL1C MVD
SMG6 CHMP7
DMWD PTPRD
DMWD DHRS1
DMWD PPP1R10
DMWD MSC
DMWD THRA
PHKG2 C19orf50
PHKG2 MGAT3
FAM189B PCDHGC3
FAM189B KRT1
FAM189B MYO9B
FAM189B SMARCD2
FAM189B DMWD
FAM189B GPR19
SPINT3 MAPK8IP1
SPINT3 MUC1
SPINT3 LAIR1
SPINT3 INA
SPINT3 LEFTY1
SPINT3 KIFC1
SPINT3 HSP90AB1
ESR1 PSG1
ESR1 ZNF783
ESR1 GRM4
ESR1 CCPG1
ESR1 BCR
ESR1 RABGGTA
ADAM20 NUDT3
ADAM20 ZNF500
ADAM20 SLC12A4
ADAM20 LGALS9
ADAM20 GRIK5
ADAM20 KIFC1
ADAM20 SLMO1
ADAM20 BCR
MYCL1 UNC5B
MYCL1 SLC2A1
MYCL1 ARID4B
MYCL1 KRT86
AIF1 REL
AIF1 GIPR
AIF1 GUCA1A
TBX5 ITGAD
TBX5 CARD10
TBX5 PRPF31
TBX5 EML3
TBX5 EPOR
TBX5 GJB5
TBX5 SLC17A3
TBX5 FAM189B
TBX5 BCL3
TBX5 RELA
LILRA4 OCEL1
LILRA4 DPT
LILRA4 ALAS2
LILRA4 TBX5
LILRA4 WNT11
MYEF2 MFAP2
MYEF2 PITPNM1
MYEF2 KCNJ4
MYEF2 GRIK5
MYEF2 MYB
MYEF2 PAX8
F7 ADAM15
F7 PAX8
SLMO1 FAM153A
SLMO1 ZNF500
SLMO1 YPEL1
SLMO1 ALDOC
SLMO1 PXDN
SLMO1 OAS2
SLMO1 LYPLA2
SLMO1 CNTN1
SLMO1 WNT10B
SLMO1 HHLA1
GRIP2 IRF5
GRIP2 ALDOC
GRIP2 RUNX2
GRIP2 NEUROD2
GRIP2 GARNL4
GRIP2 SEMA4D
GRIP2 AATK
GRIP2 ST6GALNAC4
GRIP2 KIFC3
GRIP2 SRM
GRIP2 USP11
XDH MAPK8IP1
XDH TUBGCP2
XDH GTSE1
XDH POU2F2
XDH PLIN1
XDH CD33
XDH GRB2
XDH CDC2L5
C1orf144 ALOX5
C1orf144 MLH1
C1orf144 POLR2J
SNUPN UBE2H
SNUPN FETUB
PSMD14 SCAPER
PAXIP1 MTX1
PAXIP1 SLC12A4
PAXIP1 NCDN
PAXIP1 SEMA4D
PAXIP1 MVK
PAXIP1 IKBKG
PAXIP1 SCYL3
PAXIP1 KIFC3
PAXIP1 CDX2
PAXIP1 E2F4
GALK1 MLH1
GALK1 MAP3K3
JAG1 UBE2S
IL18RAP C14orf1
IL18RAP ITGAM
IL18RAP SAMD14
RAP1GAP MAPK8IP1
RAP1GAP LOC729400
RAP1GAP PPP2R5D
RAP1GAP FCGR2A
RAP1GAP HIST1H3E
RAP1GAP GOLGA1
RAP1GAP E2F1
OR2B6 ZNF500
OR2B6 ITGA2B
OR2B6 FZR1
OR2B6 PRRC1
OR2B6 RAD51L3
OR2B6 ZNF592
OR2B6 ALAS2
OR2B6 FAM102A
OR2B6 FAM189B
OR2B6 E2F4
HCRTR1 SCAPER
HCRTR1 KCNF1
HCRTR1 CROCC
HCRTR1 HCG9
UGT2B15 TGFB1
UGT2B15 EIF5B
UGT2B15 AGPS
UGT2B15 OTUB1
UGT2B15 RIMS2
UGT2B15 ASGR1
UGT2B15 SCYL3
UGT2B15 LOC145678
UGT2B15 DEFA3
UGT2B15 E2F1
RHBDL1 CDK5R1
RHBDL1 HSF4
RHBDL1 IRF5
RHBDL1 SKI
RHBDL1 SULT2B1
RHBDL1 MTX1
RHBDL1 ITGA2B
RHBDL1 AQP7
RHBDL1 ACVR1B
RHBDL1 PPP1R10
RHBDL1 PXN
RHBDL1 HPGD
RHBDL1 TRIM15
RHBDL1 ZBTB40
RHBDL1 LEFTY1
RHBDL1 RECQL5
RHBDL1 LTK
RHBDL1 M6PR
RHBDL1 CDX2
AGAP8 KCNH2
AGAP8 PXN
AGAP8 PFKFB2
AGAP8 LOC100134331
AGAP8 DMWD
AGAP8 RAP1GAP
AGAP8 AQP5
AGAP8 IGHMBP2
AGAP8 THRA
BZRPL1 KCTD17
BZRPL1 GPR161
BZRPL1 FZR1
BZRPL1 MUC1
BZRPL1 ADAM15
BZRPL1 LPAR2
BZRPL1 SEMA4D
BZRPL1 TAZ
BZRPL1 CECR7
BZRPL1 XDH
BZRPL1 MAPKAPK2
BZRPL1 BCR
NTSR2 GNL1
NTSR2 ZNF592
NTSR2 CD33
NTSR2 EFNA3
NTSR2 RHBDL1
NTSR2 IGF2
CCKAR SKI
CCKAR PSG1
CCKAR SLC24A1
CCKAR CACNB1
CCKAR TRAFD1
ZMYND10 KATNB1
ZMYND10 XPNPEP2
ZMYND10 ACAN
ZMYND10 SNAPC4
ZMYND10 SNUPN
ZMYND10 POLR2J
SLC9A3 MAP2K4
EXOSC2 CEP135
EXOSC2 ZNF592
FAM189A2 PSG1
SMO IAH1
ATP6V1B1 COPS6
ATP6V1B1 CEP135
ATP6V1B1 GARNL4
ATP6V1B1 MR1
POU6F2 SIM2
POU6F2 ADRBK1
AMMECR1 TBX19
AMMECR1 FAM102A
AMMECR1 PAX8
AQP5 FAM153A
AQP5 B4GALT3
AQP5 GIGYF2
AQP5 CRYBA4
MTHFR ABCC8
MTHFR MAPK8IP1
MTHFR SULT4A1
MTHFR PPP2R5D
MTHFR GIGYF2
MTHFR KIFC1
MTHFR DGCR9
MTHFR CCPG1
AGFG2 COL6A1
AGFG2 GRN
AGFG2 HSPA4
LTK ALDOC
LTK SPC25
LTK EPAS1
LTK GIGYF2
LTK MYST1
LTK STMN1
LTK MAPKAPK2
LTK XRCC2
RHO TAP2
RHO IQSEC1
ADAMTSL2 RAD51L3
AGPAT1 LOC201229
IFIT1 FZR1
TPMT RUNX2
GOLGA1 MC2R
GOLGA1 TCOF1
TROAP MAD1L1
ARVCF TFF3
SLC9A1 B4GALT3
SLC9A1 CD34
SLC9A1 TRAFD1
SLC9A1 ANKRD12
TNIK SULT4A1
VCX3A KIFC3
VCX3A SULT4A1
NUP188 MC2R
NUP188 BCR
LSM4 ITGAD
LSM4 RAGE
U2AF2 MSX1
U2AF2 PAX8
M6PR MC2R
PPP3CC BMI1
GRINA HSF4
SLC6A9 AGPS
SLC6A9 CEP135
SLC6A9 OCEL1
SLC6A9 POU2F2
SLC6A9 LLGL2
SLC6A9 MYBPC3
SLC6A9 LBP
SLC6A9 FAM102A
SLC6A9 COL19A1
SLC6A9 ADAM20
SLC6A9 E2F4
SLC6A9 USP11
CEACAM4 GJB5
CEACAM4 HAUS5
CCBP2 REL
CCBP2 OCEL1
CCBP2 ZKSCAN3
CCBP2 FKBP15
CCBP2 SRM
CEACAM3 OAS2
CEACAM3 LOC145678
CEACAM3 SLC30A3
CEACAM3 BZRPL1
CEACAM3 AQP5
CEACAM3 LTK
CEACAM3 TPMT
CEACAM3 KIAA0323
CEACAM3 PTPN9
ARHGAP6 PTPN21
OPN1SW CHMP7
UPK2 FLOT1
UPK2 ARMC6
UPK2 IL10RA
UPK2 PTH
UPK2 COL6A2
ZNF157 PSD4
ZNF157 TLX2
ZNF157 SPRR2C
ZNF157 CD40
ZNF157 AATK
ZNF157 SMARCD2
ZNF157 SLC30A3
ZNF157 PPP3CC
ZNF157 CCPG1
MAGEA1 SCARB1
MAGEA1 PI4KB
MAGEA1 ELAVL3
MAGEA1 FCGR2A
MAGEA1 SMYD5
MAGEA1 AANAT
MAGEA1 RBBP8
MAGEA1 CD40
MAGEA1 AGAP8
MAGEA1 MSX1
MAGEA1 E2F4
MAGEA1 BCR
MAGEA1 WNT10B
GPR6 PSG1
GPR6 FZR1
GPR6 CD22
NRTN SLC24A1
NRTN EPAS1
NRTN RHBDL1
NRTN PAX8
TOP3B KIAA0284
TOP3B UBXN1
TOP3B TGFBRAP1
TOP3B GATA4
TOP3B GNB3
PNMT ZBED1
PNMT RP1-21O18.1
PNMT TRAFD1
KRT86 CDK5R1
KRT86 ABCC8
KRT86 IDS
KRT86 GNL1
KRT86 VENTX
KRT86 NTNG1
KRT86 LY6E
KRT86 MVK
HCG9 KDM1
HCG9 SBNO2
HCG9 SMG6
TBX1 TAZ
GAD2 CARD10
GAD2 MGAT1
GAD2 SPN
GAD2 POU6F2
GAD2 BCL3
FOSL1 LY6G6C
FOSL1 MTHFR
AP2A2 SAP18
AP2A2 C2orf55
AP2A2 GTSE1
AP2A2 PARD3
AP2A2 TRAFD1
AP2A2 JAG1
RBCK1 FGF2
RBCK1 UBXN1
RBCK1 SEC16A
SLC25A11 ITGAD
CHST3 HPGD
CHST3 TAF15
CHST3 LLGL2
CHST3 BCL3
CHST3 WNT10B
SDC3 ITM2B
SDC3 SLN
SDC3 PIK3R3
SDC3 CACNB1
RPL11 HDGF
RPL11 ADRBK1
RPL11 SMYD5
RPL11 PPP3CC
NCKIPSD CSF1
NCKIPSD TLX2
NCKIPSD ISLR
NCKIPSD OPRL1
NCKIPSD LSM4
CRYBB3 NOC2L
CRYBB3 BAIAP3
CRYBB3 ARHGAP6
CRYBB3 MAP2K4
TULP3 PSG1
TULP3 HAUS5
DDX11 CDK5R1
DDX11 SAR1A
DDX11 SEMA7A
DDX11 TUBGCP2
DDX11 SLC24A1
DDX11 CACNB1
DDX11 MSC
DDX11 TMPRSS6
DDX11 EXOSC2
DDX11 PPP3CC
DDX11 PNMT
DDX11 MSX1
BTF3 NOC2L
BTF3 ZNF264
BTF3 WBSCR22
BTF3 DUSP7
BTF3 AP3M2
BTF3 RRP12
BTF3 FSCN2
BTF3 PTAFR
BTF3 IL18RAP
TMSB4Y NCKIPSD
MLANA IKBKG
MLANA UTP3
IGHMBP2 ZBED1
IGHMBP2 ADAM15
TGOLN2 NDST1
TGOLN2 THRA
FKBP15 MFAP2
FKBP15 DPT
FKBP15 TGOLN2
SERPIND1 FGF2
SERPIND1 CSNK1G2
SERPIND1 SEC16A
SLC22A24 SULT4A1
SLC22A24 HTRA2
SLC22A24 B4GALT3
SLC22A24 ISLR
SLC22A24 CYP11A1
SLC22A24 ST14
SLC22A24 IL8RB
CNTN1 CDR2L
CNTN1 SKI
CNTN1 KIAA0999
CNTN1 GRB2
DEFA3 NUDT3
DEFA3 PITPNM1
DEFA3 COBRA1
DEFA3 MSX1
DEFA3 ABL1
SFTPD KCNH2
SFTPD IGHG1
SFTPD UGT2B15
SFTPD EXOSC2
SFTPD IL8RB
HOXC11 PSG1
HOXC11 HLA-DOB
ENTPD2 THRA
PCDH1 DUSP7
PCDH1 SCAPER
PCDH1 CRTC1
PCDH1 MAP2K4
GPR35 SLC6A2
GPR35 HLA-DOB
GPR35 RIMS2
GPR35 SPN
GPR35 CACNB1
GPR35 SEMA3F
GPR35 ARPC4
GPR35 ABO
GPR35 RHBDL1
GPR35 SLC22A24
GPR35 MAPKAPK2
PIK3CB SULT4A1
LOC26102 GPT
LOC26102 KLF1
SLC18A3 PRPF31
SLC18A3 WWOX
SLC18A3 CADM4
SLC18A3 HPGD
SLC18A3 NRG2
SLC18A3 HTR7
SLC18A3 PNMT
SLC18A3 GAD2
SLC18A3 NCKIPSD
SLC18A3 PIK3CB
PRH1 NUDT3
PRH1 SLC5A2
PRH1 PSG1
PRH1 MGAT1
PRH1 ELAVL3
PRH1 AATK
PRH1 BCL3
PRH1 TMPRSS6
GNAS CROCC
GNAS GPT
GNAS KLF1
LOC91316 LGR5
LOC91316 E2F4
LOC91316 ODF1
LOC91316 ST20
LOC91316 SPINT3
LOC91316 LOC201229
KRT33A NCDN
KRT33A LGALS9
LOC652147 FAM50A
LOC652147 LIPE
LOC652147 ARFIP2
LOC652147 CHMP7
LOC652147 OPN1SW
HMGB3 WNT10B
SLC1A7 BTF3
SLC1A7 WNT7A
RUNX1 CDK6
RUNX1 CPNE6
RUNX1 TLX2
RUNX1 OAS2
RUNX1 GIGYF2
RUNX1 TRIM58
RUNX1 SMARCD2
RUNX1 IFIT1
RUNX1 EIF2AK2
TCF7 CSF1
TCF7 LGR5
TCF7 FZR1
TCF7 OCEL1
TCF7 TFF3
TCF7 MSC
TCF7 FAM102A
TCF7 AQP5
TCF7 PPP3CC
TCF7 CEACAM3
TCF7 NCKIPSD
TCF7 RAGE
TCF7 LOC201229
TRD@ CARD10
TRD@ SULT4A1
TRD@ GP2
TRD@ CADM4
TRD@ ADRBK1
TRD@ RAD51L3
TRD@ PLIN1
TRD@ HAUS5
FOXE1 UNC5B
FOXE1 WWOX
FOXE1 MGAT1
FOXE1 PPP2R5D
FOXE1 ZNF592
FOXE1 AATK
FOXE1 PFKFB2
FOXE1 TRD@
IGH@ SSTR5
E2F1 MEN1
E2F1 STMN1
E2F1 MYB
GJA1 POLG
JAK3 WNT10B
MLH1 MGAT3
WNT7A GNB3
FGF3 TRD@
BCL3 CSF1
CDC2L5 DOK1
BMI1 CCPG1
BMI1 MSX1
BMI1 CDH4
E2F4 KRT1
E2F4 MSX1
ABL1 CSF1
RAGE CCPG1
RAGE NFATC3
ETS1 ERF
MYB EPOR
MAPKAPK2 MYB
SLA EPOR
BCR SSTR5
MAP3K3 MAP3K14
MAP3K3 HLF
GSTA2 ANG
WNT10B CDX2
MAP3K14 RAB3A
THBS1 PAX8
ITGAD CDK5R1
NOC2L SMG6
PGAP2 RASGRP3
UNC5B TRIM33
UNC5B MRPS12
CRX HLF
CARD10 RAGE
FGF2 UBE2C
CNP BCL3
ABCC8 STMN1
IAH1 SMARCD3
IAH1 TERF1
FAM153A ITGAD
FAM153A CARD10
FAM153A ABCC8
FAM153A APOBEC3C
FAM153A ZNF592
FAM153A HPR
FAM153A SCYL3
FAM153A ARPC4
FAM153A FAM189B
EPHB2 CSF1
EPHB2 PPP2R5D
EPHB2 FCGR2A
EPHB2 LLGL2
EPHB2 FKBP15
ANKRD46 SCARB1
NUDT3 THBS1
NUDT3 HSF4
NUDT3 EPOR
NUDT3 RAGE
REL MSX1
REL THRA
SKI NFATC3
SAR1A TUBGCP2
SAR1A LSM4
SAR1A USP11
SAR1A MYB
TGFB1 FCGR2A
TGFB1 HAUS5
PSD4 PCBP3
PSD4 SLC12A4
PSD4 CACNB1
PSD4 LLGL2
WNT11 WBSCR22
WNT11 RASGRP3
UTRN TGFB1
UTRN SAP18
UTRN PRPF31
UTRN RAGE
SLC5A2 KRT1
SLC5A2 KIAA0323
MAPK8IP1 MYB
MAPK8IP1 WNT10B
SAP18 U2AF2
SCARB1 KRT1
SCARB1 SKI
GRN MVD
GRN PTH
GRN NOMO1
KDM1 UBXN1
KDM1 NCSTN
KDM1 IQSEC1
KDM1 PTH
KDM1 ALOX5
SLC9A3R2 MEN1
SLC9A3R2 INA
BAIAP3 MAP3K14
BAIAP3 PLEC1
ZNF500 PRRC1
ZNF500 TFF3
ZNF500 RBBP8
ZNF500 IGF2
TERF2 CDK5R1
TERF2 SEMA7A
TERF2 TUBGCP2
TERF2 ZBED1
TERF2 PAXIP1
LGR5 PSD4
LGR5 SLN
LGR5 KIAA0323
KCTD17 MEN1
KCTD17 ISLR
KCTD17 GIGYF2
KCTD17 ZNF592
KCTD17 SCYL3
KCTD17 IGHMBP2
KCTD17 DEFA3
SULT2B1 PLEKHG3
SULT2B1 ARID4B
SULT2B1 SLC12A4
SULT2B1 JAG1
SLC16A5 DEFA3
KATNB1 FGF2
PLEKHG3 CDC2L5
PRPF31 XRCC2
PSG1 TUBGCP4
PSG1 LOC552889
PSG1 AGPAT1
PSG1 GPR19
RBM8A ITGAD
RBM8A SAP18
RBM8A DHRS1
RBM8A BMI1
NUP214 SCAPER
GTF2H3 MC2R
GTF2H3 EPOR
GTF2H3 INA
GTF2H3 BCR
GTF2H3 WNT10B
SIT1 REL
SIT1 SLC12A4
SIT1 ADRBK1
SIT1 NCDN
SIT1 ADAM15
SIT1 CD40
SLC6A12 FGF2
ITGA2B TGFB1
ITGA2B CACNB1
ITGA2B KIFC1
FLOT1 ATP11A
UBE3B SSTR5
UBE3B REL
UBE3B BCR
UBE3B WNT10B
TCOF1 MAPK8IP1
TCOF1 CDK2
IDS WNT10B
C2orf55 UBE3B
MYO9B SLC5A2
PTPRD MAPKAPK2
SLC2A1 BCL3
ARID4B CDR2L
ARID4B FEZ1
ARID4B MCM2
ARID4B CDH4
SLC6A2 TCOF1
SLC6A2 MGAT1
SLC6A2 ACVR1B
SLC6A2 ZBED1
SLC6A2 CACNB1
SLC6A2 ARPC4
SLC6A2 DMWD
SLC6A2 PAXIP1
SLC6A2 CDX2
ARSE PSG1
ARSE ARID4B
ARSE MGAT1
NFKB2 PRRC1
NFKB2 PIK3R3
NFKB2 TAZ
NFKB2 REG1B
NFKB2 UTP3
NFKB2 AGPAT1
NFKB2 JAK3
NFKB2 CDK2
NFKB2 PTPN9
RASSF7 APOBEC3C
YPEL1 TUBGCP2
YPEL1 PAXIP1
YPEL1 PPP3CC
FDXR UBE3B
FDXR TRAFD1
FDXR ARPC4
ACCN1 SLC6A8
ACCN1 NCDN
ACCN1 BCL3
ACCN1 E2F4
ACCN1 GUCA1A
EMID1 CSF1
GPR161 FAM153A
GPR161 EPHB2
GPR161 GNL1
GPR161 LY6E
GPR161 SMARCD2
GPR161 NFATC3
CPNE6 FAM189B
CPNE6 SLC22A24
COPS6 ITM2B
ALDOC DOK1
ALDOC REL
ALDOC RPS26
ALDOC MSX1
ALDOC CDK2
ALDOC PTPN9
WBSCR22 MLH1
WBSCR22 POLG
WBSCR22 BCL3
MMP19 PTH
MMP19 MAP3K3
XPNPEP2 BAIAP3
AFF2 ST6GALNAC4
GP2 CDK6
GP2 COPS6
WWOX PSG1
WWOX PTPRD
WWOX NFRKB
WWOX MUC1
WWOX NCDN
WWOX STMN1
TAP2 PTH
MAX KIF22
DUSP7 NLE1
CADM4 KLF1
CADM4 STMN1
GTSE1 CNP
GTSE1 MAPK8IP1
GTSE1 TCOF1
GTSE1 UTP3
GTSE1 GUCA1A
PCBP3 PLEKHG3
PCBP3 LOC729400
PCBP3 PLIN3
POL3S CDK6
FZR1 REL
FZR1 MTX1
FZR1 ABL1
HTRA2 SLC6A8
HTRA2 STAT2
GADD45B MAPK8IP1
GADD45B PAX8
MGAT1 SRM
MGAT1 CYP2A6
C14orf1 PRKCB
SLC29A2 TGOLN2
SLC29A2 PAX8
PCNXL2 AFF2
TNP1 THRA
SIM2 CDK6
SIM2 SLC9A3R2
SIM2 RUNX2
SIM2 NFRKB
SIM2 SCYL3
SIM2 DMWD
SIM2 AGPAT1
SIM2 BMI1
SIM2 GUCA1A
CAMSAP1 SLC5A2
CAMSAP1 CPNE6
CAMSAP1 CADM4
CAMSAP1 PXDN
CAMSAP1 NCDN
CAMSAP1 PITPNM1
CAMSAP1 MEF2C
EVPL ETS1
EVPL KLF1
AQP7 PTPRD
AQP7 ADRBK1
AQP7 IKBKG
AQP7 DTX4
AQP7 MCM2
AQP7 KIFC1
AQP7 TBXA2R
AQP7 SLC9A1
ZBTB7A HSF4
ZBTB7A GTSE1
PDLIM7 IAH1
MLLT4 PPP3CC
PCDH9 JAG1
PCDH9 THRA
PRRC1 MSX1
TLX2 MAPK8IP1
TLX2 UBE3B
IDS GRINA
B4GALT3 COPS6
B4GALT3 PCDH9
B4GALT3 TOMM34
B4GALT3 MAPKAPK2
NCOR2 CYP27A1
TUBB2B GADD45B
TUBB2B ACVR1B
TUBB2B MEF2C
TUBB2B FCGR2A
TUBB2B LSM4
PXDN MAPK8IP1
KLHL25 COL6A2
CAPN3 PCBP3
SERBP1 ADAM15
KCNF1 FLOT1
KCNF1 IQSEC3
KCNF1 PAK2
OAS2 PXDN
OAS2 ACVR1B
OAS2 TFF3
OAS2 LLGL2
OAS2 RBBP8
OAS2 SLC25A11
OAS2 CCPG1
OAS2 E2F1
OAS2 RAGE
AGPS RBM8A
AGPS MYO9B
AGPS CD34
AGPS NCDN
AGPS DPT
AGPS GNL1
AGPS COBRA1
CCDC94 COL6A2
ACAN CYP27A1
ACAN SEC16A
ACAN CHMP7
ACAN SERPIND1
ACAN MSX1
ACVR1B SSTR5
ACVR1B IL8RB
RUNX2 CSF1
RUNX2 MYO9B
ZBED1 CDK6
ZBED1 TUBGCP2
ZBED1 KIF20B
DHRS1 CSF1
DHRS1 KIFC1
DHRS1 U2AF2
SPC25 TUBGCP2
SPC25 DHRS1
SPC25 MFAP2
SPC25 DPT
SPC25 GNL1
SPC25 ZNF592
SPC25 COBRA1
SPC25 TGOLN2
SPC25 USP11
TYR SCARB1
TYR TERF2
TYR RUNX2
TYR AFAP1
TYR LYPLA2
TYR DTX4
TYR SCYL3
TYR KIFC3
TYR NDST1
TYR FKBP15
TYR MSX1
TYR ABL1
TYR RAGE
GJB5 FAM153A
GJB5 ZNF500
GJB5 ARSE
GJB5 CD34
GJB5 BAHD1
GJB5 PAXIP1
GJB5 CDH4
USP19 BMI1
PAX3 PCBP3
PAX3 SERBP1
PAX3 MFAP2
PAX3 CD40
PAX3 E2F4
NFATC2IP MAP3K14
NFATC2IP MYST1
NFATC2IP TNFRSF25
PDE4C IKBKG
KCNH2 PCDHGC3
KCNH2 ITGA2B
KCNH2 PCBP3
KCNH2 HPGD
KCNH2 HAUS5
CEP135 SCARB1
CEP135 GPR161
CEP135 HDGF
CEP135 FAM102A
CEP135 E2F4
CEP135 ABL1
CEP135 MAPKAPK2
TACC2 ITGAD
MUC1 IRF5
HDGF SKI
HDGF ACVR1B
HDGF NFRKB
CD34 CARD10
CD34 TLX2
GYPB PAX8
OTUB1 MEN1
OTUB1 TUBGCP2
OTUB1 FZR1
OTUB1 MEF2C
PPP1R10 PSG1
PPP1R10 MYO9B
PPP1R10 BCL3
PXN CSF1
PXN DHRS1
ZNF593 GALK1
ISLR TUBGCP2
ISLR TLX2
ISLR MEF2C
SLC12A4 ZBED1
SLC12A4 CCPG1
SLC12A4 NFATC3
SLC12A4 PTPN9
FAM50A CADM4
FAM50A PLEC1
FAM50A IL10RA
KIAA0284 CRX
KIAA0284 DUSP7
KIAA0284 MPDU1
KIAA0284 UBOX5
KIAA0284 COL6A2
KIAA0284 ETS1
HLA-DOB ITM2B
HLA-DOB CADM4
HLA-DOB STATH
HLA-DOB GNL1
HLA-DOB ALAS2
HLA-DOB CIAPIN1
HLA-DOB IGF2
HLA-DOB CDC2L5
ORC1L SAP18
ORC1L GTSE1
ORC1L B4GALT3
ORC1L HLA-DOB
ORC1L HAUS5
ORC1L LSM4
TET3 TERF2
TET3 LGR5
TET3 RPH3A
TET3 ISLR
TET3 SDC3
TET3 CNTN1
MAG NFKB2
MAG YPEL1
MAG MFAP2
MAG DPT
MAG CACNB1
MAG REG1B
MAG MYST2
MAG MYB
SLC24A1 MEN1
SLC24A1 NFKB2
SLC24A1 TUBB2B
SLC24A1 RUNX2
SLC24A1 GJB5
SLC24A1 GIGYF2
SLC24A1 MEF2C
SLC24A1 LY6E
OCEL1 PI4KB
OCEL1 ZBED1
OCEL1 CEP135
OCEL1 PXN
OCEL1 N4BP2L1
CD22 HSF4
CD22 CAMSAP1
CD22 APOBEC3C
CD22 COBRA1
CD22 ARPC4
CD22 KIAA0323
CD22 RAGE
ELAVL3 ACVR1B
ELAVL3 MAG
ELAVL3 CHST3
ELAVL3 GUCA1A
CAPN5 HLF
ADRBK1 SSTR5
ADRBK1 UTP3
ADRBK1 M6PR
MFAP2 PCDH9
OGG1 CADM4
OGG1 SCAPER
NCDN TCOF1
NCDN DTX4
NCDN SLC25A11
NCDN IL4
PITPNM1 CSF1
PITPNM1 GRINA
PITPNM1 AP2A2
PITPNM1 STMN1
ADAM15 CDK6
ADAM15 PPP2R5D
ADAM15 TRAFD1
ADAM15 RAGE
LAS1L PTH
EPAS1 SLC9A3R2
EPAS1 ZBTB7A
EPAS1 B4GALT3
EPAS1 GNL1
EPAS1 REG1B
EPAS1 SCYL3
CYP3A5 ABCC8
CYP3A5 CADM4
CYP3A5 PARD3
CYP3A5 EPAS1
CYP3A5 JMJD6
CYP3A5 DMWD
CYP3A5 KIAA0323
CYP3A5 CDH4
RPL3L GSTA2
NEUROD2 LGR5
FGD1 ARMC6
FGD1 ACAN
DEPDC5 HMX1
DEPDC5 KLF1
RIMS2 HSF4
RIMS2 PTPRD
RIMS2 PAIP2B
RIMS2 MPP2
RIMS2 AGPAT1
RIMS2 LSM4
ESPL1 PCBP3
ESPL1 HAUS5
GIGYF2 SAP18
GIGYF2 FZR1
GIGYF2 ZBED1
GIGYF2 DHRS1
GIGYF2 PDAP1
GIGYF2 CDH4
LGALS9 PIM1
LGALS9 ETV3
LGALS9 CDC2L5
LGALS9 CDK2
DPT TYMS
PLEC1 CPSF1
PIK3R3 SLC12A4
APOBEC3C TUBGCP4
NLE1 WBSCR22
NLE1 C1orf144
NLE1 ANG
GNL1 REL
GNL1 FAM102A
TFF3 PIM1
TFF3 MYO9B
TFF3 DUS4L
GPA33 NUDT3
GPA33 ZBTB7A
GPA33 PARD3
GPA33 EPAS1
GPA33 CACNB1
GPA33 AP2A2
GPA33 MYB
HIPK2 LOC644165
HIPK2 SCAPER
HIPK2 UBOX5
ARHGAP26 KIAA0284
ARHGAP26 LAS1L
ARHGAP26 UBXN1
C19orf29 EML3
C19orf29 CADM4
C19orf29 SIM2
C19orf29 NEUROD2
C19orf29 GNL1
C19orf29 CCPG1
C19orf29 BCR
LRCH4 SLC9A1
ZNF783 CARD10
ZNF783 TUBGCP2
ZNF783 CYP3A5
ZNF783 SCAMP5
ZNF783 INA
ZNF783 PHB
ZNF783 SLC25A11
RAD51L3 CARD10
RAD51L3 PCDH9
RAD51L3 TLX2
RAD51L3 AFAP1
RAD51L3 MXRA8
RAD51L3 CCPG1
VENTX CNP
VENTX FZR1
VENTX EPAS1
VENTX APOBEC3C
VENTX TFF3
VENTX CNTN1
SMPDL3B TLX2
SMPDL3B ELAVL3
SMPDL3B ZNF592
LPAR2 OTUB1
FEZ1 MC2R
FEZ1 PCBP3
FEZ1 BCR
MEF2C MAPK8IP1
MEF2C EPOR
MEF2C CCPG1
MEF2C MSX1
FCGR2A SSTR5
FCGR2A SKI
FCGR2A SLC5A2
FCGR2A TUBGCP4
FCGR2A MEF2C
TTLL12 PCBP3
TTLL12 APOBEC3C
TTLL12 M6PR
PLCD1 HSPA4
PLCD1 NCDN
PLCD1 CBARA1
PLCD1 CCDC86
PLCD1 NRL
AFAP1 ARID4B
AFAP1 ZBED1
ZNF592 CDR2L
ZNF592 IRF5
ZNF592 PARD3
ZNF592 LSM4
ASGR1 SLC6A2
ASGR1 THRA
GARNL4 TERF2
GARNL4 EIF5B
GARNL4 PXDN
GARNL4 TET3
GARNL4 AFAP1
GARNL4 RPS26
GARNL4 MGP
GARNL4 DMWD
DDN CRX
SLC4A3 PITPNM1
SLC4A3 NEUROD2
SLC4A3 RAD51L3
SLC4A3 INA
SLC4A3 ARPC4
SLC4A3 PPP3CC
FNTB ZNF783
FNTB BMI1
WDR62 LOC552889
WDR62 NFRKB
WDR62 PAX3
WDR62 ISLR
WDR62 CDC2L5
LAIR1 MAG
LAIR1 ADAM15
LAIR1 TRIM33
LAIR1 SLC9A1
TPPP CCDC86
TPPP SERPIND1
IFT140 CD40
IFT140 FAM189B
IFT140 BCR
NTNG1 NUDT3
NTNG1 ARPC4
NTNG1 BMI1
CCHCR1 CNP
POU2F2 SLC6A2
POU2F2 AGPS
POU2F2 OCEL1
POU2F2 GRIN2A
POU2F2 ZNF783
POU2F2 SLC4A3
POU2F2 COBRA1
POU2F2 SDC3
RPS26 RUNX2
RPS26 JAK3
RPS26 CDK2
RPS26 WNT10B
LY6E PCDH9
LY6E PRRC1
LY6E ADRBK1
HPGD UBE3B
HPGD GADD45B
HPGD RAGE
HPGD STAT2
PAFAH1B1 PAX8
ALAS2 PTPRD
ALAS2 PI4KB
ALAS2 EPOR
ALAS2 TFF3
ALAS2 USP11
ALAS2 CDH4
SEMA4D TCOF1
SEMA4D RPS26
SEMA4D ALAS2
SEMA4D TRAFD1
SEMA4D MSX1
SEMA4D CDX2
TAZ EIF5B
TAZ TOMM34
TAZ CDH4
ATP1B2 EIF5B
ATP1B2 PPP2R5D
ATP1B2 CD34
ATP1B2 LYPLA2
ATP1B2 SLC25A11
COX10 ETS1
SBNO2 RBCK1
INA CARD10
INA RBM8A
INA MYH2
INA AP2A2
INA JAK3
INA RAGE
ITIH4 LSM4
ITIH4 U2AF2
ITIH4 CCR7
CYP11A1 MC2R
CYP11A1 MAPK8IP1
CYP11A1 PRRC1
CYP11A1 ADAM15
CYP11A1 GNB3
CYP11A1 USP11
CYP11A1 GPR19
SAMD14 MARCO
SAMD14 NCOR2
SAMD14 FAM50A
SAMD14 TPPP
SAMD14 MSX1
SAMD14 RAB40B
RP1-21O18.1 EPHB2
RP1-21O18.1 CPNE6
RP1-21O18.1 WBSCR22
RP1-21O18.1 TUBGCP2
RP1-21O18.1 RAD51L3
RP1-21O18.1 CNTN1
CLEC11A SULT4A1
CLEC11A OAS2
CLEC11A TYR
CLEC11A ZNF592
ATG2A CRX
ATG2A PLEKHM2
ATG2A KIF22
ATG2A MVD
ATG2A ERF
PLIN1 PCBP3
PLIN1 MYST2
PLIN1 BCR
ZSCAN12 UBE3B
ZSCAN12 AQP7
ZSCAN12 ORC1L
ZSCAN12 ITIH4
ZSCAN12 SMARCD2
ZSCAN12 DMWD
ZSCAN12 TPMT
ZSCAN12 MSX1
CHIT1 ARID4B
CHIT1 ATP1B2
GCKR BAIAP3
GCKR OGG1
GCKR COX10
GCKR TCF7L2
GCKR MAP3K3
TOMM34 PTPRD
TOMM34 TLX2
TOMM34 U2AF2
TOMM34 E2F1
TOMM34 CDX2
TOMM34 RAGE
LYPLA2 REL
LYPLA2 TCOF1
LYPLA2 LOC201229
MVK ITGAD
MVK LOC729400
MVK TRAFD1
MVK AGPAT1
MVK CCPG1
MVK BCL3
HAUS5 SSTR5
HAUS5 CNP
HAUS5 CREB3
HAUS5 BCAM
HAUS5 IDS
HAUS5 PXN
HAUS5 ST14
HAUS5 KIFC1
HAUS5 C2orf24
HAUS5 ITPR2
HAUS5 CYP2A13
HAUS5 TYMS
TAF15 LGALS9
TAF15 RAGE
DGCR11 ITM2B
DGCR11 SAP18
DGCR11 ZBED1
DGCR11 ZSCAN12
DGCR11 CNTN1
CD33 MTX1
CD33 SIM2
CD33 PXDN
CD33 NFRKB
CD33 PITPNM1
CD33 ABL1
SPN TERF2
SPN SIT1
SPN PAX3
SPN SLC24A1
SPN ADRBK1
SPN BMI1
SPN MYB
GPR143 C19orf50
ADCYAP1 LOC729400
ADCYAP1 GPR161
ADCYAP1 HLA-DOB
ADCYAP1 FCGR2A
ADCYAP1 KIFC3
ADCYAP1 AGPAT1
ADCYAP1 PPP3CC
ADCYAP1 CDK2
TRIM15 WWOX
TRIM15 GTSE1
TRIM15 NFRKB
TRIM15 HDGF
TRIM15 ZSCAN12
TRIM15 CHIT1
TRIM15 PPP3CC
CRYBA4 CSF1
CRYBA4 MAPK8IP1
CRYBA4 PRPF31
CRYBA4 HDGF
CRYBA4 PITPNM1
CRYBA4 HPGD
CRYBA4 ADCYAP1
CRYBA4 PAXIP1
CRYBA4 NUP188
CRYBA4 CSK
TRIM58 RBM8A
TRIM58 CADM4
TRIM58 ZNF592
TRIM58 TGOLN2
TRIM58 CYP2A6
TRIM58 TRD@
TRIM58 CCR7
TBX19 FZR1
TBX19 USP11
TBX19 MAPKAPK2
AHSG MC2R
CACNB1 REL
CACNB1 SLC6A8
CACNB1 PXDN
CACNB1 CYP11A1
CACNB1 BMI1
CRTC1 CRX
CRTC1 UBE2H
CRTC1 MVD
DTNA IQSEC1
SMYD5 NUDT3
SMYD5 ZBED1
SMYD5 APOBEC3C
SMYD5 STAT2
DNAH9 HTRA2
DNAH9 RIMS2
DNAH9 RAB11FIP5
DNAH9 JAK3
DNAH9 BCL3
ODF1 HSF4
ODF1 EIF5B
ODF1 CHIT1
ODF1 FUT7
ODF1 JMJD6
ODF1 TADA3L
ODF1 DTX4
ODF1 CCL16
ODF1 GPR3
ODF1 MYEF2
GDF5 HLF
GDF5 RB1
IVL RBM8A
LUZP1 ZNF500
LUZP1 ARID4B
LUZP1 B4GALT3
LUZP1 MYEF2
SBNO2 TERF2
SBNO2 SLC6A2
SBNO2 GADD45B
SBNO2 CAMSAP1
SBNO2 HDGF
SBNO2 TFF3
SBNO2 RAD51L3
SBNO2 ZNF592
SBNO2 LLGL2
LY9 NUDT3
LY9 SAP18
LY9 ZNF500
LY9 GP2
LY9 PCBP3
LY9 CEP135
LY9 MAG
LY9 CD22
LY9 PTGS1
LY9 ALAS2
LY9 PAX8
AANAT FAM153A
AANAT ISLR
AANAT LYPLA2
AANAT DGCR11
AANAT SHBG
AANAT IKBKG
AANAT ATF6B
AANAT CD40
AANAT MYEF2
AANAT LSM4
SHBG SIM2
SHBG PITPNM1
FUT7 UNC5B
FUT7 LGALS9
FUT7 RAD51L3
FUT7 HAUS5
FUT7 FAM189B
FUT7 IGHMBP2
FUT7 SLC22A24
MAGEA4 GPA33
INSL3 HLF
INSL3 XPNPEP2
INSL3 UBOX5
PRPH CHD8
PRPH ACCN1
PRPH SIM2
PRPH RAPGEF5
PRPH SEMA4D
PRPH CACNB1
PRPH MRPS12
PRPH FLT1
PRPH MYB
KCNJ4 REL
KCNJ4 HTRA2
KCNJ4 ACVR1B
KCNJ4 PDE4C
KCNJ4 OTUB1
KCNJ4 MGP
KCNJ4 DMWD
KCNJ4 XRCC2
ADH1C XPNPEP2
ADH1C EVPL
ADH1C GPR162
ADH1C PRB1
ADH1C TROAP
ADH1C ANG
ZNF239 CRX
ZNF239 WNT7A
SPRR2C PCBP3
SPRR2C LGALS9
SPRR2C FCGR2A
SPRR2C ATP1B2
LY6G6C FAM153A
LY6G6C PAIP2B
LY6G6C AFAP1
LY6G6C TAZ
LY6G6C JMJD6
LY6G6C SDC3
LY6G6C DEFA3
MFHAS1 IL10RA
MFHAS1 RASGRP3
MFHAS1 PTH
MFHAS1 KLF1
ARHGEF17 COL6A1
IKBKG HDGF
IKBKG CACNB1
IKBKG DTX4
IKBKG UTP3
IKBKG CDC2L5
METTL1 CYP2A13
ATF6B DHRS1
ATF6B ZNF592
MSC NUDT3
MSC SLC5A2
MSC FZR1
MSC ISLR
MSC GRB2
MSC BMI1
ZBTB40 WNT10B
REG1B RAGE
REG1B EIF2AK2
PSG7 CSF1
PSG7 ZNF500
PSG7 RPH3A
PSG7 YPEL1
PSG7 CADM4
PSG7 MGAT1
PSG7 PAIP2B
PSG7 PPP2R5D
PSG7 NTNG1
PSG7 SMYD5
PSG7 MSX1
CECR7 CPNE6
SSX1 WWOX
SSX1 ORC1L
POU4F1 TGFB1
POU4F1 PLEKHG3
POU4F1 ACCN1
POU4F1 PPP2R5D
POU4F1 USP19
MMP25 TUBB2B
MMP25 CEP135
MMP25 SLC22A24
ARTN TRIM15
ARTN ABL1
ACR CSF1
ACR SAR1A
ACR WBSCR22
ACR IDS
ACR AGPS
ACR OTUB1
ACR GIGYF2
ACR TAZ
ACR CLEC11A
ACR LYPLA2
ACR TAF15
ACR KIAA0323
ACR NFATC3
ACR CDX2
ACR EIF2AK2
GRINA NUDT3
GRINA MFAP2
MPDU1 GALK1
TADA3L DHRS1
IL10RA ZNF593
LLGL2 C2orf55
LLGL2 BMI1
HIST1H3E IRF5
HIST1H3E COPS6
HIST1H3E GARNL4
HIST1H3E ODF1
CRCP SMYD5
CRCP POU4F1
CRCP MYST2
CRCP IGHMBP2
CRCP JAK3
CRCP WNT10B
GIPR REL
GIPR MYO9B
GIPR SLC6A2
GIPR GJB5
GIPR ZNF592
GIPR ZSCAN12
GIPR LOC201229
GIPR PAX8
IGHG1 ARID4B
IGHG1 TLX2
IGHG1 ELAVL3
IGHG1 MR1
IGHG1 E2F4
C9 MVD
C9 PTH
TEKT2 DYRK1B
HTR1B PCBP3
HTR1B DPT
GRM4 FAM153A
GRM4 PLEKHG3
GRM4 SIT1
GRM4 LOC729400
GRM4 PXDN
GRM4 CAPN3
GRM4 AGPAT1
GRM4 RPL11
GRM4 STMN1
HTR2A RBM8A
HTR2A TBX19
CUBN ARHGAP26
CROCC TGFBRAP1
CROCC MPDU1
CROCC NFIX
CROCC GATA4
CROCC SERPIND1
CROCC WNT7A
MCM2 U2AF2
ST14 ZBED1
ST14 BCL3
TRAFD1 HSF4
TRAFD1 MC2R
TRAFD1 CARD10
TRAFD1 PRRC1
RPRD2 SULT4A1
RPRD2 COPS6
PCTK3 UBE3B
RBBP8 TCOF1
RBBP8 LOC552889
RBBP8 PXN
RBBP8 SEMA4D
MXRA8 MEF2C
MXRA8 ATP1B2
MXRA8 MSC
MXRA8 LLGL2
ANKRD12 NUDT3
COBRA1 CSF1
COBRA1 ITGAD
COBRA1 CDK5R1
COBRA1 ISLR
COBRA1 PITPNM1
COBRA1 TPMT
SEMA5A UBXN1
SEMA5A IL10RA
TRIM33 TCOF1
UBOX5 LOC644165
UBOX5 GRN
UBOX5 CRTC1
CD40 CADM4
CD40 HPGD
CD40 INA
CD40 ITIH4
CD40 UTP3
CD40 M6PR
CD40 E2F1
CD40 TYMS
ELOVL5 CRTC1
ELOVL5 SERPIND1
RGS9 NFKB2
RGS9 TRIM58
RGS9 METTL1
ZNF167 SLC30A3
ZNF167 JAG1
SLC1A6 SAR1A
SLC1A6 SLC5A2
SLC1A6 PTPRD
SLC1A6 SLC6A2
SLC1A6 NFKB2
SLC1A6 CAMSAP1
SLC1A6 DHRS1
SLC1A6 SBNO2
SLC1A6 KCNJ4
SLC1A6 LY6G6C
SLC1A6 CYP2A6
SLC1A6 BCR
P2RX6 IL10RA
NRG2 PSD4
NRG2 SIM2
NRG2 TLX2
NRG2 RUNX2
NRG2 TRIM58
NRG2 TRAFD1
NRG2 LBP
NRG2 CDH4
MYBPC3 SLC12A4
MYBPC3 CYP3A5
MYBPC3 AANAT
MYBPC3 TRAFD1
SLC28A1 SNUPN
LBP RUNX2
LBP ZBED1
LBP GJB5
LBP ASGR1
LBP SCYL3
LBP CDC2L5
T SAP18
T SULT4A1
T YPEL1
T GTSE1
T CD22
T MMP25
T PAX8
PAX9 SLC16A5
PAX9 PCDH9
PAX9 TUBB2B
PAX9 AGPS
PAX9 CYP3A5
PAX9 ATP1B2
PAX9 HAUS5
PAX9 DGCR11
PAX9 GRINA
SLC8A1 IAH1
SLC8A1 PTH
PSTPIP1 CCDC94
PSTPIP1 LIPE
AATK ORC1L
AATK RIMS2
AATK NTNG1
AATK CACNB1
AATK N4BP2L1
AATK ARVCF
AATK IGHMBP2
GRIK5 THBS1
GRIK5 REL
GRIK5 PAIP2B
GRIK5 AGPS
GRIK5 MAG
GRIK5 FST
GRIK5 FCGR2A
GRIK5 LY6E
GRIK5 M6PR
GRIK5 CCPG1
GRIK5 RAGE
CHMP7 ABCB1
C2orf24 LSM4
IQSEC1 FLOT1
IQSEC1 KIF22
IQSEC1 WNT7A
IQSEC1 MAP2K4
IQSEC1 KLF1
KIAA0999 REL
FAM102A SEMA7A
FAM102A PI4KB
FAM102A PARD3
FAM102A RUNX2
FAM102A ZBED1
FAM102A KIAA0999
SCYL3 IRF5
SCYL3 TLX2
RASGRP3 PDLIM7
RASGRP3 RAB40B
SMARCD2 OTUB1
ARPC4 SAP18
ARPC4 DTX4
ARPC4 KIFC1
ARPC4 FAM102A
ARPC4 IGF2
TREX1 IRF2
HTR7 CDK5R1
HTR7 EPHB2
HTR7 ANKRD46
HTR7 TLX2
HTR7 ADRBK1
HTR7 APOBEC3C
HTR7 GNL1
HTR7 RP1-21O18.1
HTR7 LY9
HTR7 AATK
KRT2 PRPF31
KRT2 PAX8
IHH CSF1
IHH ZKSCAN3
IHH JAG1
IHH SLC9A1
IHH U2AF2
TUB TRAFD1
TUB FAM189B
TUB PPP3CC
MAGEA9 GPA33
MAGEA9 GARNL4
MAGEA9 AANAT
MAGEA9 CCL16
MAGEA5 EPHB2
MAGEA5 GARNL4
EFNA3 C2orf55
EFNA3 MYO9B
EFNA3 GNL1
EFNA3 CRYBA4
EFNA3 TRIM58
EFNA3 TRAFD1
EFNA3 GAD2
EFNA3 TRD@
KRTAP26-1 ARID4B
KRTAP26-1 GTSE1
KRTAP26-1 PCBP3
KRTAP26-1 CEP135
KRTAP26-1 SEMA4D
KRTAP26-1 E2F4
KRTAP26-1 MAPKAPK2
OPRL1 PRPF31
OPRL1 IL8RB
LOC145678 SLC12A4
LOC145678 SLC24A1
LOC145678 CDK2
ALPK3 NUDT3
ALPK3 YPEL1
ALPK3 MAPKAPK2
ALPK3 WNT10B
FSCN2 TGFBRAP1
FSCN2 GATA4
FSCN2 TROAP
ABO PITPNM1
HTR4 UNC5B
HTR4 GTSE1
HTR4 APOBEC3C
HTR4 LY6E
HTR4 ALPK3
HTR4 TNPO1
HTR4 CHST3
SLC30A3 CDK6
SLC30A3 MYO9B
SLC30A3 ELAVL3
SLC30A3 PITPNM1
SLC30A3 CYP3A5
SLC30A3 LGALS9
SLC30A3 SPEF1
SLC30A3 JAG1
SLC30A3 BCR
CASP2 KCNJ4
FAM5C PTH
DGCR9 PAIP2B
SLC17A3 PRPF31
SLC17A3 RAD51L3
CCL16 NUDT3
CCL16 TERF2
CCL16 LY6G6C
GPT CYP27A1
GPT CRX
GPT CADM4
GPT CCDC94
GPT TPPP
GPT NRL
GPT SERPIND1
MR1 UNC5B
MR1 ABCC8
MR1 ADRBK1
MR1 WDR62
MR1 INA
MR1 PHB
MR1 MXRA8
MR1 CD40
MR1 AATK
MR1 SMARCD2
MR1 JAG1
MR1 IGHMBP2
MR1 CDX2
MR1 MYB
ACVR1B ATP2B2
MVD ARFIP2
MVD SLC16A3
MVD CPSF1
RTN2 MFAP2
PTH MSX1
PTH ABCB1
KIFC3 CYP11A1
KIFC3 KIAA0323
KIFC3 ABL1
IQSEC3 PTH
GATA4 SBNO2
GATA4 TREX1
N4BP2L1 APOBEC3C
N4BP2L1 BCL3
MYST2 SSTR5
MYST2 ABCC8
MYST2 ST14
MYST2 RPRD2
MYST2 ITPR2
MYST2 E2F1
MYST2 ETV3
CD52 CYP27A1
NDST1 SLC5A2
NDST1 PCBP3
NDST1 MFAP2
NDST1 ATP1B2
NDST1 MYB
NDST1 BCR
SLC6A7 RAD51L3
SLC6A7 MAGEA9
SIX3 BCL3
SIX3 PAX8
PFKFB2 TCOF1
PFKFB2 ORC1L
PFKFB2 STXBP1
PFKFB2 GAD2
PFKFB2 CDX2
IGHG1 UBE3B
IGHG1 ACVR1B
IGHG1 CHST3
LOC100134331 KRT1
LOC100134331 KCTD17
LOC100134331 RPH3A
LOC100134331 RBM8A
LOC100134331 MLLT4
LOC100134331 SLC4A3
LOC100134331 RPS26
LOC100134331 LY6E
LOC100134331 SPRR2C
LOC100134331 SCYL3
LOC100134331 SLC30A3
LOC100134331 LSM4
LOC100134331 GPR19
IGSF9B SEMA7A
IGSF9B IDS
IGSF9B B4GALT3
IGSF9B KCNH2
IGSF9B SLC4A3
IGSF9B NTNG1
IGSF9B TAZ
IGSF9B RP1-21O18.1
IGSF9B CLEC11A
IGSF9B PHB
IGSF9B HIST1H3E
IGSF9B NDST1
IGSF9B ATP6V1B1
IGSF9B GOLGA1
TMPRSS6 SLC6A8
TMPRSS6 PXDN
TMPRSS6 ZNF783
TMPRSS6 TOMM34
TMPRSS6 CD33
TMPRSS6 FAM102A
TMPRSS6 CCL16
TMPRSS6 CCPG1
H6PD DOK1
H6PD CD34
H6PD NCDN
H6PD CRYBA4
H6PD JMJD6
H6PD CHST3
NCR2 GPR143
NCR2 MVD
NCR2 PTH
NCR2 POLG
RECQL5 GTF2H3
RECQL5 TYR
RECQL5 PTGS1
RECQL5 TOMM34
RECQL5 AANAT
RECQL5 TBXA2R
RECQL5 RREB1
RECQL5 E2F4
PVT1 KCNJ4
CCL22 COL6A2
COL19A1 DHRS1
COL19A1 RAD51L3
COL19A1 PAXIP1
PIGR LGR5
PIGR LGALS9
PIGR PAXIP1
HSP90AB1 CPNE6
HSP90AB1 APOBEC3C
HSP90AB1 FEZ1
ZKSCAN3 CSNK2A1
ZKSCAN3 SAR1A
ZKSCAN3 MYO9B
ZKSCAN3 ESPL1
ZKSCAN3 AFAP1
ZKSCAN3 NTNG1
ZKSCAN3 N4BP2L1
ZKSCAN3 JAK3
ZKSCAN3 STMN1
STXBP1 UNC5B
STXBP1 PRPF31
STXBP1 ARID4B
STXBP1 RAD51L3
STXBP1 GRM4
STXBP1 ABL1
STXBP1 MYB
RAB11FIP5 MCM2
NSFL1C PRKCB
GRB2 CYP2A6
ITPR2 FZR1
SMG6 IAH1
SMG6 HIRIP3
DMWD TCOF1
DMWD GNL1
DMWD FCGR2A
DMWD LLGL2
DMWD MSX1
PHKG2 UBE2H
PHKG2 PLEKHM2
FAM189B ISLR
ST20 DHRS1
ST20 LGALS9
SULT4A1 ZNF592
SULT4A1 PTPN9
SPINT3 FAM153A
SPINT3 SKI
SPINT3 TERF2
SPINT3 PAX3
SPINT3 NEUROD2
SPINT3 PIK3R3
SPINT3 NTNG1
SPINT3 IHH
SPINT3 N4BP2L1
SPINT3 F7
SPINT3 PAXIP1
SPINT3 IL4
SPINT3 CYP2A6
ESR1 RBM8A
ESR1 SIM2
ESR1 TLX2
ESR1 ELAVL3
ESR1 ADAM15
ESR1 RP1-21O18.1
ADAM20 FAM153A
ADAM20 CCL16
ADAM20 JAG1
MYCL1 ITGAD
MYCL1 SCARB1
MYCL1 SIM2
MYCL1 TYR
MYCL1 RIMS2
MYCL1 LY6G6C
MYCL1 IGHMBP2
AIF1 ADAM15
TBX5 KRT1
TBX5 UNC5B
TBX5 NFKB2
TBX5 YPEL1
TBX5 ALDOC
TBX5 RAD51L3
TBX5 AFAP1
TBX5 AP2A2
LILRA4 DGCR11
LILRA4 LY6G6C
MYEF2 DOK1
MYEF2 ANKRD46
MYEF2 LGALS9
MYEF2 ZNF592
MYEF2 ALAS2
MYEF2 ATP1B2
MYEF2 HAUS5
MYEF2 CD33
MYEF2 THRA
INPP4A KLF1
SLMO1 EPHB2
SLMO1 LGR5
SLMO1 EML3
SLMO1 TCOF1
SLMO1 GJB5
SLMO1 TET3
SLMO1 ZNF783
SLMO1 ZNF592
SLMO1 COBRA1
SLMO1 IGHMBP2
GRIP2 NFKB2
GRIP2 CAMSAP1
GRIP2 TUBB2B
GRIP2 RAMP3
GRIP2 JAG1
GRIP2 IL4
XDH NFKB2
XDH OAS2
XDH HDGF
XDH MSC
XDH ST6GALNAC4
XDH THRA
AXIN1 CSNK1G2
PSMD14 SBNO2
PSMD14 RASGRP3
PAXIP1 ITGAD
PAXIP1 SLC2A1
PAXIP1 TUBGCP2
PAXIP1 TFF3
PAXIP1 DTX4
PAXIP1 JAG1
PAXIP1 AGPAT1
PAXIP1 RAGE
PAXIP1 IL8RB
GALK1 POLG
UTP3 PAX8
SLC16A3 POLG
IL18RAP GJB3
RAP1GAP SCARB1
RAP1GAP SLC29A2
RAP1GAP SBNO2
RAP1GAP IKBKG
RAP1GAP MSC
RAP1GAP FAM189B
RAP1GAP CYP2A6
OR2B6 UBE3B
OR2B6 WBSCR22
OR2B6 FUT7
OR2B6 HTR4
OR2B6 PGM3
OR2B6 SLC9A1
HCRTR1 WBSCR22
HCRTR1 C14orf1
HCRTR1 GDF5
UGT2B15 SLC5A2
UGT2B15 RUNX2
UGT2B15 NFRKB
UGT2B15 USP19
UGT2B15 SLC4A3
UGT2B15 JMJD6
UGT2B15 TMPRSS6
UGT2B15 ST20
UGT2B15 MRPS12
UGT2B15 CDH4
RHBDL1 GADD45B
RHBDL1 SPC25
RHBDL1 LRCH4
RHBDL1 DTX4
RHBDL1 CCL16
RHBDL1 OR2B6
RHBDL1 MSX1
AGAP8 ISLR
AGAP8 RHBDL1
AGAP8 MSX1
AGAP8 BMI1
AGAP8 EIF2AK2
BZRPL1 RUNX2
BZRPL1 GJB5
BZRPL1 PSG7
BZRPL1 LTK
BZRPL1 SLC22A24
NTSR2 PLEKHG3
NTSR2 LY9
NTSR2 IGSF9B
CCKAR DOK1
CCKAR SCARB1
CCKAR MTHFR
CCKAR IL8RB
ZMYND10 GCKR
ZMYND10 CROCC
ZMYND10 CHMP7
ZMYND10 MLH1
SLC9A3 NOC2L
FAM189A2 KRT1
FAM189A2 SIM2
FAM189A2 PAX9
FAM189A2 KIFC1
FAM189A2 E2F1
ATP6V1B1 MVK
ATP6V1B1 MMP25
ATP6V1B1 PAX8
POU6F2 LGR5
POU6F2 MGAT1
POU6F2 SLC12A4
POU6F2 TRIM58
AQP5 SLC5A2
AQP5 CPNE6
AQP5 LY6E
AQP5 SMYD5
AQP5 IKBKG
AQP5 LLGL2
AQP5 LSM4
MTHFR MTX1
MTHFR RBM8A
MTHFR GTF2H3
MTHFR PXN
MTHFR TRIM33
MTHFR SLC17A3
MTHFR CCL16
MTHFR NDST1
MTHFR DMWD
MTHFR M6PR
MTHFR XRCC2
AGFG2 C19orf50
AGFG2 GPR162
AGFG2 CCL22
LTK TUBGCP2
LTK AGPS
LTK ZSCAN12
LTK LY6G6C
LTK LSM4
LTK TGOLN2
LTK MSX1
LTK WNT11
RHO UBOX5
AGPAT1 CCPG1
AGPAT1 BCL3
TPMT KRT1
TPMT NUDT3
TPMT TOMM34
TPMT KIF20B
TPMT WNT10B
GOLGA1 TLX2
GOLGA1 RUNX2
GOLGA1 APOBEC3C
GOLGA1 CD40
GOLGA1 BCR
TROAP RAB3A
TROAP FGF2
TROAP LAS1L
TROAP POLG
ARVCF MEF2C
PTGER3 ADRBK1
SLC9A1 CSNK2A1
SLC9A1 CREB3
SLC9A1 PHB
SLC9A1 RBBP8
SLC9A1 ITPR2
NUP188 PTPRD
NUP188 LOC201229
LSM4 RGS10
LSM4 CYP2A13
M6PR MAPKAPK2
SLC6A9 ALDOC
SLC6A9 DHRS1
SLC6A9 CYP3A5
SLC6A9 RAD51L3
SLC6A9 SEMA4D
SLC6A9 ATP1B2
SLC6A9 PHB
SLC6A9 AGAP8
SLC6A9 SERPINA4
SLC6A9 CDX2
CEACAM4 FZR1
CEACAM4 MAG
CEACAM4 LOC100134331
CCBP2 SAR1A
CCBP2 CPNE6
CCBP2 COPS6
CCBP2 WWOX
CCBP2 TLX2
CCBP2 SLC12A4
CEACAM3 SKI
CEACAM3 PTPRD
CEACAM3 HDGF
CEACAM3 PXN
CEACAM3 GARNL4
CEACAM3 SBNO2
CEACAM3 IKBKG
CEACAM3 GIPR
ARHGAP6 FSCN2
ARHGAP6 BBC3
OPN1SW MGAT3
OPN1SW GALK1
OPN1SW WNT7A
OPN1SW ETS1
UPK2 NFIX
UPK2 MVD
ZNF157 CARD10
ZNF157 CD34
ZNF157 CRYBA4
ZNF157 H6PD
ZNF157 CCKAR
ZNF157 MYB
ZNF157 TRD@
MAGEA1 NUDT3
MAGEA1 COPS6
MAGEA1 NCDN
MAGEA1 MEF2C
MAGEA1 CD33
MAGEA1 ST20
MAGEA1 ZNF157
GPR6 GRM4
GPR6 SLMO1
GPR6 BCR
NRTN COPS6
NRTN POU2F2
NRTN ODF1
NRTN KIFC3
NRTN IGSF9B
NRTN ZKSCAN3
NRTN SPINT3
NRTN SLMO1
NRTN SLC22A24
SIX6 TGFB1
TOP3B ACAN
TOP3B COX10
TOP3B RAD54L2
TOP3B ABCB1
PNMT SAR1A
PNMT GADD45B
PNMT AQP7
PNMT PAX3
PNMT PPP1R10
PNMT GPA33
PNMT INA
PNMT TBX19
PNMT IKBKG
PNMT REG1B
PNMT COBRA1
PNMT AP2A2
KRT86 KRT1
KRT86 KCNH2
KRT86 CEP135
KRT86 SLC24A1
KRT86 GIGYF2
KRT86 TBX19
KRT86 RBBP8
KRT86 MXRA8
KRT86 PIGR
KRT86 FAM189A2
KRT86 SLC22A24
KRT86 IGF2
KRT86 STMN1
KRT86 IL8RB
HCG9 PGAP2
HCG9 C19orf50
HCG9 PRKCB
HCG9 TERF1
HCG9 FLT3LG
TBX1 COPS6
TBX1 SLC12A4
TBX1 SPN
GAD2 GPR161
GAD2 SLC4A3
GAD2 JAG1
GAD2 SLC9A1
FOSL1 ZNF592
FOSL1 MSX1
AP2A2 HTRA2
AP2A2 MFAP2
RBCK1 NCSTN
SLC25A11 PCBP3
SLC25A11 MFAP2
SLC25A11 GUCA1A
SERPINA4 RUNX2
SERPINA4 ADAM15
SERPINA4 ARPC4
COL6A2 MAP3K14
COL6A2 KATNB1
COL6A2 PLEKHM2
COL6A2 HIRIP3
COL6A2 HSF1
CHST3 CARD10
CHST3 TUBGCP2
CHST3 FCGR2A
CHST3 CACNB1
CHST3 CD40
CHST3 AP2A2
SDC3 ITGA3
SDC3 DUS4L
SDC3 PITPNM1
SDC3 TAZ
SDC3 KIAA0999
SDC3 CDK2
SDC3 THRA
SDC3 CCR7
RPL11 SLC25A11
TCF7L2 PLEC1
TCF7L2 RASGRP3
ABCA1 SPRR2C
NCKIPSD GIPR
NCKIPSD SDC3
CRYBB3 INSL3
CRYBB3 CHMP7
CRYBB3 PTH
CRYBB3 AGFG2
CRYBB3 OPN1SW
TULP3 GTSE1
TULP3 RBBP8
DDX11 MYO9B
DDX11 EIF5B
DDX11 TUBB2B
DDX11 AGPS
DDX11 FCGR2A
DDX11 FAM102A
DDX11 H6PD
DDX11 SPINT3
DDX11 SRPX
BTF3 PDLIM7
BTF3 RAD54L2
BTF3 PAK2
BTF3 ANG
TMSB4Y ACCN1
TMSB4Y ZNF592
TMSB4Y DDX11
MLANA CYP11A1
IGHMBP2 HSF4
IGHMBP2 PI4KB
IGHMBP2 PITPNM1
IGHMBP2 RBBP8
IGHMBP2 KIFC1
IGHMBP2 BCL3
IGHMBP2 STMN1
IGHMBP2 CDH4
IGHMBP2 MYB
TGOLN2 EML3
TGOLN2 PIK3R3
FKBP15 NUDT3
FKBP15 WNT10B
SERPIND1 AXIN1
SLC22A24 IDS
SLC22A24 PTGS1
SLC22A24 MEF2C
SLC22A24 REG1B
SLC22A24 MPP2
SLC22A24 JAG1
SLC22A24 IFIT1
CNTN1 MEN1
CNTN1 HTRA2
CNTN1 TTLL12
CNTN1 AGPAT1
CNTN1 JAK3
CNTN1 GUCA1A
DEFA3 MC2R
SFTPD IGSF9B
SAG FGF2
SAG KLHL25
ENTPD2 EPOR
ENTPD2 DHRS1
ENTPD2 FUT7
PCDH1 NOC2L
PCDH1 FGD1
PCDH1 SBNO2
PCDH1 GALK1
PCDH1 UPK2
PCDH1 ABCB1
GPR35 DOK1
GPR35 CDR2L
GPR35 PSD4
GPR35 TUBGCP2
GPR35 FZR1
GPR35 FAM102A
GPR35 CCKAR
GPR35 IGHMBP2
PIK3CB CD40
LOC26102 GDF5
LOC26102 GUCA2A
LOC26102 ALOX5
SLC18A3 CDK5R1
SLC18A3 AGPS
SLC18A3 PIK3R3
SLC18A3 PAFAH1B1
SLC18A3 LEFTY1
SLC18A3 GIPR
SLC18A3 FAM102A
SLC18A3 PFKFB2
SLC18A3 SLC22A24
SLC18A3 CCPG1
SLC18A3 E2F4
PRH1 CPNE6
PRH1 RUNX2
PRH1 GNL1
PRH1 NTNG1
PRH1 KRT86
PRH1 DDX11
PRH1 CDK5R1
ELN PARD3
ELN BCL3
GNAS SCAPER
LOC91316 ALAS2
LOC91316 ZSCAN12
LOC91316 DGCR11
LOC91316 AANAT
LOC91316 KIFC3
LOC91316 RHBDL1
LOC91316 STAT2
KRT33A REL
KRT33A CDK6
KRT33A WDR62
KRT33A KIAA0323
LOC652147 BAIAP3
LOC652147 NLE1
LOC652147 TREX1
LOC652147 BTF3
ZFY CSNK1G2
CCPG1 USP11
PRPS1L1 TGOLN2
RUNX1 TFF3
RUNX1 POU2F2
RUNX1 SEMA4D
RUNX1 FUT7
RUNX1 GIPR
RUNX1 TRAFD1
RUNX1 TMPRSS6
RUNX1 E2F1
RUNX1 CDX2
TCF7 TUBB2B
TCF7 MFAP2
TCF7 WDR62
TCF7 HPGD
TCF7 PSG7
TCF7 LBP
TCF7 AATK
TCF7 RECQL5
TCF7 FAM189B
TCF7 RHBDL1
TCF7 GAD2
TCF7 SLC18A3
TCF7 MAPKAPK2
TRD@ MYO9B
TRD@ ARID4B
TRD@ FDXR
TRD@ GNL1
TRD@ ZSCAN12
TRD@ LY6G6C
TRD@ DDX11
FOXE1 COL6A1
FOXE1 INSL3
FOXE1 TEKT2
FOXE1 UPK2
FOXE1 SLC2A1
FOXE1 PXDN
FOXE1 OCEL1
FOXE1 CD22
FOXE1 C19orf29
FOXE1 LY6E
FOXE1 FAM102A
FOXE1 SCYL3
FOXE1 MAGEA5
FOXE1 H6PD
FOXE1 NRTN
FOXE1 NCKIPSD
FOXE1 IGHMBP2
FOXE1 THRA
IGF2 MC2R
IGF2 GPR19
MLH1 KLF1
MAP2K4 HLF
MAP2K4 MSX1
MAP2K4 VEGFC
BCL3 GUCA1A
CDK2 BMI1
E2F4 EPOR
RB1 ETS1
TYMS PAX8
MYB HSF4
MAPKAPK2 USP11
LOC201229 CDK5R1
LOC201229 CDX2
XRCC2 EPOR
ERF KIF22
ERF MGAT3
GBX1 MAP3K14
ANG PTAFR
IL8RB ITGAD
IL8RB SSTR5
WNT10B MEN1
CSF1 USP11
ITGAD KIF20B
CDK5R1 USP11
MEN1 KIFC1
PDPN IAH1
PDPN PLEC1
NOC2L CSNK1G2
NOC2L ATP11A
NOC2L PLEC1
UNC5B SSTR5
UNC5B SEMA7A
UNC5B PPP2R5D
UNC5B DHCR7
UNC5B PHB
UNC5B REG1B
UNC5B DTX4
UNC5B CAMK2B
UNC5B FKBP15
UNC5B E2F1
CRX GBX1
CARD10 CSNK2A1
FGF2 ERF
CNP DOK1
CNP MSX1
ABCC8 CDR2L
FAM153A SCARB1
FAM153A TCOF1
FAM153A MGAT1
FAM153A TLX2
FAM153A ADAM15
FAM153A TOMM34
FAM153A BCL3
EPHB2 MAPK8IP1
EPHB2 WBSCR22
EPHB2 PAIP2B
EPHB2 CD34
EPHB2 PITPNM1
EPHB2 GRB2
EPHB2 ABL1
ANKRD46 CARD10
ANKRD46 ALAS2
ANKRD46 ATP1B2
ANKRD46 HAUS5
ANKRD46 MYST2
ANKRD46 PAXIP1
REL UTP3
CDK6 CDK5R1
CDK6 CARD10
CDK6 JAG1
CDK6 CDH4
SKI WNT10B
SAR1A LLGL2
SAR1A FAM102A
TGFB1 CDK6
TGFB1 PCBP3
TGFB1 KIFC3
TGFB1 FAM189B
PSD4 UBE2S
PSD4 PCDHGC3
PSD4 LGALS9
PSD4 NFATC3
WNT11 ALOX5
WNT11 RAB40B
UTRN PSG1
SLC5A2 JAG1
ITM2B BCR
MAPK8IP1 JAG1
MAPK8IP1 LSM4
MAPK8IP1 GNB3
SAP18 SSTR5
SAP18 PCDHGC3
SAP18 M6PR
SCARB1 ITM2B
SCARB1 RUNX2
SCARB1 CDX2
GRN KIF22
GRN NCSTN
SLC9A3R2 TUBGCP4
BAIAP3 PLEKHM2
BAIAP3 MSX1
ZNF500 PXDN
ZNF500 APOBEC3C
ZNF500 MCM2
ZNF500 DMWD
ZNF500 JAK3
TERF2 C2orf55
TERF2 NCDN
TERF2 GRINA
TERF2 DMWD
TERF2 SULT4A1
TERF2 KIAA0323
TERF2 CDX2
LGR5 MUC1
LGR5 CYP11A1
LGR5 KIAA0999
LGR5 RTN2
LGR5 PAXIP1
LGR5 CDC2L5
LGR5 TYMS
KCTD17 LOC729400
KCTD17 PPP2R5D
KCTD17 OTUB1
KCTD17 ARPC4
KCTD17 RB1
SULT2B1 ALDOC
SULT2B1 TUBGCP2
GYPB PHB
RPH3A KRT1
TUBGCP4 DOK1
CHD8 NFATC3
SLC6A8 SEMA7A
SLC6A8 TUBGCP4
SLC6A8 CDH4
SLC6A8 LOC201229
PRPF31 SLC6A8
PRPF31 IGF2
PRPF31 GPR19
MTX1 NUDT3
PSG1 PIM1
PSG1 RREB1
PSG1 TYMS
CREB3 SLC25A11
EML3 SSTR5
EML3 PLIN3
EML3 ZBED1
EML3 MCM2
EML3 CAMK2B
EML3 AGPAT1
EML3 AP2A2
EML3 PTPN9
EML3 XRCC2
EML3 GUCA1A
RBM8A CSF1
RBM8A MEN1
RBM8A NFRKB
RBM8A ST6GALNAC4
RBM8A STMN1
GTF2H3 NUDT3
GTF2H3 MAPKAPK2
GTF2H3 PAX8
SIT1 ARID4B
SIT1 MFAP2
SIT1 CNTN1
RBP3 CRTC1
RBP3 AXIN1
ITGA2B ITGAD
ITGA2B CDK5R1
ITGA2B SLC2A1
ITGA2B PXDN
ITGA2B MSC
ITGA2B JAG1
ITGA2B SLC9A1
ITGA2B IGHMBP2
FLOT1 XRCC5
FLOT1 RB1
FLOT1 ERF
UBE3B JAK3
UBE3B PAX8
IDS KIFC1
C2orf55 MAPKAPK2
SLC2A1 ZBED1
SLC2A1 FCGR2A
SLC2A1 PHB
SLC2A1 AP2A2
SLC2A1 CDC2L5
ARID4B CSF1
ARID4B PLEKHG3
ARID4B PCDH9
ARID4B HPGD
ARID4B GRINA
ARID4B GPR19
SLC6A2 NFRKB
SLC6A2 KIAA0323
SLC6A2 BMI1
ARSE ITM2B
ARSE E2F4
NFKB2 ITGAD
NFKB2 CDK5R1
NFKB2 SAR1A
NFKB2 DMWD
NFKB2 SLC25A11
YPEL1 CNNM2
YPEL1 APOBEC3C
YPEL1 FCGR2A
YPEL1 CACNB1
YPEL1 MSC
YPEL1 SEMA3F
YPEL1 JAK3
FDXR KRT1
FDXR SKI
FDXR SLC6A8
FDXR GIGYF2
FDXR HPGD
FDXR TADA3L
FDXR NFATC3
CBLN1 LGALS9
ACCN1 PTPRD
ACCN1 WBSCR22
ACCN1 TFF3
ACCN1 SMYD5
ACCN1 KIFC3
ACCN1 PAX8
GPR161 SLC9A3R2
GPR161 PXDN
GPR161 OTUB1
GPR161 PAXIP1
GPR161 BMI1
CPNE6 LLGL2
CPNE6 TPMT
CPNE6 MAPKAPK2
PI4KB SAP18
COPS6 MUC1
COPS6 KIF20B
COPS6 WNT11
COPS6 CDH4
COPS6 CCR7
ALDOC IDS
ALDOC HTRA2
ALDOC JAK3
BCAM BCR
WBSCR22 PLEC1
WBSCR22 KRT1
WBSCR22 PPP3CC
WBSCR22 AP2A2
MMP19 GSTA2
XPNPEP2 HLF
XPNPEP2 MMP19
XPNPEP2 COL6A2
XPNPEP2 GSTA2
MEGF6 CHKA
GP2 CDK5R1
GP2 SULT4A1
GP2 CREB3
GP2 PITPNM1
GP2 CNTN1
GP2 JAK3
GP2 IL8RB
WWOX SEMA4D
WWOX KIFC1
WWOX LOC201229
TAP2 IQSEC1
TUBGCP2 CDK5R1
TUBGCP2 RAGE
TUBGCP2 GUCA1A
CADM4 MAD1L1
CADM4 TNFRSF25
GTSE1 RREB1
PCBP3 SSTR5
PCBP3 KIF20B
HTRA2 PTPRD
HTRA2 TUBGCP2
HTRA2 CCNF
HTRA2 MAPKAPK2
HTRA2 RELA
GADD45B TUBGCP2
C19orf50 KIF22
SLN MC2R
SLN KIAA0323
MGAT1 ABCC8
MGAT1 SAP18
MGAT1 TPMT
MGAT1 BCL3
EPOR TBXA2R
STATH ATP1B2
STATH HAUS5
SLC29A2 SDC3
ARR3 FGF2
ARR3 ATP11A
TNP1 SSTR5
TNP1 PRPF31
TNP1 PAIP2B
TNP1 MYST2
SIM2 TUBGCP4
SIM2 UBE3B
SIM2 NUP188
SIM2 THRA
CAMSAP1 ABCC8
CAMSAP1 MAPK8IP1
CAMSAP1 PTPRD
CAMSAP1 LSM4
CAMSAP1 CDH4
EVPL UBXN1
EVPL MSX1
AQP7 COPS6
AQP7 PCDH9
AQP7 IDS
PAIP2B SAP18
PAIP2B MSX1
PAIP2B BMI1
PCDH9 CDK6
PCDH9 USP11
PRRC1 STAT2
LOC552889 MC2R
TLX2 CYP2A13
IDS ITGAD
B4GALT3 DPT
B4GALT3 CIAPIN1
B4GALT3 JAK3
DDIT3 FLOT1
DDIT3 C19orf50
DDIT3 GALK1
NCOR2 CRX
TUBB2B EPOR
TUBB2B PRRC1
TUBB2B DTX4
TUBB2B KIAA0323
TUBB2B CDX2
TUBB2B ABL1
PXDN PRPF31
PXDN EML3
PXDN SLC2A1
PXDN FZR1
PXDN TUBB2B
PXDN LY6E
CAPN3 KIF20B
SERBP1 MTX1
SERBP1 AFAP1
SERBP1 BCR
KCNF1 IQSEC1
KCNF1 MVD
KCNF1 ALOX5
OAS2 MAPK8IP1
OAS2 KIF20B
AGPS GPR161
AGPS LY6E
AGPS ARPC4
AGPS USP11
CCDC94 NOC2L
ACAN UBXN1
ACAN RBCK1
ACAN ETS1
ACAN KLF1
ACVR1B JAK3
RUNX2 PPP3CC
RUNX2 MSX1
RUNX2 THRA
ZBED1 CSF1
ZBED1 CNP
ZBED1 PTPRD
ZBED1 LOC201229
DHRS1 CDR2L
DHRS1 PCDHGC3
DHRS1 TUBGCP4
DHRS1 C2orf55
PPP2R5D MFAP2
TCAP CYP27A1
SPC25 IL8RB
TYR IRF5
TYR LYPD3
TYR TCOF1
TYR GPR161
TYR HTRA2
TYR EPOR
TYR SPC25
TYR PAFAH1B1
TYR MVK
TYR ANGEL1
TYR MSC
TYR PAXIP1
TYR DEFA3
GJB5 UBE3B
GJB5 CADM4
GJB5 AQP7
GJB5 HPGD
GJB5 LYPLA2
GJB5 IKBKG
GJB5 TRAFD1
GJB5 RTN2
GJB5 N4BP2L1
GJB5 NUP188
USP19 NFKB2
USP19 TLX2
USP19 ADAM15
USP19 JAG1
USP19 TPMT
PAX3 LGR5
PAX3 USP11
NFATC2IP SGCA
NFATC2IP PTAFR
NFATC2IP MSX1
NFATC2IP POLG
PDE4C KCTD17
KCNH2 DOK1
KCNH2 PITPNM1
KCNH2 CACNB1
KCNH2 PAXIP1
KCNH2 JAG1
KCNH2 RAGE
CEP135 MYO9B
CEP135 NFKB2
CEP135 AGPS
CEP135 NFRKB
CEP135 APOBEC3C
CEP135 LLGL2
CEP135 TRAFD1
TACC2 WNT10B
MUC1 IL4
CD34 MAPKAPK2
GYPB ALDOC
GYPB MCM2
GYPB JAG1
OTUB1 MC2R
OTUB1 TRAFD1
OTUB1 PPP3CC
OTUB1 PAX8
BAP1 FLOT1
PPP1R10 GIGYF2
PPP1R10 CCR7
PXN MC2R
PXN TLX2
PXN RUNX2
PXN STMN1
PXN USP11
PXN MAPKAPK2
ISLR ABCC8
ISLR MYO9B
ISLR ARID4B
ISLR ACVR1B
ISLR FAM102A
ISLR BCL3
SLC12A4 PLEKHG3
SLC12A4 PRRC1
SLC12A4 PXDN
FAM50A HLF
FAM50A KLF1
KIAA0284 ADCY2
HLA-DOB CDK6
HLA-DOB SIT1
HLA-DOB ACCN1
HLA-DOB PAIP2B
ORC1L MC2R
ORC1L UBE3B
ORC1L MSC
ORC1L MSX1
TET3 GPLD1
TET3 SSTR5
TET3 CADM4
TET3 DHCR7
TET3 PHB
TET3 RBBP8
TET3 CD40
TET3 ITPR2
TET3 RPL11
TET3 E2F4
MAG CDK5R1
MAG CNP
MAG TGFB1
MAG SLC6A8
MAG PTPRD
MAG TET3
MAG SLC25A11
MAG PAX8
SLC24A1 NUDT3
SLC24A1 SAP18
SLC24A1 LYPLA2
SLC24A1 RBBP8
SLC24A1 M6PR
SLC24A1 CHST3
OCEL1 TGFB1
OCEL1 SLC6A8
OCEL1 ACCN1
OCEL1 GYPB
OCEL1 SCYL3
OCEL1 DMWD
OCEL1 FKBP15
OCEL1 CDX2
CD22 SCARB1
CD22 SLC2A1
CD22 TET3
CD22 SMYD5
CD22 psiTPTE22
CD22 NDST1
CD22 NUP188
CD22 CDX2
CD22 IL8RB
ELAVL3 CEP135
ELAVL3 JMJD6
ELAVL3 UTP3
ELAVL3 M6PR
ELAVL3 E2F1
ELAVL3 CCR7
CAPN5 MAP3K14
CAPN5 BAIAP3
CAPN5 ITGAM
CAPN5 KCNQ1
ADRBK1 TUBGCP4
ADRBK1 SLC6A8
FST MAPK8IP1
DUS4L ARID4B
DUS4L LGALS9
OGG1 UBXN1
LIPE UBE2H
LIPE WNT7A
NCDN SCARB1
NCDN SLN
NCDN THRA
NCDN GUCA1A
PITPNM1 PXDN
PITPNM1 DHCR7
PITPNM1 KIFC1
PITPNM1 RREB1
ADAM15 MYH2
ADAM15 PAFAH1B1
GGT5 LY6E
GRIN2A CYP2A6
EPAS1 KRT1
EPAS1 GP2
EPAS1 ORC1L
EPAS1 COBRA1
EPAS1 IFIT1
EPAS1 E2F4
EPAS1 USP11
EPAS1 MYB
CYP3A5 FAM153A
CYP3A5 MYO9B
CYP3A5 GYPB
CYP3A5 CD22
CYP3A5 LYPLA2
CYP3A5 STMN1
CYP3A5 CDX2
CNKSR1 TGFB1
NEUROD2 REL
NEUROD2 TUBGCP2
NEUROD2 PIK3R3
NEUROD2 TYMS
FGD1 PLEC1
FGD1 SLC25A17
FGD1 UBOX5
FGD1 TRIM3
FGD1 MGAT3
RIMS2 DOK1
RIMS2 GPR161
RIMS2 CAMSAP1
RIMS2 CYP3A5
RIMS2 JAG1
ESPL1 CARD10
ESPL1 PSG1
ESPL1 ARID4B
ESPL1 SCAMP5
ESPL1 BCR
PTGES UBE2H
GIGYF2 NUDT3
GIGYF2 MYO9B
GIGYF2 KIAA0323
GIGYF2 CCR7
LGALS9 PLEKHG3
DPT SSTR5
DPT PCDHGC3
DPT MTX1
DPT CDK2
PLEC1 CRX
PTGS1 CDK5R1
PTGS1 PSG1
PIK3R3 MGAT1
APOBEC3C HTRA2
APOBEC3C HPGD
APOBEC3C ST14
APOBEC3C C2orf24
NLE1 HMX1
NLE1 MGAT3
GNL1 GPLD1
GNL1 RUNX2
GNL1 TOMM34
GNL1 CYP2A6
TFF3 ITGAD
TFF3 LOC729400
TFF3 KIAA0999
GPA33 NCDN
GPA33 MYST2
ARHGAP26 TNFSF12
ARHGAP26 LIPE
ARHGAP26 PLEC1
ARHGAP26 CCL19
ARHGAP26 SERPIND1
MMACHC MYB
C19orf29 NUDT3
C19orf29 GTSE1
C19orf29 PAIP2B
C19orf29 OCEL1
C19orf29 CACNB1
C19orf29 IL3
ZNF783 SAP18
ZNF783 LGR5
ZNF783 TCOF1
ZNF783 GP2
ZNF783 SIM2
ZNF783 FEZ1
ZNF783 MVK
ZNF783 FAM102A
ZNF783 GRB2
ZNF783 SLC22A24
ZNF783 BCL3
ZNF783 RAGE
RAD51L3 CADM4
RAD51L3 SIM2
RAD51L3 B4GALT3
RAD51L3 RUNX2
RAD51L3 MATR3
RAD51L3 DEFA3
RAD51L3 BMI1
VENTX TERF2
VENTX AGPS
VENTX CYP11A1
VENTX AGPAT1
SMPDL3B SERBP1
SMPDL3B PITPNM1
SMPDL3B TFF3
SMPDL3B PAFAH1B1
SMPDL3B PPP3CC
SMPDL3B BCL3
LPAR2 CDK2
FEZ1 MAPK8IP1
FEZ1 PAX8
MEF2C CYP2A13
MEF2C RAGE
FCGR2A NUDT3
FCGR2A CDK2
FCGR2A RREB1
FCGR2A IL8RB
TTLL12 LOC201229
PLCD1 MMP19
AFAP1 MTX1
ZNF592 SLC2A1
SCAMP5 AGPAT1
ASGR1 CDC2L5
GARNL4 CDR2L
GARNL4 CDK6
GARNL4 CD34
GARNL4 VENTX
GARNL4 FEZ1
GARNL4 HPGD
GARNL4 PAFAH1B1
GARNL4 NDST1
GARNL4 MLANA
GARNL4 RABGGTA
DDN MGAT3
DDN PTH
SLC4A3 SULT2B1
SLC4A3 CD34
SLC4A3 FEZ1
SLC4A3 RPS26
SLC4A3 FAM189B
FNTB COPS6
FNTB SLC12A4
WDR62 SKI
WDR62 KRT6A
WDR62 PDE4C
WDR62 LYPLA2
WDR62 SCYL3
WDR62 RTN2
WDR62 U2AF2
WDR62 CHST3
WDR62 E2F1
WDR62 CDH4
LAIR1 CDK5R1
LAIR1 ZNF592
LAIR1 GARNL4
TPPP ARHGAP26
TPPP PHKG2
IFT140 TERF2
IFT140 PTPRD
NTNG1 EML3
NTNG1 PAIP2B
NTNG1 OAS2
NTNG1 GJB5
NTNG1 FEZ1
NTNG1 MEF2C
NTNG1 SEMA4D
NTNG1 ATP1B2
CCHCR1 PRRC1
POU2F2 MGAT1
POU2F2 USP19
POU2F2 PPP1R10
POU2F2 SLC24A1
POU2F2 ZNF592
POU2F2 CCPG1
RPS26 TCOF1
RPS26 CD34
RPS26 MEF2C
RPS26 STMN1
RPS26 E2F4
LY6E CDK5R1
LY6E TUBGCP2
LY6E ZBTB7A
LY6E KIFC1
LY6E WNT10B
HPGD IRF5
HPGD MAPK8IP1
HPGD BCR
ALAS2 CD34
ALAS2 E2F4
SEMA4D CSF1
SEMA4D SKI
SEMA4D SCARB1
SEMA4D RTN2
SEMA4D BAHD1
TAZ LYPLA2
TAZ PAX8
ATP1B2 SEMA7A
ATP1B2 SLC6A8
ATP1B2 TACC2
ATP1B2 E2F1
COX10 C14orf1
SBNO2 PDLIM7
SBNO2 OGG1
SBNO2 PLEC1
SBNO2 UBXN1
SBNO2 NRL
INA MTX1
INA TLX2
INA MSX1
INA CDX2
INA IL8RB
ITIH4 CARD10
ITIH4 TLX2
CYP11A1 ABCC8
CYP11A1 GTSE1
CYP11A1 FAM102A
CYP11A1 PAX8
SAMD14 NADK
SAMD14 DEPDC5
SAMD14 MAP3K3
RP1-21O18.1 FAM153A
RP1-21O18.1 WWOX
RP1-21O18.1 PXDN
RP1-21O18.1 PDE4C
RP1-21O18.1 FST
RP1-21O18.1 FAM102A
CLEC11A UBE3B
CLEC11A TCOF1
CLEC11A GPR161
CLEC11A CPNE6
CLEC11A ALDOC
CLEC11A FZR1
CLEC11A RAD51L3
CLEC11A INA
CLEC11A LOC201229
ATG2A NFIX
RAD54L2 CD52
PLIN1 SULT4A1
PLIN1 RBM8A
PLIN1 TGOLN2
PLIN1 PAX8
TGFBRAP1 FLOT1
ZSCAN12 VASH1
ZSCAN12 USP19
ZSCAN12 PIK3R3
ZSCAN12 ZNF783
ZSCAN12 FNTB
ZSCAN12 NUP188
ZSCAN12 E2F1
ZSCAN12 IL4
CHIT1 SULT4A1
CHIT1 GTSE1
CHIT1 PAIP2B
CHIT1 WDR62
CHIT1 RP1-21O18.1
CHIT1 SDC3
GCKR PGAP2
GCKR RB1
TOMM34 REL
TOMM34 RUNX2
UCHL1 MAP3K14
UCHL1 FLOT1
LYPLA2 FCGR2A
LYPLA2 JAG1
LYPLA2 USP11
HPR LGALS9
MVK CSTF3
MVK GADD45B
MVK ISLR
MVK ALAS2
MVK MCM2
MVK GRB2
HAUS5 RPH3A
HAUS5 PLEKHG3
HAUS5 B4GALT3
HAUS5 CDK2
HAUS5 GPR19
TAF15 HPGD
DGCR11 CDK5R1
DGCR11 SKI
DGCR11 PCDH9
DGCR11 TLX2
DGCR11 MAG
DGCR11 LLGL2
CD33 CLEC11A
SPN ZNF500
SPN SIM2
SPN ACVR1B
SPN PITPNM1
SPN TAZ
SPN INA
GPR143 BAIAP3
GPR143 CRTC1
GPR143 PLEKHM1
GPR143 SMG6
GPR143 JAM3
PRB1 NOC2L
PRB1 FGF2
SPEF1 PITPNM1
ADCYAP1 PCDHGC3
ADCYAP1 PSG1
ADCYAP1 ARSE
ADCYAP1 TUBB2B
ADCYAP1 RP1-21O18.1
ADCYAP1 MSC
ADCYAP1 ST6GALNAC4
ADCYAP1 ST20
TRIM15 PAIP2B
TRIM15 MEF2C
TRIM15 GARNL4
TRIM15 FAM102A
TRIM15 WNT10B
CRYBA4 SLC9A3R2
CRYBA4 TUBGCP4
CRYBA4 EPOR
CRYBA4 GIGYF2
CRYBA4 IL8RB
TRIM58 SLC6A2
TRIM58 CPNE6
TRIM58 VENTX
TRIM58 FNTB
TRIM58 CDH4
TBX19 DOK1
TBX19 TCOF1
TBX19 PTPRD
TBX19 SLC29A2
TBX19 TUBB2B
TBX19 PPP2R5D
TBX19 CD22
TBX19 POU2F2
TBX19 TOMM34
TBX19 MSC
TBX19 FKBP15
TBX19 CCPG1
TBX19 CDC2L5
TBX19 THRA
MGP PCBP3
CACNB1 TRAFD1
CACNB1 RREB1
CRTC1 KIF22
RRP12 ETS1
SPTLC2 CYP27A1
SMYD5 SEMA4D
SMYD5 PPP3CC
DNAH9 NUDT3
DNAH9 COPS6
DNAH9 ALDOC
DNAH9 FCGR2A
DNAH9 SPRR2C
DNAH9 IKBKG
DNAH9 KIFC3
DNAH9 FOSL1
DNAH9 RELA
ODF1 HTRA2
ODF1 GPA33
ODF1 PLIN1
ODF1 SMYD5
ODF1 DNAH9
ODF1 N4BP2L1
ODF1 IGF2
ODF1 CDH4
GDF5 XPNPEP2
GDF5 GPR143
GDF5 CRTC1
GDF5 ZNF239
GDF5 IQSEC3
IVL GIGYF2
IVL HTR2A
LUZP1 WBSCR22
LUZP1 CEP135
LUZP1 MAG
LUZP1 KRT86
LUZP1 THRA
SBNO2 SAP18
SBNO2 C2orf55
SBNO2 EPAS1
SBNO2 FCGR2A
SBNO2 SEMA4D
SBNO2 CD33
SBNO2 CACNB1
SBNO2 LY6G6C
SBNO2 MSC
SBNO2 AATK
SBNO2 GRIK5
SBNO2 ARPC4
SBNO2 BCL3
SBNO2 LOC201229
LY9 CNP
LY9 PTPRD
LY9 EPOR
LY9 CNKSR1
LY9 CYP11A1
AANAT CDK5R1
AANAT UTRN
AANAT TUBGCP4
AANAT IDS
AANAT SPEF1
AANAT REG1B
AANAT MXRA8
AANAT CCPG1
AANAT CDX2
SHBG PSG1
SHBG FZR1
SHBG RIMS2
SHBG ATP1B2
SHBG SLC9A1
FUT7 MYO9B
FUT7 FDXR
FUT7 DPT
INSL3 PDLIM7
INSL3 LIPE
INSL3 MAP3K3
PRPH CARD10
PRPH SKI
PRPH TFF3
PRPH HPGD
PRPH ZSCAN12
PRPH CDX2
KCNJ4 CDK6
KCNJ4 GTF2H3
KCNJ4 IDS
KCNJ4 C2orf55
KCNJ4 PRRC1
KCNJ4 TET3
KCNJ4 NCDN
KCNJ4 LAIR1
KCNJ4 GOLGA1
KCNJ4 JAK3
KCNJ4 IL8RB
ASPHD1 SLN
ADH1C ACAN
ADH1C TGFBRAP1
ZNF239 GCKR
SPRR2C CDR2L
SPRR2C WDR62
SPRR2C PRPH
SPRR2C COBRA1
SPRR2C IGHMBP2
IL17RA WNT11
IL17RA IL10RA
IL17RA MLH1
LY6G6C SMARCD2
LY6G6C IFIT1
LY6G6C E2F1
LY6G6C ABL1
MFHAS1 FGD1
ARHGEF17 PLCD1
IKBKG ZBED1
IKBKG RPS26
IKBKG MGP
IKBKG E2F4
MSC PTPRD
MSC NCDN
MSC IL8RB
MSC EIF2AK2
ZBTB40 NUDT3
ZBTB40 PPP2R5D
ZBTB40 MFAP2
MYST1 CD34
MYST1 IFIT1
MYST1 U2AF2
REG1B DHRS1
PSG7 MEN1
PSG7 ALDOC
PSG7 CAMSAP1
PSG7 OTUB1
PSG7 ESPL1
PSG7 ST14
PSG7 AP2A2
PSG7 E2F1
PSG7 BMI1
PSG7 CYP2A6
CECR7 COPS6
CECR7 ZSCAN12
SSX1 MEN1
SSX1 SDC3
POU4F1 SSTR5
POU4F1 SLC9A3R2
POU4F1 CBLN1
POU4F1 HTRA2
POU4F1 NFRKB
POU4F1 KCNH2
POU4F1 GYPB
POU4F1 ESPL1
POU4F1 MMACHC
POU4F1 ZBTB40
POU4F1 REG1B
POU4F1 UTP3
POU4F1 M6PR
POU4F1 GUCA1A
LEFTY1 PSG1
LEFTY1 PTPRD
LEFTY1 TLX2
LEFTY1 LGALS9
LEFTY1 PHB
LEFTY1 GNB3
MMP25 SMPDL3B
ACR SSTR5
ACR KRT1
ACR SLC5A2
ACR C2orf55
ACR PI4KB
ACR KCNH2
ACR VENTX
ACR RP1-21O18.1
ACR ADCYAP1
ACR KIFC1
ACR CCPG1
ACR FGF3
ACR PTPN9
ACR STAT2
JMJD6 PCBP3
JMJD6 EPOR
JMJD6 DHRS1
RNF167 IAH1
RNF167 CADM4
GRINA CDK6
GRINA BCR
GRINA PAX8
MPDU1 FGF2
MPDU1 ETS1
TADA3L BCR
IL10RA HIRIP3
IL10RA CPSF1
IL10RA MAP3K3
IL10RA RAB40B
PLEKHM1 NLE1
PLEKHM1 TNFRSF25
LLGL2 CSF1
LLGL2 REL
LLGL2 PITPNM1
LLGL2 KIAA0323
LLGL2 MAPKAPK2
HIST1H3E SIM2
HIST1H3E WDR62
HIST1H3E LYPLA2
HIST1H3E GRIK5
HIST1H3E COL19A1
CRCP CDK5R1
CRCP AQP7
CRCP USP11
GIPR PPP1R10
GIPR PSG7
GIPR LBP
GIPR RAGE
GIPR MAPKAPK2
IGHG1 MC2R
IGHG1 PITPNM1
IGHG1 SLC9A1
IGHG1 TYMS
C9 LIPE
C9 NRL
HTR1B GPR161
HTR1B SLC12A4
HTR1B JAG1
GRM4 PIM1
GRM4 CDK6
GRM4 ALDOC
GRM4 WBSCR22
GRM4 CAMSAP1
GRM4 DUS4L
GRM4 TTLL12
GRM4 IFT140
GRM4 SPRR2C
GRM4 AP2A2
HTR2A ELAVL3
HTR2A TAZ
HTR2A TRIM15
HTR2A BCR
HTR2A WNT10B
CROCC DEPDC5
CROCC MFHAS1
CROCC NOMO1
DTX4 PRPF31
DTX4 PTPRD
DTX4 STMN1
MCM2 LGALS9
ST14 MFAP2
ST14 PPP3CC
TRAFD1 TUBGCP2
TRAFD1 ADRBK1
TRAFD1 DPT
TRAFD1 JAG1
RBBP8 SLC5A2
RBBP8 CACNB1
RBBP8 BCR
MXRA8 INA
MXRA8 GRB2
ANKRD12 FZR1
ANKRD12 BCR
COBRA1 DOK1
COBRA1 PAIP2B
COBRA1 PRRC1
COBRA1 LY6E
COBRA1 MVK
COBRA1 KIAA0323
COBRA1 BCL3
UBOX5 NCSTN
CD40 ABCC8
CD40 ITM2B
CD40 GADD45B
ELOVL5 NOC2L
RGS9 MFAP2
RGS9 CRYBA4
RGS9 AHSG
RGS9 CACNB1
RGS9 IGHG1
RGS9 COL19A1
RGS9 F7
RGS9 UTP3
RGS9 POU6F2
RGS9 E2F4
RGS9 MAPKAPK2
ZNF167 CSF1
ZNF167 LY6G6C
ZNF167 CDH4
SLC1A6 MGAT1
SLC1A6 CD22
SLC1A6 ADAM15
SLC1A6 ZNF592
SLC1A6 N4BP2L1
SLC1A6 COL19A1
SLC1A6 LTK
SLC1A6 RAGE
P2RX6 SAMD14
SNAPC4 MMP19
NRG2 KCTD17
NRG2 TET3
NRG2 SMPDL3B
NRG2 NTNG1
NRG2 TOMM34
NRG2 SBNO2
NRG2 CCL16
NRG2 MRPS12
MYBPC3 PTPRD
MYBPC3 SLC2A1
MYBPC3 PXDN
MYBPC3 AGPS
MYBPC3 TET3
MYBPC3 RIMS2
MYBPC3 SEMA4D
MYBPC3 TOMM34
MYBPC3 SMYD5
MYBPC3 LUZP1
MYBPC3 FUT7
MYBPC3 HTR4
MYBPC3 MYEF2
MYBPC3 EXOSC2
MYBPC3 IL8RB
LBP CNP
LBP GPR161
LBP MLLT4
LBP SPRR2C
LBP MYST1
T SLC6A2
T SMPDL3B
T FAM189B
T USP11
T THRA
PAX9 GP2
PAX9 PSG7
PAX9 BCL3
AATK ITGAD
AATK PTPRD
AATK LY6E
AATK HPGD
AATK SPN
AATK TADA3L
AATK AP2A2
AATK RAGE
GRIK5 ARSE
GRIK5 PCDH9
GRIK5 GIGYF2
GRIK5 ADCYAP1
GRIK5 MGP
GRIK5 SERPINA4
CHMP7 IAH1
CHMP7 PLEC1
CIAPIN1 KIFC1
CAMK2B CCPG1
CAMK2B BCR
NCSTN VEGFC
KIAA0999 PCBP3
FAM102A PCDH9
FAM102A HPGD
FAM102A TADA3L
FAM102A PTPN9
ST6GALNAC4 MUC1
SCYL3 EML3
SCYL3 MYO9B
SCYL3 JAG1
SCYL3 GUCA1A
RASGRP3 COL6A1
RASGRP3 ARFIP2
RASGRP3 POLG
psiTPTE22 PPP2R5D
TRIM3 PLCD1
SMARCD2 SCARB1
SMARCD2 TLX2
SMARCD2 CACNB1
SMARCD2 CD40
SMARCD2 CDK2
ARPC4 MYO9B
ARPC4 B4GALT3
ARPC4 ALAS2
ARPC4 TAZ
ARPC4 MYB
TREX1 ATP11A
TREX1 PDLIM7
TREX1 HSPA4
TREX1 MPDU1
TREX1 ABCB1
PZP XDH
HTR7 SAR1A
HTR7 TGFB1
HTR7 WBSCR22
HTR7 EPOR
HTR7 SPRR2C
HTR7 KIFC1
HTR7 CASP2
HTR7 COL19A1
HTR7 ZKSCAN3
HTR7 MYEF2
HTR7 LSM4
HTR7 SLC22A24
IHH UNC5B
IHH PSG1
IHH TUBB2B
IHH MFAP2
IHH POU2F2
IHH AANAT
IHH CD40
TUB PITPNM1
TUB POU4F1
MAGEA5 LGR5
MAGEA5 PPP2R5D
MAGEA5 GIGYF2
MAGEA5 TFF3
MAGEA5 FNTB
MAGEA5 LYPLA2
MAGEA5 GRM4
EFNA3 SLC6A8
EFNA3 SMPDL3B
EFNA3 TADA3L
EFNA3 IGHG1
EFNA3 DMWD
EFNA3 IL4
EFNA3 MYB
KRTAP26-1 GTF2H3
KRTAP26-1 SLC6A2
KRTAP26-1 DPT
KRTAP26-1 ODF1
KRTAP26-1 SPRR2C
KRTAP26-1 MYBPC3
KRTAP26-1 CCL16
KRTAP26-1 MYST2
KRTAP26-1 USP11
LOC145678 SSTR5
LOC145678 TUBGCP2
LOC145678 CACNB1
LOC145678 GIPR
LOC145678 AQP5
LOC145678 MDC1
LOC145678 RAGE
ALPK3 CEP135
FSCN2 NFATC2IP
FSCN2 KIAA0284
FSCN2 PRB1
ABO EPOR
HTR4 SLC22A24
SLC30A3 SCARB1
SLC30A3 TUBGCP2
SLC30A3 KCNH2
SLC30A3 TRAFD1
SLC30A3 FAM189B
SLC30A3 AP2A2
CASP2 CDK5R1
CASP2 YPEL1
CASP2 RAD51L3
FAM5C AXIN1
SLC17A3 DAPK2
CCL16 CDK6
CCL16 SMPDL3B
CCL16 DGCR11
CCL16 SPRR2C
GPT KCNF1
GPT FGD1
GPT TGFBRAP1
GPT ALOX5
MR1 EPHB2
MR1 TCOF1
MR1 MYO9B
MR1 CADM4
MR1 DHRS1
MR1 TYR
MR1 MUC1
MR1 MFAP2
MR1 NTNG1
MR1 SLC22A24
MVD MAD1L1
MVD ABCB6
PTH ARFIP2
PTH JAM3
PTH RB1
KIFC3 HDGF
KIFC3 CD34
KIFC3 SCYL3
KIFC3 RREB1
GATA4 HSPA4
GATA4 MAP2K4
N4BP2L1 PSG1
N4BP2L1 HPGD
MYST2 ITIH4
MYST2 PHB
MYST2 DTX4
MYST2 ST6GALNAC4
MYST2 SMARCD2
CD52 CRTC1
CD52 IL10RA
NDST1 ITGAD
NDST1 SLC2A1
NDST1 COPS6
SLC6A7 CDK6
SLC6A7 NCDN
OGG1 FDXR
OGG1 DHRS1
OGG1 MAPKAPK2
PFKFB2 NUDT3
PFKFB2 RUNX2
PFKFB2 DPEP1
PFKFB2 DGCR11
PFKFB2 MSC
PFKFB2 TADA3L
PFKFB2 SCYL3
PFKFB2 XDH
PFKFB2 WNT11
IGHG1 CSF1
IGHG1 HTRA2
IGHG1 MFAP2
IGHG1 ZNF592
IGHG1 KRT86
IGHG1 BCL3
LOC100134331 PI4KB
LOC100134331 IFT140
LOC100134331 GIPR
LOC100134331 CDX2
LOC100134331 CDH4
LOC100134331 PTPN9
IGSF9B PAIP2B
IGSF9B PCDH9
IGSF9B PPP2R5D
IGSF9B CEP135
IGSF9B PXN
IGSF9B SEMA3F
TMPRSS6 ALDOC
TMPRSS6 MAG
TMPRSS6 TFF3
TMPRSS6 GPA33
TMPRSS6 NRG2
TMPRSS6 KIFC1
TMPRSS6 ZKSCAN3
TMPRSS6 THRA
H6PD MEN1
H6PD CHD8
H6PD PTPRD
H6PD NFKB2
H6PD HDGF
H6PD CACNB1
H6PD TRAFD1
H6PD ABO
H6PD M6PR
H6PD PPP3CC
H6PD NFATC3
RECQL5 CDK5R1
RECQL5 HSF4
RECQL5 ZNF500
RECQL5 CADM4
RECQL5 PXN
RECQL5 ISLR
RECQL5 SEMA4D
RECQL5 H6PD
RECQL5 DMWD
RECQL5 IGHMBP2
PVT1 PRPH
CCL22 TPPP
COL19A1 GYPB
COL19A1 GNL1
COL19A1 TOMM34
COL19A1 RAGE
HRK MCM2
REM1 XPNPEP2
REM1 PLEKHM2
REM1 SERPIND1
PIGR TRIM58
PIGR CDH4
HSP90AB1 ADAM15
HSP90AB1 MXRA8
HSP90AB1 GRIK5
ZKSCAN3 ANKRD46
ZKSCAN3 RBBP8
ZKSCAN3 SMARCD2
ZKSCAN3 SLC30A3
ZKSCAN3 PAXIP1
GPR3 GP2
GPR3 AGPS
STXBP1 ZNF500
STXBP1 TCOF1
STXBP1 TUBGCP2
STXBP1 ACR
HIRIP3 FGF2
NSFL1C PTAFR
GRB2 LOC201229
KIAA1539 ST6GALNAC4
SMG6 COX10
DMWD EPOR
DMWD TLX2
DMWD HDGF
DMWD MXRA8
DMWD KIFC3
DMWD LSM4
DMWD SLC25A11
PHKG2 RASGRP3
PHKG2 IQSEC3
PHKG2 MAP2K4
PHKG2 ERF
FAM189B KIAA0323
FAM189B JAK3
FAM189B CDH4
FAM189B GUCA1A
ST20 HDGF
ST20 ALAS2
SULT4A1 PRPF31
SPINT3 SULT2B1
SPINT3 ARSE
SPINT3 ACVR1B
SPINT3 PPP2R5D
SPINT3 LPAR2
SPINT3 IGHG1
SPINT3 TRIM33
SPINT3 KIAA0999
SPINT3 MAGEA5
SPINT3 SLMO1
SPINT3 FAM189A2
SPINT3 AGPAT1
SPINT3 GOLGA1
TUBB2C TUBB2A
ESR1 CARD10
ESR1 CADM4
ESR1 TYR
ESR1 RIMS2
ESR1 GRB2
ADAM20 OCEL1
ADAM20 ADAM15
ADAM20 MYB
MYCL1 SLC5A2
MYCL1 GJB5
MYCL1 LGALS9
MYCL1 GPA33
MYCL1 ODF1
MYCL1 KRTAP26-1
MYCL1 LOC100134331
MYCL1 MYB
AIF1 MC2R
AIF1 POU2F2
TBX5 MC2R
TBX5 CDK6
TBX5 SEMA4D
TBX5 IKBKG
TBX5 ABL1
LILRA4 ACVR1B
LILRA4 PAX9
LILRA4 STAT2
MYEF2 ZNF500
MYEF2 YPEL1
MYEF2 CACNB1
MYEF2 FUT7
MYEF2 MYST1
MYEF2 NDST1
MYEF2 BCR
F7 PCBP3
F7 ADRBK1
F7 DPT
F7 ATP1B2
F7 COL19A1
F7 ZKSCAN3
F7 TYMS
SLMO1 CDR2L
SLMO1 ABCC8
SLMO1 MTX1
SLMO1 MAG
SLMO1 MGP
SLMO1 STXBP1
SLMO1 LSM4
SLMO1 PPP3CC
SLMO1 SDC3
SLMO1 RBM8A
SLMO1 CPNE6
SLMO1 GIGYF2
SLMO1 RPL11
GRIP2 FAM153A
GRIP2 SAR1A
GRIP2 PSG1
GRIP2 NFRKB
GRIP2 CD33
XDH PTPRD
XDH BCAM
XDH GP2
XDH SEMA4D
XDH HTR2A
XDH MXRA8
XDH SLC25A11
XDH IL4
C1orf144 MAD1L1
C1orf144 C19orf50
C1orf144 BAX
C1orf144 MAP3K3
BAHD1 RTN2
BAHD1 E2F4
AXIN1 NRL
C9orf114 IQSEC3
PSMD14 MVD
PAXIP1 SULT4A1
PAXIP1 EML3
PAXIP1 MYO9B
PAXIP1 APOBEC3C
PAXIP1 ALAS2
PAXIP1 COBRA1
PAXIP1 CD40
MRPS12 EPOR
MRPS12 BCR
GALK1 GJA1
JAG1 KRT1
JAG1 CCPG1
JAG1 CDX2
ALOX5 MGAT3
IL18RAP NLE1
IL18RAP UBXN1
IL18RAP PRKCB
IL18RAP CHRNB2
IL18RAP POLG
RAP1GAP ITGA3
RAP1GAP SAP18
RAP1GAP TET3
RAP1GAP PITPNM1
RAP1GAP MR1
RAP1GAP H6PD
RAP1GAP ESR1
OR2B6 SLC12A4
OR2B6 APOBEC3C
OR2B6 ASGR1
OR2B6 CRYBA4
OR2B6 KIFC1
OR2B6 HTR7
HCRTR1 PLEC1
HCRTR1 UBXN1
HCRTR1 GPR143
HCRTR1 WNT7A
UGT2B15 EPHB2
UGT2B15 SULT4A1
UGT2B15 PCDH9
UGT2B15 TRIM15
UGT2B15 FUT7
UGT2B15 DAPK2
UGT2B15 OPRL1
UGT2B15 MYEF2
UGT2B15 PTGER3
UGT2B15 FOSL1
UGT2B15 PTPN9
UGT2B15 RELA
RHBDL1 ARSE
RHBDL1 SLN
RHBDL1 B4GALT3
RHBDL1 LY6E
RHBDL1 PHB
RHBDL1 LY9
RHBDL1 ST14
RHBDL1 T
RHBDL1 MR1
RHBDL1 ADAM20
AGAP8 MAPK8IP1
AGAP8 TERF2
AGAP8 KCTD17
AGAP8 PPP2R5D
AGAP8 KRT6A
AGAP8 ZNF783
AGAP8 SLC4A3
AGAP8 SEMA4D
AGAP8 ATP1B2
AGAP8 ITIH4
AGAP8 LYPLA2
AGAP8 MCM2
AGAP8 IHH
AGAP8 UGT2B15
AGAP8 MDC1
AGAP8 PPP3CC
AGAP8 CCPG1
RDH16 SBNO2
BZRPL1 USP9X
BZRPL1 TUBB2B
BZRPL1 OTUB1
BZRPL1 HLA-DOB
BZRPL1 MEF2C
BZRPL1 MSC
BZRPL1 ARPC4
BZRPL1 MR1
NTSR2 TUBB2B
NTSR2 PITPNM1
NTSR2 HTR7
NTSR2 PAXIP1
NTSR2 KIF20B
CCKAR KCNH2
CCKAR MFAP2
CCKAR ATP1B2
CCKAR FAM102A
CCKAR JAG1
CCKAR OR2B6
CCKAR PNMT
ZMYND10 KCNF1
ZMYND10 BAP1
SLC9A3 SLC28A1
EXOSC2 AQP7
EXOSC2 ABO
FAM189A2 LGR5
FAM189A2 SLC6A2
FAM189A2 ACVR1B
FAM189A2 GPA33
FAM189A2 ZSCAN12
FAM189A2 PSG7
FAM189A2 MYST2
FAM189A2 KIAA0323
FAM189A2 CHST3
FAM189A2 BCL3
FAM189A2 THRA
EMR1 MEN1
SMO AXIN1
ATP6V1B1 EPHB2
ATP6V1B1 CPNE6
ATP6V1B1 SIM2
ATP6V1B1 TUBB2B
ATP6V1B1 ELAVL3
ATP6V1B1 ADRBK1
ATP6V1B1 ZSCAN12
ATP6V1B1 IKBKG
ATP6V1B1 GRIK5
ATP6V1B1 KIFC3
ATP6V1B1 MYST2
ATP6V1B1 SLC22A24
ATP6V1B1 MYB
ATP6V1B1 BCR
POU6F2 LGALS9
POU6F2 PIK3R3
AMMECR1 PTPRD
AMMECR1 GTSE1
AMMECR1 PCBP3
AMMECR1 SERBP1
AMMECR1 RAD51L3
AMMECR1 CD40
AMMECR1 ZKSCAN3
AMMECR1 E2F4
AQP5 SLC9A3R2
AQP5 C2orf55
AQP5 PCDH9
AQP5 DDX51
AQP5 ALAS2
AQP5 KIAA0999
MTHFR EIF5B
MTHFR ZBTB7A
MTHFR OTUB1
MTHFR ZNF783
MTHFR DTX4
MTHFR ALPK3
MTHFR TPMT
MTHFR GRINA
MTHFR IGF2
MTHFR E2F1
MTHFR RREB1
AGFG2 KLHL25
AGFG2 GCKR
AGFG2 GATA4
AGFG2 WNT7A
LTK MEN1
LTK KCTD17
LTK PLEKHG3
LTK CPNE6
LTK PPP1R10
LTK MEF2C
LTK GRIK5
LTK FAM189B
LTK CDX2
LTK E2F4
RHO RASGRP3
RHO RBCK1
TPMT FCGR2A
TPMT THRA
GOLGA1 PLEKHG3
GOLGA1 ITIH4
TROAP WNT7A
TROAP TERF1
PTGER3 SMYD5
SLC9A1 LRIG2
SLC9A1 HTRA2
SLC9A1 PCDH9
SLC9A1 ITIH4
SLC9A1 JMJD6
SLC9A1 psiTPTE22
SLC9A1 M6PR
SLC9A1 AP2A2
MDC1 APOBEC3C
NUP188 CARD10
NUP188 SLC5A2
NUP188 MFAP2
NUP188 COBRA1
NUP188 DMWD
KIAA0323 BCL3
KIAA0323 USP11
LSM4 CSNK2A1
LSM4 CDC2L5
LSM4 THRA
LSM4 CCR7
U2AF2 EPOR
U2AF2 MYB
U2AF2 TRD@
M6PR IL8RB
PPP3CC USP11
SLC6A9 UNC5B
SLC6A9 PRPF31
SLC6A9 EML3
SLC6A9 GP2
SLC6A9 TUBGCP2
SLC6A9 RIMS2
SLC6A9 APOBEC3C
SLC6A9 INA
SLC6A9 CRYBA4
SLC6A9 ACR
SLC6A9 KIFC3
SLC6A9 NDST1
SLC6A9 STXBP1
SLC6A9 LTK
SLC6A9 SLC22A24
SLC6A9 LOC201229
SLC6A9 THRA
CEACAM4 PRPF31
CEACAM4 PAIP2B
CCBP2 TYR
CCBP2 ITPR2
CEACAM3 ABCC8
CEACAM3 ANKRD46
CEACAM3 TERF2
CEACAM3 NUP214
CEACAM3 IDS
CEACAM3 ACCN1
CEACAM3 ACVR1B
CEACAM3 ALAS2
CEACAM3 INA
CEACAM3 HTR1B
CEACAM3 COL19A1
CEACAM3 CHST3
ARHGAP6 SV2A
ARHGAP6 ADH1C
ARHGAP6 PLEKHM2
ARHGAP6 MC1R
OPN1SW ATG2A
OPN1SW CBARA1
OPN1SW GPT
UPK2 SERPINB7
UPK2 C1orf144
UPK2 ZMYND10
UPK2 SLC9A3
UPK2 VEGFC
ZNF157 DOK1
ZNF157 B4GALT3
ZNF157 GNL1
ZNF157 TFF3
ZNF157 SEMA4D
ZNF157 ELAVL2
ZNF157 ATF6B
ZNF157 MXRA8
ZNF157 ARPC4
ZNF157 IGHG1
ZNF157 EXOSC2
ZNF157 MAPKAPK2
MAGEA1 SLC6A8
MAGEA1 FDXR
MAGEA1 ACVR1B
MAGEA1 RIMS2
MAGEA1 TTLL12
MAGEA1 FNTB
MAGEA1 NTNG1
MAGEA1 ALAS2
MAGEA1 TBX19
MAGEA1 TADA3L
MAGEA1 EFNA3
MAGEA1 SULT4A1
MAGEA1 SLC9A1
MAGEA1 LSM4
MAGEA1 CCPG1
NRTN NUDT3
NRTN PRPF31
NRTN PPP2R5D
NRTN OTUB1
NRTN ZNF592
NRTN LYPLA2
PCDHA3 IL10RA
TOP3B CEL
TOP3B IRF2
PNMT SLC5A2
PNMT RBM8A
PNMT CEP135
PNMT CLEC11A
PNMT CD33
PNMT LBP
PNMT SLMO1
PNMT FAM189A2
PNMT M6PR
RPS11 RPS16
KRT86 UBE3B
KRT86 CPNE6
KRT86 PXDN
KRT86 SLC4A3
KRT86 ADCYAP1
KRT86 CDH4
HCG9 NADK
HCG9 REM1
TBX1 NFKB2
TBX1 APOBEC3C
GAD2 CSF1
GAD2 IRF5
GAD2 HAUS5
GAD2 IL4
GAD2 LOC201229
FOSL1 KIFC1
AP2A2 CARD10
AP2A2 UBE3B
AP2A2 ZBED1
AP2A2 CD34
AP2A2 DPT
AP2A2 FCGR2A
AP2A2 MSX1
AP2A2 CDC2L5
RBCK1 GALK1
RBCK1 MLH1
SLC25A11 EPOR
SERPINA4 COPS6
SERPINA4 IKBKG
COL6A2 PTPN21
CHST3 TUBB2B
CHST3 HDGF
CHST3 FAM102A
CHST3 E2F4
CHST3 USP11
SDC3 KRT1
SDC3 SAP18
SDC3 MTX1
SDC3 ARVCF
SDC3 MSX1
RPL11 CD34
RPL11 SLC5A2
CAD KRT1
TCF7L2 FGF2
NCKIPSD ANKRD46
NCKIPSD SEMA7A
NCKIPSD TCOF1
NCKIPSD CPNE6
NCKIPSD RUNX2
NCKIPSD TACC2
NCKIPSD PXN
NCKIPSD SMPDL3B
NCKIPSD CYP11A1
NCKIPSD TRIM58
NCKIPSD RGS9
NCKIPSD SCYL3
NCKIPSD STXBP1
NCKIPSD ABL1
NCKIPSD XRCC2
CRYBB3 KIAA0284
CRYBB3 ARHGEF17
CRYBB3 SNUPN
CRYBB3 COL6A2
TULP3 AQP7
TULP3 MTHFR
TULP3 LTK
TULP3 MSX1
DDX11 NFKB2
DDX11 ORC1L
DDX11 CYP3A5
DDX11 APOBEC3C
DDX11 TFF3
DDX11 ALAS2
DDX11 RP1-21O18.1
DDX11 LUZP1
DDX11 STXBP1
DDX11 CHST3
BTF3 MFHAS1
BTF3 IQSEC3
BTF3 GSTA2
TMSB4Y CEP135
TMSB4Y PITPNM1
MLANA TLX2
MLANA TFF3
IGHMBP2 DOK1
IGHMBP2 REL
IGHMBP2 PTPRD
IGHMBP2 OTUB1
IGHMBP2 SMARCD2
IGHMBP2 RREB1
IGHMBP2 ABL1
SRPX DTX4
TGOLN2 MTX1
TGOLN2 PTPRD
TGOLN2 GYPB
TGOLN2 INA
TGOLN2 SCYL3
TGOLN2 PPP3CA
TGOLN2 CDC2L5
TGOLN2 E2F4
FKBP15 COPS6
FKBP15 GTSE1
FKBP15 FAM102A
SLC22A24 PCDH9
SLC22A24 KIF20B
CNTN1 B4GALT3
CNTN1 NFRKB
CNTN1 PPP1R10
CNTN1 ALAS2
CNTN1 N4BP2L1
CNTN1 KIAA0323
CNTN1 AP2A2
CNTN1 SLC25A11
CNTN1 CCPG1
CNTN1 NFATC3
DEFA3 DOK1
DEFA3 CADM4
DEFA3 SMYD5
SFTPD YPEL1
SFTPD RAD51L3
SFTPD LILRA4
HOXC11 INA
HOXC11 CD33
HOXC11 MMP25
ENTPD2 AANAT
PCDH1 C19orf50
PCDH1 PCDHA3
GPR35 CNNM2
GPR35 ZBTB7A
GPR35 GJB5
GPR35 EPAS1
GPR35 ST5
GPR35 RECQL5
GPR35 PVT1
GPR35 VCX3A
GPR35 E2F4
GPR35 RPA2
PIK3CB TLX2
LOC26102 NOC2L
LOC26102 CAPN5
LOC26102 PCDH1
LOC26102 MLH1
SLC18A3 PRRC1
SLC18A3 RP1-21O18.1
SLC18A3 LYPLA2
SLC18A3 SPN
SLC18A3 ADCYAP1
SLC18A3 AANAT
SLC18A3 MMP25
SLC18A3 KIFC3
SLC18A3 RECQL5
SLC18A3 HSP90AB1
SLC18A3 ESR1
SLC18A3 KIAA0323
SLC18A3 ZNF157
SLC18A3 IL4
SLC18A3 TYMS
PRH1 ATP1B2
PRH1 JAG1
ELN CDK6
ELN HDGF
ELN POU4F1
GNAS C14orf1
GNAS C1orf144
GNAS TROAP
LOC91316 PI4KB
LOC91316 SLC12A4
LOC91316 GIPR
LOC91316 SLC1A6
LOC91316 CNTN1
KRT33A PSG1
KRT33A LY6G6C
KRT33A NRG2
LOC652147 CADM4
LOC652147 IQSEC3
LOC652147 CRYBB3
HMGB3 ATP1B2
SLC1A7 SBNO2
RUNX1 SEMA7A
RUNX1 MGAT1
RUNX1 GJB5
RUNX1 CD34
RUNX1 ORC1L
RUNX1 TAZ
RUNX1 SMYD5
RUNX1 PFKFB2
RUNX1 SLC18A3
TCF7 GTSE1
TCF7 AGPS
TCF7 ADAM15
TCF7 VENTX
TCF7 ATP1B2
TCF7 ZSCAN12
TCF7 KCNJ4
TCF7 N4BP2L1
TCF7 AGAP8
TCF7 ZNF157
TCF7 THRA
TRD@ UNC5B
TRD@ MAPK8IP1
TRD@ PDE4C
TRD@ SMPDL3B
TRD@ TBX5
TRD@ KRT86
TRD@ TGOLN2
HAP1 RASSF7
HAP1 E2F1
FOXE1 TREX1
FOXE1 WNT7A
FOXE1 EPAS1
FOXE1 CYP3A5
FOXE1 SEMA4D
FOXE1 CLEC11A
FOXE1 COBRA1
FOXE1 COL19A1
FOXE1 NUP188
FOXE1 BCL3
FOXE1 CYP2A13
NFATC3 MSX1
IGF2 PAX8
E2F1 DOK1
MLH1 RAB3A
WNT7A GBX1
MAP2K4 RB1
MAP2K4 POLG
CDC2L5 PAX8
CDK2 USP9X
STMN1 E2F4
STMN1 RAGE
BMI1 CSF1
BMI1 ABL1
RREB1 LOC201229
E2F4 CDX2
ABL1 ITGAD
ABL1 MYB
GPR19 PAX8
RAGE KRT1
RAGE CDX2
RAGE GUCA1A
ETS1 ANG
MYB KRT1
MYB KIFC1
MYB MSX1
MAPKAPK2 XRCC2
BCR GUCA1A
MAP3K3 MAD1L1
THRA CSF1
THRA CDR2L
THRA GUCA1A
XRCC2 MC2R
GSTA2 HLF
GUCA1A DOK1
STAT2 DOK1
IRF2 UBE2H
IRF2 KLF1
ANG UBE2H
WNT10B CCPG1
CYP27A1 MGAT3
IRF5 MC2R
PDPN PTH
NOC2L UBOX5
NOC2L KCNQ1
PGAP2 WBSCR22
PGAP2 SBNO2
PGAP2 MVD
UNC5B REL
UNC5B MAPK8IP1
UNC5B MTX1
UNC5B RBM8A
UNC5B ALDOC
UNC5B PXDN
UNC5B SLA
CARD10 JAK3
CARD10 CYP2A13
FGF2 ANG
ABCC8 LOC201229
IAH1 HLF
IAH1 ERF
IAH1 IRF2
CSNK1G2 CRX
FAM153A CDR2L
FAM153A NCDN
FAM153A GIGYF2
FAM153A PAXIP1
FAM153A IGHMBP2
EPHB2 C2orf55
EPHB2 PPP1R10
EPHB2 FEZ1
EPHB2 psiTPTE22
EPHB2 MPP2
EPHB2 MSX1
ZNF264 ABCB6
ANKRD46 DOK1
ANKRD46 EPOR
ANKRD46 MCM2
ANKRD46 PPP3CC
ANKRD46 STMN1
NUDT3 M6PR
CDK6 KIAA0323
CDK6 CCPG1
SKI KRT1
SKI MAPKAPK2
SAR1A EIF5B
SAR1A GTSE1
SAR1A WNT10B
TGFB1 MFAP2
TGFB1 FAM102A
TGFB1 SULT4A1
TGFB1 PPP3CC
TGFB1 STAT2
PSD4 OTUB1
PSD4 TRAFD1
PSD4 ST20
PSD4 E2F4
WNT11 CORO1A
WNT11 SGCA
WNT11 SLC16A3
WNT11 TERF1
WNT11 TNFRSF25
WNT11 FLT3LG
UTRN TUBB2B
UTRN ZNF592
UTRN HPGD
DMBT1 FZR1
MAPK8IP1 CARD10
SAP18 CSF1
SAP18 MAPK8IP1
SAP18 ABL1
SCARB1 ZBED1
SCARB1 RPS26
SCARB1 RPA2
GRN FGF2
GRN IAH1
GRN PLEC1
RPL11 RPS12
SLC9A3R2 KRT1
SLC9A3R2 PSD4
SLC9A3R2 SAP18
SLC9A3R2 ADAM15
SLC9A3R2 HPGD
SLC9A3R2 CD40
SLC9A3R2 BCL3
SLC9A3R2 BCR
BAIAP3 MPDU1
BAIAP3 MLH1
ZNF500 ABCC8
ZNF500 SLC2A1
ZNF500 SMARCD2
TERF2 CD40
TERF2 N4BP2L1
TERF2 U2AF2
TERF2 LOC201229
PIP AKR1B1
LGR5 PRRC1
LGR5 PIK3R3
LGR5 MDC1
LGR5 CDH4
KCTD17 CSF1
KCTD17 NFRKB
KCTD17 PITPNM1
KCTD17 GNL1
KCTD17 FCGR2A
KCTD17 TOMM34
KCTD17 MVK
KCTD17 KIAA0323
KCTD17 FKBP15
KCTD17 MSX1
KCTD17 CDX2
SULT2B1 NUDT3
SULT2B1 ZNF500
SULT2B1 EML3
SULT2B1 PTPRD
SULT2B1 HPGD
SULT2B1 IKBKG
SULT2B1 SDC3
SULT2B1 CNTN1
SULT2B1 USP11
GYPE FAM102A
SLC16A5 BCR
KATNB1 ETS1
PLEKHG3 MC2R
SULT4A1 ABCC8
SULT4A1 U2AF2
PRPF31 KIFC1
PRPF31 CDC2L5
PRPF31 BMI1
PSG1 ST14
PSG1 RTN2
EML3 HSF4
EML3 PAIP2B
EML3 RTN2
EML3 NFATC3
RBM8A GADD45B
RBM8A DTX4
RBM8A CDC2L5
GTF2H3 CDK5R1
GTF2H3 MSX1
SIT1 MC2R
SIT1 KIAA0323
ITGA2B PDPN
ITGA2B FCGR2A
ITGA2B IFIT1
ITGA2B NFATC3
FLOT1 MAD1L1
FLOT1 HLF
FLOT1 GJA1
FLOT1 POLG
UBE3B CDH4
UBE3B THRA
UBE3B XRCC2
TCOF1 DOK1
TCOF1 MEN1
TCOF1 SKI
TCOF1 UBE3B
TCOF1 CCPG1
IDS SSTR5
IDS JAG1
IDS MSX1
LOC729400 SAP18
C2orf55 CSF1
C2orf55 REL
C2orf55 USP11
MYO9B SAP18
PTPRD E2F1
PTPRD ABL1
SLC2A1 REL
SLC2A1 LOC201229
ARID4B ACVR1B
ARID4B KIAA0999
ARID4B SLC25A11
ARID4B IGF2
ARID4B CDK2
SLC6A2 ITM2B
SLC6A2 HTRA2
SLC6A2 PAIP2B
SLC6A2 STMN1
ARSE FAM189B
NFKB2 ZBED1
NFKB2 LYPLA2
NFKB2 N4BP2L1
NFKB2 KIAA0323
NFKB2 IGHMBP2
YPEL1 TOMM34
FDXR ISLR
FDXR DEFA3
CBLN1 FAM189B
CBLN1 LOC201229
ACCN1 MEN1
ACCN1 NUDT3
ACCN1 ARID4B
ACCN1 DPT
GPR161 SKI
GPR161 ANKRD46
GPR161 NUP214
GPR161 PTPRD
GPR161 TPMT
GPR161 U2AF2
CPNE6 IRF5
CPNE6 SCARB1
CPNE6 SLC2A1
CPNE6 ISLR
CPNE6 MXRA8
CPNE6 GRB2
CPNE6 DMWD
CPNE6 RGS10
CPNE6 KIF20B
PI4KB SLC6A8
PI4KB LOC201229
COPS6 LOC729400
COPS6 PAIP2B
COPS6 CYP2A6
ALDOC EIF5B
ALDOC FZR1
ALDOC CD34
ALDOC GIGYF2
ALDOC LYPLA2
ALDOC U2AF2
ALDOC PPP3CC
ALDOC CDX2
WBSCR22 SEMA7A
WBSCR22 HTRA2
WBSCR22 GRINA
WBSCR22 JAK3
MEGF6 NOC2L
MEGF6 FGF2
MEGF6 MLH1
C1orf105 PTAFR
AFF2 GIGYF2
AFF2 ARHGEF12
GP2 FAM153A
GP2 TERF2
GP2 ACCN1
GP2 APOBEC3C
GP2 ZBTB40
GP2 COBRA1
WWOX TOMM34
WWOX UTP3
WWOX E2F1
WWOX CDX2
DUSP7 ZNF264
DUSP7 UBXN1
DUSP7 MGAT3
DUSP7 PTAFR
DUSP7 KLF1
TUBGCP2 PLIN3
CADM4 SAP18
GTSE1 MEN1
GTSE1 IDS
GTSE1 CYP2A6
PCBP3 TUBGCP4
PCBP3 NFATC3
PCBP3 ETV3
PCBP3 FGF3
FZR1 TCOF1
FZR1 TBXA2R
HTRA2 TUBGCP4
HTRA2 GPR19
C19orf50 FGF2
SLN TPMT
MGAT1 MEN1
MGAT1 SLC2A1
MGAT1 CCPG1
MGAT1 ETV3
C14orf1 SCAPER
C14orf1 POLG
STATH PRPF31
STATH YPEL1
STATH GTSE1
SLC29A2 ADRBK1
ARR3 BAP1
SIM2 TERF2
SIM2 CHST3
SIM2 CCPG1
SIM2 RAGE
SIM2 CYP2A6
DSG1 PRPF31
CAMSAP1 CARD10
CAMSAP1 SLC9A3R2
CAMSAP1 GYPB
CAMSAP1 ADRBK1
CAMSAP1 GNL1
CAMSAP1 TFF3
CAMSAP1 IGHMBP2
CAMSAP1 ABL1
EVPL C19orf50
EVPL AXIN1
AQP7 LGR5
AQP7 SLC2A1
AQP7 WBSCR22
AQP7 TRAFD1
AQP7 SULT4A1
AQP7 BCR
RANBP9 RAGE
ZBTB7A DOK1
PDLIM7 LOC644165
PDLIM7 RAB3A
PDLIM7 ALOX5
PAIP2B TUBGCP2
PAIP2B EPOR
PAIP2B LOC201229
PARD3 C2orf55
PCDH9 FZR1
PRRC1 MTX1
PRRC1 TCOF1
PRRC1 KIAA0323
SCAPER ERF
LOC552889 CDR2L
LOC552889 REL
TLX2 ABCC8
TLX2 KIF20B
TLX2 MAPKAPK2
DDIT3 CRX
DDIT3 SCAPER
NCOR2 WNT7A
TUBB2B REL
TUBB2B MYO9B
TUBB2B MSX1
PXDN ALDOC
PXDN TUBGCP2
CAPN3 TUBGCP2
SERBP1 PTPRD
SERBP1 LGALS9
SERBP1 PAX8
KCNF1 SBNO2
KCNF1 MLH1
KCNF1 GSTA2
OAS2 AQP7
OAS2 MLLT4
OAS2 TACC2
OAS2 KIAA0999
OAS2 SCYL3
OAS2 GPR19
AGPS SULT4A1
AGPS TCOF1
AGPS PAIP2B
AGPS RPS26
AGPS MSC
AGPS FAM189B
AGPS SLC25A11
ACAN ABCB1
ACVR1B MC2R
ACVR1B SLC6A8
ACVR1B HTRA2
ACVR1B BMI1
RUNX2 ITGAD
RUNX2 SLC5A2
RUNX2 SAP18
CEL MGAT3
ZBED1 SULT4A1
ZBED1 HTRA2
ZBED1 TLX2
ZBED1 JAK3
ZBED1 CDX2
NFRKB LSM4
NFRKB WNT10B
DHRS1 PI4KB
DHRS1 CADM4
DHRS1 E2F1
DHRS1 RPA2
PPP2R5D SLC5A2
PPP2R5D RPS26
PPP2R5D KIAA0323
DHCR7 FZR1
DHCR7 PRRC1
DHCR7 BCR
DHCR7 IL8RB
KRT6A PTPRD
KRT6A DPT
SPC25 EPHB2
SPC25 LGR5
SPC25 RUNX2
SPC25 PPP2R5D
SPC25 PXN
SPC25 RPS26
SPC25 SDC3
SPC25 MYB
TYR MTX1
TYR ALDOC
TYR PHB
TYR ARPC4
TYR NUP188
TYR IGHMBP2
TYR TYMS
TYR MAPKAPK2
GJB5 SLC9A3R2
GJB5 PI4KB
GJB5 ALDOC
GJB5 GP2
GJB5 LOC552889
GJB5 AGPS
GJB5 OTUB1
GJB5 PPP1R10
GJB5 ISLR
GJB5 TOMM34
GJB5 DTX4
GJB5 COBRA1
GJB5 SCYL3
GJB5 M6PR
USP19 SLN
USP19 RAE1
USP19 RB1
USP19 BCR
USP19 WNT10B
PAX3 ADRBK1
PAX3 SEMA4D
PAX3 SDC3
PAX3 RAGE
NFATC2IP FLOT1
NFATC2IP OGG1
NFATC2IP GALK1
NFATC2IP MLH1
PDE4C REL
PDE4C GTSE1
PDE4C MSC
PDE4C SERPINA4
PDE4C BCR
PDE4C WNT10B
KCNH2 TUBGCP2
KCNH2 FZR1
KCNH2 HTRA2
KCNH2 CNTN1
CEP135 EML3
CEP135 TCOF1
CEP135 PPP3CC
CEP135 CHST3
MUC1 UTP3
MUC1 PAX8
HDGF GPLD1
HDGF TUBGCP2
HDGF ENC1
HDGF U2AF2
HDGF CDX2
CD34 MYO9B
CD34 PRRC1
CD34 LOC201229
CD34 THRA
GYPB TCOF1
OTUB1 ADRBK1
OTUB1 LSM4
OTUB1 U2AF2
OTUB1 STMN1
OTUB1 MAPKAPK2
PPP1R10 IRF5
PPP1R10 SLC5A2
PPP1R10 PRPF31
PPP1R10 TLX2
PXN TPMT
PXN CDX2
ISLR ITGAD
ISLR SCARB1
ISLR ALDOC
ISLR OTUB1
ISLR RPS26
ISLR LOC201229
SLC12A4 KRT1
SLC12A4 PAIP2B
SLC12A4 DTX4
SLC12A4 JAK3
SLC12A4 XRCC2
FAM50A ANG
KIAA0284 EPR1
KIAA0284 DDIT3
KIAA0284 KIF22
KIAA0284 SMG6
KIAA0284 MAP2K4
HLA-DOB SULT2B1
HLA-DOB GTF2H3
HLA-DOB USP19
HLA-DOB GYPB
HLA-DOB OTUB1
HLA-DOB UTP3
ORC1L UNC5B
ORC1L DHRS1
ORC1L SMARCD2
ORC1L BCR
ORC1L IL8RB
TET3 KRT1
TET3 TCOF1
TET3 TUBGCP2
TET3 TOMM34
TET3 SMYD5
TET3 TRIM33
TET3 MRPS12
TET3 CDX2
MAG TYR
MAG TFF3
MAG LY6E
MAG SEMA4D
MAG TOMM34
MAG IKBKG
MAG RBBP8
SLC24A1 DOK1
SLC24A1 ITGA2B
SLC24A1 TLX2
SLC24A1 SDC3
SLC24A1 USP11
OCEL1 ABCC8
OCEL1 KCNH2
OCEL1 JMJD6
OCEL1 MCM2
OCEL1 U2AF2
CD22 MYO9B
CD22 CPNE6
CD22 DUS4L
CD22 FEZ1
CD22 LYPLA2
CD22 PHB
CD22 GRINA
CD22 LLGL2
CD22 RAB8A
CD22 ST14
CD22 JAG1
CD22 SLC25A11
CD22 RPL11
ELAVL3 MEN1
ELAVL3 CDK6
ELAVL3 CBLN1
ELAVL3 AQP7
ELAVL3 GLT25D2
ELAVL3 PCDH9
ELAVL3 FST
ELAVL3 PIK3R3
ELAVL3 MYST1
ELAVL3 DTX4
ELAVL3 JAK3
CAPN5 ARR3
CAPN5 PHKG2
ADRBK1 MYO9B
ADRBK1 ACVR1B
ADRBK1 CDH4
MFAP2 TYMS
GART GJA1
FST NUDT3
DUS4L PPP3CC
OGG1 GRN
OGG1 WNT7A
NCDN MTX1
NCDN PLIN3
NCDN RUNX2
NCDN ISLR
NCDN KIAA0999
NCDN RTN2
NCDN GRB2
PITPNM1 U2AF2
PITPNM1 IGF2
ADAM15 CDK5R1
ADAM15 PLEKHG3
ADAM15 TADA3L
ADAM15 KIAA0999
ADAM15 GUCA1A
EPAS1 CDK6
EPAS1 DMBT1
EPAS1 KCTD17
EPAS1 ARID4B
EPAS1 NFKB2
EPAS1 YPEL1
EPAS1 WBSCR22
EPAS1 SIM2
EPAS1 ACVR1B
EPAS1 GJB5
EPAS1 CEP135
EPAS1 SMYD5
CYP3A5 ITGAD
CYP3A5 CDK6
CYP3A5 PSD4
CYP3A5 CHST1
CYP3A5 MAPK8IP1
CYP3A5 GADD45B
CYP3A5 TYR
CYP3A5 GRB2
CYP3A5 M6PR
CYP3A5 IGHMBP2
CYP3A5 TYMS
RPL3L NOC2L
RPL3L UBE2H
RPL3L MGAT3
NEUROD2 ARID4B
NEUROD2 CPNE6
NEUROD2 JMJD6
NEUROD2 GOLGA1
NEUROD2 CNTN1
NEUROD2 SRM
FGD1 FGF2
FGD1 CAPN5
FGD1 IL10RA
FGD1 C1orf144
FGD1 COL6A2
DEPDC5 MAD1L1
DEPDC5 OGG1
RIMS2 MAPK8IP1
RIMS2 SCARB1
RIMS2 KCTD17
RIMS2 ATP1B2
RIMS2 STMN1
ESPL1 TYR
ESPL1 HDGF
ESPL1 CD40
ESPL1 MYST2
ESPL1 FAM189B
ESPL1 KIAA0323
ESPL1 IGHMBP2
ESPL1 MYB
GIGYF2 ABCC8
GIGYF2 RUNX2
LGALS9 SSTR5
LGALS9 PI4KB
LGALS9 LOC552889
LGALS9 WNT11
LGALS9 IL4
DPT NFRKB
DPT UTP3
DPT CYP2A6
APOBEC3C CSNK2A1
APOBEC3C IDS
APOBEC3C SPINT1
NLE1 MSX1
NLE1 WNT7A
GNL1 BCAM
GNL1 STMN1
TFF3 DOK1
TFF3 MAPK8IP1
TFF3 MTX1
TFF3 GADD45B
TFF3 PRRC1
TFF3 FEZ1
TFF3 CCPG1
GPA33 SEMA7A
GPA33 ARID4B
GPA33 ALAS2
GPA33 RBBP8
GPA33 USP11
GPA33 LOC201229
HIPK2 WNT11
ARHGAP26 SCAPER
ARHGAP26 TROAP
ARHGAP26 RB1
ARHGAP26 IRF2
DYRK1B RB1
C19orf29 KCTD17
C19orf29 OAS2
C19orf29 GJB5
C19orf29 TFF3
C19orf29 MYB
DDX51 PRPF31
LRCH4 BCR
ZNF783 GTSE1
ZNF783 TLX2
ZNF783 GRINA
ZNF783 MYB
RAD51L3 CDR2L
RAD51L3 MTX1
RAD51L3 AGPS
RAD51L3 NCDN
RAD51L3 EPAS1
RAD51L3 MSC
RAD51L3 TRIM33
RAD51L3 CHST3
RAD51L3 PTPN9
VENTX PRRC1
VENTX PITPNM1
VENTX CCPG1
VENTX BCR
VENTX PAX8
SMPDL3B SLC6A2
SMPDL3B GTSE1
SMPDL3B ADRBK1
SMPDL3B NDST1
LPAR2 CSF1
LPAR2 OCEL1
LPAR2 BMI1
FEZ1 RUNX2
MEF2C DOK1
MEF2C IRF5
PPP1R8 IAH1
FCGR2A SULT4A1
FCGR2A PI4KB
PLCD1 SCAPER
PLCD1 SNUPN
PLCD1 IRF2
AFAP1 PCBP3
ZNF592 DTX4
ZNF592 SLC25A11
SCAMP5 ADRBK1
SCAMP5 TFF3
ASGR1 YPEL1
ASGR1 FZR1
GARNL4 FAM153A
GARNL4 ITM2B
GARNL4 ITGA2B
GARNL4 MYH2
GARNL4 FST
GARNL4 NEUROD2
GARNL4 C19orf29
GARNL4 FCGR2A
GARNL4 TOMM34
GARNL4 MCM2
GARNL4 TRIM33
GARNL4 TBC1D22A
GARNL4 GOLGA1
GARNL4 BMI1
SLC4A3 MAPK8IP1
SLC4A3 PLEKHG3
SLC4A3 PTPRD
SLC4A3 ALDOC
SLC4A3 GTSE1
SLC4A3 CEP135
SLC4A3 SMPDL3B
SLC4A3 RPRD2
SLC4A3 MFSD10
SLC4A3 LOC201229
FNTB SLC9A1
WDR62 UBE3B
WDR62 IDS
WDR62 SERBP1
WDR62 LY6E
WDR62 XPO6
WDR62 SMARCD2
WDR62 N4BP2L1
WDR62 AGPAT1
WDR62 DEFA3
WDR62 WNT11
WDR62 PTPN9
LAIR1 ADRBK1
LAIR1 TFF3
TPPP RASGRP3
TPPP HIRIP3
TPPP C1orf144
TPPP ERF
IFT140 CARD10
IFT140 PSG1
IFT140 TYR
IFT140 CD22
IFT140 MFAP2
IFT140 DPT
IFT140 WDR62
IFT140 TOMM34
IFT140 PPP3CC
NTNG1 ITGAD
NTNG1 UNC5B
NTNG1 PRPF31
NTNG1 DHRS1
NTNG1 HDGF
NTNG1 SLC4A3
NTNG1 GRINA
NTNG1 DMWD
POU2F2 DOK1
POU2F2 TET3
POU2F2 NEUROD2
POU2F2 INA
POU2F2 LLGL2
RPS26 M6PR
RPS26 CDX2
RPS26 MYB
RPS26 IL8RB
HPGD DOK1
HPGD SLC5A2
HPGD ADRBK1
HPGD U2AF2
HPGD THRA
PAFAH1B1 THBS1
ALAS2 KRT1
ALAS2 LOC201229
SEMA4D ENC1
SEMA4D PARD3
SEMA4D ISLR
TAZ TCOF1
TAZ C2orf55
TAZ OTUB1
TAZ PXN
TAZ MFAP2
TAZ ABL1
ATP1B2 TUBGCP4
ATP1B2 TRA2A
ATP1B2 NFATC3
COX10 PTAFR
COX10 RBCK1
SBNO2 COX10
INA ACVR1B
INA CD34
INA APOBEC3C
INA LSM4
INA LOC201229
ITIH4 RBM8A
ITIH4 ARID4B
ITIH4 COPS6
CYP11A1 PLEKHG3
CYP11A1 PAIP2B
SAMD14 HSPA4
SAMD14 MPDU1
SAMD14 IQSEC3
SAMD14 JAM3
SAMD14 KCNQ1
RP1-21O18.1 TERF2
RP1-21O18.1 SULT2B1
RP1-21O18.1 SIT1
RP1-21O18.1 ARSE
RP1-21O18.1 GADD45B
RP1-21O18.1 PRRC1
RP1-21O18.1 RUNX2
RP1-21O18.1 GPA33
RP1-21O18.1 SERPINA4
RP1-21O18.1 SLC22A24
RP1-21O18.1 LOC201229
CLEC11A SAR1A
CLEC11A C2orf55
CLEC11A ACCN1
CLEC11A PDE4C
CLEC11A CD22
CLEC11A SLC22A24
CLEC11A MSX1
ATG2A ATP11A
ATG2A CCDC86
ATG2A BBC3
RAD54L2 XPNPEP2
RAD54L2 PTH
TGFBRAP1 ACAN
TGFBRAP1 AXIN1
PPM1D GARNL4
ZSCAN12 KRT1
ZSCAN12 GADD45B
ZSCAN12 PXDN
ZSCAN12 CD34
ZSCAN12 DTX4
ZSCAN12 THRA
CHIT1 MC2R
CHIT1 REL
CHIT1 SLC5A2
CHIT1 ADRBK1
CHIT1 KIF20B
GCKR MMP19
GCKR SGCA
GCKR DDN
GCKR TGFBRAP1
GCKR ABCB1
ATP2B2 EPOR
ATP2B2 PTGS1
LYPLA2 ITM2B
LYPLA2 MAPK8IP1
LYPLA2 ETV3
LYPLA2 ABL1
LYPLA2 IL4
LYPLA2 WNT10B
MVK SLC5A2
MVK MAPK8IP1
MVK PLIN3
MVK MUC1
MVK TTLL12
MVK RTN2
MVK KIAA0323
MVK MYB
HAUS5 PIM1
HAUS5 CSNK2A1
HAUS5 PAFAH1B1
HAUS5 TAZ
HAUS5 MGP
HAUS5 GRINA
HAUS5 CAMK2B
HAUS5 UTP3
HAUS5 NFATC3
TAF15 DOK1
TAF15 EPOR
TAF15 ISLR
DGCR11 SLC5A2
DGCR11 ACCN1
DGCR11 SLC7A4
DGCR11 TFF3
DGCR11 CACNB1
DGCR11 TRAFD1
DGCR11 CAMK2B
CD33 UNC5B
CD33 PRPF31
CD33 RUNX2
CD33 SCYL3
CD33 UTP3
CD33 CHST3
SPN SAP18
SPN SLC9A3R2
SPN RBM8A
SPN RAD51L3
SPN NTNG1
SPN SMARCD2
SPN BAHD1
SPN FGF3
SPN PTPN9
GPR143 ZNF264
GPR143 GRN
GPR143 DUSP7
GPR143 PDLIM7
GPR143 ACAN
GPR143 FAM50A
GPR143 OGG1
GPR143 ARHGAP26
GPR143 UBE2H
GPR143 NSFL1C
GPR143 MSX1
GPR143 ANG
GPR143 POLG
SPEF1 MAG
ADCYAP1 MC2R
ADCYAP1 MUC1
ADCYAP1 HDGF
ADCYAP1 BCR
TRIM15 MC2R
TRIM15 DPT
TRIM15 C19orf29
TRIM15 WDR62
TRIM15 RP1-21O18.1
CRYBA4 KCTD17
CRYBA4 CAMSAP1
CRYBA4 MUC1
CRYBA4 GNL1
CRYBA4 SPN
CRYBA4 MXRA8
ABCC10 BMI1
TRIM58 TYR
TRIM58 CD34
TBX19 MEF2C
TBX19 ZNF592
TBX19 DGCR11
TBX19 ADCYAP1
TBX19 MYB
TBX19 IL8RB
PIGC SBNO2
MGP SULT4A1
CACNB1 TUBGCP4
CACNB1 ALAS2
CACNB1 GRINA
CACNB1 MCM2
CACNB1 CDK2
CRTC1 CBARA1
CRTC1 GNB3
CRTC1 ERF
RRP12 KLF1
SMYD5 RAGE
SMYD5 SLA
DNAH9 HSF4
DNAH9 GTF2H3
DNAH9 ARID4B
DNAH9 RP1-21O18.1
DNAH9 DTX4
DNAH9 FAM102A
DNAH9 STXBP1
DNAH9 CNTN1
ELAVL2 EPOR
ELAVL2 B4GALT3
ELAVL2 C16orf7
ELAVL2 SLC30A3
ODF1 ACCN1
ODF1 VENTX
ODF1 MCM2
ODF1 TRAFD1
ODF1 NDST1
GDF5 MMP19
GDF5 DUSP7
GDF5 BAP1
GDF5 CAPN5
GDF5 MPDU1
GDF5 KIF22
GDF5 CHMP7
GDF5 TRIM3
GDF5 HCG9
GDF5 MAP3K3
IVL COPS6
IVL APOBEC3C
IVL BCR
LUZP1 YPEL1
LUZP1 SEMA3F
SBNO2 ITM2B
SBNO2 KCTD17
SBNO2 SLC2A1
SBNO2 MAG
SBNO2 RP1-21O18.1
SBNO2 TOMM34
SBNO2 SSX1
SBNO2 SCYL3
SBNO2 GRIP2
SBNO2 PAXIP1
LY9 SLC16A5
LY9 ITGA2B
LY9 OAS2
LY9 HLA-DOB
LY9 ATP1B2
LY9 IGHMBP2
LY9 BCL3
AANAT NUP214
AANAT CPNE6
AANAT HTRA2
AANAT RUNX2
AANAT MEF2C
AANAT CRYBA4
AANAT JMJD6
AANAT TRAFD1
AANAT ABO
SHBG CNP
SHBG PRPF31
SHBG SLC2A1
SHBG TUBB2B
SHBG SLC24A1
SHBG DPT
SHBG APOBEC3C
SHBG CNTN1
SHBG CDX2
FUT7 CDK5R1
FUT7 CAMSAP1
FUT7 TUBB2B
FUT7 OCEL1
FUT7 RIMS2
FUT7 TNPO1
FUT7 FGF3
FUT7 XRCC2
INSL3 PAMR1
INSL3 TGFBRAP1
INSL3 PLEKHM2
INSL3 KIF22
INSL3 GNB3
PRPH PI4KB
PRPH ELAVL3
PRPH DDX51
PRPH CLEC11A
PRPH DGCR11
PRPH SPEF1
PRPH ST14
PRPH COBRA1
PRPH TBXA2R
KCNJ4 MAPK8IP1
KCNJ4 WBSCR22
KCNJ4 HDGF
KCNJ4 GIGYF2
KCNJ4 TBX19
KCNJ4 PHB
KCNJ4 SCYL3
KCNJ4 UTP3
KCNJ4 IFIT1
KCNJ4 AP2A2
KCNJ4 DEFA3
KCNJ4 CDH4
ADH1C SERPIND1
ZNF239 C1orf144
SPRR2C IDS
SPRR2C KIFC3
SPRR2C BCL3
LY6G6C MAPK8IP1
LY6G6C CPNE6
LY6G6C GP2
LY6G6C POL3S
LY6G6C OTUB1
LY6G6C DTX4
LY6G6C CAMK2B
RNASEH2B CAD
PLEKHM2 ETS1
ARHGEF17 RB1
IKBKG PCDH9
IKBKG GYPB
IKBKG PXN
IKBKG ISLR
IKBKG MVK
IKBKG FAM102A
IKBKG KIF20B
ATF6B ACVR1B
MSC ABCC8
MSC LRIG2
MSC PCDH9
MSC PXN
MSC UTP3
MSC TPMT
MSC MAPKAPK2
ZBTB40 HAUS5
MYST1 MVD
MYST1 MLH1
MYST1 SAP18
MYST1 ARID4B
MYST1 COPS6
MYST1 GTSE1
MYST1 SLC12A4
REG1B EPOR
REG1B IFIT1
PSG7 ABCC8
PSG7 ANKRD46
PSG7 SLC6A8
PSG7 SLN
PSG7 SERBP1
PSG7 KRT6A
PSG7 AFAP1
PSG7 SLC4A3
PSG7 ADCYAP1
PSG7 ZBTB40
PSG7 TPMT
PSG7 CHST3
PSG7 RPL11
PSG7 DEFA3
CECR7 LGR5
CECR7 TUBGCP2
CECR7 GTSE1
CECR7 ELAVL3
CECR7 CNTN1
SSX1 COPS6
POU4F1 FST
POU4F1 CNKSR1
POU4F1 AFAP1
POU4F1 MGP
POU4F1 SEMA3F
POU4F1 RBBP8
POU4F1 KIF20B
LEFTY1 MXRA8
LEFTY1 CNP
LEFTY1 TGOLN2
LEFTY1 FKBP15
LEFTY1 IGF2
MMP25 SLC5A2
MMP25 GNL1
MMP25 WDR62
ACR MEN1
ACR REL
ACR EIF5B
ACR ZBTB7A
ACR RUNX2
ACR CEP135
ACR POU2F2
ACR CYP11A1
ACR REG1B
ACR DTX4
XPO6 PCBP3
GRINA DHRS1
MPDU1 SCAPER
[truncated: 2,673,192 more chars]
