# Supplementary material for: Functional networks inference from rule-based machine learning models
Source: BioData Min. 2016 Sep 5;9:28. doi: 10.1186/s13040-016-0106-4 (PMC5011349; doi:10.1186/s13040-016-0106-4)
Supplement: Supplementary file 2 — Networks. All networks used in the analysis given as a list of edges. (XZ 11980 kb) [file 13040_2016_106_MOESM2_ESM.xz › networks/pearson/Prostate/SE_C4.txt]

SEMG2 SEMG1
LGALS9 PCBP3
PIP SEMG2
MYST2 PCBP3
SLC12A4 PCBP3
MYST2 HAUS5
COPS6 PCBP3
PCBP3 PAX8
SLC12A4 COPS6
ELAVL3 PCBP3
HAUS5 PCBP3
HAUS5 LGALS9
LY6G6C DHRS1
MYST2 CARD10
ZKSCAN3 MYST2
SLC9A1 PCBP3
GCKR PTH
ODF1 PCBP3
ODF1 PAX8
POU4F1 PSG1
POU4F1 BCR
MYST2 COPS6
MYST2 LGALS9
MYST2 BCR
MYST2 PAX8
SLC9A1 CARD10
SLC9A1 HAUS5
SLC9A1 MYST2
LGR5 PCBP3
PSG1 PCBP3
PCBP3 CARD10
FZR1 THRA
ADAM15 PAX8
DPT PCBP3
HAUS5 PSG1
IL10RA MVD
GRIK5 GARNL4
MYST2 ADAM15
ZKSCAN3 APOBEC3C
ZKSCAN3 HAUS5
UGT2B15 ATP1B2
SLC9A1 ADAM15
SDC3 MYST2
CNTN1 SLC12A4
LGR5 SLC12A4
EML3 PCBP3
ADRBK1 CARD10
LGALS9 PAX8
ZNF592 EPOR
WDR62 PSG1
ZSCAN12 PCBP3
HAUS5 ADAM15
ODF1 COPS6
ODF1 LGALS9
POU4F1 PCBP3
GRM4 PCBP3
GRM4 MYST2
GRM4 SLC9A1
ZKSCAN3 HDGF
SPINT3 MYST2
SLC9A1 MC2R
SLC9A1 ADRBK1
BCR PAX8
BCR WNT10B
PIP SEMG1
LGR5 CARD10
PSG1 MC2R
FDXR DPT
PCBP3 GTSE1
OAS2 ATP1B2
OCEL1 LGR5
OCEL1 PCBP3
ADAM15 PCBP3
LGALS9 MFAP2
APOBEC3C HDGF
APOBEC3C FAM102A
ZNF592 DHRS1
WDR62 PAX8
SEMA4D NCDN
ATP1B2 BCR
HAUS5 MFAP2
HAUS5 BCR
HAUS5 PAX8
ODF1 POU4F1
ODF1 MYST2
ODF1 SLC9A1
POU4F1 RAD51L3
POU4F1 HAUS5
GRM4 CARD10
GRM4 HAUS5
CD40 PCBP3
MYST2 ADRBK1
MYST2 PPP3CC
ZKSCAN3 CARD10
ZKSCAN3 PCBP3
SPINT3 PCBP3
MTHFR ZNF592
MTHFR ATP1B2
SLC9A1 BCR
NCKIPSD SLC22A24
CNTN1 PCBP3
LGR5 LGALS9
PRPF31 EPOR
PSG1 DHRS1
PSG1 LGALS9
COPS6 PAX8
WBSCR22 PRRC1
PCBP3 MC2R
PCBP3 BCR
ELAVL3 COPS6
ELAVL3 SLC12A4
ADRBK1 PCBP3
MFAP2 PCBP3
RAD51L3 INA
WDR62 LGALS9
ATP1B2 WNT10B
SAMD14 RASGRP3
HAUS5 MC2R
ODF1 CNTN1
ODF1 BCR
PSG7 HAUS5
POU4F1 MC2R
POU4F1 ARID4B
POU4F1 COPS6
POU4F1 MYST2
GRM4 ADRBK1
GRM4 LGALS9
MYST2 CD40
MYST2 LSM4
LOC100134331 PSG1
LOC100134331 LY6G6C
IGSF9B PCBP3
IGSF9B LGALS9
ZKSCAN3 LGALS9
UGT2B15 APOBEC3C
RHBDL1 BCR
MTHFR PRPF31
SLC9A1 LGALS9
BCR MC2R
LGR5 COPS6
PSG1 GTSE1
PSG1 MFAP2
PSG1 PAX8
ARID4B PCBP3
ARID4B LGALS9
PCBP3 JAG1
FZR1 MC2R
PRRC1 FZR1
TLX2 PCBP3
DHRS1 PRPF31
OCEL1 JAG1
ELAVL3 MYST2
ELAVL3 SLC9A1
NCDN LGALS9
ADAM15 MC2R
ADAM15 LGALS9
CYP3A5 COPS6
CYP3A5 ELAVL3
LGALS9 CARD10
DPT PAX8
APOBEC3C PCBP3
PLCD1 KLF1
WDR62 PCBP3
ATP1B2 DOK1
ATP1B2 ADAM15
SAMD14 PTH
MVK SLC12A4
HAUS5 CARD10
HAUS5 COPS6
HAUS5 ATP1B2
CRTC1 PLCD1
ODF1 CARD10
ODF1 HAUS5
ODF1 GRM4
LY6G6C ZNF592
POU4F1 NFKB2
POU4F1 LGALS9
POU4F1 SLC9A1
POU4F1 WNT10B
ACR LY6G6C
GRM4 ELAVL3
GRIK5 POU4F1
MR1 CAMSAP1
PTH MVD
MYST2 ARID4B
MYST2 ATP1B2
LOC100134331 MTHFR
IGSF9B PSG1
IGSF9B EFNA3
ZKSCAN3 COPS6
ZKSCAN3 GRM4
SPINT3 ODF1
SPINT3 CD40
RAP1GAP SDC3
UGT2B15 OCEL1
UGT2B15 LY6G6C
UGT2B15 MTHFR
MTHFR FZR1
SLC9A1 PAX8
BTF3 MVD
CNTN1 CARD10
CNTN1 COPS6
DOK1 EPOR
PSG1 FZR1
COPS6 LGALS9
PCBP3 TUBGCP2
PCBP3 LSM4
PRRC1 THRA
SLC12A4 LGALS9
SLC12A4 DPT
HLA-DOB PCBP3
HLA-DOB BCR
HLA-DOB PAX8
OCEL1 SLC12A4
OCEL1 LGALS9
ELAVL3 LGALS9
ELAVL3 HAUS5
ADRBK1 PAX8
MFAP2 PAX8
NCDN PCBP3
ADAM15 BCR
CYP3A5 PCBP3
LGALS9 ADRBK1
LGALS9 BCR
DPT LGALS9
GPA33 CDK6
ARHGAP26 AXIN1
RAD51L3 PSG1
ZNF592 FZR1
WDR62 MC2R
WDR62 MYST2
ZSCAN12 LGR5
ZSCAN12 LGALS9
HAUS5 ARID4B
HAUS5 APOBEC3C
ODF1 MC2R
ODF1 LGR5
ODF1 OCEL1
ODF1 ADAM15
LY6G6C PRPH
PSG7 PSG1
PSG7 BCR
POU4F1 EPHB2
POU4F1 TUBB2B
POU4F1 PSG7
POU4F1 PAX8
ACR DHRS1
GRM4 NCDN
GRM4 LSM4
CD40 CARD10
LBP POU4F1
AATK PCBP3
AATK MYST2
FAM102A LGALS9
PTH IAH1
KIFC3 PCBP3
MYST2 MC2R
MYST2 GTSE1
MYST2 HDGF
MYST2 SLC12A4
MYST2 MFAP2
MYST2 DPT
MYST2 APOBEC3C
MYST2 WNT10B
IGSF9B ELAVL3
IGSF9B POU4F1
SPINT3 COPS6
RAP1GAP MYST2
RAP1GAP SPINT3
UGT2B15 MYST2
MTHFR PSG1
MTHFR WDR62
MTHFR HAUS5
MTHFR THRA
SLC9A1 COPS6
SLC9A1 CD40
SDC3 PCBP3
NCKIPSD PSG1
CNTN1 LGALS9
CNTN1 HAUS5
MYB MC2R
NOC2L CRTC1
UNC5B PRPF31
UNC5B FZR1
CARD10 PAX8
LGR5 MGAT1
LGR5 CD40
LGR5 MYST2
KCTD17 MYST2
EML3 LGALS9
FDXR MC2R
FDXR PCBP3
FDXR PAX8
CPNE6 SLC9A1
GTSE1 MC2R
SIM2 PCBP3
OAS2 BCR
SLC12A4 CARD10
SLC12A4 TLX2
OCEL1 APOBEC3C
ADRBK1 GTSE1
ADAM15 CARD10
CYP3A5 APOBEC3C
LGALS9 MC2R
LGALS9 DHRS1
LGALS9 BCL3
APOBEC3C LGALS9
APOBEC3C MAPKAPK2
ZNF592 RAGE
WDR62 HAUS5
ATP1B2 MC2R
ATP1B2 GTSE1
INA PSG1
SAMD14 IAH1
ZSCAN12 SLC12A4
ZSCAN12 PAX8
HAUS5 PRPF31
HAUS5 FZR1
HAUS5 SLC12A4
ODF1 EML3
ODF1 SLC12A4
ODF1 MYB
PRPH DHRS1
KCNJ4 PCBP3
LY6G6C CDK6
PSG7 MYST2
POU4F1 GTSE1
GRM4 APOBEC3C
GRM4 BCR
CD40 SLC12A4
CD40 LGALS9
GRIK5 PAX8
MYST2 RBM8A
MYST2 TFF3
LOC100134331 DHRS1
LOC100134331 POU4F1
IGSF9B HAUS5
REM1 SBNO2
ZKSCAN3 FAM102A
SPINT3 CARD10
SPINT3 APOBEC3C
SPINT3 GRM4
UGT2B15 DPT
UGT2B15 ZKSCAN3
RHBDL1 PCBP3
RHBDL1 MYST2
RHBDL1 SPINT3
RHBDL1 PAX8
MTHFR MC2R
MTHFR UNC5B
MTHFR PRRC1
MTHFR DHRS1
MTHFR LGALS9
MTHFR MYST2
MTHFR BCR
SLC9A1 MYB
PNMT APOBEC3C
KRT86 PSG1
COL6A2 KLF1
SDC3 HAUS5
NCKIPSD PRPF31
NCKIPSD GTSE1
NCKIPSD ZNF592
NCKIPSD ATP1B2
SLC22A24 PSG1
SLC22A24 FZR1
CNTN1 APOBEC3C
THRA MC2R
MC2R PAX8
UNC5B DHRS1
UNC5B ZNF592
UNC5B HAUS5
CARD10 MC2R
CARD10 BCR
TERF2 DHRS1
LGR5 ARID4B
LGR5 JAG1
LGR5 PAX8
PSG1 PRPF31
PSG1 BCR
PSG1 THRA
ARID4B BCR
FDXR SCARB1
COPS6 CARD10
COPS6 ARID4B
COPS6 TLX2
PCBP3 SULT4A1
PCBP3 E2F4
FZR1 PRPF31
SIM2 LOC201229
OAS2 ADAM15
OAS2 WNT10B
DHRS1 PCBP3
DHRS1 EPOR
HDGF WNT10B
SLC12A4 EML3
HLA-DOB COPS6
HLA-DOB ADAM15
HLA-DOB ATP1B2
HLA-DOB HAUS5
HLA-DOB MYST2
OCEL1 DPT
ELAVL3 GIGYF2
ELAVL3 TFF3
ELAVL3 KIFC3
ELAVL3 CNTN1
ADAM15 ADRBK1
CYP3A5 NFKB2
GIGYF2 PCBP3
APOBEC3C CARD10
APOBEC3C EML3
APOBEC3C COPS6
APOBEC3C FCGR2A
TFF3 COPS6
TFF3 PCBP3
ZNF592 PRPF31
ZNF592 PSG1
WDR62 SAP18
WDR62 DHRS1
WDR62 THRA
SEMA4D PCBP3
ATP1B2 CARD10
ATP1B2 PRPF31
ATP1B2 PAX8
HAUS5 ADRBK1
HAUS5 PPP3CC
TBX19 MYST2
ODF1 ARID4B
ODF1 HLA-DOB
ODF1 ELAVL3
ODF1 ADRBK1
ODF1 WDR62
ODF1 FAM102A
ODF1 ZKSCAN3
AANAT LY6G6C
AANAT KIFC3
PRPH PRPF31
LY6G6C PSG1
LY6G6C PCBP3
MSC PCBP3
PSG7 MC2R
PSG7 PCBP3
POU4F1 PRPF31
POU4F1 DHRS1
POU4F1 HLA-DOB
POU4F1 ELAVL3
POU4F1 ATP1B2
POU4F1 INA
IL10RA IAH1
GRM4 LGR5
GRM4 TFF3
GRM4 SEMA4D
CD40 ADRBK1
CD40 HAUS5
NRG2 DHRS1
AATK BCR
GRIK5 RAD51L3
FAM102A PCBP3
GPT AXIN1
MYST2 PSG1
MYST2 TLX2
MYST2 FAM102A
PFKFB2 MYST2
LOC100134331 RAD51L3
LOC100134331 WDR62
IGSF9B DHRS1
IGSF9B ACR
IGSF9B PNMT
REM1 GPT
ZKSCAN3 OCEL1
ZKSCAN3 ADRBK1
ZKSCAN3 CD40
ZKSCAN3 SLC9A1
FAM189B PCBP3
UGT2B15 EML3
UGT2B15 PCBP3
UGT2B15 LGALS9
UGT2B15 LOC100134331
UGT2B15 BCR
RHBDL1 ODF1
MTHFR EPOR
SLC9A1 PSG1
SLC9A1 RBM8A
SLC9A1 ATP1B2
SLC9A1 LSM4
TOP3B AXIN1
KRT86 WDR62
SDC3 LGALS9
NCKIPSD DHRS1
SLC22A24 PRPF31
SLC22A24 DHRS1
CNTN1 MYST2
NOC2L PLCD1
UNC5B LGALS9
CARD10 LSM4
LGR5 ADRBK1
LGR5 HAUS5
LGR5 SLC9A1
LGR5 CNTN1
PRPF31 THRA
PSG1 SLC5A2
PSG1 PRRC1
PSG1 DPT
EML3 CARD10
EML3 DPT
RBM8A PCBP3
ARID4B PAX8
NFKB2 COPS6
NFKB2 PCBP3
YPEL1 B4GALT3
CPNE6 CARD10
COPS6 RBM8A
COPS6 MFAP2
COPS6 JAG1
COPS6 BCR
GTSE1 CARD10
GTSE1 MAPKAPK2
GTSE1 PAX8
FZR1 EPOR
SIM2 CARD10
OAS2 DOK1
TYR ADRBK1
GJB5 PSG1
HDGF BCR
SLC12A4 ALDOC
SLC12A4 JAG1
SLC12A4 PAX8
OCEL1 EML3
OCEL1 MFAP2
OCEL1 FAM102A
OCEL1 PAX8
ELAVL3 CARD10
ELAVL3 EML3
ELAVL3 TUBGCP2
ADRBK1 BCR
MFAP2 DHRS1
ADAM15 COPS6
ADAM15 MYB
LGALS9 GTSE1
LGALS9 JAG1
DPT GTSE1
APOBEC3C UBE3B
APOBEC3C SLC12A4
RAD51L3 PRPF31
ZNF592 PRRC1
ZNF592 FCGR2A
GARNL4 ARID4B
GARNL4 PCBP3
GARNL4 PAX8
WDR62 ARID4B
WDR62 FDXR
WDR62 MFAP2
WDR62 ADAM15
WDR62 DPT
WDR62 GARNL4
TAZ SLC12A4
ATP1B2 PSG1
ATP1B2 PCBP3
ATP1B2 EPOR
ATP1B2 APOBEC3C
ATP1B2 PPP3CC
SBNO2 MGAT3
SBNO2 PTH
SBNO2 C1orf144
SBNO2 KLF1
SAMD14 MVD
ZSCAN12 SIM2
HAUS5 DHRS1
HAUS5 DPT
HAUS5 FAM102A
HAUS5 THRA
HAUS5 WNT10B
ODF1 PSG1
ODF1 MFAP2
ODF1 APOBEC3C
ODF1 ZSCAN12
ODF1 KRT86
PRPH EPOR
KCNJ4 MC2R
KCNJ4 IKBKG
LY6G6C SAP18
LY6G6C GPA33
MSC COPS6
PSG7 LGALS9
PSG7 SLC9A1
PSG7 PAX8
POU4F1 MFAP2
POU4F1 APOBEC3C
POU4F1 GARNL4
POU4F1 WDR62
POU4F1 KCNJ4
POU4F1 PAXIP1
ACR TERF2
IL10RA PTH
GRM4 ARID4B
GRM4 GIGYF2
CD40 COPS6
LBP PRPF31
AATK HAUS5
AATK GRM4
GRIK5 PSG1
GRIK5 BCR
RASGRP3 PTH
EFNA3 PCBP3
MVD IAH1
KIFC3 TUBGCP2
MYST2 SEMA4D
LOC100134331 ZNF592
LOC100134331 INA
IGSF9B MFAP2
IGSF9B KIFC3
ZKSCAN3 MFAP2
ZKSCAN3 SDC3
ZKSCAN3 CNTN1
ZKSCAN3 BCR
ZKSCAN3 PAX8
SPINT3 OCEL1
SPINT3 ELAVL3
SPINT3 HAUS5
SPINT3 ZKSCAN3
SPINT3 SLC9A1
SPINT3 LSM4
AXIN1 SBNO2
RAP1GAP LSM4
UGT2B15 DOK1
UGT2B15 EPOR
UGT2B15 JAG1
RHBDL1 MC2R
RHBDL1 NUDT3
RHBDL1 MEF2C
AQP5 GTSE1
MTHFR GTSE1
MTHFR POU4F1
AGFG2 ATG2A
SLC9A1 NUDT3
SLC9A1 ARID4B
SLC9A1 TUBGCP2
SLC9A1 GTSE1
SLC9A1 SLC12A4
PPP3CC WNT10B
CEACAM3 EML3
ZNF157 LY6G6C
PNMT PCBP3
SDC3 CARD10
SDC3 COPS6
NCKIPSD EPOR
NCKIPSD AQP5
SLC22A24 HAUS5
CNTN1 SLC9A1
CNTN1 LOC201229
GPR35 AANAT
GPR35 ZNF157
UNC5B SLC22A24
UNC5B BCR
SAP18 IL8RB
LGR5 EML3
LGR5 DPT
RBM8A SULT4A1
FDXR SAP18
GPR161 PCBP3
CPNE6 PCBP3
GTSE1 REL
PCBP3 USP11
PCBP3 MYB
FZR1 BCR
SIM2 ADRBK1
SIM2 SLC9A1
TUBB2B PSG1
OAS2 MC2R
DHRS1 FZR1
DHRS1 PAX8
SPC25 ATP1B2
TYR ADAM15
TYR SLC9A1
SLC12A4 ARID4B
SLC12A4 TUBGCP2
SLC12A4 GTSE1
SLC12A4 MFAP2
HLA-DOB WNT10B
OCEL1 CARD10
OCEL1 COPS6
OCEL1 HAUS5
OCEL1 MYST2
ELAVL3 LGR5
ELAVL3 APOBEC3C
ELAVL3 JAG1
ADRBK1 MC2R
MFAP2 BCR
NCDN ADRBK1
ADAM15 PSG1
ADAM15 GTSE1
EPAS1 EPOR
CYP3A5 LGALS9
CYP3A5 MYST2
GIGYF2 CARD10
LGALS9 TLX2
LGALS9 LSM4
APOBEC3C LOC201229
ZNF592 APOBEC3C
ZNF592 MAPKAPK2
GARNL4 PSG1
WDR62 SLC6A2
WDR62 BCR
SEMA4D ADRBK1
SEMA4D LGALS9
ATP1B2 THRA
ZSCAN12 CARD10
ZSCAN12 COPS6
ZSCAN12 NCDN
ZSCAN12 GARNL4
GCKR MGAT3
HAUS5 ITGAD
HAUS5 GTSE1
HAUS5 FCGR2A
HAUS5 LSM4
HAUS5 BCL3
HAUS5 USP11
ODF1 GTSE1
ODF1 CD40
ODF1 JAG1
LY9 RAD51L3
AANAT DHRS1
PRPH ITGA2B
PRPH ZNF592
KCNJ4 SCARB1
KCNJ4 FDXR
KCNJ4 SLC12A4
LY6G6C TERF2
LY6G6C LGALS9
LY6G6C DPT
LY6G6C APOBEC3C
LY6G6C IL8RB
MSC SLC12A4
PSG7 ARID4B
POU4F1 UNC5B
POU4F1 ADAM15
POU4F1 LY6G6C
POU4F1 FAM189B
GRM4 KCTD17
GRM4 COPS6
GRM4 POU4F1
GRM4 FAM102A
GRM4 CNTN1
AATK COPS6
AATK ELAVL3
AATK LGALS9
AATK PAX8
GRIK5 SLC2A1
GRIK5 PCBP3
GRIK5 IKBKG
HTR7 KRT86
EFNA3 CYP3A5
FSCN2 PTH
GPT SBNO2
PTH FLOT1
MYST2 NCDN
IGSF9B COPS6
IGSF9B TUBB2B
IGSF9B SLC12A4
IGSF9B ZNF592
IGSF9B AANAT
IGSF9B LY6G6C
IGSF9B RAGE
REM1 AXIN1
ZKSCAN3 CYP3A5
ZKSCAN3 SEMA4D
ZKSCAN3 ATP1B2
ZKSCAN3 POU4F1
FAM189B PITPNM1
FAM189B LGALS9
SPINT3 LGR5
SPINT3 EML3
SPINT3 TLX2
SPINT3 SLC12A4
SPINT3 LGALS9
SPINT3 PAX8
AXIN1 MVD
AXIN1 ETS1
RAP1GAP LYPLA2
RAP1GAP GRM4
RAP1GAP CD40
UGT2B15 CARD10
UGT2B15 DHRS1
UGT2B15 HLA-DOB
UGT2B15 HAUS5
UGT2B15 PRPH
UGT2B15 ACR
UGT2B15 PPP3CC
UGT2B15 MAPKAPK2
UGT2B15 IL8RB
UGT2B15 WNT10B
RHBDL1 WDR62
RHBDL1 SLC9A1
AGAP8 IGSF9B
MTHFR PCBP3
MTHFR OAS2
MTHFR ADAM15
MTHFR LY6G6C
MTHFR PPP3CC
MTHFR BCL3
SLC9A1 MFAP2
PPP3CC MC2R
CEACAM3 PCBP3
CEACAM3 SLC12A4
CEACAM3 ORC1L
ZNF157 AANAT
TOP3B ETS1
PNMT MFAP2
KRT86 LGALS9
KRT86 POU4F1
SDC3 CD40
NCKIPSD FZR1
NCKIPSD LY6G6C
NCKIPSD POU4F1
NCKIPSD MTHFR
NCKIPSD MAPKAPK2
TGOLN2 MYST2
SLC22A24 ZNF592
CNTN1 MC2R
CNTN1 DPT
CNTN1 JAG1
GPR35 ACR
MAPKAPK2 EPOR
WNT10B PAX8
UNC5B ATP1B2
CARD10 JAG1
IAH1 ETS1
NUDT3 MC2R
REL CARD10
SLC5A2 PAX8
LGR5 TLX2
LGR5 GIGYF2
PSG1 ITGAD
PSG1 E2F4
PSG1 WNT10B
EML3 FCGR2A
EML3 JAG1
ARID4B PSG1
ARID4B GTSE1
ARID4B MFAP2
NFKB2 TUBB2B
NFKB2 APOBEC3C
FDXR GTSE1
COPS6 DPT
GTSE1 PPP3CC
PCBP3 NUDT3
PCBP3 PPP3CC
PCBP3 BCL3
PCBP3 LOC201229
FZR1 GTSE1
MGAT1 PCBP3
MGAT1 TLX2
SIM2 FDXR
AQP7 RBBP8
TUBB2B PCBP3
OAS2 PAX8
DHRS1 CDK6
DHRS1 PRRC1
TYR MYST2
GJB5 PCBP3
GJB5 LGALS9
HDGF CARD10
SLC12A4 GIGYF2
HLA-DOB SLC12A4
OCEL1 CD40
OCEL1 CNTN1
ELAVL3 NFKB2
ELAVL3 TLX2
ELAVL3 TUBB2B
ELAVL3 MFAP2
ELAVL3 CD40
ELAVL3 LSM4
ELAVL3 SDC3
ELAVL3 BCR
ADAM15 RBM8A
ADAM15 WNT10B
CYP3A5 JAG1
LGALS9 PPP3CC
LGALS9 LOC201229
DPT MC2R
DPT PPP3CC
APOBEC3C GTSE1
APOBEC3C EPOR
APOBEC3C DPT
APOBEC3C PPP3CC
APOBEC3C BCR
GPA33 ZNF592
ARHGAP26 C1orf144
RAD51L3 DHRS1
FCGR2A PCBP3
ZNF592 GTSE1
ZNF592 THRA
GARNL4 SLC5A2
GARNL4 LGALS9
GARNL4 RAD51L3
GARNL4 INA
WDR62 OCEL1
WDR62 INA
WDR62 FAM189B
RPS26 CARD10
SEMA4D PAX8
ATP1B2 FZR1
ATP1B2 ADRBK1
ATP1B2 LGALS9
ATP1B2 MSX1
SAMD14 IL10RA
ATG2A PLCD1
ATG2A COL6A2
ZSCAN12 ARID4B
ZSCAN12 MGAT1
ZSCAN12 ADRBK1
ZSCAN12 DPT
ZSCAN12 MYST2
ZSCAN12 CNTN1
GCKR SAMD14
MVK COPS6
MVK PCBP3
HAUS5 PTPRD
HAUS5 HDGF
HAUS5 ZNF592
SPN OCEL1
CACNB1 PSG1
CRTC1 CYP27A1
DNAH9 RAD51L3
ODF1 WNT10B
AANAT TUBB2B
KCNJ4 PSG1
KCNJ4 GPR161
LY6G6C DOK1
LY6G6C FDXR
LY6G6C GTSE1
LY6G6C EPOR
LY6G6C WDR62
LY6G6C FAM189B
LY6G6C CHST3
IKBKG SLC2A1
PSG7 GTSE1
PSG7 ADAM15
POU4F1 HDGF
POU4F1 SLC12A4
POU4F1 TFF3
POU4F1 POU2F2
POU4F1 CD33
POU4F1 FAM102A
POU4F1 SLC22A24
POU4F1 CNTN1
ACR LGALS9
GRM4 CPNE6
GRM4 SIM2
GRM4 HDGF
GRM4 CD40
CD40 GTSE1
CD40 MFAP2
NRG2 PSG1
NRG2 LY6G6C
AATK CARD10
AATK ADAM15
AATK ATP1B2
GRIK5 KCNJ4
FAM102A HDGF
HTR7 KCNJ4
EFNA3 MFAP2
EFNA3 APOBEC3C
EFNA3 TFF3
EFNA3 ZNF592
KRTAP26-1 WBSCR22
HTR4 EPOR
SLC30A3 EPOR
MVD KIF22
PTH CRX
PTH MGAT3
PTH GALK1
KIFC3 PSG1
MYST2 EML3
MYST2 MEF2C
MYST2 JAG1
LOC100134331 ATP1B2
IGSF9B EML3
IGSF9B FZR1
IGSF9B APOBEC3C
IGSF9B ODF1
IGSF9B CNTN1
TMPRSS6 MR1
RECQL5 SLC22A24
ZKSCAN3 LGR5
ZKSCAN3 ELAVL3
SPINT3 ARID4B
SPINT3 DPT
SPINT3 TFF3
SPINT3 MEF2C
SPINT3 FAM102A
SPINT3 SDC3
SPINT3 CNTN1
SPINT3 BCR
SLMO1 PSG1
RAP1GAP COPS6
RAP1GAP PCBP3
RAP1GAP MEF2C
UGT2B15 FDXR
UGT2B15 GTSE1
UGT2B15 ZNF592
UGT2B15 WDR62
UGT2B15 ODF1
UGT2B15 PAX8
RHBDL1 LGALS9
RHBDL1 HAUS5
RHBDL1 GRM4
AQP5 APOBEC3C
AQP5 POU4F1
MTHFR DOK1
MTHFR PITPNM1
MTHFR WNT10B
SLC9A1 FZR1
SLC9A1 GNL1
SLC9A1 MSC
PPP3CC LSM4
PPP3CC BCR
CEACAM3 FDXR
CEACAM3 JAG1
CEACAM3 UGT2B15
PNMT EML3
PNMT OCEL1
PNMT HAUS5
PNMT FAM102A
COL6A2 SBNO2
SDC3 RBM8A
SDC3 SLC12A4
SDC3 SLC9A1
SDC3 LSM4
NCKIPSD HAUS5
DDX11 PRPH
WNT10B MC2R
NOC2L CYP27A1
UNC5B PSG1
UNC5B EPOR
UNC5B APOBEC3C
UNC5B MYST2
NUDT3 USP11
NUDT3 BCR
WNT11 IL10RA
SCARB1 DHRS1
SCARB1 DPT
BAIAP3 AXIN1
LGR5 ADAM15
LGR5 APOBEC3C
LGR5 SDC3
KCTD17 PCBP3
PRPF31 DOK1
PSG1 CDK6
PSG1 BCL3
EML3 GTSE1
EML3 FAM102A
ITGA2B DHRS1
UBE3B EPOR
ARID4B MC2R
ARID4B CARD10
ARID4B ADRBK1
SLC6A2 SAP18
NFKB2 CNTN1
FDXR BCR
ACCN1 ZNF592
GPR161 SLC12A4
CPNE6 TUBGCP2
CPNE6 LSM4
COPS6 MC2R
COPS6 FAM102A
COPS6 LSM4
GP2 BCR
TUBGCP2 CARD10
GTSE1 BCR
PCBP3 REL
PCBP3 SAP18
PCBP3 WNT10B
FZR1 NUDT3
FZR1 MAPKAPK2
SIM2 LGR5
SIM2 LGALS9
PRRC1 EPOR
TLX2 CARD10
TUBB2B COPS6
OAS2 PRRC1
DHRS1 SAP18
DHRS1 GTSE1
DHRS1 BCR
TYR GNL1
GJB5 DPT
HDGF PPP3CC
SLC12A4 STMN1
HLA-DOB LGR5
HLA-DOB ARID4B
HLA-DOB SLC9A1
ELAVL3 SULT4A1
ELAVL3 ARID4B
ELAVL3 GPR161
ELAVL3 CPNE6
ELAVL3 MVK
ADRBK1 FZR1
MFAP2 ADRBK1
MFAP2 USP11
NCDN CARD10
ADAM15 DPT
CYP3A5 OCEL1
LGALS9 FZR1
LGALS9 E2F4
APOBEC3C JAG1
APOBEC3C MSX1
TFF3 TLX2
TFF3 LGALS9
RAD51L3 NFKB2
RAD51L3 PAXIP1
MEF2C PCBP3
FCGR2A LGALS9
WDR62 NUDT3
WDR62 GJB5
WDR62 CD22
SEMA4D BCR
TAZ CDK2
ATP1B2 DHRS1
ATP1B2 DPT
INA DHRS1
SAMD14 PLCD1
CLEC11A MYST2
ZSCAN12 TLX2
ZSCAN12 OCEL1
ZSCAN12 LOC201229
MVK ARID4B
HAUS5 EML3
HAUS5 NCDN
HAUS5 TFF3
CD33 SULT4A1
CD33 GARNL4
CRYBA4 ADRBK1
CACNB1 PCBP3
ODF1 DPT
ODF1 ATP1B2
ODF1 KCNJ4
GDF5 UBE2H
AANAT PCBP3
KCNJ4 COPS6
KCNJ4 CAMSAP1
KCNJ4 HLA-DOB
KCNJ4 GARNL4
LY6G6C EML3
LY6G6C ACVR1B
LY6G6C CYP3A5
IKBKG ADAM15
POU4F1 SULT4A1
POU4F1 SLC2A1
POU4F1 FZR1
POU4F1 CYP3A5
POU4F1 IKBKG
POU4F1 PPP3CC
POU4F1 BCL3
POU4F1 MYB
ACR PCBP3
ACR DPT
ACR PRPH
GRM4 MC2R
GRM4 NUDT3
GRM4 EML3
GRM4 SDC3
GRM4 PAX8
CD40 MC2R
CD40 ARID4B
CD40 ADAM15
CD40 APOBEC3C
CD40 MVK
NRG2 PAX8
LBP GTSE1
AATK SLC9A1
AATK CNTN1
GRIK5 MC2R
GRIK5 SLC5A2
GRIK5 COPS6
GRIK5 INA
GRIK5 SLC9A1
FAM102A BCR
RASGRP3 IAH1
EFNA3 PSG1
EFNA3 COPS6
EFNA3 DHRS1
EFNA3 SLC12A4
EFNA3 LGALS9
EFNA3 FAM102A
EFNA3 MYST2
KRTAP26-1 PRRC1
MR1 TUBGCP2
MVD GALK1
PTH ETS1
KIFC3 DHRS1
KIFC3 SLC12A4
KIFC3 HAUS5
MYST2 REL
PFKFB2 ZKSCAN3
LOC100134331 PRPF31
LOC100134331 PCBP3
LOC100134331 HAUS5
LOC100134331 AQP5
LOC100134331 WNT10B
IGSF9B MC2R
IGSF9B UNC5B
IGSF9B TERF2
IGSF9B PITPNM1
IGSF9B RIMS2
IGSF9B FAM102A
IGSF9B MYST2
IGSF9B SLC9A1
H6PD SLC12A4
H6PD LTK
RECQL5 EPOR
ZKSCAN3 MC2R
ZKSCAN3 KCTD17
ZKSCAN3 ARID4B
ZKSCAN3 SLC12A4
ZKSCAN3 ADAM15
ZKSCAN3 AATK
ZKSCAN3 JAG1
FAM189B PSG1
FAM189B EML3
FAM189B GTSE1
FAM189B DHRS1
SPINT3 MC2R
SPINT3 KCTD17
SPINT3 FDXR
SPINT3 MGAT1
SPINT3 ADRBK1
C1orf144 UBE2H
AXIN1 FGF2
AXIN1 C1orf144
AXIN1 KLF1
RAP1GAP TFF3
UGT2B15 LGR5
UGT2B15 HDGF
UGT2B15 SLC12A4
UGT2B15 ADAM15
UGT2B15 FAM102A
RHBDL1 OCEL1
RHBDL1 MFAP2
RHBDL1 SEMA4D
RHBDL1 POU4F1
RHBDL1 USP11
AQP5 PSG1
MTHFR DPT
MTHFR APOBEC3C
MTHFR RAD51L3
MTHFR PRPH
MTHFR PAX8
SLC9A1 SLC5A2
SLC9A1 EML3
SLC9A1 GIGYF2
CEACAM3 SPINT3
ZNF157 PSG1
TOP3B SBNO2
PNMT SLC12A4
KRT86 MC2R
KRT86 PCBP3
SDC3 ARID4B
SDC3 PAX8
NCKIPSD PRPH
NCKIPSD LOC100134331
NCKIPSD BCR
NCKIPSD WNT10B
DDX11 B4GALT3
DDX11 THRA
BTF3 IL10RA
BTF3 PTH
TGOLN2 COPS6
SLC22A24 EPOR
SLC22A24 THRA
CNTN1 TUBGCP2
CNTN1 RPS26
CNTN1 ATP1B2
CNTN1 CD40
CNTN1 MSX1
CNTN1 PAX8
GPR35 PRPH
GPR35 LY6G6C
LOC26102 IAH1
LOC26102 MVD
SLC18A3 NFKB2
SLC18A3 POU4F1
RUNX1 AANAT
FOXE1 PCBP3
E2F4 PAX8
THRA EPOR
WNT10B ITGAD
NOC2L KLF1
UNC5B PCBP3
UNC5B PAX8
CARD10 LOC201229
SLC5A2 MC2R
SCARB1 PCBP3
BAIAP3 FLOT1
TERF2 PSG1
TERF2 ZNF592
LGR5 LLGL2
KCTD17 HAUS5
KCTD17 LSM4
PRPF31 BCR
PSG1 NUDT3
PSG1 SAP18
PSG1 PTPRD
PSG1 TUBGCP2
PSG1 ADRBK1
PSG1 USP11
PSG1 MYB
EML3 ADRBK1
EML3 GIGYF2
EML3 MYB
RBM8A CARD10
ITGA2B B4GALT3
ARID4B LOC201229
NFKB2 PSG1
NFKB2 SLC12A4
NFKB2 MYST2
FDXR PSG1
FDXR DHRS1
FDXR ATP1B2
FDXR MYST2
FDXR JAG1
FDXR IL8RB
GPR161 FDXR
CPNE6 RBM8A
COPS6 PSG1
COPS6 GTSE1
COPS6 GIGYF2
ALDOC PCBP3
XPNPEP2 FGF2
GTSE1 WNT10B
MGAT1 COPS6
EPOR MSX1
SIM2 GTSE1
TLX2 LSM4
OAS2 HAUS5
OAS2 MYST2
DHRS1 THRA
SPC25 DEFA3
TYR CARD10
GJB5 PTPRD
SLC12A4 PSG1
SLC12A4 RBM8A
SLC12A4 MGAT1
SLC12A4 ADRBK1
SLC12A4 CDK2
HLA-DOB PSG1
HLA-DOB GTSE1
HLA-DOB LGALS9
OCEL1 ARID4B
OCEL1 HLA-DOB
OCEL1 SEMA4D
CD22 NUDT3
CD22 PSG1
ELAVL3 PSG1
ELAVL3 TCOF1
ELAVL3 OCEL1
ELAVL3 FAM102A
MFAP2 WNT10B
NCDN PAX8
PITPNM1 PSG1
ADAM15 DOK1
ADAM15 FZR1
ADAM15 SLC12A4
ADAM15 PPP3CC
EPAS1 PRPF31
EPAS1 ZNF592
CYP3A5 SLC12A4
CYP3A5 HAUS5
GIGYF2 ADRBK1
LGALS9 NUDT3
LGALS9 PRPF31
LGALS9 HDGF
LGALS9 GIGYF2
LGALS9 MYB
LGALS9 WNT10B
DPT CARD10
DPT JAG1
APOBEC3C C2orf55
APOBEC3C ADRBK1
APOBEC3C MFAP2
GNL1 SLC5A2
TFF3 SLC12A4
PLCD1 C1orf144
ZNF592 CDK6
ZNF592 PITPNM1
ZNF592 LGALS9
GARNL4 SULT4A1
GARNL4 IKBKG
GARNL4 MYST2
WDR62 CARD10
WDR62 SLC5A2
WDR62 FZR1
WDR62 RAD51L3
WDR62 ATP1B2
WDR62 SLC9A1
SEMA4D CARD10
SEMA4D HDGF
SEMA4D APOBEC3C
ATP1B2 ITGAD
ATP1B2 HDGF
ATP1B2 ZNF592
ATP1B2 MAPKAPK2
SBNO2 FGF2
SAMD14 NOC2L
CLEC11A PCBP3
ATG2A RASGRP3
ZSCAN12 ELAVL3
ZSCAN12 JAG1
ZSCAN12 SLC9A1
GCKR IAH1
GCKR RASGRP3
GCKR MVD
MVK MFAP2
HAUS5 SLC5A2
HAUS5 TLX2
HAUS5 SEMA4D
HAUS5 E2F4
DGCR11 E2F4
CD33 PCBP3
GPR143 IAH1
GPR143 IL10RA
GPR143 PTH
ADCYAP1 OCEL1
CRYBA4 PSG1
TRIM58 SLC12A4
ODF1 EPHB2
ODF1 TCOF1
ODF1 FDXR
ODF1 CYP3A5
ODF1 TFF3
ODF1 AATK
ODF1 GRIK5
ODF1 FAM189B
ODF1 LSM4
AANAT EML3
AANAT ACR
KCNJ4 ALDOC
KCNJ4 TUBB2B
KCNJ4 HAUS5
KCNJ4 PAX8
ADH1C GCKR
LY6G6C OCEL1
LY6G6C MFAP2
LY6G6C ATP1B2
IKBKG COPS6
PSG7 FZR1
PSG7 ADRBK1
PSG7 SEMA4D
PSG7 PPP3CC
POU4F1 SAP18
POU4F1 EML3
POU4F1 OAS2
POU4F1 PITPNM1
POU4F1 GNL1
POU4F1 ZNF592
ACR PSG1
ACR ZNF592
LLGL2 PCBP3
GRM4 UNC5B
GRM4 GTSE1
GRM4 ADAM15
GRM4 USP11
HTR2A USP19
CROCC RASGRP3
CD40 EML3
CD40 DPT
CD40 BCR
CD40 PAX8
RGS9 MYST2
RGS9 LSM4
NRG2 PRPH
LBP BCR
AATK GPR161
GRIK5 LGALS9
GRIK5 WDR62
GRIK5 ATP1B2
GRIK5 HAUS5
GRIK5 MYST2
RASGRP3 FLOT1
ARPC4 ALDOC
HTR7 TCOF1
EFNA3 EPOR
EFNA3 ACVR1B
EFNA3 HAUS5
EFNA3 LY6G6C
KIFC3 LGALS9
MYST2 SLC5A2
PFKFB2 CARD10
PFKFB2 PCBP3
PFKFB2 PAIP2B
PFKFB2 ADRBK1
PFKFB2 AATK
LOC100134331 CDK6
LOC100134331 GTSE1
LOC100134331 BCR
IGSF9B SAP18
IGSF9B NFKB2
TMPRSS6 PCBP3
REM1 KLF1
ZKSCAN3 PSG1
ZKSCAN3 GTSE1
ZKSCAN3 DPT
ZKSCAN3 TBX19
ZKSCAN3 PPP3CC
ZKSCAN3 WNT10B
FAM189B MC2R
FAM189B HAUS5
SPINT3 LOC201229
XDH FEZ1
C1orf144 KLF1
AXIN1 PTH
PAXIP1 PSG1
RAP1GAP TLX2
RAP1GAP ELAVL3
RAP1GAP RGS9
UGT2B15 MC2R
UGT2B15 ADRBK1
UGT2B15 SPINT3
RHBDL1 PSG1
NTSR2 POU4F1
MTHFR ADRBK1
MTHFR INA
MTHFR LBP
MTHFR MAPKAPK2
AGFG2 CRTC1
AGFG2 COL6A2
LTK MYST2
TROAP PTH
SLC9A1 NCDN
SLC9A1 APOBEC3C
SLC9A1 TFF3
SLC9A1 CACNB1
SLC9A1 JAG1
SLC9A1 USP11
SLC6A9 COPS6
CEACAM3 ODF1
ZNF157 DHRS1
TOP3B MVD
PNMT PSG1
PNMT LGALS9
PNMT ZNF592
PNMT ACR
KRT86 INA
HCG9 WNT11
COL6A2 FGF2
COL6A2 PLCD1
NCKIPSD PRRC1
NCKIPSD RAD51L3
NCKIPSD NRG2
NCKIPSD EFNA3
NCKIPSD THRA
NCKIPSD PAX8
DDX11 ITGA2B
DDX11 YPEL1
TGOLN2 RBM8A
SLC22A24 ATP1B2
CNTN1 PSG1
CNTN1 EML3
CNTN1 GTSE1
CNTN1 ADRBK1
DEFA3 SLC22A24
SLC18A3 COPS6
SLC18A3 PCBP3
SLC18A3 MYST2
MYB BCR
BCR THRA
DOK1 MC2R
NOC2L FGF2
UNC5B SLC9A1
UNC5B THRA
UNC5B WNT10B
CARD10 MYB
FGF2 RB1
IAH1 CRX
IAH1 PTAFR
EPHB2 PCBP3
EPHB2 TFF3
EPHB2 HAUS5
EPHB2 MYST2
SAP18 PAX8
SCARB1 JAG1
SLC9A3R2 ZNF592
TERF2 PRRC1
LGR5 MFAP2
LGR5 NCDN
LGR5 MVK
LGR5 BCR
KCTD17 CARD10
KCTD17 COPS6
KCTD17 PAX8
PRPF31 RAGE
PRPF31 WNT10B
PSG1 FCGR2A
EML3 MC2R
EML3 PAX8
FLOT1 IAH1
FLOT1 ETS1
MYO9B MC2R
ARID4B FAM102A
ARID4B E2F4
ARID4B WNT10B
SLC6A2 PRPF31
SLC6A2 ATP1B2
SLC6A2 MYST2
SLC6A2 PAX8
NFKB2 LGALS9
FDXR ADAM15
FDXR LGALS9
FDXR SLC9A1
GPR161 TUBGCP2
GPR161 DPT
GPR161 KIFC3
GPR161 CNTN1
CPNE6 CSF1
CPNE6 COPS6
CPNE6 MYST2
CPNE6 MYB
COPS6 EML3
WBSCR22 FZR1
WBSCR22 THRA
TUBGCP2 MC2R
GTSE1 TUBGCP2
GTSE1 E2F4
GTSE1 LOC201229
PCBP3 SLC5A2
PCBP3 TCOF1
SIM2 TUBGCP2
SIM2 CNTN1
AQP7 ITGA2B
PRRC1 BCR
PRRC1 WNT10B
TLX2 PAX8
TUBB2B SAP18
TUBB2B ARID4B
TUBB2B DHRS1
TUBB2B MFAP2
OAS2 PSG1
OAS2 SLC9A1
DHRS1 DOK1
DHRS1 RAGE
DHRS1 WNT10B
TYR PCBP3
GJB5 MYST2
CEP135 BCR
SLC12A4 FCGR2A
SLC12A4 FAM102A
SLC12A4 LSM4
HLA-DOB USP11
OCEL1 C2orf55
OCEL1 FDXR
CD22 SLC9A1
CD22 BCR
ELAVL3 RBM8A
ELAVL3 PAX8
NCDN ARID4B
NCDN GIGYF2
PITPNM1 MC2R
ADAM15 EML3
ADAM15 LSM4
ADAM15 BCL3
ADAM15 THRA
CYP3A5 TCOF1
CYP3A5 FAM102A
CYP3A5 CNTN1
FGD1 PLCD1
RIMS2 PSG1
RIMS2 LGALS9
LGALS9 SLC5A2
LGALS9 SAP18
DPT DHRS1
DPT MFAP2
DPT LSM4
APOBEC3C CSF1
APOBEC3C GIGYF2
APOBEC3C LSM4
APOBEC3C BMI1
APOBEC3C RAGE
APOBEC3C WNT10B
GPA33 PRRC1
ARHGAP26 SBNO2
ZNF592 DOK1
ZNF592 MFAP2
GARNL4 NUDT3
GARNL4 BCR
SLC4A3 COPS6
WDR62 SCARB1
WDR62 LGR5
WDR62 GTSE1
WDR62 PRRC1
WDR62 TYR
WDR62 HLA-DOB
WDR62 ADRBK1
WDR62 WNT10B
POU2F2 SLC9A1
SEMA4D MFAP2
INA WBSCR22
SAMD14 FLOT1
SAMD14 MGAT3
RP1-21O18.1 PAX8
ZSCAN12 EML3
ZSCAN12 WDR62
ZSCAN12 LLGL2
GCKR SBNO2
GCKR ETS1
TOMM34 LGALS9
MVK APOBEC3C
CD33 PSG1
CD33 NFKB2
CD33 PAX8
SPN PCBP3
GPR143 MVD
CRYBA4 PCBP3
TRIM58 NFKB2
TRIM58 DPT
TRIM58 CNTN1
SMYD5 DOK1
DNAH9 AQP7
ODF1 SAP18
ODF1 NFKB2
ODF1 MGAT1
ODF1 TLX2
ODF1 HDGF
ODF1 MEF2C
ODF1 MSC
ODF1 PSG7
ODF1 MTHFR
ODF1 USP11
GDF5 PTH
GDF5 MAP2K4
AANAT ALDOC
AANAT SLC12A4
FUT7 SLC9A3R2
FUT7 TERF2
INSL3 FLOT1
PRPH YPEL1
KCNJ4 DPT
KCNJ4 CNTN1
LY6G6C PRPF31
LY6G6C RAD51L3
LY6G6C WNT10B
IKBKG PAX8
MSC ADAM15
PSG7 MFAP2
PSG7 BCL3
POU4F1 SLC5A2
POU4F1 ADRBK1
POU4F1 DPT
POU4F1 MVK
POU4F1 CACNB1
ACR EML3
ACR SLC12A4
ACR OCEL1
ACR WDR62
IL10RA GALK1
LLGL2 LGALS9
LLGL2 JAG1
GRM4 MGAT1
GRM4 TLX2
GRM4 SLC12A4
GRM4 OCEL1
GRM4 MEF2C
GRM4 ATP1B2
GRM4 ZSCAN12
GRM4 LOC201229
GRM4 WNT10B
MXRA8 PCBP3
CD40 RBM8A
CD40 TFF3
CD40 ATP1B2
NRG2 HTRA2
NRG2 WDR62
LBP RAD51L3
LBP INA
AATK LGR5
AATK KCTD17
AATK SLC12A4
AATK ADRBK1
AATK CYP3A5
AATK APOBEC3C
AATK TFF3
GRIK5 NUDT3
GRIK5 DHRS1
FAM102A CARD10
FAM102A MFAP2
FAM102A BCL3
FAM102A PAX8
ARPC4 SLC12A4
TREX1 MAP2K4
HTR7 WDR62
HTR7 INA
EFNA3 NFKB2
EFNA3 ELAVL3
EFNA3 POU4F1
EFNA3 ACR
EFNA3 MTHFR
FSCN2 CRTC1
HTR4 SEMA7A
GPT FGF2
MR1 KCNJ4
MVD ETS1
PTH CADM4
MYST2 SAP18
MYST2 FZR1
MYST2 PAIP2B
MYST2 GIGYF2
MYST2 BCL3
PFKFB2 LGALS9
PFKFB2 APOBEC3C
PFKFB2 SDC3
LOC100134331 PRRC1
LOC100134331 MFAP2
LOC100134331 PSG7
LOC100134331 MYST2
IGSF9B PRPF31
IGSF9B CYP3A5
IGSF9B CACNB1
IGSF9B PAX8
RECQL5 ZNF592
RECQL5 MTHFR
REM1 ARHGAP26
REM1 C1orf144
ZKSCAN3 EML3
ZKSCAN3 NCDN
ZKSCAN3 TFF3
ZKSCAN3 WDR62
ZKSCAN3 PSG7
STXBP1 PAX8
SPINT3 CPNE6
SPINT3 GTSE1
SPINT3 ADAM15
SPINT3 POU4F1
SPINT3 TGOLN2
XDH SDC3
AXIN1 FLOT1
AXIN1 IL10RA
RAP1GAP LGR5
RAP1GAP LGALS9
UGT2B15 PRPF31
UGT2B15 UBE3B
UGT2B15 C2orf55
UGT2B15 COPS6
UGT2B15 OAS2
UGT2B15 FCGR2A
UGT2B15 POU4F1
UGT2B15 CD40
UGT2B15 PFKFB2
UGT2B15 PNMT
UGT2B15 CNTN1
RHBDL1 EML3
RHBDL1 ARID4B
RHBDL1 COPS6
RHBDL1 PSG7
RHBDL1 ZKSCAN3
RHBDL1 WNT10B
AGAP8 PCBP3
ZMYND10 C1orf144
AQP5 SAP18
AQP5 ZKSCAN3
AQP5 MAPKAPK2
MTHFR SLC6A2
MTHFR GJB5
MTHFR SMYD5
MTHFR FAM102A
MTHFR ZKSCAN3
MTHFR SLC22A24
AGFG2 FGF2
SLC9A1 TLX2
SLC9A1 DPT
SLC9A1 TOMM34
SLC9A1 FAM189B
SLC9A1 PPP3CC
SLC9A1 THRA
SLC9A1 WNT10B
LSM4 BCR
CEACAM3 COPS6
CEACAM3 OCEL1
ZNF157 CAMSAP1
ZNF157 RAD51L3
ZNF157 KIFC3
TOP3B INSL3
TOP3B PTH
PNMT DHRS1
PNMT GJB5
PNMT ELAVL3
PNMT DPT
PNMT FCGR2A
PNMT ZKSCAN3
KRT86 HAUS5
KRT86 FAM189B
KRT86 MYB
KRT86 PAX8
FOSL1 PRPH
SDC3 TLX2
SDC3 NCDN
SDC3 ADAM15
NCKIPSD ITGAD
NCKIPSD SAP18
NCKIPSD APOBEC3C
NCKIPSD DNAH9
NCKIPSD RECQL5
BTF3 WNT11
TGOLN2 PAX8
SERPIND1 PLCD1
SLC22A24 BCR
CNTN1 ARID4B
CNTN1 ADAM15
CNTN1 LSM4
GPR35 ITGA2B
GPR35 DHRS1
LOC652147 AXIN1
RUNX1 PSG1
MAP2K4 KLF1
MYB PAX8
MAPKAPK2 IL8RB
BCR DOK1
BCR USP11
NOC2L PHKG2
UNC5B GTSE1
UNC5B PITPNM1
CARD10 PPP3CC
CARD10 WNT10B
IAH1 MAP2K4
EPHB2 LGALS9
EPHB2 BCR
NUDT3 PAX8
SCARB1 LGALS9
SLC9A3R2 DHRS1
ZNF500 DHRS1
LGR5 GTSE1
LGR5 FAM102A
LGR5 E2F4
KCTD17 BCR
PRPF31 MSX1
PSG1 CARD10
PSG1 FAM102A
PSG1 PPP3CC
EML3 PSG1
EML3 BCL3
RBM8A LSM4
TCOF1 USP11
ARID4B EML3
ARID4B TLX2
SLC6A2 PSG1
SLC6A2 PCBP3
SLC6A2 HAUS5
NFKB2 SAP18
NFKB2 SLC6A2
NFKB2 HAUS5
YPEL1 ITGA2B
YPEL1 DHRS1
YPEL1 ATP1B2
FDXR SLC12A4
CPNE6 MC2R
CPNE6 MSC
COPS6 ADRBK1
COPS6 MEF2C
COPS6 PPP3CC
COPS6 BMI1
COPS6 WNT10B
GTSE1 SAP18
GTSE1 PRPF31
FZR1 PCBP3
FZR1 PAX8
MGAT1 CARD10
SIM2 NCDN
CAMSAP1 PCBP3
AQP7 DHRS1
PRRC1 ITGAD
PRRC1 PRPF31
SCAPER MAP2K4
TUBB2B LGALS9
OAS2 ADRBK1
DHRS1 USP11
TYR MC2R
TYR LGALS9
TYR PAX8
GJB5 MC2R
GJB5 APOBEC3C
GJB5 HAUS5
CEP135 PRPF31
CEP135 YPEL1
HDGF PCBP3
HDGF LSM4
SLC12A4 CSF1
SLC12A4 REL
SLC12A4 UBE3B
SLC12A4 RPS26
SLC12A4 MSX1
SLC12A4 LOC201229
HLA-DOB MC2R
HLA-DOB CARD10
HLA-DOB SLC6A2
HLA-DOB ALDOC
HLA-DOB OAS2
HLA-DOB DHRS1
HLA-DOB CEP135
HLA-DOB MFAP2
OCEL1 SKI
OCEL1 E2F4
OCEL1 USP11
CD22 MC2R
ELAVL3 MXRA8
ADRBK1 SLC5A2
ADRBK1 USP11
MFAP2 SAP18
PITPNM1 PRPF31
PITPNM1 PCBP3
PITPNM1 USP11
PITPNM1 THRA
ADAM15 PRPF31
ADAM15 ARID4B
ADAM15 MFAP2
EPAS1 APOBEC3C
CYP3A5 TUBB2B
CYP3A5 MFAP2
CYP3A5 TFF3
RIMS2 FZR1
RIMS2 NCDN
RIMS2 ZNF592
GIGYF2 CSF1
GIGYF2 LSM4
LGALS9 TCOF1
LGALS9 PTPRD
DPT BCL3
DPT LOC201229
APOBEC3C MC2R
APOBEC3C DHRS1
APOBEC3C BCL3
GNL1 FZR1
TFF3 LSM4
TFF3 BCR
GPA33 DHRS1
ARHGAP26 KLF1
RAD51L3 HAUS5
RAD51L3 BCR
MEF2C PAX8
FCGR2A CARD10
FCGR2A GTSE1
FCGR2A EPOR
FCGR2A MAPKAPK2
ZNF592 PCBP3
ZNF592 FAM102A
GARNL4 MC2R
GARNL4 LGR5
GARNL4 TUBB2B
GARNL4 DPT
GARNL4 HAUS5
GARNL4 SLC9A1
WDR62 EML3
WDR62 JAG1
WDR62 E2F4
SEMA4D ARID4B
SEMA4D FAM102A
TAZ CSF1
ATP1B2 COPS6
ATP1B2 SLC12A4
INA BCR
SAMD14 SBNO2
SAMD14 KIF22
SAMD14 AXIN1
SAMD14 KLF1
RP1-21O18.1 PCBP3
RP1-21O18.1 WDR62
RP1-21O18.1 MYST2
ATG2A CRTC1
ZSCAN12 GTSE1
ZSCAN12 MFAP2
ZSCAN12 GIGYF2
ZSCAN12 HAUS5
GCKR GALK1
TOMM34 PCBP3
HAUS5 EPOR
HAUS5 PITPNM1
HAUS5 MEF2C
HAUS5 JAG1
HAUS5 MYB
CD33 TUBB2B
ADCYAP1 LGR5
TRIM58 PCBP3
CACNB1 MC2R
CACNB1 PITPNM1
CACNB1 HAUS5
DNAH9 DHRS1
ODF1 SULT4A1
ODF1 CPNE6
ODF1 SIM2
ODF1 OAS2
ODF1 DHRS1
ODF1 GARNL4
ODF1 IKBKG
ODF1 PPP3CC
ODF1 PNMT
ODF1 BCL3
GDF5 GCKR
GDF5 MGAT3
GDF5 C1orf144
AANAT OCEL1
AANAT POU4F1
AANAT FAM189B
INSL3 PLCD1
KCNJ4 SLC2A1
KCNJ4 RUNX2
KCNJ4 LGALS9
KCNJ4 SLC9A1
KCNJ4 BCR
SPRR2C RAD51L3
LY6G6C UNC5B
LY6G6C HAUS5
LY6G6C KIFC3
LY6G6C JAG1
LY6G6C MAPKAPK2
LY6G6C PAX8
MSC CARD10
MSC RBM8A
PSG7 TERF2
PSG7 NCDN
PSG7 WDR62
PSG7 SCYL3
POU4F1 CARD10
POU4F1 LGR5
POU4F1 PRRC1
POU4F1 USP11
ACR EPOR
ACR MFAP2
RNF167 FLOT1
LLGL2 SLC12A4
GIPR APOBEC3C
GRM4 EPHB2
GRM4 PSG1
GRM4 MFAP2
GRM4 CYP3A5
GRM4 KIFC3
GRM4 FAM189B
MXRA8 LGALS9
CD40 TLX2
CD40 FAM102A
NRG2 OCEL1
MYBPC3 THRA
LBP NFKB2
LBP MYST2
AATK HLA-DOB
AATK CD40
AATK LSM4
AATK ABL1
GRIK5 ARID4B
GRIK5 FDXR
GRIK5 ADAM15
GRIK5 DPT
FAM102A WNT10B
RASGRP3 GALK1
TREX1 KLF1
HTR7 ZNF500
HTR7 POU4F1
EFNA3 PNMT
EFNA3 SLC22A24
EFNA3 PAX8
EFNA3 WNT10B
KRTAP26-1 GPA33
KRTAP26-1 PAX9
FSCN2 GPR143
FSCN2 AXIN1
GPT FSCN2
KIFC3 EML3
MYST2 DHRS1
MYST2 GNL1
MYST2 ABL1
MYST2 MYB
PFKFB2 HAUS5
PFKFB2 GRM4
PFKFB2 EFNA3
LOC100134331 ITGAD
LOC100134331 LGALS9
LOC100134331 DGCR11
LOC100134331 NRG2
LOC100134331 LBP
LOC100134331 FAM189B
LOC100134331 KRT86
IGSF9B TFF3
IGSF9B WDR62
IGSF9B PSG7
IGSF9B GRM4
IGSF9B ZKSCAN3
IGSF9B FAM189B
TMPRSS6 SIM2
TMPRSS6 SLC9A1
COL19A1 MYST2
ZKSCAN3 FCGR2A
ZKSCAN3 HTR2A
ZKSCAN3 BCL3
STXBP1 DPT
FAM189B PRPF31
FAM189B ARID4B
FAM189B ADRBK1
FAM189B DPT
FAM189B ZNF592
FAM189B INA
FAM189B BCR
FAM189B PAX8
SPINT3 GJB5
SPINT3 CYP3A5
SPINT3 ZSCAN12
SPINT3 KCNJ4
SPINT3 RGS9
SPINT3 JAG1
SPINT3 PNMT
XDH MYST2
XDH SLC9A1
C1orf144 MGAT3
AXIN1 CHMP7
JAG1 PAX8
RAP1GAP CARD10
RAP1GAP SLC12A4
RAP1GAP HAUS5
RAP1GAP ODF1
RAP1GAP PFKFB2
UGT2B15 SLC6A2
UGT2B15 MFAP2
UGT2B15 OR2B6
UGT2B15 AQP5
UGT2B15 BCL3
RHBDL1 CARD10
RHBDL1 FDXR
RHBDL1 GJB5
RHBDL1 CD22
RHBDL1 ELAVL3
RHBDL1 ADAM15
RHBDL1 CD40
RHBDL1 UGT2B15
RHBDL1 MTHFR
RHBDL1 E2F4
AGAP8 NFKB2
AGAP8 ZSCAN12
AQP5 PCBP3
AQP5 ZNF592
AQP5 LY6G6C
MTHFR ITGAD
MTHFR PTPRD
MTHFR PAIP2B
MTHFR MFAP2
MTHFR PSG7
MTHFR FAM189B
MTHFR SLC9A1
LTK HAUS5
SLC9A1 SEMA4D
SLC9A1 ABL1
LSM4 PAX8
PPP3CC PAX8
CEACAM3 CARD10
CEACAM3 APOBEC3C
CEACAM3 SLC9A1
CEACAM3 CNTN1
ZNF157 INA
ZNF157 IGSF9B
TOP3B UBE2H
PNMT COPS6
PNMT KIFC3
PNMT CNTN1
HCG9 IL10RA
HCG9 MVD
SDC3 BCR
NCKIPSD UNC5B
NCKIPSD SLC6A2
NCKIPSD PCBP3
NCKIPSD MFAP2
NCKIPSD MYST2
NCKIPSD ZKSCAN3
NCKIPSD UGT2B15
DDX11 FDXR
IGHMBP2 CDK6
IGHMBP2 BCR
IGHMBP2 IL8RB
SLC22A24 GTSE1
SLC22A24 PRRC1
CNTN1 CSF1
CNTN1 TLX2
CNTN1 MSC
SLC18A3 SLC5A2
SLC18A3 GARNL4
SLC18A3 SLC9A1
SLC18A3 PAX8
RUNX1 DHRS1
RUNX1 KIFC3
RUNX1 IGSF9B
MAP2K4 ETS1
BCL3 PAX8
BCR ITGAD
THRA ITGAD
NOC2L COL6A2
UNC5B MC2R
UNC5B PRRC1
UNC5B MFAP2
UNC5B GNL1
UNC5B COBRA1
CRX MAP2K4
CARD10 ABL1
FGF2 ETS1
IAH1 MAP3K14
EPHB2 SULT4A1
EPHB2 PSG1
EPHB2 ARID4B
EPHB2 SLC9A1
NUDT3 THRA
WNT11 MVD
SEMA7A EPOR
SAP18 LOC201229
SAP18 BCR
ZNF500 TUBB2B
TERF2 MC2R
TERF2 EPOR
LGR5 SEMA4D
LGR5 USP11
LGR5 LOC201229
KCTD17 LGALS9
PRPF31 ITGAD
PRPF31 MC2R
PSG1 DOK1
PSG1 SULT4A1
FLOT1 UBE2H
PTPRD RAGE
SLC2A1 MC2R
SLC2A1 WNT10B
ARID4B SULT4A1
ARID4B PTPRD
SLC6A2 DPT
SLC6A2 BCR
SLC6A2 THRA
NFKB2 ARID4B
NFKB2 PITPNM1
NFKB2 TFF3
FDXR CARD10
FDXR EML3
FDXR SLC6A2
FDXR COPS6
FDXR HAUS5
GPR161 JAG1
CPNE6 ADAM15
CPNE6 CD40
CPNE6 CNTN1
COPS6 SULT4A1
COPS6 TCOF1
COPS6 RUNX2
COPS6 HDGF
COPS6 RPS26
ALDOC DHRS1
MMP19 C1orf144
GP2 WNT10B
CADM4 IAH1
GTSE1 MSX1
PCBP3 CSF1
PCBP3 PRPF31
PCBP3 PTPRD
PCBP3 CDX2
PCBP3 ABL1
FZR1 ITGAD
FZR1 DOK1
MGAT1 ADRBK1
ARR3 PLCD1
SIM2 SLC12A4
SIM2 MYST2
SIM2 JAG1
PRRC1 DOK1
PRRC1 MC2R
PRRC1 PAX8
SCAPER ETS1
OAS2 ITGAD
OAS2 RPL11
OAS2 BCL3
CCDC94 FGF2
DHRS1 MC2R
DHRS1 JAG1
DHRS1 E2F4
SPC25 ADAM15
SPC25 BCR
TYR ARID4B
TYR HAUS5
GJB5 GTSE1
GJB5 FAM102A
GJB5 BCL3
GJB5 PAX8
SLC12A4 MC2R
SLC12A4 RUNX2
SLC12A4 DHRS1
SLC12A4 BCR
HLA-DOB FDXR
HLA-DOB ADRBK1
HLA-DOB INA
OCEL1 PSG1
OCEL1 DHRS1
OCEL1 GJB5
OCEL1 ADRBK1
OCEL1 LLGL2
CD22 PCBP3
CD22 LGALS9
ELAVL3 MC2R
ELAVL3 SIM2
ELAVL3 ADRBK1
ELAVL3 MSC
ADRBK1 TUBGCP2
ADRBK1 HDGF
ADRBK1 LOC201229
MFAP2 ITGAD
MFAP2 CARD10
MFAP2 PRPF31
MFAP2 GTSE1
MFAP2 FZR1
NCDN PSG1
NCDN MFAP2
NCDN LSM4
PITPNM1 DHRS1
PITPNM1 LGALS9
ADAM15 ITGAD
EPAS1 FZR1
CYP3A5 LGR5
CYP3A5 DHRS1
CYP3A5 CD34
CYP3A5 WNT10B
GIGYF2 TLX2
LGALS9 CCPG1
LGALS9 USP11
LGALS9 RAGE
DPT SAP18
DPT ADRBK1
DPT E2F4
DPT BCR
APOBEC3C PRPF31
APOBEC3C PSG1
APOBEC3C ARID4B
APOBEC3C PAX8
NLE1 MVD
GNL1 ADRBK1
GNL1 BCR
TFF3 GTSE1
TFF3 ADAM15
TFF3 APOBEC3C
TFF3 FAM102A
RAD51L3 ARID4B
RAD51L3 TUBB2B
RAD51L3 FAM189B
RAD51L3 SLC22A24
FCGR2A UBE3B
FCGR2A MFAP2
PLCD1 MAP2K4
ZNF592 SLC6A8
ZNF592 EML3
ZNF592 TRAFD1
ZNF592 MSX1
ZNF592 BCL3
GARNL4 NFKB2
GARNL4 COPS6
GARNL4 SLC12A4
GARNL4 CD22
GARNL4 FAM189B
SLC4A3 ELAVL3
WDR62 PRPF31
WDR62 COPS6
WDR62 TUBB2B
WDR62 PITPNM1
WDR62 BCL3
WDR62 MYB
POU2F2 COPS6
SEMA4D PSG1
SEMA4D GTSE1
SEMA4D LOC201229
SEMA4D WNT10B
ATP1B2 SLC2A1
ATP1B2 PRRC1
SBNO2 PLCD1
SBNO2 ETS1
INA PRPF31
SAMD14 GALK1
SAMD14 MAP2K4
CLEC11A HLA-DOB
ATG2A SERPIND1
ATG2A KLF1
ZSCAN12 REL
ZSCAN12 PSG1
ZSCAN12 FDXR
ZSCAN12 MVK
ZSCAN12 MSC
ZSCAN12 CD40
GCKR CRX
LYPLA2 PCBP3
HAUS5 DOK1
HAUS5 NUDT3
HAUS5 SLC2A1
HAUS5 TUBGCP2
HAUS5 PRRC1
HAUS5 ZBED1
HAUS5 RAGE
DGCR11 OCEL1
SPN LGR5
GPR143 SAMD14
ADCYAP1 PCBP3
ADCYAP1 SPN
CRYBA4 LGALS9
CRYBA4 DPT
CRYBA4 HAUS5
CRYBA4 PAX8
TRIM58 GARNL4
TBX19 BCR
CACNB1 TUBGCP2
CACNB1 GTSE1
CACNB1 FCGR2A
CACNB1 ZNF592
ODF1 KCTD17
ODF1 PRPF31
ODF1 NCDN
ODF1 SEMA4D
ODF1 TOMM34
ODF1 SDC3
ODF1 LOC201229
GDF5 SBNO2
GDF5 TOP3B
AANAT PSG1
AANAT LGALS9
AANAT KRT86
AANAT RAGE
INSL3 UBE2H
INSL3 MAP2K4
INSL3 KLF1
PRPH SAP18
PRPH THRA
KCNJ4 TCOF1
KCNJ4 TUBGCP2
KCNJ4 ELAVL3
KCNJ4 RAD51L3
KCNJ4 WDR62
KCNJ4 INA
KCNJ4 MSC
KCNJ4 STMN1
LY6G6C UBE3B
LY6G6C MYST2
LY6G6C BCL3
LY6G6C BCR
IKBKG PCBP3
MSC TUBGCP2
MSC PAX8
PSG7 ITGAD
PSG7 COPS6
PSG7 HLA-DOB
PSG7 SDC3
PSG7 MYB
POU4F1 NUDT3
POU4F1 FDXR
POU4F1 TUBGCP2
POU4F1 GJB5
POU4F1 CD22
POU4F1 CYP11A1
POU4F1 TBX19
POU4F1 SCYL3
POU4F1 LSM4
POU4F1 THRA
ACR ALDOC
IL10RA KIF22
LLGL2 COPS6
LLGL2 MVK
GIPR NFKB2
GRM4 TCOF1
GRM4 PAIP2B
GRM4 GNL1
GRM4 WDR62
GRM4 JAG1
HTR2A C2orf55
CROCC SAMD14
CROCC ATG2A
MXRA8 MFAP2
CD40 MGAT1
CD40 JAG1
RGS9 CARD10
SLC1A6 PCBP3
NRG2 POU4F1
NRG2 ACR
MYBPC3 WBSCR22
MYBPC3 CEP135
LBP GARNL4
LBP ATP1B2
LBP FAM189B
AATK POU4F1
GRIK5 UNC5B
GRIK5 SLC12A4
GRIK5 ZSCAN12
GRIK5 FAM189B
GRIK5 SLC22A24
GRIK5 WNT10B
SCYL3 HAUS5
RASGRP3 IL10RA
RASGRP3 MGAT3
TREX1 PLCD1
HTR7 MC2R
HTR7 PSG1
EFNA3 UNC5B
EFNA3 ZKSCAN3
FSCN2 SAMD14
FSCN2 RASGRP3
HTR4 ZNF592
HTR4 PRPH
GPT COL6A2
MVD SCAPER
KIFC3 UBE3B
KIFC3 GTSE1
KIFC3 TUBB2B
KIFC3 APOBEC3C
KIFC3 FCGR2A
MYST2 NUDT3
MYST2 PRPF31
MYST2 PTPRD
MYST2 TUBGCP2
MYST2 RPS26
MYST2 LOC201229
PFKFB2 ADAM15
PFKFB2 LSM4
LOC100134331 MC2R
LOC100134331 SAP18
LOC100134331 ARID4B
LOC100134331 OAS2
LOC100134331 PITPNM1
LOC100134331 DPT
LOC100134331 GPA33
LOC100134331 PRPH
LOC100134331 ZKSCAN3
IGSF9B ARID4B
IGSF9B GTSE1
IGSF9B EPOR
IGSF9B GJB5
IGSF9B GIGYF2
IGSF9B MVK
IGSF9B MTHFR
IGSF9B U2AF2
IGSF9B KRT86
IGSF9B BCR
TMPRSS6 LYPLA2
RECQL5 UNC5B
RECQL5 PRPF31
RECQL5 ATP1B2
COL19A1 PCBP3
REM1 MVD
ZKSCAN3 REL
ZKSCAN3 NFKB2
ZKSCAN3 RPS26
ZKSCAN3 ZSCAN12
ZKSCAN3 LSM4
FAM189B ADAM15
FAM189B MYST2
SPINT3 NFKB2
SPINT3 WDR62
SPINT3 SEMA4D
GRIP2 SULT4A1
C1orf144 FLOT1
C1orf144 WNT7A
AXIN1 PLCD1
JAG1 MC2R
RAP1GAP RBM8A
RAP1GAP SLC9A1
UGT2B15 SAP18
UGT2B15 CYP3A5
UGT2B15 AATK
UGT2B15 FAM189B
UGT2B15 SLC9A1
RHBDL1 HLA-DOB
RHBDL1 APOBEC3C
RHBDL1 ATP1B2
RHBDL1 IGSF9B
RHBDL1 PNMT
AGAP8 SAP18
AGAP8 U2AF2
ZMYND10 SBNO2
AQP5 HDGF
AQP5 ATP1B2
AQP5 PRPH
AQP5 SLC22A24
AQP5 IL8RB
MTHFR CARD10
MTHFR NUDT3
MTHFR SAP18
MTHFR HDGF
MTHFR HLA-DOB
MTHFR ACR
MTHFR GRM4
MTHFR AQP5
LTK SLC12A4
SLC9A1 SULT4A1
SLC9A1 MYO9B
SLC9A1 IKBKG
PPP3CC BCL3
SLC6A9 KCNJ4
SLC6A9 POU4F1
SLC6A9 SLC9A1
CEACAM3 SCARB1
CEACAM3 LGR5
CEACAM3 HLA-DOB
ARHGAP6 PLCD1
UPK2 PLCD1
UPK2 SAMD14
ZNF157 ACR
TOP3B MAP2K4
PNMT MC2R
PNMT MYST2
PNMT JAG1
PNMT PAX8
KRT86 ARID4B
KRT86 DHRS1
KRT86 ADAM15
AP2A2 EPOR
COL6A2 CRTC1
COL6A2 MGAT3
COL6A2 AXIN1
SDC3 ADRBK1
SDC3 GIGYF2
SDC3 LYPLA2
NCKIPSD CEP135
DDX11 MC2R
DDX11 WBSCR22
DDX11 DHRS1
DDX11 ADAM15
DDX11 WDR62
DDX11 MTHFR
IGHMBP2 SAP18
SLC22A24 ITGAD
SLC22A24 MFAP2
SLC22A24 WNT10B
CNTN1 MGAT1
CNTN1 GIGYF2
CNTN1 FCGR2A
CNTN1 FAM102A
CNTN1 KIFC3
CNTN1 FAM189B
CNTN1 PPP3CC
CNTN1 BCR
GPR35 IGSF9B
SLC18A3 CD33
SLC18A3 GRIK5
SLC18A3 TGOLN2
RUNX1 PRPF31
RUNX1 LY6G6C
RUNX1 CEACAM3
RUNX1 CNTN1
FOXE1 TUBGCP2
FOXE1 MR1
BCL3 MC2R
USP11 PAX8
ETS1 MGAT3
WNT10B DOK1
NOC2L MAP2K4
UNC5B NUDT3
UNC5B PPP3CC
CARD10 CSF1
CARD10 USP11
IAH1 UBE2H
IAH1 GALK1
ANKRD46 LOC201229
SLC5A2 BCR
SAP18 JAG1
BAIAP3 C1orf144
LGR5 MC2R
LGR5 TCOF1
LGR5 TFF3
LGR5 FAM189B
LGR5 LSM4
PRPF31 SAP18
PSG1 EPOR
EML3 C2orf55
EML3 TUBGCP2
EML3 E2F4
EML3 LOC201229
RBM8A TUBGCP2
RBM8A BCR
RBM8A PAX8
ITGA2B PRPF31
MYO9B MYB
ARID4B HDGF
ARID4B DPT
ARID4B JAG1
NFKB2 LGR5
NFKB2 DPT
NFKB2 BCR
NFKB2 PAX8
YPEL1 PRPF31
FDXR APOBEC3C
FDXR FAM189B
FDXR IGHMBP2
FDXR CNTN1
FDXR LOC201229
GPR161 SLC9A1
GPR161 PAX8
CPNE6 TFF3
CPNE6 HAUS5
COPS6 REL
COPS6 SAP18
COPS6 SLC2A1
COPS6 TUBGCP2
COPS6 DHRS1
COPS6 ABL1
ALDOC SCARB1
ALDOC EML3
ALDOC COPS6
WBSCR22 PSG1
TUBGCP2 LSM4
CADM4 FLOT1
GTSE1 DOK1
GTSE1 EPOR
GTSE1 MYB
FZR1 CDK5R1
FZR1 SAP18
MGAT1 ARID4B
SIM2 MC2R
SIM2 GPR161
SIM2 GIGYF2
SIM2 APOBEC3C
SIM2 SEMA4D
SIM2 FAM189B
SIM2 LSM4
CAMSAP1 TUBGCP2
SCAPER IAH1
OAS2 CARD10
OAS2 PCBP3
OAS2 FZR1
OAS2 HDGF
OAS2 LGALS9
AGPS FZR1
ACAN RASGRP3
RUNX2 PCBP3
DHRS1 MAPKAPK2
TYR NUDT3
TYR SLC5A2
TYR BCR
GJB5 ARID4B
GJB5 LOC201229
USP19 COPS6
CEP135 ATP1B2
HDGF C2orf55
HDGF BCL3
HDGF PAX8
SLC12A4 SULT4A1
SLC12A4 TUBB2B
HLA-DOB SLC2A1
HLA-DOB DPT
HLA-DOB MSC
HLA-DOB JAG1
HLA-DOB E2F4
TET3 ATP1B2
MAG THRA
SLC24A1 EML3
OCEL1 SCARB1
OCEL1 GTSE1
OCEL1 FCGR2A
OCEL1 MVK
OCEL1 BCR
CD22 HAUS5
CD22 MYST2
CD22 PAX8
ELAVL3 NCDN
ELAVL3 ADAM15
ELAVL3 DPT
ADRBK1 NUDT3
ADRBK1 LSM4
MFAP2 MC2R
MFAP2 ABL1
NCDN BCR
PITPNM1 TCOF1
PITPNM1 TUBGCP2
PITPNM1 RAGE
ADAM15 SLC5A2
ADAM15 TLX2
ADAM15 TOMM34
EPAS1 UNC5B
EPAS1 HAUS5
EPAS1 MAPKAPK2
CYP3A5 DPT
CYP3A5 BCR
CYP3A5 PAX8
LGALS9 THRA
APOBEC3C DOK1
APOBEC3C SAP18
GNL1 MC2R
GNL1 PSG1
GNL1 TUBGCP2
TFF3 GIGYF2
ARHGAP26 WNT7A
RAD51L3 UNC5B
RAD51L3 SAP18
RAD51L3 ZNF592
MEF2C LGALS9
MEF2C BCR
ZNF592 MC2R
ZNF592 BCR
GARNL4 GTSE1
GARNL4 ADAM15
SLC4A3 GRB2
WDR62 ZNF500
WDR62 CNTN1
WDR62 USP11
NTNG1 SULT4A1
POU2F2 PCBP3
POU2F2 GIGYF2
RPS26 PCBP3
ALAS2 DHRS1
SEMA4D USP11
ATP1B2 MFAP2
ATP1B2 LSM4
INA MC2R
INA PAX8
INA WNT10B
SAMD14 UBXN1
SAMD14 UBOX5
SAMD14 TREX1
RP1-21O18.1 LGALS9
ATG2A SAMD14
ATG2A TREX1
ZSCAN12 SEMA4D
GCKR MAP2K4
TOMM34 BCR
MVK GTSE1
MVK LGALS9
HAUS5 RBM8A
HAUS5 TCOF1
HAUS5 PAIP2B
HAUS5 TUBB2B
HAUS5 GNL1
HAUS5 RPS26
CD33 WDR62
CRYBA4 WDR62
TRIM58 ZSCAN12
TBX19 PCBP3
TBX19 HLA-DOB
TBX19 PAX8
CACNB1 EML3
CACNB1 ADRBK1
SMYD5 PRRC1
DNAH9 INA
ODF1 UNC5B
ODF1 NUDT3
ODF1 RBM8A
ODF1 TUBB2B
ODF1 GIGYF2
ODF1 LLGL2
GDF5 INSL3
GDF5 GSTA2
AANAT GPR161
AANAT KCNJ4
AANAT CNTN1
PRPH DOK1
PRPH IDS
PRPH AQP7
PRPH RAD51L3
PRPH ATP1B2
PRPH MAPKAPK2
KCNJ4 ZNF500
KCNJ4 LGR5
KCNJ4 ITGA2B
KCNJ4 ARID4B
KCNJ4 YPEL1
KCNJ4 DHRS1
KCNJ4 ADAM15
KCNJ4 ATP1B2
KCNJ4 CD40
KCNJ4 KIFC3
LY6G6C SCARB1
LY6G6C ITGA2B
LY6G6C NFKB2
LY6G6C PITPNM1
LY6G6C FCGR2A
LY6G6C ALAS2
LY6G6C SEMA4D
LY6G6C FAM102A
LY6G6C IGHMBP2
LY6G6C RAGE
IKBKG MC2R
IKBKG HAUS5
IKBKG BCR
IKBKG WNT10B
MSC DPT
PSG7 OAS2
PSG7 DPT
PSG7 APOBEC3C
PSG7 ZNF592
PSG7 ATP1B2
PSG7 CRYBA4
PSG7 CACNB1
PSG7 E2F4
PSG7 WNT10B
POU4F1 TERF2
POU4F1 TCOF1
POU4F1 PTPRD
POU4F1 SEMA4D
POU4F1 ZSCAN12
POU4F1 TRIM58
POU4F1 CD40
POU4F1 JAG1
ACR SLC9A3R2
ACR PRPF31
ACR TUBB2B
ACR APOBEC3C
ACR FCGR2A
ACR HAUS5
IL10RA CRX
IL10RA SCAPER
IL10RA POLG
GRM4 TUBGCP2
GRM4 ABL1
CD40 PSG1
CD40 LLGL2
CD40 LSM4
RGS9 GRM4
RGS9 SLC9A1
ZNF167 AANAT
NRG2 CDK6
NRG2 MFAP2
NRG2 RAD51L3
NRG2 ATP1B2
MYBPC3 POU4F1
MYBPC3 BCR
LBP MC2R
LBP SAP18
LBP SLC6A2
LBP PCBP3
LBP DHRS1
LBP CEP135
LBP SLC9A1
LBP WNT10B
PAX9 DHRS1
AATK UNC5B
AATK MFAP2
AATK DPT
AATK SDC3
GRIK5 LGR5
GRIK5 NFKB2
GRIK5 GTSE1
GRIK5 MFAP2
GRIK5 CD33
FAM102A GTSE1
FAM102A DHRS1
FAM102A FCGR2A
RASGRP3 SBNO2
RASGRP3 MVD
psiTPTE22 HHLA1
ARPC4 COPS6
ARPC4 PCBP3
TREX1 ETS1
HTR7 LGALS9
HTR7 ODF1
HTR7 FAM189B
EFNA3 PRPF31
EFNA3 UBE3B
EFNA3 GTSE1
EFNA3 ODF1
EFNA3 CNTN1
FSCN2 NOC2L
FSCN2 FGF2
FSCN2 SBNO2
FSCN2 GCKR
FSCN2 CHMP7
GPT ARHGAP26
GPT C1orf144
PTH ANG
KIFC3 ZNF592
KIFC3 JAG1
MYST2 TOMM34
MYST2 SCYL3
MYST2 TPMT
MYST2 E2F4
MYST2 USP11
PFKFB2 ATP1B2
PFKFB2 CD40
LOC100134331 SLC6A2
LOC100134331 GJB5
LOC100134331 HLA-DOB
LOC100134331 OCEL1
LOC100134331 BCL3
LOC100134331 PAX8
IGSF9B TLX2
IGSF9B DPT
IGSF9B ZSCAN12
IGSF9B JAG1
IGSF9B SLC22A24
IGSF9B LOC201229
TMPRSS6 MC2R
TMPRSS6 PSG1
TMPRSS6 TUBGCP2
TMPRSS6 CAMSAP1
TMPRSS6 GNL1
TMPRSS6 E2F4
H6PD UBE3B
RECQL5 PSG1
RECQL5 PRRC1
RECQL5 DHRS1
RECQL5 DEFA3
COL19A1 NFKB2
ZKSCAN3 SAP18
ZKSCAN3 C2orf55
ZKSCAN3 GJB5
ZKSCAN3 LY6G6C
ZKSCAN3 SCYL3
ZKSCAN3 TPMT
ZKSCAN3 MAPKAPK2
STXBP1 SLC6A2
PHKG2 CRTC1
FAM189B DOK1
FAM189B BCL3
SPINT3 SAP18
SPINT3 RBM8A
SPINT3 HDGF
SPINT3 MFAP2
SPINT3 SLC4A3
SPINT3 ATP1B2
SPINT3 ADCYAP1
SPINT3 AATK
SPINT3 PFKFB2
SPINT3 COL19A1
SPINT3 BMI1
SLMO1 T
SLMO1 GNL1
GRIP2 LGR5
XDH SLC5A2
XDH HAUS5
AXIN1 GALK1
RAP1GAP GIGYF2
RAP1GAP FAM102A
RAP1GAP ZKSCAN3
UGT2B15 SKI
UGT2B15 PSG1
UGT2B15 YPEL1
UGT2B15 PSG7
UGT2B15 GRM4
UGT2B15 NRG2
UGT2B15 CHST3
UGT2B15 THRA
RHBDL1 UNC5B
RHBDL1 OAS2
RHBDL1 ADRBK1
RHBDL1 DPT
RHBDL1 DGCR11
RHBDL1 KCNJ4
RHBDL1 JAG1
RHBDL1 RAP1GAP
AGAP8 SLC12A4
AGAP8 LGALS9
NTSR2 LBP
ZMYND10 ARHGAP26
ZMYND10 PLCD1
ZMYND10 ATG2A
ZMYND10 SERPIND1
AQP5 EPOR
AQP5 HAUS5
AQP5 WNT10B
MTHFR TERF2
MTHFR EML3
MTHFR ARID4B
MTHFR NFKB2
MTHFR FDXR
MTHFR ACCN1
MTHFR AP2A2
LTK ADAM15
SLC9A1 PRPF31
SLC9A1 HDGF
SLC9A1 PITPNM1
SLC9A1 CDX2
LSM4 MC2R
PPP3CC ITGAD
PPP3CC MAPKAPK2
SLC6A9 MC2R
SLC6A9 PCBP3
SLC6A9 PSG7
SLC6A9 BCR
CEACAM3 LGALS9
CEACAM3 AANAT
CEACAM3 MYST2
ARHGAP6 CRTC1
ZNF157 PCBP3
ZNF157 KCNJ4
ZNF157 POU4F1
TOP3B FLOT1
TOP3B CADM4
PNMT UNC5B
PNMT GPR161
PNMT SLC24A1
PNMT LY6G6C
KRT86 EML3
KRT86 OCEL1
KRT86 RAD51L3
KRT86 LY6G6C
HCG9 HIPK2
HCG9 PTH
HCG9 PTAFR
COL6A2 SMG6
SDC3 MGAT1
SDC3 MFAP2
SDC3 PPP3CC
NCKIPSD HLA-DOB
NCKIPSD LGALS9
NCKIPSD WDR62
NCKIPSD PSG7
NCKIPSD LBP
NCKIPSD DEFA3
DDX11 HLA-DOB
BTF3 KIF22
IGHMBP2 GTSE1
IGHMBP2 DHRS1
TGOLN2 ADAM15
TGOLN2 SDC3
SLC22A24 PCBP3
CNTN1 PRPF31
CNTN1 MFAP2
CNTN1 TFF3
CNTN1 MVK
CNTN1 STMN1
GPR35 SLC9A3R2
LOC26102 TOP3B
LOC26102 ETS1
SLC18A3 TYR
GNAS MVD
RUNX1 EPOR
RUNX1 SLC12A4
RUNX1 ACR
FOXE1 SLC12A4
STMN1 MSX1
ABL1 USP11
MYB WNT10B
MAPKAPK2 SSTR5
THRA PAX8
THRA WNT10B
MAP3K14 MGAT3
ITGAD MC2R
NOC2L SBNO2
UNC5B ADAM15
UNC5B FAM102A
UNC5B FAM189B
UNC5B MAPKAPK2
CARD10 BMI1
EPHB2 MC2R
EPHB2 COPS6
SCARB1 TCOF1
SCARB1 E2F4
SCARB1 PAX8
ZNF500 TCOF1
ZNF500 INA
ZNF500 JAG1
TERF2 PAX8
LGR5 SULT4A1
LGR5 PSG1
LGR5 RBM8A
LGR5 ATP1B2
LGR5 ABL1
KCTD17 CNTN1
SULT4A1 PAX8
PRPF31 PPP3CC
PRPF31 BCL3
PSG1 CDK5R1
PSG1 SCARB1
PSG1 HPGD
PSG1 RAGE
EML3 SCARB1
EML3 TLX2
EML3 DHRS1
EML3 MFAP2
EML3 BCR
ITGA2B SLC9A3R2
FLOT1 GALK1
TCOF1 SULT4A1
TCOF1 JAG1
C2orf55 CARD10
SLC2A1 PSG1
SLC2A1 BCR
SLC2A1 PAX8
ARID4B REL
ARID4B USP11
SLC6A2 MC2R
SLC6A2 DHRS1
SLC6A2 ADAM15
NFKB2 PRPF31
NFKB2 CD34
YPEL1 INA
FDXR NUDT3
FDXR FZR1
FDXR ADRBK1
FDXR PPP3CC
FDXR MAPKAPK2
FDXR WNT10B
GPR161 COPS6
GPR161 LGALS9
GPR161 APOBEC3C
GPR161 HAUS5
CPNE6 SLC12A4
CPNE6 GIGYF2
CPNE6 LGALS9
ALDOC JAG1
WBSCR22 BCR
GP2 MC2R
GP2 WBSCR22
GP2 THRA
TUBGCP2 MSX1
GTSE1 BCL3
GTSE1 IL8RB
FZR1 SLC5A2
MGAT1 LGALS9
SIM2 EML3
SIM2 BCR
CAMSAP1 PSG1
PRRC1 CDK6
TLX2 TUBGCP2
B4GALT3 IDS
TUBB2B BCR
OAS2 GTSE1
OAS2 MYB
AGPS HAUS5
DHRS1 TCOF1
DHRS1 ACVR1B
TYR FZR1
TYR PITPNM1
CEP135 SLC6A2
CEP135 SLC22A24
CEP135 THRA
HDGF GTSE1
ISLR MFAP2
SLC12A4 TCOF1
SLC12A4 PPP3CC
HLA-DOB EML3
HLA-DOB NFKB2
HLA-DOB YPEL1
HLA-DOB CD40
HLA-DOB CNTN1
ORC1L TAZ
TET3 UNC5B
MAG PITPNM1
OCEL1 SLC9A1
OCEL1 SDC3
OCEL1 LOC201229
CD22 FZR1
CD22 ADAM15
CD22 SEMA4D
ELAVL3 CSF1
ELAVL3 EPHB2
ELAVL3 KCTD17
ELAVL3 MGAT1
ELAVL3 HLA-DOB
ELAVL3 PITPNM1
ELAVL3 MEF2C
ELAVL3 ABL1
ADRBK1 TLX2
ADRBK1 THRA
ADRBK1 WNT10B
MFAP2 NUDT3
MFAP2 PRRC1
MFAP2 HDGF
MFAP2 JAG1
MFAP2 E2F4
MFAP2 THRA
NCDN GTSE1
NCDN FAM102A
NCDN E2F4
PITPNM1 EML3
PITPNM1 PTPRD
PITPNM1 ADRBK1
ADAM15 TUBGCP2
ADAM15 PRRC1
ADAM15 DHRS1
ADAM15 CDX2
EPAS1 ATP1B2
CYP3A5 CARD10
CYP3A5 SAP18
CYP3A5 KCTD17
CYP3A5 PSG1
CYP3A5 EML3
CYP3A5 HLA-DOB
CYP3A5 MSC
CYP3A5 PPP3CC
NEUROD2 MLANA
RIMS2 UNC5B
RIMS2 PCBP3
RIMS2 CD22
RIMS2 HAUS5
RIMS2 IGHMBP2
LGALS9 DOK1
LGALS9 TUBGCP2
DPT TLX2
DPT MYB
TFF3 CARD10
TFF3 ARID4B
TFF3 MFAP2
TFF3 PAX8
RAD51L3 PCBP3
RAD51L3 ATP1B2
RAD51L3 WNT10B
SMPDL3B MTX1
MEF2C LSM4
FCGR2A DHRS1
FCGR2A DPT
FCGR2A MSX1
FCGR2A BCL3
ZNF592 WNT10B
GARNL4 SLC6A2
GARNL4 FDXR
GARNL4 TLX2
GARNL4 CNTN1
SLC4A3 PCBP3
SLC4A3 MYST2
SLC4A3 TGOLN2
WDR62 ITGAD
WDR62 PTPRD
WDR62 OAS2
WDR62 SLC12A4
WDR62 FAM102A
TPPP KLF1
NTNG1 FNTB
POU2F2 ELAVL3
SEMA4D E2F4
TAZ JAG1
ATP1B2 FAM102A
ATP1B2 BCL3
ATP1B2 USP11
SBNO2 FLOT1
SBNO2 LIPE
INA PCBP3
INA PRRC1
INA PITPNM1
SAMD14 CRX
SAMD14 ACAN
SAMD14 KIAA0284
RP1-21O18.1 HAUS5
ZSCAN12 SAP18
ZSCAN12 ADAM15
ZSCAN12 LSM4
MVK TUBB2B
MVK TFF3
HAUS5 OTUB1
HAUS5 GIGYF2
HAUS5 TOMM34
DGCR11 GJB5
DGCR11 MFAP2
DGCR11 LGALS9
DGCR11 WDR62
CD33 ARID4B
CD33 COPS6
SPN ELAVL3
ADCYAP1 MGAT1
ADCYAP1 SLC12A4
CRYBA4 MC2R
CRYBA4 MFAP2
CRYBA4 SLC9A1
TRIM58 LGR5
TRIM58 GTSE1
TRIM58 LGALS9
TRIM58 LOC201229
TBX19 COPS6
TBX19 HDGF
CACNB1 GIGYF2
CACNB1 LGALS9
CRTC1 FGF2
SMYD5 EPOR
DNAH9 SLC22A24
ODF1 C2orf55
ODF1 GPR161
ODF1 ALDOC
ODF1 GJB5
ODF1 LY6G6C
ODF1 E2F4
LY9 INA
AANAT SCARB1
AANAT NFKB2
AANAT ELAVL3
AANAT APOBEC3C
AANAT ZNF592
AANAT PRPH
AANAT SULT4A1
AANAT JAG1
AANAT LOC201229
INSL3 IAH1
INSL3 SBNO2
INSL3 SAMD14
INSL3 PTH
INSL3 AXIN1
PRPH SLC9A3R2
PRPH B4GALT3
PRPH WDR62
PRPH FAM189B
PRPH IL8RB
KCNJ4 NUDT3
KCNJ4 PRPF31
KCNJ4 JAG1
ADH1C ATG2A
ADH1C PTH
LY6G6C MC2R
LY6G6C SLC6A8
LY6G6C AQP7
LY6G6C PRRC1
LY6G6C TUBB2B
LY6G6C SLC12A4
LY6G6C INA
IKBKG PSG1
MSC CSF1
MSC EML3
MSC JAG1
PSG7 PRRC1
PSG7 DHRS1
PSG7 FAM189B
POU4F1 ITGAD
POU4F1 DOK1
POU4F1 EPOR
POU4F1 TLX2
POU4F1 OCEL1
POU4F1 RIMS2
POU4F1 ZNF783
POU4F1 MSC
POU4F1 KIFC3
POU4F1 E2F4
POU4F1 LOC201229
ACR UNC5B
ACR SAP18
ACR FDXR
ACR SLC24A1
ACR POU4F1
IL10RA NLE1
IL10RA UBXN1
IL10RA ETS1
LLGL2 ARID4B
CRCP ATP1B2
GIPR COPS6
GRM4 FZR1
GRM4 PITPNM1
GRM4 PSG7
GRM4 PPP3CC
GRM4 E2F4
CD40 REL
CD40 GIGYF2
CD40 MSC
RGS9 GNL1
RGS9 XDH
NRG2 PCBP3
NRG2 LGALS9
NRG2 ZNF592
NRG2 GRIK5
NRG2 SLC22A24
MYBPC3 PRPF31
MYBPC3 YPEL1
MYBPC3 DHRS1
MYBPC3 HLA-DOB
MYBPC3 MTHFR
LBP UNC5B
LBP PSG1
LBP PPP3CC
PAX9 TERF2
AATK MC2R
AATK CPNE6
AATK WNT10B
GRIK5 SULT4A1
GRIK5 OAS2
GRIK5 CD22
GRIK5 GNL1
GRIK5 LBP
GRIK5 PAXIP1
GRIK5 LSM4
GRIK5 CNTN1
FAM102A MC2R
FAM102A ADRBK1
FAM102A PPP3CC
RASGRP3 ETS1
ARPC4 TCOF1
HTR7 GRIK5
MGAT3 KLF1
EFNA3 PITPNM1
EFNA3 ATP1B2
EFNA3 AATK
EFNA3 MAPKAPK2
KRTAP26-1 ZNF592
LOC145678 UBE3B
SLC30A3 EPAS1
MR1 PCBP3
MVD CRX
MVD CADM4
PTH ALOX5
KIFC3 CSF1
KIFC3 MVK
KIFC3 CACNB1
KIFC3 RAGE
IQSEC3 KLF1
MYST2 SULT4A1
MYST2 PPP2R5D
MYST2 MVK
MYST2 MSC
MYST2 LLGL2
MYST2 THRA
PFKFB2 SEMA4D
PFKFB2 PAX8
LOC100134331 DOK1
LOC100134331 EML3
LOC100134331 PTPRD
LOC100134331 EPOR
LOC100134331 APOBEC3C
LOC100134331 ACR
LOC100134331 TRAFD1
LOC100134331 PPP3CC
LOC100134331 RAGE
LOC100134331 THRA
IGSF9B UBE3B
IGSF9B TUBGCP2
IGSF9B CD34
IGSF9B OCEL1
IGSF9B ADRBK1
IGSF9B ALAS2
IGSF9B KCNJ4
TMPRSS6 NUDT3
H6PD RPS26
H6PD KIFC3
H6PD JAG1
RECQL5 FZR1
REM1 SAMD14
REM1 PTH
REM1 ETS1
ZKSCAN3 FZR1
ZKSCAN3 DHRS1
ZKSCAN3 USP19
ZKSCAN3 HLA-DOB
STXBP1 WDR62
FAM189B SAP18
FAM189B SLC12A4
FAM189B JAG1
SPINT3 REL
SPINT3 GPR161
SPINT3 TUBGCP2
SPINT3 SIM2
SPINT3 HLA-DOB
SPINT3 LYPLA2
SPINT3 PPP3CC
SLMO1 WDR62
SLMO1 HAUS5
GRIP2 PCBP3
XDH SCYL3
AXIN1 IAH1
AXIN1 RASGRP3
JAG1 LOC201229
JAG1 BCR
MCL1 LOC100131311
RAP1GAP ARID4B
RAP1GAP CPNE6
RAP1GAP NCDN
RAP1GAP TRIM15
RAP1GAP XDH
UGT2B15 UNC5B
UGT2B15 ARID4B
UGT2B15 EFNA3
UGT2B15 H6PD
UGT2B15 AP2A2
RHBDL1 TCOF1
RHBDL1 GTSE1
RHBDL1 PITPNM1
RHBDL1 RP1-21O18.1
RHBDL1 GRIK5
RHBDL1 FAM102A
RHBDL1 SDC3
RHBDL1 ABL1
AGAP8 PSG1
AGAP8 TUBGCP2
AGAP8 TLX2
AGAP8 ELAVL3
AGAP8 CNTN1
AGAP8 LOC201229
ZMYND10 AXIN1
ZMYND10 KLF1
AQP5 PRPF31
AQP5 UBE3B
AQP5 DHRS1
AQP5 FCGR2A
AQP5 LBP
AQP5 BCR
MTHFR WBSCR22
MTHFR GP2
MTHFR TYR
MTHFR TET3
MTHFR GPA33
MTHFR DGCR11
MTHFR RBBP8
MTHFR CNTN1
MTHFR RAGE
MTHFR IL8RB
LTK COPS6
LTK CD40
SLC9A1 DOK1
SLC9A1 REL
SLC9A1 MVK
SLC9A1 KIFC3
SLC9A1 DMWD
SLC6A9 TUBB2B
SLC6A9 ODF1
CCBP2 TRIM15
CEACAM3 SIM2
CEACAM3 ELAVL3
CEACAM3 ADRBK1
CEACAM3 DPT
CEACAM3 TAZ
CEACAM3 LOC201229
ZNF157 TUBB2B
ZNF157 ZNF592
ZNF157 FAM189B
TOP3B IL10RA
TOP3B REM1
PNMT TERF2
PNMT OTUB1
PNMT CD40
PNMT MTHFR
KRT86 ALDOC
KRT86 DPT
KRT86 KCNJ4
KRT86 PSG7
KRT86 ACR
KRT86 BCL3
HCG9 RASGRP3
AP2A2 WNT10B
COL6A2 C1orf144
SDC3 APOBEC3C
NCKIPSD OAS2
NCKIPSD HDGF
NCKIPSD SEMA4D
NCKIPSD FAM102A
DDX11 PRRC1
DDX11 INA
DDX11 PAX9
DDX11 FAM189B
BTF3 NLE1
IGHMBP2 ZNF592
TGOLN2 PCBP3
SLC22A24 PAX8
CNTN1 REL
CNTN1 PITPNM1
CNTN1 LLGL2
CNTN1 SDC3
GPR35 ALDOC
GPR35 KIFC3
LOC26102 UBE2H
SLC18A3 MC2R
SLC18A3 ELAVL3
LOC91316 APOBEC3C
LOC652147 SAMD14
RUNX1 PCBP3
RUNX1 PITPNM1
RUNX1 FCGR2A
RUNX1 HAUS5
RUNX1 PRPH
RUNX1 MSX1
RUNX1 THRA
FOXE1 TLX2
FOXE1 HAUS5
FOXE1 SLC9A1
MAP2K4 UBE2H
BCL3 BCR
E2F4 MC2R
ABL1 BCR
ABL1 PAX8
RAGE EPOR
ETS1 KLF1
LOC201229 MC2R
BCR IL8RB
THRA DOK1
THRA KRT1
THRA USP11
MAP3K14 UBE2H
MC2R CDX2
NOC2L PTH
NOC2L AXIN1
UNC5B DOK1
UNC5B TFF3
UNC5B CNTN1
UNC5B MSX1
CRX GALK1
CARD10 BCL3
FGF2 MGAT3
FAM153A PSG1
FAM153A PCBP3
EPHB2 GTSE1
EPHB2 PAX8
REL PPP3CC
TGFB1 ATF6B
SLC5A2 CARD10
MAPK8IP1 CCPG1
BAIAP3 COL6A2
ZNF500 SCARB1
ZNF500 PSG1
TERF2 DOK1
TERF2 CDK6
TERF2 PCBP3
TERF2 FZR1
TERF2 LGALS9
TERF2 DPT
LGR5 REL
LGR5 ALDOC
LGR5 NFRKB
LGR5 FCGR2A
LGR5 TAZ
LGR5 BCL3
KCTD17 PAIP2B
KCTD17 ATP1B2
KCTD17 SLC9A1
KCTD17 SDC3
SULT4A1 MC2R
SLC6A8 CDK6
PRPF31 PAX8
PSG1 TLX2
PSG1 STMN1
PSG1 CDX2
EML3 UBE3B
EML3 LSM4
RBM8A LGALS9
RBM8A ABL1
ITGA2B EPOR
ITGA2B ZNF592
UBE3B U2AF2
TCOF1 ABL1
IDS DOK1
PTPRD MC2R
PTPRD E2F4
SLC2A1 PCBP3
ARID4B SLC5A2
ARID4B MAPK8IP1
ARID4B SAP18
ARID4B LSM4
ARID4B PPP3CC
ARID4B BCL3
ARID4B MYB
SLC6A2 COPS6
SLC6A2 GTSE1
SLC6A2 SLC9A1
NFKB2 TCOF1
NFKB2 DHRS1
NFKB2 MFAP2
YPEL1 SCARB1
YPEL1 WBSCR22
YPEL1 THRA
FDXR LGR5
FDXR YPEL1
FDXR ALDOC
FDXR TUBGCP2
FDXR MSC
FDXR MYB
GPR161 MC2R
GPR161 SCARB1
GPR161 PSG1
GPR161 EML3
GPR161 MSC
CPNE6 GPR161
COPS6 USP11
ALDOC PAX8
WBSCR22 DHRS1
GP2 FZR1
WWOX FDXR
TUBGCP2 SULT4A1
GTSE1 NUDT3
GTSE1 CDX2
GTSE1 THRA
PCBP3 DOK1
PCBP3 C2orf55
PCBP3 U2AF2
PCBP3 CCPG1
PCBP3 BMI1
PCBP3 MAPKAPK2
PCBP3 THRA
FZR1 PTPRD
HTRA2 DOK1
SIM2 CPNE6
SIM2 DPT
SIM2 HAUS5
SIM2 LLGL2
SIM2 KIFC3
SIM2 PAX8
CAMSAP1 SULT4A1
CAMSAP1 GPR161
CAMSAP1 SLC12A4
AQP7 SLC6A2
TLX2 GTSE1
B4GALT3 DHRS1
TUBB2B JAG1
OAS2 HTRA2
OAS2 EPOR
OAS2 SEMA4D
AGPS MC2R
AGPS PSG1
AGPS MYST2
AGPS BCR
AGPS THRA
RUNX2 PAX8
ZBED1 CARD10
DHRS1 NUDT3
DHRS1 IL8RB
DHCR7 EPOR
SPC25 MYST2
TYR GTSE1
GJB5 EML3
GJB5 NFKB2
GJB5 ZNF592
GJB5 SEMA4D
GJB5 PPP3CC
GJB5 CNTN1
CEP135 GTSE1
CEP135 DHRS1
HDGF LOC201229
SLC12A4 SCARB1
SLC12A4 BMI1
SLC12A4 E2F4
SLC12A4 USP11
FAM50A SBNO2
HLA-DOB PRPF31
HLA-DOB RBM8A
HLA-DOB TCOF1
HLA-DOB GPR161
HLA-DOB MYB
HLA-DOB THRA
TET3 HAUS5
TET3 MYST2
TET3 BCR
TET3 WNT10B
MAG PRPF31
SLC24A1 CACNB1
OCEL1 MEN1
OCEL1 SAP18
OCEL1 TCOF1
OCEL1 MGAT1
OCEL1 TUBB2B
OCEL1 TAZ
OCEL1 ATP1B2
CD22 ARID4B
CD22 MFAP2
ELAVL3 UNC5B
ELAVL3 RUNX2
ELAVL3 CACNB1
ELAVL3 ARPC4
ELAVL3 PPP3CC
ELAVL3 USP11
ELAVL3 LOC201229
ADRBK1 KRT1
ADRBK1 SAP18
ADRBK1 DHRS1
ADRBK1 JAG1
ADRBK1 KIAA0323
ADRBK1 MYB
MFAP2 TCOF1
MFAP2 PTPRD
LIPE C1orf144
NCDN SLC5A2
PITPNM1 FZR1
PITPNM1 PRRC1
PITPNM1 BCR
ADAM15 NUDT3
ADAM15 NCDN
ADAM15 JAG1
ADAM15 E2F4
EPAS1 DOK1
EPAS1 ACCN1
EPAS1 SLC22A24
CYP3A5 KIFC3
RIMS2 DHRS1
RIMS2 FAM189B
GIGYF2 IRF5
GIGYF2 TUBGCP2
LGALS9 REL
LGALS9 U2AF2
DPT REL
DPT MAPKAPK2
DPT IL8RB
APOBEC3C FZR1
APOBEC3C OTUB1
APOBEC3C MEF2C
APOBEC3C RPS26
APOBEC3C IL8RB
GNL1 NUDT3
GNL1 PCBP3
GNL1 NCDN
GNL1 LGALS9
GNL1 LSM4
TFF3 PSG1
TFF3 RBM8A
TFF3 WNT10B
GPA33 WNT10B
ARHGAP26 MVD
RAD51L3 ITGAD
RAD51L3 SLC2A1
RAD51L3 MFAP2
RAD51L3 LGALS9
RAD51L3 PAX8
SMPDL3B PSG1
FCGR2A ADRBK1
ZNF592 UBE3B
ZNF592 PTPRD
ZNF592 IDS
ZNF592 ACVR1B
ZNF592 HDGF
ZNF592 ADRBK1
ZNF592 USP11
GARNL4 EPHB2
GARNL4 ZNF500
GARNL4 ELAVL3
GARNL4 MFAP2
GARNL4 TFF3
SLC4A3 RBM8A
SLC4A3 IKBKG
SLC4A3 MSC
WDR62 UNC5B
WDR62 CDK6
WDR62 NFKB2
WDR62 ALDOC
WDR62 WBSCR22
WDR62 AQP7
WDR62 TLX2
WDR62 ELAVL3
WDR62 ZNF592
WDR62 SEMA4D
WDR62 CD40
WDR62 PPP3CC
NTNG1 GARNL4
POU2F2 SLC12A4
POU2F2 CACNB1
RPS26 GTSE1
LY6E DHRS1
ALAS2 SAP18
SEMA4D ZNF592
TAZ PCBP3
ATP1B2 NUDT3
ATP1B2 EML3
ATP1B2 TUBGCP2
ATP1B2 FCGR2A
ATP1B2 AP2A2
SBNO2 MVD
SBNO2 WNT7A
SAMD14 ETS1
RP1-21O18.1 MFAP2
RP1-21O18.1 ADAM15
RP1-21O18.1 BCR
CLEC11A LGR5
CLEC11A ADAM15
CLEC11A DPT
ATG2A SBNO2
ZSCAN12 SLC5A2
ZSCAN12 NFKB2
ZSCAN12 GPR161
ZSCAN12 TUBB2B
ZSCAN12 CYP3A5
ZSCAN12 FAM189B
GCKR FLOT1
TOMM34 MC2R
TOMM34 FZR1
MVK UBE3B
MVK GIGYF2
MVK FAM102A
HAUS5 SAP18
HAUS5 SCARB1
HAUS5 SULT4A1
HAUS5 MVK
HAUS5 MSX1
HAUS5 ABL1
HAUS5 MAPKAPK2
DGCR11 PCBP3
DGCR11 PAX3
SPN EML3
SPN LGALS9
SPN E2F4
GPR143 GCKR
ADCYAP1 LLGL2
TRIM15 MEN1
CRYBA4 SEMA4D
CRYBA4 ZSCAN12
TRIM58 LSM4
TBX19 WNT10B
CACNB1 SLC12A4
CRTC1 KLF1
SMYD5 ATP1B2
DNAH9 LY6G6C
DNAH9 MTHFR
ODF1 SCARB1
ODF1 SLC2A1
ODF1 TYR
ODF1 PITPNM1
GDF5 CRX
GDF5 FLOT1
LY9 PSG1
AANAT CYP3A5
AANAT DPT
INSL3 C1orf144
PRPH PSG1
KCNJ4 SULT4A1
KCNJ4 NFKB2
KCNJ4 GTSE1
KCNJ4 PCDH9
KCNJ4 OCEL1
KCNJ4 ARPC4
KCNJ4 MYST2
KCNJ4 FAM189B
KCNJ4 SLC22A24
KCNJ4 E2F4
ADH1C RASGRP3
SPRR2C SLC22A24
LY6G6C FZR1
LY6G6C GJB5
LY6G6C HLA-DOB
LY6G6C ELAVL3
LY6G6C ADRBK1
LY6G6C TRAFD1
IKBKG SULT4A1
IKBKG SLC12A4
IKBKG ATP1B2
MSC MC2R
MSC GTSE1
MSC HAUS5
MSC IKBKG
MSC MYB
PSG7 CARD10
PSG7 EML3
PSG7 HDGF
PSG7 RIMS2
PSG7 LY6G6C
PSG7 CD40
PSG7 FAM102A
POU4F1 SLC6A2
POU4F1 GPR161
POU4F1 GP2
POU4F1 TYR
POU4F1 CEP135
POU4F1 NCDN
POU4F1 SMPDL3B
POU4F1 SLC4A3
POU4F1 SDC3
ACR COPS6
ACR ACVR1B
ACR CYP3A5
ACR KCNJ4
ACR PAX8
LLGL2 ADRBK1
HIST1H3E ADCYAP1
GRM4 RBM8A
GRM4 NFKB2
GRM4 TYR
GRM4 CD22
GRM4 RIMS2
GRM4 DPT
GRM4 GARNL4
GRM4 BCL3
CD40 TUBGCP2
RGS9 REL
RGS9 CPNE6
RGS9 GTSE1
RGS9 PCBP3
SLC1A6 ELAVL3
SLC1A6 MFAP2
SLC1A6 KIAA0323
NRG2 TERF2
NRG2 ITGA2B
NRG2 EPOR
NRG2 HLA-DOB
NRG2 DPT
NRG2 ALAS2
NRG2 MTHFR
MYBPC3 MC2R
MYBPC3 ITGA2B
MYBPC3 ATP1B2
MYBPC3 SLC22A24
LBP ARID4B
LBP COPS6
LBP FZR1
LBP ADAM15
LBP TFF3
T INA
PAX9 WDR62
PAX9 INA
AATK OAS2
AATK OCEL1
GRIK5 PRPF31
GRIK5 HLA-DOB
GRIK5 NTNG1
FAM102A MAPKAPK2
SCYL3 MC2R
TREX1 RASGRP3
HTR7 SCARB1
HTR7 PITPNM1
MAGEA5 NEUROD2
EFNA3 AGPS
EFNA3 TET3
EFNA3 MEF2C
EFNA3 BCR
KRTAP26-1 DHRS1
KRTAP26-1 WDR62
KRTAP26-1 MTHFR
LOC145678 EPOR
FSCN2 ATG2A
HTR4 DOK1
HTR4 SLC9A3R2
SLC30A3 PRPF31
GPT BAIAP3
MR1 GPR161
MR1 SLC12A4
MR1 GARNL4
MVD POLG
PTH FGF2
PTH UBE2H
PTH KIF22
PTH MAP2K4
KIFC3 ABCC8
KIFC3 SCARB1
KIFC3 MFAP2
IQSEC3 SBNO2
MYST2 SLC2A1
MYST2 MGAT1
MYST2 IKBKG
MYST2 BMI1
MYST2 MAPKAPK2
PFKFB2 LGR5
PFKFB2 MEF2C
PFKFB2 PPP3CC
LOC100134331 TERF2
LOC100134331 NFKB2
LOC100134331 FZR1
LOC100134331 E2F4
IGSF9B AGPS
IGSF9B NCDN
IGSF9B MEF2C
IGSF9B FCGR2A
IGSF9B TOMM34
IGSF9B GRIK5
IGSF9B ARPC4
IGSF9B THRA
TMPRSS6 FDXR
TMPRSS6 LGALS9
TMPRSS6 CACNB1
TMPRSS6 PSG7
TMPRSS6 DTX4
H6PD PCBP3
H6PD EPOR
H6PD APOBEC3C
H6PD IGSF9B
H6PD CNTN1
RECQL5 PITPNM1
RECQL5 DNAH9
RECQL5 LY6G6C
COL19A1 ELAVL3
ZKSCAN3 UNC5B
ZKSCAN3 PRPF31
ZKSCAN3 GIGYF2
ZKSCAN3 ZNF592
ZKSCAN3 LLGL2
ZKSCAN3 LOC201229
STXBP1 FDXR
STXBP1 PCBP3
FAM189B CARD10
FAM189B SCARB1
FAM189B TUBGCP2
FAM189B RAGE
FAM189B LOC201229
SPINT3 PTPRD
SPINT3 MSC
SPINT3 PSG7
SPINT3 IGSF9B
SPINT3 WNT10B
TBX5 PAX8
SLMO1 SLC5A2
SLMO1 CAMSAP1
SLMO1 KCNJ4
SLMO1 POU4F1
SLMO1 GRIK5
SLMO1 PAXIP1
GRIP2 MGAT1
XDH ADAM15
AXIN1 CRTC1
AXIN1 IQSEC3
AXIN1 MLH1
PAXIP1 BCR
RAP1GAP C19orf29
RAP1GAP PAX8
OR2B6 WDR62
UGT2B15 ITGAD
UGT2B15 SCARB1
UGT2B15 ACCN1
UGT2B15 FZR1
UGT2B15 DHCR7
UGT2B15 EPAS1
UGT2B15 SEMA4D
UGT2B15 CLEC11A
UGT2B15 FAM189A2
RHBDL1 LGR5
RHBDL1 FZR1
RHBDL1 DHRS1
RHBDL1 CYP3A5
RHBDL1 AATK
AGAP8 DPT
BZRPL1 CD40
ZMYND10 PLEKHM2
AQP5 REL
AQP5 FZR1
AQP5 RAD51L3
AQP5 FAM102A
MTHFR CD22
MTHFR EPAS1
MTHFR FCGR2A
MTHFR CD40
MTHFR AATK
MTHFR MSX1
AGFG2 FSCN2
LTK PCBP3
LTK LGALS9
TPMT CARD10
SLC9A1 CSF1
SLC9A1 RUNX2
SLC9A1 DHRS1
SLC9A1 MEF2C
SLC9A1 RPS26
SLC9A1 FAM102A
SLC9A1 SCYL3
SLC9A1 LOC201229
LSM4 LOC201229
LSM4 WNT10B
PPP3CC MYB
SLC6A9 RBM8A
CEACAM3 MC2R
CEACAM3 TUBGCP2
CEACAM3 KCNJ4
CEACAM3 GRM4
CEACAM3 KIFC1
CEACAM3 IGSF9B
OPN1SW NOC2L
ZNF157 SCARB1
ZNF157 FDXR
ZNF157 TUBGCP2
ZNF157 PITPNM1
ZNF157 DPT
ZNF157 CACNB1
ZNF157 LOC100134331
MAGEA1 GJB5
MAGEA1 RAD51L3
TOP3B IAH1
TOP3B ARHGAP26
TOP3B C1orf144
TOP3B KLF1
PNMT UBE3B
PNMT FDXR
PNMT EPOR
PNMT CYP3A5
PNMT WDR62
PNMT POU4F1
KRT86 LGR5
KRT86 HLA-DOB
KRT86 MFAP2
KRT86 GARNL4
KRT86 GRIK5
HCG9 SAMD14
HCG9 GJA1
GAD2 GIGYF2
COL6A2 C19orf50
SDC3 DPT
SDC3 TFF3
SDC3 MEF2C
NCKIPSD MC2R
NCKIPSD CDK6
NCKIPSD FDXR
NCKIPSD WBSCR22
NCKIPSD ADAM15
DDX11 HSF4
DDX11 SLC9A3R2
DDX11 PSG1
DDX11 LY6G6C
DDX11 ACR
DDX11 PAX8
BTF3 IAH1
BTF3 ETS1
IGHMBP2 NUDT3
IGHMBP2 FZR1
TGOLN2 SLC2A1
TGOLN2 CD40
SERPIND1 KLF1
SLC22A24 MC2R
SLC22A24 MSX1
CNTN1 SAP18
CNTN1 ALDOC
CNTN1 EPOR
CNTN1 HDGF
CNTN1 TAZ
CNTN1 U2AF2
CNTN1 BCL3
CNTN1 BMI1
DEFA3 ATP1B2
PCDH1 CROCC
GPR35 SULT4A1
LOC26102 PTH
LOC26102 BTF3
SLC18A3 PSG1
SLC18A3 ARID4B
SLC18A3 WDR62
SLC18A3 HAUS5
SLC18A3 AGAP8
SLC18A3 BCR
LOC652147 SBNO2
RUNX1 SCARB1
RUNX1 ALDOC
RUNX1 CACNB1
RUNX1 KRT86
FOXE1 PSG1
FOXE1 GTSE1
FOXE1 ELAVL3
JAK3 THRA
STMN1 MC2R
ETS1 MAP3K14
ETS1 UBE2H
MAPKAPK2 MC2R
MAPKAPK2 THRA
MAPKAPK2 WNT10B
IL8RB MC2R
MC2R EPOR
NOC2L IL10RA
UNC5B SLC5A2
UNC5B SAP18
UNC5B COPS6
UNC5B HDGF
UNC5B ADRBK1
UNC5B DPT
UNC5B IGHMBP2
UNC5B BCL3
CRX ETS1
CNP RREB1
EPHB2 NCDN
EPHB2 FAM102A
EPHB2 PPP3CC
EPHB2 WNT10B
NUDT3 CARD10
NUDT3 E2F4
REL PAX8
SAR1A PCBP3
WNT11 NLE1
SLC5A2 NUDT3
SAP18 MC2R
SCARB1 MC2R
SCARB1 MFAP2
BAIAP3 FGF2
BAIAP3 SBNO2
ZNF500 MC2R
ZNF500 PCBP3
ZNF500 USP11
TERF2 SLC9A3R2
TERF2 BCL3
LGR5 MSC
LGR5 BMI1
KCTD17 HDGF
KCTD17 SLC12A4
KCTD17 APOBEC3C
KCTD17 SEMA4D
KCTD17 WNT10B
PSG1 MYO9B
PSG1 CADM4
EML3 TCOF1
EML3 MEF2C
EML3 PPP3CC
RBM8A MC2R
ITGA2B SCARB1
ITGA2B ALDOC
ITGA2B SLC22A24
FLOT1 FGF2
IDS EPOR
C2orf55 BCL3
PTPRD PRPF31
SLC2A1 SULT4A1
SLC2A1 DPT
ARID4B DHRS1
ARID4B GIGYF2
SLC6A2 MFAP2
SLC6A2 TGOLN2
NFKB2 TUBGCP2
NFKB2 TLX2
NFKB2 MEF2C
NFKB2 ATP1B2
NFKB2 FAM189B
NFKB2 JAG1
NFKB2 BMI1
NFKB2 LOC201229
FDXR DOK1
FDXR RBBP8
FDXR E2F4
ACCN1 EPOR
ACCN1 ATP1B2
ACCN1 MAPKAPK2
GPR161 UNC5B
GPR161 CARD10
GPR161 BCR
CPNE6 TLX2
CPNE6 APOBEC3C
COPS6 TOMM34
COPS6 LOC201229
ALDOC TCOF1
ALDOC LGALS9
WBSCR22 PRPF31
GP2 NUDT3
GP2 PSG1
WWOX CD40
TUBGCP2 STMN1
GTSE1 ITGAD
GTSE1 JAG1
GTSE1 LSM4
GTSE1 STMN1
PCBP3 IRF5
PCBP3 CADM4
PCBP3 MSX1
PCBP3 STMN1
FZR1 PPP3CC
FZR1 RAGE
FZR1 WNT10B
MGAT1 GIGYF2
MGAT1 LSM4
MGAT1 PAX8
SIM2 CSF1
SIM2 ADAM15
SIM2 CD40
AQP7 SCARB1
PRRC1 GTSE1
TLX2 MC2R
IDS PRPF31
IDS PRRC1
TUBB2B ALDOC
OAS2 PRPF31
OAS2 DPT
OAS2 ZNF592
OAS2 PPP3CC
OAS2 THRA
AGPS TFF3
CCDC94 LIPE
ZBED1 FZR1
DHRS1 ITGAD
DHRS1 UBE3B
SPC25 OAS2
SPC25 SLC9A1
SPC25 SLC22A24
SPC25 WNT10B
TYR PSG1
TYR TUBGCP2
TYR FAM189B
TYR THRA
GJB5 CARD10
GJB5 MFAP2
GJB5 CD40
GJB5 E2F4
CEP135 WBSCR22
HDGF MC2R
HDGF ZBED1
SLC12A4 SAP18
SLC12A4 SLC2A1
SLC12A4 LYPLA2
KIAA0284 IAH1
KIAA0284 C19orf50
KIAA0284 MVD
HLA-DOB SCARB1
HLA-DOB APOBEC3C
HLA-DOB SDC3
ORC1L EML3
SLC24A1 SLC12A4
SLC24A1 DPT
SLC24A1 APOBEC3C
SLC24A1 FCGR2A
OCEL1 MC2R
OCEL1 NFKB2
OCEL1 NCDN
OCEL1 ADAM15
OCEL1 FAM189B
OCEL1 WNT10B
CD22 GJB5
CD22 INA
ELAVL3 SAP18
ELAVL3 FAM189B
CAPN5 NOC2L
ADRBK1 CDX2
MFAP2 SLC5A2
MFAP2 TLX2
NCDN TLX2
NCDN LYPLA2
NCDN CCPG1
NCDN BCL3
NCDN LOC201229
PITPNM1 EPOR
ADAM15 REL
ADAM15 CADM4
ADAM15 MEF2C
ADAM15 ABL1
CYP3A5 UNC5B
CYP3A5 ARID4B
CYP3A5 FDXR
CYP3A5 GPR161
CYP3A5 HDGF
CYP3A5 PITPNM1
CYP3A5 SLC9A1
CYP3A5 ABL1
FGD1 CRTC1
RIMS2 CDK5R1
RIMS2 EPHB2
RIMS2 NUDT3
GIGYF2 REL
LGALS9 ITGAD
LGALS9 SULT4A1
LGALS9 PAIP2B
LGALS9 PRRC1
LGALS9 ZBED1
LGALS9 MAPKAPK2
DPT TUBGCP2
APOBEC3C IRF5
APOBEC3C ADAM15
GNL1 ARID4B
GNL1 GTSE1
GNL1 ADAM15
TFF3 MC2R
TFF3 PRPF31
TFF3 NCDN
TFF3 MEF2C
ARHGAP26 ETS1
ZNF783 EPHB2
ZNF783 NCDN
ZNF783 GNL1
RAD51L3 MC2R
RAD51L3 SLC6A2
RAD51L3 WBSCR22
RAD51L3 HLA-DOB
RAD51L3 CYP11A1
SMPDL3B SLC5A2
MEF2C MC2R
MEF2C CARD10
FCGR2A ITGAD
FCGR2A RAGE
PLCD1 MGAT3
ZNF592 ITGAD
ZNF592 SEMA7A
ZNF592 PPP3CC
GARNL4 CADM4
GARNL4 CAMSAP1
GARNL4 HLA-DOB
GARNL4 LLGL2
GARNL4 PAXIP1
GARNL4 LSM4
GARNL4 WNT10B
SLC4A3 CYP3A5
WDR62 YPEL1
WDR62 CYP3A5
WDR62 ALAS2
WDR62 RBBP8
WDR62 LOC201229
NTNG1 ARID4B
NTNG1 MXRA8
HPGD PCBP3
SEMA4D COPS6
SEMA4D LSM4
TAZ GIGYF2
ATP1B2 ARID4B
ATP1B2 HTRA2
ATP1B2 PAIP2B
ATP1B2 PITPNM1
ATP1B2 SEMA4D
ATP1B2 TRAFD1
INA ARID4B
INA GTSE1
INA ATP1B2
INA IGF2
INA E2F4
CLEC11A COPS6
CLEC11A SLC12A4
CLEC11A LGALS9
CLEC11A HAUS5
CLEC11A SLC9A1
CLEC11A BCR
ATG2A FGF2
ATG2A FLOT1
ATG2A AXIN1
ZSCAN12 SULT4A1
ZSCAN12 TUBGCP2
ZSCAN12 APOBEC3C
ZSCAN12 SDC3
ZSCAN12 MYB
GCKR PLCD1
GCKR ATG2A
GCKR IL10RA
TOMM34 CARD10
TOMM34 DHRS1
TOMM34 ADRBK1
TOMM34 JAG1
TOMM34 PAX8
LYPLA2 LGALS9
MVK IRF5
MVK EML3
MVK OTUB1
MVK JAG1
HAUS5 KRT1
HAUS5 REL
HAUS5 MGAT1
HAUS5 ISLR
HAUS5 TPMT
HAUS5 LOC201229
DGCR11 PSG1
DGCR11 DHRS1
DGCR11 RP1-21O18.1
DGCR11 HAUS5
CD33 MAPK8IP1
CD33 GYPB
CD33 RAD51L3
CD33 FNTB
CD33 ZSCAN12
CD33 MYST2
SPN ARID4B
SPN CCPG1
GPR143 RASGRP3
ADCYAP1 DPT
ADCYAP1 ZSCAN12
ADCYAP1 CD40
ADCYAP1 JAG1
TRIM15 SDC3
CRYBA4 FZR1
TRIM58 ARID4B
TRIM58 TUBGCP2
TRIM58 FAM189B
TBX19 ADAM15
TBX19 ATP1B2
TBX19 HAUS5
CACNB1 PTPRD
CACNB1 APOBEC3C
CACNB1 MVK
CACNB1 MYB
DNAH9 PSG1
DNAH9 ITGA2B
ODF1 DOK1
ODF1 SLC5A2
ODF1 SLC6A2
ODF1 TUBGCP2
ODF1 FZR1
ODF1 CD22
ODF1 KIFC3
ODF1 AQP5
ODF1 BMI1
ODF1 ABL1
ODF1 THRA
GDF5 AXIN1
SBNO2 OCEL1
SBNO2 SPN
SBNO2 KCNJ4
LY9 DHRS1
AANAT ODF1
AANAT CDH4
INSL3 NOC2L
INSL3 CRX
INSL3 IL10RA
PRPH UNC5B
PRPH SLC6A2
PRPH FDXR
PRPH ACVR1B
PRPH APOBEC3C
KCNJ4 EML3
KCNJ4 MFAP2
ADH1C PLCD1
SPRR2C PSG1
LY6G6C SLC9A3R2
LY6G6C OAS2
LY6G6C PPP3CC
LY6G6C CNTN1
LY6G6C E2F4
LY6G6C CDH4
LY6G6C LOC201229
MSC ALDOC
PSG7 UNC5B
PSG7 SLC5A2
PSG7 MAPK8IP1
PSG7 LGR5
PSG7 TYR
PSG7 GJB5
PSG7 GNL1
PSG7 PAXIP1
PSG7 THRA
POU4F1 CD34
POU4F1 GIGYF2
POU4F1 PRPH
POU4F1 MSX1
POU4F1 CDX2
POU4F1 RAGE
ACR SCARB1
ACR NFKB2
ACR ALAS2
ACR JAG1
ACR BCL3
ACR STMN1
ACR RAGE
LLGL2 HAUS5
LLGL2 PAX8
GRM4 PRPF31
GRM4 FDXR
GRM4 HLA-DOB
GRM4 FCGR2A
GRM4 RPS26
GRM4 SCYL3
GRM4 MYB
CROCC TREX1
CROCC KLF1
COBRA1 FZR1
CD40 PPP3CC
CD40 E2F4
RGS9 C19orf29
NRG2 SCARB1
NRG2 FDXR
NRG2 AQP7
NRG2 OAS2
NRG2 HAUS5
NRG2 ODF1
NRG2 KCNJ4
NRG2 KRT86
MYBPC3 PSG1
MYBPC3 FZR1
LBP HLA-DOB
LBP PITPNM1
DAPK2 PRPH
AATK FDXR
AATK TUBGCP2
AATK SIM2
AATK MEF2C
AATK FAM102A
AATK JAG1
GRIK5 SLC6A2
GRIK5 CAMSAP1
GRIK5 TUBB2B
GRIK5 TRIM58
KIAA0999 CARD10
KIAA0999 HDGF
FAM102A UBE3B
FAM102A C2orf55
FAM102A DPT
FAM102A MEF2C
FAM102A LOC201229
RASGRP3 UBXN1
SMARCD2 TUBB2B
ARPC4 MFAP2
HTR7 EML3
HTR7 ARID4B
HTR7 PCBP3
HTR7 DHRS1
HTR7 RAD51L3
HTR7 GARNL4
KRT2 RAD51L3
EFNA3 TERF2
EFNA3 OCEL1
EFNA3 ADRBK1
EFNA3 ADAM15
EFNA3 EPAS1
EFNA3 KIFC3
EFNA3 PPP3CC
KRTAP26-1 FZR1
FSCN2 ACAN
FSCN2 IL10RA
FSCN2 COL6A2
HTR4 PRRC1
HTR4 MAPKAPK2
SLC30A3 ZNF592
SLC30A3 KIFC3
GPT CRTC1
GPT PTH
MR1 ELAVL3
MVD UBXN1
PTH KLF1
PTH GSTA2
KIFC3 PRPF31
KIFC3 COPS6
KIFC3 DPT
KIFC3 CD40
KIFC3 E2F4
MYST2 ITGAD
MYST2 PITPNM1
MYST2 FCGR2A
MYST2 ZNF592
MYST2 MXRA8
MYST2 KIAA0323
MYST2 IL8RB
PFKFB2 KCTD17
PFKFB2 COPS6
PFKFB2 SLC12A4
PFKFB2 OCEL1
PFKFB2 DPT
PFKFB2 CLEC11A
PFKFB2 SLC9A1
PFKFB2 CNTN1
IGHG1 LY6G6C
LOC100134331 HDGF
LOC100134331 ADRBK1
LOC100134331 ADAM15
LOC100134331 ALAS2
LOC100134331 CD33
LOC100134331 CACNB1
LOC100134331 ODF1
LOC100134331 LY9
LOC100134331 FAM102A
LOC100134331 MYEF2
IGSF9B NUDT3
IGSF9B LGR5
IGSF9B TCOF1
IGSF9B PTPRD
IGSF9B GPR161
IGSF9B PRRC1
IGSF9B ADAM15
IGSF9B RAD51L3
IGSF9B SEMA4D
IGSF9B SLC1A6
IGSF9B BCL3
TMPRSS6 EML3
TMPRSS6 GTSE1
TMPRSS6 NCDN
TMPRSS6 DPT
TMPRSS6 KCNJ4
TMPRSS6 POU4F1
TMPRSS6 MYB
H6PD EML3
RECQL5 HAUS5
RECQL5 LBP
RECQL5 EFNA3
RECQL5 MSX1
RECQL5 THRA
RECQL5 WNT10B
COL19A1 LGALS9
COL19A1 POU4F1
COL19A1 SCYL3
REM1 MEGF6
REM1 FSCN2
REM1 COL6A2
REM1 MLH1
ZKSCAN3 UBE3B
ZKSCAN3 SLC6A2
ZKSCAN3 FDXR
ZKSCAN3 CPNE6
ZKSCAN3 TLX2
ZKSCAN3 MVK
ZKSCAN3 COL19A1
STXBP1 SCARB1
SMG6 SBNO2
PHKG2 PLCD1
FAM189B MFAP2
FAM189B ATP1B2
FAM189B KIFC3
FAM189B MYB
SPINT3 SAR1A
SPINT3 PSG1
SPINT3 RUNX2
SPINT3 TYR
SPINT3 GIGYF2
SPINT3 RPS26
SPINT3 MVK
SPINT3 KIAA0323
SPINT3 USP11
MYEF2 PSG1
MYEF2 PAXIP1
SLMO1 RAD51L3
SLMO1 PAX8
GRIP2 SLC12A4
GRIP2 ELAVL3
XDH TGOLN2
C1orf144 FGF2
C1orf144 PTH
C1orf144 ETS1
AXIN1 KIF22
AXIN1 CA11
AXIN1 WNT7A
PAXIP1 MC2R
PAXIP1 TUBB2B
PAXIP1 INA
RAP1GAP MGAT1
RAP1GAP ADAM15
OR2B6 SLC6A2
UGT2B15 ACVR1B
UGT2B15 SMYD5
UGT2B15 MSX1
UGT2B15 LOC201229
RHBDL1 SAP18
RHBDL1 TYR
RHBDL1 HDGF
RHBDL1 LOC100134331
RHBDL1 TMPRSS6
RHBDL1 KIAA0323
RHBDL1 MYB
AGAP8 TUBB2B
AGAP8 ADRBK1
AGAP8 MVK
AGAP8 CRYBA4
AGAP8 KIFC3
NTSR2 PSG1
NTSR2 PRRC1
CCKAR LY6G6C
ZMYND10 FGD1
EXOSC2 PRPH
FAM189A2 FDXR
AQP5 MC2R
AQP5 UNC5B
AQP5 CDK6
AQP5 ARID4B
AQP5 TUBB2B
AQP5 LGALS9
AQP5 MYST2
MTHFR ZBED1
MTHFR CEP135
MTHFR CYP3A5
MTHFR TRAFD1
MTHFR GRIK5
AGFG2 CYP27A1
LTK MFAP2
LTK ZKSCAN3
SLC9A1 ITGAD
SLC9A1 SAP18
SLC9A1 PTPRD
SLC9A1 MGAT1
SLC9A1 ZBED1
SLC9A1 FCGR2A
SLC9A1 LLGL2
SLC9A1 MXRA8
SLC9A1 BCL3
PPP3CC DOK1
SLC6A9 SLC4A3
SLC6A9 IKBKG
SLC6A9 MYST2
SLC6A9 PAXIP1
SLC6A9 PAX8
CCBP2 C19orf29
CEACAM3 GPR161
CEACAM3 ALDOC
CEACAM3 ATP1B2
CEACAM3 RHBDL1
CEACAM3 CDK2
CEACAM3 PAX8
OPN1SW KLF1
UPK2 KLF1
ZNF157 NFKB2
ZNF157 CDH4
TOP3B CRX
TOP3B FGF2
TOP3B GCKR
TOP3B TREX1
TOP3B GPT
PNMT CARD10
PNMT LGR5
PNMT PTPRD
KRT86 SCARB1
KRT86 TERF2
KRT86 PRPF31
KRT86 SLC9A1
KRT86 CNTN1
KRT86 E2F4
KRT86 WNT10B
GAD2 ELAVL3
FOSL1 ITGA2B
FOSL1 YPEL1
AP2A2 PRPF31
SDC3 MC2R
SDC3 REL
SDC3 FAM102A
SDC3 E2F4
NCKIPSD DOK1
NCKIPSD ITGA2B
NCKIPSD SPC25
NCKIPSD ADRBK1
NCKIPSD ODF1
NCKIPSD CRCP
NCKIPSD MYBPC3
NCKIPSD IGSF9B
NCKIPSD SLC9A1
NCKIPSD IGHMBP2
DDX11 PRPF31
DDX11 ALDOC
DDX11 PCDH9
DDX11 CEP135
DDX11 UGT2B15
IGHMBP2 PCBP3
IGHMBP2 MFAP2
IGHMBP2 PAX8
TGOLN2 MC2R
TGOLN2 DPT
TGOLN2 ATP1B2
FKBP15 MYST2
SERPIND1 COL6A2
SLC22A24 LGALS9
SLC22A24 COBRA1
SLC22A24 MYST2
SLC22A24 USP11
CNTN1 UBE3B
CNTN1 TCOF1
CNTN1 MEF2C
CNTN1 IKBKG
CNTN1 CDK2
CNTN1 MYB
CNTN1 WNT10B
SFTPD PAX9
GPR35 SCARB1
GPR35 AQP7
LOC26102 IL10RA
SLC18A3 SLC12A4
SLC18A3 ADAM15
GNAS BTF3
LOC91316 OCEL1
LOC652147 PTH
RUNX1 EML3
RUNX1 TUBGCP2
RUNX1 B4GALT3
RUNX1 LGALS9
RUNX1 ATP1B2
RUNX1 KCNJ4
RUNX1 NRG2
RUNX1 SLC30A3
FOXE1 MC2R
FOXE1 CACNB1
FOXE1 KIFC3
FOXE1 IGSF9B
FOXE1 AGAP8
FOXE1 STMN1
GJA1 PTAFR
BCL3 DOK1
BCL3 WNT10B
MAPKAPK2 DOK1
BCR EPOR
ITGAD PAX8
IRF5 CCPG1
MC2R USP11
UNC5B CARD10
UNC5B ZBED1
UNC5B MEF2C
UNC5B USP11
UNC5B RAGE
CARD10 DOK1
FGF2 MAP2K4
FAM153A HAUS5
FAM153A CACNB1
NUDT3 ABL1
REL MC2R
REL MYB
MAPK8IP1 SLC5A2
SAP18 CDK6
SAP18 KIAA0323
SAP18 THRA
SLC9A3R2 SCARB1
BAIAP3 CADM4
TERF2 UNC5B
TERF2 MFAP2
TERF2 HAUS5
TERF2 BCR
LGR5 C2orf55
LGR5 TUBGCP2
SPINK2 AKR1B1
KCTD17 TLX2
KCTD17 MEF2C
KCTD17 TPMT
SULT4A1 LSM4
SULT4A1 E2F4
SULT4A1 MYB
PRPF31 MAPKAPK2
MTX1 SLC5A2
PSG1 DTX4
PSG1 JAG1
PSG1 LOC201229
EML3 SAP18
EML3 PTPRD
EML3 RAGE
RBM8A TLX2
RBM8A ADRBK1
RBM8A GIGYF2
RBM8A PPP3CC
RBM8A MYB
SIT1 PAX8
FLOT1 MGAT3
FLOT1 KLF1
UBE3B PRPF31
TCOF1 BCR
PTPRD PPP3CC
SLC2A1 PPP3CC
ARID4B NUDT3
ARID4B PRPF31
ARID4B RBM8A
ARID4B BMI1
SLC6A2 LGALS9
NFKB2 MC2R
NFKB2 UNC5B
NFKB2 ADRBK1
NFKB2 CYP11A1
NFKB2 MVK
NFKB2 FAM102A
NFKB2 SLC9A1
NFKB2 LSM4
YPEL1 DOK1
YPEL1 ZNF500
YPEL1 SLC6A2
YPEL1 KIFC1
FDXR UNC5B
FDXR ZNF500
FDXR ITGA2B
FDXR MFAP2
FDXR SEMA4D
FDXR CD40
FDXR TGOLN2
FDXR THRA
GPR161 CSF1
GPR161 LGR5
GPR161 NFKB2
GPR161 MYST2
COPS6 CSF1
COPS6 PRPF31
COPS6 CD34
COPS6 LYPLA2
COPS6 TPMT
COPS6 MYB
ALDOC PSG1
ALDOC HPGD
GP2 HAUS5
WWOX ADAM15
WWOX SLC9A1
WWOX PAX8
DUSP7 MVD
TUBGCP2 NUDT3
TUBGCP2 MYO9B
TUBGCP2 USP11
CADM4 UBE2H
CADM4 PAX8
GTSE1 PTPRD
PCBP3 MAPK8IP1
PCBP3 UBE3B
FZR1 KRT1
FZR1 CNP
FZR1 CDK6
FZR1 KIAA0323
FZR1 JAK3
FZR1 CDX2
FZR1 IL8RB
C14orf1 MVD
ARR3 CRTC1
SIM2 COPS6
SIM2 MGAT1
CAMSAP1 ARSE
CAMSAP1 E2F4
EVPL RASGRP3
AQP7 INA
SCAPER MAP3K14
SCAPER FLOT1
TLX2 SULT4A1
B4GALT3 ALDOC
TUBB2B MC2R
TUBB2B CD34
TUBB2B USP11
OAS2 SLC5A2
OAS2 FDXR
OAS2 DHRS1
AGPS PCBP3
AGPS ADAM15
AGPS PAX8
ACAN FGF2
ZBED1 THRA
DHRS1 PPP3CC
DHRS1 BCL3
SPC25 CARD10
SPC25 GTSE1
GJB5 FDXR
GJB5 MEF2C
GJB5 FCGR2A
USP19 MYST2
CEP135 MC2R
CEP135 PSG1
CEP135 SLC9A1
CEP135 JAK3
CEP135 PAX8
HDGF EPOR
HDGF MAPKAPK2
OTUB1 MFAP2
OTUB1 FCGR2A
SLC12A4 OTUB1
FAM50A ALOX5
HLA-DOB ITGAD
HLA-DOB SULT4A1
HLA-DOB ITGA2B
HLA-DOB B4GALT3
HLA-DOB IKBKG
HLA-DOB FAM189B
HLA-DOB TGOLN2
ORC1L SLC12A4
TET3 PPP3CC
TET3 SLC22A24
MAG ZNF592
MAG RAGE
SLC24A1 STMN1
OCEL1 KCTD17
OCEL1 GPR161
OCEL1 HDGF
OCEL1 MEF2C
OCEL1 ZNF592
OCEL1 KIFC3
OCEL1 BCL3
OCEL1 BMI1
CD22 WBSCR22
CD22 GP2
CD22 PRRC1
CD22 NCDN
CD22 GNL1
ELAVL3 IRF5
ELAVL3 NUDT3
ELAVL3 GTSE1
ELAVL3 CAMSAP1
ELAVL3 DHRS1
ELAVL3 OTUB1
ELAVL3 SEMA4D
ELAVL3 CYP11A1
ELAVL3 MYB
ADRBK1 BCL3
MFAP2 CDK6
MFAP2 MAPK8IP1
MFAP2 PPP3CC
MFAP2 BCL3
NCDN NUDT3
NCDN COPS6
NCDN HDGF
NCDN SLC12A4
PITPNM1 GTSE1
PITPNM1 MFAP2
PITPNM1 WNT10B
ADAM15 SLC2A1
ADAM15 EPOR
ADAM15 PITPNM1
EPAS1 MC2R
EPAS1 MAG
EPAS1 PPP3CC
CYP3A5 UBE3B
CYP3A5 ACVR1B
CYP3A5 MVK
CYP3A5 SDC3
RIMS2 GP2
RIMS2 SEMA4D
RIMS2 COBRA1
RIMS2 BCR
GIGYF2 GTSE1
LGALS9 MAPK8IP1
LGALS9 EPOR
LGALS9 ABL1
DPT FZR1
DPT STMN1
DPT WNT10B
APOBEC3C REL
APOBEC3C PTPRD
APOBEC3C NCDN
APOBEC3C PITPNM1
NLE1 PTH
TFF3 SAP18
TFF3 ADRBK1
TFF3 PPP3CC
GPA33 PSG1
GPA33 WBSCR22
GPA33 OAS2
HIPK2 RASGRP3
ARHGAP26 PTH
ZNF783 ELAVL3
ZNF783 HAUS5
RAD51L3 YPEL1
RAD51L3 GTSE1
RAD51L3 GJB5
RAD51L3 DPT
VENTX BCL3
MEF2C DPT
FCGR2A DOK1
FCGR2A PPP3CC
FCGR2A E2F4
PLCD1 CYP27A1
PLCD1 C19orf50
PLCD1 WNT7A
ZNF592 CNP
ZNF592 SAP18
ZNF592 WBSCR22
ZNF592 DPT
ZNF592 PAX8
GARNL4 SAP18
GARNL4 DHRS1
GARNL4 GJB5
GARNL4 NCDN
GARNL4 GNL1
SLC4A3 SULT4A1
SLC4A3 BCR
WDR62 TERF2
WDR62 CEP135
WDR62 IL8RB
TPPP NOC2L
NTNG1 LGR5
NTNG1 TCOF1
NTNG1 CYP11A1
NTNG1 HAUS5
POU2F2 PSG1
POU2F2 TUBGCP2
POU2F2 GTSE1
POU2F2 MSC
POU2F2 MYST2
POU2F2 CNTN1
RPS26 MC2R
RPS26 TUBGCP2
RPS26 JAG1
ALAS2 TUBB2B
ALAS2 LGALS9
SEMA4D DHRS1
SEMA4D ADAM15
SEMA4D DPT
TAZ COPS6
ATP1B2 SLC5A2
ATP1B2 E2F4
ATP1B2 MYB
INA NUDT3
INA SLC2A1
INA LGALS9
INA THRA
SAMD14 FGD1
SAMD14 COL6A2
RP1-21O18.1 DPT
RP1-21O18.1 GARNL4
RP1-21O18.1 SDC3
RP1-21O18.1 E2F4
ATG2A KATNB1
ATG2A MGAT3
ZSCAN12 MC2R
ZSCAN12 RBM8A
ZSCAN12 TAZ
ZSCAN12 FAM102A
GCKR CADM4
GCKR UBE2H
GCKR TROAP
TOMM34 MFAP2
LYPLA2 PAX8
MVK PSG1
MVK TUBGCP2
MVK ADRBK1
MVK BMI1
HAUS5 CDX2
DGCR11 TCOF1
CD33 SLC4A3
CD33 INA
SPN DGCR11
SPN FAM102A
ADCYAP1 ARID4B
TRIM15 MYST2
CRYBA4 GTSE1
CRYBA4 NCDN
CRYBA4 CD40
CRYBA4 MYST2
TRIM58 COPS6
TRIM58 GJB5
TRIM58 U2AF2
TBX19 MFAP2
TBX19 LGALS9
TBX19 TGOLN2
CACNB1 FZR1
CACNB1 MFAP2
CRTC1 SBNO2
SMYD5 PRPF31
SMYD5 FZR1
DNAH9 PRPH
DNAH9 SLC17A3
DNAH9 TBX5
ELAVL2 PRPH
ODF1 REL
ODF1 SLC4A3
ODF1 MVK
ODF1 SPN
ODF1 CACNB1
ODF1 ACR
ODF1 TGOLN2
ODF1 CDX2
GDF5 PLCD1
GDF5 MVD
GDF5 GALK1
GDF5 KLF1
SBNO2 TUBB2B
AANAT SAP18
AANAT UBE3B
AANAT FDXR
AANAT TUBGCP2
AANAT ZSCAN12
AANAT MVK
AANAT SPN
AANAT CACNB1
AANAT MCM2
FUT7 DHRS1
INSL3 MAP3K14
INSL3 COL6A2
PRPH SCARB1
PRPH FZR1
PRPH HLA-DOB
PRPH GPA33
PRPH ALAS2
PRPH SMYD5
KCNJ4 TLX2
KCNJ4 TFF3
KCNJ4 SLC4A3
KCNJ4 MVK
KCNJ4 LLGL2
KCNJ4 MSX1
KCNJ4 USP11
KCNJ4 MYB
ADH1C SBNO2
LY6G6C GPR161
LY6G6C COPS6
LY6G6C ZSCAN12
IKBKG RBM8A
MSC LGALS9
MYST1 HMX1
PSG7 DOK1
PSG7 FAM153A
PSG7 PRPF31
PSG7 CD22
PSG7 ELAVL3
PSG7 FCGR2A
POU4F1 ZNF500
POU4F1 RBM8A
POU4F1 MYO9B
POU4F1 WBSCR22
POU4F1 SIM2
POU4F1 NTNG1
POU4F1 SPRR2C
ACR ITGA2B
ACR FUT7
ACR FAM102A
ACR MYST2
ACR FAM189B
ACR CNTN1
IL10RA OGG1
IL10RA MAP2K4
LLGL2 MGAT1
LLGL2 APOBEC3C
GIPR POU4F1
GRM4 CSF1
GRM4 SLC5A2
GRM4 SAP18
GRM4 PTPRD
GRM4 ZBED1
GRM4 DHRS1
GRM4 ZNF783
GRM4 ZNF592
GRM4 CLEC11A
GRM4 LYPLA2
GRM4 MVK
GRM4 LLGL2
GRM4 MXRA8
GRM4 BMI1
HTR2A CARD10
HTR2A MYST2
CROCC AXIN1
TRAFD1 PRPF31
RBBP8 SCARB1
RBBP8 DPT
MXRA8 SULT4A1
MXRA8 ARID4B
MXRA8 HAUS5
CD40 PTPRD
CD40 NCDN
CD40 FCGR2A
CD40 CACNB1
CD40 ABL1
RGS9 MC2R
RGS9 SLC5A2
RGS9 ADAM15
RGS9 TFF3
RGS9 MEF2C
RGS9 CD40
ZNF167 EIF2AK2
SLC1A6 LGALS9
NRG2 SAP18
NRG2 PRPF31
NRG2 PRRC1
NRG2 ACVR1B
NRG2 INA
NRG2 BCR
NRG2 THRA
MYBPC3 ZNF592
MYBPC3 HAUS5
LBP LGALS9
LBP GNL1
LBP WDR62
LBP HAUS5
LBP LY6G6C
LBP SLC22A24
LBP PAX8
PAX9 PRPH
PAX9 LY6G6C
DAPK2 ITGA2B
AATK NUDT3
AATK PSG1
AATK RBM8A
AATK NFKB2
AATK DHRS1
AATK NCDN
AATK KCNJ4
AATK LY6G6C
AATK CDX2
GRIK5 TUBGCP2
GRIK5 GJB5
GRIK5 ADRBK1
GRIK5 PSG7
GRIK5 AATK
GRIK5 TGOLN2
CHMP7 FGF2
FAM102A PRPF31
FAM102A TLX2
FAM102A JAG1
FAM102A RAGE
SCYL3 PPP1R10
SCYL3 PPP3CC
RASGRP3 KIF22
RASGRP3 KLF1
TREX1 PTH
HTR7 ALDOC
HTR7 PCDH9
HTR7 TUBB2B
HTR7 MYB
KRT2 INA
IHH ELAVL3
EFNA3 EML3
EFNA3 TCOF1
EFNA3 FZR1
EFNA3 PRRC1
EFNA3 TLX2
EFNA3 OTUB1
EFNA3 FCGR2A
EFNA3 MVK
EFNA3 GRM4
KRTAP26-1 CDK6
KRTAP26-1 MAG
KRTAP26-1 LY9
KRTAP26-1 THRA
LOC145678 APOBEC3C
FSCN2 ARHGAP26
FSCN2 IQSEC1
FSCN2 MVD
SLC30A3 DHRS1
SLC30A3 PRPH
SLC30A3 LY6G6C
GPT PLCD1
GPT MVD
GPT KLF1
MR1 GRIK5
MVD MLH1
PTH MAP3K14
KIFC3 ALDOC
KIFC3 TFF3
KIFC3 FAM102A
GATA4 PLCD1
MYST2 DOK1
MYST2 C2orf55
MYST2 LYPLA2
PFKFB2 TFF3
PFKFB2 HTR2A
IGHG1 ZSCAN12
IGHG1 FAM189A2
LOC100134331 YPEL1
LOC100134331 WBSCR22
LOC100134331 FCGR2A
LOC100134331 DNAH9
LOC100134331 EFNA3
LOC100134331 PNMT
IGSF9B CARD10
IGSF9B ALDOC
IGSF9B ISLR
IGSF9B EPAS1
IGSF9B CYP11A1
IGSF9B AATK
IGSF9B HTR7
IGSF9B LOC100134331
IGSF9B PPP3CC
IGSF9B USP11
TMPRSS6 GRM4
TMPRSS6 GRIK5
TMPRSS6 FAM189B
TMPRSS6 SLMO1
H6PD COPS6
H6PD LGALS9
H6PD MVK
H6PD HAUS5
H6PD PNMT
RECQL5 DOK1
RECQL5 POU4F1
COL19A1 ARID4B
COL19A1 SDC3
REM1 SMG6
ZKSCAN3 DOK1
ZKSCAN3 SLC5A2
ZKSCAN3 RBM8A
ZKSCAN3 PTPRD
ZKSCAN3 MGAT1
ZKSCAN3 EPOR
ZKSCAN3 SIM2
ZKSCAN3 OAS2
ZKSCAN3 CRYBA4
ZKSCAN3 MSC
ZKSCAN3 KIAA0999
STXBP1 MYST2
SMG6 MGAT3
SMG6 PTH
PHKG2 KLF1
FAM189B FZR1
FAM189B APOBEC3C
FAM189B GNL1
FAM189B E2F4
FAM189B USP11
SPINT3 SPN
SPINT3 SBNO2
SPINT3 SLC1A6
SPINT3 EFNA3
SPINT3 MTHFR
SPINT3 MYB
TBX5 OAS2
SLMO1 PCBP3
SLMO1 GARNL4
SLMO1 INA
SLMO1 MR1
GRIP2 TLX2
XDH PAX8
AXIN1 UBE2H
AXIN1 IQSEC1
GALK1 WNT7A
JAG1 IL8RB
RAP1GAP OCEL1
RAP1GAP ADRBK1
OR2B6 PRPH
UGT2B15 TERF2
UGT2B15 NFKB2
UGT2B15 PRRC1
UGT2B15 GJB5
UGT2B15 LBP
UGT2B15 IGSF9B
UGT2B15 KRT86
RHBDL1 SAR1A
RHBDL1 KCTD17
RHBDL1 ZNF592
RHBDL1 INA
RHBDL1 LY6G6C
RHBDL1 IGHMBP2
RHBDL1 THRA
AGAP8 COPS6
AGAP8 HAUS5
AGAP8 TRIM58
AGAP8 POU4F1
AGAP8 MYST2
BZRPL1 SLC12A4
BZRPL1 CNTN1
NTSR2 BCR
NTSR2 WNT10B
CCKAR PRPH
SLC9A3 AGFG2
EXOSC2 B4GALT3
AQP5 ITGAD
AQP5 COPS6
AQP5 WDR62
AQP5 IGHMBP2
AQP5 CNTN1
AQP5 LOC201229
MTHFR HSF4
MTHFR CDK6
MTHFR GARNL4
MTHFR E2F4
AGFG2 CHMP7
AGFG2 SERPIND1
AGFG2 RB1
LTK DUS4L
LTK SLC9A1
RPS21 RPS15A
TROAP NLE1
SLC9A1 SLC2A1
SLC9A1 MSX1
SLC9A1 E2F4
LSM4 MYB
PPP3CC EPOR
PPP3CC MSX1
PPP3CC IL8RB
SLC6A9 RUNX2
SLC6A9 HAUS5
SLC6A9 SPINT3
CCBP2 RAP1GAP
CEACAM3 SAP18
CEACAM3 GTSE1
CEACAM3 ADAM15
CEACAM3 GIGYF2
CEACAM3 ZSCAN12
CEACAM3 LY6G6C
CEACAM3 ACR
CEACAM3 CD40
CEACAM3 CDH4
CEACAM3 BCR
ARHGAP6 RB1
ZNF157 SLC9A3R2
ZNF157 EML3
ZNF157 GPR161
ZNF157 WDR62
ZNF157 NRG2
ZNF157 MTHFR
ZNF157 PNMT
MAGEA1 NFKB2
GPR6 GNL1
TOP3B BAIAP3
PNMT SLC9A3R2
PNMT GTSE1
PNMT FZR1
PNMT CACNB1
PNMT KCNJ4
PNMT GRM4
PNMT AATK
PNMT SLC9A1
PNMT E2F4
PNMT RAGE
PNMT BCR
KRT86 DOK1
KRT86 COPS6
KRT86 TUBB2B
KRT86 GJB5
KRT86 SLC12A4
KRT86 MYST2
KRT86 MTHFR
KRT86 BCR
AP2A2 DOK1
COL6A2 RASGRP3
CHST3 DHRS1
SDC3 SULT4A1
SDC3 EML3
SDC3 SEMA4D
SDC3 ATP1B2
SDC3 MXRA8
SDC3 SCYL3
NCKIPSD ARID4B
NCKIPSD NFKB2
NCKIPSD FCGR2A
NCKIPSD ACR
NCKIPSD GRIK5
NCKIPSD MSX1
NCKIPSD JAK3
NCKIPSD BCL3
DDX11 DOK1
DDX11 GTSE1
DDX11 PCBP3
DDX11 FZR1
DDX11 AQP7
DDX11 PITPNM1
DDX11 ATP1B2
DDX11 KCNJ4
DDX11 DAPK2
DDX11 KRT86
BTF3 GPR143
BTF3 TROAP
IGHMBP2 SEMA4D
TGOLN2 CARD10
TGOLN2 SLC12A4
TGOLN2 BCR
SERPIND1 CRTC1
SLC22A24 WBSCR22
SLC22A24 SLC12A4
SLC22A24 KIFC3
SLC22A24 SLC9A1
SLC22A24 JAK3
SLC22A24 MAPKAPK2
CNTN1 SLC2A1
CNTN1 TUBB2B
CNTN1 DHRS1
CNTN1 CACNB1
DEFA3 PRRC1
PCDH1 IL10RA
PCDH1 RASGRP3
GPR35 B4GALT3
GPR35 FUT7
SLC18A3 LGALS9
SLC18A3 LBP
SLC18A3 IGSF9B
SLC18A3 COL19A1
SLC18A3 SDC3
SLC18A3 CNTN1
GNAS PTH
LOC652147 REM1
RUNX1 DOK1
RUNX1 UBE3B
RUNX1 ZNF592
RUNX1 WDR62
RUNX1 JAG1
RUNX1 UGT2B15
RUNX1 SLC9A1
TCF7 IGSF9B
TRD@ PAX8
FOXE1 CAMSAP1
WNT7A KLF1
BCL3 EPOR
E2F4 USP11
E2F4 BCR
E2F4 WNT10B
ABL1 WNT10B
MYB DOK1
MAPKAPK2 BCR
LOC201229 PAX8
WNT10B EPOR
WNT10B USP11
ITGAD DOK1
ITGAD EPOR
DOK1 PAX8
NOC2L CRX
NOC2L MGAT3
NOC2L WNT7A
UNC5B CDK6
UNC5B EML3
UNC5B SLC12A4
UNC5B FCGR2A
UNC5B INA
UNC5B KIFC3
UNC5B LSM4
UNC5B DEFA3
CARD10 E2F4
CARD10 THRA
FGF2 CYP27A1
FGF2 KLF1
EPHB2 CARD10
EPHB2 LSM4
ANKRD46 DPT
REL LOC201229
SCARB1 TUBGCP2
SLC9A3R2 EPOR
BAIAP3 PLCD1
ZNF500 NUDT3
ZNF500 FAM189B
TERF2 EML3
TERF2 PITPNM1
GJB3 PTAFR
LGR5 MEN1
LGR5 SAR1A
LGR5 SCARB1
LGR5 DHRS1
LGR5 HDGF
LGR5 MEF2C
LGR5 LYPLA2
LGR5 KIFC3
LGR5 MYB
LGR5 WNT10B
KCTD17 RBM8A
KCTD17 ADRBK1
KCTD17 MFAP2
KCTD17 ADAM15
KCTD17 TFF3
SULT4A1 CARD10
SULT4A1 BCR
PSG1 MAPK8IP1
PSG1 HDGF
PSG1 MAPKAPK2
EML3 CSF1
EML3 DOK1
EML3 EPOR
EML3 HDGF
EML3 TOMM34
RBM8A WNT10B
GTF2H3 SLC22A24
ITGA2B PSG1
ITGA2B INA
UBE3B JAG1
UBE3B RAGE
TCOF1 E2F4
TCOF1 PAX8
TCOF1 WNT10B
C2orf55 SKI
C2orf55 WNT10B
SLC2A1 LSM4
ARID4B TCOF1
ARID4B FCGR2A
ARID4B CCPG1
SLC6A2 FZR1
SLC6A2 SLC12A4
SLC6A2 ADRBK1
SLC6A2 CD40
SLC6A2 JAG1
SLC6A2 CNTN1
SLC6A2 WNT10B
NFKB2 EML3
NFKB2 SLC2A1
NFKB2 GTSE1
NFKB2 HDGF
NFKB2 PPP3CC
NFKB2 WNT10B
FDXR SAR1A
FDXR TERF2
FDXR KCTD17
FDXR NFKB2
FDXR STMN1
ACCN1 APOBEC3C
GPR161 TUBB2B
GPR161 ATP1B2
CPNE6 EML3
CPNE6 GTSE1
CPNE6 KIFC3
CPNE6 BCR
COPS6 UBE3B
ALDOC DPT
WBSCR22 HSF4
WBSCR22 MC2R
WBSCR22 NUDT3
WBSCR22 GTSE1
WBSCR22 WNT10B
MEGF6 IQSEC3
WWOX PCBP3
WWOX ADRBK1
WWOX MYST2
TUBGCP2 PTPRD
TUBGCP2 PAX8
CADM4 ETS1
CADM4 SLC5A2
GTSE1 CSF1
GTSE1 SLC5A2
GTSE1 USP11
PCBP3 ITGAD
PCBP3 IL8RB
FZR1 CARD10
FZR1 BCL3
HTRA2 EPOR
C19orf50 KLF1
SIM2 REL
SIM2 ARID4B
CAMSAP1 SCARB1
CAMSAP1 ALDOC
CAMSAP1 ARPC4
CAMSAP1 KIFC3
AQP7 PRPF31
AQP7 PSG1
AQP7 YPEL1
PAIP2B LSM4
PRRC1 KRT1
PRRC1 MAPKAPK2
TLX2 REL
TLX2 LOC201229
TUBB2B SULT4A1
TUBB2B PRPF31
TUBB2B FAM102A
TUBB2B PAX8
KCNF1 AXIN1
OAS2 TERF2
OAS2 SLC2A1
OAS2 ZBED1
OAS2 INA
OAS2 SMYD5
AGPS UNC5B
AGPS PRRC1
AGPS LGALS9
AGPS SLC22A24
ACAN CRTC1
ACVR1B UBE3B
ACVR1B EPOR
RUNX2 BCR
ZBED1 MC2R
ZBED1 PCBP3
ZBED1 WNT10B
DHRS1 PTPRD
SPC25 PAX8
TYR EML3
TYR OAS2
TYR ATP1B2
GJB5 SLC5A2
GJB5 HDGF
GJB5 SLC12A4
GJB5 NCDN
GJB5 CCPG1
NFATC2IP IL10RA
NFATC2IP GJA1
CEP135 HAUS5
CEP135 USP11
HDGF FZR1
HDGF JAG1
CD34 JAG1
OTUB1 COPS6
OTUB1 PCBP3
OTUB1 FAM102A
SLC12A4 PRPF31
SLC12A4 MEF2C
SLC12A4 TOMM34
SLC12A4 U2AF2
SLC12A4 WNT10B
FAM50A PTH
KIAA0284 IL10RA
HLA-DOB TUBB2B
HLA-DOB FAM102A
HLA-DOB PPP3CC
HLA-DOB SLC22A24
ORC1L PCBP3
ORC1L JAG1
TET3 OAS2
TET3 ADAM15
TET3 ZNF592
TET3 PAX8
SLC24A1 PCBP3
OCEL1 SLC6A2
OCEL1 ALDOC
OCEL1 SIM2
OCEL1 TLX2
OCEL1 SLC24A1
OCEL1 ALAS2
CD22 SULT4A1
CD22 USP11
ELAVL3 PTPRD
ELAVL3 FDXR
ELAVL3 HDGF
ELAVL3 TAZ
ELAVL3 LLGL2
ELAVL3 GOLGA1
ELAVL3 U2AF2
ELAVL3 E2F4
ELAVL3 WNT10B
CAPN5 CRX
ADRBK1 DOK1
ADRBK1 PRPF31
ADRBK1 ZBED1
ADRBK1 MAPKAPK2
MFAP2 ZBED1
OGG1 MVD
NCDN EML3
PITPNM1 SAP18
PITPNM1 SCARB1
ADAM15 SCARB1
ADAM15 SULT4A1
ADAM15 ALDOC
ADAM15 RUNX2
ADAM15 USP11
EPAS1 GTSE1
CYP3A5 TLX2
CYP3A5 GJB5
CYP3A5 ISLR
CYP3A5 ADAM15
CYP3A5 ATP1B2
CYP3A5 LLGL2
CYP3A5 CD40
CYP3A5 LSM4
CYP3A5 BCL3
RPL3L KIAA0284
RIMS2 MC2R
RIMS2 TUBB2B
RIMS2 SLC22A24
RIMS2 RAGE
GIGYF2 U2AF2
GIGYF2 BMI1
GIGYF2 LOC201229
LGALS9 C2orf55
LGALS9 CDX2
DPT SLC5A2
APOBEC3C TLX2
APOBEC3C ACVR1B
APOBEC3C ISLR
APOBEC3C TOMM34
GNL1 CARD10
GNL1 PAX8
TFF3 TCOF1
TFF3 TUBGCP2
TFF3 CADM4
GPA33 DOK1
GPA33 HSF4
GPA33 SLC6A8
ZNF783 MYST2
ZNF783 BCR
RAD51L3 CDK5R1
RAD51L3 CDK6
RAD51L3 TGFB1
RAD51L3 ZNF500
RAD51L3 PTPRD
RAD51L3 FDXR
RAD51L3 CD22
RAD51L3 PITPNM1
RAD51L3 MYST2
MEF2C TCOF1
FCGR2A CSF1
FCGR2A PTPRD
FCGR2A FZR1
FCGR2A GIGYF2
FCGR2A LOC201229
PLCD1 FGF2
PLCD1 UBE2H
PLCD1 PTH
ZNF592 ZBED1
ZNF592 E2F4
GARNL4 UNC5B
GARNL4 CARD10
GARNL4 MAPK8IP1
GARNL4 RBM8A
GARNL4 TUBGCP2
GARNL4 ADRBK1
GARNL4 E2F4
GARNL4 USP11
SLC4A3 TUBB2B
SLC4A3 SLC9A1
FNTB SULT4A1
WDR62 DOK1
WDR62 MAPK8IP1
WDR62 TCOF1
WDR62 NCDN
WDR62 APOBEC3C
WDR62 PAXIP1
POU2F2 EPHB2
POU2F2 NFKB2
POU2F2 MVK
POU2F2 HAUS5
RPS26 TLX2
ALAS2 PSG1
ALAS2 RAGE
SEMA4D MC2R
SEMA4D NUDT3
SEMA4D PAIP2B
SEMA4D FCGR2A
SEMA4D CCPG1
SEMA4D BCL3
TAZ EML3
TAZ APOBEC3C
ATP1B2 KRT1
ATP1B2 SAP18
ATP1B2 SCARB1
ATP1B2 ZBED1
ATP1B2 TFF3
SBNO2 MAP2K4
INA SCARB1
INA ADAM15
INA USP11
SAMD14 FGF2
SAMD14 BAIAP3
SAMD14 DUSP7
SAMD14 CRTC1
SAMD14 PTAFR
RP1-21O18.1 PSG1
RP1-21O18.1 CD22
RP1-21O18.1 SLC9A1
CLEC11A CARD10
CLEC11A GTSE1
CLEC11A MFAP2
CLEC11A CD40
CLEC11A SDC3
CLEC11A PAX8
ATG2A COL6A1
ATG2A CHMP7
ATG2A C1orf144
ZSCAN12 ALDOC
ZSCAN12 GJB5
ZSCAN12 POU2F2
ZSCAN12 E2F4
ZSCAN12 BCR
GCKR SCAPER
GCKR SMG6
TOMM34 EPOR
TOMM34 PPP3CC
UBE2H MGAT3
LYPLA2 TLX2
LYPLA2 LSM4
MVK PTPRD
HAUS5 RUNX2
HAUS5 INA
DGCR11 ZNF592
DGCR11 INA
DGCR11 PAX8
CD33 GJB5
CD33 CYP3A5
CD33 LGALS9
SPN SLC12A4
GPR143 WNT11
PRB1 WNT11
ADCYAP1 SDC3
CRYBA4 CARD10
CRYBA4 GJB5
CRYBA4 ADAM15
TRIM58 PSG1
TRIM58 POU2F2
TBX19 ARID4B
TBX19 GTSE1
TBX19 PPP3CC
TBX19 SDC3
CRTC1 CHMP7
SMYD5 ZNF592
DNAH9 PRPF31
DNAH9 RBBP8
ODF1 ZNF592
ODF1 POU2F2
ODF1 INA
ODF1 CD33
ODF1 LBP
ODF1 COL19A1
GDF5 ETS1
LY9 MTHFR
AANAT LGR5
AANAT PRPF31
AANAT COPS6
AANAT PITPNM1
AANAT RAD51L3
AANAT FCGR2A
AANAT HAUS5
AANAT SLC30A3
AANAT PNMT
INSL3 BAIAP3
INSL3 RPL3L
INSL3 CRTC1
PRPH PRRC1
PRPH CEP135
PRPH LGALS9
PRPH BCL3
KCNJ4 UNC5B
KCNJ4 SAR1A
KCNJ4 PAXIP1
KCNJ4 THRA
LY6G6C CARD10
LY6G6C TGFB1
LY6G6C ZNF500
LY6G6C LGR5
LY6G6C SLC6A2
LY6G6C YPEL1
LY6G6C ALDOC
LY6G6C HDGF
LY6G6C CD34
LY6G6C CACNB1
LY6G6C SMYD5
LY6G6C SLC9A1
LY6G6C SLC22A24
IKBKG PRPF31
IKBKG INA
MSC PSG1
MSC TAZ
MSC BCR
PSG7 FDXR
PSG7 OCEL1
PSG7 RAD51L3
PSG7 RP1-21O18.1
CECR7 GIGYF2
POU4F1 SCARB1
POU4F1 ALDOC
POU4F1 AGPS
POU4F1 TET3
POU4F1 MEF2C
POU4F1 MXRA8
ACR MC2R
ACR TGFB1
ACR LGR5
ACR GPR161
ACR FZR1
ACR ELAVL3
ACR PITPNM1
ACR RAD51L3
ACR PSG7
ACR MAPKAPK2
ACR BCR
ACR THRA
KIF22 KLF1
IL10RA FLOT1
IL10RA C19orf50
IL10RA COX10
LLGL2 ADAM15
CRCP MTHFR
GIPR UBE3B
GIPR POU2F2
GRM4 SULT4A1
GRM4 C2orf55
GRM4 GPR161
GRM4 RAGE
GRM4 THRA
HTR2A SDC3
CROCC RBCK1
TRAFD1 EPOR
TRAFD1 DHRS1
RBBP8 PSG1
COBRA1 HAUS5
CD40 IRF5
CD40 SEMA4D
CD40 MYB
CD40 WNT10B
RGS9 ADRBK1
RGS9 NCDN
RGS9 PPP3CC
SLC1A6 CD40
NRG2 SLC6A2
NRG2 GTSE1
NRG2 SLC12A4
NRG2 ADRBK1
NRG2 APOBEC3C
NRG2 CRYBA4
NRG2 DNAH9
NRG2 AANAT
NRG2 FAM102A
NRG2 CHST3
NRG2 USP11
SLC28A1 ARHGEF17
LBP CD34
LBP TBX19
LBP IKBKG
LBP THRA
T PSG1
T CAMSAP1
PAX9 PRRC1
PAX9 FUT7
AATK TCOF1
AATK SPC25
AATK SEMA4D
AATK ZSCAN12
AATK MSC
GRIK5 SCARB1
GRIK5 ZNF500
GRIK5 RBM8A
GRIK5 TCOF1
GRIK5 FZR1
GRIK5 RUNX2
GRIK5 ELAVL3
GRIK5 LY6G6C
GRIK5 LLGL2
GRIK5 E2F4
GRIK5 USP11
FAM102A SAP18
FAM102A EPOR
FAM102A E2F4
SCYL3 ARID4B
SCYL3 HDGF
SCYL3 APOBEC3C
SCYL3 BCR
RASGRP3 CRX
RASGRP3 FGF2
ARPC4 TLX2
ARPC4 ADAM15
ARPC4 PAX8
TREX1 C19orf50
TREX1 KIF22
HTR7 TERF2
HTR7 AANAT
HTR7 SULT4A1
HTR7 E2F4
MAGEA5 RBM8A
EFNA3 CARD10
EFNA3 SAP18
EFNA3 GJB5
EFNA3 HLA-DOB
EFNA3 GIGYF2
EFNA3 DPT
EFNA3 NRG2
EFNA3 BCL3
EFNA3 BMI1
KRTAP26-1 RIMS2
KRTAP26-1 INA
FSCN2 IAH1
FSCN2 PLCD1
SLC30A3 UBE3B
SLC30A3 APOBEC3C
GPT CHMP7
MR1 NUDT3
MR1 SIM2
MVD FLOT1
MVD KLF1
PTH SCAPER
PTH MLH1
KIFC3 MC2R
KIFC3 CARD10
KIFC3 PITPNM1
KIFC3 USP11
MYST2 MTX1
MYST2 TCOF1
MYST2 PRRC1
MYST2 TUBB2B
MYST2 RUNX2
MYST2 ZBED1
MYST2 KIFC3
PFKFB2 NCDN
PFKFB2 CYP3A5
PFKFB2 ODF1
PFKFB2 FAM102A
PFKFB2 MTHFR
LOC100134331 UNC5B
LOC100134331 UBE3B
LOC100134331 FDXR
LOC100134331 CYP3A5
LOC100134331 SLC9A1
LOC100134331 AP2A2
LOC100134331 USP11
IGSF9B FDXR
IGSF9B GNL1
IGSF9B SPN
IGSF9B CD40
IGSF9B NRG2
IGSF9B SMARCD2
IGSF9B KIAA0323
IGSF9B STMN1
IGSF9B MAPKAPK2
TMPRSS6 ARID4B
TMPRSS6 GPR161
TMPRSS6 HAUS5
TMPRSS6 BCR
TMPRSS6 PAX8
H6PD DHRS1
H6PD OCEL1
H6PD ELAVL3
H6PD ACR
RECQL5 ITGAD
RECQL5 OAS2
COL19A1 COPS6
COL19A1 DPT
COL19A1 APOBEC3C
COL19A1 ZSCAN12
COL19A1 HAUS5
COL19A1 CD40
COL19A1 LSM4
REM1 NLE1
REM1 PLCD1
REM1 ATG2A
REM1 GCKR
PIGR SPN
ZKSCAN3 EPHB2
ZKSCAN3 SKI
ZKSCAN3 ZBED1
ZKSCAN3 MEF2C
ZKSCAN3 TOMM34
ZKSCAN3 KIFC3
ZKSCAN3 BMI1
ZKSCAN3 THRA
STXBP1 GARNL4
STXBP1 HAUS5
STXBP1 TGOLN2
DMWD HAUS5
PHKG2 CYP27A1
FAM189B COPS6
SPINT3 NUDT3
SPINT3 SULT4A1
SPINT3 SLC6A2
SPINT3 SCYL3
SPINT3 TMPRSS6
MYCL1 MC2R
MYEF2 POU4F1
SLMO1 CDK5R1
SLMO1 NUDT3
SLMO1 SCARB1
SLMO1 SLC2A1
SLMO1 SLC9A1
GRIP2 COPS6
GRIP2 SDC3
XDH CARD10
XDH RBM8A
XDH COPS6
AXIN1 TREX1
SEMG2 AKR1B1
PAXIP1 ARID4B
PAXIP1 FZR1
IL18RAP ZNF264
RAP1GAP KCTD17
RAP1GAP EML3
RAP1GAP APOBEC3C
RAP1GAP GRIP2
RAP1GAP TGOLN2
RAP1GAP FKBP15
RAP1GAP CNTN1
RAP1GAP BCR
UGT2B15 SSTR5
UGT2B15 ELAVL3
UGT2B15 PITPNM1
UGT2B15 TOMM34
UGT2B15 KCNJ4
UGT2B15 LLGL2
UGT2B15 LILRA4
UGT2B15 LTK
RHBDL1 MEN1
RHBDL1 SCARB1
RHBDL1 ZNF500
RHBDL1 PRRC1
RHBDL1 SLC12A4
RHBDL1 NCDN
RHBDL1 SPN
RHBDL1 HTR7
RHBDL1 FAM189B
AGAP8 MFAP2
AGAP8 SLC1A6
AGAP8 COL19A1
BZRPL1 PCBP3
NTSR2 ITGAD
NTSR2 PRPF31
NTSR2 LOC100134331
ZMYND10 MMP19
FAM189A2 EML3
FAM189A2 LY6G6C
