# Supplementary material for: Functional networks inference from rule-based machine learning models
Source: BioData Min. 2016 Sep 5;9:28. doi: 10.1186/s13040-016-0106-4 (PMC5011349; doi:10.1186/s13040-016-0106-4)
Supplement: Supplementary file 2 — Networks. All networks used in the analysis given as a list of edges. (XZ 11980 kb) [file 13040_2016_106_MOESM2_ESM.xz › networks/mic/LungM/SE_C2.txt]

TAP1 CXCL9
TAP1 CXCL10
TAP1 GBP1
TAP1 PSMB9
TAP1 PSMB8
SUMO1 IFNA21
SUMO1 HLA-DOA
SUMO1 HTR2C
SUMO1 PLCD1
SUMO1 LTK
SUMO1 MSX1
SUMO1 FES
MNT AVPR1B
MNT SSX5
MNT AQP2
MNT ADRB3
MNT CELA3B
MNT PSD
MNT OMP
MNT MYBPC2
ABP1 CYP4A11
IGHG1 HLA-C
IGHG1 LOC91316
IGHG1 NTN3
IGHG1 IGL@
IGHG1 POU2AF1
LAPTM5 CD52
LAPTM5 CD53
LAPTM5 NCKAP1L
LAPTM5 ACP5
LAPTM5 CD37
LAPTM5 APOC1
LAPTM5 FCER1G
LAPTM5 TRBV5-4
LAPTM5 NCF4
LAPTM5 ARHGAP25
LAPTM5 AIF1
LAPTM5 ITGAL
LAPTM5 CD48
LAPTM5 SIRPA
LAPTM5 HLA-DRA
LAPTM5 IFI30
LAPTM5 CYBB
LAPTM5 SPI1
LAPTM5 HCK
LAPTM5 LCP1
LAPTM5 EVI2B
LAPTM5 LST1
LAPTM5 LSP1
LAPTM5 C1QB
LAPTM5 FGL2
LAPTM5 PTPRC
LAPTM5 EMP3
LAPTM5 HLA-DMB
LAPTM5 HLA-DQA1
MFAP4 ITGA8
MFAP4 MYH11
MFAP4 CCNB1
MFAP4 NME1
MFAP4 CPA3
MFAP4 A2M
MFAP4 FHL1
MFAP4 COX7A1
MFAP4 PTGDS
MFAP4 UBE2S
MFAP4 TPSAB1
MFAP2 SPARC
MFAP2 THBS2
MFAP2 THY1
L1CAM MSX1
L1CAM C21orf2
L1CAM MAPKAPK2
SEMA4D SYK
CAMK1 CTRC
CAMK1 OMP
PIK3CA EFNA3
GPR183 SELL
GPR183 MAN2B1
GPR183 CXCR4
SPN ACP5
SPN NCKAP1L
THY1 THBS2
THY1 COL5A2
THY1 POSTN
THY1 SPARC
THY1 COL1A2
THY1 COL4A1
THY1 COL1A1
THY1 COL3A1
THY1 COL6A3
SIRPD RENBP
SIRPD C21orf2
SIRPD HTR2C
SIRPD MYO1F
SIRPD FOXO4
SIRPD MLN
SIRPD SCNN1G
SIRPD NHLH1
SIRPD PLCD1
SIRPD CCR9
SIRPD ZNF132
SIRPA FCER1G
SIRPA FCGR1A
SIRPA LCP2
SIRPA LGALS1
SIRPA PLEK
SIRPA AIF1
XPC FHL1
PTGR1 GCLM
CXCL10 CXCL9
CXCL10 GBP1
CXCL10 PSME2
CXCL10 GZMA
GYPC ARHGEF6
GYPC LRP1
GYPC ANXA6
SHFM1 CCNB1
SHFM1 PPIA
SHFM1 POLR2J2
LST1 CD52
LST1 CD53
LST1 MAN2B1
LST1 CD33
LST1 CD37
LST1 CCR1
LST1 ALOX5AP
LST1 FCER1G
LST1 SPI1
LST1 ARHGEF6
LST1 SELPLG
LST1 MNDA
LST1 ALOX5
LST1 HLA-DRA
LST1 IFI30
LST1 CYBB
LST1 HCLS1
LST1 HCK
LST1 LCP1
LST1 EVI2B
LST1 PLEK
LST1 LMO2
LST1 ACP5
LST1 C1QB
LST1 HLA-DQA1
LST1 PTPRC
LST1 ITGAM
LST1 AIF1
POU2AF1 LOC91316
POU2AF1 NTN3
POU2AF1 CD79A
GM2A ITGB2
GM2A FCGR1A
CSN2 FEV
CSN2 C21orf2
CSN2 KCNJ4
CSN2 TWIST1
CSN2 INPP5J
CSN2 FOXO4
CSN2 CCKAR
CSN2 PSD
CSN2 HTT
CSN2 SCNN1G
CSN2 CPA2
CSN2 ADRB3
CSN2 SERPINF1
CSN2 HLA-DOA
CSN2 PLCD1
CSN2 LTK
CSN2 UROD
CSN2 TUB
CSN2 GFAP
CSN2 CYP11B1
TROAP CD302
LMO2 HLA-DRA
CTCF SCNN1G
CTCF CCR9
LIFR MYL5
ACTA2 C1R
ACTA2 FSTL1
ACTA2 MYL9
ACTA2 LUM
ACTA2 TAGLN
ATP2A2 ARL1
ATP2A2 TDG
ATP2A2 MRPL3
ATP2A2 USP14
ATP2A2 SLC33A1
PSMB5 FHL1
PSMB5 PRMT5
MX1 IFIT1
SFTPA1B SFTPA2B
UROD LIMK2
UROD MLH1
UROD SCNN1G
UROD PSD
UROD ADRB3
UROD HLA-DOA
UROD NHLH1
UROD PIK3R2
COL3A1 THBS2
COL3A1 FAP
COL3A1 VCAN
COL3A1 COL5A2
COL3A1 POSTN
COL3A1 SPARC
COL3A1 COL1A2
COL3A1 COL1A1
COL3A1 COL6A3
XIST KDM5D
XIST RPS4Y1
TNNT3 PSD
TNNT3 HTR2C
CHIC1 IL8RB
CHIC1 SPRR1A
CHIC1 CTRC
CHIC1 PRKCG
IL8RB SERPINF1
IL8RB MLN
IL8RB PSD
IL8RB CCR9
HLA-F IFI35
CCT7 TCEB1
CCT4 XPO1
CCT4 EIF2S2
CCT4 KIF11
CCT4 MRPL3
CCT4 CKS1B
CCT5 TCEB1
CCT5 AIMP2
TTK CDKN3
TTK TOP2A
TTK FOXM1
TTK MCM2
TTK TK1
PAICS CCNB1
PAICS MTHFD2
PAICS TCEB1
PAICS H2AFX
PAICS MRPL12
PAICS KPNA2
SSTR2 SCNN1G
SSTR2 GPER
ISG15 EIF2AK2
JAK3 KIAA0195
IGL@ LOC91316
IGL@ CDH15
IGL@ TAF12
IGL@ HLA-C
IGL@ DRD4
IGL@ NTN3
IGL@ PSD
IGL@ IGHM
IGL@ TNFRSF17
IGL@ SYN1
IGL@ CD3E
IGL@ CD79A
COL4A2 COL4A1
COL4A2 COL1A1
COL4A1 SPARC
HCK FCER1G
HCK MAN2B1
HCK IFI30
HCK ITGAM
HCK AIF1
TACR3 SCNN1G
IGJ TNFRSF17
IGJ LOC91316
IGJ NTN3
IGJ CD79A
ITGAX FGR
GZMA PLA2G7
GZMA CCL5
PSMD14 EIF2S2
PSMD14 GPD2
MLANA CELA3B
MLANA HR44
CD14 C3AR1
CD14 LCP1
GPX2 AKR1C3
ITGAL CD52
ITGAL CD53
ITGAL CYBB
ITGAL ARHGAP25
ITGAM CD53
ITGAM FCER1G
ITGAM APOC1
ITGAM AIF1
BOP1 PUF60
VWF CCL15
EIF4A3 UBE2S
EIF4A3 CCNB1
EIF4A3 NME1
EIF4A3 CDC20
CD19 IGHM
MYH10 CDC20
ACP5 CD52
ACP5 LIPA
ACP5 HLA-DRA
ACP5 NCKAP1L
ACP5 MRC1
ACP5 ALOX5
ACP5 FCER1G
ACP5 IFI30
ACP5 CD37
ACP5 C1QB
ACP5 SPI1
ACP5 EMP3
ACP5 APOC1
ACP5 HSP90AA1
ACP5 LCP1
ACP5 ITGB2
ACP5 HLA-DMB
ACP5 HLA-DMA
NPDC1 ATP13A3
TSFM CCT2
RCAN2 MGP
TAF12 CYP11B1
TAF12 PSD
CTTN GRSF1
FOXM1 MYH11
FOXM1 RFC4
FOXM1 KIF14
FOXM1 KIF11
FOXM1 KIAA0101
FOXM1 MYBL2
FOXM1 KIF2C
FOXM1 MELK
FOXM1 CDKN3
FOXM1 TOP2A
FOXM1 CENPF
FOXM1 MCM7
FOXM1 MCM6
FOXM1 MCM4
FOXM1 MCM2
FOXM1 TK1
FOXM1 CCNB1
FOXM1 UBE2C
FOXM1 CDC20
FOXM1 TYMS
FOXM1 ADH1C
FOXM1 KPNA2
FOXM1 CSE1L
FOXM1 UBE2S
ADCYAP1 MSX1
CDC2 PHB
OR2H1 AVPR1B
OR2H1 CETP
OR2H1 CELA3B
OR2H1 KLK3
OR2H1 SPRR1A
OR2H1 OMP
HTRA1 CDH11
HTRA1 FBN1
CDC6 UBE2S
CDC6 LOC96610
EXOSC10 MLN
RPS4Y1 KDM5D
INHBA FAP
CKS1B CCNB1
CKS1B LOC96610
CKS1B LTC4S
CKS1B KIF14
CKS1B MELK
CKS1B UBE2S
CKS1B CKAP5
CKS1B EBNA1BP2
CKS1B TOP2A
IFI44L IFI44
SPARC VCAN
SPARC FAP
SPARC THBS2
SPARC COL5A2
SPARC POSTN
SPARC COL5A1
SPARC COL1A2
SPARC COL1A1
SPARC COL6A3
CTSK LGALS1
CTSK FBN1
LTB SELL
LTB CORO1A
LTB MAN2B1
ETV2 AVPR1B
ETV2 OXT
ETV2 C4orf10
ETV2 AZU1
ETV2 TBX2
ETV2 WWOX
IL3RA NXF1
LTK C21orf2
LTK GPER
LTK AZU1
LTK SCNN1G
LTK FHL3
LTK HLA-DOA
LTK SPRR1A
LTK PSG7
LTK GP9
UBE2V2 COPS5
MVK CYP11B1
IL2RB FYB
IL2RB LCP2
IL2RB LCK
IL2RB CD2
IL2RB CCL5
IL2RG TRBV5-4
IL2RG TRD@
SLC17A4 CTRC
LSP1 CD52
LSP1 CD53
LSP1 NCKAP1L
LSP1 CD48
LSP1 CD37
NTN3 LOC91316
NTN3 TNFRSF17
NTN3 MS4A1
NTN3 IGKV1D-13
NTN3 IGHM
NTN3 CD79A
FGL2 CD53
FGL2 FCER1G
FGL2 CCL4
FGL2 CCL5
FGL2 C1QB
FGL2 CYBB
FGL2 AIF1
SSTR1 CELA3B
SSTR3 CYP17A1
SSTR3 TWIST1
SSTR3 KCNJ4
SSTR3 CTRC
SSTR3 CELA3B
SSTR3 DRD4
SSTR3 ADRB3
SSTR3 EVX1
SSTR3 PRKCG
SSTR3 PMS2L11
SSTR3 SCNN1G
SSTR3 GPER
SSTR3 PAX6
SSTR3 HTT
SSTR3 GYPA
SSTR3 PPY
SSTR3 OMP
SSTR3 GFAP
SSTR3 TUB
SSTR3 LOC729991
SSTR3 RHOD
IFNA21 REG1A
IFNA21 CELA3B
IFNA21 PRKCG
IFNA21 HTT
IFNA21 MYBPC2
IFNA21 HTR2C
IFNA21 SPRR1A
IFNA21 GFAP
ATP1A3 TUB
ATP1A3 PLCD1
SSTR4 AQP2
SSTR4 GSTM5
SSTR4 CTRC
SSTR4 MLN
SSTR4 CCKAR
SSTR4 PSD
SSTR4 NTSR1
SSTR4 SCNN1G
SSTR4 OMP
SSTR4 HLA-DOA
SSTR4 PLCD1
SSTR4 TUB
SSTR4 PDCD1
SSTR4 SYN1
LMOD1 MYH11
NCKAP1L HLA-DRA
NCKAP1L CD53
NCKAP1L C1QB
NCKAP1L HLA-DMB
NCKAP1L HLA-DQA1
AQP7 PCDH1
PSMD4 ILF2
SPARCL1 AOC3
SPARCL1 FHL1
SPARCL1 C7
SPARCL1 A2M
ALOX5AP ALOX5
ALOX5AP SPI1
ALOX5AP LCP1
ALOX5AP AIF1
KIAA0125 TNFRSF17
CETP GNAO1
CETP CELA3B
CETP TRD@
CETP MYL5
CETP MYBPC2
CETP ZNF132
HMOX2 GCM1
HMOX2 C21orf2
EIF2S1 PSMA3
FRG1 PMS2L11
HLA-DRA CD74
HLA-DRA FCER1G
HLA-DRA HLA-DPB1
HLA-DRA HLA-DRB1
HLA-DRA C1QB
HLA-DRA IFI30
HLA-DRA HLA-DQB1
HLA-DRA HLA-DPA1
HLA-DRA HLA-DMB
HLA-DRA HLA-DQA1
HLA-DRA HLA-DMA
CCNA2 TRIP13
ARHGEF16 ZNF592
TWIST1 CTRC
TWIST1 CLCNKB
TWIST1 CACNA1B
TWIST1 CGB
TWIST1 MLH1
TWIST1 GPER
TWIST1 OMP
TWIST1 GFAP
TWIST1 PDCD1
TWIST1 ACTR1A
TWIST1 CELA3B
TWIST1 PRKCG
TWIST1 FEV
TWIST1 CYP11B1
TWIST1 CYP4A11
TWIST1 KCNJ4
TWIST1 DRD4
TWIST1 PSD
TWIST1 PMS2L11
TWIST1 HTT
TWIST1 MYBPC2
TWIST1 TUB
TWIST1 SYN1
ATP13A3 RABGGTB
AQP1 PRMT5
SELPLG TRIM22
DEFA5 MYL5
DEFA5 GSTM5
DEFA5 APOC3
CXCR4 PTPRC
CXCR4 CD48
MNDA PECAM1
MNDA FCER1G
MNDA AIF1
ATP6V1B2 C3AR1
ATP6V1B2 PLEK
ATP6V1B2 AIF1
GFAP AVPR1B
GFAP CTRC
GFAP NTSR1
GFAP MYL5
GFAP GRAP
GFAP SCNN1G
GFAP HTT
GFAP AQP2
GFAP CELA3B
GFAP PRKCG
GFAP FEV
GFAP SERPINF1
GFAP CHERP
GFAP PLCD1
GFAP TRIP12
GFAP OMP
GFAP KCNJ4
GFAP PSD
GFAP PMS2L11
GFAP MYBPC2
GFAP TUB
GFAP HOXA9
PSMC6 PSMA3
ITGB2 LIPA
ITGB2 CD48
ITGB2 GPNMB
ITGB2 CD2
ITGB2 EVI2B
ITGB2 HLA-DMB
ITGB2 AIF1
CD48 CD52
CD48 CD53
CD48 CCL19
CD48 RASSF2
CD48 TRD@
CD48 CD37
CD48 CORO1B
CD48 CORO1A
CD48 PTPRC
CD48 ARHGAP25
CD48 TRBV5-4
CLCN7 DRD4
CLCN7 RBP3
HERPUD1 TNFRSF17
HERPUD1 LOC91316
HERPUD1 CD79A
FBN1 PDGFRB
FBN1 THBS2
FBN1 LUM
CRYBB1 EPHA1
LCP2 FYB
LCP2 CD2
LCP2 LCP1
LCP2 PLEK
LCP1 CD53
LCP1 FCER1G
LCP1 IL10RA
LCP1 C3AR1
LCP1 CSF1R
LCP1 C1QB
LCP1 IFI30
LCP1 CYBB
LCP1 FCGR1A
LCP1 EVI2B
LCP1 PLEK
LCP1 AIF1
TRIP13 UBE2C
IGHM LOC91316
IGHM HLA-C
IGHM CORO1B
IGHM TNFRSF17
IGHM CD79A
P2RY4 FHL3
RAB21 UBE2N
ATP4A BMPR1B
ATP4A TH
C3AR1 IL10RA
C3AR1 CSF1R
C3AR1 EVI2B
CFD CLEC3B
CFD FHL1
CFD ANGPT1
CFD TNXB
CFD PTGDS
IER2 EGR1
IER2 JUNB
MATK PLCD1
MATK PMS2L11
RABGGTB IARS
RABGGTB SHC3
RABGGTB PCDH1
RABGGTB RPS7
RABGGTB SRP72
LOC150786 PTGDS
SCN1B DNTTIP2
SCN1B C21orf2
SCN1B PSD
SCN1B SCNN1G
SCN1B HTR2C
SCN1B TUB
ACTR1A CGB
ACTR1A AQP2
ACTR1A CLCNKB
CYP11B1 AVPR1B
CYP11B1 CTRC
CYP11B1 NHLH1
CYP11B1 SPRR1A
CYP11B1 MLH1
CYP11B1 SCNN1G
CYP11B1 HTR2C
CYP11B1 MYBPC2
CYP11B1 AQP2
CYP11B1 CELA3B
CYP11B1 PRKCG
CYP11B1 FEV
CYP11B1 PLCD1
CYP11B1 PAX8
CYP11B1 DRD4
CYP11B1 PSD
CYP11B1 PMS2L11
CYP11B1 OMP
CYP11B1 HLA-DOA
CYP11B1 TUB
HLA-DMB CD74
HLA-DMB HLA-DPB1
HLA-DMB HLA-DRB1
HLA-DMB CD37
HLA-DMB HLA-DQB1
HLA-DMB HLA-DPA1
HLA-DMB HLA-DQA1
HLA-DMB HLA-DMA
HLA-DMA CD74
HLA-DMA HLA-DPB1
HLA-DMA HLA-DRB1
HLA-DMA CD37
HLA-DMA HLA-DQB1
HLA-DMA HLA-DPA1
HLA-DMA HLA-DQA1
AVPR1B FOXO4
AVPR1B CCR9
AVPR1B C21orf2
AVPR1B MLH1
AVPR1B SCNN1G
AVPR1B GP9
AVPR1B HTR2C
AVPR1B OXT
AVPR1B PRKCG
AVPR1B PLCD1
AVPR1B TUB
AVPR1B CCKAR
AVPR1B PSD
AVPR1B SAFB2
AVPR1B OMP
AVPR1B HLA-DOA
AVPR1B ALPI
COL11A1 FAP
COL11A1 COL1A2
COL11A1 COL1A1
TSG101 PSD
SPTB DRD4
EFNB1 FOXO4
HPS1 C21orf2
FCGR1A CD53
FCGR1A FCER1G
FCGR1A SPI1
FCGR1A GPNMB
FCGR1A C1QB
FCGR1A EVI2B
FCGR1A PLEK
FCGR1A AIF1
GYPA DRD4
DNTTIP2 NHLH1
DNTTIP2 PSD
DNTTIP2 LY9
CXCL12 RASSF2
ARHGEF6 CD52
ARHGEF6 CD53
ARHGEF6 NCF4
ARHGEF6 RNASE6
ARHGEF6 CD37
ARHGEF6 SERPING1
ARHGEF6 EVI2B
ARHGEF6 AIF1
LOC729991 CCKAR
LOC729991 PSD
LOC729991 SCNN1G
LOC729991 HTR2C
LOC729991 RHOD
CLIP1 SCNN1G
CLIP1 GPER
CLIP1 PPY
CLIP1 MYL5
CLIP1 HTR2C
FGR SNRPE
RARS CCNB1
RARS CSNK1A1
IL8 CXCL1
IL8 MYL5
IL8 MLN
RABIF EPRS
LIPA FCER1G
LIPA GPNMB
CENPF CDKN3
CENPF UBE2C
CENPF PLK4
CENPF CDC20
CENPF MCM4
CENPF TOP2A
HLA-DRB1 CD74
HLA-DRB1 HLA-DQB1
HLA-DRB1 HLA-DPA1
HLA-DRB1 HLA-DQA1
C4orf10 OXT
CENPA CDKN3
CENPA UBE2C
CENPA CDC20
CENPA KIF14
CENPA MELK
CENPA KIAA0101
CENPA MYBL2
CENPA TOP2A
KLK3 CTRC
KLK3 SPRR1A
KLK3 CCR9
KLK3 GRAP
KLK3 SCNN1G
KLK3 GPER
KLK3 HTT
KLK3 HTR2C
KLK3 HLA-DOA
KLK3 AQP2
KLK3 TH
KLK3 EVX1
KLK3 CELA3B
KLK3 FEV
KLK3 PLCD1
KLK3 OMP
KLK3 RHOD
KLK3 NEUROD2
KLK3 DRD4
KLK3 PSD
KLK3 PMS2L11
KLK3 ADRB3
KLK3 MYBPC2
KLK3 HOXA9
YIF1A EBNA1BP2
YIF1A COPS5
HRC WWOX
LOC91316 HLA-C
LOC91316 TNFRSF17
LOC91316 GNAT1
LOC91316 IGKV1D-13
LOC91316 CD79A
GH2 TUB
PTGES3 RANBP1
SLC2A3 IL6
C1QB CD53
C1QB FCER1G
C1QB IFI30
C1QB CYBB
C1QB SLC31A2
C1QB APOC1
C1QB HLA-DPA1
C1QB EVI2B
C1QB AIF1
AZU1 OXT
AZU1 PCDH1
AZU1 PHB2
AZU1 ADRB3
AZU1 GP9
AZU1 COL16A1
TIAL1 COL16A1
TIAL1 IARS
TIAL1 SHC3
PTPN11 TUB
HAAO CTRC
HAAO MYL4
RENBP C21orf2
RENBP NXF1
CTPS CCNB1
IL10RA CD53
IL10RA PECAM1
IL10RA RNASE6
IL10RA CD37
IL10RA PTPRC
IL10RA CYTIP
IL10RA EVI2B
IL10RA PLEK
CCL5 CD2
RRAS NONO
AMELX SCNN1G
AMELX HTT
AMELX CELA3B
AMELX MYBPC2
AMELX OMP
LTBP2 KIF14
C21orf2 GPER
C21orf2 CTRC
C21orf2 CCKAR
C21orf2 NHLH1
C21orf2 FOXO4
C21orf2 CCR9
C21orf2 SLC9A1
C21orf2 SCNN1G
C21orf2 FHL3
C21orf2 MAPK1
C21orf2 HNRNPL
C21orf2 HTR2C
C21orf2 MSX1
C21orf2 OXT
C21orf2 EVX1
C21orf2 MLN
C21orf2 PRKCG
C21orf2 PIGR
C21orf2 FES
C21orf2 PLCD1
C21orf2 PAX8
C21orf2 IRF5
C21orf2 INPP5J
C21orf2 GSTM5
C21orf2 PSD
C21orf2 ADRB3
C21orf2 HLA-DOA
C21orf2 PSG7
C21orf2 TUB
C21orf2 SYN1
NBL1 PMP22
NBL1 PDGFRA
AKR1C1 GCLM
AKR1C1 AKR1C3
MT1L OMP
EN2 OMP
EN2 AQP2
EN2 MYBPC2
ANGPT1 CCL15
ANGPT1 TNXB
ANGPT1 A2M
ANGPT1 FHL1
ANGPT1 ADH1C
ANGPT1 CD302
ANGPT1 TPSAB1
KPNB1 SUZ12
DPYSL2 PURA
DPYSL3 PMP22
OXT PCDH1
OXT CCKAR
OXT PSD
OXT EVX1
OXT ADRB3
OXT GP9
OXT HTR2C
OXT CCR9
OXT TUB
OXT HOXA9
OXT HLA-DOA
NCF1C CD53
TK1 TYMS
TK1 UBE2C
TK1 PLK4
TK1 CDC20
TK1 MCM6
TK1 MCM2
TK1 UBE2S
TK1 KIAA0101
COX7A1 MYH11
COX7A1 CRYAB
COL16A1 SRP72
MTHFD2 PTGDS
MTHFD2 ELN
MGP MYH11
MGP ADH1C
MGP A2M
DTYMK PCNA
DTYMK CCNB1
DTYMK KPNA2
MYBPC2 CTRC
MYBPC2 C16orf35
MYBPC2 NTSR1
MYBPC2 MYL5
MYBPC2 SPRR1A
MYBPC2 CLCNKB
MYBPC2 REG1A
MYBPC2 GRAP
MYBPC2 SCNN1G
MYBPC2 GPER
MYBPC2 HTT
MYBPC2 HTR2C
MYBPC2 TNNI1
MYBPC2 PPY
MYBPC2 PDCD1
MYBPC2 AQP2
MYBPC2 KIAA0195
MYBPC2 MLN
MYBPC2 CELA3B
MYBPC2 REG1P
MYBPC2 CHERP
MYBPC2 PLCD1
MYBPC2 TUB
MYBPC2 KCNJ4
MYBPC2 DRD4
MYBPC2 PSD
MYBPC2 PMS2L11
MYBPC2 RBP3
MYBPC2 OMP
MYBPC2 HLA-DOA
MYBPC2 HOXA9
GAS1 RARRES2
EDNRA VIM
BTK EMP3
GAS6 MYH11
CD74 HLA-DPB1
CD74 MRC1
CD74 HLA-DQB1
CD74 HLA-DPA1
CD74 HLA-DQA1
ITGA8 PTGDS
ITGA8 A2M
ITGA8 PTN
PDGFRA MMP2
KRT76 GP9
KRT76 TRD@
FILIP1L TIMP3
GPER CTRC
GPER SPRR1A
GPER SCNN1G
GPER UGT2B15
GPER HTT
GPER HTR2C
GPER PPY
GPER HLA-DOA
GPER AQP2
GPER CELA3B
GPER PRKCG
GPER CHERP
GPER OMP
GPER RHOD
GPER PAX6
GPER PSD
GPER SYN1
RFC4 CCNB1
RFC4 MCM2
RFC4 CSNK2A1
CYP4B1 ADH1C
KIF14 PCNA
KIF14 CCNB1
KIF14 SNRPB
KIF14 CDKN3
KIF14 TCEB1
KIF14 CDC20
KIF14 MCM7
KIF14 MELK
KIF14 H2AFZ
KIF14 KPNA2
KIF14 EPR1
KIF14 KIAA0101
KIF14 UBE2S
KIF14 TOP2A
KRT18 GALE
KRT18 KRT8
KIF11 H2AFZ
KIF11 CDC20
KIF11 TYMS
KIF11 MCM2
KIF11 CSE1L
KIF11 KIAA0101
KIF11 ADH1C
KIF11 TOP2A
NHLH1 FOXO4
NHLH1 CCR9
NHLH1 PAX8
NHLH1 SCNN1G
NHLH1 HTR2C
NHLH1 AQP2
NHLH1 MLN
NHLH1 EVX1
NHLH1 PRKCG
NHLH1 PLCD1
NHLH1 TUB
NHLH1 PTPRS
NHLH1 DRD4
NHLH1 PSD
NHLH1 PMS2L11
NHLH1 HLA-DOA
NHLH1 SYN1
LUM CDH11
LUM CALD1
COASY EBNA1BP2
CSF1R EVI2B
TPSAB1 CPA3
TPSAB1 A2M
SRP72 PCDH1
SRP72 MUM1
TGFBR2 ADH1C
KISS1 HTT
CKS2 UBE2S
GNB3 AQP2
ITGA5 CELA3B
COL5A2 COL1A2
COL5A2 COL1A1
COL5A2 COL6A3
UNG CDC20
ZFP36 FOSB
ZFP36 NR4A1
ZFP36 DUSP1
ZFP36 EGR1
OMP CDH15
OMP CTRC
OMP NTSR1
OMP MYL5
OMP CCR9
OMP SPRR1A
OMP KIAA0195
OMP HLA-DOA
OMP TRD@
OMP SCNN1G
OMP ADRB3
OMP HTR2C
OMP TNNI1
OMP HTR1B
OMP MSX2
OMP PDCD1
OMP AQP2
OMP TH
OMP MLN
OMP CELA3B
OMP PRKCG
OMP EVX1
OMP RBP3
OMP REG1P
OMP CHERP
OMP PLCD1
OMP PPY
OMP RHOD
OMP NEUROD2
OMP BCAM
OMP KCNJ4
OMP DRD4
OMP PSD
OMP PMS2L11
OMP GRAP
OMP HTT
OMP TUB
OMP HOXA9
OMP SYN1
RPL10A RPL3
HLA-DPA1 HLA-DPB1
HLA-DPA1 FCER1G
HLA-DPA1 HLA-DQB1
HLA-DPA1 HLA-DQA1
TUB CTRC
TUB MYL5
TUB FOXO4
TUB CCR9
TUB MAPKAPK2
TUB DRG2
TUB MLH1
TUB THRA
TUB SCNN1G
TUB FHL3
TUB HNRNPL
TUB GP9
TUB HTR2C
TUB AQP2
TUB EVX1
TUB MLN
TUB PRKCG
TUB FEV
TUB PLCD1
TUB TRIP12
TUB PAX8
TUB BMP4
TUB PTPRS
TUB DRD4
TUB PSD
TUB PMS2L11
TUB ADRB3
TUB HLA-DOA
TUB HTT
TUB PDCD1
TUB TFDP1
TUB SYN1
HOXA9 CTRC
HOXA9 GNAO1
HOXA9 CELA3B
HOXA9 RHOD
GRSF1 HLA-DOA
GRSF1 FOXO4
CYC1 PUF60
TCEB1 TUBG1
TCEB1 CCNB1
TCEB1 NME1
TCEB1 PHB
TCEB1 H2AFX
TCEB1 MRPL12
TCEB1 EBNA1BP2
C16orf35 CELA3B
EZH2 MKI67
EZH2 CCNB1
PTGDS RASSF2
PTGDS ARHGAP25
PTGDS DARC
PTGDS A2M
CLCNKB AQP2
CLCNKB CELA3B
CLCNKB MLH1
CLCNKB PMS2L11
CLCNKB CTRC
CLCNKB MYL5
CLCNKB MSX2
CLCNKB PRKCG
CLCNKB TFDP1
CLCNKB HLA-DOA
FYB PLEK
DRG2 SCNN1G
DRG2 FES
AXIN1 GSPT1
AXIN1 TH
MYH11 FHL1
MYH11 ADH1C
MYH11 KIAA0101
MYH11 A2M
TRD@ PSD
TRD@ CD37
TRD@ CORO1B
TRD@ TRBV5-4
TRD@ PTPRC
TRD@ GP9
TRD@ CD2
TRD@ CYTIP
TRD@ CD3D
TRD@ LCK
SUZ12 YY1
TNNI1 KIAA0195
TNNI1 CTRC
TNNI1 CELA3B
TNNI1 MLN
TNNI1 PSD
TNNI1 PMS2L11
TNNI1 BMPR1B
TNNI1 PLCD1
TNNI1 GNAO1
TNNI1 PRB2
TNNI1 NTSR1
HCLS1 NCF4
HCLS1 EVI2B
HCLS1 RNASE6
LOXL1 THBS2
NR4A2 NR4A1
NR4A3 EGR3
NR4A3 FOSB
NR4A3 NR4A1
NR4A1 FOSB
NR4A1 ATF3
PRKCG CTRC
PRKCG MYL5
PRKCG FOXO4
PRKCG SPRR1A
PRKCG SAFB2
PRKCG SCNN1G
PRKCG FHL3
PRKCG HTT
PRKCG HTR2C
PRKCG PPY
PRKCG PDCD1
PRKCG AQP2
PRKCG CELA3B
PRKCG PLCD1
PRKCG CCR9
PRKCG RHOD
PRKCG KCNJ4
PRKCG DRD4
PRKCG PSD
PRKCG PMS2L11
PRKCG HLA-DOA
CYBB CD53
CYBB FCER1G
CYBB GLIPR1
CYBB CD37
CYBB PRKCB
CYBB IFI30
CYBB PTPRC
CYBB EVI2B
CYBB AIF1
COL6A1 COL6A2
APOE PLA2G7
APOE APOC1
HBA2 HBB
CCNB1 GAPDH
CCNB1 KIAA0101
CCNB1 CCT2
CCNB1 ADH1C
CCNB1 TOP2A
CCNB1 PCNA
CCNB1 SNRPF
CCNB1 EBNA1BP2
CCNB1 TBX2
CCNB1 NME1
CCNB1 CDC20
CCNB1 MELK
CCNB1 KPNA2
CCNB1 UBE2S
CCNB1 PPIA
TUBG1 PHB
TYMS PCNA
TYMS CDKN3
TYMS MCM6
TYMS KIAA0101
TYMS TOP2A
MAP4K1 CORO1A
COL5A1 COL1A2
COL5A1 COL1A1
ADH1C SEPP1
ADH1C CCL15
ADH1C FHL1
ADH1C TNXB
ADH1C CD302
ADH1C C7
ADH1C A2M
ADH1C KIF2C
CACNG1 MAPKAPK2
HSF4 DECR1
ACTG2 TAGLN
ACTG2 MYL9
CD37 CD52
CD37 CD53
CD37 DOCK2
CD37 CCR1
CD37 PECAM1
CD37 TRBV5-4
CD37 NCF4
CD37 ICAM3
CD37 ARHGAP25
CD37 EVI2B
CD37 PTPN6
CD37 EMP3
CD37 AIF1
MYL5 CTRC
MYL5 NTSR1
MYL5 CCR9
MYL5 HLA-DOA
MYL5 SCNN1G
MYL5 HTR2C
MYL5 CTAG1B
MYL5 PDCD1
MYL5 AQP2
MYL5 KIAA0195
MYL5 CELA3B
MYL5 MLN
MYL5 FEV
MYL5 RBP3
MYL5 PLCD1
MYL5 BCAM
MYL5 PMS2L11
MYL5 PSD
MYL5 SAFB2
APOC3 PSD
APOC1 FCER1G
APOC1 IFI30
APOC1 GPNMB
APOC1 AIF1
UQCRB RPL31
MNAT1 NXF1
KIF2C NEK2
KIF2C CDC20
KIF2C MCM7
KIF2C TOP2A
MYL9 TAGLN
PECAM1 CD53
PECAM1 RNASE6
PECAM1 EVI2B
TRBV5-4 DOCK2
TRBV5-4 CORO1B
TRBV5-4 CORO1A
TRBV5-4 CD2
TRBV5-4 CD3D
TRBV5-4 LCK
CACNA1B REG1A
PLA2G7 PRB2
PLA2G7 HLA-DOA
PLA2G7 IFI30
GP9 KCNJ4
GP9 CCKAR
GP9 FHL3
GP9 HADHB
GP9 ADRB3
GP9 SERPINF1
GP9 PSD
CUL1 SCNN1G
FMO2 A2M
IARS MRPL3
AQP2 CDH15
AQP2 HTR2C
AQP2 CCR9
AQP2 GRAP
AQP2 HTT
AQP2 SCNN1G
AQP2 CTRC
AQP2 ADRB3
AQP2 TH
AQP2 KIAA0195
AQP2 EVX1
AQP2 CELA3B
AQP2 FEV
AQP2 PAX6
AQP2 REG1P
AQP2 CHERP
AQP2 PLCD1
AQP2 RHOD
AQP2 KCNJ4
AQP2 C4orf6
AQP2 DRD4
AQP2 PSD
AQP2 PMS2L11
AQP2 RBP3
AQP2 HLA-DOA
AQP2 MLN
AQP2 PSG7
AQP2 PDCD1
AQP2 SYN1
SHC3 TBX2
SHC3 MYO1F
EVX1 CTRC
EVX1 NTSR1
EVX1 SCNN1G
EVX1 TH
EVX1 CELA3B
EVX1 FEV
EVX1 RHOD
EVX1 KCNJ4
EVX1 DRD4
EVX1 PSD
EVX1 PMS2L11
EVX1 ADRB3
EVX1 HLA-DOA
EVX1 HTT
POSTN VCAN
POSTN FAP
POSTN THBS2
POSTN COL1A2
POSTN COL1A1
POSTN COL6A3
CHERP PAX6
CHERP SCNN1G
CHERP FES
CHERP RHOD
INPP5D CD53
NME1 CDKN3
NME1 H2AFX
NME1 TOP2A
CXCL9 GBP1
CXCL9 PSMB9
PHB UBA7
PHB GOT1
INPP5J PSD
INPP5J PLCD1
RBBP6 CCR9
RBBP6 HNRNPL
ARCN1 SRPR
KPNA2 PCNA
KPNA2 MCM6
KPNA2 CDKN3
KPNA2 H2AFZ
KPNA2 CDC20
KPNA2 MELK
KPNA2 KIAA0101
KPNA2 TOP2A
NCAPH UBE2C
NCAPH MCM2
NCAPH TOP2A
PRRX2 SCNN1G
PRRX2 FES
PRRX2 PSD
PRRX2 RHOD
CD3D CORO1B
CD3D CD2
CD3E PLCD1
CD3E GALE
CD3E HLA-DOB
CD3E CCR7
CD3E CD79A
DOCK2 CD53
DOCK2 EMP3
GNAO1 CELA3B
GNAO1 TFDP1
GNAO1 HTR2C
GNAO1 ZNF132
IKBKE SCNN1G
IKBKE FHL3
IKBKE PSD
GAPDH LDHA
NTSR1 CTRC
NTSR1 CELA3B
NTSR1 DRD4
NTSR1 PLCD1
NTSR1 PSD
NTSR1 PMS2L11
NTSR1 FEV
NTSR1 MLN
TNFRSF17 CD79A
EGR3 ATF3
SCNN1G CDH15
SCNN1G FOXO4
SCNN1G CCR9
SCNN1G SAFB2
SCNN1G GRAP
SCNN1G FHL3
SCNN1G HTT
SCNN1G HNRNPL
SCNN1G PIK3R2
SCNN1G HTR2C
SCNN1G GPR3
SCNN1G TH
SCNN1G MLN
SCNN1G CELA3B
SCNN1G LY9
SCNN1G PTPN9
SCNN1G PLCD1
SCNN1G CTRC
SCNN1G RHOD
SCNN1G NEUROD2
SCNN1G PDCD1
SCNN1G LIMK2
SCNN1G PAX6
SCNN1G SPRR1A
SCNN1G DRD4
SCNN1G PSD
SCNN1G PMS2L11
SCNN1G ADRB3
SCNN1G HLA-DOA
SCNN1G C1D
SCNN1G PSG7
SCNN1G SYN1
SCNN1G FES
HLA-DQB1 HLA-DQA1
GUCA2A RBP3
MS4A1 CORO1B
MS4A1 CYTIP
MS4A1 CD27
MS4A1 CD6
KIAA0195 CTRC
KIAA0195 DRD4
KIAA0195 CELA3B
KIAA0195 FEV
PARP1 SNRPE
PTPN9 PAX6
PAX6 CTRC
PAX6 RHOD
MRPL3 SSBP1
PTPN6 CD52
PTPN6 CD53
UBE2I CSNK2A1
UBE2C CDKN3
UBE2C CDC20
UBE2C MCM4
UBE2C MCM2
UBE2C MYBL2
UBE2C H2AFZ
UBE2C TOP2A
PSD CDH15
PSD CTRC
PSD MLH1
PSD FOXO4
PSD CCR9
PSD SAFB2
PSD PAX8
PSD FHL3
PSD HNRNPL
PSD HTR2C
PSD PPY
PSD TH
PSD MLN
PSD GRAP
PSD FEV
PSD PLCD1
PSD RHOD
PSD CELA3B
PSD BMP4
PSD SPRR1A
PSD DRD4
PSD PMS2L11
PSD ADRB3
PSD HLA-DOA
PSD HTT
PSD PDCD1
PSD TFDP1
PSD SYN1
SAFB2 PTCRA
SAFB2 CTRC
SAFB2 DRD4
SAFB2 CELA3B
SAFB2 HTT
SAFB2 HTR2C
SAFB2 CCR9
SAFB2 SPRR1A
SAFB2 CTAG1B
MELK CDKN3
MELK H2AFZ
MELK CDC20
MELK KIAA0101
MELK TOP2A
MELK MCM2
UBE2S MCM7
UBE2S H2AFX
UBE2S CDC20
UBE2S SNRPB
UBE2S KIAA0101
UBE2S HMGA1
UBE2S TOP2A
LCK CORO1B
LCK CD2
SYN1 CDH15
SYN1 HLA-DOA
SYN1 HTR2C
SYN1 PLCD1
ASNA1 MSX1
MYO1F HLA-DOA
MYO1F EBNA1BP2
MYO1F PLCD1
CCR1 SPI1
CCR1 IFI30
SERPING1 RASSF2
SERPING1 HLA-DQA1
CD2 LILRB4
CD2 PTPRC
SRGN EVI2B
CCR9 CTRC
CCR9 SPRR1A
CCR9 HTR2C
CCR9 CTAG1B
CCR9 TH
CCR9 MLN
CCR9 FES
CCR9 PLCD1
CCR9 HLA-DOA
KIAA0101 LOC96610
KIAA0101 CDKN3
KIAA0101 H2AFX
KIAA0101 H2AFZ
KIAA0101 CDC20
KIAA0101 MCM6
KIAA0101 PSMA5
KIAA0101 TOP2A
KIAA0101 SNRPF
A2M AOC3
A2M LRP1
A2M CCL15
A2M FHL1
RPS9 RPS28
CD79A HLA-C
LILRB4 PLEK
CD83 RASSF2
GPNMB EVI2B
GPNMB PLEK
KRT86 CTRC
PAX8 FOXO4
PAX8 HTT
PAX8 ADRB3
PAX8 HLA-DOA
PAX8 PLCD1
FHL3 ADRB3
FHL3 REG1P
FHL3 HLA-DOA
FHL3 HTR2C
FHL3 RHOD
FHL1 CCL15
FHL1 FMO3
FHL1 CPA3
FHL1 TNXB
ICAM3 CORO1B
KRT6C KRT5
EFNA3 ADRB3
LGALS1 EMP3
NEUROD2 CTRC
NEUROD2 CELA3B
NEUROD2 HTT
NEUROD2 RHOD
LRP1 RARRES2
LRP1 ANXA6
KCNJ4 HTR2C
KCNJ4 HLA-DOA
KCNJ4 CTRC
KCNJ4 DRD4
KCNJ4 CELA3B
KCNJ4 PMS2L11
KCNJ4 RBP3
KCNJ4 HTT
KCNJ4 PPY
KCNJ4 RHOD
GSTM5 HTR2C
GSTM5 SPRR1A
GSTM5 TFDP1
PMS2L11 CTRC
PMS2L11 PPY
PMS2L11 HLA-DOA
PMS2L11 CELA3B
PMS2L11 FEV
PMS2L11 CHRM1
PMS2L11 PLCD1
PMS2L11 DRD4
PMS2L11 HTT
PMS2L11 RBP3
PMS2L11 PDCD1
ADRB3 MLH1
ADRB3 FOXO4
ADRB3 TEF
ADRB3 HTR2C
ADRB3 TH
ADRB3 FEV
ADRB3 DRD2
ADRB3 HLA-DOA
COL1A2 VCAN
COL1A2 FAP
COL1A2 THBS2
COL1A2 COL1A1
COL1A2 COL6A3
HLA-DOA FOXO4
HLA-DOA HNRNPL
HLA-DOA HTR2C
HLA-DOA CELA3B
HLA-DOA FEV
HLA-DOA PLCD1
HLA-DOA CTRC
HLA-DOA DRD4
HLA-DOA HTT
COL1A1 VCAN
COL1A1 FAP
COL1A1 THBS2
COL1A1 COL6A3
CDH15 DRD4
CDH15 TH
CDH15 RHOD
AIMP2 DARC
CYCS HNRNPA2B1
CYCS H2AFZ
CORO1B P2RX5
CORO1A MAN2B1
CORO1A PRKCB
CORO1A CYTIP
CORO1A EVI2B
FOXO4 FEV
FOXO4 CTRC
FOXO4 HTR2C
FOXO4 PLCD1
SPTBN1 USP14
FAP THBS2
FAP PLAU
FAP COL6A3
PPY DRD4
PPY CELA3B
PPY CTRC
PPY RBP3
PPY FES
PPY PLCD1
PPY RHOD
ATP5G3 C20orf24
PCNA CDC20
PCNA SNRPB
RPL7A RPL35
MCM7 CDC20
MCM6 H2AFZ
MCM4 TOP2A
REG1P CELA3B
REG1P HTR2C
MCM2 STMN1
MCM2 CDKN3
MCM2 TOP2A
TAGLN C1R
TRIP12 FEV
DRD4 CTRC
DRD4 GNAT2
DRD4 MSX2
DRD4 HTR2C
DRD4 CELA3B
DRD4 FEV
DRD4 PLCD1
DRD4 RHOD
DRD4 HTT
DRD4 RBP3
DRD4 TFDP1
DRD2 SNCB
C1S C1R
COL6A3 THBS2
HTR1B SPRR1A
HTR1B RBP3
HTR1B HTR2C
CKAP5 TOP2A
CTRC SPRR1A
CTRC NKX2-5
CTRC HTR2C
CTRC CELA3B
CTRC FEV
CTRC FES
CTRC PLCD1
CTRC MSX2
CTRC RHOD
CTRC GNAT2
CTRC GRAP
CTRC RBP3
CTRC HTT
CTRC MLN
CTRC PDCD1
MS4A2 CCL15
NKX2-5 SERPINF1
NKX2-5 RHOD
MRC1 CD52
LOC96610 CDC20
ARHGAP25 CD53
ACTC1 HNRNPL
C20orf24 CDKN3
CELA3B SPRR1A
CELA3B HTR2C
CELA3B MLN
CELA3B FEV
CELA3B PLCD1
CELA3B MSX2
CELA3B RHOD
CELA3B GNAT2
CELA3B GRAP
CELA3B RBP3
CELA3B HTT
LY9 SPRR1A
IFI30 CD53
IFI30 FCER1G
IFI30 NCF2
IFI30 SPI1
IFI30 EVI2B
IFI30 PLEK
IFI30 AIF1
RBP3 SPRR1A
RBP3 RHOD
CSNK2A1 SNRPB
BMP4 PRB2
SRPR PCDH1
H2AFX MRPL12
H2AFX CDC20
H2AFX SNRPF
SRPX PMP22
CFTR RBL1
RASSF2 CCL15
PGD G6PD
TOMM20 CAPG
SPRR1A HTR2C
SPRR1A MLN
SPRR1A FES
SPRR1A RHOD
SPRR1A HTT
AANAT PRKACG
CPA3 CDC20
TNXB CD302
HTR2C HTT
HTR2C HNRNPL
HTR2C FEV
HTR2C FES
HTR2C PLCD1
HTR2C ZNF132
HTR2C MAPK1
TOP2A CD302
TOP2A CDKN3
TOP2A CDC20
PRKCB PTPRC
NXF1 PCDH1
MLN HNRNPL
MLN PLCD1
HIST1H2BE HIST1H2AC
HIST1H2BE HIST1H1C
SPI1 FCER1G
SPI1 EVI2B
SPI1 AIF1
PLEK CD53
PLEK FCER1G
PLEK EVI2B
PLEK AIF1
RHOD HTT
RHOD PDCD1
BCAM C4orf6
G6PD GCLM
G6PD TALDO1
CDC20 CSE1L
HTT FEV
HTT PLCD1
HTT GRIN2C
AIF1 CD52
AIF1 CD53
AIF1 FCER1G
AIF1 GLIPR1
AIF1 EVI2B
AIF1 PTPRC
BTN3A2 PSMB8
NCF4 CD52
NCF4 EVI2B
FOSB ATF3
FCER1G CD53
FCER1G EVI2B
GRAP PLCD1
HNRNPL PLCD1
PDCD1 PLCD1
FEV PLCD1
FES PLCD1
PLCD1 ZNF132
PLCD1 PTPRS
C4orf6 TH
PRKACA PCDH1
EMP3 CD53
EMP3 EVI2B
CD52 CD53
CD52 EVI2B
CD53 EVI2B
CD53 PTPRC
EVI2B PTPRC
