# Supplementary material for: Functional networks inference from rule-based machine learning models
Source: BioData Min. 2016 Sep 5;9:28. doi: 10.1186/s13040-016-0106-4 (PMC5011349; doi:10.1186/s13040-016-0106-4)
Supplement: Supplementary file 2 — Networks. All networks used in the analysis given as a list of edges. (XZ 11980 kb) [file 13040_2016_106_MOESM2_ESM.xz › networks/mic/LungM/SE_C1.txt]

CTRC NTSR1
CTRC EVX1
CTRC DRD4
CTRC CELA3B
CTRC PRKCG
CTRC PMS2L11
CTRC FEV
CTRC HTT
CTRC MYBPC2
CTRC OMP
HBA2 HBB
LAPTM5 CYBB
LAPTM5 CD53
LAPTM5 FCER1G
LAPTM5 LCP1
MFAP4 PTGDS
MFAP2 SPARC
FCGR1A GPNMB
APOC1 FCER1G
TRBV5-4 TRD@
THY1 THBS2
HLA-DPB1 HLA-DMB
SIRPD CCR9
AQP2 SCNN1G
AQP2 PSD
AQP2 PDCD1
HLA-DRB1 HLA-DRA
HLA-DRB1 HLA-DMB
IFI30 FCER1G
KLK3 SCNN1G
CXCL10 CXCL9
CD37 CD53
CD37 LSP1
CD37 CD48
LOC91316 POU2AF1
LOC91316 NTN3
LOC91316 CD79A
LST1 CD53
LST1 FCER1G
LST1 AIF1
LST1 HCK
GM2A ITGB2
C1QB FCER1G
KPNA2 KIF14
KPNA2 CCNB1
KDM5D XIST
KDM5D RPS4Y1
NHLH1 C21orf2
NHLH1 PLCD1
NTSR1 CELA3B
TNFRSF17 NTN3
SFTPA1B SFTPA2B
COL3A1 SPARC
COL3A1 COL1A2
COL3A1 COL6A3
COL3A1 COL1A1
XIST RPS4Y1
C21orf2 HTR2C
C21orf2 FOXO4
CPA3 TPSAB1
EGR1 IER2
THBS2 SPARC
THBS2 FAP
SCNN1G PSD
SCNN1G HTR2C
SCNN1G PLCD1
SCNN1G OMP
SCNN1G SYN1
OMP CELA3B
OMP MYBPC2
OMP HOXA9
HLA-DQB1 HLA-DQA1
HTR2C TUB
HTR2C ADRB3
HTR2C PRKCG
ANGPT1 CD302
TK1 UBE2C
HCK AIF1
RHOD GPER
RHOD SSTR3
PSD PLCD1
PSD MLN
PSD FOXO4
PSD TUB
CDC20 UBE2S
CDC20 FOXM1
HTT PRKCG
MYBPC2 SPRR1A
MYBPC2 CELA3B
MYBPC2 TWIST1
AIF1 CD53
AIF1 FCER1G
CD74 HLA-DPA1
CD74 HLA-DRA
CD74 HLA-DMA
MYH11 A2M
NCF4 CD52
FOSB NR4A1
CD2 TRD@
CD79A NTN3
FCER1G CD53
FCER1G LCP1
SPARC COL1A2
SPARC COL1A1
FHL1 ADH1C
PLCD1 TUB
PLCD1 HLA-DOA
PMS2L11 DRD4
PMS2L11 CELA3B
SSTR3 DRD4
ADRB3 HLA-DOA
COL1A2 COL5A2
COL1A2 COL1A1
COL1A1 COL5A2
HLA-DPA1 HLA-DRA
HLA-DPA1 HLA-DMB
HLA-DPA1 HLA-DQA1
HLA-DPA1 HLA-DMA
TUB CYP11B1
HOXA9 CELA3B
CD53 CYBB
CD53 PTPRC
CD53 LCP1
CD53 EVI2B
HLA-DRA HLA-DMB
HLA-DRA HLA-DQA1
HLA-DRA HLA-DMA
TWIST1 DRD4
GFAP CELA3B
CELA3B DRD4
CYBB LCP1
COL6A1 COL6A2
HLA-DMB HLA-DQA1
HLA-DMB HLA-DMA
