# Supplementary material for: Functional networks inference from rule-based machine learning models
Source: BioData Min. 2016 Sep 5;9:28. doi: 10.1186/s13040-016-0106-4 (PMC5011349; doi:10.1186/s13040-016-0106-4)
Supplement: Supplementary file 2 — Networks. All networks used in the analysis given as a list of edges. (XZ 11980 kb) [file 13040_2016_106_MOESM2_ESM.xz › networks/mic/LungM/SE_C3.txt]

CD74 HLA-DMA
CD53 LST1
CD53 CD37
CD53 CYBB
CD53 LAPTM5
CD53 PTPRC
CD53 LCP1
CD53 EVI2B
CD53 AIF1
HCK LST1
CD2 TRD@
TRBV5-4 TRD@
CTRC NTSR1
CTRC EVX1
CTRC DRD4
CTRC CELA3B
CTRC PRKCG
CTRC PMS2L11
CTRC FEV
CTRC HTT
CTRC OMP
HBB HBA2
LAPTM5 CYBB
FOXM1 CDC20
SFTPA1B SFTPA2B
FOXO4 C21orf2
COL3A1 SPARC
COL3A1 COL1A2
COL3A1 COL1A1
CD79A NTN3
XIST KDM5D
XIST RPS4Y1
HLA-DRA HLA-DPA1
HLA-DRA HLA-DMB
HLA-DRA HLA-DQA1
RPS4Y1 KDM5D
C21orf2 NHLH1
FHL1 ADH1C
ADRB3 HTR2C
THBS2 SPARC
THBS2 THY1
SSTR3 DRD4
CDC20 UBE2S
SCNN1G HTR2C
SCNN1G PSD
GPER RHOD
SPARC COL1A2
SPARC COL1A1
HTT PRKCG
GFAP CELA3B
KPNA2 CCNB1
HLA-DPB1 HLA-DMB
CD37 CD48
SIRPD CCR9
CELA3B DRD4
CELA3B OMP
CELA3B MYBPC2
CELA3B HOXA9
FCER1G LCP1
FCER1G LST1
FCER1G IFI30
FCER1G C1QB
HLA-DPA1 HLA-DMB
HLA-DPA1 HLA-DMA
SPRR1A MYBPC2
PLCD1 TUB
PLCD1 NHLH1
PLCD1 PSD
CXCL10 CXCL9
CYP11B1 TUB
COL5A2 COL1A1
LST1 AIF1
TNFRSF17 NTN3
PSD TUB
OMP MYBPC2
COL1A2 COL1A1
HLA-DMB HLA-DQA1
HLA-DMB HLA-DMA
