# Supplementary material for: Functional networks inference from rule-based machine learning models
Source: BioData Min. 2016 Sep 5;9:28. doi: 10.1186/s13040-016-0106-4 (PMC5011349; doi:10.1186/s13040-016-0106-4)
Supplement: Supplementary file 2 — Networks. All networks used in the analysis given as a list of edges. (XZ 11980 kb) [file 13040_2016_106_MOESM2_ESM.xz › networks/mic/LungM/SN_C3.txt]

CD74 HLA-DMA
CD53 CYBB
CD53 LAPTM5
CD53 EVI2B
CD53 PTPRC
CD53 LST1
HCK LST1
CD2 TRD@
CTRC CELA3B
CTRC NTSR1
HBB HBA2
SFTPA1B SFTPA2B
FOXO4 C21orf2
COL3A1 SPARC
COL3A1 COL1A2
COL3A1 COL1A1
XIST RPS4Y1
HLA-DRA HLA-DPA1
RPS4Y1 KDM5D
SCNN1G PSD
GPER RHOD
SPARC COL1A2
SPARC COL1A1
CELA3B DRD4
CELA3B OMP
CELA3B MYBPC2
FCER1G IFI30
HLA-DPA1 HLA-DMA
PLCD1 TUB
PLCD1 PSD
CXCL10 CXCL9
CYP11B1 TUB
COL5A2 COL1A1
TNFRSF17 NTN3
PSD TUB
OMP MYBPC2
COL1A2 COL1A1
HLA-DMB HLA-DQA1
