# Supplementary material for: Functional networks inference from rule-based machine learning models
Source: BioData Min. 2016 Sep 5;9:28. doi: 10.1186/s13040-016-0106-4 (PMC5011349; doi:10.1186/s13040-016-0106-4)
Supplement: Supplementary file 2 — Networks. All networks used in the analysis given as a list of edges. (XZ 11980 kb) [file 13040_2016_106_MOESM2_ESM.xz › networks/mic/LungM/SN_C1.txt]

CTRC NTSR1
CTRC EVX1
CTRC DRD4
CTRC CELA3B
CTRC PRKCG
CTRC PMS2L11
CTRC FEV
CTRC HTT
CTRC MYBPC2
CTRC OMP
HBA2 HBB
LAPTM5 CYBB
LAPTM5 CD53
LAPTM5 FCER1G
LAPTM5 LCP1
TRBV5-4 TRD@
THY1 THBS2
HLA-DPB1 HLA-DMB
SIRPD CCR9
AQP2 PDCD1
IFI30 FCER1G
CXCL10 CXCL9
CD37 CD53
CD37 CD48
LOC91316 CD79A
LST1 CD53
LST1 FCER1G
LST1 AIF1
LST1 HCK
C1QB FCER1G
KPNA2 CCNB1
KDM5D XIST
KDM5D RPS4Y1
NHLH1 C21orf2
NHLH1 PLCD1
TNFRSF17 NTN3
SFTPA1B SFTPA2B
COL3A1 SPARC
COL3A1 COL1A2
COL3A1 COL6A3
COL3A1 COL1A1
XIST RPS4Y1
C21orf2 FOXO4
CPA3 TPSAB1
THBS2 SPARC
SCNN1G HTR2C
SCNN1G PSD
SCNN1G PLCD1
OMP CELA3B
OMP MYBPC2
HTR2C TUB
HTR2C ADRB3
TK1 UBE2C
RHOD GPER
RHOD SSTR3
PSD TUB
PSD PLCD1
CDC20 UBE2S
CDC20 FOXM1
HTT PRKCG
MYBPC2 SPRR1A
MYBPC2 CELA3B
AIF1 CD53
CD74 HLA-DMA
FOSB NR4A1
CD2 TRD@
CD79A NTN3
FCER1G LCP1
SPARC COL1A2
SPARC COL1A1
FHL1 ADH1C
PLCD1 TUB
PMS2L11 DRD4
PMS2L11 CELA3B
SSTR3 DRD4
COL1A2 COL1A1
COL1A1 COL5A2
HLA-DPA1 HLA-DRA
HLA-DPA1 HLA-DMB
HLA-DPA1 HLA-DMA
TUB CYP11B1
HOXA9 CELA3B
CD53 CYBB
CD53 PTPRC
CD53 LCP1
CD53 EVI2B
HLA-DRA HLA-DMB
HLA-DRA HLA-DQA1
GFAP CELA3B
CELA3B DRD4
COL6A1 COL6A2
HLA-DMB HLA-DQA1
HLA-DMB HLA-DMA
