# Supplementary material for: Functional networks inference from rule-based machine learning models
Source: BioData Min. 2016 Sep 5;9:28. doi: 10.1186/s13040-016-0106-4 (PMC5011349; doi:10.1186/s13040-016-0106-4)
Supplement: Supplementary file 2 — Networks. All networks used in the analysis given as a list of edges. (XZ 11980 kb) [file 13040_2016_106_MOESM2_ESM.xz › networks/mic/LungM/SN_C4.txt]

TAP1 CXCL10
TAP1 PSMB9
TAP1 PSMB8
AVPR1B CYP11B1
AVPR1B OR2H1
AVPR1B PSD
ACP5 CD52
ACP5 LIPA
ACP5 HLA-DRA
ACP5 LST1
ACP5 CD37
ACP5 LAPTM5
ACP5 EMP3
ACP5 APOC1
CTRC TNNI1
CTRC NTSR1
CTRC GPER
CTRC EVX1
CTRC DRD4
CTRC PLCD1
CTRC CELA3B
CTRC PRKCG
CTRC PMS2L11
CTRC FEV
CTRC PSD
CTRC HTT
CTRC MYBPC2
CTRC HTR2C
CTRC MLN
CTRC PAX6
CTRC TUB
CTRC OMP
CTRC GFAP
TNXB ANGPT1
HBA2 HBB
LAPTM5 CD53
LAPTM5 FCER1G
LAPTM5 EVI2B
LAPTM5 LST1
LAPTM5 LSP1
LAPTM5 C1QB
LAPTM5 IFI30
LAPTM5 CD37
LAPTM5 CYBB
LAPTM5 PTPRC
LAPTM5 EMP3
LAPTM5 ARHGAP25
LAPTM5 LCP1
LAPTM5 HLA-DQA1
LAPTM5 AIF1
PTPN6 CD52
MFAP4 PTGDS
MFAP4 COX7A1
EZH2 CCNB1
MFAP2 SPARC
FCGR1A FCER1G
FCGR1A PLEK
FCGR1A GPNMB
FCGR1A AIF1
APOC1 FCER1G
APOC1 APOE
APOC1 C1QB
APOC1 IFI30
DARC PTGDS
MYL9 TAGLN
TTK TK1
TRBV5-4 CD2
TRBV5-4 TRD@
ARHGEF6 NCF4
MAN2B1 LST1
LOC729991 PSD
LOC729991 RHOD
PLA2G7 APOE
HCLS1 EVI2B
HCLS1 RNASE6
GP9 ADRB3
GP9 AZU1
ARHGAP25 CD53
ARHGAP25 CD37
THY1 COL3A1
THY1 COL1A2
THY1 SPARC
THY1 THBS2
THY1 COL1A1
GOT1 PHB
LIPA ITGB2
HLA-DPB1 HLA-DMB
SIRPD CCR9
SIRPD ZNF132
SIRPD NHLH1
SIRPD MYO1F
AQP2 CDH15
AQP2 CELA3B
AQP2 EVX1
AQP2 PSD
AQP2 SCNN1G
AQP2 OMP
AQP2 REG1P
AQP2 MYBPC2
AQP2 TH
AQP2 PLCD1
AQP2 TUB
AQP2 PDCD1
AQP2 RHOD
SIRPA LGALS1
CENPF UBE2C
CENPF TOP2A
ALOX5 LST1
HLA-DRB1 CD74
HLA-DRB1 HLA-DPA1
HLA-DRB1 HLA-DRA
HLA-DRB1 HLA-DMB
HLA-DRB1 HLA-DMA
EVX1 DRD4
EVX1 PMS2L11
EVX1 FEV
EVX1 KLK3
EVX1 NTSR1
IFI30 FCER1G
IFI30 C1QB
IFI30 LST1
POSTN COL6A3
POSTN COL1A2
POSTN COL1A1
KLK3 FEV
KLK3 CELA3B
KLK3 DRD4
KLK3 PSD
KLK3 SCNN1G
KLK3 MYBPC2
CHERP SCNN1G
CHERP RHOD
CXCL10 CXCL9
CXCL10 GBP1
CXCL10 PSME2
CD37 CD53
CD37 CD48
CD37 LSP1
CD37 EVI2B
GYPA DRD4
LOC91316 TNFRSF17
LOC91316 POU2AF1
LOC91316 NTN3
LOC91316 IGJ
LOC91316 CD79A
NME1 H2AFX
LST1 CD53
LST1 FCER1G
LST1 CYBB
LST1 HCK
LST1 AIF1
POU2AF1 NTN3
GM2A ITGB2
C1QB CD53
C1QB FCER1G
C1QB CYBB
C1QB LCP1
C1QB AIF1
AZU1 OXT
C4orf6 BCAM
GYPC LRP1
MYL5 CELA3B
MYL5 LIFR
MYL5 MYBPC2
KPNA2 CCNB1
KPNA2 CDKN3
KPNA2 CDC20
KPNA2 KIF14
KPNA2 MELK
KPNA2 KIAA0101
CSN2 TUB
NCAPH UBE2C
KDM5D XIST
KDM5D RPS4Y1
PRRX2 SCNN1G
CD3E IGL@
ACTA2 TAGLN
CTPS CCNB1
CHIC1 PRKCG
NHLH1 C21orf2
NHLH1 PRKCG
NHLH1 PSD
NHLH1 SCNN1G
NHLH1 HLA-DOA
NHLH1 PLCD1
NHLH1 TUB
ATP2A2 USP14
HLA-C IGL@
IKBKE FHL3
C4orf10 ETV2
NTSR1 CELA3B
NTSR1 PSD
NTSR1 PMS2L11
NTSR1 SSTR4
NTSR1 MLN
TNFRSF17 NTN3
SFTPA1B SFTPA2B
UROD LIMK2
UROD ADRB3
UROD HLA-DOA
COL3A1 FAP
COL3A1 VCAN
COL3A1 COL5A2
COL3A1 SPARC
COL3A1 COL1A2
COL3A1 COL1A1
COL3A1 COL6A3
FGL2 CD53
FGL2 AIF1
AMELX HTT
XIST RPS4Y1
C21orf2 OXT
C21orf2 FOXO4
C21orf2 PSD
C21orf2 HNRNPL
C21orf2 HTR2C
C21orf2 PLCD1
C21orf2 TUB
MLH1 TUB
CPA3 TPSAB1
EGR1 IER2
THBS2 SPARC
THBS2 COL1A1
THBS2 COL1A2
THBS2 FAP
ZFP36 FOSB
ZFP36 NR4A1
HTRA1 FBN1
SCNN1G CDH15
SCNN1G GPER
SCNN1G CCR9
SCNN1G FHL3
SCNN1G HTT
SCNN1G HTR2C
SCNN1G CELA3B
SCNN1G PRKCG
SCNN1G PLCD1
SCNN1G OMP
SCNN1G RHOD
SCNN1G NEUROD2
SCNN1G DRD4
SCNN1G PSD
SCNN1G SSTR3
SCNN1G ADRB3
SCNN1G HLA-DOA
SCNN1G TUB
SCNN1G SYN1
SCNN1G FES
OMP KCNJ4
OMP DRD4
OMP CELA3B
OMP PSD
OMP TWIST1
OMP MYBPC2
OMP TH
OMP SPRR1A
OMP OR2H1
OMP GFAP
OMP HOXA9
OMP PDCD1
HLA-DQB1 HLA-DRA
HLA-DQB1 HLA-DMB
HLA-DQB1 HLA-DQA1
HLA-DQB1 HLA-DMA
HTR2C CELA3B
HTR2C PRKCG
HTR2C PSD
HTR2C CLIP1
HTR2C ADRB3
HTR2C HLA-DOA
HTR2C FOXO4
HTR2C TUB
IGHM NTN3
IGHM CD79A
ANGPT1 FHL1
ANGPT1 CD302
ANGPT1 ADH1C
TOP2A CDKN3
TOP2A MCM4
TOP2A FOXM1
TOP2A MCM2
TOP2A KIF11
TIAL1 IARS
OXT PSD
IGL@ NTN3
IGL@ PSD
COASY EBNA1BP2
PAX6 GPER
PAX6 RHOD
COL4A2 COL4A1
TK1 UBE2C
TK1 UBE2S
HCK AIF1
PLEK LCP2
PLEK LCP1
PAX8 TUB
PAX8 PLCD1
RHOD GPER
RHOD CELA3B
RHOD PSD
RHOD SSTR3
RHOD SPRR1A
RHOD PDCD1
PMP22 NBL1
PLAU FAP
UBE2C MCM4
UBE2C FOXM1
UBE2C MCM2
PSD FOXO4
PSD CCR9
PSD FHL3
PSD MYBPC2
PSD TH
PSD MLN
PSD PLCD1
PSD CELA3B
PSD DRD4
PSD ADRB3
PSD SCN1B
PSD HLA-DOA
PSD TUB
CDC20 CCNB1
CDC20 KIF14
CDC20 FOXM1
CDC20 UBE2S
CDC20 KIAA0101
MELK KIAA0101
HTT KCNJ4
HTT DRD4
HTT CELA3B
HTT PRKCG
HTT PMS2L11
HTT TWIST1
HTT GFAP
ITGAL CD53
MYBPC2 DRD4
MYBPC2 CELA3B
MYBPC2 PMS2L11
MYBPC2 CETP
MYBPC2 TWIST1
MYBPC2 SPRR1A
MYBPC2 CLCNKB
MYBPC2 GFAP
UBE2S CCNB1
UBE2S FOXM1
AIF1 CD53
AIF1 FCER1G
AIF1 CYBB
AIF1 MNDA
AIF1 LCP1
EIF4A3 CCNB1
CD74 HLA-DRA
CD74 HLA-DPA1
CD74 HLA-DMB
CD74 HLA-DQA1
CD74 HLA-DMA
MYH11 LMOD1
MYH11 A2M
KRT76 TRD@
NCF4 CD52
MYO1F HLA-DOA
MYO1F PLCD1
FOSB NR4A1
FOSB ATF3
IFNA21 CELA3B
IFNA21 GFAP
KIF14 CCNB1
KIF14 KIAA0101
KIF14 TCEB1
FOXM1 CCNB1
FOXM1 CDKN3
FOXM1 KIF11
FOXM1 KIAA0101
KIF11 KIAA0101
CD2 TRD@
CCR9 RBBP6
CCR9 HLA-DOA
CCR9 PLCD1
CCR9 SPRR1A
KIAA0101 CCNB1
A2M MGP
A2M SPARCL1
CD79A NTN3
FCER1G CD53
FCER1G LCP1
FCER1G EVI2B
GPNMB ITGB2
FHL3 HLA-DOA
SPARC FAP
SPARC COL1A2
SPARC COL1A1
SPARC COL6A3
FHL1 ADH1C
FEV TUB
FEV PMS2L11
PLCD1 DRD4
PLCD1 TNNI1
PLCD1 MLN
PLCD1 HLA-DOA
PLCD1 FOXO4
PLCD1 TUB
PLCD1 PMS2L11
PLCD1 CYP11B1
MX1 IFIT1
EBNA1BP2 TCEB1
NEUROD2 CELA3B
KCNJ4 CELA3B
KCNJ4 PRKCG
KCNJ4 RBP3
KCNJ4 PPY
KCNJ4 GFAP
SPRR1A CELA3B
LSP1 CD53
PMS2L11 DRD4
PMS2L11 CELA3B
PMS2L11 PRKCG
PMS2L11 TWIST1
PMS2L11 SSTR3
PMS2L11 TUB
PMS2L11 GFAP
SSTR3 DRD4
SSTR3 PRKCG
ADRB3 HLA-DOA
ADRB3 TUB
COL1A2 VCAN
COL1A2 FAP
COL1A2 COL5A2
COL1A2 COL5A1
COL1A2 COL1A1
COL1A2 COL6A3
HLA-DOA FOXO4
HLA-DOA TUB
COL1A1 VCAN
COL1A1 COL5A2
COL1A1 COL5A1
HLA-DPA1 HLA-DRA
HLA-DPA1 HLA-DMB
HLA-DPA1 HLA-DQA1
HLA-DPA1 HLA-DMA
TUB PRKCG
TUB MLN
TUB FOXO4
TUB CYP11B1
HOXA9 CELA3B
CD52 CD53
CD52 EVI2B
CD53 IL10RA
CD53 CYBB
CD53 PTPRC
CD53 LCP1
CD53 EVI2B
NCKAP1L HLA-DMB
TCEB1 TUBG1
CORO1B CD48
CORO1A EVI2B
FOXO4 PRKCG
CLCNKB TWIST1
HLA-DRA HLA-DMB
HLA-DRA HLA-DQA1
HLA-DRA HLA-DMA
TWIST1 DRD4
TWIST1 CELA3B
TWIST1 GFAP
CLIP1 PPY
MGP ADH1C
TNNI1 MLN
TNNI1 CELA3B
PPY CELA3B
GFAP CELA3B
GFAP PRKCG
CELA3B PRKCG
CELA3B DRD4
CELA3B RBP3
CYBB LCP1
CYBB EVI2B
MCM2 CDKN3
LCP1 C3AR1
LCP1 EVI2B
EVI2B C3AR1
EVI2B PTPRC
COL6A1 COL6A2
HLA-DMB HLA-DQA1
HLA-DMB HLA-DMA
HLA-DQA1 HLA-DMA
