# Supplementary material for: Functional networks inference from rule-based machine learning models
Source: BioData Min. 2016 Sep 5;9:28. doi: 10.1186/s13040-016-0106-4 (PMC5011349; doi:10.1186/s13040-016-0106-4)
Supplement: Supplementary file 2 — Networks. All networks used in the analysis given as a list of edges. (XZ 11980 kb) [file 13040_2016_106_MOESM2_ESM.xz › networks/mic/LungM/SN_C2.txt]

TAP1 CXCL9
TAP1 GBP1
TAP1 IFI35
TAP1 PSMB9
TAP1 PSMB8
TAP1 CXCL10
CPA1 HR44
PPAP2B HBA2
MFGE8 CLCNKB
MFGE8 GFAP
MFGE8 HSPE1
SUMO1 TSG101
SUMO1 FLJ40113
SUMO1 DNTTIP2
SUMO1 SIRPD
SUMO1 SLC9A1
SUMO1 FOXO4
SUMO1 CIR1
SUMO1 IFNA21
SUMO1 HLA-DOA
SUMO1 HTR2C
SUMO1 PLCD1
SUMO1 LTK
SUMO1 MSX1
SUMO1 FES
MNT AVPR1B
MNT SSX5
MNT AQP2
MNT TRD@
MNT ADRB3
MNT CELA3B
MNT PSD
MNT OMP
MNT MYBPC2
MNT HTT
MNT SPRR1A
ABP1 TWIST1
ABP1 EEF1A1
ABP1 CYP4A11
ABP1 HNRNPA2B1
ABP1 TRAF4
IGHG1 HLA-C
IGHG1 LOC91316
IGHG1 NTN3
IGHG1 IGL@
IGHG1 POU2AF1
CELA2B CTRC
CELA2B GFAP
LAPTM5 CD52
LAPTM5 CD53
LAPTM5 NCKAP1L
LAPTM5 IL10RA
LAPTM5 ACP5
LAPTM5 DOCK2
LAPTM5 CD37
LAPTM5 CORO1A
LAPTM5 CD2
LAPTM5 APOC1
LAPTM5 FCER1G
LAPTM5 TRBV5-4
LAPTM5 NCF4
LAPTM5 TRD@
LAPTM5 ARHGAP25
LAPTM5 AIF1
LAPTM5 MNDA
LAPTM5 ITGAL
LAPTM5 ITGAM
LAPTM5 ITGB2
LAPTM5 CD48
LAPTM5 SIRPA
LAPTM5 HLA-DRA
LAPTM5 IFI30
LAPTM5 CYBB
LAPTM5 SPI1
LAPTM5 HCK
LAPTM5 LCP1
LAPTM5 EVI2B
LAPTM5 PLEK
LAPTM5 PTPN6
LAPTM5 LST1
LAPTM5 LSP1
LAPTM5 C1QB
LAPTM5 FGL2
LAPTM5 PTPRC
LAPTM5 EMP3
LAPTM5 HLA-DPA1
LAPTM5 HLA-DMB
LAPTM5 HLA-DQA1
LAPTM5 HLA-DMA
MFAP4 ITGA8
MFAP4 MYH11
MFAP4 CCNB1
MFAP4 ADH1C
MFAP4 NME1
MFAP4 FMO2
MFAP4 CPA3
MFAP4 TK1
MFAP4 A2M
MFAP4 FHL1
MFAP4 FOXM1
MFAP4 KIAA0101
MFAP4 COX7A1
MFAP4 PTGDS
MFAP4 UBE2S
MFAP4 CDC20
MFAP4 TPSAB1
MFAP4 LTBP2
MFAP2 COL1A2
MFAP2 SPARC
MFAP2 THBS2
MFAP2 THY1
MFAP2 BGN
L1CAM MSX1
L1CAM C21orf2
L1CAM MAPKAPK2
L1CAM FOXO4
SEMA4D SYK
SRP54 TSPO
SMG1 MYO1F
CAMK1 CTRC
CAMK1 OMP
CAMK1 CELA3B
PIK3CA TUB
PIK3CA EFNA3
GPR183 SELL
GPR183 MAN2B1
GPR183 CXCR4
SNRPA ABI2
FSCN1 PLAU
SPN ACP5
SPN LGALS9
SPN NCKAP1L
THY1 THBS2
THY1 COL5A2
THY1 POSTN
THY1 SPARC
THY1 COL1A2
THY1 COL4A1
THY1 COL1A1
THY1 COL3A1
THY1 COL6A3
NPR1 GDF5
SIRPD RENBP
SIRPD C21orf2
SIRPD HTR2C
SIRPD MYL5
SIRPD MYO1F
SIRPD FOXO4
SIRPD MLN
SIRPD PSD
SIRPD SCNN1G
SIRPD SSTR2
SIRPD HNRNPL
SIRPD NHLH1
SIRPD PLCD1
SIRPD CCR9
SIRPD ZNF132
SIRPD OMP
SIRPD TUB
SIRPD TFDP1
NR5A1 PHB2
NR5A1 PSG7
NR5A1 GNB3
SIRPA PECAM1
SIRPA FCER1G
SIRPA LST1
SIRPA NCF4
SIRPA ALOX5AP
SIRPA FCGR1A
SIRPA HCK
SIRPA MNDA
SIRPA LCP2
SIRPA LGALS1
SIRPA PLEK
SIRPA AIF1
SIRPA ATP6V1B2
XPC FHL1
PTGR1 GCLM
PCSK7 MLN
ABCC2 BLZF1
CRMP1 OXT
CRMP1 GP9
CD36 FEV
CXCL10 GZMA
CXCL10 CXCL9
CXCL10 GBP1
CXCL10 PSME2
CXCL10 PSMB9
CXCL10 CD2
GYPB TUB
GYPC CD52
GYPC LRP1
GYPC ANXA6
GYPC ARHGEF6
GYPC RASSF2
GYPC CD37
GYPC ARHGAP25
GYPC GPSM3
GATA2 TNXB
GATA1 OXT
SHFM1 CCNB1
SHFM1 POLR2J2
SHFM1 PMS2L3
SHFM1 SRP19
SHFM1 SLC25A13
SHFM1 PSMC2
SHFM1 PPIA
GTF2F1 USF2
LST1 CD52
LST1 CD53
LST1 MAN2B1
LST1 CD33
LST1 CD37
LST1 CCR1
LST1 ALOX5AP
LST1 FCGR1A
LST1 FGL2
LST1 MRC1
LST1 FCER1G
LST1 SPI1
LST1 ARHGEF6
LST1 SELPLG
LST1 MNDA
LST1 ATP6V1B2
LST1 EMP3
LST1 CD48
LST1 RNASE6
LST1 ALOX5
LST1 PRKCB
LST1 HLA-DRA
LST1 IFI30
LST1 CYBB
LST1 HCLS1
LST1 HCK
LST1 LCP1
LST1 EVI2B
LST1 PLEK
LST1 CD74
LST1 C3AR1
LST1 LMO2
LST1 GM2A
LST1 ACP5
LST1 C1QB
LST1 HLA-DQA1
LST1 STAT5A
LST1 PTPRC
LST1 ITGAM
LST1 HLA-DPA1
LST1 AIF1
LST1 HLA-DMA
POU2AF1 LOC91316
POU2AF1 NTN3
POU2AF1 CD27
POU2AF1 TNFRSF17
POU2AF1 CD79A
GM2A HLA-DRA
GM2A ITGB2
GM2A CD2
GM2A PLA2G7
GM2A FCGR1A
GM2A HLA-DMB
GM2A HLA-DQA1
ERBB2 MYO7A
CHN1 LAMA4
PRPH RRP1B
CSN2 PHB2
CSN2 NHLH1
CSN2 FOXO4
CSN2 UROD
CSN2 SPRR1A
CSN2 C21orf2
CSN2 TWIST1
CSN2 MLH1
CSN2 SCNN1G
CSN2 FHL3
CSN2 ADRB3
CSN2 MSX1
CSN2 GFAP
CSN2 KISS1
CSN2 AQP2
CSN2 OXT
CSN2 MLN
CSN2 EVX1
CSN2 PRKCG
CSN2 FEV
CSN2 KLK3
CSN2 SERPINF1
CSN2 PLCD1
CSN2 LTK
CSN2 TACR3
CSN2 CYP11B1
CSN2 KCNJ4
CSN2 INPP5J
CSN2 CCKAR
CSN2 PSD
CSN2 CPA2
CSN2 SSTR3
CSN2 HTT
CSN2 HLA-DOA
CSN2 ACTR1A
CSN2 TUB
CSN2 IL8RB
CSN2 SYN1
CSN3 CTRC
TROAP KIF14
TROAP CD302
LMO2 HLA-DRA
LMO2 EVI2B
LMO2 ALOX5
LMO2 AIF1
CTCF SCNN1G
CTCF CCR9
LIFR MYL5
ACTA2 CNN1
ACTA2 TUBA1A
ACTA2 TPM1
ACTA2 FSTL1
ACTA2 C1R
ACTA2 TAGLN
ACTA2 CALD1
ACTA2 LUM
ACTA2 MYL9
ATP2A2 ITGA8
ATP2A2 MRPL12
ATP2A2 MTHFD2
ATP2A2 ARL1
ATP2A2 TDG
ATP2A2 CCNB1
ATP2A2 SLC33A1
ATP2A2 MRPL3
ATP2A2 USP14
ATP2A2 ALDH18A1
PSMB5 MYH11
PSMB5 RASSF2
PSMB5 HLA-E
PSMB5 PRMT5
PSMB5 FHL1
PSMB5 ADH1C
PSMB5 CSE1L
PSMB5 TRIP13
MX1 IFIT1
GTF3C1 TWIST1
GPLD1 CHIC1
TP73 DPF1
SFTPA1B SFTPA2B
SFTPA1B ABCA3
UROD LIMK2
UROD MLH1
UROD SCNN1G
UROD PSD
UROD ADRB3
UROD HLA-DOA
UROD NHLH1
UROD PIK3R2
COL3A1 THBS2
COL3A1 FAP
COL3A1 VCAN
COL3A1 COL5A2
COL3A1 POSTN
COL3A1 SPARC
COL3A1 COL1A2
COL3A1 COL1A1
COL3A1 COL6A3
PPAT PAICS
PPAT TCEB1
PPAT OLFM1
APOA1 PDGFB
XIST KDM5D
XIST RPS4Y1
TNNT3 NAP1L4
TNNT3 PSD
TNNT3 SAFB2
TNNT3 HLA-DOA
TNNT3 HTR2C
TNNT3 PLCD1
TNNT3 SYN1
TNNT3 RHOD
CHIC1 IL8RB
CHIC1 GNAO1
CHIC1 CELA3B
CHIC1 PRKCG
CHIC1 CTRC
CHIC1 SPRR1A
CHIC1 OR2H1
IL8RB GPR3
IL8RB SCNN1G
IL8RB PHB2
IL8RB MLN
IL8RB PSD
IL8RB FEV
IL8RB CTRC
IL8RB SERPINF1
IL8RB CCR9
IL8RB TUB
CCT3 CCND2
CCT3 FLAD1
CCT3 AQP1
TNFAIP6 VCAN
HLA-F IFI35
HLA-F PSMB9
CCT7 TCEB1
CCT7 EIF2S2
CCT4 XPO1
CCT4 MRPL3
CCT4 CKS1B
CCT4 KIF11
CCT4 VDAC2
CCT4 NUP205
CCT4 EIF2S2
CCT5 TCEB1
CCT5 AIMP2
CCT5 CCNB1
TTK CDKN3
TTK TOP2A
TTK FOXM1
TTK MCM2
TTK TK1
PAICS CCNB1
PAICS MTHFD2
PAICS TCEB1
PAICS H2AFX
PAICS MRPL12
PAICS KPNA2
PAICS UNG
PAICS NME1
SSTR2 EMD
SSTR2 GPER
SSTR2 MYO1F
SSTR2 NAP1L4
SSTR2 PSD
SSTR2 SCNN1G
SSTR2 HNRNPL
SSTR2 MYBPC2
ISG15 EIF2AK2
JAK3 KIAA0195
H3F3A SNRPE
MRPL19 GNL2
CCL22 TUB
IGL@ CDH15
IGL@ HLA-C
IGL@ TAF12
IGL@ CD79A
IGL@ MAD1L1
IGL@ SCNN1G
IGL@ FNTA
IGL@ CELA3B
IGL@ LY9
IGL@ PLCD1
IGL@ IGHM
IGL@ RHOD
IGL@ LOC91316
IGL@ TNFRSF17
IGL@ DRD4
IGL@ NTN3
IGL@ PSD
IGL@ GRIN2A
IGL@ HLA-DOA
IGL@ PRRX2
IGL@ CD3E
IGL@ SYN1
KCNQ1 PSD
COL4A2 SPARC
COL4A2 COL4A1
COL4A2 COL1A1
COL4A1 SPARC
GRN FCER1G
HCK NCF2
HCK FCER1G
HCK MAN2B1
HCK ALOX5
HCK IFI30
HCK CYBB
HCK ALOX5AP
HCK ITGAM
HCK LCP1
HCK RHOG
HCK AIF1
HCK ATP6V1B2
TACR3 SCNN1G
IGJ TNFRSF17
IGJ LOC91316
IGJ NTN3
IGJ IGHM
IGJ CD79A
BNIP3 PRDX2
ITGAX FGR
ITGAX CD37
GZMA PLA2G7
GZMA CD2
GZMA CCL5
BCL2A1 NCF2
PSMD14 EIF2S2
PSMD14 TMED2
PSMD14 ATP5G3
PSMD14 GPD2
MLANA OXT
MLANA CELA3B
MLANA HR44
MLANA CTRC
MLANA CHERP
MLANA MPZ
MLANA AMELX
CD14 C3AR1
CD14 LCP1
CD14 CSF1R
GPX2 AKR1C3
ITGAL CD52
ITGAL CD53
ITGAL CYBB
ITGAL ARHGAP25
ITGAL HLA-DMA
ITGAM CD53
ITGAM FCER1G
ITGAM C1QB
ITGAM IFI30
ITGAM APOC1
ITGAM LCP1
ITGAM EVI2B
ITGAM AIF1
BOP1 PUF60
VWF SPARCL1
VWF C7
VWF CCL15
VWF CALCRL
ITGAD DCBLD2
EIF4A3 CCNB1
EIF4A3 NME1
EIF4A3 CDC20
EIF4A3 FOXM1
EIF4A3 UBE2S
EIF4A3 EBNA1BP2
EIF4A3 TOP2A
CD19 IGHM
MYH10 CDC20
ACP5 CD52
ACP5 NCKAP1L
ACP5 CD37
ACP5 APOC1
ACP5 MRC1
ACP5 HLA-DRA
ACP5 SPI1
ACP5 LIPA
ACP5 ITGB2
ACP5 ALOX5
ACP5 FCER1G
ACP5 IFI30
ACP5 CYBB
ACP5 LCP1
ACP5 CAPG
ACP5 LSP1
ACP5 C1QB
ACP5 EVI2B
ACP5 EMP3
ACP5 HSP90AA1
ACP5 HLA-DMB
ACP5 HLA-DQA1
ACP5 HLA-DMA
NPDC1 ATP13A3
TSFM CCT2
TSFM PTGES3
RCAN2 MGP
PRKDC TCEB1
TAF12 MYO1F
TAF12 CYP11B1
TAF12 PSD
TAF11 PRKACA
CTTN GRSF1
FOXM1 MYH11
FOXM1 RFC4
FOXM1 KIF14
FOXM1 KIF11
FOXM1 KIAA0101
FOXM1 MYBL2
FOXM1 KIF2C
FOXM1 MELK
FOXM1 CDKN3
FOXM1 RANBP1
FOXM1 TOP2A
FOXM1 CENPF
FOXM1 CENPA
FOXM1 MCM7
FOXM1 MCM6
FOXM1 MCM4
FOXM1 MCM2
FOXM1 TK1
FOXM1 SNRPB
FOXM1 CCNB1
FOXM1 NME1
FOXM1 UBE2C
FOXM1 H2AFX
FOXM1 H2AFZ
FOXM1 CDC20
FOXM1 TYMS
FOXM1 MGP
FOXM1 ADH1C
FOXM1 KPNA2
FOXM1 CSE1L
FOXM1 UBE2S
ADCYAP1 MSX1
FH GNA15
FH PARP1
CDC2 ELN
CDC2 PHB
CDC2 MCM7
CDC2 MELK
CDC2 EBNA1BP2
CDC2 KIF2C
OR2H1 AVPR1B
OR2H1 CETP
OR2H1 GRAP
OR2H1 GNAO1
OR2H1 CELA3B
OR2H1 PSD
OR2H1 CTRC
OR2H1 KLK3
OR2H1 TNNI1
OR2H1 SPRR1A
OR2H1 OMP
OR2H1 AMELX
HTRA1 CDH11
HTRA1 SPARC
HTRA1 CTSK
HTRA1 FBN1
CDC6 CCNB1
CDC6 LOC96610
CDC6 UBE2C
CDC6 CENPA
CDC6 CDC20
CDC6 KIF11
CDC6 UBE2S
CDC6 TOP2A
SYT5 NTN3
EXOSC10 CELA3B
EXOSC10 MLN
EXOSC10 AIMP1
RPS4Y1 KDM5D
INHBA COL6A3
INHBA FAP
INHBA SPARC
INHBA VCAN
INHBA ACTN1
CKS1B CCNB1
CKS1B LOC96610
CKS1B LTC4S
CKS1B CCT2
CKS1B DR1
CKS1B CCND2
CKS1B KIF14
CKS1B MELK
CKS1B CDKN3
CKS1B DTYMK
CKS1B KPNA2
CKS1B PHB
CKS1B SNRPB
CKS1B UBE2S
CKS1B CKAP5
CKS1B EBNA1BP2
CKS1B TOP2A
IFI44L IFI44
SPARC VCAN
SPARC FAP
SPARC THBS2
SPARC COL5A2
SPARC POSTN
SPARC COL5A1
SPARC COL1A2
SPARC COL1A1
SPARC FBN1
SPARC COL6A3
S100A4 DAB2
S100A4 EMP3
CTSK CDH11
CTSK LGALS1
CTSK THBS2
CTSK FBN1
FLAD1 CCNB1
FLAD1 CES2
RXRB INPP5A
LTB SELL
LTB MAP4K1
LTB CORO1A
LTB MAN2B1
ETV2 AVPR1B
ETV2 OXT
ETV2 IKBKE
ETV2 C4orf10
ETV2 GNB3
ETV2 AZU1
ETV2 TBX2
ETV2 HTT
ETV2 GP9
ETV2 WWOX
ETV2 ALPI
ETV2 SLC30A3
IL3RA CUL4A
IL3RA PCDH1
IL3RA NXF1
LTK C21orf2
LTK GPER
LTK ADRB3
LTK MAB21L1
LTK AZU1
LTK SCNN1G
LTK FHL3
LTK OMP
LTK SERPINF1
LTK HLA-DOA
LTK SPRR1A
LTK PSG7
LTK TUB
LTK PRB2
LTK GP9
UBE2V2 TCEB1
UBE2V2 COPS5
MVK CYP11B1
ABCD3 KLK3
FOSL2 PTPRU
IL2RB FYB
IL2RB LCP2
IL2RB LCK
IL2RB CD2
IL2RB CCL5
RAB33A CCR9
IL2RG TRBV5-4
IL2RG TRD@
SLC17A4 CTRC
SLC17A4 PRKCG
LSP1 CD52
LSP1 CD53
LSP1 NCKAP1L
LSP1 CD48
LSP1 DOCK2
LSP1 CD37
NTN3 LOC91316
NTN3 HLA-C
NTN3 CD27
NTN3 TNFRSF17
NTN3 LCK
NTN3 ICAM3
NTN3 MS4A1
NTN3 IGKV1D-13
NTN3 IGHM
NTN3 CD79A
DPT RARRES2
FOXO1 SNRK
SLC17A2 CTAG1B
FGL2 CD53
FGL2 FCER1G
FGL2 CCL4
FGL2 CCL5
FGL2 C1QB
FGL2 CYBB
FGL2 PTPRC
FGL2 AIF1
SSTR1 GRAP
SSTR1 OMP
SSTR1 CELA3B
IGLL1 AZU1
SSTR3 CTRC
SSTR3 SCP2
SSTR3 CYP17A1
SSTR3 FHL3
SSTR3 TWIST1
SSTR3 LOC729991
SSTR3 SCNN1G
SSTR3 GPER
SSTR3 HTT
SSTR3 PPY
SSTR3 GFAP
SSTR3 AQP2
SSTR3 EVX1
SSTR3 CELA3B
SSTR3 PRKCG
SSTR3 PAX6
SSTR3 CHERP
SSTR3 GYPA
SSTR3 OMP
SSTR3 GPR68
SSTR3 RHOD
SSTR3 KCNJ4
SSTR3 DRD4
SSTR3 GSTM5
SSTR3 PSD
SSTR3 PMS2L11
SSTR3 ADRB3
SSTR3 TUB
IFNA21 REG1A
IFNA21 CELA3B
IFNA21 PRKCG
IFNA21 TWIST1
IFNA21 HTT
IFNA21 MYBPC2
IFNA21 HTR2C
IFNA21 SPRR1A
IFNA21 GFAP
IFNA21 HOXA9
IFNA21 OXT
ATP1A3 CYP11B1
ATP1A3 TUB
ATP1A3 PAX8
ATP1A3 PLCD1
SSTR4 CTRC
SSTR4 CCKAR
SSTR4 MYL5
SSTR4 NHLH1
SSTR4 CLCNKB
SSTR4 SCNN1G
SSTR4 OMP
SSTR4 GFAP
SSTR4 PDCD1
SSTR4 AQP2
SSTR4 MLN
SSTR4 EVX1
SSTR4 PRKCG
SSTR4 PLCD1
SSTR4 PTCRA
SSTR4 NTSR1
SSTR4 CELA3B
SSTR4 PMS2L11
SSTR4 INPP5J
SSTR4 GSTM5
SSTR4 PSD
SSTR4 DRD1
SSTR4 ADRB3
SSTR4 HLA-DOA
SSTR4 TUB
SSTR4 SYN1
LMOD1 MYH11
LMOD1 AOC3
LMOD1 DPYSL2
TNFAIP2 LCP2
CTSH CD302
CTSH RASSF2
NCKAP1L HLA-DRA
NCKAP1L CD53
NCKAP1L C1QB
NCKAP1L HLA-DMB
NCKAP1L HLA-DQA1
MAP2K5 KIAA0195
AQP7 PCDH1
AQP7 NAP1L4
AQP7 C4orf10
PSMD4 SDHC
PSMD4 ILF2
SPARCL1 AOC3
SPARCL1 FHL1
SPARCL1 COX7A1
SPARCL1 C7
SPARCL1 A2M
TUBB TOP2A
ALOX5AP SPI1
ALOX5AP ALOX5
ALOX5AP PTPRO
ALOX5AP MNDA
ALOX5AP LCP1
ALOX5AP EVI2B
ALOX5AP AIF1
KIAA0125 TNFRSF17
LIG3 SCRIB
CETP GRAP
CETP GNAO1
CETP CELA3B
CETP TRD@
CETP MYL5
CETP OMP
CETP MYBPC2
CETP HTR2C
CETP ZNF132
CETP CUL1
HMOX2 GCM1
HMOX2 C21orf2
HMOX2 PNMT
HMOX2 SLC9A1
EIF2S1 PCNA
EIF2S1 PSMA3
EIF2S1 ERH
EIF2S2 SNRPF
EIF2S2 MRPL3
FRG1 TWIST1
FRG1 HTT
FRG1 KRT86
FRG1 PMS2L11
EPS15 CLEC2B
HLA-DRA CD74
HLA-DRA FCER1G
HLA-DRA CD53
HLA-DRA HLA-DPB1
HLA-DRA LIPA
HLA-DRA HLA-DRB1
HLA-DRA C1QB
HLA-DRA IFI30
HLA-DRA NCF4
HLA-DRA PEA15
HLA-DRA HLA-DQB1
HLA-DRA HLA-DPA1
HLA-DRA HLA-DMB
HLA-DRA HLA-DQA1
HLA-DRA HLA-DMA
CCNA2 TRIP13
ARHGEF16 ZNF592
ARHGEF16 FBXW4P1
DPYD ARHGEF6
DPYD CLEC2B
TWIST1 CCNE1
TWIST1 CTRC
TWIST1 CCR9
TWIST1 CLCNKB
TWIST1 CACNA1B
TWIST1 CGB
TWIST1 MLH1
TWIST1 GPER
TWIST1 OMP
TWIST1 HTR2C
TWIST1 GFAP
TWIST1 PDCD1
TWIST1 AQP2
TWIST1 ACTR1A
TWIST1 CLCN7
TWIST1 CELA3B
TWIST1 PRKCG
TWIST1 FEV
TWIST1 PLCD1
TWIST1 CYP11B1
TWIST1 CYP4A11
TWIST1 KCNJ4
TWIST1 DRD4
TWIST1 PSD
TWIST1 PMS2L11
TWIST1 HTT
TWIST1 MYBPC2
TWIST1 TUB
TWIST1 SYN1
ATP13A3 RABGGTB
ATP13A3 USF2
AQP1 PRMT5
SELPLG EVI2B
SELPLG TRIM22
SELPLG EMP3
DEFA5 NHLH1
DEFA5 GSTM5
DEFA5 PSD
DEFA5 KLK3
DEFA5 MYL5
DEFA5 APOC3
DEFA5 HTR2C
DEFA5 SPRR1A
DEFA5 TUB
DEFA5 HTR1B
CXCR4 PTPRC
CXCR4 CD48
CXCR4 IL10RA
MNDA PECAM1
MNDA FCER1G
MNDA NCF2
MNDA AIF1
ATP6V1B2 FCER1G
ATP6V1B2 RNASE6
ATP6V1B2 C3AR1
ATP6V1B2 LCP1
ATP6V1B2 EVI2B
ATP6V1B2 PLEK
ATP6V1B2 AIF1
ATP6V1B2 IL10RA
GFAP AVPR1B
GFAP CTRC
GFAP GNAO1
GFAP C16orf35
GFAP NTSR1
GFAP MYL5
GFAP HBZ
GFAP SPRR1A
GFAP CLCNKB
GFAP AMELX
GFAP SAFB2
GFAP C21orf2
GFAP GRAP
GFAP SCNN1G
GFAP PLK1
GFAP HTT
GFAP HTR2C
GFAP PDCD1
GFAP AQP2
GFAP EVX1
GFAP CELA3B
GFAP PRKCG
GFAP FEV
GFAP KLK3
GFAP SERPINF1
GFAP CHERP
GFAP PLCD1
GFAP TRIP12
GFAP OMP
GFAP NR2C1
GFAP CYP4A11
GFAP KCNJ4
GFAP DRD4
GFAP PSD
GFAP PMS2L11
GFAP MYBPC2
GFAP TUB
GFAP HOXA9
GFAP SYN1
DCAF7 TOP2A
PSMC6 PSMA3
ATP6V0A1 BCAM
ATP6V0A1 MLN
ATP6V0A1 PAX6
ATP6V0A1 PLCD1
NOS1 SPRR1A
NOS1 ELK4
NOS1 RHOD
ITGB2 LIPA
ITGB2 CD52
ITGB2 SPI1
ITGB2 CD48
ITGB2 NCF2
ITGB2 FCER1G
ITGB2 ALOX5
ITGB2 CSF1R
ITGB2 GPNMB
ITGB2 C1QB
ITGB2 CYBB
ITGB2 CD2
ITGB2 FCGR1A
ITGB2 LCP1
ITGB2 EVI2B
ITGB2 HLA-DMB
ITGB2 AIF1
ITGB2 SLC1A3
CYR61 EGR1
CD48 CD52
CD48 CD53
CD48 EVI2B
CD48 CCL19
CD48 RASSF2
CD48 TRD@
CD48 CD37
CD48 CORO1B
CD48 CORO1A
CD48 PTPRC
CD48 PRKCB
CD48 ARHGAP25
CD48 DOCK2
CD48 TRBV5-4
CD48 LCK
CLCN7 DRD4
CLCN7 RBP3
HERPUD1 TNFRSF17
HERPUD1 LOC91316
HERPUD1 CD79A
IL10RB CTSO
FBN1 PDGFRB
FBN1 THBS2
FBN1 LUM
COX10 ATP4A
COX10 NKX2-5
CRYBB1 GPR17
CRYBB1 EPHA1
LCP2 FYB
LCP2 CD53
LCP2 FCGR1A
LCP2 PTPRC
LCP2 CD2
LCP2 LCP1
LCP2 PLEK
LCP1 CD53
LCP1 IL10RA
LCP1 CCL4
LCP1 CD37
LCP1 NCF4
LCP1 FCGR1A
LCP1 FCER1G
LCP1 SPI1
LCP1 GLIPR1
LCP1 CSF1R
LCP1 HCLS1
LCP1 RNASE6
LCP1 IFI30
LCP1 CYBB
LCP1 EVI2B
LCP1 PLEK
LCP1 C3AR1
LCP1 C1QB
LCP1 PTPRC
LCP1 EMP3
LCP1 AIF1
TRIP13 UBE2C
IGHM LOC91316
IGHM IGHA1
IGHM HLA-C
IGHM CORO1B
IGHM TNFRSF17
IGHM MS4A1
IGHM CD79A
P2RY4 FHL3
P2RY4 C21orf2
P2RY4 SLC7A1
RAB21 UBE2N
BNC1 TNFSF8
ATP4A BMPR1B
ATP4A PSD
ATP4A TH
RAB28 CELA3B
C3AR1 IL10RA
C3AR1 RNASE6
C3AR1 CSF1R
C3AR1 EVI2B
CFD CCL15
CFD CLEC3B
CFD TNXB
CFD A2M
CFD CDKN3
CFD FHL1
CFD ADH1C
CFD PTGDS
CFD ANGPT1
CFD C7
CFD TPSAB1
CA7 C21orf2
CA7 FOXO4
IER2 EGR1
IER2 JUNB
MATK SRP19
MATK PLCD1
MATK PMS2L11
RABGGTB IARS
RABGGTB SHC3
RABGGTB PCDH1
RABGGTB RPS7
RABGGTB OGT
RABGGTB SRP72
LOC150786 PTGDS
SCN1B DNTTIP2
SCN1B C21orf2
SCN1B NHLH1
SCN1B DRD4
SCN1B EVX1
SCN1B PSD
SCN1B SCNN1G
SCN1B HLA-DOA
SCN1B HTR2C
SCN1B PLCD1
SCN1B CCR9
SCN1B TUB
ACTR1A AQP2
ACTR1A KCNJ4
ACTR1A CGB
ACTR1A MYBPC2
ACTR1A MSX1
ACTR1A CYP11B1
ACTR1A CLCNKB
ACTR1A PTPRS
CYP11B1 AVPR1B
CYP11B1 CTRC
CYP11B1 MYL5
CYP11B1 ZNF8
CYP11B1 NHLH1
CYP11B1 SPRR1A
CYP11B1 ADAM9
CYP11B1 MAPKAPK2
CYP11B1 CACNA1B
CYP11B1 MLH1
CYP11B1 SCNN1G
CYP11B1 ADRB3
CYP11B1 HTR2C
CYP11B1 MYBPC2
CYP11B1 AQP2
CYP11B1 CELA3B
CYP11B1 PRKCG
CYP11B1 SYN1
CYP11B1 FEV
CYP11B1 USP11
CYP11B1 PLCD1
CYP11B1 PAX8
CYP11B1 BCAM
CYP11B1 DRD4
CYP11B1 GSTM5
CYP11B1 PSD
CYP11B1 PMS2L11
CYP11B1 OMP
CYP11B1 HLA-DOA
CYP11B1 TUB
CYP11B1 PDCD1
CYP11B1 APOC3
HLA-DMB CD74
HLA-DMB HLA-DPB1
HLA-DMB LIPA
HLA-DMB HLA-DRB1
HLA-DMB FCER1G
HLA-DMB TRD@
HLA-DMB CD37
HLA-DMB HLA-DQB1
HLA-DMB MRC1
HLA-DMB HLA-DPA1
HLA-DMB TRBV5-4
HLA-DMB HLA-DQA1
HLA-DMB HLA-DMA
HLA-DMA CD74
HLA-DMA HLA-DPB1
HLA-DMA AIF1
HLA-DMA HLA-DRB1
HLA-DMA CD37
HLA-DMA NCF4
HLA-DMA CD53
HLA-DMA HLA-DQB1
HLA-DMA HLA-DPA1
HLA-DMA HLA-DQA1
AVPR1B KRT76
AVPR1B CTRC
AVPR1B MYLPF
AVPR1B FOXO4
AVPR1B CCR9
AVPR1B C21orf2
AVPR1B MLH1
AVPR1B PAX8
AVPR1B SCNN1G
AVPR1B ADRB3
AVPR1B GP9
AVPR1B HTR2C
AVPR1B OXT
AVPR1B PRKCG
AVPR1B FEV
AVPR1B KLK3
AVPR1B RBP3
AVPR1B TNFRSF25
AVPR1B PLCD1
AVPR1B TUB
AVPR1B KCNJ4
AVPR1B CCL17
AVPR1B CCKAR
AVPR1B PSD
AVPR1B SAFB2
AVPR1B OMP
AVPR1B HLA-DOA
AVPR1B ALPI
RPN1 USF2
COL11A1 FAP
COL11A1 COL1A2
COL11A1 PLAU
COL11A1 COL1A1
TSG101 OXT
TSG101 HTR2C
TSG101 PSD
SPTB DRD4
EFNB1 SLC9A1
EFNB1 FOXO4
HPS1 FHL3
HPS1 C21orf2
HPS1 HTR2C
FCGR1A CD53
FCGR1A FCER1G
FCGR1A SPI1
FCGR1A GPNMB
FCGR1A IFI30
FCGR1A C1QB
FCGR1A APOE
FCGR1A EVI2B
FCGR1A PLEK
FCGR1A AIF1
GYPA DRD4
GYPA CELA3B
GCM1 TNNI1
GCM1 SLC9A1
DAB2 ALOX5
DAB2 EMP3
DNTTIP2 NHLH1
DNTTIP2 PSD
DNTTIP2 LY9
CXCL12 RASSF2
ARHGEF6 CD52
ARHGEF6 CD53
ARHGEF6 IL10RA
ARHGEF6 NCF4
ARHGEF6 RNASE6
ARHGEF6 CD37
ARHGEF6 SERPING1
ARHGEF6 PTPRO
ARHGEF6 EVI2B
ARHGEF6 AIF1
EIF3A SCNN1G
LOC729991 CCKAR
LOC729991 PSD
LOC729991 SCNN1G
LOC729991 HTR2C
LOC729991 FOXO4
LOC729991 SYN1
LOC729991 RHOD
CLIP1 ZNF592
CLIP1 GPER
CLIP1 EFNA3
CLIP1 CELA3B
CLIP1 SAFB2
CLIP1 SCNN1G
CLIP1 MYL5
CLIP1 HAAO
CLIP1 HTR2C
CLIP1 HTT
CLIP1 CCR9
CLIP1 PPY
CLIP1 PAX8
FGR CD53
FGR SNRPE
RARS CCNB1
RARS CSNK1A1
IL8 CXCL1
IL8 CELA3B
IL8 MYL5
IL8 MLN
IL8 MYBPC2
RABIF EPRS
LIPA FCER1G
LIPA CD53
LIPA GPNMB
LIPA CYBB
LIPA CAPG
CENPF CCNB1
CENPF TYMS
CENPF CDKN3
CENPF UBE2C
CENPF PLK4
CENPF CENPA
CENPF CDC20
CENPF MELK
CENPF MCM4
CENPF KIF11
CENPF TOP2A
SP140 TRD@
HLA-DRB1 CD74
HLA-DRB1 HLA-DPB1
HLA-DRB1 HLA-DQB1
HLA-DRB1 HLA-DPA1
HLA-DRB1 HLA-DQA1
C4orf10 OXT
C4orf10 PCDH1
C4orf10 EFNA3
C4orf10 TRD@
C4orf10 AZU1
CENPA FMO2
CENPA MYH11
CENPA FCER1A
CENPA CDKN3
CENPA UBE2C
CENPA H2AFZ
CENPA CDC20
CENPA KIF14
CENPA MELK
CENPA KIAA0101
CENPA MYBL2
CENPA TOP2A
KLK3 CDH15
KLK3 CTRC
KLK3 C16orf35
KLK3 NTSR1
KLK3 BMPR1B
KLK3 SPRR1A
KLK3 CCR9
KLK3 SAFB2
KLK3 GRAP
KLK3 SCNN1G
KLK3 GPER
KLK3 HTT
KLK3 HTR2C
KLK3 HLA-DOA
KLK3 AQP2
KLK3 TH
KLK3 EVX1
KLK3 CELA3B
KLK3 PRKCG
KLK3 FEV
KLK3 PLCD1
KLK3 OMP
KLK3 C21orf33
KLK3 RHOD
KLK3 NEUROD2
KLK3 KCNJ4
KLK3 DRD4
KLK3 GSTM5
KLK3 PSD
KLK3 PMS2L11
KLK3 ADRB3
KLK3 MYBPC2
KLK3 MLN
KLK3 TUB
KLK3 PRRX2
KLK3 HOXA9
YIF1A MSX1
YIF1A TCEB1
YIF1A PTS
YIF1A EBNA1BP2
YIF1A COPS5
HRC WWOX
LOC91316 HLA-C
LOC91316 TNFRSF17
LOC91316 GNAT1
LOC91316 IGKV1D-13
LOC91316 CD79A
GH2 TUB
PTGES3 RANBP1
CYP2A6 AZU1
SLC2A3 IL6
C1QB CD53
C1QB FCER1G
C1QB CD86
C1QB IFI30
C1QB CYBB
C1QB SLC31A2
C1QB APOC1
C1QB HLA-DPA1
C1QB EVI2B
C1QB AIF1
AZU1 DRG2
AZU1 OXT
AZU1 PCDH1
AZU1 PHB2
AZU1 ADRB3
AZU1 SNCB
AZU1 GP9
AZU1 WWOX
AZU1 COL16A1
AZU1 KRT76
AZU1 AANAT
TIAL1 IARS
TIAL1 SHC3
TIAL1 CCT2
TIAL1 NAP1L4
TIAL1 OXT
TIAL1 MRPL3
TIAL1 COL16A1
TIAL1 ILF3
PTPN11 TUB
PTPN11 PPP1CC
HAAO CTRC
HAAO MYL4
HAAO HTT
RENBP PLCD1
RENBP C21orf2
RENBP NXF1
RENBP PIK3R2
CTPS CCT2
CTPS CCNB1
CTPS KPNB1
IL10RA CD53
IL10RA LILRB4
IL10RA TRBV5-4
IL10RA PECAM1
IL10RA RNASE6
IL10RA CD37
IL10RA CORO1A
IL10RA PTPRC
IL10RA HCLS1
IL10RA CYTIP
IL10RA EVI2B
IL10RA PLEK
CCL4 CD53
CCL4 SLA
CCL5 CD53
CCL5 PTPRC
CCL5 CD2
COPS5 RAD21
COPS5 TCEB1
RRAS NONO
COX6B1 RBM42
AMELX NEUROD2
AMELX GRAP
AMELX DRD4
AMELX CELA3B
AMELX SCNN1G
AMELX HTT
AMELX MYBPC2
AMELX OMP
LTBP2 KIF14
LTBP2 KIAA0101
C21orf2 GPER
C21orf2 CTRC
C21orf2 ZNF132
C21orf2 CCKAR
C21orf2 NHLH1
C21orf2 FOXO4
C21orf2 CCR9
C21orf2 PMS2L11
C21orf2 SLC9A1
C21orf2 AXIN1
C21orf2 MLH1
C21orf2 SCNN1G
C21orf2 FHL3
C21orf2 MAPK1
C21orf2 HNRNPL
C21orf2 GP9
C21orf2 HTR2C
C21orf2 MSX1
C21orf2 MYBPC2
C21orf2 OXT
C21orf2 EVX1
C21orf2 MLN
C21orf2 PRKCG
C21orf2 PIGR
C21orf2 SERPINF1
C21orf2 FES
C21orf2 PLCD1
C21orf2 PAX8
C21orf2 IRF5
C21orf2 INPP5J
C21orf2 GSTM5
C21orf2 PSD
C21orf2 ADRB3
C21orf2 HLA-DOA
C21orf2 PSG7
C21orf2 TUB
C21orf2 SYN1
SCGB1A1 FMO2
SLC11A1 ANXA6
NBL1 PMP22
NBL1 PDGFRA
NBL1 GAS6
AKR1C1 GCLM
AKR1C1 AKR1C3
MT1L OMP
MT1L ACVRL1
EN2 CDH15
EN2 KIAA0195
EN2 CPLX2
EN2 OMP
EN2 MYBPC2
EN2 AQP2
TACSTD2 CAPN2
MT1E MT1P2
ANGPT1 CCL15
ANGPT1 CPA3
ANGPT1 TNXB
ANGPT1 A2M
ANGPT1 FHL1
ANGPT1 ADH1C
ANGPT1 CD302
ANGPT1 C7
ANGPT1 TPSAB1
KPNB1 KIF14
KPNB1 LOC96610
KPNB1 CCNB1
KPNB1 SUZ12
DPYSL2 REEP5
DPYSL2 PURA
DPYSL2 RRAD
DPYSL3 PMP22
OXT KRT76
OXT PPIL2
OXT FOXO4
OXT CCR9
OXT CCKBR
OXT ALX1
OXT TRD@
OXT SCNN1G
OXT HNRNPL
OXT GP9
OXT HTR2C
OXT TNNI1
OXT HLA-DOA
OXT TH
OXT EVX1
OXT PCDH1
OXT CCKAR
OXT PSD
OXT ADRB3
OXT HOXA9
OXT TUB
OXT TFDP1
NCF1C CD53
TK1 CCNB1
TK1 TYMS
TK1 CDKN3
TK1 UBE2C
TK1 PLK4
TK1 CDC20
TK1 MCM6
TK1 MCM2
TK1 UBE2S
TK1 KIAA0101
COX7A1 MYH11
COX7A1 AOC3
COX7A1 TIMP3
COX7A1 FHL1
COX7A1 CRYAB
COX7A1 A2M
COL16A1 THAP11
COL16A1 PCDH1
COL16A1 SRP72
COL16A1 IMMT
MTHFD2 ELN
MTHFD2 TARS
MTHFD2 PTGDS
MTHFD2 SNRPF
IRF5 PTS
IRF5 MAPK1
ELK4 TAF1
PFN2 UNG
MGP MYH11
MGP ADH1C
MGP A2M
DTYMK PCNA
DTYMK CCNB1
DTYMK KIF14
DTYMK MELK
DTYMK KPNA2
DTYMK CCT6A
MYBPC2 CIR1
MYBPC2 CDH15
MYBPC2 CTRC
MYBPC2 C16orf35
MYBPC2 NTSR1
MYBPC2 MYL5
MYBPC2 SPRR1A
MYBPC2 CLCNKB
MYBPC2 REG1A
MYBPC2 SAFB2
MYBPC2 MSX2
MYBPC2 GNAT2
MYBPC2 GRAP
MYBPC2 CGB
MYBPC2 SCNN1G
MYBPC2 GPER
MYBPC2 HTT
MYBPC2 HTR2C
MYBPC2 TNNI1
MYBPC2 PPY
MYBPC2 PDCD1
MYBPC2 AQP2
MYBPC2 KIAA0195
MYBPC2 MLN
MYBPC2 CELA3B
MYBPC2 LY9
MYBPC2 PRKCG
MYBPC2 CPLX2
MYBPC2 REG1P
MYBPC2 CHERP
MYBPC2 PLCD1
MYBPC2 TUB
MYBPC2 RHOD
MYBPC2 PAX6
MYBPC2 KCNJ4
MYBPC2 C4orf6
MYBPC2 DRD4
MYBPC2 PSD
MYBPC2 PMS2L11
MYBPC2 RBP3
MYBPC2 OMP
MYBPC2 HLA-DOA
MYBPC2 PRRX2
MYBPC2 HOXA9
MYBPC2 FES
GAS1 RARRES2
MCM3 PCNA
MCM3 TOP2A
EDNRA VIM
BTK EMP3
GAS6 MYH11
CD74 CD53
CD74 HLA-DPB1
CD74 MRC1
CD74 GPNMB
CD74 HLA-DQB1
CD74 HLA-DPA1
CD74 HLA-DQA1
ITGA8 PTN
ITGA8 CCNB1
ITGA8 USP14
ITGA8 PTGDS
ITGA8 MS4A2
ITGA8 A2M
PDGFRA MMP2
KRT76 TRD@
KRT76 GP9
KRT76 CASR
FILIP1L TIMP3
GPER CTRC
GPER C16orf35
GPER SPRR1A
GPER SCNN1G
GPER UGT2B15
GPER HTT
GPER HTR2C
GPER PPY
GPER HLA-DOA
GPER AQP2
GPER TH
GPER CELA3B
GPER PRKCG
GPER CHERP
GPER OMP
GPER RHOD
GPER NEUROD2
GPER PAX6
GPER DRD4
GPER PSD
GPER SYN1
RFC4 CCNB1
RFC4 MCM6
RFC4 PSMA6
RFC4 MCM2
RFC4 CSNK2A1
RFC4 TOP2A
CYP4B1 ADH1C
RFC3 CCNB1
RNPEP CCND2
KIF14 TCEB1
KIF14 EPR1
KIF14 KIAA0101
KIF14 LOC96610
KIF14 CDKN3
KIF14 PCNA
KIF14 MCM7
KIF14 MCM6
KIF14 UNG
KIF14 SNRPB
KIF14 CCNB1
KIF14 NME1
KIF14 H2AFZ
KIF14 CDC20
KIF14 MELK
KIF14 KPNA2
KIF14 CSE1L
KIF14 UBE2S
KIF14 TOP2A
KRT18 GALE
KRT18 KRT8
KIF11 CDKN3
KIF11 H2AFZ
KIF11 CDC20
KIF11 TYMS
KIF11 MCM2
KIF11 CSE1L
KIF11 KIAA0101
KIF11 ADH1C
KIF11 TOP2A
NHLH1 MYO1F
NHLH1 MYL5
NHLH1 FOXO4
NHLH1 CCR9
NHLH1 PAX8
NHLH1 SCNN1G
NHLH1 FHL3
NHLH1 HNRNPL
NHLH1 HTR2C
NHLH1 AQP2
NHLH1 MLN
NHLH1 EVX1
NHLH1 PRKCG
NHLH1 PLCD1
NHLH1 TUB
NHLH1 PTPRS
NHLH1 DRD4
NHLH1 PSD
NHLH1 PMS2L11
NHLH1 OMP
NHLH1 HLA-DOA
NHLH1 PSG7
NHLH1 SYN1
LUM CDH11
LUM CALD1
GABRA3 ADRB3
AKR1C3 NQO1
COASY GSPT1
COASY EBNA1BP2
COASY TFDP1
PIP5K1B ALDH18A1
CSF1R IFI30
CSF1R CCR1
CSF1R HCLS1
CSF1R EVI2B
TPSAB1 TGFBR2
TPSAB1 CDKN3
TPSAB1 CPA3
TPSAB1 TNXB
TPSAB1 FHL1
TPSAB1 ADH1C
TPSAB1 PTGDS
TPSAB1 A2M
USF2 MUM1
SRP72 PCDH1
SRP72 MUM1
RANBP1 NME1
RANBP1 CDC20
TGFBR2 C7
TGFBR2 FHL1
TGFBR2 ADH1C
TGFBR2 CD59
KISS1 CTRC
KISS1 TRIP12
KISS1 HTT
CKS2 MELK
CKS2 UBE2S
CKS2 MCM4
CKS2 CCNB1
GNB3 DRD4
GNB3 AQP2
GNB3 KIAA0195
ITGA5 CELA3B
ITGA5 CTAG1B
COL5A2 COL5A1
COL5A2 COL1A2
COL5A2 COL1A1
COL5A2 REEP5
COL5A2 COL6A3
ENO1 PGK1
UNG MELK
UNG CDC20
GPR18 CD3E
TJP2 BAG1
REEP5 CCL15
TNFRSF14 TCEB1
ZFP36 FOSB
ZFP36 NR4A1
ZFP36 DUSP1
ZFP36 EGR1
ZFP36 ATF3
OMP CDH15
OMP CTRC
OMP GNAO1
OMP C16orf35
OMP NTSR1
OMP MYL5
OMP NTRK2
OMP CCR9
OMP SPRR1A
OMP KIAA0195
OMP CLCNKB
OMP HLA-DOA
OMP TRD@
OMP SCNN1G
OMP ADRB3
OMP GP9
OMP HTR2C
OMP TNNI1
OMP HTR1B
OMP MSX2
OMP PDCD1
OMP AQP2
OMP TH
OMP MLN
OMP CELA3B
OMP PRKCG
OMP EVX1
OMP PTPN9
OMP RBP3
OMP REG1P
OMP CHERP
OMP PLCD1
OMP PTCRA
OMP PPY
OMP RHOD
OMP NEUROD2
OMP CPLX2
OMP BCAM
OMP KCNJ4
OMP DRD4
OMP PSD
OMP PMS2L11
OMP GRAP
OMP FES
OMP HTT
OMP TUB
OMP HOXA9
OMP SYN1
RPL10A RPL3
HLA-DPA1 HLA-DPB1
HLA-DPA1 FCER1G
HLA-DPA1 HLA-DQB1
HLA-DPA1 HLA-DQA1
TUB CTRC
TUB MYO1F
TUB NTSR1
TUB TBX2
TUB MYL5
TUB APOC3
TUB FOXO4
TUB CCR9
TUB MAPKAPK2
TUB DRG2
TUB MLH1
TUB THRA
TUB SCNN1G
TUB FHL3
TUB HNRNPL
TUB GP9
TUB HTR2C
TUB TNNI1
TUB AQP2
TUB SHC3
TUB EVX1
TUB MLN
TUB PRKCG
TUB FEV
TUB INPP5J
TUB PLCD1
TUB TRIP12
TUB PAX8
TUB CELA3B
TUB BMP4
TUB PTPRS
TUB SPRR1A
TUB DRD4
TUB PSD
TUB PMS2L11
TUB ADRB3
TUB HLA-DOA
TUB HTT
TUB PDCD1
TUB TFDP1
TUB SYN1
HOXA9 AQP2
HOXA9 CTRC
HOXA9 GNAO1
HOXA9 CELA3B
HOXA9 PSD
HOXA9 PLCD1
HOXA9 RHOD
METTL1 PABPC1
MAD2L1 LOC96610
STAB1 C1R
GRSF1 FHL3
GRSF1 HLA-DOA
GRSF1 FOXO4
CYC1 PUF60
TCEB1 PABPC1
TCEB1 TOP2A
TCEB1 MRPL12
TCEB1 MCM7
TCEB1 UBA7
TCEB1 EBNA1BP2
TCEB1 CCNB1
TCEB1 NME1
TCEB1 PHB
TCEB1 UBE2C
TCEB1 H2AFX
TCEB1 PUF60
TCEB1 TUBG1
TCEB1 KPNA2
C16orf35 CELA3B
EZH2 MKI67
EZH2 CCNB1
PTGDS CPA3
PTGDS RASSF2
PTGDS LDHA
PTGDS ARHGAP25
PTGDS DARC
PTGDS TOP2A
PTGDS A2M
PTGDS CCL15
PRSS8 SRGN
CLCNKB CTRC
CLCNKB NTSR1
CLCNKB MYL5
CLCNKB HLA-DOA
CLCNKB MLH1
CLCNKB MSX2
CLCNKB AQP2
CLCNKB EVX1
CLCNKB CELA3B
CLCNKB PRKCG
CLCNKB FEV
CLCNKB CHRM1
CLCNKB KCNJ4
CLCNKB DRD4
CLCNKB PMS2L11
CLCNKB TFDP1
CLCNKB NMI
IQGAP2 HLA-E
FYB PECAM1
FYB TRD@
FYB CORO1A
FYB PLEK
DRG2 SCNN1G
DRG2 ADRB3
DRG2 FES
DRG2 HTR2C
DRG2 PLCD1
DRG2 PIK3R2
PIK3R1 PAK1
AXIN1 GSPT1
AXIN1 TH
AXIN1 PLCD1
FUT6 FUT3
MYH11 ACTG2
MYH11 FHL1
MYH11 ADH1C
MYH11 KIAA0101
MYH11 A2M
MYH11 GPC3
TRD@ CD37
TRD@ CORO1B
TRD@ CORO1A
TRD@ CD2
TRD@ CCR9
TRD@ TRBV5-4
TRD@ GP9
TRD@ HCLS1
TRD@ CD3D
TRD@ PSD
TRD@ PTPRC
TRD@ CCL19
TRD@ CYTIP
TRD@ LCK
ABCB1 CUL5
ABCB1 SPRR1A
C12orf32 PTPRN
SUZ12 YY1
SUZ12 TLK2
TNNI1 CTRC
TNNI1 GNAO1
TNNI1 NTSR1
TNNI1 PPIL2
TNNI1 GRAP
TNNI1 HTT
TNNI1 HNRNPL
TNNI1 KIAA0195
TNNI1 MLN
TNNI1 CELA3B
TNNI1 FEV
TNNI1 SERPINF1
TNNI1 PLCD1
TNNI1 PRB2
TNNI1 CPLX2
TNNI1 BMP4
TNNI1 DRD4
TNNI1 BMPR1B
TNNI1 PSD
TNNI1 PMS2L11
HCLS1 CD53
HCLS1 NCF4
HCLS1 MAN2B1
HCLS1 RNASE6
HCLS1 PECAM1
HCLS1 EVI2B
EPRS SNRPE
CCT6A PSMA2
CCT6A POLR2G
LOXL1 THBS2
NR4A2 NR4A1
NR4A3 EGR3
NR4A3 FOSB
NR4A3 NR4A1
PSME4 EMP2
NR4A1 FOSB
NR4A1 EGR3
NR4A1 ATF3
PRKCG CTRC
PRKCG MYL5
PRKCG FOXO4
PRKCG SPRR1A
PRKCG SAFB2
PRKCG CACNA1B
PRKCG ADRB3
PRKCG MLH1
PRKCG SCNN1G
PRKCG FHL3
PRKCG HTT
PRKCG HTR2C
PRKCG PPY
PRKCG PDCD1
PRKCG AQP2
PRKCG TH
PRKCG CELA3B
PRKCG FES
PRKCG PLCD1
PRKCG CCR9
PRKCG RHOD
PRKCG NEUROD2
PRKCG KCNJ4
PRKCG DRD4
PRKCG PSD
PRKCG PMS2L11
PRKCG HLA-DOA
PRKCG CHERP
CYBB CD53
CYBB FCER1G
CYBB GLIPR1
CYBB CD37
CYBB CD52
CYBB PRKCB
CYBB IFI30
CYBB PTPRC
CYBB APOC1
CYBB EVI2B
CYBB AIF1
COL6A1 COL6A2
APOE PLA2G7
APOE GPNMB
APOE APOC1
GLRX FCGR3B
HBA2 HBB
CCNB1 AIMP2
CCNB1 GAPDH
CCNB1 KIAA0101
CCNB1 PSMA5
CCNB1 CCT2
CCNB1 ADH1C
CCNB1 TOP2A
CCNB1 PCNA
CCNB1 MRPL12
CCNB1 MCM7
CCNB1 SNRPF
CCNB1 EBNA1BP2
CCNB1 TBX2
CCNB1 NME1
CCNB1 PHB
CCNB1 H2AFX
CCNB1 CDC20
CCNB1 MELK
CCNB1 KPNA2
CCNB1 UBE2S
CCNB1 PPIA
HNF4A MLH1
HNF4A FOXO4
FEZ2 SCNN1G
FEZ2 CHERP
TUBG1 PHB
TYMS PCNA
TYMS GINS1
TYMS CDKN3
TYMS H2AFZ
TYMS MCM6
TYMS KIAA0101
TYMS TOP2A
MAP4K1 CORO1A
MAP4K1 CD37
COL5A1 COL1A2
COL5A1 COL1A1
ADH1C SEPP1
ADH1C AOC3
ADH1C RASSF2
ADH1C CD302
ADH1C A2M
ADH1C KIF2C
ADH1C CDKN3
ADH1C CPA3
ADH1C TNXB
ADH1C GAPDH
ADH1C FHL1
ADH1C C7
ADH1C CCL15
CACNG1 MAPKAPK2
HSF4 DECR1
ACTG2 TAGLN
ACTG2 MYL9
CD37 CD52
CD37 CD53
CD37 DOCK2
CD37 RASSF2
CD37 CCR1
CD37 C5AR1
CD37 PECAM1
CD37 TRBV5-4
CD37 NCF4
CD37 ICAM3
CD37 ARHGAP25
CD37 PRKCB
CD37 SPI1
CD37 EVI2B
CD37 PTPN6
CD37 SELL
CD37 EMP3
CD37 AIF1
MYL4 APLP1
MYL4 HLA-DOA
MYL5 CTRC
MYL5 NTSR1
MYL5 CCR9
MYL5 HLA-DOA
MYL5 SCNN1G
MYL5 HTT
MYL5 HTR2C
MYL5 PPY
MYL5 CTAG1B
MYL5 PDCD1
MYL5 AQP2
MYL5 KIAA0195
MYL5 CELA3B
MYL5 MLN
MYL5 FEV
MYL5 RBP3
MYL5 PLCD1
MYL5 BCAM
MYL5 KCNJ4
MYL5 PMS2L11
MYL5 PSD
MYL5 SAFB2
APOC3 PSD
APOC3 PLCD1
UQCRH PHB
APOC1 FCER1G
APOC1 IFI30
APOC1 GPNMB
APOC1 AIF1
UQCRB RPL31
MNAT1 NXF1
KIF2C NEK2
KIF2C CDC20
KIF2C MCM7
KIF2C MELK
KIF2C MCM2
KIF2C TOP2A
MYL9 TAGLN
PECAM1 CD53
PECAM1 RNASE6
PECAM1 NCF4
PECAM1 PTPRC
PECAM1 EVI2B
TRBV5-4 CD53
TRBV5-4 DOCK2
TRBV5-4 CD27
TRBV5-4 CORO1B
TRBV5-4 CORO1A
TRBV5-4 PTPRC
TRBV5-4 CD2
TRBV5-4 CD3D
TRBV5-4 LCK
CACNA1B REG1A
CACNA1B CGB
CACNA1B HTT
CACNA1B PAX8
THRA MSX1
PLA2G7 IFI30
PLA2G7 ADRB3
PLA2G7 HLA-DOA
PLA2G7 PRB2
YARS TBX2
GP9 HADHB
GP9 MLH1
GP9 FHL3
GP9 EVX1
GP9 SERPINF1
GP9 PLCD1
GP9 GPR68
GP9 KCNJ4
GP9 CCKAR
GP9 PSD
GP9 ADRB3
GP9 PTPRN
DLGAP5 CDKN3
ADAM9 HLA-DOA
CUL1 SCNN1G
FMO2 UBE2C
FMO2 A2M
FMO2 TOP2A
HLA-DPB1 CD52
HLA-DPB1 HLA-DQA1
IARS MSN
IARS MRPL3
AQP2 CDH15
AQP2 HTR2C
AQP2 SPRR1A
AQP2 CCR9
AQP2 FHL3
AQP2 GRAP
AQP2 HTT
AQP2 SCNN1G
AQP2 CTRC
AQP2 ADRB3
AQP2 TH
AQP2 DRD1
AQP2 PPY
AQP2 KIAA0195
AQP2 EVX1
AQP2 CELA3B
AQP2 FEV
AQP2 PAX6
AQP2 REG1P
AQP2 CHERP
AQP2 PLCD1
AQP2 NTSR1
AQP2 RHOD
AQP2 BMP4
AQP2 KCNJ4
AQP2 C4orf6
AQP2 DRD4
AQP2 PSD
AQP2 PMS2L11
AQP2 RBP3
AQP2 HLA-DOA
AQP2 MLN
AQP2 PSG7
AQP2 PDCD1
AQP2 SYN1
GPI GAPDH
SHC3 TBX2
SHC3 MYO1F
SHC3 HLA-DOA
SHC3 PLCD1
EVX1 CDH15
EVX1 CTRC
EVX1 NTSR1
EVX1 GRAP
EVX1 SCNN1G
EVX1 HNRNPL
EVX1 TH
EVX1 PDCD1
EVX1 HTR2C
EVX1 MLN
EVX1 CELA3B
EVX1 FEV
EVX1 PTPN9
EVX1 RHOD
EVX1 KCNJ4
EVX1 DRD4
EVX1 PSD
EVX1 PMS2L11
EVX1 ADRB3
EVX1 HLA-DOA
EVX1 HTT
EVX1 SYN1
PRMT5 APEX1
POSTN VCAN
POSTN FAP
POSTN THBS2
POSTN COL1A2
POSTN COL1A1
POSTN COL6A3
PHB2 DRD4
PHB2 CCKAR
PHB2 PSD
PHB2 SCNN1G
CHERP REG1A
CHERP PAX6
CHERP KCNJ4
CHERP CELA3B
CHERP SCNN1G
CHERP FES
CHERP SPRR1A
CHERP PPY
CHERP RHOD
FGFR2 FADD
C21orf33 LOC153346
DHX9 SFRS9
INPP5D CD53
INPP5D EVI2B
NME1 CX3CR1
NME1 CDKN3
NME1 H2AFX
NME1 CDC20
NME1 KIAA0101
NME1 TOP2A
CXCL9 GBP1
CXCL9 PSMB9
PHB MELK
PHB UBA7
PHB MRPL3
PHB GOT1
PHB EBNA1BP2
INPP5J MLH1
INPP5J PMS2L11
INPP5J FEV
INPP5J PSD
INPP5J PLCD1
RBBP6 CCR9
RBBP6 HNRNPL
ARCN1 SRPR
KPNA2 PCNA
KPNA2 PSMA2
KPNA2 MCM6
KPNA2 CDKN3
KPNA2 H2AFZ
KPNA2 CDC20
KPNA2 MELK
KPNA2 TBX2
KPNA2 KIAA0101
KPNA2 UBE2S
KPNA2 TOP2A
NCAPH CDKN3
NCAPH UBE2C
NCAPH MCM2
NCAPH TOP2A
PRRX2 PSD
PRRX2 SCNN1G
PRRX2 FES
PRRX2 IKBKE
PRRX2 CCR9
PRRX2 RHOD
CD3D CORO1B
CD3D CD2
CD3E PLCD1
CD3E LY9
CD3E GALE
CD3E HLA-DOB
CD3E CCR7
CD3E CD79A
DOCK2 CD53
DOCK2 MAN2B1
DOCK2 NCF4
DOCK2 EMP3
GNAO1 SCNN1G
GNAO1 CELA3B
GNAO1 SAFB2
GNAO1 FEV
GNAO1 TFDP1
GNAO1 HTR2C
GNAO1 ZNF132
IKBKE PSD
IKBKE SCNN1G
IKBKE FHL3
IKBKE RHOD
GAPDH LDHA
NTSR1 CTRC
NTSR1 GRAP
NTSR1 SCNN1G
NTSR1 TH
NTSR1 HTR2C
NTSR1 CELA3B
NTSR1 FEV
NTSR1 PLCD1
NTSR1 PTCRA
NTSR1 DRD4
NTSR1 GSTM5
NTSR1 PSD
NTSR1 PMS2L11
NTSR1 MLN
CLEC10A ACAP1
TNFRSF17 CD27
TNFRSF17 CD79A
IGKV1D-13 CD27
SLC9A1 KIAA0195
SLC9A1 FOXO4
EGR3 EGR1
EGR3 ATF3
STAT5A HLA-DQA1
STAT5A MAN2B1
SCNN1G CDH15
SCNN1G ZNF132
SCNN1G GSTM5
SCNN1G FEV
SCNN1G FOXO4
SCNN1G CCR9
SCNN1G SAFB2
SCNN1G GNAT2
SCNN1G TFDP1
SCNN1G GRAP
SCNN1G PAX8
SCNN1G FHL3
SCNN1G HTT
SCNN1G HNRNPL
SCNN1G PIK3R2
SCNN1G HTR2C
SCNN1G PPY
SCNN1G GPR3
SCNN1G TH
SCNN1G MLN
SCNN1G CELA3B
SCNN1G LY9
SCNN1G PTPN9
SCNN1G PLCD1
SCNN1G CTRC
SCNN1G RHOD
SCNN1G NEUROD2
SCNN1G PDCD1
SCNN1G LIMK2
SCNN1G PAX6
SCNN1G KCNJ4
SCNN1G SPRR1A
SCNN1G DRD4
SCNN1G CCKAR
SCNN1G PSD
SCNN1G PMS2L11
SCNN1G ADRB3
SCNN1G HLA-DOA
SCNN1G C1D
SCNN1G PSG7
SCNN1G SYN1
SCNN1G FES
JUP CD52
PWP2 FOXO4
HLA-DQB1 CD83
HLA-DQB1 HLA-DQA1
SCNN1A IFI30
DRD1 CTRC
DRD1 PMS2L11
GUCA2A RBP3
MS4A1 CD27
MS4A1 CORO1B
MS4A1 CD6
MS4A1 CYTIP
MS4A1 P2RX5
KIAA0195 ZNF592
KIAA0195 KCNJ4
KIAA0195 CTRC
KIAA0195 DRD4
KIAA0195 CELA3B
KIAA0195 FEV
KIAA0195 C4orf6
KIAA0195 SPRR1A
GBP2 GBP1
WWOX PRKACA
PARP1 SNRPE
HR44 FLJ40113
TUBB3 H2AFX
UBA7 H2AFX
UBA7 EBNA1BP2
PTPN9 FEV
PTPN9 CTRC
PTPN9 PAX6
PTPN9 PPY
PAX6 HLA-DOA
PAX6 CELA3B
PAX6 EFNA3
PAX6 CTRC
PAX6 SPRR1A
PAX6 PSG7
PAX6 PPY
PAX6 GNAT2
PAX6 CTAG1B
PAX6 RHOD
MRPL3 SSBP1
TMED10P TMED10
PTPN6 CD52
PTPN6 CD53
PTPN6 ARHGAP25
UBE2I CSNK2A1
GINS1 UBE2S
GINS1 MS4A2
GINS1 KIAA0101
UBE2C CDKN3
UBE2C CDC20
UBE2C MCM4
UBE2C MCM2
UBE2C UBE2S
UBE2C KIAA0101
UBE2C MYBL2
UBE2C H2AFZ
UBE2C TOP2A
MRPS22 EBNA1BP2
PSD LY9
PSD CDH15
PSD CCKAR
PSD CTRC
PSD RBP3
PSD BMPR1B
PSD MLH1
PSD FOXO4
PSD CCR9
PSD SAFB2
PSD ZNF8
PSD PAX8
PSD FHL3
PSD HNRNPL
PSD HTR2C
PSD PPY
PSD TH
PSD MLN
PSD GRAP
PSD FEV
PSD FES
PSD PLCD1
PSD PRB2
PSD RHOD
PSD CELA3B
PSD BMP4
PSD GSTM5
PSD SPRR1A
PSD DRD4
PSD MYO1F
PSD PMS2L11
PSD ADRB3
PSD HLA-DOA
PSD HTT
PSD PDCD1
PSD TFDP1
PSD SYN1
SAFB2 PTCRA
SAFB2 CTRC
SAFB2 DRD4
SAFB2 CELA3B
SAFB2 HTT
SAFB2 HTR2C
SAFB2 CCR9
SAFB2 SPRR1A
SAFB2 PMS2L11
SAFB2 CTAG1B
MELK KIAA0101
MELK CDKN3
MELK TOP2A
MELK MCM7
MELK MCM6
MELK MCM2
MELK H2AFZ
MELK CDC20
MELK UBE2S
CDK4 MRPL12
UBE2S KIAA0101
UBE2S TOP2A
UBE2S HMGA1
UBE2S MCM7
UBE2S SNRPB
UBE2S SNRPF
UBE2S H2AFX
UBE2S CDC20
UBE2S CSE1L
LCK CORO1B
LCK CD2
POLR2J2 MCM7
SYN1 CDH15
SYN1 SPRR1A
SYN1 FHL3
SYN1 ADRB3
SYN1 HNRNPL
SYN1 HTR2C
SYN1 MLN
SYN1 FES
SYN1 PLCD1
SYN1 HLA-DOA
DPF1 HLA-DOA
ASNA1 MSX1
ASNA1 HTT
OXA1L MYO1F
MYO1F FLJ40113
MYO1F HLA-DOA
MYO1F PLCD1
MYO1F EBNA1BP2
TBX2 EBNA1BP2
CCR1 FCER1G
CCR1 SPI1
CCR1 IFI30
SERPING1 RASSF2
SERPING1 HLA-DQA1
RPS3 EEF1G
CD2 LILRB4
CD2 PTPRC
SRGN EVI2B
SRGN FCGR3B
CCR9 CTRC
CCR9 BMPR1B
CCR9 FOXO4
CCR9 SPRR1A
CCR9 SLC10A2
CCR9 HNRNPL
CCR9 HTR2C
CCR9 PPY
CCR9 CTAG1B
CCR9 TH
CCR9 CELA3B
CCR9 MLN
CCR9 FES
CCR9 PLCD1
CCR9 PAX8
CCR9 NEUROD2
CCR9 DRD4
CCR9 HLA-DOA
KIAA0101 LOC96610
KIAA0101 CDKN3
KIAA0101 PSMA5
KIAA0101 TOP2A
KIAA0101 PCNA
KIAA0101 ELN
KIAA0101 MCM6
KIAA0101 MCM4
KIAA0101 SNRPF
KIAA0101 H2AFX
KIAA0101 H2AFZ
KIAA0101 CDC20
A2M AOC3
A2M LRP1
A2M CCL15
A2M FHL1
A2M TNXB
A2M GPC3
RPS9 RPS28
CD79A HLA-C
LILRB4 PLEK
CD81 CLEC3B
CD83 RASSF2
CD83 EVI2B
GPNMB FCER1G
GPNMB EVI2B
GPNMB PLEK
KRT86 CTRC
KRT86 CYP4A11
KRT86 CHRM1
PAX8 FEV
PAX8 HTR2C
PAX8 FOXO4
PAX8 PRB2
PAX8 HTT
PAX8 ADRB3
PAX8 HLA-DOA
PAX8 PLCD1
FHL3 FOXO4
FHL3 MLH1
FHL3 CTRC
FHL3 HNRNPL
FHL3 HTR2C
FHL3 REG1P
FHL3 PLCD1
FHL3 PRB2
FHL3 RHOD
FHL3 RIN1
FHL3 ADRB3
FHL3 HLA-DOA
FHL1 SEPP1
FHL1 CCL15
FHL1 FMO3
FHL1 CPA3
FHL1 CD59
FHL1 TNXB
FHL1 CD302
FHL1 C7
FHL1 MS4A2
ICAM3 CORO1B
KRT6C KRT5
C7 RASSF2
C7 TNXB
C7 MS4A2
FADD EBNA1BP2
FADD HMGA1
TAL1 EBNA1BP2
EFNA3 ADRB3
EFNA3 HTR2C
EFNA3 SPRR1A
LMNB1 HMGB2
HTATSF1 FMR1
LGALS1 FN1
LGALS1 EMP3
LGALS1 PCOLCE
LGALS1 COL6A2
EBNA1BP2 ICT1
EBNA1BP2 SNRPC
EBNA1BP2 PLCD1
EBNA1BP2 MRPL12
GPR68 HTR2C
NEUROD2 KCNJ4
NEUROD2 CTRC
NEUROD2 DRD4
NEUROD2 CELA3B
NEUROD2 GRAP
NEUROD2 FES
NEUROD2 HTR2C
NEUROD2 HTT
NEUROD2 RHOD
LRP1 RARRES2
LRP1 ANXA6
KCNJ4 CTRC
KCNJ4 NKX2-5
KCNJ4 ADRB3
KCNJ4 TEF
KCNJ4 HTR2C
KCNJ4 PPY
KCNJ4 CELA3B
KCNJ4 RBP3
KCNJ4 RHOD
KCNJ4 DRD4
KCNJ4 PMS2L11
KCNJ4 HTT
KCNJ4 HLA-DOA
KCNJ4 PDCD1
GSTM5 HTR2C
GSTM5 PLCD1
GSTM5 SPRR1A
GSTM5 TFDP1
GSTM5 MYLPF
PMS2L11 CDH15
PMS2L11 CTRC
PMS2L11 FOXO4
PMS2L11 PPY
PMS2L11 HLA-DOA
PMS2L11 CELA3B
PMS2L11 FEV
PMS2L11 CHRM1
PMS2L11 PLCD1
PMS2L11 RHOD
PMS2L11 DRD4
PMS2L11 HTT
PMS2L11 RBP3
PMS2L11 PDCD1
PMS2L11 POU2F2
ADRB3 CDH15
ADRB3 CTRC
ADRB3 MLH1
ADRB3 FOXO4
ADRB3 TEF
ADRB3 HTR2C
ADRB3 TH
ADRB3 FEV
ADRB3 PLCD1
ADRB3 PRB2
ADRB3 DRD2
ADRB3 HLA-DOA
ADRB3 PDCD1
COL1A2 VCAN
COL1A2 FAP
COL1A2 THBS2
COL1A2 COL1A1
COL1A2 COL6A3
HLA-DOA FOXO4
HLA-DOA MLN
HLA-DOA MLH1
HLA-DOA HNRNPL
HLA-DOA PIK3R2
HLA-DOA HTR2C
HLA-DOA TH
HLA-DOA CELA3B
HLA-DOA FEV
HLA-DOA FES
HLA-DOA PLCD1
HLA-DOA RHOD
HLA-DOA CTRC
HLA-DOA DRD4
HLA-DOA RBP3
HLA-DOA HTT
COL1A1 VCAN
COL1A1 FAP
COL1A1 THBS2
COL1A1 COL6A3
CCL3 EVI2B
GPSM3 NCF4
CDH15 CELA3B
CDH15 RBP3
CDH15 DRD4
CDH15 MLH1
CDH15 TH
CDH15 RHOD
AIMP2 DARC
CYCS HNRNPA2B1
CYCS H2AFZ
FCGR3B NCF2
FCGR3B IFI30
CORO1B P2RX5
BMPR1B MLN
CORO1A MAN2B1
CORO1A PRKCB
CORO1A PTPRC
CORO1A CYTIP
CORO1A EVI2B
SCP2 CELA3B
FOXO4 CTRC
FOXO4 ZNF132
FOXO4 HNRNPL
FOXO4 HTR2C
FOXO4 FEV
FOXO4 PLCD1
SPTBN1 USP14
NAP1L1 RPL9
FAP VCAN
FAP THBS2
FAP PLAU
FAP COL6A3
NAP1L4 HTR2C
PPY CTRC
PPY CELA3B
PPY CPLX2
PPY FES
PPY PLCD1
PPY RHOD
PPY DRD4
PPY RBP3
ATP5G3 C20orf24
PCNA MCM6
PCNA CDC20
PCNA EED
PCNA SNRPB
REG1A CTRC
REG1A CELA3B
REG1A HTT
RPL7A RPL35
ANXA6 EMP3
MCM7 ELN
MCM7 CDC20
MCM6 CDKN3
MCM6 H2AFZ
MCM6 CDC20
MCM4 PLK4
MCM4 TOP2A
REG1P CELA3B
REG1P HTR2C
REG1P RHOD
MCM2 STMN1
MCM2 CDKN3
MCM2 TOP2A
EGR2 MAN2B1
TAGLN C1R
TRIP12 FEV
DRD4 CTRC
DRD4 GNAT2
DRD4 MSX2
DRD4 HTR2C
DRD4 CELA3B
DRD4 FEV
DRD4 PLCD1
DRD4 PRB2
DRD4 RHOD
DRD4 BMP4
DRD4 GRAP
DRD4 HTT
DRD4 RBP3
DRD4 MLN
DRD4 PDCD1
DRD4 TFDP1
DRD2 SNCB
C1D LY9
TFDP1 CELA3B
TFDP1 FEV
TFDP1 PLCD1
C1S C1R
C1R PMP22
COL6A3 VCAN
COL6A3 THBS2
HLA-DQA1 CD53
HTR1B SPRR1A
HTR1B RBP3
HTR1B HTR2C
CKAP5 TOP2A
AOC3 TIMP3
AOC3 CDC20
TIMP3 PMP22
TIMP3 VIM
MAN2B1 CD52
MAN2B1 CYTIP
MAN2B1 AIF1
CTRC TH
CTRC SPRR1A
CTRC NKX2-5
CTRC MLH1
CTRC HTR2C
CTRC CHRM1
CTRC CELA3B
CTRC FEV
CTRC FES
CTRC PLCD1
CTRC PTCRA
CTRC MSX2
CTRC RHOD
CTRC BMP4
CTRC GNAT2
CTRC GRAP
CTRC RBP3
CTRC HTT
CTRC MLN
CTRC PDCD1
DARC RASSF2
MS4A2 CCL15
NKX2-5 SERPINF1
NKX2-5 RHOD
MRC1 CD52
LOC96610 CDC20
PPT1 EVI2B
ARHGAP25 CD53
ACTC1 HNRNPL
CTAG1B FES
CTAG1B SPRR1A
TWF1 SFRS2
C20orf24 CDKN3
C20orf24 CIRBP
RNASE6 EVI2B
HK3 FCER1G
ALOX5 AIF1
CELA3B SPRR1A
CELA3B HNRNPL
CELA3B HTR2C
CELA3B PTCRA
CELA3B MLN
CELA3B FEV
CELA3B PLCD1
CELA3B PRB2
CELA3B MSX2
CELA3B RHOD
CELA3B CPLX2
CELA3B GNAT2
CELA3B GRAP
CELA3B RBP3
CELA3B HTT
CELA3B PDCD1
LY9 SPRR1A
IFI30 CD53
IFI30 NCF2
IFI30 FCER1G
IFI30 SPI1
IFI30 EVI2B
IFI30 PLEK
IFI30 AIF1
RBP3 EPHA1
RBP3 SPRR1A
RBP3 GRAP
RBP3 MLH1
RBP3 FEV
RBP3 PLCD1
RBP3 MSX2
RBP3 RHOD
ATP2B1 CYP4A11
CSNK2A1 SNRPB
CSNK2A1 TRIM38
BMP4 PRB2
BMP4 RHOD
SRPR PCDH1
HYAL2 PLCD1
H2AFX MRPL12
H2AFX CDC20
H2AFX SNRPF
OLFM1 MRPL12
SRPX PMP22
CYTIP EVI2B
CFTR RBL1
NUP205 CSE1L
RPL9 RPL32
RPL9 RPL31
RASSF2 CCL15
RASSF2 NCF4
RASSF2 CCND2
RASSF2 HLA-E
RASSF2 SPOCK2
PGD G6PD
DCTN2 DHRS2
TOMM20 CAPG
SPRR1A HTR2C
SPRR1A MLN
SPRR1A FES
SPRR1A PLCD1
SPRR1A RHOD
SPRR1A HTT
AANAT PRKACG
AANAT ATP5O
CPA3 CDC20
TNXB CD302
PIK3R2 PRKACG
HTR2C GNAT2
HTR2C HTT
HTR2C HNRNPL
HTR2C TH
HTR2C FEV
HTR2C FES
HTR2C PLCD1
HTR2C ZNF132
HTR2C RHOD
HTR2C C4orf6
HTR2C MAPK1
HTR2C PDCD1
SRP19 CDR2
RPS8 RPL6
TOP2A CD302
TOP2A CDKN3
TOP2A RRM2
TOP2A CDC20
MRPL12 USP14
PRKCB CD52
PRKCB NCF4
PRKCB PTPRC
NXF1 PCDH1
MLN HNRNPL
MLN CPLX2
MLN PLCD1
HIST1H2BE HIST1H2AC
HIST1H2BE HIST1H1C
SPI1 CD52
SPI1 FCER1G
SPI1 EVI2B
SPI1 AIF1
PLEK CD53
PLEK FCER1G
PLEK PTPRC
PLEK EVI2B
PLEK AIF1
RHOD TEF
RHOD HTT
RHOD PDCD1
RHOD FES
BCAM C4orf6
G6PD GCLM
G6PD TALDO1
CIRBP BTG2
CDC20 CDKN3
CDC20 SNRPB
CDC20 CSE1L
HTT FEV
HTT FES
HTT PLCD1
HTT GRIN2C
HTT PDCD1
AIF1 CD52
AIF1 CD53
AIF1 FCER1G
AIF1 NCF4
AIF1 GLIPR1
AIF1 EVI2B
AIF1 NCF2
AIF1 PTPRC
BTN3A2 PSMB8
NCF4 CD52
NCF4 CD53
NCF4 EVI2B
FOSB ATF3
EPHA1 GRIN2C
CD302 CCL15
FCER1G CD53
FCER1G EVI2B
GRAP TH
GRAP FEV
GRAP PLCD1
HNRNPL PLCD1
HNRNPF HMGA1
PDCD1 PLCD1
PDCD1 C4orf6
FEV PLCD1
FES PLCD1
PLCD1 ZNF132
PLCD1 PRB2
PLCD1 PTPRS
C4orf6 TH
PRKACA PCDH1
EMP3 CD53
EMP3 EVI2B
PSMB9 PSMB8
CD52 CD53
CD52 EVI2B
CD53 EVI2B
CD53 PTPRC
VCAN PLAU
EVI2B PTPRC
