# Supplementary material for: Functional networks inference from rule-based machine learning models
Source: BioData Min. 2016 Sep 5;9:28. doi: 10.1186/s13040-016-0106-4 (PMC5011349; doi:10.1186/s13040-016-0106-4)
Supplement: Supplementary file 2 — Networks. All networks used in the analysis given as a list of edges. (XZ 11980 kb) [file 13040_2016_106_MOESM2_ESM.xz › networks/mic/GSE3726/SE_C2.txt]

SLC44A4 TJP3
SLC44A4 SNAP23
NCBP1 RBM14
NCBP1 PLAGL2
MS4A4A CD163
TMPRSS4 PLEK2
TMPRSS4 CFTR
TMPRSS4 NOX1
TMPRSS4 LGALS4
TMPRSS4 MUC13
TMPRSS4 TDGF1
TMPRSS4 GMDS
TMPRSS4 CDX2
TMPRSS4 GUCY2C
TMPRSS4 VIL1
TMPRSS4 NR1I2
TMPRSS4 FERMT1
TMPRSS4 ARL14
TMPRSS4 PLAGL2
TMPRSS4 USH1C
TMPRSS4 TSPAN8
TMPRSS4 SATB2
TMPRSS4 GPX2
DIP2C OMD
PMF1 BANP
MRPS7 TACO1
IGLL3 LOC100130100
IGLL3 IGKC
IGLL3 LOC440871
IGLL3 IGL@
CAPRIN1 CNBP
CAPRIN1 MCRS1
LOH3CR2A CTGF
GAPVD1 BRD2
GAPVD1 AP2A2
GAPVD1 USP16
OLFML1 ANXA1
OLFML1 LOX
OLFML1 TWIST1
OLFML1 BHLHE41
OLFML1 HEG1
OLFML1 COL3A1
OLFML1 FBLN1
OLFML1 SERPINF1
OLFML1 MXRA8
OLFML1 CTSK
OLFML1 BACE1
OLFML1 DCN
OLFML1 NNMT
OLFML1 OLFML2B
OLFML1 GFPT2
OLFML1 COL5A1
OLFML1 PCOLCE
OLFML1 COL6A2
OLFML1 MXRA5
OLFML1 ARL4C
OLFML1 COL6A1
OLFML1 LTBP2
OLFML1 ECM2
OLFML1 PDGFC
OLFML1 FN1
OLFML1 SFRP4
OLFML1 SPARC
OLFML1 FSTL1
OLFML1 BGN
OLFML1 COL6A3
OLFML1 PCDHGC3
TMEM87A CCNI
COX4I1 ATP5L
ARHGEF6 VTCN1
ARHGEF6 HOXA11
ARHGEF6 SFRS18
PTTG1 CEP55
PTTG1 KIF20A
PTTG1 NDC80
PTTG1 CDC20
PTTG1 PRC1
PTTG1 TTK
PTTG1 KIF11
FAM176B PLXND1
FAM176B OAZ2
ATP1A1 ID1
CD59 SH3BP5
CD59 MEF2A
CD59 FAM114A1
CD59 CTGF
KHDRBS1 GATA3
ALOXE3 ETNK2
PTN CLCA2
SEMA3F NME3
DLG5 ZNF446
DLG5 HPN
MEF2C TCF4
MEF2C S1PR1
MEF2C NRP1
MEF2C PECAM1
MEF2C FSTL1
MEF2C KCTD12
MEF2C CXCL12
CXCL2 CXCL1
SALL2 PBX1
UBE2C CCNB2
UBE2C MKI67
UBE2C CENPA
UBE2C NEK2
LOC92249 PCGF3
LOC92249 PLD2
DSE ANXA1
DSE HEG1
DSE CSGALNACT2
DSE MMP19
DSE MXRA8
DSE AXL
DSE PLXDC1
DSE DCN
DSE NNMT
DSE FBN1
DSE OLFML2B
DSE GFPT2
DSE CYBRD1
DSE COL6A2
DSE IFFO1
DSE ARL4C
DSE FN1
DSE VIM
DSE SPARC
DSE NID2
DSE F13A1
DSE CFHR1
DSE GAS7
DSE BGN
DSE ZFPM2
DSE FSTL1
DSE COL6A1
TPR BPTF
RBM12 ADNP
MTPAP LRRC8D
MTPAP SEPHS1
MTPAP DDX18
MTPAP YWHAQ
KIAA0495 FMO2
KIAA0495 GOLGA9P
KIAA0495 RABL2A
KIAA0495 SMARCA1
KIAA0495 ZNF135
KIAA0495 TTC28
KLHDC3 VARS
SELL CD53
SELL ARHGAP15
SELL SLA
SELL CSF2RB
LSM5 TSC22D1
ITM2A CALCRL
RPAP3 EIF4G2
KLF11 F8
KLF11 CAV2
ERG ELTD1
ERG CAV1
SFRS5 FAM114A2
SFRS5 CREBL2
LRPPRC CCDC51
LRPPRC RNF8
LRPPRC RBM14
LRPPRC DEPDC1
LRPPRC DKC1
LAT2 ARHGDIB
RPS5 RPS19
RPS5 RPS16
EPB41L2 PPP2R1B
SWAP70 C22orf9
SWAP70 SSPN
SWAP70 CD302
SWAP70 JMJD1C
SPOCK2 UNC45A
IPW SNRPN
MTM1 UBA3
FSTL1 HEG1
FSTL1 ELK3
FSTL1 FBLN1
FSTL1 MMP19
FSTL1 MXRA8
FSTL1 AXL
FSTL1 BACE1
FSTL1 JAM3
FSTL1 DCN
FSTL1 BASP1
FSTL1 NNMT
FSTL1 FBN1
FSTL1 OLFML2B
FSTL1 THY1
FSTL1 PRRX1
FSTL1 FAP
FSTL1 RECK
FSTL1 CDH11
FSTL1 ARL4C
FSTL1 VIM
FSTL1 SPARC
FSTL1 ANGPTL2
FSTL1 PDGFRB
FSTL1 PLXDC1
FSTL1 SFRP4
FSTL1 MMP2
FSTL1 BGN
FSTL1 COL6A1
BRD8 SLC39A6
NXN SPHK1
LIMCH1 TCF4
LIMCH1 ITGBL1
LIMCH1 DCN
LIMCH1 CX3CR1
LIMCH1 PDLIM2
LIMCH1 LAMB2
ABI1 DNAJB6
ABI1 USP34
SMARCC1 UBE2I
SMARCC1 NCBP2
SMARCC1 GTF2F1
SMARCC1 MAP3K7
SMARCC1 TMEM48
SMARCC1 PTPN3
YY1AP1 PPOX
YY1AP1 GAA
YY1AP1 PEX19
YY1AP1 ZMYM4
PSAT1 CDCA8
PSAT1 CDC20
IGF2BP2 CCNB2
IGF2BP2 LMNB2
NAPA OS9
HLA-DQA1 HLA-DMB
HLA-DQA1 HLA-DQB1
SERBP1 ADH5
ITGAL TRBC1
POU2AF1 IGKC
PPP2R3A NOTCH2
PPP2R3A SEC31A
SERHL2 LRRC17
NTAN1 ARHGAP10
NTAN1 WWTR1
ENO1 SLC16A1
C20orf103 NOX4
MYL6 LBA1
ABCA8 ADH1B
VAMP2 MAGED2
GOLPH3 PHF2
ENPP1 LGALS8
ENPP1 GATA3
SEPT6 GLYR1
SEPT6 PTGER3
SEPT6 DPT
ETHE1 PLS1
ETHE1 TRIM15
ETHE1 B3GNT3
ETHE1 MUC3B
ETHE1 TFAP2A
RHOD GGCX
PLA2R1 LSM14A
FBXO11 SEC62
ORC4L YWHAQ
IGHD IGH@
IGHD IGKC
IGHD LY86
IGHD LOC100130100
POF1B MET
POF1B TSPAN8
POF1B GPA33
KIF18B CCNB2
KIF18B BIRC5
KIF18B LMNB2
KIF18B CEP55
KIF18B RAD51AP1
KIF18B ECT2
KIF18B EZH2
KIF18B HJURP
KIF18B MELK
KIF18B TTK
KIF18B NCAPG
PLK3 TCF4
FUT4 PLEK2
FUT4 CDH17
FUT4 LGALS4
FUT4 JRKL
FUT4 MECOM
FUT4 EIF3M
FUT4 B3GNT3
FUT4 ETS2
FUT4 PPP1R14D
FUT4 USH1C
FUT4 PPA1
ARL1 RTN4
STAT3 WIPF2
STAT3 DLC1
ACSL5 HOXA9
PMVK MRPL28
PMVK CEP350
NBPF10 NBPF12
KIAA0644 GATA3
KIAA0644 ERBB4
KIAA0644 ESR1
KIAA0644 MYST4
KIAA0644 FOXA1
KIAA0644 SIDT1
KIAA0644 TBC1D9
KIAA0644 GREB1
KIAA0644 ZNF467
KIAA0644 UGCG
KIAA0644 XBP1
ERP44 VRK1
PTGS1 MATN3
GMPS TUBA1C
LMNB2 CDCA8
LMNB2 CCNB1
CENPF TGFA
CENPF CENPA
CENPF NEK2
CENPF UBE2S
CENPF H2AFX
CENPF CCNA2
CENPF KIF2C
POSTN LOXL1
POSTN FN1
POSTN LOX
POSTN AEBP1
POSTN BGN
POSTN LRRC15
POSTN COL5A2
POSTN COL3A1
POSTN COL5A1
POSTN THY1
POSTN VCAN
POSTN COL6A3
POSTN COL1A2
POSTN COL1A1
POSTN MXRA5
MAGEF1 VKORC1
CD4 HLA-DMA
CD4 ITGB2
TM6SF1 LGALS8
C3AR1 CSF1R
TRA2B GNG5
GSTM2 GSTM1
IFIT3 RSAD2
C7orf28B MTMR6
TMEM131 ANKRD17
TMEM131 OS9
TSSK2 LOC201229
EEF1B2 PPA1
SMC3 PAQR3
SMC3 PHF3
MSH2 CDC123
MSH2 TOPBP1
CEP55 CCNB2
CEP55 MCM6
CEP55 MKI67
CEP55 NDC80
CEP55 RRM2
CEP55 CENPA
CEP55 CCNA2
CEP55 KIF15
CEP55 CDCA8
CEP55 CDC20
CEP55 SNRPD1
CEP55 TTK
CEP55 KIF11
CEP55 FOXM1
RABGAP1 TRIM5
BTK GLYR1
BTK HLA-DRB4
BTK PIK3CD
BTK CD48
COX10 SFT2D2
MXRA5 LOX
MXRA5 MFAP5
MXRA5 SERPINF1
MXRA5 COL5A2
MXRA5 COL3A1
MXRA5 VCAN
MXRA5 MXRA8
MXRA5 CTSK
MXRA5 COL1A1
MXRA5 DCN
MXRA5 FBN1
MXRA5 OLFML2B
MXRA5 ADAM12
MXRA5 COL5A1
MXRA5 FAP
MXRA5 THBS2
MXRA5 PRRX1
MXRA5 CDH11
MXRA5 PXDN
MXRA5 NID2
MXRA5 GLT8D2
MXRA5 PDGFRL
MXRA5 COL1A2
MXRA5 FN1
MXRA5 BGN
MXRA5 OLFML3
MXRA5 SPARC
MXRA5 COL6A3
MXRA5 AEBP1
ARID1A CDYL
VIM GAS7
VIM LZTS1
VIM OLFML2B
VIM NNMT
VIM PEA15
VIM VCAN
VIM PDGFRB
VIM GAS1
DNAJB6 CCNT2
MCAM AKT3
MCAM ELTD1
MCAM SNRK
MCAM CAV1
RNF144A PKD2
OBSL1 IFT122
TMEM204 SPARC
TMEM204 HEG1
TMEM204 ELK3
TMEM204 PTPRM
TMEM204 GLT8D2
TMEM204 PDGFRB
FN1 ANXA1
FN1 LOX
FN1 MFAP5
FN1 COL5A2
FN1 VCAN
FN1 CTSK
FN1 MDFIC
FN1 DCN
FN1 GFPT2
FN1 THBS2
FN1 RECK
FN1 ARL4C
FN1 SDC2
FN1 PCOLCE
FN1 COL1A2
FN1 ITGAM
FN1 CTGF
FN1 FAM117A
FN1 AEBP1
HSD17B11 TRIM15
NUP160 UBE4B
STAMBP DGUOK
ATG4B TMEM39A
TRIB2 CD93
C5orf13 NID2
C5orf13 DCN
MRPL3 SR140
MRPL3 METTL5
MRPL3 DKC1
PML MKNK1
RPSAP19 RPL14
RPSAP19 RPS10
RPSAP19 RPLP0
YWHAQ TPRA1
YWHAQ BCLAF1
YWHAQ SUPT7L
YWHAQ FANCL
YWHAQ CDC5L
YWHAQ TRMT61B
YWHAQ UBA2
POLI LRP2
POLI ESR1
POLI WDR19
POLI FAM179B
POLI EFHC1
POLI PER3
POLI CGRRF1
POLI SNED1
POLI SCUBE2
CD36 FABP4
CD36 PLIN1
ARL4C ANXA1
ARL4C DCN
ARL4C GFPT2
ARL4C ID4
ARL4C VCAN
ARL4C CTSK
PLEK2 CDX2
PLEK2 CFTR
PLEK2 CDH17
PLEK2 LGALS4
PLEK2 MUC13
PLEK2 TDGF1
PLEK2 GMDS
PLEK2 GUCY2C
PLEK2 VIL1
PLEK2 NR1I2
PLEK2 FERMT1
PLEK2 EPHB2
PLEK2 USH1C
PLEK2 TSPAN8
PLEK2 SATB2
LUC7L3 SFRS1
ATP5F1 UQCRC2
BAT2 PREB
ARHGEF17 LAMB2
ATAD4 PCK2
ZNF467 BCAM
ZNF467 RGL2
ADCY7 CLEC2B
ADCY7 LYST
ADCY7 MS4A6A
DYNLT3 PSMC3
ETFA CCNB2
ETFA COX5A
ETFA TUBB2C
ETFA UQCRC1
ETFA RAN
ISLR COL6A1
ISLR COL6A2
ISLR CDH11
ISLR COL5A2
ISLR COL18A1
FBXL2 APOD
RP6-213H19.1 NDUFA9
A2M SSPN
A2M CAV2
A2M JAM2
A2M WWTR1
A2M SRPX
A2M MEIS2
A2M KCTD12
A2M IGF1
MCM10 MELK
MCM10 BIRC5
MCM10 GMNN
MCM10 FANCI
ZSCAN18 SMARCD3
ASAP3 SYCP2
TPP2 EML4
TPP2 PDSS1
TPP2 DDX18
OSMR JAM2
IGKV1OR15-118 IGKC
RANBP6 TRMT61B
TARS EIF6
TNPO1 ZNF148
TNPO1 PURA
BHMT2 STEAP4
CYB561 TM9SF1
CYB561 MB
RDBP CHPF2
ALDH2 FUT6
IGSF3 NBPF12
CUL4A DNAJA3
CUL4A TRAP1
CUL4A PFKL
CUL4A PGK1
ARHGAP29 TIAM1
ARHGAP29 FABP4
ARHGAP29 C22orf9
ARHGAP29 CX3CR1
ARHGAP29 VTCN1
SSBP2 GLI3
SSBP2 LAMA2
SPARCL1 LPHN2
SPARCL1 SNRK
SPARCL1 ZEB1
SPARCL1 AKT3
SPARCL1 KCTD12
SPARCL1 LAMA2
SPARCL1 CAV1
SPARCL1 PLXDC1
C18orf10 RECQL5
VWF PECAM1
METAP1 ADH5
ZNF354A NEK11
ZNF354A AMY2A
LOC201229 STK19
AKAP9 LUC7L2
LSM12 SRPK1
CTNND1 NUDT21
IFFO1 RECK
IFFO1 ENG
IFFO1 PLXDC1
IFFO1 RASSF2
IFFO1 HEG1
IFFO1 QKI
IFFO1 STAB1
IFFO1 TLR1
IFFO1 C13orf15
NISCH WSB1
NISCH AKT3
NISCH EHD2
NISCH ARHGAP19
NISCH TGFBR3
RACGAP1 BUB1B
RACGAP1 NUSAP1
RACGAP1 CENPA
RACGAP1 KIF4A
RACGAP1 CDC2
RACGAP1 KIF11
RACGAP1 PRC1
JOSD1 SMCR7L
SDPR C7
IVD MCRS1
SFRS8 SON
SNAP23 ACY1
SNAP23 USP8
TPBG TBC1D9
TPBG GATA3
TPBG ESR1
EXOC1 MMADHC
RNASEH2A HMGB1
RNASEH2A FEN1
CCNB1 ECT2
CCNB1 AURKA
MTMR1 HDAC6
TCF4 ZEB1
TCF4 AKT3
TCF4 QKI
TCF4 ELK3
TCF4 PLXDC1
TCF4 CDH5
TCF4 CX3CR1
TCF4 IGFBP5
TCF4 RECK
TCF4 NRP1
TCF4 LMO2
TCF4 LHFP
TCF4 SPARC
TCF4 MAF
TCF4 ELTD1
TCF4 FLI1
TCF4 LPHN2
TCF4 RFTN1
TCF4 RASSF2
TCF4 ZFPM2
TCF4 SYDE1
TCF4 DCN
TCF4 DLC1
TCF4 COL6A1
MEX3C TIA1
TUBA1C TUBA1B
TUBA1C NCAPG
TUBA1C NEK2
METTL3 RABL2A
WWTR1 AQP1
WWTR1 BACH2
WWTR1 TCF7L1
WWTR1 FERMT2
WWTR1 ACTA2
WWTR1 CLIC4
WWTR1 UCHL1
WWTR1 FZD7
WWTR1 CDH5
WWTR1 TUBB6
WWTR1 DNAJB4
WWTR1 COL6A2
WWTR1 MAP3K3
WWTR1 PBXIP1
WWTR1 RASL12
WWTR1 CALD1
WWTR1 EHD2
WWTR1 KCNAB1
WWTR1 ZBTB20
WWTR1 EMILIN1
WWTR1 MEIS2
WWTR1 TMEM47
CALHM2 LPHN2
CALHM2 CLU
CALHM2 PLXDC1
CALHM2 CAV2
CALHM2 AKT3
CALHM2 LAMB2
CALHM2 CD302
CALHM2 ELK3
CALHM2 CDO1
CALHM2 DNAJB4
CALHM2 CBX6
CALHM2 NR3C1
CALHM2 FBLN5
CALHM2 CDH17
SEPT7 LZTS1
MMP19 JAM3
MMP19 DCN
MMP19 RASSF2
MMP19 EMP1
MMP19 COL6A1
MMP19 MXRA8
MMP19 AXL
MMP19 COL6A2
MMP19 AKT3
LGALS3 MICAL2
LGALS3 KLF5
LGALS3 CALML4
ITPR3 POLD2
ITPR3 GART
ITPR3 SRPK1
HNRNPA1L1 HNRNPA1
HLX PALM2-AKAP2
C20orf111 DYNLRB1
TUBB6 BICD2
TUBB6 HSPG2
TUBB6 FZD7
TUBB6 CHST3
TUBB6 SYDE1
TUBB6 CLIC4
TUBB6 COL6A2
TUBB6 RBMS1
MT1F MT1X
MT1F MT1H
RAB5B CD2BP2
AOX1 CXCL12
AOX1 SEMA3G
MCTP2 LGALS4
CDH11 LOX
CDH11 LRRC15
CDH11 COL5A2
CDH11 COL3A1
CDH11 VCAN
CDH11 MXRA8
CDH11 THY1
CDH11 COL1A1
CDH11 DCN
CDH11 FBN1
CDH11 COL18A1
CDH11 OLFML2B
CDH11 COL5A1
CDH11 FAP
CDH11 THBS2
CDH11 HTRA1
CDH11 COL5A3
CDH11 NID2
CDH11 GLT8D2
CDH11 COL1A2
CDH11 LOXL1
CDH11 PXDN
CDH11 BGN
CDH11 COL6A1
CDH11 ANGPTL2
CDH11 MRC2
CDH11 PCDHGC3
CDH11 AEBP1
LSP1 GAS7
CALD1 AKT3
CALD1 ACTA2
CALD1 CAV2
CALD1 PKD2
CALD1 FHL1
CALD1 EHD2
CALD1 PIN4
CALD1 FERMT2
CALD1 ELK3
CALD1 MFAP4
CALD1 LIMS2
CALD1 DIXDC1
CALD1 DNAJB4
CALD1 FLNA
CALD1 UCHL1
CALD1 EFEMP2
CALD1 CAV1
RAD21 SAP30
ZDHHC17 SS18
ZDHHC17 CITED2
IGKC LOC652493
IGKC LOC100130100
IGKC LOC440871
IGKC IGH@
IGKC IGL@
ATG5 VRK1
SFRS11 BLZF1
SFRS11 EXOSC10
LOXL1 OMD
LOXL1 ITGBL1
LOXL1 LRRC15
LOXL1 FBN1
LOXL1 GPC1
LOXL1 FAP
LOXL1 PDGFRL
LOXL1 VCAN
LOXL1 FBLN2
LOXL1 AEBP1
CDX2 CFTR
CDX2 CDH17
CDX2 LGALS4
CDX2 MUC13
CDX2 TDGF1
CDX2 GMDS
CDX2 GUCY2C
CDX2 VIL1
CDX2 NR1I2
CDX2 FERMT1
CDX2 MUC3A
CDX2 PPP1R14D
CDX2 ALDOB
CDX2 USH1C
CDX2 TSPAN8
CDX2 SATB2
RHOQ SERTAD2
NME3 LOC100170939
NME3 SLC39A6
NME3 FOXA1
NME3 BCAM
NME3 RAB26
CCDC22 IMP3
NUSAP1 MCM2
NUSAP1 BUB1B
NUSAP1 CCNA2
NUSAP1 CDCA8
NUSAP1 KPNA2
NUSAP1 FEN1
TRAM2 RHOBTB1
MRPS31 HMGB1
MRPS31 LSM4
MRPS31 NUDT15
MRPS31 ESD
MRPS31 ALG5
IL2RB RAB7L1
AP2A2 RNH1
TTLL3 PLIN1
MUPCDH SLC22A3
MUPCDH GUCY2C
MUPCDH STXBP6
ACTG1 BIRC2
SRPX SSPN
SRPX GOLGA9P
SRPX TCF7L1
SRPX FERMT2
SRPX F8
SRPX CXCL12
DR1 MCFD2
DR1 USP33
LRRC48 C5orf45
LRRC48 TRIM45
RAB7A C11orf24
RAB7A ARF4
RAB7A TM9SF2
AP3B1 PITPNA
FZD7 BRD1
RPLP2 RPL27A
XRCC5 PKP4
OGFRL1 ANXA8L2
OGFRL1 CX3CL1
FLNA TGFB1I1
SCUBE2 EFHC1
SCUBE2 BCAM
SCUBE2 TBC1D8
SCUBE2 KIAA0831
SDC2 MXRA8
SDC2 GLT8D2
NOVA1 AGTR1
CD247 TRAC
CD247 TRBC1
CD247 IL23A
CD247 CD3D
RCN3 COL5A3
RCN3 SYDE1
SYDE1 C1R
SYDE1 LPHN2
SYDE1 HIVEP2
SYDE1 PXDN
SYDE1 EFEMP2
SYDE1 TMEM45A
SYDE1 COL6A2
SYDE1 COL18A1
SYDE1 NAP1L3
SYDE1 C1S
LMCD1 FGF1
LMCD1 CTGF
COL10A1 GPC1
COL10A1 BGN
COL10A1 AEBP1
COL10A1 COL5A2
UBR2 BBS10
ZNF93 ZNF43
WBP5 SNX4
PSMB2 MKI67
PSMB2 NDC80
HIVEP2 NNMT
HIVEP2 RNF130
MYST4 SETBP1
MYST4 XBP1
CD14 LAPTM5
CD14 CCR1
CD14 C1QA
PLXND1 GADD45B
PLXND1 ITGBL1
PLXND1 PFTK1
PLXND1 LTBP3
PLXND1 FBLN2
PLXND1 PDGFRB
GGT2 GGT1
TRIM2 GATA6
TRIM2 ODC1
TRIM2 YBX1
TRIM2 UGT8
TRIM2 ST14
TRIM2 BCL11A
TRIM2 POU5F1B
TRIM2 DKC1
TRIM2 TSPAN6
TRIM2 GPSM2
TRIM2 MID1
HCLS1 CD53
HCLS1 IL10RA
HCLS1 PLEK
HCLS1 LAPTM5
HCLS1 SAMSN1
HCLS1 ITGA4
HCLS1 LCP2
HCLS1 MNDA
HCLS1 ITGB2
HCLS1 PTPRC
MARCH2 CLIC4
ANXA1 LZTS1
ANXA1 SFRP4
ANXA1 DCN
ANXA1 SPARC
ANXA1 NNMT
ANXA1 HEG1
ANXA1 CTGF
ANXA1 TIAM1
ANXA1 CFHR1
ANXA1 CYBRD1
ANXA1 SERPINF1
ANXA1 NFATC1
ANXA1 COL6A2
ANXA1 AKT3
ANXA1 PDGFC
NOTCH1 SLC16A1
DPT PLIN1
DPT TSC22D3
DPT PTGDS
DPT KLF2
DPT GADD45B
GPN1 SLC7A6
FMO1 CYP1B1
FMO1 MS4A6A
HMG20B PRND
HMG20B SOX13
SMC2 E2F8
PRPSAP2 RPA1
ENOX1 TGFB1I1
JAM2 GADD45B
JAM2 CDH5
JAM2 CD93
JAM2 LHFP
JAM2 LIMS2
JAM2 SVEP1
JAM2 SCARA3
JAM2 TMEM47
JAM2 IGF1
JAM2 RUNX1T1
JAM2 MEIS2
JAM2 CAV1
NARG1L N4BP2L2
ECM2 MDFIC
ECM2 ASPN
ECM2 DCN
ECM2 BGN
ECM2 FBLN1
ECM2 GLT8D2
ECM2 SPARC
ECM2 PMP22
ECM2 CXCL12
ECM2 BACE1
ECM2 PCDHGC3
ECM2 PLXNC1
HLA-DMB HLA-DMA
HLA-DMB HLA-DRA
HLA-DMB HLA-DRB4
HLA-DMB TARP
HLA-DMB HLA-DPA1
FLI1 LMO2
FLI1 CDH5
FLI1 GYPC
FLI1 ELTD1
FLI1 PECAM1
FLI1 CD93
FLI1 ZEB2
GAMT TBC1D9
GAMT SLC39A6
GAMT MEIS3P1
GAMT THTPA
LUC7L2 DPH5
ERGIC3 TMEM39A
ERGIC3 CCHCR1
ERGIC3 PIK3R4
ERGIC3 ANP32A
C9orf91 SETBP1
DPAGT1 DLAT
BPTF MED13
SH3BP5 ARNT
SH3BP5 GNS
SH3BP5 SEMA3G
SH3BP5 SFPQ
SH3BP5 ZNF821
SH3BP5 POGZ
SH3BP5 NOTCH2
SH3BP5 BRWD1
SH3BP5 COL6A3
SH3BP5 ZNF415
SH3BP5 RABL2A
SH3BP5 ANXA8L2
SH3BP5 TGFBR3
FABP4 PLIN1
FABP4 ADH1B
FABP4 ADIPOQ
RFWD3 HNRNPA2B1
MS4A6A SLC1A3
MS4A6A NCF4
MS4A6A CPZ
MS4A6A LY86
SGSH ABCB9
MAP3K12 MEIS3P1
MAP3K12 ITPR1
NSUN5C NSUN5B
NSUN5C NSUN5
ARHGAP19 KIAA0226
ARHGAP19 EZH1
ADAMTS1 GEM
ADAMTS1 CXCL12
ADAMTS1 C10orf10
ADAMTS1 CYR61
TMEM33 ABCC10
EPS8 USP12
CHMP6 OAZ2
USP34 ZC3H7B
CCDC91 MORC2
LPPR4 SLC17A3
USP18 IRF9
USP18 IFI44
DYNC2H1 WDR19
IQSEC1 GSN
FAM128A FAM128B
TMED2 TMBIM6
TK1 BIRC5
CSE1L RRM2
CSE1L MAPRE1
CSE1L SNRPG
FBL RPS16
RASSF2 HEG1
RASSF2 RGL1
IFT57 ANKS1A
TBC1D17 CLCN7
SMCR7L TCF7L2
NCKAP1L IL10RA
NCKAP1L PLEK
NCKAP1L LAPTM5
NCKAP1L HLA-DMA
NCKAP1L HLA-DPA1
NCKAP1L ITGB2
SLC16A1 ST14
ANKRD12 LAMA2
ANKRD12 N4BP2L2
HSD17B12 PLEKHG6
HSD17B12 BID
NCOA6 DDX27
PTPRM ELK3
PTPRM BGN
PTPRM PDGFRB
CPOX LRRC8D
GTF2I MGEA5
MTMR6 VAMP7
PRPF40A HMGB1
PRPF40A SFRS3
USP16 THAP4
TUBA1B NEK2
TUBA1B KPNA2
TUBA1B KNTC1
COBRA1 GMEB2
DEDD SEMA4A
GPR183 ARID5A
KIF4A AURKA
KIF4A TTK
KIF4A CENPA
KIF4A C13orf34
KIF4A MELK
KIF4A CDCA8
KIF4A ORC6L
KIF4A CDC2
KIF4A KIF11
KIF4A MCM2
KIF4A RAD51
PLAU PFKFB3
PDS5A HNRNPH1
S100A10 TEAD4
TCF21 VIL1
FKBP1B NCRNA00171
FAM127A GPM6B
EIF3C EIF3CL
ICK MSH6
CD97 FERMT1
CD97 SERPINB1
RGL1 F13A1
MELK MKI67
MELK CCNB2
MELK ECT2
MELK BUB1B
MELK CCNA2
MELK TTK
MAP1B FGF7
H3F3B YTHDC1
PTPRC CD53
PTPRC HLA-DRB4
PTPRC PLEK
PTPRC DOCK2
PTPRC SAMSN1
PTPRC WIPF1
PTPRC SLA
PTPRC EVI2B
PTPRC ITGA4
PTPRC LCP2
PTPRC MNDA
PTPRC ITGB2
PTPRC CSF2RB
BASP1 DUSP1
BASP1 DCN
SERTAD2 ENSA
FBN1 AEBP1
FBN1 HTRA1
FBN1 LOX
FBN1 DCN
FBN1 GFPT2
FBN1 ANTXR1
FBN1 HEG1
FBN1 MXRA8
FBN1 GLT8D2
FBN1 FAP
FBN1 SERPINF1
FBN1 COL8A2
FBN1 CTSK
FBN1 PRRX1
FBN1 PCDHGC3
NBPF12 TFAP2C
NBPF12 CELSR2
NBPF12 GABBR1
NBPF12 POGZ
NBPF12 NOTCH2
NBPF12 HHAT
NBPF12 ANXA8L2
CCNG2 MAGED2
CCNG2 CYB5R1
SCP2 MFN1
SEMA4F MTMR3
CCL5 HLA-DRB4
CCL5 LCK
CCL5 HLA-DRA
ACSL3 CUL3
MAF RFTN1
MAF CXCL12
MAF FCGR2C
HLA-DPA1 CD74
HLA-DPA1 PLEK
HLA-DPA1 HLA-DMA
HLA-DPA1 GIMAP4
HLA-DPA1 HLA-DRA
HLA-DPA1 HLA-DRB4
HLA-DPA1 HLA-DQB1
HLA-DPA1 MNDA
HLA-DPA1 ITGB2
SRGN MYO1F
NFIB PHF2
EEF1A1 LOC100133166
HMGB1 BIRC5
HMGB1 HDAC1
HMGB1 LRP8
HMGB1 EZR
HMGB1 STK24
HMGB1 NUDT15
HMGB1 KPNA3
SUSD4 ZNF512B
CD2 TRAF3IP3
CD2 TARP
CD2 KLRK1
CD2 TRBC1
CD2 IL23A
FANCI BIRC5
FANCI SPAG5
FANCI LSM4
FANCI DDX39
FANCI BLM
F11 ZNF767
RPS16 RPL39
RPS16 RPL4
RPS16 RPLP0
LZTS1 HEG1
LZTS1 THY1
LZTS1 FGF7
KIF20A CDC2
KIF20A STIL
SEC14L2 KDM4B
SEC14L2 TBC1D9
SLIT2 GSN
SLIT2 C10orf26
SLIT2 DLC1
TRIM3 DDR1
DCTPP1 PRR13
DCTPP1 WDR77
NCBP2 UBXN4
CD302 TXNIP
CD302 CDO1
CD302 CAV2
MET LGALS4
MET TFAP2A
MET KLF5
MET B3GNT3
MET FERMT1
MET ETS2
MET GMDS
PDE6G HADHA
ANXA2 ANXA2P2
SNX26 TLR5
CAND2 DAAM2
CAND2 DNAJB4
HNRNPC HNRNPK
KIF5B ILF3
KIF5B GTF2F1
JAM3 EMILIN1
JAM3 EFEMP2
JAM3 ELK3
JAM3 FBLN1
JAM3 LAMC1
JAM3 PTRF
SLA SASH3
SLA FGL2
SLA AP1S2
SLA ITGB2
NR3C1 PALM2-AKAP2
NR3C1 OSBPL1A
NR3C1 FECH
NR3C1 RAI2
NR3C1 CLU
NR3C1 DUSP1
NR3C1 CTGF
NR3C1 LEPR
NR3C1 CX3CR1
NR3C1 PECAM1
NR3C1 FBLN5
GLYR1 GIMAP5
GLYR1 EVI2B
AURKA MKI67
AURKA MAPRE1
AURKA RAD51
AURKA CDK4
LDOC1 LOC220594
PARP2 STRADA
TUBGCP4 NONO
TUBGCP4 FUBP1
TCF7L2 JRKL
MSN HEG1
LPHN2 STOM
LPHN2 SSPN
LPHN2 PLXDC1
LPHN2 HSPG2
LPHN2 GAS7
LPHN2 HEG1
LPHN2 EHD2
LPHN2 FERMT2
LPHN2 ELK3
LPHN2 LEPR
LPHN2 KCTD12
LPHN2 GAS1
ARF3 TRIP12
RPL3P7 RPL3
AKR1C2 AKR1C1
CBX3 DYNLRB1
CES2 SPINK4
PHACTR4 DNAJC8
OTUD3 CDH19
CFHR1 AXL
CFHR1 AKT3
CFHR1 CFH
TGFBR3 CHRDL1
TGFBR3 EZH1
TGFBR3 ZNF821
YBX1 TSPAN6
YBX1 JRKL
YBX1 POU5F1B
TM9SF4 GTF2F1
N4BP2L2 C14orf45
DCAF8 PRKAA2
DCAF8 CNNM2
GEM IGF1
SEPT10 AMOTL2
STXBP6 GPA33
STXBP6 ATP10B
STXBP6 B3GNT3
STXBP6 MUC3B
STXBP6 DDC
PIP LAMA2
SMARCA4 XRCC6
CARM1 MRPL12
COX7A2 COX6A1
CYP4F3 GATA6
ZNF384 LOC339047
HCP5 HLA-F
IRX5 FECH
IRX5 SMUG1
IRX5 AZGP1
IRX5 OSR2
IRX5 SDR39U1
IRX5 EFHD1
SAP130 SEC63
KCNJ8 GPR116
KCNJ8 PALMD
KCNJ8 CD93
PLBD1 MUC4
VTCN1 TLR5
OSR2 SNED1
OSR2 CX3CR1
THBS4 ROR2
DCAF6 CACNB3
ZNF137 CCNT2
ZNF512B SLC39A6
ZNF512B TRIM45
MYO1A CFTR
MYO1A FUT2
MYO1A SPINK1
ZWINT CDC2
ASF1B FEN1
AMD1 FAF1
AMD1 PDSS1
AMD1 DDX18
SFPQ ZNF415
SFPQ HHAT
SFPQ KIAA0831
KDM4B ASTN2
KDM4B AR
KDM4B GREB1
DEPDC1 C21orf45
RHOA ARF4
ITPR1 ESR1
ITPR1 MEIS3P1
ITPR1 IL6ST
ITPR1 RTN1
ITPR1 UGCG
ITPR1 DMXL1
IGF1 GIMAP6
IGF1 COL14A1
IGF1 GADD45B
IGF1 GPX3
IGF1 LEPR
IGF1 SVEP1
IGF1 CXCL12
IGF1 C10orf10
IGF1 CAV1
TGFB3 HSPG2
TGFB3 DCN
TGFB3 SPARC
TGFB3 HEG1
TGFB3 ELK3
TGFB3 SLC39A6
TGFB3 PDGFRB
SDHD ATP5L
HLA-DRA CD74
HLA-DRA PLEK
HLA-DRA HLA-DMA
HLA-DRA HLA-DRB4
HLA-DRA HLA-DQB1
HLA-DRA HLA-DPB1
SUPT7L CDC5L
SUPT7L SLC4A1AP
F2RL1 ARSE
F2RL1 PLS1
F2RL1 LGALS4
F2RL1 NFE2L3
F2RL1 ATP10B
F2RL1 FZD5
F2RL1 B3GNT3
F2RL1 ETS2
F2RL1 GATA6
F2RL1 DNAJC15
GLUD2 GLUD1
HAUS2 DIP2A
HAUS2 ZNF160
HAUS2 MKRN1
LITAF CAMKK2
UCHL1 FERMT2
RNPS1 SCAP
RNPS1 TOP1
BUB1 MCM6
BUB1 MKI67
BUB1 CKS1B
BUB1 CCNA2
MRPS18A VARS
RCC1 TKT
CXCL1 LGALS4
CXCL1 C13orf18
CXCL1 CDX1
CXCL1 PPP1R14D
CXCL1 CXCL3
CXCL1 FOXF1
CCL14 ATP10B
PTBP1 PTGES3
SOX17 TF
SOX17 HIP1
NLE1 EFNB2
MID1 TSPAN6
MID1 ST14
MID1 POU5F1B
FOXO3B FOXO3
POLR2C KIAA0174
POLR2C COG4
DDR1 CHMP2A
DDR1 YIPF3
ZEB1 ATRX
CKMT1B TMEM97
SNED1 DCN
SNED1 MEGF9
FZD1 DZIP1
RPLP0 TPT1
RPLP0 RPS17
RPS28 RPS28P6
B3GNT3 TFAP2A
B3GNT3 TRIM15
B3GNT3 HEPH
B3GNT3 PPP1R14D
B3GNT3 CFTR
B3GNT3 TRIM31
B3GNT3 FZD5
B3GNT3 PLA2G6
B3GNT3 FERMT1
B3GNT3 NOX1
B3GNT3 HOXA10
B3GNT3 PLS1
B3GNT3 CDH17
B3GNT3 LGALS4
B3GNT3 MUC13
B3GNT3 MECOM
B3GNT3 EPS8L3
B3GNT3 DDC
B3GNT3 GPA33
B3GNT3 ATP10B
B3GNT3 GMDS
B3GNT3 SLCO4A1
B3GNT3 MUC3B
B3GNT3 GPX2
MCM6 CCNA2
MCM6 TTK
C14orf132 C10orf26
ARL14 MUC13
ARL14 GPX2
ARL14 NR1I2
ARL14 NOX1
ARL14 TSPAN8
PCGF2 FBXL5
HIP1 SEMA3G
TTC3 ZNF148
TTC3 EID1
TTC3 FUZ
TTC3 PURA
TTC3 ACBD3
RPS17 RPL18A
ADAP1 PLS1
ADAP1 MUC3B
ADAP1 KIAA0746
ACTR10 NDFIP1
NUDCD3 SNRNP200
STX16 DIO2
EVI2A PRKCH
EVI2A ARHGDIB
EVI2A ITGAM
EVI2A DCN
EVI2A LAPTM5
EVI2A BGN
EVI2A ADAP2
EVI2A HLA-DRB4
EVI2A MNDA
EVI2A RGS1
EVI2A CPZ
EVI2A PLXNC1
PMS2L3 PMS2L1
TOX3 CEACAM6
TOX3 EPB41L4B
TOX3 MAOA
TOX3 ATP2C2
EIF4E2 TUBA4A
HLA-C CETN2
POLR1C DARS
POLR1C FANCA
POLR1C UBR4
COL6A3 PXDN
COL6A3 CSGALNACT2
COL6A3 LOX
COL6A3 DCN
COL6A3 BGN
COL6A3 HEG1
COL6A3 COL5A2
COL6A3 PDGFRB
COL6A3 SPARC
COL6A3 THY1
COL6A3 VCAN
COL6A3 MXRA8
COL6A3 GFPT2
COL6A3 ELK3
ROD1 ZBTB39
MCL1 NID1
FAM168A EPM2A
SSPN EHD2
SSPN HEG1
SSPN FERMT2
SSPN CXCL12
LOX MFAP5
LOX VCAN
LOX COL5A2
LOX COL3A1
LOX SERPINF1
LOX MXRA8
LOX CTSK
LOX COL1A1
LOX ADAM12
LOX DCN
LOX OLFML2B
LOX GFPT2
LOX COL5A1
LOX FAP
LOX THBS2
LOX PRRX1
LOX GLT8D2
LOX PDGFRL
LOX COL1A2
LOX PXDN
LOX BGN
LOX OLFML3
LOX SPARC
LOX AEBP1
IPO13 EFNA5
CGRRF1 FAM179B
POLR3K MRPS34
AP4M1 RPN2
TNFAIP8 ARHGAP25
ZNF83 ZNF415
HJURP CDC20
HJURP KIF2C
HJURP CCNA2
MAB21L2 GMDS
MAB21L2 TFAP2A
FIGF HHEX
FIGF SEMA3G
HTRA1 PLXDC1
HTRA1 BGN
HTRA1 HEG1
HTRA1 COL18A1
HTRA1 OLFML2B
HTRA1 GLT8D2
HTRA1 SPARC
HTRA1 MXRA8
LCN2 CFTR
APBB2 LAMA5
APBB2 CELSR1
SHCBP1 BIRC5
SHCBP1 KIF11
ANXA8L2 ZNF638
ANXA8L2 NOTCH2
ANXA8L2 KRT5
ANXA8L2 HOMER3
MNDA CD53
MNDA CD74
MNDA EVI2B
MNDA HLA-DRB4
MNDA PLEK
MNDA LAPTM5
MNDA GIMAP4
MNDA FGL2
MNDA WIPF1
MNDA ITGA4
MNDA LCP2
MNDA ITGB2
GPNMB HLA-DQB1
GPNMB SLC1A3
GPNMB LAIR1
HOXA11 SATB2
HOXA11 CFTR
HOXA11 NCLN
ANGPT1 LAMA4
IL32 PSMB9
IL32 PDSS1
NDC80 RAD51AP1
NDC80 CCNA2
NDC80 CDC20
NDC80 TTK
NDC80 KIF2C
HMGN2 TRMT5
GPR65 ARHGDIB
INHBA COL11A1
CLIC4 AK5
CLIC4 EFEMP2
CLIC4 CHST3
CLIC4 SPARC
CLIC4 MRC2
DDX1 POM121
FASN TBC1D9
FASN FOXA1
FASN SLC9A3R1
EFNA5 CHST3
EFNA5 IFNAR1
TF WSB1
STAG2 CTBP1
STAG2 UNC84A
STK24 PDE8A
STK24 TFDP1
TARP IL23A
CD53 PLEK
CD53 SAMSN1
CD53 ARHGAP25
CD53 ITGB2
EXO1 KIF11
EXO1 CENPA
EXO1 NEK2
RSAD2 IFIT2
NCKAP1 ALDOB
PRSS2 PRSS1
MMP2 C1R
MMP2 DCN
MMP2 FERMT2
MMP2 OLFML2B
MMP2 FBLN1
MMP2 LAMC1
MMP2 COL6A1
MMP2 MXRA8
MMP2 CTSK
MMP2 PDGFRB
LILRB1 AIF1
RUSC1 TOR1A
PER3 PGRMC2
CTNND2 AR
DZIP1 FERMT2
USO1 ANKRD17
IMP3 ANP32A
TDG SART3
ZC3H7B FBXW12
ZC3H7B LOC152719
INTS5 CLP1
INTS5 OSBP
PEA15 SIN3B
TSPAN8 GUCY2C
TSPAN8 TRIM15
TSPAN8 FUT2
TSPAN8 CFTR
TSPAN8 GPX2
TSPAN8 VIL1
TSPAN8 FERMT1
TSPAN8 NOX1
TSPAN8 USH1C
TSPAN8 TDGF1
TSPAN8 CDH17
TSPAN8 LGALS4
TSPAN8 MUC13
TSPAN8 MECOM
TSPAN8 NR1I2
TSPAN8 EPS8L3
TSPAN8 GMDS
TSPAN8 SATB2
MYO1F GIMAP4
NCK2 DARS
NCK2 SLC41A3
NCK2 RNASEN
CRYL1 AIMP2
USH1C CFTR
USH1C CDH17
USH1C LGALS4
USH1C MUC13
USH1C TDGF1
USH1C GMDS
USH1C FZD5
USH1C GUCY2C
USH1C VIL1
USH1C NR1I2
USH1C FERMT1
USH1C PLS1
USH1C ATP10B
USH1C SATB2
RCBTB1 POT1
LOC100170939 KIAA1467
LOC100170939 EPHB2
FAM49A QKI
SPEN PKN2
UFC1 IRF6
CDC123 CMAS
CDC123 TOPBP1
CXCL12 HLF
CXCL12 CTGF
CXCL12 PALMD
CXCL12 FGF7
BIRC5 ECT2
BIRC5 ORC6L
SPAST SR140
PDIA6 DHX15
PDIA6 PUM2
TRPC4AP UBL4A
UBE2D3 XPO1
IGH@ LOC652493
IGH@ LOC100130100
IGH@ IGLJ3
IGH@ IGHG1
IGH@ IGL@
IGH@ IGJ
ID4 C3
ID4 ELF5
TBC1D15 ZNF20
NSL1 SFRS14
NPIPL1 LOC399491
PLEK LAPTM5
PLEK HLA-DMA
PLEK SAMSN1
PLEK FGL2
PLEK ITGB2
TRIM15 EPS8L3
TRIM15 DNAJC15
TRIM15 CFTR
TRIM15 TMPRSS2
TRIM15 TRIM31
TRIM15 GPX2
TRIM15 CDX1
TRIM15 FZD5
TRIM15 FERMT1
TRIM15 NOX1
TRIM15 HOXA10
TRIM15 PLS1
TRIM15 CDH17
TRIM15 LGALS4
TRIM15 MUC13
TRIM15 MECOM
TRIM15 CYP3A5
TRIM15 ATP10B
TRIM15 GMDS
TIA1 USP24
SVIL KANK2
TXNIP PLSCR4
RHBDF1 C16orf58
AK2 DDOST
KLC1 PMP22
LYRM4 STAU1
ATMIN GOLGB1
POLR2B SRP72
PCDH1 SPINT1
TRPC1 EFEMP2
ALDH3B2 FECH
ITGB2 CD74
ITGB2 APOBEC3G
ITGB2 LAPTM5
ITGB2 HLA-DMA
ITGB2 HLA-DRB4
RFTN1 CLEC2B
EVI2B TRAC
EVI2B GIMAP5
EVI2B HLA-DRB4
EVI2B ARHGAP15
EVI2B LCP2
CRISPLD2 RECK
CRISPLD2 HEG1
CRISPLD2 AKT3
CRISPLD2 MEIS2
CRISPLD2 COL6A1
CDC5L ARFGAP2
CDC5L NUP153
BCL10 MOBKL3
ADAP2 ITGAM
COL18A1 PXDN
COL18A1 HSPG2
COL18A1 TWIST1
COL18A1 COL5A3
COL18A1 SPARC
COL18A1 EFEMP2
COL18A1 DCN
COL18A1 HEG1
COL18A1 PDLIM2
COL18A1 MXRA8
COL18A1 GLT8D2
COL18A1 THY1
COL18A1 PDGFRB
COL18A1 FGF1
COL18A1 FSCN1
COL18A1 PCDHGC3
MYST1 REV1
COL6A2 PXDN
COL6A2 BGN
COL6A2 AKT3
COL6A2 ANTXR1
COL6A2 OLFML2B
COL6A2 TMEM45A
COL6A2 FAP
COL6A2 COL6A1
COL6A2 SPHK1
COL6A2 SNAI2
COL6A2 MEG3
UPF1 DRG1
S1PR1 KCTD12
H1FX GLUL
H1FX SIAH2
RNF14 C4orf18
LIPG GUCY2C
LIPG FUT3
LIPG DDC
INPP4B SIDT1
SKIV2L NFYA
DDC GUCY2C
DDC GPA33
DDC CDH17
DDC NFE2L3
DDC ATP10B
DDC GPX2
DDC CFTR
DDC MUC3B
DDC FUT3
ZFPM2 DPYSL3
ZFPM2 SPARC
ZFPM2 AKT3
ZFPM2 ELK3
ZFPM2 ANGPTL2
ZFPM2 COL6A1
ZFPM2 MXRA8
ZFPM2 EFEMP2
USP7 BFAR
HNRNPH3 ZNF638
HNRNPH3 KIAA0892
FA2H MAPK13
LOC642131 LOC652493
LOC642131 IGL@
DDX21 HDGF
DDX21 HTATIP2
ATP5O EIF3K
PKD2 FAM189A2
RING1 PRR3
ESRRA HNF1A
ZDHHC3 HSDL2
PIK3R3 CX3CR1
DDX10 GART
PLAUR STK3
PARP4 CNOT1
PHB PRKCI
PHB ATP5G1
PHB SRPK1
HOXA10 NOX1
HOXA10 CD320
HOXA10 PLS1
HOXA10 ODC1
HOXA10 SPINK1
HOXA10 LGALS4
HOXA10 MUC13
HOXA10 ATP10B
HOXA10 GMDS
HOXA10 EPHB2
HOXA10 FERMT1
HOXA10 ETS2
HOXA10 CFTR
HOXA10 MECOM
HOXA10 GATA6
HOXA10 GPX2
HOXA10 CDH17
C6orf145 FAM189A2
C6orf145 CDO1
C6orf145 EFS
C6orf145 LEPR
C6orf145 GADD45B
KIAA1109 ARHGEF15
TFDP1 PFKL
TRPS1 GGPS1
BTN3A3 IFI16
FAM171A1 TSPAN6
CELSR1 NRIP3
RNF8 IFRD2
GJA1 PXDN
GJA1 VCAN
NID2 PXDN
NID2 COL5A3
NID2 BGN
NID2 COL6A1
NID2 HEG1
NID2 SPARC
NID2 COL5A1
NID2 GLT8D2
NID2 THY1
NID2 MXRA8
NID2 COL1A2
NID2 PCDHGC3
RAD51AP1 TTK
BBS4 PCM1
BBS4 FAM174B
BBS4 MEIS3P1
BBS4 SCGB1D2
TFAP2C ERBB4
TFAP2C MEIS3P1
TFAP2C POGZ
TFAP2C S100PBP
TFAP2C KLK5
TFAP2C TACSTD2
COMT NIPSNAP1
PATZ1 BCAM
PATZ1 KIAA0391
RPP14 SUCLG2
UCK2 BID
TSC22D3 LHFP
CIRBP NUDC
CLIC5 MECOM
CAMSAP1L1 SS18
PKP4 DLG1
PKP4 SENP2
LAMP1 ARFGAP2
LAMP1 ADAT1
SRPK1 HSPA8
SRPK1 PDSS1
SRPK1 WDR77
CDKN3 PSMG1
MEGF9 OMD
MEGF9 HHAT
TIMP3 GAS7
TIMP3 CSGALNACT2
HNF1B ATP10B
HNF1B NOX1
HNF1B ODC1
HNF1B LGALS4
ANKRD17 ENOPH1
LOC152719 ZNF611
LOC152719 PDE4C
LOC152719 PRR11
LOC152719 FBXW12
ENPEP CD93
MYCT1 FCHSD2
SPOP TRIM13
BCL2L14 ATP10B
BCL2L14 EPHB2
BCL2L14 PKP2
BCL2L14 LGALS4
BCL2L14 GPR35
ACAT2 TCP1
ADIPOR1 COG2
CLU RECK
CLU ADRB2
CLU GPRASP1
TAOK3 DSN1
PHF20 AQP1
ALCAM FOXA1
COX5A C20orf24
COX5A CKAP2
PLIN1 ADIPOQ
PLIN1 ADH1B
KCNN4 TES
MT2A MT1X
PSMD13 CARS
GGPS1 TLR5
ATP11A UGT8
RGL2 PHC1B
RGL2 KIAA1467
RGL2 ETNK2
RGL2 RCOR3
CHPT1 PPP1CC
VRK1 XPNPEP1
VRK1 CCNA2
SAFB ARFGAP2
ABCA1 PECAM1
PHF10 MSH6
EMP1 FERMT2
WAC C5orf22
TMEM45A SOCS5
CXCL3 ETS2
CXCL3 EPHB2
CXCL3 GATA3
RRM2 CDC20
RRM2 NEK2
RRM2 H2AFX
EHMT2 BRD2
PDE8A DDX18
ALDOB XK
ALDOB C13orf18
ALDOB PPP1R14D
SERPINF1 BACE1
SERPINF1 COL1A2
SERPINF1 LHFPL2
SERPINF1 DCN
SERPINF1 GFPT2
SERPINF1 TWIST1
SERPINF1 COL5A2
SERPINF1 BGN
SERPINF1 FBLN1
SERPINF1 PCOLCE
SERPINF1 CTSK
SERPINF1 AEBP1
SERPINF1 PDGFC
SLC2A10 FAM174B
GLT8D1 HEG1
AIF1 FCGR2A
AIF1 TYROBP
C10orf26 GSN
C10orf26 DLC1
TMEM97 COX5B
SNRPD1 DLGAP5
SNRPD1 TTK
FERMT1 GUCY2C
FERMT1 CYP3A5
FERMT1 KIAA0746
FERMT1 CFTR
FERMT1 SPINK1
FERMT1 TRIM31
FERMT1 GPX2
FERMT1 FZD5
FERMT1 VIL1
FERMT1 NOX1
FERMT1 TDGF1
FERMT1 PLS1
FERMT1 CDH17
FERMT1 LGALS4
FERMT1 MUC13
FERMT1 MECOM
FERMT1 NR1I2
FERMT1 EPS8L3
FERMT1 ATP10B
FERMT1 GMDS
FERMT1 SATB2
MRPS22 SSX2IP
BLM NCAPG
BLM CCNA2
SEC24B MSH6
RAF1 TOX4
PMS2L1 MED12
ELOVL2 CSAD
ELOVL2 UGCG
ELOVL2 SLC38A6
TJP3 SLC22A18
HLA-A HLA-G
KDM3B ANKHD1
LOC220594 FXR1
HDLBP ACAP2
ECT2 SNRPG
ECT2 ORC6L
ECT2 SMC4
IKBKB MKL2
IKBKB REEP5
COL6A1 DPYSL3
COL6A1 ANTXR1
COL6A1 HEG1
COL6A1 COL5A2
COL6A1 MXRA8
COL6A1 LAMC1
COL6A1 AXL
COL6A1 THY1
COL6A1 DCN
COL6A1 EFEMP2
COL6A1 OLFML2B
COL6A1 COL5A1
COL6A1 FAP
COL6A1 C1S
COL6A1 RECK
COL6A1 ANGPTL2
COL6A1 PXDN
COL6A1 SPARC
COL6A1 BGN
COL6A1 GLT8D2
COL6A1 PTRF
COL6A1 NNMT
COL6A1 PCDHGC3
COPZ2 COL1A2
COPZ2 COL5A2
HEG1 AKT3
HEG1 FERMT2
HEG1 VCAN
HEG1 FBLN5
HEG1 PLXDC1
HEG1 DCN
HEG1 QKI
HEG1 OLFML2B
HEG1 COL5A1
HEG1 THY1
HEG1 RECK
HEG1 CMAH
HEG1 PXDN
HEG1 EHD2
HEG1 PDLIM2
HEG1 PDGFRB
HEG1 BGN
HEG1 GAS7
HEG1 SPARC
HEG1 MRC2
HEG1 PCDHGC3
HEG1 MEG3
GIMAP6 CAV1
HHEX SEMA3G
ANGEL2 HHAT
ANGEL2 SEC31A
RAB31 PXDN
LZTR1 SMUG1
LST1 TRAF3IP3
LST1 CD84
TUBB ILF3
CMAH DCN
TACC3 WHSC1
EIF2AK3 BMI1
EIF2AK3 N4BP1
PRUNE PEX19
PRUNE USP21
ZNF212 FOXJ2
ANO1 SLC39A6
C10orf10 CYR61
DUSP1 STOM
DUSP1 CAV2
DUSP1 CAV1
SPAG7 REEP4
CYP1B1 FBLN1
CYP1B1 FGF7
CYP1B1 PDGFRL
CYP1B1 DCN
RRBP1 BTBD3
TPSB2 TPSAB1
SATB2 CFTR
SATB2 CDH17
SATB2 LGALS4
SATB2 MUC13
SATB2 GMDS
SATB2 GUCY2C
SATB2 VIL1
SATB2 NR1I2
SATB2 TDGF1
PCDHGC3 PXDN
PCDHGC3 COL3A1
PCDHGC3 DCN
PCDHGC3 BGN
PCDHGC3 ODZ4
PCDHGC3 OLFML2B
PCDHGC3 THY1
PCDHGC3 SPARC
PCDHGC3 MXRA8
PCDHGC3 EFEMP2
PCDHGC3 COL1A1
TCF7L1 BACH2
VIL1 CFTR
VIL1 CDH17
VIL1 LGALS4
VIL1 MUC13
VIL1 TDGF1
VIL1 GMDS
VIL1 GUCY2C
VIL1 NR1I2
VIL1 GPA33
SEC63 GPATCH8
TLR5 TIAM1
TLR5 POGZ
YWHAZ SENP2
PLXDC1 GAS7
PLXDC1 DCN
PLXDC1 SPARC
PLXDC1 OLFML2B
PLXDC1 STOM
PLXDC1 CTSK
PLXDC1 SNAI2
PLXDC1 MEG3
MUC2 EIF6
PRKAR2A AKAP1
PRKAR2A FBXW12
SMPD4 SON
ZNF415 CDKN1C
ZNF415 NOTCH2
ZNF415 KIAA0831
IL10RA FGL2
IL10RA CD48
IL10RA TRIM22
FAM174B DNALI1
FAM174B ROGDI
NFASC CAV2
BLVRA GMDS
C18orf1 SLC39A6
MYBL2 WHSC1
MYBL2 OXSR1
MYBL2 SPAG5
SMARCA1 MGP
GPA33 ARSE
GPA33 ATP10B
GPA33 MUC3B
CHEK2 MKI67
ATP10B GPR35
ATP10B CYCS
ATP10B CFTR
ATP10B SPINK1
ATP10B TRIM31
ATP10B GPX2
ATP10B FZD5
ATP10B NOX1
ATP10B PLS1
ATP10B CDH17
ATP10B LGALS4
ATP10B MUC13
ATP10B MECOM
ATP10B EPS8L3
ATP10B GMDS
ATP10B MUC3B
CPZ DCN
INTS3 USP21
PRSS3 PRSS1
PRSS3 NFE2L3
ELK3 FERMT2
ELK3 FBLN5
ELK3 EFEMP2
ELK3 FAM114A1
ELK3 THY1
ELK3 NDN
ELK3 CAV2
ELK3 LHFP
ELK3 CDO1
ELK3 PDGFRB
ELK3 SLIT3
ELK3 EMILIN1
ELK3 SPARC
ELK3 LIMS2
ELK3 PTRF
IL6ST GATA2
IL6ST BCL2
IL6ST EID1
IL6ST UGCG
IL6ST DMXL1
BRCC3 HNRNPK
HIST2H2BE HIST2H2AA3
COL1A1 OMD
COL1A1 AEBP1
COL1A1 SPARC
COL1A1 LRRC15
COL1A1 COL5A2
COL1A1 COL3A1
COL1A1 ADAM12
COL1A1 COL5A1
COL1A1 GLT8D2
COL1A1 BGN
COL1A1 MXRA8
COL1A1 COL1A2
FLII DCTN1
BACE1 DCN
BACE1 MFAP5
BACE1 OLFML3
BACE1 MXRA8
TOP2A EBP
TOP2A PLK4
NCOA2 NCSTN
MYO1D CUX1
TRIM31 GUCY2C
TRIM31 PLS1
TRIM31 CFTR
TRIM31 SPINK1
TRIM31 MECOM
TRIM31 MUC13
TRIM31 GMDS
TRIM31 FZD5
TRIM31 NOX1
TRIM31 EPS8L3
TRIM31 LGALS4
TRIM31 GPX2
TRIM31 CDH17
RAI2 SEPP1
RAI2 CLK4
HNF1A EPHA2
NANS TSPAN1
NCAPG MAD2L1
LASS6 SERP1
MECOM CFTR
MECOM TMPRSS2
MECOM FZD5
MECOM NOX1
MECOM PLS1
MECOM CDH17
MECOM LGALS4
MECOM MUC13
MECOM GIPC2
MECOM EPS8L3
MECOM GMDS
MECOM PKP2
MECOM GPX2
NDUFS2 SLC25A44
POGZ GPATCH2
POGZ NOTCH2
CREBBP AQR
DSTYK C1orf9
DARS GPR125
DARS DDX18
DARS SLC7A1
DARS STK38
GATA3 EPHB2
GATA3 ERBB4
GATA3 ESR1
GATA3 KIAA1467
GATA3 NOTCH2
GATA3 SPDEF
GATA3 KLF5
GATA3 LBR
GATA3 FOXA1
GATA3 XBP1
GATA3 CALML4
GATA3 TBC1D9
GATA3 GREB1
GATA3 EVL
GATA3 EFHD1
GLUD1 EDEM3
CYCS GPSM2
PXMP3 COPS5
PXMP3 DHX15
PXMP3 AZIN1
PGAP3 TENC1
UGCG CSAD
UGCG XBP1
SPINK1 EPHB2
SPINK1 FZD5
SPINK1 SERPINB1
SPINK1 ETS2
GPR116 CDH5
GPR116 EMCN
GPR116 LHFP
GPR116 CALCRL
GPR116 LDB2
GPR116 ELTD1
GPR116 CD93
BID PDSS1
IL23A CD3D
IL23A TRAC
IL23A TRBC1
IL23A TRAF3IP3
IL23A LCK
CCT3 METTL13
NFATC1 WSB1
SYNJ1 PI4K2A
RBM8A LPHN1
MGAT5 GPSM2
HNRNPAB HSPA8
RPS12 RPL18A
POLQ CCNA2
CYB5R1 PSEN2
CYB5R1 SMUG1
HEATR1 JRKL
FERMT2 AKT3
FERMT2 SGCD
FERMT2 FBLN5
FERMT2 DIXDC1
FERMT2 KANK2
FERMT2 NID1
FERMT2 CAV1
FERMT2 NDN
FERMT2 CAV2
FERMT2 EHD2
FERMT2 MFAP4
FERMT2 PAM
FERMT2 PDGFRB
FERMT2 EMILIN1
FERMT2 FHL1
FERMT2 LIMS2
FERMT2 CDO1
FERMT2 PTRF
GOLGA2 LMNA
STON1 RASL12
HMGCS1 CBFA2T2
RAB14 PPP6C
BMP1 COL5A3
LOC440871 IGL@
LOC440871 LOC100130100
SMC4 HDGF
TMEM9B SPCS1
ECHDC2 MR1
CLTA STOML2
OSBPL1A SS18
ACP1 WHSC2
ACP1 COX7A2L
ACP1 XPOT
PCMT1 HBS1L
ADH1B CHRDL1
ADH1B ADIPOQ
FOXJ3 HECTD3
TTC28 MGP
TTC28 DNAJB4
WDTC1 GLG1
CELSR2 SS18
GAS8 PI4KB
ETS2 EPHB2
ETS2 GPX2
ETS2 KLF5
ETS2 NUDT4P1
ETS2 CYP3A5
ETS2 CDH17
KIAA0040 SIDT1
SKP1 CSNK1A1
COG2 PSEN2
COG2 KDM5B
SDF4 GNB1
STK38 CCDC99
KDM5B PSEN2
PLXNC1 OMD
PLXNC1 ITGBL1
PLXNC1 DCN
PLXNC1 MFAP5
PLXNC1 WISP2
PLXNC1 SLC38A6
PLXNC1 CTSK
PRC1 CENPA
PRC1 CDC2
PRC1 KIF11
PRC1 FOXM1
DDAH1 SLC25A15
SNAI2 OLFML2B
SNAI2 PXDN
SNAI2 GLT8D2
WSB1 C22orf9
EMILIN1 NDN
EMILIN1 PDGFRB
EMILIN1 PTRF
RCOR3 PHC1B
RCOR3 PBX1
GNG11 AKT3
GNG11 LDB2
GNG11 SNRK
GNG11 CAV1
GNG11 LHFP
MLPH TBC1D9
MLPH FOXA1
MLPH XBP1
MLPH SPDEF
AIFM1 USP10
ARHGAP12 ARF4
TFAP2A PLS1
TFAP2A GMDS
RABL4 NOTCH2NL
RABL4 CHSY1
RABL4 VCAN
PPP1R14D C13orf18
PPP1R14D RNF43
VCAN MFAP5
VCAN COL5A2
VCAN MXRA8
VCAN GFPT2
VCAN ADAM12
VCAN COL5A1
VCAN FAP
VCAN THBS2
VCAN PRRX1
VCAN PXDN
VCAN COL5A3
VCAN GLT8D2
VCAN COL1A2
VCAN BGN
VCAN THBS3
VCAN NOX4
VCAN MRC2
VCAN AEBP1
ZCCHC24 GAS7
ZCCHC24 DLC1
RSAD1 GGA2
DAAM2 KCTD12
DAAM2 LIMS2
DAAM2 CAV2
TMED7 CSNK1A1
GPSM2 ST14
MTHFD1 ANXA4
BLZF1 EXOSC10
ASPM CCNB2
ASPM MKI67
ASPM BUB1B
ASPM CENPA
ASPM CCNA2
ASPM KIF15
ASPM CDC20
ASPM FOXM1
HEPH GMDS
HEPH NOX1
HEPH GUCY2C
HEPH CALML4
COL1A2 LRRC15
COL1A2 COL5A2
COL1A2 COL3A1
COL1A2 MXRA8
COL1A2 CTSK
COL1A2 DCN
COL1A2 OLFML2B
COL1A2 ADAM12
COL1A2 COL5A1
COL1A2 THBS2
COL1A2 GLT8D2
COL1A2 BGN
COL1A2 SPARC
COL1A2 MRC2
COL1A2 AEBP1
OLFML3 BGN
WHAMML2 PDGFC
EIF1AX TSPAN3
SFRS2 TFE3
COPB2 COPG
ZNF22 USP24
DNPEP WDR18
NOTCH2NL NOTCH2
DSN1 PSMD10
ZC3H15 NARG1
MYL9 TAGLN
ENOPH1 GRSF1
AKAP1 DSG2
COL5A1 ODZ4
COL5A1 COL5A2
COL5A1 COL3A1
COL5A1 MXRA8
COL5A1 DCN
COL5A1 NNMT
COL5A1 OLFML2B
COL5A1 THY1
COL5A1 LRRC15
COL5A1 COL5A3
COL5A1 GLT8D2
COL5A1 PXDN
COL5A1 BGN
COL5A1 SPARC
COL5A1 MRC2
COL5A1 AEBP1
GREB1 TBC1D9
GREB1 XBP1
ZNF187 SEC31A
ZNF187 PBX1
ST6GALNAC2 BCAM
ATRX CRBN
KPNA2 DTL
VSIG4 C1QA
COPB1 UNC50
BGN COL3A1
BGN FBLN1
BGN MXRA8
BGN DCN
BGN GPC1
BGN ADAM12
BGN FAP
BGN THBS2
BGN THY1
BGN COL5A3
BGN LTBP2
BGN PDGFRL
BGN PXDN
BGN SPARC
BGN GLT8D2
BGN MRC2
BGN AEBP1
TRD@ TRAC
IFI44 SP110
CYTH4 SP110
ENOSF1 PRR3
CNN3 FAT4
EFEMP2 PXDN
EFEMP2 MEF2A
EFEMP2 GPRASP1
EFEMP2 NNMT
EFEMP2 ANGPTL2
EFEMP2 THY1
EFEMP2 MXRA8
EFEMP2 MRC2
SSH1 PECAM1
TMEM39A TSN
DOCK10 RGS1
STX3 TFAM
KCTD12 RECK
KCTD12 SNRK
KCTD12 CAV2
KCTD12 GPRASP1
KCTD12 EHD2
KCTD12 STAB1
KCTD12 GYPC
KCTD12 PECAM1
KCTD12 MEIS2
KCTD12 CAV1
ANGPTL2 PXDN
ANGPTL2 DCN
ANGPTL2 AKT3
ANGPTL2 COL5A2
ANGPTL2 GLT8D2
ANGPTL2 MXRA8
ANGPTL2 AXL
ANGPTL2 PTRF
SRI UGT1A1
FUT3 CFTR
HSPG2 ROR2
HSPG2 EHD2
HSPG2 CDO1
HSPG2 LAMB2
ARL8B WDR61
LIMS2 CAV2
LIMS2 MEIS2
LIMS2 SCARA3
CSRNP2 COPS8
NOX4 PRRX1
NOX4 OMD
NOX4 ITGBL1
PDGFRA PTRF
CMPK1 RBM7
LRRC15 LRRC17
LRRC15 ITGBL1
LRRC15 COL3A1
LRRC15 GPC1
LRRC15 AEBP1
GPR124 CAV1
GIMAP4 CD74
GIMAP4 HLA-DMA
GIMAP4 HLA-DRB4
CCDC51 TMEM106C
E2F1 NEK2
OLFML2B TWIST1
OLFML2B COL5A2
OLFML2B FBLN1
OLFML2B MXRA8
OLFML2B CTSK
OLFML2B THY1
OLFML2B DCN
OLFML2B CX3CR1
OLFML2B FAP
OLFML2B PRRX1
OLFML2B GLT8D2
OLFML2B PDGFRB
OLFML2B GAS7
OLFML2B SFRP4
OLFML2B SPARC
NRIP3 MREG
C5orf45 STRADA
C5orf45 NDUFB8
SPDEF FOXA1
SPDEF TBC1D9
SPDEF CBFA2T3
SPDEF XBP1
CAV2 PALM2-AKAP2
CAV2 GPRASP1
CAV2 AKT3
CAV2 EHD2
CAV2 MEIS2
CAV2 CAV1
CAV2 LEPR
ZNF580 SH3BGRL
CHRDL1 PTGDS
FHL5 CARD8
DDX39 CCNB2
LCK TRBC1
DUSP3 MYCBP
DTL SFRS1
PPIH PTMAP7
RNF186 C13orf18
DDX5 MED13L
DGCR14 SAP30BP
HHAT LRRC17
SSX2IP PCTP
SSX2IP RMND5A
DENND5A TMEM47
DENND5A BEX4
DENND5A ZBTB20
KIAA0746 GALNT12
KIAA0746 CDH17
KIAA0746 LBR
POM121 NUFIP1
CILP DCN
CEACAM5 CYP3A5
CEACAM5 CDH17
PPIA NME1
SIGMAR1 DKC1
SIGMAR1 MYH14
CDCA8 BUB1B
CDCA8 C13orf34
CDCA8 CEBPG
CDCA8 CDC20
CDCA8 CDC2
EDEM3 MARCH8
ASPN DCN
ASPN MXRA8
ASPN AXL
ASPN PRRX1
ASPN GLT8D2
JRKL ST14
MCRS1 TRIM27
SCYL3 ZC3H11A
FBLN5 CSGALNACT2
FBLN5 TMEM47
FBLN5 PDGFRB
RNF128 CDX1
RNF128 CDH17
OMD DCN
OMD WISP2
OMD CTSK
OMD AMPH
TMCO1 KIAA0907
LEMD3 NIPBL
PTMAP7 PTMA
SECISBP2 DUSP11
CKAP2 STIL
CKAP2 CCNA2
TEAD4 NDUFAF4
TEAD4 DKC1
IDE XPNPEP1
SVEP1 ABCA6
SLIT3 GAS1
TXN CENPN
TXN CCNB2
TXN RAD51
CITED2 PKIG
CSAD LRRC17
CSAD ESR1
CSAD GADD45B
SDHC hCG_1776980
TSPAN6 POU5F1B
TSPAN6 ZNF259
ZC3H11A C1orf77
COL5A2 COL3A1
COL5A2 MXRA8
COL5A2 COL8A2
COL5A2 DCN
COL5A2 FAP
COL5A2 THBS2
COL5A2 PRRX1
COL5A2 GLT8D2
COL5A2 PDGFRB
COL5A2 MRC2
COL5A2 AEBP1
ABCA6 LMO2
GBAP GBA
CFTR GUCY2C
CFTR DNAJC15
CFTR GPX2
CFTR FZD5
CFTR NOX1
CFTR TDGF1
CFTR PLS1
CFTR CDH17
CFTR LGALS4
CFTR MUC13
CFTR NR1I2
CFTR EPS8L3
CFTR GMDS
TES RCN1
CD84 FYB
TNS1 FHL1
TMEM184C CAPN7
RECK GPRASP1
RECK AXL
LMO2 CDH5
LMO2 CALCRL
LMO2 PECAM1
LMO2 CAV1
EMCN CALCRL
PHKB SIRT5
GLT8D2 MXRA8
GLT8D2 DCN
GLT8D2 FAP
GLT8D2 PXDN
GLT8D2 AEBP1
C1orf61 THADA
HLA-DMA CD74
HLA-DMA HLA-DRB4
LDB2 NRP1
LDB2 LHFP
LDB2 FBLN1
LDB2 CD93
LDB2 CAV1
LAPTM5 CD74
LAPTM5 RGS1
SERPING1 C1S
TRAF3IP3 TRBC1
CEP72 TPX2
CEP72 STIL
FUT2 PLS1
ZNF259 KARS
ZNF259 CTSL2
PECAM1 SNRK
PECAM1 NRP1
PECAM1 CDH5
PECAM1 GYPC
PECAM1 ELTD1
PECAM1 CAV1
ZNF611 ZNF160
ZNF611 FBXW12
MRPL20 PRDX2
WHSC1 PGK1
KIAA1462 MEIS2
GIMAP5 CD48
NCAPD2 TTK
IGL@ LOC652493
IGL@ LOC100130100
IGL@ IGLJ3
IGL@ IGHG1
IGL@ LOC91316
SPHK1 COL5A3
SPHK1 PXDN
GPX3 CYR61
PMP22 EHD2
PMP22 EPS15
PMP22 GADD45B
BCAM SLC39A6
BCAM ROGDI
PKP2 C13orf18
PKP2 NOX1
GPR35 LGALS4
PCBP1 RAB1A
PCBP1 YME1L1
CDH5 NRP1
CDH5 AKAP2
CDH5 AKT3
CDH5 CD93
CDH5 TFPI
CDH5 ELTD1
CDH5 RUNX1T1
CDH5 CAV1
CDH5 SNRK
PTGER3 ADRA2A
RCN1 CEBPG
NDUFAF4 DKC1
FGF2 CAV1
HIST1H2BD HIST1H2BF
TTK CCNB2
TTK CCNA2
RUNX1T1 AKT3
ITFG1 ZNF3
KIAA0355 PRMT2
C11orf58 NOL7
CALML4 TMPRSS2
CALML4 CDX1
CALML4 NOX1
EIF2S2 EIF6
RAD51 CCNB2
RAD51 MKI67
FMOD CDO1
RIOK3 CXorf21
GORASP2 MSH6
KIAA0907 RPRD2
HLA-DQB1 HLA-DRB4
KIF11 MKI67
KIF11 TUBB2C
KIF11 CENPA
KIF11 CDC2
EDEM2 CPNE1
BRD1 MLF1
NUP98 CYP51A1
ST14 PLS1
ST14 DKC1
ST14 LBR
ST14 GATA6
FBLN2 PRRX1
FBLN2 ITGBL1
C14orf45 FLT3
HLF SNRK
LOC339047 NPIP
LOC339047 LOC399491
LOC339047 MZF1
GUCY2C GPX2
GUCY2C CDX1
GUCY2C TDGF1
GUCY2C CDH17
GUCY2C LGALS4
GUCY2C MUC13
GUCY2C NR1I2
GUCY2C MUC3A
GUCY2C EPS8L3
GUCY2C GMDS
GUCY2C MUC3B
S100PBP PRAF2
PLSCR4 NRP1
PLSCR4 PPAP2A
SDHB NOP16
MAD2L1 HMGB2
MAD2L1 CCNB2
MAD2L1 CENPA
COL5A3 ADAMTS2
COL5A3 MRC2
TPI1 GAPDH
TPI1 NEK2
POMP NUPL1
ARHGDIB CD320
PXDN ANTXR1
PXDN MXRA8
PXDN DCN
PXDN THY1
PXDN SPARC
PXDN PDGFC
PPM1B HMGN4
THBS3 GFPT2
CCDC90A NOL7
PITPNB NHP2L1
NFE2L3 PLS1
NFE2L3 LGR5
AKT3 CAV1
AKT3 LEPR
AKT3 MEIS2
AKT3 SNRK
AKT3 EHD2
AKT3 LHFP
AKT3 TMEM47
NCSTN DHRS1
KIAA1467 FOXA1
KIAA1467 EPHB2
EFHD1 TBC1D9
WIPI2 TAX1BP1
WDR19 KIAA0831
WDR19 KCTD3
WDR19 GOLGA9P
RHEB CNOT1
SNRNP27 MSH6
RARB PPAP2B
IRF1 PSMB9
ACSM3 NAT2
ADIPOQ SEMA3G
MAGED2 ZNF446
NAP1L3 TUBA1A
GLI3 C22orf9
GLI3 GADD45B
GLI3 OAZ2
PLK4 BRCA1
SC4MOL CDH1
SOCS5 QKI
SOCS5 ANXA5
LBR TFRC
LBR FAT1
NUP153 GTPBP2
NUP153 CDC2L6
ARFGEF1 UBR5
ANP32A C15orf44
LRRC17 PIAS3
TUBB2C CDC2
CLEC2B ITGAM
CYB5B TSPAN3
KIAA1033 ABCB1
EXOC3 UBL4A
C6orf211 ZNF446
GPX2 CDX1
GPX2 FZD5
GPX2 NOX1
GPX2 PLS1
GPX2 CDH17
GPX2 LGALS4
GPX2 MUC13
GPX2 EPS8L3
GPX2 GMDS
GPX2 PRSS1
FAM114A1 CDO1
KLF5 SLCO4A1
KLF5 GMDS
KLF5 GATA6
COL15A1 CD93
PUM2 MOGS
SRP14 ZNF271
PFKP RAD54L
TAF2 UBR5
SERPINB1 PLS1
PTRF PALM2-AKAP2
PTRF NDN
PTRF C1R
PTRF FBLN1
HYI SEC14L5
ATP5G3 C13orf34
LOC399491 NPIP
GGH CDCA3
GGH TPX2
FAM98A COX7A2L
SPAG9 DDX19A
SIN3B KLK5
TIPIN BRCA1
H2AFX CENPA
H2AFX CCNA2
PPIG ANKHD1
SGSM2 SS18
CD48 RAC2
SAMSN1 LCP2
SAMSN1 ARHGAP25
NOL7 ATP5C1
AOC3 FHL1
AOC3 MFAP4
ATP1B3 TFRC
PCOLCE DCN
PCOLCE MFAP5
PCOLCE NNMT
PCOLCE GFPT2
PCOLCE SPARC
PCOLCE ADAM12
PCOLCE AEBP1
LPPR2 ROGDI
FEN1 CCNB2
FEN1 KIAA0101
PRSS1 NOX1
LASS2 SLC39A6
AKAP2 CAV1
MEIS2 ACTA2
MRC2 THY1
PDSS1 ATP5C1
HSPD1 GATA6
HSPD1 DKC1
KPNA1 RAB1A
DNAJC15 LGR5
DNAJC15 C13orf18
DNAJC15 FZD5
CHST15 ADORA3
ABCF3 SLC4A1AP
THBS2 AEBP1
THBS2 PRRX1
THBS2 FAP
SLC3A1 LGALS4
PLS1 FZD5
PLS1 NOX1
PLS1 CDH17
PLS1 LGALS4
PLS1 MUC13
PLS1 EPS8L3
PLS1 GMDS
PLS1 MUC3B
LGALS4 EPHB2
LGALS4 FZD5
LGALS4 NOX1
LGALS4 TDGF1
LGALS4 CDH17
LGALS4 MUC13
LGALS4 NR1I2
LGALS4 EPS8L3
LGALS4 GATA6
LGALS4 GMDS
NR1I2 CDH17
NR1I2 MUC13
NR1I2 TDGF1
NR1I2 GMDS
EFS MYH10
PBX1 SS18
VPS45 RUFY3
VPS45 SLC25A44
SLCO4A1 GMDS
ORC6L CCNB2
ORC6L OIP5
ORC6L MCM2
COQ2 CCNA2
MUC3B CDX1
C13orf18 CDH17
C13orf18 STAB1
C13orf18 GATA6
RNF43 LGR4
SLAMF8 CXCL9
APOBEC3G HLA-DRB4
TOX4 OSGEP
GFPT2 DCN
GFPT2 NNMT
GFPT2 ADAM12
NOX1 EFNB2
NOX1 FZD5
NOX1 CDH17
NOX1 MUC13
NOX1 EPS8L3
NOX1 GMDS
NOX1 FOXA2
CPNE1 NONO
LHFP ZBTB20
LHFP CDO1
TALDO1 MAPRE1
PDGFRB CSGALNACT2
PDGFRB CX3CR1
PDGFRB THY1
PDGFRB FAP
PDGFRB PDLIM2
PDGFRB SPARC
ARSE LGR5
ARNT THOC1
PABPC3 PABPC1
MMADHC SSR1
MMADHC WHSC2
CDC2 MKI67
CDC2 BUB1B
CDC2 CENPA
CDC2 NEK2
CDC2 CDC20
KIF2C CDC20
KIF2C CENPA
CAV1 PDE2A
CAV1 NRP1
CAV1 SNRK
CAV1 ELTD1
CAV1 FHL1
CAV1 DLC1
MUC13 EFNB2
MUC13 FZD5
MUC13 TDGF1
MUC13 CDH17
MUC13 EPS8L3
MUC13 GMDS
ZNF529 KIAA0831
WISP2 ITGBL1
WISP2 DCN
WISP2 COL8A2
WISP2 CTSK
ANXA4 RBM7
YTHDF3 TERF1
ELTD1 NRP1
ELTD1 CD93
SFRP4 DCN
SFRP4 CTSK
AGFG1 CHMP2B
CHMP2A SPCS1
KLHDC10 NAP1L1
KAT5 PPP2R5D
EPHB2 CLIC1
EPHB2 ODC1
EPHB2 TBC1D9
EPHB2 GATA6
ITGBL1 LTBP2
ITGBL1 COL8A2
ITGBL1 AEBP1
MREG TBC1D9
MREG AR
C22orf9 CYBRD1
SLC35D1 MAOA
GADD45B DCN
GADD45B EFEMP1
GADD45B CTGF
GADD45B CYR61
GADD45B PDGFRL
GADD45B PDGFC
F13A1 NNMT
EPS8L3 CDH17
EPS8L3 GMDS
EPS8L3 CDX1
EPS8L3 FZD5
PAK2 DDX18
XPNPEP1 SLC7A1
AEBP1 COL3A1
AEBP1 MXRA8
AEBP1 DCN
AEBP1 GPC1
AEBP1 ADAM12
AEBP1 FAP
AEBP1 PDGFRL
CD74 HLA-DRB4
CD74 LCP2
VTI1B ATP6V1D
CXorf40A CXorf40B
TRIM27 POLR3E
ARMC8 ZNF638
ATP13A3 CLCN3
OIP5 CCNB2
PDLIM2 MYH10
PDLIM2 SPARC
CDO1 NRP1
CDO1 EHD2
CDO1 SCARA3
CDO1 LEPR
CDO1 DNAJB4
CDO1 SEPT4
CDO1 ZBTB20
SIDT1 TBC1D9
SIDT1 NAT1
MAPT AR
GATA6 ODC1
GATA6 DKC1
GATA6 GMDS
PRKCSH IGHG1
ODZ4 SPARC
NNMT DCN
NNMT AXL
NNMT C1S
CASC3 DIXDC1
TDGF1 CDH17
TDGF1 GMDS
SLC39A6 ESR1
SLC39A6 TBC1D9
SLC39A6 XBP1
ZBTB20 TMEM47
THNSL2 TBC1D8
CNOT1 SLC7A1
PGK1 TMPO
TIAM1 LCAT
MXRA8 TWIST1
MXRA8 FBLN1
MXRA8 CTSK
MXRA8 DCN
MXRA8 FAP
MXRA8 SPARC
DCN TWIST1
DCN COL3A1
DCN FBLN1
DCN CTSK
DCN FAP
DCN PRRX1
DCN SPARC
DCN PDGFRL
DCN C1S
DCN PDGFC
DCN CTGF
DCN MFAP5
QDPR EPS8L1
CX3CR1 CTSK
CDC20 MKI67
CDC20 CENPA
CDC20 KIF15
RC3H2 PRDX2
GAS7 TNFAIP6
GAS7 CYBRD1
NAT1 TBC1D9
NAT1 FOXA1
NAT1 XBP1
NAT1 SCGB1D2
CD3D TRBC1
C1QB C1QA
STIL C21orf45
STIL CENPA
STIL CCNA2
STIL KIF15
MAPK13 EIF6
ERBB4 TBC1D9
ERBB4 ESR1
FGF7 CTGF
FGF7 FBLN1
UGT1A1 C1QTNF3
CTSK TWIST1
CTSK MFAP5
CTSK COL8A2
CTSK LTBP2
CTSK PDGFRL
XBP1 ABLIM3
XBP1 FOXA1
XBP1 TBC1D9
DLC1 EHD2
DLC1 IGFBP4
DIP2A MKRN1
C10orf18 MGEA5
FTO RDX
MFAP5 COL8A2
FBLN1 PRRX1
FBLN1 CTGF
FBLN1 LPAR1
FBLN1 TWIST1
FBLN1 PDGFC
FOXM1 CENPA
TM9SF1 ACIN1
ZNF446 MZF1
ZNF446 ESR1
RANBP1 MCM3
THY1 SPARC
EFNB2 FOXA2
C1R C1S
DNALI1 TBC1D9
IGHG1 LOC100130100
SH2B1 DHRS1
TWIST1 CDH17
TWIST1 SPARC
TWIST1 PDGFC
BUB1B MKI67
BUB1B MCM2
FOXA1 TBC1D9
CCNB2 MKI67
CCNB2 CENPA
CCNB2 C13orf34
CCNB2 CCNA2
LEPR CYR61
C13orf34 TPX2
STAB1 GYPC
STAB1 LPAR1
STAB1 C1S
PDGFC CTGF
PDGFC PDGFRL
KIAA0831 GOLGA9P
ALAD DIXDC1
CDX1 GDF15
FAP PRRX1
TBC1D9 ESR1
TBC1D9 AR
WDR1 ARPC2
RDX C1S
IL22RA1 FOXA2
CRMP1 EBAG9
MCM3 DDX18
NCRNA00171 CCNT2
NOTCH2 CYBRD1
DNAJB4 TMEM47
GMDS FZD5
GMDS CDH17
LPAR1 ADRA2A
COPS5 AZIN1
KIF15 MKI67
KIF15 CENPA
NOP16 SLC7A1
PRRX1 COL8A2
PRIM1 EIF6
EIF6 CDK5RAP1
CDH17 FZD5
C1QTNF3 COL3A1
SPARC COL3A1
MKI67 CENPA
NEK2 CENPA
