# Supplementary material for: Functional networks inference from rule-based machine learning models
Source: BioData Min. 2016 Sep 5;9:28. doi: 10.1186/s13040-016-0106-4 (PMC5011349; doi:10.1186/s13040-016-0106-4)
Supplement: Supplementary file 2 — Networks. All networks used in the analysis given as a list of edges. (XZ 11980 kb) [file 13040_2016_106_MOESM2_ESM.xz › networks/mic/GSE3726/SE_C1.txt]

DNPEP WDR18
OSBPL1A SS18
OSBPL1A NR3C1
EIF1AX TSPAN3
SSX2IP PCTP
SLC44A4 SNAP23
SFPQ SH3BP5
SFPQ ZNF415
SFPQ KIAA0831
DSN1 TAOK3
KLF5 GATA6
KLF5 SLCO4A1
KLF5 GMDS
KLF5 LGALS3
KDM4B SEC14L2
KDM4B AR
ETS2 EPHB2
ETS2 SPINK1
ETS2 F2RL1
ETS2 NUDT4P1
ETS2 HOXA10
ETS2 MET
ETS2 CXCL3
ETS2 CDH17
RHOA ARF4
ITPR1 ESR1
ITPR1 MEIS3P1
ITPR1 MAP3K12
ITPR1 IL6ST
ITPR1 RTN1
ITPR1 UGCG
CCDC91 MORC2
MS4A4A CD163
IGF1 GADD45B
IGF1 LEPR
IGF1 A2M
IGF1 SVEP1
IGF1 GEM
IGF1 CXCL12
IGF1 C10orf10
IGF1 CAV1
GSN SLIT2
DNAJC15 C13orf18
DNAJC15 F2RL1
DNAJC15 FZD5
TTLL3 PLIN1
GPC1 LOXL1
GPC1 LRRC15
GPC1 COL10A1
GPC1 AEBP1
IL32 PSMB9
TMPRSS4 PLEK2
TMPRSS4 CFTR
TMPRSS4 NOX1
TMPRSS4 LGALS4
TMPRSS4 MUC13
TMPRSS4 TDGF1
TMPRSS4 GMDS
TMPRSS4 CDX2
TMPRSS4 GUCY2C
TMPRSS4 VIL1
TMPRSS4 NR1I2
TMPRSS4 FERMT1
TMPRSS4 ARL14
TMPRSS4 PLAGL2
TMPRSS4 USH1C
TMPRSS4 TSPAN8
TMPRSS4 SATB2
TMPRSS4 GPX2
SFRS18 ARHGEF6
COG2 PSEN2
COG2 KDM5B
ANXA8L2 ZNF638
ANXA8L2 SH3BP5
ANXA8L2 OGFRL1
ANXA8L2 NBPF12
ANXA8L2 NOTCH2
ANXA8L2 HOMER3
SNRPG CSE1L
SNRPG ECT2
UGT8 ATP11A
HLA-DRA CD74
HLA-DRA HLA-DMA
HLA-DRA HLA-DRB4
HLA-DRA HLA-DPA1
HLA-DRA HLA-DMB
HLA-DRA HLA-DQB1
HLA-DRA HLA-DPB1
SUPT7L CDC5L
SUPT7L SLC4A1AP
FXR1 LOC220594
IGLL3 LOC100130100
IGLL3 IGKC
IGLL3 IGL@
CASC3 DIXDC1
GLUD2 GLUD1
WDR61 ARL8B
THBS2 COL1A2
THBS2 VCAN
THBS2 CDH11
THBS2 COL5A2
GAPVD1 BRD2
GAPVD1 AP2A2
GAPVD1 USP16
LSP1 GAS7
STK38 DARS
STK38 CCDC99
KDM5B PSEN2
PLXNC1 OMD
PLXNC1 DCN
PLXNC1 MFAP5
PLXNC1 WISP2
PLXNC1 SLC38A6
PLXNC1 CTSK
PLXNC1 EVI2A
HLF CXCL12
XRCC6 SMARCA4
PLS1 CDH17
PLS1 TFAP2A
PLS1 TRIM31
PLS1 GMDS
PLS1 MECOM
PLS1 FZD5
PLS1 F2RL1
PLS1 FERMT1
PLS1 HOXA10
PLS1 USH1C
PLS1 EPS8L3
CFHR1 AXL
CFHR1 AKT3
CFHR1 DSE
IRF9 USP18
LGALS4 GUCY2C
LGALS4 EPHB2
LGALS4 GPR35
LGALS4 TSPAN8
LGALS4 PLEK2
LGALS4 CFTR
LGALS4 GPX2
LGALS4 VIL1
LGALS4 B3GNT3
LGALS4 FERMT1
LGALS4 USH1C
LGALS4 TDGF1
LGALS4 MCTP2
LGALS4 CDH17
LGALS4 MUC13
LGALS4 NR1I2
LGALS4 CDX2
LGALS4 ATP10B
LGALS4 GMDS
LGALS4 SATB2
LGALS4 FUT4
UCHL1 CALD1
UCHL1 FERMT2
HTRA1 HEG1
HTRA1 GLT8D2
HTRA1 FBN1
LOC652493 IGL@
LOC652493 LOC642131
LOC652493 IGKC
FAM114A2 SFRS5
ARHGEF6 HOXA11
NR1I2 PLEK2
NR1I2 CFTR
NR1I2 CDH17
NR1I2 MUC13
NR1I2 TDGF1
NR1I2 GMDS
NR1I2 CDX2
NR1I2 GUCY2C
NR1I2 VIL1
NR1I2 FERMT1
NR1I2 ARL14
NR1I2 USH1C
NR1I2 TSPAN8
NR1I2 SATB2
CHST3 EFNA5
CHST3 TUBB6
FGL2 MNDA
RABL2A METTL3
PRC1 CDC2
PRC1 KIF11
PRC1 CENPA
PRC1 RACGAP1
EFS MYH10
ADAMTS1 C10orf10
ADAMTS1 CYR61
RAI2 SEPP1
RAI2 CLK4
BCL2 IL6ST
SNAI2 OLFML2B
SNAI2 PXDN
SNAI2 COL6A2
MRPS18A VARS
PBX1 SS18
PBX1 ZNF187
PBX1 SALL2
PBX1 RCOR3
EIF3CL EIF3C
VPS45 SLC25A44
EMILIN1 PTRF
EMILIN1 JAM3
CD59 SH3BP5
SMUG1 CYB5R1
SMUG1 LZTR1
HDLBP ACAP2
GAS8 PI4KB
ODZ4 SPARC
ODZ4 COL5A1
ODZ4 PCDHGC3
ZNF467 BCAM
ZNF467 KIAA0644
TRAP1 CUL4A
RTN4 ARL1
SEC62 FBXO11
SEMA3F NME3
DLG5 ZNF446
DLG5 HPN
SOX17 HIP1
ORC6L CCNB2
ORC6L MCM2
ORC6L KIF4A
ADCY7 CLEC2B
DIXDC1 CALD1
DIXDC1 FERMT2
EVL GATA3
CTBP1 STAG2
FOXO3B FOXO3
POLR2C COG4
MUC3B ATP10B
MUC3B GPA33
MUC3B B3GNT3
MUC3B STXBP6
MUC3B DDC
XK ALDOB
UBE2C CENPA
DDR1 TRIM3
DDR1 CHMP2A
LOC92249 PCGF3
DSE ANXA1
DSE ARL4C
DSE PLXDC1
DSE DCN
DSE BGN
DSE NNMT
DSE ZFPM2
DSE HEG1
DSE FBN1
DSE NID2
DSE F13A1
DSE FSTL1
DSE IFFO1
DSE MMP19
DSE CYBRD1
DSE COL6A1
DSE MXRA8
DSE AXL
DSE COL6A2
DSE VIM
TFAP2A MET
TFAP2A GMDS
TFAP2A B3GNT3
C13orf18 RNF186
C13orf18 PKP2
C13orf18 CDH17
TMED2 TMBIM6
FGF7 MAP1B
FGF7 CYP1B1
FGF7 CTGF
FGF7 FBLN1
TPR BPTF
PPP1R14D FUT4
PPP1R14D CXCL1
PPP1R14D RNF43
USP33 DR1
VCAN LOXL1
VCAN FN1
VCAN CDH11
VCAN LOX
VCAN ADAM12
VCAN COL5A3
VCAN BGN
VCAN COL5A2
VCAN GFPT2
VCAN COL5A1
VCAN GLT8D2
VCAN FAP
VCAN MXRA5
VCAN COL6A3
VCAN COL1A2
VCAN MRC2
VCAN AEBP1
ZCCHC24 GAS7
ZCCHC24 DLC1
SNED1 OSR2
RSAD1 GGA2
TNFAIP6 GAS7
DAAM2 KCTD12
SELL CD53
SELL CSF2RB
AOX1 CXCL12
APOBEC3G HLA-DRB4
HSPD1 GATA6
HSPD1 DKC1
ADORA3 CHST15
MTHFD1 ANXA4
B3GNT3 GPA33
B3GNT3 ATP10B
B3GNT3 GMDS
B3GNT3 PLA2G6
B3GNT3 STXBP6
B3GNT3 HEPH
B3GNT3 FUT4
B3GNT3 DDC
MCM6 CCNA2
MCM6 TTK
MCM6 BUB1
GFPT2 OLFML1
GFPT2 FN1
GFPT2 ARL4C
GFPT2 LOX
GFPT2 DCN
GFPT2 NNMT
GFPT2 ADAM12
GFPT2 COL6A3
NOX1 CDH17
NOX1 PKP2
NOX1 GPX2
NOX1 HNF1B
NOX1 CALML4
NOX1 HEPH
NOX1 ARL14
RPAP3 EIF4G2
GPNMB SLC1A3
GPNMB LAIR1
MT1H MT1F
ARL14 MUC13
ARL14 GPX2
ARL14 TSPAN8
ERG CAV1
BLZF1 SFRS11
BLZF1 EXOSC10
NDN FERMT2
MECOM GIPC2
MECOM FUT4
LRPPRC CCDC51
LAT2 ARHGDIB
CHPF2 RDBP
ASPM CCNB2
ASPM KIF15
ASPM CDC20
ASPM CENPA
ASPM CCNA2
TTC3 FUZ
UFC1 IRF6
LHFP TCF4
LHFP GPR116
LHFP TSC22D3
LHFP ELK3
LHFP LDB2
LHFP ZBTB20
RPS17 RPL18A
RPS17 RPLP0
MYH10 PDLIM2
RANBP1 MCM3
CD302 SWAP70
PDGFRB ELK3
PDGFRB CSGALNACT2
PDGFRB COL5A2
PDGFRB MMP2
PDGFRB SPARC
PDGFRB HEG1
PDGFRB PDLIM2
PDGFRB CX3CR1
PDGFRB OLFML2B
PDGFRB FSTL1
PDGFRB THY1
PDGFRB COL18A1
PDGFRB COL6A3
PDGFRB FERMT2
PDGFRB FAP
SWAP70 JMJD1C
COL1A2 POSTN
COL1A2 CDH11
COL1A2 FN1
COL1A2 LOX
COL1A2 DCN
COL1A2 OLFML2B
COL1A2 BGN
COL1A2 LRRC15
COL1A2 COL5A2
COL1A2 COL3A1
COL1A2 COL5A1
COL1A2 GLT8D2
COL1A2 SPARC
COL1A2 MXRA8
COL1A2 AEBP1
COL1A2 COL1A1
COL1A2 MXRA5
SPOCK2 UNC45A
PMS2L3 PMS2L1
TOX3 CEACAM6
TOX3 MAOA
ARSE F2RL1
ARSE LGR5
ARSE GPA33
MRPL28 PMVK
CXCL1 FOXF1
SKP1 CSNK1A1
ARNT THOC1
PCM1 BBS4
NOTCH2NL NOTCH2
OLFML3 BACE1
AZIN1 PXMP3
IPW SNRPN
WHAMML2 PDGFC
MTM1 UBA3
FSTL1 HEG1
FSTL1 MXRA8
FSTL1 AXL
FSTL1 BACE1
FSTL1 JAM3
FSTL1 DCN
FSTL1 BASP1
FSTL1 NNMT
FSTL1 FBN1
FSTL1 OLFML2B
FSTL1 THY1
FSTL1 PRRX1
FSTL1 RECK
FSTL1 CDH11
FSTL1 VIM
FSTL1 OLFML1
FSTL1 SFRP4
FSTL1 MMP2
FSTL1 BGN
FSTL1 COL6A1
CPOX LRRC8D
SFRS2 TFE3
CUL3 ACSL3
COL6A3 PXDN
COL6A3 LOX
COL6A3 DCN
COL6A3 SH3BP5
COL6A3 BGN
COL6A3 HEG1
COL6A3 COL5A2
COL6A3 POSTN
COL6A3 SPARC
COL6A3 MXRA8
COL6A3 ELK3
COL6A3 MXRA5
IGHD IGH@
IGHD IGKC
IGHD LY86
MCL1 NID1
TRIM22 IL10RA
SSPN CXCL12
SSPN SRPX
SSPN FERMT2
LOX COL5A2
LOX COL3A1
LOX SERPINF1
LOX MXRA8
LOX COL1A1
LOX ADAM12
LOX DCN
LOX OLFML2B
LOX COL5A1
LOX FAP
LOX MXRA5
LOX CDH11
LOX FN1
LOX GLT8D2
LOX PDGFRL
LOX PXDN
LOX BGN
LOX POSTN
LOX SPARC
LOX AEBP1
NXN SPHK1
LIMCH1 TCF4
LIMCH1 PDLIM2
LIMCH1 ITGBL1
LIMCH1 DCN
IPO13 EFNA5
NONO TUBGCP4
GUCY2C PLEK2
GUCY2C CFTR
GUCY2C CDH17
GUCY2C MUC13
GUCY2C TDGF1
GUCY2C GMDS
GUCY2C CDX2
GUCY2C VIL1
GUCY2C FERMT1
GUCY2C USH1C
GUCY2C TSPAN8
GUCY2C EPS8L3
GUCY2C SATB2
GUCY2C GPX2
SMARCC1 PTPN3
SMARCC1 UBE2I
LCP2 CD74
LCP2 HCLS1
LCP2 MNDA
LCP2 EVI2B
YY1AP1 PPOX
YY1AP1 GAA
RBM7 CMPK1
RBM7 ANXA4
PSMB9 IRF1
CGRRF1 FAM179B
CGRRF1 POLI
CLCN7 TBC1D17
NAPA OS9
HLA-DQA1 HLA-DMB
HLA-DQA1 HLA-DQB1
KIF2C CENPF
KIF2C CENPA
CAV1 GNG11
CAV1 NRP1
CAV1 SNRK
CAV1 CDH5
CAV1 JAM2
CAV1 CAV2
CAV1 CALD1
CAV1 FHL1
CAV1 KCTD12
CAV1 FERMT2
CAV1 GPR124
CAV1 LDB2
CAV1 ELTD1
CAV1 DLC1
CAV1 DUSP1
CAV1 PECAM1
CAV1 GIMAP6
CAV1 SPARCL1
CAV1 AKT3
ITGAL TRBC1
LRP2 POLI
SOX13 HMG20B
PPP2R3A NOTCH2
F2RL1 ATP10B
F2RL1 FZD5
NTAN1 ARHGAP10
NTAN1 WWTR1
ENOPH1 ANKRD17
ENOPH1 GRSF1
ZNF83 ZNF415
hCG_1776980 SDHC
ENO1 SLC16A1
COL5A1 OLFML1
COL5A1 PXDN
COL5A1 BGN
COL5A1 AEBP1
COL5A1 OLFML2B
COL5A1 SPARC
COL5A1 COL5A2
COL5A1 COL3A1
COL5A1 CDH11
COL5A1 GLT8D2
COL5A1 NID2
COL5A1 COL6A1
COL5A1 MXRA8
COL5A1 NNMT
COL5A1 COL1A1
COL5A1 MXRA5
MYL6 LBA1
DLGAP5 SNRPD1
GREB1 TBC1D9
GREB1 GATA3
HDAC6 MTMR1
VAMP2 MAGED2
C7orf28B MTMR6
FIGF HHEX
FIGF SEMA3G
ST6GALNAC2 BCAM
DYNLRB1 C20orf111
MUC13 PLEK2
MUC13 CFTR
MUC13 CDH17
MUC13 TDGF1
MUC13 GMDS
MUC13 CDX2
MUC13 VIL1
MUC13 FERMT1
MUC13 USH1C
MUC13 TSPAN8
MUC13 SATB2
ZNF529 KIAA0831
WISP2 COL8A2
WISP2 OMD
FLNA CALD1
ELTD1 TCF4
ELTD1 NRP1
ELTD1 CDH5
ELTD1 GPR116
ELTD1 CD93
ELTD1 FLI1
ELTD1 PECAM1
SEPT6 GLYR1
SEPT6 DPT
ATRX CRBN
ATRX ZEB1
RRBP1 BTBD3
COL10A1 BGN
COL10A1 AEBP1
COL10A1 COL5A2
GMEB2 COBRA1
KPNA2 TUBA1B
KPNA2 NUSAP1
CREBBP AQR
PLA2R1 LSM14A
BGN HEG1
BGN MXRA8
BGN COL1A1
BGN DCN
BGN ADAM12
BGN FAP
BGN THY1
BGN CDH11
BGN LTBP2
BGN NID2
BGN ECM2
BGN PDGFRL
BGN EVI2A
BGN OLFML1
BGN PXDN
BGN SPARC
BGN POSTN
BGN COL6A1
BGN MXRA5
BGN MRC2
BGN PCDHGC3
BGN AEBP1
GPX3 CYR61
GLG1 WDTC1
TRD@ TRAC
CHMP2A SPCS1
RPL18A RPS12
KAT5 PPP2R5D
HOXA11 CFTR
HOXA11 NCLN
IFI44 USP18
RFTN1 TCF4
MREG TBC1D9
MREG AR
ANGPT1 LAMA4
SCUBE2 EFHC1
ORC4L YWHAQ
ATP5C1 NOL7
C5orf45 LRRC48
C5orf45 NDUFB8
EPHB2 KIAA1467
EPHB2 GATA3
EPHB2 SPINK1
EPHB2 ODC1
EPHB2 BCL2L14
EPHB2 HOXA10
EPHB2 TBC1D9
EPHB2 CXCL3
CYR61 C10orf10
CYR61 GADD45B
ITGBL1 LOXL1
ITGBL1 LRRC15
ITGBL1 LTBP2
ITGBL1 FBLN2
ITGBL1 NOX4
ITGBL1 AEBP1
NDC80 PTTG1
NDC80 PSMB2
NDC80 CEP55
NDC80 TTK
AK5 CLIC4
POF1B MET
POF1B GPA33
EPHA2 HNF1A
TSPAN8 PLEK2
TSPAN8 CFTR
TSPAN8 CDH17
TSPAN8 TDGF1
TSPAN8 GMDS
TSPAN8 TRIM15
TSPAN8 CDX2
TSPAN8 VIL1
TSPAN8 FERMT1
TSPAN8 USH1C
TSPAN8 EPS8L3
TSPAN8 SATB2
S100PBP PRAF2
PITPNA AP3B1
KIF18B CEP55
KIF18B RAD51AP1
KIF18B ECT2
KIF18B EZH2
KIF18B HJURP
KIF18B MELK
KIF18B TTK
KIF18B NCAPG
CLIC4 WWTR1
CLIC4 EFEMP2
CLIC4 TUBB6
CLIC4 MRC2
CLIC4 MARCH2
DDX1 POM121
FASN TBC1D9
FASN FOXA1
FASN SLC9A3R1
EFNA5 IFNAR1
C22orf9 GLI3
C22orf9 WSB1
C22orf9 ARHGAP29
CNOT1 RHEB
CNOT1 PARP4
CNOT1 SLC7A1
EFEMP2 PXDN
EFEMP2 JAM3
EFEMP2 GPRASP1
EFEMP2 ZFPM2
EFEMP2 ELK3
EFEMP2 SYDE1
EFEMP2 THY1
EFEMP2 MRC2
STAG2 UNC84A
STK24 HMGB1
STK24 TFDP1
STAT3 WIPF2
WIPF1 MNDA
WIPF1 PTPRC
TARP HLA-DMB
ANXA2P2 ANXA2
PMVK CEP350
TMEM39A ERGIC3
SCARA3 LIMS2
SCARA3 CDO1
PSMG1 CDKN3
KIAA0644 GATA3
KIAA0644 ERBB4
KIAA0644 MYST4
KIAA0644 FOXA1
KIAA0644 SIDT1
KIAA0644 TBC1D9
KIAA0644 UGCG
KIAA0644 XBP1
CD53 ARHGAP25
CD53 PLEK
CD53 HCLS1
CD53 PTPRC
EXO1 KIF11
EXO1 CENPA
EXO1 NEK2
KCTD3 WDR19
RSAD2 IFIT2
STX3 TFAM
ERP44 VRK1
MFAP4 AOC3
CAPN7 TMEM184C
ANGPTL2 CDH11
ANGPTL2 AKT3
ANGPTL2 ZFPM2
ANGPTL2 GLT8D2
ANGPTL2 COL6A1
ANGPTL2 MXRA8
ANGPTL2 AXL
CD247 TRAC
CD247 TRBC1
CD247 IL23A
CD247 CD3D
USP24 TIA1
IGFBP5 TCF4
F13A1 NNMT
F13A1 RGL1
PTGS1 MATN3
EPS8L3 TRIM31
EPS8L3 CDX1
EPS8L3 FZD5
EPS8L3 FERMT1
EPS8L3 ATP10B
TM9SF2 RAB7A
FUT3 DDC
DDX21 HTATIP2
LMNB2 CDCA8
LMNB2 CCNB1
MMP2 DCN
MMP2 OLFML2B
MMP2 FBLN1
MMP2 LAMC1
MMP2 MXRA8
MMP2 CTSK
CENPF H2AFX
CENPF TGFA
CENPF CENPA
CENPF NEK2
XPNPEP1 SLC7A1
XPNPEP1 IDE
POSTN FN1
POSTN AEBP1
POSTN LRRC15
POSTN COL3A1
POSTN COL1A1
POSTN MXRA5
LIMS2 JAM2
LIMS2 ELK3
LIMS2 CAV2
CTNND2 AR
PGK1 CUL4A
PGK1 TMPO
CD4 HLA-DMA
CD4 ITGB2
TM6SF1 LGALS8
FGF1 LMCD1
NOX4 PRRX1
FUT4 PLEK2
FUT4 EIF3M
ELOVL2 UGCG
ELOVL2 SLC38A6
NCAPD2 TTK
IMP3 ANP32A
GSTM2 GSTM1
CD74 HLA-DRB4
CD74 HLA-DPA1
CD74 ITGB2
ZC3H7B FBXW12
ZC3H7B USP34
INTS5 OSBP
WHSC2 MMADHC
WHSC2 ACP1
LRRC15 LRRC17
LRRC15 LOXL1
LRRC15 COL3A1
LRRC15 COL1A1
LRRC15 AEBP1
MCM2 BUB1B
MCM2 NUSAP1
MCM2 KIF4A
TMEM131 ANKRD17
TMEM131 OS9
TSSK2 LOC201229
GIMAP4 MYO1F
GIMAP4 HLA-DPA1
GATA3 ERBB4
GATA3 ESR1
GATA3 KIAA1467
GATA3 LBR
GATA3 TPBG
GATA3 FOXA1
GATA3 XBP1
GATA3 TBC1D9
GATA3 EFHD1
KIAA0831 WDR19
POU5F1B MID1
SIRT5 PHKB
BCL11A TRIM2
ESRRA HNF1A
MSH2 TOPBP1
CEP55 CCNB2
CEP55 CENPA
CEP55 CCNA2
CEP55 KIF15
CEP55 CDCA8
CEP55 CDC20
CEP55 TTK
CEP55 PTTG1
CEP55 FOXM1
PTPRM ELK3
PTPRM TMEM204
CXorf40A CXorf40B
E2F1 NEK2
TRIM27 POLR3E
PRMT2 KIAA0355
DEDD SEMA4A
SAP30 RAD21
OLFML2B HEG1
OLFML2B COL5A2
OLFML2B FBLN1
OLFML2B MXRA8
OLFML2B CTSK
OLFML2B PLXDC1
OLFML2B DCN
OLFML2B CX3CR1
OLFML2B FAP
OLFML2B MXRA5
OLFML2B CDH11
OLFML2B GLT8D2
OLFML2B SFRP4
OLFML2B SPARC
OLFML2B COL6A1
OLFML2B PCDHGC3
CYB561 MB
USH1C PLEK2
USH1C CFTR
USH1C CDH17
USH1C TDGF1
USH1C GMDS
USH1C FZD5
USH1C CDX2
USH1C VIL1
USH1C FERMT1
USH1C SATB2
BTK GLYR1
BTK HLA-DRB4
BTK PIK3CD
BTK CD48
COX10 SFT2D2
C11orf58 NOL7
MXRA5 SERPINF1
MXRA5 COL5A2
MXRA5 COL3A1
MXRA5 MXRA8
MXRA5 COL1A1
MXRA5 DCN
MXRA5 ADAM12
MXRA5 FAP
MXRA5 CDH11
MXRA5 NID2
MXRA5 GLT8D2
MXRA5 PDGFRL
MXRA5 FN1
MXRA5 SPARC
MXRA5 AEBP1
LOC100170939 KIAA1467
LOC100170939 NME3
SPDEF TBC1D9
SPDEF CBFA2T3
SPDEF FOXA1
SPDEF XBP1
SPDEF MLPH
CAV2 PALM2-AKAP2
CAV2 CALD1
CAV2 AKT3
CAV2 FERMT2
CAV2 ELK3
CAV2 A2M
CAV2 KCTD12
CAV2 KLF11
CAV2 MEIS2
ARID1A CDYL
VIM GAS7
VIM LZTS1
VIM GAS1
PDLIM2 HEG1
PDLIM2 COL18A1
MCAM SNRK
RNF144A PKD2
SPEN PKN2
CDO1 FAM114A1
CDO1 EHD2
CDO1 CALHM2
CDO1 FERMT2
CDO1 ELK3
CDO1 FMOD
CDO1 SEPT4
CDO1 C6orf145
MARCH8 EDEM3
SIDT1 KIAA0040
SIDT1 NAT1
CDC123 TOPBP1
CXCL12 CTGF
CXCL12 SRPX
CXCL12 PALMD
GATA6 DKC1
GATA6 GMDS
GATA6 ST14
GATA6 HOXA10
TPSAB1 TPSB2
GNS SH3BP5
FN1 MDFIC
FN1 ANXA1
FN1 SDC2
FN1 DCN
FN1 AEBP1
FN1 PCOLCE
FN1 CTSK
MLF1 BRD1
VAMP7 MTMR6
METTL5 MRPL3
C20orf24 COX5A
UBE2D3 XPO1
MAOA SLC35D1
ABCB9 SGSH
IGH@ IGKC
IGH@ LOC100130100
IGH@ IGL@
LCK IL23A
LCK CCL5
NBPF10 NBPF12
TOP2A PLK4
SSH1 PECAM1
GPR35 ATP10B
SIGMAR1 DKC1
SIGMAR1 MYH14
KARS ZNF259
DTL SFRS1
LGR5 NFE2L3
LOH3CR2A CTGF
NPIPL1 LOC399491
YWHAQ CDC5L
YWHAQ FANCL
PLEK MNDA
PLEK NCKAP1L
PLEK SAMSN1
PLEK HCLS1
PLEK ITGB2
PLEK PTPRC
TRIM15 CYP3A5
TRIM15 CDX1
TRIM15 CFTR
TRIM15 GPX2
TIA1 MEX3C
CD14 LAPTM5
CD14 CCR1
DDX5 MED13L
MXRA8 COL5A2
MXRA8 FBLN1
MXRA8 MMP19
MXRA8 COL1A1
MXRA8 ASPN
MXRA8 BACE1
MXRA8 DCN
MXRA8 FBN1
MXRA8 COL18A1
MXRA8 FAP
MXRA8 CDH11
MXRA8 SPARC
MXRA8 NID2
MXRA8 GLT8D2
MXRA8 OLFML1
MXRA8 PXDN
MXRA8 ZFPM2
MXRA8 COL6A1
MXRA8 PCDHGC3
FMO2 KIAA0495
DGCR14 SAP30BP
DKC1 NDUFAF4
DKC1 TEAD4
DKC1 ST14
CBX6 CALHM2
NRP1 TCF4
NRP1 CDH5
NRP1 MEF2C
NRP1 PECAM1
NRP1 LDB2
HHAT LRRC17
HHAT NBPF12
CCL14 ATP10B
LY86 MS4A6A
GADD45B DCN
GADD45B CTGF
GADD45B GLI3
GADD45B CSAD
PLEK2 CDX2
PLEK2 CFTR
PLEK2 CDH17
PLEK2 TDGF1
PLEK2 GMDS
PLEK2 VIL1
PLEK2 FERMT1
PLEK2 SATB2
PTGDS CHRDL1
GBAP GBA
BRD1 FZD7
NNMT ANXA1
NNMT DCN
NNMT PCOLCE
CELSR2 SS18
ARHGEF17 LAMB2
FBLN5 NR3C1
FBLN5 CSGALNACT2
FBLN5 CALHM2
FBLN5 FERMT2
DENND5A BEX4
HLA-DMB HLA-DRB4
HLA-DMB HLA-DPA1
RNF128 CDX1
RNF128 CDH17
KLC1 PMP22
GNG11 AKT3
GNG11 SNRK
LYRM4 STAU1
TDGF1 CFTR
TDGF1 CDH17
TDGF1 GMDS
TDGF1 CDX2
TDGF1 VIL1
TDGF1 FERMT1
TDGF1 SATB2
NIPSNAP1 COMT
MLPH TBC1D9
MLPH FOXA1
MLPH XBP1
BAT2 PREB
NAP1L1 KLHDC10
ETFA COX5A
ETFA UQCRC1
LTBP3 PLXND1
ISLR COL6A2
ISLR CDH11
FBXL2 APOD
SLC39A6 NME3
SLC39A6 ZNF512B
SLC39A6 C18orf1
SLC39A6 ANO1
SLC39A6 TBC1D9
SLC39A6 LASS2
SLC39A6 GAMT
SLC39A6 BCAM
STK19 LOC201229
ZNF259 CTSL2
DDX18 DARS
DDX18 PDE8A
DDX18 MTPAP
DDX18 MCM3
CILP DCN
A2M KCTD12
A2M JAM2
ETNK2 RGL2
PMP22 EHD2
PMP22 ECM2
PMP22 EPS15
CEACAM5 CDH17
ENSA SERTAD2
ITGB2 LAPTM5
ITGB2 HLA-DRB4
ITGB2 HLA-DPA1
ITGB2 HCLS1
ITGB2 SLA
ITGB2 MNDA
ZSCAN18 SMARCD3
ASAP3 SYCP2
TPP2 PDSS1
FYB CD84
PKP2 BCL2L14
DYNC2H1 WDR19
IGKV1OR15-118 IGKC
PRR11 LOC152719
CDCA8 BUB1B
CDCA8 KIF4A
CDCA8 C13orf34
CDCA8 CEBPG
CDCA8 CDC20
CDCA8 PSAT1
CDCA8 CDC2
KCTD12 LPHN2
KCTD12 SNRK
KCTD12 STAB1
KCTD12 GYPC
KCTD12 PECAM1
KCTD12 SPARCL1
TARS EIF6
TUBA1C TUBA1B
TNPO1 PURA
DZIP1 FERMT2
CLU RECK
CLU ADRB2
CLU GPRASP1
CLU NR3C1
ALCAM FOXA1
ZNF354A AMY2A
ODC1 HNF1B
ODC1 TRIM2
ASPN AXL
ASPN PRRX1
ASPN ECM2
ASPN DCN
JRKL HEATR1
JRKL YBX1
ITGA4 MNDA
ITGA4 HCLS1
ITGA4 PTPRC
ZNF43 ZNF93
TIAM1 ANXA1
TIAM1 ARHGAP29
TIAM1 TLR5
IGSF3 NBPF12
ARHGAP29 FABP4
EVI2B TRAC
EVI2B GIMAP5
EVI2B HLA-DRB4
EVI2B GLYR1
EVI2B PTPRC
LOC642131 IGL@
CRISPLD2 RECK
CRISPLD2 AKT3
CRISPLD2 MEIS2
CRISPLD2 COL6A1
CDC5L ARFGAP2
CDC5L NUP153
SPARCL1 LPHN2
SPARCL1 AKT3
SPARCL1 ZEB1
USP21 INTS3
USP21 PRUNE
KIAA0746 ADAP1
KIAA0746 GALNT12
KIAA0746 CDH17
KIAA0746 LBR
CAMSAP1L1 SS18
OMD LOXL1
OMD CTSK
OMD COL1A1
FKBP1B NCRNA00171
RPL4 RPS16
DCN TCF4
DCN ANXA1
DCN TWIST1
DCN HEG1
DCN COL5A2
DCN FBLN1
DCN SERPINF1
DCN CTSK
DCN EVI2A
DCN BASP1
DCN FBN1
DCN COL18A1
DCN FAP
DCN PCOLCE
DCN CDH11
DCN ARL4C
DCN C5orf13
DCN SPARC
DCN ECM2
DCN PDGFRL
DCN PDGFC
DCN OLFML1
DCN SFRP4
DCN CTGF
DCN MFAP5
DCN COL6A1
DCN CPZ
DCN PCDHGC3
DCN AEBP1
RGL2 PHC1B
RGL2 KIAA1467
GNG5 TRA2B
ZEB1 TCF4
PTMAP7 PTMA
ADAP2 EVI2A
ADAP2 ITGAM
COL18A1 PXDN
COL18A1 CDH11
COL18A1 HSPG2
COL18A1 TWIST1
COL18A1 COL5A3
COL18A1 SPARC
COL18A1 HEG1
COL18A1 SYDE1
COL18A1 GLT8D2
COL18A1 THY1
COL18A1 PCDHGC3
SS18 SGSM2
GPATCH8 SEC63
CDC20 MKI67
CDC20 HJURP
CDC20 KIF15
CDC20 RRM2
MGEA5 C10orf18
AKAP9 LUC7L2
FMO1 MS4A6A
SFRS3 PRPF40A
COL6A2 ANXA1
COL6A2 AKT3
COL6A2 ANTXR1
COL6A2 WWTR1
COL6A2 TUBB6
COL6A2 SYDE1
COL6A2 MMP19
COL6A2 FAP
COL6A2 COL6A1
COL6A2 SPHK1
ZNF135 KIAA0495
TEAD4 NDUFAF4
TEAD4 S100A10
IFFO1 RECK
IFFO1 PLXDC1
IFFO1 HEG1
IFFO1 STAB1
IFFO1 C13orf15
COX5B TMEM97
PXDN GJA1
PXDN CDH11
PXDN HEG1
PXDN NID2
PXDN THY1
PXDN COL6A1
PXDN PCDHGC3
PXDN RAB31
XPOT ACP1
GGT1 GGT2
LSM12 SRPK1
RC3H2 PRDX2
RACGAP1 CENPA
RACGAP1 KIF11
RACGAP1 CDC2
RACGAP1 KIF4A
SKIV2L NFYA
KCNAB1 WWTR1
SEC14L5 HYI
JOSD1 SMCR7L
POLR3K MRPS34
DDC GPA33
DDC CDH17
DDC NFE2L3
DDC ATP10B
DDC STXBP6
DDC CFTR
GAS7 LPHN2
GAS7 PLXDC1
GAS7 HEG1
GAS7 CYBRD1
CD3D TRBC1
CD3D IL23A
TXN CENPN
TXN CCNB2
FHL1 TNS1
FHL1 CALD1
FHL1 AOC3
FHL1 FERMT2
ZFPM2 TCF4
ZFPM2 DPYSL3
ZFPM2 SPARC
ZFPM2 AKT3
ZFPM2 COL6A1
PRKAA2 DCAF8
SNAP23 ACY1
SNAP23 USP8
TPBG TBC1D9
HNRNPH3 ZNF638
HNRNPH3 KIAA0892
C1QB C1QA
TPX2 GGH
TPX2 C13orf34
CCNB1 AURKA
TSPAN6 TRIM2
TSPAN6 MID1
TSPAN6 YBX1
TCF4 LPHN2
TCF4 LMO2
TCF4 CDH5
TCF4 FLI1
TCF4 AKT3
TCF4 CX3CR1
TCF4 QKI
TCF4 ELK3
TCF4 MEF2C
TCF4 MAF
TCF4 RASSF2
CDH19 OTUD3
SASH3 SLA
ERBB4 TBC1D9
ERBB4 TFAP2C
ERBB4 ESR1
AQP1 PHF20
DUSP1 NR3C1
PKD2 FAM189A2
PKD2 CALD1
KIAA0495 GOLGA9P
KIAA0495 TTC28
RING1 PRR3
CALHM2 LPHN2
CALHM2 PLXDC1
CALHM2 AKT3
CALHM2 CDH17
COL5A2 AEBP1
COL5A2 CDH11
COL5A2 COL3A1
COL5A2 PRRX1
COL5A2 GLT8D2
COL5A2 FAP
COL5A2 COL1A1
ABCA6 LMO2
ABCA6 SVEP1
MMP19 RASSF2
MMP19 COL6A1
ITPR3 POLD2
ITPR3 GART
ITPR3 SRPK1
LAMA2 ANKRD12
LAMA2 PIP
HNRNPA1L1 HNRNPA1
CCNG2 CYB5R1
CTSK SFRP4
CTSK MFAP5
CTSK LTBP2
CTSK PLXDC1
CTSK PDGFRL
CTSK COL8A2
CTSK TWIST1
XBP1 MYST4
XBP1 FOXA1
XBP1 TBC1D9
XBP1 UGCG
IL23A CD2
IL23A TRBC1
HLX PALM2-AKAP2
ARHGAP19 EZH1
CFTR CDH17
CFTR GMDS
CFTR CDX2
CFTR VIL1
CFTR FERMT1
CFTR SATB2
CFTR GPX2
DDX10 GART
TES RCN1
DLC1 EHD2
DLC1 IGFBP4
PLAUR STK3
TUBB6 SYDE1
TUBB6 BICD2
PHB PRKCI
ADAM12 PCOLCE
ADAM12 AEBP1
ZNF821 SH3BP5
PER3 POLI
PER3 PGRMC2
HOXA10 CD320
HOXA10 SPINK1
HOXA10 GMDS
HOXA10 CDH17
NAT1 TBC1D9
NAT1 FOXA1
NAT1 SCGB1D2
C6orf145 LEPR
TRPS1 GGPS1
RECK GPRASP1
RECK COL6A1
RECK AXL
FECH NR3C1
FECH IRX5
CDH11 COL3A1
CDH11 COL1A1
CDH11 FAP
CDH11 COL5A3
CDH11 NID2
CDH11 GLT8D2
CDH11 LOXL1
CDH11 COL6A1
CDH11 PCDHGC3
CDH11 AEBP1
LMO2 PECAM1
LMO2 FLI1
CALD1 ACTA2
CALD1 WWTR1
CALD1 EHD2
CALD1 FERMT2
CALD1 ELK3
CALD1 DNAJB4
ADRA2A LPAR1
ADRA2A PTGER3
EMCN GPR116
HJURP CCNA2
GLT8D2 FAP
GLT8D2 AEBP1
GLT8D2 COL6A1
GLT8D2 FBN1
GLT8D2 COL1A1
GLT8D2 SDC2
IGKC LOC100130100
IGKC LOC440871
IGKC IGL@
C1orf61 THADA
RNF8 IFRD2
RAC2 CD48
SFRS11 EXOSC10
LOXL1 FBLN2
LOXL1 AEBP1
CDX2 CDH17
CDX2 GMDS
CDX2 VIL1
CDX2 FERMT1
CDX2 SATB2
RHOQ SERTAD2
NME3 BCAM
HLA-DMA HLA-DRB4
HLA-DMA HLA-DPA1
HLA-DMA NCKAP1L
NUSAP1 BUB1B
NUSAP1 CCNA2
PIK3R4 ERGIC3
UNC50 COPB1
LDB2 GPR116
LDB2 FBLN1
BBS4 FAM174B
CCDC90A NOL7
LAPTM5 MNDA
MFAP5 BACE1
MFAP5 PCOLCE
DCAF6 CACNB3
SRPX TCF7L1
SRPX GOLGA9P
SRPX FERMT2
FBLN1 OLFML1
FBLN1 PTRF
FBLN1 JAM3
FBLN1 LPAR1
FBLN1 SERPINF1
SERPING1 C1S
IGLJ3 IGL@
RAB7A C11orf24
FOXM1 CENPA
TM9SF1 ACIN1
FUT2 MYO1A
WSB1 NISCH
ZNF446 C6orf211
ZNF446 ESR1
UCK2 BID
FZD7 WWTR1
FAM128B FAM128A
ICK MSH6
ARID5A GPR183
CD97 FERMT1
THY1 HEG1
THY1 NID2
THY1 SPARC
THY1 MRC2
THY1 PCDHGC3
HBS1L PCMT1
PECAM1 CDH5
PECAM1 GYPC
PECAM1 FLI1
PECAM1 ABCA1
CSAD UGCG
MNDA HLA-DRB4
MNDA HLA-DPA1
MNDA HCLS1
MNDA PTPRC
PKP4 SENP2
PKP4 XRCC5
ZNF611 LOC152719
ZNF611 FBXW12
EFNB2 NLE1
MRPL20 PRDX2
WHSC1 TACC3
WHSC1 MYBL2
DLAT DPAGT1
RCN3 COL5A3
RCN3 SYDE1
GIMAP5 GLYR1
GIMAP5 CD48
HLA-DRB4 CCL5
HLA-DRB4 HLA-DPA1
HLA-DRB4 HLA-DQB1
HLA-DRB4 PTPRC
SYDE1 C1R
SYDE1 LPHN2
SYDE1 HIVEP2
FANCA POLR1C
IGL@ LOC100130100
IGL@ LOC440871
IGL@ LOC91316
ANKRD17 USO1
SPHK1 COL5A3
LOC152719 FBXW12
PPP6C RAB14
C1R PTRF
C1R C1S
TBC1D15 ZNF20
YBX1 TRIM2
HDGF SMC4
TFAP2C MEIS3P1
TFAP2C POGZ
TFAP2C TACSTD2
TRIM2 ST14
TRIM2 MID1
SPARC HEG1
SPARC COL3A1
SPARC COL1A1
SPARC PLXDC1
SPARC PCOLCE
SPARC OLFML1
SPARC ELK3
SPARC COL6A1
SPARC PCDHGC3
ZBTB20 WWTR1
HCLS1 IL10RA
HCLS1 SAMSN1
HCLS1 PTPRC
ANXA1 OLFML1
ANXA1 ARL4C
ANXA1 SFRP4
RPRD2 KIAA0907
TWIST1 OLFML1
TWIST1 PDGFC
PSEN2 CYB5R1
BUB1B MKI67
SPCS1 TMEM9B
PLIN1 FABP4
PLIN1 ADIPOQ
PLIN1 DPT
MT2A MT1X
FOXA1 KIAA1467
FOXA1 TBC1D9
FOXJ2 ZNF212
TRIP12 ARF3
PCBP1 RAB1A
CCNB2 MAD2L1
CCNB2 CENPA
CCNB2 CCNA2
CCNB2 RAD51
CCNB2 TTK
CCNB2 FEN1
CDH5 AKAP2
CDH5 JAM2
CDH5 AKT3
CDH5 GPR116
CDH5 CD93
CDH5 TFPI
CDH5 FLI1
CDH5 RUNX1T1
LEPR LPHN2
LEPR NR3C1
LEPR AKT3
RCN1 CEBPG
HAUS2 DIP2A
NARG1L N4BP2L2
UBE4B NUP160
ACTA2 MEIS2
SEC31A ANGEL2
JAM2 TMEM47
JAM2 RUNX1T1
JAM2 MEIS2
HIST1H2BD HIST1H2BF
C13orf34 KIF4A
STAB1 C1S
NCSTN DHRS1
NCSTN NCOA2
ECM2 OLFML1
ECM2 PCDHGC3
ROGDI FAM174B
ROGDI LPPR2
GAMT TBC1D9
VRK1 CCNA2
PDGFC OLFML1
PDGFC PDGFRL
RUNX1T1 AKT3
PRRX1 COL8A2
H3F3B YTHDC1
ERGIC3 CCHCR1
STIL CCNA2
MYO1F SRGN
CD93 GPR116
CD93 COL15A1
CALML4 HEPH
CALML4 CDX1
HNRNPAB HSPA8
RRM2 NEK2
RRM2 H2AFX
MAB21L2 GMDS
EIF2S2 EIF6
SH3BP5 SEMA3G
SH3BP5 POGZ
SH3BP5 NOTCH2
SH3BP5 BRWD1
SH3BP5 ZNF415
FABP4 CD36
FABP4 ADH1B
FABP4 ADIPOQ
TTK MELK
TTK CCNA2
TTK PTTG1
RFWD3 HNRNPA2B1
MS4A6A CPZ
MS4A6A SLC1A3
PALMD KCNJ8
RPS5 RPS19
RAD51 KIF4A
SERPINF1 OLFML1
SERPINF1 BACE1
SERPINF1 FBN1
SERPINF1 PCOLCE
SERPINF1 AEBP1
NPIP LOC399491
NPIP LOC339047
EVI2A ITGAM
EVI2A RGS1
EVI2A CPZ
AIF1 FCGR2A
NSUN5C NSUN5B
HSPG2 LPHN2
HSPG2 EHD2
WDR19 GOLGA9P
WDR19 POLI
GORASP2 MSH6
TUBB2C KIF11
CDX1 GPX2
CDX1 GDF15
FERMT1 CYP3A5
FERMT1 SPINK1
FERMT1 TRIM31
FERMT1 FZD5
FERMT1 VIL1
FERMT1 CDH17
FERMT1 MET
FERMT1 ATP10B
FERMT1 GMDS
FERMT1 SATB2
FAP FBN1
FAP COL6A1
FAP AEBP1
TMEM33 ABCC10
HLA-DQB1 HLA-DPA1
TBC1D9 DNALI1
TBC1D9 ESR1
TBC1D9 EFHD1
TBC1D9 AR
PABPC3 PABPC1
KIF11 SHCBP1
KIF11 CENPA
KIF11 CDC2
KIF11 PTTG1
MRPL12 CARM1
WWTR1 MAP3K3
WWTR1 PBXIP1
WWTR1 RASL12
WWTR1 TCF7L1
WWTR1 EHD2
WWTR1 FERMT2
WWTR1 TMEM47
ROR2 THBS4
USP34 ABI1
FLT3 C14orf45
ST14 MID1
PDGFRL AEBP1
C14orf45 N4BP2L2
FERMT2 EHD2
FERMT2 ELK3
FERMT2 PAM
OLFML1 BACE1
OLFML1 SFRP4
ECT2 SMC4
TRBC1 CD2
TK1 BIRC5
IL22RA1 FOXA2
COL6A1 DPYSL3
COL6A1 ANTXR1
COL6A1 HEG1
COL6A1 AXL
COL6A1 C1S
COL6A1 PTRF
COL6A1 PCDHGC3
GAPDH TPI1
FBL RPS16
UBXN4 NCBP2
LOC339047 LOC399491
STON1 RASL12
UBR5 TAF2
COX7A2L ACP1
HEG1 AKT3
HEG1 PLXDC1
HEG1 QKI
HEG1 MSN
HEG1 NID2
HEG1 LPHN2
HEG1 PCDHGC3
NCKAP1L HLA-DPA1
ANKRD12 N4BP2L2
HHEX SEMA3G
ATP13A3 CLCN3
PLSCR4 TXNIP
PLSCR4 PPAP2A
HSD17B12 PLEKHG6
HSD17B12 BID
UGT1A1 C1QTNF3
GTF2F1 KIF5B
POLR1C DARS
ZBTB39 ROD1
MMADHC SSR1
NOTCH2 POGZ
NOTCH2 NBPF12
NOTCH2 CYBRD1
DNAJB4 TMEM47
DNAJB4 TTC28
PRPF40A HMGB1
KPNA3 HMGB1
POLI FAM179B
POLI EFHC1
MAD2L1 HMGB2
MAD2L1 NCAPG
COL5A3 BMP1
COL5A3 NID2
KIF4A AURKA
KIF4A CENPA
KIF4A CDC2
HLA-A HLA-G
PLAU PFKFB3
HIST2H2AA3 HIST2H2BE
PDS5A HNRNPH1
REEP4 SPAG7
TRIM45 ZNF512B
NISCH AKT3
NISCH EHD2
GMDS VIL1
GMDS CDH17
GMDS BLVRA
GMDS SATB2
ZC3H11A C1orf77
PPM1B HMGN4
SATB2 CDH17
SATB2 VIL1
PCDHGC3 NID2
PCDHGC3 COL3A1
PCDHGC3 FBN1
AKT3 SNRK
AKT3 EHD2
AKT3 TMEM47
AKT3 MEIS2
TCF7L1 BACH2
VIL1 CDH17
TLR5 POGZ
TLR5 VTCN1
AKR1C1 AKR1C2
EFHD1 IRX5
MCM10 BIRC5
MCM10 FANCI
TMEM204 ELK3
PLXDC1 LPHN2
MUC2 EIF6
FBN1 ANTXR1
FBN1 COL8A2
KIF15 MKI67
KIF15 CENPA
NOP16 SLC7A1
IL10RA CD48
ADIPOQ ADH1B
BIRC5 SHCBP1
BIRC5 FANCI
FAM174B DNALI1
NAP1L3 TUBA1A
GLI3 SSBP2
HMGB1 MRPS31
SOCS5 QKI
GPA33 ATP10B
GPA33 STXBP6
CHEK2 MKI67
ATP10B SPINK1
ATP10B TRIM31
ATP10B STXBP6
CD2 KLRK1
CLTA STOML2
FANCI BLM
ANP32A C15orf44
PRSS3 PRSS1
STOM LPHN2
ELK3 LPHN2
ELK3 JAM3
ELK3 PTRF
NDFIP1 ACTR10
IL6ST UGCG
COL1A1 AEBP1
COL1A1 COL3A1
FLII DCTN1
CX3CR1 NR3C1
CX3CR1 OSR2
KIF20A CDC2
ZWINT CDC2
TRIM31 SPINK1
TRIM31 FZD5
TRIM31 CDH17
GPX2 PRSS1
PDSS1 BID
COQ2 CCNA2
CTGF LMCD1
CTGF NR3C1
C1orf9 DSTYK
GYPC FLI1
CDC2 CENPA
CDC2 NEK2
PALM2-AKAP2 NR3C1
PALM2-AKAP2 PTRF
PTRF JAM3
DARS GPR125
DARS SLC7A1
AURKA MKI67
SPINK1 FZD5
SPINK1 MYO1A
FUBP1 TUBGCP4
CCNA2 BLM
CCNA2 H2AFX
GPR116 KCNJ8
LPHN2 EHD2
LPHN2 GAS1
SPAG9 DDX19A
FAF1 AMD1
DCAF8 CNNM2
RPL3P7 RPL3
CENPA NEK2
LOC440871 LOC100130100
IRX5 OSR2
