# Supplementary material for: Functional networks inference from rule-based machine learning models
Source: BioData Min. 2016 Sep 5;9:28. doi: 10.1186/s13040-016-0106-4 (PMC5011349; doi:10.1186/s13040-016-0106-4)
Supplement: Supplementary file 2 — Networks. All networks used in the analysis given as a list of edges. (XZ 11980 kb) [file 13040_2016_106_MOESM2_ESM.xz › networks/mic/GSE3726/SN_C3.txt]

SLC44A4 SNAP23
KDM4B AR
RHOA ARF4
ITPR1 IL6ST
ITPR1 UGCG
IGF1 CXCL12
IGF1 A2M
SFRS18 ARHGEF6
COG2 KDM5B
ANXA8L2 NOTCH2
HLA-DRA CD74
HLA-DRA HLA-DMA
HLA-DRA HLA-DRB4
HLA-DRA HLA-DPA1
HLA-DRA HLA-DMB
HLA-DRA HLA-DQB1
SUPT7L CDC5L
IGLL3 LOC100130100
IGLL3 IGKC
IGLL3 IGL@
CASC3 DIXDC1
GLUD2 GLUD1
THBS2 VCAN
THBS2 COL5A2
PLXNC1 OMD
PLXNC1 EVI2A
PLXNC1 CTSK
PLS1 TFAP2A
LGALS4 ATP10B
LGALS4 B3GNT3
CHST3 TUBB6
PRC1 CENPA
SNAI2 OLFML2B
PBX1 SALL2
PBX1 RCOR3
EIF3CL EIF3C
EMILIN1 PTRF
SMUG1 CYB5R1
SMUG1 LZTR1
TRAP1 CUL4A
SEMA3F NME3
ADCY7 CLEC2B
FOXO3B FOXO3
XK ALDOB
DDR1 TRIM3
LOC92249 PCGF3
DSE ANXA1
DSE DCN
DSE NNMT
DSE ZFPM2
DSE HEG1
DSE NID2
DSE FSTL1
DSE MMP19
DSE COL6A1
DSE MXRA8
FGF7 MAP1B
FGF7 CTGF
TPR BPTF
PPP1R14D RNF43
VCAN LOX
VCAN COL5A2
VCAN GFPT2
VCAN COL6A3
VCAN MRC2
VCAN AEBP1
ZCCHC24 GAS7
ZCCHC24 DLC1
APOBEC3G HLA-DRB4
B3GNT3 GMDS
MCM6 TTK
MCM6 BUB1
GFPT2 FN1
GFPT2 NNMT
GFPT2 DCN
NOX1 GPX2
NOX1 PKP2
NOX1 CDH17
GPNMB SLC1A3
NDN FERMT2
LRPPRC CCDC51
ASPM CCNB2
LHFP ZBTB20
LHFP TSC22D3
RPS17 RPL18A
PDGFRB ELK3
PDGFRB CSGALNACT2
PDGFRB SPARC
PDGFRB HEG1
PDGFRB PDLIM2
PDGFRB OLFML2B
PDGFRB THY1
COL1A2 POSTN
COL1A2 CDH11
COL1A2 LOX
COL1A2 DCN
COL1A2 BGN
COL1A2 COL5A2
COL1A2 COL3A1
COL1A2 COL5A1
COL1A2 SPARC
COL1A2 AEBP1
COL1A2 COL1A1
COL1A2 MXRA5
ARSE F2RL1
SKP1 CSNK1A1
IPW SNRPN
FSTL1 MMP2
FSTL1 NNMT
FSTL1 DCN
FSTL1 OLFML2B
FSTL1 COL6A1
FSTL1 MXRA8
FSTL1 AXL
CPOX LRRC8D
COL6A3 POSTN
COL6A3 DCN
SSPN SRPX
LOX PXDN
LOX AEBP1
LOX DCN
LOX BGN
LOX SERPINF1
LOX COL5A2
LOX COL5A1
LOX GLT8D2
LOX FAP
LOX PDGFRL
LOX MXRA8
LOX COL1A1
LOX MXRA5
LIMCH1 TCF4
LIMCH1 ITGBL1
RBM7 CMPK1
NAPA OS9
HLA-DQA1 HLA-DMB
CAV1 NRP1
CAV1 CDH5
CAV1 JAM2
CAV1 CAV2
CAV1 CALD1
CAV1 FERMT2
CAV1 GPR124
CAV1 ELTD1
CAV1 PECAM1
CAV1 SPARCL1
hCG_1776980 SDHC
ENO1 SLC16A1
COL5A1 PXDN
COL5A1 AEBP1
COL5A1 SPARC
COL5A1 COL5A2
COL5A1 COL3A1
COL5A1 GLT8D2
COL5A1 COL6A1
COL5A1 MXRA8
COL5A1 MXRA5
DLGAP5 SNRPD1
ST6GALNAC2 BCAM
FLNA CALD1
ELTD1 GPR116
ELTD1 CD93
ELTD1 CDH5
ATRX ZEB1
GMEB2 COBRA1
KPNA2 TUBA1B
BGN DCN
BGN SPARC
BGN POSTN
BGN COL1A1
BGN MXRA8
BGN MRC2
BGN PCDHGC3
BGN MXRA5
GLG1 WDTC1
TRD@ TRAC
KAT5 PPP2R5D
HOXA11 CFTR
ORC4L YWHAQ
ATP5C1 NOL7
EPHB2 BCL2L14
EPHB2 GATA3
CYR61 C10orf10
ITGBL1 LRRC15
KIF18B MELK
KIF18B TTK
CLIC4 EFEMP2
CLIC4 TUBB6
FASN FOXA1
FASN SLC9A3R1
EFNA5 IFNAR1
CNOT1 RHEB
EFEMP2 PXDN
EFEMP2 JAM3
STAG2 UNC84A
STK24 HMGB1
STAT3 WIPF2
WIPF1 MNDA
WIPF1 PTPRC
ANXA2P2 ANXA2
PMVK CEP350
KIAA0644 TBC1D9
KIAA0644 GATA3
KIAA0644 ERBB4
CD53 PLEK
CD53 PTPRC
EXO1 NEK2
STX3 TFAM
ERP44 VRK1
MFAP4 AOC3
ANGPTL2 MXRA8
ANGPTL2 ZFPM2
ANGPTL2 COL6A1
EPS8L3 TRIM31
EPS8L3 FERMT1
EPS8L3 FZD5
TM9SF2 RAB7A
FUT3 DDC
MMP2 MXRA8
MMP2 FBLN1
MMP2 OLFML2B
CENPF NEK2
XPNPEP1 IDE
POSTN COL3A1
LIMS2 CAV2
IMP3 ANP32A
GSTM2 GSTM1
CD74 HLA-DPA1
CD74 ITGB2
LRRC15 COL1A1
MCM2 NUSAP1
GIMAP4 HLA-DPA1
GATA3 ERBB4
GATA3 ESR1
GATA3 LBR
GATA3 TBC1D9
GATA3 EFHD1
POU5F1B MID1
MSH2 TOPBP1
CEP55 CCNB2
CEP55 CDCA8
CEP55 TTK
CXorf40A CXorf40B
OLFML2B CDH11
OLFML2B DCN
OLFML2B SPARC
OLFML2B COL5A2
OLFML2B FAP
OLFML2B COL6A1
BTK PIK3CD
COX10 SFT2D2
MXRA5 CDH11
MXRA5 DCN
MXRA5 COL5A2
MXRA5 GLT8D2
MXRA5 FAP
MXRA5 PDGFRL
MXRA5 SERPINF1
MXRA5 MXRA8
MXRA5 COL1A1
MXRA5 AEBP1
LOC100170939 KIAA1467
LOC100170939 NME3
SPDEF TBC1D9
SPDEF FOXA1
SPDEF XBP1
SPDEF MLPH
CAV2 CALD1
CAV2 AKT3
CAV2 FERMT2
CAV2 ELK3
CAV2 KCTD12
VIM GAS1
PDLIM2 HEG1
PDLIM2 COL18A1
MCAM SNRK
SPEN PKN2
CDO1 SEPT4
CDO1 C6orf145
CXCL12 PALMD
GATA6 ST14
TPSAB1 TPSB2
FN1 CTSK
FN1 PCOLCE
IGH@ LOC100130100
IGH@ IGL@
LCK IL23A
LGR5 NFE2L3
NPIPL1 LOC399491
YWHAQ CDC5L
PLEK MNDA
PLEK SAMSN1
PLEK HCLS1
PLEK ITGB2
PLEK PTPRC
TRIM15 CFTR
MXRA8 OLFML1
MXRA8 PXDN
MXRA8 CDH11
MXRA8 DCN
MXRA8 NID2
MXRA8 FBLN1
MXRA8 GLT8D2
MXRA8 COL6A1
MXRA8 PCDHGC3
DKC1 TEAD4
NRP1 CDH5
LY86 MS4A6A
NNMT DCN
FBLN5 NR3C1
DENND5A BEX4
HLA-DMB HLA-DRB4
KLC1 PMP22
LYRM4 STAU1
MLPH TBC1D9
MLPH FOXA1
MLPH XBP1
ISLR COL6A2
FBXL2 APOD
SLC39A6 GAMT
SLC39A6 BCAM
DDX18 PDE8A
A2M KCTD12
A2M JAM2
ITGB2 LAPTM5
ITGB2 MNDA
ITGB2 HLA-DRB4
ZSCAN18 SMARCD3
TPP2 PDSS1
CDCA8 C13orf34
CDCA8 KIF4A
KCTD12 STAB1
TARS EIF6
IGSF3 NBPF12
EVI2B GIMAP5
EVI2B GLYR1
CRISPLD2 MEIS2
USP21 INTS3
KIAA0746 GALNT12
OMD LOXL1
DCN OLFML1
DCN ANXA1
DCN ARL4C
DCN PCOLCE
DCN FBN1
DCN COL5A2
DCN SFRP4
DCN COL6A1
DCN SERPINF1
DCN CTSK
COL18A1 SPARC
COL18A1 HEG1
COL18A1 THY1
CDC20 KIF15
SFRS3 PRPF40A
COL6A2 FAP
COL6A2 ANXA1
COL6A2 MMP19
COL6A2 COL6A1
IFFO1 HEG1
IFFO1 PLXDC1
PXDN GJA1
LSM12 SRPK1
RACGAP1 KIF11
RACGAP1 CDC2
SKIV2L NFYA
KCNAB1 WWTR1
CD3D TRBC1
CD3D IL23A
FHL1 CALD1
FHL1 FERMT2
ZFPM2 TCF4
ZFPM2 COL6A1
HNRNPH3 ZNF638
C1QB C1QA
TSPAN6 TRIM2
TSPAN6 MID1
TSPAN6 YBX1
TCF4 AKT3
ERBB4 TBC1D9
ERBB4 ESR1
KIAA0495 TTC28
RING1 PRR3
COL5A2 AEBP1
COL5A2 CDH11
COL5A2 COL3A1
COL5A2 GLT8D2
COL5A2 FAP
ABCA6 LMO2
LAMA2 ANKRD12
HNRNPA1L1 HNRNPA1
CTSK MFAP5
CTSK SFRP4
XBP1 TBC1D9
XBP1 FOXA1
IL23A CD2
IL23A TRBC1
HLX PALM2-AKAP2
DLC1 EHD2
PLAUR STK3
TUBB6 SYDE1
TUBB6 BICD2
PER3 PGRMC2
HOXA10 GMDS
CDH11 COL3A1
CDH11 NID2
CDH11 GLT8D2
CDH11 PCDHGC3
CDH11 COL6A1
CDH11 COL1A1
CALD1 ACTA2
CALD1 FERMT2
ADRA2A LPAR1
ADRA2A PTGER3
HJURP CCNA2
IGKC LOC100130100
IGKC LOC440871
IGKC IGL@
RAC2 CD48
RHOQ SERTAD2
HLA-DMA HLA-DRB4
HLA-DMA HLA-DPA1
UNC50 COPB1
LDB2 GPR116
SERPING1 C1S
RAB7A C11orf24
FUT2 MYO1A
THY1 NID2
THY1 MRC2
PECAM1 GYPC
PECAM1 FLI1
MNDA HCLS1
MNDA PTPRC
ZNF611 FBXW12
EFNB2 NLE1
RCN3 COL5A3
GIMAP5 GLYR1
HLA-DRB4 HLA-DPA1
IGL@ LOC100130100
IGL@ LOC91316
PPP6C RAB14
C1R C1S
TBC1D15 ZNF20
HDGF SMC4
TRIM2 MID1
SPARC OLFML1
SPARC HEG1
SPARC PCDHGC3
SPARC COL6A1
SPARC COL1A1
ANXA1 OLFML1
ANXA1 ARL4C
TWIST1 OLFML1
SPCS1 TMEM9B
PLIN1 ADIPOQ
FOXA1 KIAA1467
FOXA1 TBC1D9
FOXJ2 ZNF212
PCBP1 RAB1A
CCNB2 FEN1
CCNB2 RAD51
CCNB2 TTK
CDH5 JAM2
CDH5 CD93
CDH5 TFPI
CDH5 FLI1
LEPR LPHN2
LEPR AKT3
JAM2 RUNX1T1
STAB1 C1S
ROGDI LPPR2
PDGFC OLFML1
ERGIC3 CCHCR1
CD93 GPR116
RRM2 H2AFX
EIF2S2 EIF6
SH3BP5 POGZ
SH3BP5 SEMA3G
FABP4 CD36
MS4A6A CPZ
MS4A6A SLC1A3
RPS5 RPS19
SERPINF1 FBN1
EVI2A ITGAM
NSUN5C NSUN5B
HSPG2 EHD2
CDX1 GPX2
FERMT1 TRIM31
FERMT1 FZD5
FAP FBN1
TMEM33 ABCC10
HLA-DQB1 HLA-DPA1
KIF11 CDC2
KIF11 CENPA
MRPL12 CARM1
WWTR1 MAP3K3
WWTR1 EHD2
USP34 ABI1
ST14 MID1
FERMT2 ELK3
TRBC1 CD2
TK1 BIRC5
COL6A1 DPYSL3
COL6A1 HEG1
COL6A1 AXL
COL6A1 PTRF
LOC339047 LOC399491
HEG1 PLXDC1
HSD17B12 PLEKHG6
GTF2F1 KIF5B
POLI FAM179B
HIST2H2AA3 HIST2H2BE
TRIM45 ZNF512B
NISCH AKT3
AKT3 EHD2
TCF7L1 BACH2
TLR5 POGZ
EFHD1 IRX5
MCM10 FANCI
FBN1 COL8A2
FBN1 ANTXR1
IL10RA CD48
ADIPOQ ADH1B
BIRC5 FANCI
NAP1L3 TUBA1A
SOCS5 QKI
ELK3 PTRF
ELK3 LPHN2
IL6ST UGCG
COL1A1 COL3A1
TRIM31 FZD5
C1orf9 DSTYK
CDC2 CENPA
LPHN2 EHD2
FAF1 AMD1
RPL3P7 RPL3
CENPA NEK2
LOC440871 LOC100130100
