# Supplementary material for: Functional networks inference from rule-based machine learning models
Source: BioData Min. 2016 Sep 5;9:28. doi: 10.1186/s13040-016-0106-4 (PMC5011349; doi:10.1186/s13040-016-0106-4)
Supplement: Supplementary file 2 — Networks. All networks used in the analysis given as a list of edges. (XZ 11980 kb) [file 13040_2016_106_MOESM2_ESM.xz › networks/mic/GSE3726/SN_C1.txt]

SLC44A4 SNAP23
SFPQ ZNF415
KDM4B AR
ETS2 EPHB2
ETS2 SPINK1
ETS2 HOXA10
RHOA ARF4
ITPR1 IL6ST
ITPR1 RTN1
ITPR1 UGCG
ITPR1 ESR1
ITPR1 MAP3K12
MS4A4A CD163
IGF1 CXCL12
IGF1 C10orf10
IGF1 A2M
DNAJC15 F2RL1
DNAJC15 FZD5
TMPRSS4 PLEK2
TMPRSS4 CFTR
TMPRSS4 LGALS4
TMPRSS4 MUC13
TMPRSS4 TDGF1
TMPRSS4 GMDS
TMPRSS4 CDX2
TMPRSS4 GUCY2C
TMPRSS4 VIL1
TMPRSS4 NR1I2
TMPRSS4 FERMT1
TMPRSS4 USH1C
TMPRSS4 TSPAN8
TMPRSS4 SATB2
SFRS18 ARHGEF6
COG2 KDM5B
ANXA8L2 ZNF638
ANXA8L2 NBPF12
ANXA8L2 NOTCH2
HLA-DRA CD74
HLA-DRA HLA-DMA
HLA-DRA HLA-DRB4
HLA-DRA HLA-DPA1
HLA-DRA HLA-DMB
HLA-DRA HLA-DQB1
SUPT7L CDC5L
IGLL3 LOC100130100
IGLL3 IGKC
IGLL3 IGL@
CASC3 DIXDC1
GLUD2 GLUD1
THBS2 VCAN
THBS2 COL5A2
GAPVD1 USP16
PLXNC1 OMD
PLXNC1 EVI2A
PLXNC1 CTSK
PLXNC1 DCN
XRCC6 SMARCA4
PLS1 TFAP2A
LGALS4 PLEK2
LGALS4 CFTR
LGALS4 CDH17
LGALS4 MUC13
LGALS4 ATP10B
LGALS4 GMDS
LGALS4 CDX2
LGALS4 B3GNT3
LGALS4 VIL1
LGALS4 NR1I2
LGALS4 FERMT1
LGALS4 EPHB2
LGALS4 TDGF1
LGALS4 GUCY2C
LGALS4 USH1C
LGALS4 TSPAN8
LGALS4 SATB2
LOC652493 LOC642131
NR1I2 PLEK2
NR1I2 CFTR
NR1I2 CDH17
NR1I2 MUC13
NR1I2 TDGF1
NR1I2 GMDS
NR1I2 CDX2
NR1I2 GUCY2C
NR1I2 VIL1
NR1I2 FERMT1
NR1I2 USH1C
NR1I2 TSPAN8
NR1I2 SATB2
CHST3 TUBB6
PRC1 CENPA
SNAI2 OLFML2B
SNAI2 COL6A2
MRPS18A VARS
PBX1 SALL2
PBX1 RCOR3
EIF3CL EIF3C
EMILIN1 PTRF
EMILIN1 JAM3
SMUG1 CYB5R1
SMUG1 LZTR1
ZNF467 KIAA0644
TRAP1 CUL4A
SEMA3F NME3
DLG5 ZNF446
DLG5 HPN
ADCY7 CLEC2B
FOXO3B FOXO3
MUC3B ATP10B
MUC3B GPA33
MUC3B B3GNT3
MUC3B STXBP6
MUC3B DDC
XK ALDOB
DDR1 TRIM3
LOC92249 PCGF3
DSE ANXA1
DSE ARL4C
DSE PLXDC1
DSE DCN
DSE NNMT
DSE ZFPM2
DSE HEG1
DSE NID2
DSE FSTL1
DSE MMP19
DSE COL6A1
DSE MXRA8
C13orf18 RNF186
FGF7 MAP1B
FGF7 CTGF
TPR BPTF
PPP1R14D RNF43
VCAN LOX
VCAN COL5A2
VCAN GFPT2
VCAN GLT8D2
VCAN MXRA5
VCAN COL6A3
VCAN COL1A2
VCAN MRC2
VCAN AEBP1
ZCCHC24 GAS7
ZCCHC24 DLC1
RSAD1 GGA2
TNFAIP6 GAS7
DAAM2 KCTD12
SELL CD53
SELL CSF2RB
APOBEC3G HLA-DRB4
HSPD1 GATA6
B3GNT3 GPA33
B3GNT3 ATP10B
B3GNT3 GMDS
B3GNT3 STXBP6
B3GNT3 HEPH
B3GNT3 DDC
MCM6 TTK
MCM6 BUB1
GFPT2 FN1
GFPT2 NNMT
GFPT2 DCN
NOX1 HEPH
NOX1 GPX2
NOX1 PKP2
NOX1 CDH17
NOX1 CALML4
GPNMB SLC1A3
ERG CAV1
NDN FERMT2
MECOM FUT4
LRPPRC CCDC51
ASPM CCNB2
ASPM CDC20
LHFP ZBTB20
LHFP TSC22D3
RPS17 RPL18A
PDGFRB ELK3
PDGFRB CSGALNACT2
PDGFRB MMP2
PDGFRB SPARC
PDGFRB HEG1
PDGFRB PDLIM2
PDGFRB OLFML2B
PDGFRB FSTL1
PDGFRB THY1
COL1A2 POSTN
COL1A2 CDH11
COL1A2 LOX
COL1A2 DCN
COL1A2 BGN
COL1A2 COL5A2
COL1A2 COL3A1
COL1A2 COL5A1
COL1A2 GLT8D2
COL1A2 SPARC
COL1A2 MXRA8
COL1A2 AEBP1
COL1A2 COL1A1
COL1A2 MXRA5
PMS2L3 PMS2L1
ARSE F2RL1
SKP1 CSNK1A1
IPW SNRPN
FSTL1 SFRP4
FSTL1 MMP2
FSTL1 BASP1
FSTL1 NNMT
FSTL1 DCN
FSTL1 OLFML2B
FSTL1 COL6A1
FSTL1 MXRA8
FSTL1 AXL
CPOX LRRC8D
COL6A3 LOX
COL6A3 DCN
COL6A3 BGN
COL6A3 COL5A2
COL6A3 POSTN
COL6A3 MXRA8
COL6A3 MXRA5
IGHD IGKC
TRIM22 IL10RA
SSPN SRPX
SSPN FERMT2
LOX PXDN
LOX CDH11
LOX AEBP1
LOX DCN
LOX BGN
LOX SERPINF1
LOX COL5A2
LOX ADAM12
LOX COL5A1
LOX GLT8D2
LOX FAP
LOX PDGFRL
LOX MXRA8
LOX COL1A1
LOX MXRA5
LIMCH1 TCF4
LIMCH1 ITGBL1
GUCY2C PLEK2
GUCY2C CFTR
GUCY2C CDH17
GUCY2C MUC13
GUCY2C TDGF1
GUCY2C GMDS
GUCY2C CDX2
GUCY2C VIL1
GUCY2C FERMT1
GUCY2C USH1C
GUCY2C TSPAN8
GUCY2C SATB2
LCP2 MNDA
RBM7 CMPK1
NAPA OS9
HLA-DQA1 HLA-DMB
CAV1 NRP1
CAV1 CDH5
CAV1 JAM2
CAV1 CAV2
CAV1 CALD1
CAV1 FERMT2
CAV1 GPR124
CAV1 ELTD1
CAV1 DLC1
CAV1 PECAM1
CAV1 SPARCL1
CAV1 AKT3
ITGAL TRBC1
F2RL1 FZD5
NTAN1 ARHGAP10
hCG_1776980 SDHC
ENO1 SLC16A1
COL5A1 PXDN
COL5A1 BGN
COL5A1 AEBP1
COL5A1 SPARC
COL5A1 COL5A2
COL5A1 COL3A1
COL5A1 GLT8D2
COL5A1 COL6A1
COL5A1 MXRA8
COL5A1 MXRA5
MYL6 LBA1
DLGAP5 SNRPD1
ST6GALNAC2 BCAM
MUC13 PLEK2
MUC13 CFTR
MUC13 CDH17
MUC13 TDGF1
MUC13 GMDS
MUC13 CDX2
MUC13 VIL1
MUC13 FERMT1
MUC13 USH1C
MUC13 TSPAN8
MUC13 SATB2
WISP2 OMD
FLNA CALD1
ELTD1 GPR116
ELTD1 CD93
ELTD1 CDH5
SEPT6 GLYR1
SEPT6 DPT
ATRX ZEB1
GMEB2 COBRA1
KPNA2 TUBA1B
BGN OLFML1
BGN NID2
BGN CDH11
BGN DCN
BGN SPARC
BGN LTBP2
BGN POSTN
BGN THY1
BGN ECM2
BGN COL1A1
BGN MXRA8
BGN MRC2
BGN PCDHGC3
BGN MXRA5
GLG1 WDTC1
TRD@ TRAC
KAT5 PPP2R5D
HOXA11 CFTR
ORC4L YWHAQ
ATP5C1 NOL7
EPHB2 KIAA1467
EPHB2 GATA3
EPHB2 SPINK1
EPHB2 BCL2L14
EPHB2 HOXA10
CYR61 C10orf10
CYR61 GADD45B
ITGBL1 LOXL1
ITGBL1 LRRC15
AK5 CLIC4
TSPAN8 PLEK2
TSPAN8 CFTR
TSPAN8 CDH17
TSPAN8 TDGF1
TSPAN8 GMDS
TSPAN8 CDX2
TSPAN8 VIL1
TSPAN8 FERMT1
TSPAN8 USH1C
TSPAN8 SATB2
KIF18B MELK
KIF18B TTK
CLIC4 EFEMP2
CLIC4 TUBB6
FASN FOXA1
FASN SLC9A3R1
EFNA5 IFNAR1
CNOT1 RHEB
EFEMP2 PXDN
EFEMP2 JAM3
STAG2 UNC84A
STK24 HMGB1
STAT3 WIPF2
WIPF1 MNDA
WIPF1 PTPRC
ANXA2P2 ANXA2
PMVK CEP350
KIAA0644 TBC1D9
KIAA0644 GATA3
KIAA0644 ERBB4
CD53 PLEK
CD53 PTPRC
EXO1 NEK2
STX3 TFAM
ERP44 VRK1
MFAP4 AOC3
ANGPTL2 MXRA8
ANGPTL2 ZFPM2
ANGPTL2 COL6A1
CD247 TRAC
USP24 TIA1
EPS8L3 TRIM31
EPS8L3 FERMT1
EPS8L3 FZD5
TM9SF2 RAB7A
FUT3 DDC
MMP2 MXRA8
MMP2 FBLN1
MMP2 OLFML2B
CENPF CENPA
CENPF NEK2
XPNPEP1 IDE
POSTN COL3A1
LIMS2 CAV2
IMP3 ANP32A
GSTM2 GSTM1
CD74 HLA-DPA1
CD74 ITGB2
LRRC15 COL3A1
LRRC15 COL1A1
MCM2 NUSAP1
GIMAP4 HLA-DPA1
GATA3 ERBB4
GATA3 ESR1
GATA3 LBR
GATA3 TBC1D9
GATA3 EFHD1
POU5F1B MID1
ESRRA HNF1A
MSH2 TOPBP1
CEP55 CCNB2
CEP55 CDCA8
CEP55 TTK
CXorf40A CXorf40B
E2F1 NEK2
OLFML2B CDH11
OLFML2B DCN
OLFML2B SPARC
OLFML2B HEG1
OLFML2B COL5A2
OLFML2B FAP
OLFML2B COL6A1
USH1C PLEK2
USH1C CFTR
USH1C CDH17
USH1C TDGF1
USH1C GMDS
USH1C CDX2
USH1C VIL1
USH1C FERMT1
USH1C SATB2
BTK PIK3CD
COX10 SFT2D2
MXRA5 CDH11
MXRA5 DCN
MXRA5 COL5A2
MXRA5 GLT8D2
MXRA5 FAP
MXRA5 PDGFRL
MXRA5 SERPINF1
MXRA5 MXRA8
MXRA5 COL1A1
MXRA5 AEBP1
LOC100170939 KIAA1467
LOC100170939 NME3
SPDEF TBC1D9
SPDEF FOXA1
SPDEF XBP1
SPDEF MLPH
CAV2 CALD1
CAV2 AKT3
CAV2 FERMT2
CAV2 ELK3
CAV2 KCTD12
CAV2 KLF11
ARID1A CDYL
VIM GAS1
PDLIM2 HEG1
PDLIM2 COL18A1
MCAM SNRK
SPEN PKN2
CDO1 SEPT4
CDO1 C6orf145
CDO1 CALHM2
CXCL12 PALMD
GATA6 GMDS
GATA6 ST14
TPSAB1 TPSB2
FN1 MDFIC
FN1 CTSK
FN1 PCOLCE
VAMP7 MTMR6
IGH@ LOC100130100
IGH@ IGL@
LCK IL23A
LGR5 NFE2L3
NPIPL1 LOC399491
YWHAQ CDC5L
PLEK MNDA
PLEK SAMSN1
PLEK HCLS1
PLEK ITGB2
PLEK PTPRC
TRIM15 CFTR
DDX5 MED13L
MXRA8 OLFML1
MXRA8 PXDN
MXRA8 CDH11
MXRA8 DCN
MXRA8 NID2
MXRA8 FBLN1
MXRA8 GLT8D2
MXRA8 ASPN
MXRA8 COL6A1
MXRA8 PCDHGC3
DKC1 TEAD4
CBX6 CALHM2
NRP1 MEF2C
NRP1 CDH5
LY86 MS4A6A
GADD45B DCN
PLEK2 CDX2
PLEK2 CFTR
PLEK2 CDH17
PLEK2 TDGF1
PLEK2 GMDS
PLEK2 VIL1
PLEK2 FERMT1
PLEK2 SATB2
NNMT DCN
FBLN5 NR3C1
FBLN5 CSGALNACT2
DENND5A BEX4
HLA-DMB HLA-DRB4
KLC1 PMP22
LYRM4 STAU1
TDGF1 CFTR
TDGF1 CDH17
TDGF1 GMDS
TDGF1 CDX2
TDGF1 VIL1
TDGF1 FERMT1
TDGF1 SATB2
MLPH TBC1D9
MLPH FOXA1
MLPH XBP1
NAP1L1 KLHDC10
ISLR COL6A2
FBXL2 APOD
SLC39A6 TBC1D9
SLC39A6 GAMT
SLC39A6 BCAM
DDX18 PDE8A
A2M KCTD12
A2M JAM2
ITGB2 LAPTM5
ITGB2 MNDA
ITGB2 HLA-DRB4
ZSCAN18 SMARCD3
TPP2 PDSS1
CDCA8 CDC2
CDCA8 PSAT1
CDCA8 C13orf34
CDCA8 KIF4A
KCTD12 STAB1
TARS EIF6
ODC1 HNF1B
ASPN DCN
ZNF43 ZNF93
TIAM1 ANXA1
TIAM1 ARHGAP29
IGSF3 NBPF12
EVI2B GIMAP5
EVI2B GLYR1
CRISPLD2 MEIS2
CDC5L NUP153
USP21 INTS3
KIAA0746 GALNT12
OMD LOXL1
DCN ANXA1
DCN TWIST1
DCN HEG1
DCN COL5A2
DCN SERPINF1
DCN CTSK
DCN EVI2A
DCN FBN1
DCN PCOLCE
DCN ARL4C
DCN OLFML1
DCN SFRP4
DCN COL6A1
COL18A1 SPARC
COL18A1 HEG1
COL18A1 GLT8D2
COL18A1 THY1
COL18A1 PCDHGC3
CDC20 KIF15
SFRS3 PRPF40A
COL6A2 ANXA1
COL6A2 MMP19
COL6A2 FAP
COL6A2 COL6A1
IFFO1 HEG1
IFFO1 PLXDC1
IFFO1 C13orf15
PXDN GJA1
PXDN PCDHGC3
LSM12 SRPK1
RACGAP1 KIF11
RACGAP1 CDC2
SKIV2L NFYA
KCNAB1 WWTR1
DDC GPA33
DDC ATP10B
DDC STXBP6
GAS7 HEG1
GAS7 PLXDC1
CD3D TRBC1
CD3D IL23A
TXN CENPN
FHL1 CALD1
FHL1 FERMT2
ZFPM2 TCF4
ZFPM2 AKT3
ZFPM2 COL6A1
TPBG TBC1D9
HNRNPH3 ZNF638
C1QB C1QA
TSPAN6 TRIM2
TSPAN6 MID1
TSPAN6 YBX1
TCF4 AKT3
SASH3 SLA
ERBB4 TBC1D9
ERBB4 ESR1
KIAA0495 TTC28
RING1 PRR3
CALHM2 LPHN2
CALHM2 AKT3
COL5A2 AEBP1
COL5A2 CDH11
COL5A2 COL3A1
COL5A2 GLT8D2
COL5A2 FAP
ABCA6 LMO2
LAMA2 ANKRD12
HNRNPA1L1 HNRNPA1
CTSK MFAP5
CTSK SFRP4
XBP1 TBC1D9
XBP1 FOXA1
IL23A CD2
IL23A TRBC1
HLX PALM2-AKAP2
ARHGAP19 EZH1
CFTR CDH17
CFTR GMDS
CFTR CDX2
CFTR VIL1
CFTR FERMT1
CFTR SATB2
DLC1 EHD2
PLAUR STK3
TUBB6 SYDE1
TUBB6 BICD2
PER3 PGRMC2
HOXA10 GMDS
HOXA10 SPINK1
CDH11 COL3A1
CDH11 AEBP1
CDH11 NID2
CDH11 GLT8D2
CDH11 PCDHGC3
CDH11 COL6A1
CDH11 COL1A1
CALD1 ACTA2
CALD1 FERMT2
ADRA2A LPAR1
ADRA2A PTGER3
HJURP CCNA2
GLT8D2 AEBP1
GLT8D2 SDC2
IGKC LOC100130100
IGKC LOC440871
IGKC IGL@
RAC2 CD48
CDX2 CDH17
CDX2 GMDS
CDX2 VIL1
CDX2 FERMT1
CDX2 SATB2
RHOQ SERTAD2
HLA-DMA HLA-DRB4
HLA-DMA HLA-DPA1
HLA-DMA NCKAP1L
UNC50 COPB1
LDB2 GPR116
SRPX FERMT2
FBLN1 OLFML1
FBLN1 SERPINF1
SERPING1 C1S
IGLJ3 IGL@
RAB7A C11orf24
FUT2 MYO1A
UCK2 BID
THY1 NID2
THY1 MRC2
HBS1L PCMT1
PECAM1 GYPC
PECAM1 FLI1
MNDA HLA-DPA1
MNDA HCLS1
MNDA PTPRC
ZNF611 FBXW12
EFNB2 NLE1
RCN3 COL5A3
GIMAP5 GLYR1
GIMAP5 CD48
HLA-DRB4 HLA-DPA1
IGL@ LOC100130100
IGL@ LOC91316
PPP6C RAB14
C1R C1S
TBC1D15 ZNF20
HDGF SMC4
TRIM2 MID1
SPARC OLFML1
SPARC COL3A1
SPARC PLXDC1
SPARC HEG1
SPARC PCDHGC3
SPARC COL6A1
SPARC COL1A1
HCLS1 PTPRC
HCLS1 IL10RA
ANXA1 OLFML1
ANXA1 ARL4C
ANXA1 SFRP4
TWIST1 OLFML1
TWIST1 PDGFC
BUB1B MKI67
SPCS1 TMEM9B
PLIN1 ADIPOQ
PLIN1 DPT
FOXA1 KIAA1467
FOXA1 TBC1D9
FOXJ2 ZNF212
PCBP1 RAB1A
CCNB2 FEN1
CCNB2 RAD51
CCNB2 TTK
CDH5 JAM2
CDH5 CD93
CDH5 TFPI
CDH5 FLI1
LEPR LPHN2
LEPR AKT3
JAM2 RUNX1T1
HIST1H2BD HIST1H2BF
STAB1 C1S
ROGDI FAM174B
ROGDI LPPR2
PDGFC OLFML1
PDGFC PDGFRL
ERGIC3 CCHCR1
CD93 GPR116
CALML4 HEPH
CALML4 CDX1
RRM2 H2AFX
EIF2S2 EIF6
SH3BP5 POGZ
SH3BP5 SEMA3G
FABP4 CD36
MS4A6A CPZ
MS4A6A SLC1A3
RPS5 RPS19
SERPINF1 FBN1
NPIP LOC399491
EVI2A ITGAM
NSUN5C NSUN5B
HSPG2 EHD2
CDX1 GPX2
FERMT1 CDH17
FERMT1 TRIM31
FERMT1 GMDS
FERMT1 FZD5
FERMT1 VIL1
FERMT1 MET
FERMT1 SATB2
FAP FBN1
FAP AEBP1
TMEM33 ABCC10
HLA-DQB1 HLA-DPA1
TBC1D9 DNALI1
KIF11 CDC2
KIF11 CENPA
MRPL12 CARM1
WWTR1 MAP3K3
WWTR1 EHD2
WWTR1 FERMT2
ROR2 THBS4
USP34 ABI1
FLT3 C14orf45
ST14 MID1
FERMT2 ELK3
FERMT2 PAM
TRBC1 CD2
TK1 BIRC5
IL22RA1 FOXA2
COL6A1 DPYSL3
COL6A1 HEG1
COL6A1 AXL
COL6A1 PTRF
GAPDH TPI1
LOC339047 LOC399491
UBR5 TAF2
HEG1 PLXDC1
HEG1 MSN
HSD17B12 PLEKHG6
GTF2F1 KIF5B
ZBTB39 ROD1
NOTCH2 NBPF12
NOTCH2 POGZ
POLI FAM179B
HIST2H2AA3 HIST2H2BE
PDS5A HNRNPH1
TRIM45 ZNF512B
NISCH AKT3
GMDS CDH17
GMDS VIL1
GMDS SATB2
ZC3H11A C1orf77
PPM1B HMGN4
SATB2 CDH17
SATB2 VIL1
AKT3 EHD2
TCF7L1 BACH2
VIL1 CDH17
TLR5 POGZ
EFHD1 IRX5
MCM10 FANCI
PLXDC1 LPHN2
FBN1 COL8A2
FBN1 ANTXR1
IL10RA CD48
ADIPOQ ADH1B
BIRC5 FANCI
NAP1L3 TUBA1A
SOCS5 QKI
GPA33 ATP10B
GPA33 STXBP6
CHEK2 MKI67
ATP10B STXBP6
ANP32A C15orf44
ELK3 PTRF
ELK3 LPHN2
IL6ST UGCG
COL1A1 COL3A1
FLII DCTN1
ZWINT CDC2
TRIM31 FZD5
CTGF LMCD1
C1orf9 DSTYK
CDC2 CENPA
CDC2 NEK2
PALM2-AKAP2 NR3C1
GPR116 KCNJ8
LPHN2 EHD2
FAF1 AMD1
RPL3P7 RPL3
CENPA NEK2
LOC440871 LOC100130100
