# Supplementary material for: Functional networks inference from rule-based machine learning models
Source: BioData Min. 2016 Sep 5;9:28. doi: 10.1186/s13040-016-0106-4 (PMC5011349; doi:10.1186/s13040-016-0106-4)
Supplement: Supplementary file 2 — Networks. All networks used in the analysis given as a list of edges. (XZ 11980 kb) [file 13040_2016_106_MOESM2_ESM.xz › networks/mic/dlbcl/SE_C2.txt]

IFNA1 CYP4F2
IFNA1 MPL
IFNA1 HIST1H2BJ
F8A1 RBBP7
ANXA7 TMED10
ANXA7 DYNLL1
ANXA7 TRIP12
ANXA7 PCBP1
ANXA7 COX5B
ANXA7 LRPAP1
ANXA7 HERPUD1
ANXA7 GNB2
ANXA7 RHEB
ANXA7 MTMR6
ANXA7 CLTC
ANXA7 COPB1
ANXA7 CD81
ANXA7 HTRA1
ANXA7 LHFPL2
ANXA7 PPT1
ANXA7 TAF10
ANXA7 SRI
ANXA7 UQCRC2
ANXA7 COX4I1
ANXA7 SSB
ANXA7 CUL3
DAD1 ETF1
DAD1 ATP6V0B
RPL8 EEF2
RPL8 SNRPD2
RPL8 RPL9
RPL8 ATP5F1
RPL8 RPL18
RPL8 EEF1G
RPL8 RPL6
RPL8 RPL35A
RPL8 RPS5
RPL8 RPS6
RPL8 PSMA2
RPL8 UQCRH
RPL8 CCNG1
RPL8 VDAC2
RPL8 FBL
RPL8 RPL10A
RPL8 TRA2B
RPL8 RPS10
RPL8 ATP5O
PFDN5 CAPZA2
PFDN5 EEF1D
PFDN5 PPP2R2A
PFDN5 PHF3
PFDN5 PARK7
PFN1 RPS6KA1
PFN1 IDH3G
PFN1 UQCRC1
PFN1 PFKP
PFN1 PUF60
PFN1 EFEMP2
PFN1 DDX39
PFN1 RBM10
PFN1 ECH1
PFN1 STIP1
PFN1 CAPN1
PFN1 MSN
PFN1 IFNGR2
PFN1 SFRS4
PFN1 CHD4
APLP2 EWSR1
APLP2 ARF1
APLP2 UQCRC1
APLP2 RRAGA
APLP2 PRNP
APLP2 EIF4H
APLP2 RPN2
UBE2D2 GDI2
UBE2D2 HMGN2
RHOA CTCF
RHOA PI4KA
RHOA RAC1
RHOA PUF60
RHOA EFEMP2
RHOA DPYSL2
RHOA QARS
RHOA TBCB
RHOA SMARCA2
RHOA ALDH9A1
ITPR1 WIPF2
CYP4F2 TYRP1
CYP4F2 REST
CYP4F2 HIST1H2BJ
PSMA5 COX6A1
PSMA5 DYNLL1
PSMA5 MRPL23
PSMA5 HSP90AA1
PSMA5 CYCS
PSMA5 HSPE1
PSMA5 NDUFA9
PSMA5 PSME2
PSMA5 EXOSC7
PSMA5 PPIB
PSMA5 MSH2
PSMA5 MORF4L2
PSMA5 MRPS22
PSMA5 PDHB
PSMA5 CLIC1
PSMA5 GSTO1
PSMA5 KARS
PSMA5 MRPL12
PSMA5 XRCC6
PSMA5 COX5B
PSMA5 CYBA
PSMA5 HADHB
PSMA5 PWP1
PSMA5 GLUD1
PSMA5 PSME1
PSMA5 SAP18
PSMA5 PREP
PSMA5 SSBP1
PSMA5 SNRPD2
PSMA5 HSPA9
PSMA5 PSMB2
PSMA5 TXNRD1
PSMA5 SRP19
PSMA5 UBE2L3
PSMA5 PSMB4
PSMA5 ATP5O
SLC25A3 ARPC1B
SLC25A3 DNAJA1
SLC25A3 SFRS9
SLC25A3 YWHAQ
SLC25A3 PSMA1
SLC25A3 DECR1
SLC25A3 SDHB
SLC25A3 DDOST
SLC25A3 KDELR2
SLC25A3 ATP5B
HSD17B10 UQCRC2
HSD17B10 SFRS9
HSD17B10 PRMT1
HSD17B10 PSMD8
HSD17B10 PSMA1
HSD17B10 APEX1
HSD17B10 CCT7
HSD17B10 KDELR2
HSD17B10 ATP5B
HSD17B10 SLC25A5
HSD17B10 RPIA
HSD17B10 ATP5G3
ZNHIT3 TAF7
ZNHIT3 PSMB3
ZNHIT3 ATP6V1E1
ZNHIT3 SUZ12
ZNHIT3 CAPZA2
ZNHIT3 ATP5O
S100A11 HEXB
S100A11 CTSD
SEC13 PTPN12
SEC13 HPRT1
SEC13 XRCC6
SEC13 SQSTM1
SEC13 ARPC2
SEC13 PTPN11
SEC13 MRPL28
SEC13 COX17
SEC13 HSP90AA1
SEC13 MLH1
SEC13 RFC4
SEC13 AP2M1
SEC13 PSMC1
SEC13 TRIP12
SEC13 MTHFS
HNRNPD AARS
HNRNPD R3HDM1
HNRNPD CD81
HNRNPD ATP2A2
HNRNPD PRKDC
HNRNPD SNRPA
HNRNPD FUS
HNRNPD RPN2
HNRNPD FAM120A
HNRNPD CHD4
HNRNPD TOP1
HNRNPD PSMD11
HNRNPD HNRNPA2B1
HNRNPD EPRS
HNRNPD ACLY
HNRNPD MAP4
HNRNPD IFNGR2
HNRNPD CLTA
HNRNPD NAP1L1
HNRNPD EIF3B
HNRNPD XRCC6
HNRNPD USP10
HNRNPD U2AF1
HNRNPD HNRNPU
HNRNPD RAD23A
HNRNPD MAP2K3
HNRNPD UBC
HNRNPD USP5
HNRNPD SAFB
HNRNPD CAD
HNRNPD LIG1
HNRNPD EWSR1
HNRNPD HNRNPA1
HNRNPD RRP1B
HNRNPD PRDX1
HNRNPD AP3D1
HNRNPD MFAP1
HNRNPD POLRMT
HNRNPD CHERP
HNRNPD SEC24C
HNRNPD MCM3
AIP SPCS2
AIP TSN
AIP PUF60
AIP TAF10
AIP PSMD9
AIP PSMD2
AIP SARS
AIP DCTN2
FAM120A RAC1
FAM120A PUM1
FAM120A SHC1
FAM120A DCTN2
FAM120A EXOSC7
FAM120A RPN2
FAM120A HNRNPA2B1
FAM120A PARK7
FAM120A HNRNPK
FAM120A USP10
FAM120A RNPS1
FAM120A RAD23A
FAM120A KIAA0174
FAM120A UBC
FAM120A PPP2R2A
FAM120A USP5
FAM120A SUZ12
FAM120A CAMLG
FAM120A PTDSS1
FAM120A PEBP1
FAM120A TCEB1
FAM120A HNRNPA1
FAM120A AP2M1
FAM120A NOMO1
FAM120A PSME1
FAM120A NAP1L4
FAM120A TBCB
NDUFA4 ATP5J
NDUFA4 UBA52
HERPUD1 EED
HERPUD1 CTCF
HERPUD1 ISCU
HERPUD1 PSME4
HERPUD1 EIF1
HERPUD1 RRP1B
HERPUD1 PSMD2
HERPUD1 ECHS1
HERPUD1 KIAA0174
HERPUD1 AIMP1
HERPUD1 XPO1
HERPUD1 ALDH9A1
HERPUD1 PCBP1
HERPUD1 RBM4
CDC16 EIF4G2
CDC16 PSMA1
CDC16 CLNS1A
CDC16 EWSR1
CDC16 ARF1
CDC16 PSMD6
CDC16 DECR1
CDC16 CBFB
CDC16 PRDX3
CDC16 ARCN1
CDC16 RBMX
CDC16 TAF10
CDC16 NARS
CDC16 RBBP4
CDC16 PABPC4
CDC16 PDHB
CDC16 CDC123
CDC16 IGBP1
CDC16 CUL3
CDC16 PSMD1
FXR1 RPN1
FXR1 CAPZA1
FXR1 U2AF1
FXR1 SUMO1
FXR1 XRCC6
FXR1 HNRNPA1
FXR1 PSME4
FXR1 MTHFS
FXR1 PTPN11
FXR1 FDFT1
FXR1 SNRPA1
FXR1 UNG
FXR1 STMN1
FXR1 COX6B1
FXR1 TOP1
FXR1 QARS
FXR1 SUZ12
FXR1 HMGB1
FXR1 SRP14
FXR1 RNPS1
RPA3 RPL9
CAPRIN1 TOP2A
CAPRIN1 HDAC1
CAPRIN1 LCP1
CAPRIN1 P4HB
CAPRIN1 EIF4A2
CAPRIN1 PTGES3
CAPRIN1 TIMM17A
CAPRIN1 UBE2D3
CAPRIN1 TMED2
CAPRIN1 PRMT5
CAPRIN1 PSMA1
CAPRIN1 ME2
CAPRIN1 TRAM1
CAPRIN1 PRKAR1A
CAPRIN1 MATR3
CAPRIN1 SFRS3
CAPRIN1 CCT7
CAPRIN1 ACTB
CAPRIN1 PCBP2
CAPRIN1 TFDP1
CAPRIN1 IDH1
HNRNPA2B1 AARS
HNRNPA2B1 CTCF
HNRNPA2B1 LOC96610
HNRNPA2B1 ARF1
HNRNPA2B1 DNMT1
HNRNPA2B1 NPM1
HNRNPA2B1 EIF3A
HNRNPA2B1 PSMD11
HNRNPA2B1 EZH2
HNRNPA2B1 RAD23B
HNRNPA2B1 SHC1
HNRNPA2B1 DLD
HNRNPA2B1 HSP90AA1
HNRNPA2B1 VDAC1
HNRNPA2B1 PRKDC
HNRNPA2B1 CLTA
HNRNPA2B1 PARK7
HNRNPA2B1 NDUFS8
HNRNPA2B1 NACA
HNRNPA2B1 DCTN2
HNRNPA2B1 DDX1
HNRNPA2B1 CTPS
HNRNPA2B1 PSME4
HNRNPA2B1 IMMT
HNRNPA2B1 MSH2
HNRNPA2B1 UQCRC1
HNRNPA2B1 METAP1
HNRNPA2B1 EXOSC7
HNRNPA2B1 NCL
HNRNPA2B1 MORF4L2
HNRNPA2B1 PFKP
HNRNPA2B1 PRPS2
HNRNPA2B1 ATP5J
HNRNPA2B1 TOP1
HNRNPA2B1 NARS
HNRNPA2B1 PDHB
HNRNPA2B1 PSMC1
HNRNPA2B1 RRM1
HNRNPA2B1 PWP1
HNRNPA2B1 MTIF2
HNRNPA2B1 EPRS
HNRNPA2B1 RPN1
HNRNPA2B1 EIF3B
HNRNPA2B1 XRCC6
HNRNPA2B1 U2AF1
HNRNPA2B1 GARS
HNRNPA2B1 TSN
HNRNPA2B1 TCEB1
HNRNPA2B1 COX5A
HNRNPA2B1 CLNS1A
HNRNPA2B1 RNPS1
HNRNPA2B1 HNRNPK
HNRNPA2B1 TUBA4A
HNRNPA2B1 ECHS1
HNRNPA2B1 QARS
HNRNPA2B1 AP2M1
HNRNPA2B1 CCT5
HNRNPA2B1 CLTC
HNRNPA2B1 CDC123
HNRNPA2B1 YY1
HNRNPA2B1 UBC
HNRNPA2B1 IRF2
HNRNPA2B1 HMGB1
HNRNPA2B1 CKAP5
HNRNPA2B1 EWSR1
HNRNPA2B1 HNRNPA1
HNRNPA2B1 CCT6A
HNRNPA2B1 ARPC2
HNRNPA2B1 C21orf33
HNRNPA2B1 RRP1B
HNRNPA2B1 PPP2R2A
HNRNPA2B1 CCT3
HNRNPA2B1 MLH1
HNRNPA2B1 MFAP1
HNRNPA2B1 PPP4C
HNRNPA2B1 LOC100131311
HNRNPA2B1 UBE4A
HNRNPA2B1 HNRNPC
HNRNPA2B1 SDHA
HNRNPA2B1 MCM3
LYL1 PPP1R7
LYL1 HTRA1
LYL1 HNRNPA1
LYL1 COX5A
LYL1 SHC1
LYL1 FKBP2
LYL1 PTDSS1
LYL1 UBXN1
LYL1 RBM4
LYL1 PTP4A2
SHFM1 AARS
SHFM1 TDG
SHFM1 PPP4C
SHFM1 COX6B1
SHFM1 PSME4
SHFM1 PPIB
SHFM1 UBL4A
SHFM1 NDUFB7
SHFM1 MRPS22
SHFM1 TATDN2
SHFM1 CYC1
SHFM1 LOC100131311
SHFM1 CKAP4
SHFM1 EED
SHFM1 EIF3B
SHFM1 DLD
SHFM1 PSMC1
SHFM1 FH
SHFM1 CCT3
SHFM1 SNRPA1
SHFM1 KIAA0174
SHFM1 QARS
SHFM1 AP2M1
SHFM1 CAMLG
SHFM1 LIG1
GSTO1 COX6A1
GSTO1 ARF1
GSTO1 RDBP
GSTO1 MRPL23
GSTO1 PWP1
GSTO1 PSME2
GSTO1 PSMD4
GSTO1 MIF
GSTO1 MRPS22
GSTO1 PDHB
GSTO1 PSMC3
GSTO1 PSMC1
GSTO1 COPB1
GSTO1 HAX1
GSTO1 IFNGR2
GSTO1 TSFM
GSTO1 COX5B
GSTO1 CCT3
GSTO1 PTPN11
GSTO1 CLIC1
GSTO1 CLNS1A
GSTO1 CCT5
GSTO1 POLR2L
GSTO1 SAP18
GSTO1 SNRPB
GSTO1 NMI
GSTO1 PSMA6
GSTO1 ATP6V1B2
GSTO1 YWHAH
GSTO1 DDT
GSTO1 PSMB4
GSTO1 SSB
GSTO1 PSMB9
RBBP4 ELMO1
RBBP4 RPS5
EIF3B AARS
EIF3B SMC1A
EIF3B MPP1
EIF3B ATP1B3
EIF3B PUM1
EIF3B RAD23B
EIF3B COX5A
EIF3B USP14
EIF3B NCKAP1L
EIF3B VDAC1
EIF3B PRKDC
EIF3B SNRPA
EIF3B PSME2
EIF3B ETFB
EIF3B DDX1
EIF3B RPN2
EIF3B DTYMK
EIF3B SHC1
EIF3B EXOSC7
EIF3B HARS
EIF3B CHD4
EIF3B MRPS22
EIF3B EPRS
EIF3B PSMC3
EIF3B KNTC1
EIF3B ACLY
EIF3B RRM1
EIF3B CHAF1A
EIF3B RAE1
EIF3B CLTA
EIF3B PPP4C
EIF3B ATP5D
EIF3B NONO
EIF3B GARS
EIF3B FH
EIF3B CCT3
EIF3B RNPS1
EIF3B NOMO1
EIF3B RAD23A
EIF3B TTC1
EIF3B PSMC1
EIF3B QARS
EIF3B AP2M1
EIF3B USP5
EIF3B SND1
EIF3B SNRPB
EIF3B PABPC1
EIF3B PSMB7
EIF3B EWSR1
EIF3B ADRM1
EIF3B POLD2
EIF3B TRAP1
EIF3B ARHGDIA
EIF3B NARS
EIF3B NDUFS8
EIF3B RBM42
EIF3B BYSL
XRCC6 RAC1
XRCC6 PABPC4
XRCC6 COMT
XRCC6 PWP1
XRCC6 NDUFA9
XRCC6 IMMT
XRCC6 MSH2
XRCC6 YY1
XRCC6 ATP5J
XRCC6 PSMC1
XRCC6 CLTC
XRCC6 EED
XRCC6 PPP4C
XRCC6 TCEB1
XRCC6 HADHB
XRCC6 HNRNPU
XRCC6 CTNNB1
XRCC6 CUL3
XRCC6 CDC123
XRCC6 RBM4
XRCC6 EIF3CL
XRCC6 HMGB1
XRCC6 CKAP5
XRCC6 PSMB7
XRCC6 TOP2B
XRCC6 TRAP1
XRCC6 MRPL28
XRCC6 FAM50A
XRCC6 NARS
XRCC6 BCAP31
XRCC6 EIF4H
XRCC6 CCT4
XRCC6 COX5A
XRCC6 HSP90AA1
XRCC6 UBB
XRCC6 PCBP1
XRCC6 DCTN2
XRCC6 DAZAP2
XRCC6 PSMB3
XRCC6 HSP90AB1
XRCC6 MCM6
XRCC6 EPRS
XRCC6 PSMC3
XRCC6 ACLY
XRCC6 PSME4
XRCC6 CLNS1A
XRCC6 TALDO1
XRCC6 HNRNPK
XRCC6 AP2M1
XRCC6 CCT5
XRCC6 PSMD1
XRCC6 PTDSS1
XRCC6 SNRPB
XRCC6 PPIA
XRCC6 XPO1
XRCC6 HNRNPA1
XRCC6 YWHAH
XRCC6 PSME1
XRCC6 IMPDH2
XRCC6 HNRNPC
XRCC6 ARF1
XRCC6 NONO
XRCC6 CYCS
XRCC6 PSMD2
XRCC6 SNRPA
XRCC6 TSG101
XRCC6 CAPZA1
XRCC6 MAPRE1
XRCC6 PSMC5
XRCC6 TOP1
XRCC6 ATP6V1E1
XRCC6 TAF9
XRCC6 MRPS22
XRCC6 CAP1
XRCC6 MTIF2
XRCC6 RPN1
XRCC6 DLD
XRCC6 TSFM
XRCC6 COX5B
XRCC6 CCT3
XRCC6 U2AF1
XRCC6 TFAM
XRCC6 COX8A
XRCC6 CCT6A
XRCC6 ARPC2
XRCC6 SUMO1
XRCC6 USP7
XRCC6 MLH1
XRCC6 NAP1L4
XRCC6 CCT8
XRCC6 ESD
XRCC6 AARS
XRCC6 GRSF1
XRCC6 SNRPG
XRCC6 LOC96610
XRCC6 EIF3A
XRCC6 RAD23B
XRCC6 COX6B1
XRCC6 PRKDC
XRCC6 PARK7
XRCC6 IGBP1
XRCC6 DDX1
XRCC6 RPN2
XRCC6 UQCRC1
XRCC6 PSMD4
XRCC6 EFEMP2
XRCC6 NCL
XRCC6 TOPBP1
XRCC6 PDHB
XRCC6 SSBP1
XRCC6 GOT2
XRCC6 CLTA
XRCC6 CBX1
XRCC6 FH
XRCC6 RNPS1
XRCC6 QARS
XRCC6 SUZ12
XRCC6 ATIC
XRCC6 CTCF
XRCC6 EWSR1
XRCC6 SSRP1
XRCC6 HSPH1
XRCC6 SSB
TROVE2 TDG
TROVE2 RBMX
TROVE2 NACA
TROVE2 TSG101
TROVE2 UBXN1
TROVE2 UBL4A
TROVE2 METAP1
TROVE2 PSMD4
TROVE2 PRMT2
TROVE2 TOPBP1
TROVE2 LOC100131311
TROVE2 TBCB
TROVE2 EED
TROVE2 PTPN11
TROVE2 BARD1
TROVE2 CLNS1A
TROVE2 TFAM
TROVE2 CAMLG
TROVE2 RBM4
TROVE2 YY1
TROVE2 EPS15
TROVE2 HMGB1
TROVE2 TRA2B
TROVE2 MLH1
TROVE2 TOMM20
TROVE2 HNRNPC
TROVE2 PSMC6
TROVE2 TNPO1
EIF1AP1 SNRPE
EIF1AP1 SNRPG
EIF1AP1 PPP4C
EIF1AP1 EIF3A
EIF1AP1 RAD23B
EIF1AP1 FNTA
EIF1AP1 RBMX
EIF1AP1 COMT
EIF1AP1 PWP1
EIF1AP1 ARL6IP1
EIF1AP1 TRIP12
EIF1AP1 PCBP1
EIF1AP1 DCTN2
EIF1AP1 TSG101
EIF1AP1 YWHAE
EIF1AP1 UBE2A
EIF1AP1 NCL
EIF1AP1 CBX1
EIF1AP1 ATP5J
EIF1AP1 TOP1
EIF1AP1 HPRT1
EIF1AP1 CLNS1A
EIF1AP1 GARS
EIF1AP1 SPCS2
EIF1AP1 SNRPF
EIF1AP1 CCT3
EIF1AP1 PTPN11
EIF1AP1 U2AF1
EIF1AP1 VBP1
EIF1AP1 TOP2A
EIF1AP1 CAST
EIF1AP1 COX5A
EIF1AP1 SUZ12
EIF1AP1 CAMLG
EIF1AP1 YY1
EIF1AP1 HNRNPC
EIF1AP1 TCEB1
EIF1AP1 CD59
EIF1AP1 XPO1
EIF1AP1 HNRNPA1
EIF1AP1 ARPC2
EIF1AP1 RASSF2
EIF1AP1 MRPL28
EIF1AP1 TANK
EIF1AP1 TUBA4A
EIF1AP1 ATIC
EIF1AP1 TNPO1
EIF1AP1 PSMA4
PSMB8 PSMD14
PSMB8 PSMA1
PTPN11 SNRPE
PTPN11 ARCN1
PTPN11 PEA15
PTPN11 SMARCA2
PTPN11 ARL6IP1
PTPN11 NACA
PTPN11 UBXN1
PTPN11 MSH2
PTPN11 PSMD6
PTPN11 MORF4L2
PTPN11 RARS
PTPN11 DYRK1A
PTPN11 PSMC1
PTPN11 EED
PTPN11 PARK7
PTPN11 NONO
PTPN11 SLC25A46
PTPN11 CLIC1
PTPN11 KIAA0174
PTPN11 EMG1
PTPN11 RBM4
PTPN11 PPP1CC
PTPN11 LBR
PTPN11 ALDH9A1
PTPN11 EIF4H
PTPN11 ITGB1
PTPN11 RBMX
PTPN11 HSP90AA1
PTPN11 TRIP12
PTPN11 PCBP1
PTPN11 DCTN2
PTPN11 UBL4A
PTPN11 SRP14
PTPN11 GNG10
PTPN11 COPB1
PTPN11 NAP1L1
PTPN11 CLNS1A
PTPN11 HNRNPK
PTPN11 AP2M1
PTPN11 SP3
PTPN11 YY1
PTPN11 MAPK1IP1L
PTPN11 SLC9A6
PTPN11 XPO1
PTPN11 RRP1B
PTPN11 PSME1
PTPN11 PSIP1
PTPN11 GUSB
PTPN11 HNRNPC
PTPN11 ATR
PTPN11 FNTA
PTPN11 MANF
PTPN11 ATP6V1E1
PTPN11 TSG101
PTPN11 PSME4
PTPN11 MAPRE1
PTPN11 SHC1
PTPN11 METAP1
PTPN11 PRPS2
PTPN11 TAF9
PTPN11 ATP5J
PTPN11 ATF4
PTPN11 RPN1
PTPN11 SPCS2
PTPN11 USP10
PTPN11 BARD1
PTPN11 U2AF1
PTPN11 TFAM
PTPN11 LOC100131311
PTPN11 SAP18
PTPN11 CCT6A
PTPN11 ARPC2
PTPN11 MLH1
PTPN11 NAP1L4
PTPN11 TAX1BP1
PTPN11 SQSTM1
PTPN11 UBXN4
PTPN11 CCT8
PTPN11 CUL3
PTPN11 ATP5C1
PTPN11 BRD2
PTPN11 EIF3A
PTPN11 IGBP1
PTPN11 DDX1
PTPN11 RPN2
PTPN11 TNIP1
PTPN11 PSMD4
PTPN11 NCL
PTPN11 TOPBP1
PTPN11 PSMC6
PTPN11 CBX1
PTPN11 TSN
PTPN11 QARS
PTPN11 DUT
PTPN11 SUZ12
PTPN11 GNB1
PTPN11 CTCF
PTPN11 SNRPB2
PTPN11 EWSR1
PTPN11 TANK
PTPN11 PSMB4
PTPN11 SSB
PTPN11 TRA2B
RHOH ARHGDIB
RHOH PTGES3
RNPS1 RAC1
RNPS1 COMT
RNPS1 PWP1
RNPS1 NACA
RNPS1 FARSA
RNPS1 PSMC1
RNPS1 PPP4C
RNPS1 IL10RA
RNPS1 PSMC3
RNPS1 TTC1
RNPS1 ECHS1
RNPS1 HNRNPM
RNPS1 EMG1
RNPS1 EIF3CL
RNPS1 PSMB7
RNPS1 FAM50A
RNPS1 NARS
RNPS1 ALDH9A1
RNPS1 MAP3K4
RNPS1 POLRMT
RNPS1 EIF4H
RNPS1 HSP90AA1
RNPS1 PCBP1
RNPS1 DCTN2
RNPS1 AP3D1
RNPS1 HSP90AB1
RNPS1 SNRNP70
RNPS1 ACLY
RNPS1 GARS
RNPS1 CLNS1A
RNPS1 TALDO1
RNPS1 CAST
RNPS1 HNRNPK
RNPS1 AP2M1
RNPS1 USP5
RNPS1 SAFB
RNPS1 YY1
RNPS1 XPO1
RNPS1 HNRNPA1
RNPS1 PSME1
RNPS1 UNG
RNPS1 ESD
RNPS1 RBM42
RNPS1 ATIC
RNPS1 SDHA
RNPS1 ARF1
RNPS1 NONO
RNPS1 HSPE1
RNPS1 SNRPA
RNPS1 MANF
RNPS1 CTPS
RNPS1 DTYMK
RNPS1 PSME4
RNPS1 SNRPB
RNPS1 PSMC5
RNPS1 TOP1
RNPS1 NDUFV2
RNPS1 MLF2
RNPS1 MTIF2
RNPS1 DLD
RNPS1 CCT3
RNPS1 USP10
RNPS1 U2AF1
RNPS1 RAD23A
RNPS1 NOMO1
RNPS1 CCT6A
RNPS1 RAE1
RNPS1 MLH1
RNPS1 NAP1L4
RNPS1 CCT8
RNPS1 GUSB
RNPS1 AARS
RNPS1 EIF3A
RNPS1 PUM1
RNPS1 RAD23B
RNPS1 COX6B1
RNPS1 PRKDC
RNPS1 DDX1
RNPS1 RPN2
RNPS1 IRF3
RNPS1 UQCRC1
RNPS1 PSMD4
RNPS1 EFEMP2
RNPS1 ATP1B3
RNPS1 TOPBP1
RNPS1 PDHB
RNPS1 AP2S1
RNPS1 GOT2
RNPS1 CLTA
RNPS1 FH
RNPS1 QARS
RNPS1 CTCF
RNPS1 EWSR1
RNPS1 PSMB3
RNPS1 ATXN2L
RNPS1 BYSL
DDOST HCCS
DDOST NEDD8
DDOST ATP6V0B
DDOST P4HB
DDOST PTGES3
DDOST PHB2
DDOST PSMD8
DDOST PRMT5
DDOST ME2
DDOST LCP1
DDOST SFRS3
DDOST ARHGDIB
DDOST PCBP2
ADAM8 ATXN2L
GDI1 SPTAN1
GDI1 FOXO1
GDI1 NCOR2
GDI1 TUBA1A
GDI1 RBM10
GDI1 MSN
GDI1 KIAA0174
GDI1 NOMO1
GDI1 SNRNP70
GDI1 DYRK1A
GDI1 WIPF2
GDI1 SPI1
GDI1 GUSBP1
GDI1 RPN2
GDI1 PTP4A2
APEX1 ATP5G3
APEX1 YBX1
APEX1 PSMD8
APEX1 PSMA1
APEX1 IARS
APEX1 CSNK2B
HNRNPM CKAP5
HNRNPM SFRS9
HNRNPM HSP90AB1
HNRNPM DNAJA1
HNRNPM NFKB1
HNRNPM HSD17B4
HNRNPM MRPS12
HNRNPM KDELR2
HNRNPM ATP5B
HNRNPM IARS
HNRNPM KPNA2
HNRNPM HNRNPF
LARS2 ZNF280A
LARS2 VLDLR
LARS2 HTR1B
EMG1 FEZ2
EMG1 TDG
EMG1 RAD23B
EMG1 COX6B1
EMG1 NACA
EMG1 TSG101
EMG1 NDUFB7
EMG1 PSMD4
EMG1 E2F3
EMG1 EPRS
EMG1 TATDN2
EMG1 PPP4C
EMG1 PSMC3
EMG1 BARD1
EMG1 TFAM
EMG1 QARS
EMG1 AP2M1
EMG1 SUZ12
EMG1 PCMT1
EMG1 PTDSS1
EMG1 RBM4
EMG1 HMGB1
EMG1 HNRNPA1
EMG1 DDT
EMG1 HNRNPK
EMG1 UNG
EMG1 NAP1L4
EMG1 PSMB4
EMG1 CUL3
EIF3CL AARS
EIF3CL HSP90AB1
EIF3CL EIF3A
EIF3CL RDBP
EIF3CL COX5A
EIF3CL HSP90AA1
EIF3CL STIP1
EIF3CL HSF1
EIF3CL DDX1
EIF3CL RPN2
EIF3CL PSME4
EIF3CL MSH2
EIF3CL NCL
EIF3CL ATP1B3
EIF3CL PSMC1
EIF3CL AP2S1
EIF3CL BCAP31
EIF3CL PPP4C
EIF3CL FH
EIF3CL SHC1
EIF3CL MPI
EIF3CL NOMO1
EIF3CL TALDO1
EIF3CL ACLY
EIF3CL QARS
EIF3CL AP2M1
EIF3CL RAD23A
EIF3CL COPS6
EIF3CL PTDSS1
EIF3CL MAPK1IP1L
EIF3CL CKAP5
EIF3CL EIF4A3
EIF3CL HNRNPA1
EIF3CL ADRM1
EIF3CL RRP1B
EIF3CL CCNF
EIF3CL SET
EIF3CL SSRP1
EIF3CL RBM42
EIF3CL EIF4H
EIF3CL GUSB
CNTD1 BIRC2
EEF2 CLNS1A
EEF2 RPL35
EEF2 RPL18
DNAJA1 FDPS
DNAJA1 HPRT1
DNAJA1 HNRNPF
DNAJA1 PDIA6
DNAJA1 DYNLL1
DNAJA1 TALDO1
DNAJA1 PSMD1
DNAJA1 CCT7
DNAJA1 KDELR2
DNAJA1 VDAC2
DNAJA1 PGK1
DNAJA1 PSMA6
CSRP1 CBX1
CSRP1 RHOG
CSRP1 NCL
CSRP1 ATP6V1E1
CSRP1 PEA15
CSRP1 HTATSF1
CSRP1 COX8A
CSRP1 ATP5J
CSRP1 PDXK
CSRP1 SNRPB
CSRP1 EIF4H
PPP1CC RPN1
PPP1CC AARS
PPP1CC RPL6
PPP1CC CD59
PPP1CC TMED10
PPP1CC EIF3A
PPP1CC FNTA
PPP1CC GLUD1
PPP1CC NSMAF
PPP1CC COPS5
PPP1CC TDG
PPP1CC PWP1
PPP1CC ARL6IP1
PPP1CC DUT
PPP1CC TRIP12
PPP1CC TSN
PPP1CC DCTN2
PPP1CC NACA
PPP1CC CHMP1A
PPP1CC ZNF131
PPP1CC TAF7
PPP1CC PPIB
PPP1CC RPL4
PPP1CC PSMD6
PPP1CC METAP1
PPP1CC NIPA2
PPP1CC NCL
PPP1CC ATP5J
PPP1CC DECR1
PPP1CC PRCP
PPP1CC NARS
PPP1CC PDHB
PPP1CC PSMC1
PPP1CC PSMD4
PPP1CC MANF
PPP1CC NAP1L1
PPP1CC PARK7
PPP1CC DLD
PPP1CC BAG1
PPP1CC SPCS2
PPP1CC SNRPF
PPP1CC CLNS1A
PPP1CC BCLAF1
PPP1CC C1QBP
PPP1CC TFAM
PPP1CC ATF4
PPP1CC QARS
PPP1CC PPP2R2A
PPP1CC SUZ12
PPP1CC PTDSS1
PPP1CC HSP90B1
PPP1CC RBM4
PPP1CC SLC25A6
PPP1CC BAT1
PPP1CC SNRPB2
PPP1CC XPO1
PPP1CC UBL4A
PPP1CC CCT6A
PPP1CC MRPL28
PPP1CC SSR2
PPP1CC MLH1
PPP1CC AP2M1
PPP1CC DDX21
PPP1CC HNRNPC
PPP1CC CCT8
PPP1CC CUL3
PPP1CC SAP18
GNAS ECH1
GNAS SFRS4
TXNRD1 KARS
TXNRD1 SNRPE
TXNRD1 COX6A1
TXNRD1 HPRT1
TXNRD1 EIF3A
TXNRD1 DYNLL1
TXNRD1 COX5A
TXNRD1 RBMX
TXNRD1 COX6B1
TXNRD1 CYCS
TXNRD1 PCNA
TXNRD1 GAPDH
TXNRD1 HSPE1
TXNRD1 DCTN2
TXNRD1 RAB21
TXNRD1 MAPRE1
TXNRD1 MSH2
TXNRD1 PSMB3
TXNRD1 MORF4L2
TXNRD1 ATP5J
TXNRD1 TOP1
TXNRD1 PSMD11
TXNRD1 PSMC3
TXNRD1 PSMC1
TXNRD1 RRM1
TXNRD1 EED
TXNRD1 MRPL12
TXNRD1 TSFM
TXNRD1 HSPA9
TXNRD1 U2AF1
TXNRD1 DDX18
TXNRD1 TALDO1
TXNRD1 HNRNPK
TXNRD1 CLTC
TXNRD1 SRI
TXNRD1 MDH1
TXNRD1 SNRPB
TXNRD1 CDK4
TXNRD1 TCEB1
TXNRD1 XPO1
TXNRD1 UBB
TXNRD1 MRPL28
TXNRD1 SRP19
TXNRD1 UBE2L3
TXNRD1 SQSTM1
FDFT1 RPN1
FDFT1 TCEB1
FDFT1 QARS
FDFT1 COX6C
PLA2G7 CYP27A1
PLA2G7 PRCP
PLA2G7 SOD2
PLA2G7 CAPG
PLA2G7 GPNMB
PLA2G7 ATP6V1B2
PLA2G7 APOE
PLA2G7 PKM2
TRAP1 EZH2
TRAP1 MCM5
TRAP1 VDAC1
TRAP1 NDUFA9
TRAP1 EXOSC7
TRAP1 FARSA
TRAP1 MRPS22
TRAP1 EPRS
TRAP1 PPP4C
TRAP1 CCT3
TRAP1 CCT5
TRAP1 DAP3
TRAP1 TKT
TRAP1 ESPL1
TRAP1 POLD2
TRAP1 SRM
TRAP1 HSPH1
TRAP1 IMPDH2
TRAP1 RBM42
TRAP1 BYSL
TRAP1 NDUFV3
CKAP4 HSP90B1
MGAT1 ATP6AP1
MGAT1 RNPEP
MGAT1 HNRNPU
MGAT1 ATP2A2
MGAT1 MAN2B1
MGAT1 MAPK1IP1L
CCT4 SOD1
CCT4 UQCRB
CCT4 EIF3A
CCT4 PUF60
CCT4 TSFM
CCT4 COX5A
CCT4 DAP3
CCT4 HSP90AA1
CCT4 UBB
CCT4 COX6B1
CCT4 PCBP1
CCT4 MAPRE1
CCT4 MIF
CCT4 SNRPD3
CCT4 ATP6V1E1
CCT4 ATP5J
CCT4 ARPC2
CCT4 UQCRFS1
CCT4 PSMC1
CCT4 CLTC
CCT4 KARS
CCT4 PCNA
CCT4 RPL35
CCT4 COMMD1
CCT4 CLNS1A
CCT4 MDH1
CCT4 VDAC2
CCT4 COX7C
CCT4 PDXK
CCT4 SNRPB
CCT4 KPNA2
CCT4 RPL36A
CCT4 TCEB1
CCT4 COX17
CCT4 SNRPD2
CCT4 EIF1
CCT4 CSTB
CCT4 PDIA6
CCT4 CCT8
TBCB RAC1
TBCB PUF60
TBCB ATR
TBCB SHC1
TBCB USF2
TBCB SCAP
TBCB TRIP12
TBCB NACA
TBCB PCBP1
TBCB TSG101
TBCB DAZAP2
TBCB PPP2R2A
TBCB PSMC5
TBCB SFRS4
TBCB LRPAP1
TBCB PRMT2
TBCB IER2
TBCB LAMP1
TBCB LOC100131311
TBCB AP2S1
TBCB PPWD1
TBCB IFNGR2
TBCB RPN1
TBCB PARK7
TBCB CD81
TBCB EIF3F
TBCB TAF10
TBCB ECH1
TBCB PSME1
TBCB AP2M1
TBCB COX8A
TBCB CAMLG
TBCB RBM4
TBCB PTP4A2
TBCB ECHS1
TBCB EFR3A
TBCB USP7
TBCB ALDH9A1
TBCB MAP3K4
TBCB UBXN4
TBCB PSMC6
TBCB GUSB
TBCB WAPAL
MATR3 GDI2
MATR3 TRA2A
MATR3 IDH1
MATR3 TMED10
MATR3 PTGES3
MATR3 UBE2D3
MATR3 ZNF267
MATR3 PRKAR1A
MATR3 LCP1
MATR3 SFRS3
MATR3 PCBP2
MATR3 ARHGDIB
MATR3 TFDP1
MATR3 ACTB
POLRMT SMC1A
POLRMT EDC4
POLRMT NONO
POLRMT ATP2A2
POLRMT PSMD2
POLRMT SMARCA4
POLRMT SNRPA
POLRMT NUP93
POLRMT HCFC1
POLRMT AP1B1
POLRMT INPP5D
POLRMT CHD4
POLRMT SNRNP70
POLRMT ACLY
POLRMT MAP4
POLRMT MLF2
POLRMT MBOAT7
POLRMT RBM42
POLRMT UBA1
POLRMT ARHGAP1
POLRMT TRIM28
POLRMT RAD23A
POLRMT USP5
POLRMT HK1
POLRMT SAFB
POLRMT PRKACA
POLRMT MAPK1IP1L
POLRMT SPTAN1
POLRMT EWSR1
POLRMT MED12
POLRMT DDX11
POLRMT TCIRG1
POLRMT AP3D1
POLRMT SND1
POLRMT CHERP
POLRMT SEC24C
GPX1 TXN
DDX11 GARS
DDX11 HCFC1
DDX11 INPP5D
DDX11 CHD4
DDX11 TK1
DDX11 ACLY
UBE2C PSMB2
UBE2C CKAP5
UBE2C LDHA
UBE2C PSMC3
UBE2C VDAC1
UBE2C CCT3
UBE2C MIF
UBE2C CENPA
UBE2C PFKP
UBE2C IDH2
UBE2C HMGB2
UBE2C THOP1
UBE2C MRPS22
UBE2C MYBL2
UBE2C CCNB1
ITGB1 HADHB
ITGB1 FAM50A
ITGB1 ALAS1
ITGB1 AP2M1
ITGB1 DCTN2
ITGB1 UPP1
BST2 BLOC1S1
BST2 IMMT
BST2 UROS
BST2 TXN2
BST2 PSME2
BST2 BUD31
NR6A1 HLF
NR6A1 MPL
DYNLL1 EIF4G2
DYNLL1 COX6A1
DYNLL1 EIF2S2
DYNLL1 EIF3A
DYNLL1 PUF60
DYNLL1 PRDX3
DYNLL1 COX5A
DYNLL1 RBMX
DYNLL1 COX6B1
DYNLL1 CYCS
DYNLL1 PABPC4
DYNLL1 DCTN2
DYNLL1 PCBP1
DYNLL1 FKBP1A
DYNLL1 RPIA
DYNLL1 MAPRE1
DYNLL1 IMMT
DYNLL1 YWHAQ
DYNLL1 SRP19
DYNLL1 SNRPD3
DYNLL1 MORF4L2
DYNLL1 LRPAP1
DYNLL1 ATP6V1E1
DYNLL1 ATP5J
DYNLL1 DECR1
DYNLL1 PDHB
DYNLL1 XPO1
DYNLL1 NFKB1
DYNLL1 CDK4
DYNLL1 PSMB1
DYNLL1 ELF1
DYNLL1 UQCRFS1
DYNLL1 RPN1
DYNLL1 PARK7
DYNLL1 SPCS2
DYNLL1 RPL35
DYNLL1 TSN
DYNLL1 CLNS1A
DYNLL1 AP2M1
DYNLL1 SAP18
DYNLL1 SRI
DYNLL1 PSMD1
DYNLL1 SNRPB
DYNLL1 SFRS9
DYNLL1 TCEB1
DYNLL1 UQCRC2
DYNLL1 UBB
DYNLL1 PDIA6
DYNLL1 RPL10A
DYNLL1 DDX39
DYNLL1 PPP2R2A
DYNLL1 IFNGR2
DYNLL1 COX4I1
DYNLL1 PSMA2
DYNLL1 UBE2L3
DYNLL1 MFAP1
DYNLL1 PSMB4
DYNLL1 KDELR2
DYNLL1 HNRNPC
DYNLL1 TRA2B
UMPS MDH1
UMPS COX17
UMPS TCP1
UMPS ATP5C1
UBTF KIAA0174
UBTF RNPEP
UBTF EDC4
ALAS1 GPNMB
ALAS1 GLUL
ALAS1 NDUFV3
SRP9 EIF4G2
SRP9 TMED10
SRP9 UQCRB
SRP9 RPA2
SRP9 CYCS
SRP9 AIMP1
SRP9 ETF1
SRP9 PSMD6
SRP9 METAP1
SRP9 ATP5J
SRP9 RPS3
SRP9 SPCS2
SRP9 RPL9
SRP9 RAD21
SRP9 BCLAF1
SRP9 RPL3
SRP9 RBMX
SRP9 PRDX3
SRP9 EPS15
SRP9 UQCRC2
SRP9 UBL4A
SRP9 SUMO1
SRP9 COPS5
SRP9 HNRNPC
SRP9 PSMC6
SRP9 ATP5C1
PGM1 HNRNPK
PGM1 ABL1
PGM1 GLUD1
STAT3 P4HB
HAX1 SSBP1
HAX1 CLNS1A
HAX1 PSMD4
HAX1 DDT
HAX1 RDBP
HAX1 DAP3
HAX1 MRPL23
HAX1 UBB
HAX1 PSMC3
HAX1 SURF1
HAX1 TSG101
SLC6A6 GPR125
IL1R1 COL6A3
IL1R1 NNMT
IL1R1 SRGN
IL1R1 HTRA1
IL1R1 VIM
CAP1 PARP1
CAP1 RAC1
POLR2F PPP1R7
POLR2F MIF
POLR2F SLC25A6
DAZAP2 BRD2
DAZAP2 RAC1
DAZAP2 EEF1D
DAZAP2 LAPTM5
DAZAP2 PUM1
DAZAP2 RPA2
DAZAP2 PARK7
DAZAP2 DCTN2
DAZAP2 FUS
DAZAP2 RPN2
DAZAP2 UBXN1
DAZAP2 MAPK1IP1L
DAZAP2 SNRNP70
DAZAP2 DYRK1A
DAZAP2 MSN
DAZAP2 CBX1
DAZAP2 USP10
DAZAP2 CYFIP2
DAZAP2 KIAA0174
DAZAP2 SUZ12
DAZAP2 SAFB
DAZAP2 ARHGDIB
DAZAP2 PTP4A2
DAZAP2 CTCF
DAZAP2 EWSR1
DAZAP2 TOMM20
DAZAP2 ALDH9A1
DAZAP2 TUBGCP3
S100A9 S100A8
PPIB TDG
PPIB TMED10
PPIB TSFM
PPIB COX5A
PPIB PABPC4
PPIB PWP1
PPIB MANF
PPIB UBL4A
PPIB PRPS2
PPIB PRCP
PPIB RPN1
PPIB DLD
PPIB GARS
PPIB FH
PPIB HADHB
PPIB TALDO1
PPIB ECHS1
PPIB QARS
PPIB AP2M1
PPIB HSP90B1
PPIB RBM4
PPIB ALDOA
PPIB PPP1R7
PPIB COX17
PPIB DGKZ
PPIB ATOX1
PPIB MRPL28
PPIB SSR2
PPIB MYL6B
PPIB NDUFS8
UBL4A NAP1L1
UBL4A AARS
UBL4A TDG
UBL4A ARF1
UBL4A COX5A
UBL4A HPRT1
UBL4A EIF3A
UBL4A PUF60
UBL4A NONO
UBL4A SHC1
UBL4A DAP3
UBL4A MANF
UBL4A TRIP12
UBL4A NACA
UBL4A DCTN2
UBL4A EED
UBL4A TSG101
UBL4A PSME4
UBL4A CD46
UBL4A PPP2R2A
UBL4A UBXN1
UBL4A METAP1
UBL4A NCL
UBL4A MORF4L2
UBL4A PRPS2
UBL4A ATP5J
UBL4A HTATSF1
UBL4A TATDN2
UBL4A PDHB
UBL4A PSMC3
UBL4A TUBA1A
UBL4A LOC100131311
UBL4A CLTC
UBL4A PPWD1
UBL4A IFNGR2
UBL4A RPN1
UBL4A CBX1
UBL4A DLD
UBL4A RPL35
UBL4A FH
UBL4A NOMO1
UBL4A TAF10
UBL4A TFAM
UBL4A PSMC1
UBL4A QARS
UBL4A AP2M1
UBL4A KIAA0174
UBL4A PTDSS1
UBL4A RBM4
UBL4A PDHA1
UBL4A SLC9A6
UBL4A SNRPB2
UBL4A XPO1
UBL4A EFR3A
UBL4A PSME1
UBL4A MLH1
UBL4A ALDH9A1
UBL4A E2F3
UBL4A SPCS2
UBL4A NDUFS8
UBL4A UBXN4
UBL4A EIF4H
UBL4A TRA2B
UBL4A CUL3
TRD@ CD2
TRD@ CTSC
TRD@ LIPA
TRD@ GZMK
TRD@ IL32
HSP90AB1 AARS
HSP90AB1 RRP1B
HSP90AB1 EIF3A
HSP90AB1 PUF60
HSP90AB1 NONO
HSP90AB1 DAP3
HSP90AB1 HSP90AA1
HSP90AB1 CYCS
HSP90AB1 PRKDC
HSP90AB1 PABPC4
HSP90AB1 HSPE1
HSP90AB1 MCM6
HSP90AB1 MAPRE1
HSP90AB1 MSH2
HSP90AB1 UQCRC1
HSP90AB1 FARSA
HSP90AB1 NCL
HSP90AB1 ENO1
HSP90AB1 PSMC1
HSP90AB1 MCM2
HSP90AB1 FH
HSP90AB1 CCT3
HSP90AB1 USP10
HSP90AB1 QARS
HSP90AB1 AIMP2
HSP90AB1 CDC123
HSP90AB1 KPNA2
HSP90AB1 PPIA
HSP90AB1 CKAP5
HSP90AB1 VDAC1
HSP90AB1 SSRP1
HSP90AB1 HSPH1
HSP90AB1 PSMD2
HSP90AB1 MLH1
HSP90AB1 CCT6A
HSP90AB1 MFAP1
HSP90AB1 CCT8
HSP90AB1 PGK1
FTH1 NR1H3
FTH1 MRPL28
FTH1 GLUL
FTH1 SOD2
FTH1 STOM
FTH1 SQSTM1
FTH1 CD63
TSC22D1 VIM
TSC22D1 CD46
TSC22D1 HTRA1
TSC22D1 MYL12A
MCM6 PIM1
MCM6 LOC96610
MCM6 NONO
MCM6 MCM5
MCM6 PRKDC
MCM6 PWP1
MCM6 ATP5J
MCM6 UQCRC1
MCM6 PSMB3
MCM6 ATP1B3
MCM6 ENO1
MCM6 MRPS22
MCM6 PSMC3
MCM6 ACLY
MCM6 RRM1
MCM6 MCM2
MCM6 PEBP1
MCM6 PCNA
MCM6 CCT3
MCM6 MCM4
MCM6 U2AF1
MCM6 CCT5
MCM6 DAP3
MCM6 SNRPB
MCM6 KPNA2
MCM6 FDPS
MCM6 CKAP5
MCM6 RFC4
MCM6 RRP1B
MCM6 NME1
MCM6 SET
MCM6 IMPDH2
MCM6 CCNB1
MCM6 BYSL
MCM6 MCM3
UQCRFS1 LTA4H
UQCRFS1 MAPRE1
UQCRFS1 SRI
UQCRFS1 PDIA6
UQCRFS1 COMMD1
UQCRFS1 MORF4L2
UQCRFS1 ATP6V1E1
UQCRFS1 PSMC2
UQCRFS1 AIMP1
UQCRFS1 UQCRC2
UQCRFS1 PSMB4
UQCRFS1 KDELR2
UQCRFS1 NFKB1
UQCRFS1 SLC25A5
UQCRFS1 NDUFA9
UQCRFS1 SNRPB
UQCRFS1 HNRNPF
PSMC3 PUF60
PSMC3 DAP3
PSMC3 PWP1
PSMC3 NDUFA9
PSMC3 NACA
PSMC3 ATP5J
PSMC3 PSMC1
PSMC3 BUD31
PSMC3 PPP4C
PSMC3 RDBP
PSMC3 HNRNPU
PSMC3 POLR2L
PSMC3 RBM4
PSMC3 CKAP5
PSMC3 PSMB7
PSMC3 MRPL28
PSMC3 FAM50A
PSMC3 UBE2L3
PSMC3 COX5A
PSMC3 HSP90AA1
PSMC3 UBB
PSMC3 AKR1B1
PSMC3 PSMB3
PSMC3 FH
PSMC3 COPB1
PSMC3 CLNS1A
PSMC3 CCT5
PSMC3 TALDO1
PSMC3 AIMP2
PSMC3 SSBP1
PSMC3 PSME1
PSMC3 IMPDH2
PSMC3 ATIC
PSMC3 TNPO1
PSMC3 ARF1
PSMC3 NONO
PSMC3 VDAC1
PSMC3 HSPE1
PSMC3 MANF
PSMC3 TSG101
PSMC3 SNRPB
PSMC3 PSMC5
PSMC3 MIF
PSMC3 TOP1
PSMC3 MRPS22
PSMC3 RAE1
PSMC3 COX5B
PSMC3 CCT3
PSMC3 BARD1
PSMC3 VBP1
PSMC3 RAD23A
PSMC3 SLC25A6
PSMC3 ATOX1
PSMC3 ADRM1
PSMC3 DDT
PSMC3 SET
PSMC3 NAP1L4
PSMC3 NDUFS8
PSMC3 CSE1L
PSMC3 CCT8
PSMC3 AARS
PSMC3 COX6A1
PSMC3 SOD1
PSMC3 TSFM
PSMC3 MRPL23
PSMC3 COX6B1
PSMC3 PSME2
PSMC3 DDX1
PSMC3 RPN2
PSMC3 UQCRC1
PSMC3 NDUFB7
PSMC3 PSMD4
PSMC3 ATP1B3
PSMC3 PDHB
PSMC3 AP2S1
PSMC3 GOT2
PSMC3 BCAP31
PSMC3 CBX1
PSMC3 MYL6B
PSMC3 SNRPF
PSMC3 QARS
PSMC3 PSMB10
PSMC3 HSP90B1
PSMC3 HNRNPC
PSMC3 PSMA6
PSMC3 ECHS1
PSMC3 HSPH1
PSMC3 PSMB4
PSMC3 SSB
PSMC3 CASP3
CKS1B SNRPE
CKS1B COX6A1
PPWD1 SLC9A6
PPWD1 SSR2
PPWD1 TAF10
PPWD1 CAMLG
PPWD1 LOC100131311
PPWD1 PSMC6
PPWD1 ATP5C1
TGIF1 HSPA9
TGIF1 THOP1
TGIF1 ATP1B3
RPS27 LOC100131311
RPS27 EEF1D
RPS27 ALDH9A1
RPS27 RPL12
RPS27 CAMLG
SFRS5 BRD2
SFRS5 BTN3A2
SFRS5 PRKCB
SFRS5 DYRK1A
SFRS5 KIAA0174
SFRS5 PNN
SFRS5 SAFB
SFRS5 BAT1
LRPPRC RARS
LRPPRC DDX21
LRPPRC ATP5B
LRPPRC CDC123
LRPPRC HNRNPC
LRPPRC DDX1
KTN1 FEZ2
KTN1 HNRNPA1
KTN1 ARCN1
KTN1 RBM25
KTN1 NOMO1
KTN1 ALDH9A1
KTN1 LOC100131311
KTN1 YY1
KTN1 GUSB
TTC3 RPL6
TTC3 PSMD6
TTC3 NSMAF
TTC3 TOP2B
TTC3 SHC1
TTC3 MLH1
TTC3 TUBA4A
TTC3 KIAA0174
TTC3 PNN
TTC3 XPO1
TTC3 PDHB
TTC3 TRIP12
TTC3 LOC100131311
TTC3 CHMP1A
TTC3 NACA
TTC3 YY1
TTC3 MTIF2
TTC3 CUL3
RBBP7 EIF4G2
RBBP7 EIF3A
RBBP7 NONO
RBBP7 ARCN1
RBBP7 HSP90AA1
RBBP7 CYCS
RBBP7 IGBP1
RBBP7 RANBP1
RBBP7 SFRS9
RBBP7 PSMD6
RBBP7 RARS
RBBP7 PSMA1
RBBP7 NFKB1
RBBP7 HNRNPF
RBBP7 CDK4
RBBP7 KIF11
RBBP7 ILF2
RBBP7 RPN1
RBBP7 HPRT1
RBBP7 PCNA
RBBP7 TSN
RBBP7 SLC25A46
RBBP7 MAPRE1
RBBP7 KPNA2
RBBP7 NUP205
RBBP7 FDPS
RBBP7 MELK
RBBP7 XPO1
RBBP7 EIF4A3
RBBP7 MSH2
RBBP7 UBE2L3
RBBP7 KDELR2
RBBP7 CCNB1
RBBP7 HNRNPC
RPS5 RPS9
RPS5 RPL18
RPS5 PSMA2
TALDO1 AARS
TALDO1 ARF1
TALDO1 EIF3A
TALDO1 PUF60
TALDO1 NONO
TALDO1 COX5A
TALDO1 ATP2A2
TALDO1 COX6B1
TALDO1 VDAC1
TALDO1 MRPL23
TALDO1 GAPDH
TALDO1 HSPE1
TALDO1 LGALS1
TALDO1 PCBP1
TALDO1 BAG1
TALDO1 MAPRE1
TALDO1 MSH2
TALDO1 UQCRC1
TALDO1 PSMB3
TALDO1 PSMD4
TALDO1 MIF
TALDO1 NCL
TALDO1 MORF4L2
TALDO1 ATP6V1E1
TALDO1 MRPS22
TALDO1 PSMC1
TALDO1 CLTC
TALDO1 COPB1
TALDO1 BCAP31
TALDO1 RPN1
TALDO1 FH
TALDO1 HSP90AA1
TALDO1 CKAP5
TALDO1 CCT5
TALDO1 DAP3
TALDO1 POLR2L
TALDO1 NDUFV2
TALDO1 AP2M1
TALDO1 COPS6
TALDO1 IMMT
TALDO1 PDXK
TALDO1 SNRPB
TALDO1 COX17
TALDO1 TCEB1
TALDO1 BUD31
TALDO1 ATOX1
TALDO1 ARPC2
TALDO1 LRPAP1
TALDO1 PRDX1
TALDO1 NDUFS8
TALDO1 SQSTM1
TALDO1 EIF4H
TALDO1 ATP6V1B2
CD59 ARF1
CD59 TMED10
CD59 TUBA1A
CD59 PEA15
CD59 COMT
CD59 PCBP1
CD59 YY1
CD59 PSMC5
CD59 RAC1
CD59 MYL12A
CD59 GNG10
CD59 CLTC
CD59 RPN1
CD59 SPCS2
CD59 HADHB
CD59 CD63
CD59 KIAA0174
CD59 NOMO1
CD59 AP2M1
CD59 UBXN1
CD59 RBM4
CD59 SRGN
CD59 PTP4A2
CD59 CTCF
CD59 DYNLT1
CYFIP2 AP1B1
CYFIP2 HNRNPA1
CYFIP2 CTCF
PSMD1 AARS
PSMD1 ARF1
PSMD1 NONO
PSMD1 HSP90AA1
PSMD1 PABPC4
PSMD1 PSME2
PSMD1 DDX1
PSMD1 RPN2
PSMD1 CAPZA1
PSMD1 IMMT
PSMD1 NCL
PSMD1 PSMC1
PSMD1 CLTA
PSMD1 CBX1
PSMD1 GARS
PSMD1 FH
PSMD1 POLR2L
PSMD1 CDC123
PSMD1 UCHL3
PSMD1 FDPS
PSMD1 ATOX1
PSMD1 UROS
PSMD1 UBE2L3
PSMD1 EIF4H
COL1A2 COL3A1
COL1A2 FN1
COL1A2 COL1A1
LIG1 CTCF
LIG1 AARS
LIG1 NARS
LIG1 CCT3
LIG1 KIAA0226
LIG1 E2F3
LIG1 ECHS1
LIG1 RFC4
LIG1 GSK3B
LIG1 SAFB
LIG1 PSMC1
LIG1 BMS1
LIG1 SEC24C
RPL13 EEF1G
RPL13 NACA
PTP4A2 BRD2
PTP4A2 EEF1D
PTP4A2 FNTA
PTP4A2 ECH1
PTP4A2 NACA
PTP4A2 TSG101
PTP4A2 PPP2R2A
PTP4A2 UBXN1
PTP4A2 MYL12A
PTP4A2 MYST3
PTP4A2 DYRK1A
PTP4A2 LOC100131311
PTP4A2 RAD23A
PTP4A2 KLF6
PTP4A2 KIAA0174
PTP4A2 CAMLG
PTP4A2 PTDSS1
PTP4A2 CTCF
PTP4A2 MRPL28
PTP4A2 PSME1
PTP4A2 ALDH9A1
PTP4A2 MAP3K4
PTP4A2 TAX1BP1
PTP4A2 UBXN4
BAT3 TRIM28
BAT3 GGA3
CXCL10 CXCL9
EIF4A3 HPRT1
EIF4A3 PCNA
EIF4A3 MSH2
EIF4A3 YWHAQ
EIF4A3 CYCS
EIF4A3 COX5A
EIF4A3 HSPH1
EIF4A3 SLC16A1
EIF4A3 HSP90AA1
EIF4A3 PSMC2
EIF4A3 MFAP1
EIF4A3 SAP18
EIF4A3 VDAC2
EIF4A3 SSB
EIF4A3 SLBP
EIF4A3 HNRNPF
COX8A COX6A1
COX8A ARF1
COX8A RAC1
COX8A RHOG
COX8A COX6B1
COX8A COMT
COX8A NDUFA9
COX8A DCTN2
COX8A RPN2
COX8A PPP2R2A
COX8A PSMB3
COX8A PSMD4
COX8A EFEMP2
COX8A CLTC
COX8A PARK7
COX8A COX5B
COX8A USP10
COX8A HADHB
COX8A PSMD9
COX8A POLR2L
COX8A AP2M1
COX8A PTDSS1
COX8A SNRPB
COX8A TCEB1
COX8A ATOX1
COX8A SSR2
COX8A PPP2R4
COX8A EIF4H
MTHFS TATDN2
MTHFS BARD1
MTHFS U2AF1
MTHFS H3F3A
MTHFS CAMLG
MTHFS ARL6IP1
MTHFS SRP14
MTHFS YY1
MTHFS PCBP1
MTHFS TSG101
RASSF2 RPN1
RASSF2 GARS
RASSF2 SPCS2
RASSF2 NIPA2
RASSF2 U2AF1
RASSF2 SNRPA1
RASSF2 TNIP1
RASSF2 TANK
RASSF2 CAST
RASSF2 KIAA0174
RASSF2 PSMC1
RASSF2 CAMLG
RASSF2 COPS6
RASSF2 ACLY
RASSF2 TRIP12
RASSF2 NDUFA9
RASSF2 YY1
RASSF2 EIF4H
LRBA HNRNPK
LRBA ALDH9A1
LRBA USP7
ARPC4 TMED9
HLA-E CST3
AP1B1 SPTAN1
AP1B1 ADAR
AP1B1 CAPN1
AP1B1 CHD4
AP1B1 TRIM28
AP1B1 SHC1
AP1B1 MAN2B1
AP1B1 AP3D1
AP1B1 SMARCA4
AP1B1 TYK2
AP1B1 DNMT1
AP1B1 MAP4K1
AP1B1 CPSF1
AP1B1 LAMP1
ACO2 CTSH
ACO2 CD81
ACO2 ATP6V1E1
ACO2 HTATSF1
ACO2 PARP1
ACO2 COPS6
ACO2 PRKACA
ACO2 MAP4K1
GUSB FEZ2
GUSB HSF1
GUSB CAMLG
GUSB RAC1
GUSB ATR
GUSB SHC1
GUSB IL10RB
GUSB FAM50A
GUSB COX6B1
GUSB QARS
GUSB MANF
GUSB PCBP1
GUSB DCTN2
GUSB FUS
GUSB RPN2
GUSB IRF3
GUSB PSMC5
GUSB UQCRC1
GUSB PRMT2
GUSB PRPS2
GUSB SNRNP70
GUSB DYRK1A
GUSB LOC100131311
GUSB AP2S1
GUSB BUD31
GUSB RPN1
GUSB PPP4C
GUSB IL10RA
GUSB TATDN2
GUSB MPI
GUSB HADHB
GUSB RAD23A
GUSB ECHS1
GUSB KIAA0174
GUSB NOMO1
GUSB AP2M1
GUSB HK1
GUSB BAT1
GUSB YY1
GUSB CPT1B
GUSB ATP6V0C
GUSB CTCF
GUSB FOXO1
GUSB PSME1
GUSB AP3D1
GUSB ALDH9A1
GUSB PPP2R2A
GUSB ATXN2L
GUSB SEC24C
COL6A3 FN1
COL6A3 ACSL1
COL6A3 COL3A1
COL6A3 COL4A2
COL6A3 COL6A2
COL6A3 COL1A1
ATP5C1 SNRPD2
ATP5C1 PSMD6
ATP5C1 COX4I1
ATP5C1 VBP1
ATP5C1 UQCRB
ATP5C1 PSMC2
ATP5C1 NPM1
ATP5C1 GLO1
ATP5C1 PSMC6
CHERP ELF4
CHERP DNMT1
CHERP RNPEP
CHERP PUM1
CHERP SMARCC2
CHERP GGA3
CHERP SMARCA4
CHERP SMARCA2
CHERP SNRPA
CHERP RPN2
CHERP HNRNPU
CHERP CDC25B
CHERP POU2AF1
CHERP CD81
CHERP HCFC1
CHERP INPP5D
CHERP CHD4
CHERP COL4A2
CHERP CPT1B
CHERP SNRNP70
CHERP ACLY
CHERP EDC4
CHERP MBOAT7
CHERP MAP4
CHERP MYH9
CHERP DPYSL2
CHERP NCOR2
CHERP USP10
CHERP HSPB1
CHERP TRIM28
CHERP ARHGAP1
CHERP ATP2A2
CHERP ECH1
CHERP WIPF2
CHERP USP5
CHERP TYK2
CHERP SAFB
CHERP PRKACA
CHERP MAPK1IP1L
CHERP SPTAN1
CHERP GUSBP1
CHERP EWSR1
CHERP P4HB
CHERP MED12
CHERP INPPL1
CHERP AP3D1
CHERP ATXN2L
CHERP RBM42
CHERP SEC24C
NDUFV3 DAP3
NDUFV3 PPP2R1A
NDUFV3 SERPINA1
NDUFV3 ANXA2
TAP1 IFI16
TAP1 GSK3B
TAP1 MPP1
TAP1 GLUL
TAP1 PSME2
ALDOA COX17
ALDOA MRPL23
ALDOA ATOX1
ALDOA PSMB3
ALDOA EIF3A
ALDOA IFI30
ALDOA PSAP
ALDOA COX5A
ALDOA PRDX1
ALDOA CTSH
ALDOA GLUL
ALDOA AARS
ALDOA VDAC1
ALDOA MRPS22
ALDOA GAPDH
ALDOA HSPE1
ALDOA PSMC1
ALDOA SQSTM1
ALDOA PKM2
ALDOA PDHA1
CCNG2 EDEM1
CCNG2 ELF1
PSMA3 PSMD14
PSMA3 MRPL12
PSMA3 PHB2
PSMA3 SUMO1
PSMA3 GLUD1
PSMA3 LSM1
PSMA3 MRPL3
NONO AARS
NONO PIM1
NONO LOC96610
NONO EIF3A
NONO PUF60
NONO RAD23B
NONO COX5A
NONO ATP2A2
NONO FAM50A
NONO STIP1
NONO PRKDC
NONO SMC1A
NONO COMT
NONO PWP1
NONO SNRPA
NONO IGBP1
NONO MANF
NONO DCTN2
NONO DDX1
NONO RPN2
NONO SND1
NONO MAPRE1
NONO PSMC5
NONO MSH2
NONO UQCRC1
NONO PSMD4
NONO NCL
NONO CHD4
NONO TOP1
NONO MRPS22
NONO MAPK1IP1L
NONO UBA1
NONO PSMC1
NONO CLTC
NONO MLF2
NONO KIF11
NONO IFNGR2
NONO CLTA
NONO CBX1
NONO FH
NONO USP10
NONO MSN
NONO TUBA4A
NONO ACLY
NONO QARS
NONO AP2M1
NONO USP5
NONO SUZ12
NONO RBM42
NONO DGUOK
NONO SNRPB
NONO GPI
NONO PDHA1
NONO CTCF
NONO CKAP5
NONO XPO1
NONO EWSR1
NONO POLD2
NONO TTC1
NONO SSRP1
NONO DDX39
NONO PSMD2
NONO NARS
NONO PABPC4
NONO SQSTM1
NONO CCNB1
NONO NAP1L4
NONO EIF4H
NONO CCT8
RARS SNRPE
RARS COX6A1
RARS EIF3A
RARS HSP90AA1
RARS NDUFA9
RARS MAPRE1
RARS MSH2
RARS COX7B
RARS ATP1B3
RARS TAF9
RARS SDHB
RARS MRPS22
RARS PDHB
RARS CLTC
RARS RPN1
RARS SPCS2
RARS TSN
RARS EIF3F
RARS SAP18
RARS VDAC2
RARS COX7C
RARS BAG1
RARS SNRPD2
RARS TCEB1
RARS UQCRC2
RARS UFD1L
RARS PDIA6
RARS SRPR
RARS PSMC2
RARS UBE2L3
RARS PSMB4
RARS CCNB1
RARS CCT8
LOC100131892 DDX39
LCP2 CD2
LCP2 GZMK
SF3B2 PPP1R7
SF3B2 CTCF
SF3B2 PSME4
SF3B2 SHC1
SF3B2 PRMT2
SF3B2 C16orf35
SF3B2 TAF10
SF3B2 NOMO1
SF3B2 NAP1L4
SF3B2 PWP1
NAMPT PDIA6
LCP1 YWHAQ
LCP1 PLEK
LCP1 PSMD8
LCP1 ETF1
LCP1 TRA2A
LCP1 HNRNPF
LCP1 EIF4A2
LCP1 RAB1A
LCP1 PSMA1
LCP1 SFRS3
LCP1 CD53
LCP1 HDAC1
LCP1 PTGES3
LCP1 ARPC1A
LCP1 ZNF267
LCP1 ARHGDIB
LCP1 PCBP2
LCP1 IDH1
LCP1 UBE2D3
LCP1 P4HB
LCP1 PRKAR1A
LCP1 ACTB
MANF EED
MANF AARS
MANF ARF1
MANF RAC1
MANF PPP4C
MANF PUF60
MANF SHC1
MANF ARCN1
MANF COX6B1
MANF STIP1
MANF PABPC4
MANF PWP1
MANF HSP90B1
MANF DCTN2
MANF DAP3
MANF RPN2
MANF TSG101
MANF PSMC5
MANF MSH2
MANF UQCRC1
MANF CARS
MANF DDX1
MANF NCL
MANF ATP1B3
MANF MRPS22
MANF PDHB
MANF PSMC1
MANF CLTC
MANF COPB1
MANF BCAP31
MANF RPN1
MANF CBX1
MANF RDBP
MANF GARS
MANF FH
MANF VBP1
MANF PSMB10
MANF MRPL23
MANF CSE1L
MANF QARS
MANF AP2M1
MANF DDX21
MANF FDPS
MANF CKAP5
MANF SNRPD2
MANF CLPP
MANF SSR2
MANF TXN2
MANF PSMB4
MANF NDUFS8
MANF ATR
MANF IK
MANF SSB
MANF SURF1
MANF EIF4H
MANF CCT8
MANF TIAL1
EIF4B FEZ2
LAMB1 JUNB
LAMB1 HTRA1
HLA-DQA1 HLA-DMB
DGUOK LAGE3
DGUOK ARF1
DGUOK PUF60
DGUOK DAP3
DGUOK PSMD9
DGUOK PSMD2
MYL9 CDC37
MYL9 IL15RA
MYL9 MLF2
AHCY YBX1
CYP1A2 MPI
CYP1A2 PKN1
CYP1A2 LIMK1
CYP1A2 RAD23A
CYP1A2 INPPL1
POU2AF1 SMC1A
POU2AF1 WIPF2
POU2AF1 TOP1
POU2AF1 SMARCA2
POU2AF1 ATXN2L
POU2AF1 MAPK1IP1L
PRKACA DNMT1
PRKACA CD81
PRKACA SHC1
PRKACA ATP2A2
PRKACA TNIP1
PRKACA ARHGDIA
PRKACA SNRPA
PRKACA GARS
PRKACA RPN2
PRKACA MAP4K1
PRKACA CDC25B
PRKACA HCFC1
PRKACA CHD4
PRKACA RBM10
PRKACA HADHB
PRKACA ACLY
PRKACA MAP4
PRKACA MLF2
PRKACA MYH9
PRKACA ATP6AP1
PRKACA NCOR2
PRKACA USP10
PRKACA HSPB1
PRKACA TRIM28
PRKACA RAD23A
PRKACA ATP6V0C
PRKACA NOMO1
PRKACA USP5
PRKACA MAN2B1
PRKACA HK1
PRKACA SAFB
PRKACA MAPK1IP1L
PRKACA SPTAN1
PRKACA P4HB
PRKACA ADRM1
PRKACA SQSTM1
CHI3L1 APOE
IER2 CBX1
IER2 ARF1
ASNS LAGE3
ASNS TSN
ASNS EIF3A
ASNS EPRS
ASNS TRA2B
ASNS SAP18
MIF SNRPE
MIF COX6A1
MIF SOD1
MIF EIF3A
MIF TSFM
MIF COX5A
MIF DAP3
MIF HSP90AA1
MIF UBB
MIF GAPDH
MIF HSPE1
MIF NDUFA9
MIF DTYMK
MIF PSMB3
MIF PSMD4
MIF ATP1B3
MIF MRPS22
MIF PSMC1
MIF PSMB7
MIF RPL35
MIF CCT3
MIF MRPL23
MIF POLR2L
MIF SUZ12
MIF COPS6
MIF SNRPD2
MIF PDXK
MIF SNRPB
MIF TCEB1
MIF LDHA
MIF VDAC1
MIF DDT
MIF CSTB
MIF NME1
MIF PRDX1
MIF CCT8
MIF CCNB1
MIF COX6C
MIF PSMA4
NPM1 PARK7
NPM1 RANBP1
NPM1 NUP205
NPM1 PSMD6
NPM1 UQCRB
NPM1 SLC25A46
NPM1 RPL6
NPM1 BCLAF1
NPM1 RBMX
NPM1 CCNG1
NPM1 CDC123
NPM1 VDAC2
NPM1 BTK
NPM1 HNRNPC
NPM1 CCT8
NPM1 RPS10
NPM1 RPS3
AKR1B1 SNRPB
AKR1B1 GARS
AKR1B1 NDUFA9
AKR1B1 HDLBP
AKR1B1 SSR2
AKR1B1 PWP1
AKR1B1 SSBP1
AKR1B1 ATOX1
PSMA1 PSMD14
PSMA1 PHB2
PSMA1 YWHAQ
PSMA1 SFRS9
PSMA1 PSMD8
PSMA1 SEPT7
PSMA1 ETF1
PSMA1 SLC25A5
PSMA1 LTA4H
PSMA1 FKBP1A
PSMA1 HCCS
PSMA1 RANBP1
PSMA1 HNRNPF
PSMA1 RAB1A
PSMA1 SDHB
PSMA1 CCT7
PSMA1 ATP5B
PSMA1 ATP5G3
PSMA1 FDPS
PSMA1 UQCRC2
PSMA1 PDIA6
PSMA1 PSMC2
PSMA1 C11orf58
PSMA1 ERH
PSMA1 PSMB4
PSMA1 NAE1
PSMA1 PGK1
PSMA1 GUK1
PRPS2 RPN1
PRPS2 ARF1
PRPS2 BRD2
PRPS2 EIF3A
PRPS2 ATR
PRPS2 ATP2A2
PRPS2 HMGB1
PRPS2 ARL6IP1
PRPS2 PCBP1
PRPS2 DDX1
PRPS2 PSME4
PRPS2 PPP2R2A
PRPS2 MSH2
PRPS2 UQCRC1
PRPS2 MORF4L2
PRPS2 TOPBP1
PRPS2 E2F3
PRPS2 TOP1
PRPS2 MRPS22
PRPS2 RRM1
PRPS2 COPB1
PRPS2 CLTA
PRPS2 EED
PRPS2 CBX1
PRPS2 DLD
PRPS2 RAD23B
PRPS2 CTCF
PRPS2 ARCN1
PRPS2 ECHS1
PRPS2 QARS
PRPS2 AP2M1
PRPS2 UBE4A
PRPS2 YY1
PRPS2 SLC9A6
PRPS2 CKAP5
PRPS2 CCT6A
PRPS2 EFR3A
PRPS2 NUBP1
PRPS2 MLH1
PRPS2 DDX21
PRPS2 UBXN4
PRPS2 EIF4H
ENO1 LGALS3
ENO1 ATP6V1F
ENO1 HSP90AA1
ENO1 GAPDH
ENO1 PSME2
ENO1 ACOT7
ENO1 WARS
ENO1 PKM2
ENO1 LIMK1
ENO1 FARSA
ENO1 ATP1B3
ENO1 TOP1
ENO1 GLUL
ENO1 SOD2
ENO1 AIMP2
ENO1 PSMB2
ENO1 KPNA2
ENO1 GPI
ENO1 MT1A
ENO1 SND1
TOP1 UBE2A
TOP1 CENPA
TOP1 COMT
TOP1 ARL6IP1
TOP1 MSH2
TOP1 YY1
TOP1 CHD4
TOP1 USP14
TOP1 PSMC1
TOP1 CLTC
TOP1 GINS1
TOP1 EED
TOP1 PARK7
TOP1 PCNA
TOP1 TTC1
TOP1 ECHS1
TOP1 HMGB1
TOP1 CKAP5
TOP1 P4HB
TOP1 MRPS22
TOP1 FAM50A
TOP1 NARS
TOP1 EIF4H
TOP1 EZH2
TOP1 HSP90AA1
TOP1 PCBP1
TOP1 DCTN2
TOP1 MLH1
TOP1 ACLY
TOP1 GARS
TOP1 NOLC1
TOP1 HNRNPK
TOP1 AP2M1
TOP1 USP5
TOP1 SNRPB
TOP1 MAPK1IP1L
TOP1 HNRNPA1
TOP1 PSME1
TOP1 HNRNPC
TOP1 VDAC1
TOP1 PSMD2
TOP1 SNRPA
TOP1 PSME4
TOP1 MAPRE1
TOP1 METAP1
TOP1 UBE2N
TOP1 PSMD11
TOP1 ATP5J
TOP1 MTIF2
TOP1 RPN1
TOP1 HPRT1
TOP1 DLD
TOP1 USP10
TOP1 U2AF1
TOP1 RAD23A
TOP1 KPNA2
TOP1 KPNB1
TOP1 CCT6A
TOP1 ARPC2
TOP1 SUMO1
TOP1 AP3D1
TOP1 NAP1L4
TOP1 H2AFX
TOP1 AARS
TOP1 SMC1A
TOP1 LOC96610
TOP1 EIF3A
TOP1 PUM1
TOP1 RAD23B
TOP1 PRKDC
TOP1 DDX1
TOP1 RPN2
TOP1 YWHAE
TOP1 UQCRC1
TOP1 EFEMP2
TOP1 NCL
TOP1 TOPBP1
TOP1 PDHB
TOP1 CLTA
TOP1 CBX1
TOP1 TCEB1
TOP1 MPI
TOP1 QARS
TOP1 SUZ12
TOP1 CTCF
TOP1 SRP19
TOP1 PPP4C
TOP1 PSMC6
PSMD11 KARS
PSMD11 TSFM
PSMD11 PWP1
PSMD11 SART3
PSMD11 RAB21
PSMD11 PSMB3
PSMD11 PSMD4
PSMD11 UBE2N
PSMD11 SNRPD3
PSMD11 MORF4L2
PSMD11 ATP6V1E1
PSMD11 ATP5J
PSMD11 PSMC1
PSMD11 EED
PSMD11 MRPL12
PSMD11 MAPRE1
PSMD11 SSBP1
PSMD11 MLH1
CPT1B FEZ2
CPT1B KIAA0232
CPT1B GGA3
CPT1B ATP6V0C
CPT1B NOMO1
CPT1B CLK2
CPT1B SNRNP70
CPT1B DYRK1A
CPT1B PCBP1
CPT1B GUSBP1
CPT1B RPN2
UBA1 ELF4
UBA1 DNMT1
UBA1 ATP2A2
UBA1 SMARCA4
UBA1 SNRPA
UBA1 FUS
UBA1 RPN2
UBA1 HCFC1
UBA1 HUWE1
UBA1 MLF2
UBA1 ESPL1
UBA1 MYH9
UBA1 CD81
UBA1 IDH3G
UBA1 TRIM28
UBA1 PRKCD
UBA1 CAPN1
UBA1 GPI
UBA1 GRN
UBA1 DNM2
ATF4 RPN1
ATF4 SNRPB2
ATF4 SPCS2
ATF4 RPL35
ATF4 PSMD4
ATF4 BCLAF1
ATF4 TLK1
ATF4 NAP1L4
ATF4 TAX1BP1
ATF4 LOC100131311
ATF4 CUL3
MAP4 ELF4
MAP4 ADAR
MAP4 SHC1
MAP4 SMARCA2
MAP4 RPN2
MAP4 CDC25B
MAP4 SQSTM1
MAP4 HCFC1
MAP4 INPP5D
MAP4 CHD4
MAP4 COL4A2
MAP4 SNRNP70
MAP4 PCOLCE
MAP4 EDC4
MAP4 MBOAT7
MAP4 MYH9
MAP4 HADHB
MAP4 NCOR2
MAP4 MPI
MAP4 DPYSL2
MAP4 ARHGAP1
MAP4 ATP2A3
MAP4 MAN2B1
MAP4 ATXN2L
MAP4 USP5
MAP4 TYK2
MAP4 SAFB
MAP4 NFATC1
MAP4 SPTAN1
MAP4 INPPL1
MAP4 GLG1
MAP4 AP3D1
MAP4 WIPF2
FOXO4 HTN1
FOXO4 CFB
FOXO4 DBI
FOXO4 FXR2
FOXO4 CYP2A13
FOXO4 FAS
FOXO4 COL9A2
FOXO4 IGHG1
FOXO4 CYP2A6
FOXO4 GNL1
GUSBP1 BPTF
GUSBP1 C16orf35
GUSBP1 PPP3CA
GUSBP1 IRF3
GUSBP1 WIPF2
RAE1 AARS
RAE1 COX6B1
RAE1 COMT
RAE1 SNRPA
RAE1 PCBP1
RAE1 RPN2
RAE1 UQCRC1
RAE1 EDC4
RAE1 CLTA
RAE1 PPP4C
RAE1 POLR2L
RAE1 AP2M1
RAE1 PTDSS1
RAE1 TCEB1
RAE1 EWSR1
RAE1 ATOX1
RAE1 HNRNPA1
RAE1 ADRM1
RAE1 CLPP
RAE1 NDUFS8
HLA-DRB1 HLA-DMB
ATP6V1F IMMT
ATP6V1F ATOX1
ATP6V1F CTSA
ATP6V1F BUD31
ATP6V1F BCAP31
RPN1 RAC1
RPN1 ARCN1
RPN1 PABPC4
RPN1 COMT
RPN1 NACA
RPN1 MSH2
RPN1 PSMD6
RPN1 MORF4L2
RPN1 HTATSF1
RPN1 PSMC1
RPN1 CLTC
RPN1 EED
RPN1 PPP4C
RPN1 IL10RA
RPN1 TSN
RPN1 CLIC1
RPN1 HADHB
RPN1 RBM4
RPN1 CKAP5
RPN1 CBFB
RPN1 MRPL28
RPN1 RBM25
RPN1 EIF4H
RPN1 USP9X
RPN1 TNIP1
RPN1 HSP90AA1
RPN1 ETF1
RPN1 TRIP12
RPN1 PCBP1
RPN1 DCTN2
RPN1 TLK1
RPN1 COPB1
RPN1 CAPZA1
RPN1 HNRNPK
RPN1 AP2M1
RPN1 YY1
RPN1 PSME1
RPN1 CUL3
RPN1 TUBA1A
RPN1 FNTA
RPN1 GLUD1
RPN1 MYL12A
RPN1 AIMP1
RPN1 TSG101
RPN1 PSME4
RPN1 MAPRE1
RPN1 UBE2N
RPN1 MRPS22
RPN1 ATP5J
RPN1 MTIF2
RPN1 DLD
RPN1 SPCS2
RPN1 SAP18
RPN1 BAT1
RPN1 NUP205
RPN1 CCT6A
RPN1 MLH1
RPN1 TAX1BP1
RPN1 UBXN4
RPN1 UFD1L
RPN1 AARS
RPN1 PARK7
RPN1 EIF3A
RPN1 DDX1
RPN1 PPP2R2A
RPN1 NCL
RPN1 TOPBP1
RPN1 PDHB
RPN1 SSBP1
RPN1 PSMC6
RPN1 KARS
RPN1 CBX1
RPN1 QARS
RPN1 GNB1
RPN1 SFRS11
RPN1 MAPK6
RPN1 CTCF
RPN1 EWSR1
RPN1 EIF1
RPN1 HSPH1
RPN1 TANK
RPN1 SSB
RPN1 TRA2B
HPRT1 NDUFA9
HPRT1 EIF3A
HPRT1 HSPH1
HPRT1 UBE2A
HPRT1 COX5A
HPRT1 RBMX
HPRT1 HSP90AA1
HPRT1 CYCS
HPRT1 PWP1
HPRT1 MELK
HPRT1 TRIP12
HPRT1 ARL6IP1
HPRT1 DCTN2
HPRT1 SRP19
HPRT1 DTYMK
HPRT1 MAPRE1
HPRT1 MSH2
HPRT1 PSMD6
HPRT1 MRPL28
HPRT1 HMGB2
HPRT1 UBE2N
HPRT1 NCL
HPRT1 MORF4L2
HPRT1 IGBP1
HPRT1 ATP5J
HPRT1 USP14
HPRT1 PSMC1
HPRT1 CLTC
HPRT1 PSMB7
HPRT1 KIF11
HPRT1 GTF2A2
HPRT1 CBX1
HPRT1 DLD
HPRT1 PCNA
HPRT1 U2AF1
HPRT1 VBP1
HPRT1 DUT
HPRT1 SUZ12
HPRT1 PCMT1
HPRT1 VDAC1
HPRT1 SSBP1
HPRT1 HMGB1
HPRT1 XPO1
HPRT1 MTHFD2
HPRT1 CCT6A
HPRT1 ARPC2
HPRT1 PRPS1
HPRT1 NME1
HPRT1 PSMC6
HPRT1 PSMD4
HPRT1 CCNB1
HPRT1 HNRNPC
HPRT1 CCT8
HPRT1 ESD
HPRT1 HSPE1
DLD AARS
DLD PARK7
DLD EIF3A
DLD TUBA1A
DLD UBE2A
DLD COX5A
DLD HSP90AA1
DLD PRKDC
DLD COMT
DLD PWP1
DLD TRIP12
DLD GARS
DLD NACA
DLD DCTN2
DLD RPN2
DLD PSME4
DLD YWHAE
DLD PPP2R2A
DLD UQCRC1
DLD NARS
DLD NCL
DLD MORF4L2
DLD TOPBP1
DLD ATP5J
DLD DYRK1A
DLD PSMC1
DLD CLTC
DLD MTIF2
DLD IL10RA
DLD FH
DLD SHC1
DLD U2AF1
DLD C1QBP
DLD ECHS1
DLD LOC100131311
DLD QARS
DLD AP2M1
DLD SAP18
DLD CAMLG
DLD BAG1
DLD YY1
DLD CCT6A
DLD METAP1
DLD MRPL28
DLD PRDX1
DLD MLH1
DLD NAP1L4
DLD PPP4C
DLD SQSTM1
DLD UBE4A
DLD PSMC6
DLD CUL3
TSFM SNRPE
TSFM RDBP
TSFM COX5A
TSFM MRPL23
TSFM AARS
TSFM COX6B1
TSFM COMT
TSFM PWP1
TSFM PSME2
TSFM UQCRC1
TSFM PSMB3
TSFM PSMD4
TSFM ATP5J
TSFM BUD31
TSFM BCAP31
TSFM EIF2S1
TSFM SNRPF
TSFM CCT5
TSFM HSP90B1
TSFM SNRPB
TSFM FDPS
TSFM MRPS22
TSFM DDT
TSFM ADORA2A
TSFM NAP1L4
HINT1 LDHB
HINT1 RANBP1
HINT1 ATP5G3
HINT1 ATP5A1
HINT1 RPL35A
HINT1 PSMA2
HINT1 ATP6V0B
HINT1 RPS10
LHFPL2 EPS15
LHFPL2 DNMT1
LHFPL2 LRPAP1
LHFPL2 TUBA1A
LHFPL2 CD81
LHFPL2 STX4
LHFPL2 YWHAB
LHFPL2 MOBKL1B
KIAA0232 ALDH9A1
TRIM28 AARS
TRIM28 PIM1
TRIM28 PRKCD
TRIM28 CD81
TRIM28 SMARCA4
TRIM28 HCFC1
TRIM28 CHD4
TRIM28 ACLY
TRIM28 MLF2
TRIM28 USP10
TRIM28 RAD23A
TRIM28 ATP6V0C
TRIM28 USP5
TRIM28 TYK2
TRIM28 DNMT1
TRIM28 MAPK1IP1L
TRIM28 SPTAN1
TRIM28 MED12
TRIM28 RBM42
TRIM28 CAPN1
TUBA4A NAP1L1
TUBA4A PARK7
TUBA4A U2AF1
TUBA4A RAD23B
TUBA4A UBC
TUBA4A PPP2R2A
TUBA4A SUZ12
TUBA4A RRM1
TUBA4A ARHGDIB
TUBA4A CUL3
TUBA4A PDHB
LOC100131311 AARS
LOC100131311 TMED10
LOC100131311 DNAJB1
LOC100131311 ATR
LOC100131311 SHC1
LOC100131311 RPA2
LOC100131311 SSR2
LOC100131311 COX6B1
LOC100131311 COMT
LOC100131311 BAT1
LOC100131311 TRIP12
LOC100131311 NACA
LOC100131311 EED
LOC100131311 TSG101
LOC100131311 NOMO1
LOC100131311 PPP2R2A
LOC100131311 UBXN1
LOC100131311 SFRS4
LOC100131311 METAP1
LOC100131311 TOPBP1
LOC100131311 E2F3
LOC100131311 GNG10
LOC100131311 FOXO1
LOC100131311 CLTC
LOC100131311 FNTA
LOC100131311 COPB1
LOC100131311 MTIF2
LOC100131311 MAP3K4
LOC100131311 NAP1L1
LOC100131311 PARK7
LOC100131311 KIAA0226
LOC100131311 SPCS2
LOC100131311 TNFRSF1B
LOC100131311 HNRNPK
LOC100131311 RAC1
LOC100131311 DYRK1A
LOC100131311 HNRNPU
LOC100131311 KLF6
LOC100131311 KIAA0174
LOC100131311 PSME1
LOC100131311 AP2M1
LOC100131311 TUBA1A
LOC100131311 H3F3A
LOC100131311 CAMLG
LOC100131311 PCMT1
LOC100131311 PHF3
LOC100131311 YY1
LOC100131311 CTCF
LOC100131311 EWSR1
LOC100131311 UQCRC1
LOC100131311 TCEB1
LOC100131311 SERTAD2
LOC100131311 RRP1B
LOC100131311 QARS
LOC100131311 MLH1
LOC100131311 ALDH9A1
LOC100131311 TNPO1
LOC100131311 TUBGCP3
LOC100131311 LAMP2
LOC100131311 PSMC6
LOC100131311 CUL3
LOC100131311 SMARCA2
LMNB2 SND1
LMNB2 IDH3G
LMNB2 NUP62
SEPT6 ADRM1
SEPT6 SAFB
JUNB PPP1R7
JUNB IL15RA
SLC16A1 KPNA2
SLC16A1 HNRNPF
KPNA2 PCCB
KPNA2 LOC96610
KPNA2 PUF60
KPNA2 HSP90AA1
KPNA2 HMGB2
KPNA2 ATP1B3
KPNA2 KIF11
KPNA2 PCNA
KPNA2 CCT5
KPNA2 STMN1
KPNA2 AIMP2
KPNA2 PDHA1
KPNA2 ESPL1
KPNA2 MELK
KPNA2 MCM2
KPNA2 TFRC
KPNA2 SSRP1
KPNA2 NME1
KPNA2 MLH1
KPNA2 CCNB1
KPNA2 MCM3
PDIA3 ZFP36L2
C3orf45 IK
C3orf45 P4HB
SPTAN1 ADAR
SPTAN1 DNMT1
SPTAN1 CD81
SPTAN1 SHC1
SPTAN1 GGA3
SPTAN1 SMARCA4
SPTAN1 ZYX
SPTAN1 RPN2
SPTAN1 MAP4K1
SPTAN1 CDC25B
SPTAN1 HCFC1
SPTAN1 BSG
SPTAN1 INPP5D
SPTAN1 CHD4
SPTAN1 RBM10
SPTAN1 ACTN1
SPTAN1 LAMP1
SPTAN1 SNRNP70
SPTAN1 KNTC1
SPTAN1 MYH9
SPTAN1 NCOR2
SPTAN1 ATP2A3
SPTAN1 TCF3
SPTAN1 DPYSL2
SPTAN1 NOMO1
SPTAN1 RAD23A
SPTAN1 CAST
SPTAN1 USP5
SPTAN1 TYK2
SPTAN1 SAFB
SPTAN1 HMHA1
SPTAN1 EWSR1
SPTAN1 MED12
SPTAN1 HYOU1
SPTAN1 INPPL1
SPTAN1 AP3D1
SPTAN1 WIPF2
SPTAN1 RBM42
SPTAN1 SEC24C
SPTAN1 CAPN1
KDM5A CBLB
KDM5A BPTF
NUP205 XPO1
NUP205 EWSR1
NUP205 PSMD6
NUP205 TSN
NUP205 EIF3A
NUP205 AIMP1
NUP205 MLH1
NUP205 COPS5
NUP205 CDC123
NUP205 HNRNPC
NUP205 DCTN2
ATP5G2 UQCRC2
ATP5G2 SFRS9
ATP5G2 ARPC1A
ATP5G2 PHB2
ATP5G2 PSMD8
ATP5G2 NAE1
CCNH SP3
CCNH IRAK1
CCNH EIF3E
CCNH ARCN1
CCNH PSMB4
POLD2 HSF1
POLD2 SND1
POLD2 VDAC1
POLD2 ARHGDIA
POLD2 COPS6
POLD2 EXOSC7
POLD2 CTPS
POLD2 UQCRC1
POLD2 CHD4
POLD2 RBM10
POLD2 CHAF1A
POLD2 GARS
POLD2 CCT3
POLD2 CCT5
POLD2 ECHS1
POLD2 QARS
POLD2 AIMP2
POLD2 CAD
POLD2 SNRPB
POLD2 ESPL1
POLD2 POLR2L
POLD2 ADRM1
POLD2 MYL6B
POLD2 RBM42
POLD2 BYSL
DDT VDAC1
DDT PSMD4
DDT RDBP
DDT COX5A
DDT DAP3
DDT MRPL23
DDT PSMB3
DDT CCT3
DDT ETF1
DDT IMPDH2
DDT CCNB1
DDT PSMC1
DDT PSMD9
DDT COPS6
DDT BCAP31
SET PSMB3
SET IMMT
SET MSH2
SET PIM1
SET LOC96610
SET DDX1
SET EZH2
SET CLNS1A
SET DAP3
SET MRPS22
SET MRPS12
SET IGBP1
SET CDK4
SET SNRPB
SET GPI
SET UCHL3
GLG1 ATXN2L
GLG1 MYH9
GLG1 NCOR2
GLG1 ANXA11
AP3D1 AARS
AP3D1 ADAR
AP3D1 SHC1
AP3D1 ATP2A2
AP3D1 SMARCA4
AP3D1 COMT
AP3D1 SMARCA2
AP3D1 RPN2
AP3D1 CDC25B
AP3D1 AP2S1
AP3D1 EDC4
AP3D1 HCFC1
AP3D1 CHD4
AP3D1 CTPS
AP3D1 COL4A2
AP3D1 ACLY
AP3D1 MBOAT7
AP3D1 MYH9
AP3D1 HADHB
AP3D1 NCOR2
AP3D1 ATP6V0C
AP3D1 USP10
AP3D1 MPI
AP3D1 DPYSL2
AP3D1 ARHGAP1
AP3D1 RAD23A
AP3D1 RUNX3
AP3D1 NOMO1
AP3D1 A2M
AP3D1 TYK2
AP3D1 HK1
AP3D1 SAFB
AP3D1 BAT1
AP3D1 MAPK1IP1L
AP3D1 CTCF
AP3D1 ADRM1
AP3D1 HNRNPK
AP3D1 ATXN2L
AP3D1 UBE4A
AP3D1 SEC24C
GPNMB GLUL
GPNMB DAP3
GPNMB HSP90AA1
GPNMB ATP6V1B2
GPNMB CTSD
GPNMB SQSTM1
GPNMB COPB1
YWHAH ARF1
YWHAH RAD23B
YWHAH RPA2
YWHAH UBB
YWHAH PCBP1
YWHAH DCTN2
YWHAH MAPRE1
YWHAH UQCRC1
YWHAH EFEMP2
YWHAH COPB1
YWHAH CLTA
YWHAH CBX1
YWHAH DPYSL2
YWHAH CTNNB1
YWHAH AP2M1
YWHAH GNB1
YWHAH SNRPB
YWHAH PSMA6
YWHAH MRPL28
YWHAH NUBP1
YWHAH ADORA2A
YWHAH DDX21
YWHAH EIF4H
SQSTM1 AARS
SQSTM1 MPP1
SQSTM1 ACP2
SQSTM1 CD81
SQSTM1 COX5A
SQSTM1 TNIP1
SQSTM1 HSP90AA1
SQSTM1 VDAC1
SQSTM1 COMT
SQSTM1 ATP6V1B2
SQSTM1 PKM2
SQSTM1 NR1H3
SQSTM1 CARS
SQSTM1 ATP1B3
SQSTM1 MTHFD1
SQSTM1 MRPS22
SQSTM1 PSMC1
SQSTM1 CLTC
SQSTM1 ATP6AP1
SQSTM1 HADHB
SQSTM1 HNRNPU
SQSTM1 GLUL
SQSTM1 ACLY
SQSTM1 CAPG
SQSTM1 YY1
SQSTM1 MAPK1IP1L
SQSTM1 EWSR1
CDK8 TMED2
HYOU1 AARS
HYOU1 ELF4
HYOU1 ARHGAP1
HYOU1 ATP2A2
HYOU1 TNIP1
HYOU1 UBAP2L
HYOU1 ATP6V0C
HYOU1 NOMO1
HYOU1 ATP2A3
HYOU1 SAFB
HYOU1 ATXN2L
HYOU1 MYH9
HYOU1 SEC24C
HYOU1 MAPK1IP1L
CUL3 FEZ2
CUL3 CTCF
CUL3 FH
CUL3 CBX1
CUL3 EIF3A
CUL3 RRP1B
CUL3 ARCN1
CUL3 RBMX
CUL3 COX6B1
CUL3 IGBP1
CUL3 TRIP12
CUL3 NACA
CUL3 DCTN2
CUL3 TSG101
CUL3 PPP2R2A
CUL3 RAC1
CUL3 PSMD6
CUL3 METAP1
CUL3 NIPA2
CUL3 PTMA
CUL3 TSN
CUL3 TOPBP1
CUL3 ATP5J
CUL3 TOP2B
CUL3 PDHB
CUL3 KIAA0174
CUL3 PSMC1
CUL3 CLTC
CUL3 COPB1
CUL3 SUMO1
CUL3 MFAP1
CUL3 PARK7
CUL3 U2AF1
CUL3 SPCS2
CUL3 TCEB1
CUL3 EEF1G
CUL3 HSP90AA1
CUL3 CLNS1A
CUL3 BCLAF1
CUL3 QARS
CUL3 UQCRC2
CUL3 H3F3A
CUL3 UFD1L
CUL3 RBM4
CUL3 YY1
CUL3 SSB
CUL3 EPS15
CUL3 HMGB1
CUL3 SNRPB2
CUL3 XPO1
CUL3 CCT6A
CUL3 EFR3A
CUL3 SSR2
CUL3 LBR
CUL3 TANK
CUL3 MLH1
CUL3 CCT8
CUL3 PSMB4
CUL3 HNRNPC
CUL3 YWHAB
CUL3 EIF4H
CUL3 TRA2B
CUL3 RPA2
CUL3 SAP18
IL32 CD2
IL32 GZMK
IL32 LST1
AARS RAC1
AARS PABPC4
AARS COMT
AARS PWP1
AARS SCAP
AARS CDC25B
AARS IMMT
AARS EDC4
AARS EED
AARS SNRNP70
AARS KIAA0174
AARS CKAP5
AARS P4HB
AARS CCT6A
AARS UROS
AARS NARS
AARS EIF4H
AARS CD81
AARS PCBP1
AARS DCTN2
AARS RGS19
AARS EPRS
AARS ACLY
AARS GARS
AARS AP2M1
AARS USP5
AARS SAFB
AARS PPIA
AARS KPNB1
AARS RRP1B
AARS RBM42
AARS TUBA1A
AARS SHC1
AARS FUS
AARS MAPRE1
AARS PSMC5
AARS RBM10
AARS MRPS22
AARS MTIF2
AARS CCT3
AARS U2AF1
AARS PSMB10
AARS ATP6V0C
AARS PSMC1
AARS ADRM1
AARS NDUFS8
AARS EIF3A
AARS PUM1
AARS COX6B1
AARS PRKDC
AARS ETFB
AARS DDX1
AARS RPN2
AARS UQCRC1
AARS NCL
AARS CYC1
AARS AP2S1
AARS BMS1
AARS CLTA
AARS CBX1
AARS FH
AARS QARS
AARS HSP90B1
AARS CAD
AARS EWSR1
AARS BYSL
PPP3CA LMO4
SOD1 SNRPE
SOD1 COX6A1
SOD1 ARF1
SOD1 EIF3A
SOD1 RDBP
SOD1 COX5A
SOD1 MRPL23
SOD1 COX6B1
SOD1 PSMD2
SOD1 NDUFA9
SOD1 PCBP1
SOD1 DCTN2
SOD1 DDX1
SOD1 SPCS2
SOD1 SSBP1
SOD1 COX4I1
SOD1 ATP5J
SOD1 PDHB
SOD1 C21orf33
SOD1 PSMB1
SOD1 COX5B
SOD1 TSN
SOD1 CCT3
SOD1 CLNS1A
SOD1 TFAM
SOD1 QARS
SOD1 SAP18
SOD1 PTDSS1
SOD1 RPL10A
SOD1 TCEB1
SOD1 XPO1
SOD1 SNRPD2
SOD1 RPL38
SOD1 CCT6A
SOD1 EIF1
SOD1 CCT8
SOD1 SSB
SOD1 COX6C
SOD1 ESD
SOD1 ATP5O
EIF3A SNRPE
EIF3A SNRPD3
EIF3A DAP3
EIF3A COPS5
EIF3A COMT
EIF3A PWP1
EIF3A ARL6IP1
EIF3A NACA
EIF3A DTYMK
EIF3A MSH2
EIF3A PSMD6
EIF3A MORF4L2
EIF3A ATP5J
EIF3A PSMC1
EIF3A CLTC
EIF3A PARK7
EIF3A PCNA
EIF3A TSN
EIF3A HADHB
EIF3A RBM4
EIF3A TCEB1
EIF3A VDAC1
EIF3A NUBP1
EIF3A NARS
EIF3A EIF4H
EIF3A COX5A
EIF3A HSP90AA1
EIF3A LBR
EIF3A TRIP12
EIF3A DCTN2
EIF3A RAB21
EIF3A COPB1
EIF3A GARS
EIF3A CLNS1A
EIF3A HNRNPK
EIF3A AP2M1
EIF3A BAG1
EIF3A XPO1
EIF3A HNRNPA1
EIF3A METAP1
EIF3A PSME1
EIF3A UBE4A
EIF3A HNRNPC
EIF3A CYCS
EIF3A YY1
EIF3A HSPE1
EIF3A TSG101
EIF3A PSME4
EIF3A MAPRE1
EIF3A TAF9
EIF3A MRPS22
EIF3A COX5B
EIF3A VBP1
EIF3A TFAM
EIF3A SAP18
EIF3A UFD1L
EIF3A COX17
EIF3A CCT6A
EIF3A ARPC2
EIF3A MLH1
EIF3A NAP1L4
EIF3A DDX21
EIF3A CCT8
EIF3A ESD
EIF3A LAGE3
EIF3A SMC1A
EIF3A RAD23B
EIF3A COX6B1
EIF3A NDUFS8
EIF3A DDX1
EIF3A PPP2R2A
EIF3A UQCRC1
EIF3A PSMD4
EIF3A NCL
EIF3A ATP1B3
EIF3A TOPBP1
EIF3A PRCP
EIF3A PDHB
EIF3A CLTA
EIF3A CBX1
EIF3A QARS
EIF3A DUT
EIF3A CTCF
EIF3A SNRPB2
EIF3A SNRPD2
EIF3A EIF1
EIF3A TRA2B
EIF3A PSMB4
EIF3A ATR
EIF3A PSMC6
NFE2L1 CCND1
NFE2L1 DNM2
RAD23B SMC1A
RAD23B ARF1
RAD23B DNAJB1
RAD23B EZH2
RAD23B QARS
RAD23B COMT
RAD23B SNRPA
RAD23B HMGB1
RAD23B ETFB
RAD23B DCTN2
RAD23B DDX1
RAD23B RPN2
RAD23B CAPZA1
RAD23B ARHGDIB
RAD23B RAD23A
RAD23B UQCRC1
RAD23B PSMB3
RAD23B LOC96610
RAD23B PARK7
RAD23B MRPS22
RAD23B PDHB
RAD23B ACLY
RAD23B MCM2
RAD23B CLTA
RAD23B CBX1
RAD23B UBE2A
RAD23B USP10
RAD23B U2AF1
RAD23B PFKP
RAD23B CTNNB1
RAD23B HNRNPK
RAD23B AP2M1
RAD23B SUZ12
RAD23B YY1
RAD23B CDK4
RAD23B CTCF
RAD23B HNRNPA1
RAD23B CLNS1A
RAD23B TCEB1
RAD23B ADRM1
RAD23B FAM50A
RAD23B NARS
RAD23B UNG
RAD23B E2F3
RAD23B WIPF2
RAD23B ECHS1
RAD23B EIF4H
RAD23B CCT8
HMGN2 RANBP1
ATP2A2 ADAR
ATP2A2 RPN2
ATP2A2 STIP1
ATP2A2 ABL1
ATP2A2 PABPC4
ATP2A2 CTPS
ATP2A2 NOLC1
ATP2A2 LRPAP1
ATP2A2 CHD4
ATP2A2 LAMP1
ATP2A2 KNTC1
ATP2A2 ACLY
ATP2A2 USP14
ATP2A2 CBX1
ATP2A2 CD81
ATP2A2 NCOR2
ATP2A2 GLUL
ATP2A2 MSN
ATP2A2 NOMO1
ATP2A2 USP5
ATP2A2 RAD23A
ATP2A2 PDXK
ATP2A2 MAPK1IP1L
ATP2A2 EWSR1
ATP2A2 FAM50A
ATP2A2 SEC24C
RRAGA TNIP1
RRAGA ATP6V1E1
RRAGA ALDH9A1
RRAGA MSN
RRAGA RPN2
GLA GLUL
RPS28 RPL38
RPS28 ATP5O
PRKDC PIM1
PRKDC STIP1
PRKDC SMC1A
PRKDC HMGB1
PRKDC DCTN2
PRKDC DDX1
PRKDC PSME4
PRKDC UQCRC1
PRKDC NCL
PRKDC TOPBP1
PRKDC MRPS22
PRKDC ACLY
PRKDC RRM1
PRKDC GOT2
PRKDC GARS
PRKDC FH
PRKDC HNRNPU
PRKDC QARS
PRKDC CTCF
PRKDC XPO1
PRKDC CCT6A
PRKDC UBAP2L
PRKDC NARS
PRKDC ATIC
PRKDC ESD
PRKDC MCM3
TRAM1 EEF1A1
TRAM1 PCNA
TRAM1 TMED10
TRAM1 TMED2
TRAM1 SFRS3
ATP6V0B NEDD8
ATP6V0B ATP5G3
ATP6V0B TUBA1A
EFNA3 FAS
EFNA3 HTN1
EFNA3 KRT4
EFNA3 DBI
ETFB ARF1
ETFB SHC1
ETFB TNIP1
ETFB ARHGDIA
ETFB SNRPA
ETFB ACOT7
ETFB PCBP1
ETFB DCTN2
ETFB DDX1
ETFB RPN2
ETFB MAP4K1
ETFB IDH2
ETFB RALY
ETFB RBM10
ETFB AP2S1
ETFB BCAP31
ETFB PPP4C
ETFB FH
ETFB MPI
ETFB ECHS1
ETFB QARS
ETFB AP2M1
ETFB MAPK1IP1L
ETFB POLR2L
ETFB ATOX1
ETFB ADRM1
ETFB DDX39
ETFB UROS
ETFB NDUFS8
ETFB EIF4H
GDI2 PCNA
GDI2 TRA2A
GDI2 PTGES3
GDI2 PSMD8
GDI2 CALM2
GDI2 YWHAZ
GDI2 ARF6
GDI2 HLA-DMB
GDI2 SFRS3
GDI2 ARHGDIB
GDI2 TFDP1
DDX1 UBE2A
DDX1 ARCN1
DDX1 COMT
DDX1 NDUFA9
DDX1 ARL6IP1
DDX1 TSN
DDX1 MSH2
DDX1 HTATSF1
DDX1 USP14
DDX1 PSMC1
DDX1 CLTC
DDX1 C21orf33
DDX1 TCEB1
DDX1 TTC1
DDX1 ECHS1
DDX1 CDC123
DDX1 HMGB1
DDX1 VDAC1
DDX1 EFR3A
DDX1 NARS
DDX1 EIF4H
DDX1 TNIP1
DDX1 HSP90AA1
DDX1 PCBP1
DDX1 DCTN2
DDX1 EPRS
DDX1 ACLY
DDX1 COPB1
DDX1 NAP1L1
DDX1 GARS
DDX1 CAPZA1
DDX1 CLNS1A
DDX1 CCT5
DDX1 AP2M1
DDX1 YY1
DDX1 HNRNPA1
DDX1 RRP1B
DDX1 HNRNPC
DDX1 TNPO1
DDX1 CYCS
DDX1 AIMP1
DDX1 HSPE1
DDX1 TSG101
DDX1 PSME4
DDX1 PSMC5
DDX1 MRPS22
DDX1 U2AF1
DDX1 NOMO1
DDX1 BAT1
DDX1 CCT6A
DDX1 MLH1
DDX1 NAP1L4
DDX1 NDUFS8
DDX1 DDX21
DDX1 CCT8
DDX1 ESD
DDX1 PPP4C
DDX1 STIP1
DDX1 RPN2
DDX1 UQCRC1
DDX1 PSMD4
DDX1 NCL
DDX1 ATP1B3
DDX1 PDHB
DDX1 CLTA
DDX1 KARS
DDX1 CBX1
DDX1 FH
DDX1 HNRNPU
DDX1 QARS
DDX1 HSP90B1
DDX1 ATIC
DDX1 POLD4
DDX1 CTCF
DDX1 SRP19
DDX1 SSB
DDX1 TRA2B
CPSF1 EPRS
CPSF1 CAPN1
CPSF1 LRPAP1
FASN A2M
GNL2 HSPA9
GNL2 METAP1
GNL2 MYL12A
GNL2 AIMP1
GNL2 HSPE1
GNL2 RRM1
LDHB RANBP1
LDHB YBX1
LDHB PHB
LDHB COX6A1
LDHB UBE2L3
LDHB CCT8
PPP2R2A UQCRB
PPP2R2A TUBA1A
PPP2R2A ATR
PPP2R2A FNTA
PPP2R2A LARP4B
PPP2R2A SSR2
PPP2R2A COX6B1
PPP2R2A NSMAF
PPP2R2A COMT
PPP2R2A MARS
PPP2R2A TRIP12
PPP2R2A NACA
PPP2R2A ATP6V1E1
PPP2R2A RPN2
PPP2R2A MAPRE1
PPP2R2A PHF3
PPP2R2A SFRS9
PPP2R2A PSMD6
PPP2R2A METAP1
PPP2R2A MYL12A
PPP2R2A ATP5J
PPP2R2A SSBP1
PPP2R2A PUF60
PPP2R2A IFNGR2
PPP2R2A PARK7
PPP2R2A SPCS2
PPP2R2A CTCF
PPP2R2A USP10
PPP2R2A U2AF1
PPP2R2A NOMO1
PPP2R2A MSN
PPP2R2A SAP18
PPP2R2A KIAA0174
PPP2R2A QARS
PPP2R2A AP2M1
PPP2R2A TNIP1
PPP2R2A PTDSS1
PPP2R2A RBM4
PPP2R2A EPS15
PPP2R2A TCEB1
PPP2R2A XPO1
PPP2R2A HNRNPA1
PPP2R2A CCT6A
PPP2R2A OXA1L
PPP2R2A HNRNPK
PPP2R2A NUBP1
PPP2R2A PSME1
PPP2R2A MLH1
PPP2R2A PRNP
PPP2R2A CAPZA2
PPP2R2A ATP5O
PPP2R2A PSMC6
BSG HCFC1
BSG GGA3
RABGGTB YY1
RABGGTB MTIF2
RABGGTB PMS2L3
RABGGTB NDUFB7
EFEMP2 ARF1
EFEMP2 DNMT1
EFEMP2 DDX39
EFEMP2 COX6B1
EFEMP2 COMT
EFEMP2 NUP93
EFEMP2 UQCRC1
EFEMP2 ATP6V1E1
EFEMP2 IFNGR2
EFEMP2 CBX1
EFEMP2 U2AF1
EFEMP2 SNRPB
EFEMP2 CALM3
EFEMP2 UBE2L3
EFEMP2 EIF4H
NCL SMC1A
NCL PSMD6
NCL HSP90AA1
NCL PABPC4
NCL PWP1
NCL NDUFA9
NCL IGBP1
NCL DCTN2
NCL IMMT
NCL MSH2
NCL MRPS22
NCL PDHB
NCL ACLY
NCL CLTA
NCL CBX1
NCL U2AF1
NCL FH
NCL TCEB1
NCL CLNS1A
NCL TTC1
NCL ECHS1
NCL PSMC1
NCL QARS
NCL AP2M1
NCL USP5
NCL SAP18
NCL SNRPB
NCL AIMP2
NCL PPIA
NCL CKAP5
NCL XPO1
NCL EWSR1
NCL UQCRC1
NCL CCT6A
NCL SSRP1
NCL SSR2
NCL NARS
NCL DDX21
NCL EIF4H
NCL CCT8
NCL ESD
CASP3 HMGB1
CASP3 FEZ2
CASP3 IL10RA
CASP3 HMGB2
CASP3 PEA15
CASP3 HNRNPK
CASP3 CDC123
CASP3 COPB1
XPC ECHS1
PLCG2 NFATC1
PLCG2 USP5
GSK3B BMS1
GSK3B MAPK1IP1L
TXN2 ARPC1B
TXN2 ACTC1
TXN2 PSMC2
TXN2 PSMC1
CD164 PPT1
CD164 DYNLT1
CD164 MYL12A
ANXA11 CTCF
ANXA11 MYH9
ANXA11 HCFC1
ANXA11 CHD4
ANXA11 FAM50A
ANXA11 SAFB
ANXA11 MLF2
BMS1 GARS
BMS1 FH
BMS1 CXCR5
BMS1 EDC4
BMS1 ATIC
BMS1 MTIF2
GOT2 CTCF
GOT2 SMC1A
GOT2 SNRPA
GOT2 HNRNPA1
GOT2 HNRNPU
GOT2 CHD4
GOT2 IFNGR2
GOT2 QARS
GOT2 USP5
GOT2 PWP1
GOT2 RPN2
LOC728849 TMED2
LOC728849 IRF8
LOC728849 LIPA
LOC728849 NPAT
IFNGR2 RAC1
IFNGR2 TUBA1A
IFNGR2 ARCN1
IFNGR2 MAPRE1
IFNGR2 DCTN2
IFNGR2 SFRS4
IFNGR2 UQCRC1
IFNGR2 LRPAP1
IFNGR2 NIPA2
IFNGR2 ATP6V1E1
IFNGR2 PDHB
IFNGR2 GLRX
IFNGR2 MSN
IFNGR2 COPB1
IFNGR2 CD81
IFNGR2 ATP6V0C
IFNGR2 PSME1
IFNGR2 AP2M1
IFNGR2 BAT1
IFNGR2 SNRPB
IFNGR2 UQCRC2
IFNGR2 SUMO2
IFNGR2 HDLBP
IFNGR2 EIF1
MFAP1 CDC123
MFAP1 CLNS1A
MFAP1 IMMT
MFAP1 HNRNPA1
MFAP1 PSMD4
MFAP1 SNRPD3
MFAP1 COX5A
MFAP1 HSP90AA1
MFAP1 PSMD2
MFAP1 MRPS22
MFAP1 PDHB
MFAP1 CCNB1
MFAP1 PSMC1
MFAP1 IK
MFAP1 MCM3
KARS FDPS
KARS COX17
KARS UQCRC2
KARS SFRS9
KARS RRP1B
KARS UQCRC1
KARS SNRPD3
KARS BCLAF1
KARS PARK7
KARS CYCS
KARS PSMB4
KARS HNRNPA1
KARS DDX21
TSN EIF4G2
TSN CCT6A
TSN COX6A1
TSN UQCRB
TSN HNRNPC
TSN FNTA
TSN ARCN1
TSN RBMX
TSN ACAT1
TSN VDAC2
TSN COPS5
TSN PARK7
TSN IGBP1
TSN TRIP12
TSN NACA
TSN TANK
TSN RBM4
TSN TSG101
TSN RAB21
TSN CCNG1
TSN MAPRE1
TSN RPA2
TSN PSMD6
TSN DECR1
TSN NIPA2
TSN SUZ12
TSN RPL6
TSN ATP5J
TSN TAF9
TSN RPS7
TSN PDHB
TSN SRP14
TSN COPB1
TSN PSMB1
TSN CBX1
TSN PSMC6
TSN SPCS2
TSN EEF1G
TSN VBP1
TSN RAD21
TSN CLNS1A
TSN BCLAF1
TSN TFAM
TSN EIF2S2
TSN H3F3A
TSN TAF7
TSN SAP18
TSN PTDSS1
TSN SNRPD2
TSN BAG1
TSN SSBP1
TSN FBL
TSN MSH2
TSN TCEB1
TSN SNRPB2
TSN XPO1
TSN EFR3A
TSN EIF1
TSN METAP1
TSN AIMP1
TSN TRA2B
TSN MLH1
TSN DUT
TSN AMD1
TSN PSMB4
TSN SSB
TSN CCT8
TSN ATP5O
SFRS7 TDG
TNFRSF1B DGKZ
TNFRSF1B HTRA1
TNFRSF1B TGFBI
TNFRSF1B MFSD10
TNFRSF1B CCND1
TNFRSF1B IL10RB
TNFRSF1B MAN2B1
TNFRSF1B S100A4
TNFRSF1B BLVRA
TNFRSF1B NOMO1
TNFRSF1B ATP6V1B2
TNFRSF1B PSME2
ARHGAP1 MYH9
ARHGAP1 INPP5D
ARHGAP1 NCOR2
ARHGAP1 HCFC1
ARHGAP1 MED12
ARHGAP1 SAFB
ARHGAP1 RAD23A
ARHGAP1 CD81
ARHGAP1 SNRPA
ARHGAP1 MBOAT7
PTTG1IP EED
PTTG1IP CBX1
PTTG1IP ARF1
PTTG1IP CTCF
PTTG1IP MYL12A
PTTG1IP ATP6V1E1
PTTG1IP HTATSF1
PTTG1IP RHEB
PTTG1IP COPB1
SEPW1 PPT1
CAPZA1 COX6A1
CAPZA1 ARF1
CAPZA1 MCM5
CAPZA1 COMT
CAPZA1 DCTN2
CAPZA1 RPN2
CAPZA1 RPL4
CAPZA1 TOPBP1
CAPZA1 CLTC
CAPZA1 ARCN1
CAPZA1 QARS
CAPZA1 ARHGDIB
CAPZA1 CCT6A
CAPZA1 NARS
CAPZA1 NAP1L4
CAPZA1 EIF4H
ARF4 EIF4G2
NAE1 FDPS
NAE1 EIF4G2
NAE1 ARL1
NAE1 SUMO2
NAE1 EIF2S2
NAE1 PPT1
NAE1 PSMD14
NAE1 SUMO1
NAE1 SDHB
NAE1 C11orf58
NAE1 ETF1
NAE1 ATP5B
PSME1 RAC1
PSME1 DNAJB1
PSME1 ATR
PSME1 SHC1
PSME1 TNIP1
PSME1 COX6B1
PSME1 AIMP1
PSME1 HSPE1
PSME1 NDUFA9
PSME1 QARS
PSME1 MAPRE1
PSME1 NACA
PSME1 DCTN2
PSME1 TSG101
PSME1 CDC25B
PSME1 UBXN1
PSME1 UQCRC1
PSME1 PSMD4
PSME1 MYL12A
PSME1 RPN2
PSME1 PRCP
PSME1 PDHB
PSME1 ALDH9A1
PSME1 COPB1
PSME1 PARK7
PSME1 HNRNPK
PSME1 HADHB
PSME1 PSMC1
PSME1 NOMO1
PSME1 AP2M1
PSME1 BAT1
PSME1 MAPK6
PSME1 EPS15
PSME1 SSR2
PSME1 MLH1
PSME1 SSB
PSME1 SURF1
PSME1 CCT8
IRF3 BRD2
IRF3 ZNF638
IRF3 SNRNP70
IRF3 SFRS4
IRF3 HARS
IRF3 GGA3
IRF3 KIAA0174
IRF3 NOMO1
IRF3 USF2
IRF3 UCP2
IRF3 TATDN2
IRF3 MYST3
IRF3 WIPF2
IRF3 EDC4
MAN2B1 ATP6AP1
MAN2B1 SMARCA4
MAN2B1 MMP9
MAN2B1 PSAP
MAN2B1 SPI1
SRI MAPRE1
SRI PDIA6
SRI SDHB
SRI LTA4H
BRD3 RBM6
SFRS9 SNRPD3
SFRS9 ETF1
SFRS9 FKBP1A
SFRS9 HNRNPF
SFRS9 SUMO2
SFRS9 PHB2
SFRS9 MORF4L2
SFRS9 CCT7
SFRS9 NFKB1
SFRS9 MRPL12
SFRS9 PPT1
SFRS9 ARPC1A
SFRS9 PRMT5
SFRS9 UQCRC2
SFRS9 NEDD8
SFRS9 UBE2I
SFRS9 ATP5F1
SFRS9 PDIA6
SFRS9 RPS6
SFRS9 PSMC2
SFRS9 MRPS12
SFRS9 IK
PPP2R1A POLD1
HSPA9 FDPS
HSPA9 COX6A1
HSPA9 MSH2
HSPA9 SRM
HSPA9 SNRPD3
HSPA9 MRPL23
HSPA9 CCT5
HSPA9 HSD17B4
HSPA9 MRPS22
HSPA9 GAPDH
HSPA9 IARS
HSPA9 UBE2L3
UQCRC2 EIF4G2
UQCRC2 EIF2S2
UQCRC2 MYL12A
UQCRC2 AIMP1
UQCRC2 PCBP1
UQCRC2 SNRPD3
UQCRC2 ATP6V1E1
UQCRC2 DECR1
UQCRC2 NFKB1
UQCRC2 PRDX3
UQCRC2 ATP5B
UQCRC2 MOBKL1B
UQCRC2 HNRNPH1
UQCRC2 TRA2B
UQCRC2 PGK1
UQCRC2 MCM3
BTG1 KIAA0430
BTG1 CYTH1
BTG1 DYRK1A
TFRC FDPS
TFRC PCNA
TFRC MSH2
TFRC MCM2
TFRC ATP1B3
TFRC CENPA
TFRC MELK
TFRC CCNB1
TFRC SNRPB
UBC NAP1L1
UBC PARK7
UBC KPNB1
UBC USP10
UBC NARS
UBC HNRNPK
UBC PABPC1
TIMM17A PSMD14
TIMM17A PCNA
TIMM17A RPA1
TIMM17A SDHB
TIMM17A C11orf58
TIMM17A CCT7
TIMM17A SDHC
TIMM17A SFRS3
TANK CTCF
TANK RPA2
TANK NSMAF
TANK ARL6IP1
TANK TRIP12
TANK SRP14
TANK TSG101
TANK TLK1
TANK COPB1
TANK SPCS2
TANK BARD1
TANK KIAA0174
TANK SUZ12
TANK CAMLG
TANK YY1
TANK HMGB1
TANK SUMO1
TANK TAX1BP1
TANK CAPZA2
TANK SSB
TANK TRA2B
TANK H3F3A
POSTN FN1
SRP19 UBE2A
SRP19 ARCN1
SRP19 HSP90AA1
SRP19 CYCS
SRP19 HSPE1
SRP19 MAPRE1
SRP19 NIPA2
SRP19 MORF4L2
SRP19 MYL12A
SRP19 ATP5J
SRP19 PSMC1
SRP19 SNRPF
SRP19 SAP18
SRP19 BAT1
SRP19 SNRPB2
SRP19 XPO1
SRP19 CCT6A
SRP19 CCT8
SRP19 DDX21
SRP19 HNRNPC
SRP19 PSMC6
SRP19 ESD
SRP19 PWP1
RPS9 RPL10A
RPS9 RPL18A
RPS9 RPS10
RPS9 RPL18
HSD17B4 ARCN1
PREP BUD31
PREP RPN2
PGK1 HCCS
PGK1 RANBP1
PGK1 ATP5B
PGK1 LTA4H
PSMB4 EED
PSMB4 SNRPE
PSMB4 COX6A1
PSMB4 TMED10
PSMB4 ATR
PSMB4 COX5A
PSMB4 MRPL23
PSMB4 COX6B1
PSMB4 UBB
PSMB4 PSMB9
PSMB4 TRIP12
PSMB4 MAPRE1
PSMB4 MSH2
PSMB4 PSMD6
PSMB4 PSMD4
PSMB4 MORF4L2
PSMB4 ATP6V1E1
PSMB4 ATP5J
PSMB4 TAF9
PSMB4 MRPS22
PSMB4 IGBP1
PSMB4 GNG10
PSMB4 CLTC
PSMB4 COPB1
PSMB4 PSMB1
PSMB4 PDHB
PSMB4 PARK7
PSMB4 RDBP
PSMB4 COX5B
PSMB4 CLNS1A
PSMB4 VBP1
PSMB4 SAP18
PSMB4 FNTA
PSMB4 SSBP1
PSMB4 FDPS
PSMB4 SNRPB2
PSMB4 ARD1A
PSMB4 SSR2
PSMB4 COX4I1
PSMB4 SSB
PSMB4 YWHAB
PSMB4 ATP5O
ATXN2L ELF4
ATXN2L ADAR
ATXN2L PUM1
ATXN2L GGA3
ATXN2L SMARCA2
ATXN2L RPN2
ATXN2L CDC25B
ATXN2L SNRNP70
ATXN2L DYRK1A
ATXN2L MLF2
ATXN2L MBOAT7
ATXN2L NCOR2
ATXN2L TCF3
ATXN2L ATP2A3
ATXN2L NOMO1
ATXN2L TYK2
ATXN2L HK1
ATXN2L SAFB
ATXN2L MAP2K3
ATXN2L MAPK1IP1L
ATXN2L CTCF
ATXN2L TCIRG1
ATXN2L MAP3K4
ATXN2L SDHA
ATXN2L SEC24C
PARP1 RFTN1
PARP1 CBX1
KIAA0100 PMS2L3
KIAA0100 LIMS1
HTRA1 RPN2
HTRA1 TUBA1A
HTRA1 C5AR1
HTRA1 SHC1
HTRA1 TNIP1
HTRA1 ALDH9A1
HTRA1 UROS
HTRA1 RBM4
TRA2B EED
TRA2B UQCRB
TRA2B USP9X
TRA2B ATR
TRA2B ARCN1
TRA2B RBMX
TRA2B MELK
TRA2B AIMP1
TRA2B HSPE1
TRA2B TRIP12
TRA2B PCBP1
TRA2B NACA
TRA2B TSG101
TRA2B TAF7
TRA2B MSH2
TRA2B METAP1
TRA2B RPL18
TRA2B TOPBP1
TRA2B CCNG1
TRA2B PSMC1
TRA2B COPB1
TRA2B SPCS2
TRA2B BCLAF1
TRA2B EIF3F
TRA2B TFAM
TRA2B ECHS1
TRA2B MAPRE1
TRA2B SAP18
TRA2B GNB1
TRA2B RBM4
TRA2B YY1
TRA2B HNRNPC
TRA2B EPS15
TRA2B CTCF
TRA2B SNRPB2
TRA2B XPO1
TRA2B UFD1L
TRA2B HNRNPA1
TRA2B AP2M1
TRA2B EFR3A
TRA2B ARPC2
TRA2B USP7
TRA2B MLH1
TRA2B NAP1L4
TRA2B CAPZA2
TRA2B SSB
TRA2B EIF4H
TRA2B PSMC6
SNRPE MRPL23
SNRPE HSP90AA1
SNRPE CYCS
SNRPE PWP1
SNRPE NDUFA9
SNRPE SRP14
SNRPE EXOSC7
SNRPE TSG101
SNRPE SSBP1
SNRPE RPL4
SNRPE PSMD4
SNRPE SNRPF
SNRPE ATP5J
SNRPE TAF9
SNRPE MRPS22
SNRPE COX5B
SNRPE NDUFV2
SNRPE PSMB7
SNRPE RPL35
SNRPE CCT3
SNRPE CLNS1A
SNRPE CCT5
SNRPE DUT
SNRPE SAP18
SNRPE COX7C
SNRPE SNRPB
SNRPE HNRNPC
SNRPE TCEB1
SNRPE COX17
SNRPE SNRPD2
SNRPE HNRNPA1
SNRPE VDAC1
SNRPE RPL10A
SNRPE NME1
SNRPE RPS6
SNRPE PSMA2
SNRPE LOC1720
SNRPE CCNB1
SNRPE SSB
SNRPE ATP5O
SNRPE MRPL3
SNRPE CCT8
SNRPE ESD
SNRPE HSPE1
TDG PSME4
TDG FH
TDG UQCRB
TDG KIAA0174
TDG SRP14
TDG PCMT1
TDG RBM4
TDG YY1
TDG HMGB1
TDG ATOX1
DDB2 CTCF
DDB2 SERTAD2
DDB2 DYRK1A
RAC1 CTCF
RAC1 CBX1
RAC1 FOXO1
RAC1 SHC1
RAC1 LARP4B
RAC1 SSR2
RAC1 PSMD2
RAC1 WAPAL
RAC1 TRIP12
RAC1 NACA
RAC1 DCTN2
RAC1 RPN2
RAC1 TSG101
RAC1 CDC25B
RAC1 MAPRE1
RAC1 PSMC5
RAC1 MORF4L2
RAC1 MYL12A
RAC1 ATP6V1E1
RAC1 HTATSF1
RAC1 PRCP
RAC1 PDHB
RAC1 XPO1
RAC1 MSN
RAC1 ALDH9A1
RAC1 COPB1
RAC1 EED
RAC1 PARK7
RAC1 TCEB1
RAC1 USP10
RAC1 HADHB
RAC1 HNRNPK
RAC1 AP2M1
RAC1 SUZ12
RAC1 NOMO1
RAC1 CLTC
RAC1 BAT1
RAC1 DYRK1A
RAC1 VAMP7
RAC1 HNRNPU
RAC1 SLC9A6
RAC1 UBXN4
RAC1 EWSR1
RAC1 UQCRC1
RAC1 EFR3A
RAC1 MLH1
RAC1 MAP3K4
RAC1 TUBGCP3
RAC1 SURF1
RAC1 LAMP2
RAC1 PSMC6
KIAA0226 XPO1
KIAA0226 SERTAD2
KIAA0226 DYRK1A
KIAA0226 TRIP12
KIAA0226 MTIF2
DAP3 RDBP
DAP3 COX5A
DAP3 MRPL23
DAP3 VDAC1
DAP3 PSMD2
DAP3 UROS
DAP3 NDUFA9
DAP3 TSG101
DAP3 IMMT
DAP3 MSH2
DAP3 PSMD4
DAP3 TKT
DAP3 MRPS22
DAP3 EPRS
DAP3 PSMC1
DAP3 PPP4C
DAP3 FH
DAP3 CCT3
DAP3 CLNS1A
DAP3 PSMD9
DAP3 AIMP2
DAP3 SSBP1
DAP3 UCHL3
DAP3 CKAP5
DAP3 ATOX1
DAP3 HSPE1
DAP3 IMPDH2
DAP3 CCNB1
DAP3 ATIC
TMEM131 RCOR1
PEA15 ARF1
PEA15 RHOG
PEA15 EIF1
PEA15 TNIP1
PEA15 AP2M1
PEA15 CLTC
PEA15 COPB1
PABPC4 ARF1
PABPC4 DNMT1
PABPC4 SSR2
PABPC4 STIP1
PABPC4 DCTN2
PABPC4 FUS
PABPC4 PSMC5
PABPC4 UBE2N
PABPC4 CBX1
PABPC4 FH
PABPC4 CTNNB1
PABPC4 ECHS1
PABPC4 CKAP5
PABPC4 RRP1B
PABPC4 FAM50A
PABPC4 EIF4H
IGHG1 HTN1
IGHG1 CFB
IGHG1 DBI
IGHG1 CYP2A13
IGHG1 FAS
IGHG1 ARL4D
IGHG1 GNL1
PWP1 PIM1
PWP1 LOC96610
PWP1 DDX39
PWP1 COX5A
PWP1 MRPL23
PWP1 HSP90AA1
PWP1 STIP1
PWP1 HSPE1
PWP1 NDUFA9
PWP1 SRP14
PWP1 DCTN2
PWP1 NOLC1
PWP1 SSBP1
PWP1 MSH2
PWP1 UQCRC1
PWP1 PSMB3
PWP1 HMGB2
PWP1 IGBP1
PWP1 PDHB
PWP1 PSMC1
PWP1 RRM1
PWP1 COPB1
PWP1 ATP5D
PWP1 GARS
PWP1 SNRPF
PWP1 CCT3
PWP1 CCT5
PWP1 ECHS1
PWP1 QARS
PWP1 DUT
PWP1 SUZ12
PWP1 PSMD7
PWP1 RBM4
PWP1 SNRPB
PWP1 HSPH1
PWP1 ESPL1
PWP1 TUFM
PWP1 CKAP5
PWP1 UBB
PWP1 RDBP
PWP1 MRPS22
PWP1 RRP1B
PWP1 MRPL28
PWP1 PSMD4
PWP1 MYL6B
PWP1 DDX21
PWP1 CCT8
PWP1 ESD
GNB1 CTCF
GNB1 TOP2A
GNB1 CLNS1A
GNB1 IL10RA
GNB1 ARF1
GNB1 CBX1
GNB1 CAPNS1
GNB1 ARCN1
GNB1 XPO1
GNB1 GLRX
GNB1 PTDSS1
GNB1 SERINC3
GNB1 EIF4H
GNB1 DYRK1A
SCAP PSMC5
SCAP TCF3
SCAP SHC1
SCAP NACA
SCAP SEPT8
SCAP RPN2
ARL6IP1 SNRPG
ARL6IP1 UQCRB
ARL6IP1 UBE2A
ARL6IP1 HSPE1
ARL6IP1 SRP14
ARL6IP1 NACA
ARL6IP1 DTYMK
ARL6IP1 TSG101
ARL6IP1 SSBP1
ARL6IP1 METAP1
ARL6IP1 HMGB2
ARL6IP1 UBE2N
ARL6IP1 SNRPF
ARL6IP1 SERTAD2
ARL6IP1 ATP5J
ARL6IP1 PSMC1
ARL6IP1 COPB1
ARL6IP1 TCEB1
ARL6IP1 BARD1
ARL6IP1 U2AF1
ARL6IP1 SNRPA1
ARL6IP1 TFAM
ARL6IP1 QARS
ARL6IP1 DUT
ARL6IP1 H3F3A
ARL6IP1 CAMLG
ARL6IP1 PCMT1
ARL6IP1 UFD1L
ARL6IP1 YY1
ARL6IP1 EPS15
ARL6IP1 HMGB1
ARL6IP1 AP2M1
ARL6IP1 CCT6A
ARL6IP1 SUMO1
ARL6IP1 HNRNPK
ARL6IP1 MLH1
ARL6IP1 PSMD4
ARL6IP1 LOC1720
ARL6IP1 ATIC
ARL6IP1 UBXN4
ARL6IP1 PSMC6
ARL6IP1 ESD
ARL6IP1 SUZ12
LTA4H PSMD14
LTA4H MDH1
FUCA1 FKBP1A
UBXN1 EEF1D
UBXN1 SFRS4
UBXN1 MYST3
UBXN1 ATR
UBXN1 TNIP1
UBXN1 COX6B1
UBXN1 MARS
UBXN1 PCBP1
UBXN1 DCTN2
UBXN1 TSG101
UBXN1 PSMC5
UBXN1 TMED10
UBXN1 METAP1
UBXN1 PSMD4
UBXN1 PRMT2
UBXN1 RPL12
UBXN1 TATDN2
UBXN1 DYRK1A
UBXN1 AP2S1
UBXN1 COPB1
UBXN1 PPP4C
UBXN1 ISCU
UBXN1 TAF10
UBXN1 KLF6
UBXN1 KIAA0174
UBXN1 QARS
UBXN1 H3F3A
UBXN1 CAMLG
UBXN1 AIM1
UBXN1 PHF3
UBXN1 RBM4
UBXN1 CTCF
UBXN1 EIF1
UBXN1 SSR2
UBXN1 NAP1L4
UBXN1 ALDH9A1
UBXN1 TAX1BP1
MSH2 EZH2
MSH2 COX5A
MSH2 RBMX
MSH2 HSP90AA1
MSH2 CYCS
MSH2 AIMP1
MSH2 IGBP1
MSH2 DCTN2
MSH2 TSG101
MSH2 PSME4
MSH2 MAPRE1
MSH2 TAF9
MSH2 MRPS22
MSH2 PDHB
MSH2 CLTC
MSH2 ILF2
MSH2 SLC25A46
MSH2 CLNS1A
MSH2 CKAP5
MSH2 ARCN1
MSH2 QARS
MSH2 DUT
MSH2 SAP18
MSH2 RRM1
MSH2 UFD1L
MSH2 SNRPB
MSH2 COX17
MSH2 XPO1
MSH2 LDHA
MSH2 RRP1B
MSH2 CCT8
MSH2 UBE2L3
MSH2 CCNB1
MSH2 SSB
MSH2 EIF4H
AIM1 BRD2
AIM1 SHC1
AIM1 KIAA0174
AIM1 ALDH9A1
AIM1 MSN
AIM1 RPN2
CTSA DGKZ
CTSA RAD23A
CTSA ADRM1
PRMT2 SFRS4
PRMT2 PUF60
PRMT2 C16orf35
PRMT2 SSR2
PRMT2 RBM4
MORF4L2 EED
MORF4L2 CBX1
MORF4L2 HSP90AA1
MORF4L2 NSMAF
MORF4L2 TRIP12
MORF4L2 IGBP1
MORF4L2 MAPRE1
MORF4L2 COX4I1
MORF4L2 PTMA
MORF4L2 PRCP
MORF4L2 ATP6V1E1
MORF4L2 ATP5J
MORF4L2 RHEB
MORF4L2 PSMC1
MORF4L2 CLTC
MORF4L2 COPB1
MORF4L2 PCNA
MORF4L2 RAD21
MORF4L2 HADHB
MORF4L2 VBP1
MORF4L2 AP2M1
MORF4L2 H3F3A
MORF4L2 SLC9A6
MORF4L2 COX17
MORF4L2 XPO1
MORF4L2 ARPC2
MORF4L2 METAP1
MORF4L2 LAMP2
MORF4L2 PSMC6
USP10 SND1
USP10 ECHS1
USP10 PUM1
USP10 GGA3
USP10 TNIP1
USP10 FAM50A
USP10 STIP1
USP10 PSMD2
USP10 COMT
USP10 SNRPA
USP10 DCTN2
USP10 FUS
USP10 RPN2
USP10 CDC25B
USP10 UQCRC1
USP10 CHD4
USP10 RBM10
USP10 CSNK1E
USP10 SNRNP70
USP10 ACLY
USP10 EDC4
USP10 MLF2
USP10 PSMB7
USP10 CLTA
USP10 PARK7
USP10 ATP6AP1
USP10 PPP1R11
USP10 HNRNPK
USP10 MPI
USP10 RAD23A
USP10 TTC1
USP10 ATP6V0C
USP10 NOMO1
USP10 AP2M1
USP10 USP5
USP10 HK1
USP10 SAFB
USP10 SFRS11
USP10 MAPK1IP1L
USP10 P4HB
USP10 PEBP1
USP10 CAST
USP10 EWSR1
USP10 KPNB1
USP10 NARS
USP10 RBM42
USP10 BCAP31
USP10 CCT8
ATP5J RRP1B
ATP5J COPS5
ATP5J COMT
ATP5J NACA
ATP5J YY1
ATP5J HTATSF1
ATP5J PSMC1
ATP5J CLTC
ATP5J PCNA
ATP5J RPL9
ATP5J UBB
ATP5J TCEB1
ATP5J MRPS22
ATP5J CCT6A
ATP5J EIF4H
ATP5J COX5A
ATP5J RBMX
ATP5J HSP90AA1
ATP5J TRIP12
ATP5J DCTN2
ATP5J HDAC2
ATP5J NARS
ATP5J COPB1
ATP5J NAP1L1
ATP5J GARS
ATP5J CLNS1A
ATP5J AP2M1
ATP5J H3F3A
ATP5J SSBP1
ATP5J XPO1
ATP5J METAP1
ATP5J COX4I1
ATP5J ESD
ATP5J HNRNPC
ATP5J COX6C
ATP5J EIF4G2
ATP5J TUBA1A
ATP5J CYCS
ATP5J AIMP1
ATP5J HSPE1
ATP5J TSG101
ATP5J MAPRE1
ATP5J UBE2N
ATP5J TAF9
ATP5J SPCS2
ATP5J U2AF1
ATP5J VBP1
ATP5J TFAM
ATP5J SAP18
ATP5J SNRPD2
ATP5J EFR3A
ATP5J SUMO1
ATP5J NME1
ATP5J MLH1
ATP5J CCT8
ATP5J ATP5O
ATP5J COX6A1
ATP5J SNRPG
ATP5J COX6B1
ATP5J PSMD4
ATP5J PDHB
ATP5J CBX1
ATP5J SNRPF
ATP5J QARS
ATP5J SUZ12
ATP5J SNRPB2
ATP5J UFD1L
ATP5J EIF1
ATP5J COX7B
ATP5J HSPH1
ATP5J CAPZA2
ATP5J PSMC6
KIAA0101 H2AFZ
ME2 HDAC1
ME2 P4HB
ME2 TMED10
ME2 PCNA
ME2 ARF6
ME2 CCT7
ME2 PCBP2
ME2 IDH1
OXA1L SSR2
USP14 EED
USP14 CBX1
USP14 ARF1
USP14 UQCRC1
USP14 PUF60
USP14 U2AF1
USP14 MRPL28
USP14 E2F3
USP14 HTATSF1
USP14 TNIP1
USP14 DCTN2
USP14 EIF4H
DYRK1A BRD2
DYRK1A PARK7
DYRK1A FOXO1
DYRK1A SON
DYRK1A GGA3
DYRK1A RPA2
DYRK1A SMARCA2
DYRK1A MARS
DYRK1A ATP2B1
DYRK1A NACA
DYRK1A RPN2
DYRK1A KIAA0430
DYRK1A YY1
DYRK1A MPRIP
DYRK1A BCL6
DYRK1A TATDN2
DYRK1A MYST3
DYRK1A LMO4
DYRK1A ANKRD36B
DYRK1A LOC728844
DYRK1A PI4KA
DYRK1A YWHAE
DYRK1A KIAA0174
DYRK1A LARP4B
DYRK1A CAMLG
DYRK1A BAT1
DYRK1A CYTH1
DYRK1A EPS15
DYRK1A CTCF
DYRK1A SDHA
DYRK1A EWSR1
DYRK1A IRF2
DYRK1A HNRNPK
DYRK1A USP7
DYRK1A MLH1
DYRK1A ALDH9A1
DYRK1A WIPF2
DYRK1A UBXN4
DYRK1A SUZ12
EDC4 SHC1
EDC4 MYH9
EDC4 FUS
EDC4 RPN2
EDC4 CHD4
EDC4 SNRNP70
EDC4 PSMC1
EDC4 MBOAT7
EDC4 CLTA
EDC4 RAD23A
EDC4 BYSL
EDC4 AP2M1
EDC4 SAFB
EDC4 MTA1
EDC4 HMHA1
EDC4 EWSR1
EDC4 TCIRG1
EDC4 WIPF2
EDC4 SEC24C
FCGR1A SOD2
FCGR1A NKG7
FCGR1A MT2A
PPP4C FEZ2
PPP4C CTCF
PPP4C GLUD1
PPP4C ARF1
PPP4C EZH2
PPP4C ATR
PPP4C COX5A
PPP4C COX6B1
PPP4C VDAC1
PPP4C PSMD2
PPP4C USF2
PPP4C NDUFA9
PPP4C PCBP1
PPP4C DCTN2
PPP4C EXOSC7
PPP4C PSME4
PPP4C YWHAE
PPP4C YY1
PPP4C PSMC5
PPP4C PSMB3
PPP4C PSMD4
PPP4C GNG10
PPP4C PSMC1
PPP4C AP2S1
PPP4C BUD31
PPP4C PPP2R4
PPP4C ATP5D
PPP4C GARS
PPP4C TATDN2
PPP4C CCT3
PPP4C RAD23A
PPP4C ECHS1
PPP4C QARS
PPP4C AP2M1
PPP4C PSMB10
PPP4C PTDSS1
PPP4C RBM4
PPP4C SNRPB
PPP4C EIF3I
PPP4C ECH1
PPP4C POLR2L
PPP4C ATOX1
PPP4C HNRNPA1
PPP4C ADRM1
PPP4C CLPP
PPP4C MRPL28
PPP4C HNRNPK
PPP4C UNG
PPP4C NAP1L4
PPP4C ALDH9A1
PPP4C FKBP2
PPP4C MYL6B
PPP4C NDUFS8
PPP4C ATIC
PCNA TMED10
PCNA MELK
PCNA CYCS
PCNA AIMP1
PCNA BCL2A1
PCNA TOP2A
PCNA MAPRE1
PCNA SNRPD3
PCNA TOPBP1
PCNA CALM2
PCNA ARF6
PCNA SFRS3
PCNA EBNA1BP2
PCNA TFDP1
PCNA ILF2
PCNA PTGES3
PCNA RPA1
PCNA SAP18
PCNA HSP90AA1
PCNA UBE2D3
PCNA PRKAR1A
RPL9 EIF4G2
RPL9 SNRPB2
RPL9 TAX1BP1
RPL9 COX7C
RPL9 VAMP7
RPL9 RPL35
RPL9 RPL18
RPL9 RPL35A
RPL9 CD48
RPL9 COX4I1
RPL9 BCLAF1
RPL9 RPL12
RPL9 SPCS2
RPL9 NACA
RPL9 UQCRB
RPL9 TAF9
RPL9 RPS3
BCL3 COL4A2
BCL3 NCOR2
BCL3 PCOLCE
VIM AMPD3
VIM TGFBI
VIM NDRG1
VIM ZFP36L2
VIM C1S
PMVK ACOT7
PMVK COX5A
SNRPA1 SSBP1
C1QBP SNRPB2
C1QBP MAPRE1
C1QBP EIF2S2
C1QBP NIPA2
C1QBP CYCS
C1QBP PSMA2
C1QBP SAP18
C1QBP ESD
USP9Y LOC1720
MAP2K3 CLK2
MAP2K3 DGKZ
POLR2L ARF1
POLR2L PUF60
POLR2L RDBP
POLR2L SHC1
POLR2L MRPL23
POLR2L COX6B1
POLR2L PSME2
POLR2L UQCRC1
POLR2L PSMD4
POLR2L PDHB
POLR2L AP2S1
POLR2L BCAP31
POLR2L COX5B
POLR2L FH
POLR2L RAD23A
POLR2L PSMD9
POLR2L ECHS1
POLR2L QARS
POLR2L AP2M1
POLR2L PTDSS1
POLR2L SNRPB
POLR2L ATOX1
POLR2L ADRM1
POLR2L CLPP
POLR2L UROS
POLR2L MYL6B
POLR2L NDUFS8
POLR2L EIF4H
SARS SNX17
CAPG APOE
CAPG CYP27A1
IK ARPC1A
IK PRMT5
IK CCT7
IK NFKB1
IK IARS
PSMA4 MTHFD2
PSMA4 HSPH1
PSMA4 GTF2A2
PSMA4 VDAC1
PSMA4 PKM2
CDC123 COX6B1
CDC123 PSMC5
CDC123 UQCRC1
CDC123 NASP
CDC123 EED
CDC123 PPIA
CDC123 CLNS1A
CDC123 CCT5
CDC123 TUFM
CDC123 SNRPD2
CDC123 HNRNPA1
GLRB SCGB2A2
GPI PRMT1
GPI FARSA
GPI COX5A
GPI GLUL
GPI SMARCA4
GPI PRKCD
GPI COPS6
GPI PKM2
GPI PDHA1
APOE CYP27A1
APOE CTSD
APOE GLUL
APOE SOD2
APOE ATP6V1B2
APOE PSAP
APOE ACOT7
APOE APOC1
PCBP2 TRA2A
PCBP2 ATP5F1
PCBP2 PTGES3
PCBP2 ARPC1A
PCBP2 CALM2
PCBP2 DDX5
PCBP2 PRKAR1A
PCBP2 SDHC
PCBP2 ARHGDIB
PCBP2 ACTB
FN1 COL3A1
FN1 VCAN
FN1 COL1A1
COL6A1 SERPING1
COL6A1 COL6A2
COL6A1 LGALS3BP
COL6A1 MYH9
COL6A1 COL1A1
P4HB CD81
P4HB SHC1
P4HB CSNK1D
P4HB SMARCA4
P4HB COMT
P4HB NCOR2
P4HB DCTN2
P4HB RPN2
P4HB R3HDM1
P4HB PRCP
P4HB CCT7
P4HB SFRS3
P4HB ACLY
P4HB CLTC
P4HB CLTA
P4HB CBX1
P4HB MYH9
P4HB GARS
P4HB HADHB
P4HB ATP6V0C
P4HB NOMO1
P4HB HK1
P4HB MAPK1IP1L
P4HB IDH1
P4HB KPNB1
TNFSF10 GBP2
TNFSF10 IRF1
PDIA6 EIF4G2
PDIA6 YWHAQ
PDIA6 ARCN1
PDIA6 CYCS
PDIA6 PSMD2
PDIA6 ETF1
PDIA6 GNB2
PDIA6 MAPRE1
PDIA6 HNRNPF
PDIA6 PSMC2
PDIA6 DECR1
PDIA6 MDH1
PDIA6 SLC25A46
PDIA6 CLNS1A
PDIA6 VBP1
PDIA6 VDAC2
PDIA6 RRP1B
PDIA6 HNRNPC
PDIA6 TARS
CBFB EIF4G2
CBFB YWHAZ
CBFB TMED10
CBFB RAD21
CBFB RBM25
CBFB STXBP3
CBFB MOBKL1B
UBE2D3 RPA1
UBE2D3 PTGES3
UBE2D3 RAB1A
UBE2D3 PSMD8
UBE2D3 CALM2
UBE2D3 HLA-DMB
UBE2D3 PRKAR1A
UBE2D3 SFRS3
UBE2D3 TFDP1
UBE2D3 DEK
AIMP1 EED
AIMP1 TMED10
AIMP1 ARCN1
AIMP1 RBMX
AIMP1 TOPBP1
AIMP1 TRIP12
AIMP1 PCBP1
AIMP1 RBM4
AIMP1 TSG101
AIMP1 METAP1
AIMP1 CLIC1
AIMP1 EIF3F
AIMP1 SP3
AIMP1 PRDX3
AIMP1 BAG1
AIMP1 YY1
AIMP1 SSB
AIMP1 SNRPB2
AIMP1 XPO1
AIMP1 EIF1
AIMP1 USP7
AIMP1 PSMC6
AIMP1 MLH1
AIMP1 HNRNPC
AIMP1 ATP5O
AIMP1 MCM3
UROS ARF1
UROS PUF60
UROS RDBP
UROS COX5A
UROS COX6B1
UROS PSMD2
UROS PSME2
UROS ACOT7
UROS GARS
UROS IMMT
UROS PDHB
UROS AP2S1
UROS FH
UROS CCT3
UROS SHC1
UROS PSMD9
UROS PSMC5
UROS PPP1R7
UROS ATOX1
UROS ADRM1
UROS CLPP
UROS MYL6B
UROS NDUFS8
SSRP1 HMGA1
SSRP1 MCM3
SSRP1 ACLY
SSRP1 SNRPB
CKS2 SNRPB
UQCRH RPS6
PPP2R4 UQCRC1
PRNP CALM3
PRNP TNIP1
PRNP ATP6V1E1
SND1 CKAP5
SND1 GARS
SND1 MRPL28
SND1 CHD4
SND1 THOP1
SND1 DCTN2
SND1 ESPL1
MRPL3 DDX21
MRPL3 FBL
MRPL3 CYCS
UCP2 CTCF
UCP2 BRD2
UCP2 QARS
UCP2 SNRNP70
UCP2 SAFB
CD53 TPM4
CD53 EIF4A2
IRF8 JAK1
PKN1 POLD1
PKN1 SNRNP70
POLR2K PSMD14
POLR2K SUMO1
POLR2K CALM2
POLR2K SDHC
POLR2K SFRS3
POLR2K RPL11
POLR2K RPS10
YWHAQ PSMD14
YWHAQ EIF2S2
YWHAQ MAPRE1
YWHAQ HNRNPF
YWHAQ EIF4A2
YWHAQ SEPT7
YWHAQ ETF1
YWHAQ SUMO1
MVP SERPINA1
MVP ACP2
MVP LGALS3BP
MVP ADAR
GTF2E2 PSME4
GTF2E2 HNRNPA1
GTF2E2 ECHS1
GTF2E2 COX6B1
GTF2E2 QARS
GTF2E2 H3F3A
GTF2E2 TATDN2
GTF2E2 YY1
CD81 DNMT1
CD81 ACTG1
CD81 SMARCA4
CD81 MMP9
CD81 ZYX
CD81 NACA
CD81 RPN2
CD81 ADAR
CD81 CDC25B
CD81 HCFC1
CD81 CHD4
CD81 LAMP1
CD81 MSN
CD81 MAP4K1
CD81 DPYSL2
CD81 FH
CD81 SHC1
CD81 RAD23A
CD81 ATP6V0C
CD81 CAPN1
FXR2 HTN1
FXR2 CFB
FXR2 DBI
FXR2 MAPK14
FXR2 FAS
FXR2 COL9A2
FXR2 CYP2A6
FXR2 CYP2A13
RPA2 FNTA
RPA2 LBR
RPA2 NACA
RPA2 DCTN2
RPA2 TSG101
RPA2 TOPBP1
RPA2 STXBP3
RPA2 CLTC
RPA2 RPIA
RPA2 PARK7
RPA2 ISCU
RPA2 SPCS2
RPA2 HNRNPK
RPA2 CAMLG
RPA2 TCEB1
RPA2 XPO1
RPA2 EFR3A
RPA2 ARPC2
RPA2 SUMO1
RPA2 RBM25
RPA2 MLH1
RPA2 ALDH9A1
CD14 SERPINA1
CD14 GBP1
CD14 ACSL1
CD14 PSAP
UBB COX6A1
UBB TUBA1A
UBB HSP90AA1
UBB COMT
UBB NDUFA9
UBB DCTN2
UBB TSG101
UBB PSMD4
UBB PDHB
UBB MDH1
UBB PSMB7
UBB HADHB
UBB AP2M1
UBB CLTC
UBB PCMT1
UBB SSBP1
UBB PSMA6
UBB EIF1
UBB MRPL28
UBB MYL6B
UBB SSB
UBB ATP5O
ERH TOP2A
ERH RANBP1
ERH PSMD8
ERH UBE2S
ERH IARS
BIRC2 FNTA
BIRC2 NCOA4
CHMP1A EIF1
CHMP1A KIAA0174
CHMP1A AP2S1
CHMP1A RBM4
PKM2 LGALS3
PKM2 VDAC1
PKM2 GAPDH
PKM2 HSPE1
PKM2 PSME2
PKM2 SNRPB
PKM2 PSAP
PKM2 LDHA
PKM2 BCAP31
PKM2 MRPL12
PKM2 GLUL
PKM2 SOD2
PKM2 HMGA1
PKM2 AIMP2
PKM2 MT1A
PKM2 PDXK
PKM2 PSMB2
PKM2 PRDX1
PKM2 ADA
BLOC1S1 YY1
BLOC1S1 SURF1
KIAA0430 CYTH1
KIAA0430 CLK2
ATP5F1 PSMD14
ATP5F1 ARPC1A
ATP5F1 ACP1
ATP5F1 RPS6
ATP5F1 SEPT7
ATP5F1 ETF1
LRPAP1 ATP6V1E1
LRPAP1 LAMP1
LRPAP1 MYL6B
LRPAP1 MSN
LRPAP1 COPB1
LMO4 BRD2
LMO4 UBXN4
NNMT LUM
NNMT VCAN
GNB2 CYBA
GNB2 KDELR2
HLA-DMB CALM2
LIMK1 COL4A2
LIMK1 RAD23A
GNG10 DNAJB1
GNG10 IL10RB
GNG10 TNIP1
GNG10 COMT
GNG10 SRP14
GNG10 NACA
GNG10 TSG101
GNG10 SRGN
GNG10 TATDN2
GNG10 MYL6B
GNG10 HNRNPK
GNG10 AP2M1
GNG10 CAMLG
GNG10 YY1
GNG10 MAPK6
GNG10 TCEB1
GNG10 MRPL28
GNG10 NAP1L4
GNG10 CAPZA2
ACLY CNP
ACLY SMC1A
ACLY ADAR
ACLY PIM1
ACLY CBX1
ACLY PUM1
ACLY SHC1
ACLY TNIP1
ACLY FAM50A
ACLY STIP1
ACLY SNRPA
ACLY PCBP1
ACLY DCTN2
ACLY RPN2
ACLY ARF1
ACLY UQCRC1
ACLY CHD4
ACLY CTPS
ACLY UBE2A
ACLY HADHB
ACLY PDHB
ACLY KNTC1
ACLY PSMC1
ACLY ESPL1
ACLY CLTA
ACLY GARS
ACLY FH
ACLY HNRNPK
ACLY DPYSL2
ACLY NOMO1
ACLY AP2M1
ACLY USP5
ACLY NCKAP1L
ACLY SAFB
ACLY HSP90B1
ACLY SNRPB
ACLY TKT
ACLY MAPK1IP1L
ACLY HNRNPU
ACLY CTCF
ACLY CKAP5
ACLY EWSR1
ACLY ATOX1
ACLY KPNB1
ACLY ADRM1
ACLY EIF4H
ACLY QARS
ACLY NARS
ACLY NAP1L4
ACLY UBE2L3
ACLY WIPF2
PRKAR1A IDH1
PRKAR1A EIF4A2
PRKAR1A PTGES3
PRKAR1A RAB1A
PRKAR1A CALM2
PRKAR1A SFRS3
PRKAR1A TFDP1
PRKAR1A DEK
DTYMK HMGB1
DTYMK CKAP5
DTYMK SUMO1
DTYMK CCT6A
DTYMK U2AF1
DTYMK TTC1
DTYMK QARS
DTYMK DUT
DTYMK HSPE1
DTYMK RRM1
DTYMK GINS1
RBBP8 EBNA1BP2
NAP1L1 SHC1
NAP1L1 NACA
NAP1L1 PCBP1
NAP1L1 TSG101
NAP1L1 METAP1
NAP1L1 RPN2
NAP1L1 CBX1
NAP1L1 RPL35
NAP1L1 HNRNPU
NAP1L1 CTNNB1
NAP1L1 SUZ12
NAP1L1 CAMLG
NAP1L1 RBM4
NAP1L1 SNRPB2
NAP1L1 NOMO1
NAP1L1 IMPDH2
NAP1L1 TNPO1
NAP1L1 H3F3A
NFATC3 KIAA0174
NFATC3 SERTAD2
NFATC3 BRD2
GARS CSK
GARS MPP1
GARS LOC96610
GARS HSPH1
GARS EZH2
GARS COX5A
GARS ATP5D
GARS VDAC1
GARS DCTN2
GARS EXOSC7
GARS RPN2
GARS IMMT
GARS UQCRC1
GARS FH
GARS CHD4
GARS CTPS
GARS MRPS22
GARS CHAF1A
GARS MCM2
GARS CLTA
GARS IL10RA
GARS CCT3
GARS CCT5
GARS PSMC1
GARS QARS
GARS AP2M1
GARS RAD23A
GARS HSP90B1
GARS PABPC1
GARS TUFM
GARS KPNB1
GARS CCT6A
GARS NME1
GARS NARS
GARS MYL6B
GARS ATIC
GARS HSPE1
CLNS1A TIAL1
CLNS1A NDUFA9
CLNS1A DECR1
CLNS1A PSMC1
CLNS1A CLTC
CLNS1A PARK7
CLNS1A VDAC2
CLNS1A RBMX
CLNS1A HSP90AA1
CLNS1A TRIP12
CLNS1A PCBP1
CLNS1A DCTN2
CLNS1A EXOSC7
CLNS1A TOP2A
CLNS1A TSG101
CLNS1A AP2M1
CLNS1A PTDSS1
CLNS1A SNRPB
CLNS1A XPO1
CLNS1A HNRNPA1
CLNS1A COX4I1
CLNS1A HNRNPC
CLNS1A ARF1
CLNS1A RDBP
CLNS1A FNTA
CLNS1A PSMD2
CLNS1A RPIA
CLNS1A MAPRE1
CLNS1A METAP1
CLNS1A ATP6V1E1
CLNS1A MRPS22
CLNS1A MTIF2
CLNS1A PSMB1
CLNS1A COX5B
CLNS1A CCT3
CLNS1A U2AF1
CLNS1A EIF3F
CLNS1A SAP18
CLNS1A SSR2
CLNS1A CCT8
CLNS1A ESD
CLNS1A ATP5O
CLNS1A COX6A1
CLNS1A MRPL23
CLNS1A COX6B1
CLNS1A SPCS2
CLNS1A PSMD4
CLNS1A SNRPD3
CLNS1A PDHB
CLNS1A CBX1
CLNS1A TCEB1
CLNS1A QARS
CLNS1A SNRPD2
CLNS1A EIF1
CLNS1A SSB
CD46 UBA52
CD46 CYBA
CD46 ALDH9A1
CD46 RPL36AL
CD46 SURF1
CCT5 PCCB
CCT5 NME1
CCT5 COX5A
CCT5 MRPL23
CCT5 HSP90AA1
CCT5 VDAC1
CCT5 COX6B1
CCT5 TUFM
CCT5 PSME2
CCT5 IARS
CCT5 PAICS
CCT5 TSG101
CCT5 TYMS
CCT5 SSBP1
CCT5 UQCRC1
CCT5 PSMB3
CCT5 PSMD4
CCT5 FARSA
CCT5 EBP
CCT5 HADHB
CCT5 MRPS22
CCT5 PSMC1
CCT5 EBNA1BP2
CCT5 NASP
CCT5 EIF2S1
CCT5 TCEB1
CCT5 CCT3
CCT5 U2AF1
CCT5 AIMP2
CCT5 SNRPB
CCT5 TKT
CCT5 CKAP5
CCT5 CCT6A
CCT5 MCM2
CCT5 HSPH1
CCT5 GTF2A2
CCT5 IMPDH2
CCT5 LOC1720
CCT5 CCNB1
CCT5 ATIC
CCT5 CCT8
CCT5 HSPE1
SOD2 LGALS3
SOD2 CD63
SOD2 WARS
SOD2 H2AFX
SOD2 ACOT7
SOD2 MT2A
SOD2 NKG7
STX4 ARPC1B
PNN EPS15
PNN CTCF
PNN INPP5D
PNN KIAA0174
PNN NACA
A2M CYCS
A2M DPYSL2
A2M NCKAP1L
A2M SMARCA4
A2M COMT
A2M PSAP
A2M MAP4K1
A2M PDHA1
SP3 ELF1
SP3 AHR
PMP22 C1S
RPL36AL ARPC1A
RPL36AL COX5B
RPL36AL PSMC2
TRA2A PTGES3
TRA2A CALM2
TRA2A ACTB
TRA2A ARHGDIB
TRA2A TFDP1
TRA2A PAFAH1B1
RPL10A COX6A1
RPL10A SNRPD2
RPL10A EIF1
RPL10A COX4I1
RPL10A RPS7
RPL10A COX7C
RPL10A RPS10
RPL10A ATP5O
KRT4 COL9A2
ITGB2 ACP2
ITGB2 AMPD3
PPIA NME1
PPIA TYMS
PPIA CYCS
PPIA UQCRC1
PPIA COX7B
PPIA PDHB
PPIA EBNA1BP2
PPIA GTF2A2
PPIA SNRPF
PPIA TUFM
PPIA SSBP1
PPIA TCEB1
PPIA SNRPD2
PPIA CCT6A
PPIA SUMO1
PPIA HSPH1
PPIA CCNB1
HTN1 CFB
HTN1 DBI
HTN1 CYP2A13
HTN1 FAS
HTN1 ARL4D
HTN1 COL9A2
HTN1 CYP2A6
HTN1 MAPK14
XPO1 ARCN1
XPO1 RBM4
XPO1 PSMD6
XPO1 HTATSF1
XPO1 PSMC1
XPO1 CLTC
XPO1 EED
XPO1 PARK7
XPO1 UBE2A
XPO1 EEF1G
XPO1 ECHS1
XPO1 EIF4H
XPO1 VGLL4
XPO1 USP9X
XPO1 COX5A
XPO1 RBMX
XPO1 TRIP12
XPO1 PCBP1
XPO1 DCTN2
XPO1 RAB21
XPO1 COPB1
XPO1 HNRNPK
XPO1 AP2M1
XPO1 YY1
XPO1 COX4I1
XPO1 UNG
XPO1 HNRNPC
XPO1 ATR
XPO1 FNTA
XPO1 CYCS
XPO1 TSG101
XPO1 PSME4
XPO1 MAPRE1
XPO1 METAP1
XPO1 NIPA2
XPO1 ATP6V1E1
XPO1 MRPS22
XPO1 RRM1
XPO1 MTIF2
XPO1 SPCS2
XPO1 VBP1
XPO1 TFAM
XPO1 SAP18
XPO1 BTK
XPO1 COX17
XPO1 ARPC2
XPO1 USP7
XPO1 MLH1
XPO1 LAGE3
XPO1 COX6B1
XPO1 IGBP1
XPO1 YWHAE
XPO1 TAF7
XPO1 PTMA
XPO1 TOPBP1
XPO1 MPRIP
XPO1 SLC25A46
XPO1 CBX1
XPO1 BCLAF1
XPO1 RAD21
XPO1 QARS
XPO1 SUZ12
XPO1 EPS15
XPO1 CTCF
XPO1 UFD1L
XPO1 EIF1
SRM PSMB2
SRM FARSA
SRM HMGA1
SRM STIP1
SRM THOP1
SRM ARHGDIA
SRM ESPL1
ATXN2 IL10RB
ATXN2 USP5
ATXN2 HK1
ATXN2 TNIP1
ATXN2 EFR3A
ASAH1 PPT1
ASAH1 NCOA4
ZNF267 RAB1A
ZNF267 SFRS3
POLR2C PTGES3
PSMC2 TARS
PSMC2 HNRNPF
PSMC2 PSMD6
PSMC2 PHB2
PSMC2 GLUD1
PSMC2 ETF1
PSMC2 PRDX3
PSMC2 VDAC2
PSMC2 NEDD8
CD99 MSN
CD99 DPYSL2
ACTB EEF1A1
ACTB YWHAZ
ACTB AZIN1
ACTB TMED9
ACTB LIPA
ACTB ARF6
ACTB SFRS3
ACTB ARHGDIB
USP4 PHF15
WIPF2 PUM1
WIPF2 GGA3
WIPF2 SMARCA2
WIPF2 SNRPA
WIPF2 RPN2
WIPF2 SAFB
WIPF2 INPP5D
WIPF2 MYST3
WIPF2 NCOR2
WIPF2 SNRNP70
WIPF2 USP5
WIPF2 MAPK1IP1L
WIPF2 IRF2
WIPF2 CTCF
BOP1 CCT3
BOP1 UNG
BOP1 MCM2
BOP1 ATP5D
SEC24C ADAR
SEC24C RNPEP
SEC24C SMARCC2
SEC24C SMARCA2
SEC24C IL10RA
SEC24C RPN2
SEC24C CDC25B
SEC24C HCFC1
SEC24C NARS
SEC24C CHD4
SEC24C SERTAD2
SEC24C COL6A2
SEC24C MYH9
SEC24C NCOR2
SEC24C HADHB
SEC24C HNRNPU
SEC24C HK1
SEC24C SAFB
SEC24C MAPK1IP1L
SEC24C CTCF
SEC24C FAM50A
SEC24C FKBP2
SEC24C UBE4A
TNPO1 SNAPC1
TNPO1 KIAA0174
TNPO1 NSMAF
TNPO1 HNRNPK
TNPO1 CXCR5
TNPO1 CAMLG
TNPO1 DDX21
TNPO1 RBM4
TNPO1 YY1
TNPO1 TSG101
GUK1 ARPC1B
GUK1 COX4I1
GUK1 PSMA6
GM2A CCT3
GM2A WARS
PCCB CKAP5
PCCB CCT3
PCCB EPRS
PCCB BCAP31
ARF1 MRPL28
ARF1 CBX1
ARF1 PUF60
ARF1 UBE2A
ARF1 PSME4
ARF1 TNIP1
ARF1 COX6B1
ARF1 PSMD2
ARF1 COMT
ARF1 NDUFA9
ARF1 PCBP1
ARF1 DCTN2
ARF1 EXOSC7
ARF1 RPN2
ARF1 NR1H3
ARF1 SNRPB
ARF1 PSMC5
ARF1 UQCRC1
ARF1 PSMB3
ARF1 RALY
ARF1 ATP6V1E1
ARF1 RAD23A
ARF1 PDHB
ARF1 TUBA1A
ARF1 BUD31
ARF1 BCAP31
ARF1 FH
ARF1 PSMB10
ARF1 NOMO1
ARF1 AP2M1
ARF1 PTDSS1
ARF1 TCEB1
ARF1 EWSR1
ARF1 ATOX1
ARF1 DDX39
ARF1 QARS
ARF1 ADORA2A
ARF1 NAP1L4
ARF1 ARHGDIA
ARF1 EIF4H
RDBP NDUFA9
RDBP TSG101
RDBP PSMD4
RDBP APRT
RDBP MRPS22
RDBP PDHB
RDBP PSMC1
RDBP EPRS
RDBP COX5B
RDBP MRPL23
RDBP SAP18
RDBP RBM4
RDBP SSB
RDBP CLPP
RDBP NDUFS8
RDBP HNRNPC
RDBP HSPE1
MCM5 PIM1
MCM5 MCM4
MCM5 HMGA1
MCM5 KIF2C
MCM5 TK1
MCM5 MCM3
VCAN COL3A1
TYMS HSPH1
TYMS GINS1
PSMD2 ARMCX6
PSMD2 LOC96610
PSMD2 PUF60
PSMD2 SNRPA
PSMD2 IGBP1
PSMD2 PCBP1
PSMD2 DCTN2
PSMD2 RAB21
PSMD2 PDHB
PSMD2 ECH1
PSMD2 AP2M1
PSMD2 PRKCD
PSMD2 CKAP5
PSMD2 DDX39
PSMD2 FAM50A
PSMD2 RBM42
PSMD2 LAMP2
PSMD2 MCM3
WAPAL PHF3
WAPAL LOC728844
WAPAL RBM25
WAPAL CLK2
WAPAL UBXN4
WAPAL MOBKL1B
SNRPA R3HDM1
SNRPA STIP1
SNRPA ARHGDIA
SNRPA SMARCA4
SNRPA DCTN2
SNRPA FUS
SNRPA RPN2
SNRPA ARHGAP4
SNRPA UQCRC1
SNRPA CHD4
SNRPA RBM10
SNRPA MLF2
SNRPA CLTA
SNRPA SNRNP70
SNRPA RAD23A
SNRPA TTC1
SNRPA QARS
SNRPA USP5
SNRPA PFKP
SNRPA HK1
SNRPA SAFB
SNRPA BAT1
SNRPA MAPK1IP1L
SNRPA ESPL1
SNRPA PEBP1
SNRPA EWSR1
SNRPA HDLBP
SNRPA HNRNPA1
SNRPA VDAC1
RPIA SPCS2
RPIA UBE2N
RPIA ARCN1
RPIA ATP6V1E1
RPIA RBMX
HCCS FDPS
HCCS ATP5G3
HCCS PSMD8
HCCS CCT7
HCCS ATP5B
OMD VGLL1
ELF1 EIF4G2
ELF1 RAD21
ELF1 TCEA1
PSMC5 CBX1
PSMC5 PUF60
PSMC5 COX6B1
PSMC5 NACA
PSMC5 DCTN2
PSMC5 CDC25B
PSMC5 UQCRC1
PSMC5 METAP1
PSMC5 PSMD4
PSMC5 EPRS
PSMC5 PSMC1
PSMC5 BCAP31
PSMC5 ATR
PSMC5 FH
PSMC5 ECHS1
PSMC5 AP2M1
PSMC5 SUZ12
PSMC5 IMMT
PSMC5 RBM4
PSMC5 CTCF
PSMC5 ATOX1
PSMC5 CLPP
PSMC5 SSR2
PSMC5 NDUFS8
PSMC5 PDHB
RPL4 PTMA
RPL4 RPL6
RPL4 SNRPB2
EIF4A2 PTGES3
EIF4A2 NCK1
EIF4A2 TCEA1
METAP1 EED
METAP1 BTN3A2
METAP1 SHC1
METAP1 RBMX
METAP1 COX6B1
METAP1 MAPRE1
METAP1 NACA
METAP1 EXOSC7
METAP1 PCBP1
METAP1 RAB21
METAP1 PSME4
METAP1 YWHAE
METAP1 RPL6
METAP1 TOPBP1
METAP1 ARPC2
METAP1 TATDN2
METAP1 PSMC1
METAP1 RRM1
METAP1 MTIF2
METAP1 BARD1
METAP1 CLIC1
METAP1 CYCS
METAP1 COX17
METAP1 SSBP1
METAP1 KIAA0174
METAP1 TAF7
METAP1 SAP18
METAP1 RBM4
METAP1 YY1
METAP1 BAT1
METAP1 EPS15
METAP1 TCEB1
METAP1 SNRPB2
METAP1 UFD1L
METAP1 PSMD6
METAP1 CCT6A
METAP1 EIF1
METAP1 CLPP
METAP1 RRP1B
METAP1 COPS5
METAP1 PSMC6
METAP1 MLH1
METAP1 NDUFS8
METAP1 EIF4H
METAP1 H3F3A
NIPA2 RAB21
NIPA2 PARK7
NIPA2 YWHAE
NIPA2 CCT6A
NIPA2 MRPL28
NIPA2 TFAM
NIPA2 DECR1
NIPA2 MAPRE1
NIPA2 SUZ12
NIPA2 TRIP12
NIPA2 UBE4A
NIPA2 DCTN2
NIPA2 ARCN1
UBA52 TCEB1
UBA52 COX6A1
UBA52 COX5B
UBA52 SNRPF
UBA52 EIF1
UBA52 CD63
UBA52 RPL12
UBA52 SNRPB
UBA52 YWHAB
UBA52 ATP5O
UBE2N MRPL12
UBE2N SNRPF
UBE2N ARPC2
UBE2N MRPL28
UBE2N SUMO1
UBE2N COX5A
UBE2N HMGB2
UBE2N CLTC
UBE2N DCTN2
UBE2N PSMC6
RPL29 EIF3E
RPL29 QARS
RPL29 PHB2
RPL29 RPL35A
RPL29 CCT7
CSNK1E CHD4
TAF9 HSP90AA1
TAF9 COPS5
TAF9 TSG101
TAF9 MAPRE1
TAF9 RPL12
TAF9 ILF2
TAF9 LOC1720
TAF9 TFAM
TAF9 SAP18
TAF9 BAG1
TAF9 RPS6
TAF9 MLH1
TAF9 EIF3E
TAF9 CCNB1
TAF9 ESD
TUFM SNRPD2
TUFM SAP18
TUFM U2AF1
TUFM SSBP1
TUFM CCT8
TUFM EPRS
KIF2C GINS1
KIF2C STMN1
TATDN2 TNIP1
TATDN2 COX6B1
TATDN2 NACA
TATDN2 PCBP1
TATDN2 PSME4
TATDN2 E2F3
TATDN2 AP2S1
TATDN2 MTIF2
TATDN2 EED
TATDN2 IL10RA
TATDN2 FH
TATDN2 KIAA0174
TATDN2 QARS
TATDN2 CAMLG
TATDN2 PTDSS1
TATDN2 RBM4
TATDN2 YY1
TATDN2 CTCF
TATDN2 HNRNPA1
TATDN2 NOMO1
TATDN2 NARS
TATDN2 NAP1L4
TATDN2 ALDH9A1
USP9X CTCF
USP9X MAPRE1
USP9X AP2M1
USP9X NSMAF
USP9X ARCN1
USP9X RPN2
USP9X MLH1
USP9X YY1
USP9X PSMC1
USP9X TRIP12
USP9X DCTN2
USP9X LAMP2
USP9X EED
SERPINA1 GBP1
SERPINA1 PSAP
SERPINA1 WARS
SERPINA1 CTSD
SERPINA1 NKG7
SERPINA1 GRN
RPL12 EEF1D
RPL12 NACA
RPL12 RPL35
RPL12 RPL6
RPL12 GNB2L1
RPL12 RPS7
RPL12 BTK
RPL12 EEF1G
RPL12 QARS
RPL12 H3F3A
RPL12 CAMLG
RPL12 SLC25A6
RPL12 COX7C
RPL12 TOP2B
RPL12 EIF1
RPL12 MYL6B
RPL12 ATP5O
COL6A2 LOXL1
COL6A2 MYH9
COL6A2 HCFC1
COL6A2 SMARCA4
COL6A2 COL4A2
COL6A2 HK1
COL6A2 FLNA
ARD1A LAGE3
ARD1A NDUFA9
PSMB1 RPL18
PSMB1 SNRPD2
PSMB1 NDUFA9
PSMB1 TCP1
PSMB1 COX6A1
PSMB1 HNRNPC
PSMB1 SNRPB
PSMB1 PSMA6
CD7 ITGAL
RPS3 SNRPB2
RPS3 EEF1G
RPS3 RPL18
RPS3 RPL18A
RPS3 CAMLG
RPS3 VDAC2
RPS3 RPL11
PSEN1 TOP2B
MYH9 ELF4
MYH9 ADAR
MYH9 LGALS3BP
MYH9 SMARCA4
MYH9 SMARCA2
MYH9 ZYX
MYH9 RPN2
MYH9 CDC25B
MYH9 HCFC1
MYH9 CHD4
MYH9 COL4A2
MYH9 ATP6AP1
MYH9 NCOR2
MYH9 DPYSL2
MYH9 RUNX3
MYH9 CAPN1
MYH9 HK1
MYH9 SAFB
MYH9 MLF2
MYH9 MAPK1IP1L
MYH9 ATP6V0C
MYH9 MED12
MYH9 SMARCC2
MYH9 RBM42
MYH9 POLR2A
NCOR2 ELF4
NCOR2 RNPEP
NCOR2 ZYX
NCOR2 HCFC1
NCOR2 COL4A2
NCOR2 PCOLCE
NCOR2 MLF2
NCOR2 ACTA2
NCOR2 ATP6V0C
NCOR2 CAPN1
NCOR2 HK1
NCOR2 SAFB
NCOR2 MAPK1IP1L
NCOR2 RBM42
SPCS2 TMED10
SPCS2 FNTA
SPCS2 ARCN1
SPCS2 TOPBP1
SPCS2 NSMAF
SPCS2 DCTN2
SPCS2 MARS
SPCS2 RB1CC1
SPCS2 TRIP12
SPCS2 PSMD6
SPCS2 MLH1
SPCS2 VBP1
SPCS2 TLK1
SPCS2 HTATSF1
SPCS2 CLTC
SPCS2 COPB1
SPCS2 CBX1
SPCS2 SLC25A46
SPCS2 BCLAF1
SPCS2 TFAM
SPCS2 MAPRE1
SPCS2 SAP18
SPCS2 PCMT1
SPCS2 UFD1L
SPCS2 CTCF
SPCS2 EFR3A
SPCS2 RBM39
SPCS2 SSR2
SPCS2 NUBP1
SPCS2 CCT8
SPCS2 COX4I1
SPCS2 TAX1BP1
SPCS2 SSB
SPCS2 EIF4H
EIF2AK2 RUNX3
EIF2AK2 MUM1
PSMD8 RANBP1
PSMD8 ATP5G3
PSMD8 UBE2S
PSMD8 ETF1
PSMD8 CCT7
PSMD8 ARHGDIB
PSMD8 M6PR
PSMD8 HNRNPF
BARD1 PSME4
BARD1 EWSR1
BARD1 COX6B1
BARD1 H3F3A
BARD1 RBM4
BARD1 YY1
BARD1 MAPK1IP1L
BARD1 TSG101
SFRS3 PSMD14
SFRS3 TMED10
SFRS3 RAB1A
SFRS3 CALM2
SFRS3 RPA1
SFRS3 TFDP1
SFRS3 PTGES3
SFRS3 ARHGDIB
SFRS3 IDH1
SFRS3 MRPL49
ADSS EEF1A1
PSMB10 ATOX1
PSMB10 FH
PSMB10 PSMD4
PSMB10 MPI
PSMB10 HADHB
PSMB10 IL10RB
PSMB10 COX6B1
PSMB10 AP2M1
PSMB10 PSME2
PSMB10 PSMC1
PSMB10 YY1
PSMB10 BCAP31
RAC2 GRIK1
NPC2 GPX4
NDUFV2 SNRPF
NDUFV2 SUMO1
NDUFV2 QARS
NDUFV2 ATIC
PRMT5 PABPC1
PRMT5 PSMD14
PRMT5 TOP2A
PRMT5 NFKB1
PRMT5 ATP5B
PRMT5 IARS
PRMT5 FKBP1A
PRMT5 HNRNPF
UBE2I HDLBP
UBE2I PHB2
UBE2I SNRPB
UBE2I CSNK2B
UBE2I PRMT1
ECE1 RNPEP
SLC25A6 PPP1R7
SLC25A6 RPL35
SLC25A6 FH
SLC25A6 NDUFA9
SLC25A6 PTDSS1
SLC25A6 SURF1
GBP1 SERPING1
ACAT1 TRIP12
ACAT1 GRSF1
COX17 COX5A
COX17 MRPL23
COX17 NDUFA9
COX17 IGBP1
COX17 PTMA
COX17 ATP6V1E1
COX17 MDH1
COX17 RPL35
COX17 SAP18
COX17 CLTC
COX17 EIF1
COX17 SUMO1
COX17 PSMC6
COX17 COX6C
RPS19 RPL6
CCT6A FH
CCT6A COX5A
CCT6A HSP90AA1
CCT6A VDAC1
CCT6A HSPE1
CCT6A NDUFA9
CCT6A TRIP12
CCT6A DCTN2
CCT6A EXOSC7
CCT6A IMMT
CCT6A UQCRC1
CCT6A PSMD4
CCT6A ZNF131
CCT6A PDHB
CCT6A PSMC1
CCT6A CLTC
CCT6A MTIF2
CCT6A PARK7
CCT6A TCEB1
CCT6A CCT3
CCT6A U2AF1
CCT6A QARS
CCT6A AP2M1
CCT6A SUZ12
CCT6A RRM1
CCT6A EWSR1
CCT6A MAPK6
CCT6A HMGB1
CCT6A SNRPB2
CCT6A ARPC2
CCT6A SUMO1
CCT6A MLH1
CCT6A NARS
CCT6A DUT
CCT6A CSE1L
CCT6A DDX21
CCT6A ATIC
CCT6A CCT8
TXN DBI
EBNA1BP2 PAICS
PRPS1 ARCN1
PRDX1 COX5A
PRDX1 COX6B1
PRDX1 VDAC1
PRDX1 GAPDH
PRDX1 UQCRC1
PRDX1 PSMB3
PRDX1 MRPS22
PRDX1 UPP1
PRDX1 CTSH
PRDX1 FH
PRDX1 GLUL
PRDX1 AP2M1
PRDX1 PDXK
PRDX1 LDHA
PRDX1 ARPC2
PRDX1 CSTB
PRDX1 BCL2A1
PRDX1 UBE2L3
PRDX1 COMT
USP7 FNTA
USP7 BCL6
USP7 QARS
USP7 SMARCA2
USP7 ALDH9A1
USP7 RBM4
USP7 YY1
NFKB2 ACTN1
C1QB WARS
C1QB GZMH
SDHC PSMD14
SDHC SEPT7
SDHC SDHB
SDHC KDELR2
SDHC ATP5B
TUBGCP3 UBXN4
TUBGCP3 SHC1
TUBGCP3 HNRNPK
TUBGCP3 NOMO1
TUBGCP3 ALDH9A1
TUBGCP3 MAP3K4
TUBGCP3 COPB1
CCNB1 COX6A1
CCNB1 COX5A
CCNB1 CENPA
CCNB1 MELK
CCNB1 VDAC1
CCNB1 GAPDH
CCNB1 HSPE1
CCNB1 NDUFA9
CCNB1 PSMD4
CCNB1 MRPS22
CCNB1 PSMC1
CCNB1 KIF11
CCNB1 GTF2A2
CCNB1 ILF2
CCNB1 AIMP2
CCNB1 PSMB2
CCNB1 SNRPB
CCNB1 PDHA1
CCNB1 CDK4
CCNB1 HSP90AA1
CCNB1 LDHA
CCNB1 CYCS
CCNB1 LOC1720
CCNB1 CCT8
DDX5 SSR1
DDX5 TCEA1
DDX5 H3F3B
ESD PSMB3
ESD HSP90AA1
ESD VDAC1
ESD COMT
ESD HSPE1
ESD NDUFA9
ESD SRP14
ESD DCTN2
ESD TSG101
ESD UQCRC1
ESD NARS
ESD HADHB
ESD MRPS22
ESD PDHB
ESD PSMC1
ESD CLTC
ESD COPB1
ESD CBX1
ESD U2AF1
ESD SNRPF
ESD NOMO1
ESD CTNNB1
ESD QARS
ESD SAP18
ESD TCEB1
ESD PSMB7
ESD CYCS
ESD SUMO1
ESD HNRNPK
ESD RPS6
ESD SERPINB1
ESD HNRNPC
ESD CCT8
ATP5O COX6A1
ATP5O SNRPG
ATP5O UQCRB
ATP5O COX5A
ATP5O TAF7
ATP5O COX6B1
ATP5O RPS10
ATP5O COX7B
ATP5O PSMD4
ATP5O RPL6
ATP5O SNRPB
ATP5O RPL35
ATP5O SNRPF
ATP5O MRPL23
ATP5O PSMA2
ATP5O SAP18
ATP5O COX7C
ATP5O SSBP1
ATP5O FBL
ATP5O TCEB1
ATP5O SNRPD2
ATP5O RPL38
ATP5O EIF1
ATP5O CCT8
ATP5O RPS6
ATP5O COX4I1
ATP5O UBE2L3
ATP5O CAPZA2
ATP5O HNRNPC
ATP5O COX6C
ATP5O H3F3A
LAGE3 CBX1
LAGE3 MAPRE1
LAGE3 PUF60
LAGE3 VBP1
LAGE3 QARS
LAGE3 HSP90AA1
LAGE3 MLH1
LAGE3 COX6B1
LAGE3 SMC1A
COX6A1 SNRPG
COX6A1 UQCRB
COX6A1 HNRNPC
COX6A1 COX5A
COX6A1 MRPL23
COX6A1 COX6B1
COX6A1 NDUFA9
COX6A1 DCTN2
COX6A1 RPS10
COX6A1 COX5B
COX6A1 TSG101
COX6A1 SSBP1
COX6A1 PSMD4
COX6A1 DECR1
COX6A1 PDHB
COX6A1 SNRPB
COX6A1 PSMD9
COX6A1 PSMB7
COX6A1 GTF2A2
COX6A1 RPL35
COX6A1 SNRPF
COX6A1 TFAM
COX6A1 MAPRE1
COX6A1 COX7C
COX6A1 SSB
COX6A1 PSMA6
COX6A1 COPB1
COX6A1 SNRPD2
COX6A1 RPL38
COX6A1 TCEB1
COX6A1 SSR2
COX6A1 RPS6
COX6A1 COX4I1
COX6A1 PSMA2
COX6A1 UBE2L3
COX6A1 FBL
COX6A1 SURF1
ECHS1 PARK7
ECHS1 PUF60
ECHS1 COX5A
ECHS1 NDUFA9
ECHS1 DCTN2
ECHS1 CTPS
ECHS1 TSG101
ECHS1 PSME4
ECHS1 YY1
ECHS1 RBM10
ECHS1 MRPS22
ECHS1 SNRNP70
ECHS1 PSMC1
ECHS1 MTIF2
ECHS1 IL10RA
ECHS1 CTCF
ECHS1 EIF3F
ECHS1 RAD23A
ECHS1 QARS
ECHS1 AP2M1
ECHS1 SUZ12
ECHS1 PTDSS1
ECHS1 RBM4
ECHS1 SNRPB
ECHS1 PEBP1
ECHS1 ATOX1
ECHS1 HNRNPA1
ECHS1 CLPP
ECHS1 MRPL28
ECHS1 FAM50A
ECHS1 USF2
ECHS1 NAP1L4
ECHS1 EIF4H
HSPH1 COX5A
HSPH1 HSP90AA1
HSPH1 VDAC1
HSPH1 HSPE1
HSPH1 NDUFA9
HSPH1 PSME2
HSPH1 DCTN2
HSPH1 CENPA
HSPH1 MRPS22
HSPH1 DNAJC2
HSPH1 PSMC1
HSPH1 MCM2
HSPH1 GTF2A2
HSPH1 CCT3
HSPH1 RAD23A
HSPH1 AP2M1
HSPH1 AIMP2
HSPH1 CDK4
HSPH1 PRMT1
HSPH1 STIP1
HSPH1 MRPL28
HSPH1 NASP
LGALS3BP ATP6AP1
LGALS3BP SERPING1
LGALS3BP ACTN1
GZMK CD2
GZMK CD3D
UBAP2L PABPC1
UBAP2L TNIP1
UBAP2L CAST
UBAP2L TK1
UBAP2L PUM1
SEPT7 PSMD14
SEPT7 ATP5G3
SEPT7 PHB2
SEPT7 RPL35A
SEPT7 TCEA1
SEPT7 CCT7
SDCBP NCOA4
HCLS1 ARHGDIA
LGALS3 GLUL
ZYX HCFC1
ZYX CAPN1
ZYX TYK2
ZYX GRN
BTN3A2 KIAA0174
RPN2 SON
RPN2 UBE2A
RPN2 COMT
RPN2 SMARCA2
RPN2 CDC25B
RPN2 DNMT1
RPN2 CHD4
RPN2 SERTAD2
RPN2 PSMC1
RPN2 BUD31
RPN2 EED
RPN2 PABPC1
RPN2 IL10RA
RPN2 HADHB
RPN2 RUNX3
RPN2 CAMLG
RPN2 ADRM1
RPN2 FAM50A
RPN2 ALDH9A1
RPN2 MAP3K4
RPN2 BCAP31
RPN2 EIF4H
RPN2 TNIP1
RPN2 PCBP1
RPN2 DCTN2
RPN2 LAMP1
RPN2 SNRNP70
RPN2 ACTA2
RPN2 PSME4
RPN2 DPYSL2
RPN2 HNRNPK
RPN2 AP2M1
RPN2 USP5
RPN2 HK1
RPN2 SNRPB
RPN2 MAPK1IP1L
RPN2 HNRNPA1
RPN2 RBM42
RPN2 TUBA1A
RPN2 SHC1
RPN2 YY1
RPN2 FUS
RPN2 MAPRE1
RPN2 RBM10
RPN2 MRPS22
RPN2 MSN
RPN2 MLF2
RPN2 RAD23A
RPN2 ATP6V0C
RPN2 NOMO1
RPN2 CAPN1
RPN2 CLTC
RPN2 BAT1
RPN2 EFR3A
RPN2 MTIF2
RPN2 NAP1L4
RPN2 SURF1
RPN2 SMC1A
RPN2 ADAR
RPN2 PUM1
RPN2 NCKAP1L
RPN2 COX6B1
RPN2 SMARCA4
RPN2 CXCR4
RPN2 SAFB
RPN2 UQCRC1
RPN2 CLTA
RPN2 CBX1
RPN2 FH
RPN2 HNRNPU
RPN2 HSPB1
RPN2 QARS
RPN2 HSP90B1
RPN2 ARHGDIB
RPN2 CTCF
RPN2 EWSR1
FKBP1A PHB2
FKBP1A RAD21
FKBP1A RAP1A
FKBP1A ATP6V1E1
FKBP1A KDELR2
FKBP1A NFKB1
FKBP1A HNRNPF
COX5B EEF1D
COX5B MRPL23
COX5B COX6B1
COX5B CYCS
COX5B HSPE1
COX5B NDUFA9
COX5B PSMD4
COX5B PDHB
COX5B CLTC
COX5B AP2M1
COX5B COX7C
COX5B HSP90AA1
COX5B SNRPD2
COX5B RPL38
ATP5G1 LDHA
ATP5G1 COX7B
HNRNPF HSPA4
HNRNPF ETF1
HNRNPF IARS
HNRNPF MAPRE1
HNRNPF CCT7
HNRNPF NFKB1
HNRNPF MDH1
HNRNPF PTGES3
HNRNPF ARPC1A
HNRNPF KDELR2
HNRNPF ATP5B
LEPROT YY1
NDUFB7 YWHAE
NDUFB7 NDUFS8
NDUFB7 COX5A
NDUFB7 ACOT7
NDUFB7 EPRS
NDUFB7 MYL6B
NDUFB7 PSMC1
TOPBP1 FAM50A
TOPBP1 NACA
TOPBP1 DCTN2
TOPBP1 BAG1
TOPBP1 TSG101
TOPBP1 PSME4
TOPBP1 MAPRE1
TOPBP1 PTMA
TOPBP1 CENPA
TOPBP1 ZNF146
TOPBP1 NARS
TOPBP1 EPS15
TOPBP1 PSMC1
TOPBP1 COPB1
TOPBP1 MTIF2
TOPBP1 CBX1
TOPBP1 CTCF
TOPBP1 U2AF1
TOPBP1 QARS
TOPBP1 AP2M1
TOPBP1 SAFB
TOPBP1 RBM4
TOPBP1 YY1
TOPBP1 IRF2
TOPBP1 HMGB1
TOPBP1 EWSR1
TOPBP1 TCEB1
TOPBP1 ARPC2
TOPBP1 RRP1B
TOPBP1 MRPL28
TOPBP1 HNRNPK
TOPBP1 RBM25
TOPBP1 MLH1
TOPBP1 PSMC6
ARHGEF7 TRIP12
NUP62 FARSA
NUP62 EIF4A1
PHB FBL
PHB MRPS12
HSPA1A ACP2
HSPA1A IFITM1
PRCP PPP1R11
PRCP HADHB
PRCP MSN
PRCP AP2M1
PRCP COMT
PRCP LAMP1
PRCP PSMC1
PRCP CLTC
MARCH6 CBLB
MARCH6 ZNF91
RPA1 PTGES3
RPA1 DEK
LOC728844 PARK7
LOC728844 HMGB1
LOC728844 SFRS11
MBOAT7 SAFB
MBOAT7 TYK2
MBOAT7 HK1
TFDP1 DEK
TFDP1 PTGES3
TFDP1 ARHGDIB
TFDP1 IDH1
BCAP31 ADAR
BCAP31 SHC1
BCAP31 TNIP1
BCAP31 DCTN2
BCAP31 IMMT
BCAP31 CHD4
BCAP31 MSN
BCAP31 AP2S1
BCAP31 CBX1
BCAP31 MPI
BCAP31 PSMC1
BCAP31 QARS
BCAP31 AP2M1
BCAP31 NCKAP1L
BCAP31 COPS6
BCAP31 PDXK
BCAP31 SNRPB
BCAP31 ATOX1
BCAP31 SURF1
CBX1 PUF60
CBX1 UBE2A
CBX1 ARCN1
CBX1 COMT
CBX1 NDUFA9
CBX1 TUBA1A
CBX1 PSMC1
CBX1 CLTC
CBX1 EED
CBX1 PARK7
CBX1 ATR
CBX1 IL10RA
CBX1 HNRNPU
CBX1 CTNNB1
CBX1 TOP2B
CBX1 DDX39
CBX1 FAM50A
CBX1 CLTA
CBX1 EIF4H
CBX1 TNIP1
CBX1 TRIP12
CBX1 PCBP1
CBX1 DCTN2
CBX1 PSMB3
CBX1 COPB1
CBX1 PSMD9
CBX1 AP2M1
CBX1 PTDSS1
CBX1 YY1
CBX1 SLC9A6
CBX1 UBE4A
CBX1 EZR
CBX1 SHC1
CBX1 TSG101
CBX1 PSME4
CBX1 MAPRE1
CBX1 HTATSF1
CBX1 ATP6V1E1
CBX1 MRPS22
CBX1 RRM1
CBX1 U2AF1
CBX1 NAP1L4
CBX1 SURF1
CBX1 CCT8
CBX1 PUM1
CBX1 COX6B1
CBX1 MPRIP
CBX1 PDHB
CBX1 FH
CBX1 QARS
CBX1 SUZ12
CBX1 COPS6
CBX1 CTCF
CBX1 EWSR1
CBX1 LAMP2
ISCU EPS15
ISCU EEF1D
ISCU ZNF638
ISCU PSMD6
ISCU TMED10
ISCU UQCRB
ISCU TUBA1A
ISCU SSR2
ISCU ALDH9A1
ISCU CAMLG
ISCU CAPZA2
ISCU RBM4
ISCU FEZ2
LSP1 HSPB1
RAD21 MAPRE1
RAD21 PSIP1
RAD21 ARCN1
RAD21 RBMX
RAD21 VGLL4
RAD21 HSP90AA1
RAD21 H3F3A
RAD21 NUBP1
RAD21 PSMC6
RAD21 SUZ12
ATP2A3 MYST3
ATP2A3 GGA3
ATP2A3 USP5
ATP2A3 TYK2
ATP2A3 SNRNP70
ATP2A3 SAFB
ATP2A3 BAT1
ATP2A3 MAPK1IP1L
TYK2 DNMT1
TYK2 ARHGDIA
TYK2 MAP4K1
TYK2 HCFC1
TYK2 CHD4
TYK2 SFRS4
TYK2 LAMP1
TYK2 RAD23A
TYK2 ATP6V0C
TYK2 SAFB
TYK2 MAPK1IP1L
TYK2 MED12
TYK2 CAPN1
COPS6 DCTN2
COPS6 PUF60
COPS6 COX5A
COPS6 PSMD9
COPS6 AP2M1
COPS6 TAF10
COPS6 VDAC2
COPS6 MAPRE1
COPS6 BAG1
COPS6 ATP6V1E1
COPS6 EIF4H
CAD CCT3
CAD CHD4
CAD RAD23A
CAD VDAC1
CAD IMPDH2
CAD EPRS
CAD KNTC1
CAD BYSL
CAD ESPL1
SFRS11 EWSR1
SFRS11 PUM1
SFRS11 BAT1
MAPK6 SNRPB2
MAPK6 TNIP1
MAPK6 DDX21
MAPK6 SERPINB1
MAPK6 TRIP12
MAPK6 CLTC
MAPK6 UPP1
LOXL1 ACTN1
CTCF UBE2A
CTCF ARCN1
CTCF NACA
CTCF CDC25B
CTCF HTATSF1
CTCF PSMC1
CTCF EED
CTCF IL10RA
CTCF KIAA0174
CTCF CAMLG
CTCF RBM4
CTCF TCEB1
CTCF MRPL28
CTCF FAM50A
CTCF ALDH9A1
CTCF MAP3K4
CTCF EIF4H
CTCF SMARCA2
CTCF FOXO1
CTCF TNIP1
CTCF PCBP1
CTCF DCTN2
CTCF MLH1
CTCF SNRNP70
CTCF DPYSL2
CTCF HNRNPK
CTCF AP2M1
CTCF H3F3A
CTCF HK1
CTCF SAFB
CTCF PTDSS1
CTCF YY1
CTCF MAPK1IP1L
CTCF HNRNPA1
CTCF UBE4A
CTCF HNRNPC
CTCF SDHA
CTCF EEF1D
CTCF EZR
CTCF SHC1
CTCF SERTAD2
CTCF MARS
CTCF CTPS
CTCF TSG101
CTCF PSME4
CTCF MAPRE1
CTCF MSN
CTCF MTIF2
CTCF RAD23A
CTCF NOMO1
CTCF BAT1
CTCF NAP1L4
CTCF BRD2
CTCF FEZ2
CTCF ADAR
CTCF PARK7
CTCF PUM1
CTCF GGA3
CTCF E2F3
CTCF MPRIP
CTCF PDHB
CTCF PI4KA
CTCF HNRNPU
CTCF QARS
CTCF SUZ12
CTCF IRF2
CTCF EWSR1
SNRPD2 COX5A
SNRPD2 MRPL23
SNRPD2 RBMX
SNRPD2 COX6B1
SNRPD2 HSPE1
SNRPD2 NDUFA9
SNRPD2 SAP18
SNRPD2 COX4I1
SNRPD2 PSMD4
SNRPD2 CCNG1
SNRPD2 PDHB
SNRPD2 GTF2A2
SNRPD2 EED
SNRPD2 RPL18
SNRPD2 RPL35
SNRPD2 SNRPF
SNRPD2 VBP1
SNRPD2 TFAM
SNRPD2 H3F3A
SNRPD2 SSBP1
SNRPD2 COX7C
SNRPD2 RPL38
SNRPD2 TCEB1
SNRPD2 EIF1
SNRPD2 SMAD2
SNRPD2 CCT8
SNRPD2 RPS6
SNRPD2 SSB
SNRPD2 COX6C
CLPP ATOX1
CLPP AP2M1
CLPP MYL6B
CLPP NDUFS8
CLPP PTDSS1
CLPP RBM4
COX7B PSMD9
COX7B VDAC2
COX7B CLTC
COX7B SSBP1
COX7B ILF2
SMAD2 U2AF1
SMAD2 DUT
SMAD2 SAP18
SMAD2 DCTN2
SMAD2 EIF4H
CCL5 TCN2
PSMC6 EIF4G2
PSMC6 EED
PSMC6 UQCRB
PSMC6 TAF7
PSMC6 HSP90AA1
PSMC6 COPS5
PSMC6 TRIP12
PSMC6 MAPRE1
PSMC6 NACA
PSMC6 PCBP1
PSMC6 HMGB2
PSMC6 PTMA
PSMC6 SNRPD3
PSMC6 MYL12A
PSMC6 COPB1
PSMC6 PARK7
PSMC6 BCLAF1
PSMC6 SNRPB2
PSMC6 H3F3A
PSMC6 PRDX3
PSMC6 EPS15
PSMC6 EFR3A
PSMC6 EIF1
PSMC6 NSMAF
PSMC6 MLH1
PSMC6 AP2M1
PSMC6 CAPZA2
PSMC6 HNRNPC
PSMC6 UBXN4
IDH2 PSME2
CD3D CD2
SRP14 MDH1
SRP14 TFAM
SRP14 DUT
SRP14 SUZ12
SRP14 RBM4
SRP14 YY1
SRP14 SSB
SRP14 SUMO1
SRP14 CAPZA2
SRP14 HNRNPC
SRP14 COX6C
MEF2A PPFIA1
CAPZA2 UQCRB
CAPZA2 RBMX
CAPZA2 PARK7
CAPZA2 BCLAF1
CAPZA2 CAMLG
CAPZA2 RBM4
CAPZA2 YY1
CAPZA2 EIF1
CAPZA2 SUMO1
CAPZA2 COX4I1
CAPZA2 HNRNPC
LMAN2 SURF1
GNL1 CYP2A13
MPP1 MLH1
MPP1 CCT3
MPP1 ATP6V0C
MPP1 CARS
MPP1 MRPS22
MPP1 TOMM20
MPP1 CHAF1A
DNMT1 ARCN1
DNMT1 COMT
DNMT1 PCBP1
DNMT1 MAP4K1
DNMT1 LAMP1
DNMT1 CAPN1
DNMT1 SAFB
DNMT1 SMARCA4
DNMT1 SAP18
SON PI4KA
SON SAFB
SON SHC1
SON ALDH9A1
SON LAMP1
SON MYST3
SON MSN
SON CYTH1
UBE2A DDX39
UBE2A EZH2
UBE2A COX5A
UBE2A PCBP1
UBE2A DCTN2
UBE2A PSMB3
UBE2A MPRIP
UBE2A SUZ12
UBE2A MRPL28
UBE2A EIF4H
H2AFZ RANBP1
LARP4B SLC9A6
LARP4B RCOR1
LARP4B RBM25
LARP4B CYTH1
LARP4B ARHGDIB
MTHFD1 ATIC
MTHFD1 MCM2
MTHFD1 H2AFX
SERPING1 C2
COMT HK1
COMT EED
COMT TUBA1A
COMT TNIP1
COMT HSP90AA1
COMT QARS
COMT PCBP1
COMT DCTN2
COMT HDAC2
COMT SNRPB
COMT UQCRC1
COMT PSMD4
COMT MRPS22
COMT DPYSL2
COMT CLTC
COMT SAFB
COMT COPB1
COMT CLTA
COMT MPI
COMT U2AF1
COMT HNRNPU
COMT GLUL
COMT CTNNB1
COMT ATP6V0C
COMT HNRNPK
COMT AP2M1
COMT NOMO1
COMT MDH1
COMT YY1
COMT MAPK1IP1L
COMT TCEB1
COMT HNRNPA1
COMT EFR3A
COMT FAM50A
COMT NARS
COMT NAP1L4
COMT UBE2L3
SMARCA2 BRD2
SMARCA2 ADAR
SMARCA2 FOXO1
SMARCA2 PUM1
SMARCA2 GGA3
SMARCA2 INPP5D
SMARCA2 SERTAD2
SMARCA2 MYST3
SMARCA2 PABPC1
SMARCA2 HNRNPU
SMARCA2 HNRNPK
SMARCA2 HK1
SMARCA2 SAFB
SMARCA2 YY1
SMARCA2 MAPK1IP1L
SMARCA2 IRF2
SMARCA2 EWSR1
SMARCA2 MAP3K4
NDUFA9 COX5A
NDUFA9 MRPL23
NDUFA9 HSP90AA1
NDUFA9 SNRPF
NDUFA9 DCTN2
NDUFA9 TSG101
NDUFA9 SSBP1
NDUFA9 TTC1
NDUFA9 PSMD4
NDUFA9 EXOSC7
NDUFA9 VDAC1
NDUFA9 APRT
NDUFA9 MRPS22
NDUFA9 PDHB
NDUFA9 PSMC1
NDUFA9 CLTC
NDUFA9 MTIF2
NDUFA9 GTF2A2
NDUFA9 TCEB1
NDUFA9 TFAM
NDUFA9 AP2M1
NDUFA9 PTDSS1
NDUFA9 SNRPB
NDUFA9 PSMA6
NDUFA9 PSMD7
NDUFA9 CKAP5
NDUFA9 PSMB7
NDUFA9 COX7C
NDUFA9 EIF1
NDUFA9 MRPL28
NDUFA9 MYL6B
NDUFA9 CSE1L
NDUFA9 SURF1
NDUFA9 CCT8
AHR TRIP12
ACOT7 TCEB1
ACOT7 MRPS22
ACOT7 H3F3A
ACOT7 PSAP
ACOT7 ANXA2
ACOT7 CFD
NACA SFRS4
NACA ATR
NACA SHC1
NACA SSR2
NACA COX5A
NACA CXCR4
NACA EED
NACA TSG101
NACA HNRNPU
NACA PSMD4
NACA ZNF146
NACA IMPDH2
NACA MTIF2
NACA EPRS
NACA PARK7
NACA EEF1G
NACA BCLAF1
NACA HNRNPK
NACA KIAA0174
NACA H3F3A
NACA CAMLG
NACA TRIP12
NACA BAT1
NACA RBM4
NACA EPS15
NACA UQCRC1
NACA HNRNPA1
NACA EFR3A
NACA RRP1B
NACA QARS
NACA MLH1
NACA ALDH9A1
NACA MAP3K4
NACA SSB
NACA SUZ12
TLK1 PPP2R5C
RPS10 RPL35
RPS10 RPL35A
RPS10 EIF3E
RPS10 COX7C
RPS3A RPL31
RANBP1 YBX1
RANBP1 VDAC2
RANBP1 MRPS12
RANBP1 ATP5B
IMMT PTPN12
IMMT PUF60
IMMT STIP1
IMMT EXOSC7
IMMT NOLC1
IMMT RBM10
IMMT EPRS
IMMT MRPS22
IMMT PDHB
IMMT PSMC1
IMMT CLTC
IMMT MTIF2
IMMT FH
IMMT HADHB
IMMT QARS
IMMT TKT
IMMT HNRNPA1
IMMT ADRM1
IMMT EIF1
IMMT FAM50A
IMMT ATIC
PSMD6 EIF4G2
PSMD6 TMED10
PSMD6 TAF7
PSMD6 PARK7
PSMD6 RBM4
PSMD6 PTMA
PSMD6 RPL6
PSMD6 VBP1
PSMD6 BCLAF1
PSMD6 AP2M1
PSMD6 SAP18
PSMD6 BAG1
PSMD6 SSB
PSMD6 SNRPB2
PSMD6 ARPC2
PSMD6 EIF3E
PSMD6 HNRNPC
CIRBP EEF1D
FARSA GLUL
PRDX3 PARK7
PRDX3 DECR1
PRDX3 RHEB
PRDX3 PSMA2
PRDX3 TRIP12
PRDX3 TAF7
GNB2L1 EEF1G
GNB2L1 QARS
GNB2L1 HNRNPA1
ZNF131 RAB21
DECR1 EIF4G2
DECR1 PARK7
DECR1 EIF2S2
DECR1 TMED10
DECR1 RHEB
DECR1 GLUD1
DECR1 SDHB
DECR1 VDAC2
DECR1 H3F3B
DECR1 AMD1
RPS7 COX7C
RPS7 RPL35
RPS7 RPL18
RPS7 RPS6
RPS7 RPL18A
RPS7 MDH1
RPS7 UFD1L
RPS7 FBL
RPS7 RPL11
RPS7 RPL36A
CYP2A6 CYP2A13
CYP2A6 FAS
CYP2A6 COL9A2
IRAK1 HTATSF1
IRAK1 COPB1
PSMC1 PUF60
PSMC1 CENPA
PSMC1 YY1
PSMC1 CLTC
PSMC1 BUD31
PSMC1 EED
PSMC1 TCEB1
PSMC1 CLIC1
PSMC1 HADHB
PSMC1 TTC1
PSMC1 MYO5A
PSMC1 HMGB1
PSMC1 CKAP5
PSMC1 MRPL28
PSMC1 EIF4H
PSMC1 COX5A
PSMC1 HSP90AA1
PSMC1 PCBP1
PSMC1 DCTN2
PSMC1 NARS
PSMC1 COPB1
PSMC1 PSMD9
PSMC1 AP2M1
PSMC1 SNRPB
PSMC1 HNRNPA1
PSMC1 UBE4A
PSMC1 ATIC
PSMC1 SHC1
PSMC1 VDAC1
PSMC1 HSPE1
PSMC1 TSG101
PSMC1 PSME4
PSMC1 MAPRE1
PSMC1 MRPS22
PSMC1 RRM1
PSMC1 MTIF2
PSMC1 U2AF1
PSMC1 PDXK
PSMC1 ATOX1
PSMC1 ADRM1
PSMC1 ARPC2
PSMC1 MLH1
PSMC1 DDX21
PSMC1 CCT8
PSMC1 MRPL23
PSMC1 COX6B1
PSMC1 PSME2
PSMC1 IGBP1
PSMC1 UQCRC1
PSMC1 PSMD4
PSMC1 PDHB
PSMC1 SSBP1
PSMC1 AP2S1
PSMC1 PSMB7
PSMC1 CLTA
PSMC1 FH
PSMC1 MPI
PSMC1 QARS
PSMC1 DUT
PSMC1 RAD23A
PSMC1 HSP90B1
PSMC1 CTNNB1
PSMC1 EIF1
PSMC1 TRIM26
PSMC1 PSMB3
PSMC1 MYL6B
CLTC EED
CLTC PARK7
CLTC IL10RA
CLTC HADHB
CLTC TCEB1
CLTC MRPL28
CLTC NUBP1
CLTC NARS
CLTC UBE2L3
CLTC EIF4H
CLTC HSP90AA1
CLTC TRIP12
CLTC PCBP1
CLTC DCTN2
CLTC COPB1
CLTC DPYSL2
CLTC HNRNPK
CLTC AP2M1
CLTC MAPK1IP1L
CLTC TUBA1A
CLTC MYL12A
CLTC TSG101
CLTC MAPRE1
CLTC ATP6V1E1
CLTC MRPS22
CLTC MTIF2
CLTC TFAM
CLTC SAP18
CLTC ARPC2
CLTC SSR2
CLTC MLH1
CLTC COX6B1
CLTC IGBP1
CLTC PSMD4
CLTC PDHB
CLTC FH
CLTC QARS
CLTC SNRPB2
CLTC UFD1L
CLTC EIF1
CLTC LAMP2
C21orf33 SHC1
C21orf33 PDHB
C21orf33 EXOSC7
GINS1 HMGB1
GINS1 FEZ2
GINS1 BYSL
GINS1 CCT3
GINS1 U2AF1
GINS1 HNRNPK
GINS1 STMN1
GINS1 TK1
GINS1 MCM3
GINS1 MYBL2
GINS1 SNRPB
GINS1 PDHA1
GINS1 ESPL1
DNAJC2 APRT
DNAJC2 DDX21
DNAJC2 MRPL12
EIF3I BUD31
INPP5D HCFC1
INPP5D SAFB
INPP5D SNRNP70
ILF3 ABL1
ILF3 SFRS4
ILF3 ATP6V1E1
SLC25A46 MAPRE1
SLC25A46 RBMX
SLC25A46 ETF1
SLC25A46 PTMA
SLC25A46 MDH1
HADHB CCNF
HADHB QARS
HADHB HSPE1
HADHB BAT1
HADHB IGBP1
HADHB MAPRE1
HADHB RAD23A
HADHB UQCRC1
HADHB CHD4
HADHB MRPS22
HADHB COPB1
HADHB PI4KA
HADHB PPP1R11
HADHB GLUL
HADHB ATP6V0C
HADHB HNRNPK
HADHB VDAC1
HADHB MLH1
HADHB UBE2L3
TTC1 FH
TTC1 U2AF1
TTC1 SNRPB
TTC1 MLF2
KLF6 EEF1D
KLF6 KIAA0174
KLF6 IL10RB
KLF6 STAT5A
KLF6 N4BP2L2
SCRIB ADRM1
HMGA1 USP5
HMGA1 RBM42
HMGA1 GAPDH
HMGA1 SNRPB
HMGA1 CSNK2B
COL9A2 DBI
CAMLG EEF1D
CAMLG FEZ2
CAMLG TUBA1A
CAMLG COX5A
CAMLG DCTN2
CAMLG PCBP1
CAMLG TSG101
CAMLG SERTAD2
CAMLG EED
CAMLG HMGB1
CAMLG HNRNPK
CAMLG KIAA0174
CAMLG QARS
CAMLG AP2M1
CAMLG SUZ12
CAMLG PCMT1
CAMLG YY1
CAMLG TCEB1
CAMLG HNRNPA1
CAMLG EFR3A
CAMLG NOMO1
CAMLG ALDH9A1
CAMLG H3F3A
IGL@ LOC91316
ATP5B PSMD14
ATP5B SLC25A5
ATP5B SDHB
ATP5B CCT7
ATP5B CSNK2B
ATP5B NEDD8
ATP5B CDK4
ATP5B FDPS
ATP5B YBX1
ATP5B KDELR2
MTHFD2 PTMA
MTHFD2 CENPA
RBM4 FH
RBM4 UQCRB
RBM4 PUF60
RBM4 EEF1D
RBM4 TNIP1
RBM4 COX6B1
RBM4 PCBP1
RBM4 TSG101
RBM4 PSMB3
RBM4 PSMD4
RBM4 ZNF146
RBM4 GTF2E1
RBM4 AP2S1
RBM4 COPB1
RBM4 EIF3F
RBM4 FKBP2
RBM4 EED
RBM4 TCEB1
RBM4 EEF1G
RBM4 CLIC1
RBM4 BCLAF1
RBM4 TAF10
RBM4 KIAA0174
RBM4 QARS
RBM4 AP2M1
RBM4 PTDSS1
RBM4 BAG1
RBM4 YY1
RBM4 EIF1
RBM4 MRPL28
RBM4 SSR2
RBM4 MLH1
RBM4 NAP1L4
RBM4 NDUFS8
RBM4 HNRNPC
RBM4 SUZ12
C1R IL10RB
TCEB1 PARK7
TCEB1 HNRNPU
TCEB1 COX7C
TCEB1 MRPL28
TCEB1 RPS6
TCEB1 UBE2L3
TCEB1 EIF4H
TCEB1 UQCRB
TCEB1 COX5A
TCEB1 HSP90AA1
TCEB1 PCBP1
TCEB1 DCTN2
TCEB1 PSMB3
TCEB1 SNRPF
TCEB1 COPB1
TCEB1 GTF2A2
TCEB1 HNRNPK
TCEB1 AP2M1
TCEB1 PTDSS1
TCEB1 SSBP1
TCEB1 HNRNPA1
TCEB1 HNRNPC
TCEB1 COX6C
TCEB1 H3F3A
TCEB1 TUBA1A
TCEB1 FNTA
TCEB1 VDAC1
TCEB1 HSPE1
TCEB1 MAPRE1
TCEB1 TSG101
TCEB1 YY1
TCEB1 MRPS22
TCEB1 RPL35
TCEB1 U2AF1
TCEB1 RAD23A
TCEB1 TFAM
TCEB1 SAP18
TCEB1 PABPC1
TCEB1 SUMO1
TCEB1 CCT8
TCEB1 HEXB
TCEB1 SNRPG
TCEB1 MRPL23
TCEB1 COX6B1
TCEB1 PSME2
TCEB1 PSMD4
TCEB1 PDHB
TCEB1 PSMB7
TCEB1 CLTA
TCEB1 FH
TCEB1 QARS
TCEB1 SUZ12
TCEB1 PSMA6
TCEB1 EIF1
TCEB1 PEBP1
CKAP5 PIM1
CKAP5 LOC96610
CKAP5 EZH2
CKAP5 COX5A
CKAP5 STIP1
CKAP5 CTPS
CKAP5 HMGB2
CKAP5 MRPS22
CKAP5 EPRS
CKAP5 RRM1
CKAP5 MCM2
CKAP5 SNRPD3
CKAP5 CCT3
CKAP5 USP5
CKAP5 PFKP
CKAP5 PTDSS1
CKAP5 LDHA
CKAP5 EWSR1
CKAP5 VDAC1
CKAP5 RFC4
CKAP5 KIF11
CKAP5 MRPL28
CKAP5 CCNF
CKAP5 PSMD4
CKAP5 ATIC
HLA-A IRF9
PSMB2 PSMD7
PSMB2 EIF2S1
PSMB2 PSMB3
PSMB2 DDX39
PSMB2 MCM7
PSMB2 UBE2L3
PSMB2 SNRPB
IDH1 PTGES3
IDH1 SGK1
IDH1 TMED2
PRMT1 FDPS
PRMT1 PSMD9
PRMT1 MRPS22
PRMT1 MRPS12
PRMT1 GAPDH
PRMT1 SNRPB
PRMT1 CDK4
TOP2B BCLAF1
TOP2B PARK7
CALM3 ALDH9A1
CALM3 ATP6V1E1
FAM50A CNP
FAM50A SHC1
FAM50A TNIP1
FAM50A VDAC1
FAM50A PSME2
FAM50A DCTN2
FAM50A CHD4
FAM50A CLTA
FAM50A ATP6AP1
FAM50A IL10RA
FAM50A FH
FAM50A CCT3
FAM50A QARS
FAM50A AP2M1
FAM50A HK1
FAM50A STIP1
FAM50A NOMO1
FAM50A NAP1L4
FAM50A EIF4H
NARS LOC96610
NARS SERTAD2
NARS HSP90AA1
NARS CYCS
NARS IL10RA
NARS DCTN2
NARS SAFB
NARS PSME4
NARS VDAC1
NARS UQCRC1
NARS CHD4
NARS MRPS22
NARS PSMB7
NARS MTIF2
NARS CLTA
NARS RAD23A
NARS STMN1
NARS CAST
NARS QARS
NARS AP2M1
NARS RRM1
NARS HSP90B1
NARS YY1
NARS MAPK1IP1L
NARS HMGB1
NARS PDHX
NARS EWSR1
NARS MRPL28
NARS LBR
NARS UBE4A
NARS CCT8
ALDH9A1 BRD2
ALDH9A1 FEZ2
ALDH9A1 EEF1D
ALDH9A1 FNTA
ALDH9A1 TRIP12
ALDH9A1 EED
ALDH9A1 TSG101
ALDH9A1 MYST3
ALDH9A1 COPB1
ALDH9A1 MSN
ALDH9A1 KIAA0174
ALDH9A1 TUBA1A
ALDH9A1 TNIP1
ALDH9A1 BAT1
ALDH9A1 YY1
ALDH9A1 EPS15
ALDH9A1 FOXO1
ALDH9A1 EIF1
ALDH9A1 NOMO1
ALDH9A1 MLH1
ALDH9A1 MAP3K4
ALDH9A1 TAX1BP1
ALDH9A1 UBXN4
CLK2 DGKZ
CLK2 EWSR1
CLK2 MSN
SPARC TPM1
SPARC HEXB
EEF1A1 LIPA
EEF1A1 PTGES3
YWHAB PARK7
YWHAB SNRPB2
YWHAB MOBKL1B
EIF4H EED
EIF4H MRPL28
EIF4H PARK7
EIF4H PUF60
EIF4H COX5A
EIF4H TNIP1
EIF4H COX6B1
EIF4H ARHGDIA
EIF4H PCBP1
EIF4H DCTN2
EIF4H MAPRE1
EIF4H RAD23A
EIF4H UQCRC1
EIF4H PSMB3
EIF4H RALY
EIF4H RRP1B
EIF4H PDHB
EIF4H CLTA
EIF4H RPL35
EIF4H FH
EIF4H HSP90AA1
EIF4H U2AF1
EIF4H PSMD9
EIF4H QARS
EIF4H AP2M1
EIF4H NOMO1
EIF4H PTDSS1
EIF4H SNRPB
EIF4H HNRNPA1
EIF4H ARPC2
EIF4H ATP6V1E1
EIF4H ATR
EIF4H SAP18
HDAC2 H3F3A
TIAL1 PSMB7
TIAL1 AP2M1
TIAL1 PDHB
TIAL1 DDX21
TIAL1 DCTN2
TIAL1 CCT8
PSMD14 EIF4G2
PSMD14 EIF2S2
PSMD14 ATP5G3
PSMD14 TCP1
PSMD14 CALM2
PSMD14 ETF1
PSMD14 CCT7
TMED10 TRIP12
TMED10 ARF6
TMED10 PTGES3
TMED10 SNRPB2
TMED10 AP2M1
TMED10 MOBKL1B
TMED10 MLH1
TMED10 UBXN4
UQCRB COX6C
UQCRB RPL35
UQCRB PTMA
UQCRB SSBP1
UQCRB BCLAF1
UQCRB PTDSS1
UQCRB YY1
UQCRB EPS15
ATP5A1 VDAC2
ATP5A1 NEDD8
ATP5A1 TARS
HSPA4 MCM3
COX5A PUF60
COX5A EED
COX5A CLIC1
COX5A COX7C
COX5A DDX39
COX5A UBE2L3
COX5A MRPL28
COX5A EZH2
COX5A HSP90AA1
COX5A DCTN2
COX5A PSMB3
COX5A FH
COX5A EPRS
COX5A COPB1
COX5A GTF2A2
COX5A AP2M1
COX5A AIMP2
COX5A SLC9A6
COX5A HNRNPA1
COX5A VDAC1
COX5A HSPE1
COX5A MAPRE1
COX5A MRPS22
COX5A SNRPB
COX5A RRM1
COX5A CCT3
COX5A UFD1L
COX5A ATOX1
COX5A ADRM1
COX5A MLH1
COX5A NDUFS8
COX5A DDX21
COX5A CCT8
COX5A SNRPG
COX5A MRPL23
COX5A COX6B1
COX5A GAPDH
COX5A PSME2
COX5A IGBP1
COX5A PSMD4
COX5A SSBP1
COX5A CYC1
COX5A CTSH
COX5A SNRPF
COX5A QARS
COX5A SUZ12
COX5A SNRPB2
COX5A EIF1
COX5A MYL6B
HSP90AA1 HTATSF1
HSP90AA1 HMGB1
HSP90AA1 CYCS
HSP90AA1 RBMX
HSP90AA1 TRIP12
HSP90AA1 DCTN2
HSP90AA1 COPB1
HSP90AA1 ILF2
HSP90AA1 HNRNPK
HSP90AA1 AP2M1
HSP90AA1 SNRPB
HSP90AA1 ATIC
HSP90AA1 H3F3A
HSP90AA1 VDAC1
HSP90AA1 HSPE1
HSP90AA1 TSG101
HSP90AA1 MAPRE1
HSP90AA1 MRPS22
HSP90AA1 MTIF2
HSP90AA1 GLUL
HSP90AA1 TFAM
HSP90AA1 PABPC1
HSP90AA1 ARPC2
HSP90AA1 MLH1
HSP90AA1 DDX21
HSP90AA1 CCT8
HSP90AA1 SMC1A
HSP90AA1 MRPL23
HSP90AA1 UQCRC1
HSP90AA1 PSMD4
HSP90AA1 CENPA
HSP90AA1 PSMB7
HSP90AA1 CLTA
HSP90AA1 FH
HSP90AA1 QARS
HSP90AA1 EWSR1
HSP90AA1 SSB
TAX1BP1 SSB
ZFP36L2 IQGAP1
ZFP36L2 PAM
TRIP12 FNTA
TRIP12 TNIP1
TRIP12 PARK7
TRIP12 DUT
TRIP12 IGBP1
TRIP12 TSG101
TRIP12 COX4I1
TRIP12 HTATSF1
TRIP12 PDHB
TRIP12 COPB1
TRIP12 MTIF2
TRIP12 EED
TRIP12 TFAM
TRIP12 MAPRE1
TRIP12 SAP18
TRIP12 UFD1L
TRIP12 YY1
TRIP12 HNRNPC
TRIP12 SNRPB2
TRIP12 EIF1
TRIP12 ARPC2
TRIP12 EFR3A
TRIP12 SSR2
TRIP12 RBM25
TRIP12 MLH1
TRIP12 AP2M1
TRIP12 SSB
TRIP12 UBXN4
TRIP12 LAMP2
TRIP12 H3F3A
PCBP1 ARCN1
PCBP1 MYL12A
PCBP1 EED
PCBP1 IL10RA
PCBP1 KIAA0174
PCBP1 TNIP1
PCBP1 DCTN2
PCBP1 RAB21
PCBP1 COPB1
PCBP1 HNRNPK
PCBP1 AP2M1
PCBP1 H3F3A
PCBP1 YY1
PCBP1 HNRNPA1
PCBP1 EEF1D
PCBP1 TUBA1A
PCBP1 PSME4
PCBP1 MAPRE1
PCBP1 ATP6V1E1
PCBP1 MDH1
PCBP1 U2AF1
PCBP1 RAD23A
PCBP1 NOMO1
PCBP1 SAP18
PCBP1 BAT1
PCBP1 ADRM1
PCBP1 NAP1L4
PCBP1 BRD2
PCBP1 COX6B1
PCBP1 IGBP1
PCBP1 YWHAE
PCBP1 AP2S1
PCBP1 CLTA
PCBP1 FH
PCBP1 HNRNPU
PCBP1 QARS
PCBP1 EPS15
PCBP1 EIF1
PCBP1 SSB
PCBP1 LAMP2
DCTN2 PUF60
DCTN2 CDC25B
DCTN2 HTATSF1
DCTN2 EED
DCTN2 PARK7
DCTN2 IL10RA
DCTN2 CTNNB1
DCTN2 EFR3A
DCTN2 MRPL28
DCTN2 CLTA
DCTN2 TNIP1
DCTN2 PSMB3
DCTN2 COPB1
DCTN2 TAF10
DCTN2 PSMD9
DCTN2 ADRM1
DCTN2 AP2M1
DCTN2 USP5
DCTN2 SAFB
DCTN2 SNRPB
DCTN2 HNRNPA1
DCTN2 DDX39
DCTN2 UBE4A
DCTN2 TUBA1A
DCTN2 SHC1
DCTN2 VDAC1
DCTN2 TSG101
DCTN2 MAPRE1
DCTN2 RALY
DCTN2 MRPS22
DCTN2 CCT3
DCTN2 U2AF1
DCTN2 RAD23A
DCTN2 NOMO1
DCTN2 SUMO1
DCTN2 NME1
DCTN2 SSR2
DCTN2 NAP1L4
DCTN2 SURF1
DCTN2 CCT8
DCTN2 RBM42
DCTN2 PUM1
DCTN2 COX6B1
DCTN2 STIP1
DCTN2 PSME2
DCTN2 IGBP1
DCTN2 UQCRC1
DCTN2 PSMD4
DCTN2 PDHB
DCTN2 PSMB7
DCTN2 FH
DCTN2 HNRNPU
DCTN2 QARS
DCTN2 SUZ12
DCTN2 ARHGDIB
DCTN2 EWSR1
DCTN2 SSB
DCTN2 SAP18
EXOSC7 HSPE1
EXOSC7 ATP1B3
EXOSC7 RBM10
EXOSC7 MRPS22
EXOSC7 PDHB
EXOSC7 EPRS
EXOSC7 PARK7
EXOSC7 ATP5D
EXOSC7 PFKP
EXOSC7 QARS
EXOSC7 HSP90B1
EXOSC7 IMPDH2
EXOSC7 ATIC
HTR1B VLDLR
NR1H3 ATOX1
NR1H3 ACP2
NR1H3 CD63
NR1H3 PSME2
NR1H3 UPP1
CYP27A1 ACP5
SGK1 TMED2
RHOG AMPD3
RHOG ATOX1
RHOG CSTB
RHOG COX6B1
RHOG SNRPB
RHOG PDXK
RHOG MAP4K1
ZNF146 EPS15
ZNF146 HNRNPA1
ZNF146 YY1
ZNF146 MTIF2
CYP2A13 CFB
CYP2A13 DBI
CYP2A13 FAS
CYP2A13 ST3GAL4
UBE2S PLK1
UBE2S EIF2S2
RGS19 HSF1
LAMP1 ADAR
LAMP1 SMARCA4
LAMP1 MMP9
LAMP1 HCFC1
LAMP1 SFRS4
LAMP1 MSN
LAMP1 MLF2
LAMP1 PI4KA
LAMP1 HNRNPU
LAMP1 EIF3F
LAMP1 CAPN1
LAMP1 SAFB
LAMP1 MAPK1IP1L
LAMP1 AMPD3
LAMP1 ACTN1
SNRNP70 BRD2
SNRNP70 HSF1
SNRNP70 ELF4
SNRNP70 SFRS4
SNRNP70 EZR
SNRNP70 PUM1
SNRNP70 SHC1
SNRNP70 IL10RB
SNRNP70 TNIP1
SNRNP70 QARS
SNRNP70 USF2
SNRNP70 ECH1
SNRNP70 FUS
SNRNP70 ATP6V0C
SNRNP70 HCFC1
SNRNP70 RALY
SNRNP70 RBM10
SNRNP70 MLF2
SNRNP70 RAD23A
SNRNP70 GGA3
SNRNP70 NOMO1
SNRNP70 USP5
SNRNP70 HK1
SNRNP70 SAFB
SNRNP70 BAT1
SNRNP70 YY1
SNRNP70 MAPK1IP1L
SNRNP70 EWSR1
SNRNP70 KIAA0174
SNRNP70 MAP3K4
SNRNP70 RBM42
SNRNP70 SDHA
PSAP IFI30
PSAP SMARCA4
PSAP CFD
PSAP GLUL
PSAP WARS
PSAP GRN
NFKB1 PUF60
NFKB1 ARCN1
NFKB1 ATP6V1E1
NFKB1 ETF1
NFKB1 IARS
NFKB1 MOBKL1B
APOC1 UPP1
GRM8 FRMPD4
VAT1 IL10RA
ACTA2 TUBA1A
MYL12A EED
MYL12A TUBA1A
MYL12A NSMAF
MYL12A PTPRC
MYL12A ATP6V1E1
MYL12A PARK7
MYL12A KIAA0174
MYL12A EIF1
MYL12A SSR2
TCF3 MTIF2
INPPL1 ADRM1
INPPL1 HSPB1
INPPL1 RAD23A
INPPL1 RBM42
DPYSL2 ADAR
DPYSL2 SHC1
DPYSL2 SMARCA4
DPYSL2 MAPRE1
DPYSL2 UQCRC1
DPYSL2 R3HDM1
DPYSL2 HSPB1
DPYSL2 NOMO1
DPYSL2 SAFB
DPYSL2 MAPK1IP1L
DPYSL2 RRP1B
TAF10 ATOX1
TAF10 EIF1
TAF10 PUF60
TAF10 ATR
TAF10 SSR2
TAF10 TNIP1
TAF10 EIF3F
TAF10 HTATSF1
TAF10 SURF1
TAF10 TSG101
HNRNPK EZR
HNRNPK PUM1
HNRNPK PARK7
HNRNPK HSP90B1
HNRNPK TNIP1
HNRNPK TSG101
HNRNPK HNRNPU
HNRNPK PSME4
HNRNPK CHD4
HNRNPK RRM1
HNRNPK MTIF2
HNRNPK IRF2
HNRNPK U2AF1
HNRNPK HMGB1
HNRNPK MPI
HNRNPK AP2S1
HNRNPK RAD23A
HNRNPK KIAA0174
HNRNPK QARS
HNRNPK DUT
HNRNPK SUZ12
HNRNPK YY1
HNRNPK EWSR1
HNRNPK BAT1
HNRNPK PABPC1
HNRNPK UQCRC1
HNRNPK HNRNPA1
HNRNPK SUMO1
HNRNPK NOMO1
HNRNPK LBR
HNRNPK MLH1
HNRNPK NAP1L4
HNRNPK H3F3A
AP2M1 PUF60
AP2M1 ARCN1
AP2M1 HTATSF1
AP2M1 EED
AP2M1 PARK7
AP2M1 IL10RA
AP2M1 HMGB1
AP2M1 RFC4
AP2M1 ADRM1
AP2M1 MRPL28
AP2M1 LBR
AP2M1 CLTA
AP2M1 TNIP1
AP2M1 PSMB3
AP2M1 SNRPB
AP2M1 COPB1
AP2M1 PSMD9
AP2M1 PTDSS1
AP2M1 YY1
AP2M1 HNRNPA1
AP2M1 UBE4A
AP2M1 EFR3A
AP2M1 TUBA1A
AP2M1 ATR
AP2M1 SHC1
AP2M1 GLUD1
AP2M1 VDAC1
AP2M1 ATP6V1E1
AP2M1 TSG101
AP2M1 PSME4
AP2M1 MAPRE1
AP2M1 MRPS22
AP2M1 CCT3
AP2M1 U2AF1
AP2M1 RAD23A
AP2M1 ECH1
AP2M1 NOMO1
AP2M1 SAP18
AP2M1 UFD1L
AP2M1 ATOX1
AP2M1 ARPC2
AP2M1 MTIF2
AP2M1 SSR2
AP2M1 MLH1
AP2M1 NAP1L4
AP2M1 NDUFS8
AP2M1 SURF1
AP2M1 CCT8
AP2M1 PUM1
AP2M1 IL10RB
AP2M1 COX6B1
AP2M1 PSME2
AP2M1 UQCRC1
AP2M1 PSMD4
AP2M1 E2F3
AP2M1 PDHB
AP2M1 SSBP1
AP2M1 AP2S1
AP2M1 PSMB7
AP2M1 FH
AP2M1 PRDX4
AP2M1 QARS
AP2M1 SUZ12
AP2M1 EWSR1
AP2M1 SSB
H3F3A EEF1D
H3F3A BRD2
H3F3A RBMX
H3F3A COX6B1
H3F3A TSG101
H3F3A PSMD4
H3F3A PTMA
H3F3A PARK7
H3F3A MLH1
H3F3A U2AF1
H3F3A DUT
H3F3A SUZ12
H3F3A RB1CC1
H3F3A YY1
H3F3A HNRNPA1
H3F3A LBR
H3F3A COX4I1
H3F3A NDUFS8
HK1 RNPEP
HK1 SAFB
HK1 ARHGDIA
HK1 SMARCA4
HK1 MAP4K1
HK1 CDC25B
HK1 PSME4
HK1 HCFC1
HK1 ATP6AP1
HK1 HSPB1
HK1 RAD23A
HK1 RUNX3
HK1 NOMO1
HK1 USP5
HK1 SMARCC2
HK1 MAPK1IP1L
AIMP2 VDAC1
AIMP2 GAPDH
AIMP2 HSPE1
AIMP2 UQCRC1
AIMP2 CTPS
AIMP2 CCT3
AIMP2 SNRPB
AIMP2 TKT
AIMP2 ESPL1
AIMP2 HDLBP
AIMP2 MCM3
NDRG1 C1S
CYTH1 RCOR1
CYTH1 GGA3
CYTH1 GTF2I
FSCN1 ACTN1
FSCN1 COL4A2
FSCN1 SHC1
NCOA4 PPT1
NCOA4 CAT
NCOA4 UPP1
CUL1 ARPC1A
CUL1 ETF1
CUL1 ARCN1
PRDX4 SSR4
HNRNPA1 EZH2
HNRNPA1 COX6B1
HNRNPA1 VDAC1
HNRNPA1 HSPE1
HNRNPA1 HMGB1
HNRNPA1 TSG101
HNRNPA1 PSME4
HNRNPA1 HARS
HNRNPA1 RRM1
HNRNPA1 MTIF2
HNRNPA1 U2AF1
HNRNPA1 RAD23A
HNRNPA1 PTDSS1
HNRNPA1 YY1
HNRNPA1 UCHL3
HNRNPA1 UQCRC1
HNRNPA1 ARPC2
HNRNPA1 QARS
HNRNPA1 MLH1
HNRNPA1 ATIC
CSTB VDAC1
CSTB PDXK
CCNF CNP
CCNF LOC96610
CCNF STMN1
CCNF TK1
CCNF NUP93
CCNF CTPS
PSIP1 RBMX
C11orf58 EIF4G2
C11orf58 CLIC1
C11orf58 SUMO1
C11orf58 BCLAF1
C11orf58 TCP1
C11orf58 GLO1
C11orf58 ETF1
DYNLT1 AMD1
RBM42 ATP5D
RBM42 ARHGDIA
RBM42 SMARCA4
RBM42 IL10RA
RBM42 HCFC1
RBM42 RALY
RBM42 CHD4
RBM42 RBM10
RBM42 MLF2
RBM42 CSNK2B
RBM42 RAD23A
RBM42 GGA3
RBM42 SAFB
RBM42 SNRPB
RBM42 MAPK1IP1L
RBM42 ADRM1
RBM42 RFC4
ATIC VDAC1
ATIC PSME4
ATIC CARS
ATIC MRPS22
ATIC EPRS
ATIC MCM2
ATIC ATP5D
ATIC FH
ATIC CCT3
ATIC U2AF1
ATIC QARS
ATIC HSP90B1
ATIC HMGB1
ATIC RFC4
ATIC PSMD4
ATIC IMPDH2
ATIC NDUFS8
ATIC DDX21
COX6C RPL6
COX6C EIF1
COX6C SUMO1
COX6C GTF2A2
COX6C QARS
COX6C PTDSS1
COX6C COX7C
COX6C SSB
COX6C SSBP1
IGKV1D-13 HIST1H2BJ
ARPC1B UPP1
ARPC1B ATOX1
ARPC1B CYBA
ARPC1B BUD31
ARPC1B GTF2A2
EEF1D COX6B1
EEF1D TSG101
EEF1D AP2S1
EEF1D KIAA0174
EEF1D PTDSS1
EEF1D EIF1
EEF1D SSR2
BPTF RBM6
BPTF TRIM38
BPTF ANKRD36B
BPTF CXCR4
JAK1 PICALM
EIF2S2 SNRPB2
EIF2S2 GLO1
EIF2S2 CYCS
EIF2S2 SSR1
EIF2S2 VDAC2
EIF2S2 ETF1
EIF2S2 SAP18
EIF2S2 AMD1
RCOR1 IRF2
SAFB BRD2
SAFB ADAR
SAFB CHD4
SAFB PUM1
SAFB SHC1
SAFB GGA3
SAFB TNIP1
SAFB ARHGDIA
SAFB RAD23A
SAFB IL10RA
SAFB FUS
SAFB MAP4K1
SAFB CDC25B
SAFB PSME4
SAFB ATP6V0C
SAFB HCFC1
SAFB CAPN1
SAFB R3HDM1
SAFB RBM10
SAFB KNTC1
SAFB MLF2
SAFB MTIF2
SAFB CLTA
SAFB MPI
SAFB IL10RB
SAFB ECH1
SAFB NOMO1
SAFB USP5
SAFB MTA1
SAFB MAPK1IP1L
SAFB EWSR1
SAFB RUNX3
SAFB SDHA
FNTA FEZ2
FNTA SHC1
FNTA TSG101
FNTA TOMM20
FNTA COPB1
FNTA PARK7
FNTA QARS
FNTA PTDSS1
FNTA YY1
FNTA RBM39
FNTA EIF1
FNTA MLH1
FNTA SSB
EDEM1 TCEA1
VDAC1 MRPL12
VDAC1 GAPDH
VDAC1 HSPE1
VDAC1 PDXK
VDAC1 SSBP1
VDAC1 UQCRC1
VDAC1 PSMD4
VDAC1 CENPA
VDAC1 MRPS22
VDAC1 SNRPB
VDAC1 BUD31
VDAC1 MCM2
VDAC1 EIF2S1
VDAC1 FH
VDAC1 CCT3
VDAC1 QARS
VDAC1 HSP90B1
VDAC1 PDHA1
VDAC1 ESPL1
VDAC1 ATOX1
VDAC1 NME1
VDAC1 BYSL
VDAC1 IMPDH2
VDAC1 CCT8
SMC1A LOC96610
SMC1A KPNB1
SMC1A CNP
SMC1A TK1
SMC1A MCM3
SMC1A EWSR1
SMC1A CLTA
NUP93 RAD23A
CDK4 MRPL12
CDK4 PIM1
CDK4 NME1
CDK4 DDX39
CDK4 SLBP
CDK4 SNRPB
FUS EWSR1
FUS KPNB1
FUS CAST
FUS CAPN1
FUS BAT1
FUS MAP4K1
CTPS SNRPD3
CTPS RBM10
CTPS TK1
CTPS STMN1
CTPS ESPL1
PSME4 TNIP1
PSME4 COX6B1
PSME4 PARK7
PSME4 E2F3
PSME4 AP2S1
PSME4 UBE4A
PSME4 MTIF2
PSME4 EED
PSME4 IL10RA
PSME4 FH
PSME4 U2AF1
PSME4 KIAA0174
PSME4 QARS
PSME4 RRM1
PSME4 YY1
PSME4 CAST
PSME4 UFD1L
PSME4 UQCRC1
PSME4 RFC4
PSME4 MRPL28
PSME4 MLH1
SSBP1 NME1
SSBP1 MRPL23
SSBP1 COX6B1
SSBP1 HSPE1
SSBP1 TSG101
SSBP1 PSMD4
SSBP1 ATP1B3
SSBP1 PARK7
SSBP1 PDHB
SSBP1 GTF2A2
SSBP1 RPL35
SSBP1 SNRPF
SSBP1 U2AF1
SSBP1 TFAM
SSBP1 PSMD9
SSBP1 UCHL3
SSBP1 PSMA6
SSBP1 SNRPB2
SSBP1 COX7C
SSBP1 RPL38
SSBP1 RPL35A
SSBP1 CCT8
SSBP1 RPS6
SSBP1 UBE2L3
SSBP1 HNRNPC
AIF1 LST1
STXBP3 RBM25
STXBP3 EFR3A
RALY ATOX1
RALY ADRM1
RALY RAD23A
RALY CAPN1
RALY SNRPB
RBM10 SHC1
RBM10 STIP1
RBM10 USF2
RBM10 MAP4K1
RBM10 PFKP
RBM10 QARS
RBM10 RAD23A
RBM10 DGKZ
RBM10 ATOX1
RBM10 ADRM1
RBM10 RRP1B
RBM10 CAPN1
ATP6V1E1 ARCN1
ATP6V1E1 MAPRE1
ATP6V1E1 PDHB
ATP6V1E1 MYD88
ATP6V1E1 SAP18
ATP6V1E1 VDAC2
ATP6V1E1 SNRPB
ATP6V1E1 MOBKL1B
ATP6V1E1 EIF1
ATP6V1E1 PSMB3
ATP6V1E1 NUBP1
CDKN3 LDHA
CDKN3 MYBL2
MRPS22 ARCN1
MRPS22 TKT
MRPS22 SNRPC
MRPS22 PSMB3
MRPS22 EPRS
MRPS22 COPB1
MRPS22 USP5
MRPS22 DDX21
MRPS22 HSPE1
MRPS22 SNRPB
MRPS22 RRM1
MRPS22 KIF11
MRPS22 MRPL12
MRPS22 CCT3
MRPS22 GLUL
MRPS22 RAD23A
MRPS22 BTK
MRPS22 PDHA1
MRPS22 LOC96610
MRPS22 MRPL23
MRPS22 COX6B1
MRPS22 GAPDH
MRPS22 MAPRE1
MRPS22 IGBP1
MRPS22 UQCRC1
MRPS22 PSMD4
MRPS22 EBP
MRPS22 ATP1B3
MRPS22 CENPA
MRPS22 FH
MRPS22 QARS
COL4A2 CDC25B
COL4A2 ATP6AP1
COL4A2 ADAR
COL4A2 RAD23A
COL4A2 SMARCA4
COL4A2 MMP9
COL4A2 PCOLCE
COL4A2 COL1A1
COL4A2 HCFC1
MAPK1IP1L ELF4
MAPK1IP1L LOC96610
MAPK1IP1L CHD4
MAPK1IP1L PUM1
MAPK1IP1L SMARCC2
MAPK1IP1L GGA3
MAPK1IP1L TNIP1
MAPK1IP1L ATP6AP1
MAPK1IP1L IL10RA
MAPK1IP1L YY1
MAPK1IP1L RAD23A
MAPK1IP1L HCFC1
MAPK1IP1L R3HDM1
MAPK1IP1L SERTAD2
MAPK1IP1L EED
MAPK1IP1L HNRNPU
MAPK1IP1L CAST
MAPK1IP1L NOMO1
MAPK1IP1L USP5
MAPK1IP1L ATP6V0C
MAPK1IP1L ADRM1
FOXO1 BRD2
FOXO1 R3HDM1
FOXO1 GGA3
FOXO1 LBR
FOXO1 NOMO1
FOXO1 MYST3
CHAF1A ADRM1
CHAF1A PDHA1
CHAF1A ARHGAP4
KIF11 HMGB1
KIF11 MELK
KIF11 HNRNPC
MRPL12 PARK7
MRPL12 NME1
MRPL12 GTF2A2
ATP6AP1 CDC25B
ATP6AP1 CCND1
ATP6AP1 HCFC1
ATP6AP1 ATP6V0C
ATP6AP1 NOMO1
ATP6AP1 SMARCA4
ATP6AP1 WARS
TARS TCP1
RPL18 SNRPB2
RPL18 EEF1G
RPL18 RPL6
RPL18 RPL35A
RPL18 VBP1
RPL18 CCNG1
RPL18 EIF1
RPL18 RPL18A
RPL18 HNRNPC
RPL18 COX7C
RPL18 FBL
CD48 RPL35A
MCM4 RRM1
U2AF1 SNRPG
U2AF1 LOC96610
U2AF1 COX6B1
U2AF1 HMGB1
U2AF1 TSG101
U2AF1 SAP18
U2AF1 PSMD4
U2AF1 FH
U2AF1 RRM1
U2AF1 PSMB7
U2AF1 PDHB
U2AF1 EED
U2AF1 CCT3
U2AF1 TFAM
U2AF1 QARS
U2AF1 DUT
U2AF1 SUZ12
U2AF1 YY1
U2AF1 SUMO1
U2AF1 NAP1L4
U2AF1 UBE2L3
U2AF1 H2AFX
BCLAF1 EIF4G2
BCLAF1 RPL6
BCLAF1 ATR
BCLAF1 RBMX
BCLAF1 COPS5
BCLAF1 TAF7
BCLAF1 CCNG1
BCLAF1 PARK7
BCLAF1 FBL
BCLAF1 SNRPB2
BCLAF1 SUMO1
BCLAF1 RPL35A
BCLAF1 MLH1
BCLAF1 TOMM20
BCLAF1 HNRNPC
BCLAF1 LAMP2
GLUL HSPE1
GLUL IFI30
GLUL ARCN1
GLUL CTSD
GLUL ANXA2
GLUL UBE2L3
IL10RB MAP3K11
IL10RB DGKZ
IL10RB RAD23A
IL10RB CCND1
IL10RB NOMO1
IL10RB FKBP2
IL10RB PSME2
ECH1 SFRS4
ECH1 PUF60
ECH1 SIK1
ECH1 USF2
NOMO1 PUM1
NOMO1 ATR
NOMO1 SHC1
NOMO1 TNIP1
NOMO1 COX6B1
NOMO1 TSG101
NOMO1 CDC25B
NOMO1 TUBA1A
NOMO1 AP2S1
NOMO1 MLF2
NOMO1 IL10RA
NOMO1 FH
NOMO1 RAD23A
NOMO1 CAST
NOMO1 KIAA0174
NOMO1 HSP90B1
NOMO1 YY1
NOMO1 ATP6V0C
NOMO1 UQCRC1
NOMO1 QARS
NOMO1 NAP1L4
SAP18 EIF4G2
SAP18 ARCN1
SAP18 RBMX
SAP18 SSR2
SAP18 COX6B1
SAP18 TSG101
SAP18 MAPRE1
SAP18 PSMD4
SAP18 PDHB
SAP18 EIF1
SAP18 COPB1
SAP18 MRPL23
SAP18 VDAC2
SAP18 TAF7
SAP18 SNRPB
SAP18 SSB
SAP18 SNRPB2
SAP18 COX7C
SAP18 COX4I1
SAP18 HNRNPC
SAP18 CCT8
BTK TOP2A
BTK QARS
BTK CCT8
BAT1 SFRS4
BAT1 UQCRC1
BAT1 FH
BAT1 PEBP1
BAT1 IL10RA
BAT1 PPP1R11
BAT1 KIAA0174
BAT1 QARS
BAT1 YY1
BAT1 IRF2
BAT1 EWSR1
BAT1 UBXN4
SLBP MCM2
PDHA1 PSMD7
PDHA1 SNRPB
PDHA1 IGBP1
PDHA1 CCT8
RPL36A CYCS
RPL36A RPL18A
PABPC1 SHC1
PABPC1 HNRNPU
PABPC1 PUM1
PABPC1 CHD4
PABPC1 QARS
PABPC1 USP5
PABPC1 MTA1
PPP1R7 RPL35
PPP1R7 PSMD4
PPP1R7 SSR2
PPP1R7 TNIP1
PPP1R7 UPP1
ATOX1 PUF60
ATOX1 COX6B1
ATOX1 PSME2
ATOX1 SNRPB
ATOX1 UQCRC1
ATOX1 PSMD4
ATOX1 AP2S1
ATOX1 UPP1
ATOX1 CCT3
ATOX1 PSMD9
ATOX1 ADRM1
ATOX1 SSR2
ATOX1 ADORA2A
ATOX1 NDUFS8
ATOX1 SURF1
HDLBP FDPS
EFR3A ATR
EFR3A SHC1
EFR3A NSMAF
EFR3A MAPRE1
EFR3A PHF3
EFR3A EED
EFR3A KIAA0174
EFR3A SUZ12
EFR3A HNRNPC
EFR3A RRP1B
EFR3A RBM25
EFR3A SSB
EFR3A UBXN4
EFR3A LAMP2
SUMO1 EIF4G2
SUMO1 ETF1
SUMO1 HMGB1
SUMO1 PSMB7
SUMO1 SSR1
SUMO1 PARK7
SUMO1 CCT3
SUMO1 QARS
SUMO1 SUZ12
SUMO1 YY1
SUMO1 LOC1720
SUMO1 HNRNPC
SSR2 TUBA1A
SSR2 SHC1
SSR2 COX6B1
SSR2 TSG101
SSR2 SFRS4
SSR2 PSMD4
SSR2 COX7C
SSR2 PPT1
SSR2 SNRPB
SSR2 SURF1
IRF1 IL15RA
ADORA2A EED
ADORA2A COX6B1
ADORA2A TUBA1A
MLH1 HTATSF1
MLH1 EED
MLH1 PARK7
MLH1 KIAA0174
MLH1 NUBP1
MLH1 MAP3K4
MLH1 LBR
MLH1 RAB21
MLH1 PTDSS1
MLH1 BAG1
MLH1 YY1
MLH1 RRP1B
MLH1 HNRNPC
MLH1 ATR
MLH1 NSMAF
MLH1 TSG101
MLH1 MAPRE1
MLH1 PHF3
MLH1 MTIF2
MLH1 EIF3F
MLH1 TFAM
MLH1 ARPC2
MLH1 COX6B1
MLH1 TAF7
MLH1 PSMD4
MLH1 QARS
MLH1 SUZ12
MLH1 EPS15
TK1 LOC96610
TK1 KNTC1
TK1 ESPL1
TK1 MCM2
TK1 MCM3
NDUFS8 PUF60
NDUFS8 MRPL23
NDUFS8 TNIP1
NDUFS8 COX6B1
NDUFS8 PSMD4
NDUFS8 FH
NDUFS8 QARS
NDUFS8 SNRPB
NDUFS8 ADRM1
WARS MT1A
FBL TFAM
FBL EIF3E
FBL IARS
FBL SNRPB
UBXN4 GGA3
UBXN4 PTMA
UBXN4 EED
UBXN4 PARK7
UBXN4 SRGN
UBXN4 IRF2
UBXN4 RBM25
UBXN4 UBE4A
RNPEP SHC1
RNPEP CHD4
RNPEP SMARCA4
RNPEP USP5
MCM3 CNP
MCM3 PIM1
MCM3 LOC96610
MCM3 SNRPD3
MCM3 RRM1
MCM3 CCT3
MCM3 USP5
MCM3 RRP1B
FEZ2 KIAA0174
FEZ2 SUZ12
FEZ2 YY1
SNRPG TSG101
SNRPG SNRPF
SNRPG PSMD4
SNRPG PSMB3
SNRPG COX6B1
SNRPG HMGB2
SNRPG UBE2L3
SNRPG HSPE1
SNRPG GTF2A2
SNRPG PSMA6
LOC96610 PIM1
LOC96610 EZH2
LOC96610 UQCRC1
LOC96610 CHD4
LOC96610 KNTC1
LOC96610 RRM1
LOC96610 MCM2
LOC96610 USP5
LOC96610 SNRPB
LOC96610 ESPL1
MFSD10 DGKZ
PUM1 BRD2
PUM1 SHC1
PUM1 TNIP1
PUM1 CDC25B
PUM1 CHD4
PUM1 KNTC1
PUM1 HNRNPU
PUM1 KIAA0174
PUM1 USP5
PUM1 EWSR1
PUM1 UQCRC1
MRPL23 COX6B1
MRPL23 GAPDH
MRPL23 PSMD4
MRPL23 PDHB
MRPL23 PSMB9
MRPL23 CLIC1
MRPL23 TFAM
MRPL23 QARS
MRPL23 BAG1
MRPL23 SNRPB
MRPL23 HSPE1
NCKAP1L ADAR
NCKAP1L UQCRC1
NCKAP1L FH
NCKAP1L HNRNPU
NCKAP1L USP5
DDX21 TSG101
DDX21 COX4I1
DDX21 PDHB
DDX21 QARS
DDX21 HSP90B1
DDX21 SSR4
DDX21 UBE2L3
DDX21 HSPE1
COX6B1 PUF60
COX6B1 EED
COX6B1 SNRPB
COX6B1 IL10RA
COX6B1 COX7C
COX6B1 DDX39
COX6B1 UBE2L3
COX6B1 TNIP1
COX6B1 PSMB3
COX6B1 FH
COX6B1 GTF2A2
COX6B1 PSMD9
COX6B1 PTDSS1
COX6B1 UNG
COX6B1 TUBA1A
COX6B1 TSG101
COX6B1 MAPRE1
COX6B1 RPL35
COX6B1 ADRM1
COX6B1 NAP1L4
COX6B1 PARK7
COX6B1 UQCRC1
COX6B1 PSMD4
COX6B1 PDHB
COX6B1 MTMR6
COX6B1 AP2S1
COX6B1 SNRPF
COX6B1 QARS
COX6B1 EIF1
ARL4D FAS
COX7A2 VDAC2
YWHAE EED
YWHAE ARPC2
YWHAE CAST
YWHAE MSN
YWHAE YY1
TAF7 PARK7
TAF7 SNRPB2
TAF7 RPL35
TAF7 EEF1G
TAF7 TFAM
TAF7 KIAA0174
TAF7 HNRNPC
HCFC1 ADAR
HCFC1 SMARCA4
HCFC1 CHD4
HCFC1 CAPN1
HCFC1 MLF2
HCFC1 GRN
HCFC1 MED12
HUWE1 PCOLCE
COX4I1 MAPRE1
COX4I1 PDHB
COX4I1 SNRPB
COX4I1 SNRPB2
COX4I1 PSMA2
COX4I1 RPS6
COX4I1 UBE2L3
COX4I1 SSB
COX4I1 CCT8
PHB2 ATP5G3
PHB2 GLUD1
PHB2 ETF1
PHB2 CCT7
PHB2 NEDD8
R3HDM1 ELF4
R3HDM1 SHC1
R3HDM1 RRP1B
R3HDM1 CHD4
R3HDM1 QARS
R3HDM1 TNIP1
R3HDM1 KIAA0174
R3HDM1 IL10RA
R3HDM1 YY1
UCHL3 PSMD4
UCHL3 CLIC1
UCHL3 CYCS
UCHL3 HSPE1
UCHL3 GTF2A2
E2F3 UQCRC1
E2F3 CLTA
E2F3 PARK7
E2F3 KIAA0174
E2F3 SUZ12
E2F3 PCMT1
E2F3 YY1
E2F3 TRIM26
E2F3 MRPL28
E2F3 UNG
E2F3 MAP3K4
E2F3 SDHA
MPRIP BRD2
MPRIP GGA3
MPRIP MSN
MAP2K1 ARHGDIB
SDHB NEDD8
SDHB ATP5G3
SDHB RAB1A
SDHB VDAC2
MTMR6 EPS15
MTMR6 ARPC2
MTMR6 SSB
MTMR6 MTIF2
AP2S1 TUBA1A
AP2S1 TNIP1
AP2S1 TSG101
AP2S1 MLF2
AP2S1 FH
AP2S1 PTDSS1
AP2S1 YY1
AP2S1 ADRM1
AP2S1 QARS
AP2S1 NAP1L4
ARHGAP4 SHC1
KIAA0114 NME1
SSR1 CCNG1
MPL ROS1
CTSH DBI
CTSH ADRM1
CTSH GAPDH
FH PUF60
FH ADAR
FH PSMB3
FH PSMD4
FH HTATSF1
FH EPRS
FH MTIF2
FH PDHB
FH SHC1
FH EIF3F
FH QARS
FH CXCR5
FH TKT
FH UQCRC1
FH ADRM1
FH EIF1
FH RRP1B
FH SRPR
FH NAP1L4
HSPB1 RAD23A
HSPB1 ATP6V0C
HSPB1 MLF2
DDX18 PTMA
DDX18 SNRPD3
STMN1 HMGB1
STMN1 HARS
STMN1 CCT3
STMN1 CHD4
QARS IL10RA
QARS HMGB1
QARS KIAA0174
QARS RFC4
QARS LBR
QARS CAST
QARS PTDSS1
QARS YY1
QARS UNG
QARS IMPDH2
QARS SHC1
QARS HSPE1
QARS TSG101
QARS SNRPB
QARS RRM1
QARS MTIF2
QARS CCT3
QARS EIF3F
QARS RAD23A
QARS TFAM
QARS PEBP1
QARS COPB1
QARS NAP1L4
QARS CCT8
QARS PARK7
QARS UQCRC1
QARS PSMD4
QARS PDHB
QARS PSMB7
QARS ATP5D
QARS HNRNPU
QARS SUZ12
QARS PCMT1
QARS HSP90B1
QARS HNRNPC
SUZ12 EED
SUZ12 MARS
SUZ12 HMGB1
SUZ12 TSG101
SUZ12 SNRPF
SUZ12 SERTAD2
SUZ12 IGBP1
SUZ12 PSMB7
SUZ12 MTIF2
SUZ12 PARK7
SUZ12 VBP1
SUZ12 PCMT1
SUZ12 PTDSS1
SUZ12 YY1
UBE4A BRD2
UBE4A SHC1
UBE4A MSN
UBE4A COPB1
UBE4A EED
UBE4A ZNF638
UBE4A NAP1L4
HSP90B1 PSME2
HSP90B1 CARS
HSP90B1 IL10RA
HSP90B1 PPP1R11
ARHGDIB CALM2
ARHGDIB PARK7
ARHGDIB PTGES3
PSMA6 SNRPF
PSMA6 PSMD4
PSMA6 GTF2A2
PSMA6 UBE2L3
PSMA6 UPP1
EPS15 PHF3
EPS15 YY1
EPS15 RRP1B
RUNX3 DNM2
RUNX3 SDHA
SNRPB2 CYCS
SNRPB2 CCNG1
SNRPB2 COPB1
SNRPB2 PARK7
SNRPB2 RPL35
SNRPB2 EEF1G
SNRPB2 CLIC1
SNRPB2 VBP1
SNRPB2 TFAM
SNRPB2 DUT
SNRPB2 RPS6
SNRPB2 HNRNPC
SNRPB2 CCT8
SRPR TKT
SUMO2 TCP1
DBI CFB
DBI FAS
DBI POLR3D
DBI MDH1
DBI MAPK14
EIF1 PUF60
EIF1 TSG101
EIF1 MAPRE1
EIF1 PSMD4
EIF1 COX7C
EIF1 RHEB
EIF1 COPB1
EIF1 PDHB
EIF1 EED
EIF1 RPL35
EIF1 PPT1
EIF1 EIF3F
EIF1 PTDSS1
EIF1 RPL38
EIF1 ADRM1
EIF1 SURF1
RPL11 RPL35A
CYP1B1 C1S
RPL35A RPL35
RPL35A RPL6
RPL35A EIF3E
TCEA1 YWHAZ
HMGB2 SNRPF
HMGB2 RFC4
HMGB2 HNRNPC
HMGB2 GTF2A2
PDE3B FRMPD4
PDE3B RGN
PDE3B VLDLR
MTA1 HSF1
MTA1 RAD23A
MTA1 ATP6V0C
MYO5A CLTA
LAMP2 MAPRE1
LAMP2 RRP1B
BYSL ATP5D
BYSL IRF4
BYSL PIM1
BYSL CCT3
BYSL PSME2
BYSL ATP1B3
BYSL EPRS
BYSL UQCRC1
BYSL RRM1
BYSL MCM2
BYSL IMPDH2
EIF4G2 RRP1B
EIF4G2 RBMX
EIF4G2 COPS5
EIF4G2 ETF1
EIF4G2 HNRNPC
PIM1 RFC4
PIM1 CSNK2B
PIM1 MCM2
PIM1 ESPL1
PUF60 SHC1
PUF60 MAPRE1
PUF60 PSMD4
PUF60 PDHB
PUF60 MLF2
PUF60 EIF3F
PUF60 PSMD9
PUF60 PTDSS1
PUF60 UQCRC1
PUF60 ADRM1
PUF60 RRP1B
ARCN1 BRD2
ARCN1 RBMX
ARCN1 MAPRE1
ARCN1 COPB1
ARCN1 RAP1A
ARCN1 RBM25
ARCN1 SSB
MELK LDHA
MELK RFC4
COPS5 MAPRE1
COPS5 PDHB
COPS5 BAG1
HSF1 SFRS4
MAP4K1 CAPN1
MAP4K1 MSN
CDC25B ADAR
CDC25B SHC1
CDC25B GGA3
CDC25B ATP6V0C
DSTN HSPE1
BLVRA PSMD4
CHD4 SMARCA4
CHD4 ADAR
CHD4 MED12
CHD4 KNTC1
CHD4 MLF2
CHD4 CLTA
CHD4 HNRNPU
CHD4 RAD23A
CHD4 USP5
CHD4 ESPL1
CHD4 EWSR1
SERTAD2 GGA3
SERTAD2 TNIP1
SERTAD2 KIAA0174
SERTAD2 YY1
SERTAD2 MTIF2
SERTAD2 MAP3K4
HTATSF1 SHC1
HTATSF1 TSG101
HTATSF1 MAPRE1
HTATSF1 EED
HTATSF1 CTNNB1
HTATSF1 PCMT1
HTATSF1 SLC9A6
RHEB MAPRE1
RHEB COPB1
CCT7 RAB1A
CCT7 ETF1
CCT7 NEDD8
CCT7 ATP5G3
CCT7 ARPC1A
GLRX UPP1
GLRX GTF2A2
EZR EWSR1
EZR YY1
BUD31 PSMB3
BUD31 CARS
BUD31 HSPE1
NASP EBP
PDHB PARK7
PDHB DDX39
PDHB UBE2L3
PDHB NUBP1
PDHB PSMB3
PDHB SNRPB
PDHB HNRNPC
PDHB TUBA1A
PDHB APRT
PDHB MAPRE1
PDHB MTIF2
PDHB CCT3
PDHB TFAM
PDHB PEBP1
PDHB CCT8
PDHB PSME2
PDHB IGBP1
PDHB UQCRC1
PDHB SNRPD3
PDHB SSB
EED TNIP1
EED TSG101
EED RAB21
EED MAPRE1
EED PSMD4
EED COPB1
EED MTIF2
EED VBP1
EED MSN
EED PCMT1
EED YY1
EED MOBKL1B
EED SLC9A6
EED UFD1L
EED MRPL28
EED ARPC2
EED NAP1L4
PARK7 RRP1B
PARK7 MAPRE1
PARK7 TSG101
PARK7 CTNNB1
PARK7 KIAA0174
PARK7 PTDSS1
PARK7 NMI
PARK7 EWSR1
PARK7 CCT8
PARK7 HNRNPC
ATR TSG101
ATR EEF1G
ATR EIF3F
ATR PTDSS1
ATR YY1
ATR NAP1L4
ATR TOMM20
IL10RA TUBA1A
IL10RA SHC1
IL10RA ATP6V0C
IL10RA KIAA0174
IL10RA YY1
IL10RA IRF2
IL10RA CAST
PPP1R11 SFRS4
EEF1G PHF3
EEF1G RPL35
EEF1G RPL6
EEF1G EIF3F
EEF1G RPS6
EEF1G CCNG1
ARPC1A RAB1A
ARPC1A ETF1
CLIC1 FDPS
CLIC1 BAG1
CLIC1 PSMD4
CLIC1 HSPE1
CLIC1 HNRNPC
CLIC1 COPB1
PCOLCE ACTN1
HNRNPU SHC1
HNRNPU CLTA
HNRNPU CTNNB1
HNRNPU USP5
HNRNPU MED12
HNRNPU NAP1L4
CTNNB1 COPB1
CTNNB1 BRD2
CTNNB1 BCL6
CTNNB1 NAP1L4
KIAA0174 BRD2
KIAA0174 SFRS4
KIAA0174 SHC1
KIAA0174 PHF3
KIAA0174 YY1
KIAA0174 CAST
KIAA0174 SDHA
KIAA0174 ZNF638
MYBL2 SNRPB
VDAC2 ATP5G3
VDAC2 EIF3F
VDAC2 MAPRE1
VDAC2 SNRPB
VDAC2 CCT8
TCP1 HNRNPC
TCP1 AMD1
TKT FDPS
TKT PSMD4
TKT EPRS
TKT CYC1
TKT SNRPB
FDPS NEDD8
FDPS GAPDH
HMGB1 CENPA
HMGB1 PTMA
HMGB1 RRM1
HMGB1 CCT3
HMGB1 DUT
HMGB1 PCMT1
HMGB1 HNRNPC
HMGB1 UFD1L
HMGB1 UNG
COX7C TSG101
COX7C GTF2A2
COX7C RPL35
COX7C SNRPF
COX7C PTDSS1
COX7C RPL38
RPL38 SNRPF
RPL38 SURF1
NSMAF SLC9A6
RFC4 PTPN12
RFC4 ATP1B3
RFC4 H2AFX
RFC4 MCM2
MRPL28 TSG101
MRPL28 PSMD4
MRPL28 MYL6B
MRPL28 HSPE1
LBR IRF2
LBR PSMD4
LBR RRM1
LBR COPB1
LBR TSG101
RPS6 RPL6
RPS6 RPL23
RPS6 PPT1
MCM7 ESPL1
UBE2L3 CYCS
UBE2L3 HSPE1
UBE2L3 PSMB3
UBE2L3 COPB1
UBE2L3 SNRPF
UBE2L3 DDX39
UBE2L3 KDELR2
MAP3K4 SHC1
MAP3K4 USF2
MAP3K4 MTIF2
MAP3K4 YY1
MAP3K4 EWSR1
MAP3K4 SDHA
ANP32A DARS
PSMB9 TOMM20
MAP3K11 DGKZ
SFRS4 CAPNS1
SFRS4 PI4KA
SFRS4 PAM
DDX39 UQCRC1
DDX39 PSMB3
DDX39 EBP
DDX39 CCT3
EZH2 PSMB3
EZH2 RRM1
EZH2 SNRPB
CCND1 ADAR
CCND1 CD63
CCND1 PDXK
TNIP1 TUBA1A
TNIP1 CARS
TNIP1 COPB1
TNIP1 YY1
TNIP1 UFD1L
TNIP1 PSMD4
TNIP1 NAP1L4
TNIP1 SSB
TNIP1 CLTA
ETF1 PSMD4
ETF1 COPB1
ETF1 GTF2A2
NUBP1 MAPRE1
SNRPC GAPDH
SNRPC CSNK2B
COL1A1 COL3A1
PSMD7 PSMB3
PSMD7 CCT8
RAB21 MAPRE1
RAB21 RRP1B
TOP2A ARMCX6
TOP2A SSB
TOP2A TSG101
NEDD8 ATP5G3
PSMB3 UQCRC1
PSMB3 PSMD4
PSMB3 PSMB7
PSMB3 SNRPB
PTOV1 USP5
RPL6 RPL35
RPL6 CCT8
RPL6 HNRNPC
CALM2 PTGES3
USF2 RAD23A
USF2 HMHA1
EPRS PSMD4
EPRS CCT3
EPRS SHC1
EPRS RRP1B
SNRPB PSMD9
SNRPB RPL35
SNRPB CCT3
SNRPB RAD23A
SNRPB LDHA
SNRPB NME1
SNRPB CCT8
SNRPB STIP1
SNRPB GAPDH
SNRPB PSME2
SNRPB UQCRC1
SNRPB ATP1B3
SNRPB PSMB7
SNRPB SNRPF
TOMM20 PTDSS1
COPB1 TSG101
COPB1 MAPRE1
COPB1 SHC1
COPB1 PSMD4
COPB1 TUBA1A
COPB1 GTF2E1
COPB1 YY1
COPB1 NAP1L4
COPB1 SSB
GTF2A2 PSMB7
GTF2A2 RPL35
GTF2A2 SNRPF
GTF2A2 PTDSS1
GTF2A2 NME1
GTF2A2 CCT8
ILF2 IGBP1
ILF2 CYCS
ILF2 CSNK2B
RBM25 PTMA
PTGES3 RAB1A
PSMD9 MAPRE1
CAST YY1
CAST MPI
CAST CLTA
PSMA2 CYCS
USP5 UQCRC1
USP5 KNTC1
USP5 MLF2
USP5 MCM2
USP5 CCT3
USP5 CAPN1
USP5 EWSR1
USP5 UNG
USP5 SDHA
PFKP IDH3G
PFKP RAD23A
CTSD MT1A
PTDSS1 ARMCX6
PTDSS1 TSG101
PTDSS1 PSMD4
PTDSS1 RPL35
PTDSS1 BAG1
BAG1 PSMD4
BAG1 UFD1L
BAG1 EIF3F
YY1 SHC1
YY1 TSG101
YY1 MTIF2
YY1 EWSR1
YY1 ZNF638
YY1 ARPC2
YY1 NAP1L4
YY1 BRD2
YY1 PCMT1
YY1 UFD1L
YY1 SSB
ESPL1 KNTC1
ESPL1 MCM2
SLC9A6 MAPRE1
SLC9A6 MSN
APRT PEBP1
APRT ARHGDIA
RRP1B EIF3F
PLSCR1 TLR1
UNG CCT3
UNG PCMT1
SERPINB1 CD63
SERPINB1 PSME2
IMPDH2 EIF2S1
IMPDH2 PSMD4
IMPDH2 MCM2
IMPDH2 CCT3
IMPDH2 HSPE1
IMPDH2 RRM1
LOC1720 SNAPC1
LOC1720 NME1
LOC1720 RRM1
KDELR2 RAP1A
KDELR2 CYCS
HNRNPC RBMX
HNRNPC IGBP1
HNRNPC CCNG1
HNRNPC PTMA
HNRNPC RRM1
HNRNPC VBP1
HNRNPC CCT8
HNRNPC SSB
HNRNPC CYCS
SDHA KPNB1
SDHA MTIF2
EBP CENPA
TUBA1A SHC1
TUBA1A PSMD4
TUBA1A ATP6V0C
SHC1 ADAR
SHC1 ARHGDIA
SHC1 UQCRC1
SHC1 PI4KA
SHC1 RAD23A
SHC1 MSN
SHC1 EWSR1
SHC1 MTIF2
SHC1 NAP1L4
PAICS NME1
CYCS NMI
CYCS MAPRE1
CYCS UQCRC1
CYCS PTMA
CYCS MDH1
CYCS VBP1
CYCS CCT8
ARHGDIA ADRM1
ARHGDIA RAD23A
ARHGDIA MLF2
ARHGDIA CAPN1
HSPE1 PSME2
HSPE1 PSMD4
HSPE1 ATP1B3
HSPE1 CENPA
HSPE1 TSG101
HSPE1 SNRPF
HSPE1 CCT3
HSPE1 NME1
HSPE1 SSB
HSPE1 CCT8
MARS MYST3
RGN FRMPD4
RGN VLDLR
TSG101 MAPRE1
TSG101 TFAM
TSG101 NAP1L4
TSG101 PSMD4
TSG101 GTF2E1
TSG101 PSMB7
TSG101 SSB
NOLC1 STIP1
MAPRE1 RBMX
MAPRE1 MDH1
MAPRE1 EIF3F
MAPRE1 MOBKL1B
MAPRE1 CCT8
MAPRE1 GAPDH
MAPRE1 PSMD4
MAPRE1 SSB
CARS PSME2
CARS CLTA
ST3GAL4 MAPK14
MSN ADAR
MSN SMARCA4
MSN IQGAP1
MSN PI4KA
MSN CAPN1
MSN EWSR1
RRM1 PSMD4
RRM1 MCM2
RRM1 DUT
MTIF2 BRD2
MTIF2 EWSR1
MTIF2 ARPC2
IRF2 MYST3
EIF2S1 NME1
EIF2S1 GAPDH
SRP72 EIF3E
RPL35 PSMD4
RPL35 PTMA
RPL35 CCNG1
CCT3 PSME2
CCT3 UQCRC1
CCT3 PSMD4
CCT3 ATP1B3
CCT3 MCM2
CCT3 ATP5D
CCT3 RAD23A
IDH3G CAPN1
VBP1 RBMX
VBP1 IGBP1
VBP1 CCT8
EIF3F SNRPD3
RAD23A SMARCA4
RAD23A MLF2
RAD23A MPI
RAD23A CLTA
RAD23A ATP5D
RAD23A EWSR1
RAD23A UQCRC1
RAD23A ADRM1
RAD23A NAP1L4
RAD23A PSMD4
TFAM PTMA
TFAM DUT
TFAM PCMT1
TFAM CCT8
FKBP2 DGKZ
FKBP2 MYL6B
RBMX IGBP1
RBMX PTMA
RBMX SNRPD3
RBMX DUT
MDH1 IGBP1
EWSR1 STIP1
EWSR1 UQCRC1
EWSR1 CLTA
EWSR1 NAP1L4
MLF2 CAPN1
MLF2 GRN
MLF2 PEBP1
GRN SMARCA4
PEBP1 PSMD4
PEBP1 ATP1B3
EIF3E RPL23
LDHA GAPDH
ADRM1 ATP5D
FAS CFB
FAS MAPK14
NAP1L4 PSMD4
NAP1L4 SNAPC1
NAP1L4 SSB
NMI UQCRC1
SURF1 PSMD4
CCT8 PSMD4
CCT8 DUT
MAPK14 CAPN1
BRD2 GGA3
BRD2 ANKRD36B
BRD2 MYST3
ADAR SMARCA4
ADAR CAPN1
ADAR TNFAIP3
SOX4 KPNB1
VLDLR FRMPD4
GGA3 HMHA1
STIP1 KNTC1
GAPDH PSMD4
GAPDH SSB
PSME2 UQCRC1
PSME2 ATP1B3
PSME2 PSMD4
PSME2 CD63
PSME2 MYL6B
PSMD4 SNRPF
PSMD4 PSMB7
PSMD4 MYL6B
PSMD4 UFD1L
PSMD4 SSB
PTMA PCMT1
HARS ATP5D
CENPA MCM2
MYST3 PI4KA
PSMB7 CLTA
ATP5D MYL6B
PAM TNFAIP3
