# Supplementary material for: Functional networks inference from rule-based machine learning models
Source: BioData Min. 2016 Sep 5;9:28. doi: 10.1186/s13040-016-0106-4 (PMC5011349; doi:10.1186/s13040-016-0106-4)
Supplement: Supplementary file 2 — Networks. All networks used in the analysis given as a list of edges. (XZ 11980 kb) [file 13040_2016_106_MOESM2_ESM.xz › networks/mic/dlbcl/SE_C1.txt]

ANXA7 MTMR6
RPL8 RPL18
PFN1 PUF60
RHOA CTCF
PSMA5 HSPA9
PSMA5 DYNLL1
HSD17B10 PSMA1
S100A11 CTSD
SEC13 HPRT1
HNRNPD CHD4
HNRNPD HNRNPA2B1
AIP TAF10
FAM120A RNPS1
FAM120A RPN2
HERPUD1 KIAA0174
HERPUD1 PCBP1
FXR1 CAPZA1
FXR1 SUZ12
CAPRIN1 IDH1
HNRNPA2B1 EWSR1
HNRNPA2B1 CCT6A
HNRNPA2B1 EIF3A
HNRNPA2B1 MTIF2
HNRNPA2B1 PRKDC
HNRNPA2B1 HNRNPC
HNRNPA2B1 EXOSC7
GSTO1 PSMD4
GSTO1 DDT
GSTO1 MRPS22
GSTO1 MIF
GSTO1 PSMC3
EIF3B ATP5D
EIF3B GARS
EIF3B USP5
EIF3B EPRS
EIF3B ACLY
EIF3B BYSL
XRCC6 CBX1
XRCC6 AARS
XRCC6 NCL
XRCC6 UQCRC1
XRCC6 FH
XRCC6 EIF3A
XRCC6 NONO
XRCC6 RNPS1
XRCC6 NARS
XRCC6 AP2M1
XRCC6 PDHB
XRCC6 PSMC1
XRCC6 DCTN2
XRCC6 NAP1L4
TROVE2 RBM4
TROVE2 TSG101
EIF1AP1 HPRT1
EIF1AP1 YWHAE
EIF1AP1 XPO1
EIF1AP1 ATP5J
EIF1AP1 TOP1
EIF1AP1 ARL6IP1
PTPN11 RPN1
PTPN11 CTCF
PTPN11 XPO1
PTPN11 AP2M1
PTPN11 CBX1
PTPN11 EIF3A
PTPN11 BARD1
PTPN11 ARCN1
PTPN11 PRPS2
PTPN11 HSP90AA1
PTPN11 MLH1
PTPN11 QARS
PTPN11 MAPRE1
PTPN11 TSG101
RNPS1 CTCF
RNPS1 DLD
RNPS1 HNRNPA1
RNPS1 UQCRC1
RNPS1 FH
RNPS1 USP10
RNPS1 RAD23B
RNPS1 NOMO1
RNPS1 HNRNPK
RNPS1 COX6B1
RNPS1 NARS
RNPS1 QARS
RNPS1 CCT6A
RNPS1 AP2M1
RNPS1 PDHB
RNPS1 DCTN2
RNPS1 DDX1
RNPS1 RPN2
GDI1 SPTAN1
EMG1 PSMD4
EMG1 UNG
EMG1 QARS
EMG1 PSMC3
EMG1 TSG101
DNAJA1 KDELR2
CSRP1 PDXK
PPP1CC AP2M1
TXNRD1 MAPRE1
TXNRD1 MORF4L2
TRAP1 POLD2
TRAP1 CCT5
MGAT1 ATP2A2
CCT4 UBB
TBCB PUF60
TBCB PSME1
TBCB PPP2R2A
MATR3 PTGES3
POLRMT EDC4
POLRMT MAP4
POLRMT SNRNP70
POLRMT SAFB
UBE2C LDHA
DYNLL1 KDELR2
HAX1 RDBP
HAX1 DAP3
DAZAP2 DCTN2
DAZAP2 ALDH9A1
DAZAP2 RPN2
DAZAP2 PTP4A2
PPIB HSP90B1
PPIB FH
PPIB NDUFS8
UBL4A CBX1
TRD@ CTSC
HSP90AB1 EIF3A
HSP90AB1 MLH1
HSP90AB1 NONO
HSP90AB1 PUF60
MCM6 CKAP5
MCM6 MCM3
MCM6 LOC96610
UQCRFS1 KDELR2
PSMC3 FH
PSMC3 PSMD4
PSMC3 RDBP
PSMC3 CCT3
PSMC3 MRPS22
PSMC3 PWP1
PSMC3 MYL6B
PSMC3 PSMC1
PPWD1 SLC9A6
PPWD1 TAF10
KTN1 NOMO1
TTC3 KIAA0174
RBBP7 MSH2
TALDO1 PSMC1
TALDO1 CLTC
TALDO1 FH
TALDO1 COX5A
TALDO1 PUF60
PSMD1 NCL
COL1A2 COL3A1
COL1A2 FN1
COL1A2 COL1A1
PTP4A2 KLF6
PTP4A2 KIAA0174
PTP4A2 PSME1
PTP4A2 LOC100131311
EIF4A3 HPRT1
COX8A SNRPB
COX8A DCTN2
MTHFS YY1
RASSF2 EIF4H
AP1B1 SMARCA4
GUSB NOMO1
GUSB IRF3
GUSB DCTN2
GUSB TATDN2
GUSB AP2M1
COL6A3 FN1
COL6A3 COL1A1
CHERP HCFC1
CHERP AP3D1
CHERP SAFB
CHERP ATXN2L
CHERP MAP4
CHERP MAPK1IP1L
NDUFV3 ANXA2
NONO MAPRE1
NONO NCL
NONO RPN2
NONO TOP1
NONO QARS
NONO MRPS22
NONO DCTN2
NONO SNRPB
NONO CCT8
NONO PDHA1
RARS RPN1
RARS CCT8
LCP1 ARHGDIB
LCP1 ACTB
LCP1 PSMA1
MANF RPN1
MANF PSMC5
MANF AP2M1
MANF DCTN2
PRKACA ARHGDIA
PRKACA RAD23A
MIF VDAC1
PSMA1 PSMD14
PSMA1 HNRNPF
PSMA1 PSMD8
PSMA1 ATP5B
PSMA1 ATP5G3
PRPS2 UBE4A
ENO1 GAPDH
ENO1 PSMB2
ENO1 PKM2
TOP1 EIF3A
TOP1 RAD23B
TOP1 AP2M1
TOP1 CLTC
TOP1 PCBP1
TOP1 DCTN2
TOP1 KPNA2
TOP1 RPN2
TOP1 CLTA
PSMD11 MRPL12
PSMD11 TSFM
CPT1B NOMO1
UBA1 CAPN1
UBA1 HCFC1
MAP4 ATXN2L
MAP4 AP3D1
MAP4 SAFB
FOXO4 HTN1
FOXO4 DBI
GUSBP1 IRF3
RPN1 UFD1L
RPN1 ARCN1
RPN1 TLK1
RPN1 AP2M1
RPN1 PSMC1
RPN1 CLTC
RPN1 PCBP1
RPN1 COPB1
RPN1 DDX1
RPN1 TRA2B
HPRT1 HSP90AA1
HPRT1 CYCS
HPRT1 ARL6IP1
HPRT1 MSH2
DLD EIF3A
DLD COX5A
DLD MLH1
DLD QARS
DLD AP2M1
TSFM EIF2S1
HINT1 ATP5A1
TRIM28 SPTAN1
TRIM28 HCFC1
TUBA4A PARK7
LOC100131311 KIAA0174
LOC100131311 MLH1
LOC100131311 ALDH9A1
LOC100131311 CAMLG
LOC100131311 NACA
LOC100131311 MTIF2
KPNA2 MELK
KPNA2 PCNA
KPNA2 CCNB1
SPTAN1 RPN2
SPTAN1 SAFB
POLD2 EXOSC7
DDT PSMD4
DDT DAP3
AP3D1 MYH9
AP3D1 HCFC1
AP3D1 CHD4
AP3D1 A2M
AP3D1 SAFB
YWHAH DCTN2
SQSTM1 MAPK1IP1L
CUL3 HMGB1
CUL3 RBMX
CUL3 COX6B1
CUL3 H3F3A
CUL3 TRIP12
CUL3 LBR
CUL3 PDHB
AARS GARS
AARS FH
AARS CCT6A
AARS NCL
AARS PSMC1
SOD1 PTDSS1
SOD1 DDX1
SOD1 CCT8
SOD1 COX5B
SOD1 COX6C
EIF3A LAGE3
EIF3A HSP90AA1
EIF3A ARL6IP1
EIF3A DCTN2
EIF3A MAPRE1
EIF3A MORF4L2
EIF3A TOPBP1
EIF3A ATP5J
EIF3A TAF9
EIF3A MRPS22
EIF3A PSMC1
EIF3A CLTC
EIF3A XPO1
EIF3A CCT6A
EIF3A ARPC2
EIF3A MLH1
EIF3A EIF4H
RAD23B USP10
RAD23B UBE2A
RAD23B DCTN2
RAD23B RPN2
PRKDC GARS
PRKDC NCL
PRKDC NARS
PRKDC ACLY
PRKDC DCTN2
PRKDC DDX1
ETFB POLR2L
ETFB AP2S1
ETFB RBM10
ETFB ADRM1
GDI2 PCNA
GDI2 TFDP1
GDI2 SFRS3
DDX1 FH
DDX1 CCT6A
DDX1 CLNS1A
DDX1 QARS
DDX1 CDC123
PPP2R2A COX6B1
PPP2R2A PARK7
PPP2R2A TRIP12
EFEMP2 COX6B1
NCL HSP90AA1
NCL PDHB
NCL PSMC1
NCL EIF4H
TSN SPCS2
TSN CLNS1A
TSN BCLAF1
TSN RBMX
TSN SAP18
TSN SSB
TSN FBL
TSN HNRNPC
ARHGAP1 NCOR2
CAPZA1 CLTC
NAE1 SUMO1
NAE1 EIF2S2
PSME1 RAC1
PSME1 MYL12A
PSME1 NACA
PSME1 TSG101
SFRS9 PHB2
SFRS9 HNRNPF
SFRS9 FKBP1A
TFRC CENPA
SRP19 CCT8
SRP19 ESD
PSMB4 PSMD4
PSMB4 SAP18
TRA2B XPO1
TRA2B ATR
TRA2B BCLAF1
TRA2B RBMX
TRA2B AIMP1
TRA2B PCBP1
TRA2B RBM4
SNRPE MRPL23
SNRPE CCT5
SNRPE ATP5J
SNRPE PWP1
SNRPE SSB
SNRPE HSPE1
TDG PCMT1
RAC1 USP10
RAC1 DCTN2
RAC1 MAPRE1
RAC1 AP2M1
KIAA0226 SERTAD2
DAP3 PSMD4
DAP3 MRPS22
DAP3 COX5A
IGHG1 FAS
IGHG1 ARL4D
IGHG1 HTN1
PWP1 SNRPB
PWP1 UQCRC1
ARL6IP1 HMGB1
ARL6IP1 U2AF1
ARL6IP1 QARS
ARL6IP1 ATP5J
ARL6IP1 HNRNPK
ARL6IP1 DUT
ARL6IP1 H3F3A
ARL6IP1 YY1
UBXN1 EIF1
UBXN1 EEF1D
UBXN1 COX6B1
UBXN1 SSR2
UBXN1 KIAA0174
MSH2 PSME4
MSH2 MAPRE1
MSH2 EZH2
MSH2 HSP90AA1
MSH2 ILF2
MORF4L2 ARPC2
MORF4L2 CLTC
MORF4L2 MAPRE1
USP10 PUM1
USP10 RAD23A
USP10 SNRPA
USP10 SAFB
USP10 DCTN2
ATP5J CLNS1A
ATP5J H3F3A
ATP5J CLTC
ATP5J HNRNPC
ATP5J ESD
ME2 P4HB
ME2 TMED10
DYRK1A CTCF
DYRK1A ALDH9A1
DYRK1A SMARCA2
DYRK1A KIAA0174
EDC4 RAD23A
EDC4 SAFB
FCGR1A NKG7
PPP4C CCT3
PPP4C BUD31
PPP4C AP2M1
PPP4C PSMD4
PCNA TFDP1
PCNA SFRS3
RPL9 RPL18
RPL9 VAMP7
RPL9 RPS3
POLR2L COX6B1
POLR2L ATOX1
POLR2L COX5B
POLR2L ADRM1
FN1 COL1A1
P4HB HK1
PDIA6 MDH1
PDIA6 YWHAQ
CBFB YWHAZ
UBE2D3 RAB1A
UBE2D3 RPA1
AIMP1 TRIP12
UROS PUF60
UROS SHC1
POLR2K PSMD14
POLR2K CALM2
YWHAQ PSMD14
CD81 MSN
CD81 LAMP1
FXR2 COL9A2
FXR2 DBI
RPA2 HNRNPK
UBB PDHB
GNG10 CAPZA2
ACLY ATOX1
ACLY PUM1
ACLY DPYSL2
ACLY CHD4
ACLY HSP90B1
ACLY DCTN2
ACLY RPN2
PRKAR1A TFDP1
PRKAR1A SFRS3
DTYMK HMGB1
DTYMK U2AF1
GARS PABPC1
GARS ATIC
CLNS1A TOP2A
CLNS1A MRPL23
CLNS1A PDHB
CCT5 VDAC1
CCT5 COX5A
RPL10A RPS10
RPL10A ATP5O
HTN1 FAS
HTN1 CFB
HTN1 CYP2A13
XPO1 TAF7
XPO1 HTATSF1
XPO1 USP9X
XPO1 MLH1
XPO1 AP2M1
ASAH1 NCOA4
PSMC2 ETF1
WIPF2 GGA3
WIPF2 MYST3
SEC24C CTCF
SEC24C SMARCA2
GUK1 ARPC1B
ARF1 TCEB1
ARF1 ATOX1
ARF1 COX6B1
ARF1 AP2M1
ARF1 COMT
ARF1 EIF4H
ARF1 RPN2
RDBP MRPL23
MCM5 MCM3
PSMD2 SNRPA
SNRPA SNRNP70
SNRPA RAD23A
SNRPA SAFB
OMD VGLL1
ELF1 RAD21
PSMC5 AP2M1
METAP1 EIF1
NIPA2 MRPL28
UBA52 SNRPF
UBE2N MRPL12
TAF9 RPS6
TAF9 COPS5
TATDN2 CTCF
TATDN2 YY1
RPS3 RPL18
PSEN1 TOP2B
MYH9 NCOR2
MYH9 HCFC1
MYH9 HK1
MYH9 SAFB
SPCS2 COPB1
SPCS2 TAX1BP1
SFRS3 TMED10
SFRS3 PTGES3
SFRS3 RAB1A
SFRS3 TFDP1
SFRS3 ARHGDIB
COX17 MDH1
CCT6A HMGB1
CCT6A EXOSC7
CCT6A NARS
CCT6A QARS
CCT6A AP2M1
CCNB1 LDHA
ESD SAP18
ESD PDHB
ATP5O SNRPD2
ATP5O RPL35
ATP5O UQCRB
ATP5O COX7C
ATP5O RPS10
COX6A1 COX6B1
COX6A1 SNRPF
ECHS1 PTDSS1
ECHS1 RBM10
RPN2 PUM1
RPN2 TNIP1
RPN2 COMT
RPN2 SMARCA2
RPN2 DCTN2
RPN2 CHD4
RPN2 RBM10
RPN2 CLTA
RPN2 EED
RPN2 CBX1
RPN2 DPYSL2
RPN2 HNRNPU
RPN2 NOMO1
RPN2 USP5
RPN2 SAFB
RPN2 CTCF
RPN2 EWSR1
RPN2 FAM50A
RPN2 NAP1L4
COX5B COX7C
COX5B MRPL23
COX5B NDUFA9
TOPBP1 MLH1
TOPBP1 HNRNPK
TOPBP1 RBM4
PRCP HADHB
PRCP PPP1R11
BCAP31 NCKAP1L
BCAP31 COPS6
CBX1 CTCF
CBX1 COPB1
CBX1 HTATSF1
CBX1 AP2M1
CBX1 CLTC
CBX1 DCTN2
CBX1 EIF4H
ISCU CAPZA2
RAD21 MAPRE1
RAD21 PSMC6
ATP2A3 GGA3
CTCF DCTN2
CTCF NAP1L4
CTCF PSME4
CTCF HNRNPK
CTCF TNIP1
CTCF QARS
CTCF AP2M1
CTCF ALDH9A1
CTCF PSMC1
CTCF PCBP1
CTCF YY1
SNRPD2 RPS6
SNRPD2 COX6C
SNRPD2 RPL35
CLPP AP2M1
CLPP MYL6B
CLPP NDUFS8
COX7B SSBP1
SMAD2 SAP18
CAPZA2 UQCRB
MPP1 CCT3
DNMT1 MAP4K1
COMT U2AF1
COMT HNRNPU
COMT HSP90AA1
COMT HNRNPK
COMT NAP1L4
SMARCA2 SERTAD2
NDUFA9 AP2M1
NACA KIAA0174
NACA MLH1
NACA QARS
NACA ALDH9A1
NACA BAT1
NACA MTIF2
RANBP1 ATP5B
IMMT PSMC1
IMMT MTIF2
PSMD6 HNRNPC
PSMD6 BCLAF1
DECR1 VDAC2
CYP2A6 CYP2A13
PSMC1 UQCRC1
PSMC1 COX5A
PSMC1 HSP90AA1
PSMC1 QARS
PSMC1 MRPS22
PSMC1 AP2M1
PSMC1 PDHB
PSMC1 EIF4H
CLTC MAPRE1
CLTC TCEB1
CLTC ARPC2
CLTC AP2M1
CLTC DCTN2
HADHB PPP1R11
CAMLG KIAA0174
CAMLG COX5A
CAMLG ALDH9A1
IGL@ LOC91316
RBM4 COX6B1
RBM4 BAG1
RBM4 YY1
RBM4 PCBP1
RBM4 TSG101
TCEB1 PTDSS1
TCEB1 COX5A
CKAP5 CCT3
CKAP5 USP5
CKAP5 EWSR1
PSMB2 PSMB3
FAM50A FH
NARS UQCRC1
EIF4H SNRPB
EIF4H AP2M1
EIF4H MAPRE1
EIF4H DCTN2
PSMD14 ATP5G3
ATP5A1 VDAC2
COX5A PSMB3
COX5A PSMD4
COX5A CCT3
COX5A VDAC1
COX5A MRPS22
COX5A GAPDH
HSP90AA1 MRPS22
HSP90AA1 HSPE1
HSP90AA1 CCT8
TRIP12 SNRPB2
TRIP12 UFD1L
TRIP12 SSB
PCBP1 PSME4
PCBP1 TNIP1
PCBP1 COX6B1
PCBP1 HNRNPK
PCBP1 YY1
DCTN2 TNIP1
DCTN2 MAPRE1
DCTN2 UQCRC1
DCTN2 PDHB
DCTN2 CTNNB1
DCTN2 AP2M1
DCTN2 SNRPB
DCTN2 CCT8
NR1H3 ATOX1
NR1H3 CD63
ZNF146 EPS15
ZNF146 YY1
CYP2A13 DBI
LAMP1 ADAR
SNRNP70 USP5
SNRNP70 MAP3K4
SNRNP70 SAFB
SNRNP70 SDHA
GRM8 FRMPD4
ACTA2 TUBA1A
DPYSL2 SAFB
TAF10 SSR2
HNRNPK HNRNPA1
HNRNPK SUMO1
HNRNPK MLH1
HNRNPK QARS
AP2M1 TUBA1A
AP2M1 SHC1
AP2M1 COX6B1
AP2M1 PARK7
AP2M1 PSME2
AP2M1 PSME4
AP2M1 MAPRE1
AP2M1 UQCRC1
AP2M1 PSMD4
AP2M1 MRPS22
AP2M1 PDHB
AP2M1 COPB1
AP2M1 IL10RA
AP2M1 QARS
AP2M1 ARPC2
H3F3A COX6B1
AIMP2 HSPE1
HNRNPA1 PTDSS1
HNRNPA1 QARS
HNRNPA1 YY1
RBM42 ARHGDIA
COX6C SSB
EIF2S2 AMD1
SAFB CDC25B
SAFB EWSR1
SAFB HCFC1
SAFB R3HDM1
SAFB MLF2
VDAC1 PSMD4
VDAC1 CCT3
SMC1A CLTA
PSME4 COX6B1
PSME4 QARS
PSME4 RRM1
PSME4 YY1
SSBP1 PSMD4
SSBP1 CCT8
SSBP1 SNRPF
ATP6V1E1 VDAC2
ATP6V1E1 MAPRE1
ATP6V1E1 PDHB
ATP6V1E1 SNRPB
MRPS22 ATP1B3
MRPS22 SNRPB
RPL18 EEF1G
U2AF1 SUMO1
U2AF1 QARS
U2AF1 RRM1
NOMO1 ATP6V0C
NOMO1 YY1
SAP18 ARCN1
SAP18 PDHB
SAP18 SSB
EFR3A UBXN4
SUMO1 PSMB7
SSR2 SURF1
MLH1 ARPC2
MLH1 TAF7
NDUFS8 FH
MCM3 PIM1
SNRPG UBE2L3
SNRPG GTF2A2
PUM1 USP5
PUM1 EWSR1
MRPL23 PSMD4
COX6B1 FH
COX6B1 PSMD4
COX6B1 PSMB3
COX6B1 TNIP1
COX6B1 QARS
HCFC1 MED12
MTMR6 SSB
FH UQCRC1
FH QARS
FH NAP1L4
QARS PDHB
QARS YY1
QARS MTIF2
HSP90B1 IL10RA
ARHGDIB PTGES3
SNRPB2 CCNG1
SNRPB2 RPL35
DBI FAS
DBI MDH1
EIF1 EED
RPL35A EIF3E
HMGB2 GTF2A2
PDE3B RGN
LAMP2 MAPRE1
ARCN1 COPB1
MAP4K1 CAPN1
SERTAD2 KIAA0174
HTATSF1 EED
CCT7 ARPC1A
CCT7 ETF1
CCT7 ATP5G3
PDHB PARK7
EED MAPRE1
EED YY1
EED TSG101
ATR YY1
IL10RA CAST
IL10RA KIAA0174
ARPC1A ETF1
KIAA0174 BRD2
KIAA0174 PHF3
COX7C RPL35
MRPL28 PSMD4
RPS6 RPL6
MAP3K4 SHC1
TNIP1 YY1
ETF1 COPB1
NUBP1 MAPRE1
RAB21 MAPRE1
RPL6 RPL35
SNRPB STIP1
SNRPB PSMD9
COPB1 TSG101
GTF2A2 SNRPF
YY1 MTIF2
YY1 BRD2
HNRNPC RBMX
SHC1 EWSR1
HSPE1 PSMD4
MARS MYST3
RGN VLDLR
TSG101 PSMD4
MSN CAPN1
LDHA GAPDH
FAS CFB
PSMD4 MYL6B
