# Supplementary material for: Functional networks inference from rule-based machine learning models
Source: BioData Min. 2016 Sep 5;9:28. doi: 10.1186/s13040-016-0106-4 (PMC5011349; doi:10.1186/s13040-016-0106-4)
Supplement: Supplementary file 2 — Networks. All networks used in the analysis given as a list of edges. (XZ 11980 kb) [file 13040_2016_106_MOESM2_ESM.xz › networks/mic/dlbcl/SE_C3.txt]

IFNA1 CYP4F2
IFNA1 MPL
IFNA1 HIST1H2BJ
ANXA7 DYNLL1
ANXA7 LHFPL2
ANXA7 TMED10
ANXA7 CD81
ANXA7 TAF10
ANXA7 COX4I1
ANXA7 RHEB
ANXA7 SRI
ANXA7 CLTC
ANXA7 MTMR6
ANXA7 TRIP12
ANXA7 SSB
ANXA7 COPB1
ANXA7 CUL3
ANXA7 COX5B
DAD1 ETF1
DAD1 ATP6V0B
RPL8 SNRPD2
RPL8 RPL18
RPL8 EEF1G
RPL8 RPL6
RPL8 RPL35A
RPL8 RPS5
RPL8 RPS6
RPL8 FBL
RPL8 RPL10A
RPL8 RPS10
RPL8 ATP5O
PFDN5 CAPZA2
PFDN5 EEF1D
PFDN5 PPP2R2A
PFDN5 PARK7
PFN1 IDH3G
PFN1 UQCRC1
PFN1 PUF60
PFN1 EFEMP2
PFN1 DDX39
PFN1 RBM10
PFN1 ECH1
PFN1 STIP1
PFN1 CAPN1
PFN1 MSN
PFN1 IFNGR2
APLP2 RRAGA
APLP2 PRNP
UBE2D2 GDI2
RHOA CTCF
RHOA PI4KA
RHOA RAC1
RHOA EFEMP2
RHOA DPYSL2
RHOA TBCB
RHOA SMARCA2
RHOA ALDH9A1
ITPR1 WIPF2
CYP4F2 REST
CYP4F2 HIST1H2BJ
PSMA5 DYNLL1
PSMA5 MRPL23
PSMA5 HSP90AA1
PSMA5 CYCS
PSMA5 HSPE1
PSMA5 NDUFA9
PSMA5 PPIB
PSMA5 MSH2
PSMA5 MORF4L2
PSMA5 MRPS22
PSMA5 PDHB
PSMA5 CLIC1
PSMA5 GSTO1
PSMA5 KARS
PSMA5 MRPL12
PSMA5 COX5B
PSMA5 CYBA
PSMA5 HADHB
PSMA5 PSME1
PSMA5 SAP18
PSMA5 PREP
PSMA5 SSBP1
PSMA5 HSPA9
PSMA5 PSMB2
PSMA5 SRP19
PSMA5 PSMB4
SLC25A3 ARPC1B
SLC25A3 DNAJA1
SLC25A3 YWHAQ
SLC25A3 PSMA1
SLC25A3 SDHB
SLC25A3 DDOST
SLC25A3 KDELR2
SLC25A3 ATP5B
HSD17B10 UQCRC2
HSD17B10 SFRS9
HSD17B10 PSMA1
HSD17B10 CCT7
HSD17B10 ATP5B
HSD17B10 SLC25A5
HSD17B10 ATP5G3
ZNHIT3 CAPZA2
ZNHIT3 TAF7
S100A11 HEXB
S100A11 CTSD
SEC13 HPRT1
SEC13 XRCC6
SEC13 SQSTM1
SEC13 ARPC2
SEC13 PTPN11
SEC13 HSP90AA1
SEC13 MLH1
SEC13 AP2M1
SEC13 PSMC1
SEC13 TRIP12
HNRNPD AARS
HNRNPD R3HDM1
HNRNPD ATP2A2
HNRNPD PRKDC
HNRNPD SNRPA
HNRNPD FUS
HNRNPD FAM120A
HNRNPD CHD4
HNRNPD HNRNPA2B1
HNRNPD EPRS
HNRNPD ACLY
HNRNPD NAP1L1
HNRNPD USP10
HNRNPD MAP2K3
HNRNPD UBC
HNRNPD USP5
HNRNPD SAFB
HNRNPD CAD
HNRNPD LIG1
HNRNPD EWSR1
HNRNPD RRP1B
HNRNPD PRDX1
HNRNPD AP3D1
HNRNPD POLRMT
HNRNPD CHERP
HNRNPD SEC24C
HNRNPD MCM3
AIP SPCS2
AIP PUF60
AIP TAF10
AIP PSMD9
AIP PSMD2
AIP DCTN2
FAM120A PARK7
FAM120A UBC
FAM120A RAC1
FAM120A HNRNPA1
FAM120A SHC1
FAM120A USP10
FAM120A PUM1
FAM120A RNPS1
FAM120A NOMO1
FAM120A RAD23A
FAM120A PSME1
FAM120A HNRNPK
FAM120A NAP1L4
FAM120A TBCB
FAM120A PTDSS1
FAM120A USP5
FAM120A DCTN2
FAM120A EXOSC7
FAM120A RPN2
NDUFA4 ATP5J
NDUFA4 UBA52
HERPUD1 EED
HERPUD1 CTCF
HERPUD1 ISCU
HERPUD1 PSME4
HERPUD1 KIAA0174
HERPUD1 AIMP1
HERPUD1 ALDH9A1
HERPUD1 PCBP1
CDC16 EIF4G2
CDC16 EWSR1
CDC16 ARF1
CDC16 PSMD6
CDC16 RBMX
CDC16 NARS
CDC16 PABPC4
CDC16 PDHB
CDC16 CDC123
CDC16 IGBP1
CDC16 CUL3
FXR1 CAPZA1
FXR1 SUMO1
FXR1 PSME4
FXR1 PTPN11
FXR1 FDFT1
FXR1 UNG
FXR1 COX6B1
FXR1 TOP1
FXR1 QARS
FXR1 SUZ12
FXR1 HMGB1
FXR1 SRP14
CAPRIN1 HDAC1
CAPRIN1 LCP1
CAPRIN1 P4HB
CAPRIN1 PTGES3
CAPRIN1 UBE2D3
CAPRIN1 TMED2
CAPRIN1 PRMT5
CAPRIN1 PSMA1
CAPRIN1 ME2
CAPRIN1 TRAM1
CAPRIN1 PRKAR1A
CAPRIN1 MATR3
CAPRIN1 SFRS3
CAPRIN1 CCT7
CAPRIN1 ACTB
CAPRIN1 PCBP2
CAPRIN1 TFDP1
CAPRIN1 IDH1
HNRNPA2B1 AARS
HNRNPA2B1 NPM1
HNRNPA2B1 EIF3A
HNRNPA2B1 EZH2
HNRNPA2B1 RAD23B
HNRNPA2B1 DLD
HNRNPA2B1 HSP90AA1
HNRNPA2B1 VDAC1
HNRNPA2B1 PRKDC
HNRNPA2B1 PARK7
HNRNPA2B1 NACA
HNRNPA2B1 DCTN2
HNRNPA2B1 DDX1
HNRNPA2B1 PSME4
HNRNPA2B1 MSH2
HNRNPA2B1 UQCRC1
HNRNPA2B1 METAP1
HNRNPA2B1 EXOSC7
HNRNPA2B1 NCL
HNRNPA2B1 PRPS2
HNRNPA2B1 TOP1
HNRNPA2B1 NARS
HNRNPA2B1 PDHB
HNRNPA2B1 PSMC1
HNRNPA2B1 RRM1
HNRNPA2B1 MTIF2
HNRNPA2B1 EPRS
HNRNPA2B1 RPN1
HNRNPA2B1 EIF3B
HNRNPA2B1 XRCC6
HNRNPA2B1 U2AF1
HNRNPA2B1 TSN
HNRNPA2B1 TCEB1
HNRNPA2B1 CLNS1A
HNRNPA2B1 RNPS1
HNRNPA2B1 HNRNPK
HNRNPA2B1 TUBA4A
HNRNPA2B1 ECHS1
HNRNPA2B1 QARS
HNRNPA2B1 AP2M1
HNRNPA2B1 YY1
HNRNPA2B1 UBC
HNRNPA2B1 HMGB1
HNRNPA2B1 EWSR1
HNRNPA2B1 HNRNPA1
HNRNPA2B1 CCT6A
HNRNPA2B1 ARPC2
HNRNPA2B1 RRP1B
HNRNPA2B1 PPP2R2A
HNRNPA2B1 CCT3
HNRNPA2B1 MLH1
HNRNPA2B1 MFAP1
HNRNPA2B1 PPP4C
HNRNPA2B1 LOC100131311
HNRNPA2B1 HNRNPC
HNRNPA2B1 SDHA
LYL1 HTRA1
LYL1 HNRNPA1
LYL1 SHC1
LYL1 UBXN1
LYL1 RBM4
LYL1 PTP4A2
SHFM1 PSME4
SHFM1 AARS
SHFM1 TDG
SHFM1 EIF3B
SHFM1 CCT3
SHFM1 DLD
SHFM1 COX6B1
SHFM1 KIAA0174
SHFM1 QARS
SHFM1 TATDN2
SHFM1 CYC1
SHFM1 LOC100131311
SHFM1 CKAP4
GSTO1 ARF1
GSTO1 RDBP
GSTO1 MRPL23
GSTO1 PWP1
GSTO1 PSME2
GSTO1 PSMD4
GSTO1 MIF
GSTO1 MRPS22
GSTO1 PDHB
GSTO1 PSMC3
GSTO1 PSMC1
GSTO1 COPB1
GSTO1 HAX1
GSTO1 COX5B
GSTO1 CCT3
GSTO1 PTPN11
GSTO1 CLIC1
GSTO1 CCT5
GSTO1 SAP18
GSTO1 SNRPB
GSTO1 NMI
GSTO1 PSMA6
GSTO1 ATP6V1B2
GSTO1 YWHAH
GSTO1 DDT
GSTO1 PSMB4
GSTO1 SSB
GSTO1 PSMB9
EIF3B AARS
EIF3B SMC1A
EIF3B MPP1
EIF3B ATP1B3
EIF3B PUM1
EIF3B RAD23B
EIF3B USP14
EIF3B NCKAP1L
EIF3B PRKDC
EIF3B DDX1
EIF3B RPN2
EIF3B DTYMK
EIF3B EXOSC7
EIF3B HARS
EIF3B CHD4
EIF3B MRPS22
EIF3B EPRS
EIF3B ACLY
EIF3B RRM1
EIF3B CHAF1A
EIF3B CLTA
EIF3B PPP4C
EIF3B ATP5D
EIF3B GARS
EIF3B FH
EIF3B CCT3
EIF3B RAD23A
EIF3B TTC1
EIF3B QARS
EIF3B USP5
EIF3B SND1
EIF3B SNRPB
EIF3B PABPC1
EIF3B EWSR1
EIF3B POLD2
EIF3B ARHGDIA
EIF3B NARS
EIF3B RBM42
EIF3B BYSL
XRCC6 RAC1
XRCC6 PABPC4
XRCC6 COMT
XRCC6 PWP1
XRCC6 NDUFA9
XRCC6 IMMT
XRCC6 MSH2
XRCC6 YY1
XRCC6 ATP5J
XRCC6 PSMC1
XRCC6 CLTC
XRCC6 EED
XRCC6 PPP4C
XRCC6 TCEB1
XRCC6 HNRNPU
XRCC6 CTNNB1
XRCC6 CUL3
XRCC6 CDC123
XRCC6 RBM4
XRCC6 EIF3CL
XRCC6 HMGB1
XRCC6 PSMB7
XRCC6 TRAP1
XRCC6 MRPL28
XRCC6 NARS
XRCC6 EIF4H
XRCC6 COX5A
XRCC6 HSP90AA1
XRCC6 UBB
XRCC6 PCBP1
XRCC6 DCTN2
XRCC6 DAZAP2
XRCC6 PSMB3
XRCC6 HSP90AB1
XRCC6 MCM6
XRCC6 ACLY
XRCC6 CLNS1A
XRCC6 AP2M1
XRCC6 PSMD1
XRCC6 SNRPB
XRCC6 XPO1
XRCC6 HNRNPA1
XRCC6 YWHAH
XRCC6 PSME1
XRCC6 IMPDH2
XRCC6 HNRNPC
XRCC6 ARF1
XRCC6 NONO
XRCC6 CYCS
XRCC6 TSG101
XRCC6 CAPZA1
XRCC6 MAPRE1
XRCC6 TOP1
XRCC6 ATP6V1E1
XRCC6 TAF9
XRCC6 MRPS22
XRCC6 RPN1
XRCC6 DLD
XRCC6 CCT3
XRCC6 U2AF1
XRCC6 TFAM
XRCC6 CCT6A
XRCC6 ARPC2
XRCC6 SUMO1
XRCC6 NAP1L4
XRCC6 CCT8
XRCC6 ESD
XRCC6 AARS
XRCC6 GRSF1
XRCC6 EIF3A
XRCC6 RAD23B
XRCC6 COX6B1
XRCC6 PRKDC
XRCC6 IGBP1
XRCC6 DDX1
XRCC6 RPN2
XRCC6 UQCRC1
XRCC6 PSMD4
XRCC6 EFEMP2
XRCC6 NCL
XRCC6 TOPBP1
XRCC6 PDHB
XRCC6 SSBP1
XRCC6 GOT2
XRCC6 CLTA
XRCC6 CBX1
XRCC6 FH
XRCC6 RNPS1
XRCC6 QARS
XRCC6 SUZ12
XRCC6 CTCF
XRCC6 SSRP1
XRCC6 HSPH1
XRCC6 SSB
TROVE2 EED
TROVE2 EPS15
TROVE2 TDG
TROVE2 UBXN1
TROVE2 UBL4A
TROVE2 METAP1
TROVE2 PSMC6
TROVE2 PTPN11
TROVE2 BARD1
TROVE2 TOPBP1
TROVE2 RBMX
TROVE2 TFAM
TROVE2 MLH1
TROVE2 TOMM20
TROVE2 HNRNPC
TROVE2 RBM4
TROVE2 YY1
TROVE2 NACA
TROVE2 TSG101
EIF1AP1 SNRPE
EIF1AP1 SNRPG
EIF1AP1 PPP4C
EIF1AP1 EIF3A
EIF1AP1 RAD23B
EIF1AP1 FNTA
EIF1AP1 ARL6IP1
EIF1AP1 TRIP12
EIF1AP1 PCBP1
EIF1AP1 DCTN2
EIF1AP1 TSG101
EIF1AP1 YWHAE
EIF1AP1 UBE2A
EIF1AP1 ATP5J
EIF1AP1 TOP1
EIF1AP1 HPRT1
EIF1AP1 CLNS1A
EIF1AP1 GARS
EIF1AP1 SPCS2
EIF1AP1 SNRPF
EIF1AP1 CCT3
EIF1AP1 U2AF1
EIF1AP1 VBP1
EIF1AP1 CAST
EIF1AP1 SUZ12
EIF1AP1 CAMLG
EIF1AP1 TCEB1
EIF1AP1 CD59
EIF1AP1 XPO1
EIF1AP1 HNRNPA1
EIF1AP1 ARPC2
EIF1AP1 RASSF2
EIF1AP1 MRPL28
PSMB8 PSMD14
PTPN11 EED
PTPN11 SNRPE
PTPN11 PARK7
PTPN11 EIF3A
PTPN11 ATR
PTPN11 FNTA
PTPN11 ARCN1
PTPN11 RBMX
PTPN11 HSP90AA1
PTPN11 PSMC1
PTPN11 SMARCA2
PTPN11 ARL6IP1
PTPN11 TRIP12
PTPN11 NACA
PTPN11 DCTN2
PTPN11 DDX1
PTPN11 TSG101
PTPN11 PSME4
PTPN11 MAPRE1
PTPN11 PSMD6
PTPN11 PSMD4
PTPN11 TOPBP1
PTPN11 IGBP1
PTPN11 PRPS2
PTPN11 SLC25A46
PTPN11 ATP5J
PTPN11 LOC100131311
PTPN11 COPB1
PTPN11 MANF
PTPN11 RPN1
PTPN11 CBX1
PTPN11 U2AF1
PTPN11 USP10
PTPN11 BARD1
PTPN11 DYRK1A
PTPN11 TFAM
PTPN11 ATF4
PTPN11 QARS
PTPN11 AP2M1
PTPN11 KIAA0174
PTPN11 SUZ12
PTPN11 SP3
PTPN11 GNB1
PTPN11 EWSR1
PTPN11 RBM4
PTPN11 YY1
PTPN11 NAP1L1
PTPN11 BRD2
PTPN11 CTCF
PTPN11 SNRPB2
PTPN11 XPO1
PTPN11 PPP1CC
PTPN11 UBL4A
PTPN11 SPCS2
PTPN11 ARPC2
PTPN11 RRP1B
PTPN11 HNRNPK
PTPN11 LBR
PTPN11 PSIP1
PTPN11 PSME1
PTPN11 MLH1
PTPN11 SHC1
PTPN11 PSMB4
PTPN11 PSMC6
PTPN11 CUL3
PTPN11 SAP18
RHOH PTGES3
RNPS1 AARS
RNPS1 ARF1
RNPS1 RAC1
RNPS1 EIF3A
RNPS1 PUM1
RNPS1 RAD23B
RNPS1 DLD
RNPS1 FAM50A
RNPS1 COX6B1
RNPS1 UNG
RNPS1 PRKDC
RNPS1 COMT
RNPS1 PWP1
RNPS1 SNRPA
RNPS1 QARS
RNPS1 GARS
RNPS1 PCBP1
RNPS1 DCTN2
RNPS1 DDX1
RNPS1 RPN2
RNPS1 PSME4
RNPS1 YY1
RNPS1 PSMC5
RNPS1 UQCRC1
RNPS1 MLH1
RNPS1 PSMD4
RNPS1 EFEMP2
RNPS1 HSP90AB1
RNPS1 ATP1B3
RNPS1 TOPBP1
RNPS1 CTPS
RNPS1 TOP1
RNPS1 PDHB
RNPS1 SNRNP70
RNPS1 ACLY
RNPS1 AP2S1
RNPS1 MLF2
RNPS1 GOT2
RNPS1 MTIF2
RNPS1 CLTA
RNPS1 PPP4C
RNPS1 NONO
RNPS1 IL10RA
RNPS1 PSMC3
RNPS1 FH
RNPS1 CCT3
RNPS1 USP10
RNPS1 U2AF1
RNPS1 RAD23A
RNPS1 CAST
RNPS1 PSMC1
RNPS1 NOMO1
RNPS1 AP2M1
RNPS1 USP5
RNPS1 SAFB
RNPS1 EMG1
RNPS1 SNRPB
RNPS1 ECHS1
RNPS1 HNRNPM
RNPS1 CTCF
RNPS1 XPO1
RNPS1 EWSR1
RNPS1 HNRNPA1
RNPS1 CCT6A
RNPS1 RAE1
RNPS1 PSMB3
RNPS1 HNRNPK
RNPS1 PSME1
RNPS1 NARS
RNPS1 NACA
RNPS1 NAP1L4
RNPS1 ALDH9A1
RNPS1 MAP3K4
RNPS1 IRF3
RNPS1 POLRMT
RNPS1 RBM42
RNPS1 ATIC
RNPS1 EIF4H
RNPS1 CCT8
RNPS1 GUSB
DDOST NEDD8
DDOST ATP6V0B
DDOST P4HB
DDOST PTGES3
DDOST PHB2
DDOST PSMD8
DDOST ME2
DDOST LCP1
DDOST SFRS3
DDOST ARHGDIB
ADAM8 ATXN2L
GDI1 SPTAN1
GDI1 NCOR2
GDI1 RBM10
GDI1 KIAA0174
GDI1 SNRNP70
GDI1 DYRK1A
GDI1 SPI1
GDI1 RPN2
GDI1 PTP4A2
APEX1 PSMD8
APEX1 IARS
APEX1 CSNK2B
APEX1 PSMA1
APEX1 YBX1
HNRNPM CKAP5
HNRNPM SFRS9
HNRNPM HSP90AB1
HNRNPM NFKB1
HNRNPM KDELR2
HNRNPM ATP5B
HNRNPM IARS
HNRNPM HNRNPF
LARS2 VLDLR
LARS2 HTR1B
EMG1 TDG
EMG1 TSG101
EMG1 PSMD4
EMG1 E2F3
EMG1 EPRS
EMG1 TATDN2
EMG1 PPP4C
EMG1 PSMC3
EMG1 BARD1
EMG1 TFAM
EMG1 QARS
EMG1 AP2M1
EMG1 SUZ12
EMG1 PCMT1
EMG1 PTDSS1
EMG1 RBM4
EMG1 HMGB1
EMG1 HNRNPA1
EMG1 DDT
EMG1 HNRNPK
EMG1 UNG
EMG1 NAP1L4
EMG1 PSMB4
EIF3CL AARS
EIF3CL HSP90AB1
EIF3CL EIF3A
EIF3CL RDBP
EIF3CL COX5A
EIF3CL HSP90AA1
EIF3CL HSF1
EIF3CL DDX1
EIF3CL RPN2
EIF3CL PSME4
EIF3CL MSH2
EIF3CL NCL
EIF3CL ATP1B3
EIF3CL PSMC1
EIF3CL BCAP31
EIF3CL PPP4C
EIF3CL SHC1
EIF3CL MPI
EIF3CL NOMO1
EIF3CL ACLY
EIF3CL QARS
EIF3CL PTDSS1
EIF3CL MAPK1IP1L
EIF3CL EIF4A3
EIF3CL HNRNPA1
EIF3CL RRP1B
EIF3CL CCNF
EIF3CL RBM42
EIF3CL EIF4H
EIF3CL GUSB
CNTD1 BIRC2
EEF2 CLNS1A
EEF2 RPL35
EEF2 RPL18
DNAJA1 VDAC2
DNAJA1 CCT7
DNAJA1 TALDO1
DNAJA1 KDELR2
CSRP1 CBX1
CSRP1 RHOG
CSRP1 NCL
CSRP1 ATP6V1E1
CSRP1 HTATSF1
CSRP1 COX8A
CSRP1 PDXK
CSRP1 EIF4H
PPP1CC RPN1
PPP1CC RPL6
PPP1CC EIF3A
PPP1CC FNTA
PPP1CC GLUD1
PPP1CC TDG
PPP1CC PWP1
PPP1CC ARL6IP1
PPP1CC TRIP12
PPP1CC TSN
PPP1CC DCTN2
PPP1CC NACA
PPP1CC TAF7
PPP1CC PSMD6
PPP1CC NIPA2
PPP1CC NCL
PPP1CC ATP5J
PPP1CC DECR1
PPP1CC PDHB
PPP1CC PSMC1
PPP1CC MANF
PPP1CC NAP1L1
PPP1CC PARK7
PPP1CC DLD
PPP1CC SPCS2
PPP1CC SNRPF
PPP1CC CLNS1A
PPP1CC C1QBP
PPP1CC TFAM
PPP1CC ATF4
PPP1CC QARS
PPP1CC PPP2R2A
PPP1CC SUZ12
PPP1CC PTDSS1
PPP1CC HSP90B1
PPP1CC RBM4
PPP1CC SLC25A6
PPP1CC SNRPB2
PPP1CC XPO1
PPP1CC CCT6A
PPP1CC MRPL28
PPP1CC SSR2
PPP1CC MLH1
PPP1CC AP2M1
PPP1CC DDX21
PPP1CC HNRNPC
PPP1CC CCT8
PPP1CC CUL3
TXNRD1 KARS
TXNRD1 EIF3A
TXNRD1 DYNLL1
TXNRD1 RBMX
TXNRD1 COX6B1
TXNRD1 CYCS
TXNRD1 PCNA
TXNRD1 HSPE1
TXNRD1 RAB21
TXNRD1 MAPRE1
TXNRD1 MSH2
TXNRD1 PSMB3
TXNRD1 MORF4L2
TXNRD1 ATP5J
TXNRD1 TOP1
TXNRD1 PSMD11
TXNRD1 RRM1
TXNRD1 EED
TXNRD1 MRPL12
TXNRD1 TSFM
TXNRD1 U2AF1
TXNRD1 DDX18
TXNRD1 TALDO1
TXNRD1 SRI
TXNRD1 SNRPB
TXNRD1 XPO1
TXNRD1 MRPL28
TXNRD1 SRP19
TXNRD1 UBE2L3
FDFT1 RPN1
FDFT1 TCEB1
FDFT1 QARS
PLA2G7 CYP27A1
PLA2G7 SOD2
PLA2G7 CAPG
PLA2G7 GPNMB
PLA2G7 ATP6V1B2
PLA2G7 APOE
PLA2G7 PKM2
TRAP1 PPP4C
TRAP1 CCT3
TRAP1 POLD2
TRAP1 SRM
TRAP1 CCT5
TRAP1 IMPDH2
TRAP1 NDUFA9
TRAP1 FARSA
TRAP1 RBM42
TRAP1 EXOSC7
TRAP1 TKT
CKAP4 HSP90B1
MGAT1 RNPEP
MGAT1 ATP6AP1
MGAT1 HNRNPU
MGAT1 ATP2A2
CCT4 SOD1
CCT4 PUF60
CCT4 COX5A
CCT4 HSP90AA1
CCT4 UBB
CCT4 COX6B1
CCT4 PCBP1
CCT4 MAPRE1
CCT4 MIF
CCT4 ATP6V1E1
CCT4 ATP5J
CCT4 ARPC2
CCT4 UQCRFS1
CCT4 PSMC1
CCT4 CLTC
CCT4 KARS
CCT4 PCNA
CCT4 RPL35
CCT4 COMMD1
CCT4 CLNS1A
CCT4 MDH1
CCT4 KPNA2
CCT4 TCEB1
CCT4 SNRPD2
CCT4 EIF1
CCT4 CSTB
CCT4 PDIA6
CCT4 CCT8
TBCB RAC1
TBCB PUF60
TBCB ATR
TBCB SHC1
TBCB SCAP
TBCB TRIP12
TBCB NACA
TBCB TSG101
TBCB DAZAP2
TBCB PPP2R2A
TBCB PSMC5
TBCB LRPAP1
TBCB PRMT2
TBCB LAMP1
TBCB PPWD1
TBCB IFNGR2
TBCB PARK7
TBCB EIF3F
TBCB TAF10
TBCB ECH1
TBCB PSME1
TBCB AP2M1
TBCB COX8A
TBCB RBM4
TBCB PTP4A2
TBCB EFR3A
TBCB ALDH9A1
TBCB MAP3K4
TBCB PSMC6
TBCB GUSB
TBCB WAPAL
MATR3 TRA2A
MATR3 IDH1
MATR3 TMED10
MATR3 PTGES3
MATR3 LCP1
MATR3 SFRS3
MATR3 ARHGDIB
MATR3 TFDP1
POLRMT SMC1A
POLRMT EDC4
POLRMT NONO
POLRMT ATP2A2
POLRMT PSMD2
POLRMT SNRPA
POLRMT NUP93
POLRMT HCFC1
POLRMT AP1B1
POLRMT INPP5D
POLRMT CHD4
POLRMT SNRNP70
POLRMT ACLY
POLRMT MAP4
POLRMT MLF2
POLRMT MBOAT7
POLRMT RBM42
POLRMT UBA1
POLRMT ARHGAP1
POLRMT TRIM28
POLRMT RAD23A
POLRMT USP5
POLRMT HK1
POLRMT SAFB
POLRMT PRKACA
POLRMT MAPK1IP1L
POLRMT SPTAN1
POLRMT EWSR1
POLRMT MED12
POLRMT AP3D1
POLRMT SND1
POLRMT CHERP
POLRMT SEC24C
DDX11 GARS
DDX11 HCFC1
DDX11 INPP5D
DDX11 CHD4
DDX11 TK1
DDX11 ACLY
UBE2C LDHA
UBE2C PSMC3
UBE2C CCT3
UBE2C PFKP
UBE2C HMGB2
UBE2C MYBL2
UBE2C CCNB1
ITGB1 ALAS1
ITGB1 DCTN2
ITGB1 UPP1
ITGB1 FAM50A
BST2 BLOC1S1
BST2 BUD31
NR6A1 MPL
DYNLL1 EIF4G2
DYNLL1 EIF2S2
DYNLL1 EIF3A
DYNLL1 RBMX
DYNLL1 CYCS
DYNLL1 PABPC4
DYNLL1 DCTN2
DYNLL1 FKBP1A
DYNLL1 RPIA
DYNLL1 MAPRE1
DYNLL1 IMMT
DYNLL1 YWHAQ
DYNLL1 SNRPD3
DYNLL1 MORF4L2
DYNLL1 ATP6V1E1
DYNLL1 ATP5J
DYNLL1 PDHB
DYNLL1 NFKB1
DYNLL1 CDK4
DYNLL1 PSMB1
DYNLL1 UQCRFS1
DYNLL1 RPN1
DYNLL1 PARK7
DYNLL1 SPCS2
DYNLL1 TSN
DYNLL1 CLNS1A
DYNLL1 AP2M1
DYNLL1 SRI
DYNLL1 PSMD1
DYNLL1 SNRPB
DYNLL1 SFRS9
DYNLL1 TCEB1
DYNLL1 UQCRC2
DYNLL1 UBB
DYNLL1 DDX39
DYNLL1 COX4I1
DYNLL1 PSMA2
DYNLL1 KDELR2
DYNLL1 HNRNPC
DYNLL1 TRA2B
UMPS MDH1
UMPS TCP1
UMPS ATP5C1
ALAS1 GLUL
SRP9 EPS15
SRP9 EIF4G2
SRP9 UQCRC2
SRP9 PSMD6
SRP9 RPL9
SRP9 METAP1
SRP9 RAD21
SRP9 UQCRB
SRP9 BCLAF1
SRP9 RPA2
SRP9 ATP5J
SRP9 CYCS
SRP9 SPCS2
SRP9 HNRNPC
SRP9 PSMC6
SRP9 ATP5C1
PGM1 HNRNPK
PGM1 ABL1
HAX1 PSMD4
HAX1 RDBP
HAX1 DAP3
HAX1 MRPL23
HAX1 UBB
HAX1 PSMC3
HAX1 SURF1
HAX1 TSG101
SLC6A6 GPR125
IL1R1 COL6A3
IL1R1 NNMT
IL1R1 HTRA1
IL1R1 VIM
CAP1 PARP1
POLR2F MIF
DAZAP2 BRD2
DAZAP2 RAC1
DAZAP2 EEF1D
DAZAP2 LAPTM5
DAZAP2 PUM1
DAZAP2 DCTN2
DAZAP2 RPN2
DAZAP2 UBXN1
DAZAP2 SNRNP70
DAZAP2 DYRK1A
DAZAP2 MSN
DAZAP2 CBX1
DAZAP2 CYFIP2
DAZAP2 KIAA0174
DAZAP2 SUZ12
DAZAP2 ARHGDIB
DAZAP2 PTP4A2
DAZAP2 CTCF
DAZAP2 EWSR1
DAZAP2 ALDH9A1
DAZAP2 TUBGCP3
S100A9 S100A8
PPIB RPN1
PPIB DLD
PPIB TDG
PPIB GARS
PPIB ATOX1
PPIB TMED10
PPIB FH
PPIB NDUFS8
PPIB COX17
PPIB TALDO1
PPIB QARS
PPIB PWP1
PPIB MYL6B
PPIB MANF
PPIB HSP90B1
PPIB ALDOA
PPIB RBM4
PPIB UBL4A
UBL4A NAP1L1
UBL4A AARS
UBL4A COX5A
UBL4A HPRT1
UBL4A EIF3A
UBL4A PUF60
UBL4A SHC1
UBL4A DAP3
UBL4A NACA
UBL4A DCTN2
UBL4A PSME4
UBL4A CD46
UBL4A UBXN1
UBL4A NCL
UBL4A MORF4L2
UBL4A PRPS2
UBL4A ATP5J
UBL4A HTATSF1
UBL4A PSMC3
UBL4A LOC100131311
UBL4A CLTC
UBL4A PPWD1
UBL4A RPN1
UBL4A CBX1
UBL4A FH
UBL4A PSMC1
UBL4A QARS
UBL4A AP2M1
UBL4A PTDSS1
UBL4A RBM4
UBL4A SLC9A6
UBL4A XPO1
UBL4A EFR3A
UBL4A MLH1
UBL4A ALDH9A1
UBL4A E2F3
UBL4A UBXN4
UBL4A EIF4H
UBL4A TRA2B
UBL4A CUL3
TRD@ CTSC
TRD@ LIPA
TRD@ GZMK
HSP90AB1 RRP1B
HSP90AB1 EIF3A
HSP90AB1 PUF60
HSP90AB1 NONO
HSP90AB1 HSP90AA1
HSP90AB1 CYCS
HSP90AB1 PRKDC
HSP90AB1 HSPE1
HSP90AB1 MCM6
HSP90AB1 UQCRC1
HSP90AB1 FARSA
HSP90AB1 NCL
HSP90AB1 ENO1
HSP90AB1 MCM2
HSP90AB1 FH
HSP90AB1 CCT3
HSP90AB1 USP10
HSP90AB1 QARS
HSP90AB1 AIMP2
HSP90AB1 VDAC1
HSP90AB1 SSRP1
HSP90AB1 HSPH1
HSP90AB1 MLH1
HSP90AB1 CCT8
FTH1 SQSTM1
FTH1 NR1H3
FTH1 MRPL28
FTH1 SOD2
TSC22D1 CD46
MCM6 FDPS
MCM6 CKAP5
MCM6 NONO
MCM6 PIM1
MCM6 LOC96610
MCM6 CCT3
MCM6 MCM4
MCM6 NME1
MCM6 SET
MCM6 MCM5
MCM6 RFC4
MCM6 PCNA
MCM6 MRPS22
MCM6 IMPDH2
MCM6 CCNB1
MCM6 ACLY
MCM6 RRM1
MCM6 SNRPB
MCM6 MCM3
UQCRFS1 MAPRE1
UQCRFS1 SRI
UQCRFS1 PDIA6
UQCRFS1 MORF4L2
UQCRFS1 ATP6V1E1
UQCRFS1 PSMC2
UQCRFS1 UQCRC2
UQCRFS1 PSMB4
UQCRFS1 KDELR2
UQCRFS1 NFKB1
UQCRFS1 SNRPB
UQCRFS1 HNRNPF
PSMC3 CCT5
PSMC3 AARS
PSMC3 COX6A1
PSMC3 ARF1
PSMC3 PUF60
PSMC3 TSFM
PSMC3 COX5A
PSMC3 DAP3
PSMC3 COX6B1
PSMC3 VDAC1
PSMC3 PWP1
PSMC3 NDUFA9
PSMC3 PSME2
PSMC3 MANF
PSMC3 DDX1
PSMC3 RPN2
PSMC3 TSG101
PSMC3 GOT2
PSMC3 SSBP1
PSMC3 UQCRC1
PSMC3 PSMB3
PSMC3 PSMD4
PSMC3 MIF
PSMC3 AKR1B1
PSMC3 TOP1
PSMC3 MRPS22
PSMC3 PSMC1
PSMC3 AP2S1
PSMC3 COPB1
PSMC3 BARD1
PSMC3 BCAP31
PSMC3 PPP4C
PSMC3 RDBP
PSMC3 PSMB4
PSMC3 VBP1
PSMC3 FH
PSMC3 CCT3
PSMC3 HNRNPU
PSMC3 HSP90AA1
PSMC3 CLNS1A
PSMC3 RAD23A
PSMC3 MRPL23
PSMC3 POLR2L
PSMC3 QARS
PSMC3 PSMB10
PSMC3 AIMP2
PSMC3 RBM4
PSMC3 SNRPB
PSMC3 SSB
PSMC3 ECHS1
PSMC3 CKAP5
PSMC3 BUD31
PSMC3 UBB
PSMC3 RAE1
PSMC3 DDT
PSMC3 MRPL28
PSMC3 TALDO1
PSMC3 NAP1L4
PSMC3 UBE2L3
PSMC3 MYL6B
PSMC3 NDUFS8
PSMC3 ATIC
PSMC3 CCT8
PSMC3 HSPE1
CKS1B SNRPE
CKS1B COX6A1
PPWD1 SLC9A6
PPWD1 CAMLG
PPWD1 TAF10
TGIF1 HSPA9
RPS27 LOC100131311
RPS27 EEF1D
RPS27 ALDH9A1
RPS27 RPL12
RPS27 CAMLG
SFRS5 BRD2
SFRS5 PNN
SFRS5 BAT1
SFRS5 PRKCB
SFRS5 KIAA0174
LRPPRC CDC123
LRPPRC DDX1
LRPPRC RARS
KTN1 NOMO1
KTN1 YY1
KTN1 ALDH9A1
KTN1 RBM25
KTN1 GUSB
TTC3 NSMAF
TTC3 TOP2B
TTC3 SHC1
TTC3 KIAA0174
TTC3 PNN
TTC3 PDHB
TTC3 CHMP1A
TTC3 NACA
RBBP7 EIF4G2
RBBP7 EIF3A
RBBP7 NONO
RBBP7 ARCN1
RBBP7 HSP90AA1
RBBP7 CYCS
RBBP7 IGBP1
RBBP7 RANBP1
RBBP7 SFRS9
RBBP7 PSMD6
RBBP7 RARS
RBBP7 HNRNPF
RBBP7 CDK4
RBBP7 KIF11
RBBP7 ILF2
RBBP7 PCNA
RBBP7 TSN
RBBP7 MAPRE1
RBBP7 KPNA2
RBBP7 NUP205
RBBP7 XPO1
RBBP7 EIF4A3
RBBP7 MSH2
RBBP7 UBE2L3
RBBP7 CCNB1
RPS5 RPS9
RPS5 RPL18
RPS5 PSMA2
TALDO1 AARS
TALDO1 EIF3A
TALDO1 PUF60
TALDO1 NONO
TALDO1 COX5A
TALDO1 COX6B1
TALDO1 VDAC1
TALDO1 HSPE1
TALDO1 LGALS1
TALDO1 MAPRE1
TALDO1 MSH2
TALDO1 UQCRC1
TALDO1 PSMB3
TALDO1 PSMD4
TALDO1 NCL
TALDO1 MRPS22
TALDO1 PSMC1
TALDO1 CLTC
TALDO1 COPB1
TALDO1 FH
TALDO1 HSP90AA1
TALDO1 COPS6
TALDO1 PDXK
TALDO1 SNRPB
TALDO1 TCEB1
TALDO1 BUD31
TALDO1 ATOX1
TALDO1 ARPC2
TALDO1 LRPAP1
TALDO1 PRDX1
TALDO1 NDUFS8
TALDO1 SQSTM1
TALDO1 EIF4H
TALDO1 ATP6V1B2
CD59 CTCF
CD59 SRGN
CD59 ARF1
CD59 TMED10
CD59 TUBA1A
CD59 HADHB
CD59 MYL12A
CD59 CD63
CD59 KIAA0174
CD59 NOMO1
CD59 DYNLT1
CD59 COMT
CD59 GNG10
CD59 CLTC
CD59 YY1
CD59 PTP4A2
PSMD1 FDPS
PSMD1 CBX1
PSMD1 AARS
PSMD1 NONO
PSMD1 FH
PSMD1 NCL
PSMD1 UROS
PSMD1 HSP90AA1
PSMD1 PABPC4
PSMD1 UBE2L3
PSMD1 PSMC1
PSMD1 CDC123
PSMD1 EIF4H
PSMD1 RPN2
PSMD1 CLTA
COL1A2 COL3A1
COL1A2 FN1
COL1A2 COL1A1
LIG1 CTCF
LIG1 AARS
LIG1 NARS
LIG1 CCT3
LIG1 E2F3
LIG1 RFC4
LIG1 GSK3B
LIG1 SAFB
LIG1 PSMC1
LIG1 SEC24C
RPL13 EEF1G
PTP4A2 CTCF
PTP4A2 UBXN1
PTP4A2 MYST3
PTP4A2 BRD2
PTP4A2 TAX1BP1
PTP4A2 FNTA
PTP4A2 MYL12A
PTP4A2 KLF6
PTP4A2 KIAA0174
PTP4A2 PSME1
PTP4A2 ALDH9A1
PTP4A2 MAP3K4
PTP4A2 CAMLG
PTP4A2 DYRK1A
PTP4A2 LOC100131311
PTP4A2 UBXN4
BAT3 TRIM28
CXCL10 CXCL9
EIF4A3 HPRT1
EIF4A3 PCNA
EIF4A3 MSH2
EIF4A3 YWHAQ
EIF4A3 HSPH1
EIF4A3 SLC16A1
EIF4A3 PSMC2
EIF4A3 SAP18
EIF4A3 HNRNPF
COX8A COX6A1
COX8A ARF1
COX8A RHOG
COX8A COX6B1
COX8A COMT
COX8A NDUFA9
COX8A DCTN2
COX8A RPN2
COX8A PSMD4
COX8A EFEMP2
COX8A CLTC
COX8A PARK7
COX8A PSMD9
COX8A POLR2L
COX8A AP2M1
COX8A PTDSS1
COX8A SNRPB
COX8A TCEB1
COX8A ATOX1
COX8A SSR2
COX8A EIF4H
MTHFS BARD1
MTHFS U2AF1
MTHFS CAMLG
MTHFS ARL6IP1
MTHFS SRP14
MTHFS YY1
MTHFS PCBP1
MTHFS TSG101
RASSF2 RPN1
RASSF2 GARS
RASSF2 SPCS2
RASSF2 U2AF1
RASSF2 SNRPA1
RASSF2 TANK
RASSF2 CAST
RASSF2 KIAA0174
RASSF2 CAMLG
RASSF2 COPS6
RASSF2 ACLY
RASSF2 EIF4H
LRBA ALDH9A1
ARPC4 TMED9
HLA-E CST3
AP1B1 SPTAN1
AP1B1 ADAR
AP1B1 CAPN1
AP1B1 CHD4
AP1B1 SHC1
AP1B1 MAN2B1
AP1B1 AP3D1
AP1B1 SMARCA4
AP1B1 TYK2
AP1B1 CPSF1
AP1B1 LAMP1
ACO2 CTSH
ACO2 CD81
ACO2 ATP6V1E1
ACO2 HTATSF1
ACO2 PARP1
ACO2 MAP4K1
GUSB HSF1
GUSB SHC1
GUSB IL10RB
GUSB COX6B1
GUSB PCBP1
GUSB DCTN2
GUSB FUS
GUSB RPN2
GUSB IRF3
GUSB PSMC5
GUSB PRMT2
GUSB PRPS2
GUSB SNRNP70
GUSB DYRK1A
GUSB LOC100131311
GUSB AP2S1
GUSB RPN1
GUSB PPP4C
GUSB IL10RA
GUSB TATDN2
GUSB ECHS1
GUSB KIAA0174
GUSB NOMO1
GUSB AP2M1
GUSB HK1
GUSB BAT1
GUSB YY1
GUSB CPT1B
GUSB ATP6V0C
GUSB CTCF
GUSB PSME1
GUSB AP3D1
GUSB ALDH9A1
GUSB PPP2R2A
GUSB ATXN2L
GUSB SEC24C
COL6A3 FN1
COL6A3 COL3A1
COL6A3 COL4A2
COL6A3 COL6A2
COL6A3 COL1A1
ATP5C1 SNRPD2
ATP5C1 COX4I1
ATP5C1 VBP1
ATP5C1 UQCRB
ATP5C1 PSMC2
ATP5C1 GLO1
ATP5C1 PSMC6
CHERP DNMT1
CHERP RNPEP
CHERP PUM1
CHERP GGA3
CHERP SMARCA4
CHERP SMARCA2
CHERP SNRPA
CHERP RPN2
CHERP CDC25B
CHERP POU2AF1
CHERP HCFC1
CHERP INPP5D
CHERP CHD4
CHERP SNRNP70
CHERP ACLY
CHERP EDC4
CHERP MBOAT7
CHERP MAP4
CHERP MYH9
CHERP DPYSL2
CHERP NCOR2
CHERP HSPB1
CHERP TRIM28
CHERP ARHGAP1
CHERP ATP2A2
CHERP WIPF2
CHERP USP5
CHERP TYK2
CHERP SAFB
CHERP PRKACA
CHERP MAPK1IP1L
CHERP SPTAN1
CHERP GUSBP1
CHERP EWSR1
CHERP MED12
CHERP INPPL1
CHERP AP3D1
CHERP ATXN2L
CHERP RBM42
CHERP SEC24C
NDUFV3 SERPINA1
NDUFV3 PPP2R1A
NDUFV3 DAP3
NDUFV3 ANXA2
TAP1 IFI16
TAP1 MPP1
TAP1 GLUL
TAP1 PSME2
ALDOA COX17
ALDOA ATOX1
ALDOA EIF3A
ALDOA COX5A
ALDOA PRDX1
ALDOA GLUL
ALDOA VDAC1
ALDOA MRPS22
ALDOA GAPDH
ALDOA HSPE1
ALDOA SQSTM1
ALDOA PKM2
ALDOA PDHA1
CCNG2 ELF1
PSMA3 PSMD14
PSMA3 SUMO1
NONO AARS
NONO LOC96610
NONO EIF3A
NONO PUF60
NONO RAD23B
NONO COX5A
NONO ATP2A2
NONO STIP1
NONO PRKDC
NONO SMC1A
NONO COMT
NONO PWP1
NONO SNRPA
NONO IGBP1
NONO MANF
NONO DCTN2
NONO DDX1
NONO RPN2
NONO MAPRE1
NONO PSMC5
NONO UQCRC1
NONO PSMD4
NONO NCL
NONO CHD4
NONO TOP1
NONO MRPS22
NONO UBA1
NONO PSMC1
NONO CLTC
NONO KIF11
NONO IFNGR2
NONO CBX1
NONO FH
NONO USP10
NONO MSN
NONO ACLY
NONO QARS
NONO USP5
NONO RBM42
NONO SNRPB
NONO GPI
NONO PDHA1
NONO CKAP5
NONO POLD2
NONO TTC1
NONO DDX39
NONO PSMD2
NONO PABPC4
NONO SQSTM1
NONO CCNB1
NONO NAP1L4
NONO EIF4H
NONO CCT8
RARS RPN1
RARS TCEB1
RARS SNRPE
RARS UQCRC2
RARS MSH2
RARS TSN
RARS EIF3A
RARS HSP90AA1
RARS PSMC2
RARS SDHB
RARS MAPRE1
RARS UBE2L3
RARS SAP18
RARS PSMB4
RARS CCNB1
RARS BAG1
RARS UFD1L
RARS CCT8
RARS SPCS2
LCP2 CD2
LCP2 GZMK
SF3B2 PPP1R7
SF3B2 CTCF
SF3B2 PSME4
SF3B2 PRMT2
SF3B2 TAF10
SF3B2 NOMO1
LCP1 HDAC1
LCP1 TRA2A
LCP1 HNRNPF
LCP1 YWHAQ
LCP1 PTGES3
LCP1 ARPC1A
LCP1 PSMD8
LCP1 RAB1A
LCP1 UBE2D3
LCP1 PSMA1
LCP1 ZNF267
LCP1 PRKAR1A
LCP1 ACTB
LCP1 SFRS3
LCP1 IDH1
LCP1 ARHGDIB
LCP1 PCBP2
MANF AARS
MANF ARF1
MANF RAC1
MANF PUF60
MANF SHC1
MANF ARCN1
MANF COX6B1
MANF STIP1
MANF PWP1
MANF HSP90B1
MANF DCTN2
MANF DAP3
MANF TSG101
MANF PSMC5
MANF CARS
MANF NCL
MANF MRPS22
MANF PDHB
MANF PSMC1
MANF CLTC
MANF COPB1
MANF RPN1
MANF CBX1
MANF GARS
MANF FH
MANF VBP1
MANF MRPL23
MANF AP2M1
MANF FDPS
MANF SNRPD2
MANF CLPP
MANF TXN2
MANF PSMB4
MANF NDUFS8
MANF SSB
MANF SURF1
MANF EIF4H
HLA-DQA1 HLA-DMB
DGUOK LAGE3
DGUOK PUF60
DGUOK PSMD2
DGUOK DAP3
MYL9 CDC37
AHCY YBX1
CYP1A2 MPI
CYP1A2 PKN1
POU2AF1 ATXN2L
POU2AF1 SMARCA2
PRKACA DNMT1
PRKACA CD81
PRKACA SHC1
PRKACA ATP2A2
PRKACA ARHGDIA
PRKACA SNRPA
PRKACA RPN2
PRKACA MAP4K1
PRKACA CDC25B
PRKACA HCFC1
PRKACA CHD4
PRKACA MAP4
PRKACA MLF2
PRKACA MYH9
PRKACA ATP6AP1
PRKACA NCOR2
PRKACA USP10
PRKACA TRIM28
PRKACA RAD23A
PRKACA NOMO1
PRKACA MAN2B1
PRKACA HK1
PRKACA SAFB
PRKACA MAPK1IP1L
PRKACA P4HB
PRKACA ADRM1
IER2 CBX1
ASNS EIF3A
MIF SNRPE
MIF COX6A1
MIF TSFM
MIF COX5A
MIF DAP3
MIF HSP90AA1
MIF UBB
MIF GAPDH
MIF HSPE1
MIF NDUFA9
MIF DTYMK
MIF PSMD4
MIF MRPS22
MIF PSMC1
MIF RPL35
MIF CCT3
MIF MRPL23
MIF SNRPD2
MIF PDXK
MIF SNRPB
MIF LDHA
MIF VDAC1
MIF DDT
MIF CSTB
MIF NME1
MIF PRDX1
MIF CCT8
MIF CCNB1
MIF COX6C
NPM1 RANBP1
NPM1 PSMD6
NPM1 UQCRB
NPM1 RPL6
NPM1 BCLAF1
NPM1 RBMX
NPM1 CCNG1
NPM1 HNRNPC
NPM1 RPS3
AKR1B1 GARS
AKR1B1 NDUFA9
AKR1B1 SSR2
AKR1B1 PWP1
AKR1B1 SSBP1
AKR1B1 ATOX1
PSMA1 PSMD14
PSMA1 PHB2
PSMA1 YWHAQ
PSMA1 PSMD8
PSMA1 SEPT7
PSMA1 ETF1
PSMA1 SLC25A5
PSMA1 LTA4H
PSMA1 FKBP1A
PSMA1 HNRNPF
PSMA1 RAB1A
PSMA1 SDHB
PSMA1 CCT7
PSMA1 ATP5B
PSMA1 ATP5G3
PSMA1 UQCRC2
PSMA1 PDIA6
PSMA1 C11orf58
PSMA1 PSMB4
PSMA1 NAE1
PSMA1 PGK1
PRPS2 RPN1
PRPS2 EIF3A
PRPS2 ATR
PRPS2 ATP2A2
PRPS2 HMGB1
PRPS2 ARL6IP1
PRPS2 PCBP1
PRPS2 DDX1
PRPS2 PSME4
PRPS2 PPP2R2A
PRPS2 UQCRC1
PRPS2 TOP1
PRPS2 MRPS22
PRPS2 RRM1
PRPS2 COPB1
PRPS2 EED
PRPS2 CBX1
PRPS2 DLD
PRPS2 RAD23B
PRPS2 CTCF
PRPS2 ARCN1
PRPS2 QARS
PRPS2 AP2M1
PRPS2 UBE4A
PRPS2 YY1
PRPS2 SLC9A6
PRPS2 CKAP5
PRPS2 CCT6A
PRPS2 NUBP1
PRPS2 DDX21
PRPS2 UBXN4
PRPS2 EIF4H
ENO1 MT1A
ENO1 PSMB2
ENO1 KPNA2
ENO1 FARSA
ENO1 ATP1B3
ENO1 GLUL
ENO1 SOD2
ENO1 HSP90AA1
ENO1 GAPDH
ENO1 ACOT7
ENO1 WARS
ENO1 GPI
ENO1 PKM2
TOP1 RPN1
TOP1 AARS
TOP1 CTCF
TOP1 LOC96610
TOP1 SNRPA
TOP1 CBX1
TOP1 EIF3A
TOP1 EZH2
TOP1 HSP90AA1
TOP1 VDAC1
TOP1 PRKDC
TOP1 COMT
TOP1 PARK7
TOP1 HNRNPA1
TOP1 ARL6IP1
TOP1 PCBP1
TOP1 DCTN2
TOP1 DDX1
TOP1 RPN2
TOP1 MAPRE1
TOP1 MSH2
TOP1 UQCRC1
TOP1 SRP19
TOP1 UBE2N
TOP1 NCL
TOP1 TOPBP1
TOP1 UBE2A
TOP1 PSMD11
TOP1 PDHB
TOP1 PSMC1
TOP1 CLTC
TOP1 MTIF2
TOP1 PUM1
TOP1 GINS1
TOP1 CLTA
TOP1 EED
TOP1 HPRT1
TOP1 RAD23B
TOP1 HNRNPK
TOP1 USP10
TOP1 U2AF1
TOP1 RAD23A
TOP1 TTC1
TOP1 ACLY
TOP1 QARS
TOP1 AP2M1
TOP1 SNRPB
TOP1 KPNA2
TOP1 MAPK1IP1L
TOP1 HMGB1
TOP1 CKAP5
TOP1 KPNB1
TOP1 CCT6A
TOP1 ARPC2
TOP1 MRPS22
TOP1 SUMO1
TOP1 FAM50A
TOP1 PSME1
TOP1 AP3D1
TOP1 PPP4C
TOP1 TCEB1
TOP1 EIF4H
TOP1 PSMC6
PSMD11 EED
PSMD11 MRPL12
PSMD11 SNRPD3
PSMD11 PSMB3
PSMD11 UBE2N
PSMD11 TSFM
PSMD11 MORF4L2
PSMD11 MAPRE1
PSMD11 KARS
PSMD11 PWP1
PSMD11 PSMC1
PSMD11 SSBP1
CPT1B FEZ2
CPT1B NOMO1
CPT1B CLK2
CPT1B DYRK1A
CPT1B PCBP1
UBA1 MYH9
UBA1 CD81
UBA1 HCFC1
UBA1 HUWE1
UBA1 FUS
UBA1 TRIM28
UBA1 DNM2
UBA1 SMARCA4
UBA1 PRKCD
UBA1 CAPN1
UBA1 SNRPA
UBA1 MLF2
UBA1 GRN
UBA1 GPI
UBA1 IDH3G
UBA1 ESPL1
ATF4 SNRPB2
ATF4 SPCS2
ATF4 PSMD4
ATF4 BCLAF1
ATF4 TLK1
ATF4 CUL3
MAP4 ELF4
MAP4 ADAR
MAP4 SHC1
MAP4 SMARCA2
MAP4 RPN2
MAP4 CDC25B
MAP4 SQSTM1
MAP4 HCFC1
MAP4 INPP5D
MAP4 CHD4
MAP4 SNRNP70
MAP4 PCOLCE
MAP4 EDC4
MAP4 MBOAT7
MAP4 MYH9
MAP4 HADHB
MAP4 NCOR2
MAP4 DPYSL2
MAP4 ARHGAP1
MAP4 ATP2A3
MAP4 ATXN2L
MAP4 USP5
MAP4 TYK2
MAP4 SAFB
MAP4 SPTAN1
MAP4 AP3D1
MAP4 WIPF2
FOXO4 HTN1
FOXO4 CFB
FOXO4 DBI
FOXO4 FXR2
FOXO4 CYP2A13
FOXO4 FAS
FOXO4 COL9A2
FOXO4 IGHG1
FOXO4 CYP2A6
FOXO4 GNL1
GUSBP1 BPTF
GUSBP1 WIPF2
GUSBP1 IRF3
RAE1 PPP4C
RAE1 AARS
RAE1 EWSR1
RAE1 ATOX1
RAE1 UQCRC1
RAE1 ADRM1
RAE1 CLPP
RAE1 TCEB1
RAE1 COX6B1
RAE1 COMT
RAE1 SNRPA
RAE1 NDUFS8
RAE1 PTDSS1
RAE1 EDC4
RAE1 RPN2
RAE1 CLTA
ATP6V1F BUD31
ATP6V1F IMMT
ATP6V1F ATOX1
ATP6V1F BCAP31
RPN1 KARS
RPN1 AARS
RPN1 PPP4C
RPN1 EIF3A
RPN1 TUBA1A
RPN1 SFRS11
RPN1 FNTA
RPN1 ARCN1
RPN1 TOPBP1
RPN1 HSP90AA1
RPN1 AIMP1
RPN1 PABPC4
RPN1 COMT
RPN1 PARK7
RPN1 TRIP12
RPN1 PCBP1
RPN1 DCTN2
RPN1 DDX1
RPN1 TSG101
RPN1 PSME4
RPN1 MAPRE1
RPN1 MSH2
RPN1 HTATSF1
RPN1 UBE2N
RPN1 NCL
RPN1 MORF4L2
RPN1 TLK1
RPN1 ATP5J
RPN1 MRPS22
RPN1 PDHB
RPN1 USP9X
RPN1 PSMC1
RPN1 CLTC
RPN1 COPB1
RPN1 EED
RPN1 CBX1
RPN1 MYL12A
RPN1 SPCS2
RPN1 TSN
RPN1 HNRNPK
RPN1 CLIC1
RPN1 HADHB
RPN1 DLD
RPN1 QARS
RPN1 AP2M1
RPN1 SAP18
RPN1 GNB1
RPN1 BAT1
RPN1 RBM4
RPN1 YY1
RPN1 EWSR1
RPN1 MAPK6
RPN1 CTCF
RPN1 CKAP5
RPN1 UFD1L
RPN1 PSMD6
RPN1 CCT6A
RPN1 MRPL28
RPN1 PSME1
RPN1 NUP205
RPN1 TRA2B
RPN1 IL10RA
RPN1 MLH1
RPN1 ETF1
RPN1 TANK
RPN1 SSB
RPN1 EIF4H
RPN1 PSMC6
HPRT1 EIF3A
HPRT1 HSPH1
HPRT1 UBE2A
HPRT1 COX5A
HPRT1 RBMX
HPRT1 HSP90AA1
HPRT1 CYCS
HPRT1 PWP1
HPRT1 MELK
HPRT1 TRIP12
HPRT1 ARL6IP1
HPRT1 DTYMK
HPRT1 MAPRE1
HPRT1 MSH2
HPRT1 PSMD6
HPRT1 MRPL28
HPRT1 HMGB2
HPRT1 MORF4L2
HPRT1 ATP5J
HPRT1 PSMC1
HPRT1 CLTC
HPRT1 PSMB7
HPRT1 KIF11
HPRT1 CBX1
HPRT1 DLD
HPRT1 PCNA
HPRT1 U2AF1
HPRT1 DUT
HPRT1 PCMT1
HPRT1 SSBP1
HPRT1 HMGB1
HPRT1 XPO1
HPRT1 MTHFD2
HPRT1 CCT6A
HPRT1 ARPC2
HPRT1 PRPS1
HPRT1 NME1
HPRT1 PSMD4
HPRT1 CCNB1
HPRT1 HNRNPC
HPRT1 CCT8
HPRT1 HSPE1
DLD AARS
DLD EIF3A
DLD TUBA1A
DLD UBE2A
DLD COX5A
DLD HSP90AA1
DLD PRKDC
DLD GARS
DLD NACA
DLD DCTN2
DLD RPN2
DLD PSME4
DLD YWHAE
DLD NARS
DLD MORF4L2
DLD TOPBP1
DLD ATP5J
DLD DYRK1A
DLD PSMC1
DLD CLTC
DLD MTIF2
DLD IL10RA
DLD SHC1
DLD U2AF1
DLD ECHS1
DLD LOC100131311
DLD QARS
DLD AP2M1
DLD SAP18
DLD CAMLG
DLD YY1
DLD CCT6A
DLD METAP1
DLD MRPL28
DLD PRDX1
DLD MLH1
DLD NAP1L4
DLD UBE4A
DLD PSMC6
TSFM FDPS
TSFM BUD31
TSFM EIF2S1
TSFM NAP1L4
TSFM PSMB3
TSFM PSMD4
TSFM SNRPF
TSFM MRPL23
TSFM ATP5J
TSFM COMT
TSFM PWP1
TSFM PSME2
TSFM HSP90B1
TSFM SNRPB
TSFM DDT
TSFM RDBP
HINT1 ATP5A1
HINT1 RPL35A
HINT1 ATP5G3
HINT1 RPS10
LHFPL2 EPS15
LHFPL2 TUBA1A
LHFPL2 CD81
LHFPL2 STX4
LHFPL2 YWHAB
KIAA0232 ALDH9A1
TRIM28 SPTAN1
TRIM28 CD81
TRIM28 HCFC1
TRIM28 MED12
TRIM28 CHD4
TRIM28 RAD23A
TRIM28 ATP6V0C
TRIM28 SMARCA4
TRIM28 USP5
TRIM28 CAPN1
TRIM28 USP10
TRIM28 RBM42
TRIM28 MLF2
TUBA4A NAP1L1
TUBA4A PARK7
TUBA4A U2AF1
TUBA4A RAD23B
TUBA4A UBC
TUBA4A SUZ12
TUBA4A RRM1
TUBA4A ARHGDIB
LOC100131311 AARS
LOC100131311 TMED10
LOC100131311 DNAJB1
LOC100131311 ATR
LOC100131311 SHC1
LOC100131311 SSR2
LOC100131311 COX6B1
LOC100131311 BAT1
LOC100131311 TRIP12
LOC100131311 NACA
LOC100131311 TSG101
LOC100131311 NOMO1
LOC100131311 PPP2R2A
LOC100131311 UBXN1
LOC100131311 SFRS4
LOC100131311 METAP1
LOC100131311 TOPBP1
LOC100131311 GNG10
LOC100131311 FOXO1
LOC100131311 CLTC
LOC100131311 FNTA
LOC100131311 COPB1
LOC100131311 MTIF2
LOC100131311 NAP1L1
LOC100131311 PARK7
LOC100131311 SPCS2
LOC100131311 DYRK1A
LOC100131311 HNRNPU
LOC100131311 KLF6
LOC100131311 KIAA0174
LOC100131311 PSME1
LOC100131311 AP2M1
LOC100131311 TUBA1A
LOC100131311 H3F3A
LOC100131311 CAMLG
LOC100131311 PCMT1
LOC100131311 PHF3
LOC100131311 YY1
LOC100131311 CTCF
LOC100131311 RRP1B
LOC100131311 QARS
LOC100131311 MLH1
LOC100131311 ALDH9A1
LOC100131311 TNPO1
LOC100131311 LAMP2
LOC100131311 PSMC6
LOC100131311 CUL3
LMNB2 SND1
LMNB2 NUP62
SEPT6 ADRM1
SEPT6 SAFB
JUNB PPP1R7
JUNB IL15RA
SLC16A1 KPNA2
SLC16A1 HNRNPF
KPNA2 PCNA
KPNA2 PUF60
KPNA2 LOC96610
KPNA2 KIF11
KPNA2 TFRC
KPNA2 ATP1B3
KPNA2 NME1
KPNA2 MELK
KPNA2 AIMP2
KPNA2 CCNB1
KPNA2 MCM2
KPNA2 PDHA1
KPNA2 MCM3
PDIA3 ZFP36L2
C3orf45 IK
SPTAN1 DNMT1
SPTAN1 SHC1
SPTAN1 GGA3
SPTAN1 SMARCA4
SPTAN1 ZYX
SPTAN1 RPN2
SPTAN1 CDC25B
SPTAN1 HCFC1
SPTAN1 BSG
SPTAN1 INPP5D
SPTAN1 RBM10
SPTAN1 SNRNP70
SPTAN1 MYH9
SPTAN1 NCOR2
SPTAN1 ATP2A3
SPTAN1 TCF3
SPTAN1 DPYSL2
SPTAN1 NOMO1
SPTAN1 RAD23A
SPTAN1 CAST
SPTAN1 USP5
SPTAN1 TYK2
SPTAN1 SAFB
SPTAN1 HMHA1
SPTAN1 MED12
SPTAN1 INPPL1
SPTAN1 AP3D1
SPTAN1 RBM42
SPTAN1 CAPN1
KDM5A CBLB
KDM5A BPTF
NUP205 XPO1
NUP205 PSMD6
NUP205 EIF3A
NUP205 MLH1
NUP205 CDC123
ATP5G2 ARPC1A
ATP5G2 UQCRC2
ATP5G2 PSMD8
ATP5G2 SFRS9
CCNH EIF3E
CCNH ARCN1
CCNH PSMB4
POLD2 SND1
POLD2 VDAC1
POLD2 EXOSC7
POLD2 CTPS
POLD2 UQCRC1
POLD2 CHD4
POLD2 CHAF1A
POLD2 GARS
POLD2 CCT3
POLD2 CCT5
POLD2 ECHS1
POLD2 QARS
POLD2 AIMP2
POLD2 SNRPB
POLD2 ESPL1
POLD2 POLR2L
POLD2 ADRM1
POLD2 RBM42
POLD2 BYSL
DDT PSMD4
DDT RDBP
DDT COX5A
DDT DAP3
DDT MRPL23
DDT CCT3
DDT ETF1
DDT IMPDH2
DDT PSMC1
SET LOC96610
SET DDX1
SET CLNS1A
SET DAP3
SET SNRPB
SET GPI
GLG1 ATXN2L
GLG1 NCOR2
GLG1 ANXA11
AP3D1 AARS
AP3D1 ADAR
AP3D1 SHC1
AP3D1 ATP2A2
AP3D1 SMARCA4
AP3D1 COMT
AP3D1 SMARCA2
AP3D1 RPN2
AP3D1 CDC25B
AP3D1 AP2S1
AP3D1 EDC4
AP3D1 HCFC1
AP3D1 CHD4
AP3D1 COL4A2
AP3D1 ACLY
AP3D1 MYH9
AP3D1 NCOR2
AP3D1 ATP6V0C
AP3D1 USP10
AP3D1 DPYSL2
AP3D1 ARHGAP1
AP3D1 RAD23A
AP3D1 RUNX3
AP3D1 NOMO1
AP3D1 A2M
AP3D1 TYK2
AP3D1 HK1
AP3D1 SAFB
AP3D1 MAPK1IP1L
AP3D1 CTCF
AP3D1 HNRNPK
AP3D1 ATXN2L
AP3D1 UBE4A
AP3D1 SEC24C
GPNMB GLUL
GPNMB HSP90AA1
GPNMB ATP6V1B2
GPNMB CTSD
GPNMB SQSTM1
GPNMB COPB1
YWHAH CBX1
YWHAH COPB1
YWHAH EFEMP2
YWHAH RAD23B
YWHAH MRPL28
YWHAH NUBP1
YWHAH UBB
YWHAH GNB1
YWHAH DCTN2
YWHAH EIF4H
YWHAH PSMA6
SQSTM1 CD81
SQSTM1 COX5A
SQSTM1 TNIP1
SQSTM1 HSP90AA1
SQSTM1 VDAC1
SQSTM1 COMT
SQSTM1 ATP6V1B2
SQSTM1 PKM2
SQSTM1 NR1H3
SQSTM1 CARS
SQSTM1 MTHFD1
SQSTM1 MRPS22
SQSTM1 PSMC1
SQSTM1 CLTC
SQSTM1 ATP6AP1
SQSTM1 HADHB
SQSTM1 GLUL
SQSTM1 ACLY
SQSTM1 CAPG
SQSTM1 YY1
SQSTM1 MAPK1IP1L
CDK8 TMED2
HYOU1 ATXN2L
HYOU1 AARS
HYOU1 ELF4
HYOU1 ATP2A2
HYOU1 SEC24C
CUL3 FEZ2
CUL3 CTCF
CUL3 FH
CUL3 CBX1
CUL3 EIF3A
CUL3 RRP1B
CUL3 ARCN1
CUL3 RBMX
CUL3 COX6B1
CUL3 IGBP1
CUL3 TRIP12
CUL3 NACA
CUL3 TSG101
CUL3 PPP2R2A
CUL3 RAC1
CUL3 PSMD6
CUL3 METAP1
CUL3 NIPA2
CUL3 PTMA
CUL3 TSN
CUL3 TOPBP1
CUL3 ATP5J
CUL3 PDHB
CUL3 KIAA0174
CUL3 PSMC1
CUL3 CLTC
CUL3 COPB1
CUL3 SUMO1
CUL3 PARK7
CUL3 U2AF1
CUL3 SPCS2
CUL3 TCEB1
CUL3 CLNS1A
CUL3 BCLAF1
CUL3 QARS
CUL3 H3F3A
CUL3 RBM4
CUL3 YY1
CUL3 SSB
CUL3 EPS15
CUL3 HMGB1
CUL3 XPO1
CUL3 CCT6A
CUL3 EFR3A
CUL3 LBR
CUL3 TANK
CUL3 MLH1
CUL3 HNRNPC
CUL3 YWHAB
CUL3 TRA2B
CUL3 RPA2
CUL3 SAP18
IL32 CD2
IL32 GZMK
IL32 LST1
AARS RAC1
AARS CBX1
AARS EIF3A
AARS TUBA1A
AARS PUM1
AARS SHC1
AARS PRKDC
AARS PABPC4
AARS PSMC5
AARS ETFB
AARS DCTN2
AARS DDX1
AARS RPN2
AARS SAFB
AARS CDC25B
AARS AP2S1
AARS IMMT
AARS ADRM1
AARS UQCRC1
AARS NCL
AARS RGS19
AARS CYC1
AARS ACLY
AARS EDC4
AARS MTIF2
AARS CLTA
AARS CD81
AARS GARS
AARS SNRNP70
AARS FH
AARS U2AF1
AARS ATP6V0C
AARS PSMC1
AARS QARS
AARS AP2M1
AARS PSMB10
AARS HSP90B1
AARS CAD
AARS P4HB
AARS PPIA
AARS CKAP5
AARS CCT6A
AARS RRP1B
AARS NARS
AARS NDUFS8
SOD1 SNRPE
SOD1 COX6A1
SOD1 ARF1
SOD1 EIF3A
SOD1 MRPL23
SOD1 COX6B1
SOD1 DDX1
SOD1 SPCS2
SOD1 COX4I1
SOD1 PDHB
SOD1 C21orf33
SOD1 COX5B
SOD1 TSN
SOD1 CLNS1A
SOD1 QARS
SOD1 SAP18
SOD1 PTDSS1
SOD1 RPL10A
SOD1 TCEB1
SOD1 XPO1
SOD1 SNRPD2
SOD1 RPL38
SOD1 CCT8
SOD1 SSB
SOD1 COX6C
SOD1 ESD
SOD1 ATP5O
EIF3A SNRPE
EIF3A COMT
EIF3A PWP1
EIF3A ARL6IP1
EIF3A NACA
EIF3A PSMD6
EIF3A MORF4L2
EIF3A ATP5J
EIF3A PSMC1
EIF3A CLTC
EIF3A PARK7
EIF3A PCNA
EIF3A TSN
EIF3A RBM4
EIF3A TCEB1
EIF3A NUBP1
EIF3A NARS
EIF3A EIF4H
EIF3A COX5A
EIF3A HSP90AA1
EIF3A LBR
EIF3A DCTN2
EIF3A RAB21
EIF3A GARS
EIF3A CLNS1A
EIF3A HNRNPK
EIF3A AP2M1
EIF3A BAG1
EIF3A XPO1
EIF3A HNRNPA1
EIF3A PSME1
EIF3A HNRNPC
EIF3A CYCS
EIF3A YY1
EIF3A HSPE1
EIF3A TSG101
EIF3A PSME4
EIF3A MAPRE1
EIF3A TAF9
EIF3A MRPS22
EIF3A VBP1
EIF3A SAP18
EIF3A COX17
EIF3A CCT6A
EIF3A ARPC2
EIF3A MLH1
EIF3A CCT8
EIF3A ESD
EIF3A LAGE3
EIF3A SMC1A
EIF3A RAD23B
EIF3A DDX1
EIF3A PPP2R2A
EIF3A UQCRC1
EIF3A PSMD4
EIF3A NCL
EIF3A ATP1B3
EIF3A TOPBP1
EIF3A PDHB
EIF3A CLTA
EIF3A CBX1
EIF3A QARS
EIF3A DUT
EIF3A SNRPB2
EIF3A EIF1
EIF3A TRA2B
EIF3A PSMB4
EIF3A ATR
EIF3A PSMC6
NFE2L1 CCND1
NFE2L1 DNM2
RAD23B DNAJB1
RAD23B EZH2
RAD23B COMT
RAD23B HMGB1
RAD23B ETFB
RAD23B DCTN2
RAD23B DDX1
RAD23B RPN2
RAD23B CAPZA1
RAD23B ARHGDIB
RAD23B RAD23A
RAD23B UQCRC1
RAD23B PSMB3
RAD23B LOC96610
RAD23B PDHB
RAD23B ACLY
RAD23B MCM2
RAD23B CLTA
RAD23B CBX1
RAD23B UBE2A
RAD23B USP10
RAD23B U2AF1
RAD23B PFKP
RAD23B HNRNPK
RAD23B AP2M1
RAD23B SUZ12
RAD23B YY1
RAD23B CDK4
RAD23B CTCF
RAD23B CLNS1A
RAD23B TCEB1
RAD23B NARS
RAD23B UNG
RAD23B WIPF2
RAD23B ECHS1
RAD23B EIF4H
RAD23B CCT8
HMGN2 RANBP1
ATP2A2 ADAR
ATP2A2 STIP1
ATP2A2 PABPC4
ATP2A2 CTPS
ATP2A2 NOLC1
ATP2A2 LAMP1
ATP2A2 KNTC1
ATP2A2 USP14
ATP2A2 CBX1
ATP2A2 CD81
ATP2A2 NCOR2
ATP2A2 GLUL
ATP2A2 USP5
ATP2A2 MAPK1IP1L
ATP2A2 FAM50A
ATP2A2 SEC24C
RRAGA TNIP1
RRAGA ATP6V1E1
RRAGA ALDH9A1
RRAGA MSN
RRAGA RPN2
GLA GLUL
RPS28 RPL38
RPS28 ATP5O
PRKDC PIM1
PRKDC STIP1
PRKDC SMC1A
PRKDC DCTN2
PRKDC DDX1
PRKDC PSME4
PRKDC NCL
PRKDC TOPBP1
PRKDC MRPS22
PRKDC ACLY
PRKDC RRM1
PRKDC GOT2
PRKDC GARS
PRKDC FH
PRKDC HNRNPU
PRKDC QARS
PRKDC CTCF
PRKDC CCT6A
PRKDC NARS
PRKDC ESD
TRAM1 EEF1A1
TRAM1 PCNA
TRAM1 TMED2
TRAM1 SFRS3
ATP6V0B TUBA1A
ATP6V0B NEDD8
ATP6V0B ATP5G3
EFNA3 FAS
ETFB ARF1
ETFB SHC1
ETFB TNIP1
ETFB ARHGDIA
ETFB ACOT7
ETFB PCBP1
ETFB DCTN2
ETFB DDX1
ETFB RPN2
ETFB MAP4K1
ETFB RALY
ETFB RBM10
ETFB AP2S1
ETFB BCAP31
ETFB PPP4C
ETFB FH
ETFB MPI
ETFB ECHS1
ETFB QARS
ETFB POLR2L
ETFB ADRM1
ETFB DDX39
ETFB UROS
ETFB NDUFS8
GDI2 PCNA
GDI2 PTGES3
GDI2 CALM2
GDI2 ARF6
GDI2 SFRS3
GDI2 ARHGDIB
GDI2 TFDP1
DDX1 STIP1
DDX1 UBE2A
DDX1 ARCN1
DDX1 TNIP1
DDX1 HSP90AA1
DDX1 CYCS
DDX1 COMT
DDX1 NDUFA9
DDX1 HMGB1
DDX1 PCBP1
DDX1 DCTN2
DDX1 RPN2
DDX1 TSG101
DDX1 PSME4
DDX1 PSMC5
DDX1 MSH2
DDX1 UQCRC1
DDX1 SRP19
DDX1 PSMD4
DDX1 NCL
DDX1 VDAC1
DDX1 MRPS22
DDX1 PDHB
DDX1 PSMC1
DDX1 CLTC
DDX1 COPB1
DDX1 C21orf33
DDX1 CLTA
DDX1 CBX1
DDX1 U2AF1
DDX1 FH
DDX1 TCEB1
DDX1 CLNS1A
DDX1 CAPZA1
DDX1 ECHS1
DDX1 ACLY
DDX1 QARS
DDX1 AP2M1
DDX1 EPRS
DDX1 CDC123
DDX1 YY1
DDX1 CTCF
DDX1 HNRNPA1
DDX1 CCT6A
DDX1 EFR3A
DDX1 NOMO1
DDX1 TRA2B
DDX1 NARS
DDX1 NAP1L4
DDX1 ESD
DDX1 NDUFS8
DDX1 DDX21
DDX1 HNRNPC
DDX1 EIF4H
DDX1 CCT8
DDX1 TNPO1
CPSF1 LRPAP1
FASN A2M
GNL2 RRM1
GNL2 HSPE1
LDHB RANBP1
LDHB YBX1
LDHB PHB
LDHB COX6A1
LDHB UBE2L3
LDHB CCT8
PPP2R2A UQCRB
PPP2R2A TUBA1A
PPP2R2A FNTA
PPP2R2A LARP4B
PPP2R2A SSR2
PPP2R2A COX6B1
PPP2R2A NSMAF
PPP2R2A MARS
PPP2R2A TRIP12
PPP2R2A NACA
PPP2R2A ATP6V1E1
PPP2R2A MAPRE1
PPP2R2A SFRS9
PPP2R2A PSMD6
PPP2R2A METAP1
PPP2R2A MYL12A
PPP2R2A IFNGR2
PPP2R2A PARK7
PPP2R2A SPCS2
PPP2R2A CTCF
PPP2R2A MSN
PPP2R2A KIAA0174
PPP2R2A QARS
PPP2R2A AP2M1
PPP2R2A TNIP1
PPP2R2A PTDSS1
PPP2R2A RBM4
PPP2R2A EPS15
PPP2R2A TCEB1
PPP2R2A HNRNPA1
PPP2R2A CCT6A
PPP2R2A HNRNPK
PPP2R2A NUBP1
PPP2R2A PSME1
PPP2R2A MLH1
PPP2R2A PRNP
PPP2R2A PSMC6
RABGGTB YY1
RABGGTB NDUFB7
EFEMP2 CBX1
EFEMP2 UQCRC1
EFEMP2 DNMT1
EFEMP2 CALM3
EFEMP2 U2AF1
EFEMP2 COX6B1
EFEMP2 DDX39
EFEMP2 UBE2L3
EFEMP2 SNRPB
EFEMP2 EIF4H
NCL SMC1A
NCL HSP90AA1
NCL PABPC4
NCL PWP1
NCL NDUFA9
NCL IGBP1
NCL MSH2
NCL MRPS22
NCL PDHB
NCL ACLY
NCL CLTA
NCL FH
NCL TTC1
NCL ECHS1
NCL PSMC1
NCL QARS
NCL AP2M1
NCL SAP18
NCL SNRPB
NCL PPIA
NCL XPO1
NCL EWSR1
NCL UQCRC1
NCL CCT6A
NCL SSRP1
NCL SSR2
NCL NARS
NCL EIF4H
NCL CCT8
CASP3 PEA15
CASP3 HMGB1
PLCG2 NFATC1
PLCG2 USP5
GSK3B BMS1
GSK3B MAPK1IP1L
TXN2 ARPC1B
TXN2 PSMC2
TXN2 ACTC1
CD164 PPT1
CD164 DYNLT1
ANXA11 MYH9
ANXA11 HCFC1
ANXA11 CHD4
ANXA11 SAFB
ANXA11 MLF2
BMS1 ATIC
BMS1 GARS
BMS1 FH
GOT2 HNRNPA1
GOT2 HNRNPU
GOT2 CHD4
GOT2 QARS
GOT2 USP5
GOT2 PWP1
GOT2 RPN2
LOC728849 LIPA
LOC728849 NPAT
IFNGR2 RAC1
IFNGR2 TUBA1A
IFNGR2 ARCN1
IFNGR2 MAPRE1
IFNGR2 DCTN2
IFNGR2 SFRS4
IFNGR2 UQCRC1
IFNGR2 LRPAP1
IFNGR2 NIPA2
IFNGR2 ATP6V1E1
IFNGR2 PDHB
IFNGR2 GLRX
IFNGR2 MSN
IFNGR2 COPB1
IFNGR2 ATP6V0C
IFNGR2 PSME1
IFNGR2 AP2M1
IFNGR2 BAT1
IFNGR2 SNRPB
IFNGR2 UQCRC2
IFNGR2 HDLBP
MFAP1 CDC123
MFAP1 CLNS1A
MFAP1 IMMT
MFAP1 HNRNPA1
MFAP1 SNRPD3
MFAP1 PSMD2
MFAP1 MRPS22
MFAP1 CCNB1
MFAP1 IK
KARS FDPS
KARS UQCRC2
KARS RRP1B
KARS SNRPD3
KARS PSMB4
KARS DDX21
TSN COX6A1
TSN UQCRB
TSN HNRNPC
TSN FNTA
TSN ARCN1
TSN RBMX
TSN ACAT1
TSN COPS5
TSN TRIP12
TSN NACA
TSN RBM4
TSN TSG101
TSN CCNG1
TSN MAPRE1
TSN RPA2
TSN PSMD6
TSN DECR1
TSN SUZ12
TSN ATP5J
TSN TAF9
TSN RPS7
TSN PDHB
TSN SRP14
TSN COPB1
TSN PSMB1
TSN CBX1
TSN SPCS2
TSN EEF1G
TSN VBP1
TSN RAD21
TSN CLNS1A
TSN BCLAF1
TSN TFAM
TSN TAF7
TSN SAP18
TSN PTDSS1
TSN SNRPD2
TSN BAG1
TSN SSBP1
TSN FBL
TSN SNRPB2
TSN XPO1
TSN EFR3A
TSN EIF1
TSN AIMP1
TSN TRA2B
TSN MLH1
TSN DUT
TSN PSMB4
TSN SSB
TSN CCT8
TSN ATP5O
SFRS7 TDG
TNFRSF1B S100A4
TNFRSF1B BLVRA
TNFRSF1B CCND1
TNFRSF1B HTRA1
TNFRSF1B MAN2B1
ARHGAP1 MYH9
ARHGAP1 NCOR2
ARHGAP1 HCFC1
ARHGAP1 MED12
ARHGAP1 SAFB
ARHGAP1 RAD23A
ARHGAP1 SNRPA
ARHGAP1 MBOAT7
PTTG1IP EED
PTTG1IP CBX1
PTTG1IP ARF1
PTTG1IP MYL12A
PTTG1IP ATP6V1E1
PTTG1IP HTATSF1
PTTG1IP COPB1
CAPZA1 COX6A1
CAPZA1 ARF1
CAPZA1 CCT6A
CAPZA1 MCM5
CAPZA1 NARS
CAPZA1 NAP1L4
CAPZA1 COMT
CAPZA1 CLTC
CAPZA1 DCTN2
CAPZA1 RPN2
ARF4 EIF4G2
NAE1 FDPS
NAE1 EIF4G2
NAE1 ARL1
NAE1 SUMO2
NAE1 EIF2S2
NAE1 PSMD14
NAE1 SUMO1
NAE1 C11orf58
PSME1 RAC1
PSME1 DNAJB1
PSME1 SHC1
PSME1 TNIP1
PSME1 COX6B1
PSME1 QARS
PSME1 MAPRE1
PSME1 NACA
PSME1 DCTN2
PSME1 TSG101
PSME1 UBXN1
PSME1 UQCRC1
PSME1 PSMD4
PSME1 MYL12A
PSME1 RPN2
PSME1 PRCP
PSME1 ALDH9A1
PSME1 COPB1
PSME1 PARK7
PSME1 HNRNPK
PSME1 HADHB
PSME1 NOMO1
PSME1 AP2M1
PSME1 SSR2
PSME1 MLH1
PSME1 SURF1
PSME1 CCT8
IRF3 BRD2
IRF3 SNRNP70
IRF3 SFRS4
IRF3 HARS
IRF3 KIAA0174
IRF3 USF2
IRF3 TATDN2
IRF3 MYST3
IRF3 WIPF2
IRF3 EDC4
MAN2B1 ATP6AP1
MAN2B1 SMARCA4
MAN2B1 MMP9
MAN2B1 SPI1
SRI MAPRE1
SRI PDIA6
SRI SDHB
SRI LTA4H
SFRS9 ETF1
SFRS9 FKBP1A
SFRS9 HNRNPF
SFRS9 SUMO2
SFRS9 PHB2
SFRS9 CCT7
SFRS9 NFKB1
SFRS9 MRPL12
SFRS9 PPT1
SFRS9 ARPC1A
SFRS9 PRMT5
SFRS9 UQCRC2
SFRS9 NEDD8
SFRS9 UBE2I
SFRS9 ATP5F1
SFRS9 MRPS12
PPP2R1A POLD1
HSPA9 FDPS
HSPA9 COX6A1
HSPA9 MSH2
HSPA9 MRPL23
HSPA9 CCT5
HSPA9 GAPDH
HSPA9 IARS
HSPA9 UBE2L3
UQCRC2 EIF4G2
UQCRC2 EIF2S2
UQCRC2 SNRPD3
UQCRC2 TRA2B
UQCRC2 DECR1
UQCRC2 AIMP1
UQCRC2 PRDX3
UQCRC2 ATP5B
UQCRC2 MOBKL1B
UQCRC2 PGK1
BTG1 KIAA0430
BTG1 CYTH1
BTG1 DYRK1A
TFRC FDPS
TFRC PCNA
TFRC MSH2
TFRC ATP1B3
TFRC CENPA
TFRC MELK
TFRC CCNB1
UBC NAP1L1
UBC PARK7
UBC KPNB1
UBC USP10
UBC NARS
UBC PABPC1
TIMM17A PSMD14
TIMM17A PCNA
TIMM17A CCT7
TIMM17A SFRS3
TANK HMGB1
TANK CAMLG
TANK SUMO1
TANK SPCS2
TANK RPA2
TANK SUZ12
TANK SRP14
TANK TRIP12
TANK ARL6IP1
TANK SSB
TANK YY1
TANK TRA2B
TANK H3F3A
POSTN FN1
SRP19 HSP90AA1
SRP19 SNRPB2
SRP19 MAPRE1
SRP19 CCT6A
SRP19 NIPA2
SRP19 MORF4L2
SRP19 ARCN1
SRP19 CYCS
SRP19 PSMC6
SRP19 ATP5J
SRP19 SAP18
SRP19 BAT1
SRP19 PSMC1
SRP19 DDX21
SRP19 HNRNPC
SRP19 CCT8
SRP19 ESD
RPS9 RPL10A
RPS9 RPL18A
RPS9 RPS10
HSD17B4 ARCN1
PREP RPN2
PGK1 ATP5B
PGK1 LTA4H
PSMB4 EED
PSMB4 SNRPE
PSMB4 COX6A1
PSMB4 TMED10
PSMB4 COX5A
PSMB4 MRPL23
PSMB4 PSMB9
PSMB4 TRIP12
PSMB4 MAPRE1
PSMB4 PSMD4
PSMB4 MORF4L2
PSMB4 ATP6V1E1
PSMB4 ATP5J
PSMB4 TAF9
PSMB4 MRPS22
PSMB4 IGBP1
PSMB4 CLTC
PSMB4 COPB1
PSMB4 PSMB1
PSMB4 PDHB
PSMB4 PARK7
PSMB4 COX5B
PSMB4 CLNS1A
PSMB4 VBP1
PSMB4 SAP18
PSMB4 FNTA
PSMB4 SSBP1
PSMB4 FDPS
PSMB4 SNRPB2
PSMB4 ARD1A
PSMB4 SSR2
PSMB4 COX4I1
PSMB4 SSB
ATXN2L GGA3
ATXN2L SMARCA2
ATXN2L RPN2
ATXN2L CDC25B
ATXN2L SNRNP70
ATXN2L DYRK1A
ATXN2L MBOAT7
ATXN2L NCOR2
ATXN2L TCF3
ATXN2L ATP2A3
ATXN2L NOMO1
ATXN2L TYK2
ATXN2L SAFB
ATXN2L MAPK1IP1L
ATXN2L CTCF
ATXN2L TCIRG1
ATXN2L SDHA
ATXN2L SEC24C
KIAA0100 PMS2L3
KIAA0100 LIMS1
HTRA1 TUBA1A
HTRA1 SHC1
HTRA1 TNIP1
HTRA1 ALDH9A1
HTRA1 UROS
HTRA1 RBM4
TRA2B EED
TRA2B USP9X
TRA2B ATR
TRA2B ARCN1
TRA2B RBMX
TRA2B MELK
TRA2B AIMP1
TRA2B TRIP12
TRA2B PCBP1
TRA2B TSG101
TRA2B TAF7
TRA2B MSH2
TRA2B METAP1
TRA2B RPL18
TRA2B TOPBP1
TRA2B CCNG1
TRA2B PSMC1
TRA2B COPB1
TRA2B SPCS2
TRA2B BCLAF1
TRA2B EIF3F
TRA2B TFAM
TRA2B ECHS1
TRA2B MAPRE1
TRA2B SAP18
TRA2B GNB1
TRA2B RBM4
TRA2B YY1
TRA2B HNRNPC
TRA2B EPS15
TRA2B CTCF
TRA2B XPO1
TRA2B UFD1L
TRA2B AP2M1
TRA2B EFR3A
TRA2B ARPC2
TRA2B MLH1
TRA2B NAP1L4
TRA2B CAPZA2
TRA2B SSB
TRA2B PSMC6
SNRPE MRPL23
SNRPE HSP90AA1
SNRPE CYCS
SNRPE PWP1
SNRPE NDUFA9
SNRPE SRP14
SNRPE TSG101
SNRPE SSBP1
SNRPE RPL4
SNRPE PSMD4
SNRPE ATP5J
SNRPE TAF9
SNRPE MRPS22
SNRPE COX5B
SNRPE NDUFV2
SNRPE PSMB7
SNRPE RPL35
SNRPE CCT3
SNRPE CCT5
SNRPE DUT
SNRPE SAP18
SNRPE COX7C
SNRPE SNRPB
SNRPE TCEB1
SNRPE SNRPD2
SNRPE VDAC1
SNRPE NME1
SNRPE RPS6
SNRPE LOC1720
SNRPE SSB
SNRPE ATP5O
SNRPE MRPL3
SNRPE CCT8
SNRPE ESD
SNRPE HSPE1
TDG PSME4
TDG KIAA0174
TDG PCMT1
TDG RBM4
TDG YY1
DDB2 CTCF
DDB2 DYRK1A
RAC1 CTCF
RAC1 CBX1
RAC1 FOXO1
RAC1 SHC1
RAC1 LARP4B
RAC1 SSR2
RAC1 PSMD2
RAC1 WAPAL
RAC1 TRIP12
RAC1 DCTN2
RAC1 RPN2
RAC1 TSG101
RAC1 CDC25B
RAC1 MAPRE1
RAC1 MORF4L2
RAC1 MYL12A
RAC1 PRCP
RAC1 PDHB
RAC1 MSN
RAC1 ALDH9A1
RAC1 PARK7
RAC1 TCEB1
RAC1 USP10
RAC1 HADHB
RAC1 HNRNPK
RAC1 AP2M1
RAC1 NOMO1
RAC1 SLC9A6
RAC1 UBXN4
RAC1 EWSR1
RAC1 UQCRC1
RAC1 MLH1
RAC1 TUBGCP3
RAC1 SURF1
RAC1 LAMP2
RAC1 PSMC6
KIAA0226 TRIP12
KIAA0226 XPO1
KIAA0226 SERTAD2
KIAA0226 DYRK1A
DAP3 RDBP
DAP3 COX5A
DAP3 VDAC1
DAP3 UROS
DAP3 NDUFA9
DAP3 MSH2
DAP3 PSMD4
DAP3 MRPS22
DAP3 EPRS
DAP3 PSMC1
DAP3 PPP4C
DAP3 FH
DAP3 CCT3
DAP3 CLNS1A
DAP3 PSMD9
DAP3 UCHL3
DAP3 IMPDH2
DAP3 CCNB1
TMEM131 RCOR1
PEA15 EIF1
PEA15 CLTC
PEA15 TNIP1
PEA15 RHOG
PABPC4 CKAP5
PABPC4 ARF1
PABPC4 FUS
PABPC4 UBE2N
PABPC4 FAM50A
PABPC4 ECHS1
PABPC4 STIP1
PABPC4 PSMC5
PABPC4 EIF4H
IGHG1 HTN1
IGHG1 CFB
IGHG1 CYP2A13
IGHG1 FAS
IGHG1 ARL4D
IGHG1 GNL1
PWP1 DDX39
PWP1 COX5A
PWP1 MRPL23
PWP1 HSP90AA1
PWP1 STIP1
PWP1 HSPE1
PWP1 SRP14
PWP1 DCTN2
PWP1 UQCRC1
PWP1 PSMB3
PWP1 HMGB2
PWP1 PDHB
PWP1 PSMC1
PWP1 RRM1
PWP1 COPB1
PWP1 GARS
PWP1 SNRPF
PWP1 CCT3
PWP1 CCT5
PWP1 ECHS1
PWP1 QARS
PWP1 DUT
PWP1 SNRPB
PWP1 ESPL1
PWP1 TUFM
PWP1 CKAP5
PWP1 RDBP
PWP1 MRPS22
PWP1 MRPL28
PWP1 PSMD4
PWP1 CCT8
PWP1 ESD
GNB1 TOP2A
GNB1 CLNS1A
GNB1 ARF1
GNB1 CAPNS1
GNB1 ARCN1
GNB1 GLRX
GNB1 PTDSS1
GNB1 SERINC3
GNB1 EIF4H
SCAP TCF3
SCAP SHC1
SCAP NACA
SCAP SEPT8
SCAP RPN2
ARL6IP1 SNRPG
ARL6IP1 UQCRB
ARL6IP1 SRP14
ARL6IP1 SSBP1
ARL6IP1 METAP1
ARL6IP1 HMGB2
ARL6IP1 SNRPF
ARL6IP1 SERTAD2
ARL6IP1 ATP5J
ARL6IP1 PSMC1
ARL6IP1 TCEB1
ARL6IP1 BARD1
ARL6IP1 U2AF1
ARL6IP1 SNRPA1
ARL6IP1 TFAM
ARL6IP1 QARS
ARL6IP1 DUT
ARL6IP1 H3F3A
ARL6IP1 CAMLG
ARL6IP1 PCMT1
ARL6IP1 YY1
ARL6IP1 EPS15
ARL6IP1 HMGB1
ARL6IP1 CCT6A
ARL6IP1 SUMO1
ARL6IP1 HNRNPK
ARL6IP1 MLH1
ARL6IP1 PSMD4
ARL6IP1 ATIC
ARL6IP1 PSMC6
ARL6IP1 ESD
ARL6IP1 SUZ12
LTA4H PSMD14
FUCA1 FKBP1A
UBXN1 EEF1D
UBXN1 SFRS4
UBXN1 TNIP1
UBXN1 COX6B1
UBXN1 MARS
UBXN1 DCTN2
UBXN1 PSMC5
UBXN1 TMED10
UBXN1 TATDN2
UBXN1 AP2S1
UBXN1 KLF6
UBXN1 KIAA0174
UBXN1 QARS
UBXN1 H3F3A
UBXN1 CAMLG
UBXN1 AIM1
UBXN1 PHF3
UBXN1 RBM4
UBXN1 CTCF
UBXN1 EIF1
UBXN1 SSR2
UBXN1 NAP1L4
UBXN1 ALDH9A1
UBXN1 TAX1BP1
MSH2 EZH2
MSH2 COX5A
MSH2 RBMX
MSH2 HSP90AA1
MSH2 CYCS
MSH2 IGBP1
MSH2 DCTN2
MSH2 TSG101
MSH2 PSME4
MSH2 MAPRE1
MSH2 TAF9
MSH2 PDHB
MSH2 CLTC
MSH2 ILF2
MSH2 SLC25A46
MSH2 CLNS1A
MSH2 ARCN1
MSH2 COX17
MSH2 XPO1
MSH2 LDHA
MSH2 RRP1B
MSH2 UBE2L3
MSH2 CCNB1
AIM1 MSN
AIM1 SHC1
AIM1 RPN2
AIM1 ALDH9A1
CTSA RAD23A
PRMT2 SFRS4
PRMT2 C16orf35
PRMT2 RBM4
MORF4L2 EED
MORF4L2 CBX1
MORF4L2 HSP90AA1
MORF4L2 NSMAF
MORF4L2 IGBP1
MORF4L2 MAPRE1
MORF4L2 COX4I1
MORF4L2 PTMA
MORF4L2 ATP5J
MORF4L2 CLTC
MORF4L2 RAD21
MORF4L2 HADHB
MORF4L2 VBP1
MORF4L2 AP2M1
MORF4L2 H3F3A
MORF4L2 SLC9A6
MORF4L2 COX17
MORF4L2 XPO1
MORF4L2 ARPC2
MORF4L2 LAMP2
MORF4L2 PSMC6
USP10 SND1
USP10 PUM1
USP10 GGA3
USP10 STIP1
USP10 PSMD2
USP10 COMT
USP10 SNRPA
USP10 DCTN2
USP10 FUS
USP10 RPN2
USP10 CDC25B
USP10 UQCRC1
USP10 CHD4
USP10 CSNK1E
USP10 SNRNP70
USP10 ACLY
USP10 EDC4
USP10 MLF2
USP10 PSMB7
USP10 CLTA
USP10 PARK7
USP10 ATP6AP1
USP10 HNRNPK
USP10 MPI
USP10 RAD23A
USP10 ATP6V0C
USP10 NOMO1
USP10 AP2M1
USP10 USP5
USP10 HK1
USP10 SAFB
USP10 SFRS11
USP10 MAPK1IP1L
USP10 P4HB
USP10 PEBP1
USP10 EWSR1
USP10 NARS
USP10 RBM42
ATP5J EIF4G2
ATP5J NAP1L1
ATP5J COX6A1
ATP5J TUBA1A
ATP5J RBMX
ATP5J HSP90AA1
ATP5J CYCS
ATP5J AIMP1
ATP5J PCNA
ATP5J COMT
ATP5J HSPE1
ATP5J SNRPF
ATP5J TRIP12
ATP5J NACA
ATP5J DCTN2
ATP5J MAPRE1
ATP5J COX4I1
ATP5J PSMD4
ATP5J NME1
ATP5J UBE2N
ATP5J TAF9
ATP5J EFR3A
ATP5J HTATSF1
ATP5J COX6B1
ATP5J CLTC
ATP5J COPB1
ATP5J SUMO1
ATP5J PDHB
ATP5J CBX1
ATP5J CLNS1A
ATP5J PSMC6
ATP5J SPCS2
ATP5J U2AF1
ATP5J VBP1
ATP5J TFAM
ATP5J PSMC1
ATP5J QARS
ATP5J AP2M1
ATP5J H3F3A
ATP5J UFD1L
ATP5J SSBP1
ATP5J SNRPD2
ATP5J TCEB1
ATP5J SNRPB2
ATP5J XPO1
ATP5J COX6C
ATP5J EIF1
ATP5J METAP1
ATP5J HSPH1
ATP5J MLH1
ATP5J CCT6A
ATP5J HNRNPC
ATP5J EIF4H
ATP5J CCT8
ATP5J ESD
ATP5J SAP18
KIAA0101 H2AFZ
ME2 HDAC1
ME2 P4HB
ME2 TMED10
ME2 ARF6
ME2 CCT7
ME2 PCBP2
ME2 IDH1
USP14 EED
USP14 CBX1
USP14 ARF1
USP14 UQCRC1
USP14 U2AF1
USP14 MRPL28
USP14 HTATSF1
USP14 DCTN2
USP14 EIF4H
DYRK1A FOXO1
DYRK1A SON
DYRK1A GGA3
DYRK1A RPA2
DYRK1A SMARCA2
DYRK1A NACA
DYRK1A RPN2
DYRK1A KIAA0430
DYRK1A MPRIP
DYRK1A BCL6
DYRK1A MYST3
DYRK1A LMO4
DYRK1A ANKRD36B
DYRK1A PI4KA
DYRK1A YWHAE
DYRK1A KIAA0174
DYRK1A LARP4B
DYRK1A CAMLG
DYRK1A CYTH1
DYRK1A EPS15
DYRK1A CTCF
DYRK1A EWSR1
DYRK1A HNRNPK
DYRK1A USP7
DYRK1A MLH1
DYRK1A ALDH9A1
DYRK1A WIPF2
DYRK1A SUZ12
EDC4 EWSR1
EDC4 SNRNP70
EDC4 SAFB
EDC4 CHD4
EDC4 RAD23A
EDC4 RPN2
EDC4 AP2M1
EDC4 HMHA1
EDC4 PSMC1
EDC4 MBOAT7
EDC4 SEC24C
FCGR1A SOD2
FCGR1A NKG7
FCGR1A MT2A
PPP4C FEZ2
PPP4C ARF1
PPP4C EZH2
PPP4C COX5A
PPP4C COX6B1
PPP4C VDAC1
PPP4C PSMD2
PPP4C USF2
PPP4C NDUFA9
PPP4C PCBP1
PPP4C PSME4
PPP4C YY1
PPP4C PSMB3
PPP4C PSMD4
PPP4C GNG10
PPP4C PSMC1
PPP4C AP2S1
PPP4C BUD31
PPP4C ATP5D
PPP4C TATDN2
PPP4C CCT3
PPP4C RAD23A
PPP4C ECHS1
PPP4C QARS
PPP4C AP2M1
PPP4C PSMB10
PPP4C PTDSS1
PPP4C RBM4
PPP4C SNRPB
PPP4C EIF3I
PPP4C ECH1
PPP4C POLR2L
PPP4C ATOX1
PPP4C HNRNPA1
PPP4C ADRM1
PPP4C CLPP
PPP4C MRPL28
PPP4C HNRNPK
PPP4C FKBP2
PPP4C MYL6B
PPP4C NDUFS8
PCNA TMED10
PCNA MELK
PCNA CYCS
PCNA BCL2A1
PCNA TOP2A
PCNA TOPBP1
PCNA CALM2
PCNA SFRS3
PCNA TFDP1
PCNA PTGES3
PCNA PRKAR1A
RPL9 COX7C
RPL9 VAMP7
RPL9 RPL35
RPL9 RPL18
RPL9 RPL35A
RPL9 COX4I1
RPL9 BCLAF1
RPL9 RPL12
RPL9 NACA
RPL9 TAF9
RPL9 RPS3
BCL3 COL4A2
BCL3 NCOR2
BCL3 PCOLCE
VIM NDRG1
VIM ZFP36L2
VIM TGFBI
VIM C1S
C1QBP SNRPB2
C1QBP MAPRE1
C1QBP NIPA2
C1QBP SAP18
C1QBP ESD
USP9Y LOC1720
MAP2K3 CLK2
POLR2L ARF1
POLR2L PUF60
POLR2L RDBP
POLR2L COX6B1
POLR2L PSME2
POLR2L AP2S1
POLR2L BCAP31
POLR2L COX5B
POLR2L FH
POLR2L PSMD9
POLR2L ECHS1
POLR2L QARS
POLR2L AP2M1
POLR2L PTDSS1
POLR2L ATOX1
POLR2L ADRM1
POLR2L CLPP
POLR2L UROS
POLR2L MYL6B
POLR2L NDUFS8
POLR2L EIF4H
CAPG APOE
CAPG CYP27A1
IK ARPC1A
IK PRMT5
IK CCT7
IK NFKB1
PSMA4 VDAC1
PSMA4 MTHFD2
PSMA4 HSPH1
PSMA4 PKM2
CDC123 TUFM
CDC123 UQCRC1
CDC123 PPIA
CDC123 CLNS1A
CDC123 CCT5
CDC123 PSMC5
CDC123 NASP
GPI PRMT1
GPI FARSA
GPI COX5A
GPI GLUL
GPI SMARCA4
GPI PRKCD
GPI COPS6
GPI PKM2
APOE CTSD
APOE SOD2
APOE ATP6V1B2
APOE PSAP
PCBP2 TRA2A
PCBP2 PTGES3
PCBP2 CALM2
PCBP2 DDX5
PCBP2 PRKAR1A
PCBP2 ARHGDIB
PCBP2 ACTB
FN1 COL3A1
FN1 COL1A1
COL6A1 SERPING1
COL6A1 COL6A2
COL6A1 MYH9
COL6A1 COL1A1
P4HB CD81
P4HB SHC1
P4HB CSNK1D
P4HB DCTN2
P4HB RPN2
P4HB R3HDM1
P4HB CCT7
P4HB SFRS3
P4HB ACLY
P4HB CBX1
P4HB MYH9
P4HB GARS
P4HB HADHB
P4HB ATP6V0C
P4HB HK1
P4HB MAPK1IP1L
P4HB IDH1
P4HB KPNB1
PDIA6 EIF4G2
PDIA6 MAPRE1
PDIA6 YWHAQ
PDIA6 PSMC2
PDIA6 CLNS1A
PDIA6 DECR1
PDIA6 ETF1
PDIA6 MDH1
PDIA6 TARS
PDIA6 CYCS
CBFB EIF4G2
CBFB YWHAZ
CBFB TMED10
CBFB RBM25
CBFB STXBP3
CBFB MOBKL1B
UBE2D3 RPA1
UBE2D3 PTGES3
UBE2D3 RAB1A
UBE2D3 PSMD8
UBE2D3 CALM2
UBE2D3 PRKAR1A
UBE2D3 SFRS3
UBE2D3 TFDP1
UBE2D3 DEK
AIMP1 ARCN1
AIMP1 RBMX
AIMP1 TRIP12
AIMP1 PCBP1
AIMP1 RBM4
AIMP1 METAP1
AIMP1 CLIC1
AIMP1 EIF3F
AIMP1 SP3
AIMP1 PRDX3
AIMP1 BAG1
AIMP1 SSB
AIMP1 XPO1
AIMP1 EIF1
AIMP1 USP7
AIMP1 MLH1
AIMP1 HNRNPC
UROS ARF1
UROS PUF60
UROS RDBP
UROS COX5A
UROS COX6B1
UROS PSMD2
UROS PSME2
UROS ACOT7
UROS IMMT
UROS PDHB
UROS CCT3
UROS SHC1
UROS PSMD9
UROS PSMC5
UROS PPP1R7
UROS ATOX1
UROS MYL6B
SSRP1 HMGA1
SSRP1 ACLY
SSRP1 SNRPB
CKS2 SNRPB
UQCRH RPS6
PPP2R4 UQCRC1
SND1 CKAP5
SND1 CHD4
SND1 THOP1
SND1 DCTN2
SND1 ESPL1
MRPL3 FBL
UCP2 BRD2
UCP2 SNRNP70
UCP2 SAFB
CD53 TPM4
IRF8 JAK1
PKN1 POLD1
PKN1 SNRNP70
POLR2K PSMD14
POLR2K RPL11
POLR2K RPS10
POLR2K CALM2
YWHAQ PSMD14
YWHAQ EIF2S2
YWHAQ MAPRE1
YWHAQ HNRNPF
YWHAQ EIF4A2
MVP SERPINA1
MVP ACP2
MVP LGALS3BP
GTF2E2 PSME4
GTF2E2 HNRNPA1
GTF2E2 ECHS1
GTF2E2 COX6B1
GTF2E2 QARS
GTF2E2 H3F3A
GTF2E2 TATDN2
GTF2E2 YY1
CD81 DPYSL2
CD81 CAPN1
CD81 ACTG1
CD81 CHD4
CD81 RAD23A
CD81 ATP6V0C
CD81 LAMP1
CD81 MSN
CD81 ZYX
CD81 DNMT1
FXR2 HTN1
FXR2 CFB
FXR2 DBI
FXR2 MAPK14
FXR2 FAS
FXR2 COL9A2
FXR2 CYP2A13
RPA2 TCEB1
RPA2 ISCU
RPA2 SPCS2
RPA2 PARK7
RPA2 FNTA
RPA2 RBM25
RPA2 MLH1
RPA2 HNRNPK
RPA2 ALDH9A1
RPA2 STXBP3
RPA2 CLTC
RPA2 NACA
RPA2 SUMO1
RPA2 EFR3A
RPA2 ARPC2
RPA2 RPIA
CD14 SERPINA1
CD14 PSAP
UBB TUBA1A
UBB NDUFA9
UBB TSG101
UBB PSMD4
UBB PDHB
UBB MDH1
UBB HADHB
UBB AP2M1
UBB PCMT1
UBB SSBP1
UBB PSMA6
UBB EIF1
UBB MRPL28
UBB MYL6B
UBB SSB
UBB ATP5O
ERH UBE2S
ERH TOP2A
ERH RANBP1
BIRC2 FNTA
CHMP1A EIF1
PKM2 MRPL12
PKM2 PSMB2
PKM2 AIMP2
PKM2 GLUL
PKM2 SOD2
PKM2 VDAC1
PKM2 GAPDH
PKM2 HSPE1
PKM2 LGALS3
PKM2 MT1A
PKM2 PSAP
PKM2 BCAP31
BLOC1S1 SURF1
KIAA0430 CYTH1
ATP5F1 PSMD14
ATP5F1 SEPT7
ATP5F1 ETF1
ATP5F1 ARPC1A
LRPAP1 ATP6V1E1
LRPAP1 MYL6B
LRPAP1 MSN
LMO4 BRD2
NNMT LUM
GNB2 CYBA
GNB2 KDELR2
HLA-DMB CALM2
LIMK1 RAD23A
GNG10 TATDN2
GNG10 DNAJB1
GNG10 MRPL28
GNG10 TNIP1
GNG10 HNRNPK
GNG10 AP2M1
GNG10 COMT
GNG10 MYL6B
GNG10 CAPZA2
GNG10 SRP14
GNG10 YY1
GNG10 MAPK6
ACLY SMC1A
ACLY ADAR
ACLY PIM1
ACLY CBX1
ACLY PUM1
ACLY SHC1
ACLY TNIP1
ACLY FAM50A
ACLY SNRPA
ACLY PCBP1
ACLY DCTN2
ACLY RPN2
ACLY ARF1
ACLY UQCRC1
ACLY CHD4
ACLY UBE2A
ACLY HADHB
ACLY PDHB
ACLY KNTC1
ACLY ESPL1
ACLY CLTA
ACLY GARS
ACLY DPYSL2
ACLY NOMO1
ACLY USP5
ACLY NCKAP1L
ACLY SAFB
ACLY HSP90B1
ACLY SNRPB
ACLY TKT
ACLY MAPK1IP1L
ACLY HNRNPU
ACLY CTCF
ACLY EWSR1
ACLY ATOX1
ACLY KPNB1
ACLY QARS
ACLY NARS
ACLY NAP1L4
ACLY UBE2L3
ACLY WIPF2
PRKAR1A IDH1
PRKAR1A EIF4A2
PRKAR1A PTGES3
PRKAR1A RAB1A
PRKAR1A CALM2
PRKAR1A SFRS3
PRKAR1A TFDP1
PRKAR1A DEK
DTYMK HMGB1
DTYMK SUMO1
DTYMK CCT6A
DTYMK U2AF1
DTYMK TTC1
DTYMK QARS
DTYMK HSPE1
NAP1L1 SNRPB2
NAP1L1 RPL35
NAP1L1 METAP1
NAP1L1 NOMO1
NAP1L1 SUZ12
NAP1L1 CAMLG
NAP1L1 NACA
NAP1L1 TSG101
NAP1L1 TNPO1
NAP1L1 H3F3A
NFATC3 KIAA0174
NFATC3 SERTAD2
NFATC3 BRD2
GARS CSK
GARS LOC96610
GARS EZH2
GARS DCTN2
GARS EXOSC7
GARS IMMT
GARS UQCRC1
GARS FH
GARS MRPS22
GARS CHAF1A
GARS CLTA
GARS CCT3
GARS CCT5
GARS PSMC1
GARS QARS
GARS AP2M1
GARS HSP90B1
GARS PABPC1
GARS TUFM
GARS CCT6A
GARS NME1
GARS NARS
GARS MYL6B
GARS ATIC
CLNS1A COX6A1
CLNS1A ARF1
CLNS1A CBX1
CLNS1A RDBP
CLNS1A FNTA
CLNS1A MRPL23
CLNS1A RBMX
CLNS1A HSP90AA1
CLNS1A PTDSS1
CLNS1A COX6B1
CLNS1A TIAL1
CLNS1A NDUFA9
CLNS1A TRIP12
CLNS1A DCTN2
CLNS1A RPIA
CLNS1A TOP2A
CLNS1A MAPRE1
CLNS1A COX4I1
CLNS1A PSMD4
CLNS1A EXOSC7
CLNS1A SNRPD3
CLNS1A ATP6V1E1
CLNS1A DECR1
CLNS1A MRPS22
CLNS1A PDHB
CLNS1A PSMC1
CLNS1A CLTC
CLNS1A MTIF2
CLNS1A PSMB1
CLNS1A PARK7
CLNS1A COX5B
CLNS1A CCT3
CLNS1A U2AF1
CLNS1A AP2M1
CLNS1A SAP18
CLNS1A VDAC2
CLNS1A SNRPB
CLNS1A HNRNPC
CLNS1A TCEB1
CLNS1A XPO1
CLNS1A SNRPD2
CLNS1A SPCS2
CLNS1A EIF1
CLNS1A PSMD2
CLNS1A ESD
CLNS1A SSB
CLNS1A CCT8
CLNS1A ATP5O
CD46 CYBA
CD46 SURF1
CCT5 COX5A
CCT5 MRPL23
CCT5 VDAC1
CCT5 PSME2
CCT5 SSBP1
CCT5 UQCRC1
CCT5 PSMB3
CCT5 PSMD4
CCT5 FARSA
CCT5 EBP
CCT5 MRPS22
CCT5 PSMC1
CCT5 EBNA1BP2
CCT5 NASP
CCT5 EIF2S1
CCT5 TCEB1
CCT5 CCT3
CCT5 AIMP2
CCT5 SNRPB
CCT5 CKAP5
CCT5 CCT6A
CCT5 MCM2
CCT5 HSPH1
CCT5 IMPDH2
CCT5 LOC1720
CCT5 CCNB1
CCT5 ATIC
CCT5 CCT8
SOD2 LGALS3
SOD2 CD63
SOD2 WARS
SOD2 H2AFX
SOD2 ACOT7
SOD2 NKG7
STX4 ARPC1B
PNN EPS15
PNN INPP5D
PNN KIAA0174
PNN NACA
A2M DPYSL2
A2M SMARCA4
A2M COMT
A2M PSAP
SP3 ELF1
RPL36AL ARPC1A
TRA2A ACTB
TRA2A ARHGDIB
TRA2A TFDP1
TRA2A PAFAH1B1
RPL10A COX6A1
RPL10A SNRPD2
RPL10A EIF1
RPL10A COX4I1
RPL10A COX7C
RPL10A RPS10
RPL10A ATP5O
ITGB2 ACP2
ITGB2 AMPD3
PPIA TCEB1
PPIA SUMO1
PPIA SNRPD2
PPIA UQCRC1
PPIA SNRPF
PPIA NME1
PPIA TYMS
PPIA CYCS
PPIA TUFM
PPIA SSBP1
PPIA EBNA1BP2
HTN1 CFB
HTN1 DBI
HTN1 CYP2A13
HTN1 FAS
HTN1 ARL4D
HTN1 COL9A2
HTN1 CYP2A6
HTN1 MAPK14
XPO1 LAGE3
XPO1 USP9X
XPO1 COX5A
XPO1 FNTA
XPO1 ARCN1
XPO1 RBMX
XPO1 MAPRE1
XPO1 PARK7
XPO1 IGBP1
XPO1 TRIP12
XPO1 PCBP1
XPO1 DCTN2
XPO1 TSG101
XPO1 RAB21
XPO1 PSME4
XPO1 YWHAE
XPO1 TAF7
XPO1 METAP1
XPO1 NIPA2
XPO1 PTMA
XPO1 TOPBP1
XPO1 HTATSF1
XPO1 MRPS22
XPO1 PSMC1
XPO1 CLTC
XPO1 COPB1
XPO1 EED
XPO1 CBX1
XPO1 UBE2A
XPO1 SPCS2
XPO1 VBP1
XPO1 EEF1G
XPO1 RAD21
XPO1 BCLAF1
XPO1 TFAM
XPO1 ECHS1
XPO1 QARS
XPO1 AP2M1
XPO1 SAP18
XPO1 RBM4
XPO1 YY1
XPO1 EPS15
XPO1 CTCF
XPO1 ARPC2
XPO1 USP7
XPO1 MLH1
XPO1 HNRNPC
XPO1 EIF4H
XPO1 SUZ12
SRM PSMB2
SRM HMGA1
SRM STIP1
SRM THOP1
SRM ARHGDIA
SRM ESPL1
ATXN2 USP5
ATXN2 HK1
ATXN2 TNIP1
ASAH1 PPT1
ASAH1 NCOA4
ZNF267 RAB1A
ZNF267 SFRS3
PSMC2 TARS
PSMC2 HNRNPF
PSMC2 PHB2
PSMC2 ETF1
PSMC2 PRDX3
PSMC2 VDAC2
PSMC2 NEDD8
CD99 DPYSL2
ACTB EEF1A1
ACTB AZIN1
ACTB TMED9
ACTB SFRS3
ACTB ARHGDIB
WIPF2 CTCF
WIPF2 NCOR2
WIPF2 MYST3
WIPF2 PUM1
WIPF2 GGA3
WIPF2 USP5
WIPF2 SMARCA2
WIPF2 RPN2
WIPF2 SAFB
WIPF2 SNRNP70
BOP1 UNG
SEC24C ADAR
SEC24C SMARCC2
SEC24C SMARCA2
SEC24C RPN2
SEC24C CDC25B
SEC24C NARS
SEC24C SERTAD2
SEC24C COL6A2
SEC24C MYH9
SEC24C HNRNPU
SEC24C HK1
SEC24C SAFB
SEC24C MAPK1IP1L
SEC24C CTCF
SEC24C FKBP2
SEC24C UBE4A
TNPO1 KIAA0174
TNPO1 NSMAF
TNPO1 CXCR5
TNPO1 CAMLG
TNPO1 TSG101
GUK1 ARPC1B
GUK1 COX4I1
GUK1 PSMA6
GM2A CCT3
GM2A WARS
PCCB CCT3
PCCB CKAP5
ARF1 MRPL28
ARF1 CBX1
ARF1 PUF60
ARF1 UBE2A
ARF1 PSME4
ARF1 TNIP1
ARF1 COX6B1
ARF1 PSMD2
ARF1 COMT
ARF1 NDUFA9
ARF1 PCBP1
ARF1 DCTN2
ARF1 RPN2
ARF1 PSMC5
ARF1 UQCRC1
ARF1 PSMB3
ARF1 ATP6V1E1
ARF1 PDHB
ARF1 TUBA1A
ARF1 BCAP31
ARF1 FH
ARF1 PSMB10
ARF1 NOMO1
ARF1 AP2M1
ARF1 PTDSS1
ARF1 TCEB1
ARF1 EWSR1
ARF1 ATOX1
ARF1 DDX39
ARF1 QARS
ARF1 ADORA2A
ARF1 NAP1L4
ARF1 EIF4H
RDBP NDUFA9
RDBP TSG101
RDBP PSMD4
RDBP APRT
RDBP MRPS22
RDBP PDHB
RDBP COX5B
RDBP MRPL23
RDBP RBM4
RDBP NDUFS8
RDBP HSPE1
MCM5 PIM1
MCM5 MCM4
MCM5 TK1
MCM5 MCM3
VCAN COL3A1
TYMS HSPH1
PSMD2 RAB21
PSMD2 ARMCX6
PSMD2 PUF60
PSMD2 CKAP5
PSMD2 SNRPA
PSMD2 PDHB
PSMD2 LAMP2
PSMD2 PCBP1
PSMD2 MCM3
WAPAL UBXN4
WAPAL RBM25
WAPAL CLK2
SNRPA STIP1
SNRPA ARHGDIA
SNRPA SMARCA4
SNRPA DCTN2
SNRPA FUS
SNRPA RPN2
SNRPA ARHGAP4
SNRPA CHD4
SNRPA RBM10
SNRPA MLF2
SNRPA CLTA
SNRPA SNRNP70
SNRPA RAD23A
SNRPA TTC1
SNRPA QARS
SNRPA USP5
SNRPA SAFB
SNRPA BAT1
SNRPA MAPK1IP1L
SNRPA ESPL1
SNRPA PEBP1
SNRPA EWSR1
SNRPA HNRNPA1
SNRPA VDAC1
RPIA SPCS2
RPIA ARCN1
RPIA ATP6V1E1
HCCS ATP5B
HCCS PSMD8
HCCS CCT7
HCCS ATP5G3
OMD VGLL1
ELF1 RAD21
ELF1 TCEA1
PSMC5 COX6B1
PSMC5 NACA
PSMC5 DCTN2
PSMC5 CDC25B
PSMC5 UQCRC1
PSMC5 PSMD4
PSMC5 EPRS
PSMC5 BCAP31
PSMC5 FH
PSMC5 ECHS1
PSMC5 AP2M1
PSMC5 SUZ12
PSMC5 IMMT
PSMC5 CTCF
PSMC5 ATOX1
PSMC5 CLPP
PSMC5 SSR2
PSMC5 NDUFS8
RPL4 PTMA
RPL4 SNRPB2
METAP1 RBMX
METAP1 COX6B1
METAP1 NACA
METAP1 EXOSC7
METAP1 RAB21
METAP1 PSME4
METAP1 YWHAE
METAP1 RPL6
METAP1 TOPBP1
METAP1 ARPC2
METAP1 TATDN2
METAP1 PSMC1
METAP1 RRM1
METAP1 BARD1
METAP1 CLIC1
METAP1 COX17
METAP1 KIAA0174
METAP1 SAP18
METAP1 RBM4
METAP1 YY1
METAP1 SNRPB2
METAP1 UFD1L
METAP1 CCT6A
METAP1 EIF1
METAP1 RRP1B
METAP1 COPS5
METAP1 PSMC6
METAP1 MLH1
METAP1 NDUFS8
METAP1 H3F3A
NIPA2 PARK7
NIPA2 YWHAE
NIPA2 CCT6A
NIPA2 MRPL28
NIPA2 DECR1
NIPA2 SUZ12
NIPA2 TRIP12
NIPA2 UBE4A
NIPA2 DCTN2
UBA52 TCEB1
UBA52 COX6A1
UBA52 COX5B
UBA52 SNRPF
UBA52 RPL12
UBA52 SNRPB
UBA52 YWHAB
UBA52 ATP5O
UBE2N MRPL12
UBE2N SNRPF
UBE2N MRPL28
UBE2N SUMO1
UBE2N COX5A
UBE2N CLTC
UBE2N PSMC6
RPL29 QARS
RPL29 PHB2
RPL29 RPL35A
TAF9 HSP90AA1
TAF9 MAPRE1
TAF9 TFAM
TAF9 RPS6
TAF9 MLH1
TAF9 COPS5
TAF9 EIF3E
TAF9 RPL12
TAF9 LOC1720
TAF9 BAG1
TAF9 ESD
TAF9 TSG101
TUFM SNRPD2
TUFM U2AF1
TUFM CCT8
TUFM EPRS
KIF2C GINS1
TATDN2 COX6B1
TATDN2 NACA
TATDN2 PCBP1
TATDN2 PSME4
TATDN2 E2F3
TATDN2 AP2S1
TATDN2 MTIF2
TATDN2 IL10RA
TATDN2 FH
TATDN2 KIAA0174
TATDN2 QARS
TATDN2 CAMLG
TATDN2 RBM4
TATDN2 YY1
TATDN2 CTCF
TATDN2 HNRNPA1
TATDN2 NARS
TATDN2 NAP1L4
USP9X MAPRE1
USP9X AP2M1
USP9X ARCN1
USP9X MLH1
USP9X YY1
USP9X PSMC1
USP9X DCTN2
SERPINA1 GBP1
SERPINA1 CTSD
SERPINA1 NKG7
SERPINA1 GRN
RPL12 EEF1D
RPL12 COX7C
RPL12 EIF1
RPL12 TOP2B
RPL12 EEF1G
RPL12 RPL6
RPL12 GNB2L1
RPL12 RPS7
RPL12 RPL35
RPL12 H3F3A
RPL12 CAMLG
RPL12 BTK
RPL12 NACA
RPL12 SLC25A6
RPL12 ATP5O
COL6A2 LOXL1
COL6A2 MYH9
COL6A2 HCFC1
COL6A2 COL4A2
COL6A2 HK1
COL6A2 FLNA
ARD1A LAGE3
PSMB1 SNRPD2
PSMB1 NDUFA9
PSMB1 COX6A1
PSMB1 HNRNPC
PSMB1 SNRPB
CD7 ITGAL
RPS3 SNRPB2
RPS3 EEF1G
RPS3 RPL18
RPS3 VDAC2
RPS3 RPL11
PSEN1 TOP2B
MYH9 ELF4
MYH9 ADAR
MYH9 SMARCA4
MYH9 CDC25B
MYH9 HCFC1
MYH9 CHD4
MYH9 COL4A2
MYH9 ATP6AP1
MYH9 NCOR2
MYH9 RUNX3
MYH9 CAPN1
MYH9 HK1
MYH9 SAFB
MYH9 MLF2
MYH9 MAPK1IP1L
MYH9 RBM42
NCOR2 ELF4
NCOR2 RNPEP
NCOR2 ZYX
NCOR2 COL4A2
NCOR2 MLF2
NCOR2 ACTA2
NCOR2 ATP6V0C
NCOR2 CAPN1
NCOR2 HK1
NCOR2 SAFB
NCOR2 MAPK1IP1L
NCOR2 RBM42
SPCS2 TMED10
SPCS2 FNTA
SPCS2 ARCN1
SPCS2 TOPBP1
SPCS2 NSMAF
SPCS2 RB1CC1
SPCS2 TRIP12
SPCS2 PSMD6
SPCS2 TLK1
SPCS2 CLTC
SPCS2 COPB1
SPCS2 SLC25A46
SPCS2 BCLAF1
SPCS2 SAP18
SPCS2 PCMT1
SPCS2 UFD1L
SPCS2 EFR3A
SPCS2 RBM39
SPCS2 SSR2
SPCS2 NUBP1
SPCS2 CCT8
SPCS2 COX4I1
SPCS2 TAX1BP1
SPCS2 SSB
SPCS2 EIF4H
PSMD8 RANBP1
PSMD8 ATP5G3
PSMD8 ETF1
PSMD8 CCT7
PSMD8 ARHGDIB
BARD1 PSME4
BARD1 EWSR1
BARD1 COX6B1
BARD1 H3F3A
BARD1 TSG101
SFRS3 TMED10
SFRS3 RAB1A
SFRS3 CALM2
SFRS3 RPA1
SFRS3 TFDP1
SFRS3 PTGES3
SFRS3 ARHGDIB
SFRS3 IDH1
SFRS3 MRPL49
ADSS EEF1A1
PSMB10 ATOX1
PSMB10 FH
PSMB10 PSMD4
PSMB10 MPI
PSMB10 HADHB
PSMB10 IL10RB
PSMB10 COX6B1
PSMB10 PSME2
PSMB10 PSMC1
PSMB10 BCAP31
RAC2 GRIK1
NDUFV2 ATIC
PRMT5 PABPC1
PRMT5 ATP5B
PRMT5 IARS
PRMT5 FKBP1A
PRMT5 HNRNPF
UBE2I PHB2
UBE2I CSNK2B
UBE2I PRMT1
UBE2I SNRPB
SLC25A6 RPL35
SLC25A6 FH
SLC25A6 NDUFA9
SLC25A6 PTDSS1
SLC25A6 SURF1
GBP1 SERPING1
ACAT1 TRIP12
COX17 RPL35
COX17 EIF1
COX17 PTMA
COX17 SUMO1
COX17 COX5A
COX17 ATP6V1E1
COX17 NDUFA9
COX17 MDH1
COX17 PSMC6
RPS19 RPL6
CCT6A HSP90AA1
CCT6A HSPE1
CCT6A NDUFA9
CCT6A TRIP12
CCT6A DCTN2
CCT6A EXOSC7
CCT6A UQCRC1
CCT6A PSMD4
CCT6A ZNF131
CCT6A PDHB
CCT6A PSMC1
CCT6A CLTC
CCT6A MTIF2
CCT6A PARK7
CCT6A TCEB1
CCT6A CCT3
CCT6A U2AF1
CCT6A QARS
CCT6A AP2M1
CCT6A SUZ12
CCT6A RRM1
CCT6A MAPK6
CCT6A HMGB1
CCT6A SNRPB2
CCT6A SUMO1
CCT6A NARS
CCT6A DUT
CCT6A CCT8
TXN DBI
PRPS1 ARCN1
PRDX1 PSMB3
PRDX1 ARPC2
PRDX1 COX5A
PRDX1 COX6B1
PRDX1 MRPS22
PRDX1 GAPDH
PRDX1 UBE2L3
PRDX1 PDXK
PRDX1 UPP1
USP7 FNTA
USP7 BCL6
USP7 RBM4
USP7 YY1
NFKB2 ACTN1
C1QB WARS
C1QB GZMH
SDHC PSMD14
SDHC ATP5B
SDHC SDHB
SDHC KDELR2
TUBGCP3 SHC1
TUBGCP3 ALDH9A1
TUBGCP3 MAP3K4
TUBGCP3 COPB1
CCNB1 COX5A
CCNB1 CENPA
CCNB1 MELK
CCNB1 VDAC1
CCNB1 GAPDH
CCNB1 NDUFA9
CCNB1 MRPS22
CCNB1 KIF11
CCNB1 GTF2A2
CCNB1 ILF2
CCNB1 AIMP2
CCNB1 PSMB2
CCNB1 SNRPB
CCNB1 CDK4
CCNB1 HSP90AA1
CCNB1 LDHA
CCNB1 CYCS
CCNB1 LOC1720
CCNB1 CCT8
DDX5 SSR1
DDX5 H3F3B
ESD HSP90AA1
ESD VDAC1
ESD COMT
ESD HSPE1
ESD DCTN2
ESD TSG101
ESD UQCRC1
ESD NARS
ESD HADHB
ESD MRPS22
ESD PDHB
ESD CLTC
ESD CBX1
ESD U2AF1
ESD SNRPF
ESD QARS
ESD SAP18
ESD TCEB1
ESD CYCS
ESD SUMO1
ESD HNRNPK
ESD RPS6
ESD HNRNPC
ESD CCT8
ATP5O COX6A1
ATP5O SNRPG
ATP5O UQCRB
ATP5O COX5A
ATP5O TAF7
ATP5O COX6B1
ATP5O RPS10
ATP5O COX7B
ATP5O RPL6
ATP5O SNRPB
ATP5O RPL35
ATP5O SNRPF
ATP5O PSMA2
ATP5O SAP18
ATP5O COX7C
ATP5O SSBP1
ATP5O TCEB1
ATP5O SNRPD2
ATP5O RPL38
ATP5O EIF1
ATP5O RPS6
ATP5O CAPZA2
ATP5O HNRNPC
ATP5O COX6C
LAGE3 CBX1
LAGE3 MAPRE1
LAGE3 PUF60
LAGE3 HSP90AA1
LAGE3 MLH1
COX6A1 MRPL23
COX6A1 COX6B1
COX6A1 NDUFA9
COX6A1 DCTN2
COX6A1 COX5B
COX6A1 TSG101
COX6A1 SSBP1
COX6A1 DECR1
COX6A1 PDHB
COX6A1 SNRPB
COX6A1 PSMB7
COX6A1 GTF2A2
COX6A1 SNRPF
COX6A1 TFAM
COX6A1 MAPRE1
COX6A1 COX7C
COX6A1 SSB
COX6A1 PSMA6
COX6A1 COPB1
COX6A1 SNRPD2
COX6A1 RPL38
COX6A1 COX4I1
COX6A1 UBE2L3
COX6A1 FBL
COX6A1 SURF1
ECHS1 PUF60
ECHS1 DCTN2
ECHS1 TSG101
ECHS1 PSME4
ECHS1 RBM10
ECHS1 MRPS22
ECHS1 SNRNP70
ECHS1 PSMC1
ECHS1 IL10RA
ECHS1 RAD23A
ECHS1 QARS
ECHS1 AP2M1
ECHS1 SUZ12
ECHS1 PTDSS1
ECHS1 SNRPB
ECHS1 PEBP1
ECHS1 ATOX1
ECHS1 HNRNPA1
ECHS1 CLPP
ECHS1 MRPL28
ECHS1 EIF4H
HSPH1 HSP90AA1
HSPH1 VDAC1
HSPH1 HSPE1
HSPH1 PSME2
HSPH1 DCTN2
HSPH1 CENPA
HSPH1 MRPS22
HSPH1 PSMC1
HSPH1 MCM2
HSPH1 GTF2A2
HSPH1 CCT3
HSPH1 RAD23A
HSPH1 AP2M1
HSPH1 AIMP2
HSPH1 STIP1
LGALS3BP ACTN1
LGALS3BP SERPING1
GZMK CD2
GZMK CD3D
UBAP2L TK1
UBAP2L PUM1
UBAP2L TNIP1
SEPT7 TCEA1
SEPT7 PHB2
SEPT7 RPL35A
LGALS3 GLUL
ZYX HCFC1
ZYX CAPN1
ZYX TYK2
ZYX GRN
BTN3A2 KIAA0174
RPN2 SON
RPN2 UBE2A
RPN2 COMT
RPN2 SMARCA2
RPN2 CDC25B
RPN2 DNMT1
RPN2 CHD4
RPN2 SERTAD2
RPN2 PSMC1
RPN2 EED
RPN2 PABPC1
RPN2 IL10RA
RPN2 HADHB
RPN2 FAM50A
RPN2 MAP3K4
RPN2 BCAP31
RPN2 EIF4H
RPN2 TNIP1
RPN2 PCBP1
RPN2 DCTN2
RPN2 LAMP1
RPN2 SNRNP70
RPN2 PSME4
RPN2 DPYSL2
RPN2 HNRNPK
RPN2 AP2M1
RPN2 USP5
RPN2 SNRPB
RPN2 MAPK1IP1L
RPN2 HNRNPA1
RPN2 TUBA1A
RPN2 SHC1
RPN2 MAPRE1
RPN2 RBM10
RPN2 MRPS22
RPN2 MSN
RPN2 MLF2
RPN2 RAD23A
RPN2 ATP6V0C
RPN2 NOMO1
RPN2 CAPN1
RPN2 EFR3A
RPN2 NAP1L4
RPN2 SURF1
RPN2 SMC1A
RPN2 ADAR
RPN2 PUM1
RPN2 SAFB
RPN2 UQCRC1
RPN2 CLTA
RPN2 CBX1
RPN2 FH
RPN2 HNRNPU
RPN2 QARS
RPN2 HSP90B1
RPN2 CTCF
RPN2 EWSR1
FKBP1A ATP6V1E1
FKBP1A KDELR2
FKBP1A NFKB1
COX5B EEF1D
COX5B SNRPD2
COX5B PSMD4
COX5B MRPL23
COX5B CYCS
COX5B PDHB
COX5B NDUFA9
COX5B CLTC
COX5B COX7C
COX5B RPL38
ATP5G1 LDHA
HNRNPF ARPC1A
HNRNPF ATP5B
HNRNPF ETF1
HNRNPF CCT7
HNRNPF KDELR2
HNRNPF NFKB1
HNRNPF IARS
HNRNPF HSPA4
NDUFB7 YWHAE
NDUFB7 MYL6B
NDUFB7 NDUFS8
TOPBP1 FAM50A
TOPBP1 NACA
TOPBP1 DCTN2
TOPBP1 BAG1
TOPBP1 TSG101
TOPBP1 PSME4
TOPBP1 NARS
TOPBP1 PSMC1
TOPBP1 CTCF
TOPBP1 QARS
TOPBP1 AP2M1
TOPBP1 RBM4
TOPBP1 YY1
TOPBP1 IRF2
TOPBP1 HMGB1
TOPBP1 EWSR1
TOPBP1 ARPC2
TOPBP1 RRP1B
TOPBP1 MRPL28
TOPBP1 HNRNPK
TOPBP1 RBM25
TOPBP1 MLH1
TOPBP1 PSMC6
NUP62 EIF4A1
PHB MRPS12
HSPA1A ACP2
HSPA1A IFITM1
PRCP PPP1R11
PRCP HADHB
PRCP MSN
PRCP LAMP1
PRCP PSMC1
PRCP CLTC
MARCH6 ZNF91
RPA1 DEK
RPA1 PTGES3
LOC728844 PARK7
LOC728844 SFRS11
MBOAT7 SAFB
MBOAT7 TYK2
TFDP1 DEK
TFDP1 PTGES3
TFDP1 ARHGDIB
BCAP31 ADAR
BCAP31 SHC1
BCAP31 TNIP1
BCAP31 DCTN2
BCAP31 IMMT
BCAP31 MSN
BCAP31 AP2S1
BCAP31 AP2M1
BCAP31 NCKAP1L
BCAP31 COPS6
BCAP31 PDXK
BCAP31 SNRPB
BCAP31 ATOX1
CBX1 PARK7
CBX1 PUM1
CBX1 SHC1
CBX1 TNIP1
CBX1 COX6B1
CBX1 PSME4
CBX1 PCBP1
CBX1 DCTN2
CBX1 TSG101
CBX1 UBE2A
CBX1 MAPRE1
CBX1 HTATSF1
CBX1 UBE4A
CBX1 FH
CBX1 ATP6V1E1
CBX1 MRPS22
CBX1 PDHB
CBX1 PSMC1
CBX1 CLTC
CBX1 COPB1
CBX1 LAMP2
CBX1 CLTA
CBX1 EED
CBX1 SLC9A6
CBX1 U2AF1
CBX1 HNRNPU
CBX1 CTNNB1
CBX1 QARS
CBX1 AP2M1
CBX1 SUZ12
CBX1 CTCF
CBX1 EWSR1
CBX1 TOP2B
CBX1 PSMB3
CBX1 DDX39
CBX1 FAM50A
CBX1 NAP1L4
CBX1 ATR
CBX1 SURF1
CBX1 EIF4H
ISCU EPS15
ISCU PSMD6
ISCU TMED10
ISCU UQCRB
ISCU TUBA1A
ISCU ALDH9A1
ISCU CAMLG
ISCU CAPZA2
ISCU RBM4
LSP1 HSPB1
RAD21 MAPRE1
RAD21 ARCN1
RAD21 VGLL4
RAD21 HSP90AA1
RAD21 H3F3A
RAD21 PSMC6
ATP2A3 MYST3
ATP2A3 GGA3
ATP2A3 USP5
ATP2A3 TYK2
ATP2A3 SNRNP70
ATP2A3 SAFB
ATP2A3 BAT1
TYK2 LAMP1
TYK2 HCFC1
TYK2 DNMT1
TYK2 SFRS4
TYK2 MED12
TYK2 ARHGDIA
TYK2 CAPN1
TYK2 SAFB
TYK2 MAPK1IP1L
TYK2 MAP4K1
COPS6 DCTN2
COPS6 PUF60
COPS6 COX5A
COPS6 PSMD9
COPS6 AP2M1
COPS6 BAG1
COPS6 ATP6V1E1
COPS6 EIF4H
CAD CCT3
CAD CHD4
CAD RAD23A
CAD VDAC1
CAD KNTC1
CAD BYSL
CAD ESPL1
SFRS11 BAT1
SFRS11 PUM1
MAPK6 DDX21
MAPK6 SERPINB1
MAPK6 TRIP12
MAPK6 CLTC
MAPK6 UPP1
CTCF BRD2
CTCF FOXO1
CTCF HK1
CTCF EZR
CTCF PUM1
CTCF SHC1
CTCF ARCN1
CTCF TNIP1
CTCF MAPK1IP1L
CTCF MARS
CTCF PCBP1
CTCF DCTN2
CTCF EED
CTCF ADAR
CTCF CDC25B
CTCF PSME4
CTCF HTATSF1
CTCF SUZ12
CTCF PDHB
CTCF PSMC1
CTCF MTIF2
CTCF UBE2A
CTCF SNRNP70
CTCF GGA3
CTCF DPYSL2
CTCF MSN
CTCF KIAA0174
CTCF HNRNPK
CTCF AP2M1
CTCF H3F3A
CTCF NOMO1
CTCF SAFB
CTCF PTDSS1
CTCF RBM4
CTCF YY1
CTCF HNRNPU
CTCF TCEB1
CTCF EWSR1
CTCF HNRNPA1
CTCF QARS
CTCF FEZ2
CTCF NACA
CTCF NAP1L4
CTCF ALDH9A1
CTCF MAP3K4
CTCF UBE4A
CTCF SDHA
CTCF CAMLG
CTCF SMARCA2
SNRPD2 COX5A
SNRPD2 MRPL23
SNRPD2 COX6B1
SNRPD2 HSPE1
SNRPD2 NDUFA9
SNRPD2 CCNG1
SNRPD2 GTF2A2
SNRPD2 RPL35
SNRPD2 SNRPF
SNRPD2 VBP1
SNRPD2 TFAM
SNRPD2 H3F3A
SNRPD2 SSBP1
SNRPD2 COX7C
SNRPD2 RPL38
SNRPD2 EIF1
SNRPD2 CCT8
SNRPD2 RPS6
SNRPD2 SSB
SNRPD2 COX6C
CLPP ATOX1
CLPP AP2M1
CLPP MYL6B
CLPP NDUFS8
CLPP PTDSS1
COX7B CLTC
COX7B PSMD9
COX7B SSBP1
COX7B ILF2
SMAD2 U2AF1
SMAD2 DUT
SMAD2 EIF4H
SMAD2 SAP18
PSMC6 EIF4G2
PSMC6 EED
PSMC6 UQCRB
PSMC6 TAF7
PSMC6 HSP90AA1
PSMC6 COPS5
PSMC6 TRIP12
PSMC6 MAPRE1
PSMC6 NACA
PSMC6 PTMA
PSMC6 MYL12A
PSMC6 COPB1
PSMC6 PARK7
PSMC6 BCLAF1
PSMC6 EPS15
PSMC6 EFR3A
PSMC6 EIF1
PSMC6 MLH1
PSMC6 AP2M1
PSMC6 HNRNPC
IDH2 PSME2
SRP14 YY1
SRP14 HNRNPC
SRP14 SUMO1
SRP14 TFAM
SRP14 DUT
SRP14 MDH1
SRP14 SUZ12
SRP14 CAPZA2
SRP14 RBM4
SRP14 COX6C
MEF2A PPFIA1
CAPZA2 UQCRB
CAPZA2 EIF1
CAPZA2 SUMO1
CAPZA2 COX4I1
CAPZA2 CAMLG
CAPZA2 RBM4
CAPZA2 HNRNPC
MPP1 CCT3
MPP1 CHAF1A
MPP1 CARS
DNMT1 CAPN1
DNMT1 ARCN1
DNMT1 SMARCA4
DNMT1 LAMP1
DNMT1 PCBP1
DNMT1 SAFB
DNMT1 MAP4K1
SON CYTH1
SON SHC1
UBE2A PSMB3
UBE2A EZH2
UBE2A DDX39
UBE2A COX5A
UBE2A SUZ12
UBE2A DCTN2
UBE2A EIF4H
H2AFZ RANBP1
LARP4B SLC9A6
LARP4B CYTH1
LARP4B ARHGDIB
MTHFD1 MCM2
MTHFD1 H2AFX
COMT EED
COMT TNIP1
COMT HSP90AA1
COMT QARS
COMT PCBP1
COMT DCTN2
COMT HDAC2
COMT SNRPB
COMT UQCRC1
COMT PSMD4
COMT MRPS22
COMT DPYSL2
COMT CLTC
COMT COPB1
COMT CLTA
COMT U2AF1
COMT HNRNPU
COMT GLUL
COMT HNRNPK
COMT AP2M1
COMT NOMO1
COMT MDH1
COMT YY1
COMT MAPK1IP1L
COMT TCEB1
COMT HNRNPA1
COMT EFR3A
COMT FAM50A
COMT NARS
COMT NAP1L4
SMARCA2 FOXO1
SMARCA2 PUM1
SMARCA2 INPP5D
SMARCA2 SERTAD2
SMARCA2 MYST3
SMARCA2 HNRNPU
SMARCA2 HNRNPK
SMARCA2 SAFB
SMARCA2 YY1
SMARCA2 MAPK1IP1L
SMARCA2 EWSR1
NDUFA9 COX5A
NDUFA9 MRPL23
NDUFA9 SNRPF
NDUFA9 DCTN2
NDUFA9 TSG101
NDUFA9 SSBP1
NDUFA9 PSMD4
NDUFA9 EXOSC7
NDUFA9 VDAC1
NDUFA9 APRT
NDUFA9 MRPS22
NDUFA9 PDHB
NDUFA9 PSMC1
NDUFA9 CLTC
NDUFA9 GTF2A2
NDUFA9 TCEB1
NDUFA9 TFAM
NDUFA9 AP2M1
NDUFA9 PTDSS1
NDUFA9 SNRPB
NDUFA9 PSMD7
NDUFA9 CKAP5
NDUFA9 COX7C
NDUFA9 EIF1
NDUFA9 MRPL28
NDUFA9 MYL6B
NDUFA9 SURF1
NDUFA9 CCT8
AHR TRIP12
ACOT7 PSAP
ACOT7 ANXA2
NACA SFRS4
NACA ATR
NACA SHC1
NACA SSR2
NACA TSG101
NACA ZNF146
NACA MTIF2
NACA PARK7
NACA EEF1G
NACA BCLAF1
NACA KIAA0174
NACA H3F3A
NACA CAMLG
NACA BAT1
NACA RBM4
NACA EPS15
NACA HNRNPA1
NACA EFR3A
NACA RRP1B
NACA QARS
NACA MLH1
NACA ALDH9A1
NACA SUZ12
TLK1 PPP2R5C
RPS10 RPL35A
RPS10 EIF3E
RPS10 COX7C
RANBP1 YBX1
RANBP1 VDAC2
RANBP1 MRPS12
RANBP1 ATP5B
IMMT PUF60
IMMT STIP1
IMMT EXOSC7
IMMT NOLC1
IMMT RBM10
IMMT PDHB
IMMT PSMC1
IMMT CLTC
IMMT MTIF2
IMMT FH
IMMT QARS
IMMT ADRM1
IMMT EIF1
IMMT FAM50A
PSMD6 EIF4G2
PSMD6 PTMA
PSMD6 RPL6
PSMD6 VBP1
PSMD6 BCLAF1
PSMD6 AP2M1
PSMD6 SAP18
PSMD6 BAG1
PSMD6 SNRPB2
PSMD6 ARPC2
PSMD6 EIF3E
PSMD6 HNRNPC
CIRBP EEF1D
FARSA GLUL
PRDX3 PARK7
PRDX3 DECR1
PRDX3 RHEB
PRDX3 PSMA2
PRDX3 TRIP12
PRDX3 TAF7
GNB2L1 EEF1G
GNB2L1 QARS
GNB2L1 HNRNPA1
DECR1 EIF4G2
DECR1 TMED10
DECR1 GLUD1
DECR1 SDHB
DECR1 VDAC2
DECR1 H3F3B
DECR1 AMD1
RPS7 COX7C
RPS7 RPS6
RPS7 RPL18A
RPS7 FBL
RPS7 RPL36A
CYP2A6 FAS
CYP2A6 CYP2A13
IRAK1 COPB1
PSMC1 YY1
PSMC1 CLTC
PSMC1 BUD31
PSMC1 EED
PSMC1 TCEB1
PSMC1 CLIC1
PSMC1 HADHB
PSMC1 TTC1
PSMC1 MYO5A
PSMC1 HMGB1
PSMC1 CKAP5
PSMC1 MRPL28
PSMC1 EIF4H
PSMC1 COX5A
PSMC1 HSP90AA1
PSMC1 PCBP1
PSMC1 DCTN2
PSMC1 COPB1
PSMC1 AP2M1
PSMC1 SNRPB
PSMC1 HNRNPA1
PSMC1 UBE4A
PSMC1 ATIC
PSMC1 SHC1
PSMC1 VDAC1
PSMC1 HSPE1
PSMC1 TSG101
PSMC1 PSME4
PSMC1 MAPRE1
PSMC1 MRPS22
PSMC1 MTIF2
PSMC1 U2AF1
PSMC1 PDXK
PSMC1 ADRM1
PSMC1 MLH1
PSMC1 DDX21
PSMC1 CCT8
PSMC1 MRPL23
PSMC1 COX6B1
PSMC1 PSME2
PSMC1 IGBP1
PSMC1 UQCRC1
PSMC1 PSMD4
PSMC1 PDHB
PSMC1 AP2S1
PSMC1 CLTA
PSMC1 FH
PSMC1 MPI
PSMC1 QARS
PSMC1 DUT
PSMC1 RAD23A
PSMC1 HSP90B1
PSMC1 CTNNB1
PSMC1 EIF1
PSMC1 TRIM26
PSMC1 MYL6B
CLTC EED
CLTC PARK7
CLTC HSP90AA1
CLTC TRIP12
CLTC IGBP1
CLTC DCTN2
CLTC TSG101
CLTC MAPRE1
CLTC NARS
CLTC PSMD4
CLTC MYL12A
CLTC MRPS22
CLTC PDHB
CLTC COPB1
CLTC MTIF2
CLTC IL10RA
CLTC HNRNPK
CLTC HADHB
CLTC TFAM
CLTC QARS
CLTC AP2M1
CLTC SAP18
CLTC TCEB1
CLTC SNRPB2
CLTC ARPC2
CLTC LAMP2
CLTC MRPL28
CLTC SSR2
CLTC MLH1
CLTC EIF4H
C21orf33 SHC1
C21orf33 EXOSC7
C21orf33 PDHB
GINS1 FEZ2
GINS1 BYSL
GINS1 STMN1
GINS1 TK1
GINS1 MCM3
GINS1 SNRPB
GINS1 ESPL1
DNAJC2 DDX21
EIF3I BUD31
INPP5D HCFC1
INPP5D SAFB
INPP5D SNRNP70
ILF3 ABL1
ILF3 SFRS4
SLC25A46 RBMX
SLC25A46 ETF1
SLC25A46 PTMA
SLC25A46 MDH1
HADHB QARS
HADHB IGBP1
HADHB UQCRC1
HADHB CHD4
HADHB MRPS22
HADHB COPB1
HADHB PPP1R11
HADHB ATP6V0C
HADHB HNRNPK
HADHB MLH1
HADHB UBE2L3
TTC1 SNRPB
KLF6 EEF1D
HMGA1 GAPDH
COL9A2 DBI
CAMLG EEF1D
CAMLG TUBA1A
CAMLG COX5A
CAMLG DCTN2
CAMLG TSG101
CAMLG SERTAD2
CAMLG EED
CAMLG HMGB1
CAMLG KIAA0174
CAMLG QARS
CAMLG AP2M1
CAMLG SUZ12
CAMLG PCMT1
CAMLG YY1
CAMLG TCEB1
CAMLG NOMO1
CAMLG ALDH9A1
IGL@ LOC91316
ATP5B PSMD14
ATP5B FDPS
ATP5B YBX1
ATP5B SDHB
ATP5B CCT7
ATP5B KDELR2
ATP5B SLC25A5
MTHFD2 CENPA
RBM4 FH
RBM4 UQCRB
RBM4 PUF60
RBM4 EEF1D
RBM4 COX6B1
RBM4 PCBP1
RBM4 TSG101
RBM4 PSMB3
RBM4 PSMD4
RBM4 ZNF146
RBM4 GTF2E1
RBM4 AP2S1
RBM4 COPB1
RBM4 FKBP2
RBM4 EED
RBM4 TCEB1
RBM4 EEF1G
RBM4 CLIC1
RBM4 TAF10
RBM4 KIAA0174
RBM4 QARS
RBM4 PTDSS1
RBM4 BAG1
RBM4 YY1
RBM4 EIF1
RBM4 MRPL28
RBM4 NAP1L4
RBM4 NDUFS8
RBM4 HNRNPC
C1R IL10RB
TCEB1 SNRPG
TCEB1 UQCRB
TCEB1 TUBA1A
TCEB1 COX5A
TCEB1 HEXB
TCEB1 HSP90AA1
TCEB1 HSPE1
TCEB1 PCBP1
TCEB1 DCTN2
TCEB1 SAP18
TCEB1 PSMD4
TCEB1 MRPS22
TCEB1 PDHB
TCEB1 PSMB7
TCEB1 GTF2A2
TCEB1 CLTA
TCEB1 PARK7
TCEB1 SNRPF
TCEB1 U2AF1
TCEB1 HNRNPU
TCEB1 TFAM
TCEB1 QARS
TCEB1 AP2M1
TCEB1 PTDSS1
TCEB1 SSBP1
TCEB1 PSMA6
TCEB1 PABPC1
TCEB1 COX6B1
TCEB1 COX7C
TCEB1 HNRNPA1
TCEB1 EIF1
TCEB1 SUMO1
TCEB1 MRPL28
TCEB1 RPS6
TCEB1 PEBP1
TCEB1 MRPL23
TCEB1 EIF4H
TCEB1 COX6C
TCEB1 H3F3A
CKAP5 PIM1
CKAP5 LOC96610
CKAP5 EZH2
CKAP5 COX5A
CKAP5 STIP1
CKAP5 CTPS
CKAP5 HMGB2
CKAP5 MRPS22
CKAP5 EPRS
CKAP5 MCM2
CKAP5 CCT3
CKAP5 USP5
CKAP5 PFKP
CKAP5 LDHA
CKAP5 EWSR1
CKAP5 VDAC1
CKAP5 KIF11
CKAP5 MRPL28
CKAP5 CCNF
PSMB2 PSMD7
PSMB2 EIF2S1
PSMB2 PSMB3
PSMB2 DDX39
PSMB2 UBE2L3
IDH1 PTGES3
IDH1 SGK1
IDH1 TMED2
PRMT1 FDPS
PRMT1 PSMD9
PRMT1 MRPS12
PRMT1 SNRPB
PRMT1 CDK4
TOP2B PARK7
CALM3 ATP6V1E1
FAM50A CNP
FAM50A SHC1
FAM50A VDAC1
FAM50A DCTN2
FAM50A ATP6AP1
FAM50A IL10RA
FAM50A FH
FAM50A CCT3
FAM50A QARS
FAM50A AP2M1
FAM50A NAP1L4
FAM50A EIF4H
NARS LOC96610
NARS HSP90AA1
NARS CYCS
NARS DCTN2
NARS PSME4
NARS UQCRC1
NARS PSMB7
NARS CLTA
NARS RAD23A
NARS CAST
NARS QARS
NARS AP2M1
NARS HSP90B1
NARS PDHX
NARS EWSR1
NARS MRPL28
NARS CCT8
ALDH9A1 BRD2
ALDH9A1 FEZ2
ALDH9A1 EEF1D
ALDH9A1 FNTA
ALDH9A1 TRIP12
ALDH9A1 TSG101
ALDH9A1 KIAA0174
ALDH9A1 TNIP1
ALDH9A1 YY1
ALDH9A1 EPS15
ALDH9A1 FOXO1
ALDH9A1 TAX1BP1
ALDH9A1 UBXN4
CLK2 DGKZ
SPARC TPM1
SPARC HEXB
EEF1A1 LIPA
YWHAB SNRPB2
YWHAB MOBKL1B
EIF4H PARK7
EIF4H PUF60
EIF4H COX5A
EIF4H TNIP1
EIF4H COX6B1
EIF4H PCBP1
EIF4H DCTN2
EIF4H MAPRE1
EIF4H RAD23A
EIF4H UQCRC1
EIF4H PSMB3
EIF4H RALY
EIF4H PDHB
EIF4H CLTA
EIF4H FH
EIF4H HSP90AA1
EIF4H U2AF1
EIF4H PSMD9
EIF4H AP2M1
EIF4H SNRPB
EIF4H ARPC2
EIF4H ATP6V1E1
EIF4H ATR
EIF4H SAP18
HDAC2 H3F3A
TIAL1 PSMB7
TIAL1 PDHB
TIAL1 DDX21
TIAL1 DCTN2
TIAL1 CCT8
PSMD14 EIF4G2
PSMD14 EIF2S2
PSMD14 ATP5G3
PSMD14 CALM2
PSMD14 ETF1
PSMD14 CCT7
TMED10 PTGES3
TMED10 ARF6
TMED10 TRIP12
TMED10 UBXN4
TMED10 MOBKL1B
UQCRB RPL35
UQCRB BCLAF1
UQCRB COX6C
ATP5A1 VDAC2
ATP5A1 NEDD8
HSPA4 MCM3
COX5A DDX39
COX5A COX6B1
COX5A VDAC1
COX5A GAPDH
COX5A IGBP1
COX5A DCTN2
COX5A SNRPG
COX5A MAPRE1
COX5A CLIC1
COX5A PSMB3
COX5A PSMD4
COX5A SNRPF
COX5A SNRPB2
COX5A MRPS22
COX5A EPRS
COX5A CYC1
COX5A RRM1
COX5A COPB1
COX5A GTF2A2
COX5A CTSH
COX5A FH
COX5A CCT3
COX5A HSP90AA1
COX5A MRPL23
COX5A UBE2L3
COX5A QARS
COX5A AP2M1
COX5A AIMP2
COX5A SUZ12
COX5A SSBP1
COX5A COX7C
COX5A HNRNPA1
COX5A SNRPB
COX5A EIF1
COX5A ADRM1
COX5A MRPL28
COX5A CCT8
COX5A HSPE1
COX5A NDUFS8
HSP90AA1 VDAC1
HSP90AA1 SMC1A
HSP90AA1 HSPE1
HSP90AA1 DCTN2
HSP90AA1 TSG101
HSP90AA1 MAPRE1
HSP90AA1 UQCRC1
HSP90AA1 HTATSF1
HSP90AA1 PSMD4
HSP90AA1 MRPS22
HSP90AA1 COPB1
HSP90AA1 MTIF2
HSP90AA1 MLH1
HSP90AA1 FH
HSP90AA1 TFAM
HSP90AA1 QARS
HSP90AA1 AP2M1
HSP90AA1 PABPC1
HSP90AA1 PSMB7
HSP90AA1 CYCS
HSP90AA1 ARPC2
HSP90AA1 HNRNPK
HSP90AA1 GLUL
HSP90AA1 SSB
HSP90AA1 CCT8
ZFP36L2 IQGAP1
ZFP36L2 PAM
TRIP12 FNTA
TRIP12 TNIP1
TRIP12 IGBP1
TRIP12 TSG101
TRIP12 COX4I1
TRIP12 HTATSF1
TRIP12 COPB1
TRIP12 MTIF2
TRIP12 EED
TRIP12 MAPRE1
TRIP12 SAP18
TRIP12 UFD1L
TRIP12 YY1
TRIP12 SNRPB2
TRIP12 ARPC2
TRIP12 EFR3A
TRIP12 SSR2
TRIP12 RBM25
TRIP12 MLH1
TRIP12 SSB
TRIP12 UBXN4
TRIP12 H3F3A
PCBP1 EED
PCBP1 TUBA1A
PCBP1 ARCN1
PCBP1 TNIP1
PCBP1 MYL12A
PCBP1 COX6B1
PCBP1 QARS
PCBP1 IGBP1
PCBP1 DCTN2
PCBP1 PSME4
PCBP1 MAPRE1
PCBP1 ATP6V1E1
PCBP1 MDH1
PCBP1 COPB1
PCBP1 CLTA
PCBP1 IL10RA
PCBP1 U2AF1
PCBP1 HNRNPU
PCBP1 KIAA0174
PCBP1 NOMO1
PCBP1 AP2M1
PCBP1 H3F3A
PCBP1 AP2S1
PCBP1 BAT1
PCBP1 YY1
PCBP1 HNRNPA1
PCBP1 EIF1
PCBP1 HNRNPK
PCBP1 NAP1L4
PCBP1 SAP18
DCTN2 PUF60
DCTN2 HTATSF1
DCTN2 EED
DCTN2 PARK7
DCTN2 IL10RA
DCTN2 CTNNB1
DCTN2 MRPL28
DCTN2 CLTA
DCTN2 TNIP1
DCTN2 PSMB3
DCTN2 COPB1
DCTN2 PSMD9
DCTN2 AP2M1
DCTN2 USP5
DCTN2 SAFB
DCTN2 SNRPB
DCTN2 DDX39
DCTN2 UBE4A
DCTN2 TUBA1A
DCTN2 SHC1
DCTN2 VDAC1
DCTN2 TSG101
DCTN2 MAPRE1
DCTN2 RALY
DCTN2 MRPS22
DCTN2 CCT3
DCTN2 U2AF1
DCTN2 RAD23A
DCTN2 NOMO1
DCTN2 NAP1L4
DCTN2 SURF1
DCTN2 CCT8
DCTN2 PUM1
DCTN2 COX6B1
DCTN2 STIP1
DCTN2 PSME2
DCTN2 UQCRC1
DCTN2 PSMD4
DCTN2 PDHB
DCTN2 PSMB7
DCTN2 FH
DCTN2 HNRNPU
DCTN2 QARS
DCTN2 SUZ12
DCTN2 EWSR1
DCTN2 SAP18
EXOSC7 ATP5D
EXOSC7 PFKP
EXOSC7 QARS
EXOSC7 IMPDH2
EXOSC7 PDHB
EXOSC7 ATIC
EXOSC7 EPRS
HTR1B VLDLR
NR1H3 UPP1
NR1H3 ATOX1
NR1H3 CD63
RHOG AMPD3
RHOG ATOX1
RHOG CSTB
RHOG COX6B1
RHOG PDXK
ZNF146 EPS15
ZNF146 HNRNPA1
ZNF146 YY1
ZNF146 MTIF2
CYP2A13 CFB
CYP2A13 DBI
CYP2A13 FAS
UBE2S PLK1
UBE2S EIF2S2
RGS19 HSF1
LAMP1 AMPD3
LAMP1 ADAR
LAMP1 SMARCA4
LAMP1 CAPN1
LAMP1 MSN
LAMP1 ACTN1
SNRNP70 BRD2
SNRNP70 HSF1
SNRNP70 SFRS4
SNRNP70 EZR
SNRNP70 SHC1
SNRNP70 IL10RB
SNRNP70 QARS
SNRNP70 USF2
SNRNP70 ECH1
SNRNP70 ATP6V0C
SNRNP70 HCFC1
SNRNP70 RBM10
SNRNP70 MLF2
SNRNP70 RAD23A
SNRNP70 NOMO1
SNRNP70 USP5
SNRNP70 HK1
SNRNP70 SAFB
SNRNP70 BAT1
SNRNP70 YY1
SNRNP70 MAPK1IP1L
SNRNP70 EWSR1
SNRNP70 KIAA0174
SNRNP70 MAP3K4
SNRNP70 SDHA
PSAP IFI30
PSAP SMARCA4
PSAP CFD
NFKB1 PUF60
NFKB1 ARCN1
NFKB1 ATP6V1E1
NFKB1 ETF1
NFKB1 MOBKL1B
APOC1 UPP1
GRM8 FRMPD4
VAT1 IL10RA
ACTA2 TUBA1A
MYL12A PARK7
MYL12A EIF1
MYL12A TUBA1A
MYL12A SSR2
MYL12A ATP6V1E1
MYL12A KIAA0174
MYL12A EED
INPPL1 HSPB1
DPYSL2 MAPRE1
DPYSL2 ADAR
DPYSL2 R3HDM1
DPYSL2 HSPB1
DPYSL2 SHC1
DPYSL2 NOMO1
DPYSL2 SMARCA4
DPYSL2 SAFB
DPYSL2 MAPK1IP1L
TAF10 ATOX1
TAF10 EIF1
TAF10 PUF60
TAF10 ATR
TAF10 SSR2
TAF10 TNIP1
TAF10 EIF3F
TAF10 SURF1
TAF10 TSG101
HNRNPK EZR
HNRNPK PUM1
HNRNPK TNIP1
HNRNPK TSG101
HNRNPK HNRNPU
HNRNPK PSME4
HNRNPK RRM1
HNRNPK MTIF2
HNRNPK IRF2
HNRNPK U2AF1
HNRNPK HMGB1
HNRNPK MPI
HNRNPK AP2S1
HNRNPK RAD23A
HNRNPK KIAA0174
HNRNPK QARS
HNRNPK DUT
HNRNPK SUZ12
HNRNPK YY1
HNRNPK PABPC1
HNRNPK UQCRC1
HNRNPK HNRNPA1
HNRNPK SUMO1
HNRNPK NOMO1
HNRNPK LBR
HNRNPK MLH1
HNRNPK NAP1L4
AP2M1 PUF60
AP2M1 HTATSF1
AP2M1 EED
AP2M1 PARK7
AP2M1 IL10RA
AP2M1 HMGB1
AP2M1 RFC4
AP2M1 ADRM1
AP2M1 MRPL28
AP2M1 TNIP1
AP2M1 SNRPB
AP2M1 COPB1
AP2M1 PSMD9
AP2M1 PTDSS1
AP2M1 YY1
AP2M1 HNRNPA1
AP2M1 UBE4A
AP2M1 EFR3A
AP2M1 TUBA1A
AP2M1 ATR
AP2M1 SHC1
AP2M1 GLUD1
AP2M1 VDAC1
AP2M1 ATP6V1E1
AP2M1 TSG101
AP2M1 PSME4
AP2M1 MAPRE1
AP2M1 MRPS22
AP2M1 CCT3
AP2M1 U2AF1
AP2M1 RAD23A
AP2M1 ECH1
AP2M1 NOMO1
AP2M1 SAP18
AP2M1 ATOX1
AP2M1 ARPC2
AP2M1 SSR2
AP2M1 MLH1
AP2M1 NAP1L4
AP2M1 NDUFS8
AP2M1 SURF1
AP2M1 CCT8
AP2M1 PUM1
AP2M1 COX6B1
AP2M1 PSME2
AP2M1 UQCRC1
AP2M1 PSMD4
AP2M1 E2F3
AP2M1 PDHB
AP2M1 AP2S1
AP2M1 FH
AP2M1 QARS
AP2M1 SUZ12
AP2M1 EWSR1
AP2M1 SSB
H3F3A EEF1D
H3F3A BRD2
H3F3A RBMX
H3F3A COX6B1
H3F3A PTMA
H3F3A PARK7
H3F3A U2AF1
H3F3A DUT
H3F3A SUZ12
H3F3A YY1
H3F3A COX4I1
HK1 ARHGDIA
HK1 SMARCA4
HK1 MAP4K1
HK1 CDC25B
HK1 PSME4
HK1 ATP6AP1
HK1 RAD23A
HK1 RUNX3
HK1 NOMO1
HK1 MAPK1IP1L
AIMP2 UQCRC1
AIMP2 HDLBP
AIMP2 CCT3
AIMP2 TKT
AIMP2 VDAC1
AIMP2 CTPS
AIMP2 HSPE1
AIMP2 GAPDH
AIMP2 MCM3
NDRG1 C1S
CYTH1 RCOR1
CYTH1 GGA3
CYTH1 GTF2I
FSCN1 ACTN1
FSCN1 COL4A2
NCOA4 PPT1
NCOA4 CAT
CUL1 ARPC1A
CUL1 ETF1
PRDX4 SSR4
HNRNPA1 EZH2
HNRNPA1 VDAC1
HNRNPA1 HSPE1
HNRNPA1 HMGB1
HNRNPA1 TSG101
HNRNPA1 PSME4
HNRNPA1 HARS
HNRNPA1 RRM1
HNRNPA1 MTIF2
HNRNPA1 U2AF1
HNRNPA1 RAD23A
HNRNPA1 PTDSS1
HNRNPA1 YY1
HNRNPA1 UCHL3
HNRNPA1 ARPC2
HNRNPA1 QARS
HNRNPA1 MLH1
HNRNPA1 ATIC
CSTB VDAC1
CSTB PDXK
CCNF CNP
CCNF LOC96610
CCNF STMN1
CCNF CTPS
C11orf58 EIF4G2
C11orf58 CLIC1
C11orf58 SUMO1
C11orf58 BCLAF1
C11orf58 TCP1
DYNLT1 AMD1
RBM42 ATP5D
RBM42 ARHGDIA
RBM42 SMARCA4
RBM42 HCFC1
RBM42 RALY
RBM42 CHD4
RBM42 RBM10
RBM42 MLF2
RBM42 CSNK2B
RBM42 RAD23A
RBM42 SAFB
RBM42 SNRPB
RBM42 MAPK1IP1L
RBM42 ADRM1
ATIC VDAC1
ATIC CARS
ATIC MRPS22
ATIC MCM2
ATIC ATP5D
ATIC CCT3
ATIC U2AF1
ATIC QARS
ATIC HSP90B1
ATIC HMGB1
ATIC RFC4
ATIC PSMD4
ATIC IMPDH2
ATIC NDUFS8
ATIC DDX21
COX6C SUMO1
COX6C GTF2A2
COX6C QARS
COX6C PTDSS1
COX6C COX7C
COX6C SSB
COX6C SSBP1
IGKV1D-13 HIST1H2BJ
ARPC1B ATOX1
ARPC1B CYBA
ARPC1B BUD31
ARPC1B GTF2A2
EEF1D EIF1
EEF1D SSR2
EEF1D COX6B1
EEF1D KIAA0174
BPTF CXCR4
BPTF ANKRD36B
EIF2S2 SNRPB2
EIF2S2 CYCS
EIF2S2 VDAC2
EIF2S2 AMD1
SAFB BRD2
SAFB ADAR
SAFB CHD4
SAFB PUM1
SAFB SHC1
SAFB GGA3
SAFB TNIP1
SAFB ARHGDIA
SAFB RAD23A
SAFB CDC25B
SAFB PSME4
SAFB ATP6V0C
SAFB HCFC1
SAFB CAPN1
SAFB R3HDM1
SAFB RBM10
SAFB MLF2
SAFB CLTA
SAFB MPI
SAFB ECH1
SAFB NOMO1
SAFB MAPK1IP1L
SAFB EWSR1
SAFB SDHA
FNTA SHC1
FNTA TSG101
FNTA COPB1
FNTA PARK7
FNTA YY1
FNTA RBM39
FNTA EIF1
FNTA MLH1
FNTA SSB
EDEM1 TCEA1
VDAC1 GAPDH
VDAC1 HSPE1
VDAC1 SSBP1
VDAC1 PSMD4
VDAC1 CENPA
VDAC1 MRPS22
VDAC1 MCM2
VDAC1 EIF2S1
VDAC1 CCT3
VDAC1 QARS
VDAC1 HSP90B1
VDAC1 PDHA1
VDAC1 ATOX1
VDAC1 NME1
VDAC1 BYSL
VDAC1 IMPDH2
VDAC1 CCT8
SMC1A LOC96610
SMC1A KPNB1
SMC1A CNP
SMC1A TK1
SMC1A EWSR1
SMC1A CLTA
NUP93 RAD23A
CDK4 MRPL12
CDK4 PIM1
CDK4 NME1
CDK4 SLBP
CDK4 SNRPB
FUS EWSR1
FUS KPNB1
FUS CAST
FUS BAT1
CTPS RBM10
CTPS TK1
CTPS STMN1
CTPS ESPL1
PSME4 COX6B1
PSME4 E2F3
PSME4 AP2S1
PSME4 UBE4A
PSME4 MTIF2
PSME4 EED
PSME4 IL10RA
PSME4 FH
PSME4 U2AF1
PSME4 KIAA0174
PSME4 QARS
PSME4 RRM1
PSME4 YY1
PSME4 CAST
PSME4 MLH1
SSBP1 NME1
SSBP1 MRPL23
SSBP1 COX6B1
SSBP1 HSPE1
SSBP1 TSG101
SSBP1 PSMD4
SSBP1 ATP1B3
SSBP1 PDHB
SSBP1 GTF2A2
SSBP1 RPL35
SSBP1 SNRPF
SSBP1 TFAM
SSBP1 UCHL3
SSBP1 PSMA6
SSBP1 COX7C
SSBP1 RPL38
SSBP1 RPL35A
SSBP1 CCT8
SSBP1 RPS6
SSBP1 UBE2L3
AIF1 LST1
STXBP3 RBM25
STXBP3 EFR3A
RALY ATOX1
RALY RAD23A
RALY SNRPB
RBM10 ADRM1
RBM10 PFKP
RBM10 RRP1B
RBM10 QARS
RBM10 RAD23A
RBM10 USF2
RBM10 CAPN1
RBM10 MAP4K1
ATP6V1E1 ARCN1
ATP6V1E1 MAPRE1
ATP6V1E1 PDHB
ATP6V1E1 MYD88
ATP6V1E1 SAP18
ATP6V1E1 VDAC2
ATP6V1E1 SNRPB
ATP6V1E1 MOBKL1B
ATP6V1E1 PSMB3
ATP6V1E1 NUBP1
CDKN3 LDHA
CDKN3 MYBL2
MRPS22 LOC96610
MRPS22 MRPL12
MRPS22 IGBP1
MRPS22 RAD23A
MRPS22 UQCRC1
MRPS22 PSMB3
MRPS22 PSMD4
MRPS22 ATP1B3
MRPS22 COX6B1
MRPS22 KIF11
MRPS22 BTK
MRPS22 FH
MRPS22 CCT3
MRPS22 GLUL
MRPS22 ARCN1
MRPS22 QARS
MRPS22 USP5
MRPS22 RRM1
MRPS22 GAPDH
MRPS22 SNRPB
MRPS22 TKT
MRPS22 PDHA1
MRPS22 MRPL23
MRPS22 HSPE1
COL4A2 CDC25B
COL4A2 ATP6AP1
COL4A2 ADAR
COL4A2 RAD23A
COL4A2 SMARCA4
COL4A2 MMP9
COL4A2 PCOLCE
COL4A2 HCFC1
MAPK1IP1L ELF4
MAPK1IP1L LOC96610
MAPK1IP1L CHD4
MAPK1IP1L SMARCC2
MAPK1IP1L GGA3
MAPK1IP1L TNIP1
MAPK1IP1L YY1
MAPK1IP1L HCFC1
MAPK1IP1L R3HDM1
MAPK1IP1L SERTAD2
MAPK1IP1L EED
MAPK1IP1L HNRNPU
MAPK1IP1L CAST
MAPK1IP1L NOMO1
MAPK1IP1L USP5
MAPK1IP1L ATP6V0C
MAPK1IP1L ADRM1
FOXO1 BRD2
FOXO1 LBR
FOXO1 MYST3
CHAF1A ADRM1
CHAF1A PDHA1
KIF11 MELK
KIF11 HNRNPC
MRPL12 NME1
ATP6AP1 CDC25B
ATP6AP1 HCFC1
ATP6AP1 ATP6V0C
ATP6AP1 SMARCA4
RPL18 SNRPB2
RPL18 EEF1G
RPL18 RPL35A
RPL18 VBP1
RPL18 EIF1
RPL18 RPL18A
RPL18 HNRNPC
RPL18 FBL
CD48 RPL35A
MCM4 RRM1
U2AF1 SNRPG
U2AF1 LOC96610
U2AF1 COX6B1
U2AF1 HMGB1
U2AF1 PSMD4
U2AF1 RRM1
U2AF1 PSMB7
U2AF1 PDHB
U2AF1 EED
U2AF1 CCT3
U2AF1 TFAM
U2AF1 QARS
U2AF1 DUT
U2AF1 SUZ12
U2AF1 YY1
U2AF1 SUMO1
U2AF1 NAP1L4
U2AF1 UBE2L3
BCLAF1 EIF4G2
BCLAF1 RBMX
BCLAF1 COPS5
BCLAF1 PARK7
BCLAF1 RPL35A
BCLAF1 MLH1
BCLAF1 TOMM20
BCLAF1 HNRNPC
BCLAF1 LAMP2
GLUL CTSD
IL10RB MAP3K11
IL10RB DGKZ
IL10RB RAD23A
IL10RB NOMO1
IL10RB FKBP2
ECH1 SFRS4
ECH1 PUF60
ECH1 SIK1
ECH1 USF2
NOMO1 SHC1
NOMO1 TNIP1
NOMO1 COX6B1
NOMO1 CDC25B
NOMO1 TUBA1A
NOMO1 AP2S1
NOMO1 IL10RA
NOMO1 CAST
NOMO1 KIAA0174
NOMO1 YY1
NOMO1 ATP6V0C
NOMO1 UQCRC1
NOMO1 QARS
NOMO1 NAP1L4
SAP18 EIF4G2
SAP18 ARCN1
SAP18 COX6B1
SAP18 MAPRE1
SAP18 PSMD4
SAP18 PDHB
SAP18 COPB1
SAP18 MRPL23
SAP18 VDAC2
SAP18 TAF7
SAP18 SNRPB
SAP18 SSB
SAP18 SNRPB2
SAP18 COX4I1
SAP18 HNRNPC
SAP18 CCT8
BTK QARS
BTK TOP2A
BAT1 SFRS4
BAT1 UQCRC1
BAT1 FH
BAT1 PEBP1
BAT1 IL10RA
BAT1 PPP1R11
BAT1 KIAA0174
BAT1 YY1
BAT1 IRF2
BAT1 EWSR1
PDHA1 SNRPB
PDHA1 IGBP1
PDHA1 CCT8
RPL36A CYCS
RPL36A RPL18A
PABPC1 HNRNPU
PABPC1 PUM1
PABPC1 CHD4
PABPC1 QARS
PABPC1 MTA1
PPP1R7 UPP1
PPP1R7 SSR2
ATOX1 PUF60
ATOX1 COX6B1
ATOX1 SNRPB
ATOX1 PSMD4
ATOX1 AP2S1
ATOX1 UPP1
ATOX1 PSMD9
ATOX1 ADRM1
ATOX1 SSR2
ATOX1 ADORA2A
ATOX1 NDUFS8
ATOX1 SURF1
EFR3A ATR
EFR3A SHC1
EFR3A MAPRE1
EFR3A PHF3
EFR3A EED
EFR3A KIAA0174
EFR3A SUZ12
EFR3A HNRNPC
EFR3A RRP1B
EFR3A RBM25
EFR3A SSB
EFR3A UBXN4
SUMO1 EIF4G2
SUMO1 ETF1
SUMO1 HMGB1
SUMO1 PSMB7
SUMO1 CCT3
SUMO1 QARS
SUMO1 SUZ12
SUMO1 YY1
SUMO1 LOC1720
SUMO1 HNRNPC
SSR2 TUBA1A
SSR2 SHC1
SSR2 COX6B1
SSR2 PSMD4
SSR2 SNRPB
SSR2 SURF1
IRF1 IL15RA
MLH1 ATR
MLH1 NSMAF
MLH1 NUBP1
MLH1 QARS
MLH1 TSG101
MLH1 RAB21
MLH1 TAF7
MLH1 HTATSF1
MLH1 MTIF2
MLH1 EED
MLH1 PARK7
MLH1 EIF3F
MLH1 KIAA0174
MLH1 MAPRE1
MLH1 SUZ12
MLH1 PTDSS1
MLH1 PHF3
MLH1 BAG1
MLH1 YY1
MLH1 EPS15
MLH1 ARPC2
MLH1 RRP1B
MLH1 LBR
MLH1 HNRNPC
TK1 LOC96610
TK1 ESPL1
TK1 MCM3
NDUFS8 PUF60
NDUFS8 COX6B1
NDUFS8 PSMD4
NDUFS8 FH
NDUFS8 QARS
NDUFS8 SNRPB
NDUFS8 ADRM1
WARS MT1A
FBL EIF3E
FBL SNRPB
UBXN4 EED
UBXN4 PARK7
UBXN4 PTMA
UBXN4 RBM25
UBXN4 IRF2
UBXN4 UBE4A
RNPEP CHD4
RNPEP SMARCA4
RNPEP USP5
MCM3 CNP
MCM3 PIM1
MCM3 LOC96610
MCM3 CCT3
MCM3 SNRPD3
MCM3 USP5
FEZ2 SUZ12
FEZ2 YY1
SNRPG TSG101
SNRPG SNRPF
SNRPG PSMD4
SNRPG UBE2L3
SNRPG HSPE1
SNRPG GTF2A2
SNRPG PSMA6
LOC96610 UQCRC1
LOC96610 PIM1
LOC96610 EZH2
LOC96610 CHD4
PUM1 BRD2
PUM1 SHC1
PUM1 TNIP1
PUM1 CDC25B
PUM1 KNTC1
PUM1 HNRNPU
PUM1 KIAA0174
PUM1 USP5
PUM1 EWSR1
MRPL23 PSMD4
MRPL23 CLIC1
MRPL23 TFAM
MRPL23 QARS
MRPL23 SNRPB
MRPL23 HSPE1
NCKAP1L ADAR
NCKAP1L HNRNPU
NCKAP1L USP5
DDX21 COX4I1
DDX21 QARS
DDX21 HSPE1
DDX21 PDHB
DDX21 TSG101
COX6B1 PUF60
COX6B1 TNIP1
COX6B1 MTMR6
COX6B1 MAPRE1
COX6B1 IL10RA
COX6B1 TSG101
COX6B1 PSMB3
COX6B1 PSMD4
COX6B1 SNRPF
COX6B1 PDHB
COX6B1 TUBA1A
COX6B1 AP2S1
COX6B1 GTF2A2
COX6B1 FH
COX6B1 QARS
COX6B1 PTDSS1
COX6B1 SNRPB
COX6B1 COX7C
COX6B1 UQCRC1
COX6B1 ADRM1
COX6B1 EIF1
COX6B1 DDX39
COX6B1 UNG
COX6B1 NAP1L4
ARL4D FAS
YWHAE EED
YWHAE ARPC2
YWHAE CAST
TAF7 PARK7
TAF7 SNRPB2
TAF7 RPL35
TAF7 EEF1G
TAF7 HNRNPC
HCFC1 ADAR
HCFC1 SMARCA4
HCFC1 CHD4
HCFC1 CAPN1
HCFC1 MLF2
HCFC1 MED12
HUWE1 PCOLCE
COX4I1 MAPRE1
COX4I1 SNRPB2
COX4I1 PSMA2
COX4I1 RPS6
COX4I1 UBE2L3
COX4I1 SSB
COX4I1 CCT8
PHB2 ATP5G3
PHB2 GLUD1
PHB2 ETF1
PHB2 CCT7
R3HDM1 ELF4
R3HDM1 RRP1B
R3HDM1 TNIP1
R3HDM1 IL10RA
UCHL3 PSMD4
UCHL3 HSPE1
E2F3 MRPL28
E2F3 KIAA0174
E2F3 UNG
E2F3 MAP3K4
E2F3 SDHA
E2F3 CLTA
MPRIP MSN
MPRIP BRD2
MAP2K1 ARHGDIB
SDHB RAB1A
SDHB VDAC2
MTMR6 ARPC2
MTMR6 SSB
AP2S1 TUBA1A
AP2S1 TNIP1
AP2S1 MLF2
AP2S1 FH
AP2S1 PTDSS1
AP2S1 YY1
AP2S1 ADRM1
AP2S1 QARS
ARHGAP4 SHC1
KIAA0114 NME1
SSR1 CCNG1
MPL ROS1
CTSH DBI
FH PSMD4
FH HTATSF1
FH EPRS
FH PDHB
FH SHC1
FH QARS
FH CXCR5
FH TKT
FH UQCRC1
FH ADRM1
FH EIF1
FH NAP1L4
HSPB1 RAD23A
HSPB1 MLF2
DDX18 PTMA
STMN1 HMGB1
QARS IL10RA
QARS HMGB1
QARS KIAA0174
QARS LBR
QARS CAST
QARS PTDSS1
QARS YY1
QARS UNG
QARS IMPDH2
QARS HSPE1
QARS TSG101
QARS RRM1
QARS MTIF2
QARS CCT3
QARS RAD23A
QARS TFAM
QARS PEBP1
QARS NAP1L4
QARS PARK7
QARS UQCRC1
QARS PSMD4
QARS PDHB
QARS PSMB7
QARS ATP5D
QARS SUZ12
QARS HSP90B1
SUZ12 EED
SUZ12 MARS
SUZ12 HMGB1
SUZ12 TSG101
SUZ12 SNRPF
SUZ12 IGBP1
SUZ12 MTIF2
SUZ12 PARK7
SUZ12 VBP1
SUZ12 PCMT1
SUZ12 PTDSS1
SUZ12 YY1
UBE4A COPB1
UBE4A NAP1L4
UBE4A BRD2
UBE4A MSN
HSP90B1 IL10RA
ARHGDIB PARK7
ARHGDIB PTGES3
ARHGDIB CALM2
PSMA6 SNRPF
PSMA6 UBE2L3
PSMA6 UPP1
EPS15 PHF3
EPS15 RRP1B
EPS15 YY1
RUNX3 SDHA
SNRPB2 CYCS
SNRPB2 CCNG1
SNRPB2 COPB1
SNRPB2 PARK7
SNRPB2 RPL35
SNRPB2 CLIC1
SNRPB2 TFAM
SNRPB2 DUT
SNRPB2 CCT8
SUMO2 TCP1
DBI CFB
DBI FAS
DBI MDH1
DBI MAPK14
EIF1 PUF60
EIF1 TSG101
EIF1 MAPRE1
EIF1 PSMD4
EIF1 COPB1
EIF1 EED
EIF1 RPL35
EIF1 EIF3F
EIF1 PTDSS1
EIF1 RPL38
EIF1 ADRM1
RPL11 RPL35A
CYP1B1 C1S
RPL35A EIF3E
TCEA1 YWHAZ
HMGB2 SNRPF
HMGB2 RFC4
HMGB2 HNRNPC
HMGB2 GTF2A2
PDE3B RGN
PDE3B VLDLR
MTA1 ATP6V0C
MTA1 HSF1
MTA1 RAD23A
MYO5A CLTA
LAMP2 MAPRE1
BYSL ATP5D
BYSL IRF4
BYSL PIM1
BYSL CCT3
BYSL ATP1B3
BYSL EPRS
BYSL RRM1
BYSL MCM2
EIF4G2 COPS5
EIF4G2 ETF1
EIF4G2 HNRNPC
PIM1 MCM2
PUF60 SHC1
PUF60 MAPRE1
PUF60 PSMD4
PUF60 PSMD9
PUF60 PTDSS1
PUF60 UQCRC1
PUF60 ADRM1
ARCN1 BRD2
ARCN1 RBMX
ARCN1 MAPRE1
ARCN1 COPB1
ARCN1 SSB
MELK LDHA
MELK RFC4
COPS5 MAPRE1
COPS5 BAG1
HSF1 SFRS4
MAP4K1 CAPN1
CDC25B ADAR
CDC25B SHC1
CDC25B GGA3
CDC25B ATP6V0C
BLVRA PSMD4
CHD4 SMARCA4
CHD4 ADAR
CHD4 KNTC1
CHD4 MLF2
CHD4 CLTA
CHD4 RAD23A
CHD4 USP5
CHD4 ESPL1
CHD4 EWSR1
SERTAD2 GGA3
SERTAD2 TNIP1
SERTAD2 KIAA0174
SERTAD2 YY1
SERTAD2 MTIF2
HTATSF1 EED
HTATSF1 PCMT1
HTATSF1 SHC1
HTATSF1 MAPRE1
HTATSF1 SLC9A6
RHEB MAPRE1
RHEB COPB1
CCT7 NEDD8
CCT7 ATP5G3
CCT7 ARPC1A
CCT7 ETF1
GLRX GTF2A2
EZR EWSR1
BUD31 CARS
BUD31 HSPE1
NASP EBP
PDHB IGBP1
PDHB SNRPD3
PDHB MAPRE1
PDHB UQCRC1
PDHB APRT
PDHB MTIF2
PDHB PARK7
PDHB SNRPB
PDHB SSB
PDHB NUBP1
PDHB UBE2L3
PDHB HNRNPC
PDHB CCT8
EED TNIP1
EED TSG101
EED RAB21
EED MAPRE1
EED PSMD4
EED COPB1
EED MTIF2
EED VBP1
EED MSN
EED YY1
EED MOBKL1B
EED SLC9A6
EED MRPL28
EED ARPC2
EED NAP1L4
PARK7 RRP1B
PARK7 MAPRE1
PARK7 PTDSS1
PARK7 EWSR1
PARK7 CCT8
PARK7 HNRNPC
ATR NAP1L4
ATR TOMM20
ATR YY1
ATR TSG101
IL10RA TUBA1A
IL10RA SHC1
IL10RA ATP6V0C
IL10RA KIAA0174
IL10RA YY1
IL10RA IRF2
IL10RA CAST
EEF1G PHF3
EEF1G RPL35
EEF1G RPL6
EEF1G EIF3F
EEF1G RPS6
ARPC1A RAB1A
ARPC1A ETF1
CLIC1 FDPS
CLIC1 PSMD4
CLIC1 COPB1
HNRNPU SHC1
HNRNPU CLTA
HNRNPU CTNNB1
HNRNPU USP5
HNRNPU MED12
CTNNB1 COPB1
CTNNB1 NAP1L4
KIAA0174 BRD2
KIAA0174 SFRS4
KIAA0174 SHC1
KIAA0174 PHF3
KIAA0174 YY1
KIAA0174 SDHA
KIAA0174 ZNF638
MYBL2 SNRPB
VDAC2 SNRPB
VDAC2 CCT8
TCP1 HNRNPC
TKT FDPS
TKT EPRS
TKT CYC1
FDPS GAPDH
HMGB1 CENPA
HMGB1 PTMA
HMGB1 RRM1
HMGB1 CCT3
HMGB1 DUT
HMGB1 HNRNPC
HMGB1 UFD1L
HMGB1 UNG
COX7C TSG101
COX7C GTF2A2
COX7C RPL35
COX7C SNRPF
COX7C PTDSS1
COX7C RPL38
RPL38 SNRPF
RPL38 SURF1
NSMAF SLC9A6
RFC4 MCM2
MRPL28 PSMD4
MRPL28 MYL6B
MRPL28 HSPE1
LBR PSMD4
LBR RRM1
RPS6 RPL6
RPS6 RPL23
RPS6 PPT1
MCM7 ESPL1
UBE2L3 HSPE1
UBE2L3 SNRPF
UBE2L3 DDX39
MAP3K4 EWSR1
MAP3K4 SHC1
MAP3K4 USF2
MAP3K4 SDHA
MAP3K4 MTIF2
DDX39 UQCRC1
EZH2 PSMB3
EZH2 SNRPB
CCND1 PDXK
TNIP1 TUBA1A
TNIP1 CARS
TNIP1 COPB1
TNIP1 YY1
TNIP1 UFD1L
TNIP1 NAP1L4
TNIP1 SSB
TNIP1 CLTA
ETF1 PSMD4
ETF1 COPB1
ETF1 GTF2A2
NUBP1 MAPRE1
SNRPC CSNK2B
COL1A1 COL3A1
PSMD7 PSMB3
RAB21 MAPRE1
RAB21 RRP1B
NEDD8 ATP5G3
PSMB3 UQCRC1
PSMB3 PSMD4
PSMB3 PSMB7
PSMB3 SNRPB
RPL6 RPL35
CALM2 PTGES3
USF2 HMHA1
EPRS PSMD4
EPRS RRP1B
EPRS SHC1
EPRS CCT3
SNRPB STIP1
SNRPB GAPDH
SNRPB UQCRC1
SNRPB ATP1B3
SNRPB RPL35
SNRPB SNRPF
SNRPB PSMD9
SNRPB LDHA
SNRPB CCT8
TOMM20 PTDSS1
COPB1 TSG101
COPB1 MAPRE1
COPB1 SHC1
COPB1 PSMD4
COPB1 NAP1L4
COPB1 SSB
GTF2A2 SNRPF
GTF2A2 NME1
GTF2A2 PSMB7
GTF2A2 CCT8
ILF2 CYCS
ILF2 CSNK2B
RBM25 PTMA
PTGES3 RAB1A
PSMD9 MAPRE1
CAST YY1
CAST MPI
USP5 UQCRC1
USP5 KNTC1
USP5 CCT3
USP5 EWSR1
USP5 SDHA
PFKP RAD23A
PTDSS1 TSG101
PTDSS1 PSMD4
PTDSS1 BAG1
BAG1 PSMD4
BAG1 EIF3F
YY1 BRD2
YY1 TSG101
YY1 SHC1
YY1 ARPC2
YY1 MTIF2
YY1 ZNF638
YY1 PCMT1
YY1 UFD1L
YY1 NAP1L4
ESPL1 KNTC1
ESPL1 MCM2
SLC9A6 MAPRE1
SLC9A6 MSN
UNG CCT3
UNG PCMT1
SERPINB1 CD63
SERPINB1 PSME2
IMPDH2 PSMD4
IMPDH2 MCM2
IMPDH2 CCT3
IMPDH2 HSPE1
LOC1720 SNAPC1
LOC1720 NME1
LOC1720 RRM1
KDELR2 RAP1A
KDELR2 CYCS
HNRNPC RBMX
HNRNPC IGBP1
HNRNPC PTMA
HNRNPC RRM1
HNRNPC VBP1
HNRNPC CCT8
HNRNPC SSB
SDHA KPNB1
SDHA MTIF2
EBP CENPA
TUBA1A SHC1
TUBA1A ATP6V0C
SHC1 ADAR
SHC1 ARHGDIA
SHC1 UQCRC1
SHC1 PI4KA
SHC1 MSN
SHC1 EWSR1
SHC1 NAP1L4
CYCS MAPRE1
CYCS UQCRC1
CYCS PTMA
CYCS MDH1
CYCS VBP1
CYCS CCT8
ARHGDIA ADRM1
ARHGDIA MLF2
HSPE1 PSME2
HSPE1 PSMD4
HSPE1 ATP1B3
HSPE1 TSG101
HSPE1 CCT3
HSPE1 NME1
HSPE1 CCT8
MARS MYST3
RGN FRMPD4
RGN VLDLR
TSG101 MAPRE1
TSG101 PSMD4
TSG101 TFAM
TSG101 NAP1L4
TSG101 SSB
NOLC1 STIP1
MAPRE1 RBMX
MAPRE1 GAPDH
MAPRE1 MDH1
MAPRE1 MOBKL1B
MAPRE1 CCT8
MAPRE1 SSB
CARS PSME2
MSN ADAR
MSN CAPN1
RRM1 PSMD4
RRM1 DUT
MTIF2 EWSR1
MTIF2 ARPC2
EIF2S1 GAPDH
CCT3 PSME2
CCT3 PSMD4
CCT3 ATP1B3
CCT3 MCM2
CCT3 ATP5D
CCT3 RAD23A
IDH3G CAPN1
VBP1 RBMX
VBP1 IGBP1
RAD23A SMARCA4
RAD23A MLF2
RAD23A MPI
RAD23A CLTA
RAD23A ATP5D
RAD23A EWSR1
RAD23A UQCRC1
RAD23A NAP1L4
RAD23A PSMD4
TFAM DUT
TFAM PCMT1
TFAM CCT8
FKBP2 DGKZ
FKBP2 MYL6B
RBMX IGBP1
RBMX PTMA
RBMX SNRPD3
RBMX DUT
EWSR1 STIP1
EWSR1 UQCRC1
EWSR1 NAP1L4
MLF2 CAPN1
MLF2 PEBP1
GRN SMARCA4
LDHA GAPDH
ADRM1 ATP5D
FAS CFB
FAS MAPK14
NAP1L4 PSMD4
NAP1L4 SNAPC1
NAP1L4 SSB
NMI UQCRC1
SURF1 PSMD4
CCT8 PSMD4
CCT8 DUT
MAPK14 CAPN1
BRD2 GGA3
BRD2 ANKRD36B
ADAR CAPN1
ADAR TNFAIP3
VLDLR FRMPD4
PSME2 MYL6B
PSME2 UQCRC1
PSME2 PSMD4
PSMD4 PSMB7
PSMD4 UFD1L
PSMD4 MYL6B
PSMD4 SSB
HARS ATP5D
MYST3 PI4KA
PAM TNFAIP3
