# Supplementary material for: Functional networks inference from rule-based machine learning models
Source: BioData Min. 2016 Sep 5;9:28. doi: 10.1186/s13040-016-0106-4 (PMC5011349; doi:10.1186/s13040-016-0106-4)
Supplement: Supplementary file 2 — Networks. All networks used in the analysis given as a list of edges. (XZ 11980 kb) [file 13040_2016_106_MOESM2_ESM.xz › networks/mic/dlbcl/SN_C3.txt]

SNRPE HSPE1
SNRPE CCT5
SNRPE MRPL23
ANXA7 MTMR6
RAC1 USP10
RAC1 PSME1
RAC1 DCTN2
RAC1 AP2M1
DAP3 PSMD4
DAP3 DDT
DAP3 HAX1
IGHG1 FAS
PSEN1 TOP2B
NDUFA9 COX5B
CDC123 DDX1
ARL6IP1 HMGB1
ARL6IP1 U2AF1
ARL6IP1 EIF1AP1
NACA LOC100131311
NACA MLH1
NACA QARS
NACA MTIF2
TSG101 PSMD4
TSG101 PTPN11
MSH2 PSME4
MSH2 EZH2
YY1 EED
CHD4 AP3D1
RRM1 PSME4
ATP5J CLTC
ATP5J ESD
COX7C COX5B
HNRNPA2B1 EXOSC7
HNRNPA2B1 EWSR1
PSMC1 EIF3A
PSMC1 MRPS22
PSMC1 XRCC6
PSMC1 NCL
PSMC1 AARS
EDC4 POLRMT
EDC4 SAFB
PARK7 TUBA4A
PARK7 PPP2R2A
XRCC6 NONO
XRCC6 DCTN2
XRCC6 NCL
XRCC6 CBX1
PCNA GDI2
PCNA SFRS3
TROVE2 RBM4
RPL9 RPS3
EEF1G RPL18
ARPC1A ETF1
RNPS1 CTCF
RNPS1 UQCRC1
RNPS1 FH
RNPS1 NARS
RNPS1 QARS
RNPS1 DCTN2
RNPS1 RPN2
ARCN1 RPN1
ARCN1 COPB1
IGL@ LOC91316
EMG1 PSMD4
RBM4 COX6B1
SNRPD2 RPL35
TCEB1 PTDSS1
TCEB1 COX5A
PSMB2 ENO1
RDBP PSMC3
TRAP1 POLD2
MRPL28 PSMD4
ARHGDIA RBM42
TFDP1 GDI2
TFDP1 SFRS3
MGAT1 ATP2A2
NARS PRKDC
TBCB PSME1
POLRMT SAFB
EIF4H CBX1
EIF4H AP2M1
EIF4H DCTN2
EIF4H NCL
PSMD14 POLR2K
SPCS2 TSN
COX5A TALDO1
UQCRB CAPZA2
USP9X XPO1
CD81 LAMP1
PSMD8 PSMA1
FXR2 DBI
TNIP1 RPN2
HSP90AA1 HPRT1
HMGB1 DTYMK
HMGB1 CCT6A
PCBP1 TOP1
DCTN2 CBX1
DCTN2 UQCRC1
DCTN2 RAD23B
DCTN2 AP2M1
DCTN2 ACLY
DCTN2 CLTC
DCTN2 RPN2
RAB21 MAPRE1
DAZAP2 RPN2
PPIB HSP90B1
PPIB NDUFS8
SSBP1 PSMD4
SSBP1 CCT8
MLH1 EIF3A
MLH1 PTPN11
MLH1 XPO1
MLH1 TOPBP1
HSP90AB1 EIF3A
CYP2A13 HTN1
PSMC3 PSMD4
PSMC3 CCT3
ACLY RPN2
COPB1 RPN1
DPYSL2 SAFB
GARS PABPC1
GARS AARS
ACTA2 TUBA1A
CLNS1A PDHB
CCT5 VDAC1
HNRNPK QARS
AP2M1 PPP4C
AP2M1 DLD
AP2M1 UQCRC1
AP2M1 TUBA1A
AP2M1 PDHB
AP2M1 PSME2
USP5 EIF3B
H3F3A CUL3
SAFB HCFC1
SAFB AP3D1
SAFB MAP4
SAFB CHERP
SNRPB NONO
ANXA2 NDUFV3
HTN1 FAS
HTN1 FOXO4
HTN1 CFB
XPO1 EIF3A
XPO1 PTPN11
HNRNPA1 QARS
MED12 HCFC1
WIPF2 GGA3
WIPF2 MYST3
HNRNPC TSN
CHERP MAP4
ARF1 COX6B1
NONO NCL
NONO PDHA1
VDAC1 MIF
AIMP1 TRA2B
COX6A1 SNRPF
SNRPA USP10
RGN PDE3B
PSME4 CTCF
MAPRE1 EIF3A
TOP1 CLTC
TOP1 RAD23B
TATDN2 CTCF
MAP4 ATXN2L
MAP4 AP3D1
FOXO4 DBI
MTIF2 LOC100131311
RPN1 UFD1L
DLD EIF3A
DLD QARS
UBA1 CAPN1
RPL35 ATP5O
CCT3 PPP4C
USP10 RAD23A
NOMO1 ATP6V0C
NOMO1 GUSB
RBMX TSN
EWSR1 RPN2
CCT6A AARS
SSR2 SURF1
FAS CFB
GUSB IRF3
ATP5O RPL10A
AARS FH
EIF3B ATP5D
EIF3B BYSL
EIF3A PTPN11
EIF3A TOPBP1
PRKDC DDX1
RPN2 CTCF
RPN2 HNRNPU
HCFC1 TRIM28
PTPN11 QARS
CBX1 CTCF
FH QARS
