# Supplementary material for: Functional networks inference from rule-based machine learning models
Source: BioData Min. 2016 Sep 5;9:28. doi: 10.1186/s13040-016-0106-4 (PMC5011349; doi:10.1186/s13040-016-0106-4)
Supplement: Supplementary file 2 — Networks. All networks used in the analysis given as a list of edges. (XZ 11980 kb) [file 13040_2016_106_MOESM2_ESM.xz › networks/mic/dlbcl/SE_C4.txt]

ANXA7 RAC1
ANXA7 SLC25A3
ANXA7 AIP
ANXA7 NCOA4
ANXA7 PSMD6
ANXA7 MYL12A
ANXA7 DECR1
ANXA7 RHEB
ANXA7 CLTC
ANXA7 CNTD1
ANXA7 EIF1AP1
ANXA7 ACO2
ANXA7 VDAC2
ANXA7 RBM4
ANXA7 SRGN
ANXA7 VAMP7
ANXA7 FDPS
ANXA7 CD59
ANXA7 COPB1
ANXA7 RPL38
ANXA7 TXNRD1
ANXA7 PDIA6
ANXA7 CCT4
ANXA7 POLR2C
ANXA7 TMED10
ANXA7 PLEK
ANXA7 DYNLL1
ANXA7 TNIP1
ANXA7 SRP9
ANXA7 TRIP12
ANXA7 PCBP1
ANXA7 IL1R1
ANXA7 LRPAP1
ANXA7 GNB2
ANXA7 TSC22D1
ANXA7 UQCRFS1
ANXA7 CSRP1
ANXA7 GTF2A2
ANXA7 CLNS1A
ANXA7 TAF10
ANXA7 UBXN1
ANXA7 MSH2
ANXA7 ZNHIT3
ANXA7 ASAH1
ANXA7 COX4I1
ANXA7 C11orf58
ANXA7 KDELR2
ANXA7 ARPC1B
ANXA7 TUBA1A
ANXA7 HERPUD1
ANXA7 LOC100131892
ANXA7 NR3C1
ANXA7 GPX4
ANXA7 CD46
ANXA7 UBA52
ANXA7 ATP6V1E1
ANXA7 MAPK6
ANXA7 MTIF2
ANXA7 RPS3
ANXA7 CD81
ANXA7 HTRA1
ANXA7 COX5B
ANXA7 EIF3F
ANXA7 PSMB10
ANXA7 NPC2
ANXA7 SAP18
ANXA7 GSN
ANXA7 RNF103
ANXA7 SSR2
ANXA7 SQSTM1
ANXA7 CUL3
ANXA7 ATP5O
ANXA7 HEXB
ANXA7 COX6A1
ANXA7 ATP6V0B
ANXA7 IGBP1
ANXA7 IQGAP1
ANXA7 LHFPL2
ANXA7 CAT
ANXA7 DSTN
ANXA7 CD164
ANXA7 MTMR6
ANXA7 SEPT8
ANXA7 CBX1
ANXA7 ISCU
ANXA7 PPT1
ANXA7 PSME1
ANXA7 SRI
ANXA7 PSMA6
ANXA7 EPS15
ANXA7 SNRPB2
ANXA7 UQCRC2
ANXA7 UFD1L
ANXA7 EIF1
ANXA7 SSB
ANXA7 LAMP2
GK3P ITGB3
GK3P DSC3
APLP2 AARS
APLP2 CTCF
APLP2 ARF1
APLP2 TUBA1A
APLP2 SHC1
APLP2 TNIP1
APLP2 RRAGA
APLP2 ALAS1
APLP2 PRKDC
APLP2 SMARCA4
APLP2 RPN2
APLP2 ADAR
APLP2 CDC25B
APLP2 UQCRC1
APLP2 LRPAP1
APLP2 MYL12A
APLP2 UBA1
APLP2 ACLY
APLP2 CBX1
APLP2 PPP1R11
APLP2 USP10
APLP2 DPYSL2
APLP2 MSN
APLP2 NOMO1
APLP2 AIM1
APLP2 PEA15
APLP2 EWSR1
APLP2 EIF4H
APLP2 CALM3
APLP2 ALDH9A1
APLP2 PRNP
APLP2 LAMP2
PSMA5 SNRPE
PSMA5 MPP1
PSMA5 PWP1
PSMA5 NDUFA9
PSMA5 NACA
PSMA5 MSH2
PSMA5 MORF4L2
PSMA5 RARS
PSMA5 ATP5J
PSMA5 PSMC1
PSMA5 CLTC
PSMA5 BUD31
PSMA5 GSTO1
PSMA5 XRCC6
PSMA5 TUFM
PSMA5 CLIC1
PSMA5 HADHB
PSMA5 HNRNPM
PSMA5 CDC123
PSMA5 FDPS
PSMA5 TCEB1
PSMA5 DNAJA1
PSMA5 PSMB2
PSMA5 TXNRD1
PSMA5 VDAC1
PSMA5 MRPS22
PSMA5 CCNH
PSMA5 UBE2L3
PSMA5 MRPL3
PSMA5 ATP5A1
PSMA5 DYNLL1
PSMA5 COX5A
PSMA5 PSMA3
PSMA5 UBB
PSMA5 SRP14
PSMA5 DCTN2
PSMA5 EXOSC7
PSMA5 PPIB
PSMA5 COX7B
PSMA5 MCM6
PSMA5 DNAJC2
PSMA5 ACLY
PSMA5 LDHA
PSMA5 COPB1
PSMA5 GTF2A2
PSMA5 CCT5
PSMA5 STX4
PSMA5 AP2M1
PSMA5 PSMD7
PSMA5 RPL36AL
PSMA5 SNRPB
PSMA5 UCHL3
PSMA5 ANXA2
PSMA5 ZNHIT3
PSMA5 PPIA
PSMA5 RRP1B
PSMA5 COX4I1
PSMA5 C11orf58
PSMA5 ARPC1B
PSMA5 RDBP
PSMA5 GLUD1
PSMA5 CYCS
PSMA5 HSPE1
PSMA5 MANF
PSMA5 CAPZA1
PSMA5 MAPRE1
PSMA5 MIF
PSMA5 ENO1
PSMA5 PSMD11
PSMA5 MDH1
PSMA5 RPN1
PSMA5 MRPL12
PSMA5 COX5B
PSMA5 CYBA
PSMA5 PSMB10
PSMA5 SAP18
PSMA5 HSP90AA1
PSMA5 COX17
PSMA5 MTHFD2
PSMA5 CCT6A
PSMA5 PRDX1
PSMA5 MRPS12
PSMA5 DDX21
PSMA5 ESD
PSMA5 ATP5O
PSMA5 HEXB
PSMA5 COX6A1
PSMA5 MRPL23
PSMA5 SDHB
PSMA5 GAPDH
PSMA5 PSME2
PSMA5 DDX1
PSMA5 RPN2
PSMA5 GNL2
PSMA5 UQCRC1
PSMA5 PSMD4
PSMA5 SNRPD3
PSMA5 ATP1B3
PSMA5 PRCP
PSMA5 PDHB
PSMA5 SSBP1
PSMA5 BCAP31
PSMA5 KARS
PSMA5 SNRPF
PSMA5 PSME1
PSMA5 PREP
PSMA5 PSMA6
PSMA5 HSPA9
PSMA5 SNRPD2
PSMA5 SRP19
PSMA5 HSD17B4
PSMA5 PSMB4
PSMA5 SSB
PSMA5 PSMC6
HSD17B10 YWHAQ
HSD17B10 RPL8
HSD17B10 PSMD8
HSD17B10 CYCS
HSD17B10 GNB2
HSD17B10 SLC25A5
HSD17B10 RPIA
HSD17B10 ATP5G1
HSD17B10 SFRS9
HSD17B10 SSR4
HSD17B10 PSMA1
HSD17B10 SLC25A3
HSD17B10 CCT7
HSD17B10 ARD1A
HSD17B10 PSMD9
HSD17B10 RPL18
HSD17B10 VDAC2
HSD17B10 RBBP7
HSD17B10 RPS5
HSD17B10 ATP5G3
HSD17B10 APEX1
HSD17B10 COPS6
HSD17B10 ATP5B
HSD17B10 SNRPB
HSD17B10 GPI
HSD17B10 CDK4
HSD17B10 FDPS
HSD17B10 TCEB1
HSD17B10 UQCRC2
HSD17B10 PRMT1
HSD17B10 PRPS1
HSD17B10 DDX39
HSD17B10 CCT4
HSD17B10 MRPS12
HSD17B10 PSMB4
HSD17B10 KDELR2
HSD17B10 NAE1
HSD17B10 CCNB1
HSD17B10 EIF4H
HSD17B10 TFRC
HSD17B10 PGK1
HNRNPD MPP1
HNRNPD DNMT1
HNRNPD SON
HNRNPD COMT
HNRNPD PWP1
HNRNPD CDC25B
HNRNPD FAM120A
HNRNPD CHD4
HNRNPD HNRNPA2B1
HNRNPD PSMC1
HNRNPD EDC4
HNRNPD EIF3B
HNRNPD XRCC6
HNRNPD HADHB
HNRNPD HNRNPU
HNRNPD MAP2K3
HNRNPD UBC
HNRNPD ABL1
HNRNPD EIF3CL
HNRNPD HMGB1
HNRNPD CKAP5
HNRNPD NARS
HNRNPD TBCB
HNRNPD POLRMT
HNRNPD CD81
HNRNPD PCBP1
HNRNPD EXOSC7
HNRNPD AP3D1
HNRNPD HSP90AB1
HNRNPD MCM6
HNRNPD EPRS
HNRNPD PSMC3
HNRNPD ACLY
HNRNPD NAP1L1
HNRNPD GARS
HNRNPD CCT5
HNRNPD HNRNPK
HNRNPD USP5
HNRNPD TALDO1
HNRNPD SAFB
HNRNPD ALDOA
HNRNPD LIG1
HNRNPD MAPK1IP1L
HNRNPD HNRNPA1
HNRNPD RRP1B
HNRNPD CCNF
HNRNPD MFAP1
HNRNPD SDHA
HNRNPD CHERP
HNRNPD SEC24C
HNRNPD GM2A
HNRNPD NONO
HNRNPD SHC1
HNRNPD SNRPA
HNRNPD FUS
HNRNPD CTPS
HNRNPD POU2AF1
HNRNPD RBM10
HNRNPD TOP1
HNRNPD PSMD11
HNRNPD RRM1
HNRNPD MTIF2
HNRNPD DLD
HNRNPD CCT3
HNRNPD USP10
HNRNPD U2AF1
HNRNPD RAD23A
HNRNPD TFAM
HNRNPD ATP6V0C
HNRNPD NOMO1
HNRNPD MAP4
HNRNPD MTA1
HNRNPD HDLBP
HNRNPD PRDX1
HNRNPD MLH1
HNRNPD TK1
HNRNPD SQSTM1
HNRNPD MCM3
HNRNPD AARS
HNRNPD SMC1A
HNRNPD LOC96610
HNRNPD PUM1
HNRNPD TSFM
HNRNPD ATP2A2
HNRNPD PRKDC
HNRNPD DDX1
HNRNPD RPN2
HNRNPD GNL2
HNRNPD YWHAE
HNRNPD HCFC1
HNRNPD UQCRC1
HNRNPD NCL
HNRNPD R3HDM1
HNRNPD KNTC1
HNRNPD BMS1
HNRNPD IFNGR2
HNRNPD CLTA
HNRNPD FH
HNRNPD RNPS1
HNRNPD QARS
HNRNPD SUZ12
HNRNPD CAD
HNRNPD MYH9
HNRNPD IRF2
HNRNPD CTCF
HNRNPD EWSR1
HNRNPD BYSL
HNRNPD ATXN2L
HNRNPD TRA2B
CAPRIN1 TMED10
CAPRIN1 TMED2
CAPRIN1 PSMD8
CAPRIN1 SSR1
CAPRIN1 SEPT7
CAPRIN1 TRAM1
CAPRIN1 LCP1
CAPRIN1 GDI2
CAPRIN1 HCCS
CAPRIN1 TOP2A
CAPRIN1 NPEPPS
CAPRIN1 TRA2A
CAPRIN1 ATP5G3
CAPRIN1 EIF4A2
CAPRIN1 RAB1A
CAPRIN1 PSMA1
CAPRIN1 MAP2K1
CAPRIN1 ME2
CAPRIN1 CCT7
CAPRIN1 SFRS3
CAPRIN1 ARF6
CAPRIN1 TFDP1
CAPRIN1 DEK
CAPRIN1 ACTB
CAPRIN1 HDAC1
CAPRIN1 PTGES3
CAPRIN1 ADSS
CAPRIN1 DDOST
CAPRIN1 PRMT5
CAPRIN1 APEX1
CAPRIN1 RAD23A
CAPRIN1 SDHC
CAPRIN1 ARHGDIB
CAPRIN1 PCBP2
CAPRIN1 PABPC1
CAPRIN1 P4HB
CAPRIN1 CSNK1D
CAPRIN1 UBE2D3
CAPRIN1 ZNF267
CAPRIN1 TIMM17A
CAPRIN1 PCNA
CAPRIN1 PRKAR1A
CAPRIN1 MATR3
CAPRIN1 AZIN1
CAPRIN1 IDH1
HLA-DMB MS4A1
HLA-DMB ARHGDIB
HLA-DMB ATP5G3
HLA-DMB PTGES3
HLA-DMB HLA-DRB1
HLA-DMB NEDD8
HLA-DMB UBE2D3
HLA-DMB IRF8
HLA-DMB CALM2
HLA-DMB YWHAZ
HLA-DMB TCEA1
HLA-DMB LIPA
HLA-DMB MATR3
HLA-DMB PPP2R5C
HLA-DMB PSMB8
HLA-DMB GDI2
HLA-DMB HLA-DQA1
HLA-DMB RHOH
GSTO1 SNRPE
GSTO1 PIM1
GSTO1 DAP3
GSTO1 COMT
GSTO1 PWP1
GSTO1 NDUFA9
GSTO1 MORF4L2
GSTO1 RARS
GSTO1 PSMC1
GSTO1 CLTC
GSTO1 PPP4C
GSTO1 NONO
GSTO1 PTPN11
GSTO1 CLIC1
GSTO1 HADHB
GSTO1 POLR2L
GSTO1 EMG1
GSTO1 TCEB1
GSTO1 CSRP1
GSTO1 PPP1CC
GSTO1 TMSB10
GSTO1 UBE2L3
GSTO1 PSMB9
GSTO1 COX5A
GSTO1 HSP90AA1
GSTO1 HAX1
GSTO1 PSMB3
GSTO1 MCM6
GSTO1 PSMC3
GSTO1 COPB1
GSTO1 CLNS1A
GSTO1 CCT5
GSTO1 AP2M1
GSTO1 TALDO1
GSTO1 DDX21
GSTO1 SSBP1
GSTO1 YWHAH
GSTO1 QARS
GSTO1 COX4I1
GSTO1 SERPINB1
GSTO1 PTTG1IP
GSTO1 ATIC
GSTO1 NDUFV3
GSTO1 ARF1
GSTO1 RDBP
GSTO1 VDAC1
GSTO1 HSPE1
GSTO1 MANF
GSTO1 TSG101
GSTO1 MAPRE1
GSTO1 MIF
GSTO1 ATP6V1E1
GSTO1 TAF9
GSTO1 MRPS22
GSTO1 SNRPB
GSTO1 ATF4
GSTO1 ARD1A
GSTO1 EIF2S1
GSTO1 COX5B
GSTO1 CCT3
GSTO1 GLUL
GSTO1 PSMB10
GSTO1 SAP18
GSTO1 PPP1R7
GSTO1 LDHA
GSTO1 HDLBP
GSTO1 DDT
GSTO1 NAP1L4
GSTO1 CSE1L
GSTO1 CCNB1
GSTO1 NMI
GSTO1 CCT8
GSTO1 ESD
GSTO1 ARMCX6
GSTO1 COX6A1
GSTO1 SNRPG
GSTO1 SOD1
GSTO1 TSFM
GSTO1 MRPL23
GSTO1 COX6B1
GSTO1 ATP6V1B2
GSTO1 PSME2
GSTO1 DDX1
GSTO1 RPN2
GSTO1 PSMD4
GSTO1 PDHB
GSTO1 PSMB7
GSTO1 IFNGR2
GSTO1 PSMB4
GSTO1 SNRPF
GSTO1 CD63
GSTO1 PSME1
GSTO1 PSMA6
GSTO1 EIF1
GSTO1 MYL6B
GSTO1 SSB
GSTO1 COX8A
EIF1AP1 SNRPE
EIF1AP1 TDG
EIF1AP1 UBE2A
EIF1AP1 COMT
EIF1AP1 PWP1
EIF1AP1 NDUFA9
EIF1AP1 ARL6IP1
EIF1AP1 NACA
EIF1AP1 SEC13
EIF1AP1 ATP5J
EIF1AP1 HTATSF1
EIF1AP1 HNRNPA2B1
EIF1AP1 KTN1
EIF1AP1 PSMC1
EIF1AP1 BUD31
EIF1AP1 EED
EIF1AP1 PPP4C
EIF1AP1 XRCC6
EIF1AP1 ATR
EIF1AP1 HMGB1
EIF1AP1 PTPN11
EIF1AP1 RNPS1
EIF1AP1 ECHS1
EIF1AP1 PSMA4
EIF1AP1 CAMLG
EIF1AP1 TCEB1
EIF1AP1 CD59
EIF1AP1 PPP1CC
EIF1AP1 TXNRD1
EIF1AP1 MRPL28
EIF1AP1 FAM50A
EIF1AP1 RBM25
EIF1AP1 ALDH9A1
EIF1AP1 UBE2N
EIF1AP1 EIF4H
EIF1AP1 COX5A
EIF1AP1 RBMX
EIF1AP1 HSP90AA1
EIF1AP1 UBB
EIF1AP1 TRIP12
EIF1AP1 PCBP1
EIF1AP1 DCTN2
EIF1AP1 BLOC1S1
EIF1AP1 TOP2A
EIF1AP1 PSMB3
EIF1AP1 RPL6
EIF1AP1 PSMC3
EIF1AP1 GNG10
EIF1AP1 GTF2A2
EIF1AP1 GARS
EIF1AP1 CLNS1A
EIF1AP1 CAST
EIF1AP1 HNRNPK
EIF1AP1 AP2M1
EIF1AP1 H3F3A
EIF1AP1 PTDSS1
EIF1AP1 SNRPB
EIF1AP1 PTP4A2
EIF1AP1 XPO1
EIF1AP1 EIF4A3
EIF1AP1 HNRNPA1
EIF1AP1 MTHFS
EIF1AP1 RASSF2
EIF1AP1 AP1B1
EIF1AP1 UNG
EIF1AP1 SHFM1
EIF1AP1 HNRNPC
EIF1AP1 COX6C
EIF1AP1 TNPO1
EIF1AP1 ARF1
EIF1AP1 TUBA1A
EIF1AP1 NONO
EIF1AP1 FNTA
EIF1AP1 SMC1A
EIF1AP1 HSPE1
EIF1AP1 MAPRE1
EIF1AP1 TSG101
EIF1AP1 YY1
EIF1AP1 METAP1
EIF1AP1 CARS
EIF1AP1 MIF
EIF1AP1 TOP1
EIF1AP1 NDUFV2
EIF1AP1 MTIF2
EIF1AP1 RPN1
EIF1AP1 HPRT1
EIF1AP1 DLD
EIF1AP1 SPCS2
EIF1AP1 CCT3
EIF1AP1 U2AF1
EIF1AP1 VBP1
EIF1AP1 TUBA4A
EIF1AP1 NOMO1
EIF1AP1 RPA2
EIF1AP1 SNRPD2
EIF1AP1 PEBP1
EIF1AP1 CCT6A
EIF1AP1 ARPC2
EIF1AP1 SUMO1
EIF1AP1 MLH1
EIF1AP1 NAP1L4
EIF1AP1 DDX21
EIF1AP1 CUL3
EIF1AP1 COX6A1
EIF1AP1 SNRPG
EIF1AP1 FH
EIF1AP1 EIF3A
EIF1AP1 RAD23B
EIF1AP1 COX6B1
EIF1AP1 SMARCA4
EIF1AP1 IGBP1
EIF1AP1 DDX1
EIF1AP1 RPN2
EIF1AP1 TNIP1
EIF1AP1 YWHAE
EIF1AP1 PPP2R2A
EIF1AP1 PABPC1
EIF1AP1 NDUFB7
EIF1AP1 PSMD4
EIF1AP1 NCL
EIF1AP1 CENPA
EIF1AP1 PHB
EIF1AP1 CLTA
EIF1AP1 CBX1
EIF1AP1 SNRPF
EIF1AP1 SNRPA1
EIF1AP1 QARS
EIF1AP1 SUZ12
EIF1AP1 HSP90B1
EIF1AP1 ATIC
EIF1AP1 POLD4
EIF1AP1 CTCF
EIF1AP1 UBE2I
EIF1AP1 EWSR1
EIF1AP1 HSPH1
EIF1AP1 TANK
EIF1AP1 HMGB2
EIF1AP1 SRP14
EIF1AP1 MYL6B
EIF1AP1 SSB
EIF1AP1 PSMC6
PTPN11 SNRPE
PTPN11 TDG
PTPN11 RAC1
PTPN11 PUF60
PTPN11 UBE2A
PTPN11 ARCN1
PTPN11 LARP4B
PTPN11 PEA15
PTPN11 COMT
PTPN11 SMARCA2
PTPN11 NDUFA9
PTPN11 ARL6IP1
PTPN11 NACA
PTPN11 PTPRC
PTPN11 SEC13
PTPN11 UBXN1
PTPN11 MSH2
PTPN11 PSMD6
PTPN11 PRMT2
PTPN11 MORF4L2
PTPN11 RARS
PTPN11 NUBP1
PTPN11 FXR1
PTPN11 HTATSF1
PTPN11 DYRK1A
PTPN11 PSMC1
PTPN11 CLTC
PTPN11 EED
PTPN11 PARK7
PTPN11 XRCC6
PTPN11 NONO
PTPN11 USP9X
PTPN11 TROVE2
PTPN11 EEF1G
PTPN11 SLC25A46
PTPN11 CLIC1
PTPN11 RNPS1
PTPN11 CTNNB1
PTPN11 KIAA0174
PTPN11 CAMLG
PTPN11 EMG1
PTPN11 RBM4
PTPN11 HMGB1
PTPN11 CD59
PTPN11 PPP1CC
PTPN11 TXNRD1
PTPN11 RDBP
PTPN11 CBFB
PTPN11 EFR3A
PTPN11 MRPL28
PTPN11 PSMD2
PTPN11 LBR
PTPN11 ALDH9A1
PTPN11 EIF4H
PTPN11 RPA2
PTPN11 RHOA
PTPN11 CNP
PTPN11 ITGB1
PTPN11 FOXO1
PTPN11 RBMX
PTPN11 HSP90AA1
PTPN11 RBM25
PTPN11 TRIP12
PTPN11 PCBP1
PTPN11 DCTN2
PTPN11 RAB21
PTPN11 TOP2A
PTPN11 PPIB
PTPN11 UBL4A
PTPN11 ZNF146
PTPN11 TLK1
PTPN11 SRP14
PTPN11 GNG10
PTPN11 ACLY
PTPN11 TBCB
PTPN11 COPB1
PTPN11 NAP1L1
PTPN11 NFATC3
PTPN11 GARS
PTPN11 CAPZA1
PTPN11 TTC3
PTPN11 CLNS1A
PTPN11 TAF10
PTPN11 MSN
PTPN11 HNRNPK
PTPN11 AP2M1
PTPN11 H3F3A
PTPN11 SP3
PTPN11 DDX21
PTPN11 PTDSS1
PTPN11 BAG1
PTPN11 YY1
PTPN11 MAPK1IP1L
PTPN11 SLC9A6
PTPN11 XPO1
PTPN11 FAM120A
PTPN11 HNRNPA1
PTPN11 MTHFS
PTPN11 RASSF2
PTPN11 RRP1B
PTPN11 PSME1
PTPN11 PSIP1
PTPN11 GUSB
PTPN11 KDELR2
PTPN11 UBE4A
PTPN11 HNRNPC
PTPN11 TNPO1
PTPN11 EEF1D
PTPN11 ARF1
PTPN11 EIF3F
PTPN11 KTN1
PTPN11 ATR
PTPN11 FNTA
PTPN11 GLUD1
PTPN11 SERTAD2
PTPN11 NSMAF
PTPN11 AIMP1
PTPN11 MARS
PTPN11 RB1CC1
PTPN11 MANF
PTPN11 ATP6V1E1
PTPN11 TSG101
PTPN11 PSME4
PTPN11 MAPRE1
PTPN11 ESD
PTPN11 SHC1
PTPN11 METAP1
PTPN11 NIPA2
PTPN11 PRPS2
PTPN11 TAF9
PTPN11 MRPS22
PTPN11 TATDN2
PTPN11 ATP5J
PTPN11 ATF4
PTPN11 RRM1
PTPN11 DNAJB1
PTPN11 PWP1
PTPN11 MTIF2
PTPN11 RPN1
PTPN11 HPRT1
PTPN11 DLD
PTPN11 SPCS2
PTPN11 USP10
PTPN11 BARD1
PTPN11 U2AF1
PTPN11 BCLAF1
PTPN11 TOP1
PTPN11 TFAM
PTPN11 TUBA4A
PTPN11 LOC100131311
PTPN11 NOMO1
PTPN11 SAP18
PTPN11 BAT1
PTPN11 PABPC1
PTPN11 NUP205
PTPN11 CCT6A
PTPN11 ARPC2
PTPN11 SUMO1
PTPN11 SSR2
PTPN11 USP7
PTPN11 IL10RA
PTPN11 MLH1
PTPN11 NAP1L4
PTPN11 TAX1BP1
PTPN11 SQSTM1
PTPN11 CCNB1
PTPN11 UBXN4
PTPN11 CCT8
PTPN11 CUL3
PTPN11 ATP5C1
PTPN11 BRD2
PTPN11 FEZ2
PTPN11 COX6A1
PTPN11 SOD1
PTPN11 PPP4C
PTPN11 EIF3A
PTPN11 RAD23B
PTPN11 RING1
PTPN11 PRKDC
PTPN11 IGBP1
PTPN11 DDX1
PTPN11 RPN2
PTPN11 TNIP1
PTPN11 PSMC3
PTPN11 PPP2R2A
PTPN11 MRPL23
PTPN11 PSMD4
PTPN11 PTMA
PTPN11 NCL
PTPN11 CASP3
PTPN11 TOPBP1
PTPN11 E2F3
PTPN11 MPRIP
PTPN11 PRCP
PTPN11 PDHB
PTPN11 PCMT1
PTPN11 AP2S1
PTPN11 PSMC6
PTPN11 CBX1
PTPN11 ISCU
PTPN11 TCEB1
PTPN11 RAD21
PTPN11 TSN
PTPN11 QARS
PTPN11 DUT
PTPN11 SUZ12
PTPN11 GNB1
PTPN11 HSP90B1
PTPN11 MAPK6
PTPN11 EPS15
PTPN11 CTCF
PTPN11 SNRPB2
PTPN11 EWSR1
PTPN11 TRIM26
PTPN11 SMAD2
PTPN11 TANK
PTPN11 TALDO1
PTPN11 SRP19
PTPN11 PSMB4
PTPN11 CCNG1
PTPN11 CAPZA2
PTPN11 SSB
PTPN11 TRA2B
GDI1 AARS
GDI1 HSF1
GDI1 FOXO1
GDI1 PUM1
GDI1 CD81
GDI1 SHC1
GDI1 GGA3
GDI1 PFN1
GDI1 MSH6
GDI1 ZYX
GDI1 CHMP1A
GDI1 RPN2
GDI1 PRKACA
GDI1 WIPF2
GDI1 RBM10
GDI1 MPRIP
GDI1 MAPK1IP1L
GDI1 SNRNP70
GDI1 TUBA1A
GDI1 MSN
GDI1 MAP4
GDI1 SPI1
GDI1 GUSBP1
GDI1 LOC728844
GDI1 NCOR2
GDI1 DYRK1A
GDI1 ATP2A3
GDI1 ATP6V0C
GDI1 KIAA0174
GDI1 NOMO1
GDI1 IRF3
GDI1 CAPN1
GDI1 SAFB
GDI1 CYTH1
GDI1 MLF2
GDI1 PTP4A2
GDI1 SPTAN1
GDI1 CTCF
GDI1 EWSR1
GDI1 HYOU1
GDI1 ALDH9A1
GDI1 POLRMT
GDI1 ATXN2L
GDI1 RBM42
PARP1 LAGE3
PARP1 NONO
PARP1 QARS
PARP1 PRKDC
PARP1 GAPDH
PARP1 RPN2
PARP1 RAB21
PARP1 HSP90AB1
PARP1 RBM10
PARP1 HTATSF1
PARP1 BCL6
PARP1 CAP1
PARP1 DYRK1A
PARP1 MSN
PARP1 CBX1
PARP1 RAD23B
PARP1 PMVK
PARP1 TUBA4A
PARP1 ACO2
PARP1 DGUOK
PARP1 PDHA1
PARP1 CTCF
PARP1 RFTN1
PARP1 FAM50A
PARP1 AP1B1
PARP1 EIF4H
SERPINH1 COL6A2
LARS2 TTLL4
LARS2 ZNF280A
LARS2 ZNF787
LARS2 VLDLR
LARS2 HTR1B
IDO1 CXCL10
CNTD1 XPO1
CNTD1 AIP
CNTD1 RPL38
CNTD1 FNTA
CNTD1 RPA2
CNTD1 BIRC2
CD59 RAC1
CD59 PEA15
CD59 COMT
CD59 UBXN1
CD59 MYL12A
CD59 ATP5J
CD59 KTN1
CD59 LOC100131311
CD59 CLTC
CD59 PARK7
CD59 XRCC6
CD59 PCNA
CD59 IL10RA
CD59 HADHB
CD59 KLF6
CD59 BLVRA
CD59 CAMLG
CD59 RBM4
CD59 SRGN
CD59 TCEB1
CD59 PPP1CC
CD59 P4HB
CD59 MRPL28
CD59 CCT4
CD59 ALDH9A1
CD59 PRNP
CD59 TMED10
CD59 CCND1
CD59 TNIP1
CD59 TRIP12
CD59 PCBP1
CD59 DCTN2
CD59 IL1R1
CD59 TSC22D1
CD59 GNG10
CD59 CAPZA1
CD59 DPYSL2
CD59 HNRNPK
CD59 AP2M1
CD59 PRDX3
CD59 YY1
CD59 PTP4A2
CD59 RASSF2
CD59 SERPINB1
CD59 ARF1
CD59 TUBA1A
CD59 LGALS1
CD59 RPIA
CD59 PSME4
CD59 MAPRE1
CD59 PSMC5
CD59 METAP1
CD59 MYO5A
CD59 MTIF2
CD59 RPN1
CD59 HTRA1
CD59 SPCS2
CD59 DYRK1A
CD59 PSMB10
CD59 NOMO1
CD59 RPA2
CD59 MLH1
CD59 NAP1L4
CD59 TUBGCP3
CD59 TAX1BP1
CD59 SQSTM1
CD59 NMI
CD59 UBXN4
CD59 GUSB
CD59 FEZ2
CD59 PPP4C
CD59 EIF3A
CD59 COX6B1
CD59 DDX1
CD59 RPN2
CD59 MPRIP
CD59 PRCP
CD59 DYNLT1
CD59 CD164
CD59 MTMR6
CD59 AP2S1
CD59 ISCU
CD59 SEPW1
CD59 CD63
CD59 PSME1
CD59 RAD23A
CD59 EPS15
CD59 CTCF
CD59 KIAA0174
CD59 EIF1
CD59 TANK
CD59 CAPZA2
PLA2G7 ALAS1
PLA2G7 ATP6V1B2
PLA2G7 MMP9
PLA2G7 LGALS3
PLA2G7 ACOT7
PLA2G7 PKM2
PLA2G7 NR1H3
PLA2G7 CYP27A1
PLA2G7 IL1R1
PLA2G7 PRCP
PLA2G7 APOC1
PLA2G7 SAT1
PLA2G7 GLUL
PLA2G7 CD63
PLA2G7 CAPG
PLA2G7 CTSD
PLA2G7 SOD2
PLA2G7 APOE
PLA2G7 ANXA2
PLA2G7 GLA
PLA2G7 CCR1
PLA2G7 FTH1
PLA2G7 GPNMB
UBE2C LOC96610
UBE2C EZH2
UBE2C PSME2
UBE2C COX5A
UBE2C MCM5
UBE2C TYMS
UBE2C VDAC1
UBE2C GAPDH
UBE2C CDC123
UBE2C PKM2
UBE2C PSMB3
UBE2C IDH2
UBE2C MIF
UBE2C EBP
UBE2C CENPA
UBE2C CTPS
UBE2C ENO1
UBE2C MRPS22
UBE2C KIF2C
UBE2C PSMC3
UBE2C PSMD4
UBE2C KIF11
UBE2C GINS1
UBE2C MRPL12
UBE2C TCEB1
UBE2C CCT3
UBE2C CDKN3
UBE2C VBP1
UBE2C PFKP
UBE2C THOP1
UBE2C MYBL2
UBE2C LDHA
UBE2C SNRPB
UBE2C PDHA1
UBE2C ESPL1
UBE2C PPIA
UBE2C CKAP5
UBE2C PSMB2
UBE2C ATOX1
UBE2C YWHAH
UBE2C DDT
UBE2C NME1
UBE2C PRDX1
UBE2C HMGB2
UBE2C MCM7
UBE2C POLD2
UBE2C CCNB1
UBE2C BYSL
UBE2C MCM3
UMPS RPN1
UMPS UQCRB
UMPS SSR2
UMPS ETF1
UMPS PSMD6
UMPS CENPA
UMPS PSMA1
UMPS TAF9
UMPS NFKB1
UMPS MDH1
UMPS MTIF2
UMPS PSMB1
UMPS KARS
UMPS C1D
UMPS BCLAF1
UMPS COX17
UMPS SNRPB2
UMPS UFD1L
UMPS SUMO1
UMPS RPL35A
UMPS TCP1
UMPS DDX21
UMPS SSB
UMPS CUL3
UMPS ATP5C1
RPL35 SNRPE
RPL35 RPL8
RPL35 DAP3
RPL35 RPS10
RPL35 GNB2L1
RPL35 ATP5J
RPL35 RHEB
RPL35 RPS7
RPL35 PSMC1
RPL35 TROVE2
RPL35 RPL9
RPL35 EEF2
RPL35 EEF1G
RPL35 CLIC1
RPL35 ACO2
RPL35 CAMLG
RPL35 VDAC2
RPL35 COX7C
RPL35 TCEB1
RPL35 PPP1CC
RPL35 RPL38
RPL35 RPS6
RPL35 CCT4
RPL35 EIF4H
RPL35 UQCRB
RPL35 DYNLL1
RPL35 COX5A
RPL35 HSP90AA1
RPL35 UBB
RPL35 UBL4A
RPL35 RPL6
RPL35 RPS28
RPL35 SNRPB
RPL35 GTF2A2
RPL35 NAP1L1
RPL35 CLNS1A
RPL35 TALDO1
RPL35 PSMA2
RPL35 H3F3A
RPL35 PTDSS1
RPL35 RPL10A
RPL35 HNRNPA1
RPL35 MTHFS
RPL35 CSTB
RPL35 COX4I1
RPL35 CUL3
RPL35 HNRNPC
RPL35 COX6C
RPL35 EEF1D
RPL35 CYCS
RPL35 HSPE1
RPL35 CCNG1
RPL35 SSBP1
RPL35 MIF
RPL35 TAF9
RPL35 ATF4
RPL35 MDH1
RPL35 PSMB1
RPL35 MRPL12
RPL35 COX5B
RPL35 RPL18
RPL35 EIF3F
RPL35 SLC25A6
RPL35 RPL36A
RPL35 PPP1R7
RPL35 COX17
RPL35 SSR2
RPL35 NAP1L4
RPL35 DDX21
RPL35 CCT8
RPL35 ESD
RPL35 ATP5O
RPL35 COX6A1
RPL35 NPM1
RPL35 MRPL23
RPL35 COX6B1
RPL35 TAF7
RPL35 SFRS9
RPL35 PSMD4
RPL35 PTMA
RPL35 RPL12
RPL35 UQCRH
RPL35 SNRPF
RPL35 PPT1
RPL35 QARS
RPL35 SNRPB2
RPL35 SNRPD2
RPL35 EIF1
RPL35 RPL35A
RPL35 RPL32
RPL35 CAPZA2
RPL35 TRA2B
UQCRFS1 ARPC1B
UQCRFS1 AARS
UQCRFS1 TMED10
UQCRFS1 EIF3A
UQCRFS1 RPL8
UQCRFS1 HSPA4
UQCRFS1 DYNLL1
UQCRFS1 SRP9
UQCRFS1 AIMP1
UQCRFS1 GNB2
UQCRFS1 NDUFA9
UQCRFS1 ATP6V0B
UQCRFS1 COX4I1
UQCRFS1 SLC25A5
UQCRFS1 PCBP1
UQCRFS1 LTA4H
UQCRFS1 ARF1
UQCRFS1 MAPRE1
UQCRFS1 IMMT
UQCRFS1 HNRNPF
UQCRFS1 PRDX4
UQCRFS1 PSMC2
UQCRFS1 PSMD4
UQCRFS1 HSP90AB1
UQCRFS1 MORF4L2
UQCRFS1 RARS
UQCRFS1 PSMA1
UQCRFS1 ATP6V1E1
UQCRFS1 TOP1
UQCRFS1 RHEB
UQCRFS1 MRPS22
UQCRFS1 PDHB
UQCRFS1 PSMC1
UQCRFS1 NFKB1
UQCRFS1 MDH1
UQCRFS1 IFNGR2
UQCRFS1 KARS
UQCRFS1 CBX1
UQCRFS1 RAC1
UQCRFS1 COPS5
UQCRFS1 RPL10A
UQCRFS1 RPL18
UQCRFS1 RNPS1
UQCRFS1 COMMD1
UQCRFS1 CLNS1A
UQCRFS1 PWP1
UQCRFS1 C1QBP
UQCRFS1 TALDO1
UQCRFS1 ATP5G3
UQCRFS1 NAE1
UQCRFS1 PSMA2
UQCRFS1 HNRNPM
UQCRFS1 SAP18
UQCRFS1 SRI
UQCRFS1 PRDX3
UQCRFS1 VDAC2
UQCRFS1 BAG1
UQCRFS1 SNRPB
UQCRFS1 COPS6
UQCRFS1 EIF3F
UQCRFS1 SFRS9
UQCRFS1 FDPS
UQCRFS1 DNAJA1
UQCRFS1 UQCRC2
UQCRFS1 SNRPD2
UQCRFS1 ATOX1
UQCRFS1 CYCS
UQCRFS1 PDIA6
UQCRFS1 LRPAP1
UQCRFS1 PSMD2
UQCRFS1 EIF4A3
UQCRFS1 COX6C
UQCRFS1 CCT4
UQCRFS1 UBB
UQCRFS1 MRPS12
UQCRFS1 MFAP1
UQCRFS1 PSMB4
UQCRFS1 KDELR2
UQCRFS1 ATP5B
UQCRFS1 LMAN2
UQCRFS1 TARS
UQCRFS1 CCT8
UQCRFS1 PGK1
UQCRFS1 TIAL1
PPWD1 RAC1
PPWD1 ATR
PPWD1 AIMP1
PPWD1 WAPAL
PPWD1 NACA
PPWD1 TSG101
PPWD1 CD46
PPWD1 TMED10
PPWD1 UBL4A
PPWD1 MORF4L2
PPWD1 MYL12A
PPWD1 LOC100131311
PPWD1 ALDH9A1
PPWD1 COPB1
PPWD1 EED
PPWD1 PARK7
PPWD1 RPL9
PPWD1 RAD21
PPWD1 EIF3F
PPWD1 TAF10
PPWD1 TFAM
PPWD1 AP2M1
PPWD1 CAMLG
PPWD1 YY1
PPWD1 SLC9A6
PPWD1 ZNF638
PPWD1 UQCRC2
PPWD1 EFR3A
PPWD1 SSR2
PPWD1 SERPINB1
PPWD1 TBCB
PPWD1 TUBGCP3
PPWD1 CAPZA2
PPWD1 SSB
PPWD1 HNRNPH1
PPWD1 PSMC6
PPWD1 CUL3
PPWD1 ATP5C1
NDUFA4 PPIA
NDUFA4 DLD
NDUFA4 RPL4
NDUFA4 UBA52
NDUFA4 ATP5J
NDUFA4 CYCS
NDUFA4 AP2M1
NDUFA4 CKS1B
NDUFA4 H3F3A
NDUFA4 TUBA1A
NDUFA4 PRDX2
LRPPRC NCL
LRPPRC PPP4C
LRPPRC ATR
LRPPRC DAP3
LRPPRC CYCS
LRPPRC AIMP1
LRPPRC MANF
LRPPRC ARL6IP1
LRPPRC DDX1
LRPPRC PSMC5
LRPPRC METAP1
LRPPRC EXOSC7
LRPPRC HSP90AB1
LRPPRC RARS
LRPPRC HNRNPA2B1
LRPPRC EPRS
LRPPRC PSMC3
LRPPRC RPN1
LRPPRC HPRT1
LRPPRC NONO
LRPPRC CLNS1A
LRPPRC SNRPA1
LRPPRC ATP5B
LRPPRC CDC123
LRPPRC KPNA2
LRPPRC UCHL3
LRPPRC EIF3CL
LRPPRC TUFM
LRPPRC CKAP5
LRPPRC CUL1
LRPPRC NUP205
LRPPRC CCT6A
LRPPRC RDBP
LRPPRC SET
LRPPRC CCT8
LRPPRC NDUFS8
LRPPRC DDX21
LRPPRC HNRNPC
LRPPRC TARS
LRPPRC TRA2B
LITAF IL15RA
LITAF ZBTB17
LITAF CD14
LITAF WARS
LITAF CTSD
LITAF IRF1
LITAF GRN
RPS5 RPL6
RPS5 RPL8
RPS5 H2AFZ
RPS5 RPL18A
RPS5 RPS10
RPS5 NEDD8
RPS5 ATP5G3
RPS5 PHB2
RPS5 RPL29
RPS5 RBBP4
RPS5 RPS9
RPS5 RPL18
RPS5 RHOH
RPS5 RPL23
RPS5 DDOST
RPS5 PSMA2
RPS5 VDAC2
RPS5 RPL10A
RPS5 SNRPD2
RPS5 EIF1
RPS5 RPL35A
RPS5 EIF3E
RPS5 PSMB4
RPS5 FBL
RPS5 CCT8
RPS5 ATP5O
PSMD1 PIM1
PSMD1 PUF60
PSMD1 DAP3
PSMD1 TAF10
PSMD1 ATP5B
PSMD1 PABPC4
PSMD1 COMT
PSMD1 NDUFA9
PSMD1 IMMT
PSMD1 MSH2
PSMD1 CDC16
PSMD1 ATP5J
PSMD1 IRAK1
PSMD1 PSMC1
PSMD1 CLTC
PSMD1 GINS1
PSMD1 XRCC6
PSMD1 TCEB1
PSMD1 DNAJA1
PSMD1 POLR2L
PSMD1 VDAC2
PSMD1 CDC123
PSMD1 FDPS
PSMD1 TUFM
PSMD1 CKAP5
PSMD1 PRMT1
PSMD1 DDX39
PSMD1 UROS
PSMD1 NARS
PSMD1 UBE2L3
PSMD1 CLTA
PSMD1 EIF4H
PSMD1 DYNLL1
PSMD1 COX5A
PSMD1 ATP6V1F
PSMD1 HSP90AA1
PSMD1 UBB
PSMD1 MANF
PSMD1 DCTN2
PSMD1 HDAC2
PSMD1 HSP90AB1
PSMD1 MCM6
PSMD1 PSMC3
PSMD1 GARS
PSMD1 CLNS1A
PSMD1 CCT5
PSMD1 PSMD9
PSMD1 AP2M1
PSMD1 TALDO1
PSMD1 AIMP2
PSMD1 DGUOK
PSMD1 SNRPB
PSMD1 UCHL3
PSMD1 PPIA
PSMD1 MRPL3
PSMD1 ARF1
PSMD1 EIF2S2
PSMD1 NONO
PSMD1 VDAC1
PSMD1 AKR1B1
PSMD1 CAPZA1
PSMD1 PSMC5
PSMD1 HRAS
PSMD1 ENO1
PSMD1 TOP1
PSMD1 MRPS22
PSMD1 MTIF2
PSMD1 RPN1
PSMD1 HPRT1
PSMD1 CCT3
PSMD1 KPNA2
PSMD1 ATOX1
PSMD1 CCT6A
PSMD1 POLD2
PSMD1 SSR2
PSMD1 NDUFS8
PSMD1 CSE1L
PSMD1 DDX21
PSMD1 ESD
PSMD1 AARS
PSMD1 COX6B1
PSMD1 PSME2
PSMD1 DDX1
PSMD1 RPN2
PSMD1 EFEMP2
PSMD1 NCL
PSMD1 ATP1B3
PSMD1 PDHB
PSMD1 CYC1
PSMD1 IFNGR2
PSMD1 BCAP31
PSMD1 CBX1
PSMD1 FH
PSMD1 SUZ12
PSMD1 SNRPB2
PSMD1 UFD1L
PSMD1 HSPH1
PSMD1 SMAD2
SSBP1 SNRPE
SSBP1 RAC1
SSBP1 DAP3
SSBP1 PWP1
SSBP1 NDUFA9
SSBP1 CDC123
SSBP1 ARL6IP1
SSBP1 RPS10
SSBP1 FXR1
SSBP1 PRMT1
SSBP1 RARS
SSBP1 ATP5J
SSBP1 DECR1
SSBP1 PSMC1
SSBP1 CLTC
SSBP1 RPL12
SSBP1 PARK7
SSBP1 XRCC6
SSBP1 TSN
SSBP1 CLIC1
SSBP1 SNRPA1
SSBP1 CKAP5
SSBP1 PPP4C
SSBP1 VDAC2
SSBP1 PPP1CC
SSBP1 CDK4
SSBP1 FDPS
SSBP1 TUFM
SSBP1 DNAJA1
SSBP1 COX7C
SSBP1 RPL38
SSBP1 TXNRD1
SSBP1 CYCS
SSBP1 MRPS22
SSBP1 CCT6A
SSBP1 FH
SSBP1 RPS6
SSBP1 CCT4
SSBP1 UBE2L3
SSBP1 UBE2N
SSBP1 EIF4H
SSBP1 TIAL1
SSBP1 UQCRB
SSBP1 ATP5A1
SSBP1 DYNLL1
SSBP1 COX5A
SSBP1 HSP90AA1
SSBP1 UBB
SSBP1 RPL10A
SSBP1 HAX1
SSBP1 SRP14
SSBP1 DCTN2
SSBP1 EXOSC7
SSBP1 COX7B
SSBP1 RPL6
SSBP1 RPS28
SSBP1 PSMC3
SSBP1 COPB1
SSBP1 GTF2A2
SSBP1 GARS
SSBP1 CLNS1A
SSBP1 CCT5
SSBP1 PSMD9
SSBP1 AP2M1
SSBP1 TALDO1
SSBP1 AIMP2
SSBP1 PTDSS1
SSBP1 SNRPB
SSBP1 UCHL3
SSBP1 PPIA
SSBP1 MTHFS
SSBP1 CSTB
SSBP1 COX4I1
SSBP1 PSMA2
SSBP1 HNRNPC
SSBP1 ATP5O
SSBP1 COX6C
SSBP1 DUT
SSBP1 EIF2S2
SSBP1 TUBA1A
SSBP1 RDBP
SSBP1 TYMS
SSBP1 VDAC1
SSBP1 AIMP1
SSBP1 HSPE1
SSBP1 AKR1B1
SSBP1 TSG101
SSBP1 APRT
SSBP1 MAPRE1
SSBP1 METAP1
SSBP1 UBA52
SSBP1 MIF
SSBP1 TAF9
SSBP1 PSMD11
SSBP1 RNPS1
SSBP1 EBNA1BP2
SSBP1 PSMB1
SSBP1 RPS3
SSBP1 RPN1
SSBP1 MRPL12
SSBP1 HINT1
SSBP1 SPCS2
SSBP1 CCT3
SSBP1 BARD1
SSBP1 U2AF1
SSBP1 BCLAF1
SSBP1 TFAM
SSBP1 SAP18
SSBP1 UFD1L
SSBP1 ATOX1
SSBP1 TCEB1
SSBP1 DDT
SSBP1 SUMO1
SSBP1 NME1
SSBP1 SET
SSBP1 MLH1
SSBP1 NAP1L4
SSBP1 TAX1BP1
SSBP1 CCNB1
SSBP1 FBL
SSBP1 CCT8
SSBP1 ESD
SSBP1 ATP5C1
SSBP1 COX6A1
SSBP1 SNRPG
SSBP1 SOD1
SSBP1 HPRT1
SSBP1 EIF3A
SSBP1 HSPH1
SSBP1 MRPL23
SSBP1 DDX21
SSBP1 COX6B1
SSBP1 GAPDH
SSBP1 DDX1
SSBP1 COX5B
SSBP1 LDHB
SSBP1 PPP2R2A
SSBP1 SFRS9
SSBP1 SRP19
SSBP1 PSMD4
SSBP1 PTMA
SSBP1 NCL
SSBP1 ATP1B3
SSBP1 PDHB
SSBP1 CYC1
SSBP1 MANF
SSBP1 SNRPF
SSBP1 VBP1
SSBP1 QARS
SSBP1 ATP5G1
SSBP1 SUZ12
SSBP1 PSMA6
SSBP1 SNRPB2
SSBP1 SNRPD2
SSBP1 EIF1
SSBP1 PSMB3
SSBP1 RPL35A
SSBP1 SMAD2
SSBP1 HMGB2
SSBP1 PSMB4
SSBP1 CAPZA2
PTP4A2 RAC1
PTP4A2 LAPTM5
PTP4A2 SON
PTP4A2 TUBA1A
PTP4A2 PFDN5
PTP4A2 PEA15
PTP4A2 AIM1
PTP4A2 NACA
PTP4A2 UBXN1
PTP4A2 FAM120A
PTP4A2 PRMT2
PTP4A2 MYL12A
PTP4A2 LMO4
PTP4A2 LOC100131311
PTP4A2 PARK7
PTP4A2 SHC1
PTP4A2 ECHS1
PTP4A2 KIAA0174
PTP4A2 CAMLG
PTP4A2 RBM4
PTP4A2 ABL1
PTP4A2 PPP1CC
PTP4A2 PMS2L5
PTP4A2 MRPL28
PTP4A2 TBCB
PTP4A2 MAP3K4
PTP4A2 SFRS4
PTP4A2 DNAJB1
PTP4A2 TNIP1
PTP4A2 ATP2B1
PTP4A2 TRIP12
PTP4A2 PCBP1
PTP4A2 DAZAP2
PTP4A2 SNRNP70
PTP4A2 ALDH9A1
PTP4A2 SFRS5
PTP4A2 AP2M1
PTP4A2 PTDSS1
PTP4A2 UBXN4
PTP4A2 EEF1D
PTP4A2 ARF1
PTP4A2 KTN1
PTP4A2 ATR
PTP4A2 FNTA
PTP4A2 WAPAL
PTP4A2 TSG101
PTP4A2 PSMC5
PTP4A2 METAP1
PTP4A2 N4BP2L2
PTP4A2 RPN1
PTP4A2 SPCS2
PTP4A2 CTCF
PTP4A2 DYRK1A
PTP4A2 RAD23A
PTP4A2 ECH1
PTP4A2 STAT5A
PTP4A2 NOMO1
PTP4A2 COX8A
PTP4A2 BAT1
PTP4A2 EFR3A
PTP4A2 SSR2
PTP4A2 USP7
PTP4A2 ADORA2A
PTP4A2 MLH1
PTP4A2 NAP1L4
PTP4A2 TAX1BP1
PTP4A2 SURF1
PTP4A2 GUSB
PTP4A2 BRD2
PTP4A2 FEZ2
PTP4A2 PPP4C
PTP4A2 COX6B1
PTP4A2 RPN2
PTP4A2 PPP2R2A
PTP4A2 TSN
PTP4A2 MYST3
PTP4A2 SNRPN
PTP4A2 ISCU
PTP4A2 LYL1
PTP4A2 PSME1
PTP4A2 GNB1
PTP4A2 SFRS11
PTP4A2 ICAM3
PTP4A2 KLF6
CLIP1 WAPAL
COX4I1 SNRPE
COX4I1 RPL8
COX4I1 UBE2A
COX4I1 ARCN1
COX4I1 TIAL1
COX4I1 PSMA6
COX4I1 RPS10
COX4I1 MORF4L2
COX4I1 MYL12A
COX4I1 ATP5J
COX4I1 RHEB
COX4I1 RPS7
COX4I1 CLTC
COX4I1 RPL12
COX4I1 MPHOSPH6
COX4I1 RPL9
COX4I1 TSN
COX4I1 CLIC1
COX4I1 C1QBP
COX4I1 VDAC2
COX4I1 PPP1CC
COX4I1 TCEB1
COX4I1 COX7C
COX4I1 RPL38
COX4I1 NSMAF
COX4I1 RPS6
COX4I1 UBE2L3
COX4I1 YWHAB
COX4I1 MRPL3
COX4I1 HSPE1
COX4I1 DYNLL1
COX4I1 UBB
COX4I1 TRIP12
COX4I1 DCTN2
COX4I1 HDAC2
COX4I1 COX7B
COX4I1 GNG10
COX4I1 COPB1
COX4I1 ILF2
COX4I1 PPP2CA
COX4I1 CLNS1A
COX4I1 PSMA2
COX4I1 H3F3A
COX4I1 PRDX3
COX4I1 RPL36AL
COX4I1 SNRPB
COX4I1 ZNHIT3
COX4I1 SLC9A6
COX4I1 XPO1
COX4I1 EIF4A3
COX4I1 PSMC2
COX4I1 C11orf58
COX4I1 SERPINB1
COX4I1 HNRNPC
COX4I1 ATP5C1
COX4I1 COX6C
COX4I1 GUK1
COX4I1 ARF1
COX4I1 EIF2S2
COX4I1 TUBA1A
COX4I1 FNTA
COX4I1 CYCS
COX4I1 AIMP1
COX4I1 PSMB9
COX4I1 MAPRE1
COX4I1 UBA52
COX4I1 ATP6V1E1
COX4I1 MDH1
COX4I1 MAPK6
COX4I1 PSMB1
COX4I1 RPS3
COX4I1 RPN1
COX4I1 COX5B
COX4I1 VBP1
COX4I1 TFAM
COX4I1 SAP18
COX4I1 RPL36A
COX4I1 EFR3A
COX4I1 PRPS1
COX4I1 MLH1
COX4I1 TAX1BP1
COX4I1 DDX21
COX4I1 CCT8
COX4I1 CUL3
COX4I1 ATP5O
COX4I1 HEXB
COX4I1 COX6A1
COX4I1 SOD1
COX4I1 EIF3A
COX4I1 HLA-DRB1
COX4I1 MRPL23
COX4I1 COX6B1
COX4I1 IGBP1
COX4I1 SPCS2
COX4I1 LDHB
COX4I1 TAF7
COX4I1 SFRS9
COX4I1 DSTN
COX4I1 SDHB
COX4I1 CD164
COX4I1 PDHB
COX4I1 MTMR6
COX4I1 KARS
COX4I1 PPT1
COX4I1 CD63
COX4I1 PSME1
COX4I1 SRI
COX4I1 SSR4
COX4I1 SNRPB2
COX4I1 SNRPD2
COX4I1 DBI
COX4I1 EIF1
COX4I1 RPL10A
COX4I1 TCP1
COX4I1 PSMB4
COX4I1 CAPZA2
COX4I1 SSB
COX4I1 TRA2B
MPL HLF
MPL IFNA1
MPL ROS1
MPL HIST1H2BJ
MPL NR6A1
MPL REST
MPL ITGB3
MPL CYP4F2
SHFM1 EEF1D
SHFM1 AARS
SHFM1 TDG
SHFM1 TMED10
SHFM1 PPP4C
SHFM1 RDBP
SHFM1 COX5A
SHFM1 ATP5D
SHFM1 TNIP1
SHFM1 FAM50A
SHFM1 COX6B1
SHFM1 NAPG
SHFM1 TUFM
SHFM1 HSPE1
SHFM1 PSME2
SHFM1 ARL6IP1
SHFM1 PCBP1
SHFM1 NACA
SHFM1 PSMC3
SHFM1 PSME4
SHFM1 YWHAE
SHFM1 PPIB
SHFM1 UBL4A
SHFM1 NDUFB7
SHFM1 SLC25A6
SHFM1 UQCRB
SHFM1 CBX1
SHFM1 NDUFV2
SHFM1 RNPS1
SHFM1 TOP1
SHFM1 MRPS22
SHFM1 HTATSF1
SHFM1 TATDN2
SHFM1 CYC1
SHFM1 LOC100131311
SHFM1 CLTC
SHFM1 BUD31
SHFM1 MTIF2
SHFM1 CKAP4
SHFM1 CLTA
SHFM1 EED
SHFM1 EIF3B
SHFM1 DLD
SHFM1 GARS
SHFM1 PSMC1
SHFM1 FH
SHFM1 CCT3
SHFM1 VBP1
SHFM1 SNRPA1
SHFM1 TALDO1
SHFM1 MRPL23
SHFM1 KIAA0174
SHFM1 QARS
SHFM1 AP2M1
SHFM1 SUZ12
SHFM1 CAMLG
SHFM1 PCMT1
SHFM1 UBXN1
SHFM1 YY1
SHFM1 LIG1
SHFM1 GLA
SHFM1 TCEB1
SHFM1 HSP90B1
SHFM1 SURF1
SHFM1 PPP1CC
SHFM1 KPNB1
SHFM1 CCT6A
SHFM1 MTHFS
SHFM1 CHMP1A
SHFM1 NOMO1
SHFM1 NARS
SHFM1 CLPP
SHFM1 UNG
SHFM1 MYL6B
SHFM1 NDUFS8
SHFM1 UBE4A
SHFM1 SDHA
SHFM1 COX6C
SHFM1 GUSB
SHFM1 BOP1
NDUFV3 PKM2
NDUFV3 GM2A
NDUFV3 DYNLL1
NDUFV3 DAP3
NDUFV3 ALAS1
NDUFV3 GAPDH
NDUFV3 ACOT7
NDUFV3 CTPS
NDUFV3 PREP
NDUFV3 PSMB3
NDUFV3 PSMD4
NDUFV3 CPSF1
NDUFV3 ENO1
NDUFV3 MRPS22
NDUFV3 SERPINA1
NDUFV3 CCT3
NDUFV3 GLUL
NDUFV3 CCT5
NDUFV3 IMMT
NDUFV3 ANXA2
NDUFV3 FDPS
NDUFV3 PPP2R1A
NDUFV3 PSMB2
NDUFV3 TRAP1
NDUFV3 GPNMB
NDUFV3 CCNB1
TAP1 CKAP5
TAP1 MPP1
TAP1 CARS
TAP1 IFI16
TAP1 CCND1
TAP1 THOP1
TAP1 GLUL
TAP1 IL10RB
TAP1 CCT3
TAP1 AP3D1
TAP1 GSK3B
TAP1 PSMB9
TAP1 PSME2
TAP1 GM2A
TAP1 DAP3
TAP1 SLC31A2
TAP1 FARSA
SMARCC1 BTK
LCP1 PSMD14
LCP1 PHB2
LCP1 YWHAQ
LCP1 PLEK
LCP1 SFRS9
LCP1 PSMD8
LCP1 ACTG1
LCP1 DDX5
LCP1 ETF1
LCP1 ATP5G3
LCP1 GDI2
LCP1 FKBP1A
LCP1 YWHAZ
LCP1 TRA2A
LCP1 HNRNPF
LCP1 EIF4A2
LCP1 RAB1A
LCP1 ME2
LCP1 PSMA1
LCP1 CALM2
LCP1 CCT7
LCP1 SFRS3
LCP1 CSRP1
LCP1 TFDP1
LCP1 M6PR
LCP1 MATR3
LCP1 CD53
LCP1 HDAC1
LCP1 PTGES3
LCP1 PPT1
LCP1 ARPC1A
LCP1 RPA1
LCP1 DDOST
LCP1 ZNF267
LCP1 SNX17
LCP1 SDHC
LCP1 ARHGDIB
LCP1 PCBP2
LCP1 PABPC1
LCP1 UQCRC2
LCP1 IDH1
LCP1 PDIA6
LCP1 UBE2D3
LCP1 TCEA1
LCP1 P4HB
LCP1 PCNA
LCP1 C11orf58
LCP1 PRKAR1A
LCP1 ACTB
LCP1 SLC25A3
LCP1 ATP6V0D1
HLA-DQA1 EEF1A1
ITGAL STAT5A
ITGAL CD7
POU2AF1 BRD2
POU2AF1 SMC1A
POU2AF1 ELF4
POU2AF1 LOC96610
POU2AF1 R3HDM1
POU2AF1 PUM1
POU2AF1 SMARCA2
POU2AF1 RPN2
POU2AF1 HCFC1
POU2AF1 INPP5D
POU2AF1 CHD4
POU2AF1 PLCG2
POU2AF1 TOP1
POU2AF1 SNRNP70
POU2AF1 ANXA11
POU2AF1 ACLY
POU2AF1 MAP4
POU2AF1 MBOAT7
POU2AF1 MYH9
POU2AF1 ATXN2L
POU2AF1 HNRNPK
POU2AF1 USP5
POU2AF1 TYK2
POU2AF1 SEPT6
POU2AF1 SAFB
POU2AF1 NFATC1
POU2AF1 PRKACA
POU2AF1 MAPK1IP1L
POU2AF1 PABPC1
POU2AF1 WIPF2
POU2AF1 SDHA
POU2AF1 CHERP
POU2AF1 UCP2
IKZF1 INPP5D
ENO1 PIM1
ENO1 COMT
ENO1 ACOT7
ENO1 MSH2
ENO1 LIMK1
ENO1 CTSA
ENO1 FARSA
ENO1 BUD31
ENO1 EIF3B
ENO1 CCNB1
ENO1 HMGA1
ENO1 MT1A
ENO1 GPI
ENO1 EIF3CL
ENO1 FDPS
ENO1 CKAP5
ENO1 PSMB2
ENO1 TXNRD1
ENO1 FAM50A
ENO1 CTSD
ENO1 CCR1
ENO1 MCM7
ENO1 PPP2R4
ENO1 SND1
ENO1 ATP6V1F
ENO1 HSP90AA1
ENO1 SNRPC
ENO1 PKM2
ENO1 PSMB3
ENO1 HSP90AB1
ENO1 MTHFD1
ENO1 MCM6
ENO1 ACSL1
ENO1 CCT5
ENO1 SOD2
ENO1 ALDOA
ENO1 AIMP2
ENO1 EIF4A3
ENO1 HNRNPA1
ENO1 SRM
ENO1 GM2A
ENO1 NONO
ENO1 VDAC1
ENO1 HSPE1
ENO1 LAMB1
ENO1 SNRPB
ENO1 GRB2
ENO1 TOP1
ENO1 MRPS22
ENO1 ANXA2
ENO1 SERPINA1
ENO1 CSNK2B
ENO1 TSFM
ENO1 CCT3
ENO1 USP10
ENO1 GLUL
ENO1 RAD23A
ENO1 PRKCD
ENO1 PDXK
ENO1 KPNA2
ENO1 ALAS1
ENO1 EIF4A1
ENO1 LDHA
ENO1 HDLBP
ENO1 POLD2
ENO1 PRDX1
ENO1 SET
ENO1 H2AFX
ENO1 SQSTM1
ENO1 WARS
ENO1 MCM3
ENO1 LOC96610
ENO1 EIF3A
ENO1 PSME2
ENO1 ATP2A2
ENO1 NCKAP1L
ENO1 GAPDH
ENO1 LGALS3
ENO1 RPN2
ENO1 UQCRC1
ENO1 EFEMP2
ENO1 ATP1B3
ENO1 NUP62
ENO1 MPI
ENO1 TFRC
ENO1 CFD
ENO1 BYSL
UBA1 CNP
UBA1 SMC1A
UBA1 ELF4
UBA1 ADAR
UBA1 DNMT1
UBA1 LOC96610
UBA1 PUM1
UBA1 NONO
UBA1 ATP2A2
UBA1 NCKAP1L
UBA1 PFN1
UBA1 STIP1
UBA1 SMARCA4
UBA1 USP5
UBA1 SNRPA
UBA1 FUS
UBA1 RPN2
UBA1 SND1
UBA1 MAP4K1
UBA1 SNRPB
UBA1 SEPT6
UBA1 HCFC1
UBA1 HUWE1
UBA1 RBM10
UBA1 CTPS
UBA1 COL4A2
UBA1 KNTC1
UBA1 USP10
UBA1 MSN
UBA1 DYNLL1
UBA1 MLF2
UBA1 ESPL1
UBA1 MYH9
UBA1 CD81
UBA1 NCOR2
UBA1 IDH3G
UBA1 HSPB1
UBA1 TRIM28
UBA1 ARHGAP1
UBA1 ARCN1
UBA1 CHERP
UBA1 ACLY
UBA1 PRKCD
UBA1 CAPN1
UBA1 HK1
UBA1 SAFB
UBA1 CDC123
UBA1 PRKACA
UBA1 GPI
UBA1 TKT
UBA1 GRN
UBA1 SPTAN1
UBA1 XPO1
UBA1 EWSR1
UBA1 BSG
UBA1 HDLBP
UBA1 MED12
UBA1 DDX11
UBA1 SSRP1
UBA1 DDX39
UBA1 FAM50A
UBA1 CAP1
UBA1 AP1B1
UBA1 PABPC4
UBA1 DNM2
UBA1 POLRMT
UBA1 RBM42
UBA1 MCM3
UBA1 EIF4H
UBA1 TYK2
MAP4 HSF1
MAP4 ELF4
MAP4 ADAR
MAP4 DNMT1
MAP4 MYST3
MAP4 FOXO1
MAP4 PUM1
MAP4 SHC1
MAP4 GGA3
MAP4 SCAP
MAP4 ABL1
MAP4 SMARCA4
MAP4 SON
MAP4 SMARCA2
MAP4 SNRPA
MAP4 ITPR3
MAP4 RPN2
MAP4 CDC25B
MAP4 SQSTM1
MAP4 RAD23A
MAP4 HCFC1
MAP4 TNFRSF1B
MAP4 ATXN2
MAP4 INPP5D
MAP4 CHD4
MAP4 TGFBI
MAP4 PLCG2
MAP4 COL4A2
MAP4 KNTC1
MAP4 SNRNP70
MAP4 PCOLCE
MAP4 ACLY
MAP4 EDC4
MAP4 MLF2
MAP4 MBOAT7
MAP4 DDX11
MAP4 MYH9
MAP4 HADHB
MAP4 NCOR2
MAP4 LSP1
MAP4 CTCF
MAP4 TCF3
MAP4 MPI
MAP4 DPYSL2
MAP4 ARHGAP1
MAP4 ATP2A3
MAP4 MAN2B1
MAP4 ATXN2L
MAP4 USP5
MAP4 TYK2
MAP4 HK1
MAP4 SAFB
MAP4 NFATC1
MAP4 PRKACA
MAP4 LIG1
MAP4 COL6A2
MAP4 MAPK1IP1L
MAP4 EIF3CL
MAP4 SPTAN1
MAP4 ATP6V0C
MAP4 EWSR1
MAP4 MGAT1
MAP4 HYOU1
MAP4 INPPL1
MAP4 TCIRG1
MAP4 GLG1
MAP4 AP3D1
MAP4 HSPB1
MAP4 DNM2
MAP4 POLRMT
MAP4 WIPF2
MAP4 A2M
MAP4 SDHA
MAP4 CHERP
MAP4 SEC24C
MAP4 CAPN1
MLF2 BRD2
MLF2 AARS
MLF2 ELF4
MLF2 PUF60
MLF2 NONO
MLF2 ATP2A2
MLF2 TNIP1
MLF2 FAM50A
MLF2 QARS
MLF2 ARHGDIA
MLF2 SMARCA4
MLF2 MSN
MLF2 SNRPA
MLF2 ETFB
MLF2 RPN2
MLF2 MYL9
MLF2 MAP4K1
MLF2 CDC25B
MLF2 CYP1A2
MLF2 IRF3
MLF2 HCFC1
MLF2 BSG
MLF2 AP3D1
MLF2 EFEMP2
MLF2 CHD4
MLF2 SERTAD2
MLF2 RBM10
MLF2 CPSF1
MLF2 ARHGAP1
MLF2 LAMP1
MLF2 ANXA11
MLF2 ACLY
MLF2 AP2S1
MLF2 COL6A2
MLF2 EIF3CL
MLF2 RAE1
MLF2 EIF3B
MLF2 MYH9
MLF2 ATP6AP1
MLF2 NCOR2
MLF2 SNRNP70
MLF2 DAZAP2
MLF2 ATP2A3
MLF2 USP10
MLF2 HSPB1
MLF2 TRIM28
MLF2 RNPS1
MLF2 RAD23A
MLF2 TTC1
MLF2 ATP6V0C
MLF2 SPTAN1
MLF2 NOMO1
MLF2 USP5
MLF2 CAPN1
MLF2 HK1
MLF2 SAFB
MLF2 PRKACA
MLF2 SPI1
MLF2 MAPK1IP1L
MLF2 GRN
MLF2 PEBP1
MLF2 CTCF
MLF2 POLR2L
MLF2 HNRNPA1
MLF2 MED12
MLF2 SRM
MLF2 HNRNPK
MLF2 GGA3
MLF2 GLG1
MLF2 AP1B1
MLF2 TAX1BP3
MLF2 POLRMT
MLF2 ATXN2L
MLF2 RBM42
MLF2 SDHA
MLF2 CHERP
MLF2 HYOU1
GRM4 TCF3
GRM4 AMFR
N4BP2L2 SFRS5
N4BP2L2 KLF6
N4BP2L2 ANKRD36B
N4BP2L2 MYST3
N4BP2L2 LEPROT
N4BP2L2 WIPF2
HPRT1 SNRPE
HPRT1 SNRPD3
HPRT1 UBE2A
HPRT1 CENPA
HPRT1 MELK
HPRT1 PWP1
HPRT1 NDUFA9
HPRT1 ARL6IP1
HPRT1 TSN
HPRT1 SEC13
HPRT1 MSH2
HPRT1 PSMD6
HPRT1 MORF4L2
HPRT1 RARS
HPRT1 CDC16
HPRT1 ATP5J
HPRT1 USP14
HPRT1 PSMC1
HPRT1 CLTC
HPRT1 GINS1
HPRT1 EED
HPRT1 XRCC6
HPRT1 PCNA
HPRT1 CTNNB1
HPRT1 PSMA4
HPRT1 CDK4
HPRT1 TCEB1
HPRT1 DNAJA1
HPRT1 PPP1CC
HPRT1 TXNRD1
HPRT1 VDAC1
HPRT1 RFC4
HPRT1 MRPL28
HPRT1 CCT4
HPRT1 EIF4H
HPRT1 COX5A
HPRT1 RBMX
HPRT1 HSP90AA1
HPRT1 UBB
HPRT1 ETF1
HPRT1 HMGB1
HPRT1 TRIP12
HPRT1 DCTN2
HPRT1 EXOSC7
HPRT1 PPIB
HPRT1 UBL4A
HPRT1 PSMB3
HPRT1 HSP90AB1
HPRT1 SNRPB
HPRT1 GTF2A2
HPRT1 CLNS1A
HPRT1 TALDO1
HPRT1 AP2M1
HPRT1 H3F3A
HPRT1 PSMD7
HPRT1 XPO1
HPRT1 EIF4A3
HPRT1 HNRNPA1
HPRT1 MTHFS
HPRT1 METAP1
HPRT1 PSMD4
HPRT1 HNRNPC
HPRT1 MIF
HPRT1 NONO
HPRT1 CYCS
HPRT1 AIMP1
HPRT1 HSPE1
HPRT1 SLC25A5
HPRT1 DTYMK
HPRT1 MAPRE1
HPRT1 TOP1
HPRT1 NIPA2
HPRT1 UBE2N
HPRT1 TAF9
HPRT1 MRPS22
HPRT1 NDUFV2
HPRT1 KIF11
HPRT1 RPN1
HPRT1 MRPL12
HPRT1 DLD
HPRT1 TSFM
HPRT1 SPCS2
HPRT1 USP10
HPRT1 BARD1
HPRT1 U2AF1
HPRT1 VBP1
HPRT1 TFAM
HPRT1 GARS
HPRT1 SAP18
HPRT1 SLBP
HPRT1 KPNA2
HPRT1 PDHA1
HPRT1 COX17
HPRT1 MTHFD2
HPRT1 CCT6A
HPRT1 ARPC2
HPRT1 PRPS1
HPRT1 SUMO1
HPRT1 NME1
HPRT1 PRDX1
HPRT1 SET
HPRT1 CKS1B
HPRT1 RBBP7
HPRT1 CCNB1
HPRT1 NMI
HPRT1 CCT8
HPRT1 ESD
HPRT1 CCT5
HPRT1 RRP1B
HPRT1 SNRPG
HPRT1 EIF3A
HPRT1 RAD23B
HPRT1 DDX21
HPRT1 COX6B1
HPRT1 GAPDH
HPRT1 IGBP1
HPRT1 DDX1
HPRT1 HMGB2
HPRT1 NCL
HPRT1 TOPBP1
HPRT1 PDHB
HPRT1 PSMB7
HPRT1 CBX1
HPRT1 SNRPF
HPRT1 RAD21
HPRT1 QARS
HPRT1 DUT
HPRT1 SUZ12
HPRT1 PCMT1
HPRT1 PSMA6
HPRT1 SNRPB2
HPRT1 UFD1L
HPRT1 EIF1
HPRT1 TFRC
HPRT1 HSPH1
HPRT1 TRA2B
HPRT1 SRP19
HPRT1 PSMC6
DLD EIF4G2
DLD TDG
DLD RAC1
DLD UBE2A
DLD ADD3
DLD COMT
DLD PWP1
DLD NDUFA9
DLD ARL6IP1
DLD NACA
DLD SEC13
DLD MSH2
DLD PSMD6
DLD FXR1
DLD MORF4L2
DLD HERPUD1
DLD ATP5J
DLD HTATSF1
DLD OXA1L
DLD HNRNPA2B1
DLD DYRK1A
DLD PSMC1
DLD CLTC
DLD EED
DLD PARK7
DLD XRCC6
DLD IL10RA
DLD TROVE2
DLD SNRPA1
DLD C1QBP
DLD MAP2K3
DLD ECHS1
DLD KIAA0174
DLD UBC
DLD CAMLG
DLD HMGB1
DLD PPP1CC
DLD P4HB
DLD TXNRD1
DLD TOP2B
DLD EFR3A
DLD MRPL28
DLD FAM50A
DLD LBR
DLD NARS
DLD ALDH9A1
DLD EIF4H
DLD ITGB1
DLD EZH2
DLD COX5A
DLD TNIP1
DLD HSP90AA1
DLD MANF
DLD TRIP12
DLD PCBP1
DLD DCTN2
DLD EXOSC7
DLD RAB21
DLD PPIB
DLD UBL4A
DLD LRPAP1
DLD HSP90AB1
DLD COPB1
DLD GARS
DLD TCEB1
DLD TALDO1
DLD HNRNPK
DLD AP2M1
DLD SAFB
DLD BAG1
DLD YY1
DLD HNRNPU
DLD SLC9A6
DLD XPO1
DLD HNRNPA1
DLD MTHFS
DLD RRP1B
DLD KTN1
DLD SERPINB1
DLD FKBP2
DLD SEC24C
DLD PTPN12
DLD TUBA1A
DLD SHC1
DLD MAPRE1
DLD TSG101
DLD PSME4
DLD ALDOA
DLD METAP1
DLD NIPA2
DLD UBE2N
DLD PRPS2
DLD TOP1
DLD TATDN2
DLD MSN
DLD RRM1
DLD MTIF2
DLD RPN1
DLD RAD23B
DLD HTRA1
DLD SPCS2
DLD U2AF1
DLD PSMB10
DLD TUBA4A
DLD LOC100131311
DLD NOMO1
DLD SAP18
DLD BAT1
DLD EWSR1
DLD CCT6A
DLD ARPC2
DLD SUMO1
DLD PRDX1
DLD GUSB
DLD MLH1
DLD NAP1L4
DLD SQSTM1
DLD UBXN4
DLD CUL3
DLD AARS
DLD SOD1
DLD PPP4C
DLD EIF3A
DLD TSFM
DLD GLA
DLD PRKDC
DLD ATP6V1B2
DLD DDX1
DLD RPN2
DLD YWHAE
DLD PPP2R2A
DLD UQCRC1
DLD PSMD4
DLD NCL
DLD R3HDM1
DLD TOPBP1
DLD PRCP
DLD PDHB
DLD CLTA
DLD KARS
DLD CBX1
DLD ISCU
DLD FH
DLD RNPS1
DLD QARS
DLD SUZ12
DLD UBE4A
DLD CTNNB1
DLD MAPK6
DLD IRF2
DLD CTCF
DLD SNRPB2
DLD UFD1L
DLD UBAP2L
DLD TRA2B
DLD HMGB2
DLD PSMB4
DLD LAMP2
DLD PSMC6
KIAA0232 TNIP1
KIAA0232 TUBA4A
KIAA0232 KIAA0174
KIAA0232 ALDH9A1
KIAA0232 H3F3A
KIAA0232 LMO4
KIAA0232 YY1
KIAA0232 SFRS11
KIAA0232 CPT1B
TRIM28 AARS
TRIM28 ADAR
TRIM28 PIM1
TRIM28 LOC96610
TRIM28 PRKCD
TRIM28 CD81
TRIM28 ATP2A2
TRIM28 PFN1
TRIM28 ARHGDIA
TRIM28 SMARCA4
TRIM28 SNRPA
TRIM28 DCTN2
TRIM28 FUS
TRIM28 CTPS
TRIM28 ESPL1
TRIM28 HNRNPU
TRIM28 HCFC1
TRIM28 PSMB3
TRIM28 RALY
TRIM28 INPP5D
TRIM28 CHD4
TRIM28 RBM10
TRIM28 RPN2
TRIM28 CAD
TRIM28 KNTC1
TRIM28 ACLY
TRIM28 EIF3CL
TRIM28 SFRS4
TRIM28 MYH9
TRIM28 NONO
TRIM28 NCOR2
TRIM28 SNRNP70
TRIM28 USP10
TRIM28 HSPB1
TRIM28 ANXA11
TRIM28 ARHGAP1
TRIM28 RAD23A
TRIM28 GGA3
TRIM28 ATP6V0C
TRIM28 SARS
TRIM28 HMGA1
TRIM28 USP5
TRIM28 TYK2
TRIM28 HK1
TRIM28 SAFB
TRIM28 DNMT1
TRIM28 PRKACA
TRIM28 MAPK1IP1L
TRIM28 BAT3
TRIM28 SPTAN1
TRIM28 MTA1
TRIM28 GNAS
TRIM28 MED12
TRIM28 SRM
TRIM28 PKN1
TRIM28 AP1B1
TRIM28 POLRMT
TRIM28 RBM42
TRIM28 RNPS1
TRIM28 CHERP
TRIM28 SEC24C
TRIM28 CAPN1
SEPT6 ATXN2
SEPT6 RNPEP
SEPT6 ADRM1
SEPT6 ARHGAP1
SEPT6 RBM10
SEPT6 ACLY
SEPT6 CAPN1
SEPT6 SAFB
SEPT6 ATXN2L
ZNF197 PPFIA1
SLC12A1 VSNL1
C3orf45 IK
C3orf45 PRMT5
C3orf45 CCT7
C3orf45 P4HB
C3orf45 IARS
TNNI2 CTSA
TNNI2 RBM42
TNNI2 TRAP1
TNNI2 CYP1A2
CCNH EIF4G2
CCNH COX17
CCNH UQCRC2
CCNH PSMD6
CCNH IRAK1
CCNH EIF2S2
CCNH PSMB4
CCNH RAD21
CCNH SUMO1
CCNH ARCN1
CCNH PSMA1
CCNH CDC16
CCNH STXBP3
CCNH EIF3E
CCNH SP3
CCNH VDAC2
CCNH MDH1
CCNH ELF1
S100A4 MAPKAPK3
S100A4 BTN3A2
S100A4 TNFRSF1B
SOD1 SNRPE
SOD1 RPL6
SOD1 PUF60
SOD1 DAP3
SOD1 PWP1
SOD1 NDUFA9
SOD1 EMG1
SOD1 NACA
SOD1 MORF4L2
SOD1 RARS
SOD1 ATP5J
SOD1 RPS7
SOD1 HNRNPA2B1
SOD1 PSMC1
SOD1 CLTC
SOD1 C21orf33
SOD1 RPL12
SOD1 XRCC6
SOD1 TSN
SOD1 RNPS1
SOD1 C1QBP
SOD1 CTNNB1
SOD1 POLR2L
SOD1 VDAC2
SOD1 COX7C
SOD1 EEF2
SOD1 PPP1CC
SOD1 RPL38
SOD1 CCT6A
SOD1 UROS
SOD1 CCT4
SOD1 EIF4H
SOD1 DYNLL1
SOD1 COX5A
SOD1 ACAT1
SOD1 PCBP1
SOD1 DCTN2
SOD1 EXOSC7
SOD1 TOP2A
SOD1 UBL4A
SOD1 HSP90AB1
SOD1 EPRS
SOD1 PSMC3
SOD1 ACLY
SOD1 COPB1
SOD1 CLNS1A
SOD1 CCT5
SOD1 MAPRE1
SOD1 SNRPF
SOD1 H3F3A
SOD1 PTDSS1
SOD1 SNRPB
SOD1 XPO1
SOD1 EIF4A3
SOD1 PSME1
SOD1 AP2M1
SOD1 ESD
SOD1 COX6C
SOD1 ARF1
SOD1 ALDOA
SOD1 RDBP
SOD1 FNTA
SOD1 CYCS
SOD1 PSMD2
SOD1 HSPE1
SOD1 UBA52
SOD1 MIF
SOD1 TAF9
SOD1 MRPS22
SOD1 PSMB1
SOD1 RPN1
SOD1 SPCS2
SOD1 RPL10A
SOD1 CCT3
SOD1 U2AF1
SOD1 PSMB10
SOD1 TFAM
SOD1 SAP18
SOD1 TUFM
SOD1 SLC25A6
SOD1 RPL36A
SOD1 HDLBP
SOD1 TCEB1
SOD1 FBL
SOD1 CCT8
SOD1 CUL3
SOD1 ATP5O
SOD1 AARS
SOD1 COX6A1
SOD1 EIF3A
SOD1 RAD23B
SOD1 MRPL23
SOD1 COX6B1
SOD1 DDX1
SOD1 COX5B
SOD1 LDHB
SOD1 PPP2R2A
SOD1 UQCRC1
SOD1 PSMD4
SOD1 SNRPD3
SOD1 POLR2F
SOD1 PDHB
SOD1 IMPDH2
SOD1 CBX1
SOD1 ATP5D
SOD1 FH
SOD1 QARS
SOD1 SUZ12
SOD1 PSMA6
SOD1 SNRPD2
SOD1 EIF1
SOD1 SRP19
SOD1 PSMB4
SOD1 SSB
EIF3A SNRPE
EIF3A SNRPD3
EIF3A MPP1
EIF3A PIM1
EIF3A RRP1B
EIF3A DAP3
EIF3A COPS5
EIF3A TDG
EIF3A COMT
EIF3A PWP1
EIF3A ARL6IP1
EIF3A NACA
EIF3A ATF4
EIF3A DTYMK
EIF3A SEC13
EIF3A IMMT
EIF3A MSH2
EIF3A PSMD6
EIF3A FXR1
EIF3A MORF4L2
EIF3A RARS
EIF3A ATP5J
EIF3A HTATSF1
EIF3A HNRNPA2B1
EIF3A USP14
EIF3A PSMC1
EIF3A CLTC
EIF3A EED
EIF3A PARK7
EIF3A XRCC6
EIF3A PCNA
EIF3A USP9X
EIF3A TROVE2
EIF3A TSN
EIF3A HADHB
EIF3A RNPS1
EIF3A C1QBP
EIF3A CCNB1
EIF3A ECHS1
EIF3A KIAA0174
EIF3A UBB
EIF3A RBM4
EIF3A EIF3CL
EIF3A TAF7
EIF3A TCEB1
EIF3A GOT2
EIF3A PPP1CC
EIF3A P4HB
EIF3A TXNRD1
EIF3A VDAC1
EIF3A RFC4
EIF3A FDFT1
EIF3A NSMAF
EIF3A AIMP1
EIF3A NUBP1
EIF3A NARS
EIF3A ASNS
EIF3A EIF4H
EIF3A MRPL28
EIF3A ITGB1
EIF3A TMED10
EIF3A DNAJB1
EIF3A DYNLL1
EIF3A COX5A
EIF3A RPA2
EIF3A HSP90AA1
EIF3A SRP9
EIF3A LBR
EIF3A HMGB1
EIF3A TRIP12
EIF3A PCBP1
EIF3A DCTN2
EIF3A EXOSC7
EIF3A PKM2
EIF3A HDAC2
EIF3A RAB21
EIF3A PPIB
EIF3A UBL4A
EIF3A CCT4
EIF3A HSP90AB1
EIF3A MCM6
EIF3A PSMC3
EIF3A GNG10
EIF3A ACLY
EIF3A COPB1
EIF3A ILF2
EIF3A GARS
EIF3A CAPZA1
EIF3A RAC1
EIF3A CLNS1A
EIF3A TALDO1
EIF3A PSMD9
EIF3A HNRNPK
EIF3A AP2M1
EIF3A CCT5
EIF3A FNTA
EIF3A PRDX3
EIF3A PTDSS1
EIF3A TUFM
EIF3A BAG1
EIF3A ALDOA
EIF3A RDBP
EIF3A PPIA
EIF3A XPO1
EIF3A EIF4A3
EIF3A HNRNPA1
EIF3A METAP1
EIF3A IMPDH2
EIF3A PSME1
EIF3A UNG
EIF3A SERPINB1
EIF3A CUL3
EIF3A UBE4A
EIF3A HNRNPC
EIF3A MCM3
EIF3A COX6C
EIF3A PGK1
EIF3A H3F3A
EIF3A EIF4G2
EIF3A EFR3A
EIF3A ARF1
EIF3A EIF3F
EIF3A TUBA1A
EIF3A NONO
EIF3A SHC1
EIF3A HERPUD1
EIF3A CYCS
EIF3A YY1
EIF3A HSPE1
EIF3A NUP93
EIF3A MANF
EIF3A ATP6V1E1
EIF3A TSG101
EIF3A PSME4
EIF3A MAPRE1
EIF3A PSMC5
EIF3A TAF9
EIF3A NIPA2
EIF3A MIF
EIF3A PRPS2
EIF3A TOP1
EIF3A MRPS22
EIF3A SNRPB
EIF3A FOXO1
EIF3A RRM1
EIF3A MTIF2
EIF3A RPN1
EIF3A TSFM
EIF3A COX5B
EIF3A HSPA9
EIF3A USP10
EIF3A U2AF1
EIF3A VBP1
EIF3A KPNB1
EIF3A PSMB10
EIF3A TFAM
EIF3A LOC100131311
EIF3A NOMO1
EIF3A MFAP1
EIF3A SAP18
EIF3A EDC4
EIF3A UFD1L
EIF3A KPNA2
EIF3A EWSR1
EIF3A RPL36A
EIF3A PABPC1
EIF3A COX17
EIF3A NUP205
EIF3A CCT6A
EIF3A ARPC2
EIF3A PRPS1
EIF3A SUMO1
EIF3A NME1
EIF3A PRDX1
EIF3A MLH1
EIF3A NAP1L4
EIF3A RBBP7
EIF3A SQSTM1
EIF3A DDX21
EIF3A CCT8
EIF3A ESD
EIF3A ATP5O
EIF3A LAGE3
EIF3A AARS
EIF3A SMC1A
EIF3A PPP4C
EIF3A PDIA6
EIF3A PUM1
EIF3A RAD23B
EIF3A UBXN1
EIF3A COX6B1
EIF3A NDUFS8
EIF3A TANK
EIF3A DDX1
EIF3A RPN2
EIF3A SPCS2
EIF3A NDUFV2
EIF3A PPP2R2A
EIF3A UQCRC1
EIF3A PSMD4
EIF3A NCL
EIF3A ATP1B3
EIF3A TOPBP1
EIF3A E2F3
EIF3A PRCP
EIF3A MDH1
EIF3A PDHB
EIF3A GTF2E1
EIF3A AP2S1
EIF3A PSMB7
EIF3A MCM2
EIF3A CLTA
EIF3A KARS
EIF3A CBX1
EIF3A ISCU
EIF3A SNRPF
EIF3A BCLAF1
EIF3A RAD21
EIF3A AP3D1
EIF3A QARS
EIF3A DUT
EIF3A SUZ12
EIF3A COPS6
EIF3A HSP90B1
EIF3A CTNNB1
EIF3A ATIC
EIF3A CTCF
EIF3A SNRPB2
EIF3A UQCRC2
EIF3A SNRPD2
EIF3A CKAP5
EIF3A EIF3B
EIF3A EIF1
EIF3A TRIM26
EIF3A HSPH1
EIF3A TRA2B
EIF3A SRP19
EIF3A FH
EIF3A PSMB4
EIF3A ATR
EIF3A SSB
EIF3A PSMC6
EIF3A COX8A
TSFM SNRPE
TSFM PUF60
TSFM UBE2A
TSFM DAP3
TSFM COMT
TSFM PWP1
TSFM NDUFA9
TSFM ARL6IP1
TSFM FARSA
TSFM ATP5J
TSFM PSMC1
TSFM BUD31
TSFM PPP4C
TSFM XRCC6
TSFM PCNA
TSFM TCEB1
TSFM RNPS1
TSFM C1QBP
TSFM POLR2L
TSFM CDK4
TSFM FDPS
TSFM HMGB1
TSFM DNAJA1
TSFM PPP1CC
TSFM TXNRD1
TSFM MRPS22
TSFM MRPL28
TSFM UROS
TSFM CCT4
TSFM UBE2L3
TSFM HSPE1
TSFM DNAJB1
TSFM DYNLL1
TSFM COX5A
TSFM ACAT1
TSFM PGM1
TSFM PCBP1
TSFM DCTN2
TSFM PPIB
TSFM PSMB3
TSFM SNRPF
TSFM MCM6
TSFM PSMC3
TSFM GARS
TSFM CCT5
TSFM AP2M1
TSFM SNRPB
TSFM CSTB
TSFM UNG
TSFM SERPINB1
TSFM ESD
TSFM ATIC
TSFM ARF1
TSFM RDBP
TSFM MCM5
TSFM VDAC1
TSFM PSMB9
TSFM MANF
TSFM NARS
TSFM MIF
TSFM PCCB
TSFM ATP6V1E1
TSFM TOP1
TSFM PSMD11
TSFM ATF4
TSFM MRPL12
TSFM EIF2S1
TSFM COX5B
TSFM CCT3
TSFM BARD1
TSFM GLUL
TSFM COX8A
TSFM SLC25A6
TSFM PDHA1
TSFM MTHFD2
TSFM ATOX1
TSFM DDT
TSFM SUMO1
TSFM PRDX1
TSFM ADORA2A
TSFM NAP1L4
TSFM DDX21
TSFM CUL3
TSFM AARS
TSFM RAD23B
TSFM MRPL23
TSFM COX6B1
TSFM PSME2
TSFM LDHB
TSFM YWHAE
TSFM UQCRC1
TSFM NDUFB7
TSFM PSMD4
TSFM SNRPD3
TSFM ATP1B3
TSFM PDHB
TSFM MYD88
TSFM IFNGR2
TSFM BCAP31
TSFM KARS
TSFM ATP5D
TSFM PREP
TSFM MYL6B
TSFM FH
TSFM PPT1
TSFM QARS
TSFM HSP90B1
TSFM PSMA6
TSFM SNRPD2
TSFM CKAP5
TSFM PSMB4
ATP2A2 DNMT1
ATP2A2 PUF60
ATP2A2 PFN1
ATP2A2 PABPC4
ATP2A2 COMT
ATP2A2 CDC25B
ATP2A2 IMMT
ATP2A2 RAC1
ATP2A2 CHD4
ATP2A2 HTATSF1
ATP2A2 HNRNPA2B1
ATP2A2 USP14
ATP2A2 PSMC1
ATP2A2 EDC4
ATP2A2 UBE4A
ATP2A2 EED
ATP2A2 EIF3B
ATP2A2 KNTC1
ATP2A2 RNPS1
ATP2A2 MAN2B1
ATP2A2 ABL1
ATP2A2 CKAP5
ATP2A2 P4HB
ATP2A2 FAM50A
ATP2A2 MGAT1
ATP2A2 POLRMT
ATP2A2 BCAP31
ATP2A2 EIF4H
ATP2A2 BOP1
ATP2A2 CD81
ATP2A2 COX5A
ATP2A2 CD14
ATP2A2 ALAS1
ATP2A2 DCTN2
ATP2A2 EXOSC7
ATP2A2 LRPAP1
ATP2A2 HSP90AB1
ATP2A2 LAMP1
ATP2A2 ACLY
ATP2A2 CSRP1
ATP2A2 DPYSL2
ATP2A2 TALDO1
ATP2A2 PCTK1
ATP2A2 USP5
ATP2A2 HK1
ATP2A2 SAFB
ATP2A2 PRKACA
ATP2A2 MAPK1IP1L
ATP2A2 HYOU1
ATP2A2 CCNF
ATP2A2 AP1B1
ATP2A2 AP2M1
ATP2A2 RBM42
ATP2A2 CHERP
ATP2A2 SEC24C
ATP2A2 GM2A
ATP2A2 ARF1
ATP2A2 RNPEP
ATP2A2 NONO
ATP2A2 SHC1
ATP2A2 MANF
ATP2A2 ATP6V1E1
ATP2A2 CTPS
ATP2A2 NOLC1
ATP2A2 SNRPB
ATP2A2 PRPS2
ATP2A2 TOP1
ATP2A2 MRPS22
ATP2A2 COL4A2
ATP2A2 MSN
ATP2A2 COL6A2
ATP2A2 ATP6AP1
ATP2A2 NCOR2
ATP2A2 CCT3
ATP2A2 USP10
ATP2A2 GLUL
ATP2A2 RAD23A
ATP2A2 NOMO1
ATP2A2 CAPN1
ATP2A2 PDXK
ATP2A2 GRN
ATP2A2 ARHGAP1
ATP2A2 HDLBP
ATP2A2 ADRM1
ATP2A2 AP3D1
ATP2A2 MCM3
ATP2A2 AARS
ATP2A2 ADAR
ATP2A2 LOC96610
ATP2A2 PUM1
ATP2A2 STIP1
ATP2A2 SMARCA4
ATP2A2 RPN2
ATP2A2 IDH3G
ATP2A2 UQCRC1
ATP2A2 EFEMP2
ATP2A2 ATP1B3
ATP2A2 CPSF1
ATP2A2 CYC1
ATP2A2 MCM2
ATP2A2 CLTA
ATP2A2 CBX1
ATP2A2 ATP5D
ATP2A2 HNRNPU
ATP2A2 HSPB1
ATP2A2 STMN1
ATP2A2 PSMB10
ATP2A2 TNFAIP3
ATP2A2 HSP90B1
ATP2A2 CAD
ATP2A2 EWSR1
ATP2A2 BYSL
TRAM1 TMED10
TRAM1 NCK1
TRAM1 GDI2
TRAM1 RAB1A
TRAM1 SFRS3
TRAM1 LOC728849
TRAM1 TFDP1
TRAM1 DEK
TRAM1 MATR3
TRAM1 PCNA
TRAM1 PTGES3
TRAM1 TMED9
TRAM1 ZNF267
TRAM1 TMED2
TRAM1 ARHGDIB
TRAM1 EEF1A1
TRAM1 IDH1
TRAM1 UBE2D3
TRAM1 PRKAR1A
TRAM1 ACTB
TRAM1 E2F4
TRAM1 CDK8
RGS2 RPA3
HIST1H2BJ IFNA1
HIST1H2BJ REST
HIST1H2BJ CYP4F2
HIST1H2BJ ITGB3
HIST1H2BJ IGKV1D-13
LDHB COX6A1
LDHB NPM1
LDHB MRPL23
LDHB CCT4
LDHB RPS28
LDHB PAICS
LDHB NDUFA9
LDHB ATP6V0B
LDHB TSN
LDHB NEDD8
LDHB RPIA
LDHB RANBP1
LDHB ATP5G3
LDHB ATP5F1
LDHB COX7B
LDHB UBE2N
LDHB DAD1
LDHB RARS
LDHB PHB
LDHB AHCY
LDHB ARD1A
LDHB RPS3
LDHB HINT1
LDHB SNRPF
LDHB CLNS1A
LDHB C1QBP
LDHB CCT5
LDHB H2AFZ
LDHB APEX1
LDHB SAP18
LDHB TUFM
LDHB VDAC2
LDHB SNRPB
LDHB CDK4
LDHB PSMA3
LDHB SNRPD2
LDHB RPL38
LDHB YBX1
LDHB PSMC2
LDHB EIF4A3
LDHB PSMA2
LDHB UBE2L3
LDHB GLO1
LDHB FBL
LDHB TARS
LDHB CCT8
LDHB ATP5C1
INPP5D RNPEP
INPP5D PUM1
INPP5D GGA3
INPP5D SMARCA2
INPP5D SNRPA
INPP5D RPN2
INPP5D HCFC1
INPP5D R3HDM1
INPP5D SNRNP70
INPP5D ANXA11
INPP5D EDC4
INPP5D CD19
INPP5D MYH9
INPP5D ARHGAP1
INPP5D ATP2A3
INPP5D WIPF2
INPP5D PNN
INPP5D USP5
INPP5D SAFB
INPP5D MAPK1IP1L
INPP5D SPTAN1
INPP5D CTCF
INPP5D EWSR1
INPP5D MED12
INPP5D DDX11
INPP5D AP3D1
INPP5D POLRMT
INPP5D ATXN2L
INPP5D RBM42
INPP5D SDHA
INPP5D CHERP
INPP5D SEC24C
STAT3 P4HB
PMVK PARK7
PMVK COX5A
PMVK BST2
PMVK PSME2
PMVK ACOT7
PMVK PPP2R2A
PMVK MSH2
PMVK PSMB3
PMVK GSTP1
PMVK MRPS22
PMVK CLTC
PMVK ARD1A
PMVK UPP1
PMVK CBX1
PMVK XRCC6
PMVK GARS
PMVK ALDOA
PMVK SLC25A6
PMVK TCEB1
PMVK ATOX1
PMVK COX7B
PMVK DDX39
PMVK PRDX1
PMVK UBE2L3
PMVK NDUFS8
PMVK ATP5O
LOC728849 EEF1A1
LOC728849 IRF8
LOC728849 LIPA
LOC728849 NPAT
LOC728849 SPCS2
LOC728849 PRPS1
LOC728849 TMED2
LOC728849 CDC16
LOC728849 DYNLT3
LOC728849 FMR1
LOC728849 VAMP7
ALOX5AP PCBP2
SEPW1 PPT1
SEPW1 CD164
HSPA9 SNRPD3
HSPA9 PWP1
HSPA9 LTA4H
HSPA9 MSH2
HSPA9 RARS
HSPA9 PSMC1
HSPA9 NASP
HSPA9 HADHB
HSPA9 HNRNPM
HSPA9 VDAC2
HSPA9 RBM4
HSPA9 TKT
HSPA9 CDK4
HSPA9 FDPS
HSPA9 LOC100131892
HSPA9 PSMB2
HSPA9 PRMT1
HSPA9 TXNRD1
HSPA9 PDIA6
HSPA9 TRAP1
HSPA9 GTF2A2
HSPA9 CCT4
HSPA9 UBE2L3
HSPA9 HSPA4
HSPA9 DYNLL1
HSPA9 COX5A
HSPA9 RBMX
HSPA9 PSMA3
HSPA9 ETF1
HSPA9 IARS
HSPA9 PPIB
HSPA9 HSP90AB1
HSPA9 MCM6
HSPA9 ACLY
HSPA9 TGIF1
HSPA9 CCT5
HSPA9 CCNB1
HSPA9 RPL36AL
HSPA9 BAG1
HSPA9 SNRPB
HSPA9 EIF4A3
HSPA9 SRM
HSPA9 CSTB
HSPA9 PSMC2
HSPA9 C11orf58
HSPA9 NAE1
HSPA9 RBM42
HSPA9 PGK1
HSPA9 PRDX3
HSPA9 PAICS
HSPA9 VDAC1
HSPA9 AIMP1
HSPA9 HSPE1
HSPA9 PSMA1
HSPA9 MRPS22
HSPA9 MDH1
HSPA9 MAPK6
HSPA9 SAP18
HSPA9 SLBP
HSPA9 HSP90AA1
HSPA9 COX17
HSPA9 MTHFD2
HSPA9 GPNMB
HSPA9 SQSTM1
HSPA9 DDX21
HSPA9 CCT8
HSPA9 ATP5O
HSPA9 COX6A1
HSPA9 MRPL23
HSPA9 STIP1
HSPA9 GAPDH
HSPA9 GNL2
HSPA9 SFRS9
HSPA9 RABGGTB
HSPA9 EBP
HSPA9 NUP62
HSPA9 SDHB
HSPA9 PDHB
HSPA9 KARS
HSPA9 QARS
HSPA9 SRI
HSPA9 HNRNPF
HSPA9 HSPH1
HSPA9 TCP1
HSPA9 SRP19
HSPA9 HSD17B4
HSPA9 TRA2B
LMNB2 IDH3G
LMNB2 CTSA
LMNB2 FARSA
LMNB2 TRAP1
LMNB2 NUP62
LMNB2 POLD1
LMNB2 VASP
LMNB2 SND1
LMNB2 CPSF1
BTG1 DAZAP2
BTG1 KIAA0430
BTG1 ELF1
BTG1 ALDH9A1
BTG1 CIRBP
BTG1 GGA3
BTG1 LARP4B
BTG1 MAP3K4
BTG1 CAP1
BTG1 RBBP4
BTG1 TBCB
BTG1 WAPAL
BTG1 DYRK1A
BTG1 MSN
BTG1 CD164
BTG1 CYTH1
BTG1 PTPRC
TIMM17A PSMD14
TIMM17A POLR2K
TIMM17A TMED10
TIMM17A PSMD8
TIMM17A SSR1
TIMM17A ETF1
TIMM17A RPS10
TIMM17A HCCS
TIMM17A SDHB
TIMM17A PSMA1
TIMM17A RPL29
TIMM17A CCT7
TIMM17A RPA1
TIMM17A ACTB
TIMM17A PCNA
TIMM17A PTGES3
TIMM17A ARPC1A
TIMM17A SFRS3
TIMM17A DDOST
TIMM17A LIPA
TIMM17A PSMA3
TIMM17A PPP2R5C
TIMM17A UBE2D3
TIMM17A C11orf58
TIMM17A SDHC
TIMM17A MRPL49
POSTN COL3A1
POSTN FN1
POSTN SPARC
ARF5 KLF6
ARF5 CENPA
ARF5 APRT
ARF5 UNG
ARF5 TIAL1
ARF5 MANF
ARF5 BUD31
ARF5 PWP1
PTS COX7C
KIAA0100 EIF3I
KIAA0100 GNL2
KIAA0100 LIMS1
KIAA0100 FKBP2
KIAA0100 RBM4
KIAA0100 PMS2L3
DCK ELF1
TRA2B TDG
TRA2B RAC1
TRA2B RPL8
TRA2B ARCN1
TRA2B MELK
TRA2B COPS5
TRA2B PABPC4
TRA2B NACA
TRA2B MSH2
TRA2B PSMD6
TRA2B KPNA2
TRA2B PRMT2
TRA2B MORF4L2
TRA2B RARS
TRA2B CDC16
TRA2B CCNG1
TRA2B DECR1
TRA2B HNRNPA2B1
TRA2B PSMC1
TRA2B EED
TRA2B PPP4C
TRA2B XRCC6
TRA2B SRP9
TRA2B TROVE2
TRA2B RPL9
TRA2B TSN
TRA2B EEF1G
TRA2B CLIC1
TRA2B C1QBP
TRA2B DAP3
TRA2B ECHS1
TRA2B KIAA0174
TRA2B RBM4
TRA2B EIF3CL
TRA2B PPP1CC
TRA2B TXNRD1
TRA2B PDIA6
TRA2B MRPS22
TRA2B RBM25
TRA2B CCT4
TRA2B ASNS
TRA2B CLK2
TRA2B EIF4H
TRA2B WAPAL
TRA2B RPIA
TRA2B UQCRB
TRA2B USP9X
TRA2B DYNLL1
TRA2B COX5A
TRA2B RBMX
TRA2B HSP90AA1
TRA2B UBB
TRA2B NUBP1
TRA2B TRIP12
TRA2B PCBP1
TRA2B DCTN2
TRA2B RAB21
TRA2B KIAA0430
TRA2B PPIB
TRA2B UBL4A
TRA2B MLH1
TRA2B ZNF146
TRA2B TBCB
TRA2B COPB1
TRA2B PSME4
TRA2B TTC3
TRA2B CLNS1A
TRA2B CCT5
TRA2B AP2M1
TRA2B PRDX3
TRA2B YY1
TRA2B ZNHIT3
TRA2B XPO1
TRA2B HNRNPA1
TRA2B YWHAH
TRA2B RRP1B
TRA2B PSIP1
TRA2B MFAP1
TRA2B HNRNPC
TRA2B TNPO1
TRA2B EIF4G2
TRA2B ATR
TRA2B HERPUD1
TRA2B CYCS
TRA2B AIMP1
TRA2B HSPE1
TRA2B NONO
TRA2B MANF
TRA2B TSG101
TRA2B ATP5J
TRA2B MAPRE1
TRA2B METAP1
TRA2B NIPA2
TRA2B NPM1
TRA2B ATP6V1E1
TRA2B PSMD11
TRA2B HTATSF1
TRA2B TATDN2
TRA2B EBNA1BP2
TRA2B RPS3
TRA2B RPN1
TRA2B RBBP7
TRA2B SPCS2
TRA2B RPL18
TRA2B TPR
TRA2B BARD1
TRA2B VBP1
TRA2B EIF3F
TRA2B TFAM
TRA2B LOC100131311
TRA2B SAP18
TRA2B BAT1
TRA2B MOBKL1B
TRA2B EIF3I
TRA2B COX17
TRA2B NUP205
TRA2B EFR3A
TRA2B ARPC2
TRA2B MTIF2
TRA2B USP7
TRA2B POLR2G
TRA2B NAP1L4
TRA2B TAX1BP1
TRA2B CCNB1
TRA2B CCT8
TRA2B CUL3
TRA2B FEZ2
TRA2B PARK7
TRA2B PCNA
TRA2B DDX1
TRA2B YWHAE
TRA2B TAF7
TRA2B SFRS9
TRA2B RABGGTB
TRA2B HMGB2
TRA2B SNRPD3
TRA2B TOPBP1
TRA2B PCMT1
TRA2B MTMR6
TRA2B IFNGR2
TRA2B KARS
TRA2B CBX1
TRA2B ISCU
TRA2B BCLAF1
TRA2B DDX18
TRA2B QARS
TRA2B DUT
TRA2B GNB1
TRA2B EPS15
TRA2B CTCF
TRA2B SNRPB2
TRA2B UQCRC2
TRA2B UFD1L
TRA2B EIF1
TRA2B TANK
TRA2B PSMB4
TRA2B CAPZA2
TRA2B SSB
TRA2B HNRNPH1
TRA2B LAMP2
TRA2B PSMC6
RAC1 PUF60
RAC1 KIAA0226
RAC1 TUBA1A
RAC1 LARP4B
RAC1 COPS5
RAC1 PABPC4
RAC1 COMT
RAC1 RHOA
RAC1 NDUFA9
RAC1 NACA
RAC1 CDC25B
RAC1 AIP
RAC1 FAM120A
RAC1 MORF4L2
RAC1 MYL12A
RAC1 CDC16
RAC1 HTATSF1
RAC1 RHEB
RAC1 CAP1
RAC1 DYRK1A
RAC1 LOC100131311
RAC1 CLTC
RAC1 EED
RAC1 PARK7
RAC1 XRCC6
RAC1 NONO
RAC1 HMGB1
RAC1 FNTA
RAC1 HADHB
RAC1 RNPS1
RAC1 ECHS1
RAC1 KIAA0174
RAC1 CAMLG
RAC1 TCEB1
RAC1 VAMP7
RAC1 TXNRD1
RAC1 TOP2B
RAC1 PMS2L5
RAC1 FAM50A
RAC1 NUBP1
RAC1 MGAT1
RAC1 NARS
RAC1 ALDH9A1
RAC1 MAP3K4
RAC1 PRNP
RAC1 EIF4H
RAC1 SMARCA2
RAC1 ITGB1
RAC1 TMED10
RAC1 FOXO1
RAC1 DYNLL1
RAC1 RPA2
RAC1 UBB
RAC1 PGM1
RAC1 TRIP12
RAC1 PCBP1
RAC1 DCTN2
RAC1 DAZAP2
RAC1 KIAA0430
RAC1 PPIB
RAC1 UBL4A
RAC1 LRPAP1
RAC1 PRKACA
RAC1 GNG10
RAC1 ACLY
RAC1 TBCB
RAC1 COPB1
RAC1 NAP1L1
RAC1 SFRS5
RAC1 TTC3
RAC1 TAF10
RAC1 HNRNPK
RAC1 AP2M1
RAC1 SAFB
RAC1 PTDSS1
RAC1 ZNHIT3
RAC1 SLC9A6
RAC1 XPO1
RAC1 YWHAH
RAC1 RRP1B
RAC1 QARS
RAC1 CUL3
RAC1 PTTG1IP
RAC1 TNFAIP3
RAC1 COX6C
RAC1 CHD4
RAC1 COPS6
RAC1 SHC1
RAC1 FEZ2
RAC1 MAPK1IP1L
RAC1 NSMAF
RAC1 PSMD2
RAC1 WAPAL
RAC1 SNRPA
RAC1 MANF
RAC1 PRPS2
RAC1 TSG101
RAC1 MAPRE1
RAC1 PSMC5
RAC1 SFRS4
RAC1 RBM10
RAC1 ATP6V1E1
RAC1 TOP1
RAC1 PMS2L3
RAC1 USP9X
RAC1 MSN
RAC1 PWP1
RAC1 RPN1
RAC1 IRF2
RAC1 CD81
RAC1 PSMB10
RAC1 LHFPL2
RAC1 USP10
RAC1 LMO4
RAC1 BCLAF1
RAC1 RAD23A
RAC1 ECH1
RAC1 PSMC1
RAC1 NOMO1
RAC1 COX8A
RAC1 BAT1
RAC1 EFR3A
RAC1 SURF1
RAC1 SSR2
RAC1 USP7
RAC1 MLH1
RAC1 NAP1L4
RAC1 TUBGCP3
RAC1 TAX1BP1
RAC1 UBXN4
RAC1 GUSB
RAC1 BRD2
RAC1 AARS
RAC1 COX6A1
RAC1 ADAR
RAC1 PUM1
RAC1 RAD23B
RAC1 TIAL1
RAC1 IL10RB
RAC1 RPN2
RAC1 TNIP1
RAC1 PPP2R2A
RAC1 ATP6V0C
RAC1 UQCRC1
RAC1 PSMD4
RAC1 EFEMP2
RAC1 TOPBP1
RAC1 E2F3
RAC1 PRCP
RAC1 PDHB
RAC1 IFNGR2
RAC1 CLTA
RAC1 CBX1
RAC1 PI4KA
RAC1 HNRNPU
RAC1 RAD21
RAC1 PSME1
RAC1 SUZ12
RAC1 GNB1
RAC1 EPS15
RAC1 CTCF
RAC1 UQCRC2
RAC1 EWSR1
RAC1 EIF1
RAC1 SRP19
RAC1 PSMB4
RAC1 ATR
RAC1 LAMP2
RAC1 PSMC6
RAC1 SAP18
TMEM131 RCOR1
TIAL1 COX6A1
TIAL1 PPP4C
TIAL1 RDBP
TIAL1 TAF7
TIAL1 ATP6V1F
TIAL1 HSP90AA1
TIAL1 CYCS
TIAL1 NAMPT
TIAL1 MANF
TIAL1 DCTN2
TIAL1 DDX1
TIAL1 MAPRE1
TIAL1 PSMC5
TIAL1 PSMD4
TIAL1 DECR1
TIAL1 PDHB
TIAL1 PSMC3
TIAL1 PSMB7
TIAL1 MTIF2
TIAL1 PSMB1
TIAL1 RPN1
TIAL1 CBX1
TIAL1 XRCC6
TIAL1 TSN
TIAL1 EEF1G
TIAL1 CLNS1A
TIAL1 BCLAF1
TIAL1 TFAM
TIAL1 ECHS1
TIAL1 QARS
TIAL1 AP2M1
TIAL1 PTDSS1
TIAL1 PMS2L3
TIAL1 PSMD7
TIAL1 RPL38
TIAL1 TCEB1
TIAL1 METAP1
TIAL1 HSPH1
TIAL1 TCP1
TIAL1 UROS
TIAL1 TXN2
TIAL1 CAPZA2
TIAL1 DDX21
TIAL1 HNRNPC
TIAL1 CCT8
TIAL1 CUL3
ARL6IP1 SNRPE
ARL6IP1 TDG
ARL6IP1 UBE2A
ARL6IP1 LARP4B
ARL6IP1 COPS5
ARL6IP1 COMT
ARL6IP1 PWP1
ARL6IP1 EMG1
ARL6IP1 NACA
ARL6IP1 MORF4L2
ARL6IP1 SERTAD2
ARL6IP1 FXR1
ARL6IP1 HNRNPA2B1
ARL6IP1 USP14
ARL6IP1 PSMC1
ARL6IP1 CLTC
ARL6IP1 EED
ARL6IP1 PARK7
ARL6IP1 XRCC6
ARL6IP1 TROVE2
ARL6IP1 SNRPA1
ARL6IP1 KIAA0174
ARL6IP1 UBC
ARL6IP1 CAMLG
ARL6IP1 COX7C
ARL6IP1 RBM4
ARL6IP1 TCEB1
ARL6IP1 COPB1
ARL6IP1 PPP1CC
ARL6IP1 P4HB
ARL6IP1 TXNRD1
ARL6IP1 RBM25
ARL6IP1 NARS
ARL6IP1 TMED10
ARL6IP1 UQCRB
ARL6IP1 COX5A
ARL6IP1 RPA2
ARL6IP1 HSP90AA1
ARL6IP1 SRP9
ARL6IP1 LBR
ARL6IP1 HMGB1
ARL6IP1 SRP14
ARL6IP1 DCTN2
ARL6IP1 RAB21
ARL6IP1 UBL4A
ARL6IP1 RPL6
ARL6IP1 GNG10
ARL6IP1 TSG101
ARL6IP1 GTF2A2
ARL6IP1 NAP1L1
ARL6IP1 GARS
ARL6IP1 PSME4
ARL6IP1 CCT5
ARL6IP1 HNRNPK
ARL6IP1 AP2M1
ARL6IP1 H3F3A
ARL6IP1 CCNB1
ARL6IP1 BAG1
ARL6IP1 SLC9A6
ARL6IP1 XPO1
ARL6IP1 HNRNPA1
ARL6IP1 MTHFS
ARL6IP1 PSMD4
ARL6IP1 ESD
ARL6IP1 LOC1720
ARL6IP1 HNRNPC
ARL6IP1 RNPS1
ARL6IP1 COX6C
ARL6IP1 PTPN12
ARL6IP1 TUBA1A
ARL6IP1 CYCS
ARL6IP1 AIMP1
ARL6IP1 HSPE1
ARL6IP1 HSP90B1
ARL6IP1 TAF9
ARL6IP1 DTYMK
ARL6IP1 ATP5J
ARL6IP1 YY1
ARL6IP1 METAP1
ARL6IP1 NIPA2
ARL6IP1 UBE2N
ARL6IP1 PRPS2
ARL6IP1 TOP1
ARL6IP1 PSMD11
ARL6IP1 TATDN2
ARL6IP1 RRM1
ARL6IP1 MTIF2
ARL6IP1 RPN1
ARL6IP1 SPCS2
ARL6IP1 GTF2E2
ARL6IP1 BARD1
ARL6IP1 U2AF1
ARL6IP1 VBP1
ARL6IP1 TFAM
ARL6IP1 TUBA4A
ARL6IP1 LOC100131311
ARL6IP1 SAP18
ARL6IP1 PABPC1
ARL6IP1 MTHFD2
ARL6IP1 CCT6A
ARL6IP1 SUMO1
ARL6IP1 MLH1
ARL6IP1 TAX1BP1
ARL6IP1 SQSTM1
ARL6IP1 DDX21
ARL6IP1 UBXN4
ARL6IP1 CCT8
ARL6IP1 CUL3
ARL6IP1 SMC1A
ARL6IP1 SNRPG
ARL6IP1 PUM1
ARL6IP1 RAD23B
ARL6IP1 COX6B1
ARL6IP1 DDX1
ARL6IP1 PCBP1
ARL6IP1 HMGB2
ARL6IP1 TSN
ARL6IP1 CASP3
ARL6IP1 CENPA
ARL6IP1 E2F3
ARL6IP1 PSMB7
ARL6IP1 SNRPF
ARL6IP1 HNRNPU
ARL6IP1 QARS
ARL6IP1 DUT
ARL6IP1 SUZ12
ARL6IP1 PCMT1
ARL6IP1 RB1CC1
ARL6IP1 ATIC
ARL6IP1 EPS15
ARL6IP1 CTCF
ARL6IP1 SNRPB2
ARL6IP1 UFD1L
ARL6IP1 HSPH1
ARL6IP1 TANK
ARL6IP1 SRP19
ARL6IP1 PSMB4
ARL6IP1 CAPZA2
ARL6IP1 PSMC6
MSH2 SNRPE
MSH2 PIM1
MSH2 DAP3
MSH2 MELK
MSH2 COMT
MSH2 PWP1
MSH2 NDUFA9
MSH2 YY1
MSH2 FXR1
MSH2 RARS
MSH2 CDC16
MSH2 ATP5J
MSH2 HNRNPA2B1
MSH2 PSMC1
MSH2 CLTC
MSH2 CDK4
MSH2 XRCC6
MSH2 PCNA
MSH2 TSN
MSH2 EEF1G
MSH2 RNPS1
MSH2 ARCN1
MSH2 ECHS1
MSH2 VDAC2
MSH2 CDC123
MSH2 RBM4
MSH2 SNRPD2
MSH2 EIF3CL
MSH2 FDPS
MSH2 TCEB1
MSH2 CKAP5
MSH2 TXNRD1
MSH2 VDAC1
MSH2 DDX39
MSH2 PSMD2
MSH2 LBR
MSH2 CCT4
MSH2 UBE2L3
MSH2 EIF4H
MSH2 USP9X
MSH2 EZH2
MSH2 DYNLL1
MSH2 COX5A
MSH2 RBMX
MSH2 HSP90AA1
MSH2 DCTN2
MSH2 EXOSC7
MSH2 PKM2
MSH2 COX7B
MSH2 HSP90AB1
MSH2 MCM6
MSH2 PSMC3
MSH2 ACLY
MSH2 ASNS
MSH2 COPB1
MSH2 ILF2
MSH2 CAPZA1
MSH2 CLNS1A
MSH2 TALDO1
MSH2 HNRNPK
MSH2 AP2M1
MSH2 CCT5
MSH2 BAG1
MSH2 SNRPB
MSH2 MAPK1IP1L
MSH2 PPIA
MSH2 XPO1
MSH2 EIF4A3
MSH2 YWHAH
MSH2 RRP1B
MSH2 PSME1
MSH2 ESD
MSH2 HNRNPC
MSH2 TNPO1
MSH2 EIF4G2
MSH2 ARF1
MSH2 EIF2S2
MSH2 NONO
MSH2 CYCS
MSH2 AIMP1
MSH2 MANF
MSH2 TSG101
MSH2 PSME4
MSH2 MAPRE1
MSH2 TAF9
MSH2 UBE2N
MSH2 PRPS2
MSH2 TOP1
MSH2 MRPS22
MSH2 RRM1
MSH2 RPN1
MSH2 COX5B
MSH2 VBP1
MSH2 EIF3F
MSH2 SAP18
MSH2 EWSR1
MSH2 KPNA2
MSH2 PDHA1
MSH2 RPL36A
MSH2 COX17
MSH2 BUD31
MSH2 LDHA
MSH2 ARPC2
MSH2 SET
MSH2 MLH1
MSH2 RBBP7
MSH2 SQSTM1
MSH2 CCNB1
MSH2 CCT8
MSH2 CUL3
MSH2 MCM3
MSH2 SMC1A
MSH2 DDX21
MSH2 STIP1
MSH2 PRKDC
MSH2 IGBP1
MSH2 DDX1
MSH2 PSMD4
MSH2 NCL
MSH2 ATP1B3
MSH2 TOPBP1
MSH2 NARS
MSH2 PDHB
MSH2 SLC25A46
MSH2 PSMB7
MSH2 MFAP1
MSH2 CBX1
MSH2 HADHB
MSH2 RAD21
MSH2 GLO1
MSH2 QARS
MSH2 DUT
MSH2 SUZ12
MSH2 CAD
MSH2 SNRPB2
MSH2 UQCRC2
MSH2 UFD1L
MSH2 TFRC
MSH2 HSPH1
MSH2 SMAD2
MSH2 PSMB4
MSH2 ATR
MSH2 SSB
BTK NPM1
BTK NONO
BTK PSMD2
BTK IGBP1
BTK RPL29
BTK DDX1
BTK TOP2A
BTK SFRS9
BTK CDC16
BTK CCNG1
BTK DECR1
BTK MRPS22
BTK RPL12
BTK PSMC1
BTK PDHB
BTK SPCS2
BTK CLNS1A
BTK QARS
BTK VDAC2
BTK CTCF
BTK XPO1
BTK VAMP7
BTK HNRNPA1
BTK DDX39
BTK EIF3E
BTK RBBP7
BTK IK
BTK RPS3
BTK CCT8
FCGR1A MT2A
FCGR1A CD14
FCGR1A SOD2
FCGR1A CCR1
FCGR1A S100A9
FCGR1A NKG7
PCNA SNRPE
PCNA H2AFZ
PCNA TOPBP1
PCNA MELK
PCNA COPS5
PCNA COMT
PCNA MORF4L2
PCNA ATP5J
PCNA ME2
PCNA HNRNPA2B1
PCNA WEE1
PCNA PSMC1
PCNA GINS1
PCNA EED
PCNA XRCC6
PCNA TSN
PCNA SNRPA1
PCNA APEX1
PCNA HNRNPM
PCNA CDC123
PCNA CDK4
PCNA EEF1A1
PCNA TUFM
PCNA P4HB
PCNA TXNRD1
PCNA RFC4
PCNA UBE2D3
PCNA CCT4
PCNA PRKAR1A
PCNA MATR3
PCNA EIF4H
PCNA PSMD14
PCNA POLR2K
PCNA TMED10
PCNA UQCRB
PCNA COX5A
PCNA RBMX
PCNA HSP90AA1
PCNA SRP9
PCNA PKM2
PCNA RAB21
PCNA TOP2A
PCNA HSP90AB1
PCNA CALM2
PCNA MCM6
PCNA PSMC3
PCNA LDHA
PCNA ILF2
PCNA PTGES3
PCNA CLNS1A
PCNA TALDO1
PCNA H3F3A
PCNA PRDX3
PCNA SNRPB
PCNA XPO1
PCNA EIF4A3
PCNA BCL2A1
PCNA ATP5C1
PCNA ALDOA
PCNA CYCS
PCNA AIMP1
PCNA HSPE1
PCNA MAPRE1
PCNA ATP5G3
PCNA TOP1
PCNA TAF9
PCNA SFRS3
PCNA CCT7
PCNA EBNA1BP2
PCNA PSMD8
PCNA BARD1
PCNA U2AF1
PCNA TFAM
PCNA SAP18
PCNA RRM1
PCNA SLBP
PCNA KPNA2
PCNA PDHA1
PCNA MTHFD2
PCNA ARPC2
PCNA KIF11
PCNA BTG3
PCNA MLH1
PCNA RBBP7
PCNA CCNB1
PCNA ESD
PCNA IDH1
PCNA GDI2
PCNA SFRS9
PCNA PTMA
PCNA SNRPD3
PCNA ATP1B3
PCNA CENPA
PCNA ARF6
PCNA RPA1
PCNA TFDP1
PCNA DEK
PCNA LIPA
PCNA DUT
PCNA ARHGDIB
PCNA SNRPB2
PCNA TARS
PCNA SNRPD2
PCNA TFRC
PCNA HSPH1
MGMT ECH1
MGMT TOMM20
VIM IL10RA
VIM AMPD3
VIM TSC22D1
VIM NPC2
VIM TGFBI
VIM PAM
VIM NDRG1
VIM ZFP36L2
VIM LAMB1
VIM IQGAP1
VIM IL1R1
VIM C1S
RUNX3 ELF4
RUNX3 SMARCC2
RUNX3 IL10RB
RUNX3 NCKAP1L
RUNX3 GLA
RUNX3 NCOR2
RUNX3 FUS
RUNX3 RPN2
RUNX3 PSME4
RUNX3 IRF3
RUNX3 PCOLCE
RUNX3 LOC100131311
RUNX3 EDC4
RUNX3 BMS1
RUNX3 VAT1
RUNX3 MYH9
RUNX3 ATP6AP1
RUNX3 IL10RA
RUNX3 EIF2AK2
RUNX3 HSPB1
RUNX3 MAN2B1
RUNX3 ATP6V0C
RUNX3 NOMO1
RUNX3 HK1
RUNX3 SAFB
RUNX3 PRKACA
RUNX3 MAP3K11
RUNX3 CTCF
RUNX3 P4HB
RUNX3 BRPF1
RUNX3 TCIRG1
RUNX3 MPI
RUNX3 AP3D1
RUNX3 DNM2
RUNX3 POLRMT
RUNX3 WIPF2
RUNX3 SDHA
RUNX3 CHERP
RUNX3 SEC24C
PSMA4 CENPA
PSMA4 MTHFD2
PSMA4 UPP1
PSMA4 NME1
PSMA4 MIF
PSMA4 HSPH1
PSMA4 PPP1R7
PSMA4 GTF2A2
PSMA4 RPN1
PSMA4 VDAC1
PSMA4 ETF1
PSMA4 RPA3
PSMA4 PKM2
PSMA4 PSMA6
FN1 HTRA1
FN1 COL3A1
FN1 VCAN
FN1 COL6A3
FN1 COL1A2
FN1 COL1A1
IFI35 PPP4C
UROS PUF60
UROS DAP3
UROS BST2
UROS ACOT7
UROS IMMT
UROS PRMT2
UROS APRT
UROS PSMC1
UROS PPP4C
UROS NONO
UROS TTC1
UROS ECHS1
UROS RBM4
UROS APOE
UROS EIF3CL
UROS TCEB1
UROS GNB1
UROS PKN1
UROS ARHGDIA
UROS TBCB
UROS EIF4H
UROS DYNLL1
UROS COX5A
UROS ATP6V1F
UROS FAM50A
UROS USF2
UROS HAX1
UROS PCBP1
UROS DCTN2
UROS BLOC1S1
UROS TOP2A
UROS PSMB3
UROS PSMC3
UROS NAP1L1
UROS GARS
UROS CLNS1A
UROS CCT5
UROS PSMD9
UROS AP2M1
UROS AIP
UROS DGUOK
UROS SNRPB
UROS TXN2
UROS ARF1
UROS RDBP
UROS SHC1
UROS PSMD2
UROS PSMC5
UROS HRAS
UROS METAP1
UROS TOP1
UROS ARD1A
UROS HTRA1
UROS CCT3
UROS RAD23A
UROS COX8A
UROS SLC25A6
UROS PEBP1
UROS PPP1R7
UROS ATOX1
UROS ADRM1
UROS DDT
UROS SSR2
UROS NDUFS8
UROS AARS
UROS COX6B1
UROS PSME2
UROS ETFB
UROS RPN2
UROS UQCRC1
UROS PSMD4
UROS NCL
UROS PDHB
UROS AP2S1
UROS BMS1
UROS BCAP31
UROS CBX1
UROS ATP5D
UROS FH
UROS LYL1
UROS QARS
UROS PSMB10
UROS COPS6
UROS PSMA6
UROS POLR2L
UROS CLPP
UROS SF3B2
UROS LRPAP1
UROS MYL6B
TRIB2 USP6NL
TRIB2 KIAA0430
TRIB2 PHF3
TRIB2 WAPAL
MRPL3 SNRPE
MRPL3 NPM1
MRPL3 PSMA3
MRPL3 HSP90AA1
MRPL3 CYCS
MRPL3 PAICS
MRPL3 RPIA
MRPL3 PSMD4
MRPL3 UBE2N
MRPL3 ATP1B3
MRPL3 RARS
MRPL3 RPS7
MRPL3 PDHB
MRPL3 COPB1
MRPL3 RPN1
MRPL3 TSN
MRPL3 CLNS1A
MRPL3 AP2M1
MRPL3 SAP18
MRPL3 FBL
MRPL3 PPIA
MRPL3 HSPH1
MRPL3 DDX21
MRPL3 SSB
MRPL3 ESD
YWHAQ PSMD14
YWHAQ EIF4G2
YWHAQ POLR2K
YWHAQ EIF2S2
YWHAQ DYNLL1
YWHAQ ACTG1
YWHAQ ARCN1
YWHAQ ATP5F1
YWHAQ SSR1
YWHAQ CYCS
YWHAQ ETF1
YWHAQ CALM2
YWHAQ MAPRE1
YWHAQ HNRNPF
YWHAQ EIF4A2
YWHAQ PSMA1
YWHAQ SLC25A3
YWHAQ SUMO2
YWHAQ MDH1
YWHAQ ACTB
YWHAQ CD53
YWHAQ ARPC1A
YWHAQ PSMD8
YWHAQ ATP5G3
YWHAQ PRMT5
YWHAQ SAP18
YWHAQ ARHGDIB
YWHAQ MOBKL1B
YWHAQ SFRS9
YWHAQ COX17
YWHAQ EIF4A3
YWHAQ SEPT7
YWHAQ PDIA6
YWHAQ SUMO1
YWHAQ HSD17B4
YWHAQ SLC16A1
YWHAQ DYNLT3
YWHAQ AZIN1
YWHAQ NAE1
YWHAQ AMD1
MVP ADAR
MVP ACP2
MVP LGALS3BP
MVP TIMP2
MVP IL10RB
MVP SERPING1
MVP SMARCA4
MVP MMP9
MVP LGALS3
MVP ZYX
MVP HCFC1
MVP COL4A2
MVP LAMP1
MVP SERPINA1
MVP COL6A2
MVP IRF1
MVP TNFRSF1B
MVP HSPB1
MVP MAN2B1
MVP RAD23A
MVP HK1
MVP GRN
MVP JUNB
MVP MMP2
MVP COL6A1
MVP COL6A3
ERH PSMD14
ERH POLR2K
ERH CCT2
ERH PSMD8
ERH H2AFZ
ERH SLC16A1
ERH SEPT7
ERH YWHAZ
ERH IARS
ERH TOP2A
ERH RANBP1
ERH HNRNPF
ERH PLK1
ERH PSMA1
ERH PHB
ERH UBE2S
ERH CCT7
ERH APEX1
ERH NEDD8
ERH PABPC1
ERH P4HB
ERH PRMT1
ERH YBX1
ERH PGK1
BLOC1S1 EEF1D
BLOC1S1 COX6A1
BLOC1S1 IL10RB
BLOC1S1 SF3B2
BLOC1S1 BST2
BLOC1S1 UBXN1
BLOC1S1 NDUFB7
BLOC1S1 TATDN2
BLOC1S1 GNG10
BLOC1S1 LOC100131311
BLOC1S1 GTF2A2
BLOC1S1 PPP4C
BLOC1S1 ISCU
BLOC1S1 RAD23A
BLOC1S1 CAMLG
BLOC1S1 PTDSS1
BLOC1S1 YY1
BLOC1S1 PSMA6
BLOC1S1 PPP1R7
BLOC1S1 HNRNPA1
BLOC1S1 CLPP
BLOC1S1 MYL6B
BLOC1S1 CAPZA2
BLOC1S1 SURF1
BLOC1S1 TNPO1
KIAA0430 CTCF
KIAA0430 UBXN4
KIAA0430 TMED10
KIAA0430 LAPTM5
KIAA0430 SON
KIAA0430 GGA3
KIAA0430 LARP4B
KIAA0430 PPP2R2A
KIAA0430 WAPAL
KIAA0430 SMARCA2
KIAA0430 DYRK1A
KIAA0430 MSN
KIAA0430 SERINC3
KIAA0430 CYTH1
KIAA0430 RCOR1
KIAA0430 SFRS4
KIAA0430 CLK2
ATP5F1 PSMD14
ATP5F1 EIF4G2
ATP5F1 COX6A1
ATP5F1 RPL8
ATP5F1 DYNLL1
ATP5F1 PSMD8
ATP5F1 SEPT7
ATP5F1 COPS5
ATP5F1 ETF1
ATP5F1 ATP6V0B
ATP5F1 ATP6V1E1
ATP5F1 FKBP1A
ATP5F1 NEDD8
ATP5F1 SFRS9
ATP5F1 PSMD6
ATP5F1 CKS2
ATP5F1 EFEMP2
ATP5F1 PHB2
ATP5F1 SDHB
ATP5F1 PSMA1
ATP5F1 RPL29
ATP5F1 PPT1
ATP5F1 RBBP4
ATP5F1 CCT7
ATP5F1 SLC25A46
ATP5F1 RPS3
ATP5F1 HINT1
ATP5F1 RPL18
ATP5F1 SRP9
ATP5F1 ARPC1A
ATP5F1 ACP1
ATP5F1 DAD1
ATP5F1 CALM3
ATP5F1 TCEA1
ATP5F1 MFAP1
ATP5F1 PCBP2
ATP5F1 EIF2S2
ATP5F1 UBE2I
ATP5F1 CUL1
ATP5F1 YBX1
ATP5F1 SUMO1
ATP5F1 RPL35A
ATP5F1 RPS6
ATP5F1 HMGB2
ATP5F1 C11orf58
ATP5F1 APEX1
ATP5F1 EIF3E
ATP5F1 SDHC
ATP5F1 GUK1
LRPAP1 AARS
LRPAP1 HSF1
LRPAP1 PUF60
LRPAP1 DYNLL1
LRPAP1 PFN1
LRPAP1 UBB
LRPAP1 PSMD2
LRPAP1 PSMC1
LRPAP1 RHOA
LRPAP1 SCAP
LRPAP1 CPSF1
LRPAP1 MAPRE1
LRPAP1 IMMT
LRPAP1 TMED10
LRPAP1 UQCRC1
LRPAP1 PSMB3
LRPAP1 EFEMP2
LRPAP1 PRMT2
LRPAP1 ECH1
LRPAP1 ATP6V1E1
LRPAP1 LAMP1
LRPAP1 DNAJB1
LRPAP1 MSN
LRPAP1 GPNMB
LRPAP1 COPB1
LRPAP1 IFNGR2
LRPAP1 ALDH9A1
LRPAP1 ATP6AP1
LRPAP1 LHFPL2
LRPAP1 HADHB
LRPAP1 TALDO1
LRPAP1 ATP6V0C
LRPAP1 BLVRA
LRPAP1 PSME1
LRPAP1 AP2M1
LRPAP1 MAN2B1
LRPAP1 PRDX3
LRPAP1 PRKACA
LRPAP1 ANXA2
LRPAP1 COX6B1
LRPAP1 IL15RA
LRPAP1 PPP1CC
LRPAP1 P4HB
LRPAP1 HDLBP
LRPAP1 NFKBIA
LRPAP1 NDUFB7
LRPAP1 SF3B2
LRPAP1 TBCB
LRPAP1 FKBP2
LRPAP1 MYL6B
LRPAP1 KDELR2
LRPAP1 EIF4H
LRPAP1 GUSB
LRPAP1 ATP6V1B2
GNB2 ARPC1B
GNB2 PREP
GNB2 TMED10
GNB2 PDIA6
GNB2 CYBA
GNB2 ATP6V1F
GNB2 SLC25A3
GNB2 LOC100131892
GNB2 SDHB
GNB2 SRI
GNB2 KDELR2
GNB2 AP2S1
GNB2 CAPN1
CSRP1 ARPC1B
CSRP1 COX6A1
CSRP1 RHOG
CSRP1 NONO
CSRP1 TNIP1
CSRP1 PEA15
CSRP1 COX6B1
CSRP1 PSME2
CSRP1 DCTN2
CSRP1 IL1R1
CSRP1 ARF1
CSRP1 NR1H3
CSRP1 COX7B
CSRP1 HTATSF1
CSRP1 CARS
CSRP1 NCL
CSRP1 ATP6V1E1
CSRP1 ATP5J
CSRP1 IER2
CSRP1 MRPS22
CSRP1 PSMC1
CSRP1 CLTC
CSRP1 COPB1
CSRP1 UPP1
CSRP1 BCAP31
CSRP1 EED
CSRP1 CBX1
CSRP1 ACTA2
CSRP1 HTRA1
CSRP1 FH
CSRP1 PPT1
CSRP1 PSMB3
CSRP1 TALDO1
CSRP1 MTMR6
CSRP1 COX8A
CSRP1 SRI
CSRP1 AP2S1
CSRP1 PDXK
CSRP1 SNRPB
CSRP1 RAD23B
CSRP1 PPP1R7
CSRP1 SURF1
CSRP1 P4HB
CSRP1 SSRP1
CSRP1 MRPL28
CSRP1 SSR2
CSRP1 SERPINB1
CSRP1 CLTA
CSRP1 EIF4H
RBBP8 EBNA1BP2
DYNLT3 XPO1
DYNLT3 VAMP7
DYNLT3 ARPC1A
DYNLT3 MAP2K1
DYNLT3 ETF1
DYNLT3 TTC35
DYNLT3 ELF1
SLC6A6 GPR125
CLNS1A SNRPE
CLNS1A NCL
CLNS1A PUF60
CLNS1A UBE2A
CLNS1A DAP3
CLNS1A TOP1
CLNS1A COPS5
CLNS1A COMT
CLNS1A NDUFA9
CLNS1A NACA
CLNS1A RBM4
CLNS1A IMMT
CLNS1A PSMD6
CLNS1A MYL12A
CLNS1A CDC16
CLNS1A ATP5J
CLNS1A DECR1
CLNS1A HNRNPA2B1
CLNS1A PSMC1
CLNS1A CLTC
CLNS1A C21orf33
CLNS1A PARK7
CLNS1A XRCC6
CLNS1A TROVE2
CLNS1A TSN
CLNS1A EEF1G
CLNS1A HADHB
CLNS1A RNPS1
CLNS1A C1QBP
CLNS1A ARCN1
CLNS1A POLR2L
CLNS1A TOMM20
CLNS1A CUL3
CLNS1A VDAC2
CLNS1A CDC123
CLNS1A EEF2
CLNS1A PPP1CC
CLNS1A PRMT1
CLNS1A TXNRD1
CLNS1A CYCS
CLNS1A PDIA6
CLNS1A OXA1L
CLNS1A AIMP1
CLNS1A CCT4
CLNS1A UBE2L3
CLNS1A YWHAB
CLNS1A EIF4H
CLNS1A RPA2
CLNS1A HSPE1
CLNS1A DYNLL1
CLNS1A COX5A
CLNS1A RBMX
CLNS1A HSP90AA1
CLNS1A UBB
CLNS1A USP7
CLNS1A HAX1
CLNS1A TRIP12
CLNS1A PCBP1
CLNS1A DCTN2
CLNS1A EXOSC7
CLNS1A TOP2A
CLNS1A UBL4A
CLNS1A FH
CLNS1A PSMC3
CLNS1A COX7C
CLNS1A TSG101
CLNS1A NAP1L1
CLNS1A PSME4
CLNS1A TTC3
CLNS1A CCT5
CLNS1A PSMD9
CLNS1A PRPS2
CLNS1A AP2M1
CLNS1A H3F3A
CLNS1A DDX21
CLNS1A PTDSS1
CLNS1A AIP
CLNS1A BAG1
CLNS1A SNRPB
CLNS1A UCHL3
CLNS1A XPO1
CLNS1A EIF4A3
CLNS1A HNRNPA1
CLNS1A PSME1
CLNS1A TUBA4A
CLNS1A DUT
CLNS1A MFAP1
CLNS1A PSMA2
CLNS1A HNRNPC
CLNS1A COX6C
CLNS1A ARMCX6
CLNS1A ARF1
CLNS1A RDBP
CLNS1A FNTA
CLNS1A RARS
CLNS1A RPL36AL
CLNS1A PSMD2
CLNS1A PSMB9
CLNS1A NONO
CLNS1A GNB2L1
CLNS1A RPIA
CLNS1A CAPZA1
CLNS1A MAPRE1
CLNS1A PSMC5
CLNS1A METAP1
CLNS1A UBA52
CLNS1A MIF
CLNS1A ATP6V1E1
CLNS1A TAF9
CLNS1A MRPS22
CLNS1A CAP1
CLNS1A PWP1
CLNS1A MTIF2
CLNS1A PSMB1
CLNS1A RPS3
CLNS1A RPN1
CLNS1A COX5B
CLNS1A RPL18
CLNS1A CCT3
CLNS1A USP10
CLNS1A U2AF1
CLNS1A VBP1
CLNS1A EIF3F
CLNS1A TFAM
CLNS1A ECH1
CLNS1A SAP18
CLNS1A UFD1L
CLNS1A MOBKL1B
CLNS1A COX17
CLNS1A ARD1A
CLNS1A NUP205
CLNS1A HDLBP
CLNS1A CCT6A
CLNS1A ARPC2
CLNS1A RAE1
CLNS1A SUMO1
CLNS1A SSR2
CLNS1A SET
CLNS1A MLH1
CLNS1A NAP1L4
CLNS1A CCNB1
CLNS1A FBL
CLNS1A CCT8
CLNS1A ESD
CLNS1A ATP5O
CLNS1A LAGE3
CLNS1A COX6A1
CLNS1A RPL6
CLNS1A PPP4C
CLNS1A RAD23B
CLNS1A MRPL23
CLNS1A COX6B1
CLNS1A PRKDC
CLNS1A HSP90AB1
CLNS1A IGBP1
CLNS1A DDX1
CLNS1A HMGB1
CLNS1A SPCS2
CLNS1A PPP2R2A
CLNS1A UQCRC1
CLNS1A PSMD4
CLNS1A SNRPD3
CLNS1A VDAC1
CLNS1A PDHB
CLNS1A IMPDH2
CLNS1A CBX1
CLNS1A MYL6B
CLNS1A TCEB1
CLNS1A RAD21
CLNS1A QARS
CLNS1A TAF7
CLNS1A SUZ12
CLNS1A GNB1
CLNS1A CTCF
CLNS1A SNRPB2
CLNS1A UQCRC2
CLNS1A SNRPD2
CLNS1A EIF1
CLNS1A TCP1
CLNS1A PSMC6
CLNS1A SRP19
CLNS1A SRP14
CLNS1A PSMB4
CLNS1A SSB
CYFIP2 DAZAP2
CYFIP2 XRCC6
CYFIP2 HNRNPA1
CYFIP2 CTCF
CYFIP2 AP1B1
CYFIP2 PSMD2
CYFIP2 GOT2
A2M MPP1
A2M SHC1
A2M NCKAP1L
A2M CYCS
A2M SMARCA4
A2M COMT
A2M ADAR
A2M ETFB
A2M MAP4K1
A2M CDC25B
A2M ALDOA
A2M LIMK1
A2M MRPS22
A2M COL4A2
A2M COL1A2
A2M PSAP
A2M ACLY
A2M CLTC
A2M COL6A2
A2M FASN
A2M EIF3B
A2M HADHB
A2M FH
A2M HSPB1
A2M DPYSL2
A2M RAD23A
A2M TNIP1
A2M HK1
A2M SAFB
A2M CAD
A2M PRKACA
A2M PDHA1
A2M P4HB
A2M PABPC1
A2M UQCRC1
A2M PRDX1
A2M AP3D1
A2M GPNMB
A2M SQSTM1
A2M CHERP
A2M SEC24C
SP3 RBM39
SP3 KTN1
SP3 RBM25
SP3 SSB
SP3 AIMP1
SP3 PSMA1
SP3 TUBGCP3
SP3 AHR
SP3 HNRNPC
SP3 ELF1
SP3 VGLL4
PSMC5 PUF60
PSMC5 DAP3
PSMC5 PABPC4
PSMC5 NDUFA9
PSMC5 SCAP
PSMC5 NACA
PSMC5 CDC25B
PSMC5 UBXN1
PSMC5 PRMT2
PSMC5 CDC16
PSMC5 HNRNPA2B1
PSMC5 PSMC1
PSMC5 CLTC
PSMC5 LAMP1
PSMC5 PPP4C
PSMC5 XRCC6
PSMC5 ATR
PSMC5 IL10RA
PSMC5 TSN
PSMC5 HADHB
PSMC5 RNPS1
PSMC5 ECHS1
PSMC5 KIAA0174
PSMC5 CDC123
PSMC5 RBM4
PSMC5 NUP205
PSMC5 TCEB1
PSMC5 CKAP5
PSMC5 PPP1CC
PSMC5 RDBP
PSMC5 MRPL28
PSMC5 NARS
PSMC5 ALDH9A1
PSMC5 SNRPN
PSMC5 EIF4H
PSMC5 AIP
PSMC5 MARS
PSMC5 TMED10
PSMC5 TNIP1
PSMC5 ACAT1
PSMC5 DCTN2
PSMC5 EXOSC7
PSMC5 MLH1
PSMC5 EPRS
PSMC5 PSMC3
PSMC5 POLR2L
PSMC5 TBCB
PSMC5 COPB1
PSMC5 DPYSL2
PSMC5 TAF10
PSMC5 PSMD9
PSMC5 AP2M1
PSMC5 USP5
PSMC5 PTDSS1
PSMC5 IMMT
PSMC5 BAG1
PSMC5 YY1
PSMC5 YWHAH
PSMC5 QARS
PSMC5 UNG
PSMC5 WIPF2
PSMC5 UBE4A
PSMC5 COX6C
PSMC5 HSF1
PSMC5 ARF1
PSMC5 NONO
PSMC5 SHC1
PSMC5 PSMD2
PSMC5 SNRPA
PSMC5 MANF
PSMC5 TSG101
PSMC5 PSME4
PSMC5 MAPRE1
PSMC5 RAD23A
PSMC5 METAP1
PSMC5 NIPA2
PSMC5 RBM10
PSMC5 TATDN2
PSMC5 PWP1
PSMC5 RAE1
PSMC5 RPN1
PSMC5 MTIF2
PSMC5 EIF3F
PSMC5 PSMB10
PSMC5 ECH1
PSMC5 LOC100131311
PSMC5 NOMO1
PSMC5 ATOX1
PSMC5 POLD2
PSMC5 SSR2
PSMC5 CLPP
PSMC5 NAP1L4
PSMC5 NDUFS8
PSMC5 SURF1
PSMC5 GUSB
PSMC5 AARS
PSMC5 PUM1
PSMC5 COX6B1
PSMC5 PRKDC
PSMC5 ETFB
PSMC5 DDX1
PSMC5 RPN2
PSMC5 SAFB
PSMC5 UQCRC1
PSMC5 PSMD4
PSMC5 E2F3
PSMC5 PRCP
PSMC5 PDHB
PSMC5 KNTC1
PSMC5 AP2S1
PSMC5 IFNGR2
PSMC5 BCAP31
PSMC5 CBX1
PSMC5 FH
PSMC5 PSME1
PSMC5 SUZ12
PSMC5 CTCF
PSMC5 EWSR1
PSMC5 EIF1
PSMC5 MYL6B
HYOU1 AARS
HYOU1 ELF4
HYOU1 ADAR
HYOU1 COL4A2
HYOU1 TUBA1A
HYOU1 CCND1
HYOU1 TNIP1
HYOU1 INPPL1
HYOU1 SMARCA2
HYOU1 IL10RA
HYOU1 RPN2
HYOU1 CDC25B
HYOU1 IDH3G
HYOU1 HUWE1
HYOU1 SERTAD2
HYOU1 TOP1
HYOU1 CCNF
HYOU1 UCP2
HYOU1 USP14
HYOU1 ACLY
HYOU1 SEPT8
HYOU1 EED
HYOU1 MYH9
HYOU1 ATP6AP1
HYOU1 NCOR2
HYOU1 PPP1R11
HYOU1 TCF3
HYOU1 ARHGAP1
HYOU1 ATP2A3
HYOU1 ATP6V0C
HYOU1 WIPF2
HYOU1 NOMO1
HYOU1 PCTK1
HYOU1 CAPN1
HYOU1 HK1
HYOU1 SAFB
HYOU1 HSP90B1
HYOU1 C16orf35
HYOU1 MAPK1IP1L
HYOU1 SPTAN1
HYOU1 CD81
HYOU1 UBAP2L
HYOU1 FAM50A
HYOU1 AP3D1
HYOU1 AP2M1
HYOU1 POLRMT
HYOU1 ATXN2L
HYOU1 UBE4A
HYOU1 CHERP
HYOU1 SEC24C
HYOU1 TYK2
CBR1 ARID5A
NAE1 EIF4G2
NAE1 PSMD14
NAE1 EIF2S2
NAE1 NPM1
NAE1 DGUOK
NAE1 NCK1
NAE1 DYNLL1
NAE1 PSMD8
NAE1 ARCN1
NAE1 RBMX
NAE1 LOC100131892
NAE1 VDAC2
NAE1 ETF1
NAE1 IARS
NAE1 SFRS9
NAE1 SUMO2
NAE1 ARL1
NAE1 RARS
NAE1 PSMA1
NAE1 CDC16
NAE1 DECR1
NAE1 SDHB
NAE1 CCT7
NAE1 SFRS3
NAE1 KARS
NAE1 SPCS2
NAE1 TSN
NAE1 PPT1
NAE1 ARPC1A
NAE1 PRMT5
NAE1 ATP5B
NAE1 PSMB8
NAE1 DAD1
NAE1 FDPS
NAE1 SSR1
NAE1 DNAJA1
NAE1 UQCRC2
NAE1 ATP5G2
NAE1 PDIA6
NAE1 SUMO1
NAE1 RPL36AL
NAE1 TCP1
NAE1 C11orf58
NAE1 HSD17B4
NAE1 SSB
NAE1 TARS
NAE1 AMD1
NAE1 MCM3
TARS PSMD14
TARS EIF4G2
TARS EIF2S2
TARS NPM1
TARS ATP5A1
TARS PSMA3
TARS COPS5
TARS PSME4
TARS RANBP1
TARS PSMD6
TARS NIPA2
TARS ARL1
TARS RARS
TARS DECR1
TARS AHCY
TARS ILF2
TARS MYO5B
TARS PRMT5
TARS TUFM
TARS P4HB
TARS PAICS
TARS EIF4A3
TARS YBX1
TARS PDIA6
TARS SUMO1
TARS TCP1
TARS PSMC2
TARS ACTB
TARS GLO1
TARS CCT8
TARS AMD1
BAD MRPL23
TNPO1 TCF4
TNPO1 COX6B1
TNPO1 TDG
TNPO1 PUM1
TNPO1 ATR
TNPO1 TNIP1
TNPO1 QARS
TNPO1 NSMAF
TNPO1 SF3B2
TNPO1 PWP1
TNPO1 ACLY
TNPO1 DDX1
TNPO1 RPN2
TNPO1 TROVE2
TNPO1 CYP1A2
TNPO1 ATXN2
TNPO1 PSMD4
TNPO1 SUZ12
TNPO1 PRMT2
TNPO1 IER2
TNPO1 PSMC3
TNPO1 GNG10
TNPO1 LOC100131311
TNPO1 TSG101
TNPO1 MTIF2
TNPO1 NAP1L1
TNPO1 TATDN2
TNPO1 BARD1
TNPO1 HNRNPU
TNPO1 KIAA0174
TNPO1 HNRNPK
TNPO1 CXCR5
TNPO1 CAMLG
TNPO1 EMG1
TNPO1 RBM4
TNPO1 YY1
TNPO1 PABPC1
TNPO1 CTCF
TNPO1 ZNF638
TNPO1 GOT2
TNPO1 ATOX1
TNPO1 HNRNPA1
TNPO1 EFR3A
TNPO1 GRSF1
TNPO1 NOMO1
TNPO1 SET
TNPO1 TANK
TNPO1 PSME1
TNPO1 SNAPC1
TNPO1 NAP1L4
TNPO1 NDUFB7
TNPO1 MYL6B
TNPO1 DDX21
TNPO1 BRD8
TNPO1 H3F3A
CCND3 NAP1L1
CCND3 FOXO1
CCND3 HNRNPU
CCND3 PRCP
CCND3 UBC
CCND3 SERPINB1
CCND3 AIM1
GM2A HCK
GM2A PCK2
GM2A VDAC1
GM2A WARS
GM2A FABP5L7
GM2A LGALS3
GM2A IDH2
GM2A IFI30
GM2A PSAP
GM2A ACLY
GM2A CCT3
GM2A GLUL
GM2A CTSD
GM2A PDXK
GM2A ALDOA
GM2A CCNF
GM2A AP3D1
GM2A MCM7
GM2A GPNMB
GM2A SQSTM1
GM2A SND1
GM2A ATP6V1B2
RDBP SNRPE
RDBP PUF60
RDBP DAP3
RDBP NDUFA9
RDBP UBXN1
RDBP ATP5J
RDBP PSMC1
RDBP EED
RDBP PPP4C
RDBP TSN
RDBP CLIC1
RDBP SNRPA1
RDBP TTC1
RDBP POLR2L
RDBP EMG1
RDBP RBM4
RDBP EIF3CL
RDBP TUFM
RDBP HMBS
RDBP PPP1CC
RDBP PWP1
RDBP HAX1
RDBP PPIB
RDBP EPRS
RDBP PSMC3
RDBP COPB1
RDBP AP2M1
RDBP PTDSS1
RDBP BAG1
RDBP UCHL3
RDBP C11orf58
RDBP IMPDH2
RDBP HNRNPC
RDBP ALDOA
RDBP SHC1
RDBP HSPE1
RDBP MANF
RDBP TSG101
RDBP APRT
RDBP SNRPB
RDBP MIF
RDBP MRPS22
RDBP COX5B
RDBP CCT3
RDBP BARD1
RDBP U2AF1
RDBP SAP18
RDBP PEBP1
RDBP ATOX1
RDBP DDT
RDBP SUMO1
RDBP SET
RDBP MLH1
RDBP NDUFS8
RDBP DDX21
RDBP ESD
RDBP ARMCX6
RDBP EIF3B
RDBP MRPL23
RDBP COX6B1
RDBP PSME2
RDBP UQCRC1
RDBP PSMD4
RDBP NCL
RDBP PRCP
RDBP PDHB
RDBP BCAP31
RDBP CBX1
RDBP ATP5D
RDBP PSMB4
RDBP RNPS1
RDBP MPI
RDBP QARS
RDBP HSP90B1
RDBP ECHS1
RDBP CLPP
RDBP MYL6B
RDBP SSB
RDBP BYSL
ALDH2 COX17
ALDH2 CTSH
PSMD2 PUF60
PSMD2 DAP3
PSMD2 PABPC4
PSMD2 PWP1
PSMD2 NDUFA9
PSMD2 AIP
PSMD2 PIM1
PSMD2 PSMD6
PSMD2 HERPUD1
PSMD2 PSMC1
PSMD2 BUD31
PSMD2 PPP4C
PSMD2 XRCC6
PSMD2 IL10RA
PSMD2 PSMC3
PSMD2 HADHB
PSMD2 RNPS1
PSMD2 ECHS1
PSMD2 VDAC2
PSMD2 RBM4
PSMD2 CKAP5
PSMD2 PDIA6
PSMD2 DDX39
PSMD2 FAM50A
PSMD2 CCT4
PSMD2 TBCB
PSMD2 POLRMT
PSMD2 EIF4H
PSMD2 COX5A
PSMD2 ATP6V1F
PSMD2 PCBP1
PSMD2 DCTN2
PSMD2 RAB21
PSMD2 TOP2A
PSMD2 HSP90AB1
PSMD2 MCM6
PSMD2 LAMP1
PSMD2 SNRNP70
PSMD2 POLR2L
PSMD2 AP2M1
PSMD2 USP5
PSMD2 TALDO1
PSMD2 SAFB
PSMD2 IMMT
PSMD2 DGUOK
PSMD2 SNRPB
PSMD2 ESPL1
PSMD2 SLC9A6
PSMD2 XPO1
PSMD2 YWHAH
PSMD2 RRP1B
PSMD2 MFAP1
PSMD2 RBM42
PSMD2 LAGE3
PSMD2 ARF1
PSMD2 NONO
PSMD2 VDAC1
PSMD2 AIMP1
PSMD2 SNRPA
PSMD2 CTPS
PSMD2 PSME4
PSMD2 MAPRE1
PSMD2 NARS
PSMD2 RBM10
PSMD2 ATP6V1E1
PSMD2 TOP1
PSMD2 MRPS22
PSMD2 IARS
PSMD2 LHFPL2
PSMD2 USP10
PSMD2 VBP1
PSMD2 EIF3F
PSMD2 RAD23A
PSMD2 ECH1
PSMD2 PRKCD
PSMD2 CAPN1
PSMD2 CLTC
PSMD2 HDLBP
PSMD2 POLD2
PSMD2 NAP1L4
PSMD2 NDUFS8
PSMD2 IK
PSMD2 SURF1
PSMD2 MCM3
PSMD2 ARMCX6
PSMD2 LOC96610
PSMD2 IGBP1
PSMD2 RPN2
PSMD2 PSMD4
PSMD2 NCL
PSMD2 ATP1B3
PSMD2 PRCP
PSMD2 PDHB
PSMD2 ANXA11
PSMD2 AP2S1
PSMD2 BCAP31
PSMD2 FH
PSMD2 MPI
PSMD2 QARS
PSMD2 PSMB10
PSMD2 COPS6
PSMD2 CTCF
PSMD2 PSMB4
PSMD2 LAMP2
SNRPA ATP1B3
SNRPA SON
SNRPA PFN1
SNRPA PWP1
SNRPA PABPC1
SNRPA CDC25B
SNRPA SEC13
SNRPA IMMT
SNRPA PIM1
SNRPA FARSA
SNRPA CHD4
SNRPA SERTAD2
SNRPA RNPS1
SNRPA EZR
SNRPA PSMC1
SNRPA EDC4
SNRPA PPP4C
SNRPA XRCC6
SNRPA IL10RA
SNRPA HADHB
SNRPA HNRNPU
SNRPA TTC1
SNRPA ECHS1
SNRPA ABL1
SNRPA EIF3CL
SNRPA CKAP5
SNRPA TRAP1
SNRPA TGIF1
SNRPA MGAT1
SNRPA NARS
SNRPA POLRMT
SNRPA SND1
SNRPA BCAP31
SNRPA SFRS4
SNRPA CD81
SNRPA TNIP1
SNRPA FAM50A
SNRPA DCTN2
SNRPA EXOSC7
SNRPA DAZAP2
SNRPA HSP90AB1
SNRPA MTHFD1
SNRPA LAMP1
SNRPA SNRNP70
SNRPA ACLY
SNRPA HSPB1
SNRPA GARS
SNRPA CYP1A2
SNRPA CAST
SNRPA SPTAN1
SNRPA HNRNPK
SNRPA USP5
SNRPA HK1
SNRPA SAFB
SNRPA PRKACA
SNRPA MAPK1IP1L
SNRPA ESPL1
SNRPA KPNB1
SNRPA MED12
SNRPA SRM
SNRPA FASN
SNRPA WIPF2
SNRPA RBM42
SNRPA ATIC
SNRPA CHERP
SNRPA SEC24C
SNRPA ARF1
SNRPA RNPEP
SNRPA NONO
SNRPA MCM5
SNRPA VDAC1
SNRPA ARHGDIA
SNRPA FUS
SNRPA MYL9
SNRPA NOLC1
SNRPA YY1
SNRPA ATXN2
SNRPA CARS
SNRPA RBM10
SNRPA TOP1
SNRPA MRPS22
SNRPA MSN
SNRPA RAE1
SNRPA USP10
SNRPA RAD23A
SNRPA NFATC1
SNRPA BAT1
SNRPA PEBP1
SNRPA HNRNPA1
SNRPA HDLBP
SNRPA ADRM1
SNRPA POLD2
SNRPA AP3D1
SNRPA SQSTM1
SNRPA CCT8
SNRPA CSK
SNRPA AARS
SNRPA SMC1A
SNRPA ADAR
SNRPA EIF3B
SNRPA PUM1
SNRPA RAD23B
SNRPA GGA3
SNRPA STIP1
SNRPA PRKDC
SNRPA SMARCA4
SNRPA ETFB
SNRPA DDX1
SNRPA RPN2
SNRPA ARHGAP4
SNRPA HCFC1
SNRPA UQCRC1
SNRPA NCL
SNRPA R3HDM1
SNRPA PLCG2
SNRPA KNTC1
SNRPA ANXA11
SNRPA GOT2
SNRPA CD19
SNRPA CLTA
SNRPA ATP5D
SNRPA ARHGAP1
SNRPA MPI
SNRPA CAPZA1
SNRPA PFKP
SNRPA QARS
SNRPA TYK2
SNRPA HSP90B1
SNRPA CAD
SNRPA CTCF
SNRPA EWSR1
SNRPA ATXN2L
SNRPA BYSL
PTP4A1 COMT
PTP4A1 ADAR
PTP4A1 TNIP1
ATXN2 HK1
ATXN2 RNPEP
ATXN2 PUM1
ATXN2 SHC1
ATXN2 IL10RB
ATXN2 TNIP1
ATXN2 SF3B2
ATXN2 COMT
ATXN2 RPN2
ATXN2 CYP1A2
ATXN2 IRF3
ATXN2 R3HDM1
ATXN2 XPC
ATXN2 MYST3
ATXN2 ATP6AP1
ATXN2 SNRNP70
ATXN2 PNRC1
ATXN2 DPYSL2
ATXN2 MAN2B1
ATXN2 GGA3
ATXN2 NOMO1
ATXN2 USP5
ATXN2 EDC4
ATXN2 CPT1B
ATXN2 EIF3CL
ATXN2 EFR3A
ATXN2 WIPF2
ATXN2 CHERP
ATXN2 SEC24C
ATXN2 GUSB
UBE2N NAP1L1
UBE2N CBX1
UBE2N SNRPG
UBE2N DNAJA1
UBE2N MAPK6
UBE2N HSPH1
UBE2N DYNLL1
UBE2N COX5A
UBE2N RBMX
UBE2N CYCS
UBE2N PABPC4
UBE2N PWP1
UBE2N PARK7
UBE2N MANF
UBE2N UBE2L3
UBE2N DCTN2
UBE2N DDX1
UBE2N HMGB1
UBE2N EED
UBE2N RPIA
UBE2N RAB21
UBE2N MAPRE1
UBE2N METAP1
UBE2N HMGB2
UBE2N RPL6
UBE2N IGBP1
UBE2N ATP5J
UBE2N TOP1
UBE2N PSMD11
UBE2N HNRNPA2B1
UBE2N USP14
UBE2N SNRPB
UBE2N PSMC1
UBE2N ATF4
UBE2N CLTC
UBE2N CDK4
UBE2N PSMA6
UBE2N GTF2A2
UBE2N RPS6KA1
UBE2N RPS3
UBE2N RPN1
UBE2N MRPL12
UBE2N XRCC6
UBE2N SPCS2
UBE2N SNRPF
UBE2N RAD21
UBE2N RNPS1
UBE2N PSMB3
UBE2N NDUFV2
UBE2N AP2M1
UBE2N SUZ12
UBE2N SRI
UBE2N PCMT1
UBE2N VDAC2
UBE2N PPP1CC
UBE2N ARHGDIB
UBE2N SFRS9
UBE2N TUFM
UBE2N SNRPB2
UBE2N SNRPD2
UBE2N DECR1
UBE2N TXNRD1
UBE2N CCT6A
UBE2N ARPC2
UBE2N EIF4H
UBE2N SUMO1
UBE2N MRPL28
UBE2N CCT8
UBE2N SRP19
UBE2N DDX39
UBE2N PSMD4
UBE2N TBCB
UBE2N UQCRH
UBE2N RBBP7
UBE2N HNRNPC
UBE2N PSMC6
GCLC PSME4
GCLC AMD1
NDUFV2 SNRPE
NDUFV2 SRI
NDUFV2 FH
NDUFV2 VDAC1
NDUFV2 COMT
NDUFV2 HSPE1
NDUFV2 NDUFA9
NDUFV2 ACOT7
NDUFV2 DCTN2
NDUFV2 PPIB
NDUFV2 PRDX4
NDUFV2 ATP5J
NDUFV2 TOP1
NDUFV2 POLR2F
NDUFV2 USP14
NDUFV2 PSMC1
NDUFV2 COPB1
NDUFV2 XRCC6
NDUFV2 SNRPF
NDUFV2 HNRNPU
NDUFV2 RNPS1
NDUFV2 TALDO1
NDUFV2 QARS
NDUFV2 CCT5
NDUFV2 CAMLG
NDUFV2 ANXA2
NDUFV2 BUD31
NDUFV2 SNRPD2
NDUFV2 SUMO1
NDUFV2 MRPL28
NDUFV2 PSMB7
NDUFV2 SQSTM1
NDUFV2 ATIC
NDUFV2 ESD
ECE1 LIMK1
ECE1 RNPEP
ECE1 NFKB2
ECE1 COL6A1
ECE1 SEC24C
ECE1 UPF1
MYH9 SMC1A
MYH9 ELF4
MYH9 ADAR
MYH9 DNMT1
MYH9 RNPEP
MYH9 PUM1
MYH9 LGALS3BP
MYH9 INPPL1
MYH9 ACP2
MYH9 POLRMT
MYH9 SMARCA4
MYH9 SMARCA2
MYH9 NUP93
MYH9 ZYX
MYH9 RPN2
MYH9 MAP4K1
MYH9 CDC25B
MYH9 EDC4
MYH9 HCFC1
MYH9 HUWE1
MYH9 EIF3CL
MYH9 CHD4
MYH9 FSCN1
MYH9 COL4A2
MYH9 LAMP1
MYH9 ANXA11
MYH9 ACLY
MYH9 COL6A2
MYH9 MBOAT7
MYH9 ATP6AP1
MYH9 NCOR2
MYH9 SNRNP70
MYH9 HSF1
MYH9 HSPB1
MYH9 DPYSL2
MYH9 ARHGAP1
MYH9 MAN2B1
MYH9 MSN
MYH9 WIPF2
MYH9 NOMO1
MYH9 USP5
MYH9 CAPN1
MYH9 HK1
MYH9 SAFB
MYH9 PRKACA
MYH9 MAPK1IP1L
MYH9 PCOLCE
MYH9 SPTAN1
MYH9 ATP6V0C
MYH9 SDHA
MYH9 P4HB
MYH9 DOCK2
MYH9 MED12
MYH9 CD81
MYH9 TAX1BP3
MYH9 GLG1
MYH9 AP3D1
MYH9 SMARCC2
MYH9 COL6A1
MYH9 ATXN2L
MYH9 RBM42
MYH9 POLR2A
MYH9 CHERP
MYH9 SEC24C
MYH9 TYK2
EIF2AK2 PEBP1
EIF2AK2 IRF3
EIF2AK2 IL10RB
EIF2AK2 MUM1
EIF2AK2 UNG
EIF2AK2 MAP3K4
EIF2AK2 EMG1
EIF2AK2 SMARCC2
EIF2AK2 EDC4
EIF2AK2 MBOAT7
TPR EEF2
TPR ARHGEF7
TPR BCLAF1
TPR ARCN1
TPR ETF1
TPR TAX1BP1
TPR GOLGB1
PSMB10 NDUFA9
PSMB10 NACA
PSMB10 PRMT2
PSMB10 SERTAD2
PSMB10 APRT
PSMB10 PSMC1
PSMB10 BUD31
PSMB10 PPP4C
PSMB10 IL10RA
PSMB10 HADHB
PSMB10 POLR2L
PSMB10 RBM4
PSMB10 EIF3CL
PSMB10 FAM50A
PSMB10 MGAT1
PSMB10 TMSB10
PSMB10 UBE2L3
PSMB10 LOC100131311
PSMB10 TNIP1
PSMB10 HSP90AA1
PSMB10 UBB
PSMB10 HAX1
PSMB10 DCTN2
PSMB10 PPIB
PSMB10 UBL4A
PSMB10 PSMB3
PSMB10 MTHFD1
PSMB10 PSMC3
PSMB10 GNG10
PSMB10 COPB1
PSMB10 GARS
PSMB10 AP2M1
PSMB10 H3F3A
PSMB10 YY1
PSMB10 PSME1
PSMB10 PCK2
PSMB10 ARF1
PSMB10 SHC1
PSMB10 VDAC1
PSMB10 HSPE1
PSMB10 MANF
PSMB10 CARS
PSMB10 AKR1B1
PSMB10 PRPS2
PSMB10 PSMD11
PSMB10 MTIF2
PSMB10 ATP6V0C
PSMB10 STAT5A
PSMB10 NOMO1
PSMB10 SAP18
PSMB10 ATOX1
PSMB10 HDLBP
PSMB10 ADRM1
PSMB10 NAP1L4
PSMB10 NDUFS8
PSMB10 SQSTM1
PSMB10 SURF1
PSMB10 GUSB
PSMB10 ARMCX6
PSMB10 AARS
PSMB10 COX6A1
PSMB10 IL10RB
PSMB10 COX6B1
PSMB10 PSME2
PSMB10 CTDSP2
PSMB10 UQCRC1
PSMB10 PSMD4
PSMB10 E2F3
PSMB10 PDHB
PSMB10 AP2S1
PSMB10 BCAP31
PSMB10 FH
PSMB10 MPI
PSMB10 CD63
PSMB10 QARS
PSMB10 HSP90B1
PSMB10 MRPL23
PSMB10 SSB
PSMB10 COX8A
SPI1 SMARCA2
SPI1 ADAR
SPI1 CCND1
SPI1 MAN2B1
SPI1 GLA
SPI1 AP1B1
SPI1 COMT
SPI1 CAPN1
SPI1 MSN
SPI1 MPP1
SPI1 EIF3CL
PRDX1 SNRPE
PRDX1 SOX4
PRDX1 PABPC4
PRDX1 COMT
PRDX1 IDH2
PRDX1 MORF4L2
PRDX1 RARS
PRDX1 ATP5J
PRDX1 HNRNPA2B1
PRDX1 PSMC1
PRDX1 BUD31
PRDX1 GINS1
PRDX1 PPP4C
PRDX1 XRCC6
PRDX1 SLC2A5
PRDX1 CYC1
PRDX1 RNPS1
PRDX1 DNAJA1
PRDX1 POLR2L
PRDX1 TCEB1
PRDX1 CKAP5
PRDX1 PSMB2
PRDX1 TXNRD1
PRDX1 CYCS
PRDX1 UBE2L3
PRDX1 EIF4H
PRDX1 COX5A
PRDX1 TNIP1
PRDX1 HSP90AA1
PRDX1 FABP5L7
PRDX1 LGALS1
PRDX1 PCBP1
PRDX1 PKM2
PRDX1 PPIB
PRDX1 PSMB3
PRDX1 PSMC3
PRDX1 APOC1
PRDX1 TALDO1
PRDX1 AP2M1
PRDX1 SNRPB
PRDX1 ESPL1
PRDX1 CSTB
PRDX1 BCL2A1
PRDX1 ARF1
PRDX1 TUBA1A
PRDX1 VDAC1
PRDX1 HSPE1
PRDX1 MANF
PRDX1 PSME4
PRDX1 CD46
PRDX1 ALDOA
PRDX1 MIF
PRDX1 AKR1B1
PRDX1 TOP1
PRDX1 MRPS22
PRDX1 RRM1
PRDX1 PSMA6
PRDX1 RAE1
PRDX1 UPP1
PRDX1 CCT3
PRDX1 GLUL
PRDX1 RAD23A
PRDX1 TUBA4A
PRDX1 PDXK
PRDX1 KPNA2
PRDX1 PDHA1
PRDX1 GLA
PRDX1 COX17
PRDX1 CHAF1A
PRDX1 LDHA
PRDX1 ATOX1
PRDX1 CCT6A
PRDX1 ARPC2
PRDX1 DDT
PRDX1 H2AFX
PRDX1 SQSTM1
PRDX1 SURF1
PRDX1 AARS
PRDX1 COX6A1
PRDX1 EIF3B
PRDX1 PSMD11
PRDX1 PSME2
PRDX1 MRPL23
PRDX1 COX6B1
PRDX1 GAPDH
PRDX1 ATP6V1B2
PRDX1 PARK7
PRDX1 LGALS3
PRDX1 UQCRC1
PRDX1 NDUFB7
PRDX1 PSMD4
PRDX1 HADHB
PRDX1 IFNGR2
PRDX1 CTSH
PRDX1 FH
PRDX1 QARS
PRDX1 MAPK6
PRDX1 SNRPB2
PRDX1 BYSL
NFKB2 LOXL1
NFKB2 BCL3
NFKB2 LIMK1
NFKB2 GRB2
NFKB2 ADAM8
NFKB2 SMARCC2
NFKB2 ACTN1
TUBGCP3 EED
TUBGCP3 RRP1B
TUBGCP3 BRD2
TUBGCP3 KTN1
TUBGCP3 SHC1
TUBGCP3 ARCN1
TUBGCP3 QARS
TUBGCP3 PABPC4
TUBGCP3 WAPAL
TUBGCP3 NACA
TUBGCP3 IQGAP1
TUBGCP3 RPN2
TUBGCP3 PTPRC
TUBGCP3 TSG101
TUBGCP3 DAZAP2
TUBGCP3 FAM120A
TUBGCP3 TOPBP1
TUBGCP3 CDC16
TUBGCP3 LOC100131311
TUBGCP3 COPB1
TUBGCP3 RPN1
TUBGCP3 PI4KA
TUBGCP3 CTNNB1
TUBGCP3 HNRNPK
TUBGCP3 AP2M1
TUBGCP3 IRF2
TUBGCP3 CTCF
TUBGCP3 TOP2B
TUBGCP3 EFR3A
TUBGCP3 NOMO1
TUBGCP3 LBR
TUBGCP3 TANK
TUBGCP3 PSME1
TUBGCP3 MLH1
TUBGCP3 ALDH9A1
TUBGCP3 MAP3K4
TUBGCP3 UBXN4
TUBGCP3 CUL3
CCNB1 SNRPE
CCNB1 PIM1
CCNB1 DAP3
CCNB1 MELK
CCNB1 NDUFA9
CCNB1 PSMD6
CCNB1 RARS
CCNB1 ATP5J
CCNB1 PSMC1
CCNB1 CLTC
CCNB1 EIF3B
CCNB1 XRCC6
CCNB1 HMGB1
CCNB1 CDKN3
CCNB1 HMGA1
CCNB1 CUL3
CCNB1 ATP5B
CCNB1 CDC123
CCNB1 CDK4
CCNB1 TCEB1
CCNB1 CKAP5
CCNB1 COX7C
CCNB1 TXNRD1
CCNB1 CYCS
CCNB1 CCT4
CCNB1 MCM7
CCNB1 USP9X
CCNB1 EZH2
CCNB1 COX5A
CCNB1 HSP90AA1
CCNB1 TRIP12
CCNB1 DCTN2
CCNB1 PKM2
CCNB1 COX7B
CCNB1 MCM6
CCNB1 SNRPB
CCNB1 GTF2A2
CCNB1 ILF2
CCNB1 CCT5
CCNB1 SOD2
CCNB1 CSE1L
CCNB1 TALDO1
CCNB1 AIMP2
CCNB1 UCHL3
CCNB1 PPIA
CCNB1 EIF4A3
CCNB1 MFAP1
CCNB1 LOC1720
CCNB1 ATIC
CCNB1 PGK1
CCNB1 EIF2S2
CCNB1 NONO
CCNB1 VDAC1
CCNB1 HSPE1
CCNB1 TSG101
CCNB1 MAPRE1
CCNB1 TAF9
CCNB1 CKS2
CCNB1 MIF
CCNB1 TOP1
CCNB1 MRPS22
CCNB1 ARD1A
CCNB1 KIF11
CCNB1 VBP1
CCNB1 GLUL
CCNB1 SAP18
CCNB1 SLBP
CCNB1 KPNA2
CCNB1 PDHA1
CCNB1 LDHA
CCNB1 CCT6A
CCNB1 ARPC2
CCNB1 DDT
CCNB1 NME1
CCNB1 GINS1
CCNB1 RBBP7
CCNB1 SQSTM1
CCNB1 MTHFD2
CCNB1 CCT8
CCNB1 ESD
CCNB1 ATP5O
CCNB1 COX6A1
CCNB1 SNRPG
CCNB1 LOC96610
CCNB1 GAPDH
CCNB1 PSMB2
CCNB1 PSMD4
CCNB1 CENPA
CCNB1 PDHB
CCNB1 SNRPF
CCNB1 DUT
CCNB1 HNRNPC
CCNB1 PSMA6
CCNB1 TFRC
CCNB1 SSB
TCF4 BRD2
TCF4 XRCC6
TCF4 YY1
TCF4 IL10RA
TCF4 PSME4
TCF4 RNPS1
TCF4 GOT2
RPL35A RPL8
RPL35A CD48
RPL35A SEPT7
RPL35A TSN
RPL35A RPS10
RPL35A RPS3A
RPL35A RPL9
RPL35A RPL6
RPL35A RPS28
RPL35A RPL29
RPL35A RPS7
RPL35A RPL12
RPL35A RPS3
RPL35A RPS9
RPL35A HINT1
RPL35A SPCS2
RPL35A RPL18
RPL35A EEF1G
RPL35A BCLAF1
RPL35A RPL23
RPL35A RPL3
RPL35A RPL36AL
RPL35A RPS6
RPL35A EIF3E
RPL35A FBL
RPL35A RPL11
VCAN COL3A1
VCAN NNMT
VCAN THBS2
GZMK CD2
GZMK CD3D
GZMK GZMA
GZMK TRD@
GZMK LCP2
GZMK IL32
SEPT7 PSMD14
SEPT7 EIF4G2
SEPT7 POLR2K
SEPT7 PSMD8
SEPT7 ARCN1
SEPT7 COPS5
SEPT7 NDUFA4L2
SEPT7 SLC25A3
SEPT7 YWHAZ
SEPT7 TRA2A
SEPT7 ATP5G3
SEPT7 PHB2
SEPT7 RARS
SEPT7 PSMA1
SEPT7 VAMP7
SEPT7 CCT7
SEPT7 TFDP1
SEPT7 MATR3
SEPT7 HINT1
SEPT7 RPL9
SEPT7 TCEA1
SEPT7 EIF4A2
SEPT7 NEDD8
SEPT7 CALM2
SEPT7 ELF1
SEPT7 PCBP2
SEPT7 EIF2S2
SEPT7 CD47
SEPT7 PDIA6
SEPT7 SUMO1
SEPT7 UBE2D3
SEPT7 RBM25
SEPT7 C11orf58
SEPT7 PSMA2
SEPT7 SDHC
SEPT7 RBBP7
SDCBP NCOA4
SDCBP CAT
SDCBP HADHB
SDCBP ASAH1
SDCBP HSD17B4
SDCBP ALAS1
SDCBP CYBB
SDCBP CD164
SDCBP SLBP
SDCBP ILF2
SDCBP P4HB
S100A13 COX7A1
S100A13 BTN3A2
PDIA3 ZFP36L2
ITPR3 IRF3
ITPR3 CHERP
ITPR3 SMARCA2
ICAM2 ATOX1
ICAM2 CD63
FKBP1A HADHA
FKBP1A DYNLL1
FKBP1A ACTG1
FKBP1A ARCN1
FKBP1A RRAGA
FKBP1A PABPC4
FKBP1A IARS
FKBP1A SLC25A3
FKBP1A DGUOK
FKBP1A TMED10
FKBP1A NEDD8
FKBP1A PPP2R2A
FKBP1A SFRS9
FKBP1A EFEMP2
FKBP1A PHB2
FKBP1A PSMA1
FKBP1A ATP6V1E1
FKBP1A STXBP3
FKBP1A RBBP4
FKBP1A CCT7
FKBP1A MSN
FKBP1A MDH1
FKBP1A IFNGR2
FKBP1A KARS
FKBP1A SARS
FKBP1A TSN
FKBP1A ARPC1A
FKBP1A RAD21
FKBP1A RBBP7
FKBP1A VBP1
FKBP1A DDOST
FKBP1A NFKB1
FKBP1A PRMT5
FKBP1A UQCRC2
FKBP1A HNRNPM
FKBP1A DNMT1
FKBP1A HNRNPF
FKBP1A ILF3
FKBP1A UBE2I
FKBP1A FUCA1
FKBP1A PSMD6
FKBP1A ATP5G2
FKBP1A CBFB
FKBP1A CALM3
FKBP1A RAP1A
FKBP1A ETF1
FKBP1A KDELR2
FKBP1A IK
FKBP1A EIF4H
CCNI CBX1
CCNI EWSR1
CCNI PRKCB
CCNI SLC7A6
CCNI LAPTM5
CCNI SON
CCNI LARP4B
CCNI ECH1
CCNI RPA2
CCNI AIM1
CCNI TYK2
GBP2 GBP1
GBP2 TNFRSF1B
GBP2 TNFSF10
GBP2 MGAT1
GBP2 HSPA1A
GBP2 SERPING1
GBP2 PSME2
GBP2 C2
GBP2 IRF1
GBP2 NKG7
PDE3B FRMPD4
PDE3B RGN
PDE3B VLDLR
PDE3B RANBP2
CYC1 AARS
CYC1 COX6A1
CYC1 DYNLL1
CYC1 COX5A
CYC1 PPP1R7
CYC1 HSPE1
CYC1 MANF
CYC1 DCTN2
CYC1 HRAS
CYC1 UQCRC1
CYC1 ATP1B3
CYC1 UCHL3
CYC1 ATP5J
CYC1 PSMC3
CYC1 SNRPB
CYC1 ATF4
CYC1 EED
CYC1 PPP4C
CYC1 GARS
CYC1 FH
CYC1 CKAP5
CYC1 SRI
CYC1 ALDOA
CYC1 SLC25A6
CYC1 TKT
CYC1 PSMA6
CYC1 FDPS
CYC1 TUFM
CYC1 SNRPB2
CYC1 SNRPD2
CYC1 ATOX1
CYC1 TCEB1
CYC1 HSPH1
CYC1 TXN2
CYC1 EIF4H
CUGBP2 FYN
CUGBP2 HLA-E
LSP1 TCF3
LSP1 HSPB1
LSP1 ATP2A3
LSP1 CAPN1
LSP1 MMP9
LSP1 GUSBP1
LSP1 CHERP
LSP1 FSCN1
LSP1 MAP4K1
RAD21 EIF4G2
RAD21 TCEA1
RAD21 RPA2
RAD21 RPL19
RAD21 PARK7
RAD21 USP9X
RAD21 DYNLL1
RAD21 FNTA
RAD21 ARCN1
RAD21 RBMX
RAD21 HSP90AA1
RAD21 SRP9
RAD21 COPS5
RAD21 RBM25
RAD21 TRIP12
RAD21 BCLAF1
RAD21 IGBP1
RAD21 YY1
RAD21 DCTN2
RAD21 DDX1
RAD21 TSG101
RAD21 RAB21
RAD21 MAPRE1
RAD21 PSMD6
RAD21 NIPA2
RAD21 PTMA
RAD21 ARL1
RAD21 MORF4L2
RAD21 ATP6V1E1
RAD21 ATP5J
RAD21 TAF9
RAD21 RBBP4
RAD21 PDHB
RAD21 MDH1
RAD21 PSMC6
RAD21 XRCC6
RAD21 EFR3A
RAD21 PSMB4
RAD21 TSN
RAD21 SLC25A46
RAD21 VBP1
RAD21 PRPS1
RAD21 SAP18
RAD21 UQCRC2
RAD21 PPP2R2A
RAD21 H3F3A
RAD21 PTPRC
RAD21 ELF1
RAD21 MOBKL1B
RAD21 SSB
RAD21 ZNHIT3
RAD21 EPS15
RAD21 HMGB1
RAD21 SNRPB2
RAD21 XPO1
RAD21 COPB1
RAD21 TXNRD1
RAD21 CYCS
RAD21 CBFB
RAD21 SUMO1
RAD21 RAP1A
RAD21 NUBP1
RAD21 PSIP1
RAD21 MLH1
RAD21 CCT6A
RAD21 TBCB
RAD21 ESD
RAD21 LOC1720
RAD21 RBBP7
RAD21 GLO1
RAD21 HNRNPC
RAD21 ATP5O
RAD21 VGLL4
RAD21 CUL3
RAD21 SUZ12
ATP2A3 BRD2
ATP2A3 SFRS4
ATP2A3 PUM1
ATP2A3 GGA3
ATP2A3 NCOR2
ATP2A3 RPN2
ATP2A3 CDC25B
ATP2A3 IRF3
ATP2A3 PLCG2
ATP2A3 MYST3
ATP2A3 NFATC3
ATP2A3 IL10RA
ATP2A3 SNRNP70
ATP2A3 PPP1R11
ATP2A3 ARHGAP1
ATP2A3 ECH1
ATP2A3 WIPF2
ATP2A3 USP5
ATP2A3 TYK2
ATP2A3 SAFB
ATP2A3 BAT1
ATP2A3 CYTH1
ATP2A3 MAPK1IP1L
ATP2A3 SPTAN1
ATP2A3 MTA1
ATP2A3 PRKCB
ATP2A3 PKN1
ATP2A3 TBCB
ATP2A3 CLK2
ATP2A3 DNM2
ATP2A3 POLRMT
ATP2A3 ATXN2L
ATP2A3 SDHA
ATP2A3 CHERP
REST CYP4F2
RGS3 DPYS
PREP RNPEP
PREP SHC1
PREP DAP3
PREP FAM50A
PREP LOC100131892
PREP PWP1
PREP IGBP1
PREP RPN2
PREP CYP1A2
PREP PSMB3
PREP PSMD4
PREP CDC16
PREP MRPS22
PREP BUD31
PREP NAP1L1
PREP DYNLL1
PREP EIF3F
PREP CTNNB1
PREP SART3
PREP ATOX1
PREP ATP5G2
PREP HSPH1
PREP SSR2
PREP TXN2
PREP UBE2L3
PREP DDX21
PREP ATIC
PREP NAP1L4
PREP MYL3
SFRS11 BRD2
SFRS11 SFRS4
SFRS11 PARK7
SFRS11 KTN1
SFRS11 PUM1
SFRS11 LOC728844
SFRS11 RPA2
SFRS11 LBR
SFRS11 FUS
SFRS11 PTPRC
SFRS11 TOPBP1
SFRS11 TLK1
SFRS11 SNRNP70
SFRS11 ATF4
SFRS11 SON
SFRS11 RPN1
SFRS11 SFRS5
SFRS11 USP10
SFRS11 KIAA0174
SFRS11 HNRNPK
SFRS11 BAT1
SFRS11 YY1
SFRS11 EWSR1
SFRS11 LRBA
SFRS11 PNN
SFRS11 RBM25
SFRS11 TANK
SFRS11 ESD
SFRS11 TAX1BP1
SFRS11 GUSB
LOXL1 C1R
LOXL1 LIMK1
LOXL1 TNFRSF1B
LOXL1 LAMP1
LOXL1 MMP9
LOXL1 PCOLCE
LOXL1 ACTN1
LOXL1 COL6A2
LOXL1 FSCN1
LOXL1 C1S
CTCF PUF60
CTCF SON
CTCF UBE2A
CTCF ARCN1
CTCF LARP4B
CTCF PFDN5
CTCF PEA15
CTCF PABPC4
CTCF COMT
CTCF RHOA
CTCF NACA
CTCF UBXN4
CTCF CDC25B
CTCF UBXN1
CTCF FAM120A
CTCF CHD4
CTCF HERPUD1
CTCF CDC16
CTCF FXR1
CTCF HTATSF1
CTCF HNRNPA2B1
CTCF DYRK1A
CTCF PSMC1
CTCF EDC4
CTCF C21orf33
CTCF GINS1
CTCF EED
CTCF PPP4C
CTCF XRCC6
CTCF LOC728844
CTCF IL10RA
CTCF TROVE2
CTCF PPP1R11
CTCF HADHB
CTCF RNPS1
CTCF CTNNB1
CTCF ECHS1
CTCF KIAA0174
CTCF CAMLG
CTCF EMG1
CTCF RBM4
CTCF EIF3CL
CTCF TCEB1
CTCF COPB1
CTCF MRPL28
CTCF FAM50A
CTCF ATR
CTCF NARS
CTCF ALDH9A1
CTCF MAP3K4
CTCF PRNP
CTCF BCAP31
CTCF EIF4H
CTCF RPA2
CTCF SMARCA2
CTCF CNP
CTCF ITGB1
CTCF SFRS4
CTCF GTF2I
CTCF FOXO1
CTCF KTN1
CTCF TNIP1
CTCF POLRMT
CTCF PGM1
CTCF RBM25
CTCF TRIP12
CTCF PCBP1
CTCF DCTN2
CTCF RAB21
CTCF DAZAP2
CTCF UBL4A
CTCF MLH1
CTCF SNRNP70
CTCF GNG10
CTCF ACLY
CTCF TBCB
CTCF DDB2
CTCF CLK2
CTCF NAP1L1
CTCF SFRS5
CTCF UBTF
CTCF MYL12A
CTCF CYP1A2
CTCF TTC3
CTCF DPYSL2
CTCF HNRNPK
CTCF AP2M1
CTCF USP5
CTCF H3F3A
CTCF HK1
CTCF SAFB
CTCF PTDSS1
CTCF YY1
CTCF LIG1
CTCF MAPK1IP1L
CTCF XPO1
CTCF HNRNPA1
CTCF MTHFS
CTCF RRP1B
CTCF LRBA
CTCF PNN
CTCF UNG
CTCF CUL3
CTCF PTTG1IP
CTCF WIPF2
CTCF UBE4A
CTCF HNRNPC
CTCF SDHA
CTCF CHERP
CTCF SEC24C
CTCF CXCR5
CTCF EEF1D
CTCF ARF1
CTCF EZR
CTCF NONO
CTCF SHC1
CTCF AARS
CTCF SERTAD2
CTCF SF3B2
CTCF UCP2
CTCF MARS
CTCF ECH1
CTCF MANF
CTCF CTPS
CTCF TSG101
CTCF KIAA0226
CTCF PSME4
CTCF MAPRE1
CTCF RALY
CTCF RBM10
CTCF PRPS2
CTCF TOP1
CTCF MRPS22
CTCF TATDN2
CTCF USP9X
CTCF MSN
CTCF MTIF2
CTCF RPN1
CTCF EPS15
CTCF HTRA1
CTCF SPCS2
CTCF HARS
CTCF BARD1
CTCF KPNB1
CTCF RAD23A
CTCF TUBA4A
CTCF LOC100131311
CTCF NOMO1
CTCF CAPN1
CTCF BAT1
CTCF SPTAN1
CTCF NUP205
CTCF PRPS1
CTCF SURF1
CTCF USP7
CTCF AP3D1
CTCF NAP1L4
CTCF GUSB
CTCF MCM3
CTCF BRD2
CTCF FEZ2
CTCF SMC1A
CTCF ADAR
CTCF PARK7
CTCF PUM1
CTCF RAD23B
CTCF GGA3
CTCF COX6B1
CTCF PRKCB
CTCF PRKDC
CTCF ETFB
CTCF DDX1
CTCF RPN2
CTCF PSMC3
CTCF SMARCC2
CTCF YWHAE
CTCF PPP2R2A
CTCF PABPC1
CTCF UQCRC1
CTCF NCL
CTCF R3HDM1
CTCF TOPBP1
CTCF E2F3
CTCF MPRIP
CTCF BCL6
CTCF PDHB
CTCF MYST3
CTCF ANXA11
CTCF AP2S1
CTCF GOT2
CTCF FKBP2
CTCF ATP5J
CTCF CBX1
CTCF PI4KA
CTCF HNRNPU
CTCF TSN
CTCF QARS
CTCF IRF3
CTCF SUZ12
CTCF GNB1
CTCF HSP90B1
CTCF IRF2
CTCF EWSR1
CTCF TRIM26
CTCF TANK
CTCF ATXN2L
CLPP OXA1L
CLPP ARF1
CLPP PARK7
CLPP FNTA
CLPP MRPL12
CLPP PEA15
CLPP COX6B1
CLPP USF2
CLPP COMT
CLPP AKR1B1
CLPP MANF
CLPP DDX1
CLPP BAG1
CLPP NR1H3
CLPP METAP1
CLPP PSMD4
CLPP CASP3
CLPP HNRNPA2B1
CLPP AP2S1
CLPP RAE1
CLPP RPN1
CLPP PPP4C
CLPP ATP5D
CLPP SNRPF
CLPP U2AF1
CLPP CD63
CLPP ECHS1
CLPP AP2M1
CLPP PTDSS1
CLPP IMMT
CLPP RBM4
CLPP SNRPD2
CLPP ICAM3
CLPP EIF3I
CLPP POLR2L
CLPP PPP1CC
CLPP ATOX1
CLPP EIF3B
CLPP ADRM1
CLPP NDUFB7
CLPP SF3B2
CLPP MYL6B
CLPP NDUFS8
IFNG CCL4
TRAM2 TFRC
RPL32 COX7C
RPL32 MIF
RPL32 RPL6
RPL32 GNB2L1
RPL32 RPL12
CAPZA2 TDG
CAPZA2 RPL8
CAPZA2 PFDN5
CAPZA2 COPS5
CAPZA2 NACA
CAPZA2 MORF4L2
CAPZA2 MYL12A
CAPZA2 CCNG1
CAPZA2 PARK7
CAPZA2 TROVE2
CAPZA2 RPL9
CAPZA2 TSN
CAPZA2 CLIC1
CAPZA2 CAMLG
CAPZA2 EMG1
CAPZA2 RBM4
CAPZA2 SRGN
CAPZA2 TCEB1
CAPZA2 COX7C
CAPZA2 TXNRD1
CAPZA2 CCT4
CAPZA2 ALDH9A1
CAPZA2 POLR2K
CAPZA2 UQCRB
CAPZA2 DYNLL1
CAPZA2 RBMX
CAPZA2 SRP9
CAPZA2 SRP14
CAPZA2 UBL4A
CAPZA2 RPL6
CAPZA2 ZNF146
CAPZA2 GNG10
CAPZA2 HNRNPK
CAPZA2 H3F3A
CAPZA2 PTDSS1
CAPZA2 ZNHIT3
CAPZA2 GTF2E2
CAPZA2 XPO1
CAPZA2 HNRNPC
CAPZA2 ATP5O
CAPZA2 EEF1D
CAPZA2 HERPUD1
CAPZA2 AIMP1
CAPZA2 CHMP1A
CAPZA2 TSG101
CAPZA2 ATP5J
CAPZA2 CD46
CAPZA2 YY1
CAPZA2 RPL4
CAPZA2 NIPA2
CAPZA2 TOP1
CAPZA2 PSMD11
CAPZA2 UPP1
CAPZA2 RPS3
CAPZA2 RPL18
CAPZA2 BCLAF1
CAPZA2 TFAM
CAPZA2 NPC2
CAPZA2 SUMO1
CAPZA2 UBXN4
CAPZA2 CUL3
CAPZA2 ATP5C1
CAPZA2 COX6A1
CAPZA2 PCBP1
CAPZA2 PPP2R2A
CAPZA2 PTMA
CAPZA2 TOPBP1
CAPZA2 RPL12
CAPZA2 MTMR6
CAPZA2 PSMC6
CAPZA2 ISCU
CAPZA2 SNRPF
CAPZA2 PPP1CC
CAPZA2 SUZ12
CAPZA2 PCMT1
CAPZA2 EPS15
CAPZA2 SNRPB2
CAPZA2 UQCRC2
CAPZA2 SNRPD2
CAPZA2 EIF1
CAPZA2 TANK
IL2RB SERPING1
IL2RB CD7
B4GALT1 COL6A1
ITGB7 BRPF1
CCL4 SERPINA1
CCL4 GBP1
CCL4 NKG7
ACTG1 EFEMP2
ACTG1 CD81
ACTG1 SLC25A3
ACTG1 QARS
ACTG1 KDELR2
ACTG1 EIF4H
ADAM8 ATXN2L
ADAM8 GSK3B
ADAM8 IL10RB
ADAM8 NFE2L1
MTHFD1 AARS
MTHFD1 NDUFA9
MTHFD1 TUBA1A
MTHFD1 VDAC1
MTHFD1 CTSH
MTHFD1 IL10RA
MTHFD1 CARS
MTHFD1 NCL
MTHFD1 TOP1
MTHFD1 PSMC1
MTHFD1 LOXL2
MTHFD1 MCM2
MTHFD1 ATP6AP1
MTHFD1 GARS
MTHFD1 ACTA2
MTHFD1 USP10
MTHFD1 GLUL
MTHFD1 SOD2
MTHFD1 CAST
MTHFD1 CTSD
MTHFD1 CAD
MTHFD1 MAPK1IP1L
MTHFD1 RFC4
MTHFD1 H2AFX
MTHFD1 SQSTM1
MTHFD1 ATIC
MTHFD1 BOP1
S100A9 S100A8
S100A9 CD14
CYP2A6 HTN1
CYP2A6 DBI
CYP2A6 FXR2
CYP2A6 CYP2A13
CYP2A6 FAS
CYP2A6 COL9A2
CYP2A6 KRT4
CYP2A6 EFNA3
CYP2A6 FOXO4
CYP2A6 MAPK14
WEE1 PTGES3
WEE1 SDHC
WEE1 SFRS3
HES1 IRF3
SLC25A46 EIF4G2
SLC25A46 COX6A1
SLC25A46 NPM1
SLC25A46 AHR
SLC25A46 RBMX
SLC25A46 SRP9
SLC25A46 AIMP1
SLC25A46 ETF1
SLC25A46 TRIP12
SLC25A46 IGBP1
SLC25A46 MAPRE1
SLC25A46 PSMD6
SLC25A46 HMGB2
SLC25A46 PTMA
SLC25A46 RPL6
SLC25A46 MDH1
SLC25A46 SPCS2
SLC25A46 BCLAF1
SLC25A46 SNRPB2
SLC25A46 SRI
SLC25A46 CLTC
SLC25A46 MOBKL1B
SLC25A46 ZNHIT3
SLC25A46 COX17
SLC25A46 XPO1
SLC25A46 UFD1L
SLC25A46 PDIA6
SLC25A46 SUMO1
SLC25A46 TANK
SLC25A46 RPS6
SLC25A46 ARPC2
SLC25A46 RBBP7
SLC25A46 PSMC6
SLC25A46 CUL3
PTDSS1 NCL
PTDSS1 PUF60
PTDSS1 DAP3
PTDSS1 RHOA
PTDSS1 NDUFA9
PTDSS1 NACA
PTDSS1 UBXN1
PTDSS1 FAM120A
PTDSS1 PRMT2
PTDSS1 ATP5J
PTDSS1 HNRNPA2B1
PTDSS1 LOC100131311
PTDSS1 RPL12
PTDSS1 PARK7
PTDSS1 XRCC6
PTDSS1 NONO
PTDSS1 TSN
PTDSS1 EEF1G
PTDSS1 SHC1
PTDSS1 RNPS1
PTDSS1 POLR2L
PTDSS1 KIAA0174
PTDSS1 CAMLG
PTDSS1 EMG1
PTDSS1 RBM4
PTDSS1 EIF3CL
PTDSS1 TCEB1
PTDSS1 CKAP5
PTDSS1 COX7C
PTDSS1 RPL38
PTDSS1 OXA1L
PTDSS1 MRPL28
PTDSS1 NUBP1
PTDSS1 TOMM20
PTDSS1 PPP2R4
PTDSS1 EIF4H
PTDSS1 HADHA
PTDSS1 UQCRB
PTDSS1 USP9X
PTDSS1 COX5A
PTDSS1 TNIP1
PTDSS1 USF2
PTDSS1 PRDX2
PTDSS1 PCBP1
PTDSS1 DCTN2
PTDSS1 UBL4A
PTDSS1 MLH1
PTDSS1 RPL6
PTDSS1 PSMC3
PTDSS1 TBCB
PTDSS1 GTF2A2
PTDSS1 NAP1L1
PTDSS1 ALDH9A1
PTDSS1 TTC3
PTDSS1 TAF10
PTDSS1 PSMD9
PTDSS1 HNRNPK
PTDSS1 AP2M1
PTDSS1 TALDO1
PTDSS1 IMMT
PTDSS1 BAG1
PTDSS1 YY1
PTDSS1 FBL
PTDSS1 GTF2E2
PTDSS1 XPO1
PTDSS1 HNRNPA1
PTDSS1 PSME1
PTDSS1 SDHA
PTDSS1 COX6C
PTDSS1 EEF1D
PTDSS1 ARF1
PTDSS1 ATR
PTDSS1 FNTA
PTDSS1 AIMP1
PTDSS1 MARS
PTDSS1 MAPRE1
PTDSS1 TSG101
PTDSS1 PSME4
PTDSS1 METAP1
PTDSS1 TOP1
PTDSS1 TATDN2
PTDSS1 SNRPB
PTDSS1 RAE1
PTDSS1 PSMB1
PTDSS1 RPN1
PTDSS1 SPCS2
PTDSS1 EIF3F
PTDSS1 RAD23A
PTDSS1 ECH1
PTDSS1 PSMC1
PTDSS1 NOMO1
PTDSS1 COX8A
PTDSS1 SLC25A6
PTDSS1 AIP
PTDSS1 PEBP1
PTDSS1 PPP1R7
PTDSS1 NUP205
PTDSS1 ADRM1
PTDSS1 MTIF2
PTDSS1 SSR2
PTDSS1 NAP1L4
PTDSS1 ECHS1
PTDSS1 SURF1
PTDSS1 CCT8
PTDSS1 GUSB
PTDSS1 ATP5O
PTDSS1 ARMCX6
PTDSS1 FEZ2
PTDSS1 COX6A1
PTDSS1 PPP4C
PTDSS1 RAD23B
PTDSS1 MRPL23
PTDSS1 COX6B1
PTDSS1 ETFB
PTDSS1 RPN2
PTDSS1 PPP2R2A
PTDSS1 PABPC1
PTDSS1 UQCRC1
PTDSS1 PSMD4
PTDSS1 TOPBP1
PTDSS1 EEF2
PTDSS1 PDHB
PTDSS1 MYST3
PTDSS1 AP2S1
PTDSS1 SNRPN
PTDSS1 CBX1
PTDSS1 SNRPF
PTDSS1 HNRNPU
PTDSS1 PPP1CC
PTDSS1 LYL1
PTDSS1 QARS
PTDSS1 SUZ12
PTDSS1 GNB1
PTDSS1 ARHGDIB
PTDSS1 COPS6
PTDSS1 ICAM3
PTDSS1 SNRPD2
PTDSS1 EIF1
PTDSS1 PSMB4
ARF4 EIF4G2
ARF4 SRP9
TTC1 AARS
TTC1 HSP90AB1
TTC1 PPP4C
TTC1 COX5A
TTC1 VDAC1
TTC1 PWP1
TTC1 NDUFA9
TTC1 DCTN2
TTC1 DDX1
TTC1 DTYMK
TTC1 UQCRC1
TTC1 POLD2
TTC1 EXOSC7
TTC1 MIF
TTC1 NCL
TTC1 CENPA
TTC1 APRT
TTC1 TOP1
TTC1 MRPS22
TTC1 HNRNPA2B1
TTC1 SNRNP70
TTC1 PSMC1
TTC1 RRM1
TTC1 PSMB7
TTC1 GINS1
TTC1 CLTA
TTC1 EIF3B
TTC1 XRCC6
TTC1 NONO
TTC1 GARS
TTC1 PSMC3
TTC1 FH
TTC1 CCT3
TTC1 USP10
TTC1 U2AF1
TTC1 RNPS1
TTC1 ECHS1
TTC1 ACLY
TTC1 QARS
TTC1 SAFB
TTC1 SNRPB
TTC1 RAD23B
TTC1 MAPK1IP1L
TTC1 PPIA
TTC1 CKAP5
TTC1 KPNB1
TTC1 CCT6A
TTC1 EIF4H
TTC1 NARS
TTC1 NAP1L4
TTC1 H2AFX
TTC1 ATIC
TTC1 CHERP
TTC1 MCM3
ECHS1 TDG
ECHS1 PUF60
ECHS1 DAP3
ECHS1 PFN1
ECHS1 PABPC4
ECHS1 PWP1
ECHS1 NDUFA9
ECHS1 NACA
ECHS1 E2F3
ECHS1 UBXN1
ECHS1 LIMK1
ECHS1 PRMT2
ECHS1 HERPUD1
ECHS1 APRT
ECHS1 HNRNPA2B1
ECHS1 TUBA1A
ECHS1 PSMC1
ECHS1 CLTC
ECHS1 BUD31
ECHS1 EED
ECHS1 PARK7
ECHS1 XRCC6
ECHS1 IL10RA
ECHS1 PSMC3
ECHS1 EEF1G
ECHS1 SHC1
ECHS1 RNPS1
ECHS1 POLR2L
ECHS1 KIAA0174
ECHS1 EMG1
ECHS1 RBM4
ECHS1 TCEB1
ECHS1 PPP1CC
ECHS1 GNB1
ECHS1 MRPL28
ECHS1 FAM50A
ECHS1 NARS
ECHS1 TBCB
ECHS1 CLTA
ECHS1 EIF4H
ECHS1 DDX39
ECHS1 EZH2
ECHS1 COX5A
ECHS1 ATP6V1F
ECHS1 USF2
ECHS1 USP4
ECHS1 DCTN2
ECHS1 EXOSC7
ECHS1 PPIB
ECHS1 UBL4A
ECHS1 SNRNP70
ECHS1 ASNS
ECHS1 EIF3I
ECHS1 GARS
ECHS1 CAPZA1
ECHS1 DPYSL2
ECHS1 TAF10
ECHS1 PSMD9
ECHS1 AP2M1
ECHS1 TALDO1
ECHS1 ALDOA
ECHS1 LIG1
ECHS1 GTF2E2
ECHS1 XPO1
ECHS1 HNRNPA1
ECHS1 YWHAH
ECHS1 NFKBIA
ECHS1 RRP1B
ECHS1 CUL3
ECHS1 HSF1
ECHS1 ARF1
ECHS1 EZR
ECHS1 NONO
ECHS1 FNTA
ECHS1 MAPRE1
ECHS1 CTPS
ECHS1 TSG101
ECHS1 PSME4
ECHS1 YY1
ECHS1 RBM10
ECHS1 PRPS2
ECHS1 TOP1
ECHS1 MRPS22
ECHS1 TATDN2
ECHS1 SNRPB
ECHS1 EIF1
ECHS1 CHAF1A
ECHS1 MTIF2
ECHS1 USP10
ECHS1 DYRK1A
ECHS1 EIF3F
ECHS1 RAD23A
ECHS1 ECH1
ECHS1 NOMO1
ECHS1 COX8A
ECHS1 BAT1
ECHS1 SLC25A6
ECHS1 PEBP1
ECHS1 ATOX1
ECHS1 ADRM1
ECHS1 POLD2
ECHS1 MLH1
ECHS1 NAP1L4
ECHS1 NDUFS8
ECHS1 GUSB
ECHS1 AARS
ECHS1 POLD4
ECHS1 PPP4C
ECHS1 PSMD11
ECHS1 RAD23B
ECHS1 GGA3
ECHS1 COX6B1
ECHS1 IGBP1
ECHS1 ETFB
ECHS1 DDX1
ECHS1 RPN2
ECHS1 TROVE2
ECHS1 AIM1
ECHS1 UQCRC1
ECHS1 PSMD4
ECHS1 NCL
ECHS1 XPC
ECHS1 PDHB
ECHS1 AP2S1
ECHS1 MANF
ECHS1 BCAP31
ECHS1 CBX1
ECHS1 ATP5D
ECHS1 FH
ECHS1 MPI
ECHS1 LYL1
ECHS1 QARS
ECHS1 SUZ12
ECHS1 RAE1
ECHS1 MAP2K3
ECHS1 MAPK6
ECHS1 EWSR1
ECHS1 SF3B2
ECHS1 MYL6B
PTPN1 BCL3
PTPN1 CHERP
HMGA1 PIM1
HMGA1 LOC96610
HMGA1 PRKCD
HMGA1 NONO
HMGA1 MCM5
HMGA1 VDAC1
HMGA1 GAPDH
HMGA1 PKM2
HMGA1 KPNA2
HMGA1 NCL
HMGA1 ATP1B3
HMGA1 MRPS22
HMGA1 ACLY
HMGA1 CDK4
HMGA1 CSNK2B
HMGA1 RAD23A
HMGA1 THOP1
HMGA1 USP5
HMGA1 RBM42
HMGA1 SNRPB
HMGA1 GPI
HMGA1 AIMP2
HMGA1 EIF3CL
HMGA1 GOT2
HMGA1 PSMB2
HMGA1 STIP1
HMGA1 POLD2
HMGA1 SRM
HMGA1 SSRP1
HMGA1 NME1
HMGA1 H2AFX
ATP5B PSMD14
ATP5B EIF4G2
ATP5B COX6A1
ATP5B SFRS9
ATP5B DYNLL1
ATP5B PSMD8
ATP5B IFI30
ATP5B SSR1
ATP5B SRP9
ATP5B ETF1
ATP5B ATP5G3
ATP5B COPS6
ATP5B SLC25A5
ATP5B IARS
ATP5B ATP6V1E1
ATP5B HCCS
ATP5B RANBP1
ATP5B HNRNPF
ATP5B COX7B
ATP5B HSP90AB1
ATP5B RARS
ATP5B PSMA1
ATP5B SLC25A3
ATP5B PHB
ATP5B UBE2S
ATP5B SDHB
ATP5B CCT7
ATP5B ATP5A1
ATP5B PCBP2
ATP5B CSNK2B
ATP5B KARS
ATP5B RBBP7
ATP5B LTA4H
ATP5B TALDO1
ATP5B PRMT5
ATP5B NEDD8
ATP5B HNRNPM
ATP5B SLBP
ATP5B SNRPB
ATP5B CDK4
ATP5B FDPS
ATP5B TUFM
ATP5B DNAJA1
ATP5B UQCRC2
ATP5B CUL1
ATP5B DECR1
ATP5B PRMT1
ATP5B YBX1
ATP5B PDIA6
ATP5B APEX1
ATP5B MRPS12
ATP5B SDHC
ATP5B KDELR2
ATP5B IK
ATP5B MAPRE1
ATP5B CCT8
ATP5B PGK1
RBM4 SNRPE
RBM4 TDG
RBM4 PSMC6
RBM4 PUF60
RBM4 PEA15
RBM4 COPS5
RBM4 PWP1
RBM4 NDUFA9
RBM4 CDC123
RBM4 NACA
RBM4 UBXN1
RBM4 PSMD6
RBM4 FXR1
RBM4 PRMT2
RBM4 HERPUD1
RBM4 CDC16
RBM4 ATP5J
RBM4 IER2
RBM4 HNRNPA2B1
RBM4 PSMC1
RBM4 CLTC
RBM4 EED
RBM4 PPP4C
RBM4 XRCC6
RBM4 ATR
RBM4 TROVE2
RBM4 TSN
RBM4 EEF1G
RBM4 CLIC1
RBM4 RNPS1
RBM4 CKAP5
RBM4 MAP2K3
RBM4 KIAA0174
RBM4 CAMLG
RBM4 EMG1
RBM4 TCEB1
RBM4 PPP1CC
RBM4 CCT6A
RBM4 MRPL28
RBM4 SF3B2
RBM4 TBCB
RBM4 AIP
RBM4 SFRS4
RBM4 UQCRB
RBM4 DDX39
RBM4 DYNLL1
RBM4 COX5A
RBM4 TNIP1
RBM4 ACAT1
RBM4 LBR
RBM4 RPN2
RBM4 TRIP12
RBM4 SRP14
RBM4 DCTN2
RBM4 RAB21
RBM4 DAZAP2
RBM4 NONO
RBM4 PPIB
RBM4 UBL4A
RBM4 PSMB3
RBM4 SNRPF
RBM4 ZNF146
RBM4 PSMC3
RBM4 GNG10
RBM4 POLR2L
RBM4 TOMM20
RBM4 COPB1
RBM4 NAP1L1
RBM4 ALDH9A1
RBM4 TTC3
RBM4 TAF10
RBM4 HNRNPK
RBM4 AP2M1
RBM4 TALDO1
RBM4 IMMT
RBM4 BAG1
RBM4 YY1
RBM4 GTF2E2
RBM4 XPO1
RBM4 HNRNPA1
RBM4 MTHFS
RBM4 PSME1
RBM4 SERPINB1
RBM4 FKBP2
RBM4 HNRNPC
RBM4 H3F3A
RBM4 EEF1D
RBM4 HSF1
RBM4 SHC1
RBM4 AARS
RBM4 RPL36AL
RBM4 AIMP1
RBM4 WAPAL
RBM4 ECH1
RBM4 CHMP1A
RBM4 TSG101
RBM4 PSME4
RBM4 SNRPB
RBM4 METAP1
RBM4 NIPA2
RBM4 PSMD11
RBM4 TATDN2
RBM4 ATF4
RBM4 RPN1
RBM4 HTRA1
RBM4 SPCS2
RBM4 BARD1
RBM4 U2AF1
RBM4 BCLAF1
RBM4 EIF3F
RBM4 TFAM
RBM4 NPC2
RBM4 LOC100131311
RBM4 SAP18
RBM4 TUFM
RBM4 BAT1
RBM4 EWSR1
RBM4 EIF3I
RBM4 COX17
RBM4 ATOX1
RBM4 ADRM1
RBM4 SUMO1
RBM4 SSR2
RBM4 USP7
RBM4 EIF1
RBM4 NAP1L4
RBM4 NDUFS8
RBM4 RPL13
RBM4 NUBP1
RBM4 CUL3
RBM4 ATP5C1
RBM4 FEZ2
RBM4 COX6A1
RBM4 NPM1
RBM4 MRPL23
RBM4 COX6B1
RBM4 TANK
RBM4 PCBP1
RBM4 PPP2R2A
RBM4 PSMD4
RBM4 NCL
RBM4 TOPBP1
RBM4 E2F3
RBM4 CD164
RBM4 GTF2E1
RBM4 AP2S1
RBM4 GOT2
RBM4 IFNGR2
RBM4 SNRPN
RBM4 CBX1
RBM4 ISCU
RBM4 FH
RBM4 C16orf35
RBM4 LYL1
RBM4 UBE2L3
RBM4 QARS
RBM4 SUZ12
RBM4 PCMT1
RBM4 RBMX
RBM4 EPS15
RBM4 SNRPB2
RBM4 UFD1L
RBM4 MLH1
RBM4 MYL6B
RBM4 SSB
MELK LDHA
MELK EZH2
MELK MCM2
MELK RFC4
MELK KPNA2
MELK TFRC
MELK HSP90AB1
MELK HSPH1
MELK MCM6
MELK H2AFX
MELK DDX11
MELK RBBP7
MELK ESPL1
MELK KIF11
MELK EIF4A3
HMBS CKAP5
HMBS NDUFS8
HMBS HNRNPA1
HMBS CCT3
HMBS SNRPA1
HMBS NME1
HMBS STMN1
HMBS PSMD4
HMBS HSPE1
HMBS PSMC3
HMBS PSME2
HMBS EPRS
PSMB2 TBCB
PSMB2 SNRPD3
PSMB2 XRCC5
PSMB2 HSPH1
PSMB2 AIMP2
PSMB2 COX5A
PSMB2 NME1
PSMB2 HSP90AA1
PSMB2 VDAC1
PSMB2 TUFM
PSMB2 ACOT7
PSMB2 NP
PSMB2 ZNHIT3
PSMB2 PKM2
PSMB2 HNRNPF
PSMB2 FAM120A
PSMB2 PSMB3
PSMB2 CKS2
PSMB2 FARSA
PSMB2 MIF
PSMB2 HSP90AB1
PSMB2 ESPL1
PSMB2 NUP62
PSMB2 TOP1
PSMB2 PSMD11
PSMB2 MRPS12
PSMB2 BUD31
PSMB2 GTF2A2
PSMB2 PARK7
PSMB2 XRCC6
PSMB2 EIF2S1
PSMB2 SNRPF
PSMB2 CCT3
PSMB2 USP10
PSMB2 HADHB
PSMB2 CCT5
PSMB2 COX8A
PSMB2 LDHA
PSMB2 GAPDH
PSMB2 SNRPB
PSMB2 KPNA2
PSMB2 CDK4
PSMB2 FDPS
PSMB2 PSMD7
PSMB2 MTHFD2
PSMB2 TXNRD1
PSMB2 PRMT1
PSMB2 MRPS22
PSMB2 SRM
PSMB2 CSTB
PSMB2 DDX39
PSMB2 IFNGR2
PSMB2 SRP19
PSMB2 MCM7
PSMB2 UBE2L3
PSMB2 H2AFX
PSMB2 RBM42
PSMB2 ATP5O
SEC14L1 CCT4
SEC14L1 IARS
SEC14L1 KPNA2
SEC14L1 CBX1
PKN1 SFRS4
PKN1 POLD1
PKN1 STIP1
PKN1 ARHGDIA
PKN1 CYP1A2
PKN1 IMMT
PKN1 IDH3G
PKN1 AP1B1
PKN1 PTOV1
PKN1 SNRNP70
PKN1 ATP5D
PKN1 HMHA1
PKN1 TKT
PKN1 SPTAN1
PKN1 DGKZ
PKN1 MTA1
PKN1 SRM
PKN1 AP3D1
PKN1 DNM2
PKN1 ATXN2L
PKN1 RBM42
PKN1 ARHGEF1
HLA-E FYN
HLA-E SATB1
HLA-E CST3
HLA-E CXCR4
HLA-E IQGAP1
ASNS LAGE3
ASNS COX6A1
ASNS ATP5A1
ASNS DAP3
ASNS TSG101
ASNS SFRS9
ASNS CCT4
ASNS RARS
ASNS ATP5J
ASNS EPRS
ASNS PSMC3
ASNS PUF60
ASNS SPCS2
ASNS TSN
ASNS EIF3F
ASNS TAF10
ASNS SAP18
ASNS CDC123
ASNS ILF3
ASNS SNRPB2
ASNS XPO1
ASNS PPP1CC
ASNS ATP5G2
ASNS EIF1
ASNS NME1
ASNS MLH1
ASNS TOMM20
HCLS1 GNAS
HCLS1 SSRP1
HCLS1 ARCN1
HCLS1 ARHGDIA
HCLS1 CAP1
HCLS1 CSNK2B
EIF4H ARPC1B
EIF4H RPL6
EIF4H PUF60
EIF4H UBE2A
EIF4H ARCN1
EIF4H PFN1
EIF4H PABPC4
EIF4H COMT
EIF4H PWP1
EIF4H GNB1
EIF4H TSN
EIF4H IMMT
EIF4H PSMD6
EIF4H CDC16
EIF4H ATP5J
EIF4H HTATSF1
EIF4H USP14
EIF4H IRAK1
EIF4H RPL8
EIF4H PSMC1
EIF4H CLTC
EIF4H CDK4
EIF4H GINS1
EIF4H ATOX1
EIF4H EED
EIF4H PARK7
EIF4H XRCC6
EIF4H ATR
EIF4H IL10RA
EIF4H RNPS1
EIF4H C1QBP
EIF4H CTNNB1
EIF4H HNRNPM
EIF4H VDAC2
EIF4H CDC123
EIF4H GPI
EIF4H EIF3CL
EIF4H TCEB1
EIF4H DNAJA1
EIF4H COPB1
EIF4H PPP1CC
EIF4H P4HB
EIF4H TXNRD1
EIF4H PMS2L5
EIF4H CCT6A
EIF4H MRPL28
EIF4H FAM50A
EIF4H NUBP1
EIF4H SSRP1
EIF4H CCT4
EIF4H TBCB
EIF4H BCAP31
EIF4H RPA2
EIF4H ITGB1
EIF4H NDUFA9
EIF4H TMED10
EIF4H DDX39
EIF4H DYNLL1
EIF4H COX5A
EIF4H TNIP1
EIF4H HSP90AA1
EIF4H UBB
EIF4H TRIP12
EIF4H PCBP1
EIF4H DCTN2
EIF4H IER2
EIF4H UBL4A
EIF4H PSMB3
EIF4H HSP90AB1
EIF4H PSMC3
EIF4H ACLY
EIF4H GTF2A2
EIF4H ACTA2
EIF4H GARS
EIF4H TALDO1
EIF4H PSMD9
EIF4H AP2M1
EIF4H SNRPF
EIF4H SNRPB
EIF4H SLC9A6
EIF4H XPO1
EIF4H HNRNPA1
EIF4H YWHAH
EIF4H RASSF2
EIF4H RRP1B
EIF4H POLR2L
EIF4H PSME1
EIF4H CARS
EIF4H ESD
EIF4H KDELR2
EIF4H RPIA
EIF4H ARF1
EIF4H TUBA1A
EIF4H NONO
EIF4H FNTA
EIF4H CYCS
EIF4H ARHGDIA
EIF4H MANF
EIF4H ATP6V1E1
EIF4H CTPS
EIF4H TSG101
EIF4H CAPZA1
EIF4H MAPRE1
EIF4H METAP1
EIF4H NIPA2
EIF4H RALY
EIF4H PRPS2
EIF4H TOP1
EIF4H MRPS22
EIF4H ATF4
EIF4H RPN1
EIF4H SPCS2
EIF4H PPIA
EIF4H CCT3
EIF4H USP10
EIF4H U2AF1
EIF4H EIF3F
EIF4H RAD23A
EIF4H CALM3
EIF4H NOMO1
EIF4H COX8A
EIF4H SNRPD2
EIF4H PDHA1
EIF4H NUP205
EIF4H ADRM1
EIF4H ARPC2
EIF4H MLH1
EIF4H NAP1L4
EIF4H RBBP7
EIF4H SURF1
EIF4H CCT8
EIF4H CUL3
EIF4H LAGE3
EIF4H AARS
EIF4H COX6A1
EIF4H SNRPG
EIF4H PPP4C
EIF4H RAD23B
EIF4H CCNF
EIF4H COX6B1
EIF4H STIP1
EIF4H PRKDC
EIF4H GUSB
EIF4H PSME2
EIF4H IGBP1
EIF4H ETFB
EIF4H DDX1
EIF4H RPN2
EIF4H YWHAE
EIF4H PPP2R2A
EIF4H SFRS9
EIF4H UQCRC1
EIF4H EFEMP2
EIF4H NCL
EIF4H TOPBP1
EIF4H MPRIP
EIF4H NARS
EIF4H PDHB
EIF4H AP2S1
EIF4H IFNGR2
EIF4H CLTA
EIF4H CBX1
EIF4H FH
EIF4H HNRNPU
EIF4H QARS
EIF4H COPS6
EIF4H MAPK6
EIF4H EWSR1
EIF4H EIF1
EIF4H SMAD2
EIF4H TANK
EIF4H SRP19
EIF4H PSMB4
EIF4H SAP18
SFRS5 CBLB
SFRS5 BRD2
SFRS5 FEZ2
SFRS5 BPTF
SFRS5 FOXO1
SFRS5 PUM1
SFRS5 BTN3A2
SFRS5 SMARCA2
SFRS5 ITPR1
SFRS5 CXCR4
SFRS5 SAFB
SFRS5 IRF3
SFRS5 DYRK1A
SFRS5 EDC4
SFRS5 GUSBP1
SFRS5 UBTF
SFRS5 TTC3
SFRS5 KIAA0174
SFRS5 HNRNPK
SFRS5 CAMLG
SFRS5 LEPROT
SFRS5 BAT1
SFRS5 ZNF638
SFRS5 PRKCB
SFRS5 PMS2L5
SFRS5 PPP2R5C
SFRS5 LRBA
SFRS5 PNN
SFRS5 USP7
SFRS5 MARCH6
SFRS5 ALDH9A1
SFRS5 MAP3K4
SFRS5 TAX1BP1
SFRS5 ATXN2L
ATP5A1 KARS
ATP5A1 TUFM
ATP5A1 NEDD8
ATP5A1 HINT1
ATP5A1 SUMO1
ATP5A1 COPS5
ATP5A1 PSMB4
ATP5A1 ATP6V0B
ATP5A1 VDAC2
ATP5A1 CDC123
ATP5A1 HNRNPC
HSPA4 FDPS
HSPA4 DNAJA1
HSPA4 HNRNPF
HSPA4 PDIA6
HSPA4 EPRS
HSPA4 PRMT5
HSPA4 ETF1
HSPA4 HNRNPM
HSPA4 IRAK1
HSPA4 AZIN1
HSPA4 NFKB1
HSPA4 IARS
HSPA4 MCM3
PSMA3 PSMD14
PSMA3 NPM1
PSMA3 GLUD1
PSMA3 PAICS
PSMA3 LSM1
PSMA3 ATP6V0B
PSMA3 RANBP1
PSMA3 ATP5G3
PSMA3 PHB2
PSMA3 PSMA1
PSMA3 CCT7
PSMA3 MRPL12
PSMA3 HINT1
PSMA3 SUMO1
PSMA3 PSMC2
PSMA3 ATP5C1
USP4 PHF15
USP4 IRF2
USP4 MAP3K4
USP4 SAFB
IARS PSMD14
IARS PCCB
IARS SFRS9
IARS ARCN1
IARS STIP1
IARS RANBP1
IARS HNRNPF
IARS HSP90AB1
IARS AHCY
IARS ETF1
IARS NFKB1
IARS CSNK2B
IARS TSN
IARS EIF3F
IARS CCT5
IARS H2AFZ
IARS PRMT5
IARS APEX1
IARS HNRNPM
IARS RBM42
IARS CDC123
IARS SLBP
IARS KPNA2
IARS NCL
IARS FDPS
IARS CKAP5
IARS EIF4A3
IARS PDIA6
IARS SET
IARS CCT4
IARS HSD17B4
IARS UBE2L3
IARS MFAP1
IARS RBBP7
IARS IK
IARS FBL
EMP3 CST3
EMP3 CD46
EMP3 CAPN2
MX1 SATB1
CYP2A13 HTN1
CYP2A13 CFB
CYP2A13 DBI
CYP2A13 EFNA3
CYP2A13 FXR2
CYP2A13 MAPK14
CYP2A13 FAS
CYP2A13 ARL4D
CYP2A13 COL9A2
CYP2A13 IGHG1
CYP2A13 KRT4
CYP2A13 DHRS2
CYP2A13 FOXO4
CYP2A13 ST3GAL4
CYP2A13 GNL1
UBE2S TOP2A
UBE2S RANBP1
UBE2S CCT2
UBE2S P4HB
UBE2S EIF2S2
UBE2S PLK1
UBE2S PSMD8
UBE2S MRPS12
UBE2S SDHC
UBE2S SLC25A5
UBE2S NEDD8
UBE2S M6PR
DNAJC2 NONO
DNAJC2 HSP90AA1
DNAJC2 VDAC1
DNAJC2 PRKDC
DNAJC2 GAPDH
DNAJC2 HSPE1
DNAJC2 NCL
DNAJC2 ATP1B3
DNAJC2 CENPA
DNAJC2 APRT
DNAJC2 ACLY
DNAJC2 BUD31
DNAJC2 MRPL12
DNAJC2 GARS
DNAJC2 SNRPF
DNAJC2 MYBL2
DNAJC2 SNRPB
DNAJC2 GPI
DNAJC2 CDK4
DNAJC2 CKAP5
DNAJC2 PRMT1
DNAJC2 SRM
DNAJC2 HSPH1
DNAJC2 DDX21
DNAJC2 ATIC
PTPRC LOC728844
PTPRC MYL12A
PTPRC PRCP
PTPRC TAX1BP1
PTPRC UBXN4
PTPRC IQGAP1
VAT1 C1R
VAT1 PTPN6
VAT1 PPIB
VAT1 KPNB1
VAT1 GLA
VAT1 AP3D1
VAT1 NOMO1
VAT1 AP2S1
VAT1 IL10RA
MS4A1 TRA2A
MS4A1 CCNG2
MS4A1 DDX5
MS4A1 ACTB
MS4A1 ARHGDIB
FLI1 TRIP12
FLI1 RHEB
FLI1 LAMP2
FLI1 EFR3A
HMHA1 HSF1
HMHA1 SFRS4
HMHA1 MFSD10
HMHA1 GGA3
HMHA1 USF2
HMHA1 CPSF1
HMHA1 MAP4K1
HMHA1 IRF3
HMHA1 SLC7A6
HMHA1 RBM10
HMHA1 SNRNP70
HMHA1 EDC4
HMHA1 UBTF
HMHA1 ECH1
HMHA1 CAPN1
HMHA1 SPTAN1
HMHA1 DGKZ
HMHA1 ADRM1
HMHA1 AP1B1
HMHA1 SMARCA4
HMHA1 POLRMT
HMHA1 RBM42
HMHA1 CHERP
HMHA1 GUSB
CKM RRM1
BPTF RBM6
BPTF BRD2
BPTF TRIM38
BPTF CYTH1
BPTF KDM5A
BPTF LEPROT
BPTF LMO4
BPTF CBLB
BPTF NFATC3
BPTF GGA3
BPTF KLF6
BPTF KIAA0174
BPTF GLG1
BPTF ANKRD36B
BPTF EVI2B
BPTF DYRK1A
BPTF CXCR4
BPTF GUSBP1
SERTAD2 BRD2
SERTAD2 TDG
SERTAD2 PUM1
SERTAD2 KIAA0226
SERTAD2 GGA3
SERTAD2 TNIP1
SERTAD2 SMARCA2
SERTAD2 SCAP
SERTAD2 NACA
SERTAD2 E2F3
SERTAD2 RPN2
SERTAD2 CDC25B
SERTAD2 YWHAE
SERTAD2 LEPROT
SERTAD2 LMO4
SERTAD2 R3HDM1
SERTAD2 HERPUD1
SERTAD2 XPC
SERTAD2 PRCP
SERTAD2 CPT1B
SERTAD2 TATDN2
SERTAD2 DYRK1A
SERTAD2 LOC100131311
SERTAD2 DDB2
SERTAD2 MTIF2
SERTAD2 CXCR4
SERTAD2 PABPC1
SERTAD2 NFATC3
SERTAD2 BCL3
SERTAD2 USP10
SERTAD2 GNG10
SERTAD2 CAST
SERTAD2 KIAA0174
SERTAD2 NOMO1
SERTAD2 SUZ12
SERTAD2 CAMLG
SERTAD2 SAFB
SERTAD2 YY1
SERTAD2 MAPK1IP1L
SERTAD2 SPTAN1
SERTAD2 FAM120A
SERTAD2 UBTF
SERTAD2 HNRNPK
SERTAD2 TANK
SERTAD2 GLG1
SERTAD2 NARS
SERTAD2 ALDH9A1
SERTAD2 MAP3K4
SERTAD2 ATXN2L
SERTAD2 SDHA
SERTAD2 CHERP
SERTAD2 SEC24C
SERTAD2 H3F3A
NUP93 PSME4
NUP93 XRCC6
NUP93 HADHB
NUP93 ELF4
NUP93 HCFC1
NUP93 PIM1
NUP93 NARS
NUP93 USP10
NUP93 EFEMP2
NUP93 DPYSL2
NUP93 CCNF
NUP93 RAD23A
NUP93 TOP1
NUP93 SAFB
NUP93 POLRMT
NUP93 CTPS
NUP93 MAPK1IP1L
NUP93 EIF3CL
CTPS CCT5
CTPS HSP90AB1
CTPS ADAR
CTPS DNMT1
CTPS LOC96610
CTPS EZH2
CTPS COPS6
CTPS COX5A
CTPS VDAC1
CTPS ECH1
CTPS DAP3
CTPS PKM2
CTPS RAD23A
CTPS UQCRC1
CTPS SNRPD3
CTPS CHD4
CTPS RBM10
CTPS KIF2C
CTPS MCM6
CTPS TOP1
CTPS HNRNPA2B1
CTPS KNTC1
CTPS ACLY
CTPS CHAF1A
CTPS RAE1
CTPS GINS1
CTPS EIF3B
CTPS DPYSL2
CTPS GARS
CTPS FH
CTPS CCT3
CTPS RNPS1
CTPS PFKP
CTPS STMN1
CTPS ACO2
CTPS TALDO1
CTPS AIMP2
CTPS CAD
CTPS PRKACA
CTPS KPNA2
CTPS PDHA1
CTPS ESPL1
CTPS EIF3I
CTPS CKAP5
CTPS MCM5
CTPS HNRNPA1
CTPS POLD2
CTPS CCNF
CTPS AP3D1
CTPS TK1
CTPS YWHAH
CTPS CNP
CTPS MCM3
CTPS BYSL
PSME4 TDG
PSME4 UBE2A
PSME4 COMT
PSME4 SMARCA2
PSME4 NACA
PSME4 MORF4L2
PSME4 HERPUD1
PSME4 FXR1
PSME4 HTATSF1
PSME4 HNRNPA2B1
PSME4 PSMC1
PSME4 CLTC
PSME4 GINS1
PSME4 EED
PSME4 PARK7
PSME4 XRCC6
PSME4 IL10RA
PSME4 TCEB1
PSME4 HADHB
PSME4 RNPS1
PSME4 KIAA0174
PSME4 UBC
PSME4 CAMLG
PSME4 EMG1
PSME4 MYO5A
PSME4 EIF3CL
PSME4 HMGB1
PSME4 SNRPA1
PSME4 PPP1CC
PSME4 TOP2B
PSME4 RFC4
PSME4 EFR3A
PSME4 MRPL28
PSME4 NARS
PSME4 ALDH9A1
PSME4 MAP3K4
PSME4 PRNP
PSME4 USP9X
PSME4 COX5A
PSME4 TNIP1
PSME4 HSP90AA1
PSME4 SET
PSME4 TRIP12
PSME4 PCBP1
PSME4 DCTN2
PSME4 PPIB
PSME4 UBL4A
PSME4 TLK1
PSME4 SNRNP70
PSME4 POLR2L
PSME4 TBCB
PSME4 UBTF
PSME4 GARS
PSME4 DPYSL2
PSME4 TALDO1
PSME4 CAST
PSME4 HNRNPK
PSME4 AP2M1
PSME4 HK1
PSME4 SAFB
PSME4 BAG1
PSME4 YY1
PSME4 MAPK1IP1L
PSME4 GTF2E2
PSME4 XPO1
PSME4 HNRNPA1
PSME4 MTHFS
PSME4 RRP1B
PSME4 UNG
PSME4 CUL3
PSME4 UBE4A
PSME4 ATIC
PSME4 SDHA
PSME4 SEC24C
PSME4 ARF1
PSME4 KTN1
PSME4 NONO
PSME4 FNTA
PSME4 AARS
PSME4 SF3B2
PSME4 HSPE1
PSME4 MARS
PSME4 MANF
PSME4 CAPZA1
PSME4 METAP1
PSME4 PCCB
PSME4 PRPS2
PSME4 TOP1
PSME4 MRPS22
PSME4 TATDN2
PSME4 RRM1
PSME4 MTIF2
PSME4 RPN1
PSME4 RBM42
PSME4 HARS
PSME4 BARD1
PSME4 U2AF1
PSME4 VBP1
PSME4 RAD23A
PSME4 TFAM
PSME4 NOMO1
PSME4 BAT1
PSME4 SLC25A6
PSME4 EWSR1
PSME4 EIF3I
PSME4 KPNB1
PSME4 CCT6A
PSME4 USP7
PSME4 MLH1
PSME4 NAP1L4
PSME4 NDUFS8
PSME4 SQSTM1
PSME4 GUSB
PSME4 FEZ2
PSME4 PPP4C
PSME4 COX6B1
PSME4 PRKDC
PSME4 BMI1
PSME4 IGBP1
PSME4 DDX1
PSME4 RPN2
PSME4 YWHAE
PSME4 IRF3
PSME4 UQCRC1
PSME4 NCL
PSME4 CASP3
PSME4 TOPBP1
PSME4 E2F3
PSME4 PRCP
PSME4 ANXA11
PSME4 GTF2E1
PSME4 AP2S1
PSME4 CLTA
PSME4 CBX1
PSME4 FH
PSME4 HNRNPU
PSME4 LYL1
PSME4 QARS
PSME4 SUZ12
PSME4 HSP90B1
PSME4 HNRNPC
PSME4 UFD1L
PSME4 SLC9A6
PSME4 UBAP2L
PSME4 SRP19
PSME4 PSMB4
SNRPB SNRPE
SNRPB HSP90AB1
SNRPB PIM1
SNRPB PSMC6
SNRPB RPL8
SNRPB UBE2A
SNRPB H2AFZ
SNRPB TAF10
SNRPB COPS5
SNRPB COMT
SNRPB PWP1
SNRPB NDUFA9
SNRPB ACOT7
SNRPB DAP3
SNRPB PHB2
SNRPB RANBP1
SNRPB MRPL28
SNRPB RARS
SNRPB APRT
SNRPB HNRNPA2B1
SNRPB PUF60
SNRPB PSMC1
SNRPB CLTC
SNRPB EIF3CL
SNRPB EIF3B
SNRPB XRCC6
SNRPB TSN
SNRPB CLIC1
SNRPB RNPS1
SNRPB MYBL2
SNRPB VDAC2
SNRPB PPP1CC
SNRPB GPI
SNRPB TKT
SNRPB CDK4
SNRPB FDPS
SNRPB PSMD7
SNRPB CKAP5
SNRPB COPB1
SNRPB PRMT1
SNRPB TXNRD1
SNRPB CYCS
SNRPB PDIA6
SNRPB TRAP1
SNRPB YBX1
SNRPB DDX39
SNRPB TGIF1
SNRPB RPS6
SNRPB CCT4
SNRPB UBE2L3
SNRPB RHOG
SNRPB ARD1A
SNRPB EZH2
SNRPB DYNLL1
SNRPB COX5A
SNRPB ATP6V1F
SNRPB HSP90AA1
SNRPB UBB
SNRPB RPL10A
SNRPB MANF
SNRPB SNRPC
SNRPB DCTN2
SNRPB PKM2
SNRPB TOP2A
SNRPB PSMB3
SNRPB FH
SNRPB MCM6
SNRPB EPRS
SNRPB H2AFX
SNRPB PSMC3
SNRPB KIF11
SNRPB ACLY
SNRPB LOXL2
SNRPB GTF2A2
SNRPB GARS
SNRPB TCEB1
SNRPB CCT5
SNRPB PSMD9
SNRPB AP2M1
SNRPB TALDO1
SNRPB AIMP2
SNRPB DGUOK
SNRPB SOD2
SNRPB UCHL3
SNRPB ANXA2
SNRPB PPIA
SNRPB XPO1
SNRPB PSMC2
SNRPB YWHAH
SNRPB SRM
SNRPB CSTB
SNRPB PSME1
SNRPB UQCRH
SNRPB LOC1720
SNRPB UBA52
SNRPB RBM42
SNRPB HNRNPC
SNRPB ATP5C1
SNRPB COX6C
SNRPB ARF1
SNRPB EIF2S2
SNRPB NONO
SNRPB MCM5
SNRPB TYMS
SNRPB VDAC1
SNRPB ARHGDIA
SNRPB HSPE1
SNRPB AKR1B1
SNRPB DTYMK
SNRPB ATP5J
SNRPB MAPRE1
SNRPB HRAS
SNRPB TAF9
SNRPB CKS2
SNRPB RALY
SNRPB MIF
SNRPB ATP6V1E1
SNRPB TOP1
SNRPB MRPS22
SNRPB CHAF1A
SNRPB CSNK2B
SNRPB PSMB1
SNRPB RPN1
SNRPB MRPL12
SNRPB RAD23B
SNRPB HINT1
SNRPB COX5B
SNRPB RPL18
SNRPB CCT3
SNRPB U2AF1
SNRPB VBP1
SNRPB RAD23A
SNRPB COX8A
SNRPB TUFM
SNRPB UFD1L
SNRPB PDXK
SNRPB KPNA2
SNRPB PDHA1
SNRPB ALAS1
SNRPB COX17
SNRPB BUD31
SNRPB LDHA
SNRPB ATOX1
SNRPB ADRM1
SNRPB POLD2
SNRPB DDT
SNRPB SUMO1
SNRPB NME1
SNRPB SSR2
SNRPB SET
SNRPB MRPS12
SNRPB GINS1
SNRPB NDUFS8
SNRPB SQSTM1
SNRPB FBL
SNRPB SLC25A5
SNRPB CCT8
SNRPB ESD
SNRPB ATP5O
SNRPB AARS
SNRPB COX6A1
SNRPB SNRPG
SNRPB LOC96610
SNRPB PSMD11
SNRPB MRPL23
SNRPB COX6B1
SNRPB STIP1
SNRPB PRKDC
SNRPB GAPDH
SNRPB PSME2
SNRPB ETFB
SNRPB DDX1
SNRPB RPN2
SNRPB TNIP1
SNRPB ATP5G1
SNRPB BCL7B
SNRPB SFRS9
SNRPB UQCRC1
SNRPB SRP19
SNRPB PSMD4
SNRPB PTMA
SNRPB EFEMP2
SNRPB NCL
SNRPB ATP1B3
SNRPB CENPA
SNRPB POLR2F
SNRPB NARS
SNRPB PDHB
SNRPB AP2S1
SNRPB PSMB7
SNRPB MCM2
SNRPB IFNGR2
SNRPB BCAP31
SNRPB CBX1
SNRPB PSMB4
SNRPB SNRPF
SNRPB KDELR2
SNRPB STMN1
SNRPB BYSL
SNRPB QARS
SNRPB DUT
SNRPB CCT6A
SNRPB COPS6
SNRPB ARHGDIB
SNRPB ATIC
SNRPB RBMX
SNRPB PSMA6
SNRPB POLR2L
SNRPB UBE2I
SNRPB SNRPD2
SNRPB EIF1
SNRPB TFRC
SNRPB SSRP1
SNRPB TCP1
SNRPB FAM50A
SNRPB HMGB2
SNRPB PPP4C
SNRPB SSB
SNRPB EBP
SNRPB SAP18
RBM10 PUF60
RBM10 SON
RBM10 DAP3
RBM10 PFN1
RBM10 PABPC4
RBM10 BST2
RBM10 MAP4K1
RBM10 CDC25B
RBM10 IMMT
RBM10 DNMT1
RBM10 EPRS
RBM10 MAP2K3
RBM10 PRKACA
RBM10 DDX39
RBM10 ARHGDIA
RBM10 TBCB
RBM10 MAP3K4
RBM10 POLD2
RBM10 POLRMT
RBM10 CNP
RBM10 CD81
RBM10 TNIP1
RBM10 USF2
RBM10 EXOSC7
RBM10 LAMP1
RBM10 SNRNP70
RBM10 TTC3
RBM10 TCF3
RBM10 DPYSL2
RBM10 TALDO1
RBM10 AIMP2
RBM10 CPT1B
RBM10 ESPL1
RBM10 HNRNPA1
RBM10 RFTN1
RBM10 RRP1B
RBM10 INPPL1
RBM10 RBM42
RBM10 SDHA
RBM10 ARF1
RBM10 NONO
RBM10 SHC1
RBM10 VDAC1
RBM10 SCRIB
RBM10 MANF
RBM10 ALDOA
RBM10 FAM3A
RBM10 MSN
RBM10 MTIF2
RBM10 USP10
RBM10 RAD23A
RBM10 ECH1
RBM10 NOMO1
RBM10 CAPN1
RBM10 SPTAN1
RBM10 ATOX1
RBM10 ADRM1
RBM10 RAE1
RBM10 NAP1L4
RBM10 AARS
RBM10 ADAR
RBM10 GGA3
RBM10 NCKAP1L
RBM10 STIP1
RBM10 SMARCA4
RBM10 PSME2
RBM10 ZYX
RBM10 ETFB
RBM10 RPN2
RBM10 SAFB
RBM10 UQCRC1
RBM10 KNTC1
RBM10 AP2S1
RBM10 BCAP31
RBM10 FH
RBM10 PFKP
RBM10 QARS
RBM10 TYK2
RBM10 COPS6
RBM10 DGKZ
RBM10 BSG
RBM10 ATXN2L
MAPK1IP1L LAPTM5
MAPK1IP1L PABPC4
MAPK1IP1L COMT
MAPK1IP1L SMARCA2
MAPK1IP1L NACA
MAPK1IP1L CDC25B
MAPK1IP1L DNMT1
MAPK1IP1L FAM120A
MAPK1IP1L CHD4
MAPK1IP1L CDC16
MAPK1IP1L EZR
MAPK1IP1L CLTC
MAPK1IP1L EED
MAPK1IP1L SPTAN1
MAPK1IP1L IL10RA
MAPK1IP1L RNPS1
MAPK1IP1L MAN2B1
MAPK1IP1L KIAA0174
MAPK1IP1L ACO2
MAPK1IP1L ABL1
MAPK1IP1L EIF3CL
MAPK1IP1L P4HB
MAPK1IP1L FAM50A
MAPK1IP1L MGAT1
MAPK1IP1L NARS
MAPK1IP1L TBCB
MAPK1IP1L POLRMT
MAPK1IP1L DDT
MAPK1IP1L PWP1
MAPK1IP1L SFRS4
MAPK1IP1L USP9X
MAPK1IP1L CD81
MAPK1IP1L TNIP1
MAPK1IP1L HSP90AA1
MAPK1IP1L USF2
MAPK1IP1L DAZAP2
MAPK1IP1L LAMP1
MAPK1IP1L SNRNP70
MAPK1IP1L ACLY
MAPK1IP1L MPI
MAPK1IP1L GARS
MAPK1IP1L DPYSL2
MAPK1IP1L TALDO1
MAPK1IP1L CAST
MAPK1IP1L HNRNPK
MAPK1IP1L AP2M1
MAPK1IP1L USP5
MAPK1IP1L HK1
MAPK1IP1L SAFB
MAPK1IP1L YY1
MAPK1IP1L HNRNPA1
MAPK1IP1L PSME1
MAPK1IP1L AP1B1
MAPK1IP1L WIPF2
MAPK1IP1L RBM42
MAPK1IP1L POLR2A
MAPK1IP1L CHERP
MAPK1IP1L SEC24C
MAPK1IP1L ELF4
MAPK1IP1L RNPEP
MAPK1IP1L NONO
MAPK1IP1L HERPUD1
MAPK1IP1L VDAC1
MAPK1IP1L ARHGDIA
MAPK1IP1L FUS
MAPK1IP1L PRKACA
MAPK1IP1L ARHGAP1
MAPK1IP1L TOP1
MAPK1IP1L MSN
MAPK1IP1L ATP6AP1
MAPK1IP1L NCOR2
MAPK1IP1L USP10
MAPK1IP1L BARD1
MAPK1IP1L RAD23A
MAPK1IP1L ECH1
MAPK1IP1L NOMO1
MAPK1IP1L BAT1
MAPK1IP1L PABPC1
MAPK1IP1L CD99
MAPK1IP1L ADRM1
MAPK1IP1L DDX11
MAPK1IP1L AP3D1
MAPK1IP1L TK1
MAPK1IP1L SQSTM1
MAPK1IP1L MCM3
MAPK1IP1L AARS
MAPK1IP1L LOC96610
MAPK1IP1L PUM1
MAPK1IP1L RAD23B
MAPK1IP1L GGA3
MAPK1IP1L PRKDC
MAPK1IP1L SMARCA4
MAPK1IP1L ETFB
MAPK1IP1L RPN2
MAPK1IP1L PPP2R2A
MAPK1IP1L ATP6V0C
MAPK1IP1L HCFC1
MAPK1IP1L EFEMP2
MAPK1IP1L NCL
MAPK1IP1L R3HDM1
MAPK1IP1L GSK3B
MAPK1IP1L ANXA11
MAPK1IP1L HNRNPU
MAPK1IP1L HSPB1
MAPK1IP1L QARS
MAPK1IP1L TYK2
MAPK1IP1L SMARCC2
MAPK1IP1L HSP90B1
MAPK1IP1L IRF2
MAPK1IP1L SDHA
MAPK1IP1L EWSR1
MAPK1IP1L UBAP2L
MAPK1IP1L ATXN2L
VGLL1 OMD
CSNK2B PIM1
CSNK2B NONO
CSNK2B ARCN1
CSNK2B STIP1
CSNK2B ARHGDIA
CSNK2B PABPC4
CSNK2B GAPDH
CSNK2B SNRPC
CSNK2B PKM2
CSNK2B MCM6
CSNK2B EFEMP2
CSNK2B HSP90AB1
CSNK2B ATP1B3
CSNK2B ANXA11
CSNK2B TGIF1
CSNK2B ILF2
CSNK2B KARS
CSNK2B APEX1
CSNK2B GPI
CSNK2B EIF3CL
CSNK2B PEBP1
CSNK2B UBE2I
CSNK2B SRM
CSNK2B SSRP1
CSNK2B SET
CSNK2B RBM42
TBCC PNN
BCLAF1 PUF60
BCLAF1 PFDN5
BCLAF1 COPS5
BCLAF1 NACA
BCLAF1 PSMD6
BCLAF1 CCNG1
BCLAF1 RPS7
BCLAF1 HNRNPA2B1
BCLAF1 LOC100131311
BCLAF1 CLTC
BCLAF1 PARK7
BCLAF1 TROVE2
BCLAF1 RPL9
BCLAF1 TSN
BCLAF1 EEF1G
BCLAF1 CLIC1
BCLAF1 KIAA0174
BCLAF1 PPP1CC
BCLAF1 TOP2B
BCLAF1 PDIA6
BCLAF1 NUBP1
BCLAF1 RPS6
BCLAF1 ALDH9A1
BCLAF1 EIF3E
BCLAF1 UQCRB
BCLAF1 DYNLL1
BCLAF1 RBMX
BCLAF1 HSP90AA1
BCLAF1 SRP9
BCLAF1 RBM25
BCLAF1 TRIP12
BCLAF1 PCBP1
BCLAF1 DAZAP2
BCLAF1 UBL4A
BCLAF1 RPL6
BCLAF1 TOMM20
BCLAF1 AP2M1
BCLAF1 RPL36AL
BCLAF1 YY1
BCLAF1 GTF2E2
BCLAF1 XPO1
BCLAF1 PSIP1
BCLAF1 PSMC2
BCLAF1 C11orf58
BCLAF1 HNRNPC
BCLAF1 RPL11
BCLAF1 EIF4G2
BCLAF1 ATR
BCLAF1 AIMP1
BCLAF1 WAPAL
BCLAF1 TSG101
BCLAF1 ATP5J
BCLAF1 MAPRE1
BCLAF1 PHF3
BCLAF1 TAF9
BCLAF1 ATF4
BCLAF1 MTIF2
BCLAF1 PSMB1
BCLAF1 RPS3
BCLAF1 RPN1
BCLAF1 SPCS2
BCLAF1 RPL18
BCLAF1 VBP1
BCLAF1 PRMT5
BCLAF1 RPA2
BCLAF1 ACAT1
BCLAF1 NUP205
BCLAF1 EFR3A
BCLAF1 SUMO1
BCLAF1 SSR2
BCLAF1 USP7
BCLAF1 MLH1
BCLAF1 FBL
BCLAF1 CUL3
BCLAF1 ATP5C1
BCLAF1 COX6A1
BCLAF1 NPM1
BCLAF1 IGBP1
BCLAF1 TANK
BCLAF1 TAF7
BCLAF1 PTMA
BCLAF1 SNRPD3
BCLAF1 TOPBP1
BCLAF1 PDHB
BCLAF1 KARS
BCLAF1 CBX1
BCLAF1 ISCU
BCLAF1 SNRPF
BCLAF1 QARS
BCLAF1 PPP2R2A
BCLAF1 SUZ12
BCLAF1 EPS15
BCLAF1 SNRPB2
BCLAF1 UQCRC2
BCLAF1 SNRPD2
BCLAF1 EIF1
BCLAF1 PSMC6
BCLAF1 PSMB4
BCLAF1 SSB
BCLAF1 LAMP2
BCLAF1 AMD1
NOMO1 MPP1
NOMO1 PUF60
NOMO1 SON
NOMO1 UBE2A
NOMO1 ARCN1
NOMO1 TAF10
NOMO1 COMT
NOMO1 GNB1
NOMO1 NACA
NOMO1 CDC25B
NOMO1 FAM120A
NOMO1 HTATSF1
NOMO1 HNRNPA2B1
NOMO1 USP14
NOMO1 TUBA1A
NOMO1 LOC100131311
NOMO1 EDC4
NOMO1 BUD31
NOMO1 EED
NOMO1 EIF3B
NOMO1 XRCC6
NOMO1 LOC728844
NOMO1 IL10RA
NOMO1 PSMC3
NOMO1 HADHB
NOMO1 HNRNPU
NOMO1 KIAA0174
NOMO1 CUL3
NOMO1 CAMLG
NOMO1 EMG1
NOMO1 EIF3CL
NOMO1 TCEB1
NOMO1 COPB1
NOMO1 P4HB
NOMO1 ADRM1
NOMO1 FAM50A
NOMO1 NUBP1
NOMO1 TCIRG1
NOMO1 NARS
NOMO1 CCT6A
NOMO1 ALDH9A1
NOMO1 POLRMT
NOMO1 FOXO1
NOMO1 CCND1
NOMO1 TNIP1
NOMO1 PCBP1
NOMO1 DCTN2
NOMO1 DAZAP2
NOMO1 UBL4A
NOMO1 MLH1
NOMO1 FH
NOMO1 TSC22D1
NOMO1 SNRNP70
NOMO1 GNG10
NOMO1 ACLY
NOMO1 TBCB
NOMO1 DDB2
NOMO1 NAP1L1
NOMO1 DPYSL2
NOMO1 TALDO1
NOMO1 CAST
NOMO1 HNRNPK
NOMO1 AP2M1
NOMO1 H3F3A
NOMO1 HK1
NOMO1 SAFB
NOMO1 PRKACA
NOMO1 HNRNPA1
NOMO1 FNTA
NOMO1 ATP1B3
NOMO1 PSME1
NOMO1 SERPINB1
NOMO1 GUSB
NOMO1 TGFBI
NOMO1 UBE4A
NOMO1 SDHA
NOMO1 CHERP
NOMO1 SEC24C
NOMO1 ARF1
NOMO1 KTN1
NOMO1 ATR
NOMO1 SHC1
NOMO1 FEZ2
NOMO1 SF3B2
NOMO1 UCP2
NOMO1 MANF
NOMO1 FUS
NOMO1 TSG101
NOMO1 YY1
NOMO1 METAP1
NOMO1 PRPS2
NOMO1 TOP1
NOMO1 COL4A2
NOMO1 CPT1B
NOMO1 TATDN2
NOMO1 USP9X
NOMO1 MSN
NOMO1 CAP1
NOMO1 RAE1
NOMO1 RPN1
NOMO1 ATP6AP1
NOMO1 HTRA1
NOMO1 RBM42
NOMO1 HARS
NOMO1 USP10
NOMO1 DYRK1A
NOMO1 RAD23A
NOMO1 ATP6V0C
NOMO1 PSMC1
NOMO1 FKBP2
NOMO1 COX8A
NOMO1 CLTC
NOMO1 BAT1
NOMO1 SPTAN1
NOMO1 KPNB1
NOMO1 EFR3A
NOMO1 AKT1
NOMO1 AP3D1
NOMO1 NAP1L4
NOMO1 NDUFS8
NOMO1 DDX21
NOMO1 UBXN4
NOMO1 ESD
NOMO1 BRD2
NOMO1 AARS
NOMO1 SMC1A
NOMO1 ADAR
NOMO1 PPP4C
NOMO1 PUM1
NOMO1 IL10RB
NOMO1 NCKAP1L
NOMO1 CCNF
NOMO1 COX6B1
NOMO1 STIP1
NOMO1 SMARCA4
NOMO1 PARK7
NOMO1 PSME2
NOMO1 NCOR2
NOMO1 ETFB
NOMO1 DDX1
NOMO1 RPN2
NOMO1 SPCS2
NOMO1 PPP2R2A
NOMO1 PABPC1
NOMO1 UQCRC1
NOMO1 EFEMP2
NOMO1 PPP1R11
NOMO1 R3HDM1
NOMO1 E2F3
NOMO1 MPRIP
NOMO1 PRCP
NOMO1 PCOLCE
NOMO1 AP2S1
NOMO1 GOT2
NOMO1 IFNGR2
NOMO1 BCAP31
NOMO1 CBX1
NOMO1 U2AF1
NOMO1 TNFRSF1B
NOMO1 RNPS1
NOMO1 QARS
NOMO1 IRF3
NOMO1 PCMT1
NOMO1 HSP90B1
NOMO1 DGKZ
NOMO1 EWSR1
NOMO1 CD81
NOMO1 UBAP2L
NOMO1 SRP19
NOMO1 ATXN2L
NOMO1 SSB
NOMO1 PEBP1
PRKCD SPTAN1
PRKCD NONO
PRKCD HCFC1
PRKCD EFEMP2
PRKCD PRKDC
PRKCD PFN1
PRKCD AP3D1
PRKCD CAPN1
PRKCD POLRMT
PRKCD RBM42
PRKCD ARHGDIA
PRKCD PRKACA
PRKCD GPI
PRKCD PKM2
PRKCD ELF4
SAP18 SNRPE
SAP18 DNMT1
SAP18 ATP1B3
SAP18 ARCN1
SAP18 NDUFA9
SAP18 UBXN1
SAP18 PSMD6
SAP18 MORF4L2
SAP18 RARS
SAP18 ATP5J
SAP18 DECR1
SAP18 KIAA0174
SAP18 PSMC1
SAP18 CLTC
SAP18 EED
SAP18 PARK7
SAP18 XRCC6
SAP18 PSMC3
SAP18 TSN
SAP18 CLIC1
SAP18 C1QBP
SAP18 POLR2L
SAP18 TOMM20
SAP18 VDAC2
SAP18 COX7C
SAP18 VAMP7
SAP18 TUFM
SAP18 PPP1CC
SAP18 RPL38
SAP18 TXNRD1
SAP18 FDFT1
SAP18 NUBP1
SAP18 YWHAB
SAP18 RPA2
SAP18 TMED10
SAP18 DYNLL1
SAP18 RBMX
SAP18 HSP90AA1
SAP18 UBB
SAP18 ETF1
SAP18 TRIP12
SAP18 PCBP1
SAP18 DCTN2
SAP18 TOP2A
SAP18 PPIB
SAP18 EEF2
SAP18 RPL6
SAP18 UBE2L3
SAP18 COPB1
SAP18 ILF2
SAP18 DAD1
SAP18 TAF10
SAP18 PSMD9
SAP18 AP2M1
SAP18 SNRPF
SAP18 H3F3A
SAP18 DDX21
SAP18 IMMT
SAP18 BAG1
SAP18 XPO1
SAP18 EIF4A3
SAP18 RASSF2
SAP18 PSME1
SAP18 PSMA2
SAP18 ESD
SAP18 PTTG1IP
SAP18 HNRNPC
SAP18 DUT
SAP18 EIF4G2
SAP18 ARF1
SAP18 EIF2S2
SAP18 FNTA
SAP18 GLUD1
SAP18 MYL12A
SAP18 CYCS
SAP18 AIMP1
SAP18 HSPE1
SAP18 MANF
SAP18 TSG101
SAP18 CAPZA1
SAP18 MAPRE1
SAP18 METAP1
SAP18 NIPA2
SAP18 ATP6V1E1
SAP18 TAF9
SAP18 MRPS22
SAP18 PSMB1
SAP18 RPN1
SAP18 SPCS2
SAP18 RPL10A
SAP18 RPL18
SAP18 U2AF1
SAP18 VBP1
SAP18 TOP1
SAP18 TFAM
SAP18 COX8A
SAP18 UFD1L
SAP18 CD47
SAP18 COX17
SAP18 MTHFD2
SAP18 CCT6A
SAP18 ARPC2
SAP18 SSR2
SAP18 MLH1
SAP18 RBBP7
SAP18 FBL
SAP18 CCT8
SAP18 CUL3
SAP18 ATP5O
SAP18 COX6A1
SAP18 PPP4C
SAP18 MRPL23
SAP18 COX6B1
SAP18 IGBP1
SAP18 DDX1
SAP18 SRP14
SAP18 TNIP1
SAP18 COX5B
SAP18 PPP2R2A
SAP18 PSMC2
SAP18 PSMD4
SAP18 NCL
SAP18 CASP3
SAP18 PDHB
SAP18 CBX1
SAP18 TCEB1
SAP18 QARS
SAP18 TAF7
SAP18 SNRPB2
SAP18 UQCRC2
SAP18 SNRPD2
SAP18 DBI
SAP18 EIF1
SAP18 SMAD2
SAP18 PSMC6
SAP18 SRP19
SAP18 PSMB4
SAP18 SSB
CYP4F2 TYRP1
CYP4F2 IFNA1
CYP4F2 CREB1
CYP4F2 ITGB3
CYP4F2 IGKV1D-13
RPL36A CCT4
RPL36A RPL9
RPL36A HSP90AA1
RPL36A CYCS
RPL36A RPL18A
RPL36A COX6C
RPL36A NACA
RPL36A COX7B
RPL36A RPL6
RPL36A MORF4L2
RPL36A RPS28
RPL36A CCNG1
RPL36A RHEB
RPL36A RPS7
RPL36A TAF10
RPL36A PSME1
RPL36A PSMA2
RPL36A SFRS9
RPL36A RPL38
RPL36A RRP1B
RPL36A MLH1
RPL36A RPS6
RPL36A CCT8
RPL36A ATP5O
GNAS EPS15
GNAS HSP90AA1
GNAS SFRS4
GNAS USP10
GNAS MYL12A
GNAS RAD23A
GNAS ECH1
GNAS PSME1
GNAS PABPC4
GNAS CLK2
GNAS POLRMT
GNAS ZYX
GNAS TYK2
TMED2 IDH1
TMED2 SGK1
TMED2 RAB1A
TMED2 ZNF267
TMED2 TMED9
TMED2 SFRS3
TMED2 CDK8
ADORA2A ARF1
ADORA2A TUBA1A
ADORA2A ATR
ADORA2A COX6B1
ADORA2A UBB
ADORA2A COMT
ADORA2A PSMB3
ADORA2A PSMD4
ADORA2A EFEMP2
ADORA2A CASP3
ADORA2A CAP1
ADORA2A GLRX
ADORA2A CLTA
ADORA2A EED
ADORA2A CCT3
ADORA2A VBP1
ADORA2A AP2M1
ADORA2A PCMT1
ADORA2A PEA15
ADORA2A XPO1
ADORA2A ATOX1
ADORA2A YWHAH
ADORA2A MRPL28
ADORA2A CCT4
ADORA2A NAP1L4
ADORA2A PTTG1IP
ADORA2A UBXN4
TK1 CNP
TK1 SMC1A
TK1 LOC96610
TK1 RAD23B
TK1 MCM5
TK1 CCNF
TK1 KIF2C
TK1 DTYMK
TK1 MLH1
TK1 CHD4
TK1 MCM6
TK1 KNTC1
TK1 RRM1
TK1 KIF11
TK1 GINS1
TK1 EIF3B
TK1 MCM4
TK1 ESPL1
TK1 KPNB1
TK1 RFC4
TK1 MCM2
TK1 DDX11
TK1 SSRP1
TK1 UBAP2L
TK1 NARS
TK1 MCM3
NDUFS8 PUF60
NDUFS8 DAP3
NDUFS8 PWP1
NDUFS8 ACOT7
NDUFS8 NACA
NDUFS8 CDC25B
NDUFS8 UBXN1
NDUFS8 HNRNPA2B1
NDUFS8 PSMC1
NDUFS8 BUD31
NDUFS8 EIF3B
NDUFS8 CLIC1
NDUFS8 RNPS1
NDUFS8 POLR2L
NDUFS8 EIF3CL
NDUFS8 HMGB1
NDUFS8 CKAP5
NDUFS8 MRPS22
NDUFS8 CCT6A
NDUFS8 AIMP1
NDUFS8 TMED10
NDUFS8 COX5A
NDUFS8 TNIP1
NDUFS8 UBB
NDUFS8 MANF
NDUFS8 PCBP1
NDUFS8 DCTN2
NDUFS8 EXOSC7
NDUFS8 HDAC2
NDUFS8 PPIB
NDUFS8 UBL4A
NDUFS8 PSMB3
NDUFS8 EPRS
NDUFS8 PSMC3
NDUFS8 TAF10
NDUFS8 AP2M1
NDUFS8 CCT5
NDUFS8 IMMT
NDUFS8 BAG1
NDUFS8 ANXA2
NDUFS8 HNRNPA1
NDUFS8 PSME1
NDUFS8 ATIC
NDUFS8 H3F3A
NDUFS8 ARF1
NDUFS8 TUBA1A
NDUFS8 VDAC1
NDUFS8 SF3B2
NDUFS8 AKR1B1
NDUFS8 MAPRE1
NDUFS8 METAP1
NDUFS8 PSMD11
NDUFS8 TATDN2
NDUFS8 RAE1
NDUFS8 ATP6V1F
NDUFS8 COX5B
NDUFS8 EIF3F
NDUFS8 COX8A
NDUFS8 SLC25A6
NDUFS8 PPP1R7
NDUFS8 ATOX1
NDUFS8 ADRM1
NDUFS8 POLD2
NDUFS8 AP3D1
NDUFS8 NAP1L4
NDUFS8 DDX21
NDUFS8 CUL3
NDUFS8 LAGE3
NDUFS8 AARS
NDUFS8 PPP4C
NDUFS8 MRPL23
NDUFS8 COX6B1
NDUFS8 ETFB
NDUFS8 DDX1
NDUFS8 UQCRC1
NDUFS8 NDUFB7
NDUFS8 PSMD4
NDUFS8 NCL
NDUFS8 PDHB
NDUFS8 AP2S1
NDUFS8 BMS1
NDUFS8 ATP5D
NDUFS8 PSMB4
NDUFS8 FH
NDUFS8 QARS
NDUFS8 HSP90B1
NDUFS8 UFD1L
NDUFS8 TALDO1
NDUFS8 MYL6B
NDUFS8 BYSL
CSE1L COX6A1
CSE1L VDAC1
CSE1L HSPE1
CSE1L NDUFA9
CSE1L PSME2
CSE1L MANF
CSE1L DDX1
CSE1L ATP1B3
CSE1L DSTN
CSE1L MRPS22
CSE1L PSMC3
CSE1L PSMC1
CSE1L NASP
CSE1L TSN
CSE1L CCT3
CSE1L CCT5
CSE1L TFAM
CSE1L CDC123
CSE1L CCT6A
CSE1L RFC4
CSE1L RASSF2
CSE1L GINS1
CSE1L ATIC
CSE1L CCT8
FBL SNRPE
FBL COX6A1
FBL RPL8
FBL H2AFZ
FBL RPA2
FBL VDAC2
FBL CCT4
FBL TSN
FBL RARS
FBL PHB
FBL TAF9
FBL RPS7
FBL MRPS12
FBL ARD1A
FBL PSMB1
FBL HINT1
FBL RPL18
FBL EEF1G
FBL VBP1
FBL TFAM
FBL RPL3
FBL CDC123
FBL SSB
FBL PPIA
FBL SNRPD2
FBL TCEB1
FBL MLH1
FBL C11orf58
FBL TXN2
FBL EIF3E
FBL HNRNPC
FBL ATP5C1
FBL CCT8
FBL ATP5O
ZNF32 PSMB9
ZNF32 PFDN5
ACP5 HEXB
ACP5 CYP27A1
ACP5 GPNMB
ACP5 CTSD
ACP5 IL1R1
ACP5 S100A11
CSNK2A2 FAM3A
CSNK2A2 FUS
NCKAP1L CNP
NCKAP1L ADAR
NCKAP1L RNPEP
NCKAP1L NONO
NCKAP1L SHC1
NCKAP1L SMARCA4
NCKAP1L COMT
NCKAP1L HAX1
NCKAP1L DCTN2
NCKAP1L EXOSC7
NCKAP1L RPN2
NCKAP1L MAP4K1
NCKAP1L CDC25B
NCKAP1L HCFC1
NCKAP1L UQCRC1
NCKAP1L CARS
NCKAP1L TNFRSF1B
NCKAP1L ACLY
NCKAP1L CLTC
NCKAP1L BUD31
NCKAP1L BCAP31
NCKAP1L EIF3B
NCKAP1L PSMC3
NCKAP1L FH
NCKAP1L RNPS1
NCKAP1L DPYSL2
NCKAP1L HNRNPU
NCKAP1L USP5
NCKAP1L CAPN1
NCKAP1L SND1
NCKAP1L PDHA1
NCKAP1L ESPL1
NCKAP1L CKAP5
NCKAP1L ATOX1
NCKAP1L UBAP2L
NCKAP1L PSME2
NCKAP1L PPP2R4
NCKAP1L SURF1
SLC16A1 EIF4A3
SLC16A1 HNRNPM
SLC16A1 HNRNPF
SLC16A1 SLBP
SLC16A1 KPNA2
SLC16A1 CDK4
NAPG ITGAE
NAPG MRPL23
NAPG TYMS
NAPG PSMC2
NAPG QARS
NAPG EMG1
CXCR4 OXA1L
CXCR4 PNN
CXCR4 SNRNP70
CXCR4 LOC100131311
CXCR4 BAT1
CXCR4 NACA
CXCR4 GUSBP1
CXCR4 RPN2
SFRS9 PHB2
SFRS9 DGUOK
SFRS9 RPL8
SFRS9 ARCN1
SFRS9 COPS5
SFRS9 PABPC4
SFRS9 LTA4H
SFRS9 PSMD6
SFRS9 MORF4L2
SFRS9 CDC16
SFRS9 DECR1
SFRS9 CCT7
SFRS9 PUF60
SFRS9 EED
SFRS9 PARK7
SFRS9 TCEB1
SFRS9 ARPC1A
SFRS9 RNPS1
SFRS9 DDOST
SFRS9 TOMM20
SFRS9 HNRNPM
SFRS9 VDAC2
SFRS9 CDK4
SFRS9 ILF3
SFRS9 HDLBP
SFRS9 TXNRD1
SFRS9 PDIA6
SFRS9 DDX39
SFRS9 RPS6
SFRS9 CCT4
SFRS9 UQCRB
SFRS9 MRPL28
SFRS9 DYNLL1
SFRS9 PSMD8
SFRS9 RBMX
SFRS9 ALAS1
SFRS9 SRP9
SFRS9 ETF1
SFRS9 NEDD8
SFRS9 RPL6
SFRS9 SLC25A3
SFRS9 NFKB1
SFRS9 UBE2L3
SFRS9 CCT5
SFRS9 PSMD9
SFRS9 PSMA2
SFRS9 BAG1
SFRS9 PRMT1
SFRS9 XPO1
SFRS9 EIF4A3
SFRS9 PSMC2
SFRS9 KDELR2
SFRS9 EIF4G2
SFRS9 EIF2S2
SFRS9 GLUD1
SFRS9 CYCS
SFRS9 SLC25A5
SFRS9 ARL1
SFRS9 HCCS
SFRS9 MAPRE1
SFRS9 CKS2
SFRS9 PSMA1
SFRS9 MDH1
SFRS9 RPN1
SFRS9 MRPL12
SFRS9 VBP1
SFRS9 PRMT5
SFRS9 UBE2I
SFRS9 TUFM
SFRS9 COX17
SFRS9 ATP5G2
SFRS9 PRPS1
SFRS9 MRPS12
SFRS9 RBBP7
SFRS9 IK
SFRS9 ESD
SFRS9 ATP5O
SFRS9 NPM1
SFRS9 PCBP1
SFRS9 PPP2R2A
SFRS9 HNRNPF
SFRS9 SUMO2
SFRS9 PTMA
SFRS9 EFEMP2
SFRS9 SNRPD3
SFRS9 PDHB
SFRS9 KARS
SFRS9 PPT1
SFRS9 COMMD1
SFRS9 SRI
SFRS9 UQCRC2
SFRS9 EIF1
SFRS9 PSMC6
SFRS9 HSD17B4
SFRS9 AZIN1
SFRS9 AMD1
MAP2K1 PABPC1
MAP2K1 EED
MAP2K1 ELF1
MAP2K1 CUL1
MAP2K1 PTGES3
MAP2K1 EIF1
MAP2K1 PTTG1IP
MAP2K1 PSIP1
MAP2K1 HDAC1
MAP2K1 GLRX
MAP2K1 GNB1
MAP2K1 ARHGDIB
MAP2K1 UQCRB
TPM2 GALT
GTF2I TAF7
GTF2I PNN
GTF2I DYRK1A
GTF2I MSN
GTF2I CYTH1
MTMR6 EEF1D
MTMR6 ARCN1
MTMR6 TNIP1
MTMR6 HSP90AA1
MTMR6 COMT
MTMR6 PCBP1
MTMR6 IL1R1
MTMR6 NR1H3
MTMR6 PPP2R2A
MTMR6 METAP1
MTMR6 MYL12A
MTMR6 CLTC
MTMR6 COPB1
MTMR6 MTIF2
MTMR6 NPC2
MTMR6 MAPRE1
MTMR6 EPS15
MTMR6 COX6B1
MTMR6 ARPC2
MTMR6 SSR2
MTMR6 EIF1
MTMR6 NAP1L4
MTMR6 PSMB4
MTMR6 SSB
SNRPN SPCS2
SNRPN TSN
SNRPN GUSB
FH SNRPE
FH TDG
FH MPP1
FH PUF60
FH DAP3
FH PABPC4
FH COMT
FH PWP1
FH NDUFA9
FH NACA
FH MAP4K1
FH IMMT
FH YY1
FH FXR1
FH CDC16
FH ATP5J
FH HTATSF1
FH HNRNPA2B1
FH USP14
FH PSMC1
FH CLTC
FH CCT5
FH C21orf33
FH EED
FH EIF3B
FH XRCC6
FH IL10RA
FH RNPS1
FH POLR2L
FH BLVRA
FH UBC
FH CAMLG
FH CDC123
FH TKT
FH EIF3CL
FH TCEB1
FH CKAP5
FH TXNRD1
FH CCT6A
FH MRPL28
FH FAM50A
FH NARS
FH TBCB
FH POLD2
FH CLTA
FH CCT4
FH DDX39
FH HMGB1
FH CD81
FH COX5A
FH TNIP1
FH HSP90AA1
FH CHMP1A
FH PCBP1
FH DCTN2
FH EXOSC7
FH HDAC2
FH PPIB
FH UBL4A
FH PSMB3
FH HSP90AB1
FH MCM6
FH EPRS
FH PSMC3
FH ACLY
FH COPB1
FH DPYSL2
FH GARS
FH CAPZA1
FH TALDO1
FH AP2M1
FH TAF10
FH DGUOK
FH ALDOA
FH LIG1
FH AIMP2
FH PPIA
FH HNRNPA1
FH APRT
FH RRP1B
FH PSME1
FH UNG
FH TXN2
FH ESD
FH ATIC
FH COX6C
FH ARF1
FH TUBA1A
FH NONO
FH SHC1
FH VDAC1
FH SF3B2
FH HSPE1
FH MANF
FH TSG101
FH METAP1
FH CARS
FH RHOG
FH TOP1
FH MRPS22
FH TATDN2
FH MTIF2
FH RPN1
FH CCT3
FH USP10
FH U2AF1
FH VBP1
FH EIF3F
FH TFAM
FH ATP6V0C
FH LOC100131311
FH COX8A
FH BAT1
FH SLC25A6
FH EWSR1
FH PDHA1
FH SPTAN1
FH PPP1R7
FH ATOX1
FH HDLBP
FH ADRM1
FH RAE1
FH SRPR
FH NOLC1
FH NAP1L4
FH SQSTM1
FH DDX21
FH CCT8
FH CUL3
FH ATP5O
FH LAGE3
FH AARS
FH ADAR
FH PPP4C
FH PSMD11
FH MRPL23
FH COX6B1
FH PRKDC
FH SMARCA4
FH MAPRE1
FH ETFB
FH DDX1
FH RPN2
FH YWHAE
FH PPP2R2A
FH UQCRC1
FH NDUFB7
FH PSMD4
FH NCL
FH PDHB
FH AP2S1
FH BMS1
FH ARHGDIA
FH BCAP31
FH KARS
FH CBX1
FH ATP5D
FH MYL6B
FH HNRNPU
FH QARS
FH CXCR5
FH SRI
FH CAD
FH UFD1L
FH EIF1
FH GRSF1
FH PSMB4
FH LMAN2
FH BYSL
ZNF267 ACTB
ZNF267 IDH1
ZNF267 RPA1
ZNF267 RAB1A
ZNF267 UBE2D3
ZNF267 ENPP2
ZNF267 PRKAR1A
ZNF267 MATR3
ZNF267 SFRS3
ZNF267 DEK
SUZ12 SNRPE
SUZ12 TDG
SUZ12 PUF60
SUZ12 UBE2A
SUZ12 TAF7
SUZ12 LARP4B
SUZ12 TOPBP1
SUZ12 PEA15
SUZ12 PWP1
SUZ12 NDUFA9
SUZ12 CDC123
SUZ12 NACA
SUZ12 SEC13
SUZ12 UBXN1
SUZ12 FAM120A
SUZ12 DDX39
SUZ12 CDC16
SUZ12 FXR1
SUZ12 HTATSF1
SUZ12 RPS7
SUZ12 HNRNPA2B1
SUZ12 DYRK1A
SUZ12 LOC100131311
SUZ12 CLTC
SUZ12 PCBP1
SUZ12 RPL12
SUZ12 EED
SUZ12 PARK7
SUZ12 XRCC6
SUZ12 LOC728844
SUZ12 TROVE2
SUZ12 RNPS1
SUZ12 KIAA0174
SUZ12 CAMLG
SUZ12 EMG1
SUZ12 HMGB1
SUZ12 PPP1CC
SUZ12 TXNRD1
SUZ12 TOP2B
SUZ12 PMS2L5
SUZ12 CCT6A
SUZ12 MRPL28
SUZ12 NUBP1
SUZ12 NARS
SUZ12 ALDH9A1
SUZ12 UQCRB
SUZ12 USP9X
SUZ12 COX5A
SUZ12 RBMX
SUZ12 UBB
SUZ12 LBR
SUZ12 TRIP12
SUZ12 SRP14
SUZ12 DCTN2
SUZ12 RAB21
SUZ12 DAZAP2
SUZ12 TOP2A
SUZ12 PPIB
SUZ12 UBL4A
SUZ12 PSMB3
SUZ12 RPL6
SUZ12 ZNF146
SUZ12 PSMC3
SUZ12 TBCB
SUZ12 DTYMK
SUZ12 NAP1L1
SUZ12 TTC3
SUZ12 HNRNPK
SUZ12 AP2M1
SUZ12 USP5
SUZ12 H3F3A
SUZ12 BAG1
SUZ12 YY1
SUZ12 ZNHIT3
SUZ12 SLC9A6
SUZ12 XPO1
SUZ12 HNRNPA1
SUZ12 MTHFS
SUZ12 YWHAH
SUZ12 RRP1B
SUZ12 UNG
SUZ12 IMPDH2
SUZ12 WIPF2
SUZ12 HNRNPC
SUZ12 COX6C
SUZ12 EFR3A
SUZ12 ARF1
SUZ12 EZR
SUZ12 NONO
SUZ12 SHC1
SUZ12 HERPUD1
SUZ12 NSMAF
SUZ12 MARS
SUZ12 MANF
SUZ12 TSG101
SUZ12 ATP5J
SUZ12 MAPRE1
SUZ12 RPL4
SUZ12 TAF9
SUZ12 NIPA2
SUZ12 MIF
SUZ12 PRPS2
SUZ12 TOP1
SUZ12 PSMD11
SUZ12 TATDN2
SUZ12 RRM1
SUZ12 MTIF2
SUZ12 SPCS2
SUZ12 CCT3
SUZ12 USP10
SUZ12 BARD1
SUZ12 U2AF1
SUZ12 VBP1
SUZ12 TFAM
SUZ12 TUBA4A
SUZ12 RPA2
SUZ12 SNRPD2
SUZ12 SLC25A6
SUZ12 PEBP1
SUZ12 TCEB1
SUZ12 ARPC2
SUZ12 SUMO1
SUZ12 MLH1
SUZ12 DDX21
SUZ12 CUL3
SUZ12 ATP5O
SUZ12 BRD2
SUZ12 FEZ2
SUZ12 SMC1A
SUZ12 LOC96610
SUZ12 RAD23B
SUZ12 COX6B1
SUZ12 IGBP1
SUZ12 DDX1
SUZ12 RPN2
SUZ12 PPP2R2A
SUZ12 PABPC1
SUZ12 PSMD4
SUZ12 PTMA
SUZ12 TSN
SUZ12 CENPA
SUZ12 E2F3
SUZ12 PDHB
SUZ12 PSMB7
SUZ12 IFNGR2
SUZ12 CBX1
SUZ12 SNRPF
SUZ12 CAPZA1
SUZ12 QARS
SUZ12 DUT
SUZ12 PCMT1
SUZ12 ARHGDIB
SUZ12 COPS6
SUZ12 MAPK6
SUZ12 EPS15
SUZ12 EWSR1
SUZ12 TANK
SUZ12 PSMB4
UBE4A DNMT1
UBE4A SON
UBE4A ARCN1
UBE4A LARP4B
UBE4A COMT
UBE4A SMARCA2
UBE4A CDC25B
UBE4A MORF4L2
UBE4A HNRNPA2B1
UBE4A DYRK1A
UBE4A PSMC1
UBE4A EDC4
UBE4A C21orf33
UBE4A EED
UBE4A XRCC6
UBE4A IL10RA
UBE4A RNPS1
UBE4A CTNNB1
UBE4A COX7C
UBE4A FAM50A
UBE4A NARS
UBE4A ITGB1
UBE4A USP9X
UBE4A COX5A
UBE4A TNIP1
UBE4A PCBP1
UBE4A DCTN2
UBE4A EXOSC7
UBE4A PPIB
UBE4A COPB1
UBE4A TTC3
UBE4A TALDO1
UBE4A HNRNPK
UBE4A AP2M1
UBE4A SAFB
UBE4A YY1
UBE4A LIG1
UBE4A SEC24C
UBE4A ARF1
UBE4A ATR
UBE4A SHC1
UBE4A NIPA2
UBE4A PRPS2
UBE4A TOP1
UBE4A MRPS22
UBE4A MSN
UBE4A MTIF2
UBE4A RPN1
UBE4A RAD23B
UBE4A USP10
UBE4A CLTC
UBE4A MOBKL1B
UBE4A ZNF638
UBE4A AP3D1
UBE4A NAP1L4
UBE4A SQSTM1
UBE4A UBXN4
UBE4A GUSB
UBE4A BRD2
UBE4A AARS
UBE4A BTN3A2
UBE4A IL10RB
UBE4A DDX1
UBE4A RPN2
UBE4A PPP2R2A
UBE4A TOPBP1
UBE4A E2F3
UBE4A PRCP
UBE4A PDHB
UBE4A BMS1
UBE4A CBX1
UBE4A PI4KA
UBE4A QARS
UBE4A AIM1
UBE4A HSP90B1
UBE4A IRF2
UBE4A EWSR1
UBE4A ATXN2L
UBE4A TNFAIP3
ITPR2 RBM34
ICAM3 PPP2R2A
ICAM3 KIAA0174
SNRPB2 SNRPE
SNRPB2 NCL
SNRPB2 RPL8
SNRPB2 ARCN1
SNRPB2 NACA
SNRPB2 UBXN1
SNRPB2 PSMD6
SNRPB2 MORF4L2
SNRPB2 RARS
SNRPB2 CCNG1
SNRPB2 RPS7
SNRPB2 HNRNPA2B1
SNRPB2 CLTC
SNRPB2 RPL12
SNRPB2 PARK7
SNRPB2 RPL9
SNRPB2 TSN
SNRPB2 EEF1G
SNRPB2 CLIC1
SNRPB2 C1QBP
SNRPB2 CAMLG
SNRPB2 VDAC2
SNRPB2 COX7C
SNRPB2 TCEB1
SNRPB2 PPP1CC
SNRPB2 RPS6
SNRPB2 YWHAB
SNRPB2 TMED10
SNRPB2 DYNLL1
SNRPB2 COX5A
SNRPB2 RBMX
SNRPB2 SSR2
SNRPB2 HSP90AA1
SNRPB2 SRP9
SNRPB2 TRIP12
SNRPB2 SRP14
SNRPB2 PPIB
SNRPB2 UBL4A
SNRPB2 GNG10
SNRPB2 COPB1
SNRPB2 NAP1L1
SNRPB2 TTC3
SNRPB2 TALDO1
SNRPB2 AP2M1
SNRPB2 H3F3A
SNRPB2 RPL36AL
SNRPB2 XPO1
SNRPB2 PSMD4
SNRPB2 HNRNPC
SNRPB2 EIF2S2
SNRPB2 FNTA
SNRPB2 MYL12A
SNRPB2 CYCS
SNRPB2 AIMP1
SNRPB2 HSPE1
SNRPB2 TSG101
SNRPB2 ATP5J
SNRPB2 RPL4
SNRPB2 METAP1
SNRPB2 UBA52
SNRPB2 ATP6V1E1
SNRPB2 TAF9
SNRPB2 SRP72
SNRPB2 ATF4
SNRPB2 RPS3
SNRPB2 RPN1
SNRPB2 SPCS2
SNRPB2 RPL18
SNRPB2 BARD1
SNRPB2 EIF3F
SNRPB2 TFAM
SNRPB2 PPP2R2A
SNRPB2 CCT6A
SNRPB2 ARPC2
SNRPB2 MLH1
SNRPB2 TAX1BP1
SNRPB2 CCT8
SNRPB2 CUL3
SNRPB2 ATP5C1
SNRPB2 NPM1
SNRPB2 CD48
SNRPB2 COX6B1
SNRPB2 DDX1
SNRPB2 GNL2
SNRPB2 TAF7
SNRPB2 HMGB2
SNRPB2 PTMA
SNRPB2 PHB2
SNRPB2 PDHB
SNRPB2 PPT1
SNRPB2 VBP1
SNRPB2 PSME1
SNRPB2 DUT
SNRPB2 MAPK6
SNRPB2 UQCRC2
SNRPB2 SNRPD2
SNRPB2 EIF1
SNRPB2 SRP19
SNRPB2 PSMB4
SNRPB2 SSB
SNRPB2 PSMC6
ITGAX ACTN1
GBP1 CXCL9
GBP1 CD14
GBP1 SERPING1
GBP1 SERPINA1
GBP1 IRF1
DBI SEC61B
DBI EIF2S2
DBI DYNLL1
DBI FXR2
DBI ARL4D
DBI CFB
DBI IGHG1
DBI EFNA3
DBI LTA4H
DBI C1QBP
DBI RPS6
DBI ATP5G3
DBI MORF4L2
DBI POLR3D
DBI MDH1
DBI FOXO4
DBI CTSH
DBI DNAJA1
DBI MAPK14
DBI COL9A2
DBI KYNU
DBI PSMA6
DBI HTN1
DBI TXNRD1
DBI CYCS
DBI TXN
DBI FAS
DBI UBE2L3
DBI UQCRH
DBI PSMB4
DBI GNL1
DBI ATP5O
EIF1 SNRPE
EIF1 PUF60
EIF1 UBE2A
EIF1 DAP3
EIF1 PEA15
EIF1 NDUFA9
EIF1 NACA
EIF1 UBXN1
EIF1 HERPUD1
EIF1 ATP5J
EIF1 HTATSF1
EIF1 RHEB
EIF1 RPL8
EIF1 PSMC1
EIF1 CLTC
EIF1 PDHB
EIF1 EED
EIF1 XRCC6
EIF1 RPL9
EIF1 TSN
EIF1 EEF1G
EIF1 SHC1
EIF1 DNAJA1
EIF1 KIAA0174
EIF1 CAMLG
EIF1 VDAC2
EIF1 TCEB1
EIF1 COPB1
EIF1 COX7C
EIF1 RPL38
EIF1 TXNRD1
EIF1 FDFT1
EIF1 RPS6
EIF1 CCT4
EIF1 ALDH9A1
EIF1 UQCRB
EIF1 DYNLL1
EIF1 COX5A
EIF1 TNIP1
EIF1 UBB
EIF1 MANF
EIF1 TRIP12
EIF1 PCBP1
EIF1 DCTN2
EIF1 DAZAP2
EIF1 UBL4A
EIF1 EEF2
EIF1 RPL6
EIF1 ZNF146
EIF1 PSMC3
EIF1 DDB2
EIF1 GTF2A2
EIF1 TAF10
EIF1 MSN
EIF1 HNRNPK
EIF1 AP2M1
EIF1 SNRPF
EIF1 H3F3A
EIF1 IMMT
EIF1 BAG1
EIF1 YY1
EIF1 XPO1
EIF1 HNRNPA1
EIF1 COX6C
EIF1 EEF1D
EIF1 ARF1
EIF1 ATR
EIF1 FNTA
EIF1 MYL12A
EIF1 AIMP1
EIF1 MARS
EIF1 CHMP1A
EIF1 TSG101
EIF1 CD46
EIF1 MAPRE1
EIF1 METAP1
EIF1 NIPA2
EIF1 UBA52
EIF1 ATP6V1E1
EIF1 TOMM20
EIF1 TATDN2
EIF1 ATF4
EIF1 MDH1
EIF1 POLD4
EIF1 PSMB1
EIF1 RPS3
EIF1 RPN1
EIF1 COX5B
EIF1 RPL18
EIF1 DYRK1A
EIF1 EIF3F
EIF1 RAD23A
EIF1 TFAM
EIF1 LOC100131311
EIF1 PDXK
EIF1 SLC25A6
EIF1 COX17
EIF1 ATOX1
EIF1 ADRM1
EIF1 ARPC2
EIF1 DDT
EIF1 SUMO1
EIF1 SSR2
EIF1 MLH1
EIF1 NAP1L4
EIF1 SQSTM1
EIF1 SURF1
EIF1 CCT8
EIF1 GUSB
EIF1 ATP5O
EIF1 COX6A1
EIF1 COX6B1
EIF1 RPL18A
EIF1 DDX1
EIF1 PPP2R2A
EIF1 RPS19
EIF1 PSMD4
EIF1 NCL
EIF1 RPL12
EIF1 PCMT1
EIF1 IFNGR2
EIF1 CBX1
EIF1 PPT1
EIF1 QARS
EIF1 GNB1
EIF1 PSMA6
EIF1 SUMO3
EIF1 SNRPD2
EIF1 RPL10A
EIF1 TANK
EIF1 TALDO1
EIF1 PSMB4
EIF1 SSB
EIF1 PSMC6
HSPH1 PABPC4
HSPH1 NDUFA9
HSPH1 IMMT
HSPH1 MORF4L2
HSPH1 RARS
HSPH1 ATP5J
HSPH1 USP14
HSPH1 PSMC1
HSPH1 CLTC
HSPH1 CDK4
HSPH1 NASP
HSPH1 EED
HSPH1 PPP4C
HSPH1 XRCC6
HSPH1 TROVE2
HSPH1 TCEB1
HSPH1 HNRNPU
HSPH1 EIF3CL
HSPH1 TUFM
HSPH1 CKAP5
HSPH1 PRMT1
HSPH1 TRAP1
HSPH1 MRPL28
HSPH1 CCT4
HSPH1 PWP1
HSPH1 DDX39
HSPH1 COX5A
HSPH1 HSP90AA1
HSPH1 DCTN2
HSPH1 HSP90AB1
HSPH1 PSMC3
HSPH1 GNG10
HSPH1 GTF2A2
HSPH1 GARS
HSPH1 CCT5
HSPH1 PSMD9
HSPH1 AP2M1
HSPH1 USP5
HSPH1 PPIA
HSPH1 EIF4A3
HSPH1 HNRNPA1
HSPH1 APRT
HSPH1 SRM
HSPH1 PSMC2
HSPH1 TXN2
HSPH1 IMPDH2
HSPH1 ATIC
HSPH1 BOP1
HSPH1 ARF1
HSPH1 AIMP2
HSPH1 TYMS
HSPH1 VDAC1
HSPH1 HSPE1
HSPH1 MANF
HSPH1 TSG101
HSPH1 NOLC1
HSPH1 MRPS22
HSPH1 EBNA1BP2
HSPH1 RPN1
HSPH1 MRPL12
HSPH1 EIF2S1
HSPH1 CCT3
HSPH1 U2AF1
HSPH1 RAD23A
HSPH1 KPNA2
HSPH1 FAH
HSPH1 PDHA1
HSPH1 BUD31
HSPH1 YBX1
HSPH1 ARPC2
HSPH1 POLD2
HSPH1 DDT
HSPH1 NME1
HSPH1 CCT8
HSPH1 AARS
HSPH1 COX6A1
HSPH1 SNRPG
HSPH1 RAD23B
HSPH1 STIP1
HSPH1 PSME2
HSPH1 CPSF1
HSPH1 NDUFB7
HSPH1 PSMD4
HSPH1 NCL
HSPH1 ATP1B3
HSPH1 CENPA
HSPH1 MCM2
HSPH1 CLTA
HSPH1 CBX1
HSPH1 ATP5D
HSPH1 PFKP
HSPH1 PSMA6
UBAP2L PUM1
UBAP2L SHC1
UBAP2L TNIP1
UBAP2L PRKDC
UBAP2L RPN2
UBAP2L E2F3
UBAP2L HTATSF1
UBAP2L GSK3B
UBAP2L KNTC1
UBAP2L ACLY
UBAP2L EED
UBAP2L GARS
UBAP2L NOLC1
UBAP2L TCF3
UBAP2L CAST
UBAP2L AP2M1
UBAP2L USP5
UBAP2L HK1
UBAP2L CAD
UBAP2L LIG1
UBAP2L PABPC1
UBAP2L HMGB1
UBAP2L DOCK2
UBAP2L SRPR
UBAP2L ATXN2L
UBAP2L ATIC
UBAP2L BYSL
MT1G MT1P2
LAMP2 LAGE3
LAMP2 FOXO1
LAMP2 RRAGA
LAMP2 SMARCA2
LAMP2 IGBP1
LAMP2 TRIP12
LAMP2 PCBP1
LAMP2 RPN2
LAMP2 ARF1
LAMP2 RAB21
LAMP2 MAPRE1
LAMP2 NCOA4
LAMP2 MORF4L2
LAMP2 HERPUD1
LAMP2 HTATSF1
LAMP2 RHEB
LAMP2 MDH1
LAMP2 USP9X
LAMP2 LOC100131311
LAMP2 CLTC
LAMP2 PRCP
LAMP2 EED
LAMP2 CBX1
LAMP2 TAX1BP1
LAMP2 PUF60
LAMP2 SPCS2
LAMP2 PSMD7
LAMP2 PPT1
LAMP2 DPYSL2
LAMP2 PSME1
LAMP2 AP2M1
LAMP2 FMR1
LAMP2 MOBKL1B
LAMP2 SLC9A6
LAMP2 EFR3A
LAMP2 RRP1B
LAMP2 CCT4
LAMP2 NACA
LAMP2 ALDH9A1
LAMP2 PSMB4
LAMP2 PTTG1IP
LAMP2 HTRA1
LAMP2 CUL3
BYSL AARS
BYSL PIM1
BYSL PPP4C
BYSL MCM5
BYSL FAM50A
BYSL VDAC1
BYSL PRKDC
BYSL HSPE1
BYSL COPS6
BYSL PSME2
BYSL NONO
BYSL CHMP1A
BYSL DCTN2
BYSL DDX1
BYSL TOP2A
BYSL UQCRC1
BYSL PSMB3
BYSL RAE1
BYSL EXOSC7
BYSL EIF3CL
BYSL NCL
BYSL ATP1B3
BYSL MCM6
BYSL TOP1
BYSL MRPS22
BYSL EPRS
BYSL PSMC3
BYSL ACLY
BYSL EDC4
BYSL U2AF1
BYSL CHAF1A
BYSL MCM2
BYSL GINS1
BYSL EIF3B
BYSL ATP5D
BYSL GARS
BYSL CCT3
BYSL RNPS1
BYSL GLUL
BYSL CCT5
BYSL QARS
BYSL AP2M1
BYSL RAD23A
BYSL RRM1
BYSL HSP90B1
BYSL CAD
BYSL MYO5A
BYSL AIMP2
BYSL ESPL1
BYSL EIF3I
BYSL CKAP5
BYSL IRF4
BYSL APRT
BYSL POLD2
BYSL TRAP1
BYSL ADRM1
BYSL SEC24C
BYSL NARS
BYSL UNG
BYSL IMPDH2
BYSL H2AFX
BYSL RBM42
BYSL ATIC
BYSL KIAA0114
BYSL MIF
BYSL ESD
BYSL PWP1
PUF60 SNRPD3
PUF60 SLC25A4
PUF60 DAP3
PUF60 PFN1
PUF60 COPS5
PUF60 PABPC4
PUF60 RHOA
PUF60 CDC25B
PUF60 IMMT
PUF60 PRMT2
PUF60 ATP5J
PUF60 HNRNPA2B1
PUF60 USP14
PUF60 PSMC1
PUF60 C21orf33
PUF60 EED
PUF60 EIF3B
PUF60 XRCC6
PUF60 TROVE2
PUF60 RNPS1
PUF60 ACLY
PUF60 HNRNPM
PUF60 EMG1
PUF60 EIF3CL
PUF60 FDPS
PUF60 TUFM
PUF60 DNAJA1
PUF60 PPP1CC
PUF60 PRMT1
PUF60 DDX39
PUF60 SF3B2
PUF60 CCT4
PUF60 UBE2D2
PUF60 TBCB
PUF60 MAP3K4
PUF60 SND1
PUF60 PWP1
PUF60 MRPL28
PUF60 DYNLL1
PUF60 COX5A
PUF60 ATP6V1F
PUF60 NUBP1
PUF60 PCBP1
PUF60 DCTN2
PUF60 UBL4A
PUF60 PTOV1
PUF60 NUP205
PUF60 HSP90AB1
PUF60 LAMP1
PUF60 PSMC3
PUF60 NFKB1
PUF60 TOMM20
PUF60 TALDO1
PUF60 PSMD9
PUF60 AP2M1
PUF60 TAF10
PUF60 AIMP2
PUF60 AIP
PUF60 BAG1
PUF60 XPO1
PUF60 HNRNPA1
PUF60 RRP1B
PUF60 PSME1
PUF60 MFAP1
PUF60 KDELR2
PUF60 HSF1
PUF60 ARF1
PUF60 ALDOA
PUF60 NONO
PUF60 SHC1
PUF60 VDAC1
PUF60 UCP2
PUF60 COPS6
PUF60 MANF
PUF60 DGUOK
PUF60 TSG101
PUF60 MAPRE1
PUF60 RALY
PUF60 MIF
PUF60 ATP6V1E1
PUF60 MSN
PUF60 RPN1
PUF60 CCT3
PUF60 EIF3F
PUF60 ECH1
PUF60 COX8A
PUF60 KPNA2
PUF60 EIF3I
PUF60 ATOX1
PUF60 HDLBP
PUF60 ADRM1
PUF60 POLD2
PUF60 DDT
PUF60 NAP1L4
PUF60 LAGE3
PUF60 AARS
PUF60 COX6A1
PUF60 ADAR
PUF60 PPP4C
PUF60 COX6B1
PUF60 STIP1
PUF60 IGBP1
PUF60 ETFB
PUF60 DDX1
PUF60 SAFB
PUF60 PPP2R2A
PUF60 UQCRC1
PUF60 PSMD4
PUF60 EFEMP2
PUF60 NCL
PUF60 ATP1B3
PUF60 TOPBP1
PUF60 PDHB
PUF60 AP2S1
PUF60 GOT2
PUF60 BCAP31
PUF60 CBX1
PUF60 ATP5D
PUF60 QARS
PUF60 GNB1
PUF60 POLR2L
PUF60 PSMB4
PUF60 ATR
PUF60 LMAN2
PPP2R1A POLD1
PPP2R1A PSMD8
H3F3B EIF4G2
H3F3B UQCRC2
H3F3B POLR2K
H3F3B EIF2S2
H3F3B SRP9
H3F3B ARPC1A
H3F3B CBFB
H3F3B SUMO1
H3F3B PTGES3
H3F3B TANK
H3F3B DDX5
H3F3B DECR1
H3F3B RHEB
H3F3B ETF1
H3F3B PRDX3
H3F3B PCBP1
H3F3B CALM2
H3F3B ELF1
H3F3B SNRNP27
GRM8 FRMPD4
GRM8 TTLL4
GRM8 NIACR2
CDC25B SMARCA2
CDC25B NACA
CDC25B FAM120A
CDC25B CHD4
CDC25B HTATSF1
CDC25B EDC4
CDC25B HADHB
CDC25B RNPS1
CDC25B UBC
CDC25B ABL1
CDC25B MGAT1
CDC25B NARS
CDC25B TBCB
CDC25B POLRMT
CDC25B CD81
CDC25B TNIP1
CDC25B DCTN2
CDC25B PTOV1
CDC25B SNRNP70
CDC25B ACLY
CDC25B ALDH9A1
CDC25B DPYSL2
CDC25B AP2M1
CDC25B USP5
CDC25B HK1
CDC25B SAFB
CDC25B PRKACA
CDC25B RBM42
CDC25B CHERP
CDC25B SEC24C
CDC25B SHC1
CDC25B ARHGDIA
CDC25B UCP2
CDC25B COL4A2
CDC25B ATP6AP1
CDC25B NCOR2
CDC25B CCT3
CDC25B USP10
CDC25B RAD23A
CDC25B ATP6V0C
CDC25B BAT1
CDC25B SPTAN1
CDC25B ADRM1
CDC25B SIK1
CDC25B AP3D1
CDC25B NAP1L4
CDC25B GUSB
CDC25B AARS
CDC25B ADAR
CDC25B PUM1
CDC25B GGA3
CDC25B COX6B1
CDC25B SMARCA4
CDC25B RPN2
CDC25B HCFC1
CDC25B MBOAT7
CDC25B BCAP31
CDC25B CBX1
CDC25B ARHGAP1
CDC25B HSPB1
CDC25B PSME1
CDC25B TYK2
CDC25B IRF2
CDC25B EWSR1
CDC25B ATXN2L
DSTN HEXB
DSTN MPP1
DSTN FNTA
DSTN RING1
DSTN RPA2
DSTN HSP90AA1
DSTN HSPE1
DSTN NDUFA9
DSTN TSG101
DSTN ATP1B3
DSTN PRCP
DSTN LAMP1
DSTN COPB1
DSTN RPN1
DSTN PPP1R11
DSTN HADHB
DSTN TFAM
DSTN PSME1
DSTN SRP19
DSTN VDAC2
DSTN TCEB1
DSTN MLH1
DSTN ALDH9A1
DSTN PRNP
DSTN CASP4
DSTN CUL3
PRCP PTPN12
PRCP BRD2
PRCP AARS
PRCP MPP1
PRCP TUBA1A
PRCP SON
PRCP CD81
PRCP SSR2
PRCP ALAS1
PRCP COMT
PRCP ATP6V1B2
PRCP HSP90B1
PRCP NONO
PRCP ZFP36L2
PRCP DCTN2
PRCP RPN2
PRCP MAPRE1
PRCP PPIB
PRCP UQCRC1
PRCP METAP1
PRCP MORF4L2
PRCP MRPS22
PRCP LAMP1
PRCP PSMC1
PRCP MSN
PRCP CLTC
PRCP DNAJB1
PRCP RNPS1
PRCP C21orf33
PRCP PUM1
PRCP RPN1
PRCP ALDH9A1
PRCP KIAA0226
PRCP IL10RA
PRCP MLH1
PRCP PPP1R11
PRCP PPT1
PRCP USP10
PRCP HADHB
PRCP TALDO1
PRCP LOC100131311
PRCP HNRNPK
PRCP AP2M1
PRCP PAM
PRCP COX8A
PRCP TNFAIP3
PRCP XPO1
PRCP CAD
PRCP TRIP12
PRCP PSMD7
PRCP COPB1
PRCP PPP1CC
PRCP P4HB
PRCP CCT6A
PRCP PSME1
PRCP IFNGR2
PRCP NARS
PRCP FTH1
PRCP HSD17B4
PRCP STX4
PRCP GUSB
PRCP SQSTM1
PRCP UBC
PRCP UBXN4
PRCP ESD
RPL31 RPS9
RPL31 RPS3
RPL31 RPS3A
CCT7 PSMD14
CCT7 RAB1A
CCT7 POLR2K
CCT7 EIF2S2
CCT7 NPM1
CCT7 PSMD8
CCT7 H2AFZ
CCT7 SDHB
CCT7 ETF1
CCT7 TTC35
CCT7 SLC25A5
CCT7 CALM2
CCT7 AHCY
CCT7 HCCS
CCT7 NEDD8
CCT7 ATP5G3
CCT7 PHB2
CCT7 ME2
CCT7 PSMA1
CCT7 RPL29
CCT7 PHB
CCT7 TOP1
CCT7 RPA1
CCT7 MATR3
CCT7 HNRNPF
CCT7 PCBP2
CCT7 SDHC
CCT7 HINT1
CCT7 PTGES3
CCT7 VDAC2
CCT7 ARPC1A
CCT7 SFRS3
CCT7 SYK
CCT7 PRMT5
CCT7 HNRNPM
CCT7 ARHGDIB
CCT7 PABPC1
CCT7 LOC100131892
CCT7 DNAJA1
CCT7 UQCRC2
CCT7 CUL1
CCT7 P4HB
CCT7 ATP5G2
CCT7 CYCS
CCT7 SUMO1
CCT7 TCP1
CCT7 SUMO2
CCT7 PSMC2
CCT7 MRPS12
CCT7 ACTB
CCT7 AZIN1
CCT7 IK
CCT7 IDH1
LMO4 BRD2
LMO4 CD46
LMO4 YY1
LMO4 UBL4A
LMO4 MAP2K3
LMO4 PPP3CA
LMO4 KIAA0174
LMO4 HNRNPK
LMO4 ALDH9A1
LMO4 CYTH1
LMO4 CAMLG
LMO4 DYRK1A
LMO4 UBXN4
LMO4 FAM120A
TTLL4 ZNF280A
TTLL4 SLK
CCL5 IL10RB
CCL5 TCN2
CCL5 STOM
CCL5 PSAP
CCL5 C2
CCL5 NKG7
FCER1G ALAS1
FCER1G CD14
EEF1G RPN1
EEF1G RPL6
EEF1G NPM1
EEF1G SFRS4
EEF1G UQCRB
EEF1G RPL8
EEF1G ATR
EEF1G FNTA
EEF1G RPA2
EEF1G COX6B1
EEF1G SRP9
EEF1G AIMP1
EEF1G WAPAL
EEF1G HNRNPC
EEF1G NACA
EEF1G DCTN2
EEF1G BAG1
EEF1G TROVE2
EEF1G RPIA
EEF1G TAF7
EEF1G PHF3
EEF1G RPL9
EEF1G UBL4A
EEF1G RPS19
EEF1G VBP1
EEF1G RPL18
EEF1G CD47
EEF1G GNB2L1
EEF1G CCNG1
EEF1G TAF9
EEF1G RPS7
EEF1G RPL12
EEF1G PCBP1
EEF1G LOC100131311
EEF1G RPS3
EEF1G NAP1L1
EEF1G CDC16
EEF1G COX5B
EEF1G TSN
EEF1G VDAC2
EEF1G TTC3
EEF1G EIF3F
EEF1G TAF10
EEF1G ATF4
EEF1G PNN
EEF1G MAPRE1
EEF1G CAMLG
EEF1G RPL36AL
EEF1G UBXN1
EEF1G PSMD6
EEF1G AIP
EEF1G EPS15
EEF1G EEF2
EEF1G XPO1
EEF1G PPP1CC
EEF1G NUP205
EEF1G HNRNPA1
EEF1G ARPC2
EEF1G SSR2
EEF1G RBM25
EEF1G EIF2S2
EEF1G RPS6
EEF1G MLH1
EEF1G UQCRH
EEF1G SPCS2
EEF1G COX17
EEF1G RPL13
EEF1G CUL3
ARPC1A PSMD14
ARPC1A PHB2
ARPC1A TMED10
ARPC1A SSR1
ARPC1A ETF1
ARPC1A PCBP1
ARPC1A NEDD8
ARPC1A HNRNPF
ARPC1A RAB1A
ARPC1A ME2
ARPC1A PSMA1
ARPC1A SDHB
ARPC1A IRAK1
ARPC1A SFRS3
ARPC1A SDHC
ARPC1A RPL36AL
ARPC1A PCBP2
ARPC1A DDX5
ARPC1A DNAJA1
ARPC1A CUL1
ARPC1A ATP5G2
ARPC1A RAP1A
ARPC1A PSMC2
ARPC1A PRKAR1A
ARPC1A KDELR2
ARPC1A IK
SRGN PTPN12
SRGN PPP2R2A
SRGN MYL12A
SRGN UQCRC2
SRGN SERPINB1
SRGN H3F3A
SRGN GNG10
SRGN SRP14
SRGN UBXN4
SRGN IL1R1
EEF1A1 IRF8
EEF1A1 LIPA
EEF1A1 IDH1
EEF1A1 PTGES3
EEF1A1 NCK1
EEF1A1 ADSS
EEF1A1 CCNG2
EEF1A1 ARF6
EEF1A1 ACTB
EEF1A1 SFRS3
HMGB1 SNRPE
HMGB1 TDG
HMGB1 TOPBP1
HMGB1 COMT
HMGB1 NACA
HMGB1 IMMT
HMGB1 CDC16
HMGB1 FXR1
HMGB1 HTATSF1
HMGB1 HNRNPA2B1
HMGB1 USP14
HMGB1 PSMC1
HMGB1 GINS1
HMGB1 EED
HMGB1 PARK7
HMGB1 XRCC6
HMGB1 TROVE2
HMGB1 RNPS1
HMGB1 CTNNB1
HMGB1 CAMLG
HMGB1 EMG1
HMGB1 TCEB1
HMGB1 CKAP5
HMGB1 PPP1CC
HMGB1 TXNRD1
HMGB1 RFC4
HMGB1 EFR3A
HMGB1 MRPL28
HMGB1 FAM50A
HMGB1 LBR
HMGB1 NARS
HMGB1 POLD2
HMGB1 ALCAM
HMGB1 COX5A
HMGB1 RBMX
HMGB1 HSP90AA1
HMGB1 PGM1
HMGB1 PCBP1
HMGB1 DCTN2
HMGB1 TOP2A
HMGB1 UBL4A
HMGB1 HSP90AB1
HMGB1 GNG10
HMGB1 NAP1L1
HMGB1 GARS
HMGB1 TCF3
HMGB1 CCT5
HMGB1 HNRNPK
HMGB1 AP2M1
HMGB1 H3F3A
HMGB1 AIMP2
HMGB1 YY1
HMGB1 LIG1
HMGB1 GTF2E2
HMGB1 XPO1
HMGB1 ITGAE
HMGB1 HNRNPA1
HMGB1 MTHFS
HMGB1 RASSF2
HMGB1 RRP1B
HMGB1 UNG
HMGB1 ESD
HMGB1 HNRNPC
HMGB1 COX6C
HMGB1 EZR
HMGB1 LOC728844
HMGB1 VDAC1
HMGB1 HSPE1
HMGB1 DTYMK
HMGB1 METAP1
HMGB1 NIPA2
HMGB1 MIF
HMGB1 PRPS2
HMGB1 TOP1
HMGB1 MRPS22
HMGB1 ATP5J
HMGB1 RRM1
HMGB1 KIF11
HMGB1 RPN1
HMGB1 MRPL12
HMGB1 HARS
HMGB1 CCT3
HMGB1 BARD1
HMGB1 U2AF1
HMGB1 TFAM
HMGB1 TUBA4A
HMGB1 PABPC1
HMGB1 ATOX1
HMGB1 CCT6A
HMGB1 MTIF2
HMGB1 SUMO1
HMGB1 SET
HMGB1 BTG3
HMGB1 MLH1
HMGB1 H2AFX
HMGB1 DDX21
HMGB1 CCT8
HMGB1 CUL3
HMGB1 AARS
HMGB1 SMC1A
HMGB1 RAD23B
HMGB1 PRKDC
HMGB1 DDX1
HMGB1 RPN2
HMGB1 HMGB2
HMGB1 PTMA
HMGB1 NCL
HMGB1 CASP3
HMGB1 CENPA
HMGB1 E2F3
HMGB1 PSMB7
HMGB1 MCM2
HMGB1 IMPDH2
HMGB1 CBX1
HMGB1 STMN1
HMGB1 QARS
HMGB1 DUT
HMGB1 PCMT1
HMGB1 ATIC
HMGB1 EPS15
HMGB1 UFD1L
HMGB1 EIF3B
HMGB1 TANK
HMGB1 PPP4C
HMGB1 PPIA
AMPD3 HUWE1
AMPD3 RHOG
AMPD3 CD81
AMPD3 SHC1
AMPD3 TSC22D1
AMPD3 LAMP1
AMPD3 TNFAIP3
AMPD3 IQGAP1
AMPD3 FSCN1
AMPD3 ITGB2
MRPL28 SNRPE
MRPL28 NCL
MRPL28 UBE2A
MRPL28 PABPC4
MRPL28 PWP1
MRPL28 NDUFA9
MRPL28 SEC13
MRPL28 FXR1
MRPL28 ATP5J
MRPL28 USP14
MRPL28 PSMC1
MRPL28 CLTC
MRPL28 BUD31
MRPL28 EED
MRPL28 PARK7
MRPL28 XRCC6
MRPL28 IL10RA
MRPL28 RNPS1
MRPL28 CKAP5
MRPL28 CTNNB1
MRPL28 CAMLG
MRPL28 PPP1CC
MRPL28 PRMT1
MRPL28 TXNRD1
MRPL28 MRPS22
MRPL28 NARS
MRPL28 SND1
MRPL28 DNAJB1
MRPL28 EZH2
MRPL28 DYNLL1
MRPL28 COX5A
MRPL28 UBB
MRPL28 PCBP1
MRPL28 DCTN2
MRPL28 PPIB
MRPL28 PSMB3
MRPL28 SNRPF
MRPL28 PSMC3
MRPL28 GNG10
MRPL28 POLR2L
MRPL28 GARS
MRPL28 TALDO1
MRPL28 CAST
MRPL28 HNRNPK
MRPL28 AP2M1
MRPL28 CCT5
MRPL28 YY1
MRPL28 XPO1
MRPL28 YWHAH
MRPL28 GRB2
MRPL28 CCNF
MRPL28 UQCRH
MRPL28 ATIC
MRPL28 MIF
MRPL28 ARF1
MRPL28 VDAC1
MRPL28 HSPE1
MRPL28 MARS
MRPL28 MANF
MRPL28 TSG101
MRPL28 MAPRE1
MRPL28 METAP1
MRPL28 NIPA2
MRPL28 TOP1
MRPL28 PSMD11
MRPL28 RPN1
MRPL28 SPCS2
MRPL28 ZNF131
MRPL28 CCT3
MRPL28 U2AF1
MRPL28 TFAM
MRPL28 ATF4
MRPL28 COX8A
MRPL28 TUFM
MRPL28 SLC25A6
MRPL28 EIF3I
MRPL28 MTHFD2
MRPL28 ATOX1
MRPL28 TCEB1
MRPL28 ARPC2
MRPL28 NME1
MRPL28 USP7
MRPL28 MLH1
MRPL28 FTH1
MRPL28 NAP1L4
MRPL28 H2AFX
MRPL28 SURF1
MRPL28 CCT8
MRPL28 CUL3
MRPL28 AARS
MRPL28 PPP4C
MRPL28 COX6B1
MRPL28 RPN2
MRPL28 UQCRC1
MRPL28 PSMD4
MRPL28 TSN
MRPL28 CASP3
MRPL28 TOPBP1
MRPL28 E2F3
MRPL28 PDHB
MRPL28 GOT2
MRPL28 CBX1
MRPL28 ATP5D
MRPL28 QARS
MRPL28 PCMT1
MRPL28 SART3
MRPL28 PSMA6
MRPL28 UFD1L
MRPL28 HMGB2
MRPL28 MYL6B
MRPL28 PSMC6
HIF1A LAMB2
CCR1 MT1A
CCR1 ACP2
CCR1 GLUL
CCR1 MT2A
CCR1 AP3D1
CCR1 FTH1
CCR1 LGALS3
CCR1 SOD2
CD2 FYN
CD2 CD3D
CD2 CST3
CD2 TRD@
CD2 LCP2
CD2 CD6
CD2 IL32
MCM7 VDAC1
MCM7 GAPDH
MCM7 HSPE1
MCM7 PSME2
MCM7 PKM2
MCM7 FARSA
MCM7 GRB2
MCM7 KIF2C
MCM7 MCM6
MCM7 CHAF1A
MCM7 MCM2
MCM7 PPP4C
MCM7 CCT3
MCM7 EIF3CL
MCM7 AIMP2
MCM7 LDHA
MCM7 KPNA2
MCM7 ESPL1
MCM7 POLD2
MCM7 ADA
STX4 ARPC1B
STX4 HSF1
STX4 ARF1
STX4 DNMT1
STX4 RHOG
STX4 CD81
STX4 SF3B2
STX4 FUS
STX4 NNMT
STX4 PLEK
STX4 COPB1
STX4 BCAP31
STX4 LHFPL2
STX4 VAV1
STX4 GLUL
STX4 MAN2A1
STX4 ITGB2
STX4 JUNB
STX4 ATOX1
STX4 ASAH1
STX4 SURF1
STX4 CAPN1
DNM2 PCK2
DNM2 SFRS4
DNM2 NFE2L1
DNM2 NONO
DNM2 SMARCA4
DNM2 RPN2
DNM2 MAP4K1
DNM2 CYP1A2
DNM2 IMMT
DNM2 IDH3G
DNM2 MSN
DNM2 NFATC1
DNM2 SERINC3
DNM2 GPI
DNM2 EIF3CL
DNM2 SPTAN1
DNM2 AP1B1
DNM2 PABPC4
DNM2 ATXN2L
DNM2 CHERP
DNM2 ZBTB17
GCH1 KARS
GCH1 CYBB
GCH1 GLUL
ROS1 HLF
ROS1 NR6A1
RBMX KIAA0226
RBMX ARCN1
RBMX NDUFA9
RBMX YY1
RBMX MORF4L2
RBMX CDC16
RBMX ATP5J
RBMX CLTC
RBMX EED
RBMX XRCC6
RBMX TROVE2
RBMX TSN
RBMX VDAC2
RBMX CDC123
RBMX FDPS
RBMX DNAJA1
RBMX TXNRD1
RBMX PDIA6
RBMX CCT4
RBMX ALDH9A1
RBMX DYNLL1
RBMX COX5A
RBMX RPA2
RBMX HSP90AA1
RBMX SRP9
RBMX TRIP12
RBMX SRP14
RBMX DCTN2
RBMX RAB21
RBMX RPL6
RBMX SLC25A3
RBMX UBE2L3
RBMX AP2M1
RBMX H3F3A
RBMX DGUOK
RBMX XPO1
RBMX EIF4A3
RBMX YWHAH
RBMX PSIP1
RBMX C11orf58
RBMX CUL3
RBMX KDELR2
RBMX HNRNPC
RBMX EIF4G2
RBMX AIMP1
RBMX RPIA
RBMX MAPRE1
RBMX METAP1
RBMX PSMA1
RBMX ATP6V1E1
RBMX TOP1
RBMX PSMB1
RBMX SPCS2
RBMX RPL18
RBMX U2AF1
RBMX TFAM
RBMX SNRPD2
RBMX MOBKL1B
RBMX NUP205
RBMX EFR3A
RBMX MLH1
RBMX RBBP7
RBMX ESD
RBMX ATP5O
RBMX SNRPG
RBMX NPM1
RBMX IGBP1
RBMX DDX1
RBMX YWHAE
RBMX TAF7
RBMX PTMA
RBMX SNRPD3
RBMX TOPBP1
RBMX CBX1
RBMX VBP1
RBMX DUT
RBMX PSMD6
RBMX HNRNPF
RBMX UFD1L
RBMX TCP1
RBMX SRP19
RBMX GLO1
RBMX SSB
RBMX PSMC6
RAB21 KARS
RAB21 TDG
RAB21 PARK7
RAB21 GTF2E2
RAB21 NONO
RAB21 COX5A
RAB21 RBM3
RAB21 CTSH
RAB21 WAPAL
RAB21 IGBP1
RAB21 PCBP1
RAB21 RPN2
RAB21 CCT4
RAB21 CCNG1
RAB21 MAPRE1
RAB21 PSMD6
RAB21 METAP1
RAB21 NIPA2
RAB21 KPNA2
RAB21 MORF4L2
RAB21 HERPUD1
RAB21 ZNF131
RAB21 HTATSF1
RAB21 PSMD11
RAB21 HNRNPA2B1
RAB21 USP9X
RAB21 DYNLL1
RAB21 EED
RAB21 CBX1
RAB21 TSN
RAB21 DPYSL2
RAB21 TOP1
RAB21 EIF3I
RAB21 AP2M1
RAB21 BAG1
RAB21 MOBKL1B
RAB21 ARPC2
RAB21 AIMP1
RAB21 SLC9A6
RAB21 XPO1
RAB21 UBL4A
RAB21 TXNRD1
RAB21 PDIA6
RAB21 RRP1B
RAB21 DDX39
RAB21 PPP2R2A
RAB21 PSMC6
RAB21 MLH1
RAB21 MFAP1
RAB21 SURF1
RAB21 MCM3
NEDD8 PSMD14
NEDD8 POLR2K
NEDD8 PSMD8
NEDD8 PTGES3
NEDD8 ETF1
NEDD8 ATP6V0B
NEDD8 SLC25A5
NEDD8 CALM2
NEDD8 HCCS
NEDD8 RANBP1
NEDD8 PSMD6
NEDD8 PHB2
NEDD8 SDHB
NEDD8 PSMA1
NEDD8 SLC25A3
NEDD8 ME2
NEDD8 NFKB1
NEDD8 UBE2L3
NEDD8 HMGN2
NEDD8 PCBP2
NEDD8 PABPC1
NEDD8 APEX1
NEDD8 HINT1
NEDD8 DAD1
NEDD8 DDOST
NEDD8 HNRNPF
NEDD8 YWHAZ
NEDD8 VDAC2
NEDD8 ARHGDIB
NEDD8 ATP5G3
NEDD8 FDPS
NEDD8 YBX1
NEDD8 CBFB
NEDD8 SUMO1
NEDD8 RPL36AL
NEDD8 PSMC2
NEDD8 UBE2D2
NEDD8 MRPS12
NEDD8 SDHC
NEDD8 AZIN1
NEDD8 IK
ILK COPS6
PSMB3 SNRPE
PSMB3 PIM1
PSMB3 UBE2A
PSMB3 DAP3
PSMB3 COMT
PSMB3 PWP1
PSMB3 BST2
PSMB3 ACOT7
PSMB3 SRPR
PSMB3 NP
PSMB3 GPI
PSMB3 CHD4
PSMB3 ATP5J
PSMB3 PSMC1
PSMB3 CLTC
PSMB3 BUD31
PSMB3 PPP4C
PSMB3 XRCC6
PSMB3 TCEB1
PSMB3 RNPS1
PSMB3 POLR2L
PSMB3 EMG1
PSMB3 RAD23B
PSMB3 FDPS
PSMB3 PSMD7
PSMB3 CKAP5
PSMB3 PRMT1
PSMB3 TXNRD1
PSMB3 MRPS22
PSMB3 NARS
PSMB3 UBE2L3
PSMB3 BCAP31
PSMB3 NDUFA9
PSMB3 DDX39
PSMB3 EZH2
PSMB3 DYNLL1
PSMB3 COX5A
PSMB3 UBB
PSMB3 MANF
PSMB3 DCTN2
PSMB3 EXOSC7
PSMB3 PPIB
PSMB3 UBL4A
PSMB3 NME1
PSMB3 MCM6
PSMB3 PSMC3
PSMB3 ACLY
PSMB3 U2AF1
PSMB3 GTF2A2
PSMB3 CCT5
PSMB3 AP2M1
PSMB3 TALDO1
PSMB3 AIMP2
PSMB3 ALDOA
PSMB3 ANXA2
PSMB3 ZNHIT3
PSMB3 SLC9A6
PSMB3 HNRNPA1
PSMB3 PSME1
PSMB3 UNG
PSMB3 CUL3
PSMB3 WIPF2
PSMB3 RBM42
PSMB3 ATIC
PSMB3 H3F3A
PSMB3 ARF1
PSMB3 TUBA1A
PSMB3 NONO
PSMB3 VDAC1
PSMB3 HSPE1
PSMB3 AKR1B1
PSMB3 FXR1
PSMB3 MAPRE1
PSMB3 RAD23A
PSMB3 RALY
PSMB3 MIF
PSMB3 ATP6V1E1
PSMB3 TOP1
PSMB3 PSMD11
PSMB3 RRM1
PSMB3 EIF2S1
PSMB3 CCT3
PSMB3 COX8A
PSMB3 SLC25A6
PSMB3 PDHA1
PSMB3 PEBP1
PSMB3 GLA
PSMB3 ATOX1
PSMB3 DDT
PSMB3 CHMP1A
PSMB3 SET
PSMB3 NAP1L4
PSMB3 ESD
PSMB3 COX6A1
PSMB3 SNRPG
PSMB3 PARK7
PSMB3 HAX1
PSMB3 MRPL23
PSMB3 COX6B1
PSMB3 GAPDH
PSMB3 PSME2
PSMB3 RPN2
PSMB3 UQCRC1
PSMB3 PSMD4
PSMB3 EFEMP2
PSMB3 MPRIP
PSMB3 PDHB
PSMB3 PSMB7
PSMB3 IFNGR2
PSMB3 CLTA
PSMB3 KARS
PSMB3 CBX1
PSMB3 CTSH
PSMB3 SNRPF
PSMB3 PPP1CC
PSMB3 QARS
PSMB3 COPS6
PSMB3 PSMA6
PSMB3 PSMB4
F8A1 IRF2
F8A1 ELF4
F8A1 NONO
F8A1 CAPN1
F8A1 RBBP7
F8A1 NFKB1
F8A1 GPI
DSC3 DMC1
UBE2L3 SNRPD3
UBE2L3 ARCN1
UBE2L3 COMT
UBE2L3 PWP1
UBE2L3 NDUFA9
UBE2L3 FAM120A
UBE2L3 RARS
UBE2L3 ATP5J
UBE2L3 CAP1
UBE2L3 PSMC1
UBE2L3 CLTC
UBE2L3 PARK7
UBE2L3 XRCC6
UBE2L3 TSN
UBE2L3 HADHB
UBE2L3 FDPS
UBE2L3 TCEB1
UBE2L3 DNAJA1
UBE2L3 TXNRD1
UBE2L3 VDAC1
UBE2L3 OXA1L
UBE2L3 DDX39
UBE2L3 YWHAB
UBE2L3 DYNLL1
UBE2L3 COX5A
UBE2L3 HSP90AA1
UBE2L3 UBB
UBE2L3 DCTN2
UBE2L3 EXOSC7
UBE2L3 PSMC3
UBE2L3 ACLY
UBE2L3 COPB1
UBE2L3 GTF2A2
UBE2L3 TALDO1
UBE2L3 PSMA2
UBE2L3 CCT5
UBE2L3 EIF4A3
UBE2L3 HNRNPA1
UBE2L3 AP2M1
UBE2L3 MFAP1
UBE2L3 KDELR2
UBE2L3 GUK1
UBE2L3 ARF1
UBE2L3 NONO
UBE2L3 CYCS
UBE2L3 YY1
UBE2L3 HSPE1
UBE2L3 AKR1B1
UBE2L3 TSG101
UBE2L3 CAPZA1
UBE2L3 MAPRE1
UBE2L3 UBA52
UBE2L3 ATP6V1E1
UBE2L3 MRPS22
UBE2L3 ATP6V1F
UBE2L3 RPN1
UBE2L3 MRPL12
UBE2L3 COX5B
UBE2L3 U2AF1
UBE2L3 GLUL
UBE2L3 PPP1R7
UBE2L3 LDHA
UBE2L3 ATOX1
UBE2L3 DDT
UBE2L3 SSR2
UBE2L3 SET
UBE2L3 NAP1L4
UBE2L3 MRPS12
UBE2L3 RBBP7
UBE2L3 DDX21
UBE2L3 ATP5O
UBE2L3 HEXB
UBE2L3 COX6A1
UBE2L3 SNRPG
UBE2L3 MRPL23
UBE2L3 COX6B1
UBE2L3 ATP6V1B2
UBE2L3 RPN2
UBE2L3 TNIP1
UBE2L3 HNRNPF
UBE2L3 PSMD4
UBE2L3 EFEMP2
UBE2L3 NCL
UBE2L3 PHB
UBE2L3 PDHB
UBE2L3 IFNGR2
UBE2L3 IMPDH2
UBE2L3 KARS
UBE2L3 SNRPF
UBE2L3 PSME1
UBE2L3 ARHGDIB
UBE2L3 PSMA6
UBE2L3 UBE2I
UBE2L3 SRP19
UBE2L3 PSMB4
UBE2L3 SSB
BATF WARS
BATF FABP5L7
MAPK14 HTN1
MAPK14 SURF1
MAPK14 UBL4A
MAPK14 ST3GAL4
MAPK14 FXR2
MAPK14 FAS
MAPK14 COL9A2
MAPK14 CAPN1
MAPK14 FOXO4
MAPK14 FSCN1
PSMA2 SNRPE
PSMA2 COX6A1
PSMA2 RPL6
PSMA2 EIF2S2
PSMA2 RPL8
PSMA2 DYNLL1
PSMA2 CYCS
PSMA2 ATP5G3
PSMA2 SRP19
PSMA2 RPS10
PSMA2 SPCS2
PSMA2 PSMC2
PSMA2 SNRPF
PSMA2 ATP5J
PSMA2 TAF9
PSMA2 RHEB
PSMA2 PCMT1
PSMA2 MDH1
PSMA2 PARK7
PSMA2 HINT1
PSMA2 COX5B
PSMA2 RPL9
PSMA2 RPL18
PSMA2 C1QBP
PSMA2 MAPRE1
PSMA2 PRDX3
PSMA2 VDAC2
PSMA2 RPL10A
PSMA2 SSR4
PSMA2 PPIA
PSMA2 XPO1
PSMA2 TTC35
PSMA2 RPS6
PSMA2 PSMB4
PSMA2 HNRNPC
PSMA2 ATP5C1
PSMA2 ATP5O
USP5 NCL
USP5 R3HDM1
USP5 PABPC4
USP5 PWP1
USP5 FAM120A
USP5 CHD4
USP5 EZR
USP5 PSMC1
USP5 EDC4
USP5 EIF3B
USP5 XRCC6
USP5 PSMC3
USP5 ANXA11
USP5 RNPS1
USP5 CKAP5
USP5 NARS
USP5 POLRMT
USP5 SND1
USP5 BOP1
USP5 CD81
USP5 DCTN2
USP5 PTOV1
USP5 HSP90AB1
USP5 CASC3
USP5 SNRNP70
USP5 ACLY
USP5 UBTF
USP5 SPTAN1
USP5 AP2M1
USP5 HK1
USP5 SAFB
USP5 PRKACA
USP5 LIG1
USP5 BAT3
USP5 AP1B1
USP5 UNG
USP5 WIPF2
USP5 RBM42
USP5 SDHA
USP5 CHERP
USP5 SEC24C
USP5 RNPEP
USP5 NONO
USP5 SHC1
USP5 UCP2
USP5 SMARCA2
USP5 CYP1A2
USP5 ARHGAP1
USP5 TOP1
USP5 MRPS22
USP5 RRM1
USP5 ESPL1
USP5 NCOR2
USP5 CCT3
USP5 USP10
USP5 RAD23A
USP5 CAPN1
USP5 KPNA2
USP5 PABPC1
USP5 MTA1
USP5 CCT6A
USP5 DDX11
USP5 AP3D1
USP5 H2AFX
USP5 ESD
USP5 MCM3
USP5 AARS
USP5 SMC1A
USP5 LOC96610
USP5 PUM1
USP5 RAD23B
USP5 STIP1
USP5 PRKDC
USP5 RPN2
USP5 UQCRC1
USP5 ATP1B3
USP5 TOPBP1
USP5 PLCG2
USP5 KNTC1
USP5 GOT2
USP5 MCM2
USP5 CLTA
USP5 U2AF1
USP5 HNRNPU
USP5 QARS
USP5 SMARCC2
USP5 HSP90B1
USP5 CAD
USP5 EWSR1
USP5 SSRP1
USP5 ATXN2L
IGF2R AP3D1
IGF2R HSPB1
IGF2R HK1
IGF2R SOD2
CTSD ACP2
CTSD LGALS3BP
CTSD GLA
CTSD WARS
CTSD MMP9
CTSD LGALS3
CTSD S100A11
CTSD SLC1A3
CTSD CTSA
CTSD PSAP
CTSD SERPINA1
CTSD APOE
CTSD CHI3L1
CTSD GLUL
CTSD RAD23A
CTSD CAPG
CTSD ICAM1
CTSD ANXA2
CTSD GRN
CTSD MT1A
CTSD P4HB
CTSD NINJ1
CTSD CD14
CTSD GPNMB
CPT1B BRD2
CPT1B FEZ2
CPT1B HSF1
CPT1B FOXO1
CPT1B SAFB
CPT1B SHC1
CPT1B GGA3
CPT1B PCBP1
CPT1B RPN2
CPT1B PI4KA
CPT1B CYP1A2
CPT1B IRF3
CPT1B YY1
CPT1B MPRIP
CPT1B TATDN2
CPT1B MYST3
CPT1B DYRK1A
CPT1B GUSBP1
CPT1B CD19
CPT1B KIAA0226
CPT1B SNRNP70
CPT1B TCF3
CPT1B RAD23A
CPT1B KLF6
CPT1B KIAA0174
CPT1B SMARCC2
CPT1B PRKACA
CPT1B ATP6V0C
CPT1B CAST
CPT1B DGKZ
CPT1B PMS2L5
CPT1B ALDH9A1
CPT1B CLK2
CPT1B ATXN2L
CPT1B SDHA
CPT1B CHERP
CPT1B GUSB
RUNX1 MYL3
PTTG1IP ARF1
PTTG1IP USP9X
PTTG1IP DYNLL1
PTTG1IP ARCN1
PTTG1IP LARP4B
PTTG1IP RRAGA
PTTG1IP COMT
PTTG1IP PCBP1
PTTG1IP PRPS2
PTTG1IP DAZAP2
PTTG1IP MAPRE1
PTTG1IP TMED10
PTTG1IP UBL4A
PTTG1IP IER2
PTTG1IP MYL12A
PTTG1IP ATP6V1E1
PTTG1IP HTATSF1
PTTG1IP RHEB
PTTG1IP CD164
PTTG1IP GLRX
PTTG1IP COPB1
PTTG1IP SEPT8
PTTG1IP EED
PTTG1IP CBX1
PTTG1IP HTRA1
PTTG1IP SPCS2
PTTG1IP AP2M1
PTTG1IP GNB1
PTTG1IP MOBKL1B
PTTG1IP VAMP7
PTTG1IP SSR2
PTTG1IP NMI
HNRNPC SNRPE
HNRNPC NCL
HNRNPC RPL8
HNRNPC CENPA
HNRNPC COPS5
HNRNPC PWP1
HNRNPC NDUFA9
HNRNPC NACA
HNRNPC PSMD6
HNRNPC FXR1
HNRNPC MORF4L2
HNRNPC RARS
HNRNPC CDC16
HNRNPC CCNG1
HNRNPC DECR1
HNRNPC HNRNPA2B1
HNRNPC PSMC1
HNRNPC CLTC
HNRNPC RPL12
HNRNPC PARK7
HNRNPC XRCC6
HNRNPC TROVE2
HNRNPC RPL9
HNRNPC TSN
HNRNPC CLIC1
HNRNPC RNPS1
HNRNPC EMG1
HNRNPC TCEB1
HNRNPC PPP1CC
HNRNPC TXNRD1
HNRNPC PDIA6
HNRNPC CCT6A
HNRNPC CCT4
HNRNPC TBCB
HNRNPC TMED10
HNRNPC DYNLL1
HNRNPC COX5A
HNRNPC RPA2
HNRNPC HSP90AA1
HNRNPC SRP9
HNRNPC TRIP12
HNRNPC SRP14
HNRNPC TOP2A
HNRNPC RPL6
HNRNPC PSMC3
HNRNPC TSG101
HNRNPC GTF2A2
HNRNPC HNRNPK
HNRNPC MAPRE1
HNRNPC H3F3A
HNRNPC PRDX3
HNRNPC XPO1
HNRNPC EIF4A3
HNRNPC HNRNPA1
HNRNPC RRP1B
HNRNPC PSMD4
HNRNPC CUL3
HNRNPC ATP5C1
HNRNPC COX6C
HNRNPC EIF4G2
HNRNPC FNTA
HNRNPC GLUD1
HNRNPC CYCS
HNRNPC AIMP1
HNRNPC HSPE1
HNRNPC ARL1
HNRNPC RPIA
HNRNPC ATP5J
HNRNPC YY1
HNRNPC METAP1
HNRNPC NIPA2
HNRNPC TOP1
HNRNPC MRPS22
HNRNPC RRM1
HNRNPC KIF11
HNRNPC PSMB1
HNRNPC RPN1
HNRNPC SPCS2
HNRNPC RPL18
HNRNPC BARD1
HNRNPC U2AF1
HNRNPC VBP1
HNRNPC TFAM
HNRNPC TUBA4A
HNRNPC COX17
HNRNPC NUP205
HNRNPC EFR3A
HNRNPC ARPC2
HNRNPC MTIF2
HNRNPC SUMO1
HNRNPC PPP2R2A
HNRNPC SET
HNRNPC MLH1
HNRNPC RBBP7
HNRNPC DDX21
HNRNPC CCT8
HNRNPC ESD
HNRNPC ATP5O
HNRNPC COX6A1
HNRNPC NPM1
HNRNPC RAD23B
HNRNPC GAPDH
HNRNPC IGBP1
HNRNPC TANK
HNRNPC DDX1
HNRNPC YWHAE
HNRNPC TAF7
HNRNPC UQCRC1
HNRNPC HMGB2
HNRNPC PTMA
HNRNPC SNRPD3
HNRNPC TOPBP1
HNRNPC PDHB
HNRNPC MFAP1
HNRNPC SNRPF
HNRNPC DDX18
HNRNPC QARS
HNRNPC DUT
HNRNPC EPS15
HNRNPC SNRPD2
HNRNPC TCP1
HNRNPC PSMC6
HNRNPC SRP19
HNRNPC PSMB4
HNRNPC SSB
HNRNPC AMD1
PTPN12 SEC13
PTPN12 ALDOA
PTPN12 IMMT
PTPN12 P4HB
PTPN12 RFC4
PTPN12 TUBA1A
PTPN12 TOPBP1
PTPN12 TALDO1
PTPN12 E2F3
PTPN12 AP2M1
PTPN12 TRIP12
PTPN12 PSMC1
AIM1 BRD2
AIM1 AARS
AIM1 ARF1
AIM1 TUBA1A
AIM1 SHC1
AIM1 COMT
AIM1 WAPAL
AIM1 PARK7
AIM1 RPN2
AIM1 DAZAP2
AIM1 UBXN1
AIM1 UBL4A
AIM1 PRPS2
AIM1 MPRIP
AIM1 DYRK1A
AIM1 MSN
AIM1 NAP1L1
AIM1 CBX1
AIM1 ISCU
AIM1 PI4KA
AIM1 USP10
AIM1 DPYSL2
AIM1 KIAA0174
AIM1 TNFAIP3
AIM1 TTC3
AIM1 EWSR1
AIM1 P4HB
AIM1 KPNB1
AIM1 NUBP1
AIM1 NAP1L4
AIM1 ALDH9A1
AIM1 UBXN4
PAICS SEC61B
PAICS CCT2
PAICS CYCS
PAICS GAPDH
PAICS HCCS
PAICS TOP2A
PAICS RANBP1
PAICS CENPA
PAICS PHB
PAICS EBNA1BP2
PAICS KARS
PAICS MCM4
PAICS CCT5
PAICS DDOST
PAICS TKT
PAICS PSMA6
PAICS PPIA
PAICS PRMT1
PAICS YBX1
PAICS NME1
PAICS GLO1
SLA PRKCB
AKR1B1 ARPC1B
AKR1B1 AIMP2
AKR1B1 COX5A
AKR1B1 DAP3
AKR1B1 VDAC1
AKR1B1 PWP1
AKR1B1 NDUFA9
AKR1B1 PSME2
AKR1B1 MANF
AKR1B1 EXOSC7
AKR1B1 UQCRC1
AKR1B1 PSMD4
AKR1B1 UBA52
AKR1B1 APRT
AKR1B1 PDHB
AKR1B1 PSMC3
AKR1B1 PSMC1
AKR1B1 ARD1A
AKR1B1 IFNGR2
AKR1B1 GARS
AKR1B1 COX8A
AKR1B1 SNRPF
AKR1B1 CCT3
AKR1B1 TALDO1
AKR1B1 TKT
AKR1B1 ANXA2
AKR1B1 TCEB1
AKR1B1 ATOX1
AKR1B1 HDLBP
AKR1B1 ADRM1
AKR1B1 CSTB
AKR1B1 SSR2
AKR1B1 LBR
AKR1B1 ATP6V1B2
POLR2J2 ARPC1B
MSN SON
MSN LARP4B
MSN PFN1
MSN RHOA
MSN GNB1
MSN MAP4K1
MSN DNMT1
MSN FAM120A
MSN CHD4
MSN MYL12A
MSN IER2
MSN DYRK1A
MSN PSMC1
MSN EED
MSN PARK7
MSN XRCC6
MSN HNRNPU
MSN FAM50A
MSN TBCB
MSN CLK2
MSN SFRS4
MSN RHOG
MSN FOXO1
MSN CD81
MSN IER3
MSN DCTN2
MSN DAZAP2
MSN LAMP1
MSN ACLY
MSN ALDH9A1
MSN NAP1L1
MSN DPYSL2
MSN AP2M1
MSN SAFB
MSN PRKACA
MSN SLC9A6
MSN RFTN1
MSN ELF4
MSN TUBA1A
MSN NONO
MSN SHC1
MSN FUS
MSN PRPS2
MSN TOP1
MSN COL4A2
MSN USP9X
MSN NCOR2
MSN USP10
MSN ECH1
MSN CAPN1
MSN SPTAN1
MSN CD99
MSN AP3D1
MSN ACTN1
MSN NMI
MSN AARS
MSN ADAR
MSN RAD23B
MSN RRAGA
MSN SMARCA4
MSN ZYX
MSN IQGAP1
MSN RPN2
MSN YWHAE
MSN PPP2R2A
MSN HCFC1
MSN HUWE1
MSN EFEMP2
MSN NCL
MSN R3HDM1
MSN MPRIP
MSN PDHB
MSN IFNGR2
MSN BCAP31
MSN CBX1
MSN PI4KA
MSN PSME1
MSN PAM
MSN ARHGDIB
MSN EWSR1
MSN UQCRC1
MSN UBC
MTIF2 KIAA0226
MTIF2 TUBA1A
MTIF2 SMARCA2
MTIF2 NDUFA9
MTIF2 NACA
MTIF2 SEC13
MTIF2 IMMT
MTIF2 ADRM1
MTIF2 FAM120A
MTIF2 FXR1
MTIF2 HNRNPA2B1
MTIF2 DYRK1A
MTIF2 LOC100131311
MTIF2 EDC4
MTIF2 CXCR5
MTIF2 C21orf33
MTIF2 EED
MTIF2 XRCC6
MTIF2 NONO
MTIF2 TROVE2
MTIF2 RNPS1
MTIF2 KIAA0174
MTIF2 CAMLG
MTIF2 TCEB1
MTIF2 RFC4
MTIF2 TRAP1
MTIF2 CCT6A
MTIF2 RBM25
MTIF2 NARS
MTIF2 MAP3K4
MTIF2 PWP1
MTIF2 OXA1L
MTIF2 USP9X
MTIF2 TNIP1
MTIF2 HSP90AA1
MTIF2 TRIP12
MTIF2 PCBP1
MTIF2 EXOSC7
MTIF2 HDAC2
MTIF2 TOP2A
MTIF2 HSP90AB1
MTIF2 ZNF146
MTIF2 EPRS
MTIF2 SNRNP70
MTIF2 TTC3
MTIF2 COPB1
MTIF2 UBTF
MTIF2 KTN1
MTIF2 TCF3
MTIF2 CAST
MTIF2 HNRNPK
MTIF2 AP2M1
MTIF2 HK1
MTIF2 SAFB
MTIF2 YY1
MTIF2 LIG1
MTIF2 GTF2E2
MTIF2 XPO1
MTIF2 KPNB1
MTIF2 UNG
MTIF2 IMPDH2
MTIF2 ATIC
MTIF2 SDHA
MTIF2 SEC24C
MTIF2 HSF1
MTIF2 EZR
MTIF2 ATR
MTIF2 SHC1
MTIF2 VDAC1
MTIF2 FUS
MTIF2 TSG101
MTIF2 METAP1
MTIF2 CARS
MTIF2 PRPS2
MTIF2 TOP1
MTIF2 TATDN2
MTIF2 RAE1
MTIF2 RPN1
MTIF2 RBM42
MTIF2 CCT3
MTIF2 U2AF1
MTIF2 EIF3F
MTIF2 PSMC1
MTIF2 CLTC
MTIF2 BAT1
MTIF2 PABPC1
MTIF2 ZNF638
MTIF2 HNRNPA1
MTIF2 EFR3A
MTIF2 ARPC2
MTIF2 SUMO1
MTIF2 SET
MTIF2 SIK1
MTIF2 MLH1
MTIF2 NAP1L4
MTIF2 SQSTM1
MTIF2 DDX21
MTIF2 GUSB
MTIF2 MCM3
MTIF2 BRD2
MTIF2 AARS
MTIF2 SMC1A
MTIF2 NPM1
MTIF2 RAD23B
MTIF2 COX6B1
MTIF2 DDX1
MTIF2 RPN2
MTIF2 YWHAE
MTIF2 PPP2R2A
MTIF2 UQCRC1
MTIF2 NDUFB7
MTIF2 NCL
MTIF2 TOPBP1
MTIF2 E2F3
MTIF2 PDHB
MTIF2 AP2S1
MTIF2 BMS1
MTIF2 CLTA
MTIF2 CBX1
MTIF2 HNRNPU
MTIF2 TSN
MTIF2 QARS
MTIF2 RAD23A
MTIF2 PCMT1
MTIF2 HSP90B1
MTIF2 MAPK6
MTIF2 EWSR1
MTIF2 RABGGTB
MTIF2 ATXN2L
MTIF2 PSMC6
UPP1 ARPC1B
UPP1 SNRPE
UPP1 ITGB1
UPP1 MAPK6
UPP1 TUBA1A
UPP1 COX5A
UPP1 TNIP1
UPP1 VDAC1
UPP1 BIRC2
UPP1 PSMA6
UPP1 PSME2
UPP1 LGALS1
UPP1 IL1R1
UPP1 NR1H3
UPP1 PPIB
UPP1 NCOA4
UPP1 IDH2
UPP1 IER2
UPP1 GLRX
UPP1 APOC1
UPP1 GTF2A2
UPP1 NAP1L1
UPP1 ACTA2
UPP1 HTRA1
UPP1 CD63
UPP1 SQSTM1
UPP1 CAMLG
UPP1 PDXK
UPP1 P4HB
UPP1 PPP1R7
UPP1 ATOX1
UPP1 ARPC2
UPP1 CSTB
UPP1 FTH1
UPP1 SERPINB1
ARID3A STIP1
BTN3A1 BTN2A1
FKBP2 ELF4
FKBP2 TUBA1A
FKBP2 IL10RB
FKBP2 CYP1A2
FKBP2 YWHAE
FKBP2 TOP1
FKBP2 EPS15
FKBP2 PSMC3
FKBP2 BMS1
FKBP2 RAE1
FKBP2 TFDP1
FKBP2 EED
FKBP2 PPP4C
FKBP2 TROVE2
FKBP2 PPP1R7
FKBP2 C5AR1
FKBP2 LYL1
FKBP2 CAPN1
FKBP2 EIF3I
FKBP2 DGKZ
FKBP2 METAP1
FKBP2 NDUFB7
FKBP2 MUM1
FKBP2 TBCB
FKBP2 MYL6B
FKBP2 SQSTM1
FKBP2 SURF1
FKBP2 SEC24C
FKBP2 CXCR5
NDUFA5 ZNF638
TRIO C1R
MAP3K11 C1R
MAP3K11 ATP5D
MAP3K11 DGKZ
MAP3K11 IL10RB
MAP3K11 ARID5A
MAP3K11 ATXN2L
MAP3K11 EDC4
MAP3K11 TCIRG1
YBX1 PSMD8
YBX1 SLC25A5
YBX1 HCCS
YBX1 TOP2A
YBX1 RANBP1
YBX1 HNRNPF
YBX1 PLK1
YBX1 AHCY
YBX1 PSMA1
YBX1 SLC25A3
YBX1 PHB
YBX1 SDHB
YBX1 C1D
YBX1 DDOST
YBX1 TCEA1
YBX1 APEX1
YBX1 HNRNPM
YBX1 VDAC2
YBX1 ATP5G3
YBX1 TALDO1
YBX1 PSMC2
YBX1 ETF1
YBX1 KDELR2
STRN3 TTC3
STRN3 H3F3A
STRN3 SPCS2
STRN3 TSG101
NMI ARL1
NMI DYNLL1
NMI HSP90AA1
NMI CYCS
NMI COMT
NMI PSMB9
NMI PCBP1
NMI EXOSC7
NMI UQCRC1
NMI HSP90AB1
NMI PSMD11
NMI PDHB
NMI PSMC3
NMI MDH1
NMI PARK7
NMI PSMC1
NMI TCP1
NMI CASP4
NMI HSPE1
IL10RB ARF1
IL10RB ACP2
IL10RB CCND1
IL10RB SCRIB
IL10RB COMT
IL10RB BST2
IL10RB PSME2
IL10RB MANF
IL10RB TCIRG1
IL10RB MPP1
IL10RB NR1H3
IL10RB ATP6V0C
IL10RB LIMK1
IL10RB CHD4
IL10RB CYP1A2
IL10RB SNRNP70
IL10RB GNG10
IL10RB LOC100131311
IL10RB EDC4
IL10RB BMS1
IL10RB BCAP31
IL10RB ATP6AP1
IL10RB IL10RA
IL10RB TNFRSF1B
IL10RB DYRK1A
IL10RB RAD23A
IL10RB GGA3
IL10RB KLF6
IL10RB AP2M1
IL10RB CAMLG
IL10RB SAFB
IL10RB CD63
IL10RB C1R
IL10RB DGKZ
IL10RB MUM1
IL10RB STOM
IL10RB ATXN2L
IL10RB RNPEP
IL10RB GUSB
SMARCA4 AARS
SMARCA4 ADAR
SMARCA4 DNMT1
SMARCA4 RNPEP
SMARCA4 CD81
SMARCA4 SHC1
SMARCA4 MMP9
SMARCA4 FAM50A
SMARCA4 ARHGDIA
SMARCA4 ATP6AP1
SMARCA4 LAMB1
SMARCA4 FUS
SMARCA4 RPN2
SMARCA4 SND1
SMARCA4 MAP4K1
SMARCA4 EDC4
SMARCA4 HCFC1
SMARCA4 HUWE1
SMARCA4 AP1B1
SMARCA4 KNTC1
SMARCA4 CHD4
SMARCA4 TKT
SMARCA4 COL4A2
SMARCA4 LAMP1
SMARCA4 PSAP
SMARCA4 CLTC
SMARCA4 COL6A2
SMARCA4 EIF3CL
SMARCA4 CLTA
SMARCA4 NCOR2
SMARCA4 SNRNP70
SMARCA4 TCF3
SMARCA4 DPYSL2
SMARCA4 HNRNPU
SMARCA4 R3HDM1
SMARCA4 RAD23A
SMARCA4 FLNA
SMARCA4 LGALS3BP
SMARCA4 MAN2B1
SMARCA4 HK1
SMARCA4 SAFB
SMARCA4 IMMT
SMARCA4 CAD
SMARCA4 PRKACA
SMARCA4 GPI
SMARCA4 GRN
SMARCA4 SPTAN1
SMARCA4 COL6A1
SMARCA4 P4HB
SMARCA4 ADRM1
SMARCA4 MED12
SMARCA4 FSCN1
SMARCA4 ACLY
SMARCA4 UBTF
SMARCA4 PRKDC
SMARCA4 AP3D1
SMARCA4 BSG
SMARCA4 NDUFB7
SMARCA4 POLRMT
SMARCA4 RBM42
SMARCA4 ATIC
SMARCA4 CHERP
SMARCA4 SEC24C
SMARCA4 CAPN1
COX7A2 VDAC2
COX7A2 PSMB4
COX7A2 ATP5C1
PSMD4 SNRPE
PSMD4 RPL6
PSMD4 DAP3
PSMD4 MRPL12
PSMD4 TAF10
PSMD4 COMT
PSMD4 PWP1
PSMD4 NDUFA9
PSMD4 ACOT7
PSMD4 NACA
PSMD4 UBXN1
PSMD4 YY1
PSMD4 MORF4L2
PSMD4 RARS
PSMD4 ATP5J
PSMD4 COX7C
PSMD4 HNRNPA2B1
PSMD4 PSMC1
PSMD4 CLTC
PSMD4 BUD31
PSMD4 EED
PSMD4 PPP4C
PSMD4 XRCC6
PSMD4 NONO
PSMD4 TROVE2
PSMD4 TSN
PSMD4 CLIC1
PSMD4 HADHB
PSMD4 RNPS1
PSMD4 DNAJA1
PSMD4 POLR2L
PSMD4 BLVRA
PSMD4 CAMLG
PSMD4 VDAC2
PSMD4 EMG1
PSMD4 TKT
PSMD4 EIF3CL
PSMD4 FDPS
PSMD4 TCEB1
PSMD4 CKAP5
PSMD4 PPP1CC
PSMD4 RPL38
PSMD4 TXNRD1
PSMD4 ADRM1
PSMD4 SF3B2
PSMD4 LBR
PSMD4 CCT4
PSMD4 BCAP31
PSMD4 DYNLL1
PSMD4 COX5A
PSMD4 TNIP1
PSMD4 HSP90AA1
PSMD4 UBB
PSMD4 ETF1
PSMD4 HAX1
PSMD4 SRP14
PSMD4 DCTN2
PSMD4 EXOSC7
PSMD4 HDAC2
PSMD4 NR1H3
PSMD4 UBL4A
PSMD4 SNRPF
PSMD4 MCM6
PSMD4 METAP1
PSMD4 EPRS
PSMD4 PSMC3
PSMD4 GNG10
PSMD4 TBCB
PSMD4 COPB1
PSMD4 GTF2A2
PSMD4 EIF3I
PSMD4 CCT5
PSMD4 PSMD9
PSMD4 HNRNPK
PSMD4 AP2M1
PSMD4 LGALS3
PSMD4 TALDO1
PSMD4 FNTA
PSMD4 AIMP2
PSMD4 IMMT
PSMD4 BAG1
PSMD4 UCHL3
PSMD4 PSMD6
PSMD4 HNRNPA1
PSMD4 APRT
PSMD4 RRP1B
PSMD4 PSME1
PSMD4 SERPINB1
PSMD4 IMPDH2
PSMD4 ATIC
PSMD4 COX6C
PSMD4 H3F3A
PSMD4 ARF1
PSMD4 TUBA1A
PSMD4 SHC1
PSMD4 AARS
PSMD4 VDAC1
PSMD4 AIMP1
PSMD4 HSPE1
PSMD4 MANF
PSMD4 TSG101
PSMD4 FXR1
PSMD4 MAPRE1
PSMD4 ESD
PSMD4 TAF9
PSMD4 MIF
PSMD4 TOP1
PSMD4 MRPS22
PSMD4 HTATSF1
PSMD4 ATF4
PSMD4 RRM1
PSMD4 RAE1
PSMD4 RPN1
PSMD4 NCL
PSMD4 COX5B
PSMD4 ACAT1
PSMD4 CCT3
PSMD4 BARD1
PSMD4 U2AF1
PSMD4 EIF3F
PSMD4 LOC100131311
PSMD4 TUFM
PSMD4 SNRPD2
PSMD4 SLC25A6
PSMD4 PEBP1
PSMD4 PPP1R7
PSMD4 COX17
PSMD4 ATOX1
PSMD4 CCT6A
PSMD4 DDT
PSMD4 SUMO1
PSMD4 NME1
PSMD4 SSR2
PSMD4 SET
PSMD4 MLH1
PSMD4 NAP1L4
PSMD4 SQSTM1
PSMD4 SURF1
PSMD4 CCT8
PSMD4 CUL3
PSMD4 ATP5O
PSMD4 HEXB
PSMD4 COX6A1
PSMD4 SNRPG
PSMD4 PARK7
PSMD4 PSMD11
PSMD4 MRPL23
PSMD4 DDX21
PSMD4 COX6B1
PSMD4 GAPDH
PSMD4 HSP90AB1
PSMD4 PSME2
PSMD4 DDX1
PSMD4 RPN2
PSMD4 GNL2
PSMD4 PPP2R2A
PSMD4 UFM1
PSMD4 UQCRC1
PSMD4 NDUFB7
PSMD4 HMGB2
PSMD4 CASP3
PSMD4 TOPBP1
PSMD4 EEF2
PSMD4 E2F3
PSMD4 PDHB
PSMD4 GTF2E1
PSMD4 AP2S1
PSMD4 PSMB7
PSMD4 SNRPD3
PSMD4 MFAP1
PSMD4 CBX1
PSMD4 ATP5D
PSMD4 MYL6B
PSMD4 COMMD1
PSMD4 CD63
PSMD4 QARS
PSMD4 RAD23A
PSMD4 COPS6
PSMD4 PSMA6
PSMD4 UFD1L
PSMD4 PSMB4
PSMD4 ATR
PSMD4 SSB
PSMD4 COX8A
AHCY PSMD14
AHCY TOP2A
AHCY RANBP1
AHCY ETF1
PDHB SNRPE
PDHB NCL
PDHB ARCN1
PDHB COPS5
PDHB COMT
PDHB NDUFA9
PDHB EMG1
PDHB IMMT
PDHB PSMD6
PDHB MORF4L2
PDHB RARS
PDHB CDC16
PDHB ATP5J
PDHB DECR1
PDHB HNRNPA2B1
PDHB PSMC1
PDHB CLTC
PDHB C21orf33
PDHB PARK7
PDHB XRCC6
PDHB NONO
PDHB IL10RA
PDHB PSMC3
PDHB TSN
PDHB HADHB
PDHB RNPS1
PDHB POLR2L
PDHB KIAA0174
PDHB UBC
PDHB UFD1L
PDHB CDC123
PDHB FDPS
PDHB TCEB1
PDHB CKAP5
PDHB PPP1CC
PDHB TXNRD1
PDHB PRMT1
PDHB TRAP1
PDHB DDX39
PDHB AIMP1
PDHB CCT4
PDHB YWHAB
PDHB PWP1
PDHB DYNLL1
PDHB COX5A
PDHB RPA2
PDHB HSP90AA1
PDHB UBB
PDHB NUBP1
PDHB TRIP12
PDHB PCBP1
PDHB DCTN2
PDHB EXOSC7
PDHB NACA
PDHB TOP2A
PDHB PPIB
PDHB UBL4A
PDHB SNRPF
PDHB ACLY
PDHB TBCB
PDHB COPB1
PDHB COMMD1
PDHB GARS
PDHB CAPZA1
PDHB TTC3
PDHB CCT5
PDHB PSMD9
PDHB HNRNPK
PDHB AP2M1
PDHB TALDO1
PDHB AIP
PDHB BAG1
PDHB UCHL3
PDHB PPIA
PDHB XPO1
PDHB FAM120A
PDHB HNRNPA1
PDHB YWHAH
PDHB RASSF2
PDHB RRP1B
PDHB PSME1
PDHB MFAP1
PDHB ATP5O
PDHB ARMCX6
PDHB ARF1
PDHB ATP5C1
PDHB TUBA1A
PDHB FNTA
PDHB CYCS
PDHB MANF
PDHB PRPS2
PDHB FUS
PDHB TSG101
PDHB APRT
PDHB MAPRE1
PDHB ESD
PDHB NARS
PDHB NIPA2
PDHB UBA52
PDHB MIF
PDHB ATP6V1E1
PDHB TOP1
PDHB MRPS22
PDHB SET
PDHB ATF4
PDHB CAP1
PDHB CTNNB1
PDHB PSMB1
PDHB RPN1
PDHB CAPNS1
PDHB COX5B
PDHB CCT3
PDHB USP10
PDHB BARD1
PDHB U2AF1
PDHB EIF3F
PDHB RAD23A
PDHB TFAM
PDHB TUBA4A
PDHB LOC100131311
PDHB MDH1
PDHB EWSR1
PDHB RBM25
PDHB PEBP1
PDHB ACAT1
PDHB ATOX1
PDHB HDLBP
PDHB CCT6A
PDHB RAE1
PDHB SUMO1
PDHB SSR2
PDHB USP7
PDHB MLH1
PDHB NAP1L4
PDHB DDX21
PDHB SURF1
PDHB CCT8
PDHB CUL3
PDHB MCM3
PDHB LAGE3
PDHB AARS
PDHB COX6A1
PDHB PPP4C
PDHB PUM1
PDHB RAD23B
PDHB MRPL23
PDHB SMAD2
PDHB COX6B1
PDHB PRKDC
PDHB PSME2
PDHB IGBP1
PDHB DDX1
PDHB RPN2
PDHB SPCS2
PDHB PPP2R2A
PDHB UQCRC1
PDHB EFEMP2
PDHB SNRPD3
PDHB ATP1B3
PDHB RPL12
PDHB PSMB7
PDHB IFNGR2
PDHB BCAP31
PDHB IMPDH2
PDHB KARS
PDHB CBX1
PDHB HNRNPU
PDHB QARS
PDHB DUT
PDHB GNB1
PDHB HSP90B1
PDHB ARHGDIB
PDHB UQCRC2
PDHB SNRPD2
PDHB RRM1
PDHB SRP19
PDHB SRP14
PDHB PSMB4
PDHB SSB
PDHB PSMC6
PDHB COX8A
KNTC1 SMC1A
KNTC1 LOC96610
KNTC1 PUM1
KNTC1 STIP1
KNTC1 PRKDC
KNTC1 DDX1
KNTC1 CHD4
KNTC1 UNG
KNTC1 RPN2
KNTC1 TOP1
KNTC1 HNRNPA2B1
KNTC1 ACLY
KNTC1 GOT2
KNTC1 GINS1
KNTC1 EIF3B
KNTC1 GARS
KNTC1 RAD23A
KNTC1 SAFB
KNTC1 CAD
KNTC1 PRKACA
KNTC1 LIG1
KNTC1 ESPL1
KNTC1 SPTAN1
KNTC1 EWSR1
KNTC1 ADRM1
KNTC1 DDX11
KNTC1 AP3D1
KNTC1 POLRMT
KNTC1 SDHA
KNTC1 CHERP
KNTC1 SRM
KNTC1 MCM3
DEK IDH1
DEK EIF4A2
DEK ADSS
DEK RAB1A
DEK UBE2D3
DEK CALM2
DEK PRKAR1A
DEK RPA1
DEK SFRS3
DEK GDI2
DEK TDGF1
DEK TFDP1
DEK PCBP2
MPI CNP
MPI ARF1
MPI DNMT1
MPI RNPEP
MPI SHC1
MPI TNIP1
MPI HSP90AA1
MPI USF2
MPI COMT
MPI UCP2
MPI QARS
MPI ETFB
MPI PCBP1
MPI WARS
MPI CYP1A2
MPI EDC4
MPI CHD4
MPI TOP1
MPI GSK3B
MPI SNRNP70
MPI ANXA11
MPI PSMC1
MPI AP2S1
MPI MBOAT7
MPI BCAP31
MPI PPP4C
MPI IL10RA
MPI USP10
MPI HADHB
MPI RAD23A
MPI CAST
MPI HNRNPK
MPI SAFB
MPI PRKACA
MPI EIF3CL
MPI ADRM1
MPI FAM50A
MPI AP3D1
MPI MYL6B
MPI POLRMT
MPI SQSTM1
MPI RBM42
MPI CLTA
MPI CHERP
MPI SEC24C
MPI GUSB
MPI SMARCA2
RGR SND1
C5AR1 HTRA1
C5AR1 COL6A3
C5AR1 ATXN2L
C5AR1 ACTN1
C5AR1 COL6A2
C5AR1 RPN2
C5AR1 C1S
CD63 HEXB
CD63 PCK2
CD63 CCND1
CD63 ATP6V1B2
CD63 PSME2
CD63 ACOT7
CD63 NR1H3
CD63 UBA52
CD63 PRMT2
CD63 DYNLT1
CD63 PSAP
CD63 PSMA6
CD63 IRF1
CD63 MAPKAPK3
CD63 TNFRSF1B
CD63 SOD2
CD63 NPC2
CD63 MNDA
CD63 CAPG
CD63 PDXK
CD63 MAPK6
CD63 IL15RA
CD63 PPP1CC
CD63 ATOX1
CD63 HDLBP
CD63 NFKBIA
CD63 RRS1
CD63 SSR2
CD63 FTH1
CD63 SERPINB1
DUT SNRPE
DUT PIM1
DUT NPM1
DUT RAD23B
DUT H2AFZ
DUT HSP90AA1
DUT CYCS
DUT COX6C
DUT PWP1
DUT NDUFA9
DUT TRIP12
DUT SRP14
DUT DDX1
DUT DTYMK
DUT GNL2
DUT METAP1
DUT NIPA2
DUT NCL
DUT CENPA
DUT ATP5J
DUT TAF9
DUT PSMC1
DUT RRM1
DUT MANF
DUT NASP
DUT PPIA
DUT VBP1
DUT TSN
DUT U2AF1
DUT SNRPA1
DUT C1QBP
DUT TFAM
DUT HNRNPK
DUT SRP19
DUT H3F3A
DUT KPNA2
DUT CDK4
DUT XPO1
DUT PPP1CC
DUT TXNRD1
DUT CCT6A
DUT MTHFS
DUT ARPC2
DUT SUMO1
DUT NME1
DUT SMAD2
DUT TANK
DUT HMGB2
DUT TOP1
DUT ESD
DUT LOC1720
DUT GLO1
DUT SSB
DUT ATP5O
DUT CCT8
DUT CUL3
DUT HSPE1
RPL3 EPS15
RPL3 EEF2
RPL3 RPL9
RPL3 VBP1
RPL3 SSR2
RPL3 CCNG1
RPL3 SRP9
RPL3 RPS7
CXCR5 IRF3
CXCR5 HNRNPU
CXCR5 TNIP1
CXCR5 LYL1
CXCR5 PRKDC
CXCR5 HSF1
CXCR5 TATDN2
CXCR5 CHMP1A
CXCR5 BMS1
CXCR5 TSG101
SMARCC2 PTK2B
SMARCC2 SMARCA2
SMARCC2 CHD4
SMARCC2 IRF7
SMARCC2 MYST3
SMARCC2 ANXA11
SMARCC2 GUSBP1
SMARCC2 SNRNP70
SMARCC2 ATXN2L
SMARCC2 HK1
SMARCC2 SAFB
SMARCC2 POLRMT
SMARCC2 WIPF2
SMARCC2 SDHA
SMARCC2 CHERP
SMARCC2 SEC24C
RB1CC1 BRD2
RB1CC1 ZNF638
RB1CC1 SPCS2
RB1CC1 EFR3A
RB1CC1 ADD3
RB1CC1 FOXO1
RB1CC1 TOP2B
RB1CC1 FNTA
RB1CC1 HNRNPK
RB1CC1 TANK
RB1CC1 QARS
RB1CC1 H3F3A
RB1CC1 UBXN4
RB1CC1 CUL3
NCK1 LIPA
NCK1 P4HB
NCK1 EIF4A2
NCK1 ADSS
NCK1 ME2
NCK1 TMED10
TPM1 SPARC
TPM1 LUM
TPM1 PMP22
ANKRD36B CBLB
ANKRD36B BRD2
ANKRD36B RBM6
ANKRD36B LEPROT
ANKRD36B CAMLG
ANKRD36B DYRK1A
ANKRD36B KDM5A
ANKRD36B GUSBP1
AMD1 ETF1
AMD1 NAMPT
AMD1 EIF2S2
AMD1 CDC16
AMD1 DECR1
AMD1 SDHB
AMD1 CD164
AMD1 KARS
AMD1 TSN
AMD1 DDOST
AMD1 PDIA6
AMD1 TCP1
AMD1 PSMC2
AMD1 DYNLT1
AMD1 MRPS12
AMD1 GUK1
SEC61B PRMT1
SEC61B CKS2
SEC61B TFRC
SEC61B CKS1B
KIAA0182 ZFP36L2
UBE2D2 DDX39
UBE2D2 YWHAZ
UBE2D2 RPL8
UBE2D2 CBFB
UBE2D2 HMGN2
UBE2D2 SLC25A3
UBE2D2 PHB
UBE2D2 RANBP1
UBE2D2 SFRS3
UBE2D2 AIP
UBE2D2 PCBP2
UBE2D2 GDI2
UBE2D2 TFDP1
UBE2D2 SDHC
RHOA FOXO1
RHOA ARF1
RHOA SHC1
RHOA GGA3
RHOA LARP4B
RHOA SF3B2
RHOA SMARCA2
RHOA DCTN2
RHOA RPN2
RHOA CAPZA1
RHOA IRF3
RHOA UBXN1
RHOA SFRS4
RHOA FAM120A
RHOA EFEMP2
RHOA PRPS2
RHOA HNRNPA2B1
RHOA MYST3
RHOA DYRK1A
RHOA ALDH9A1
RHOA IFNGR2
RHOA UBTF
RHOA PI4KA
RHOA HNRNPK
RHOA DPYSL2
RHOA RNPS1
RHOA TALDO1
RHOA ECH1
RHOA KIAA0174
RHOA QARS
RHOA AP2M1
RHOA SAFB
RHOA BAT1
RHOA UFD1L
RHOA HDLBP
RHOA HNRNPA1
RHOA UQCRC1
RHOA UBC
RHOA USP7
RHOA TBCB
RHOA LOC100131311
RHOA NUBP1
RHOA SNRNP70
ITPR1 PRKCB
ITPR1 DAZAP2
ITPR1 SON
ITPR1 FNTA
ITPR1 SMARCA2
ITPR1 WIPF2
CALM2 PSMD14
CALM2 POLR2K
CALM2 TMED10
CALM2 PSMD8
CALM2 GDI2
CALM2 TRA2A
CALM2 ATP5G3
CALM2 EIF4A2
CALM2 PHB2
CALM2 SFRS3
CALM2 MATR3
CALM2 TFDP1
CALM2 ACTB
CALM2 HDAC1
CALM2 PTGES3
CALM2 RHOH
CALM2 DDOST
CALM2 TCEA1
CALM2 YWHAZ
CALM2 ARHGDIB
CALM2 PCBP2
CALM2 SUMO1
CALM2 UBE2D3
CALM2 PRKAR1A
CALM2 SDHC
S100A11 HEXB
S100A11 GPNMB
S100A11 IFI30
AIP COX6A1
AIP DYNLL1
AIP FNTA
AIP SMAD2
AIP COX6B1
AIP STIP1
AIP NDUFA9
AIP HAX1
AIP MANF
AIP DCTN2
AIP PSMD6
AIP NCL
AIP CDC16
AIP IRAK1
AIP SARS
AIP ARD1A
AIP PPP1CC
AIP ISCU
AIP SPCS2
AIP TSN
AIP EIF3F
AIP TAF10
AIP PSMD9
AIP POLR2L
AIP CALM3
AIP QARS
AIP CDC123
AIP BAG1
AIP XPO1
AIP EWSR1
AIP NUP205
AIP DDX39
AIP SSR2
AIP PSMC2
AIP TBCB
AIP YWHAB
AIP CUL3
MYL12A SON
MYL12A ARCN1
MYL12A COPS5
MYL12A COMT
MYL12A DNMT1
MYL12A FAM120A
MYL12A CIRBP
MYL12A ATP5J
MYL12A DECR1
MYL12A RHEB
MYL12A CAP1
MYL12A DYRK1A
MYL12A LOC100131311
MYL12A CLTC
MYL12A EED
MYL12A PARK7
MYL12A TSN
MYL12A HADHB
MYL12A KIAA0174
MYL12A CAMLG
MYL12A TOP2B
MYL12A TMSB10
MYL12A ALDH9A1
MYL12A PRNP
MYL12A DYNLL1
MYL12A RPA2
MYL12A TRIP12
MYL12A PCBP1
MYL12A ZNF146
MYL12A TSC22D1
MYL12A GNG10
MYL12A PRDX3
MYL12A ZNHIT3
MYL12A UBXN4
MYL12A TUBA1A
MYL12A FNTA
MYL12A GLUD1
MYL12A NSMAF
MYL12A TSG101
MYL12A CD46
MYL12A MAPRE1
MYL12A PHF3
MYL12A METAP1
MYL12A NIPA2
MYL12A ATP6V1E1
MYL12A RPN1
MYL12A LHFPL2
MYL12A NPC2
MYL12A SSR2
MYL12A SURF1
MYL12A CUL3
MYL12A COX6A1
MYL12A RRAGA
MYL12A SPCS2
MYL12A GNL2
MYL12A PPP2R2A
MYL12A CD164
MYL12A IFNGR2
MYL12A ISCU
MYL12A PPT1
MYL12A PSME1
MYL12A GNB1
MYL12A ELF1
MYL12A EPS15
MYL12A UQCRC2
MYL12A TANK
MYL12A SRP19
MYL12A PSMC6
RPS6KA1 KARS
RPS6KA1 PPP2R2A
RPS6KA1 FUCA1
RPS6KA1 SPCS2
RPS6KA1 PFN1
RPS6KA1 AP1B1
HNRNPA2B1 RPL6
HNRNPA2B1 DNMT1
HNRNPA2B1 UBE2A
HNRNPA2B1 PABPC4
HNRNPA2B1 COMT
HNRNPA2B1 PWP1
HNRNPA2B1 NDUFA9
HNRNPA2B1 NACA
HNRNPA2B1 IMMT
HNRNPA2B1 PSMD6
HNRNPA2B1 FXR1
HNRNPA2B1 MORF4L2
HNRNPA2B1 ATP5J
HNRNPA2B1 PSMC1
HNRNPA2B1 CLTC
HNRNPA2B1 EIF3CL
HNRNPA2B1 C21orf33
HNRNPA2B1 GINS1
HNRNPA2B1 EED
HNRNPA2B1 PARK7
HNRNPA2B1 XRCC6
HNRNPA2B1 IL10RA
HNRNPA2B1 TSN
HNRNPA2B1 FNTA
HNRNPA2B1 HADHB
HNRNPA2B1 RNPS1
HNRNPA2B1 CTNNB1
HNRNPA2B1 KIAA0174
HNRNPA2B1 UBC
HNRNPA2B1 CDC123
HNRNPA2B1 NUP205
HNRNPA2B1 TCEB1
HNRNPA2B1 CKAP5
HNRNPA2B1 PPP1CC
HNRNPA2B1 TXNRD1
HNRNPA2B1 CYCS
HNRNPA2B1 MRPS22
HNRNPA2B1 TRAP1
HNRNPA2B1 OXA1L
HNRNPA2B1 DDX39
HNRNPA2B1 NARS
HNRNPA2B1 TBCB
HNRNPA2B1 EZH2
HNRNPA2B1 COX5A
HNRNPA2B1 RPA2
HNRNPA2B1 HSP90AA1
HNRNPA2B1 TRIP12
HNRNPA2B1 PCBP1
HNRNPA2B1 DCTN2
HNRNPA2B1 EXOSC7
HNRNPA2B1 AP3D1
HNRNPA2B1 HSP90AB1
HNRNPA2B1 EPRS
HNRNPA2B1 PSMC3
HNRNPA2B1 ACLY
HNRNPA2B1 NAP1L1
HNRNPA2B1 EIF3I
HNRNPA2B1 GARS
HNRNPA2B1 TTC3
HNRNPA2B1 CCT5
HNRNPA2B1 HNRNPK
HNRNPA2B1 AP2M1
HNRNPA2B1 TALDO1
HNRNPA2B1 SAFB
HNRNPA2B1 BAG1
HNRNPA2B1 YY1
HNRNPA2B1 LIG1
HNRNPA2B1 AIMP2
HNRNPA2B1 ESPL1
HNRNPA2B1 GTF2E2
HNRNPA2B1 XPO1
HNRNPA2B1 FAM120A
HNRNPA2B1 HNRNPA1
HNRNPA2B1 RASSF2
HNRNPA2B1 RRP1B
HNRNPA2B1 IMPDH2
HNRNPA2B1 MFAP1
HNRNPA2B1 SDHA
HNRNPA2B1 EFR3A
HNRNPA2B1 ARF1
HNRNPA2B1 EZR
HNRNPA2B1 NONO
HNRNPA2B1 SHC1
HNRNPA2B1 VDAC1
HNRNPA2B1 AIMP1
HNRNPA2B1 HSPE1
HNRNPA2B1 MANF
HNRNPA2B1 MAPRE1
HNRNPA2B1 METAP1
HNRNPA2B1 NPM1
HNRNPA2B1 PRPS2
HNRNPA2B1 TOP1
HNRNPA2B1 PSMD11
HNRNPA2B1 TATDN2
HNRNPA2B1 RRM1
HNRNPA2B1 CHAF1A
HNRNPA2B1 RPN1
HNRNPA2B1 EPS15
HNRNPA2B1 SPCS2
HNRNPA2B1 CCT3
HNRNPA2B1 USP10
HNRNPA2B1 U2AF1
HNRNPA2B1 EIF3F
HNRNPA2B1 RAD23A
HNRNPA2B1 TUBA4A
HNRNPA2B1 LOC100131311
HNRNPA2B1 BAT1
HNRNPA2B1 KPNA2
HNRNPA2B1 PDHA1
HNRNPA2B1 EIF4A3
HNRNPA2B1 PABPC1
HNRNPA2B1 KPNB1
HNRNPA2B1 CCT6A
HNRNPA2B1 ARPC2
HNRNPA2B1 RAE1
HNRNPA2B1 SUMO1
HNRNPA2B1 USP7
HNRNPA2B1 BTG3
HNRNPA2B1 MLH1
HNRNPA2B1 NAP1L4
HNRNPA2B1 DDX21
HNRNPA2B1 CCT8
HNRNPA2B1 CUL3
HNRNPA2B1 MCM3
HNRNPA2B1 AARS
HNRNPA2B1 SMC1A
HNRNPA2B1 LOC96610
HNRNPA2B1 RAD23B
HNRNPA2B1 PRKDC
HNRNPA2B1 IGBP1
HNRNPA2B1 ETFB
HNRNPA2B1 TANK
HNRNPA2B1 DDX1
HNRNPA2B1 RPN2
HNRNPA2B1 LHFPL2
HNRNPA2B1 PPP2R2A
HNRNPA2B1 UQCRC1
HNRNPA2B1 NCL
HNRNPA2B1 R3HDM1
HNRNPA2B1 TOPBP1
HNRNPA2B1 E2F3
HNRNPA2B1 BMS1
HNRNPA2B1 ATP1B3
HNRNPA2B1 CLTA
HNRNPA2B1 KARS
HNRNPA2B1 CBX1
HNRNPA2B1 HNRNPU
HNRNPA2B1 PFKP
HNRNPA2B1 STMN1
HNRNPA2B1 QARS
HNRNPA2B1 TAF7
HNRNPA2B1 CAD
HNRNPA2B1 IRF2
HNRNPA2B1 UQCRC2
HNRNPA2B1 EWSR1
HNRNPA2B1 EIF3B
HNRNPA2B1 PSMC6
HNRNPA2B1 PPP4C
HNRNPA2B1 SSB
EIF3B MPP1
EIF3B DAP3
EIF3B COMT
EIF3B HNRNPA1
EIF3B IMMT
EIF3B FAM120A
EIF3B CHD4
EIF3B USP14
EIF3B PSMC1
EIF3B EDC4
EIF3B GINS1
EIF3B PPP4C
EIF3B XRCC6
EIF3B RNPS1
EIF3B UBC
EIF3B MYBL2
EIF3B EIF3CL
EIF3B TCEB1
EIF3B CKAP5
EIF3B P4HB
EIF3B PRKACA
EIF3B TRAP1
EIF3B CCT6A
EIF3B FAM50A
EIF3B NARS
EIF3B POLRMT
EIF3B SND1
EIF3B BOP1
EIF3B CNP
EIF3B COX5A
EIF3B HSP90AA1
EIF3B DCTN2
EIF3B EXOSC7
EIF3B HDAC2
EIF3B HSP90AB1
EIF3B MCM6
EIF3B EPRS
EIF3B PSMC3
EIF3B ACLY
EIF3B UBTF
EIF3B GARS
EIF3B AP2M1
EIF3B AIMP2
EIF3B ALDOA
EIF3B ESPL1
EIF3B PDHX
EIF3B KPNB1
EIF3B UNG
EIF3B ATIC
EIF3B SDHA
EIF3B NONO
EIF3B SHC1
EIF3B VDAC1
EIF3B ARHGDIA
EIF3B HSPE1
EIF3B DTYMK
EIF3B TOP1
EIF3B MIF
EIF3B MYO5A
EIF3B MRPS22
EIF3B RRM1
EIF3B CHAF1A
EIF3B RAE1
EIF3B HARS
EIF3B CCT3
EIF3B USP10
EIF3B U2AF1
EIF3B RAD23A
EIF3B PABPC1
EIF3B ATOX1
EIF3B ADRM1
EIF3B POLD2
EIF3B NME1
EIF3B AP3D1
EIF3B SQSTM1
EIF3B ESD
EIF3B AARS
EIF3B SMC1A
EIF3B LOC96610
EIF3B PUM1
EIF3B RAD23B
EIF3B PRKDC
EIF3B PSME2
EIF3B ETFB
EIF3B DDX1
EIF3B RPN2
EIF3B SAFB
EIF3B UQCRC1
EIF3B NCL
EIF3B ATP1B3
EIF3B GSK3B
EIF3B PSMB7
EIF3B MCM2
EIF3B CLTA
EIF3B ATP5D
EIF3B QARS
EIF3B RBM42
EIF3B HSP90B1
EIF3B CAD
EIF3B EWSR1
IRF9 HLA-A
RNPS1 MPP1
RNPS1 PFN1
RNPS1 COMT
RNPS1 PWP1
RNPS1 NDUFA9
RNPS1 CDC123
RNPS1 NACA
RNPS1 POLD2
RNPS1 IMMT
RNPS1 PIM1
RNPS1 FAM120A
RNPS1 FARSA
RNPS1 CHD4
RNPS1 RARS
RNPS1 FXR1
RNPS1 USP14
RNPS1 DYRK1A
RNPS1 PSMC1
RNPS1 CCT5
RNPS1 GINS1
RNPS1 EED
RNPS1 PPP4C
RNPS1 XRCC6
RNPS1 ATR
RNPS1 IL10RA
RNPS1 PSMC3
RNPS1 ILF3
RNPS1 HADHB
RNPS1 HNRNPU
RNPS1 KIAA0174
RNPS1 UBC
RNPS1 HNRNPM
RNPS1 CAMLG
RNPS1 EMG1
RNPS1 EIF3CL
RNPS1 CKAP5
RNPS1 PSMB7
RNPS1 PPP1CC
RNPS1 GNB1
RNPS1 TXNRD1
RNPS1 FDFT1
RNPS1 MRPS22
RNPS1 TRAP1
RNPS1 ADRM1
RNPS1 DDX39
RNPS1 FAM50A
RNPS1 LBR
RNPS1 NARS
RNPS1 ALDH9A1
RNPS1 MAP3K4
RNPS1 POLRMT
RNPS1 BCAP31
RNPS1 UCP2
RNPS1 CNP
RNPS1 SFRS4
RNPS1 EZH2
RNPS1 DYNLL1
RNPS1 COX5A
RNPS1 TNIP1
RNPS1 HSP90AA1
RNPS1 UBB
RNPS1 PCBP1
RNPS1 DCTN2
RNPS1 EXOSC7
RNPS1 UBL4A
RNPS1 AP3D1
RNPS1 HSP90AB1
RNPS1 MCM6
RNPS1 SNRNP70
RNPS1 ACLY
RNPS1 TBCB
RNPS1 TSG101
RNPS1 GARS
RNPS1 CAPZA1
RNPS1 TCEB1
RNPS1 TALDO1
RNPS1 CAST
RNPS1 HNRNPK
RNPS1 AP2M1
RNPS1 H3F3A
RNPS1 SAFB
RNPS1 YY1
RNPS1 SMARCA2
RNPS1 GTF2E2
RNPS1 XPO1
RNPS1 EIF4A3
RNPS1 HNRNPA1
RNPS1 YWHAH
RNPS1 PSME1
RNPS1 UNG
RNPS1 ESD
RNPS1 RBM42
RNPS1 ATIC
RNPS1 SDHA
RNPS1 MIF
RNPS1 HARS
RNPS1 ARF1
RNPS1 KTN1
RNPS1 NONO
RNPS1 SHC1
RNPS1 FEZ2
RNPS1 CYCS
RNPS1 VDAC1
RNPS1 HSPE1
RNPS1 MANF
RNPS1 FUS
RNPS1 DTYMK
RNPS1 METAP1
RNPS1 NIPA2
RNPS1 RALY
RNPS1 UQCRC2
RNPS1 PRPS2
RNPS1 TOP1
RNPS1 IMPDH2
RNPS1 TATDN2
RNPS1 FOXO1
RNPS1 RRM1
RNPS1 RPN1
RNPS1 COX5B
RNPS1 PPIA
RNPS1 CCT3
RNPS1 USP10
RNPS1 BARD1
RNPS1 U2AF1
RNPS1 KPNB1
RNPS1 RAD23A
RNPS1 ECH1
RNPS1 LOC100131311
RNPS1 PDHX
RNPS1 COX8A
RNPS1 BAT1
RNPS1 KPNA2
RNPS1 PEBP1
RNPS1 ATOX1
RNPS1 CCT6A
RNPS1 ARPC2
RNPS1 RAE1
RNPS1 SUMO1
RNPS1 NOLC1
RNPS1 MLH1
RNPS1 NAP1L4
RNPS1 CCT8
RNPS1 GUSB
RNPS1 MCM3
RNPS1 AARS
RNPS1 SMC1A
RNPS1 PSMD11
RNPS1 PUM1
RNPS1 RAD23B
RNPS1 COX6B1
RNPS1 STIP1
RNPS1 PRKDC
RNPS1 COPS6
RNPS1 MAPRE1
RNPS1 PARK7
RNPS1 PSME2
RNPS1 POLR2L
RNPS1 DDX1
RNPS1 RPN2
RNPS1 YWHAE
RNPS1 IRF3
RNPS1 AIMP2
RNPS1 UQCRC1
RNPS1 RFC4
RNPS1 EFEMP2
RNPS1 NCL
RNPS1 ATP1B3
RNPS1 TOPBP1
RNPS1 ANXA11
RNPS1 AP2S1
RNPS1 GOT2
RNPS1 IFNGR2
RNPS1 CLTA
RNPS1 CBX1
RNPS1 ATP5D
RNPS1 SNRPA1
RNPS1 PFKP
RNPS1 QARS
RNPS1 PPP2R2A
RNPS1 HSP90B1
RNPS1 CAD
RNPS1 UBE2I
RNPS1 EWSR1
RNPS1 SF3B2
RNPS1 SMAD2
RNPS1 SEC24C
RNPS1 SRP19
RNPS1 MYL6B
RNPS1 ATXN2L
RNPS1 SSB
UBC AARS
UBC BRD2
UBC PUM1
UBC RAD23B
UBC XRCC6
UBC QARS
UBC COMT
UBC SRP14
UBC FAM120A
UBC AP3D1
UBC TOP1
UBC NAP1L1
UBC PARK7
UBC GARS
UBC USP10
UBC CTNNB1
UBC TUBA4A
UBC LOC100131311
UBC HNRNPK
UBC H3F3A
UBC SAFB
UBC ARHGDIB
UBC LIG1
UBC PABPC1
UBC TCEB1
UBC P4HB
UBC KPNB1
UBC CCT6A
UBC ACLY
UBC FAM50A
UBC RBM25
UBC NARS
EEF2 RPL6
EEF2 RPL8
EEF2 SHC1
EEF2 DAP3
EEF2 AIMP1
EEF2 DDX1
EEF2 IMMT
EEF2 TSN
EEF2 RPL12
EEF2 RPS3
EEF2 RPN1
EEF2 RPL18
EEF2 EIF3F
EEF2 HNRNPM
EEF2 VDAC2
EEF2 RPL10A
EEF2 TKT
EEF2 PRMT1
EEF2 SSR2
EEF2 RPS6
EEF2 CCT4
EEF2 TXN2
FDFT1 UQCRB
FDFT1 FNTA
FDFT1 COX6B1
FDFT1 NCL
FDFT1 TOPBP1
FDFT1 FXR1
FDFT1 TAF9
FDFT1 CLTC
FDFT1 RPN1
FDFT1 HINT1
FDFT1 QARS
FDFT1 AP2M1
FDFT1 BAG1
FDFT1 TCEB1
FDFT1 CCT6A
FDFT1 SUMO1
FDFT1 SSR2
FDFT1 TANK
FDFT1 NARS
FDFT1 CUL3
FDFT1 COX6C
FDFT1 ESD
TRAP1 STIP1
TRAP1 HSP90AB1
TRAP1 NME1
TRAP1 EZH2
TRAP1 NONO
TRAP1 COX5A
TRAP1 MCM5
TRAP1 VDAC1
TRAP1 GAPDH
TRAP1 PWP1
TRAP1 NDUFA9
TRAP1 PSME2
TRAP1 ACOT7
TRAP1 CDK4
TRAP1 DCTN2
TRAP1 EXOSC7
TRAP1 SND1
TRAP1 ARF1
TRAP1 NOLC1
TRAP1 NP
TRAP1 FARSA
TRAP1 EBP
TRAP1 CHD4
TRAP1 NUP62
TRAP1 MCM6
TRAP1 MRPS22
TRAP1 EPRS
TRAP1 ACLY
TRAP1 BMS1
TRAP1 GINS1
TRAP1 ATP5D
TRAP1 PPP4C
TRAP1 XRCC6
TRAP1 GARS
TRAP1 CYP1A2
TRAP1 CCT3
TRAP1 USP10
TRAP1 MCM4
TRAP1 CCT5
TRAP1 DAP3
TRAP1 RAD23A
TRAP1 AIMP2
TRAP1 CDC123
TRAP1 CAD
TRAP1 GPI
TRAP1 TKT
TRAP1 ESPL1
TRAP1 CKAP5
TRAP1 GOT2
TRAP1 ADRM1
TRAP1 POLD2
TRAP1 SRM
TRAP1 NARS
TRAP1 PLCG2
TRAP1 HSPE1
TRAP1 IMPDH2
TRAP1 MYL6B
TRAP1 TUFM
TRAP1 RBM42
TRAP1 ATIC
TRAP1 CLTA
CCT4 HSP90AB1
CCT4 DAP3
CCT4 COMT
CCT4 NDUFA9
CCT4 TSN
CCT4 MOBKL1B
CCT4 MORF4L2
CCT4 HERPUD1
CCT4 ATP5J
CCT4 HTATSF1
CCT4 RPL8
CCT4 PSMC1
CCT4 CLTC
CCT4 EED
CCT4 XRCC6
CCT4 RPS19
CCT4 CLIC1
CCT4 HADHB
CCT4 VDAC2
CCT4 NCL
CCT4 DNAJA1
CCT4 COX7C
CCT4 TXNRD1
CCT4 VDAC1
CCT4 PDIA6
CCT4 UQCRB
CCT4 DYNLL1
CCT4 COX5A
CCT4 HSP90AA1
CCT4 UBB
CCT4 TRIP12
CCT4 PCBP1
CCT4 DCTN2
CCT4 TOP2A
CCT4 COX7B
CCT4 METAP1
CCT4 PSMC3
CCT4 GTF2A2
CCT4 TAF10
CCT4 PSMD9
CCT4 TALDO1
CCT4 BAG1
CCT4 ALDOA
CCT4 XPO1
CCT4 CSTB
CCT4 PSMC2
CCT4 MFAP1
CCT4 COX6C
CCT4 PGK1
CCT4 RARS
CCT4 CYCS
CCT4 AIMP1
CCT4 HSPE1
CCT4 TSG101
CCT4 MAPRE1
CCT4 IER2
CCT4 UBA52
CCT4 MIF
CCT4 ATP6V1E1
CCT4 TOP1
CCT4 PSMD11
CCT4 MDH1
CCT4 RPL10A
CCT4 VBP1
CCT4 PDXK
CCT4 KPNA2
CCT4 COX17
CCT4 LDHA
CCT4 ARPC2
CCT4 DDT
CCT4 SQSTM1
CCT4 CCT8
CCT4 ATP5O
CCT4 LAGE3
CCT4 COX6A1
CCT4 NPM1
CCT4 COX6B1
CCT4 GAPDH
CCT4 IGBP1
CCT4 PTMA
CCT4 SNRPD3
CCT4 GOT2
CCT4 MCM2
CCT4 KARS
CCT4 CBX1
CCT4 TCEB1
CCT4 COMMD1
CCT4 PSMA6
CCT4 EPS15
CCT4 SNRPD2
CCT4 PSMB4
TBCB PABPC4
TBCB SCAP
TBCB NACA
TBCB UBXN1
TBCB FAM120A
TBCB PRMT2
TBCB CDC16
TBCB IER2
TBCB DYRK1A
TBCB LOC100131311
TBCB PARK7
TBCB XRCC6
TBCB LOC728844
TBCB TROVE2
TBCB PPP1R11
TBCB FNTA
TBCB KIAA0174
TBCB CAMLG
TBCB EMG1
TBCB ATOX1
TBCB ILF3
TBCB SF3B2
TBCB ALDH9A1
TBCB MAP3K4
TBCB YWHAB
TBCB TMED10
TBCB CD81
TBCB USF2
TBCB TRIP12
TBCB PCBP1
TBCB DCTN2
TBCB DAZAP2
TBCB UBL4A
TBCB HADHA
TBCB LAMP1
TBCB SNRNP70
TBCB GNG10
TBCB ACLY
TBCB TOMM20
TBCB COPB1
TBCB TAF10
TBCB HNRNPK
TBCB AP2M1
TBCB TALDO1
TBCB CYTH1
TBCB PMS2L3
TBCB ZNHIT3
TBCB SLC9A6
TBCB XPO1
TBCB RRP1B
TBCB ARF1
TBCB ATR
TBCB SHC1
TBCB GLUD1
TBCB AIMP1
TBCB WAPAL
TBCB COPS6
TBCB TSG101
TBCB YY1
TBCB SFRS4
TBCB PSMD11
TBCB RPN1
TBCB DYNLL1
TBCB LHFPL2
TBCB EIF3F
TBCB ECH1
TBCB COX8A
TBCB BAT1
TBCB SPTAN1
TBCB NUP205
TBCB EFR3A
TBCB SSR2
TBCB USP7
TBCB MLH1
TBCB NAP1L4
TBCB UBXN4
TBCB CUL3
TBCB PPP4C
TBCB COX6B1
TBCB GUSB
TBCB RPN2
TBCB PPP2R2A
TBCB ATP6V0C
TBCB UQCRC1
TBCB TSN
TBCB MYST3
TBCB AP2S1
TBCB IFNGR2
TBCB LYL1
TBCB PSME1
TBCB GNB1
TBCB IRF2
TBCB UQCRC2
TBCB EWSR1
TBCB PSMC6
TBCB SRP19
POLR2C PTGES3
POLR2C RAB1A
POLR2C UBE2D3
POLR2C PRKAR1A
POLR2C SFRS3
POLR2C WTAP
ITGB1 EED
ITGB1 TAGLN
ITGB1 CBX1
ITGB1 TUBA1A
ITGB1 RPA2
ITGB1 ALAS1
ITGB1 UBB
ITGB1 ACTA2
ITGB1 TRIP12
ITGB1 DCTN2
ITGB1 IL1R1
ITGB1 MAPRE1
ITGB1 MORF4L2
ITGB1 ATP5J
ITGB1 HTATSF1
ITGB1 DPYSL2
ITGB1 LOC100131311
ITGB1 COPB1
ITGB1 RPN1
ITGB1 PPP1CC
ITGB1 ISCU
ITGB1 HTRA1
ITGB1 TROVE2
ITGB1 HADHB
ITGB1 PSMC1
ITGB1 AP2M1
ITGB1 PAM
ITGB1 LARP4B
ITGB1 HSP90B1
ITGB1 COL3A1
ITGB1 XPO1
ITGB1 CUL1
ITGB1 TXNRD1
ITGB1 TOP2B
ITGB1 GRSF1
ITGB1 FAM50A
ITGB1 RBM25
ITGB1 ALDH9A1
ITGB1 MYL6B
ITGB1 TAX1BP1
ITGB1 UBXN4
ALAS1 DYNLL1
ALAS1 ATP6V1B2
ALAS1 LTA4H
ALAS1 PKM2
ALAS1 CTSA
ALAS1 EFEMP2
ALAS1 MORF4L2
ALAS1 RHEB
ALAS1 IFNGR2
ALAS1 PPP1R11
ALAS1 HADHB
ALAS1 GLUL
ALAS1 TALDO1
ALAS1 PMS2L3
ALAS1 FAM50A
ALAS1 MGAT1
ALAS1 GPNMB
ALAS1 PPP2R4
SRP9 RPL8
SRP9 ARCN1
SRP9 VDAC2
SRP9 COPS5
SRP9 COMT
SRP9 PSMD6
SRP9 MORF4L2
SRP9 ATP5J
SRP9 DECR1
SRP9 RPS7
SRP9 LOC100131311
SRP9 PARK7
SRP9 RPL9
SRP9 TSN
SRP9 TCEB1
SRP9 RBM25
SRP9 EIF3E
SRP9 TMED10
SRP9 UQCRB
SRP9 DYNLL1
SRP9 RPA2
SRP9 ETF1
SRP9 TRIP12
SRP9 MLH1
SRP9 C1D
SRP9 HNRNPK
SRP9 H3F3A
SRP9 PRDX3
SRP9 ZNHIT3
SRP9 SLC9A6
SRP9 XPO1
SRP9 RRP1B
SRP9 C11orf58
SRP9 EIF4G2
SRP9 TUBA1A
SRP9 CYCS
SRP9 AIMP1
SRP9 RPIA
SRP9 MAPRE1
SRP9 METAP1
SRP9 RPS3
SRP9 HINT1
SRP9 SPCS2
SRP9 RPL18
SRP9 NUP205
SRP9 EFR3A
SRP9 SUMO1
SRP9 POLR2G
SRP9 UBXN4
SRP9 ATP5C1
SRP9 COX6A1
SRP9 RPL18A
SRP9 LHFPL2
SRP9 PPP2R2A
SRP9 CD164
SRP9 ISCU
SRP9 PPT1
SRP9 ELF1
SRP9 HNRNPF
SRP9 EPS15
SRP9 UQCRC2
SRP9 UFD1L
SRP9 UBL4A
SRP9 RAP1A
SRP9 PSMC6
SRP9 PSMB4
DAZAP2 LAPTM5
DAZAP2 SON
DAZAP2 KIAA0226
DAZAP2 LARP4B
DAZAP2 PFDN5
DAZAP2 NACA
DAZAP2 UBXN1
DAZAP2 FAM120A
DAZAP2 CIRBP
DAZAP2 ATP5J
DAZAP2 DYRK1A
DAZAP2 LOC100131311
DAZAP2 EED
DAZAP2 PARK7
DAZAP2 XRCC6
DAZAP2 SHC1
DAZAP2 HNRNPU
DAZAP2 KIAA0174
DAZAP2 CAMLG
DAZAP2 TCEB1
DAZAP2 PMS2L5
DAZAP2 VGLL4
DAZAP2 RPS27
DAZAP2 RPA2
DAZAP2 ATP2B1
DAZAP2 DCTN2
DAZAP2 SNRNP70
DAZAP2 TOMM20
DAZAP2 NAP1L1
DAZAP2 ALDH9A1
DAZAP2 TTC3
DAZAP2 AP2M1
DAZAP2 H3F3A
DAZAP2 SAFB
DAZAP2 YY1
DAZAP2 XPO1
DAZAP2 RRP1B
DAZAP2 WIPF2
DAZAP2 EEF1D
DAZAP2 GNB1
DAZAP2 FNTA
DAZAP2 FUS
DAZAP2 SPCS2
DAZAP2 USP10
DAZAP2 TNIP1
DAZAP2 BAT1
DAZAP2 EFR3A
DAZAP2 SSR2
DAZAP2 MLH1
DAZAP2 SURF1
DAZAP2 CUL3
DAZAP2 BRD2
DAZAP2 FEZ2
DAZAP2 SMC1A
DAZAP2 PUM1
DAZAP2 RAD23B
DAZAP2 CD48
DAZAP2 GGA3
DAZAP2 RRAGA
DAZAP2 RPN2
DAZAP2 PPP2R2A
DAZAP2 R3HDM1
DAZAP2 TOPBP1
DAZAP2 MPRIP
DAZAP2 MYST3
DAZAP2 GOT2
DAZAP2 CBX1
DAZAP2 ISCU
DAZAP2 PSME1
DAZAP2 ARHGDIB
DAZAP2 EPS15
DAZAP2 EWSR1
DAZAP2 CAPN1
AP3D1 MPP1
AP3D1 DNMT1
AP3D1 HSF1
AP3D1 COMT
AP3D1 SMARCA2
AP3D1 MAP4K1
AP3D1 CHD4
AP3D1 PCOLCE
AP3D1 PSMC1
AP3D1 EDC4
AP3D1 HADHB
AP3D1 HNRNPU
AP3D1 ILF3
AP3D1 CKAP5
AP3D1 P4HB
AP3D1 FAM50A
AP3D1 NARS
AP3D1 POLRMT
AP3D1 SND1
AP3D1 CD81
AP3D1 TNIP1
AP3D1 PCBP1
AP3D1 MGAT1
AP3D1 PTOV1
AP3D1 RGS19
AP3D1 LAMP1
AP3D1 SNRNP70
AP3D1 ACLY
AP3D1 DPYSL2
AP3D1 SPTAN1
AP3D1 HNRNPK
AP3D1 HK1
AP3D1 SAFB
AP3D1 YY1
AP3D1 LIG1
AP3D1 KPNB1
AP3D1 CCNF
AP3D1 AP1B1
AP3D1 RBM42
AP3D1 SDHA
AP3D1 CHERP
AP3D1 SEC24C
AP3D1 ELF4
AP3D1 RNPEP
AP3D1 SHC1
AP3D1 ARHGDIA
AP3D1 PRKACA
AP3D1 PRPS2
AP3D1 ARHGAP1
AP3D1 TOP1
AP3D1 MRPS22
AP3D1 COL4A2
AP3D1 ATP6AP1
AP3D1 NCOR2
AP3D1 USP10
AP3D1 GLUL
AP3D1 RAD23A
AP3D1 GGA3
AP3D1 ATP6V0C
AP3D1 CAPN1
AP3D1 BAT1
AP3D1 COL6A2
AP3D1 PABPC1
AP3D1 HNRNPA1
AP3D1 ADRM1
AP3D1 GLG1
AP3D1 MLH1
AP3D1 SQSTM1
AP3D1 GUSB
AP3D1 AARS
AP3D1 ADAR
AP3D1 PPP4C
AP3D1 PUM1
AP3D1 LGALS3BP
AP3D1 WARS
AP3D1 RPN2
AP3D1 IRF3
AP3D1 HCFC1
AP3D1 EFEMP2
AP3D1 ANXA11
AP3D1 AP2S1
AP3D1 MBOAT7
AP3D1 HSPB1
AP3D1 TYK2
AP3D1 HSP90B1
AP3D1 CAD
AP3D1 IRF2
AP3D1 EWSR1
AP3D1 TRIM26
AP3D1 ATXN2L
RPS28 RPL6
RPS28 RPL38
RPS28 RPL18
RPS28 RPL8
RPS28 UQCRB
RPS28 EEF1D
RPS28 EIF3F
RPS28 RPS6
RPS28 RPL18A
RPS28 RPL10A
RPS28 RPS9
RPS28 RPL11
RPS28 ATP5O
MCM6 SNRPE
MCM6 SNRPD3
MCM6 PIM1
MCM6 DAP3
MCM6 PWP1
MCM6 ATP5J
MCM6 EIF3CL
MCM6 NASP
MCM6 GINS1
MCM6 XRCC6
MCM6 CDC123
MCM6 GPI
MCM6 CDK4
MCM6 FDPS
MCM6 CKAP5
MCM6 RFC4
MCM6 NARS
MCM6 POLD2
MCM6 BCAP31
MCM6 CNP
MCM6 EZH2
MCM6 COX5A
MCM6 HSP90AA1
MCM6 SNRPC
MCM6 DCTN2
MCM6 HSP90AB1
MCM6 EPRS
MCM6 PSMC3
MCM6 ACLY
MCM6 ILF2
MCM6 RBBP7
MCM6 CCT5
MCM6 TALDO1
MCM6 AIMP2
MCM6 EIF4A3
MCM6 HNRNPA1
MCM6 RRP1B
MCM6 IMPDH2
MCM6 ATIC
MCM6 NONO
MCM6 MCM5
MCM6 VDAC1
MCM6 HSPE1
MCM6 APRT
MCM6 PRKACA
MCM6 MIF
MCM6 PCCB
MCM6 TAF9
MCM6 MRPS22
MCM6 RRM1
MCM6 KIF11
MCM6 RAD23B
MCM6 COX5B
MCM6 CCT3
MCM6 MCM4
MCM6 U2AF1
MCM6 GLUL
MCM6 SLBP
MCM6 KPNA2
MCM6 PDHA1
MCM6 PEBP1
MCM6 ATOX1
MCM6 ADRM1
MCM6 EBNA1BP2
MCM6 NME1
MCM6 SET
MCM6 NAP1L4
MCM6 H2AFX
MCM6 SQSTM1
MCM6 ESD
MCM6 MCM3
MCM6 AARS
MCM6 SMC1A
MCM6 LOC96610
MCM6 MRPL23
MCM6 PRKDC
MCM6 GAPDH
MCM6 DDX1
MCM6 UQCRC1
MCM6 NCL
MCM6 ATP1B3
MCM6 TOPBP1
MCM6 MCM2
MCM6 CLTA
MCM6 CBX1
MCM6 SNRPD2
MCM6 TFRC
MCM6 HMGB2
MCM6 PPP4C
PSMC3 SNRPE
PSMC3 HSP90AB1
PSMC3 MPP1
PSMC3 PIM1
PSMC3 UBE2A
PSMC3 DAP3
PSMC3 TAF10
PSMC3 COMT
PSMC3 PWP1
PSMC3 NDUFA9
PSMC3 CDC123
PSMC3 ACOT7
PSMC3 NACA
PSMC3 H3F3A
PSMC3 DDX39
PSMC3 MORF4L2
PSMC3 RARS
PSMC3 ATP5J
PSMC3 HTATSF1
PSMC3 USP14
PSMC3 PSMC1
PSMC3 CLTC
PSMC3 BUD31
PSMC3 HAX1
PSMC3 EED
PSMC3 PPP4C
PSMC3 XRCC6
PSMC3 TROVE2
PSMC3 CLIC1
PSMC3 HNRNPU
PSMC3 DNAJA1
PSMC3 POLR2L
PSMC3 EMG1
PSMC3 GPI
PSMC3 EIF3CL
PSMC3 FDPS
PSMC3 TCEB1
PSMC3 CKAP5
PSMC3 PSMB7
PSMC3 COX7C
PSMC3 TXNRD1
PSMC3 CCT6A
PSMC3 FAM50A
PSMC3 C21orf33
PSMC3 PSMB9
PSMC3 RHOG
PSMC3 USP9X
PSMC3 COX5A
PSMC3 TNIP1
PSMC3 SSR2
PSMC3 HSP90AA1
PSMC3 UBB
PSMC3 ETF1
PSMC3 LBR
PSMC3 DCTN2
PSMC3 TOP2A
PSMC3 PPIB
PSMC3 UBL4A
PSMC3 EPRS
PSMC3 ACLY
PSMC3 TOMM20
PSMC3 COPB1
PSMC3 TGIF1
PSMC3 GARS
PSMC3 CCT5
PSMC3 AP2M1
PSMC3 TALDO1
PSMC3 AIMP2
PSMC3 LIG1
PSMC3 UCHL3
PSMC3 RAD23B
PSMC3 HNRNPA1
PSMC3 MTHFS
PSMC3 YWHAH
PSMC3 RASSF2
PSMC3 RRP1B
PSMC3 PSME1
PSMC3 UNG
PSMC3 IMPDH2
PSMC3 ATIC
PSMC3 LAGE3
PSMC3 ARF1
PSMC3 ALDOA
PSMC3 TUBA1A
PSMC3 NONO
PSMC3 SHC1
PSMC3 VDAC1
PSMC3 HSPE1
PSMC3 MANF
PSMC3 CDK4
PSMC3 TSG101
PSMC3 APRT
PSMC3 HRAS
PSMC3 NARS
PSMC3 MIF
PSMC3 PRPS2
PSMC3 TOP1
PSMC3 MRPS22
PSMC3 TATDN2
PSMC3 RRM1
PSMC3 ARD1A
PSMC3 RAE1
PSMC3 SNRPA1
PSMC3 MRPL12
PSMC3 EIF2S1
PSMC3 COX5B
PSMC3 CCT3
PSMC3 BARD1
PSMC3 U2AF1
PSMC3 VBP1
PSMC3 RAD23A
PSMC3 HARS
PSMC3 LOC100131311
PSMC3 COX8A
PSMC3 TUFM
PSMC3 SLC25A6
PSMC3 PEBP1
PSMC3 PPP1R7
PSMC3 ATOX1
PSMC3 HDLBP
PSMC3 ADRM1
PSMC3 POLD2
PSMC3 DDT
PSMC3 SET
PSMC3 MLH1
PSMC3 NAP1L4
PSMC3 GPNMB
PSMC3 GINS1
PSMC3 DDX21
PSMC3 SURF1
PSMC3 CCT8
PSMC3 CUL3
PSMC3 ATP5O
PSMC3 ARMCX6
PSMC3 AARS
PSMC3 COX6A1
PSMC3 PSMD11
PSMC3 MRPL23
PSMC3 CCNF
PSMC3 COX6B1
PSMC3 PRKDC
PSMC3 MAPRE1
PSMC3 PSME2
PSMC3 ETFB
PSMC3 DDX1
PSMC3 RPN2
PSMC3 GNL2
PSMC3 UQCRC1
PSMC3 NDUFB7
PSMC3 EFEMP2
PSMC3 NCL
PSMC3 ATP1B3
PSMC3 AP2S1
PSMC3 BMS1
PSMC3 GOT2
PSMC3 BCAP31
PSMC3 CBX1
PSMC3 ATP5D
PSMC3 MYL6B
PSMC3 SNRPF
PSMC3 LYL1
PSMC3 QARS
PSMC3 HSP90B1
PSMC3 PSMA6
PSMC3 SNRPD2
PSMC3 PSMB4
PSMC3 ATR
PSMC3 SSB
PSMC3 CASP3
TGIF1 PEBP1
TGIF1 HSPE1
TGIF1 MRPL12
TGIF1 RFC4
TGIF1 ATP1B3
TGIF1 MRPL23
TGIF1 THOP1
TGIF1 MRPS22
TGIF1 GNL2
TGIF1 PWP1
TGIF1 RRM1
TGIF1 ABL1
TGIF1 EIF3CL
MAPKAPK3 PCK2
MAPKAPK3 TNFRSF1B
GALT PCTK3
TTC3 BRD2
TTC3 FEZ2
TTC3 EFR3A
TTC3 UQCRB
TTC3 LAPTM5
TTC3 FOXO1
TTC3 SON
TTC3 RBM39
TTC3 SHC1
TTC3 NSMAF
TTC3 PARK7
TTC3 CHMP1A
TTC3 TRIP12
TTC3 NACA
TTC3 EXOSC7
TTC3 SAFB
TTC3 PPP2R2A
TTC3 PSMD6
TTC3 METAP1
TTC3 RPL6
TTC3 PRPS2
TTC3 RGS19
TTC3 OXA1L
TTC3 LOC100131311
TTC3 ALDH9A1
TTC3 SPCS2
TTC3 TSN
TTC3 FNTA
TTC3 SLC7A6
TTC3 TUBA4A
TTC3 KIAA0174
TTC3 PNN
TTC3 TAF7
TTC3 ILF3
TTC3 BAT1
TTC3 YY1
TTC3 NCL
TTC3 TCEB1
TTC3 XPO1
TTC3 PPP1CC
TTC3 NUP205
TTC3 AP2M1
TTC3 TOP2B
TTC3 ARPC2
TTC3 RRP1B
TTC3 SIK1
TTC3 MLH1
TTC3 CCT6A
TTC3 TOMM20
TTC3 YWHAB
TTC3 CUL3
TTC3 ATP5C1
LIG1 AARS
LIG1 LOC96610
LIG1 KIAA0226
LIG1 GLA
LIG1 SMARCA2
LIG1 NACA
LIG1 RPL4
LIG1 METAP1
LIG1 RRM1
LIG1 E2F3
LIG1 PLCG2
LIG1 GSK3B
LIG1 MRPS22
LIG1 PSMC1
LIG1 EDC4
LIG1 BMS1
LIG1 GINS1
LIG1 CLTA
LIG1 EED
LIG1 UBTF
LIG1 GARS
LIG1 TATDN2
LIG1 CCT3
LIG1 HNRNPU
LIG1 RAD23A
LIG1 KIAA0174
LIG1 PCMT1
LIG1 IRF3
LIG1 CAMLG
LIG1 SAFB
LIG1 EMG1
LIG1 CAD
LIG1 BAT1
LIG1 PABPC1
LIG1 CKAP5
LIG1 KPNB1
LIG1 RFC4
LIG1 BRPF1
LIG1 NARS
LIG1 UNG
LIG1 POLRMT
LIG1 SDHA
LIG1 CHERP
LIG1 SEC24C
PMS2L3 TROVE2
PMS2L3 RABGGTB
PMS2L3 CYBA
PMS2L3 FAM50A
PMS2L3 LIMS1
PMS2L3 CYTH1
CFH HTRA1
VAC14 PCTK3
NFKBIA NR1H3
NFKBIA PRMT2
NFKBIA SSR2
NFKBIA ATP6V1F
AP1B1 ADAR
AP1B1 DNMT1
AP1B1 RNPEP
AP1B1 NONO
AP1B1 SHC1
AP1B1 PFN1
AP1B1 PRKDC
AP1B1 MMP9
AP1B1 ARHGDIA
AP1B1 RPN2
AP1B1 MAP4K1
AP1B1 NOLC1
AP1B1 PRKACA
AP1B1 IMMT
AP1B1 HCFC1
AP1B1 BSG
AP1B1 PTOV1
AP1B1 CHD4
AP1B1 CPSF1
AP1B1 LAMP1
AP1B1 SNRNP70
AP1B1 ACLY
AP1B1 EDC4
AP1B1 CTSH
AP1B1 NCOR2
AP1B1 PFKP
AP1B1 IDH3G
AP1B1 MAN2B1
AP1B1 PABPC4
AP1B1 CAPN1
AP1B1 HK1
AP1B1 SAFB
AP1B1 CAD
AP1B1 EIF3CL
AP1B1 SPTAN1
AP1B1 EWSR1
AP1B1 LIMK1
AP1B1 MED12
AP1B1 FAM50A
AP1B1 USF2
AP1B1 POLRMT
AP1B1 RBM42
AP1B1 SEC24C
AP1B1 TYK2
COL6A3 NCF2
COL6A3 LAMB1
COL6A3 HTRA1
COL6A3 ADAR
COL6A3 ACSL1
COL6A3 SPARC
COL6A3 TAX1BP3
COL6A3 RPN2
COL6A3 COL3A1
COL6A3 SPTAN1
COL6A3 COL4A2
COL6A3 LAMP1
COL6A3 COL6A1
COL6A3 COL6A2
COL6A3 COL1A2
COL6A3 IL1R1
COL6A3 COL1A1
COL6A3 COL4A1
GPX4 CD46
GPX4 UBXN1
GPX4 PPT1
GPX4 CLIC1
GPX4 BTN3A2
GPX4 ASAH1
GPX4 SSR2
GPX4 NPC2
CYP1A2 BST2
CYP1A2 RNPEP
CYP1A2 PUM1
CYP1A2 SHC1
CYP1A2 SSR1
CYP1A2 ARHGDIA
CYP1A2 PSME2
CYP1A2 ETFB
CYP1A2 RPN2
CYP1A2 MYL9
CYP1A2 LIMK1
CYP1A2 CHD4
CYP1A2 CDC16
CYP1A2 NFE2L1
CYP1A2 CPSF1
CYP1A2 EDC4
CYP1A2 BUD31
CYP1A2 USP10
CYP1A2 RAD23A
CYP1A2 ECH1
CYP1A2 SAFB
CYP1A2 EWSR1
CYP1A2 ADRM1
CYP1A2 INPPL1
CYP1A2 SND1
CYP1A2 CHERP
CYP1A2 SEC24C
PSMA1 PSMD14
PSMA1 EIF4G2
PSMA1 PHB2
PSMA1 SRI
PSMA1 PSMD8
PSMA1 H2AFZ
PSMA1 RARS
PSMA1 ETF1
PSMA1 TTC35
PSMA1 SLC25A5
PSMA1 LTA4H
PSMA1 HCCS
PSMA1 TOP2A
PSMA1 RANBP1
PSMA1 HNRNPF
PSMA1 COX7B
PSMA1 MIF
PSMA1 RAB1A
PSMA1 SLC25A3
PSMA1 SDHB
PSMA1 HSD17B4
PSMA1 SFRS3
PSMA1 PCBP2
PSMA1 SSR1
PSMA1 KARS
PSMA1 CDC16
PSMA1 ATP5G2
PSMA1 CLIC1
PSMA1 CSTB
PSMA1 RPA1
PSMA1 DDOST
PSMA1 EIF2S2
PSMA1 PRMT5
PSMA1 APEX1
PSMA1 PSMB8
PSMA1 ME2
PSMA1 ATP5G3
PSMA1 FDPS
PSMA1 DNAJA1
PSMA1 UQCRC2
PSMA1 COPB1
PSMA1 TXNRD1
PSMA1 VDAC1
PSMA1 PDIA6
PSMA1 CBFB
PSMA1 SUMO1
PSMA1 UBE2D3
PSMA1 RPL36AL
PSMA1 PSMC2
PSMA1 C11orf58
PSMA1 SDHC
PSMA1 PSMB4
PSMA1 RBBP7
PSMA1 LMAN2
PSMA1 PGK1
PSMA1 GUK1
PRPS2 UBE2A
PRPS2 ARCN1
PRPS2 COMT
PRPS2 NACA
PRPS2 SEC13
PRPS2 IMMT
PRPS2 MORF4L2
PRPS2 FXR1
PRPS2 HTATSF1
PRPS2 PSMC1
PRPS2 EED
PRPS2 PARK7
PRPS2 XRCC6
PRPS2 NONO
PRPS2 ATOX1
PRPS2 CKAP5
PRPS2 EFR3A
PRPS2 FAM50A
PRPS2 RBM25
PRPS2 USP9X
PRPS2 COX5A
PRPS2 TNIP1
PRPS2 HSP90AA1
PRPS2 NUBP1
PRPS2 PCBP1
PRPS2 DCTN2
PRPS2 EXOSC7
PRPS2 PPIB
PRPS2 UBL4A
PRPS2 MLH1
PRPS2 COPB1
PRPS2 GARS
PRPS2 CAPZA1
PRPS2 HNRNPK
PRPS2 AP2M1
PRPS2 BAG1
PRPS2 YY1
PRPS2 SLC9A6
PRPS2 XPO1
PRPS2 HNRNPA1
PRPS2 UNG
PRPS2 ARF1
PRPS2 KTN1
PRPS2 ATR
PRPS2 MANF
PRPS2 NIPA2
PRPS2 ATP6V1E1
PRPS2 TOP1
PRPS2 MRPS22
PRPS2 TATDN2
PRPS2 RRM1
PRPS2 RPN1
PRPS2 U2AF1
PRPS2 VBP1
PRPS2 EWSR1
PRPS2 MOBKL1B
PRPS2 PEBP1
PRPS2 KPNB1
PRPS2 CCT6A
PRPS2 ARPC2
PRPS2 PRPS1
PRPS2 RBBP7
PRPS2 DDX21
PRPS2 UBXN4
PRPS2 GUSB
PRPS2 BRD2
PRPS2 PPP4C
PRPS2 RAD23B
PRPS2 COX6B1
PRPS2 PRKDC
PRPS2 PSME2
PRPS2 DDX1
PRPS2 RPN2
PRPS2 YWHAE
PRPS2 PPP2R2A
PRPS2 UQCRC1
PRPS2 PTMA
PRPS2 NCL
PRPS2 TOPBP1
PRPS2 E2F3
PRPS2 MYD88
PRPS2 AP2S1
PRPS2 IFNGR2
PRPS2 CLTA
PRPS2 CBX1
PRPS2 PFKP
PRPS2 QARS
PRPS2 UBE2I
PRPS2 UFD1L
PRPS2 TRIM26
PRPS2 PSMB4
PRPS2 PSMC6
ANXA2 ARF1
ANXA2 ACP2
ANXA2 COX5A
ANXA2 HSP90AA1
ANXA2 ATP6V1B2
ANXA2 PSME2
ANXA2 ACOT7
ANXA2 NR1H3
ANXA2 PPIB
ANXA2 NCL
ANXA2 NUP62
ANXA2 MRPS22
ANXA2 PSAP
ANXA2 APOE
ANXA2 SNRPF
ANXA2 CCT3
ANXA2 GLUL
ANXA2 CCT5
ANXA2 SOD2
ANXA2 AIMP2
ANXA2 GPI
ANXA2 TKT
ANXA2 PSMA6
ANXA2 FDPS
ANXA2 PSMD7
ANXA2 IL15RA
ANXA2 ATOX1
ANXA2 SSR2
ANXA2 GPNMB
MDH1 DNAJA1
MDH1 DYNLL1
MDH1 GLUD1
MDH1 CYCS
MDH1 ETF1
MDH1 COMT
MDH1 GNB1
MDH1 SLC25A5
MDH1 IGBP1
MDH1 PCBP1
MDH1 LTA4H
MDH1 SRP14
MDH1 CAPZA1
MDH1 DUSP2
MDH1 MAPRE1
MDH1 HNRNPF
MDH1 PTMA
MDH1 MORF4L2
MDH1 ATP6V1E1
MDH1 CCNG1
MDH1 DECR1
MDH1 RPS7
MDH1 KYNU
MDH1 COMMD1
MDH1 KARS
MDH1 VDAC2
MDH1 C1QBP
MDH1 EIF2S2
MDH1 SRI
MDH1 PRDX3
MDH1 UBB
MDH1 MOBKL1B
MDH1 COX17
MDH1 XPO1
MDH1 MTHFD2
MDH1 TXNRD1
MDH1 PDIA6
MDH1 TANK
MDH1 PSMB4
MDH1 GAPDH
MDH1 CUL3
GUSBP1 BRD2
GUSBP1 HK1
GUSBP1 PTK2B
GUSBP1 PNRC1
GUSBP1 GGA3
GUSBP1 IRF3
GUSBP1 ATXN2L
GUSBP1 PPP3CA
GUSBP1 TATDN2
GUSBP1 MYST3
GUSBP1 DYRK1A
GUSBP1 CD19
GUSBP1 NFATC3
GUSBP1 SNRNP70
GUSBP1 TCF3
GUSBP1 C16orf35
GUSBP1 KLF6
GUSBP1 KIAA0174
GUSBP1 CAMLG
GUSBP1 BAT1
GUSBP1 YY1
GUSBP1 SPTAN1
GUSBP1 MAP3K4
GUSBP1 WIPF2
GUSBP1 CHERP
GUSBP1 GUSB
RAD23B PIM1
RAD23B UBE2A
RAD23B PABPC4
RAD23B COMT
RAD23B PWP1
RAD23B NDUFA9
RAD23B XPC
RAD23B FAM120A
RAD23B FXR1
RAD23B IDH2
RAD23B ATP5J
RAD23B COX7C
RAD23B PSMC1
RAD23B CLTC
RAD23B EIF3CL
RAD23B GINS1
RAD23B EED
RAD23B XRCC6
RAD23B ATR
RAD23B CTNNB1
RAD23B EMG1
RAD23B CDK4
RAD23B CKAP5
RAD23B GOT2
RAD23B PPP1CC
RAD23B TXNRD1
RAD23B RFC4
RAD23B CCT6A
RAD23B DDX39
RAD23B FAM50A
RAD23B NARS
RAD23B MAP3K4
RAD23B BCAP31
RAD23B DNAJB1
RAD23B EZH2
RAD23B COX5A
RAD23B TNIP1
RAD23B HSP90AA1
RAD23B USF2
RAD23B PCBP1
RAD23B DCTN2
RAD23B EXOSC7
RAD23B CAP1
RAD23B PRKACA
RAD23B ACLY
RAD23B GARS
RAD23B CCT5
RAD23B HNRNPK
RAD23B AP2M1
RAD23B POLR2L
RAD23B HNRNPA1
RAD23B MTHFS
RAD23B YWHAH
RAD23B CSNK1E
RAD23B UNG
RAD23B CUL3
RAD23B WIPF2
RAD23B GRB2
RAD23B ARF1
RAD23B EZR
RAD23B NONO
RAD23B VDAC1
RAD23B COX6A1
RAD23B MANF
RAD23B ATP6V1E1
RAD23B CAPZA1
RAD23B YY1
RAD23B MIF
RAD23B TOP1
RAD23B MRPS22
RAD23B USP9X
RAD23B RRM1
RAD23B CHAF1A
RAD23B RAE1
RAD23B RPN1
RAD23B CCT3
RAD23B USP10
RAD23B BARD1
RAD23B U2AF1
RAD23B RAD23A
RAD23B TUBA4A
RAD23B COX8A
RAD23B PDHA1
RAD23B PABPC1
RAD23B KPNB1
RAD23B ADRM1
RAD23B ARPC2
RAD23B DDT
RAD23B SUMO1
RAD23B GUSB
RAD23B NAP1L4
RAD23B DDX21
RAD23B CCT8
RAD23B ESD
RAD23B MCM3
RAD23B BRD2
RAD23B AARS
RAD23B SMC1A
RAD23B LOC96610
RAD23B PUM1
RAD23B COX6B1
RAD23B PRKDC
RAD23B MAPRE1
RAD23B PARK7
RAD23B PSME2
RAD23B ETFB
RAD23B DDX1
RAD23B RPN2
RAD23B PPP2R2A
RAD23B UQCRC1
RAD23B NCL
RAD23B E2F3
RAD23B AP2S1
RAD23B PSMB7
RAD23B MCM2
RAD23B CLTA
RAD23B CBX1
RAD23B TCEB1
RAD23B HNRNPU
RAD23B PFKP
RAD23B QARS
RAD23B ARHGDIB
RAD23B EWSR1
RAD23B TRIM26
RAD23B SSRP1
RAD23B PPP4C
RAD23B PEBP1
HINT1 PSMD14
HINT1 NPM1
HINT1 H2AFZ
HINT1 ETF1
HINT1 ATP6V0B
HINT1 SLC25A5
HINT1 RPS10
HINT1 RPS3A
HINT1 RANBP1
HINT1 ATP5G3
HINT1 PHB
HINT1 TAF9
HINT1 RPL8
HINT1 RPS3
HINT1 RPL9
HINT1 SNRPF
HINT1 C1D
HINT1 VDAC2
HINT1 RPL38
HINT1 RPL10A
HINT1 RPS6
HINT1 C11orf58
HINT1 APEX1
HINT1 EIF3E
HINT1 SDHC
KDM5A CBLB
KDM5A ZNF136
DDX11 ANXA11
DDX11 SMC1A
DDX11 GARS
DDX11 HCFC1
DDX11 ARHGAP1
DDX11 CHD4
DDX11 GINS1
DDX11 POLRMT
DDX11 ACLY
DDX11 HK1
DDX11 SAFB
DDX11 MCM3
SET CBX1
SET COX6A1
SET ARF1
SET PIM1
SET LOC96610
SET EZH2
SET NONO
SET COX5A
SET DAP3
SET HSP90AA1
SET STIP1
SET SNRPE
SET PABPC4
SET GAPDH
SET SNRPC
SET IGBP1
SET DDX1
SET CAPZA1
SET YY1
SET IMMT
SET EXOSC7
SET PCCB
SET CENPA
SET ATP6V1E1
SET MRPS22
SET KIF11
SET LDHA
SET U2AF1
SET EIF3CL
SET NASP
SET EPRS
SET FXR1
SET XRCC6
SET NCL
SET SNRNP70
SET CCT3
SET MCM4
SET CCT5
SET MRPL23
SET QARS
SET MYBL2
SET CDC123
SET GPI
SET UCHL3
SET CDK4
SET ILF3
SET CKAP5
SET CHAF1A
SET EIF4A3
SET TXNRD1
SET DDT
SET DDX39
SET SMAD2
SET RBBP7
SET NAP1L4
SET MRPS12
SET MFAP1
SET PPP4C
SET POLD2
SET DDX21
GPNMB AIMP2
GPNMB DAP3
GPNMB VDAC1
GPNMB GAPDH
GPNMB ATP6V1B2
GPNMB LTA4H
GPNMB PKM2
GPNMB LILRB4
GPNMB SLC1A3
GPNMB MRPS22
GPNMB PSAP
GPNMB APOE
GPNMB COPB1
GPNMB HSP90AA1
GPNMB HADHB
GPNMB GLUL
GPNMB CAPG
GPNMB GPI
GPNMB ITGB2
GPNMB FDPS
GPNMB BUD31
GPNMB ATOX1
GPNMB CYP27A1
GPNMB ASAH1
GPNMB SQSTM1
RBBP7 DNMT1
RBBP7 UBE2A
RBBP7 ARCN1
RBBP7 RANBP1
RBBP7 PSMD6
RBBP7 KPNA2
RBBP7 RARS
RBBP7 CDC16
RBBP7 ATP5J
RBBP7 PSMC1
RBBP7 CLTC
RBBP7 NASP
RBBP7 XRCC6
RBBP7 TSN
RBBP7 DAP3
RBBP7 APEX1
RBBP7 HNRNPM
RBBP7 VDAC2
RBBP7 CDK4
RBBP7 FDPS
RBBP7 CKAP5
RBBP7 VAMP7
RBBP7 TXNRD1
RBBP7 PDIA6
RBBP7 CBFB
RBBP7 DDX39
RBBP7 EZH2
RBBP7 DYNLL1
RBBP7 COX5A
RBBP7 HSP90AA1
RBBP7 SLC25A5
RBBP7 DCTN2
RBBP7 HSP90AB1
RBBP7 NFKB1
RBBP7 ILF2
RBBP7 CCT5
RBBP7 XPO1
RBBP7 EIF4A3
RBBP7 YWHAH
RBBP7 KDELR2
RBBP7 EIF4G2
RBBP7 EBP
RBBP7 NONO
RBBP7 CYCS
RBBP7 MANF
RBBP7 CCNG1
RBBP7 MAPRE1
RBBP7 TOP1
RBBP7 MRPS22
RBBP7 KIF11
RBBP7 RPN1
RBBP7 SPCS2
RBBP7 SLBP
RBBP7 MOBKL1B
RBBP7 PDHA1
RBBP7 NUP205
RBBP7 PRPS1
RBBP7 MRPS12
RBBP7 IK
RBBP7 CCT8
RBBP7 IGBP1
RBBP7 DDX1
RBBP7 HMGB2
RBBP7 SNRPD3
RBBP7 ATP1B3
RBBP7 RBBP4
RBBP7 CBX1
RBBP7 HNRNPF
RBBP7 TFRC
RBBP7 HSD17B4
RBBP7 SSB
ATP5C1 COX6A1
ATP5C1 COX5A
ATP5C1 UQCRB
ATP5C1 H2AFZ
ATP5C1 COX6B1
ATP5C1 PSMB9
ATP5C1 CDC123
ATP5C1 UBL4A
ATP5C1 BAG1
ATP5C1 RPS10
ATP5C1 TSG101
ATP5C1 RPL4
ATP5C1 PSMD6
ATP5C1 PSMC2
ATP5C1 HMGB2
ATP5C1 PTMA
ATP5C1 NPM1
ATP5C1 PHB2
ATP5C1 DECR1
ATP5C1 GTF2A2
ATP5C1 RPS3
ATP5C1 EED
ATP5C1 MRPL12
ATP5C1 ISCU
ATP5C1 SNRPF
ATP5C1 BARD1
ATP5C1 VBP1
ATP5C1 POLR2L
ATP5C1 UCHL3
ATP5C1 H3F3A
ATP5C1 VDAC2
ATP5C1 COX7C
ATP5C1 TUFM
ATP5C1 SNRPD2
ATP5C1 EIF4A3
ATP5C1 NUDT1
ATP5C1 UQCRC1
ATP5C1 SUMO1
ATP5C1 PPP2R2A
ATP5C1 AP2M1
ATP5C1 MRPS12
ATP5C1 PGK1
ATP5C1 PSMB4
ATP5C1 GLO1
ATP5C1 PSMC6
ATP5C1 CUL3
BTN3A2 CTSH
BTN3A2 UBXN1
BTN3A2 METAP1
BTN3A2 KIAA0174
BTN3A2 DGKZ
BTN3A2 SATB1
BTN3A2 LOC100131311
BTN3A2 NACA
BTN3A2 ITGB2
HMGN2 RANBP1
HMGN2 EIF4A3
HMGN2 SLC25A3
HMGN2 HNRNPF
HMGN2 CDC16
HMGN2 SNRNP27
HMGN2 PCBP2
ETFB UBE2A
ETFB SMARCA2
ETFB ACOT7
ETFB MAP4K1
ETFB IMMT
ETFB IDH2
ETFB PSMC1
ETFB BUD31
ETFB C21orf33
ETFB IL10RA
ETFB TKT
ETFB EIF3CL
ETFB TCEB1
ETFB P4HB
ETFB DDX39
ETFB SF3B2
ETFB CLTA
ETFB BOP1
ETFB EZH2
ETFB TNIP1
ETFB PCBP1
ETFB DCTN2
ETFB ACLY
ETFB TALDO1
ETFB PSMD9
ETFB AP2M1
ETFB YY1
ETFB POLR2L
ETFB RASSF2
ETFB RBM42
ETFB CHERP
ETFB HSF1
ETFB ARF1
ETFB TUBA1A
ETFB NONO
ETFB SHC1
ETFB VDAC1
ETFB ARHGDIA
ETFB MANF
ETFB RALY
ETFB MIF
ETFB TOP1
ETFB MRPS22
ETFB RAE1
ETFB USP10
ETFB ATOX1
ETFB ADRM1
ETFB POLD2
ETFB DDT
ETFB NAP1L4
ETFB SQSTM1
ETFB GUSB
ETFB AARS
ETFB PPP4C
ETFB PUM1
ETFB COX6B1
ETFB STIP1
ETFB PSME2
ETFB DDX1
ETFB RPN2
ETFB ARHGAP4
ETFB CPSF1
ETFB AP2S1
ETFB BCAP31
ETFB CBX1
ETFB QARS
ETFB COPS6
ETFB MAPK6
DDX1 SNRPE
DDX1 EDC4
DDX1 UBE2A
DDX1 ARCN1
DDX1 CENPA
DDX1 PABPC4
DDX1 COMT
DDX1 SMARCA2
DDX1 NDUFA9
DDX1 TSN
DDX1 DAP3
DDX1 IMMT
DDX1 FAM120A
DDX1 R3HDM1
DDX1 CDC16
DDX1 ATP5J
DDX1 HTATSF1
DDX1 USP14
DDX1 IRAK1
DDX1 PSMC1
DDX1 CLTC
DDX1 CDK4
DDX1 C21orf33
DDX1 NASP
DDX1 GINS1
DDX1 EED
DDX1 XRCC6
DDX1 ATR
DDX1 TROVE2
DDX1 TCEB1
DDX1 CAMLG
DDX1 VDAC2
DDX1 CDC123
DDX1 EIF3CL
DDX1 CKAP5
DDX1 PPP1CC
DDX1 VAMP7
DDX1 VDAC1
DDX1 EFR3A
DDX1 DDX39
DDX1 FAM50A
DDX1 NARS
DDX1 TOMM20
DDX1 PWP1
DDX1 CNP
DDX1 MARS
DDX1 DYNLL1
DDX1 COX5A
DDX1 TNIP1
DDX1 HSP90AA1
DDX1 PCBP1
DDX1 DCTN2
DDX1 EXOSC7
DDX1 TOP2A
DDX1 PPIB
DDX1 UBL4A
DDX1 HSP90AB1
DDX1 EPRS
DDX1 KIF11
DDX1 ACLY
DDX1 COPB1
DDX1 NAP1L1
DDX1 EIF3I
DDX1 GARS
DDX1 CAPZA1
DDX1 CCT5
DDX1 HNRNPK
DDX1 AP2M1
DDX1 TALDO1
DDX1 TUFM
DDX1 YY1
DDX1 PPIA
DDX1 XPO1
DDX1 EIF4A3
DDX1 HNRNPA1
DDX1 MTHFS
DDX1 RASSF2
DDX1 RRP1B
DDX1 PSME1
DDX1 CUL3
DDX1 RPIA
DDX1 ARF1
DDX1 EZR
DDX1 NONO
DDX1 SHC1
DDX1 CYCS
DDX1 AIMP1
DDX1 HSPE1
DDX1 MANF
DDX1 TAF9
DDX1 TSG101
DDX1 MAPRE1
DDX1 METAP1
DDX1 NIPA2
DDX1 ADRM1
DDX1 TOP1
DDX1 MRPS22
DDX1 TATDN2
DDX1 ATF4
DDX1 CAP1
DDX1 PSMB1
DDX1 RPN1
DDX1 EPS15
DDX1 SPCS2
DDX1 CCT3
DDX1 BARD1
DDX1 U2AF1
DDX1 VBP1
DDX1 EIF3F
DDX1 MFAP1
DDX1 BAT1
DDX1 EWSR1
DDX1 PEBP1
DDX1 ACAT1
DDX1 COX17
DDX1 CCT6A
DDX1 POLD2
DDX1 NOLC1
DDX1 MLH1
DDX1 NACA
DDX1 NAP1L4
DDX1 PSME2
DDX1 DDX21
DDX1 SURF1
DDX1 CCT8
DDX1 ESD
DDX1 MCM3
DDX1 AARS
DDX1 IMPDH2
DDX1 PPP4C
DDX1 COX6B1
DDX1 STIP1
DDX1 PRKDC
DDX1 TRIP12
DDX1 IGBP1
DDX1 RPN2
DDX1 SAFB
DDX1 PPP2R2A
DDX1 UQCRC1
DDX1 NCL
DDX1 ATP1B3
DDX1 TOPBP1
DDX1 GOT2
DDX1 CLTA
DDX1 KARS
DDX1 CBX1
DDX1 ATP5D
DDX1 HNRNPU
DDX1 C1QBP
DDX1 QARS
DDX1 RAE1
DDX1 HSP90B1
DDX1 CAD
DDX1 ATIC
DDX1 POLD4
DDX1 IRF2
DDX1 UFD1L
DDX1 PSMC6
DDX1 SRP19
DDX1 PSMB4
DDX1 SSB
CPSF1 CSK
CPSF1 SHC1
CPSF1 VASP
CPSF1 PSME2
CPSF1 ALDOA
CPSF1 CTSA
CPSF1 RGS19
CPSF1 EPRS
CPSF1 BCAP31
CPSF1 GARS
CPSF1 PI4KA
CPSF1 RAD23A
CPSF1 CAPN1
CPSF1 GPI
CPSF1 TYK2
CPSF1 RBM42
FASN PRKACA
FASN RAD23A
PPP2R2A TDG
PPP2R2A DNMT1
PPP2R2A SON
PPP2R2A ARCN1
PPP2R2A LARP4B
PPP2R2A PFDN5
PPP2R2A PEA15
PPP2R2A COMT
PPP2R2A SMARCA2
PPP2R2A GNB1
PPP2R2A NACA
PPP2R2A ATF4
PPP2R2A PSMD6
PPP2R2A ATP5J
PPP2R2A DYRK1A
PPP2R2A LOC100131311
PPP2R2A CLTC
PPP2R2A C21orf33
PPP2R2A EED
PPP2R2A PARK7
PPP2R2A XRCC6
PPP2R2A NONO
PPP2R2A TROVE2
PPP2R2A RPL9
PPP2R2A TSN
PPP2R2A SHC1
PPP2R2A C1QBP
PPP2R2A KIAA0174
PPP2R2A CAMLG
PPP2R2A UBB
PPP2R2A EMG1
PPP2R2A TCEB1
PPP2R2A PPP1CC
PPP2R2A TOP2B
PPP2R2A PMS2L5
PPP2R2A CCT6A
PPP2R2A AIMP1
PPP2R2A NUBP1
PPP2R2A PRNP
PPP2R2A YWHAB
PPP2R2A RPA2
PPP2R2A OXA1L
PPP2R2A TMED10
PPP2R2A UQCRB
PPP2R2A DYNLL1
PPP2R2A TNIP1
PPP2R2A HSP90AA1
PPP2R2A BIRC2
PPP2R2A CYTH1
PPP2R2A TRIP12
PPP2R2A PCBP1
PPP2R2A DCTN2
PPP2R2A UBL4A
PPP2R2A TSC22D1
PPP2R2A TOMM20
PPP2R2A NAP1L1
PPP2R2A ALDH9A1
PPP2R2A TAF10
PPP2R2A HNRNPK
PPP2R2A AP2M1
PPP2R2A H3F3A
PPP2R2A BAG1
PPP2R2A ZNHIT3
PPP2R2A SLC9A6
PPP2R2A XPO1
PPP2R2A FAM120A
PPP2R2A HNRNPA1
PPP2R2A PSME1
PPP2R2A CUL3
PPP2R2A ARF1
PPP2R2A TUBA1A
PPP2R2A ATR
PPP2R2A FNTA
PPP2R2A GLUD1
PPP2R2A NSMAF
PPP2R2A YY1
PPP2R2A MARS
PPP2R2A SLC25A4
PPP2R2A TSG101
PPP2R2A MAPRE1
PPP2R2A PHF3
PPP2R2A METAP1
PPP2R2A NIPA2
PPP2R2A ADRM1
PPP2R2A RHOG
PPP2R2A ATP6V1E1
PPP2R2A TOP1
PPP2R2A RPN1
PPP2R2A LHFPL2
PPP2R2A USP10
PPP2R2A BARD1
PPP2R2A U2AF1
PPP2R2A EIF3F
PPP2R2A RAD23A
PPP2R2A TUBA4A
PPP2R2A PSMC1
PPP2R2A BAT1
PPP2R2A PABPC1
PPP2R2A NUP205
PPP2R2A EFR3A
PPP2R2A SSR2
PPP2R2A SIK1
PPP2R2A MLH1
PPP2R2A TAX1BP1
PPP2R2A UBXN4
PPP2R2A GUSB
PPP2R2A ATP5O
PPP2R2A FEZ2
PPP2R2A RRAGA
PPP2R2A COX6B1
PPP2R2A RPN2
PPP2R2A SPCS2
PPP2R2A NCL
PPP2R2A TOPBP1
PPP2R2A IFNGR2
PPP2R2A MFAP1
PPP2R2A CBX1
PPP2R2A ISCU
PPP2R2A QARS
PPP2R2A PCMT1
PPP2R2A ARHGDIB
PPP2R2A EPS15
PPP2R2A UBE2I
PPP2R2A EWSR1
PPP2R2A SRP19
PPP2R2A PSMB4
PPP2R2A PSMC6
PPP2R2A COX8A
NCL SNRPE
NCL PIM1
NCL PABPC4
NCL COMT
NCL PWP1
NCL NDUFA9
NCL TSN
NCL IMMT
NCL PSMD6
NCL SLC25A6
NCL CDC16
NCL ATP5J
NCL HTATSF1
NCL PSMC1
NCL CLTC
NCL GINS1
NCL ATOX1
NCL PPP4C
NCL XRCC6
NCL TCEB1
NCL CLIC1
NCL DNAJA1
NCL CDC123
NCL GPI
NCL EIF3CL
NCL TUFM
NCL CKAP5
NCL PPP1CC
NCL P4HB
NCL DDX39
NCL NARS
NCL RHOG
NCL EZH2
NCL COX5A
NCL HSP90AA1
NCL UBB
NCL TRIP12
NCL DCTN2
NCL EXOSC7
NCL PSMD7
NCL PPIB
NCL UBL4A
NCL HSP90AB1
NCL ACLY
NCL GARS
NCL TALDO1
NCL PSMD9
NCL AP2M1
NCL CCT5
NCL BAG1
NCL YY1
NCL UCHL3
NCL AIMP2
NCL PPIA
NCL XPO1
NCL HNRNPA1
NCL APRT
NCL YWHAH
NCL RASSF2
NCL RRP1B
NCL PSME1
NCL TUBA4A
NCL CUL3
NCL RBM42
NCL ATIC
NCL ARMCX6
NCL ARF1
NCL ALDOA
NCL EZR
NCL NONO
NCL CYCS
NCL HSPE1
NCL MANF
NCL FUS
NCL TAF9
NCL MYO5A
NCL NIPA2
NCL MIF
NCL ATP6V1E1
NCL TOP1
NCL MRPS22
NCL RRM1
NCL RPN1
NCL SPCS2
NCL SLC9A6
NCL USP10
NCL U2AF1
NCL VBP1
NCL ECH1
NCL ATF4
NCL UFD1L
NCL KPNA2
NCL NUP205
NCL HDLBP
NCL CCT6A
NCL POLD2
NCL SSR2
NCL MLH1
NCL SQSTM1
NCL DDX21
NCL CCT8
NCL ESD
NCL LAGE3
NCL AARS
NCL SMC1A
NCL LOC96610
NCL COX6B1
NCL STIP1
NCL PRKDC
NCL MAPRE1
NCL PARK7
NCL PSME2
NCL IGBP1
NCL POLR2L
NCL RPN2
NCL SAFB
NCL UQCRC1
NCL SNRPD3
NCL AP2S1
NCL BMS1
NCL MCM2
NCL IFNGR2
NCL CLTA
NCL CBX1
NCL QARS
NCL SNRPF
NCL CTNNB1
NCL EWSR1
NCL TRIM26
NCL SSRP1
NCL SRP19
NCL MYL6B
NCL COX8A
XPC BRD2
XPC NFATC3
XPC KIAA0226
XPC BSG
XPC USP10
XPC KIAA0174
XPC DYRK1A
XPC HSP90B1
XPC RPN2
PLCG2 SAFB
PLCG2 COX5A
PLCG2 GGA3
PLCG2 RPN2
PLCG2 CHD4
PLCG2 MAZ
PLCG2 ANXA11
PLCG2 ACLY
PLCG2 EDC4
PLCG2 SNRNP70
PLCG2 USP10
PLCG2 RAD23A
PLCG2 NFATC1
PLCG2 PRKACA
PLCG2 BAT3
PLCG2 USP13
PLCG2 ATXN2L
PLCG2 CHERP
PLCG2 MCM3
SERPINB1 SNRPG
SERPINB1 TNIP1
SERPINB1 HSPE1
SERPINB1 PSMA6
SERPINB1 PSME2
SERPINB1 TSG101
SERPINB1 ALDOA
SERPINB1 PPIB
SERPINB1 UQCRC1
SERPINB1 RARS
SERPINB1 PSMC1
SERPINB1 CLTC
SERPINB1 COPB1
SERPINB1 RPN1
SERPINB1 CLIC1
SERPINB1 HADHB
SERPINB1 MAPK6
SERPINB1 P4HB
SERPINB1 PSME1
SERPINB1 MLH1
SERPINB1 ESD
CD164 COX6A1
CD164 TMED10
CD164 IL1R1
CD164 CD46
CD164 EIF2S2
CD164 DECR1
CD164 RHEB
CD164 LOC100131311
CD164 KYNU
CD164 COPB1
CD164 PARK7
CD164 SPCS2
CD164 PPT1
CD164 NPC2
CD164 MOBKL1B
CD164 SLC9A6
CD164 YWHAB
CD164 FUCA1
CD164 VAMP7
CD164 EFR3A
CD164 ASAH1
CD164 DYNLT1
CD164 IFNGR1
CD164 UBXN4
CD164 PSMC6
APOE HEXB
APOE SIRPA
APOE ACP2
APOE ATP6V1B2
APOE LGALS3
APOE ACOT7
APOE PKM2
APOE NR1H3
APOE SLC1A3
APOE CYP27A1
APOE PSAP
APOE APOC1
APOE CHI3L1
APOE GLUL
APOE MAN2B1
APOE SOD2
APOE CAPG
APOE HDLBP
APOE CEBPD
APOE SQSTM1
KARS PWP1
KARS IMMT
KARS MORF4L2
KARS CDC16
KARS PSMC1
KARS PARK7
KARS FDPS
KARS DNAJA1
KARS TXNRD1
KARS PDIA6
KARS MRPS22
KARS NARS
KARS TOMM20
KARS DYNLL1
KARS EXOSC7
KARS PPIB
KARS TALDO1
KARS HNRNPA1
KARS RRP1B
KARS ASAH1
KARS QARS
KARS C11orf58
KARS PGK1
KARS ARF1
KARS ATR
KARS CYCS
KARS AIMP1
KARS HSPE1
KARS MANF
KARS MAPRE1
KARS NIPA2
KARS ATP6V1E1
KARS PSMD11
KARS RPN1
KARS COX5A
KARS UQCRC2
KARS MOBKL1B
KARS COX17
KARS CCT6A
KARS MRPS12
KARS DDX21
KARS CUL3
KARS MCM3
KARS MRPL23
KARS COX6B1
KARS GAPDH
KARS IGBP1
KARS UQCRC1
KARS SNRPD3
KARS IFNGR2
KARS HMGN3
KARS PSME1
KARS HNRNPF
KARS UBE2I
KARS SRP19
KARS PSMB4
KARS PSMC6
RPS9 RPL18
RPS9 RPL8
RPS9 RPS3A
RPS9 CCNG1
RPS9 RPL18A
RPS9 EIF3E
RPS9 RPL10A
RPS9 RPL11
RPS9 RPS10
RPS9 RPS3
HADHB SNRPE
HADHB COMT
HADHB NDUFA9
HADHB IMMT
HADHB MORF4L2
HADHB CAP1
HADHB PSMC1
HADHB EDC4
HADHB XRCC6
HADHB IL10RA
HADHB PPP1R11
HADHB TCEB1
HADHB P4HB
HADHB TXNRD1
HADHB CD14
HADHB PSME1
HADHB POLRMT
HADHB FBP1
HADHB CD81
HADHB FAM50A
HADHB HSP90AA1
HADHB UBB
HADHB TRIP12
HADHB PCBP1
HADHB DCTN2
HADHB NACA
HADHB COL1A1
HADHB MGAT1
HADHB PPIB
HADHB LAMP1
HADHB ACLY
HADHB COPB1
HADHB HSPB1
HADHB CCT5
HADHB HNRNPK
HADHB AP2M1
HADHB TALDO1
HADHB SAFB
HADHB PRKACA
HADHB XPO1
HADHB HNRNPA1
HADHB RRP1B
HADHB CCNF
HADHB MFAP1
HADHB CHERP
HADHB SEC24C
HADHB ALDOA
HADHB CHD4
HADHB NONO
HADHB VDAC1
HADHB HSPE1
HADHB TSG101
HADHB MAPRE1
HADHB ESD
HADHB NIPA2
HADHB MIF
HADHB ATP6V1E1
HADHB TOP1
HADHB MRPS22
HADHB RPN1
HADHB USP10
HADHB GLUL
HADHB RAD23A
HADHB ATP6V0C
HADHB LOC100131311
HADHB COX8A
HADHB CLTC
HADHB BAT1
HADHB SQSTM1
HADHB GUSB
HADHB BRD2
HADHB HEXB
HADHB ACP2
HADHB PUM1
HADHB MRPL23
HADHB ATP6V1B2
HADHB IGBP1
HADHB RPN2
HADHB UQCRC1
HADHB ATP1B3
HADHB IFNGR2
HADHB BCAP31
HADHB PI4KA
HADHB HNRNPU
HADHB QARS
HADHB PAM
HADHB HSP90B1
HADHB AIMP1
HADHB EPS15
HADHB EWSR1
HADHB MLH1
HADHB SRP19
HADHB HSD17B4
TNFRSF1B MFSD10
TNFRSF1B NFE2L1
TNFRSF1B CCND1
TNFRSF1B TNIP1
TNFRSF1B SF3B2
TNFRSF1B ATP6V1B2
TNFRSF1B PSME2
TNFRSF1B IL10RA
TNFRSF1B NR1H3
TNFRSF1B LST1
TNFRSF1B GNG10
TNFRSF1B LOC100131311
TNFRSF1B IRF1
TNFRSF1B HTRA1
TNFRSF1B SELPLG
TNFRSF1B MAN2B1
TNFRSF1B BLVRA
TNFRSF1B C1R
TNFRSF1B PPP1R7
TNFRSF1B JUNB
TNFRSF1B DGKZ
TNFRSF1B TGFBI
UBE2I COX6A1
UBE2I ARF1
UBE2I CAPNS1
UBE2I PABPC4
UBE2I NDUFA9
UBE2I CAPZA1
UBE2I RALY
UBE2I EFEMP2
UBE2I PHB2
UBE2I ATP1B3
UBE2I PHB
UBE2I HNRNPF
UBE2I TXNRD1
UBE2I ATOX1
UBE2I RPN1
UBE2I PPP4C
UBE2I NONO
UBE2I DDOST
UBE2I CCT5
UBE2I CDK4
UBE2I PRMT1
UBE2I HDLBP
UBE2I EIF4A3
UBE2I CDC37
UBE2I MRPS12
FAM50A UBE2A
FAM50A PABPC4
FAM50A COMT
FAM50A PWP1
FAM50A IMMT
FAM50A YY1
FAM50A CHD4
FAM50A HTATSF1
FAM50A PSMC1
FAM50A EED
FAM50A XRCC6
FAM50A IL10RA
FAM50A CTNNB1
FAM50A GPI
FAM50A P4HB
FAM50A TXNRD1
FAM50A DDX39
FAM50A ARHGDIA
FAM50A MGAT1
FAM50A NARS
FAM50A PPP2R4
FAM50A POLRMT
FAM50A SND1
FAM50A BCAP31
FAM50A CNP
FAM50A COX5A
FAM50A TNIP1
FAM50A HSP90AA1
FAM50A UBB
FAM50A PGM1
FAM50A PCBP1
FAM50A DCTN2
FAM50A UBL4A
FAM50A ACLY
FAM50A GARS
FAM50A TCEB1
FAM50A TALDO1
FAM50A SOD2
FAM50A CAST
FAM50A HNRNPK
FAM50A AP2M1
FAM50A HK1
FAM50A SAFB
FAM50A PRKACA
FAM50A HNRNPA1
FAM50A YWHAH
FAM50A CHERP
FAM50A SEC24C
FAM50A ARF1
FAM50A KTN1
FAM50A NONO
FAM50A SHC1
FAM50A VDAC1
FAM50A MANF
FAM50A ATP6V1E1
FAM50A NOLC1
FAM50A CARS
FAM50A TOP1
FAM50A MRPS22
FAM50A ATP6AP1
FAM50A RBM42
FAM50A CCT3
FAM50A USP10
FAM50A GLUL
FAM50A ATP6V0C
FAM50A ATP6V1F
FAM50A ATOX1
FAM50A ADRM1
FAM50A NAP1L4
FAM50A SQSTM1
FAM50A SURF1
FAM50A GUSB
FAM50A BRD2
FAM50A AARS
FAM50A ADAR
FAM50A PUM1
FAM50A GLA
FAM50A STIP1
FAM50A PRKDC
FAM50A ATP6V1B2
FAM50A PSME2
FAM50A RPN2
FAM50A YWHAE
FAM50A UQCRC1
FAM50A ATP1B3
FAM50A TOPBP1
FAM50A ANXA11
FAM50A CLTA
FAM50A CBX1
FAM50A HNRNPU
FAM50A QARS
FAM50A RAD23A
FAM50A GNB1
FAM50A HSP90B1
TDG FEZ2
TDG UQCRB
TDG TOPBP1
TDG SNRPF
TDG TRIP12
TDG SRP14
TDG NACA
TDG PPIB
TDG UBL4A
TDG METAP1
TDG PTMA
TDG E2F3
TDG FXR1
TDG TATDN2
TDG GNG10
TDG LOC100131311
TDG PCBP1
TDG TROVE2
TDG BARD1
TDG SFRS7
TDG TFAM
TDG KIAA0174
TDG QARS
TDG CAMLG
TDG PCMT1
TDG EMG1
TDG YY1
TDG SLC25A6
TDG PABPC1
TDG XPO1
TDG PPP1CC
TDG ATOX1
TDG CHMP1A
TDG HNRNPK
TDG PHF3
TDG MLH1
TDG UNG
PTK2B PNRC1
PTK2B IRF3
PTK2B SNRNP70
TIMP2 GLUL
SSX2 USP9Y
PEA15 ARF1
PEA15 RHOG
PEA15 FOXO1
PEA15 DYNLL1
PEA15 RING1
PEA15 TNIP1
PEA15 RRAGA
PEA15 COMT
PEA15 PCBP1
PEA15 DCTN2
PEA15 RPN2
PEA15 UBL4A
PEA15 CASP3
PEA15 CDC16
PEA15 IER2
PEA15 USP14
PEA15 TUBA1A
PEA15 CLTC
PEA15 EED
PEA15 CBX1
PEA15 ISCU
PEA15 HTRA1
PEA15 SPCS2
PEA15 TALDO1
PEA15 PSMD9
PEA15 KLF6
PEA15 PSME1
PEA15 AP2M1
PEA15 GNB1
PEA15 MOBKL1B
PEA15 COPB1
PEA15 PMS2L5
PEA15 CALM3
PEA15 SSR2
PEA15 PRNP
PEA15 UBXN4
PEA15 ARCN1
PEA15 PSMC6
PEA15 CUL3
PEA15 MORF4L2
IGHG1 HTN1
IGHG1 CFB
IGHG1 FXR2
IGHG1 FAS
IGHG1 ARL4D
IGHG1 EFNA3
IGHG1 FOXO4
IGHG1 GNL1
LTA4H PSMD14
LTA4H ARL1
LTA4H DYNLL1
LTA4H VDAC2
LTA4H GAPDH
LTA4H ATP5G3
LTA4H MAPRE1
LTA4H PTMA
LTA4H SNRPD3
LTA4H MORF4L2
LTA4H CDK4
LTA4H CTSH
LTA4H SRI
LTA4H PRDX3
LTA4H HNRNPF
LTA4H UQCRC2
LTA4H CUL1
LTA4H TXNRD1
LTA4H VDAC1
LTA4H PDIA6
LTA4H CSTB
LTA4H DDX39
LTA4H PGK1
UBXN1 PFDN5
UBXN1 NDUFA9
UBXN1 NACA
UBXN1 CIRBP
UBXN1 PRMT2
UBXN1 HERPUD1
UBXN1 FXR1
UBXN1 DYRK1A
UBXN1 LOC100131311
UBXN1 CLTC
UBXN1 EED
UBXN1 PPP4C
UBXN1 IL10RA
UBXN1 TROVE2
UBXN1 COX17
UBXN1 KLF6
UBXN1 KIAA0174
UBXN1 CAMLG
UBXN1 EMG1
UBXN1 PPP1CC
UBXN1 GNB1
UBXN1 NAP1L1
UBXN1 SFRS4
UBXN1 UQCRB
UBXN1 TNIP1
UBXN1 TRIP12
UBXN1 PCBP1
UBXN1 DCTN2
UBXN1 UBL4A
UBXN1 SNRNP70
UBXN1 GNG10
UBXN1 ALDH9A1
UBXN1 COPB1
UBXN1 RPS27
UBXN1 TAX1BP1
UBXN1 TAF10
UBXN1 H3F3A
UBXN1 FNTA
UBXN1 PHF3
UBXN1 YY1
UBXN1 UBXN4
UBXN1 PSME1
UBXN1 CUL3
UBXN1 EEF1D
UBXN1 ATR
UBXN1 SHC1
UBXN1 SF3B2
UBXN1 MARS
UBXN1 TSG101
UBXN1 TMED10
UBXN1 METAP1
UBXN1 TATDN2
UBXN1 ATF4
UBXN1 HTRA1
UBXN1 COX5B
UBXN1 EIF3F
UBXN1 PSMC1
UBXN1 BAT1
UBXN1 ZNF638
UBXN1 SSR2
UBXN1 USP7
UBXN1 NAP1L4
UBXN1 SURF1
UBXN1 GUSB
UBXN1 COX6B1
UBXN1 RPL12
UBXN1 MYST3
UBXN1 GTF2E1
UBXN1 AP2S1
UBXN1 CBX1
UBXN1 ISCU
UBXN1 PSMB4
UBXN1 LYL1
UBXN1 QARS
UBXN1 GRSF1
UBXN1 TANK
UBXN1 MYL6B
NCOA4 EIF4G2
NCOA4 GNL2
NCOA4 PPT1
NCOA4 FNTA
NCOA4 CAT
NCOA4 ASAH1
NCOA4 VDAC1
NCOA4 BIRC2
NCOA4 HDAC2
NCOA4 TCEB1
NCOA4 COPB1
NCOA4 MOBKL1B
NCOA4 ESD
PRDX4 EIF4G2
PRDX4 TCEB1
PRDX4 COX6A1
PRDX4 SRI
PRDX4 PRMT1
PRDX4 HSP90AA1
PRDX4 HDLBP
PRDX4 ATP5J
PRDX4 C11orf58
PRDX4 AP2M1
PRDX4 HSPE1
PRDX4 IRAK1
PRDX4 DDX21
PRDX4 PSMC1
PRDX4 MAPRE1
PRDX4 SSR4
MORF4L2 SNRPE
MORF4L2 UBE2A
MORF4L2 HERPUD1
MORF4L2 ATP5J
MORF4L2 HTATSF1
MORF4L2 RHEB
MORF4L2 GLRX
MORF4L2 PSMC1
MORF4L2 CLTC
MORF4L2 EED
MORF4L2 PARK7
MORF4L2 CTNNB1
MORF4L2 PSMD7
MORF4L2 DECR1
MORF4L2 TXNRD1
MORF4L2 CYCS
MORF4L2 MRPS22
MORF4L2 YWHAB
MORF4L2 TMED10
MORF4L2 DYNLL1
MORF4L2 COX5A
MORF4L2 RBM3
MORF4L2 HSP90AA1
MORF4L2 ETF1
MORF4L2 TRIP12
MORF4L2 PCBP1
MORF4L2 DCTN2
MORF4L2 EXOSC7
MORF4L2 PPIB
MORF4L2 UBL4A
MORF4L2 COX7B
MORF4L2 GNG10
MORF4L2 COPB1
MORF4L2 NAP1L1
MORF4L2 TALDO1
MORF4L2 AP2M1
MORF4L2 H3F3A
MORF4L2 ZNHIT3
MORF4L2 SLC9A6
MORF4L2 XPO1
MORF4L2 RRP1B
MORF4L2 PSME1
MORF4L2 ESD
MORF4L2 EIF2S2
MORF4L2 TUBA1A
MORF4L2 NSMAF
MORF4L2 ATP6V1E1
MORF4L2 MAPRE1
MORF4L2 METAP1
MORF4L2 NIPA2
MORF4L2 TOP1
MORF4L2 PSMD11
MORF4L2 RPN1
MORF4L2 LHFPL2
MORF4L2 VBP1
MORF4L2 GLUL
MORF4L2 COX17
MORF4L2 UBB
MORF4L2 ARPC2
MORF4L2 MLH1
MORF4L2 CUL3
MORF4L2 LAGE3
MORF4L2 MRPL23
MORF4L2 IGBP1
MORF4L2 PTMA
MORF4L2 SNRPD3
MORF4L2 CBX1
MORF4L2 ISCU
MORF4L2 QARS
MORF4L2 UQCRC2
MORF4L2 PSMC6
MORF4L2 SRP19
MORF4L2 HSD17B4
MORF4L2 PSMB4
CCNG1 RPL6
CCNG1 NPM1
CCNG1 RPL8
CCNG1 DYNLL1
CCNG1 SSR1
CCNG1 RPL18A
CCNG1 GNL2
CCNG1 MAPRE1
CCNG1 PHF3
CCNG1 RPL4
CCNG1 METAP1
CCNG1 PTMA
CCNG1 RPL18
CCNG1 ATP5J
CCNG1 CCNG2
CCNG1 RPS3
CCNG1 NAP1L1
CCNG1 RPL9
CCNG1 TSN
CCNG1 TAF7
CCNG1 PPP1CC
CCNG1 EPS15
CCNG1 XPO1
CCNG1 SNRPD2
CCNG1 CCT8
CCNG1 RPS6
CCNG1 PSMC2
CCNG1 ATP5O
USP14 RPN1
USP14 AARS
USP14 ARF1
USP14 MRPL12
USP14 GNB1
USP14 TNIP1
USP14 RBM3
USP14 COX6B1
USP14 HSP90B1
USP14 MANF
USP14 PCBP1
USP14 DCTN2
USP14 SND1
USP14 DTYMK
USP14 MAPRE1
USP14 UQCRC1
USP14 HTATSF1
USP14 EFEMP2
USP14 TSN
USP14 CASP3
USP14 E2F3
USP14 ATP5J
USP14 TOP1
USP14 PSMD11
USP14 PSMC1
USP14 PSMB7
USP14 IFNGR2
USP14 EED
USP14 CBX1
USP14 GARS
USP14 GLRX
USP14 U2AF1
USP14 TALDO1
USP14 QARS
USP14 AP2M1
USP14 COX8A
USP14 PCMT1
USP14 BAT1
USP14 PDXK
USP14 SLC9A6
USP14 XPO1
USP14 UBL4A
USP14 TCEB1
USP14 CCNF
USP14 UNG
USP14 RASSF2
USP14 CUL3
USP14 H3F3A
DYRK1A SON
DYRK1A KIAA0226
DYRK1A TAF7
DYRK1A LARP4B
DYRK1A SMARCA2
DYRK1A NACA
DYRK1A FAM120A
DYRK1A HTATSF1
DYRK1A LOC100131311
DYRK1A EED
DYRK1A PARK7
DYRK1A XRCC6
DYRK1A TROVE2
DYRK1A TSN
DYRK1A HNRNPU
DYRK1A KLF6
DYRK1A KIAA0174
DYRK1A CAMLG
DYRK1A EMG1
DYRK1A P4HB
DYRK1A PMS2L5
DYRK1A CLK2
DYRK1A PRNP
DYRK1A VGLL4
DYRK1A SFRS4
DYRK1A FOXO1
DYRK1A RPA2
DYRK1A ATP2B1
DYRK1A DCTN2
DYRK1A ZNF146
DYRK1A SNRNP70
DYRK1A ALDH9A1
DYRK1A DDB2
DYRK1A MAP3K4
DYRK1A NAP1L1
DYRK1A NFATC3
DYRK1A SPTAN1
DYRK1A HNRNPK
DYRK1A AP2M1
DYRK1A SAFB
DYRK1A YY1
DYRK1A XPO1
DYRK1A KPNB1
DYRK1A LRBA
DYRK1A PSIP1
DYRK1A WIPF2
DYRK1A SDHA
DYRK1A CHERP
DYRK1A SEC24C
DYRK1A RCOR1
DYRK1A LOC728844
DYRK1A SHC1
DYRK1A MARS
DYRK1A CYTH1
DYRK1A PHF3
DYRK1A TOP1
DYRK1A TATDN2
DYRK1A USP9X
DYRK1A IRF2
DYRK1A USP10
DYRK1A TNIP1
DYRK1A BAT1
DYRK1A PABPC1
DYRK1A USP7
DYRK1A MLH1
DYRK1A NAP1L4
DYRK1A UBXN4
DYRK1A GUSB
DYRK1A PHF15
DYRK1A BRD2
DYRK1A FEZ2
DYRK1A ADAR
DYRK1A PUM1
DYRK1A GGA3
DYRK1A RPN2
DYRK1A YWHAE
DYRK1A IRF3
DYRK1A E2F3
DYRK1A MPRIP
DYRK1A HSPA1A
DYRK1A BCL6
DYRK1A MYST3
DYRK1A PI4KA
DYRK1A C16orf35
DYRK1A GNB1
DYRK1A EPS15
DYRK1A EWSR1
DYRK1A TOMM20
DYRK1A TANK
DYRK1A ATXN2L
EDC4 R3HDM1
EDC4 SEC13
EDC4 CHD4
EDC4 RELA
EDC4 PSMC1
EDC4 ARHGAP1
EDC4 PRKACA
EDC4 TCIRG1
EDC4 MAP3K4
EDC4 POLRMT
EDC4 SND1
EDC4 CD81
EDC4 TNIP1
EDC4 PTOV1
EDC4 SNRNP70
EDC4 UBTF
EDC4 GARS
EDC4 AP2M1
EDC4 HK1
EDC4 SAFB
EDC4 YY1
EDC4 RRP1B
EDC4 INPPL1
EDC4 WIPF2
EDC4 RBM42
EDC4 SDHA
EDC4 CHERP
EDC4 SEC24C
EDC4 HSF1
EDC4 SHC1
EDC4 SCRIB
EDC4 FUS
EDC4 RAE1
EDC4 NCOR2
EDC4 USP10
EDC4 RAD23A
EDC4 GGA3
EDC4 ECH1
EDC4 NFATC1
EDC4 SPTAN1
EDC4 MTA1
EDC4 ADRM1
EDC4 GUSB
EDC4 AARS
EDC4 SMC1A
EDC4 ADAR
EDC4 LOC96610
EDC4 RPN2
EDC4 IRF3
EDC4 HCFC1
EDC4 ATP1B3
EDC4 E2F3
EDC4 MYST3
EDC4 BMS1
EDC4 MBOAT7
EDC4 CLTA
EDC4 HSPB1
EDC4 TYK2
EDC4 HSP90B1
EDC4 CAD
EDC4 ATP6V0C
EDC4 DGKZ
EDC4 EWSR1
EDC4 ATXN2L
RARRES1 PLIN2
CHI3L1 FBP1
PPP4C DAP3
PPP4C COMT
PPP4C PWP1
PPP4C NDUFA9
PPP4C CHD4
PPP4C FXR1
PPP4C PSMC1
PPP4C CLTC
PPP4C BUD31
PPP4C EED
PPP4C XRCC6
PPP4C NONO
PPP4C IL10RA
PPP4C MLH1
PPP4C CLIC1
PPP4C CKAP5
PPP4C MAP2K3
PPP4C ACLY
PPP4C EMG1
PPP4C EIF3CL
PPP4C TCEB1
PPP4C PPP1CC
PPP4C CCT6A
PPP4C NARS
PPP4C ALDH9A1
PPP4C PPP2R4
PPP4C CLTA
PPP4C TMED10
PPP4C USP9X
PPP4C EZH2
PPP4C COX5A
PPP4C TNIP1
PPP4C UBB
PPP4C USF2
PPP4C CHMP1A
PPP4C PCBP1
PPP4C DCTN2
PPP4C EXOSC7
PPP4C PPIB
PPP4C UBL4A
PPP4C PTOV1
PPP4C GNG10
PPP4C POLR2L
PPP4C GTF2A2
PPP4C GARS
PPP4C TCF3
PPP4C TALDO1
PPP4C HNRNPK
PPP4C AP2M1
PPP4C H3F3A
PPP4C IMMT
PPP4C BAG1
PPP4C ALDOA
PPP4C HNRNPA1
PPP4C MTHFS
PPP4C CCNF
PPP4C UNG
PPP4C ATIC
PPP4C ARF1
PPP4C KTN1
PPP4C ATR
PPP4C GLUD1
PPP4C AARS
PPP4C PEBP1
PPP4C VDAC1
PPP4C HSPE1
PPP4C MANF
PPP4C TSG101
PPP4C YY1
PPP4C METAP1
PPP4C TOP1
PPP4C MRPS22
PPP4C TATDN2
PPP4C RRM1
PPP4C RAE1
PPP4C RPN1
PPP4C MRPL12
PPP4C COX5B
PPP4C HARS
PPP4C CCT3
PPP4C U2AF1
PPP4C RAD23A
PPP4C TFAM
PPP4C ECH1
PPP4C MFAP1
PPP4C ATP6V1F
PPP4C TUFM
PPP4C UFD1L
PPP4C SLC25A6
PPP4C EWSR1
PPP4C EIF3I
PPP4C ATOX1
PPP4C ADRM1
PPP4C POLD2
PPP4C DDT
PPP4C SUMO1
PPP4C NAP1L4
PPP4C GINS1
PPP4C SURF1
PPP4C CCT8
PPP4C GUSB
PPP4C CCT5
PPP4C BRD2
PPP4C FEZ2
PPP4C COX6A1
PPP4C PSMD11
PPP4C COX6B1
PPP4C NUTF2
PPP4C PSME2
PPP4C RPN2
PPP4C YWHAE
PPP4C IRF3
PPP4C UQCRC1
PPP4C RABGGTB
PPP4C E2F3
PPP4C AP2S1
PPP4C BCAP31
PPP4C CBX1
PPP4C ATP5D
PPP4C SNRPA1
PPP4C STMN1
PPP4C QARS
PPP4C GNB1
PPP4C COPS6
PPP4C SNRPD2
PPP4C NDUFB7
PPP4C SRP19
PPP4C MYL6B
PPP4C SSB
NPAT FMR1
SNRPA1 XRCC6
SNRPA1 UBE2A
SNRPA1 COX5A
SNRPA1 MRPL23
SNRPA1 HSPE1
SNRPA1 PSME2
SNRPA1 EXOSC7
SNRPA1 NDUFB7
SNRPA1 HMGB2
SNRPA1 RARS
SNRPA1 FXR1
SNRPA1 NAP1L4
SNRPA1 PSMC1
SNRPA1 RRM1
SNRPA1 BMS1
SNRPA1 GTF2A2
SNRPA1 RPN1
SNRPA1 EIF2S1
SNRPA1 CCT3
SNRPA1 QARS
SNRPA1 CLTC
SNRPA1 HSP90B1
SNRPA1 UCHL3
SNRPA1 COX7C
SNRPA1 RASSF2
SNRPA1 METAP1
SNRPA1 NARS
SNRPA1 AP2M1
SNRPA1 PSMB4
USP9Y IFNA2
USP9Y SUMO1
USP9Y LOC1720
MAP2K3 AARS
MAP2K3 PWP1
MAP2K3 SART3
MAP2K3 FAM120A
MAP2K3 NUTF2
MAP2K3 IL10RA
MAP2K3 QARS
MAP2K3 HK1
MAP2K3 NFATC1
MAP2K3 HSP90B1
MAP2K3 YY1
MAP2K3 DGKZ
MAP2K3 HNRNPK
MAP2K3 CLK2
MAP2K3 ATXN2L
MAP2K3 CHERP
MAP2K3 SEC24C
POLR2L DAP3
POLR2L PWP1
POLR2L ACOT7
POLR2L IMMT
POLR2L APRT
POLR2L IRAK1
POLR2L PSMC1
POLR2L TUFM
POLR2L CLIC1
POLR2L EMG1
POLR2L EIF3CL
POLR2L TCEB1
POLR2L ARHGDIA
POLR2L COX5A
POLR2L ATP6V1F
POLR2L HAX1
POLR2L DCTN2
POLR2L PPIB
POLR2L UBL4A
POLR2L CCT5
POLR2L PSMD9
POLR2L AP2M1
POLR2L TALDO1
POLR2L DGUOK
POLR2L ALDOA
POLR2L UCHL3
POLR2L AIMP2
POLR2L XPO1
POLR2L HNRNPA1
POLR2L IMPDH2
POLR2L ARF1
POLR2L SHC1
POLR2L VDAC1
POLR2L MANF
POLR2L RALY
POLR2L MIF
POLR2L RAE1
POLR2L MRPL12
POLR2L COX5B
POLR2L CCT3
POLR2L COX8A
POLR2L SLC25A6
POLR2L ATOX1
POLR2L HDLBP
POLR2L ADRM1
POLR2L POLD2
POLR2L DDT
POLR2L ARMCX6
POLR2L COX6A1
POLR2L PARK7
POLR2L MRPL23
POLR2L COX6B1
POLR2L STIP1
POLR2L PSME2
POLR2L UQCRC1
POLR2L AP2S1
POLR2L BMS1
POLR2L BCAP31
POLR2L CBX1
POLR2L ATP5D
POLR2L LYL1
POLR2L QARS
POLR2L RAD23A
POLR2L GNB1
POLR2L HSP90B1
POLR2L SNRPD2
POLR2L SF3B2
POLR2L MYL6B
ACO2 PHC2
ACO2 DNMT1
ACO2 RHOG
ACO2 CD81
ACO2 SHC1
ACO2 TOP1
ACO2 VDAC1
ACO2 ATP6AP1
ACO2 ADAR
ACO2 MAP4K1
ACO2 HTATSF1
ACO2 ATP6V1E1
ACO2 IER2
ACO2 CHAF1A
ACO2 EED
ACO2 CBX1
ACO2 CTSH
ACO2 PI4KA
ACO2 DPYSL2
ACO2 GLUL
ACO2 TAF10
ACO2 TALDO1
ACO2 HK1
ACO2 COPS6
ACO2 PRKACA
ACO2 DDB2
ACO2 SSRP1
ACO2 SQSTM1
ACO2 LMAN2
ICAM1 PDXK
ICAM1 CD14
CDC123 SNRPD3
CDC123 PWP1
CDC123 NDUFA9
CDC123 RANBP1
CDC123 IMMT
CDC123 CDC16
CDC123 FXR1
CDC123 PSMC1
CDC123 NASP
CDC123 EED
CDC123 XRCC6
CDC123 TSN
CDC123 APEX1
CDC123 VDAC2
CDC123 PPP1CC
CDC123 CDK4
CDC123 TUFM
CDC123 CKAP5
CDC123 COX7C
CDC123 TXNRD1
CDC123 NARS
CDC123 COX5A
CDC123 HSP90AA1
CDC123 EXOSC7
CDC123 HSP90AB1
CDC123 GTF2A2
CDC123 CCT5
CDC123 PSMD9
CDC123 AIMP2
CDC123 UCHL3
CDC123 PPIA
CDC123 EIF4A3
CDC123 HNRNPA1
CDC123 MFAP1
CDC123 COX6C
CDC123 RPL19
CDC123 NONO
CDC123 CYCS
CDC123 HSPE1
CDC123 MANF
CDC123 MIF
CDC123 RAE1
CDC123 MRPL12
CDC123 U2AF1
CDC123 VBP1
CDC123 NUP205
CDC123 CCT6A
CDC123 ARPC2
CDC123 POLD2
CDC123 NME1
CDC123 CCT8
CDC123 NPM1
CDC123 COX6B1
CDC123 IGBP1
CDC123 UQCRC1
CDC123 HMGB2
CDC123 CASP3
CDC123 IMPDH2
CDC123 QARS
CDC123 SNRPD2
CDC123 SMAD2
PDIA6 EIF4G2
PDIA6 PSMD14
PDIA6 HSP90AB1
PDIA6 DYNLL1
PDIA6 ARCN1
PDIA6 TCP1
PDIA6 CYCS
PDIA6 ETF1
PDIA6 NAMPT
PDIA6 SLC25A5
PDIA6 IGBP1
PDIA6 MAPRE1
PDIA6 IMMT
PDIA6 HNRNPF
PDIA6 PSMC2
PDIA6 PTMA
PDIA6 SNRPD3
PDIA6 RARS
PDIA6 CDC16
PDIA6 DECR1
PDIA6 RHEB
PDIA6 NFKB1
PDIA6 KYNU
PDIA6 COPS5
PDIA6 VBP1
PDIA6 COX17
PDIA6 DDOST
PDIA6 ATP5G3
PDIA6 EIF2S2
PDIA6 PSMC1
PDIA6 PRMT5
PDIA6 HNRNPM
PDIA6 SRI
PDIA6 VDAC2
PDIA6 IER2
PDIA6 MOBKL1B
PDIA6 SSB
PDIA6 DNAJA1
PDIA6 UQCRC2
PDIA6 UFD1L
PDIA6 TXNRD1
PDIA6 PRPS1
PDIA6 RRP1B
PDIA6 AIMP1
PDIA6 C11orf58
PDIA6 HSD17B4
PDIA6 PGK1
PDIA6 PSMB4
PDIA6 KDELR2
PDIA6 SLC25A3
SEPT8 EED
SEPT8 CBX1
SEPT8 HTRA1
SEPT8 RHOG
SEPT8 TCF3
SEPT8 TNIP1
SEPT8 IER2
SEPT8 SCAP
UBE2D3 PSMD8
UBE2D3 GDI2
UBE2D3 YWHAZ
UBE2D3 TRA2A
UBE2D3 EIF4A2
UBE2D3 RAB1A
UBE2D3 ME2
UBE2D3 RPA1
UBE2D3 SUMO2
UBE2D3 TFDP1
UBE2D3 ACTB
UBE2D3 PTGES3
UBE2D3 SFRS3
UBE2D3 ARHGDIB
UBE2D3 PCBP2
UBE2D3 IDH1
UBE2D3 ARPC4
UBE2D3 C11orf58
UBE2D3 PRKAR1A
UBE2D3 MATR3
UBE2D3 AZIN1
SND1 SMC1A
SND1 SOX4
SND1 NONO
SND1 QARS
SND1 PRKDC
SND1 PWP1
SND1 DCTN2
SND1 EXOSC7
SND1 RPN2
SND1 NOLC1
SND1 IDH3G
SND1 LIMK1
SND1 NARS
SND1 HSP90AB1
SND1 CHD4
SND1 MRPS22
SND1 ACLY
SND1 CHAF1A
SND1 CLTA
SND1 UBTF
SND1 GARS
SND1 CCT3
SND1 USP10
SND1 DPYSL2
SND1 SRM
SND1 RAD23A
SND1 PSMC1
SND1 THOP1
SND1 SAFB
SND1 CAD
SND1 PRKACA
SND1 GPI
SND1 PDHA1
SND1 ESPL1
SND1 CKAP5
SND1 EWSR1
SND1 HUWE1
SND1 ADRM1
SND1 POLD2
SND1 SSRP1
SND1 SEC24C
SND1 POLRMT
SND1 RBM42
SND1 BCAP31
SND1 GOT2
CNP SMC1A
CNP ADAR
CNP NONO
CNP MCM5
CNP PRKDC
CNP PCBP1
CNP RPN2
CNP POLD2
CNP MLH1
CNP CHD4
CNP TOPBP1
CNP TOP1
CNP CCNF
CNP ANXA11
CNP PSMC1
CNP GOT2
CNP CBX1
CNP ACLY
CNP TRIM26
CNP SMAD2
CNP NARS
CNP POLRMT
CNP SDHA
CNP SEC24C
CNP GUSB
CNP MCM3
IRF8 LIPA
IRF8 RB1
IRF8 ACTB
IRF8 JAK1
IRF8 GDI2
IRF8 LAMP1
PLEK TCEA1
PLEK ACTB
PLEK AZIN1
UBB DAP3
UBB COMT
UBB PWP1
UBB NDUFA9
UBB ATP5J
UBB GLRX
UBB PSMC1
UBB CLTC
UBB EED
UBB XRCC6
UBB TROVE2
UBB CLIC1
UBB CKAP5
UBB CTNNB1
UBB PSMD7
UBB DNAJA1
UBB RPL38
UBB PRMT1
UBB MRPS22
UBB RPS6
UBB DYNLL1
UBB COX5A
UBB HSP90AA1
UBB ETF1
UBB HAX1
UBB PCBP1
UBB DCTN2
UBB PPIB
UBB COPB1
UBB TXNRD1
UBB PPP2CA
UBB TALDO1
UBB HNRNPK
UBB AP2M1
UBB ZNHIT3
UBB HNRNPA1
UBB YWHAH
UBB QARS
UBB EIF2S2
UBB TUBA1A
UBB NONO
UBB FNTA
UBB VDAC1
UBB TSG101
UBB MAPRE1
UBB MIF
UBB ATP6V1E1
UBB TOP1
UBB PSMD11
UBB COX5B
UBB RPL10A
UBB CCT3
UBB U2AF1
UBB COX17
UBB HDLBP
UBB SSR2
UBB MLH1
UBB SQSTM1
UBB SURF1
UBB CCT8
UBB ATP5O
UBB LAGE3
UBB AARS
UBB COX6A1
UBB SNRPG
UBB LOC96610
UBB MRPL23
UBB COX6B1
UBB ATP6V1B2
UBB RPN2
UBB UQCRC1
UBB SNRPD3
UBB CASP3
UBB TOPBP1
UBB PSMB7
UBB CBX1
UBB MYL6B
UBB TCEB1
UBB PSME1
UBB PCMT1
UBB PSMA6
UBB PSMB4
UBB SSB
NR3C1 ELF1
NR3C1 MOBKL1B
USP13 SERINC3
USP13 POLRMT
SNX17 CD53
SNX17 TANK
SNX17 SARS
SNX17 PAFAH1B1
SNX17 PCBP2
AKT1 IMMT
AKT1 SFRS4
LOXL2 CENPA
LOXL2 RAD23A
LOXL2 LGALS3
LOXL2 KIF11
LOXL2 PKM2
CCL3 SOD2
CCL3 CD14
CCL3 GLUL
CCL3 MT2A
NFATC3 BRD2
NFATC3 PHF3
NFATC3 KIAA0174
NFATC3 CLK2
NFATC3 ATXN2L
NFATC3 CD19
GARS MPP1
GARS DAP3
GARS COMT
GARS PWP1
GARS NDUFA9
GARS ACOT7
GARS IMMT
GARS FAM120A
GARS CHD4
GARS CDC16
GARS ATP5J
GARS PSMC1
GARS CLTC
GARS XRCC6
GARS IL10RA
GARS BLVRA
GARS CAMLG
GARS EMG1
GARS GPI
GARS TKT
GARS EIF3CL
GARS PSMD7
GARS CKAP5
GARS PPP1CC
GARS P4HB
GARS ADRM1
GARS NARS
GARS EZH2
GARS COX5A
GARS TNIP1
GARS HSP90AA1
GARS LBR
GARS MANF
GARS PCBP1
GARS DCTN2
GARS EXOSC7
GARS HDAC2
GARS PPIB
GARS SNRPF
GARS ACLY
GARS TSG101
GARS TCEB1
GARS CCT5
GARS AP2M1
GARS TALDO1
GARS SAFB
GARS PRKACA
GARS AIMP2
GARS ESPL1
GARS PPIA
GARS XPO1
GARS KPNB1
GARS RASSF2
GARS RRP1B
GARS ATIC
GARS COX6C
GARS TUBA1A
GARS NONO
GARS SHC1
GARS VDAC1
GARS HSPE1
GARS FUS
GARS DTYMK
GARS YY1
GARS METAP1
GARS TOP1
GARS MRPS22
GARS RRM1
GARS CHAF1A
GARS RAE1
GARS RPN1
GARS GTF2E2
GARS CCT3
GARS USP10
GARS U2AF1
GARS RAD23A
GARS LOC100131311
GARS TUFM
GARS SLC25A6
GARS PDHA1
GARS PABPC1
GARS MTA1
GARS HNRNPA1
GARS CCT6A
GARS POLD2
GARS NME1
GARS MLH1
GARS GINS1
GARS CCT8
GARS CUL3
GARS MCM3
GARS CSK
GARS AARS
GARS SMC1A
GARS LOC96610
GARS PUM1
GARS GLA
GARS STIP1
GARS PRKDC
GARS PSME2
GARS RPN2
GARS GNL2
GARS YWHAE
GARS UQCRC1
GARS NDUFB7
GARS ATP1B3
GARS E2F3
GARS BMS1
GARS PSMB7
GARS MCM2
GARS CLTA
GARS ATP5D
GARS QARS
GARS PCMT1
GARS HSP90B1
GARS CDC37
GARS MYL6B
ACSL1 ATP6V0C
ACSL1 CYP1B1
ACSL1 CD14
ACSL1 GLUL
ACSL1 WARS
ACSL1 CFD
PPP2CA TCEB1
PPP2CA COX6A1
PPP2CA RPL6
PPP2CA PCMT1
CCT5 SNRPE
CCT5 SNRPD3
CCT5 DAP3
CCT5 PABPC4
CCT5 PWP1
CCT5 NDUFA9
CCT5 IMMT
CCT5 NP
CCT5 FARSA
CCT5 RARS
CCT5 APRT
CCT5 PSMC1
CCT5 CLTC
CCT5 EIF3CL
CCT5 NASP
CCT5 XRCC6
CCT5 C1QBP
CCT5 HNRNPM
CCT5 GPI
CCT5 TKT
CCT5 CDK4
CCT5 TUFM
CCT5 CKAP5
CCT5 TXNRD1
CCT5 PRMT1
CCT5 RFC4
CCT5 ADRM1
CCT5 DDX39
CCT5 NARS
CCT5 CLTA
CCT5 EZH2
CCT5 COX5A
CCT5 HSP90AA1
CCT5 EXOSC7
CCT5 CAP1
CCT5 HSP90AB1
CCT5 HMGB2
CCT5 PRKACA
CCT5 EPRS
CCT5 ACLY
CCT5 GTF2A2
CCT5 TALDO1
CCT5 SQSTM1
CCT5 UCHL3
CCT5 ESPL1
CCT5 PPIA
CCT5 EIF4A3
CCT5 HNRNPA1
CCT5 MFAP1
CCT5 LOC1720
CCT5 ATIC
CCT5 ARF1
CCT5 ALDOA
CCT5 AIMP2
CCT5 VDAC1
CCT5 HSPE1
CCT5 MANF
CCT5 TSG101
CCT5 MIF
CCT5 PCCB
CCT5 TAF9
CCT5 MRPS22
CCT5 RRM1
CCT5 EBNA1BP2
CCT5 TYMS
CCT5 EIF2S1
CCT5 COX5B
CCT5 CCT3
CCT5 MCM4
CCT5 U2AF1
CCT5 RAD23A
CCT5 SLBP
CCT5 KPNA2
CCT5 PDHA1
CCT5 EIF3I
CCT5 BUD31
CCT5 MTHFD2
CCT5 CCT6A
CCT5 POLD2
CCT5 DDT
CCT5 NME1
CCT5 CCT8
CCT5 ESD
CCT5 MCM3
CCT5 IMPDH2
CCT5 MRPL23
CCT5 DDX21
CCT5 COX6B1
CCT5 STIP1
CCT5 GAPDH
CCT5 PSME2
CCT5 UQCRC1
CCT5 EBP
CCT5 ATP1B3
CCT5 CENPA
CCT5 POLR2F
CCT5 PSMB7
CCT5 MCM2
CCT5 BCAP31
CCT5 ATP5D
CCT5 TCEB1
CCT5 COPS6
CCT5 CAD
CCT5 HNRNPF
CCT5 SNRPD2
CCT5 TFRC
CCT5 SRP19
CCT5 CDC37
PNN BRD2
PNN LOC728844
PNN PRDX2
PNN PRDM2
PNN NACA
PNN DGKD
PNN TAF7
PNN PHF3
PNN TOPBP1
PNN ATR
PNN ILF3
PNN EIF3F
PNN KIAA0174
PNN HNRNPK
PNN BAT1
PNN CYTH1
PNN EPS15
PNN PRKCB
PNN OXA1L
PNN MLH1
PNN HNRNPH1
ALDOA PIM1
ALDOA PWP1
ALDOA SEC13
ALDOA IDH2
ALDOA RARS
ALDOA PSMC1
ALDOA CLTC
ALDOA TKT
ALDOA PSMD7
ALDOA CKAP5
ALDOA BCAP31
ALDOA BOP1
ALDOA CCND1
ALDOA COX5A
ALDOA ATP6V1F
ALDOA HSP90AA1
ALDOA DCTN2
ALDOA EXOSC7
ALDOA PKM2
ALDOA NR1H3
ALDOA PPIB
ALDOA HSP90AB1
ALDOA PSAP
ALDOA DPYSL2
ALDOA AP2M1
ALDOA TALDO1
ALDOA PSMD11
ALDOA CSTB
ALDOA IMPDH2
ALDOA NONO
ALDOA SHC1
ALDOA VDAC1
ALDOA HSPE1
ALDOA MAPRE1
ALDOA MIF
ALDOA MRPS22
ALDOA CHAF1A
ALDOA CD81
ALDOA GLUL
ALDOA RAD23A
ALDOA PDXK
ALDOA PDHA1
ALDOA COX17
ALDOA IL15RA
ALDOA LDHA
ALDOA ATOX1
ALDOA ADRM1
ALDOA SQSTM1
ALDOA LAGE3
ALDOA AARS
ALDOA ADAR
ALDOA ACP2
ALDOA LGALS3
ALDOA MRPL23
ALDOA GAPDH
ALDOA PSME2
ALDOA IGBP1
ALDOA UQCRC1
ALDOA IFI30
ALDOA CLTA
ALDOA CBX1
ALDOA CTSH
ALDOA QARS
ALDOA PSMB4
ITGB2 NR1H3
ITGB2 CD81
ITGB2 CCND1
ITGB2 P4HB
ITGB2 IQGAP1
ITGB2 ACP2
ITGB2 SON
ITGB2 VAV1
ITGB2 ATP6V1B2
ITGB2 MMP9
ITGB2 ZYX
ITGB2 SQSTM1
ITGB2 LAMP1
ATP5G3 PSMD14
ATP5G3 RANBP1
ATP5G3 POLR2K
ATP5G3 TMED10
ATP5G3 PSMD8
ATP5G3 GLUD1
ATP5G3 ATP6V0B
ATP5G3 SLC25A5
ATP5G3 HCCS
ATP5G3 PHB2
ATP5G3 SLC25A3
ATP5G3 PHB
ATP5G3 SDHB
ATP5G3 HNRNPF
ATP5G3 VDAC2
ATP5G3 DDOST
ATP5G3 APEX1
ATP5G3 PRDX3
ATP5G3 RPL10A
ATP5G3 CDK4
ATP5G3 IDH1
ATP5G3 TXNRD1
ATP5G3 PSMC2
ATP5G3 SDHC
ATP5G3 PSMB4
ATP5G3 PGK1
RFTN1 SPTAN1
RFTN1 PPP1R7
RFTN1 USP7
RFTN1 LOC96610
RFTN1 ATP6V1E1
RFTN1 CAPN1
RFTN1 RPN2
RFTN1 TNIP1
RFTN1 CD83
INPPL1 HSF1
INPPL1 SCRIB
INPPL1 SCAP
INPPL1 SNRNP70
INPPL1 SEC13
INPPL1 TCF3
INPPL1 HSPB1
INPPL1 RAD23A
INPPL1 SPTAN1
INPPL1 CNN2
INPPL1 ADRM1
INPPL1 TCIRG1
INPPL1 CLK2
INPPL1 ATXN2L
INPPL1 RBM42
INPPL1 CHERP
INPPL1 SEC24C
PSMC2 EIF4G2
PSMC2 PSMD14
PSMC2 NPM1
PSMC2 EIF2S2
PSMC2 PARK7
PSMC2 DYNLL1
PSMC2 GLUD1
PSMC2 VDAC2
PSMC2 AIMP1
PSMC2 ETF1
PSMC2 PSME2
PSMC2 FUCA1
PSMC2 HCCS
PSMC2 HNRNPF
PSMC2 PSMD6
PSMC2 PHB2
PSMC2 RARS
PSMC2 SLC25A3
PSMC2 DECR1
PSMC2 SDHB
PSMC2 PSMA6
PSMC2 RPS3
PSMC2 EPRS
PSMC2 APEX1
PSMC2 COX5B
PSMC2 RPL9
PSMC2 VBP1
PSMC2 C1QBP
PSMC2 DDOST
PSMC2 PRDX3
PSMC2 RPL36AL
PSMC2 SNRPD2
PSMC2 UQCRC2
PSMC2 PPP1CC
PSMC2 EIF4A3
PSMC2 CCT8
PSMC2 TALDO1
PSMC2 C11orf58
PSMC2 TXN2
PSMC2 MRPS12
PSMC2 PGK1
PSMC2 PSMB4
PSMC2 MYO5B
PSMC2 IK
PSMC2 PSMC6
SEC24C DNMT1
SEC24C SON
SEC24C SMARCA2
SEC24C FARSA
SEC24C CHD4
SEC24C EED
SEC24C IL10RA
SEC24C ANXA11
SEC24C GPI
SEC24C TCIRG1
SEC24C NARS
SEC24C POLRMT
SEC24C BOP1
SEC24C CD81
SEC24C SNRNP70
SEC24C UBTF
SEC24C HK1
SEC24C SAFB
SEC24C FSCN1
SEC24C ESPL1
SEC24C HNRNPU
SEC24C KPNB1
SEC24C WIPF2
SEC24C SDHA
SEC24C CHERP
SEC24C ELF4
SEC24C RNPEP
SEC24C SHC1
SEC24C FUS
SEC24C COL4A2
SEC24C COL6A2
SEC24C NCOR2
SEC24C USP10
SEC24C RAD23A
SEC24C GGA3
SEC24C SPTAN1
SEC24C CD99
SEC24C GUSB
SEC24C AARS
SEC24C SMC1A
SEC24C ADAR
SEC24C PUM1
SEC24C GLA
SEC24C RPN2
SEC24C HCFC1
SEC24C HUWE1
SEC24C R3HDM1
SEC24C TOPBP1
SEC24C GSK3B
SEC24C PCOLCE
SEC24C BMS1
SEC24C ARHGAP1
SEC24C QARS
SEC24C TYK2
SEC24C HSP90B1
SEC24C EWSR1
SEC24C ATXN2L
SEC24C TNFAIP3
RPL19 MAPRE1
RPL19 ATP5G2
RPL19 RPL23
RPL19 ZNHIT3
ARF1 UBE2A
ARF1 ARCN1
ARF1 PABPC4
ARF1 COMT
ARF1 PWP1
ARF1 NDUFA9
ARF1 IMMT
ARF1 LIMK1
ARF1 CDC16
ARF1 ATP5J
ARF1 IER2
ARF1 PSMC1
ARF1 CLTC
ARF1 BUD31
ARF1 EED
ARF1 PARK7
ARF1 XRCC6
ARF1 NONO
ARF1 IL10RA
ARF1 SHC1
ARF1 CKAP5
ARF1 DAP3
ARF1 EIF3CL
ARF1 TCEB1
ARF1 PFN1
ARF1 ARHGDIA
ARF1 NARS
ARF1 PPP2R4
ARF1 CLTA
ARF1 TMED10
ARF1 RHOG
ARF1 DDX39
ARF1 CCND1
ARF1 COX5A
ARF1 TNIP1
ARF1 HSP90AA1
ARF1 NUBP1
ARF1 PCBP1
ARF1 DCTN2
ARF1 EXOSC7
ARF1 NR1H3
ARF1 PPIB
ARF1 UBL4A
ARF1 EPRS
ARF1 ACLY
ARF1 DPYSL2
ARF1 CAPZA1
ARF1 PSMD9
ARF1 HNRNPK
ARF1 AP2M1
ARF1 DYNLL1
ARF1 TALDO1
ARF1 DGUOK
ARF1 HNRNPA1
ARF1 YWHAH
ARF1 GUSB
ARF1 H3F3A
ARF1 HSF1
ARF1 TUBA1A
ARF1 GNB1
ARF1 FNTA
ARF1 VDAC1
ARF1 COPS6
ARF1 MANF
ARF1 BAG1
ARF1 TSG101
ARF1 MAPRE1
ARF1 CARS
ARF1 RALY
ARF1 ATP6V1E1
ARF1 TOP1
ARF1 MRPS22
ARF1 RAE1
ARF1 ATP6V1F
ARF1 RPN1
ARF1 SPCS2
ARF1 CCT3
ARF1 USP10
ARF1 CYBA
ARF1 EIF3F
ARF1 RAD23A
ARF1 ECH1
ARF1 CALM3
ARF1 MFAP1
ARF1 COX8A
ARF1 SLC25A6
ARF1 ATOX1
ARF1 HDLBP
ARF1 ADRM1
ARF1 POLD2
ARF1 DDT
ARF1 NAP1L4
ARF1 SURF1
ARF1 CUL3
ARF1 LAGE3
ARF1 AARS
ARF1 COX6A1
ARF1 PUM1
ARF1 COX6B1
ARF1 PSME2
ARF1 RPN2
ARF1 YWHAE
ARF1 UQCRC1
ARF1 EFEMP2
ARF1 AP2S1
ARF1 GOT2
ARF1 IFNGR2
ARF1 BCAP31
ARF1 CBX1
ARF1 HNRNPU
ARF1 TOP2A
ARF1 QARS
ARF1 HSP90B1
ARF1 POLD4
ARF1 EWSR1
ARF1 SF3B2
ARF1 SMAD2
ARF1 ATR
MCM5 PKM2
MCM5 PIM1
MCM5 LOC96610
MCM5 KIF2C
MCM5 CAPZA1
MCM5 FARSA
MCM5 NUP62
MCM5 APRT
MCM5 CHAF1A
MCM5 GINS1
MCM5 CLTA
MCM5 MCM4
MCM5 MYBL2
MCM5 ESPL1
MCM5 PEBP1
MCM5 POLD2
MCM5 THOP1
MCM5 MED12
MCM5 RBM42
MCM5 ATIC
MCM5 MCM3
TYMS PPIA
TYMS RFC4
TYMS POLD2
TYMS TFRC
TYMS CENPA
TYMS PSMC1
TYMS KPNA2
TYMS GINS1
TYMS CDK4
SCRIB ADRM1
SCRIB RAE1
RPIA RPL8
RPIA DYNLL1
RPIA ARCN1
RPIA RPA2
RPIA LBR
RPIA TLK1
RPIA ATP6V1E1
RPIA ATP5J
RPIA STXBP3
RPIA RBBP4
RPIA TATDN2
RPIA TUBA1A
RPIA AP2S1
RPIA RPN1
RPIA CBX1
RPIA XRCC6
RPIA SPCS2
RPIA PSMD9
RPIA UQCRC2
RPIA AP2M1
RPIA VDAC2
RPIA XPO1
RPIA CBFB
RPIA SSR2
RPIA RBM25
RPIA HNRNPH1
RPIA SMG7
TJP2 PRMT2
SLC7A6 LARP4B
SLC7A6 BCL6
SLC7A6 CD19
UBA52 ARPC1B
UBA52 SNRPE
UBA52 COX6A1
UBA52 PARK7
UBA52 DYNLL1
UBA52 COX5A
UBA52 HEXB
UBA52 PPP1R7
UBA52 COX6B1
UBA52 RPL23
UBA52 CD46
UBA52 UBL4A
UBA52 RPL6
UBA52 RGS19
UBA52 RHEB
UBA52 RPL12
UBA52 CLIC1
UBA52 RPN1
UBA52 HDAC1
UBA52 PPIA
UBA52 COX5B
UBA52 SNRPF
UBA52 CYBA
UBA52 DNAJA1
UBA52 NPC2
UBA52 CAMLG
UBA52 PPP1CC
UBA52 TCEB1
UBA52 COX7C
UBA52 RPL38
UBA52 ATP5G2
UBA52 ADRM1
UBA52 SSR2
UBA52 PSMB4
UBA52 YWHAB
UBA52 ATP5O
TAF9 EIF4G2
TAF9 SNRPE
TAF9 CKS1B
TAF9 HSP90AA1
TAF9 CYCS
TAF9 COPS5
TAF9 SRP14
TAF9 DCTN2
TAF9 SLBP
TAF9 RPS10
TAF9 TSG101
TAF9 MAPRE1
TAF9 DECR1
TAF9 RPL6
TAF9 SRP19
TAF9 RARS
TAF9 ATP5J
TAF9 TOP1
TAF9 RPL12
TAF9 CUL3
TAF9 CLTC
TAF9 RPL18
TAF9 DTYMK
TAF9 EBNA1BP2
TAF9 ILF2
TAF9 RPS3
TAF9 XRCC6
TAF9 U2AF1
TAF9 LOC1720
TAF9 RPL9
TAF9 TSN
TAF9 DDX18
TAF9 TFAM
TAF9 BAG1
TAF9 KPNA2
TAF9 FDPS
TAF9 TCEB1
TAF9 CKAP5
TAF9 XPO1
TAF9 RPL38
TAF9 TXNRD1
TAF9 SUMO1
TAF9 AIMP1
TAF9 RPS6
TAF9 MLH1
TAF9 EIF3E
TAF9 PSMB4
TAF9 CCT8
TAF9 ESD
TAF9 H3F3A
SERPINA1 LGALS3BP
SERPINA1 MT1A
SERPINA1 SLC1A3
SERPINA1 PSAP
SERPINA1 MT2A
SERPINA1 CD14
SERPINA1 SOD2
SERPINA1 SERPING1
SERPINA1 WARS
SERPINA1 ACOT7
SERPINA1 C1QB
SERPINA1 NKG7
SERPINA1 GRN
COL6A2 ELF4
COL6A2 ADAR
COL6A2 ACP2
COL6A2 LGALS3BP
COL6A2 LGALS3
COL6A2 LAMB1
COL6A2 COL1A1
COL6A2 HCFC1
COL6A2 LIMK1
COL6A2 CHD4
COL6A2 COL4A2
COL6A2 RNPEP
COL6A2 FLNA
COL6A2 GRN
COL6A2 ATP6AP1
COL6A2 NCOR2
COL6A2 HSPB1
COL6A2 DPYSL2
COL6A2 RAD23A
COL6A2 CAPN1
COL6A2 HK1
COL6A2 IDH3G
COL6A2 BCL3
COL6A2 CYP1B1
COL6A2 COL6A1
COL6A2 CHERP
PSMB1 SNRPE
PSMB1 COX6A1
PSMB1 RPL8
PSMB1 DYNLL1
PSMB1 MRPL23
PSMB1 SSR2
PSMB1 ACAT1
PSMB1 COPS5
PSMB1 NDUFA9
PSMB1 PTMA
PSMB1 TSN
PSMB1 RARS
PSMB1 ATP5J
PSMB1 RHEB
PSMB1 RPS7
PSMB1 CLTC
PSMB1 GTF2A2
PSMB1 SMAD2
PSMB1 RPN1
PSMB1 COX5B
PSMB1 RPL18
PSMB1 SNRPF
PSMB1 COX7C
PSMB1 UCHL3
PSMB1 PSMA6
PSMB1 TCEB1
PSMB1 EXOSC7
PSMB1 SNRPD2
PSMB1 TCP1
PSMB1 PSMB4
PSMB1 DDX21
PSMB1 ATP5O
NCOR2 AARS
NCOR2 ELF4
NCOR2 ADAR
NCOR2 RNPEP
NCOR2 PUM1
NCOR2 CD81
NCOR2 ACP2
NCOR2 COMT
NCOR2 ZYX
NCOR2 RPN2
NCOR2 COL1A1
NCOR2 MAP4K1
NCOR2 HCFC1
NCOR2 CHD4
NCOR2 FSCN1
NCOR2 COL4A2
NCOR2 LAMP1
NCOR2 SNRNP70
NCOR2 PCOLCE
NCOR2 HSPB1
NCOR2 ACTA2
NCOR2 IL10RA
NCOR2 MYST3
NCOR2 ATP6AP1
NCOR2 ARHGAP1
NCOR2 MAN2B1
NCOR2 GGA3
NCOR2 ATP6V0C
NCOR2 WIPF2
NCOR2 CAPN1
NCOR2 HK1
NCOR2 SAFB
NCOR2 PRKACA
NCOR2 SPTAN1
NCOR2 BCL3
NCOR2 MTA1
NCOR2 P4HB
NCOR2 MED12
NCOR2 GLG1
NCOR2 TAF15
NCOR2 POLRMT
NCOR2 ATXN2L
NCOR2 RBM42
NCOR2 CHERP
NCOR2 TYK2
COX5A SNRPE
COX5A MPP1
COX5A UBE2A
COX5A DAP3
COX5A TOPBP1
COX5A PFN1
COX5A COMT
COX5A PWP1
COX5A NDUFA9
COX5A PABPC1
COX5A NACA
COX5A YY1
COX5A KPNA2
COX5A POLD4
COX5A ATP5J
COX5A PSMC1
COX5A CLTC
COX5A BUD31
COX5A HAX1
COX5A EED
COX5A XRCC6
COX5A CLIC1
COX5A C1QBP
COX5A CAMLG
COX5A VDAC2
COX5A GPI
COX5A TKT
COX5A EIF3CL
COX5A FDPS
COX5A TCEB1
COX5A CKAP5
COX5A COX7C
COX5A PRMT1
COX5A TXNRD1
COX5A CCT6A
COX5A DDX39
COX5A DPYSL2
COX5A BOP1
COX5A UQCRB
COX5A EZH2
COX5A DYNLL1
COX5A HSP90AA1
COX5A ISCU
COX5A PCBP1
COX5A DCTN2
COX5A EXOSC7
COX5A SART3
COX5A PPIB
COX5A UBL4A
COX5A RABEPK
COX5A ZNF146
COX5A MCM3
COX5A EPRS
COX5A GNG10
COX5A ACLY
COX5A COPB1
COX5A GTF2A2
COX5A ACTA2
COX5A TALDO1
COX5A AP2M1
COX5A AIMP2
COX5A IMMT
COX5A UCHL3
COX5A SLC9A6
COX5A XPO1
COX5A EIF4A3
COX5A HNRNPA1
COX5A CSTB
COX5A IMPDH2
COX5A TXN2
COX5A MFAP1
COX5A PGK1
COX5A DNAJA1
COX5A MAPK6
COX5A HNRNPF
COX5A NONO
COX5A VDAC1
COX5A HSPE1
COX5A CDK4
COX5A TSG101
COX5A CHMP1A
COX5A FXR1
COX5A MAPRE1
COX5A METAP1
COX5A MIF
COX5A PCCB
COX5A TOP1
COX5A MRPS22
COX5A RRM1
COX5A CHAF1A
COX5A RAE1
COX5A RPN1
COX5A COX5B
COX5A UFM1
COX5A PPIA
COX5A CCT3
COX5A VBP1
COX5A EIF3F
COX5A TUBA4A
COX5A LOC100131311
COX5A COX8A
COX5A UFD1L
COX5A SLC25A6
COX5A PDHA1
COX5A EIF3I
COX5A PPP1R7
COX5A COX17
COX5A LDHA
COX5A ATOX1
COX5A HDLBP
COX5A ADRM1
COX5A ARPC2
COX5A POLD2
COX5A DDT
COX5A NME1
COX5A MLH1
COX5A NAP1L4
COX5A SQSTM1
COX5A DDX21
COX5A CCT8
COX5A ATP5O
COX5A AARS
COX5A COX6A1
COX5A SNRPG
COX5A RPL6
COX5A PSMD11
COX5A MRPL23
COX5A COX6B1
COX5A EIF2S1
COX5A GAPDH
COX5A HSP90AB1
COX5A PSME2
COX5A IGBP1
COX5A YWHAE
COX5A UQCRC1
COX5A NDUFB7
COX5A GSTP1
COX5A SNRPD3
COX5A CENPA
COX5A PKM2
COX5A RPL12
COX5A MANF
COX5A BCAP31
COX5A CBX1
COX5A CTSH
COX5A PSMB4
COX5A SNRPF
COX5A PPP1CC
COX5A LYL1
COX5A QARS
COX5A SRP19
COX5A COPS6
COX5A CTNNB1
COX5A ATIC
COX5A PSMA6
COX5A SNRPD2
COX5A COX7B
COX5A COX6C
COX5A HMGB2
COX5A MYL6B
COX5A ATR
NPC2 CD46
NPC2 ASAH1
NPC2 SELPLG
NPC2 GPX1
NPC2 LST1
NPC2 IL1R1
CCT6A CENPA
CCT6A COMT
CCT6A PWP1
CCT6A NDUFA9
CCT6A IMMT
CCT6A YY1
CCT6A RARS
CCT6A FXR1
CCT6A PSMC1
CCT6A CLTC
CCT6A PARK7
CCT6A XRCC6
CCT6A TSN
CCT6A C1QBP
CCT6A UFD1L
CCT6A SNRPD2
CCT6A NUP205
CCT6A TCEB1
CCT6A CKAP5
CCT6A PPP1CC
CCT6A CYCS
CCT6A NSMAF
CCT6A LBR
CCT6A NARS
CCT6A HSP90AA1
CCT6A TRIP12
CCT6A DCTN2
CCT6A EXOSC7
CCT6A NACA
CCT6A PPIB
CCT6A HSP90AB1
CCT6A ZNF146
CCT6A TLK1
CCT6A NAP1L1
CCT6A NOLC1
CCT6A PSMD9
CCT6A HNRNPK
CCT6A AP2M1
CCT6A TALDO1
CCT6A BAG1
CCT6A UCHL3
CCT6A PPIA
CCT6A XPO1
CCT6A FAM120A
CCT6A HNRNPA1
CCT6A RASSF2
CCT6A GTF2E2
CCT6A PSME1
CCT6A CUL3
CCT6A ATIC
CCT6A COX6C
CCT6A NONO
CCT6A SHC1
CCT6A VDAC1
CCT6A SMC1A
CCT6A HSPE1
CCT6A MANF
CCT6A DTYMK
CCT6A CHMP1A
CCT6A CAPZA1
CCT6A MAPRE1
CCT6A METAP1
CCT6A NIPA2
CCT6A TOP1
CCT6A MRPS22
CCT6A ATP5J
CCT6A ATF4
CCT6A RRM1
CCT6A RPN1
CCT6A SPCS2
CCT6A ZNF131
CCT6A CCT3
CCT6A USP10
CCT6A U2AF1
CCT6A VBP1
CCT6A EIF3F
CCT6A TFAM
CCT6A TUBA4A
CCT6A MFAP1
CCT6A BAT1
CCT6A PDHA1
CCT6A PABPC1
CCT6A ACAT1
CCT6A ATOX1
CCT6A EFR3A
CCT6A ARPC2
CCT6A POLD2
CCT6A SUMO1
CCT6A NME1
CCT6A MLH1
CCT6A DDX21
CCT6A CCT8
CCT6A ESD
CCT6A AARS
CCT6A IMPDH2
CCT6A PSMD11
CCT6A PUM1
CCT6A COX6B1
CCT6A PRKDC
CCT6A YWHAE
CCT6A UQCRC1
CCT6A PTMA
CCT6A ATP1B3
CCT6A TOPBP1
CCT6A PSMB7
CCT6A CLTA
CCT6A CBX1
CCT6A PSMB4
CCT6A QARS
CCT6A HSP90B1
CCT6A MAPK6
CCT6A EWSR1
CCT6A SRP19
CCT6A PSMC6
PRPS1 XRCC5
PRPS1 DYNLL1
PRPS1 ARCN1
PRPS1 CYCS
PRPS1 IGBP1
PRPS1 PCBP1
PRPS1 NIPA2
PRPS1 TOPBP1
PRPS1 MRPS22
PRPS1 NFKB1
PRPS1 UBE2A
PRPS1 TSN
PRPS1 GNB1
PRPS1 DGUOK
PRPS1 PDHA1
PRPS1 IRF2
PRPS1 XPO1
USP7 BRD2
USP7 FNTA
USP7 HERPUD1
USP7 AIMP1
USP7 SMARCA2
USP7 MARS
USP7 NACA
USP7 TROVE2
USP7 TSG101
USP7 SHC1
USP7 TOPBP1
USP7 BCL6
USP7 MYST3
USP7 FOXO1
USP7 ALDH9A1
USP7 RPN1
USP7 XRCC6
USP7 TATDN2
USP7 PPP1R11
USP7 KIAA0174
USP7 QARS
USP7 UQCRC2
USP7 YY1
USP7 EPS15
USP7 XPO1
USP7 EWSR1
USP7 LRBA
USP7 HNRNPK
USP7 PSIP1
USP7 GUSB
USP7 CUL3
DDX21 SNRPE
DDX21 COMT
DDX21 NDUFA9
DDX21 IMMT
DDX21 PSMD6
DDX21 RARS
DDX21 ATP5J
DDX21 IRAK1
DDX21 PSMC1
DDX21 C21orf33
DDX21 GPI
DDX21 TKT
DDX21 PPP1CC
DDX21 VDAC1
DDX21 DDX39
DDX21 PWP1
DDX21 HSP90AA1
DDX21 DCTN2
DDX21 EXOSC7
DDX21 NACA
DDX21 HDAC2
DDX21 UBL4A
DDX21 EPRS
DDX21 GTF2A2
DDX21 AP2M1
DDX21 PSMA6
DDX21 RPL36AL
DDX21 YY1
DDX21 YWHAH
DDX21 ATR
DDX21 CYCS
DDX21 HSPE1
DDX21 MANF
DDX21 TSG101
DDX21 APRT
DDX21 MRPS22
DDX21 SSR4
DDX21 RPN1
DDX21 EIF2S1
DDX21 CCT3
DDX21 BARD1
DDX21 U2AF1
DDX21 TUFM
DDX21 BAT1
DDX21 NAP1L4
DDX21 CCT8
DDX21 AARS
DDX21 NPM1
DDX21 MRPL23
DDX21 PSME2
DDX21 RPN2
DDX21 UQCRC1
DDX21 RABGGTB
DDX21 QARS
DDX21 SRP19
DDX21 HSP90B1
DDX21 ATIC
DDX21 MAPK6
DDX21 NDUFB7
DDX21 TCP1
DDX21 SNAPC1
DDX21 PSMC6
ESD SNRPE
ESD PIM1
ESD COMT
ESD PWP1
ESD NDUFA9
ESD NACA
ESD DTYMK
ESD FXR1
ESD PSMC1
ESD CLTC
ESD PARK7
ESD XRCC6
ESD TCEB1
ESD C1QBP
ESD CTNNB1
ESD CAMLG
ESD EMG1
ESD PPP1CC
ESD RPL38
ESD TXNRD1
ESD CYCS
ESD RPS6
ESD NARS
ESD DYNLL1
ESD HSP90AA1
ESD TRIP12
ESD SRP14
ESD DCTN2
ESD EXOSC7
ESD HSP90AB1
ESD EPRS
ESD GNG10
ESD ACLY
ESD COPB1
ESD CAPZA1
ESD HNRNPK
ESD AP2M1
ESD TALDO1
ESD EIF4A3
ESD HNRNPA1
ESD QARS
ESD IMPDH2
ESD H3F3A
ESD EIF4G2
ESD VDAC1
ESD HSPE1
ESD MANF
ESD TSG101
ESD ATP5J
ESD MAPRE1
ESD NIPA2
ESD ATP6V1E1
ESD MRPS22
ESD SFRS3
ESD RPN1
ESD CCT3
ESD USP10
ESD U2AF1
ESD RAD23A
ESD TFAM
ESD LOC100131311
ESD PEBP1
ESD MTHFD2
ESD ARPC2
ESD SUMO1
ESD NME1
ESD MLH1
ESD CCT8
ESD CUL3
ESD ATP5O
ESD AARS
ESD SNRPG
ESD PUM1
ESD PRKDC
ESD PSME2
ESD RPN2
ESD GNL2
ESD UQCRC1
ESD PCBP1
ESD PSMB7
ESD MCM2
ESD TFDP1
ESD CLTA
ESD CBX1
ESD SNRPF
ESD HNRNPU
ESD PSME1
ESD HSP90B1
ESD MAPK6
ESD SSRP1
ESD SRP19
ESD PSMB4
ESD GLO1
ESD SSB
ATP5O SNRPE
ATP5O RPL8
ATP5O DAP3
ATP5O NDUFA9
ATP5O RPS10
ATP5O RARS
ATP5O CLTC
ATP5O XRCC6
ATP5O RPL9
ATP5O TSN
ATP5O COX7C
ATP5O TCEB1
ATP5O PPP1CC
ATP5O RPL38
ATP5O TXNRD1
ATP5O RPS6
ATP5O UQCRB
ATP5O DYNLL1
ATP5O COMMD1
ATP5O COX7B
ATP5O RPL6
ATP5O GTF2A2
ATP5O PSMD9
ATP5O SNRPF
ATP5O H3F3A
ATP5O RPL10A
ATP5O ZNHIT3
ATP5O COX6C
ATP5O CYCS
ATP5O AIMP1
ATP5O HSPE1
ATP5O ATP5J
ATP5O MAPRE1
ATP5O RPL4
ATP5O METAP1
ATP5O PSMD11
ATP5O RPS3
ATP5O SPCS2
ATP5O RPL18
ATP5O TFAM
ATP5O TUBA4A
ATP5O SSR2
ATP5O CCT8
ATP5O COX6A1
ATP5O SNRPG
ATP5O MRPL23
ATP5O COX6B1
ATP5O IGBP1
ATP5O COX5B
ATP5O TAF7
ATP5O NDUFB7
ATP5O RPL12
ATP5O QARS
ATP5O SNRPD2
ATP5O PSMB4
ATP5O SSB
ATP5O PPIA
CSK VDAC1
CSK PABPC4
CSK CAPN1
CSK SNRNP70
CSK PCDHGC3
CSK MCM3
RING1 GLRX
RING1 METAP1
TOPBP1 ARCN1
TOPBP1 LARP4B
TOPBP1 COMT
TOPBP1 SMARCA2
TOPBP1 NACA
TOPBP1 PIM1
TOPBP1 PSMD6
TOPBP1 FXR1
TOPBP1 PSMC1
TOPBP1 EED
TOPBP1 PARK7
TOPBP1 XRCC6
TOPBP1 IL10RA
TOPBP1 TROVE2
TOPBP1 TSN
TOPBP1 KIAA0174
TOPBP1 CAMLG
TOPBP1 EIF3CL
TOPBP1 CKAP5
TOPBP1 PPP1CC
TOPBP1 TXNRD1
TOPBP1 RFC4
TOPBP1 RBM25
TOPBP1 NARS
TOPBP1 TOMM20
TOPBP1 MAP3K4
TOPBP1 POLRMT
TOPBP1 RPA2
TOPBP1 HSP90AA1
TOPBP1 PCBP1
TOPBP1 DCTN2
TOPBP1 ZNF146
TOPBP1 TLK1
TOPBP1 GNG10
TOPBP1 COPB1
TOPBP1 CAPZA1
TOPBP1 HNRNPK
TOPBP1 AP2M1
TOPBP1 SAFB
TOPBP1 BAG1
TOPBP1 YY1
TOPBP1 SLC9A6
TOPBP1 XPO1
TOPBP1 IRF2
TOPBP1 HNRNPA1
TOPBP1 RASSF2
TOPBP1 RRP1B
TOPBP1 ATR
TOPBP1 FNTA
TOPBP1 AIMP1
TOPBP1 WAPAL
TOPBP1 MANF
TOPBP1 TSG101
TOPBP1 MAPRE1
TOPBP1 SHC1
TOPBP1 METAP1
TOPBP1 NIPA2
TOPBP1 TOP1
TOPBP1 RPN1
TOPBP1 SPCS2
TOPBP1 BARD1
TOPBP1 U2AF1
TOPBP1 R3HDM1
TOPBP1 LOC100131311
TOPBP1 BAT1
TOPBP1 KPNA2
TOPBP1 EFR3A
TOPBP1 ARPC2
TOPBP1 KIF11
TOPBP1 SUMO1
TOPBP1 MLH1
TOPBP1 NAP1L4
TOPBP1 H2AFX
TOPBP1 UBXN4
TOPBP1 CUL3
TOPBP1 PUM1
TOPBP1 PRKDC
TOPBP1 RPN2
TOPBP1 UQCRC1
TOPBP1 PTMA
TOPBP1 CASP3
TOPBP1 CENPA
TOPBP1 GOT2
TOPBP1 ATP1B3
TOPBP1 CBX1
TOPBP1 ISCU
TOPBP1 TCEB1
TOPBP1 QARS
TOPBP1 GNB1
TOPBP1 EPS15
TOPBP1 EWSR1
TOPBP1 RAP1A
TOPBP1 PSMC6
TOPBP1 HMGB2
TOPBP1 HNRNPH1
PHB COX6A1
PHB CKS1B
PHB PSMD8
PHB H2AFZ
PHB HCCS
PHB RANBP1
PHB HNRNPF
PHB ME2
PHB SDHB
PHB MRPS12
PHB MRPL12
PHB TSN
PHB DDOST
PHB VDAC2
PHB DNAJA1
PHB PRMT1
PHB UQCRH
PHB IK
RBBP4 UBE2A
RBBP4 ELMO1
RBBP4 RPL18
RBBP4 EFEMP2
RBBP4 DYNLL1
RBBP4 DDX39
RBBP4 CDC16
RBBP4 RPL8
RBBP4 NONO
RBBP4 ARCN1
TFDP1 TMED10
TFDP1 PSMD8
TFDP1 GDI2
TFDP1 TOP2A
TFDP1 YWHAZ
TFDP1 TRA2A
TFDP1 ME2
TFDP1 ARF6
TFDP1 SFRS3
TFDP1 MATR3
TFDP1 HDAC1
TFDP1 PTGES3
TFDP1 ARHGDIB
TFDP1 PCBP2
TFDP1 IDH1
TFDP1 P4HB
TFDP1 PRKAR1A
CBX1 SNRPD3
CBX1 UBE2A
CBX1 ARCN1
CBX1 LARP4B
CBX1 PABPC4
CBX1 COMT
CBX1 GNB1
CBX1 NDUFA9
CBX1 NACA
CBX1 PSMD6
CBX1 SLC25A6
CBX1 HERPUD1
CBX1 CDC16
CBX1 ATP5J
CBX1 IER2
CBX1 TUBA1A
CBX1 PSMC1
CBX1 CLTC
CBX1 C21orf33
CBX1 GINS1
CBX1 EED
CBX1 PARK7
CBX1 XRCC6
CBX1 ATR
CBX1 IL10RA
CBX1 TSN
CBX1 ANXA11
CBX1 HNRNPU
CBX1 CKAP5
CBX1 CTNNB1
CBX1 CAMLG
CBX1 EMG1
CBX1 GPI
CBX1 TCEB1
CBX1 DNAJA1
CBX1 PPP1CC
CBX1 P4HB
CBX1 TXNRD1
CBX1 TOP2B
CBX1 PMS2L5
CBX1 EFR3A
CBX1 DDX39
CBX1 ALDH9A1
CBX1 CLTA
CBX1 RPA2
CBX1 PWP1
CBX1 MOBKL1B
CBX1 USP9X
CBX1 DYNLL1
CBX1 TNIP1
CBX1 GRSF1
CBX1 HSP90AA1
CBX1 TAX1BP1
CBX1 TRIP12
CBX1 PCBP1
CBX1 DCTN2
CBX1 UBL4A
CBX1 ACLY
CBX1 COPB1
CBX1 NAP1L1
CBX1 DPYSL2
CBX1 CAPZA1
CBX1 TAF10
CBX1 PSMD9
CBX1 AP2M1
CBX1 H3F3A
CBX1 IMMT
CBX1 YY1
CBX1 SLC9A6
CBX1 XPO1
CBX1 HNRNPA1
CBX1 YWHAH
CBX1 RASSF2
CBX1 RRP1B
CBX1 PSME1
CBX1 NIPA2
CBX1 CUL3
CBX1 ATIC
CBX1 COX6C
CBX1 EZR
CBX1 NONO
CBX1 SHC1
CBX1 NSMAF
CBX1 SF3B2
CBX1 COX6A1
CBX1 ECH1
CBX1 MANF
CBX1 TSG101
CBX1 KIAA0226
CBX1 MAPRE1
CBX1 HTATSF1
CBX1 CARS
CBX1 RALY
CBX1 ATP6V1E1
CBX1 TOP1
CBX1 MRPS22
CBX1 RRM1
CBX1 RPN1
CBX1 CD81
CBX1 HTRA1
CBX1 SPCS2
CBX1 USP10
CBX1 U2AF1
CBX1 EIF3F
CBX1 RAD23A
CBX1 TFAM
CBX1 TUBA4A
CBX1 LOC100131311
CBX1 UFD1L
CBX1 KPNA2
CBX1 DDT
CBX1 MLH1
CBX1 NAP1L4
CBX1 SQSTM1
CBX1 SURF1
CBX1 CCT8
CBX1 LAGE3
CBX1 BRD2
CBX1 AARS
CBX1 SMC1A
CBX1 ADAR
CBX1 PUM1
CBX1 RRAGA
CBX1 COX6B1
CBX1 PRKDC
CBX1 GUSB
CBX1 IGBP1
CBX1 RPN2
CBX1 YWHAE
CBX1 UQCRC1
CBX1 IMPDH2
CBX1 EFEMP2
CBX1 E2F3
CBX1 MPRIP
CBX1 NARS
CBX1 AP2S1
CBX1 IFNGR2
CBX1 ARHGDIA
CBX1 BCAP31
CBX1 ISCU
CBX1 VBP1
CBX1 QARS
CBX1 COPS6
CBX1 HSP90B1
CBX1 ARHGDIB
CBX1 POLD4
CBX1 EWSR1
CBX1 SSRP1
CBX1 SMAD2
CBX1 TALDO1
CBX1 PSMB4
CBX1 SSB
CBX1 COX8A
KRT4 HTN1
KRT4 FXR2
KRT4 FAS
KRT4 COL9A2
KRT4 EFNA3
KRT4 FOXO4
HMGN3 CDC16
HMGN3 PSMC6
HMGN3 PSMD6
HMGN3 GLUD1
POLD4 YWHAE
POLD4 CLIC1
POLD4 RHOG
POLD4 TNIP1
POLD4 DDB2
FUCA1 CTSC
FUCA1 UQCRC2
FUCA1 TMED10
FUCA1 STXBP3
FUCA1 ATP6V0B
FUCA1 DDOST
FUCA1 ENPP2
CDK2 NFKB1
CDK2 MCM3
PSMC6 COPS5
PSMC6 NACA
PSMC6 SEC13
PSMC6 PSMD6
PSMC6 ATP5J
PSMC6 IER2
PSMC6 KTN1
PSMC6 LOC100131311
PSMC6 CLTC
PSMC6 EED
PSMC6 PARK7
PSMC6 TROVE2
PSMC6 RPL9
PSMC6 TSN
PSMC6 CLIC1
PSMC6 KIAA0174
PSMC6 CAMLG
PSMC6 VAMP7
PSMC6 TXNRD1
PSMC6 CYCS
PSMC6 CBFB
PSMC6 EFR3A
PSMC6 RBM25
PSMC6 RPA2
PSMC6 TMED10
PSMC6 UQCRB
PSMC6 DNAJB1
PSMC6 HSP90AA1
PSMC6 TRIP12
PSMC6 PCBP1
PSMC6 DCTN2
PSMC6 UBL4A
PSMC6 ZNF146
PSMC6 COPB1
PSMC6 HNRNPK
PSMC6 AP2M1
PSMC6 H3F3A
PSMC6 PRDX3
PSMC6 YY1
PSMC6 SLC9A6
PSMC6 XPO1
PSMC6 RRP1B
PSMC6 QARS
PSMC6 EIF4G2
PSMC6 EIF2S2
PSMC6 TUBA1A
PSMC6 ATR
PSMC6 FNTA
PSMC6 GLUD1
PSMC6 NSMAF
PSMC6 AIMP1
PSMC6 WAPAL
PSMC6 TSG101
PSMC6 MAPRE1
PSMC6 PHF3
PSMC6 SHC1
PSMC6 METAP1
PSMC6 NIPA2
PSMC6 TOP1
PSMC6 PSMD11
PSMC6 USP9X
PSMC6 RPN1
PSMC6 LHFPL2
PSMC6 TFAM
PSMC6 PSMC1
PSMC6 BAT1
PSMC6 MOBKL1B
PSMC6 ACAT1
PSMC6 COX17
PSMC6 MLH1
PSMC6 TAX1BP1
PSMC6 SQSTM1
PSMC6 UBXN4
PSMC6 CUL3
PSMC6 COX6A1
PSMC6 MRPL12
PSMC6 RPL18A
PSMC6 SPCS2
PSMC6 GNL2
PSMC6 TAF7
PSMC6 HMGB2
PSMC6 PTMA
PSMC6 SNRPD3
PSMC6 IFNGR2
PSMC6 SNRPF
PSMC6 PSME1
PSMC6 EPS15
PSMC6 UQCRC2
PSMC6 UFD1L
PSMC6 RAP1A
PSMC6 TANK
PSMC6 SRP19
PSMC6 PSMB4
PSMC6 SSB
COMT DNMT1
COMT ATF4
COMT FAM120A
COMT ATP5J
COMT GLRX
COMT KTN1
COMT LOC100131311
COMT CLTC
COMT EED
COMT XRCC6
COMT IL10RA
COMT CTNNB1
COMT BLVRA
COMT GPI
COMT MYO5A
COMT EIF3CL
COMT COX7C
COMT P4HB
COMT TXNRD1
COMT CYCS
COMT DDX39
COMT LBR
COMT MGAT1
COMT NARS
COMT BCAP31
COMT FOXO1
COMT TNIP1
COMT HSP90AA1
COMT PGM1
COMT TRIP12
COMT PCBP1
COMT DCTN2
COMT EXOSC7
COMT HDAC2
COMT GNG10
COMT ACLY
COMT COPB1
COMT DPYSL2
COMT TALDO1
COMT HNRNPK
COMT AP2M1
COMT HK1
COMT SAFB
COMT GTF2E2
COMT HNRNPA1
COMT METAP1
COMT PSME1
COMT ATP6V1E1
COMT IMPDH2
COMT TUBA1A
COMT NONO
COMT FNTA
COMT VDAC1
COMT HSPE1
COMT TSG101
COMT CAPZA1
COMT YY1
COMT SHC1
COMT CARS
COMT TOP1
COMT MRPS22
COMT RAE1
COMT RPN1
COMT COX5B
COMT CCT3
COMT USP10
COMT U2AF1
COMT GLUL
COMT RAD23A
COMT ATP6V0C
COMT PSMC1
COMT COX8A
COMT EWSR1
COMT PABPC1
COMT GLA
COMT ATOX1
COMT EFR3A
COMT SUMO1
COMT FTH1
COMT NAP1L4
COMT SQSTM1
COMT UBXN4
COMT CCT8
COMT AARS
COMT SNRPG
COMT ADAR
COMT PUM1
COMT RRAGA
COMT COX6B1
COMT PRKDC
COMT ATP6V1B2
COMT PSME2
COMT RPN2
COMT UQCRC1
COMT EFEMP2
COMT CASP3
COMT AP2S1
COMT IFNGR2
COMT CLTA
COMT TCEB1
COMT HNRNPU
COMT QARS
COMT HSP90B1
COMT ARHGDIB
COMT IRF2
COMT UFD1L
COMT TRIM26
COMT HSD17B4
COMT ATR
COMT PEBP1
SMARCA2 SON
SMARCA2 NACA
SMARCA2 FAM120A
SMARCA2 CHD4
SMARCA2 LOC100131311
SMARCA2 EED
SMARCA2 SPTAN1
SMARCA2 PPP1R11
SMARCA2 KIAA0174
SMARCA2 P4HB
SMARCA2 ALDH9A1
SMARCA2 MAP3K4
SMARCA2 POLRMT
SMARCA2 FOXO1
SMARCA2 TNIP1
SMARCA2 USF2
SMARCA2 ACLY
SMARCA2 DDB2
SMARCA2 NAP1L1
SMARCA2 UBTF
SMARCA2 HNRNPK
SMARCA2 HK1
SMARCA2 SAFB
SMARCA2 CYTH1
SMARCA2 BAT3
SMARCA2 PSIP1
SMARCA2 WIPF2
SMARCA2 SDHA
SMARCA2 CHERP
SMARCA2 ELF4
SMARCA2 RCOR1
SMARCA2 SHC1
SMARCA2 YY1
SMARCA2 TOP1
SMARCA2 COL4A2
SMARCA2 TATDN2
SMARCA2 USP9X
SMARCA2 RPN1
SMARCA2 BAT1
SMARCA2 PABPC1
SMARCA2 SQSTM1
SMARCA2 GUSB
SMARCA2 BRD2
SMARCA2 FGFR1
SMARCA2 SMC1A
SMARCA2 ADAR
SMARCA2 PUM1
SMARCA2 GGA3
SMARCA2 PRDM2
SMARCA2 IGBP1
SMARCA2 RPN2
SMARCA2 YWHAE
SMARCA2 IRF3
SMARCA2 E2F3
SMARCA2 MPRIP
SMARCA2 BCL6
SMARCA2 MYST3
SMARCA2 BMS1
SMARCA2 CLTA
SMARCA2 HNRNPU
SMARCA2 SERINC3
SMARCA2 IRF2
SMARCA2 EWSR1
SMARCA2 ATXN2L
SMARCA2 TNFAIP3
NDUFA9 SNRPE
NDUFA9 DAP3
NDUFA9 PWP1
NDUFA9 ATF4
NDUFA9 SEC13
NDUFA9 RARS
NDUFA9 APRT
NDUFA9 PSMC1
NDUFA9 CLTC
NDUFA9 HAX1
NDUFA9 EPRS
NDUFA9 EED
NDUFA9 XRCC6
NDUFA9 NONO
NDUFA9 TROVE2
NDUFA9 PSMD7
NDUFA9 CLIC1
NDUFA9 BLVRA
NDUFA9 CUL3
NDUFA9 CAMLG
NDUFA9 PPP1CC
NDUFA9 TCEB1
NDUFA9 CKAP5
NDUFA9 COX7C
NDUFA9 RPL38
NDUFA9 TXNRD1
NDUFA9 AIMP1
NDUFA9 LBR
NDUFA9 POLD2
NDUFA9 BCAP31
NDUFA9 RPA2
NDUFA9 DNAJB1
NDUFA9 EZH2
NDUFA9 HSP90AA1
NDUFA9 MANF
NDUFA9 TRIP12
NDUFA9 DCTN2
NDUFA9 EXOSC7
NDUFA9 NACA
NDUFA9 IMMT
NDUFA9 PPIB
NDUFA9 COPB1
NDUFA9 GTF2A2
NDUFA9 PSMD9
NDUFA9 AP2M1
NDUFA9 TALDO1
NDUFA9 AIMP2
NDUFA9 PPIA
NDUFA9 HNRNPA1
NDUFA9 YWHAH
NDUFA9 RASSF2
NDUFA9 QARS
NDUFA9 IMPDH2
NDUFA9 ATIC
NDUFA9 H3F3A
NDUFA9 TUBA1A
NDUFA9 VDAC1
NDUFA9 HSPE1
NDUFA9 TSG101
NDUFA9 ATP5J
NDUFA9 METAP1
NDUFA9 CARS
NDUFA9 MIF
NDUFA9 TOP1
NDUFA9 MRPS22
NDUFA9 RRM1
NDUFA9 ARD1A
NDUFA9 RPN1
NDUFA9 COX5B
NDUFA9 CCT3
NDUFA9 U2AF1
NDUFA9 VBP1
NDUFA9 RAD23A
NDUFA9 TFAM
NDUFA9 LOC100131311
NDUFA9 COX8A
NDUFA9 TUFM
NDUFA9 EWSR1
NDUFA9 SLC25A6
NDUFA9 PDHA1
NDUFA9 PEBP1
NDUFA9 COX17
NDUFA9 ATOX1
NDUFA9 ARPC2
NDUFA9 EBNA1BP2
NDUFA9 DDT
NDUFA9 SSR2
NDUFA9 MLH1
NDUFA9 NAP1L4
NDUFA9 SURF1
NDUFA9 CCT8
NDUFA9 COX6A1
NDUFA9 SNRPG
NDUFA9 PARK7
NDUFA9 PSMD11
NDUFA9 MRPL23
NDUFA9 COX6B1
NDUFA9 GAPDH
NDUFA9 PSME2
NDUFA9 IGBP1
NDUFA9 RPN2
NDUFA9 TNIP1
NDUFA9 GNL2
NDUFA9 YWHAE
NDUFA9 UQCRC1
NDUFA9 NARS
NDUFA9 PSMB7
NDUFA9 UQCRH
NDUFA9 PSMB4
NDUFA9 SNRPF
NDUFA9 TSN
NDUFA9 PSME1
NDUFA9 PSMA6
NDUFA9 SNRPD2
NDUFA9 MYL6B
NDUFA9 SSB
ACOT7 SNRPG
ACOT7 ATP6V1F
ACOT7 HSP90AA1
ACOT7 VDAC1
ACOT7 COX6B1
ACOT7 RAD23A
ACOT7 ATP6V1B2
ACOT7 PSME2
ACOT7 DAP3
ACOT7 PKM2
ACOT7 ARHGAP4
ACOT7 SF3B2
ACOT7 NR1H3
ACOT7 IMMT
ACOT7 NDUFB7
ACOT7 MRPS22
ACOT7 XRCC6
ACOT7 IL10RA
ACOT7 CCT3
ACOT7 PSAP
ACOT7 YWHAE
ACOT7 TALDO1
ACOT7 SOD2
ACOT7 BLVRA
ACOT7 CAPG
ACOT7 AP2M1
ACOT7 H3F3A
ACOT7 TCEB1
ACOT7 ATOX1
ACOT7 ARHGDIA
ACOT7 CFD
ACOT7 H2AFX
ACOT7 SQSTM1
ACOT7 ATIC
NACA SNRPE
NACA MPP1
NACA SON
NACA KIAA0226
NACA PABPC4
NACA SCAP
NACA SEC13
NACA IMMT
NACA FAM120A
NACA GNB2L1
NACA ATP5J
NACA HTATSF1
NACA RPS7
NACA PSMC1
NACA CLTC
NACA C21orf33
NACA EED
NACA PARK7
NACA XRCC6
NACA LOC728844
NACA IL10RA
NACA TROVE2
NACA RPL9
NACA TSN
NACA HNRNPU
NACA KIAA0174
NACA CAMLG
NACA EMG1
NACA EIF3CL
NACA TCEB1
NACA PPP1CC
NACA TOP2B
NACA ADRM1
NACA SF3B2
NACA RBM25
NACA NARS
NACA MAP3K4
NACA WAPAL
NACA RPS27
NACA OXA1L
NACA SFRS4
NACA UQCRB
NACA FOXO1
NACA CD81
NACA RPA2
NACA HSP90AA1
NACA LBR
NACA TRIP12
NACA SRP14
NACA UBL4A
NACA RPL6
NACA ZNF146
NACA EPRS
NACA GNG10
NACA ALDH9A1
NACA COPB1
NACA GTF2A2
NACA NAP1L1
NACA HNRNPK
NACA AP2M1
NACA H3F3A
NACA HK1
NACA SAFB
NACA PHF3
NACA YY1
NACA ZNHIT3
NACA GTF2E2
NACA XPO1
NACA HNRNPA1
NACA RBM39
NACA RRP1B
NACA QARS
NACA UNG
NACA IMPDH2
NACA SDHA
NACA RPL11
NACA COX6C
NACA EEF1D
NACA TUBA1A
NACA ATR
NACA SHC1
NACA FEZ2
NACA HERPUD1
NACA AIMP1
NACA HSPE1
NACA CHMP1A
NACA TSG101
NACA FXR1
NACA RPL4
NACA METAP1
NACA TOP1
NACA TATDN2
NACA FNTA
NACA RPS3
NACA RPN1
NACA SPCS2
NACA EIF3F
NACA TFAM
NACA TUBA4A
NACA LOC100131311
NACA LAMP1
NACA BAT1
NACA EWSR1
NACA PABPC1
NACA EFR3A
NACA SUMO1
NACA SSR2
NACA NOLC1
NACA MLH1
NACA NAP1L4
NACA RPL13
NACA SURF1
NACA CUL3
NACA BRD2
NACA AARS
NACA SNRPG
NACA NPM1
NACA CD48
NACA MRPL23
NACA COX6B1
NACA HSP90AB1
NACA TANK
NACA RPN2
NACA TMED10
NACA YWHAE
NACA UQCRC1
NACA RPL12
NACA PCBP1
NACA ISCU
NACA C16orf35
NACA PSME1
NACA TAF7
NACA PCMT1
NACA EPS15
NACA UFD1L
NACA COX7C
NACA SSB
NACA SNRNP70
IMMT SNRPD3
IMMT PIM1
IMMT DAP3
IMMT PABPC4
IMMT BST2
IMMT PSMC1
IMMT CLTC
IMMT BUD31
IMMT C21orf33
IMMT XRCC6
IMMT TROVE2
IMMT HNRNPU
IMMT CKAP5
IMMT VDAC2
IMMT GPI
IMMT TKT
IMMT TUFM
IMMT DNAJA1
IMMT PPP1CC
IMMT TXNRD1
IMMT PRMT1
IMMT DDX39
IMMT DYNLL1
IMMT ATP6V1F
IMMT HSP90AA1
IMMT EXOSC7
IMMT UBL4A
IMMT EPRS
IMMT PSAP
IMMT TCEB1
IMMT AP2M1
IMMT TALDO1
IMMT BAG1
IMMT YY1
IMMT AIMP2
IMMT HNRNPA1
IMMT RRP1B
IMMT MFAP1
IMMT RBM42
IMMT ATIC
IMMT PCK2
IMMT NONO
IMMT VDAC1
IMMT HSPE1
IMMT MANF
IMMT NOLC1
IMMT METAP1
IMMT ATP6V1E1
IMMT MRPS22
IMMT TATDN2
IMMT RPN1
IMMT CCT3
IMMT U2AF1
IMMT RAD23A
IMMT TFAM
IMMT LOC100131311
IMMT PPP1R7
IMMT ATOX1
IMMT ADRM1
IMMT POLD2
IMMT SIK1
IMMT MLH1
IMMT AARS
IMMT COX6B1
IMMT STIP1
IMMT ATP6V1B2
IMMT UQCRC1
IMMT RABGGTB
IMMT ATP1B3
IMMT BMS1
IMMT BCAP31
IMMT ATP5D
IMMT QARS
IMMT UFD1L
IMMT NDUFB7
PSMD6 PHB2
PSMD6 DNMT1
PSMD6 ARCN1
PSMD6 AHR
PSMD6 RANBP1
PSMD6 RARS
PSMD6 CDC16
PSMD6 ATP5J
PSMD6 PSMC1
PSMD6 CLTC
PSMD6 C21orf33
PSMD6 PARK7
PSMD6 XRCC6
PSMD6 TSN
PSMD6 KIAA0174
PSMD6 TCEB1
PSMD6 PPP1CC
PSMD6 VAMP7
PSMD6 CBFB
PSMD6 RBM25
PSMD6 EIF3E
PSMD6 TMED10
PSMD6 UQCRB
PSMD6 RPA2
PSMD6 HSP90AA1
PSMD6 ETF1
PSMD6 TRIP12
PSMD6 DCTN2
PSMD6 HSP90AB1
PSMD6 ZNF146
PSMD6 ILF2
PSMD6 PSMD9
PSMD6 AP2M1
PSMD6 PRDX3
PSMD6 BAG1
PSMD6 XPO1
PSMD6 EIF4A3
PSMD6 EIF4G2
PSMD6 ODC1
PSMD6 AIMP1
PSMD6 MANF
PSMD6 MAPRE1
PSMD6 RPL4
PSMD6 METAP1
PSMD6 ATF4
PSMD6 RPN1
PSMD6 HTRA1
PSMD6 SPCS2
PSMD6 RPL18
PSMD6 VBP1
PSMD6 TFAM
PSMD6 LOC100131311
PSMD6 TUFM
PSMD6 NUP205
PSMD6 ARPC2
PSMD6 MLH1
PSMD6 CCT8
PSMD6 CUL3
PSMD6 RPL6
PSMD6 NPM1
PSMD6 IGBP1
PSMD6 TAF7
PSMD6 UQCRC1
PSMD6 HMGB2
PSMD6 PTMA
PSMD6 ISCU
PSMD6 DDX18
PSMD6 EPS15
PSMD6 UQCRC2
PSMD6 SNRPD2
PSMD6 SRP19
PSMD6 PSMB4
PSMD6 SSB
CIRBP BRD2
CIRBP EEF1D
CIRBP ZNF638
CIRBP SCRN1
CIRBP KIAA0174
CIRBP ALDH9A1
CIRBP MYST3
MOBKL1B EIF4G2
MOBKL1B DARS
MOBKL1B TMED10
MOBKL1B ARCN1
MOBKL1B RPN1
MOBKL1B WAPAL
MOBKL1B TRIP12
MOBKL1B IGBP1
MOBKL1B MAPRE1
MOBKL1B HNRNPF
MOBKL1B PTMA
MOBKL1B ARL1
MOBKL1B HERPUD1
MOBKL1B ATP6V1E1
MOBKL1B NFKB1
MOBKL1B EED
MOBKL1B LHFPL2
MOBKL1B KDELR2
MOBKL1B TCEA1
MOBKL1B XPO1
MOBKL1B GNB1
MOBKL1B VDAC2
MOBKL1B ELF1
MOBKL1B SLC9A6
MOBKL1B COX17
MOBKL1B UQCRC2
MOBKL1B CBFB
MOBKL1B RBM25
MOBKL1B TOMM20
MOBKL1B YWHAB
DNAJB1 HSPE1
DNAJB1 BST2
DNAJB1 PPIB
DNAJB1 PRMT2
DNAJB1 PSMD11
DNAJB1 GNG10
DNAJB1 LOC100131311
DNAJB1 RPN1
DNAJB1 XRCC6
DNAJB1 TROVE2
DNAJB1 HNRNPK
DNAJB1 AP2M1
DNAJB1 EMG1
DNAJB1 PPP1CC
DNAJB1 BRPF1
DNAJB1 CEBPD
DNAJB1 NDUFB7
DNAJB1 PSME1
C21orf33 AARS
C21orf33 CD81
C21orf33 SHC1
C21orf33 ARCN1
C21orf33 EXOSC7
C21orf33 PCBP1
C21orf33 EPRS
C21orf33 CHAF1A
C21orf33 RPN1
C21orf33 QARS
C21orf33 AP2M1
C21orf33 BAT1
C21orf33 FAM120A
C21orf33 HNRNPA1
C21orf33 PSME1
C21orf33 CCT8
GRK5 PSMC1
GRK5 TUBA1A
GRK5 CYP51A1
CDKN3 EIF2S1
CDKN3 LDHA
CDKN3 CKS2
CDKN3 MIF
CDKN3 NME1
CDKN3 GAPDH
CDKN3 MYBL2
CDKN3 SLC25A5
CDKN3 KIF2C
COL9A2 HTN1
COL9A2 DHRS2
COL9A2 FXR2
COL9A2 FAS
COL9A2 EFNA3
COL9A2 FOXO4
TCEB1 SNRPE
TCEB1 RPL8
TCEB1 DAP3
TCEB1 EMG1
TCEB1 COX7B
TCEB1 SEC13
TCEB1 FAM120A
TCEB1 FXR1
TCEB1 RARS
TCEB1 ATP5J
TCEB1 RPS7
TCEB1 PSMC1
TCEB1 CLTC
TCEB1 BUD31
TCEB1 RPL12
TCEB1 PARK7
TCEB1 XRCC6
TCEB1 CLIC1
TCEB1 HNRNPU
TCEB1 DNAJA1
TCEB1 CAMLG
TCEB1 PPP1CC
TCEB1 EIF3CL
TCEB1 COX7C
TCEB1 P4HB
TCEB1 TXNRD1
TCEB1 RPS6
TCEB1 TMED10
TCEB1 UQCRB
TCEB1 DYNLL1
TCEB1 RPA2
TCEB1 HSP90AA1
TCEB1 NUBP1
TCEB1 TRIP12
TCEB1 PCBP1
TCEB1 DCTN2
TCEB1 EXOSC7
TCEB1 PPIB
TCEB1 UBL4A
TCEB1 SNRPF
TCEB1 RABEPK
TCEB1 GNG10
TCEB1 COPB1
TCEB1 GTF2A2
TCEB1 NAP1L1
TCEB1 ACTA2
TCEB1 TALDO1
TCEB1 HNRNPK
TCEB1 AP2M1
TCEB1 PPIA
TCEB1 HNRNPA1
TCEB1 MTHFS
TCEB1 YWHAH
TCEB1 RASSF2
TCEB1 CSTB
TCEB1 IMPDH2
TCEB1 PSME1
TCEB1 TXN2
TCEB1 COX6C
TCEB1 H3F3A
TCEB1 EIF2S2
TCEB1 TUBA1A
TCEB1 NONO
TCEB1 FNTA
TCEB1 AARS
TCEB1 VDAC1
TCEB1 HSPE1
TCEB1 MAPRE1
TCEB1 TSG101
TCEB1 CAPZA1
TCEB1 YY1
TCEB1 SHC1
TCEB1 METAP1
TCEB1 NIPA2
TCEB1 MIF
TCEB1 CARS
TCEB1 TOP1
TCEB1 MRPS22
TCEB1 CAP1
TCEB1 RAE1
TCEB1 RPS3
TCEB1 RPN1
TCEB1 COX5B
TCEB1 GTF2E2
TCEB1 USP10
TCEB1 U2AF1
TCEB1 RAD23A
TCEB1 TFAM
TCEB1 LOC100131311
TCEB1 RRM1
TCEB1 UFD1L
TCEB1 SLC25A6
TCEB1 EIF4A3
TCEB1 PABPC1
TCEB1 COX17
TCEB1 MTHFD2
TCEB1 ATOX1
TCEB1 DDT
TCEB1 SUMO1
TCEB1 NME1
TCEB1 SSR2
TCEB1 MLH1
TCEB1 NAP1L4
TCEB1 SQSTM1
TCEB1 CCT8
TCEB1 CUL3
TCEB1 HEXB
TCEB1 COX6A1
TCEB1 SNRPG
TCEB1 RPL6
TCEB1 MRPL23
TCEB1 COX6B1
TCEB1 GAPDH
TCEB1 ATP6V1B2
TCEB1 PSME2
TCEB1 ACLY
TCEB1 SRP14
TCEB1 TNIP1
TCEB1 SPCS2
TCEB1 UQCRC1
TCEB1 NDUFB7
TCEB1 TSN
TCEB1 RPN2
TCEB1 NARS
TCEB1 PSMB7
TCEB1 MCM2
TCEB1 CLTA
TCEB1 MYL6B
TCEB1 PPT1
TCEB1 QARS
TCEB1 PCMT1
TCEB1 ATIC
TCEB1 PSMA6
TCEB1 SNRPD2
TCEB1 KIAA0174
TCEB1 RPL10A
TCEB1 HMGB2
TCEB1 HSD17B4
TCEB1 PSMB4
TCEB1 SSB
TCEB1 PEBP1
TCEB1 COX8A
CKAP5 MPP1
CKAP5 PIM1
CKAP5 DAP3
CKAP5 CENPA
CKAP5 PABPC4
CKAP5 PWP1
CKAP5 RARS
CKAP5 FXR1
CKAP5 PSMC1
CKAP5 XRCC6
CKAP5 HNRNPM
CKAP5 GPI
CKAP5 TKT
CKAP5 EIF3CL
CKAP5 FDPS
CKAP5 DNAJA1
CKAP5 TXNRD1
CKAP5 RFC4
CKAP5 NARS
CKAP5 BOP1
CKAP5 DDX39
CKAP5 EZH2
CKAP5 HSP90AA1
CKAP5 DCTN2
CKAP5 HDAC2
CKAP5 HSP90AB1
CKAP5 EPRS
CKAP5 ACLY
CKAP5 PSMD9
CKAP5 AP2M1
CKAP5 TALDO1
CKAP5 AIMP2
CKAP5 ESPL1
CKAP5 YWHAH
CKAP5 RRP1B
CKAP5 CCNF
CKAP5 ADA
CKAP5 IMPDH2
CKAP5 ATIC
CKAP5 NONO
CKAP5 SHC1
CKAP5 VDAC1
CKAP5 COX6A1
CKAP5 MANF
CKAP5 DTYMK
CKAP5 MIF
CKAP5 PCCB
CKAP5 TOP1
CKAP5 MRPS22
CKAP5 RRM1
CKAP5 KIF11
CKAP5 RPN1
CKAP5 EIF2S1
CKAP5 CCT3
CKAP5 USP10
CKAP5 RAD23A
CKAP5 SLBP
CKAP5 KPNA2
CKAP5 PDHA1
CKAP5 LDHA
CKAP5 POLD2
CKAP5 SQSTM1
CKAP5 MCM3
CKAP5 AARS
CKAP5 SMC1A
CKAP5 LOC96610
CKAP5 PSMD11
CKAP5 PUM1
CKAP5 STIP1
CKAP5 MAPRE1
CKAP5 PSME2
CKAP5 RPN2
CKAP5 UQCRC1
CKAP5 HMGB2
CKAP5 EFEMP2
CKAP5 SNRPD3
CKAP5 ATP1B3
CKAP5 E2F3
CKAP5 MCM2
CKAP5 BCAP31
CKAP5 PFKP
CKAP5 QARS
CKAP5 CAD
CKAP5 EWSR1
CKAP5 PSMB4
CKAP5 EBP
TOP2B BRD2
TOP2B EEF1D
TOP2B ACAT1
TOP2B PRKDC
TOP2B PARK7
TOP2B PCBP1
TOP2B PHF3
TOP2B MPRIP
TOP2B RPL12
TOP2B LOC100131311
TOP2B PSEN1
TOP2B XRCC6
TOP2B HDAC1
TOP2B SPCS2
TOP2B RPL18
TOP2B ATF4
TOP2B PSME1
TOP2B H3F3A
TOP2B FNTA
TOP2B IRF2
TOP2B ZNF638
TOP2B KIAA0174
TOP2B RRP1B
TOP2B CUL3
TCIRG1 BCL3
TCIRG1 UBTF
TCIRG1 DGKZ
TCIRG1 BRPF1
TCIRG1 IRF3
TCIRG1 HK1
TCIRG1 POLRMT
TCIRG1 ATXN2L
STOM CYP1B1
STOM TNFSF10
STOM HSPA1A
STOM FTH1
CLK2 SHC1
CLK2 GGA3
CLK2 LARP4B
CLK2 WAPAL
CLK2 MPRIP
CLK2 SNRNP70
CLK2 ZRSR2
CLK2 BAT1
CLK2 DGKZ
CLK2 EWSR1
CLK2 MAP3K4
CLK2 SDHA
MYO5B DECR1
MYO5B RPL29
MYO5B SDHB
MYO5B ATF4
MYO5B RPS3
USP9X EED
USP9X SMC1A
USP9X PUM1
USP9X ARCN1
USP9X TNIP1
USP9X NSMAF
USP9X MANF
USP9X TRIP12
USP9X LARP4B
USP9X DCTN2
USP9X RPN2
USP9X TSG101
USP9X MAPRE1
USP9X IGBP1
USP9X HTATSF1
USP9X MRPS22
USP9X PSMC1
USP9X RPN1
USP9X ATR
USP9X SPCS2
USP9X TAF10
USP9X QARS
USP9X AP2M1
USP9X TATDN2
USP9X PPP3CB
USP9X AHR
USP9X YY1
USP9X XPO1
USP9X EWSR1
USP9X EFR3A
USP9X MLH1
USP9X HSD17B4
USP9X KDELR2
USP9X TNFAIP3
USP9X CUL3
PSMD8 PSMD14
PSMD8 RAB1A
PSMD8 POLR2K
PSMD8 EIF2S2
PSMD8 H2AFZ
PSMD8 ETF1
PSMD8 ATP6V0B
PSMD8 SLC25A5
PSMD8 GDI2
PSMD8 HCCS
PSMD8 RANBP1
PSMD8 BCL7B
PSMD8 PHB2
PSMD8 ME2
PSMD8 RPA1
PSMD8 PRKAR1A
PSMD8 ARL1
PSMD8 M6PR
PSMD8 HDAC1
PSMD8 SFRS3
PSMD8 DDOST
PSMD8 PSMD9
PSMD8 PRMT5
PSMD8 APEX1
PSMD8 ARHGDIB
PSMD8 HNRNPF
PSMD8 P4HB
PSMD8 ATP5G2
PSMD8 MRPS12
PSMD8 SDHC
PSMD8 IK
PSMD8 PGK1
MT2A MT1A
MT2A SOD2
MT2A HSPA1A
MT2A NKG7
TRIP12 ARHGEF7
TRIP12 KIAA0226
TRIP12 ARCN1
TRIP12 PPP1R7
TRIP12 COPS5
TRIP12 AHR
TRIP12 SEC13
TRIP12 FXR1
TRIP12 ATP5J
TRIP12 HTATSF1
TRIP12 RHEB
TRIP12 LOC100131311
TRIP12 CLTC
TRIP12 EED
TRIP12 PARK7
TRIP12 XRCC6
TRIP12 ATR
TRIP12 IL10RA
TRIP12 TROVE2
TRIP12 TSN
TRIP12 SHC1
TRIP12 CLIC1
TRIP12 DNAJA1
TRIP12 KLF6
TRIP12 KIAA0174
TRIP12 VDAC2
TRIP12 PPP1CC
TRIP12 RBM39
TRIP12 EFR3A
TRIP12 RBM25
TRIP12 ALDH9A1
TRIP12 YWHAB
TRIP12 RPA2
TRIP12 TMED10
TRIP12 DYNLL1
TRIP12 TNIP1
TRIP12 ACAT1
TRIP12 PCBP1
TRIP12 DCTN2
TRIP12 LPGAT1
TRIP12 TOP2A
TRIP12 PPIB
TRIP12 UBL4A
TRIP12 DAD1
TRIP12 COPB1
TRIP12 CAPZA1
TRIP12 AP2M1
TRIP12 H3F3A
TRIP12 PRDX3
TRIP12 TAF7
TRIP12 YY1
TRIP12 XPO1
TRIP12 RASSF2
TRIP12 METAP1
TRIP12 CUL3
TRIP12 KDELR2
TRIP12 NONO
TRIP12 FNTA
TRIP12 RARS
TRIP12 NSMAF
TRIP12 AIMP1
TRIP12 TSG101
TRIP12 MAPRE1
TRIP12 IER2
TRIP12 NIPA2
TRIP12 ATP6V1E1
TRIP12 ATF4
TRIP12 RPN1
TRIP12 SPCS2
TRIP12 VBP1
TRIP12 TFAM
TRIP12 PSMC1
TRIP12 HSP90AA1
TRIP12 ZNF638
TRIP12 NUP205
TRIP12 ARPC2
TRIP12 SUMO1
TRIP12 SSR2
TRIP12 MLH1
TRIP12 NAP1L4
TRIP12 SQSTM1
TRIP12 UBXN4
TRIP12 CCT8
TRIP12 COX6A1
TRIP12 COX6B1
TRIP12 IGBP1
TRIP12 LHFPL2
TRIP12 YWHAE
TRIP12 QARS
TRIP12 PCMT1
TRIP12 HSP90B1
TRIP12 ARHGDIB
TRIP12 MAPK6
TRIP12 EPS15
TRIP12 UQCRC2
TRIP12 UFD1L
TRIP12 TANK
TRIP12 SRP19
TRIP12 SURF1
TRIP12 PSMB4
TRIP12 SSB
DCTN2 UBE2A
DCTN2 ARCN1
DCTN2 LARP4B
DCTN2 PABPC4
DCTN2 PWP1
DCTN2 TSN
DCTN2 ATF4
DCTN2 SEC13
DCTN2 FAM120A
DCTN2 FXR1
DCTN2 RARS
DCTN2 CDC16
DCTN2 ATP5J
DCTN2 HTATSF1
DCTN2 UNG
DCTN2 PSMC1
DCTN2 CLTC
DCTN2 CDK4
DCTN2 EED
DCTN2 PARK7
DCTN2 XRCC6
DCTN2 ATR
DCTN2 IL10RA
DCTN2 SNRNP70
DCTN2 HNRNPK
DCTN2 CTNNB1
DCTN2 CUL3
DCTN2 CAMLG
DCTN2 ILF3
DCTN2 YY1
DCTN2 EIF3CL
DCTN2 GOT2
DCTN2 PPP1CC
DCTN2 P4HB
DCTN2 TXNRD1
DCTN2 CYCS
DCTN2 EFR3A
DCTN2 NARS
DCTN2 LOC100131311
DCTN2 CLTA
DCTN2 RPA2
DCTN2 DYNLL1
DCTN2 TNIP1
DCTN2 HSP90AA1
DCTN2 RBM25
DCTN2 PCBP1
DCTN2 CHD4
DCTN2 PPIB
DCTN2 PIM1
DCTN2 UBL4A
DCTN2 HSP90AB1
DCTN2 ACLY
DCTN2 COPB1
DCTN2 NAP1L1
DCTN2 DPYSL2
DCTN2 TAF10
DCTN2 PSMD9
DCTN2 ADRM1
DCTN2 AP2M1
DCTN2 TALDO1
DCTN2 FNTA
DCTN2 SAFB
DCTN2 BAG1
DCTN2 SLC9A6
DCTN2 XPO1
DCTN2 DTYMK
DCTN2 HNRNPA1
DCTN2 APRT
DCTN2 YWHAH
DCTN2 RASSF2
DCTN2 PSME1
DCTN2 CARS
DCTN2 DDX39
DCTN2 GUSB
DCTN2 KDELR2
DCTN2 WIPF2
DCTN2 COX6C
DCTN2 H3F3A
DCTN2 PCMT1
DCTN2 BRD2
DCTN2 TUBA1A
DCTN2 PPP1R11
DCTN2 NONO
DCTN2 SHC1
DCTN2 PEBP1
DCTN2 VDAC1
DCTN2 SMC1A
DCTN2 HSPE1
DCTN2 MANF
DCTN2 ATP6V1E1
DCTN2 CHMP1A
DCTN2 TSG101
DCTN2 KIAA0226
DCTN2 CAPZA1
DCTN2 MAPRE1
DCTN2 NIPA2
DCTN2 RALY
DCTN2 LOC96610
DCTN2 TOP1
DCTN2 MRPS22
DCTN2 TATDN2
DCTN2 CAP1
DCTN2 RPN1
DCTN2 SPCS2
DCTN2 ATOX1
DCTN2 CCT3
DCTN2 USP10
DCTN2 U2AF1
DCTN2 VBP1
DCTN2 RAD23A
DCTN2 ECH1
DCTN2 GNB1
DCTN2 COX8A
DCTN2 TUFM
DCTN2 UFD1L
DCTN2 KPNA2
DCTN2 PDHA1
DCTN2 SPTAN1
DCTN2 COX17
DCTN2 NUP205
DCTN2 ARPC2
DCTN2 SUMO1
DCTN2 NME1
DCTN2 SSR2
DCTN2 MLH1
DCTN2 NAP1L4
DCTN2 SURF1
DCTN2 CCT8
DCTN2 LAGE3
DCTN2 RBM42
DCTN2 AARS
DCTN2 COX6A1
DCTN2 PSMD11
DCTN2 PUM1
DCTN2 COX6B1
DCTN2 STIP1
DCTN2 PRKDC
DCTN2 PSME2
DCTN2 IGBP1
DCTN2 RPN2
DCTN2 PABPC1
DCTN2 UQCRC1
DCTN2 EFEMP2
DCTN2 ATP1B3
DCTN2 E2F3
DCTN2 MPRIP
DCTN2 ZNF131
DCTN2 AP2S1
DCTN2 PSMB7
DCTN2 IFNGR2
DCTN2 ARHGDIA
DCTN2 BCAP31
DCTN2 HNRNPU
DCTN2 QARS
DCTN2 COPS6
DCTN2 SNRPF
DCTN2 HSP90B1
DCTN2 ARHGDIB
DCTN2 EWSR1
DCTN2 TRIM26
DCTN2 SMAD2
DCTN2 SRP19
DCTN2 PSMB4
DCTN2 SSB
CDKN1A SRI
TLK1 PCBP1
TLK1 ZNF131
TLK1 ATF4
TLK1 ARHGAP25
TLK1 DCUN1D4
TLK1 RPN1
TLK1 PARK7
TLK1 IL10RA
TLK1 SPCS2
TLK1 KIAA0174
TLK1 PPP1CC
TLK1 PPP2R5C
TLK1 RBM25
TLK1 TANK
TLK1 NARS
TLK1 RASSF2
RGS19 AARS
RGS19 HSF1
RGS19 MTA1
RGS19 ATOX1
RGS19 SFRS4
RGS19 ADRM1
RGS19 PTOV1
RGS19 CLIC1
RGS19 RBM39
RGS19 CAPNS1
RGS19 RAD23A
RGS19 SNRNP70
RGS19 AP2S1
RGS19 MAPK6
RGS19 SHC1
RGS19 MAP4K1
LAMP1 ADAR
LAMP1 DNMT1
LAMP1 RNPEP
LAMP1 SON
LAMP1 CD81
LAMP1 TUBA1A
LAMP1 MMP9
LAMP1 MAN2B1
LAMP1 ZYX
LAMP1 IQGAP1
LAMP1 RPN2
LAMP1 TKT
LAMP1 LOC100131311
LAMP1 HCFC1
LAMP1 HUWE1
LAMP1 LGALS3BP
LAMP1 SFRS4
LAMP1 TSC22D1
LAMP1 COL4A2
LAMP1 DPYSL2
LAMP1 PCOLCE
LAMP1 ALDH9A1
LAMP1 IRF1
LAMP1 BCAP31
LAMP1 ATP6AP1
LAMP1 CCND1
LAMP1 PI4KA
LAMP1 ACTA2
LAMP1 PPP1R11
LAMP1 HNRNPU
LAMP1 EIF3F
LAMP1 RAD23A
LAMP1 PABPC4
LAMP1 NFKB1
LAMP1 CAPN1
LAMP1 JAK1
LAMP1 SAFB
LAMP1 BAT1
LAMP1 FSCN1
LAMP1 SPTAN1
LAMP1 PICALM
LAMP1 CD99
LAMP1 BSG
LAMP1 SIRPA
LAMP1 PRNP
LAMP1 SQSTM1
LAMP1 ACTN1
LAMP1 TNFAIP3
LAMP1 CHERP
LAMP1 GUSB
LAMP1 TYK2
PCTK1 ARHGDIA
PCTK1 GRN
H3F3A SNRPE
H3F3A TAF7
H3F3A PFDN5
H3F3A FXR1
H3F3A ATP5J
H3F3A RPA3
H3F3A LOC100131311
H3F3A PARK7
H3F3A TROVE2
H3F3A TSN
H3F3A KIAA0174
H3F3A CAMLG
H3F3A EMG1
H3F3A COX7C
H3F3A LBR
H3F3A ALDH9A1
H3F3A RPA2
H3F3A RPS27
H3F3A UQCRB
H3F3A HSP90AA1
H3F3A PCBP1
H3F3A PKM2
H3F3A HDAC2
H3F3A UBL4A
H3F3A RPL6
H3F3A SRP14
H3F3A TOMM20
H3F3A NAP1L1
H3F3A HNRNPK
H3F3A YY1
H3F3A GTF2E2
H3F3A XPO1
H3F3A HNRNPA1
H3F3A MTHFS
H3F3A RASSF2
H3F3A UNG
H3F3A EEF1D
H3F3A EZR
H3F3A FNTA
H3F3A UCP2
H3F3A TSG101
H3F3A NOLC1
H3F3A MAPRE1
H3F3A METAP1
H3F3A MIF
H3F3A TATDN2
H3F3A RAE1
H3F3A RPN1
H3F3A COX5B
H3F3A HARS
H3F3A BARD1
H3F3A U2AF1
H3F3A VBP1
H3F3A TOP1
H3F3A TFAM
H3F3A TUBA4A
H3F3A COX8A
H3F3A UFD1L
H3F3A PABPC1
H3F3A MTHFD2
H3F3A EFR3A
H3F3A ARPC2
H3F3A SUMO1
H3F3A MLH1
H3F3A RPL13
H3F3A SURF1
H3F3A CUL3
H3F3A BRD2
H3F3A FEZ2
H3F3A MRPL23
H3F3A COX6B1
H3F3A RPN2
H3F3A TNIP1
H3F3A SPCS2
H3F3A PTMA
H3F3A RPL12
H3F3A HNRNPU
H3F3A QARS
H3F3A EPS15
H3F3A SNRPD2
H3F3A TANK
H3F3A SRP19
H3F3A SSB
JAK1 HDAC1
JAK1 PICALM
JAK1 ACTB
SAFB DNMT1
SAFB SON
SAFB MAP4K1
SAFB FAM120A
SAFB CHD4
SAFB PCOLCE
SAFB PSMC1
SAFB PABPC1
SAFB IL10RA
SAFB RRP1B
SAFB ANXA11
SAFB ARHGAP1
SAFB MAN2B1
SAFB KIAA0174
SAFB EIF3CL
SAFB PSMD7
SAFB P4HB
SAFB NARS
SAFB MAP3K4
SAFB POLRMT
SAFB SFRS4
SAFB FOXO1
SAFB CD81
SAFB TNIP1
SAFB HSP90AA1
SAFB PCBP1
SAFB PTOV1
SAFB SLC20A1
SAFB SNRNP70
SAFB ACLY
SAFB UBTF
SAFB DPYSL2
SAFB CAST
SAFB HNRNPK
SAFB AP2M1
SAFB HK1
SAFB PRKACA
SAFB FSCN1
SAFB ESPL1
SAFB HNRNPU
SAFB UBXN4
SAFB HNRNPA1
SAFB MED12
SAFB DOCK2
SAFB WIPF2
SAFB RBM42
SAFB SDHA
SAFB CHERP
SAFB HSF1
SAFB TUBA1A
SAFB NONO
SAFB SHC1
SAFB ARHGDIA
SAFB UCP2
SAFB FUS
SAFB YY1
SAFB TOP1
SAFB BAT3
SAFB USP10
SAFB RAD23A
SAFB ATP6V0C
SAFB CAPN1
SAFB NFATC1
SAFB BAT1
SAFB SPTAN1
SAFB MTA1
SAFB ADRM1
SAFB RAE1
SAFB GLG1
SAFB GUSB
SAFB MCM3
SAFB BRD2
SAFB AARS
SAFB SMC1A
SAFB ADAR
SAFB PUM1
SAFB GGA3
SAFB STIP1
SAFB PRKDC
SAFB RPN2
SAFB IRF3
SAFB HCFC1
SAFB UQCRC1
SAFB R3HDM1
SAFB E2F3
SAFB MYST3
SAFB MBOAT7
SAFB CLTA
SAFB PI4KA
SAFB QARS
SAFB TYK2
SAFB IRF2
SAFB ECH1
SAFB EWSR1
SAFB TRIM26
SAFB ATXN2L
SAFB PEBP1
NDRG1 ACTN1
NDRG1 TNFAIP2
NDRG1 SERPING1
NDRG1 C1S
UCHL3 SNRPG
UCHL3 DYNLL1
UCHL3 DAP3
UCHL3 CYCS
UCHL3 HSPE1
UCHL3 CAPZA1
UCHL3 COX7B
UCHL3 MRPS22
UCHL3 GTF2A2
UCHL3 MFAP1
UCHL3 COX5B
UCHL3 CLIC1
UCHL3 TFAM
UCHL3 QARS
UCHL3 AP2M1
UCHL3 PSMA6
UCHL3 PPIA
UCHL3 PPP1CC
UCHL3 HNRNPA1
UCHL3 TXN2
UCHL3 SDHC
UCHL3 PSMB4
PDHX PSMC1
PDHX NARS
PDHX QARS
CUL1 PSMD14
CUL1 TMED10
CUL1 ARCN1
CUL1 ETF1
CUL1 SDHB
CUL1 DECR1
CUL1 ME2
CUL1 NFKB1
CUL1 DDOST
CUL1 PRMT5
CUL1 MAN2A1
CUL1 PCBP2
CUL1 UQCRC2
CUL1 CBFB
CUL1 RAP1A
CUL1 SDHC
CUL1 IK
HNRNPA1 SNRPE
HNRNPA1 HSP90AB1
HNRNPA1 DNMT1
HNRNPA1 DAP3
HNRNPA1 EMG1
HNRNPA1 FAM120A
HNRNPA1 CHD4
HNRNPA1 GNB2L1
HNRNPA1 FXR1
HNRNPA1 KTN1
HNRNPA1 PSMC1
HNRNPA1 EED
HNRNPA1 XRCC6
HNRNPA1 ATR
HNRNPA1 HNRNPU
HNRNPA1 CTNNB1
HNRNPA1 CAMLG
HNRNPA1 EIF3CL
HNRNPA1 PSMB7
HNRNPA1 COX7C
HNRNPA1 DDX39
HNRNPA1 LBR
HNRNPA1 RPS6
HNRNPA1 NARS
HNRNPA1 MAP3K4
HNRNPA1 POLD2
HNRNPA1 BCAP31
HNRNPA1 UCP2
HNRNPA1 EZH2
HNRNPA1 TNIP1
HNRNPA1 HSP90AA1
HNRNPA1 PCBP1
HNRNPA1 EXOSC7
HNRNPA1 PKM2
HNRNPA1 ZNF146
HNRNPA1 EPRS
HNRNPA1 NAP1L1
HNRNPA1 CAPZA1
HNRNPA1 PSMD9
HNRNPA1 CAST
HNRNPA1 HNRNPK
HNRNPA1 AP2M1
HNRNPA1 HK1
HNRNPA1 AIMP2
HNRNPA1 YY1
HNRNPA1 ESPL1
HNRNPA1 GTF2E2
HNRNPA1 XPO1
HNRNPA1 KPNB1
HNRNPA1 MTHFS
HNRNPA1 PSME1
HNRNPA1 UNG
HNRNPA1 ARCN1
HNRNPA1 MFAP1
HNRNPA1 ATIC
HNRNPA1 SDHA
HNRNPA1 COX6C
HNRNPA1 EZR
HNRNPA1 NONO
HNRNPA1 VDAC1
HNRNPA1 AIMP1
HNRNPA1 HSPE1
HNRNPA1 CHMP1A
HNRNPA1 TSG101
HNRNPA1 RPL4
HNRNPA1 METAP1
HNRNPA1 TOP1
HNRNPA1 MRPS22
HNRNPA1 TATDN2
HNRNPA1 RRM1
HNRNPA1 RPN1
HNRNPA1 UFM1
HNRNPA1 HARS
HNRNPA1 CCT3
HNRNPA1 USP10
HNRNPA1 U2AF1
HNRNPA1 EIF3F
HNRNPA1 RAD23A
HNRNPA1 TUBA4A
HNRNPA1 LOC100131311
HNRNPA1 COX8A
HNRNPA1 UFD1L
HNRNPA1 PABPC1
HNRNPA1 ATOX1
HNRNPA1 ADRM1
HNRNPA1 ARPC2
HNRNPA1 RAE1
HNRNPA1 SUMO1
HNRNPA1 MLH1
HNRNPA1 NAP1L4
HNRNPA1 PEBP1
HNRNPA1 CUL3
HNRNPA1 AARS
HNRNPA1 LOC96610
HNRNPA1 MRPL23
HNRNPA1 COX6B1
HNRNPA1 PRKDC
HNRNPA1 RPN2
HNRNPA1 GNL2
HNRNPA1 UQCRC1
HNRNPA1 CASP3
HNRNPA1 RPL12
HNRNPA1 PCMT1
HNRNPA1 GOT2
HNRNPA1 IMPDH2
HNRNPA1 LYL1
HNRNPA1 QARS
HNRNPA1 GNB1
HNRNPA1 ARHGDIB
HNRNPA1 EWSR1
HNRNPA1 TALDO1
HNRNPA1 ATXN2L
PPP2R5C SSR1
GZMA TNFSF10
GZMA GZMH
PSIP1 NUP205
PSIP1 TSN
PSIP1 TANK
PSIP1 ZNF146
PSIP1 GNB1
PSIP1 CUL3
PSIP1 TSG101
IDH2 ATOX1
IDH2 LIMK1
IDH2 RHOG
IDH2 CCT3
IDH2 DDT
IDH2 PDXK
IDH2 PKM2
IDH2 GLA
IDH2 PSME2
IDH2 EZH2
SORD PGK1
TCEA1 FNTA
TCEA1 DDX5
TCEA1 YWHAZ
TCEA1 BTG2
TCEA1 CD53
TCEA1 ELF1
TCEA1 PABPC1
TCEA1 EIF4A2
TCEA1 SUMO1
TCEA1 EIF3E
TCEA1 MATR3
TCEA1 EDEM1
TCEA1 TTC35
POLR2A HCFC1
POLR2A ANXA11
IGKV1D-13 TYRP1
ARPC1B MGLL
ARPC1B BST2
ARPC1B PSME2
ARPC1B RPN2
ARPC1B NR1H3
ARPC1B PPIB
ARPC1B SLC25A3
ARPC1B GLRX
ARPC1B BCAP31
ARPC1B CYBA
ARPC1B SRI
ARPC1B RPL36AL
ARPC1B TKT
ARPC1B DNAJA1
ARPC1B BUD31
ARPC1B ATOX1
ARPC1B GTF2A2
ARPC1B TXN2
ARPC1B SURF1
ARPC1B GUK1
EEF1D NAP1L1
EEF1D FEZ2
EEF1D SNRPG
EEF1D FAM190B
EEF1D UQCRB
EEF1D ATR
EEF1D CD48
EEF1D TAGLN
EEF1D RPA2
EEF1D PFDN5
EEF1D COX6B1
EEF1D QARS
EEF1D PCBP1
EEF1D TNIP1
EEF1D TSG101
EEF1D UBL4A
EEF1D PRMT2
EEF1D TATDN2
EEF1D RPL12
EEF1D MYST3
EEF1D GNG10
EEF1D LOC100131311
EEF1D AP2S1
EEF1D RPS27
EEF1D ISCU
EEF1D COX5B
EEF1D RPL18
EEF1D TAF10
EEF1D KLF6
EEF1D KIAA0174
EEF1D PSME1
EEF1D CAMLG
EEF1D PHF3
EEF1D YY1
EEF1D MMD
EEF1D COX7C
EEF1D RPL38
EEF1D RASSF2
EEF1D SSR2
EEF1D TROVE2
EEF1D ALDH9A1
EEF1D SPCS2
EEF1D TAX1BP1
EEF1D RPL13
EEF1D SURF1
RNPEP ADAR
RNPEP DNMT1
RNPEP CCND1
RNPEP SHC1
RNPEP PFN1
RNPEP SF3B2
RNPEP WARS
RNPEP IDH3G
RNPEP CHD4
RNPEP ANXA11
RNPEP UBTF
RNPEP LGALS3BP
RNPEP MAN2B1
RNPEP TYK2
RNPEP HK1
RNPEP BAT1
RNPEP ABL1
RNPEP FSCN1
RNPEP GRN
RNPEP SPTAN1
RNPEP EWSR1
RNPEP MED12
RNPEP ARHGDIA
RNPEP MGAT1
RNPEP POLRMT
RNPEP SQSTM1
RNPEP TNFAIP3
RNPEP CHERP
CCT2 IDH1
CCT2 SUMO2
CCT2 CKS2
CCT2 MATR3
FNTA ARCN1
FNTA FAM120A
FNTA CDC16
FNTA ATP5J
FNTA LOC100131311
FNTA CLTC
FNTA EED
FNTA PARK7
FNTA XRCC6
FNTA TROVE2
FNTA KIAA0174
FNTA CAMLG
FNTA PPP1CC
FNTA RBM39
FNTA RBM25
FNTA TOMM20
FNTA PPP2R4
FNTA YWHAB
FNTA TMED10
FNTA FOXO1
FNTA RPA2
FNTA ACAT1
FNTA BIRC2
FNTA SRP14
FNTA MLH1
FNTA ALDH9A1
FNTA COPB1
FNTA CAPZA1
FNTA TAF10
FNTA HNRNPK
FNTA AP2M1
FNTA YY1
FNTA XPO1
FNTA YWHAH
FNTA LRBA
FNTA PSME1
FNTA EZR
FNTA SHC1
FNTA AIMP1
FNTA TSG101
FNTA MAPRE1
FNTA RPL4
FNTA NIPA2
FNTA RPN1
FNTA SPCS2
FNTA TFAM
FNTA SLC25A6
FNTA EFR3A
FNTA SUMO1
FNTA SSR2
FNTA TAX1BP1
FNTA BRD2
FNTA FEZ2
FNTA COX6A1
FNTA TSN
FNTA QARS
FNTA PCMT1
FNTA MAPK6
FNTA EPS15
FNTA EWSR1
FNTA SMAD2
FNTA TANK
FNTA PSMB4
FNTA SSB
NSMAF BRD2
NSMAF MPP1
NSMAF SHC1
NSMAF PHF3
NSMAF UBL4A
NSMAF HERPUD1
NSMAF TSC22D1
NSMAF ATP5J
NSMAF HTATSF1
NSMAF NAP1L1
NSMAF PARK7
NSMAF SPCS2
NSMAF TSN
NSMAF GNG10
NSMAF TFAM
NSMAF QARS
NSMAF MAPRE1
NSMAF CAMLG
NSMAF PABPC1
NSMAF SLC9A6
NSMAF XPO1
NSMAF PPP1CC
NSMAF P4HB
NSMAF EFR3A
NSMAF PMS2L5
NSMAF RASSF2
NSMAF SUMO1
NSMAF TANK
NSMAF MLH1
NSMAF TOMM20
NSMAF TAX1BP1
SERPINF1 IER2
SERPINF1 CD99
AIF1 LST1
SP140 SP110
ATP6V1E1 SNRPD3
ATP6V1E1 ARCN1
ATP6V1E1 CDC16
ATP6V1E1 IER2
ATP6V1E1 RHEB
ATP6V1E1 IRAK1
ATP6V1E1 PSMC1
ATP6V1E1 CLTC
ATP6V1E1 XRCC6
ATP6V1E1 VDAC2
ATP6V1E1 GPI
ATP6V1E1 FDPS
ATP6V1E1 ILF3
ATP6V1E1 DNAJA1
ATP6V1E1 COPB1
ATP6V1E1 XBP1
ATP6V1E1 TXNRD1
ATP6V1E1 CALM3
ATP6V1E1 NUBP1
ATP6V1E1 MGAT1
ATP6V1E1 TMSB10
ATP6V1E1 PRNP
ATP6V1E1 DYNLL1
ATP6V1E1 TNIP1
ATP6V1E1 HSP90AA1
ATP6V1E1 PCBP1
ATP6V1E1 NFKB1
ATP6V1E1 TOMM20
ATP6V1E1 TALDO1
ATP6V1E1 PSMD9
ATP6V1E1 AP2M1
ATP6V1E1 ZNHIT3
ATP6V1E1 XPO1
ATP6V1E1 CUL3
ATP6V1E1 KDELR2
ATP6V1E1 RARS
ATP6V1E1 MANF
ATP6V1E1 MAPRE1
ATP6V1E1 MIF
ATP6V1E1 PSMD11
ATP6V1E1 RPN1
ATP6V1E1 U2AF1
ATP6V1E1 VBP1
ATP6V1E1 RAD23A
ATP6V1E1 PHC2
ATP6V1E1 COX17
ATP6V1E1 HDLBP
ATP6V1E1 SSR2
ATP6V1E1 MLH1
ATP6V1E1 COX6A1
ATP6V1E1 RRAGA
ATP6V1E1 IGBP1
ATP6V1E1 RPN2
ATP6V1E1 UQCRC1
ATP6V1E1 EFEMP2
ATP6V1E1 MYD88
ATP6V1E1 AP2S1
ATP6V1E1 IFNGR2
ATP6V1E1 MFAP1
ATP6V1E1 PSME1
ATP6V1E1 SRI
ATP6V1E1 COPS6
ATP6V1E1 SSB
ATP6V1E1 UQCRC2
ATP6V1E1 EWSR1
ATP6V1E1 SMAD2
ATP6V1E1 SRP19
ATP6V1E1 PSMB4
ATP6V1E1 LMAN2
MRPS22 SNRPE
MRPS22 MPP1
MRPS22 PIM1
MRPS22 CASP3
MRPS22 DAP3
MRPS22 PWP1
MRPS22 SEC13
MRPS22 LIMK1
MRPS22 RARS
MRPS22 ATP5J
MRPS22 HTATSF1
MRPS22 PSMC1
MRPS22 CLTC
MRPS22 BUD31
MRPS22 TSN
MRPS22 EED
MRPS22 XRCC6
MRPS22 CLIC1
MRPS22 HNRNPU
MRPS22 ARCN1
MRPS22 CUL3
MRPS22 MTHFD2
MRPS22 GPI
MRPS22 TKT
MRPS22 EIF3CL
MRPS22 TXNRD1
MRPS22 PRMT1
MRPS22 CYCS
MRPS22 NARS
MRPS22 CLTA
MRPS22 DDT
MRPS22 TMED10
MRPS22 DYNLL1
MRPS22 TNIP1
MRPS22 HSP90AA1
MRPS22 PGM1
MRPS22 HAX1
MRPS22 SNRPC
MRPS22 EXOSC7
MRPS22 UBL4A
MRPS22 HSP90AB1
MRPS22 EPRS
MRPS22 ACLY
MRPS22 COPB1
MRPS22 PPIB
MRPS22 CAPZA1
MRPS22 TALDO1
MRPS22 SOD2
MRPS22 HNRNPK
MRPS22 AP2M1
MRPS22 AIMP2
MRPS22 XPO1
MRPS22 YWHAH
MRPS22 CSTB
MRPS22 CCNF
MRPS22 MFAP1
MRPS22 ATIC
MRPS22 MCM3
MRPS22 COX6C
MRPS22 NONO
MRPS22 SHC1
MRPS22 VDAC1
MRPS22 COX6A1
MRPS22 HSPE1
MRPS22 MANF
MRPS22 TSG101
MRPS22 FXR1
MRPS22 CARS
MRPS22 MIF
MRPS22 TOP1
MRPS22 PSMD11
MRPS22 RRM1
MRPS22 CTNNB1
MRPS22 CHAF1A
MRPS22 KIF11
MRPS22 RPN1
MRPS22 MRPL12
MRPS22 COX5B
MRPS22 CCT3
MRPS22 MCM4
MRPS22 U2AF1
MRPS22 GLUL
MRPS22 RAD23A
MRPS22 TUBA4A
MRPS22 NFATC1
MRPS22 KPNA2
MRPS22 PDHA1
MRPS22 COX17
MRPS22 LDHA
MRPS22 ATOX1
MRPS22 ADRM1
MRPS22 POLD2
MRPS22 NME1
MRPS22 NASP
MRPS22 MLH1
MRPS22 NAP1L4
MRPS22 GINS1
MRPS22 SQSTM1
MRPS22 CCT8
MRPS22 ATP6V1B2
MRPS22 RBM42
MRPS22 AARS
MRPS22 SMC1A
MRPS22 SNRPG
MRPS22 LOC96610
MRPS22 PUM1
MRPS22 MRPL23
MRPS22 COX6B1
MRPS22 STIP1
MRPS22 PRKDC
MRPS22 GAPDH
MRPS22 MAPRE1
MRPS22 PSME2
MRPS22 IGBP1
MRPS22 RPN2
MRPS22 UQCRC1
MRPS22 GSTP1
MRPS22 EBP
MRPS22 ATP1B3
MRPS22 CENPA
MRPS22 AP2S1
MRPS22 BMS1
MRPS22 GOT2
MRPS22 MCM2
MRPS22 IFNGR2
MRPS22 BCAP31
MRPS22 ATP5D
MRPS22 QARS
MRPS22 HSP90B1
MRPS22 PSMA6
MRPS22 EWSR1
MRPS22 TFRC
MRPS22 HMGB2
MRPS22 PSMB4
MRPS22 SSB
CHAF1A LAGE3
CHAF1A SMC1A
CHAF1A MPP1
CHAF1A NONO
CHAF1A ARHGDIA
CHAF1A ARHGAP4
CHAF1A MIF
CHAF1A TOP1
CHAF1A PSMC1
CHAF1A ATP5D
CHAF1A RBM42
CHAF1A CCT3
CHAF1A DAP3
CHAF1A QARS
CHAF1A AIMP2
CHAF1A PDHA1
CHAF1A ESPL1
CHAF1A EIF3I
CHAF1A PRMT1
CHAF1A ADRM1
CHAF1A POLD2
CHAF1A DDT
CHAF1A CCT8
CHAF1A IMPDH2
CHAF1A BOP1
MRPL12 SNRPE
MRPL12 COX6A1
MRPL12 DYNLL1
MRPL12 GLUD1
MRPL12 VDAC1
MRPL12 HSPE1
MRPL12 SNRPC
MRPL12 PKM2
MRPL12 ATP1B3
MRPL12 CENPA
MRPL12 PSMD11
MRPL12 GLRX
MRPL12 GTF2A2
MRPL12 RPS3
MRPL12 EED
MRPL12 PARK7
MRPL12 SNRPF
MRPL12 ATOX1
MRPL12 TFAM
MRPL12 TUFM
MRPL12 TKT
MRPL12 CDK4
MRPL12 PPIA
MRPL12 PRMT1
MRPL12 TXNRD1
MRPL12 CYBA
MRPL12 NME1
MRPL12 TXN2
MRPL12 MRPS12
MRPL12 MRPL23
MRPL12 MIF
RPS15 SLC25A6
RPL18 SNRPE
RPL18 ODC1
RPL18 NPM1
RPL18 RPL8
RPL18 DYNLL1
RPL18 DAP3
RPL18 RPL18A
RPL18 HLA-DPB1
RPL18 RPS10
RPL18 ATP5J
RPL18 RPL6
RPL18 GNB2L1
RPL18 RPS7
RPL18 RPL12
RPL18 LOC100131311
RPL18 RPS3
RPL18 RPL9
RPL18 PPP1R7
RPL18 VBP1
RPL18 EIF3F
RPL18 CAMLG
RPL18 VDAC2
RPL18 COX7C
RPL18 SLC25A6
RPL18 SNRPD2
RPL18 CCT8
RPL18 DDX39
RPL18 EIF3E
RPL18 PSMB4
RPL18 RPL11
MCM4 PIM1
MCM4 LOC96610
MCM4 EZH2
MCM4 NME1
MCM4 PSMD9
MCM4 RRM1
MCM4 EBNA1BP2
MCM4 PDHA1
GLUL MPP1
GLUL TCN2
GLUL CD14
GLUL GLA
GLUL VDAC1
GLUL HSPE1
GLUL LGALS3
GLUL PCBP1
GLUL PSME2
GLUL PKM2
GLUL SOD2
GLUL UQCRC1
GLUL FARSA
GLUL HSP90AB1
GLUL IFI30
GLUL PSAP
GLUL PSMC1
GLUL BUD31
GLUL FABP5L7
GLUL ATP5D
GLUL CD81
GLUL HSP90AA1
GLUL TALDO1
GLUL ARCN1
GLUL RAD23A
GLUL MT1A
GLUL PDXK
GLUL GPI
GLUL HEXB
GLUL COPB1
GLUL MTHFD2
GLUL LDHA
GLUL HDLBP
GLUL CYCS
GLUL MGAT1
GLUL TFRC
GLUL NME1
GLUL FTH1
GLUL HSD17B4
GLUL SQSTM1
GLUL WARS
GLUL MCM3
GLUL ATP6V1B2
PDHA1 MPP1
PDHA1 LOC96610
PDHA1 COX7B
PDHA1 NONO
PDHA1 DAP3
PDHA1 HSP90AA1
PDHA1 VDAC1
PDHA1 GAPDH
PDHA1 IGBP1
PDHA1 EXOSC7
PDHA1 UBL4A
PDHA1 KPNA2
PDHA1 MIF
PDHA1 HSP90AB1
PDHA1 HTATSF1
PDHA1 ACLY
PDHA1 SSR4
PDHA1 KIF11
PDHA1 GINS1
PDHA1 BCAP31
PDHA1 XRCC6
PDHA1 CCT3
PDHA1 VBP1
PDHA1 CTNNB1
PDHA1 PSMC1
PDHA1 ATP5G1
PDHA1 RAD23A
PDHA1 GPI
PDHA1 TKT
PDHA1 AIMP2
PDHA1 ESPL1
PDHA1 PSMD7
PDHA1 LDHA
PDHA1 UQCRC1
PDHA1 PRMT1
PDHA1 POLD2
PDHA1 SSRP1
PDHA1 NAP1L4
PDHA1 IMPDH2
PDHA1 CLTA
PDHA1 CCT8
ATOX1 DAP3
ATOX1 PWP1
ATOX1 BST2
ATOX1 PRMT2
ATOX1 PSMC1
ATOX1 CLTC
ATOX1 BUD31
ATOX1 NONO
ATOX1 CLIC1
ATOX1 TKT
ATOX1 EIF3CL
ATOX1 PPP1CC
ATOX1 TXNRD1
ATOX1 CLTA
ATOX1 BOP1
ATOX1 PTPN6
ATOX1 RHOG
ATOX1 CCND1
ATOX1 ATP6V1F
ATOX1 SSR2
ATOX1 PGM1
ATOX1 MANF
ATOX1 PKM2
ATOX1 NR1H3
ATOX1 PPIB
ATOX1 CAPN1
ATOX1 ACLY
ATOX1 TAF10
ATOX1 PSMD9
ATOX1 AP2M1
ATOX1 TALDO1
ATOX1 YWHAH
ATOX1 PSME1
ATOX1 UNG
ATOX1 KDELR2
ATOX1 GUK1
ATOX1 TUBA1A
ATOX1 SHC1
ATOX1 VDAC1
ATOX1 ARHGDIA
ATOX1 CARS
ATOX1 RALY
ATOX1 MIF
ATOX1 ARD1A
ATOX1 RAE1
ATOX1 DYNLL1
ATOX1 CCT3
ATOX1 VBP1
ATOX1 TNIP1
ATOX1 TUFM
ATOX1 PDXK
ATOX1 EIF3I
ATOX1 PPP1R7
ATOX1 IL15RA
ATOX1 ADRM1
ATOX1 POLD2
ATOX1 DDT
ATOX1 SURF1
ATOX1 GUSB
ATOX1 AARS
ATOX1 COX6A1
ATOX1 PSMD11
ATOX1 COX6B1
ATOX1 PSME2
ATOX1 RPN2
ATOX1 UQCRC1
ATOX1 EFEMP2
ATOX1 E2F3
ATOX1 GTF2E1
ATOX1 AP2S1
ATOX1 IFNGR2
ATOX1 BCAP31
ATOX1 ATP5D
ATOX1 LYL1
ATOX1 QARS
ATOX1 RAD23A
ATOX1 MAPK6
ATOX1 UBL4A
ATOX1 MYL6B
ATOX1 SSB
ATOX1 COX8A
HDLBP ARMCX6
HDLBP AARS
HDLBP CSTB
HDLBP RHOG
HDLBP CAPNS1
HDLBP PFN1
HDLBP ATP6V1B2
HDLBP MANF
HDLBP IQGAP1
HDLBP RPN2
HDLBP PPIB
HDLBP UQCRC1
HDLBP EXOSC7
HDLBP IFI30
HDLBP APRT
HDLBP PSMC1
HDLBP COPB1
HDLBP IFNGR2
HDLBP PEBP1
HDLBP NONO
HDLBP PSME1
HDLBP TALDO1
HDLBP AIMP2
HDLBP CAD
HDLBP TKT
HDLBP EIF3CL
HDLBP FDPS
HDLBP ECH1
HDLBP DNAJA1
HDLBP P4HB
HDLBP OXA1L
HDLBP ARHGDIA
HDLBP MGAT1
HDLBP CD81
HDLBP PWP1
SRPR SHC1
SRPR RARS
SRPR PSME2
SRPR LOC100131311
SRPR MANF
SRPR TKT
FTH1 GLA
FTH1 NR1H3
FTH1 COPB1
FTH1 HTRA1
FTH1 CYP27A1
FTH1 MGAT1
FTH1 SOD2
FTH1 ATP6V1B2
FTH1 MMP9
FTH1 SQSTM1
FTH1 CLTC
COL6A1 LGALS3BP
COL6A1 SERPING1
COL6A1 COL4A2
COL6A1 HK1
COL6A1 GRN
COL6A1 COL1A1
WARS NCF2
WARS PSME2
WARS ATP6V1B2
WARS LGALS3
WARS PKM2
WARS PSAP
WARS IFITM1
WARS ATP6AP1
WARS HSPB1
WARS RAD23A
WARS SOD2
WARS HK1
WARS GRN
WARS MT1A
WARS CD14
WARS C1QB
WARS SQSTM1
WARS FBP1
KIAA0114 NME1
RRS1 ATIC
RRS1 BOP1
LOC96610 AARS
LOC96610 SMC1A
LOC96610 PIM1
LOC96610 CASP3
LOC96610 EZH2
LOC96610 NONO
LOC96610 QARS
LOC96610 STIP1
LOC96610 PABPC4
LOC96610 PWP1
LOC96610 PUM1
LOC96610 POLD2
LOC96610 UQCRC1
LOC96610 FXR1
LOC96610 EIF3CL
LOC96610 CHD4
LOC96610 PRKDC
LOC96610 RPN2
LOC96610 TOP1
LOC96610 ATP1B3
LOC96610 ACLY
LOC96610 RRM1
LOC96610 GOT2
LOC96610 MCM2
LOC96610 NASP
LOC96610 GINS1
LOC96610 CLTA
LOC96610 XRCC6
LOC96610 U2AF1
LOC96610 HNRNPU
LOC96610 TUBA4A
LOC96610 KPNA2
LOC96610 ESPL1
LOC96610 PABPC1
LOC96610 PSMD7
LOC96610 PSMB7
LOC96610 EWSR1
LOC96610 RFC4
LOC96610 KIF11
LOC96610 SSRP1
LOC96610 NME1
LOC96610 CCNF
LOC96610 NARS
LOC96610 H2AFX
LOC96610 ATIC
LOC96610 POLRMT
LOC96610 CHERP
LOC96610 MCM3
IL15RA NR1H3
IL15RA CCND1
IL15RA JUNB
IL15RA CDC37
IL15RA CFD
IL15RA HK1
IL15RA CD14
IL15RA BST2
IL15RA IRF1
IL15RA MYL9
PNRC1 PTPN6
PNRC1 KLF6
PNRC1 SDHA
MRPL23 SNRPE
MRPL23 DAP3
MRPL23 COPS5
MRPL23 PWP1
MRPL23 RARS
MRPL23 ATP5J
MRPL23 COX7C
MRPL23 PSMC1
MRPL23 CLTC
MRPL23 RPL12
MRPL23 TSN
MRPL23 CLIC1
MRPL23 EMG1
MRPL23 FDPS
MRPL23 PPP1CC
MRPL23 PRMT1
MRPL23 HSPE1
MRPL23 DYNLL1
MRPL23 HSP90AA1
MRPL23 HAX1
MRPL23 EXOSC7
MRPL23 PPIB
MRPL23 COX7B
MRPL23 ACLY
MRPL23 AP2M1
MRPL23 TALDO1
MRPL23 BAG1
MRPL23 ZNHIT3
MRPL23 PPIA
MRPL23 PSME1
MRPL23 TXN2
MRPL23 IMPDH2
MRPL23 ATIC
MRPL23 VDAC1
MRPL23 PSMB9
MRPL23 MANF
MRPL23 PSMB8
MRPL23 TSG101
MRPL23 APRT
MRPL23 MIF
MRPL23 ARD1A
MRPL23 EIF2S1
MRPL23 COX5B
MRPL23 CCT3
MRPL23 BARD1
MRPL23 U2AF1
MRPL23 TFAM
MRPL23 LOC100131311
MRPL23 SLC25A6
MRPL23 PPP1R7
MRPL23 COX17
MRPL23 LDHA
MRPL23 DDT
MRPL23 SURF1
MRPL23 CUL3
MRPL23 ARMCX6
MRPL23 COX6A1
MRPL23 SNRPG
MRPL23 COX6B1
MRPL23 GAPDH
MRPL23 PSME2
MRPL23 GNL2
MRPL23 UFM1
MRPL23 UQCRC1
MRPL23 NDUFB7
MRPL23 SNRPD3
MRPL23 POLR2F
MRPL23 PSMB7
MRPL23 UQCRH
MRPL23 PSMB4
MRPL23 SNRPF
MRPL23 QARS
MRPL23 SNRPD2
MRPL23 MYL6B
MRPL23 SSB
MRPL23 COX8A
PRDM2 BRD2
PRDM2 PUM1
PRDM2 HNRNPU
IGBP1 PIM1
IGBP1 UBE2A
IGBP1 ARCN1
IGBP1 PWP1
IGBP1 KPNA2
IGBP1 CDC16
IGBP1 ATP5J
IGBP1 IRAK1
IGBP1 PSMC1
IGBP1 CLTC
IGBP1 EED
IGBP1 PARK7
IGBP1 XRCC6
IGBP1 TSN
IGBP1 DAP3
IGBP1 VDAC2
IGBP1 PPP1CC
IGBP1 TXNRD1
IGBP1 AIMP1
IGBP1 EZH2
IGBP1 DYNLL1
IGBP1 PCBP1
IGBP1 TOP2A
IGBP1 COX7B
IGBP1 RPL6
IGBP1 ILF2
IGBP1 PSMD9
IGBP1 XPO1
IGBP1 RRP1B
IGBP1 MIF
IGBP1 EIF4G2
IGBP1 NONO
IGBP1 SHC1
IGBP1 SMC1A
IGBP1 PSMB9
IGBP1 TSG101
IGBP1 MAPRE1
IGBP1 TOP1
IGBP1 VBP1
IGBP1 EIF3F
IGBP1 COX17
IGBP1 ARPC2
IGBP1 CCT8
IGBP1 CUL3
IGBP1 LAGE3
IGBP1 COX6A1
IGBP1 COX6B1
IGBP1 PRKDC
IGBP1 RPN2
IGBP1 ATP5G1
IGBP1 SNRPD3
IGBP1 QARS
IGBP1 HSP90B1
IGBP1 SSR4
IGBP1 UQCRC2
IGBP1 SRP19
IGBP1 PSMB4
HUWE1 CD81
HUWE1 ADAR
HUWE1 HNRNPU
HUWE1 PCOLCE
LGALS9 PLD3
LST1 IFI27
LST1 IFITM1
LST1 SELPLG
LST1 IL32
E2F3 RPN1
E2F3 PUM1
E2F3 SHC1
E2F3 GGA3
E2F3 TNIP1
E2F3 COX6B1
E2F3 BAT1
E2F3 IL10RA
E2F3 RPN2
E2F3 SART3
E2F3 UQCRC1
E2F3 R3HDM1
E2F3 RRM1
E2F3 FXR1
E2F3 TOP1
E2F3 PSMD11
E2F3 TATDN2
E2F3 LOC100131311
E2F3 GINS1
E2F3 CLTA
E2F3 EED
E2F3 PARK7
E2F3 SNRNP70
E2F3 GNG10
E2F3 KIAA0174
E2F3 QARS
E2F3 AP2M1
E2F3 PCMT1
E2F3 EMG1
E2F3 YY1
E2F3 PABPC1
E2F3 UBL4A
E2F3 KPNB1
E2F3 ARPC2
E2F3 TRIM26
E2F3 HNRNPK
E2F3 MLH1
E2F3 UNG
E2F3 MAP3K4
E2F3 WIPF2
E2F3 SDHA
E2F3 BOP1
MPRIP BRD2
MPRIP UBE2A
MPRIP GGA3
MPRIP TNIP1
MPRIP CHMP1A
MPRIP PCBP1
MPRIP RPN2
MPRIP YWHAE
MPRIP UBL4A
MPRIP HTATSF1
MPRIP SNRNP70
MPRIP CTNNB1
MPRIP KIAA0174
MPRIP SPTAN1
MPRIP XPO1
MPRIP ALDH9A1
SLC2A3 C1R
SLC2A3 BCL3
HSPB1 HSF1
HSPB1 ELF4
HSPB1 ADAR
HSPB1 ACP2
HSPB1 CCND1
HSPB1 TNIP1
HSPB1 ATP6AP1
HSPB1 RPN2
HSPB1 LIMK1
HSPB1 CARS
HSPB1 LGALS3BP
HSPB1 COL4A2
HSPB1 SNRNP70
HSPB1 RAE1
HSPB1 USP10
HSPB1 DPYSL2
HSPB1 RAD23A
HSPB1 ATP6V0C
HSPB1 DGKZ
HSPB1 TYK2
HSPB1 HK1
HSPB1 PRKACA
HSPB1 SMC1A
HSPB1 GRN
HSPB1 CAST
HSPB1 P4HB
HSPB1 CEBPD
HSPB1 MMP9
HSPB1 ATXN2L
HSPB1 CHERP
STMN1 MKI67
STMN1 ATP1B3
STMN1 KIF2C
STMN1 NARS
STMN1 HMGB2
STMN1 MIF
STMN1 PCCB
STMN1 CHD4
STMN1 FXR1
STMN1 RRM1
STMN1 ESPL1
STMN1 KIF11
STMN1 GINS1
STMN1 ATP5D
STMN1 HARS
STMN1 CCT3
STMN1 U2AF1
STMN1 PFKP
STMN1 KPNA2
STMN1 EIF3CL
STMN1 POLD2
STMN1 SSRP1
STMN1 CCNF
STMN1 MLH1
STMN1 BOP1
LEPROT CBLB
LEPROT KLF6
LEPROT CAMLG
LEPROT LRBA
LEPROT GGA3
LEPROT GLG1
LEPROT KIAA0174
LEPROT HNRNPK
LEPROT MARCH6
LEPROT BRD2
LEPROT GNG10
LEPROT LOC100131311
LEPROT YY1
LEPROT RPN2
HSP90B1 PWP1
HSP90B1 FARSA
HSP90B1 CHD4
HSP90B1 ATP5J
HSP90B1 PSMC1
HSP90B1 IL10RA
HSP90B1 PPP1R11
HSP90B1 C1QBP
HSP90B1 PPP1CC
HSP90B1 P4HB
HSP90B1 NARS
HSP90B1 POLRMT
HSP90B1 TMED10
HSP90B1 EXOSC7
HSP90B1 PPIB
HSP90B1 ACLY
HSP90B1 COPB1
HSP90B1 CKAP4
HSP90B1 CAST
HSP90B1 HNRNPK
HSP90B1 AP2M1
HSP90B1 HK1
HSP90B1 HNRNPU
HSP90B1 XPO1
HSP90B1 RASSF2
HSP90B1 PSME1
HSP90B1 NIPA2
HSP90B1 GUSB
HSP90B1 ATIC
HSP90B1 PCK2
HSP90B1 NONO
HSP90B1 GLUD1
HSP90B1 VDAC1
HSP90B1 SF3B2
HSP90B1 HSPE1
HSP90B1 MANF
HSP90B1 CARS
HSP90B1 RRM1
HSP90B1 RPN1
HSP90B1 CCT3
HSP90B1 U2AF1
HSP90B1 RAD23A
HSP90B1 BAT1
HSP90B1 EFR3A
HSP90B1 AARS
HSP90B1 COX6B1
HSP90B1 PRKDC
HSP90B1 PSME2
HSP90B1 RPN2
HSP90B1 UQCRC1
HSP90B1 ATP1B3
HSP90B1 BMS1
HSP90B1 ATP5D
HSP90B1 QARS
HSP90B1 SRI
HSP90B1 SRP19
HSP90B1 ATXN2L
HSP90B1 TNFAIP3
IFI27 SERPING1
IFI27 TCN2
UQCRC1 SNRPE
UQCRC1 SNRPD3
UQCRC1 MPP1
UQCRC1 UBE2A
UQCRC1 DAP3
UQCRC1 PFN1
UQCRC1 PWP1
UQCRC1 EMG1
UQCRC1 PIM1
UQCRC1 FAM120A
UQCRC1 FARSA
UQCRC1 CHD4
UQCRC1 RARS
UQCRC1 CDC16
UQCRC1 ATP5J
UQCRC1 PSMC1
UQCRC1 CLTC
UQCRC1 BUD31
UQCRC1 NASP
UQCRC1 XRCC6
UQCRC1 IL10RA
UQCRC1 SNRNP70
UQCRC1 TSN
UQCRC1 CUL3
UQCRC1 EIF3CL
UQCRC1 PPP1CC
UQCRC1 TXNRD1
UQCRC1 VDAC1
UQCRC1 ADRM1
UQCRC1 DDX39
UQCRC1 LBR
UQCRC1 NARS
UQCRC1 PPP2R4
UQCRC1 POLRMT
UQCRC1 BCAP31
UQCRC1 CALM3
UQCRC1 EZH2
UQCRC1 DYNLL1
UQCRC1 TNIP1
UQCRC1 SSR2
UQCRC1 HSP90AA1
UQCRC1 EXOSC7
UQCRC1 PSMD7
UQCRC1 TOP2A
UQCRC1 UBL4A
UQCRC1 HSP90AB1
UQCRC1 EPRS
UQCRC1 GNG10
UQCRC1 ACLY
UQCRC1 COPB1
UQCRC1 CAPZA1
UQCRC1 DPYSL2
UQCRC1 HNRNPK
UQCRC1 AP2M1
UQCRC1 TALDO1
UQCRC1 AIMP2
UQCRC1 PPIA
UQCRC1 XPO1
UQCRC1 APRT
UQCRC1 YWHAH
UQCRC1 PSME1
UQCRC1 CAP1
UQCRC1 UNG
UQCRC1 TUBA1A
UQCRC1 NONO
UQCRC1 SHC1
UQCRC1 CYCS
UQCRC1 YY1
UQCRC1 HSPE1
UQCRC1 MANF
UQCRC1 TSG101
UQCRC1 TAF10
UQCRC1 MAPRE1
UQCRC1 NIPA2
UQCRC1 MIF
UQCRC1 TOP1
UQCRC1 FOXO1
UQCRC1 RRM1
UQCRC1 RAE1
UQCRC1 COX5B
UQCRC1 CCT3
UQCRC1 USP10
UQCRC1 U2AF1
UQCRC1 RAD23A
UQCRC1 LOC100131311
UQCRC1 MFAP1
UQCRC1 COX8A
UQCRC1 BAT1
UQCRC1 KPNA2
UQCRC1 PEBP1
UQCRC1 POLD2
UQCRC1 GSK3B
UQCRC1 MLH1
UQCRC1 NAP1L4
UQCRC1 SURF1
UQCRC1 CCT8
UQCRC1 GUSB
UQCRC1 AARS
UQCRC1 SMC1A
UQCRC1 ADAR
UQCRC1 PSMD11
UQCRC1 PUM1
UQCRC1 CCNF
UQCRC1 COX6B1
UQCRC1 STIP1
UQCRC1 PRKDC
UQCRC1 GAPDH
UQCRC1 PARK7
UQCRC1 PSME2
UQCRC1 RPN2
UQCRC1 NDUFB7
UQCRC1 EFEMP2
UQCRC1 AP2S1
UQCRC1 GOT2
UQCRC1 MCM2
UQCRC1 IFNGR2
UQCRC1 CLTA
UQCRC1 LYL1
UQCRC1 QARS
UQCRC1 AIMP1
UQCRC1 CTNNB1
UQCRC1 MAPK6
UQCRC1 UQCRC2
UQCRC1 EWSR1
UQCRC1 SSRP1
UQCRC1 SRP19
UQCRC1 MYL6B
CYP1B1 MPP1
CYP1B1 TUBA1A
CYP1B1 TAX1BP3
CYP1B1 HSPA1A
CYP1B1 C1S
SLC31A2 SOD2
SMG7 PUM1
SMG7 PWP1
PCDHGC3 MAP4K1
EIF4G2 PSMD14
EIF4G2 RRP1B
EIF4G2 TMED10
EIF4G2 NPM1
EIF4G2 TUBA1A
EIF4G2 DYNLL1
EIF4G2 ARCN1
EIF4G2 RARS
EIF4G2 CAT
EIF4G2 COPS5
EIF4G2 ETF1
EIF4G2 RRAGA
EIF4G2 TAF7
EIF4G2 STXBP3
EIF4G2 NUP205
EIF4G2 ARL1
EIF4G2 CDC16
EIF4G2 ATP5J
EIF4G2 DECR1
EIF4G2 COPB1
EIF4G2 CLIC1
EIF4G2 SNRPD3
EIF4G2 RPN1
EIF4G2 PARK7
EIF4G2 EFR3A
EIF4G2 RPL9
EIF4G2 TSN
EIF4G2 GLUD1
EIF4G2 MAPRE1
EIF4G2 AIMP1
EIF4G2 ELF1
EIF4G2 SSB
EIF4G2 VAMP7
EIF4G2 COX17
EIF4G2 UQCRC2
EIF4G2 TXNRD1
EIF4G2 CBFB
EIF4G2 SUMO1
EIF4G2 RAP1A
EIF4G2 MLH1
EIF4G2 C11orf58
EIF4G2 PSMB4
EIF4G2 GUK1
EIF4G2 CYCS
YWHAZ PSMD14
YWHAZ PHB2
YWHAZ ETF1
YWHAZ GDI2
YWHAZ TRA2A
YWHAZ EIF4A2
YWHAZ PCCB
YWHAZ CD53
YWHAZ ARHGDIB
YWHAZ PCBP2
YWHAZ PABPC1
YWHAZ CBFB
YWHAZ PRKAR1A
YWHAZ ACTB
YWHAZ AZIN1
SLC1A3 LILRB4
SLC1A3 RAD23A
PPP1CB TANK
STXBP3 CBFB
STXBP3 EFR3A
STXBP3 LARP4B
STXBP3 RBM25
STXBP3 UBXN4
STXBP3 RPA2
LOC728844 BRD2
LOC728844 WAPAL
LOC728844 TAF7
LOC728844 PHF3
LOC728844 FAM120A
LOC728844 LOC100131311
LOC728844 NAP1L1
LOC728844 PARK7
LOC728844 CAMLG
LOC728844 EFR3A
LOC728844 GUSB
IL10RA CASP3
IL10RA ARCN1
IL10RA SEC13
IL10RA KTN1
IL10RA LOC100131311
IL10RA CLTC
IL10RA EED
IL10RA XRCC6
IL10RA MAN2B1
IL10RA KIAA0174
IL10RA CAMLG
IL10RA EIF3CL
IL10RA P4HB
IL10RA LBR
IL10RA NARS
IL10RA POLRMT
IL10RA TNIP1
IL10RA PCBP1
IL10RA PPIB
IL10RA UBTF
IL10RA ABI2
IL10RA CAST
IL10RA HNRNPK
IL10RA AP2M1
IL10RA HK1
IL10RA YY1
IL10RA ATIC
IL10RA SDHA
IL10RA TUBA1A
IL10RA SHC1
IL10RA FEZ2
IL10RA SF3B2
IL10RA MARS
IL10RA ECH1
IL10RA MANF
IL10RA TOP1
IL10RA TATDN2
IL10RA RPN1
IL10RA ATP6AP1
IL10RA RBM42
IL10RA USP10
IL10RA ATP6V0C
IL10RA PSMC1
IL10RA BAT1
IL10RA SLC25A6
IL10RA PABPC1
IL10RA ADRM1
IL10RA NAP1L4
IL10RA SQSTM1
IL10RA RASSF2
IL10RA GUSB
IL10RA AARS
IL10RA COX6B1
IL10RA PSME2
IL10RA RPN2
IL10RA SPCS2
IL10RA IRF3
IL10RA R3HDM1
IL10RA ANXA11
IL10RA AP2S1
IL10RA IFNGR2
IL10RA QARS
IL10RA GNB1
IL10RA IRF2
IL10RA UFD1L
IL10RA SRP19
IL10RA ATXN2L
SCGB2A2 ERBB3
SCGB2A2 GLRB
SCGB2A2 ACTA1
BLVRA AARS
BLVRA RPN2
BLVRA TUBA1A
BLVRA IER3
BLVRA PSME2
BLVRA IL1R1
BLVRA NR1H3
BLVRA TSC22D1
BLVRA HSPA1A
BLVRA PSMC1
BLVRA COPB1
BLVRA ATP6V0C
BLVRA LOC100131311
BLVRA AP2M1
BLVRA JUNB
BLVRA IFI16
BLVRA GRSF1
BLVRA ALDH9A1
BLVRA MYL6B
MYBL2 PRMT1
MYBL2 POLD2
MYBL2 NONO
MYBL2 NME1
MYBL2 KIF11
MYBL2 KIF2C
MYBL2 GINS1
VDAC2 SNRPE
VDAC2 SNRPD3
VDAC2 RPL8
VDAC2 DAP3
VDAC2 RANBP1
VDAC2 RARS
VDAC2 CDC16
VDAC2 ATP5J
VDAC2 DECR1
VDAC2 RHEB
VDAC2 PSMC1
VDAC2 PARK7
VDAC2 TSN
VDAC2 DDOST
VDAC2 CLTC
VDAC2 DNAJA1
VDAC2 CBFB
VDAC2 TOMM20
VDAC2 DYNLL1
VDAC2 COX7B
VDAC2 EIF3E
VDAC2 TALDO1
VDAC2 EIF4A3
VDAC2 UQCRH
VDAC2 PGK1
VDAC2 EIF2S2
VDAC2 PRDX3
VDAC2 GLUD1
VDAC2 MAPRE1
VDAC2 NIPA2
VDAC2 RPS3
VDAC2 SPCS2
VDAC2 VBP1
VDAC2 EIF3F
VDAC2 TUFM
VDAC2 EIF3I
VDAC2 NUP205
VDAC2 ARPC2
VDAC2 SUMO1
VDAC2 SSR2
VDAC2 IK
VDAC2 CCT8
VDAC2 COX6A1
VDAC2 NPM1
VDAC2 ATP6V0B
VDAC2 SMAD2
VDAC2 GAPDH
VDAC2 TTC35
VDAC2 PTMA
VDAC2 PHB2
VDAC2 SDHB
VDAC2 MFAP1
VDAC2 COPS6
VDAC2 SSR4
VDAC2 UQCRC2
VDAC2 UFD1L
VDAC2 TCP1
VDAC2 PSMB4
PSMD7 COX6A1
PSMD7 PIM1
PSMD7 NONO
PSMD7 PWP1
PSMD7 MANF
PSMD7 GNL2
PSMD7 PPIB
PSMD7 CARS
PSMD7 MIF
PSMD7 CDC16
PSMD7 HSPE1
PSMD7 PSMC1
PSMD7 CLTC
PSMD7 PSMB7
PSMD7 CLTA
PSMD7 PARK7
PSMD7 XRCC6
PSMD7 CTSH
PSMD7 USP10
PSMD7 KPNA2
PSMD7 PSMA6
PSMD7 TXNRD1
PSMD7 MRPS12
PSMD7 ATIC
PSMD7 BCAP31
PSMD7 CCT8
COX7C SNRPE
COX7C COX6A1
COX7C SNRPG
COX7C RPL6
COX7C UQCRB
COX7C RPL8
COX7C PFDN5
COX7C COX6B1
COX7C DECR1
COX7C TUFM
COX7C HSPE1
COX7C PCBP1
COX7C QARS
COX7C RPS10
COX7C TSG101
COX7C RPL9
COX7C COX7B
COX7C MIF
COX7C RARS
COX7C GNB2L1
COX7C ATP5J
COX7C TOP1
COX7C RPS7
COX7C RPL12
COX7C SUMO1
COX7C GTF2A2
COX7C MLH1
COX7C TSN
COX7C COX5B
COX7C SNRPF
COX7C CCT8
COX7C CLIC1
COX7C TFAM
COX7C HNRNPK
COX7C TAF7
COX7C CAMLG
COX7C PPP1CC
COX7C RPL10A
COX7C RPL4
COX7C COX17
COX7C UQCRC2
COX7C SNRPD2
COX7C RPL38
COX7C METAP1
COX7C SSR2
COX7C RPS6
COX7C UQCRH
COX7C PSMB4
COX7C FAM120A
COX7C COX6C
RFC4 AARS
RFC4 SMC1A
RFC4 PIM1
RFC4 CENPA
RFC4 EXOSC7
RFC4 DTYMK
RFC4 SEC13
RFC4 RPL4
RFC4 HMGB2
RFC4 KPNA2
RFC4 GRB2
RFC4 ATP1B3
RFC4 TOP1
RFC4 EMG1
RFC4 GNG10
RFC4 PSMC1
RFC4 RRM1
RFC4 PSMB7
RFC4 MCM2
RFC4 GINS1
RFC4 XRCC6
RFC4 SNRNP70
RFC4 QARS
RFC4 AP2M1
RFC4 RAD23A
RFC4 UNG
RFC4 YY1
RFC4 EIF3CL
RFC4 HSP90AA1
RFC4 EWSR1
RFC4 EIF4A3
RFC4 TFRC
RFC4 HNRNPK
RFC4 MLH1
RFC4 H2AFX
RFC4 RBM42
RFC4 ATIC
RBM25 BRD2
RBM25 TMED10
RBM25 KTN1
RBM25 SHC1
RBM25 ARCN1
RBM25 RPA2
RBM25 ETF1
RBM25 WAPAL
RBM25 CDC16
RBM25 MLH1
RBM25 PTMA
RBM25 LOC100131311
RBM25 COPB1
RBM25 RPN1
RBM25 PARK7
RBM25 SPCS2
RBM25 KIAA0174
RBM25 HNRNPK
RBM25 LARP4B
RBM25 TANK
RBM25 YY1
RBM25 PABPC1
RBM25 EWSR1
RBM25 TXNRD1
RBM25 EFR3A
RBM25 RASSF2
RBM25 RBM39
RBM25 RAP1A
RBM25 LBR
RBM25 NIPA2
RBM25 PEBP1
RBM25 UBXN4
RBM25 CBFB
MRPL49 GDI2
MRPL49 ARHGDIB
MRPL49 FANCA
MRPL49 SFRS3
EZH2 NUTF2
EZH2 DDX39
EZH2 UBE2A
EZH2 XRCC6
EZH2 STIP1
EZH2 PABPC4
EZH2 NONO
EZH2 ARHGDIB
EZH2 GRB2
EZH2 TOP1
EZH2 PSMD11
EZH2 EPRS
EZH2 ACLY
EZH2 RRM1
EZH2 U2AF1
EZH2 PFKP
EZH2 PSMC1
EZH2 AP2M1
EZH2 TYK2
EZH2 KPNA2
EZH2 PRMT1
EZH2 ESPL1
EZH2 FDPS
EZH2 HSP90AA1
EZH2 KPNB1
EZH2 VDAC1
EZH2 POLD2
EZH2 YWHAH
EZH2 MCM3
EZH2 CCT8
EZH2 BOP1
USF2 HSF1
USF2 SHC1
USF2 UBTF
USF2 ARHGDIA
USF2 RPN2
USF2 IRF3
USF2 PTOV1
USF2 PRMT2
USF2 SNRNP70
USF2 PSMC1
USF2 ALDH9A1
USF2 ATP5D
USF2 HARS
USF2 RAD23A
USF2 KIAA0174
USF2 HNRNPK
USF2 AP2M1
USF2 IRF2
USF2 ECH1
USF2 ADRM1
USF2 POLD2
USF2 QARS
USF2 UNG
USF2 MAP3K4
USF2 ATXN2L
USF2 RBM42
USF2 SDHA
ATP2B1 NAP1L1
CAPN2 CST3
CAPN2 IL32
CAPN2 C1S
COL1A1 COL3A1
COL1A1 COL4A2
COL1A1 ELF4
COL1A1 COL1A2
COL1A1 THBS2
COL1A1 COL4A1
TOP2A ARMCX6
TOP2A PSMD14
TOP2A EZR
TOP2A HSP90AA1
TOP2A GDI2
TOP2A TSG101
TOP2A RANBP1
TOP2A PLK1
TOP2A U2AF1
TOP2A GINS1
TOP2A CCT3
TOP2A VBP1
TOP2A CTNNB1
TOP2A PRMT5
TOP2A APEX1
TOP2A GNB1
TOP2A XPO1
TOP2A IDH1
TOP2A TXNRD1
TOP2A YWHAH
TOP2A QARS
TOP2A MATR3
TOP2A SSB
TOP2A CDC2
PTOV1 SPTAN1
PTOV1 RBM42
PTOV1 TYK2
PTOV1 SNRNP70
PTOV1 EZR
PTOV1 MBOAT7
RPL6 SNRPE
RPL6 COX6A1
RPL6 NPM1
RPL6 RPL8
RPL6 DYNLL1
RPL6 RPL9
RPL6 RPL23
RPL6 RPL10A
RPL6 SNRPF
RPL6 EXOSC7
RPL6 COX7B
RPL6 UQCRB
RPL6 COX5B
RPL6 TAF7
RPL6 RPL4
RPL6 METAP1
RPL6 TSN
RPL6 GNB2L1
RPL6 RPL12
RPL6 GTF2A2
RPL6 NAP1L1
RPL6 SPCS2
RPL6 EIF3F
RPL6 TFAM
RPL6 MAPRE1
RPL6 ATP5J
RPL6 SNRPD2
RPL6 RPS19
RPL6 PPP1CC
RPL6 SUMO1
RPL6 LBR
RPL6 COX6C
RPL6 RPS6
RPL6 ARPC2
RPL6 EIF3E
RPL6 CCT8
EPRS AARS
EPRS PCK2
EPRS DAP3
EPRS COX6B1
EPRS VDAC1
EPRS SF3B2
EPRS EMG1
EPRS NDUFB7
EPRS EXOSC7
EPRS PCCB
EPRS ACLY
EPRS BMS1
EPRS ATP5D
EPRS XRCC6
EPRS NONO
EPRS RBM42
EPRS CCT3
EPRS SHC1
EPRS EIF3F
EPRS PSMC1
EPRS QARS
EPRS RAD23A
EPRS AIMP2
EPRS CAD
EPRS TKT
EPRS EIF3CL
EPRS EIF3I
EPRS TUFM
EPRS EWSR1
EPRS RAE1
EPRS RRP1B
EPRS PRKDC
EPRS ACTC1
EPRS IMPDH2
EPRS ATIC
COPB1 SNRPE
COPB1 ARCN1
COPB1 PWP1
COPB1 DAP3
COPB1 COX7B
COPB1 ATF4
COPB1 RARS
COPB1 ATP5J
COPB1 HTATSF1
COPB1 RHEB
COPB1 IRAK1
COPB1 PSMC1
COPB1 CLTC
COPB1 EED
COPB1 XRCC6
COPB1 TSN
COPB1 SHC1
COPB1 CLIC1
COPB1 CTNNB1
COPB1 GTF2E1
COPB1 PSMB7
COPB1 TXNRD1
COPB1 CBFB
COPB1 LBR
COPB1 RPA2
COPB1 CARS
COPB1 RHOG
COPB1 TNIP1
COPB1 HSP90AA1
COPB1 ETF1
COPB1 BIRC2
COPB1 HAX1
COPB1 PCBP1
COPB1 PPIB
COPB1 UBL4A
COPB1 TSC22D1
COPB1 GNG10
COPB1 ALDH9A1
COPB1 TALDO1
COPB1 HNRNPK
COPB1 AP2M1
COPB1 TAF10
COPB1 YY1
COPB1 SLC9A6
COPB1 XPO1
COPB1 YWHAH
COPB1 CSTB
COPB1 ASAH1
COPB1 QARS
COPB1 CUL3
COPB1 TUBA1A
COPB1 ATR
COPB1 VDAC1
COPB1 HSPE1
COPB1 NONO
COPB1 MANF
COPB1 TSG101
COPB1 CAPZA1
COPB1 CD46
COPB1 MAPRE1
COPB1 NIPA2
COPB1 TATDN2
COPB1 RPN1
COPB1 HTRA1
COPB1 SPCS2
COPB1 TFAM
COPB1 LOC100131311
COPB1 COX17
COPB1 LDHA
COPB1 EFR3A
COPB1 SSR2
COPB1 GUSB
COPB1 MLH1
COPB1 NAP1L4
COPB1 TAX1BP1
COPB1 SQSTM1
COPB1 UBXN4
COPB1 BRD2
COPB1 COX6A1
COPB1 SNRPG
COPB1 COX6B1
COPB1 ATP6V1B2
COPB1 PSME2
COPB1 RPN2
COPB1 GNL2
COPB1 CAT
COPB1 CASP3
COPB1 AP2S1
COPB1 IFNGR2
COPB1 MYL6B
COPB1 PPT1
COPB1 PSME1
COPB1 GNB1
COPB1 MAPK6
COPB1 UFD1L
COPB1 GRSF1
COPB1 TANK
COPB1 SRP19
COPB1 PSMB4
COPB1 SSB
CKAP4 ATXN2L
CKAP4 BMS1
UBTF SF3B2
UBTF IRF3
UBTF CHD4
UBTF RELA
UBTF SNRNP70
UBTF BMS1
UBTF SUPT5H
UBTF RBM42
UBTF HARS
UBTF KIAA0174
UBTF QARS
UBTF AP2M1
UBTF SPTAN1
UBTF ALDH9A1
UBTF POLRMT
UBTF WIPF2
UBTF BOP1
ABI2 MBOAT7
PSMD9 COX6A1
PSMD9 HSP90AA1
PSMD9 NONO
PSMD9 DAP3
PSMD9 COX6B1
PSMD9 CYCS
PSMD9 SNRPF
PSMD9 MANF
PSMD9 ATP5J
PSMD9 MAPRE1
PSMD9 CTDSP2
PSMD9 COX7B
PSMD9 BAG1
PSMD9 RALY
PSMD9 RPS6
PSMD9 HTATSF1
PSMD9 PSMC1
PSMD9 CLTC
PSMD9 ARD1A
PSMD9 BCAP31
PSMD9 DYNLL1
PSMD9 ILF3
PSMD9 TAF10
PSMD9 AP2M1
PSMD9 COX8A
PSMD9 COPS6
PSMD9 DGUOK
PSMD9 PPIA
PSMD9 XPO1
PSMD9 UFD1L
PSMD9 PRMT1
PSMD9 VDAC1
PSMD9 ARPC2
PSMD9 DDT
PSMD9 SSR2
PSMD9 TALDO1
PSMD9 KDELR2
CXCL10 CXCL9
CDC2 PLK1
CDC2 CCNA2
SLC25A4 ARL1
YY1 RPN2
YY1 KIAA0226
YY1 ARCN1
YY1 GNB1
YY1 SCAP
YY1 FXR1
YY1 PRMT2
YY1 ATP5J
YY1 HTATSF1
YY1 EZR
YY1 PSMC1
YY1 CLTC
YY1 EED
YY1 XRCC6
YY1 UBE2A
YY1 TROVE2
YY1 SHC1
YY1 KIAA0174
YY1 CAMLG
YY1 EMG1
YY1 PPP1CC
YY1 EFR3A
YY1 NARS
YY1 ALDH9A1
YY1 MAP3K4
YY1 RPA2
YY1 PWP1
YY1 TMED10
YY1 UQCRB
YY1 TNIP1
YY1 HSP90AA1
YY1 PCBP1
YY1 PPIB
YY1 UBL4A
YY1 ZNF146
YY1 SNRNP70
YY1 GNG10
YY1 NAP1L1
YY1 CAST
YY1 HNRNPK
YY1 AP2M1
YY1 BAG1
YY1 MMD
YY1 GTF2E2
YY1 XPO1
YY1 MTHFS
YY1 RASSF2
YY1 CCNF
YY1 UNG
YY1 GUSB
YY1 SDHA
YY1 CHERP
YY1 KTN1
YY1 ATR
YY1 AARS
YY1 HERPUD1
YY1 AIMP1
YY1 WAPAL
YY1 FUS
YY1 TSG101
YY1 METAP1
YY1 NIPA2
YY1 TOP1
YY1 TATDN2
YY1 RRM1
YY1 RPN1
YY1 HTRA1
YY1 USP10
YY1 BARD1
YY1 U2AF1
YY1 TFAM
YY1 LOC100131311
YY1 BAT1
YY1 EWSR1
YY1 PABPC1
YY1 ZNF638
YY1 ADRM1
YY1 ARPC2
YY1 RAE1
YY1 SUMO1
YY1 MLH1
YY1 NAP1L4
YY1 TAX1BP1
YY1 SQSTM1
YY1 SURF1
YY1 CUL3
YY1 BRD2
YY1 FEZ2
YY1 PARK7
YY1 COX6B1
YY1 PRKDC
YY1 RAD23A
YY1 SRP14
YY1 YWHAE
YY1 RABGGTB
YY1 R3HDM1
YY1 GSK3B
YY1 AP2S1
YY1 CLTA
YY1 ISCU
YY1 HNRNPU
YY1 QARS
YY1 IRF3
YY1 PCMT1
YY1 ARHGDIB
YY1 MAPK6
YY1 EPS15
YY1 UFD1L
YY1 TANK
YY1 SSB
SLC9A6 PARK7
SLC9A6 PFDN5
SLC9A6 UBE2A
SLC9A6 LARP4B
SLC9A6 WAPAL
SLC9A6 MAPRE1
SLC9A6 PPIB
SLC9A6 UBL4A
SLC9A6 HERPUD1
SLC9A6 HTATSF1
SLC9A6 PSMD11
SLC9A6 XPO1
SLC9A6 IFNGR2
SLC9A6 EED
SLC9A6 TOP1
SLC9A6 PSMC1
SLC9A6 QARS
SLC9A6 CAMLG
SLC9A6 RBM3
SLC9A6 SURF1
SLC9A6 TXNRD1
SLC9A6 KIAA0174
SLC9A6 CBFB
SLC9A6 PSME1
SLC9A6 TANK
SLC9A6 AP2M1
SLC9A6 UBXN4
MED12 ELF4
MED12 SFRS4
MED12 ZYX
MED12 HCFC1
MED12 CHD4
MED12 ZRSR2
MED12 HNRNPU
MED12 ARHGAP1
MED12 TYK2
MED12 PRKACA
MED12 SPTAN1
MED12 GLG1
MED12 POLRMT
MED12 CHERP
PLSCR1 TLR1
PLSCR1 PTGR1
UNG TNIP1
UNG COX6B1
UNG PRKDC
UNG PSME2
UNG SRP14
UNG DTYMK
UNG TSG101
UNG FXR1
UNG TOP1
UNG PSMB7
UNG UBL4A
UNG ATP5D
UNG TATDN2
UNG HARS
UNG CCT3
UNG BARD1
UNG GNG10
UNG QARS
UNG AP2M1
UNG PCMT1
UNG EMG1
UNG PEBP1
UNG XPO1
UNG PPP1CC
UNG KPNB1
UNG METAP1
UNG HNRNPK
UNG MLH1
UNG NARS
UNG MAP3K4
UNG RBM42
UNG SDHA
UNG CUL3
UNG BOP1
IMPDH2 SNRPE
IMPDH2 PWP1
IMPDH2 DAP3
IMPDH2 AARS
IMPDH2 HSP90AA1
IMPDH2 VDAC1
IMPDH2 PRKDC
IMPDH2 HSPE1
IMPDH2 PSME2
IMPDH2 EXOSC7
IMPDH2 TSG101
IMPDH2 FXR1
IMPDH2 MIF
IMPDH2 ATP5D
IMPDH2 ATP1B3
IMPDH2 RRM1
IMPDH2 MCM2
IMPDH2 DDT
IMPDH2 NAP1L1
IMPDH2 XRCC6
IMPDH2 EIF2S1
IMPDH2 PSMB4
IMPDH2 CCT3
IMPDH2 U2AF1
IMPDH2 TUBA4A
IMPDH2 QARS
IMPDH2 AP2M1
IMPDH2 RAE1
IMPDH2 CAD
IMPDH2 TKT
IMPDH2 PSMB7
IMPDH2 TALDO1
IMPDH2 CUL3
IMPDH2 LOC1720
IMPDH2 ATIC
IMPDH2 MCM3
SDHA TUBA1A
SDHA KIAA0226
SDHA GGA3
SDHA MSH6
SDHA RPN2
SDHA LIMK1
SDHA CHD4
SDHA WIPF2
SDHA RRM1
SDHA SNRNP70
SDHA LOC100131311
SDHA TATDN2
SDHA SEC13
SDHA HNRNPK
SDHA SHC1
SDHA ANXA11
SDHA KIAA0174
SDHA AP2M1
SDHA CAMLG
SDHA BMS1
SDHA EIF3CL
SDHA SPTAN1
SDHA CAST
SDHA EWSR1
SDHA KPNB1
SDHA CHERP
SDHA QARS
SDHA GSK3B
SDHA MAP3K4
SDHA POLRMT
SDHA ATXN2L
SDHA EZR
SDHA GUSB
PCK2 IFITM1
PCK2 MYL6B
PCK2 TCF3
PCK2 ARHGDIA
KTN1 FEZ2
KTN1 CAMLG
KTN1 ARCN1
KTN1 QARS
KTN1 PRKDC
KTN1 LBR
KTN1 PCBP1
KTN1 YWHAE
KTN1 LOC100131311
KTN1 SPCS2
KTN1 TSN
KTN1 HNRNPK
KTN1 AP2M1
KTN1 GNB1
KTN1 AIMP1
KTN1 XPO1
KTN1 EFR3A
KTN1 TANK
KTN1 MLH1
KTN1 ALDH9A1
KTN1 TAX1BP1
KTN1 UBXN4
KTN1 GUSB
AQP3 TUBA1A
GLUD1 PSMD14
GLUD1 EIF2S2
GLUD1 CAPNS1
GLUD1 PGM1
GLUD1 TOP1
GLUD1 PHB2
GLUD1 ZNF146
GLUD1 DECR1
GLUD1 MPHOSPH6
GLUD1 ATF4
GLUD1 RPN1
GLUD1 TSN
GLUD1 BARD1
GLUD1 PSME1
GLUD1 AP2M1
GLUD1 EWSR1
GLUD1 PPP1CC
GLUD1 ATP5G2
GLUD1 C11orf58
GLUD1 CCT8
CYCS SNRPE
CYCS RARS
CYCS CDC16
CYCS ATP5J
CYCS PSMC1
CYCS CLTC
CYCS XRCC6
CYCS TSN
CYCS C1QBP
CYCS CDK4
CYCS VAMP7
CYCS TXNRD1
CYCS EFR3A
CYCS DDX39
CYCS DYNLL1
CYCS HSP90AA1
CYCS UBL4A
CYCS NARS
CYCS HSP90AB1
CYCS ILF2
CYCS C1D
CYCS PPIA
CYCS XPO1
CYCS EIF4A3
CYCS RRP1B
CYCS KDELR2
CYCS PGK1
CYCS EIF2S2
CYCS AIMP1
CYCS HSPE1
CYCS MAPRE1
CYCS METAP1
CYCS NIPA2
CYCS TOP1
CYCS EBNA1BP2
CYCS RPN1
CYCS COX5B
CYCS RPL10A
CYCS VBP1
CYCS TFAM
CYCS SNRPD2
CYCS MTHFD2
CYCS ARPC2
CYCS NME1
CYCS CKS1B
CYCS CCT8
CYCS PRKDC
CYCS TTC35
CYCS GNL2
CYCS PTMA
CYCS ARL1
CYCS CENPA
CYCS SRI
CYCS UFD1L
CYCS TCP1
CYCS SRP19
CYCS PSMB4
ARHGDIA NONO
ARHGDIA SHC1
ARHGDIA PFN1
ARHGDIA STIP1
ARHGDIA FUS
ARHGDIA PKM2
ARHGDIA MYL9
ARHGDIA ARHGAP4
ARHGDIA CD81
ARHGDIA HCFC1
ARHGDIA RALY
ARHGDIA EFEMP2
ARHGDIA APRT
ARHGDIA DPYSL2
ARHGDIA ACLY
ARHGDIA BCAP31
ARHGDIA ATP5D
ARHGDIA ATP6AP1
ARHGDIA USP10
ARHGDIA RAD23A
ARHGDIA TYK2
ARHGDIA HK1
ARHGDIA KPNA2
ARHGDIA EWSR1
ARHGDIA MAP4K1
ARHGDIA PRKACA
ARHGDIA GPI
ARHGDIA COPS6
ARHGDIA IDH3G
ARHGDIA COX6B1
ARHGDIA MTA1
ARHGDIA COX8A
ARHGDIA ADRM1
ARHGDIA POLD2
ARHGDIA SRM
ARHGDIA PPP2R4
ARHGDIA POLRMT
ARHGDIA RBM42
ARHGDIA CAPN1
MARS LARP4B
MARS ACAT1
MARS TNIP1
MARS TROVE2
MARS HERPUD1
MARS HTATSF1
MARS TATDN2
MARS MYST3
MARS TSG101
MARS EED
MARS SPCS2
MARS BARD1
MARS RAD23A
MARS KIAA0174
MARS GNB1
MARS IRF2
MARS XPO1
MARS KPNB1
MARS PMS2L5
MARS ALDH9A1
CHMP1A UQCRB
CHMP1A TUBA1A
CHMP1A SHC1
CHMP1A COX6B1
CHMP1A PCBP1
CHMP1A EXOSC7
CHMP1A UBL4A
CHMP1A SRP14
CHMP1A AP2S1
CHMP1A KIAA0174
CHMP1A HNRNPK
CHMP1A AP2M1
CHMP1A BAT1
CHMP1A MAPK6
CHMP1A PPP1CC
CHMP1A QARS
CHMP1A LBR
DTYMK SNRPE
DTYMK PIM1
DTYMK AARS
DTYMK HSP90AA1
DTYMK HSPE1
DTYMK MIF
DTYMK ATP1B3
DTYMK ATP5J
DTYMK TOP1
DTYMK ACLY
DTYMK RRM1
DTYMK PSMB7
DTYMK MCM2
DTYMK GINS1
DTYMK CLTA
DTYMK ATP5D
DTYMK USP10
DTYMK U2AF1
DTYMK QARS
DTYMK EMG1
DTYMK POLD2
DTYMK SUMO1
DTYMK HNRNPK
DTYMK NARS
DTYMK H2AFX
DTYMK COX6C
DTYMK PWP1
PHF3 FEZ2
PHF3 UQCRB
PHF3 RPA2
PHF3 PFDN5
PHF3 WAPAL
PHF3 TSG101
PHF3 FXR1
PHF3 RPL12
PHF3 LOC100131311
PHF3 NAP1L1
PHF3 PARK7
PHF3 ISCU
PHF3 SPCS2
PHF3 KIAA0174
PHF3 CAMLG
PHF3 EMG1
PHF3 CYTH1
PHF3 EPS15
PHF3 XPO1
PHF3 EFR3A
PHF3 TANK
PHF3 MLH1
PHF3 TOMM20
PHF3 UBXN4
PHF3 CUL3
CARS AARS
CARS MPP1
CARS TNIP1
CARS COX6B1
CARS VDAC1
CARS PSME2
CARS MANF
CARS APRT
CARS PSMC1
CARS CLTC
CARS BCAP31
CARS ATP6AP1
CARS HNRNPU
CARS CAST
CARS SLC25A6
CARS KLF6
CARS BUD31
CARS P4HB
CARS RASSF2
CARS NARS
CARS NAP1L4
CARS SQSTM1
CARS ATIC
CARS CLTA
GALE GLA
GALE AP2S1
RRM1 SNRPE
RRM1 SNRPD3
RRM1 PIM1
RRM1 UBE2A
RRM1 DAP3
RRM1 PWP1
RRM1 FXR1
RRM1 ATP5J
RRM1 PSMC1
RRM1 CLTC
RRM1 XRCC6
RRM1 EMG1
RRM1 EIF3CL
RRM1 PPP1CC
RRM1 P4HB
RRM1 TXNRD1
RRM1 LBR
RRM1 NARS
RRM1 HSP90AA1
RRM1 SRP14
RRM1 EXOSC7
RRM1 PPIB
RRM1 HMGB2
RRM1 ACLY
RRM1 HNRNPK
RRM1 XPO1
RRM1 MTHFS
RRM1 CCNF
RRM1 LOC1720
RRM1 RBM42
RRM1 ATIC
RRM1 COX6C
RRM1 VDAC1
RRM1 HSPE1
RRM1 METAP1
RRM1 NIPA2
RRM1 TOP1
RRM1 PSMD11
RRM1 TATDN2
RRM1 RPN1
RRM1 ZNF131
RRM1 CCT3
RRM1 BARD1
RRM1 U2AF1
RRM1 TUBA4A
RRM1 ARPC2
RRM1 SUMO1
RRM1 MLH1
RRM1 CCT8
RRM1 CUL3
RRM1 MCM3
RRM1 PRKDC
RRM1 GNL2
RRM1 BMS1
RRM1 MCM2
RRM1 QARS
RRM1 SNRPD2
RRM1 SRP19
DCUN1D4 SPCS2
UFM1 GTF2A2
UFM1 SNRPE
UFM1 COX6A1
UFM1 DAP3
UFM1 DCI
UFM1 PSMB4
UFM1 GNG10
UFM1 TKT
CCT3 SNRPE
CCT3 MPP1
CCT3 PIM1
CCT3 DAP3
CCT3 PWP1
CCT3 HTATSF1
CCT3 PSMC1
CCT3 BUD31
CCT3 GINS1
CCT3 XRCC6
CCT3 NONO
CCT3 C1QBP
CCT3 CUL3
CCT3 TKT
CCT3 EIF3CL
CCT3 PPP1CC
CCT3 PRMT1
CCT3 DDX39
CCT3 NARS
CCT3 BCAP31
CCT3 BOP1
CCT3 HSP90AA1
CCT3 FABP5L7
CCT3 SNRPC
CCT3 EXOSC7
CCT3 PKM2
CCT3 HSP90AB1
CCT3 GTF2A2
CCT3 AP2M1
CCT3 TALDO1
CCT3 AIMP2
CCT3 PPIA
CCT3 ATIC
CCT3 COX6C
CCT3 VDAC1
CCT3 HSPE1
CCT3 TSG101
CCT3 MIF
CCT3 PCCB
CCT3 TOP1
CCT3 COX5B
CCT3 U2AF1
CCT3 RAD23A
CCT3 KPNA2
CCT3 EIF3I
CCT3 LDHA
CCT3 POLD2
CCT3 DDT
CCT3 SUMO1
CCT3 NME1
CCT3 NAP1L4
CCT3 CKS1B
CCT3 H2AFX
CCT3 MCM3
CCT3 AARS
CCT3 COX6B1
CCT3 RAE1
CCT3 EIF2S1
CCT3 GAPDH
CCT3 PSME2
CCT3 GNL2
CCT3 NDUFB7
CCT3 SNRPD3
CCT3 ATP1B3
CCT3 ADA
CCT3 AP2S1
CCT3 BMS1
CCT3 GOT2
CCT3 MCM2
CCT3 MFAP1
CCT3 ATP5D
CCT3 QARS
CCT3 PSMB7
CCT3 RBM42
CCT3 CAD
CCT3 PSMA6
CCT3 MYL6B
ATP6V0C MPP1
ATP6V0C MAP4K1
ATP6V0C FAM120A
ATP6V0C ARHGAP1
ATP6V0C MAN2B1
ATP6V0C EIF3CL
ATP6V0C P4HB
ATP6V0C MGAT1
ATP6V0C POLRMT
ATP6V0C C2
ATP6V0C SFRS4
ATP6V0C CD81
ATP6V0C TNIP1
ATP6V0C PCBP1
ATP6V0C SNRNP70
ATP6V0C ACTA2
ATP6V0C TALDO1
ATP6V0C CAST
ATP6V0C HK1
ATP6V0C PRKACA
ATP6V0C TGFBI
ATP6V0C RBM42
ATP6V0C CHERP
ATP6V0C TYK2
ATP6V0C ELF4
ATP6V0C TUBA1A
ATP6V0C SHC1
ATP6V0C UCP2
ATP6V0C FUS
ATP6V0C TATDN2
ATP6V0C ATP6AP1
ATP6V0C USP10
ATP6V0C CAPN1
ATP6V0C PHC2
ATP6V0C SPTAN1
ATP6V0C MTA1
ATP6V0C ADRM1
ATP6V0C CEBPD
ATP6V0C SQSTM1
ATP6V0C GUSB
ATP6V0C AARS
ATP6V0C ADAR
ATP6V0C ACP2
ATP6V0C PUM1
ATP6V0C LGALS3BP
ATP6V0C ZYX
ATP6V0C RPN2
ATP6V0C IRF3
ATP6V0C HCFC1
ATP6V0C BSG
ATP6V0C EFEMP2
ATP6V0C HSPA1A
ATP6V0C PCOLCE
ATP6V0C AP2S1
ATP6V0C IFNGR2
ATP6V0C PSME1
ATP6V0C RAD23A
ATP6V0C ATXN2L
ATP6V0C COX8A
TNFSF10 CCR5
TNFSF10 IRF1
TNFSF10 IL32
NFATC1 CHD4
NFATC1 POLRMT
NFATC1 SQSTM1
NFATC1 RBM42
NFATC1 EIF3CL
GRN ADAR
GRN DNMT1
GRN LGALS3BP
GRN SERPING1
GRN MMP9
GRN ZYX
GRN HCFC1
GRN COL4A2
GRN PSAP
GRN ATP6AP1
GRN CCND1
GRN MAN2B1
GRN CAPN1
GRN HK1
GRN SPTAN1
GRN SRM
GRN CD14
GRN TYK2
EIF3I NONO
EIF3I VDAC1
EIF3I PABPC4
EIF3I GAPDH
EIF3I HSPE1
EIF3I YWHAE
EIF3I PPIB
EIF3I LIMK1
EIF3I NDUFB7
EIF3I PSMD11
EIF3I EIF3F
EIF3I BUD31
EIF3I EWSR1
EIF3I PSMB4
DDX5 CD53
DDX5 EIF4A2
DDX5 PTGES3
DDX5 CCNG2
DDX5 CAT
DDX5 SSR1
DDX5 MATR3
DDX5 TRA2A
DDX5 ARHGDIB
DDX5 PCBP2
CD99 ADAR
CD99 PFKP
CD99 DPYSL2
CD99 RAD23A
CD99 COL4A2
CD99 RPN2
SIK1 HSP90AA1
SIK1 SON
SIK1 SHC1
SIK1 TNIP1
SIK1 ECH1
SIK1 MAN2B1
SIK1 IRAK1
SIK1 SCAP
SIK1 MAP4K1
NAP1L4 UBE2A
NAP1L4 FAM120A
NAP1L4 PRMT2
NAP1L4 FXR1
NAP1L4 LOC100131311
NAP1L4 CLTC
NAP1L4 EED
NAP1L4 XRCC6
NAP1L4 NONO
NAP1L4 TROVE2
NAP1L4 CTNNB1
NAP1L4 GTF2E1
NAP1L4 CAMLG
NAP1L4 EMG1
NAP1L4 GNB1
NAP1L4 ADRM1
NAP1L4 NARS
NAP1L4 MAP3K4
NAP1L4 UCP2
NAP1L4 FOXO1
NAP1L4 TNIP1
NAP1L4 HSP90AA1
NAP1L4 HAX1
NAP1L4 PCBP1
NAP1L4 PPIB
NAP1L4 UBL4A
NAP1L4 GNG10
NAP1L4 ACLY
NAP1L4 TAF10
NAP1L4 CAST
NAP1L4 HNRNPK
NAP1L4 AP2M1
NAP1L4 UBXN4
NAP1L4 PSME1
NAP1L4 GUSB
NAP1L4 KDELR2
NAP1L4 CHERP
NAP1L4 COX6C
NAP1L4 ATR
NAP1L4 SHC1
NAP1L4 VDAC1
NAP1L4 SF3B2
NAP1L4 HSPE1
NAP1L4 MANF
NAP1L4 TSG101
NAP1L4 CAPZA1
NAP1L4 TOP1
NAP1L4 TATDN2
NAP1L4 ATP5J
NAP1L4 ATF4
NAP1L4 U2AF1
NAP1L4 EIF3F
NAP1L4 RAD23A
NAP1L4 PSMC1
NAP1L4 COX8A
NAP1L4 UFD1L
NAP1L4 PEBP1
NAP1L4 EFR3A
NAP1L4 ARPC2
NAP1L4 RAE1
NAP1L4 DDT
NAP1L4 SUMO1
NAP1L4 SURF1
NAP1L4 CUL3
NAP1L4 BRD2
NAP1L4 COX6A1
NAP1L4 SNRPG
NAP1L4 PUM1
NAP1L4 COX6B1
NAP1L4 PRKDC
NAP1L4 PSME2
NAP1L4 RPN2
NAP1L4 YWHAE
NAP1L4 NDUFB7
NAP1L4 CASP3
NAP1L4 AP2S1
NAP1L4 PSMB7
NAP1L4 BCAP31
NAP1L4 HNRNPU
NAP1L4 QARS
NAP1L4 EWSR1
NAP1L4 SNAPC1
NAP1L4 MYL6B
NAP1L4 SSB
ACTN1 SPTAN1
ACTN1 BCL3
ACTN1 C1R
ACTN1 LGALS3BP
ACTN1 SLC20A1
ACTN1 ZYX
ACTN1 COL4A2
ACTN1 PCOLCE
ACTN1 FLNA
ACTN1 TNFAIP3
ACTN1 TYK2
ACTN1 PAM
ACTN1 FSCN1
ACTN1 C1S
ARMCX6 LAGE3
ARMCX6 ECH1
ARMCX6 COX5B
ARMCX6 CAPNS1
ARMCX6 SHC1
ARMCX6 SURF1
ARMCX6 COX8A
HEXB EIF2S2
HEXB HSP90AA1
HEXB HSPE1
HEXB LGALS1
HEXB IFI30
HEXB GTF2A2
HEXB COX5B
HEXB PPT1
HEXB CAPG
HEXB SPARC
HEXB CSTB
HEXB ASAH1
HEXB CYBB
SOX4 CTSH
SOX4 KPNB1
SOX4 LGALS3
SOX4 GLA
SOX4 H2AFX
SOX4 ATIC
SOX4 PKM2
CAPNS1 SFRS4
CAPNS1 RALY
CAPNS1 CYBA
CAPNS1 RPA2
CAPNS1 CDC16
CAPNS1 STIP1
CAPNS1 CORO1A
CAPNS1 PABPC4
CAPNS1 HNRNPM
CAPNS1 GNB1
CAPNS1 SARS
CAPNS1 ABL1
CAPNS1 IFNGR2
CAPNS1 CAPN1
VLDLR RANBP2
VLDLR FRMPD4
VLDLR RBM34
VLDLR ZNF280A
VLDLR RGN
VLDLR HTR1B
CSNK1D PRKAR1A
CSNK1D P4HB
CSNK1D ACTB
GSTP1 LAGE3
GSTP1 DGUOK
GSTP1 ARD1A
GSTP1 SSR4
CAT TMED10
CAT ASAH1
CAT SSR2
CAT DECR1
CAT IQGAP1
MPHOSPH6 SNRPD2
MPHOSPH6 SUMO2
MPHOSPH6 NPM1
MPHOSPH6 RPL8
MPHOSPH6 CCT8
PSMB7 SNRPE
PSMB7 COX6A1
PSMB7 HSP90AA1
PSMB7 COX6B1
PSMB7 TSG101
PSMB7 EIF3CL
PSMB7 MIF
PSMB7 ATP5J
PSMB7 TOP1
PSMB7 GNG10
PSMB7 PSMC1
PSMB7 GTF2A2
PSMB7 CLTA
PSMB7 XRCC6
PSMB7 USP10
PSMB7 U2AF1
PSMB7 TFAM
PSMB7 QARS
PSMB7 AP2M1
PSMB7 PSMA6
PSMB7 VDAC1
PSMB7 ARPC2
PSMB7 SUMO1
PSMB7 HNRNPK
PSMB7 NARS
PSMB7 CCT8
PSMB7 HSPE1
CD19 CTDSP2
CD19 MAP3K4
CD19 ATXN2L
CD19 BAT1
CD19 GUSB
CLTA UBE2A
CLTA CHD4
CLTA PSMC1
CLTA EED
CLTA XRCC6
CLTA GPI
CLTA GOT2
CLTA P4HB
CLTA ADRM1
CLTA NARS
CLTA POLD2
CLTA TNIP1
CLTA HSP90AA1
CLTA PCBP1
CLTA EXOSC7
CLTA HDAC2
CLTA ACLY
CLTA DPYSL2
CLTA CAST
CLTA AP2M1
CLTA ESPL1
CLTA PPIA
CLTA KPNB1
CLTA YWHAH
CLTA RASSF2
CLTA NONO
CLTA VDAC1
CLTA FUS
CLTA PRKACA
CLTA TOP1
CLTA MYO5A
CLTA RAE1
CLTA USP10
CLTA U2AF1
CLTA RAD23A
CLTA CLTC
CLTA KPNA2
CLTA PABPC1
CLTA SUMO1
CLTA GINS1
CLTA MCM3
CLTA LAGE3
CLTA AARS
CLTA SMC1A
CLTA PRKDC
CLTA PSME2
CLTA RPN2
CLTA CASP3
CLTA MCM2
CLTA BCAP31
CLTA HNRNPU
CLTA QARS
CLTA CAD
CLTA EWSR1
IFITM1 HSPA1A
IFITM1 MT1A
LIPA IDH1
LIPA TMED10
LIPA RB1
LIPA ADSS
LIPA TRD@
LIPA CYBB
LIPA ARF6
LIPA ACTB
LIPA GDI2
LIPA MATR3
PPT1 COX6A1
PPT1 EIF2S2
PPT1 CAPZA1
PPT1 PHB2
PPT1 RHEB
PPT1 GLRX
PPT1 ATF4
PPT1 CLTC
PPT1 KYNU
PPT1 LOC100131311
PPT1 RPL36AL
PPT1 VAMP7
PPT1 ASAH1
PPT1 SSR2
PPT1 RPS6
PPT1 TMSB10
KRT16 ACTC1
GPX1 TXN
PAM TAGLN
PAM P4HB
PAM SFRS4
PAM PCOLCE
PAM IER3
PAM TSC22D1
PAM ALDH9A1
PAM PRNP
PAM ZFP36L2
PAM TNFAIP3
PCMT1 RPN1
PCMT1 RPA2
PCMT1 COX6B1
PCMT1 NAP1L1
PCMT1 PCBP1
PCMT1 TROVE2
PCMT1 TSG101
PCMT1 TOP1
PCMT1 HMGB2
PCMT1 PTMA
PCMT1 TSN
PCMT1 CASP3
PCMT1 CENPA
PCMT1 FXR1
PCMT1 HTATSF1
PCMT1 TATDN2
PCMT1 GNG10
PCMT1 LOC100131311
PCMT1 ACAT1
PCMT1 EED
PCMT1 SPCS2
PCMT1 HNRNPK
PCMT1 U2AF1
PCMT1 TFAM
PCMT1 KIAA0174
PCMT1 QARS
PCMT1 CAMLG
PCMT1 EMG1
PCMT1 ARPC2
PCMT1 XPO1
PCMT1 ITGAE
PCMT1 KPNB1
PCMT1 MTHFS
PCMT1 RASSF2
PCMT1 METAP1
PCMT1 LBR
PCMT1 TANK
PCMT1 MLH1
PCMT1 AP2M1
PCMT1 ATIC
PCMT1 MIF
SSR4 PSMD14
SSR4 COX6A1
SSR4 ATP6V0B
SSR4 MAPRE1
SSR4 COX7B
SSR4 DECR1
SSR4 RPS7
SSR4 IRAK1
SSR4 ARD1A
SSR4 TSN
SSR4 SRI
SSR4 RPL38
SSR4 PSMB4
SSR4 GUK1
PICALM ACTB
CORO1A RPL8
CORO1A DDX39
CORO1A ELMO1
HNRNPH1 ILF3
HNRNPH1 UQCRC2
HNRNPH1 DYNLL1
HNRNPH1 RPA2
HNRNPH1 CDC16
HNRNPH1 SARS
PFN1 SFRS4
PFN1 NONO
PFN1 ATP6V1F
PFN1 STIP1
PFN1 IDH3G
PFN1 EFEMP2
PFN1 CHD4
PFN1 CAP1
PFN1 IFNGR2
PFN1 BCAP31
PFN1 USP10
PFN1 PFKP
PFN1 ECH1
PFN1 CAPN1
PFN1 ARHGDIB
PFN1 EIF4A1
PFN1 BSG
PFN1 YWHAH
PFN1 DDX39
SEC13 SHC1
SEC13 HSP90AA1
SEC13 COX6B1
SEC13 ETF1
SEC13 PWP1
SEC13 SNRPD3
SEC13 TOP1
SEC13 PSMC1
SEC13 CLTC
SEC13 MTHFS
SEC13 RPN1
SEC13 XRCC6
SEC13 LOC100131311
SEC13 AP2M1
SEC13 BAT1
SEC13 PDXK
SEC13 COX17
SEC13 XPO1
SEC13 MTHFD2
SEC13 KPNB1
SEC13 KIAA0174
SEC13 ARPC2
SEC13 ADRM1
SEC13 BCL2A1
SEC13 MLH1
SEC13 SQSTM1
SEC13 GUSB
FAM120A SON
FAM120A LARP4B
FAM120A DNMT1
FAM120A CHD4
FAM120A NONO
FAM120A KIAA0174
FAM120A CAMLG
FAM120A PMS2L5
FAM120A EFR3A
FAM120A FOXO1
FAM120A CD81
FAM120A PCBP1
FAM120A EXOSC7
FAM120A SNRNP70
FAM120A ACLY
FAM120A NAP1L1
FAM120A ALDH9A1
FAM120A HNRNPK
FAM120A AP2M1
FAM120A HK1
FAM120A PSME1
FAM120A TUBA1A
FAM120A SHC1
FAM120A AARS
FAM120A TOP1
FAM120A PSMD11
FAM120A USP10
FAM120A RAD23A
FAM120A PABPC1
FAM120A ADRM1
FAM120A UBXN4
FAM120A BRD2
FAM120A FEZ2
FAM120A ADAR
FAM120A PARK7
FAM120A PUM1
FAM120A PRKDC
FAM120A RPN2
FAM120A MYST3
FAM120A IFNGR2
FAM120A U2AF1
FAM120A QARS
FAM120A ARHGDIB
FAM120A IRF2
FAM120A EWSR1
FAM120A BSG
FAM120A ATXN2L
FAM120A PEBP1
NP PPIA
NP HSP90AB1
HERPUD1 RCOR1
HERPUD1 SON
HERPUD1 RBM3
HERPUD1 COX6B1
HERPUD1 PABPC4
HERPUD1 PCBP1
HERPUD1 TSG101
HERPUD1 YWHAE
HERPUD1 MAPRE1
HERPUD1 NIPA2
HERPUD1 HTATSF1
HERPUD1 TATDN2
HERPUD1 LOC100131311
HERPUD1 CLTC
HERPUD1 EED
HERPUD1 ISCU
HERPUD1 LHFPL2
HERPUD1 DPYSL2
HERPUD1 DDX18
HERPUD1 KIAA0174
HERPUD1 QARS
HERPUD1 AP2S1
HERPUD1 RPL36AL
HERPUD1 IRF2
HERPUD1 XPO1
HERPUD1 RRP1B
HERPUD1 AIMP1
HERPUD1 MLH1
HERPUD1 ALDH9A1
HERPUD1 UBXN4
CDC16 ARCN1
CDC16 PABPC4
CDC16 PWP1
CDC16 PRDX3
CDC16 DECR1
CDC16 CAP1
CDC16 PSMC1
CDC16 PARK7
CDC16 XRCC6
CDC16 TROVE2
CDC16 TSN
CDC16 NFKB1
CDC16 RBM39
CDC16 CBFB
CDC16 DDX39
CDC16 NARS
CDC16 DYNLL1
CDC16 CFLAR
CDC16 ACLY
CDC16 TAF10
CDC16 XPO1
CDC16 EIF4A3
CDC16 ODC1
CDC16 NONO
CDC16 MANF
CDC16 MAPRE1
CDC16 TOP1
CDC16 ATF4
CDC16 SPCS2
CDC16 BARD1
CDC16 VBP1
CDC16 ECH1
CDC16 LOC100131311
CDC16 TNIP1
CDC16 CLTC
CDC16 SSR2
CDC16 IK
CDC16 CUL3
CDC16 COX6B1
CDC16 PRKDC
CDC16 RPN2
CDC16 CASP3
CDC16 ELF1
CDC16 UQCRC2
CDC16 EWSR1
FXR1 PWP1
FXR1 ATP5J
FXR1 PSMC1
FXR1 CLTC
FXR1 MYL2
FXR1 PARK7
FXR1 XRCC6
FXR1 CUL3
FXR1 CAMLG
FXR1 LBR
FXR1 NARS
FXR1 SRP14
FXR1 GNG10
FXR1 GTF2A2
FXR1 HNRNPK
FXR1 AP2M1
FXR1 XPO1
FXR1 ITGAE
FXR1 MTHFS
FXR1 RRP1B
FXR1 ATR
FXR1 TSG101
FXR1 CAPZA1
FXR1 METAP1
FXR1 MIF
FXR1 TOP1
FXR1 TATDN2
FXR1 RPN1
FXR1 BARD1
FXR1 U2AF1
FXR1 TFAM
FXR1 LOC100131311
FXR1 PEBP1
FXR1 COX17
FXR1 SUMO1
FXR1 MLH1
FXR1 GUSB
FXR1 COX6B1
FXR1 PCBP1
FXR1 CASP3
FXR1 RPL12
FXR1 QARS
FXR1 ATIC
FXR1 PSMA6
FXR1 UFD1L
CAP1 COX6A1
CAP1 SFRS4
CAP1 RPL8
CAP1 SON
CAP1 HSP90AA1
CAP1 FUS
CAP1 RPN2
CAP1 CAPZA1
CAP1 EFEMP2
CAP1 UBE2A
CAP1 RPS7
CAP1 ACLY
CAP1 CLTC
CAP1 IFNGR2
CAP1 RPN1
CAP1 PARK7
CAP1 XRCC6
CAP1 LHFPL2
CAP1 USP10
CAP1 HNRNPU
CAP1 ECH1
CAP1 QARS
CAP1 EIF4A3
CAP1 TUBA4A
CAP1 YWHAH
CAP1 YWHAB
CAP1 CCT8
CAP1 CUL3
NCF2 CSTB
NCF2 SOD2
NCF2 GLRX
NCF2 FBP1
TROVE2 PRMT2
TROVE2 HTATSF1
TROVE2 LOC100131311
TROVE2 EED
TROVE2 PARK7
TROVE2 TSN
TROVE2 KIAA0174
TROVE2 CAMLG
TROVE2 EMG1
TROVE2 PPP1CC
TROVE2 GNB1
TROVE2 WAPAL
TROVE2 DYNLL1
TROVE2 HSP90AA1
TROVE2 PCBP1
TROVE2 IER2
TROVE2 UBL4A
TROVE2 ZNF146
TROVE2 GNG10
TROVE2 TOMM20
TROVE2 NAP1L1
TROVE2 ALDH9A1
TROVE2 TAF10
TROVE2 GTF2E2
TROVE2 XPO1
TROVE2 MTHFS
TROVE2 ATR
TROVE2 AIMP1
TROVE2 HSPE1
TROVE2 TSG101
TROVE2 METAP1
TROVE2 TOP1
TROVE2 TATDN2
TROVE2 RPN1
TROVE2 BARD1
TROVE2 TFAM
TROVE2 BAT1
TROVE2 COX17
TROVE2 EFR3A
TROVE2 MLH1
TROVE2 UBXN4
TROVE2 CUL3
TROVE2 BRD2
TROVE2 FEZ2
TROVE2 PUM1
TROVE2 YWHAE
TROVE2 PTMA
TROVE2 EPS15
TROVE2 UFD1L
TROVE2 TANK
TROVE2 PSMB4
TROVE2 SSB
APEX1 HCCS
APEX1 RANBP1
APEX1 SFRS3
APEX1 PRMT5
APEX1 SUMO1
APEX1 PGK1
HNRNPM SNRPD3
HNRNPM DNMT1
HNRNPM DYNLL1
HNRNPM DAP3
HNRNPM PABPC4
HNRNPM SLC25A5
HNRNPM EFEMP2
HNRNPM HSP90AB1
HNRNPM SLC25A3
HNRNPM PSMD11
HNRNPM NFKB1
HNRNPM HNRNPF
HNRNPM SON
HNRNPM TSN
HNRNPM KDELR2
HNRNPM DNAJA1
HNRNPM ECH1
HNRNPM PRMT5
HNRNPM COPS6
HNRNPM KPNA2
HNRNPM AIMP2
HNRNPM EIF4A3
HNRNPM FDPS
HNRNPM UQCRC2
HNRNPM NUP205
HNRNPM PRMT1
HNRNPM DDX39
HNRNPM HSD17B4
HNRNPM MRPS12
HNRNPM MFAP1
HNRNPM MCM3
GAPDH HSP90AB1
GAPDH PIM1
GAPDH PSMD11
GAPDH ATP6V1F
GAPDH VDAC1
GAPDH CTSH
GAPDH ATP6V1B2
GAPDH LGALS3
GAPDH SNRPC
GAPDH PKM2
GAPDH MAPRE1
GAPDH GPI
GAPDH MIF
GAPDH SNRPD3
GAPDH MFAP1
GAPDH EIF2S1
GAPDH COX8A
GAPDH HSP90AA1
GAPDH TALDO1
GAPDH AIMP2
GAPDH KPNA2
GAPDH EIF3CL
GAPDH FDPS
GAPDH DNAJA1
GAPDH LDHA
GAPDH PRMT1
GAPDH TXNRD1
GAPDH DDX39
GAPDH ADA
GAPDH UQCRH
GAPDH LOC1720
GAPDH SSB
GAPDH PGK1
GAPDH MCM3
EIF3CL PIM1
EIF3CL CHD4
EIF3CL LYL1
EIF3CL PSMC1
EIF3CL XRCC6
EIF3CL NONO
EIF3CL SNRNP70
EIF3CL GPI
EIF3CL DDX39
EIF3CL POLRMT
EIF3CL FOXO1
EIF3CL CD81
EIF3CL HSP90AA1
EIF3CL PKM2
EIF3CL HSP90AB1
EIF3CL ACLY
EIF3CL DPYSL2
EIF3CL TALDO1
EIF3CL HNRNPK
EIF3CL AP2M1
EIF3CL AIMP2
EIF3CL EIF4A3
EIF3CL SRM
EIF3CL RRP1B
EIF3CL CCNF
EIF3CL MFAP1
EIF3CL RBM42
EIF3CL ATIC
EIF3CL CHERP
EIF3CL HSF1
EIF3CL SHC1
EIF3CL VDAC1
EIF3CL HSPE1
EIF3CL MANF
EIF3CL MIF
EIF3CL PCCB
EIF3CL TOP1
EIF3CL RPN1
EIF3CL EIF2S1
EIF3CL BARD1
EIF3CL LOC100131311
EIF3CL COX8A
EIF3CL BAT1
EIF3CL SLBP
EIF3CL PABPC1
EIF3CL ADRM1
EIF3CL POLD2
EIF3CL THOP1
EIF3CL MLH1
EIF3CL SQSTM1
EIF3CL GUSB
EIF3CL AARS
EIF3CL SMC1A
EIF3CL STIP1
EIF3CL PRKDC
EIF3CL RPN2
EIF3CL GNL2
EIF3CL EFEMP2
EIF3CL ATP1B3
EIF3CL AP2S1
EIF3CL MCM2
EIF3CL BCAP31
EIF3CL ATP5D
EIF3CL QARS
EIF3CL RAD23A
EIF3CL COPS6
EIF3CL CAD
EIF3CL TFRC
EIF3CL SSRP1
EIF3CL ATXN2L
EIF3CL CAPN1
DNAJA1 EIF2S2
DNAJA1 DYNLL1
DNAJA1 RARS
DNAJA1 HSP90AA1
DNAJA1 HSPE1
DNAJA1 MANF
DNAJA1 CAPZA1
DNAJA1 HNRNPF
DNAJA1 SUMO2
DNAJA1 PIM1
DNAJA1 SLC25A3
DNAJA1 ARPC2
DNAJA1 SDHB
DNAJA1 PSMD11
DNAJA1 PSMC1
DNAJA1 CLTC
DNAJA1 EBNA1BP2
DNAJA1 IFNGR2
DNAJA1 EIF3F
DNAJA1 TALDO1
DNAJA1 PRMT5
DNAJA1 TKT
DNAJA1 PSMA6
DNAJA1 FDPS
DNAJA1 TXNRD1
DNAJA1 RPL36AL
DNAJA1 GTF2A2
DNAJA1 DDX39
DNAJA1 ME2
DNAJA1 MFAP1
DNAJA1 KDELR2
DNAJA1 CCT8
DNAJA1 PGK1
DDB2 ADAR
DDB2 CAMLG
DDB2 RPN2
PPP1CC SNRPE
PPP1CC COPS5
PPP1CC PABPC4
PPP1CC PWP1
PPP1CC RARS
PPP1CC ZNF131
PPP1CC DECR1
PPP1CC PSMC1
PPP1CC CLTC
PPP1CC RPL12
PPP1CC PARK7
PPP1CC XRCC6
PPP1CC NONO
PPP1CC TSN
PPP1CC CLIC1
PPP1CC C1QBP
PPP1CC KIAA0174
PPP1CC EMG1
PPP1CC SNRPD2
PPP1CC NUP205
PPP1CC TXNRD1
PPP1CC PSMB4
PPP1CC OXA1L
PPP1CC NUBP1
PPP1CC NARS
PPP1CC TMED10
PPP1CC DYNLL1
PPP1CC RPA2
PPP1CC SSR2
PPP1CC HSP90AA1
PPP1CC PGM1
PPP1CC MANF
PPP1CC SRP14
PPP1CC PPIB
PPP1CC UBL4A
PPP1CC GNG10
PPP1CC NAP1L1
PPP1CC TAF10
PPP1CC HNRNPK
PPP1CC AP2M1
PPP1CC BAG1
PPP1CC XPO1
PPP1CC RASSF2
PPP1CC PSME1
PPP1CC DDX39
PPP1CC LOC1720
PPP1CC EIF4B
PPP1CC AIMP1
PPP1CC HSPE1
PPP1CC HSP90AB1
PPP1CC TSG101
PPP1CC ATP5J
PPP1CC RPL4
PPP1CC METAP1
PPP1CC NIPA2
PPP1CC ATF4
PPP1CC RPN1
PPP1CC SPCS2
PPP1CC BARD1
PPP1CC U2AF1
PPP1CC TFAM
PPP1CC LOC100131311
PPP1CC BAT1
PPP1CC SLC25A6
PPP1CC PEBP1
PPP1CC ARPC2
PPP1CC BTG3
PPP1CC GUSB
PPP1CC MLH1
PPP1CC TAX1BP1
PPP1CC RPL13
PPP1CC CCT8
PPP1CC CUL3
PPP1CC LAGE3
PPP1CC AARS
PPP1CC COX6A1
PPP1CC NPM1
PPP1CC COX6B1
PPP1CC MAPRE1
PPP1CC GNL2
PPP1CC TAF7
PPP1CC CASP3
PPP1CC MFAP1
PPP1CC ISCU
PPP1CC MYL6B
PPP1CC SNRPF
PPP1CC VBP1
PPP1CC QARS
PPP1CC UQCRC2
PPP1CC EWSR1
PPP1CC FEZ2
PPP1CC TANK
PPP1CC SRP19
PPP1CC COX8A
SLK RBM34
SLK ZNF280A
CYBB EIF2S2
MATR3 PSMD14
MATR3 POLR2K
MATR3 TMED10
MATR3 GDI2
MATR3 TRA2A
MATR3 EIF4A2
MATR3 SGK1
MATR3 ME2
MATR3 SFRS3
MATR3 HDAC1
MATR3 PTGES3
MATR3 RPA1
MATR3 ARHGDIB
MATR3 PCBP2
MATR3 PABPC1
MATR3 RPL29
MATR3 IDH1
MATR3 PRKAR1A
MATR3 ACTB
POLRMT PIM1
POLRMT CHD4
POLRMT HNRNPU
POLRMT GPI
POLRMT GOT2
POLRMT P4HB
POLRMT NARS
POLRMT CASC3
POLRMT SNRNP70
POLRMT ACLY
POLRMT CAST
POLRMT HK1
POLRMT PRKACA
POLRMT ESPL1
POLRMT KPNB1
POLRMT RBM42
POLRMT CHERP
POLRMT ELF4
POLRMT EZR
POLRMT NONO
POLRMT SHC1
POLRMT FUS
POLRMT BAT3
POLRMT RAE1
POLRMT USP10
POLRMT RAD23A
POLRMT CAPN1
POLRMT BAT1
POLRMT SPTAN1
POLRMT SRM
POLRMT GUSB
POLRMT MCM3
POLRMT AARS
POLRMT SMC1A
POLRMT PRKDC
POLRMT RPN2
POLRMT HCFC1
POLRMT ANXA11
POLRMT AP2S1
POLRMT BMS1
POLRMT MBOAT7
POLRMT ARHGAP1
POLRMT TYK2
POLRMT CAD
POLRMT IRF2
POLRMT EWSR1
POLRMT SF3B2
POLRMT ATXN2L
DYNLL1 SNRPE
DYNLL1 DAP3
DYNLL1 PABPC4
DYNLL1 PWP1
DYNLL1 BST2
DYNLL1 DNMT1
DYNLL1 ATP5J
DYNLL1 DECR1
DYNLL1 RPL8
DYNLL1 PSMC1
DYNLL1 CLTC
DYNLL1 EED
DYNLL1 PARK7
DYNLL1 XRCC6
DYNLL1 ATR
DYNLL1 TSN
DYNLL1 CLIC1
DYNLL1 C1QBP
DYNLL1 ARCN1
DYNLL1 TOMM20
DYNLL1 TKT
DYNLL1 CDK4
DYNLL1 FDPS
DYNLL1 TXNRD1
DYNLL1 PRMT1
DYNLL1 EFR3A
DYNLL1 DDX39
DYNLL1 RPS6
DYNLL1 GUK1
DYNLL1 ETF1
DYNLL1 PCBP1
DYNLL1 HSP90AB1
DYNLL1 SLC25A3
DYNLL1 NFKB1
DYNLL1 GTF2A2
DYNLL1 ACTA2
DYNLL1 DAD1
DYNLL1 TALDO1
DYNLL1 HNRNPK
DYNLL1 AP2M1
DYNLL1 PRDX3
DYNLL1 RPL36AL
DYNLL1 DGUOK
DYNLL1 XPO1
DYNLL1 EIF4A3
DYNLL1 YWHAH
DYNLL1 PSME1
DYNLL1 MFAP1
DYNLL1 KDELR2
DYNLL1 COX6C
DYNLL1 EIF2S2
DYNLL1 TUBA1A
DYNLL1 AIMP1
DYNLL1 HSPE1
DYNLL1 MANF
DYNLL1 PSMB8
DYNLL1 MAPRE1
DYNLL1 TMED10
DYNLL1 METAP1
DYNLL1 TOP1
DYNLL1 PSMD11
DYNLL1 ATF4
DYNLL1 RPS3
DYNLL1 RPN1
DYNLL1 SPCS2
DYNLL1 VBP1
DYNLL1 SNRPD2
DYNLL1 HSP90AA1
DYNLL1 COX17
DYNLL1 NUP205
DYNLL1 ARPC2
DYNLL1 SUMO1
DYNLL1 SSR2
DYNLL1 MLH1
DYNLL1 MRPS12
DYNLL1 SURF1
DYNLL1 CCT8
DYNLL1 CUL3
DYNLL1 COX6A1
DYNLL1 COX6B1
DYNLL1 RPN2
DYNLL1 COX5B
DYNLL1 GNL2
DYNLL1 YWHAE
DYNLL1 HMGB2
DYNLL1 EFEMP2
DYNLL1 SNRPD3
DYNLL1 SDHB
DYNLL1 ARL1
DYNLL1 IFNGR2
DYNLL1 SNRPF
DYNLL1 QARS
DYNLL1 SRI
DYNLL1 ELF1
DYNLL1 HNRNPF
DYNLL1 UQCRC2
DYNLL1 UFD1L
DYNLL1 UBL4A
DYNLL1 RPL10A
DYNLL1 SRP19
DYNLL1 PSMB4
ACAT1 RPS7
ACAT1 RPL12
ACAT1 XRCC6
ACAT1 SPCS2
ACAT1 TSN
ACAT1 TFAM
ACAT1 GTF2E2
ACAT1 UFD1L
ACAT1 EFR3A
ACAT1 GRSF1
ACAT1 SSB
ACAT1 CUL3
PGM1 NAP1L1
PGM1 PCBP1
PGM1 RPN2
PGM1 CASP3
PGM1 IFNGR2
PGM1 EED
PGM1 PARK7
PGM1 USP10
PGM1 CAST
PGM1 HNRNPK
PGM1 AP2M1
PGM1 GNB1
PGM1 ABL1
PGM1 NUP205
PGM1 EWSR1
PGM1 MAP3K4
PGM1 UBXN4
HAX1 COX6A1
HAX1 DAP3
HAX1 TSG101
HAX1 MIF
HAX1 ARD1A
HAX1 BCAP31
HAX1 EIF2S1
HAX1 COX5B
HAX1 EMG1
HAX1 DDT
HAX1 MYL6B
HAX1 SURF1
IL1R1 NNMT
IL1R1 C1S
IL1R1 HTRA1
IL1R1 TAX1BP3
IL1R1 RAB13
IL1R1 SQSTM1
IL1R1 UBXN4
IL1R1 CUL3
PPIB PABPC4
PPIB PWP1
PPIB POLR2F
PPIB LOC100131311
PPIB CLTC
PPIB BUD31
PPIB CLIC1
PPIB HNRNPU
PPIB P4HB
PPIB TXNRD1
PPIB ADRM1
PPIB NARS
PPIB TMED10
PPIB RHOG
PPIB TNIP1
PPIB SSR2
PPIB EXOSC7
PPIB UBL4A
PPIB SNRPF
PPIB TALDO1
PPIB AP2M1
PPIB KPNB1
PPIB PSME1
PPIB ATIC
PPIB TUBA1A
PPIB HSPE1
PPIB MANF
PPIB RALY
PPIB ATF4
PPIB RPN1
PPIB PSMC1
PPIB BAT1
PPIB EWSR1
PPIB PPP1R7
PPIB COX17
PPIB MTHFD2
PPIB GLA
PPIB AARS
PPIB PARK7
PPIB COX6B1
PPIB STIP1
PPIB PSME2
PPIB RPN2
PPIB YWHAE
PPIB AP2S1
PPIB PSMB4
PPIB QARS
PPIB PSMA6
PPIB DGKZ
PPIB UFD1L
PPIB MYL6B
COX7B SNRPE
COX7B COX6A1
COX7B ARD1A
COX7B UBE2A
COX7B HSP90AA1
COX7B VDAC1
COX7B AIMP1
COX7B ATP5G1
COX7B PTMA
COX7B RARS
COX7B ATP5J
COX7B CLTC
COX7B GTF2A2
COX7B ILF2
COX7B TALDO1
COX7B SNRPD2
COX7B PPIA
COX7B PSMB4
COX7B CCT8
COX7B PGK1
APBA2 FEZ1
HSP90AB1 SNRPD3
HSP90AB1 MPP1
HSP90AB1 DAP3
HSP90AB1 PABPC4
HSP90AB1 PWP1
HSP90AB1 FARSA
HSP90AB1 RARS
HSP90AB1 ATP5J
HSP90AB1 PSMC1
HSP90AB1 XRCC6
HSP90AB1 FDPS
HSP90AB1 TXNRD1
HSP90AB1 PRMT1
HSP90AB1 VDAC1
HSP90AB1 AIMP1
HSP90AB1 POLD2
HSP90AB1 CD81
HSP90AB1 HSP90AA1
HSP90AB1 NARS
HSP90AB1 H2AFX
HSP90AB1 TALDO1
HSP90AB1 AIMP2
HSP90AB1 BAG1
HSP90AB1 PPIA
HSP90AB1 XPO1
HSP90AB1 EIF4A3
HSP90AB1 SRM
HSP90AB1 RRP1B
HSP90AB1 MFAP1
HSP90AB1 RBM42
HSP90AB1 PGK1
HSP90AB1 NONO
HSP90AB1 HSPE1
HSP90AB1 MAPRE1
HSP90AB1 PCCB
HSP90AB1 TOP1
HSP90AB1 USP10
HSP90AB1 EIF3F
HSP90AB1 PRMT5
HSP90AB1 BAT1
HSP90AB1 KPNA2
HSP90AB1 PEBP1
HSP90AB1 LDHA
HSP90AB1 MLH1
HSP90AB1 CCT8
HSP90AB1 MCM3
HSP90AB1 LAGE3
HSP90AB1 AARS
HSP90AB1 SMC1A
HSP90AB1 PSMD11
HSP90AB1 PRKDC
HSP90AB1 EIF2S1
HSP90AB1 YWHAE
HSP90AB1 EFEMP2
HSP90AB1 ATP1B3
HSP90AB1 MCM2
HSP90AB1 ATP5D
HSP90AB1 QARS
HSP90AB1 COPS6
HSP90AB1 CTNNB1
HSP90AB1 SSRP1
RABEPK RPN1
RABEPK PPP1R7
RABEPK SNRPE
RABEPK PSMB4
RABEPK CLTC
RABEPK SSB
RABEPK GTF2A2
RABEPK PSMA6
MARCH6 CBLB
MARCH6 BRD2
MARCH6 C16orf35
MARCH6 DGKA
MARCH6 ZNF91
TSC22D1 BRD2
TSC22D1 CD81
TSC22D1 SHC1
TSC22D1 RRAGA
TSC22D1 PCBP1
TSC22D1 IQGAP1
TSC22D1 RPN2
TSC22D1 CD46
TSC22D1 UBL4A
TSC22D1 MYD88
TSC22D1 C1S
TSC22D1 RPN1
TSC22D1 ISCU
TSC22D1 HTRA1
TSC22D1 SPCS2
TSC22D1 HNRNPU
TSC22D1 CTNNB1
TSC22D1 AP2M1
TSC22D1 P4HB
TSC22D1 SSR2
TSC22D1 ALDH9A1
MRPS12 EIF2S2
MRPS12 ATP6V0B
MRPS12 MANF
MRPS12 HCCS
MRPS12 RANBP1
MRPS12 PHB2
MRPS12 SDHB
MRPS12 TSN
MRPS12 EIF3F
MRPS12 DDOST
MRPS12 ATP5G1
MRPS12 HNRNPF
MRPS12 ATP5G2
MRPS12 PRMT1
MRPS12 DDX39
MRPS12 UQCRC2
COL1A2 ACTA2
COL1A2 HTRA1
COL1A2 COL3A1
E2F4 PRKAR1A
GTF2E2 UQCRB
GTF2E2 AIMP1
GTF2E2 WAPAL
GTF2E2 BAG1
GTF2E2 TSG101
GTF2E2 METAP1
GTF2E2 TATDN2
GTF2E2 LOC100131311
GTF2E2 EED
GTF2E2 XRCC6
GTF2E2 BARD1
GTF2E2 KIAA0174
GTF2E2 QARS
GTF2E2 AP2M1
GTF2E2 EMG1
GTF2E2 COX6B1
GTF2E2 UFD1L
GTF2E2 MTHFS
GTF2E2 PSME1
GTF2E2 MLH1
GTF2E2 COX6C
ITGAE NIPA2
ITGAE PMS2L5
ITGAE PSMC1
ITGAE SRP14
ITGAE MTHFS
ITGAE GINS1
MTHFS SNRPG
MTHFS TNIP1
MTHFS PPP1R7
MTHFS SRP14
MTHFS PCBP1
MTHFS HMGB2
MTHFS CASP3
MTHFS ZNF146
MTHFS RPL12
MTHFS TATDN2
MTHFS GNG10
MTHFS TSG101
MTHFS NUP88
MTHFS BARD1
MTHFS U2AF1
MTHFS CAST
MTHFS QARS
MTHFS CAMLG
MTHFS UFD1L
MTHFS XPO1
MTHFS MTHFD2
MTHFS SUMO1
MTHFS HNRNPK
MTHFS BCL2A1
MTHFS TANK
MTHFS H2AFX
MTHFS SQSTM1
RASSF2 EFR3A
RASSF2 SNRPG
RASSF2 TMED10
RASSF2 UBE2A
RASSF2 TNIP1
RASSF2 COX6B1
RASSF2 PCBP1
RASSF2 ATF4
RASSF2 YWHAE
RASSF2 METAP1
RASSF2 NIPA2
RASSF2 TOP1
RASSF2 PSMC1
RASSF2 CLTC
RASSF2 MANF
RASSF2 RPN1
RASSF2 PARK7
RASSF2 SPCS2
RASSF2 HSP90AA1
RASSF2 U2AF1
RASSF2 CAST
RASSF2 KIAA0174
RASSF2 AP2M1
RASSF2 CAMLG
RASSF2 COPS6
RASSF2 NAP1L1
RASSF2 MAPK6
RASSF2 ZNF638
RASSF2 EWSR1
RASSF2 KPNB1
RASSF2 YWHAH
RASSF2 ACLY
RASSF2 TANK
RASSF2 SRP19
RASSF2 CUL3
SPIB BAT1
CCNG2 EDEM1
CCNG2 ELF1
NAMPT TOP1
COPS6 PKM2
COPS6 NONO
COPS6 HSP90AA1
COPS6 SNRPC
COPS6 SF3B2
COPS6 MAPRE1
COPS6 MIF
COPS6 RARS
COPS6 ACLY
COPS6 BCAP31
COPS6 XRCC6
COPS6 TALDO1
COPS6 AP2M1
COPS6 TAF10
COPS6 HK1
COPS6 BAG1
COPS6 GPI
COPS6 FDPS
COPS6 XPO1
COPS6 COX8A
COPS6 POLD2
COPS6 DDT
COPS6 SSRP1
COPS6 MLH1
COPS6 DDX39
COPS6 RBM42
SLC25A5 EIF2S2
SLC25A5 ATP6V0B
SLC25A5 HCCS
SLC25A5 RANBP1
SLC25A5 HNRNPF
SLC25A5 CKS2
SLC25A5 PLK1
SLC25A5 SLC25A3
SLC25A5 ARD1A
SLC25A5 GTF2A2
SLC25A5 RPL10A
SLC25A5 SDHC
SLC25A5 ATP5G1
SLC25A5 PGK1
MYL9 CDC37
APRT COX6B1
APRT VDAC1
APRT PWP1
APRT EXOSC7
APRT CLTC
APRT QARS
APRT AIMP2
APRT PEBP1
MIF SNRPE
MIF DAP3
MIF PWP1
MIF RARS
MIF PSMC1
MIF CLTC
MIF BUD31
MIF RPL12
MIF XRCC6
MIF CLIC1
MIF TKT
MIF TXNRD1
MIF PRMT1
MIF HSP90AA1
MIF PKM2
MIF TSG101
MIF GTF2A2
MIF NAP1L1
MIF AP2M1
MIF TALDO1
MIF AIMP2
MIF PPIA
MIF CSTB
MIF ATIC
MIF COX6C
MIF PGK1
MIF VDAC1
MIF HSPE1
MIF MAPRE1
MIF CKS2
MIF COX5B
MIF U2AF1
MIF COX8A
MIF PDXK
MIF KPNA2
MIF COX17
MIF LDHA
MIF ARPC2
MIF POLD2
MIF DDT
MIF SUMO1
MIF NME1
MIF CKS1B
MIF CCT8
MIF COX6A1
MIF COX6B1
MIF PSME2
MIF RPS19
MIF ATP1B3
MIF POLR2F
MIF MCM2
MIF BCAP31
MIF CTSH
MIF QARS
MIF PSMA6
MIF SNRPD2
MIF HSD17B4
MIF PSMB4
TOP1 UBE2A
TOP1 CENPA
TOP1 PABPC4
TOP1 PWP1
TOP1 CHD4
TOP1 HTATSF1
TOP1 PSMC1
TOP1 CLTC
TOP1 GINS1
TOP1 EED
TOP1 PARK7
TOP1 XRCC6
TOP1 C1QBP
TOP1 CAMLG
TOP1 GPI
TOP1 CDK4
TOP1 P4HB
TOP1 TXNRD1
TOP1 ADRM1
TOP1 NARS
TOP1 TNIP1
TOP1 HSP90AA1
TOP1 PCBP1
TOP1 EXOSC7
TOP1 PKM2
TOP1 MLH1
TOP1 ACLY
TOP1 TSG101
TOP1 NOLC1
TOP1 TALDO1
TOP1 CAST
TOP1 HNRNPK
TOP1 AP2M1
TOP1 ESPL1
TOP1 XPO1
TOP1 RRP1B
TOP1 PSME1
TOP1 NONO
TOP1 VDAC1
TOP1 HSPE1
TOP1 MANF
TOP1 MAPRE1
TOP1 METAP1
TOP1 NIPA2
TOP1 MYO5A
TOP1 PSMD11
TOP1 ATP5J
TOP1 RPN1
TOP1 USP10
TOP1 U2AF1
TOP1 RAD23A
TOP1 TUBA4A
TOP1 MFAP1
TOP1 RPA2
TOP1 DNMT1
TOP1 KPNA2
TOP1 ARHGDIB
TOP1 PABPC1
TOP1 KPNB1
TOP1 ARPC2
TOP1 KIF11
TOP1 SUMO1
TOP1 H2AFX
TOP1 SQSTM1
TOP1 CCT8
TOP1 CUL3
TOP1 MCM3
TOP1 LAGE3
TOP1 SNRNP70
TOP1 AARS
TOP1 SMC1A
TOP1 SNRPG
TOP1 PUM1
TOP1 CCNF
TOP1 COX6B1
TOP1 PRKDC
TOP1 PSME2
TOP1 RPN2
TOP1 YWHAE
TOP1 EFEMP2
TOP1 ATP1B3
TOP1 GOT2
TOP1 MCM2
TOP1 IFNGR2
TOP1 RAE1
TOP1 HNRNPU
TOP1 CAPZA1
TOP1 PFKP
TOP1 TSN
TOP1 QARS
TOP1 CTNNB1
TOP1 ATIC
TOP1 EWSR1
TOP1 SRP19
TOP1 ATR
PSMD11 UBE2A
PSMD11 PWP1
PSMD11 ATP5J
PSMD11 PSMC1
PSMD11 BUD31
PSMD11 EED
PSMD11 PARK7
PSMD11 XRCC6
PSMD11 TXNRD1
PSMD11 PCBP1
PSMD11 EXOSC7
PSMD11 TALDO1
PSMD11 PRDX3
PSMD11 DDX39
PSMD11 MFAP1
PSMD11 PGK1
PSMD11 NONO
PSMD11 HSPE1
PSMD11 MANF
PSMD11 MAPRE1
PSMD11 BARD1
PSMD11 BAT1
PSMD11 COX17
PSMD11 SUMO1
PSMD11 MLH1
PSMD11 UBXN4
PSMD11 CCT8
PSMD11 AARS
PSMD11 COX6B1
PSMD11 NDUFB7
PSMD11 PTMA
PSMD11 SNRPD3
PSMD11 CASP3
PSMD11 IFNGR2
PSMD11 SNRPF
PSMD11 C1QBP
PSMD11 QARS
PSMD11 SART3
PSMD11 PSMA6
PSMD11 SRP19
PSMD11 MYL6B
ATF4 COX6A1
ATF4 TMED10
ATF4 SMAD2
ATF4 COX6B1
ATF4 PWP1
ATF4 MANF
ATF4 TSG101
ATF4 CAPZA1
ATF4 SNRPD2
ATF4 ATP5J
ATF4 EWSR1
ATF4 LOC100131311
ATF4 CLTC
ATF4 RPS3
ATF4 RPN1
ATF4 PARK7
ATF4 SPCS2
ATF4 TSN
ATF4 ZNF638
ATF4 TAF10
ATF4 TFAM
ATF4 KIAA0174
ATF4 QARS
ATF4 AP2M1
ATF4 XPO1
ATF4 RPL38
ATF4 SSR2
ATF4 TANK
ATF4 MLH1
ATF4 TAX1BP1
ATF4 CCT8
ATF4 CUL3
RPN1 SNRPD3
RPN1 MPP1
RPN1 UBE2A
RPN1 ARCN1
RPN1 PABPC4
RPN1 AHR
RPN1 ATIC
RPN1 RARS
RPN1 HTATSF1
RPN1 PSMC1
RPN1 CLTC
RPN1 RPL12
RPN1 EED
RPN1 XRCC6
RPN1 NONO
RPN1 TSN
RPN1 CLIC1
RPN1 KIAA0174
RPN1 CAMLG
RPN1 ILF3
RPN1 TUFM
RPN1 P4HB
RPN1 PRMT1
RPN1 CBFB
RPN1 EFR3A
RPN1 NARS
RPN1 RPA2
RPN1 PWP1
RPN1 TMED10
RPN1 UQCRB
RPN1 TNIP1
RPN1 HSP90AA1
RPN1 ETF1
RPN1 LBR
RPN1 PCBP1
RPN1 EXOSC7
RPN1 UBL4A
RPN1 VDAC1
RPN1 HMGB2
RPN1 GNG10
RPN1 CAPZA1
RPN1 TALDO1
RPN1 DECR1
RPN1 HNRNPK
RPN1 AP2M1
RPN1 BAG1
RPN1 XPO1
RPN1 RRP1B
RPN1 PSME1
RPN1 CCT8
RPN1 DDX39
RPN1 TXN2
RPN1 CUL3
RPN1 TUBA1A
RPN1 YWHAH
RPN1 AIMP1
RPN1 HSPE1
RPN1 MANF
RPN1 TSG101
RPN1 MAPRE1
RPN1 SHC1
RPN1 METAP1
RPN1 NIPA2
RPN1 TATDN2
RPN1 ATP5J
RPN1 SPCS2
RPN1 U2AF1
RPN1 EIF3F
RPN1 TFAM
RPN1 LOC100131311
RPN1 BAT1
RPN1 DNMT1
RPN1 COX17
RPN1 NUP205
RPN1 ARPC2
RPN1 CEBPD
RPN1 SURF1
RPN1 SSR2
RPN1 MLH1
RPN1 TAX1BP1
RPN1 UBXN4
RPN1 UFD1L
RPN1 GUSB
RPN1 AARS
RPN1 COX6A1
RPN1 PARK7
RPN1 COX6B1
RPN1 PSME2
RPN1 NOLC1
RPN1 GNL2
RPN1 YWHAE
RPN1 EFEMP2
RPN1 ATP1B3
RPN1 RPN2
RPN1 AP2S1
RPN1 IFNGR2
RPN1 VBP1
RPN1 QARS
RPN1 GNB1
RPN1 MAPK6
RPN1 EWSR1
RPN1 TANK
RPN1 SRP19
RPN1 PSMB4
RPN1 ATR
RPN1 SSB
RPN1 CASP3
LHFPL2 DNMT1
LHFPL2 RHOG
LHFPL2 TUBA1A
LHFPL2 CD81
LHFPL2 TNIP1
LHFPL2 SLC20A1
LHFPL2 PEX5
LHFPL2 IER2
LHFPL2 IFNGR2
LHFPL2 PARK7
LHFPL2 ECH1
LHFPL2 MAPRE1
LHFPL2 PRDX3
LHFPL2 EPS15
LHFPL2 UQCRC2
LHFPL2 METAP1
LHFPL2 RRP1B
LHFPL2 SRP19
LHFPL2 ALDH9A1
LHFPL2 YWHAB
LHFPL2 CUL3
IFNA2 TYRP1
IFNA2 LOC1720
TUBA4A SNRPG
TUBA4A TUBA1A
TUBA4A UBE2A
TUBA4A RPA2
TUBA4A HSP90AA1
TUBA4A NONO
TUBA4A TNIP1
TUBA4A UBL4A
TUBA4A METAP1
TUBA4A TSN
TUBA4A USP10
TUBA4A ATP5J
TUBA4A BMS1
TUBA4A RAE1
TUBA4A GTF2A2
TUBA4A MFAP1
TUBA4A NAP1L1
TUBA4A PARK7
TUBA4A XRCC6
TUBA4A COX8A
TUBA4A U2AF1
TUBA4A HNRNPU
TUBA4A ARHGDIB
TUBA4A PEBP1
TUBA4A CBFB
TUBA4A LOC1720
TUBA4A ATIC
TUBA4A CUL3
KPNA2 PIM1
KPNA2 XRCC5
KPNA2 CENPA
KPNA2 CHD4
KPNA2 RARS
KPNA2 CLTC
KPNA2 NASP
KPNA2 GINS1
KPNA2 XRCC6
KPNA2 GPI
KPNA2 PRMT1
KPNA2 HSP90AA1
KPNA2 PKM2
KPNA2 ACLY
KPNA2 AP2M1
KPNA2 AIMP2
KPNA2 ESPL1
KPNA2 EIF4A3
KPNA2 CCNF
KPNA2 MFAP1
KPNA2 NONO
KPNA2 VDAC1
KPNA2 MAPRE1
KPNA2 PCCB
KPNA2 KIF11
KPNA2 U2AF1
KPNA2 SLBP
KPNA2 ARPC2
KPNA2 POLD2
KPNA2 NME1
KPNA2 MLH1
KPNA2 H2AFX
KPNA2 CCT8
KPNA2 MCM3
KPNA2 HMGB2
KPNA2 SNRPD3
KPNA2 ATP1B3
KPNA2 MCM2
KPNA2 QARS
KPNA2 TFRC
KPNA2 SSRP1
SPTAN1 DNMT1
SPTAN1 SON
SPTAN1 SCAP
SPTAN1 MAP4K1
SPTAN1 CHD4
SPTAN1 ARHGAP1
SPTAN1 C1R
SPTAN1 P4HB
SPTAN1 SFRS4
SPTAN1 CD81
SPTAN1 TNIP1
SPTAN1 MMP9
SPTAN1 PCBP1
SPTAN1 SLC20A1
SPTAN1 SNRNP70
SPTAN1 TCF3
SPTAN1 DPYSL2
SPTAN1 CAST
SPTAN1 HK1
SPTAN1 PRKACA
SPTAN1 BAT3
SPTAN1 WIPF2
SPTAN1 RBM42
SPTAN1 CHERP
SPTAN1 TUBA1A
SPTAN1 SHC1
SPTAN1 FUS
SPTAN1 RALY
SPTAN1 COL4A2
SPTAN1 USP10
SPTAN1 RAD23A
SPTAN1 CAPN1
SPTAN1 GLG1
SPTAN1 SQSTM1
SPTAN1 GUSB
SPTAN1 ADAR
SPTAN1 PUM1
SPTAN1 GGA3
SPTAN1 PRKDC
SPTAN1 ZYX
SPTAN1 RPN2
SPTAN1 IRF3
SPTAN1 HCFC1
SPTAN1 BSG
SPTAN1 SARS
SPTAN1 PI4KA
SPTAN1 TYK2
SPTAN1 EWSR1
SPTAN1 ATXN2L
GLG1 HCFC1
GLG1 ANXA11
GLG1 HK1
GLG1 ATXN2L
GLG1 CHERP
TRD@ CTSC
TRD@ CD3D
TRD@ LCP2
TRD@ TMED9
TRD@ ACTB
TRD@ CST3
TRD@ IL32
SQSTM1 MPP1
SQSTM1 PWP1
SQSTM1 PSMC1
SQSTM1 CLTC
SQSTM1 EED
SQSTM1 XRCC6
SQSTM1 HNRNPU
SQSTM1 MAN2B1
SQSTM1 CAPG
SQSTM1 CAMLG
SQSTM1 GPI
SQSTM1 P4HB
SQSTM1 TXNRD1
SQSTM1 CD81
SQSTM1 TNIP1
SQSTM1 HSP90AA1
SQSTM1 MMP9
SQSTM1 PCBP1
SQSTM1 PKM2
SQSTM1 NR1H3
SQSTM1 PRKACA
SQSTM1 PSAP
SQSTM1 ACLY
SQSTM1 DPYSL2
SQSTM1 SOD2
SQSTM1 HNRNPK
SQSTM1 AP2M1
SQSTM1 TALDO1
SQSTM1 XPO1
SQSTM1 CHERP
SQSTM1 TUBA1A
SQSTM1 NONO
SQSTM1 SHC1
SQSTM1 VDAC1
SQSTM1 HSPE1
SQSTM1 FUS
SQSTM1 TSG101
SQSTM1 ATP6AP1
SQSTM1 HTRA1
SQSTM1 USP10
SQSTM1 RAD23A
SQSTM1 LOC100131311
SQSTM1 PPP1R7
SQSTM1 ADRM1
SQSTM1 DDT
SQSTM1 RAB13
SQSTM1 AARS
SQSTM1 ACP2
SQSTM1 ATP6V1B2
SQSTM1 LGALS3
SQSTM1 RPN2
SQSTM1 ATP1B3
SQSTM1 BCAP31
SQSTM1 CTSH
SQSTM1 QARS
SQSTM1 MAP4K1
SQSTM1 CAD
SQSTM1 MAPK6
SQSTM1 EWSR1
POLB FRMPD4
CUL3 SNRPE
CUL3 RPL8
CUL3 ARCN1
CUL3 ATP5J
CUL3 EZR
CUL3 PSMC1
CUL3 CLTC
CUL3 EED
CUL3 PARK7
CUL3 XRCC6
CUL3 TSN
CUL3 HNRNPU
CUL3 KIAA0174
CUL3 EMG1
CUL3 EFR3A
CUL3 LBR
CUL3 YWHAB
CUL3 HSPE1
CUL3 TMED10
CUL3 UQCRB
CUL3 HSP90AA1
CUL3 PCBP1
CUL3 EXOSC7
CUL3 UBL4A
CUL3 SNRPF
CUL3 ZNF146
CUL3 TOMM20
CUL3 NAP1L1
CUL3 ALDH9A1
CUL3 TAF10
CUL3 HNRNPK
CUL3 AP2M1
CUL3 PRDX3
CUL3 BAG1
CUL3 XPO1
CUL3 RRP1B
CUL3 PSME1
CUL3 DDX39
CUL3 MFAP1
CUL3 TUBA1A
CUL3 ATR
CUL3 AARS
CUL3 AIMP1
CUL3 WAPAL
CUL3 ECH1
CUL3 MANF
CUL3 TSG101
CUL3 MAPRE1
CUL3 METAP1
CUL3 NIPA2
CUL3 BARD1
CUL3 U2AF1
CUL3 EIF3F
CUL3 TFAM
CUL3 LOC100131311
CUL3 RPA2
CUL3 SNRPD2
CUL3 EWSR1
CUL3 ZNF638
CUL3 ARPC2
CUL3 SUMO1
CUL3 SSR2
CUL3 MLH1
CUL3 UBXN4
CUL3 CCT8
CUL3 BRD2
CUL3 FEZ2
CUL3 COX6A1
CUL3 NPM1
CUL3 PUM1
CUL3 COX6B1
CUL3 SRP14
CUL3 SPCS2
CUL3 PTMA
CUL3 RPN2
CUL3 IFNGR2
CUL3 VBP1
CUL3 GLO1
CUL3 QARS
CUL3 TAF7
CUL3 MAPK6
CUL3 EPS15
CUL3 UQCRC2
CUL3 UFD1L
CUL3 TANK
CUL3 SRP19
CUL3 PSMB4
CUL3 SSB
ATP6V1B2 TUBA1A
ATP6V1B2 CD81
ATP6V1B2 MMP9
ATP6V1B2 PKM2
ATP6V1B2 PSAP
ATP6V1B2 PSMC1
ATP6V1B2 TALDO1
ATP6V1B2 CAPG
ATP6V1B2 HSP90AA1
ATP6V1B2 P4HB
NFE2L1 BCL3
NFE2L1 CCND1
NFE2L1 MGAT1
NFE2L1 BUD31
GLA ELF4
GLA LIMK1
GLA RAD23A
GLA LYL1
GLA BRPF1
GLA CYP27A1
PRKDC PIM1
PRKDC PWP1
PRKDC CHD4
PRKDC EZR
PRKDC PSMC1
PRKDC CLTC
PRKDC GINS1
PRKDC XRCC6
PRKDC HNRNPU
PRKDC DDX39
PRKDC LBR
PRKDC NARS
PRKDC HSP90AA1
PRKDC ACLY
PRKDC NOLC1
PRKDC AP2M1
PRKDC ESPL1
PRKDC XPO1
PRKDC ATIC
PRKDC CHERP
PRKDC NONO
PRKDC TSG101
PRKDC U2AF1
PRKDC RAD23A
PRKDC KPNB1
PRKDC NME1
PRKDC CCT8
PRKDC MCM3
PRKDC LAGE3
PRKDC AARS
PRKDC SMC1A
PRKDC PUM1
PRKDC STIP1
PRKDC RPN2
PRKDC GOT2
PRKDC QARS
PRKDC EWSR1
ATP6V0B COX6A1
ATP6V0B TUBA1A
ATP6V0B RPL36AL
ATP6V0B PARK7
ATP6V0B DAD1
ATP6V0B DDOST
ATP6V0B SRI
ATP6V0B CBFB
ATP6V0B SSR2
ATP6V0B EIF3E
GNL2 SAT1
GNL2 AIMP1
GNL2 HSPE1
GNL2 PCBP1
GNL2 CAPZA1
GNL2 YWHAE
GNL2 METAP1
GNL2 HMGB2
GNL2 SNRPD3
GNL2 PSMC1
GNL2 GTF2A2
GNL2 XRCC6
GNL2 TCF3
GNL2 CLIC1
GNL2 P4HB
GNL2 HNRNPK
GNL2 EIF4A3
GNL2 CLTC
GNL2 CAMLG
GNL2 TUFM
GNL2 BAT1
GNL2 IRF2
GNL2 RABGGTB
GNL2 TXNRD1
GNL2 CCT8
GNL2 PSME1
GNL2 LBR
GNL2 SSB
GNL2 UBXN4
GNL2 PWP1
IRF3 BRD2
IRF3 FEZ2
IRF3 HSF1
IRF3 CAMLG
IRF3 SFRS4
IRF3 FOXO1
IRF3 SHC1
IRF3 GGA3
IRF3 TNIP1
IRF3 RAD23A
IRF3 UCP2
IRF3 RPN2
IRF3 AP2S1
IRF3 ADAR
IRF3 CYTH1
IRF3 PPP3CA
IRF3 AARS
IRF3 SNRNP70
IRF3 MBOAT7
IRF3 MAP3K4
IRF3 TATDN2
IRF3 HARS
IRF3 HNRNPK
IRF3 KIAA0174
IRF3 HK1
IRF3 MYST3
IRF3 BAT1
IRF3 BMS1
IRF3 ZNF638
IRF3 ADRM1
IRF3 QARS
IRF3 LBR
IRF3 ALDH9A1
IRF3 PPP2R4
IRF3 WIPF2
IRF3 RBM42
IRF3 CHERP
IRF3 GUSB
CNN3 ZFP36L2
EFEMP2 RBM42
EFEMP2 DNMT1
EFEMP2 DDX39
EFEMP2 TUBA1A
EFEMP2 COX6B1
EFEMP2 STIP1
EFEMP2 GNB1
EFEMP2 ECH1
EFEMP2 RPN2
EFEMP2 ATP5J
EFEMP2 RALY
EFEMP2 SARS
EFEMP2 ALDH9A1
EFEMP2 IFNGR2
EFEMP2 XRCC6
EFEMP2 MYD88
EFEMP2 ILF3
EFEMP2 USP10
EFEMP2 U2AF1
EFEMP2 TAF10
EFEMP2 ARCN1
EFEMP2 AP2M1
EFEMP2 COX8A
EFEMP2 GPI
EFEMP2 FDPS
EFEMP2 SNRPD2
EFEMP2 YWHAH
EFEMP2 CALM3
EFEMP2 HNRNPK
EFEMP2 PPP2R4
EFEMP2 KDELR2
EFEMP2 BCAP31
EFEMP2 CAPN1
SNRPD3 DAP3
SNRPD3 PWP1
SNRPD3 ATP5J
SNRPD3 XRCC6
SNRPD3 TSN
SNRPD3 H2AFZ
SNRPD3 CDK4
SNRPD3 FDPS
SNRPD3 TXNRD1
SNRPD3 ARCN1
SNRPD3 HSP90AA1
SNRPD3 SNRPC
SNRPD3 NFKB1
SNRPD3 AIMP2
SNRPD3 EIF4A3
SNRPD3 RRP1B
SNRPD3 MFAP1
SNRPD3 NONO
SNRPD3 AIMP1
SNRPD3 HSPE1
SNRPD3 MAPRE1
SNRPD3 METAP1
SNRPD3 EIF3F
SNRPD3 PRMT5
SNRPD3 ARPC2
SNRPD3 CCT8
SNRPD3 MCM3
SNRPD3 COX6A1
SNRPD3 IFNGR2
SNRPD3 DDX18
SNRPD3 PSME1
SNRPD3 HNRNPF
SNRPD3 UQCRC2
SNRPD3 SNRPD2
SNRPD3 SRP19
SNRPD3 PSMB4
GSK3B PABPC1
GSK3B MYL6B
GSK3B NDUFB7
GSK3B HK1
GSK3B ATXN2L
GSK3B BMS1
GSK3B BOP1
BMS1 AARS
BMS1 SHC1
BMS1 PWP1
BMS1 METAP1
BMS1 MBOAT7
BMS1 ATP5D
BMS1 HNRNPU
BMS1 DAP3
BMS1 QARS
BMS1 LYL1
BMS1 C1R
BMS1 RAE1
BMS1 MYL6B
BMS1 ATIC
GOT2 AARS
GOT2 SMC1A
GOT2 CHD4
GOT2 ATP5D
GOT2 STIP1
GOT2 PWP1
GOT2 RPN2
GOT2 ANXA11
GOT2 NOLC1
GOT2 MAPRE1
GOT2 R3HDM1
GOT2 EZR
GOT2 ACLY
GOT2 IFNGR2
GOT2 XRCC6
GOT2 NONO
GOT2 HNRNPU
GOT2 QARS
GOT2 COX8A
GOT2 BAT1
GOT2 ATP1B3
GOT2 PEBP1
GOT2 XPO1
GOT2 EWSR1
GOT2 POLD2
GOT2 SUMO1
GOT2 DDX39
GOT2 HNRNPK
GOT2 NARS
IFNGR2 ARCN1
IFNGR2 PABPC4
IFNGR2 RHEB
IFNGR2 GLRX
IFNGR2 PSMC1
IFNGR2 EED
IFNGR2 PARK7
IFNGR2 ILF3
IFNGR2 TXNRD1
IFNGR2 OXA1L
IFNGR2 MGAT1
IFNGR2 YWHAB
IFNGR2 SFRS4
IFNGR2 CD81
IFNGR2 SSR2
IFNGR2 MANF
IFNGR2 UBL4A
IFNGR2 ALDH9A1
IFNGR2 TALDO1
IFNGR2 AP2M1
IFNGR2 ZNHIT3
IFNGR2 XPO1
IFNGR2 YWHAH
IFNGR2 KDELR2
IFNGR2 TUBA1A
IFNGR2 NONO
IFNGR2 VDAC1
IFNGR2 MAPRE1
IFNGR2 NIPA2
IFNGR2 RAE1
IFNGR2 U2AF1
IFNGR2 EIF3F
IFNGR2 COX8A
IFNGR2 BAT1
IFNGR2 ADRM1
IFNGR2 MLH1
IFNGR2 AARS
IFNGR2 COX6A1
IFNGR2 RPN2
IFNGR2 SARS
IFNGR2 PSME1
IFNGR2 ARHGDIB
IFNGR2 ECH1
IFNGR2 UQCRC2
IFNGR2 EWSR1
IFNGR2 SUMO2
IFNGR2 LMAN2
ACTB TRA2A
ACTB ARF6
ACTB SFRS3
ACTB PABPC1
ACTB PTGES3
ACTB TMED9
ACTB ARPC4
ACTB GNB1
ACTB ARHGDIB
ACTB PCBP2
ACTB PRKAR1A
ACTB AZIN1
ACTB GUK1
ARHGAP1 ELF4
ARHGAP1 PUM1
ARHGAP1 CD81
ARHGAP1 MAP4K1
ARHGAP1 HCFC1
ARHGAP1 CHD4
ARHGAP1 ACLY
ARHGAP1 MBOAT7
ARHGAP1 SNRNP70
ARHGAP1 PPP1R11
ARHGAP1 USP10
ARHGAP1 RAD23A
ARHGAP1 CAPN1
ARHGAP1 PRKACA
ARHGAP1 BAT3
ARHGAP1 MTA1
ARHGAP1 WIPF2
ARHGAP1 RBM42
ARHGAP1 CHERP
ARHGAP1 TYK2
TLN2 RAD23A
RPL23 RPL8
RPL23 RPL29
RPL23 RPS6
RPL23 EIF3E
RPL23 RPL10A
WIPF2 BRD2
WIPF2 ELF4
WIPF2 EZR
WIPF2 PUM1
WIPF2 GGA3
WIPF2 TNIP1
WIPF2 MAN2B1
WIPF2 RPN2
WIPF2 CHD4
WIPF2 CASC3
WIPF2 TATDN2
WIPF2 MYST3
WIPF2 ACLY
WIPF2 SNRNP70
WIPF2 USP10
WIPF2 KLF6
WIPF2 KIAA0174
WIPF2 HK1
WIPF2 IRF2
WIPF2 MBOAT7
WIPF2 EWSR1
WIPF2 KPNB1
WIPF2 QARS
WIPF2 NARS
WIPF2 ALDH9A1
WIPF2 ATXN2L
WIPF2 CHERP
WIPF2 GUSB
WIPF2 UCP2
CSNK1E PEBP1
CSNK1E NONO
CSNK1E PIM1
CSNK1E USP10
CSNK1E CHD4
CSNK1E SMAD2
CSNK1E STIP1
CSNK1E RBM42
SRI TMED10
SRI ATP6V1F
SRI ETF1
SRI MAPRE1
SRI CTDSP2
SRI SDHB
SRI IRAK1
SRI KYNU
SRI BUD31
SRI ILF2
SRI VBP1
SRI C1QBP
SRI TALDO1
SRI PRDX3
SRI CDK4
SRI PRMT1
SRI TXNRD1
SRI PSMB4
SRI KDELR2
SRI LMAN2
SRI HSPE1
IDH3G HK1
IDH3G PIM1
IDH3G ANXA11
IDH3G PFKP
IDH3G THOP1
IDH3G CAPN1
IDH3G POLD2
IDH3G NONO
IDH3G SNRNP70
LAG3 C2
SRP19 SNRPE
SRP19 UBE2A
SRP19 ARCN1
SRP19 PWP1
SRP19 RARS
SRP19 ATP5J
SRP19 RHEB
SRP19 PSMC1
SRP19 PARK7
SRP19 TSN
SRP19 CLIC1
SRP19 TXNRD1
SRP19 VDAC1
SRP19 TMED10
SRP19 HSP90AA1
SRP19 SRP14
SRP19 AP2M1
SRP19 TALDO1
SRP19 PRDX3
SRP19 XPO1
SRP19 EIF4A3
SRP19 YWHAH
SRP19 PSME1
SRP19 ATIC
SRP19 AIMP1
SRP19 HSPE1
SRP19 MAPRE1
SRP19 NIPA2
SRP19 BARD1
SRP19 U2AF1
SRP19 VBP1
SRP19 TFAM
SRP19 ECH1
SRP19 BAT1
SRP19 COX17
SRP19 MTHFD2
SRP19 CCT8
SRP19 GUSB
SRP19 SNRPG
SRP19 PCBP1
SRP19 PTMA
SRP19 SNRPF
SRP19 QARS
SRP19 SMAD2
SRP19 PSMB4
CDC37 FARSA
CDC37 SRM
HSD17B4 DNMT1
HSD17B4 SON
HSD17B4 ARCN1
HSD17B4 HSP90AA1
HSD17B4 EIF4A3
HSD17B4 TCP1
HSD17B4 MFAP1
HSD17B4 CCT8
CFD CD14
CFD SOD2
CFD HSPE1
CFD PSAP
CFD PKM2
PSMB4 SNRPE
PSMB4 MPP1
PSMB4 RPL8
PSMB4 DAP3
PSMB4 COPS5
PSMB4 PWP1
PSMB4 RARS
PSMB4 ATP5J
PSMB4 PSMC1
PSMB4 CLTC
PSMB4 EED
PSMB4 PARK7
PSMB4 XRCC6
PSMB4 TSN
PSMB4 CLIC1
PSMB4 ARCN1
PSMB4 EMG1
PSMB4 FDPS
PSMB4 TXNRD1
PSMB4 DDX39
PSMB4 LBR
PSMB4 RPS6
PSMB4 YWHAB
PSMB4 HSPE1
PSMB4 PSMD14
PSMB4 TMED10
PSMB4 SRP14
PSMB4 EXOSC7
PSMB4 UBL4A
PSMB4 SNRPF
PSMB4 HMGB2
PSMB4 GNG10
PSMB4 TOMM20
PSMB4 DAD1
PSMB4 EIF2S2
PSMB4 XPO1
PSMB4 TXN2
PSMB4 COX6C
PSMB4 ATR
PSMB4 PSMB9
PSMB4 MANF
PSMB4 TSG101
PSMB4 MAPRE1
PSMB4 METAP1
PSMB4 ARD1A
PSMB4 COX5B
PSMB4 VBP1
PSMB4 EIF3F
PSMB4 UFD1L
PSMB4 COX17
PSMB4 AP2M1
PSMB4 SSR2
PSMB4 MLH1
PSMB4 CCT8
PSMB4 LAGE3
PSMB4 AARS
PSMB4 COX6A1
PSMB4 SNRPG
PSMB4 COX6B1
PSMB4 TANK
PSMB4 PCBP1
PSMB4 SPCS2
PSMB4 CASP3
PSMB4 PSME1
PSMB4 ATIC
PSMB4 PSMA6
PSMB4 UQCRC2
PSMB4 SNRPD2
PSMB4 SMAD2
PSMB4 GLO1
PSMB4 SSB
PSMB4 COX8A
ATXN2L LAPTM5
ATXN2L SON
ATXN2L MAP4K1
ATXN2L BCL3
ATXN2L MAP3K4
ATXN2L TNIP1
ATXN2L SNRNP70
ATXN2L TCF3
ATXN2L HNRNPK
ATXN2L HK1
ATXN2L CYTH1
ATXN2L DOCK2
ATXN2L TAX1BP3
ATXN2L CHERP
ATXN2L ELF4
ATXN2L SHC1
ATXN2L UCP2
ATXN2L PRKACA
ATXN2L USP10
ATXN2L RAD23A
ATXN2L BAT1
ATXN2L KPNB1
ATXN2L GUSB
ATXN2L PHF15
ATXN2L BRD2
ATXN2L AARS
ATXN2L ADAR
ATXN2L PUM1
ATXN2L GGA3
ATXN2L RPN2
ATXN2L YWHAE
ATXN2L HCFC1
ATXN2L R3HDM1
ATXN2L PCOLCE
ATXN2L MBOAT7
ATXN2L PI4KA
ATXN2L TYK2
ATXN2L ZNF91
ATXN2L DGKZ
ATXN2L EWSR1
EBP NONO
EBP ARCN1
EBP RARS
EBP PKM2
EBP PCCB
EBP CENPA
EBP NUP62
EBP PSMC1
EBP KIF11
EBP NASP
EBP MTHFD2
EBP PRMT1
EBP POLD2
EBP DDX39
EBP MCM3
DAP3 SNRPE
DAP3 ARCN1
DAP3 PWP1
DAP3 RARS
DAP3 PSMC1
DAP3 CLTC
DAP3 XRCC6
DAP3 NONO
DAP3 CLIC1
DAP3 EMG1
DAP3 GPI
DAP3 TKT
DAP3 FDPS
DAP3 RPS6
DAP3 HSP90AA1
DAP3 EXOSC7
DAP3 HDAC2
DAP3 UBL4A
DAP3 TAF10
DAP3 AP2M1
DAP3 SNRPF
DAP3 TALDO1
DAP3 AIMP2
DAP3 DGUOK
DAP3 XPO1
DAP3 RRP1B
DAP3 PSME1
DAP3 MFAP1
DAP3 ATIC
DAP3 LAGE3
DAP3 VDAC1
DAP3 HSPE1
DAP3 MANF
DAP3 TSG101
DAP3 PCCB
DAP3 ARD1A
DAP3 RPS3
DAP3 COX5B
DAP3 VBP1
DAP3 EIF3F
DAP3 TFAM
DAP3 ECH1
DAP3 SLC25A6
DAP3 PEBP1
DAP3 PPP1R7
DAP3 ADRM1
DAP3 POLD2
DAP3 DDT
DAP3 MLH1
DAP3 CCT8
DAP3 SNRPG
DAP3 COX6B1
DAP3 MAPRE1
DAP3 BCAP31
DAP3 ATP5D
DAP3 MYL6B
DAP3 QARS
DAP3 PSMA6
DAP3 SNRPD2
DAP3 SSB
PABPC4 DNMT1
PABPC4 ARCN1
PABPC4 PWP1
PABPC4 PRMT2
PABPC4 LOC100131311
PABPC4 CLTC
PABPC4 EED
PABPC4 PARK7
PABPC4 XRCC6
PABPC4 TSN
PABPC4 CTNNB1
PABPC4 GPI
PABPC4 PRMT1
PABPC4 SF3B2
PABPC4 RPS6
PABPC4 DDX39
PABPC4 ATP6V1F
PABPC4 SLC20A1
PABPC4 NFKB1
PABPC4 TALDO1
PABPC4 AP2M1
PABPC4 RRP1B
PABPC4 MFAP1
PABPC4 NONO
PABPC4 MANF
PABPC4 FUS
PABPC4 NOLC1
PABPC4 CD81
PABPC4 EIF3F
PABPC4 ECH1
PABPC4 NUP205
PABPC4 SSR2
PABPC4 CCT8
PABPC4 AARS
PABPC4 PUM1
PABPC4 STIP1
PABPC4 RPN2
PABPC4 SARS
PABPC4 BCAP31
PABPC4 QARS
PABPC4 GNB1
PABPC4 EWSR1
C3 C1S
CTSA DGKZ
CTSA LIMK1
CTSA SPG7
CTSA ADRM1
CTSA EIF4A1
CTSA ATP6V1F
CTSA PPP2R4
CTSA RAD23A
CTSA MMP9
ATP5J SNRPE
ATP5J MPP1
ATP5J PIM1
ATP5J RRP1B
ATP5J TAF7
ATP5J COPS5
ATP5J PWP1
ATP5J BAT1
ATP5J RARS
ATP5J HTATSF1
ATP5J PSMC1
ATP5J CLTC
ATP5J EED
ATP5J PARK7
ATP5J XRCC6
ATP5J RPL9
ATP5J HNRNPU
ATP5J CTNNB1
ATP5J CAMLG
ATP5J CDK4
ATP5J RPL38
ATP5J TXNRD1
ATP5J LBR
ATP5J P4HB
ATP5J RPS6
ATP5J CSTB
ATP5J RPA2
ATP5J GRSF1
ATP5J HSP90AA1
ATP5J ETF1
ATP5J RPL10A
ATP5J PCBP1
ATP5J PKM2
ATP5J HDAC2
ATP5J UBL4A
ATP5J NARS
ATP5J CKS2
ATP5J HMGB2
ATP5J GNG10
ATP5J ILF2
ATP5J NAP1L1
ATP5J TALDO1
ATP5J HNRNPK
ATP5J AP2M1
ATP5J BAG1
ATP5J PPIA
ATP5J XPO1
ATP5J METAP1
ATP5J PSME1
ATP5J LOC1720
ATP5J COX6C
ATP5J TUBA1A
ATP5J NONO
ATP5J AIMP1
ATP5J HSPE1
ATP5J MANF
ATP5J TSG101
ATP5J MAPRE1
ATP5J TMED10
ATP5J NIPA2
ATP5J EMG1
ATP5J SPCS2
ATP5J BARD1
ATP5J U2AF1
ATP5J VBP1
ATP5J TFAM
ATP5J SNRPD2
ATP5J PEBP1
ATP5J EFR3A
ATP5J ARPC2
ATP5J SUMO1
ATP5J NME1
ATP5J MLH1
ATP5J CCT8
ATP5J LAGE3
ATP5J AARS
ATP5J COX6A1
ATP5J SNRPG
ATP5J COX6B1
ATP5J RPL18A
ATP5J TANK
ATP5J COX5B
ATP5J VDAC1
ATP5J TSN
ATP5J ATP1B3
ATP5J CENPA
ATP5J ISCU
ATP5J SNRPF
ATP5J QARS
ATP5J ATIC
ATP5J UFD1L
ATP5J SRP14
ATP5J SSB
ATP5J COX8A
ME2 PSMD14
ME2 TMED10
ME2 HCCS
ME2 ARF6
ME2 SFRS3
ME2 HDAC1
ME2 PTGES3
ME2 DDOST
ME2 ARHGDIB
ME2 PCBP2
ME2 P4HB
ME2 SDHC
ME2 IDH1
RPS19 COX17
RPS19 RPL12
RPS19 SLC25A6
C1QBP XRCC6
C1QBP MAPRE1
C1QBP EIF2S2
C1QBP NIPA2
C1QBP RARS
C1QBP RHEB
C1QBP U2AF1
C1QBP PARK7
C1QBP SNRPF
C1QBP HNRNPK
C1QBP AP2M1
C1QBP EWSR1
C1QBP PSMA6
C1QBP XPO1
C1QBP TXNRD1
C1QBP ARPC2
C1QBP MTHFD2
C1QBP YWHAB
C1QBP CCT8
C1QBP COX8A
GPI SSRP1
GPI PIM1
GPI DNMT1
GPI CHD4
GPI NONO
GPI ATP6V1F
GPI STIP1
GPI RAD23A
GPI PWP1
GPI MANF
GPI CDK4
GPI NUP62
GPI PKM2
GPI ESPL1
GPI NOLC1
GPI RPL4
GPI FARSA
GPI ATP1B3
GPI CLTC
GPI ARD1A
GPI BCAP31
GPI CD81
GPI PPP1R7
GPI HCFC1
GPI TALDO1
GPI CAPN1
GPI TKT
GPI TUFM
GPI PRMT1
GPI ARPC2
GPI DDX39
GPI CCT8
GPI RBM42
GPI ATIC
GPI SRM
GPI AIMP2
PCBP2 ETF1
PCBP2 SLC25A3
PCBP2 ELF1
PCBP2 TRA2A
PCBP2 HNRNPF
PCBP2 SFRS3
PCBP2 CD53
PCBP2 HDAC1
PCBP2 PTGES3
PCBP2 DDOST
PCBP2 ARHGDIB
PCBP2 PABPC1
PCBP2 SSR1
PCBP2 SUMO2
PCBP2 PRKAR1A
PCBP2 SDHC
PCBP2 PAFAH1B1
P4HB PSMC1
P4HB CLTC
P4HB EED
P4HB MAN2B1
P4HB KIAA0174
P4HB JUNB
P4HB IDH1
P4HB NARS
P4HB TMED10
P4HB FOXO1
P4HB CD81
P4HB HSP90AA1
P4HB PCBP1
P4HB PKM2
P4HB PSAP
P4HB ACLY
P4HB ACTA2
P4HB PTGES3
P4HB DPYSL2
P4HB TALDO1
P4HB HNRNPK
P4HB HK1
P4HB PRKACA
P4HB KPNB1
P4HB CHERP
P4HB TUBA1A
P4HB SHC1
P4HB MAPRE1
P4HB SFRS3
P4HB RAE1
P4HB ATP6AP1
P4HB USP10
P4HB RAD23A
P4HB PABPC1
P4HB SUMO1
P4HB AARS
P4HB GDI2
P4HB RPN2
P4HB HCFC1
P4HB R3HDM1
P4HB QARS
P4HB DDOST
P4HB CAPG
CBFB TMED10
CBFB AHR
CBFB ARCN1
CBFB LARP4B
CBFB SARS
CBFB RPA2
CBFB ELF1
CBFB SUMO1
CBFB C11orf58
CBFB YWHAB
CBFB PAFAH1B1
DDX39 PIM1
DDX39 UBE2A
DDX39 PWP1
DDX39 CDK4
DDX39 NASP
DDX39 XRCC6
DDX39 HNRNPU
DDX39 NFKB1
DDX39 FDPS
DDX39 PRMT1
DDX39 PCBP1
DDX39 EXOSC7
DDX39 PKM2
DDX39 ACLY
DDX39 TALDO1
DDX39 AP2M1
DDX39 DGUOK
DDX39 ZNHIT3
DDX39 YWHAH
DDX39 KDELR2
DDX39 NONO
DDX39 LOC100131892
DDX39 MANF
DDX39 IK
DDX39 MAPRE1
DDX39 RALY
DDX39 BARD1
DDX39 EIF3F
DDX39 PPP1R7
DDX39 POLD2
DDX39 DDT
DDX39 COX6B1
DDX39 STIP1
DDX39 RPN2
DDX39 AP2S1
DDX39 BCAP31
DDX39 QARS
DDX39 ARHGDIB
NUBP1 RPA2
NUBP1 QARS
NUBP1 TSG101
NUBP1 MAPRE1
NUBP1 XPO1
NUBP1 CLTC
NUBP1 PARK7
NUBP1 SPCS2
NUBP1 EIF3F
NUBP1 RAD23A
NUBP1 BAG1
NUBP1 ZNHIT3
NUBP1 HNRNPU
NUBP1 YWHAB
NUBP1 TXNRD1
NUBP1 YWHAH
NUBP1 SMAD2
NUBP1 LBR
NUBP1 MLH1
NUBP1 ALDH9A1
NUBP1 KDELR2
NUBP1 UBXN4
MUM1 RBM6
PPP2R4 PPP1R7
PPP2R4 MAPRE1
PPP2R4 COX8A
PPP2R4 SNRNP70
PPP2R4 AIMP2
PPP2R4 PKM2
FXR2 HTN1
FXR2 CFB
FXR2 FAS
FXR2 POLR3D
FXR2 SATB1
FXR2 EFNA3
FXR2 FOXO4
ATP6V1F PIM1
ATP6V1F PSME2
ATP6V1F RALY
ATP6V1F NUP62
ATP6V1F PSAP
ATP6V1F BUD31
ATP6V1F BCAP31
ATP6V1F CTSH
ATP6V1F COX5B
ATP6V1F TALDO1
ATP6V1F SOD2
ATP6V1F PPP1R7
ATP6V1F EIF4A1
ATP6V1F SSR2
POLD1 RBM42
POLD1 TKT
PKM2 CENPA
PKM2 FARSA
PKM2 PSMC1
PKM2 BUD31
PKM2 LDHA
PKM2 FDPS
PKM2 MT1A
PKM2 TXNRD1
PKM2 HSP90AA1
PKM2 PSAP
PKM2 GTF2A2
PKM2 ACTA2
PKM2 TALDO1
PKM2 SOD2
PKM2 AIMP2
PKM2 ESPL1
PKM2 SRM
PKM2 CSTB
PKM2 BCL2A1
PKM2 ADA
PKM2 ATIC
PKM2 VDAC1
PKM2 HSPE1
PKM2 KIF11
PKM2 PDXK
PKM2 MTHFD2
PKM2 POLD2
PKM2 H2AFX
PKM2 AARS
PKM2 PSME2
PKM2 LGALS3
PKM2 IFI30
PKM2 BCAP31
PKM2 CTSH
PKM2 PSMA6
PKM2 TFRC
GNG10 IER2
GNG10 LOC100131311
GNG10 XRCC6
GNG10 CLIC1
GNG10 KIAA0174
GNG10 CAMLG
GNG10 EMG1
GNG10 NARS
GNG10 TMED10
GNG10 UQCRB
GNG10 TNIP1
GNG10 HSP90AA1
GNG10 ETF1
GNG10 SRP14
GNG10 ALDH9A1
GNG10 RPS27
GNG10 HNRNPK
GNG10 AP2M1
GNG10 PSME1
GNG10 HSPE1
GNG10 TSG101
GNG10 TATDN2
GNG10 TFAM
GNG10 PSMC1
GNG10 PABPC1
GNG10 MLH1
GNG10 UBXN4
GNG10 FEZ2
GNG10 COX6B1
GNG10 PSME2
GNG10 LYL1
GNG10 QARS
GNG10 MAPK6
GNG10 DGKZ
GNG10 UFD1L
GNG10 TANK
GNG10 MYL6B
EIF3E NPM1
EIF3E AIMP1
EIF3E ETF1
EIF3E RPS10
EIF3E RPS3A
EIF3E RPL4
EIF3E RPL29
EIF3E DECR1
EIF3E SRP72
EIF3E RPS3
EIF3E RPL9
EIF3E TSN
EIF3E ELF1
EIF3E RPL11
RPL36AL TMED10
RPL36AL RPL8
RPL36AL COPS5
RPL36AL RPS10
RPL36AL SPCS2
RPL36AL CD46
RPL36AL HADHA
RPL36AL TSN
RPL36AL RPL29
RPL36AL SDHB
RPL36AL RPS3
RPL36AL COX5B
RPL36AL RPL9
RPL36AL DAD1
RPL36AL ATP5G2
RPL36AL SSR2
RPL36AL RPS6
RPL36AL C11orf58
GANAB CASC3
GANAB TCOF1
RPL10A SNRPE
RPL10A COX6A1
RPL10A RPL8
RPL10A RPL18A
RPL10A RPS10
RPL10A TAF7
RPL10A RARS
RPL10A RPS7
RPL10A ARD1A
RPL10A NAP1L1
RPL10A RPL9
RPL10A TAF10
RPL10A PSMB8
RPL10A SNRPD2
RPL10A RPS6
RPL10A CCT8
PPIA AARS
PPIA SNRPG
PPIA NME1
PPIA RARS
PPIA COX6B1
PPIA COX6A1
PPIA HSPE1
PPIA NASP
PPIA CAPZA1
PPIA HMGB2
PPIA EXOSC7
PPIA VDAC1
PPIA PSMC1
PPIA LDHA
PPIA EBNA1BP2
PPIA GTF2A2
PPIA XRCC6
PPIA SNRPF
PPIA HSP90AA1
PPIA QARS
PPIA TUFM
PPIA CDK4
PPIA SNRPE
PPIA SNRPD2
PPIA PRMT1
PPIA SUMO1
PPIA CCT8
PPIA CKS2
PPIA POLD2
PPIA COX6C
PPIA RPL12
HTN1 CFB
HTN1 FAS
HTN1 ARL4D
HTN1 SATB1
HTN1 EFNA3
HTN1 FOXO4
XPO1 ARL1
XPO1 KIAA0226
XPO1 ARCN1
XPO1 LARP4B
XPO1 PWP1
XPO1 AHR
XPO1 HTATSF1
XPO1 IRAK1
XPO1 PSMC1
XPO1 CLTC
XPO1 EED
XPO1 PARK7
XPO1 XRCC6
XPO1 UBE2A
XPO1 TSN
XPO1 TOMM20
XPO1 CAMLG
XPO1 TXNRD1
XPO1 LOC100131311
XPO1 VGLL4
XPO1 RPA2
XPO1 HSP90AA1
XPO1 PCBP1
XPO1 UBL4A
XPO1 NAP1L1
XPO1 ALDH9A1
XPO1 TAX1BP1
XPO1 TAF10
XPO1 HNRNPK
XPO1 AP2M1
XPO1 PRDX3
XPO1 BAG1
XPO1 ZNHIT3
XPO1 YWHAH
XPO1 RRP1B
XPO1 MFAP1
XPO1 COX6C
XPO1 EZR
XPO1 ATR
XPO1 AIMP1
XPO1 SERINC3
XPO1 NONO
XPO1 TSG101
XPO1 MAPRE1
XPO1 METAP1
XPO1 NIPA2
XPO1 SPCS2
XPO1 USP10
XPO1 BARD1
XPO1 U2AF1
XPO1 VBP1
XPO1 EIF3F
XPO1 TFAM
XPO1 CALM3
XPO1 EWSR1
XPO1 SLC25A6
XPO1 COX17
XPO1 NUP205
XPO1 EFR3A
XPO1 ARPC2
XPO1 SUMO1
XPO1 MLH1
XPO1 UBXN4
XPO1 CCT8
XPO1 MCM3
XPO1 LAGE3
XPO1 BRD2
XPO1 FEZ2
XPO1 SMC1A
XPO1 COX6B1
XPO1 TANK
XPO1 SRP14
XPO1 TNIP1
XPO1 COX5B
XPO1 YWHAE
XPO1 TAF7
XPO1 PTMA
XPO1 RPN2
XPO1 AP2S1
XPO1 ISCU
XPO1 DDX18
XPO1 QARS
XPO1 GNB1
XPO1 CTNNB1
XPO1 EPS15
XPO1 UQCRC2
XPO1 UFD1L
XPO1 SSB
PRKCB GUSB
PRKCB BAT3
METAP1 TAF7
METAP1 COPS5
METAP1 RARS
METAP1 HTATSF1
METAP1 LOC100131311
METAP1 CLTC
METAP1 EED
METAP1 PARK7
METAP1 XRCC6
METAP1 TSN
METAP1 CLIC1
METAP1 KIAA0174
METAP1 GTF2E1
METAP1 CAMLG
METAP1 SNRPD2
METAP1 ALDH9A1
METAP1 UQCRB
METAP1 HSP90AA1
METAP1 PCBP1
METAP1 EXOSC7
METAP1 UBL4A
METAP1 MLH1
METAP1 ZNF146
METAP1 NAP1L1
METAP1 TALDO1
METAP1 AP2M1
METAP1 SNRPF
METAP1 PRDX3
METAP1 BAG1
METAP1 RRP1B
METAP1 PSME1
METAP1 GUSB
METAP1 TUBA1A
METAP1 ATR
METAP1 SHC1
METAP1 AIMP1
METAP1 WAPAL
METAP1 MAPRE1
METAP1 MYO5A
METAP1 NIPA2
METAP1 TATDN2
METAP1 BARD1
METAP1 U2AF1
METAP1 VBP1
METAP1 TFAM
METAP1 PSMC1
METAP1 BAT1
METAP1 EWSR1
METAP1 COX17
METAP1 EFR3A
METAP1 ARPC2
METAP1 CCT8
METAP1 AARS
METAP1 COX6B1
METAP1 SRP14
METAP1 YWHAE
METAP1 MFAP1
METAP1 QARS
METAP1 ATIC
METAP1 EPS15
METAP1 UFD1L
ADA RARS
ADA VDAC1
MFAP1 HSP90AA1
MFAP1 HSPE1
MFAP1 NONO
MFAP1 MAPRE1
MFAP1 ECH1
MFAP1 CKS2
MFAP1 PSMC1
MFAP1 U2AF1
MFAP1 TXNRD1
MFAP1 XRCC6
MFAP1 EIF3F
MFAP1 ACLY
MFAP1 PRMT5
MFAP1 AP2M1
MFAP1 TALDO1
MFAP1 IK
MFAP1 PRMT1
MFAP1 NUP205
MFAP1 UQCRC2
MFAP1 EIF4A3
MFAP1 RRP1B
MFAP1 AIMP1
MFAP1 MLH1
MFAP1 TAF7
MFAP1 PGK1
MFAP1 SSB
MFAP1 CCT8
MFAP1 MCM3
TGFBI C1R
TGFBI COL4A2
TGFBI PCOLCE
TGFBI LAMB1
GUK1 COX6A1
GUK1 RARS
GUK1 SDHB
GUK1 DDOST
GUK1 GLRX
GUK1 PSMA6
RBM34 RANBP2
RBM34 RGN
RBM34 HTR1B
WAPAL UQCRB
WAPAL LARP4B
WAPAL PFDN5
WAPAL GNB1
WAPAL EMG1
WAPAL TMED10
WAPAL ALDH9A1
WAPAL ISCU
WAPAL EIF3F
WAPAL TFAM
WAPAL KIAA0174
WAPAL BAT1
WAPAL CYTH1
WAPAL EPS15
WAPAL USP6NL
WAPAL EFR3A
WAPAL OXA1L
WAPAL TOMM20
WAPAL TAX1BP1
WAPAL UBXN4
HCCS PSMD14
HCCS PHB2
HCCS DDOST
HCCS HNRNPF
HCCS FDPS
HCCS UQCRC2
HCCS IDH1
HCCS ATP5G2
HCCS PGK1
SART3 CTSH
SART3 TRIM26
SART3 USP10
RPL4 SNRPE
RPL4 NPM1
RPL4 NONO
RPL4 HSPE1
RPL4 MANF
RPL4 SRP14
RPL4 CAPZA1
RPL4 HMGB2
RPL4 PTMA
RPL4 PWP1
RPL4 COX5B
RPL4 VBP1
RPL4 CAMLG
RPL4 ARHGDIB
RPL4 EPS15
RPL4 CCT8
MYO5A ACLY
MYO5A TNIP1
MYO5A NARS
MYO5A GTF2E1
MYO5A AP2M1
MYO5A MAP3K4
MYO5A HK1
MYO5A PSMC1
MYO5A AP2S1
MYO5A PCBP1
MYO5A RAE1
SFRS3 PSMD14
SFRS3 PHB2
SFRS3 POLR2K
SFRS3 TMED10
SFRS3 ETF1
SFRS3 GDI2
SFRS3 DGKZ
SFRS3 TRA2A
SFRS3 EIF4A2
SFRS3 SGK1
SFRS3 RAB1A
SFRS3 RPA1
SFRS3 ARF6
SFRS3 HDAC1
SFRS3 PTGES3
SFRS3 RHOH
SFRS3 TMED9
SFRS3 DDOST
SFRS3 ARHGDIB
SFRS3 UQCRC2
SFRS3 IDH1
SFRS3 ARPC4
SFRS3 PRKAR1A
SFRS3 TTC35
ARD1A LAGE3
ARD1A COX6A1
ARD1A HRAS
ARD1A SLC25A6
ARD1A POLR2F
ARD1A MANF
ARD1A VBP1
ARD1A RANBP1
ARD1A PRMT1
ARD1A PGK1
RPS3 ODC1
RPS3 NPM1
RPS3 RPL8
RPS3 CD48
RPS3 H2AFZ
RPS3 COX6B1
RPS3 RPL18A
RPS3 UQCRB
RPS3 RHEB
RPS3 RPS7
RPS3 RPL9
RPS3 VBP1
RPS3 CAMLG
RPS3 SNRPD2
RPS3 CD47
RPS3 UFD1L
RPS3 UBL4A
RPS3 CCT8
RPS3 UQCRH
RPS3 RPL11
TPM4 CD53
TPM4 PAFAH1B1
COX5B SNRPE
COX5B PWP1
COX5B GNB2L1
COX5B RHEB
COX5B PSMC1
COX5B CLTC
COX5B RPL12
COX5B XRCC6
COX5B TSN
COX5B TKT
COX5B RPL38
COX5B VDAC1
COX5B RPS6
COX5B NARS
COX5B HSP90AA1
COX5B SOD2
COX5B AP2M1
COX5B ASAH1
COX5B ATIC
COX5B HSPE1
COX5B TSG101
COX5B TFAM
COX5B SURF1
COX5B COX6A1
COX5B SNRPG
COX5B COX6B1
COX5B PSME2
COX5B POLR2F
COX5B SNRPD2
COX5B TALDO1
COX5B COX8A
USP10 R3HDM1
USP10 PIM1
USP10 CHD4
USP10 PSMC1
USP10 CLTC
USP10 PARK7
USP10 XRCC6
USP10 PPP1R11
USP10 KIAA0174
USP10 NUP205
USP10 NARS
USP10 ALDH9A1
USP10 BCAP31
USP10 SFRS4
USP10 TNIP1
USP10 HSP90AA1
USP10 SNRNP70
USP10 ACLY
USP10 CAST
USP10 HNRNPK
USP10 AP2M1
USP10 HK1
USP10 PRKACA
USP10 ESPL1
USP10 KPNB1
USP10 QARS
USP10 GUSB
USP10 RBM42
USP10 ATIC
USP10 CHERP
USP10 NONO
USP10 VDAC1
USP10 MANF
USP10 FUS
USP10 RALY
USP10 ATP6AP1
USP10 RAD23A
USP10 LOC100131311
USP10 COX8A
USP10 ARHGDIB
USP10 PEBP1
USP10 MTA1
USP10 ILF3
USP10 H2AFX
USP10 CCT8
USP10 MCM3
USP10 AARS
USP10 SMC1A
USP10 PUM1
USP10 GGA3
USP10 STIP1
USP10 RPN2
USP10 AIMP2
USP10 PABPC1
USP10 ATP1B3
USP10 ANXA11
USP10 U2AF1
USP10 CTNNB1
USP10 EWSR1
USP10 TRIM26
BARD1 FEZ2
BARD1 NIPA2
BARD1 SMAD2
BARD1 COX6B1
BARD1 AIMP1
BARD1 HSPE1
BARD1 QARS
BARD1 SRP14
BARD1 TSG101
BARD1 UBE2A
BARD1 PTMA
BARD1 TSN
BARD1 ZNF146
BARD1 PSMC1
BARD1 GINS1
BARD1 EED
BARD1 CLIC1
BARD1 U2AF1
BARD1 TFAM
BARD1 SNAPC1
BARD1 PSME1
BARD1 AP2M1
BARD1 CAMLG
BARD1 EMG1
BARD1 EWSR1
BARD1 COX8A
BARD1 MAPRE1
BARD1 HNRNPK
BARD1 LBR
BARD1 TANK
BARD1 SSB
STAT5A HSF1
STAT5A KLF6
STAT5A ALDH9A1
STAT5A RAD23A
STAT5A MYST3
PRMT5 PSMD14
PRMT5 ARCN1
PRMT5 ETF1
PRMT5 RANBP1
PRMT5 CKS2
PRMT5 DECR1
PRMT5 NFKB1
PRMT5 DDOST
PRMT5 SARS
PRMT5 HNRNPF
PRMT5 PABPC1
PRMT5 UQCRC2
PRMT5 EIF4A3
PRMT5 PRMT1
PRMT5 AZIN1
PRMT5 IK
SLC25A6 COX6B1
SLC25A6 MANF
SLC25A6 TSG101
SLC25A6 ADRM1
SLC25A6 UBL4A
SLC25A6 POLR2F
SLC25A6 RPL12
SLC25A6 PSMC1
SLC25A6 BCAP31
SLC25A6 TAF10
SLC25A6 QARS
SLC25A6 AP2M1
SLC25A6 CAMLG
SLC25A6 EMG1
SLC25A6 PEBP1
SLC25A6 PPP1R7
SLC25A6 GRSF1
SLC25A6 SSR2
SLC25A6 MYL6B
SLC25A6 ATIC
SLC25A6 SURF1
SLC25A6 COX6C
SLC25A6 BOP1
TXN CSTB
SDHC PSMD14
SDHC POLR2K
SDHC SLC25A3
SDHC BCL7B
SDHC SDHB
SDHC GTF2A2
SDHC AZIN1
SDHC DDOST
SDHC TRA2A
SDHC ARHGDIB
SDHC C11orf58
SDHC KDELR2
COX6A1 SNRPE
COX6A1 XRCC5
COX6A1 UBE2A
COX6A1 PWP1
COX6A1 RPS10
COX6A1 RARS
COX6A1 DECR1
COX6A1 RHEB
COX6A1 RPL8
COX6A1 EED
COX6A1 TSN
COX6A1 CLIC1
COX6A1 RPL38
COX6A1 TXNRD1
COX6A1 RPS6
COX6A1 TMSB10
COX6A1 UQCRB
COX6A1 RPA2
COX6A1 HSP90AA1
COX6A1 PCBP1
COX6A1 UBL4A
COX6A1 GTF2A2
COX6A1 TAF10
COX6A1 MAPRE1
COX6A1 PRMT1
COX6A1 ZNHIT3
COX6A1 YWHAH
COX6A1 C11orf58
COX6A1 UQCRH
COX6A1 RALY
COX6A1 COX6C
COX6A1 NONO
COX6A1 MANF
COX6A1 TSG101
COX6A1 CAPZA1
COX6A1 CD46
COX6A1 EBNA1BP2
COX6A1 U2AF1
COX6A1 VBP1
COX6A1 TFAM
COX6A1 TUFM
COX6A1 PPP1R7
COX6A1 AP2M1
COX6A1 DDT
COX6A1 SSR2
COX6A1 CKS1B
COX6A1 SURF1
COX6A1 CCT8
COX6A1 LAGE3
COX6A1 SNRPG
COX6A1 COX6B1
COX6A1 TTC35
COX6A1 DAD1
COX6A1 SPCS2
COX6A1 ATP5G1
COX6A1 POLR2F
COX6A1 SNRPF
COX6A1 LMAN2
COX6A1 PSMA6
COX6A1 SNRPD2
COX6A1 SMAD2
COX6A1 HMGB2
COX6A1 SSB
COX6A1 COX8A
COL5A2 COL15A1
ZYX HSF1
ZYX CCND1
ZYX ADAR
ZYX DNMT1
ZYX LGALS3BP
ZYX FUS
ZYX HCFC1
ZYX COL4A2
ZYX CD81
ZYX CAPN1
ZYX HK1
ZYX PRKACA
ZYX CHERP
ZYX TYK2
RPN2 SON
RPN2 UBE2A
RPN2 GNB1
RPN2 SCAP
RPN2 MAP4K1
RPN2 DNMT1
RPN2 PRMT2
RPN2 CHD4
RPN2 HTATSF1
RPN2 PCOLCE
RPN2 PSMC1
RPN2 BUD31
RPN2 EED
RPN2 PABPC1
RPN2 XRCC6
RPN2 KIAA0226
RPN2 MAN2B1
RPN2 CTNNB1
RPN2 KIAA0174
RPN2 CAMLG
RPN2 ABL1
RPN2 PRKACA
RPN2 PMS2L5
RPN2 ADRM1
RPN2 NARS
RPN2 ALDH9A1
RPN2 MAP3K4
RPN2 BCAP31
RPN2 RPA2
RPN2 CD81
RPN2 TNIP1
RPN2 PCBP1
RPN2 EXOSC7
RPN2 MLH1
RPN2 SNRNP70
RPN2 ACLY
RPN2 NAP1L1
RPN2 ACTA2
RPN2 ATP6AP1
RPN2 DPYSL2
RPN2 TALDO1
RPN2 CAST
RPN2 HNRNPK
RPN2 AP2M1
RPN2 HK1
RPN2 FSCN1
RPN2 UBXN4
RPN2 DOCK2
RPN2 PSME1
RPN2 RBM42
RPN2 ATIC
RPN2 CHERP
RPN2 ELF4
RPN2 TUBA1A
RPN2 PPP1R11
RPN2 NONO
RPN2 SHC1
RPN2 UCP2
RPN2 ECH1
RPN2 MANF
RPN2 FUS
RPN2 TSG101
RPN2 CAPZA1
RPN2 MAPRE1
RPN2 RALY
RPN2 COL4A2
RPN2 FOXO1
RPN2 PWP1
RPN2 RAE1
RPN2 HTRA1
RPN2 U2AF1
RPN2 RAD23A
RPN2 GGA3
RPN2 LOC100131311
RPN2 CAPN1
RPN2 CLTC
RPN2 BAT1
RPN2 EFR3A
RPN2 SSR2
RPN2 NOLC1
RPN2 SURF1
RPN2 GUSB
RPN2 PHF15
RPN2 BRD2
RPN2 AARS
RPN2 SMC1A
RPN2 ADAR
RPN2 PUM1
RPN2 RRAGA
RPN2 COX6B1
RPN2 YWHAE
RPN2 HCFC1
RPN2 R3HDM1
RPN2 HSPA1A
RPN2 MYST3
RPN2 ANXA11
RPN2 AP2S1
RPN2 MYL6B
RPN2 HNRNPU
RPN2 PRNP
RPN2 QARS
RPN2 CAD
RPN2 ARHGDIB
RPN2 EWSR1
RPN2 BSG
RPN2 EZR
RPN2 COX8A
ARHGAP4 ADRM1
ARHGAP4 SHC1
ARHGAP4 CAPN1
NUP62 EIF4A1
NUP62 FARSA
NUP62 THOP1
NUP62 TXN2
POLR2F PPP1R7
POLR2F U2AF1
POLR2F RANBP1
RPA1 ARHGDIB
RPA1 IDH1
RPA1 PTGES3
RPA1 RAB1A
RPA1 ARPC4
RPA1 PRKAR1A
RPA1 GDI2
RPA1 POLR2K
BCAP31 PIM1
BCAP31 UBE2A
BCAP31 BST2
BCAP31 LIMK1
BCAP31 CHD4
BCAP31 IRAK1
BCAP31 PSMC1
BCAP31 CLTC
BCAP31 BUD31
BCAP31 XRCC6
BCAP31 TUFM
BCAP31 MGAT1
BCAP31 BOP1
BCAP31 CCND1
BCAP31 TNIP1
BCAP31 HSP90AA1
BCAP31 CAPN1
BCAP31 ACLY
BCAP31 AP2M1
BCAP31 TALDO1
BCAP31 PSME1
BCAP31 RBM42
BCAP31 ATIC
BCAP31 NONO
BCAP31 SHC1
BCAP31 VDAC1
BCAP31 SF3B2
BCAP31 MANF
BCAP31 CAPZA1
BCAP31 RALY
BCAP31 PCCB
BCAP31 RAD23A
BCAP31 ECH1
BCAP31 PDXK
BCAP31 ADRM1
BCAP31 DDT
BCAP31 SURF1
BCAP31 CCT8
BCAP31 AARS
BCAP31 ADAR
BCAP31 ATP6AP1
BCAP31 PSME2
BCAP31 CTDSP2
BCAP31 MYST3
BCAP31 AP2S1
BCAP31 QARS
BCAP31 EWSR1
BCAP31 COX8A
SAT1 SOD2
ISCU FEZ2
ISCU TMED10
ISCU UQCRB
ISCU TUBA1A
ISCU RPA2
ISCU BIRC2
ISCU BAG1
ISCU HTATSF1
ISCU RPA3
ISCU RHEB
ISCU LOC100131311
ISCU HTRA1
ISCU SPCS2
ISCU RPL9
ISCU PRNP
ISCU TAF10
ISCU KIAA0174
ISCU AP2M1
ISCU CAMLG
ISCU GNB1
ISCU EPS15
ISCU ZNF638
ISCU UBL4A
ISCU CALM3
ISCU SSR2
ISCU MLH1
ISCU ALDH9A1
ISCU TAX1BP1
ISCU BMI1
ISCU YWHAB
ISCU BRD2
PFKP UBE2A
PFKP VDAC1
PFKP NONO
PFKP EXOSC7
PFKP PSMC1
PFKP GINS1
PFKP RAD23A
PFKP HK1
PFKP PRKACA
PFKP ESPL1
PFKP ADRM1
PFKP GUSB
TYK2 SNRNP70
TYK2 DNMT1
TYK2 SON
TYK2 GGA3
TYK2 FUS
TYK2 MAP4K1
TYK2 HCFC1
TYK2 BSG
TYK2 CHD4
TYK2 SFRS4
TYK2 COL4A2
TYK2 ACLY
TYK2 MBOAT7
TYK2 DPYSL2
TYK2 PI4KA
TYK2 RAD23A
TYK2 SARS
TYK2 HK1
TYK2 BAT1
TYK2 ABL1
TYK2 ESPL1
TYK2 BCL3
TYK2 MTA1
TYK2 CNN2
TYK2 BAT3
TYK2 RBM42
TYK2 CHERP
TYK2 CAPN1
CAD AARS
CAD SHC1
CAD HSP90AA1
CAD VDAC1
CAD HCFC1
CAD CHD4
CAD ACLY
CAD MCM2
CAD RBM42
CAD SRM
CAD RAD23A
CAD AIMP2
CAD PRKACA
CAD ESPL1
CAD STIP1
CAD POLD2
CAD RRP1B
CAD MCM3
IRF2 BRD2
IRF2 RCOR1
IRF2 GGA3
IRF2 SF3B2
IRF2 DNMT1
IRF2 NARS
IRF2 MYST3
IRF2 NFKB1
IRF2 PI4KA
IRF2 RAD23A
IRF2 ARCN1
IRF2 KIAA0174
IRF2 HNRNPK
IRF2 BAT1
IRF2 RBM42
IRF2 RRP1B
IRF2 PSME1
IRF2 LBR
IRF2 UBXN4
IRF2 CHERP
SNRPD2 SNRPE
SNRPD2 RPL8
SNRPD2 PWP1
SNRPD2 RARS
SNRPD2 RPA3
SNRPD2 RPL12
SNRPD2 EED
SNRPD2 RPL9
SNRPD2 TSN
SNRPD2 TUFM
SNRPD2 RPL38
SNRPD2 RPS6
SNRPD2 HSP90AA1
SNRPD2 SNRPC
SNRPD2 HDAC2
SNRPD2 UBL4A
SNRPD2 GTF2A2
SNRPD2 ZNHIT3
SNRPD2 CSTB
SNRPD2 COX6C
SNRPD2 VDAC1
SNRPD2 HSPE1
SNRPD2 MANF
SNRPD2 EBNA1BP2
SNRPD2 TFAM
SNRPD2 DDT
SNRPD2 MLH1
SNRPD2 CCT8
SNRPD2 LAGE3
SNRPD2 SNRPG
SNRPD2 PARK7
SNRPD2 COX6B1
SNRPD2 YWHAE
SNRPD2 SNRPF
SNRPD2 VBP1
SNRPD2 PSME1
SNRPD2 SMAD2
SNRPD2 HMGB2
SNRPD2 MYL6B
SNRPD2 SSB
SNRPD2 COX8A
CNN2 BSG
TCP1 PSMD14
TCP1 LOC100131892
TCP1 ETF1
TCP1 SUMO2
TCP1 DECR1
TCP1 C11orf58
GNL1 EFNA3
GNL1 FOXO4
PAFAH1B1 TRA2A
PAFAH1B1 RHOH
PAFAH1B1 ELF1
FAM53B PHF15
DNMT1 AARS
DNMT1 ELF4
DNMT1 SFRS4
DNMT1 CD81
DNMT1 SHC1
DNMT1 ARCN1
DNMT1 TNIP1
DNMT1 HSP90AA1
DNMT1 GNB1
DNMT1 PCBP1
DNMT1 FUS
DNMT1 MAP4K1
DNMT1 CAPZA1
DNMT1 HCFC1
DNMT1 R3HDM1
DNMT1 PSMC1
DNMT1 SARS
DNMT1 RAD23A
DNMT1 ECH1
DNMT1 MAPRE1
DNMT1 CAPN1
DNMT1 PI4KA
DNMT1 PRKACA
DNMT1 NUP205
DNMT1 EWSR1
DNMT1 EIF4A3
DNMT1 CHD4
DNMT1 KDELR2
DNMT1 CHERP
DNMT1 DPYSL2
LAPTM5 TMED10
LAPTM5 BRD2
LAPTM5 CYTH1
SERPING1 LGALS3BP
SERPING1 CD14
SERPING1 C2
SERPING1 PSAP
AHR ARPC2
AHR SMC1A
RPS10 SNRPE
RPS10 POLR2K
RPS10 NPM1
RPS10 RPL8
RPS10 RPS3A
RPS10 RPL9
RPS10 UQCRB
RPS10 RHOH
RPS10 CD47
RPS10 RPL11
FARSA PIM1
FARSA PWP1
FARSA CHD4
FARSA THOP1
FARSA EIF4A1
FARSA POLD2
FARSA RBM42
FARSA ATIC
FARSA SRM
FARSA MCM3
MPST ATP5D
GNB2L1 C16orf35
GNB2L1 EIF3F
GNB2L1 QARS
GNB2L1 RPL12
GNB2L1 CAMLG
GNB2L1 ATR
ZNF131 SPCS2
ZNF131 TSN
ZNF131 NIPA2
ZNF131 KIAA0174
ZNF131 CCT8
DECR1 EIF2S2
DECR1 NPM1
DECR1 COPS5
DECR1 PCBP1
DECR1 SLC25A3
DECR1 RANBP1
DECR1 TMED10
DECR1 NIPA2
DECR1 SDHB
DECR1 RARS
DECR1 RHEB
DECR1 PSMC1
DECR1 TOMM20
DECR1 EED
DECR1 PARK7
DECR1 SPCS2
DECR1 TSN
DECR1 CLIC1
DECR1 VBP1
DECR1 EIF3F
DECR1 PRDX3
DECR1 BAG1
DECR1 ELF1
DECR1 LMAN2
DECR1 UQCRC2
DECR1 PSMD14
DECR1 SUMO1
DECR1 SSR2
DECR1 C11orf58
DECR1 CCT8
IRAK1 MPP1
IRAK1 ARCN1
IRAK1 MAPRE1
IRAK1 UBL4A
IRAK1 HTATSF1
IRAK1 EED
IRAK1 VBP1
IRAK1 PSME1
IRAK1 FDPS
IRAK1 UQCRC2
IRAK1 KDELR2
IRAK1 CCT8
CLTC SNRPE
CLTC UBE2A
CLTC PWP1
CLTC TSN
CLTC RARS
CLTC RHEB
CLTC PSMC1
CLTC EED
CLTC PARK7
CLTC XRCC6
CLTC ARCN1
CLTC CAMLG
CLTC TXNRD1
CLTC NARS
CLTC RPA2
CLTC HSP90AA1
CLTC PCBP1
CLTC EXOSC7
CLTC HDAC2
CLTC UBL4A
CLTC ACLY
CLTC GTF2A2
CLTC ILF2
CLTC DPYSL2
CLTC TALDO1
CLTC CAST
CLTC HNRNPK
CLTC AP2M1
CLTC BAG1
CLTC EIF4A3
CLTC YWHAH
CLTC ASAH1
CLTC PSME1
CLTC KDELR2
CLTC TUBA1A
CLTC NONO
CLTC VDAC1
CLTC MANF
CLTC TSG101
CLTC CAPZA1
CLTC MAPRE1
CLTC SHC1
CLTC PSMA6
CLTC SPCS2
CLTC U2AF1
CLTC VBP1
CLTC EIF3F
CLTC TFAM
CLTC LOC100131311
CLTC EWSR1
CLTC COX17
CLTC ARPC2
CLTC DDT
CLTC SUMO1
CLTC SSR2
CLTC MLH1
CLTC SURF1
CLTC CCT8
CLTC PUM1
CLTC COX6B1
CLTC TNIP1
CLTC QARS
CLTC CTNNB1
CLTC MAPK6
CLTC UFD1L
CLTC GRSF1
CLTC SMAD2
CLTC TANK
CLTC SSB
CLTC COX8A
GINS1 FEZ2
GINS1 LRBA
GINS1 AARS
GINS1 VDAC1
GINS1 PCBP1
GINS1 KIF2C
GINS1 YWHAH
GINS1 MLH1
GINS1 CHD4
GINS1 PSMC1
GINS1 CDK4
GINS1 MCM2
GINS1 XRCC6
GINS1 ATR
GINS1 U2AF1
GINS1 HNRNPK
GINS1 KIF11
GINS1 AIMP2
GINS1 EMG1
GINS1 ESPL1
GINS1 POLD2
GINS1 SSRP1
GINS1 NME1
GINS1 CCNF
GINS1 NARS
GINS1 H2AFX
GINS1 MCM3
KLF6 BRD2
KLF6 KIAA0226
KLF6 PRMT2
KLF6 MYST3
KLF6 LOC100131311
KLF6 KIAA0174
KLF6 CAMLG
KLF6 GUSB
IGL@ LOC91316
BCL3 C1R
BCL3 ACTA2
BCL3 MAN2B1
BCL3 COL4A2
BCL3 PCOLCE
IDH1 GDI2
IDH1 SGK1
IDH1 RAB1A
IDH1 HDAC1
IDH1 PTGES3
IDH1 ADSS
IDH1 PRKAR1A
OXA1L SFRS4
OXA1L AIMP1
OXA1L UBL4A
OXA1L PARK7
OXA1L EIF3F
OXA1L KIAA0174
OXA1L PSME1
OXA1L RAE1
OXA1L SSR2
OXA1L MLH1
OXA1L YWHAB
CALM3 BRD2
CALM3 TMED10
CALM3 GNB1
CALM3 RPA2
CALM3 ALDH9A1
CALM3 PRNP
CALM3 RRAGA
C2 CD14
C2 TCN2
PMP22 PCOLCE
PMP22 C1S
PTPN6 HARS
PTPN6 ADAR
RBM3 MAPRE1
RBM3 RPL9
RBM3 EIF3F
SRP14 SNRPE
SRP14 UQCRB
SRP14 NIPA2
SRP14 PWP1
SRP14 BAG1
SRP14 TSG101
SRP14 TAF7
SRP14 HMGB2
SRP14 PSMC1
SRP14 MLH1
SRP14 XRCC6
SRP14 TSN
SRP14 HNRNPK
SRP14 U2AF1
SRP14 TFAM
SRP14 CAMLG
SRP14 EMG1
SRP14 SSB
SRP14 MAPK6
SRP14 ARPC2
SRP14 SUMO1
SRP14 QARS
SRP14 TANK
SRP14 RPS6
SRP14 COX6C
SRP14 HSPE1
CYP27A1 CAPG
CYP27A1 LGALS3
MEF2A PSEN1
MEF2A PPFIA1
ZNF146 NPM1
ZNF146 BAT1
ZNF146 UQCRB
ZNF146 LOC100131311
ZNF146 EED
ZNF146 DDX18
ZNF146 HNRNPK
ZNF146 CAMLG
ZNF146 EMG1
ZNF146 EPS15
ZNF146 MLH1
ZNF146 ARPC2
SNRNP70 SON
SNRNP70 KIAA0226
SNRNP70 LIMK1
SNRNP70 CHD4
SNRNP70 HTATSF1
SNRNP70 HARS
SNRNP70 PPP1R11
SNRNP70 KIAA0174
SNRNP70 CAMLG
SNRNP70 PRKACA
SNRNP70 PMS2L5
SNRNP70 SF3B2
SNRNP70 MGAT1
SNRNP70 NARS
SNRNP70 BOP1
SNRNP70 SFRS4
SNRNP70 TNIP1
SNRNP70 CYTH1
SNRNP70 MAP3K4
SNRNP70 ACLY
SNRNP70 ZRSR2
SNRNP70 ALDH9A1
SNRNP70 AP2M1
SNRNP70 HK1
SNRNP70 BAT3
SNRNP70 HNRNPU
SNRNP70 KPNB1
SNRNP70 RBM42
SNRNP70 CHERP
SNRNP70 HSF1
SNRNP70 ELF4
SNRNP70 EZR
SNRNP70 SHC1
SNRNP70 UCP2
SNRNP70 FUS
SNRNP70 FAM3A
SNRNP70 RALY
SNRNP70 RAD23A
SNRNP70 GGA3
SNRNP70 ECH1
SNRNP70 CAPN1
SNRNP70 BAT1
SNRNP70 ZNF638
SNRNP70 MTA1
SNRNP70 RAE1
SNRNP70 GUSB
SNRNP70 BRD2
SNRNP70 AARS
SNRNP70 SMC1A
SNRNP70 ADAR
SNRNP70 PUM1
SNRNP70 HCFC1
SNRNP70 R3HDM1
SNRNP70 MYST3
SNRNP70 AP2S1
SNRNP70 MBOAT7
SNRNP70 C16orf35
SNRNP70 QARS
SNRNP70 EWSR1
SNRNP70 TRIM26
PSAP ACP2
PSAP LGALS3BP
PSAP RABGGTB
PSAP IFI30
PSAP CD81
PSAP ATP6AP1
PSAP RAD23A
PSAP MAN2B1
PSAP CD14
HNRNPK ATP1B3
HNRNPK SON
HNRNPK UBE2A
HNRNPK TUBA1A
HNRNPK LARP4B
HNRNPK CHD4
HNRNPK PSMC1
HNRNPK EED
HNRNPK XRCC6
HNRNPK HNRNPU
HNRNPK KIAA0174
HNRNPK CAMLG
HNRNPK ILF3
HNRNPK EMG1
HNRNPK TXNRD1
HNRNPK ADRM1
HNRNPK LBR
HNRNPK NARS
HNRNPK ALDH9A1
HNRNPK MAP3K4
HNRNPK PRNP
HNRNPK FOXO1
HNRNPK RPA2
HNRNPK HSP90AA1
HNRNPK PCBP1
HNRNPK MLH1
HNRNPK ACLY
HNRNPK NAP1L1
HNRNPK CAPZA1
HNRNPK AP2M1
HNRNPK HK1
HNRNPK RRP1B
HNRNPK LRBA
HNRNPK PSME1
HNRNPK GUSB
HNRNPK EZR
HNRNPK GNB1
HNRNPK AARS
HNRNPK HSPE1
HNRNPK FUS
HNRNPK TSG101
HNRNPK MAPRE1
HNRNPK TATDN2
HNRNPK EPS15
HNRNPK U2AF1
HNRNPK RAD23A
HNRNPK LOC100131311
HNRNPK TNIP1
HNRNPK BAT1
HNRNPK PABPC1
HNRNPK RAE1
HNRNPK SUMO1
HNRNPK PEBP1
HNRNPK BRD2
HNRNPK FEZ2
HNRNPK PARK7
HNRNPK PUM1
HNRNPK COX6B1
HNRNPK YWHAE
HNRNPK ATIC
HNRNPK NDUFB7
HNRNPK PPP1R11
HNRNPK CASP3
HNRNPK AP2S1
HNRNPK QARS
HNRNPK EWSR1
HNRNPK COX8A
AP2M1 MPP1
AP2M1 UBE2A
AP2M1 ARCN1
AP2M1 BAT1
AP2M1 TSN
AP2M1 UBXN4
AP2M1 PRMT2
AP2M1 RARS
AP2M1 PRDX3
AP2M1 HTATSF1
AP2M1 LOC100131311
AP2M1 EED
AP2M1 PARK7
AP2M1 XRCC6
AP2M1 NONO
AP2M1 CLIC1
AP2M1 CTNNB1
AP2M1 KIAA0174
AP2M1 CAMLG
AP2M1 ILF3
AP2M1 EMG1
AP2M1 C1R
AP2M1 GNB1
AP2M1 TXNRD1
AP2M1 ADRM1
AP2M1 LBR
AP2M1 NARS
AP2M1 POLD2
AP2M1 RPA2
AP2M1 PWP1
AP2M1 TMED10
AP2M1 TNIP1
AP2M1 HSP90AA1
AP2M1 ETF1
AP2M1 PCBP1
AP2M1 EXOSC7
AP2M1 UBL4A
AP2M1 NUP205
AP2M1 ALDH9A1
AP2M1 RBM42
AP2M1 H2AFX
AP2M1 ACLY
AP2M1 GTF2A2
AP2M1 TAX1BP1
AP2M1 TALDO1
AP2M1 CAST
AP2M1 BAG1
AP2M1 YWHAH
AP2M1 PSME1
AP2M1 KDELR2
AP2M1 ATIC
AP2M1 COX6C
AP2M1 EFR3A
AP2M1 BRD2
AP2M1 TUBA1A
AP2M1 ATR
AP2M1 SHC1
AP2M1 VDAC1
AP2M1 HSPE1
AP2M1 MANF
AP2M1 TSG101
AP2M1 KIAA0226
AP2M1 MAPRE1
AP2M1 NIPA2
AP2M1 RALY
AP2M1 TATDN2
AP2M1 RAE1
AP2M1 U2AF1
AP2M1 VBP1
AP2M1 EIF3F
AP2M1 RAD23A
AP2M1 ECH1
AP2M1 PSMC1
AP2M1 UFD1L
AP2M1 SMC1A
AP2M1 PEBP1
AP2M1 COX17
AP2M1 ARPC2
AP2M1 SUMO1
AP2M1 SSR2
AP2M1 MLH1
AP2M1 SURF1
AP2M1 CCT8
AP2M1 GUSB
AP2M1 AARS
AP2M1 PUM1
AP2M1 SMAD2
AP2M1 COX6B1
AP2M1 STIP1
AP2M1 PSME2
AP2M1 SPCS2
AP2M1 PABPC1
AP2M1 NDUFB7
AP2M1 ATP1B3
AP2M1 AP2S1
AP2M1 LYL1
AP2M1 QARS
AP2M1 MAPK6
AP2M1 UQCRC2
AP2M1 EWSR1
AP2M1 MYL6B
AP2M1 SSB
AP2M1 CASP3
AP2M1 COX8A
AIMP2 AARS
AIMP2 NME1
AIMP2 NONO
AIMP2 VDAC1
AIMP2 HSPE1
AIMP2 ECH1
AIMP2 MCM2
AIMP2 ATP1B3
AIMP2 PSMC1
AIMP2 EBNA1BP2
AIMP2 XRCC6
AIMP2 PRMT1
AIMP2 TALDO1
AIMP2 RRP1B
AIMP2 TKT
AIMP2 ESPL1
AIMP2 FDPS
AIMP2 ADRM1
AIMP2 POLD2
AIMP2 SRM
AIMP2 SSRP1
AIMP2 EIF4A3
AIMP2 MCM3
CD47 EIF4A2
CD47 SUMO1
TAX1BP3 HCFC1
TAX1BP3 SPARC
TAX1BP3 CHERP
C11orf58 PSMD14
C11orf58 NPM1
C11orf58 SSR1
C11orf58 AIMP1
C11orf58 ETF1
C11orf58 TRA2A
C11orf58 RAB1A
C11orf58 RARS
C11orf58 SLC25A3
C11orf58 SDHB
C11orf58 TSN
C11orf58 CLIC1
C11orf58 PSME1
C11orf58 PSMB8
C11orf58 FDPS
C11orf58 UQCRC2
C11orf58 SUMO1
C11orf58 GLO1
LAGE3 AARS
LAGE3 SMC1A
LAGE3 NONO
LAGE3 HSP90AA1
LAGE3 MAPRE1
LAGE3 UBL4A
LAGE3 NARS
LAGE3 PSMC1
LAGE3 XRCC6
LAGE3 U2AF1
LAGE3 SPCS2
LAGE3 COMMD1
LAGE3 VBP1
LAGE3 TAF10
LAGE3 QARS
LAGE3 HTATSF1
LAGE3 DGUOK
LAGE3 COX6B1
LAGE3 ARPC2
LAGE3 TALDO1
LAGE3 MLH1
LAGE3 SURF1
EIF2S2 PSMD14
EIF2S2 SSR1
EIF2S2 COPS5
EIF2S2 ETF1
EIF2S2 TTC35
EIF2S2 PGK1
EIF2S2 MAPRE1
EIF2S2 NPM1
EIF2S2 RARS
EIF2S2 SDHB
EIF2S2 KYNU
EIF2S2 PARK7
EIF2S2 CTSH
EIF2S2 TSN
EIF2S2 HSP90AA1
EIF2S2 PRDX3
EIF2S2 PSMB8
EIF2S2 ZNHIT3
EIF2S2 TUFM
EIF2S2 UQCRC2
EIF2S2 UFD1L
EIF2S2 SUMO1
EIF2S2 ASAH1
EIF2S2 CCT8
EIF2S2 UQCRH
EIF2S2 GLO1
EIF2S2 SSB
EIF2S2 HSPE1
RCOR1 PI4KA
RCOR1 LARP4B
RCOR1 BCL6
RCOR1 SERINC3
RCOR1 CYTH1
ATR ARCN1
ATR RARS
ATR LOC100131311
ATR CAMLG
ATR RPL38
ATR SF3B2
ATR YWHAB
ATR SFRS4
ATR RPA2
ATR TOMM20
ATR TAF10
ATR BAG1
ATR PSME1
ATR GUSB
ATR VDAC1
ATR AIMP1
ATR MANF
ATR TSG101
ATR MAPRE1
ATR TATDN2
ATR SPCS2
ATR EIF3F
ATR TNIP1
ATR PEBP1
ATR EFR3A
ATR SSR2
ATR MLH1
ATR TAX1BP1
ATR SURF1
ATR PUM1
ATR PSME2
ATR CTDSP2
ATR TSN
ATR ATP1B3
ATR QARS
ATR MAPK6
ATR EPS15
ATR UQCRC2
ATR TANK
ATR SSB
VDAC1 SNRPE
VDAC1 MPP1
VDAC1 PIM1
VDAC1 PWP1
VDAC1 RARS
VDAC1 PSMC1
VDAC1 BUD31
VDAC1 XRCC6
VDAC1 MTHFD2
VDAC1 TKT
VDAC1 PRMT1
VDAC1 TXNRD1
VDAC1 ADRM1
VDAC1 BOP1
VDAC1 HSP90AA1
VDAC1 MANF
VDAC1 EXOSC7
VDAC1 NARS
VDAC1 GTF2A2
VDAC1 SOD2
VDAC1 TALDO1
VDAC1 ESPL1
VDAC1 CSTB
VDAC1 CCNF
VDAC1 ATIC
VDAC1 EBNA1BP2
VDAC1 NONO
VDAC1 HSPE1
VDAC1 CDK4
VDAC1 TSG101
VDAC1 EIF2S1
VDAC1 RAD23A
VDAC1 PDXK
VDAC1 COX17
VDAC1 LDHA
VDAC1 POLD2
VDAC1 DDT
VDAC1 SUMO1
VDAC1 NME1
VDAC1 H2AFX
VDAC1 CCT8
VDAC1 AARS
VDAC1 COX6B1
VDAC1 PSME2
VDAC1 CENPA
VDAC1 MCM2
VDAC1 ATP5D
VDAC1 QARS
LILRB4 PLD3
LILRB4 SOD2
HTATSF1 MPP1
HTATSF1 UBE2A
HTATSF1 PSMC1
HTATSF1 EED
HTATSF1 XRCC6
HTATSF1 CTNNB1
HTATSF1 TNIP1
HTATSF1 HSP90AA1
HTATSF1 PCBP1
HTATSF1 UBL4A
HTATSF1 ACLY
HTATSF1 NAP1L1
HTATSF1 TAF10
HTATSF1 COX6C
HTATSF1 TUBA1A
HTATSF1 NONO
HTATSF1 SHC1
HTATSF1 TSG101
HTATSF1 MAPRE1
HTATSF1 SPCS2
HTATSF1 LOC100131311
HTATSF1 EFR3A
HTATSF1 MLH1
HTATSF1 AARS
HTATSF1 GTF2E1
HTATSF1 TSN
HTATSF1 QARS
HTATSF1 EWSR1
HTATSF1 TRIM26
KIF11 SNRPG
KIF11 PIM1
KIF11 NONO
KIF11 HSP90AA1
KIF11 HSPE1
KIF11 HMGB2
KIF11 CENPA
KIF11 EBNA1BP2
KIF11 GTF2A2
KIF11 XRCC6
KIF11 VBP1
KIF11 CDK4
KIF11 FDPS
KIF11 YWHAH
KIF11 TFRC
KIF11 CCNF
GRIK1 RAC2
HLF NR6A1
HLF CREB1
PPP1R7 RALY
PPP1R7 TNIP1
PPP1R7 COX6B1
PPP1R7 SF3B2
PPP1R7 NR1H3
PPP1R7 RPL12
PPP1R7 LOC100131311
PPP1R7 APOC1
PPP1R7 HNRNPU
PPP1R7 TAF10
PPP1R7 LYL1
PPP1R7 QARS
PPP1R7 MAPK6
PPP1R7 JUNB
PPP1R7 SSR2
PPP1R7 MYL6B
PPP1R7 SURF1
SUMO1 SNRPE
SUMO1 H2AFZ
SUMO1 CENPA
SUMO1 COPS5
SUMO1 LOC100131311
SUMO1 PARK7
SUMO1 XRCC6
SUMO1 RPL9
SUMO1 TMED9
SUMO1 CAMLG
SUMO1 EMG1
SUMO1 CDK4
SUMO1 TXNRD1
SUMO1 LBR
SUMO1 NARS
SUMO1 PSMD14
SUMO1 POLR2K
SUMO1 RPA2
SUMO1 ETF1
SUMO1 NFKB1
SUMO1 TSG101
SUMO1 GTF2A2
SUMO1 DAD1
SUMO1 CAST
SUMO1 LOC1720
SUMO1 ATIC
SUMO1 COX6C
SUMO1 SSR1
SUMO1 HSPE1
SUMO1 NIPA2
SUMO1 U2AF1
SUMO1 PSMC1
SUMO1 COX8A
SUMO1 PEBP1
SUMO1 COX17
SUMO1 ATP5G2
SUMO1 ARPC2
SUMO1 MLH1
SUMO1 H2AFX
SUMO1 CCT8
SUMO1 FEZ2
SUMO1 SNRPG
SUMO1 NPM1
SUMO1 PCBP1
SUMO1 SUMO2
SUMO1 HMGB2
SUMO1 TSN
SUMO1 ATP1B3
SUMO1 SNRPF
SUMO1 CAPZA1
SUMO1 QARS
SUMO1 UQCRC2
SUMO1 TANK
SUMO1 GLO1
SUMO1 SSB
NR6A1 IFNA1
MLH1 MPP1
MLH1 KIAA0226
MLH1 ARCN1
MLH1 COPS5
MLH1 PWP1
MLH1 BAT1
MLH1 RARS
MLH1 LOC100131311
MLH1 EED
MLH1 PARK7
MLH1 XRCC6
MLH1 RPL9
MLH1 TSN
MLH1 KIAA0174
MLH1 LARP4B
MLH1 CAMLG
MLH1 EMG1
MLH1 TXNRD1
MLH1 EFR3A
MLH1 NARS
MLH1 ALDH9A1
MLH1 MAP3K4
MLH1 PRNP
MLH1 TMED10
MLH1 RPA2
MLH1 HSP90AA1
MLH1 LBR
MLH1 PCBP1
MLH1 UBL4A
MLH1 POLR2G
MLH1 NAP1L1
MLH1 CAPZA1
MLH1 TAF10
MLH1 PRDX3
MLH1 BAG1
MLH1 ZNHIT3
MLH1 RRP1B
MLH1 PSME1
MLH1 COX6C
MLH1 FEZ2
MLH1 AIMP1
MLH1 HSPE1
MLH1 MANF
MLH1 TSG101
MLH1 MAPRE1
MLH1 SFRS4
MLH1 SHC1
MLH1 NIPA2
MLH1 FOXO1
MLH1 SPCS2
MLH1 EIF3F
MLH1 TFAM
MLH1 PSMC1
MLH1 EWSR1
MLH1 PABPC1
MLH1 COX17
MLH1 NUP205
MLH1 ARPC2
MLH1 SSR2
MLH1 RPL13
MLH1 UBXN4
MLH1 AARS
MLH1 SMC1A
MLH1 CCNF
MLH1 COX6B1
MLH1 YWHAE
MLH1 TAF7
MLH1 AP2S1
MLH1 VBP1
MLH1 DDX18
MLH1 QARS
MLH1 EPS15
MLH1 UQCRC2
MLH1 UFD1L
UBXN4 MPP1
UBXN4 TUBA1A
UBXN4 PSMC1
UBXN4 EED
UBXN4 PARK7
UBXN4 KIAA0174
UBXN4 CAMLG
UBXN4 TXNRD1
UBXN4 MAP3K4
UBXN4 YWHAB
UBXN4 TMED10
UBXN4 FOXO1
UBXN4 IER3
UBXN4 BIRC2
UBXN4 UBL4A
UBXN4 ALDH9A1
UBXN4 NAP1L1
UBXN4 YWHAH
UBXN4 RRP1B
UBXN4 CD46
UBXN4 LOC100131311
UBXN4 TNIP1
UBXN4 BAT1
UBXN4 EFR3A
UBXN4 TAX1BP1
UBXN4 SURF1
UBXN4 FEZ2
UBXN4 GGA3
UBXN4 PTMA
UBXN4 R3HDM1
UBXN4 LBR
UBXN4 PI4KA
UBXN4 PSME1
UBXN4 ARHGDIB
UBXN4 EPS15
FEZ2 BRD2
FEZ2 EIF4B
FEZ2 KIAA0226
FEZ2 COX6B1
FEZ2 BAT1
FEZ2 PCBP1
FEZ2 TSG101
FEZ2 CASP3
FEZ2 TATDN2
FEZ2 LOC100131311
FEZ2 AP2S1
FEZ2 MAP3K4
FEZ2 KIAA0174
FEZ2 CAMLG
FEZ2 GNB1
FEZ2 EMG1
FEZ2 FOXO1
FEZ2 LRBA
FEZ2 QARS
FEZ2 TANK
FEZ2 ALDH9A1
FEZ2 TAX1BP1
FEZ2 GUSB
SNRPG SNRPE
SNRPG NME1
SNRPG COX6B1
SNRPG HSPE1
SNRPG TNIP1
SNRPG TSG101
SNRPG CAPZA1
SNRPG LDHA
SNRPG ATIC
SNRPG GTF2A2
SNRPG XRCC6
SNRPG SNRPF
SNRPG HSP90AA1
SNRPG U2AF1
SNRPG VBP1
SNRPG TALDO1
SNRPG COX8A
SNRPG PSMA6
SNRPG EIF4A3
SNRPG BCL2A1
SNRPG HMGB2
SNRPG UQCRH
SNRPG LOC1720
SNRPG CSTB
SNRPG SSB
NPM1 ODC1
NPM1 UQCRB
NPM1 RPL8
NPM1 TAF7
NPM1 AIMP1
NPM1 TSN
NPM1 RANBP1
NPM1 VBP1
NPM1 RPS7
NPM1 SRP72
NPM1 PARK7
NPM1 TOMM20
NPM1 TFAM
NPM1 NUP205
NPM1 RPS6
NPM1 GLO1
NPM1 CCT8
MFSD10 DGKZ
HLA-DRB1 HLA-DPB1
LGALS3 HSPE1
LGALS3 LGALS1
LGALS3 NR1H3
LGALS3 GTF2A2
LGALS3 SOD2
LGALS3 CAPG
LGALS3 MTHFD2
LGALS3 PSMA6
LGALS3 MT1A
LGALS3 LDHA
LGALS3 TFRC
LGALS3 FBP1
COX6B1 SNRPE
COX6B1 TAF10
COX6B1 TSN
COX6B1 LOC100131311
COX6B1 RPL12
COX6B1 EED
COX6B1 XRCC6
COX6B1 TUFM
COX6B1 KIAA0174
COX6B1 CAMLG
COX6B1 EMG1
COX6B1 RPL38
COX6B1 TXNRD1
COX6B1 YWHAB
COX6B1 RHOG
COX6B1 TNIP1
COX6B1 PRDX2
COX6B1 PCBP1
COX6B1 EXOSC7
COX6B1 UBL4A
COX6B1 ALDH9A1
COX6B1 GTF2A2
COX6B1 CAPZA1
COX6B1 TALDO1
COX6B1 BAG1
COX6B1 PSME1
COX6B1 COX6C
COX6B1 TUBA1A
COX6B1 SHC1
COX6B1 SF3B2
COX6B1 HSPE1
COX6B1 MANF
COX6B1 DGUOK
COX6B1 TSG101
COX6B1 MAPRE1
COX6B1 RALY
COX6B1 UQCRB
COX6B1 TATDN2
COX6B1 RAE1
COX6B1 U2AF1
COX6B1 TFAM
COX6B1 PSMC1
COX6B1 UFD1L
COX6B1 TOMM20
COX6B1 BAT1
COX6B1 BUD31
COX6B1 ADRM1
COX6B1 SSR2
COX6B1 SURF1
COX6B1 CCT8
COX6B1 GUSB
COX6B1 AARS
COX6B1 PARK7
COX6B1 SPCS2
COX6B1 NDUFB7
COX6B1 NARS
COX6B1 AP2S1
COX6B1 MYL6B
COX6B1 SNRPF
COX6B1 QARS
COX6B1 RAD23A
COX6B1 GNB1
COX6B1 LMAN2
COX6B1 SSB
COX6B1 COX8A
ARL4D CFB
ARL4D FAS
NDUFA4L2 PLK1
NDUFA4L2 ILF2
BCL7B GTF2A2
COL4A6 PTGR1
R3HDM1 BRD2
R3HDM1 SMC1A
R3HDM1 ELF4
R3HDM1 FOXO1
R3HDM1 PUM1
R3HDM1 SHC1
R3HDM1 XRCC6
R3HDM1 TNIP1
R3HDM1 FUS
R3HDM1 HCFC1
R3HDM1 CHD4
R3HDM1 ACLY
R3HDM1 SON
R3HDM1 GGA3
R3HDM1 DPYSL2
R3HDM1 CAST
R3HDM1 KIAA0174
R3HDM1 QARS
R3HDM1 BAT1
R3HDM1 PABPC1
R3HDM1 EWSR1
R3HDM1 KPNB1
R3HDM1 EFR3A
R3HDM1 RRP1B
R3HDM1 LBR
R3HDM1 CHERP
CREB1 IFNA1
SDHB PSMD14
SDHB LOC100131892
SDHB RAB1A
SDHB RARS
SDHB SLC25A3
SDHB HNRNPF
SDHB UQCRC2
SDHB KDELR2
SARS SFRS4
SARS DDOST
SARS SERINC3
SARS NFKB1
SARS IK
POLR2G UQCRC2
POLR2G SPCS2
POLR2G LARP4B
POLR2G ZNHIT3
ARHGDIB EED
ARHGDIB LARP4B
ARHGDIB RRAGA
ARHGDIB SON
ARHGDIB PUM1
ARHGDIB GDI2
ARHGDIB TRA2A
ARHGDIB RAB1A
ARHGDIB UBE2A
ARHGDIB ARF6
ARHGDIB NAP1L1
ARHGDIB PARK7
ARHGDIB PTGES3
ARHGDIB YWHAB
ARHGDIB RHOH
ARHGDIB U2AF1
ARHGDIB CAPZA1
ARHGDIB DDOST
ARHGDIB EIF4A2
ARHGDIB EFR3A
ARHGDIB PRKAR1A
ARHGDIB SURF1
ARHGDIB SLC25A3
ARHGDIB PWP1
RPL11 RPS7
RPL11 POLR2K
RPL11 RPL9
RPL11 CD48
RPL11 UQCRB
RPL11 RPL18A
GLO1 FDPS
GLO1 SNRPE
GLO1 PTMA
GLO1 SRP72
GLO1 GTF2A2
XRCC5 SMAD2
SYK SF3B2
SYK HNRNPF
RHEB TMED10
RHEB ARCN1
RHEB RPL18A
RHEB GNB1
RHEB PCBP1
RHEB CD46
RHEB MAPRE1
RHEB RPL9
RHEB UBL4A
RHEB PRDX3
RHEB MAPK6
RHEB RPL38
RHEB SSR2
RHEB RPS6
GLRX UBE2A
GLRX GNB1
GLRX GTF2A2
GLRX PCBP1
GLRX ARCN1
USP6NL VGLL4
BUD31 LIMK1
BUD31 RAD23A
BUD31 HSPE1
BUD31 BST2
BUD31 PSME2
BUD31 MANF
BUD31 MAPRE1
BUD31 CASP3
BUD31 PSMC1
BUD31 GTF2A2
BUD31 ATP5D
BUD31 CYBA
BUD31 TALDO1
BUD31 RAC2
BUD31 HSP90AA1
BUD31 CEBPD
BUD31 RABGGTB
BUD31 ATIC
BUD31 GUSB
BUD31 PWP1
IRF1 CCND1
IRF1 CXCL9
IRF1 LGALS3BP
IRF1 CD14
IRF1 TNFAIP2
EED KIAA0226
EED ARCN1
EED LARP4B
EED BAT1
EED UBE2A
EED LOC100131311
EED XRCC6
EED TSN
EED KIAA0174
EED CAMLG
EED TXNRD1
EED ALDH9A1
EED TNIP1
EED PCBP1
EED PI4KA
EED IER2
EED UBL4A
EED NAP1L1
EED CAPZA1
EED TCF3
EED DPYSL2
EED TAF10
EED TALDO1
EED RRP1B
EED PSME1
EED CHERP
EED TUBA1A
EED NONO
EED AIMP1
EED MANF
EED TSG101
EED MAPRE1
EED NIPA2
EED TATDN2
EED SPCS2
EED U2AF1
EED VBP1
EED TFAM
EED PSMC1
EED GNB1
EED COX8A
EED UFD1L
EED EWSR1
EED COX17
EED EFR3A
EED ARPC2
EED SURF1
EED SSR2
EED AARS
EED RRAGA
EED PARK7
EED YWHAE
EED HMGB2
EED CASP3
EED AP2S1
EED MYL6B
EED QARS
EED TANK
EED SSB
PPP1R11 SFRS4
PPP1R11 FOXO1
PPP1R11 PUM1
PPP1R11 CD81
PPP1R11 GGA3
PPP1R11 BAT1
PPP1R11 BAT3
PPP1R11 PSME1
PPP1R11 ALDH9A1
PPP1R11 TNFAIP3
PPP1R11 GUSB
KIAA0174 SON
KIAA0174 KIAA0226
KIAA0174 TAF7
KIAA0174 LARP4B
KIAA0174 PRMT2
KIAA0174 IER2
KIAA0174 LOC100131311
KIAA0174 PARK7
KIAA0174 TSN
KIAA0174 CAMLG
KIAA0174 RBM39
KIAA0174 ALDH9A1
KIAA0174 MAP3K4
KIAA0174 YWHAB
KIAA0174 SFRS4
KIAA0174 UQCRB
KIAA0174 FOXO1
KIAA0174 TNIP1
KIAA0174 MANF
KIAA0174 PCBP1
KIAA0174 UBL4A
KIAA0174 CAST
KIAA0174 BAG1
KIAA0174 SURF1
KIAA0174 KPNB1
KIAA0174 RRP1B
KIAA0174 TUBA1A
KIAA0174 SHC1
KIAA0174 SF3B2
KIAA0174 UCP2
KIAA0174 TSG101
KIAA0174 TATDN2
KIAA0174 SPCS2
KIAA0174 PSMC1
KIAA0174 RPA2
KIAA0174 BAT1
KIAA0174 PABPC1
KIAA0174 ZNF638
KIAA0174 EFR3A
KIAA0174 SSR2
KIAA0174 GUSB
KIAA0174 BRD2
KIAA0174 AARS
KIAA0174 PUM1
KIAA0174 GGA3
KIAA0174 HSPA1A
KIAA0174 MYST3
KIAA0174 AP2S1
KIAA0174 QARS
KIAA0174 EPS15
KIAA0174 TANK
TKT MANF
TKT EXOSC7
TKT SNRPF
TKT ACLY
TKT PSMC1
TKT TALDO1
TKT FDPS
TKT TXN2
TKT ATIC
RPL38 TUBA1A
RPL38 PSMA6
RPL38 RPA3
RPL38 ZNHIT3
RPL38 PARK7
RPL38 HDAC1
RPL38 SNRPF
RPL38 TAF10
RPL38 SSR2
RPL38 UQCRH
RPL38 SURF1
RPL38 COX6C
PMS2L5 BRD2
PMS2L5 KIAA0226
PMS2L5 MYST3
PMS2L5 NAP1L1
PMS2L5 CAMLG
PMS2L5 BAT1
LBR AARS
LBR PPP3CA
LBR PWP1
LBR FOXO1
LBR RPA2
LBR NIPA2
LBR AIMP1
LBR HNRNPU
LBR TSG101
LBR UBL4A
LBR NARS
LBR HMGB2
LBR TATDN2
LBR LOC100131311
LBR MANF
LBR SPCS2
LBR VBP1
LBR PSMC1
LBR QARS
LBR EMG1
LBR BAG1
LBR TANK
TOMM20 MPP1
TOMM20 RPA2
TOMM20 BIRC2
TOMM20 PCBP1
TOMM20 SPCS2
TOMM20 BTG2
TOMM20 HSPE1
TOMM20 EIF3F
TOMM20 TAF10
TOMM20 PSME1
TOMM20 CAMLG
TOMM20 ILF3
TOMM20 RPL13
TOMM20 YWHAB
TOMM20 PSMB9
COL4A1 ACTA2
ANP32A DARS
FABP5L7 MTHFD2
FABP5L7 HSPE1
NKG7 SOD2
NKG7 C1QB
CTSC EIF4A2
KIF2C HMGB2
KIF2C POLD2
KIF2C ESPL1
PTGES3 TMED10
PTGES3 GDI2
PTGES3 TRA2A
PTGES3 HNRNPF
PTGES3 EIF4A2
PTGES3 RAB1A
PTGES3 ARF6
PTGES3 M6PR
PTGES3 CD53
PTGES3 RHOH
PTGES3 ADSS
PTGES3 TMED9
PTGES3 DDOST
PTGES3 ARPC4
PTGES3 PRKAR1A
PSMB8 PSMD14
PSMB8 PCCB
PSMB8 TSN
PSMB8 RPL8
PSMB8 ARL1
PSMB8 PSMB9
PRKACA MAP4K1
PRKACA LIMK1
PRKACA CHD4
PRKACA MAN2B1
PRKACA CD81
PRKACA TNIP1
PRKACA ACLY
PRKACA DPYSL2
PRKACA HK1
PRKACA ESPL1
PRKACA RBM42
PRKACA CHERP
PRKACA ELF4
PRKACA SHC1
PRKACA COL4A2
PRKACA ATP6AP1
PRKACA RAD23A
PRKACA CAPN1
PRKACA ADRM1
PRKACA ADAR
PRKACA PUM1
PRKACA HCFC1
PRKACA AP2S1
PRKACA MBOAT7
PRKACA ATP5D
PRKACA ECH1
PRKACA EWSR1
YWHAH BRD2
YWHAH RPA2
YWHAH MANF
YWHAH PCBP1
YWHAH TSG101
YWHAH MAPRE1
YWHAH NARS
YWHAH RALY
YWHAH CASP3
YWHAH UBE2A
YWHAH TUBA1A
YWHAH PSMC1
YWHAH XRCC6
YWHAH HSP90AA1
YWHAH CLIC1
YWHAH DPYSL2
YWHAH CTNNB1
YWHAH GNB1
YWHAH PDXK
YWHAH PSMA6
YWHAH PRMT1
YWHAH SURF1
YWHAH MYL6B
YWHAH SSB
RRP1B MPP1
RRP1B SON
RRP1B PWP1
RRP1B LOC100131311
RRP1B PARK7
RRP1B XRCC6
RRP1B TSN
RRP1B HNRNPU
RRP1B ALDH9A1
RRP1B CD81
RRP1B HSP90AA1
RRP1B PCBP1
RRP1B EXOSC7
RRP1B NOLC1
RRP1B DPYSL2
RRP1B PRDX3
RRP1B EIF4A3
RRP1B PSME1
RRP1B SHC1
RRP1B HSPE1
RRP1B MAPRE1
RRP1B EIF3F
RRP1B TFAM
RRP1B ECH1
RRP1B PABPC1
RRP1B NUP205
RRP1B EFR3A
RRP1B MCM3
RRP1B AARS
RRP1B QARS
RRP1B EPS15
RRP1B EWSR1
TXN2 BST2
TXN2 MANF
TXN2 ACTC1
TXN2 PSMC1
TXN2 PSMA6
TXN2 PRMT1
UQCRH RPL8
UQCRH RPS6
UQCRH COPS5
UQCRH CCT8
ELF4 CD81
ELF4 MAP4K1
ELF4 HCFC1
ELF4 TCF3
ELF4 DPYSL2
ELF4 CAPN1
ELF4 HK1
ELF4 FSCN1
ELF4 ESPL1
ELF4 CHERP
SHC1 MPP1
SHC1 SON
SHC1 KIAA0226
SHC1 ARCN1
SHC1 SCAP
SHC1 PSMC1
SHC1 HNRNPU
SHC1 MAN2B1
SHC1 CTNNB1
SHC1 CAMLG
SHC1 ADRM1
SHC1 SF3B2
SHC1 ALDH9A1
SHC1 MAP3K4
SHC1 SFRS4
SHC1 FOXO1
SHC1 CD81
SHC1 TNIP1
SHC1 HSP90AA1
SHC1 PCBP1
SHC1 IER2
SHC1 UBL4A
SHC1 ACLY
SHC1 NAP1L1
SHC1 ACTA2
SHC1 ATP6AP1
SHC1 DPYSL2
SHC1 HK1
SHC1 FSCN1
SHC1 PSME1
SHC1 CHERP
SHC1 HSF1
SHC1 TUBA1A
SHC1 NONO
SHC1 MANF
SHC1 FUS
SHC1 TSG101
SHC1 TATDN2
SHC1 CCND1
SHC1 HTRA1
SHC1 SPCS2
SHC1 RAD23A
SHC1 LOC100131311
SHC1 CAPN1
SHC1 PDXK
SHC1 PABPC1
SHC1 MTA1
SHC1 EFR3A
SHC1 SSR2
SHC1 GUSB
SHC1 BRD2
SHC1 AARS
SHC1 SMC1A
SHC1 ADAR
SHC1 PARK7
SHC1 PUM1
SHC1 HCFC1
SHC1 MYST3
SHC1 AP2S1
SHC1 PI4KA
SHC1 LYL1
SHC1 QARS
SHC1 EWSR1
AIMP1 ARCN1
AIMP1 COPS5
AIMP1 PSMC1
AIMP1 RPL9
AIMP1 TSN
AIMP1 CLIC1
AIMP1 TXNRD1
AIMP1 TMED10
AIMP1 UQCRB
AIMP1 PCBP1
AIMP1 ALDH9A1
AIMP1 TALDO1
AIMP1 MAPRE1
AIMP1 TAF10
AIMP1 PRDX3
AIMP1 BAG1
AIMP1 ZNHIT3
AIMP1 QARS
AIMP1 MCM3
AIMP1 RARS
AIMP1 TSG101
AIMP1 NIPA2
AIMP1 SPCS2
AIMP1 EIF3F
AIMP1 TFAM
AIMP1 NUP205
AIMP1 ARPC2
AIMP1 CCT8
AIMP1 TAF7
AIMP1 PSME1
AIMP1 MAPK6
AIMP1 EPS15
AIMP1 UQCRC2
AIMP1 UFD1L
AIMP1 TANK
AIMP1 SSB
UCP2 BRD2
UCP2 PUM1
UCP2 PCBP1
UCP2 QARS
UCP2 MAP3K4
UCP2 CHERP
ARL1 PARK7
ARL1 SUMO2
NOLC1 AARS
NOLC1 NME1
NOLC1 PUM1
NOLC1 STIP1
NOLC1 PWP1
NOLC1 XRCC6
NOLC1 HNRNPU
NOLC1 RAD23A
NOLC1 QARS
NOLC1 ATIC
CD46 AARS
CD46 UQCRB
CD46 FOXO1
CD46 RPA2
CD46 SSR2
CD46 BIRC2
CD46 UBL4A
CD46 CLIC1
CD46 CYBA
CD46 EIF3F
CD46 LARP4B
CD46 SURF1
CD46 ASAH1
CD46 ALDH9A1
SFRS4 HSF1
SFRS4 MYST3
SFRS4 RAD23A
SFRS4 GNB1
SFRS4 FUS
SFRS4 MAP4K1
SFRS4 PRMT2
SFRS4 LOC100131311
SFRS4 ALDH9A1
SFRS4 HTRA1
SFRS4 PI4KA
SFRS4 ECH1
SFRS4 CAMLG
SFRS4 BAT1
SFRS4 ABL1
SFRS4 ILF3
SFRS4 EWSR1
SFRS4 SSR2
SFRS4 NFKB1
SFRS4 CHERP
SFRS4 CAPN1
PCCB ATP1B3
PCCB MCM2
PCCB XRCC6
PCCB RBM42
PCCB ATIC
EBNA1BP2 ATP1B3
EBNA1BP2 TFAM
EBNA1BP2 FDPS
EBNA1BP2 TFRC
EBNA1BP2 MCM3
EIF2S1 NME1
EIF2S1 PWP1
EIF2S1 PSME2
EIF2S1 GRB2
EIF2S1 CENPA
EIF2S1 NASP
EIF2S1 CTSH
EIF2S1 DDT
EIF2S1 ATIC
EIF2S1 PSMB9
CYBA RAC2
CYBA LMAN2
VBP1 SNRPE
VBP1 RPL8
VBP1 ARCN1
VBP1 RARS
VBP1 PSMC1
VBP1 TSN
VBP1 DDOST
VBP1 CDK4
VBP1 FDPS
VBP1 TMED10
VBP1 UQCRB
VBP1 HSP90AA1
VBP1 ETF1
VBP1 EXOSC7
VBP1 UBL4A
VBP1 BAG1
VBP1 LOC1720
VBP1 KDELR2
VBP1 MANF
VBP1 TSG101
VBP1 MAPRE1
VBP1 SPCS2
VBP1 EIF3F
VBP1 TFAM
VBP1 COX17
VBP1 ARPC2
VBP1 SSR2
VBP1 SURF1
VBP1 CCT8
VBP1 CENPA
VBP1 QARS
VBP1 UQCRC2
TFAM SNRPE
TFAM RPS7
TFAM PSMC1
TFAM XRCC6
TFAM TSN
TFAM EMG1
TFAM HSPE1
TFAM PWP1
TFAM NAP1L1
TFAM TMED10
TFAM UQCRB
TFAM RPA2
TFAM HSP90AA1
TFAM UBL4A
TFAM RPS27
TFAM COX6C
TFAM TSG101
TFAM NIPA2
TFAM U2AF1
TFAM LOC100131311
TFAM ARPC2
TFAM TAX1BP1
TFAM CCT8
TFAM SPCS2
TFAM TAF7
TFAM HMGB2
TFAM PTMA
TFAM SNRPF
TFAM QARS
TNIP1 UBE2A
TNIP1 ARCN1
TNIP1 GNB1
TNIP1 CHD4
TNIP1 IER2
TNIP1 PSMC1
TNIP1 XRCC6
TNIP1 NONO
TNIP1 HNRNPU
TNIP1 GTF2E1
TNIP1 CAMLG
TNIP1 TXNRD1
TNIP1 EFR3A
TNIP1 ALDH9A1
TNIP1 PRNP
TNIP1 CD81
TNIP1 SSR2
TNIP1 PCBP1
TNIP1 EXOSC7
TNIP1 NR1H3
TNIP1 UBL4A
TNIP1 NNMT
TNIP1 ACLY
TNIP1 ACTA2
TNIP1 COX8A
TNIP1 CAPZA1
TNIP1 DPYSL2
TNIP1 TALDO1
TNIP1 CAST
TNIP1 TAF10
TNIP1 HK1
TNIP1 QARS
TNIP1 CHERP
TNIP1 CCND1
TNIP1 TUBA1A
TNIP1 MANF
TNIP1 FUS
TNIP1 TSG101
TNIP1 TATDN2
TNIP1 RAE1
TNIP1 ATP6AP1
TNIP1 HTRA1
TNIP1 U2AF1
TNIP1 LOC100131311
TNIP1 CAPN1
TNIP1 EWSR1
TNIP1 ADRM1
TNIP1 ARPC2
TNIP1 SURF1
TNIP1 GUSB
TNIP1 ADAR
TNIP1 PUM1
TNIP1 RRAGA
TNIP1 YWHAE
TNIP1 AP2S1
TNIP1 PSME1
TNIP1 RAD23A
TNIP1 MAPK6
TNIP1 UFD1L
TNIP1 TANK
TNIP1 SNAPC1
TNIP1 MYL6B
TNIP1 SSB
EWSR1 SON
EWSR1 KIAA0226
EWSR1 ARCN1
EWSR1 PABPC1
EWSR1 SCAP
EWSR1 POLD2
EWSR1 CHD4
EWSR1 PSMC1
EWSR1 XRCC6
EWSR1 TSN
EWSR1 HNRNPU
EWSR1 NFKB1
EWSR1 ABL1
EWSR1 KPNB1
EWSR1 EFR3A
EWSR1 NARS
EWSR1 ALDH9A1
EWSR1 PWP1
EWSR1 CD81
EWSR1 HSP90AA1
EWSR1 ETF1
EWSR1 GYPC
EWSR1 EXOSC7
EWSR1 ACLY
EWSR1 MAP3K4
EWSR1 NAP1L1
EWSR1 DPYSL2
EWSR1 TAF10
EWSR1 PSME1
EWSR1 ATIC
EWSR1 CHERP
EWSR1 HSF1
EWSR1 EZR
EWSR1 NONO
EWSR1 MANF
EWSR1 FUS
EWSR1 CAPZA1
EWSR1 MAPRE1
EWSR1 NIPA2
EWSR1 SPCS2
EWSR1 U2AF1
EWSR1 EIF3F
EWSR1 RAD23A
EWSR1 GGA3
EWSR1 ECH1
EWSR1 LOC100131311
EWSR1 RPA2
EWSR1 BAT1
EWSR1 MTA1
EWSR1 NUP205
EWSR1 ARPC2
EWSR1 RAE1
EWSR1 GUSB
EWSR1 RBM42
EWSR1 AARS
EWSR1 SMC1A
EWSR1 PARK7
EWSR1 PUM1
EWSR1 STIP1
EWSR1 YWHAE
EWSR1 HCFC1
EWSR1 QARS
EWSR1 PEBP1
EWSR1 CAPN1
DMC1 C9
MTHFD2 SNRPE
MTHFD2 HSPE1
MTHFD2 MAPRE1
MTHFD2 PTMA
MTHFD2 CENPA
MTHFD2 PSMC1
MTHFD2 SNRPF
MTHFD2 U2AF1
MTHFD2 PDXK
MTHFD2 CDK4
MTHFD2 COX17
MTHFD2 TXNRD1
MTHFD2 TFRC
MTHFD2 BCL2A1
MTHFD2 CKS1B
ADRM1 SCAP
ADRM1 LOC100131311
ADRM1 POLD2
ADRM1 BOP1
ADRM1 PCBP1
ADRM1 ACLY
ADRM1 TALDO1
ADRM1 BRPF1
ADRM1 RBM42
ADRM1 HSF1
ADRM1 TUBA1A
ADRM1 NONO
ADRM1 TSG101
ADRM1 FAM3A
ADRM1 RALY
ADRM1 RAE1
ADRM1 PSMC1
ADRM1 COX8A
ADRM1 DDT
ADRM1 SURF1
ADRM1 AARS
ADRM1 STIP1
ADRM1 PSME2
ADRM1 ANXA11
ADRM1 AP2S1
ADRM1 ATP5D
ADRM1 CTSH
ADRM1 QARS
ADRM1 RAD23A
ADRM1 CAPN1
H2AFX SNRPE
H2AFX PIM1
H2AFX HSP90AA1
H2AFX HMGB2
H2AFX CASP3
H2AFX PSMC1
H2AFX MCM2
H2AFX XRCC6
H2AFX U2AF1
H2AFX SOD2
H2AFX COX8A
H2AFX ESPL1
H2AFX IRF4
H2AFX NME1
H2AFX RBM42
BRD2 SON
BRD2 ARCN1
BRD2 LARP4B
BRD2 PPP3CA
BRD2 LOC100131311
BRD2 HNRNPU
BRD2 CTNNB1
BRD2 CAMLG
BRD2 EMG1
BRD2 RBM39
BRD2 PRKAR1A
BRD2 MAP3K4
BRD2 FOXO1
BRD2 PCBP1
BRD2 ALDH9A1
BRD2 NAP1L1
BRD2 CYTH1
BRD2 KPNB1
BRD2 LRBA
BRD2 EZR
BRD2 TSG101
BRD2 SPCS2
BRD2 PSMC1
BRD2 BAT1
BRD2 ZNF638
BRD2 EFR3A
BRD2 GUSB
BRD2 PUM1
BRD2 GGA3
BRD2 MYST3
BRD2 QARS
BRD2 TANK
CCNE1 FDPS
CD48 RPS27
CD48 RPL9
CD48 UQCRB
CD48 SSR2
CD48 PFDN5
CD48 RPS7
GGA3 FOXO1
GGA3 SON
GGA3 SF3B2
GGA3 CYTH1
GGA3 BRPF1
GGA3 PI4KA
GGA3 BSG
GGA3 IER2
GGA3 BCL6
GGA3 PUM1
GGA3 MAP3K4
GGA3 CD81
GGA3 MYST3
GGA3 ECH1
GGA3 BAT3
GGA3 TRIM26
GGA3 CCNF
GGA3 RBM42
GGA3 CHERP
GGA3 TNFAIP3
RAP1A VAMP7
RAP1A ARCN1
RAP1A RPA2
RAP1A KDELR2
PSME2 MPP1
PSME2 RARS
PSME2 PSMC1
PSME2 XRCC6
PSME2 NARS
PSME2 BST2
PSME2 CCND1
PSME2 HSP90AA1
PSME2 EXOSC7
PSME2 NR1H3
PSME2 SOD2
PSME2 PSME1
PSME2 ATIC
PSME2 HSPE1
PSME2 MANF
PSME2 U2AF1
PSME2 RAD23A
PSME2 LOC100131311
PSME2 COX8A
PSME2 PDXK
PSME2 POLD2
PSME2 DDT
PSME2 CCT8
PSME2 GUSB
PSME2 AARS
PSME2 ATP1B3
PSME2 MYD88
PSME2 AP2S1
PSME2 ATP5D
PSME2 QARS
PSME2 PSMA6
PSME2 MYL6B
HTRA1 AARS
HTRA1 TUBA1A
HTRA1 RRAGA
HTRA1 BST2
HTRA1 SCAP
HTRA1 PCBP1
HTRA1 LAMB1
HTRA1 UBL4A
HTRA1 NNMT
HTRA1 PRMT2
HTRA1 IER2
HTRA1 PCOLCE
HTRA1 LOC100131311
HTRA1 IFNGR1
HTRA1 C1S
HTRA1 NAP1L1
HTRA1 TCF3
HTRA1 HNRNPU
HTRA1 ZNF638
HTRA1 LYL1
HTRA1 C1R
HTRA1 EFR3A
HTRA1 SPARC
HTRA1 ALDH9A1
HTRA1 SSB
IQGAP1 PSME1
IQGAP1 ALDH9A1
IQGAP1 SERINC3
IQGAP1 ZFP36L2
SUMO2 LOC100131892
SUMO2 AZIN1
PTMA SNRPE
PTMA UQCRB
PTMA CTSH
PTMA SPCS2
PTMA DARS
PTMA SRP72
PTMA PSMC1
PTMA PARK7
PTMA XRCC6
PTMA TSN
PTMA DDX18
PTMA MAPRE1
PTMA EPS15
PTMA COX17
PTMA UBL4A
PTMA RPS6
ATP1B3 SNRPE
ATP1B3 PWP1
ATP1B3 CHD4
ATP1B3 RARS
ATP1B3 PSMC1
ATP1B3 NASP
ATP1B3 HSP90AA1
ATP1B3 EXOSC7
ATP1B3 ACLY
ATP1B3 EIF4A3
ATP1B3 RBM42
ATP1B3 NONO
ATP1B3 HSPE1
ATP1B3 MANF
ATP1B3 RAE1
ATP1B3 U2AF1
ATP1B3 RAD23A
ATP1B3 PEBP1
ATP1B3 CCT8
ATP1B3 AARS
ATP1B3 STIP1
ATP1B3 MAPRE1
ATP1B3 MCM2
ATP1B3 QARS
ATP1B3 TFRC
MYD88 PSMB9
PCOLCE LGALS3BP
PCOLCE COL4A2
PCOLCE THBS2
PCOLCE C1S
PCOLCE MAN2B1
PCOLCE FSCN1
PCOLCE CHERP
GTF2E1 QARS
GTF2E1 ETF1
GTF2E1 PSMC1
GTF2E1 TSG101
PI4KA ADAR
PI4KA SON
PI4KA ZFP36L2
PI4KA TSG101
PI4KA YWHAE
PI4KA MYST3
PI4KA ILF3
PI4KA DPYSL2
PI4KA GNB1
PI4KA ALDH9A1
PI4KA CHERP
SNRPF SNRPE
SNRPF UBE2A
SNRPF PWP1
SNRPF EMG1
SNRPF PSMC1
SNRPF RPL12
SNRPF PARK7
SNRPF XRCC6
SNRPF CLIC1
SNRPF CDK4
SNRPF RPS6
SNRPF UQCRB
SNRPF GTF2A2
SNRPF CSTB
SNRPF COX6C
SNRPF TUBA1A
SNRPF HSPE1
SNRPF U2AF1
SNRPF DDT
SNRPF NME1
SNRPF TAX1BP1
SNRPF CCT8
SNRPF HMGB2
SNRPF QARS
SNRPF PSMA6
UFD1L RARS
UFD1L RPS7
UFD1L LOC100131311
UFD1L XRCC6
UFD1L TSN
UFD1L NARS
UFD1L PCBP1
UFD1L CAPZA1
UFD1L TALDO1
UFD1L BAG1
UFD1L TUBA1A
UFD1L MANF
UFD1L TSG101
UFD1L SPCS2
UFD1L SSR2
UFD1L CCT8
UFD1L AARS
UFD1L MAPRE1
UFD1L LYL1
UFD1L QARS
UFD1L TANK
UFD1L HMGB2
UFD1L SSB
TRIM26 PSMC1
IFNA1 MAGEA5
RPL8 SNRPE
RPL8 TAF7
RPL8 HSP90AA1
RPL8 RPL18A
RPL8 RARS
RPL8 ARPC2
RPL8 RPS7
RPL8 COX17
RPL8 RPL9
RPL8 RHOH
RPL8 TAF10
RPL8 CCT8
RPL8 RPS6
PFDN5 LOC100131311
PFDN5 PARK7
PFDN5 RPL9
PFDN5 CAMLG
PFDN5 ZNHIT3
PFDN5 EPS15
PFDN5 YWHAB
PFDN5 ALDH9A1
PFDN5 TAX1BP1
PFDN5 PSMB9
BST2 RAD23A
LIMK1 CHD4
LIMK1 COL4A2
LIMK1 RAD23A
LIMK1 COX8A
LIMK1 HK1
RARS SNRPE
RARS ARCN1
RARS COPS5
RARS PWP1
RARS RANBP1
RARS PSMC1
RARS PARK7
RARS TSN
RARS CLIC1
RARS FDPS
RARS PSMD14
RARS SSR2
RARS HSP90AA1
RARS ILF2
RARS BAG1
RARS EIF4A3
RARS PGK1
RARS NONO
RARS MANF
RARS CAPZA1
RARS MAPRE1
RARS SPCS2
RARS EIF3F
RARS TUFM
RARS COX17
RARS LDHA
RARS CCT8
RARS CENPA
RARS PSME1
RARS LMAN2
RARS PSMA6
RARS UQCRC2
RARS TFRC
RARS SMAD2
RARS SSB
RPA3 RPL9
RPA3 RPS7
RPA3 ZNHIT3
XRCC6 UBE2A
XRCC6 CENPA
XRCC6 TAF10
XRCC6 PWP1
XRCC6 EMG1
XRCC6 CHD4
XRCC6 PSMC1
XRCC6 HNRNPU
XRCC6 CTNNB1
XRCC6 CAMLG
XRCC6 AP2S1
XRCC6 TXNRD1
XRCC6 EFR3A
XRCC6 NARS
XRCC6 RPA2
XRCC6 HSP90AA1
XRCC6 PCBP1
XRCC6 EXOSC7
XRCC6 UBL4A
XRCC6 ACLY
XRCC6 NAP1L1
XRCC6 DPYSL2
XRCC6 TALDO1
XRCC6 TUFM
XRCC6 BAG1
XRCC6 ZNHIT3
XRCC6 EIF4A3
XRCC6 PSME1
XRCC6 ARCN1
XRCC6 RBM42
XRCC6 COX6C
XRCC6 TUBA1A
XRCC6 NONO
XRCC6 SMC1A
XRCC6 HSPE1
XRCC6 MANF
XRCC6 CDK4
XRCC6 FUS
XRCC6 TSG101
XRCC6 CAPZA1
XRCC6 MAPRE1
XRCC6 NIPA2
XRCC6 TATDN2
XRCC6 ESPL1
XRCC6 U2AF1
XRCC6 RAD23A
XRCC6 LOC100131311
XRCC6 COX8A
XRCC6 PDXK
XRCC6 PEBP1
XRCC6 ARPC2
XRCC6 POLD2
XRCC6 DDT
XRCC6 NME1
XRCC6 SSR2
XRCC6 CCT8
XRCC6 AARS
XRCC6 GRSF1
XRCC6 PUM1
XRCC6 STIP1
XRCC6 PARK7
XRCC6 MCM2
XRCC6 TSN
XRCC6 QARS
XRCC6 ATIC
XRCC6 SSRP1
XRCC6 SMAD2
XRCC6 HMGB2
XRCC6 SSB
XRCC6 CASP3
XRCC6 EZR
TSN SNRPE
TSN PIM1
TSN ARCN1
TSN COPS5
TSN RANBP1
TSN RPS7
TSN LOC100131311
TSN PARK7
TSN CLIC1
TSN EMG1
TSN FDPS
TSN RBM39
TSN EFR3A
TSN UQCRB
TSN SSR2
TSN HDAC2
TSN UBL4A
TSN SLC25A3
TSN NFKB1
TSN BAG1
TSN EIF4A3
TSN QARS
TSN KDELR2
TSN HSPE1
TSN MANF
TSN TSG101
TSN MAPRE1
TSN NIPA2
TSN SPCS2
TSN U2AF1
TSN PSMC1
TSN RPA2
TSN TUFM
TSN HSP90AA1
TSN COX17
TSN NUP205
TSN ARPC2
TSN CCT8
TSN PCBP1
TSN TAF7
TSN DDX18
TSN EIF3F
TSN PSME1
TSN LMAN2
TSN UQCRC2
TSN GRSF1
TSN SMAD2
TSN TANK
TSN SSB
RHOH PHB2
DDOST PSMD14
DDOST TMED10
DDOST ETF1
DDOST EIF4A2
DDOST PHB2
DDOST SLC25A3
DDOST GPS1
DDOST FDPS
DDOST ATP5G2
DDOST KDELR2
EMG1 SNRPE
EMG1 PWP1
EMG1 LOC100131311
EMG1 UBL4A
EMG1 NAP1L1
EMG1 BAG1
EMG1 MANF
EMG1 TSG101
EMG1 TATDN2
EMG1 RAE1
EMG1 U2AF1
EMG1 BAT1
EMG1 PEBP1
EMG1 DDT
EMG1 RPL13
EMG1 GUSB
EMG1 TAF7
EMG1 NDUFB7
EMG1 QARS
ADD3 TNFAIP3
JUNB NR1H3
JUNB CCND1
JUNB TMED9
JUNB LAMB1
MT1A CD14
MT1A MT1P2
MT1A SOD2
TXNRD1 SNRPE
TXNRD1 UBE2A
TXNRD1 PWP1
TXNRD1 PSMC1
TXNRD1 PARK7
TXNRD1 CDK4
TXNRD1 HSP90AA1
TXNRD1 PCBP1
TXNRD1 TALDO1
TXNRD1 CSTB
TXNRD1 PGK1
TXNRD1 NONO
TXNRD1 HSPE1
TXNRD1 MANF
TXNRD1 TSG101
TXNRD1 MAPRE1
TXNRD1 NIPA2
TXNRD1 U2AF1
TXNRD1 COX17
TXNRD1 EFR3A
TXNRD1 CCT8
TXNRD1 CASP3
TXNRD1 CTSH
TXNRD1 DDX18
TXNRD1 QARS
TXNRD1 PSMA6
TXNRD1 HMGB2
TXNRD1 SSB
TXNRD1 COX8A
HTR1B FRMPD4
MGAT1 ADAR
MGAT1 CCND1
MGAT1 CCNF
MGAT1 LGALS3BP
MGAT1 HSPA1A
MGAT1 ATP6AP1
MGAT1 HNRNPU
MGAT1 MAN2B1
MGAT1 HK1
MGAT1 BAT1
MGAT1 CD14
TMSB10 PRMT2
IFNGR1 SPARC
IFNGR1 EIF4A2
IFNGR1 TUBA1A
FBP1 CAPG
DDT HSP90AA1
DDT ETF1
DDT PSMB9
DDT NONO
DDT TSG101
DDT CAPZA1
DDT PSMC1
DDT GTF2A2
DDT ATP5D
DDT TATDN2
DDT QARS
DDT COX8A
DDT PSMA6
DDT KDELR2
DDT CCT8
PMAIP1 NEK2
UBL4A MPP1
UBL4A UBE2A
UBL4A LOC100131311
UBL4A RPL12
UBL4A PARK7
UBL4A CLIC1
UBL4A ARCN1
UBL4A CAMLG
UBL4A ALDH9A1
UBL4A YWHAB
UBL4A UQCRB
UBL4A HSP90AA1
UBL4A PCBP1
UBL4A IER2
UBL4A NAP1L1
UBL4A TAX1BP1
UBL4A TAF10
UBL4A TALDO1
UBL4A PRDX3
UBL4A DGUOK
UBL4A PSME1
UBL4A GUSB
UBL4A TUBA1A
UBL4A NONO
UBL4A MANF
UBL4A TSG101
UBL4A MAPRE1
UBL4A TATDN2
UBL4A RAE1
UBL4A SPCS2
UBL4A U2AF1
UBL4A EIF3F
UBL4A PSMC1
UBL4A BAT1
UBL4A EFR3A
UBL4A SSR2
UBL4A AARS
UBL4A AP2S1
UBL4A QARS
UBL4A CTNNB1
UBL4A MAPK6
UBL4A EPS15
IL2RG CAPN1
KYNU COX17
KYNU GLB1
RPS27 CAMLG
RPS27 C16orf35
RPS27 ALDH9A1
RPS27 RPL12
RPS27 TATDN2
RPS27 LOC100131311
RPS27 TSG101
TALDO1 SNRPE
TALDO1 DGUOK
TALDO1 PWP1
TALDO1 PSMC1
TALDO1 FDPS
TALDO1 TMED10
TALDO1 CD81
TALDO1 SSR2
TALDO1 HSP90AA1
TALDO1 PCBP1
TALDO1 ACLY
TALDO1 DPYSL2
TALDO1 SOD2
TALDO1 TAF10
TALDO1 BAG1
TALDO1 CSTB
TALDO1 PSME1
TALDO1 ATIC
TALDO1 TUBA1A
TALDO1 NONO
TALDO1 HSPE1
TALDO1 LGALS1
TALDO1 TSG101
TALDO1 MAPRE1
TALDO1 COX8A
TALDO1 PDXK
TALDO1 COX17
TALDO1 LDHA
TALDO1 ARPC2
TALDO1 POLD2
TALDO1 CCT8
TALDO1 MCM3
TALDO1 AARS
TALDO1 AP2S1
TALDO1 MANF
TALDO1 EIF3F
TALDO1 QARS
BAT3 SSRP1
BAT3 MBOAT7
EIF4A3 RANBP1
EIF4A3 HSP90AA1
EIF4A3 SLBP
EIF4A3 MAPRE1
EIF4A3 HMGB2
EIF4A3 TUFM
EIF4A3 HNRNPF
EIF4A3 PSMA6
EIF4A3 BAG1
EIF4A3 NASP
EIF4A3 ILF2
EIF4A3 DAD1
EIF4A3 ATIC
EIF4A3 FDPS
EIF4A3 LOC1720
EIF4A3 SSB
EIF4A3 CCT8
LRBA ALDH9A1
TNFAIP3 PHF15
TNFAIP3 ADAR
TNFAIP3 IER3
TNFAIP3 FOXO1
TNFAIP3 GUSB
IL32 CST3
CHERP SON
CHERP KIAA0226
CHERP MAP4K1
CHERP CHD4
CHERP HNRNPU
CHERP ABL1
CHERP CD81
CHERP PCBP1
CHERP ACLY
CHERP ACTA2
CHERP TCF3
CHERP DPYSL2
CHERP HK1
CHERP FSCN1
CHERP ESPL1
CHERP RBM42
CHERP FUS
CHERP COL4A2
CHERP ATP6AP1
CHERP RAD23A
CHERP ECH1
CHERP BAT1
CHERP GUSB
CHERP PHF15
CHERP AARS
CHERP ADAR
CHERP PUM1
CHERP HCFC1
CHERP MYST3
CHERP AP2S1
CHERP MBOAT7
NONO PIM1
NONO UBE2A
NONO PWP1
NONO CHD4
NONO PSMC1
NONO NASP
NONO CDK4
NONO PRMT1
NONO NARS
NONO CD81
NONO HSP90AA1
NONO PCBP1
NONO EXOSC7
NONO ACLY
NONO DPYSL2
NONO TAF10
NONO DGUOK
NONO ESPL1
NONO ARCN1
NONO KDELR2
NONO RBM42
NONO ATIC
NONO HSPE1
NONO ECH1
NONO MANF
NONO TSG101
NONO CAPZA1
NONO MAPRE1
NONO U2AF1
NONO RAD23A
NONO COX8A
NONO ARPC2
NONO POLD2
NONO CCT8
NONO MCM3
NONO AARS
NONO SMC1A
NONO PUM1
NONO STIP1
NONO CASP3
NONO MYL6B
NONO HNRNPU
NONO QARS
NONO CTNNB1
NONO SSRP1
NONO CAPN1
LOC100131892 EFR3A
SF3B2 KIAA0226
SF3B2 PWP1
SF3B2 BAT1
SF3B2 TSG101
SF3B2 ANXA11
SF3B2 RALY
SF3B2 TATDN2
SF3B2 LOC100131311
SF3B2 AP2S1
SF3B2 SSR2
SF3B2 C16orf35
SF3B2 TAF10
SF3B2 CAPN1
SF3B2 ACLY
SF3B2 PRMT2
SF3B2 QARS
SF3B2 ALDH9A1
SF3B2 SSB
SF3B2 GUSB
PSMB9 PRDX2
PSMB9 PSME1
HLA-DPB1 RPL18A
MANF SNRPE
MANF UBE2A
MANF ARCN1
MANF PWP1
MANF PSMC1
MANF CAMLG
MANF CDK4
MANF FDPS
MANF TUFM
MANF VAMP7
MANF NARS
MANF CAPZA1
MANF TAF10
MANF IK
MANF PRMT1
MANF ZNHIT3
MANF PSME1
MANF ATIC
MANF COX6C
MANF TUBA1A
MANF HSPE1
MANF TSG101
MANF MAPRE1
MANF RALY
MANF SPCS2
MANF EIF3F
MANF LOC100131311
MANF PDXK
MANF ARPC2
MANF SSR2
MANF SURF1
MANF CCT8
MANF GUSB
MANF AARS
MANF PARK7
MANF PUM1
MANF STIP1
MANF PIM1
MANF QARS
MANF MYL6B
MANF SSB
MANF COX8A
DGUOK NFKB1
DGUOK PARK7
DGUOK COMMD1
DGUOK GNB1
DGUOK KDELR2
DGUOK ARCN1
DGUOK MCM3
POLR3D FOXO4
DEFA6 GLRB
FOXO4 CFB
FOXO4 FAS
FOXO4 EFNA3
ESPL1 SMC1A
ESPL1 PIM1
ESPL1 PWP1
ESPL1 EXOSC7
ESPL1 MAP4K1
ESPL1 CHD4
ESPL1 ACLY
ESPL1 MCM2
ESPL1 PUM1
ESPL1 THOP1
ESPL1 MCM3
ESPL1 KPNB1
ESPL1 STIP1
ESPL1 POLD2
ESPL1 SRM
ESPL1 COX8A
RAE1 AARS
RAE1 TUBA1A
RAE1 QARS
RAE1 PCBP1
RAE1 EXOSC7
RAE1 PARK7
RAE1 HARS
RAE1 PSMC1
RAE1 DPYSL2
RAE1 ATP5D
RAE1 U2AF1
RAE1 RAD23A
RAE1 COX8A
RAE1 AP2S1
RAE1 POLD2
RAE1 NARS
RAE1 GUSB
PSMC1 SNRPE
PSMC1 MPP1
PSMC1 CENPA
PSMC1 PWP1
PSMC1 LYL1
PSMC1 LOC100131311
PSMC1 NASP
PSMC1 CLIC1
PSMC1 CAMLG
PSMC1 SSRP1
PSMC1 RPS6
PSMC1 RHOG
PSMC1 HSP90AA1
PSMC1 PCBP1
PSMC1 EXOSC7
PSMC1 NARS
PSMC1 HMGB2
PSMC1 ACLY
PSMC1 GTF2A2
PSMC1 ATP5D
PSMC1 TUFM
PSMC1 CSTB
PSMC1 PSME1
PSMC1 ARCN1
PSMC1 ATIC
PSMC1 EFR3A
PSMC1 TUBA1A
PSMC1 HSPE1
PSMC1 TSG101
PSMC1 MAPRE1
PSMC1 NIPA2
PSMC1 SSR2
PSMC1 MAPK6
PSMC1 U2AF1
PSMC1 ECH1
PSMC1 BAT1
PSMC1 PDXK
PSMC1 LDHA
PSMC1 ARPC2
PSMC1 POLD2
PSMC1 ETF1
PSMC1 CCT8
PSMC1 AARS
PSMC1 SMC1A
PSMC1 KPNB1
PSMC1 GUSB
PSMC1 PARK7
PSMC1 RABGGTB
PSMC1 NDUFB7
PSMC1 AP2S1
PSMC1 RPL12
PSMC1 QARS
PSMC1 RAD23A
PSMC1 CTNNB1
PSMC1 EIF3F
PSMC1 PSMA6
PSMC1 MYL6B
PSMC1 SSB
PSMC1 CASP3
PSMC1 COX8A
GSN MAN2B1
NUP205 ARCN1
NUP205 RPA2
NUP205 MAPRE1
NUP205 MAPK6
NUP205 PARK7
NUP205 SPCS2
NUP205 KDELR2
NUP205 BAG1
NUP205 ARPC2
NUP205 ILF3
NUP205 COPS5
ATP5G2 UQCRC2
ATP5G2 PHB2
ATP5G2 IK
POLD2 PWP1
POLD2 CHD4
POLD2 NASP
POLD2 TUFM
POLD2 PRMT1
POLD2 NARS
POLD2 BOP1
POLD2 EXOSC7
POLD2 SRM
POLD2 RBM42
POLD2 HSF1
POLD2 HSPE1
POLD2 HRAS
POLD2 HARS
POLD2 U2AF1
POLD2 RAD23A
POLD2 NME1
POLD2 MCM3
POLD2 AARS
POLD2 STIP1
POLD2 MCM2
POLD2 ATP5D
POLD2 MYL6B
POLD2 QARS
TAX1BP1 RPA2
TAX1BP1 TSG101
TAX1BP1 PARK7
TAX1BP1 SPCS2
TAX1BP1 RPL9
TAX1BP1 CYTH1
TAX1BP1 ZNHIT3
TAX1BP1 TANK
TAX1BP1 ALDH9A1
TAX1BP1 SSB
TAX1BP1 GUSB
CDK8 TMED9
GUSB TUBA1A
GUSB GNB1
GUSB PRMT2
GUSB CAMLG
GUSB NARS
GUSB MAP3K4
GUSB FOXO1
GUSB PCBP1
GUSB ALDH9A1
GUSB DPYSL2
GUSB HK1
GUSB PSME1
GUSB HSF1
GUSB FUS
GUSB TATDN2
GUSB RAD23A
GUSB ECH1
GUSB LOC100131311
GUSB BAT1
GUSB CEBPD
GUSB ADAR
GUSB MYST3
GUSB AP2S1
GUSB MBOAT7
GUSB QARS
GUSB PEBP1
AARS MPP1
AARS PWP1
AARS BAT1
AARS SCAP
AARS LOC100131311
AARS CAMLG
AARS NARS
AARS RHOG
AARS CD81
AARS HSP90AA1
AARS PCBP1
AARS EXOSC7
AARS HDAC2
AARS ACLY
AARS NAP1L1
AARS ATP6AP1
AARS DPYSL2
AARS KPNB1
AARS PSME1
AARS RBM42
AARS ATIC
AARS EFR3A
AARS TUBA1A
AARS HSPE1
AARS FUS
AARS MAPRE1
AARS U2AF1
AARS COX8A
AARS PABPC1
AARS MTA1
AARS CCT8
AARS MCM3
AARS SMC1A
AARS PUM1
AARS PARK7
AARS HCFC1
AARS AP2S1
AARS MCM2
AARS ATP5D
AARS HNRNPU
AARS QARS
AARS RAD23A
AARS SSRP1
RRAGA PRNP
RRAGA CD81
RRAGA LARP4B
RRAGA KDELR2
RRAGA TAF10
RRAGA ELF1
RRAGA ALDH9A1
GDI2 TMED10
GDI2 TRA2A
GDI2 ARF6
GDI2 PRKAR1A
BSG HCFC1
BSG CAPN1
BSG ADAR
RABGGTB ZNF638
RABGGTB NDUFB7
RABGGTB QARS
RABGGTB BAT1
CASP3 NIPA2
CASP3 ETF1
CASP3 PWP1
CASP3 BAT1
CASP3 PCBP1
CASP3 HMGB2
CASP3 MYL6B
CASP3 U2AF1
CASP3 CAMLG
CASP3 GNB1
CASP3 QARS
ANXA11 SMC1A
ANXA11 HCFC1
ANXA11 CHD4
ANXA11 SRM
ANXA11 ACLY
ANXA11 ATP5D
ANXA11 COX8A
LPIN1 RBM42
PSME1 SNRPE
PSME1 MPP1
PSME1 SON
PSME1 PWP1
PSME1 PRMT2
PSME1 LOC100131311
PSME1 PARK7
PSME1 FDPS
PSME1 ALDH9A1
PSME1 YWHAB
PSME1 RPA2
PSME1 PCBP1
PSME1 NAP1L1
PSME1 DPYSL2
PSME1 TAF10
PSME1 BAG1
PSME1 ZNHIT3
PSME1 SURF1
PSME1 COX6C
PSME1 TUBA1A
PSME1 HSPE1
PSME1 TSG101
PSME1 MAPRE1
PSME1 TATDN2
PSME1 EIF3F
PSME1 COX8A
PSME1 BAT1
PSME1 SSR2
PSME1 CCT8
PSME1 QARS
PSME1 MAPK6
PSME1 EPS15
PSME1 ECH1
PSME1 UQCRC2
PSME1 SSB
MAN2B1 ACP2
MAN2B1 CCND1
MAN2B1 MMP9
MAN2B1 CD81
MAN2B1 LGALS3BP
MAN2B1 CD7
MAN2B1 C1S
MAN2B1 ATP6AP1
MAN2B1 TUBA1A
MAN2B1 SSR2
BRD3 RBM6
UQCRC2 ARCN1
UQCRC2 PARK7
UQCRC2 TMED10
UQCRC2 RPA2
UQCRC2 PCBP1
UQCRC2 SLC25A3
UQCRC2 NFKB1
UQCRC2 PRDX3
UQCRC2 ZNHIT3
UQCRC2 KDELR2
UQCRC2 PGK1
UQCRC2 TUBA1A
UQCRC2 MAPRE1
UQCRC2 NIPA2
UQCRC2 EIF3F
UQCRC2 IK
UQCRC2 CCT8
UQCRC2 MCM3
UQCRC2 PHB2
UQCRC2 ELF1
UQCRC2 HNRNPF
UQCRC2 EPS15
TFRC SNRPC
TFRC HMGB2
TFRC CENPA
TFRC MCM2
TFRC HSP90AA1
TFRC CDK4
TFRC FDPS
TFRC NME1
TANK LOC100131311
TANK CAMLG
TANK UQCRB
TANK RPA2
TANK COX6C
TANK EIF4B
TANK HSPE1
TANK TSG101
TANK MAPRE1
TANK NIPA2
TANK SPCS2
TANK PABPC1
TANK EFR3A
TANK PUM1
TANK PCBP1
TANK MAPK6
TANK EPS15
TANK SSB
SNRPE PWP1
SNRPE RPL9
SNRPE CLIC1
SNRPE CDK4
SNRPE RPS6
SNRPE UQCRB
SNRPE HSP90AA1
SNRPE EXOSC7
SNRPE HMGB2
SNRPE GTF2A2
SNRPE ILF3
SNRPE BAG1
SNRPE LOC1720
SNRPE ATIC
SNRPE COX6C
SNRPE HSPE1
SNRPE TSG101
SNRPE U2AF1
SNRPE COX17
SNRPE NME1
SNRPE CKS1B
SNRPE CCT8
SNRPE RPL12
SNRPE QARS
SNRPE SSB
KIAA0226 MPP1
KIAA0226 PUM1
KIAA0226 LOC100131311
KIAA0226 CAMLG
KIAA0226 ARPC2
KIAA0226 ALDH9A1
KIAA0226 CAST
PWP1 PIM1
PWP1 COPS5
PWP1 TUFM
PWP1 CAMLG
PWP1 CDK4
PWP1 FDPS
PWP1 PRMT1
PWP1 GTF2A2
PWP1 NARS
PWP1 CSTB
PWP1 HSP90AA1
PWP1 EXOSC7
PWP1 ACLY
PWP1 RBM42
PWP1 ATIC
PWP1 HSPE1
PWP1 TSG101
PWP1 MAPRE1
PWP1 U2AF1
PWP1 ECH1
PWP1 BAT1
PWP1 PEBP1
PWP1 NME1
PWP1 CCT8
PWP1 STIP1
PWP1 HMGB2
PWP1 ATP5D
PWP1 HNRNPU
PWP1 QARS
PWP1 MYL6B
SCAP HSF1
SCAP PUM1
SCAP SSR2
SCAP LOC100131311
SCAP TCF3
SCAP DPYSL2
ZFP36L2 FOXO1
ZFP36L2 ALDH9A1
ZFP36L2 C1S
PRMT2 HSF1
PRMT2 ALDH9A1
PRMT2 C16orf35
PRMT2 ECH1
PRMT2 TAF10
PRMT2 BAT1
PRMT2 SSR2
RGN FRMPD4
RPL9 UQCRB
RPL9 RPL18A
RPL9 MAPRE1
RPL9 TAF7
RPL9 RPS7
RPL9 RPL12
RPL9 TUBA1A
RPL9 SPCS2
RPL9 CLIC1
RPL9 ZNHIT3
RPL9 RPSAP12
RPL9 VAMP7
RPL9 RPS6
VAMP7 ARCN1
VAMP7 AZIN1
PRNP FOXO1
PRNP BIRC2
PRNP PCBP1
PRNP RPA2
PRNP CAMLG
PRNP PRDX3
PRNP BAG1
PRNP MAPK6
CD53 EIF4A2
CD53 RAB1A
POLR2K PSMD14
POLR2K UQCRB
POLR2K RAB1A
RHOG CSTB
RHOG CCND1
RHOG MAP4K1
RHOG IER2
RHOG ACTA2
RHOG CAPN1
RHOG PDXK
RHOG SSR2
RHOG SURF1
RHOG COX8A
CD81 SON
CD81 MAP4K1
CD81 CHD4
CD81 LOC100131311
CD81 HNRNPU
CD81 HSP90AA1
CD81 MMP9
CD81 ACLY
CD81 DPYSL2
CD81 TAF10
CD81 FSCN1
CD81 RBM42
CD81 TUBA1A
CD81 COL4A2
CD81 ATP6AP1
CD81 EIF3F
CD81 RAD23A
CD81 CAPN1
CD81 CCT8
CD81 ADAR
CD81 PUM1
CD81 HCFC1
RPA2 SON
RPA2 LOC100131311
RPA2 PARK7
RPA2 CAMLG
RPA2 FOXO1
RPA2 BIRC2
RPA2 ALDH9A1
RPA2 NAP1L1
RPA2 BAG1
RPA2 TUBA1A
RPA2 TSG101
RPA2 CAPZA1
RPA2 MAPRE1
RPA2 SPCS2
RPA2 PEBP1
RPA2 EFR3A
RPA2 ARPC2
RPA2 SSR2
RPA2 PUM1
RPA2 EPS15
CD14 SOD2
CD14 C1QB
BIRC2 NAP1L1
BIRC2 KDELR2
BIRC2 SSB
NNMT C1R
NNMT LUM
CASC3 CHD4
ACLY PIM1
ACLY UBE2A
ACLY ALDH9A1
ACLY CHD4
ACLY PRMT1
ACLY NARS
ACLY HSP90AA1
ACLY PCBP1
ACLY DPYSL2
ACLY KPNB1
ACLY SRM
ACLY CCT8
ACLY ATIC
ACLY MAPRE1
ACLY CAPZA1
ACLY RAD23A
ACLY CAPN1
ACLY PABPC1
ACLY MTA1
ACLY PEBP1
ACLY SMC1A
ACLY ADAR
ACLY PUM1
ACLY STIP1
ACLY MCM2
ACLY ATP5D
ACLY U2AF1
ACLY HNRNPU
ACLY QARS
ACLY RBM42
ACLY CTNNB1
ACLY SSRP1
ALDH9A1 SON
ALDH9A1 TUBA1A
ALDH9A1 LARP4B
ALDH9A1 LOC100131311
ALDH9A1 HNRNPU
ALDH9A1 CTNNB1
ALDH9A1 CAMLG
ALDH9A1 MAP3K4
ALDH9A1 NAP1L1
ALDH9A1 FOXO1
ALDH9A1 PCBP1
ALDH9A1 TSG101
ALDH9A1 CYTH1
ALDH9A1 TMED10
ALDH9A1 TATDN2
ALDH9A1 BAT1
ALDH9A1 EFR3A
ALDH9A1 SSR2
ALDH9A1 PARK7
ALDH9A1 PUM1
ALDH9A1 SPCS2
ALDH9A1 MYST3
ALDH9A1 AP2S1
ALDH9A1 LYL1
ALDH9A1 GNB1
ALDH9A1 EPS15
TSG101 UBE2A
TSG101 LOC100131311
TSG101 PARK7
TSG101 CLIC1
TSG101 ARCN1
TSG101 CAMLG
TSG101 EFR3A
TSG101 TMED10
TSG101 UQCRB
TSG101 HSP90AA1
TSG101 ETF1
TSG101 PCBP1
TSG101 HDAC2
TSG101 NAP1L1
TSG101 TAF10
TSG101 BAG1
TSG101 QARS
TSG101 HSPE1
TSG101 MAPRE1
TSG101 TATDN2
TSG101 SPCS2
TSG101 U2AF1
TSG101 RAD23A
TSG101 PABPC1
TSG101 COX17
TSG101 ARPC2
TSG101 SSR2
TSG101 CKS1B
TSG101 SURF1
TSG101 CCT8
TSG101 NDUFB7
TSG101 AP2S1
TSG101 MYL6B
TSG101 HNRNPU
TSG101 DDX18
TSG101 LYL1
TSG101 GNB1
TSG101 CTNNB1
TSG101 MAPK6
TSG101 SNAPC1
TSG101 SSB
NAP1L1 IER2
NAP1L1 LOC100131311
NAP1L1 PARK7
NAP1L1 HNRNPU
NAP1L1 CTNNB1
NAP1L1 CAMLG
NAP1L1 RPS6
NAP1L1 HSP90AA1
NAP1L1 PCBP1
NAP1L1 TATDN2
NAP1L1 SPCS2
NAP1L1 U2AF1
NAP1L1 PUM1
NAP1L1 RPL12
NAP1L1 QARS
SOD2 HSPA1A
SOD2 MT1P2
SOD2 BCL2A1
ARPC4 TMED9
YWHAB TMED10
YWHAB PARK7
YWHAB EFR3A
BRPF1 C1R
BRPF1 RAD23A
BRPF1 HK1
BRPF1 AP2S1
BRPF1 LYL1
SRM STIP1
SRM THOP1
SRM RBM42
ASAH1 HSP90AA1
ASAH1 NARS
THOP1 PIM1
THOP1 RBM42
CKS2 H2AFZ
CKS2 RANBP1
CKS2 HMGB2
CKS2 KIAA0101
CKS2 GTF2A2
CKS2 HNRNPF
CKS2 NME1
CKS2 CKS1B
DARS ELF1
PGK1 HSP90AA1
PGK1 HSPE1
PGK1 RANBP1
PGK1 HNRNPF
PGK1 FDPS
PGK1 LDHA
EIF4B PARK7
RPS26 RAD23A
ODC1 H2AFZ
SSR1 PSMD14
SSR1 RAB1A
SSR1 AZIN1
SSR1 TTC35
TRA2A SLC25A3
EIF4A2 RPL29
EIF4A2 PABPC1
EIF4A2 PRKAR1A
NIPA2 UBE2A
NIPA2 ARCN1
NIPA2 PARK7
NIPA2 NARS
NIPA2 MAPRE1
NIPA2 SPCS2
NIPA2 U2AF1
NIPA2 ARPC2
NIPA2 PCBP1
NIPA2 YWHAE
NIPA2 QARS
NIPA2 MAPK6
UQCRB BAG1
UQCRB COPS5
UQCRB COX6C
UQCRB RPS7
UQCRB RPL12
UQCRB LOC100131311
UQCRB PCBP1
UQCRB ELF1
UQCRB PARK7
UQCRB TATDN2
UQCRB DAD1
UQCRB CAMLG
UQCRB ZNHIT3
UQCRB EPS15
UQCRB RPS6
UQCRB RPL18A
RPL29 PHB2
RPL29 QARS
TATDN2 LOC100131311
TATDN2 CAMLG
TATDN2 NARS
TATDN2 MAP3K4
TATDN2 PCBP1
TATDN2 TAF10
TATDN2 BAG1
TATDN2 BAT1
TATDN2 PABPC1
TATDN2 AP2S1
TATDN2 LYL1
TATDN2 QARS
TATDN2 EPS15
FOXO1 ADAR
FOXO1 PUM1
FOXO1 QARS
FOXO1 SON
FOXO1 MYST3
FOXO1 LOC100131311
FOXO1 PRDX2
FOXO1 HNRNPU
FOXO1 MAP3K4
ST3GAL4 FAS
SPCS2 MPP1
SPCS2 ARCN1
SPCS2 COPS5
SPCS2 LOC100131311
SPCS2 PARK7
SPCS2 CTNNB1
SPCS2 CAMLG
SPCS2 RBM39
SPCS2 TMED10
SPCS2 PCBP1
SPCS2 DAD1
SPCS2 TAF10
SPCS2 BAG1
SPCS2 ZNHIT3
SPCS2 CCT8
SPCS2 HSPE1
SPCS2 MAPRE1
SPCS2 U2AF1
SPCS2 PEBP1
SPCS2 ZNF638
SPCS2 EFR3A
SPCS2 SSR2
SPCS2 SURF1
SPCS2 QARS
SPCS2 GRSF1
SPCS2 SMAD2
SPCS2 SSB
ADSS TMED10
COX17 ETF1
COX17 PCBP1
COX17 MAPRE1
COX17 ARPC2
COX17 GTF2A2
COX17 GYPC
COX17 ATP5G1
COX17 SSB
COX17 BCL2A1
COX17 CCT8
COX17 COX6C
C1QB MT1P2
C1QB GZMH
LGALS3BP ADAR
LGALS3BP CCND1
LGALS3BP HCFC1
LGALS3BP COL4A2
LGALS3BP C1S
LGALS3BP ATP6AP1
LGALS3BP HK1
PCBP1 UBE2A
PCBP1 ARCN1
PCBP1 CAMLG
PCBP1 EFR3A
PCBP1 NFKB1
PCBP1 HSP90AA1
PCBP1 ETF1
PCBP1 ACTA2
PCBP1 CAPZA1
PCBP1 CAST
PCBP1 HK1
PCBP1 BAG1
PCBP1 TUBA1A
PCBP1 MAPRE1
PCBP1 U2AF1
PCBP1 RAD23A
PCBP1 BAT1
PCBP1 ARPC2
PCBP1 SURF1
PCBP1 PARK7
PCBP1 YWHAE
PCBP1 AP2S1
PCBP1 MYL6B
PCBP1 HNRNPU
PCBP1 QARS
PCBP1 GNB1
PCBP1 EPS15
PCBP1 SSB
ATP5G1 LDHA
ATP5G1 RANBP1
HNRNPF PSMD14
HNRNPF RANBP1
HNRNPF H2AFZ
HNRNPF COPS5
HNRNPF ETF1
HNRNPF MAPRE1
HNRNPF PHB2
HNRNPF SLC25A3
HNRNPF NFKB1
HNRNPF COMMD1
HNRNPF KDELR2
HNRNPF PRDX3
HNRNPF SLBP
HNRNPF CDK4
HNRNPF IK
HNRNPF MCM3
NDUFB7 TUBA1A
NDUFB7 HSPE1
NDUFB7 YWHAE
NDUFB7 AP2S1
NDUFB7 GTF2A2
NDUFB7 LYL1
NDUFB7 MYL6B
NDUFB7 ATIC
HSPA1A ATP6AP1
HSPA1A ACP2
MBOAT7 HCFC1
MBOAT7 CHD4
MBOAT7 RAD23A
MBOAT7 HK1
GNB1 SON
GNB1 ARCN1
GNB1 MAPRE1
GNB1 RALY
GNB1 HADHA
GNB1 ILF3
GNB1 TMED10
GNB1 MYST3
GNB1 SERINC3
GNB1 EPS15
MAP4K1 ADAR
MAP4K1 FUS
MAP4K1 HCFC1
MAP4K1 COL4A2
MAP4K1 RAD23A
MAP4K1 CAPN1
MAP4K1 HK1
MAPK6 HSP90AA1
MAPK6 ECH1
MAPK6 NR1H3
MAPK6 IER2
MAPK6 GTF2A2
MAPK6 CLIC1
MAPK6 CAMLG
MAPK6 AP2S1
MAPK6 LYL1
MAPK6 CAST
MAPK6 ARPC2
MAPK6 EFR3A
MAPK6 SSB
SSRP1 HCFC1
SSRP1 MCM3
SMAD2 ARCN1
SMAD2 CAPZA1
SMAD2 MAPRE1
SMAD2 RALY
SMAD2 ILF2
SMAD2 U2AF1
SMAD2 SSB
SMAD2 SURF1
SGK1 TMED10
LMAN2 CSTB
LMAN2 EIF3F
LMAN2 MAPRE1
LMAN2 SURF1
CBLB RBM6
TAGLN IER3
MPP1 ADAR
MPP1 HSP90AA1
MPP1 HSPE1
MPP1 QARS
MPP1 MAPRE1
MPP1 EXOSC7
MPP1 NARS
MPP1 CEBPD
SON ADAR
SON MYST3
SON CHD4
SON EPS15
SON CYTH1
UBE2A QARS
UBE2A MAPRE1
UBE2A PARK7
UBE2A YWHAE
UBE2A TUBA1A
UBE2A U2AF1
UBE2A CAMLG
UBE2A COX8A
H2AFZ ETF1
H2AFZ RANBP1
H2AFZ KIAA0101
H2AFZ DAD1
H2AFZ LDHA
LARP4B PUM1
LARP4B ARCN1
LARP4B MAPRE1
LARP4B CYTH1
EFNA3 FAS
RANBP1 PLK1
RANBP1 SLC25A3
RANBP1 ETF1
RANBP1 KIAA0101
RANBP1 ILF2
RANBP1 DAD1
RANBP1 TUFM
RANBP1 LDHA
RANBP1 PRMT1
IER2 ARPC2
IER2 LYL1
IER2 KDELR2
RPS7 RPL18A
RPS7 RPL12
RPS7 RPS6
RPS7 CCT8
LOC100131311 PARK7
LOC100131311 HNRNPU
LOC100131311 CTNNB1
LOC100131311 CAMLG
LOC100131311 NARS
LOC100131311 MAP3K4
LOC100131311 TMED10
LOC100131311 HSP90AA1
LOC100131311 TAF10
LOC100131311 BAG1
LOC100131311 SURF1
LOC100131311 QARS
LOC100131311 COX6C
LOC100131311 TUBA1A
LOC100131311 EIF3F
LOC100131311 BAT1
LOC100131311 PABPC1
LOC100131311 EFR3A
LOC100131311 SSR2
LOC100131311 C16orf35
LOC100131311 LYL1
LOC100131311 EPS15
LOC100131311 DGKZ
LOC100131311 MYL6B
HDAC1 EPS15
HDAC1 RAB1A
HDAC1 RAD23A
HDAC1 PRKAR1A
CAMLG PARK7
CAMLG TAF10
CAMLG CAST
CAMLG BAG1
CAMLG U2AF1
CAMLG COX6C
CAMLG TUBA1A
CAMLG HSPE1
CAMLG BAT1
CAMLG PABPC1
CAMLG EFR3A
CAMLG SURF1
CAMLG PUM1
CAMLG RPL18A
CAMLG RPL12
CAMLG AP2S1
CAMLG HNRNPU
CAMLG QARS
LDHA PSMA6
LDHA HSP90AA1
LDHA CSTB
LDHA ILF2
ABL1 ILF3
ABL1 RAD23A
ABL1 STIP1
ABL1 BAT1
C1R NR1H3
C1R HK1
C1R FLNA
C1R C1S
ILF3 ARCN1
ILF3 RAD23A
PRMT1 STIP1
PRMT1 NME1
PRMT1 SNRPC
PRMT1 ILF2
PRMT1 GPS1
PRMT1 CDK4
PRMT1 FDPS
PRMT1 TUFM
PRMT1 KDELR2
NARS PIM1
NARS CHD4
NARS HSP90AA1
NARS EXOSC7
NARS DPYSL2
NARS CAPZA1
NARS CAST
NARS RBM42
NARS ATIC
NARS HSPE1
NARS MAPRE1
NARS U2AF1
NARS RAD23A
NARS PABPC1
NARS SURF1
NARS CCT8
NARS MCM3
NARS SMC1A
NARS STIP1
NARS PARK7
NARS MCM2
NARS QARS
PRKAR1A RAB1A
PRKAR1A ETF1
IGFBP4 CAPN1
BOP1 EXOSC7
BOP1 MCM2
BOP1 ATP5D
BOP1 CCNF
BOP1 RBM42
PSMD14 RAB1A
PSMD14 ETF1
PSMD14 PHB2
TMED10 SLC20A1
TMED10 PRDX3
TMED10 TUBA1A
TMED10 ECH1
TMED10 SSR2
TMED10 ETF1
TMED10 SURF1
TMED10 PARK7
TMED10 ARF6
HSP90AA1 PIM1
HSP90AA1 CDK4
HSP90AA1 CLIC1
HSP90AA1 GTF2A2
HSP90AA1 CSTB
HSP90AA1 EXOSC7
HSP90AA1 HDAC2
HSP90AA1 ILF2
HSP90AA1 HNRNPU
HSP90AA1 ARCN1
HSP90AA1 LOC1720
HSP90AA1 ATIC
HSP90AA1 HSPE1
HSP90AA1 MAPRE1
HSP90AA1 U2AF1
HSP90AA1 TUFM
HSP90AA1 SLBP
HSP90AA1 PABPC1
HSP90AA1 ARPC2
HSP90AA1 CCT8
HSP90AA1 MCM3
HSP90AA1 SMC1A
HSP90AA1 CENPA
HSP90AA1 MCM2
HSP90AA1 QARS
HSP90AA1 RAD23A
HSP90AA1 CTNNB1
HSP90AA1 SSB
EXOSC7 PIM1
EXOSC7 ATIC
EXOSC7 HSPE1
EXOSC7 U2AF1
EXOSC7 RAD23A
EXOSC7 PABPC1
EXOSC7 CCT8
EXOSC7 PARK7
EXOSC7 STIP1
EXOSC7 MCM2
EXOSC7 ATP5D
EXOSC7 QARS
EXOSC7 MYL6B
EXOSC7 PEBP1
NR1H3 ACP2
NR1H3 CCND1
NR1H3 APOC1
NR1H3 CAPG
NR1H3 PDXK
NR1H3 SSB
GLB1 CTSH
NFKB1 ARCN1
NFKB1 ETF1
NFKB1 SLC25A3
NFKB1 MAPRE1
NFKB1 ELMO1
NFKB1 KDELR2
NFKB1 IK
APOC1 CAPG
APOC1 LGALS1
ACTA2 TUBA1A
ACTA2 COL4A2
TCF3 ZNF638
C1D MAPRE1
C1D SNRNP27
DPYSL2 RBM42
DPYSL2 ADAR
DPYSL2 CHD4
DPYSL2 MAPRE1
DPYSL2 HCFC1
DPYSL2 ATP6AP1
DPYSL2 HNRNPU
DPYSL2 RAD23A
DPYSL2 QARS
DPYSL2 MAP3K4
TAF10 CLIC1
TAF10 BAG1
TAF10 MAPRE1
TAF10 ATP6AP1
TAF10 EIF3F
TAF10 SSR2
TAF10 SURF1
TAF10 AP2S1
TAF10 CAPN1
LUM CTGF
LUM SPARC
HK1 CHD4
HK1 PABPC1
HK1 HNRNPU
HK1 HSF1
HK1 COL4A2
HK1 ATP6AP1
HK1 RBM42
HK1 RAD23A
HK1 CAPN1
HK1 BAT1
HK1 SMC1A
HK1 STIP1
HK1 HCFC1
HK1 MYST3
HK1 AP2S1
CYTH1 PHF15
CYTH1 BCL6
CYTH1 EPS15
CYTH1 VGLL4
FSCN1 MMP9
FSCN1 HCFC1
FSCN1 COL4A2
FSCN1 HNRNPU
FSCN1 CAPN1
KPNB1 SMC1A
KPNB1 TUBA1A
KPNB1 FUS
KPNB1 RAD23A
KPNB1 CAST
KPNB1 QARS
KPNB1 ATIC
CSTB HSPE1
CSTB SNRPC
CSTB PDXK
CSTB CDK4
CSTB FDPS
CSTB CKS1B
CSTB CCT8
BCL2A1 BTG3
ATIC PIM1
ATIC HMGB2
ATIC GTF2A2
ATIC CAST
ATIC LOC1720
ATIC HSPE1
ATIC U2AF1
ATIC RAD23A
ATIC BAT1
ATIC PEBP1
ATIC CCT8
ATIC MCM3
ATIC YWHAE
ATIC CENPA
ATIC MCM2
ATIC ATP5D
ATIC QARS
ATIC MYL6B
COX6C RPS6
COX6C GTF2A2
COX6C DAD1
COX6C BAG1
COX6C TUBA1A
COX6C HSPE1
COX6C CAPZA1
COX6C MAPRE1
COX6C U2AF1
COX6C PEBP1
COX6C NME1
COX6C CKS1B
COX6C CCT8
COX6C HMGB2
COX6C RPL12
COX6C QARS
COX6C SSB
HSF1 FUS
HSF1 AP2S1
HSF1 C16orf35
HSF1 BAT1
HSF1 MTA1
HSF1 RBM42
EZR CAPN1
EZR CHD4
EZR QARS
EZR BAT1
CFB FAS
ATP6V0D1 VAV1
FUS TUBA1A
FUS PUM1
FUS RAD23A
FUS CAST
FUS CAPN1
FUS BAT1
FUS CHD4
FUS MTA1
CAPZA1 NASP
CAPZA1 U2AF1
CAPZA1 RAD23A
CAPZA1 ARCN1
CAPZA1 QARS
CAPZA1 CCT8
CAPZA1 HSPE1
HRAS MYL6B
HRAS CLIC1
HRAS COX8A
RALY ECH1
RALY AP2S1
RALY RAD23A
RALY COX8A
RALY RBM42
RALY SURF1
RALY CAPN1
COL4A2 ADAR
COL4A2 ACP2
COL4A2 TUBA1A
COL4A2 MMP9
COL4A2 HCFC1
COL4A2 ATP6AP1
COL4A2 RAD23A
COL4A2 FLNA
ATP6AP1 PHC2
ATP6AP1 ADAR
ATP6AP1 ACP2
ATP6AP1 PUM1
ATP6AP1 CCND1
ATP6AP1 HCFC1
HARS ATP5D
HARS MYST3
HARS QARS
U2AF1 CENPA
U2AF1 PARK7
U2AF1 CDK4
U2AF1 RBM42
U2AF1 HSPE1
U2AF1 TUFM
U2AF1 PEBP1
U2AF1 ARPC2
U2AF1 NME1
U2AF1 CCT8
U2AF1 MCM3
U2AF1 STIP1
U2AF1 YWHAE
U2AF1 PABPC1
U2AF1 MTA1
U2AF1 HNRNPU
U2AF1 QARS
U2AF1 HMGB2
U2AF1 SSB
U2AF1 COX8A
ACP1 ELF1
ECH1 PUM1
ECH1 MAPRE1
ECH1 CAPN1
ECH1 BAT1
ECH1 HCFC1
COX8A PARK7
COX8A MAPRE1
COX8A RAD23A
COX8A SSR2
COX8A SURF1
COX8A AP2S1
COX8A QARS
COX8A MYL6B
BAT1 EFR3A
BAT1 MAP3K4
BAT1 RAD23A
BAT1 PEBP1
BAT1 ZNF638
BAT1 AP2S1
BAT1 ATP5D
BAT1 QARS
SLBP MCM2
SLBP CDK4
PABPC1 CHD4
PABPC1 HNRNPU
PABPC1 CTNNB1
PABPC1 RAD23A
PABPC1 MTA1
PABPC1 SMC1A
PABPC1 PUM1
PABPC1 PHB2
PABPC1 QARS
ELMO1 RBM42
EFR3A ARCN1
EFR3A PARK7
EFR3A MAP3K4
EFR3A MAPRE1
EFR3A ZNF638
EFR3A PUM1
EFR3A SSB
SSR2 PARK7
SSR2 CLIC1
SSR2 BAG1
SSR2 TUBA1A
SSR2 MAPRE1
SSR2 EIF3F
SSR2 TUFM
SSR2 SURF1
SSR2 MYL6B
SSR2 C16orf35
SSR2 PSMA6
CKS1B NME1
CKS1B PSMA6
IK PHB2
MCM3 SMC1A
MCM3 PIM1
MCM3 CHD4
MCM3 MCM2
MCM3 PEBP1
MCM3 HNRNPU
MCM3 RBM42
MCM3 FDPS
PUM1 CHD4
PUM1 PHF15
PUM1 STIP1
PUM1 PARK7
PUM1 HNRNPU
RPL18A PRDX3
TTC35 DAD1
TTC35 ETF1
YWHAE HSPE1
YWHAE CAST
YWHAE ARPC2
TAF7 RPL12
TAF7 PARK7
TAF7 PRDX3
TAF7 SSB
TAF7 ZNHIT3
TAF7 EPS15
TAF7 ARPC2
TAF7 CCT8
TAF7 QARS
HCFC1 ADAR
HCFC1 CHD4
HCFC1 RAD23A
HCFC1 CAPN1
HCFC1 RBM42
PHB2 ETF1
PHB2 SLC25A3
PHB2 CDK4
AP2S1 CLIC1
AP2S1 TUBA1A
AP2S1 FAM3A
AP2S1 RAD23A
AP2S1 LYL1
AP2S1 QARS
COMMD1 MAPRE1
COMMD1 PSMA6
C16orf35 LYL1
LYL1 DGKZ
LYL1 MYL6B
QARS RPL12
QARS MAP3K4
QARS HDAC2
QARS CAST
QARS BAG1
QARS CHD4
QARS HSPE1
QARS RBM42
QARS EIF3F
QARS RAD23A
QARS PEBP1
QARS MTA1
QARS ARPC2
QARS CCT8
QARS PARK7
QARS CLIC1
QARS ATP5D
QARS HNRNPU
QARS CTNNB1
QARS MYL6B
QARS MAPRE1
RBM42 CHD4
RBM42 MAP3K4
RBM42 CAST
RBM42 FAM3A
RBM42 GRB2
RBM42 RAD23A
RBM42 CAPN1
RBM42 STIP1
RBM42 ATP5D
RBM42 MYL6B
ELF1 PRDX3
PSMA6 HSPE1
PSMA6 CDK4
PSMA6 HMGB2
PSMA6 RPL12
PSMA6 MYL6B
PSMA6 CLIC1
PSMA6 GTF2A2
PSMA6 CCT8
EPS15 MAPRE1
EPS15 PARK7
CAPG SPARC
PIM1 SMC1A
PIM1 CHD4
PIM1 CDK4
PIM1 ILF2
PIM1 MCM2
ARCN1 CLIC1
ARCN1 FDPS
ARCN1 KDELR2
ARCN1 HSPE1
ARCN1 MAPRE1
ARCN1 SSB
COPS5 MAPRE1
COPS5 BAG1
COPS5 ZNHIT3
CHD4 RAD23A
CHD4 CAPN1
CHD4 SMC1A
CHD4 ADAR
CHD4 STIP1
CHD4 HNRNPU
NASP CENPA
NASP CAST
RPL12 MYL6B
PARK7 CTNNB1
PARK7 PRDX3
PARK7 ZNHIT3
PARK7 TUBA1A
PARK7 BAG1
PARK7 MAPRE1
PARK7 RAD23A
PARK7 PEBP1
PARK7 CCT8
CLIC1 HSPE1
CLIC1 SSB
CLIC1 BAG1
CLIC1 FDPS
HNRNPU CTNNB1
HNRNPU MAP3K4
HNRNPU HDAC2
HNRNPU CAPN1
HNRNPU SMC1A
HNRNPU ADAR
HNRNPU MCM2
TMED9 ARF6
CTNNB1 MAPRE1
CTNNB1 BCL6
CTNNB1 ARPC2
CTNNB1 CCT8
CDK4 NME1
CDK4 HMGB2
CDK4 CENPA
CDK4 ILF2
CDK4 FDPS
CDK4 TUFM
CDK4 MAPRE1
CDK4 CCT8
CDK4 HSPE1
FDPS SLC25A3
TUFM BAG1
TUFM NME1
TUFM ZNHIT3
TUFM ATP5D
TUFM MAPRE1
TUFM STIP1
TUFM HSPE1
TUFM CCT8
RBM39 SSB
MAP3K4 SMC1A
MAP3K4 RAD23A
HADHA EIF3F
CCND1 ADAR
CCND1 ACP2
CCND1 PDXK
ETF1 RAB1A
ETF1 MAPRE1
ETF1 GTF2A2
ETF1 DAD1
ETF1 MYL6B
ETF1 KDELR2
MMP9 ADAR
MMP9 RAD23A
MMP9 CAPN1
SNRPC MAPRE1
HDAC2 PDXK
SLC25A3 KDELR2
GTF2A2 HSPE1
GTF2A2 NME1
GTF2A2 CCT8
GTF2A2 HMGB2
GTF2A2 CENPA
GTF2A2 SSB
ILF2 MAPRE1
ILF2 CCT8
DAD1 MAPRE1
CAST RAD23A
PRDX3 MT1X
PRDX3 MAPRE1
PRDX3 ZNHIT3
BAG1 ZNHIT3
BAG1 EIF3F
BAG1 ARPC2
BAG1 CCT8
ZNHIT3 HMGB2
ZNHIT3 EIF3F
ZNHIT3 MAPRE1
ZNHIT3 SURF1
LOC1720 HSPE1
LOC1720 NME1
LOC1720 SNAPC1
KDELR2 MAPRE1
KDELR2 ARPC2
TUBA1A ACP2
TUBA1A GRSF1
HSPE1 HMGB2
HSPE1 NME1
HSPE1 CCT8
HSPE1 CENPA
HSPE1 ATP5D
HSPE1 RAD23A
HSPE1 MYL6B
HSPE1 SSB
LGALS1 SPARC
LGALS1 PDXK
MAPRE1 EIF3F
MAPRE1 ARPC2
MAPRE1 SURF1
MAPRE1 CCT8
MAPRE1 SSB
EIF3F ARPC2
RAD23A CAPN1
RAD23A MTA1
RAD23A SMC1A
RAD23A ATP5D
PEBP1 ATP5D
ZNF638 ARPC2
ARPC2 CENPA
ARPC2 HMGB2
SPARC COL3A1
SPARC CTGF
NME1 CENPA
NME1 HMGB2
NME1 CCT8
SURF1 MYL6B
CCT8 HMGB2
CCT8 SSB
SMC1A MCM2
ADAR ACP2
ADAR CAPN1
HMGB2 CENPA
HMGB2 KIAA0101
HMGB2 SSB
CENPA MCM2
ATP5D DGKZ
ATP5D MYL6B
