# Supplementary material for: Functional networks inference from rule-based machine learning models
Source: BioData Min. 2016 Sep 5;9:28. doi: 10.1186/s13040-016-0106-4 (PMC5011349; doi:10.1186/s13040-016-0106-4)
Supplement: Supplementary file 2 — Networks. All networks used in the analysis given as a list of edges. (XZ 11980 kb) [file 13040_2016_106_MOESM2_ESM.xz › networks/mic/dlbcl/SN_C2.txt]

ANXA7 EIF4G2
ANXA7 MPP1
ANXA7 RAC1
ANXA7 PUF60
ANXA7 SON
ANXA7 ARCN1
ANXA7 PEA15
ANXA7 PABPC4
ANXA7 SLC25A3
ANXA7 H3F3B
ANXA7 S100A11
ANXA7 AIP
ANXA7 NCOA4
ANXA7 PSMD6
ANXA7 PRMT2
ANXA7 MORF4L2
ANXA7 MYL12A
ANXA7 CDC16
ANXA7 CCNG1
ANXA7 DECR1
ANXA7 RHEB
ANXA7 CAP1
ANXA7 IRAK1
ANXA7 TBCC
ANXA7 LOC100131311
ANXA7 CLTC
ANXA7 OAT
ANXA7 LAMP1
ANXA7 EED
ANXA7 CNTD1
ANXA7 HDAC1
ANXA7 TROVE2
ANXA7 EIF1AP1
ANXA7 EEF1G
ANXA7 ARPC1A
ANXA7 CLIC1
ANXA7 HADHB
ANXA7 C1QBP
ANXA7 ARF4
ANXA7 MAPK14
ANXA7 SARS
ANXA7 ACO2
ANXA7 CAMLG
ANXA7 VDAC2
ANXA7 RBM4
ANXA7 SRGN
ANXA7 KYNU
ANXA7 VAMP7
ANXA7 FDPS
ANXA7 TCEB1
ANXA7 CD59
ANXA7 COPB1
ANXA7 RPL38
ANXA7 TXNRD1
ANXA7 RBM39
ANXA7 PDIA6
ANXA7 CCNH
ANXA7 CCT4
ANXA7 STX4
ANXA7 PRNP
ANXA7 MRPL49
ANXA7 EIF4H
ANXA7 POLR2C
ANXA7 PSMD14
ANXA7 ITGB1
ANXA7 TMED10
ANXA7 PLEK
ANXA7 DYNLL1
ANXA7 COX5A
ANXA7 TNIP1
ANXA7 HSP90AA1
ANXA7 SRP9
ANXA7 CTSH
ANXA7 BIRC2
ANXA7 TRIP12
ANXA7 PCBP1
ANXA7 EMP3
ANXA7 IL1R1
ANXA7 NR1H3
ANXA7 PPIB
ANXA7 UBL4A
ANXA7 LRPAP1
ANXA7 NNMT
ANXA7 GNB2
ANXA7 TSC22D1
ANXA7 UQCRFS1
ANXA7 TBCB
ANXA7 PPWD1
ANXA7 CSRP1
ANXA7 GTF2A2
ANXA7 ALDH9A1
ANXA7 VIM
ANXA7 DAD1
ANXA7 CLNS1A
ANXA7 TAF10
ANXA7 PSMD9
ANXA7 CAST
ANXA7 AP2M1
ANXA7 TALDO1
ANXA7 PRDX3
ANXA7 RPL36AL
ANXA7 UBXN1
ANXA7 MSH2
ANXA7 RPL10A
ANXA7 PMS2L3
ANXA7 ZNHIT3
ANXA7 SURF1
ANXA7 PRDX4
ANXA7 HNRNPA1
ANXA7 ASAH1
ANXA7 COX4I1
ANXA7 C11orf58
ANXA7 SERPINB1
ANXA7 ACTB
ANXA7 PSMA2
ANXA7 KDELR2
ANXA7 BRD8
ANXA7 ARPC1B
ANXA7 EIF2S2
ANXA7 TUBA1A
ANXA7 ATR
ANXA7 FNTA
ANXA7 RARS
ANXA7 HERPUD1
ANXA7 LOC100131892
ANXA7 CYCS
ANXA7 AIMP1
ANXA7 COPS6
ANXA7 NR3C1
ANXA7 GPX4
ANXA7 TSG101
ANXA7 ATP5J
ANXA7 CD46
ANXA7 MAPRE1
ANXA7 RPL4
ANXA7 IER2
ANXA7 UBA52
ANXA7 UQCRB
ANXA7 PSMA1
ANXA7 ATP6V1E1
ANXA7 MDH1
ANXA7 MAPK6
ANXA7 MTIF2
ANXA7 UPP1
ANXA7 RPS3
ANXA7 RPN1
ANXA7 DLD
ANXA7 CD81
ANXA7 HTRA1
ANXA7 COX5B
ANXA7 RPL35
ANXA7 CYBA
ANXA7 VBP1
ANXA7 EIF3F
ANXA7 PSMB10
ANXA7 NPC2
ANXA7 PSMC1
ANXA7 XPO1
ANXA7 SAP18
ANXA7 EWSR1
ANXA7 GSN
ANXA7 MOBKL1B
ANXA7 RNF103
ANXA7 FLI1
ANXA7 ATOX1
ANXA7 SSR4
ANXA7 EFR3A
ANXA7 SSR2
ANXA7 SIK1
ANXA7 FTH1
ANXA7 GPNMB
ANXA7 SDHC
ANXA7 SQSTM1
ANXA7 UBXN4
ANXA7 CTDSP2
ANXA7 CCT8
ANXA7 CUL3
ANXA7 ATP5O
ANXA7 HEXB
ANXA7 COX6A1
ANXA7 UBB
ANXA7 RPA3
ANXA7 PARK7
ANXA7 RRAGA
ANXA7 SEPT7
ANXA7 SDCBP
ANXA7 ATP6V1B2
ANXA7 ATP6V0B
ANXA7 IGBP1
ANXA7 IQGAP1
ANXA7 FKBP1A
ANXA7 LHFPL2
ANXA7 PPP2R2A
ANXA7 CCNI
ANXA7 SFRS9
ANXA7 SUMO2
ANXA7 PSMC2
ANXA7 PSMD4
ANXA7 DDX1
ANXA7 CAT
ANXA7 TSN
ANXA7 IFI30
ANXA7 DSTN
ANXA7 MAP2K1
ANXA7 CD164
ANXA7 PDHB
ANXA7 MTMR6
ANXA7 PSMC6
ANXA7 SEPT8
ANXA7 IFNGR2
ANXA7 SSR1
ANXA7 CBX1
ANXA7 ISCU
ANXA7 FH
ANXA7 PPT1
ANXA7 BCLAF1
ANXA7 RAD21
ANXA7 PTTG1IP
ANXA7 CD63
ANXA7 PSME1
ANXA7 RPL8
ANXA7 MAN2B1
ANXA7 SRI
ANXA7 GNB1
ANXA7 ARHGDIB
ANXA7 LMAN2
ANXA7 PSMA6
ANXA7 EPS15
ANXA7 SNRPB2
ANXA7 UQCRC2
ANXA7 UFD1L
ANXA7 ATP5F1
ANXA7 EIF1
ANXA7 COX7B
ANXA7 TANK
ANXA7 SRP19
ANXA7 HSD17B4
ANXA7 PSMB4
ANXA7 CAPZA2
ANXA7 SSB
ANXA7 HNRNPH1
ANXA7 LAMP2
ANXA7 TRA2B
GK3P ITGB3
GK3P DSC3
GK3P MPL
GK3P PPFIA1
APLP2 RAC1
APLP2 SON
APLP2 PEA15
APLP2 PABPC4
APLP2 COMT
APLP2 RHOA
APLP2 CDC25B
APLP2 DNMT1
APLP2 FAM120A
APLP2 MYL12A
APLP2 USP14
APLP2 TUBA1A
APLP2 LOC100131311
APLP2 EED
APLP2 GRK5
APLP2 PPP1R11
APLP2 RNPS1
APLP2 GDI1
APLP2 GPI
APLP2 EIF3CL
APLP2 HDLBP
APLP2 CALM3
APLP2 FAM50A
APLP2 P4HB
APLP2 NARS
APLP2 ALDH9A1
APLP2 PRNP
APLP2 EIF4H
APLP2 ITGB1
APLP2 CD81
APLP2 TNIP1
APLP2 ALAS1
APLP2 PGM1
APLP2 PCBP1
APLP2 DCTN2
APLP2 DAZAP2
APLP2 LRPAP1
APLP2 TSC22D1
APLP2 ACLY
APLP2 DPYSL2
APLP2 RFTN1
APLP2 HYOU1
APLP2 PTTG1IP
APLP2 COL6A3
APLP2 CCND3
APLP2 ELF4
APLP2 ARF1
APLP2 EZR
APLP2 SHC1
APLP2 PRPS2
APLP2 TSG101
APLP2 ATP6V1E1
APLP2 UBA1
APLP2 MSN
APLP2 DLD
APLP2 NCOR2
APLP2 USP10
APLP2 DYRK1A
APLP2 NOMO1
APLP2 PRKCD
APLP2 COX8A
APLP2 BAT1
APLP2 SPTAN1
APLP2 CD99
APLP2 SSR2
APLP2 AP3D1
APLP2 ESD
APLP2 AARS
APLP2 ADAR
APLP2 PUM1
APLP2 ATP2A2
APLP2 RRAGA
APLP2 PRKDC
APLP2 SMARCA4
APLP2 RPN2
APLP2 FKBP1A
APLP2 ARHGAP4
APLP2 YWHAE
APLP2 PPP2R2A
APLP2 UQCRC1
APLP2 EFEMP2
APLP2 TOPBP1
APLP2 MPRIP
APLP2 PDHB
APLP2 IFNGR2
APLP2 CBX1
APLP2 ISCU
APLP2 HNRNPU
APLP2 QARS
APLP2 AIM1
APLP2 CTCF
APLP2 EWSR1
APLP2 HUWE1
APLP2 EIF1
APLP2 LAMP2
GPR18 RBL2
GPR18 MYBL1
GPR18 TM9SF2
PSMA5 SNRPE
PSMA5 SEC61B
PSMA5 MPP1
PSMA5 PIM1
PSMA5 UBE2A
PSMA5 ARCN1
PSMA5 PABPC4
PSMA5 COMT
PSMA5 PWP1
PSMA5 NDUFA9
PSMA5 NACA
PSMA5 IMMT
PSMA5 MSH2
PSMA5 PRDX4
PSMA5 FXR1
PSMA5 DDX39
PSMA5 PRMT1
PSMA5 MORF4L2
PSMA5 RARS
PSMA5 PRDX3
PSMA5 ATP5J
PSMA5 COX7C
PSMA5 RHEB
PSMA5 PSMC1
PSMA5 CLTC
PSMA5 BUD31
PSMA5 PCBP1
PSMA5 GSTO1
PSMA5 UQCRFS1
PSMA5 PARK7
PSMA5 XRCC6
PSMA5 TUFM
PSMA5 ARPC1A
PSMA5 CLIC1
PSMA5 HADHB
PSMA5 RNPS1
PSMA5 C1QBP
PSMA5 DDOST
PSMA5 DAP3
PSMA5 HNRNPM
PSMA5 CDC123
PSMA5 PPP1CC
PSMA5 TKT
PSMA5 FDPS
PSMA5 TCEB1
PSMA5 DNAJA1
PSMA5 PSMB2
PSMA5 HDLBP
PSMA5 TXNRD1
PSMA5 VDAC1
PSMA5 PDIA6
PSMA5 MRPS22
PSMA5 TRAP1
PSMA5 CCNH
PSMA5 MRPL28
PSMA5 AIMP1
PSMA5 FH
PSMA5 CCT4
PSMA5 UBE2L3
PSMA5 CSTB
PSMA5 MRPL3
PSMA5 TBCB
PSMA5 SAT1
PSMA5 ITGB1
PSMA5 ATP5A1
PSMA5 DYNLL1
PSMA5 COX5A
PSMA5 SSR2
PSMA5 PSMA3
PSMA5 UBB
PSMA5 TRIP12
PSMA5 SRP14
PSMA5 DCTN2
PSMA5 EXOSC7
PSMA5 PKM2
PSMA5 PPIB
PSMA5 ATP5F1
PSMA5 COX7B
PSMA5 RPL6
PSMA5 NCOA4
PSMA5 CKS2
PSMA5 MCM6
PSMA5 HMGB2
PSMA5 DNAJC2
PSMA5 PSMC3
PSMA5 GNG10
PSMA5 ACLY
PSMA5 LDHA
PSMA5 COPB1
PSMA5 GTF2A2
PSMA5 PSMD1
PSMA5 RAC1
PSMA5 CLNS1A
PSMA5 CCT5
PSMA5 EIF2S2
PSMA5 STX4
PSMA5 HNRNPK
PSMA5 AP2M1
PSMA5 TALDO1
PSMA5 PSMD7
PSMA5 RPL36AL
PSMA5 SNRPB
PSMA5 UCHL3
PSMA5 ANXA2
PSMA5 ZNHIT3
PSMA5 PPIA
PSMA5 CUL1
PSMA5 EIF4A3
PSMA5 APRT
PSMA5 GPNMB
PSMA5 RRP1B
PSMA5 TRA2B
PSMA5 COX4I1
PSMA5 C11orf58
PSMA5 PSMA2
PSMA5 CUL3
PSMA5 HNRNPC
PSMA5 MCM3
PSMA5 COX6C
PSMA5 ARPC1B
PSMA5 EBP
PSMA5 ALDOA
PSMA5 TUBA1A
PSMA5 PPP1R11
PSMA5 RDBP
PSMA5 GLUD1
PSMA5 MYL12A
PSMA5 NMI
PSMA5 CYCS
PSMA5 PSMD2
PSMA5 HSPE1
PSMA5 HSP90B1
PSMA5 MANF
PSMA5 CAPZA1
PSMA5 MAPRE1
PSMA5 PSMC5
PSMA5 DECR1
PSMA5 NIPA2
PSMA5 MIF
PSMA5 ATP6V1E1
PSMA5 ENO1
PSMA5 PSMD11
PSMA5 IARS
PSMA5 MDH1
PSMA5 EBNA1BP2
PSMA5 PSMB1
PSMA5 RPS3
PSMA5 RPN1
PSMA5 MRPL12
PSMA5 EIF2S1
PSMA5 COX5B
PSMA5 CCT3
PSMA5 CYBA
PSMA5 BCLAF1
PSMA5 GLUL
PSMA5 PSMB10
PSMA5 RING1
PSMA5 ATP6V0C
PSMA5 LOC100131311
PSMA5 MFAP1
PSMA5 SAP18
PSMA5 HSP90AA1
PSMA5 COX17
PSMA5 MTHFD2
PSMA5 ATP5G2
PSMA5 CCT6A
PSMA5 ACAT1
PSMA5 SUMO1
PSMA5 PRDX1
PSMA5 MRPS12
PSMA5 SQSTM1
PSMA5 DDX21
PSMA5 FBL
PSMA5 CCT8
PSMA5 ESD
PSMA5 ATP5O
PSMA5 HEXB
PSMA5 COX6A1
PSMA5 SNRPG
PSMA5 SOD1
PSMA5 TARS
PSMA5 EIF3A
PSMA5 TSFM
PSMA5 MRPL23
PSMA5 SDHB
PSMA5 COX6B1
PSMA5 GAPDH
PSMA5 PSME2
PSMA5 IGBP1
PSMA5 DDX1
PSMA5 RPN2
PSMA5 FKBP1A
PSMA5 LHFPL2
PSMA5 GNL2
PSMA5 LDHB
PSMA5 AIMP2
PSMA5 SFRS9
PSMA5 UQCRC1
PSMA5 RABGGTB
PSMA5 PSMD4
PSMA5 PTMA
PSMA5 PSMC2
PSMA5 SNRPD3
PSMA5 ATP1B3
PSMA5 NUP62
PSMA5 PHB
PSMA5 PRCP
PSMA5 SERPINB1
PSMA5 PDHB
PSMA5 SSBP1
PSMA5 LRPAP1
PSMA5 BCAP31
PSMA5 KARS
PSMA5 TSN
PSMA5 SNRPF
PSMA5 PPT1
PSMA5 SNRPA1
PSMA5 RAD21
PSMA5 HNRNPF
PSMA5 PSME1
PSMA5 RAD23A
PSMA5 SRI
PSMA5 PREP
PSMA5 PSMA6
PSMA5 HSPA9
PSMA5 SNRPB2
PSMA5 UQCRC2
PSMA5 SNRPD2
PSMA5 PSMB3
PSMA5 HSPH1
PSMA5 TCP1
PSMA5 TANK
PSMA5 SRP19
PSMA5 HSD17B4
PSMA5 PSMB4
PSMA5 SSB
PSMA5 PSMC6
HSD17B10 PHB2
HSD17B10 RPL8
HSD17B10 ACTG1
HSD17B10 DAP3
HSD17B10 ATP5B
HSD17B10 UBE2D2
HSD17B10 LTA4H
HSD17B10 RANBP1
HSD17B10 IMMT
HSD17B10 PSMD6
HSD17B10 SDHB
HSD17B10 CDC16
HSD17B10 ATP5J
HSD17B10 CCT7
HSD17B10 PUF60
HSD17B10 PSMC1
HSD17B10 HNRNPF
HSD17B10 PSMD1
HSD17B10 PCNA
HSD17B10 TCEB1
HSD17B10 ARPC1A
HSD17B10 CKAP5
HSD17B10 DDOST
HSD17B10 APEX1
HSD17B10 HNRNPM
HSD17B10 VDAC2
HSD17B10 CDC123
HSD17B10 GPI
HSD17B10 CDK4
HSD17B10 FDPS
HSD17B10 RPS19
HSD17B10 DNAJA1
HSD17B10 PRMT1
HSD17B10 VDAC1
HSD17B10 PDIA6
HSD17B10 DDX39
HSD17B10 RPS6
HSD17B10 CCT4
HSD17B10 ASNS
HSD17B10 EIF4H
HSD17B10 YWHAQ
HSD17B10 DYNLL1
HSD17B10 PSMD8
HSD17B10 RBMX
HSD17B10 SRP9
HSD17B10 ETF1
HSD17B10 IARS
HSD17B10 IK
HSD17B10 TOP2A
HSD17B10 NEDD8
HSD17B10 ATP5F1
HSD17B10 COX7B
HSD17B10 GNB2
HSD17B10 SLC25A3
HSD17B10 UQCRFS1
HSD17B10 PSMC3
HSD17B10 COPB1
HSD17B10 ILF2
HSD17B10 CLNS1A
HSD17B10 RPS5
HSD17B10 TAF10
HSD17B10 PSMD9
HSD17B10 YWHAZ
HSD17B10 CCNB1
HSD17B10 RPL36AL
HSD17B10 PSMB8
HSD17B10 SNRPB
HSD17B10 PSMA2
HSD17B10 KDELR2
HSD17B10 NAE1
HSD17B10 PGK1
HSD17B10 GUK1
HSD17B10 EIF4G2
HSD17B10 EIF2S2
HSD17B10 NONO
HSD17B10 CYCS
HSD17B10 SLC25A5
HSD17B10 RPIA
HSD17B10 HCCS
HSD17B10 MAPRE1
HSD17B10 ATP5G3
HSD17B10 PSMA1
HSD17B10 ATP6V1E1
HSD17B10 UBA1
HSD17B10 MDH1
HSD17B10 ARD1A
HSD17B10 CSNK2B
HSD17B10 HPRT1
HSD17B10 HINT1
HSD17B10 RPL35
HSD17B10 RPL18
HSD17B10 COX5A
HSD17B10 VBP1
HSD17B10 PRMT5
HSD17B10 UQCRC2
HSD17B10 SAP18
HSD17B10 BTK
HSD17B10 ATP5G2
HSD17B10 YBX1
HSD17B10 KIF11
HSD17B10 PRPS1
HSD17B10 SUMO1
HSD17B10 SSR2
HSD17B10 SET
HSD17B10 ERH
HSD17B10 MRPS12
HSD17B10 SDHC
HSD17B10 RBBP7
HSD17B10 DDX21
HSD17B10 FBL
HSD17B10 CCT8
HSD17B10 ESD
HSD17B10 ATP5C1
HSD17B10 EIF3A
HSD17B10 SEPT7
HSD17B10 ATP6V0B
HSD17B10 IGBP1
HSD17B10 DDX1
HSD17B10 FKBP1A
HSD17B10 ATP5G1
HSD17B10 SFRS9
HSD17B10 EIF1AP1
HSD17B10 RBBP4
HSD17B10 PDHB
HSD17B10 ATP5D
HSD17B10 COMMD1
HSD17B10 RPL3
HSD17B10 COPS6
HSD17B10 SSR4
HSD17B10 UBE2I
HSD17B10 UFD1L
HSD17B10 TFRC
HSD17B10 RPL10A
HSD17B10 PSMB4
HSD17B10 LMAN2
HNRNPD H3F3A
HNRNPD SNRPD3
HNRNPD MPP1
HNRNPD DNMT1
HNRNPD PUF60
HNRNPD SON
HNRNPD PFN1
HNRNPD PABPC4
HNRNPD COMT
HNRNPD PWP1
HNRNPD AIM1
HNRNPD PABPC1
HNRNPD SCAP
HNRNPD ARL6IP1
HNRNPD NACA
HNRNPD INPP5D
HNRNPD MAP4K1
HNRNPD CDC25B
HNRNPD PIM1
HNRNPD FAM120A
HNRNPD FARSA
HNRNPD CHD4
HNRNPD HERPUD1
HNRNPD ATP5J
HNRNPD HTATSF1
HNRNPD HNRNPA2B1
HNRNPD DYRK1A
HNRNPD PSMC1
HNRNPD EDC4
HNRNPD C21orf33
HNRNPD NASP
HNRNPD EIF3B
HNRNPD XRCC6
HNRNPD HDAC1
HNRNPD SNRNP70
HNRNPD PSMD7
HNRNPD PTPN11
HNRNPD HADHB
HNRNPD HNRNPU
HNRNPD MAP2K3
HNRNPD ECH1
HNRNPD UBC
HNRNPD HNRNPM
HNRNPD ABL1
HNRNPD EIF3CL
HNRNPD HMGB1
HNRNPD CKAP5
HNRNPD TXNRD1
HNRNPD RFC4
HNRNPD MRPS22
HNRNPD ADRM1
HNRNPD DDX39
HNRNPD LBR
HNRNPD PSME1
HNRNPD NARS
HNRNPD TBCB
HNRNPD CLK2
HNRNPD POLRMT
HNRNPD SND1
HNRNPD DYNLL1
HNRNPD SMARCA2
HNRNPD CNP
HNRNPD SFRS4
HNRNPD CD81
HNRNPD COX5A
HNRNPD TNIP1
HNRNPD HSP90AA1
HNRNPD PCBP1
HNRNPD DCTN2
HNRNPD EXOSC7
HNRNPD MGAT1
HNRNPD KIAA0430
HNRNPD UBL4A
HNRNPD AP3D1
HNRNPD HSP90AB1
HNRNPD MTHFD1
HNRNPD MCM6
HNRNPD EPRS
HNRNPD PSMC3
HNRNPD ACLY
HNRNPD ALDH9A1
HNRNPD NAP1L1
HNRNPD GARS
HNRNPD NOLC1
HNRNPD PFKP
HNRNPD TCF3
HNRNPD DPYSL2
HNRNPD PSMB3
HNRNPD CCT5
HNRNPD SPTAN1
HNRNPD HNRNPK
HNRNPD USP5
HNRNPD TALDO1
HNRNPD HK1
HNRNPD SAFB
HNRNPD ALDOA
HNRNPD LIG1
HNRNPD MAPK1IP1L
HNRNPD ESPL1
HNRNPD LIMK1
HNRNPD HNRNPA1
HNRNPD RRP1B
HNRNPD IMPDH2
HNRNPD CCNF
HNRNPD AP1B1
HNRNPD MFAP1
HNRNPD RBM42
HNRNPD ATIC
HNRNPD SDHA
HNRNPD CHERP
HNRNPD SEC24C
HNRNPD TYK2
HNRNPD GM2A
HNRNPD TUBA1A
HNRNPD CTSD
HNRNPD NONO
HNRNPD SHC1
HNRNPD SERTAD2
HNRNPD YY1
HNRNPD HSPE1
HNRNPD SNRPA
HNRNPD FUS
HNRNPD CTPS
HNRNPD RHOA
HNRNPD CYP1A2
HNRNPD POU2AF1
HNRNPD PRKACA
HNRNPD METAP1
HNRNPD RBM10
HNRNPD ARHGAP1
HNRNPD TOP1
HNRNPD PSMD11
HNRNPD COL4A2
HNRNPD ATP1B3
HNRNPD UBA1
HNRNPD MSN
HNRNPD RRM1
HNRNPD SPI1
HNRNPD MTIF2
HNRNPD PRCP
HNRNPD RPN1
HNRNPD EPS15
HNRNPD DLD
HNRNPD RAD23B
HNRNPD NCOR2
HNRNPD CCT3
HNRNPD USP10
HNRNPD U2AF1
HNRNPD GLUL
HNRNPD RAD23A
HNRNPD TFAM
HNRNPD ATP6V0C
HNRNPD LOC100131311
HNRNPD NOMO1
HNRNPD FKBP2
HNRNPD MAP4
HNRNPD BAT1
HNRNPD SLBP
HNRNPD KPNA2
HNRNPD PEBP1
HNRNPD MTA1
HNRNPD KPNB1
HNRNPD HDLBP
HNRNPD CCT6A
HNRNPD RAE1
HNRNPD DDX11
HNRNPD PRDX1
HNRNPD GGA3
HNRNPD MLH1
HNRNPD TK1
HNRNPD SQSTM1
HNRNPD UBXN4
HNRNPD MCM3
HNRNPD AARS
HNRNPD SMC1A
HNRNPD ADAR
HNRNPD SOD1
HNRNPD LOC96610
HNRNPD PUM1
HNRNPD TSFM
HNRNPD ATP2A2
HNRNPD GLA
HNRNPD PRKDC
HNRNPD PSME2
HNRNPD ETFB
HNRNPD ATR
HNRNPD DDX1
HNRNPD RPN2
HNRNPD GNL2
HNRNPD YWHAE
HNRNPD AIMP2
HNRNPD HCFC1
HNRNPD UQCRC1
HNRNPD RABGGTB
HNRNPD EFEMP2
HNRNPD NCL
HNRNPD R3HDM1
HNRNPD PLCG2
HNRNPD BCL6
HNRNPD PCMT1
HNRNPD KNTC1
HNRNPD AP2S1
HNRNPD BMS1
HNRNPD GOT2
HNRNPD MCM2
HNRNPD IFNGR2
HNRNPD CLTA
HNRNPD KARS
HNRNPD CBX1
HNRNPD ATP5D
HNRNPD TRIM28
HNRNPD PI4KA
HNRNPD FH
HNRNPD RNPS1
HNRNPD MPI
HNRNPD C5AR1
HNRNPD QARS
HNRNPD SUZ12
HNRNPD UBE4A
HNRNPD CAD
HNRNPD CTNNB1
HNRNPD MYH9
HNRNPD SFRS11
HNRNPD IRF2
HNRNPD CTCF
HNRNPD EWSR1
HNRNPD SSRP1
HNRNPD GDI1
HNRNPD BYSL
HNRNPD A2M
HNRNPD PPP4C
HNRNPD ATXN2L
HNRNPD PARP1
HNRNPD TRA2B
CAPRIN1 PSMD14
CAPRIN1 TCEA1
CAPRIN1 PHB2
CAPRIN1 TMED10
CAPRIN1 TMED2
CAPRIN1 CCT2
CAPRIN1 PSMD8
CAPRIN1 ATP5F1
CAPRIN1 SSR1
CAPRIN1 SEPT7
CAPRIN1 TRAM1
CAPRIN1 C3orf45
CAPRIN1 LCP1
CAPRIN1 QARS
CAPRIN1 GDI2
CAPRIN1 HCCS
CAPRIN1 LDHB
CAPRIN1 TOP2A
CAPRIN1 NPEPPS
CAPRIN1 TRA2A
CAPRIN1 ATP5G3
CAPRIN1 EIF4A2
CAPRIN1 TM9SF2
CAPRIN1 SGK1
CAPRIN1 RAB1A
CAPRIN1 PSMA1
CAPRIN1 SLC25A3
CAPRIN1 MAP2K1
CAPRIN1 ME2
CAPRIN1 CCT7
CAPRIN1 WEE1
CAPRIN1 SFRS3
CAPRIN1 ARF6
CAPRIN1 NCK1
CAPRIN1 TFDP1
CAPRIN1 DEK
CAPRIN1 ACTB
CAPRIN1 EEF1A1
CAPRIN1 HDAC1
CAPRIN1 ESD
CAPRIN1 PTGES3
CAPRIN1 ARPC1A
CAPRIN1 RPA1
CAPRIN1 ADSS
CAPRIN1 TMED9
CAPRIN1 DDOST
CAPRIN1 PRMT5
CAPRIN1 APEX1
CAPRIN1 ERH
CAPRIN1 RAD23A
CAPRIN1 SDHC
CAPRIN1 CYP11B1
CAPRIN1 ARHGDIB
CAPRIN1 TCP1
CAPRIN1 LIPA
CAPRIN1 PCBP2
CAPRIN1 PABPC1
CAPRIN1 RPL29
CAPRIN1 PCCB
CAPRIN1 CUL1
CAPRIN1 P4HB
CAPRIN1 CSNK1D
CAPRIN1 CYB5A
CAPRIN1 UBE2D3
CAPRIN1 ZNF267
CAPRIN1 TIMM17A
CAPRIN1 PCNA
CAPRIN1 ETF1
CAPRIN1 PRKAR1A
CAPRIN1 MATR3
CAPRIN1 AZIN1
CAPRIN1 ATP5B
CAPRIN1 IK
CAPRIN1 CALM2
CAPRIN1 PGK1
CAPRIN1 IDH1
HLA-DMB PSMD14
HLA-DMB IRF8
HLA-DMB RAB1A
HLA-DMB POLR2K
HLA-DMB HLA-DRB1
HLA-DMB LIPA
HLA-DMB HLA-DPB1
HLA-DMB CALM2
HLA-DMB HLA-DQA1
HLA-DMB NEDD8
HLA-DMB TRA2A
HLA-DMB ATP5G3
HLA-DMB EIF4A2
HLA-DMB SGK1
HLA-DMB PHB2
HLA-DMB RPL29
HLA-DMB SFRS3
HLA-DMB MS4A1
HLA-DMB PCNA
HLA-DMB PTGES3
HLA-DMB RHOH
HLA-DMB RPS5
HLA-DMB TCEA1
HLA-DMB YWHAZ
HLA-DMB PSMB8
HLA-DMB ARHGDIB
HLA-DMB EEF1A1
HLA-DMB PPP2R5C
HLA-DMB UBE2D3
HLA-DMB MATR3
HLA-DMB NAE1
HLA-DMB GDI2
GSTO1 SNRPE
GSTO1 PIM1
GSTO1 PUF60
GSTO1 DAP3
GSTO1 TOP1
GSTO1 COMT
GSTO1 PWP1
GSTO1 NDUFA9
GSTO1 ACOT7
GSTO1 YY1
GSTO1 GPI
GSTO1 MORF4L2
GSTO1 RARS
GSTO1 ATP5J
GSTO1 COX7C
GSTO1 PSMC1
GSTO1 CLTC
GSTO1 BUD31
GSTO1 PPP4C
GSTO1 XRCC6
GSTO1 NONO
GSTO1 PTPN11
GSTO1 CLIC1
GSTO1 HADHB
GSTO1 RNPS1
GSTO1 ARCN1
GSTO1 POLR2L
GSTO1 BLVRA
GSTO1 EMG1
GSTO1 RBM4
GSTO1 RAD23B
GSTO1 FDPS
GSTO1 TCEB1
GSTO1 CKAP5
GSTO1 CSRP1
GSTO1 PPP1CC
GSTO1 TXNRD1
GSTO1 SF3B2
GSTO1 UROS
GSTO1 CCT4
GSTO1 TMSB10
GSTO1 UBE2L3
GSTO1 MRPL3
GSTO1 PSMB9
GSTO1 UBE2C
GSTO1 ITGB1
GSTO1 RHOG
GSTO1 COX5A
GSTO1 TNIP1
GSTO1 SSR2
GSTO1 HSP90AA1
GSTO1 UBB
GSTO1 ETF1
GSTO1 HAX1
GSTO1 TRIP12
GSTO1 PCBP1
GSTO1 DCTN2
GSTO1 PKM2
GSTO1 BLOC1S1
GSTO1 PPIB
GSTO1 UBL4A
GSTO1 PSMB3
GSTO1 FH
GSTO1 MCM6
GSTO1 EIF4H
GSTO1 PSMC3
GSTO1 GNG10
GSTO1 ACLY
GSTO1 COPB1
GSTO1 GTF2A2
GSTO1 CLNS1A
GSTO1 CCT5
GSTO1 PSMD9
GSTO1 SQSTM1
GSTO1 AP2M1
GSTO1 LGALS3
GSTO1 TALDO1
GSTO1 DDX21
GSTO1 PSMB8
GSTO1 SSBP1
GSTO1 UCHL3
GSTO1 AIMP2
GSTO1 HNRNPA1
GSTO1 YWHAH
GSTO1 QARS
GSTO1 COX4I1
GSTO1 SERPINB1
GSTO1 IMPDH2
GSTO1 LOC1720
GSTO1 PTTG1IP
GSTO1 NAE1
GSTO1 ATIC
GSTO1 NDUFV3
GSTO1 EIF4G2
GSTO1 ARF1
GSTO1 ALDOA
GSTO1 RDBP
GSTO1 SHC1
GSTO1 VDAC1
GSTO1 PSMD2
GSTO1 HSPE1
GSTO1 MANF
GSTO1 PRPS2
GSTO1 GPX4
GSTO1 TSG101
GSTO1 MAPRE1
GSTO1 HRAS
GSTO1 NARS
GSTO1 MIF
GSTO1 PSMA1
GSTO1 ATP6V1E1
GSTO1 TAF9
GSTO1 MRPS22
GSTO1 ANXA2
GSTO1 SNRPB
GSTO1 ATF4
GSTO1 RRM1
GSTO1 ARD1A
GSTO1 PSMB1
GSTO1 PRCP
GSTO1 RPN1
GSTO1 EIF2S1
GSTO1 COX5B
GSTO1 UFM1
GSTO1 CCT3
GSTO1 U2AF1
GSTO1 VBP1
GSTO1 GLUL
GSTO1 PSMB10
GSTO1 ECH1
GSTO1 LOC100131311
GSTO1 SAP18
GSTO1 PEBP1
GSTO1 PPP1R7
GSTO1 COX17
GSTO1 LDHA
GSTO1 ATOX1
GSTO1 HDLBP
GSTO1 EFR3A
GSTO1 DDT
GSTO1 SUMO1
GSTO1 PRDX1
GSTO1 NAP1L4
GSTO1 GPNMB
GSTO1 NDUFS8
GSTO1 CSE1L
GSTO1 CCNB1
GSTO1 NMI
GSTO1 SURF1
GSTO1 CCT8
GSTO1 ESD
GSTO1 ATP5O
GSTO1 ARMCX6
GSTO1 AARS
GSTO1 COX6A1
GSTO1 SNRPG
GSTO1 SOD1
GSTO1 EIF3A
GSTO1 TSFM
GSTO1 TIAL1
GSTO1 MRPL23
GSTO1 COX6B1
GSTO1 GAPDH
GSTO1 ATP6V1B2
GSTO1 PSME2
GSTO1 ETFB
GSTO1 DDX1
GSTO1 RPN2
GSTO1 SPCS2
GSTO1 GNL2
GSTO1 UQCRC1
GSTO1 PSMD4
GSTO1 NCL
GSTO1 CASP3
GSTO1 POLR2F
GSTO1 DYNLT1
GSTO1 PDHB
GSTO1 MYD88
GSTO1 AP2S1
GSTO1 PSMB7
GSTO1 RHOA
GSTO1 IFNGR2
GSTO1 BCAP31
GSTO1 SAT1
GSTO1 CBX1
GSTO1 PSMB4
GSTO1 SNRPF
GSTO1 CD63
GSTO1 PSME1
GSTO1 DUT
GSTO1 RAD23A
GSTO1 SRI
GSTO1 COPS6
GSTO1 S100A10
GSTO1 HSP90B1
GSTO1 HNRNPC
GSTO1 PSMA6
GSTO1 HSPA9
GSTO1 SNRPB2
GSTO1 SNRPD2
GSTO1 EIF1
GSTO1 LRPAP1
GSTO1 SNAPC1
GSTO1 CORO1A
GSTO1 MYL6B
GSTO1 SSB
GSTO1 COX8A
EIF1AP1 SNRPE
EIF1AP1 TDG
EIF1AP1 UBE2A
EIF1AP1 ARCN1
EIF1AP1 MRPL12
EIF1AP1 MTHFD2
EIF1AP1 COMT
EIF1AP1 PWP1
EIF1AP1 NDUFA9
EIF1AP1 EMG1
EIF1AP1 ARL6IP1
EIF1AP1 NACA
EIF1AP1 ATF4
EIF1AP1 SEC13
EIF1AP1 NDUFS8
EIF1AP1 MSH2
EIF1AP1 DDX39
EIF1AP1 SSBP1
EIF1AP1 MORF4L2
EIF1AP1 RRM1
EIF1AP1 ATP5J
EIF1AP1 HTATSF1
EIF1AP1 HNRNPA2B1
EIF1AP1 CLPP
EIF1AP1 KTN1
EIF1AP1 PSMC1
EIF1AP1 CLTC
EIF1AP1 BUD31
EIF1AP1 RPL12
EIF1AP1 EED
EIF1AP1 PPP4C
EIF1AP1 XRCC6
EIF1AP1 ATR
EIF1AP1 TROVE2
EIF1AP1 HMGB1
EIF1AP1 SRP9
EIF1AP1 PTPN11
EIF1AP1 COX4I1
EIF1AP1 RNPS1
EIF1AP1 C1QBP
EIF1AP1 CTNNB1
EIF1AP1 ECHS1
EIF1AP1 BLVRA
EIF1AP1 PSMA4
EIF1AP1 CAMLG
EIF1AP1 COX7C
EIF1AP1 RBM4
EIF1AP1 IDH1
EIF1AP1 TCEB1
EIF1AP1 CD59
EIF1AP1 COPB1
EIF1AP1 PPP1CC
EIF1AP1 PRMT1
EIF1AP1 TXNRD1
EIF1AP1 CYCS
EIF1AP1 RFC4
EIF1AP1 EFR3A
EIF1AP1 MRPL28
EIF1AP1 FAM50A
EIF1AP1 RBM25
EIF1AP1 TGIF1
EIF1AP1 NARS
EIF1AP1 ALDH9A1
EIF1AP1 UBE2N
EIF1AP1 EIF4H
EIF1AP1 LCP1
EIF1AP1 ITGB1
EIF1AP1 RPIA
EIF1AP1 USP9X
EIF1AP1 DYNLL1
EIF1AP1 COX5A
EIF1AP1 RBMX
EIF1AP1 NIPA2
EIF1AP1 HSP90AA1
EIF1AP1 UBB
EIF1AP1 PGM1
EIF1AP1 LBR
EIF1AP1 MANF
EIF1AP1 TRIP12
EIF1AP1 PCBP1
EIF1AP1 DCTN2
EIF1AP1 EXOSC7
EIF1AP1 IL1R1
EIF1AP1 PSMD7
EIF1AP1 BLOC1S1
EIF1AP1 TOP2A
EIF1AP1 PPIB
EIF1AP1 UBL4A
EIF1AP1 PSMB3
EIF1AP1 LMO4
EIF1AP1 RPL6
EIF1AP1 MTHFD1
EIF1AP1 SLC25A3
EIF1AP1 MCM6
EIF1AP1 DNAJC2
EIF1AP1 PSMC3
EIF1AP1 GNG10
EIF1AP1 TRA2B
EIF1AP1 GTF2A2
EIF1AP1 NAP1L1
EIF1AP1 EIF3I
EIF1AP1 GARS
EIF1AP1 CDC123
EIF1AP1 PSME4
EIF1AP1 CLNS1A
EIF1AP1 PSMD9
EIF1AP1 CAST
EIF1AP1 HNRNPK
EIF1AP1 AP2M1
EIF1AP1 H3F3A
EIF1AP1 CCNB1
EIF1AP1 PTDSS1
EIF1AP1 SNRPB
EIF1AP1 PTP4A2
EIF1AP1 HNRNPU
EIF1AP1 PPIA
EIF1AP1 XPO1
EIF1AP1 EIF4A3
EIF1AP1 HNRNPA1
EIF1AP1 MTHFS
EIF1AP1 YWHAH
EIF1AP1 RASSF2
EIF1AP1 TSN
EIF1AP1 CCT8
EIF1AP1 AP1B1
EIF1AP1 UNG
EIF1AP1 DUT
EIF1AP1 ESD
EIF1AP1 LOC1720
EIF1AP1 KDELR2
EIF1AP1 SHFM1
EIF1AP1 HNRNPC
EIF1AP1 COX6C
EIF1AP1 TNPO1
EIF1AP1 PTPN12
EIF1AP1 EEF1D
EIF1AP1 LRPPRC
EIF1AP1 ARF1
EIF1AP1 MAPK6
EIF1AP1 TUBA1A
EIF1AP1 NONO
EIF1AP1 FNTA
EIF1AP1 GLUD1
EIF1AP1 VDAC1
EIF1AP1 AIMP1
EIF1AP1 SMC1A
EIF1AP1 HSPE1
EIF1AP1 SNRPA
EIF1AP1 MAPRE1
EIF1AP1 CDK4
EIF1AP1 SMG7
EIF1AP1 FUS
EIF1AP1 TSG101
EIF1AP1 FXR1
EIF1AP1 YY1
EIF1AP1 METAP1
EIF1AP1 CARS
EIF1AP1 MIF
EIF1AP1 PRPS2
EIF1AP1 TOP1
EIF1AP1 MRPS22
EIF1AP1 TATDN2
EIF1AP1 NDUFV2
EIF1AP1 CAP1
EIF1AP1 PSMA6
EIF1AP1 MTIF2
EIF1AP1 UPP1
EIF1AP1 USP14
EIF1AP1 RPN1
EIF1AP1 HPRT1
EIF1AP1 DLD
EIF1AP1 TSFM
EIF1AP1 SPCS2
EIF1AP1 RPL18
EIF1AP1 CCT3
EIF1AP1 USP10
EIF1AP1 BARD1
EIF1AP1 U2AF1
EIF1AP1 VBP1
EIF1AP1 DAD1
EIF1AP1 TFAM
EIF1AP1 TUBA4A
EIF1AP1 LOC100131311
EIF1AP1 NOMO1
EIF1AP1 RPA2
EIF1AP1 TUFM
EIF1AP1 SNRPD2
EIF1AP1 SLC25A6
EIF1AP1 PDHA1
EIF1AP1 PEBP1
EIF1AP1 PPP1R7
EIF1AP1 COX17
EIF1AP1 ARD1A
EIF1AP1 SNAPC1
EIF1AP1 KPNB1
EIF1AP1 CCT6A
EIF1AP1 ARPC2
EIF1AP1 KIF11
EIF1AP1 PRPS1
EIF1AP1 SUMO1
EIF1AP1 NME1
EIF1AP1 PRDX1
EIF1AP1 SET
EIF1AP1 NOLC1
EIF1AP1 MLH1
EIF1AP1 NAP1L4
EIF1AP1 EBNA1BP2
EIF1AP1 RBBP7
EIF1AP1 SQSTM1
EIF1AP1 DDX21
EIF1AP1 UBXN4
EIF1AP1 UFD1L
EIF1AP1 CUL3
EIF1AP1 ATP5O
EIF1AP1 LAGE3
EIF1AP1 ATP6V1E1
EIF1AP1 AARS
EIF1AP1 COX6A1
EIF1AP1 SNRPG
EIF1AP1 RPA3
EIF1AP1 FH
EIF1AP1 PARK7
EIF1AP1 EIF3A
EIF1AP1 PSMD11
EIF1AP1 RAD23B
EIF1AP1 MRPL23
EIF1AP1 CEP57
EIF1AP1 COX6B1
EIF1AP1 STIP1
EIF1AP1 PRKDC
EIF1AP1 SMARCA4
EIF1AP1 IGBP1
EIF1AP1 MAP2K3
EIF1AP1 DDX1
EIF1AP1 RPN2
EIF1AP1 TNIP1
EIF1AP1 LHFPL2
EIF1AP1 GNL2
EIF1AP1 YWHAE
EIF1AP1 PPP2R2A
EIF1AP1 PABPC1
EIF1AP1 NDUFB7
EIF1AP1 PSMD4
EIF1AP1 PTMA
EIF1AP1 NCL
EIF1AP1 R3HDM1
EIF1AP1 CENPA
EIF1AP1 E2F3
EIF1AP1 PHB
EIF1AP1 PDHB
EIF1AP1 COX5B
EIF1AP1 CYC1
EIF1AP1 GOT2
EIF1AP1 MCM2
EIF1AP1 CLTA
EIF1AP1 CBX1
EIF1AP1 ISCU
EIF1AP1 PSMB4
EIF1AP1 SNRPF
EIF1AP1 SNRPA1
EIF1AP1 CAPZA1
EIF1AP1 HMGN3
EIF1AP1 QARS
EIF1AP1 SRP19
EIF1AP1 SUZ12
EIF1AP1 PCMT1
EIF1AP1 HSP90B1
EIF1AP1 TTC1
EIF1AP1 ATIC
EIF1AP1 POLD4
EIF1AP1 CTCF
EIF1AP1 SNRPB2
EIF1AP1 UBE2I
EIF1AP1 EWSR1
EIF1AP1 EIF3B
EIF1AP1 EIF1
EIF1AP1 HSPH1
EIF1AP1 TANK
EIF1AP1 HMGB2
EIF1AP1 SRP14
EIF1AP1 MYL6B
EIF1AP1 ATXN2L
EIF1AP1 SSB
EIF1AP1 EZR
EIF1AP1 PSMC6
EIF1AP1 COX8A
PTPN11 RHOA
PTPN11 TSN
PTPN11 SEC13
PTPN11 FAM120A
PTPN11 RARS
PTPN11 CDC16
PTPN11 FXR1
PTPN11 HNRNPA2B1
PTPN11 XRCC6
PTPN11 TROVE2
PTPN11 RNPS1
PTPN11 EMG1
PTPN11 EIF3CL
PTPN11 CD59
PTPN11 PPP1CC
PTPN11 TXNRD1
PTPN11 FDFT1
PTPN11 TBCB
PTPN11 ITGB1
PTPN11 TPR
PTPN11 SRP9
PTPN11 DAZAP2
PTPN11 PPIB
PTPN11 UBL4A
PTPN11 TSC22D1
PTPN11 UQCRFS1
PTPN11 PSMC3
PTPN11 PPWD1
PTPN11 NDUFA4
PTPN11 KTN1
PTPN11 TTC3
PTPN11 TAX1BP1
PTPN11 TALDO1
PTPN11 SNRPB
PTPN11 MAPK1IP1L
PTPN11 BAT3
PTPN11 EIF4A3
PTPN11 MTHFS
PTPN11 RASSF2
PTPN11 LRBA
PTPN11 CUL3
PTPN11 SHFM1
PTPN11 NONO
PTPN11 HERPUD1
PTPN11 SF3B2
PTPN11 NAMPT
PTPN11 MANF
PTPN11 DGUOK
PTPN11 PRPS2
PTPN11 TOP1
PTPN11 ATF4
PTPN11 MDH1
PTPN11 RPN1
PTPN11 HPRT1
PTPN11 DLD
PTPN11 HTRA1
PTPN11 TUBA4A
PTPN11 LOC100131311
PTPN11 NUP205
PTPN11 DDT
PTPN11 RBBP7
PTPN11 SQSTM1
PTPN11 GUSB
PTPN11 ATP5C1
PTPN11 AARS
PTPN11 SOD1
PTPN11 EIF3A
PTPN11 RAD23B
PTPN11 ATP2A2
PTPN11 PRKDC
PTPN11 DDX1
PTPN11 IRF3
PTPN11 NCL
PTPN11 CASP3
PTPN11 GOT2
PTPN11 IFNGR2
PTPN11 KARS
PTPN11 HADHB
PTPN11 PTTG1IP
PTPN11 PSME1
PTPN11 PPP2R2A
PTPN11 SRI
PTPN11 ECHS1
PTPN11 TANK
PTPN11 SRP19
PTPN11 PSMB4
PTPN11 PSMC6
PTPN11 SNRPE
PTPN11 TDG
PTPN11 RAC1
PTPN11 DAP3
PTPN11 PEA15
PTPN11 PWP1
PTPN11 ARL6IP1
PTPN11 LPGAT1
PTPN11 E2F3
PTPN11 UBXN1
PTPN11 MSH2
PTPN11 PRMT2
PTPN11 MORF4L2
PTPN11 ATP5J
PTPN11 USP14
PTPN11 DYRK1A
PTPN11 PPP4C
PTPN11 PCNA
PTPN11 C1QBP
PTPN11 ACO2
PTPN11 P4HB
PTPN11 CBFB
PTPN11 NUBP1
PTPN11 PRNP
PTPN11 MRPL3
PTPN11 CNP
PTPN11 RPA2
PTPN11 CHMP1A
PTPN11 BLOC1S1
PTPN11 GNG10
PTPN11 ACLY
PTPN11 CSRP1
PTPN11 NAP1L1
PTPN11 NFATC3
PTPN11 GARS
PTPN11 CLNS1A
PTPN11 CYFIP2
PTPN11 SP3
PTPN11 XPO1
PTPN11 ATXN2
PTPN11 WIPF2
PTPN11 TNPO1
PTPN11 ARF1
PTPN11 RDBP
PTPN11 PSMD2
PTPN11 WAPAL
PTPN11 RPIA
PTPN11 PSMC5
PTPN11 RPL4
PTPN11 METAP1
PTPN11 NIPA2
PTPN11 MYO5A
PTPN11 TATDN2
PTPN11 FOXO1
PTPN11 SPCS2
PTPN11 USP10
PTPN11 BARD1
PTPN11 SLC25A6
PTPN11 COX17
PTPN11 CCT6A
PTPN11 PRPS1
PTPN11 USP7
PTPN11 TUBGCP3
PTPN11 DDX21
PTPN11 ESD
PTPN11 COX6A1
PTPN11 RING1
PTPN11 SRP14
PTPN11 TOPBP1
PTPN11 PRCP
PTPN11 CBX1
PTPN11 ISCU
PTPN11 RAD21
PTPN11 AIM1
PTPN11 MAPK6
PTPN11 IRF2
PTPN11 CTCF
PTPN11 EWSR1
PTPN11 SMAD2
PTPN11 TRA2B
PTPN11 CAPZA2
PTPN11 SON
PTPN11 UBE2A
PTPN11 LARP4B
PTPN11 COMT
PTPN11 SMARCA2
PTPN11 NDUFA9
PTPN11 NACA
PTPN11 PSMD6
PTPN11 ZNF131
PTPN11 IER2
PTPN11 PSMC1
PTPN11 CLTC
PTPN11 C21orf33
PTPN11 GINS1
PTPN11 SLC25A46
PTPN11 SFRS7
PTPN11 CCNB1
PTPN11 KLF6
PTPN11 CAMLG
PTPN11 RBM4
PTPN11 ABL1
PTPN11 TCEB1
PTPN11 TOP2B
PTPN11 FAM50A
PTPN11 NARS
PTPN11 ALDH9A1
PTPN11 EIF4H
PTPN11 TMED10
PTPN11 UQCRB
PTPN11 USP9X
PTPN11 COX5A
PTPN11 HSP90AA1
PTPN11 TRIP12
PTPN11 PCBP1
PTPN11 DCTN2
PTPN11 ZNF146
PTPN11 TLK1
PTPN11 SNRNP70
PTPN11 TAF10
PTPN11 HNRNPK
PTPN11 AP2M1
PTPN11 H3F3A
PTPN11 SAFB
PTPN11 HNRNPA1
PTPN11 PSIP1
PTPN11 ATIC
PTPN11 UROS
PTPN11 EEF1D
PTPN11 RNPEP
PTPN11 ATR
PTPN11 FNTA
PTPN11 NSMAF
PTPN11 FUS
PTPN11 CAPZA1
PTPN11 ATP6V1E1
PTPN11 MRPS22
PTPN11 PTP4A2
PTPN11 DNAJB1
PTPN11 KIF11
PTPN11 U2AF1
PTPN11 BCLAF1
PTPN11 NOMO1
PTPN11 SAP18
PTPN11 BAT1
PTPN11 PABPC1
PTPN11 KPNB1
PTPN11 EFR3A
PTPN11 SUMO1
PTPN11 SRPR
PTPN11 SSR2
PTPN11 MLH1
PTPN11 UBXN4
PTPN11 FEZ2
PTPN11 SNRPG
PTPN11 PUM1
PTPN11 MRPL23
PTPN11 COX6B1
PTPN11 YWHAE
PTPN11 TAF7
PTPN11 R3HDM1
PTPN11 RPN2
PTPN11 MPRIP
PTPN11 AP2S1
PTPN11 SNRPN
PTPN11 FH
PTPN11 LYL1
PTPN11 QARS
PTPN11 SUZ12
PTPN11 UBE4A
PTPN11 HSP90B1
PTPN11 PSMA6
PTPN11 EPS15
PTPN11 SNRPB2
PTPN11 EIF1
PTPN11 PSMD4
PTPN11 LAMP2
PTPN11 PUF60
PTPN11 ARCN1
PTPN11 COPS5
PTPN11 PTPRC
PTPN11 CHD4
PTPN11 SERTAD2
PTPN11 HTATSF1
PTPN11 LMO4
PTPN11 EED
PTPN11 PARK7
PTPN11 IL10RA
PTPN11 EEF1G
PTPN11 CLIC1
PTPN11 HNRNPU
PTPN11 CTNNB1
PTPN11 KIAA0174
PTPN11 HMGB1
PTPN11 RBM39
PTPN11 RFC4
PTPN11 MRPL28
PTPN11 LBR
PTPN11 UBE2L3
PTPN11 MAP3K4
PTPN11 SFRS4
PTPN11 RBMX
PTPN11 ETF1
PTPN11 RBM25
PTPN11 RAB21
PTPN11 TOP2A
PTPN11 PSMB3
PTPN11 TOMM20
PTPN11 COPB1
PTPN11 GTF2A2
PTPN11 PSME4
PTPN11 PSMD9
PTPN11 PTDSS1
PTPN11 BAG1
PTPN11 YY1
PTPN11 ZNHIT3
PTPN11 SLC9A6
PTPN11 YWHAH
PTPN11 RRP1B
PTPN11 UNG
PTPN11 SERPINB1
PTPN11 LOC1720
PTPN11 KDELR2
PTPN11 HNRNPC
PTPN11 PTPN12
PTPN11 TUBA1A
PTPN11 GNB1
PTPN11 SHC1
PTPN11 GLUD1
PTPN11 CYCS
PTPN11 AIMP1
PTPN11 HSPE1
PTPN11 MARS
PTPN11 NR3C1
PTPN11 TAF9
PTPN11 TSG101
PTPN11 CD46
PTPN11 MAPRE1
PTPN11 PHF3
PTPN11 MSN
PTPN11 RRM1
PTPN11 DCUN1D4
PTPN11 MTIF2
PTPN11 VBP1
PTPN11 EIF3F
PTPN11 RAD23A
PTPN11 TFAM
PTPN11 ATP6V0C
PTPN11 TNIP1
PTPN11 MOBKL1B
PTPN11 ZNF638
PTPN11 ARPC2
PTPN11 NAP1L4
PTPN11 CCT8
PTPN11 ARMCX6
PTPN11 BRD2
PTPN11 SMC1A
PTPN11 GGA3
PTPN11 IGBP1
PTPN11 IQGAP1
PTPN11 UQCRC1
PTPN11 HMGB2
PTPN11 PTMA
PTPN11 ATP1B3
PTPN11 CENPA
PTPN11 PDHB
PTPN11 MYST3
PTPN11 GTF2E1
PTPN11 MPI
PTPN11 DUT
PTPN11 PCMT1
PTPN11 RB1CC1
PTPN11 UFD1L
PTPN11 TRIM26
PTPN11 SNAPC1
PTPN11 CCNG1
PTPN11 SSB
PTPN11 TNFAIP3
PTPN11 COX8A
ARHGEF6 ARMCX6
ARHGEF6 FUCA1
ARHGEF6 CCNH
GDI1 PTK2B
GDI1 LARP4B
GDI1 PFN1
GDI1 BPTF
GDI1 SMARCA2
GDI1 SCAP
GDI1 NACA
GDI1 CDC25B
GDI1 UBXN1
GDI1 FAM120A
GDI1 IER2
GDI1 USP14
GDI1 DYRK1A
GDI1 EDC4
GDI1 KIAA0174
GDI1 CAMLG
GDI1 RBM4
GDI1 PEA15
GDI1 PMS2L5
GDI1 EFR3A
GDI1 TBCB
GDI1 CLK2
GDI1 POLRMT
GDI1 SFRS4
GDI1 FOXO1
GDI1 CD81
GDI1 CYTH1
GDI1 PCBP1
GDI1 DAZAP2
GDI1 UBL4A
GDI1 SNRNP70
GDI1 TTC3
GDI1 ALDH9A1
GDI1 NFATC3
GDI1 GARS
GDI1 TCF3
GDI1 AP2M1
GDI1 HTATSF1
GDI1 SAFB
GDI1 PRKACA
GDI1 MAPK1IP1L
GDI1 HYOU1
GDI1 DOCK2
GDI1 INPPL1
GDI1 WIPF2
GDI1 RBM42
GDI1 SDHA
GDI1 CHERP
GDI1 EEF1D
GDI1 HSF1
GDI1 ELF4
GDI1 ARF1
GDI1 TUBA1A
GDI1 LOC728844
GDI1 SHC1
GDI1 PTP4A2
GDI1 MSH6
GDI1 ARHGDIA
GDI1 MARS
GDI1 CHMP1A
GDI1 HMHA1
GDI1 SLC7A6
GDI1 FAM3A
GDI1 RBM10
GDI1 CPT1B
GDI1 TATDN2
GDI1 MSN
GDI1 MAP4
GDI1 SPI1
GDI1 GUSBP1
GDI1 MTIF2
GDI1 N4BP2L2
GDI1 MYH9
GDI1 NCOR2
GDI1 USP10
GDI1 RAD23A
GDI1 ATP6V0C
GDI1 NOMO1
GDI1 CAPN1
GDI1 NFATC1
GDI1 BAT1
GDI1 MLF2
GDI1 SPTAN1
GDI1 ADRM1
GDI1 TUBGCP3
GDI1 GUSB
GDI1 BRD2
GDI1 AARS
GDI1 SMC1A
GDI1 PUM1
GDI1 PNRC1
GDI1 GGA3
GDI1 RRAGA
GDI1 ZYX
GDI1 RPN2
GDI1 SMARCC2
GDI1 IRF3
GDI1 E2F3
GDI1 MPRIP
GDI1 MYST3
GDI1 AP2S1
GDI1 LOC728849
GDI1 IFNGR2
GDI1 PI4KA
GDI1 ATP2A3
GDI1 PPP2R2A
GDI1 AIM1
GDI1 CTCF
GDI1 DGKZ
GDI1 EWSR1
GDI1 TRIM26
GDI1 ATXN2L
PARP1 LAGE3
PARP1 CNP
PARP1 SMC1A
PARP1 ARF1
PARP1 ARHGEF7
PARP1 PUF60
PARP1 NONO
PARP1 SHC1
PARP1 TNIP1
PARP1 PRDX1
PARP1 QARS
PARP1 VDAC1
PARP1 PRKDC
PARP1 SMARCA4
PARP1 GAPDH
PARP1 RHOA
PARP1 COPS6
PARP1 IGBP1
PARP1 SSRP1
PARP1 DCTN2
PARP1 RPN2
PARP1 VGLL4
PARP1 RAB21
PARP1 YWHAE
PARP1 ALDOA
PARP1 CD81
PARP1 UQCRC1
PARP1 HSP90AB1
PARP1 CHD4
PARP1 ADA
PARP1 RBM10
PARP1 CTPS
PARP1 UBE2A
PARP1 HTATSF1
PARP1 BCL6
PARP1 CAP1
PARP1 MAPK1IP1L
PARP1 DPYSL2
PARP1 DYRK1A
PARP1 MSN
PARP1 CLTC
PARP1 POLD4
PARP1 KIF11
PARP1 BCAP31
PARP1 CBX1
PARP1 XRCC6
PARP1 RAD23B
PARP1 RPL35
PARP1 FH
PARP1 ACTG1
PARP1 PMVK
PARP1 POU2AF1
PARP1 LYL1
PARP1 TUBA4A
PARP1 ACLY
PARP1 ACO2
PARP1 NCKAP1L
PARP1 AIMP2
PARP1 EPRS
PARP1 DGUOK
PARP1 PRKACA
PARP1 KPNA2
PARP1 PDHA1
PARP1 ESPL1
PARP1 PABPC1
PARP1 CTCF
PARP1 CKAP5
PARP1 EWSR1
PARP1 HNRNPA1
PARP1 TOP2B
PARP1 RFTN1
PARP1 PRPS1
PARP1 RRP1B
PARP1 DDX39
PARP1 FAM50A
PARP1 C21orf33
PARP1 ATP6V1E1
PARP1 AP1B1
PARP1 TK1
PARP1 CDC25B
PARP1 MAPRE1
PARP1 EIF4H
PARP1 CCT8
PARP1 CXCR5
SERPINH1 LOXL1
SERPINH1 ADAR
SERPINH1 LIMK1
SERPINH1 CTSA
SERPINH1 CCND1
SERPINH1 ATP2A2
SERPINH1 GNB2
SERPINH1 COL6A2
SERPINH1 CSRP1
LARS2 TTLL4
LARS2 FRMPD4
LARS2 VLDLR
LARS2 RBM34
LARS2 PDE3B
LARS2 KIF14
LARS2 PTGR1
LARS2 RGN
LARS2 ZNF280A
LARS2 ZNF787
LARS2 HTR1B
IDO1 CXCL10
IDO1 GBP2
IDO1 S100A8
IDO1 GBP1
CNTD1 EIF4G2
CNTD1 TMED10
CNTD1 ATR
CNTD1 FNTA
CNTD1 H2AFZ
CNTD1 RPA2
CNTD1 RRAGA
CNTD1 COX6B1
CNTD1 SF3B2
CNTD1 HDAC1
CNTD1 BIRC2
CNTD1 LCP1
CNTD1 PSMC5
CNTD1 TRIP12
CNTD1 DCTN2
CNTD1 FKBP1A
CNTD1 DAZAP2
CNTD1 PPP2R2A
CNTD1 AIP
CNTD1 SMAD2
CNTD1 CDC16
CNTD1 CAP1
CNTD1 UQCRFS1
CNTD1 DYRK1A
CNTD1 MTMR6
CNTD1 ALDH9A1
CNTD1 CSRP1
CNTD1 SNRPN
CNTD1 ISCU
CNTD1 DAD1
CNTD1 PPT1
CNTD1 VBP1
CNTD1 KDELR2
CNTD1 ACP1
CNTD1 TAF10
CNTD1 UBE2L3
CNTD1 VDAC2
CNTD1 UBXN1
CNTD1 PCBP2
CNTD1 EPS15
CNTD1 DDX5
CNTD1 XPO1
CNTD1 RPL38
CNTD1 CALM3
CNTD1 SSR2
CNTD1 ATP6V1E1
CNTD1 CORO1A
CNTD1 TOMM20
CNTD1 PRNP
CNTD1 SURF1
CNTD1 EIF4H
CNTD1 SLC25A3
CNTD1 CUL3
CD59 RAC1
CD59 SON
CD59 GLRX
CD59 ARCN1
CD59 PEA15
CD59 COPS5
CD59 COMT
CD59 TIAL1
CD59 GNB1
CD59 ARL6IP1
CD59 NACA
CD59 MPP1
CD59 CDC25B
CD59 UBXN1
CD59 FAM120A
CD59 IDH2
CD59 BRPF1
CD59 MORF4L2
CD59 MYL12A
CD59 ATP5J
CD59 HTATSF1
CD59 LYL1
CD59 KTN1
CD59 LOC100131311
CD59 CLTC
CD59 COL6A3
CD59 EED
CD59 PARK7
CD59 XRCC6
CD59 PCNA
CD59 IL10RA
CD59 TROVE2
CD59 CLIC1
CD59 HADHB
CD59 HNRNPU
CD59 C1QBP
CD59 CTNNB1
CD59 KLF6
CD59 BLVRA
CD59 UBC
CD59 GTF2E1
CD59 TSG101
CD59 CAMLG
CD59 EMG1
CD59 RBM4
CD59 SRGN
CD59 C1R
CD59 TCEB1
CD59 DNAJA1
CD59 SNRPA1
CD59 PPP1CC
CD59 P4HB
CD59 MRPL28
CD59 RBM25
CD59 STOM
CD59 CCT4
CD59 ALDH9A1
CD59 PRNP
CD59 RUNX3
CD59 EIF4H
CD59 CNP
CD59 ITGB1
CD59 TMED10
CD59 UQCRB
CD59 DNAJB1
CD59 CCND1
CD59 TNIP1
CD59 SSR2
CD59 HSP90AA1
CD59 UBB
CD59 FABP5L7
CD59 TRIP12
CD59 PCBP1
CD59 DCTN2
CD59 IL1R1
CD59 BLOC1S1
CD59 IER2
CD59 UBL4A
CD59 NARS
CD59 NNMT
CD59 TSC22D1
CD59 GNG10
CD59 TBCB
CD59 U2AF1
CD59 COPB1
CD59 NAP1L1
CD59 GARS
CD59 CAPZA1
CD59 TTC3
CD59 DPYSL2
CD59 TALDO1
CD59 HNRNPK
CD59 AP2M1
CD59 A2M
CD59 H3F3A
CD59 PRDX3
CD59 PTDSS1
CD59 YY1
CD59 PTP4A2
CD59 SURF1
CD59 YWHAH
CD59 RASSF2
CD59 QARS
CD59 TRA2B
CD59 SERPINB1
CD59 CUL3
CD59 PTTG1IP
CD59 SHFM1
CD59 EEF1D
CD59 ARF1
CD59 TUBA1A
CD59 PCMT1
CD59 FNTA
CD59 RARS
CD59 HERPUD1
CD59 NSMAF
CD59 SMC1A
CD59 LGALS1
CD59 RPIA
CD59 PSME4
CD59 CD46
CD59 MAPRE1
CD59 PSMC5
CD59 SHC1
CD59 METAP1
CD59 NIPA2
CD59 UBA52
CD59 ATP6V1E1
CD59 MYO5A
CD59 SUMO3
CD59 CPT1B
CD59 TATDN2
CD59 ATF4
CD59 MTIF2
CD59 UPP1
CD59 RPN1
CD59 RAD23B
CD59 HTRA1
CD59 SPCS2
CD59 IFI27
CD59 USP10
CD59 BARD1
CD59 DYRK1A
CD59 TOP1
CD59 PSMB10
CD59 ATP6V0C
CD59 PSMC1
CD59 NOMO1
CD59 RPA2
CD59 COX17
CD59 EFR3A
CD59 ARPC2
CD59 RAE1
CD59 SUMO1
CD59 PRDX1
CD59 USP7
CD59 ADORA2A
CD59 MLH1
CD59 FTH1
CD59 NAP1L4
CD59 TUBGCP3
CD59 TAX1BP1
CD59 SQSTM1
CD59 NMI
CD59 UBXN4
CD59 SERTAD2
CD59 GUSB
CD59 BRD2
CD59 FEZ2
CD59 COX6A1
CD59 ADAR
CD59 PPP4C
CD59 EIF3A
CD59 BTN3A2
CD59 IL10RB
CD59 COX6B1
CD59 PSME2
CD59 NDUFS8
CD59 ETFB
CD59 ATR
CD59 DDX1
CD59 RPN2
CD59 PPP2R2A
CD59 UQCRC1
CD59 NDUFB7
CD59 PSMD4
CD59 PTMA
CD59 EFEMP2
CD59 TSN
CD59 TOPBP1
CD59 MPRIP
CD59 HSPA1A
CD59 PRCP
CD59 DYNLT1
CD59 CD164
CD59 MYST3
CD59 PCOLCE
CD59 MTMR6
CD59 AP2S1
CD59 CLTA
CD59 CBX1
CD59 ISCU
CD59 DAZAP2
CD59 PPT1
CD59 RNPS1
CD59 SEPW1
CD59 CD63
CD59 SAP18
CD59 PSME1
CD59 IRF3
CD59 PAM
CD59 RAD23A
CD59 AIM1
CD59 MAPK6
CD59 EPS15
CD59 CTCF
CD59 SNRPB2
CD59 KIAA0174
CD59 EIF1
CD59 TRIM26
CD59 CD81
CD59 HSPH1
CD59 TANK
CD59 CAPZA2
CD59 SSB
CD59 LAMP2
CD59 PSMC6
CD59 COX8A
PLA2G7 ACP5
PLA2G7 GM2A
PLA2G7 TAP1
PLA2G7 TNFAIP2
PLA2G7 ACP2
PLA2G7 PSME2
PLA2G7 TCN2
PLA2G7 ALAS1
PLA2G7 ATP6V1B2
PLA2G7 MMP9
PLA2G7 LGALS3
PLA2G7 ACOT7
PLA2G7 PKM2
PLA2G7 S100A11
PLA2G7 NR1H3
PLA2G7 ALDOA
PLA2G7 CYP27A1
PLA2G7 CTSA
PLA2G7 COL6A2
PLA2G7 MORF4L2
PLA2G7 IL1R1
PLA2G7 PRCP
PLA2G7 ITGB2
PLA2G7 GLRX
PLA2G7 PSAP
PLA2G7 LOXL2
PLA2G7 APOC1
PLA2G7 COPB1
PLA2G7 CHI3L1
PLA2G7 UQCRFS1
PLA2G7 SAT1
PLA2G7 HADHB
PLA2G7 GLUL
PLA2G7 TALDO1
PLA2G7 CD63
PLA2G7 CAPG
PLA2G7 CTSD
PLA2G7 SOD2
PLA2G7 GPI
PLA2G7 APOE
PLA2G7 ANXA2
PLA2G7 PSMA6
PLA2G7 GLA
PLA2G7 COL3A1
PLA2G7 GBP1
PLA2G7 CSTB
PLA2G7 MVP
PLA2G7 CD14
PLA2G7 BCL2A1
PLA2G7 CCR1
PLA2G7 FTH1
PLA2G7 GPNMB
PLA2G7 H2AFX
PLA2G7 SQSTM1
PLA2G7 BCAP31
PLA2G7 FBP1
PLA2G7 SLC31A2
PLA2G7 NDUFV3
CES1 MYBPC1
UBE2C NCL
UBE2C PWP1
UBE2C NDUFA9
UBE2C RANBP1
UBE2C IDH2
UBE2C PSMC1
UBE2C GINS1
UBE2C EPRS
UBE2C EIF3B
UBE2C XRCC6
UBE2C CDKN3
UBE2C SNRPA1
UBE2C TTC1
UBE2C POLR2L
UBE2C MYBL2
UBE2C CDC123
UBE2C CDK4
UBE2C TCEB1
UBE2C CKAP5
UBE2C PSMB2
UBE2C PRMT1
UBE2C TRAP1
UBE2C DDX39
UBE2C FAM50A
UBE2C MCM7
UBE2C EZH2
UBE2C COX5A
UBE2C MANF
UBE2C PKM2
UBE2C PSMB3
UBE2C KIF2C
UBE2C MCM6
UBE2C DNAJC2
UBE2C PSMC3
UBE2C COPB1
UBE2C GTF2A2
UBE2C AP2M1
UBE2C USP5
UBE2C AIMP2
UBE2C SNRPB
UBE2C ESPL1
UBE2C PPIA
UBE2C HNRNPA1
UBE2C YWHAH
UBE2C ADA
UBE2C IMPDH2
UBE2C ARPC1B
UBE2C EIF2S2
UBE2C NONO
UBE2C MCM5
UBE2C TYMS
UBE2C VDAC1
UBE2C ARHGDIA
UBE2C AKR1B1
UBE2C CTPS
UBE2C HRAS
UBE2C CKS2
UBE2C MIF
UBE2C PCCB
UBE2C ENO1
UBE2C MRPS22
UBE2C CHAF1A
UBE2C KIF11
UBE2C MRPL12
UBE2C TSFM
UBE2C CCT3
UBE2C U2AF1
UBE2C VBP1
UBE2C KPNA2
UBE2C PDHA1
UBE2C LDHA
UBE2C ATOX1
UBE2C ADRM1
UBE2C POLD2
UBE2C DDT
UBE2C NME1
UBE2C PRDX1
UBE2C GPNMB
UBE2C H2AFX
UBE2C CCNB1
UBE2C CCT8
UBE2C MCM3
UBE2C COX6A1
UBE2C LOC96610
UBE2C RAD23B
UBE2C GAPDH
UBE2C PSME2
UBE2C PSMD4
UBE2C EBP
UBE2C CENPA
UBE2C SNRPF
UBE2C PFKP
UBE2C STMN1
UBE2C THOP1
UBE2C TFRC
UBE2C HMGB2
UBE2C BYSL
UMPS SNRPE
UMPS DNMT1
UMPS PUF60
UMPS NDUFA9
UMPS PSMD6
UMPS CDC16
UMPS FXR1
UMPS PARK7
UMPS TSN
UMPS EEF1G
UMPS SLC25A46
UMPS CLIC1
UMPS TCEA1
UMPS HMGB1
UMPS PDIA6
UMPS CBFB
UMPS TOMM20
UMPS MRPL3
UMPS POLR2K
UMPS UQCRB
UMPS DYNLL1
UMPS RBMX
UMPS PSMA3
UMPS ETF1
UMPS HDAC2
UMPS ATP5F1
UMPS UQCRFS1
UMPS NFKB1
UMPS DAD1
UMPS C1D
UMPS CLNS1A
UMPS RPL36AL
UMPS FBL
UMPS CD47
UMPS COX4I1
UMPS C11orf58
UMPS NAE1
UMPS HNRNPC
UMPS GUK1
UMPS EIF4G2
UMPS EIF2S2
UMPS ATR
UMPS VDAC1
UMPS AIMP1
UMPS PSMB9
UMPS MAPRE1
UMPS CKS2
UMPS MIF
UMPS PSMA1
UMPS TAF9
UMPS MDH1
UMPS MTIF2
UMPS PSMB1
UMPS RPN1
UMPS SPCS2
UMPS RPL35
UMPS BARD1
UMPS BCLAF1
UMPS RPA2
UMPS UFD1L
UMPS KRT10
UMPS COX17
UMPS SUMO1
UMPS SSR2
UMPS SET
UMPS DDX21
UMPS NMI
UMPS CUL3
UMPS ATP5C1
UMPS COX6A1
UMPS NPM1
UMPS MRPL23
UMPS SEPT7
UMPS IGBP1
UMPS PTMA
UMPS PHB2
UMPS ATP1B3
UMPS CENPA
UMPS KARS
UMPS RPS9
UMPS PPT1
UMPS RAD21
UMPS QARS
UMPS SSR4
UMPS SNRPB2
UMPS SNRPD2
UMPS DBI
UMPS EIF1
UMPS RPL35A
UMPS TCP1
UMPS TIMM17A
UMPS PSMB4
UMPS GLO1
UMPS SSB
UMPS SAP18
CTAG1B MAGEA9
RPL35 SNRPE
RPL35 HSP90AB1
RPL35 RPL8
RPL35 DAP3
RPL35 PFDN5
RPL35 TAF10
RPL35 NDUFA9
RPL35 NACA
RPL35 RPS10
RPL35 LAGE3
RPL35 UBXN1
RPL35 PSMD6
RPL35 MORF4L2
RPL35 RARS
RPL35 GNB2L1
RPL35 ATP5J
RPL35 RHEB
RPL35 RPS7
RPL35 CAP1
RPL35 PUF60
RPL35 PSMC1
RPL35 CLTC
RPL35 PDHB
RPL35 PARK7
RPL35 TROVE2
RPL35 RPL9
RPL35 EEF2
RPL35 EEF1G
RPL35 SLC25A46
RPL35 CLIC1
RPL35 SNRPA1
RPL35 ACO2
RPL35 CAMLG
RPL35 VDAC2
RPL35 COX7C
RPL35 RBM4
RPL35 TCEB1
RPL35 DNAJA1
RPL35 PPP1CC
RPL35 RPL38
RPL35 VDAC1
RPL35 PDIA6
RPL35 RPS6
RPL35 CCT4
RPL35 TMSB10
RPL35 HSPA9
RPL35 EIF4H
RPL35 POLR2K
RPL35 UQCRB
RPL35 DYNLL1
RPL35 COX5A
RPL35 HSP90AA1
RPL35 UBB
RPL35 PSMC2
RPL35 EXOSC7
RPL35 HDAC2
RPL35 PPIB
RPL35 UBL4A
RPL35 RPL6
RPL35 RPS28
RPL35 UQCRFS1
RPL35 SNRPB
RPL35 GNG10
RPL35 GTF2A2
RPL35 NAP1L1
RPL35 CLNS1A
RPL35 TALDO1
RPL35 PSMD9
RPL35 PSMA2
RPL35 H3F3A
RPL35 PTDSS1
RPL35 DGUOK
RPL35 RPL10A
RPL35 UCHL3
RPL35 PTP4A2
RPL35 ZNHIT3
RPL35 RPL36AL
RPL35 XPO1
RPL35 CD47
RPL35 HNRNPA1
RPL35 MTHFS
RPL35 RFTN1
RPL35 CSTB
RPL35 COX4I1
RPL35 AP2M1
RPL35 CUL3
RPL35 LOC1720
RPL35 POLR2J2
RPL35 SHFM1
RPL35 HNRNPC
RPL35 ATP5C1
RPL35 COX6C
RPL35 ARPC1B
RPL35 EEF1D
RPL35 ODC1
RPL35 ARF1
RPL35 UBE2N
RPL35 FNTA
RPL35 CYCS
RPL35 AIMP1
RPL35 HSPE1
RPL35 GPX4
RPL35 TSG101
RPL35 CCNG1
RPL35 SSBP1
RPL35 CKS2
RPL35 UBA52
RPL35 MIF
RPL35 TAF9
RPL35 IMPDH2
RPL35 ATF4
RPL35 MDH1
RPL35 POLD4
RPL35 PSMB1
RPL35 RPN1
RPL35 MRPL12
RPL35 DLD
RPL35 HINT1
RPL35 COX5B
RPL35 RPL18
RPL35 CYBA
RPL35 VBP1
RPL35 EIF3F
RPL35 RAD23A
RPL35 SAP18
RPL35 SLC25A6
RPL35 RPL36A
RPL35 PPP1R7
RPL35 COX17
RPL35 ATOX1
RPL35 DDT
RPL35 SSR2
RPL35 SET
RPL35 NAP1L4
RPL35 DDX21
RPL35 FBL
RPL35 SURF1
RPL35 CCT8
RPL35 ESD
RPL35 ATP5O
RPL35 CCT5
RPL35 COX6A1
RPL35 SNRPG
RPL35 SOD1
RPL35 NPM1
RPL35 HSPH1
RPL35 MRPL23
RPL35 COX6B1
RPL35 RPL18A
RPL35 YWHAE
RPL35 TAF7
RPL35 SFRS9
RPL35 RPS19
RPL35 PSMD4
RPL35 PTMA
RPL35 PHB2
RPL35 HPRT1
RPL35 RPL12
RPL35 CDK9
RPL35 IFNGR2
RPL35 UQCRH
RPL35 MYL6B
RPL35 SNRPF
RPL35 PPT1
RPL35 BCLAF1
RPL35 RPL23
RPL35 LYL1
RPL35 QARS
RPL35 PPP2R2A
RPL35 RPL3
RPL35 SUZ12
RPL35 GNB1
RPL35 PSMA6
RPL35 SUMO3
RPL35 SNRPB2
RPL35 SNRPD2
RPL35 DBI
RPL35 EIF1
RPL35 RPL35A
RPL35 HMGB2
RPL35 PSMB4
RPL35 RPL32
RPL35 CAPZA2
RPL35 SSB
RPL35 TRA2B
UQCRFS1 EIF4G2
UQCRFS1 NCL
UQCRFS1 RAC1
UQCRFS1 RPL8
UQCRFS1 ATP5B
UQCRFS1 COPS5
UQCRFS1 PWP1
UQCRFS1 NDUFA9
UQCRFS1 LTA4H
UQCRFS1 ZNHIT3
UQCRFS1 IMMT
UQCRFS1 EIF2S2
UQCRFS1 PRDX4
UQCRFS1 MORF4L2
UQCRFS1 RARS
UQCRFS1 CDC16
UQCRFS1 ATP5J
UQCRFS1 DECR1
UQCRFS1 RHEB
UQCRFS1 CAP1
UQCRFS1 IRAK1
UQCRFS1 PUF60
UQCRFS1 PSMC1
UQCRFS1 CCT5
UQCRFS1 PSMD1
UQCRFS1 ATP5O
UQCRFS1 RPL9
UQCRFS1 TSN
UQCRFS1 SLC25A46
UQCRFS1 CYC1
UQCRFS1 RNPS1
UQCRFS1 C1QBP
UQCRFS1 GLUD1
UQCRFS1 ACO2
UQCRFS1 HNRNPM
UQCRFS1 VDAC2
UQCRFS1 FDPS
UQCRFS1 EEF2
UQCRFS1 DNAJA1
UQCRFS1 PRMT1
UQCRFS1 TXNRD1
UQCRFS1 VDAC1
UQCRFS1 PDIA6
UQCRFS1 CCNH
UQCRFS1 PSMD2
UQCRFS1 CCT4
UQCRFS1 TBCB
UQCRFS1 EIF4H
UQCRFS1 TIAL1
UQCRFS1 TMED10
UQCRFS1 UQCRB
UQCRFS1 HSPA4
UQCRFS1 DYNLL1
UQCRFS1 PSMD8
UQCRFS1 ATP6V1F
UQCRFS1 ALAS1
UQCRFS1 SRP9
UQCRFS1 ETF1
UQCRFS1 PCBP1
UQCRFS1 PSMD7
UQCRFS1 RAB21
UQCRFS1 ATP5C1
UQCRFS1 NEDD8
UQCRFS1 IER2
UQCRFS1 LRPAP1
UQCRFS1 HSP90AB1
UQCRFS1 GNB2
UQCRFS1 SLC25A3
UQCRFS1 RPS10
UQCRFS1 SNRPB
UQCRFS1 NFKB1
UQCRFS1 KYNU
UQCRFS1 DAD1
UQCRFS1 CLNS1A
UQCRFS1 RPS5
UQCRFS1 TALDO1
UQCRFS1 PSMD9
UQCRFS1 PSMA2
UQCRFS1 TAF10
UQCRFS1 PRDX3
UQCRFS1 AIP
UQCRFS1 BAG1
UQCRFS1 RPL10A
UQCRFS1 UCHL3
UQCRFS1 PMS2L3
UQCRFS1 MSH2
UQCRFS1 XPO1
UQCRFS1 EIF4A3
UQCRFS1 RRP1B
UQCRFS1 COX4I1
UQCRFS1 C11orf58
UQCRFS1 AP2M1
UQCRFS1 MFAP1
UQCRFS1 KDELR2
UQCRFS1 NAE1
UQCRFS1 TARS
UQCRFS1 COX6C
UQCRFS1 PGK1
UQCRFS1 ARPC1B
UQCRFS1 ARF1
UQCRFS1 ALDOA
UQCRFS1 AIMP2
UQCRFS1 HEXB
UQCRFS1 CYCS
UQCRFS1 AIMP1
UQCRFS1 HSPE1
UQCRFS1 SLC25A5
UQCRFS1 DGUOK
UQCRFS1 CCNG1
UQCRFS1 MAPRE1
UQCRFS1 ATP5G3
UQCRFS1 TAF9
UQCRFS1 CKS2
UQCRFS1 MIF
UQCRFS1 PSMA1
UQCRFS1 ATP6V1E1
UQCRFS1 TOP1
UQCRFS1 MRPS22
UQCRFS1 MDH1
UQCRFS1 SSR4
UQCRFS1 RPS3
UQCRFS1 RPN1
UQCRFS1 HPRT1
UQCRFS1 HINT1
UQCRFS1 LHFPL2
UQCRFS1 RPL18
UQCRFS1 VBP1
UQCRFS1 EIF3F
UQCRFS1 ECH1
UQCRFS1 PRMT5
UQCRFS1 SAP18
UQCRFS1 SLBP
UQCRFS1 MOBKL1B
UQCRFS1 EIF3I
UQCRFS1 COX17
UQCRFS1 LDHA
UQCRFS1 ATOX1
UQCRFS1 HDLBP
UQCRFS1 UBB
UQCRFS1 ARPC2
UQCRFS1 SET
UQCRFS1 MLH1
UQCRFS1 RPL18A
UQCRFS1 MRPS12
UQCRFS1 SDHC
UQCRFS1 CCNB1
UQCRFS1 FBL
UQCRFS1 CCT8
UQCRFS1 ESD
UQCRFS1 MCM3
UQCRFS1 LAGE3
UQCRFS1 AARS
UQCRFS1 COX6A1
UQCRFS1 PARK7
UQCRFS1 EIF3A
UQCRFS1 TSFM
UQCRFS1 RRAGA
UQCRFS1 COX6B1
UQCRFS1 PCNA
UQCRFS1 ATP6V0B
UQCRFS1 IGBP1
UQCRFS1 COX5A
UQCRFS1 IARS
UQCRFS1 FKBP1A
UQCRFS1 COX5B
UQCRFS1 LDHB
UQCRFS1 PPP2R2A
UQCRFS1 HNRNPF
UQCRFS1 PSMC2
UQCRFS1 PSMD4
UQCRFS1 SNRPD3
UQCRFS1 AKR1A1
UQCRFS1 RPN2
UQCRFS1 SDHB
UQCRFS1 PDHB
UQCRFS1 MPHOSPH6
UQCRFS1 IFNGR2
UQCRFS1 KARS
UQCRFS1 CBX1
UQCRFS1 COMMD1
UQCRFS1 PSME1
UQCRFS1 SRI
UQCRFS1 COPS6
UQCRFS1 PSMD6
UQCRFS1 SFRS9
UQCRFS1 HSPA9
UQCRFS1 UQCRC2
UQCRFS1 SNRPD2
UQCRFS1 CKAP5
UQCRFS1 DBI
UQCRFS1 COX7B
UQCRFS1 RAP1A
UQCRFS1 TRA2B
UQCRFS1 PSMB4
UQCRFS1 LMAN2
UQCRFS1 LAMP2
UQCRFS1 PSMC6
PPWD1 RAC1
PPWD1 UBE2A
PPWD1 RHOA
PPWD1 NACA
PPWD1 UBXN1
PPWD1 PSMD6
PPWD1 MORF4L2
PPWD1 MYL12A
PPWD1 ATP5J
PPWD1 HTATSF1
PPWD1 RPS7
PPWD1 IRAK1
PPWD1 DYRK1A
PPWD1 LOC100131311
PPWD1 EED
PPWD1 PARK7
PPWD1 LOC728844
PPWD1 IL10RA
PPWD1 RPL9
PPWD1 CLIC1
PPWD1 CTNNB1
PPWD1 KIAA0174
PPWD1 CAMLG
PPWD1 EMG1
PPWD1 RBM4
PPWD1 PPP1CC
PPWD1 FDFT1
PPWD1 TOP2B
PPWD1 DDX39
PPWD1 SF3B2
PPWD1 RBM25
PPWD1 ALDH9A1
PPWD1 MAP3K4
PPWD1 TMED10
PPWD1 NDUFA4
PPWD1 RPA2
PPWD1 ACAT1
PPWD1 HAX1
PPWD1 TRIP12
PPWD1 DCTN2
PPWD1 KIAA0430
PPWD1 UBL4A
PPWD1 TLK1
PPWD1 TBCB
PPWD1 COPB1
PPWD1 NAP1L1
PPWD1 SFRS5
PPWD1 TAF10
PPWD1 AP2M1
PPWD1 FNTA
PPWD1 AIP
PPWD1 YY1
PPWD1 ZNHIT3
PPWD1 SLC9A6
PPWD1 UBXN4
PPWD1 RRP1B
PPWD1 SERPINB1
PPWD1 UBE4A
PPWD1 ATP5C1
PPWD1 RPL19
PPWD1 TUBA1A
PPWD1 ATR
PPWD1 SHC1
PPWD1 HERPUD1
PPWD1 AIMP1
PPWD1 WAPAL
PPWD1 MARS
PPWD1 TSG101
PPWD1 PSME4
PPWD1 CD46
PPWD1 PRPS2
PPWD1 PSMD11
PPWD1 MSN
PPWD1 RPN1
PPWD1 SPCS2
PPWD1 BCLAF1
PPWD1 EIF3F
PPWD1 TFAM
PPWD1 ECH1
PPWD1 ATF4
PPWD1 ZNF638
PPWD1 EFR3A
PPWD1 SSR2
PPWD1 MLH1
PPWD1 TUBGCP3
PPWD1 TAX1BP1
PPWD1 IK
PPWD1 SURF1
PPWD1 CUL3
PPWD1 ATP5O
PPWD1 NPM1
PPWD1 TANK
PPWD1 PPP2R2A
PPWD1 SFRS9
PPWD1 UQCRC1
PPWD1 PSMD4
PPWD1 NCL
PPWD1 CD164
PPWD1 IFNGR2
PPWD1 ISCU
PPWD1 PPT1
PPWD1 RAD21
PPWD1 PSME1
PPWD1 SUZ12
PPWD1 RB1CC1
PPWD1 MAPK6
PPWD1 EPS15
PPWD1 CTCF
PPWD1 UQCRC2
PPWD1 UFD1L
PPWD1 BTG1
PPWD1 PSMC6
PPWD1 CAPZA2
PPWD1 SSB
PPWD1 HNRNPH1
PPWD1 TRA2B
NDUFA4 SNRPE
NDUFA4 RAC1
NDUFA4 TUBA1A
NDUFA4 H2AFZ
NDUFA4 RPA2
NDUFA4 SOD1
NDUFA4 ACAT1
NDUFA4 CYCS
NDUFA4 AIMP1
NDUFA4 PCNA
NDUFA4 PRDX2
NDUFA4 TRIP12
NDUFA4 DCTN2
NDUFA4 TSG101
NDUFA4 RAB21
NDUFA4 LDHB
NDUFA4 TAF7
NDUFA4 RPL4
NDUFA4 UBL4A
NDUFA4 POLR2G
NDUFA4 UBA52
NDUFA4 RPL18
NDUFA4 ATP5J
NDUFA4 STXBP3
NDUFA4 PDHB
NDUFA4 PSMC3
NDUFA4 PMVK
NDUFA4 LOC100131311
NDUFA4 COPB1
NDUFA4 CLIC1
NDUFA4 CBX1
NDUFA4 DLD
NDUFA4 ATP5O
NDUFA4 SPCS2
NDUFA4 RPL9
NDUFA4 SNRPF
NDUFA4 BARD1
NDUFA4 VBP1
NDUFA4 RPL23
NDUFA4 MRPL23
NDUFA4 SAP18
NDUFA4 AP2M1
NDUFA4 H3F3A
NDUFA4 PPP1CC
NDUFA4 SSBP1
NDUFA4 RPL36A
NDUFA4 PPIA
NDUFA4 COX7C
NDUFA4 NUP205
NDUFA4 SRP9
NDUFA4 ARPC2
NDUFA4 CCT6A
NDUFA4 CCT4
NDUFA4 PTS
NDUFA4 CKS1B
NDUFA4 PSMB4
NDUFA4 UBXN4
NDUFA4 LAMP2
NDUFA4 COX6C
NDUFA4 ATP5C1
LRPPRC MPP1
LRPPRC PUF60
LRPPRC DAP3
LRPPRC MRPL12
LRPPRC VDAC2
LRPPRC COPS5
LRPPRC NDUFA9
LRPPRC ARL6IP1
LRPPRC NACA
LRPPRC AIP
LRPPRC MSH2
LRPPRC PSMD6
LRPPRC RARS
LRPPRC CDC16
LRPPRC APRT
LRPPRC HNRNPA2B1
LRPPRC PSMC1
LRPPRC CLTC
LRPPRC C21orf33
LRPPRC NASP
LRPPRC PPP4C
LRPPRC NONO
LRPPRC TROVE2
LRPPRC CLIC1
LRPPRC SNRPA1
LRPPRC ARCN1
LRPPRC KIAA0114
LRPPRC HNRNPM
LRPPRC ATP5B
LRPPRC CDC123
LRPPRC RBM4
LRPPRC EIF3CL
LRPPRC TUFM
LRPPRC CKAP5
LRPPRC HMBS
LRPPRC PPP1CC
LRPPRC RDBP
LRPPRC PSMD2
LRPPRC ASNS
LRPPRC ATP5A1
LRPPRC HSP90AA1
LRPPRC ETF1
LRPPRC SET
LRPPRC HMGB1
LRPPRC TRIP12
LRPPRC IARS
LRPPRC EXOSC7
LRPPRC UBL4A
LRPPRC HSP90AB1
LRPPRC EPRS
LRPPRC PSMC3
LRPPRC GTF2A2
LRPPRC PSME4
LRPPRC CLNS1A
LRPPRC PSMD9
LRPPRC MCM3
LRPPRC PSMD1
LRPPRC PTDSS1
LRPPRC DGUOK
LRPPRC SSBP1
LRPPRC UCHL3
LRPPRC PPIA
LRPPRC XPO1
LRPPRC CUL1
LRPPRC RRP1B
LRPPRC CCNB1
LRPPRC PSMC2
LRPPRC C11orf58
LRPPRC MFAP1
LRPPRC NAE1
LRPPRC HNRNPC
LRPPRC TARS
LRPPRC SUZ12
LRPPRC EIF4G2
LRPPRC ATR
LRPPRC TYMS
LRPPRC CYCS
LRPPRC AIMP1
LRPPRC HSPE1
LRPPRC MANF
LRPPRC TSG101
LRPPRC ATP5J
LRPPRC PSMC5
LRPPRC METAP1
LRPPRC MRPS22
LRPPRC MTIF2
LRPPRC RPN1
LRPPRC HPRT1
LRPPRC SPCS2
LRPPRC CCT3
LRPPRC BARD1
LRPPRC BCLAF1
LRPPRC EIF3F
LRPPRC TFAM
LRPPRC CEBPZ
LRPPRC KPNA2
LRPPRC NUP205
LRPPRC CCT6A
LRPPRC POLD2
LRPPRC PRPS1
LRPPRC USP7
LRPPRC AKT1
LRPPRC MLH1
LRPPRC IK
LRPPRC NDUFS8
LRPPRC DDX21
LRPPRC FBL
LRPPRC CCT8
LRPPRC FABP5L7
LRPPRC LAGE3
LRPPRC AARS
LRPPRC NPM1
LRPPRC EIF3A
LRPPRC NMI
LRPPRC PCNA
LRPPRC DDX1
LRPPRC SFRS9
LRPPRC UQCRC1
LRPPRC RABGGTB
LRPPRC NCL
LRPPRC ATP1B3
LRPPRC CENPA
LRPPRC PDHB
LRPPRC TSN
LRPPRC FH
LRPPRC VBP1
LRPPRC QARS
LRPPRC DUT
LRPPRC CXCR5
LRPPRC COPS6
LRPPRC UQCRC2
LRPPRC HSPH1
LRPPRC TCP1
LRPPRC SNAPC1
LRPPRC TRA2B
LITAF MVP
LITAF WARS
LITAF NR1H3
LITAF CTSA
LITAF PLIN2
LITAF ENO1
LITAF SDHB
LITAF ANXA2
LITAF SERPINA1
LITAF UBE2L3
LITAF APOE
LITAF BUD31
LITAF IRF1
LITAF CAPG
LITAF GPX1
LITAF ICAM1
LITAF SRI
LITAF CTSD
LITAF ITGB2
LITAF GRN
LITAF COX17
LITAF IL15RA
LITAF ZBTB17
LITAF CD14
LITAF C1QB
RPS5 PSMD14
RPS5 COX6A1
RPS5 PDIA6
RPS5 RPL6
RPS5 ODC1
RPS5 POLR2K
RPS5 NPM1
RPS5 RPL8
RPS5 ATP5B
RPS5 HMGN2
RPS5 H2AFZ
RPS5 SFRS9
RPS5 RPL36AL
RPS5 RPL18A
RPS5 LCP1
RPS5 PARK7
RPS5 ATP6V0B
RPS5 MAPRE1
RPS5 DCTN2
RPS5 RPS10
RPS5 ATP5J
RPS5 NEDD8
RPS5 ATP5G3
RPS5 ATP5F1
RPS5 EEF2
RPS5 CKS2
RPS5 PTMA
RPS5 PHB2
RPS5 RPS28
RPS5 PSMA1
RPS5 RPL29
RPS5 CCNG1
RPS5 RBBP4
RPS5 RPS7
RPS5 SNRPB
RPS5 ATP5A1
RPS5 ARD1A
RPS5 PSMB1
RPS5 RPS3
RPS5 RPS9
RPS5 APEX1
RPS5 SRP9
RPS5 RPL9
RPS5 RPL18
RPS5 EEF1G
RPS5 SLC25A46
RPS5 RHOH
RPS5 VBP1
RPS5 RPL23
RPS5 DDOST
RPS5 PSMD8
RPS5 PSMA2
RPS5 VDAC2
RPS5 COX7C
RPS5 PSMB8
RPS5 RPL10A
RPS5 SSR4
RPS5 TCEB1
RPS5 SNRPB2
RPS5 SNRPD2
RPS5 ATP5G2
RPS5 YBX1
RPS5 EIF1
RPS5 ZNHIT3
RPS5 SUMO1
RPS5 RPL35A
RPS5 TRA2B
RPS5 RPS6
RPS5 COX4I1
RPS5 DDX39
RPS5 UBE2D2
RPS5 EIF3E
RPS5 UQCRH
RPS5 PSMB4
RPS5 CAPZA2
RPS5 UQCRB
RPS5 FBL
RPS5 RPL11
RPS5 CCT8
RPS5 ESD
RPS5 ATP5O
PSMD1 SNRPE
PSMD1 SNRPD3
PSMD1 MPP1
PSMD1 PIM1
PSMD1 PUF60
PSMD1 ACTG1
PSMD1 DAP3
PSMD1 PPP1R7
PSMD1 TAF10
PSMD1 ATP5B
PSMD1 PABPC4
PSMD1 COMT
PSMD1 PWP1
PSMD1 NDUFA9
PSMD1 ACOT7
PSMD1 TSN
PSMD1 SEC13
PSMD1 RANBP1
PSMD1 IMMT
PSMD1 MSH2
PSMD1 PSMD6
PSMD1 SLC25A6
PSMD1 RARS
PSMD1 PRDX3
PSMD1 CDC16
PSMD1 ATP5J
PSMD1 HNRNPA2B1
PSMD1 IRAK1
PSMD1 PSMC1
PSMD1 CLTC
PSMD1 GINS1
PSMD1 EED
PSMD1 PPP1CC
PSMD1 XRCC6
PSMD1 RDBP
PSMD1 TCEB1
PSMD1 CLIC1
PSMD1 PMVK
PSMD1 HNRNPU
PSMD1 DNAJA1
PSMD1 ARCN1
PSMD1 POLR2L
PSMD1 PFN1
PSMD1 HNRNPM
PSMD1 VDAC2
PSMD1 CDC123
PSMD1 RBM4
PSMD1 GPI
PSMD1 TKT
PSMD1 NUP205
PSMD1 FDPS
PSMD1 TUFM
PSMD1 CKAP5
PSMD1 COPB1
PSMD1 PSMB2
PSMD1 RPL38
PSMD1 PRMT1
PSMD1 CYCS
PSMD1 TRAP1
PSMD1 DDX39
PSMD1 AIMP1
PSMD1 UROS
PSMD1 RPS6
PSMD1 NARS
PSMD1 UQCRH
PSMD1 UBE2L3
PSMD1 CLTA
PSMD1 EIF4H
PSMD1 CCT4
PSMD1 DYNLL1
PSMD1 COX5A
PSMD1 ATP6V1F
PSMD1 PRDX1
PSMD1 HSP90AA1
PSMD1 UBB
PSMD1 MANF
PSMD1 PCBP1
PSMD1 DCTN2
PSMD1 EXOSC7
PSMD1 PKM2
PSMD1 HDAC2
PSMD1 PSMD7
PSMD1 LAMP1
PSMD1 NR1H3
PSMD1 PPIB
PSMD1 YWHAH
PSMD1 UBL4A
PSMD1 PSMB3
PSMD1 GAPDH
PSMD1 HSP90AB1
PSMD1 MTHFD1
PSMD1 CTPS
PSMD1 MCM6
PSMD1 EPRS
PSMD1 PSMC3
PSMD1 PSAP
PSMD1 CSRP1
PSMD1 TXNRD1
PSMD1 ACTA2
PSMD1 GARS
PSMD1 PPP2CA
PSMD1 CLNS1A
PSMD1 CCT5
PSMD1 PSMD9
PSMD1 AP2M1
PSMD1 USP5
PSMD1 TALDO1
PSMD1 AIMP2
PSMD1 AIP
PSMD1 DGUOK
PSMD1 SNRPB
PSMD1 UCHL3
PSMD1 ANXA2
PSMD1 ESPL1
PSMD1 PPIA
PSMD1 XPO1
PSMD1 EIF4A3
PSMD1 HMGB1
PSMD1 MRPL3
PSMD1 RRP1B
PSMD1 CCNB1
PSMD1 PSME1
PSMD1 CKS2
PSMD1 TXN2
PSMD1 CUL3
PSMD1 KDELR2
PSMD1 NAE1
PSMD1 ATIC
PSMD1 UBE2N
PSMD1 PGK1
PSMD1 NDUFV3
PSMD1 ARF1
PSMD1 EIF2S2
PSMD1 TUBA1A
PSMD1 NONO
PSMD1 SHC1
PSMD1 VDAC1
PSMD1 PSMD2
PSMD1 HSPE1
PSMD1 AKR1B1
PSMD1 BAG1
PSMD1 RPIA
PSMD1 CAPZA1
PSMD1 ALDOA
PSMD1 PSMC5
PSMD1 HRAS
PSMD1 CARS
PSMD1 UBA52
PSMD1 MIF
PSMD1 ATP6V1E1
PSMD1 ENO1
PSMD1 TOP1
PSMD1 MRPS22
PSMD1 PEA15
PSMD1 CSNK2B
PSMD1 CAP1
PSMD1 ARD1A
PSMD1 MTIF2
PSMD1 PSMB1
PSMD1 RPN1
PSMD1 HPRT1
PSMD1 SPCS2
PSMD1 CCT3
PSMD1 U2AF1
PSMD1 VBP1
PSMD1 GLUL
PSMD1 SNRPD2
PSMD1 ECH1
PSMD1 LOC100131311
PSMD1 UQCRC2
PSMD1 COX8A
PSMD1 EWSR1
PSMD1 KPNA2
PSMD1 ACAT1
PSMD1 ATOX1
PSMD1 HDLBP
PSMD1 CCT6A
PSMD1 ARPC2
PSMD1 POLD2
PSMD1 SSR2
PSMD1 NDUFS8
PSMD1 CSE1L
PSMD1 DDX21
PSMD1 NMI
PSMD1 SURF1
PSMD1 CCT8
PSMD1 ESD
PSMD1 ATP5O
PSMD1 LAGE3
PSMD1 AARS
PSMD1 IMPDH2
PSMD1 SOD1
PSMD1 EIF3A
PSMD1 TRIP12
PSMD1 RAD23B
PSMD1 NCKAP1L
PSMD1 TCP1
PSMD1 COX6B1
PSMD1 RAE1
PSMD1 PCNA
PSMD1 RAD23A
PSMD1 ATP6V1B2
PSMD1 PSME2
PSMD1 ETFB
PSMD1 DDX1
PSMD1 RPN2
PSMD1 TNIP1
PSMD1 GNL2
PSMD1 SFRS9
PSMD1 UQCRC1
PSMD1 PSMD4
PSMD1 IQGAP1
PSMD1 EFEMP2
PSMD1 NCL
PSMD1 ATP1B3
PSMD1 PDHB
PSMD1 CYC1
PSMD1 MTMR6
PSMD1 BMS1
PSMD1 PSMB7
PSMD1 IFNGR2
PSMD1 BCAP31
PSMD1 KARS
PSMD1 CBX1
PSMD1 TRIM28
PSMD1 FH
PSMD1 PRDX4
PSMD1 QARS
PSMD1 SUZ12
PSMD1 COPS6
PSMD1 SNRPF
PSMD1 CTNNB1
PSMD1 ECHS1
PSMD1 SNRPB2
PSMD1 MAPRE1
PSMD1 UFD1L
PSMD1 MAPK14
PSMD1 HSPH1
PSMD1 SMAD2
PSMD1 FAM50A
PSMD1 CFD
PSMD1 PSMB4
PSMD1 GLO1
PSMD1 SSB
PSMD1 SAP18
SSBP1 SNRPE
SSBP1 SNRPD3
SSBP1 MPP1
SSBP1 RAC1
SSBP1 RPL8
SSBP1 DAP3
SSBP1 PFDN5
SSBP1 COPS5
SSBP1 SEC61B
SSBP1 COMT
SSBP1 PWP1
SSBP1 NDUFA9
SSBP1 CDC123
SSBP1 ACOT7
SSBP1 ARL6IP1
SSBP1 LTA4H
SSBP1 RPS10
SSBP1 SEC13
SSBP1 UBXN1
SSBP1 MSH2
SSBP1 FXR1
SSBP1 PRMT1
SSBP1 MORF4L2
SSBP1 RARS
SSBP1 ATP5J
SSBP1 DECR1
SSBP1 RPS7
SSBP1 PSMB2
SSBP1 PUF60
SSBP1 PSMC1
SSBP1 CLTC
SSBP1 RPL12
SSBP1 EED
SSBP1 PARK7
SSBP1 XRCC6
SSBP1 PCNA
SSBP1 ASNS
SSBP1 TROVE2
SSBP1 RPL9
SSBP1 TSN
SSBP1 EEF1G
SSBP1 CLIC1
SSBP1 SNRPA1
SSBP1 CKAP5
SSBP1 POLR2L
SSBP1 PPP4C
SSBP1 CUL3
SSBP1 CAMLG
SSBP1 VDAC2
SSBP1 PPP1CC
SSBP1 RBM4
SSBP1 TCP1
SSBP1 TKT
SSBP1 CDK4
SSBP1 FDPS
SSBP1 TUFM
SSBP1 DNAJA1
SSBP1 HMBS
SSBP1 COX7C
SSBP1 RPL38
SSBP1 TXNRD1
SSBP1 CYCS
SSBP1 CCNH
SSBP1 MRPS22
SSBP1 TRAP1
SSBP1 CCT6A
SSBP1 MRPL28
SSBP1 FH
SSBP1 RPS6
SSBP1 CCT4
SSBP1 UBE2L3
SSBP1 UBE2N
SSBP1 YWHAB
SSBP1 EIF4H
SSBP1 TIAL1
SSBP1 UQCRB
SSBP1 ATP5A1
SSBP1 DYNLL1
SSBP1 COX5A
SSBP1 RBMX
SSBP1 PRDX1
SSBP1 HSP90AA1
SSBP1 UBB
SSBP1 RPL10A
SSBP1 UROS
SSBP1 HAX1
SSBP1 TRIP12
SSBP1 SRP14
SSBP1 DCTN2
SSBP1 EXOSC7
SSBP1 NACA
SSBP1 HDAC2
SSBP1 PSMD7
SSBP1 PPIB
SSBP1 UBL4A
SSBP1 COX7B
SSBP1 RPL6
SSBP1 RPS28
SSBP1 CKS2
SSBP1 MCM6
SSBP1 EPRS
SSBP1 PSMC3
SSBP1 CKS1B
SSBP1 COPB1
SSBP1 GTF2A2
SSBP1 NAP1L1
SSBP1 ACTA2
SSBP1 GARS
SSBP1 CAPZA1
SSBP1 CLNS1A
SSBP1 CCT5
SSBP1 PSMD9
SSBP1 MYO5B
SSBP1 AP2M1
SSBP1 TALDO1
SSBP1 AIMP2
SSBP1 PTDSS1
SSBP1 IMMT
SSBP1 BAG1
SSBP1 SNRPB
SSBP1 UCHL3
SSBP1 ANXA2
SSBP1 ZNHIT3
SSBP1 PPIA
SSBP1 HNRNPA1
SSBP1 HMGB1
SSBP1 MTHFS
SSBP1 YWHAH
SSBP1 RASSF2
SSBP1 CSTB
SSBP1 PSME1
SSBP1 COX4I1
SSBP1 TAF7
SSBP1 PSMA2
SSBP1 UQCRH
SSBP1 LOC1720
SSBP1 HNRNPC
SSBP1 ATP5O
SSBP1 RPL11
SSBP1 COX6C
SSBP1 DUT
SSBP1 H3F3A
SSBP1 PTPN12
SSBP1 EEF1D
SSBP1 EIF2S2
SSBP1 TUBA1A
SSBP1 RDBP
SSBP1 MYL12A
SSBP1 TYMS
SSBP1 VDAC1
SSBP1 AIMP1
SSBP1 HSPE1
SSBP1 NONO
SSBP1 AKR1B1
SSBP1 PAICS
SSBP1 TSG101
SSBP1 CHMP1A
SSBP1 APRT
SSBP1 MAPRE1
SSBP1 PSMC5
SSBP1 RPL4
SSBP1 METAP1
SSBP1 NIPA2
SSBP1 UBA52
SSBP1 MIF
SSBP1 NPM1
SSBP1 TAF9
SSBP1 PSMD11
SSBP1 RNPS1
SSBP1 RRM1
SSBP1 ARD1A
SSBP1 EBNA1BP2
SSBP1 PSMB1
SSBP1 RPS3
SSBP1 RPN1
SSBP1 MRPL12
SSBP1 DLD
SSBP1 EIF2S1
SSBP1 HINT1
SSBP1 SPCS2
SSBP1 RPL18
SSBP1 CCT3
SSBP1 BARD1
SSBP1 U2AF1
SSBP1 BCLAF1
SSBP1 TFAM
SSBP1 NDUFV2
SSBP1 SAP18
SSBP1 KPNA2
SSBP1 UFD1L
SSBP1 FDFT1
SSBP1 SLC25A6
SSBP1 RPL36A
SSBP1 ACAT1
SSBP1 COX17
SSBP1 MTHFD2
SSBP1 ATOX1
SSBP1 TCEB1
SSBP1 ARPC2
SSBP1 POLD2
SSBP1 DDT
SSBP1 SUMO1
SSBP1 NME1
SSBP1 SSR2
SSBP1 SET
SSBP1 MLH1
SSBP1 NAP1L4
SSBP1 MRPS12
SSBP1 NDUFB7
SSBP1 TAX1BP1
SSBP1 CCNB1
SSBP1 FBL
SSBP1 NDUFS8
SSBP1 CCT8
SSBP1 ESD
SSBP1 ATP5C1
SSBP1 AARS
SSBP1 COX6A1
SSBP1 SNRPG
SSBP1 SOD1
SSBP1 HPRT1
SSBP1 EIF3A
SSBP1 HSPH1
SSBP1 TSFM
SSBP1 MRPL23
SSBP1 DDX21
SSBP1 COX6B1
SSBP1 RPL18A
SSBP1 GAPDH
SSBP1 ATP6V0B
SSBP1 IGBP1
SSBP1 DDX1
SSBP1 PCBP1
SSBP1 COX5B
SSBP1 LDHB
SSBP1 PPP2R2A
SSBP1 SFRS9
SSBP1 UQCRC1
SSBP1 SRP19
SSBP1 PSMD4
SSBP1 PTMA
SSBP1 NCL
SSBP1 ATP1B3
SSBP1 CENPA
SSBP1 EEF2
SSBP1 UFM1
SSBP1 PDHB
SSBP1 CYC1
SSBP1 PSMB7
SSBP1 MANF
SSBP1 CBX1
SSBP1 ATP5D
SSBP1 MYL6B
SSBP1 SNRPF
SSBP1 PPT1
SSBP1 VBP1
SSBP1 RAD21
SSBP1 GLO1
SSBP1 QARS
SSBP1 ATP5G1
SSBP1 SUZ12
SSBP1 LMAN2
SSBP1 PSMA6
SSBP1 HSPA9
SSBP1 SNRPB2
SSBP1 SNRPD2
SSBP1 EIF3B
SSBP1 EIF1
SSBP1 PSMB3
SSBP1 RPL35A
SSBP1 SMAD2
SSBP1 PSMC6
SSBP1 HMGB2
SSBP1 PSMB4
SSBP1 CCNG1
SSBP1 CAPZA2
SSBP1 SSB
SSBP1 BYSL
SPOCK2 CBLB
SPOCK2 ACTN1
SPOCK2 HLA-E
SPOCK2 CD7
SPOCK2 CUGBP2
PTP4A2 MPP1
PTP4A2 RAC1
PTP4A2 LAPTM5
PTP4A2 PUF60
PTP4A2 SON
PTP4A2 KIAA0226
PTP4A2 TUBA1A
PTP4A2 PFDN5
PTP4A2 PEA15
PTP4A2 PABPC4
PTP4A2 COMT
PTP4A2 RHOA
PTP4A2 AIM1
PTP4A2 NACA
PTP4A2 CDC25B
PTP4A2 UBXN1
PTP4A2 FAM120A
PTP4A2 PRMT2
PTP4A2 MYL12A
PTP4A2 IER2
PTP4A2 CAP1
PTP4A2 LMO4
PTP4A2 LOC100131311
PTP4A2 CLTC
PTP4A2 EED
PTP4A2 PARK7
PTP4A2 IL10RA
PTP4A2 TROVE2
PTP4A2 EEF1G
PTP4A2 SHC1
PTP4A2 ECHS1
PTP4A2 KIAA0174
PTP4A2 CAMLG
PTP4A2 RBM4
PTP4A2 ABL1
PTP4A2 EIF3CL
PTP4A2 TCEB1
PTP4A2 PPP1CC
PTP4A2 RBM39
PTP4A2 PMS2L5
PTP4A2 OXA1L
PTP4A2 MRPL28
PTP4A2 NUBP1
PTP4A2 TBCB
PTP4A2 MAP3K4
PTP4A2 YWHAB
PTP4A2 EIF4H
PTP4A2 RPA2
PTP4A2 ITGB1
PTP4A2 SFRS4
PTP4A2 DNAJB1
PTP4A2 CD81
PTP4A2 TNIP1
PTP4A2 USF2
PTP4A2 BIRC2
PTP4A2 ATP2B1
PTP4A2 TRIP12
PTP4A2 PCBP1
PTP4A2 DCTN2
PTP4A2 DAZAP2
PTP4A2 UBL4A
PTP4A2 EEF2
PTP4A2 SNRNP70
PTP4A2 GNG10
PTP4A2 ALDH9A1
PTP4A2 U2AF1
PTP4A2 COPB1
PTP4A2 CLK2
PTP4A2 SFRS5
PTP4A2 NFATC3
PTP4A2 TTC3
PTP4A2 CLNS1A
PTP4A2 HERPUD1
PTP4A2 RPL18
PTP4A2 MSN
PTP4A2 CAST
PTP4A2 HNRNPK
PTP4A2 AP2M1
PTP4A2 H3F3A
PTP4A2 SAFB
PTP4A2 PTDSS1
PTP4A2 PHF3
PTP4A2 CPT1B
PTP4A2 YY1
PTP4A2 MAPK1IP1L
PTP4A2 GTF2E2
PTP4A2 UBXN4
PTP4A2 YWHAH
PTP4A2 RASSF2
PTP4A2 LRBA
PTP4A2 CARS
PTP4A2 SERPINB1
PTP4A2 CUL3
PTP4A2 PTTG1IP
PTP4A2 WIPF2
PTP4A2 UBE4A
PTP4A2 SDHA
PTP4A2 TNPO1
PTP4A2 EEF1D
PTP4A2 BPTF
PTP4A2 ARF1
PTP4A2 KTN1
PTP4A2 ATR
PTP4A2 FNTA
PTP4A2 GLUD1
PTP4A2 SERTAD2
PTP4A2 NSMAF
PTP4A2 SF3B2
PTP4A2 WAPAL
PTP4A2 MARS
PTP4A2 TSG101
PTP4A2 CYTH1
PTP4A2 PSMC5
PTP4A2 TMED10
PTP4A2 METAP1
PTP4A2 NIPA2
PTP4A2 PRPS2
PTP4A2 TAF10
PTP4A2 S100A4
PTP4A2 HTATSF1
PTP4A2 TATDN2
PTP4A2 FOXO1
PTP4A2 ATF4
PTP4A2 HNRNPA2B1
PTP4A2 POLD4
PTP4A2 N4BP2L2
PTP4A2 RPN1
PTP4A2 DLD
PTP4A2 SPCS2
PTP4A2 CTCF
PTP4A2 DYRK1A
PTP4A2 BCLAF1
PTP4A2 RAD23A
PTP4A2 MRPL23
PTP4A2 ECH1
PTP4A2 STAT5A
PTP4A2 NOMO1
PTP4A2 XPO1
PTP4A2 COX8A
PTP4A2 BAT1
PTP4A2 MOBKL1B
PTP4A2 SPTAN1
PTP4A2 ATOX1
PTP4A2 EFR3A
PTP4A2 SSR2
PTP4A2 USP7
PTP4A2 ADORA2A
PTP4A2 MLH1
PTP4A2 NAP1L4
PTP4A2 TAX1BP1
PTP4A2 SURF1
PTP4A2 GUSB
PTP4A2 BRD2
PTP4A2 FEZ2
PTP4A2 CD63
PTP4A2 PPP4C
PTP4A2 PUM1
PTP4A2 PNRC1
PTP4A2 GGA3
PTP4A2 COX6B1
PTP4A2 RPL18A
PTP4A2 RPN2
PTP4A2 PPP2R2A
PTP4A2 LEPROT
PTP4A2 PSMD4
PTP4A2 EFEMP2
PTP4A2 TSN
PTP4A2 CASP3
PTP4A2 TOPBP1
PTP4A2 MPRIP
PTP4A2 HSPA1A
PTP4A2 PRCP
PTP4A2 PDHB
PTP4A2 MYST3
PTP4A2 AP2S1
PTP4A2 SNRPN
PTP4A2 ISCU
PTP4A2 IL10RB
PTP4A2 LYL1
PTP4A2 PSME1
PTP4A2 SUZ12
PTP4A2 GNB1
PTP4A2 TFAM
PTP4A2 SFRS11
PTP4A2 ICAM3
PTP4A2 EPS15
PTP4A2 KLF6
PTP4A2 EWSR1
PTP4A2 EIF1
PTP4A2 BTG1
PTP4A2 TANK
PTP4A2 CAPZA2
PTP4A2 SSB
PTP4A2 PSMC6
PTP4A2 SAP18
CLIP1 KIAA0430
CLIP1 ANKRD36B
CLIP1 WAPAL
CLIP1 TRIM22
COX4I1 EIF4G2
COX4I1 SNRPE
COX4I1 ARL1
COX4I1 RAC1
COX4I1 RPL8
COX4I1 UBE2A
COX4I1 ACTG1
COX4I1 ARCN1
COX4I1 COMT
COX4I1 TIAL1
COX4I1 PSMA6
COX4I1 ARL6IP1
COX4I1 LTA4H
COX4I1 RBM4
COX4I1 RPS10
COX4I1 PHB
COX4I1 UBXN1
COX4I1 MSH2
COX4I1 PRDX4
COX4I1 BMI1
COX4I1 MORF4L2
COX4I1 MYL12A
COX4I1 ATP5J
COX4I1 DECR1
COX4I1 RHEB
COX4I1 RPS7
COX4I1 CAP1
COX4I1 PSMC1
COX4I1 CLTC
COX4I1 RPL12
COX4I1 PARK7
COX4I1 XRCC6
COX4I1 PCNA
COX4I1 MPHOSPH6
COX4I1 RPL9
COX4I1 TSN
COX4I1 SRP9
COX4I1 SLC25A46
COX4I1 CLIC1
COX4I1 HADHB
COX4I1 C1QBP
COX4I1 DAP3
COX4I1 VDAC2
COX4I1 PPP1CC
COX4I1 SRGN
COX4I1 FDPS
COX4I1 TCEB1
COX4I1 DNAJA1
COX4I1 COX7C
COX4I1 RPL38
COX4I1 TXNRD1
COX4I1 NSMAF
COX4I1 OXA1L
COX4I1 DDX39
COX4I1 PSMD2
COX4I1 TGIF1
COX4I1 RPS6
COX4I1 CCT4
COX4I1 UBE2L3
COX4I1 YWHAB
COX4I1 MRPL3
COX4I1 RPA2
COX4I1 HSPE1
COX4I1 NDUFA9
COX4I1 ATP5A1
COX4I1 DYNLL1
COX4I1 RBMX
COX4I1 RBM3
COX4I1 HSP90AA1
COX4I1 UBB
COX4I1 TRIP12
COX4I1 PCBP1
COX4I1 DCTN2
COX4I1 HDAC2
COX4I1 PSMD7
COX4I1 UBL4A
COX4I1 COX7B
COX4I1 RPL6
COX4I1 PSMC3
COX4I1 GNG10
COX4I1 EIF3E
COX4I1 COPB1
COX4I1 GTF2A2
COX4I1 ILF2
COX4I1 PPP2CA
COX4I1 C1D
COX4I1 CLNS1A
COX4I1 PSMA2
COX4I1 H3F3A
COX4I1 PRDX3
COX4I1 RPL36AL
COX4I1 PSMB8
COX4I1 SNRPB
COX4I1 UCHL3
COX4I1 ZNHIT3
COX4I1 SLC9A6
COX4I1 XPO1
COX4I1 EIF4A3
COX4I1 EIF4H
COX4I1 ASAH1
COX4I1 QARS
COX4I1 TUBA4A
COX4I1 PSMC2
COX4I1 C11orf58
COX4I1 SERPINB1
COX4I1 ESD
COX4I1 PTTG1IP
COX4I1 HNRNPC
COX4I1 ATP5C1
COX4I1 COX6C
COX4I1 DUT
COX4I1 GUK1
COX4I1 ARPC1B
COX4I1 EEF1D
COX4I1 RPL19
COX4I1 ARF1
COX4I1 EIF2S2
COX4I1 TUBA1A
COX4I1 ATR
COX4I1 FNTA
COX4I1 GLUD1
COX4I1 RARS
COX4I1 CYCS
COX4I1 AIMP1
COX4I1 ZNF32
COX4I1 PSMB9
COX4I1 MANF
COX4I1 TSG101
COX4I1 CCNG1
COX4I1 CD46
COX4I1 MAPRE1
COX4I1 METAP1
COX4I1 UBA52
COX4I1 UBE2N
COX4I1 ATP6V1E1
COX4I1 TAF9
COX4I1 HLA-DQB1
COX4I1 ATF4
COX4I1 MDH1
COX4I1 MAPK6
COX4I1 PSMB1
COX4I1 RPS3
COX4I1 RPN1
COX4I1 HPRT1
COX4I1 HINT1
COX4I1 COX5B
COX4I1 RPL18
COX4I1 COX5A
COX4I1 VBP1
COX4I1 GLUL
COX4I1 PSMB10
COX4I1 TFAM
COX4I1 ECH1
COX4I1 AP2M1
COX4I1 SAP18
COX4I1 FBL
COX4I1 HERPUD1
COX4I1 RPL36A
COX4I1 MTA1
COX4I1 ATOX1
COX4I1 HDLBP
COX4I1 EFR3A
COX4I1 PRPS1
COX4I1 SSR2
COX4I1 SET
COX4I1 MLH1
COX4I1 MRPS12
COX4I1 TAX1BP1
COX4I1 DDX21
COX4I1 NMI
COX4I1 CCT8
COX4I1 CUL3
COX4I1 ATP5O
COX4I1 HEXB
COX4I1 COX6A1
COX4I1 SNRPG
COX4I1 SOD1
COX4I1 EIF3A
COX4I1 HLA-DRB1
COX4I1 TSFM
COX4I1 HMGN2
COX4I1 MRPL23
COX4I1 COX6B1
COX4I1 RPL18A
COX4I1 GAPDH
COX4I1 IGBP1
COX4I1 DDX1
COX4I1 SPCS2
COX4I1 LDHB
COX4I1 TAF7
COX4I1 SFRS9
COX4I1 UQCRC1
COX4I1 PSMD4
COX4I1 PTMA
COX4I1 SNRPD3
COX4I1 DSTN
COX4I1 SDHB
COX4I1 CD164
COX4I1 PDHB
COX4I1 MTMR6
COX4I1 UQCRH
COX4I1 KARS
COX4I1 CBX1
COX4I1 HDAC1
COX4I1 CTSH
COX4I1 SNRPF
COX4I1 PPT1
COX4I1 BCLAF1
COX4I1 RAD21
COX4I1 KDELR2
COX4I1 CD63
COX4I1 GLO1
COX4I1 PSME1
COX4I1 PPP2R2A
COX4I1 SRI
COX4I1 COPS6
COX4I1 HSP90B1
COX4I1 PSMD6
COX4I1 EIF3F
COX4I1 SSR4
COX4I1 HSPA9
COX4I1 SNRPB2
COX4I1 SNRPD2
COX4I1 DBI
COX4I1 EIF1
COX4I1 RPL10A
COX4I1 TCP1
COX4I1 TANK
COX4I1 SRP19
COX4I1 PSMB4
COX4I1 CAPZA2
COX4I1 SSB
COX4I1 TRA2B
MPL HLF
MPL IFNA1
MPL ROS1
MPL HIST1H2BJ
MPL IFNA2
MPL NR6A1
MPL REST
MPL ITGB3
MPL TYRP1
MPL CYP4F2
SHFM1 TDG
SHFM1 MPP1
SHFM1 RPN2
SHFM1 PUF60
SHFM1 NDUFA9
SHFM1 ARL6IP1
SHFM1 NACA
SHFM1 ATF4
SHFM1 SEC13
SHFM1 UBXN1
SHFM1 MORF4L2
SHFM1 FXR1
SHFM1 HTATSF1
SHFM1 HNRNPA2B1
SHFM1 LOC100131311
SHFM1 CLTC
SHFM1 BUD31
SHFM1 EED
SHFM1 PPP4C
SHFM1 XRCC6
SHFM1 ATR
SHFM1 IL10RA
SHFM1 TROVE2
SHFM1 PSAP
SHFM1 RNPS1
SHFM1 CKAP5
SHFM1 POLR2L
SHFM1 KIAA0174
SHFM1 CUL3
SHFM1 CAMLG
SHFM1 RBM4
SHFM1 SNRPD2
SHFM1 TUFM
SHFM1 HMBS
SHFM1 PPP1CC
SHFM1 CCT6A
SHFM1 MRPL28
SHFM1 FAM50A
SHFM1 GTF2A2
SHFM1 NARS
SHFM1 ASNS
SHFM1 PRNP
SHFM1 BCAP31
SHFM1 BOP1
SHFM1 DSTN
SHFM1 TMED10
SHFM1 UQCRB
SHFM1 COX5A
SHFM1 TNIP1
SHFM1 RBM3
SHFM1 ETF1
SHFM1 CHMP1A
SHFM1 PCBP1
SHFM1 EXOSC7
SHFM1 BLOC1S1
SHFM1 PPIB
SHFM1 UBL4A
SHFM1 PSMB3
SHFM1 TLK1
SHFM1 EPRS
SHFM1 PSMC3
SHFM1 GNG10
SHFM1 CKAP4
SHFM1 MAPKAPK3
SHFM1 RPS27
SHFM1 UBTF
SHFM1 GARS
SHFM1 TALDO1
SHFM1 CAST
SHFM1 AP2M1
SHFM1 A2M
SHFM1 H3F3A
SHFM1 IMMT
SHFM1 YY1
SHFM1 LIG1
SHFM1 UCHL3
SHFM1 HNRNPU
SHFM1 UBXN4
SHFM1 KPNB1
SHFM1 MTHFS
SHFM1 CCNF
SHFM1 CARS
SHFM1 UNG
SHFM1 DYNLT1
SHFM1 FKBP2
SHFM1 UBE4A
SHFM1 ATIC
SHFM1 SDHA
SHFM1 COX6C
SHFM1 EEF1D
SHFM1 GM2A
SHFM1 TUBA1A
SHFM1 RDBP
SHFM1 SHC1
SHFM1 VDAC1
SHFM1 HSPE1
SHFM1 NONO
SHFM1 MANF
SHFM1 TSG101
SHFM1 PSME4
SHFM1 ALDOA
SHFM1 RPL4
SHFM1 METAP1
SHFM1 NIPA2
SHFM1 PRPS2
SHFM1 TOP1
SHFM1 MRPS22
SHFM1 TATDN2
SHFM1 NDUFV2
SHFM1 RRM1
SHFM1 MTIF2
SHFM1 RPN1
SHFM1 HPRT1
SHFM1 DLD
SHFM1 COX5B
SHFM1 CCT3
SHFM1 BARD1
SHFM1 U2AF1
SHFM1 VBP1
SHFM1 ATP2A2
SHFM1 PSMC1
SHFM1 NOMO1
SHFM1 COX8A
SHFM1 BAT1
SHFM1 SLC25A6
SHFM1 PABPC1
SHFM1 GLA
SHFM1 COX17
SHFM1 TCEB1
SHFM1 SRPR
SHFM1 PRDX1
SHFM1 MLH1
SHFM1 NAP1L4
SHFM1 NDUFS8
SHFM1 ECHS1
SHFM1 SURF1
SHFM1 GUSB
SHFM1 ATP5C1
SHFM1 AARS
SHFM1 SOD1
SHFM1 EIF3B
SHFM1 EIF3A
SHFM1 MRPL23
SHFM1 COX6B1
SHFM1 NAPG
SHFM1 PARK7
SHFM1 PSME2
SHFM1 ETFB
SHFM1 HMGB1
SHFM1 GNL2
SHFM1 YWHAE
SHFM1 NDUFB7
SHFM1 TSN
SHFM1 CASP3
SHFM1 TOPBP1
SHFM1 E2F3
SHFM1 PPP3CA
SHFM1 GSK3B
SHFM1 CYC1
SHFM1 GTF2E1
SHFM1 AP2S1
SHFM1 BMS1
SHFM1 PSMC6
SHFM1 MCM2
SHFM1 CLTA
SHFM1 CBX1
SHFM1 ATP5D
SHFM1 FH
SHFM1 SNRPA1
SHFM1 QARS
SHFM1 SUZ12
SHFM1 PCMT1
SHFM1 HSP90B1
SHFM1 TFAM
SHFM1 CTCF
SHFM1 UFD1L
SHFM1 CLPP
SHFM1 RABGGTB
SHFM1 TANK
SHFM1 SRP14
SHFM1 MYL6B
SHFM1 CAPZA2
SHFM1 BYSL
NDUFV3 PKM2
NDUFV3 GM2A
NDUFV3 TAP1
NDUFV3 XRCC6
NDUFV3 ARF1
NDUFV3 ALDOA
NDUFV3 DYNLL1
NDUFV3 COX5A
NDUFV3 DAP3
NDUFV3 NCKAP1L
NDUFV3 CD14
NDUFV3 ALAS1
NDUFV3 ARHGDIA
NDUFV3 GAPDH
NDUFV3 PWP1
NDUFV3 PSME2
NDUFV3 ACOT7
NDUFV3 NUP62
NDUFV3 CTPS
NDUFV3 AIMP2
NDUFV3 BUD31
NDUFV3 LTA4H
NDUFV3 PREP
NDUFV3 UQCRC1
NDUFV3 PSMB3
NDUFV3 PSMD4
NDUFV3 HSP90AB1
NDUFV3 LRPAP1
NDUFV3 CPSF1
NDUFV3 ENO1
NDUFV3 MRPS22
NDUFV3 HSPE1
NDUFV3 PDHA1
NDUFV3 PSMC3
NDUFV3 SERPINA1
NDUFV3 COL6A2
NDUFV3 CHAF1A
NDUFV3 BCAP31
NDUFV3 ATP5D
NDUFV3 TSFM
NDUFV3 GARS
NDUFV3 FH
NDUFV3 CCT3
NDUFV3 DPYSL2
NDUFV3 GLUL
NDUFV3 CCT5
NDUFV3 ATP2A2
NDUFV3 ACLY
NDUFV3 ACO2
NDUFV3 SOD2
NDUFV3 COPS6
NDUFV3 IMMT
NDUFV3 SNRPB
NDUFV3 GPI
NDUFV3 TKT
NDUFV3 ANXA2
NDUFV3 FDPS
NDUFV3 PPP2R1A
NDUFV3 EIF4A1
NDUFV3 PSMB2
NDUFV3 ATOX1
NDUFV3 PRMT1
NDUFV3 NONO
NDUFV3 TRAP1
NDUFV3 CSTB
NDUFV3 FAM50A
NDUFV3 CTSD
NDUFV3 GPNMB
NDUFV3 MFAP1
NDUFV3 CCNB1
NDUFV3 SRM
NDUFV3 MCM3
TAP1 GM2A
TAP1 MPP1
TAP1 CCND1
TAP1 IL10RB
TAP1 WARS
TAP1 PSMB9
TAP1 PSME2
TAP1 ATP2A2
TAP1 CPSF1
TAP1 ADAR
TAP1 ENO1
TAP1 LIMK1
TAP1 AP1B1
TAP1 CARS
TAP1 FARSA
TAP1 MCM6
TAP1 GSK3B
TAP1 MRPS22
TAP1 PSMC3
TAP1 APOE
TAP1 BUD31
TAP1 MCM2
TAP1 BCAP31
TAP1 ACP5
TAP1 ATP5D
TAP1 TSFM
TAP1 TNFRSF1B
TAP1 CCT3
TAP1 MPI
TAP1 GLUL
TAP1 RAD23A
TAP1 DAP3
TAP1 BLVRA
TAP1 THOP1
TAP1 LMNB2
TAP1 A2M
TAP1 CTSD
TAP1 HSP90B1
TAP1 CKAP5
TAP1 IL15RA
TAP1 GBP1
TAP1 IFI35
TAP1 IFI16
TAP1 CCNF
TAP1 SEC24C
TAP1 CCR1
TAP1 AP3D1
TAP1 FTH1
TAP1 SQSTM1
TAP1 COMT
TAP1 ATIC
TAP1 SDHA
TAP1 MGAT1
TAP1 SLC31A2
PDLIM1 CNN3
PDLIM1 RNPS1
PDLIM1 PRKCB
SMARCC1 NEDD8
SMARCC1 ELMO1
SMARCC1 RPL29
SMARCC1 BTK
SMARCC1 IK
SMARCC1 PCBP2
LCP1 ACTG1
LCP1 UBE2D2
LCP1 SLC25A3
LCP1 YWHAZ
LCP1 ME2
LCP1 CCT7
LCP1 HDAC1
LCP1 ARPC1A
LCP1 DDOST
LCP1 TCEA1
LCP1 APEX1
LCP1 ATP5B
LCP1 PCBP2
LCP1 DNAJA1
LCP1 IDH1
LCP1 PDIA6
LCP1 UBE2D3
LCP1 P4HB
LCP1 PRKAR1A
LCP1 MATR3
LCP1 MRPL49
LCP1 POLR2C
LCP1 PSMD14
LCP1 YWHAQ
LCP1 PLEK
LCP1 PSMD8
LCP1 DDX5
LCP1 ETF1
LCP1 IARS
LCP1 TOP2A
LCP1 SNX17
LCP1 ATP5F1
LCP1 SGK1
LCP1 CALM2
LCP1 NFKB1
LCP1 CSRP1
LCP1 M6PR
LCP1 MS4A1
LCP1 PTGES3
LCP1 CUL1
LCP1 PSMC2
LCP1 PCNA
LCP1 ACTB
LCP1 KDELR2
LCP1 GUK1
LCP1 EIF4G2
LCP1 SSR1
LCP1 ATP6V0D1
LCP1 TRA2A
LCP1 ATP5G3
LCP1 EIF4A2
LCP1 RAB1A
LCP1 PSMA1
LCP1 RPL29
LCP1 TOP1
LCP1 SFRS3
LCP1 ACP1
LCP1 PRMT5
LCP1 MOBKL1B
LCP1 WTAP
LCP1 PABPC1
LCP1 PSMA3
LCP1 CSNK1D
LCP1 ERH
LCP1 SDHC
LCP1 EDEM1
LCP1 ESD
LCP1 SEPT7
LCP1 TRAM1
LCP1 LSM1
LCP1 TTC35
LCP1 ATP6V0B
LCP1 GDI2
LCP1 FKBP1A
LCP1 SFRS9
LCP1 SUMO2
LCP1 PHB2
LCP1 C11orf58
LCP1 MAP2K1
LCP1 CYB5A
LCP1 RPA1
LCP1 TFDP1
LCP1 DEK
LCP1 CD53
LCP1 PPT1
LCP1 ZNF267
LCP1 NEDD8
LCP1 ARF4
LCP1 ARHGDIB
LCP1 HNRNPF
LCP1 UQCRC2
LCP1 AZIN1
LCP1 AKR1A1
LCP1 PAFAH1B1
HLA-DQA1 EEF1A1
HLA-DQA1 SDCBP
HLA-DQA1 LIPA
HLA-DQA1 HLA-DQB1
ITGAL BCL3
ITGAL MYH9
ITGAL ATP6V0C
ITGAL STAT5A
ITGAL CD6
ITGAL CD7
ITGAL IL32
POU2AF1 BRD2
POU2AF1 SMC1A
POU2AF1 ELF4
POU2AF1 EDC4
POU2AF1 LOC96610
POU2AF1 R3HDM1
POU2AF1 PUM1
POU2AF1 RAD23B
POU2AF1 GGA3
POU2AF1 TNIP1
POU2AF1 VDAC1
POU2AF1 SMARCA2
POU2AF1 SNRPA
POU2AF1 IGBP1
POU2AF1 RPN2
POU2AF1 CDC25B
POU2AF1 FXR1
POU2AF1 TOP2A
POU2AF1 HCFC1
POU2AF1 INPP5D
POU2AF1 CHD4
POU2AF1 RRM1
POU2AF1 RBM10
POU2AF1 PLCG2
POU2AF1 TOP1
POU2AF1 HNRNPA2B1
POU2AF1 KNTC1
POU2AF1 SNRNP70
POU2AF1 ANXA11
POU2AF1 ACLY
POU2AF1 MAP4
POU2AF1 CXCR5
POU2AF1 MBOAT7
POU2AF1 CD19
POU2AF1 CLTA
POU2AF1 EIF3B
POU2AF1 MYH9
POU2AF1 UBA1
POU2AF1 TCF3
POU2AF1 HMHA1
POU2AF1 DYRK1A
POU2AF1 ARHGAP1
POU2AF1 ATP2A3
POU2AF1 SMARCC2
POU2AF1 ATXN2L
POU2AF1 HNRNPK
POU2AF1 USP5
POU2AF1 TYK2
POU2AF1 SEPT6
POU2AF1 SAFB
POU2AF1 NFATC1
POU2AF1 PRKACA
POU2AF1 MLF2
POU2AF1 MAPK1IP1L
POU2AF1 ESPL1
POU2AF1 PABPC1
POU2AF1 CTCF
POU2AF1 H3F3A
POU2AF1 GOT2
POU2AF1 MED12
POU2AF1 DDX11
POU2AF1 SEC24C
POU2AF1 SPIB
POU2AF1 MAP3K4
POU2AF1 USP10
POU2AF1 POLRMT
POU2AF1 WIPF2
POU2AF1 SDHA
POU2AF1 CHERP
POU2AF1 HYOU1
POU2AF1 UCP2
ZNF33B CD40
ZNF33B ATP5F1
IKZF1 KIAA0430
IKZF1 BTG1
IKZF1 INPP5D
IKZF1 C16orf35
IKZF1 GGA3
IKZF1 RAD23A
IKZF1 STAT5A
IKZF1 SNRNP70
IKZF1 DYRK1A
IKZF1 CD19
ENO1 PIM1
ENO1 DAP3
ENO1 PABPC4
ENO1 COMT
ENO1 ACOT7
ENO1 SLBP
ENO1 MSH2
ENO1 LIMK1
ENO1 NP
ENO1 CTSA
ENO1 FARSA
ENO1 CHD4
ENO1 RARS
ENO1 PSMC1
ENO1 DYNLL1
ENO1 BUD31
ENO1 NASP
ENO1 GINS1
ENO1 EIF3B
ENO1 TCEB1
ENO1 PSAP
ENO1 RNPS1
ENO1 CCNB1
ENO1 HMGA1
ENO1 HNRNPM
ENO1 ICAM1
ENO1 MT1A
ENO1 GPI
ENO1 EIF3CL
ENO1 FDPS
ENO1 HMGB1
ENO1 CKAP5
ENO1 PSMB2
ENO1 PRMT1
ENO1 TXNRD1
ENO1 RFC4
ENO1 TRAP1
ENO1 PKN1
ENO1 FAM50A
ENO1 CTSD
ENO1 P4HB
ENO1 CCR1
ENO1 MCM7
ENO1 UBE2L3
ENO1 PPP2R4
ENO1 SND1
ENO1 BCAP31
ENO1 EIF4H
ENO1 MVP
ENO1 EZH2
ENO1 CD81
ENO1 COX5A
ENO1 ATP6V1F
ENO1 HSP90AA1
ENO1 UBB
ENO1 FABP5L7
ENO1 SNRPC
ENO1 PKM2
ENO1 TOP2A
ENO1 PSMB3
ENO1 HSP90AB1
ENO1 MTHFD1
ENO1 KIF2C
ENO1 MCM6
ENO1 DNAJC2
ENO1 PSMC3
ENO1 KIF11
ENO1 ACSL1
ENO1 COL6A1
ENO1 CCT5
ENO1 SOD2
ENO1 HNRNPK
ENO1 USP5
ENO1 TALDO1
ENO1 HK1
ENO1 TRIM28
ENO1 ALDOA
ENO1 AIMP2
ENO1 ESPL1
ENO1 EIF4A3
ENO1 HNRNPA1
ENO1 SRM
ENO1 CCT8
ENO1 IDH2
ENO1 LOC1720
ENO1 RBM42
ENO1 ATIC
ENO1 SEC24C
ENO1 GM2A
ENO1 NONO
ENO1 MCM5
ENO1 MAPK1IP1L
ENO1 VDAC1
ENO1 ARHGDIA
ENO1 HSPE1
ENO1 SNRPA
ENO1 NUP93
ENO1 CDK4
ENO1 LAMB1
ENO1 CTPS
ENO1 SNRPB
ENO1 CARS
ENO1 GRB2
ENO1 PCCB
ENO1 TOP1
ENO1 MRPS22
ENO1 ANXA2
ENO1 UBA1
ENO1 SERPINA1
ENO1 COL6A2
ENO1 CHAF1A
ENO1 CSNK2B
ENO1 TSFM
ENO1 COX5B
ENO1 CCT3
ENO1 USP10
ENO1 U2AF1
ENO1 GLUL
ENO1 RAD23A
ENO1 LOC100131311
ENO1 PRKCD
ENO1 COX8A
ENO1 PDXK
ENO1 KPNA2
ENO1 PDHA1
ENO1 GRN
ENO1 ALAS1
ENO1 EIF4A1
ENO1 LDHA
ENO1 HDLBP
ENO1 ADRM1
ENO1 POLD2
ENO1 NME1
ENO1 PRDX1
ENO1 SET
ENO1 AP3D1
ENO1 TK1
ENO1 GPNMB
ENO1 H2AFX
ENO1 SQSTM1
ENO1 WARS
ENO1 NMI
ENO1 RAD23B
ENO1 MCM3
ENO1 AARS
ENO1 CD63
ENO1 LOC96610
ENO1 EIF3A
ENO1 PSME2
ENO1 ATP2A2
ENO1 NCKAP1L
ENO1 STIP1
ENO1 GAPDH
ENO1 ATP6V1B2
ENO1 LGALS3
ENO1 IGBP1
ENO1 RPN2
ENO1 UQCRC1
ENO1 EFEMP2
ENO1 ATP1B3
ENO1 NUP62
ENO1 GSK3B
ENO1 ANXA11
ENO1 CPSF1
ENO1 APOE
ENO1 GOT2
ENO1 MCM2
ENO1 CLTA
ENO1 ATP5D
ENO1 CTSH
ENO1 MPI
ENO1 PFKP
ENO1 STMN1
ENO1 QARS
ENO1 PSMB10
ENO1 PSMA6
ENO1 HSPA9
ENO1 LMNB2
ENO1 TFRC
ENO1 SSRP1
ENO1 HSPH1
ENO1 CFD
ENO1 BYSL
UBA1 DNMT1
UBA1 PUF60
UBA1 ARCN1
UBA1 PFN1
UBA1 PABPC4
UBA1 MAP4K1
UBA1 CHD4
UBA1 CAP1
UBA1 UQCRC1
UBA1 GINS1
UBA1 EIF3B
UBA1 ANXA11
UBA1 ARHGAP1
UBA1 RUNX3
UBA1 NFKB1
UBA1 HMGA1
UBA1 CDC123
UBA1 ABL1
UBA1 GPI
UBA1 TKT
UBA1 EIF3CL
UBA1 GNAS
UBA1 PRMT1
UBA1 PKN1
UBA1 DDX39
UBA1 FAM50A
UBA1 DNM2
UBA1 POLRMT
UBA1 SND1
UBA1 BCAP31
UBA1 EIF4H
UBA1 PRPS1
UBA1 CNP
UBA1 AMPD3
UBA1 SFRS4
UBA1 DYNLL1
UBA1 ATP6V1F
UBA1 MMP9
UBA1 DCTN2
UBA1 PTOV1
UBA1 F8A1
UBA1 MTHFD1
UBA1 LAMP1
UBA1 SNRNP70
UBA1 ACLY
UBA1 MPI
UBA1 ATP6AP1
UBA1 DPYSL2
UBA1 CAPNS1
UBA1 PCTK1
UBA1 USP5
UBA1 HK1
UBA1 SAFB
UBA1 SNRPB
UBA1 MAPK1IP1L
UBA1 ESPL1
UBA1 XPO1
UBA1 MED12
UBA1 HYOU1
UBA1 INPPL1
UBA1 AP1B1
UBA1 KDELR2
UBA1 RBM42
UBA1 CHERP
UBA1 SEC24C
UBA1 ELF4
UBA1 RNPEP
UBA1 NONO
UBA1 SHC1
UBA1 MCM5
UBA1 ARHGDIA
UBA1 SNRPA
UBA1 MANF
UBA1 FUS
UBA1 CTPS
UBA1 PRKACA
UBA1 PSMC5
UBA1 LGALS3BP
UBA1 RBM10
UBA1 PRPS2
UBA1 TOP1
UBA1 MRPS22
UBA1 COL4A2
UBA1 MSN
UBA1 MLF2
UBA1 MYH9
UBA1 CD81
UBA1 NCOR2
UBA1 USP10
UBA1 TRIM28
UBA1 RAD23A
UBA1 PRKCD
UBA1 CAPN1
UBA1 SEPT6
UBA1 GRN
UBA1 SPTAN1
UBA1 HDLBP
UBA1 ADRM1
UBA1 DDX11
UBA1 AP3D1
UBA1 TK1
UBA1 PSMD2
UBA1 SRM
UBA1 MCM3
UBA1 ARMCX6
UBA1 AARS
UBA1 SMC1A
UBA1 ADAR
UBA1 LOC96610
UBA1 PUM1
UBA1 RAD23B
UBA1 ATP2A2
UBA1 NCKAP1L
UBA1 STIP1
UBA1 PRKDC
UBA1 SMARCA4
UBA1 ZYX
UBA1 ETFB
UBA1 DDX1
UBA1 RPN2
UBA1 HCFC1
UBA1 HUWE1
UBA1 EFEMP2
UBA1 NCL
UBA1 PLCG2
UBA1 KNTC1
UBA1 CLTA
UBA1 CBX1
UBA1 FH
UBA1 RNPS1
UBA1 HSPB1
UBA1 ATP2A3
UBA1 CSNK1E
UBA1 TYK2
UBA1 COPS6
UBA1 ARHGDIB
UBA1 IDH3G
UBA1 CTCF
UBA1 EWSR1
UBA1 BSG
UBA1 CNN2
UBA1 SSRP1
UBA1 TCP1
UBA1 HSD17B4
UBA1 ATXN2L
UBA1 TRA2B
MAP4 DNMT1
MAP4 SON
MAP4 TUBA1A
MAP4 ADAM8
MAP4 PFN1
MAP4 KIAA0182
MAP4 COMT
MAP4 SMARCA2
MAP4 SCAP
MAP4 MAP4K1
MAP4 CDC25B
MAP4 FAM120A
MAP4 SPI1
MAP4 CHD4
MAP4 SERTAD2
MAP4 RNPS1
MAP4 HNRNPA2B1
MAP4 DYRK1A
MAP4 PSMC1
MAP4 EDC4
MAP4 EIF3B
MAP4 IL10RA
MAP4 HTRA1
MAP4 TIMP2
MAP4 PCOLCE
MAP4 ARHGAP1
MAP4 MAN2B1
MAP4 MAP2K3
MAP4 RUNX3
MAP4 ABL1
MAP4 EIF3CL
MAP4 C1R
MAP4 BCL3
MAP4 P4HB
MAP4 TCIRG1
MAP4 MGAT1
MAP4 MAP3K4
MAP4 DNM2
MAP4 POLRMT
MAP4 CNP
MAP4 PTPN6
MAP4 MVP
MAP4 FOXO1
MAP4 CD81
MAP4 TNIP1
MAP4 USF2
MAP4 PCBP1
MAP4 DCTN2
MAP4 CCR1
MAP4 LRPAP1
MAP4 PTOV1
MAP4 LAMP1
MAP4 SNRNP70
MAP4 ACLY
MAP4 HSPB1
MAP4 UBTF
MAP4 ACTA2
MAP4 CYP1A2
MAP4 TCF3
MAP4 DPYSL2
MAP4 HNRNPK
MAP4 AP2M1
MAP4 USP5
MAP4 C5AR1
MAP4 HK1
MAP4 SAFB
MAP4 PRKACA
MAP4 LIG1
MAP4 FSCN1
MAP4 MAPK1IP1L
MAP4 BAT3
MAP4 BRPF1
MAP4 HYOU1
MAP4 DOCK2
MAP4 INPPL1
MAP4 TGFBI
MAP4 A2M
MAP4 SDHA
MAP4 CHERP
MAP4 SEC24C
MAP4 HSF1
MAP4 ELF4
MAP4 PHKA2
MAP4 RNPEP
MAP4 SHC1
MAP4 UCP2
MAP4 SNRPA
MAP4 PSME4
MAP4 TJP2
MAP4 ATXN2
MAP4 PABPC1
MAP4 COL4A2
MAP4 CPT1B
MAP4 MSN
MAP4 MLF2
MAP4 GUSBP1
MAP4 MYH9
MAP4 ATP6AP1
MAP4 NCOR2
MAP4 HARS
MAP4 USP10
MAP4 TRIM28
MAP4 RAD23A
MAP4 ATP2A2
MAP4 ATP6V0C
MAP4 VAT1
MAP4 NOMO1
MAP4 CAPN1
MAP4 SEPT6
MAP4 NFATC1
MAP4 BAT1
MAP4 COL6A2
MAP4 SPTAN1
MAP4 DDX11
MAP4 GLG1
MAP4 AP3D1
MAP4 COL6A1
MAP4 SQSTM1
MAP4 GUSB
MAP4 BRD2
MAP4 AARS
MAP4 ADAR
MAP4 NFE2L1
MAP4 PUM1
MAP4 GGA3
MAP4 NCKAP1L
MAP4 CCNF
MAP4 SMARCA4
MAP4 ITPR3
MAP4 ZYX
MAP4 ETFB
MAP4 DDX1
MAP4 RPN2
MAP4 IRF3
MAP4 HCFC1
MAP4 INPP5D
MAP4 R3HDM1
MAP4 PLCG2
MAP4 GSK3B
MAP4 MYST3
MAP4 KNTC1
MAP4 MBOAT7
MAP4 HADHB
MAP4 LSP1
MAP4 TNFRSF1B
MAP4 IL10RB
MAP4 HNRNPU
MAP4 MPI
MAP4 MED12
MAP4 ATP2A3
MAP4 WIPF2
MAP4 TYK2
MAP4 SMARCC2
MAP4 CAD
MAP4 MITF
MAP4 IRF2
MAP4 CTCF
MAP4 EWSR1
MAP4 ATXN2L
MLF2 PUF60
MLF2 PFN1
MLF2 COMT
MLF2 MAP4K1
MLF2 CDC25B
MLF2 FAM120A
MLF2 CHD4
MLF2 SERTAD2
MLF2 HNRNPA2B1
MLF2 TUBA1A
MLF2 EDC4
MLF2 EIF3B
MLF2 IL10RA
MLF2 PSMC3
MLF2 PPP1R11
MLF2 HADHB
MLF2 ARHGAP1
MLF2 TTC1
MLF2 POLR2L
MLF2 MAP3K11
MLF2 GPI
MLF2 YY1
MLF2 EIF3CL
MLF2 POU2F2
MLF2 P4HB
MLF2 FAM50A
MLF2 MUM1
MLF2 PRKAR1A
MLF2 POLRMT
MLF2 RUNX3
MLF2 SND1
MLF2 EIF4H
MLF2 CNP
MLF2 CD81
MLF2 TNIP1
MLF2 USF2
MLF2 TCIRG1
MLF2 EXOSC7
MLF2 DAZAP2
MLF2 PTOV1
MLF2 IL2RG
MLF2 HSP90AB1
MLF2 LAMP1
MLF2 SNRNP70
MLF2 ACLY
MLF2 MPI
MLF2 UBTF
MLF2 ACTA2
MLF2 PSME4
MLF2 DPYSL2
MLF2 MBOAT7
MLF2 HNRNPK
MLF2 AP2M1
MLF2 USP5
MLF2 HK1
MLF2 SAFB
MLF2 PRKACA
MLF2 LIG1
MLF2 FSCN1
MLF2 MAPK1IP1L
MLF2 ESPL1
MLF2 LIMK1
MLF2 HNRNPA1
MLF2 MED12
MLF2 SRM
MLF2 ATP1B3
MLF2 TAX1BP3
MLF2 AP1B1
MLF2 WIPF2
MLF2 RBM42
MLF2 SDHA
MLF2 CHERP
MLF2 SEC24C
MLF2 ELF4
MLF2 ARF1
MLF2 RNPEP
MLF2 NONO
MLF2 SHC1
MLF2 ARHGDIA
MLF2 UCP2
MLF2 SNRPA
MLF2 ECH1
MLF2 FUS
MLF2 MYL9
MLF2 CYP1A2
MLF2 HMHA1
MLF2 RALY
MLF2 RBM10
MLF2 TOP1
MLF2 MRPS22
MLF2 SNRPB
MLF2 MSN
MLF2 COL6A2
MLF2 RAE1
MLF2 MYH9
MLF2 ATP6AP1
MLF2 NCOR2
MLF2 HARS
MLF2 USP10
MLF2 TRIM28
MLF2 RAD23A
MLF2 GGA3
MLF2 ATP6V0C
MLF2 NOMO1
MLF2 PRKCD
MLF2 CAPN1
MLF2 SEPT6
MLF2 NFATC1
MLF2 BAT1
MLF2 SPI1
MLF2 GRN
MLF2 SPTAN1
MLF2 HDLBP
MLF2 ADRM1
MLF2 POLD2
MLF2 GLG1
MLF2 AP3D1
MLF2 NAP1L4
MLF2 PSMD2
MLF2 HYOU1
MLF2 GUSB
MLF2 MCM3
MLF2 BRD2
MLF2 AARS
MLF2 SMC1A
MLF2 ADAR
MLF2 LOC96610
MLF2 PUM1
MLF2 LGALS3BP
MLF2 ATP2A2
MLF2 NCKAP1L
MLF2 STIP1
MLF2 PRKDC
MLF2 SMARCA4
MLF2 ETFB
MLF2 RPN2
MLF2 ARHGAP4
MLF2 IRF3
MLF2 AIMP2
MLF2 HCFC1
MLF2 BSG
MLF2 EFEMP2
MLF2 NCL
MLF2 R3HDM1
MLF2 CPSF1
MLF2 PLCG2
MLF2 HSPA1A
MLF2 ANXA11
MLF2 AP2S1
MLF2 GOT2
MLF2 BCAP31
MLF2 U2AF1
MLF2 RNPS1
MLF2 HSPB1
MLF2 ATP2A3
MLF2 LYL1
MLF2 QARS
MLF2 IDH3G
MLF2 CTCF
MLF2 DGKZ
MLF2 SF3B2
MLF2 SSRP1
MLF2 A2M
MLF2 ATXN2L
MLF2 PEBP1
MLF2 COX8A
GRM4 TRIM38
GRM4 IVD
GRM4 TCF3
GRM4 AMFR
GRM4 GSK3B
GRM4 DBT
GRM4 RXRA
GRM4 CFDP1
N4BP2L2 SFRS5
N4BP2L2 NFATC3
N4BP2L2 UBXN1
N4BP2L2 PPP1R11
N4BP2L2 FOXO1
N4BP2L2 BTN3A2
N4BP2L2 IRF7
N4BP2L2 KLF6
N4BP2L2 GUSB
N4BP2L2 ANKRD36B
N4BP2L2 CUGBP2
N4BP2L2 MYST3
N4BP2L2 LEPROT
N4BP2L2 WIPF2
N4BP2L2 EDC4
N4BP2L2 GUSBP1
N4BP2L2 SFRS11
HPRT1 SNRPE
HPRT1 SNRPD3
HPRT1 PIM1
HPRT1 CASP3
HPRT1 UBE2A
HPRT1 DAP3
HPRT1 CENPA
HPRT1 MELK
HPRT1 TDG
HPRT1 COMT
HPRT1 PWP1
HPRT1 NDUFA9
HPRT1 ARL6IP1
HPRT1 TSN
HPRT1 CSE1L
HPRT1 TSG101
HPRT1 SEC13
HPRT1 MSH2
HPRT1 PSMD6
HPRT1 FXR1
HPRT1 MORF4L2
HPRT1 RARS
HPRT1 CDC16
HPRT1 ATP5J
HPRT1 HTATSF1
HPRT1 RPS7
HPRT1 HNRNPA2B1
HPRT1 USP14
HPRT1 PUF60
HPRT1 PSMC1
HPRT1 CLTC
HPRT1 BUD31
HPRT1 GINS1
HPRT1 DNAJC2
HPRT1 EED
HPRT1 PARK7
HPRT1 XRCC6
HPRT1 PCNA
HPRT1 TROVE2
HPRT1 SNRPA1
HPRT1 CKAP5
HPRT1 CTNNB1
HPRT1 PSMA4
HPRT1 VDAC2
HPRT1 CDC123
HPRT1 YY1
HPRT1 CDK4
HPRT1 POLR2G
HPRT1 TCEB1
HPRT1 DNAJA1
HPRT1 CSRP1
HPRT1 PPP1CC
HPRT1 TXNRD1
HPRT1 VDAC1
HPRT1 RFC4
HPRT1 MCM2
HPRT1 FDFT1
HPRT1 MRPL28
HPRT1 CCT4
HPRT1 MCM7
HPRT1 TBCB
HPRT1 EIF4H
HPRT1 DDT
HPRT1 RPA2
HPRT1 TIAL1
HPRT1 ITGB1
HPRT1 DDX39
HPRT1 EZH2
HPRT1 DYNLL1
HPRT1 COX5A
HPRT1 RBMX
HPRT1 HSP90AA1
HPRT1 UBB
HPRT1 ETF1
HPRT1 HMGB1
HPRT1 TRIP12
HPRT1 SRP14
HPRT1 DCTN2
HPRT1 EXOSC7
HPRT1 NACA
HPRT1 HDAC2
HPRT1 RAB21
HPRT1 TOP2A
HPRT1 PPIB
HPRT1 UBL4A
HPRT1 PSMB3
HPRT1 EIF3CL
HPRT1 HSP90AB1
HPRT1 MCM6
HPRT1 H2AFX
HPRT1 SNRPB
HPRT1 UBE2L3
HPRT1 COPB1
HPRT1 GTF2A2
HPRT1 ASNS
HPRT1 PPP2CA
HPRT1 TCF3
HPRT1 CLNS1A
HPRT1 TALDO1
HPRT1 SLC25A46
HPRT1 NDUFA12
HPRT1 LOC96610
HPRT1 AP2M1
HPRT1 H3F3A
HPRT1 PSMD7
HPRT1 MAPK1IP1L
HPRT1 PPIA
HPRT1 XPO1
HPRT1 EIF4A3
HPRT1 HNRNPA1
HPRT1 MTHFS
HPRT1 YWHAH
HPRT1 PSMD11
HPRT1 METAP1
HPRT1 ASAH1
HPRT1 HNRNPK
HPRT1 BCL2A1
HPRT1 PSMD4
HPRT1 ARCN1
HPRT1 CUL3
HPRT1 LOC1720
HPRT1 KDELR2
HPRT1 HNRNPC
HPRT1 MIF
HPRT1 LAGE3
HPRT1 ALDOA
HPRT1 NONO
HPRT1 TYMS
HPRT1 CYCS
HPRT1 AIMP1
HPRT1 COX6A1
HPRT1 HSPE1
HPRT1 SNRPA
HPRT1 COX6C
HPRT1 SLC25A5
HPRT1 ATP6V1E1
HPRT1 DTYMK
HPRT1 PSME4
HPRT1 MAPRE1
HPRT1 PSMC5
HPRT1 RPL4
HPRT1 TOP1
HPRT1 NIPA2
HPRT1 UBE2N
HPRT1 NPM1
HPRT1 AKR1B1
HPRT1 PRPS2
HPRT1 TAF10
HPRT1 TAF9
HPRT1 MRPS22
HPRT1 NDUFV2
HPRT1 RRM1
HPRT1 MAPK6
HPRT1 KIF11
HPRT1 RPN1
HPRT1 MRPL12
HPRT1 DLD
HPRT1 TSFM
HPRT1 SPCS2
HPRT1 CCT3
HPRT1 USP10
HPRT1 BARD1
HPRT1 U2AF1
HPRT1 VBP1
HPRT1 RAD23A
HPRT1 TFAM
HPRT1 TUBA4A
HPRT1 LOC100131311
HPRT1 GARS
HPRT1 SAP18
HPRT1 TUFM
HPRT1 SNRPD2
HPRT1 SLBP
HPRT1 KPNA2
HPRT1 PDHA1
HPRT1 ACAT1
HPRT1 COX17
HPRT1 MTHFD2
HPRT1 NUP205
HPRT1 CCT6A
HPRT1 ARPC2
HPRT1 PRPS1
HPRT1 SUMO1
HPRT1 NME1
HPRT1 PRDX1
HPRT1 SET
HPRT1 MLH1
HPRT1 NAP1L4
HPRT1 CKS1B
HPRT1 RBBP7
HPRT1 SQSTM1
HPRT1 CCNB1
HPRT1 NMI
HPRT1 CCT8
HPRT1 ESD
HPRT1 ATP5C1
HPRT1 CCT5
HPRT1 RRP1B
HPRT1 SNRPG
HPRT1 RPL6
HPRT1 FH
HPRT1 PPP4C
HPRT1 EIF3A
HPRT1 PDIA6
HPRT1 RAD23B
HPRT1 ATP2A2
HPRT1 DDX21
HPRT1 COX6B1
HPRT1 SDCBP
HPRT1 EIF2S1
HPRT1 GAPDH
HPRT1 PSME2
HPRT1 IGBP1
HPRT1 DDX1
HPRT1 PSMC3
HPRT1 GNL2
HPRT1 YWHAE
HPRT1 MRPL23
HPRT1 UQCRC1
HPRT1 PSMC2
HPRT1 HMGB2
HPRT1 PTMA
HPRT1 NCL
HPRT1 ATP1B3
HPRT1 TOPBP1
HPRT1 PRKDC
HPRT1 E2F3
HPRT1 PRCP
HPRT1 NARS
HPRT1 PDHB
HPRT1 CYC1
HPRT1 PSMB7
HPRT1 MANF
HPRT1 CLTA
HPRT1 CBX1
HPRT1 CTSH
HPRT1 SNRPF
HPRT1 CLPP
HPRT1 RAD21
HPRT1 C1QBP
HPRT1 QARS
HPRT1 DUT
HPRT1 SUZ12
HPRT1 PCMT1
HPRT1 SART3
HPRT1 ATIC
HPRT1 PSMA6
HPRT1 NUP93
HPRT1 SNRPB2
HPRT1 UFD1L
HPRT1 EIF3B
HPRT1 EIF1
HPRT1 TFRC
HPRT1 COX7B
HPRT1 HSPH1
HPRT1 TRA2B
HPRT1 SRP19
HPRT1 HSD17B4
HPRT1 PSMB4
HPRT1 CAPZA2
HPRT1 SMC1A
HPRT1 LAMP2
HPRT1 PSMC6
HPRT1 COX8A
DLD EIF4G2
DLD TFAM
DLD TDG
DLD MPP1
DLD RAC1
DLD PUF60
DLD UBE2A
DLD DAP3
DLD ADD3
DLD CYCS
DLD COMT
DLD PWP1
DLD NDUFA9
DLD ACOT7
DLD ARL6IP1
DLD NACA
DLD E2F3
DLD SEC13
DLD MSH2
DLD PSMD6
DLD FXR1
DLD SLC25A6
DLD MORF4L2
DLD HERPUD1
DLD ZNF146
DLD CDC16
DLD ATP5J
DLD HTATSF1
DLD RHEB
DLD OXA1L
DLD HNRNPA2B1
DLD EPS15
DLD LYL1
DLD DYRK1A
DLD PSMC1
DLD CLTC
DLD GINS1
DLD EED
DLD PARK7
DLD XRCC6
DLD PCNA
DLD IL10RA
DLD TROVE2
DLD RPL9
DLD SRP9
DLD PMVK
DLD SNRPA1
DLD C1QBP
DLD MAP2K3
DLD ECHS1
DLD KIAA0174
DLD UBC
DLD CAMLG
DLD RBM4
DLD GPI
DLD MYO5A
DLD EIF3CL
DLD HMGB1
DLD PPP1CC
DLD P4HB
DLD TXNRD1
DLD TOP2B
DLD RFC4
DLD EFR3A
DLD MRPL28
DLD FAM50A
DLD LBR
DLD NARS
DLD ALDH9A1
DLD EIF4H
DLD RPA2
DLD SMARCA2
DLD ITGB1
DLD TMED10
DLD UQCRB
DLD KIAA0317
DLD NME1
DLD EZH2
DLD COX5A
DLD TNIP1
DLD SSR2
DLD HSP90AA1
DLD UBB
DLD CTSH
DLD RBM25
DLD MANF
DLD TRIP12
DLD PCBP1
DLD DCTN2
DLD EXOSC7
DLD SART3
DLD PSMD7
DLD RAB21
DLD PPIB
DLD UBL4A
DLD LRPAP1
DLD AP1B1
DLD HSP90AB1
DLD SLC20A1
DLD TLK1
DLD MCM6
DLD PSMC3
DLD GNG10
DLD ATF4
DLD TBCB
DLD COPB1
DLD NAP1L1
DLD ACTA2
DLD GARS
DLD CAPZA1
DLD TCEB1
DLD TTC3
DLD TALDO1
DLD ZFP36L2
DLD HNRNPK
DLD AP2M1
DLD SNRPF
DLD FNTA
DLD SAFB
DLD BAG1
DLD YY1
DLD HNRNPU
DLD SLC9A6
DLD XPO1
DLD FAM120A
DLD HNRNPA1
DLD APRT
DLD MTHFS
DLD YWHAH
DLD RASSF2
DLD RRP1B
DLD PSME1
DLD KTN1
DLD CARS
DLD SERPINB1
DLD ARCN1
DLD FKBP2
DLD ATIC
DLD BOP1
DLD SEC24C
DLD DUT
DLD PTPN12
DLD TUBA1A
DLD NONO
DLD SHC1
DLD FEZ2
DLD MYL12A
DLD VDAC1
DLD AIMP1
DLD HSPE1
DLD COX6C
DLD MAPRE1
DLD SRP19
DLD TSG101
DLD KIAA0226
DLD PSME4
DLD ALDOA
DLD PSMC5
DLD ESD
DLD METAP1
DLD NIPA2
DLD UBE2N
DLD LOC96610
DLD PRPS2
DLD TOP1
DLD MRPS22
DLD TATDN2
DLD MSN
DLD RRM1
DLD PSMA6
DLD MTIF2
DLD UPP1
DLD RPN1
DLD RAD23B
DLD HTRA1
DLD SPCS2
DLD ZNF131
DLD USP10
DLD U2AF1
DLD BCLAF1
DLD EIF3F
DLD PSMB10
DLD MRPL23
DLD TUBA4A
DLD LOC100131311
DLD NOMO1
DLD SAP18
DLD BAT1
DLD FDFT1
DLD KPNA2
DLD EWSR1
DLD PDHA1
DLD PPP1R7
DLD MTHFD2
DLD KPNB1
DLD CCT6A
DLD ARPC2
DLD RAE1
DLD SUMO1
DLD CHMP1A
DLD PRDX1
DLD USP7
DLD GUSB
DLD MLH1
DLD NAP1L4
DLD TUBGCP3
DLD NDUFS8
DLD SQSTM1
DLD CCNB1
DLD UBXN4
DLD RARS
DLD CCT8
DLD CUL3
DLD ATP5C1
DLD AARS
DLD SMC1A
DLD SOD1
DLD PPP4C
DLD EIF3A
DLD PSMD11
DLD TSFM
DLD ATP2A2
DLD GLA
DLD SNRPE
DLD PRKDC
DLD ATP6V1B2
DLD PSME2
DLD RGS2
DLD TANK
DLD DDX1
DLD RPN2
DLD COX5B
DLD GNL2
DLD YWHAE
DLD PPP2R2A
DLD UQCRC1
DLD NDUFB7
DLD PSMD4
DLD PIM1
DLD NCL
DLD R3HDM1
DLD TOPBP1
DLD NDUFV2
DLD DSTN
DLD PRCP
DLD PDHB
DLD BTN3A2
DLD MTMR6
DLD BMS1
DLD MCM2
DLD CLTA
DLD KARS
DLD CBX1
DLD ISCU
DLD PI4KA
DLD FH
DLD RNPS1
DLD RAD21
DLD TSN
DLD QARS
DLD TAF7
DLD SUZ12
DLD UBE4A
DLD HSP90B1
DLD CTNNB1
DLD MAPK6
DLD IRF2
DLD CTCF
DLD SNRPB2
DLD UQCRC2
DLD UFD1L
DLD EIF3B
DLD BLVRA
DLD EIF1
DLD PSMB3
DLD HSPH1
DLD UBAP2L
DLD TRA2B
DLD HMGB2
DLD SURF1
DLD SRP14
DLD PSMB4
DLD CAPZA2
DLD LAMP2
DLD PSMC6
CCL19 C7
KIAA0232 BRD2
KIAA0232 FEZ2
KIAA0232 KLF6
KIAA0232 FOXO1
KIAA0232 TNIP1
KIAA0232 NACA
KIAA0232 PCBP1
KIAA0232 IRF3
KIAA0232 RPA2
KIAA0232 SERTAD2
KIAA0232 KDELR3
KIAA0232 DYRK1A
KIAA0232 LOC100131311
KIAA0232 TBCB
KIAA0232 NAP1L1
KIAA0232 ATP6AP1
KIAA0232 IL10RA
KIAA0232 VIM
KIAA0232 LMO4
KIAA0232 TUBA4A
KIAA0232 KIAA0174
KIAA0232 HNRNPK
KIAA0232 H3F3A
KIAA0232 CAMLG
KIAA0232 YY1
KIAA0232 SFRS11
KIAA0232 CPT1B
KIAA0232 CTCF
KIAA0232 STAT5A
KIAA0232 TANK
KIAA0232 ALDH9A1
KIAA0232 TNPO1
KIAA0232 CUL3
TRIM28 NCL
TRIM28 PIM1
TRIM28 PUF60
TRIM28 KIAA0226
TRIM28 PFN1
TRIM28 RFTN1
TRIM28 MAP4K1
TRIM28 CDC25B
TRIM28 DNMT1
TRIM28 CHD4
TRIM28 RNPS1
TRIM28 USP14
TRIM28 EDC4
TRIM28 EIF3B
TRIM28 XRCC6
TRIM28 IL10RA
TRIM28 PSMC3
TRIM28 PPP1R11
TRIM28 ANXA11
TRIM28 HNRNPU
TRIM28 CTNNB1
TRIM28 HMGA1
TRIM28 RBM4
TRIM28 GPI
TRIM28 EIF3CL
TRIM28 CKAP5
TRIM28 P4HB
TRIM28 PKN1
TRIM28 SF3B2
TRIM28 PPP2R4
TRIM28 DNM2
TRIM28 POLRMT
TRIM28 SND1
TRIM28 CLTA
TRIM28 CNP
TRIM28 SFRS4
TRIM28 CD81
TRIM28 FAM50A
TRIM28 POLD1
TRIM28 MMP9
TRIM28 DCTN2
TRIM28 PKM2
TRIM28 PSMB3
TRIM28 HSP90AB1
TRIM28 MTHFD1
TRIM28 LAMP1
TRIM28 SNRNP70
TRIM28 GNG10
TRIM28 ACLY
TRIM28 UBTF
TRIM28 NOLC1
TRIM28 TCF3
TRIM28 CAST
TRIM28 USP5
TRIM28 HK1
TRIM28 SAFB
TRIM28 PRKACA
TRIM28 MAPK1IP1L
TRIM28 ESPL1
TRIM28 MED12
TRIM28 SRM
TRIM28 INPPL1
TRIM28 AP1B1
TRIM28 RBM42
TRIM28 SDHA
TRIM28 CHERP
TRIM28 SEC24C
TRIM28 HSF1
TRIM28 ELF4
TRIM28 RNPEP
TRIM28 NONO
TRIM28 ARHGDIA
TRIM28 SNRPA
TRIM28 FUS
TRIM28 CTPS
TRIM28 CYP1A2
TRIM28 ALDOA
TRIM28 PSMC5
TRIM28 RALY
TRIM28 RBM10
TRIM28 MRPS22
TRIM28 CPT1B
TRIM28 MSN
TRIM28 BAT3
TRIM28 CSNK2B
TRIM28 MYH9
TRIM28 NCOR2
TRIM28 CCT3
TRIM28 USP10
TRIM28 RAD23A
TRIM28 GGA3
TRIM28 ATP6V0C
TRIM28 NOMO1
TRIM28 PRKCD
TRIM28 CAPN1
TRIM28 BAT1
TRIM28 KPNA2
TRIM28 GRN
TRIM28 SPTAN1
TRIM28 MTA1
TRIM28 GNAS
TRIM28 DDX11
TRIM28 PRDX1
TRIM28 GLG1
TRIM28 AP3D1
TRIM28 H2AFX
TRIM28 PSMD2
TRIM28 MCM3
TRIM28 CSK
TRIM28 AARS
TRIM28 ADAR
TRIM28 LOC96610
TRIM28 PUM1
TRIM28 ATP2A2
TRIM28 NCKAP1L
TRIM28 STIP1
TRIM28 SMARCA4
TRIM28 GAPDH
TRIM28 PSME2
TRIM28 ZYX
TRIM28 RPN2
TRIM28 HCFC1
TRIM28 BSG
TRIM28 EFEMP2
TRIM28 INPP5D
TRIM28 CPSF1
TRIM28 PLCG2
TRIM28 KNTC1
TRIM28 SARS
TRIM28 MCM2
TRIM28 IFNGR2
TRIM28 BCAP31
TRIM28 KARS
TRIM28 LSP1
TRIM28 ARHGAP1
TRIM28 HSPB1
TRIM28 ATP2A3
TRIM28 QARS
TRIM28 TYK2
TRIM28 COPS6
TRIM28 CAD
TRIM28 MAPK6
TRIM28 IRF2
TRIM28 ECH1
TRIM28 POLR2A
TRIM28 UQCRC1
TRIM28 TRIM26
TRIM28 SSRP1
TRIM28 UBAP2L
TRIM28 A2M
TRIM28 ATXN2L
SEPT6 CNP
SEPT6 RNPEP
SEPT6 PUM1
SEPT6 IL10RB
SEPT6 MSH6
SEPT6 COMT
SEPT6 SNRPA
SEPT6 FUS
SEPT6 CDC25B
SEPT6 ABL1
SEPT6 HCFC1
SEPT6 LIMK1
SEPT6 ATXN2
SEPT6 CHD4
SEPT6 WIPF2
SEPT6 RBM10
SEPT6 COL4A2
SEPT6 ACLY
SEPT6 EDC4
SEPT6 MBOAT7
SEPT6 MYH9
SEPT6 NCOR2
SEPT6 EIF2AK2
SEPT6 TCF3
SEPT6 ARHGAP1
SEPT6 MSN
SEPT6 CAPN1
SEPT6 SAFB
SEPT6 GANAB
SEPT6 PRKACA
SEPT6 EIF3CL
SEPT6 ADRM1
SEPT6 MED12
SEPT6 INPPL1
SEPT6 TCIRG1
SEPT6 AP3D1
SEPT6 TRIM26
SEPT6 ATXN2L
SEPT6 CHERP
ZNF197 PPFIA1
SLC12A1 LRP2
SLC12A1 VSNL1
C3orf45 PABPC1
C3orf45 GPS1
C3orf45 P4HB
C3orf45 PHB2
C3orf45 PSMD8
C3orf45 ARCN1
C3orf45 PRMT5
C3orf45 ME2
C3orf45 CCT7
C3orf45 IK
C3orf45 IARS
C3orf45 FBL
TNNI2 CCT5
TNNI2 CYP1A2
TNNI2 LMNB2
TNNI2 ITGAE
TNNI2 NDUFB7
TNNI2 CTSA
TNNI2 TRAP1
TNNI2 PSMB3
TNNI2 RAD23A
TNNI2 MUM1
TNNI2 HSPE1
TNNI2 NDUFS8
TNNI2 ACOT7
TNNI2 RBM42
TNNI2 EXOSC7
TNNI2 EIF3CL
CCNH EIF4G2
CCNH ATP6V1E1
CCNH EIF2S2
CCNH CCT4
CCNH KTN1
CCNH ARCN1
CCNH RBMX
CCNH SSR1
CCNH SRP9
CCNH SDCBP
CCNH ETF1
CCNH TTC35
CCNH AHR
CCNH IGBP1
CCNH LTA4H
CCNH H3F3B
CCNH RPIA
CCNH SEPT7
CCNH SFRS9
CCNH PSMD6
CCNH COX7B
CCNH RARS
CCNH PSMA1
CCNH CDC16
CCNH ATP5J
CCNH STXBP3
CCNH RBBP4
CCNH IRAK1
CCNH MDH1
CCNH COPB1
CCNH PARK7
CCNH CLNS1A
CCNH IL10RA
CCNH TSN
CCNH PPT1
CCNH SLC25A46
CCNH RAD21
CCNH PRDX4
CCNH PRPS1
CCNH YWHAQ
CCNH PRMT5
CCNH MAPRE1
CCNH SP3
CCNH VDAC2
CCNH TAF7
CCNH ELF1
CCNH MOBKL1B
CCNH HNRNPC
CCNH HNRNPF
CCNH COX17
CCNH UQCRC2
CCNH CUL1
CCNH VAMP7
CCNH TOP2B
CCNH CBFB
CCNH SUMO1
CCNH ASAH1
CCNH AIMP1
CCNH RBM25
CCNH SRP19
CCNH EIF3E
CCNH PSMB4
CCNH RBBP7
CCNH NAE1
CCNH SSB
CCNH LAMP2
CCNH PSMC6
MYH6 PTOV1
MYH6 UQCRC1
S100A4 LSP1
S100A4 TNFRSF1B
S100A4 GBP2
S100A4 BTN3A2
S100A4 CD7
S100A4 AP2S1
S100A4 HSP90B1
S100A4 MAPKAPK3
ABLIM1 ITPKB
SOD1 SNRPE
SOD1 RPL6
SOD1 DNMT1
SOD1 PUF60
SOD1 SON
SOD1 DAP3
SOD1 ATP5B
SOD1 PWP1
SOD1 NDUFA9
SOD1 EMG1
SOD1 NACA
SOD1 CDC25B
SOD1 IMMT
SOD1 MSH2
SOD1 PSMD6
SOD1 KPNA2
SOD1 MORF4L2
SOD1 RARS
SOD1 ATP5J
SOD1 RPS7
SOD1 HNRNPA2B1
SOD1 RPL8
SOD1 PSMC1
SOD1 CLTC
SOD1 EIF3CL
SOD1 C21orf33
SOD1 RPL12
SOD1 PARK7
SOD1 XRCC6
SOD1 TSN
SOD1 CLIC1
SOD1 HADHB
SOD1 RNPS1
SOD1 C1QBP
SOD1 CTNNB1
SOD1 POLR2L
SOD1 VDAC2
SOD1 COX7C
SOD1 RBM4
SOD1 ATP1B3
SOD1 NCL
SOD1 SEC14L1
SOD1 EEF2
SOD1 CKAP5
SOD1 PPP1CC
SOD1 RPL38
SOD1 TXNRD1
SOD1 TOP2B
SOD1 CCT6A
SOD1 MRPL28
SOD1 UROS
SOD1 CCT4
SOD1 ASNS
SOD1 POLD2
SOD1 UBE2N
SOD1 YWHAB
SOD1 EIF4H
SOD1 TIAL1
SOD1 ATP5A1
SOD1 DYNLL1
SOD1 COX5A
SOD1 RBMX
SOD1 SSR2
SOD1 ACAT1
SOD1 UBB
SOD1 ETF1
SOD1 NUBP1
SOD1 HMGB1
SOD1 TRIP12
SOD1 PCBP1
SOD1 DCTN2
SOD1 EXOSC7
SOD1 HDAC2
SOD1 TOP2A
SOD1 UBL4A
SOD1 HSP90AB1
SOD1 MCM6
SOD1 EPRS
SOD1 PSMC3
SOD1 ACLY
SOD1 TOMM20
SOD1 COPB1
SOD1 NAP1L1
SOD1 RAC1
SOD1 CLNS1A
SOD1 CCT5
SOD1 MAPRE1
SOD1 SNRPF
SOD1 H3F3A
SOD1 PSMD7
SOD1 PTDSS1
SOD1 SNRPB
SOD1 LIG1
SOD1 UCHL3
SOD1 ZNHIT3
SOD1 PPIA
SOD1 XPO1
SOD1 EIF4A3
SOD1 HNRNPA1
SOD1 MRPL3
SOD1 CSTB
SOD1 CCNB1
SOD1 PSME1
SOD1 AP2M1
SOD1 ESD
SOD1 LOC1720
SOD1 PTTG1IP
SOD1 UBE4A
SOD1 HNRNPC
SOD1 ZNF32
SOD1 COX6C
SOD1 ARF1
SOD1 ALDOA
SOD1 RDBP
SOD1 FNTA
SOD1 GLUD1
SOD1 MYL12A
SOD1 CYCS
SOD1 PSMD2
SOD1 HSPE1
SOD1 MANF
SOD1 TSG101
SOD1 CAPZA1
SOD1 CD46
SOD1 RPL4
SOD1 UBA52
SOD1 MIF
SOD1 PCCB
SOD1 ATP6V1E1
SOD1 TAF9
SOD1 MRPS22
SOD1 SET
SOD1 ATF4
SOD1 ARD1A
SOD1 RAE1
SOD1 PSMB1
SOD1 RPN1
SOD1 TSFM
SOD1 PSMB9
SOD1 SPCS2
SOD1 RPL10A
SOD1 CCT3
SOD1 U2AF1
SOD1 VBP1
SOD1 EIF3F
SOD1 PSMB10
SOD1 TFAM
SOD1 LOC100131311
SOD1 GNB1
SOD1 SAP18
SOD1 TUFM
SOD1 FDFT1
SOD1 SLC25A6
SOD1 RPL36A
SOD1 PEBP1
SOD1 HSP90AA1
SOD1 COX17
SOD1 HDLBP
SOD1 TCEB1
SOD1 MTIF2
SOD1 CHMP1A
SOD1 PRDX1
SOD1 USP7
SOD1 MLH1
SOD1 CKS1B
SOD1 NDUFS8
SOD1 CSE1L
SOD1 DDX21
SOD1 FBL
SOD1 CCT8
SOD1 CUL3
SOD1 ATP5O
SOD1 LAGE3
SOD1 AARS
SOD1 COX6A1
SOD1 SNRPG
SOD1 PPP4C
SOD1 EIF3A
SOD1 RAD23B
SOD1 MRPL23
SOD1 COX6B1
SOD1 HAX1
SOD1 PRKDC
SOD1 DDX1
SOD1 SRP14
SOD1 COX5B
SOD1 LDHB
SOD1 PPP2R2A
SOD1 UQCRC1
SOD1 PSMC2
SOD1 PSMD4
SOD1 SNRPD3
SOD1 VDAC1
SOD1 TOPBP1
SOD1 LBR
SOD1 POLR2F
SOD1 PDHB
SOD1 MCM2
SOD1 IFNGR2
SOD1 IMPDH2
SOD1 KARS
SOD1 CBX1
SOD1 ATP5D
SOD1 FH
SOD1 BCLAF1
SOD1 RAD21
SOD1 RPL23
SOD1 EIF3I
SOD1 QARS
SOD1 TAF7
SOD1 SUZ12
SOD1 HSP90B1
SOD1 PSMA6
SOD1 PSMA2
SOD1 SNRPB2
SOD1 UQCRC2
SOD1 SNRPD2
SOD1 EIF1
SOD1 HSPH1
SOD1 SRP19
SOD1 PSMB4
SOD1 SSB
SOD1 TRA2B
SOD1 COX8A
EIF3A RHOA
EIF3A SEC13
EIF3A FAM120A
EIF3A RARS
EIF3A FXR1
EIF3A HNRNPA2B1
EIF3A EIF3B
EIF3A XRCC6
EIF3A TROVE2
EIF3A TSN
EIF3A RNPS1
EIF3A UBC
EIF3A EMG1
EIF3A NCL
EIF3A EIF3CL
EIF3A EEF2
EIF3A PPP1CC
EIF3A TXNRD1
EIF3A FDFT1
EIF3A CCT4
EIF3A TBCB
EIF3A ITGB1
EIF3A DYNLL1
EIF3A ACAT1
EIF3A SRP9
EIF3A PPIB
EIF3A UBL4A
EIF3A AP3D1
EIF3A HSP90AB1
EIF3A MCM6
EIF3A PSMC3
EIF3A TTC3
EIF3A TALDO1
EIF3A SNRPB
EIF3A LIG1
EIF3A MAPK1IP1L
EIF3A GTF2E2
EIF3A EIF4A3
EIF3A MTHFS
EIF3A RASSF2
EIF3A UBE4A
EIF3A NONO
EIF3A HERPUD1
EIF3A MANF
EIF3A DGUOK
EIF3A MIF
EIF3A PRPS2
EIF3A TOP1
EIF3A PSMD11
EIF3A ATF4
EIF3A MDH1
EIF3A RAE1
EIF3A RPN1
EIF3A RAD23B
EIF3A TUBA4A
EIF3A LOC100131311
EIF3A KPNA2
EIF3A NUP205
EIF3A DDT
EIF3A POLR2G
EIF3A RBBP7
EIF3A SQSTM1
EIF3A CUL3
EIF3A ATP5C1
EIF3A AARS
EIF3A TSFM
EIF3A ATP2A2
EIF3A DDX1
EIF3A PPP2R2A
EIF3A EFEMP2
EIF3A SNRPD3
EIF3A GOT2
EIF3A IFNGR2
EIF3A KARS
EIF3A PSME1
EIF3A SRI
EIF3A HSPA9
EIF3A UQCRC2
EIF3A TANK
EIF3A SRP19
EIF3A PSMB4
EIF3A TRA2B
EIF3A SNRPE
EIF3A TDG
EIF3A RAC1
EIF3A DAP3
EIF3A PABPC4
EIF3A PWP1
EIF3A ARL6IP1
EIF3A UBXN1
EIF3A MSH2
EIF3A PRDX4
EIF3A MORF4L2
EIF3A ATP5J
EIF3A USP14
EIF3A TUBA1A
EIF3A EDC4
EIF3A PPP4C
EIF3A PCNA
EIF3A RPL9
EIF3A SNRPA1
EIF3A C1QBP
EIF3A POLR2L
EIF3A CDC123
EIF3A GPI
EIF3A P4HB
EIF3A PDIA6
EIF3A NUBP1
EIF3A SND1
EIF3A MRPL3
EIF3A RPA2
EIF3A UBB
EIF3A PKM2
EIF3A LRPAP1
EIF3A GNG10
EIF3A ACLY
EIF3A ALDH9A1
EIF3A TSG101
EIF3A NAP1L1
EIF3A GARS
EIF3A CLNS1A
EIF3A CCT5
EIF3A ALDOA
EIF3A PPIA
EIF3A XPO1
EIF3A PSMC2
EIF3A MFAP1
EIF3A SEC24C
EIF3A PGK1
EIF3A ARF1
EIF3A RDBP
EIF3A PSMD2
EIF3A SNRPA
EIF3A RPIA
EIF3A PSMC5
EIF3A METAP1
EIF3A NIPA2
EIF3A UBE2N
EIF3A MYO5A
EIF3A TATDN2
EIF3A DNAJB1
EIF3A NDUFV2
EIF3A COX5B
EIF3A USP10
EIF3A BARD1
EIF3A PSMB10
EIF3A COX17
EIF3A CCT6A
EIF3A PRPS1
EIF3A PRDX1
EIF3A CCNB1
EIF3A ESD
EIF3A ATP5O
EIF3A LAGE3
EIF3A COX6A1
EIF3A RING1
EIF3A RPN2
EIF3A SPCS2
EIF3A TOPBP1
EIF3A DSTN
EIF3A PRCP
EIF3A CYC1
EIF3A CBX1
EIF3A ISCU
EIF3A RAD21
EIF3A COPS6
EIF3A CAD
EIF3A MAPK6
EIF3A CTCF
EIF3A EWSR1
EIF3A CLPP
EIF3A SSRP1
EIF3A PSMC6
EIF3A CAPZA2
EIF3A MPP1
EIF3A DNMT1
EIF3A UBE2A
EIF3A COMT
EIF3A SMARCA2
EIF3A NDUFA9
EIF3A AHR
EIF3A NACA
EIF3A IMMT
EIF3A PSMD6
EIF3A DECR1
EIF3A PSMC1
EIF3A CLTC
EIF3A C21orf33
EIF3A GINS1
EIF3A PEBP1
EIF3A HADHB
EIF3A ARF4
EIF3A TTC1
EIF3A ECHS1
EIF3A CAMLG
EIF3A RBM4
EIF3A TCEB1
EIF3A CKAP5
EIF3A SEC14L1
EIF3A OXA1L
EIF3A FAM50A
EIF3A NARS
EIF3A ASNS
EIF3A EIF4H
EIF3A TIAL1
EIF3A TMED10
EIF3A UQCRB
EIF3A USP9X
EIF3A COX5A
EIF3A HSP90AA1
EIF3A TRIP12
EIF3A PCBP1
EIF3A DCTN2
EIF3A EXOSC7
EIF3A ZNF146
EIF3A MYL12A
EIF3A HNRNPK
EIF3A AP2M1
EIF3A H3F3A
EIF3A AIMP2
EIF3A UCHL3
EIF3A PDHX
EIF3A HNRNPA1
EIF3A ATIC
EIF3A COX6C
EIF3A EIF4G2
EIF3A DNAJA1
EIF3A SAFB
EIF3A FNTA
EIF3A VDAC1
EIF3A NUP93
EIF3A CAPZA1
EIF3A ATP6V1E1
EIF3A MRPS22
EIF3A FOXO1
EIF3A CHAF1A
EIF3A U2AF1
EIF3A BCLAF1
EIF3A GLUL
EIF3A NOMO1
EIF3A SAP18
EIF3A RPL36A
EIF3A PABPC1
EIF3A ATOX1
EIF3A GNAS
EIF3A EFR3A
EIF3A SUMO1
EIF3A SSR2
EIF3A MLH1
EIF3A NDUFS8
EIF3A FBL
EIF3A UBXN4
EIF3A MCM3
EIF3A FEZ2
EIF3A SNRPG
EIF3A PUM1
EIF3A MRPL23
EIF3A DDX21
EIF3A COX6B1
EIF3A ATP6V1B2
EIF3A TAF7
EIF3A E2F3
EIF3A AP2S1
EIF3A FH
EIF3A DDX18
EIF3A QARS
EIF3A SUZ12
EIF3A HSP90B1
EIF3A EPS15
EIF3A SNRPB2
EIF3A EIF1
EIF3A HSPH1
EIF3A LAMP2
EIF3A BYSL
EIF3A PIM1
EIF3A PUF60
EIF3A ARCN1
EIF3A MELK
EIF3A COPS5
EIF3A HTATSF1
EIF3A RHEB
EIF3A EED
EIF3A PARK7
EIF3A ATR
EIF3A IL10RA
EIF3A TUFM
EIF3A CLIC1
EIF3A HNRNPU
EIF3A CTNNB1
EIF3A KIAA0174
EIF3A VDAC2
EIF3A CDK4
EIF3A HMGB1
EIF3A COX7C
EIF3A NSMAF
EIF3A RFC4
EIF3A MRPL28
EIF3A LBR
EIF3A UBE2L3
EIF3A MAP3K4
EIF3A EZH2
EIF3A RBMX
EIF3A FABP5L7
EIF3A HDAC2
EIF3A RAB21
EIF3A TOP2A
EIF3A PSMB3
EIF3A SRP14
EIF3A TOMM20
EIF3A COPB1
EIF3A ILF2
EIF3A PSME4
EIF3A PSMD9
EIF3A PRDX3
EIF3A PTDSS1
EIF3A BAG1
EIF3A YY1
EIF3A SLC9A6
EIF3A YWHAH
EIF3A RRP1B
EIF3A UNG
EIF3A SERPINB1
EIF3A IMPDH2
EIF3A LOC1720
EIF3A HNRNPC
EIF3A PTPN12
EIF3A KTN1
EIF3A GNB1
EIF3A SHC1
EIF3A CYCS
EIF3A AIMP1
EIF3A HSPE1
EIF3A AKR1B1
EIF3A TAF9
EIF3A DTYMK
EIF3A MAPRE1
EIF3A MSN
EIF3A RRM1
EIF3A MTIF2
EIF3A CCT3
EIF3A VBP1
EIF3A EIF3F
EIF3A RAD23A
EIF3A TFAM
EIF3A TNIP1
EIF3A SNRPD2
EIF3A RBM25
EIF3A EIF3I
EIF3A ADRM1
EIF3A ARPC2
EIF3A NME1
EIF3A NAP1L4
EIF3A H2AFX
EIF3A CCT8
EIF3A ARMCX6
EIF3A SMC1A
EIF3A PSME2
EIF3A IGBP1
EIF3A UQCRC1
EIF3A PSMD4
EIF3A PTMA
EIF3A ATP1B3
EIF3A CENPA
EIF3A PDHB
EIF3A GTF2E1
EIF3A PSMB7
EIF3A MCM2
EIF3A CLTA
EIF3A ATP5D
EIF3A SNRPF
EIF3A MPI
EIF3A DUT
EIF3A PCMT1
EIF3A KPNB1
EIF3A UFD1L
EIF3A TRIM26
EIF3A GRSF1
EIF3A MYL6B
EIF3A SSB
EIF3A COX8A
TSFM SNRPE
TSFM HSP90AB1
TSFM PIM1
TSFM PUF60
TSFM UBE2A
TSFM DAP3
TSFM TDG
TSFM COMT
TSFM PWP1
TSFM NDUFA9
TSFM ACOT7
TSFM ARL6IP1
TSFM RBM4
TSFM TSG101
TSFM IMMT
TSFM YY1
TSFM DDX39
TSFM FARSA
TSFM MORF4L2
TSFM RARS
TSFM ATP5J
TSFM RHEB
TSFM USP14
TSFM IRAK1
TSFM PSMC1
TSFM BUD31
TSFM EED
TSFM PPP4C
TSFM XRCC6
TSFM PCNA
TSFM TROVE2
TSFM TCEB1
TSFM RNPS1
TSFM C1QBP
TSFM POLR2L
TSFM TOMM20
TSFM ACO2
TSFM VDAC2
TSFM EMG1
TSFM GPI
TSFM TKT
TSFM CDK4
TSFM FDPS
TSFM HMGB1
TSFM DNAJA1
TSFM CSRP1
TSFM PPP1CC
TSFM P4HB
TSFM TXNRD1
TSFM CYCS
TSFM MRPS22
TSFM MRPL28
TSFM FAM50A
TSFM UROS
TSFM CCT4
TSFM UBE2L3
TSFM POLD2
TSFM HSPE1
TSFM ITGB1
TSFM DNAJB1
TSFM DYNLL1
TSFM COX5A
TSFM ATP6V1F
TSFM NIPA2
TSFM ACAT1
TSFM UBB
TSFM PGM1
TSFM FABP5L7
TSFM HAX1
TSFM PCBP1
TSFM DCTN2
TSFM EXOSC7
TSFM PKM2
TSFM SART3
TSFM RAB21
TSFM PPIB
TSFM UBL4A
TSFM PSMB3
TSFM EIF3CL
TSFM SNRPF
TSFM MCM6
TSFM METAP1
TSFM HMGB2
TSFM EPRS
TSFM PSMC3
TSFM GNG10
TSFM ACLY
TSFM LDHA
TSFM COPB1
TSFM GTF2A2
TSFM GARS
TSFM NOLC1
TSFM CLNS1A
TSFM CCT5
TSFM HNRNPK
TSFM AP2M1
TSFM LGALS3
TSFM TALDO1
TSFM PSMD7
TSFM TUFM
TSFM SNRPB
TSFM PRMT1
TSFM PPIA
TSFM XPO1
TSFM MTHFS
TSFM CSTB
TSFM HDLBP
TSFM BCL2A1
TSFM UBE2I
TSFM UNG
TSFM SERPINB1
TSFM ESD
TSFM ATIC
TSFM BOP1
TSFM GRB2
TSFM PGK1
TSFM ARF1
TSFM ALDOA
TSFM RDBP
TSFM MCM5
TSFM VDAC1
TSFM ARHGDIA
TSFM COX6A1
TSFM PSMB9
TSFM NONO
TSFM MANF
TSFM PRPS2
TSFM DTYMK
TSFM APRT
TSFM MAPRE1
TSFM PSMC5
TSFM NARS
TSFM CARS
TSFM MIF
TSFM PCCB
TSFM AKR1B1
TSFM ATP6V1E1
TSFM TOP1
TSFM PSMD11
TSFM TATDN2
TSFM ATF4
TSFM RRM1
TSFM SSR4
TSFM RAE1
TSFM MRPL12
TSFM EIF2S1
TSFM NCL
TSFM COX5B
TSFM CCT3
TSFM BARD1
TSFM U2AF1
TSFM GLUL
TSFM PSMB10
TSFM ATP2A2
TSFM NDUFV2
TSFM NOMO1
TSFM MFAP1
TSFM COX8A
TSFM MDH1
TSFM SLC25A6
TSFM PDHA1
TSFM EIF3I
TSFM HSP90AA1
TSFM COX17
TSFM EIF4A1
TSFM MTHFD2
TSFM ATOX1
TSFM RPS19
TSFM CCT6A
TSFM ARPC2
TSFM EBNA1BP2
TSFM DDT
TSFM SUMO1
TSFM NME1
TSFM PRDX1
TSFM SET
TSFM ADORA2A
TSFM NAP1L4
TSFM NDUFS8
TSFM SQSTM1
TSFM DDX21
TSFM NMI
TSFM CCT8
TSFM CUL3
TSFM LAGE3
TSFM AARS
TSFM IMPDH2
TSFM RAD23B
TSFM MRPL23
TSFM COX6B1
TSFM GAPDH
TSFM PSME2
TSFM DDX1
TSFM RPN2
TSFM PSMB2
TSFM LDHB
TSFM YWHAE
TSFM UQCRC1
TSFM NDUFB7
TSFM PSMD4
TSFM PTMA
TSFM SNRPD3
TSFM ATP1B3
TSFM CENPA
TSFM POLR2F
TSFM PDHB
TSFM MYD88
TSFM CYC1
TSFM PSMB7
TSFM IFNGR2
TSFM BCAP31
TSFM KARS
TSFM CBX1
TSFM ATP5D
TSFM PREP
TSFM MYL6B
TSFM FH
TSFM PPT1
TSFM HNRNPU
TSFM SNAPC1
TSFM QARS
TSFM HSP90B1
TSFM ARHGDIB
TSFM PSMA6
TSFM SRPR
TSFM SNRPD2
TSFM CKAP5
TSFM EIF3B
TSFM EIF1
TSFM COX7B
TSFM HSPH1
TSFM BYSL
TSFM SRP19
TSFM TNPO1
TSFM PSMB4
TSFM CASP3
TSFM PEBP1
ATP2A2 DNMT1
ATP2A2 PUF60
ATP2A2 UBE2A
ATP2A2 PFN1
ATP2A2 PABPC4
ATP2A2 COMT
ATP2A2 SMARCA2
ATP2A2 AIM1
ATP2A2 SCAP
ATP2A2 XPC
ATP2A2 CDC25B
ATP2A2 IMMT
ATP2A2 RAC1
ATP2A2 LIMK1
ATP2A2 NP
ATP2A2 CHD4
ATP2A2 CDC16
ATP2A2 RPS6KA1
ATP2A2 HTATSF1
ATP2A2 HNRNPA2B1
ATP2A2 USP14
ATP2A2 PSMC1
ATP2A2 EDC4
ATP2A2 UBE4A
ATP2A2 EED
ATP2A2 EIF3B
ATP2A2 XRCC6
ATP2A2 CCND1
ATP2A2 BCL3
ATP2A2 SLC2A5
ATP2A2 KNTC1
ATP2A2 RNPS1
ATP2A2 MAN2B1
ATP2A2 CTNNB1
ATP2A2 ECH1
ATP2A2 ACO2
ATP2A2 IL15RA
ATP2A2 ABL1
ATP2A2 GPI
ATP2A2 TKT
ATP2A2 EIF3CL
ATP2A2 PEA15
ATP2A2 CKAP5
ATP2A2 COPB1
ATP2A2 P4HB
ATP2A2 TXNRD1
ATP2A2 NINJ1
ATP2A2 MRPL28
ATP2A2 FAM50A
ATP2A2 MGAT1
ATP2A2 NARS
ATP2A2 DNM2
ATP2A2 POLRMT
ATP2A2 SND1
ATP2A2 BCAP31
ATP2A2 EIF4H
ATP2A2 BOP1
ATP2A2 PSMD2
ATP2A2 ITGB1
ATP2A2 BST2
ATP2A2 SFRS4
ATP2A2 RAD23B
ATP2A2 CD81
ATP2A2 COX5A
ATP2A2 TNIP1
ATP2A2 CD14
ATP2A2 ALAS1
ATP2A2 PIM1
ATP2A2 DCTN2
ATP2A2 EXOSC7
ATP2A2 PKM2
ATP2A2 PREP
ATP2A2 TNFRSF1B
ATP2A2 LRPAP1
ATP2A2 HSP90AB1
ATP2A2 LAMP1
ATP2A2 PSMC3
ATP2A2 ACLY
ATP2A2 CSRP1
ATP2A2 MPI
ATP2A2 EIF3I
ATP2A2 ACTA2
ATP2A2 GARS
ATP2A2 CYP1A2
ATP2A2 DPYSL2
ATP2A2 TALDO1
ATP2A2 SPTAN1
ATP2A2 HNRNPK
ATP2A2 PCTK1
ATP2A2 USP5
ATP2A2 CCT5
ATP2A2 HK1
ATP2A2 SAFB
ATP2A2 PRKACA
ATP2A2 LIG1
ATP2A2 FSCN1
ATP2A2 MAPK1IP1L
ATP2A2 ESPL1
ATP2A2 FAM120A
ATP2A2 HNRNPA1
ATP2A2 HYOU1
ATP2A2 CSTB
ATP2A2 CCNF
ATP2A2 AP1B1
ATP2A2 AP2M1
ATP2A2 RBM42
ATP2A2 ATIC
ATP2A2 CHERP
ATP2A2 SEC24C
ATP2A2 TYK2
ATP2A2 GM2A
ATP2A2 ARF1
ATP2A2 RNPEP
ATP2A2 NONO
ATP2A2 SHC1
ATP2A2 MCM5
ATP2A2 VDAC1
ATP2A2 ARHGDIA
ATP2A2 SNRPA
ATP2A2 NUP93
ATP2A2 MANF
ATP2A2 ATP6V1E1
ATP2A2 CTPS
ATP2A2 NOLC1
ATP2A2 SNRPB
ATP2A2 CARS
ATP2A2 RBM10
ATP2A2 PRPS2
ATP2A2 TOP1
ATP2A2 MRPS22
ATP2A2 COL4A2
ATP2A2 MSN
ATP2A2 COL6A2
ATP2A2 UBL4A
ATP2A2 RPN1
ATP2A2 ATP6AP1
ATP2A2 NCOR2
ATP2A2 CCT3
ATP2A2 USP10
ATP2A2 GLUL
ATP2A2 RAD23A
ATP2A2 ATP6V0C
ATP2A2 LOC100131311
ATP2A2 NOMO1
ATP2A2 LMNB2
ATP2A2 PRKCD
ATP2A2 CAPN1
ATP2A2 PPIB
ATP2A2 PDXK
ATP2A2 KPNA2
ATP2A2 PDHA1
ATP2A2 GRN
ATP2A2 PABPC1
ATP2A2 PPP1R7
ATP2A2 ARHGAP1
ATP2A2 LDHA
ATP2A2 KPNB1
ATP2A2 HDLBP
ATP2A2 ADRM1
ATP2A2 POLD2
ATP2A2 CEBPD
ATP2A2 SRPR
ATP2A2 PRDX1
ATP2A2 AP3D1
ATP2A2 TK1
ATP2A2 GPNMB
ATP2A2 CD99
ATP2A2 SQSTM1
ATP2A2 ACTN1
ATP2A2 COL6A3
ATP2A2 NFKBIA
ATP2A2 GUSB
ATP2A2 MCM3
ATP2A2 PHF15
ATP2A2 CSK
ATP2A2 AARS
ATP2A2 SSRP1
ATP2A2 ADAR
ATP2A2 LOC96610
ATP2A2 PSMD11
ATP2A2 PUM1
ATP2A2 MYH9
ATP2A2 NCKAP1L
ATP2A2 GLA
ATP2A2 STIP1
ATP2A2 PRKDC
ATP2A2 SMARCA4
ATP2A2 WARS
ATP2A2 ATP6V1B2
ATP2A2 ZYX
ATP2A2 ETFB
ATP2A2 RPN2
ATP2A2 YWHAE
ATP2A2 PPP2R2A
ATP2A2 AIMP2
ATP2A2 IDH3G
ATP2A2 UQCRC1
ATP2A2 GBP2
ATP2A2 RFC4
ATP2A2 EFEMP2
ATP2A2 NCL
ATP2A2 ATP1B3
ATP2A2 CPSF1
ATP2A2 HADHB
ATP2A2 PCBP1
ATP2A2 CYC1
ATP2A2 GOT2
ATP2A2 MCM2
ATP2A2 IFNGR2
ATP2A2 CLTA
ATP2A2 KARS
ATP2A2 CBX1
ATP2A2 ATP5D
ATP2A2 U2AF1
ATP2A2 HMGA1
ATP2A2 FH
ATP2A2 HNRNPU
ATP2A2 HSPB1
ATP2A2 SRM
ATP2A2 PFKP
ATP2A2 STMN1
ATP2A2 QARS
ATP2A2 PSMB10
ATP2A2 TNFAIP3
ATP2A2 RRP1B
ATP2A2 HSP90B1
ATP2A2 CAD
ATP2A2 COPS6
ATP2A2 HCFC1
ATP2A2 IRF2
ATP2A2 CTCF
ATP2A2 DGKZ
ATP2A2 EWSR1
ATP2A2 HUWE1
ATP2A2 PSMB3
ATP2A2 HSPH1
ATP2A2 UBAP2L
ATP2A2 A2M
ATP2A2 ATXN2L
ATP2A2 BYSL
ATP2A2 CYP1B1
TRAM1 TMED10
TRAM1 NCK1
TRAM1 LIPA
TRAM1 GDI2
TRAM1 NPEPPS
TRAM1 EIF4A2
TRAM1 SGK1
TRAM1 RAB1A
TRAM1 ME2
TRAM1 ARF6
TRAM1 SFRS3
TRAM1 LOC728849
TRAM1 TFDP1
TRAM1 DEK
TRAM1 MATR3
TRAM1 PCNA
TRAM1 PTGES3
TRAM1 ARPC1A
TRAM1 RPA1
TRAM1 ADSS
TRAM1 TMED9
TRAM1 ZNF267
TRAM1 JAK1
TRAM1 TMED2
TRAM1 ARHGDIB
TRAM1 PCBP2
TRAM1 EEF1A1
TRAM1 IDH1
TRAM1 PRPS1
TRAM1 UBE2D3
TRAM1 ARPC4
TRAM1 P4HB
TRAM1 PRKAR1A
TRAM1 ACTB
TRAM1 MRPL49
TRAM1 E2F4
TRAM1 CDK8
RGS2 DAD1
RGS2 RASSF2
RGS2 SNRPE
RGS2 RPA2
RGS2 RPA3
RGS2 H3F3A
RGS2 PCMT1
HIST1H2BJ TYRP1
HIST1H2BJ IFNA1
HIST1H2BJ IFNA2
HIST1H2BJ NR6A1
HIST1H2BJ CREB1
HIST1H2BJ REST
HIST1H2BJ UCP3
HIST1H2BJ CYP4F2
HIST1H2BJ ITGB3
HIST1H2BJ GOLGA4
HIST1H2BJ IGKV1D-13
LDHB SNRPE
LDHB SEC61B
LDHB RPL8
LDHB H2AFZ
LDHB PWP1
LDHB NDUFA9
LDHB LTA4H
LDHB RPS10
LDHB RANBP1
LDHB MSH2
LDHB RARS
LDHB ATP5J
LDHB DECR1
LDHB AP1B1
LDHB RPS7
LDHB CCT7
LDHB TSN
LDHB CLIC1
LDHB C1QBP
LDHB APEX1
LDHB VDAC2
LDHB COX7C
LDHB GPI
LDHB CDK4
LDHB EEF2
LDHB PPP1CC
LDHB RPL38
LDHB PRMT1
LDHB DDX39
LDHB RPS6
LDHB CCT4
LDHB EIF3E
LDHB MYO5B
LDHB PSMD14
LDHB ATP5A1
LDHB DYNLL1
LDHB PSMA3
LDHB UBB
LDHB PKM2
LDHB NEDD8
LDHB ATP5F1
LDHB COX7B
LDHB RPL6
LDHB RPS28
LDHB LOC100131892
LDHB SLC25A3
LDHB SNRPB
LDHB UBE2L3
LDHB GTF2A2
LDHB ILF2
LDHB DAD1
LDHB CLNS1A
LDHB CCT5
LDHB PSMA2
LDHB DDX21
LDHB RPL36AL
LDHB PSMB8
LDHB PPIA
LDHB EIF4A3
LDHB PSMC2
LDHB C11orf58
LDHB UQCRH
LDHB HNRNPC
LDHB TARS
LDHB EIF2S2
LDHB PAICS
LDHB RPIA
LDHB RPL10A
LDHB ATP5G3
LDHB UBA52
LDHB UBE2N
LDHB TAF9
LDHB ATP5C1
LDHB SRP72
LDHB ARD1A
LDHB EBNA1BP2
LDHB PSMB1
LDHB RPS3
LDHB MRPL12
LDHB EIF2S1
LDHB HINT1
LDHB RPL18
LDHB TFAM
LDHB SAP18
LDHB TUFM
LDHB UFD1L
LDHB LDHA
LDHB YBX1
LDHB SSR2
LDHB MRPS12
LDHB CCNB1
LDHB FBL
LDHB SURF1
LDHB CCT8
LDHB ATP5O
LDHB COX6A1
LDHB NPM1
LDHB RPL35A
LDHB MRPL23
LDHB SDHB
LDHB SEPT7
LDHB ATP6V0B
LDHB ATP5G1
LDHB PRDX6
LDHB PHB2
LDHB PHB
LDHB AHCY
LDHB KIAA0101
LDHB SNRPF
LDHB PSMA6
LDHB HSPA9
LDHB UBE2I
LDHB SNRPD2
LDHB HSPH1
LDHB TCP1
LDHB PSMB4
LDHB GLO1
LDHB SSB
INPP5D CBX1
INPP5D SMC1A
INPP5D EZR
INPP5D SFRS4
INPP5D RNPEP
INPP5D PUM1
INPP5D SMARCC2
INPP5D GGA3
INPP5D SMARCA4
INPP5D SMARCA2
INPP5D SNRPA
INPP5D RPN2
INPP5D CHD4
INPP5D DYRK1A
INPP5D PSME4
INPP5D HCFC1
INPP5D AP1B1
INPP5D PTOV1
INPP5D EIF3CL
INPP5D R3HDM1
INPP5D TOPBP1
INPP5D PLCG2
INPP5D GSK3B
INPP5D SNRNP70
INPP5D ANXA11
INPP5D UBTF
INPP5D EDC4
INPP5D GOT2
INPP5D RHOA
INPP5D CD19
INPP5D SFRS5
INPP5D MYH9
INPP5D KIAA0226
INPP5D NCOR2
INPP5D LSP1
INPP5D DGKD
INPP5D USP10
INPP5D ARHGAP1
INPP5D KIAA0430
INPP5D ATP2A3
INPP5D WIPF2
INPP5D PNN
INPP5D USP5
INPP5D TYK2
INPP5D HK1
INPP5D SAFB
INPP5D BAT1
INPP5D HMHA1
INPP5D MAPK1IP1L
INPP5D BAT3
INPP5D SPTAN1
INPP5D CTCF
INPP5D GUSBP1
INPP5D EWSR1
INPP5D GNAS
INPP5D MED12
INPP5D DDX11
INPP5D ATXN2
INPP5D TAX1BP3
INPP5D TCIRG1
INPP5D GLG1
INPP5D AP3D1
INPP5D DNM2
INPP5D POLRMT
INPP5D ATXN2L
INPP5D RBM42
INPP5D SDHA
INPP5D CHERP
INPP5D SEC24C
INPP5D CAPN1
STAT3 JUNB
STAT3 P4HB
STAT3 GNB2
STAT3 CPSF1
PMVK PABPC4
PMVK NDUFA9
PMVK ACOT7
PMVK MSH2
PMVK IDH2
PMVK ATP5J
PMVK HNRNPA2B1
PMVK PSMC1
PMVK CLTC
PMVK PARK7
PMVK XRCC6
PMVK ECHS1
PMVK VDAC2
PMVK CDC123
PMVK RBM4
PMVK TCEB1
PMVK PRMT1
PMVK CBFB
PMVK DDX39
PMVK UBE2L3
PMVK EIF4H
PMVK BST2
PMVK COX5A
PMVK ATP6V1F
PMVK DCTN2
PMVK EXOSC7
PMVK HDAC2
PMVK CAP1
PMVK NR1H3
PMVK PPIB
PMVK YWHAH
PMVK UBL4A
PMVK PSMB3
PMVK SNRPF
PMVK MTHFD1
PMVK ACLY
PMVK APOC1
PMVK GTF2A2
PMVK NAP1L1
PMVK GARS
PMVK PSMD9
PMVK AP2M1
PMVK H3F3A
PMVK PTDSS1
PMVK SNRPB
PMVK ANXA2
PMVK RFTN1
PMVK SERPINB1
PMVK IMPDH2
PMVK ARF1
PMVK MAPK6
PMVK TUBA1A
PMVK NONO
PMVK SHC1
PMVK VDAC1
PMVK MANF
PMVK CAPZA1
PMVK ALDOA
PMVK RPL4
PMVK CARS
PMVK MIF
PMVK MRPS22
PMVK RRM1
PMVK ARD1A
PMVK UPP1
PMVK SPCS2
PMVK CCT3
PMVK TUBA4A
PMVK TNIP1
PMVK GSN
PMVK SLC25A6
PMVK PPP1R7
PMVK ATOX1
PMVK CCT6A
PMVK DDT
PMVK PRDX1
PMVK SET
PMVK NDUFS8
PMVK CCT8
PMVK ATP5O
PMVK LAGE3
PMVK PPP4C
PMVK MRPL23
PMVK COX6B1
PMVK PSME2
PMVK ETFB
PMVK RPN2
PMVK GPS1
PMVK YWHAE
PMVK PPP2R2A
PMVK UQCRC1
PMVK PSMD4
PMVK GSTP1
PMVK NCL
PMVK SDHB
PMVK PDHB
PMVK KARS
PMVK CBX1
PMVK FH
PMVK CAD
PMVK PSMA6
PMVK POLR2L
PMVK CLPP
PMVK COX7B
PMVK CORO1A
IL8 ROS1
LOC728849 EIF4G2
LOC728849 IRF8
LOC728849 TMED10
LOC728849 ST6GAL1
LOC728849 DDX5
LOC728849 SRP9
LOC728849 RPL29
LOC728849 KIAA0430
LOC728849 GDI2
LOC728849 BTG2
LOC728849 CDC16
LOC728849 STXBP3
LOC728849 MS4A1
LOC728849 LIPA
LOC728849 NPAT
LOC728849 SPCS2
LOC728849 RB1
LOC728849 BCLAF1
LOC728849 TMED9
LOC728849 RAD23A
LOC728849 ZNF267
LOC728849 FLI1
LOC728849 FMR1
LOC728849 EEF1A1
LOC728849 VAMP7
LOC728849 PRPS1
LOC728849 SUMO1
LOC728849 TMED2
LOC728849 RBM25
LOC728849 IFNGR1
LOC728849 DYNLT3
LOC728849 TAX1BP1
LOC728849 HNRNPC
LOC728849 CDK8
LOC728849 CBFB
ALOX5AP DDX5
ALOX5AP ACTB
ALOX5AP TRA2A
ALOX5AP DYNLT3
ALOX5AP PCBP2
SEPW1 UBXN1
SEPW1 PPT1
SEPW1 SNRPB2
SEPW1 CD63
SEPW1 NPC2
SEPW1 CD164
SEPW1 MTMR6
SEPW1 SRGN
SEPW1 CD7
TSPAN31 NOMO1
HSPA9 SNRPE
HSPA9 SNRPD3
HSPA9 RRP1B
HSPA9 ARCN1
HSPA9 PPP2R1A
HSPA9 ATP5B
HSPA9 PWP1
HSPA9 NDUFA9
HSPA9 LTA4H
HSPA9 IMMT
HSPA9 MSH2
HSPA9 PRDX4
HSPA9 FARSA
HSPA9 ALAS1
HSPA9 RARS
HSPA9 DECR1
HSPA9 RHEB
HSPA9 CCT7
HSPA9 PSMC1
HSPA9 BTK
HSPA9 EIF3CL
HSPA9 NASP
HSPA9 PPP4C
HSPA9 XRCC6
HSPA9 NONO
HSPA9 TCEB1
HSPA9 ARPC1A
HSPA9 CLIC1
HSPA9 HADHB
HSPA9 RNPS1
HSPA9 CKAP5
HSPA9 DDOST
HSPA9 HMGA1
HSPA9 APEX1
HSPA9 HNRNPM
HSPA9 VDAC2
HSPA9 LDHA
HSPA9 RBM4
HSPA9 GPI
HSPA9 TKT
HSPA9 CDK4
HSPA9 FDPS
HSPA9 LOC100131892
HSPA9 DNAJA1
HSPA9 PSMB2
HSPA9 PRMT1
HSPA9 TXNRD1
HSPA9 PDIA6
HSPA9 TRAP1
HSPA9 OXA1L
HSPA9 DDX39
HSPA9 PSMD2
HSPA9 GTF2A2
HSPA9 CCT4
HSPA9 UBE2L3
HSPA9 CYBA
HSPA9 POLD1
HSPA9 YWHAQ
HSPA9 UQCRB
HSPA9 HSPA4
HSPA9 DYNLL1
HSPA9 COX5A
HSPA9 RBMX
HSPA9 PSMA3
HSPA9 UBB
HSPA9 ETF1
HSPA9 IARS
HSPA9 EXOSC7
HSPA9 PKM2
HSPA9 PPIB
HSPA9 ATP5F1
HSPA9 COX7B
HSPA9 HSP90AB1
HSPA9 MCM6
HSPA9 EPRS
HSPA9 PSMC3
HSPA9 ACLY
HSPA9 KYNU
HSPA9 RPIA
HSPA9 TGIF1
HSPA9 ATP5G2
HSPA9 CLNS1A
HSPA9 CCT5
HSPA9 MCM3
HSPA9 USP5
HSPA9 TALDO1
HSPA9 CCNB1
HSPA9 RPL36AL
HSPA9 BAG1
HSPA9 SNRPB
HSPA9 UCHL3
HSPA9 AIMP2
HSPA9 EIF4A3
HSPA9 SRM
HSPA9 CSTB
HSPA9 PSME1
HSPA9 PSMC2
HSPA9 C11orf58
HSPA9 PSMD4
HSPA9 MFAP1
HSPA9 NAE1
HSPA9 RBM42
HSPA9 HNRNPC
HSPA9 TARS
HSPA9 PSMD11
HSPA9 PGK1
HSPA9 GUK1
HSPA9 ARF1
HSPA9 PRDX3
HSPA9 PAICS
HSPA9 VDAC1
HSPA9 AIMP1
HSPA9 HSPE1
HSPA9 PSMB8
HSPA9 TSG101
HSPA9 ALDOA
HSPA9 HADHA
HSPA9 METAP1
HSPA9 NIPA2
HSPA9 PSMA1
HSPA9 ATP6V1E1
HSPA9 MRPS22
HSPA9 MDH1
HSPA9 MAPK6
HSPA9 EBNA1BP2
HSPA9 EZH2
HSPA9 TYMS
HSPA9 RPN1
HSPA9 MRPL12
HSPA9 LHFPL2
HSPA9 UFM1
HSPA9 CCT3
HSPA9 MCM4
HSPA9 GLUL
HSPA9 ECH1
HSPA9 PRMT5
HSPA9 UBE2I
HSPA9 SAP18
HSPA9 TUFM
HSPA9 KPNA2
HSPA9 SLBP
HSPA9 MOBKL1B
HSPA9 HSP90AA1
HSPA9 COX17
HSPA9 MTHFD2
HSPA9 HDLBP
HSPA9 ADRM1
HSPA9 CSNK2B
HSPA9 ILF3
HSPA9 NME1
HSPA9 SET
HSPA9 MLH1
HSPA9 CDC2
HSPA9 GPNMB
HSPA9 RBBP7
HSPA9 SQSTM1
HSPA9 DDX21
HSPA9 FBL
HSPA9 CCT8
HSPA9 ATP5O
HSPA9 HEXB
HSPA9 COX6A1
HSPA9 NPM1
HSPA9 RPL35A
HSPA9 MRPL23
HSPA9 STIP1
HSPA9 GAPDH
HSPA9 IGBP1
HSPA9 DDX1
HSPA9 PCBP1
HSPA9 GNL2
HSPA9 ATP5G1
HSPA9 SFRS9
HSPA9 RABGGTB
HSPA9 HMGB2
HSPA9 PTMA
HSPA9 EBP
HSPA9 ATP1B3
HSPA9 CENPA
HSPA9 EEF2
HSPA9 NUP62
HSPA9 SDHB
HSPA9 PDHB
HSPA9 RPA1
HSPA9 ARL1
HSPA9 IFNGR2
HSPA9 KARS
HSPA9 TSN
HSPA9 CDKN3
HSPA9 PPP1CC
HSPA9 BYSL
HSPA9 QARS
HSPA9 SRI
HSPA9 COPS6
HSPA9 ATP6V1F
HSPA9 ATIC
HSPA9 HNRNPF
HSPA9 UQCRC2
HSPA9 DBI
HSPA9 HSPH1
HSPA9 TCP1
HSPA9 PSMC6
HSPA9 SRP19
HSPA9 AHCY
HSPA9 HSD17B4
HSPA9 PSMB4
HSPA9 GLO1
HSPA9 TRA2B
LMNB2 MVP
LMNB2 POLD1
LMNB2 VASP
LMNB2 CPSF1
LMNB2 IDH3G
LMNB2 LIMK1
LMNB2 CTSA
LMNB2 FARSA
LMNB2 GRB2
LMNB2 NUP62
LMNB2 EPRS
LMNB2 CYC1
LMNB2 ACLY
LMNB2 EIF3CL
LMNB2 EIF2S1
LMNB2 GARS
LMNB2 RAD23A
LMNB2 SNRPB
LMNB2 EIF3I
LMNB2 CKAP5
LMNB2 NINJ1
LMNB2 TRAP1
LMNB2 HSPH1
LMNB2 SND1
BTG1 RPL19
BTG1 RAC1
BTG1 USP9X
BTG1 SON
BTG1 AIM1
BTG1 GGA3
BTG1 LARP4B
BTG1 RRAGA
BTG1 IRF9
BTG1 SF3B2
BTG1 HCLS1
BTG1 RAP1A
BTG1 WAPAL
BTG1 IQGAP1
BTG1 PTPRC
BTG1 DAZAP2
BTG1 KIAA0430
BTG1 CYTH1
BTG1 CCNI
BTG1 SFRS4
BTG1 FAM120A
BTG1 CIRBP
BTG1 SFRS5
BTG1 MYL12A
BTG1 ARHGDIB
BTG1 CDC16
BTG1 MPRIP
BTG1 RBBP4
BTG1 CAP1
BTG1 LAMP1
BTG1 GTF2I
BTG1 DYRK1A
BTG1 MSN
BTG1 TBCB
BTG1 CUGBP2
BTG1 CLK2
BTG1 PARK7
BTG1 PI4KA
BTG1 CTCF
BTG1 RAD21
BTG1 ATP2A3
BTG1 ECH1
BTG1 NOMO1
BTG1 CAPN1
BTG1 ZRSR2
BTG1 BAT1
BTG1 ELF1
BTG1 SFRS11
BTG1 EPS15
BTG1 KLF6
BTG1 UBE2I
BTG1 ELMO1
BTG1 GNAS
BTG1 CD164
BTG1 HLA-E
BTG1 NUBP1
BTG1 TANK
BTG1 ALDH9A1
BTG1 MAP3K4
BTG1 TUBGCP3
BTG1 RBM10
BTG1 TNFAIP3
BTG1 SURF1
BTG1 VGLL4
BTG1 CUL3
IL13RA1 VIM
IL13RA1 TMED9
TIMM17A PSMD14
TIMM17A PHB2
TIMM17A POLR2K
TIMM17A TMED10
TIMM17A TMED2
TIMM17A PSMD8
TIMM17A H2AFZ
TIMM17A SSR1
TIMM17A ETF1
TIMM17A CALM2
TIMM17A RPS10
TIMM17A HCCS
TIMM17A NEDD8
TIMM17A ATP5G3
TIMM17A ATP5F1
TIMM17A RAB1A
TIMM17A SDHB
TIMM17A PSMA1
TIMM17A RPL29
TIMM17A CCT7
TIMM17A FDPS
TIMM17A RPA1
TIMM17A MATR3
TIMM17A ARF6
TIMM17A PCBP2
TIMM17A GTF2A2
TIMM17A ACTB
TIMM17A PABPC1
TIMM17A PCNA
TIMM17A PTGES3
TIMM17A ARPC1A
TIMM17A SFRS3
TIMM17A DDOST
TIMM17A ERH
TIMM17A RPL36AL
TIMM17A PSMB8
TIMM17A LIPA
TIMM17A P4HB
TIMM17A EEF1A1
TIMM17A PSMA3
TIMM17A SUMO2
TIMM17A PPP2R5C
TIMM17A SUMO1
TIMM17A UBE2D3
TIMM17A TCP1
TIMM17A PSMC2
TIMM17A C11orf58
TIMM17A ME2
TIMM17A SDHC
TIMM17A AZIN1
TIMM17A MRPL49
TIMM17A E2F4
TIMM17A IDH1
POSTN COL3A1
POSTN FN1
POSTN VCAN
POSTN LUM
POSTN SPARC
ARF5 COX6A1
ARF5 ARF1
ARF5 PARK7
ARF5 COX6B1
ARF5 TIAL1
ARF5 HAX1
ARF5 MANF
ARF5 ETFB
ARF5 DCTN2
ARF5 EXOSC7
ARF5 APRT
ARF5 CENPA
ARF5 FXR1
ARF5 PSMC3
ARF5 BUD31
ARF5 BCAP31
ARF5 RPN1
ARF5 PPP4C
ARF5 CAPZA1
ARF5 PSMD9
ARF5 KLF6
ARF5 SUZ12
ARF5 ARHGDIB
ARF5 PEBP1
ARF5 UBE2I
ARF5 EWSR1
ARF5 ATOX1
ARF5 DDX39
ARF5 SMAD2
ARF5 NUBP1
ARF5 UNG
ARF5 BLOC1S1
ARF5 SURF1
ARF5 BAD
ARF5 PWP1
PTS TDG
PTS COX7C
PTS RPL9
PTS METAP1
PTS HMGB2
PTS H3F3A
PTS CAPZA2
PTS SRP14
PTS RPL36A
PTS MAPK6
CCR7 ATXN2L
CCR7 NOLC1
KIAA0100 EIF3I
KIAA0100 GNL2
KIAA0100 LOXL1
KIAA0100 SFRS4
KIAA0100 RABGGTB
KIAA0100 MVP
KIAA0100 DDOST
KIAA0100 LIMS1
KIAA0100 IRF2
KIAA0100 RBM10
KIAA0100 FKBP2
KIAA0100 RBM4
KIAA0100 SART3
KIAA0100 CLK2
KIAA0100 TRA2B
KIAA0100 PMS2L3
KIAA0100 WAPAL
DCK USP9X
DCK ELF1
DCK ACP1
TRA2B TDG
TRA2B RAC1
TRA2B DGUOK
TRA2B RPL8
TRA2B SON
TRA2B UBE2A
TRA2B ARCN1
TRA2B LARP4B
TRA2B MELK
TRA2B COPS5
TRA2B PABPC4
TRA2B TIAL1
TRA2B NDUFA9
TRA2B AHR
TRA2B ARL6IP1
TRA2B NACA
TRA2B H3F3B
TRA2B RPS10
TRA2B SEC13
TRA2B IMMT
TRA2B MSH2
TRA2B PSMD6
TRA2B FXR1
TRA2B KPNA2
TRA2B PRMT2
TRA2B MORF4L2
TRA2B RARS
TRA2B CDC16
TRA2B CCNG1
TRA2B DECR1
TRA2B RHEB
TRA2B RPS7
TRA2B HNRNPA2B1
TRA2B KTN1
TRA2B PSMC1
TRA2B CLTC
TRA2B C21orf33
TRA2B RPL12
TRA2B PSME1
TRA2B EED
TRA2B PPP4C
TRA2B XRCC6
TRA2B SRP9
TRA2B NPAT
TRA2B TROVE2
TRA2B RPL9
TRA2B TSN
TRA2B EEF1G
TRA2B CLIC1
TRA2B HADHB
TRA2B PWP1
TRA2B C1QBP
TRA2B DAP3
TRA2B ECHS1
TRA2B KIAA0174
TRA2B CAMLG
TRA2B ILF3
TRA2B VDAC2
TRA2B COX7C
TRA2B RBM4
TRA2B NCL
TRA2B EIF3CL
TRA2B FDPS
TRA2B TCEB1
TRA2B CKAP5
TRA2B PPP1CC
TRA2B TXNRD1
TRA2B TOP2B
TRA2B PDIA6
TRA2B MRPS22
TRA2B CCT6A
TRA2B MRPL28
TRA2B PSMD2
TRA2B RBM25
TRA2B RPS6
TRA2B CCT4
TRA2B ASNS
TRA2B CLK2
TRA2B EIF4H
TRA2B VGLL4
TRA2B RPA2
TRA2B WAPAL
TRA2B RPIA
TRA2B UQCRB
TRA2B USP9X
TRA2B EZH2
TRA2B DYNLL1
TRA2B COX5A
TRA2B NDUFS8
TRA2B RBMX
TRA2B SSR2
TRA2B HSP90AA1
TRA2B UBB
TRA2B CTSH
TRA2B RPL10A
TRA2B NUBP1
TRA2B HMGB1
TRA2B TRIP12
TRA2B PCBP1
TRA2B DCTN2
TRA2B RAB21
TRA2B KIAA0430
TRA2B PPIB
TRA2B UBL4A
TRA2B MLH1
TRA2B HSP90AB1
TRA2B ZNF146
TRA2B TLK1
TRA2B PSMC3
TRA2B GNG10
TRA2B NFKB1
TRA2B TBCB
TRA2B COPB1
TRA2B NAP1L1
TRA2B ALDH9A1
TRA2B PSME4
TRA2B TTC3
TRA2B CLNS1A
TRA2B CCT5
TRA2B PNN
TRA2B AP2M1
TRA2B TAF10
TRA2B SP3
TRA2B PRDX3
TRA2B RPL36AL
TRA2B RFC4
TRA2B BAG1
TRA2B YY1
TRA2B LIG1
TRA2B PMS2L3
TRA2B ZNHIT3
TRA2B MMD
TRA2B GTF2E2
TRA2B XPO1
TRA2B IRF2
TRA2B HNRNPA1
TRA2B RBM39
TRA2B MTHFS
TRA2B YWHAH
TRA2B CLPP
TRA2B RRP1B
TRA2B HNRNPK
TRA2B PSIP1
TRA2B UNG
TRA2B PSMA2
TRA2B MFAP1
TRA2B KDELR2
TRA2B HNRNPC
TRA2B MCM3
TRA2B COX6C
TRA2B TNPO1
TRA2B EIF4G2
TRA2B RANBP1
TRA2B C11orf58
TRA2B ODC1
TRA2B DNAJA1
TRA2B EIF2S2
TRA2B TUBA1A
TRA2B SFRS11
TRA2B ATR
TRA2B FNTA
TRA2B HERPUD1
TRA2B CYCS
TRA2B AIMP1
TRA2B ZNF32
TRA2B HSPE1
TRA2B NONO
TRA2B MANF
TRA2B PRPS2
TRA2B SRP19
TRA2B TAF9
TRA2B TSG101
TRA2B KIAA0226
TRA2B ATP5J
TRA2B MAPRE1
TRA2B ESD
TRA2B SHC1
TRA2B METAP1
TRA2B NIPA2
TRA2B ADRM1
TRA2B UBE2N
TRA2B NPM1
TRA2B RPL18A
TRA2B ATP6V1E1
TRA2B TOP1
TRA2B PSMD11
TRA2B HTATSF1
TRA2B TATDN2
TRA2B SNRPB
TRA2B ATF4
TRA2B RRM1
TRA2B EBNA1BP2
TRA2B SFRS4
TRA2B RPS3
TRA2B RPN1
TRA2B RBBP7
TRA2B PUF60
TRA2B SPCS2
TRA2B RPL18
TRA2B TPR
TRA2B BARD1
TRA2B VBP1
TRA2B EIF3F
TRA2B PSMB10
TRA2B TFAM
TRA2B LOC100131311
TRA2B SAP18
TRA2B BTK
TRA2B BAT1
TRA2B RBM3
TRA2B MOBKL1B
TRA2B EWSR1
TRA2B EIF4A3
TRA2B EIF3I
TRA2B ACAT1
TRA2B COX17
TRA2B NUP205
TRA2B EFR3A
TRA2B ARPC2
TRA2B MTIF2
TRA2B PRPS1
TRA2B SUMO1
TRA2B ETF1
TRA2B PPP2R2A
TRA2B USP7
TRA2B ADORA2A
TRA2B POLR2G
TRA2B NAP1L4
TRA2B TUBGCP3
TRA2B TAX1BP1
TRA2B CCNB1
TRA2B UBXN4
TRA2B SET
TRA2B CCT8
TRA2B CUL3
TRA2B ATP5O
TRA2B LAGE3
TRA2B FEZ2
TRA2B COX6A1
TRA2B PARK7
TRA2B RAD23B
TRA2B MYL12A
TRA2B UBXN1
TRA2B PCNA
TRA2B CTPS
TRA2B IGBP1
TRA2B DDX1
TRA2B SRP14
TRA2B COX5B
TRA2B GNL2
TRA2B YWHAE
TRA2B TAF7
TRA2B SFRS9
TRA2B UQCRC1
TRA2B RABGGTB
TRA2B HMGB2
TRA2B PTMA
TRA2B PSMC2
TRA2B SNRPD3
TRA2B TOPBP1
TRA2B EEF2
TRA2B MDH1
TRA2B PDHB
TRA2B PCMT1
TRA2B SLC25A46
TRA2B MTMR6
TRA2B AP2S1
TRA2B SEPT8
TRA2B IFNGR2
TRA2B UQCRH
TRA2B KARS
TRA2B CBX1
TRA2B ISCU
TRA2B PI4KA
TRA2B BCLAF1
TRA2B RAD21
TRA2B DDX18
TRA2B LYL1
TRA2B UBE2L3
TRA2B QARS
TRA2B DUT
TRA2B SUZ12
TRA2B GNB1
TRA2B PREP
TRA2B CTNNB1
TRA2B MAPK6
TRA2B EPS15
TRA2B CTCF
TRA2B SNRPB2
TRA2B UQCRC2
TRA2B UFD1L
TRA2B PEA15
TRA2B DBI
TRA2B EIF1
TRA2B TOMM20
TRA2B HSPH1
TRA2B AP3D1
TRA2B TANK
TRA2B PSMD4
TRA2B HSD17B4
TRA2B PSMB4
TRA2B CAPZA2
TRA2B SSB
TRA2B HNRNPH1
TRA2B LAMP2
TRA2B PSMC6
FOXN3 REL
FOXN3 HLA-DMA
RAC1 NCL
RAC1 GLUD1
RAC1 DNMT1
RAC1 PUF60
RAC1 SON
RAC1 KIAA0226
RAC1 TUBA1A
RAC1 ARCN1
RAC1 LARP4B
RAC1 PFDN5
RAC1 PEA15
RAC1 COPS5
RAC1 PABPC4
RAC1 COMT
RAC1 RHOA
RAC1 NDUFA9
RAC1 FKBP1A
RAC1 ARL6IP1
RAC1 NACA
RAC1 AIMP2
RAC1 CDC25B
RAC1 SEC13
RAC1 AIP
RAC1 PIM1
RAC1 FAM120A
RAC1 UBE2A
RAC1 R3HDM1
RAC1 PRMT2
RAC1 MORF4L2
RAC1 MYL12A
RAC1 CDC16
RAC1 ATP5J
RAC1 HTATSF1
RAC1 RHEB
RAC1 CAP1
RAC1 USP14
RAC1 IRAK1
RAC1 DYRK1A
RAC1 LOC100131311
RAC1 CLTC
RAC1 UBE4A
RAC1 TSN
RAC1 LAMP1
RAC1 EED
RAC1 PARK7
RAC1 XRCC6
RAC1 NONO
RAC1 IL10RA
RAC1 XBP1
RAC1 HMGB1
RAC1 FNTA
RAC1 HADHB
RAC1 RNPS1
RAC1 CKAP5
RAC1 MYST3
RAC1 CTNNB1
RAC1 ECHS1
RAC1 KIAA0174
RAC1 UBC
RAC1 PFN1
RAC1 CAMLG
RAC1 ILF3
RAC1 VDAC2
RAC1 EMG1
RAC1 YY1
RAC1 CAPN1
RAC1 EIF3CL
RAC1 TCEB1
RAC1 PPP1CC
RAC1 VAMP7
RAC1 TXNRD1
RAC1 TOP2B
RAC1 PMS2L5
RAC1 CCT6A
RAC1 CALM3
RAC1 FAM50A
RAC1 NUBP1
RAC1 P4HB
RAC1 MGAT1
RAC1 NARS
RAC1 TAX1BP3
RAC1 ALDH9A1
RAC1 MAP3K4
RAC1 PRNP
RAC1 YWHAB
RAC1 EIF4H
RAC1 SMARCA2
RAC1 ITGB1
RAC1 MARS
RAC1 TMED10
RAC1 CCT4
RAC1 FOXO1
RAC1 DYNLL1
RAC1 RPA2
RAC1 HSP90AA1
RAC1 UBB
RAC1 USF2
RAC1 PGM1
RAC1 RBM25
RAC1 CYTH1
RAC1 ESD
RAC1 TRIP12
RAC1 PCBP1
RAC1 DCTN2
RAC1 EXOSC7
RAC1 IER3
RAC1 IMMT
RAC1 PPP4C
RAC1 DAZAP2
RAC1 KIAA0430
RAC1 PPIB
RAC1 UBL4A
RAC1 LRPAP1
RAC1 TSC22D1
RAC1 PRKACA
RAC1 SNRNP70
RAC1 GNG10
RAC1 ACLY
RAC1 TBCB
RAC1 COPB1
RAC1 RCOR1
RAC1 NAP1L1
RAC1 SFRS5
RAC1 CLNS1A
RAC1 STXBP3
RAC1 TTC3
RAC1 DPYSL2
RAC1 CAPNS1
RAC1 TAF10
RAC1 PSMD9
RAC1 HNRNPK
RAC1 AP2M1
RAC1 H3F3A
RAC1 SAFB
RAC1 PTDSS1
RAC1 UBXN1
RAC1 ZNHIT3
RAC1 SLC9A6
RAC1 U2AF1
RAC1 XPO1
RAC1 PSMD6
RAC1 HNRNPA1
RAC1 YWHAH
RAC1 CLPP
RAC1 RRP1B
RAC1 LRBA
RAC1 QARS
RAC1 PSMC3
RAC1 TUBA4A
RAC1 CUL3
RAC1 PTTG1IP
RAC1 WIPF2
RAC1 TNFAIP3
RAC1 COX6C
RAC1 TNPO1
RAC1 RPL19
RAC1 ARF1
RAC1 CHD4
RAC1 COPS6
RAC1 SHC1
RAC1 FEZ2
RAC1 CYCS
RAC1 HERPUD1
RAC1 MAPK1IP1L
RAC1 NSMAF
RAC1 PSMD2
RAC1 NAMPT
RAC1 WAPAL
RAC1 SNRPA
RAC1 MANF
RAC1 PRPS2
RAC1 FUS
RAC1 TSG101
RAC1 CAPZA1
RAC1 MAPRE1
RAC1 PSMC5
RAC1 SFRS4
RAC1 SLC7A6
RAC1 NIPA2
RAC1 PNN
RAC1 RBM10
RAC1 ATP6V1E1
RAC1 TOP1
RAC1 PMS2L3
RAC1 USP9X
RAC1 MSN
RAC1 HNRNPA2B1
RAC1 DNAJB1
RAC1 PWP1
RAC1 RAE1
RAC1 RPN1
RAC1 IRF2
RAC1 CD81
RAC1 PSMB10
RAC1 LHFPL2
RAC1 USP10
RAC1 LMO4
RAC1 BCLAF1
RAC1 EIF3F
RAC1 RAD23A
RAC1 ECH1
RAC1 PSMC1
RAC1 NOMO1
RAC1 COX8A
RAC1 TUFM
RAC1 BAT1
RAC1 TOMM20
RAC1 PABPC1
RAC1 NUP205
RAC1 GNAS
RAC1 EFR3A
RAC1 SURF1
RAC1 SSR2
RAC1 USP7
RAC1 MLH1
RAC1 NAP1L4
RAC1 TUBGCP3
RAC1 TAX1BP1
RAC1 SQSTM1
RAC1 BIRC2
RAC1 UBXN4
RAC1 NDUFS8
RAC1 UFD1L
RAC1 GUSB
RAC1 BRD2
RAC1 AARS
RAC1 COX6A1
RAC1 ADAR
RAC1 EIF3B
RAC1 PUM1
RAC1 RAD23B
RAC1 TIAL1
RAC1 IL10RB
RAC1 NCKAP1L
RAC1 RRAGA
RAC1 COX6B1
RAC1 HCLS1
RAC1 PSME2
RAC1 IGBP1
RAC1 TROVE2
RAC1 TANK
RAC1 RPN2
RAC1 TNIP1
RAC1 SPCS2
RAC1 RBBP4
RAC1 PPP2R2A
RAC1 ATP6V0C
RAC1 AIM1
RAC1 UQCRC1
RAC1 PSMD4
RAC1 EFEMP2
RAC1 PPP1R11
RAC1 CASP3
RAC1 TOPBP1
RAC1 E2F3
RAC1 DSTN
RAC1 PRCP
RAC1 CD164
RAC1 PDHB
RAC1 MYD88
RAC1 LOC728844
RAC1 HDLBP
RAC1 IFNGR2
RAC1 BCAP31
RAC1 CLTA
RAC1 KARS
RAC1 CBX1
RAC1 CTDSP2
RAC1 PI4KA
RAC1 FH
RAC1 HNRNPU
RAC1 RAD21
RAC1 ATP2A3
RAC1 POLR2G
RAC1 PSME1
RAC1 PAM
RAC1 SUZ12
RAC1 GNB1
RAC1 CCNI
RAC1 ARHGDIB
RAC1 SFRS11
RAC1 PSMA6
RAC1 EPS15
RAC1 CTCF
RAC1 LEPROT
RAC1 UQCRC2
RAC1 EWSR1
RAC1 EIF1
RAC1 EDC4
RAC1 PSMB3
RAC1 RAP1A
RAC1 SRP19
RAC1 HSD17B4
RAC1 PREP
RAC1 PSMD7
RAC1 PSMB4
RAC1 LMAN2
RAC1 ATR
RAC1 SSB
RAC1 LAMP2
RAC1 PSMC6
RAC1 SAP18
TMEM131 KIAA0430
TMEM131 LAPTM5
TMEM131 RCOR1
TMEM131 CBFB
TMEM131 ZNF638
TMEM131 KIAA0174
TMEM131 PNN
TMEM131 ALDH9A1
TMEM131 TUBGCP3
TMEM131 UBXN4
TMEM131 IQGAP1
TIAL1 SNRPE
TIAL1 PUF60
TIAL1 PSME4
TIAL1 NDUFA9
TIAL1 NACA
TIAL1 IMMT
TIAL1 RARS
TIAL1 ATP5J
TIAL1 DECR1
TIAL1 RPS7
TIAL1 LOC100131311
TIAL1 CLTC
TIAL1 BUD31
TIAL1 DNAJC2
TIAL1 PPP4C
TIAL1 XRCC6
TIAL1 NONO
TIAL1 TROVE2
TIAL1 TSN
TIAL1 EEF1G
TIAL1 ECHS1
TIAL1 PSMD7
TIAL1 PPP1CC
TIAL1 RPL38
TIAL1 MRPL28
TIAL1 UROS
TIAL1 RPS6
TIAL1 TBCB
TIAL1 MYO5B
TIAL1 EIF4H
TIAL1 BST2
TIAL1 DYNLL1
TIAL1 ATP6V1F
TIAL1 HSP90AA1
TIAL1 UBB
TIAL1 HAX1
TIAL1 PCBP1
TIAL1 DCTN2
TIAL1 EXOSC7
TIAL1 AKT1
TIAL1 TOP2A
TIAL1 PSMC3
TIAL1 GNG10
TIAL1 PPP2CA
TIAL1 CLNS1A
TIAL1 TAF10
TIAL1 AP2M1
TIAL1 PTDSS1
TIAL1 UBXN1
TIAL1 YY1
TIAL1 PMS2L3
TIAL1 XPO1
TIAL1 YWHAH
TIAL1 PSME1
TIAL1 TXN2
TIAL1 HNRNPC
TIAL1 TARS
TIAL1 MIF
TIAL1 BRD8
TIAL1 ARPC1B
TIAL1 RPL19
TIAL1 ARF1
TIAL1 EZR
TIAL1 RDBP
TIAL1 GLUD1
TIAL1 CYCS
TIAL1 NAMPT
TIAL1 HSPE1
TIAL1 MANF
TIAL1 TSG101
TIAL1 CAPZA1
TIAL1 MAPRE1
TIAL1 PSMC5
TIAL1 METAP1
TIAL1 UBE2N
TIAL1 PCCB
TIAL1 ATP6V1E1
TIAL1 TOP1
TIAL1 PSMD11
TIAL1 TATDN2
TIAL1 SNRPB
TIAL1 ATF4
TIAL1 PSMA6
TIAL1 MTIF2
TIAL1 PSMB1
TIAL1 RPN1
TIAL1 SPCS2
TIAL1 U2AF1
TIAL1 BCLAF1
TIAL1 RAD23A
TIAL1 TFAM
TIAL1 PSMC1
TIAL1 SNRPD2
TIAL1 EIF3I
TIAL1 ATOX1
TIAL1 CCT6A
TIAL1 ADORA2A
TIAL1 MLH1
TIAL1 NAP1L4
TIAL1 DDX21
TIAL1 NMI
TIAL1 CCT8
TIAL1 CUL3
TIAL1 ARMCX6
TIAL1 COX6A1
TIAL1 NPM1
TIAL1 PARK7
TIAL1 MRPL23
TIAL1 COX6B1
TIAL1 ATP6V1B2
TIAL1 IGBP1
TIAL1 DDX1
TIAL1 HMGB1
TIAL1 FKBP1A
TIAL1 TAF7
TIAL1 SFRS9
TIAL1 PSMD4
TIAL1 NCL
TIAL1 PRCP
TIAL1 CD164
TIAL1 PDHB
TIAL1 AP2S1
TIAL1 PSMB7
TIAL1 BCAP31
TIAL1 CBX1
TIAL1 MYL6B
TIAL1 TCEB1
TIAL1 VBP1
TIAL1 QARS
TIAL1 PSMB10
TIAL1 CTDSP2
TIAL1 EPS15
TIAL1 UBE2I
TIAL1 UFD1L
TIAL1 HSPH1
TIAL1 TCP1
TIAL1 HSD17B4
TIAL1 PSMB4
TIAL1 CAPZA2
TIAL1 LMAN2
TIAL1 LAMP2
TIAL1 AMD1
ARL6IP1 SNRPE
ARL6IP1 TDG
ARL6IP1 CSRP1
ARL6IP1 RPN2
ARL6IP1 R3HDM1
ARL6IP1 UBE2A
ARL6IP1 LARP4B
ARL6IP1 TOPBP1
ARL6IP1 PEA15
ARL6IP1 COPS5
ARL6IP1 COMT
ARL6IP1 PWP1
ARL6IP1 NDUFA9
ARL6IP1 EMG1
ARL6IP1 NACA
ARL6IP1 ATF4
ARL6IP1 SEC13
ARL6IP1 MSH2
ARL6IP1 FAM120A
ARL6IP1 MORF4L2
ARL6IP1 SERTAD2
ARL6IP1 FXR1
ARL6IP1 HTATSF1
ARL6IP1 TOP2B
ARL6IP1 HNRNPA2B1
ARL6IP1 USP14
ARL6IP1 KTN1
ARL6IP1 PSMC1
ARL6IP1 CLTC
ARL6IP1 UBE4A
ARL6IP1 RPL12
ARL6IP1 EED
ARL6IP1 PARK7
ARL6IP1 XRCC6
ARL6IP1 PCNA
ARL6IP1 TROVE2
ARL6IP1 RPL9
ARL6IP1 HADHB
ARL6IP1 SNRPA1
ARL6IP1 TTC1
ARL6IP1 KIAA0174
ARL6IP1 UBC
ARL6IP1 CAMLG
ARL6IP1 COX7C
ARL6IP1 RBM4
ARL6IP1 SRGN
ARL6IP1 NCL
ARL6IP1 UROS
ARL6IP1 CDK4
ARL6IP1 TCEB1
ARL6IP1 COPB1
ARL6IP1 PPP1CC
ARL6IP1 P4HB
ARL6IP1 TXNRD1
ARL6IP1 NSMAF
ARL6IP1 MRPS22
ARL6IP1 EFR3A
ARL6IP1 MRPL28
ARL6IP1 RBM25
ARL6IP1 NARS
ARL6IP1 ASNS
ARL6IP1 PRNP
ARL6IP1 EIF4H
ARL6IP1 RPS27
ARL6IP1 TMED10
ARL6IP1 UQCRB
ARL6IP1 DNAJB1
ARL6IP1 COX5A
ARL6IP1 RPA2
ARL6IP1 HSP90AA1
ARL6IP1 SRP9
ARL6IP1 CYP51A1
ARL6IP1 ETF1
ARL6IP1 LBR
ARL6IP1 HMGB1
ARL6IP1 SRP14
ARL6IP1 DCTN2
ARL6IP1 HDAC2
ARL6IP1 RAB21
ARL6IP1 PPIB
ARL6IP1 UBL4A
ARL6IP1 PSMB3
ARL6IP1 RPL6
ARL6IP1 TLK1
ARL6IP1 SNRNP70
ARL6IP1 GNG10
ARL6IP1 TSG101
ARL6IP1 GTF2A2
ARL6IP1 NAP1L1
ARL6IP1 ACTA2
ARL6IP1 GARS
ARL6IP1 PSME4
ARL6IP1 TTC3
ARL6IP1 CLNS1A
ARL6IP1 CCT5
ARL6IP1 CAST
ARL6IP1 NDUFA12
ARL6IP1 HNRNPK
ARL6IP1 AP2M1
ARL6IP1 RPIA
ARL6IP1 H3F3A
ARL6IP1 CCNB1
ARL6IP1 BAG1
ARL6IP1 LIG1
ARL6IP1 UCHL3
ARL6IP1 MAPK1IP1L
ARL6IP1 ZNHIT3
ARL6IP1 SLC9A6
ARL6IP1 XPO1
ARL6IP1 HNRNPA1
ARL6IP1 MTHFS
ARL6IP1 RASSF2
ARL6IP1 RRP1B
ARL6IP1 PSME1
ARL6IP1 UNG
ARL6IP1 PSMD4
ARL6IP1 ESD
ARL6IP1 LOC1720
ARL6IP1 HNRNPC
ARL6IP1 RNPS1
ARL6IP1 COX6C
ARL6IP1 TNPO1
ARL6IP1 PTPN12
ARL6IP1 TUBA1A
ARL6IP1 RDBP
ARL6IP1 FNTA
ARL6IP1 FEZ2
ARL6IP1 RARS
ARL6IP1 CYCS
ARL6IP1 AIMP1
ARL6IP1 COX6A1
ARL6IP1 HSPE1
ARL6IP1 HSP90B1
ARL6IP1 BCLAF1
ARL6IP1 MAPRE1
ARL6IP1 TAF9
ARL6IP1 DTYMK
ARL6IP1 ATP5J
ARL6IP1 YY1
ARL6IP1 PHF3
ARL6IP1 METAP1
ARL6IP1 NIPA2
ARL6IP1 UBE2N
ARL6IP1 PRPS2
ARL6IP1 TOP1
ARL6IP1 PSMD11
ARL6IP1 TATDN2
ARL6IP1 SNRPB
ARL6IP1 NDUFV2
ARL6IP1 RRM1
ARL6IP1 PPP4C
ARL6IP1 MTIF2
ARL6IP1 RPN1
ARL6IP1 SPCS2
ARL6IP1 GTF2E2
ARL6IP1 USP10
ARL6IP1 BARD1
ARL6IP1 U2AF1
ARL6IP1 VBP1
ARL6IP1 NUBP1
ARL6IP1 TFAM
ARL6IP1 TUBA4A
ARL6IP1 LOC100131311
ARL6IP1 NOMO1
ARL6IP1 SAP18
ARL6IP1 SNRPD2
ARL6IP1 FDFT1
ARL6IP1 PABPC1
ARL6IP1 COX17
ARL6IP1 MTHFD2
ARL6IP1 KPNB1
ARL6IP1 CCT6A
ARL6IP1 SUMO1
ARL6IP1 NME1
ARL6IP1 ATP5O
ARL6IP1 MLH1
ARL6IP1 NAP1L4
ARL6IP1 TAX1BP1
ARL6IP1 SQSTM1
ARL6IP1 DDX21
ARL6IP1 UBXN4
ARL6IP1 CCT8
ARL6IP1 CUL3
ARL6IP1 ATP5C1
ARL6IP1 BRD2
ARL6IP1 AARS
ARL6IP1 SMC1A
ARL6IP1 SNRPG
ARL6IP1 RPA3
ARL6IP1 FH
ARL6IP1 LOC96610
ARL6IP1 PUM1
ARL6IP1 RAD23B
ARL6IP1 COX6B1
ARL6IP1 PRKDC
ARL6IP1 PNN
ARL6IP1 TRIP12
ARL6IP1 IGBP1
ARL6IP1 DDX1
ARL6IP1 PCBP1
ARL6IP1 TNIP1
ARL6IP1 GNL2
ARL6IP1 VDAC1
ARL6IP1 PPP2R2A
ARL6IP1 HMGB2
ARL6IP1 PTMA
ARL6IP1 TSN
ARL6IP1 CASP3
ARL6IP1 CENPA
ARL6IP1 E2F3
ARL6IP1 DSTN
ARL6IP1 PRCP
ARL6IP1 PDHB
ARL6IP1 SLC25A46
ARL6IP1 AP2S1
ARL6IP1 PSMB7
ARL6IP1 MANF
ARL6IP1 CLTA
ARL6IP1 CBX1
ARL6IP1 SNRPF
ARL6IP1 HNRNPU
ARL6IP1 RAD21
ARL6IP1 DDX18
ARL6IP1 QARS
ARL6IP1 DUT
ARL6IP1 SUZ12
ARL6IP1 PCMT1
ARL6IP1 RB1CC1
ARL6IP1 ARHGDIB
ARL6IP1 ATIC
ARL6IP1 RBMX
ARL6IP1 EPS15
ARL6IP1 CTCF
ARL6IP1 SNRPB2
ARL6IP1 UFD1L
ARL6IP1 EIF1
ARL6IP1 HSPH1
ARL6IP1 TANK
ARL6IP1 SRP19
ARL6IP1 PSMB4
ARL6IP1 CAPZA2
ARL6IP1 PPIA
ARL6IP1 PSMC6
RBM5 PAFAH1B1
RBM5 IRF9
RBM5 SLC7A6
MSH2 SNRPE
MSH2 SNRPD3
MSH2 PIM1
MSH2 UBE2A
MSH2 DAP3
MSH2 DNAJC2
MSH2 CENPA
MSH2 MELK
MSH2 PABPC4
MSH2 COMT
MSH2 PWP1
MSH2 NDUFA9
MSH2 MAP4K1
MSH2 RANBP1
MSH2 IMMT
MSH2 DNMT1
MSH2 YY1
MSH2 FXR1
MSH2 MOBKL1B
MSH2 MORF4L2
MSH2 RARS
MSH2 PRDX3
MSH2 CDC16
MSH2 ATP5J
MSH2 COX7C
MSH2 HNRNPA2B1
MSH2 GLRX
MSH2 PSMC1
MSH2 CLTC
MSH2 CDK4
MSH2 EED
MSH2 PARK7
MSH2 XRCC6
MSH2 PCNA
MSH2 IL10RA
MSH2 TSN
MSH2 EEF1G
MSH2 RNPS1
MSH2 DNAJA1
MSH2 ARCN1
MSH2 ECHS1
MSH2 HNRNPM
MSH2 VDAC2
MSH2 CDC123
MSH2 RBM4
MSH2 GPI
MSH2 SNRPD2
MSH2 EIF3CL
MSH2 FDPS
MSH2 TCEB1
MSH2 CKAP5
MSH2 GOT2
MSH2 PPP1CC
MSH2 TXNRD1
MSH2 VDAC1
MSH2 RFC4
MSH2 EFR3A
MSH2 DDX39
MSH2 PSMD2
MSH2 LBR
MSH2 GTF2A2
MSH2 RPS6
MSH2 CCT4
MSH2 UBE2L3
MSH2 CLTA
MSH2 EIF4H
MSH2 SRP9
MSH2 RPIA
MSH2 USP9X
MSH2 EZH2
MSH2 DYNLL1
MSH2 COX5A
MSH2 RBMX
MSH2 HSP90AA1
MSH2 UBB
MSH2 SLC25A5
MSH2 TRIP12
MSH2 IARS
MSH2 DCTN2
MSH2 EXOSC7
MSH2 PKM2
MSH2 HDAC2
MSH2 COMMD1
MSH2 USP13
MSH2 TOP2A
MSH2 COX7B
MSH2 HSP90AB1
MSH2 TLK1
MSH2 MCM6
MSH2 METAP1
MSH2 EPRS
MSH2 PSMC3
MSH2 KIF11
MSH2 ACLY
MSH2 ASNS
MSH2 COPB1
MSH2 TGIF1
MSH2 ILF2
MSH2 CAPZA1
MSH2 CLNS1A
MSH2 TALDO1
MSH2 PSMD9
MSH2 CSE1L
MSH2 HNRNPK
MSH2 AP2M1
MSH2 CCT5
MSH2 PTDSS1
MSH2 AIP
MSH2 BAG1
MSH2 SNRPB
MSH2 MAPK1IP1L
MSH2 PPIA
MSH2 XPO1
MSH2 EIF4A3
MSH2 HNRNPA1
MSH2 HMGB1
MSH2 MTHFS
MSH2 YWHAH
MSH2 RASSF2
MSH2 RRP1B
MSH2 IMPDH2
MSH2 PSME1
MSH2 CARS
MSH2 ESD
MSH2 LOC1720
MSH2 PTTG1IP
MSH2 HNRNPC
MSH2 ATP5O
MSH2 MIF
MSH2 TNPO1
MSH2 EIF4G2
MSH2 EBP
MSH2 ARF1
MSH2 EIF2S2
MSH2 NONO
MSH2 HERPUD1
MSH2 PAICS
MSH2 CYCS
MSH2 AIMP1
MSH2 HSPE1
MSH2 MRPL3
MSH2 MANF
MSH2 ATP6V1E1
MSH2 TSG101
MSH2 PSME4
MSH2 TAF10
MSH2 MAPRE1
MSH2 TAF9
MSH2 NIPA2
MSH2 UBE2N
MSH2 PCCB
MSH2 PRPS2
MSH2 TOP1
MSH2 ALDOA
MSH2 MRPS22
MSH2 RRM1
MSH2 ARD1A
MSH2 MTIF2
MSH2 RPN1
MSH2 HINT1
MSH2 COX5B
MSH2 CTCF
MSH2 CCT3
MSH2 BARD1
MSH2 U2AF1
MSH2 VBP1
MSH2 EIF3F
MSH2 TFAM
MSH2 UBE2I
MSH2 SAP18
MSH2 TUFM
MSH2 EWSR1
MSH2 SLBP
MSH2 KPNA2
MSH2 PDHA1
MSH2 RPL36A
MSH2 COX17
MSH2 BUD31
MSH2 LDHA
MSH2 NUP205
MSH2 MYL12A
MSH2 CCT6A
MSH2 ARPC2
MSH2 RAE1
MSH2 DDT
MSH2 SUMO1
MSH2 NME1
MSH2 SET
MSH2 MLH1
MSH2 NACA
MSH2 NAP1L4
MSH2 MRPS12
MSH2 RBBP7
MSH2 SQSTM1
MSH2 CCNB1
MSH2 CCT8
MSH2 CUL3
MSH2 MCM3
MSH2 LAGE3
MSH2 AARS
MSH2 SMC1A
MSH2 SNRPG
MSH2 PPP4C
MSH2 PDIA6
MSH2 RAD23B
MSH2 MRPL23
MSH2 DDX21
MSH2 STIP1
MSH2 PRKDC
MSH2 IGBP1
MSH2 DDX1
MSH2 PCBP1
MSH2 TNIP1
MSH2 SPCS2
MSH2 GNL2
MSH2 AIMP2
MSH2 UQCRC1
MSH2 SRP19
MSH2 PSMD4
MSH2 PTMA
MSH2 NCL
MSH2 ATP1B3
MSH2 TOPBP1
MSH2 NARS
MSH2 MDH1
MSH2 PDHB
MSH2 SLC25A46
MSH2 PSMB7
MSH2 IFNGR2
MSH2 MFAP1
MSH2 KARS
MSH2 CBX1
MSH2 HADHB
MSH2 BTK
MSH2 FH
MSH2 SNRPA1
MSH2 RAD21
MSH2 GLO1
MSH2 QARS
MSH2 DUT
MSH2 SUZ12
MSH2 COPS6
MSH2 EBNA1BP2
MSH2 CAD
MSH2 PSMD6
MSH2 ATIC
MSH2 MAPK6
MSH2 SNRPB2
MSH2 UQCRC2
MSH2 UFD1L
MSH2 EIF1
MSH2 TFRC
MSH2 HSPH1
MSH2 SMAD2
MSH2 HMGB2
MSH2 HSD17B4
MSH2 PSMB4
MSH2 CCNG1
MSH2 ATR
MSH2 SSB
MSH2 RAB21
MSH2 LAMP2
MSH2 COX8A
BTK GNB2L1
BTK KARS
BTK SNRPE
BTK RPL6
BTK NPM1
BTK PUF60
BTK NONO
BTK ARCN1
BTK DDX21
BTK ACAT1
BTK SEPT7
BTK PSMD2
BTK MANF
BTK IGBP1
BTK ETFB
BTK RPL29
BTK DDX1
BTK PCBP1
BTK RPS10
BTK PSME4
BTK TOP2A
BTK MAPRE1
BTK AIP
BTK SFRS9
BTK PSMD6
BTK COX7B
BTK PHB2
BTK EBP
BTK CDC16
BTK CCNG1
BTK DECR1
BTK MRPS22
BTK HNRNPA2B1
BTK RPL12
BTK PSMC3
BTK PSMC1
BTK SSR4
BTK COPB1
BTK C21orf33
BTK PDHB
BTK RPN1
BTK PPP4C
BTK RPL18
BTK RDBP
BTK TARS
BTK SPCS2
BTK ILF3
BTK BCLAF1
BTK CLNS1A
BTK VBP1
BTK TAF10
BTK MRPL23
BTK ECHS1
BTK NFKB1
BTK QARS
BTK GNB1
BTK VDAC2
BTK PDHA1
BTK RPL38
BTK CTCF
BTK IRAK1
BTK XPO1
BTK VAMP7
BTK HNRNPA1
BTK RBM39
BTK PRPS1
BTK CCT6A
BTK DDX39
BTK SSR2
BTK RPS6
BTK HSD17B4
BTK EIF3E
BTK RBBP7
BTK IK
BTK FBL
BTK RPS3
BTK CYCS
BTK CCT8
FCGR1A CCL3
FCGR1A STOM
FCGR1A LAG3
FCGR1A MT1A
FCGR1A CCL5
FCGR1A IFI27
FCGR1A GBP2
FCGR1A MT2A
FCGR1A CD14
FCGR1A HCK
FCGR1A SOD2
FCGR1A CCR1
FCGR1A C2
FCGR1A C1QB
FCGR1A TCN2
FCGR1A GLUL
FCGR1A GZMH
FCGR1A SERPINA1
FCGR1A S100A8
FCGR1A S100A9
FCGR1A NKG7
POU3F1 PDXK
PCNA SNRPE
PCNA PHB2
PCNA PIM1
PCNA PUF60
PCNA H2AFZ
PCNA TOPBP1
PCNA MELK
PCNA COPS5
PCNA COMT
PCNA PWP1
PCNA YWHAZ
PCNA PSMD6
PCNA IDH2
PCNA MORF4L2
PCNA RARS
PCNA ATP5J
PCNA HTATSF1
PCNA ME2
PCNA HNRNPA2B1
PCNA WEE1
PCNA PSMC1
PCNA HNRNPF
PCNA PCBP2
PCNA GINS1
PCNA EED
PCNA FDPS
PCNA XRCC6
PCNA NONO
PCNA SSR1
PCNA TSN
PCNA SNRPA1
PCNA DNAJA1
PCNA APEX1
PCNA HNRNPM
PCNA CUL3
PCNA CDC123
PCNA NCL
PCNA CDK4
PCNA EEF1A1
PCNA TUFM
PCNA PPP1CC
PCNA P4HB
PCNA TXNRD1
PCNA RFC4
PCNA CBFB
PCNA EFR3A
PCNA UBE2D3
PCNA CCT4
PCNA PRKAR1A
PCNA MATR3
PCNA EIF4H
PCNA PSMD14
PCNA POLR2K
PCNA TMED10
PCNA UQCRB
PCNA NME1
PCNA DYNLL1
PCNA COX5A
PCNA RBMX
PCNA HSP90AA1
PCNA SRP9
PCNA ERH
PCNA HMGB1
PCNA SNRPC
PCNA SRP14
PCNA DCTN2
PCNA PKM2
PCNA RAB21
PCNA TOP2A
PCNA UBL4A
PCNA NARS
PCNA EIF3CL
PCNA HSP90AB1
PCNA LRPAP1
PCNA CALM2
PCNA MCM6
PCNA UBE2S
PCNA PSMC3
PCNA LDHA
PCNA ILF2
PCNA GARS
PCNA PTGES3
PCNA CLNS1A
PCNA TALDO1
PCNA AP2M1
PCNA H3F3A
PCNA PRDX3
PCNA SNRPB
PCNA LIG1
PCNA PRMT1
PCNA AIMP2
PCNA MRPL28
PCNA XPO1
PCNA EIF4A3
PCNA YWHAH
PCNA METAP1
PCNA BCL2A1
PCNA ADA
PCNA ACTB
PCNA LOC1720
PCNA KDELR2
PCNA HNRNPC
PCNA ATP5C1
PCNA MDH1
PCNA PGK1
PCNA RANBP1
PCNA ALDOA
PCNA RDBP
PCNA HERPUD1
PCNA PAICS
PCNA CYCS
PCNA AIMP1
PCNA HSPE1
PCNA DTYMK
PCNA CCNG1
PCNA MAPRE1
PCNA ATP5G3
PCNA EIF4A2
PCNA TOP1
PCNA NIPA2
PCNA RAB1A
PCNA PSMA1
PCNA UCHL3
PCNA TAF9
PCNA MRPS22
PCNA SFRS3
PCNA CCT7
PCNA EBNA1BP2
PCNA RPN1
PCNA CAPNS1
PCNA SPCS2
PCNA PPIA
PCNA PSMD8
PCNA BARD1
PCNA U2AF1
PCNA VBP1
PCNA TFAM
PCNA PRMT5
PCNA SAP18
PCNA RRM1
PCNA UFD1L
PCNA SLBP
PCNA KPNA2
PCNA PDHA1
PCNA RBBP8
PCNA PABPC1
PCNA PSMA3
PCNA EIF2S2
PCNA MTHFD2
PCNA NUP205
PCNA CCT6A
PCNA ARPC2
PCNA KIF11
PCNA PRPS1
PCNA SUMO1
PCNA TMED2
PCNA PRDX1
PCNA SET
PCNA BTG3
PCNA MLH1
PCNA CKS1B
PCNA SDHC
PCNA RBBP7
PCNA CCNB1
PCNA NMI
PCNA CCT8
PCNA ESD
PCNA IDH1
PCNA CCT5
PCNA RRP1B
PCNA PARK7
PCNA ATP5O
PCNA SLC16A1
PCNA COX6B1
PCNA GAPDH
PCNA NDUFS8
PCNA GDI2
PCNA PCBP1
PCNA FKBP1A
PCNA TROVE2
PCNA SFRS9
PCNA UQCRC1
PCNA SRP19
PCNA PSMD4
PCNA PTMA
PCNA EFEMP2
PCNA SNRPD3
PCNA ATP1B3
PCNA CENPA
PCNA ARF6
PCNA PDHB
PCNA RPA1
PCNA TFDP1
PCNA DEK
PCNA MFAP1
PCNA CBX1
PCNA HDAC1
PCNA LIPA
PCNA ADSS
PCNA RAD21
PCNA C1QBP
PCNA DUT
PCNA SUZ12
PCNA SRI
PCNA RAE1
PCNA ARHGDIB
PCNA MCM3
PCNA SNRPB2
PCNA TARS
PCNA SNRPD2
PCNA TFRC
PCNA COX7B
PCNA HSPH1
PCNA HMGB2
PCNA PSMB4
PCNA SSB
PCNA COX8A
MGMT UQCRC1
MGMT SHC1
MGMT UROS
MGMT ECH1
MGMT TOMM20
MGMT PSMC3
MGMT PRDX2
MGMT ETFB
MGMT TNPO1
RBL2 LTB
RBL2 FOXO1
RBL2 MOBKL1B
VIM BRD2
VIM PRMT2
VIM FOXO1
VIM RRAGA
VIM PTGDS
VIM ATP2B1
VIM ZFP36L2
VIM LAMB1
VIM IQGAP1
VIM IL1R1
VIM COL1A1
VIM NNMT
VIM NCOR2
VIM TSC22D1
VIM GLB1
VIM LAMP1
VIM C1S
VIM IL10RA
VIM ACSL1
VIM PPT1
VIM MAPK14
VIM NPC2
VIM PAM
VIM COL6A3
VIM NDRG1
VIM GSN
VIM FSCN1
VIM CPT1B
VIM KIAA0182
VIM BCL3
VIM P4HB
VIM AMPD3
VIM STOM
VIM FTH1
VIM TGFBI
VIM TNFAIP3
VIM UBXN4
VIM LAMP2
RUNX3 COMT
RUNX3 CDC25B
RUNX3 LIMK1
RUNX3 CHD4
RUNX3 LOC100131311
RUNX3 EDC4
RUNX3 SPTAN1
RUNX3 IL10RA
RUNX3 ANXA11
RUNX3 MAN2B1
RUNX3 MAP2K3
RUNX3 CAMLG
RUNX3 P4HB
RUNX3 FAM50A
RUNX3 TCIRG1
RUNX3 ALDH9A1
RUNX3 DNM2
RUNX3 POLRMT
RUNX3 CNP
RUNX3 USP9X
RUNX3 CCND1
RUNX3 USF2
RUNX3 MMP9
RUNX3 CKAP4
RUNX3 MTHFD1
RUNX3 SNRNP70
RUNX3 VAT1
RUNX3 GARS
RUNX3 CAST
RUNX3 A2M
RUNX3 HK1
RUNX3 SAFB
RUNX3 YY1
RUNX3 LIG1
RUNX3 MAPK1IP1L
RUNX3 BRPF1
RUNX3 HYOU1
RUNX3 DOCK2
RUNX3 INPPL1
RUNX3 MPI
RUNX3 WIPF2
RUNX3 USP5
RUNX3 POLR2A
RUNX3 CHERP
RUNX3 SEC24C
RUNX3 HSF1
RUNX3 ELF4
RUNX3 TUBA1A
RUNX3 SHC1
RUNX3 SNRPA
RUNX3 FUS
RUNX3 PSME4
RUNX3 PRKACA
RUNX3 ATXN2
RUNX3 CARS
RUNX3 TOP1
RUNX3 TATDN2
RUNX3 MYH9
RUNX3 ATP6AP1
RUNX3 NCOR2
RUNX3 EIF2AK2
RUNX3 USP10
RUNX3 RAD23A
RUNX3 ATP6V0C
RUNX3 NOMO1
RUNX3 MAP3K11
RUNX3 AP3D1
RUNX3 GUSB
RUNX3 AARS
RUNX3 SMC1A
RUNX3 PUM1
RUNX3 IL10RB
RUNX3 NCKAP1L
RUNX3 GLA
RUNX3 RPN2
RUNX3 IRF3
RUNX3 GSK3B
RUNX3 PCOLCE
RUNX3 AP2S1
RUNX3 BMS1
RUNX3 MBOAT7
RUNX3 LSP1
RUNX3 TNFRSF1B
RUNX3 HSPB1
RUNX3 SMARCC2
RUNX3 SART3
RUNX3 CTCF
RUNX3 DGKZ
RUNX3 SDHA
RUNX3 TRIM26
RUNX3 CYP1B1
RUNX3 UBAP2L
RUNX3 ATXN2L
PSMA4 ARPC1B
PSMA4 SNRPE
PSMA4 COX6A1
PSMA4 SNRPG
PSMA4 CCT6A
PSMA4 MAPK6
PSMA4 PARK7
PSMA4 HSPH1
PSMA4 UBE2A
PSMA4 COX5A
PSMA4 RARS
PSMA4 PSMA3
PSMA4 VDAC1
PSMA4 COX6B1
PSMA4 ETF1
PSMA4 HSPE1
PSMA4 MANF
PSMA4 PKM2
PSMA4 DTYMK
PSMA4 MRPL28
PSMA4 HMGB2
PSMA4 MIF
PSMA4 SNRPF
PSMA4 CENPA
PSMA4 CKS2
PSMA4 RPA3
PSMA4 SERPINB1
PSMA4 PSMC3
PSMA4 CYC1
PSMA4 PSMB7
PSMA4 UPP1
PSMA4 TYMS
PSMA4 CLTA
PSMA4 RPN1
PSMA4 EIF2S1
PSMA4 GARS
PSMA4 HSP90AA1
PSMA4 GNG10
PSMA4 HMBS
PSMA4 SNRPD2
PSMA4 PSMA6
PSMA4 PPP1R7
PSMA4 CSRP1
PSMA4 MTHFD2
PSMA4 TXNRD1
PSMA4 TCEB1
PSMA4 DDT
PSMA4 CSTB
PSMA4 NME1
PSMA4 PRDX1
PSMA4 BCL2A1
PSMA4 GTF2A2
PSMA4 PRDX6
PSMA4 FTH1
PSMA4 TXN2
PSMA4 CCT8
PSMA4 MYL6B
PSMA4 SQSTM1
PSMA4 EIF4H
PSMA4 UBE2N
FN1 NCF2
FN1 HTRA1
FN1 ACSL1
FN1 FLI1
FN1 SPARC
FN1 THBS2
FN1 LUM
FN1 GLUL
FN1 COL3A1
FN1 LGALS3
FN1 GLRX
FN1 VCAN
FN1 COL6A3
FN1 COL6A2
FN1 COL1A2
FN1 COL1A1
IFI35 PPP4C
IFI35 ARF1
IFI35 UQCRC1
IFI35 TNFRSF1B
IFI35 CEBPD
IFI35 RAD23A
IFI35 CDC16
IFI35 CCR1
IFI35 BST2
IFI35 ECH1
IFI35 BUD31
IFI35 IRF1
UROS PUF60
UROS DAP3
UROS PEA15
UROS BST2
UROS ACOT7
UROS NACA
UROS IMMT
UROS PSMD6
UROS GPI
UROS PRMT2
UROS APRT
UROS IER2
UROS CAP1
UROS IRAK1
UROS PSMC1
UROS CLTC
UROS EED
UROS PPP4C
UROS NONO
UROS IL10RA
UROS TROVE2
UROS TUFM
UROS CLIC1
UROS TTC1
UROS ECHS1
UROS EMG1
UROS RBM4
UROS RAD23B
UROS APOE
UROS EIF3CL
UROS TCEB1
UROS CSRP1
UROS PPP1CC
UROS GNB1
UROS TRAP1
UROS PKN1
UROS DDX39
UROS ARHGDIA
UROS CCT4
UROS CCT6A
UROS TBCB
UROS PPP2R4
UROS CLTA
UROS EIF4H
UROS PWP1
UROS RHOG
UROS DYNLL1
UROS COX5A
UROS ATP6V1F
UROS FAM50A
UROS HSP90AA1
UROS USF2
UROS HAX1
UROS PCBP1
UROS DCTN2
UROS EXOSC7
UROS BLOC1S1
UROS TOP2A
UROS PPIB
UROS TNFRSF1B
UROS PSMB3
UROS SNRPF
UROS MTHFD1
UROS NAP1L4
UROS EPRS
UROS PSMC3
UROS ACLY
UROS ALDH9A1
UROS COPB1
UROS NAP1L1
UROS ACTA2
UROS GARS
UROS NOLC1
UROS CLNS1A
UROS CCT5
UROS PSMD9
UROS AP2M1
UROS TALDO1
UROS PTDSS1
UROS AIP
UROS DGUOK
UROS SNRPB
UROS ANXA2
UROS XPO1
UROS PRDX4
UROS HNRNPA1
UROS YWHAH
UROS RASSF2
UROS INPPL1
UROS AP1B1
UROS TXN2
UROS ATIC
UROS RPIA
UROS EEF1D
UROS PCK2
UROS ARF1
UROS TUBA1A
UROS RDBP
UROS SHC1
UROS VDAC1
UROS PSMD2
UROS SMC1A
UROS MANF
UROS TSG101
UROS CYP1A2
UROS YY1
UROS PSMC5
UROS HRAS
UROS METAP1
UROS RALY
UROS MIF
UROS AKR1B1
UROS RBM10
UROS TOP1
UROS MRPS22
UROS ARD1A
UROS MTIF2
UROS CAPNS1
UROS HTRA1
UROS COX5B
UROS SUMO3
UROS CCT3
UROS RAD23A
UROS MRPL23
UROS COX8A
UROS SLC25A6
UROS PEBP1
UROS PPP1R7
UROS IL15RA
UROS ATOX1
UROS HDLBP
UROS ADRM1
UROS ARPC2
UROS POLD2
UROS DDT
UROS CHMP1A
UROS SSR2
UROS EIF1
UROS ETF1
UROS GPNMB
UROS NDUFS8
UROS DDX21
UROS CUL3
UROS ATP5C1
UROS ARMCX6
UROS AARS
UROS COX6A1
UROS EIF3B
UROS IL10RB
UROS NCKAP1L
UROS COX6B1
UROS STIP1
UROS RAE1
UROS PSME2
UROS ETFB
UROS DDX1
UROS RPN2
UROS TNIP1
UROS UQCRC1
UROS RPS19
UROS PSMD4
UROS NCL
UROS PDHB
UROS CYC1
UROS AP2S1
UROS BMS1
UROS PSMB7
UROS BCAP31
UROS CBX1
UROS ATP5D
UROS PSMB4
UROS FH
UROS NR1H3
UROS LYL1
UROS QARS
UROS PSMB10
UROS COPS6
UROS PSMA6
UROS POLR2L
UROS UFD1L
UROS UBL4A
UROS CLPP
UROS SF3B2
UROS LRPAP1
UROS MYL6B
UROS SSB
UROS SAP18
REL DYNLT3
REL ATP6V1E1
TRIB2 KIAA0430
TRIB2 PHF3
TRIB2 HLA-E
TRIB2 WAPAL
TRIB2 TAX1BP1
TRIB2 USP6NL
TRIB2 HHEX
TRIB2 VGLL4
TRIB2 PTPRC
C5orf13 TTC3
C5orf13 SNRPD2
MRPL3 SNRPE
MRPL3 PIM1
MRPL3 ARCN1
MRPL3 RANBP1
MRPL3 RARS
MRPL3 FXR1
MRPL3 DECR1
MRPL3 RPS7
MRPL3 PSMC1
MRPL3 ATR
MRPL3 TSN
MRPL3 CDC123
MRPL3 TYMS
MRPL3 COPB1
MRPL3 RPS6
MRPL3 MYO5B
MRPL3 PSMD14
MRPL3 DNAJB1
MRPL3 PSMA3
MRPL3 ATP5F1
MRPL3 COX7B
MRPL3 PSMC3
MRPL3 TSG101
MRPL3 ILF2
MRPL3 DAD1
MRPL3 CLNS1A
MRPL3 CCT5
MRPL3 AP2M1
MRPL3 RPL36AL
MRPL3 SNRPB
MRPL3 PPIA
MRPL3 C11orf58
MRPL3 SERPINB1
MRPL3 HNRNPC
MRPL3 RDBP
MRPL3 GLUD1
MRPL3 PAICS
MRPL3 CYCS
MRPL3 HSPE1
MRPL3 MANF
MRPL3 RPIA
MRPL3 CAPZA1
MRPL3 UBE2N
MRPL3 ATP6V1E1
MRPL3 SRP72
MRPL3 PSMB1
MRPL3 RPS3
MRPL3 RPN1
MRPL3 MRPL12
MRPL3 HINT1
MRPL3 RPL18
MRPL3 U2AF1
MRPL3 BCLAF1
MRPL3 SAP18
MRPL3 HSP90AA1
MRPL3 MTHFD2
MRPL3 YBX1
MRPL3 SUMO1
MRPL3 SET
MRPL3 DDX21
MRPL3 FBL
MRPL3 CCT8
MRPL3 ESD
MRPL3 POLR2F
MRPL3 COX6A1
MRPL3 NPM1
MRPL3 MRPL23
MRPL3 PSMD4
MRPL3 ATP1B3
MRPL3 AHCY
MRPL3 PDHB
MRPL3 PSMA6
MRPL3 HSPH1
MRPL3 SMAD2
MRPL3 SRP19
MRPL3 PSMB4
MRPL3 GLO1
MRPL3 SSB
IL7R KIAA0174
IL7R HSF1
IL7R MYST3
IL7R DGKD
YWHAQ DNMT1
YWHAQ ACTG1
YWHAQ ARCN1
YWHAQ VDAC2
YWHAQ SLC25A3
YWHAQ MORF4L2
YWHAQ MYL12A
YWHAQ CCNG1
YWHAQ STXBP3
YWHAQ CCT7
YWHAQ TSN
YWHAQ ARPC1A
YWHAQ DDOST
YWHAQ H2AFZ
YWHAQ TCEA1
YWHAQ HNRNPM
YWHAQ MAN2A1
YWHAQ ATP5B
YWHAQ PCBP2
YWHAQ DNAJA1
YWHAQ PDIA6
YWHAQ CBFB
YWHAQ UBE2D3
YWHAQ CCT4
YWHAQ DYNLT3
YWHAQ PSMD14
YWHAQ KARS
YWHAQ POLR2K
YWHAQ TMED10
YWHAQ PLEK
YWHAQ DYNLL1
YWHAQ PSMD8
YWHAQ DDX5
YWHAQ SRP9
YWHAQ ETF1
YWHAQ LTA4H
YWHAQ ATP5F1
YWHAQ PTGES3
YWHAQ CALM2
YWHAQ NFKB1
YWHAQ GTF2A2
YWHAQ DAD1
YWHAQ C1D
YWHAQ ZNHIT3
YWHAQ XPO1
YWHAQ CUL1
YWHAQ EIF4A3
YWHAQ CSTB
YWHAQ PSMC2
YWHAQ C11orf58
YWHAQ ACTB
YWHAQ KDELR2
YWHAQ NAE1
YWHAQ TARS
YWHAQ GUK1
YWHAQ EIF4G2
YWHAQ EIF2S2
YWHAQ RARS
YWHAQ SSR1
YWHAQ CYCS
YWHAQ SLC25A5
YWHAQ SEPT7
YWHAQ MAPRE1
YWHAQ ATP5G3
YWHAQ EIF4A2
YWHAQ UBE2N
YWHAQ RAB1A
YWHAQ PSMA1
YWHAQ ATP6V1E1
YWHAQ MDH1
YWHAQ RPN1
YWHAQ HINT1
YWHAQ VBP1
YWHAQ PRMT5
YWHAQ SAP18
YWHAQ MOBKL1B
YWHAQ COX17
YWHAQ SUMO1
YWHAQ SDHC
YWHAQ RBBP7
YWHAQ COX6A1
YWHAQ SLC16A1
YWHAQ CSNK1D
YWHAQ DDX1
YWHAQ FKBP1A
YWHAQ HNRNPF
YWHAQ SUMO2
YWHAQ RPA1
YWHAQ CD53
YWHAQ ARHGDIB
YWHAQ SFRS9
YWHAQ UQCRC2
YWHAQ TCP1
YWHAQ TANK
YWHAQ HSD17B4
YWHAQ AZIN1
YWHAQ AMD1
MVP PCK2
MVP ADAR
MVP TNFAIP2
MVP ACP2
MVP LGALS3BP
MVP TIMP2
MVP IL10RB
MVP ATP6V1F
MVP SERPING1
MVP SMARCA4
MVP WARS
MVP RBM10
MVP MMP9
MVP LGALS3
MVP ZYX
MVP CPSF1
MVP MYL9
MVP NFE2L1
MVP CCR1
MVP SPG7
MVP HCFC1
MVP LIMK1
MVP AP1B1
MVP CTSA
MVP ICAM1
MVP SNRPA
MVP COL4A2
MVP LAMP1
MVP RNPEP
MVP SERPINA1
MVP COL6A2
MVP IRF1
MVP C1S
MVP LOXL1
MVP MYH9
MVP ATP6AP1
MVP CCND1
MVP CCL5
MVP TNFRSF1B
MVP HSPB1
MVP PCOLCE
MVP MAN2B1
MVP SOD2
MVP RAD23A
MVP HK1
MVP ACTN1
MVP CD63
MVP FSCN1
MVP ITGB2
MVP GRN
MVP C1R
MVP BCL3
MVP JUNB
MVP ITGAX
MVP GBP1
MVP MMP2
MVP TCN2
MVP STOM
MVP AP3D1
MVP STX4
MVP PPP2R4
MVP COL6A1
MVP C2
MVP COL6A3
MVP CHERP
MVP SEC24C
MVP CAPN1
ERH PSMD14
ERH RPL6
ERH POLR2K
ERH SFRS9
ERH CCT2
ERH PSMD8
ERH H2AFZ
ERH SLC16A1
ERH PSMA3
ERH SEPT7
ERH SEC61B
ERH SLC25A5
ERH YWHAZ
ERH IARS
ERH RPIA
ERH TOP2A
ERH RANBP1
ERH BCL7B
ERH HNRNPF
ERH SUMO2
ERH NP
ERH CKS2
ERH PLK1
ERH ME2
ERH PSMA1
ERH RPL29
ERH PHB
ERH UBE2S
ERH AHCY
ERH CCT7
ERH SET
ERH SFRS3
ERH ATP5A1
ERH ILF2
ERH ATP5G3
ERH PRMT5
ERH APEX1
ERH NEDD8
ERH ATP5B
ERH CDC123
ERH UBE2D2
ERH ATP5F1
ERH CDK4
ERH PABPC1
ERH DNAJA1
ERH P4HB
ERH PRMT1
ERH YBX1
ERH UBE2I
ERH ETF1
ERH MRPS12
ERH ACTB
ERH RBBP7
ERH PHB2
ERH PGK1
NFIL3 KYNU
NFIL3 EFEMP2
BLOC1S1 EEF1D
BLOC1S1 COX6A1
BLOC1S1 NDUFA9
BLOC1S1 CD63
BLOC1S1 UQCRB
BLOC1S1 PUF60
BLOC1S1 EIF1
BLOC1S1 IL10RB
BLOC1S1 TNIP1
BLOC1S1 TAF10
BLOC1S1 UBB
BLOC1S1 SF3B2
BLOC1S1 ETF1
BLOC1S1 BST2
BLOC1S1 HAX1
BLOC1S1 TXN2
BLOC1S1 SRP14
BLOC1S1 BTN3A2
BLOC1S1 SSX5
BLOC1S1 TROVE2
BLOC1S1 TSG101
BLOC1S1 UBXN1
BLOC1S1 CTDSP2
BLOC1S1 UBL4A
BLOC1S1 NDUFB7
BLOC1S1 RPS19
BLOC1S1 PRMT2
BLOC1S1 FXR1
BLOC1S1 NAP1L4
BLOC1S1 TATDN2
BLOC1S1 GNG10
BLOC1S1 LOC100131311
BLOC1S1 COX6B1
BLOC1S1 GTF2A2
BLOC1S1 BCAP31
BLOC1S1 PPP4C
BLOC1S1 ISCU
BLOC1S1 PSMB4
BLOC1S1 EEF1G
BLOC1S1 ATOX1
BLOC1S1 U2AF1
BLOC1S1 RAD23A
BLOC1S1 LYL1
BLOC1S1 MTMR6
BLOC1S1 AP2M1
BLOC1S1 SUZ12
BLOC1S1 CAMLG
BLOC1S1 PTDSS1
BLOC1S1 IMMT
BLOC1S1 RBM4
BLOC1S1 YY1
BLOC1S1 SLC25A6
BLOC1S1 MTHFS
BLOC1S1 PSMA6
BLOC1S1 PPP1R7
BLOC1S1 RPL38
BLOC1S1 HNRNPA1
BLOC1S1 CLPP
BLOC1S1 SUMO1
BLOC1S1 SSR2
BLOC1S1 CLNS1A
BLOC1S1 PSMD4
BLOC1S1 UNG
BLOC1S1 NAPG
BLOC1S1 GUSB
BLOC1S1 MYL6B
BLOC1S1 CAPZA2
BLOC1S1 SURF1
BLOC1S1 COX6C
BLOC1S1 TNPO1
BLOC1S1 ZNF32
KIAA0430 BRD2
KIAA0430 FOXO1
KIAA0430 DARS
KIAA0430 TMED10
KIAA0430 LAPTM5
KIAA0430 RCOR1
KIAA0430 SON
KIAA0430 GNB1
KIAA0430 KTN1
KIAA0430 GGA3
KIAA0430 LARP4B
KIAA0430 PAFAH1B1
KIAA0430 PHF3
KIAA0430 RHOA
KIAA0430 AIM1
KIAA0430 LBR
KIAA0430 DAZAP2
KIAA0430 PPP2R2A
KIAA0430 CCNI
KIAA0430 SLC7A6
KIAA0430 TOPBP1
KIAA0430 SFRS4
KIAA0430 MAP3K4
KIAA0430 BCL6
KIAA0430 GTF2I
KIAA0430 DYRK1A
KIAA0430 MSN
KIAA0430 ZRSR2
KIAA0430 CLK2
KIAA0430 SFRS5
KIAA0430 NFATC3
KIAA0430 PI4KA
KIAA0430 SLC9A6
KIAA0430 SHC1
KIAA0430 PNN
KIAA0430 SAFB
KIAA0430 SERINC3
KIAA0430 CYTH1
KIAA0430 SMARCA2
KIAA0430 SFRS11
KIAA0430 FLI1
KIAA0430 EPS15
KIAA0430 CTCF
KIAA0430 XPO1
KIAA0430 CD99
KIAA0430 TOP2B
KIAA0430 PMS2L5
KIAA0430 RRP1B
KIAA0430 RBM25
KIAA0430 VGLL4
KIAA0430 MARCH6
KIAA0430 ALDH9A1
KIAA0430 NUMB
KIAA0430 UBXN4
KIAA0430 CHERP
KIAA0430 WAPAL
ATP5F1 UBE2D3
ATP5F1 RPL8
ATP5F1 H2AFZ
ATP5F1 VDAC2
ATP5F1 COPS5
ATP5F1 UBE2D2
ATP5F1 H3F3B
ATP5F1 RPS10
ATP5F1 RANBP1
ATP5F1 PSMD6
ATP5F1 RBBP4
ATP5F1 CCT7
ATP5F1 DDX39
ATP5F1 HDAC1
ATP5F1 TSN
ATP5F1 EEF1G
ATP5F1 SLC25A46
ATP5F1 RPA1
ATP5F1 DDOST
ATP5F1 TCEA1
ATP5F1 APEX1
ATP5F1 HNRNPM
ATP5F1 ATP5B
ATP5F1 PCBP2
ATP5F1 TUFM
ATP5F1 COX7C
ATP5F1 PRMT1
ATP5F1 CALM3
ATP5F1 RPS6
ATP5F1 EIF3E
ATP5F1 MRPL49
ATP5F1 PSMD14
ATP5F1 POLR2K
ATP5F1 ATP5A1
ATP5F1 DYNLL1
ATP5F1 PSMD8
ATP5F1 SRP9
ATP5F1 ETF1
ATP5F1 IARS
ATP5F1 NEDD8
ATP5F1 CALM2
ATP5F1 DAD1
ATP5F1 C1D
ATP5F1 CLNS1A
ATP5F1 PSMA2
ATP5F1 RPL36AL
ATP5F1 PSMB8
ATP5F1 SNRPB
ATP5F1 CUL1
ATP5F1 C11orf58
ATP5F1 MFAP1
ATP5F1 HNRNPC
ATP5F1 RPL11
ATP5F1 GUK1
ATP5F1 EIF4G2
ATP5F1 EIF2S2
ATP5F1 FNTA
ATP5F1 SSR1
ATP5F1 CYCS
ATP5F1 SLC25A5
ATP5F1 RPL29
ATP5F1 RPIA
ATP5F1 RPL10A
ATP5F1 ATP5G3
ATP5F1 CKS2
ATP5F1 PSMA1
ATP5F1 ATP6V1E1
ATP5F1 PSMA6
ATP5F1 RPS3
ATP5F1 HINT1
ATP5F1 RPL18
ATP5F1 BCLAF1
ATP5F1 UQCRC2
ATP5F1 SAP18
ATP5F1 PABPC1
ATP5F1 NUP205
ATP5F1 ATP5G2
ATP5F1 YBX1
ATP5F1 SUMO1
ATP5F1 MRPS12
ATP5F1 SDHC
ATP5F1 RBBP7
ATP5F1 FBL
ATP5F1 COX6A1
ATP5F1 NPM1
ATP5F1 MRPL23
ATP5F1 SEPT7
ATP5F1 TTC35
ATP5F1 ATP6V0B
ATP5F1 YWHAZ
ATP5F1 FKBP1A
ATP5F1 SFRS9
ATP5F1 HMGB2
ATP5F1 EFEMP2
ATP5F1 PHB2
ATP5F1 PHB
ATP5F1 SDHB
ATP5F1 ARPC1A
ATP5F1 PPT1
ATP5F1 ACP1
ATP5F1 ARF4
ATP5F1 GNB1
ATP5F1 ELF1
ATP5F1 HNRNPF
ATP5F1 UBE2I
ATP5F1 RPL35A
ATP5F1 AZIN1
ATP5F1 HNRNPH1
LRPAP1 PUF60
LRPAP1 SON
LRPAP1 ARCN1
LRPAP1 PFN1
LRPAP1 PABPC4
LRPAP1 COMT
LRPAP1 RHOA
LRPAP1 NDUFA9
LRPAP1 SCAP
LRPAP1 IMMT
LRPAP1 DNMT1
LRPAP1 PRMT2
LRPAP1 CHD4
LRPAP1 MYL12A
LRPAP1 APRT
LRPAP1 USP14
LRPAP1 IRAK1
LRPAP1 PSMC1
LRPAP1 PPP4C
LRPAP1 XRCC6
LRPAP1 TROVE2
LRPAP1 PPP1R11
LRPAP1 HADHB
LRPAP1 RNPS1
LRPAP1 C1QBP
LRPAP1 MAN2B1
LRPAP1 ECHS1
LRPAP1 BLVRA
LRPAP1 ACO2
LRPAP1 EIF3CL
LRPAP1 JUNB
LRPAP1 PPP1CC
LRPAP1 P4HB
LRPAP1 PSMB4
LRPAP1 MRPL28
LRPAP1 SF3B2
LRPAP1 MGAT1
LRPAP1 ALDH9A1
LRPAP1 EIF4H
LRPAP1 BOP1
LRPAP1 ITGB1
LRPAP1 TMED10
LRPAP1 DNAJB1
LRPAP1 DYNLL1
LRPAP1 ATP6V1F
LRPAP1 FAM50A
LRPAP1 ALAS1
LRPAP1 UBB
LRPAP1 PCBP1
LRPAP1 DCTN2
LRPAP1 PSMB3
LRPAP1 SNRPF
LRPAP1 SLC20A1
LRPAP1 TSC22D1
LRPAP1 LAMP1
LRPAP1 SNRNP70
LRPAP1 PSAP
LRPAP1 ACLY
LRPAP1 UBE2L3
LRPAP1 COPB1
LRPAP1 DPYSL2
LRPAP1 GARS
LRPAP1 CLNS1A
LRPAP1 TALDO1
LRPAP1 STX4
LRPAP1 HNRNPK
LRPAP1 AP2M1
LRPAP1 HK1
LRPAP1 PRDX3
LRPAP1 PRKACA
LRPAP1 ANXA2
LRPAP1 TBCB
LRPAP1 XPO1
LRPAP1 NFKBIA
LRPAP1 QARS
LRPAP1 PSMC3
LRPAP1 CCT8
LRPAP1 FKBP2
LRPAP1 KDELR2
LRPAP1 TNFAIP3
LRPAP1 CHERP
LRPAP1 HSF1
LRPAP1 ARF1
LRPAP1 SAFB
LRPAP1 SHC1
LRPAP1 PSMD2
LRPAP1 CTPS
LRPAP1 TSG101
LRPAP1 MAPRE1
LRPAP1 PSMC5
LRPAP1 UBA52
LRPAP1 ATP6V1E1
LRPAP1 ACOT7
LRPAP1 MSN
LRPAP1 RPN1
LRPAP1 ATP6AP1
LRPAP1 NCOR2
LRPAP1 LHFPL2
LRPAP1 CALM3
LRPAP1 GLUL
LRPAP1 RAD23A
LRPAP1 ECH1
LRPAP1 NDUFV2
LRPAP1 NOMO1
LRPAP1 COX8A
LRPAP1 FUCA1
LRPAP1 GSN
LRPAP1 IRF9
LRPAP1 SPTAN1
LRPAP1 IL15RA
LRPAP1 ATOX1
LRPAP1 HDLBP
LRPAP1 EFR3A
LRPAP1 POLD2
LRPAP1 PRDX1
LRPAP1 SIK1
LRPAP1 NAP1L4
LRPAP1 GPNMB
LRPAP1 HYOU1
LRPAP1 GUSB
LRPAP1 GNB2
LRPAP1 LAGE3
LRPAP1 AARS
LRPAP1 NFE2L1
LRPAP1 TCN2
LRPAP1 COX6B1
LRPAP1 STIP1
LRPAP1 ATP6V1B2
LRPAP1 PSME2
LRPAP1 ZYX
LRPAP1 RPN2
LRPAP1 COX5B
LRPAP1 PPP2R2A
LRPAP1 UQCRC1
LRPAP1 NDUFB7
LRPAP1 PSMD4
LRPAP1 EFEMP2
LRPAP1 CPSF1
LRPAP1 PRCP
LRPAP1 SARS
LRPAP1 BMS1
LRPAP1 IFNGR2
LRPAP1 BCAP31
LRPAP1 ATP5D
LRPAP1 PI4KA
LRPAP1 FH
LRPAP1 HNRNPU
LRPAP1 PSME1
LRPAP1 COPS6
LRPAP1 HSP90B1
LRPAP1 ATP6V0C
LRPAP1 SNRPD2
LRPAP1 CD81
LRPAP1 HSPH1
LRPAP1 HSD17B4
LRPAP1 MYL6B
LRPAP1 ATXN2L
P2RY6 SAA1
GNB2 ARPC1B
GNB2 TMED10
GNB2 ATP6V1F
GNB2 LOC100131892
GNB2 STIP1
GNB2 ATP6V0D1
GNB2 PAICS
GNB2 LHFPL2
GNB2 SNX17
GNB2 PREP
GNB2 PRDX4
GNB2 SLC25A3
GNB2 SDHB
GNB2 CCT7
GNB2 IRAK1
GNB2 NFKB1
GNB2 AP2S1
GNB2 SSR4
GNB2 IFNGR2
GNB2 COX5B
GNB2 VDAC2
GNB2 CYBA
GNB2 EIF3F
GNB2 DDOST
GNB2 ECH1
GNB2 PRMT5
GNB2 CAPN1
GNB2 SRI
GNB2 GNB1
GNB2 ATP5B
GNB2 PSMB8
GNB2 GPI
GNB2 PSMA6
GNB2 FDPS
GNB2 POLD1
GNB2 DNAJA1
GNB2 CUL1
GNB2 P4HB
GNB2 TXNRD1
GNB2 SAA1
GNB2 PDIA6
GNB2 AMPD3
GNB2 HSPH1
GNB2 AKT1
GNB2 C11orf58
GNB2 ARF1
GNB2 KDELR2
GNB2 LAMP2
GNB2 GUK1
FABP6 TFAP2B
CSRP1 ACTG1
CSRP1 PEA15
CSRP1 COMT
CSRP1 NDUFA9
CSRP1 UBXN1
CSRP1 ATP5J
CSRP1 HTATSF1
CSRP1 USP14
CSRP1 GLRX
CSRP1 PSMC1
CSRP1 CLTC
CSRP1 EED
CSRP1 PARK7
CSRP1 XRCC6
CSRP1 TTC1
CSRP1 ACO2
CSRP1 RBM4
CSRP1 TCEB1
CSRP1 DNAJA1
CSRP1 P4HB
CSRP1 TXNRD1
CSRP1 MRPL28
CSRP1 SSRP1
CSRP1 CCT4
CSRP1 UBE2L3
CSRP1 CLTA
CSRP1 EIF4H
CSRP1 RHOG
CSRP1 COX5A
CSRP1 TNIP1
CSRP1 PRDX1
CSRP1 LGALS1
CSRP1 PCBP1
CSRP1 DCTN2
CSRP1 IL1R1
CSRP1 NR1H3
CSRP1 UBL4A
CSRP1 COX7B
CSRP1 PSMC3
CSRP1 COPB1
CSRP1 ACTA2
CSRP1 GARS
CSRP1 DAD1
CSRP1 TALDO1
CSRP1 PSMD9
CSRP1 AP2M1
CSRP1 TAF10
CSRP1 SNRPB
CSRP1 MTHFS
CSRP1 YWHAH
CSRP1 RASSF2
CSRP1 ASAH1
CSRP1 PSMC2
CSRP1 SERPINB1
CSRP1 ATIC
CSRP1 IRAK1
CSRP1 COX6C
CSRP1 GUK1
CSRP1 ARPC1B
CSRP1 ARF1
CSRP1 TUBA1A
CSRP1 NONO
CSRP1 SHC1
CSRP1 MANF
CSRP1 CTPS
CSRP1 TSG101
CSRP1 CAPZA1
CSRP1 MAPRE1
CSRP1 IER2
CSRP1 CARS
CSRP1 RALY
CSRP1 ATP6V1E1
CSRP1 TOP1
CSRP1 MRPS22
CSRP1 ATF4
CSRP1 MAPK6
CSRP1 UPP1
CSRP1 ATP6V1F
CSRP1 RPN1
CSRP1 HTRA1
CSRP1 SPCS2
CSRP1 U2AF1
CSRP1 VBP1
CSRP1 NPC2
CSRP1 COX8A
CSRP1 PDXK
CSRP1 PDHA1
CSRP1 PPP1R7
CSRP1 MTHFD2
CSRP1 SPARC
CSRP1 SSR2
CSRP1 H2AFX
CSRP1 SQSTM1
CSRP1 SURF1
CSRP1 CCT8
CSRP1 ESD
CSRP1 AARS
CSRP1 COX6A1
CSRP1 SNRPG
CSRP1 POLD4
CSRP1 RAD23B
CSRP1 COX6B1
CSRP1 PSME2
CSRP1 IGBP1
CSRP1 ETFB
CSRP1 RPN2
CSRP1 FKBP1A
CSRP1 PPP2R2A
CSRP1 PSMD4
CSRP1 NCL
CSRP1 IFI30
CSRP1 PKM2
CSRP1 POLR2F
CSRP1 CYC1
CSRP1 MTMR6
CSRP1 AP2S1
CSRP1 PSMB7
CSRP1 SEPT8
CSRP1 IFNGR2
CSRP1 BCAP31
CSRP1 CBX1
CSRP1 FH
CSRP1 PPT1
CSRP1 SRI
CSRP1 GNB1
CSRP1 ARHGDIB
CSRP1 SSB
CSRP1 PSMA6
CSRP1 PSMB3
CSRP1 SMAD2
CSRP1 TPM1
CSRP1 LMAN2
CSRP1 SAP18
RBBP8 CAPZA1
RBBP8 EIF4A3
RBBP8 KIF11
RBBP8 U2AF1
RBBP8 ATP1B3
RBBP8 GLO1
RBBP8 DUT
RBBP8 NAP1L4
RBBP8 NUP88
RBBP8 MYO5B
RBBP8 CCNB1
RBBP8 SSB
RBBP8 PRIM1
RBBP8 EBNA1BP2
RBBP8 GINS1
RBBP8 DTYMK
DYNLT3 H3F3B
DYNLT3 DDX5
DYNLT3 EIF2S2
DYNLT3 XPO1
DYNLT3 VAMP7
DYNLT3 ARPC1A
DYNLT3 CAT
DYNLT3 ARL1
DYNLT3 ISCU
DYNLT3 MYL12A
DYNLT3 CCNG1
DYNLT3 MAP2K1
DYNLT3 ETF1
DYNLT3 TTC35
DYNLT3 SP3
DYNLT3 SUMO2
DYNLT3 ELF1
SLC6A6 GPR125
SLC6A6 GCKR
CLNS1A AIP
CLNS1A MYL12A
CLNS1A CDC16
CLNS1A APRT
CLNS1A HNRNPA2B1
CLNS1A XRCC6
CLNS1A TROVE2
CLNS1A TSN
CLNS1A RNPS1
CLNS1A EMG1
CLNS1A EIF3CL
CLNS1A EEF2
CLNS1A DNAJA1
CLNS1A PPP1CC
CLNS1A TXNRD1
CLNS1A TRAP1
CLNS1A CCT4
CLNS1A DYNLL1
CLNS1A ACAT1
CLNS1A SRP9
CLNS1A HAX1
CLNS1A DAZAP2
CLNS1A UBL4A
CLNS1A DAD1
CLNS1A MCM6
CLNS1A PSMC3
CLNS1A TTC3
CLNS1A TALDO1
CLNS1A SNRPB
CLNS1A EIF4A3
CLNS1A MTHFS
CLNS1A AP1B1
CLNS1A UBE4A
CLNS1A NONO
CLNS1A RARS
CLNS1A PSMB9
CLNS1A PSMB8
CLNS1A FXR1
CLNS1A ALDOA
CLNS1A MIF
CLNS1A PSMA1
CLNS1A PRPS2
CLNS1A TOP1
CLNS1A PSMD11
CLNS1A ATF4
CLNS1A CAP1
CLNS1A RAE1
CLNS1A RPN1
CLNS1A RAD23B
CLNS1A HINT1
CLNS1A LHFPL2
CLNS1A TUBA4A
CLNS1A LOC100131311
CLNS1A KPNA2
CLNS1A NUP205
CLNS1A DDT
CLNS1A SET
CLNS1A SQSTM1
CLNS1A CUL3
CLNS1A ATP5C1
CLNS1A AARS
CLNS1A PRKDC
CLNS1A DDX1
CLNS1A PPP2R2A
CLNS1A EFEMP2
CLNS1A NCL
CLNS1A CASP3
CLNS1A IFNGR2
CLNS1A UQCRH
CLNS1A KARS
CLNS1A CAPZA1
CLNS1A PSME1
CLNS1A UBE2I
CLNS1A SRP19
CLNS1A PSMB4
CLNS1A PSMC6
CLNS1A SNRPE
CLNS1A SNRPD3
CLNS1A DAP3
CLNS1A MORF4L2
CLNS1A ATP5J
CLNS1A DYRK1A
CLNS1A PPP4C
CLNS1A C1QBP
CLNS1A POLR2L
CLNS1A CDC123
CLNS1A PDIA6
CLNS1A CBFB
CLNS1A DDX39
CLNS1A RPA2
CLNS1A UBB
CLNS1A ALDH9A1
CLNS1A NAP1L1
CLNS1A PPP2CA
CLNS1A CCT5
CLNS1A RPL36AL
CLNS1A RPL10A
CLNS1A PPIA
CLNS1A XPO1
CLNS1A ASAH1
CLNS1A PSMC2
CLNS1A MFAP1
CLNS1A TARS
CLNS1A RPL19
CLNS1A ARF1
CLNS1A RDBP
CLNS1A TYMS
CLNS1A PSMD2
CLNS1A SNRPA
CLNS1A RPIA
CLNS1A PSMC5
CLNS1A METAP1
CLNS1A NIPA2
CLNS1A UBA52
CLNS1A TAF9
CLNS1A TATDN2
CLNS1A ATP5A1
CLNS1A ARD1A
CLNS1A PSMB1
CLNS1A RPS3
CLNS1A COX5B
CLNS1A USP10
CLNS1A BARD1
CLNS1A PSMB10
CLNS1A UQCRC2
CLNS1A SLC25A6
CLNS1A COX17
CLNS1A CCT6A
CLNS1A PRDX1
CLNS1A USP7
CLNS1A DDX21
CLNS1A ESD
CLNS1A ATP5O
CLNS1A LAGE3
CLNS1A COX6A1
CLNS1A RPN2
CLNS1A SPCS2
CLNS1A UFM1
CLNS1A TOPBP1
CLNS1A CBX1
CLNS1A RAD21
CLNS1A COPS6
CLNS1A CTCF
CLNS1A SNRPD2
CLNS1A SMAD2
CLNS1A CAPZA2
CLNS1A HSP90AB1
CLNS1A DNMT1
CLNS1A SON
CLNS1A UBE2A
CLNS1A COMT
CLNS1A NDUFA9
CLNS1A NACA
CLNS1A RPS10
CLNS1A IMMT
CLNS1A PSMD6
CLNS1A GNB2L1
CLNS1A DECR1
CLNS1A RPS7
CLNS1A PSMC1
CLNS1A CLTC
CLNS1A C21orf33
CLNS1A GINS1
CLNS1A HADHB
CLNS1A TTC1
CLNS1A ECHS1
CLNS1A RBM4
CLNS1A TCEB1
CLNS1A CKAP5
CLNS1A SEC14L1
CLNS1A PRMT1
CLNS1A TOP2B
CLNS1A OXA1L
CLNS1A NARS
CLNS1A ASNS
CLNS1A YWHAB
CLNS1A EIF4H
CLNS1A PWP1
CLNS1A UQCRB
CLNS1A USP9X
CLNS1A COX5A
CLNS1A HSP90AA1
CLNS1A HMGB1
CLNS1A TRIP12
CLNS1A PCBP1
CLNS1A DCTN2
CLNS1A EXOSC7
CLNS1A ZNF146
CLNS1A TAF10
CLNS1A HNRNPK
CLNS1A AP2M1
CLNS1A H3F3A
CLNS1A CCNB1
CLNS1A UCHL3
CLNS1A HNRNPA1
CLNS1A C11orf58
CLNS1A ATIC
CLNS1A COX6C
CLNS1A EIF2S2
CLNS1A EZR
CLNS1A ATR
CLNS1A FNTA
CLNS1A NSMAF
CLNS1A FUS
CLNS1A CCNG1
CLNS1A ATP6V1E1
CLNS1A MRPS22
CLNS1A DNAJB1
CLNS1A MRPL12
CLNS1A HARS
CLNS1A U2AF1
CLNS1A BCLAF1
CLNS1A ECH1
CLNS1A SAP18
CLNS1A RPL36A
CLNS1A HDLBP
CLNS1A EFR3A
CLNS1A SUMO1
CLNS1A SSR2
CLNS1A MLH1
CLNS1A MRPS12
CLNS1A NDUFS8
CLNS1A CSE1L
CLNS1A FBL
CLNS1A UBXN4
CLNS1A SNRPG
CLNS1A NPM1
CLNS1A MRPL23
CLNS1A COX6B1
CLNS1A YWHAE
CLNS1A TAF7
CLNS1A SFRS9
CLNS1A MTMR6
CLNS1A FH
CLNS1A COMMD1
CLNS1A QARS
CLNS1A SUZ12
CLNS1A HSP90B1
CLNS1A ARHGDIB
CLNS1A PSMA6
CLNS1A EPS15
CLNS1A SNRPB2
CLNS1A DBI
CLNS1A EIF1
CLNS1A HSPH1
CLNS1A HMGB2
CLNS1A LAMP2
CLNS1A PUF60
CLNS1A ARCN1
CLNS1A COPS5
CLNS1A HTATSF1
CLNS1A RHEB
CLNS1A GLRX
CLNS1A NASP
CLNS1A EED
CLNS1A PARK7
CLNS1A PSMD7
CLNS1A EEF1G
CLNS1A ARPC1A
CLNS1A CLIC1
CLNS1A HNRNPU
CLNS1A CTNNB1
CLNS1A KIAA0174
CLNS1A VDAC2
CLNS1A TUFM
CLNS1A COX7C
CLNS1A RPL38
CLNS1A VDAC1
CLNS1A RBM39
CLNS1A MRPL28
CLNS1A TOMM20
CLNS1A RBMX
CLNS1A NUBP1
CLNS1A RAB21
CLNS1A TOP2A
CLNS1A RPL6
CLNS1A SRP14
CLNS1A UBE2L3
CLNS1A COPB1
CLNS1A GTF2A2
CLNS1A ILF2
CLNS1A PSME4
CLNS1A PSMD9
CLNS1A PSMA2
CLNS1A PRDX3
CLNS1A PTDSS1
CLNS1A BAG1
CLNS1A YY1
CLNS1A ZNHIT3
CLNS1A YWHAH
CLNS1A RRP1B
CLNS1A IMPDH2
CLNS1A LOC1720
CLNS1A PTTG1IP
CLNS1A HNRNPC
CLNS1A GNB1
CLNS1A SHC1
CLNS1A GLUD1
CLNS1A CYCS
CLNS1A AIMP1
CLNS1A HSPE1
CLNS1A ARL1
CLNS1A TSG101
CLNS1A MAPRE1
CLNS1A CARS
CLNS1A RRM1
CLNS1A MTIF2
CLNS1A CCT3
CLNS1A VBP1
CLNS1A EIF3F
CLNS1A RAD23A
CLNS1A TFAM
CLNS1A MDH1
CLNS1A MOBKL1B
CLNS1A PEBP1
CLNS1A ARPC2
CLNS1A SIK1
CLNS1A NAP1L4
CLNS1A H2AFX
CLNS1A CCT8
CLNS1A ARMCX6
CLNS1A TCP1
CLNS1A IGBP1
CLNS1A IQGAP1
CLNS1A UQCRC1
CLNS1A PSMD4
CLNS1A PTMA
CLNS1A RPL18
CLNS1A ATP1B3
CLNS1A CENPA
CLNS1A PDHB
CLNS1A PSMB7
CLNS1A SNRPF
CLNS1A PPT1
CLNS1A DUT
CLNS1A UFD1L
CLNS1A GRSF1
CLNS1A MYL6B
CLNS1A SSB
CLNS1A COX8A
CYFIP2 DNMT1
CYFIP2 USP9X
CYFIP2 CAPNS1
CYFIP2 NCKAP1L
CYFIP2 PRKDC
CYFIP2 SMARCA4
CYFIP2 ARHGDIA
CYFIP2 DCTN2
CYFIP2 DDX1
CYFIP2 RPN2
CYFIP2 RAB21
CYFIP2 DAZAP2
CYFIP2 HNRNPF
CYFIP2 BSG
CYFIP2 ATP1B3
CYFIP2 RBM10
CYFIP2 ACLY
CYFIP2 GOT2
CYFIP2 EED
CYFIP2 XRCC6
CYFIP2 LSP1
CYFIP2 HNRNPU
CYFIP2 ECH1
CYFIP2 SARS
CYFIP2 SAFB
CYFIP2 GPI
CYFIP2 SPTAN1
CYFIP2 CTCF
CYFIP2 EWSR1
CYFIP2 HNRNPA1
CYFIP2 SF3B2
CYFIP2 RRP1B
CYFIP2 PSMD2
CYFIP2 RBM25
CYFIP2 AP1B1
CYFIP2 PABPC4
CYFIP2 SDHA
A2M MPP1
A2M COMT
A2M SMARCA2
A2M ACOT7
A2M MAP4K1
A2M CDC25B
A2M IMMT
A2M LIMK1
A2M CHD4
A2M CLTC
A2M EIF3B
A2M XRCC6
A2M SLC2A5
A2M HADHB
A2M HNRNPU
A2M MAN2B1
A2M BLVRA
A2M TKT
A2M EIF3CL
A2M TCEB1
A2M PSMB2
A2M P4HB
A2M PRKACA
A2M C2
A2M SND1
A2M CCND1
A2M COX5A
A2M ATP6V1F
A2M MMP9
A2M PTP4A1
A2M MCM6
A2M PSMC3
A2M PSAP
A2M ACLY
A2M UBTF
A2M TCF3
A2M DPYSL2
A2M CCT5
A2M SPTAN1
A2M TALDO1
A2M HK1
A2M SAFB
A2M ALDOA
A2M POLR2A
A2M CHERP
A2M SEC24C
A2M GM2A
A2M TUBA1A
A2M SHC1
A2M CYCS
A2M ARHGDIA
A2M LAMB1
A2M COL1A2
A2M CARS
A2M RBM10
A2M MYO5A
A2M MRPS22
A2M COL4A2
A2M SNRPB
A2M COL6A2
A2M MYH9
A2M ATP6AP1
A2M HTRA1
A2M HARS
A2M CCT3
A2M GLUL
A2M RAD23A
A2M IL10RB
A2M ATP6V0C
A2M NOMO1
A2M TNIP1
A2M GSN
A2M SPI1
A2M PDHA1
A2M GRN
A2M PABPC1
A2M PRDX1
A2M AP3D1
A2M GPNMB
A2M SQSTM1
A2M AARS
A2M ADAR
A2M ACP2
A2M NCKAP1L
A2M GLA
A2M SMARCA4
A2M PSME2
A2M ETFB
A2M RPN2
A2M FASN
A2M HCFC1
A2M UQCRC1
A2M IFI30
A2M PRCP
A2M APOE
A2M CLTA
A2M FH
A2M HSPB1
A2M CD63
A2M CAD
SP3 EIF4G2
SP3 KTN1
SP3 ARCN1
SP3 DDX5
SP3 SRP9
SP3 AIMP1
SP3 PUF60
SP3 AHR
SP3 TRIP12
SP3 H3F3B
SP3 PSMD6
SP3 DARS
SP3 PSMA1
SP3 SLC25A46
SP3 COPB1
SP3 MS4A1
SP3 HINT1
SP3 SPCS2
SP3 ARPC1A
SP3 SAP18
SP3 ELF1
SP3 MOBKL1B
SP3 HNRNPC
SP3 ILF3
SP3 SNRPB2
SP3 XPO1
SP3 CUL1
SP3 CBFB
SP3 RBM39
SP3 RBM25
SP3 TANK
SP3 CCNG2
SP3 TUBGCP3
SP3 SSB
SP3 VGLL4
PSMC5 EDC4
PSMC5 KLF6
PSMC5 PUF60
PSMC5 KIAA0226
PSMC5 DAP3
PSMC5 TOP1
PSMC5 PABPC4
PSMC5 COMT
PSMC5 NDUFA9
PSMC5 BAT1
PSMC5 SCAP
PSMC5 SRPR
PSMC5 NACA
PSMC5 UBXN4
PSMC5 CDC25B
PSMC5 UBXN1
PSMC5 PIM1
PSMC5 PSMD6
PSMC5 PRMT2
PSMC5 RARS
PSMC5 CDC16
PSMC5 FXR1
PSMC5 HNRNPA2B1
PSMC5 PSMC1
PSMC5 CLTC
PSMC5 EIF3CL
PSMC5 GINS1
PSMC5 LAMP1
PSMC5 EED
PSMC5 PPP4C
PSMC5 XRCC6
PSMC5 ATR
PSMC5 IL10RA
PSMC5 SNRNP70
PSMC5 TSN
PSMC5 HADHB
PSMC5 RNPS1
PSMC5 ECHS1
PSMC5 KIAA0174
PSMC5 HNRNPM
PSMC5 CDC123
PSMC5 RBM4
PSMC5 TKT
PSMC5 NUP205
PSMC5 TCEB1
PSMC5 CKAP5
PSMC5 HMBS
PSMC5 PPP1CC
PSMC5 RPL38
PSMC5 DNAJA1
PSMC5 RDBP
PSMC5 CCT6A
PSMC5 MRPL28
PSMC5 AIMP1
PSMC5 NARS
PSMC5 ALDH9A1
PSMC5 POLRMT
PSMC5 SNRPN
PSMC5 EIF4H
PSMC5 AIP
PSMC5 OXA1L
PSMC5 MARS
PSMC5 TMED10
PSMC5 UQCRB
PSMC5 DDX39
PSMC5 DYNLL1
PSMC5 COX5A
PSMC5 TNIP1
PSMC5 FAM50A
PSMC5 ACAT1
PSMC5 UBB
PSMC5 USP7
PSMC5 HAX1
PSMC5 TRIP12
PSMC5 PCBP1
PSMC5 DCTN2
PSMC5 EXOSC7
PSMC5 PSMD7
PSMC5 RAB21
PSMC5 DAZAP2
PSMC5 MLH1
PSMC5 PTOV1
PSMC5 HSP90AB1
PSMC5 EPRS
PSMC5 PSMC3
PSMC5 POLR2L
PSMC5 TBCB
PSMC5 COPB1
PSMC5 TXNRD1
PSMC5 MAPKAPK3
PSMC5 ASNS
PSMC5 TCF3
PSMC5 DPYSL2
PSMC5 TAF10
PSMC5 PSMD9
PSMC5 HNRNPK
PSMC5 AP2M1
PSMC5 USP5
PSMC5 TALDO1
PSMC5 PTDSS1
PSMC5 IMMT
PSMC5 BAG1
PSMC5 YY1
PSMC5 LIG1
PSMC5 FSCN1
PSMC5 GTF2E2
PSMC5 XPO1
PSMC5 HNRNPA1
PSMC5 HMGB1
PSMC5 YWHAH
PSMC5 HYOU1
PSMC5 RRP1B
PSMC5 QARS
PSMC5 CARS
PSMC5 UNG
PSMC5 CUL3
PSMC5 WIPF2
PSMC5 UBE4A
PSMC5 SDHA
PSMC5 CHERP
PSMC5 COX6C
PSMC5 CXCR5
PSMC5 HSF1
PSMC5 ARF1
PSMC5 TUBA1A
PSMC5 PPP1R11
PSMC5 NONO
PSMC5 SHC1
PSMC5 GLUD1
PSMC5 HERPUD1
PSMC5 VDAC1
PSMC5 PSMD2
PSMC5 HSPE1
PSMC5 SNRPA
PSMC5 MANF
PSMC5 CTPS
PSMC5 TSG101
PSMC5 SMARCA2
PSMC5 PSME4
PSMC5 MAPRE1
PSMC5 RAD23A
PSMC5 ESD
PSMC5 METAP1
PSMC5 NIPA2
PSMC5 PCCB
PSMC5 AKR1B1
PSMC5 RBM10
PSMC5 TAF9
PSMC5 MRPS22
PSMC5 TATDN2
PSMC5 DNAJB1
PSMC5 PWP1
PSMC5 RAE1
PSMC5 RPN1
PSMC5 HTRA1
PSMC5 MTIF2
PSMC5 CCT3
PSMC5 USP10
PSMC5 VBP1
PSMC5 EIF3F
PSMC5 PSMB10
PSMC5 ECH1
PSMC5 LOC100131311
PSMC5 NOMO1
PSMC5 MFAP1
PSMC5 COX8A
PSMC5 TUFM
PSMC5 SNRPD2
PSMC5 SPTAN1
PSMC5 IL15RA
PSMC5 ATOX1
PSMC5 ADRM1
PSMC5 POLD2
PSMC5 ACLY
PSMC5 CHMP1A
PSMC5 SSR2
PSMC5 SET
PSMC5 CLPP
PSMC5 NAP1L4
PSMC5 NDUFS8
PSMC5 USP9X
PSMC5 DDX21
PSMC5 SURF1
PSMC5 SERTAD2
PSMC5 GUSB
PSMC5 LAGE3
PSMC5 AARS
PSMC5 LOC96610
PSMC5 CD63
PSMC5 PARK7
PSMC5 PUM1
PSMC5 IL10RB
PSMC5 NCKAP1L
PSMC5 COX6B1
PSMC5 PRKDC
PSMC5 PSME2
PSMC5 IGBP1
PSMC5 ETFB
PSMC5 DDX1
PSMC5 RPN2
PSMC5 SAFB
PSMC5 SPCS2
PSMC5 IRF3
PSMC5 CTDSP2
PSMC5 UQCRC1
PSMC5 AP1B1
PSMC5 PSMD4
PSMC5 EFEMP2
PSMC5 NCL
PSMC5 TOPBP1
PSMC5 E2F3
PSMC5 ATXN2
PSMC5 PRCP
PSMC5 PDHB
PSMC5 MYST3
PSMC5 KNTC1
PSMC5 AP2S1
PSMC5 PSMB7
PSMC5 RHOA
PSMC5 IFNGR2
PSMC5 PCK2
PSMC5 BCAP31
PSMC5 CBX1
PSMC5 ATP5D
PSMC5 PSMB4
PSMC5 FH
PSMC5 SNRPA1
PSMC5 RAD21
PSMC5 LYL1
PSMC5 EIF3I
PSMC5 PSME1
PSMC5 SUZ12
PSMC5 COPS6
PSMC5 SSB
PSMC5 ATP6V0C
PSMC5 CTCF
PSMC5 EWSR1
PSMC5 EIF3B
PSMC5 SNRPB
PSMC5 EIF1
PSMC5 SF3B2
PSMC5 PSMB3
PSMC5 HSPH1
PSMC5 SMAD2
PSMC5 TRAM2
PSMC5 SEC24C
PSMC5 MYL6B
PSMC5 STMN1
PSMC5 SAP18
HYOU1 MPP1
HYOU1 PUF60
HYOU1 COMT
HYOU1 SMARCA2
HYOU1 SCAP
HYOU1 CDC25B
HYOU1 CHD4
HYOU1 SERTAD2
HYOU1 HTATSF1
HYOU1 USP14
HYOU1 RNPEP
HYOU1 PSMC1
HYOU1 EDC4
HYOU1 BUD31
HYOU1 EED
HYOU1 PPP4C
HYOU1 IL10RA
HYOU1 PPP1R11
HYOU1 RNPS1
HYOU1 MAN2B1
HYOU1 EIF3CL
HYOU1 BCL3
HYOU1 P4HB
HYOU1 C5AR1
HYOU1 AMPD3
HYOU1 FAM50A
HYOU1 MGAT1
HYOU1 TBCB
HYOU1 MAP3K4
HYOU1 DNM2
HYOU1 POLRMT
HYOU1 CLTA
HYOU1 FOXO1
HYOU1 CCND1
HYOU1 TNIP1
HYOU1 PCBP1
HYOU1 DCTN2
HYOU1 LSP1
HYOU1 USP13
HYOU1 SNRNP70
HYOU1 ACLY
HYOU1 ACTA2
HYOU1 TCF3
HYOU1 DPYSL2
HYOU1 TALDO1
HYOU1 PCTK1
HYOU1 USP5
HYOU1 H3F3A
HYOU1 HK1
HYOU1 SAFB
HYOU1 PRKACA
HYOU1 LIG1
HYOU1 CPT1B
HYOU1 BAT3
HYOU1 XPO1
HYOU1 KPNB1
HYOU1 INPPL1
HYOU1 AP2M1
HYOU1 WIPF2
HYOU1 UBE4A
HYOU1 CHERP
HYOU1 SEC24C
HYOU1 HSF1
HYOU1 ELF4
HYOU1 TUBA1A
HYOU1 NONO
HYOU1 SHC1
HYOU1 FGFR1
HYOU1 SF3B2
HYOU1 UCP2
HYOU1 MANF
HYOU1 ATXN2
HYOU1 CARS
HYOU1 TOP1
HYOU1 COL4A2
HYOU1 MAPK1IP1L
HYOU1 TATDN2
HYOU1 MSN
HYOU1 RAE1
HYOU1 RPN1
HYOU1 MYH9
HYOU1 ATP6AP1
HYOU1 NCOR2
HYOU1 GLUL
HYOU1 PSMB10
HYOU1 ATP6V0C
HYOU1 NOMO1
HYOU1 CAPN1
HYOU1 BAT1
HYOU1 SPTAN1
HYOU1 ADRM1
HYOU1 DDX11
HYOU1 AP3D1
HYOU1 NAP1L4
HYOU1 SQSTM1
HYOU1 GUSB
HYOU1 AARS
HYOU1 SMC1A
HYOU1 ADAR
HYOU1 PUM1
HYOU1 CCNF
HYOU1 RAD23A
HYOU1 RPN2
HYOU1 YWHAE
HYOU1 IRF3
HYOU1 IDH3G
HYOU1 HUWE1
HYOU1 EFEMP2
HYOU1 MPRIP
HYOU1 PRCP
HYOU1 PCOLCE
HYOU1 BMS1
HYOU1 GOT2
HYOU1 SEPT8
HYOU1 BCAP31
HYOU1 PI4KA
HYOU1 FH
HYOU1 ARHGAP1
HYOU1 HSPB1
HYOU1 PRNP
HYOU1 C16orf35
HYOU1 ATP2A3
HYOU1 TYK2
HYOU1 TNFAIP3
HYOU1 HSP90B1
HYOU1 SART3
HYOU1 HCFC1
HYOU1 CTCF
HYOU1 BSG
HYOU1 TRIM26
HYOU1 CD81
HYOU1 UBAP2L
HYOU1 ATXN2L
DBT IFNA2
DBT GSK3B
DBT DSC3
DBT LOC1720
DBT CFDP1
CBR1 NR1H3
CBR1 ARID5A
CBR1 LGALS3
NAE1 ARL1
NAE1 ARCN1
NAE1 ATP5B
NAE1 DAP3
NAE1 RANBP1
NAE1 RARS
NAE1 CDC16
NAE1 ATP5J
NAE1 DECR1
NAE1 CCT7
NAE1 PSMC1
NAE1 PARK7
NAE1 TSN
NAE1 ARPC1A
NAE1 CLIC1
NAE1 H2AFZ
NAE1 VDAC2
NAE1 FDPS
NAE1 SSR1
NAE1 DNAJA1
NAE1 PDIA6
NAE1 UBE2D3
NAE1 UBE2L3
NAE1 PSMD14
NAE1 POLR2K
NAE1 HSPA4
NAE1 DYNLL1
NAE1 PSMD8
NAE1 RBMX
NAE1 SRP9
NAE1 ETF1
NAE1 IARS
NAE1 DAD1
NAE1 SLC25A3
NAE1 NFKB1
NAE1 PTGES3
NAE1 MCM3
NAE1 RPL36AL
NAE1 TMED10
NAE1 DGUOK
NAE1 CUL1
NAE1 CSTB
NAE1 ASAH1
NAE1 PSMC2
NAE1 C11orf58
NAE1 HNRNPC
NAE1 TARS
NAE1 PHB2
NAE1 GUK1
NAE1 EIF4G2
NAE1 EIF2S2
NAE1 GLUD1
NAE1 LOC100131892
NAE1 CYCS
NAE1 PSMB8
NAE1 HCCS
NAE1 MAPRE1
NAE1 ATP5G3
NAE1 RAB1A
NAE1 PSMA1
NAE1 SRP72
NAE1 SFRS3
NAE1 SPCS2
NAE1 PRMT5
NAE1 SAP18
NAE1 ATP5G2
NAE1 PRPS1
NAE1 SUMO1
NAE1 SSR2
NAE1 MRPS12
NAE1 RBBP7
NAE1 IK
NAE1 FBL
NAE1 ESD
NAE1 ATP5C1
NAE1 COX6A1
NAE1 NPM1
NAE1 TCP1
NAE1 TTC35
NAE1 RPN2
NAE1 FKBP1A
NAE1 SFRS9
NAE1 SUMO2
NAE1 SNRPD3
NAE1 PHB
NAE1 SDHB
NAE1 PDHB
NAE1 KARS
NAE1 PPT1
NAE1 SRI
NAE1 HNRNPF
NAE1 UQCRC2
NAE1 NCK1
NAE1 RAP1A
NAE1 HSD17B4
NAE1 SSB
NAE1 AMD1
TARS ARL1
TARS ARCN1
TARS VDAC2
TARS COPS5
TARS PABPC4
TARS RANBP1
TARS PSMD6
TARS RARS
TARS DECR1
TARS CCT7
TARS PARK7
TARS TSN
TARS H2AFZ
TARS APEX1
TARS HNRNPM
TARS ATP5B
TARS CDC123
TARS NCL
TARS TUFM
TARS DNAJA1
TARS PPP1CC
TARS P4HB
TARS PDIA6
TARS CBFB
TARS ASNS
TARS MYO5B
TARS EIF4H
TARS PSMD14
TARS ATP5A1
TARS HSPA4
TARS DYNLL1
TARS PSMA3
TARS UBB
TARS ETF1
TARS IARS
TARS EXOSC7
TARS NEDD8
TARS SLC25A3
TARS NFKB1
TARS ILF2
TARS PRDX3
TARS SNRPB
TARS EIF4A3
TARS PSMC2
TARS C11orf58
TARS ACTB
TARS HNRNPC
TARS EIF4G2
TARS EIF2S2
TARS NONO
TARS GLUD1
TARS LOC100131892
TARS PAICS
TARS PSME4
TARS MAPRE1
TARS TRA2A
TARS ATP5G3
TARS NIPA2
TARS PCCB
TARS PSMA1
TARS GCLC
TARS SRP72
TARS POLD4
TARS RPN1
TARS HINT1
TARS SPCS2
TARS BCLAF1
TARS PRMT5
TARS UQCRC2
TARS SAP18
TARS DDX5
TARS YBX1
TARS SUMO1
TARS USP7
TARS CCNB1
TARS FBL
TARS CCT8
TARS ATP5C1
TARS COX6A1
TARS NPM1
TARS DDX21
TARS PRKDC
TARS IGBP1
TARS IQGAP1
TARS HNRNPF
TARS PHB2
TARS AHCY
TARS GOT2
TARS PSMA6
TARS SNRPB2
TARS UBE2I
TARS UFD1L
TARS TCP1
TARS HSD17B4
TARS GLO1
TARS PSMC6
TARS AMD1
BAD PPP4C
BAD MRPL23
BAD RAD23A
BAD ATP6V1F
BAD PSMC3
BAD HAX1
BAD SRP14
BAD G0S2
TNPO1 SNRPE
TNPO1 TDG
TNPO1 KDM5A
TNPO1 KIAA0226
TNPO1 TAF10
TNPO1 PABPC4
TNPO1 PWP1
TNPO1 NACA
TNPO1 IMMT
TNPO1 PRMT2
TNPO1 SERTAD2
TNPO1 GNB2L1
TNPO1 FXR1
TNPO1 IER2
TNPO1 RPS7
TNPO1 DYRK1A
TNPO1 LOC100131311
TNPO1 XRCC6
TNPO1 RDBP
TNPO1 IL10RA
TNPO1 TROVE2
TNPO1 HNRNPU
TNPO1 ECHS1
TNPO1 KIAA0174
TNPO1 CAMLG
TNPO1 EMG1
TNPO1 RBM4
TNPO1 HMGB1
TNPO1 PPP1CC
TNPO1 RABGGTB
TNPO1 TXNRD1
TNPO1 RBM39
TNPO1 PMS2L5
TNPO1 ADRM1
TNPO1 MRPL28
TNPO1 RPS6
TNPO1 TBCB
TNPO1 BOP1
TNPO1 RPS27
TNPO1 COX5A
TNPO1 TNIP1
TNPO1 HSP90AA1
TNPO1 PGM1
TNPO1 USP4
TNPO1 PCBP1
TNPO1 DCTN2
TNPO1 HDAC2
TNPO1 PPIB
TNPO1 ZNF146
TNPO1 TLK1
TNPO1 PSMC3
TNPO1 GNG10
TNPO1 ACLY
TNPO1 NAP1L1
TNPO1 NOLC1
TNPO1 TCF3
TNPO1 CCT5
TNPO1 CAST
TNPO1 HNRNPK
TNPO1 USP5
TNPO1 H3F3A
TNPO1 HK1
TNPO1 YY1
TNPO1 HNRNPA1
TNPO1 MTHFS
TNPO1 PSME1
TNPO1 UNG
TNPO1 FKBP2
TNPO1 RNPS1
TNPO1 CHERP
TNPO1 CXCR5
TNPO1 EEF1D
TNPO1 NDUFA5
TNPO1 ARF1
TNPO1 ATR
TNPO1 SHC1
TNPO1 MAPK1IP1L
TNPO1 NSMAF
TNPO1 SF3B2
TNPO1 HSPE1
TNPO1 RB1CC1
TNPO1 MANF
TNPO1 FUS
TNPO1 TSG101
TNPO1 CYP1A2
TNPO1 RPL4
TNPO1 ATXN2
TNPO1 CPT1B
TNPO1 TATDN2
TNPO1 NDUFV2
TNPO1 FNTA
TNPO1 MTIF2
TNPO1 RPN1
TNPO1 CCT3
TNPO1 BARD1
TNPO1 U2AF1
TNPO1 PSMB10
TNPO1 ATP6V0C
TNPO1 NOMO1
TNPO1 BAT1
TNPO1 SLC25A6
TNPO1 PABPC1
TNPO1 PPP1R7
TNPO1 ZNF638
TNPO1 MTA1
TNPO1 ATOX1
TNPO1 EFR3A
TNPO1 RAE1
TNPO1 SET
TNPO1 NAP1L4
TNPO1 DDX21
TNPO1 SURF1
TNPO1 TCF4
TNPO1 BRD2
TNPO1 FEZ2
TNPO1 SNRPG
TNPO1 PUM1
TNPO1 IL10RB
TNPO1 COX6B1
TNPO1 SMARCA4
TNPO1 ETFB
TNPO1 DDX1
TNPO1 RPN2
TNPO1 YWHAE
TNPO1 PPP2R2A
TNPO1 UQCRC1
TNPO1 NDUFB7
TNPO1 PSMD4
TNPO1 TSN
TNPO1 AP2S1
TNPO1 BMS1
TNPO1 GOT2
TNPO1 IMPDH2
TNPO1 CBX1
TNPO1 FH
TNPO1 SNRPA1
TNPO1 LYL1
TNPO1 QARS
TNPO1 SUZ12
TNPO1 LEPROT
TNPO1 HSP90B1
TNPO1 EPS15
TNPO1 CTCF
TNPO1 EWSR1
TNPO1 BLVRA
TNPO1 GRSF1
TNPO1 TANK
TNPO1 SNAPC1
TNPO1 SRP14
TNPO1 MYL6B
TNPO1 CAPZA2
TNPO1 SSB
TNPO1 BRD8
CCND3 NAP1L1
CCND3 PARK7
CCND3 XRCC6
CCND3 FOXO1
CCND3 HADHB
CCND3 HNRNPU
CCND3 PRCP
CCND3 TUBA4A
CCND3 UBC
CCND3 SERPINB1
CCND3 LAMP1
CCND3 AIM1
CCND3 CXCR5
CCND3 RHOA
GM2A HCK
GM2A AARS
GM2A PCK2
GM2A MPP1
GM2A CD63
GM2A EIF3B
GM2A ACP2
GM2A EZH2
GM2A PSME2
GM2A TIMP2
GM2A PRDX1
GM2A HSP90AA1
GM2A VDAC1
GM2A WARS
GM2A FABP5L7
GM2A LGALS3
GM2A CAD
GM2A SIRPA
GM2A CYP27A1
GM2A IDH2
GM2A GAPDH
GM2A CHD4
GM2A IFI30
GM2A CTPS
GM2A MRPS22
GM2A HSPE1
GM2A EPRS
GM2A PSAP
GM2A ACLY
GM2A APOE
GM2A COMT
GM2A IFITM1
GM2A ACSL1
GM2A CTSA
GM2A CCT3
GM2A MPI
GM2A MAN2B1
GM2A GLUL
GM2A RAD23A
GM2A SOD2
GM2A SERPINA1
GM2A MCM3
GM2A TALDO1
GM2A IGF2R
GM2A CTSD
GM2A PDXK
GM2A ALDOA
GM2A ANXA2
GM2A EIF3CL
GM2A GLA
GM2A CKAP5
GM2A MT1A
GM2A PRKACA
GM2A YWHAH
GM2A TRAP1
GM2A HSPH1
GM2A CCNF
GM2A FAM50A
GM2A MGAT1
GM2A AP3D1
GM2A MCM7
GM2A GPNMB
GM2A SQSTM1
GM2A SND1
GM2A ATIC
GM2A BYSL
GM2A ATP6V1B2
RDBP SNRPE
RDBP PUF60
RDBP DAP3
RDBP TAF10
RDBP NDUFA9
RDBP UBXN1
RDBP PRMT2
RDBP MORF4L2
RDBP RARS
RDBP ATP5J
RDBP HNRNPA2B1
RDBP PSMC1
RDBP C21orf33
RDBP EED
RDBP PPP4C
RDBP XRCC6
RDBP SNRNP70
RDBP TSN
RDBP CLIC1
RDBP HADHB
RDBP SNRPA1
RDBP TTC1
RDBP POLR2L
RDBP CUL3
RDBP TRIP12
RDBP EMG1
RDBP RBM4
RDBP EIF3CL
RDBP TUFM
RDBP HMBS
RDBP PPP1CC
RDBP ARHGDIA
RDBP NARS
RDBP TMSB10
RDBP TOMM20
RDBP PWP1
RDBP PSMD14
RDBP SRPR
RDBP DYNLL1
RDBP COX5A
RDBP RBMX
RDBP HSP90AA1
RDBP ETF1
RDBP PGM1
RDBP FABP5L7
RDBP HAX1
RDBP GARS
RDBP SRP14
RDBP DCTN2
RDBP EXOSC7
RDBP HDAC2
RDBP POLR2F
RDBP PPIB
RDBP UBL4A
RDBP PSMB3
RDBP FH
RDBP EPRS
RDBP PSMC3
RDBP COPB1
RDBP TGIF1
RDBP CCT5
RDBP AP2M1
RDBP H3F3A
RDBP PTDSS1
RDBP IMMT
RDBP BAG1
RDBP UCHL3
RDBP ESPL1
RDBP HNRNPA1
RDBP HMGB1
RDBP MTHFS
RDBP PSME1
RDBP C11orf58
RDBP TXN2
RDBP IMPDH2
RDBP HNRNPC
RDBP COX6C
RDBP SUZ12
RDBP ARF1
RDBP ALDOA
RDBP SHC1
RDBP GLUD1
RDBP VDAC1
RDBP AIMP1
RDBP HSPE1
RDBP MANF
RDBP FUS
RDBP TSG101
RDBP APRT
RDBP SNRPB
RDBP METAP1
RDBP MIF
RDBP MRPS22
RDBP RRM1
RDBP ARD1A
RDBP RAE1
RDBP RPN1
RDBP MRPL12
RDBP COX5B
RDBP MTIF2
RDBP CCT3
RDBP USP10
RDBP BARD1
RDBP U2AF1
RDBP PSMB10
RDBP TFAM
RDBP LOC100131311
RDBP SAP18
RDBP BAT1
RDBP PEBP1
RDBP PPP1R7
RDBP DCI
RDBP ATOX1
RDBP CCT6A
RDBP POLD2
RDBP DDT
RDBP SUMO1
RDBP CHMP1A
RDBP SSR2
RDBP SET
RDBP MLH1
RDBP NAP1L4
RDBP CKS1B
RDBP NDUFS8
RDBP CSE1L
RDBP DDX21
RDBP SURF1
RDBP CCT8
RDBP ESD
RDBP ATP5C1
RDBP ARMCX6
RDBP AARS
RDBP COX6A1
RDBP EIF3B
RDBP MRPL23
RDBP COX6B1
RDBP GUSB
RDBP PSME2
RDBP ETFB
RDBP DDX1
RDBP RPN2
RDBP TROVE2
RDBP UQCRC1
RDBP NDUFB7
RDBP PSMD4
RDBP NCL
RDBP ATP1B3
RDBP DSTN
RDBP PRCP
RDBP PDHB
RDBP CYC1
RDBP MTMR6
RDBP BCAP31
RDBP CBX1
RDBP ATP5D
RDBP PSMB4
RDBP TCEB1
RDBP IL10RB
RDBP RNPS1
RDBP MPI
RDBP QARS
RDBP RING1
RDBP RAD23A
RDBP HSP90B1
RDBP ATIC
RDBP ECHS1
RDBP SNRPB2
RDBP CLPP
RDBP SRP19
RDBP MYL6B
RDBP SSB
RDBP BYSL
RDBP COX8A
ALDH2 COX17
ALDH2 CTSH
ALDH2 EIF1
ALDH2 CCT4
ALDH2 FTH1
ALDH2 GLRX
ALDH2 LGALS3
ALDH2 CTSK
PSMD2 SNRPD3
PSMD2 PUF60
PSMD2 DAP3
PSMD2 UBE4A
PSMD2 PABPC4
PSMD2 PWP1
PSMD2 NDUFA9
PSMD2 ZNHIT3
PSMD2 AIP
PSMD2 PIM1
PSMD2 PSMD6
PSMD2 BAG1
PSMD2 R3HDM1
PSMD2 PRMT2
PSMD2 CHD4
PSMD2 HERPUD1
PSMD2 NUBP1
PSMD2 CDC16
PSMD2 FXR1
PSMD2 HNRNPA2B1
PSMD2 IRAK1
PSMD2 PSMC1
PSMD2 BUD31
PSMD2 EED
PSMD2 PPP4C
PSMD2 XRCC6
PSMD2 IL10RA
PSMD2 PSMC3
PSMD2 TCEB1
PSMD2 HADHB
PSMD2 RNPS1
PSMD2 TTC1
PSMD2 ECHS1
PSMD2 NFKB1
PSMD2 ACO2
PSMD2 VDAC2
PSMD2 RBM4
PSMD2 GPI
PSMD2 ATOX1
PSMD2 PFN1
PSMD2 CKAP5
PSMD2 PPP1CC
PSMD2 GNB1
PSMD2 TXNRD1
PSMD2 PDIA6
PSMD2 DDX39
PSMD2 FAM50A
PSMD2 PSME1
PSMD2 CCT4
PSMD2 TBCB
PSMD2 DNM2
PSMD2 POLRMT
PSMD2 SND1
PSMD2 CLTA
PSMD2 EIF4H
PSMD2 RHOA
PSMD2 MARS
PSMD2 TMED10
PSMD2 MRPL28
PSMD2 DYNLL1
PSMD2 COX5A
PSMD2 ATP6V1F
PSMD2 PRDX1
PSMD2 HSP90AA1
PSMD2 UBB
PSMD2 USF2
PSMD2 SET
PSMD2 MMP9
PSMD2 TRIP12
PSMD2 PCBP1
PSMD2 DCTN2
PSMD2 EXOSC7
PSMD2 PKM2
PSMD2 RAB21
PSMD2 TOP2A
PSMD2 PPIB
PSMD2 TNFRSF1B
PSMD2 EIF3CL
PSMD2 HSP90AB1
PSMD2 MCM6
PSMD2 METAP1
PSMD2 PRKACA
PSMD2 LAMP1
PSMD2 SNRNP70
PSMD2 POLR2L
PSMD2 ALDH9A1
PSMD2 COPB1
PSMD2 HSPB1
PSMD2 GARS
PSMD2 PRDX3
PSMD2 NOLC1
PSMD2 TTC3
PSMD2 CAPNS1
PSMD2 PSMB3
PSMD2 PSMD9
PSMD2 HNRNPK
PSMD2 AP2M1
PSMD2 USP5
PSMD2 TALDO1
PSMD2 HK1
PSMD2 SAFB
PSMD2 PTDSS1
PSMD2 IMMT
PSMD2 DGUOK
PSMD2 SNRPB
PSMD2 SUZ12
PSMD2 MAPK1IP1L
PSMD2 ESPL1
PSMD2 SLC9A6
PSMD2 XPO1
PSMD2 EIF4A3
PSMD2 HNRNPA1
PSMD2 APRT
PSMD2 YWHAH
PSMD2 PSMD11
PSMD2 RRP1B
PSMD2 CCNF
PSMD2 UNG
PSMD2 MFAP1
PSMD2 RBM42
PSMD2 ATIC
PSMD2 SEC24C
PSMD2 CXCR5
PSMD2 LAGE3
PSMD2 HSF1
PSMD2 ARF1
PSMD2 ALDOA
PSMD2 EZR
PSMD2 NONO
PSMD2 MCM5
PSMD2 RARS
PSMD2 VDAC1
PSMD2 AIMP1
PSMD2 SNRPA
PSMD2 NUP93
PSMD2 MANF
PSMD2 CTPS
PSMD2 MYL9
PSMD2 PSME4
PSMD2 MAPRE1
PSMD2 NARS
PSMD2 RALY
PSMD2 PCCB
PSMD2 RBM10
PSMD2 ATP6V1E1
PSMD2 TAF10
PSMD2 TOP1
PSMD2 MRPS22
PSMD2 IARS
PSMD2 MDH1
PSMD2 ARD1A
PSMD2 MTIF2
PSMD2 RBBP7
PSMD2 LHFPL2
PSMD2 HARS
PSMD2 CCT3
PSMD2 USP10
PSMD2 BARD1
PSMD2 VBP1
PSMD2 EIF3F
PSMD2 RAD23A
PSMD2 ECH1
PSMD2 PRKCD
PSMD2 CAPN1
PSMD2 CLTC
PSMD2 BAT1
PSMD2 DNMT1
PSMD2 MOBKL1B
PSMD2 PDHA1
PSMD2 PEBP1
PSMD2 PPP1R7
PSMD2 NUP205
PSMD2 HDLBP
PSMD2 ADRM1
PSMD2 POLD2
PSMD2 ACAT1
PSMD2 USP7
PSMD2 MLH1
PSMD2 TK1
PSMD2 NAP1L4
PSMD2 NDUFS8
PSMD2 SQSTM1
PSMD2 IK
PSMD2 SURF1
PSMD2 CCT8
PSMD2 GUSB
PSMD2 MCM3
PSMD2 ARMCX6
PSMD2 AARS
PSMD2 SMC1A
PSMD2 LOC96610
PSMD2 SFRS9
PSMD2 PUM1
PSMD2 RAD23B
PSMD2 MRPL23
PSMD2 NCKAP1L
PSMD2 COX6B1
PSMD2 STIP1
PSMD2 PRKDC
PSMD2 GAPDH
PSMD2 PARK7
PSMD2 PSME2
PSMD2 IGBP1
PSMD2 DDX1
PSMD2 RPN2
PSMD2 TNIP1
PSMD2 SPCS2
PSMD2 YWHAE
PSMD2 TAF7
PSMD2 IDH3G
PSMD2 UQCRC1
PSMD2 AP1B1
PSMD2 PSMD4
PSMD2 EFEMP2
PSMD2 NCL
PSMD2 ATP1B3
PSMD2 PLCG2
PSMD2 PRCP
PSMD2 PDHB
PSMD2 ANXA11
PSMD2 COMMD1
PSMD2 AP2S1
PSMD2 BCAP31
PSMD2 KARS
PSMD2 CBX1
PSMD2 ATP5D
PSMD2 CTSH
PSMD2 MYL6B
PSMD2 FH
PSMD2 MPI
PSMD2 CAPZA1
PSMD2 TSN
PSMD2 QARS
PSMD2 PSMB10
PSMD2 COPS6
PSMD2 HSP90B1
PSMD2 CTDSP2
PSMD2 CTCF
PSMD2 UBE2I
PSMD2 EWSR1
PSMD2 UBL4A
PSMD2 EIF1
PSMD2 SSRP1
PSMD2 PSMB4
PSMD2 SSB
PSMD2 LAMP2
PSMD2 COX8A
SNRPA ATP1B3
SNRPA SON
SNRPA UBE2A
SNRPA PFN1
SNRPA PABPC4
SNRPA COMT
SNRPA PWP1
SNRPA PABPC1
SNRPA MAP4K1
SNRPA CDC25B
SNRPA SEC13
SNRPA IMMT
SNRPA PIM1
SNRPA LIMK1
SNRPA FXR1
SNRPA CTSA
SNRPA FARSA
SNRPA CHD4
SNRPA SERTAD2
SNRPA CDC16
SNRPA RNPS1
SNRPA HNRNPA2B1
SNRPA EZR
SNRPA PSMC1
SNRPA EDC4
SNRPA C21orf33
SNRPA NASP
SNRPA DNAJC2
SNRPA PPP4C
SNRPA XRCC6
SNRPA IL10RA
SNRPA PSMC3
SNRPA HADHB
SNRPA HNRNPU
SNRPA TTC1
SNRPA ECHS1
SNRPA UBC
SNRPA POU2F2
SNRPA CDC123
SNRPA ABL1
SNRPA GPI
SNRPA EIF3CL
SNRPA PSMD7
SNRPA CKAP5
SNRPA MBOAT7
SNRPA P4HB
SNRPA RFC4
SNRPA TRAP1
SNRPA CCT6A
SNRPA DDX39
SNRPA TGIF1
SNRPA MGAT1
SNRPA NARS
SNRPA DNM2
SNRPA POLRMT
SNRPA SND1
SNRPA BCAP31
SNRPA EIF4H
SNRPA RHOA
SNRPA MAP3K11
SNRPA PKN1
SNRPA SFRS4
SNRPA EZH2
SNRPA CD81
SNRPA TNIP1
SNRPA FAM50A
SNRPA HMGB1
SNRPA PCBP1
SNRPA DCTN2
SNRPA EXOSC7
SNRPA CAP1
SNRPA DAZAP2
SNRPA PPIB
SNRPA PTOV1
SNRPA HSP90AB1
SNRPA MTHFD1
SNRPA MCM6
SNRPA EPRS
SNRPA CASC3
SNRPA LAMP1
SNRPA SNRNP70
SNRPA ACLY
SNRPA HSPB1
SNRPA GARS
SNRPA CYP1A2
SNRPA DPYSL2
SNRPA TALDO1
SNRPA CAST
SNRPA SPTAN1
SNRPA HNRNPK
SNRPA AP2M1
SNRPA USP5
SNRPA CCT5
SNRPA HK1
SNRPA SAFB
SNRPA GANAB
SNRPA PRKACA
SNRPA MAPK1IP1L
SNRPA ESPL1
SNRPA HCLS1
SNRPA FAM120A
SNRPA KPNB1
SNRPA APRT
SNRPA MED12
SNRPA SRM
SNRPA CSNK1E
SNRPA TUBA4A
SNRPA AP1B1
SNRPA FASN
SNRPA MFAP1
SNRPA WIPF2
SNRPA RBM42
SNRPA ATIC
SNRPA SDHA
SNRPA CHERP
SNRPA SEC24C
SNRPA PDHB
SNRPA HARS
SNRPA ARF1
SNRPA BRD2
SNRPA RNPEP
SNRPA NONO
SNRPA SHC1
SNRPA MCM5
SNRPA VDAC1
SNRPA ARHGDIA
SNRPA SCRIB
SNRPA UCP2
SNRPA PUF60
SNRPA NUP93
SNRPA ECH1
SNRPA MANF
SNRPA FUS
SNRPA CTPS
SNRPA MYL9
SNRPA NOLC1
SNRPA YY1
SNRPA ATXN2
SNRPA CARS
SNRPA RALY
SNRPA LOC96610
SNRPA RBM10
SNRPA TOP1
SNRPA MRPS22
SNRPA SNRPB
SNRPA MSN
SNRPA BAT3
SNRPA RAE1
SNRPA RPN1
SNRPA MYH9
SNRPA ATP6AP1
SNRPA PSMB10
SNRPA CSNK2B
SNRPA MTIF2
SNRPA CCT3
SNRPA USP10
SNRPA RAD23A
SNRPA ATP6V0C
SNRPA NOMO1
SNRPA CAPN1
SNRPA RRM1
SNRPA NFATC1
SNRPA BAT1
SNRPA PDHA1
SNRPA PEBP1
SNRPA MTA1
SNRPA HNRNPA1
SNRPA HDLBP
SNRPA ADRM1
SNRPA POLD2
SNRPA DDX11
SNRPA TCIRG1
SNRPA PRDX1
SNRPA SET
SNRPA SIK1
SNRPA THOP1
SNRPA AP3D1
SNRPA TK1
SNRPA H2AFX
SNRPA SQSTM1
SNRPA DDX21
SNRPA UBXN4
SNRPA CCT8
SNRPA GUSB
SNRPA MCM3
SNRPA PHF15
SNRPA CSK
SNRPA AARS
SNRPA SMC1A
SNRPA ADAR
SNRPA EIF3B
SNRPA PUM1
SNRPA RAD23B
SNRPA CSNK2A2
SNRPA GGA3
SNRPA COX6B1
SNRPA STIP1
SNRPA PRKDC
SNRPA SMARCA4
SNRPA ETFB
SNRPA MUM1
SNRPA DDX1
SNRPA RPN2
SNRPA ARHGAP4
SNRPA IRF3
SNRPA AIMP2
SNRPA HCFC1
SNRPA UQCRC1
SNRPA NCL
SNRPA R3HDM1
SNRPA E2F3
SNRPA PLCG2
SNRPA KNTC1
SNRPA ANXA11
SNRPA CPSF1
SNRPA BMS1
SNRPA GOT2
SNRPA CD19
SNRPA CLTA
SNRPA CBX1
SNRPA ATP5D
SNRPA U2AF1
SNRPA FH
SNRPA ARHGAP1
SNRPA MPI
SNRPA CAPZA1
SNRPA PFKP
SNRPA STMN1
SNRPA QARS
SNRPA TYK2
SNRPA COPS6
SNRPA HSP90B1
SNRPA CAD
SNRPA MAP2K3
SNRPA IDH3G
SNRPA CTCF
SNRPA DGKZ
SNRPA EWSR1
SNRPA TRIM26
SNRPA SSRP1
SNRPA HMGA1
SNRPA ATXN2L
SNRPA LHFPL2
SNRPA BYSL
SNRPA COX8A
COPA NFKB1
COPA ELMO1
COPA GLUL
COPA GTF2I
PTP4A1 CSK
PTP4A1 ADAR
PTP4A1 ACP2
PTP4A1 TNIP1
PTP4A1 COMT
PTP4A1 PSME2
PTP4A1 ETFB
PTP4A1 MPP1
PTP4A1 CAPZA1
PTP4A1 MIF
PTP4A1 PRPS2
PTP4A1 HNRNPA2B1
PTP4A1 PSMC3
PTP4A1 KYNU
PTP4A1 GLUL
PTP4A1 CXCR5
PTP4A1 ALDOA
PTP4A1 MAPK1IP1L
PTP4A1 DDX11
PTP4A1 ORM1
PTP4A1 SQSTM1
PTP4A1 DDT
SPARCL1 ANXA1
SPARCL1 ENPP2
PRIM1 PSME2
ATXN2 COMT
ATXN2 SCAP
ATXN2 NACA
ATXN2 CDC25B
ATXN2 CHD4
ATXN2 SERTAD2
ATXN2 DYRK1A
ATXN2 EDC4
ATXN2 MAP3K11
ATXN2 XRCC6
ATXN2 IL10RA
ATXN2 HNRNPU
ATXN2 MAN2B1
ATXN2 KLF6
ATXN2 ABL1
ATXN2 EIF3CL
ATXN2 P4HB
ATXN2 ADRM1
ATXN2 MAP3K4
ATXN2 POLRMT
ATXN2 SFRS4
ATXN2 USP9X
ATXN2 TNIP1
ATXN2 DCTN2
ATXN2 DAZAP2
ATXN2 IRF7
ATXN2 LAMP1
ATXN2 SNRNP70
ATXN2 UBTF
ATXN2 DPYSL2
ATXN2 MAPK14
ATXN2 CAST
ATXN2 USP5
ATXN2 HK1
ATXN2 SAFB
ATXN2 FSCN1
ATXN2 CPT1B
ATXN2 WIPF2
ATXN2 CHERP
ATXN2 SEC24C
ATXN2 HSF1
ATXN2 RNPEP
ATXN2 SHC1
ATXN2 SF3B2
ATXN2 FUS
ATXN2 TSG101
ATXN2 CYP1A2
ATXN2 CARS
ATXN2 FOXO1
ATXN2 ATP6AP1
ATXN2 NCOR2
ATXN2 EIF2AK2
ATXN2 GGA3
ATXN2 ATP6V0C
ATXN2 STAT5A
ATXN2 NOMO1
ATXN2 SPTAN1
ATXN2 ATOX1
ATXN2 EFR3A
ATXN2 SQSTM1
ATXN2 GUSB
ATXN2 BRD2
ATXN2 PUM1
ATXN2 PNRC1
ATXN2 IL10RB
ATXN2 SMARCA4
ATXN2 RPN2
ATXN2 IRF3
ATXN2 R3HDM1
ATXN2 XPC
ATXN2 MYST3
ATXN2 MBOAT7
ATXN2 TNFRSF1B
ATXN2 SMARCC2
ATXN2 HSP90B1
ATXN2 CTCF
ATXN2 EWSR1
ATXN2 UBAP2L
ATXN2 ANKRD36B
ATXN2 ATXN2L
UBE2N SNRPE
UBE2N PHB2
UBE2N RPL8
UBE2N UBE2A
UBE2N CENPA
UBE2N PFN1
UBE2N COPS5
UBE2N PABPC4
UBE2N COMT
UBE2N PWP1
UBE2N NDUFA9
UBE2N TSN
UBE2N TLK1
UBE2N H3F3B
UBE2N DTYMK
UBE2N PSMD6
UBE2N MORF4L2
UBE2N RARS
UBE2N ATP5J
UBE2N DECR1
UBE2N HNRNPA2B1
UBE2N USP14
UBE2N PSMC1
UBE2N CLTC
UBE2N EED
UBE2N PARK7
UBE2N XRCC6
UBE2N NONO
UBE2N TROVE2
UBE2N EEF1G
UBE2N RNPS1
UBE2N C1QBP
UBE2N CAMLG
UBE2N VDAC2
UBE2N PSMB2
UBE2N RBM4
UBE2N GPI
UBE2N CDK4
UBE2N HMGB1
UBE2N DNAJA1
UBE2N PPP1CC
UBE2N RPL38
UBE2N TXNRD1
UBE2N PDIA6
UBE2N MRPL28
UBE2N RBM25
UBE2N RPS6
UBE2N UBE2L3
UBE2N EIF4H
UBE2N DDX39
UBE2N EZH2
UBE2N DYNLL1
UBE2N COX5A
UBE2N RBMX
UBE2N PSMA3
UBE2N TRIP12
UBE2N DCTN2
UBE2N EXOSC7
UBE2N NACA
UBE2N RAB21
UBE2N PPIB
UBE2N UBL4A
UBE2N PSMB3
UBE2N RPL6
UBE2N VAMP7
UBE2N TBCB
UBE2N TSG101
UBE2N GTF2A2
UBE2N NAP1L1
UBE2N GARS
UBE2N CAPZA1
UBE2N TCEB1
UBE2N TALDO1
UBE2N PSMD9
UBE2N AP2M1
UBE2N H3F3A
UBE2N MPHOSPH6
UBE2N SNRPB
UBE2N XPO1
UBE2N EIF4A3
UBE2N HNRNPA1
UBE2N RASSF2
UBE2N RRP1B
UBE2N PSMD4
UBE2N UQCRH
UBE2N PSMA2
UBE2N HNRNPC
UBE2N TUBA1A
UBE2N GLUD1
UBE2N CYCS
UBE2N MANF
UBE2N RPIA
UBE2N RPS6KA1
UBE2N MAPRE1
UBE2N ESD
UBE2N METAP1
UBE2N NIPA2
UBE2N NPM1
UBE2N TOP1
UBE2N PSMD11
UBE2N SRP72
UBE2N ATF4
UBE2N RRM1
UBE2N PSMA6
UBE2N PSMB1
UBE2N RPS3
UBE2N RPN1
UBE2N SPCS2
UBE2N RPL18
UBE2N CCT3
UBE2N USP10
UBE2N U2AF1
UBE2N VBP1
UBE2N TFAM
UBE2N TUBA4A
UBE2N NDUFV2
UBE2N RPA2
UBE2N TUFM
UBE2N EWSR1
UBE2N KPNA2
UBE2N HSP90AA1
UBE2N DCUN1D4
UBE2N NUP205
UBE2N CCT6A
UBE2N ARPC2
UBE2N SUMO1
UBE2N NME1
UBE2N MLH1
UBE2N CKS1B
UBE2N RBBP7
UBE2N DDX21
UBE2N CCT8
UBE2N CUL3
UBE2N ATP5O
UBE2N COX6A1
UBE2N SNRPG
UBE2N MRPL12
UBE2N RAD23B
UBE2N CEP57
UBE2N COX6B1
UBE2N IGBP1
UBE2N TANK
UBE2N DDX1
UBE2N GNL2
UBE2N YWHAE
UBE2N PPP2R2A
UBE2N SFRS9
UBE2N HMGB2
UBE2N PTMA
UBE2N NCL
UBE2N TOPBP1
UBE2N ZNF131
UBE2N PDHB
UBE2N IFNGR2
UBE2N KARS
UBE2N CBX1
UBE2N SNRPF
UBE2N RAD21
UBE2N DUT
UBE2N SUZ12
UBE2N SRI
UBE2N PCMT1
UBE2N ARHGDIB
UBE2N MAPK6
UBE2N SNRPB2
UBE2N SNRPD2
UBE2N EIF1
UBE2N HSPH1
UBE2N SMAD2
UBE2N SRP19
UBE2N CCNG1
UBE2N GLO1
UBE2N PSMC6
UBE2N COX8A
GCLC PSME4
GCLC EIF4A3
GCLC TSN
GCLC RARS
GCLC DECR1
GCLC AMD1
NDUFV2 SNRPE
NDUFV2 COMT
NDUFV2 PWP1
NDUFV2 NDUFA9
NDUFV2 ACOT7
NDUFV2 PRDX4
NDUFV2 MORF4L2
NDUFV2 ATP5J
NDUFV2 USP14
NDUFV2 PSMC1
NDUFV2 CLTC
NDUFV2 BUD31
NDUFV2 EED
NDUFV2 XRCC6
NDUFV2 HADHB
NDUFV2 HNRNPU
NDUFV2 CTNNB1
NDUFV2 CAMLG
NDUFV2 GPI
NDUFV2 TCEB1
NDUFV2 PSMB7
NDUFV2 MRPL28
NDUFV2 CCT4
NDUFV2 EIF4H
NDUFV2 DYNLL1
NDUFV2 COX5A
NDUFV2 HSP90AA1
NDUFV2 UBB
NDUFV2 FABP5L7
NDUFV2 LGALS1
NDUFV2 DCTN2
NDUFV2 PPIB
NDUFV2 PSMB3
NDUFV2 SNRPF
NDUFV2 GNG10
NDUFV2 COPB1
NDUFV2 TGIF1
NDUFV2 GARS
NDUFV2 TALDO1
NDUFV2 CAST
NDUFV2 HNRNPK
NDUFV2 AP2M1
NDUFV2 LGALS3
NDUFV2 CCT5
NDUFV2 PSMD7
NDUFV2 SNRPB
NDUFV2 ANXA2
NDUFV2 HNRNPA1
NDUFV2 ATIC
NDUFV2 COX6C
NDUFV2 VDAC1
NDUFV2 HSPE1
NDUFV2 MANF
NDUFV2 CAPZA1
NDUFV2 TOP1
NDUFV2 MRPS22
NDUFV2 ATF4
NDUFV2 UPP1
NDUFV2 RPN1
NDUFV2 COX5B
NDUFV2 CCT3
NDUFV2 USP10
NDUFV2 U2AF1
NDUFV2 LOC100131311
NDUFV2 NOMO1
NDUFV2 SAP18
NDUFV2 SLC25A6
NDUFV2 PPP1R7
NDUFV2 COX17
NDUFV2 MTHFD2
NDUFV2 ARPC2
NDUFV2 SUMO1
NDUFV2 NME1
NDUFV2 NAP1L4
NDUFV2 SQSTM1
NDUFV2 DDX21
NDUFV2 CCT8
NDUFV2 ESD
NDUFV2 COX6A1
NDUFV2 SNRPG
NDUFV2 MRPL23
NDUFV2 COX6B1
NDUFV2 MAPRE1
NDUFV2 PSME2
NDUFV2 RPN2
NDUFV2 GNL2
NDUFV2 UQCRC1
NDUFV2 NDUFB7
NDUFV2 PSMD4
NDUFV2 CASP3
NDUFV2 POLR2F
NDUFV2 PDHB
NDUFV2 GOT2
NDUFV2 CLTA
NDUFV2 FH
NDUFV2 RNPS1
NDUFV2 QARS
NDUFV2 SUZ12
NDUFV2 SRI
NDUFV2 HSP90B1
NDUFV2 SNRPD2
NDUFV2 HSPH1
NDUFV2 SRP19
NDUFV2 LAMP2
ECE1 SPTAN1
ECE1 ANXA11
ECE1 LIMK1
ECE1 AP1B1
ECE1 RNPEP
ECE1 SMARCC2
ECE1 CHD4
ECE1 CCR1
ECE1 NFKB2
ECE1 SMARCA4
ECE1 FARSA
ECE1 HK1
ECE1 COL6A1
ECE1 ATXN2L
ECE1 COL6A2
ECE1 POLR2A
ECE1 SEC24C
ECE1 MAPK1IP1L
ECE1 UPF1
MYH9 DNMT1
MYH9 COMT
MYH9 SMARCA2
MYH9 MAP4K1
MYH9 CDC25B
MYH9 LIMK1
MYH9 CHD4
MYH9 DYRK1A
MYH9 EDC4
MYH9 PCOLCE
MYH9 ARHGAP1
MYH9 MAN2B1
MYH9 PTPN1
MYH9 EIF3CL
MYH9 P4HB
MYH9 FAM50A
MYH9 POLRMT
MYH9 CD81
MYH9 MMP9
MYH9 COL1A1
MYH9 PTOV1
MYH9 IRF7
MYH9 LAMP1
MYH9 SNRNP70
MYH9 ACLY
MYH9 ZRSR2
MYH9 HSPB1
MYH9 UBTF
MYH9 DPYSL2
MYH9 USP5
MYH9 HK1
MYH9 SAFB
MYH9 PRKACA
MYH9 FSCN1
MYH9 MAPK1IP1L
MYH9 KPNB1
MYH9 MED12
MYH9 DOCK2
MYH9 INPPL1
MYH9 AP1B1
MYH9 WIPF2
MYH9 UBE4A
MYH9 SDHA
MYH9 CHERP
MYH9 SEC24C
MYH9 HSF1
MYH9 ELF4
MYH9 RNPEP
MYH9 EGR2
MYH9 ARHGDIA
MYH9 NUP93
MYH9 FUS
MYH9 YY1
MYH9 COL4A2
MYH9 CPT1B
MYH9 MSN
MYH9 COL6A2
MYH9 ATP6AP1
MYH9 NCOR2
MYH9 RBM42
MYH9 USP10
MYH9 RAD23A
MYH9 ATP6V0C
MYH9 NOMO1
MYH9 PRKCD
MYH9 CAPN1
MYH9 GRN
MYH9 SPTAN1
MYH9 DDX11
MYH9 GLG1
MYH9 AP3D1
MYH9 COL6A1
MYH9 COL6A3
MYH9 AARS
MYH9 SMC1A
MYH9 ADAR
MYH9 ACP2
MYH9 PUM1
MYH9 LGALS3BP
MYH9 GGA3
MYH9 NCKAP1L
MYH9 TAX1BP3
MYH9 SMARCA4
MYH9 ZYX
MYH9 RPN2
MYH9 IRF3
MYH9 HCFC1
MYH9 HUWE1
MYH9 R3HDM1
MYH9 ANXA11
MYH9 MBOAT7
MYH9 CLTA
MYH9 HADHB
MYH9 LSP1
MYH9 MPI
MYH9 PAM
MYH9 TYK2
MYH9 SMARCC2
MYH9 CTCF
MYH9 POLR2A
MYH9 CNN2
MYH9 TRIM26
MYH9 ATXN2L
EIF2AK2 CNP
EIF2AK2 SEC24C
EIF2AK2 DNAJB1
EIF2AK2 SAFB
EIF2AK2 PNRC1
EIF2AK2 IL10RB
EIF2AK2 USF2
EIF2AK2 IRF3
EIF2AK2 SERTAD2
EIF2AK2 E2F3
EIF2AK2 GSK3B
EIF2AK2 RELA
EIF2AK2 ANXA11
EIF2AK2 EDC4
EIF2AK2 MBOAT7
EIF2AK2 RAE1
EIF2AK2 PPP4C
EIF2AK2 HSF1
EIF2AK2 HSPB1
EIF2AK2 RNPS1
EIF2AK2 RAD23A
EIF2AK2 HNRNPK
EIF2AK2 SMARCC2
EIF2AK2 EMG1
EIF2AK2 LIG1
EIF2AK2 PEBP1
EIF2AK2 RFC4
EIF2AK2 BRPF1
EIF2AK2 MUM1
EIF2AK2 UNG
EIF2AK2 MAP3K4
EIF2AK2 SDHA
EIF2AK2 CHERP
EIF2AK2 BYSL
TPR UQCRB
TPR ARHGEF7
TPR KTN1
TPR ARCN1
TPR RBMX
TPR AIMP1
TPR ETF1
TPR WAPAL
TPR PCBP1
TPR PSIP1
TPR SRP14
TPR TAF7
TPR TRA2A
TPR MYL12A
TPR OGT
TPR DECR1
TPR HNRNPA2B1
TPR KARS
TPR SPCS2
TPR TSN
TPR EEF1G
TPR BCLAF1
TPR ZNF638
TPR RING1
TPR KIAA0174
TPR BAT1
TPR RBM4
TPR GOLGB1
TPR SFRS11
TPR EEF2
TPR SNRPB2
TPR PPP1CC
TPR OXA1L
TPR TANK
TPR TAX1BP1
TPR SSB
PSMB10 SNRPE
PSMB10 TDG
PSMB10 DAP3
PSMB10 TAF10
PSMB10 HSF1
PSMB10 COMT
PSMB10 PWP1
PSMB10 NDUFA9
PSMB10 ACOT7
PSMB10 NACA
PSMB10 POLD2
PSMB10 SEC13
PSMB10 IMMT
PSMB10 FARSA
PSMB10 PRMT2
PSMB10 SERTAD2
PSMB10 CDC16
PSMB10 APRT
PSMB10 RNPEP
PSMB10 PSMC1
PSMB10 CLTC
PSMB10 BUD31
PSMB10 PPP4C
PSMB10 XRCC6
PSMB10 IL10RA
PSMB10 PPP1R11
PSMB10 HADHB
PSMB10 RNPS1
PSMB10 POLR2L
PSMB10 KIAA0174
PSMB10 EMG1
PSMB10 RBM4
PSMB10 EIF3CL
PSMB10 HNRNPA1
PSMB10 COX7C
PSMB10 P4HB
PSMB10 MRPS22
PSMB10 TRAP1
PSMB10 DDX39
PSMB10 FAM50A
PSMB10 MGAT1
PSMB10 TMSB10
PSMB10 PABPC4
PSMB10 UBE2L3
PSMB10 LOC100131311
PSMB10 EIF4H
PSMB10 RHOG
PSMB10 DNAJB1
PSMB10 CCND1
PSMB10 COX5A
PSMB10 TNIP1
PSMB10 HSP90AA1
PSMB10 UBB
PSMB10 HAX1
PSMB10 PCBP1
PSMB10 DCTN2
PSMB10 EXOSC7
PSMB10 PPIB
PSMB10 UBL4A
PSMB10 PSMB3
PSMB10 TNFRSF1B
PSMB10 MTHFD1
PSMB10 EPRS
PSMB10 PSMC3
PSMB10 GNG10
PSMB10 PEA15
PSMB10 COPB1
PSMB10 GARS
PSMB10 CYP1A2
PSMB10 TCF3
PSMB10 CAPNS1
PSMB10 CCT5
PSMB10 HNRNPK
PSMB10 AP2M1
PSMB10 H3F3A
PSMB10 PTDSS1
PSMB10 UBXN1
PSMB10 YY1
PSMB10 MAPK1IP1L
PSMB10 MRPL28
PSMB10 KPNB1
PSMB10 ATP6V1B2
PSMB10 YWHAH
PSMB10 CLPP
PSMB10 PSME1
PSMB10 SERPINB1
PSMB10 ESD
PSMB10 RBM42
PSMB10 ATIC
PSMB10 PCK2
PSMB10 ARF1
PSMB10 TUBA1A
PSMB10 SHC1
PSMB10 VDAC1
PSMB10 SMC1A
PSMB10 HSPE1
PSMB10 MANF
PSMB10 MYL9
PSMB10 TSG101
PSMB10 PSME4
PSMB10 ALDOA
PSMB10 METAP1
PSMB10 CARS
PSMB10 AKR1B1
PSMB10 RBM10
PSMB10 PRPS2
PSMB10 PABPC1
PSMB10 PSMD11
PSMB10 TATDN2
PSMB10 RRM1
PSMB10 MTIF2
PSMB10 RPN1
PSMB10 COX5B
PSMB10 HARS
PSMB10 CCT3
PSMB10 USP10
PSMB10 RAD23A
PSMB10 ATP6V0C
PSMB10 STAT5A
PSMB10 NOMO1
PSMB10 SAP18
PSMB10 BAT1
PSMB10 PDXK
PSMB10 PEBP1
PSMB10 ATOX1
PSMB10 HDLBP
PSMB10 ADRM1
PSMB10 CSNK2B
PSMB10 DDT
PSMB10 SRPR
PSMB10 SSR2
PSMB10 ADORA2A
PSMB10 MLH1
PSMB10 FTH1
PSMB10 NAP1L4
PSMB10 NDUFS8
PSMB10 SQSTM1
PSMB10 DDX21
PSMB10 NMI
PSMB10 SURF1
PSMB10 CCT8
PSMB10 GUSB
PSMB10 ATP5O
PSMB10 ARMCX6
PSMB10 AARS
PSMB10 COX6A1
PSMB10 PARK7
PSMB10 ACP2
PSMB10 RAD23B
PSMB10 IL10RB
PSMB10 CCNF
PSMB10 COX6B1
PSMB10 STIP1
PSMB10 WARS
PSMB10 MAPRE1
PSMB10 PSME2
PSMB10 ETFB
PSMB10 DDX1
PSMB10 RPN2
PSMB10 FASN
PSMB10 CTDSP2
PSMB10 UQCRC1
PSMB10 PSMD4
PSMB10 GSTP1
PSMB10 NCL
PSMB10 E2F3
PSMB10 PRCP
PSMB10 PDHB
PSMB10 MYD88
PSMB10 AP2S1
PSMB10 IFNGR2
PSMB10 BCAP31
PSMB10 ATP5D
PSMB10 PREP
PSMB10 MYL6B
PSMB10 FH
PSMB10 MPI
PSMB10 CD63
PSMB10 QARS
PSMB10 RAE1
PSMB10 HSP90B1
PSMB10 PSMA6
PSMB10 EIF3B
PSMB10 EIF1
PSMB10 SF3B2
PSMB10 TALDO1
PSMB10 GBP2
PSMB10 PSMB4
PSMB10 MRPL23
PSMB10 SSB
PSMB10 BYSL
PSMB10 COX8A
SPI1 ADAR
SPI1 RNPEP
SPI1 CD81
SPI1 GLA
SPI1 ARHGDIA
SPI1 COMT
SPI1 SMARCA2
SPI1 ITGB7
SPI1 IRF3
SPI1 RAD23A
SPI1 RBM10
SPI1 EPRS
SPI1 SNRNP70
SPI1 MSN
SPI1 AP2S1
SPI1 VAT1
SPI1 CCND1
SPI1 TNFRSF1B
SPI1 MAN2B1
SPI1 CAPN1
SPI1 EIF3CL
SPI1 SPTAN1
SPI1 CTCF
SPI1 TCIRG1
SPI1 AP1B1
SPI1 PPP2R4
SPI1 ATXN2L
SPI1 MPP1
IVD KLF6
IVD BRPF1
IVD TCIRG1
PRDX1 SNRPE
PRDX1 NCL
PRDX1 PUF60
PRDX1 MRPL12
PRDX1 UBE2A
PRDX1 DAP3
PRDX1 SOX4
PRDX1 PPP1R7
PRDX1 PABPC4
PRDX1 COMT
PRDX1 PWP1
PRDX1 NDUFA9
PRDX1 ACOT7
PRDX1 LTA4H
PRDX1 SEC13
PRDX1 IMMT
PRDX1 LIMK1
PRDX1 IDH2
PRDX1 MORF4L2
PRDX1 RARS
PRDX1 ATP5J
PRDX1 HTATSF1
PRDX1 STMN1
PRDX1 HNRNPA2B1
PRDX1 PSMC1
PRDX1 CLTC
PRDX1 BUD31
PRDX1 GINS1
PRDX1 PPP4C
PRDX1 XRCC6
PRDX1 IL10RA
PRDX1 HMGB1
PRDX1 SLC2A5
PRDX1 CYC1
PRDX1 RNPS1
PRDX1 DNAJA1
PRDX1 POLR2L
PRDX1 HMGA1
PRDX1 IL15RA
PRDX1 VDAC2
PRDX1 MTHFD2
PRDX1 GPI
PRDX1 FDPS
PRDX1 TCEB1
PRDX1 CKAP5
PRDX1 PSMB2
PRDX1 P4HB
PRDX1 TXNRD1
PRDX1 CYCS
PRDX1 OXA1L
PRDX1 DDX39
PRDX1 FAM50A
PRDX1 CTSD
PRDX1 NARS
PRDX1 UBE2L3
PRDX1 SND1
PRDX1 EIF4H
PRDX1 RHOA
PRDX1 TMED10
PRDX1 RHOG
PRDX1 MRPL28
PRDX1 EZH2
PRDX1 DYNLL1
PRDX1 COX5A
PRDX1 TNIP1
PRDX1 HSP90AA1
PRDX1 UBB
PRDX1 ACTA2
PRDX1 FABP5L7
PRDX1 LGALS1
PRDX1 PCBP1
PRDX1 DCTN2
PRDX1 EXOSC7
PRDX1 PKM2
PRDX1 HSP90AB1
PRDX1 PPIB
PRDX1 UBL4A
PRDX1 PSMB3
PRDX1 SNRPF
PRDX1 MTHFD1
PRDX1 EPRS
PRDX1 PSMC3
PRDX1 PSAP
PRDX1 TBCB
PRDX1 APOC1
PRDX1 COPB1
PRDX1 GTF2A2
PRDX1 RPL18
PRDX1 GARS
PRDX1 NDUFS8
PRDX1 TALDO1
PRDX1 SOD2
PRDX1 HNRNPK
PRDX1 AP2M1
PRDX1 CCT5
PRDX1 AIMP2
PRDX1 PTDSS1
PRDX1 SNRPB
PRDX1 MAPK1IP1L
PRDX1 ESPL1
PRDX1 PPIA
PRDX1 HNRNPA1
PRDX1 CSTB
PRDX1 ASAH1
PRDX1 BCL2A1
PRDX1 SERPINB1
PRDX1 LOC1720
PRDX1 ATIC
PRDX1 COX6C
PRDX1 PGK1
PRDX1 ARF1
PRDX1 EIF3F
PRDX1 TUBA1A
PRDX1 NONO
PRDX1 TYMS
PRDX1 VDAC1
PRDX1 HSPE1
PRDX1 MANF
PRDX1 ATP6V1E1
PRDX1 CTPS
PRDX1 DTYMK
PRDX1 PSME4
PRDX1 CD46
PRDX1 ALDOA
PRDX1 IER2
PRDX1 UBA52
PRDX1 MIF
PRDX1 AKR1B1
PRDX1 RBM10
PRDX1 PRPS2
PRDX1 TOP1
PRDX1 CDKN3
PRDX1 MRPS22
PRDX1 ANXA2
PRDX1 RRM1
PRDX1 PSMA6
PRDX1 RAE1
PRDX1 UPP1
PRDX1 RPN1
PRDX1 COX5B
PRDX1 MTIF2
PRDX1 CCT3
PRDX1 BARD1
PRDX1 U2AF1
PRDX1 GLUL
PRDX1 RAD23A
PRDX1 TUBA4A
PRDX1 NOMO1
PRDX1 UQCRC2
PRDX1 ATP6V1F
PRDX1 PDXK
PRDX1 KPNA2
PRDX1 PDHA1
PRDX1 GLA
PRDX1 COX17
PRDX1 CHAF1A
PRDX1 LDHA
PRDX1 ATOX1
PRDX1 CCT6A
PRDX1 ARPC2
PRDX1 POLD2
PRDX1 DDT
PRDX1 NME1
PRDX1 SSR2
PRDX1 MLH1
PRDX1 FTH1
PRDX1 NAP1L4
PRDX1 GPNMB
PRDX1 H2AFX
PRDX1 SQSTM1
PRDX1 DDX21
PRDX1 SURF1
PRDX1 CCT8
PRDX1 CUL3
PRDX1 LAGE3
PRDX1 AARS
PRDX1 COX6A1
PRDX1 EIF3B
PRDX1 PSMD11
PRDX1 PSME2
PRDX1 MRPL23
PRDX1 NCKAP1L
PRDX1 COX6B1
PRDX1 EIF2S1
PRDX1 GAPDH
PRDX1 ATP6V1B2
PRDX1 PARK7
PRDX1 LGALS3
PRDX1 RAD23B
PRDX1 RPN2
PRDX1 CCT4
PRDX1 LHFPL2
PRDX1 PPP2R2A
PRDX1 UQCRC1
PRDX1 NDUFB7
PRDX1 PSMD4
PRDX1 GSTP1
PRDX1 ATP1B3
PRDX1 CENPA
PRDX1 DSTN
PRDX1 HADHB
PRDX1 PDHB
PRDX1 GOT2
PRDX1 IFNGR2
PRDX1 SNRPD3
PRDX1 CLTA
PRDX1 KARS
PRDX1 ATP5D
PRDX1 CTSH
PRDX1 FH
PRDX1 HNRNPU
PRDX1 C1QBP
PRDX1 SAP18
PRDX1 QARS
PRDX1 RRP1B
PRDX1 HSP90B1
PRDX1 MAPK6
PRDX1 ECHS1
PRDX1 SNRPB2
PRDX1 UBE2I
PRDX1 SNRPD2
PRDX1 DBI
PRDX1 HSPH1
PRDX1 ACO2
PRDX1 ATR
PRDX1 MAPRE1
PRDX1 BYSL
PRDX1 COX8A
NFKB2 LOXL1
NFKB2 BCL3
NFKB2 PKN1
NFKB2 ELF4
NFKB2 LSP1
NFKB2 LIMK1
NFKB2 RNPEP
NFKB2 GRB2
NFKB2 COL6A1
NFKB2 ADAM8
NFKB2 GANAB
NFKB2 SPTAN1
NFKB2 TCF3
NFKB2 SMARCC2
NFKB2 ATXN2L
NFKB2 ACTN1
NFKB2 COL6A2
NFKB2 POLR2A
NFKB2 HSPB1
NFKB2 MAPK1IP1L
TUBGCP3 SON
TUBGCP3 UBE2A
TUBGCP3 ARCN1
TUBGCP3 PABPC4
TUBGCP3 SMARCA2
TUBGCP3 NACA
TUBGCP3 PTPRC
TUBGCP3 DNMT1
TUBGCP3 FAM120A
TUBGCP3 MORF4L2
TUBGCP3 HERPUD1
TUBGCP3 CDC16
TUBGCP3 HTATSF1
TUBGCP3 RHEB
TUBGCP3 CAP1
TUBGCP3 TUBA1A
TUBGCP3 LOC100131311
TUBGCP3 EED
TUBGCP3 PARK7
TUBGCP3 ATR
TUBGCP3 TROVE2
TUBGCP3 RNPS1
TUBGCP3 CTNNB1
TUBGCP3 P4HB
TUBGCP3 TOP2B
TUBGCP3 RBM25
TUBGCP3 TBCB
TUBGCP3 MAP3K4
TUBGCP3 RHOA
TUBGCP3 ITGB1
TUBGCP3 TMED10
TUBGCP3 FOXO1
TUBGCP3 CD81
TUBGCP3 SRP9
TUBGCP3 LBR
TUBGCP3 DCTN2
TUBGCP3 DAZAP2
TUBGCP3 PREP
TUBGCP3 UBL4A
TUBGCP3 AP3D1
TUBGCP3 TSC22D1
TUBGCP3 LAMP1
TUBGCP3 ALDH9A1
TUBGCP3 COPB1
TUBGCP3 SFRS5
TUBGCP3 TTC3
TUBGCP3 HNRNPK
TUBGCP3 AP2M1
TUBGCP3 SAFB
TUBGCP3 YY1
TUBGCP3 PSMD6
TUBGCP3 HNRNPA1
TUBGCP3 RRP1B
TUBGCP3 PSME1
TUBGCP3 CUL3
TUBGCP3 PTTG1IP
TUBGCP3 KTN1
TUBGCP3 LOC728844
TUBGCP3 SHC1
TUBGCP3 WAPAL
TUBGCP3 MANF
TUBGCP3 TSG101
TUBGCP3 PHF3
TUBGCP3 MSN
TUBGCP3 RPN1
TUBGCP3 EPS15
TUBGCP3 HTRA1
TUBGCP3 DYRK1A
TUBGCP3 EIF3F
TUBGCP3 NOMO1
TUBGCP3 CAPN1
TUBGCP3 ZNF638
TUBGCP3 EFR3A
TUBGCP3 SSR2
TUBGCP3 MLH1
TUBGCP3 NAP1L4
TUBGCP3 TAX1BP1
TUBGCP3 UBXN4
TUBGCP3 GUSB
TUBGCP3 BRD2
TUBGCP3 DOCK2
TUBGCP3 ADAR
TUBGCP3 CXCR4
TUBGCP3 IQGAP1
TUBGCP3 RPN2
TUBGCP3 GNL2
TUBGCP3 PPP2R2A
TUBGCP3 UQCRC1
TUBGCP3 DDX1
TUBGCP3 R3HDM1
TUBGCP3 TOPBP1
TUBGCP3 PRCP
TUBGCP3 PSMC6
TUBGCP3 CBX1
TUBGCP3 ISCU
TUBGCP3 PI4KA
TUBGCP3 QARS
TUBGCP3 GNB1
TUBGCP3 IRF2
TUBGCP3 CTCF
TUBGCP3 EWSR1
TUBGCP3 TANK
TUBGCP3 SSB
TUBGCP3 HNRNPH1
TUBGCP3 LAMP2
CCNB1 H3F3A
CCNB1 SNRPE
CCNB1 EBP
CCNB1 PIM1
CCNB1 UBE2A
CCNB1 DAP3
CCNB1 MELK
CCNB1 VDAC2
CCNB1 NDUFA9
CCNB1 RANBP1
CCNB1 PSMD6
CCNB1 RARS
CCNB1 ATP5J
CCNB1 COL1A2
CCNB1 PSMC1
CCNB1 CLTC
CCNB1 EIF3B
CCNB1 XRCC6
CCNB1 PSMC3
CCNB1 HMGB1
CCNB1 CDKN3
CCNB1 DNAJA1
CCNB1 TTC1
CCNB1 HMGA1
CCNB1 CUL3
CCNB1 MYBL2
CCNB1 ATP5B
CCNB1 CDC123
CCNB1 GPI
CCNB1 CDK4
CCNB1 FDPS
CCNB1 TCEB1
CCNB1 CKAP5
CCNB1 COX7C
CCNB1 PRMT1
CCNB1 TXNRD1
CCNB1 CYCS
CCNB1 PDIA6
CCNB1 TRAP1
CCNB1 LBR
CCNB1 SSRP1
CCNB1 CCT4
CCNB1 MCM7
CCNB1 UBE2L3
CCNB1 POLD2
CCNB1 SND1
CCNB1 USP9X
CCNB1 EZH2
CCNB1 COX5A
CCNB1 RBMX
CCNB1 HSP90AA1
CCNB1 UBB
CCNB1 HAX1
CCNB1 SNRPC
CCNB1 TRIP12
CCNB1 DCTN2
CCNB1 PKM2
CCNB1 HDAC2
CCNB1 PSMD7
CCNB1 TOP2A
CCNB1 UBL4A
CCNB1 COX7B
CCNB1 FH
CCNB1 MCM6
CCNB1 H2AFX
CCNB1 SNRPB
CCNB1 ACLY
CCNB1 ASNS
CCNB1 PSMD9
CCNB1 DTYMK
CCNB1 GTF2A2
CCNB1 ILF2
CCNB1 CCT5
CCNB1 SOD2
CCNB1 CSE1L
CCNB1 AP2M1
CCNB1 TALDO1
CCNB1 AIMP2
CCNB1 DGUOK
CCNB1 UCHL3
CCNB1 ESPL1
CCNB1 PPIA
CCNB1 EIF4A3
CCNB1 HNRNPA1
CCNB1 YWHAH
CCNB1 AP1B1
CCNB1 ADA
CCNB1 PSMA2
CCNB1 ACO2
CCNB1 MFAP1
CCNB1 LOC1720
CCNB1 KDELR2
CCNB1 ATIC
CCNB1 MCM3
CCNB1 COX6C
CCNB1 PGK1
CCNB1 EIF2S2
CCNB1 NONO
CCNB1 FNTA
CCNB1 TYMS
CCNB1 VDAC1
CCNB1 HSPE1
CCNB1 SLC25A5
CCNB1 KIF2C
CCNB1 TSG101
CCNB1 MAPRE1
CCNB1 TAF9
CCNB1 CKS2
CCNB1 MIF
CCNB1 ATP6V1E1
CCNB1 TOP1
CCNB1 CDC20
CCNB1 MRPS22
CCNB1 MDH1
CCNB1 ARD1A
CCNB1 KIF11
CCNB1 RPN1
CCNB1 EIF2S1
CCNB1 COX5B
CCNB1 CCT3
CCNB1 U2AF1
CCNB1 VBP1
CCNB1 GLUL
CCNB1 TFAM
CCNB1 GARS
CCNB1 SAP18
CCNB1 SLBP
CCNB1 KPNA2
CCNB1 PDHA1
CCNB1 RPL36A
CCNB1 COX17
CCNB1 LDHA
CCNB1 CCT6A
CCNB1 ARPC2
CCNB1 MTIF2
CCNB1 DDT
CCNB1 NME1
CCNB1 SET
CCNB1 MLH1
CCNB1 TK1
CCNB1 GPNMB
CCNB1 GINS1
CCNB1 RBBP7
CCNB1 SQSTM1
CCNB1 MTHFD2
CCNB1 CCT8
CCNB1 ESD
CCNB1 ATP5O
CCNB1 COX6A1
CCNB1 SNRPG
CCNB1 POLD4
CCNB1 LOC96610
CCNB1 RAD23B
CCNB1 DDX21
CCNB1 PRKDC
CCNB1 GAPDH
CCNB1 ATP6V1B2
CCNB1 LGALS3
CCNB1 DDX1
CCNB1 PSMB2
CCNB1 ALDOA
CCNB1 ATP5G1
CCNB1 HSP90AB1
CCNB1 PSMD4
CCNB1 NCL
CCNB1 ATP1B3
CCNB1 CENPA
CCNB1 PDHB
CCNB1 MCM2
CCNB1 UQCRH
CCNB1 CTSH
CCNB1 SNRPF
CCNB1 RAD21
CCNB1 PRDX4
CCNB1 QARS
CCNB1 DUT
CCNB1 CTNNB1
CCNB1 HNRNPC
CCNB1 PSMA6
CCNB1 SNRPB2
CCNB1 TFRC
CCNB1 PSMB3
CCNB1 HSPH1
CCNB1 TCP1
CCNB1 HMGB2
CCNB1 PSMB4
CCNB1 SSB
CCNB1 COX8A
CCL21 C7
TCF4 BRD2
TCF4 TDG
TCF4 DNAJB1
TCF4 PUM1
TCF4 KIAA0226
TCF4 HSP90B1
TCF4 NACA
TCF4 PSME4
TCF4 CHD4
TCF4 TOPBP1
TCF4 GSK3B
TCF4 GOT2
TCF4 XRCC6
TCF4 IL10RA
TCF4 TROVE2
TCF4 USP10
TCF4 HADHB
TCF4 RNPS1
TCF4 CAST
TCF4 HNRNPK
TCF4 CAMLG
TCF4 LEPROT
TCF4 BAT1
TCF4 YY1
TCF4 LIG1
TCF4 MAPK1IP1L
TCF4 MMD
TCF4 HNRNPA1
TCF4 QARS
TCF4 NARS
TCF4 ALDH9A1
TCF4 MYL6B
TCF4 TGFBI
TCF4 SDHA
TCF4 SEC24C
RPL35A COX6A1
RPL35A NPM1
RPL35A UQCRB
RPL35A RPL8
RPL35A CD48
RPL35A SEPT7
RPL35A AIMP1
RPL35A RPL18A
RPL35A SNRPF
RPL35A RPL19
RPL35A TSN
RPL35A RPS10
RPL35A RPS3A
RPL35A RPL10A
RPL35A RPL9
RPL35A COX7B
RPL35A RPL6
RPL35A RPS28
RPL35A RPL29
RPL35A CCNG1
RPL35A TAF9
RPL35A RPL31
RPL35A RPS7
RPL35A RPL12
RPL35A ATP5A1
RPL35A RPS3
RPL35A RPS9
RPL35A HINT1
RPL35A SPCS2
RPL35A RPL18
RPL35A EEF1G
RPL35A VDAC2
RPL35A BCLAF1
RPL35A RPL23
RPL35A ACP1
RPL35A TCEA1
RPL35A RPL3
RPL35A ODC1
RPL35A RPL36AL
RPL35A BAG1
RPL35A RPL36A
RPL35A PSMD6
RPL35A RPL38
RPL35A SUMO1
RPL35A TCP1
RPL35A RPS6
RPL35A C11orf58
RPL35A EIF3E
RPL35A SDHC
RPL35A FBL
RPL35A ATP5O
RPL35A RPL11
RPL35A ZNF32
VCAN HTRA1
VCAN NNMT
VCAN COL3A1
VCAN THBS2
VCAN COL6A3
VCAN COL1A2
VCAN IL1R1
GZMK IFITM1
GZMK CD2
GZMK PNRC1
GZMK CLEC2B
GZMK CD3D
GZMK GZMA
GZMK CST3
GZMK TNFSF10
GZMK TRD@
GZMK LCP2
GZMK CUGBP2
GZMK IL32
SEPT7 ARCN1
SEPT7 COPS5
SEPT7 UBE2D2
SEPT7 CALM2
SEPT7 H3F3B
SEPT7 YWHAZ
SEPT7 PSMD6
SEPT7 RARS
SEPT7 CDC16
SEPT7 DECR1
SEPT7 CCT7
SEPT7 RBBP4
SEPT7 RPL9
SEPT7 H2AFZ
SEPT7 TCEA1
SEPT7 APEX1
SEPT7 ATP5B
SEPT7 PCBP2
SEPT7 VAMP7
SEPT7 PDIA6
SEPT7 CBFB
SEPT7 YBX1
SEPT7 UBE2D3
SEPT7 RBM25
SEPT7 IFNGR1
SEPT7 MATR3
SEPT7 PSMD14
SEPT7 POLR2K
SEPT7 DYNLL1
SEPT7 PSMD8
SEPT7 DDX5
SEPT7 SRP9
SEPT7 DCTN2
SEPT7 NEDD8
SEPT7 SLC25A3
SEPT7 EIF3E
SEPT7 GTF2A2
SEPT7 PTGES3
SEPT7 PSMA2
SEPT7 RPL36AL
SEPT7 ATP5G3
SEPT7 CUL1
SEPT7 CD47
SEPT7 PPP2R5C
SEPT7 PSMC2
SEPT7 C11orf58
SEPT7 KDELR2
SEPT7 EIF4G2
SEPT7 EIF2S2
SEPT7 SSR1
SEPT7 CYCS
SEPT7 MAPRE1
SEPT7 TRA2A
SEPT7 TMED10
SEPT7 EIF4A2
SEPT7 DARS
SEPT7 ME2
SEPT7 PSMA1
SEPT7 RPL29
SEPT7 TAF9
SEPT7 SFRS3
SEPT7 HINT1
SEPT7 ACP1
SEPT7 PRMT5
SEPT7 ARHGDIB
SEPT7 SUMO1
SEPT7 SDHC
SEPT7 RBBP7
SEPT7 ATP5C1
SEPT7 NDUFA4L2
SEPT7 GDI2
SEPT7 SFRS9
SEPT7 HMGB2
SEPT7 PHB2
SEPT7 SDHB
SEPT7 PDHB
SEPT7 TFDP1
SEPT7 DEK
SEPT7 RPS9
SEPT7 BCLAF1
SEPT7 HMGN3
SEPT7 SNX17
SEPT7 SRI
SEPT7 ELF1
SEPT7 SSR4
SEPT7 SMAD2
SEPT7 PSMB4
SEPT7 AZIN1
SDCBP EIF4G2
SDCBP SSR1
SDCBP LTA4H
SDCBP NCOA4
SDCBP SRP19
SDCBP IQGAP1
SDCBP CAT
SDCBP MORF4L2
SDCBP MYL12A
SDCBP ATP6V1E1
SDCBP PRCP
SDCBP CYBB
SDCBP CD164
SDCBP NFKB1
SDCBP ILF2
SDCBP RPN1
SDCBP PPT1
SDCBP HADHB
SDCBP GLUL
SDCBP ARF4
SDCBP PSME1
SDCBP SRI
SDCBP SLBP
SDCBP ALAS1
SDCBP P4HB
SDCBP ASAH1
SDCBP PSMC2
SDCBP HSD17B4
S100A13 COX7A1
S100A13 BTN3A2
PDIA3 PRDX4
PDIA3 IFI16
PDIA3 HSD17B4
PDIA3 MSN
PDIA3 ZFP36L2
PDIA3 CPSF1
ITPR3 IRF2
ITPR3 BRD2
ITPR3 IRF3
ITPR3 MYST3
ITPR3 EFR3A
ITPR3 TCF3
ITPR3 SAFB
ITPR3 SHC1
ITPR3 KIAA0174
ITPR3 SMARCA2
ITPR3 SNRNP70
ITPR3 BAT1
ITPR3 YY1
ITPR3 CHERP
ITPR3 SDHA
ACO1 HADHB
ACO1 PRCP
ACO1 RAD23A
ACO1 GLUL
ACO1 CAPG
ACO1 GPNMB
ACO1 MMP9
ACO1 SQSTM1
ACO1 CHI3L1
ICAM2 AIP
ICAM2 ATOX1
ICAM2 TUBA1A
ICAM2 SSR2
ICAM2 CD63
ICAM2 RPL36AL
ICAM2 UBA52
ICAM2 SCAP
ICAM2 SURF1
FKBP1A ARPC1B
FKBP1A DNMT1
FKBP1A XRCC5
FKBP1A PUF60
FKBP1A ACTG1
FKBP1A ARCN1
FKBP1A PEA15
FKBP1A PABPC4
FKBP1A COMT
FKBP1A YWHAZ
FKBP1A AIP
FKBP1A PSMD6
FKBP1A CDC16
FKBP1A STXBP3
FKBP1A ME2
FKBP1A CAP1
FKBP1A GLRX
FKBP1A PARK7
FKBP1A TSN
FKBP1A ARPC1A
FKBP1A PTDSS1
FKBP1A DDOST
FKBP1A HNRNPM
FKBP1A VDAC2
FKBP1A HNRNPA2B1
FKBP1A ILF3
FKBP1A DNAJA1
FKBP1A HDLBP
FKBP1A PRMT1
FKBP1A PDIA6
FKBP1A CBFB
FKBP1A CALM3
FKBP1A UBE2L3
FKBP1A EIF4H
FKBP1A RHOG
FKBP1A DDX39
FKBP1A DYNLL1
FKBP1A PSMD8
FKBP1A RPA2
FKBP1A PSMA3
FKBP1A ETF1
FKBP1A IARS
FKBP1A EXOSC7
FKBP1A NEDD8
FKBP1A EEF2
FKBP1A SLC25A3
FKBP1A LAMP1
FKBP1A NFKB1
FKBP1A PSMD9
FKBP1A AP2M1
FKBP1A PRDX3
FKBP1A RPL36AL
FKBP1A DGUOK
FKBP1A NCOA4
FKBP1A ASAH1
FKBP1A PSMC2
FKBP1A ACTB
FKBP1A PTTG1IP
FKBP1A GUK1
FKBP1A EIF4G2
FKBP1A TUBA1A
FKBP1A CYCS
FKBP1A GPX4
FKBP1A RPIA
FKBP1A CAPZA1
FKBP1A MAPRE1
FKBP1A HADHA
FKBP1A DECR1
FKBP1A PSMA1
FKBP1A ATP6V1E1
FKBP1A MSN
FKBP1A CCT7
FKBP1A VBP1
FKBP1A ECH1
FKBP1A PRMT5
FKBP1A UBE2I
FKBP1A MDH1
FKBP1A MOBKL1B
FKBP1A ELMO1
FKBP1A NUP205
FKBP1A ATP5G2
FKBP1A PRPS1
FKBP1A SUMO1
FKBP1A MRPS12
FKBP1A RBBP7
FKBP1A IK
FKBP1A FBL
FKBP1A ATP5C1
FKBP1A CAPNS1
FKBP1A RRAGA
FKBP1A ATP6V0B
FKBP1A IGBP1
FKBP1A RPN2
FKBP1A TMED10
FKBP1A PPP2R2A
FKBP1A SFRS9
FKBP1A EFEMP2
FKBP1A PHB2
FKBP1A RBBP4
FKBP1A PDHB
FKBP1A SARS
FKBP1A IFNGR2
FKBP1A KARS
FKBP1A PPT1
FKBP1A RAD21
FKBP1A KDELR2
FKBP1A HMGN3
FKBP1A ARF4
FKBP1A GNB1
FKBP1A ELF1
FKBP1A HNRNPF
FKBP1A UQCRC2
FKBP1A FUCA1
FKBP1A RAP1A
FKBP1A HSD17B4
FKBP1A AMD1
CCNI PHF15
CCNI BRD2
CCNI PARK7
CCNI LAPTM5
CCNI RCOR1
CCNI SON
CCNI GNB1
CCNI GGA3
CCNI LARP4B
CCNI ARHGDIA
CCNI PABPC4
CCNI RHOA
CCNI TRIP12
CCNI DAZAP2
CCNI CYTH1
CCNI AIP
CCNI TMED10
CCNI SLC7A6
CCNI HERPUD1
CCNI SFRS4
CCNI CDC16
CCNI PMS2L3
CCNI SARS
CCNI ALDH9A1
CCNI PUM1
CCNI CBX1
CCNI ISCU
CCNI SLC9A6
CCNI EEF1G
CCNI RAD21
CCNI PWP1
CCNI RNF103
CCNI ECH1
CCNI HNRNPM
CCNI RPA2
CCNI AIM1
CCNI ARHGDIB
CCNI MOBKL1B
CCNI SFRS11
CCNI MAPK1IP1L
CCNI CTDSP2
CCNI EPS15
CCNI KLF6
CCNI EWSR1
CCNI PRKCB
CCNI EFR3A
CCNI PDIA6
CCNI RRP1B
CCNI RBM25
CCNI TBCB
CCNI YWHAB
CCNI CUL3
CCNI TYK2
GBP2 CXCL9
GBP2 TIMP2
GBP2 TNFSF10
GBP2 SERPING1
GBP2 PSME2
GBP2 NKG7
GBP2 AIF1
GBP2 HSPA1A
GBP2 GZMH
GBP2 CCL5
GBP2 TNFRSF1B
GBP2 GLUL
GBP2 SOD2
GBP2 S100A8
GBP2 PPIB
GBP2 CD63
GBP2 GBP1
GBP2 MGAT1
GBP2 CD14
GBP2 IRF1
GBP2 STOM
GBP2 C1QB
GBP2 C2
GBP2 CASP4
PDE3B TTLL4
PDE3B RANBP2
PDE3B FRMPD4
PDE3B VLDLR
PDE3B RBM34
PDE3B COL4A6
PDE3B SLK
PDE3B PTGR1
PDE3B ZNF280A
PDE3B RGN
PDE3B ZNF787
PDE3B HTR1B
CYC1 SNRPE
CYC1 PABPC4
CYC1 COMT
CYC1 PWP1
CYC1 IMMT
CYC1 ATP5J
CYC1 IRAK1
CYC1 PSMC1
CYC1 EED
CYC1 PPP4C
CYC1 XRCC6
CYC1 CLIC1
CYC1 RNPS1
CYC1 CKAP5
CYC1 POLR2L
CYC1 VDAC2
CYC1 CDC123
CYC1 RBM4
CYC1 TKT
CYC1 CDK4
CYC1 FDPS
CYC1 RPS19
CYC1 DNAJA1
CYC1 PRMT1
CYC1 TXNRD1
CYC1 TRAP1
CYC1 CCT6A
CYC1 DDX39
CYC1 FAM50A
CYC1 NARS
CYC1 EIF4H
CYC1 TMED10
CYC1 UQCRB
CYC1 DYNLL1
CYC1 COX5A
CYC1 ATP6V1F
CYC1 SSR2
CYC1 HSP90AA1
CYC1 HMGB1
CYC1 DCTN2
CYC1 HDAC2
CYC1 NR1H3
CYC1 PPIB
CYC1 UBL4A
CYC1 HSP90AB1
CYC1 DNAJC2
CYC1 PSMC3
CYC1 GARS
CYC1 TALDO1
CYC1 PSMD9
CYC1 AP2M1
CYC1 RPL36AL
CYC1 UCHL3
CYC1 PPIA
CYC1 TXN2
CYC1 UQCRH
CYC1 PSMA2
CYC1 KDELR2
CYC1 ATIC
CYC1 ARPC1B
CYC1 ARF1
CYC1 EIF2S2
CYC1 TUBA1A
CYC1 NONO
CYC1 SHC1
CYC1 PAICS
CYC1 VDAC1
CYC1 HSPE1
CYC1 MANF
CYC1 TSG101
CYC1 CAPZA1
CYC1 SNRPB
CYC1 HRAS
CYC1 RALY
CYC1 TAF9
CYC1 ATF4
CYC1 EBNA1BP2
CYC1 UPP1
CYC1 SPCS2
CYC1 CCT3
CYC1 VBP1
CYC1 MRPL23
CYC1 LOC100131311
CYC1 UBE2I
CYC1 TUFM
CYC1 UFD1L
CYC1 SLC25A6
CYC1 EIF3I
CYC1 PPP1R7
CYC1 MTHFD2
CYC1 ATOX1
CYC1 TCEB1
CYC1 NME1
CYC1 NDUFS8
CYC1 CSE1L
CYC1 ALDOA
CYC1 CCT8
CYC1 MCM3
CYC1 AARS
CYC1 COX6A1
CYC1 MRPL12
CYC1 DDX21
CYC1 COX6B1
CYC1 STIP1
CYC1 PSME2
CYC1 DDX1
CYC1 UQCRC1
CYC1 HMGB2
CYC1 NCL
CYC1 ATP1B3
CYC1 PHB
CYC1 BCAP31
CYC1 CBX1
CYC1 FH
CYC1 C1QBP
CYC1 SRI
CYC1 HSP90B1
CYC1 PSMA6
CYC1 SNRPB2
CYC1 SNRPD2
CYC1 CLPP
CYC1 HSPH1
CYC1 SMAD2
CYC1 PSMD4
CYC1 MYL6B
CUGBP2 FYN
CUGBP2 HLA-E
CUGBP2 RB1CC1
CUGBP2 TNFAIP3
CUGBP2 ZFP36L2
LSP1 MAP3K11
LSP1 AARS
LSP1 RHOG
LSP1 PTK2B
LSP1 IER3
LSP1 SF3B2
LSP1 RAD23A
LSP1 MMP9
LSP1 TYK2
LSP1 MAP4K1
LSP1 GRN
LSP1 IRF3
LSP1 IMMT
LSP1 HCFC1
LSP1 CAPN1
LSP1 AP1B1
LSP1 SERTAD2
LSP1 RBM10
LSP1 COL4A2
LSP1 ANXA11
LSP1 GUSBP1
LSP1 MTIF2
LSP1 COMT
LSP1 LOXL1
LSP1 ARHGAP4
LSP1 TCF3
LSP1 HSPB1
LSP1 KIAA0174
LSP1 DGKZ
LSP1 ATP2A3
LSP1 HK1
LSP1 SMARCC2
LSP1 RBM42
LSP1 FSCN1
LSP1 IDH3G
LSP1 SPTAN1
LSP1 MBOAT7
LSP1 INPPL1
LSP1 TRAM2
LSP1 TCIRG1
LSP1 DNM2
LSP1 ATXN2L
LSP1 ACTN1
LSP1 SDHA
LSP1 CHERP
LSP1 SEC24C
LSP1 B4GALT1
RAD21 SNRPE
RAD21 SNRPD3
RAD21 PUF60
RAD21 UBE2A
RAD21 ARCN1
RAD21 LARP4B
RAD21 COPS5
RAD21 H3F3B
RAD21 PTPRC
RAD21 PSMD6
RAD21 MORF4L2
RAD21 FMR1
RAD21 ATP5J
RAD21 STXBP3
RAD21 HNRNPA2B1
RAD21 PARK7
RAD21 XRCC6
RAD21 HMGN1
RAD21 RPL9
RAD21 TSN
RAD21 DNMT1
RAD21 H2AFZ
RAD21 TCEA1
RAD21 HMGB1
RAD21 PPP1CC
RAD21 TXNRD1
RAD21 TOP2B
RAD21 CBFB
RAD21 RBM25
RAD21 CCT4
RAD21 CCT6A
RAD21 TBCB
RAD21 YWHAB
RAD21 VGLL4
RAD21 TMED10
RAD21 UQCRB
RAD21 USP9X
RAD21 DYNLL1
RAD21 RPA2
RAD21 HSP90AA1
RAD21 SRP9
RAD21 ETF1
RAD21 BIRC2
RAD21 NUBP1
RAD21 TRIP12
RAD21 SRP14
RAD21 DCTN2
RAD21 LBR
RAD21 RAB21
RAD21 DAZAP2
RAD21 SMAD2
RAD21 NCOA4
RAD21 GNG10
RAD21 NFKB1
RAD21 COPB1
RAD21 NAP1L1
RAD21 TAX1BP1
RAD21 C1D
RAD21 TAF10
RAD21 HNRNPK
RAD21 AP2M1
RAD21 H3F3A
RAD21 PRDX3
RAD21 PTDSS1
RAD21 TAF7
RAD21 BAG1
RAD21 YY1
RAD21 ZNHIT3
RAD21 XPO1
RAD21 EIF4A3
RAD21 RRP1B
RAD21 PSIP1
RAD21 ACO2
RAD21 CUL3
RAD21 LOC1720
RAD21 KDELR2
RAD21 HNRNPC
RAD21 ATP5C1
RAD21 COX6C
RAD21 EIF4G2
RAD21 RPL19
RAD21 EIF2S2
RAD21 ATR
RAD21 FNTA
RAD21 CYCS
RAD21 AIMP1
RAD21 WAPAL
RAD21 NR3C1
RAD21 TSG101
RAD21 CCNG1
RAD21 CD46
RAD21 MAPRE1
RAD21 RPL4
RAD21 SHC1
RAD21 TOP1
RAD21 NIPA2
RAD21 DARS
RAD21 PSMA1
RAD21 ATP6V1E1
RAD21 TAF9
RAD21 MDH1
RAD21 CTNNB1
RAD21 RPN1
RAD21 SPCS2
RAD21 U2AF1
RAD21 BCLAF1
RAD21 TFAM
RAD21 RBMX
RAD21 SLBP
RAD21 MOBKL1B
RAD21 RPL36A
RAD21 COX17
RAD21 NUP205
RAD21 EFR3A
RAD21 PRPS1
RAD21 SUMO1
RAD21 MLH1
RAD21 RBBP7
RAD21 ESD
RAD21 ATP5O
RAD21 COX6A1
RAD21 RPL6
RAD21 MRPL23
RAD21 TCP1
RAD21 TTC35
RAD21 IGBP1
RAD21 DDX1
RAD21 PPP2R2A
RAD21 SFRS9
RAD21 HMGB2
RAD21 PTMA
RAD21 ARL1
RAD21 TOPBP1
RAD21 MPRIP
RAD21 MAP2K1
RAD21 RBBP4
RAD21 PDHB
RAD21 SLC25A46
RAD21 IFNGR2
RAD21 KARS
RAD21 CBX1
RAD21 ARPC1A
RAD21 VBP1
RAD21 DDX18
RAD21 CAPZA2
RAD21 QARS
RAD21 DUT
RAD21 SUZ12
RAD21 RB1CC1
RAD21 ELF1
RAD21 HNRNPF
RAD21 EPS15
RAD21 SNRPB2
RAD21 UQCRC2
RAD21 RAP1A
RAD21 TANK
RAD21 PSMB4
RAD21 GLO1
RAD21 SSB
RAD21 HNRNPH1
RAD21 PSMC6
RAD21 SAP18
ATP2A3 RHOA
ATP2A3 SCAP
ATP2A3 CDC25B
ATP2A3 CHD4
ATP2A3 SERTAD2
ATP2A3 IER2
ATP2A3 PCOLCE
ATP2A3 DYRK1A
ATP2A3 EDC4
ATP2A3 IL10RA
ATP2A3 PPP1R11
ATP2A3 HADHB
ATP2A3 ARHGAP1
ATP2A3 ABL1
ATP2A3 PKN1
ATP2A3 ALDH9A1
ATP2A3 CLK2
ATP2A3 DNM2
ATP2A3 POLRMT
ATP2A3 PTPN6
ATP2A3 SFRS4
ATP2A3 UBTF
ATP2A3 CYTH1
ATP2A3 PI4KA
ATP2A3 PTOV1
ATP2A3 LAMP1
ATP2A3 SNRNP70
ATP2A3 TBCB
ATP2A3 NFATC3
ATP2A3 CAST
ATP2A3 USP5
ATP2A3 HK1
ATP2A3 SAFB
ATP2A3 YY1
ATP2A3 MAPK1IP1L
ATP2A3 BAT3
ATP2A3 PRKCB
ATP2A3 MED12
ATP2A3 AP1B1
ATP2A3 WIPF2
ATP2A3 RBM42
ATP2A3 SDHA
ATP2A3 CHERP
ATP2A3 SEC24C
ATP2A3 BPTF
ATP2A3 ELF4
ATP2A3 UCP2
ATP2A3 HMHA1
ATP2A3 SLC7A6
ATP2A3 RBM10
ATP2A3 GUSBP1
ATP2A3 NCOR2
ATP2A3 USP10
ATP2A3 ECH1
ATP2A3 CAPN1
ATP2A3 NFATC1
ATP2A3 BAT1
ATP2A3 SPTAN1
ATP2A3 MTA1
ATP2A3 DDX11
ATP2A3 GLG1
ATP2A3 AP3D1
ATP2A3 GUSB
ATP2A3 BRD2
ATP2A3 ADAR
ATP2A3 PUM1
ATP2A3 GGA3
ATP2A3 ZYX
ATP2A3 RPN2
ATP2A3 IRF3
ATP2A3 BSG
ATP2A3 R3HDM1
ATP2A3 PLCG2
ATP2A3 MYST3
ATP2A3 ANXA11
ATP2A3 MBOAT7
ATP2A3 TYK2
ATP2A3 CTCF
ATP2A3 EWSR1
ATP2A3 CNN2
ATP2A3 ATXN2L
REST TYRP1
REST NR6A1
REST CREB1
REST CYP4F2
RGS3 DPYS
PREP UBE2A
PREP DAP3
PREP PABPC4
PREP PWP1
PREP BST2
PREP IMMT
PREP CTSA
PREP PRMT2
PREP CDC16
PREP IER2
PREP BUD31
PREP PPP4C
PREP PSMC3
PREP PSMD7
PREP HNRNPU
PREP CTNNB1
PREP RBM4
PREP TKT
PREP ISG15
PREP FDPS
PREP EEF2
PREP RBM39
PREP FAM50A
PREP CCT4
PREP TBCB
PREP MYL3
PREP SMARCA2
PREP NDUFA9
PREP TMED10
PREP DYNLL1
PREP COX5A
PREP TNIP1
PREP PPIB
PREP PSMB3
PREP FH
PREP MCM6
PREP SNRNP70
PREP UBE2L3
PREP NAP1L1
PREP CAPZA1
PREP AP2M1
PREP LYL1
PREP ANXA2
PREP AP1B1
PREP TXN2
PREP UBE4A
PREP ATIC
PREP ARPC1B
PREP RNPEP
PREP NONO
PREP SHC1
PREP LOC100131892
PREP HSPE1
PREP MANF
PREP TSG101
PREP CYP1A2
PREP CD46
PREP MRPS22
PREP MSN
PREP HTRA1
PREP CYBA
PREP EIF3F
PREP RAC2
PREP ATP6V1F
PREP BAT1
PREP PDHA1
PREP EIF3I
PREP ATOX1
PREP ATP5G2
PREP SSR2
PREP NAP1L4
PREP DDX21
PREP SURF1
PREP PSMD11
PREP PSME2
PREP IGBP1
PREP DDX1
PREP RPN2
PREP PPP2R2A
PREP SFRS9
PREP UQCRC1
PREP PSMD4
PREP CAT
PREP SNRPD3
PREP PDHB
PREP AP2S1
PREP BCAP31
PREP KARS
PREP CBX1
PREP ATP5D
PREP CTSH
PREP TNFRSF1B
PREP PPT1
PREP C16orf35
PREP CD63
PREP PSME1
PREP HSP90B1
PREP SART3
PREP POLD4
PREP IRF2
PREP CTCF
PREP GRSF1
PREP HSPH1
PREP MYL6B
PREP LAMP2
SFRS11 SON
SFRS11 PTPRC
SFRS11 FAM120A
SFRS11 CHD4
SFRS11 HNRNPA2B1
SFRS11 TUBA1A
SFRS11 LOC100131311
SFRS11 PARK7
SFRS11 IL10RA
SFRS11 KIAA0174
SFRS11 UBC
SFRS11 CAMLG
SFRS11 ILF3
SFRS11 RBM39
SFRS11 PMS2L5
SFRS11 LBR
SFRS11 UBE2L3
SFRS11 CLK2
SFRS11 ITGB1
SFRS11 SFRS4
SFRS11 RPA2
SFRS11 RBM25
SFRS11 DAZAP2
SFRS11 LMO4
SFRS11 TLK1
SFRS11 SNRNP70
SFRS11 NAP1L1
SFRS11 SFRS5
SFRS11 NFATC3
SFRS11 HNRNPK
SFRS11 AP2M1
SFRS11 SAFB
SFRS11 CYTH1
SFRS11 KPNB1
SFRS11 LRBA
SFRS11 PNN
SFRS11 ESD
SFRS11 WIPF2
SFRS11 BPTF
SFRS11 KTN1
SFRS11 LOC728844
SFRS11 NSMAF
SFRS11 FUS
SFRS11 RPIA
SFRS11 CAPZA1
SFRS11 YY1
SFRS11 RPL4
SFRS11 ATF4
SFRS11 RPN1
SFRS11 IRF2
SFRS11 USP10
SFRS11 DYRK1A
SFRS11 RAD23A
SFRS11 TNIP1
SFRS11 BAT1
SFRS11 MTA1
SFRS11 NUP205
SFRS11 SUMO1
SFRS11 TAX1BP1
SFRS11 CUL3
SFRS11 BRD2
SFRS11 FEZ2
SFRS11 PUM1
SFRS11 GUSB
SFRS11 CD180
SFRS11 CXCR4
SFRS11 DDX1
SFRS11 RPN2
SFRS11 TOPBP1
SFRS11 RBBP4
SFRS11 GTF2I
SFRS11 BARD1
SFRS11 TYK2
SFRS11 GNB1
SFRS11 EPS15
SFRS11 EWSR1
SFRS11 TANK
SFRS11 ANKRD36B
SFRS11 HNRNPH1
LOXL1 TUBA1A
LOXL1 ACP2
LOXL1 SMARCA4
LOXL1 MMP9
LOXL1 ZYX
LOXL1 RPN2
LOXL1 RAD23A
LOXL1 LIMK1
LOXL1 AP3D1
LOXL1 SLC20A1
LOXL1 TSC22D1
LOXL1 IER2
LOXL1 LAMP1
LOXL1 PCOLCE
LOXL1 FLNA
LOXL1 COL6A2
LOXL1 ARID3A
LOXL1 SPTAN1
LOXL1 HTRA1
LOXL1 TNFRSF1B
LOXL1 HSPB1
LOXL1 HNRNPU
LOXL1 C5AR1
LOXL1 CAPN1
LOXL1 COL6A3
LOXL1 NCOR2
LOXL1 PRKACA
LOXL1 FSCN1
LOXL1 C1R
LOXL1 EWSR1
LOXL1 CD99
LOXL1 MMP2
LOXL1 BCL3
LOXL1 AMPD3
LOXL1 ACTN1
LOXL1 ARHGEF1
LOXL1 C1S
CTCF PFDN5
CTCF RHOA
CTCF TSN
CTCF FAM120A
CTCF HERPUD1
CTCF CDC16
CTCF FXR1
CTCF HNRNPA2B1
CTCF EIF3B
CTCF XRCC6
CTCF TROVE2
CTCF RNPS1
CTCF EMG1
CTCF NCL
CTCF EIF3CL
CTCF PPP1CC
CTCF TBCB
CTCF POLRMT
CTCF ITGB1
CTCF DYNLL1
CTCF ACAT1
CTCF PGM1
CTCF HAX1
CTCF DAZAP2
CTCF UBL4A
CTCF HSP90AB1
CTCF PSMC3
CTCF SFRS5
CTCF TTC3
CTCF RBBP7
CTCF TALDO1
CTCF LIG1
CTCF MAPK1IP1L
CTCF BAT3
CTCF GTF2E2
CTCF MTHFS
CTCF RASSF2
CTCF LRBA
CTCF AP1B1
CTCF GUSB
CTCF CHERP
CTCF NONO
CTCF MYL12A
CTCF SF3B2
CTCF COPS6
CTCF MANF
CTCF CYP1A2
CTCF PRKACA
CTCF PRPS2
CTCF TOP1
CTCF PSMD11
CTCF GUSBP1
CTCF RAE1
CTCF RPN1
CTCF HTRA1
CTCF TUBA4A
CTCF LOC100131311
CTCF SPTAN1
CTCF NUP205
CTCF DDX11
CTCF SET
CTCF AP3D1
CTCF TAX1BP1
CTCF CUL3
CTCF AARS
CTCF RAD23B
CTCF PRKDC
CTCF ETFB
CTCF DDX1
CTCF GNL2
CTCF PPP2R2A
CTCF ANXA11
CTCF GOT2
CTCF MFAP1
CTCF PSME1
CTCF IRF3
CTCF SSX5
CTCF UBC
CTCF TANK
CTCF ATXN2L
CTCF PSMC6
CTCF TDG
CTCF KIAA0226
CTCF PEA15
CTCF PABPC4
CTCF PWP1
CTCF SCAP
CTCF UBXN1
CTCF ATP5J
CTCF DYRK1A
CTCF EDC4
CTCF PPP4C
CTCF TCEB1
CTCF MAP2K3
CTCF CDC123
CTCF P4HB
CTCF DDX39
CTCF NUBP1
CTCF PPP2R4
CTCF PRNP
CTCF SND1
CTCF HSPE1
CTCF CNP
CTCF RPA2
CTCF LMO4
CTCF GNG10
CTCF ACLY
CTCF DDB2
CTCF NAP1L1
CTCF NUP88
CTCF GARS
CTCF PNN
CTCF XPO1
CTCF PRKCB
CTCF RFTN1
CTCF FKBP2
CTCF WIPF2
CTCF SEC24C
CTCF ARF1
CTCF LEPROT
CTCF METAP1
CTCF NIPA2
CTCF MYO5A
CTCF TATDN2
CTCF FOXO1
CTCF NCOR2
CTCF SPCS2
CTCF SLC7A6
CTCF USP10
CTCF BARD1
CTCF SLC25A6
CTCF CCT6A
CTCF PRPS1
CTCF USP7
CTCF CSK
CTCF RPN2
CTCF TOPBP1
CTCF PPP3CA
CTCF PRCP
CTCF BCAP31
CTCF CBX1
CTCF ISCU
CTCF AIM1
CTCF MAPK6
CTCF IRF2
CTCF EWSR1
CTCF CLPP
CTCF SSRP1
CTCF CAPZA2
CTCF DNMT1
CTCF LAPTM5
CTCF SON
CTCF UBE2A
CTCF LARP4B
CTCF COMT
CTCF SMARCA2
CTCF NACA
CTCF PSMD6
CTCF PSMC1
CTCF CLTC
CTCF C21orf33
CTCF GINS1
CTCF HADHB
CTCF TTC1
CTCF ECHS1
CTCF CAMLG
CTCF RBM4
CTCF ABL1
CTCF ILF3
CTCF TOP2B
CTCF CALM3
CTCF FAM50A
CTCF NARS
CTCF ALDH9A1
CTCF CLK2
CTCF EIF4H
CTCF UQCRB
CTCF DNAJB1
CTCF KTN1
CTCF USP4
CTCF TRIP12
CTCF PCBP1
CTCF DCTN2
CTCF ZNF146
CTCF TLK1
CTCF RGS19
CTCF LAMP1
CTCF SNRNP70
CTCF TCF3
CTCF DPYSL2
CTCF TAF10
CTCF HNRNPK
CTCF AP2M1
CTCF H3F3A
CTCF HK1
CTCF SAFB
CTCF CYTH1
CTCF HNRNPA1
CTCF CCNF
CTCF PSIP1
CTCF RBM42
CTCF EEF1D
CTCF HSF1
CTCF RCOR1
CTCF LOC728844
CTCF FNTA
CTCF NSMAF
CTCF NUP93
CTCF FUS
CTCF CTPS
CTCF PSME4
CTCF RALY
CTCF RBM10
CTCF MRPS22
CTCF CSNK2B
CTCF HARS
CTCF U2AF1
CTCF BCLAF1
CTCF GGA3
CTCF ECH1
CTCF NOMO1
CTCF CAPN1
CTCF BAT1
CTCF PABPC1
CTCF ATOX1
CTCF EFR3A
CTCF SUMO1
CTCF MLH1
CTCF USP9X
CTCF UBXN4
CTCF RNPEP
CTCF MCM3
CTCF FEZ2
CTCF LOC96610
CTCF PUM1
CTCF PNRC1
CTCF NCKAP1L
CTCF COX6B1
CTCF PRDM2
CTCF YWHAE
CTCF CTDSP2
CTCF R3HDM1
CTCF E2F3
CTCF MPRIP
CTCF GTF2I
CTCF AP2S1
CTCF FH
CTCF C16orf35
CTCF STMN1
CTCF QARS
CTCF SUZ12
CTCF UBE4A
CTCF HSP90B1
CTCF ARHGDIB
CTCF EPS15
CTCF EIF1
CTCF UBAP2L
CTCF LAMP2
CTCF PCDHGC3
CTCF PUF60
CTCF ARCN1
CTCF CDC25B
CTCF CHD4
CTCF SERTAD2
CTCF HTATSF1
CTCF EZR
CTCF EED
CTCF PARK7
CTCF ATR
CTCF IL10RA
CTCF PPP1R11
CTCF HNRNPU
CTCF CTNNB1
CTCF KIAA0174
CTCF HMGB1
CTCF PMS2L5
CTCF MRPL28
CTCF RBM25
CTCF RFC4
CTCF TOMM20
CTCF MAP3K4
CTCF SFRS4
CTCF EZH2
CTCF TNIP1
CTCF USF2
CTCF LBR
CTCF RAB21
CTCF COPB1
CTCF UBTF
CTCF CAPZA1
CTCF CAST
CTCF USP5
CTCF PTDSS1
CTCF YY1
CTCF CPT1B
CTCF SLC9A6
CTCF YWHAH
CTCF RRP1B
CTCF UNG
CTCF PTTG1IP
CTCF HNRNPC
CTCF SDHA
CTCF ELF4
CTCF TUBA1A
CTCF GNB1
CTCF SHC1
CTCF GLUD1
CTCF AIMP1
CTCF UCP2
CTCF MARS
CTCF TSG101
CTCF MAPRE1
CTCF CARS
CTCF MSN
CTCF RRM1
CTCF MTIF2
CTCF RAD23A
CTCF RBMX
CTCF PEBP1
CTCF ZNF638
CTCF ARPC2
CTCF NAP1L4
CTCF NMI
CTCF SURF1
CTCF BRD2
CTCF SMC1A
CTCF ADAR
CTCF CAPNS1
CTCF IL10RB
CTCF IGBP1
CTCF UQCRC1
CTCF BCL6
CTCF PDHB
CTCF MYST3
CTCF CLTA
CTCF PI4KA
CTCF MPI
CTCF CXCR5
CTCF SMARCC2
CTCF KPNB1
CTCF TRIM26
CTCF SNAPC1
CTCF ANKRD36B
CTCF SSB
CTCF COX8A
CLPP HSP90AB1
CLPP PUF60
CLPP DAP3
CLPP PEA15
CLPP PABPC4
CLPP COMT
CLPP PWP1
CLPP NDUFA9
CLPP EMG1
CLPP NACA
CLPP SEC13
CLPP IMMT
CLPP GNB2L1
CLPP FXR1
CLPP HNRNPA2B1
CLPP LYL1
CLPP LOC100131311
CLPP EED
CLPP PARK7
CLPP ATR
CLPP IL10RA
CLPP SHC1
CLPP CLIC1
CLPP RNPS1
CLPP ECHS1
CLPP KIAA0174
CLPP CAMLG
CLPP COX7C
CLPP RBM4
CLPP FDPS
CLPP TCEB1
CLPP PPP1CC
CLPP OXA1L
CLPP AIMP1
CLPP TBCB
CLPP PPP2R4
CLPP EZH2
CLPP DYNLL1
CLPP COX5A
CLPP TNIP1
CLPP USF2
CLPP PRDX2
CLPP FABP5L7
CLPP MANF
CLPP PCBP1
CLPP DCTN2
CLPP EXOSC7
CLPP NR1H3
CLPP PPIB
CLPP UBL4A
CLPP SNRPF
CLPP RPS28
CLPP EPRS
CLPP PSMC3
CLPP POLR2L
CLPP ALDH9A1
CLPP NAP1L1
CLPP GARS
CLPP CYP1A2
CLPP PSMD9
CLPP AP2M1
CLPP H3F3A
CLPP PTDSS1
CLPP UBXN1
CLPP BAG1
CLPP YY1
CLPP ANXA2
CLPP HNRNPA1
CLPP ATP1B3
CLPP TXN2
CLPP CUL3
CLPP RALY
CLPP ARF1
CLPP TUBA1A
CLPP FNTA
CLPP PEBP1
CLPP SF3B2
CLPP HSPE1
CLPP AKR1B1
CLPP DGUOK
CLPP PSME4
CLPP SNRPB
CLPP METAP1
CLPP FAM3A
CLPP UBA52
CLPP TATDN2
CLPP RAE1
CLPP RPS3
CLPP RPN1
CLPP MRPL12
CLPP CCND1
CLPP COX5B
CLPP ZNF131
CLPP CCT3
CLPP BARD1
CLPP U2AF1
CLPP BCLAF1
CLPP PSMC1
CLPP NOMO1
CLPP COX8A
CLPP EIF3I
CLPP PPP1R7
CLPP IL15RA
CLPP ATOX1
CLPP ADRM1
CLPP ARPC2
CLPP MTIF2
CLPP SSR2
CLPP SET
CLPP AP3D1
CLPP NDUFS8
CLPP DDX21
CLPP SURF1
CLPP GUSB
CLPP AARS
CLPP PPP4C
CLPP COX6B1
CLPP ETFB
CLPP DDX1
CLPP YWHAE
CLPP PPP2R2A
CLPP UQCRC1
CLPP RABGGTB
CLPP PSMD4
CLPP TSN
CLPP CASP3
CLPP POLR2F
CLPP PDHB
CLPP AP2S1
CLPP BMS1
CLPP MFAP1
CLPP CBX1
CLPP ATP5D
CLPP PSMB4
CLPP FH
CLPP VBP1
CLPP CD63
CLPP QARS
CLPP SUZ12
CLPP GNB1
CLPP ICAM3
CLPP SNRPD2
CLPP EIF3B
CLPP NDUFB7
CLPP MYL6B
IFNG CCL3
IFNG CCL4
IFNG S100A11
IFNG CCL5
IFNG GZMH
TRAM2 IMMT
TRAM2 MTIF2
TRAM2 FARSA
TRAM2 TFRC
TRAM2 CCT5
TRAM2 GLO1
TRAM2 BMS1
TRAM2 CHERP
RPL32 RPS19
RPL32 SNRPE
RPL32 COX7C
RPL32 EEF1D
RPL32 MIF
RPL32 RPL6
RPL32 GNB2L1
RPL32 VDAC1
RPL32 RPL12
RPL32 CAMLG
RPL32 SNRPD2
RPL32 SLC25A6
RPL32 UQCRH
CAPZA2 TDG
CAPZA2 RPL8
CAPZA2 PFDN5
CAPZA2 COPS5
CAPZA2 COMT
CAPZA2 BAT1
CAPZA2 NACA
CAPZA2 H3F3B
CAPZA2 MPP1
CAPZA2 UBXN1
CAPZA2 PPP1CB
CAPZA2 MORF4L2
CAPZA2 MYL12A
CAPZA2 CCNG1
CAPZA2 RPA3
CAPZA2 HNRNPA2B1
CAPZA2 LMO4
CAPZA2 LOC100131311
CAPZA2 CLTC
CAPZA2 BUD31
CAPZA2 PDHB
CAPZA2 EED
CAPZA2 PARK7
CAPZA2 XRCC6
CAPZA2 TROVE2
CAPZA2 RPL9
CAPZA2 TSN
CAPZA2 CLIC1
CAPZA2 SFRS7
CAPZA2 CTNNB1
CAPZA2 KIAA0174
CAPZA2 CAMLG
CAPZA2 EMG1
CAPZA2 RBM4
CAPZA2 SRGN
CAPZA2 TCEB1
CAPZA2 COX7C
CAPZA2 TXNRD1
CAPZA2 CBFB
CAPZA2 OXA1L
CAPZA2 RPS6
CAPZA2 CCT4
CAPZA2 CCT6A
CAPZA2 ALDH9A1
CAPZA2 VGLL4
CAPZA2 WAPAL
CAPZA2 POLR2K
CAPZA2 TMED10
CAPZA2 UQCRB
CAPZA2 DNAJB1
CAPZA2 DYNLL1
CAPZA2 COX5A
CAPZA2 RBMX
CAPZA2 ACAT1
CAPZA2 SRP9
CAPZA2 HMGB1
CAPZA2 SRP14
CAPZA2 DCTN2
CAPZA2 EXOSC7
CAPZA2 IL1R1
CAPZA2 UBL4A
CAPZA2 RPL6
CAPZA2 ZNF146
CAPZA2 GNG10
CAPZA2 TBCB
CAPZA2 COPB1
CAPZA2 GTF2A2
CAPZA2 NAP1L1
CAPZA2 PSME4
CAPZA2 HNRNPK
CAPZA2 AP2M1
CAPZA2 H3F3A
CAPZA2 PRDX3
CAPZA2 PTDSS1
CAPZA2 ZNHIT3
CAPZA2 GTF2E2
CAPZA2 XPO1
CAPZA2 MTHFS
CAPZA2 METAP1
CAPZA2 QARS
CAPZA2 UNG
CAPZA2 PSMA2
CAPZA2 HNRNPC
CAPZA2 ATP5O
CAPZA2 COX6C
CAPZA2 EEF1D
CAPZA2 EIF4B
CAPZA2 EFR3A
CAPZA2 TUBA1A
CAPZA2 ATR
CAPZA2 FNTA
CAPZA2 GLUD1
CAPZA2 HERPUD1
CAPZA2 NSMAF
CAPZA2 AIMP1
CAPZA2 HSPE1
CAPZA2 PUF60
CAPZA2 CHMP1A
CAPZA2 ATP6V1E1
CAPZA2 TSG101
CAPZA2 ATP5J
CAPZA2 CD46
CAPZA2 YY1
CAPZA2 PHF3
CAPZA2 RPL4
CAPZA2 TAF9
CAPZA2 NIPA2
CAPZA2 UBA52
CAPZA2 MIF
CAPZA2 PRPS2
CAPZA2 TOP1
CAPZA2 PSMD11
CAPZA2 TATDN2
CAPZA2 ATF4
CAPZA2 MDH1
CAPZA2 UPP1
CAPZA2 RPS3
CAPZA2 RPN1
CAPZA2 PSMB9
CAPZA2 LHFPL2
CAPZA2 RPL18
CAPZA2 BARD1
CAPZA2 BCLAF1
CAPZA2 TFAM
CAPZA2 NPC2
CAPZA2 CEBPZ
CAPZA2 RPA2
CAPZA2 UFD1L
CAPZA2 RPL36A
CAPZA2 EIF3E
CAPZA2 COX17
CAPZA2 UBB
CAPZA2 SUMO1
CAPZA2 USP7
CAPZA2 ADORA2A
CAPZA2 MLH1
CAPZA2 NAP1L4
CAPZA2 NDUFB7
CAPZA2 TAX1BP1
CAPZA2 RPL13
CAPZA2 UBXN4
CAPZA2 CUL3
CAPZA2 ATP5C1
CAPZA2 FEZ2
CAPZA2 COX6A1
CAPZA2 PPP4C
CAPZA2 COX6B1
CAPZA2 PCBP1
CAPZA2 PPP2R2A
CAPZA2 UQCRC1
CAPZA2 RPS19
CAPZA2 PTMA
CAPZA2 TOPBP1
CAPZA2 CD164
CAPZA2 RPL12
CAPZA2 MPHOSPH6
CAPZA2 ARPC1A
CAPZA2 MTMR6
CAPZA2 PSMC6
CAPZA2 KARS
CAPZA2 ISCU
CAPZA2 SNRPF
CAPZA2 PPP1CC
CAPZA2 LYL1
CAPZA2 PSME1
CAPZA2 TAF7
CAPZA2 SUZ12
CAPZA2 PCMT1
CAPZA2 RB1CC1
CAPZA2 EPS15
CAPZA2 SNRPB2
CAPZA2 UQCRC2
CAPZA2 SNRPD2
CAPZA2 EIF1
CAPZA2 SLC9A6
CAPZA2 TANK
CAPZA2 SRP19
IL2RB FYB
IL2RB ZFP36
IL2RB SERPING1
IL2RB CAPN2
IL2RB CD7
IL2RB C1S
B4GALT1 ACSL1
B4GALT1 AEBP1
B4GALT1 MMP9
B4GALT1 COL6A1
B4GALT1 COL6A3
B4GALT1 POLR2A
B4GALT1 MAPK1IP1L
B4GALT1 MCM3
ITGB7 BRPF1
ITGB7 MAP4K1
CCL4 CCL3
CCL4 GBP1
CCL4 CCL5
CCL4 GZMA
CCL4 CD14
CCL4 SERPINA1
CCL4 NKG7
ACTG1 SFRS9
ACTG1 NONO
ACTG1 SHC1
ACTG1 SSR2
ACTG1 SF3B2
ACTG1 PABPC4
ACTG1 IARS
ACTG1 GNB2L1
ACTG1 UBXN1
ACTG1 DNMT1
ACTG1 PSMD6
ACTG1 MOBKL1B
ACTG1 EFEMP2
ACTG1 SLC25A3
ACTG1 CAP1
ACTG1 SARS
ACTG1 CLTC
ACTG1 MAPK6
ACTG1 IFNGR2
ACTG1 BCAP31
ACTG1 CD53
ACTG1 CBX1
ACTG1 CDC16
ACTG1 CD81
ACTG1 IRF9
ACTG1 EEF1G
ACTG1 USP10
ACTG1 CAPNS1
ACTG1 EIF3F
ACTG1 TAF10
ACTG1 QARS
ACTG1 DGUOK
ACTG1 GPI
ACTG1 HNRNPF
ACTG1 EEF2
ACTG1 DNAJA1
ACTG1 SURF1
ACTG1 EIF4A3
ACTG1 PDIA6
ACTG1 CALM3
ACTG1 ACO2
ACTG1 CCT4
ACTG1 CORO1A
ACTG1 ETF1
ACTG1 UBE2L3
ACTG1 KDELR2
ACTG1 HCLS1
ACTG1 EIF4H
ACTG1 CCT8
ACTG1 CUL3
ACTG1 RHOA
ADAM8 MAP3K11
ADAM8 GGA3
ADAM8 NFE2L1
ADAM8 CHD4
ADAM8 IL10RB
ADAM8 LAG3
ADAM8 TCIRG1
ADAM8 GSK3B
ADAM8 BRPF1
ADAM8 ATXN2L
ADAM8 TCF3
ADAM8 CHERP
ADAM8 ARID5A
ADAM8 MAPK1IP1L
MTHFD1 PIM1
MTHFD1 NDUFA9
MTHFD1 SEC13
MTHFD1 IMMT
MTHFD1 CHD4
MTHFD1 FXR1
MTHFD1 CAP1
MTHFD1 PSMC1
MTHFD1 XRCC6
MTHFD1 IL10RA
MTHFD1 ANXA11
MTHFD1 HADHB
MTHFD1 RNPS1
MTHFD1 TTC1
MTHFD1 HMGA1
MTHFD1 PHF16
MTHFD1 PSMB2
MTHFD1 RFC4
MTHFD1 DDX39
MTHFD1 FAM50A
MTHFD1 CTSD
MTHFD1 UBE2L3
MTHFD1 SND1
MTHFD1 BOP1
MTHFD1 RHOG
MTHFD1 TNIP1
MTHFD1 HSP90AA1
MTHFD1 DCTN2
MTHFD1 PKM2
MTHFD1 PSMC3
MTHFD1 LOXL2
MTHFD1 ALDH9A1
MTHFD1 ACTA2
MTHFD1 GARS
MTHFD1 TCF3
MTHFD1 TALDO1
MTHFD1 SOD2
MTHFD1 CAST
MTHFD1 AP2M1
MTHFD1 CCT5
MTHFD1 SAFB
MTHFD1 PRKACA
MTHFD1 MAPK1IP1L
MTHFD1 ESPL1
MTHFD1 SRM
MTHFD1 QARS
MTHFD1 UNG
MTHFD1 RBM42
MTHFD1 ATIC
MTHFD1 ELF4
MTHFD1 TUBA1A
MTHFD1 NONO
MTHFD1 VDAC1
MTHFD1 SNRPB
MTHFD1 CARS
MTHFD1 TOP1
MTHFD1 MRPS22
MTHFD1 UPP1
MTHFD1 SOX4
MTHFD1 ATP6AP1
MTHFD1 USP10
MTHFD1 GLUL
MTHFD1 ATP6V0C
MTHFD1 PDXK
MTHFD1 PDHA1
MTHFD1 PEBP1
MTHFD1 HDLBP
MTHFD1 ADRM1
MTHFD1 NME1
MTHFD1 BTG3
MTHFD1 TK1
MTHFD1 H2AFX
MTHFD1 SQSTM1
MTHFD1 CCT8
MTHFD1 AARS
MTHFD1 LOC96610
MTHFD1 GLA
MTHFD1 SMARCA4
MTHFD1 LGALS3
MTHFD1 RPN2
MTHFD1 NDUFB7
MTHFD1 PRDX6
MTHFD1 NCL
MTHFD1 PDHB
MTHFD1 MCM2
MTHFD1 CLTA
MTHFD1 CTSH
MTHFD1 FH
MTHFD1 MPI
MTHFD1 CSNK1E
MTHFD1 RAD23A
MTHFD1 HSP90B1
MTHFD1 CAD
MTHFD1 HSPH1
MTHFD1 BYSL
S100A9 CCL3
S100A9 CEBPD
S100A9 CD14
S100A9 FTH1
S100A9 S100A8
S100A9 LGALS3
OGT TRA2A
OGT IARS
OGT YWHAZ
CYP2A6 HTN1
CYP2A6 CFB
CYP2A6 DBI
CYP2A6 ENO3
CYP2A6 FXR2
CYP2A6 CYP2A13
CYP2A6 FAS
CYP2A6 COL9A2
CYP2A6 IGHG1
CYP2A6 KRT4
CYP2A6 EFNA3
CYP2A6 FOXO4
CYP2A6 MAPK14
WEE1 HINT1
WEE1 HNRNPF
WEE1 PTGES3
WEE1 CCNG2
WEE1 RPA1
WEE1 SSR1
WEE1 MAP2K1
WEE1 ETF1
WEE1 CCT7
WEE1 SDHC
WEE1 SFRS3
WEE1 PCBP2
HES1 LOC100131311
HES1 IRF3
HES1 MUM1
SLC25A46 ARPC1B
SLC25A46 SNRPE
SLC25A46 RPL8
SLC25A46 UBE2D2
SLC25A46 AHR
SLC25A46 RANBP1
SLC25A46 AIP
SLC25A46 PSMD6
SLC25A46 NR3C1
SLC25A46 RARS
SLC25A46 CCNG1
SLC25A46 CLTC
SLC25A46 EED
SLC25A46 TSN
SLC25A46 APEX1
SLC25A46 VDAC2
SLC25A46 TUFM
SLC25A46 TXNRD1
SLC25A46 PDIA6
SLC25A46 CBFB
SLC25A46 RPS6
SLC25A46 EIF4H
SLC25A46 DYNLL1
SLC25A46 RBMX
SLC25A46 HSP90AA1
SLC25A46 SRP9
SLC25A46 ETF1
SLC25A46 SLC25A5
SLC25A46 TRIP12
SLC25A46 RAB21
SLC25A46 NEDD8
SLC25A46 RPL6
SLC25A46 SNRPB
SLC25A46 GTF2A2
SLC25A46 PPP2CA
SLC25A46 H3F3A
SLC25A46 RPL36AL
SLC25A46 RPL10A
SLC25A46 ZNHIT3
SLC25A46 XPO1
SLC25A46 CD47
SLC25A46 RASSF2
SLC25A46 PSMC2
SLC25A46 ESD
SLC25A46 HNRNPC
SLC25A46 EIF4G2
SLC25A46 MORF4L2
SLC25A46 NONO
SLC25A46 AIMP1
SLC25A46 NAMPT
SLC25A46 MANF
SLC25A46 RPIA
SLC25A46 MAPRE1
SLC25A46 RPL4
SLC25A46 NIPA2
SLC25A46 PSMA1
SLC25A46 ATP6V1E1
SLC25A46 TAF9
SLC25A46 ATF4
SLC25A46 MDH1
SLC25A46 PSMB1
SLC25A46 HINT1
SLC25A46 SPCS2
SLC25A46 VBP1
SLC25A46 SAP18
SLC25A46 RRM1
SLC25A46 MOBKL1B
SLC25A46 EIF4A3
SLC25A46 COX17
SLC25A46 NUP205
SLC25A46 ARPC2
SLC25A46 SUMO1
SLC25A46 RBBP7
SLC25A46 IK
SLC25A46 CCT8
SLC25A46 CUL3
SLC25A46 COX6A1
SLC25A46 NPM1
SLC25A46 LSM1
SLC25A46 TTC35
SLC25A46 ATP6V0B
SLC25A46 IGBP1
SLC25A46 COX5B
SLC25A46 HMGB2
SLC25A46 PTMA
SLC25A46 PHB2
SLC25A46 PSMC6
SLC25A46 CBX1
SLC25A46 BCLAF1
SLC25A46 RPL3
SLC25A46 SRI
SLC25A46 EPS15
SLC25A46 SNRPB2
SLC25A46 UQCRC2
SLC25A46 UFD1L
SLC25A46 EIF1
SLC25A46 HSPH1
SLC25A46 RAP1A
SLC25A46 TANK
SLC25A46 SRP19
SLC25A46 PSMB4
SLC25A46 GLO1
SLC25A46 SSB
PTDSS1 TFAM
PTDSS1 NCL
PTDSS1 KLF6
PTDSS1 PUF60
PTDSS1 ATP5A1
PTDSS1 UBE2A
PTDSS1 DAP3
PTDSS1 LARP4B
PTDSS1 COPS5
PTDSS1 COMT
PTDSS1 RHOA
PTDSS1 NDUFA9
PTDSS1 CDC123
PTDSS1 NACA
PTDSS1 CDC25B
PTDSS1 SEC13
PTDSS1 LAGE3
PTDSS1 UBXN1
PTDSS1 DNMT1
PTDSS1 FAM120A
PTDSS1 FXR1
PTDSS1 DAZAP2
PTDSS1 PRMT2
PTDSS1 MYL12A
PTDSS1 GNB2L1
PTDSS1 ATP5J
PTDSS1 HTATSF1
PTDSS1 HNRNPA2B1
PTDSS1 LOC100131311
PTDSS1 CLTC
PTDSS1 GINS1
PTDSS1 RPL12
PTDSS1 EED
PTDSS1 PARK7
PTDSS1 XRCC6
PTDSS1 NONO
PTDSS1 IL10RA
PTDSS1 SNRNP70
PTDSS1 TSN
PTDSS1 EEF1G
PTDSS1 SHC1
PTDSS1 HADHB
PTDSS1 RNPS1
PTDSS1 TTC1
PTDSS1 POLR2L
PTDSS1 KIAA0174
PTDSS1 CAMLG
PTDSS1 EMG1
PTDSS1 RBM4
PTDSS1 EIF3CL
PTDSS1 TCEB1
PTDSS1 CKAP5
PTDSS1 COX7C
PTDSS1 RPL38
PTDSS1 FDFT1
PTDSS1 MRPS22
PTDSS1 OXA1L
PTDSS1 MRPL28
PTDSS1 NUBP1
PTDSS1 CALM3
PTDSS1 PMS2L5
PTDSS1 CCT6A
PTDSS1 TOMM20
PTDSS1 PPP2R4
PTDSS1 POLD2
PTDSS1 SND1
PTDSS1 CLTA
PTDSS1 EIF4H
PTDSS1 RPA2
PTDSS1 RPS27
PTDSS1 HADHA
PTDSS1 UQCRB
PTDSS1 USP9X
PTDSS1 EZH2
PTDSS1 DYNLL1
PTDSS1 COX5A
PTDSS1 TNIP1
PTDSS1 HSP90AA1
PTDSS1 USF2
PTDSS1 PRDX2
PTDSS1 HAX1
PTDSS1 TRIP12
PTDSS1 PCBP1
PTDSS1 DCTN2
PTDSS1 EXOSC7
PTDSS1 RAB21
PTDSS1 PPIB
PTDSS1 UBL4A
PTDSS1 MLH1
PTDSS1 VBP1
PTDSS1 RPL6
PTDSS1 RPS28
PTDSS1 EPRS
PTDSS1 PSMC3
PTDSS1 GNG10
PTDSS1 TBCB
PTDSS1 GTF2A2
PTDSS1 MAP3K4
PTDSS1 NAP1L1
PTDSS1 ALDH9A1
PTDSS1 DPYSL2
PTDSS1 CAPZA1
PTDSS1 TTC3
PTDSS1 TAF10
PTDSS1 PSMD9
PTDSS1 HNRNPK
PTDSS1 AP2M1
PTDSS1 TALDO1
PTDSS1 HK1
PTDSS1 SAFB
PTDSS1 IMMT
PTDSS1 BAG1
PTDSS1 YY1
PTDSS1 FBL
PTDSS1 GTF2E2
PTDSS1 XPO1
PTDSS1 PSMD6
PTDSS1 HNRNPA1
PTDSS1 HMGB1
PTDSS1 RASSF2
PTDSS1 PSME1
PTDSS1 PSIP1
PTDSS1 TUBA4A
PTDSS1 ARCN1
PTDSS1 CUL3
PTDSS1 UBA52
PTDSS1 HNRNPC
PTDSS1 SDHA
PTDSS1 COX6C
PTDSS1 H3F3A
PTDSS1 EEF1D
PTDSS1 EIF4B
PTDSS1 HARS
PTDSS1 ARF1
PTDSS1 ALDOA
PTDSS1 ATR
PTDSS1 FNTA
PTDSS1 NSMAF
PTDSS1 AIMP1
PTDSS1 SLA
PTDSS1 WAPAL
PTDSS1 MARS
PTDSS1 MAPRE1
PTDSS1 ATP6V1E1
PTDSS1 TSG101
PTDSS1 PSME4
PTDSS1 SFRS4
PTDSS1 METAP1
PTDSS1 RALY
PTDSS1 CYP1A2
PTDSS1 RBM10
PTDSS1 PRPS2
PTDSS1 TOP1
PTDSS1 IMPDH2
PTDSS1 UCP2
PTDSS1 CPT1B
PTDSS1 TATDN2
PTDSS1 SNRPB
PTDSS1 ATF4
PTDSS1 RRM1
PTDSS1 DNAJB1
PTDSS1 PWP1
PTDSS1 RAE1
PTDSS1 PSMB1
PTDSS1 RPS3
PTDSS1 RPN1
PTDSS1 SPCS2
PTDSS1 ATOX1
PTDSS1 YWHAB
PTDSS1 U2AF1
PTDSS1 BCLAF1
PTDSS1 EIF3F
PTDSS1 RAD23A
PTDSS1 RING1
PTDSS1 ECH1
PTDSS1 PSMC1
PTDSS1 NOMO1
PTDSS1 MFAP1
PTDSS1 COX8A
PTDSS1 TUFM
PTDSS1 EWSR1
PTDSS1 RBM3
PTDSS1 SLC25A6
PTDSS1 AIP
PTDSS1 PEBP1
PTDSS1 PPP1R7
PTDSS1 COX17
PTDSS1 NUP205
PTDSS1 ADRM1
PTDSS1 ARPC2
PTDSS1 MTIF2
PTDSS1 DDT
PTDSS1 SUMO1
PTDSS1 SSR2
PTDSS1 SET
PTDSS1 NAP1L4
PTDSS1 IRF3
PTDSS1 TAX1BP1
PTDSS1 FH
PTDSS1 ECHS1
PTDSS1 SURF1
PTDSS1 CCT8
PTDSS1 GUSB
PTDSS1 ATP5O
PTDSS1 ARMCX6
PTDSS1 FEZ2
PTDSS1 COX6A1
PTDSS1 PPP4C
PTDSS1 SFRS9
PTDSS1 RAD23B
PTDSS1 MRPL23
PTDSS1 COX6B1
PTDSS1 SNRPE
PTDSS1 PRKDC
PTDSS1 NAPG
PTDSS1 HSP90AB1
PTDSS1 PSME2
PTDSS1 NDUFS8
PTDSS1 ETFB
PTDSS1 DDX1
PTDSS1 RPN2
PTDSS1 COX5B
PTDSS1 PPP2R2A
PTDSS1 PABPC1
PTDSS1 UQCRC1
PTDSS1 PSMD4
PTDSS1 R3HDM1
PTDSS1 TOPBP1
PTDSS1 EEF2
PTDSS1 PDHB
PTDSS1 MYST3
PTDSS1 AP2S1
PTDSS1 MANF
PTDSS1 IFNGR2
PTDSS1 BCAP31
PTDSS1 SNRPN
PTDSS1 CBX1
PTDSS1 ISCU
PTDSS1 MYL6B
PTDSS1 SNRPF
PTDSS1 IL10RB
PTDSS1 HNRNPU
PTDSS1 PPP1CC
PTDSS1 C16orf35
PTDSS1 LYL1
PTDSS1 QARS
PTDSS1 TAF7
PTDSS1 SUZ12
PTDSS1 GNB1
PTDSS1 ARHGDIB
PTDSS1 COPS6
PTDSS1 ICAM3
PTDSS1 SNRPD2
PTDSS1 EIF1
PTDSS1 PSMB3
PTDSS1 PSMB4
PTDSS1 SSB
PTDSS1 LHFPL2
PTDSS1 SAP18
ARF4 EIF4G2
ARF4 EIF2S2
ARF4 ARCN1
ARF4 RRAGA
ARF4 SSR1
ARF4 SRP9
ARF4 ETF1
ARF4 ITPR1
ARF4 NR3C1
ARF4 H3F3B
ARF4 ATP6V1E1
ARF4 C1D
ARF4 HADHB
ARF4 PSMA2
ARF4 FLI1
ARF4 ELF1
ARF4 SUMO1
ARF4 CALM3
ARF4 EIF3E
ARF4 KDELR2
ARF4 HNRNPH1
ARF4 POLR2C
TTC1 CENPA
TTC1 COMT
TTC1 PWP1
TTC1 NDUFA9
TTC1 RARS
TTC1 APRT
TTC1 HNRNPA2B1
TTC1 USP14
TTC1 PSMC1
TTC1 GINS1
TTC1 PPP4C
TTC1 XRCC6
TTC1 NONO
TTC1 PSMC3
TTC1 HADHB
TTC1 RNPS1
TTC1 ECHS1
TTC1 HMGA1
TTC1 CDK4
TTC1 TCEB1
TTC1 CKAP5
TTC1 TRAP1
TTC1 MRPL28
TTC1 FAM50A
TTC1 NARS
TTC1 BCAP31
TTC1 EIF4H
TTC1 UCP2
TTC1 EZH2
TTC1 COX5A
TTC1 HSP90AA1
TTC1 HMGB1
TTC1 DCTN2
TTC1 EXOSC7
TTC1 HDAC2
TTC1 HSP90AB1
TTC1 DNAJC2
TTC1 SNRNP70
TTC1 ACLY
TTC1 GTF2A2
TTC1 GARS
TTC1 CAST
TTC1 CSE1L
TTC1 USP5
TTC1 CBX5
TTC1 HK1
TTC1 SAFB
TTC1 SNRPB
TTC1 MAPK1IP1L
TTC1 PPIA
TTC1 POLR2L
TTC1 HNRNPA1
TTC1 UNG
TTC1 IMPDH2
TTC1 WIPF2
TTC1 RBM42
TTC1 ATIC
TTC1 CHERP
TTC1 ARF1
TTC1 MCM5
TTC1 VDAC1
TTC1 HSPE1
TTC1 DTYMK
TTC1 FXR1
TTC1 PRKACA
TTC1 MYO5A
TTC1 MIF
TTC1 TOP1
TTC1 MRPS22
TTC1 XPO1
TTC1 RRM1
TTC1 CHAF1A
TTC1 MTIF2
TTC1 COX5B
TTC1 CCT3
TTC1 USP10
TTC1 U2AF1
TTC1 RAD23A
TTC1 PDHX
TTC1 COX8A
TTC1 PDXK
TTC1 KPNA2
TTC1 PEBP1
TTC1 KPNB1
TTC1 CCT6A
TTC1 POLD2
TTC1 DDT
TTC1 SUMO1
TTC1 NME1
TTC1 NAP1L4
TTC1 H2AFX
TTC1 SQSTM1
TTC1 DDX21
TTC1 CCT8
TTC1 ESD
TTC1 MCM3
TTC1 AARS
TTC1 COX6A1
TTC1 EIF3B
TTC1 RAD23B
TTC1 NCKAP1L
TTC1 COX6B1
TTC1 PRKDC
TTC1 PSME2
TTC1 NDUFS8
TTC1 ETFB
TTC1 DDX1
TTC1 RPN2
TTC1 ARHGAP4
TTC1 GNL2
TTC1 IRF3
TTC1 UQCRC1
TTC1 PSMD4
TTC1 NCL
TTC1 ATP1B3
TTC1 TOPBP1
TTC1 PDHB
TTC1 AP2S1
TTC1 PSMB7
TTC1 MCM2
TTC1 CLTA
TTC1 FH
TTC1 MPI
TTC1 QARS
TTC1 RAE1
TTC1 SNRPF
TTC1 HSP90B1
TTC1 CTNNB1
TTC1 EWSR1
TTC1 SSRP1
TTC1 BYSL
TTC1 SAP18
ECHS1 FAM53B
ECHS1 TDG
ECHS1 PUF60
ECHS1 UBE2A
ECHS1 DAP3
ECHS1 PFN1
ECHS1 PABPC4
ECHS1 COMT
ECHS1 PWP1
ECHS1 NDUFA9
ECHS1 CDC123
ECHS1 SCAP
ECHS1 NACA
ECHS1 E2F3
ECHS1 ALDH9A1
ECHS1 SEC13
ECHS1 UBXN1
ECHS1 LIMK1
ECHS1 FXR1
ECHS1 PRMT2
ECHS1 HERPUD1
ECHS1 CDC16
ECHS1 APRT
ECHS1 CCT5
ECHS1 HNRNPA2B1
ECHS1 TUBA1A
ECHS1 PSMC1
ECHS1 CLTC
ECHS1 BUD31
ECHS1 HAX1
ECHS1 TSN
ECHS1 GINS1
ECHS1 RPL12
ECHS1 EED
ECHS1 PARK7
ECHS1 XRCC6
ECHS1 IL10RA
ECHS1 PSMC3
ECHS1 EEF1G
ECHS1 SHC1
ECHS1 RNPS1
ECHS1 POLR2L
ECHS1 KIAA0174
ECHS1 UBE4A
ECHS1 UFD1L
ECHS1 VDAC2
ECHS1 EMG1
ECHS1 RBM4
ECHS1 EIF3CL
ECHS1 TCEB1
ECHS1 CKAP5
ECHS1 GOT2
ECHS1 PPP1CC
ECHS1 GNB1
ECHS1 PMS2L5
ECHS1 TRAP1
ECHS1 OXA1L
ECHS1 MRPL28
ECHS1 FAM50A
ECHS1 NARS
ECHS1 CCT6A
ECHS1 TBCB
ECHS1 CLK2
ECHS1 SND1
ECHS1 CLTA
ECHS1 EIF4H
ECHS1 MARS
ECHS1 ATF4
ECHS1 DDX39
ECHS1 EZH2
ECHS1 COX5A
ECHS1 ATP6V1F
ECHS1 SSR2
ECHS1 HSP90AA1
ECHS1 UBB
ECHS1 USF2
ECHS1 NUBP1
ECHS1 USP4
ECHS1 PCBP1
ECHS1 DCTN2
ECHS1 EXOSC7
ECHS1 PKM2
ECHS1 IMMT
ECHS1 RAB21
ECHS1 NR1H3
ECHS1 PPIB
ECHS1 UBL4A
ECHS1 LHFPL2
ECHS1 TLK1
ECHS1 METAP1
ECHS1 RGS19
ECHS1 EPRS
ECHS1 SNRNP70
ECHS1 ASNS
ECHS1 VAT1
ECHS1 NAP1L1
ECHS1 EIF3I
ECHS1 NUP88
ECHS1 GARS
ECHS1 CAPZA1
ECHS1 DPYSL2
ECHS1 TAF10
ECHS1 PSMD9
ECHS1 CAST
ECHS1 HNRNPK
ECHS1 AP2M1
ECHS1 USP5
ECHS1 TALDO1
ECHS1 SAFB
ECHS1 AIP
ECHS1 BAG1
ECHS1 ALDOA
ECHS1 LIG1
ECHS1 IDH3G
ECHS1 ESPL1
ECHS1 GTF2E2
ECHS1 XPO1
ECHS1 FAM120A
ECHS1 HNRNPA1
ECHS1 YWHAH
ECHS1 NFKBIA
ECHS1 RRP1B
ECHS1 CCNF
ECHS1 ARHGDIA
ECHS1 CUL3
ECHS1 KDELR2
ECHS1 RBM42
ECHS1 ATIC
ECHS1 SDHA
ECHS1 SEC24C
ECHS1 ARMCX6
ECHS1 HSF1
ECHS1 MFAP1
ECHS1 ARF1
ECHS1 EFR3A
ECHS1 EZR
ECHS1 NONO
ECHS1 FNTA
ECHS1 FEZ2
ECHS1 VDAC1
ECHS1 WAPAL
ECHS1 MAPRE1
ECHS1 CTPS
ECHS1 TSG101
ECHS1 PPP2R4
ECHS1 PSME4
ECHS1 YY1
ECHS1 HTATSF1
ECHS1 NIPA2
ECHS1 RALY
ECHS1 PCCB
ECHS1 AKR1B1
ECHS1 CYP1A2
ECHS1 RBM10
ECHS1 PRPS2
ECHS1 TOP1
ECHS1 MRPS22
ECHS1 MAPK1IP1L
ECHS1 TATDN2
ECHS1 SNRPB
ECHS1 EIF1
ECHS1 RRM1
ECHS1 CHAF1A
ECHS1 MTIF2
ECHS1 UPP1
ECHS1 RPN1
ECHS1 SPCS2
ECHS1 CCT3
ECHS1 USP10
ECHS1 BARD1
ECHS1 DYRK1A
ECHS1 EIF3F
ECHS1 RAD23A
ECHS1 ECH1
ECHS1 LOC100131311
ECHS1 NOMO1
ECHS1 FKBP2
ECHS1 COX8A
ECHS1 BAT1
ECHS1 SLC25A6
ECHS1 PEBP1
ECHS1 ACAT1
ECHS1 IL15RA
ECHS1 ATOX1
ECHS1 ADRM1
ECHS1 ARPC2
ECHS1 POLD2
ECHS1 DDT
ECHS1 SET
ECHS1 MLH1
ECHS1 FTH1
ECHS1 NAP1L4
ECHS1 PSME2
ECHS1 NDUFS8
ECHS1 SURF1
ECHS1 RASSF2
ECHS1 GUSB
ECHS1 LAGE3
ECHS1 BRD2
ECHS1 AARS
ECHS1 IMPDH2
ECHS1 POLD4
ECHS1 PPP4C
ECHS1 PSMD11
ECHS1 RAD23B
ECHS1 GGA3
ECHS1 COX6B1
ECHS1 KPNB1
ECHS1 PRKDC
ECHS1 HSP90AB1
ECHS1 RHOA
ECHS1 IGBP1
ECHS1 ETFB
ECHS1 DDX1
ECHS1 RPN2
ECHS1 TNIP1
ECHS1 TROVE2
ECHS1 AIM1
ECHS1 UQCRC1
ECHS1 NDUFB7
ECHS1 PSMD4
ECHS1 EFEMP2
ECHS1 NCL
ECHS1 XPC
ECHS1 MPRIP
ECHS1 PDHB
ECHS1 CD63
ECHS1 AP2S1
ECHS1 BMS1
ECHS1 ARHGAP4
ECHS1 MANF
ECHS1 SNRPD3
ECHS1 BCAP31
ECHS1 CBX1
ECHS1 ATP5D
ECHS1 U2AF1
ECHS1 USP7
ECHS1 PSMB4
ECHS1 FH
ECHS1 HNRNPU
ECHS1 MPI
ECHS1 C16orf35
ECHS1 PFKP
ECHS1 LYL1
ECHS1 QARS
ECHS1 SUZ12
ECHS1 HMHA1
ECHS1 RAE1
ECHS1 AIMP1
ECHS1 MAP2K3
ECHS1 COPS6
ECHS1 MAPK6
ECHS1 EWSR1
ECHS1 EIF3B
ECHS1 SF3B2
ECHS1 PSMB3
ECHS1 HSPH1
ECHS1 MYL6B
ECHS1 ATR
PTPN1 BCL3
PTPN1 TCF3
PTPN1 CSNK1E
PTPN1 EDC4
PTPN1 CAD
PTPN1 CHERP
PTPN1 COL6A2
HMGA1 SNRPE
HMGA1 PIM1
HMGA1 PUF60
HMGA1 ACOT7
HMGA1 LTA4H
HMGA1 FARSA
HMGA1 CHD4
HMGA1 EIF3CL
HMGA1 GINS1
HMGA1 MYBL2
HMGA1 GPI
HMGA1 CDK4
HMGA1 TUFM
HMGA1 PSMB2
HMGA1 TRAP1
HMGA1 MCM7
HMGA1 SND1
HMGA1 BOP1
HMGA1 HSP90AA1
HMGA1 SNRPC
HMGA1 PKM2
HMGA1 PSMB3
HMGA1 HSP90AB1
HMGA1 MCM6
HMGA1 DNAJC2
HMGA1 PSAP
HMGA1 ACLY
HMGA1 TGIF1
HMGA1 ILF2
HMGA1 GARS
HMGA1 CCT5
HMGA1 USP5
HMGA1 TALDO1
HMGA1 AIMP2
HMGA1 PRKACA
HMGA1 ESPL1
HMGA1 SRM
HMGA1 ADA
HMGA1 RBM42
HMGA1 ATIC
HMGA1 NONO
HMGA1 MCM5
HMGA1 VDAC1
HMGA1 ARHGDIA
HMGA1 SNRPB
HMGA1 MIF
HMGA1 MRPS22
HMGA1 RRM1
HMGA1 CSNK2B
HMGA1 MRPL12
HMGA1 CALR
HMGA1 CCT3
HMGA1 USP10
HMGA1 MCM4
HMGA1 RAD23A
HMGA1 MRPL23
HMGA1 PRKCD
HMGA1 KPNA2
HMGA1 PDHA1
HMGA1 GRN
HMGA1 LDHA
HMGA1 POLD2
HMGA1 NME1
HMGA1 SET
HMGA1 H2AFX
HMGA1 CCT8
HMGA1 MCM3
HMGA1 AARS
HMGA1 LOC96610
HMGA1 STIP1
HMGA1 GAPDH
HMGA1 RPN2
HMGA1 NCL
HMGA1 ATP1B3
HMGA1 PLCG2
HMGA1 GOT2
HMGA1 MCM2
HMGA1 STMN1
HMGA1 THOP1
HMGA1 CAD
HMGA1 SSRP1
HMGA1 HSPH1
ATP5B RPL8
ATP5B H2AFZ
ATP5B COPS5
ATP5B UBE2D2
ATP5B PWP1
ATP5B LTA4H
ATP5B RPS10
ATP5B RANBP1
ATP5B RARS
ATP5B DECR1
ATP5B CCT7
ATP5B CDK4
ATP5B DNAJC2
ATP5B EEF2
ATP5B DDOST
ATP5B ARCN1
ATP5B APEX1
ATP5B HNRNPM
ATP5B VDAC2
ATP5B PCBP2
ATP5B FDPS
ATP5B TUFM
ATP5B DNAJA1
ATP5B COX7C
ATP5B TXNRD1
ATP5B PRMT1
ATP5B PDIA6
ATP5B DDX39
ATP5B CCT4
ATP5B UBE2L3
ATP5B PSMD14
ATP5B ATP5A1
ATP5B HSPA4
ATP5B DYNLL1
ATP5B PSMD8
ATP5B RBMX
ATP5B SRP9
ATP5B ETF1
ATP5B MANF
ATP5B SNRPC
ATP5B IARS
ATP5B PKM2
ATP5B NEDD8
ATP5B COX7B
ATP5B HSP90AB1
ATP5B SLC25A3
ATP5B UBE2S
ATP5B PSMC3
ATP5B ILF2
ATP5B DAD1
ATP5B TALDO1
ATP5B RPL36AL
ATP5B SNRPB
ATP5B CUL1
ATP5B PSMC2
ATP5B C11orf58
ATP5B KDELR2
ATP5B PGK1
ATP5B GUK1
ATP5B EIF4G2
ATP5B EIF2S2
ATP5B NONO
ATP5B SSR1
ATP5B CYCS
ATP5B SLC25A5
ATP5B PAICS
ATP5B IK
ATP5B HCCS
ATP5B MAPRE1
ATP5B ATP5G3
ATP5B PSMA1
ATP5B ATP6V1E1
ATP5B CSNK2B
ATP5B MRPL12
ATP5B HINT1
ATP5B RPL10A
ATP5B PRMT5
ATP5B UBE2I
ATP5B SAP18
ATP5B SLBP
ATP5B MOBKL1B
ATP5B YBX1
ATP5B SET
ATP5B MRPS12
ATP5B SDHC
ATP5B RBBP7
ATP5B CCT8
ATP5B AARS
ATP5B COX6A1
ATP5B SLC16A1
ATP5B GAPDH
ATP5B ATP6V0B
ATP5B IGBP1
ATP5B SFRS9
ATP5B UQCRC1
ATP5B PHB2
ATP5B ATP1B3
ATP5B IFI30
ATP5B PHB
ATP5B MAP2K1
ATP5B SDHB
ATP5B PDHB
ATP5B AHCY
ATP5B KARS
ATP5B FH
ATP5B COMMD1
ATP5B COPS6
ATP5B HNRNPF
ATP5B UQCRC2
ATP5B TFRC
ATP5B HSD17B4
ATP5B PSMB4
ATP5B AZIN1
RBM4 SEC13
RBM4 AIP
RBM4 HERPUD1
RBM4 CDC16
RBM4 FXR1
RBM4 HNRNPA2B1
RBM4 XRCC6
RBM4 TROVE2
RBM4 TSN
RBM4 RNPS1
RBM4 EMG1
RBM4 NCL
RBM4 RPS19
RBM4 PPP1CC
RBM4 TXNRD1
RBM4 CCT4
RBM4 TMSB10
RBM4 TBCB
RBM4 DYNLL1
RBM4 ACAT1
RBM4 DAZAP2
RBM4 PPIB
RBM4 UBL4A
RBM4 HSP90AB1
RBM4 TSC22D1
RBM4 PSMC3
RBM4 TTC3
RBM4 TALDO1
RBM4 SNRPB
RBM4 GTF2E2
RBM4 MTHFS
RBM4 NFKBIA
RBM4 SPIB
RBM4 CUL3
RBM4 NONO
RBM4 MYL12A
RBM4 LOC100131892
RBM4 SF3B2
RBM4 MANF
RBM4 BAG1
RBM4 DECR1
RBM4 TOP1
RBM4 PSMD11
RBM4 ATF4
RBM4 MDH1
RBM4 RAE1
RBM4 RPN1
RBM4 BTN3A2
RBM4 HTRA1
RBM4 LOC100131311
RBM4 NUP205
RBM4 SET
RBM4 TAX1BP1
RBM4 SQSTM1
RBM4 GUSB
RBM4 ATP5C1
RBM4 AARS
RBM4 ETFB
RBM4 DDX1
RBM4 GNL2
RBM4 PPP2R2A
RBM4 CASP3
RBM4 CD164
RBM4 GOT2
RBM4 IFNGR2
RBM4 MFAP1
RBM4 KARS
RBM4 PSME1
RBM4 UQCRC2
RBM4 TANK
RBM4 PSMB4
RBM4 PSMC6
RBM4 SNRPE
RBM4 TDG
RBM4 DAP3
RBM4 PEA15
RBM4 PABPC4
RBM4 PWP1
RBM4 UBXN1
RBM4 PRMT2
RBM4 MORF4L2
RBM4 ATP5J
RBM4 PPP4C
RBM4 EEF2
RBM4 DNAJA1
RBM4 MAP2K3
RBM4 POLR2L
RBM4 CDC123
RBM4 PDIA6
RBM4 DDX39
RBM4 RHOG
RBM4 RPA2
RBM4 UBB
RBM4 GNG10
RBM4 ACLY
RBM4 ASNS
RBM4 NAP1L1
RBM4 GARS
RBM4 RPL36AL
RBM4 XPO1
RBM4 FKBP2
RBM4 RPL19
RBM4 ARF1
RBM4 RARS
RBM4 WAPAL
RBM4 RPIA
RBM4 METAP1
RBM4 NIPA2
RBM4 UBA52
RBM4 TATDN2
RBM4 PSMB1
RBM4 COX5B
RBM4 SUMO3
RBM4 BARD1
RBM4 NPC2
RBM4 STAT5A
RBM4 UBE2I
RBM4 KRT10
RBM4 COX17
RBM4 CCT6A
RBM4 USP7
RBM4 ESD
RBM4 ATP5O
RBM4 COX6A1
RBM4 RPN2
RBM4 SPCS2
RBM4 TOPBP1
RBM4 BCAP31
RBM4 CBX1
RBM4 ISCU
RBM4 GNB1
RBM4 MAPK6
RBM4 SNRPD2
RBM4 SMAD2
RBM4 UBE2A
RBM4 COMT
RBM4 NDUFA9
RBM4 NACA
RBM4 IMMT
RBM4 PSMD6
RBM4 GNB2L1
RBM4 IER2
RBM4 PSMC1
RBM4 CLTC
RBM4 HADHB
RBM4 CAMLG
RBM4 RAD23B
RBM4 TCEB1
RBM4 CKAP5
RBM4 PSMB2
RBM4 PRMT1
RBM4 OXA1L
RBM4 NARS
RBM4 ALDH9A1
RBM4 CLK2
RBM4 YWHAB
RBM4 EIF4H
RBM4 TMED10
RBM4 UQCRB
RBM4 DNAJB1
RBM4 COX5A
RBM4 TRIP12
RBM4 SRP14
RBM4 DCTN2
RBM4 ZNF146
RBM4 TLK1
RBM4 RGS19
RBM4 LAMP1
RBM4 SNRNP70
RBM4 TAF10
RBM4 HNRNPK
RBM4 AP2M1
RBM4 H3F3A
RBM4 HNRNPA1
RBM4 RRS1
RBM4 PPP3CB
RBM4 ATIC
RBM4 EEF1D
RBM4 HSF1
RBM4 EZR
RBM4 ATR
RBM4 FNTA
RBM4 PSME4
RBM4 HRAS
RBM4 RALY
RBM4 ATP6V1E1
RBM4 MAPK1IP1L
RBM4 CSNK2B
RBM4 RPL18
RBM4 U2AF1
RBM4 BCLAF1
RBM4 ECH1
RBM4 SAP18
RBM4 BAT1
RBM4 PPP1R7
RBM4 ATOX1
RBM4 EFR3A
RBM4 SUMO1
RBM4 SSR2
RBM4 ADORA2A
RBM4 MLH1
RBM4 FTH1
RBM4 NDUFS8
RBM4 RPL13
RBM4 RASSF2
RBM4 FEZ2
RBM4 NPM1
RBM4 MRPL23
RBM4 NCKAP1L
RBM4 COX6B1
RBM4 NAPG
RBM4 YWHAE
RBM4 TAF7
RBM4 SFRS9
RBM4 E2F3
RBM4 MPRIP
RBM4 MTMR6
RBM4 AP2S1
RBM4 SNRPN
RBM4 FH
RBM4 C16orf35
RBM4 DDX18
RBM4 LYL1
RBM4 QARS
RBM4 SUZ12
RBM4 RBM42
RBM4 EPS15
RBM4 SNRPB2
RBM4 BLVRA
RBM4 EIF1
RBM4 HMGB2
RBM4 PUF60
RBM4 COPS5
RBM4 SERTAD2
RBM4 HTATSF1
RBM4 PCBP1
RBM4 NASP
RBM4 EED
RBM4 PARK7
RBM4 IL10RA
RBM4 PPP1R11
RBM4 EEF1G
RBM4 CLIC1
RBM4 HNRNPU
RBM4 CTNNB1
RBM4 KIAA0174
RBM4 VDAC2
RBM4 CDK4
RBM4 FDPS
RBM4 HMGB1
RBM4 COX7C
RBM4 MRPL28
RBM4 LBR
RBM4 RPS6
RBM4 TOMM20
RBM4 SFRS4
RBM4 EZH2
RBM4 TNIP1
RBM4 ETF1
RBM4 NUBP1
RBM4 RAB21
RBM4 PSMB3
RBM4 RPL6
RBM4 UBE2L3
RBM4 COPB1
RBM4 PSMD9
RBM4 USP5
RBM4 DGUOK
RBM4 YY1
RBM4 ZNHIT3
RBM4 MMD
RBM4 SERPINB1
RBM4 LOC1720
RBM4 PTTG1IP
RBM4 HNRNPC
RBM4 TUBA1A
RBM4 SHC1
RBM4 GLUD1
RBM4 CYCS
RBM4 AIMP1
RBM4 HSPE1
RBM4 CHMP1A
RBM4 TSG101
RBM4 CD46
RBM4 MAPRE1
RBM4 PHF3
RBM4 MTIF2
RBM4 EIF3F
RBM4 TFAM
RBM4 RBMX
RBM4 TUFM
RBM4 EWSR1
RBM4 MOBKL1B
RBM4 EIF3I
RBM4 ZNF638
RBM4 ADRM1
RBM4 ARPC2
RBM4 NAP1L4
RBM4 SURF1
RBM4 CCT8
RBM4 BRD2
RBM4 GAPDH
RBM4 SNRPD3
RBM4 UQCRC1
RBM4 PSMD4
RBM4 PTMA
RBM4 PDHB
RBM4 MYST3
RBM4 GTF2E1
RBM4 SNRPF
RBM4 CD63
RBM4 DUT
RBM4 CXCR5
RBM4 PCMT1
RBM4 UFD1L
RBM4 TRIM26
RBM4 MYL6B
RBM4 SSB
RBM4 COX8A
MELK SMC1A
MELK LOC96610
MELK USP9X
MELK EZH2
MELK NONO
MELK RBMX
MELK HSP90AA1
MELK GAPDH
MELK SEC13
MELK MAPRE1
MELK HMGB2
MELK HSP90AB1
MELK CENPA
MELK MCM6
MELK TOP1
MELK CDKN3
MELK PSMD11
MELK EIF3CL
MELK MCM2
MELK GINS1
MELK CLTA
MELK RBBP7
MELK CCT5
MELK AP2M1
MELK KPNA2
MELK NCL
MELK PDHA1
MELK ESPL1
MELK LDHA
MELK EIF4A3
MELK RFC4
MELK KIF11
MELK TFRC
MELK HSPH1
MELK TK1
MELK ILF2
MELK H2AFX
MELK DDX11
HMBS TFAM
HMBS MPP1
HMBS TMED10
HMBS PPP4C
HMBS DAP3
HMBS CYCS
HMBS HSPE1
HMBS PSME2
HMBS MANF
HMBS KIF2C
HMBS DTYMK
HMBS ACTC1
HMBS PCCB
HMBS ATP1B3
HMBS RARS
HMBS RBM10
HMBS EPRS
HMBS PSMC3
HMBS PSMC1
HMBS RPN1
HMBS EIF3B
HMBS ATP5D
HMBS CCT3
HMBS CDKN3
HMBS SNRPA1
HMBS STMN1
HMBS AP2M1
HMBS HMGB1
HMBS CKAP5
HMBS HNRNPA1
HMBS VDAC1
HMBS POLD2
HMBS NME1
HMBS PSMD4
HMBS NDUFS8
HMBS ATIC
HMBS BYSL
HMBS FABP5L7
PSMB2 NCL
PSMB2 XRCC5
PSMB2 UBE2A
PSMB2 PWP1
PSMB2 NDUFA9
PSMB2 ACOT7
PSMB2 LTA4H
PSMB2 IMMT
PSMB2 FAM120A
PSMB2 NP
PSMB2 IDH2
PSMB2 FARSA
PSMB2 HNRNPA2B1
PSMB2 PSMC1
PSMB2 BUD31
PSMB2 GINS1
PSMB2 PARK7
PSMB2 XRCC6
PSMB2 NUTF2
PSMB2 PSMD7
PSMB2 CLIC1
PSMB2 HADHB
PSMB2 HNRNPM
PSMB2 MTHFD2
PSMB2 RAD23B
PSMB2 CDK4
PSMB2 FDPS
PSMB2 TUFM
PSMB2 CKAP5
PSMB2 PRMT1
PSMB2 TXNRD1
PSMB2 MRPS22
PSMB2 TRAP1
PSMB2 DDX39
PSMB2 SSRP1
PSMB2 CCT4
PSMB2 MCM7
PSMB2 TBCB
PSMB2 DYNLL1
PSMB2 COX5A
PSMB2 RBMX
PSMB2 HSP90AA1
PSMB2 UBB
PSMB2 PGM1
PSMB2 HAX1
PSMB2 SNRPC
PSMB2 SRP14
PSMB2 DCTN2
PSMB2 PKM2
PSMB2 PSMB3
PSMB2 HSP90AB1
PSMB2 CTPS
PSMB2 MCM6
PSMB2 DNAJC2
PSMB2 PSMC3
PSMB2 ACLY
PSMB2 UBE2L3
PSMB2 GTF2A2
PSMB2 PSMD9
PSMB2 ACTA2
PSMB2 CCT5
PSMB2 SOD2
PSMB2 AIMP2
PSMB2 SNRPB
PSMB2 ANXA2
PSMB2 ZNHIT3
PSMB2 PPIA
PSMB2 EIF4A3
PSMB2 SRM
PSMB2 CSTB
PSMB2 SERPINB1
PSMB2 MFAP1
PSMB2 RBM42
PSMB2 PGK1
PSMB2 PPP1R11
PSMB2 PAICS
PSMB2 VDAC1
PSMB2 AIMP1
PSMB2 HSPE1
PSMB2 KIF2C
PSMB2 CKS2
PSMB2 MIF
PSMB2 TOP1
PSMB2 PSMD11
PSMB2 CAP1
PSMB2 ESPL1
PSMB2 EBNA1BP2
PSMB2 MRPL12
PSMB2 EIF2S1
PSMB2 CCT3
PSMB2 USP10
PSMB2 U2AF1
PSMB2 GLUL
PSMB2 CCT7
PSMB2 ECH1
PSMB2 COX8A
PSMB2 KPNA2
PSMB2 PEBP1
PSMB2 ALAS1
PSMB2 COX17
PSMB2 EIF4A1
PSMB2 LDHA
PSMB2 ATOX1
PSMB2 ATP5G2
PSMB2 POLD2
PSMB2 NME1
PSMB2 SET
PSMB2 MRPS12
PSMB2 H2AFX
PSMB2 CCT8
PSMB2 ESD
PSMB2 ATP5O
PSMB2 COX6A1
PSMB2 SNRPG
PSMB2 LOC96610
PSMB2 NCKAP1L
PSMB2 SLC16A1
PSMB2 STIP1
PSMB2 GAPDH
PSMB2 PSME2
PSMB2 GNL2
PSMB2 HNRNPF
PSMB2 EFEMP2
PSMB2 SNRPD3
PSMB2 ATP1B3
PSMB2 NUP62
PSMB2 PDHB
PSMB2 GOT2
PSMB2 IFNGR2
PSMB2 BCAP31
PSMB2 KARS
PSMB2 SNRPF
PSMB2 COMMD1
PSMB2 PFKP
PSMB2 THOP1
PSMB2 ARHGDIB
PSMB2 SFRS9
PSMB2 UBE2I
PSMB2 EWSR1
PSMB2 TFRC
PSMB2 COX7B
PSMB2 HSPH1
PSMB2 BYSL
PSMB2 SRP19
PSMB2 CFD
PSMB2 PSMC6
SEC14L1 ACAT1
SEC14L1 PWP1
SEC14L1 IARS
SEC14L1 MAPRE1
SEC14L1 EIF2S2
SEC14L1 ATP6V1E1
SEC14L1 EED
SEC14L1 CBX1
SEC14L1 DPYSL2
SEC14L1 ECH1
SEC14L1 GNB1
SEC14L1 CYTH1
SEC14L1 KPNA2
SEC14L1 HSP90AA1
SEC14L1 XPO1
SEC14L1 EIF4A3
SEC14L1 ARPC2
SEC14L1 YWHAH
SEC14L1 RRP1B
SEC14L1 SMAD2
SEC14L1 CCT4
PKN1 PCK2
PKN1 SFRS4
PKN1 POLD1
PKN1 STIP1
PKN1 ARHGDIA
PKN1 USF2
PKN1 RAD23A
PKN1 PSME2
PKN1 NDUFS8
PKN1 ETFB
PKN1 CAD
PKN1 CYP1A2
PKN1 NR1H3
PKN1 PRKACA
PKN1 IMMT
PKN1 IDH3G
PKN1 LIMK1
PKN1 AP1B1
PKN1 PTOV1
PKN1 ATP1B3
PKN1 CDC37
PKN1 RBM10
PKN1 NUP62
PKN1 RGS19
PKN1 SNRNP70
PKN1 EDC4
PKN1 APOE
PKN1 BUD31
PKN1 FKBP2
PKN1 ATP5D
PKN1 GARS
PKN1 FH
PKN1 CCT3
PKN1 RNPS1
PKN1 POLR2L
PKN1 IL15RA
PKN1 CAPN1
PKN1 NFATC1
PKN1 BAT1
PKN1 DNMT1
PKN1 HMHA1
PKN1 GPI
PKN1 TKT
PKN1 ANXA2
PKN1 SPTAN1
PKN1 PFN1
PKN1 ABL1
PKN1 DGKZ
PKN1 MTA1
PKN1 ADRM1
PKN1 POLD2
PKN1 SRM
PKN1 RABGGTB
PKN1 HSPH1
PKN1 IL10RA
PKN1 AP3D1
PKN1 PLCG2
PKN1 SMARCA4
PKN1 NDUFB7
PKN1 DNM2
PKN1 POLRMT
PKN1 ATXN2L
PKN1 RBM42
PKN1 ARHGEF1
PKN1 BCAP31
PKN1 TRAP1
PKN1 TYK2
HLA-E DAZAP2
HLA-E FYN
HLA-E ITK
HLA-E EEF1D
HLA-E BTN3A2
HLA-E HCP5
HLA-E PFDN5
HLA-E CD2
HLA-E EMP3
HLA-E SEMA4D
HLA-E SATB1
HLA-E EVI2B
HLA-E CST3
HLA-E ZFP36L2
HLA-E CXCR4
HLA-E IQGAP1
ASNS SNRPE
ASNS PUF60
ASNS DAP3
ASNS PWP1
ASNS NDUFA9
ASNS CDC123
ASNS SEC13
ASNS AIP
ASNS RARS
ASNS ATP5J
ASNS HTATSF1
ASNS PSMC1
ASNS CLTC
ASNS C21orf33
ASNS TSN
ASNS EEF1G
ASNS ACO2
ASNS HNRNPM
ASNS VDAC2
ASNS EMG1
ASNS RPL38
ASNS EEF2
ASNS CKAP5
ASNS PPP1CC
ASNS DECR1
ASNS FDFT1
ASNS MRPL28
ASNS CCT4
ASNS TOMM20
ASNS UQCRB
ASNS ATP5A1
ASNS DYNLL1
ASNS COX5A
ASNS RBMX
ASNS DCTN2
ASNS MCM6
ASNS EPRS
ASNS PSMC3
ASNS DTYMK
ASNS TAF10
ASNS PSMD9
ASNS AP2M1
ASNS DGUOK
ASNS XPO1
ASNS RRP1B
ASNS MFAP1
ASNS HNRNPC
ASNS ATR
ASNS SHC1
ASNS AIMP1
ASNS MANF
ASNS BAG1
ASNS TSG101
ASNS MAPRE1
ASNS METAP1
ASNS MRPS22
ASNS RAE1
ASNS RPN1
ASNS SPCS2
ASNS HARS
ASNS BARD1
ASNS U2AF1
ASNS EIF3F
ASNS SAP18
ASNS SLC25A6
ASNS ATP5G2
ASNS ILF3
ASNS NME1
ASNS SET
ASNS MLH1
ASNS FBL
ASNS CCT8
ASNS CUL3
ASNS LAGE3
ASNS COX6A1
ASNS COX6B1
ASNS PRKDC
ASNS IGBP1
ASNS DDX1
ASNS SFRS9
ASNS PSMD4
ASNS SNRPD3
ASNS CBX1
ASNS QARS
ASNS GNB1
ASNS SNRPB2
ASNS UQCRC2
ASNS EIF1
ASNS PSMB4
HCLS1 CAPNS1
HCLS1 ARCN1
HCLS1 DDX5
HCLS1 ARHGDIA
HCLS1 IARS
HCLS1 CPSF1
HCLS1 CD81
HCLS1 RALY
HCLS1 EFEMP2
HCLS1 HSP90AB1
HCLS1 CAP1
HCLS1 SNRNP70
HCLS1 MSN
HCLS1 CLTC
HCLS1 CSNK2B
HCLS1 ILF2
HCLS1 RAD23B
HCLS1 PPP1R11
HCLS1 USP10
HCLS1 RAD23A
HCLS1 ECH1
HCLS1 USP5
HCLS1 PRKACA
HCLS1 GNAS
HCLS1 SSRP1
HCLS1 USP7
HCLS1 ALDH9A1
HCLS1 DNM2
EIF4H RPL8
EIF4H PFN1
EIF4H RHOA
EIF4H AIP
EIF4H RARS
EIF4H CDC16
EIF4H RPS6KA1
EIF4H CAP1
EIF4H EIF3B
EIF4H XRCC6
EIF4H TSN
EIF4H RNPS1
EIF4H HNRNPM
EIF4H EIF3CL
EIF4H DNAJA1
EIF4H PPP1CC
EIF4H TXNRD1
EIF4H CCT4
EIF4H TBCB
EIF4H ITGB1
EIF4H DYNLL1
EIF4H ACAT1
EIF4H CYP51A1
EIF4H DAZAP2
EIF4H PPIB
EIF4H UBL4A
EIF4H HSP90AB1
EIF4H TSC22D1
EIF4H MCM6
EIF4H PSMC3
EIF4H RBBP7
EIF4H HERPUD1
EIF4H TALDO1
EIF4H SNRPB
EIF4H EIF4A3
EIF4H RASSF2
EIF4H GUSB
EIF4H UBE4A
EIF4H NONO
EIF4H MYL12A
EIF4H MANF
EIF4H DGUOK
EIF4H APRT
EIF4H MIF
EIF4H PRPS2
EIF4H TOP1
EIF4H ATF4
EIF4H HNRNPA2B1
EIF4H RAE1
EIF4H RPN1
EIF4H HINT1
EIF4H TUBA4A
EIF4H KPNA2
EIF4H SPTAN1
EIF4H NUP205
EIF4H POLD2
EIF4H DDT
EIF4H SET
EIF4H AP3D1
EIF4H TAX1BP1
EIF4H CUL3
EIF4H ATP5C1
EIF4H AARS
EIF4H RAD23B
EIF4H RRAGA
EIF4H PRKDC
EIF4H ETFB
EIF4H DDX1
EIF4H PPP2R2A
EIF4H EFEMP2
EIF4H CASP3
EIF4H GOT2
EIF4H IFNGR2
EIF4H PTTG1IP
EIF4H PSME1
EIF4H SRI
EIF4H SFRS9
EIF4H UBE2I
EIF4H TANK
EIF4H SRP19
EIF4H PSMB4
EIF4H NCL
EIF4H PEA15
EIF4H PABPC4
EIF4H PWP1
EIF4H MORF4L2
EIF4H ATP5J
EIF4H USP14
EIF4H PPP4C
EIF4H RPL9
EIF4H C1QBP
EIF4H POLR2L
EIF4H ACO2
EIF4H CDC123
EIF4H GPI
EIF4H P4HB
EIF4H PDIA6
EIF4H DDX39
EIF4H AIMP1
EIF4H NUBP1
EIF4H SND1
EIF4H CNP
EIF4H RHOG
EIF4H RPA2
EIF4H UBB
EIF4H PKM2
EIF4H ACLY
EIF4H GARS
EIF4H CCT5
EIF4H ALDOA
EIF4H AIMP2
EIF4H PPIA
EIF4H XPO1
EIF4H METAP1
EIF4H ARF1
EIF4H MCM5
EIF4H TYMS
EIF4H RPIA
EIF4H MYO5A
EIF4H NIPA2
EIF4H UBA52
EIF4H TAF9
EIF4H ATP5A1
EIF4H SPCS2
EIF4H USP10
EIF4H DAD1
EIF4H CCT6A
EIF4H PRPS1
EIF4H ESD
EIF4H ATP5O
EIF4H LAGE3
EIF4H COX6A1
EIF4H RPN2
EIF4H COX5B
EIF4H HNRNPF
EIF4H TOPBP1
EIF4H BCAP31
EIF4H CBX1
EIF4H ISCU
EIF4H PFKP
EIF4H GNB1
EIF4H MAPK6
EIF4H SNRPD2
EIF4H SSRP1
EIF4H SMAD2
EIF4H PSMC6
EIF4H LMAN2
EIF4H DNMT1
EIF4H UBE2A
EIF4H COMT
EIF4H NDUFA9
EIF4H IMMT
EIF4H PSMD6
EIF4H IER2
EIF4H IRAK1
EIF4H PSMC1
EIF4H CLTC
EIF4H GINS1
EIF4H HADHB
EIF4H CAMLG
EIF4H TCEB1
EIF4H PRMT1
EIF4H ADRM1
EIF4H CALM3
EIF4H FAM50A
EIF4H NARS
EIF4H MYO5B
EIF4H TMED10
EIF4H USP9X
EIF4H COX5A
EIF4H HSP90AA1
EIF4H TRIP12
EIF4H PCBP1
EIF4H DCTN2
EIF4H EXOSC7
EIF4H DNAJC2
EIF4H SNRNP70
EIF4H ACTA2
EIF4H DPYSL2
EIF4H TAF10
EIF4H HNRNPK
EIF4H AP2M1
EIF4H H3F3A
EIF4H SAFB
EIF4H UCHL3
EIF4H HNRNPA1
EIF4H CCNF
EIF4H PPP3CB
EIF4H ATIC
EIF4H ARPC1B
EIF4H EIF2S2
EIF4H EZR
EIF4H ATR
EIF4H FNTA
EIF4H NSMAF
EIF4H CTPS
EIF4H PSME4
EIF4H HRAS
EIF4H RALY
EIF4H ATP6V1E1
EIF4H MRPS22
EIF4H MAPK1IP1L
EIF4H CSNK2B
EIF4H MRPL12
EIF4H ATP6AP1
EIF4H RPL18
EIF4H U2AF1
EIF4H BCLAF1
EIF4H GLUL
EIF4H ECH1
EIF4H NOMO1
EIF4H COX8A
EIF4H PHC2
EIF4H PDHA1
EIF4H PPP1R7
EIF4H ATOX1
EIF4H HDLBP
EIF4H EFR3A
EIF4H SUMO1
EIF4H SSR2
EIF4H ADORA2A
EIF4H MLH1
EIF4H NDUFS8
EIF4H FEZ2
EIF4H SNRPG
EIF4H LOC96610
EIF4H PUM1
EIF4H COX6B1
EIF4H ATP6V1B2
EIF4H YWHAE
EIF4H IDH3G
EIF4H MPRIP
EIF4H MTMR6
EIF4H AP2S1
EIF4H FH
EIF4H QARS
EIF4H SUZ12
EIF4H HSP90B1
EIF4H ARHGDIB
EIF4H PSMA6
EIF4H SNRPB2
EIF4H EIF1
EIF4H HSPH1
EIF4H LAMP2
EIF4H EIF4G2
EIF4H PIM1
EIF4H PUF60
EIF4H ARCN1
EIF4H CDC25B
EIF4H CHD4
EIF4H HTATSF1
EIF4H RHEB
EIF4H NASP
EIF4H EED
EIF4H PARK7
EIF4H IL10RA
EIF4H HMGB1
EIF4H EEF1G
EIF4H CLIC1
EIF4H HNRNPU
EIF4H CTNNB1
EIF4H KIAA0174
EIF4H VDAC2
EIF4H CDK4
EIF4H PSMD7
EIF4H COX7C
EIF4H RPL38
EIF4H VDAC1
EIF4H PMS2L5
EIF4H MRPL28
EIF4H RBM25
EIF4H EZH2
EIF4H TNIP1
EIF4H RAB21
EIF4H PSMB3
EIF4H RPL6
EIF4H COPB1
EIF4H GTF2A2
EIF4H ILF2
EIF4H CAPZA1
EIF4H PSMD9
EIF4H CAST
EIF4H PSMA2
EIF4H PRDX3
EIF4H BAG1
EIF4H YY1
EIF4H SLC9A6
EIF4H YWHAH
EIF4H RRP1B
EIF4H UQCRH
EIF4H KDELR2
EIF4H HNRNPC
EIF4H ELF4
EIF4H TUBA1A
EIF4H COPS6
EIF4H SHC1
EIF4H CYCS
EIF4H ARHGDIA
EIF4H HSPE1
EIF4H MARS
EIF4H AKR1B1
EIF4H TSG101
EIF4H MAPRE1
EIF4H CARS
EIF4H MSN
EIF4H POLD4
EIF4H MTIF2
EIF4H CCT3
EIF4H VBP1
EIF4H EIF3F
EIF4H RAD23A
EIF4H ATP6V0C
EIF4H ATP6V1F
EIF4H TUFM
EIF4H EWSR1
EIF4H EIF3I
EIF4H CD99
EIF4H YBX1
EIF4H ARPC2
EIF4H KIF11
EIF4H SIK1
EIF4H NAP1L4
EIF4H H2AFX
EIF4H SURF1
EIF4H CCT8
EIF4H ARMCX6
EIF4H BRD2
EIF4H SMC1A
EIF4H STIP1
EIF4H GAPDH
EIF4H PSME2
EIF4H IGBP1
EIF4H SNRPD3
EIF4H UQCRC1
EIF4H PSMD4
EIF4H PTMA
EIF4H ATP1B3
EIF4H CENPA
EIF4H PDHB
EIF4H CLTA
EIF4H SNRPF
EIF4H PPT1
EIF4H PCMT1
EIF4H SSR4
EIF4H KPNB1
EIF4H MYL6B
EIF4H SSB
EIF4H SAP18
ANXA1 NNMT
ANXA1 LUM
SFRS5 CBLB
SFRS5 BRD2
SFRS5 FEZ2
SFRS5 BPTF
SFRS5 GNG10
SFRS5 FOXO1
SFRS5 PUM1
SFRS5 BTN3A2
SFRS5 GGA3
SFRS5 UBXN1
SFRS5 ISCU
SFRS5 SMARCA2
SFRS5 ITPR1
SFRS5 RHOA
SFRS5 CXCR4
SFRS5 FUS
SFRS5 NACA
SFRS5 SAFB
SFRS5 DAZAP2
SFRS5 IRF3
SFRS5 PHF3
SFRS5 CTDSP2
SFRS5 CIRBP
SFRS5 PIK3R1
SFRS5 SERTAD2
SFRS5 XPC
SFRS5 PPP3CA
SFRS5 RGS19
SFRS5 RB1CC1
SFRS5 CPT1B
SFRS5 MYST3
SFRS5 DYRK1A
SFRS5 LOC100131311
SFRS5 EDC4
SFRS5 GUSBP1
SFRS5 MTIF2
SFRS5 SNRPN
SFRS5 NAP1L1
SFRS5 UBTF
SFRS5 LOC728844
SFRS5 IL10RA
SFRS5 PI4KA
SFRS5 ANKRD36B
SFRS5 TTC3
SFRS5 LMO4
SFRS5 KIAA0174
SFRS5 HNRNPK
SFRS5 LAMP1
SFRS5 CAMLG
SFRS5 LEPROT
SFRS5 BAT1
SFRS5 YY1
SFRS5 RPL4
SFRS5 EPS15
SFRS5 ZNF638
SFRS5 MBOAT7
SFRS5 EWSR1
SFRS5 PRKCB
SFRS5 RBM39
SFRS5 PMS2L5
SFRS5 PPP2R5C
SFRS5 LRBA
SFRS5 PNN
SFRS5 USP7
SFRS5 AP3D1
SFRS5 MARCH6
SFRS5 USF2
SFRS5 ALDH9A1
SFRS5 MAP3K4
SFRS5 TAX1BP1
SFRS5 ATXN2L
SFRS5 UBE4A
SFRS5 UBXN4
SFRS5 TNFAIP3
SFRS5 PRDM2
ATP5A1 SNRPD3
ATP5A1 RPL19
ATP5A1 ARF1
ATP5A1 XRCC5
ATP5A1 ATP5G1
ATP5A1 MRPL28
ATP5A1 TCP1
ATP5A1 VDAC2
ATP5A1 COPS5
ATP5A1 PABPC4
ATP5A1 DCTN2
ATP5A1 NDUFA9
ATP5A1 ATP6V0B
ATP5A1 SLC25A3
ATP5A1 DDX1
ATP5A1 SPCS2
ATP5A1 NEDD8
ATP5A1 PPP2R2A
ATP5A1 SFRS9
ATP5A1 PSMD6
ATP5A1 NUP205
ATP5A1 PTMA
ATP5A1 PCCB
ATP5A1 PRMT1
ATP5A1 HADHA
ATP5A1 CDC16
ATP5A1 ATP5J
ATP5A1 DECR1
ATP5A1 EXOSC7
ATP5A1 PDHB
ATP5A1 SNRPB
ATP5A1 SARS
ATP5A1 COX7C
ATP5A1 ILF2
ATP5A1 KARS
ATP5A1 PPP1CC
ATP5A1 XRCC6
ATP5A1 U2AF1
ATP5A1 HINT1
ATP5A1 ATP5G2
ATP5A1 TSN
ATP5A1 DNMT1
ATP5A1 RNPS1
ATP5A1 POLR2L
ATP5A1 PRMT5
ATP5A1 MAPRE1
ATP5A1 PRDX3
ATP5A1 CDC123
ATP5A1 BAG1
ATP5A1 HSPH1
ATP5A1 RPL38
ATP5A1 TUFM
ATP5A1 UBE2I
ATP5A1 SNRPD2
ATP5A1 GNAS
ATP5A1 CBFB
ATP5A1 SUMO1
ATP5A1 SMAD2
ATP5A1 PSMC2
ATP5A1 APEX1
ATP5A1 PSMB4
ATP5A1 RBBP7
ATP5A1 MYO5B
ATP5A1 HNRNPC
ATP5A1 COX6A1
ATP5A1 PHB2
ATP5A1 AIP
HSPA4 PSMD14
HSPA4 PHB2
HSPA4 PUF60
HSPA4 VDAC2
HSPA4 ETF1
HSPA4 SLC25A5
HSPA4 IARS
HSPA4 DDX1
HSPA4 RANBP1
HSPA4 HNRNPF
HSPA4 PCCB
HSPA4 SLC25A3
HSPA4 CCT7
HSPA4 EPRS
HSPA4 IRAK1
HSPA4 NFKB1
HSPA4 CKAP5
HSPA4 TALDO1
HSPA4 PRMT5
HSPA4 HNRNPM
HSPA4 SFRS9
HSPA4 FDPS
HSPA4 DNAJA1
HSPA4 UQCRC2
HSPA4 CUL1
HSPA4 PDIA6
HSPA4 RRP1B
HSPA4 CCT4
HSPA4 HSD17B4
HSPA4 AZIN1
HSPA4 IK
HSPA4 MCM3
PSMA3 PSMD14
PSMA3 ARPC1B
PSMA3 EIF2S2
PSMA3 NPM1
PSMA3 CCT2
PSMA3 GLUD1
PSMA3 PAICS
PSMA3 ETF1
PSMA3 LSM1
PSMA3 ATP6V0B
PSMA3 HCCS
PSMA3 RANBP1
PSMA3 ATP5G3
PSMA3 PSMD6
PSMA3 CKS2
PSMA3 PTMA
PSMA3 PHB2
PSMA3 CENPA
PSMA3 PSMA1
PSMA3 UBE2S
PSMA3 CCT7
PSMA3 SRP72
PSMA3 CDK4
PSMA3 GTF2A2
PSMA3 M6PR
PSMA3 MRPL12
PSMA3 HINT1
PSMA3 TROVE2
PSMA3 ILF3
PSMA3 PSMD8
PSMA3 VBP1
PSMA3 CCT5
PSMA3 H2AFZ
PSMA3 NEDD8
PSMA3 UCHL3
PSMA3 SFRS9
PSMA3 CUL1
PSMA3 P4HB
PSMA3 YBX1
PSMA3 SUMO1
PSMA3 DDOST
PSMA3 PSMB1
PSMA3 PSMC2
PSMA3 CKS1B
PSMA3 UQCRH
PSMA3 PSMB4
PSMA3 POLR2J2
PSMA3 GLO1
PSMA3 HNRNPC
PSMA3 ATP5C1
USP4 PHF15
USP4 HSF1
USP4 SFRS4
USP4 SHC1
USP4 GGA3
USP4 SF3B2
USP4 SLA
USP4 ECH1
USP4 DDX1
USP4 IRF3
USP4 PRMT2
USP4 EDC4
USP4 MBOAT7
USP4 CLK2
USP4 PNRC1
USP4 NOMO1
USP4 AP2M1
USP4 SAFB
USP4 BAT1
USP4 IRF2
USP4 ARHGDIA
USP4 AP3D1
USP4 TBCB
USP4 MAP3K4
IARS SNRPD3
IARS ARCN1
IARS PABPC4
IARS DAP3
IARS RANBP1
IARS AIP
IARS RBBP4
IARS CDC16
IARS CCT7
IARS TSN
IARS ARPC1A
IARS RNPS1
IARS DNAJA1
IARS H2AFZ
IARS ACLY
IARS TCEA1
IARS APEX1
IARS HNRNPM
IARS VDAC2
IARS CDC123
IARS GPI
IARS CDK4
IARS FDPS
IARS TUFM
IARS CKAP5
IARS PRMT1
IARS PDIA6
IARS AIMP1
IARS CCT4
IARS MCM7
IARS UBE2L3
IARS PSMD14
IARS DYNLL1
IARS PSMD8
IARS RBMX
IARS HSP90AA1
IARS MANF
IARS SNRPC
IARS EEF2
IARS HSP90AB1
IARS MCM6
IARS NFKB1
IARS CCT5
IARS SNRPB
IARS EIF4A3
IARS RRP1B
IARS PSIP1
IARS C11orf58
IARS MFAP1
IARS RBM42
IARS ATR
IARS SSR1
IARS CYCS
IARS SLC25A5
IARS PAICS
IARS HCCS
IARS MAPRE1
IARS CKS2
IARS PCCB
IARS PSMA1
IARS CSNK2B
IARS HINT1
IARS EIF3F
IARS RAD23A
IARS ECH1
IARS PRMT5
IARS SLBP
IARS KPNA2
IARS PABPC1
IARS EBNA1BP2
IARS SET
IARS ETF1
IARS RBBP7
IARS IK
IARS FBL
IARS MCM3
IARS SLC16A1
IARS STIP1
IARS GAPDH
IARS IGBP1
IARS SFRS9
IARS UQCRC1
IARS NCL
IARS PHB
IARS AHCY
IARS KIAA0101
IARS MCM2
IARS COPS6
IARS CAD
IARS HNRNPF
IARS UQCRC2
IARS CDK2
IARS HSD17B4
EMP3 CD46
EMP3 CAPN2
EMP3 IQGAP1
EMP3 CST3
EMP3 ITK
CCND2 TNFAIP3
CCND2 PRKCB
MX1 SATB1
MX1 IRF7
CYP2A13 HTN1
CYP2A13 CFB
CYP2A13 DBI
CYP2A13 ENO3
CYP2A13 EFNA3
CYP2A13 FXR2
CYP2A13 MAPK14
CYP2A13 FAS
CYP2A13 ARL4D
CYP2A13 COL9A2
CYP2A13 IGHG1
CYP2A13 KRT4
CYP2A13 DHRS2
CYP2A13 FOXO4
CYP2A13 ST3GAL4
CYP2A13 GNL1
UBE2S PSMD14
UBE2S SEC61B
UBE2S EIF2S2
UBE2S CCT2
UBE2S PSMD8
UBE2S SLC25A5
UBE2S HCCS
UBE2S TOP2A
UBE2S RANBP1
UBE2S BCL7B
UBE2S CKS2
UBE2S MIF
UBE2S PLK1
UBE2S SDHB
UBE2S SFRS3
UBE2S M6PR
UBE2S PTGES3
UBE2S PRMT5
UBE2S NEDD8
UBE2S PCBP2
UBE2S LDHA
UBE2S P4HB
UBE2S YBX1
UBE2S MRPS12
UBE2S SDHC
UBE2S KDELR2
DNAJC2 NCL
DNAJC2 PIM1
DNAJC2 CASP3
DNAJC2 IMMT
DNAJC2 FARSA
DNAJC2 CDC16
DNAJC2 APRT
DNAJC2 PSMC1
DNAJC2 BUD31
DNAJC2 EIF3B
DNAJC2 RNPS1
DNAJC2 MYBL2
DNAJC2 MTHFD2
DNAJC2 GPI
DNAJC2 CDK4
DNAJC2 TUFM
DNAJC2 CKAP5
DNAJC2 PSMB7
DNAJC2 PRMT1
DNAJC2 TXNRD1
DNAJC2 CYCS
DNAJC2 RFC4
DNAJC2 TRAP1
DNAJC2 DDX39
DNAJC2 NARS
DNAJC2 PWP1
DNAJC2 HSP90AA1
DNAJC2 DCTN2
DNAJC2 PKM2
DNAJC2 ZNF146
DNAJC2 EPRS
DNAJC2 PSMC3
DNAJC2 ACLY
DNAJC2 GARS
DNAJC2 CCT5
DNAJC2 SOD2
DNAJC2 TALDO1
DNAJC2 SNRPB
DNAJC2 YWHAH
DNAJC2 SRM
DNAJC2 SERPINB1
DNAJC2 ATIC
DNAJC2 ARPC1B
DNAJC2 NONO
DNAJC2 VDAC1
DNAJC2 HSPE1
DNAJC2 MANF
DNAJC2 DTYMK
DNAJC2 MRPS22
DNAJC2 EIF2S1
DNAJC2 LDHA
DNAJC2 POLD2
DNAJC2 NME1
DNAJC2 SET
DNAJC2 DDX21
DNAJC2 ESD
DNAJC2 MCM3
DNAJC2 CSK
DNAJC2 MRPL12
DNAJC2 LGALS3
DNAJC2 MRPL23
DNAJC2 STIP1
DNAJC2 PRKDC
DNAJC2 GAPDH
DNAJC2 NDUFA4L2
DNAJC2 PSME2
DNAJC2 IGBP1
DNAJC2 DDX1
DNAJC2 UQCRC1
DNAJC2 PRDX6
DNAJC2 EFEMP2
DNAJC2 EBP
DNAJC2 ATP1B3
DNAJC2 CENPA
DNAJC2 NUP62
DNAJC2 GOT2
DNAJC2 SNRPF
DNAJC2 PSMA6
DNAJC2 TFRC
DNAJC2 HSPH1
DNAJC2 SRP19
PTPRC USP9X
PTPRC LOC728844
PTPRC RPA2
PTPRC BIRC2
PTPRC NACA
PTPRC IQGAP1
PTPRC FUS
PTPRC MYL12A
PTPRC PRCP
PTPRC SATB1
PTPRC DYRK1A
PTPRC NAP1L1
PTPRC PARK7
PTPRC SEMA4D
PTPRC LHFPL2
PTPRC LMO4
PTPRC PSME1
PTPRC TRIM22
PTPRC EPS15
PTPRC UBXN4
PTPRC MLH1
PTPRC TAX1BP1
PTPRC HNRNPH1
PTPRC GUSB
VAT1 AARS
VAT1 PTPN6
VAT1 PPP4C
VAT1 GLA
VAT1 PPIB
VAT1 LIMK1
VAT1 TNFRSF1B
VAT1 AP2S1
VAT1 MAP3K11
VAT1 ATP5D
VAT1 IL10RA
VAT1 FH
VAT1 NOMO1
VAT1 ITGB2
VAT1 C1R
VAT1 POLR2L
VAT1 DGKZ
VAT1 KPNB1
VAT1 ADRM1
VAT1 LAG3
VAT1 AP3D1
VAT1 NDUFS8
VAT1 GUSB
MS4A1 PABPC1
MS4A1 YWHAZ
MS4A1 TRA2A
MS4A1 EIF4A2
MS4A1 POLD4
MS4A1 PTGES3
MS4A1 CCNG2
MS4A1 CAT
MS4A1 DDX5
MS4A1 MAP2K1
MS4A1 TCEA1
MS4A1 ACTB
MS4A1 BIRC3
MS4A1 ARHGDIB
MS4A1 PAFAH1B1
CTSK SPARC
FLI1 USP9X
FLI1 SRP9
FLI1 TRIP12
FLI1 PCBP1
FLI1 MAPRE1
FLI1 DARS
FLI1 MORF4L2
FLI1 MYL12A
FLI1 RHEB
FLI1 CD164
FLI1 MTMR6
FLI1 ALDH9A1
FLI1 VCL
FLI1 MOBKL1B
FLI1 YWHAB
FLI1 EFR3A
FLI1 IFNGR1
FLI1 TAX1BP1
FLI1 UBXN4
FLI1 LAMP2
FLI1 PSMC6
HMHA1 CSK
HMHA1 HSF1
HMHA1 SFRS4
HMHA1 MFSD10
HMHA1 PTK2B
HMHA1 GGA3
HMHA1 TNIP1
HMHA1 USF2
HMHA1 RHOA
HMHA1 SCRIB
HMHA1 CPSF1
HMHA1 MAP4K1
HMHA1 RNPEP
HMHA1 CYP1A2
HMHA1 IRF3
HMHA1 RAD23A
HMHA1 DNMT1
HMHA1 SLC7A6
HMHA1 PTOV1
HMHA1 RALY
HMHA1 RBM10
HMHA1 RGS19
HMHA1 SNRNP70
HMHA1 DYRK1A
HMHA1 EDC4
HMHA1 RAE1
HMHA1 MAP3K11
HMHA1 UBTF
HMHA1 MYST3
HMHA1 HARS
HMHA1 TCF3
HMHA1 MPI
HMHA1 MAN2B1
HMHA1 AP3D1
HMHA1 ECH1
HMHA1 STAT5A
HMHA1 USP5
HMHA1 CAPN1
HMHA1 HK1
HMHA1 SAFB
HMHA1 UBXN1
HMHA1 PRKACA
HMHA1 BAT3
HMHA1 SPTAN1
HMHA1 DGKZ
HMHA1 ADRM1
HMHA1 NFKBIA
HMHA1 INPPL1
HMHA1 SIK1
HMHA1 AP1B1
HMHA1 SMARCA4
HMHA1 MAP3K4
HMHA1 POLRMT
HMHA1 ATXN2L
HMHA1 RBM42
HMHA1 CHERP
HMHA1 GUSB
HMHA1 TYK2
CD37 CD79A
CKM RRM1
CKM ATOX1
BPTF CBLB
BPTF BRD2
BPTF LAPTM5
BPTF SON
BPTF BTN3A2
BPTF PNRC1
BPTF NFATC3
BPTF MSH6
BPTF WAPAL
BPTF EVI2B
BPTF CXCR4
BPTF PIK3R1
BPTF SLC7A6
BPTF SERTAD2
BPTF PPP3CA
BPTF LMO4
BPTF LOC100131311
BPTF GUSBP1
BPTF MAP3K4
BPTF RBM6
BPTF TRIM38
BPTF DYRK1A
BPTF GGA3
BPTF KLF6
BPTF KIAA0174
BPTF HNRNPK
BPTF CAMLG
BPTF LEPROT
BPTF BAT1
BPTF CYTH1
BPTF NACA
BPTF ICAM3
BPTF ZNF638
BPTF KDM5A
BPTF PNN
BPTF MUM1
BPTF GLG1
BPTF MARCH6
BPTF ANKRD36B
BPTF CLK2
BPTF WIPF2
BPTF UBE4A
BPTF SDHA
BPTF PRDM2
SERTAD2 TDG
SERTAD2 LAPTM5
SERTAD2 KIAA0226
SERTAD2 SMARCA2
SERTAD2 SCAP
SERTAD2 NACA
SERTAD2 XPC
SERTAD2 CDC25B
SERTAD2 SEC13
SERTAD2 UBXN1
SERTAD2 FAM120A
SERTAD2 CHD4
SERTAD2 HERPUD1
SERTAD2 LMO4
SERTAD2 LOC100131311
SERTAD2 CLTC
SERTAD2 EED
SERTAD2 SPTAN1
SERTAD2 XRCC6
SERTAD2 IL10RA
SERTAD2 SNRNP70
SERTAD2 BCL3
SERTAD2 HNRNPU
SERTAD2 KIAA0174
SERTAD2 CAMLG
SERTAD2 HMGB1
SERTAD2 P4HB
SERTAD2 RFC4
SERTAD2 MGAT1
SERTAD2 NARS
SERTAD2 ALDH9A1
SERTAD2 MAP3K4
SERTAD2 DNM2
SERTAD2 MYST3
SERTAD2 FOXO1
SERTAD2 KTN1
SERTAD2 UBTF
SERTAD2 TNIP1
SERTAD2 PCBP1
SERTAD2 DCTN2
SERTAD2 DAZAP2
SERTAD2 UBL4A
SERTAD2 MLH1
SERTAD2 LAMP1
SERTAD2 PSMC3
SERTAD2 GNG10
SERTAD2 DDB2
SERTAD2 RPS27
SERTAD2 NFATC3
SERTAD2 TCF3
SERTAD2 CAST
SERTAD2 HNRNPK
SERTAD2 H3F3A
SERTAD2 HK1
SERTAD2 SAFB
SERTAD2 YY1
SERTAD2 LIG1
SERTAD2 CPT1B
SERTAD2 XPO1
SERTAD2 HNRNPA1
SERTAD2 INPPL1
SERTAD2 WIPF2
SERTAD2 UBE4A
SERTAD2 SDHA
SERTAD2 CHERP
SERTAD2 SEC24C
SERTAD2 CXCR5
SERTAD2 ELF4
SERTAD2 ARF1
SERTAD2 EZR
SERTAD2 PCMT1
SERTAD2 SHC1
SERTAD2 FGFR1
SERTAD2 NSMAF
SERTAD2 MYL9
SERTAD2 TSG101
SERTAD2 PSME4
SERTAD2 PRKACA
SERTAD2 RAD23A
SERTAD2 METAP1
SERTAD2 RBM10
SERTAD2 PRPS2
SERTAD2 TOP1
SERTAD2 MAPK1IP1L
SERTAD2 TATDN2
SERTAD2 USP9X
SERTAD2 GUSBP1
SERTAD2 MTIF2
SERTAD2 BTN3A2
SERTAD2 RBM42
SERTAD2 USP10
SERTAD2 DYRK1A
SERTAD2 IL10RB
SERTAD2 ATP6V0C
SERTAD2 STAT5A
SERTAD2 NOMO1
SERTAD2 PHC2
SERTAD2 BAT1
SERTAD2 PABPC1
SERTAD2 ZNF638
SERTAD2 CD99
SERTAD2 EFR3A
SERTAD2 ARPC2
SERTAD2 SUMO1
SERTAD2 GLG1
SERTAD2 AP3D1
SERTAD2 NAP1L4
SERTAD2 SMARCC2
SERTAD2 SQSTM1
SERTAD2 UBXN4
SERTAD2 UFD1L
SERTAD2 CUL3
SERTAD2 PHF15
SERTAD2 BRD2
SERTAD2 FEZ2
SERTAD2 PUM1
SERTAD2 RAD23B
SERTAD2 GGA3
SERTAD2 COX6B1
SERTAD2 ATP6AP1
SERTAD2 CXCR4
SERTAD2 RPN2
SERTAD2 TROVE2
SERTAD2 YWHAE
SERTAD2 R3HDM1
SERTAD2 TOPBP1
SERTAD2 E2F3
SERTAD2 HSPA1A
SERTAD2 PRCP
SERTAD2 GTF2I
SERTAD2 MTMR6
SERTAD2 MBOAT7
SERTAD2 CLTA
SERTAD2 CBX1
SERTAD2 U2AF1
SERTAD2 RNPS1
SERTAD2 QARS
SERTAD2 SUZ12
SERTAD2 LEPROT
SERTAD2 TTC3
SERTAD2 EWSR1
SERTAD2 TANK
SERTAD2 ANKRD36B
SERTAD2 ATXN2L
NUP93 PKM2
NUP93 CNP
NUP93 SMC1A
NUP93 ELF4
NUP93 MPP1
NUP93 PIM1
NUP93 NONO
NUP93 HERPUD1
NUP93 SMARCA4
NUP93 COMT
NUP93 RPN2
NUP93 CTPS
NUP93 COL1A1
NUP93 PSME4
NUP93 LAGE3
NUP93 HCFC1
NUP93 UQCRC1
NUP93 AP3D1
NUP93 EFEMP2
NUP93 HSP90AB1
NUP93 CHD4
NUP93 TOPBP1
NUP93 ESPL1
NUP93 MCM6
NUP93 TOP1
NUP93 AP2S1
NUP93 GOT2
NUP93 XRCC6
NUP93 DPYSL2
NUP93 USP10
NUP93 HADHB
NUP93 RNPS1
NUP93 RAD23A
NUP93 QARS
NUP93 PRKCD
NUP93 SAFB
NUP93 YY1
NUP93 MAPK1IP1L
NUP93 EIF3CL
NUP93 PRKDC
NUP93 P4HB
NUP93 PRNP
NUP93 CCNF
NUP93 NARS
NUP93 TK1
NUP93 POLRMT
NUP93 CHERP
NUP93 SEC24C
CTPS EBP
CTPS MPP1
CTPS DNMT1
CTPS PUF60
CTPS DAP3
CTPS PFN1
CTPS CDC25B
CTPS LIMK1
CTPS CHD4
CTPS HTATSF1
CTPS HNRNPA2B1
CTPS PSMC1
CTPS NASP
CTPS GINS1
CTPS EED
CTPS EIF3B
CTPS NONO
CTPS HADHB
CTPS RNPS1
CTPS DNAJA1
CTPS ACO2
CTPS GPI
CTPS EIF3CL
CTPS ILF3
CTPS CKAP5
CTPS PRMT1
CTPS TXNRD1
CTPS TRAP1
CTPS MRPL28
CTPS FAM50A
CTPS MGAT1
CTPS MCM7
CTPS POLRMT
CTPS EZH2
CTPS COX5A
CTPS HSP90AA1
CTPS PGM1
CTPS DCTN2
CTPS PKM2
CTPS MLH1
CTPS HSP90AB1
CTPS MCM6
CTPS PSMC3
CTPS KIF11
CTPS ACLY
CTPS GARS
CTPS DPYSL2
CTPS CCT5
CTPS HNRNPK
CTPS AP2M1
CTPS USP5
CTPS TALDO1
CTPS SAFB
CTPS PRKACA
CTPS LIG1
CTPS MAPK1IP1L
CTPS ESPL1
CTPS POLR2L
CTPS FAM120A
CTPS HNRNPA1
CTPS YWHAH
CTPS SRM
CTPS CCNF
CTPS UBE4A
CTPS CHERP
CTPS SEC24C
CTPS ARF1
CTPS ALDOA
CTPS CNP
CTPS AIMP2
CTPS SHC1
CTPS MCM5
CTPS VDAC1
CTPS MAPRE1
CTPS KIF2C
CTPS DTYMK
CTPS SNRPB
CTPS METAP1
CTPS MIF
CTPS RBM10
CTPS TOP1
CTPS MRPS22
CTPS RRM1
CTPS CHAF1A
CTPS RAE1
CTPS EIF2S1
CTPS CCT3
CTPS USP10
CTPS RAD23A
CTPS ECH1
CTPS NOMO1
CTPS COX8A
CTPS KPNA2
CTPS PDHA1
CTPS EIF3I
CTPS LDHA
CTPS ADRM1
CTPS POLD2
CTPS DDX11
CTPS AP3D1
CTPS TK1
CTPS GPNMB
CTPS NDUFS8
CTPS MCM3
CTPS MKI67
CTPS AARS
CTPS ADAR
CTPS LOC96610
CTPS PUM1
CTPS RAD23B
CTPS PSME2
CTPS RPN2
CTPS GNL2
CTPS IDH3G
CTPS UQCRC1
CTPS NDUFB7
CTPS PSMD4
CTPS SNRPD3
CTPS ATP1B3
CTPS TOPBP1
CTPS KNTC1
CTPS GOT2
CTPS MCM2
CTPS IFNGR2
CTPS KARS
CTPS CBX1
CTPS FH
CTPS PFKP
CTPS STMN1
CTPS COPS6
CTPS CAD
CTPS EWSR1
CTPS TFRC
CTPS HSPH1
CTPS UBAP2L
CTPS HMGB2
CTPS PPP4C
CTPS ATXN2L
CTPS HNRNPM
CTPS BYSL
PSME4 TDG
PSME4 MPP1
PSME4 PIM1
PSME4 R3HDM1
PSME4 SON
PSME4 UBE2A
PSME4 ARCN1
PSME4 PABPC4
PSME4 COMT
PSME4 SMARCA2
PSME4 GNB1
PSME4 NACA
PSME4 IMMT
PSME4 MORF4L2
PSME4 HERPUD1
PSME4 CDC16
PSME4 FXR1
PSME4 HTATSF1
PSME4 HNRNPA2B1
PSME4 USP14
PSME4 DYRK1A
PSME4 PSMC1
PSME4 CLTC
PSME4 BUD31
PSME4 C21orf33
PSME4 NASP
PSME4 GINS1
PSME4 EED
PSME4 PARK7
PSME4 XRCC6
PSME4 ATR
PSME4 IL10RA
PSME4 PSMC3
PSME4 TCEB1
PSME4 CLIC1
PSME4 HADHB
PSME4 RNPS1
PSME4 CKAP5
PSME4 KIAA0174
PSME4 UBC
PSME4 CAMLG
PSME4 AIM1
PSME4 EMG1
PSME4 MYO5A
PSME4 EIF3CL
PSME4 HMGB1
PSME4 SNRPA1
PSME4 PPP1CC
PSME4 P4HB
PSME4 TXNRD1
PSME4 TOP2B
PSME4 RFC4
PSME4 EFR3A
PSME4 MRPL28
PSME4 NUBP1
PSME4 NARS
PSME4 ALDH9A1
PSME4 MAP3K4
PSME4 NUP88
PSME4 PRNP
PSME4 SND1
PSME4 POLRMT
PSME4 RHOA
PSME4 CNP
PSME4 OXA1L
PSME4 NDUFA9
PSME4 EIF1
PSME4 USP9X
PSME4 COX5A
PSME4 SPCS2
PSME4 TNIP1
PSME4 FAM50A
PSME4 HSP90AA1
PSME4 ETF1
PSME4 SET
PSME4 TRIP12
PSME4 PCBP1
PSME4 DCTN2
PSME4 EXOSC7
PSME4 LBR
PSME4 CHD4
PSME4 RAB21
PSME4 DAZAP2
PSME4 PPIB
PSME4 UBL4A
PSME4 AP3D1
PSME4 HSP90AB1
PSME4 ZNF146
PSME4 TLK1
PSME4 SNRNP70
PSME4 GNG10
PSME4 POLR2L
PSME4 TBCB
PSME4 COPB1
PSME4 MAPKAPK3
PSME4 UBTF
PSME4 GARS
PSME4 NOLC1
PSME4 TCF3
PSME4 DPYSL2
PSME4 PSMB3
PSME4 TALDO1
PSME4 CAST
PSME4 HNRNPK
PSME4 AP2M1
PSME4 H3F3A
PSME4 HK1
PSME4 SAFB
PSME4 UBXN1
PSME4 BAG1
PSME4 YY1
PSME4 LIG1
PSME4 MAPK1IP1L
PSME4 GTF2E2
PSME4 XPO1
PSME4 ITGAE
PSME4 HNRNPA1
PSME4 MTHFS
PSME4 RASSF2
PSME4 RRP1B
PSME4 PSME1
PSME4 UNG
PSME4 CUL3
PSME4 UBE4A
PSME4 ATIC
PSME4 SDHA
PSME4 SEC24C
PSME4 CXCR5
PSME4 PTPN12
PSME4 LAGE3
PSME4 ARF1
PSME4 KTN1
PSME4 NONO
PSME4 FNTA
PSME4 AARS
PSME4 PAICS
PSME4 VDAC1
PSME4 SF3B2
PSME4 HSPE1
PSME4 MARS
PSME4 BCLAF1
PSME4 MANF
PSME4 TSG101
PSME4 KIAA0226
PSME4 CAPZA1
PSME4 SNRPB
PSME4 SHC1
PSME4 METAP1
PSME4 NIPA2
PSME4 ADRM1
PSME4 PCCB
PSME4 RBM10
PSME4 PRPS2
PSME4 TOP1
PSME4 MRPS22
PSME4 TATDN2
PSME4 ATP5J
PSME4 ATF4
PSME4 RRM1
PSME4 PWP1
PSME4 MTIF2
PSME4 RPN1
PSME4 RBM42
PSME4 HARS
PSME4 CCT3
PSME4 BARD1
PSME4 U2AF1
PSME4 VBP1
PSME4 RAD23A
PSME4 TFAM
PSME4 LOC100131311
PSME4 NOMO1
PSME4 PDHX
PSME4 RPA2
PSME4 EDC4
PSME4 BAT1
PSME4 FDFT1
PSME4 SLC25A6
PSME4 EWSR1
PSME4 EIF3I
PSME4 PPP1R7
PSME4 ZNF638
PSME4 KPNB1
PSME4 CCT6A
PSME4 ARPC2
PSME4 RAE1
PSME4 ACAT1
PSME4 SURF1
PSME4 USP7
PSME4 UQCRC2
PSME4 FKBP2
PSME4 MLH1
PSME4 NAP1L4
PSME4 SMARCC2
PSME4 NDUFS8
PSME4 SQSTM1
PSME4 UBXN4
PSME4 SUMO1
PSME4 GUSB
PSME4 MCM3
PSME4 BRD2
PSME4 FEZ2
PSME4 SMC1A
PSME4 LOC96610
PSME4 PPP4C
PSME4 RAD23B
PSME4 GGA3
PSME4 CCNF
PSME4 COX6B1
PSME4 PRKDC
PSME4 BMI1
PSME4 MAPRE1
PSME4 PSME2
PSME4 IGBP1
PSME4 ETFB
PSME4 DDX1
PSME4 RPN2
PSME4 TROVE2
PSME4 GNL2
PSME4 YWHAE
PSME4 IRF3
PSME4 PABPC1
PSME4 UQCRC1
PSME4 RABGGTB
PSME4 PSMD4
PSME4 PTMA
PSME4 NCL
PSME4 CASP3
PSME4 TOPBP1
PSME4 E2F3
PSME4 MPRIP
PSME4 PRCP
PSME4 PDHB
PSME4 PCMT1
PSME4 ANXA11
PSME4 GTF2E1
PSME4 AP2S1
PSME4 BMS1
PSME4 GOT2
PSME4 CLTA
PSME4 KARS
PSME4 CBX1
PSME4 ATP5D
PSME4 MYL6B
PSME4 FH
PSME4 HNRNPU
PSME4 MPI
PSME4 TSN
PSME4 LYL1
PSME4 QARS
PSME4 TAF7
PSME4 PSMB7
PSME4 SUZ12
PSME4 HSP90B1
PSME4 AIMP1
PSME4 HNRNPC
PSME4 EPS15
PSME4 UFD1L
PSME4 EIF3B
PSME4 COX5B
PSME4 SLC9A6
PSME4 UBAP2L
PSME4 TANK
PSME4 SRP19
PSME4 SRP14
PSME4 PSMB4
PSME4 SSB
PSME4 LAMP2
PSME4 SAP18
SNRPB RPL8
SNRPB SEC13
SNRPB AIP
SNRPB LIMK1
SNRPB RARS
SNRPB APRT
SNRPB HNRNPA2B1
SNRPB HNRNPF
SNRPB EIF3B
SNRPB XRCC6
SNRPB TSN
SNRPB RNPS1
SNRPB DDOST
SNRPB HNRNPM
SNRPB EIF3CL
SNRPB EEF2
SNRPB DNAJA1
SNRPB PPP1CC
SNRPB TXNRD1
SNRPB TRAP1
SNRPB CCT4
SNRPB TBCB
SNRPB ITGB1
SNRPB DYNLL1
SNRPB ALAS1
SNRPB PPIB
SNRPB UBL4A
SNRPB COX7B
SNRPB HSP90AB1
SNRPB MCM6
SNRPB PSMC3
SNRPB CKS1B
SNRPB TGIF1
SNRPB TALDO1
SNRPB COL1A2
SNRPB MAPK1IP1L
SNRPB EIF4A3
SNRPB RASSF2
SNRPB NONO
SNRPB MANF
SNRPB FXR1
SNRPB ALDOA
SNRPB MIF
SNRPB PSMA1
SNRPB TOP1
SNRPB PSMD11
SNRPB CAP1
SNRPB RAE1
SNRPB RPN1
SNRPB HINT1
SNRPB KPNA2
SNRPB POLD2
SNRPB DDT
SNRPB SET
SNRPB RBBP7
SNRPB SQSTM1
SNRPB CUL3
SNRPB ATP5C1
SNRPB AARS
SNRPB RAD23B
SNRPB PRKDC
SNRPB ETFB
SNRPB DDX1
SNRPB PPP2R2A
SNRPB EFEMP2
SNRPB CASP3
SNRPB IFNGR2
SNRPB IMPDH2
SNRPB HADHB
SNRPB CAPZA1
SNRPB PSME1
SNRPB SRI
SNRPB IDH3G
SNRPB UQCRC2
SNRPB TFRC
SNRPB SRP19
SNRPB PSMB4
SNRPB PSMC6
SNRPB SNRPE
SNRPB NCL
SNRPB DAP3
SNRPB PABPC4
SNRPB PWP1
SNRPB LTA4H
SNRPB ATP5J
SNRPB USP14
SNRPB PPP4C
SNRPB POLR2L
SNRPB ACO2
SNRPB CDC123
SNRPB GPI
SNRPB PDIA6
SNRPB DDX39
SNRPB AIMP1
SNRPB PPP2R4
SNRPB SND1
SNRPB CNP
SNRPB RHOG
SNRPB ATP6V1F
SNRPB UBB
SNRPB PKM2
SNRPB ACLY
SNRPB LOXL2
SNRPB GARS
SNRPB CCT5
SNRPB SOD2
SNRPB RPL36AL
SNRPB RPL10A
SNRPB PPIA
SNRPB XPO1
SNRPB SRM
SNRPB THOP1
SNRPB PSMC2
SNRPB MFAP1
SNRPB PGK1
SNRPB ARF1
SNRPB MCM5
SNRPB TYMS
SNRPB RPIA
SNRPB UBA52
SNRPB TAF9
SNRPB ARD1A
SNRPB PSMB1
SNRPB RPS3
SNRPB COX5B
SNRPB USP10
SNRPB BARD1
SNRPB PRMT5
SNRPB UBE2I
SNRPB SLC25A6
SNRPB COX17
SNRPB CCT6A
SNRPB DDX21
SNRPB ESD
SNRPB ATP5O
SNRPB LAGE3
SNRPB COX6A1
SNRPB LGALS3
SNRPB ATP5G1
SNRPB UFM1
SNRPB NDUFB7
SNRPB PHB
SNRPB POLR2F
SNRPB BCAP31
SNRPB CBX1
SNRPB COPS6
SNRPB CAD
SNRPB MAPK6
SNRPB SNRPD2
SNRPB SSRP1
SNRPB SMAD2
SNRPB LMAN2
SNRPB EBP
SNRPB UBE2A
SNRPB H2AFZ
SNRPB COMT
SNRPB NDUFA9
SNRPB ACOT7
SNRPB TSG101
SNRPB RANBP1
SNRPB IMMT
SNRPB PSMD6
SNRPB FARSA
SNRPB RPS7
SNRPB IRAK1
SNRPB PSMC1
SNRPB CLTC
SNRPB GINS1
SNRPB PEBP1
SNRPB CDKN3
SNRPB TCEB1
SNRPB CKAP5
SNRPB PRMT1
SNRPB ADRM1
SNRPB FAM50A
SNRPB NARS
SNRPB UQCRB
SNRPB COX5A
SNRPB HSP90AA1
SNRPB PCBP1
SNRPB DCTN2
SNRPB EXOSC7
SNRPB NFKB1
SNRPB TAF10
SNRPB HNRNPK
SNRPB AP2M1
SNRPB H3F3A
SNRPB AIMP2
SNRPB UCHL3
SNRPB HNRNPA1
SNRPB CSTB
SNRPB CCNF
SNRPB BCL2A1
SNRPB RBM42
SNRPB ATIC
SNRPB COX6C
SNRPB ARPC1B
SNRPB EIF2S2
SNRPB VDAC1
SNRPB HRAS
SNRPB RALY
SNRPB ATP6V1E1
SNRPB MRPS22
SNRPB CHAF1A
SNRPB KIF11
SNRPB MRPL12
SNRPB RPL18
SNRPB U2AF1
SNRPB COX8A
SNRPB PDHA1
SNRPB PPP1R7
SNRPB EIF4A1
SNRPB ATOX1
SNRPB HDLBP
SNRPB SUMO1
SNRPB SRPR
SNRPB SSR2
SNRPB TK1
SNRPB MRPS12
SNRPB NDUFS8
SNRPB CSE1L
SNRPB FBL
SNRPB SNRPG
SNRPB LOC96610
SNRPB MRPL23
SNRPB NCKAP1L
SNRPB COX6B1
SNRPB ATP6V1B2
SNRPB BCL7B
SNRPB SFRS9
SNRPB PHB2
SNRPB RPN2
SNRPB SDHB
SNRPB MDH1
SNRPB AP2S1
SNRPB CTSH
SNRPB FH
SNRPB COMMD1
SNRPB STMN1
SNRPB QARS
SNRPB HSP90B1
SNRPB ARHGDIB
SNRPB PSMA6
SNRPB SNRPB2
SNRPB DBI
SNRPB EIF1
SNRPB HSPH1
SNRPB HMGB2
SNRPB BYSL
SNRPB PIM1
SNRPB PUF60
SNRPB COPS5
SNRPB DSTN
SNRPB RHEB
SNRPB CCT7
SNRPB BUD31
SNRPB RPL12
SNRPB PARK7
SNRPB IL10RA
SNRPB HMGB1
SNRPB EEF1G
SNRPB ARPC1A
SNRPB CLIC1
SNRPB MYBL2
SNRPB VDAC2
SNRPB TKT
SNRPB CDK4
SNRPB FDPS
SNRPB PSMD7
SNRPB COX7C
SNRPB RPL38
SNRPB MRPL28
SNRPB RPS6
SNRPB MCM7
SNRPB UBE2L3
SNRPB EZH2
SNRPB TNIP1
SNRPB ETF1
SNRPB SLC25A5
SNRPB SNRPC
SNRPB TOP2A
SNRPB NEDD8
SNRPB PSMB3
SNRPB EPRS
SNRPB COPB1
SNRPB GTF2A2
SNRPB ILF2
SNRPB DAD1
SNRPB PSMD9
SNRPB PSMA2
SNRPB USP5
SNRPB DGUOK
SNRPB ANXA2
SNRPB ESPL1
SNRPB YWHAH
SNRPB UNG
SNRPB UQCRH
SNRPB LOC1720
SNRPB KDELR2
SNRPB HNRNPC
SNRPB TUBA1A
SNRPB GNB1
SNRPB SHC1
SNRPB PAICS
SNRPB CYCS
SNRPB ARHGDIA
SNRPB HSPE1
SNRPB AKR1B1
SNRPB DTYMK
SNRPB MAPRE1
SNRPB ATP5G3
SNRPB CKS2
SNRPB GRB2
SNRPB RRM1
SNRPB POLD4
SNRPB EIF2S1
SNRPB CCT3
SNRPB VBP1
SNRPB EIF3F
SNRPB RAD23A
SNRPB TFAM
SNRPB RBMX
SNRPB TUFM
SNRPB EWSR1
SNRPB PDXK
SNRPB EIF3I
SNRPB LDHA
SNRPB YBX1
SNRPB ARPC2
SNRPB CSNK2B
SNRPB NME1
SNRPB NAP1L4
SNRPB H2AFX
SNRPB SURF1
SNRPB CCT8
SNRPB ARMCX6
SNRPB TCP1
SNRPB STIP1
SNRPB GAPDH
SNRPB PSME2
SNRPB IGBP1
SNRPB SNRPD3
SNRPB UQCRC1
SNRPB PSMD4
SNRPB PTMA
SNRPB ATP1B3
SNRPB CENPA
SNRPB PDHB
SNRPB PSMB7
SNRPB MCM2
SNRPB CLTA
SNRPB ATP5D
SNRPB SNRPF
SNRPB DUT
SNRPB UFD1L
SNRPB CORO1A
SNRPB MYL6B
SNRPB SSB
SNRPB SAP18
RBM10 PUF60
RBM10 SON
RBM10 DAP3
RBM10 LARP4B
RBM10 PFN1
RBM10 PABPC4
RBM10 RHOA
RBM10 BST2
RBM10 NACA
RBM10 E2F3
RBM10 MAP4K1
RBM10 CDC25B
RBM10 IMMT
RBM10 DNMT1
RBM10 FAM120A
RBM10 SSX5
RBM10 PRMT2
RBM10 CHD4
RBM10 HNRNPA2B1
RBM10 DYRK1A
RBM10 LOC100131311
RBM10 EDC4
RBM10 C21orf33
RBM10 EPRS
RBM10 EED
RBM10 EIF3I
RBM10 IL10RA
RBM10 PSMC3
RBM10 RNPS1
RBM10 MAN2B1
RBM10 MAP2K3
RBM10 KIAA0174
RBM10 CLTA
RBM10 CAMLG
RBM10 KPNB1
RBM10 CKAP5
RBM10 PRKACA
RBM10 OXA1L
RBM10 DDX39
RBM10 ARHGDIA
RBM10 TBCB
RBM10 MAP3K4
RBM10 POLD2
RBM10 SND1
RBM10 POLRMT
RBM10 BOP1
RBM10 MAP3K11
RBM10 CNP
RBM10 EZH2
RBM10 CD81
RBM10 TNIP1
RBM10 FAM50A
RBM10 USF2
RBM10 CHMP1A
RBM10 PCBP1
RBM10 DCTN2
RBM10 EXOSC7
RBM10 DAZAP2
RBM10 HSP90AB1
RBM10 LAMP1
RBM10 SNRNP70
RBM10 TTC3
RBM10 ACLY
RBM10 CLK2
RBM10 GARS
RBM10 CYP1A2
RBM10 TCF3
RBM10 DPYSL2
RBM10 TALDO1
RBM10 CAST
RBM10 AP2M1
RBM10 USP5
RBM10 HK1
RBM10 AIMP2
RBM10 CPT1B
RBM10 ESPL1
RBM10 LIMK1
RBM10 HNRNPA1
RBM10 RFTN1
RBM10 PFKL
RBM10 RRP1B
RBM10 INPPL1
RBM10 AP1B1
RBM10 WIPF2
RBM10 RBM42
RBM10 SDHA
RBM10 CHERP
RBM10 SEC24C
RBM10 H3F3A
RBM10 HSF1
RBM10 ELF4
RBM10 ARF1
RBM10 TUBA1A
RBM10 NONO
RBM10 SHC1
RBM10 VDAC1
RBM10 SCRIB
RBM10 MANF
RBM10 ALDOA
RBM10 FAM3A
RBM10 RALY
RBM10 PCCB
RBM10 TOP1
RBM10 MRPS22
RBM10 MSN
RBM10 CHAF1A
RBM10 MTIF2
RBM10 RPN1
RBM10 ATP6AP1
RBM10 TATDN2
RBM10 HARS
RBM10 CCT3
RBM10 USP10
RBM10 EIF3F
RBM10 RAD23A
RBM10 IL10RB
RBM10 ECH1
RBM10 PSMC1
RBM10 NOMO1
RBM10 PRKCD
RBM10 CAPN1
RBM10 PDHA1
RBM10 SPTAN1
RBM10 MTA1
RBM10 ATOX1
RBM10 HDLBP
RBM10 ADRM1
RBM10 RAE1
RBM10 SET
RBM10 SIK1
RBM10 AP3D1
RBM10 NAP1L4
RBM10 NDUFS8
RBM10 SURF1
RBM10 GUSB
RBM10 PHF15
RBM10 AARS
RBM10 ADAR
RBM10 PPP4C
RBM10 PSMD11
RBM10 PUM1
RBM10 RAD23B
RBM10 GGA3
RBM10 NCKAP1L
RBM10 CCNF
RBM10 COX6B1
RBM10 STIP1
RBM10 SMARCA4
RBM10 PSME2
RBM10 ZYX
RBM10 ETFB
RBM10 DDX1
RBM10 RPN2
RBM10 SAFB
RBM10 YWHAE
RBM10 PPP2R2A
RBM10 HCFC1
RBM10 UQCRC1
RBM10 XPC
RBM10 MPRIP
RBM10 KNTC1
RBM10 CPSF1
RBM10 AP2S1
RBM10 BMS1
RBM10 IFNGR2
RBM10 BCAP31
RBM10 CBX1
RBM10 ATP5D
RBM10 FH
RBM10 C16orf35
RBM10 PFKP
RBM10 STMN1
RBM10 QARS
RBM10 TYK2
RBM10 COPS6
RBM10 CAD
RBM10 IDH3G
RBM10 ATP6V0C
RBM10 DGKZ
RBM10 EWSR1
RBM10 BSG
RBM10 EIF1
RBM10 ATXN2L
MAPK1IP1L MPP1
MAPK1IP1L LAPTM5
MAPK1IP1L RRP1B
MAPK1IP1L SON
MAPK1IP1L KIAA0226
MAPK1IP1L SOX4
MAPK1IP1L PFN1
MAPK1IP1L PABPC4
MAPK1IP1L COMT
MAPK1IP1L SMARCA2
MAPK1IP1L AIM1
MAPK1IP1L NACA
MAPK1IP1L MAP4K1
MAPK1IP1L CDC25B
MAPK1IP1L DNMT1
MAPK1IP1L FAM120A
MAPK1IP1L CHD4
MAPK1IP1L CDC16
MAPK1IP1L HNRNPA2B1
MAPK1IP1L USP14
MAPK1IP1L EZR
MAPK1IP1L LOC100131311
MAPK1IP1L CLTC
MAPK1IP1L UBE4A
MAPK1IP1L GINS1
MAPK1IP1L EED
MAPK1IP1L SPTAN1
MAPK1IP1L XRCC6
MAPK1IP1L IL10RA
MAPK1IP1L TROVE2
MAPK1IP1L PPP1R11
MAPK1IP1L HADHB
MAPK1IP1L RNPS1
MAPK1IP1L MAN2B1
MAPK1IP1L KIAA0174
MAPK1IP1L ACO2
MAPK1IP1L ABL1
MAPK1IP1L EIF3CL
MAPK1IP1L HMGB1
MAPK1IP1L DNAJA1
MAPK1IP1L GOT2
MAPK1IP1L P4HB
MAPK1IP1L TXNRD1
MAPK1IP1L NSMAF
MAPK1IP1L RFC4
MAPK1IP1L ITGB2
MAPK1IP1L MRPL28
MAPK1IP1L FAM50A
MAPK1IP1L IFNGR2
MAPK1IP1L MGAT1
MAPK1IP1L NARS
MAPK1IP1L TBCB
MAPK1IP1L POLRMT
MAPK1IP1L NFKB1
MAPK1IP1L DDT
MAPK1IP1L PWP1
MAPK1IP1L CNP
MAPK1IP1L MARS
MAPK1IP1L SFRS4
MAPK1IP1L MYST3
MAPK1IP1L USP9X
MAPK1IP1L EZH2
MAPK1IP1L CD81
MAPK1IP1L COX5A
MAPK1IP1L CASP3
MAPK1IP1L TNIP1
MAPK1IP1L HSP90AA1
MAPK1IP1L USF2
MAPK1IP1L PGM1
MAPK1IP1L MANF
MAPK1IP1L PCBP1
MAPK1IP1L DCTN2
MAPK1IP1L PKM2
MAPK1IP1L COL1A1
MAPK1IP1L DAZAP2
MAPK1IP1L PPIB
MAPK1IP1L PIM1
MAPK1IP1L MLH1
MAPK1IP1L PTOV1
MAPK1IP1L HSP90AB1
MAPK1IP1L MCM6
MAPK1IP1L GNAS
MAPK1IP1L LAMP1
MAPK1IP1L SNRNP70
MAPK1IP1L ACLY
MAPK1IP1L PRKAR1A
MAPK1IP1L U2AF1
MAPK1IP1L DDB2
MAPK1IP1L MPI
MAPK1IP1L MAP3K4
MAPK1IP1L EIF3I
MAPK1IP1L GARS
MAPK1IP1L CYP1A2
MAPK1IP1L PFKP
MAPK1IP1L TCF3
MAPK1IP1L DPYSL2
MAPK1IP1L TALDO1
MAPK1IP1L CAST
MAPK1IP1L HNRNPK
MAPK1IP1L AP2M1
MAPK1IP1L USP5
MAPK1IP1L TAF10
MAPK1IP1L HK1
MAPK1IP1L SAFB
MAPK1IP1L YY1
MAPK1IP1L LIG1
MAPK1IP1L FSCN1
MAPK1IP1L CPT1B
MAPK1IP1L XPO1
MAPK1IP1L HNRNPA1
MAPK1IP1L MED12
MAPK1IP1L DOCK2
MAPK1IP1L PSME1
MAPK1IP1L PSMC3
MAPK1IP1L AP1B1
MAPK1IP1L UNG
MAPK1IP1L SPIB
MAPK1IP1L ARF1
MAPK1IP1L FKBP2
MAPK1IP1L WIPF2
MAPK1IP1L RBM42
MAPK1IP1L ATIC
MAPK1IP1L POLR2A
MAPK1IP1L CHERP
MAPK1IP1L SEC24C
MAPK1IP1L H3F3A
MAPK1IP1L EFR3A
MAPK1IP1L ELF4
MAPK1IP1L BCAP31
MAPK1IP1L CSK
MAPK1IP1L RNPEP
MAPK1IP1L NONO
MAPK1IP1L SHC1
MAPK1IP1L HERPUD1
MAPK1IP1L VDAC1
MAPK1IP1L ARHGDIA
MAPK1IP1L UCP2
MAPK1IP1L MAPRE1
MAPK1IP1L FUS
MAPK1IP1L TSG101
MAPK1IP1L PRKACA
MAPK1IP1L ESD
MAPK1IP1L ARHGAP1
MAPK1IP1L TOP1
MAPK1IP1L MRPS22
MAPK1IP1L COL4A2
MAPK1IP1L MSN
MAPK1IP1L ESPL1
MAPK1IP1L MTIF2
MAPK1IP1L RPN1
MAPK1IP1L ATP6AP1
MAPK1IP1L NCOR2
MAPK1IP1L SPCS2
MAPK1IP1L USP10
MAPK1IP1L BARD1
MAPK1IP1L RAD23A
MAPK1IP1L ECH1
MAPK1IP1L PSMC1
MAPK1IP1L NOMO1
MAPK1IP1L COX8A
MAPK1IP1L BAT1
MAPK1IP1L PDXK
MAPK1IP1L COL6A2
MAPK1IP1L PABPC1
MAPK1IP1L MTA1
MAPK1IP1L KPNB1
MAPK1IP1L CD99
MAPK1IP1L ADRM1
MAPK1IP1L DDX11
MAPK1IP1L SIK1
MAPK1IP1L GLG1
MAPK1IP1L AP3D1
MAPK1IP1L TK1
MAPK1IP1L SQSTM1
MAPK1IP1L WARS
MAPK1IP1L CUL3
MAPK1IP1L MCM3
MAPK1IP1L BRD2
MAPK1IP1L AARS
MAPK1IP1L SMC1A
MAPK1IP1L ADAR
MAPK1IP1L LOC96610
MAPK1IP1L CSNK1E
MAPK1IP1L PUM1
MAPK1IP1L RAD23B
MAPK1IP1L GGA3
MAPK1IP1L NCKAP1L
MAPK1IP1L CCNF
MAPK1IP1L PRKDC
MAPK1IP1L SMARCA4
MAPK1IP1L GAPDH
MAPK1IP1L GUSB
MAPK1IP1L PARK7
MAPK1IP1L ZYX
MAPK1IP1L ETFB
MAPK1IP1L DDX1
MAPK1IP1L RPN2
MAPK1IP1L LHFPL2
MAPK1IP1L YWHAE
MAPK1IP1L PPP2R2A
MAPK1IP1L ATP6V0C
MAPK1IP1L HCFC1
MAPK1IP1L NDUFB7
MAPK1IP1L EFEMP2
MAPK1IP1L NCL
MAPK1IP1L R3HDM1
MAPK1IP1L TOPBP1
MAPK1IP1L E2F3
MAPK1IP1L PLCG2
MAPK1IP1L HSPA1A
MAPK1IP1L GSK3B
MAPK1IP1L KNTC1
MAPK1IP1L GTF2I
MAPK1IP1L ANXA11
MAPK1IP1L AP2S1
MAPK1IP1L MBOAT7
MAPK1IP1L RHOA
MAPK1IP1L TFDP1
MAPK1IP1L ACTB
MAPK1IP1L CBX1
MAPK1IP1L ATP5D
MAPK1IP1L CTSH
MAPK1IP1L HNRNPU
MAPK1IP1L HSPB1
MAPK1IP1L TSN
MAPK1IP1L QARS
MAPK1IP1L IRF3
MAPK1IP1L TYK2
MAPK1IP1L SMARCC2
MAPK1IP1L HSP90B1
MAPK1IP1L HNRNPF
MAPK1IP1L IRF2
MAPK1IP1L SDHA
MAPK1IP1L EWSR1
MAPK1IP1L EIF3B
MAPK1IP1L PRDM2
MAPK1IP1L TRIM26
MAPK1IP1L SSRP1
MAPK1IP1L UBAP2L
MAPK1IP1L ATXN2L
MAPK1IP1L STMN1
MAPK1IP1L TNFAIP3
VGLL1 AUH
VGLL1 OMD
CSNK2B NCL
CSNK2B PIM1
CSNK2B CHD4
CSNK2B NONO
CSNK2B HMGN2
CSNK2B ARCN1
CSNK2B GRB2
CSNK2B STIP1
CSNK2B ARHGDIA
CSNK2B PABPC4
CSNK2B GAPDH
CSNK2B PWP1
CSNK2B SNRPC
CSNK2B DCTN2
CSNK2B SLBP
CSNK2B PKM2
CSNK2B HCCS
CSNK2B MCM6
CSNK2B ALDOA
CSNK2B IMMT
CSNK2B SFRS9
CSNK2B UQCRC1
CSNK2B PSMB3
CSNK2B RALY
CSNK2B EFEMP2
CSNK2B HSP90AB1
CSNK2B ATP1B3
CSNK2B PSMA1
CSNK2B H2AFX
CSNK2B ANXA11
CSNK2B ACLY
CSNK2B CLTC
CSNK2B PRMT5
CSNK2B TGIF1
CSNK2B ILF2
CSNK2B KARS
CSNK2B FDPS
CSNK2B PUF60
CSNK2B CCT3
CSNK2B USP10
CSNK2B RNPS1
CSNK2B EIF3F
CSNK2B ECH1
CSNK2B APEX1
CSNK2B HNRNPM
CSNK2B TALDO1
CSNK2B GPI
CSNK2B EIF3CL
CSNK2B PEBP1
CSNK2B CKAP5
CSNK2B UBE2I
CSNK2B PRMT1
CSNK2B HDLBP
CSNK2B ADRM1
CSNK2B POLD2
CSNK2B SRM
CSNK2B SSRP1
CSNK2B QARS
CSNK2B SET
CSNK2B NARS
CSNK2B PCTK1
CSNK2B PPP2R4
CSNK2B RBBP7
CSNK2B RBM42
CSNK2B PRPS1
CSNK2B PGK1
TBCC MAPRE1
TBCC USP7
TBCC PNN
TBCC PPP2R2A
TBCC TAF10
TBCC XPO1
TBCC NR3C1
TBCC ELF1
TBCC MOBKL1B
BCLAF1 SNRPE
BCLAF1 TDG
BCLAF1 PUF60
BCLAF1 ARCN1
BCLAF1 TOP1
BCLAF1 PFDN5
BCLAF1 COPS5
BCLAF1 PABPC4
BCLAF1 GNB1
BCLAF1 NACA
BCLAF1 IMMT
BCLAF1 PSMD6
BCLAF1 MORF4L2
BCLAF1 HERPUD1
BCLAF1 CCNG1
BCLAF1 DECR1
BCLAF1 RPS7
BCLAF1 HNRNPA2B1
BCLAF1 DYRK1A
BCLAF1 LOC100131311
BCLAF1 CLTC
BCLAF1 RPL12
BCLAF1 PARK7
BCLAF1 TROVE2
BCLAF1 RPL9
BCLAF1 TSN
BCLAF1 EEF1G
BCLAF1 CLIC1
BCLAF1 HADHB
BCLAF1 CTNNB1
BCLAF1 KIAA0174
BCLAF1 LARP4B
BCLAF1 UBB
BCLAF1 HMGB1
BCLAF1 PPP1CC
BCLAF1 VAMP7
BCLAF1 TOP2B
BCLAF1 PDIA6
BCLAF1 OXA1L
BCLAF1 H2AFZ
BCLAF1 NUBP1
BCLAF1 RPS6
BCLAF1 CCT6A
BCLAF1 ALDH9A1
BCLAF1 PWP1
BCLAF1 TBCB
BCLAF1 EIF3E
BCLAF1 SFRS4
BCLAF1 UQCRB
BCLAF1 USP9X
BCLAF1 DYNLL1
BCLAF1 RBMX
BCLAF1 RBM3
BCLAF1 HSP90AA1
BCLAF1 SRP9
BCLAF1 ETF1
BCLAF1 RBM25
BCLAF1 TRIP12
BCLAF1 PCBP1
BCLAF1 EXOSC7
BCLAF1 DAZAP2
BCLAF1 NEDD8
BCLAF1 UBL4A
BCLAF1 RPL6
BCLAF1 RPS28
BCLAF1 TLK1
BCLAF1 GNG10
BCLAF1 NFKB1
BCLAF1 TOMM20
BCLAF1 RPIA
BCLAF1 NAP1L1
BCLAF1 STXBP3
BCLAF1 TCEB1
BCLAF1 TTC3
BCLAF1 MPHOSPH6
BCLAF1 PNN
BCLAF1 AP2M1
BCLAF1 H3F3A
BCLAF1 PRDX3
BCLAF1 RPL36AL
BCLAF1 UBXN1
BCLAF1 BAG1
BCLAF1 YY1
BCLAF1 PMS2L3
BCLAF1 ZNHIT3
BCLAF1 GTF2E2
BCLAF1 XPO1
BCLAF1 RRP1B
BCLAF1 PSME1
BCLAF1 PSIP1
BCLAF1 PSMC2
BCLAF1 C11orf58
BCLAF1 UQCRH
BCLAF1 PTTG1IP
BCLAF1 HNRNPC
BCLAF1 ATP5O
BCLAF1 RPL11
BCLAF1 EIF4G2
BCLAF1 ODC1
BCLAF1 EIF2S2
BCLAF1 EZR
BCLAF1 ATR
BCLAF1 FNTA
BCLAF1 GLUD1
BCLAF1 RARS
BCLAF1 NSMAF
BCLAF1 AIMP1
BCLAF1 ZNF32
BCLAF1 WAPAL
BCLAF1 MANF
BCLAF1 PRPS2
BCLAF1 DGUOK
BCLAF1 TSG101
BCLAF1 ATP5J
BCLAF1 MAPRE1
BCLAF1 PHF3
BCLAF1 TMED10
BCLAF1 METAP1
BCLAF1 ATP6V1E1
BCLAF1 TAF9
BCLAF1 ATF4
BCLAF1 MDH1
BCLAF1 DCUN1D4
BCLAF1 MTIF2
BCLAF1 PSMB1
BCLAF1 RPS3
BCLAF1 RPN1
BCLAF1 RBBP7
BCLAF1 SPCS2
BCLAF1 RPL18
BCLAF1 VBP1
BCLAF1 EIF3F
BCLAF1 TFAM
BCLAF1 MSN
BCLAF1 PRMT5
BCLAF1 AIM1
BCLAF1 RPA2
BCLAF1 BAT1
BCLAF1 FDFT1
BCLAF1 RPL36A
BCLAF1 ACAT1
BCLAF1 COX17
BCLAF1 ELMO1
BCLAF1 NUP205
BCLAF1 EFR3A
BCLAF1 SUMO1
BCLAF1 SSR2
BCLAF1 USP7
BCLAF1 ADORA2A
BCLAF1 MLH1
BCLAF1 TAX1BP1
BCLAF1 DDX21
BCLAF1 FBL
BCLAF1 CUL3
BCLAF1 ATP5C1
BCLAF1 BRD2
BCLAF1 COX6A1
BCLAF1 NPM1
BCLAF1 RAD23B
BCLAF1 RPL18A
BCLAF1 HSP90AB1
BCLAF1 IGBP1
BCLAF1 TANK
BCLAF1 DDX1
BCLAF1 SRP14
BCLAF1 TAF7
BCLAF1 SFRS9
BCLAF1 PTMA
BCLAF1 SNRPD3
BCLAF1 CASP3
BCLAF1 TOPBP1
BCLAF1 CD164
BCLAF1 PDHB
BCLAF1 RPL8
BCLAF1 IMPDH2
BCLAF1 KARS
BCLAF1 CBX1
BCLAF1 ISCU
BCLAF1 SNRPF
BCLAF1 HNRNPU
BCLAF1 DDX18
BCLAF1 GLO1
BCLAF1 QARS
BCLAF1 PPP2R2A
BCLAF1 RPL3
BCLAF1 SUZ12
BCLAF1 PCMT1
BCLAF1 EPS15
BCLAF1 SNRPB2
BCLAF1 UQCRC2
BCLAF1 SNRPD2
BCLAF1 EIF1
BCLAF1 PSMC6
BCLAF1 SRP19
BCLAF1 PSMB4
BCLAF1 SSB
BCLAF1 HNRNPH1
BCLAF1 LAMP2
BCLAF1 AMD1
BCLAF1 SAP18
NOMO1 MPP1
NOMO1 EEF1D
NOMO1 PUF60
NOMO1 SON
NOMO1 UBE2A
NOMO1 ARCN1
NOMO1 TAF10
NOMO1 MARS
NOMO1 COMT
NOMO1 SMARCA2
NOMO1 GNB1
NOMO1 SCAP
NOMO1 NACA
NOMO1 POLD2
NOMO1 CDC25B
NOMO1 UBXN1
NOMO1 FAM120A
NOMO1 SLC9A6
NOMO1 PRMT2
NOMO1 CHD4
NOMO1 CDC16
NOMO1 ATP5J
NOMO1 HTATSF1
NOMO1 HNRNPA2B1
NOMO1 USP14
NOMO1 TUBA1A
NOMO1 LOC100131311
NOMO1 EDC4
NOMO1 BUD31
NOMO1 C21orf33
NOMO1 ATOX1
NOMO1 EED
NOMO1 EIF3B
NOMO1 XRCC6
NOMO1 LOC728844
NOMO1 IL10RA
NOMO1 PSMC3
NOMO1 HADHB
NOMO1 HNRNPU
NOMO1 MAN2B1
NOMO1 MAP2K3
NOMO1 KIAA0174
NOMO1 CUL3
NOMO1 CAMLG
NOMO1 AIM1
NOMO1 EMG1
NOMO1 MBOAT7
NOMO1 RAD23B
NOMO1 MYO5A
NOMO1 EIF3CL
NOMO1 C1R
NOMO1 TCEB1
NOMO1 COPB1
NOMO1 PPP1CC
NOMO1 P4HB
NOMO1 CARS
NOMO1 NSMAF
NOMO1 ADRM1
NOMO1 MRPL28
NOMO1 FAM50A
NOMO1 NUBP1
NOMO1 TCIRG1
NOMO1 MGAT1
NOMO1 NARS
NOMO1 CCT6A
NOMO1 ALDH9A1
NOMO1 MAP3K4
NOMO1 POLRMT
NOMO1 SND1
NOMO1 CLTA
NOMO1 RHOA
NOMO1 CNP
NOMO1 OXA1L
NOMO1 ECH1
NOMO1 SFRS4
NOMO1 FOXO1
NOMO1 CCND1
NOMO1 TNIP1
NOMO1 SSR2
NOMO1 HSP90AA1
NOMO1 USF2
NOMO1 PGM1
NOMO1 LBR
NOMO1 CHMP1A
NOMO1 TRIP12
NOMO1 PCBP1
NOMO1 DCTN2
NOMO1 YWHAB
NOMO1 USP5
NOMO1 DAZAP2
NOMO1 PPIB
NOMO1 UBL4A
NOMO1 MLH1
NOMO1 FH
NOMO1 TSC22D1
NOMO1 HSPE1
NOMO1 SNRNP70
NOMO1 GNG10
NOMO1 ACLY
NOMO1 TBCB
NOMO1 DDB2
NOMO1 PPP2R4
NOMO1 NAP1L1
NOMO1 TAX1BP1
NOMO1 GARS
NOMO1 TCF3
NOMO1 DPYSL2
NOMO1 HERPUD1
NOMO1 TALDO1
NOMO1 CAST
NOMO1 HNRNPK
NOMO1 AP2M1
NOMO1 H3F3A
NOMO1 HK1
NOMO1 SAFB
NOMO1 PRKACA
NOMO1 LIG1
NOMO1 GTF2E2
NOMO1 SURF1
NOMO1 UBC
NOMO1 HNRNPA1
NOMO1 HMGB1
NOMO1 FNTA
NOMO1 ATP1B3
NOMO1 POLR2L
NOMO1 PSME1
NOMO1 PSMB3
NOMO1 MPI
NOMO1 AP1B1
NOMO1 SERPINB1
NOMO1 DNAJB1
NOMO1 GUSB
NOMO1 PTTG1IP
NOMO1 TGFBI
NOMO1 UBE4A
NOMO1 ATIC
NOMO1 SDHA
NOMO1 CHERP
NOMO1 SEC24C
NOMO1 SUZ12
NOMO1 ANXA11
NOMO1 HSF1
NOMO1 ELF4
NOMO1 ARF1
NOMO1 KTN1
NOMO1 ATR
NOMO1 SHC1
NOMO1 FEZ2
NOMO1 MYL12A
NOMO1 VDAC1
NOMO1 SF3B2
NOMO1 ITGB1
NOMO1 UCP2
NOMO1 NONO
NOMO1 MANF
NOMO1 ATP6V1E1
NOMO1 FUS
NOMO1 TSG101
NOMO1 KIAA0226
NOMO1 YY1
NOMO1 TMED10
NOMO1 METAP1
NOMO1 NIPA2
NOMO1 RALY
NOMO1 PRPS2
NOMO1 ARHGAP1
NOMO1 TOP1
NOMO1 MRPS22
NOMO1 COL4A2
NOMO1 CPT1B
NOMO1 TATDN2
NOMO1 USP9X
NOMO1 MSN
NOMO1 CAP1
NOMO1 RAE1
NOMO1 RPN1
NOMO1 ATP6AP1
NOMO1 HTRA1
NOMO1 RBM42
NOMO1 HARS
NOMO1 CCT3
NOMO1 USP10
NOMO1 BARD1
NOMO1 DYRK1A
NOMO1 GLUL
NOMO1 RAD23A
NOMO1 ATP6V0C
NOMO1 PSMC1
NOMO1 FKBP2
NOMO1 COX8A
NOMO1 PHC2
NOMO1 CLTC
NOMO1 XPO1
NOMO1 BAT1
NOMO1 RBM25
NOMO1 SPTAN1
NOMO1 GLA
NOMO1 KPNB1
NOMO1 MAP3K11
NOMO1 EFR3A
NOMO1 MTIF2
NOMO1 DDX11
NOMO1 ILF3
NOMO1 GGA3
NOMO1 AKT1
NOMO1 AP3D1
NOMO1 PRDX2
NOMO1 NAP1L4
NOMO1 NDUFS8
NOMO1 SQSTM1
NOMO1 DDX21
NOMO1 NMI
NOMO1 UBXN4
NOMO1 RASSF2
NOMO1 ESD
NOMO1 BRD2
NOMO1 AARS
NOMO1 SMC1A
NOMO1 ADAR
NOMO1 PEA15
NOMO1 PPP4C
NOMO1 PUM1
NOMO1 IL10RB
NOMO1 NCKAP1L
NOMO1 CCNF
NOMO1 COX6B1
NOMO1 STIP1
NOMO1 PRKDC
NOMO1 SMARCA4
NOMO1 MAPRE1
NOMO1 PARK7
NOMO1 PSME2
NOMO1 NCOR2
NOMO1 ETFB
NOMO1 DDX1
NOMO1 RPN2
NOMO1 IER3
NOMO1 SPCS2
NOMO1 PPP2R2A
NOMO1 PABPC1
NOMO1 UQCRC1
NOMO1 PSMD4
NOMO1 EFEMP2
NOMO1 PPP1R11
NOMO1 R3HDM1
NOMO1 TOPBP1
NOMO1 E2F3
NOMO1 MPRIP
NOMO1 PRCP
NOMO1 PDHB
NOMO1 MYST3
NOMO1 PCOLCE
NOMO1 CPSF1
NOMO1 AP2S1
NOMO1 GOT2
NOMO1 IFNGR2
NOMO1 BCAP31
NOMO1 CBX1
NOMO1 ATP5D
NOMO1 U2AF1
NOMO1 TNFRSF1B
NOMO1 RNPS1
NOMO1 HSPB1
NOMO1 YWHAE
NOMO1 LYL1
NOMO1 WIPF2
NOMO1 QARS
NOMO1 IRF3
NOMO1 PAM
NOMO1 PCMT1
NOMO1 RRP1B
NOMO1 HSP90B1
NOMO1 TTC3
NOMO1 ARHGDIB
NOMO1 HCFC1
NOMO1 IRF2
NOMO1 DGKZ
NOMO1 EWSR1
NOMO1 BSG
NOMO1 BLVRA
NOMO1 EIF1
NOMO1 TRIM26
NOMO1 CD81
NOMO1 UBAP2L
NOMO1 PSMC6
NOMO1 SRP19
NOMO1 ATXN2L
NOMO1 SSB
NOMO1 LAMP2
NOMO1 PEBP1
PRKCD CSK
PRKCD AARS
PRKCD SMC1A
PRKCD ELF4
PRKCD DNMT1
PRKCD LOC96610
PRKCD EZR
PRKCD NONO
PRKCD INPPL1
PRKCD PFN1
PRKCD PRKDC
PRKCD SMARCA4
PRKCD RHOA
PRKCD ARHGDIA
PRKCD PKM2
PRKCD MAP4K1
PRKCD VCL
PRKCD HCFC1
PRKCD BSG
PRKCD NARS
PRKCD PTOV1
PRKCD EFEMP2
PRKCD F8A1
PRKCD CHD4
PRKCD RPN2
PRKCD IER2
PRKCD AP1B1
PRKCD HNRNPA2B1
PRKCD KNTC1
PRKCD ACLY
PRKCD CHAF1A
PRKCD GINS1
PRKCD CLTA
PRKCD CPSF1
PRKCD HSF1
PRKCD USP10
PRKCD RAD23A
PRKCD MCM5
PRKCD CAPN1
PRKCD SND1
PRKCD PRKACA
PRKCD GPI
PRKCD SPTAN1
PRKCD CKAP5
PRKCD POU2F2
PRKCD EWSR1
PRKCD STIP1
PRKCD POLD2
PRKCD SSRP1
PRKCD KDELR2
PRKCD AP3D1
PRKCD POLRMT
PRKCD RBM42
PRKCD CHERP
PRKCD PCDHGC3
SAP18 SNRPE
SAP18 PHB2
SAP18 DNMT1
SAP18 XRCC5
SAP18 DGUOK
SAP18 ATP1B3
SAP18 UBE2A
SAP18 ARCN1
SAP18 PEA15
SAP18 COPS5
SAP18 COMT
SAP18 NDUFA9
SAP18 LTA4H
SAP18 RPS10
SAP18 UBXN1
SAP18 PSMD6
SAP18 FXR1
SAP18 MORF4L2
SAP18 RARS
SAP18 PRDX3
SAP18 GNB2L1
SAP18 ATP5J
SAP18 DECR1
SAP18 HNRNPA2B1
SAP18 USP14
SAP18 KIAA0174
SAP18 RPL8
SAP18 PSMC1
SAP18 CLTC
SAP18 EIF3CL
SAP18 ATOX1
SAP18 EED
SAP18 PARK7
SAP18 XRCC6
SAP18 IL10RA
SAP18 PSMC3
SAP18 CCNG1
SAP18 TSN
SAP18 SRP9
SAP18 CLIC1
SAP18 HADHB
SAP18 RNPS1
SAP18 C1QBP
SAP18 DAP3
SAP18 POLR2L
SAP18 TOMM20
SAP18 P4HB
SAP18 HNRNPM
SAP18 CLTA
SAP18 VDAC2
SAP18 COX7C
SAP18 YY1
SAP18 VAMP7
SAP18 TUFM
SAP18 PPP1CC
SAP18 RPL38
SAP18 TXNRD1
SAP18 FDFT1
SAP18 PDIA6
SAP18 CBFB
SAP18 OXA1L
SAP18 NSMAF
SAP18 FAM50A
SAP18 NUBP1
SAP18 NARS
SAP18 RPS6
SAP18 CCT4
SAP18 LOC100131311
SAP18 YWHAB
SAP18 PRPS1
SAP18 RPA2
SAP18 TMED10
SAP18 UQCRB
SAP18 DNAJB1
SAP18 EZH2
SAP18 DYNLL1
SAP18 COX5A
SAP18 RBMX
SAP18 HSP90AA1
SAP18 UBB
SAP18 ETF1
SAP18 RBM25
SAP18 HMGB1
SAP18 SNRPC
SAP18 TRIP12
SAP18 PCBP1
SAP18 DCTN2
SAP18 EXOSC7
SAP18 LBR
SAP18 PSMD7
SAP18 RAB21
SAP18 TOP2A
SAP18 PPIB
SAP18 YWHAH
SAP18 EEF2
SAP18 RPL6
SAP18 MCM6
SAP18 HMGB2
SAP18 GNG10
SAP18 UBE2L3
SAP18 COPB1
SAP18 ILF2
SAP18 TAX1BP1
SAP18 GARS
SAP18 DAD1
SAP18 TTC3
SAP18 TAF10
SAP18 PSMD9
SAP18 HNRNPK
SAP18 AP2M1
SAP18 SNRPF
SAP18 H3F3A
SAP18 DDX21
SAP18 IMMT
SAP18 BAG1
SAP18 RPL4
SAP18 PPIA
SAP18 XPO1
SAP18 EIF4A3
SAP18 HNRNPA1
SAP18 RASSF2
SAP18 IMPDH2
SAP18 PSME1
SAP18 CAP1
SAP18 C11orf58
SAP18 PSMA2
SAP18 ESD
SAP18 PTTG1IP
SAP18 HNRNPC
SAP18 ATP5C1
SAP18 COX6C
SAP18 DUT
SAP18 EIF4G2
SAP18 ARMCX6
SAP18 ARF1
SAP18 EIF2S2
SAP18 FNTA
SAP18 GLUD1
SAP18 MYL12A
SAP18 CYCS
SAP18 AIMP1
SAP18 HSPE1
SAP18 PUF60
SAP18 NONO
SAP18 MANF
SAP18 CDK4
SAP18 PRPS2
SAP18 SLC25A4
SAP18 TSG101
SAP18 CAPZA1
SAP18 RING1
SAP18 MAPRE1
SAP18 METAP1
SAP18 NIPA2
SAP18 MIF
SAP18 RHOG
SAP18 ATP6V1E1
SAP18 TAF9
SAP18 MRPS22
SAP18 HLA-DQB1
SAP18 ATF4
SAP18 MDH1
SAP18 SERPINB1
SAP18 PSMA6
SAP18 EBNA1BP2
SAP18 PSMB1
SAP18 RPS3
SAP18 RPN1
SAP18 HINT1
SAP18 SPCS2
SAP18 RPL10A
SAP18 RPL18
SAP18 BARD1
SAP18 U2AF1
SAP18 VBP1
SAP18 TOP1
SAP18 TFAM
SAP18 GNL2
SAP18 COX8A
SAP18 UFD1L
SAP18 EWSR1
SAP18 RPIA
SAP18 CD47
SAP18 COX17
SAP18 MTHFD2
SAP18 NUP205
SAP18 HDLBP
SAP18 CCT6A
SAP18 ARPC2
SAP18 DDT
SAP18 SUMO1
SAP18 SSR2
SAP18 ADORA2A
SAP18 MLH1
SAP18 NAP1L4
SAP18 SNRPA1
SAP18 RBBP7
SAP18 FH
SAP18 FBL
SAP18 SURF1
SAP18 NDUFS8
SAP18 CCT8
SAP18 CUL3
SAP18 ATP5O
SAP18 CCT5
SAP18 AARS
SAP18 COX6A1
SAP18 SNRPG
SAP18 PPP4C
SAP18 RAD23B
SAP18 MRPL23
SAP18 COX6B1
SAP18 H2AFZ
SAP18 IGBP1
SAP18 TANK
SAP18 DDX1
SAP18 SRP14
SAP18 TNIP1
SAP18 COX5B
SAP18 ALDOA
SAP18 PPP2R2A
SAP18 BCL7B
SAP18 UQCRC1
SAP18 PSMC2
SAP18 PSMD4
SAP18 PTMA
SAP18 PIM1
SAP18 NCL
SAP18 CASP3
SAP18 TOPBP1
SAP18 DSTN
SAP18 EEF1G
SAP18 PRCP
SAP18 DYNLT1
SAP18 PDHB
SAP18 PCMT1
SAP18 MTMR6
SAP18 IFNGR2
SAP18 PSMB7
SAP18 CYBA
SAP18 MFAP1
SAP18 CBX1
SAP18 TCEB1
SAP18 KDELR2
SAP18 DDX18
SAP18 EIF3F
SAP18 QARS
SAP18 TAF7
SAP18 SUZ12
SAP18 SRI
SAP18 GNB1
SAP18 ARHGDIB
SAP18 MAPK6
SAP18 SNRPB2
SAP18 UQCRC2
SAP18 SNRPD2
SAP18 UBL4A
SAP18 DBI
SAP18 EIF1
SAP18 COX7B
SAP18 CDC16
SAP18 SMAD2
SAP18 PSMC6
SAP18 TALDO1
SAP18 SRP19
SAP18 PGK1
SAP18 PSMB4
SAP18 LMAN2
SAP18 ATR
SAP18 SSB
SAP18 AMD1
CYP4F2 TYRP1
CYP4F2 IFNA1
CYP4F2 IFNA2
CYP4F2 CREB1
CYP4F2 ITGB3
CYP4F2 IGKV1D-13
RPL36A HSP90AB1
RPL36A RPL19
RPL36A CCT4
RPL36A RPL9
RPL36A DDX21
RPL36A HSP90AA1
RPL36A CYCS
RPL36A RPL18A
RPL36A PARK7
RPL36A COX6C
RPL36A QARS
RPL36A IGBP1
RPL36A NACA
RPL36A SRP19
RPL36A ATP5J
RPL36A MAPRE1
RPL36A PSMD6
RPL36A COX7B
RPL36A HSD17B4
RPL36A RPL6
RPL36A MORF4L2
RPL36A RPS28
RPL36A VAMP7
RPL36A CCNG1
RPL36A UBB
RPL36A RHEB
RPL36A RPS7
RPL36A PFDN5
RPL36A LOC100131311
RPL36A ZNHIT3
RPL36A NAP1L1
RPL36A COX5B
RPL36A EEF2
RPL36A PPT1
RPL36A TAF10
RPL36A PSME1
RPL36A PSMA2
RPL36A PRDX3
RPL36A VDAC2
RPL36A RPL10A
RPL36A PDHA1
RPL36A SFRS9
RPL36A TCEB1
RPL36A SNRPB2
RPL36A COX7C
RPL36A RPL38
RPL36A SRP9
RPL36A EIF1
RPL36A PRPS1
RPL36A RRP1B
RPL36A PPP2R2A
RPL36A MLH1
RPL36A RPS6
RPL36A HNRNPC
RPL36A CCT8
RPL36A ATP5O
GNAS CSK
GNAS DARS
GNAS TRIM26
GNAS SFRS4
GNAS TOPBP1
GNAS HSP90AA1
GNAS PABPC4
GNAS ZYX
GNAS IGBP1
GNAS FUS
GNAS MAPRE1
GNAS MYL12A
GNAS CDC16
GNAS TOP1
GNAS RBBP4
GNAS GTF2I
GNAS KARS
GNAS IRF2
GNAS LHFPL2
GNAS RGS19
GNAS USP10
GNAS RNPS1
GNAS RAD23A
GNAS ECH1
GNAS PSME1
GNAS TYK2
GNAS SAFB
GNAS CYTH1
GNAS SMC1A
GNAS NCL
GNAS PMS2L3
GNAS HCFC1
GNAS EPS15
GNAS ILF3
GNAS EWSR1
GNAS MED12
GNAS CSNK1E
GNAS RBM25
GNAS AP1B1
GNAS TOMM20
GNAS CLK2
GNAS POLRMT
GNAS CAPN1
TMED2 ENPP2
TMED2 GDI2
TMED2 SGK1
TMED2 RAB1A
TMED2 SFRS3
TMED2 DEK
TMED2 PTGES3
TMED2 RPA1
TMED2 ADSS
TMED2 TMED9
TMED2 ZNF267
TMED2 LIPA
TMED2 P4HB
TMED2 EEF1A1
TMED2 IDH1
TMED2 PRPS1
TMED2 UBE2D3
TMED2 PRKAR1A
TMED2 CDK8
ADORA2A SUMO1
ADORA2A ARF1
ADORA2A RHOG
ADORA2A TUBA1A
ADORA2A ATR
ADORA2A USP14
ADORA2A GTF2E2
ADORA2A SURF1
ADORA2A COX6B1
ADORA2A UBB
ADORA2A ISCU
ADORA2A COMT
ADORA2A GNB1
ADORA2A HAX1
ADORA2A PCBP1
ADORA2A DCTN2
ADORA2A RPN2
ADORA2A TSG101
ADORA2A GNL2
ADORA2A YWHAE
ADORA2A NDUFS8
ADORA2A IER2
ADORA2A PSMB3
ADORA2A PSMD4
ADORA2A EFEMP2
ADORA2A FH
ADORA2A CASP3
ADORA2A TOPBP1
ADORA2A ATP6V1E1
ADORA2A UBE2A
ADORA2A HTATSF1
ADORA2A PSMD11
ADORA2A CAP1
ADORA2A PDHB
ADORA2A GLRX
ADORA2A GNG10
ADORA2A LOC100131311
ADORA2A RAE1
ADORA2A IFNGR2
ADORA2A CLTA
ADORA2A EED
ADORA2A CBX1
ADORA2A HDAC1
ADORA2A PSMC3
ADORA2A TCEB1
ADORA2A CCT3
ADORA2A KDELR2
ADORA2A VBP1
ADORA2A CTNNB1
ADORA2A POLR2L
ADORA2A MSN
ADORA2A AP2M1
ADORA2A DYNLL1
ADORA2A PCMT1
ADORA2A YY1
ADORA2A PEA15
ADORA2A XPO1
ADORA2A ATOX1
ADORA2A TXNRD1
ADORA2A EIF1
ADORA2A YWHAH
ADORA2A DOCK2
ADORA2A MRPL28
ADORA2A PSMC6
ADORA2A CCT4
ADORA2A NAP1L4
ADORA2A ALDH9A1
ADORA2A FKBP2
ADORA2A MYL6B
ADORA2A PTTG1IP
ADORA2A PGM1
ADORA2A TAX1BP1
ADORA2A UBXN4
ADORA2A CUL3
TK1 MKI67
TK1 CNP
TK1 AARS
TK1 SMC1A
TK1 BOP1
TK1 PIM1
TK1 LOC96610
TK1 RAD23B
TK1 MCM5
TK1 CCNF
TK1 STIP1
TK1 USP5
TK1 UCP2
TK1 CDK4
TK1 KIF2C
TK1 DTYMK
TK1 MLH1
TK1 TOPBP1
TK1 EIF3CL
TK1 CHD4
TK1 CENPA
TK1 MCM6
TK1 TOP1
TK1 MRPS22
TK1 KNTC1
TK1 ACLY
TK1 RRM1
TK1 SUMO1
TK1 GOT2
TK1 KIF11
TK1 GINS1
TK1 CLTA
TK1 EIF3B
TK1 XRCC6
TK1 GARS
TK1 MCM4
TK1 U2AF1
TK1 PFKP
TK1 STMN1
TK1 CAST
TK1 HIST2H2AA3
TK1 CASC3
TK1 MYBL2
TK1 RAE1
TK1 KPNA2
TK1 ESPL1
TK1 PEBP1
TK1 HMGB1
TK1 CKAP5
TK1 KPNB1
TK1 ADRM1
TK1 RFC4
TK1 MCM2
TK1 DDX11
TK1 SSRP1
TK1 UBAP2L
TK1 NARS
TK1 UNG
TK1 H2AFX
TK1 POLRMT
TK1 BYSL
TK1 MCM3
NDUFS8 SNRPE
NDUFS8 SNRPD3
NDUFS8 PUF60
NDUFS8 DAP3
NDUFS8 PEA15
NDUFS8 COMT
NDUFS8 PWP1
NDUFS8 NDUFA9
NDUFS8 CDC123
NDUFS8 ACOT7
NDUFS8 NACA
NDUFS8 CDC25B
NDUFS8 UBXN1
NDUFS8 FAM120A
NDUFS8 GPI
NDUFS8 MORF4L2
NDUFS8 RARS
NDUFS8 FXR1
NDUFS8 HNRNPA2B1
NDUFS8 PSMC1
NDUFS8 CLTC
NDUFS8 BUD31
NDUFS8 C21orf33
NDUFS8 EED
NDUFS8 EIF3B
NDUFS8 XRCC6
NDUFS8 NONO
NDUFS8 IL10RA
NDUFS8 TCEB1
NDUFS8 CLIC1
NDUFS8 RNPS1
NDUFS8 ARCN1
NDUFS8 POLR2L
NDUFS8 CAMLG
NDUFS8 EMG1
NDUFS8 KPNB1
NDUFS8 SNRPD2
NDUFS8 EIF3CL
NDUFS8 FDPS
NDUFS8 HMGB1
NDUFS8 CKAP5
NDUFS8 P4HB
NDUFS8 MRPS22
NDUFS8 CCT6A
NDUFS8 DDX39
NDUFS8 AIMP1
NDUFS8 NARS
NDUFS8 TBCB
NDUFS8 HAX1
NDUFS8 COPB1
NDUFS8 TMED10
NDUFS8 MRPL28
NDUFS8 EZH2
NDUFS8 CCND1
NDUFS8 COX5A
NDUFS8 TNIP1
NDUFS8 FAM50A
NDUFS8 UBB
NDUFS8 LBR
NDUFS8 MANF
NDUFS8 GARS
NDUFS8 PCBP1
NDUFS8 DCTN2
NDUFS8 EXOSC7
NDUFS8 HDAC2
NDUFS8 NR1H3
NDUFS8 PPIB
NDUFS8 UBL4A
NDUFS8 PSMB3
NDUFS8 HSP90AB1
NDUFS8 MCM6
NDUFS8 EPRS
NDUFS8 PSMC3
NDUFS8 UBE2L3
NDUFS8 RPS27
NDUFS8 EIF3I
NDUFS8 UBTF
NDUFS8 TAF10
NDUFS8 PSMD9
NDUFS8 AP2M1
NDUFS8 CCT5
NDUFS8 HK1
NDUFS8 IMMT
NDUFS8 BAG1
NDUFS8 UCHL3
NDUFS8 ANXA2
NDUFS8 GTF2E2
NDUFS8 XPO1
NDUFS8 HNRNPA1
NDUFS8 RRP1B
NDUFS8 PSME1
NDUFS8 CARS
NDUFS8 IMPDH2
NDUFS8 ATIC
NDUFS8 H3F3A
NDUFS8 RPIA
NDUFS8 ARF1
NDUFS8 ALDOA
NDUFS8 TUBA1A
NDUFS8 SHC1
NDUFS8 VDAC1
NDUFS8 SF3B2
NDUFS8 HSPE1
NDUFS8 AKR1B1
NDUFS8 DGUOK
NDUFS8 TSG101
NDUFS8 MAPRE1
NDUFS8 METAP1
NDUFS8 FAM3A
NDUFS8 RALY
NDUFS8 MIF
NDUFS8 PRPS2
NDUFS8 PSMD11
NDUFS8 TATDN2
NDUFS8 EIF1
NDUFS8 RRM1
NDUFS8 CHAF1A
NDUFS8 RAE1
NDUFS8 UPP1
NDUFS8 ATP6V1F
NDUFS8 RPN1
NDUFS8 MRPL12
NDUFS8 COX5B
NDUFS8 HARS
NDUFS8 CCT3
NDUFS8 BARD1
NDUFS8 U2AF1
NDUFS8 VBP1
NDUFS8 EIF3F
NDUFS8 LOC100131311
NDUFS8 FKBP2
NDUFS8 COX8A
NDUFS8 EDC4
NDUFS8 BAT1
NDUFS8 SLC25A6
NDUFS8 EWSR1
NDUFS8 PEBP1
NDUFS8 PPP1R7
NDUFS8 COX17
NDUFS8 ATOX1
NDUFS8 HDLBP
NDUFS8 ADRM1
NDUFS8 ARPC2
NDUFS8 POLD2
NDUFS8 DDT
NDUFS8 CHMP1A
NDUFS8 SET
NDUFS8 AP3D1
NDUFS8 NAP1L4
NDUFS8 CSE1L
NDUFS8 DDX21
NDUFS8 SURF1
NDUFS8 CUL3
NDUFS8 LAGE3
NDUFS8 AARS
NDUFS8 COX6A1
NDUFS8 PPP4C
NDUFS8 MRPL23
NDUFS8 COX6B1
NDUFS8 STIP1
NDUFS8 PRKDC
NDUFS8 GUSB
NDUFS8 PARK7
NDUFS8 PSME2
NDUFS8 ETFB
NDUFS8 DDX1
NDUFS8 RPN2
NDUFS8 PPP2R2A
NDUFS8 AIMP2
NDUFS8 UQCRC1
NDUFS8 NDUFB7
NDUFS8 PSMD4
NDUFS8 GSTP1
NDUFS8 NCL
NDUFS8 ATP1B3
NDUFS8 POLR2F
NDUFS8 PDHB
NDUFS8 AP2S1
NDUFS8 BMS1
NDUFS8 IFNGR2
NDUFS8 ARHGDIA
NDUFS8 BCAP31
NDUFS8 CBX1
NDUFS8 ATP5D
NDUFS8 PSMB4
NDUFS8 FH
NDUFS8 QARS
NDUFS8 IRF3
NDUFS8 CXCR5
NDUFS8 RBM42
NDUFS8 HSP90B1
NDUFS8 UBE2I
NDUFS8 UFD1L
NDUFS8 RABGGTB
NDUFS8 MLH1
NDUFS8 TALDO1
NDUFS8 SNAPC1
NDUFS8 MYL6B
NDUFS8 ATR
NDUFS8 BYSL
CSE1L SNRPE
CSE1L DAP3
CSE1L TOPBP1
CSE1L PWP1
CSE1L NDUFA9
CSE1L RARS
CSE1L PSMC1
CSE1L CLTC
CSE1L NASP
CSE1L EIF3B
CSE1L XRCC6
CSE1L TSN
CSE1L CLIC1
CSE1L RNPS1
CSE1L CDC123
CSE1L TKT
CSE1L FDPS
CSE1L HMGB1
CSE1L CKAP5
CSE1L COX7C
CSE1L PRMT1
CSE1L RFC4
CSE1L TRAP1
CSE1L MRPL28
CSE1L EZH2
CSE1L RBMX
CSE1L HSP90AA1
CSE1L DCTN2
CSE1L HDAC2
CSE1L PPIB
CSE1L PSMC3
CSE1L GTF2A2
CSE1L GARS
CSE1L CCT5
CSE1L AP2M1
CSE1L TALDO1
CSE1L LIG1
CSE1L UCHL3
CSE1L PPIA
CSE1L YWHAH
CSE1L RASSF2
CSE1L ATIC
CSE1L AIMP2
CSE1L VDAC1
CSE1L HSPE1
CSE1L MANF
CSE1L NIPA2
CSE1L TOP1
CSE1L MRPS22
CSE1L RRM1
CSE1L EBNA1BP2
CSE1L RPN1
CSE1L GYPE
CSE1L UFM1
CSE1L CCT3
CSE1L MCM4
CSE1L U2AF1
CSE1L VBP1
CSE1L TFAM
CSE1L CCT6A
CSE1L POLD2
CSE1L GINS1
CSE1L CCT8
CSE1L CUL3
CSE1L AARS
CSE1L COX6A1
CSE1L PPP4C
CSE1L MRPL23
CSE1L PRKDC
CSE1L GAPDH
CSE1L PSME2
CSE1L DDX1
CSE1L YWHAE
CSE1L NDUFB7
CSE1L PSMD4
CSE1L PTMA
CSE1L NCL
CSE1L ATP1B3
CSE1L CENPA
CSE1L DSTN
CSE1L PDHB
CSE1L MCM2
CSE1L TCEB1
CSE1L DUT
CSE1L HSP90B1
CSE1L POLD4
CSE1L UBE2I
CSE1L HSPH1
CSE1L SMAD2
CSE1L PSMB4
CSE1L SSB
CSE1L BYSL
FBL SNRPE
FBL RPL8
FBL H2AFZ
FBL UBE2D2
FBL RPS10
FBL RANBP1
FBL AIP
FBL PSMD6
FBL RARS
FBL DECR1
FBL RPS7
FBL RPL12
FBL ATP5O
FBL TSN
FBL EEF1G
FBL ARPC1A
FBL CLIC1
FBL ARCN1
FBL VDAC2
FBL CDC123
FBL FDPS
FBL EEF2
FBL PPP1CC
FBL RPS6
FBL CCT4
FBL TMED10
FBL UQCRB
FBL RPA2
FBL ACAT1
FBL NACA
FBL COX7B
FBL RPL6
FBL MRPS12
FBL ILF2
FBL DAD1
FBL H3F3A
FBL UCHL3
FBL PPIA
FBL C11orf58
FBL TXN2
FBL UQCRH
FBL HNRNPC
FBL RPL11
FBL ODC1
FBL EIF2S2
FBL ATR
FBL FNTA
FBL MANF
FBL PSMA1
FBL TAF9
FBL ATP5C1
FBL ARD1A
FBL EBNA1BP2
FBL PSMB1
FBL RPS3
FBL RPN1
FBL HINT1
FBL COX5B
FBL RPL18
FBL VBP1
FBL TFAM
FBL TUFM
FBL UFD1L
FBL EIF3E
FBL SSR2
FBL MLH1
FBL CKS1B
FBL CCT8
FBL KIAA0114
FBL LAGE3
FBL COX6A1
FBL NPM1
FBL HMGN2
FBL MRPL23
FBL COX6B1
FBL ATP6V0B
FBL COX7C
FBL SPCS2
FBL TAF7
FBL SFRS9
FBL PSMC2
FBL PSMD4
FBL DDX1
FBL PHB
FBL PDHB
FBL TCEB1
FBL RPL3
FBL LMAN2
FBL RBMX
FBL SNRPD2
FBL EIF1
FBL RPL10A
FBL TCP1
FBL PSMB4
FBL GLO1
FBL SSB
ZNF32 PPP1R7
ZNF32 CLIC1
ZNF32 PFDN5
ZNF32 COX6B1
ZNF32 BLVRA
ZNF32 RHEB
ZNF32 TOMM20
ZNF32 PSMB9
ZNF32 CD63
ZNF32 SSR4
ACP5 HEXB
ACP5 ACP2
ACP5 HSP90AA1
ACP5 IQGAP1
ACP5 IL1R1
ACP5 S100A11
ACP5 UQCRC1
ACP5 CYP27A1
ACP5 MRPS22
ACP5 SERPINA1
ACP5 APOE
ACP5 MTIF2
ACP5 IRF1
ACP5 C1S
ACP5 CAPG
ACP5 CTSD
ACP5 ALDOA
ACP5 RARRES1
ACP5 PSMD7
ACP5 PRDX4
ACP5 HDLBP
ACP5 FTH1
ACP5 GPNMB
ACP5 SERPINE1
CSNK2A2 CYP1A2
CSNK2A2 KPNB1
CSNK2A2 FAM3A
CSNK2A2 SND1
CSNK2A2 EDC4
CSNK2A2 FUS
CSNK2A2 ARHGAP4
NCKAP1L HSP90AB1
NCKAP1L PFN1
NCKAP1L PABPC4
NCKAP1L COMT
NCKAP1L PWP1
NCKAP1L NDUFA9
NCKAP1L MAP4K1
NCKAP1L CDC25B
NCKAP1L LIMK1
NCKAP1L FARSA
NCKAP1L CHD4
NCKAP1L RPS6KA1
NCKAP1L CLTC
NCKAP1L BUD31
NCKAP1L LAMP1
NCKAP1L EED
NCKAP1L EIF3B
NCKAP1L XRCC6
NCKAP1L SNRNP70
NCKAP1L RNPS1
NCKAP1L MAN2B1
NCKAP1L BLVRA
NCKAP1L GPI
NCKAP1L TKT
NCKAP1L CKAP5
NCKAP1L MRPL28
NCKAP1L FAM50A
NCKAP1L UBE2L3
NCKAP1L PPP2R4
NCKAP1L DNM2
NCKAP1L SND1
NCKAP1L CNP
NCKAP1L DDX39
NCKAP1L CD81
NCKAP1L COX5A
NCKAP1L ATP6V1F
NCKAP1L HSP90AA1
NCKAP1L MMP9
NCKAP1L HAX1
NCKAP1L DCTN2
NCKAP1L EXOSC7
NCKAP1L PSMB3
NCKAP1L FH
NCKAP1L MCM6
NCKAP1L EPRS
NCKAP1L PSMC3
NCKAP1L PSAP
NCKAP1L ACLY
NCKAP1L DPYSL2
NCKAP1L USP5
NCKAP1L CCT5
NCKAP1L HK1
NCKAP1L ESPL1
NCKAP1L HNRNPA1
NCKAP1L DOCK2
NCKAP1L CCNF
NCKAP1L AP1B1
NCKAP1L ATIC
NCKAP1L SDHA
NCKAP1L SEC24C
NCKAP1L ARF1
NCKAP1L RNPEP
NCKAP1L NONO
NCKAP1L SHC1
NCKAP1L COPS6
NCKAP1L PRKACA
NCKAP1L CARS
NCKAP1L RALY
NCKAP1L PCCB
NCKAP1L MRPS22
NCKAP1L MSN
NCKAP1L ATP6AP1
NCKAP1L RAD23A
NCKAP1L ATP6V0C
NCKAP1L CAPN1
NCKAP1L SLC25A6
NCKAP1L PDHA1
NCKAP1L SPTAN1
NCKAP1L PPP1R7
NCKAP1L ATOX1
NCKAP1L ADRM1
NCKAP1L AP3D1
NCKAP1L SURF1
NCKAP1L AARS
NCKAP1L ADAR
NCKAP1L LOC96610
NCKAP1L PUM1
NCKAP1L PRKDC
NCKAP1L SMARCA4
NCKAP1L PSME2
NCKAP1L ETFB
NCKAP1L RPN2
NCKAP1L TNIP1
NCKAP1L HCFC1
NCKAP1L UQCRC1
NCKAP1L PSMD4
NCKAP1L ANXA11
NCKAP1L BCAP31
NCKAP1L CBX1
NCKAP1L CTSH
NCKAP1L TNFRSF1B
NCKAP1L HNRNPU
NCKAP1L C5AR1
NCKAP1L QARS
NCKAP1L AIM1
NCKAP1L CAD
NCKAP1L IDH3G
NCKAP1L EWSR1
NCKAP1L SF3B2
NCKAP1L GRSF1
NCKAP1L UBAP2L
SLC16A1 NME1
SLC16A1 NONO
SLC16A1 PAICS
SLC16A1 VDAC2
SLC16A1 ETF1
SLC16A1 TOP2A
SLC16A1 HNRNPF
SLC16A1 NCL
SLC16A1 RBBP4
SLC16A1 AHCY
SLC16A1 ACLY
SLC16A1 NASP
SLC16A1 RBBP7
SLC16A1 PRMT5
SLC16A1 HNRNPM
SLC16A1 SRI
SLC16A1 SLBP
SLC16A1 KPNA2
SLC16A1 CDK4
SLC16A1 CKAP5
SLC16A1 EIF4A3
SLC16A1 PRMT1
SLC16A1 PDIA6
SLC16A1 SSRP1
SLC16A1 DDX39
SLC16A1 PSMC2
SLC16A1 KDELR2
NAPG EIF4B
NAPG PPP4C
NAPG RAD23B
NAPG MRPL23
NAPG TYMS
NAPG HAX1
NAPG E2F3
NAPG TSG101
NAPG NR1H3
NAPG MLH1
NAPG PPP1CC
NAPG MIF
NAPG UCHL3
NAPG PSMC3
NAPG GNG10
NAPG GTF2A2
NAPG MRPL12
NAPG TROVE2
NAPG U2AF1
NAPG TFAM
NAPG KRT16
NAPG PRPS2
NAPG QARS
NAPG SUZ12
NAPG EMG1
NAPG YY1
NAPG SLC25A6
NAPG TKT
NAPG BAT1
NAPG RPS19
NAPG ITGAE
NAPG RRS1
NAPG HSPH1
NAPG PSMC2
NAPG UNG
CXCR4 BRD2
CXCR4 SFRS4
CXCR4 SON
CXCR4 EVI2B
CXCR4 SCAP
CXCR4 NACA
CXCR4 RPN2
CXCR4 PPP2R2A
CXCR4 TLK1
CXCR4 HNRNPA2B1
CXCR4 SNRNP70
CXCR4 LOC100131311
CXCR4 GUSBP1
CXCR4 NFATC3
CXCR4 KIAA0174
CXCR4 PNN
CXCR4 BAT1
CXCR4 ICAM3
CXCR4 PRKCB
CXCR4 OXA1L
CXCR4 LBR
CXCR4 ALDH9A1
PEX1 ACSM3
SFRS9 SNRPE
SFRS9 PHB2
SFRS9 DGUOK
SFRS9 RPL8
SFRS9 ARCN1
SFRS9 PEA15
SFRS9 COPS5
SFRS9 PABPC4
SFRS9 CDC123
SFRS9 TSN
SFRS9 LTA4H
SFRS9 ATF4
SFRS9 RANBP1
SFRS9 AIP
SFRS9 PSMD6
SFRS9 MORF4L2
SFRS9 RARS
SFRS9 IGBP1
SFRS9 CDC16
SFRS9 CCNG1
SFRS9 DECR1
SFRS9 RHEB
SFRS9 CCT7
SFRS9 PUF60
SFRS9 PSMC1
SFRS9 PCBP2
SFRS9 EED
SFRS9 PARK7
SFRS9 XRCC6
SFRS9 TCEB1
SFRS9 ARPC1A
SFRS9 RNPS1
SFRS9 CKAP5
SFRS9 DDOST
SFRS9 DAP3
SFRS9 TOMM20
SFRS9 HNRNPM
SFRS9 CLTC
SFRS9 VDAC2
SFRS9 COX7C
SFRS9 CDK4
SFRS9 FDPS
SFRS9 ILF3
SFRS9 DNAJA1
SFRS9 HDLBP
SFRS9 TXNRD1
SFRS9 PDIA6
SFRS9 DDX39
SFRS9 AIMP1
SFRS9 NUBP1
SFRS9 IFNGR2
SFRS9 RPS6
SFRS9 CCT4
SFRS9 UBE2D2
SFRS9 PWP1
SFRS9 PSMD14
SFRS9 POLR2K
SFRS9 UQCRB
SFRS9 MRPL28
SFRS9 DYNLL1
SFRS9 PSMD8
SFRS9 RBMX
SFRS9 ALAS1
SFRS9 SRP9
SFRS9 ETF1
SFRS9 RPL10A
SFRS9 DCTN2
SFRS9 ELF1
SFRS9 RAB21
SFRS9 TOP2A
SFRS9 NEDD8
SFRS9 NARS
SFRS9 NUP205
SFRS9 RPL6
SFRS9 HADHA
SFRS9 SLC25A3
SFRS9 NFKB1
SFRS9 UBE2L3
SFRS9 HSPE1
SFRS9 SFRS3
SFRS9 CCT5
SFRS9 PSMD9
SFRS9 PSMA2
SFRS9 TALDO1
SFRS9 PRDX3
SFRS9 MYL6B
SFRS9 BAG1
SFRS9 PRMT1
SFRS9 ZNHIT3
SFRS9 SLC9A6
SFRS9 XPO1
SFRS9 CUL1
SFRS9 EIF4A3
SFRS9 CSTB
SFRS9 PSMC2
SFRS9 C11orf58
SFRS9 UBB
SFRS9 UQCRH
SFRS9 KDELR2
SFRS9 HNRNPC
SFRS9 ATP5C1
SFRS9 EIF4G2
SFRS9 RPL19
SFRS9 EIF2S2
SFRS9 NONO
SFRS9 FNTA
SFRS9 GLUD1
SFRS9 MYL12A
SFRS9 CYCS
SFRS9 SLC25A5
SFRS9 ARL1
SFRS9 RPIA
SFRS9 HCCS
SFRS9 ATP5J
SFRS9 MAPRE1
SFRS9 ATP5G3
SFRS9 METAP1
SFRS9 CKS2
SFRS9 UBA52
SFRS9 RHOG
SFRS9 ME2
SFRS9 PSMA1
SFRS9 PRPS2
SFRS9 TAF9
SFRS9 PSMD11
SFRS9 MSN
SFRS9 MDH1
SFRS9 RPS3
SFRS9 RPN1
SFRS9 MRPL12
SFRS9 HINT1
SFRS9 COX5B
SFRS9 COX5A
SFRS9 U2AF1
SFRS9 VBP1
SFRS9 EIF3F
SFRS9 TFAM
SFRS9 ECH1
SFRS9 CALM3
SFRS9 PRMT5
SFRS9 UBE2I
SFRS9 TUFM
SFRS9 FUCA1
SFRS9 MOBKL1B
SFRS9 COX17
SFRS9 ELMO1
SFRS9 ATOX1
SFRS9 ATP5G2
SFRS9 TTC35
SFRS9 PRPS1
SFRS9 SUMO1
SFRS9 SSR2
SFRS9 MRPS12
SFRS9 SDHC
SFRS9 RBBP7
SFRS9 IK
SFRS9 CCT8
SFRS9 ESD
SFRS9 ATP5O
SFRS9 LAGE3
SFRS9 COX6A1
SFRS9 NPM1
SFRS9 HSPH1
SFRS9 RAD23B
SFRS9 RRAGA
SFRS9 COX6B1
SFRS9 H2AFZ
SFRS9 HSP90AB1
SFRS9 ATP6V0B
SFRS9 YWHAZ
SFRS9 PCBP1
SFRS9 PPP2R2A
SFRS9 HNRNPF
SFRS9 SUMO2
SFRS9 PTMA
SFRS9 EFEMP2
SFRS9 SNRPD3
SFRS9 EEF2
SFRS9 PHB
SFRS9 RBBP4
SFRS9 PDHB
SFRS9 SARS
SFRS9 RALY
SFRS9 MFAP1
SFRS9 KARS
SFRS9 PSMB4
SFRS9 SNRPF
SFRS9 PPT1
SFRS9 COMMD1
SFRS9 PSME1
SFRS9 SUZ12
SFRS9 SRI
SFRS9 ARHGDIB
SFRS9 SSR4
SFRS9 EPS15
SFRS9 SNRPB2
SFRS9 UQCRC2
SFRS9 SNRPD2
SFRS9 UBL4A
SFRS9 DBI
SFRS9 EIF1
SFRS9 COX7B
SFRS9 RPL36AL
SFRS9 TCP1
SFRS9 PSMC6
SFRS9 SRP19
SFRS9 HSD17B4
SFRS9 RPL4
SFRS9 PPP4C
SFRS9 AZIN1
SFRS9 AMD1
UBA7 STAT5A
MAP2K1 EIF4G2
MAP2K1 HADHA
MAP2K1 UQCRB
MAP2K1 CCNG2
MAP2K1 SON
MAP2K1 ARCN1
MAP2K1 LARP4B
MAP2K1 SSR1
MAP2K1 LRMP
MAP2K1 AIMP1
MAP2K1 SERPINF1
MAP2K1 GDI2
MAP2K1 GPX4
MAP2K1 IL1R1
MAP2K1 POLR2K
MAP2K1 ARHGDIB
MAP2K1 SUMO2
MAP2K1 CAT
MAP2K1 RAB1A
MAP2K1 PLEK
MAP2K1 MYL12A
MAP2K1 CALM2
MAP2K1 CYB5A
MAP2K1 GLRX
MAP2K1 SFRS3
MAP2K1 MSN
MAP2K1 IFNGR2
MAP2K1 ACTB
MAP2K1 EED
MAP2K1 HDAC1
MAP2K1 PI4KA
MAP2K1 PTGES3
MAP2K1 PPT1
MAP2K1 RPA1
MAP2K1 ZNF267
MAP2K1 AP2M1
MAP2K1 MAN2A1
MAP2K1 GNB1
MAP2K1 ELF1
MAP2K1 MOBKL1B
MAP2K1 PABPC1
MAP2K1 CUL1
MAP2K1 IDH1
MAP2K1 CD99
MAP2K1 EIF1
MAP2K1 CBFB
MAP2K1 AMPD3
MAP2K1 CALM3
MAP2K1 PSIP1
MAP2K1 MATR3
MAP2K1 PRKAR1A
MAP2K1 PTTG1IP
MAP2K1 TFDP1
MAP2K1 UBE4A
MAP2K1 RPA2
TPM2 H19
TPM2 GALT
TPM2 MBOAT7
TPM2 MYL6B
GTF2I PHF15
GTF2I SON
GTF2I LOC728844
GTF2I GGA3
GTF2I ITPR1
GTF2I NR3C1
GTF2I RPN2
GTF2I TAF7
GTF2I FAM120A
GTF2I TOP1
GTF2I BCL6
GTF2I DYRK1A
GTF2I MSN
GTF2I USP6NL
GTF2I NUP88
GTF2I HMGB1
GTF2I USP10
GTF2I LMO4
GTF2I PNN
GTF2I CAPN1
GTF2I SERINC3
GTF2I CYTH1
GTF2I XPO1
GTF2I PMS2L5
GTF2I AP3D1
GTF2I TBCB
GTF2I CLK2
MTMR6 SNRPE
MTMR6 ARCN1
MTMR6 PEA15
MTMR6 COMT
MTMR6 BST2
MTMR6 NACA
MTMR6 UBXN1
MTMR6 MORF4L2
MTMR6 PRDX3
MTMR6 CDC16
MTMR6 ATP5J
MTMR6 IER2
MTMR6 RHEB
MTMR6 GLRX
MTMR6 LOC100131311
MTMR6 CLTC
MTMR6 BUD31
MTMR6 EED
MTMR6 PPP4C
MTMR6 TROVE2
MTMR6 CLIC1
MTMR6 BLVRA
MTMR6 CAMLG
MTMR6 TOMM20
MTMR6 YWHAB
MTMR6 ITGB1
MTMR6 TMED10
MTMR6 USP9X
MTMR6 DYNLL1
MTMR6 TNIP1
MTMR6 HSP90AA1
MTMR6 SRP9
MTMR6 TRIP12
MTMR6 PCBP1
MTMR6 IL1R1
MTMR6 NR1H3
MTMR6 TSC22D1
MTMR6 GNG10
MTMR6 ALDH9A1
MTMR6 COPB1
MTMR6 HERPUD1
MTMR6 TAF10
MTMR6 AP2M1
MTMR6 H3F3A
MTMR6 YY1
MTMR6 RASSF2
MTMR6 SERPINB1
MTMR6 KDELR2
MTMR6 HNRNPC
MTMR6 ARPC1B
MTMR6 EEF1D
MTMR6 TUBA1A
MTMR6 MYL12A
MTMR6 AIMP1
MTMR6 HSPE1
MTMR6 CD46
MTMR6 MAPRE1
MTMR6 METAP1
MTMR6 CARS
MTMR6 ATP6V1E1
MTMR6 TATDN2
MTMR6 MTIF2
MTMR6 UPP1
MTMR6 RPN1
MTMR6 SPCS2
MTMR6 VBP1
MTMR6 NPC2
MTMR6 UFD1L
MTMR6 MTHFD2
MTMR6 ATOX1
MTMR6 EFR3A
MTMR6 ARPC2
MTMR6 SSR2
MTMR6 FTH1
MTMR6 NAP1L4
MTMR6 TAX1BP1
MTMR6 SQSTM1
MTMR6 ATP5O
MTMR6 FEZ2
MTMR6 COX6B1
MTMR6 LHFPL2
MTMR6 GNL2
MTMR6 YWHAE
MTMR6 PPP2R2A
MTMR6 CD164
MTMR6 CBX1
MTMR6 ISCU
MTMR6 LYL1
MTMR6 COPS6
MTMR6 SERINC3
MTMR6 MAPK6
MTMR6 EPS15
MTMR6 SNRPB2
MTMR6 EWSR1
MTMR6 EIF1
MTMR6 PSMC6
MTMR6 SRP19
MTMR6 PSMB4
MTMR6 SSB
MTMR6 LAMP2
SNRPN EEF1D
SNRPN RBMX
SNRPN BAG1
SNRPN TROVE2
SNRPN TSG101
SNRPN DAZAP2
SNRPN DSTN
SNRPN ISCU
SNRPN IL10RA
SNRPN SPCS2
SNRPN TSN
SNRPN EEF1G
SNRPN TFAM
SNRPN SCRN1
SNRPN QARS
SNRPN RPA2
SNRPN CD27
SNRPN UBXN1
SNRPN XPO1
SNRPN PRKCB
SNRPN SSRP1
SNRPN SMAD2
SNRPN GUSB
FH FAM120A
FH CDC16
FH FXR1
FH HNRNPA2B1
FH EIF3B
FH XRCC6
FH TSN
FH RNPS1
FH UBC
FH EMG1
FH NCL
FH EIF3CL
FH PPP1CC
FH TXNRD1
FH CCT4
FH TBCB
FH POLRMT
FH ITGB1
FH DYNLL1
FH ACAT1
FH HAX1
FH PPIB
FH UBL4A
FH HSP90AB1
FH MCM6
FH PSMC3
FH TALDO1
FH LIG1
FH RASSF2
FH GUSB
FH UBE4A
FH NONO
FH SF3B2
FH PSMB9
FH MANF
FH APRT
FH PRKACA
FH MIF
FH PRPS2
FH TOP1
FH PSMD11
FH ZNHIT3
FH RAE1
FH RPN1
FH RAD23B
FH HTRA1
FH TUBA4A
FH LOC100131311
FH SPTAN1
FH POLD2
FH DDT
FH SQSTM1
FH CUL3
FH AARS
FH NFE2L1
FH GLA
FH PRKDC
FH ETFB
FH DDX1
FH GNL2
FH PPP2R2A
FH RABGGTB
FH EFEMP2
FH BMS1
FH GOT2
FH IFNGR2
FH KARS
FH TNFRSF1B
FH PSME1
FH SRI
FH PSMB4
FH SNRPE
FH TDG
FH DAP3
FH PABPC4
FH PWP1
FH SCAP
FH IDH2
FH ATP5J
FH USP14
FH PPP4C
FH POLR2L
FH CDC123
FH GPI
FH P4HB
FH PDIA6
FH CBFB
FH DDX39
FH UCP2
FH CNP
FH RHOG
FH CD81
FH UBB
FH AKR1B1
FH PKM2
FH ACLY
FH NAP1L1
FH GARS
FH CCT5
FH ALDOA
FH PPIA
FH XPO1
FH FKBP2
FH ARF1
FH SCRIB
FH RPIA
FH METAP1
FH TAF9
FH TATDN2
FH COX5B
FH USP10
FH SLC25A6
FH CCT6A
FH ESD
FH ATP5O
FH LAGE3
FH RPN2
FH SPCS2
FH NDUFB7
FH BCAP31
FH CBX1
FH COPS6
FH CAD
FH MAPK6
FH IRF2
FH SNRPD2
FH LMAN2
FH MPP1
FH UBE2A
FH COMT
FH NDUFA9
FH ACOT7
FH NACA
FH IMMT
FH IER2
FH IRAK1
FH PSMC1
FH CLTC
FH C21orf33
FH GINS1
FH ATOX1
FH HADHB
FH MAN2B1
FH CAMLG
FH TCEB1
FH CKAP5
FH FAM50A
FH NARS
FH TMED10
FH DNAJB1
FH COX5A
FH HSP90AA1
FH PCBP1
FH DCTN2
FH EXOSC7
FH LAMP1
FH SNRNP70
FH PSAP
FH TCF3
FH DPYSL2
FH TAF10
FH HNRNPK
FH AP2M1
FH H3F3A
FH AIMP2
FH UCHL3
FH KPNB1
FH CSTB
FH RBM42
FH ATIC
FH COX6C
FH CBX5
FH SAFB
FH VDAC1
FH CAPZA1
FH ATP6V1E1
FH MRPS22
FH HARS
FH U2AF1
FH GLUL
FH CAPN1
FH BAT1
FH PDHA1
FH PPP1R7
FH HNRNPA1
FH HDLBP
FH SRPR
FH SSR2
FH MLH1
FH PUM1
FH MRPL23
FH DDX21
FH COX6B1
FH YWHAE
FH EBP
FH MPRIP
FH AP2S1
FH LYL1
FH QARS
FH SUZ12
FH HSP90B1
FH SNRPB2
FH EIF1
FH HSPH1
FH LAMP2
FH BYSL
FH PIM1
FH PUF60
FH ARCN1
FH MAP4K1
FH CDC25B
FH HTATSF1
FH BUD31
FH EED
FH PARK7
FH IL10RA
FH PSMD7
FH EEF1G
FH HNRNPU
FH CTNNB1
FH BLVRA
FH TKT
FH FDPS
FH HMGB1
FH MRPL28
FH LBR
FH UBE2L3
FH TNIP1
FH HDAC2
FH TOP2A
FH PSMB3
FH EPRS
FH STX4
FH COPB1
FH UBTF
FH PSMD9
FH USP5
FH DGUOK
FH YY1
FH ESPL1
FH SLC9A6
FH RRP1B
FH UNG
FH TXN2
FH IMPDH2
FH TUBA1A
FH SHC1
FH CYCS
FH ARHGDIA
FH HSPE1
FH CHMP1A
FH TSG101
FH NOLC1
FH MAPRE1
FH CARS
FH PCCB
FH RRM1
FH MTIF2
FH UPP1
FH CCT3
FH VBP1
FH EIF3F
FH RAD23A
FH TFAM
FH ATP6V0C
FH TUFM
FH EWSR1
FH PEBP1
FH ADRM1
FH ARPC2
FH NME1
FH SIK1
FH NAP1L4
FH CCT8
FH ADAR
FH SMARCA4
FH PSME2
FH IGBP1
FH SNRPD3
FH UQCRC1
FH PSMD4
FH ATP1B3
FH PDHB
FH KNTC1
FH CLTA
FH ATP5D
FH SNRPF
FH CXCR5
FH UFD1L
FH GRSF1
FH MYL6B
FH SSB
FH COX8A
ENO3 MAPK14
PLAU SERPINA1
PLAU CCR1
PLAU MMP9
PLAU SLC1A3
ZNF267 UBE2D3
ZNF267 ENPP2
ZNF267 GDI2
ZNF267 CTSC
ZNF267 RAB1A
ZNF267 RPL29
ZNF267 RPA1
ZNF267 IFNGR1
ZNF267 DEK
ZNF267 MATR3
ZNF267 CD53
ZNF267 LIPA
ZNF267 PTGES3
ZNF267 SFRS3
ZNF267 RPL36AL
ZNF267 IDH1
ZNF267 TRD@
ZNF267 PRKAR1A
ZNF267 ACTB
SUZ12 PPP4C
SUZ12 SNRPE
SUZ12 TDG
SUZ12 PUF60
SUZ12 MRPL12
SUZ12 UBE2A
SUZ12 TUBA1A
SUZ12 TAF7
SUZ12 LARP4B
SUZ12 TOPBP1
SUZ12 PEA15
SUZ12 COMT
SUZ12 PWP1
SUZ12 NDUFA9
SUZ12 CDC123
SUZ12 NACA
SUZ12 HNRNPU
SUZ12 SEC13
SUZ12 UBXN1
SUZ12 FAM120A
SUZ12 DDX39
SUZ12 MORF4L2
SUZ12 CDC16
SUZ12 FXR1
SUZ12 HTATSF1
SUZ12 RPS7
SUZ12 HNRNPA2B1
SUZ12 USP14
SUZ12 DYRK1A
SUZ12 LOC100131311
SUZ12 CLTC
SUZ12 PCBP1
SUZ12 GINS1
SUZ12 RPL12
SUZ12 EED
SUZ12 PARK7
SUZ12 XRCC6
SUZ12 LOC728844
SUZ12 IL10RA
SUZ12 TROVE2
SUZ12 EEF1G
SUZ12 ATOX1
SUZ12 RNPS1
SUZ12 DAP3
SUZ12 KIAA0174
SUZ12 UBC
SUZ12 KIF11
SUZ12 CAMLG
SUZ12 AIM1
SUZ12 EMG1
SUZ12 PFDN5
SUZ12 NCL
SUZ12 CDK4
SUZ12 HMGB1
SUZ12 GOT2
SUZ12 PPP1CC
SUZ12 RPL38
SUZ12 TXNRD1
SUZ12 TOP2B
SUZ12 PMS2L5
SUZ12 MRPS22
SUZ12 CCT6A
SUZ12 MRPL28
SUZ12 NUBP1
SUZ12 PSIP1
SUZ12 RPS6
SUZ12 NARS
SUZ12 ALDH9A1
SUZ12 MAP3K4
SUZ12 YWHAB
SUZ12 RHOA
SUZ12 OXA1L
SUZ12 UQCRB
SUZ12 USP9X
SUZ12 EZH2
SUZ12 COX5A
SUZ12 RBMX
SUZ12 HSP90AA1
SUZ12 UBB
SUZ12 PRDX2
SUZ12 LBR
SUZ12 TAX1BP1
SUZ12 CHMP1A
SUZ12 TRIP12
SUZ12 SRP14
SUZ12 DCTN2
SUZ12 EXOSC7
SUZ12 IMMT
SUZ12 RAB21
SUZ12 DAZAP2
SUZ12 TOP2A
SUZ12 PPIB
SUZ12 UBL4A
SUZ12 PSMB3
SUZ12 NUP205
SUZ12 RPL6
SUZ12 ZNF146
SUZ12 TLK1
SUZ12 METAP1
SUZ12 HMGB2
SUZ12 PSMC3
SUZ12 GNG10
SUZ12 TBCB
SUZ12 DTYMK
SUZ12 GTF2A2
SUZ12 NAP1L1
SUZ12 EIF3I
SUZ12 NUP88
SUZ12 GARS
SUZ12 TTC3
SUZ12 ESD
SUZ12 TAF10
SUZ12 PSMD9
SUZ12 SQSTM1
SUZ12 HNRNPK
SUZ12 AP2M1
SUZ12 USP5
SUZ12 H3F3A
SUZ12 FNTA
SUZ12 PHF3
SUZ12 BAG1
SUZ12 YY1
SUZ12 ZNHIT3
SUZ12 MMD
SUZ12 SLC9A6
SUZ12 XPO1
SUZ12 ITGAE
SUZ12 HNRNPA1
SUZ12 RBM39
SUZ12 MTHFS
SUZ12 YWHAH
SUZ12 RASSF2
SUZ12 RRP1B
SUZ12 PSME1
SUZ12 BCL2A1
SUZ12 CCT8
SUZ12 UNG
SUZ12 IMPDH2
SUZ12 LOC1720
SUZ12 WIPF2
SUZ12 HNRNPC
SUZ12 ATP5C1
SUZ12 COX6C
SUZ12 EEF1D
SUZ12 EIF4B
SUZ12 EFR3A
SUZ12 ARF1
SUZ12 EZR
SUZ12 NONO
SUZ12 SHC1
SUZ12 PNN
SUZ12 HERPUD1
SUZ12 TYMS
SUZ12 NSMAF
SUZ12 AIMP1
SUZ12 COX6A1
SUZ12 HSPE1
SUZ12 MARS
SUZ12 MANF
SUZ12 TSG101
SUZ12 KIAA0226
SUZ12 ATP5J
SUZ12 MAPRE1
SUZ12 RPL4
SUZ12 NUTF2
SUZ12 TAF9
SUZ12 NIPA2
SUZ12 ADRM1
SUZ12 MIF
SUZ12 PCCB
SUZ12 PRPS2
SUZ12 TOP1
SUZ12 PSMD11
SUZ12 TATDN2
SUZ12 ATF4
SUZ12 RRM1
SUZ12 CTNNB1
SUZ12 PSMA6
SUZ12 MTIF2
SUZ12 RPN1
SUZ12 SPCS2
SUZ12 GTF2E2
SUZ12 CCT3
SUZ12 USP10
SUZ12 BARD1
SUZ12 U2AF1
SUZ12 VBP1
SUZ12 EIF3F
SUZ12 RAD23A
SUZ12 TFAM
SUZ12 TUBA4A
SUZ12 PSMC1
SUZ12 GNB1
SUZ12 RPA2
SUZ12 TUFM
SUZ12 SNRPD2
SUZ12 FDFT1
SUZ12 SLC25A6
SUZ12 RBM25
SUZ12 BAT1
SUZ12 PEBP1
SUZ12 ACAT1
SUZ12 COPB1
SUZ12 TCEB1
SUZ12 ARPC2
SUZ12 RAE1
SUZ12 SUMO1
SUZ12 P4HB
SUZ12 BTG3
SUZ12 MLH1
SUZ12 NAP1L4
SUZ12 PDHA1
SUZ12 H2AFX
SUZ12 DDX21
SUZ12 UBXN4
SUZ12 UFD1L
SUZ12 CUL3
SUZ12 ATP5O
SUZ12 BRD2
SUZ12 FEZ2
SUZ12 SMC1A
SUZ12 SNRPG
SUZ12 LOC96610
SUZ12 PUM1
SUZ12 RAD23B
SUZ12 MRPL23
SUZ12 COX6B1
SUZ12 PRKDC
SUZ12 GUSB
SUZ12 IGBP1
SUZ12 ETFB
SUZ12 ATR
SUZ12 DDX1
SUZ12 RPN2
SUZ12 TNIP1
SUZ12 COX5B
SUZ12 PPP2R2A
SUZ12 PABPC1
SUZ12 UQCRC1
SUZ12 SRP19
SUZ12 PSMD4
SUZ12 PTMA
SUZ12 TSN
SUZ12 CASP3
SUZ12 CENPA
SUZ12 E2F3
SUZ12 ZNF131
SUZ12 PDHB
SUZ12 PSMB7
SUZ12 IFNGR2
SUZ12 SNRPD3
SUZ12 UQCRH
SUZ12 CBX1
SUZ12 MCM5
SUZ12 MYL6B
SUZ12 SNRPF
SUZ12 CAPZA1
SUZ12 STMN1
SUZ12 QARS
SUZ12 DUT
SUZ12 CXCR5
SUZ12 PCMT1
SUZ12 RB1CC1
SUZ12 ARHGDIB
SUZ12 COPS6
SUZ12 MAPK6
SUZ12 EPS15
SUZ12 SNRPB2
SUZ12 SDHA
SUZ12 EWSR1
SUZ12 EIF1
SUZ12 TFRC
SUZ12 COX7C
SUZ12 SMAD2
SUZ12 TANK
SUZ12 RFC4
SUZ12 PSMB4
SUZ12 SSB
SUZ12 SURF1
SUZ12 PSMC6
UBE4A DNMT1
UBE4A SON
UBE4A ARCN1
UBE4A LARP4B
UBE4A PABPC4
UBE4A COMT
UBE4A SMARCA2
UBE4A CDC25B
UBE4A SEC13
UBE4A PRMT2
UBE4A MORF4L2
UBE4A HTATSF1
UBE4A HNRNPA2B1
UBE4A DYRK1A
UBE4A PSMC1
UBE4A EDC4
UBE4A C21orf33
UBE4A EED
UBE4A PPP4C
UBE4A XRCC6
UBE4A NONO
UBE4A IL10RA
UBE4A TCEB1
UBE4A SFRS7
UBE4A RNPS1
UBE4A CTNNB1
UBE4A KIAA0174
UBE4A NCOR2
UBE4A GPI
UBE4A HMGB1
UBE4A COX7C
UBE4A DOCK2
UBE4A EFR3A
UBE4A DDX39
UBE4A FAM50A
UBE4A RBM25
UBE4A NARS
UBE4A POLRMT
UBE4A BCAP31
UBE4A RHOA
UBE4A CNP
UBE4A ITGB1
UBE4A PTPN6
UBE4A USP9X
UBE4A COX5A
UBE4A TNIP1
UBE4A HSP90AA1
UBE4A LBR
UBE4A TRIP12
UBE4A PCBP1
UBE4A DCTN2
UBE4A EXOSC7
UBE4A PPIB
UBE4A UBL4A
UBE4A MLH1
UBE4A TSC22D1
UBE4A LAMP1
UBE4A PSMC3
UBE4A ACLY
UBE4A COPB1
UBE4A NAP1L1
UBE4A GARS
UBE4A CAPZA1
UBE4A TTC3
UBE4A DPYSL2
UBE4A TALDO1
UBE4A HNRNPK
UBE4A AP2M1
UBE4A SAFB
UBE4A YY1
UBE4A LIG1
UBE4A ITGB2
UBE4A SLC9A6
UBE4A XPO1
UBE4A KPNB1
UBE4A RRP1B
UBE4A PSME1
UBE4A CUL3
UBE4A CHERP
UBE4A SEC24C
UBE4A ARF1
UBE4A PPP1R11
UBE4A ATR
UBE4A SHC1
UBE4A SF3B2
UBE4A MANF
UBE4A TSG101
UBE4A MAPRE1
UBE4A NIPA2
UBE4A PRPS2
UBE4A TOP1
UBE4A MRPS22
UBE4A TATDN2
UBE4A FOXO1
UBE4A MSN
UBE4A RRM1
UBE4A MTIF2
UBE4A RPN1
UBE4A RAD23B
UBE4A HTRA1
UBE4A USP10
UBE4A RAD23A
UBE4A DGKZ
UBE4A CLTC
UBE4A BAT1
UBE4A MOBKL1B
UBE4A PEBP1
UBE4A ZNF638
UBE4A CD99
UBE4A CCT6A
UBE4A AP3D1
UBE4A NAP1L4
UBE4A SQSTM1
UBE4A DDX21
UBE4A UBXN4
UBE4A UFD1L
UBE4A GUSB
UBE4A BRD2
UBE4A AARS
UBE4A SMC1A
UBE4A ADAR
UBE4A BTN3A2
UBE4A IL10RB
UBE4A COX6B1
UBE4A PRKDC
UBE4A IGBP1
UBE4A ETFB
UBE4A DDX1
UBE4A RPN2
UBE4A YWHAE
UBE4A PPP2R2A
UBE4A PABPC1
UBE4A UQCRC1
UBE4A CAT
UBE4A NCL
UBE4A TOPBP1
UBE4A E2F3
UBE4A MPRIP
UBE4A PRCP
UBE4A PDHB
UBE4A ANXA11
UBE4A AP2S1
UBE4A BMS1
UBE4A IFNGR2
UBE4A CLTA
UBE4A CBX1
UBE4A HADHB
UBE4A PI4KA
UBE4A SNRPA1
UBE4A QARS
UBE4A CXCR5
UBE4A AIM1
UBE4A HSP90B1
UBE4A MAP2K3
UBE4A POLD4
UBE4A IRF2
UBE4A UQCRC2
UBE4A EWSR1
UBE4A TRIM26
UBE4A MYL6B
UBE4A ATXN2L
UBE4A TNFAIP3
UBE4A LAMP2
S100A10 IFITM1
S100A10 EGR1
S100A10 PCK2
S100A10 MORF4L2
S100A10 GLUL
S100A10 CD63
S100A10 HSP90AA1
S100A10 SQSTM1
S100A10 PRCP
S100A10 AP2M1
S100A10 ATP6V1B2
S100A10 MPHOSPH6
S100A10 PSMC1
S100A10 HSP90B1
ITPR2 RBM34
ITPR2 RGN
ITPR2 SLK
ITPR2 POLB
ITPR2 TLR1
ICAM3 EIF3I
ICAM3 PARK7
ICAM3 PPP2R2A
ICAM3 PPP1CC
ICAM3 PSMD6
ICAM3 IL16
ICAM3 TTC3
ICAM3 RASSF2
ICAM3 OXA1L
ICAM3 R3HDM1
ICAM3 UBXN1
ICAM3 KLF6
ICAM3 KIAA0174
ICAM3 CD19
ICAM3 IL10RA
SNRPB2 SNRPE
SNRPB2 NCL
SNRPB2 ARHGEF7
SNRPB2 RPL8
SNRPB2 UBE2A
SNRPB2 ARCN1
SNRPB2 COPS5
SNRPB2 ALDOA
SNRPB2 PWP1
SNRPB2 NDUFA9
SNRPB2 NACA
SNRPB2 UBXN1
SNRPB2 PSMD6
SNRPB2 MORF4L2
SNRPB2 RARS
SNRPB2 CCNG1
SNRPB2 DECR1
SNRPB2 RHEB
SNRPB2 RPS7
SNRPB2 HNRNPA2B1
SNRPB2 LOC100131311
SNRPB2 CLTC
SNRPB2 RPL12
SNRPB2 EED
SNRPB2 PARK7
SNRPB2 XRCC6
SNRPB2 TROVE2
SNRPB2 RPL9
SNRPB2 TSN
SNRPB2 EEF1G
SNRPB2 CLIC1
SNRPB2 SNRPA1
SNRPB2 C1QBP
SNRPB2 DAP3
SNRPB2 KLF6
SNRPB2 KIAA0174
SNRPB2 CAMLG
SNRPB2 VDAC2
SNRPB2 COX7C
SNRPB2 SRGN
SNRPB2 TCEB1
SNRPB2 PPP1CC
SNRPB2 TXNRD1
SNRPB2 RBM39
SNRPB2 OXA1L
SNRPB2 LBR
SNRPB2 RPS6
SNRPB2 CCT4
SNRPB2 YWHAB
SNRPB2 RPA2
SNRPB2 TMED10
SNRPB2 UQCRB
SNRPB2 VDAC1
SNRPB2 DYNLL1
SNRPB2 COX5A
SNRPB2 RBMX
SNRPB2 SSR2
SNRPB2 HSP90AA1
SNRPB2 SRP9
SNRPB2 ISCU
SNRPB2 RPL10A
SNRPB2 HMGB1
SNRPB2 TRIP12
SNRPB2 SRP14
SNRPB2 DCTN2
SNRPB2 PSMD7
SNRPB2 RAB21
SNRPB2 PPIB
SNRPB2 UBL4A
SNRPB2 EEF2
SNRPB2 RPL6
SNRPB2 LOC100131892
SNRPB2 GNG10
SNRPB2 UBE2L3
SNRPB2 COPB1
SNRPB2 NAP1L1
SNRPB2 PPP2CA
SNRPB2 TTC3
SNRPB2 TALDO1
SNRPB2 AP2M1
SNRPB2 SNRPF
SNRPB2 H3F3A
SNRPB2 RPL36AL
SNRPB2 BAG1
SNRPB2 ZNHIT3
SNRPB2 PPIA
SNRPB2 XPO1
SNRPB2 EIF4A3
SNRPB2 RASSF2
SNRPB2 QARS
SNRPB2 PSIP1
SNRPB2 PSMD4
SNRPB2 ESD
SNRPB2 PSMA2
SNRPB2 HNRNPC
SNRPB2 ATP5O
SNRPB2 MIF
SNRPB2 EEF1D
SNRPB2 EIF2S2
SNRPB2 TUBA1A
SNRPB2 PRDX3
SNRPB2 FNTA
SNRPB2 GLUD1
SNRPB2 MYL12A
SNRPB2 PAICS
SNRPB2 CYCS
SNRPB2 AIMP1
SNRPB2 HSPE1
SNRPB2 MARS
SNRPB2 COX6C
SNRPB2 NONO
SNRPB2 PRPS2
SNRPB2 ARL1
SNRPB2 TSG101
SNRPB2 KIAA0226
SNRPB2 ATP5J
SNRPB2 CD46
SNRPB2 MAPRE1
SNRPB2 RPL4
SNRPB2 METAP1
SNRPB2 CARS
SNRPB2 UBA52
SNRPB2 ATP6V1E1
SNRPB2 TAF9
SNRPB2 PSMD11
SNRPB2 SRP72
SNRPB2 ATF4
SNRPB2 RRM1
SNRPB2 ARD1A
SNRPB2 MTIF2
SNRPB2 PSMB1
SNRPB2 RPS3
SNRPB2 RPN1
SNRPB2 SPCS2
SNRPB2 RPL18
SNRPB2 BARD1
SNRPB2 U2AF1
SNRPB2 EIF3F
SNRPB2 TFAM
SNRPB2 PSMC1
SNRPB2 MDH1
SNRPB2 UFD1L
SNRPB2 EWSR1
SNRPB2 PPP2R2A
SNRPB2 PPP1R7
SNRPB2 COX17
SNRPB2 RPSAP12
SNRPB2 CCT6A
SNRPB2 ARPC2
SNRPB2 SUMO1
SNRPB2 UPP1
SNRPB2 MLH1
SNRPB2 TAX1BP1
SNRPB2 SQSTM1
SNRPB2 UBXN4
SNRPB2 CCT8
SNRPB2 CUL3
SNRPB2 ATP5C1
SNRPB2 HEXB
SNRPB2 COX6A1
SNRPB2 SNRPG
SNRPB2 NPM1
SNRPB2 CD48
SNRPB2 RING1
SNRPB2 DDX21
SNRPB2 COX6B1
SNRPB2 RPL18A
SNRPB2 IGBP1
SNRPB2 UBB
SNRPB2 TANK
SNRPB2 DDX1
SNRPB2 SNRPD3
SNRPB2 TNIP1
SNRPB2 COX5B
SNRPB2 GNL2
SNRPB2 YWHAE
SNRPB2 TAF7
SNRPB2 MRPL23
SNRPB2 PSMC2
SNRPB2 HMGB2
SNRPB2 PTMA
SNRPB2 PHB2
SNRPB2 ATP1B3
SNRPB2 DSTN
SNRPB2 ZNF131
SNRPB2 SERPINB1
SNRPB2 PDHB
SNRPB2 IFNGR2
SNRPB2 UQCRH
SNRPB2 CBX1
SNRPB2 CTSH
SNRPB2 PPT1
SNRPB2 VBP1
SNRPB2 GLO1
SNRPB2 PSME1
SNRPB2 DUT
SNRPB2 RPL3
SNRPB2 SRI
SNRPB2 RB1CC1
SNRPB2 ARHGDIB
SNRPB2 MAPK6
SNRPB2 UQCRC2
SNRPB2 SNRPD2
SNRPB2 EIF1
SNRPB2 COX7B
SNRPB2 SRP19
SNRPB2 CCT7
SNRPB2 PSMB4
SNRPB2 SSB
SNRPB2 PSMC6
SNRPB2 COX8A
ITGAX MSN
ITGAX ACTN1
ITGAX ITGB2
ITGAX MMP9
GBP1 CXCL9
GBP1 TNFSF10
GBP1 SERPING1
GBP1 CXCL11
GBP1 S100A11
GBP1 IFI30
GBP1 PSAP
GBP1 SERPINA1
GBP1 TNFAIP2
GBP1 IRF1
GBP1 LGALS3BP
GBP1 CCL5
GBP1 SOD2
GBP1 CXCL10
GBP1 S100A8
GBP1 CD14
GBP1 CCR1
GBP1 C2
DBI SEC61B
DBI DAP3
DBI IGHG1
DBI PWP1
DBI EFNA3
DBI LTA4H
DBI MORF4L2
DBI RHEB
DBI GLRX
DBI C1QBP
DBI COL9A2
DBI VDAC2
DBI DNAJA1
DBI TXNRD1
DBI PRMT1
DBI PDIA6
DBI RPS6
DBI UBE2L3
DBI DYNLL1
DBI FXR2
DBI UBB
DBI SRP14
DBI RAB21
DBI PPIB
DBI KYNU
DBI GTF2A2
DBI CCT5
DBI MAPK14
DBI PRDX3
DBI RPL36AL
DBI SLC25A4
DBI ANXA2
DBI RPL4
DBI HTN1
DBI MTHFS
DBI CSTB
DBI BCL2A1
DBI PSMC2
DBI UQCRH
DBI GUK1
DBI EIF2S2
DBI PAICS
DBI CYCS
DBI NAMPT
DBI RPL10A
DBI ATP5G3
DBI ATP6V1E1
DBI POLR3D
DBI MDH1
DBI FOXO4
DBI RPS3
DBI MRPL12
DBI COX5B
DBI COX5A
DBI VBP1
DBI COX17
DBI MTHFD2
DBI TXN
DBI SSR2
DBI FAS
DBI CUL3
DBI ATP5O
DBI CFB
DBI SNRPG
DBI ARL4D
DBI HMGB2
DBI PTMA
DBI PHB2
DBI CTSH
DBI PPT1
DBI COMMD1
DBI PSME1
DBI GPX1
DBI PSMA6
DBI GNL1
DBI PSMB4
EIF1 SNRPE
EIF1 PHB2
EIF1 DGUOK
EIF1 PUF60
EIF1 UBE2A
EIF1 DAP3
EIF1 MRPL12
EIF1 PEA15
EIF1 DECR1
EIF1 PABPC4
EIF1 COMT
EIF1 RHOA
EIF1 NDUFA9
EIF1 NACA
EIF1 SEC13
EIF1 UBXN1
EIF1 NPM1
EIF1 MORF4L2
EIF1 HERPUD1
EIF1 GNB2L1
EIF1 ATP5J
EIF1 HTATSF1
EIF1 RHEB
EIF1 CAP1
EIF1 LYL1
EIF1 RPL8
EIF1 PSMC1
EIF1 CLTC
EIF1 C21orf33
EIF1 PDHB
EIF1 EED
EIF1 PPP4C
EIF1 XRCC6
EIF1 HDAC1
EIF1 TROVE2
EIF1 RPL9
EIF1 TSN
EIF1 EEF1G
EIF1 SHC1
EIF1 CLIC1
EIF1 HADHB
EIF1 DNAJA1
EIF1 KIAA0174
EIF1 ACO2
EIF1 CAMLG
EIF1 VDAC2
EIF1 PPP1CC
EIF1 TCEB1
EIF1 COPB1
EIF1 COX7C
EIF1 RPL38
EIF1 TXNRD1
EIF1 FDFT1
EIF1 MRPS22
EIF1 MRPL28
EIF1 RPS6
EIF1 CCT4
EIF1 ALDH9A1
EIF1 YWHAB
EIF1 SRP9
EIF1 TBCB
EIF1 RPS27
EIF1 TMED10
EIF1 UQCRB
EIF1 USP9X
EIF1 RFTN1
EIF1 DYNLL1
EIF1 COX5A
EIF1 TNIP1
EIF1 HSP90AA1
EIF1 UBB
EIF1 NUBP1
EIF1 MANF
EIF1 TRIP12
EIF1 PCBP1
EIF1 DCTN2
EIF1 DAZAP2
EIF1 TOP2A
EIF1 PPIB
EIF1 IER2
EIF1 UBL4A
EIF1 EEF2
EIF1 RPL6
EIF1 RPS28
EIF1 ZNF146
EIF1 PSMC3
EIF1 GNG10
EIF1 POLR2L
EIF1 DDB2
EIF1 GTF2A2
EIF1 PSMD9
EIF1 NAP1L1
EIF1 ACTA2
EIF1 TTC3
EIF1 TAF10
EIF1 MSN
EIF1 HNRNPK
EIF1 AP2M1
EIF1 SNRPF
EIF1 H3F3A
EIF1 MPHOSPH6
EIF1 IMMT
EIF1 BAG1
EIF1 YY1
EIF1 ZNHIT3
EIF1 GTF2E2
EIF1 XPO1
EIF1 CD47
EIF1 HNRNPA1
EIF1 YWHAH
EIF1 RASSF2
EIF1 CSTB
EIF1 PSME1
EIF1 PSIP1
EIF1 PSMA2
EIF1 ARCN1
EIF1 CUL3
EIF1 PTTG1IP
EIF1 HNRNPC
EIF1 ATP5C1
EIF1 COX6C
EIF1 ARPC1B
EIF1 EEF1D
EIF1 ARF1
EIF1 MAPK6
EIF1 TUBA1A
EIF1 ATR
EIF1 FNTA
EIF1 RARS
EIF1 CYCS
EIF1 MYL12A
EIF1 VDAC1
EIF1 AIMP1
EIF1 HSPE1
EIF1 MARS
EIF1 NONO
EIF1 CHMP1A
EIF1 GLRX
EIF1 TAF9
EIF1 TSG101
EIF1 FXR1
EIF1 CD46
EIF1 MAPRE1
EIF1 HADHA
EIF1 METAP1
EIF1 NIPA2
EIF1 UBA52
EIF1 MIF
EIF1 RHOG
EIF1 AKR1B1
EIF1 ATP6V1E1
EIF1 TOMM20
EIF1 PSMD11
EIF1 TATDN2
EIF1 ATF4
EIF1 MDH1
EIF1 POLD4
EIF1 MTIF2
EIF1 PSMB1
EIF1 RPS3
EIF1 RPN1
EIF1 COX5B
EIF1 RPL18
EIF1 BARD1
EIF1 DYRK1A
EIF1 EIF3F
EIF1 RAD23A
EIF1 TFAM
EIF1 TUBA4A
EIF1 LOC100131311
EIF1 UFD1L
EIF1 PDXK
EIF1 SLC25A6
EIF1 PPP1R7
EIF1 COX17
EIF1 ATOX1
EIF1 HDLBP
EIF1 ADRM1
EIF1 ARPC2
EIF1 DDT
EIF1 SUMO1
EIF1 SSR2
EIF1 UPP1
EIF1 MLH1
EIF1 NAP1L4
EIF1 TAX1BP1
EIF1 SQSTM1
EIF1 SURF1
EIF1 CCT8
EIF1 GUSB
EIF1 ATP5O
EIF1 LAGE3
EIF1 COX6A1
EIF1 SNRPG
EIF1 PARK7
EIF1 MRPL23
EIF1 COX6B1
EIF1 RPL18A
EIF1 IGBP1
EIF1 DDX1
EIF1 RPN2
EIF1 C1QBP
EIF1 SPCS2
EIF1 PPP2R2A
EIF1 UQCRC1
EIF1 RPS19
EIF1 PSMD4
EIF1 PTMA
EIF1 NCL
EIF1 TOPBP1
EIF1 MPRIP
EIF1 PRCP
EIF1 SERPINB1
EIF1 CD164
EIF1 RPL12
EIF1 PCMT1
EIF1 AP2S1
EIF1 IFNGR2
EIF1 BCAP31
EIF1 SAT1
EIF1 CBX1
EIF1 ISCU
EIF1 PI4KA
EIF1 PPT1
EIF1 VBP1
EIF1 UBE2L3
EIF1 QARS
EIF1 TAF7
EIF1 RPL3
EIF1 SRI
EIF1 GNB1
EIF1 RB1CC1
EIF1 RBMX
EIF1 PSMA6
EIF1 EPS15
EIF1 SUMO3
EIF1 SNRPD2
EIF1 RPL10A
EIF1 RPL36AL
EIF1 TANK
EIF1 TALDO1
EIF1 SRP19
EIF1 PSMB4
EIF1 SSB
EIF1 LAMP2
EIF1 PSMC6
EIF1 COX8A
HSPH1 SNRPE
HSPH1 GPI
HSPH1 UBE2A
HSPH1 DAP3
HSPH1 PABPC4
HSPH1 NDUFA9
HSPH1 RANBP1
HSPH1 IMMT
HSPH1 FARSA
HSPH1 MORF4L2
HSPH1 RARS
HSPH1 ATP5J
HSPH1 HTATSF1
HSPH1 AP1B1
HSPH1 HNRNPA2B1
HSPH1 USP14
HSPH1 PSMC1
HSPH1 CLTC
HSPH1 CDK4
HSPH1 NASP
HSPH1 EPRS
HSPH1 EED
HSPH1 PPP4C
HSPH1 XRCC6
HSPH1 TROVE2
HSPH1 TCEB1
HSPH1 HNRNPU
HSPH1 C1QBP
HSPH1 VDAC2
HSPH1 CDC123
HSPH1 TKT
HSPH1 OMP
HSPH1 EIF3CL
HSPH1 TUFM
HSPH1 CKAP5
HSPH1 PRMT1
HSPH1 CYCS
HSPH1 RFC4
HSPH1 TRAP1
HSPH1 MRPL28
HSPH1 CCT4
HSPH1 CCT6A
HSPH1 UBE2L3
HSPH1 MIF
HSPH1 SLC25A6
HSPH1 PWP1
HSPH1 TMED10
HSPH1 UQCRB
HSPH1 DDX39
HSPH1 EZH2
HSPH1 DYNLL1
HSPH1 COX5A
HSPH1 HSP90AA1
HSPH1 SLC25A5
HSPH1 DCTN2
HSPH1 EXOSC7
HSPH1 PKM2
HSPH1 PSMB3
HSPH1 HSP90AB1
HSPH1 RABEPK
HSPH1 MCM6
HSPH1 H2AFX
HSPH1 PSMC3
HSPH1 GNG10
HSPH1 ACLY
HSPH1 RNPS1
HSPH1 GTF2A2
HSPH1 EIF3I
HSPH1 GARS
HSPH1 CAPZA1
HSPH1 CCT5
HSPH1 PSMD9
HSPH1 AP2M1
HSPH1 USP5
HSPH1 TALDO1
HSPH1 UBXN1
HSPH1 PPIA
HSPH1 POLR2L
HSPH1 EIF4A3
HSPH1 HNRNPA1
HSPH1 APRT
HSPH1 SRM
HSPH1 PSMC2
HSPH1 TXN2
HSPH1 IMPDH2
HSPH1 KDELR2
HSPH1 ATIC
HSPH1 BOP1
HSPH1 COX6C
HSPH1 ARPC1B
HSPH1 ARF1
HSPH1 AIMP2
HSPH1 TYMS
HSPH1 VDAC1
HSPH1 HSPE1
HSPH1 NONO
HSPH1 MANF
HSPH1 PAICS
HSPH1 TSG101
HSPH1 NOLC1
HSPH1 MAPRE1
HSPH1 METAP1
HSPH1 CARS
HSPH1 PCCB
HSPH1 TAF9
HSPH1 MRPS22
HSPH1 RRM1
HSPH1 EBNA1BP2
HSPH1 UPP1
HSPH1 RPN1
HSPH1 MRPL12
HSPH1 EIF2S1
HSPH1 CCT3
HSPH1 U2AF1
HSPH1 TOP1
HSPH1 RAD23A
HSPH1 ECH1
HSPH1 PRMT5
HSPH1 SLBP
HSPH1 KPNA2
HSPH1 FAH
HSPH1 PDHA1
HSPH1 PABPC1
HSPH1 POLD1
HSPH1 BUD31
HSPH1 MTHFD2
HSPH1 ATOX1
HSPH1 YBX1
HSPH1 ARPC2
HSPH1 POLD2
HSPH1 DDT
HSPH1 NME1
HSPH1 SET
HSPH1 PSMB1
HSPH1 MLH1
HSPH1 NACA
HSPH1 YWHAH
HSPH1 CCT8
HSPH1 AARS
HSPH1 COX6A1
HSPH1 SNRPG
HSPH1 PSMD11
HSPH1 TRIP12
HSPH1 RAD23B
HSPH1 DDX21
HSPH1 COX6B1
HSPH1 STIP1
HSPH1 NUTF2
HSPH1 GAPDH
HSPH1 PSME2
HSPH1 IGBP1
HSPH1 DDX1
HSPH1 CPSF1
HSPH1 MFSD10
HSPH1 UQCRC1
HSPH1 NDUFB7
HSPH1 PSMD4
HSPH1 NCL
HSPH1 ATP1B3
HSPH1 CENPA
HSPH1 RPN2
HSPH1 GSK3B
HSPH1 NAP1L4
HSPH1 PDHB
HSPH1 APOE
HSPH1 MCM2
HSPH1 BCAP31
HSPH1 CLTA
HSPH1 CBX1
HSPH1 ATP5D
HSPH1 SNRPA1
HSPH1 PPP1CC
HSPH1 YWHAE
HSPH1 PFKP
HSPH1 TSN
HSPH1 QARS
HSPH1 SRP19
HSPH1 CAD
HSPH1 PSMA6
HSPH1 EWSR1
HSPH1 EIF3B
HSPH1 PSMC6
HSPH1 HMGB2
HSPH1 ATR
UBAP2L CHD4
UBAP2L HTATSF1
UBAP2L GINS1
UBAP2L EED
UBAP2L EIF3B
UBAP2L XRCC6
UBAP2L TROVE2
UBAP2L HNRNPU
UBAP2L EMG1
UBAP2L HMGB1
UBAP2L CKAP5
UBAP2L CCT6A
UBAP2L POLRMT
UBAP2L SND1
UBAP2L USP9X
UBAP2L TNIP1
UBAP2L PEX5
UBAP2L EPRS
UBAP2L PSMC3
UBAP2L ACLY
UBAP2L UBTF
UBAP2L GARS
UBAP2L NOLC1
UBAP2L TCF3
UBAP2L CAST
UBAP2L AP2M1
UBAP2L USP5
UBAP2L HK1
UBAP2L PRKACA
UBAP2L LIG1
UBAP2L METAP1
UBAP2L CCNF
UBAP2L FKBP2
UBAP2L ATIC
UBAP2L SDHA
UBAP2L SEC24C
UBAP2L NONO
UBAP2L SHC1
UBAP2L VDAC1
UBAP2L SCRIB
UBAP2L UCP2
UBAP2L YY1
UBAP2L CARS
UBAP2L TOP1
UBAP2L DNAJB1
UBAP2L RRM1
UBAP2L RAE1
UBAP2L CCT3
UBAP2L RAD23A
UBAP2L GGA3
UBAP2L PABPC1
UBAP2L ATOX1
UBAP2L ADRM1
UBAP2L DDX11
UBAP2L SRPR
UBAP2L DOCK2
UBAP2L LOC96610
UBAP2L PUM1
UBAP2L GLA
UBAP2L PRKDC
UBAP2L DDX1
UBAP2L RPN2
UBAP2L E2F3
UBAP2L GSK3B
UBAP2L KNTC1
UBAP2L GOT2
UBAP2L MCM2
UBAP2L STMN1
UBAP2L QARS
UBAP2L AIM1
UBAP2L CAD
UBAP2L ATXN2L
UBAP2L BYSL
UBAP2L SNRNP70
MT1G MT1P2
MT1G MT1A
BRD8 EEF1D
BRD8 CD74
BRD8 CTDSP2
BRD8 BRD2
BRD8 DAZAP2
BRD8 IFI16
BRD8 TOP2B
BRD8 MYL12A
BRD8 TNIP1
BRD8 COX6B1
BRD8 SF3B2
BRD8 UBE2L3
BRD8 PTTG1IP
BRD8 LOC100131311
BRD8 COMT
BRD8 PCBP1
BRD8 YY1
BRD8 CCT8
LAMP2 PUF60
LAMP2 KIAA0226
LAMP2 PABPC4
LAMP2 SMARCA2
LAMP2 NDUFA9
LAMP2 NACA
LAMP2 MPP1
LAMP2 NCOA4
LAMP2 MORF4L2
LAMP2 MYL12A
LAMP2 ATP5J
LAMP2 HTATSF1
LAMP2 RHEB
LAMP2 RPS7
LAMP2 HNRNPA2B1
LAMP2 DYRK1A
LAMP2 LOC100131311
LAMP2 CLTC
LAMP2 LAMP1
LAMP2 EED
LAMP2 PARK7
LAMP2 XRCC6
LAMP2 AQP3
LAMP2 HADHB
LAMP2 HNRNPU
LAMP2 UBC
LAMP2 PSMD7
LAMP2 TXNRD1
LAMP2 TOP2B
LAMP2 DDX39
LAMP2 FAM50A
LAMP2 NUBP1
LAMP2 CCT4
LAMP2 CCT6A
LAMP2 ALDH9A1
LAMP2 PRNP
LAMP2 FOXO1
LAMP2 CD81
LAMP2 TNIP1
LAMP2 RBM3
LAMP2 HSP90AA1
LAMP2 TRIP12
LAMP2 PCBP1
LAMP2 DCTN2
LAMP2 RAB21
LAMP2 DAZAP2
LAMP2 UBL4A
LAMP2 GNG10
LAMP2 COPB1
LAMP2 DPYSL2
LAMP2 AP2M1
LAMP2 RPL36AL
LAMP2 SLC9A6
LAMP2 XPO1
LAMP2 RASSF2
LAMP2 RRP1B
LAMP2 QARS
LAMP2 PTTG1IP
LAMP2 TNFAIP3
LAMP2 ARF1
LAMP2 TUBA1A
LAMP2 SAFB
LAMP2 FNTA
LAMP2 HERPUD1
LAMP2 NSMAF
LAMP2 MANF
LAMP2 TSG101
LAMP2 CD46
LAMP2 MAPRE1
LAMP2 SHC1
LAMP2 UBA52
LAMP2 ATP6V1E1
LAMP2 USP9X
LAMP2 MDH1
LAMP2 MTIF2
LAMP2 RPN1
LAMP2 RBBP7
LAMP2 HTRA1
LAMP2 SPCS2
LAMP2 EIF3F
LAMP2 MOBKL1B
LAMP2 EFR3A
LAMP2 PRPS1
LAMP2 SSR2
LAMP2 MLH1
LAMP2 TAX1BP1
LAMP2 SQSTM1
LAMP2 CUL3
LAMP2 LAGE3
LAMP2 AARS
LAMP2 RRAGA
LAMP2 IGBP1
LAMP2 DDX1
LAMP2 RPN2
LAMP2 IQGAP1
LAMP2 XPC
LAMP2 PRCP
LAMP2 CD164
LAMP2 SEPT8
LAMP2 KARS
LAMP2 CBX1
LAMP2 ISCU
LAMP2 PI4KA
LAMP2 PPT1
LAMP2 VBP1
LAMP2 PSME1
LAMP2 PAM
LAMP2 SRI
LAMP2 FMR1
LAMP2 UQCRC2
LAMP2 EWSR1
LAMP2 RAP1A
LAMP2 PSMC6
LAMP2 HSD17B4
LAMP2 PSMB4
BYSL MPP1
BYSL PIM1
BYSL PWP1
BYSL IMMT
BYSL FARSA
BYSL APRT
BYSL HNRNPA2B1
BYSL PSMC1
BYSL EDC4
BYSL C21orf33
BYSL GINS1
BYSL PPP4C
BYSL XRCC6
BYSL NONO
BYSL RNPS1
BYSL POLR2L
BYSL EIF3CL
BYSL CKAP5
BYSL PPP1CC
BYSL RFC4
BYSL TRAP1
BYSL CCT6A
BYSL FAM50A
BYSL CTSD
BYSL NARS
BYSL MCM7
BYSL POLRMT
BYSL SND1
BYSL CLTA
BYSL BOP1
BYSL DCTN2
BYSL EXOSC7
BYSL PKM2
BYSL TOP2A
BYSL PPIB
BYSL PSMB3
BYSL HSP90AB1
BYSL MCM6
BYSL EPRS
BYSL PSMC3
BYSL ACLY
BYSL EIF3I
BYSL GARS
BYSL H2AFX
BYSL CCT5
BYSL SOD2
BYSL AP2M1
BYSL USP5
BYSL TALDO1
BYSL AIMP2
BYSL LIG1
BYSL ESPL1
BYSL HNRNPA1
BYSL UNG
BYSL IMPDH2
BYSL RBM42
BYSL ATIC
BYSL MCM3
BYSL SEC24C
BYSL ALDOA
BYSL MCM5
BYSL VDAC1
BYSL ARHGDIA
BYSL HSPE1
BYSL CHMP1A
BYSL DTYMK
BYSL MYO5A
BYSL CARS
BYSL MIF
BYSL PLK1
BYSL TOP1
BYSL MRPS22
BYSL RRM1
BYSL CHAF1A
BYSL RAE1
BYSL EIF2S1
BYSL MTIF2
BYSL CCT3
BYSL USP10
BYSL MCM4
BYSL U2AF1
BYSL GLUL
BYSL PDXK
BYSL KPNA2
BYSL PABPC1
BYSL LDHA
BYSL IRF4
BYSL ADRM1
BYSL POLD2
BYSL NME1
BYSL AP3D1
BYSL ESD
BYSL KIAA0114
BYSL AARS
BYSL EIF3B
BYSL PSMD11
BYSL RAD23B
BYSL TCN2
BYSL PRKDC
BYSL PSME2
BYSL DDX1
BYSL RPN2
BYSL SAFB
BYSL IRF3
BYSL UQCRC1
BYSL PSMD4
BYSL NCL
BYSL ATP1B3
BYSL PCMT1
BYSL KNTC1
BYSL BMS1
BYSL PSMB7
BYSL MCM2
BYSL BCAP31
BYSL ATP5D
BYSL STMN1
BYSL QARS
BYSL RAD23A
BYSL COPS6
BYSL HSP90B1
BYSL CAD
BYSL SDHA
BYSL PEBP1
PUF60 HK1
PUF60 SNRPD3
PUF60 SLC25A4
PUF60 DAP3
PUF60 PFN1
PUF60 COPS5
PUF60 PABPC4
PUF60 COMT
PUF60 RHOA
PUF60 SNRPF
PUF60 CDC123
PUF60 ELF4
PUF60 NACA
PUF60 ALDH9A1
PUF60 CDC25B
PUF60 IMMT
PUF60 DNMT1
PUF60 SLC25A6
PUF60 PRMT2
PUF60 RARS
PUF60 CDC16
PUF60 ATP5J
PUF60 HTATSF1
PUF60 HNRNPA2B1
PUF60 USP14
PUF60 LYL1
PUF60 PSMC1
PUF60 C21orf33
PUF60 EED
PUF60 EIF3B
PUF60 XRCC6
PUF60 IL10RA
PUF60 TROVE2
PUF60 TSN
PUF60 CLIC1
PUF60 RNPS1
PUF60 CKAP5
PUF60 DDOST
PUF60 ARCN1
PUF60 ACLY
PUF60 HNRNPM
PUF60 UFD1L
PUF60 EMG1
PUF60 TKT
PUF60 EIF3CL
PUF60 FDPS
PUF60 TUFM
PUF60 DNAJA1
PUF60 PPP1CC
PUF60 PRMT1
PUF60 CCT6A
PUF60 DDX39
PUF60 SF3B2
PUF60 SSRP1
PUF60 CCT4
PUF60 UBE2D2
PUF60 TBCB
PUF60 MAP3K4
PUF60 SND1
PUF60 YWHAB
PUF60 PWP1
PUF60 MARS
PUF60 SFRS4
PUF60 RHOG
PUF60 MRPL28
PUF60 DYNLL1
PUF60 COX5A
PUF60 ATP6V1F
PUF60 FAM50A
PUF60 ACAT1
PUF60 USF2
PUF60 PRDX2
PUF60 NUBP1
PUF60 CHMP1A
PUF60 SNRPC
PUF60 TRIP12
PUF60 PCBP1
PUF60 DCTN2
PUF60 RAB21
PUF60 TOP2A
PUF60 PPIB
PUF60 UBL4A
PUF60 PTOV1
PUF60 NUP205
PUF60 HSP90AB1
PUF60 TNIP1
PUF60 EPRS
PUF60 LAMP1
PUF60 PSMC3
PUF60 SSR2
PUF60 NFKB1
PUF60 TOMM20
PUF60 PPP2R4
PUF60 NAP1L1
PUF60 DPYSL2
PUF60 CAPNS1
PUF60 TALDO1
PUF60 PSMD9
PUF60 STX4
PUF60 AP2M1
PUF60 TAF10
PUF60 FNTA
PUF60 AIMP2
PUF60 AIP
PUF60 BAG1
PUF60 LIG1
PUF60 ZNHIT3
PUF60 SLC9A6
PUF60 XPO1
PUF60 CUL1
PUF60 FAM120A
PUF60 HNRNPA1
PUF60 YWHAH
PUF60 RRP1B
PUF60 PSME1
PUF60 AP1B1
PUF60 TXN2
PUF60 MFAP1
PUF60 KDELR2
PUF60 CD81
PUF60 HNRNPC
PUF60 BOP1
PUF60 ARMCX6
PUF60 HSF1
PUF60 HARS
PUF60 ARF1
PUF60 ALDOA
PUF60 PPP1R11
PUF60 NONO
PUF60 SHC1
PUF60 HERPUD1
PUF60 VDAC1
PUF60 UCP2
PUF60 COPS6
PUF60 MANF
PUF60 PRPS2
PUF60 DGUOK
PUF60 TSG101
PUF60 NOLC1
PUF60 MAPRE1
PUF60 TMED10
PUF60 METAP1
PUF60 RALY
PUF60 MIF
PUF60 PCCB
PUF60 ATP6V1E1
PUF60 TOP1
PUF60 MRPS22
PUF60 DNAJB1
PUF60 MSN
PUF60 ARD1A
PUF60 RPS3
PUF60 RPN1
PUF60 MRPL12
PUF60 RBBP7
PUF60 IRAK1
PUF60 CCT3
PUF60 BARD1
PUF60 U2AF1
PUF60 EIF3F
PUF60 RAD23A
PUF60 MRPL23
PUF60 ECH1
PUF60 ATF4
PUF60 FKBP2
PUF60 GARS
PUF60 COX8A
PUF60 CLTC
PUF60 BAT1
PUF60 KPNA2
PUF60 EWSR1
PUF60 EIF3I
PUF60 PPP1R7
PUF60 ATOX1
PUF60 HDLBP
PUF60 ADRM1
PUF60 POLD2
PUF60 DDT
PUF60 ILF3
PUF60 SRPR
PUF60 MLH1
PUF60 NAP1L4
PUF60 IK
PUF60 SURF1
PUF60 CCT8
PUF60 CUL3
PUF60 ATP5O
PUF60 LAGE3
PUF60 AARS
PUF60 COX6A1
PUF60 ADAR
PUF60 PPP4C
PUF60 PSMD11
PUF60 UBXN1
PUF60 COX6B1
PUF60 STIP1
PUF60 ATP6AP1
PUF60 GAPDH
PUF60 GUSB
PUF60 PARK7
PUF60 IGBP1
PUF60 ETFB
PUF60 DDX1
PUF60 RPN2
PUF60 SAFB
PUF60 YWHAE
PUF60 PPP2R2A
PUF60 UQCRC1
PUF60 PSMD4
PUF60 EFEMP2
PUF60 NCL
PUF60 ATP1B3
PUF60 TOPBP1
PUF60 PDHB
PUF60 AP2S1
PUF60 GOT2
PUF60 IFNGR2
PUF60 ARHGDIA
PUF60 BCAP31
PUF60 CBX1
PUF60 ATP5D
PUF60 MYL6B
PUF60 PEA15
PUF60 PTTG1IP
PUF60 STMN1
PUF60 QARS
PUF60 TAF7
PUF60 GNB1
PUF60 HSP90B1
PUF60 AIMP1
PUF60 SPTAN1
PUF60 POLD4
PUF60 POLR2L
PUF60 UBE2I
PUF60 SNRPD2
PUF60 BLVRA
PUF60 PSMB3
PUF60 SRP19
PUF60 CORO1A
PUF60 PSMB4
PUF60 ATR
PUF60 TNFRSF1B
PUF60 LMAN2
PUF60 CAPN1
CMA1 CYP11B1
PPP2R1A TOP2A
PPP2R1A TFRC
PPP2R1A PSMD8
PPP2R1A NUP62
PPP2R1A POLD1
PPP2R1A APEX1
PPP2R1A ATP6V0D1
PPP2R1A GRN
PPP2R1A CPSF1
H3F3B EIF4G2
H3F3B PSMD14
H3F3B COX6A1
H3F3B POLR2K
H3F3B EIF2S2
H3F3B UQCRB
H3F3B DYNLL1
H3F3B HMGN2
H3F3B H2AFZ
H3F3B DDX5
H3F3B SRP9
H3F3B COPS5
H3F3B ETF1
H3F3B BIRC2
H3F3B ITPR1
H3F3B NR3C1
H3F3B PCBP1
H3F3B SNX17
H3F3B TMED10
H3F3B SUMO2
H3F3B PPP1CB
H3F3B MYL12A
H3F3B CALM2
H3F3B DECR1
H3F3B RHEB
H3F3B CD164
H3F3B RPA1
H3F3B MDH1
H3F3B CAT
H3F3B ISCU
H3F3B PTGES3
H3F3B ARPC1A
H3F3B TCEA1
H3F3B PRDX3
H3F3B ELF1
H3F3B MOBKL1B
H3F3B WTAP
H3F3B SNRNP27
H3F3B SSR1
H3F3B UQCRC2
H3F3B CUL1
H3F3B VAMP7
H3F3B CBFB
H3F3B SUMO1
H3F3B RBM25
H3F3B TANK
H3F3B PSMC2
H3F3B C11orf58
H3F3B HNRNPC
H3F3B AMD1
GRM8 TTLL4
GRM8 FRMPD4
GRM8 VLDLR
GRM8 AKAP9
GRM8 RGN
GRM8 NIACR2
CDC25B PEA15
CDC25B PABPC4
CDC25B COMT
CDC25B SMARCA2
CDC25B SCAP
CDC25B NACA
CDC25B IMMT
CDC25B FAM120A
CDC25B PRMT2
CDC25B CHD4
CDC25B HTATSF1
CDC25B RNPEP
CDC25B LOC100131311
CDC25B EDC4
CDC25B LAMP1
CDC25B EED
CDC25B PABPC1
CDC25B XRCC6
CDC25B CCND1
CDC25B ANXA11
CDC25B HADHB
CDC25B RNPS1
CDC25B CKAP5
CDC25B MAN2B1
CDC25B CTNNB1
CDC25B UBC
CDC25B ABL1
CDC25B TCEB1
CDC25B MGAT1
CDC25B NARS
CDC25B TBCB
CDC25B MAP3K4
CDC25B POLRMT
CDC25B CLTA
CDC25B CNP
CDC25B SFRS4
CDC25B RHOG
CDC25B FOXO1
CDC25B CD81
CDC25B TNIP1
CDC25B DCTN2
CDC25B IER2
CDC25B MLH1
CDC25B PTOV1
CDC25B EPRS
CDC25B SNRNP70
CDC25B ACLY
CDC25B ALDH9A1
CDC25B DPYSL2
CDC25B TALDO1
CDC25B HNRNPK
CDC25B AP2M1
CDC25B USP5
CDC25B H3F3A
CDC25B HK1
CDC25B SAFB
CDC25B UBXN1
CDC25B PRKACA
CDC25B LIG1
CDC25B HNRNPU
CDC25B RRP1B
CDC25B UNG
CDC25B RBM42
CDC25B CHERP
CDC25B SEC24C
CDC25B ELF4
CDC25B ARF1
CDC25B TUBA1A
CDC25B NONO
CDC25B SHC1
CDC25B ARHGDIA
CDC25B UCP2
CDC25B MYL9
CDC25B COL4A2
CDC25B TATDN2
CDC25B DNAJB1
CDC25B MSN
CDC25B ATP6AP1
CDC25B NCOR2
CDC25B CCT3
CDC25B USP10
CDC25B RAD23A
CDC25B ATP6V0C
CDC25B PSMC1
CDC25B BAT1
CDC25B SPTAN1
CDC25B MTA1
CDC25B ATOX1
CDC25B ADRM1
CDC25B DDX11
CDC25B SRPR
CDC25B SIK1
CDC25B AP3D1
CDC25B NAP1L4
CDC25B SQSTM1
CDC25B SURF1
CDC25B GUSB
CDC25B AARS
CDC25B ADAR
CDC25B PARK7
CDC25B PUM1
CDC25B GGA3
CDC25B COX6B1
CDC25B SMARCA4
CDC25B ETFB
CDC25B RPN2
CDC25B HCFC1
CDC25B UQCRC1
CDC25B EFEMP2
CDC25B NCL
CDC25B E2F3
CDC25B PRCP
CDC25B PDHB
CDC25B KNTC1
CDC25B AP2S1
CDC25B MBOAT7
CDC25B BCAP31
CDC25B CBX1
CDC25B PI4KA
CDC25B TNFRSF1B
CDC25B ARHGAP1
CDC25B HSPB1
CDC25B PSME1
CDC25B TYK2
CDC25B IRF2
CDC25B EWSR1
CDC25B BSG
CDC25B EIF3B
CDC25B ATXN2L
CDC25B PEBP1
DSTN MPP1
DSTN PWP1
DSTN NDUFA9
DSTN PSMD6
DSTN TUBA1A
DSTN LOC100131311
DSTN PARK7
DSTN IL10RA
DSTN TSN
DSTN CLIC1
DSTN HADHB
DSTN RNPS1
DSTN CUL3
DSTN VDAC2
DSTN SNRPD2
DSTN PSMD7
DSTN PPP1CC
DSTN RBM39
DSTN NUBP1
DSTN ALDH9A1
DSTN PRNP
DSTN CASP4
DSTN ITGB1
DSTN TMED10
DSTN DYNLL1
DSTN RPA2
DSTN HSP90AA1
DSTN SRP9
DSTN PRDX2
DSTN LAMP1
DSTN GNG10
DSTN COPB1
DSTN TTC3
DSTN AP2M1
DSTN PRDX3
DSTN BAG1
DSTN ZNHIT3
DSTN PDHX
DSTN CD47
DSTN ESD
DSTN EIF2S2
DSTN KTN1
DSTN FNTA
DSTN AIMP1
DSTN HSPE1
DSTN CHMP1A
DSTN TSG101
DSTN ATP6V1E1
DSTN ATF4
DSTN RPN1
DSTN SPCS2
DSTN TFAM
DSTN BAT1
DSTN MLH1
DSTN PGM1
DSTN UBXN4
DSTN GUSB
DSTN HEXB
DSTN RING1
DSTN RPN2
DSTN TAF7
DSTN UQCRC1
DSTN PTMA
DSTN PPP1R11
DSTN ATP1B3
DSTN PRCP
DSTN PDHB
DSTN TCEB1
DSTN PSME1
DSTN PPP2R2A
DSTN PAM
DSTN HSP90B1
DSTN UQCRC2
DSTN EWSR1
DSTN SRP19
DSTN SSB
DSTN PSMC6
PRCP ARPC1B
PRCP MPP1
PRCP SON
PRCP KIAA0226
PRCP COMT
PRCP RHOA
PRCP NDUFA9
PRCP SEC13
PRCP UBXN1
PRCP FAM120A
PRCP MORF4L2
PRCP ATP5J
PRCP HNRNPA2B1
PRCP GLRX
PRCP DYRK1A
PRCP PSMC1
PRCP CLTC
PRCP C21orf33
PRCP EED
PRCP PARK7
PRCP XRCC6
PRCP IL10RA
PRCP PPP1R11
PRCP CLIC1
PRCP HADHB
PRCP RNPS1
PRCP CTNNB1
PRCP BLVRA
PRCP UBC
PRCP EIF3CL
PRCP PSMD7
PRCP PPP1CC
PRCP P4HB
PRCP OXA1L
PRCP CD14
PRCP NARS
PRCP TMSB10
PRCP ALDH9A1
PRCP PRNP
PRCP ITGB1
PRCP TMED10
PRCP DNAJB1
PRCP CD81
PRCP TNIP1
PRCP ALAS1
PRCP UBB
PRCP ZFP36L2
PRCP TRIP12
PRCP SRP14
PRCP DCTN2
PRCP NACA
PRCP PPIB
PRCP SLC20A1
PRCP TSC22D1
PRCP TNC
PRCP LAMP1
PRCP GNG10
PRCP ACLY
PRCP STX4
PRCP COPB1
PRCP NOLC1
PRCP TTC3
PRCP DPYSL2
PRCP TALDO1
PRCP HNRNPK
PRCP AP2M1
PRCP HK1
PRCP SAFB
PRCP PRKACA
PRCP XPO1
PRCP RRP1B
PRCP QARS
PRCP SERPINB1
PRCP ESD
PRCP PTTG1IP
PRCP TNFAIP3
PRCP CHERP
PRCP SEC24C
PRCP PTPN12
PRCP TUBA1A
PRCP NONO
PRCP SHC1
PRCP RARS
PRCP MYL12A
PRCP VDAC1
PRCP MANF
PRCP PRPS2
PRCP TSG101
PRCP MAPRE1
PRCP METAP1
PRCP ATP6V1E1
PRCP MRPS22
PRCP FOXO1
PRCP MSN
PRCP FNTA
PRCP MTIF2
PRCP RPN1
PRCP USP10
PRCP GLUL
PRCP RAD23A
PRCP ATP6V0C
PRCP LOC100131311
PRCP COX8A
PRCP EDC4
PRCP BAT1
PRCP EWSR1
PRCP PDHA1
PRCP HSP90AA1
PRCP ATOX1
PRCP HDLBP
PRCP CCT6A
PRCP SSR2
PRCP MLH1
PRCP FTH1
PRCP SQSTM1
PRCP NMI
PRCP UBXN4
PRCP GUSB
PRCP BRD2
PRCP AARS
PRCP ADAR
PRCP PPP4C
PRCP PUM1
PRCP BTN3A2
PRCP GLA
PRCP ATP6V1B2
PRCP PSME2
PRCP IQGAP1
PRCP RPN2
PRCP UQCRC1
PRCP PSMD4
PRCP CAT
PRCP NCL
PRCP TOPBP1
PRCP E2F3
PRCP DYNLT1
PRCP PDHB
PRCP PCBP1
PRCP BMS1
PRCP IFNGR2
PRCP CLTA
PRCP KARS
PRCP CBX1
PRCP PPT1
PRCP HNRNPU
PRCP AP3D1
PRCP PSME1
PRCP PAM
PRCP SRI
PRCP HSP90B1
PRCP CAD
PRCP SSR4
PRCP IRF2
PRCP UQCRC2
PRCP UFD1L
PRCP CYP1B1
PRCP HSD17B4
PRCP PSMC6
FBN1 THBS2
RPL31 RPS9
RPL31 HINT1
RPL31 RPS28
RPL31 RPL23
RPL31 RPL18A
RPL31 RPS3A
RPL31 RPS3
CCT7 H2AFZ
CCT7 SYK
CCT7 LTA4H
CCT7 RANBP1
CCT7 AHCY
CCT7 ME2
CCT7 ARPC1A
CCT7 DDOST
CCT7 ARCN1
CCT7 TCEA1
CCT7 APEX1
CCT7 HNRNPM
CCT7 MAN2A1
CCT7 VDAC2
CCT7 PCBP2
CCT7 PAICS
CCT7 DNAJA1
CCT7 P4HB
CCT7 PRMT1
CCT7 PDIA6
CCT7 UBE2D3
CCT7 CCT4
CCT7 UBE2L3
CCT7 MATR3
CCT7 PSMD14
CCT7 POLR2K
CCT7 PSMD8
CCT7 YWHAZ
CCT7 ETF1
CCT7 TOP2A
CCT7 NEDD8
CCT7 SGK1
CCT7 CALM2
CCT7 ATP5G2
CCT7 PTGES3
CCT7 PSMA2
CCT7 RPL36AL
CCT7 PSMB8
CCT7 CUL1
CCT7 PPP2R5C
CCT7 CCT8
CCT7 PSMC2
CCT7 C11orf58
CCT7 ACTB
CCT7 ODC1
CCT7 EIF2S2
CCT7 CCT2
CCT7 LOC100131892
CCT7 CYCS
CCT7 SLC25A5
CCT7 HCCS
CCT7 ATP5G3
CCT7 EIF4A2
CCT7 RAB1A
CCT7 PSMA1
CCT7 RPL29
CCT7 TOP1
CCT7 SFRS3
CCT7 HINT1
CCT7 PRMT5
CCT7 PABPC1
CCT7 ELMO1
CCT7 TMED10
CCT7 YBX1
CCT7 SUMO1
CCT7 MRPS12
CCT7 SDHC
CCT7 IK
CCT7 SLC25A3
CCT7 IDH1
CCT7 CSNK1D
CCT7 NPM1
CCT7 HDAC1
CCT7 TTC35
CCT7 GDI2
CCT7 DDX1
CCT7 HNRNPF
CCT7 SUMO2
CCT7 PHB2
CCT7 PHB
CCT7 SDHB
CCT7 RPA1
CCT7 TFDP1
CCT7 KARS
CCT7 LYL1
CCT7 ARHGDIB
CCT7 UQCRC2
CCT7 TCP1
CCT7 AZIN1
LMO4 BRD2
LMO4 FEZ2
LMO4 FOXO1
LMO4 UBE2A
LMO4 KTN1
LMO4 RPA2
LMO4 YWHAB
LMO4 CHMP1A
LMO4 IL1R1
LMO4 MPRIP
LMO4 CD46
LMO4 CYTH1
LMO4 LOC100131311
LMO4 SFRS4
LMO4 UBL4A
LMO4 PPP3CA
LMO4 WIPF2
LMO4 CPT1B
LMO4 SNRNP70
LMO4 DYRK1A
LMO4 LOC728844
LMO4 ANKRD36B
LMO4 GUSBP1
LMO4 RAE1
LMO4 NFATC3
LMO4 NUP88
LMO4 GARS
LMO4 RNPS1
LMO4 MAP2K3
LMO4 KIAA0174
LMO4 HNRNPK
LMO4 IRF3
LMO4 TUBA1A
LMO4 H3F3A
LMO4 CAMLG
LMO4 GNB1
LMO4 BAT1
LMO4 YY1
LMO4 MAPK6
LMO4 EPS15
LMO4 HMGB1
LMO4 SDHA
LMO4 KDM5A
LMO4 FAM120A
LMO4 SLC9A6
LMO4 LBR
LMO4 TANK
LMO4 USP6NL
LMO4 ALDH9A1
LMO4 MAP3K4
LMO4 TAX1BP1
LMO4 UBXN4
LMO4 BOP1
OAT COX6A1
OAT PPT1
OAT UBA52
OAT SRP9
OAT ATP2B1
OAT GPX4
OAT NCOA4
TTLL4 COL4A6
TTLL4 VLDLR
TTLL4 SLK
TTLL4 ZNF280A
TTLL4 RGN
CCL5 IL10RB
CCL5 TCN2
CCL5 MT2A
CCL5 SERPING1
CCL5 NKG7
CCL5 NR1H3
CCL5 ACP2
CCL5 SERPINA1
CCL5 PSAP
CCL5 CD63
CCL5 STAT5A
CCL5 C1R
CCL5 STOM
CCL5 C1QB
CCL5 C2
CCL5 CCR5
FCER1G CXCL10
FCER1G PSAP
FCER1G CD14
FCER1G ALAS1
FCER1G CTSD
FCER1G SERPINA1
EEF1G SNRPE
EEF1G HSP90AB1
EEF1G RPL8
EEF1G DAP3
EEF1G UBE2D2
EEF1G SNRPF
EEF1G CDC123
EEF1G ODC1
EEF1G NACA
EEF1G UBXN1
EEF1G PSMD6
EEF1G RARS
EEF1G GNB2L1
EEF1G FXR1
EEF1G RPS7
EEF1G HNRNPA2B1
EEF1G LOC100131311
EEF1G CLTC
EEF1G PARK7
EEF1G XRCC6
EEF1G NONO
EEF1G TROVE2
EEF1G RPL9
EEF1G TSN
EEF1G CLIC1
EEF1G KIAA0174
EEF1G CAMLG
EEF1G VDAC2
EEF1G COX7C
EEF1G YY1
EEF1G RPS19
EEF1G PPP1CC
EEF1G RPL38
EEF1G RBM39
EEF1G PMS2L5
EEF1G EFR3A
EEF1G RBM25
EEF1G RPS6
EEF1G CCT4
EEF1G PABPC4
EEF1G TOMM20
EEF1G TBCB
EEF1G NDUFA9
EEF1G SFRS4
EEF1G UQCRB
EEF1G RPA2
EEF1G ACAT1
EEF1G SRP9
EEF1G BIRC2
EEF1G HMGB1
EEF1G TRIP12
EEF1G PCBP1
EEF1G DCTN2
EEF1G IMMT
EEF1G DAZAP2
EEF1G UBL4A
EEF1G EEF2
EEF1G RPL6
EEF1G TLK1
EEF1G TSG101
EEF1G NAP1L1
EEF1G ALDH9A1
EEF1G TTC3
EEF1G TAF10
EEF1G PNN
EEF1G H3F3A
EEF1G AIP
EEF1G BAG1
EEF1G RPL13
EEF1G GTF2E2
EEF1G XPO1
EEF1G CD47
EEF1G HNRNPA1
EEF1G QARS
EEF1G PSMC2
EEF1G UQCRH
EEF1G HNRNPC
EEF1G ATP5O
EEF1G RPL11
EEF1G ARPC1B
EEF1G EEF1D
EEF1G RPL19
EEF1G EIF2S2
EEF1G ATR
EEF1G FNTA
EEF1G RPL36AL
EEF1G AIMP1
EEF1G SMG7
EEF1G WAPAL
EEF1G CDC16
EEF1G RPIA
EEF1G CCNG1
EEF1G MAPRE1
EEF1G PHF3
EEF1G ESD
EEF1G SHC1
EEF1G METAP1
EEF1G UBA52
EEF1G TAF9
EEF1G ATF4
EEF1G PSMB1
EEF1G RPS3
EEF1G RPN1
EEF1G HINT1
EEF1G COX5B
EEF1G RPL18
EEF1G COX5A
EEF1G VBP1
EEF1G EIF3F
EEF1G TFAM
EEF1G PSMC1
EEF1G TUFM
EEF1G UFD1L
EEF1G SLC25A6
EEF1G EWSR1
EEF1G BAT1
EEF1G PEBP1
EEF1G PPP1R7
EEF1G COX17
EEF1G RPSAP12
EEF1G NUP205
EEF1G ATP5G2
EEF1G CCT6A
EEF1G ARPC2
EEF1G STRN3
EEF1G SSR2
EEF1G MLH1
EEF1G NAP1L4
EEF1G CUL3
EEF1G ATP5C1
EEF1G NPM1
EEF1G CD48
EEF1G RING1
EEF1G COX6B1
EEF1G RPL18A
EEF1G SPCS2
EEF1G TAF7
EEF1G PSMD4
EEF1G PTMA
EEF1G PHB2
EEF1G RPL12
EEF1G IMPDH2
EEF1G CBX1
EEF1G ISCU
EEF1G PSMB4
EEF1G TCEB1
EEF1G LYL1
EEF1G PSME1
EEF1G PPP2R2A
EEF1G RPL3
EEF1G GNB1
EEF1G RBMX
EEF1G EPS15
EEF1G UQCRC2
EEF1G SNRPD2
EEF1G TANK
EEF1G MYL6B
ARPC1A ARL1
ARPC1A SAA1
ARPC1A LTA4H
ARPC1A YWHAZ
ARPC1A ME2
ARPC1A IRAK1
ARPC1A DDOST
ARPC1A HNRNPM
ARPC1A VDAC2
ARPC1A PCBP2
ARPC1A FDPS
ARPC1A ILF3
ARPC1A DNAJA1
ARPC1A PDIA6
ARPC1A UBE2D3
ARPC1A PRKAR1A
ARPC1A PSMD14
ARPC1A POLR2K
ARPC1A TMED10
ARPC1A USP9X
ARPC1A DYNLL1
ARPC1A PSMD8
ARPC1A RBMX
ARPC1A DDX5
ARPC1A SRP9
ARPC1A ETF1
ARPC1A BIRC2
ARPC1A PCBP1
ARPC1A NEDD8
ARPC1A SLC25A3
ARPC1A NFKB1
ARPC1A RPL36AL
ARPC1A CUL1
ARPC1A PSMC2
ARPC1A C11orf58
ARPC1A TXN2
ARPC1A ACTB
ARPC1A KDELR2
ARPC1A EIF4G2
ARPC1A GLUD1
ARPC1A SSR1
ARPC1A SLC25A5
ARPC1A HCCS
ARPC1A MAPRE1
ARPC1A POLR2J2
ARPC1A RAB1A
ARPC1A PSMA1
ARPC1A SFRS3
ARPC1A HINT1
ARPC1A PRMT5
ARPC1A MOBKL1B
ARPC1A ATOX1
ARPC1A ATP5G2
ARPC1A SUMO1
ARPC1A SDHC
ARPC1A IK
ARPC1A EDEM1
ARPC1A COX6A1
ARPC1A TTC35
ARPC1A ETFB
ARPC1A SUMO2
ARPC1A PHB2
ARPC1A SDHB
ARPC1A CYB5A
ARPC1A RPA1
ARPC1A SARS
ARPC1A IFNGR2
ARPC1A PPT1
ARPC1A SRI
ARPC1A HNRNPF
ARPC1A RAP1A
ARPC1A TANK
TMEM115 MGAT1
SRGN PTPN12
SRGN TAGLN
SRGN ITGB1
SRGN UQCRB
SRGN TNIP1
SRGN PFDN5
SRGN NSMAF
SRGN PGM1
SRGN SRP14
SRGN IL1R1
SRGN PPP2R2A
SRGN ARL1
SRGN MYL12A
SRGN DECR1
SRGN CD164
SRGN GNG10
SRGN KYNU
SRGN UPP1
SRGN NAP1L1
SRGN PARK7
SRGN HTRA1
SRGN CLIC1
SRGN CD63
SRGN NPC2
SRGN H3F3A
SRGN LEPROT
SRGN NDRG1
SRGN RB1CC1
SRGN YY1
SRGN ITGB2
SRGN MAPK6
SRGN UQCRC2
SRGN PPP1CC
SRGN CEBPD
SRGN ASAH1
SRGN RAB13
SRGN SERPINB1
SRGN PRNP
SRGN NMI
SRGN UBXN4
SRGN PSMC6
EEF1A1 IRF8
EEF1A1 TMED10
EEF1A1 CCNG2
EEF1A1 HDAC1
EEF1A1 GDI2
EEF1A1 TLR1
EEF1A1 CALM2
EEF1A1 ARF6
EEF1A1 SFRS3
EEF1A1 TFDP1
EEF1A1 MATR3
EEF1A1 LIPA
EEF1A1 PTGES3
EEF1A1 RB1
EEF1A1 RHOH
EEF1A1 ADSS
EEF1A1 TMED9
EEF1A1 ARPC4
EEF1A1 ARHGDIB
EEF1A1 PABPC1
EEF1A1 IDH1
EEF1A1 NCK1
EEF1A1 PRKAR1A
EEF1A1 ACTB
HMGB1 SNRPE
HMGB1 TDG
HMGB1 PSMC6
HMGB1 R3HDM1
HMGB1 UBE2A
HMGB1 TUBA1A
HMGB1 TAF7
HMGB1 TOPBP1
HMGB1 PABPC4
HMGB1 COMT
HMGB1 PWP1
HMGB1 SNRPF
HMGB1 SCAP
HMGB1 NACA
HMGB1 SEC13
HMGB1 IMMT
HMGB1 ADRM1
HMGB1 PSMD6
HMGB1 BAG1
HMGB1 MORF4L2
HMGB1 USP10
HMGB1 CDC16
HMGB1 FXR1
HMGB1 HTATSF1
HMGB1 HNRNPA2B1
HMGB1 USP14
HMGB1 PSMC1
HMGB1 CLTC
HMGB1 C21orf33
HMGB1 TSN
HMGB1 GINS1
HMGB1 EED
HMGB1 PARK7
HMGB1 XRCC6
HMGB1 ATR
HMGB1 IL10RA
HMGB1 TROVE2
HMGB1 RNPS1
HMGB1 CTNNB1
HMGB1 KIAA0174
HMGB1 UBC
HMGB1 CAMLG
HMGB1 EMG1
HMGB1 EIF3CL
HMGB1 TCEB1
HMGB1 CKAP5
HMGB1 PPP1CC
HMGB1 TXNRD1
HMGB1 CYCS
HMGB1 RFC4
HMGB1 PSMB4
HMGB1 EFR3A
HMGB1 MRPL28
HMGB1 FAM50A
HMGB1 LBR
HMGB1 NARS
HMGB1 POLD2
HMGB1 CLTA
HMGB1 GOT2
HMGB1 BOP1
HMGB1 USP9X
HMGB1 ALCAM
HMGB1 DNAJB1
HMGB1 COX5A
HMGB1 RBMX
HMGB1 HSP90AA1
HMGB1 UBB
HMGB1 PGM1
HMGB1 RBM25
HMGB1 CYTH1
HMGB1 MANF
HMGB1 TRIP12
HMGB1 PCBP1
HMGB1 DCTN2
HMGB1 EXOSC7
HMGB1 HDAC2
HMGB1 RAB21
HMGB1 TOP2A
HMGB1 PPIB
HMGB1 UBL4A
HMGB1 CCT4
HMGB1 HSP90AB1
HMGB1 ZNF146
HMGB1 MCM6
HMGB1 GNG10
HMGB1 ACLY
HMGB1 TSG101
HMGB1 GTF2A2
HMGB1 NAP1L1
HMGB1 NFATC3
HMGB1 GARS
HMGB1 PRDX3
HMGB1 TCF3
HMGB1 PSMB3
HMGB1 CCT5
HMGB1 PSMD9
HMGB1 HNRNPK
HMGB1 AP2M1
HMGB1 H3F3A
HMGB1 AIMP2
HMGB1 PHF3
HMGB1 YY1
HMGB1 LIG1
HMGB1 GTF2E2
HMGB1 XPO1
HMGB1 ITGAE
HMGB1 IRF2
HMGB1 HNRNPA1
HMGB1 MTHFS
HMGB1 RASSF2
HMGB1 RRP1B
HMGB1 CCNF
HMGB1 AP1B1
HMGB1 UNG
HMGB1 TXN2
HMGB1 ESD
HMGB1 LOC1720
HMGB1 HNRNPC
HMGB1 FAM120A
HMGB1 COX6C
HMGB1 CXCR5
HMGB1 SEC24C
HMGB1 COX8A
HMGB1 EZR
HMGB1 LOC728844
HMGB1 FEZ2
HMGB1 VDAC1
HMGB1 HSPE1
HMGB1 NONO
HMGB1 MAPRE1
HMGB1 CDK4
HMGB1 TAF9
HMGB1 DTYMK
HMGB1 SMARCA2
HMGB1 METAP1
HMGB1 NIPA2
HMGB1 MIF
HMGB1 PNN
HMGB1 PRPS2
HMGB1 TOP1
HMGB1 MRPS22
HMGB1 TATDN2
HMGB1 ATP5J
HMGB1 ATF4
HMGB1 RRM1
HMGB1 CHAF1A
HMGB1 KIF11
HMGB1 RPN1
HMGB1 MRPL12
HMGB1 SPCS2
HMGB1 HARS
HMGB1 CCT3
HMGB1 BARD1
HMGB1 U2AF1
HMGB1 VBP1
HMGB1 TFAM
HMGB1 TUBA4A
HMGB1 LOC100131311
HMGB1 MFAP1
HMGB1 TNIP1
HMGB1 BAT1
HMGB1 FDFT1
HMGB1 PABPC1
HMGB1 ATOX1
HMGB1 CCT6A
HMGB1 ARPC2
HMGB1 MTIF2
HMGB1 SUMO1
HMGB1 NME1
HMGB1 SET
HMGB1 BTG3
HMGB1 MLH1
HMGB1 NAP1L4
HMGB1 H2AFX
HMGB1 DDX21
HMGB1 UBXN4
HMGB1 CCT8
HMGB1 CUL3
HMGB1 LAGE3
HMGB1 BRD2
HMGB1 AARS
HMGB1 SMC1A
HMGB1 SNRPG
HMGB1 PSMD11
HMGB1 PUM1
HMGB1 RAD23B
HMGB1 RAP1A
HMGB1 COX6B1
HMGB1 PRKDC
HMGB1 PSME2
HMGB1 DDX1
HMGB1 RPN2
HMGB1 PSMC3
HMGB1 GNL2
HMGB1 YWHAE
HMGB1 PPP2R2A
HMGB1 UQCRC1
HMGB1 SRP19
HMGB1 HMGB2
HMGB1 PTMA
HMGB1 NCL
HMGB1 CASP3
HMGB1 CENPA
HMGB1 E2F3
HMGB1 DDX39
HMGB1 PDHB
HMGB1 KNTC1
HMGB1 GTF2E1
HMGB1 PSMB7
HMGB1 MCM2
HMGB1 IMPDH2
HMGB1 CBX1
HMGB1 ATP5D
HMGB1 ISCU
HMGB1 MYL6B
HMGB1 HNRNPU
HMGB1 STMN1
HMGB1 QARS
HMGB1 DUT
HMGB1 PCMT1
HMGB1 EBNA1BP2
HMGB1 TTC3
HMGB1 ATIC
HMGB1 MAPK6
HMGB1 EPS15
HMGB1 UFD1L
HMGB1 BSG
HMGB1 EIF3B
HMGB1 SLC9A6
HMGB1 TANK
HMGB1 PSMD4
HMGB1 SURF1
HMGB1 SRP14
HMGB1 PPP4C
HMGB1 PPIA
AMPD3 ADAR
AMPD3 SFRS4
AMPD3 RHOG
AMPD3 RNPEP
AMPD3 CD81
AMPD3 SHC1
AMPD3 RRAGA
AMPD3 ATP2B1
AMPD3 ZYX
AMPD3 IQGAP1
AMPD3 MAP4K1
AMPD3 SERPINF1
AMPD3 DAZAP2
AMPD3 CD46
AMPD3 HUWE1
AMPD3 NFE2L1
AMPD3 TSC22D1
AMPD3 LAMP1
AMPD3 PCOLCE
AMPD3 MSN
AMPD3 SEPT8
AMPD3 IFNGR2
AMPD3 HTRA1
AMPD3 PPT1
AMPD3 MAPK14
AMPD3 PAM
AMPD3 CAPN1
AMPD3 ACTN1
AMPD3 FSCN1
AMPD3 ITGB2
AMPD3 PTTG1IP
AMPD3 TNFAIP3
AMPD3 MYL3
MRPL28 SNRPE
MRPL28 NCL
MRPL28 PIM1
MRPL28 UBE2A
MRPL28 USP9X
MRPL28 MRPL12
MRPL28 COPS5
MRPL28 PABPC4
MRPL28 COMT
MRPL28 PWP1
MRPL28 NDUFA9
MRPL28 UBXN4
MRPL28 DTYMK
MRPL28 SEC13
MRPL28 UBXN1
MRPL28 ADRM1
MRPL28 PSMD6
MRPL28 FXR1
MRPL28 SLC9A6
MRPL28 BRPF1
MRPL28 MORF4L2
MRPL28 HERPUD1
MRPL28 CDC16
MRPL28 ATP5J
MRPL28 HTATSF1
MRPL28 ETF1
MRPL28 USP14
MRPL28 LYL1
MRPL28 PSMC1
MRPL28 CLTC
MRPL28 BUD31
MRPL28 EED
MRPL28 PARK7
MRPL28 XRCC6
MRPL28 IL10RA
MRPL28 TROVE2
MRPL28 RNPS1
MRPL28 CKAP5
MRPL28 CTNNB1
MRPL28 ACLY
MRPL28 CAMLG
MRPL28 EMG1
MRPL28 SNRPD2
MRPL28 EIF3CL
MRPL28 PSMB7
MRPL28 PPP1CC
MRPL28 PRMT1
MRPL28 TXNRD1
MRPL28 CYCS
MRPL28 MRPS22
MRPL28 CBFB
MRPL28 CCT6A
MRPL28 LBR
MRPL28 NARS
MRPL28 LOC100131311
MRPL28 SND1
MRPL28 BCAP31
MRPL28 COPB1
MRPL28 TBCB
MRPL28 ITGB1
MRPL28 BST2
MRPL28 TMED10
MRPL28 DNAJB1
MRPL28 EZH2
MRPL28 DYNLL1
MRPL28 COX5A
MRPL28 TNIP1
MRPL28 HSP90AA1
MRPL28 UBB
MRPL28 COX6C
MRPL28 HAX1
MRPL28 TRIP12
MRPL28 PCBP1
MRPL28 DCTN2
MRPL28 NACA
MRPL28 RAB21
MRPL28 DAZAP2
MRPL28 NR1H3
MRPL28 PPIB
MRPL28 UBL4A
MRPL28 PSMB3
MRPL28 TAF9
MRPL28 SNRPF
MRPL28 EPRS
MRPL28 PSMC3
MRPL28 GNG10
MRPL28 POLR2L
MRPL28 UBE2L3
MRPL28 GTF2A2
MRPL28 UBTF
MRPL28 ACTA2
MRPL28 GARS
MRPL28 TALDO1
MRPL28 CAST
MRPL28 HNRNPK
MRPL28 AP2M1
MRPL28 USP5
MRPL28 CCT5
MRPL28 HK1
MRPL28 PSMD7
MRPL28 AIP
MRPL28 BAG1
MRPL28 YY1
MRPL28 LIG1
MRPL28 GTF2E2
MRPL28 XPO1
MRPL28 ITGAE
MRPL28 HNRNPA1
MRPL28 MTHFS
MRPL28 YWHAH
MRPL28 GRB2
MRPL28 CCNF
MRPL28 AP1B1
MRPL28 UNG
MRPL28 UQCRH
MRPL28 ATIC
MRPL28 MIF
MRPL28 H3F3A
MRPL28 EEF1D
MRPL28 SEC24C
MRPL28 ARF1
MRPL28 ALDOA
MRPL28 TUBA1A
MRPL28 NONO
MRPL28 FNTA
MRPL28 VDAC1
MRPL28 AIMP1
MRPL28 HSPE1
MRPL28 MARS
MRPL28 MANF
MRPL28 TSG101
MRPL28 MAPRE1
MRPL28 ESD
MRPL28 METAP1
MRPL28 NIPA2
MRPL28 PCCB
MRPL28 TOP1
MRPL28 PSMD11
MRPL28 TATDN2
MRPL28 RRM1
MRPL28 RPN1
MRPL28 RAD23B
MRPL28 SPCS2
MRPL28 ZNF131
MRPL28 CCT3
MRPL28 BARD1
MRPL28 U2AF1
MRPL28 RAD23A
MRPL28 TFAM
MRPL28 ATF4
MRPL28 FKBP2
MRPL28 COX8A
MRPL28 TUFM
MRPL28 EWSR1
MRPL28 SLC25A6
MRPL28 EIF3I
MRPL28 COX17
MRPL28 MTHFD2
MRPL28 ATOX1
MRPL28 TCEB1
MRPL28 ARPC2
MRPL28 POLD2
MRPL28 SUMO1
MRPL28 NME1
MRPL28 SSR2
MRPL28 USP7
MRPL28 MLH1
MRPL28 FTH1
MRPL28 NAP1L4
MRPL28 CKS1B
MRPL28 NDUFB7
MRPL28 H2AFX
MRPL28 SURF1
MRPL28 CCT8
MRPL28 CUL3
MRPL28 ATP5C1
MRPL28 AARS
MRPL28 COX6A1
MRPL28 PPP4C
MRPL28 COX6B1
MRPL28 STIP1
MRPL28 PRKDC
MRPL28 HSP90AB1
MRPL28 PSME2
MRPL28 RPN2
MRPL28 GNL2
MRPL28 YWHAE
MRPL28 PPP2R2A
MRPL28 UQCRC1
MRPL28 SRP19
MRPL28 PSMD4
MRPL28 EFEMP2
MRPL28 TSN
MRPL28 CASP3
MRPL28 TOPBP1
MRPL28 E2F3
MRPL28 PDHB
MRPL28 GTF2E1
MRPL28 BMS1
MRPL28 GOT2
MRPL28 IMPDH2
MRPL28 CBX1
MRPL28 ATP5D
MRPL28 PSMB4
MRPL28 SNRPA1
MRPL28 C1QBP
MRPL28 QARS
MRPL28 PCMT1
MRPL28 SART3
MRPL28 HNRNPC
MRPL28 PSMA6
MRPL28 UBE2I
MRPL28 UFD1L
MRPL28 HMGB2
MRPL28 MYL6B
MRPL28 SSB
MRPL28 PSMC6
HIF1A LAMB2
CCR1 ACP2
CCR1 LGALS3
CCR1 TIMP2
CCR1 MT2A
CCR1 SERPING1
CCR1 PSME2
CCR1 NKG7
CCR1 MGAT1
CCR1 APOC1
CCR1 CHI3L1
CCR1 IFITM1
CCR1 ACSL1
CCR1 GLUL
CCR1 SOD2
CCR1 CD63
CCR1 MT1A
CCR1 STOM
CCR1 AP3D1
CCR1 FTH1
CCR1 SQSTM1
CCR1 COL6A3
CD2 CAPN2
CD2 FYN
CD2 CD3D
CD2 LST1
CD2 CST3
CD2 TRD@
CD2 TRBV5-4
CD2 LCP2
CD2 ITK
CD2 CD6
CD2 IL32
MCM7 PHB
MCM7 PIM1
MCM7 COX5A
MCM7 SNRPE
MCM7 MRPL12
MCM7 VDAC1
MCM7 GAPDH
MCM7 HSPE1
MCM7 PSME2
MCM7 SNRPC
MCM7 PKM2
MCM7 ALDOA
MCM7 UQCRC1
MCM7 NP
MCM7 NIPA2
MCM7 FARSA
MCM7 GRB2
MCM7 HSP90AB1
MCM7 CENPA
MCM7 KIF2C
MCM7 MCM6
MCM7 TRAP1
MCM7 CHAF1A
MCM7 MCM2
MCM7 FABP5L7
MCM7 CLTA
MCM7 PPP4C
MCM7 EIF2S1
MCM7 EBNA1BP2
MCM7 CCT3
MCM7 MCM5
MCM7 SRM
MCM7 GLUL
MCM7 CCT5
MCM7 EIF3CL
MCM7 AIMP2
MCM7 LDHA
MCM7 KPNA2
MCM7 NCL
MCM7 ESPL1
MCM7 GPI
MCM7 CKAP5
MCM7 PRMT1
MCM7 POLD2
MCM7 TFRC
MCM7 NME1
MCM7 SET
MCM7 ADA
MCM7 ESD
MCM7 MCM3
STX4 ARPC1B
STX4 COX6B1
STX4 HSF1
STX4 ARF1
STX4 DNMT1
STX4 RHOG
STX4 KIAA0247
STX4 CD81
STX4 MRPL23
STX4 TNIP1
STX4 TAF10
STX4 IRF9
STX4 SF3B2
STX4 BST2
STX4 ADAR
STX4 ZYX
STX4 SIK1
STX4 FUS
STX4 GSN
STX4 BUD31
STX4 CD46
STX4 TMED10
STX4 PRDX4
STX4 RALY
STX4 NNMT
STX4 PLEK
STX4 MAP4K1
STX4 IFI30
STX4 SFRS4
STX4 IER2
STX4 LAMP1
STX4 IRAK1
STX4 PSAP
STX4 MSN
STX4 COPB1
STX4 IRF1
STX4 ATP6V1F
STX4 BCAP31
STX4 CCND1
STX4 LHFPL2
STX4 PPT1
STX4 CYBA
STX4 VAV1
STX4 GLUL
STX4 MAN2B1
STX4 CD63
STX4 ATP6V0C
STX4 PSME1
STX4 MAN2A1
STX4 RPL36AL
STX4 PSMB8
STX4 ITGB2
STX4 SPTAN1
STX4 NPC2
STX4 JUNB
STX4 IL15RA
STX4 ATOX1
STX4 HDLBP
STX4 PDIA6
STX4 ASAH1
STX4 IFNGR2
STX4 AKT1
STX4 C11orf58
STX4 TBCB
STX4 KDELR2
STX4 TNFRSF1B
STX4 SURF1
STX4 CAPN1
DNM2 AARS
DNM2 PCK2
DNM2 EDC4
DNM2 SFRS4
DNM2 PPP4C
DNM2 NFE2L1
DNM2 PUM1
DNM2 NONO
DNM2 SHC1
DNM2 POLD1
DNM2 STIP1
DNM2 SMARCA4
DNM2 RAD23A
DNM2 NCOR2
DNM2 TYK2
DNM2 FUS
DNM2 RPN2
DNM2 MAP4K1
DNM2 CYP1A2
DNM2 YWHAE
DNM2 IMMT
DNM2 IDH3G
DNM2 BSG
DNM2 CPSF1
DNM2 PLCG2
DNM2 MRPS22
DNM2 TCF3
DNM2 MSN
DNM2 ARHGAP4
DNM2 TGIF1
DNM2 CBX1
DNM2 RAD23B
DNM2 IL10RA
DNM2 SNRNP70
DNM2 RNPS1
DNM2 PTTG1IP
DNM2 HNRNPU
DNM2 MAP2K3
DNM2 LIMK1
DNM2 USP5
DNM2 MAN2B1
DNM2 SAFB
DNM2 NFATC1
DNM2 SERINC3
DNM2 RBM42
DNM2 GPI
DNM2 EIF3CL
DNM2 SPTAN1
DNM2 EWSR1
DNM2 HUWE1
DNM2 INPPL1
DNM2 CAPN1
DNM2 USP13
DNM2 AP1B1
DNM2 PABPC4
DNM2 POLRMT
DNM2 ATXN2L
DNM2 SND1
DNM2 CHERP
DNM2 GUSB
DNM2 ZBTB17
GCH1 KARS
GCH1 HK1
GCH1 NIPA2
GCH1 PRPS1
GCH1 ASAH1
GCH1 GLUL
GCH1 CCT4
GCH1 CYBB
GCH1 MYD88
GCH1 ATP5G3
ROS1 HLF
ROS1 PSEN1
ROS1 TOP2B
ROS1 IFNA2
ROS1 NR6A1
ROS1 GPR125
RBMX SNRPE
RBMX ARL1
RBMX ARHGEF7
RBMX RPL8
RBMX KIAA0226
RBMX ARCN1
RBMX COPS5
RBMX PWP1
RBMX NDUFA9
RBMX AHR
RBMX TLK1
RBMX YY1
RBMX UBE2A
RBMX MORF4L2
RBMX CDC16
RBMX ATP5J
RBMX STXBP3
RBMX RHEB
RBMX HNRNPA2B1
RBMX DYRK1A
RBMX PSMC1
RBMX CLTC
RBMX PCBP1
RBMX EED
RBMX PARK7
RBMX XRCC6
RBMX TROVE2
RBMX TSN
RBMX CKAP5
RBMX ACO2
RBMX VDAC2
RBMX CDC123
RBMX NCL
RBMX EIF3CL
RBMX FDPS
RBMX DNAJA1
RBMX COPB1
RBMX PPP1CC
RBMX VAMP7
RBMX TXNRD1
RBMX PDIA6
RBMX MRPS22
RBMX CBFB
RBMX CCT6A
RBMX ATR
RBMX CCT4
RBMX ALDH9A1
RBMX UQCRB
RBMX DDX39
RBMX DYNLL1
RBMX COX5A
RBMX RPA2
RBMX HSP90AA1
RBMX SRP9
RBMX ETF1
RBMX TRIP12
RBMX SRP14
RBMX DCTN2
RBMX HDAC2
RBMX RAB21
RBMX ATP5C1
RBMX UBL4A
RBMX RPL6
RBMX SLC25A3
RBMX NFKB1
RBMX UBE2L3
RBMX TSG101
RBMX ILF2
RBMX NUP88
RBMX C1D
RBMX AP2M1
RBMX H3F3A
RBMX RFC4
RBMX DGUOK
RBMX ZNHIT3
RBMX XPO1
RBMX EIF4A3
RBMX MTHFS
RBMX YWHAH
RBMX RASSF2
RBMX PSIP1
RBMX C11orf58
RBMX UBB
RBMX CUL3
RBMX KDELR2
RBMX HNRNPC
RBMX MCM3
RBMX MIF
RBMX EIF4G2
RBMX FNTA
RBMX CYCS
RBMX AIMP1
RBMX NONO
RBMX NR3C1
RBMX TAF9
RBMX RPIA
RBMX CCNG1
RBMX MAPRE1
RBMX METAP1
RBMX NIPA2
RBMX PSMA1
RBMX ATP6V1E1
RBMX TOP1
RBMX PSMD11
RBMX MDH1
RBMX SUMO1
RBMX KIF11
RBMX PSMB1
RBMX RPN1
RBMX SPCS2
RBMX RPL18
RBMX BARD1
RBMX U2AF1
RBMX TFAM
RBMX SNRPD2
RBMX SLBP
RBMX MOBKL1B
RBMX COX17
RBMX MTHFD2
RBMX NUP205
RBMX EFR3A
RBMX ARPC2
RBMX RAP1A
RBMX SET
RBMX MLH1
RBMX RBBP7
RBMX CCT8
RBMX ESD
RBMX ATP5O
RBMX LAGE3
RBMX COX6A1
RBMX SNRPG
RBMX NPM1
RBMX RING1
RBMX SMAD2
RBMX HSP90AB1
RBMX IGBP1
RBMX TANK
RBMX DDX1
RBMX YWHAE
RBMX TAF7
RBMX HMGB2
RBMX PTMA
RBMX SNRPD3
RBMX TOPBP1
RBMX PDHB
RBMX MFAP1
RBMX CBX1
RBMX TCEB1
RBMX VBP1
RBMX TOP2A
RBMX DUT
RBMX PSMD6
RBMX HNRNPF
RBMX EPS15
RBMX UQCRC2
RBMX UFD1L
RBMX TCP1
RBMX SRP19
RBMX GLO1
RBMX SSB
RBMX PSMC6
RAB21 TDG
RAB21 DGUOK
RAB21 UBE2A
RAB21 COPS5
RAB21 PABPC4
RAB21 NACA
RAB21 LTA4H
RAB21 PSMD6
RAB21 MOBKL1B
RAB21 MORF4L2
RAB21 HERPUD1
RAB21 CCNG1
RAB21 HTATSF1
RAB21 RHEB
RAB21 HNRNPA2B1
RAB21 DYRK1A
RAB21 PSMC1
RAB21 CLTC
RAB21 EED
RAB21 PARK7
RAB21 XRCC6
RAB21 TROVE2
RAB21 TSN
RAB21 RNPS1
RAB21 VDAC2
RAB21 YY1
RAB21 TXNRD1
RAB21 PDIA6
RAB21 OXA1L
RAB21 AIMP1
RAB21 NUBP1
RAB21 PSME1
RAB21 CCT4
RAB21 YWHAB
RAB21 USP9X
RAB21 DYNLL1
RAB21 COX5A
RAB21 RBM3
RAB21 ACAT1
RAB21 SRP9
RAB21 ISCU
RAB21 TRIP12
RAB21 PCBP1
RAB21 DCTN2
RAB21 SART3
RAB21 IER2
RAB21 UBL4A
RAB21 PSMB3
RAB21 HSP90AB1
RAB21 ZNF146
RAB21 NAP1L1
RAB21 TTC3
RAB21 DPYSL2
RAB21 PSMD9
RAB21 AP2M1
RAB21 TAF10
RAB21 PRDX3
RAB21 BAG1
RAB21 SLC9A6
RAB21 ZNHIT3
RAB21 GTF2E2
RAB21 XPO1
RAB21 RRP1B
RAB21 CCNF
RAB21 CARS
RAB21 DDX39
RAB21 MFAP1
RAB21 H3F3A
RAB21 ARF1
RAB21 NONO
RAB21 RARS
RAB21 NSMAF
RAB21 NAMPT
RAB21 WAPAL
RAB21 PRPS2
RAB21 TAF9
RAB21 MAPRE1
RAB21 METAP1
RAB21 NIPA2
RAB21 ATP6V1E1
RAB21 TOP1
RAB21 PSMD11
RAB21 TATDN2
RAB21 ATP5J
RAB21 MSN
RAB21 PSMA6
RAB21 LHFPL2
RAB21 ZNF131
RAB21 BARD1
RAB21 EIF3F
RAB21 TUBA4A
RAB21 EWSR1
RAB21 KPNA2
RAB21 EIF3I
RAB21 HSP90AA1
RAB21 NUP205
RAB21 CCT6A
RAB21 ARPC2
RAB21 SURF1
RAB21 MLH1
RAB21 RBBP7
RAB21 UBXN4
RAB21 CUL3
RAB21 MCM3
RAB21 AARS
RAB21 IGBP1
RAB21 RPN2
RAB21 TNIP1
RAB21 YWHAE
RAB21 PPP2R2A
RAB21 UQCRC1
RAB21 AP1B1
RAB21 PSMD4
RAB21 SNRPD3
RAB21 TOPBP1
RAB21 MPRIP
RAB21 KARS
RAB21 CBX1
RAB21 CTSH
RAB21 QARS
RAB21 SRI
RAB21 GNB1
RAB21 ELF1
RAB21 MAPK6
RAB21 EPS15
RAB21 UQCRC2
RAB21 UFD1L
RAB21 SRP19
RAB21 SSB
RAB21 PSMC6
NEDD8 H2AFZ
NEDD8 VDAC2
NEDD8 UBE2D2
NEDD8 SLC25A3
NEDD8 RPS10
NEDD8 RANBP1
NEDD8 PSMD6
NEDD8 SDHB
NEDD8 DECR1
NEDD8 ME2
NEDD8 PARK7
NEDD8 DDOST
NEDD8 TCEA1
NEDD8 APEX1
NEDD8 HNRNPM
NEDD8 PCBP2
NEDD8 FDPS
NEDD8 DNAJA1
NEDD8 PDIA6
NEDD8 CBFB
NEDD8 UBE2L3
NEDD8 ATP6V0D1
NEDD8 PSMD14
NEDD8 POLR2K
NEDD8 DYNLL1
NEDD8 PSMD8
NEDD8 ETF1
NEDD8 DAD1
NEDD8 CALM2
NEDD8 NFKB1
NEDD8 ILF2
NEDD8 PTGES3
NEDD8 YWHAZ
NEDD8 RPL36AL
NEDD8 CUL1
NEDD8 PSMC2
NEDD8 ACTB
NEDD8 KDELR2
NEDD8 PGK1
NEDD8 EIF2S2
NEDD8 SLC25A5
NEDD8 HCCS
NEDD8 MAPRE1
NEDD8 TRA2A
NEDD8 ATP5G3
NEDD8 PSMA1
NEDD8 SFRS3
NEDD8 ARD1A
NEDD8 HINT1
NEDD8 PABPC1
NEDD8 NUP205
NEDD8 YBX1
NEDD8 SUMO1
NEDD8 MRPS12
NEDD8 SDHC
NEDD8 RBBP7
NEDD8 IK
NEDD8 ESD
NEDD8 POLR2F
NEDD8 HMGN2
NEDD8 ATP6V0B
NEDD8 GDI2
NEDD8 PHB2
NEDD8 PHB
NEDD8 AHCY
NEDD8 ARHGDIB
NEDD8 HNRNPF
NEDD8 UQCRC2
NEDD8 TCP1
NEDD8 AZIN1
ILK COPS6
PSMB3 SNRPE
PSMB3 NCL
PSMB3 PIM1
PSMB3 UBE2A
PSMB3 DAP3
PSMB3 MRPL12
PSMB3 PPP1R7
PSMB3 MORF4L2
PSMB3 PABPC4
PSMB3 COMT
PSMB3 PWP1
PSMB3 BST2
PSMB3 ACOT7
PSMB3 SRPR
PSMB3 UBXN4
PSMB3 IMMT
PSMB3 FAM120A
PSMB3 NP
PSMB3 GPI
PSMB3 CHD4
PSMB3 ATP5J
PSMB3 HNRNPA2B1
PSMB3 USP14
PSMB3 DYRK1A
PSMB3 PSMC1
PSMB3 CLTC
PSMB3 BUD31
PSMB3 PCBP1
PSMB3 EED
PSMB3 PPP4C
PSMB3 XRCC6
PSMB3 TCEB1
PSMB3 HADHB
PSMB3 RNPS1
PSMB3 DNAJA1
PSMB3 CTNNB1
PSMB3 POLR2L
PSMB3 EMG1
PSMB3 RAD23B
PSMB3 TKT
PSMB3 EIF3CL
PSMB3 FDPS
PSMB3 PSMD7
PSMB3 CKAP5
PSMB3 PRMT1
PSMB3 TXNRD1
PSMB3 MRPS22
PSMB3 TRAP1
PSMB3 CCT6A
PSMB3 FAM50A
PSMB3 P4HB
PSMB3 NARS
PSMB3 TMSB10
PSMB3 UBE2L3
PSMB3 SND1
PSMB3 BCAP31
PSMB3 RHOA
PSMB3 ITGB1
PSMB3 NDUFA9
PSMB3 CCT4
PSMB3 DDX39
PSMB3 EZH2
PSMB3 DYNLL1
PSMB3 COX5A
PSMB3 ATP6V1F
PSMB3 ALAS1
PSMB3 UBB
PSMB3 LBR
PSMB3 MANF
PSMB3 SRP14
PSMB3 DCTN2
PSMB3 EXOSC7
PSMB3 PKM2
PSMB3 DAZAP2
PSMB3 TOP2A
PSMB3 PPIB
PSMB3 UBL4A
PSMB3 NME1
PSMB3 MCM6
PSMB3 EPRS
PSMB3 PSMC3
PSMB3 ACLY
PSMB3 TBCB
PSMB3 U2AF1
PSMB3 GTF2A2
PSMB3 FABP5L7
PSMB3 EIF3I
PSMB3 GARS
PSMB3 CAPZA1
PSMB3 H2AFX
PSMB3 CCT5
PSMB3 PSMD9
PSMB3 LOC96610
PSMB3 AP2M1
PSMB3 TALDO1
PSMB3 AIMP2
PSMB3 ILF3
PSMB3 DGUOK
PSMB3 ALDOA
PSMB3 ANXA2
PSMB3 ZNHIT3
PSMB3 SLC9A6
PSMB3 XPO1
PSMB3 HNRNPA1
PSMB3 APRT
PSMB3 YWHAH
PSMB3 IMPDH2
PSMB3 PSME1
PSMB3 UNG
PSMB3 TXN2
PSMB3 ARHGDIA
PSMB3 CUL3
PSMB3 LOC1720
PSMB3 UBA52
PSMB3 WIPF2
PSMB3 RBM42
PSMB3 ATIC
PSMB3 PGK1
PSMB3 H3F3A
PSMB3 ARF1
PSMB3 TUBA1A
PSMB3 NONO
PSMB3 VDAC1
PSMB3 AIMP1
PSMB3 SMC1A
PSMB3 HSPE1
PSMB3 AKR1B1
PSMB3 CDK4
PSMB3 PRPS2
PSMB3 MCM4
PSMB3 TSG101
PSMB3 FXR1
PSMB3 MAPRE1
PSMB3 RAD23A
PSMB3 RALY
PSMB3 MIF
PSMB3 PCCB
PSMB3 ATP6V1E1
PSMB3 TOP1
PSMB3 PSMD11
PSMB3 TATDN2
PSMB3 RRM1
PSMB3 DNAJB1
PSMB3 EIF2S1
PSMB3 PSMB9
PSMB3 COX5B
PSMB3 UFM1
PSMB3 CCT3
PSMB3 USP10
PSMB3 BARD1
PSMB3 VBP1
PSMB3 EIF3F
PSMB3 TUBA4A
PSMB3 ATF4
PSMB3 MFAP1
PSMB3 COX8A
PSMB3 TUFM
PSMB3 PDXK
PSMB3 SLC25A6
PSMB3 PDHA1
PSMB3 PEBP1
PSMB3 GLA
PSMB3 LDHA
PSMB3 ATOX1
PSMB3 ATP5G2
PSMB3 ADRM1
PSMB3 ARPC2
PSMB3 POLD2
PSMB3 DDT
PSMB3 SUMO1
PSMB3 CHMP1A
PSMB3 SET
PSMB3 NAP1L4
PSMB3 EBNA1BP2
PSMB3 SURF1
PSMB3 CCT8
PSMB3 ESD
PSMB3 ATP5O
PSMB3 LAGE3
PSMB3 AARS
PSMB3 COX6A1
PSMB3 SNRPG
PSMB3 PARK7
PSMB3 HAX1
PSMB3 MRPL23
PSMB3 DDX21
PSMB3 COX6B1
PSMB3 STIP1
PSMB3 RAE1
PSMB3 GAPDH
PSMB3 HSP90AB1
PSMB3 PSME2
PSMB3 ETFB
PSMB3 RPN2
PSMB3 TNIP1
PSMB3 PPP2R2A
PSMB3 UQCRC1
PSMB3 NDUFB7
PSMB3 PSMD4
PSMB3 EFEMP2
PSMB3 ATP1B3
PSMB3 E2F3
PSMB3 MPRIP
PSMB3 SERPINB1
PSMB3 PDHB
PSMB3 AP2S1
PSMB3 PSMB7
PSMB3 MCM2
PSMB3 IFNGR2
PSMB3 SNRPD3
PSMB3 CLTA
PSMB3 KARS
PSMB3 CBX1
PSMB3 CTSH
PSMB3 MYL6B
PSMB3 SNRPF
PSMB3 PPP1CC
PSMB3 PFKP
PSMB3 GLUL
PSMB3 QARS
PSMB3 ATP5G1
PSMB3 COPS6
PSMB3 PSMA6
PSMB3 KPNB1
PSMB3 SNRPD2
PSMB3 EIF3B
PSMB3 SF3B2
PSMB3 COX7B
PSMB3 COX6C
PSMB3 PSMB4
PSMB3 TNFRSF1B
F8A1 IRF2
F8A1 KARS
F8A1 RRP1B
F8A1 ELF4
F8A1 HNRNPF
F8A1 HUWE1
F8A1 ELMO1
F8A1 NONO
F8A1 SRPR
F8A1 PFN1
F8A1 MSN
F8A1 IK
F8A1 CAPN1
F8A1 RBBP7
F8A1 NFKB1
F8A1 RBM42
F8A1 GPI
F8A1 CPSF1
F8A1 MAP4K1
ZNF117 IMMT
ZNF117 ATP6V1F
TNC CD81
TNC PI4KA
TNC SON
TNC HADHB
TNC CHERP
TNC EBP
DSC3 C9
DSC3 DMC1
UBE2L3 ARPC1B
UBE2L3 SNRPE
UBE2L3 SNRPD3
UBE2L3 PIM1
UBE2L3 RALY
UBE2L3 UBE2A
UBE2L3 ARCN1
UBE2L3 PFN1
UBE2L3 COMT
UBE2L3 PWP1
UBE2L3 NDUFA9
UBE2L3 ACOT7
UBE2L3 DAP3
UBE2L3 MAP4K1
UBE2L3 RANBP1
UBE2L3 FAM120A
UBE2L3 RARS
UBE2L3 ATP5J
UBE2L3 RHEB
UBE2L3 CAP1
UBE2L3 LYL1
UBE2L3 PSMC1
UBE2L3 CLTC
UBE2L3 BUD31
UBE2L3 PCBP1
UBE2L3 NASP
UBE2L3 RBBP4
UBE2L3 EED
UBE2L3 PARK7
UBE2L3 XRCC6
UBE2L3 TSN
UBE2L3 CLIC1
UBE2L3 HADHB
UBE2L3 RNPS1
UBE2L3 POLR2L
UBE2L3 PPP4C
UBE2L3 CUL3
UBE2L3 VDAC2
UBE2L3 COX7C
UBE2L3 TKT
UBE2L3 HNRNPA2B1
UBE2L3 FDPS
UBE2L3 TCEB1
UBE2L3 DNAJA1
UBE2L3 PRMT1
UBE2L3 TXNRD1
UBE2L3 VDAC1
UBE2L3 PDIA6
UBE2L3 TRAP1
UBE2L3 OXA1L
UBE2L3 DDX39
UBE2L3 ARHGDIA
UBE2L3 RBM25
UBE2L3 CCT4
UBE2L3 YWHAB
UBE2L3 RPIA
UBE2L3 DYNLL1
UBE2L3 COX5A
UBE2L3 HSP90AA1
UBE2L3 UBB
UBE2L3 SLC25A5
UBE2L3 TRIP12
UBE2L3 DCTN2
UBE2L3 EXOSC7
UBE2L3 PKM2
UBE2L3 PSMD7
UBE2L3 SNRPD2
UBE2L3 RABEPK
UBE2L3 SLC25A3
UBE2L3 MCM6
UBE2L3 PSMC3
UBE2L3 ACLY
UBE2L3 COPB1
UBE2L3 GTF2A2
UBE2L3 ILF2
UBE2L3 TAX1BP1
UBE2L3 TALDO1
UBE2L3 SOD2
UBE2L3 PSMA2
UBE2L3 CCT5
UBE2L3 RPL36AL
UBE2L3 IMMT
UBE2L3 DGUOK
UBE2L3 ANXA2
UBE2L3 PPIA
UBE2L3 EIF4A3
UBE2L3 HNRNPA1
UBE2L3 APRT
UBE2L3 PSMD11
UBE2L3 CSTB
UBE2L3 HDLBP
UBE2L3 AP2M1
UBE2L3 MFAP1
UBE2L3 KDELR2
UBE2L3 HNRNPC
UBE2L3 MIF
UBE2L3 GUK1
UBE2L3 EIF4G2
UBE2L3 EBP
UBE2L3 ARF1
UBE2L3 ALDOA
UBE2L3 TUBA1A
UBE2L3 NONO
UBE2L3 TYMS
UBE2L3 CYCS
UBE2L3 YY1
UBE2L3 HSPE1
UBE2L3 HSP90B1
UBE2L3 AKR1B1
UBE2L3 MTHFD2
UBE2L3 HSP90AB1
UBE2L3 PAICS
UBE2L3 TSG101
UBE2L3 CAPZA1
UBE2L3 MAPRE1
UBE2L3 CD81
UBE2L3 ATP5G3
UBE2L3 NIPA2
UBE2L3 UBA52
UBE2L3 ATP6V1E1
UBE2L3 TAF10
UBE2L3 TAF9
UBE2L3 MRPS22
UBE2L3 CTNNB1
UBE2L3 ARD1A
UBE2L3 MTIF2
UBE2L3 MAPK6
UBE2L3 ATP6V1F
UBE2L3 RPN1
UBE2L3 MRPL12
UBE2L3 RAD23B
UBE2L3 COX5B
UBE2L3 CCT3
UBE2L3 BARD1
UBE2L3 U2AF1
UBE2L3 VBP1
UBE2L3 GLUL
UBE2L3 TUBA4A
UBE2L3 TUFM
UBE2L3 UFD1L
UBE2L3 MOBKL1B
UBE2L3 EWSR1
UBE2L3 PDHA1
UBE2L3 PEBP1
UBE2L3 PPP1R7
UBE2L3 COX17
UBE2L3 LDHA
UBE2L3 ATOX1
UBE2L3 ATP5G2
UBE2L3 YBX1
UBE2L3 DDT
UBE2L3 SSR2
UBE2L3 SET
UBE2L3 PSMB1
UBE2L3 NAP1L4
UBE2L3 MRPS12
UBE2L3 RBBP7
UBE2L3 SQSTM1
UBE2L3 DDX21
UBE2L3 TMED10
UBE2L3 CCT8
UBE2L3 ESD
UBE2L3 ATP5O
UBE2L3 HEXB
UBE2L3 COX6A1
UBE2L3 SNRPG
UBE2L3 HMGN2
UBE2L3 MRPL23
UBE2L3 COX6B1
UBE2L3 ATP6V1B2
UBE2L3 PSME2
UBE2L3 COX7A2
UBE2L3 DDX1
UBE2L3 RPN2
UBE2L3 TNIP1
UBE2L3 GNL2
UBE2L3 PPP2R2A
UBE2L3 HNRNPF
UBE2L3 UQCRC1
UBE2L3 PSMD4
UBE2L3 EFEMP2
UBE2L3 NCL
UBE2L3 ATP1B3
UBE2L3 PHB
UBE2L3 SDHB
UBE2L3 SERPINB1
UBE2L3 PDHB
UBE2L3 ARL1
UBE2L3 MANF
UBE2L3 IFNGR2
UBE2L3 BCAP31
UBE2L3 IMPDH2
UBE2L3 KARS
UBE2L3 CTSH
UBE2L3 SNRPF
UBE2L3 PPT1
UBE2L3 HMGN3
UBE2L3 PSME1
UBE2L3 SRI
UBE2L3 PPIB
UBE2L3 ARHGDIB
UBE2L3 LMAN2
UBE2L3 PSMA6
UBE2L3 UBE2I
UBE2L3 FUCA1
UBE2L3 BSG
UBE2L3 COX7B
UBE2L3 TCP1
UBE2L3 SRP19
UBE2L3 CORO1A
UBE2L3 HSD17B4
UBE2L3 PSMB4
UBE2L3 SSB
UBE2L3 COX8A
BATF MCM6
BATF ATIC
BATF WARS
BATF FABP5L7
BATF ESPL1
MAPK14 CFB
MAPK14 RHOG
MAPK14 TUBA1A
MAPK14 CD81
MAPK14 SHC1
MAPK14 FXR2
MAPK14 TNIP1
MAPK14 IGHG1
MAPK14 EFNA3
MAPK14 UBL4A
MAPK14 R3HDM1
MAPK14 FOXO4
MAPK14 ST3GAL4
MAPK14 ACTA2
MAPK14 HTRA1
MAPK14 TTC3
MAPK14 DPYSL2
MAPK14 MAN2B1
MAPK14 PSME1
MAPK14 COL9A2
MAPK14 CAPN1
MAPK14 FSCN1
MAPK14 HTN1
MAPK14 CD99
MAPK14 SRPR
MAPK14 FAS
MAPK14 KRT4
MAPK14 SURF1
PSMA2 SNRPE
PSMA2 RPL8
PSMA2 COPS5
PSMA2 RPS10
PSMA2 NCOA4
PSMA2 MYL12A
PSMA2 ATP5J
PSMA2 DECR1
PSMA2 RHEB
PSMA2 RPS7
PSMA2 CLTC
PSMA2 PARK7
PSMA2 RPL9
PSMA2 TSN
PSMA2 C1QBP
PSMA2 VDAC2
PSMA2 TCEB1
PSMA2 COX7C
PSMA2 VAMP7
PSMA2 YBX1
PSMA2 RPS6
PSMA2 NARS
PSMA2 MYO5B
PSMA2 UQCRB
PSMA2 DYNLL1
PSMA2 COX5A
PSMA2 RPA2
PSMA2 NIPA2
PSMA2 SRP9
PSMA2 COX7B
PSMA2 RPL6
PSMA2 TLK1
PSMA2 GNG10
PSMA2 COPB1
PSMA2 GTF2A2
PSMA2 ILF2
PSMA2 DAD1
PSMA2 C1D
PSMA2 PRDX3
PSMA2 RPL36AL
PSMA2 PPIA
PSMA2 XPO1
PSMA2 CD47
PSMA2 PSMC2
PSMA2 UBB
PSMA2 CUL3
PSMA2 KDELR2
PSMA2 HNRNPC
PSMA2 ATP5O
PSMA2 COX6C
PSMA2 GUK1
PSMA2 EIF4G2
PSMA2 EIF2S2
PSMA2 TUBA1A
PSMA2 FNTA
PSMA2 GLUD1
PSMA2 CYCS
PSMA2 SLC25A5
PSMA2 HCCS
PSMA2 CCNG1
PSMA2 MAPRE1
PSMA2 ATP5G3
PSMA2 TAF9
PSMA2 CKS2
PSMA2 UBA52
PSMA2 TOP1
PSMA2 MDH1
PSMA2 PSMB1
PSMA2 RPS3
PSMA2 HINT1
PSMA2 SPCS2
PSMA2 RPL18
PSMA2 VBP1
PSMA2 SLBP
PSMA2 CCT6A
PSMA2 SUMO1
PSMA2 SDHC
PSMA2 ESD
PSMA2 ATP5C1
PSMA2 COX6A1
PSMA2 NPM1
PSMA2 HMGN2
PSMA2 COX6B1
PSMA2 TTC35
PSMA2 COX5B
PSMA2 UQCRC1
PSMA2 PTMA
PSMA2 DYNLT1
PSMA2 PDHB
PSMA2 RPS9
PSMA2 SNRPF
PSMA2 PPT1
PSMA2 ACP1
PSMA2 COMMD1
PSMA2 SRI
PSMA2 PCMT1
PSMA2 SSR4
PSMA2 SNRPD2
PSMA2 RPL10A
PSMA2 TCP1
PSMA2 SRP19
PSMA2 PSMB4
PSMA2 PSMC6
PSMA2 AMD1
USP5 NCL
USP5 PIM1
USP5 R3HDM1
USP5 TUBA1A
USP5 PABPC4
USP5 PWP1
USP5 NACA
USP5 NUP188
USP5 POLD2
USP5 IMMT
USP5 FAM120A
USP5 CHD4
USP5 FXR1
USP5 HNRNPA2B1
USP5 EZR
USP5 PSMC1
USP5 EDC4
USP5 CDK4
USP5 GINS1
USP5 EIF3B
USP5 XRCC6
USP5 IL10RA
USP5 PSMC3
USP5 ANXA11
USP5 RNPS1
USP5 MAN2B1
USP5 MAP2K3
USP5 CAMLG
USP5 CDC123
USP5 ABL1
USP5 YY1
USP5 EIF3CL
USP5 TUFM
USP5 CKAP5
USP5 PSMB7
USP5 RFC4
USP5 TRAP1
USP5 ADRM1
USP5 FAM50A
USP5 TCIRG1
USP5 NARS
USP5 TBCB
USP5 MAP3K4
USP5 POLRMT
USP5 SND1
USP5 BCAP31
USP5 BOP1
USP5 CD81
USP5 TNIP1
USP5 SET
USP5 DCTN2
USP5 EXOSC7
USP5 DAZAP2
USP5 PTOV1
USP5 HSP90AB1
USP5 CASC3
USP5 EPRS
USP5 SNRNP70
USP5 ACLY
USP5 TSG101
USP5 UBTF
USP5 GARS
USP5 NOLC1
USP5 MBOAT7
USP5 CAST
USP5 SPTAN1
USP5 HNRNPK
USP5 AP2M1
USP5 PFKP
USP5 HK1
USP5 SAFB
USP5 PRKACA
USP5 LIG1
USP5 BAT3
USP5 KPNB1
USP5 MED12
USP5 RRP1B
USP5 AP1B1
USP5 UNG
USP5 GUSB
USP5 WIPF2
USP5 RBM42
USP5 ATIC
USP5 SDHA
USP5 CHERP
USP5 SEC24C
USP5 TYK2
USP5 HSF1
USP5 ARF1
USP5 RNPEP
USP5 NONO
USP5 SHC1
USP5 MITF
USP5 VDAC1
USP5 UCP2
USP5 ECH1
USP5 FUS
USP5 DTYMK
USP5 SMARCA2
USP5 CYP1A2
USP5 RALY
USP5 PCCB
USP5 ARHGAP1
USP5 TOP1
USP5 MRPS22
USP5 COL4A2
USP5 RRM1
USP5 ESPL1
USP5 RAE1
USP5 ATP6AP1
USP5 NCOR2
USP5 TATDN2
USP5 CCT3
USP5 USP10
USP5 RAD23A
USP5 IL10RB
USP5 ATP6V0C
USP5 FKBP2
USP5 CAPN1
USP5 NFATC1
USP5 BAT1
USP5 KPNA2
USP5 PABPC1
USP5 MTA1
USP5 CCT6A
USP5 MTIF2
USP5 DDX11
USP5 SUMO1
USP5 GGA3
USP5 AP3D1
USP5 NAP1L4
USP5 H2AFX
USP5 SQSTM1
USP5 CCT8
USP5 ESD
USP5 MCM3
USP5 BRD2
USP5 AARS
USP5 SMC1A
USP5 ADAR
USP5 LOC96610
USP5 PUM1
USP5 RAD23B
USP5 STIP1
USP5 PRKDC
USP5 SMARCA4
USP5 ARHGDIA
USP5 RPN2
USP5 IRF3
USP5 AIMP2
USP5 HCFC1
USP5 UQCRC1
USP5 ATP1B3
USP5 TOPBP1
USP5 PLCG2
USP5 GSK3B
USP5 PDHB
USP5 KNTC1
USP5 BMS1
USP5 GOT2
USP5 MCM2
USP5 CLTA
USP5 CBX1
USP5 ATP5D
USP5 U2AF1
USP5 HNRNPU
USP5 MPI
USP5 QARS
USP5 SMARCC2
USP5 HSP90B1
USP5 CAD
USP5 IRF2
USP5 EWSR1
USP5 SF3B2
USP5 SSRP1
USP5 PPP4C
USP5 ATXN2L
IGF2R IFITM1
IGF2R ATP6AP1
IGF2R HSPB1
IGF2R RAD23A
IGF2R SOD2
IGF2R ATP6V0C
IGF2R AP3D1
IGF2R HK1
IGF2R CEBPD
CTSD MT1P2
CTSD SIRPA
CTSD ACP2
CTSD LGALS3BP
CTSD GLA
CTSD KPNB1
CTSD SMARCA4
CTSD WARS
CTSD ATP6V1B2
CTSD MMP9
CTSD LGALS3
CTSD PKM2
CTSD NKG7
CTSD S100A11
CTSD SLC1A3
CTSD CYP27A1
CTSD CTSA
CTSD IFI30
CTSD ITGB2
CTSD PSAP
CTSD SERPINA1
CTSD APOE
CTSD CHI3L1
CTSD FABP5L7
CTSD CD81
CTSD GARS
CTSD GLUL
CTSD RAD23A
CTSD SOD2
CTSD CAPG
CTSD ICAM1
CTSD ALDOA
CTSD ANXA2
CTSD GRN
CTSD ALAS1
CTSD MT1A
CTSD P4HB
CTSD PLD3
CTSD NINJ1
CTSD CD14
CTSD SLC31A2
CTSD FTH1
CTSD GPNMB
CTSD CFD
CTSD COL6A1
CTSD BOP1
CPT1B DNMT1
CPT1B SON
CPT1B KIAA0226
CPT1B MAP4K1
CPT1B EDC4
CPT1B EED
CPT1B IL10RA
CPT1B KLF6
CPT1B KIAA0174
CPT1B CAMLG
CPT1B PMS2L5
CPT1B LBR
CPT1B ALDH9A1
CPT1B CLK2
CPT1B FOXO1
CPT1B TNIP1
CPT1B MMP9
CPT1B PCBP1
CPT1B RGS19
CPT1B SNRNP70
CPT1B DDB2
CPT1B TCF3
CPT1B CAST
CPT1B HK1
CPT1B SAFB
CPT1B YY1
CPT1B HNRNPA1
CPT1B INPPL1
CPT1B RBM42
CPT1B SDHA
CPT1B CHERP
CPT1B HSF1
CPT1B SHC1
CPT1B MSH6
CPT1B SF3B2
CPT1B CHMP1A
CPT1B CYP1A2
CPT1B PRKACA
CPT1B PRPS2
CPT1B COL4A2
CPT1B TATDN2
CPT1B MSN
CPT1B GUSBP1
CPT1B NCOR2
CPT1B DYRK1A
CPT1B RAD23A
CPT1B IL10RB
CPT1B ATP6V0C
CPT1B STAT5A
CPT1B CAPN1
CPT1B BAT1
CPT1B SPTAN1
CPT1B ZNF638
CPT1B IL15RA
CPT1B MTA1
CPT1B ATOX1
CPT1B ADRM1
CPT1B GUSB
CPT1B BRD2
CPT1B FEZ2
CPT1B ADAR
CPT1B ACP2
CPT1B PNRC1
CPT1B GGA3
CPT1B SMARCA4
CPT1B RPN2
CPT1B IRF3
CPT1B XPC
CPT1B MPRIP
CPT1B MYST3
CPT1B CPSF1
CPT1B MBOAT7
CPT1B CD19
CPT1B PI4KA
CPT1B TYK2
CPT1B SMARCC2
CPT1B DGKZ
CPT1B BLVRA
CPT1B SNAPC1
CPT1B ANKRD36B
CPT1B ATXN2L
MARCKS NOLC1
MARCKS ATP6AP1
MARCKS NCOA4
MARCKS ZFP36L2
RUNX1 ACTC1
RUNX1 MYL3
PTTG1IP ARCN1
PTTG1IP LARP4B
PTTG1IP PEA15
PTTG1IP COMT
PTTG1IP RHOA
PTTG1IP ITPR1
PTTG1IP DAP3
PTTG1IP UBXN1
PTTG1IP MORF4L2
PTTG1IP MYL12A
PTTG1IP ATP5J
PTTG1IP IER2
PTTG1IP RHEB
PTTG1IP GLRX
PTTG1IP CLTC
PTTG1IP EED
PTTG1IP XRCC6
PTTG1IP CTNNB1
PTTG1IP TCP1
PTTG1IP ILF3
PTTG1IP VAMP7
PTTG1IP NUBP1
PTTG1IP ALDH9A1
PTTG1IP PRNP
PTTG1IP TMED10
PTTG1IP USP9X
PTTG1IP DYNLL1
PTTG1IP RBM3
PTTG1IP SRP9
PTTG1IP TRIP12
PTTG1IP PCBP1
PTTG1IP DCTN2
PTTG1IP DAZAP2
PTTG1IP UBL4A
PTTG1IP TSC22D1
PTTG1IP COPB1
PTTG1IP DPYSL2
PTTG1IP TAF10
PTTG1IP AP2M1
PTTG1IP YY1
PTTG1IP SLC9A6
PTTG1IP XPO1
PTTG1IP CUL1
PTTG1IP YWHAH
PTTG1IP ESD
PTTG1IP KDELR2
PTTG1IP EEF1D
PTTG1IP ARF1
PTTG1IP GNB1
PTTG1IP SHC1
PTTG1IP HERPUD1
PTTG1IP SERPINF1
PTTG1IP LGALS1
PTTG1IP ATP6V1E1
PTTG1IP CD46
PTTG1IP MAPRE1
PTTG1IP HTATSF1
PTTG1IP PRPS2
PTTG1IP TOP1
PTTG1IP MSN
PTTG1IP RPN1
PTTG1IP HTRA1
PTTG1IP SPCS2
PTTG1IP NPC2
PTTG1IP DNMT1
PTTG1IP MOBKL1B
PTTG1IP CD99
PTTG1IP EFR3A
PTTG1IP SSR2
PTTG1IP NMI
PTTG1IP SURF1
PTTG1IP CUL3
PTTG1IP LAGE3
PTTG1IP COX6A1
PTTG1IP RRAGA
PTTG1IP COX6B1
PTTG1IP DDX1
PTTG1IP RPN2
PTTG1IP PSMD4
PTTG1IP GSTP1
PTTG1IP CAT
PTTG1IP ARL1
PTTG1IP CD164
PTTG1IP PDHB
PTTG1IP SEPT8
PTTG1IP IFNGR2
PTTG1IP CBX1
PTTG1IP ISCU
PTTG1IP PPT1
PTTG1IP PSME1
PTTG1IP AIM1
PTTG1IP EWSR1
PTTG1IP RAP1A
PTTG1IP HSD17B4
PTTG1IP SSB
HNRNPC SNRPE
HNRNPC NCL
HNRNPC PIM1
HNRNPC RPL8
HNRNPC RBM39
HNRNPC DAP3
HNRNPC MRPL12
HNRNPC CENPA
HNRNPC VDAC2
HNRNPC COPS5
HNRNPC TDG
HNRNPC COMT
HNRNPC PWP1
HNRNPC NDUFA9
HNRNPC CDC123
HNRNPC NACA
HNRNPC SEC13
HNRNPC IMMT
HNRNPC PSMD6
HNRNPC FXR1
HNRNPC COX7B
HNRNPC KPNA2
HNRNPC MORF4L2
HNRNPC RARS
HNRNPC CDC16
HNRNPC CCNG1
HNRNPC DECR1
HNRNPC HNRNPA2B1
HNRNPC PSMC1
HNRNPC CLTC
HNRNPC RPL13
HNRNPC RPL12
HNRNPC EED
HNRNPC PARK7
HNRNPC XRCC6
HNRNPC ATR
HNRNPC TROVE2
HNRNPC RPL9
HNRNPC TSN
HNRNPC CLIC1
HNRNPC HADHB
HNRNPC RNPS1
HNRNPC C1QBP
HNRNPC KIAA0174
HNRNPC IK
HNRNPC UFD1L
HNRNPC UBB
HNRNPC EMG1
HNRNPC CDK4
HNRNPC TCEB1
HNRNPC DNAJA1
HNRNPC COPB1
HNRNPC PPP1CC
HNRNPC TXNRD1
HNRNPC VDAC1
HNRNPC PDIA6
HNRNPC CBFB
HNRNPC CCT6A
HNRNPC LBR
HNRNPC CCT4
HNRNPC TBCB
HNRNPC LOC100131311
HNRNPC YWHAB
HNRNPC VGLL4
HNRNPC EIF3E
HNRNPC TMED10
HNRNPC UQCRB
HNRNPC EZH2
HNRNPC DYNLL1
HNRNPC COX5A
HNRNPC RPA2
HNRNPC HSP90AA1
HNRNPC SRP9
HNRNPC ETF1
HNRNPC PGM1
HNRNPC USP7
HNRNPC SNRPC
HNRNPC TRIP12
HNRNPC SRP14
HNRNPC DCTN2
HNRNPC EXOSC7
HNRNPC HDAC2
HNRNPC TOP2A
HNRNPC UBL4A
HNRNPC MIF
HNRNPC TAF9
HNRNPC RPL6
HNRNPC ZNF146
HNRNPC MCM6
HNRNPC PSMC3
HNRNPC GNG10
HNRNPC NFKB1
HNRNPC TSG101
HNRNPC GTF2A2
HNRNPC NAP1L1
HNRNPC CAPZA1
HNRNPC TAX1BP1
HNRNPC TTC3
HNRNPC C1D
HNRNPC CCT5
HNRNPC HNRNPK
HNRNPC MAPRE1
HNRNPC H3F3A
HNRNPC PRDX3
HNRNPC BAG1
HNRNPC UCHL3
HNRNPC ZNHIT3
HNRNPC PPIA
HNRNPC XPO1
HNRNPC EIF4A3
HNRNPC HNRNPA1
HNRNPC MTHFS
HNRNPC RASSF2
HNRNPC RRP1B
HNRNPC C11orf58
HNRNPC PSMD4
HNRNPC ARCN1
HNRNPC CUL3
HNRNPC ATIC
HNRNPC ATP5C1
HNRNPC COX6C
HNRNPC EIF4G2
HNRNPC EIF2S2
HNRNPC RPS19
HNRNPC FNTA
HNRNPC GLUD1
HNRNPC EWSR1
HNRNPC CYCS
HNRNPC AIMP1
HNRNPC HSPE1
HNRNPC NONO
HNRNPC CHMP1A
HNRNPC ARL1
HNRNPC RPIA
HNRNPC ATP5J
HNRNPC YY1
HNRNPC RPL4
HNRNPC METAP1
HNRNPC NIPA2
HNRNPC LOC96610
HNRNPC PSMA1
HNRNPC TOP1
HNRNPC MRPS22
HNRNPC STXBP3
HNRNPC NUBP1
HNRNPC ATF4
HNRNPC RRM1
HNRNPC PPP4C
HNRNPC SSR4
HNRNPC KIF11
HNRNPC PSMB1
HNRNPC RPN1
HNRNPC SPCS2
HNRNPC RPL18
HNRNPC BARD1
HNRNPC U2AF1
HNRNPC VBP1
HNRNPC TFAM
HNRNPC TUBA4A
HNRNPC TUFM
HNRNPC BAT1
HNRNPC SLBP
HNRNPC MOBKL1B
HNRNPC RBM25
HNRNPC PDHA1
HNRNPC ACAT1
HNRNPC COX17
HNRNPC MTHFD2
HNRNPC NUP205
HNRNPC AP2M1
HNRNPC EFR3A
HNRNPC ARPC2
HNRNPC MTIF2
HNRNPC PRPS1
HNRNPC SUMO1
HNRNPC NME1
HNRNPC PPP2R2A
HNRNPC SET
HNRNPC MLH1
HNRNPC NAP1L4
HNRNPC CKS1B
HNRNPC NDUFB7
HNRNPC RBBP7
HNRNPC DDX21
HNRNPC CCT8
HNRNPC ESD
HNRNPC ATP5O
HNRNPC H2AFZ
HNRNPC COX6A1
HNRNPC SNRPG
HNRNPC RPA3
HNRNPC NPM1
HNRNPC PSMD11
HNRNPC RAD23B
HNRNPC COX6B1
HNRNPC GAPDH
HNRNPC HSP90AB1
HNRNPC IGBP1
HNRNPC TANK
HNRNPC DDX1
HNRNPC NOLC1
HNRNPC YWHAE
HNRNPC TAF7
HNRNPC UQCRC1
HNRNPC PSMC2
HNRNPC HMGB2
HNRNPC PTMA
HNRNPC EFEMP2
HNRNPC SNRPD3
HNRNPC TOPBP1
HNRNPC AHCY
HNRNPC UFM1
HNRNPC PDHB
HNRNPC PCBP1
HNRNPC MFAP1
HNRNPC KARS
HNRNPC CBX1
HNRNPC SNRPF
HNRNPC DDX18
HNRNPC HMGN3
HNRNPC GLO1
HNRNPC QARS
HNRNPC DUT
HNRNPC RPL3
HNRNPC GNB1
HNRNPC PSMA6
HNRNPC EPS15
HNRNPC UQCRC2
HNRNPC SNRPD2
HNRNPC PSMB9
HNRNPC TOMM20
HNRNPC COX7C
HNRNPC TCP1
HNRNPC PSMC6
HNRNPC SRP19
HNRNPC PSMB4
HNRNPC SSB
HNRNPC AMD1
SF1 ELMO1
PTPN12 XRCC6
PTPN12 RHOG
PTPN12 TUBA1A
PTPN12 TRIP12
PTPN12 SEC13
PTPN12 IMMT
PTPN12 HTATSF1
PTPN12 R3HDM1
PTPN12 TOPBP1
PTPN12 E2F3
PTPN12 TOP1
PTPN12 PSMC1
PTPN12 COPB1
PTPN12 MTIF2
PTPN12 RPN1
PTPN12 ATP6AP1
PTPN12 IL10RA
PTPN12 SFRS7
PTPN12 GLUL
PTPN12 TALDO1
PTPN12 CAPG
PTPN12 AP2M1
PTPN12 GARS
PTPN12 PDXK
PTPN12 ALDOA
PTPN12 PSMD7
PTPN12 P4HB
PTPN12 RFC4
PTPN12 RASSF2
PTPN12 SQSTM1
PTPN12 ATIC
PTPN12 CASP3
PTPN12 PSMC6
AIM1 EEF1D
AIM1 SON
AIM1 LARP4B
AIM1 PFDN5
AIM1 PFN1
AIM1 PABPC4
AIM1 COMT
AIM1 RHOA
AIM1 SCAP
AIM1 ZFP36L2
AIM1 NACA
AIM1 UBXN1
AIM1 FAM120A
AIM1 MORF4L2
AIM1 HERPUD1
AIM1 HTATSF1
AIM1 CAP1
AIM1 TUBA1A
AIM1 LOC100131311
AIM1 CLTC
AIM1 EED
AIM1 PARK7
AIM1 TSN
AIM1 CTNNB1
AIM1 KLF6
AIM1 KIAA0174
AIM1 UBC
AIM1 P4HB
AIM1 FAM50A
AIM1 NUBP1
AIM1 ALDH9A1
AIM1 YWHAB
AIM1 CD81
AIM1 TNIP1
AIM1 TRIP12
AIM1 DAZAP2
AIM1 UBL4A
AIM1 NAP1L1
AIM1 GARS
AIM1 TTC3
AIM1 DPYSL2
AIM1 AP2M1
AIM1 SAFB
AIM1 YY1
AIM1 SLC9A6
AIM1 KPNB1
AIM1 GUSB
AIM1 WIPF2
AIM1 TNFAIP3
AIM1 CHERP
AIM1 ARF1
AIM1 EZR
AIM1 SHC1
AIM1 ARHGDIA
AIM1 WAPAL
AIM1 CYTH1
AIM1 PRPS2
AIM1 MSN
AIM1 HNRNPA2B1
AIM1 RPN1
AIM1 RAD23B
AIM1 LHFPL2
AIM1 USP10
AIM1 DYRK1A
AIM1 ECH1
AIM1 CAPN1
AIM1 EFR3A
AIM1 SSR2
AIM1 USP7
AIM1 SIK1
AIM1 AP3D1
AIM1 NAP1L4
AIM1 TAX1BP1
AIM1 SQSTM1
AIM1 UBXN4
AIM1 CUL3
AIM1 BRD2
AIM1 AARS
AIM1 ADAR
AIM1 PUM1
AIM1 BTN3A2
AIM1 GGA3
AIM1 RPN2
AIM1 XPC
AIM1 MPRIP
AIM1 CD164
AIM1 CBX1
AIM1 ISCU
AIM1 PI4KA
AIM1 TNFRSF1B
AIM1 LYL1
AIM1 EWSR1
PAICS PSMD14
PAICS SNRPE
PAICS SEC61B
PAICS NPM1
PAICS CCT2
PAICS H2AFZ
PAICS ATP6V1F
PAICS CYCS
PAICS GAPDH
PAICS HSPE1
PAICS PARK7
PAICS COX7B
PAICS HCCS
PAICS TOP2A
PAICS RANBP1
PAICS ATP5G3
PAICS NP
PAICS SNRPD3
PAICS CENPA
PAICS PHB
PAICS TUFM
PAICS CDK4
PAICS EBNA1BP2
PAICS PSMB1
PAICS TYMS
PAICS RPS3
PAICS KARS
PAICS MRPL12
PAICS MCM4
PAICS GLUL
PAICS CCT5
PAICS MYO5B
PAICS PRMT5
PAICS APEX1
PAICS DDOST
PAICS AIMP2
PAICS MTHFD2
PAICS SLBP
PAICS KPNA2
PAICS TKT
PAICS PSMA6
PAICS PPIA
PAICS P4HB
PAICS PRMT1
PAICS YBX1
PAICS TFRC
PAICS NME1
PAICS EIF4A3
PAICS TXN2
PAICS MRPS12
PAICS LOC1720
PAICS GLO1
PAICS CCT8
PAICS PGK1
SLA IL10RA
SLA GUSB
SLA PRKCB
AKR1B1 SNRPE
AKR1B1 UBE2A
AKR1B1 DAP3
AKR1B1 PWP1
AKR1B1 NDUFA9
AKR1B1 PRDX4
AKR1B1 APRT
AKR1B1 HNRNPA2B1
AKR1B1 PSMC1
AKR1B1 EIF3B
AKR1B1 XRCC6
AKR1B1 TCEB1
AKR1B1 RNPS1
AKR1B1 GPI
AKR1B1 TKT
AKR1B1 FDPS
AKR1B1 PSMD7
AKR1B1 PRMT1
AKR1B1 TXNRD1
AKR1B1 DDX39
AKR1B1 LBR
AKR1B1 CCT4
AKR1B1 RHOG
AKR1B1 CCND1
AKR1B1 COX5A
AKR1B1 ATP6V1F
AKR1B1 SSR2
AKR1B1 HSP90AA1
AKR1B1 EXOSC7
AKR1B1 PKM2
AKR1B1 PSMC3
AKR1B1 COPB1
AKR1B1 GTF2A2
AKR1B1 GARS
AKR1B1 CCT5
AKR1B1 PSMD9
AKR1B1 AP2M1
AKR1B1 TALDO1
AKR1B1 AIMP2
AKR1B1 ALDOA
AKR1B1 ANXA2
AKR1B1 YWHAH
AKR1B1 CSTB
AKR1B1 ARPC1B
AKR1B1 ARF1
AKR1B1 NONO
AKR1B1 VDAC1
AKR1B1 HSPE1
AKR1B1 MANF
AKR1B1 CYP1A2
AKR1B1 HRAS
AKR1B1 UBA52
AKR1B1 MIF
AKR1B1 MRPS22
AKR1B1 ARD1A
AKR1B1 RAE1
AKR1B1 UPP1
AKR1B1 DYNLL1
AKR1B1 COX5B
AKR1B1 CCT3
AKR1B1 COX8A
AKR1B1 PEBP1
AKR1B1 ALAS1
AKR1B1 ATOX1
AKR1B1 HDLBP
AKR1B1 ADRM1
AKR1B1 MTIF2
AKR1B1 SQSTM1
AKR1B1 CCT8
AKR1B1 AARS
AKR1B1 COX6A1
AKR1B1 PPP4C
AKR1B1 LGALS3
AKR1B1 ATP6V1B2
AKR1B1 PSME2
AKR1B1 ETFB
AKR1B1 RPN2
AKR1B1 GPS1
AKR1B1 UQCRC1
AKR1B1 PSMD4
AKR1B1 EFEMP2
AKR1B1 NCL
AKR1B1 ATP1B3
AKR1B1 PDHB
AKR1B1 IFNGR2
AKR1B1 SNRPF
AKR1B1 PSME1
AKR1B1 PSMA6
AKR1B1 POLR2L
AKR1B1 MYL6B
POLR2J2 ARPC1B
POLR2J2 SUMO1
POLR2J2 TMED10
POLR2J2 PHB2
POLR2J2 SSR2
POLR2J2 PSMC2
POLR2J2 POLR2F
POLR2J2 GUK1
CSRP3 CRYAA
CSRP3 RAD23A
MSN SON
MSN ARCN1
MSN LARP4B
MSN PFN1
MSN PABPC4
MSN COMT
MSN RHOA
MSN GNB1
MSN SCAP
MSN ZFP36L2
MSN NACA
MSN MAP4K1
MSN AIP
MSN DNMT1
MSN FAM120A
MSN ZFP36
MSN CHD4
MSN MYL12A
MSN IER2
MSN HNRNPA2B1
MSN DYRK1A
MSN PSMC1
MSN COL6A3
MSN EED
MSN PARK7
MSN XRCC6
MSN EGR2
MSN ANXA11
MSN PPP1R11
MSN HTRA1
MSN HADHB
MSN HNRNPU
MSN MYST3
MSN CTNNB1
MSN PMS2L3
MSN KIAA0174
MSN GPI
MSN ILF3
MSN P4HB
MSN CALM3
MSN FAM50A
MSN TBCB
MSN CLK2
MSN POLRMT
MSN SMARCA2
MSN PTPN6
MSN SFRS4
MSN RHOG
MSN FOXO1
MSN CD81
MSN IER3
MSN RBM3
MSN CYTH1
MSN PCBP1
MSN DCTN2
MSN EXOSC7
MSN CAP1
MSN DAZAP2
MSN UBL4A
MSN TSC22D1
MSN TNIP1
MSN LAMP1
MSN SNRNP70
MSN ACLY
MSN ALDH9A1
MSN COPB1
MSN RCOR1
MSN C1S
MSN NAP1L1
MSN ATP6AP1
MSN DPYSL2
MSN TAF10
MSN AP2M1
MSN HK1
MSN SAFB
MSN DGUOK
MSN PRKACA
MSN FSCN1
MSN SLC9A6
MSN UBXN4
MSN RFTN1
MSN SLC7A6
MSN HDLBP
MSN TUBA4A
MSN AP1B1
MSN GUSB
MSN WIPF2
MSN CHERP
MSN SEC24C
MSN ELF4
MSN ARF1
MSN ALDOA
MSN TUBA1A
MSN NONO
MSN SHC1
MSN ATP6V1E1
MSN FUS
MSN IK
MSN CYP1A2
MSN MAPRE1
MSN HTATSF1
MSN LGALS3BP
MSN PRPS2
MSN TOP1
MSN MRPS22
MSN COL4A2
MSN USP9X
MSN POLD4
MSN RPN1
MSN IRF2
MSN CAPNS1
MSN NCOR2
MSN LHFPL2
MSN BSG
MSN USP10
MSN U2AF1
MSN RAD23A
MSN GGA3
MSN ECH1
MSN CAPN1
MSN PDHA1
MSN SPTAN1
MSN ELMO1
MSN NUP205
MSN CD99
MSN EFR3A
MSN PRPS1
MSN SRPR
MSN SSR2
MSN GLG1
MSN AP3D1
MSN ACTN1
MSN NMI
MSN SURF1
MSN CUL3
MSN PHF15
MSN BRD2
MSN AARS
MSN ADAR
MSN PUM1
MSN RAD23B
MSN RRAGA
MSN QARS
MSN SMARCA4
MSN IGBP1
MSN ZYX
MSN ETFB
MSN IQGAP1
MSN RPN2
MSN IRF9
MSN YWHAE
MSN PPP2R2A
MSN HCFC1
MSN HUWE1
MSN EFEMP2
MSN NCL
MSN R3HDM1
MSN CPSF1
MSN MPRIP
MSN PDHB
MSN PCOLCE
MSN SARS
MSN SEPT8
MSN IFNGR2
MSN BCAP31
MSN CBX1
MSN PI4KA
MSN RNPS1
MSN PEA15
MSN PRNP
MSN TSN
MSN PSME1
MSN PAM
MSN TYK2
MSN ARHGDIB
MSN ATP6V0C
MSN DGKZ
MSN EWSR1
MSN UQCRC1
MSN SSRP1
MSN UBC
MSN MLH1
MSN HSD17B4
MSN MAP2K3
MSN TNFAIP3
MTIF2 SNRPE
MTIF2 TDG
MTIF2 CBX5
MTIF2 KIAA0226
MTIF2 TUBA1A
MTIF2 ARCN1
MTIF2 PABPC4
MTIF2 COMT
MTIF2 SMARCA2
MTIF2 NDUFA9
MTIF2 ACOT7
MTIF2 NACA
MTIF2 XPC
MTIF2 SEC13
MTIF2 IMMT
MTIF2 ADRM1
MTIF2 FAM120A
MTIF2 MORF4L2
MTIF2 GNB2L1
MTIF2 FXR1
MTIF2 HTATSF1
MTIF2 TOP2B
MTIF2 HNRNPA2B1
MTIF2 LYL1
MTIF2 DYRK1A
MTIF2 LOC100131311
MTIF2 EDC4
MTIF2 CXCR5
MTIF2 C21orf33
MTIF2 ATOX1
MTIF2 EED
MTIF2 PPP4C
MTIF2 XRCC6
MTIF2 NONO
MTIF2 IL10RA
MTIF2 TROVE2
MTIF2 GNG10
MTIF2 RNPS1
MTIF2 CKAP5
MTIF2 KIAA0174
MTIF2 CUL3
MTIF2 CAMLG
MTIF2 CDC123
MTIF2 MYO5A
MTIF2 EIF3CL
MTIF2 TCEB1
MTIF2 DDB2
MTIF2 PPP1CC
MTIF2 TXNRD1
MTIF2 RBM39
MTIF2 RFC4
MTIF2 TRAP1
MTIF2 CCT6A
MTIF2 FAM50A
MTIF2 RBM25
MTIF2 NARS
MTIF2 TBCB
MTIF2 MAP3K4
MTIF2 RRS1
MTIF2 POLRMT
MTIF2 PWP1
MTIF2 OXA1L
MTIF2 TMED10
MTIF2 USP9X
MTIF2 TNIP1
MTIF2 HSP90AA1
MTIF2 SCAP
MTIF2 COX6C
MTIF2 MMP9
MTIF2 TRIP12
MTIF2 PCBP1
MTIF2 DCTN2
MTIF2 EXOSC7
MTIF2 LBR
MTIF2 HDAC2
MTIF2 TOP2A
MTIF2 PPIB
MTIF2 UBL4A
MTIF2 AP3D1
MTIF2 HSP90AB1
MTIF2 ZNF146
MTIF2 EPRS
MTIF2 SNRNP70
MTIF2 TTC3
MTIF2 ALDH9A1
MTIF2 COPB1
MTIF2 CLK2
MTIF2 NAP1L1
MTIF2 UBTF
MTIF2 GARS
MTIF2 CAPZA1
MTIF2 KTN1
MTIF2 TCF3
MTIF2 ESD
MTIF2 TALDO1
MTIF2 CAST
MTIF2 HNRNPK
MTIF2 AP2M1
MTIF2 H3F3A
MTIF2 HK1
MTIF2 SAFB
MTIF2 BAG1
MTIF2 YY1
MTIF2 LIG1
MTIF2 GTF2E2
MTIF2 XPO1
MTIF2 PSMD6
MTIF2 KPNB1
MTIF2 MTHFS
MTIF2 BRPF1
MTIF2 RASSF2
MTIF2 RRP1B
MTIF2 PNN
MTIF2 PSMC3
MTIF2 NIPA2
MTIF2 UNG
MTIF2 IMPDH2
MTIF2 ATIC
MTIF2 SDHA
MTIF2 SEC24C
MTIF2 HSF1
MTIF2 ARF1
MTIF2 EZR
MTIF2 ATR
MTIF2 SHC1
MTIF2 HEXB
MTIF2 HERPUD1
MTIF2 VDAC1
MTIF2 SF3B2
MTIF2 HSPE1
MTIF2 FUS
MTIF2 TSG101
MTIF2 RPL4
MTIF2 METAP1
MTIF2 CARS
MTIF2 MIF
MTIF2 CYP1A2
MTIF2 PRPS2
MTIF2 TOP1
MTIF2 MRPS22
MTIF2 UCP2
MTIF2 TATDN2
MTIF2 DNAJB1
MTIF2 RRM1
MTIF2 FNTA
MTIF2 RAE1
MTIF2 RPN1
MTIF2 HTRA1
MTIF2 RBM42
MTIF2 PPIA
MTIF2 CCT3
MTIF2 COX5A
MTIF2 U2AF1
MTIF2 EIF3F
MTIF2 TFAM
MTIF2 TUBA4A
MTIF2 PSMC1
MTIF2 CLTC
MTIF2 BAT1
MTIF2 SLC25A6
MTIF2 PABPC1
MTIF2 ACAT1
MTIF2 ZNF638
MTIF2 MTA1
MTIF2 HNRNPA1
MTIF2 EFR3A
MTIF2 ARPC2
MTIF2 SUMO1
MTIF2 SSR2
MTIF2 SET
MTIF2 SIK1
MTIF2 MLH1
MTIF2 NAP1L4
MTIF2 SMARCC2
MTIF2 PEBP1
MTIF2 SQSTM1
MTIF2 DDX21
MTIF2 CCT8
MTIF2 GUSB
MTIF2 MCM3
MTIF2 ARMCX6
MTIF2 BRD2
MTIF2 AARS
MTIF2 SMC1A
MTIF2 NPM1
MTIF2 RAD23B
MTIF2 COX6B1
MTIF2 SMARCA4
MTIF2 PARK7
MTIF2 PSME2
MTIF2 IGBP1
MTIF2 ETFB
MTIF2 DDX1
MTIF2 RPN2
MTIF2 SPCS2
MTIF2 YWHAE
MTIF2 PPP2R2A
MTIF2 CTDSP2
MTIF2 UQCRC1
MTIF2 NDUFB7
MTIF2 PSMD4
MTIF2 NCL
MTIF2 ATP1B3
MTIF2 TOPBP1
MTIF2 E2F3
MTIF2 GSK3B
MTIF2 PDHB
MTIF2 ANXA11
MTIF2 AP2S1
MTIF2 BMS1
MTIF2 PSMB7
MTIF2 RHOA
MTIF2 CLTA
MTIF2 ATP5J
MTIF2 CBX1
MTIF2 HADHB
MTIF2 HNRNPU
MTIF2 PFKP
MTIF2 TSN
MTIF2 QARS
MTIF2 IRF3
MTIF2 RAD23A
MTIF2 PCMT1
MTIF2 HSP90B1
MTIF2 CAD
MTIF2 CTNNB1
MTIF2 MAPK6
MTIF2 EWSR1
MTIF2 BLVRA
MTIF2 RABGGTB
MTIF2 FEZ2
MTIF2 SRP19
MTIF2 SRP14
MTIF2 MYL6B
MTIF2 ATXN2L
MTIF2 SSB
MTIF2 PSMC6
UPP1 SNRPE
UPP1 BST2
UPP1 NCOA4
UPP1 IDH2
UPP1 IER2
UPP1 GLRX
UPP1 LOC100131311
UPP1 CLTC
UPP1 PARK7
UPP1 TROVE2
UPP1 RPL9
UPP1 HNRNPU
UPP1 KIAA0174
UPP1 ACO2
UPP1 CAMLG
UPP1 C1R
UPP1 TCEB1
UPP1 JUNB
UPP1 P4HB
UPP1 NSMAF
UPP1 TOP2B
UPP1 ITGB1
UPP1 RHOG
UPP1 DNAJB1
UPP1 COX5A
UPP1 TNIP1
UPP1 HSP90AA1
UPP1 BIRC2
UPP1 IL1R1
UPP1 NR1H3
UPP1 PPIB
UPP1 UBL4A
UPP1 GNG10
UPP1 APOC1
UPP1 GTF2A2
UPP1 NAP1L1
UPP1 ACTA2
UPP1 TALDO1
UPP1 AP2M1
UPP1 ALDOA
UPP1 NFKBIA
UPP1 CSTB
UPP1 SERPINB1
UPP1 ARPC1B
UPP1 EEF1D
UPP1 TUBA1A
UPP1 AARS
UPP1 VDAC1
UPP1 LGALS1
UPP1 METAP1
UPP1 UBA52
UPP1 UQCRB
UPP1 PSMA6
UPP1 HTRA1
UPP1 CYBA
UPP1 IER3
UPP1 PDXK
UPP1 PPP1R7
UPP1 ATOX1
UPP1 ARPC2
UPP1 FTH1
UPP1 SQSTM1
UPP1 RASSF2
UPP1 HEXB
UPP1 ACP2
UPP1 PSME2
UPP1 COX6B1
UPP1 ATP6V1B2
UPP1 LGALS3
UPP1 PPP2R2A
UPP1 PSMD4
UPP1 GLA
UPP1 RPL12
UPP1 MANF
UPP1 ISCU
UPP1 CD63
UPP1 SRI
UPP1 LYL1
UPP1 MAPK6
UPP1 UFD1L
UPP1 SSB
UPP1 COX8A
ARID3A CYP1A2
ARID3A LIMK1
ARID3A ADRM1
ARID3A ZBTB17
ARID3A FAM50A
ARID3A STIP1
ARID3A WARS
ARID3A SND1
ARID3A RBM42
ARID3A ETFB
BTN3A1 BTN2A1
BTN3A1 LAMB2
FKBP2 TDG
FKBP2 COMT
FKBP2 ACOT7
FKBP2 LIMK1
FKBP2 PRMT2
FKBP2 IER2
FKBP2 HNRNPA2B1
FKBP2 EED
FKBP2 PPP4C
FKBP2 XRCC6
FKBP2 TROVE2
FKBP2 HNRNPU
FKBP2 BLVRA
FKBP2 IDH1
FKBP2 OXA1L
FKBP2 MUM1
FKBP2 ALDH9A1
FKBP2 POLRMT
FKBP2 BOP1
FKBP2 DNAJB1
FKBP2 COX5A
FKBP2 TNIP1
FKBP2 SCAP
FKBP2 PGM1
FKBP2 PCBP1
FKBP2 PPIB
FKBP2 UBL4A
FKBP2 PSMC3
FKBP2 TBCB
FKBP2 NAP1L1
FKBP2 UBTF
FKBP2 TCF3
FKBP2 TAF10
FKBP2 CAST
FKBP2 HNRNPK
FKBP2 TALDO1
FKBP2 YY1
FKBP2 LIG1
FKBP2 AP1B1
FKBP2 CHERP
FKBP2 SEC24C
FKBP2 ELF4
FKBP2 ARF1
FKBP2 TUBA1A
FKBP2 SF3B2
FKBP2 CHMP1A
FKBP2 CYP1A2
FKBP2 METAP1
FKBP2 GALE
FKBP2 TOP1
FKBP2 PSMD11
FKBP2 PMS2L3
FKBP2 TATDN2
FKBP2 RAE1
FKBP2 HTRA1
FKBP2 CCT3
FKBP2 BARD1
FKBP2 RAD23A
FKBP2 CAPN1
FKBP2 EIF3I
FKBP2 PPP1R7
FKBP2 RARA
FKBP2 EFR3A
FKBP2 AP3D1
FKBP2 SQSTM1
FKBP2 SURF1
FKBP2 BRD2
FKBP2 AARS
FKBP2 IL10RB
FKBP2 COX6B1
FKBP2 RPN2
FKBP2 GNL2
FKBP2 YWHAE
FKBP2 IRF3
FKBP2 RABGGTB
FKBP2 PSMD4
FKBP2 EFEMP2
FKBP2 MPRIP
FKBP2 GSK3B
FKBP2 BMS1
FKBP2 TFDP1
FKBP2 ATP5D
FKBP2 C5AR1
FKBP2 LYL1
FKBP2 CXCR5
FKBP2 CAD
FKBP2 POLD4
FKBP2 EPS15
FKBP2 DGKZ
FKBP2 EWSR1
FKBP2 NDUFB7
FKBP2 MYL6B
FKBP2 ATXN2L
FKBP2 COX8A
NDUFA5 NSMAF
NDUFA5 ZNF638
NDUFA5 DDX21
TRIO C1R
TRIO UBTF
TRIO HLA-F
MAP3K11 UBTF
MAP3K11 BST2
MAP3K11 TCIRG1
MAP3K11 IRF3
MAP3K11 CHD4
MAP3K11 ARID5A
MAP3K11 EDC4
MAP3K11 BMS1
MAP3K11 SOX4
MAP3K11 ATP5D
MAP3K11 SNRNP70
MAP3K11 IL10RB
MAP3K11 SPTAN1
MAP3K11 HK1
MAP3K11 AP2S1
MAP3K11 C1R
MAP3K11 DGKZ
MAP3K11 BRPF1
MAP3K11 INPPL1
MAP3K11 LAG3
MAP3K11 MUM1
MAP3K11 POLRMT
MAP3K11 ATXN2L
MAP3K11 SDHA
YBX1 PSMD14
YBX1 PHB2
YBX1 UBE2D2
YBX1 NPM1
YBX1 PSMD8
YBX1 H2AFZ
YBX1 NDUFA4L2
YBX1 ATP6V0B
YBX1 SLC25A5
YBX1 CALM2
YBX1 RPS10
YBX1 HCCS
YBX1 TOP2A
YBX1 RANBP1
YBX1 HNRNPF
YBX1 NP
YBX1 PLK1
YBX1 AHCY
YBX1 PSMA1
YBX1 SLC25A3
YBX1 PHB
YBX1 SDHB
YBX1 KIAA0101
YBX1 SUMO2
YBX1 CCT5
YBX1 ILF2
YBX1 SDHC
YBX1 HINT1
YBX1 DAD1
YBX1 SRP9
YBX1 C1D
YBX1 LTA4H
YBX1 DDOST
YBX1 TCEA1
YBX1 APEX1
YBX1 HNRNPM
YBX1 VDAC2
YBX1 CUL1
YBX1 ATP5G3
YBX1 PSMD6
YBX1 LDHA
YBX1 EIF4A3
YBX1 PRMT1
YBX1 SUMO1
YBX1 TCP1
YBX1 TALDO1
YBX1 PSMC2
YBX1 ETF1
YBX1 MRPS12
YBX1 UQCRH
YBX1 ME2
YBX1 KDELR2
YBX1 MYO5B
YBX1 PGK1
YBX1 POLR2F
STRN3 XPO1
STRN3 SPCS2
STRN3 TTC3
STRN3 CTBS
STRN3 FNTA
STRN3 NUBP1
STRN3 MLH1
STRN3 H3F3A
STRN3 YWHAB
STRN3 TSG101
PLP2 PTGES3
GCN1L1 KIF22
GCN1L1 SMARCA2
GCN1L1 UCP2
GCN1L1 MPST
NMI KARS
NMI ARL1
NMI ARF1
NMI HDLBP
NMI DYNLL1
NMI HSP90AA1
NMI CYCS
NMI COMT
NMI PSMB9
NMI NDUFA9
NMI PSME2
NMI NONO
NMI PCBP1
NMI EXOSC7
NMI MAPRE1
NMI DDT
NMI UQCRC1
NMI CCT4
NMI NIPA2
NMI HSP90AB1
NMI RPN2
NMI TOP1
NMI PSMD11
NMI SNRPD3
NMI PDHB
NMI PSMC3
NMI HMGB2
NMI MDH1
NMI U2AF1
NMI PSMB1
NMI RPN1
NMI PARK7
NMI XRCC6
NMI CCT3
NMI KDELR2
NMI RNPS1
NMI HNRNPK
NMI CD63
NMI PSMC1
NMI PSME1
NMI HTATSF1
NMI DDX21
NMI DGUOK
NMI RAD23B
NMI PSMA6
NMI IFI27
NMI HNRNPA1
NMI TXNRD1
NMI CCT6A
NMI PDIA6
NMI PRPS1
NMI DDX39
NMI TCP1
NMI EIF4A3
NMI NARS
NMI DYNLT1
NMI PPP4C
NMI CASP4
NMI PSMC6
NMI AMD1
NMI HSPE1
CD52 RPS9
CD79B PPP2R5C
IL10RB MPP1
IL10RB HSF1
IL10RB COMT
IL10RB BST2
IL10RB LIMK1
IL10RB PRMT2
IL10RB CHD4
IL10RB DYRK1A
IL10RB LOC100131311
IL10RB EDC4
IL10RB BUD31
IL10RB PPP4C
IL10RB IL10RA
IL10RB PSMC3
IL10RB RNPS1
IL10RB JUNB
IL10RB MAN2B1
IL10RB MAP2K3
IL10RB KLF6
IL10RB CAMLG
IL10RB C1R
IL10RB DDB2
IL10RB PPP1CC
IL10RB TCIRG1
IL10RB STOM
IL10RB ALDH9A1
IL10RB NDUFA9
IL10RB CCND1
IL10RB TNIP1
IL10RB USF2
IL10RB MUM1
IL10RB NR1H3
IL10RB PPIB
IL10RB SNRNP70
IL10RB GNG10
IL10RB TBCB
IL10RB COPB1
IL10RB CKAP4
IL10RB CAST
IL10RB C2
IL10RB HNRNPK
IL10RB AP2M1
IL10RB HK1
IL10RB SAFB
IL10RB PCK2
IL10RB YY1
IL10RB LIG1
IL10RB PRDX4
IL10RB BRPF1
IL10RB INPPL1
IL10RB FAM120A
IL10RB CHERP
IL10RB SEC24C
IL10RB ARPC1B
IL10RB ARF1
IL10RB RNPEP
IL10RB SHC1
IL10RB ARID5A
IL10RB SCRIB
IL10RB MANF
IL10RB TSG101
IL10RB CYP1A2
IL10RB PRPS2
IL10RB NFE2L1
IL10RB ATP6AP1
IL10RB RBM42
IL10RB USP10
IL10RB RAD23A
IL10RB ECH1
IL10RB PSMC1
IL10RB BAT1
IL10RB PDXK
IL10RB TGIF1
IL10RB NAP1L4
IL10RB SQSTM1
IL10RB UBXN4
IL10RB GUSB
IL10RB BRD2
IL10RB ADAR
IL10RB ACP2
IL10RB PUM1
IL10RB BTN3A2
IL10RB GGA3
IL10RB TCN2
IL10RB PSME2
IL10RB RPN2
IL10RB IRF3
IL10RB E2F3
IL10RB AP2S1
IL10RB BMS1
IL10RB BCAP31
IL10RB ATP5D
IL10RB TNFRSF1B
IL10RB HSPB1
IL10RB CD63
IL10RB PSME1
IL10RB LEPROT
IL10RB HSP90B1
IL10RB ATP6V0C
IL10RB DGKZ
IL10RB STAT5A
IL10RB LAG3
IL10RB MYL6B
IL10RB ATXN2L
IL10RB TNFAIP3
SMARCA4 DNMT1
SMARCA4 MAP4K1
SMARCA4 IMMT
SMARCA4 LIMK1
SMARCA4 FARSA
SMARCA4 CHD4
SMARCA4 UQCRC1
SMARCA4 FLNA
SMARCA4 EDC4
SMARCA4 BUD31
SMARCA4 EIF3B
SMARCA4 SLC2A5
SMARCA4 HADHB
SMARCA4 HNRNPU
SMARCA4 MAN2B1
SMARCA4 MAP2K3
SMARCA4 ACO2
SMARCA4 HNRNPM
SMARCA4 GPI
SMARCA4 TKT
SMARCA4 EIF3CL
SMARCA4 P4HB
SMARCA4 FAM50A
SMARCA4 MGAT1
SMARCA4 NARS
SMARCA4 POLRMT
SMARCA4 SND1
SMARCA4 CD81
SMARCA4 TNIP1
SMARCA4 MMP9
SMARCA4 PCBP1
SMARCA4 PKM2
SMARCA4 LAMP1
SMARCA4 SNRNP70
SMARCA4 PSAP
SMARCA4 ACLY
SMARCA4 UBTF
SMARCA4 ACTA2
SMARCA4 GARS
SMARCA4 TCF3
SMARCA4 DPYSL2
SMARCA4 TALDO1
SMARCA4 HK1
SMARCA4 SAFB
SMARCA4 GANAB
SMARCA4 FSCN1
SMARCA4 ESPL1
SMARCA4 FAM120A
SMARCA4 HNRNPA1
SMARCA4 MED12
SMARCA4 SRM
SMARCA4 INPPL1
SMARCA4 AP1B1
SMARCA4 FASN
SMARCA4 RBM42
SMARCA4 ATIC
SMARCA4 POLR2A
SMARCA4 CHERP
SMARCA4 SEC24C
SMARCA4 ELF4
SMARCA4 ALDOA
SMARCA4 RNPEP
SMARCA4 NONO
SMARCA4 SHC1
SMARCA4 ARHGDIA
SMARCA4 LAMB1
SMARCA4 FUS
SMARCA4 CYP1A2
SMARCA4 PRKACA
SMARCA4 ARHGAP1
SMARCA4 TOP1
SMARCA4 COL4A2
SMARCA4 COL6A2
SMARCA4 ATP6AP1
SMARCA4 NCOR2
SMARCA4 USP10
SMARCA4 RAD23A
SMARCA4 ATP6V0C
SMARCA4 CAPN1
SMARCA4 CLTC
SMARCA4 SLC25A6
SMARCA4 PDHA1
SMARCA4 GRN
SMARCA4 SPTAN1
SMARCA4 MTA1
SMARCA4 ADRM1
SMARCA4 AP3D1
SMARCA4 NAP1L4
SMARCA4 GPNMB
SMARCA4 COL6A1
SMARCA4 SQSTM1
SMARCA4 ACTN1
SMARCA4 COL6A3
SMARCA4 AARS
SMARCA4 ADAR
SMARCA4 ACP2
SMARCA4 PUM1
SMARCA4 LGALS3BP
SMARCA4 PRKDC
SMARCA4 ZYX
SMARCA4 YY1
SMARCA4 RPN2
SMARCA4 ARHGAP4
SMARCA4 HCFC1
SMARCA4 HUWE1
SMARCA4 NDUFB7
SMARCA4 EFEMP2
SMARCA4 R3HDM1
SMARCA4 CPSF1
SMARCA4 GSK3B
SMARCA4 KNTC1
SMARCA4 GOT2
SMARCA4 CLTA
SMARCA4 ATP5D
SMARCA4 RNPS1
SMARCA4 HSPB1
SMARCA4 TYK2
SMARCA4 SMARCC2
SMARCA4 CAD
SMARCA4 IDH3G
SMARCA4 TUBA4A
SMARCA4 BSG
SMARCA4 RABGGTB
SMARCA4 ATXN2L
COX7A2 KARS
COX7A2 RPS9
COX7A2 LAGE3
COX7A2 SURF1
COX7A2 ARHGDIB
COX7A2 ATP5G3
COX7A2 MORF4L2
COX7A2 MYL12A
COX7A2 C1QBP
COX7A2 TUBA4A
COX7A2 DYNLT1
COX7A2 PSMA6
COX7A2 PSMB4
COX7A2 VDAC2
COX7A2 SNRPD2
COX7A2 APOC1
COX7A2 RPL10A
COX7A2 AMD1
COX7A2 ATP5C1
PSMD4 RPL8
PSMD4 SEC13
PSMD4 RARS
PSMD4 APRT
PSMD4 HNRNPA2B1
PSMD4 EIF3B
PSMD4 XRCC6
PSMD4 TROVE2
PSMD4 TSN
PSMD4 RNPS1
PSMD4 EMG1
PSMD4 EIF3CL
PSMD4 EEF2
PSMD4 DNAJA1
PSMD4 PPP1CC
PSMD4 TXNRD1
PSMD4 FDFT1
PSMD4 TRAP1
PSMD4 CCT4
PSMD4 TBCB
PSMD4 DYNLL1
PSMD4 ACAT1
PSMD4 HAX1
PSMD4 UBL4A
PSMD4 COX7B
PSMD4 HSP90AB1
PSMD4 RABEPK
PSMD4 MCM6
PSMD4 PSMC3
PSMD4 RPS27
PSMD4 TALDO1
PSMD4 EIF4A3
PSMD4 MTHFS
PSMD4 GUSB
PSMD4 NONO
PSMD4 SF3B2
PSMD4 PSMB9
PSMD4 MANF
PSMD4 GPX4
PSMD4 DGUOK
PSMD4 FXR1
PSMD4 PRKACA
PSMD4 MIF
PSMD4 TOP1
PSMD4 PSMD11
PSMD4 ATF4
PSMD4 RAE1
PSMD4 RPN1
PSMD4 LOC100131311
PSMD4 DDT
PSMD4 SET
PSMD4 RBBP7
PSMD4 SQSTM1
PSMD4 CUL3
PSMD4 ATP5C1
PSMD4 AARS
PSMD4 RAD23B
PSMD4 DDX1
PSMD4 GNL2
PSMD4 PPP2R2A
PSMD4 RABGGTB
PSMD4 EFEMP2
PSMD4 NCL
PSMD4 CASP3
PSMD4 SERPINB1
PSMD4 BMS1
PSMD4 IFNGR2
PSMD4 IMPDH2
PSMD4 KARS
PSMD4 TNFRSF1B
PSMD4 PSME1
PSMD4 SRP19
PSMD4 PSMB4
PSMD4 PSMC6
PSMD4 SNRPE
PSMD4 SNRPD3
PSMD4 DAP3
PSMD4 PEA15
PSMD4 PWP1
PSMD4 UBXN1
PSMD4 MORF4L2
PSMD4 ATP5J
PSMD4 USP14
PSMD4 PPP4C
PSMD4 TCEB1
PSMD4 SNRPA1
PSMD4 POLR2L
PSMD4 ACO2
PSMD4 CDC123
PSMD4 GPI
PSMD4 P4HB
PSMD4 RHOG
PSMD4 ATP6V1F
PSMD4 UBB
PSMD4 GNG10
PSMD4 ACLY
PSMD4 NAP1L1
PSMD4 GARS
PSMD4 CCT5
PSMD4 SOD2
PSMD4 ALDOA
PSMD4 XPO1
PSMD4 MFAP1
PSMD4 ARF1
PSMD4 METAP1
PSMD4 UBA52
PSMD4 TAF9
PSMD4 TATDN2
PSMD4 ARD1A
PSMD4 PSMB1
PSMD4 RPS3
PSMD4 COX5B
PSMD4 BARD1
PSMD4 SLC25A6
PSMD4 COX17
PSMD4 CCT6A
PSMD4 ESD
PSMD4 ATP5O
PSMD4 LAGE3
PSMD4 COX6A1
PSMD4 LGALS3
PSMD4 RPN2
PSMD4 UFM1
PSMD4 NDUFB7
PSMD4 TOPBP1
PSMD4 BCAP31
PSMD4 CBX1
PSMD4 ISCU
PSMD4 COPS6
PSMD4 PPIB
PSMD4 CAD
PSMD4 SNRPD2
PSMD4 MPP1
PSMD4 COMT
PSMD4 NDUFA9
PSMD4 ACOT7
PSMD4 NACA
PSMD4 TSG101
PSMD4 IMMT
PSMD4 PSMD6
PSMD4 IRAK1
PSMD4 PSMC1
PSMD4 CLTC
PSMD4 C21orf33
PSMD4 PEBP1
PSMD4 HADHB
PSMD4 CAMLG
PSMD4 ILF3
PSMD4 CKAP5
PSMD4 PRMT1
PSMD4 NARS
PSMD4 TMED10
PSMD4 COX5A
PSMD4 HSP90AA1
PSMD4 TRIP12
PSMD4 SRP14
PSMD4 DCTN2
PSMD4 EXOSC7
PSMD4 NR1H3
PSMD4 ACTA2
PSMD4 TAF10
PSMD4 HNRNPK
PSMD4 AP2M1
PSMD4 H3F3A
PSMD4 AIMP2
PSMD4 UCHL3
PSMD4 HNRNPA1
PSMD4 CSTB
PSMD4 CCNF
PSMD4 C11orf58
PSMD4 ATIC
PSMD4 COX6C
PSMD4 EEF1D
PSMD4 EIF2S2
PSMD4 ATR
PSMD4 FNTA
PSMD4 VDAC1
PSMD4 ATP6V1E1
PSMD4 MRPS22
PSMD4 KIF11
PSMD4 MRPL12
PSMD4 RPL18
PSMD4 U2AF1
PSMD4 GLUL
PSMD4 ECH1
PSMD4 PABPC1
PSMD4 PPP1R7
PSMD4 ATOX1
PSMD4 SUMO1
PSMD4 SSR2
PSMD4 MLH1
PSMD4 CKS1B
PSMD4 UBXN4
PSMD4 MCM3
PSMD4 SNRPG
PSMD4 MRPL23
PSMD4 DDX21
PSMD4 COX6B1
PSMD4 ATP6V1B2
PSMD4 YWHAE
PSMD4 E2F3
PSMD4 AP2S1
PSMD4 CTSH
PSMD4 COMMD1
PSMD4 C16orf35
PSMD4 LYL1
PSMD4 QARS
PSMD4 PSMA6
PSMD4 PIM1
PSMD4 SAA1
PSMD4 COPS5
PSMD4 HTATSF1
PSMD4 BUD31
PSMD4 EED
PSMD4 PARK7
PSMD4 TUFM
PSMD4 CLIC1
PSMD4 CTNNB1
PSMD4 BLVRA
PSMD4 VDAC2
PSMD4 TKT
PSMD4 FDPS
PSMD4 COX7C
PSMD4 RPL38
PSMD4 LBR
PSMD4 CCND1
PSMD4 TNIP1
PSMD4 ETF1
PSMD4 FABP5L7
PSMD4 SNRPC
PSMD4 HDAC2
PSMD4 PSMD7
PSMD4 TOP2A
PSMD4 RPL6
PSMD4 EPRS
PSMD4 TOMM20
PSMD4 COPB1
PSMD4 GTF2A2
PSMD4 CAPZA1
PSMD4 PSMD9
PSMD4 BAG1
PSMD4 YY1
PSMD4 ANXA2
PSMD4 YWHAH
PSMD4 RRP1B
PSMD4 TXN2
PSMD4 UQCRH
PSMD4 TUBA1A
PSMD4 SHC1
PSMD4 GLUD1
PSMD4 CYCS
PSMD4 AIMP1
PSMD4 HSPE1
PSMD4 DTYMK
PSMD4 MAPRE1
PSMD4 CARS
PSMD4 RRM1
PSMD4 CCT3
PSMD4 VBP1
PSMD4 EIF3F
PSMD4 RAD23A
PSMD4 TFAM
PSMD4 EWSR1
PSMD4 EIF3I
PSMD4 MTHFD2
PSMD4 ADRM1
PSMD4 ARPC2
PSMD4 NME1
PSMD4 SIK1
PSMD4 NAP1L4
PSMD4 H2AFX
PSMD4 SURF1
PSMD4 CCT8
PSMD4 HEXB
PSMD4 GAPDH
PSMD4 PSME2
PSMD4 IGBP1
PSMD4 UQCRC1
PSMD4 HMGB2
PSMD4 ATP1B3
PSMD4 PDHB
PSMD4 PCBP1
PSMD4 GTF2E1
PSMD4 PSMB7
PSMD4 ATP5D
PSMD4 SNRPF
PSMD4 CD63
PSMD4 PCMT1
PSMD4 UFD1L
PSMD4 CORO1A
PSMD4 MYL6B
PSMD4 SSB
PSMD4 COX8A
AHCY PSMD14
AHCY EIF2S2
AHCY NPM1
AHCY PSMD8
AHCY H2AFZ
AHCY CYCS
AHCY ETF1
AHCY SLC25A5
AHCY HCCS
AHCY TOP2A
AHCY RANBP1
AHCY ATP5G3
AHCY PLK1
AHCY RARS
AHCY HSD17B4
AHCY KIAA0101
AHCY ILF2
AHCY PRMT5
AHCY VDAC2
AHCY PDIA6
AHCY TCP1
PDHB PFN1
PDHB RHOA
PDHB AIP
PDHB FAM120A
PDHB RARS
PDHB CDC16
PDHB FXR1
PDHB HNRNPA2B1
PDHB EIF3B
PDHB XRCC6
PDHB TSN
PDHB RNPS1
PDHB UBC
PDHB HNRNPM
PDHB EMG1
PDHB EIF3CL
PDHB DNAJA1
PDHB PPP1CC
PDHB TXNRD1
PDHB TRAP1
PDHB CCT4
PDHB TBCB
PDHB DYNLL1
PDHB ACAT1
PDHB HAX1
PDHB DAZAP2
PDHB UBL4A
PDHB MCM6
PDHB PSMC3
PDHB TTC3
PDHB TALDO1
PDHB EIF4A3
PDHB RASSF2
PDHB LRBA
PDHB GUSB
PDHB NONO
PDHB SF3B2
PDHB PSMB9
PDHB MANF
PDHB APRT
PDHB MIF
PDHB PRPS2
PDHB TOP1
PDHB PSMD11
PDHB ATF4
PDHB CAP1
PDHB RAE1
PDHB RPN1
PDHB RAD23B
PDHB TUBA4A
PDHB LOC100131311
PDHB NUP205
PDHB POLD2
PDHB DDT
PDHB SET
PDHB TAX1BP1
PDHB SQSTM1
PDHB CUL3
PDHB ATP5C1
PDHB AARS
PDHB PRKDC
PDHB ETFB
PDHB DDX1
PDHB PPP2R2A
PDHB EFEMP2
PDHB NCL
PDHB GOT2
PDHB IFNGR2
PDHB KARS
PDHB PSME1
PDHB UBE2I
PDHB SRP19
PDHB HSD17B4
PDHB PSMB4
PDHB SNRPE
PDHB SNRPD3
PDHB PEA15
PDHB PABPC4
PDHB PRDX4
PDHB PRMT2
PDHB MORF4L2
PDHB ATP5J
PDHB USP14
PDHB DYRK1A
PDHB PPP4C
PDHB SNRPA1
PDHB C1QBP
PDHB POLR2L
PDHB ACO2
PDHB CDC123
PDHB CBFB
PDHB DDX39
PDHB RPA2
PDHB UBB
PDHB CHMP1A
PDHB GNG10
PDHB ACLY
PDHB NAP1L1
PDHB GARS
PDHB CCT5
PDHB RPL36AL
PDHB ALDOA
PDHB PPIA
PDHB XPO1
PDHB MFAP1
PDHB ARF1
PDHB MCM5
PDHB RPIA
PDHB METAP1
PDHB NIPA2
PDHB UBA52
PDHB TAF9
PDHB TUFM
PDHB DNAJB1
PDHB ARD1A
PDHB PSMB1
PDHB COX5B
PDHB USP10
PDHB BARD1
PDHB UQCRC2
PDHB COX17
PDHB CCT6A
PDHB USP7
PDHB ESD
PDHB ATP5O
PDHB LAGE3
PDHB COX6A1
PDHB RPN2
PDHB SPCS2
PDHB TOPBP1
PDHB POLR2F
PDHB BCAP31
PDHB CBX1
PDHB GNB1
PDHB PPIB
PDHB MAPK6
PDHB EWSR1
PDHB SMAD2
PDHB PSMC6
PDHB SON
PDHB UBE2A
PDHB COMT
PDHB NDUFA9
PDHB NACA
PDHB IMMT
PDHB PSMD6
PDHB DECR1
PDHB PSMC1
PDHB CLTC
PDHB C21orf33
PDHB HADHB
PDHB TCEB1
PDHB CKAP5
PDHB PRMT1
PDHB TOP2B
PDHB OXA1L
PDHB CALM3
PDHB NARS
PDHB ALDH9A1
PDHB YWHAB
PDHB PWP1
PDHB TMED10
PDHB COX5A
PDHB HSP90AA1
PDHB TRIP12
PDHB PCBP1
PDHB DCTN2
PDHB EXOSC7
PDHB LBR
PDHB LAMP1
PDHB SNRNP70
PDHB NFKB1
PDHB TAF10
PDHB HNRNPK
PDHB AP2M1
PDHB H3F3A
PDHB DDX21
PDHB UCHL3
PDHB HNRNPA1
PDHB C11orf58
PDHB RBM42
PDHB ATIC
PDHB COX6C
PDHB EIF2S2
PDHB ATR
PDHB FNTA
PDHB VDAC1
PDHB FUS
PDHB CAPZA1
PDHB HTATSF1
PDHB RALY
PDHB ATP6V1E1
PDHB MRPS22
PDHB SRP72
PDHB HARS
PDHB U2AF1
PDHB ECH1
PDHB PPP1R7
PDHB ATOX1
PDHB HDLBP
PDHB EFR3A
PDHB SUMO1
PDHB SSR2
PDHB MLH1
PDHB MCM3
PDHB LOC96610
PDHB PUM1
PDHB MRPL23
PDHB COX6B1
PDHB YWHAE
PDHB TAF7
PDHB AP2S1
PDHB CTSH
PDHB COMMD1
PDHB QARS
PDHB HSP90B1
PDHB ARHGDIB
PDHB PSMA6
PDHB PIM1
PDHB XRCC5
PDHB ARCN1
PDHB COPS5
PDHB STXBP3
PDHB RHEB
PDHB NASP
PDHB EED
PDHB PARK7
PDHB IL10RA
PDHB CLIC1
PDHB HNRNPU
PDHB CTNNB1
PDHB KIAA0174
PDHB VDAC2
PDHB FDPS
PDHB PSMD7
PDHB COX7C
PDHB RPL38
PDHB RBM25
PDHB RPS6
PDHB ETF1
PDHB NUBP1
PDHB TOP2A
PDHB RPL6
PDHB TNIP1
PDHB EPRS
PDHB SRP14
PDHB COPB1
PDHB GTF2A2
PDHB PSMD9
PDHB BAG1
PDHB YY1
PDHB ZNHIT3
PDHB YWHAH
PDHB RRP1B
PDHB IMPDH2
PDHB TUBA1A
PDHB SHC1
PDHB GLUD1
PDHB CYCS
PDHB AIMP1
PDHB HSPE1
PDHB TSG101
PDHB NOLC1
PDHB MAPRE1
PDHB RRM1
PDHB CCT3
PDHB VBP1
PDHB EIF3F
PDHB RAD23A
PDHB TFAM
PDHB ATP6V1F
PDHB MDH1
PDHB SNRPD2
PDHB MOBKL1B
PDHB PEBP1
PDHB ADRM1
PDHB ARPC2
PDHB NAP1L4
PDHB SURF1
PDHB CCT8
PDHB ARMCX6
PDHB BRD2
PDHB CAPNS1
PDHB STIP1
PDHB PSME2
PDHB IGBP1
PDHB IQGAP1
PDHB UQCRC1
PDHB PTMA
PDHB ATP1B3
PDHB RPL12
PDHB MYD88
PDHB PSMB7
PDHB SNRPF
PDHB PPT1
PDHB DUT
PDHB KPNB1
PDHB UFD1L
PDHB GRSF1
PDHB MYL6B
PDHB SSB
PDHB HNRNPH1
PDHB COX8A
KNTC1 FAM120A
KNTC1 CHD4
KNTC1 HNRNPA2B1
KNTC1 EDC4
KNTC1 GINS1
KNTC1 EIF3B
KNTC1 HNRNPU
KNTC1 EIF3CL
KNTC1 CKAP5
KNTC1 TRAP1
KNTC1 CCT6A
KNTC1 NARS
KNTC1 POLRMT
KNTC1 SND1
KNTC1 CNP
KNTC1 EZH2
KNTC1 DCTN2
KNTC1 EXOSC7
KNTC1 PTOV1
KNTC1 MCM6
KNTC1 ACLY
KNTC1 GARS
KNTC1 CCT5
KNTC1 SPTAN1
KNTC1 SAFB
KNTC1 PRKACA
KNTC1 LIG1
KNTC1 ESPL1
KNTC1 KPNB1
KNTC1 MED12
KNTC1 SRM
KNTC1 INPPL1
KNTC1 UNG
KNTC1 RBM42
KNTC1 SDHA
KNTC1 CHERP
KNTC1 NONO
KNTC1 NOLC1
KNTC1 TOP1
KNTC1 RRM1
KNTC1 RAE1
KNTC1 USP10
KNTC1 U2AF1
KNTC1 RAD23A
KNTC1 KPNA2
KNTC1 PABPC1
KNTC1 HNRNPA1
KNTC1 ADRM1
KNTC1 DDX11
KNTC1 AP3D1
KNTC1 RASSF2
KNTC1 MCM3
KNTC1 SMC1A
KNTC1 LOC96610
KNTC1 PUM1
KNTC1 STIP1
KNTC1 PRKDC
KNTC1 DDX1
KNTC1 RPN2
KNTC1 HCFC1
KNTC1 XPC
KNTC1 PLCG2
KNTC1 GOT2
KNTC1 MCM2
KNTC1 CLTA
KNTC1 CBX1
KNTC1 PFKP
KNTC1 STMN1
KNTC1 TYK2
KNTC1 CAD
KNTC1 EWSR1
DEK ST6GAL1
DEK GDI2
DEK ARHGDIB
DEK EIF4A2
DEK RAB1A
DEK CALM2
DEK RPA1
DEK PCBP2
DEK TDGF1
DEK TFDP1
DEK PTGES3
DEK SFRS3
DEK ADSS
DEK TMED9
DEK YY1
DEK LIPA
DEK P4HB
DEK IDH1
DEK UBE2D3
DEK PRKAR1A
DEK MATR3
MPI DNMT1
MPI COMT
MPI SMARCA2
MPI ACOT7
MPI XPC
MPI MAP4K1
MPI SEC13
MPI LIMK1
MPI CHD4
MPI APRT
MPI PSMC1
MPI EDC4
MPI EIF3B
MPI ATR
MPI IL10RA
MPI PSMC3
MPI HADHB
MPI RNPS1
MPI YY1
MPI EIF3CL
MPI CKAP5
MPI FAM50A
MPI MGAT1
MPI NARS
MPI MAP3K4
MPI POLRMT
MPI SND1
MPI CLTA
MPI RHOA
MPI CNP
MPI CD81
MPI TNIP1
MPI HSP90AA1
MPI USF2
MPI PCBP1
MPI COL1A1
MPI EPRS
MPI SNRNP70
MPI COPB1
MPI SOD2
MPI CAST
MPI HNRNPK
MPI AP2M1
MPI HK1
MPI SAFB
MPI KPNB1
MPI RBM42
MPI ATIC
MPI CHERP
MPI SEC24C
MPI HCK
MPI ARF1
MPI RNPEP
MPI SHC1
MPI VDAC1
MPI UCP2
MPI NONO
MPI FUS
MPI CYP1A2
MPI PRKACA
MPI CARS
MPI RALY
MPI PRPS2
MPI TOP1
MPI MRPS22
MPI MAZ
MPI USP10
MPI GLUL
MPI RAD23A
MPI ECH1
MPI PDHA1
MPI HDLBP
MPI ADRM1
MPI AP3D1
MPI NAP1L4
MPI SQSTM1
MPI DDX21
MPI GUSB
MPI CSK
MPI SMC1A
MPI PPP4C
MPI RAD23B
MPI WARS
MPI ATP6V1B2
MPI PSME2
MPI ETFB
MPI DDX1
MPI RPN2
MPI ARHGAP4
MPI IRF3
MPI IDH3G
MPI R3HDM1
MPI CPSF1
MPI HSPA1A
MPI GSK3B
MPI ANXA11
MPI AP2S1
MPI MBOAT7
MPI BCAP31
MPI ARHGAP1
MPI HSPB1
MPI PFKP
MPI LYL1
MPI QARS
MPI HSP90B1
MPI ATP6V0C
MPI EWSR1
MPI MYL6B
RGR CCT5
RGR SND1
RGR CPSF1
RGR RAD23A
RGR POLD2
C5AR1 CYP1B1
C5AR1 TUBA1A
C5AR1 CD81
C5AR1 NCOR2
C5AR1 RPN2
C5AR1 COL1A1
C5AR1 COL4A2
C5AR1 PCOLCE
C5AR1 FLNA
C5AR1 EDC4
C5AR1 APOE
C5AR1 GRN
C5AR1 C1S
C5AR1 HTRA1
C5AR1 TALDO1
C5AR1 ATXN2L
C5AR1 MAN2B1
C5AR1 ACTN1
C5AR1 COL6A2
C5AR1 BAT3
C5AR1 DOCK2
C5AR1 FTH1
C5AR1 ALDH9A1
C5AR1 SQSTM1
C5AR1 COL6A3
C5AR1 CHERP
C5AR1 TYK2
CD63 TIMP2
CD63 PABPC4
CD63 ACOT7
CD63 NACA
CD63 MPP1
CD63 PRMT2
CD63 LOC100131311
CD63 CLTC
CD63 BUD31
CD63 IRF1
CD63 PSAP
CD63 MAN2B1
CD63 KIAA0174
CD63 CAPG
CD63 IL15RA
CD63 JUNB
CD63 PPP1CC
CD63 DNAJA1
CD63 STOM
CD63 TMSB10
CD63 TOMM20
CD63 TMED10
CD63 DNAJB1
CD63 CCND1
CD63 NR1H3
CD63 TSC22D1
CD63 GNG10
CD63 MAPKAPK3
CD63 TALDO1
CD63 SOD2
CD63 AP2M1
CD63 AIF1
CD63 NFKBIA
CD63 RRS1
CD63 BCL2A1
CD63 DYNLT1
CD63 ARPC1B
CD63 PCK2
CD63 ARF1
CD63 NSMAF
CD63 METAP1
CD63 CARS
CD63 UBA52
CD63 MYO5A
CD63 MRPS22
CD63 MAPK6
CD63 CD7
CD63 RPN1
CD63 GLUL
CD63 NPC2
CD63 PDXK
CD63 COX17
CD63 MNDA
CD63 LDHA
CD63 ATOX1
CD63 HDLBP
CD63 SSR2
CD63 FTH1
CD63 SQSTM1
CD63 DDX21
CD63 HEXB
CD63 LGALS3
CD63 COX6B1
CD63 ATP6V1B2
CD63 PSME2
CD63 PPP2R2A
CD63 LST1
CD63 IFI30
CD63 SERPINB1
CD63 APOE
CD63 IFITM1
CD63 HADHB
CD63 TNFRSF1B
CD63 PPT1
CD63 PSME1
CD63 GPX1
CD63 HSP90B1
CD63 PSMA6
CD63 ATP6V0C
CD63 IFI27
CD63 AMD1
DUT SNRPE
DUT PIM1
DUT UBE2A
DUT H2AFZ
DUT PWP1
DUT NDUFA9
DUT NACA
DUT TSG101
DUT YY1
DUT FXR1
DUT RARS
DUT CCNG1
DUT COX7C
DUT HNRNPA2B1
DUT PSMC1
DUT NASP
DUT GINS1
DUT RPL12
DUT EED
DUT PARK7
DUT XRCC6
DUT TSN
DUT SNRPA1
DUT C1QBP
DUT ARCN1
DUT CDC123
DUT CDK4
DUT PSMB7
DUT PPP1CC
DUT TXNRD1
DUT LBR
DUT NARS
DUT EZH2
DUT HSP90AA1
DUT TRIP12
DUT SRP14
DUT EXOSC7
DUT PPIB
DUT UBL4A
DUT RPL6
DUT H2AFX
DUT PSMC3
DUT GNG10
DUT COPB1
DUT GTF2A2
DUT GARS
DUT CAPZA1
DUT TCEB1
DUT CCT5
DUT HNRNPK
DUT H3F3A
DUT BAG1
DUT PPIA
DUT XPO1
DUT ITGAE
DUT EIF4A3
DUT APRT
DUT MTHFS
DUT RASSF2
DUT PSIP1
DUT CUL3
DUT LOC1720
DUT COX6C
DUT NONO
DUT CYCS
DUT AIMP1
DUT HSPE1
DUT MANF
DUT DTYMK
DUT ATP5J
DUT RPL4
DUT METAP1
DUT NIPA2
DUT PRPS2
DUT TAF9
DUT MRPS22
DUT RRM1
DUT EBNA1BP2
DUT RPN1
DUT ZNF131
DUT U2AF1
DUT VBP1
DUT TOP1
DUT DAD1
DUT TFAM
DUT TUBA4A
DUT KPNA2
DUT MTHFD2
DUT NUP205
DUT CCT6A
DUT ARPC2
DUT SUMO1
DUT NME1
DUT RBBP7
DUT CCT8
DUT ESD
DUT ATP5O
DUT COX6A1
DUT SNRPG
DUT NPM1
DUT RAD23B
DUT COX6B1
DUT PRKDC
DUT DDX1
DUT PCBP1
DUT GNL2
DUT YWHAE
DUT UQCRC1
DUT HMGB2
DUT NCL
DUT ATP1B3
DUT CENPA
DUT PSMC6
DUT UQCRH
DUT SNRPF
DUT QARS
DUT HSP90B1
DUT MAPK6
DUT UQCRC2
DUT SNRPD2
DUT SMAD2
DUT TANK
DUT SRP19
DUT PPP4C
DUT GLO1
DUT SSB
RPL3 ODC1
RPL3 NPM1
RPL3 RPL8
RPL3 SRP9
RPL3 RPS10
RPL3 MAPRE1
RPL3 RPL6
RPL3 RPS28
RPL3 CCNG1
RPL3 RPS7
RPL3 RPS9
RPL3 RPL9
RPL3 RPL18
RPL3 RHOH
RPL3 VBP1
RPL3 RPL10A
RPL3 EPS15
RPL3 EEF2
RPL3 RPL11
RPL3 SSR2
RPL3 RPS6
RPL3 UQCRB
RPL3 ESD
RPL3 ATP5O
CXCR5 BRD2
CXCR5 AARS
CXCR5 HSF1
CXCR5 MPP1
CXCR5 PPP4C
CXCR5 EZR
CXCR5 TNIP1
CXCR5 COX6B1
CXCR5 PRKDC
CXCR5 LBR
CXCR5 CHMP1A
CXCR5 DDX1
CXCR5 RPN2
CXCR5 TSG101
CXCR5 IRF3
CXCR5 METAP1
CXCR5 HARS
CXCR5 R3HDM1
CXCR5 CUL3
CXCR5 MPRIP
CXCR5 RB1CC1
CXCR5 HNRNPA2B1
CXCR5 EPRS
CXCR5 TATDN2
CXCR5 ACLY
CXCR5 BMS1
CXCR5 CKAP4
CXCR5 PARK7
CXCR5 PSMC3
CXCR5 BARD1
CXCR5 HNRNPU
CXCR5 LYL1
CXCR5 LOC100131311
CXCR5 QARS
CXCR5 BAT1
CXCR5 YY1
CXCR5 EIF3CL
CXCR5 HNRNPA1
CXCR5 MTHFS
CXCR5 RAE1
CXCR5 RASSF2
CXCR5 RRP1B
CXCR5 SET
CXCR5 WIPF2
CXCR5 SDHA
SMARCC2 BRD2
SMARCC2 ADAR
SMARCC2 PTK2B
SMARCC2 AP1B1
SMARCC2 GGA3
SMARCC2 SMARCA2
SMARCC2 MUM1
SMARCC2 RPN2
SMARCC2 RNPEP
SMARCC2 IRF3
SMARCC2 CHD4
SMARCC2 IRF7
SMARCC2 MYST3
SMARCC2 ANXA11
SMARCC2 AP3D1
SMARCC2 GUSBP1
SMARCC2 KIAA0226
SMARCC2 IL10RA
SMARCC2 SNRNP70
SMARCC2 HARS
SMARCC2 TCF3
SMARCC2 HSPB1
SMARCC2 DYRK1A
SMARCC2 C16orf35
SMARCC2 MBOAT7
SMARCC2 MAP2K3
SMARCC2 ATXN2L
SMARCC2 AP2S1
SMARCC2 HK1
SMARCC2 SAFB
SMARCC2 YY1
SMARCC2 EIF3CL
SMARCC2 SPTAN1
SMARCC2 POLR2A
SMARCC2 KPNB1
SMARCC2 DOCK2
SMARCC2 FAM50A
SMARCC2 TCIRG1
SMARCC2 MAP3K4
SMARCC2 POLRMT
SMARCC2 WIPF2
SMARCC2 SDHA
SMARCC2 CHERP
SMARCC2 SEC24C
SMARCC2 GUSB
RB1CC1 BRD2
RB1CC1 FEZ2
RB1CC1 SUMO1
RB1CC1 CCT6A
RB1CC1 FOXO1
RB1CC1 LOC728844
RB1CC1 FNTA
RB1CC1 ADD3
RB1CC1 TDG
RB1CC1 COMT
RB1CC1 PCBP1
RB1CC1 NACA
RB1CC1 HDAC2
RB1CC1 TSG101
RB1CC1 CD46
RB1CC1 PPP2R2A
RB1CC1 YY1
RB1CC1 PRPS2
RB1CC1 ATP5J
RB1CC1 SERPINB1
RB1CC1 RPL12
RB1CC1 TATDN2
RB1CC1 KTN1
RB1CC1 LOC100131311
RB1CC1 COPB1
RB1CC1 NAP1L1
RB1CC1 CBX1
RB1CC1 SPCS2
RB1CC1 RPL9
RB1CC1 SLC9A6
RB1CC1 HNRNPU
RB1CC1 KIAA0174
RB1CC1 HNRNPK
RB1CC1 H3F3A
RB1CC1 EEF1D
RB1CC1 PSMA6
RB1CC1 TCEB1
RB1CC1 ZNF638
RB1CC1 SURF1
RB1CC1 EFR3A
RB1CC1 TOP2B
RB1CC1 QARS
RB1CC1 LBR
RB1CC1 TANK
RB1CC1 TROVE2
RB1CC1 TAX1BP1
RB1CC1 UBXN4
RB1CC1 CUL3
NCK1 AMD1
NCK1 LIPA
NCK1 P4HB
NCK1 EIF4A2
NCK1 PTGES3
NCK1 UBE2D3
NCK1 RAB1A
NCK1 ADSS
NCK1 CALM2
NCK1 ME2
NCK1 MATR3
NCK1 TMED9
NCK1 SFRS3
NCK1 IDH1
NCK1 ARHGDIB
NCK1 TMED10
NCK1 ARPC4
TPM1 TAGLN
TPM1 ACTA2
TPM1 HTRA1
TPM1 SPARC
TPM1 TAX1BP3
TPM1 COL3A1
TPM1 LUM
TPM1 NR3C1
TPM1 PMP22
ANKRD36B CBLB
ANKRD36B BRD2
ANKRD36B MFSD10
ANKRD36B RCOR1
ANKRD36B PKN2
ANKRD36B YY1
ANKRD36B ZNF146
ANKRD36B PPP3CA
ANKRD36B DYRK1A
ANKRD36B GUSBP1
ANKRD36B RBM6
ANKRD36B NFATC3
ANKRD36B CAMLG
ANKRD36B LEPROT
ANKRD36B CYTH1
ANKRD36B ZNF638
ANKRD36B KDM5A
ANKRD36B HNRNPA1
ANKRD36B GLG1
ANKRD36B MARCH6
ANKRD36B CLK2
ANKRD36B TNFAIP3
AMD1 PSMD14
AMD1 RPN1
AMD1 C11orf58
AMD1 FNTA
AMD1 GLUD1
AMD1 PTGES3
AMD1 TOPBP1
AMD1 SSR1
AMD1 CYCS
AMD1 COPS5
AMD1 ETF1
AMD1 NAMPT
AMD1 RANBP1
AMD1 EIF2S2
AMD1 HMGN3
AMD1 RAB1A
AMD1 MORF4L2
AMD1 RARS
AMD1 PSMA1
AMD1 CDC16
AMD1 DECR1
AMD1 SDHB
AMD1 HNRNPH1
AMD1 CD164
AMD1 MAN2A1
AMD1 KARS
AMD1 TSN
AMD1 PPT1
AMD1 VBP1
AMD1 GNG10
AMD1 DDOST
AMD1 HNRNPF
AMD1 PRMT5
AMD1 CD53
AMD1 VDAC2
AMD1 DNMT1
AMD1 SSB
AMD1 DNAJA1
AMD1 PSMD6
AMD1 CD47
AMD1 PDIA6
AMD1 SUMO1
AMD1 TCP1
AMD1 PSMC6
AMD1 AKT1
AMD1 PSMC2
AMD1 AKR1A1
AMD1 DYNLT1
AMD1 MRPS12
AMD1 RBBP7
AMD1 IK
AMD1 CCT8
AMD1 GUK1
SEC61B PIM1
SEC61B H2AFZ
SEC61B NDUFA4L2
SEC61B SNRPC
SEC61B SLC25A5
SEC61B CKS2
SEC61B PSMA1
SEC61B CKS1B
SEC61B EBNA1BP2
SEC61B ILF2
SEC61B CDKN3
SEC61B CDC2
SEC61B CDK4
SEC61B FDPS
SEC61B SNRPD2
SEC61B PRMT1
SEC61B TFRC
SEC61B BCL2A1
SEC61B MRPS12
KIAA0182 ZFP36L2
UBE2D2 EIF2S2
UBE2D2 HMGN2
UBE2D2 TRA2A
UBE2D2 SLC25A5
UBE2D2 GDI2
UBE2D2 YWHAZ
UBE2D2 AIP
UBE2D2 PTGES3
UBE2D2 IGBP1
UBE2D2 SLC25A3
UBE2D2 PHB
UBE2D2 RPL8
UBE2D2 TFDP1
UBE2D2 ILF2
UBE2D2 RPL18
UBE2D2 PSMD8
UBE2D2 C1D
UBE2D2 SFRS3
UBE2D2 DDOST
UBE2D2 RANBP1
UBE2D2 BCL7B
UBE2D2 ARHGDIB
UBE2D2 PCBP2
UBE2D2 CKAP5
UBE2D2 UBE2I
UBE2D2 CD47
UBE2D2 PRMT1
UBE2D2 CBFB
UBE2D2 DDX39
UBE2D2 GTF2A2
UBE2D2 SDHC
UBE2D2 RBBP7
UBE2D2 MRPL49
RHOA SON
RHOA LARP4B
RHOA PFN1
RHOA PABPC4
RHOA COMT
RHOA SMARCA2
RHOA ZFP36L2
RHOA NACA
RHOA UBXN1
RHOA DNMT1
RHOA FAM120A
RHOA HNRNPA2B1
RHOA DYRK1A
RHOA LOC100131311
RHOA PARK7
RHOA XRCC6
RHOA PPP1R11
RHOA RNPS1
RHOA KIAA0174
RHOA UBC
RHOA EIF3CL
RHOA ILF3
RHOA OXA1L
RHOA CALM3
RHOA RBM25
RHOA NARS
RHOA ALDH9A1
RHOA MAP3K4
RHOA POLRMT
RHOA SFRS4
RHOA FOXO1
RHOA USF2
RHOA NUBP1
RHOA ATP2B1
RHOA DCTN2
RHOA DAZAP2
RHOA SNX17
RHOA UBL4A
RHOA LAMP1
RHOA SNRNP70
RHOA POLR2L
RHOA TBCB
RHOA COPB1
RHOA CLK2
RHOA UBTF
RHOA DPYSL2
RHOA TALDO1
RHOA HNRNPK
RHOA AP2M1
RHOA SAFB
RHOA AIP
RHOA CYTH1
RHOA HNRNPA1
RHOA RRP1B
RHOA PSME1
RHOA TNFAIP3
RHOA SEC24C
RHOA ARF1
RHOA GNB1
RHOA SHC1
RHOA SF3B2
RHOA MAPRE1
RHOA ATP6V1E1
RHOA TSG101
RHOA CAPZA1
RHOA SLC7A6
RHOA PRPS2
RHOA CAP1
RHOA CAPNS1
RHOA USP10
RHOA RAD23A
RHOA ECH1
RHOA COX8A
RHOA BAT1
RHOA EWSR1
RHOA HDLBP
RHOA DDT
RHOA USP7
RHOA MLH1
RHOA SURF1
RHOA ARMCX6
RHOA RAD23B
RHOA GGA3
RHOA COX6B1
RHOA RPN2
RHOA IRF3
RHOA UQCRC1
RHOA EFEMP2
RHOA R3HDM1
RHOA TOPBP1
RHOA MPRIP
RHOA MYST3
RHOA SARS
RHOA BMS1
RHOA GOT2
RHOA IFNGR2
RHOA CBX1
RHOA PI4KA
RHOA TOP2A
RHOA AP3D1
RHOA QARS
RHOA PPP2R2A
RHOA IRF2
RHOA UFD1L
RHOA TRIM26
RHOA PNN
RHOA CAPN1
ITPR1 EIF4G2
ITPR1 BRD2
ITPR1 MYST3
ITPR1 SON
ITPR1 FNTA
ITPR1 SMARCA2
ITPR1 DAZAP2
ITPR1 CIRBP
ITPR1 DYRK1A
ITPR1 IRF9
ITPR1 TTC3
ITPR1 CD27
ITPR1 GOLGB1
ITPR1 HNRNPH1
ITPR1 PRKCB
ITPR1 PPP2R5C
ITPR1 USP7
ITPR1 TAX1BP1
ITPR1 WIPF2
ITPR1 EDEM1
ITPR1 SURF1
CALM2 PSMD14
CALM2 RAB1A
CALM2 POLR2K
CALM2 TMED10
CALM2 UQCRB
CALM2 PSMD8
CALM2 SSR1
CALM2 ATP6V0B
CALM2 GDI2
CALM2 TRA2A
CALM2 ATP5G3
CALM2 EIF4A2
CALM2 PHB2
CALM2 PLEK
CALM2 ME2
CALM2 TM9SF2
CALM2 SFRS3
CALM2 MATR3
CALM2 SUMO2
CALM2 TFDP1
CALM2 ACTB
CALM2 PABPC1
CALM2 HDAC1
CALM2 PTGES3
CALM2 PPT1
CALM2 RHOH
CALM2 RPA1
CALM2 DDOST
CALM2 TCEA1
CALM2 YWHAZ
CALM2 ARHGDIB
CALM2 MOBKL1B
CALM2 WTAP
CALM2 SNRNP27
CALM2 PCBP2
CALM2 EIF2S2
CALM2 CUL1
CALM2 CBFB
CALM2 SUMO1
CALM2 UBE2D3
CALM2 E2F5
CALM2 PRKAR1A
CALM2 SDHC
CALM2 IDH1
PIK3R1 KDM5A
PIK3R1 BRD2
PIK3R1 PUM1
PIK3R1 PNRC1
PIK3R1 DYRK1A
S100A11 HEXB
S100A11 CSTB
S100A11 ALAS1
S100A11 ATP6V1B2
S100A11 LGALS3
S100A11 SLC1A3
S100A11 IFI30
S100A11 PSAP
S100A11 APOE
S100A11 CHI3L1
S100A11 PPT1
S100A11 GLUL
S100A11 SOD2
S100A11 CAPG
S100A11 GSN
S100A11 ANXA2
S100A11 P4HB
S100A11 JUNB
S100A11 TXN
S100A11 SPARC
S100A11 ASAH1
S100A11 GPNMB
AIP PFN1
AIP NDUFA9
AIP SLC25A3
AIP UBXN1
AIP PSMD6
AIP PRDX3
AIP CDC16
AIP RPS6KA1
AIP DECR1
AIP IRAK1
AIP RPL8
AIP PCBP2
AIP EED
AIP XRCC6
AIP NONO
AIP TSN
AIP CLIC1
AIP POLR2L
AIP HNRNPM
AIP VDAC2
AIP CDC123
AIP EIF3CL
AIP FDPS
AIP TUFM
AIP PPP1CC
AIP RPL38
AIP CBFB
AIP CALM3
AIP AIMP1
AIP RPS6
AIP NARS
AIP PABPC4
AIP TBCB
AIP YWHAB
AIP RPA2
AIP TMED10
AIP DDX39
AIP DYNLL1
AIP ATP6V1F
AIP UBB
AIP NUBP1
AIP HAX1
AIP DCTN2
AIP IMMT
AIP DAZAP2
AIP HSP90AB1
AIP TLK1
AIP NFKB1
AIP GTF2A2
AIP TAF10
AIP PSMD9
AIP AP2M1
AIP TRA2A
AIP BAG1
AIP HRAS
AIP XPO1
AIP CUL1
AIP EIF4A3
AIP PSME1
AIP PSMC2
AIP GNB1
AIP RPL19
AIP ARF1
AIP RNPEP
AIP ATR
AIP FNTA
AIP RPL36AL
AIP MANF
AIP GPX4
AIP TSG101
AIP MAPRE1
AIP RPL4
AIP RALY
AIP PCCB
AIP ATP6V1E1
AIP ARD1A
AIP RPS3
AIP RPN1
AIP ATP6AP1
AIP SPCS2
AIP ATOX1
AIP VBP1
AIP EIF3F
AIP COX8A
AIP CLTC
AIP MOBKL1B
AIP NUP205
AIP DDT
AIP ILF3
AIP SSR2
AIP AKT1
AIP RBBP7
AIP IK
AIP SURF1
AIP CCT8
AIP CUL3
AIP ATP5C1
AIP ARMCX6
AIP COX6A1
AIP PARK7
AIP CAPNS1
AIP COX6B1
AIP STIP1
AIP IGBP1
AIP SRP14
AIP UQCRC1
AIP RPS19
AIP HMGB2
AIP PTMA
AIP EFEMP2
AIP NCL
AIP SARS
AIP IFNGR2
AIP CBX1
AIP ISCU
AIP QARS
AIP COPS6
AIP ARHGDIB
AIP UQCRC2
AIP EWSR1
AIP SF3B2
AIP SMAD2
AIP CORO1A
AIP SSB
AIP CAPN1
MYL12A VAMP7
MYL12A SON
MYL12A ARCN1
MYL12A LARP4B
MYL12A PEA15
MYL12A COPS5
MYL12A COMT
MYL12A UBXN1
MYL12A DNMT1
MYL12A FAM120A
MYL12A CIRBP
MYL12A MORF4L2
MYL12A HERPUD1
MYL12A ATP5J
MYL12A DECR1
MYL12A RHEB
MYL12A OXA1L
MYL12A CAP1
MYL12A DYRK1A
MYL12A LOC100131311
MYL12A CLTC
MYL12A EED
MYL12A PARK7
MYL12A LOC728844
MYL12A IL10RA
MYL12A MYST3
MYL12A TSN
MYL12A SHC1
MYL12A HADHB
MYL12A ECH1
MYL12A KIAA0174
MYL12A CAMLG
MYL12A VDAC2
MYL12A YY1
MYL12A P4HB
MYL12A TCEB1
MYL12A PPP1CC
MYL12A RPL38
MYL12A TOP2B
MYL12A CBFB
MYL12A FDFT1
MYL12A TMSB10
MYL12A ALDH9A1
MYL12A PRNP
MYL12A EFEMP2
MYL12A ITGB1
MYL12A UQCRB
MYL12A USP9X
MYL12A DYNLL1
MYL12A RPA2
MYL12A RBM3
MYL12A SRP9
MYL12A PGM1
MYL12A TRIP12
MYL12A PCBP1
MYL12A NACA
MYL12A DAZAP2
MYL12A PPIB
MYL12A UBL4A
MYL12A NCOA4
MYL12A ZNF146
MYL12A TSC22D1
MYL12A GNG10
MYL12A TBCB
MYL12A COPB1
MYL12A DAD1
MYL12A HNRNPK
MYL12A AP2M1
MYL12A PRDX3
MYL12A UCHL3
MYL12A ZNHIT3
MYL12A SLC9A6
MYL12A UBXN4
MYL12A RRP1B
MYL12A MFAP1
MYL12A EIF4G2
MYL12A EEF1D
MYL12A TUBA1A
MYL12A ATR
MYL12A FNTA
MYL12A GLUD1
MYL12A NSMAF
MYL12A AIMP1
MYL12A WAPAL
MYL12A HNRNPA2B1
MYL12A TSG101
MYL12A CAPZA1
MYL12A CD46
MYL12A MAPRE1
MYL12A PHF3
MYL12A TMED10
MYL12A METAP1
MYL12A NIPA2
MYL12A ATP6V1E1
MYL12A TOP1
MYL12A DNAJB1
MYL12A MDH1
MYL12A RPN1
MYL12A CD81
MYL12A LHFPL2
MYL12A TFAM
MYL12A NPC2
MYL12A ATF4
MYL12A XPO1
MYL12A BAT1
MYL12A COX17
MYL12A ADRM1
MYL12A SSR2
MYL12A USP7
MYL12A MLH1
MYL12A TAX1BP1
MYL12A SQSTM1
MYL12A BIRC2
MYL12A SURF1
MYL12A CUL3
MYL12A BRD2
MYL12A COX6A1
MYL12A RRAGA
MYL12A IQGAP1
MYL12A TNIP1
MYL12A SPCS2
MYL12A GNL2
MYL12A PPP2R2A
MYL12A CAT
MYL12A ARL1
MYL12A TOPBP1
MYL12A DYNLT1
MYL12A CD164
MYL12A COX5B
MYL12A IFNGR2
MYL12A ISCU
MYL12A PPT1
MYL12A PSME1
MYL12A GNB1
MYL12A ELF1
MYL12A SSR4
MYL12A EPS15
MYL12A UQCRC2
MYL12A TOMM20
MYL12A RPL36AL
MYL12A RAP1A
MYL12A TANK
MYL12A SRP19
MYL12A PSMB4
MYL12A SSB
MYL12A PSMC6
MYL12A COX8A
RPS6KA1 RPN1
RPS6KA1 DNAJB1
RPS6KA1 TNIP1
RPS6KA1 PFN1
RPS6KA1 STIP1
RPS6KA1 EED
RPS6KA1 PPP2R2A
RPS6KA1 PSMD6
RPS6KA1 CASP3
RPS6KA1 TOPBP1
RPS6KA1 CDC20
RPS6KA1 CAP1
RPS6KA1 SARS
RPS6KA1 KARS
RPS6KA1 PARK7
RPS6KA1 GARS
RPS6KA1 SPCS2
RPS6KA1 ECH1
RPS6KA1 CALM3
RPS6KA1 UBC
RPS6KA1 IRF3
RPS6KA1 BAT1
RPS6KA1 ARHGDIB
RPS6KA1 EIF3CL
RPS6KA1 DNAJA1
RPS6KA1 UQCRC2
RPS6KA1 FUCA1
RPS6KA1 DDX39
RPS6KA1 SMG7
RPS6KA1 AP1B1
RPS6KA1 EFEMP2
HNRNPA2B1 SEC13
HNRNPA2B1 FAM120A
HNRNPA2B1 CDC16
HNRNPA2B1 FXR1
HNRNPA2B1 EIF3B
HNRNPA2B1 XRCC6
HNRNPA2B1 TROVE2
HNRNPA2B1 TSN
HNRNPA2B1 RNPS1
HNRNPA2B1 UBC
HNRNPA2B1 EMG1
HNRNPA2B1 EIF3CL
HNRNPA2B1 DNAJA1
HNRNPA2B1 PPP1CC
HNRNPA2B1 TXNRD1
HNRNPA2B1 TRAP1
HNRNPA2B1 CCT4
HNRNPA2B1 TBCB
HNRNPA2B1 POLRMT
HNRNPA2B1 ACAT1
HNRNPA2B1 DAZAP2
HNRNPA2B1 PPIB
HNRNPA2B1 UBL4A
HNRNPA2B1 HSP90AB1
HNRNPA2B1 MCM6
HNRNPA2B1 PSMC3
HNRNPA2B1 TTC3
HNRNPA2B1 TALDO1
HNRNPA2B1 LIG1
HNRNPA2B1 GTF2E2
HNRNPA2B1 EIF4A3
HNRNPA2B1 RASSF2
HNRNPA2B1 GUSB
HNRNPA2B1 NONO
HNRNPA2B1 MANF
HNRNPA2B1 MIF
HNRNPA2B1 LOC96610
HNRNPA2B1 PRPS2
HNRNPA2B1 TOP1
HNRNPA2B1 PSMD11
HNRNPA2B1 RAE1
HNRNPA2B1 RPN1
HNRNPA2B1 LHFPL2
HNRNPA2B1 TUBA4A
HNRNPA2B1 LOC100131311
HNRNPA2B1 KPNA2
HNRNPA2B1 NUP205
HNRNPA2B1 POLD2
HNRNPA2B1 SET
HNRNPA2B1 AP3D1
HNRNPA2B1 RBBP7
HNRNPA2B1 CUL3
HNRNPA2B1 ATP5C1
HNRNPA2B1 AARS
HNRNPA2B1 RAD23B
HNRNPA2B1 PRKDC
HNRNPA2B1 ETFB
HNRNPA2B1 DDX1
HNRNPA2B1 GNL2
HNRNPA2B1 PPP2R2A
HNRNPA2B1 EFEMP2
HNRNPA2B1 XPC
HNRNPA2B1 BMS1
HNRNPA2B1 GOT2
HNRNPA2B1 KARS
HNRNPA2B1 PSME1
HNRNPA2B1 UQCRC2
HNRNPA2B1 TANK
HNRNPA2B1 SRP19
HNRNPA2B1 PSMB4
HNRNPA2B1 ATXN2L
HNRNPA2B1 PSMC6
HNRNPA2B1 NCL
HNRNPA2B1 DAP3
HNRNPA2B1 PABPC4
HNRNPA2B1 PWP1
HNRNPA2B1 MORF4L2
HNRNPA2B1 ATP5J
HNRNPA2B1 PPP4C
HNRNPA2B1 C1QBP
HNRNPA2B1 CDC123
HNRNPA2B1 P4HB
HNRNPA2B1 DDX39
HNRNPA2B1 SND1
HNRNPA2B1 CNP
HNRNPA2B1 RPA2
HNRNPA2B1 CHMP1A
HNRNPA2B1 ACLY
HNRNPA2B1 NAP1L1
HNRNPA2B1 GARS
HNRNPA2B1 CCT5
HNRNPA2B1 PPIA
HNRNPA2B1 XPO1
HNRNPA2B1 METAP1
HNRNPA2B1 MFAP1
HNRNPA2B1 WIPF2
HNRNPA2B1 SEC24C
HNRNPA2B1 ODC1
HNRNPA2B1 ARF1
HNRNPA2B1 MCM5
HNRNPA2B1 RPL4
HNRNPA2B1 TAF9
HNRNPA2B1 NIPA2
HNRNPA2B1 MYO5A
HNRNPA2B1 TATDN2
HNRNPA2B1 DNAJB1
HNRNPA2B1 PSMB1
HNRNPA2B1 SPCS2
HNRNPA2B1 USP10
HNRNPA2B1 BARD1
HNRNPA2B1 CCT6A
HNRNPA2B1 USP7
HNRNPA2B1 DDX21
HNRNPA2B1 ESD
HNRNPA2B1 RPN2
HNRNPA2B1 TOPBP1
HNRNPA2B1 CBX1
HNRNPA2B1 PFKP
HNRNPA2B1 HMGN3
HNRNPA2B1 GNB1
HNRNPA2B1 CAD
HNRNPA2B1 MAPK6
HNRNPA2B1 IRF2
HNRNPA2B1 EWSR1
HNRNPA2B1 DNMT1
HNRNPA2B1 SON
HNRNPA2B1 UBE2A
HNRNPA2B1 COMT
HNRNPA2B1 SMARCA2
HNRNPA2B1 NDUFA9
HNRNPA2B1 NACA
HNRNPA2B1 IMMT
HNRNPA2B1 PSMD6
HNRNPA2B1 GNB2L1
HNRNPA2B1 ZNF131
HNRNPA2B1 DECR1
HNRNPA2B1 PSMC1
HNRNPA2B1 CLTC
HNRNPA2B1 C21orf33
HNRNPA2B1 GINS1
HNRNPA2B1 HADHB
HNRNPA2B1 TCEB1
HNRNPA2B1 CKAP5
HNRNPA2B1 OXA1L
HNRNPA2B1 FAM50A
HNRNPA2B1 NARS
HNRNPA2B1 ALDH9A1
HNRNPA2B1 CLK2
HNRNPA2B1 YWHAB
HNRNPA2B1 UQCRB
HNRNPA2B1 USP9X
HNRNPA2B1 COX5A
HNRNPA2B1 HSP90AA1
HNRNPA2B1 TRIP12
HNRNPA2B1 PCBP1
HNRNPA2B1 DCTN2
HNRNPA2B1 EXOSC7
HNRNPA2B1 ZNF146
HNRNPA2B1 TLK1
HNRNPA2B1 SNRNP70
HNRNPA2B1 DPYSL2
HNRNPA2B1 TAF10
HNRNPA2B1 HNRNPK
HNRNPA2B1 AP2M1
HNRNPA2B1 SAFB
HNRNPA2B1 UCHL3
HNRNPA2B1 HNRNPA1
HNRNPA2B1 CCNF
HNRNPA2B1 RBM42
HNRNPA2B1 ATIC
HNRNPA2B1 COX6C
HNRNPA2B1 EIF4G2
HNRNPA2B1 HSF1
HNRNPA2B1 EZR
HNRNPA2B1 AIMP2
HNRNPA2B1 FNTA
HNRNPA2B1 VDAC1
HNRNPA2B1 FUS
HNRNPA2B1 CAPZA1
HNRNPA2B1 MRPS22
HNRNPA2B1 CHAF1A
HNRNPA2B1 RPL18
HNRNPA2B1 U2AF1
HNRNPA2B1 GLUL
HNRNPA2B1 ECH1
HNRNPA2B1 EDC4
HNRNPA2B1 BAT1
HNRNPA2B1 PDHA1
HNRNPA2B1 PABPC1
HNRNPA2B1 KPNB1
HNRNPA2B1 HDLBP
HNRNPA2B1 EFR3A
HNRNPA2B1 SUMO1
HNRNPA2B1 BTG3
HNRNPA2B1 MLH1
HNRNPA2B1 UBXN4
HNRNPA2B1 MCM3
HNRNPA2B1 NPM1
HNRNPA2B1 PUM1
HNRNPA2B1 COX6B1
HNRNPA2B1 YWHAE
HNRNPA2B1 TAF7
HNRNPA2B1 R3HDM1
HNRNPA2B1 E2F3
HNRNPA2B1 MPRIP
HNRNPA2B1 AP2S1
HNRNPA2B1 STMN1
HNRNPA2B1 QARS
HNRNPA2B1 ARHGDIB
HNRNPA2B1 EPS15
HNRNPA2B1 PIM1
HNRNPA2B1 ARCN1
HNRNPA2B1 COPS5
HNRNPA2B1 CHD4
HNRNPA2B1 HTATSF1
HNRNPA2B1 NASP
HNRNPA2B1 EED
HNRNPA2B1 PARK7
HNRNPA2B1 ATR
HNRNPA2B1 IL10RA
HNRNPA2B1 CLIC1
HNRNPA2B1 HNRNPU
HNRNPA2B1 CTNNB1
HNRNPA2B1 KIAA0174
HNRNPA2B1 VDAC2
HNRNPA2B1 CDK4
HNRNPA2B1 COX7C
HNRNPA2B1 RFC4
HNRNPA2B1 RBM25
HNRNPA2B1 MAP3K4
HNRNPA2B1 EZH2
HNRNPA2B1 TNIP1
HNRNPA2B1 LBR
HNRNPA2B1 TOP2A
HNRNPA2B1 RPL6
HNRNPA2B1 EPRS
HNRNPA2B1 COPB1
HNRNPA2B1 GTF2A2
HNRNPA2B1 CAST
HNRNPA2B1 BAG1
HNRNPA2B1 YY1
HNRNPA2B1 ESPL1
HNRNPA2B1 YWHAH
HNRNPA2B1 RRP1B
HNRNPA2B1 UNG
HNRNPA2B1 IMPDH2
HNRNPA2B1 SDHA
HNRNPA2B1 TUBA1A
HNRNPA2B1 SHC1
HNRNPA2B1 CYCS
HNRNPA2B1 AIMP1
HNRNPA2B1 HSPE1
HNRNPA2B1 TSG101
HNRNPA2B1 NOLC1
HNRNPA2B1 MAPRE1
HNRNPA2B1 RRM1
HNRNPA2B1 CCT3
HNRNPA2B1 EIF3F
HNRNPA2B1 RAD23A
HNRNPA2B1 EIF3I
HNRNPA2B1 ADRM1
HNRNPA2B1 ARPC2
HNRNPA2B1 NME1
HNRNPA2B1 NAP1L4
HNRNPA2B1 CCT8
HNRNPA2B1 BRD2
HNRNPA2B1 SMC1A
HNRNPA2B1 STIP1
HNRNPA2B1 PSME2
HNRNPA2B1 IGBP1
HNRNPA2B1 SNRPD3
HNRNPA2B1 UQCRC1
HNRNPA2B1 PTMA
HNRNPA2B1 HARS
HNRNPA2B1 ATP1B3
HNRNPA2B1 CENPA
HNRNPA2B1 MYD88
HNRNPA2B1 PSMB7
HNRNPA2B1 MCM2
HNRNPA2B1 CLTA
HNRNPA2B1 ATP5D
HNRNPA2B1 PCMT1
HNRNPA2B1 MYL6B
HNRNPA2B1 SSB
EIF3B MPP1
EIF3B DAP3
EIF3B COMT
EIF3B NDUFA9
EIF3B ACOT7
EIF3B HNRNPA1
EIF3B IMMT
EIF3B FAM120A
EIF3B FXR1
EIF3B CHD4
EIF3B ATP5J
EIF3B USP14
EIF3B PSMC1
EIF3B EDC4
EIF3B C21orf33
EIF3B GINS1
EIF3B PPP4C
EIF3B XRCC6
EIF3B SLC2A5
EIF3B RNPS1
EIF3B POLR2L
EIF3B UBC
EIF3B MYBL2
EIF3B EMG1
EIF3B YY1
EIF3B EIF3CL
EIF3B TCEB1
EIF3B CKAP5
EIF3B P4HB
EIF3B PRKACA
EIF3B CYCS
EIF3B RFC4
EIF3B TRAP1
EIF3B CCT6A
EIF3B FAM50A
EIF3B MGAT1
EIF3B NARS
EIF3B POLRMT
EIF3B SND1
EIF3B GOT2
EIF3B BOP1
EIF3B CNP
EIF3B SRPR
EIF3B COX5A
EIF3B TNIP1
EIF3B HSP90AA1
EIF3B FABP5L7
EIF3B DCTN2
EIF3B EXOSC7
EIF3B HDAC2
EIF3B UBL4A
EIF3B HSP90AB1
EIF3B MCM6
EIF3B EPRS
EIF3B PSMC3
EIF3B ACLY
EIF3B TSG101
EIF3B EIF3I
EIF3B UBTF
EIF3B GARS
EIF3B DPYSL2
EIF3B CCT5
EIF3B CAST
EIF3B AP2M1
EIF3B HK1
EIF3B AIMP2
EIF3B ALDOA
EIF3B LIG1
EIF3B ESPL1
EIF3B PDHX
EIF3B KPNB1
EIF3B RRP1B
EIF3B CCNF
EIF3B UNG
EIF3B IMPDH2
EIF3B ATIC
EIF3B SDHA
EIF3B PCMT1
EIF3B ARF1
EIF3B NONO
EIF3B SHC1
EIF3B MCM5
EIF3B VDAC1
EIF3B ARHGDIA
EIF3B HSPE1
EIF3B DTYMK
EIF3B TOP1
EIF3B MIF
EIF3B PCCB
EIF3B PRPS2
EIF3B MYO5A
EIF3B MRPS22
EIF3B RRM1
EIF3B CHAF1A
EIF3B RAE1
EIF3B HARS
EIF3B CCT3
EIF3B USP10
EIF3B U2AF1
EIF3B R3HDM1
EIF3B RAD23A
EIF3B TFAM
EIF3B MFAP1
EIF3B CLTC
EIF3B FDFT1
EIF3B KPNA2
EIF3B PDHA1
EIF3B PABPC1
EIF3B ATOX1
EIF3B ADRM1
EIF3B POLD2
EIF3B DDT
EIF3B NME1
EIF3B AP3D1
EIF3B SQSTM1
EIF3B CCT8
EIF3B ESD
EIF3B MCM3
EIF3B AARS
EIF3B SMC1A
EIF3B LOC96610
EIF3B PUM1
EIF3B RAD23B
EIF3B DDX21
EIF3B STIP1
EIF3B PRKDC
EIF3B PSME2
EIF3B ETFB
EIF3B DDX1
EIF3B RPN2
EIF3B SAFB
EIF3B IRF3
EIF3B UQCRC1
EIF3B NCL
EIF3B ATP1B3
EIF3B TOPBP1
EIF3B E2F3
EIF3B GSK3B
EIF3B BMS1
EIF3B PSMB7
EIF3B MCM2
EIF3B CLTA
EIF3B ATP5D
EIF3B QARS
EIF3B RBM42
EIF3B HSP90B1
EIF3B CAD
EIF3B COPS6
EIF3B EWSR1
EIF3B MLH1
EIF3B HSD17B4
IRF9 EIF4G2
IRF9 HLA-A
IRF9 CAPNS1
IRF9 ZFP36
IRF9 CALM3
IRF9 CST3
IRF9 SERINC3
TCFL5 GALE
RNPS1 PFN1
RNPS1 FAM120A
RNPS1 RARS
RNPS1 CDC16
RNPS1 FXR1
RNPS1 XRCC6
RNPS1 UBC
RNPS1 HNRNPM
RNPS1 EMG1
RNPS1 EIF3CL
RNPS1 PPP1CC
RNPS1 HDLBP
RNPS1 TXNRD1
RNPS1 FDFT1
RNPS1 TRAP1
RNPS1 MGAT1
RNPS1 TBCB
RNPS1 POLRMT
RNPS1 ITGB1
RNPS1 DYNLL1
RNPS1 PGM1
RNPS1 DAZAP2
RNPS1 PPIB
RNPS1 UBL4A
RNPS1 HSP90AB1
RNPS1 MCM6
RNPS1 PSMC3
RNPS1 KTN1
RNPS1 TALDO1
RNPS1 GTF2E2
RNPS1 EIF4A3
RNPS1 AP1B1
RNPS1 GUSB
RNPS1 CHERP
RNPS1 NONO
RNPS1 HERPUD1
RNPS1 SF3B2
RNPS1 MANF
RNPS1 APRT
RNPS1 PRKACA
RNPS1 MIF
RNPS1 PRPS2
RNPS1 TOP1
RNPS1 PSMD11
RNPS1 RAE1
RNPS1 RPN1
RNPS1 RAD23B
RNPS1 LOC100131311
RNPS1 KPNA2
RNPS1 POLD2
RNPS1 DDT
RNPS1 SET
RNPS1 AP3D1
RNPS1 RBBP7
RNPS1 CUL3
RNPS1 ATP5C1
RNPS1 AARS
RNPS1 PRKDC
RNPS1 ETFB
RNPS1 DDX1
RNPS1 GNL2
RNPS1 IRF3
RNPS1 BSG
RNPS1 RABGGTB
RNPS1 EFEMP2
RNPS1 SNRPD3
RNPS1 CASP3
RNPS1 ANXA11
RNPS1 BMS1
RNPS1 GOT2
RNPS1 IFNGR2
RNPS1 KARS
RNPS1 TSN
RNPS1 CSNK1E
RNPS1 PPP2R2A
RNPS1 HCFC1
RNPS1 UQCRC2
RNPS1 SRP19
RNPS1 ATXN2L
RNPS1 NCL
RNPS1 PABPC4
RNPS1 PWP1
RNPS1 UBXN1
RNPS1 ATP5J
RNPS1 USP14
RNPS1 DYRK1A
RNPS1 EDC4
RNPS1 PPP4C
RNPS1 USP9X
RNPS1 TCEB1
RNPS1 SNRPA1
RNPS1 MAP2K3
RNPS1 POLR2L
RNPS1 CDC123
RNPS1 GPI
RNPS1 P4HB
RNPS1 DDX39
RNPS1 AIMP1
RNPS1 NUBP1
RNPS1 SND1
RNPS1 HSPE1
RNPS1 CNP
RNPS1 CD81
RNPS1 UBB
RNPS1 GNG10
RNPS1 ACLY
RNPS1 DTYMK
RNPS1 GARS
RNPS1 CCT5
RNPS1 PNN
RNPS1 ALDOA
RNPS1 AIMP2
RNPS1 PPIA
RNPS1 XPO1
RNPS1 PSME1
RNPS1 MFAP1
RNPS1 WIPF2
RNPS1 SEC24C
RNPS1 ARF1
RNPS1 MCM5
RNPS1 METAP1
RNPS1 NIPA2
RNPS1 MYO5A
RNPS1 TATDN2
RNPS1 DNAJB1
RNPS1 COX5B
RNPS1 USP10
RNPS1 BARD1
RNPS1 PRMT5
RNPS1 UBE2I
RNPS1 CCT6A
RNPS1 DDX21
RNPS1 ESD
RNPS1 COX6A1
RNPS1 RPN2
RNPS1 SPCS2
RNPS1 HNRNPF
RNPS1 LEPROT
RNPS1 NDUFB7
RNPS1 TOPBP1
RNPS1 BCAP31
RNPS1 CBX1
RNPS1 PFKP
RNPS1 GNB1
RNPS1 CAD
RNPS1 SNRPD2
RNPS1 SSRP1
RNPS1 SMAD2
RNPS1 MPP1
RNPS1 DNMT1
RNPS1 SON
RNPS1 TDG
RNPS1 COMT
RNPS1 SMARCA2
RNPS1 NDUFA9
RNPS1 ACOT7
RNPS1 NACA
RNPS1 IMMT
RNPS1 PSMD6
RNPS1 FARSA
RNPS1 PSMC1
RNPS1 CLTC
RNPS1 C21orf33
RNPS1 GINS1
RNPS1 ATOX1
RNPS1 EIF3I
RNPS1 HADHB
RNPS1 CAMLG
RNPS1 ABL1
RNPS1 ILF3
RNPS1 CKAP5
RNPS1 FAM50A
RNPS1 NARS
RNPS1 ALDH9A1
RNPS1 COX5A
RNPS1 HSP90AA1
RNPS1 PCBP1
RNPS1 DCTN2
RNPS1 EXOSC7
RNPS1 CAPN1
RNPS1 ZNF146
RNPS1 SNRNP70
RNPS1 DPYSL2
RNPS1 HNRNPK
RNPS1 AP2M1
RNPS1 H3F3A
RNPS1 HK1
RNPS1 SAFB
RNPS1 PDHX
RNPS1 HNRNPA1
RNPS1 RBM42
RNPS1 ATIC
RNPS1 COX6C
RNPS1 EZR
RNPS1 ATR
RNPS1 VDAC1
RNPS1 FUS
RNPS1 CAPZA1
RNPS1 RALY
RNPS1 ATP6V1E1
RNPS1 MRPS22
RNPS1 FOXO1
RNPS1 HARS
RNPS1 U2AF1
RNPS1 ECH1
RNPS1 COX8A
RNPS1 BAT1
RNPS1 PABPC1
RNPS1 KPNB1
RNPS1 EFR3A
RNPS1 SUMO1
RNPS1 MLH1
RNPS1 UBXN4
RNPS1 MCM3
RNPS1 FEZ2
RNPS1 LOC96610
RNPS1 PUM1
RNPS1 MRPL23
RNPS1 COX6B1
RNPS1 YWHAE
RNPS1 EBP
RNPS1 R3HDM1
RNPS1 E2F3
RNPS1 AP2S1
RNPS1 STMN1
RNPS1 QARS
RNPS1 HSP90B1
RNPS1 ARHGDIB
RNPS1 PIM1
RNPS1 ARCN1
RNPS1 CHD4
RNPS1 HTATSF1
RNPS1 NASP
RNPS1 EED
RNPS1 PARK7
RNPS1 IL10RA
RNPS1 TUFM
RNPS1 HNRNPU
RNPS1 CTNNB1
RNPS1 KIAA0174
RNPS1 CDK4
RNPS1 FDPS
RNPS1 COX7C
RNPS1 RFC4
RNPS1 LBR
RNPS1 PMS2L5
RNPS1 MAP3K4
RNPS1 SFRS4
RNPS1 EZH2
RNPS1 TNIP1
RNPS1 USF2
RNPS1 RBM25
RNPS1 PSMD7
RNPS1 PTOV1
RNPS1 EPRS
RNPS1 SRP14
RNPS1 UBTF
RNPS1 CAST
RNPS1 BAG1
RNPS1 YY1
RNPS1 MMD
RNPS1 YWHAH
RNPS1 RRP1B
RNPS1 UNG
RNPS1 IMPDH2
RNPS1 KDELR2
RNPS1 SDHA
RNPS1 TUBA1A
RNPS1 COPS6
RNPS1 SHC1
RNPS1 CYCS
RNPS1 ARHGDIA
RNPS1 UCP2
RNPS1 MARS
RNPS1 CHMP1A
RNPS1 TSG101
RNPS1 NOLC1
RNPS1 MAPRE1
RNPS1 CARS
RNPS1 PCCB
RNPS1 RRM1
RNPS1 EBNA1BP2
RNPS1 CCT3
RNPS1 RAD23A
RNPS1 ATP6V0C
RNPS1 NFATC1
RNPS1 EWSR1
RNPS1 PEBP1
RNPS1 MTA1
RNPS1 ADRM1
RNPS1 ARPC2
RNPS1 NME1
RNPS1 NAP1L4
RNPS1 CCT8
RNPS1 BRD2
RNPS1 SMC1A
RNPS1 STIP1
RNPS1 PSME2
RNPS1 UQCRC1
RNPS1 ATP1B3
RNPS1 CENPA
RNPS1 PSMB7
RNPS1 MCM2
RNPS1 CLTA
RNPS1 ATP5D
RNPS1 PCMT1
RNPS1 UFD1L
RNPS1 TRIM26
RNPS1 MYL6B
RNPS1 SSB
RNPS1 HNRNPH1
UBC MPP1
UBC SON
UBC LARP4B
UBC PFDN5
UBC COMT
UBC NACA
UBC MPRIP
UBC FAM120A
UBC ATP5J
UBC HTATSF1
UBC DYRK1A
UBC LOC100131311
UBC CLTC
UBC XRCC6
UBC TCEB1
UBC HADHB
UBC CTNNB1
UBC CAMLG
UBC P4HB
UBC FAM50A
UBC RBM25
UBC NARS
UBC PWP1
UBC RPS27
UBC FOXO1
UBC SRP14
UBC DCTN2
UBC HDAC2
UBC MLH1
UBC HSP90AB1
UBC MCM6
UBC ACLY
UBC NAP1L1
UBC GARS
UBC HNRNPK
UBC AP2M1
UBC H3F3A
UBC SAFB
UBC YY1
UBC LIG1
UBC XPO1
UBC HNRNPA1
UBC ESD
UBC TUBA1A
UBC FEZ2
UBC GPX4
UBC ARHGDIB
UBC TOP1
UBC USP10
UBC U2AF1
UBC RAD23A
UBC TUBA4A
UBC BAT1
UBC PABPC1
UBC KPNB1
UBC CCT6A
UBC AP3D1
UBC NAP1L4
UBC CUL3
UBC BRD2
UBC AARS
UBC SMC1A
UBC PARK7
UBC PUM1
UBC RAD23B
UBC PRKDC
UBC RPN2
UBC UQCRC1
UBC TOPBP1
UBC PPP3CA
UBC CLTA
UBC QARS
UBC HSP90B1
UBC SART3
UBC ATXN2L
EEF2 SNRPE
EEF2 RPL8
EEF2 DAP3
EEF2 PABPC4
EEF2 LTA4H
EEF2 IMMT
EEF2 PSMD6
EEF2 GNB2L1
EEF2 CCNG1
EEF2 RPS7
EEF2 C21orf33
EEF2 TSN
EEF2 FNTA
EEF2 CLIC1
EEF2 C1QBP
EEF2 HNRNPM
EEF2 VDAC2
EEF2 TKT
EEF2 RPS19
EEF2 DNAJA1
EEF2 PPP1CC
EEF2 RPL38
EEF2 PRMT1
EEF2 RBM39
EEF2 RPS6
EEF2 CCT4
EEF2 CYCS
EEF2 DYNLL1
EEF2 PCBP1
EEF2 DCTN2
EEF2 RPL6
EEF2 RPS28
EEF2 TOMM20
EEF2 COPB1
EEF2 TAF10
EEF2 MAPRE1
EEF2 ANXA2
EEF2 HNRNPA1
EEF2 TXN2
EEF2 COX6C
EEF2 EIF2S2
EEF2 SHC1
EEF2 RPL36AL
EEF2 AIMP1
EEF2 HSPE1
EEF2 GPX4
EEF2 TSG101
EEF2 METAP1
EEF2 UBA52
EEF2 TAF9
EEF2 RPS3
EEF2 RPN1
EEF2 MRPL12
EEF2 RPL18
EEF2 EIF3F
EEF2 TUFM
EEF2 KRT10
EEF2 PPP1R7
EEF2 MTA1
EEF2 TCEB1
EEF2 DDT
EEF2 SSR2
EEF2 CCT8
EEF2 CUL3
EEF2 ATP5O
EEF2 COX6B1
EEF2 RPL18A
EEF2 DDX1
EEF2 PPP2R2A
EEF2 SNRPD3
EEF2 PHB
EEF2 SDHB
EEF2 RPL12
EEF2 KARS
EEF2 ATP5D
EEF2 SNRPF
EEF2 PPT1
EEF2 LMAN2
EEF2 SNRPD2
EEF2 RPL10A
EEF2 SSB
FDFT1 COX6A1
FDFT1 UQCRB
FDFT1 COX5A
FDFT1 FNTA
FDFT1 SMAD2
FDFT1 COX6B1
FDFT1 AIMP1
FDFT1 PABPC4
FDFT1 PARK7
FDFT1 MANF
FDFT1 SRP14
FDFT1 DCTN2
FDFT1 TSG101
FDFT1 ATP5J
FDFT1 MAPRE1
FDFT1 PPIB
FDFT1 UQCRC1
FDFT1 MLH1
FDFT1 NCL
FDFT1 TOPBP1
FDFT1 FXR1
FDFT1 TAF9
FDFT1 CLTC
FDFT1 RPN1
FDFT1 TSN
FDFT1 ISCU
FDFT1 HINT1
FDFT1 HNRNPK
FDFT1 U2AF1
FDFT1 TOP1
FDFT1 TFAM
FDFT1 QARS
FDFT1 AP2M1
FDFT1 MYBL2
FDFT1 EWSR1
FDFT1 BAG1
FDFT1 TCEB1
FDFT1 PRKDC
FDFT1 HNRNPA1
FDFT1 COX8A
FDFT1 CCT6A
FDFT1 SUMO1
FDFT1 SSR2
FDFT1 TANK
FDFT1 NARS
FDFT1 CUL3
FDFT1 PSMB4
FDFT1 COX6C
FDFT1 ESD
TRAP1 NCL
TRAP1 PIM1
TRAP1 DAP3
TRAP1 PWP1
TRAP1 NDUFA9
TRAP1 ACOT7
TRAP1 IMMT
TRAP1 LIMK1
TRAP1 NP
TRAP1 CTSA
TRAP1 FARSA
TRAP1 CHD4
TRAP1 APRT
TRAP1 EIF3CL
TRAP1 GINS1
TRAP1 XRCC6
TRAP1 PSMD7
TRAP1 HADHB
TRAP1 POLR2L
TRAP1 MYBL2
TRAP1 CDC123
TRAP1 GPI
TRAP1 TKT
TRAP1 OMP
TRAP1 CDK4
TRAP1 TUFM
TRAP1 CKAP5
TRAP1 TXNRD1
TRAP1 PRMT1
TRAP1 DDX39
TRAP1 NARS
TRAP1 SND1
TRAP1 CLTA
TRAP1 BOP1
TRAP1 EZH2
TRAP1 COX5A
TRAP1 ATP6V1F
TRAP1 HAX1
TRAP1 DCTN2
TRAP1 EXOSC7
TRAP1 PKM2
TRAP1 CAP1
TRAP1 HSP90AB1
TRAP1 MCM6
TRAP1 EPRS
TRAP1 PSMC3
TRAP1 ACLY
TRAP1 GARS
TRAP1 CYP1A2
TRAP1 CCT5
TRAP1 PSMD9
TRAP1 AIMP2
TRAP1 UCHL3
TRAP1 ANXA2
TRAP1 ESPL1
TRAP1 PPIA
TRAP1 HNRNPA1
TRAP1 SRM
TRAP1 IMPDH2
TRAP1 RBM42
TRAP1 ATIC
TRAP1 ARF1
TRAP1 NONO
TRAP1 MCM5
TRAP1 VDAC1
TRAP1 HSPE1
TRAP1 MANF
TRAP1 NOLC1
TRAP1 HRAS
TRAP1 CARS
TRAP1 MIF
TRAP1 LOC96610
TRAP1 MRPS22
TRAP1 RRM1
TRAP1 EIF2S1
TRAP1 COX5B
TRAP1 CCT3
TRAP1 USP10
TRAP1 MCM4
TRAP1 PDHA1
TRAP1 EIF3I
TRAP1 BUD31
TRAP1 ATOX1
TRAP1 ADRM1
TRAP1 POLD2
TRAP1 SUMO1
TRAP1 NME1
TRAP1 SET
TRAP1 NAP1L4
TRAP1 ESD
TRAP1 AARS
TRAP1 PPP4C
TRAP1 STIP1
TRAP1 PRKDC
TRAP1 GAPDH
TRAP1 PSME2
TRAP1 DDX1
TRAP1 CPSF1
TRAP1 UQCRC1
TRAP1 NDUFB7
TRAP1 EBP
TRAP1 ATP1B3
TRAP1 NUP62
TRAP1 PLCG2
TRAP1 BMS1
TRAP1 GOT2
TRAP1 MCM2
TRAP1 BCAP31
TRAP1 CBX1
TRAP1 ATP5D
TRAP1 SNRPA1
TRAP1 PFKP
TRAP1 QARS
TRAP1 RAD23A
TRAP1 CAD
TRAP1 CDC37
TRAP1 MYL6B
CCT4 H3F3A
CCT4 SNRPE
CCT4 HSP90AB1
CCT4 UBE2A
CCT4 DAP3
CCT4 MRPL12
CCT4 COMT
CCT4 PWP1
CCT4 NDUFA9
CCT4 CDC123
CCT4 TSN
CCT4 LTA4H
CCT4 SEC13
CCT4 IMMT
CCT4 YY1
CCT4 MOBKL1B
CCT4 MORF4L2
CCT4 HERPUD1
CCT4 ATP5J
CCT4 HTATSF1
CCT4 RHEB
CCT4 RPS7
CCT4 RPL8
CCT4 PSMC1
CCT4 CLTC
CCT4 EIF3CL
CCT4 RPL12
CCT4 KIAA0101
CCT4 EED
CCT4 XRCC6
CCT4 RPS19
CCT4 SHC1
CCT4 CLIC1
CCT4 HADHB
CCT4 CTNNB1
CCT4 POLR2L
CCT4 ACO2
CCT4 HNRNPM
CCT4 CUL3
CCT4 VDAC2
CCT4 PPP1CC
CCT4 NCL
CCT4 CDK4
CCT4 DNAJA1
CCT4 COX7C
CCT4 TXNRD1
CCT4 VDAC1
CCT4 PDIA6
CCT4 MRPS22
CCT4 CBFB
CCT4 RPS6
CCT4 SLC25A6
CCT4 UQCRB
CCT4 CCT5
CCT4 DYNLL1
CCT4 COX5A
CCT4 HSP90AA1
CCT4 UBB
CCT4 ETF1
CCT4 SET
CCT4 SNRPC
CCT4 TRIP12
CCT4 PCBP1
CCT4 DCTN2
CCT4 EXOSC7
CCT4 PSMD7
CCT4 TOP2A
CCT4 UBL4A
CCT4 COX7B
CCT4 TAF9
CCT4 ZNF146
CCT4 METAP1
CCT4 PSMC3
CCT4 GPNMB
CCT4 COPB1
CCT4 GTF2A2
CCT4 DPYSL2
CCT4 TAF10
CCT4 PSMD9
CCT4 AP2M1
CCT4 SNRPF
CCT4 TALDO1
CCT4 PRDX3
CCT4 BAG1
CCT4 ALDOA
CCT4 AIMP2
CCT4 NCOA4
CCT4 XPO1
CCT4 YWHAH
CCT4 CSTB
CCT4 PSME1
CCT4 PSMC2
CCT4 ADA
CCT4 SERPINB1
CCT4 MFAP1
CCT4 MCM3
CCT4 COX6C
CCT4 PGK1
CCT4 GUK1
CCT4 ARPC1B
CCT4 ARF1
CCT4 EIF2S2
CCT4 ATP5C1
CCT4 HNRNPF
CCT4 NONO
CCT4 FNTA
CCT4 RARS
CCT4 CYCS
CCT4 AIMP1
CCT4 HSPE1
CCT4 MANF
CCT4 MTHFD2
CCT4 DGUOK
CCT4 TSG101
CCT4 CCNG1
CCT4 MAPRE1
CCT4 HRAS
CCT4 IER2
CCT4 CKS2
CCT4 UBA52
CCT4 MIF
CCT4 ATP6V1E1
CCT4 TOP1
CCT4 PSMD11
CCT4 MDH1
CCT4 ARD1A
CCT4 MAPK6
CCT4 RPS3
CCT4 RPN1
CCT4 RAD23B
CCT4 COX5B
CCT4 RPL10A
CCT4 RPL18
CCT4 CCT3
CCT4 VBP1
CCT4 EIF3F
CCT4 TFAM
CCT4 TUBA4A
CCT4 TUFM
CCT4 AHR
CCT4 UFD1L
CCT4 PDXK
CCT4 KPNA2
CCT4 PDHA1
CCT4 EIF3I
CCT4 ACAT1
CCT4 COX17
CCT4 LDHA
CCT4 ATOX1
CCT4 ARPC2
CCT4 DDT
CCT4 SSR2
CCT4 USP7
CCT4 MLH1
CCT4 NAP1L4
CCT4 CKS1B
CCT4 RBBP7
CCT4 SQSTM1
CCT4 CCT8
CCT4 ESD
CCT4 ATP5O
CCT4 LAGE3
CCT4 COX6A1
CCT4 SNRPG
CCT4 NPM1
CCT4 MRPL23
CCT4 COX6B1
CCT4 GAPDH
CCT4 IGBP1
CCT4 DDX1
CCT4 SPCS2
CCT4 PPP2R2A
CCT4 PTMA
CCT4 SNRPD3
CCT4 PRMT1
CCT4 PHB
CCT4 GOT2
CCT4 MCM2
CCT4 IFNGR2
CCT4 BCAP31
CCT4 KARS
CCT4 CBX1
CCT4 CTSH
CCT4 TCEB1
CCT4 COMMD1
CCT4 C1QBP
CCT4 GLO1
CCT4 QARS
CCT4 SRI
CCT4 RRP1B
CCT4 PSMA6
CCT4 EPS15
CCT4 UQCRC2
CCT4 SNRPD2
CCT4 SMAD2
CCT4 SRP19
CCT4 SRP14
CCT4 PSMB4
CCT4 LMAN2
CCT4 COX8A
TBCB NCL
TBCB KLF6
TBCB SON
TBCB KIAA0226
TBCB PFDN5
TBCB PFN1
TBCB PABPC4
TBCB NDUFA9
TBCB SCAP
TBCB NACA
TBCB UBXN1
TBCB DNMT1
TBCB FAM120A
TBCB PRMT2
TBCB NUBP1
TBCB CDC16
TBCB ATP5J
TBCB IER2
TBCB IRAK1
TBCB DYRK1A
TBCB LOC100131311
TBCB EIF3CL
TBCB C21orf33
TBCB EED
TBCB PARK7
TBCB XRCC6
TBCB LOC728844
TBCB TROVE2
TBCB PPP1R11
TBCB FNTA
TBCB CTNNB1
TBCB KIAA0174
TBCB HNRNPM
TBCB CAMLG
TBCB EMG1
TBCB ABL1
TBCB ATOX1
TBCB POLR2G
TBCB ILF3
TBCB FOXO1
TBCB PDIA6
TBCB OXA1L
TBCB CALM3
TBCB SF3B2
TBCB NFKB1
TBCB CCT6A
TBCB ALDH9A1
TBCB MAP3K4
TBCB CYBA
TBCB YWHAB
TBCB ITGB1
TBCB TMED10
TBCB DNAJB1
TBCB CD81
TBCB TNIP1
TBCB ACAT1
TBCB USF2
TBCB PGM1
TBCB RBM25
TBCB TRIP12
TBCB PCBP1
TBCB DCTN2
TBCB IMMT
TBCB DAZAP2
TBCB UBL4A
TBCB HSP90AB1
TBCB HADHA
TBCB EPRS
TBCB RGS19
TBCB LAMP1
TBCB SNRNP70
TBCB GNG10
TBCB ACLY
TBCB TOMM20
TBCB COPB1
TBCB GTF2A2
TBCB MAPRE1
TBCB PPIB
TBCB HSPE1
TBCB ESD
TBCB TAF10
TBCB PSMD9
TBCB HNRNPK
TBCB AP2M1
TBCB TALDO1
TBCB HK1
TBCB AIMP2
TBCB CYTH1
TBCB PMS2L3
TBCB ZNHIT3
TBCB SLC9A6
TBCB XPO1
TBCB PSMD6
TBCB HNRNPA1
TBCB YWHAH
TBCB NFKBIA
TBCB RRP1B
TBCB QARS
TBCB TUBA4A
TBCB SDHA
TBCB H3F3A
TBCB PKM2
TBCB EIF4B
TBCB HSF1
TBCB ARF1
TBCB TUBA1A
TBCB ATR
TBCB SHC1
TBCB GLUD1
TBCB HERPUD1
TBCB AIMP1
TBCB WAPAL
TBCB COPS6
TBCB HSP90B1
TBCB NONO
TBCB CHMP1A
TBCB TSG101
TBCB CD46
TBCB YY1
TBCB SFRS4
TBCB ADRM1
TBCB HTATSF1
TBCB NIPA2
TBCB UQCRB
TBCB CAPNS1
TBCB TOP1
TBCB PSMD11
TBCB TATDN2
TBCB CAP1
TBCB PWP1
TBCB RPN1
TBCB EPS15
TBCB DYNLL1
TBCB LHFPL2
TBCB GTF2E2
TBCB CCT3
TBCB ZNF146
TBCB U2AF1
TBCB EIF3F
TBCB RAD23A
TBCB ECH1
TBCB STAT5A
TBCB COX8A
TBCB BAT1
TBCB MOBKL1B
TBCB SPTAN1
TBCB NUP205
TBCB EFR3A
TBCB POLD2
TBCB SURF1
TBCB SSR2
TBCB USP7
TBCB SIK1
TBCB MLH1
TBCB FTH1
TBCB NAP1L4
TBCB TAX1BP1
TBCB IK
TBCB UBXN4
TBCB UFD1L
TBCB CUL3
TBCB BRD2
TBCB AARS
TBCB PPP4C
TBCB PUM1
TBCB ATP2B1
TBCB GGA3
TBCB COX6B1
TBCB PRKCB
TBCB AP3D1
TBCB GUSB
TBCB POLR2L
TBCB DDX1
TBCB RPN2
TBCB SAFB
TBCB SPCS2
TBCB GNL2
TBCB YWHAE
TBCB PPP2R2A
TBCB ATP6V0C
TBCB CTDSP2
TBCB UQCRC1
TBCB RPS19
TBCB EFEMP2
TBCB TSN
TBCB TOPBP1
TBCB E2F3
TBCB MPRIP
TBCB MYST3
TBCB AP2S1
TBCB BMS1
TBCB IFNGR2
TBCB BCAP31
TBCB KARS
TBCB CBX1
TBCB HDAC1
TBCB ISCU
TBCB PI4KA
TBCB PPP1CC
TBCB C16orf35
TBCB LYL1
TBCB PSME1
TBCB GNB1
TBCB ARHGDIB
TBCB SSB
TBCB MAPK6
TBCB IRF2
TBCB UQCRC2
TBCB EWSR1
TBCB FEZ2
TBCB PSMC6
TBCB SRP19
TBCB MYL6B
TBCB LMAN2
TBCB CAPN1
POLR2C CD53
POLR2C RPIA
POLR2C EIF4A2
POLR2C PTGES3
POLR2C RAB1A
POLR2C UBE2D3
POLR2C SLC25A3
POLR2C RPL36AL
POLR2C PRKAR1A
POLR2C RPA1
POLR2C SFRS3
POLR2C MATR3
POLR2C PCBP2
POLR2C WTAP
POLR2C P4HB
ITGB1 TAGLN
ITGB1 ARCN1
ITGB1 LARP4B
ITGB1 PEA15
ITGB1 PABPC4
ITGB1 ZFP36L2
ITGB1 SEC13
ITGB1 PSMD6
ITGB1 MORF4L2
ITGB1 ATP5J
ITGB1 HTATSF1
ITGB1 RHEB
ITGB1 USP14
ITGB1 IRAK1
ITGB1 KTN1
ITGB1 LOC100131311
ITGB1 CLTC
ITGB1 EED
ITGB1 XRCC6
ITGB1 IL10RA
ITGB1 TROVE2
ITGB1 RPL9
ITGB1 SRP9
ITGB1 HADHB
ITGB1 HNRNPU
ITGB1 CTNNB1
ITGB1 BLVRA
ITGB1 CAMLG
ITGB1 PPP1CC
ITGB1 P4HB
ITGB1 TXNRD1
ITGB1 TOP2B
ITGB1 FAM50A
ITGB1 RBM25
ITGB1 NARS
ITGB1 ALDH9A1
ITGB1 TMED10
ITGB1 CD81
ITGB1 RPA2
ITGB1 ALAS1
ITGB1 UBB
ITGB1 LBR
ITGB1 ATP2B1
ITGB1 TRIP12
ITGB1 SRP14
ITGB1 DCTN2
ITGB1 IL1R1
ITGB1 DAZAP2
ITGB1 UBL4A
ITGB1 ZNF146
ITGB1 TSC22D1
ITGB1 LAMP1
ITGB1 GNG10
ITGB1 COPB1
ITGB1 NAP1L1
ITGB1 ACTA2
ITGB1 GARS
ITGB1 DPYSL2
ITGB1 AP2M1
ITGB1 COL1A2
ITGB1 ZNHIT3
ITGB1 XPO1
ITGB1 CUL1
ITGB1 FAM120A
ITGB1 RASSF2
ITGB1 TAX1BP3
ITGB1 NIPA2
ITGB1 GUSB
ITGB1 SEC24C
ITGB1 EIF4G2
ITGB1 EEF1D
ITGB1 TUBA1A
ITGB1 NONO
ITGB1 SHC1
ITGB1 YY1
ITGB1 HSPE1
ITGB1 MANF
ITGB1 TSG101
ITGB1 CD46
ITGB1 MAPRE1
ITGB1 PHF3
ITGB1 CARS
ITGB1 DARS
ITGB1 ATP6V1E1
ITGB1 MRPS22
ITGB1 RPN1
ITGB1 HTRA1
ITGB1 SPCS2
ITGB1 USP10
ITGB1 GLUL
ITGB1 PSMC1
ITGB1 IER3
ITGB1 EFR3A
ITGB1 SSR2
ITGB1 MLH1
ITGB1 TAX1BP1
ITGB1 UBXN4
ITGB1 ESD
ITGB1 AARS
ITGB1 FILIP1L
ITGB1 COL3A1
ITGB1 TTC35
ITGB1 RPN2
ITGB1 XBP1
ITGB1 GNL2
ITGB1 PPP2R2A
ITGB1 NCL
ITGB1 PCOLCE
ITGB1 CBX1
ITGB1 ISCU
ITGB1 TNFRSF1B
ITGB1 QARS
ITGB1 PAM
ITGB1 GNB1
ITGB1 HSP90B1
ITGB1 DGKZ
ITGB1 EWSR1
ITGB1 GRSF1
ITGB1 TANK
ITGB1 MYL6B
ITGB1 TNFAIP3
ITGB1 PSMC6
ALAS1 DNMT1
ALAS1 RPN2
ALAS1 DYNLL1
ALAS1 ATP6V1F
ALAS1 CD14
ALAS1 PFN1
ALAS1 PABPC4
ALAS1 RAD23A
ALAS1 ATP6V1B2
ALAS1 LGALS3
ALAS1 LTA4H
ALAS1 PKM2
ALAS1 LAMP1
ALAS1 ALDOA
ALAS1 CD81
ALAS1 SLC1A3
ALAS1 CTSA
ALAS1 GPI
ALAS1 EFEMP2
ALAS1 MORF4L2
ALAS1 ATP6V1E1
ALAS1 TOP1
ALAS1 RHEB
ALAS1 MRPS22
ALAS1 IFNGR2
ALAS1 BCAP31
ALAS1 ANXA2
ALAS1 NONO
ALAS1 PPP1R11
ALAS1 HADHB
ALAS1 PWP1
ALAS1 GLUL
ALAS1 TALDO1
ALAS1 SOD2
ALAS1 PSME1
ALAS1 AP2M1
ALAS1 ICAM1
ALAS1 PSMD7
ALAS1 PDXK
ALAS1 GSN
ALAS1 PMS2L3
ALAS1 HNRNPF
ALAS1 FDPS
ALAS1 ATOX1
ALAS1 UBB
ALAS1 CSTB
ALAS1 FAM50A
ALAS1 MGAT1
ALAS1 GPNMB
ALAS1 PPP2R4
ALAS1 KDELR2
ALAS1 SQSTM1
SRP9 ARL1
SRP9 MT1X
SRP9 RPL8
SRP9 ARCN1
SRP9 PFDN5
SRP9 VDAC2
SRP9 COPS5
SRP9 COMT
SRP9 NACA
SRP9 PSMD6
SRP9 MORF4L2
SRP9 ATP5J
SRP9 DECR1
SRP9 RHEB
SRP9 RPS7
SRP9 IRAK1
SRP9 LOC100131311
SRP9 EED
SRP9 PARK7
SRP9 TROVE2
SRP9 RPL9
SRP9 TSN
SRP9 H2AFZ
SRP9 CAMLG
SRP9 PCBP2
SRP9 TCEB1
SRP9 COX7C
SRP9 VAMP7
SRP9 TXNRD1
SRP9 TOP2B
SRP9 CBFB
SRP9 RBM25
SRP9 RPS6
SRP9 EIF3E
SRP9 YWHAB
SRP9 TMED10
SRP9 UQCRB
SRP9 DYNLL1
SRP9 PSMD8
SRP9 RPA2
SRP9 ETF1
SRP9 BIRC2
SRP9 TRIP12
SRP9 PCBP1
SRP9 DCTN2
SRP9 MLH1
SRP9 ZNF146
SRP9 SLC25A3
SRP9 GNG10
[truncated: 495,589 more chars]
