# Supplementary material for: Functional networks inference from rule-based machine learning models
Source: BioData Min. 2016 Sep 5;9:28. doi: 10.1186/s13040-016-0106-4 (PMC5011349; doi:10.1186/s13040-016-0106-4)
Supplement: Supplementary file 2 — Networks. All networks used in the analysis given as a list of edges. (XZ 11980 kb) [file 13040_2016_106_MOESM2_ESM.xz › networks/mic/GSE2191/SE_C2.txt]

NRP2 CD1C
NRP2 KIR2DL1
ERBB2 CNP
ERBB2 KLHL9
ERBB2 TTLL5
ERBB2 ITGB7
ERBB2 NEURL
ERBB2 TP53I11
ERBB2 HBD
ERBB2 GYPB
ERBB2 HBA1
ERBB2 RHCE
ERBB2 TAF6L
ERBB2 MAP3K10
ERBB2 COMP
ERBB2 HBB
ERBB2 BNC1
ERBB2 HBG1
ERBB2 ATP6V0A1
ERBB2 SLC4A1
ERBB2 DNASE1L3
ERBB2 GYPE
ERBB2 AIPL1
ERBB2 KIAA0894
ERBB2 CYP3A5
ERBB2 MIPEP
ERBB2 CCDC106
ERBB2 ALAS2
ERBB2 REL
TMEM5 TP53I11
TSPO ARPC1B
TSPO ZNF117
TSPO CSTA
TSPO TYROBP
TSPO ZNF253
TSPO SAMHD1
TSPO PFDN4
TSPO CD68
TSPO HK3
TSPO ITGA7
TSPO MGST2
TSPO VCAN
TSPO TARS
TSPO RNH1
TSPO S100A11
DGUOK TNFSF12
DGUOK ACAA2
RBM4B USP11
RBM4B PTPRD
RBM4B GDI2
RBM4B AKR1B10
RBM4B PHKG2
RBM4B WNT7A
RBM4B RFC5
RBM4B IGF2
RBM4B NCOR2
RBM4B WNT1
RBM4B OSGIN2
RBM4B ELAVL3
RBM4B MAP2K3
RBM4B MNAT1
RBM4B C1orf144
RBM4B C10orf10
RBM4B CCDC106
RBM4B GAB1
RBM4B LOC652147
RBM4B MSX1
RBM4B IL12RB1
RBM4B LIPE
NCBP1 TRAF3IP2
NCBP1 HSD17B4
NCBP1 C10orf26
NCBP1 COPB2
FAM131B SERPINC1
AGL USP34
AGL RPL11
AGL ZNF146
AGL RP11-345P4.4
AGL VAMP3
AGL PREPL
AGL LOC728849
AGL MMS19
APLP2 TPP1
APLP2 FUT4
APLP2 VLDLR
APLP2 ALDH3B1
APLP2 AZU1
APLP2 CFD
APLP2 FCGRT
APLP2 KIAA0125
APLP2 TBPL1
APLP2 C5orf30
APLP2 AMD1
JRK RPL27
JRK RPL5
JRK RPS4X
JRK RPL4
JRK RPLP0
JRK EEF1G
JRK RPS23
JRK RPS17
JRK RPL29
JRK RPS6
JRK RPL3
JRK EEF1B2
JRK RPS11
JRK FBL
JRK RPS3A
JRK RPS3
SNHG3 C1orf123
SNHG3 DHPS
SNHG3 KIAA1539
SNHG3 ASNA1
SNHG3 SFN
PRIM2 MUT
IQCK PLXNB1
IQCK SLC16A3
IQCK ROM1
IQCK CYTH3
IQCK CD160
IQCK ACAN
IQCK RBP3
IQCK SCNN1D
IQCK SLC9A3
IQCK SERHL2
IQCK EDN2
IQCK SLC5A5
IQCK SLC8A1
IQCK H1F0
IQCK FKBP15
IQCK IGFBP4
IQCK ARR3
ATP6V1H C7orf28B
ATP6V1H GABRB3
ATP6V1H ACVR1B
HSD17B10 EIF3CL
PROL1 DSC1
CLDN18 TMSB4Y
CLDN18 LPHN2
CLDN18 RPS6KA2
CLDN18 GSTO1
TDRD3 RBMX2
CALCA FOXE1
SERHL2 SLC16A3
SERHL2 TEKT2
SERHL2 TCP11L1
SERHL2 MGAT3
SERHL2 MFNG
SERHL2 NCR2
SERHL2 ARHGAP6
SERHL2 KCNF1
SERHL2 PCBP3
SERHL2 REM1
SERHL2 NOC2L
SERHL2 MYST2
SERHL2 RFX1
SERHL2 EDN2
SERHL2 SLC9A3
SERHL2 SLC8A1
SERHL2 TYR
SERHL2 CACNA1B
SERHL2 SLC17A7
SERHL2 CD160
SERHL2 MVD
SERHL2 SCNN1D
SERHL2 NTSR2
SERHL2 ROM1
SERHL2 SAMD14
SERHL2 PTH
SERHL2 PRKCB
SERHL2 DMWD
SERHL2 ACAN
SERHL2 AGFG2
SERHL2 ZMYND10
SERHL2 NTRK3
SERHL2 NLE1
SERHL2 SLC5A5
SERHL2 APAF1
CAPRIN1 STAT1
CAPRIN1 XRCC5
CAPRIN1 SENP6
CAPRIN1 TOP2B
CAPRIN1 NSDHL
CAPRIN1 RBBP4
CAPRIN1 HTR6
CAPRIN1 ITGB3BP
CAPRIN1 SMC3
NDUFAB1 UQCRC2
NDUFAB1 PSMC5
NDUFAB1 CCT6A
NDUFAB1 SNRPG
NDUFAB1 ALG8
NDUFAB1 BCAT2
NDUFAB1 PSMC3
NDUFAB1 AIMP2
NDUFAB1 MDH1
NDUFAB1 ITGB3BP
SGPL1 KLF11
SGPL1 GLYAT
NRG1 ING2
GSTO1 PPY
GSTO1 KIR3DL3
GSTO1 NKX2-2
RRAGD SLC9A3R1
PABPN1 CAMK2G
TIMM8A PSG7
MS4A3 PGD
MS4A3 NPTN
MAP3K8 IFRD1
PTPN11 CDK8
PTPN11 MTR
PTPN11 ERG
PTPN11 MLLT11
PTPN11 ATP2C2
ARVCF HMX1
ARVCF PVT1
ARVCF CHRNB1
ARVCF SLURP1
ARVCF CREB3
ARVCF MGAT3
ARVCF USP6
ARVCF EPHB2
ARVCF GCKR
ARVCF GFRA3
ARVCF EFNA3
ARVCF PCBP3
ARVCF STK19
ARVCF UGT2B15
ARVCF PLXNB1
ARVCF SLC9A1
ARVCF GPRIN2
ARVCF PRPH
ARVCF PCDH7
ARVCF ACTL8
ARVCF OCEL1
ARVCF GRM4
ARVCF NCOR2
ARVCF NTSR2
ARVCF FARP1
ARVCF GATA4
ARVCF SCNN1B
ARVCF NKX2-2
ARVCF ARMC6
ARVCF ITGAM
ARVCF ERCC2
ARVCF IGHMBP2
ARVCF ASCL1
ARVCF PTGES
ARVCF SCN2A
ARVCF LOC652147
ARVCF GP2
ARVCF ARHGAP6
DHRS2 SYDE1
CCDC106 CDR2L
CCDC106 HBD
CCDC106 GYPB
CCDC106 ALG8
CCDC106 TAF6L
CCDC106 MAP3K10
CCDC106 SLC7A4
CCDC106 SLC9A3
CCDC106 CDC34
CCDC106 SLC4A1
CCDC106 GYPE
CCDC106 FEZ1
CCDC106 SHH
CCDC106 TP53I3
CCDC106 JAK3
CCDC106 MIPEP
CCDC106 SPTB
CCDC106 DGKG
CCDC106 RND2
CCDC106 RORC
CCDC106 TTC22
CCDC106 ARR3
GPR50 TP53TG5
ADAM10 MYBL1
ACLY ZNF142
GDI1 LDHB
GDI1 MAD2L1
GDI1 GNB2L1
GDI1 LTB4R
GDI1 AHCY
GDI1 PAICS
GDI1 IARS
GDI1 PSMB7
GDI1 GCSH
GDI1 ATP5C1
PARP1 IL1RN
PARP1 DGKZ
PARP1 AP2B1
PARP1 CCT3
PARP1 FARSA
PARP1 DLAT
PARP1 FTHP1
PARP1 MAST3
PARP1 ACPP
PARP1 ALDH5A1
PARP1 BCL6
PARP1 STX11
PARP1 NAMPT
PARP1 IPO7
PARP1 ITPR2
PARP1 DDB1
PARP1 MMS19
PARP1 EP400
GIPR NELL2
GIPR ARL4C
ATP1A1 HMGXB3
RAP1GDS1 HSBP1
PFN1 COL19A1
CD59 KLF1
CD59 UROD
CD59 GSPT1
CD59 SSBP2
CD59 CRIP1
KHDRBS1 NPM1
KHDRBS1 EEF1A2
KHDRBS1 ZNF443
KHDRBS1 TANK
KHDRBS1 SET
KHDRBS1 PSMA6
SMAD4 MRFAP1L1
HIST1H2BM HIST1H2AC
HIST1H2BM HIST1H2BE
HIST1H2BM HIST1H2BF
HIST1H2BM HIST1H2BL
HIST1H2BM HIST1H2BN
HIST1H2BM HIST1H2BI
HIST1H2BM HIST2H2BE
MEF2C CTBP2
MEF2C KRIT1
MEF2C BRD8
MSX1 CDC45L
MSX1 NFATC4
MSX1 SKI
MSX1 EFNA3
MSX1 PCBP3
MSX1 SLC12A4
MSX1 HOXD4
MSX1 COL18A1
MSX1 SLC5A2
MSX1 FGF12
MSX1 IGHMBP2
MSX1 MAPK8IP1
MSX1 ISLR
MSX1 OSGIN2
MSX1 NF1
MSX1 NTSR2
MSX1 ITGAM
MSX1 SLC17A1
MSX1 AVL9
MSX1 CBLN1
MSX1 PAFAH1B1
NAT6 GRIK5
NAT6 RHCE
ACOT13 LDHB
ACOT13 FARSA
ACOT13 CLNS1A
ACOT13 CPSF1
ACOT13 LRRC48
ACOT13 S100A10
ACOT13 GOSR2
ACOT13 KIFAP3
FLT3LG PYY
FLT3LG SH2D1A
FLT3LG SCNN1D
SCO2 IL10RA
RIMS2 ADAM18
UBE2C CCNB2
UBE2C KIFC1
UBE2C TPX2
STIL PFDN1
RAB4A RNF114
RAB4A C19orf36
RAB4A U2AF2
SLC6A7 FGF12
SLC6A7 PDPN
SLC6A7 MAPK8IP1
SLC6A7 SLC12A4
SLC6A7 PTGES
UMPS AASDHPPT
UMPS MED20
UMPS SFRS1
UMPS AVL9
UMPS UBC
UMPS ACTL6A
UMPS KIAA1279
UMPS PAFAH1B1
NFATC3 CD47
NFATC3 POU2F1
BAZ1B DNAJC3
BAZ1B UBC
BAZ1B NUPL2
BAZ1B BRD3
BAZ1B COPB2
HBD KLHL9
HBD PRDX2
HBD GYPB
HBD BLVRB
HBD DHPS
HBD HBA1
HBD DPF1
HBD IRF2BP1
HBD HBB
HBD KEL
HBD HBG1
HBD ATP6V0A1
HBD COL6A2
HBD SLC4A1
HBD GYPE
HBD RHCE
HBD MYL4
HBD HMBS
HBD CYP3A5
HBD TFR2
HBD SPTB
HBD SELENBP1
HBD ALAS2
HBD RND2
EPCAM STOM
EPCAM ADCY9
MAP3K14 CCL19
MAP3K14 REM1
MAP3K14 PRKACA
MAP3K14 CHST3
MAP3K14 CNKSR1
KLHDC3 FARSA
KLHDC3 UBTF
KLHDC3 C21orf33
PSMA5 DGKA
PSMA5 SLC2A3
PSMA5 PSMG1
APOM SFN
APOM XPC
NFIC PPAP2C
NFIC MFNG
NFIC B3GAT2
NFIC ARHGAP6
NFIC MC2R
NFIC RGN
NFIC COL18A1
NFIC ADRBK1
NFIC TGFB3
NFIC ABCC8
NFIC EPOR
NFIC C3orf51
NFIC KIF22
NFIC DOPEY1
NFIC SLC8A1
NFIC TBX19
NFIC CPNE6
NFIC MAP3K3
NFIC PAX8
NFIC CCL19
NFIC FGD1
NFIC CHST3
NFIC ZNF549
NFIC MAGEA1
NFIC HLF
NFIC SCAPER
NFIC GUCA1A
NFIC TP53TG5
NFIC LOC652147
NFIC CRTC1
NFIC MRPS12
NFIC PAK4
NFIC TNNT2
NFIC ARR3
DIMT1L UBR5
DIMT1L MYO1F
DIMT1L APEX1
DIMT1L MLLT11
DIMT1L SWAP70
DIMT1L PLAGL1
DIMT1L TADA3L
MYB TOP2B
MYB GLS
MYB PIBF1
MYB ITGA4
MLH1 PEX10
TPP1 RAB7L1
TPP1 TOR1AIP1
TPP1 MANBA
TPP1 GNAI2
TPP1 CAMKK2
TPP1 FUT4
TPP1 KIAA0125
ITM2A CCND2
ITM2A DLC1
ITM2A SPARC
ITM2A SLC1A4
ITM2A C13orf27
ITM2A HOXA9
ITM2A DAB2
ITM2A ITGA7
ITM2A KIFAP3
ITM2A TFPI
ITM2A PLAGL1
ITM2A TBXA2R
ITM2A LGALS1
ITM2A NPR3
ITM2A PRKCQ
ITM2A FSCN1
ITM2A KIAA0746
PPP2CA ATXN10
RFPL1 ASCL1
EFNA1 NCKIPSD
CD68 TYROBP
CD68 ANXA5
CD68 PAICS
CD68 ATP6V0B
CD68 IARS
CD68 CAPN2
CD68 LY86
CD68 IL1RN
CD68 CSTA
CD68 MYO1F
CD68 ZNF117
CD68 LILRB4
CD68 PSAP
CD68 FLNA
CD68 CFP
CD68 TNFRSF1B
CD68 FGR
CD68 VIM
CD68 ARHGAP1
CD68 MTMR11
CD68 C1QBP
CD68 DUSP14
CD68 S100A10
CD68 ITGB2
CD68 FCER1G
CD68 TYMP
CD68 TCIRG1
CD68 CCR1
CD68 CFD
CD68 CST3
CD68 AOAH
CD68 RBMS1
CD68 ZFC3H1
CD68 AMD1
CD68 SPINT2
PCDH1 CRP
PCDH1 SNX27
PCDH1 HMG20B
PCDH1 KCNF1
GTPBP6 C16orf42
UQCRFS1 PSMB1
DTNA GALNT1
DTNA SFPQ
DEAF1 PSMC5
DEAF1 PSMD3
TBX19 POM121L2
TBX19 ING2
TBX19 IL13
TBX19 SPRR2C
TBX19 CNP
TBX19 CDK2AP2
TBX19 MGAT3
TBX19 MFNG
TBX19 CBARA1
TBX19 PHF21A
TBX19 GYPB
TBX19 TLR5
TBX19 EFNA3
TBX19 FLJ40113
TBX19 TNFRSF25
TBX19 AQP5
TBX19 HNRNPL
TBX19 TGFB3
TBX19 CYP1A2
TBX19 EPHA4
TBX19 GPRIN2
TBX19 AKAP3
TBX19 C21orf2
TBX19 NTRK3
TBX19 JMJD6
TBX19 ST6GALNAC4
TBX19 GRIK5
TBX19 SLC18A1
TBX19 CCBP2
TBX19 IFT140
TBX19 LIMK1
TBX19 NCOR2
TBX19 CACNA1B
TBX19 UCHL1
TBX19 RSC1A1
TBX19 NTRK2
TBX19 KRT1
TBX19 SCNN1B
TBX19 ITGAM
TBX19 KCNF1
TBX19 SAMD14
TBX19 GUCA1A
TBX19 PPBPL2
TBX19 TP53TG5
TBX19 CXCL5
TBX19 MYST2
TBX19 EDN2
TBX19 GRIP2
TBX19 ZMIZ2
TBX19 PAFAH1B1
TBX19 NECAB2
TBX19 RAD54L2
TBX19 APAF1
KLF11 SLC12A4
KLF11 CTRL
KLF11 WNT7A
KLF11 AKAP3
KLF11 LSM4
KLF11 GNB2L1
KLF11 CBLN1
KLF11 PFKFB2
KLF11 APAF1
PPWD1 SEC31B
CRCP KRTAP26-1
ERG EPS15
ERG DAZAP2
ERG DYNC1I2
ERG UNC119
ERG ITGA6
ERG PAICS
ERG ZMYND11
ERG C2CD2
ERG BCL2
ERG GALNT1
ERG RAB8A
ARHGEF18 TRAF3IP3
ARHGEF18 CKS1B
ARHGEF18 HMHA1
LRPPRC IPO7
LRPPRC CFLAR
LRPPRC C12orf24
LRPPRC MSH2
CCND2 HPGD
CCND2 IGF2R
CCND2 SLC27A2
CCND2 STAM
CCND2 LCP1
CCND2 MLLT11
CCND2 LGALS1
CCND2 IL1RN
CCND2 AK2
CCND2 LILRB4
CCND2 DLC1
CCND2 RPS6KA1
CCND2 PLAGL1
CCND2 ABR
CCND2 MAST4
CCND2 SERPINB8
CCND2 FGR
CCND2 DUSP14
CCND2 CAPG
CCND2 SEPT6
CCND2 ITGAM
CCND2 FSCN1
CCND2 SPARC
CCND2 RASSF2
CCND2 TYMP
CCND2 STOM
CCND2 MPL
CCND2 SLC1A4
TRH ATP6V0E1
TRH TPSAB1
TRH ELAVL3
TFEC DPYD
ITSN2 TRIM28
PRCC USP9X
PRCC ZNF804A
PRCC COCH
KIDINS220 DDX17
KIDINS220 C3orf63
KIDINS220 KRIT1
KIDINS220 RASA1
RPS5 RPS17
RPS5 NDUFS4
RPS5 EIF3F
RPS5 NPM1
RPS5 CSHL1
RPS5 RPL17
RPS5 LOC728643
RPS5 RPL18A
RPS5 RPS15A
RPS5 NOLC1
RPS5 RPS10
RPS5 RPS3A
RPS5 LDHB
RPS5 RANBP1
RPS5 RPL4
RPS5 RPSA
RPS5 MIF
RPS5 RPL31
RPS5 GNB2L1
RPS5 RPL23A
RPS5 NCRNA00188
RPS5 AHCY
RPS5 RPL14
RPS5 SNORA21
RPS5 RPS21
RPS5 GCSH
RPS5 NHP2
RPS5 HOXB7
RPS5 RPL27
RPS5 RPL9
RPS5 RPL18
RPS5 EEF1G
RPS5 RPS3
RPS5 PFDN4
RPS5 RPL23
RPS5 C1QBP
RPS5 RPL30
RPS5 FANCG
RPS5 RPL3
RPS5 RPS11
RPS5 RPL10A
RPS5 FBL
RPS5 MINK1
RPS5 RPS19
RPS5 RPL5
RPS5 SNRPD2
RPS5 HNRNPA1
RPS5 BTF3
RPS5 RPL28
RPS5 RPS7
RPS5 RPL15
RPS5 EIF3E
RPS5 HNRNPM
RPS5 HNRNPC
RPS5 RPL10
RPS5 ATP5C1
EPB41L2 ERF
CCT5 UGP2
CCT5 TIPRL
PSMD1 ALG8
PSMD1 UTP18
SWAP70 GUCY1B3
SWAP70 PHKB
SSBP1 TJP1
SSBP1 AOC2
AOAH ARPC1B
AOAH HCK
AOAH RNASE2
AOAH PDLIM1
AOAH SMARCD3
AOAH RIN2
AOAH ANXA5
AOAH RXRA
AOAH S100A11
AOAH CSTA
AOAH AIF1
AOAH PLAUR
AOAH TNNI2
AOAH RPS12
AOAH PSAP
AOAH TNFAIP2
AOAH GRN
AOAH ABR
AOAH ALOX5AP
AOAH NCF1C
AOAH TNFRSF1B
AOAH FGR
AOAH HK3
AOAH PRKCD
AOAH AIM1
AOAH ITGAM
AOAH ITGB2
AOAH BST1
AOAH ITGAX
AOAH NPTN
AOAH MYO1F
AOAH SH3BP1
AOAH AP1S2
MAPK1IP1L STK38
MAPK1IP1L JOSD1
MAPK1IP1L DNAJB6
MAPK1IP1L TRAF4
MAPK1IP1L BAZ1A
MAPK1IP1L C1orf63
MAPK1IP1L PTP4A1
MAPK1IP1L PTS
LTK GMPR
LTK BAX
LTK NFIX
LTK SLC5A5
LTK TUBGCP2
LTK ARHGAP6
BOP1 NUDC
FAM65B TRAF3IP3
FAM65B SLC35A1
FAM65B PUM2
FAM65B XPC
FAM120A ARPC1B
FAM120A PKIG
FAM120A TFDP2
FAM120A SYK
FAM120A GNS
FAM120A HDAC4
FAM120A MEGF9
FAM120A NPTN
FAM120A AK2
FAM120A GLB1
FAM120A CAP1
FAM120A IRAK3
FAM120A BICD2
FAM120A HCLS1
FAM120A PROSC
NAB1 DCUN1D4
NAB1 N4BP2L1
GNAQ UBE4A
CTSS MTMR11
UBE2M COMP
UBE2M DLX4
UBE2M KATNB1
UBE2M HMX1
UBE2M ENSA
MLL2 FCGR2A
COX4I1 NACA
MPL AIF1
MPL ATP6V0B
MPL CAPG
MPL SLC1A4
MPL LGALS1
HNF4A SLC17A7
HNF4A STAT3
IGFBP6 BDKRB2
ZFC3H1 ZNF133
BRD8 PRKCI
BRD8 ZNF24
BRD8 CADM1
BRD8 CDC42EP3
BRD8 SAT1
BRD8 MSH2
BRD8 AASDHPPT
BRD8 NUP133
BRD8 TIA1
BRD8 AHSA1
BRD8 ACTL6A
BRD8 MFAP1
BRD8 SART3
BRD8 GINS1
DAGLA HOXB1
DAGLA ALAS2
DAGLA TP53I11
DAGLA PTGES
DAGLA GALNS
DAGLA PEX10
PDLIM1 HSPB11
PDLIM1 FGR
PDLIM1 CSTA
PDLIM1 ITGAM
SLC16A3 MAPK8IP2
SLC16A3 GJB3
SLC16A3 TEKT2
SLC16A3 SERPINA4
SLC16A3 SLC5A1
SLC16A3 MTNR1B
SLC16A3 EMX1
SLC16A3 MFNG
SLC16A3 CBARA1
SLC16A3 CIB2
SLC16A3 MUC6
SLC16A3 LCP1
SLC16A3 HOXB6
SLC16A3 INTS1
SLC16A3 TAP2
SLC16A3 DEPDC5
SLC16A3 S100A11
SLC16A3 NFAT5
SLC16A3 REM1
SLC16A3 CSTA
SLC16A3 EPOR
SLC16A3 LIMK1
SLC16A3 AGFG2
SLC16A3 CACNA1B
SLC16A3 NTRK3
SLC16A3 SLC9A3
SLC16A3 PAQR4
SLC16A3 ABCC6
SLC16A3 WFS1
SLC16A3 SLC8A1
SLC16A3 AMH
SLC16A3 COL6A2
SLC16A3 CDKN2B
SLC16A3 HPCA
SLC16A3 MAP3K3
SLC16A3 TPO
SLC16A3 CRYBB3
SLC16A3 KLK3
SLC16A3 MMP19
SLC16A3 PLXNB1
SLC16A3 CYTH3
SLC16A3 SCNN1D
SLC16A3 PRKCD
SLC16A3 NTSR2
SLC16A3 PML
SLC16A3 TSPAN9
SLC16A3 ARMC6
SLC16A3 ITGAM
SLC16A3 FOXN2
SLC16A3 MSI1
SLC16A3 VPS45
SLC16A3 SAMD14
SLC16A3 PTH
SLC16A3 GATA4
SLC16A3 NUDT3
SLC16A3 CHST3
SLC16A3 ACAN
SLC16A3 NCR2
SLC16A3 MAOA
SLC16A3 ZMYND10
SLC16A3 EDN2
SLC16A3 SLC5A5
SLC16A3 CROCC
SLC16A3 DYRK1B
SLC16A3 ARR3
SLC16A3 TRPC4AP
SLC16A3 ARHGAP6
LIMCH1 PRPS1
KATNB1 SNRPD2
KATNB1 NHP2
KATNB1 MIF
KATNB1 NME1
KATNB1 DGCR11
KATNB1 EIF3G
KATNB1 PSMA6
KATNB1 ATXN10
KATNB1 TSSK2
KATNB1 NDUFS4
KATNB1 ATP5C1
EXT2 POM121
SMARCC1 TCF3
SMARCC1 GCSH
SMARCC1 RCN1
LCP1 HCK
LCP1 RNASE2
LCP1 NADK
LCP1 RNPEP
LCP1 IL10RB
LCP1 ANXA5
LCP1 ATP6V0E1
LCP1 ITGA7
LCP1 EVI2B
LCP1 LGALS1
LCP1 LY86
LCP1 S100A11
LCP1 LILRB4
LCP1 PLAUR
LCP1 ZNF91
LCP1 CASP1
LCP1 ZNF85
LCP1 CTSG
LCP1 CD2AP
LCP1 AK2
LCP1 POLR2F
LCP1 ZRSR2
LCP1 ALOX5AP
LCP1 RNASE3
LCP1 SERPINB8
LCP1 FGR
LCP1 CSTA
LCP1 ALDH2
LCP1 CAPG
LCP1 PRKCD
LCP1 ITGAM
LCP1 FSCN1
LCP1 FCER1G
LCP1 DMXL2
LCP1 IL17RA
LCP1 RASSF2
LCP1 STAM
LCP1 NTRK1
LCP1 AP1S2
NAPA TNK2
NAPA DGCR11
GLP1R RUFY3
GLP1R INHBB
HLA-DQA1 CD74
HLA-DQA1 HLA-DMA
HLA-DQA1 HLA-DRB4
HLA-DQA1 HLA-DPA1
HLA-DQA1 HLA-DQB1
HLA-DQA1 HLA-DPB1
CRISP3 OPCML
CRISP3 PCNT
SERBP1 MRPS27
SERBP1 PTPRO
SERBP1 RAB11FIP3
SERBP1 TOP2B
RASSF9 CACNA1B
RASSF9 RBM8A
RASSF9 AKAP3
RASSF9 HSF4
RASSF9 MFAP4
RASSF9 TXNL4A
RASSF9 HNRNPL
RASSF9 CECR7
POU2AF1 TCL1A
POU2AF1 IGHM
DUSP6 ANXA1
ASF1A LTB4R
ASF1A PRKCI
ITGA3 PCDH9
ITGA3 PLXNB1
ITGA3 TEX28
ITGA3 SLC6A9
ITGA3 SLMO1
ITGA3 CBR3
SLCO1A2 VNN2
ENSA NIPBL
ENSA GRK1
ENSA KCNE1
NMBR HMGXB3
GSTT2B RNF2
LMTK2 MAP3K3
LMTK2 EFR3B
LMTK2 IGF2
LMTK2 PTPRJ
LMTK2 BTF3
LMTK2 GPRIN2
LMTK2 LBP
LMTK2 LRRC15
LMTK2 LARGE
LMTK2 PKMYT1
LMTK2 PTGDS
LMTK2 ETS1
LMTK2 NDUFS7
HNRPDL FABP5
PRKY RBM5
KDELR3 ABCC8
MFSD10 RAB27A
MFSD10 VAT1
MFSD10 AZU1
TUBGCP4 SLC6A12
TUBGCP4 EPOR
TUBGCP4 TFAP2A
LTBP4 JAM3
BRD1 SNAPC5
MAP4 FAM5C
OCEL1 RAB7L1
OCEL1 PVT1
OCEL1 GNS
OCEL1 EFNA3
OCEL1 ATP6V0E1
OCEL1 ATP1B1
OCEL1 ATP6V0B
OCEL1 ADRBK1
OCEL1 S100A11
OCEL1 LYST
OCEL1 KEL
OCEL1 GLB1
OCEL1 KRTAP26-1
OCEL1 FLNA
OCEL1 PECAM1
OCEL1 MAPK8IP1
OCEL1 MAGEA5
OCEL1 NF1
OCEL1 GYPC
OCEL1 RPL3
OCEL1 RPS11
OCEL1 LY9
OCEL1 IRF6
OCEL1 RPS29
GRM4 HMX1
GRM4 NOC2L
GRM4 KRT33A
GRM4 GRIN2A
GRM4 IGF2
GRM4 GCKR
GRM4 GCK
GRM4 EFNA3
GRM4 TNFRSF25
GRM4 STK19
GRM4 ZIC2
GRM4 UGT2B15
GRM4 MLN
GRM4 GPRIN2
GRM4 C21orf2
GRM4 PLEKHG3
GRM4 ALPL
GRM4 MMP14
GRM4 NCOR2
GRM4 CACNA1B
GRM4 AGT
GRM4 ERCC2
GRM4 RSC1A1
GRM4 RGR
GRM4 ZNF592
GRM4 SCNN1B
GRM4 NTSR2
GRM4 ITGAM
GRM4 ODF1
GRM4 ARC
GRM4 CDKN2B
GRM4 SAMD14
GRM4 FOXC2
GRM4 PPBPL2
GRM4 ASCL1
GRM4 CAPN5
GRM4 AGFG2
GRM4 RBM8A
GRM4 NTSR1
GRM4 CYP11A1
GRM4 LOC652147
GRM4 PHF21A
GRM4 SLC5A5
GRM4 MMP19
GRM4 CTAG1A
GRM4 MAP2K4
N4BP2L2 RBM6
N4BP2L2 TRA2A
N4BP2L2 RPL9
N4BP2L2 SKP1
N4BP2L2 CLPP
N4BP2L2 LOC729602
N4BP2L2 SYNPO
N4BP2L2 ATXN10
N4BP2L2 SLC6A3
CPT1B RBBP6
HPRT1 EIF3I
HPRT1 MAD2L1
HPRT1 SNRPD2
HPRT1 HNRNPA3
HPRT1 MIF
HPRT1 NME1
HPRT1 MTHFD1
HPRT1 C1QBP
HPRT1 PAICS
HPRT1 AHCY
HPRT1 APEX1
HPRT1 SNRPA
HPRT1 NHP2
DLD LYPLA1
IGF2 PTH
IGF2 RGS9
IGF2 SERPINC1
IGF2 PHF21A
IGF2 CFD
IGF2 SLC22A24
IGF2 SFN
IGF2 MSC
CCL19 KLHL35
CCL19 HMX1
CCL19 ALDH1A2
CCL19 XDH
CCL19 C19orf50
CCL19 RHO
CCL19 ARHGAP6
CCL19 KCND3
CCL19 WNT7A
CCL19 PYY
CCL19 MALL
CCL19 ESR2
CCL19 CYP2A6
CCL19 CYP11B1
CCL19 ALPL
CCL19 MAP3K3
CCL19 NCKIPSD
CCL19 RB1
CCL19 BCAP29
CCL19 PPP2R1B
CCL19 CHST3
CCL19 PRB1
CCL19 TSPAN9
CCL19 ARMC6
CCL19 IFNA14
CCL19 TP53TG5
CCL19 DNAJA3
CCL19 GBX1
CCL19 TNNT2
NECAB3 ARPC4
NECAB3 ST3GAL1
GJC2 WBSCR22
GJC2 RALY
GJC2 HLA-DOB
GJC2 TCF7L2
GJC2 PTK7
GJC2 GNL1
HK3 ALDH3B1
HK3 S100A9
HK3 S100A11
HK3 CSTA
HK3 MYO1F
HK3 FRAT2
HK3 SAMHD1
HK3 BCAT1
HK3 ZEB2
HK3 BST1
HK3 CREBL2
HK3 EIF4EBP2
HK3 TNFRSF1B
HK3 FGR
HK3 MEGF9
HK3 PRKCD
HK3 ITGB2
HK3 GRN
HK3 ITGAX
HK3 CYBB
HK3 AP1S2
HK3 HCLS1
HK3 FBP1
CYTH3 ING2
CYTH3 NTN3
CYTH3 NOC2L
CYTH3 TFAP2A
CYTH3 AKT3
CYTH3 EFNA3
CYTH3 GBA
CYTH3 ROM1
CYTH3 MFNG
CYTH3 PVT1
CYTH3 NCR2
CYTH3 HOXB6
CYTH3 FLJ40113
CYTH3 SEMA6C
CYTH3 GJB3
CYTH3 HNRNPL
CYTH3 HAUS5
CYTH3 TEKT2
CYTH3 MYST2
CYTH3 CACNA1B
CYTH3 NTRK3
CYTH3 SLC9A3
CYTH3 ABCC6
CYTH3 WFS1
CYTH3 IFNA6
CYTH3 CACNA1C
CYTH3 SLC8A1
CYTH3 MAP3K3
CYTH3 ARFIP2
CYTH3 NCOR2
CYTH3 TUSC2
CYTH3 AGT
CYTH3 CRYBB3
CYTH3 ACAN
CYTH3 B3GALT5
CYTH3 CHST3
CYTH3 GRIA1
CYTH3 EPOR
CYTH3 PAQR4
CYTH3 NTSR2
CYTH3 PRM1
CYTH3 HLF
CYTH3 SAMD14
CYTH3 FAM119B
CYTH3 SEZ6L
CYTH3 UBL4A
CYTH3 REM1
CYTH3 AGFG2
CYTH3 ZMYND10
CYTH3 EDN2
CYTH3 FOXO3
CYTH3 GRIP2
CYTH3 MUC6
CYTH3 DYRK1B
CYTH3 WDR62
CYTH3 MAP2K4
CYTH3 GDF5
IGF1 BTN3A1
XRCC2 GAGE2E
XRCC2 ARFIP2
XRCC2 TOP3B
XRCC2 HLF
XRCC2 FOXC2
XRCC2 ISLR
XRCC2 C10orf116
XRCC2 SOS1
XRCC2 UNC5B
XRCC2 EDN2
XRCC2 RPH3A
XRCC2 LOC652147
XRCC2 ZMYND10
XRCC2 JAG1
XRCC2 STARD13
XRCC2 ALDH1A2
XRCC2 SRRD
XRCC2 TYR
XRCC2 MAP2K4
XRCC2 ADH1C
LOC90586 INTS1
LOC90586 PHKG2
LOC90586 TLR5
LOC90586 TEF
PHLDB1 RAC3
PYGM SLC5A1
PYGM CPA2
PYGM DOHH
PYGM ACAN
PYGM MYCBP2
PYGM PAX2
DARC AMT
EEF1E1 DHFR
ETHE1 SCCPDH
RHOD PML
VIPR2 CDX1
VIPR2 DOHH
VIPR2 ELOVL6
VIPR2 ARHGAP26
VIPR2 HOXB6
VIPR2 KCND3
VIPR2 ALPL
FGFR1OP BCAT2
TNP1 EPM2A
TNP1 TOP3B
TNP1 KLHDC10
ASCL1 SLC5A2
ASCL1 C19orf50
ASCL1 NOC2L
ASCL1 EFNA3
ASCL1 SFPQ
ASCL1 MGAT3
ASCL1 RASGRP3
ASCL1 NCR2
ASCL1 ARHGAP6
ASCL1 HOXB6
ASCL1 TNFRSF25
ASCL1 PCBP3
ASCL1 COX10
ASCL1 ADH1C
ASCL1 MLN
ASCL1 SLC9A1
ASCL1 PVT1
ASCL1 GPRIN2
ASCL1 AKAP3
ASCL1 TPO
ASCL1 PLEKHG3
ASCL1 LOC100128570
ASCL1 TSPAN1
ASCL1 CYP2B6
ASCL1 KRTAP26-1
ASCL1 SLC4A3
ASCL1 SLC17A7
ASCL1 IFT140
ASCL1 EML3
ASCL1 HSF4
ASCL1 SIX3
ASCL1 ZNF592
ASCL1 SCNN1B
ASCL1 HAUS5
ASCL1 NTSR2
ASCL1 SAMD14
ASCL1 IGHMBP2
ASCL1 SEZ6L
ASCL1 TEX28
ASCL1 CLPP
ASCL1 CAPN5
ASCL1 TFF3
ASCL1 LOC652147
ASCL1 NTRK3
ASCL1 PTPRN
ASCL1 CD40
ASCL1 WDR62
ASCL1 MAP2K4
ASCL1 GCK
RNF114 RNF144A
RNF114 HMOX1
DHRS12 TFAP2A
GNA15 RALA
GNA15 FGL2
GNA15 MEGF9
S100A4 ZNF117
S100A4 LILRB2
S100A4 TFDP2
S100A4 TYROBP
S100A4 POU4F1
S100A4 LST1
S100A4 TNFRSF1B
S100A4 ANXA5
S100A4 CCR1
S100A4 FGR
S100A4 DLC1
S100A4 SLC1A4
S100A4 AIF1
RRP9 SLC15A2
RRP9 P2RX6
RRP9 CDK5R1
RRP9 SLC9A3
RRP9 HPCA
NAPG TES
KRT85 IGSF9B
KRT85 HTR4
SPG11 PMS1
SPG11 RBM6
SPG11 STK38
SPG11 TMEM131
SPG11 ATXN2
PGCP MTF2
MT1E ZNF253
MT1E MT1G
MT1E MT1F
MT1E MT1H
HIST1H2AG ZKSCAN1
GPR161 CYP2C18
GPR161 EEF1A2
GPR161 IGSF9B
GPR161 FAM5C
GPR161 NRXN1
PLXNC1 MDK
PLXNC1 CAPG
PLXNC1 OAZ1
SRM MATN3
SRM IL13
HCG9 SLC9A1
HCG9 PPBPL2
HCG9 DMWD
HCG9 UNC5B
HCG9 SCNN1D
HCG9 DOHH
HCG9 NF1
HCG9 NFIX
HCG9 SLC5A5
HCG9 ARHGAP6
HCG9 NTSR2
HCG9 RHO
HCG9 MMP19
HCG9 PAK4
HCG9 PAX9
UTP20 RAMP3
TRAF1 PSMB6
TRAF1 SFRS3
KIFC1 DTYMK
KIFC1 PSMC3
KIFC1 ST18
MED21 TARS
MED21 SV2A
MED21 PLD3
SOD1 GNS
SOD1 DMXL2
SOD1 DNAJC13
SOD1 KIF3B
TSFM ZFR
TSFM TDRD7
ULK2 ACOT8
NCR2 C19orf50
NCR2 GJB3
NCR2 PVT1
NCR2 ALDH1A2
NCR2 EFNA3
NCR2 KLHL35
NCR2 RHO
NCR2 GRIN2A
NCR2 TCF15
NCR2 ARHGAP6
NCR2 HOXB6
NCR2 NCKIPSD
NCR2 KCND3
NCR2 TSPAN9
NCR2 NRTN
NCR2 PLXNB1
NCR2 CADM3
NCR2 MAGEA4
NCR2 LIMK1
NCR2 AGFG2
NCR2 AKAP3
NCR2 SLC9A3
NCR2 EDN2
NCR2 GRAP2
NCR2 TPO
NCR2 ABCC6
NCR2 RAPGEF3
NCR2 NOC2L
NCR2 SLC8A1
NCR2 IGF1R
NCR2 FSTL4
NCR2 PAX8
NCR2 SLC17A7
NCR2 MVD
NCR2 NFIX
NCR2 SCNN1D
NCR2 C1orf144
NCR2 SCNN1B
NCR2 NTSR2
NCR2 SLC9A1
NCR2 CYP3A5
NCR2 MYO9B
NCR2 KIAA0892
NCR2 SOCS3
NCR2 SAMD14
NCR2 GUCA1A
NCR2 BTF3
NCR2 CHST3
NCR2 ACAN
NCR2 WNT7A
NCR2 REM1
NCR2 NTRK3
NCR2 NLE1
NCR2 SLC5A5
FADS2 TBPL1
FADS2 LILRB4
FADS2 HOXA1
FADS2 DAZAP2
BFSP2 NRTN
BFSP2 SGCD
BFSP2 NUP88
BFSP2 EML3
BFSP2 MGAT3
BFSP2 KCNH1
BFSP2 KEAP1
RGS2 IDH2
RGS2 SLC2A3
H1F0 ACAA1
H1F0 CLASP2
GGT5 PTGER3
LDHB YWHAQ
LDHB NPM1
LDHB CCT2
LDHB RPL17
LDHB ANXA5
LDHB LOC728643
LDHB ATXN10
LDHB IARS
LDHB C1QBP
LDHB RPL10A
LDHB RPL4
LDHB MIF
LDHB PHB2
LDHB GNB2L1
LDHB CCNG1
LDHB RPL14
LDHB SRP72
LDHB GCSH
LDHB RPS3
LDHB HINT1
LDHB RPL18
LDHB EEF1G
LDHB RPL23
LDHB EIF3F
LDHB DUSP14
LDHB APEX1
LDHB RPL3
LDHB RPS11
LDHB NDUFS4
LDHB ATP5G3
LDHB PAICS
LDHB SNRPD2
LDHB RGS10
LDHB BTF3
LDHB NME1
LDHB EIF3E
LDHB IMPDH2
LDHB COX11
LDHB FBL
LDHB ATP5C1
BET1 SEC23IP
C16orf62 GNGT1
ARAP1 HCK
ARAP1 LYST
ARAP1 SLC38A10
ARAP1 GPR56
ARAP1 PFDN4
ARAP1 ALDH3B1
ARAP1 MYO1F
ARAP1 RPS7
ARAP1 AP1S2
ARAP1 MNDA
ARAP1 IQGAP1
ARAP1 GCSH
ZNF253 ZNF117
ZNF253 TLR5
ZNF253 COL6A1
FUT4 RAB7L1
FUT4 P4HB
FUT4 LRPAP1
FUT4 GYG1
FUT4 RAB32
FUT4 PGD
FUT4 AZU1
FUT4 KBTBD11
FUT4 RAB27A
FUT4 ELANE
FUT4 RNH1
ARL1 CA9
BCAT1 C12orf29
BCAT1 FCGR1A
BCAT1 OAZ1
BCAT1 KBTBD11
PLCH1 MPPED1
SNX13 LST1
SNX13 PTAFR
SNX13 CD93
SNX13 TNNI2
APOBEC3C HSPBP1
ADAM9 ALDH5A1
RB1 CBX1
RB1 HIRIP3
RB1 SLC6A9
RB1 CECR7
RB1 RFC2
RB1 LRCH4
RB1 PRKAR1A
RB1 CHP
RB1 DUSP3
IL8 MAFF
IL8 CD83
IL8 CCL4
IL8 BTG2
IL8 NAMPT
IL8 PTPRE
IL8 TNFAIP3
IL8 ALG8
LOC728849 ACADM
LOC728849 CAND1
LOC728849 VPS13B
LOC728849 CRYZ
LOC728849 SON
LOC728849 PHKB
LOC728849 TXNDC9
LOC728849 ZMYND11
LOC728849 ACTL6A
LOC728849 PMS1
LOC728849 SPAST
ASCL2 P2RX7
ALOX5AP IL1RN
ALOX5AP IRF8
ALOX5AP NADK
ALOX5AP SERPINB8
ALOX5AP SLC27A2
ALOX5AP QKI
ALOX5AP ANXA5
ALOX5AP ITGA7
ALOX5AP CYBB
ALOX5AP SYK
ALOX5AP NPR3
ALOX5AP BST1
ALOX5AP AP1S2
CYP2C9 IFNA6
ZNF467 FECH
ZNF467 ARFGEF2
ABCG1 TSPAN31
ATP6V1A APBA3
DPEP1 BDH1
ADRBK2 ST5
MAPK8IP3 CHD8
NCRNA00188 CSHL1
NCRNA00188 RPL17
NCRNA00188 RPS15A
NCRNA00188 EEF1B2
NCRNA00188 GNB2L1
NCRNA00188 RPL4
NCRNA00188 MIF
NCRNA00188 KIAA0284
NCRNA00188 RPL14
NCRNA00188 PSMB7
NCRNA00188 DBP
NCRNA00188 RPL9
NCRNA00188 RPL18
NCRNA00188 EIF3F
NCRNA00188 RPL10A
NCRNA00188 EIF3I
NCRNA00188 RPS19
NCRNA00188 SNRPD2
NCRNA00188 BTF3
NCRNA00188 EIF3E
NCRNA00188 IMPDH2
NCRNA00188 TBX5
NCRNA00188 ATP5O
NCRNA00188 ATP5C1
TPD52 CACNA1B
NPAS1 TAF6L
NTSR2 C19orf50
NTSR2 KRT33A
NTSR2 SLURP1
NTSR2 PAX7
NTSR2 EFNA3
NTSR2 CYP3A4
NTSR2 TSPAN9
NTSR2 ABCC8
NTSR2 NOC2L
NTSR2 GPRIN2
NTSR2 IKBKG
NTSR2 SAG
NTSR2 DNAJC4
NTSR2 B3GALT5
NTSR2 CHST3
NTSR2 USP11
NTSR2 C20orf194
NTSR2 CDKN2B
NTSR2 ACAN
NTSR2 LOC652147
NTSR2 IGH@
NTSR2 PAK4
NTSR2 NDP
NTSR2 PAX9
NTSR2 MRPS12
NTSR2 PSMD8
NTSR2 RHO
NTSR2 GCK
NTSR2 HOXB6
NTSR2 TNFRSF25
NTSR2 SLC9A1
NTSR2 TYR
NTSR2 ALPL
NTSR2 SCNN1B
NTSR2 ITGAM
NTSR2 TEX28
NTSR2 GRIP2
NTSR2 MAP2K4
NTSR2 PVT1
NTSR2 MGAT3
NTSR2 GRIN2A
NTSR2 HMX1
NTSR2 ARHGAP6
NTSR2 LEFTY1
NTSR2 CREB3
NTSR2 UGT2B15
NTSR2 GPR176
NTSR2 AGFG2
NTSR2 SLC8A1
NTSR2 SLC4A3
NTSR2 GRIK1
NTSR2 SFRS3
NTSR2 SIX3
NTSR2 ZNF592
NTSR2 SCNN1D
NTSR2 SMAP1
NTSR2 SAMD14
NTSR2 TOP3B
NTSR2 BTF3
NTSR2 REM1
NTSR2 PTPRD
NTSR2 SLC5A5
NTSR2 ACSL6
NTSR2 EPHB2
NTSR2 CD72
NTSR2 EPOR
NTSR2 CADM3
NTSR2 WNT7A
NTSR2 AKAP3
NTSR2 KIAA0284
NTSR2 NFIX
NTSR2 TUBGCP2
NTSR2 KRTAP26-1
NTSR2 CACNA1B
NTSR2 MVD
NTSR2 PAQR4
NTSR2 ABCD4
NTSR2 ARC
NTSR2 PTGES
NTSR2 DOHH
NTSR2 MYST2
NTSR2 CYP2B6
NTSR2 GP2
NTSR2 WDR62
EIF4E NET1
EIF4E GRN
EIF4E MVP
EIF4E SLC1A4
EIF4E PSAP
MAN1A1 CLTCL1
MAN1A1 SERPINB8
MAN1A1 CAMK1
MAN1A1 VLDLR
MAN1A1 CAPG
MAN1A1 MPO
MAN1A1 POLR2G
MAN1A1 CD2AP
MAN1A1 CACNA2D2
MAN1A1 ALOX12
MAN1A1 LGALS1
MAN1A1 HMHA1
ODF1 CDC42
ODF1 HMX1
ODF1 FSCN2
ODF1 WNT7A
ODF1 POU4F1
ODF1 IGSF9B
ODF1 LALBA
ODF1 MAOA
ODF1 TPO
ODF1 HAB1
ODF1 NTSR1
ODF1 ARHGAP6
ODF1 EFNA3
ODF1 RHO
ODF1 GATA4
ODF1 FLT1
CTDSP2 ZNF208
AXL PVT1
HSPA9 PABPC4
YIPF6 COL6A2
YIPF6 CASP2
YIPF6 SATB1
YIPF6 HOXB6
TTC15 TRAF3IP3
TTC15 FYB
GNB3 HLA-A
CENPF HMMR
CENPF NDC80
CENPF DLGAP5
CENPF CCNB1
CENPF TPX2
CENPF GINS1
CENPF FEN1
MAPKAPK2 DAZAP2
MAPKAPK2 RARRES2
FCER1A GANAB
FCER1A PRKCQ
IL13RA1 CREBL2
HIST4H4 WSCD2
PTPRS C1QL1
PTPRS EIF4G1
RPL15 RPS12
RPL15 RPL19
RPL15 NPM1
RPL15 RPL24
RPL15 RPS14
RPL15 RPL30
RPL15 RPL17
RPL15 LOC728643
RPL15 RPL18A
RPL15 RPS15A
RPL15 RPL29
RPL15 RPS8
RPL15 RPS3A
RPL15 RPL10A
RPL15 RPL4
RPL15 RPS18
RPL15 RPS19
RPL15 RPSA
RPL15 GNB2L1
RPL15 RPL23A
RPL15 RPL31
RPL15 RPL14
RPL15 RPL35
RPL15 RPS10
RPL15 FAU
RPL15 RPS3
RPL15 RPL27
RPL15 RPS15
RPL15 RPLP0
RPL15 RPL18
RPL15 EEF1G
RPL15 RPS17
RPL15 RPL3
RPL15 ATP6V0E2
RPL15 RPS11
RPL15 RPS4X
RPL15 RPS25
RPL15 RPS7
RPL15 RPL5
RPL15 RPL38
RPL15 HNRNPA1
RPL15 RPS6
RPL15 RPL10
RPL15 RPL11
TCEB2 SLC9A3R1
PTS MAFF
PTS COPS2
PTS DNAJB6
CA1 FAM36A
KIAA0100 DMBT1
KIAA0100 GCN1L1
BAIAP2 EFHD1
BAIAP2 ATP2C2
SEP15 BTG3
SEP15 PSIP1
SEP15 PSMA4
SEP15 TMX1
MAPK4 TGFB1
MAPK4 PCNA
GSTM2 FBL
IL13 MGAT3
IL13 MFNG
IL13 CBARA1
IL13 MSC
IL13 ADRBK1
IL13 SLC9A3R2
IL13 PLXNB1
IL13 PCBP3
IL13 ABCC6
IL13 CYP2A6
IL13 T
IL13 COX10
IL13 SLC4A3
IL13 PAX8
IL13 LIPE
IL13 YKT6
IL13 SCNN1D
IL13 FOXE1
IL13 ITGAM
IL13 IFT140
IL13 PTPRJ
IL13 RANBP2
IL13 CHST3
IL13 PLEKHB1
IL13 TP53TG5
IL13 CRTC1
IL13 RFX1
IL13 CFD
IL13 DNAJA3
IL13 GATA4
IL13 PAK4
MTRF1L GNAT2
CRYBA4 CADM3
CRYBA4 MLANA
CRYBA4 SHBG
CRYBA4 BCAT2
CRYBA4 GCK
CRYBA4 NGFR
CRYBA4 APAF1
IFIT3 MYBL1
GRIK3 MZF1
C7orf28B ACAT2
C7orf28B ARHGDIB
C7orf28B RPA1
C7orf28B XRCC5
TMEM131 FCHSD2
TMEM131 PRKAR1A
TMEM131 GLB1
DNAJC16 GM2A
PHF21A SAMD14
PHF21A TOP3B
PHF21A CACNA1B
PHF21A C21orf2
PHF21A ARHGAP26
PHF21A EFNA3
PHF21A CYP3A4
PHF21A ITGAM
PCSK7 FOXN2
TIAL1 CD2
EEF1B2 EIF3F
EEF1B2 NPM1
EEF1B2 RPL17
EEF1B2 SNORA21
EEF1B2 UBE2D2
EEF1B2 HINT1
EEF1B2 PAICS
EEF1B2 EIF3H
EEF1B2 RPL4
EEF1B2 EEF1A2
EEF1B2 MAN1C1
EEF1B2 GNB2L1
EEF1B2 RPL31
EEF1B2 RPL14
EEF1B2 RPL27
EEF1B2 TINP1
EEF1B2 RPL9
EEF1B2 EEF1G
EEF1B2 RPL23
EEF1B2 RPS17
EEF1B2 RPL3
EEF1B2 RPS11
EEF1B2 RPL10A
EEF1B2 RPS25
EEF1B2 EEF2
EEF1B2 RPL5
EEF1B2 MX2
EEF1B2 BTF3
EEF1B2 RPS27A
EEF1B2 EIF3M
EEF1B2 RPS7
EEF1B2 RPS6
EEF1B2 RPL22
EEF1B2 EIF3E
EEF1B2 IMPDH2
SETD4 DDX23
SLC6A4 TG
RBM5 SIN3B
RBM5 NR2C1
RBM5 MARK3
RBM5 NFATC2IP
RBM5 RER1
SH3BGR SALL1
MAN1A2 GTF3A
MAN1A2 DHFR
MAN1A2 RASL10A
MAN1A2 TRAFD1
ERN1 KLHL9
ERN1 RAP2B
ERN1 TAF6L
ERN1 DMWD
ERN1 DEFA5
ERN1 CDR2L
ERN1 UBB
ERN1 ZNF710
LOC150759 USP14
MSH2 PIGA
MSH2 PRKCI
MSH2 SKIV2L2
MSH2 FTL
MSH2 DDX1
MSH2 PRKACB
MSH2 FARSA
MSH2 RAD1
MSH2 C12orf24
MSH2 KIFAP3
MSH2 ACSL1
MSH2 SUCLA2
MSH2 DLAT
MSH2 SFRS1
MSH2 ILF3
MSH2 ABCC1
MSH2 NAMPT
MSH2 RFC4
MSH2 NUP160
MSH2 SEC23IP
MSH2 ACTL6A
MSH2 PDCD6
TRIO LPIN1
RABGAP1 API5
RABGAP1 PMS1
RABGAP1 PUM2
RABGAP1 UBA3
RABGAP1 USP33
FAM178A PRKAR1A
FAM178A BRD3
SFRS17A SLMO1
SFRS17A FSCN2
SFRS17A JAM3
SFRS17A ITGAD
SFRS17A RSC1A1
SFRS17A MGAT3
SFRS17A POU6F1
SFRS17A CYP11A1
SFRS17A E2F4
SFRS17A PSG1
SFRS17A GCK
RUVBL2 POLR2I
RUVBL2 PAICS
RUVBL2 PSMC3
RUVBL2 F2RL3
RUVBL2 AP1S1
RUVBL2 CDK4
HTR7 TCL1B
HTR7 ITGAM
HTR7 SCN4A
HTR7 CPNE6
HTR7 GALK1
OSTF1 TFDP2
AFF2 LLGL2
AFF2 PSMD9
NAGA ARPC1B
NAGA TNFRSF1B
NAGA SAMHD1
NAGA FGL2
NAGA FCGRT
NAGA CFP
NAGA IQGAP1
COX10 HMGXB3
COX10 MRE11A
COX10 HMX1
COX10 SEZ6L
COX10 TP53TG5
COX10 GDF5
COX10 GUCA1A
COX10 C1orf61
COX10 FTO
COX10 PCBP3
COX10 ARHGEF12
COX10 KLHL35
COX10 ABCC8
IKBKG AP4M1
IKBKG WNK1
IKBKG SLC9A1
IKBKG OCA2
IKBKG SAMD14
IKBKG CD160
IKBKG ALDH1A2
IKBKG MVD
IKBKG SIX3
IKBKG RHO
IKBKG LEFTY1
IKBKG RUNX1
IKBKG CEP290
IKBKG PGK1
RPS14 RPS12
RPS14 RPL34
RPS14 RPL19
RPS14 SFI1
RPS14 RPL8
RPS14 RPS16
RPS14 RPL23A
RPS14 LOC728643
RPS14 RPL18A
RPS14 RPS15A
RPS14 RPS24
RPS14 RPL29
RPS14 RPS8
RPS14 RPS3A
RPS14 RPLP0
RPS14 PTMA
RPS14 RPL6
RPS14 RPS28
RPS14 GNB2L1
RPS14 RPL37
RPS14 RPL31
RPS14 RPL12
RPS14 RPL36A
RPS14 RPS3
RPS14 RPL27
RPS14 RPL37A
RPS14 RPS13
RPS14 RPS15
RPS14 EEF1G
RPS14 TPT1
RPS14 RPS21
RPS14 RPS23
RPS14 RPS17
RPS14 RPL30
RPS14 RPL3
RPS14 ATP6V0E2
RPS14 RPS11
RPS14 RPS4X
RPS14 RPS25
RPS14 RPL38
RPS14 RPLP1
RPS14 RPL5
RPS14 RPS18
RPS14 RPS6
RPS14 RPL32
RPS14 RPL11
RNF40 VPS45
DEFA3 IGHE
PCNA PSMA3
PCNA PIR
PCNA MSL3
PCNA ACAT2
PCNA RPA1
PCNA PSMD8
PCNA MCM5
PCNA TYMS
PCNA DGKA
PCNA KIAA0101
PCNA ATP5A1
PCNA AMY2A
PCNA TCIRG1
PCNA ILF2
PCNA PSMA4
AIPL1 PPP1R10
AIPL1 KLHL9
AIPL1 TAF6L
AIPL1 MAP3K10
AIPL1 KIAA0894
AIPL1 ALAS2
AIPL1 IGHA2
AIPL1 RP1-21O18.1
AIPL1 RND2
AIPL1 GRIK5
AIPL1 GYPB
AIPL1 TLR5
AIPL1 FBN2
AIPL1 BPGM
AIPL1 KLF1
AIPL1 DPF1
AIPL1 POU2F3
AIPL1 CYP3A5
AIPL1 MIPEP
RBL2 PRKAR1A
RBL2 MAP2K3
VIM AHNAK
VIM CSTA
VIM KHSRP
VIM TNFRSF1B
VIM DDX1
VIM CRIP1
VIM CAST
VIM S100A10
VIM CCR1
VIM SFXN3
VIM ANXA2P3
VIM PLEKHB2
DNAJB6 PCTK2
RNF10 VDAC3
RNF10 ALG8
RNF10 PPM1A
SART1 PSMC3
LILRA2 GSN
LILRA2 NTRK1
LILRA2 RAB31
PSMA4 OR10H3
PSMA4 KLHL9
PSMA4 PSMA3
PSMA4 PRKDC
PSMA4 ALG8
PSMA4 DTYMK
PSMA4 TMEM106C
PSMA4 TAF6L
PSMA4 TRIAP1
PSMA4 RPA1
PSMA4 PTPRO
PSMA4 NHP2
PSMA4 ETFA
PSMA4 CCNI
PSMA4 NDUFS6
PSMA4 EIF3I
PSMA4 HNRNPA3
PSMA4 ACAT2
PSMA4 ITPA
PSMA4 POLR2G
PSMA4 ARAF
PSMA4 PDCD6
PSMA4 TMX1
LEPREL2 RUNX1
PLEC1 VASP
ATPAF2 ATP5D
ATPAF2 NDUFA2
ATPAF2 ZMYND10
ATPAF2 NDUFS3
ATPAF2 ETFB
ATPAF2 NDUFS6
CFL1 AMD1
NXPH2 GHRH
PPIL2 MARK3
ZNF157 SDC3
ZNF157 SULT4A1
SETX ZNF638
SETX DICER1
ZMPSTE24 TUSC2
ZMPSTE24 MED20
ZMPSTE24 MAP2K4
ZMPSTE24 GTF2E1
ZMPSTE24 SPTLC1
ZMPSTE24 PPM1A
NUP160 TUBGCP3
NUP160 SUCLA2
NUP160 TMEM194A
NUP160 SFRS1
NUP160 PHKB
NUP160 LARP4
NUP160 TRIM44
NUP160 UBC
NUP160 PUM2
NUP160 LARP4B
NUP160 COPB2
NUP160 PREPL
NUP160 PMS1
NUP160 CREB1
NUP160 PAFAH1B1
NUP160 BRD3
NUP160 NUP205
STAMBP PMS1
STAMBP FNTA
STAMBP ARCN1
STAMBP PDS5A
ATP5S SNORA21
GPR19 ARHGEF12
UROS SLC4A8
UROS NT5C2
LOC171220 GNG5
ATG4B PFKFB3
REL RGN
REL BDKRB2
REL EXOSC7
HLTF CCNB1
HLTF NUP50
C5orf13 TOP2B
GAA UNC119
GAA KIF1C
GABARAP MYD88
GABARAP RAB31
GABARAP TNFRSF1B
GABARAP CYBA
GABARAP MEGF9
GABARAP FCGRT
GABARAP PSAP
GABARAP HMGCS1
SNRPN LOC100129361
SNRPN RPP40
MRPL3 IARS
MRPL3 CLNS1A
MRPL3 STOML2
MRPL3 SAMM50
MRPL3 ETFA
RPUSD2 IFT140
RPUSD2 FOLR1
RPUSD2 DMWD
RPUSD2 RBP3
RPUSD2 BNIP3L
RPUSD2 MMP11
RPUSD2 KRT1
RPUSD2 ZNF710
RPUSD2 KLF1
RPUSD2 AKAP3
PML TOP3B
PML ZSCAN12
PML NUDT3
PML AMH
PML SOCS3
PML NFIX
PML EDN2
PML MMP19
PML HABP2
PML REEP2
PML KCND3
PML IGF1R
PML ITPR2
CAPZB SLC9A8
LEFTY1 C19orf50
LEFTY1 HMX1
LEFTY1 ALDH1A2
LEFTY1 SLMO1
LEFTY1 CD40
LEFTY1 CYP3A4
LEFTY1 CDK5R1
LEFTY1 HSPA12A
LEFTY1 ABCC8
LEFTY1 SLC9A1
LEFTY1 C3orf51
LEFTY1 DNAJC4
LEFTY1 RGR
LEFTY1 STXBP1
LEFTY1 CYP3A5
LEFTY1 FGD1
LEFTY1 EIF4A3
LEFTY1 CAPN5
LEFTY1 LOC652147
LEFTY1 GBX1
NOP56 HSPD1
NOP56 DAZAP2
NOP56 ANXA6
NOP56 FMNL1
MVP DUSP14
MVP LILRB4
MVP CAP1
MVP KIFAP3
SOS2 PUM2
OAZ1 BIN1
ZFR NFAT5
ZFR MAX
ZFR CCNT2
ZFR SEPT11
CBARA1 EFNA3
CBARA1 GBA
CBARA1 MFNG
CBARA1 LRRC48
CBARA1 TDRD7
CBARA1 HNRNPL
CBARA1 PCBP3
CBARA1 LDOC1
CBARA1 TGFB3
CBARA1 KCNJ4
CBARA1 MIPEP
CBARA1 ALPL
CBARA1 CBX1
CBARA1 CACNA1B
CBARA1 CHST3
CBARA1 ITGAM
CBARA1 ARC
CBARA1 CDKN2B
CBARA1 IFT140
CBARA1 BTF3
CBARA1 AKR1B10
CBARA1 LOC652147
UQCRQ PARK7
UQCRQ PPP1CC
UQCRQ COX5B
UQCRQ SEC13
UQCRQ PSMB1
UQCRQ SPI1
UQCRQ COX6C
UQCRQ IRF2BP1
ERH CYP1A1
ERH CBX7
ERH PSMC3
ERH HNRNPAB
ACTL6A PIGA
ACTL6A AASDHPPT
ACTL6A CTNS
ACTL6A MED20
ACTL6A TRIM27
ACTL6A RARS
ACTL6A PSMB5
ACTL6A UBC
ACTL6A JUND
ACTL6A MFAP1
ACTL6A FKTN
ACTL6A FEN1
ACTL6A PAFAH1B1
TNFRSF25 ING2
TNFRSF25 KIR3DL3
TNFRSF25 NOC2L
TNFRSF25 ALDH1A2
TNFRSF25 PAX7
TNFRSF25 MGAT3
TNFRSF25 HOXC11
TNFRSF25 SKI
TNFRSF25 OASL
TNFRSF25 ARHGAP6
TNFRSF25 CDC42EP4
TNFRSF25 EFNA3
TNFRSF25 FMOD
TNFRSF25 CDK5R1
TNFRSF25 KIAA0195
TNFRSF25 PSG1
TNFRSF25 CACNA1B
TNFRSF25 AGT
TNFRSF25 ZNF592
TNFRSF25 GATA4
TNFRSF25 NOMO1
TNFRSF25 TSPAN9
TNFRSF25 IL12RB1
TNFRSF25 ITGAM
TNFRSF25 CDKN2B
TNFRSF25 LY9
TNFRSF25 CLPP
TNFRSF25 CASP2
TNFRSF25 ACOT11
TNFRSF25 LRRC68
TNFRSF25 MRPS12
TNFRSF25 ALPL
TNFRSF25 POLR2E
TNFRSF25 TRAF3IP1
NFIL3 MAP1LC3B
NFIL3 IER3
NFIL3 C17orf91
ZKSCAN3 SLC17A3
ZKSCAN3 MITF
ZKSCAN3 GSTA2
NEU1 CREB3
LUC7L3 OGT
LUC7L3 DDX17
LUC7L3 METTL3
LUC7L3 FASTKD2
LUC7L3 MACF1
LRPAP1 RAB27A
COPS3 GABBR1
MAGEC1 CLIP3
FH FDPS
FH TCF15
FH CLTA
SLC46A3 RXRB
GNB2 NR2F6
GNB2 MLC1
GNB2 CAPG
GNB2 CDK6
GNB2 ITGAM
GNB2 S100A11
ITGA10 NFIB
ITGA10 RGL1
ITGA10 GSTA2
HIST1H2BL HIST1H2BE
HIST1H2BL HIST1H2BF
HIST1H2BL HIST1H2BN
HIST1H2BL HIST1H2BI
HIST1H2BL HIST2H2BE
ADAM20 MRE11A
ADAM20 C3orf51
ADAM20 CDK7
ADAM20 MAGEA4
ADAM20 PPIC
DOPEY1 PHKG2
LOC283079 TMEM158
LILRA3 MTX1
LILRA3 FGR
PSKH1 MAP3K3
ADCY7 HCK
ADCY7 RPL19
ADCY7 ABCC10
ADCY7 DGCR2
ADCY7 SLC38A10
ADCY7 SELPLG
ADCY7 TNFSF10
ADCY7 MDK
ADCY7 SH3BP1
ADCY7 SFN
ADCY7 ITGAM
ADCY7 ABR
ADCY7 RPS25
ADCY7 S100A11
RECQL API5
RECQL DICER1
RECQL CREB1
RECQL TIA1
RECQL CTBP2
RECQL PAFAH1B1
CFHR3 SLC6A9
CALCOCO1 PLXNB1
ETFA UBE2D2
ETFA ATP5C1
ETFA PDCD6
ETFA SNRPD2
ETFA NHP2
ETFA CLNS1A
ETFA RXRB
ETFA HNRNPA3
ETFA TRIAP1
ETFA SFRS1
ETFA ATP5G3
ETFA TBCA
ETFA PSMA2
ETFA PSMA6
ETFA NDUFS4
ETFA TMX1
ETFA ZNHIT3
SLC6A6 LSM7
ISLR GBA
ISLR TFAP2A
ISLR TCP11L1
ISLR MFNG
ISLR RHO
ISLR SKI
ISLR IGSF1
ISLR ARHGAP6
ISLR RGN
ISLR PCBP3
ISLR HRG
ISLR EPOR
ISLR ABCD4
ISLR MYST2
ISLR ADRBK1
ISLR NFIX
ISLR SLC9A3
ISLR ARFRP1
ISLR WFS1
ISLR SLC8A1
ISLR PLXNB3
ISLR TYR
ISLR ZMYND10
ISLR SLC17A1
ISLR ALPL
ISLR HPS1
ISLR MAGEA5
ISLR EML3
ISLR MVD
ISLR ARID4B
ISLR POLR2E
ISLR NDUFS6
ISLR IFT140
ISLR CDC42
ISLR CSPG4
ISLR BTF3
ISLR LSM4
ISLR AKR1B10
ISLR POLR2G
ISLR GRIP2
ISLR RIN1
ISLR PLCD1
MYOG SPINT3
MYOG ZBTB43
IMPDH1 RAB7L1
IMPDH1 ARPC1B
IMPDH1 GATA3
IMPDH1 TFRC
IMPDH1 XK
IMPDH1 KLF1
CLNS1A DGKD
CLNS1A HIBCH
CLNS1A SKIV2L2
CLNS1A PROC
CLNS1A FARSA
CLNS1A XRCC5
CLNS1A VBP1
CLNS1A DDB1
CLNS1A COPS5
CLNS1A IMPDH2
CLNS1A IARS
CLNS1A PSMG1
CLNS1A CDK4
FABP5 HNRNPA3
FABP5 LOC100133005
FABP5 ATP5C1
FABP5 C1QBP
SNTB2 ATAD2B
SNTB2 ITGA6
KIAA0494 UBR2
KIAA0494 AKAP11
CD300A SPOCK3
TRA2A ABHD5
TRA2A NR1H3
TRA2A RBBP4
TRA2A TRAPPC10
TRA2A SMARCE1
TRA2A SLC16A6
TRA2A REEP1
TRA2A FAM36A
SLC15A2 PPP1R7
SLC15A2 MVD
SLC15A2 GJB3
SLC15A2 ACAN
SLC15A2 RDBP
SLC15A2 STOM
SLC15A2 POLG
SLC15A2 POP5
SLC15A2 BCL2
NFIB RPL10A
NFIB CDH4
SPINLW1 NR1H3
SPINLW1 GOSR2
PIR MCM5
LRRC42 C19orf36
LRRC42 IARS
OSMR PRKCI
IGHA2 PDLIM7
IGHA2 TAF6L
IGHA2 FUT6
IGHA2 HOXC5
IGHA2 GYPA
PROZ PPP1R7
PROZ EPOR
CYP11A1 SLC17A7
CYP11A1 SOX9
CYP11A1 IL8RB
CYP11A1 RPH3A
CYP11A1 LOC652147
CYP11A1 FGD1
APLNR PSMB7
APLNR TFAP2A
JAG1 VPS45
JAG1 SAMD14
JAG1 PLIN1
JAG1 MAGEA4
JAG1 NFAT5
JAG1 REM1
JAG1 AKT3
JAG1 NTRK2
JAG1 MFNG
JAG1 ZMYND10
JAG1 CRTC1
JAG1 PAFAH1B1
JAG1 FTO
JAG1 ELOVL6
JAG1 FOXO3
ABCE1 PAICS
ABCE1 DUSP14
ABCE1 C12orf24
ABCE1 ZNF91
ABCE1 NHP2L1
CBR1 MAP3K10
KCTD12 LILRA1
KCTD12 RNASE6
KCTD12 STMN1
KCTD12 FGL2
KCTD12 VCAN
KCTD12 LY96
KCTD12 ITGB2
TARS DUSP14
TARS CCR1
TARS RGS10
TARS PFDN4
TARS PAICS
TARS TYROBP
TARS IARS
TARS TRIM24
TARS ZNF91
GBX1 SCAPER
GBX1 NCKIPSD
GBX1 WNT7A
GBX1 XDH
GBX1 PPP2R1B
GBX1 MPRIP
GBX1 RHO
GBX1 KRT34
GBX1 CBX5
GBX1 SLC8A1
GBX1 KRTAP26-1
GBX1 KCND3
GBX1 TSPAN9
GBX1 POU4F1
GBX1 TNNT2
TNPO1 SLC12A4
TNPO1 MAGEA4
TNPO1 NOC2L
TNPO1 SLC6A15
TNPO1 GRIN2A
TNPO1 ARFGEF1
NR2F6 PLEKHG3
NR2F6 CCT2
NR2F6 SAPS1
NR2F6 APAF1
OTUB1 NUP88
OTUB1 HAUS5
OTUB1 GPRIN2
OTUB1 MAML3
OTUB1 GUCA1A
OTUB1 TUBGCP2
OTUB1 FLJ40113
OTUB1 CDK5R1
RDBP ACTN2
RDBP MAGEA5
RDBP RET
RDBP MLLT4
RDBP MRPL28
RDBP DSC1
RDBP POLR2G
NUP133 CCT6A
NUP133 ITGA6
NUP133 TIPRL
LARP4 MLEC
LARP4 SPOP
LARP4 CSTF3
LARP4 ZNF146
SNRPA KARS
SNRPA LSM7
SNRPA POLR2I
SNRPA SNRPD2
SNRPA RPL4
SNRPA SUMO2
SNRPA MIF
SNRPA CCT2
SNRPA NME1
SNRPA SNRPE
SNRPA C1QBP
SNRPA PSMC3
SNRPA ATP5C1
RFC1 KLK10
RFC1 CCBP2
RFC1 SULT2B1
MATN3 CYP1A2
MATN3 PLXNB1
MATN3 GLB1L2
MATN3 POU4F1
MATN3 SLC8A1
MATN3 SMO
PTP4A1 PMAIP1
PTP4A1 CREM
PTP4A1 TRAF4
AKR7A3 NPM1
IRX3 XRCC3
C18orf10 PIM1
C18orf10 UCHL1
C18orf10 EML3
C18orf10 MTF1
C18orf10 PRSS8
C18orf10 TBPL1
C18orf10 ST7
KCNK1 INTS1
ATXN2 RBM6
ATXN2 DDX17
ATXN2 RASA1
ATXN2 VPS13B
ATXN2 DDX42
ATXN2 UBE3B
ATXN2 PMS1
ATXN2 CEP110
RGL2 CLK2
UBE2N ZNF592
CDC20 SPRY2
TCF7 SLC9A3R2
TCF7 CADM3
TCF7 HAUS5
TCF7 RSC1A1
TCF7 TRBC1
TCF7 CD247
TCF7 GRIN2A
MPO AHR
LOC201229 SHC2
GCLC JAK3
GCLC EPB42
RABEP1 IGSF1
RABEP1 FOXN2
SLC8A1 ING2
SLC8A1 GBA
SLC8A1 SLC9A1
SLC8A1 PVT1
SLC8A1 TFAP2A
SLC8A1 ACAN
SLC8A1 CREB3
SLC8A1 LALBA
SLC8A1 USP11
SLC8A1 MFNG
SLC8A1 RHO
SLC8A1 MGAT3
SLC8A1 ARHGAP6
SLC8A1 DES
SLC8A1 MTNR1B
SLC8A1 RGN
SLC8A1 HNRNPL
SLC8A1 PCBP3
SLC8A1 GLB1L2
SLC8A1 GJB3
SLC8A1 GRM7
SLC8A1 FOXE1
SLC8A1 CDK5R1
SLC8A1 CACNA1C
SLC8A1 AGFG2
SLC8A1 CACNA1B
SLC8A1 HOXB6
SLC8A1 NTRK3
SLC8A1 SLC9A3
SLC8A1 C3orf51
SLC8A1 MPRIP
SLC8A1 WFS1
SLC8A1 ABCC6
SLC8A1 CYP3A4
SLC8A1 REEP2
SLC8A1 SLC6A12
SLC8A1 ARHGAP26
SLC8A1 ALPL
SLC8A1 MAP3K3
SLC8A1 SGCD
SLC8A1 MYST2
SLC8A1 RRAD
SLC8A1 SCAPER
SLC8A1 CD160
SLC8A1 MALL
SLC8A1 MVD
SLC8A1 IQSEC1
SLC8A1 ITGAM
SLC8A1 YKT6
SLC8A1 CHST3
SLC8A1 SCNN1D
SLC8A1 C1orf144
SLC8A1 ACVR1B
SLC8A1 HAUS5
SLC8A1 MAGEA1
SLC8A1 TSPAN9
SLC8A1 MYO9B
SLC8A1 SLC5A2
SLC8A1 GJA1
SLC8A1 SAMD14
SLC8A1 SPTB
SLC8A1 MSI1
SLC8A1 IAH1
SLC8A1 REM1
SLC8A1 TEX28
SLC8A1 LOC652147
SLC8A1 AHDC1
SLC8A1 ZMYND10
SLC8A1 EDN2
SLC8A1 CRTC1
SLC8A1 SLC5A5
SLC8A1 GRIP2
SLC8A1 GATA4
SLC8A1 CADM3
NDUFV2 SCAMP3
NDUFV2 KIAA0564
ECE1 PIK3CD
HS6ST1 PRCP
HS6ST1 FLOT1
UFD1L CDC42EP4
MYH9 NET1
MYH9 SFRS14
MYH9 AHNAK
HMMR FKTN
HMMR NDC80
TINP1 RCC1
TINP1 RPS7
TINP1 BTF3
TINP1 EIF3F
TINP1 CSHL1
TINP1 FANCG
TINP1 EIF3E
TINP1 IGBP1
TINP1 ATP5L
TINP1 GNB2L1
TINP1 ATP5C1
TATDN2 HIST1H1D
EIF2AK2 SOCS2
EIF2AK2 USP4
NISCH DLC1
EXT1 AGGF1
EXT1 MAST2
EXOSC10 RAB27B
KLRC4 NCAM1
SNRPB2 LSM3
GRK1 DDOST
GRK1 INPP4A
GRK1 NCDN
TRAPPC3 ASH2L
TRAPPC3 MYCBP
WBP2 ERCC2
HADHB LY75
TNFRSF1A RSRC2
SCML2 OGG1
GIT2 ARPC1B
JOSD1 CREM
JOSD1 TTC1
C12orf24 TSPAN3
C12orf24 FARSA
C12orf24 COPS5
C12orf24 BCL6
C12orf24 TUBGCP3
C12orf24 IMMT
PLA2G4C CYP3A4
PLA2G4C EFNA2
SMAP1 EPHB2
SMAP1 NCOR2
SMAP1 POU4F1
SMAP1 GRSF1
SMAP1 ZNF592
SMAP1 RASGRP3
SMAP1 CYP2B6
SMAP1 KIAA1539
SMAP1 ADH1C
SMAP1 IRF2BP1
SMAP1 TNFRSF13B
FLJ10038 ROM1
FEM1B THBS1
FEM1B NSFL1C
HIVEP1 AHNAK2
VNN2 S100A9
VNN2 S100A8
SNAP23 AKT1
SNAP23 ZC3H13
SNAP23 EIF2B2
SNAP23 PEX11A
ALDH3A2 PIM1
MYL7 CA11
MYL7 MLLT4
MYL7 TP53I11
NFKB2 CFI
CSF1 CNP
CSF1 NRTN
CSF1 RHCE
CSF1 ROM1
CSF1 MIPEP
LRBA IL1RN
LRBA ANXA5
LRBA PHLDA2
LRBA TNFRSF1B
LRBA FBP1
LRBA NBAS
LRBA ZNF85
LRBA ZNF43
LRBA MTMR11
LRBA ITPR2
LRBA ZNF91
LRBA ABCB7
TUBGCP3 SFRS2IP
TUBGCP3 CREB1
TUBGCP3 LARP4B
TUBGCP3 PUM2
TUBGCP3 USP33
TUBGCP3 PFKFB3
TUBGCP3 PMS1
TUBGCP3 PAFAH1B1
FAM127A PDLIM5
FAM127A IMPA1
FAM127A CCND1
CCNB1 ZNF24
CCNB1 CDKN3
CCNB1 DLGAP5
GSR NFIX
GSR ADRA2C
LOC145678 CYTSA
LOC145678 NF1
LOC145678 AQP5
LOC145678 DHFR
LOC145678 RPA1
MYT1 KLHL9
TCF4 LOC728361
KIAA0020 BCS1L
KIAA0020 TBCE
MBD2 IL10RA
MBD2 LILRB3
MBD2 FKBP4
MBD2 UBE2D1
MBD2 PSAP
MBD2 ITGB2
MBD2 VEGFA
SYNGR1 EDEM1
PSEN1 YIPF1
PSEN1 TDRD7
PSEN1 SELPLG
PSEN1 IL6R
PSEN1 TRAF3IP3
PSEN1 CLK2
PSEN1 TLR5
PSEN1 NUP214
PSEN1 HMHA1
PSEN1 FCGR1A
PSEN1 SPTLC1
NR0B2 HLF
NR0B2 IFT140
NR0B2 GUCA1A
NR0B2 EML3
NR0B2 MYST2
NR0B2 CYP2A6
NR0B2 GRIP2
NR0B2 PCBP3
NR0B2 PAFAH1B1
METTL3 DDX17
METTL3 BTN3A2
METTL3 APPBP2
METTL3 MED13
METTL3 CBR4
METTL3 PFKFB3
METTL3 PIP4K2B
METTL3 DICER1
METTL3 TIA1
METTL3 SLC28A2
METTL3 RNF139
METTL3 AKAP11
METTL3 PMS1
METTL3 PREPL
METTL3 ASXL1
METTL3 KRIT1
METTL3 CEP68
METTL3 BCL2
SCP2 ARL6IP5
SCP2 LAD1
GZMK IGHM
C17orf91 CDC42EP3
C17orf91 CD83
C17orf91 HERPUD1
C17orf91 NAMPT
C17orf91 TFAP4
SNORA21 NPM1
SNORA21 CCT2
SNORA21 RPL23A
SNORA21 RPL17
SNORA21 LOC728643
SNORA21 RPL18A
SNORA21 RPS15A
SNORA21 EIF3H
SNORA21 RPL4
SNORA21 RPS18
SNORA21 EEF1A2
SNORA21 GNB2L1
SNORA21 RPL37
SNORA21 RPL14
SNORA21 EIF3D
SNORA21 RPS3
SNORA21 NONO
SNORA21 RPL9
SNORA21 RPL18
SNORA21 EEF1G
SNORA21 RPL23
SNORA21 RPS17
SNORA21 RPL3
SNORA21 RPL10A
SNORA21 RPL5
SNORA21 EIF3M
SNORA21 RPL22
SNORA21 EIF3E
XRCC3 ZMIZ2
XRCC3 ARHGDIB
XRCC3 RSC1A1
XRCC3 GABRG3
SKI NOC2L
SKI PMPCA
SKI LIMK1
SKI C21orf2
SKI MLANA
SKI SLC9A3
SKI LOC100134331
SKI HN1L
SKI DYRK1B
SKI C1orf144
SKI EFNA3
SKI FLJ40113
SKI PPP3CC
SKI CD6
SKI KIAA0467
MMP19 HMX1
MMP19 LOC100134331
MMP19 GCKR
MMP19 ARHGAP6
MMP19 EFNA3
MMP19 RHCE
MMP19 NRTN
MMP19 AGFG2
MMP19 OCA2
MMP19 ALPL
MMP19 NCOR2
MMP19 MLX
MMP19 KCNQ1
MMP19 ARMC6
MMP19 JAK3
MMP19 CDKN2B
MMP19 VPS45
MMP19 SAMD14
MMP19 ACAN
MMP19 WNT7A
MMP19 KCNH1
MMP19 LY6G6D
MMP19 ARHGAP26
MMP19 FAM119B
MMP19 APAF1
ATXN10 GUCA1A
ATXN10 HNRNPA0
ATXN10 BTF3
ATXN10 HNRNPA3
ATXN10 MTF1
ATXN10 RPL23
ATXN10 SET
ATXN10 PRPF3
ATXN10 ILF2
ATXN10 GCSH
ATXN10 PSMB4
ATXN10 FBL
ATXN10 NHP2
ATXN10 SEC13
ATXN10 RPS3
AKR7A2 JTB
NKX2-1 CDC6
NKX2-1 GUCA1A
NKX2-1 ABCD4
NKX2-1 CDK7
NKX2-1 PRRC1
NKX2-1 NME1
NKX2-1 SFRS1
NKX2-1 PSMA3
NKX2-1 PMS2L1
NKX2-1 TBX5
NKX2-1 RPA1
ACO1 CAP2
ICAM2 ASMTL
ICAM2 RDX
FKBP1A RRAD
NAGLU XPNPEP2
CSTA ARPC1B
CSTA RNASE2
CSTA AHNAK
CSTA ITGA7
CSTA ATP6V0B
CSTA LGALS1
CSTA S100A9
CSTA IQGAP1
CSTA S100A11
CSTA LILRB4
CSTA PLAUR
CSTA AK2
CSTA CD2AP
CSTA HOXA10
CSTA PSAP
CSTA SLC36A1
CSTA C5orf30
CSTA RNASE3
CSTA SERPINB8
CSTA FGR
CSTA MTMR11
CSTA CAPG
CSTA ITGAX
CSTA PRKCD
CSTA CTSG
CSTA SRGN
CSTA ITGAM
CSTA DMXL2
CSTA GYPC
CSTA PTPRCAP
CSTA CYBB
CSTA AP1S2
CSTA RNH1
CCNI ETS1
GBP2 MALT1
CDK5 BAI2
CDK5 CACNA1B
MYH7 CX3CL1
RPS6KA3 CAMTA2
RPS6KA3 ARHGAP1
RPS6KA3 IL6R
POU4F1 XRCC5
POU4F1 LALBA
POU4F1 MGAT3
POU4F1 POLR2E
POU4F1 B3GAT2
POU4F1 RHO
POU4F1 NTSR1
POU4F1 ARHGAP6
POU4F1 CREB3
POU4F1 NDUFS7
POU4F1 AXIN1
POU4F1 AGFG2
POU4F1 PSMD4
POU4F1 PLEKHG3
POU4F1 BCL2
POU4F1 SGCD
POU4F1 SIX3
POU4F1 SCNN1B
POU4F1 PTGDS
POU4F1 TSPAN9
POU4F1 NDUFS6
POU4F1 MRPL28
POU4F1 GSTA2
POU4F1 ADCYAP1
POU4F1 DDTL
POU4F1 GNL1
POU4F1 PAFAH1B1
ST6GALNAC4 DCT
ST6GALNAC4 RBM9
ST6GALNAC4 AKAP3
ST6GALNAC4 NOMO1
ST6GALNAC4 FGF12
ST6GALNAC4 DOM3Z
ST6GALNAC4 POU2F3
ST6GALNAC4 PBX1
MT1F MT3
MT1F MT1G
MT1F MT1A
PDE3A SPTB
PDE3A MC5R
PDE3A PPIC
PDE3A SLC6A9
PDE3A DNASE1L3
PDE3A MLLT3
PDE3A USP11
PDE3A THBS1
PDE3A TGFB3
SLC7A5 KIAA1033
SMARCD3 PLAUR
SMARCD3 SELPLG
SMARCD3 TDRD7
SMARCD3 GRN
SMARCD3 IQGAP1
SMARCD3 S100A11
IGHE KIAA0894
IGHE BAX
IGHE BNIP3L
IGHE ANKRD12
IGHE GRAP2
IGHE ZNF710
IGHE CYP3A5
IGHE N4BP3
ABR HCK
ABR ATP6V0E1
ABR FGR
ABR STAM
ABR ZNF273
ABR RPS6KA1
ABR CAPG
ABR RXRA
ABR GRN
ABR ITGAM
ABR FSCN1
ABR NCF1C
RNASE3 RNASE2
RNASE3 DMXL2
RNASE3 GADD45A
RNASE3 LOC643332
RNASE3 CTSG
RNASE3 CAPG
RNASE3 SRGN
SEPP1 CCR1
ACADM PSMD14
ACADM SPCS2
ACADM ASH2L
ACADM ARCN1
ACADM MDH1
ACADM TBCE
LSP1 LY96
LSP1 TNFAIP8
LSP1 ITGB2
LSP1 GRN
RNASEH2A ALMS1
RNASEH2A CDC45L
RNASEH2A MAGEA5
GBP1 MUC6
HAT1 SMC3
PPP2R1B UBE2H
PPP2R1B PAX8
PPP2R1B PDE6H
PPP2R1B DCAF7
ITSN1 ACTB
DLGAP1 GLB1L2
BBS9 DCAF7
LPCAT3 UBC
IGKC MAST2
IGKC HSF4
IGKC LOC100134331
IGKC CEACAM6
IGKC IGH@
IGKC IGJ
IGKC IGL@
IGKC IGHG1
IGKC DLX4
IGKC LOC91316
KIAA0125 CFD
MAGEA1 MAP3K3
MAGEA1 SCAPER
MAGEA1 FOXE1
MAGEA1 PAX8
MAGEA1 PVT1
MAGEA1 RGL1
MAGEA1 MGAT3
MAGEA1 LOC652147
MAGEA1 NF1
MAGEA1 NLE1
MAGEA1 CRTC1
MAGEA1 ARHGAP6
MAGEA1 RGN
MAGEA1 WDR62
MAGEA1 TP53TG5
MAGEA1 TGFB3
MAGEA1 PAFAH1B1
PTPRB ING2
PTPRB SGCD
PTPRB ARFIP2
PTPRB MVD
PTPRB NTSR1
PTPRB TP53TG5
PTPRB RBBP4
PTPRB CCBP2
PTPRB TG
PTPRB GHRHR
PTPRB IL4
PTPRB TGFB3
SFRS11 SFRS12
LYPLA1 CAPN5
LYPLA1 ELF5
LYPLA1 KIF5B
CTCF PRH1
CDX2 TBX1
CDX2 CNGB1
CDX2 RUNX1
CDX2 ZNF592
CDX2 MYST2
CDX2 ALMS1
CDX2 C16orf88
CDX2 HPS1
PAIP2B NCOR2
PAIP2B ZNF76
PAIP2B RAPSN
PAIP2B WEE1
PAIP2B OTC
PAIP2B PLCB3
RNF44 CTAGE5
RNF44 DPM2
CLPP C19orf50
CLPP PUF60
CLPP CTSZ
CLPP TXNL4A
CLPP HSPA12A
CLPP SNRPB
CLPP ABCD4
CLPP ATP5G3
CLPP GPR176
CLPP MIF
CLPP TBCA
CLPP RBBP4
CLPP EZH1
CLPP SRP72
CLPP CBL
CLPP DLX4
CLPP NHP2
CLPP ZNF592
CLPP PMS2L1
CLPP NDUFS4
CLPP ALDH1A2
CLPP EIF3I
CLPP GUCA1A
CLPP SNRPD2
CLPP HNRNPA3
CLPP PRPS1
CLPP MRPL28
CLPP REEP1
CLPP COX6C
CLPP RAB8A
CLPP ATP5C1
COX7B COX5B
FNDC3A CEP152
FNDC3A ADH1B
MRPS31 AASDHPPT
MRPS31 DYNC1I2
MRPS31 TIA1
MRPS31 UPF2
MRPS31 PMS1
MRPS31 BRD3
RPL32 RPS12
RPL32 RPL19
RPL32 RPS20
RPL32 RPL24
RPL32 TPT1
RPL32 RPL23A
RPL32 RPS15A
RPL32 RPS24
RPL32 RPL41
RPL32 RPS8
RPL32 RPS3A
RPL32 RPS18
RPL32 RPL27A
RPL32 RPL6
RPL32 RPS28
RPL32 GNB2L1
RPL32 SFI1
RPL32 RPL10
RPL32 RPL37A
RPL32 RPS15
RPL32 RPL37
RPL32 RPS21
RPL32 RPS23
RPL32 RPS17
RPL32 RPS29
RPL32 ATP6V0E2
RPL32 RPS11
RPL32 RPS4X
RPL32 RPL36A
RPL32 EEF1A1
RPL32 RPLP1
RPL32 RPLP0
RPL32 RPL13A
RPL32 RPL28
RPL32 RPS6
RPL32 RPL7
RPL32 PTMA
RPL32 RPL13
RPL32 RPL11
AP2A2 GYPB
EXPH5 RARRES3
C1orf68 RASGRP3
C1orf68 RAD50
C1orf68 MYCBP2
C1orf68 PNLIPRP2
B4GALT1 MCM4
DOC2A USP6
ITGB7 ALAS2
ITGB7 KLHL9
ITGB7 JAK3
ITGB7 TAF6L
CCL4 CCL3
FAU RPL14
FAU RPL38
FAU RPL35
FAU MIF
FAU EIF3F
FAU RPL23A
FAU RPL30
FAU RPL18A
FAU RPL12
FAU RPL10A
FAU NFATC2IP
FAU ATP5C1
NFATC4 ING2
NFATC4 PLXNB1
NFATC4 FGF12
NFATC4 ZMYND10
NFATC4 RAD54L2
NFATC4 RSC1A1
NFATC4 NTRK2
NFATC4 MGAT3
NFATC4 LOC652147
NFATC4 NF1
NFATC4 ARHGAP6
NFATC4 C19orf29
NFATC4 RUNX1T1
NFATC4 ZNF263
NFATC4 ZIC2
SEMA5A KIAA1012
SEMA5A VRK2
LRRC48 EPO
LRRC48 CDKN2B
NTSR1 KLHL35
NTSR1 FSCN2
NTSR1 NOC2L
NTSR1 SLURP1
NTSR1 EFNA3
NTSR1 MGAT3
NTSR1 GRIN2A
NTSR1 CDC42EP4
NTSR1 HOXB6
NTSR1 AQP5
NTSR1 IL4
NTSR1 ABCC8
NTSR1 EPHA4
NTSR1 GPRIN2
NTSR1 AKAP3
NTSR1 TPO
NTSR1 SLC18A1
NTSR1 PTGER3
NTSR1 KRTAP26-1
NTSR1 MFAP2
NTSR1 CCBP2
NTSR1 SIX3
NTSR1 PTGES
NTSR1 SHBG
NTSR1 HTR2A
NTSR1 SAMD14
NTSR1 GUCA1A
NTSR1 FAM5C
NTSR1 PPBPL2
NTSR1 CHST3
NTSR1 WNT7A
NTSR1 TP53TG5
NTSR1 LOC652147
NTSR1 SLC5A5
NTSR1 GP2
NTSR1 AGFG2
HPN CYTSA
FOXD2 CD93
MSH5 AMIGO2
MSH5 NCDN
MSH5 BCKDHA
CLASP2 DMBT1
CLASP2 CHKB
CLASP2 KIAA0528
CLASP2 CDK10
S100A9 NCF2
S100A9 IGSF6
S100A9 ITGAL
S100A9 MEGF9
S100A9 FCN1
S100A9 S100A8
S100A9 S100A12
S100A9 LYZ
S100A9 MNDA
S100A9 CD1D
S100A9 ITGB2
S100A9 BST1
NFAT5 PLXNB1
NFAT5 HMX1
NFAT5 RANBP2
NFAT5 ADORA1
NFAT5 REM1
NFAT5 AKT3
NFAT5 SOX1
NFAT5 GATA4
NFAT5 ARHGAP6
NFAT5 ARMC6
NFAT5 INTS1
NFAT5 PRM1
NFAT5 ZMYND10
NFAT5 LAD1
HAS2 MAPRE3
ZNF629 ITGB1BP1
ZNF629 XRCC5
SLC18A2 ST7
CDC2L5 NOVA2
CDC2L5 LRRC68
CDC2L5 MFAP2
CDC2L5 CREB3
EIF2B4 PPP1R7
CHRD CROCC
TRIOBP SSBP2
CDY1 ADCYAP1
CDY1 GSTA2
ZNF783 DGKA
ZNF783 CRHR2
ZNF783 TMX1
ZNF783 EIF5B
CA2 TRIM31
CA2 RHCE
RPL14 RPS17
RPL14 NPM1
RPL14 EIF3M
RPL14 CCT2
RPL14 RPL30
RPL14 RPL17
RPL14 LOC728643
RPL14 RPL18A
RPL14 RPS15A
RPL14 B3GALT4
RPL14 RPL23
RPL14 RPL29
RPL14 PAICS
RPL14 RPS10
RPL14 AHNAK
RPL14 EIF3H
RPL14 RPL4
RPL14 EEF2
RPL14 RPSA
RPL14 MIF
RPL14 NDUFS4
RPL14 GNB2L1
RPL14 RPL23A
RPL14 RPL31
RPL14 RPS7
RPL14 RPL35
RPL14 RPL12
RPL14 EIF3D
RPL14 ZC3H15
RPL14 PSMB7
RPL14 CSHL1
RPL14 NHP2
RPL14 RPL27
RPL14 RPL10
RPL14 RPL9
RPL14 RPL18
RPL14 EEF1G
RPL14 EIF3F
RPL14 FANCG
RPL14 RPL3
RPL14 RPS11
RPL14 RPL10A
RPL14 RPS25
RPL14 EIF3I
RPL14 RPS19
RPL14 RPL5
RPL14 SNRPD2
RPL14 HNRNPA1
RPL14 BTF3
RPL14 NME1
RPL14 INHA
RPL14 EIF3E
RPL14 IMPDH2
RPL14 FBL
RPL14 RPS3
RPL14 ATP5C1
CYP2A6 MAP3K3
CYP2A6 IFT140
CYP2A6 HMX1
CYP2A6 EML3
CYP2A6 TEF
CYP2A6 XDH
CYP2A6 MALL
CYP2A6 KRT1
CYP2A6 THBS1
CYP2A6 PYY
CYP2A6 PRB1
CYP2A6 KDM6B
CYP2A6 CYP3A5
CYP2A6 KLHL25
WEE1 DSCR4
WEE1 EFNA3
WEE1 PAX7
WEE1 CCL14
WEE1 HOXB6
WEE1 PCDHA3
METTL13 EED
METTL13 PMS1
METTL13 TFAP4
PLEKHO2 ZNF254
TMEM109 MDK
TMEM109 TKT
NDST2 EEF1A2
PIKFYVE MPHOSPH9
PIKFYVE AKAP11
CD247 TRBC1
CD247 KLRC2
TTC1 ZBTB5
TTC1 PCTK2
TTC1 MGST2
ECHS1 MTMR3
SYDE1 THSD7A
SYDE1 FGF2
SYDE1 STAT1
SYDE1 HARS
SYDE1 LSM4
SYDE1 RSC1A1
SYDE1 HOXC11
SYDE1 GCKR
SYDE1 CYP3A4
UQCR POLR2G
UQCR NDUFB8
UQCR COX5B
UQCR CLCA1
COL10A1 PTGDS
COL10A1 MRPS18B
UBR2 C3orf63
UBR2 AKAP11
SYK ARPC1B
SYK TFDP2
SYK SERPINB8
SYK SLC1A4
SYK IL10RB
SYK CCPG1
SYK CAPG
SYK NTRK1
SYK MAPK9
SYK NUP214
SYK HMGCS1
SYK RNH1
SYK KIAA1033
GPAA1 ATP5J2
FOXN2 MAP3K3
FOXN2 REM1
FOXN2 RASGRP2
FOXN2 PAX8
FOXN2 CRTC1
FOXN2 TCP11L1
FOXN2 ODZ4
FOXN2 MVD
FOXN2 PTPRJ
FOXN2 USP11
FOXN2 GATA4
FOXN2 ATP1B2
FOXN2 ARHGAP6
FOXN2 TYR
FOXN2 CALB2
FOXN2 CDK5R1
NEDD9 ZNF710
NEDD9 HOXB1
AIFM1 RRM1
HMBS XK
HMBS SPTB
HMBS GYPE
HMBS RHCE
HMBS SPTA1
HMBS PRDX2
HMBS GYPB
HMBS EPB42
HMBS BLVRB
HMBS FBXO7
HMBS TFR2
PSMB2 MIF
PSMB2 CDK4
PSMB2 SNRPD2
PSMB2 NHP2
MYST4 GALNT1
RCOR1 CASP8
RUVBL1 PSMB5
RUVBL1 IMMT
SLC6A5 ATP5L
FAM50A PHKG2
FAM50A AKR1C3
FAM50A STAT5B
FAM50A NR2C1
FAM50A JAKMIP2
FAM50A CD93
FAM50A YIPF1
PLXND1 UBA7
PDPN C1QL1
PDPN C10orf26
PDPN WNT7A
PDPN HIPK2
PDPN DDTL
PDPN PPP3CC
RGS4 POLR2G
RGS4 MAGEA5
ALDH9A1 TM4SF5
INPP4A CYP17A1
INPP4A HNRNPA0
KDM3A BTG3
KDM3A DYRK1A
TAF4 EYA3
HCLS1 HCK
HCLS1 ARPC1B
HCLS1 ALDH3B1
HCLS1 TFDP2
HCLS1 DOPEY2
HCLS1 SAMHD1
HCLS1 ARHGAP1
HCLS1 CAPG
HCLS1 C13orf27
HCLS1 NPTN
HCLS1 ARPC5
HCLS1 RGS19
HCLS1 PRKCD
HCLS1 MEGF9
HCLS1 RNPEP
HCLS1 PECAM1
HCLS1 FBP1
HCLS1 FBLN5
HCLS1 EIF4EBP2
EIF4H RBM6
EIF4H SUMO3
EIF4H FRY
EIF4H LSM3
EIF4H DTX2
IDH3B CCR3
IDH3B SLC17A1
SERPINB7 OPRM1
SERPINB7 IAH1
GJB3 TEKT2
GJB3 TFAP2A
GJB3 SFI1
GJB3 MFNG
GJB3 CIB2
GJB3 GFRA3
GJB3 CREB3
GJB3 LIMK1
GJB3 AGFG2
GJB3 SLC9A3
GJB3 COL6A2
GJB3 MAP3K3
GJB3 LOC390940
GJB3 SGCD
GJB3 NCKIPSD
GJB3 MAGEA5
GJB3 KLK3
GJB3 MVD
GJB3 DSC1
GJB3 CHST3
GJB3 CROCC
GJB3 NKX2-2
GJB3 TSPAN9
GJB3 VPS45
GJB3 SAMD14
GJB3 MSI1
GJB3 ACAN
GJB3 SCN2A
GJB3 REM1
GJB3 CRTC1
GJB3 SLC5A5
GJB3 PCDHA3
GJB3 MUC6
GJB3 ARR3
GJB3 ARHGAP6
TOPORS AK2
TOPORS STAM
IRF1 CDKN1C
DNAJB1 HSPA1A
HSPA4 GLRA2
HSPA4 IGF1R
HTR4 POU2F2
HTR4 LIMK1
HTR4 ERGIC3
HTR4 PTENP1
HTR4 PRKRIR
DPT KRT17
PSMA3 ATP5A1
PSMA3 PRPS1
PSMA3 MAX
PSMA3 GUCA1A
PSMA3 SFRS3
PSMA3 ZNHIT3
MSC SLC4A3
MSC NDUFB7
USP4 NUPR1
ZNF207 SFPQ
IARS NPM1
IARS CCT2
IARS PAICS
IARS FARSA
IARS AHCY
IARS GNB2L1
IARS IPO5
IARS NHP2
IARS MTF1
IARS NOLC1
IARS C1QBP
IARS APEX1
IARS SLC7A1
IARS NUDT21
IARS GUCA1A
IARS RFC4
IARS NME1
IARS SET
IARS PTPRCAP
IARS FKBP4
UGT2B4 CDC123
HMG20B TNK2
HMG20B SGTA
HMG20B MFNG
HMG20B PRRC1
HMG20B CCL27
HMG20B TGFB3
EPHA4 EML3
EPHA4 AKAP3
EPHA4 MMP11
EPHA4 MGAT3
EPHA4 LOC652147
EPHA4 RHO
EPHA4 GRIP2
EPHA4 C3orf51
EPHA4 POU2F3
EPHA4 IRF2BP1
PIP4K2B AHCYL1
PIP4K2B PTPRE
PIP4K2B FPGT
PIP4K2B ASXL1
PIP4K2B IER3
PIP4K2B ACPP
PIP4K2B NAMPT
PIP4K2B ALG8
IL4R LOC728643
ZNF85 ZNF117
ZNF85 SEMA3B
ZNF85 TNFRSF1B
ZNF85 FGR
ZNF85 LILRB4
ZNF85 ZNF43
ZNF85 CAST
ZNF85 AK2
ZNF85 PSAP
ZNF85 COX11
ZNF85 ZNF273
ZNF85 ZNF91
CYP2A13 LBP
CYP2A13 FARP1
CYP2A13 ELAVL3
CYP2A13 TPO
CYP2A13 TYR
CYP2A13 ADRBK1
UBE2S METTL7A
UBE2S TEC
UBE2S NUFIP1
ZIC2 IFT140
ZIC2 DGKG
ZIC2 SLURP1
ZIC2 C21orf2
ZIC2 POU2F3
ZIC2 CDKN2B
VAT1 AZU1
C16orf7 BLMH
C16orf7 RPL9
RREB1 DUS4L
RREB1 HSF4
LOC100134498 SCAPER
KIF5C NDUFS8
HDDC2 CCT3
HDDC2 ATP5B
C6orf108 CCT3
C6orf108 EBNA1BP2
C6orf108 PSMC3
OPN1SW PRKACA
OPN1SW ZSCAN12
OPN1SW ARMC6
DPY19L1 MSI1
ECM2 PELP1
FLT4 DGKG
FLT4 TEF
FLT4 AQP5
FLT4 CROCC
FLT4 COL6A2
FCGR3B FCGR3A
FLI1 RASA1
FLI1 DGCR2
FLI1 GABRG3
FLI1 CARD8
FLI1 PRKAR1A
FLI1 PMS1
FLI1 CEP110
FLI1 SETDB1
FPR3 NUDT3
HMHA1 GMPR
HMHA1 YES1
HMHA1 SERPINB8
HMHA1 IQGAP1
HMHA1 XK
HMHA1 ARHGAP1
HMHA1 CD2AP
HMHA1 TAL1
HMHA1 CD97
HMHA1 RAPGEF3
HMHA1 AP1S2
HMHA1 IQSEC1
HMHA1 ZNF91
HMHA1 HTRA2
FETUB PIP5K1A
LIN37 RPA1
PTH MAPK8IP2
PTH TEKT2
PTH MUC6
PTH IGF1R
PTH INTS1
PTH IFIT1
PTH DEPDC5
PTH PLXNB1
PTH AGFG2
PTH AKAP3
PTH COL6A2
PTH FOXG1
PTH IGFBP3
PTH LIPE
PTH SCNN1D
PTH PAQR4
PTH SAMD14
PTH SEZ6L
PTH ZMYND10
PTH TRPM2
PTH ARR3
CHD1 DAXX
CHD1 UBC
CHD1 CD83
TFDP2 ARPC1B
TFDP2 GNS
TFDP2 MAN2B2
TFDP2 ANXA5
TFDP2 PRDX2
TFDP2 LGALS1
TFDP2 SEPT5
TFDP2 CAPN2
TFDP2 NET1
TFDP2 LILRB2
TFDP2 IQGAP1
TFDP2 CASP1
TFDP2 SAMHD1
TFDP2 QKI
TFDP2 AK2
TFDP2 NUP214
TFDP2 FCGR1A
TFDP2 CHKB
TFDP2 SERPINB8
TFDP2 ARHGAP1
TFDP2 CAPG
TFDP2 S100A10
TFDP2 ZNF254
TFDP2 SLC1A4
TFDP2 ZNF117
TFDP2 AMD1
FGL1 CNIH
FGL1 SCNN1B
VTN PSMA2
COPS2 RPL24
COPS2 RPS21
COPS2 PSMA2
COPS2 VDAC2
COPS2 ZC3H15
COPS2 ARID3A
RP1-21O18.1 PRICKLE3
RP1-21O18.1 GYPE
RP1-21O18.1 ALAS2
RP1-21O18.1 SGCG
RP1-21O18.1 RND2
RP1-21O18.1 KEL
RP1-21O18.1 CEL
RP1-21O18.1 BPGM
RP1-21O18.1 DPF1
RP1-21O18.1 DHPS
RP1-21O18.1 TAF6L
CDR2L XK
CDR2L GYPE
CDR2L ARHGAP1
CDR2L MYL4
CDR2L NPTN
CDR2L CLTCL1
CDR2L UBB
CDR2L GYPB
CDR2L CDC34
CDR2L SLC4A1
CDR2L RNH1
TOB1 MTMR11
TOB1 HNRNPAB
ACOT11 GSTA2
ACOT11 JAKMIP1
ACOT11 CDC42EP4
ACOT11 ZNF592
CRTC1 MFNG
CRTC1 B3GAT2
CRTC1 RHO
CRTC1 TCF15
CRTC1 ARHGAP6
CRTC1 ETFB
CRTC1 GLB1L2
CRTC1 GPRIN2
CRTC1 REEP2
CRTC1 C16orf88
CRTC1 NCKIPSD
CRTC1 SIX3
CRTC1 YKT6
CRTC1 SCNN1D
CRTC1 TSPAN9
CRTC1 CHST3
CRTC1 ZMYND10
CRTC1 PTPRN
CRTC1 WDR62
CRTC1 IL24
CRTC1 PAFAH1B1
TNF UGT2B15
ELL2 NCDN
LILRA4 PLXNB1
LILRA4 SOX13
ING2 HMX1
ING2 MGAT3
ING2 SPATA2L
ING2 AKR1B10
ING2 EFNA3
ING2 TGFB3
ING2 KRT13
ING2 HNRNPL
ING2 WNT7A
ING2 SLC9A3
ING2 CCBP2
ING2 C16orf88
ING2 T
ING2 SGCD
ING2 CACNA1B
ING2 HSF4
ING2 SOX2
ING2 ITGAM
ING2 ARC
ING2 CDKN2B
ING2 SAMD14
ING2 TOP3B
ING2 DOHH
ING2 TP53TG5
ING2 LOC652147
ING2 ZMYND10
ING2 MRPS12
PKIG MEGF9
BPTF LOC730092
BPTF EZH1
BPTF FAM36A
BPTF SIN3B
MYOF GATA2
MXI1 FEZ1
MXI1 MAP2K3
MXI1 BOLA2
MXI1 GUK1
SNTB1 CBLB
NECAP1 IFRD1
CLDN9 FUT6
CLDN9 NEURL
CLDN9 SLC4A1
HEPH DIO2
MUC6 MAPK8IP2
MUC6 EPOR
MUC6 TEKT2
MUC6 ACAN
MUC6 CHKB
MUC6 LSM7
MUC6 SLC9A3
MUC6 LIPE
MUC6 PRKCB
MUC6 CROCC
MUC6 LIMK1
MUC6 INTS1
MUC6 CYP3A5
MUC6 ARR3
MUC6 HTRA2
MUC6 SPTLC1
XPA MAST2
XPA REEP1
SGSH GPR44
NUP93 SLC12A4
NUP93 HNRNPL
NUP93 DGKG
NUP93 MTNR1B
PTGES3 PRLR
DLGAP2 SULT4A1
CTPS PSMB5
PRODH ANXA2
KLK1 MYH10
LSM7 POLR2I
LSM7 RMND5B
LSM7 TEKT2
LSM7 GNS
LSM7 PUF60
LSM7 AKT3
LSM7 LAD1
LSM7 NCL
LSM7 JMJD6
LSM7 MIPEP
LSM7 NHP2
LSM7 HSPBP1
LSM7 SNRPF
LSM7 SNRPD2
LSM7 NDUFS4
LSM7 RAB40B
LSM7 PSMA6
LSM7 IFT140
LSM7 DGKG
LSM7 MTMR3
LSM7 DNASE2
LSM7 YARS
LSM7 NME1
LSM7 ITPA
LSM7 TPM1
LSM7 CEBPD
SEPT11 EPS15
SEPT11 NAP1L1
SEPT11 MLLT11
SEPT11 XRCC5
SEPT11 TTC3
SEPT11 SET
SEPT11 TSPAN7
SEPT11 PDHB
SEPT11 SEPT6
SEPT11 CDC34
SEPT11 NPR3
SEPT11 JUP
SEPT11 FARSA
HBB KLHL9
HBB BPGM
HBB NEURL
HBB SGCG
HBB TP53I11
HBB TTLL5
HBB TLR5
HBB KLF1
HBB IGF1R
HBB HBA1
HBB TAF6L
HBB GABRG3
HBB BNC1
HBB HBG1
HBB ZNF710
HBB ATP6V0A1
HBB HCRTR2
HBB SLC4A1
HBB ATP11A
HBB GYPE
HBB RBP3
HBB TNFAIP1
HBB CYP3A5
HBB NAT9
HBB MIPEP
HBB SPTB
HBB SELENBP1
HBB CSPG4
HBB HOXB1
HBB DMWD
HBB ALAS2
HBB ETS1
HBB MAP3K10
PCDH7 T
PLEKHG3 H2AFZ
PLEKHG3 COX6C
PLEKHG3 GCK
PLEKHG3 ULK1
PLEKHG3 ABCC8
PLEKHG3 UGT2B15
PLEKHG3 SLC9A1
PLEKHG3 RFC5
PLEKHG3 LSM3
PLEKHG3 SLC17A3
PLEKHG3 IGHMBP2
PLEKHG3 PCNT
PLEKHG3 CECR7
PLEKHG3 HSF4
PLEKHG3 C11orf52
PLEKHG3 BTF3L1
PLEKHG3 TMEM106C
PLEKHG3 PPBPL2
PLEKHG3 CAPN5
PLEKHG3 LSM4
PLEKHG3 PTPRD
PLEKHG3 LOC652147
PLEKHG3 ADCYAP1
PLEKHG3 B4GALT3
PLEKHG3 ATP5O
PLEKHG3 CCL27
PLEKHG3 PAFAH1B1
GREM1 SHC1
COBL CDC2L2
COBL ZFY
CSNK2B RALY
CSNK2B KIAA1109
ASAP2 OSBPL3
SFRS4 PTMA
USP34 CMAH
USP34 SKIV2L2
NBL1 ZNF91
AP4E1 CDKN2B
C15orf39 PKM2
PPP1R8 MYH3
PPP1R8 EIF4A1
PPP1R8 SMC3
PPP1R8 ITGA6
PPP1R8 MFAP1
PPP1R8 NDUFS8
PPP1R8 ABL1
LPPR4 MFNG
MTCP1NB SPTBN1
CLTCL1 TNFAIP1
CLTCL1 PHKG2
CLTCL1 AKR1C2
CLTCL1 PLAUR
CLTCL1 CTSG
CLTCL1 ACTN1
NOMO1 CRK
PRKCD HCK
PRKCD ARPC1B
PRKCD RNASE2
PRKCD AIM1
PRKCD IL10RB
PRKCD FGL2
PRKCD AIF1
PRKCD LYST
PRKCD LST1
PRKCD ARPC5
PRKCD CCPG1
PRKCD RPS6KA1
PRKCD ZRSR2
PRKCD TNFAIP2
PRKCD EIF4EBP2
PRKCD IL6R
PRKCD SERPINB8
PRKCD ARHGAP1
PRKCD ITGAX
PRKCD CAPG
PRKCD ZNF134
PRKCD CTSG
PRKCD ITGAM
PRKCD GRN
PRKCD DMXL2
PRKCD NPTN
PRKCD CYBB
PRKCD FBP1
SAP18 EPHB2
EVI5 RPLP0
EVI5 ARPC5
EVI5 MEGF9
EVI5 CCR1
EVI5 RPS29
EVI5 AP1S2
IQSEC1 ATP1B2
IQSEC1 CXCL9
IQSEC1 RBBP4
IQSEC1 C1orf144
IQSEC1 CROCC
IQSEC1 PDLIM5
IQSEC1 HPCA
ATXN3 UROD
ATXN3 NHP2
ATXN3 RUNX1
ATXN3 RECQL5
TSC22D4 MPPE1
RPL36A RPS12
RPL36A RPL34
RPL36A RPL19
RPL36A RPS20
RPL36A RPL24
RPL36A RPL8
RPL36A TPT1
RPL36A RPL18A
RPL36A RPS24
RPL36A RPL29
RPL36A RPL41
RPL36A RPS8
RPL36A RPS18
RPL36A RPL27A
RPL36A RPS28
RPL36A GNB2L1
RPL36A RPL31
RPL36A RPS7
RPL36A RPL27
RPL36A RPL37A
RPL36A RPS13
RPL36A RPL37
RPL36A RPS21
RPL36A RPS23
RPL36A RPS17
RPL36A RPS29
RPL36A ATP6V0E2
RPL36A RPS4X
RPL36A RPS25
RPL36A RPLP1
RPL36A RPL38
RPL36A RPL7
RPL36A RPS6
RPL36A RPL22
RPL36A RPL11
ATXN1 PAFAH1B3
ATXN1 RNASE2
ATXN1 DDX49
ATXN1 IQGAP1
ATXN1 ARHGAP1
ATXN1 CCPG1
ATXN1 PHKA2
ATXN1 GLO1
ATXN1 GPR56
ATXN1 SPINT2
RAP1GAP SELENBP1
RAP1GAP TAF6L
RAP1GAP DMWD
RAP1GAP EPB49
RAP1GAP SGCG
RAP1GAP MMP11
RAP1GAP CHP2
RAP1GAP BNC1
RAP1GAP BNIP3L
RAP1GAP TLR5
RAP1GAP CYP3A5
RAP1GAP HBA1
TMED2 RPN2
PSMD3 POLR2I
CUL4B IL1RN
CUL4B FAM98A
CUL4B ABCC1
CUL4B PHLDA2
CUL4B MED12
CUL4B TPD52L2
PCM1 TSPAN9
TK1 ST20
TK1 SP140
MRC1 SLC14A2
SLC5A5 KLHL35
SLC5A5 PVT1
SLC5A5 RHO
SLC5A5 ARHGAP6
SLC5A5 NRTN
SLC5A5 ROM1
SLC5A5 AGFG2
SLC5A5 AKAP3
SLC5A5 SLC9A3
SLC5A5 TPO
SLC5A5 ALPL
SLC5A5 HPCA
SLC5A5 SAG
SLC5A5 RSC1A1
SLC5A5 SCNN1D
SLC5A5 MMP25
SLC5A5 ITGAM
SLC5A5 SAMD14
SLC5A5 PPBPL2
SLC5A5 GPR143
SLC5A5 ACAN
SLC5A5 EDN2
SLC5A5 GCK
NDUFS8 ATP5J2
NDUFS8 NDUFB8
NDUFS8 CYTIP
NDUFS8 NUDC
NDUFS8 AP1S1
CSE1L AASDHPPT
CSE1L CLTA
RAB6A SHC1
FBL NPM1
FBL CCT2
FBL RPL17
FBL LOC728643
FBL RPL10A
FBL RPL4
FBL EEF2
FBL RPS19
FBL RPSA
FBL HSP90AB1
FBL GNB2L1
FBL SFRS3
FBL NHP2
FBL RPL18
FBL EEF1G
FBL EIF3F
FBL APEX1
FBL RPL3
FBL NDUFS4
FBL ZNHIT3
FBL PAICS
FBL RPL5
FBL SNRPD2
FBL BTF3
FBL NME1
FBL DGKD
FBL PSMB4
FBL RPS3
FBL ATP5C1
SAA4 MID1
PDLIM7 TAF6L
PDLIM7 TYRO3
PDLIM7 GABRG3
BICD2 SKAP2
BICD2 TRIM14
BICD2 FRY
ARFIP2 HLF
ARFIP2 TOP3B
ARFIP2 PMPCA
ARFIP2 PLLP
ARFIP2 NTRK2
ARFIP2 TP53TG5
ARFIP2 ZMYND10
ARFIP2 RGN
ARFIP2 JAG2
ARFIP2 TSPAN5
TSTA3 CARM1
CDON PTBP1
BRE AK2
BRE S100A11
MTDH CYP3A4
MTDH MYO7A
MTDH PGK1
MTDH HTATSF1
ANKRD12 CEP135
HOXC4 PPP3CC
HOXC4 PHKG2
HOXC4 PPP2R5D
RASSF7 SLC9A3R2
RASSF7 C1orf21
GNG10 C11orf52
SFRS18 CEP68
SFRS9 NOLC1
SFRS9 MTMR3
CCKAR FGF12
CCKAR MMP14
CCKAR RGR
PENK FSCN1
PENK BIN1
PRDX6 STMN1
PRDX6 NME1
PRDX6 ZNF518A
PRDX6 HMGN3
PRDX6 RAB11A
TFCP2 SMARCC2
SLC3A2 MMP13
ATP4A FANCA
AQP9 S100A8
IHH CSNK1A1
IHH GABRP
UBA7 HLA-DMA
MAP2K1 PSAP
PTPRC ACAP2
PTPRC ADD3
MAP2 ELF5
MAP2 CAPN5
MAP2 HSF4
MAP2 LOC100128570
MAP2 ERCC4
MAP2 ATP5B
TUBGCP2 GMPR
TUBGCP2 MEGF6
TUBGCP2 RHO
TUBGCP2 ARHGAP6
TUBGCP2 HOXB6
TUBGCP2 FLJ40113
TUBGCP2 PCBP3
TUBGCP2 EPOR
TUBGCP2 GSTP1
TUBGCP2 NFIX
TUBGCP2 LIPE
TUBGCP2 PAQR4
TUBGCP2 DGKG
TUBGCP2 CDKN2B
TUBGCP2 PAK4
TUBGCP2 PPP1CC
TUBGCP2 ETS1
TUBGCP2 MAML3
TUBGCP2 PTPRD
TUBGCP2 GRM7
TUBGCP2 WDR62
TUBGCP2 NECAB2
CSF1R LILRA1
MTMR6 FARSA
MTMR6 CDK4
MTMR6 SERINC1
MTMR6 ARF6
MTMR6 LYL1
PRPF40A GLUD2
PRPF40A HSPA12A
TMEM8B CPA3
ZFAND5 SPPL2B
TNNC2 CACNA1B
TNNC2 HAUS5
TNNC2 PRKCE
COBRA1 POLDIP3
P2RY6 EPHA5
P2RY6 COL1A2
P2RY6 MGAT3
PIGF PMS1
PIGF PREPL
PIGF PRKAR1A
PIGF RER1
MYL4 XK
MYL4 SPTB
MYL4 SELENBP1
MYL4 GYPE
MYL4 RHCE
MYL4 MBOAT2
MYL4 ANXA9
MYL4 KEL
MYL4 RND2
MYL4 BNIP3L
MYL4 PRDX2
MYL4 GYPB
MYL4 EPB42
MYL4 BLVRB
MYL4 KLF1
MYL4 HBA1
MYL4 TFR2
MYL4 TSPAN5
CTSH RNPEP
CTSH FGL2
SNAP25 ZNF208
CALB2 VAMP1
CALB2 ALDH1A2
CALB2 SIX3
CALB2 ARHGAP6
CALB2 PSG1
C12orf51 CYP2D6
UBE2D1 C1orf38
UBE2D1 EVI2B
UBE2D1 TYMP
UBE2D1 MTMR11
NKX2-2 PI3
NKX2-2 ROM1
NKX2-2 ACAN
NKX2-2 HOXD4
NKX2-2 PVT1
NKX2-2 IFNA6
S100A10 SLC7A7
S100A10 GAS7
S100A10 FGR
S100A10 ANXA5
S100A10 MAX
S100A10 AP1S2
S100A10 ZNF43
S100A10 CAPN2
S100A10 ANXA2P3
TCF21 CNGB1
SULT1A2 MYO1F
SULT1A2 SULT1A1
ITPR2 RDH5
ITPR2 PKP4
ITPR2 REEP2
NDUFS6 PSMC5
NDUFS6 UQCRC1
NDUFS6 ZNF91
NDUFS6 NDUFB8
NDUFS6 POLR2E
NDUFS6 B3GAT2
NDUFS6 POLR2G
NDUFS6 NDUFS3
NDUFS6 BOLA2
NDUFS6 MYO9B
NDUFS6 MAGEA5
B3GALT5 SERPIND1
B3GALT5 SGCD
B3GALT5 DSC1
B3GALT5 SAMD14
B3GALT5 E2F1
B3GALT5 ETS1
B3GALT5 RUNX1
B3GALT5 KIAA0284
B3GALT5 MGAT3
B3GALT5 RHO
B3GALT5 MFNG
VPS72 ZNF135
ITGAX TNFRSF1B
ITGAX MYO1F
ITGAX FGR
ITGAX C1QBP
ITGAX CCT3
ITGAX RNASE2
ITGAX MLLT11
ITGAX PSAP
ITGAX RBMS1
MANBA CTSA
MANBA CFD
EIF1 MAFF
EIF1 JUND
EIF1 CD83
ANAPC10 POU2F2
ANAPC10 VBP1
TUSC4 ACOX1
NDUFB7 IFT140
NDUFB7 NLE1
NDUFB7 EML3
NDUFB7 HOXB6
NDUFB7 LBA1
NDUFB7 CAD
RPS29 RPS12
RPS29 RPL34
RPS29 RPL19
RPS29 RPS20
RPS29 SFI1
RPS29 RPS16
RPS29 RPL23A
RPS29 RPL18A
RPS29 RPS15A
RPS29 RPS24
RPS29 RPL29
RPS29 RPL41
RPS29 RPS10
RPS29 RPS3A
RPS29 RPLP0
RPS29 MBNL2
RPS29 PTMA
RPS29 RPL6
RPS29 RPS28
RPS29 KEL
RPS29 GNB2L1
RPS29 RPL24
RPS29 RPS8
RPS29 RPL10
RPS29 RPS27
RPS29 RPL27
RPS29 RPL37A
RPS29 RPS13
RPS29 RPS15
RPS29 RPL37
RPS29 TPT1
RPS29 RPS21
RPS29 RPS23
RPS29 RPS17
RPS29 RPS11
RPS29 RPS4X
RPS29 RPS25
RPS29 RPL38
RPS29 EEF1A1
RPS29 RPS19
RPS29 RPS18
RPS29 RPL13A
RPS29 RPL28
RPS29 RPS6
RPS29 RPL7
RPS29 RPL13
RPS29 RPL11
CASK E2F4
CASK PSMD13
RGS14 ABCB6
LAMP2 PRKCQ
MTOR COPS5
RNASE2 ARPC1B
RNASE2 DMXL2
RNASE2 GADD45A
RNASE2 PGD
RNASE2 CTSG
RNASE2 MPPE1
RNASE2 RAB27A
RNASE2 SLC36A1
RNASE2 SRGN
RNASE2 FBP1
RNASE2 ARPC2
ICK UBXN8
CD97 GGCX
CD97 PAIP1
CD97 RBMS1
PUF60 ZNF148
PUF60 EIF3I
PUF60 SNRPD2
PUF60 NHP2
PUF60 RAD51L3
PUF60 MIF
PUF60 NME1
PUF60 TBCA
PUF60 SLC17A3
PUF60 PSMA6
PUF60 COX6C
PUF60 ATP5C1
MAFK MFNG
RGL1 DPP6
RGL1 DNAH9
RGL1 AANAT
RGL1 RSC1A1
RGL1 TP53TG5
RGL1 ZMYND10
RGL1 KRT34
RGL1 MGAT3
RGL1 C19orf29
RGL1 FAM189A2
C13orf27 MEGF9
LPCAT4 SFRS1
LPCAT4 ZNF592
PMM1 SEC13
PMM1 MPI
RARRES2 GYPB
MAP1B VLDLR
YTHDC2 EIF4EBP2
MYH8 SUCLG2
TAGLN CDKN3
ASPH HTR6
STAT1 PRPSAP2
STAT1 FGF18
STAT1 MX1
RPS18 RPS12
RPS18 RPL34
RPS18 RPL19
RPS18 RPS20
RPS18 RPL24
RPS18 RPS16
RPS18 RPL23A
RPS18 RPS17
RPS18 UBB
RPS18 RPL18A
RPS18 RPS15A
RPS18 RPS24
RPS18 IQGAP1
RPS18 RPL41
RPS18 RPS8
RPS18 RPS3A
RPS18 RPLP0
RPS18 PTMA
RPS18 RPL6
RPS18 ARPC5
RPS18 GNB2L1
RPS18 SFI1
RPS18 RPL31
RPS18 RPS7
RPS18 RPS10
RPS18 CLDN3
RPS18 RPS3
RPS18 RPL27
RPS18 RPL37A
RPS18 RPS13
RPS18 RPS15
RPS18 RPL37
RPS18 RPS21
RPS18 RPS23
RPS18 RPL30
RPS18 RPL3
RPS18 ATP6V0E2
RPS18 RPS11
RPS18 RPS4X
RPS18 RPS25
RPS18 RPS19
RPS18 RPL5
RPS18 RPL38
RPS18 RPL13A
RPS18 RPS27A
RPS18 RPL28
RPS18 RPS6
RPS18 RPL7
RPS18 RPL13
RPS18 RPL11
TMSB4X UBC
BASP1 BCR
BASP1 TNFRSF1B
BASP1 LILRB3
BASP1 SEPT6
BASP1 NCF1C
CAMK2G UCP3
CAMK2G IDS
CAMK2G NUDT3
CAMK2G NFRKB
SAMHD1 ARPC1B
SAMHD1 GNS
SAMHD1 IL10RB
SAMHD1 FGL2
SAMHD1 ATP6V0E1
SAMHD1 ITGA7
SAMHD1 LGALS1
SAMHD1 CD1D
SAMHD1 LILRB4
SAMHD1 PAK1
SAMHD1 ADH5
SAMHD1 CASP1
SAMHD1 AK2
SAMHD1 EIF4EBP2
SAMHD1 SERPINB8
SAMHD1 RNASE6
SAMHD1 ITGB2
SAMHD1 GRN
SAMHD1 RASSF2
SAMHD1 PSIP1
SAMHD1 FBP1
KIF22 HIPK2
KIF22 THBS1
KIF22 CCBP2
KIF22 GAB1
C3orf51 TPMT
C3orf51 PHKG2
C3orf51 U2AF2
C3orf51 ANKLE2
C3orf51 UTP3
C3orf51 MPRIP
C3orf51 PAX8
C3orf51 CDK5R1
C3orf51 ARR3
ZMIZ1 MYL6
RPL31 RPS12
RPL31 RPL34
RPL31 RPL19
RPL31 MLLT11
RPL31 RPL27
RPL31 RPL24
RPL31 RPL28
RPL31 RPL30
RPL31 RPL17
RPL31 LOC728643
RPL31 RPL18A
RPL31 RPS15A
RPL31 RPS24
RPL31 NACA
RPL31 RPL29
RPL31 RPS8
RPL31 RPS3A
RPL31 EIF3H
RPL31 RPL9
RPL31 EEF2
RPL31 RPS10
RPL31 GNB2L1
RPL31 RPL23A
RPL31 EEF1G
RPL31 RPS7
RPL31 RPL12
RPL31 CSHL1
RPL31 RPLP0
RPL31 AHNAK
RPL31 RPS13
RPL31 HINT1
RPL31 RPL35
RPL31 RPL18
RPL31 RPL37
RPL31 RPS21
RPL31 RPS23
RPL31 RPL23
RPL31 RPS17
RPL31 FANCG
RPL31 RPL3
RPL31 RPS11
RPL31 RPL10A
RPL31 RPS25
RPL31 RPS19
RPL31 RPL5
RPL31 RPL38
RPL31 RPS27A
RPL31 EIF3M
RPL31 RPS6
RPL31 RPL22
RPL31 MGST2
RPL31 EIF3E
RPL31 RPS3
RPL31 RPL11
CCT7 CCT2
CCT7 STOML2
CCT7 MCM3
ARMC6 MXD1
ARMC6 TOP3B
ARMC6 ZNF101
ARMC6 WIPI1
ARMC6 CHST3
ARMC6 WNT7A
ARMC6 SCNN1D
ARMC6 REM1
ARMC6 SOX1
ARMC6 ZSCAN12
ARMC6 KCND3
ARMC6 FTO
ARMC6 PAK4
ARMC6 JAK3
ARMC6 DEPDC5
EMX2 SCTR
IPO7 PIGA
IPO7 API5
IPO7 CDC2L2
IPO7 LOC552889
IPO7 MMS19
IPO7 EP400
DOM3Z C10orf10
SLC17A3 CD72
SLC17A3 GSTA2
SLC17A3 FAM5C
SLC17A3 EIF5B
SLC17A3 GRIK1
SLC17A3 CREB3
SLC17A3 RBM8A
SLC17A3 ZFY
SLC17A3 PSMD9
SLC17A3 ADCYAP1
SLC17A3 CAPN5
SLC17A3 KRTAP26-1
SLC17A3 KIAA0284
OAT DNAJB12
OAT CHKB
OAT AKR1C3
TTLL4 RBPMS
NACAD HTR2A
GPLD1 MAP2K4
FCER1G LILRB4
FCER1G RPL19
FCER1G TNFRSF1B
FCER1G FGR
FCER1G LILRB3
FCER1G CD14
FCER1G LGALS3
FCER1G PSAP
FCER1G PECAM1
FCER1G GRN
FCER1G FCN1
FCER1G ITGB2
FCER1G S100A11
EEF1G RPL34
EEF1G EIF3F
EEF1G NPM1
EEF1G RPL23A
EEF1G RPL17
EEF1G LOC728643
EEF1G RPL18A
EEF1G RPS15A
EEF1G RPS6
EEF1G RPL29
EEF1G RPS10
EEF1G EIF3H
EEF1G RPL4
EEF1G RPLP0
EEF1G RPSA
EEF1G RPL18
EEF1G RPL22
EEF1G GNB2L1
EEF1G RPS8
EEF1G EIF3D
EEF1G RPL12
EEF1G RPS3
EEF1G RPL27
EEF1G RPS19
EEF1G RPL23
EEF1G RPS17
EEF1G RPL30
EEF1G FANCG
EEF1G RPL3
EEF1G ATP6V0E2
EEF1G RPS11
EEF1G RPL10A
EEF1G RPS25
EEF1G EEF2
EEF1G RPL5
EEF1G BTF3
EEF1G RPS27A
EEF1G EIF3M
EEF1G RPS7
EEF1G RPS9
EEF1G EIF3E
EEF1G EEF1A2
EEF1G RPL10
EEF1G RPL11
EIF4G1 C1QL1
EIF4G1 WNT1
EIF4G1 XRCC5
EIF4G1 RPS27A
EIF4G1 MTF1
EIF4G1 RBBP4
EIF4G1 NGFR
MLLT4 NR1I2
SERPINC1 ZSCAN12
SERPINC1 SLC18A1
IL12RB1 EPOR
IL12RB1 TEKT2
IL12RB1 IGFBP3
IL12RB1 SLC9A3
IL12RB1 ACAN
IL12RB1 IGH@
IL12RB1 PTPRD
IL12RB1 ARC
IL12RB1 CDKN2B
CDK9 MPPE1
FOXD1 GUCA1B
HLA-DPA1 CD74
HLA-DPA1 HLA-DMA
HLA-DPA1 HLA-DRA
HLA-DPA1 HLA-DRB4
HLA-DPA1 HLA-DMB
HLA-DPA1 HLA-DQB1
HLA-DPA1 HLA-DPB1
S100A8 CKAP4
S100A8 S100A12
ATP6V0E2 RPS12
ATP6V0E2 RPL34
ATP6V0E2 RPS9
ATP6V0E2 TPT1
ATP6V0E2 RPL23A
ATP6V0E2 RPL17
ATP6V0E2 LOC728643
ATP6V0E2 RPL18A
ATP6V0E2 RPS24
ATP6V0E2 GNB2L1
ATP6V0E2 RPS8
ATP6V0E2 RPS3A
ATP6V0E2 RPL4
ATP6V0E2 RPLP2
ATP6V0E2 PTMA
ATP6V0E2 RPL29
ATP6V0E2 RPL37
ATP6V0E2 RPS7
ATP6V0E2 RPS3
ATP6V0E2 RPL27
ATP6V0E2 RPS15
ATP6V0E2 RPL18
ATP6V0E2 RPS17
ATP6V0E2 RPL3
ATP6V0E2 RPS4X
ATP6V0E2 RPL5
ATP6V0E2 RPL28
ATP6V0E2 RPS6
ATP6V0E2 RPL11
MDM1 UBA3
MDM1 ITGA4
SRGN DMXL2
SRGN P4HB
SRGN DAZAP2
SRGN FGR
SRGN ELAVL2
DOC2B FBXO9
EEF1A1 RPS20
EEF1A1 SFI1
EEF1A1 RPS16
EEF1A1 GAPDH
EEF1A1 RPS24
EEF1A1 RPL41
EEF1A1 RPL27A
EEF1A1 RPLP0
EEF1A1 PTMA
EEF1A1 RPL6
EEF1A1 RPS28
EEF1A1 GNB2L1
EEF1A1 RPS27
EEF1A1 RPL37A
EEF1A1 RPS13
EEF1A1 RPS15
EEF1A1 RPS21
EEF1A1 RPS23
EEF1A1 RPS17
EEF1A1 RPS4X
EEF1A1 RPLP1
EEF1A1 RPL13A
EEF1A1 RPS6
EEF1A1 RPL13
EEF1A1 RPL11
SCAPER EPHB2
SCAPER PVT1
SCAPER TCP11L1
SCAPER ALDH1A2
SCAPER PPAP2C
SCAPER FXYD3
SCAPER NRXN1
SCAPER MFNG
SCAPER ARHGAP6
SCAPER ELN
SCAPER C9orf114
SCAPER SLC6A12
SCAPER MAP3K3
SCAPER PAX8
SCAPER RRAD
SCAPER EML3
SCAPER MVD
SCAPER FGD1
SCAPER GATA4
SCAPER ZNF549
SCAPER FANCA
SCAPER TSPAN9
SCAPER ZNF169
SCAPER GUCA1A
SCAPER ABCB1
SCAPER PLA2G10
SCAPER ZMYND10
SCAPER WDR62
PCGF1 DDR1
PCGF1 APOB
PCGF1 RHO
PCGF1 LRRC68
PCGF1 APAF1
PCGF1 TSPAN5
NR4A3 TRIP11
TECPR2 TOE1
EIF2B5 PMS1
EIF3M NPM1
EIF3M RPL23A
EIF3M RPL17
EIF3M LOC728643
EIF3M RPL23
EIF3M EIF3H
EIF3M RPL4
EIF3M RPS7
EIF3M RPS3
EIF3M RPL27
EIF3M RPL18
EIF3M RPS21
EIF3M EIF3F
EIF3M RPS17
EIF3M FANCG
EIF3M RPL3
EIF3M RPL10A
EIF3M RPL5
EIF3M BTF3
EIF3M RPL22
EIF3M EIF3E
HIF1A SAT1
HIF1A BACH1
HIF1A PPM1A
HIF1A PDE4B
HIF1A IL1B
HIF1A RANGAP1
GAB1 CCBP2
TFDP1 INTS1
CCR1 NCF2
CCR1 PAICS
CCR1 LILRB4
CCR1 PPT2
CCR1 TNFRSF1B
CCR1 MYO1F
CCR1 FGR
CCR1 TYROBP
CCR1 TCIRG1
CCR1 SSB
CCR1 LY86
CD2 CXCL12
MCM7 SLC17A1
MCM7 NASP
MCM7 GRAP2
MCM7 KIAA0101
UPK1A DGCR9
FLNB HIRIP3
DTX2 TNPO3
DTX2 ADRBK1
FANCI TUBB
FANCI KIAA0101
SDC3 GUCA1A
SDC3 ENTPD3
SDC3 PAX7
SDC3 CXCL5
SDC3 KRT34
SDC3 CNGB1
TPM1 CHKB
TPM1 MYH10
TPM1 SPTA1
TPM1 ANXA2P1
P2RY1 DSTN
MXD1 SFTPD
MXD1 SLC9A1
MXD1 NUDT3
MXD1 GATA4
MXD1 ZSCAN12
MXD1 SEZ6L
MRPL28 TOP3B
MRPL28 TEX28
MRPL28 KLHDC10
MRPL28 PMS2L1
MRPL28 NEUROD2
MRPL28 NDUFS7
MRPL28 TLR6
SOX9 YKT6
SOX9 DUS4L
SOX9 FGD1
ARF3 C1QL1
LALBA NCKIPSD
LALBA MYO7A
LALBA EMX1
LALBA TPO
LALBA RHO
LALBA ARHGAP6
ST3GAL1 GUCA1A
ST3GAL1 COL14A1
ST3GAL1 CA9
RPL17 NDUFS4
RPL17 EIF3F
RPL17 NPM1
RPL17 CALM3
RPL17 RPL30
RPL17 RPL18A
RPL17 RPS15A
RPL17 RPL23
RPL17 RPL29
RPL17 RPS10
RPL17 RPS3A
RPL17 EIF3H
RPL17 RPL4
RPL17 RPS19
RPL17 EEF1A2
RPL17 GNB2L1
RPL17 RPL23A
RPL17 RPL35
RPL17 RPS3
RPL17 NAP1L1
RPL17 RPL27
RPL17 RPS13
RPL17 HINT1
RPL17 RPL9
RPL17 RPL18
RPL17 RPS23
RPL17 RPS17
RPL17 RPL3
RPL17 RPL10A
RPL17 LOC728643
RPL17 RPL5
RPL17 SNRPD2
RPL17 RPL38
RPL17 BTF3
RPL17 RPS27A
RPL17 RPS7
RPL17 RPL22
RPL17 EIF3E
RPL17 RPSA
RPL17 RPL10
RHO C19orf50
RHO EPHB2
RHO CYP4F11
RHO ALDH1A2
RHO XDH
RHO SFRS3
RHO HMX1
RHO KRT34
RHO ARHGAP6
RHO EFNA3
RHO KCND3
RHO LOC652147
RHO DPP6
RHO REEP2
RHO ADORA1
RHO MALL
RHO OCA2
RHO KRTAP26-1
RHO CDC45L
RHO ALPL
RHO NUP88
RHO NCKIPSD
RHO MVD
RHO SIX3
RHO RUNX1
RHO CHST3
RHO NUDT3
RHO GPRIN2
RHO TSPAN9
RHO ABL1
RHO SAMD14
RHO SPTB
RHO SLC17A1
RHO HSPG2
RHO BTF3
RHO WNT7A
RHO KRT37
RHO DOHH
RHO VAMP5
RHO ARHGAP26
RHO PAK4
LAPTM5 TOP3B
LAPTM5 ACSL1
EGFR ELF5
ELOVL6 PITPNM1
BLMH GPX7
BLMH AHCY
BLMH FANCG
IFIT1 EDN2
IFIT1 HNRNPL
IFIT1 RSC1A1
IFIT1 TUSC2
KHK ZFPL1
EXTL2 AASDHPPT
EXTL2 PMS1
EXTL2 ANKRD17
EXTL2 PREPL
EXTL2 TCF12
EXTL2 GLT8D1
EXTL2 BCL2
CFI HPS1
SPTLC2 KRTAP26-1
SPTLC2 ERAL1
ALPPL2 CHST3
ALPPL2 CACNA1C
ALPPL2 PTGES
PSMB3 NDUFA2
PSMB3 DTYMK
C21orf2 ALDH1A2
C21orf2 SLURP1
C21orf2 EFNA3
C21orf2 H6PD
C21orf2 MTNR1B
C21orf2 CDK5R1
C21orf2 PCBP3
C21orf2 BRMS1
C21orf2 AKAP3
C21orf2 KCNF1
C21orf2 GRIK5
C21orf2 LAD1
C21orf2 POU2F3
C21orf2 RBP3
C21orf2 UBE3B
C21orf2 KRT1
C21orf2 SIX3
C21orf2 RECQL4
C21orf2 KIAA1539
C21orf2 ITGAM
C21orf2 CDKN2B
C21orf2 GUCA1A
C21orf2 DGKG
C21orf2 RUNX1
C21orf2 VAMP5
C21orf2 GRIP2
TNP2 SCGB1A1
ZNF117 LILRB4
ZNF117 ARHGAP1
ZNF117 TNFRSF1B
ZNF117 RCN2
ZNF117 ADNP
ZNF117 KIF2A
ZNF117 ZNF43
ZNF117 ZNF91
ZNF117 RNMT
MAN1C1 MAST2
MAN1C1 DLX4
MAN1C1 CSHL1
MAN1C1 NCF4
DSC3 RAP2B
DSC3 JAG2
GPR64 RAB27B
GPR64 HSPA6
UBE2L3 LSM3
ITGAL ARRB2
ALPL C19orf50
ALPL HMX1
ALPL KLHL35
ALPL EFNA3
ALPL HNRNPL
ALPL ADORA1
ALPL HOXD4
ALPL FGF8
ALPL ARHGAP26
ALPL SAG
ALPL MAGEA5
ALPL MVD
ALPL HRG
ALPL TAP2
ALPL ITGAM
ALPL MUC1
ALPL CAPN5
ALPL RUNX1
ALPL LOC652147
ALPL MYST2
ALPL NTRK3
ALPL MAP2K4
KIAA0146 RBM38
CDK10 ARPC4
CDK10 ITPA
NCBP2 PMS1
NCBP2 SFRS1
CSNK1G2 DPF1
LOC100128031 HLF
LOC100128031 CPZ
LOC100128031 ROM1
ALDH1A3 MPP2
ALDH1A3 EPHB2
ALDH1A3 SERPINA4
SFRS2IP DDX17
SFRS2IP KRIT1
SFRS2IP CREB1
LIPE GPR35
LIPE PAX7
LIPE GYPB
LIPE MTNR1B
LIPE PCBP3
LIPE DEPDC5
LIPE NRTN
LIPE AGFG2
LIPE CDC34
LIPE COL6A2
LIPE RDH5
LIPE AGT
LIPE KRT1
LIPE ELAVL3
LIPE CHST3
LIPE SCNN1D
LIPE C19orf26
LIPE IFT140
LIPE TP53TG5
LIPE KCNH1
RPGR MDK
RPGR CAMTA2
C1orf144 CHIT1
C1orf144 AGFG2
C1orf144 HOXB6
C1orf144 INTS1
C1orf144 MLANA
C1orf144 SLC9A3
C1orf144 H6PD
C1orf144 EDN2
C1orf144 MGAT3
C1orf144 CYHR1
C1orf144 GYPA
C1orf144 KCND3
C1orf144 IFT140
C1orf144 APAF1
UBL3 HLF
IGF2R EPS15
IGF2R ACSL1
IGF2R MPI
IGF2R GUCY1B3
IGF2R C2
IGF2R PLAGL1
IGF2R FSCN1
ERCC4 ARHGAP1
ERCC4 COL6A1
MET PRB1
MET ZFHX2
MET DIO3
TRIM28 MED12
TRIM28 MCM2
TRIM28 ANXA2P3
GPR44 RFC5
GPR44 SFRS1
PRDM1 SLC4A2
CEP68 APPBP2
CEP68 DICER1
CEP68 TIA1
CEP68 WDR73
TP53BP2 ENTPD3
RAB8A RANBP1
RAB8A HNRNPA0
RAB8A NUPR1
RAB8A RRP12
RAB8A PQBP1
RAB8A SC5DL
RAB8A UBA2
RAB8A SGSM3
DDX23 UBE2J1
ALKBH1 GOLGA1
MNAT1 SAT1
RPS27A RPS12
RPS27A RPL34
RPS27A NPM1
RPS27A RPL30
RPS27A RPS15A
RPS27A RPS24
RPS27A RPS8
RPS27A RPS3A
RPS27A EIF3H
RPS27A EEF1A2
RPS27A GNB2L1
RPS27A RPS7
RPS27A RPL21
RPS27A RPL27
RPS27A RPL9
RPS27A RPS21
RPS27A RPS23
RPS27A CSHL1
RPS27A RPL3
RPS27A RPS11
RPS27A RPS25
RPS27A EEF2
RPS27A RPL5
RPS27A RPL38
RPS27A BTF3
RPS27A RPL11
SNX26 LAMB2
RAB32 PGD
RAB32 GYG1
MARCKS DAZAP2
MARCKS MTMR11
MARCKS CKAP4
MARCKS LGALS3
RUNX1 C19orf50
RUNX1 ALDH1A2
RUNX1 CHD9
RUNX1 SLMO1
RUNX1 ARHGAP6
RUNX1 AASDHPPT
RUNX1 GPRIN2
RUNX1 SLC6A9
RUNX1 AKAP3
RUNX1 KCNF1
RUNX1 ZC3H4
RUNX1 OCA2
RUNX1 CYTSA
RUNX1 SORT1
RUNX1 HPS1
RUNX1 C2CD2
RUNX1 SLC17A7
RUNX1 RSC1A1
RUNX1 NTRK2
RUNX1 SIX3
RUNX1 PTGES
RUNX1 PAQR4
RUNX1 MYO9B
RUNX1 HLF
RUNX1 NF1
RUNX1 TP53TG5
RUNX1 GUCA2A
RUNX1 NTRK3
B2M ANKLE2
B2M RHCE
B2M SCN1B
DHX38 THOC2
C11orf74 TOP3B
GRIP2 CNP
GRIP2 PVT1
GRIP2 PSMD8
GRIP2 CDK5R1
GRIP2 CADM3
GRIP2 ROM1
GRIP2 IFNA6
GRIP2 CHI3L1
GRIP2 KRT1
GRIP2 ATP1B2
GRIP2 ITGAM
GRIP2 SAMD14
GRIP2 SEZ6L
GRIP2 MYST2
GRIP2 EDN2
PEX7 RASGRP3
PEX7 ACSM3
TBR1 LOC100134331
HNRNPC SNRPD2
HNRNPC TXN
HNRNPC HOXB7
HNRNPC ARHGEF1
HNRNPC NDUFS4
HNRNPC NHP2
PDCD6 psiTPTE22
PDCD6 KDM6B
MDH2 CLK1
MDH2 PFKFB3
MDH2 FOXO3
MDH2 CDK2AP2
SF1 MRPL40
SF1 IL23A
RHAG MBOAT2
RHAG CTAGE5
RHAG KLF1
RHAG MINPP1
RHAG UROD
RHAG FBXO7
JAM3 TNK2
JAM3 PAX9
JAM3 SIX3
JAM3 SKP2
JAM3 PTGES
JAM3 KRT34
JAM3 CDK5R1
RALYL ARHGAP6
RALYL PRM2
MBOAT2 XK
MBOAT2 CTAGE5
NEURL FUT6
NEURL KLHL9
NEURL PHF20
NEURL MAP3K10
NEURL BPGM
NEURL BNC1
NEURL KLF1
SRRM1 NPTXR
ASNA1 ULK1
ASNA1 JAG2
ASNA1 KCNE1
PAICS EIF4B
PAICS NPM1
PAICS CCT2
PAICS NHP2L1
PAICS ANXA5
PAICS DDX1
PAICS RANBP1
PAICS FARSA
PAICS PHB2
PAICS GNB2L1
PAICS AHCY
PAICS ABCB7
PAICS GCSH
PAICS NHP2
PAICS DAZAP2
PAICS C1QBP
PAICS RPL3
PAICS NDUFS4
PAICS RPP40
PAICS CDK4
PAICS RFC4
PAICS NME1
PAICS TCIRG1
PAICS IMPDH2
PAICS GLO1
PAICS SSB
PAICS HNRNPAB
HIST1H2BC HIST1H2AD
HIST1H2BC HIST1H2BE
OASL TK2
OASL HLA-DOA
OASL HRG
RNF8 EIF3CL
RGN SERPIND1
RGN GBA
RGN CBX1
RGN PPAP2C
RGN C19orf50
RGN MGAT3
RGN MFNG
RGN IGSF1
RGN KDM6B
RGN ABCD4
RGN PLLP
RGN SGCD
RGN MVD
RGN NTRK2
RGN ACVR1B
RGN PAQR4
RGN FOXE1
RGN ARC
RGN CDKN2B
RGN HLF
RGN TTF1
RGN LOC652147
NEDD8 FSHR
CREM RRS1
CREM TRAF4
CD1D NCF2
CD1D IGSF6
CD1D GRN
CD1D AIF1
CD1D LILRA1
CD1D ZNF318
CD1D IL10RB
CD1D FGR
CD1D QKI
CD1D FGL2
CD1D IFI30
CD1D PSAP
CD1D ITGB2
CD1D NCF1C
TUBB2C TUBB2A
TUBB2C TUBB3
TUBB2C CDT1
GLB1L2 TNK2
GLB1L2 C19orf50
GLB1L2 HSF1
GLB1L2 ABCD4
GLB1L2 MAGEA5
GLB1L2 CHST3
GLB1L2 CAP2
GLB1L2 AGFG2
GLB1L2 LOC652147
GLB1L2 ZMYND10
GLB1L2 REEP2
GLB1L2 PTGDS
GLB1L2 SRRD
GLB1L2 MFNG
GLB1L2 TGFB3
GLB1L2 PAFAH1B1
NUP210 TRAF3IP2
NUP210 TARP
NUP210 SNRNP40
NUP210 CTSG
NUP210 RER1
ZKSCAN1 PMS1
ZKSCAN1 SCYL3
ZKSCAN1 LARP4B
AP4M1 PPEF2
TFR2 RPL34
TFR2 GYPE
TFR2 RHCE
TFR2 TEF
TFR2 GYPC
TFR2 EMID1
TFR2 SELENBP1
TFR2 PRDX2
TFR2 GYPB
TFR2 BLVRB
TFR2 KLF1
TFR2 MOBP
PAX6 PDK3
MYL6 LYZ
TCF7L2 RSC1A1
FGF8 DMD
FGF8 CCDC86
FGF8 IAH1
LOC653188 SFRS14
LOC653188 KIAA0754
HIST1H2BN HIST1H2AC
HIST1H2BN HIST1H2BE
HIST1H2BN HIST1H2BF
HIST1H2BN HIST2H2AA3
HIST1H2BN HIST1H3D
HIST1H2BN HIST1H2BI
HIST1H2BN HIST2H2BE
MTIF2 SPAST
PLEKHM2 RNF6
PLEKHM2 ZFY
PLEKHM2 KPNA3
NEU3 C19orf50
NEU3 DUS4L
NEU3 KIAA0284
HRG SLC17A1
HRG CCR3
HRG NCDN
HRG NF1
HRG SLC5A3
HRG POU2F3
HRG VEGFC
HRG SIGLEC7
HRG EFNA3
HRG CACNA1E
CBX3 POP5
CBX3 PSMA2
CBX3 UCHL3
CBX3 CACNA1C
RPS16 RPS12
RPS16 RPL24
RPS16 RPL23A
RPS16 RPL18A
RPS16 RPS15A
RPS16 SKP1
RPS16 RPS28
RPS16 GNB2L1
RPS16 RPL10
RPS16 RPL27
RPS16 RPL37A
RPS16 RPS13
RPS16 RPS15
RPS16 RPL35
RPS16 RPLP1
RPS16 RPL37
RPS16 RPS21
RPS16 RPS23
RPS16 RPS17
RPS16 RPS11
RPS16 RPS25
RPS16 RPS19
RPS16 RPL38
RPS16 PRPS1
RPS16 RPL28
RPS16 RPL11
KDM1 SFRS3
TRAF5 PRKCI
TRAF5 TNFRSF1B
SIX3 TGFB1
SIX3 NOC2L
SIX3 PFKFB2
SIX3 KLK2
SIX3 ARHGAP6
SIX3 CDC42EP4
SIX3 EFNA3
SIX3 ETFB
SIX3 ELN
SIX3 NDUFS7
SIX3 WNT7A
SIX3 AKAP3
SIX3 NFIX
SIX3 CCBP2
SIX3 KRTAP26-1
SIX3 PPP1R7
SIX3 AGFG2
CTSZ CAPN5
CTSZ DUS4L
CTSZ SUMO2
PHACTR4 ZMIZ2
PGA3 ZNF280B
NSFL1C THBS1
RBMX MAD2L1
RBMX RPS21
RBMX NME1
RBMX RPL23
RBMX CYCS
RBMX RAB35
RBMX GCSH
RBMX RPS3
SRGAP2 NDUFB3
SRGAP2 PPM1A
COASY MYCBP
PHLPP1 SEPT6
TYRO3 GP5
CFHR1 CFH
TLR6 MC5R
BDKRB2 CDC45L
BDKRB2 DDN
BDKRB2 TRD@
PTPRO POU2F2
PTPRO CRHR2
PTPRO ACAT2
PTPRO MAPT
C6orf105 XRCC5
YBX1 DDX49
YBX1 PPP1R11
ISL1 TTLL5
ISL1 RBM25
ISL1 EIF5B
NRCAM RUNX2
STRN3 ZDHHC17
RND2 PPP1R10
RND2 BPGM
RND2 SLURP1
RND2 GYPB
RND2 KLF1
RND2 CYP3A5
RND2 RHCE
RND2 TAF6L
RND2 MAP3K10
RND2 GYPE
RND2 SLC17A7
RND2 KIAA0894
RND2 SCARB1
RND2 LUM
RND2 DPF1
RND2 JAK3
RND2 SHH
RND2 SPTB
RND2 SELENBP1
RND2 ALAS2
RND2 DEFA5
ARHGEF6 NADK
DCAF8 MACF1
ZCCHC24 PIGQ
ZCCHC24 TAP2
ZCCHC24 DLX4
ZCCHC24 SPRED2
CTAG1A NDP
CTAG1A PGK1
CTAG1A TOP3B
CTAG1A DLX4
CTAG1A FOXN1
CTAG1A PPM1A
CTAG1A CAPN5
CTAG1A ALDH1A2
CTAG1A RBM8A
CTAG1A LOC729602
CTAG1A CDK5R1
CTAG1A SULT2B1
CTAG1A MAST2
CTAG1A BBS4
CTAG1A FLOT2
CTAG1A FRAT2
CTAG1A ASIP
CTAG1A POLD1
CTAG1A REEP1
CTAG1A NR2C1
MYCL1 TRAK1
MYCL1 SEMA4D
TRO MAP2K4
HMX1 KLHL35
HMX1 PRM2
HMX1 ALDH1A2
HMX1 EFNA3
HMX1 LOC652147
HMX1 TGFB3
HMX1 UGT2B15
HMX1 MLN
HMX1 ADORA1
HMX1 HOXD4
HMX1 THBS1
HMX1 HIPK2
HMX1 SGCD
HMX1 NCOR2
HMX1 ATP2B2
HMX1 ITGAM
HMX1 PBX1
HMX1 CDKN2B
HMX1 SAMD14
HMX1 FOXC2
HMX1 WNT7A
HMX1 TP53TG5
HMX1 CBLN1
HMX1 LARGE
HMX1 T
HMX1 C19orf29
HMX1 MAP2K4
PAXIP1 KRT33A
CYP4F11 MAPK8IP2
DPYSL4 C2orf72
DPYSL4 ESR2
TCP11L1 TBCD
TCP11L1 NOC2L
TCP11L1 FOXE1
HTR1D PRRC1
CD40LG HOXB6
IL10RB ITGB2
IL10RB CCNG1
IL10RB CKB
IL10RB HINT1
IL10RB CTSA
IL10RB CASP1
IL10RB CCT2
IL10RB ARHGAP1
IL10RB C1QBP
IL10RB CAST
IL10RB AIM1
IL10RB RPL3
IL10RB FCGR1A
IL10RB PLEKHB2
C19orf21 SFTPD
C19orf21 LBP
C19orf21 MGST3
C19orf21 GDF5
C19orf21 PTGDS
C19orf21 MAP2K4
RUSC2 ACAN
RUSC2 PPP5C
RUSC2 GUK1
CARM1 MEGF8
HDGFRP3 E2F4
HDGFRP3 SPINT2
PRKCE KIAA0284
PRKCE CHRNB1
BLVRB SPTB
BLVRB SELENBP1
BLVRB GYPE
BLVRB RHCE
BLVRB TEF
BLVRB EPB42
BLVRB PRDX2
BLVRB GYPB
BLVRB FBN2
BLVRB KLF1
BLVRB DPF1
BLVRB SLC4A1
BLVRB MOBP
COX7A2 PSMA2
COX7A2 PPP1CC
COX7A2 EZH1
COX7A2 CLCA1
COX7A2 C22orf28
JTB ATP5G1
JTB TMEM147
JTB ATP5J2
JTB NDUFB8
JTB PLXNB3
CDV3 IRF5
CDV3 PRDM2
COX7C CYC1
COX7C NHP2
KCNE1 KRTAP26-1
C3orf32 PCDH9
WNT7A C19orf50
WNT7A AKT3
WNT7A TCF15
WNT7A ARHGAP6
WNT7A KCND3
WNT7A AGFG2
WNT7A AKAP3
WNT7A CCBP2
WNT7A PAX8
WNT7A CACNA1B
WNT7A IFT140
WNT7A PTGES
WNT7A SAMD14
WNT7A AANAT
WNT7A GPRIN2
WNT7A TP53TG5
WNT7A B4GALT5
NKTR TNPO3
NKTR ZNF451
NKTR REEP1
NKTR PPM1A
NKTR DNAJC4
NKTR FRAT2
NKTR HEXA
NKTR SFPQ
NKTR LOC729602
NKTR GSTA2
NKTR GRIN1
NKTR KIAA0754
NKTR DLX4
NKTR CDC2L2
NKTR ASIP
PFKP MRFAP1L1
TPO BAK1
TPO ARHGAP6
TPO HOXB6
TPO KCNH1
TPO ADRBK1
TPO NRTN
TPO CADM3
TPO LIMK1
TPO AGFG2
TPO BLK
TPO SLC18A1
TPO PTGER3
TPO RDH5
TPO HTR2A
TPO SAMD14
TPO GRIN2A
TPO LOC652147
TPO WDR62
TPO ARR3
SLC5A2 RDH5
SLC5A2 MLN
SLC5A2 MAGEA5
SLC5A2 AGFG2
SLC5A2 MYO9B
SLC5A2 GPRIN2
SLC5A2 PAX7
SLC5A2 XAF1
SLC5A2 NF1
SLC5A2 PVT1
SLC5A2 ARHGAP6
SLC5A2 ZNF263
SLC5A2 ARHGAP26
SLC5A2 KDM3B
SLC5A2 ADRBK1
SLC5A2 CEACAM3
SLC5A2 BCKDHA
SLC5A2 C22orf24
AHCY SNRPD2
AHCY C1QBP
AHCY SET
AHCY CSHL1
AHCY GCSH
AHCY NHP2
EZH1 FAM36A
EZH1 CCPG1
PDS5A VPS13B
PDS5A KIAA0240
BAAT RPN2
SH3BP1 HCK
SH3BP1 FGR
SH3BP1 LST1
SH3BP1 TNFAIP2
SH3BP1 ITGAM
FBXO7 GYPE
FBXO7 TAF6L
FBXO7 TEF
FBXO7 EPB49
FBXO7 KEL
FBXO7 HBG1
FBXO7 SELENBP1
FBXO7 FBN2
FBXO7 DPF1
FBXO7 CYP3A5
PSMC6 CREB1
PPIE ACAN
SPHAR SOX1
SPHAR PRM1
MTF1 SFRS3
MTF1 NME1
MTF1 MTHFD1
MTF1 SET
MTF1 TCEA1
MTF1 GCSH
C19orf10 RXRB
TAF6L CNP
TAF6L KLHL9
TAF6L GPR35
TAF6L BPGM
TAF6L EPB49
TAF6L SGCG
TAF6L MMP11
TAF6L TP53I11
TAF6L GYPB
TAF6L KLF1
TAF6L DHPS
TAF6L HBA1
TAF6L GABRG3
TAF6L BNC1
TAF6L HBG1
TAF6L ATP6V0A1
TAF6L NR2F1
TAF6L GRIK5
TAF6L SLC4A1
TAF6L SLURP1
TAF6L GYPE
TAF6L HARS
TAF6L RBP3
TAF6L BNIP3L
TAF6L THRA
TAF6L FBN2
TAF6L CYP3A5
TAF6L MIPEP
TAF6L SPTB
TAF6L SELENBP1
TAF6L CSPG4
TAF6L ALAS2
TAF6L ETS1
TAF6L MAP3K10
TAF6L MKRN1
RGS12 GZMM
RGR CDK5R1
RGR PPY
RGR IGFBP3
RGR MEGF8
RGR RSC1A1
RGR EDN2
RGR ITGAM
ASCC2 CCL21
DUT NONO
DUT NASP
RPL3 RPS12
RPL3 EIF3F
RPL3 NPM1
RPL3 CCT2
RPL3 RPL23A
RPL3 ANXA5
RPL3 LOC728643
RPL3 RPS4X
RPL3 RPL18A
RPL3 RPS15A
RPL3 CDK6
RPL3 RPL23
RPL3 RPL29
RPL3 NOLC1
RPL3 RPS10
RPL3 RPS3A
RPL3 EIF3H
RPL3 RPL4
RPL3 EEF2
RPL3 RPSA
RPL3 GNB2L1
RPL3 RPL37
RPL3 RPS8
RPL3 RIN1
RPL3 RPS3
RPL3 RPS27
RPL3 RPL27
RPL3 RPL9
RPL3 RPL18
RPL3 RPS23
RPL3 RPS17
RPL3 RPL30
RPL3 RPS11
RPL3 RPL10A
RPL3 HNRNPA1
RPL3 RPS25
RPL3 RPS19
RPL3 RPL5
RPL3 RPLP0
RPL3 BTF3
RPL3 RPL11
RPL3 RPL28
RPL3 RPS7
RPL3 RPS9
RPL3 EIF3E
RPL3 RPL10
CXCR5 TYR
CXCR5 HYOU1
HOXC5 FMO4
HOXC5 GYPB
TAP2 EPOR
TAP2 GRIA1
TAP2 ACAN
TAP2 CDKN2B
ATP2B4 RARS
HADH PARK7
HADH SNRPF
HADH HNRNPA3
HADH C1QBP
HADH GNB2L1
HADH PSMA2
HADH UQCRH
HADH PSMA6
HADH PSMB7
HADH ZNHIT3
ABCC1 EPS15
ABCC1 IL1RN
ABCC1 LILRB4
ABCC1 PKP4
ABCC1 ITGA6
ABCC1 NTRK2
ABCC1 ZNF91
NUPR1 INTS1
NUPR1 ENTPD4
NUPR1 CYB5R3
SLC22A4 G0S2
SREBF2 GSK3A
DENND4B MIF
DENND4B PSMB7
DENND4B SNRPD2
DENND4B RPIA
CSTF1 C1orf156
DYRK1B EPOR
DYRK1B NOC2L
DYRK1B ACAN
DYRK1B PSMD8
DYRK1B ALG8
AMD1 PRKCI
AMD1 RPL9
AMD1 RFC4
AMD1 CCT2
METTL1 TEAD3
SH3YL1 PHC2
MTF2 DNAH3
MTF2 TMBIM6
NADK PEBP1
NADK IL1RN
NADK CAMTA2
NADK FGR
NADK TCIRG1
NADK S100A11
SEPT6 EPS15
SEPT6 ANXA5
SEPT6 LGALS3BP
SEPT6 CD2AP
SEPT6 PSIP1
SEPT6 DUSP14
SEPT6 STAM
SEPT6 MLLT11
SEPT6 SLC1A4
SEPT6 BCR
SEPT6 SV2A
SEPT6 ZNF91
N4BP2L1 ARFGEF1
N4BP2L1 IDH1
GZMM MITF
RASGRP2 PTGES
RASGRP2 ARHGAP1
RASGRP2 ARHGAP6
SFPQ C19orf50
SFPQ HLA-DOA
SFPQ EHBP1
SFPQ RALY
SFPQ B3GALT4
SFPQ LSM3
SFPQ FRAT2
SFPQ MAST2
SFPQ SFRS12
SFPQ NPFF
SFPQ RLF
SFPQ C19orf26
SFPQ SCNN1B
SFPQ HCN4
SFPQ CDC2L2
SFPQ RNASEH2B
SFPQ TMEM151B
AZU1 RAB27A
AZU1 ELANE
AZU1 PRTN3
ZNF197 RALY
UBE2D2 IL1RN
UBE2D2 UGT2B15
UBE2D2 RANBP1
UBE2D2 ATP5G3
UBE2D2 PAX9
UBE2D2 CRHR2
UBE2D2 RPL23
UBE2D2 TRIAP1
UBE2D2 NDUFS4
C12orf29 RPA3
GRIP1 BMP2
ITPR1 HLA-DMA
TCEA2 ACAN
TCEA2 CHKB
TCEA2 AGFG2
CYP3A4 FAM5C
CYP3A4 IFNA4
CYP3A4 HOXC11
CYP3A4 SCNN1B
CYP3A4 CCBP2
MARK3 ARSE
MARK3 SFRS14
MARK3 SAFB2
ESR2 TP53TG5
ESR2 EFNB1
SLC4A8 TNNT2
PIK3R1 APBA2
PIK3R1 PNRC1
PIK3R1 JUP
TGFB3 KLHL35
TGFB3 AKT3
TGFB3 MGAT3
TGFB3 HNRNPL
TGFB3 PCBP3
TGFB3 ADH1C
TGFB3 LIMK1
TGFB3 NEBL
TGFB3 COL18A1
TGFB3 SLC25A17
TGFB3 RAPGEF1
TGFB3 C16orf88
TGFB3 TYR
TGFB3 CDKN2B
TGFB3 CTNNBIP1
TGFB3 EMR2
TGFB3 GJA1
TGFB3 IFT140
TGFB3 TP53TG5
TGFB3 LOC652147
TGFB3 ZMYND10
TGFB3 NTRK3
TGFB3 ARHGAP26
TGFB3 FGF12
TGFB3 PAFAH1B1
S100A11 HCK
S100A11 ARPC1B
S100A11 ITGA7
S100A11 IQGAP1
S100A11 NKG7
S100A11 AIF1
S100A11 PLAUR
S100A11 LST1
S100A11 ARPC5
S100A11 CCPG1
S100A11 CD2AP
S100A11 MAPK9
S100A11 PGAM1
S100A11 NCF1C
S100A11 SERPINB8
S100A11 FGR
S100A11 CAPG
S100A11 ITGAM
S100A11 PEBP1
S100A11 IL17RA
S100A11 RASSF2
S100A11 CCL23
S100A11 AP1S2
S100A11 MYO1F
SLC12A4 ZNF142
SLC12A4 NF1
SLC12A4 LSM4
SLC12A4 PPYR1
SLC12A4 GATA4
SLC12A4 EPHB2
SLC12A4 BCAT2
SLC12A4 KIR3DL3
SLC12A4 GPRIN2
SLC12A4 MAPK8IP1
GPRIN2 EPHB2
GPRIN2 MAGEA4
GPRIN2 PSMD8
GPRIN2 MGAT3
GPRIN2 MFNG
GPRIN2 TCF15
GPRIN2 PRM2
GPRIN2 EFNA3
GPRIN2 PDLIM5
GPRIN2 PLXNB1
GPRIN2 MLN
GPRIN2 CADM3
GPRIN2 PVT1
GPRIN2 JAK3
GPRIN2 RAD54L2
GPRIN2 HOXD4
GPRIN2 ABCC6
GPRIN2 JAG2
GPRIN2 MAPK8IP1
GPRIN2 PRPH
GPRIN2 UBE2B
GPRIN2 MT4
GPRIN2 ZNF592
GPRIN2 AANAT
GPRIN2 NF1
GPRIN2 SCNN1B
GPRIN2 PTGES
GPRIN2 TSPAN9
GPRIN2 ITGAM
GPRIN2 IGHMBP2
GPRIN2 SAMD14
GPRIN2 FAM5C
GPRIN2 GATA4
GPRIN2 SLC17A1
GPRIN2 DDX11
GPRIN2 AGFG2
GPRIN2 CBLN1
GPRIN2 PTPRN
GPRIN2 GP2
GPRIN2 NECAB2
GPRIN2 AKAP3
HLA-DRA HLA-DRB3
HLA-DRA CD74
HLA-DRA HLA-DMA
HLA-DRA HLA-DRB4
HLA-DRA HLA-DQB1
HLA-DRA HLA-DPB1
SUPT7L RPS19
SUPT7L EEF2
SUPT7L RPSA
SUPT7L ACP1
SUPT7L RPS7
SUPT7L CGB
SUPT7L IFT140
SUPT7L RPS11
SUPT7L RPS10
C20orf117 CHRNB4
RPS6KA1 IL6R
RPS6KA1 FSCN1
RPS6KA1 ANKMY2
RPS6KA1 STAM
RPS6KA1 CCPG1
RPS6KA1 RXRA
RPS6KA1 ITGAM
PON3 APAF1
PON3 PHLDA2
ZNF710 KLHL9
ZNF710 SLC4A1
ZNF710 ALAS2
ZNF710 MMP11
ZNF710 DEFA5
ZNF710 KLF1
ZNF710 HBA1
ZNF710 APAF1
IFNA6 CNGB1
IFNA6 MYST2
IFNA6 WFS1
IFNA6 GRIK5
SYP MAP2K2
SYP GABRP
SYP TLR5
ASPHD1 LAT
STAU2 PHKG1
TNNI2 YES1
TNNI2 LILRB4
TNNI2 AIF1
TNNI2 SLC28A1
TNNI2 SERPINE2
TNNI2 LST1
TNNI2 ALDH2
TNNI2 VILL
TNNI2 CAPG
TNNI2 GLRX
TNNI2 LILRB2
PSG1 NOC2L
PSG1 TCF20
PSG1 RSC1A1
PSG1 RPH3A
PSG1 KRT2
PSG1 POU6F1
PSG1 TP53TG5
PSG1 ETFB
PSG1 NECAB2
ISCA1 SLC36A1
ISCA1 ACTB
PLIN3 C19orf50
PLIN3 CACNA1B
PLIN3 LRRC15
PLIN3 DHFR
PLIN3 DDX11
PLIN3 HTR2A
UCHL1 CCL2
UCHL1 NOC2L
UCHL1 MEGF8
UCHL1 XDH
UCHL1 TG
UCHL1 CDK5R1
UCHL1 NUDCD3
KIT NR1H3
KIT GUCY1B3
KIT LY86
ARHGAP1 ARPC1B
ARHGAP1 PAFAH1B3
ARHGAP1 AHNAK
ARHGAP1 DOPEY2
ARHGAP1 ANXA5
ARHGAP1 DISC1
ARHGAP1 TRAF3IP3
ARHGAP1 PROSC
ARHGAP1 NPTN
ARHGAP1 DDX1
ARHGAP1 LYST
ARHGAP1 CTSA
ARHGAP1 CASP1
ARHGAP1 PRPS1L1
ARHGAP1 SLC36A1
ARHGAP1 ZRSR2
ARHGAP1 FCGR1A
ARHGAP1 CHKB
ARHGAP1 SERPINB8
ARHGAP1 MTMR11
ARHGAP1 DUSP14
ARHGAP1 ALDOC
ARHGAP1 TSPAN9
ARHGAP1 UROD
ARHGAP1 ANXA2P3
ARHGAP1 RGS10
ARHGAP1 SLC38A10
ARHGAP1 HOXA9
ARHGAP1 EVI2A
ARHGAP1 SLC1A4
ARHGAP1 RNH1
TRIM16 PDLIM5
H2AFZ TUBA3C
H2AFZ RANBP1
H2AFZ SET
H2AFZ LSM3
RGS5 MEGF6
UBC C10orf26
UBC TMED10
UBC PRKDC
UBC PEX11B
UBC UTP14C
UBC NUPL2
UBC NSF
UBC PMS1
UBC GAPDH
UBC PLS3
UBC BCL2
RAB35 GCSH
CDH13 AKAP3
CDH13 RBM8A
CDH13 PRCP
JAK3 SFTPD
JAK3 GYPE
JAK3 EPOR
JAK3 CDC34
JAK3 SMC1A
RPP40 NOLC1
RPP40 PRPS1
RPP40 PHB2
RPP40 USPL1
RPP40 ALDH5A1
RPP40 NHP2
STAT6 HCK
STAT6 MYO1F
STAT6 ALOX12B
STAT6 ATP11B
STAT6 LYST
EEF2 RPS24
EEF2 RPS10
EEF2 RPS3A
EEF2 GNB2L1
EEF2 RPL21
EEF2 RPL27
EEF2 RPL9
EEF2 WISP2
EEF2 RPS11
EEF2 RPS25
EEF2 RGS10
EEF2 RPL13A
EEF2 RPS6
EEF2 RPL22
EEF2 EIF3E
ARL2 PSMC5
CSH1 CRADD
PRPF3 LGALS8
PRPF3 NFATC2IP
PRPF3 CCNC
KLHL18 POU6F1
KLHL18 CD28
KLHL18 VAMP7
SLC2A3 RRS1
SLC2A3 PTPRE
CCL14 ETS1
CCL14 FOLR1
PTBP1 XRCC6
PTBP1 RPN2
PTBP1 WDR18
EDN2 DIO3
EDN2 ABCC6
EDN2 KLHL35
EDN2 ROM1
EDN2 SLURP1
EDN2 GYPB
EDN2 MTNR1B
EDN2 IGF1R
EDN2 ETFB
EDN2 TUSC2
EDN2 HAUS5
EDN2 AGFG2
EDN2 ARHGAP6
EDN2 KCNF1
EDN2 SLC9A3
EDN2 ZMYND10
EDN2 HPCA
EDN2 CACNA1B
EDN2 RSC1A1
EDN2 KRT1
EDN2 YKT6
EDN2 SCNN1D
EDN2 SCNN1B
EDN2 CSPG4
EDN2 SAMD14
EDN2 SEZ6L
EDN2 MSI1
EDN2 DMWD
EDN2 REM1
EDN2 ACAN
EDN2 NTRK3
EDN2 NLE1
EDN2 RHCE
EDN2 ARR3
NLE1 NOC2L
NLE1 MGAT3
NLE1 ARHGAP6
NLE1 CDC42EP4
NLE1 AKAP3
NLE1 KCNF1
NLE1 PLA2G1B
NLE1 COL6A2
NLE1 IGHMBP2
NLE1 MVD
NLE1 GATA4
NLE1 PRB1
NLE1 TSPAN9
NLE1 SAMD14
NLE1 NTRK3
NLE1 ZMYND10
NLE1 CYP2B6
TBCB NELL2
BAIAP3 DOHH
TH ZNF76
NOS1 PMS2L11
NOS1 DIO3
DDR1 TYR
DDR1 LRRC68
DDR1 NTRK3
DDR1 HPS1
TTLL5 TP53I11
TTLL5 ATP6V0A1
TTLL5 HBA1
RQCD1 PSMB7
RPL30 RPS12
RPL30 RPL34
RPL30 RPL19
RPL30 RPL27
RPL30 RPL24
RPL30 TPT1
RPL30 RPL23A
RPL30 LOC728643
RPL30 RPL18A
RPL30 RPS15A
RPL30 RPL29
RPL30 RPS8
RPL30 RPS3A
RPL30 PTMA
RPL30 GNB2L1
RPL30 RPS10
RPL30 AHNAK
RPL30 RPS13
RPL30 RPS19
RPL30 RPS21
RPL30 EIF3F
RPL30 RPS17
RPL30 RPS11
RPL30 RPL10A
RPL30 RPS25
RPL30 RPS7
RPL30 SNRPD2
RPL30 RPL38
RPL30 BTF3
RPL30 RPL11
SHOX2 EIF3K
GARNL4 CRHR2
GARNL4 ARAF
ACTR1B CSNK2A1
ACTR1B TLE1
ADRBK1 PRPF19
ADRBK1 ST7
ADRBK1 TPMT
ADRBK1 UNC5B
ADRBK1 C4orf8
ADRBK1 MPRIP
ADRBK1 ADRA2C
ADRBK1 SLC6A12
ADRBK1 IL8RB
ADRBK1 EML3
ADRBK1 CNGB1
ADRBK1 MYO9B
ADRBK1 TRAK1
ADRBK1 NUDT3
ADRBK1 POLR2G
MMS19 PREPL
MMS19 PMS1
GAGE2E BCAS1
GAGE2E FOXC2
GAGE2E PPBPL2
GAGE2E ELF5
GAGE2E SOS1
GAGE2E DLAT
GAGE2E ZG16
GAGE2E TFF3
GAGE2E LOC652147
GAGE2E RPA1
GAGE2E CACNA1B
GAGE2E PRPS1L1
GAGE2E psiTPTE22
DAZAP2 PRKCI
DAZAP2 AHSA1
DAZAP2 ATP6V0B
DAZAP2 PRKCQ
DAZAP2 KIFAP3
MAGOH LMAN2
RPLP0 RPS12
RPLP0 RPL34
RPLP0 RPL19
RPLP0 RPS20
RPLP0 SFI1
RPLP0 NONO
RPLP0 RPL23A
RPLP0 RPL37
RPLP0 LOC728643
RPLP0 RPL18A
RPLP0 RPS15A
RPLP0 RPL41
RPLP0 RPS8
RPLP0 RPS3A
RPLP0 SFRS2B
RPLP0 RPL4
RPLP0 RPL27A
RPLP0 RPL6
RPLP0 RPS28
RPLP0 GNB2L1
RPLP0 RPL24
RPLP0 DHX15
RPLP0 RPS3
RPLP0 RPS27
RPLP0 RPL27
RPLP0 RPL37A
RPLP0 RPS13
RPLP0 RPS15
RPLP0 RPS21
RPLP0 RPS23
RPLP0 RPS17
RPLP0 EIF3H
RPLP0 RPS11
RPLP0 RPS4X
RPLP0 RPS25
RPLP0 RPL5
RPLP0 HNRNPA1
RPLP0 BTF3
RPLP0 RPL7
RPLP0 RPS6
RPLP0 RPL13A
RPLP0 AP1S2
RPLP0 RPL13
RPLP0 RPL10
RPLP0 RPL11
ADCYAP1 RAD51L3
ADCYAP1 CAPN5
ADCYAP1 INPP5K
ADCYAP1 RFC5
ADCYAP1 CEACAM6
CARD10 PMS2L5
CARD10 ASIP
NR4A2 TNFAIP3
NR4A2 RGS1
NR4A2 NR4A1
PXN PSTPIP1
RPS28 RPS12
RPS28 RPL34
RPS28 RPL19
RPS28 RPS20
RPS28 SFI1
RPS28 RPS15A
RPS28 RPS24
RPS28 RPL41
RPS28 RPL27A
RPS28 GNB2L1
RPS28 RPSA
RPS28 RPL37A
RPS28 RPS13
RPS28 RPS15
RPS28 RPS21
RPS28 RPS23
RPS28 RPS17
RPS28 RPS25
RPS28 RPLP1
RPS28 RPL38
RPS28 RPL13A
RPS28 RPS6
RPS28 RPL7
RPS28 IMPDH2
RPS28 PTMA
RPS28 RPL13
RPS28 RPL11
MCM6 ASH2L
MCM6 MCM2
MCM6 MCM5
B3GNTL1 ABAT
FCGRT CDK7
FCGRT RAB31
FCGRT TNFRSF1B
FCGRT MEGF9
FCGRT TLR2
FCGRT ATP6V0D1
FCGRT RAB27A
FCGRT PDXK
SMARCD2 C19orf50
SMARCD2 NSDHL
SMARCD2 UBE2D3
SMARCD2 RTN2
SMARCD2 CD40
SMARCD2 GALNT1
HCN4 RPS12
HCN4 RPL10A
YIPF1 RHCE
YIPF1 AHNAK
YIPF1 ACP2
YIPF1 ARPC5
YIPF1 GYPC
YIPF1 LST1
YIPF1 PECAM1
YIPF1 PPM1A
TSTD2 NEDD4
VEGFA CHST1
VEGFA BCS1L
GALT RBM6
DDX42 ZNF638
DDX42 VPS13B
DDX42 AASDHPPT
DDX42 CBR4
DDX42 DICER1
DDX42 OGT
DDX42 USP33
DDX42 PMS1
DDX42 AKAP11
TTC3 PLAGL1
TTC3 LILRB2
HEXA GRIN1
HEXA C19orf26
CCR2 POLD3
RPS17 RPS12
RPS17 RPL34
RPS17 RPL19
RPS17 RPS20
RPS17 NPM1
RPS17 SFI1
RPS17 TPT1
RPS17 RPL23A
RPS17 RPL37
RPS17 LOC728643
RPS17 PTMA
RPS17 RPL18A
RPS17 RPS15A
RPS17 RPS24
RPS17 RPL29
RPS17 RPL41
RPS17 RPS10
RPS17 RPS3A
RPS17 RPL10A
RPS17 RPL4
RPS17 RPS19
RPS17 RPL27A
RPS17 GNB2L1
RPS17 RPL24
RPS17 RPS8
RPS17 RPL10
RPS17 RPS27
RPS17 RPL27
RPS17 RPL37A
RPS17 RPS13
RPS17 RPS15
RPS17 RPL9
RPS17 RPL18
RPS17 RPS21
RPS17 RPS23
RPS17 RPS11
RPS17 RPS4X
RPS17 RPS25
RPS17 RPLP1
RPS17 RPL5
RPS17 RPL38
RPS17 RPL13A
RPS17 RPS7
RPS17 RPS6
RPS17 RPL7
RPS17 RPL13
RPS17 RPS3
RPS17 RPL11
PTH2R CDC42
PTH2R HGC6.3
PTH2R ARHGAP6
NUDCD3 DCHS1
STX16 PDGFA
STX16 DMTF1
STX16 ABI2
STX16 GIGYF2
STX16 MN1
STX16 NDUFS4
STX16 FAM36A
STX16 NFATC2IP
UROD RAB7L1
UROD CRIP1
UROD SERPINB8
UROD AIM1
UROD CAST
UROD KLF1
UROD MRPL33
UROD MINPP1
UROD TSPAN5
PHIP GRIN2A
PRKRIR MAPK8IP2
PRKRIR PSMC2
PRKRIR ABCC8
PRKRIR SFRS3
PMS2L3 PRMT3
PMS2L3 CD47
C6orf54 DDX11
CFH GOLGA8A
EIF4E2 RPS12
EIF4E2 EIF4EBP2
ZNF134 ACP2
ZNF134 STAM
ZNF134 HNRNPA1
ZNF134 TNFRSF1B
POU2F1 TNPO3
IFNA14 ALDH1A2
IFNA14 NTRK3
IFNA14 C10orf12
ACAA1 PROSC
ACAA1 DCAF7
NFKBIA VDAC3
NFKBIA NAMPT
NFKBIA CD83
NFKBIA AASDHPPT
HLA-C HLA-A
WASF1 C2CD2
CCK PRPS1L1
PSMA2 ATP5A1
PSMA2 KDM6B
PSMA2 NDUFS4
PSMA2 SKP1
PSMA2 GNB2L1
PSMA2 TRIAP1
PSMA2 PSMB7
PSMA2 NHP2
PSMA2 PARK7
PSMA2 EIF3F
PSMA2 PSMD9
PSMA2 FANCG
PSMA2 NUDT21
PSMA2 RPL10A
PSMA2 SNRPD2
PSMA2 ATP5O
PSMA2 COX6C
PSMA2 ATP5C1
CPNE6 C1QL1
CPNE6 SAMD14
CPNE6 WDR62
CPNE6 IFT140
CPNE6 USP6
CPNE6 PTPRD
CPNE6 HRK
CPNE6 SCNN1D
CPNE6 CFD
CPNE6 ZSCAN12
CPNE6 FOXE1
CPNE6 ACHE
CPNE6 PPP3CC
CPNE6 PAK4
HMOX1 CYTH2
COL6A3 ZNF239
MCL1 LOC100131311
MCL1 SAT1
MCL1 KLF6
MCL1 CTNS
POU6F1 NXF1
POU6F1 VAPB
WWC1 GJA1
GABPB1 TMEM123
GABPB1 UBE2E1
GABPB1 C5orf30
RNF167 EDEM1
RNF167 SMAD1
RNF167 NRXN1
NOC2L KRT33A
NOC2L PFKFB2
NOC2L GLUD1
NOC2L MGAT3
NOC2L FLJ40113
NOC2L ARHGAP6
NOC2L PRM2
NOC2L PDLIM5
NOC2L ADH1C
NOC2L UGT2B15
NOC2L MLN
NOC2L BPY2
NOC2L AGFG2
NOC2L AKAP3
NOC2L CCBP2
NOC2L ALDH1A2
NOC2L IFT140
NOC2L BAI2
NOC2L RPN1
NOC2L CRYBB3
NOC2L RSC1A1
NOC2L C11orf52
NOC2L SCNN1B
NOC2L TSPAN9
NOC2L SAMD14
NOC2L TOP3B
NOC2L PPBPL2
NOC2L REM1
NOC2L PSMD5
NOC2L ZMYND10
NOC2L NTRK3
NOC2L B4GALT3
NOC2L TG
NOC2L CD40
NOC2L CCL27
ALDH1A2 HAUS5
ALDH1A2 AFAP1
ALDH1A2 ARHGAP6
ALDH1A2 EFNA3
ALDH1A2 CDK5R1
ALDH1A2 GPR176
ALDH1A2 ATP5J2
ALDH1A2 ATF6
ALDH1A2 KRTAP26-1
ALDH1A2 TSPAN9
ALDH1A2 SAMD14
ALDH1A2 REM1
ALDH1A2 NTRK3
ALDH1A2 CEP290
ALDH1A2 WDR62
ALDH1A2 MAP2K4
EVX1 COX11
LOC100134331 ALOX5
LOC100134331 TOP3B
LOC100134331 AGFG2
LOC100134331 PPYR1
LOC100134331 ZMYND10
LOC100134331 IGH@
LOC100134331 IGHG1
LOC100134331 IGL@
USP6 PVT1
USP6 LYST
USP6 LOC652147
USP6 PTGES
USP6 ARHGAP6
USP6 HOXB6
USP6 KCND3
USP6 ICOSLG
USP6 CDK5R1
CTSE ASIP
CGRRF1 SMAD1
GPX4 ASIP
PSMB8 ANK1
PSMB8 CDO1
ST7 SPHK2
ST7 POU2F3
ST7 PRKAA2
ST7 KRT1
CYP1A2 OCA2
CCKBR GCDH
TNFAIP8 MNDA
TNFAIP8 AIM1
DKFZp434H1419 SOS1
DKFZp434H1419 PAX8
PPBP GAPDH
PSMA1 C4orf8
PSMA1 NHP2
ANXA2 ANXA2P3
ANXA2 ANXA2P1
REEP2 MAPK8IP2
REEP2 GBA
REEP2 RRAD
REEP2 AGFG2
REEP2 SLC6A9
REEP2 MPDU1
REEP2 MVD
REEP2 MFNG
REEP2 SCNN1D
REEP2 ARHGAP6
CYTSA CBX1
CYTSA RFC4
CYTSA HES1
MDH1 ALG8
TGM1 STK25
TGM1 UBE2I
SFTPD ZSCAN12
HINT1 NPM1
HINT1 RPS3
HINT1 EIF3F
HINT1 LOC728643
HINT1 RPL10A
HINT1 TYMS
HINT1 RPL10
SRRM2 PAFAH1B3
SRRM2 KLHDC10
TSC2 ACTR2
FPGT TRAF3IP3
FPGT AASDHPPT
FPGT USP33
ZMYND8 ATP6V0D1
ZMYND8 SLC2A1
HSPB3 CCBL1
HSPB3 MAPK6
NF1 EPHB2
NF1 PROX1
NF1 MAGEA4
NF1 SLC5A1
NF1 SLURP1
NF1 PSMD8
NF1 MGAT3
NF1 H6PD
NF1 GRIN2A
NF1 KIR3DL3
NF1 EFNA3
NF1 MXRA8
NF1 ABCC8
NF1 PHKG2
NF1 PVT1
NF1 RAD54L2
NF1 BID
NF1 PLXNB3
NF1 DTYMK
NF1 MAPK8IP1
NF1 NCOR2
NF1 TUSC2
NF1 ARID4B
NF1 MVD
NF1 RSC1A1
NF1 NTRK2
NF1 PTGES
NF1 BCAT2
NF1 RPL36AL
NF1 ZNF263
NF1 SAMD14
NF1 FOXC2
NF1 BTF3
NF1 AGFG2
NF1 CDK2
NF1 POLR2G
NF1 MRPS12
NF1 E2F4
SC5DL TBPL1
GABRB3 RBBP4
NAT9 KLHL9
NAT9 SNCA
SAMD14 C19orf50
SAMD14 FSCN2
SAMD14 AKT3
SAMD14 NTN3
SAMD14 GFRA3
SAMD14 EFNA3
SAMD14 HNRNPL
SAMD14 CYP3A5
SAMD14 ADH1C
SAMD14 PHKG2
SAMD14 SLC9A3
SAMD14 MAP3K3
SAMD14 CHST3
SAMD14 MGAT3
SAMD14 TSPAN9
SAMD14 KIAA0892
SAMD14 ACAN
SAMD14 TRPC4AP
SAMD14 LOC652147
SAMD14 APAF1
SAMD14 TCF15
SAMD14 GCK
SAMD14 HOXB6
SAMD14 IGF1R
SAMD14 CACNA1B
SAMD14 PAX8
SAMD14 TUSC2
SAMD14 RSC1A1
SAMD14 SCNN1B
SAMD14 ITGAM
SAMD14 MSI1
SAMD14 KRT37
SAMD14 KCNH1
SAMD14 ZMYND10
SAMD14 NTRK3
SAMD14 NGFR
SAMD14 MAP2K4
SAMD14 PVT1
SAMD14 MEGF6
SAMD14 USP11
SAMD14 MFNG
SAMD14 ARHGAP6
SAMD14 PLXNB1
SAMD14 AGFG2
SAMD14 HIPK2
SAMD14 SLC4A3
SAMD14 NCKIPSD
SAMD14 CRYBB3
SAMD14 DSC1
SAMD14 SCNN1D
SAMD14 FOXE1
SAMD14 TRAK1
SAMD14 GUCA1A
SAMD14 REM1
SAMD14 MRPS12
SAMD14 NECAB2
SAMD14 ARR3
SAMD14 TP53TG5
SAMD14 AKAP3
SAMD14 KCNF1
SAMD14 ABCC6
SAMD14 NFIX
SAMD14 IGHMBP2
SAMD14 WNT1
SAMD14 MVD
SAMD14 ARC
SAMD14 DUS4L
SAMD14 PTGES
SAMD14 DOHH
SAMD14 T
SAMD14 WDR62
LOC100133005 RALY
TP53BP1 CASP1
TP53BP1 AIF1
TP53BP1 COL1A1
ATF2 PRPF19
MFAP2 RSC1A1
MFAP2 AGFG2
DDX11 C19orf50
DDX11 CCL27
DDX11 TRPM1
DDX11 DNAH9
DDX11 MVD
DDX11 RBM8A
DDX11 MGAT3
DDX11 COX6C
DDX11 TP53TG5
DDX11 TSPAN9
WIT1 CDK6
WIT1 ZNF76
SET NPM1
SET LOC728643
SET TRAPPC6A
SET MIF
SET RBBP4
SET SRP72
SET SFRS3
SET GCSH
SET NHP2
SET EIF3F
SET C1QBP
SET RANBP1
SET PSMA6
SET SNRPD2
SET BTF3
SET HNRNPA3
SET ATP5C1
NDUFAF3 POLR2I
NDUFAF3 PSPH
NDUFAF3 TMX1
NDUFAF3 MTMR3
DDB1 BANF1
DDB1 PTPRA
EAPP PSMB7
NNAT PDCD2
ZER1 DGKG
PCDHA3 FSTL4
PCDHA3 FOLR1
PCDHA3 TCF15
PCDHA3 ARR3
CASP4 PET112L
ANGPT1 MYCN
ANGPT1 P4HB
ANGPT1 MLLT11
ANGPT1 CBFA2T3
ANGPT1 ATP2C1
ANGPT1 PLAGL1
ANGPT1 MAST4
KDR COX6C
SETDB1 API5
SETDB1 BAZ1A
SETDB1 COPB2
SETDB1 USP33
PRTN3 ELANE
ATP5C1 SNRPE
ATP5C1 PHB2
ATP5C1 CSHL1
ATP5C1 LOC728643
ATP5C1 RPL29
ATP5C1 C1QBP
ATP5C1 RPL10A
ATP5C1 RPL4
ATP5C1 NME2
ATP5C1 MIF
ATP5C1 NCL
ATP5C1 LSM3
ATP5C1 GNB2L1
ATP5C1 TBCA
ATP5C1 SRP72
ATP5C1 PSMA6
ATP5C1 NHP2
ATP5C1 TAZ
ATP5C1 EIF3F
ATP5C1 VDAC2
ATP5C1 NDUFS4
ATP5C1 ATP5G3
ATP5C1 EIF3I
ATP5C1 DLX4
ATP5C1 SNRPD2
ATP5C1 BTF3
ATP5C1 HNRNPA3
ATP5C1 PRPS1
ATP5C1 NME1
ATP5C1 FANCG
ATP5C1 EIF3E
ATP5C1 IMPDH2
ATP5C1 SALL1
ATP5C1 COX6C
ATP5C1 ATP5O
CPA3 COX11
CPA3 NBAS
AKR1C3 HCK
AKR1C3 CD93
AKR1C3 ZNF273
NDC80 TPX2
CAND2 PITPNM1
SCN8A UPK2
DOPEY2 NPTN
TRAF4 PHKG2
TRAF4 PAFAH1B1
TRIM44 SFRS1
AANAT EFNA3
AANAT SDCCAG1
AANAT WHAMM
AANAT TSPAN9
AANAT ABCC8
PHLDA1 CCPG1
CD40 B4GALT5
CLIC4 DR1
ETFB GRINA
ETFB GPR176
ETFB CNP
ETFB CLIC1
ETFB NDUFA2
ETFB POLR2G
ETFB KIR3DL3
ETFB FGF12
ETFB E2F4
ETFB ZNHIT1
ETFB HIST1H3E
GLMN PFKFB3
DDX1 UNC119
DDX1 AP2B1
DDX1 SERPINB8
DDX1 FGR
DDX1 MTMR11
DDX1 QKI
DDX1 BCL6
DDX1 GTF2A2
CPSF1 MED12
CPSF1 NR1H3
CPSF1 C11orf58
CPSF1 ATP2C1
FAM110B TP63
BRMS1 KCNH2
BRMS1 SHBG
MAP3K10 KLHL9
MAP3K10 ALAS2
MAP3K10 HBG1
MAP3K10 KLF1
MAP3K10 DHPS
MAP3K10 APAF1
NCL KARS
NCL NOLC1
NCL HSP90AB1
NCL SUMO2
NCL NPM1
NCL HNRNPA3
NCL CCT2
NCL NME1
NCL TCIRG1
NCL NHP2
KCNF1 TOP3B
KCNF1 CACNA1B
KCNF1 SERPINA4
KCNF1 AKAP3
KCNF1 NTRK3
KCNF1 STON1
KCNF1 CACNA1E
KCNF1 ADH1C
XPC CYP17A1
XPC SUMO3
XPC DLX4
XPC SKP1
XPC FRAT2
XPC INSR
XPC CLK2
XPC REEP1
XPC CDC2L2
PLCG2 PPP2R5C
HBG1 TEF
HBG1 KLHL9
HBG1 GYPE
HBG1 MOCS1
HBG1 BNC1
HBG1 OLFM1
HBG1 SLC4A1
HBG1 ALAS2
HBG1 SELENBP1
HBG1 ATP6V0A1
HBG1 GYPB
HBG1 FBN2
HBG1 DHPS
HBG1 HBA1
HBG1 BPGM
CD2AP TROVE2
CD2AP DLC1
CD2AP SERPINB8
CD2AP LGALS3BP
CD2AP CAPG
CD2AP ZNF273
CD2AP KBTBD11
CD2AP ITGA7
CD2AP NRIP1
CD2AP PRKCQ
CD2AP SLC1A4
CD2AP LGALS1
CD2AP CXCL3
APOE CD160
APOE GHR
APOE NFIX
SLN C19orf29
KARS POLR2I
KARS NME1
RPS9 RPLP1
RPS9 RPL5
RPS9 RPS15A
RPS9 RPL28
RPS9 RPS3
CD79A IGHM
CDKN3 DLGAP5
RSAD2 RABGGTA
DNAJC3 DAXX
DNAJC3 PSMD6
CYP19A1 RASL10A
TNFRSF1B TYROBP
TNFRSF1B KTN1
TNFRSF1B LGALS3
TNFRSF1B RIN2
TNFRSF1B ANXA5
TNFRSF1B MLLT11
TNFRSF1B ATP6V0B
TNFRSF1B TCIRG1
TNFRSF1B CAPN2
TNFRSF1B IL1RN
TNFRSF1B LILRB4
TNFRSF1B IFI30
TNFRSF1B PSAP
TNFRSF1B CFP
TNFRSF1B PGAM1
TNFRSF1B NCF2
TNFRSF1B BRP44
TNFRSF1B IL10RA
TNFRSF1B FGR
TNFRSF1B MTMR11
TNFRSF1B TNFSF13
TNFRSF1B ZNF91
TNFRSF1B ITGB2
TNFRSF1B RASSF2
TNFRSF1B PSIP1
TNFRSF1B AP1S2
TNFRSF1B MYL6B
TNFRSF1B ALDH5A1
CNGB1 TRAK1
CNGB1 KIAA0195
CNGB1 ROM1
CNGB1 GRIA1
CNGB1 PSMD8
CNGB1 WFS1
CNGB1 SLC9A3
CNGB1 MFNG
CNGB1 H6PD
CNGB1 NTRK3
CNGB1 MGAT3
CNGB1 PTPRD
CNGB1 TYR
CNGB1 ZNF263
CNGB1 GCK
ADNP DHFR
MARCH6 MGEA5
LDOC1 CD160
LDOC1 PSMD8
FGD1 PAX8
FGD1 CHD8
FGD1 DHFR
FGD1 ELN
FGD1 XDH
CRX REM1
C19orf26 FOLR1
C19orf26 PPM1A
C19orf26 C9orf114
C19orf26 LBP
C19orf26 ACP2
C19orf26 CFD
C19orf26 COX11
C19orf26 PRKACA
C19orf26 CDC2L2
C19orf26 TMX1
TCF12 PARG
TCF12 AASDHPPT
TCF12 KIAA0907
TCF12 MUT
TCF12 CSTF3
TCF12 PWP1
SNRNP35 CA11
SNRNP35 VGF
DCLK1 SEMA6A
CEBPE TNFAIP1
CEBPE PNMT
MINK1 RCN2
STK10 SLA
REEP1 PPM1A
REEP1 XRCC5
REEP1 MAST2
REEP1 GSTA2
REEP1 LOC729602
REEP1 DLX4
REEP1 FAM36A
REEP1 ASIP
PPBPL2 SLURP1
PPBPL2 EFNA3
PPBPL2 RASGRP3
PPBPL2 HOXB6
PPBPL2 DHPS
PPBPL2 UGT2B15
PPBPL2 SLC9A1
PPBPL2 LRRC15
PPBPL2 IGFBP3
PPBPL2 HR44
PPBPL2 SCNN1B
PPBPL2 EPB42
PPBPL2 KIAA1539
PPBPL2 LOC652147
PPBPL2 MAP2K4
PPBPL2 TMX1
HOXB1 ALAS2
TOM1 KDM6B
TOM1 KLF7
GOLGA1 LPHN3
LILRB1 NFRKB
RFC2 EIF3I
RFC2 ATP5G3
RFC2 NDUFA1
RFC2 LRRC68
RFC2 HIST1H3E
RFC2 EIF3K
RFC2 ATP5O
SLC5A3 DICER1
TBX5 CACNA1C
TBX5 BTF3
TBX5 ELK3
TBX5 EIF3E
TBX5 KIAA1539
NME2 NPM1
NME2 NME1
KDM2A LGALS8
UBXN2B HCK
UBXN2B CHD4
UBXN2B AIF1
PTK2B RRAS2
EPB49 XK
EPB49 GMPR
EPB49 SPTB
EPB49 SELENBP1
EPB49 DMWD
EPB49 FMO4
EPB49 BNIP3L
EPB49 FBN2
EPB49 GYPB
EPB49 ALAS2
EPB49 KLF1
EPB49 SLC4A1
EPB49 BPGM
EPB49 TTLL12
DGCR11 FARP1
DGCR11 DIDO1
DGCR11 PSMA6
IGFBP2 BMX
PRAMEF2 ETS1
HOXC6 MUC1
IGHG1 RAP2B
IGHG1 IGH@
IGHG1 IGJ
IGHG1 IGL@
IGHG1 LOC652147
WRN SF3B4
PDLIM5 TP53TG5
PDLIM5 HSD17B4
PDLIM5 H2AFB1
TSPAN8 PTDSS1
RANBP9 NSF
RANBP9 YWHAZ
SYT17 ABCC10
ATP2B2 MAST2
ATP2B2 LRRC15
ATP2B2 IDS
BCKDHA C19orf50
BCKDHA ARHGAP6
BRP44 MYO1F
BRP44 FGR
BRP44 ZNF91
BRP44 PSAP
UBXN1 ATP5O
PRDX4 LTB4R
MYO1F HCK
MYO1F AHNAK
MYO1F FGR
MYO1F VASP
MYO1F AP1S2
MYO1F IQGAP1
SPI1 CKS2
KIF1A CACNA1F
KIF1A HNRNPL
KIF1A SLC4A1
KIF1A GRAP2
KIF1A GABRG3
SAP30 RAB27A
SAP30 FASTK
CCNG1 IL8RB
CCNG1 PFDN4
CCNG1 TCIRG1
STX8 XRCC6
CLK1 PSMC5
CLK1 RSRC2
CLK1 XRCC5
CLK1 IFRD1
CLK1 NXF1
CLK1 MYBPC2
CLK1 AP1S1
CLK1 CDC2L2
CLK1 BCL2
RARRES1 HIST1H1B
CHI3L1 GALNS
MC5R LY6G6D
SCARB1 ALAS2
SCARB1 SLC17A7
CHP PLXNB1
TRADD CAMTA2
MAP2K3 RIOK3
MAP2K3 MAPK8IP2
MAP2K3 FLJ41278
MAP2K3 BID
MAP2K3 RPN2
PTGES MAP3K3
PTGES EPHB2
PTGES FSCN2
PTGES PFKFB2
PTGES ARHGAP6
PTGES CREB3
PTGES AGFG2
PTGES HIPK2
PTGES IGHMBP2
PTGES CDC45L
PTGES RPN1
PTGES PAX8
PTGES RSC1A1
PTGES BTF3
PTGES REM1
PTGES LOC652147
PTGES LSM4
ACO2 MAP2K4
ACO2 TMX1
FASTK PAN2
CDC123 PEX11B
CYP3A5 KLHL35
CYP3A5 KRT33A
CYP3A5 SLURP1
CYP3A5 SGCG
CYP3A5 MMP11
CYP3A5 KLHL9
CYP3A5 POU2F3
CYP3A5 GYPB
CYP3A5 ELN
CYP3A5 RPL41
CYP3A5 FLT1
CYP3A5 HBA1
CYP3A5 SLC9A3
CYP3A5 GRIK5
CYP3A5 CDKN2B
CYP3A5 GYPE
CYP3A5 SLC17A7
CYP3A5 TEF
CYP3A5 RBP3
CYP3A5 RSC1A1
CYP3A5 LIG3
CYP3A5 ARC
CYP3A5 MIPEP
CYP3A5 SELENBP1
CYP3A5 ALAS2
CYP3A5 ETS1
CYP3A5 TP53TG5
CYP3A5 NTRK3
NDUFS4 SNRPE
NDUFS4 CCT2
NDUFS4 GIGYF2
NDUFS4 LOC728643
NDUFS4 RPL23
NDUFS4 ATP5G3
NDUFS4 RPL4
NDUFS4 GORASP2
NDUFS4 MIF
NDUFS4 RBBP4
NDUFS4 PSMB7
NDUFS4 GCSH
NDUFS4 NHP2
NDUFS4 SNRPF
NDUFS4 C1QBP
NDUFS4 HOXB7
NDUFS4 TLE1
NDUFS4 SNRPD2
NDUFS4 BTF3
NDUFS4 PRPS1
NDUFS4 NME1
NDUFS4 EIF3E
NDUFS4 IMPDH2
NDUFS4 PSMB4
NDUFS4 COX6C
ATF3 H2AFX
SPAST USP33
SPAST PHKB
PDIA6 EIF3I
PDIA6 GAK
FMO6P PTPRD
TRPC4AP REM1
TRPC4AP CRYBB3
TRPC4AP FCGBP
TRPC4AP TWF2
POM121L9P LOC728361
POM121L9P MAPK8IP1
IGH@ TRAK1
IGH@ PTPRD
IGH@ TCF15
IGH@ IGL@
IGH@ IGJ
IGH@ LOC91316
ALMS1 RHCE
ALMS1 C9orf114
BCKDK SLC38A10
BCKDK SELPLG
BCKDK FCGR1A
TOP2A MFAP1
SND1 HAX1
NDP OCA2
NDP KIAA0284
CNP BTBD2
CNP ARPC2
CNP NR2F1
CNP INPP5A
CNP IGF1R
CNP FAM119B
CNP MIPEP
IRF8 IGSF6
NSL1 ARCN1
NSL1 TTC35
ROM1 GCK
ROM1 NRTN
ROM1 SLC9A3
ROM1 PBX1
ROM1 RFX1
ROM1 ERBB3
ROM1 SGCD
ROM1 NCOR2
ROM1 CACNA1B
ROM1 ARC
ROM1 TOP3B
ROM1 REM1
ROM1 DOHH
PLEK ACTN1
SFI1 RPL29
SFI1 RPL37A
SFI1 RPS20
SFI1 RPLP1
SFI1 RPL13A
SFI1 RPL27A
SFI1 RPS21
SFI1 RPS4X
SFI1 RPL41
SFI1 SPTLC1
CDK2AP2 HAUS5
CDK2AP2 MVK
CDK2AP2 PRMT2
CDK2AP2 SCNN1B
CDK2AP2 EFNA2
CDK2AP2 CDKN2B
FAM168A PLXNB1
TPT1 RPS12
TPT1 RPL34
TPT1 RPL19
TPT1 RPS20
TPT1 RPS24
TPT1 NACA
TPT1 RPS8
TPT1 PTMA
TPT1 RPL6
TPT1 GNB2L1
TPT1 RPS27
TPT1 AHNAK
TPT1 RPL37A
TPT1 RPS13
TPT1 RPS15
TPT1 RPL37
TPT1 RPS21
TPT1 RPS4X
TPT1 RPS25
TPT1 RPLP1
TPT1 RPL7
TPT1 RPS6
TPT1 RPL11
TIA1 SPOP
TIA1 UPF2
TIA1 PMS1
TIA1 PREPL
UBB RPS12
UBB RPL24
UBB HNRNPA3
UBB NFKBIL2
UBB TLR5
UBB RPS11
WDR7 CLEC16A
GCKR PVT1
GCKR AGFG2
GCKR FARP1
GCKR ACVR1B
GCKR APAF1
PTPRA HERPUD1
GABRB2 RPL28
IGFBP5 PRSS3
SEC61B VDAC2
SEC61B EIF3I
SEC61B KNG1
TGFBRAP1 MUC1
TLE1 EIF3I
TLE1 SNRPD2
TLE1 NME1
TLE1 LOC728643
TLE1 RAB40B
TLE1 ITGB3BP
CRHR2 MAST2
CRHR2 GSTA2
CRHR2 ARHGAP6
RPL27A RPL34
RPL27A RPL19
RPL27A RPL8
RPL27A RPS15A
RPL27A RPS24
RPL27A RPLP2
RPL27A RPL37A
RPL27A RPS15
RPL27A RPL37
RPL27A RPS4X
RPL27A RPS25
RPL27A RPLP1
RPL27A RPL13A
RPL27A RPS6
RPL27A RPL7
RPL27A RPL13
RPL27A RPL11
EIF3CL MIF
IL6R HCK
IL6R CX3CR1
IL6R TRAF3IP3
IL6R NRIP1
IL6R SNRPB
IL6R FCGR1A
TGOLN2 PFAS
TGOLN2 DST
TGOLN2 PSMA6
AK2 ARPC1B
AK2 HDAC4
AK2 LGALS1
AK2 TMC6
AK2 CCL23
AK2 CASP1
AK2 FCGR1A
AK2 SERPINB8
AK2 FGR
AK2 CAST
AK2 HOXA9
AK2 HEBP2
AK2 SLC1A4
AK2 CXCL3
AK2 RNH1
TBCA EIF3I
TBCA SNRPD2
TBCA CYCS
TBCA HNRNPA3
TBCA PRPS1
TBCA NME1
TBCA C1QBP
TBCA MPP2
TBCA SNW1
TBCA PSMA6
TBCA NHP2
IPO5 CCT2
IPO5 RPL4
IPO5 NPM1
CLDND1 SOD3
SRR KCNK3
KLC1 CKS1B
CEBPA GPC1
ATMIN CDKN2B
SLC17A1 EPHB2
SLC17A1 NEUROD2
SLC17A1 POLR2G
SLC17A1 DGKA
SLC17A1 EFNA3
SLC17A1 CDC45L
XAF1 PCCA
CXCL2 PTGS2
CXCL2 CXCL3
CCL3 NIACR2
STAM2 MAP3K3
RPL37A RPS12
RPL37A RPL34
RPL37A RPL19
RPL37A RPS20
RPL37A GAPDH
RPL37A RPS15A
RPL37A RPS24
RPL37A RPL41
RPL37A PTMA
RPL37A RPL6
RPL37A GNB2L1
RPL37A RPL24
RPL37A RPL10
RPL37A RPS27
RPL37A RPS13
RPL37A RPS15
RPL37A RPL37
RPL37A RPS21
RPL37A RPS23
RPL37A RPS11
RPL37A RPS4X
RPL37A RPLP1
RPL37A RPL13A
RPL37A RPS6
RPL37A RPL7
RPL37A RPL13
RPL37A RPL11
UBE2J1 MAP2K4
ACSL1 IL1RN
ACSL1 ADH5
ACSL1 HERPUD1
ACSL1 C1orf38
ACSL1 STX11
ACSL1 PRKCQ
ACSL1 KIFAP3
GYG1 MTX1
GYG1 PRKCQ
GYG1 HNMT
RPL37 RPS12
RPL37 RPL34
RPL37 RPL19
RPL37 RPL24
RPL37 RPL38
RPL37 RPL18A
RPL37 RPS15A
RPL37 RPS24
RPL37 IQGAP1
RPL37 RPL41
RPL37 RPS8
RPL37 CAMKK2
RPL37 PTMA
RPL37 GNB2L1
RPL37 CAP1
RPL37 RPL27
RPL37 RPS13
RPL37 RPS15
RPL37 RPL35
RPL37 RPS21
RPL37 RPS23
RPL37 RPS11
RPL37 RPS4X
RPL37 RPS25
RPL37 RPLP1
RPL37 RPL5
RPL37 RPL13A
RPL37 YARS
RPL37 RPL28
RPL37 RPS6
RPL37 RPL7
RPL37 RPL13
RPL37 RPL11
KLK3 UBE2K
KLK3 SCNN1D
KLK3 MYO7A
SIVA1 MCM3AP
ALDH3B2 PBX2
TMF1 COX8A
JUND JUNB
JUND PPP1R15A
JUND NDUFB3
JUND TTC35
JUND PAFAH1B1
IL1B SCGB1A1
BRAP RAPGEF3
DMP1 CYP11B1
DMP1 B4GALT3
DMP1 CXCL5
ARID4B CSPG4
ARID4B PSMD8
ARID4B ANG
ARID4B POLR2G
ARID4B CBX7
ITGB2 EVI2B
ITGB2 TYROBP
ITGB2 RIN2
ITGB2 VCAN
ITGB2 AIF1
ITGB2 IFI30
ITGB2 PSAP
ITGB2 NCF2
ITGB2 FGR
ITGB2 MTMR11
ITGB2 CD86
ITGB2 FGL2
ITGB2 GRN
ITGB2 RASSF2
ITGB2 LILRB3
ITGB2 FBP1
EMR2 SLC9A3
RPLP1 RPS12
RPLP1 RPL34
RPLP1 RPL19
RPLP1 RPS20
RPLP1 RPL8
RPLP1 GAPDH
RPLP1 RPS15A
RPLP1 RPS24
RPLP1 RPL41
RPLP1 RPS8
RPLP1 RPLP2
RPLP1 PTMA
RPLP1 RPL29
RPLP1 RPL24
RPLP1 RPS13
RPLP1 RPS15
RPLP1 RPS21
RPLP1 RPS4X
RPLP1 RPL13A
RPLP1 RPS6
RPLP1 RPL13
RPLP1 RPL11
FAM5C DSC1
FAM5C KRTAP26-1
FAM5C KCND3
FAM5C TSPAN9
NINJ1 MPHOSPH10
IRF6 LRP3
IRF6 MMP14
INPPL1 EML2
INPPL1 DGCR2
INPPL1 SKP1
PSMC2 FARP1
PSMC2 DIDO1
PSMC2 PSMD6
FCGR2B RTEL1
ALDH5A1 FGR
ALDH5A1 ANXA5
ALDH5A1 TCIRG1
ALDH5A1 KIFAP3
ALDH5A1 GCSH
PCGF3 SLMO1
CACNA1E CRHR1
CACNA1E PAX8
CACNA1E TSHB
CACNA1E FARP1
CACNA1E MMP11
CACNA1E BTBD2
CACNA1E THBS1
CACNA1E FLJ41278
CACNA1E AKAP3
PALM TYR
SLC38A3 DLX4
PCCB CCT3
PCCB PSG7
PCCB PHB2
PCCB UQCRH
RPL19 RPS12
RPL19 RPL34
RPL19 RPS20
RPL19 AHNAK
RPL19 RPL24
RPL19 RPL23A
RPL19 RPS15A
RPL19 RPS24
RPL19 RPL29
RPL19 RPS8
RPL19 RPS3A
RPL19 RPL6
RPL19 GNB2L1
RPL19 RPS7
RPL19 RPS10
RPL19 RPL12
RPL19 RPS27
RPL19 RPL27
RPL19 RPS13
RPL19 RPS21
RPL19 RPS23
RPL19 RPS11
RPL19 RPS4X
RPL19 RPS25
RPL19 RPL5
RPL19 RPL38
RPL19 RPL7
RPL19 SPARC
RPL19 RPS6
RPL19 RPL13A
RPL19 RPL11
FSHR GARNL1
FSHR PRPS1L1
OLFM1 MMP11
OLFM1 ALAS2
OLFM1 TP53I11
CCR3 PTPN3
CCR3 PTGER3
CCR3 FOXM1
MCM5 ZNF250
MCM5 MSL3
MCM5 KIAA0101
STX6 AKAP11
TYMS CAPZA1
TYMS FUS
TYMS DGKA
TYMS CKS1B
TYMS KIAA0101
TYMS TUBB
TYMS PNMT
RBM9 DNASE1L3
VILL PTAFR
EVI2B TYROBP
EVI2B MTMR11
EVI2B CES1
EVI2B AP1S2
RPIA TYK2
SLC13A2 MAGEA9
SLC13A2 DCT
SLC13A2 DST
SMOX IGFBP3
SMOX GRIK5
SMOX NCDN
CCPG1 DMXL2
CCPG1 GNS
CCPG1 ZNF273
CCPG1 NME1
CCPG1 ALDH3B1
CCPG1 LOC729602
CCPG1 GLB1
CCPG1 STAM
CCPG1 AP1S2
CCPG1 TSC22D1
CCPG1 ZNF91
COL18A1 CHMP2A
TAF9 SARS
MAZ HAB1
SLC30A3 HTR1E
SLC30A3 MBD4
SLC30A3 HSD17B4
SLC30A3 SNRNP40
MYST1 FNTA
PQBP1 MTHFD1
PQBP1 NHP2
COL6A2 MAPK8IP2
COL6A2 SLC5A1
COL6A2 HOXB6
COL6A2 GYPB
COL6A2 MTNR1B
COL6A2 COL1A1
COL6A2 AGFG2
COL6A2 SLC9A3
COL6A2 MMP17
COL6A2 RDH5
COL6A2 EML3
COL6A2 TEF
COL6A2 SCNN1D
COL6A2 PAQR4
COL6A2 PAK4
COL6A2 ACAN
COL6A2 TWF2
COL6A2 ARR3
COL6A2 SPRED2
PSMB1 PHF15
PSMB1 SEC13
GCDH XRCC5
H1FX GIPC1
CDC42EP3 ADH5
CDC42EP3 MMP10
NCOR2 NRTN
NCOR2 AGT
NCOR2 RAGE
NCOR2 AGFG2
NCOR2 GABRG3
NCOR2 TNFAIP1
NCOR2 DSC1
NCOR2 ZMIZ2
NCOR2 STK19
NCOR2 PPM1A
SERPINB8 ARPC1B
SERPINB8 GMPR
SERPINB8 MRPL33
SERPINB8 LOC643332
SERPINB8 ITGA7
SERPINB8 LGALS1
SERPINB8 IL1RN
SERPINB8 CTSG
SERPINB8 KBTBD11
SERPINB8 PGAM1
SERPINB8 YES1
SERPINB8 LDB1
SERPINB8 LILRB4
SERPINB8 TAL1
SERPINB8 CAPG
SERPINB8 GRN
SERPINB8 SLC1A4
SERPINB8 CXCL3
SERPINB8 STAT4
SERPINB8 SPINT2
KCNC1 PPFIA1
ALDH1A1 MAGI1
DSC1 HNRNPL
DSC1 AGFG2
DSC1 REM1
DSC1 KCTD17
DSC1 RBM38
DSC1 CXCL5
DSC1 ZMYND10
DSC1 PAQR4
DSC1 FOXE1
DSC1 IVL
ATP6V1B1 CDKN2B
MED8 MMP25
ATP7A ATP6AP2
AGAP8 HOXB6
AGAP8 EFNA3
FAM36A LOC729602
FAM36A DUSP14
FAM36A SFRS14
FAM36A USP8
SOCS3 PLXNB1
SOCS3 MALL
RAB9A ATP5I
GBF1 FOXN1
PRPS1 SNRPD2
PRPS1 MIF
PRPS1 PSMB7
PRPS1 RPL29
PRPS1 RBBP4
PRPS1 SALL1
PRPS1 NHP2
PRPS1 PDCL
PRPS1 ILF2
PNPLA2 FUBP3
PNPLA2 CRY2
PNPLA2 NDUFAF1
PAX5 FGF3
ALOX15B RFC4
PRDX2 SELENBP1
PRDX2 RHCE
PRDX2 CRIP1
PRDX2 TEF
PRDX2 GYPB
PRDX2 KLF1
PRDX2 GYPE
PRDX2 MOBP
MAB21L1 GABRG3
ESD EIF3E
ATP5O EIF3I
ATP5O DGKG
ATP5O ATP5G3
ATP5O MIF
ATP5O LSM3
ATP5O ACYP2
ATP5O UQCRH
ATP5O GPR37L1
ATP5O HNRNPA3
ATP5O NDUFA1
ATP5O SNRPD2
ATP5O PSMB7
ATP5O COX6C
ATP5O NHP2
MPPED1 DEPDC5
SASH3 ARRB2
PKD2 BUD31
PKD2 CALCRL
PRPSAP1 PRKCI
FOXK2 RASGRP3
EIF2S1 GOT1
STX12 C5orf15
STX12 LYST
TGM2 CTAGE5
TGM2 TP53TG5
RHCE XK
RHCE KLHL9
RHCE CASP8
RHCE GYPB
RHCE KLF1
RHCE PDAP1
RHCE SLC4A1
RHCE BNC1
RHCE MOBP
RHCE POU2F3
RHCE GYPE
RHCE DRD4
RHCE SLC17A7
RHCE TEF
RHCE GYPC
RHCE DPF1
RHCE SPTB
RHCE SELENBP1
RHCE KCNH1
RHCE ARR3
LHX1 AKAP3
LHX1 MGAT3
DPP6 MGAT3
DPP6 IAH1
DPP6 TP53TG5
PMPCA SULT4A1
PMPCA KIAA0195
PMPCA MGAT3
PLAUR PEBP1
PLAUR RRP12
PLAUR PIM1
PLAUR CASP1
PLAUR AES
PLAUR AP1S2
PLAUR MMP24
NF2 MRPL23
RBBP4 SNRPE
RBBP4 DLX4
RBBP4 SMC3
RBBP4 YWHAQ
RBBP4 RFC5
RBBP4 CD8B
RBBP4 AGT
RBBP4 POLR2I
RBBP4 FARSA
RBBP4 CCT8
RBBP4 NHP2
HOXA10 HOXA9
HOXA10 KIAA0746
C6orf145 SNAPC5
GNRH2 PMS2L1
AGPAT1 EIF5
SLC26A2 PSD
MED6 COL19A1
CBX1 FDPS
CBX1 SMC1A
CBX1 PBX3
CBX1 RPA1
CBX1 B3GAT2
CBX1 POP5
CBX1 JAG2
HMGXB3 C19orf29
MLX ABAT
MLX NPTN
NCF4 PEBP1
NCF4 ARPC4
MAST2 PPM1A
MAST2 FLT1
MAST2 GUCA1B
MAST2 TUBB2B
MAST2 SFRS1
MAST2 RBM8A
MAST2 TXNL4A
MAST2 ABL1
MAST2 CAPN5
MAST2 DLX4
MAST2 MEOX2
MAST2 ASIP
CDC7 RPA3
CDC7 ZNF549
ACVR1B PPP1R11
ACVR1B XDH
RIF1 NUP153
CA11 VRK2
C8orf71 HLF
C8orf71 DMD
TTC39A ARHGAP6
IDS PSMA6
MITF GUCY1A2
MITF MS4A2
GJA1 GUCA1A
GJA1 ATP5H
GJA1 ELN
GJA1 PCBP3
GJA1 PAFAH1B1
C1orf105 ABCC10
STK25 KRTAP26-1
STK25 GPR4
STK25 MFAP3
CCBL1 CAPN3
CDK2 PFDN6
CDK2 BCAT2
PPP1CA POLR2G
PPP1CA STAT4
ITGB3BP ABCB7
TEX261 DCT
CNKSR1 ARR3
BBS4 DGKA
BBS4 TSPAN9
BBS4 CYP11B1
TG C1QL1
TG MAGEA4
TG EFNA3
TG PPP3CC
MAGI1 PPM1E
MAGI1 CCNC
OR10H3 IGF1R
OR10H3 KLHL9
OR10H3 HBA1
APPBP2 DDX17
APPBP2 PMS1
APPBP2 PREPL
APPBP2 KRIT1
SLURP1 KLHL9
SLURP1 RAP2B
SLURP1 FSCN2
SLURP1 FBN2
SLURP1 MMP11
SLURP1 GYPB
SLURP1 HOXB6
SLURP1 PCBP3
SLURP1 GRIK5
SLURP1 S100A5
SLURP1 POU2F3
SLURP1 SLC17A7
SLURP1 ARC
SLURP1 MIPEP
SLURP1 LRP3
SLURP1 SELENBP1
SLURP1 DGKG
SLURP1 BTF3
SLURP1 LOC652147
ACHE PTGDS
ACHE CDKN2B
CEACAM6 DLX4
CEACAM6 GSTA2
CEACAM6 PPM1A
DCP2 PCMT1
SMARCA2 FTL
PATZ1 PIBF1
NACA NAP1L1
NACA RPL5
NACA EIF3H
NACA RPL9
NACA EEF1A2
NACA RPL22
NACA HLA-DOA
NACA RPL10A
RPS8 RPS12
RPS8 RPL34
RPS8 RPS20
RPS8 RPL8
RPS8 RPL18A
RPS8 RPS24
RPS8 RPL29
RPS8 RPS3A
RPS8 PTMA
RPS8 GNB2L1
RPS8 RPS7
RPS8 RPL21
RPS8 RPL27
RPS8 RPS13
RPS8 RPS15
RPS8 RPS23
RPS8 RPS4X
RPS8 RPS25
RPS8 RPL5
RPS8 RPL38
RPS8 RPL7
RPS8 RPS6
RPS8 RPL13A
RPS8 RPL22
RPS8 EIF3E
RPS8 RPS3
RPS8 RPL11
RPP14 KLF12
IMMT ASH2L
PSMD6 PSMB7
CIRBP SULT1A1
RFC5 MCM4
RFC5 MAX
RGS19 HCK
RGS19 ARPC1B
RGS19 RAC2
RGS19 NTRK1
RGS19 TDRD7
RGS19 FCGR1A
RGS19 NKG7
CEACAM3 ACTL6B
CEACAM3 ZNF263
CEACAM3 SYNPO
XYLB PCK2
GRIK5 NTN3
GRIK5 RAP2B
GRIK5 TEKT2
GRIK5 H6PD
GRIK5 GYPB
GRIK5 MTNR1B
GRIK5 PCBP3
GRIK5 SLC17A7
GRIK5 TEF
GRIK5 ELAVL3
GRIK5 UCP3
GRIK5 SEZ6L
GRIK5 SELENBP1
GRIK5 DGKG
GRIK5 DMWD
GRIK5 SCN2A
GRIK5 MYST2
GRIK5 WDR62
GRIK5 CD6
CLIC5 WNT6
HOMER3 PSMD11
HOMER3 DHRS3
MNDA LYST
C21orf33 CDK4
PKP4 ZMYND11
PKP4 EHBP1
PKP4 HUWE1
TBC1D12 GCM1
TBC1D12 ADCY1
TBC1D12 AVL9
FSTL4 EPOR
FSTL4 HOXB6
USP22 PTPN18
USP22 FGL2
USP22 LYST
IGFBP3 EIF3I
IGFBP3 DHX16
IGFBP3 NTN3
IGFBP3 KIAA0427
IGFBP3 MTNR1B
IGFBP3 HNRNPL
IGFBP3 CDKN2B
PSG9 CEP135
BNIP3L BSG
BNIP3L DMWD
BNIP3L KIAA0894
BNIP3L ALAS2
BNIP3L BPGM
BNIP3L KLF1
MEGF9 GNS
MEGF9 ANXA5
MEGF9 IQGAP1
MEGF9 LYST
MEGF9 GLB1
MEGF9 MYD88
MEGF9 FLNA
MEGF9 AHNAK
MEGF9 MTMR11
MEGF9 AIM1
MEGF9 BST1
MEGF9 PTPN18
MEGF9 AP1S2
PSG7 BAX
PSG7 GSTA2
HNF1B TYR
ACSM3 CD160
ANKRD17 SUCLA2
TSPAN9 C19orf50
TSPAN9 MGAT3
TSPAN9 MFNG
TSPAN9 B3GAT2
TSPAN9 KRT34
TSPAN9 ARHGAP6
TSPAN9 HOXB6
TSPAN9 KCND3
TSPAN9 CDK5R1
TSPAN9 PLXNB1
TSPAN9 GPR176
TSPAN9 HOXD4
TSPAN9 TMED3
TSPAN9 VEGFC
TSPAN9 CCBP2
TSPAN9 NCKIPSD
TSPAN9 MVD
TSPAN9 CHST3
TSPAN9 BTF3
TSPAN9 GATA4
TSPAN9 AGFG2
TSPAN9 LOC652147
TSPAN9 REM1
TSPAN9 NEUROD2
TSPAN9 PAK4
BCKDHB PCSK2
CKAP5 FARSA
CKAP5 VDAC3
CKAP5 FEN1
ATP4B MRE11A
ANK1 UGT2B15
ANK1 MUC1
ANK1 CD6
TOP2B YWHAQ
TOP2B ATP5A1
TOP2B TLR2
SH2D1A GNAI1
SH2D1A SMAD1
SH2D1A FCGR2A
SH2D1A PLXNB2
SPOP RBM6
SPOP C10orf26
SPOP PPP2R5C
SPOP MALL
SPOP BAZ2B
SPOP USP33
SPOP PMS1
TCIRG1 OGFR
TCIRG1 MCM2
TCIRG1 FGR
TCIRG1 NME1
TCIRG1 TYMP
TCIRG1 ANXA5
TCIRG1 MYD88
TCIRG1 PSAP
TCIRG1 TNFAIP2
TCIRG1 ZNF91
STOM IFITM1
STOM LILRB4
STOM SERPINE2
STOM ITGA7
STOM CLK2
STOM LGALS1
STOM POP5
STOM STAT4
NTRK1 HCK
NTRK1 IL17RA
NTRK1 CAPG
NTRK1 ITGAM
CLK2 RBM6
CLK2 SLC38A10
CLK2 CXCL9
LTB TSPAN5
TBPL1 RAB7L1
TBPL1 CPD
TBPL1 OS9
TBPL1 CYB5A
TBPL1 GPR56
PPP2R5D TBC1D1
PPP2R5D IFT140
PPP2R5D TEKT2
PPP2R5D RSC1A1
PPP2R5D PCBP3
MAD1L1 CHST3
PIGA NAMPT
PIGA RAD1
PIGA MYBPC3
NMT2 E2F1
PHF20 GYPC
SPRR2C MYST2
SPRR2C KIAA1024
SPRR2C NTRK3
OGG1 C1R
OGG1 PFKFB3
OGG1 CACNA1C
OGG1 NFKBIE
MAP2K2 TAGLN2
MAP2K2 HNRNPAB
MAP2K2 PHB2
MAP2K2 CYC1
USP9X DPM1
COX5A VDAC2
COX5A TRIM33
COX5A RORB
COX5A ATP5G3
COX5A PSIP1
CSTF3 AASDHPPT
MEIS3P1 RPL22
TMEM186 RAD1
GCK FSCN2
GCK MGAT3
GCK ICOSLG
GCK HNRNPL
GCK NRTN
GCK CDK5R1
GCK SIK2
GCK HADHA
GCK MPRIP
GCK LOC100128570
GCK FGF12
GCK CP
GCK AGT
GCK PTPN18
GCK CHN1
GCK DIO3
GCK ITGAM
GCK ARC
GCK TOP3B
GCK RBM8A
GCK TFF3
GCK LOC652147
GCK APAF1
MMP24 GFRA3
LPGAT1 ATP13A3
HSPBP1 ATP5D
MRE11A PSMD14
MRE11A WDR62
MRE11A TEX28
MRE11A HSF4
MRE11A SMAD2
MRE11A PTPRD
MRE11A PAK4
MRE11A TRD@
MRE11A ATF6
MRE11A ARF6
MRE11A HCRT
MRE11A RAD50
MRE11A MYO9B
MRE11A MAP2K4
MRE11A TMX1
SLC9A1 EPHB2
SLC9A1 ARHGAP6
SLC9A1 KCND3
SLC9A1 NFIX
SLC9A1 ARAF
SLC9A1 SLC17A7
SLC9A1 GRIK1
SLC9A1 PAK4
SLC9A1 CAPN5
SLC9A1 PTPRD
SLC9A1 WDR62
GDF5 ABCC6
GDF5 ZSCAN12
GDF5 WDR62
DOK5 HPGDS
RPSA CCT2
RPSA RPL23A
RPSA RPS3A
RPSA RPL4
RPSA GNB2L1
RPSA RPS7
RPSA RPL12
RPSA RPS3
RPSA RPL27
RPSA RPL18
RPSA RPL10A
RPSA SLC25A6
RPSA RPS25
RPSA RPL5
RPSA RPL38
RPSA IMPDH2
RPSA RPL10
KCNJ4 PRM1
TRAFD1 HNRNPU
LRIG2 PLLP
PFKM UBE2H
MED13 DDX17
MED13 DICER1
MED13 RP11-345P4.4
MED13 KRIT1
MED13 TSC1
TLK1 ZNF91
EXOSC8 TFF3
IFNA4 RAD51L3
IFNA4 GRIK1
IFNA4 MGAT3
IFNA4 PCDHGA12
IFNA4 LARGE
IFNA4 RBPMS
IFNA4 SCNN1B
IFNA4 GLUD2
PSMD13 RASGRP3
PSMD13 ADH1C
FGF12 GRINA
FGF12 TUSC2
FGF12 FBXO21
FGF12 AKAP3
FGF12 RSC1A1
FGF12 ZMIZ2
FGF12 CBLN1
FGF12 MAGEA5
GGPS1 CBR4
GGPS1 ACSL3
GGPS1 PEX11B
ATP11A RPS12
ATP11A RPS21
ATP11A RPS13
ATP11A MTNR1B
EIF4EBP2 ARPC1B
EIF4EBP2 SFRS2B
EIF4EBP2 CASP1
EIF4EBP2 CYP4F12
EIF4EBP2 CCL23
EIF4EBP2 CAPG
EIF4EBP2 CFD
EIF4EBP2 TDRD7
EIF4EBP2 FBP1
MAFF TWF1
MAFF PTPRE
PLIN1 SLC28A1
PLIN1 REM1
PLIN1 NRXN1
PLIN1 USP11
PLIN1 VEGFC
PLIN1 ARHGAP6
BOLA2 PSMC5
BOLA2 POLR2G
BOLA2 ATP1B2
BOLA2 RPN2
KIAA0894 FUT6
BCAP29 IGF1R
BCAP29 GPR176
BCAP29 AGFG2
VRK1 PSMG1
VRK1 TPX2
VRK1 SNRPF
KLK2 ENPP2
PHKA2 PEBP1
PHKA2 ELAVL2
PHKA2 MGMT
PHKA2 SLC36A1
PHKA2 HOXA9
H3F3A ATF6
JAK1 C6orf47
JAK1 THBS1
NDRG1 MED1
HTR3A MATN4
TNFRSF8 PLA2G6
YIF1A MRPL23
CREB3L1 TFF3
MIPEP KLHL9
MIPEP TP53I11
MIPEP H6PD
MIPEP DHPS
MIPEP HNRNPL
MIPEP HBA1
MIPEP GABRG3
MIPEP BNC1
MIPEP SLC4A1
MIPEP POU2F3
MIPEP GYPE
MIPEP DGKG
CRHR1 CGB
TGFA EIF3G
TGFA HOXA1
DCT IL10RA
HNRNPA1 RPL5
HNRNPA1 BTF3
HNRNPA1 NPM1
HNRNPA1 LOC728643
HNRNPA1 RPS7
HNRNPA1 RPL18A
HNRNPA1 RPS3
HNRNPA1 IQGAP1
HNRNPA1 RPS3A
TARBP1 MPHOSPH9
NECAB2 DPAGT1
NECAB2 ABL1
NECAB2 CACNA1B
NECAB2 CRP
NECAB2 MGAT3
NECAB2 APC2
PPP2R5C NSF
PPP2R5C C3orf63
PPP2R5C AKAP11
PSIP1 RANBP1
PSIP1 PRMT1
PSIP1 ZNF273
PSIP1 GLO1
PSIP1 STMN1
TCEA1 ITM2B
ARSB TAGLN3
INPP5A ARPC2
INPP5A PSAP
CXCL3 KBTBD11
CXCL3 LGALS1
CXCL3 FCGR1A
POLR2A SMAD3
IFRD1 IER2
STAT4 YES1
STAT4 TAL1
STAT4 CAPG
ARPC1B RAB7L1
ARPC1B ALDH3B1
ARPC1B FGL2
ARPC1B ATP6V0E1
ARPC1B ITGA7
ARPC1B FLNA
ARPC1B FCGR1A
ARPC1B COL2A1
ARPC1B DUSP14
ARPC1B RBMS1
ARPC1B ARPC2
ARPC1B NPTN
ARPC1B RNH1
ARPC1B SPINT2
EEF1D EIF3H
EEF1D CSHL1
EEF1D RPL35
ANAPC5 RPN1
DIO3 MYO7A
GABRA2 E2F4
GNS LGALS3BP
GNS ALDH3B1
GNS ANXA5
GNS TDRD7
GNS IQGAP1
GNS FLII
GNS NOLC1
GNS PGD
GNS RIN1
GNS FCGR1A
GNS RPS15
GNS SELPLG
GNS SPTLC1
GNS RNH1
BPGM KLHL9
BPGM EPB42
BPGM TP53I11
BPGM GYPB
BPGM KLF1
BPGM DHPS
BPGM HBA1
BPGM ATP6V0A1
BPGM SLC4A1
BPGM FBN2
BPGM DPF1
BPGM SELENBP1
BPGM ALAS2
BPGM ETS1
BPGM MKRN1
CCT2 HSP90AB1
CCT2 NPM1
CCT2 RPL18A
CCT2 XBP1
CCT2 NOLC1
CCT2 AHNAK
CCT2 LOC728643
CCT2 EBNA1BP2
CCT2 ILF2
CCT2 NHP2
CCT2 PARK7
CCT2 RPL18
CCT2 CCT3
CCT2 C1QBP
CCT2 APEX1
CCT2 SNRPD2
CCT2 HNRNPA3
CCT2 CEBPD
CCT2 NME1
CCT2 IMPDH2
CCT2 SSB
CCT2 RPS3
FNTA GTF2H1
FNTA COPS5
FNTA DYNC1I2
EMX1 ACAN
EMX1 REM1
EMX1 ARHGAP6
MEST LGALS1
SDCCAG1 C10orf12
C10orf137 POGZ
GLT8D1 UBTF
GLT8D1 PPM1A
GLT8D1 C10orf26
GLT8D1 NPHP1
GLT8D1 ZNF638
GLT8D1 POP5
GLT8D1 PMS1
GLT8D1 PREPL
GLT8D1 AASDHPPT
FAIM3 SIT1
FAIM3 RAB11B
PFAS IFNGR1
PFAS YARS
PFAS AAMP
PFAS SSB
AIF1 HCK
AIF1 PVT1
AIF1 ANXA5
AIF1 LILRB2
AIF1 LST1
AIF1 MAPK9
AIF1 ZRSR2
AIF1 NCF2
AIF1 GLRX
AIF1 FGR
AIF1 IL8RB
AIF1 ITGAM
AIF1 IL17RA
AIF1 CYBB
C10orf26 PPM1A
C10orf26 KIAA0240
C10orf26 TRAF3IP2
C10orf26 TDRD7
CHMP7 IGL@
PLS3 CDS1
ARFRP1 SLC9A3
WFS1 KLHL35
WFS1 EPOR
WFS1 MYST2
WFS1 EML3
WFS1 ARR3
WFS1 ABCC6
WFS1 C1orf61
WFS1 SLC6A12
WFS1 PAFAH1B1
WFS1 PCBP3
VEGFC REM1
VEGFC PLA2G5
VEGFC MGAT3
VEGFC NTRK3
VEGFC ARHGAP6
VEGFC EIF2B1
RPL21 RPS12
RPL21 RPS13
RPL21 RPL27
RPL21 RPS7
RPL21 RPS10
RPL21 RPS25
ABAT AHNAK
ABAT TRAF3IP3
TOMM70A RFC4
MRPL12 CYP1A1
MRPL12 HSF4
MRPL12 PSMC5
MRPL12 ATP5G3
CACNA1D MGST2
RPS15 RPS12
RPS15 RPL24
RPS15 RPL8
RPS15 RPL18A
RPS15 RPS15A
RPS15 RPS24
RPS15 RPL41
RPS15 RPS6
RPS15 GNB2L1
RPS15 RPL10
RPS15 RPS27
RPS15 RPS13
RPS15 RPL35
RPS15 RPS21
RPS15 RPS23
RPS15 RPS11
RPS15 RPS4X
RPS15 RPL38
RPS15 RPL13A
RPS15 RPL7
RPS15 PTMA
RPS15 RPL13
RPS15 RPL11
RPL18 RPS12
RPL18 NPM1
RPL18 RPL28
RPL18 RPL18A
RPL18 RPS15A
RPL18 EIF3H
RPL18 RPL4
RPL18 GNB2L1
RPL18 RPS7
RPL18 PSMB7
RPL18 RPS3
RPL18 RPL27
RPL18 RPL10
RPL18 RPL9
RPL18 RPS19
RPL18 EIF3F
RPL18 RPS11
RPL18 RPL10A
RPL18 LOC728643
RPL18 SNRPD2
RPL18 BTF3
RPL18 CEBPD
RPL18 NHP2
MCM4 SAMM50
TP53TG1 RAD54L2
THRA BCL2
UBE2L6 C2CD2
UBE2L6 LPP
UBE2L6 ALDH3B1
MYEF2 MUC2
MYEF2 IGHMBP2
CROCC TXNRD2
CROCC PHKG2
CROCC ACAN
CROCC DOHH
CROCC SLC9A3
CROCC FUT6
CROCC SCNN1D
CROCC NCDN
CROCC MSI1
CROCC HPCA
GAGE12J CYP3A7
GAGE12J MMP12
GAGE12J DDX6
LIG3 TLR5
FOXE1 MFNG
FOXE1 ARHGAP6
FOXE1 SLC25A17
FOXE1 MRPS12
FOXE1 SGCD
FOXE1 MVD
FOXE1 ITGAM
FOXE1 ARC
FOXE1 PRM1
FOXE1 PCCA
FOXE1 REM1
FOXE1 DOHH
FOXE1 ZMYND10
FOXE1 NDUFAF1
HCRT LBP
HCRT POU3F4
HCRT MAP2K4
NUDT21 TXNL4A
NUDT21 ACAT2
NUDT21 SLC7A1
TTLL12 MYST2
TTLL12 FMO4
SLC7A7 LILRB3
SLC7A7 LILRB2
SLC7A7 RIN2
SLC7A7 S100A12
TRAK1 SEZ6L
TRAK1 EML3
TRAK1 USP11
TRAK1 TCF15
TRAK1 FGB
TRAK1 PPP3CC
TRAK1 WDR62
BTF3 FSCN2
BTF3 NPM1
BTF3 NDST1
BTF3 CPA2
BTF3 RPL9
BTF3 CSHL1
BTF3 NHP2
BTF3 LOC728643
BTF3 PTGDS
BTF3 RPL18A
BTF3 IGBP1
BTF3 RPL23
BTF3 KIAA0284
BTF3 BID
BTF3 C1QBP
BTF3 EIF3H
BTF3 RPL4
BTF3 RPS19
BTF3 EEF1A2
BTF3 LSM3
BTF3 GNB2L1
BTF3 RPL12
BTF3 SRP72
BTF3 ATP5L
BTF3 PSMB7
BTF3 GCSH
BTF3 RPS3
BTF3 NAP1L1
BTF3 PRPH
BTF3 DCTD
BTF3 NONO
BTF3 RPL10A
BTF3 EIF3F
BTF3 IGSF1
BTF3 FANCG
BTF3 VDAC2
BTF3 RPS11
BTF3 EIF3I
BTF3 RPS7
BTF3 RPL5
BTF3 PAK4
BTF3 SNRPD2
BTF3 EPOR
BTF3 SLC22A24
BTF3 EIF3E
BTF3 MFNG
BTF3 PAQR4
BTF3 SNW1
BTF3 WDR62
BTF3 SLC25A3
BTF3 MAP2K4
BAZ2B TYK2
TYMP LILRB4
TYMP MYD88
TYMP PTPN18
TYMP CAPN2
TYMP MTMR11
TYMP DUSP14
TYMP WARS
TYMP ANXA5
TYMP FBP1
TYMP ANXA2P3
TRBV5-4 CD3D
FCGR1A ATP6V0E1
FCGR1A ZNF318
FCGR1A GLB1
FCGR1A NUP214
FCGR1A IARS2
FCGR1A PROSC
FCGR1A PFDN4
FCGR1A ELAVL2
FCGR1A SLC38A10
FCGR1A HSD17B4
IRS4 LRP1
FTH1 FTHP1
FTH1 WDR77
SMARCA4 R3HDM1
ALOX12 DGKG
ALOX12 MAPK9
ALOX12 MTNR1B
ALOX12 TYR
ALOX12 TWF2
TCL1A CD72
SNW1 NAP1L1
SNW1 EEF1A2
SNW1 RPS21
SNW1 CALM3
SNW1 RPL15P22
SNW1 IGBP1
SNW1 PLEKHB2
ARAF UGT2B15
ARAF RTN2
ARAF GNG12
ARAF CAMK4
ARAF APAF1
PTAFR TWF2
PTAFR CHRNA2
KLHL9 TP53I11
KLHL9 GYPB
KLHL9 IGF1R
KLHL9 DHPS
KLHL9 HBA1
KLHL9 DPF1
KLHL9 ANXA9
KLHL9 BNC1
KLHL9 ATP6V0A1
KLHL9 HCRTR2
KLHL9 SLC4A1
KLHL9 GYPE
KLHL9 FBN2
KLHL9 SELENBP1
KLHL9 CSPG4
KLHL9 ALAS2
KLHL9 ETS1
KLHL9 GABRG3
RASA1 DDX17
RASA1 RBM6
RASA1 ZNF638
RASA1 PARG
RASA1 GGA3
RASA1 CREB1
RASA1 MAP2K4
RASA1 USP33
RASA1 PMS1
RASA1 PREPL
RASA1 SRP54
TEKT2 GBA
TEKT2 CCL2
TEKT2 SLC5A1
TEKT2 PSMD8
TEKT2 MFNG
TEKT2 B3GAT2
TEKT2 GYPB
TEKT2 NCDN
TEKT2 LAD1
TEKT2 EPOR
TEKT2 PHKG2
TEKT2 SLC9A3
TEKT2 LMO1
TEKT2 TEF
TEKT2 KRT1
TEKT2 SCNN1D
TEKT2 IFT140
TEKT2 DGKG
TEKT2 ACAN
TEKT2 ARR3
ICT1 ASL
ICT1 HDAC9
HEG1 NUDT3
MRPL23 CHMP2A
MRPL23 COX5B
MEA1 TUBB
BCL2A1 SAT1
BCL2A1 PTPRE
BCL2A1 NAMPT
BCL2A1 G0S2
BCL2A1 IER3
KIR3DL3 MAGEA5
KIR3DL3 MAGEA4
KIR3DL3 MLANA
KIR3DL3 NTRK2
KIR3DL3 IGFBP1
KIR3DL3 EFNA3
KIR3DL3 PLXNB3
KIR3DL3 CD6
ST5 XRCC5
ST5 CDC2L2
ST5 DPH2
ST5 TMX1
KLF1 XK
KLF1 GYPB
KLF1 IGF1R
KLF1 BNC1
KLF1 GYPE
KLF1 TEF
KLF1 ALAS2
KLF1 ETS1
ELN ROR1
ELN BSN
ANGEL2 KRT2
ANGEL2 MAGEA5
OGFR TRIP13
OGFR NUP214
SPINT1 ZNF76
ANKRD1 RALY
CAND1 UTP14C
CAND1 PHKB
FSHB AKAP3
FSHB RBM8A
FSHB JAKMIP1
FSHB TMED3
FSHB NPFF
FSHB FCGR2A
FOXG1 RMND5B
FOXG1 LAD1
LST1 HCK
LST1 CAPG
LST1 CD93
LST1 AP1S2
LST1 MAPK9
LST1 CDKN2C
LST1 LILRB2
LST1 EDEM1
DNAJC4 LTBR
DNAJC4 LOC652147
DNAJC4 SFRS14
CTSG TARP
CTSG ATP6V0E1
CTSG KBTBD11
CTSG CAPG
CTSG DMXL2
BNC1 ARG1
BNC1 GYPB
BNC1 TLR5
BNC1 HBA1
BNC1 GABRG3
BNC1 ATP6V0A1
BNC1 SLC4A1
BNC1 POU2F3
BNC1 GYPE
BNC1 RBP3
BNC1 FBN2
BNC1 SELENBP1
BNC1 ALAS2
BNC1 ETS1
MPRIP ZNF549
MPRIP TEX28
MPRIP PAX7
MPRIP KCND3
MPRIP PTPN3
MPRIP MYO9B
LARGE LBP
LARGE LRRC15
NRIP1 GADD45A
NRIP1 GNAI1
ACR STS
TUBB AP2B1
TUBB CREBBP
TUBB NXF1
TUBB KLF6
TUBB CDK4
TUBB MCM2
TUBB HNRNPAB
ATP5L NAP1L1
ATP5L RPS12
ATP5L EIF3F
ATP5L VDAC1
ATP5L FANCG
ATP5L VDAC2
PROSC AHNAK
PROSC CTSA
PROSC CPEB3
PROSC KEL
PROSC DMBT1
PROSC SLC35A1
PROSC USP33
PROSC IRAK3
MYCNOS FGA
UBE2H ADORA1
UBE2H GUCA1A
COL2A1 GPR56
CRADD NCDN
CAMSAP1 EYA1
TMEM147 POLR2I
TMEM147 STOML2
TMEM147 NUDC
ABCB1 PLXNB1
SELPLG AHNAK
CHN1 WDR62
CHN1 MGAT3
ZNF212 GBAS
ZNF212 CYP11B1
STMN1 YWHAQ
STMN1 PHLDA2
STMN1 GORASP2
GHITM TAGLN3
EVPL MMP25
CADM3 SPTB
CADM3 FOLR1
CADM3 PVT1
CADM3 PAX9
CADM3 MGAT3
CADM3 SCNN1D
CADM3 SMO
CADM3 RIN1
CADM3 TFAP2A
KANK3 NDUFS3
KANK3 AVL9
DDX17 KIAA0907
DDX17 USP33
DDX17 DICER1
DDX17 CREB1
DDX17 OGT
DDX17 PUM2
DDX17 UBA3
DDX17 RBM6
DDX17 PMS1
DDX17 KRIT1
DDX17 ZNF638
DDX17 VPS13B
DDX17 AKAP11
DDX17 PAFAH1B1
IFI27 MLN
CD33 RECK
FOLR1 IFT140
FOLR1 DDT
FOLR1 USP11
FOLR1 TYR
FOLR1 ARR3
UQCRC1 ATP5J2
UQCRC1 NDUFS7
UQCRC1 CLTA
IAH1 SGCD
IAH1 ADORA1
IAH1 REM1
IAH1 CCDC86
IAH1 IGFBP1
DUSP1 JUN
DUSP1 FSCN2
PRDM2 CRYBB1
PDCL PGM3
SLC31A2 CNTN6
CBLN1 HOXD4
DRD3 MFNG
NPFF GRIK1
NPFF HSPA12A
FKTN NUP155
NDUFAF1 DYNLL1
NDUFAF1 MAP2K4
PI15 ZFY
OBSL1 LMAN2
OBSL1 PYGB
SPIN2A PIGQ
FTSJD2 EVI2A
NTN3 TPMT
NTN3 PSMD8
NTN3 SHBG
NTN3 EFNA3
NTN3 HNRNPL
DHFR IRF2BP1
RASL10A INTS3
EIF5B PPM1A
EIF5B GSTA2
EIF5B LOC729602
EIF5B SULT2B1
EIF5B SGSM2
EIF5B LAIR2
SECTM1 ZBTB25
KRT34 NQO1
KRT34 CP
KRT34 NCKIPSD
KRT34 CCBP2
KRT34 LBP
KRT34 PTPRJ
KRT34 MGAT3
KRT34 USP11
KRT34 ARHGAP6
KRT34 PRM2
KRT34 HOXB6
KRT34 EFNA3
KRT34 TP53TG5
KRT34 CDK5R1
KRT34 C19orf29
NDUFB1 ATP5J2
TLR5 EPHX1
TLR5 GYPB
TLR5 HNRNPL
TLR5 HBA1
TLR5 PHKG2
TLR5 GYPE
TLR5 TEF
TLR5 CYP4F12
TLR5 DGKG
TLR5 SELENBP1
TLR5 TRIM58
NCKIPSD C19orf50
NCKIPSD NQO1
NCKIPSD SCNN1D
NCKIPSD ZNF804A
NCKIPSD ARHGAP6
NCKIPSD HOXB6
HNRNPL HAUS5
HNRNPL CDKN2B
HNRNPL MGAT3
HNRNPL ZMYND10
HNRNPL EFNA3
HNRNPL ABCD4
HNRNPL GABRG3
HNRNPL SLC6A9
HNRNPL AKAP3
HNRNPL C16orf88
HNRNPL JAG2
HNRNPL CACNA1B
HNRNPL PPP1R7
HNRNPL TP53I3
HNRNPL TNFRSF10D
HNRNPL ITGAM
HNRNPL ARC
HNRNPL TOP3B
HNRNPL DGKG
HNRNPL ACAN
HNRNPL LOC652147
HNRNPL MYST2
HNRNPL NTRK3
HNRNPL RFX1
HNRNPL MAP2K4
HNRNPL GYPB
PSMG1 PDCD10
LAGE3 CD44
YWHAZ TMBIM6
YWHAZ AZIN1
PHKG2 TNFAIP1
PHKG2 GYPB
PHKG2 NCDN
PHKG2 INTS1
PHKG2 AQP5
PHKG2 STK19
PHKG2 LAD1
PHKG2 AGFG2
PHKG2 SLC6A12
PHKG2 CRYBB3
PHKG2 TEF
PHKG2 KRT1
PHKG2 ELAVL3
PHKG2 IFT140
PHKG2 DMWD
PHKG2 RPL7
PHKG2 GABRG3
PHKG2 KCNH1
PHKG2 ADAM15
PHKG2 ARR3
HOXA5 GBA
HOXA5 HOXA9
RAD54L2 MAGEA5
RAD54L2 RSC1A1
RAD54L2 AHDC1
RAD54L2 IGHMBP2
C4orf8 SALL1
POU6F2 ACAN
POU6F2 PMS1
POU6F2 CXCL5
POU6F2 REM1
POU6F2 AGFG2
UTP14C ZC3H13
RNPEP GNAI1
RNPEP CASP1
RNPEP ATP6V0E1
RNPEP TPSAB1
PRM1 AGFG2
PRM1 SLC9A3
PRM1 ABCC6
PRM1 TRIM58
PRM1 POU5F1B
PRM1 GATA4
PRM1 ARC
KIFAP3 IL10RA
KIFAP3 MAGED2
KIFAP3 C1orf38
KIFAP3 ITGA7
KIFAP3 PRKCQ
KIFAP3 ADH5
KIFAP3 PRKACB
ACOT8 BMP5
MAP3K3 PVT1
MAP3K3 MFNG
MAP3K3 ARHGAP6
MAP3K3 ABCC6
MAP3K3 SGCD
MAP3K3 PAX8
MAP3K3 CRYBB3
MAP3K3 NTRK2
MAP3K3 ITGAM
MAP3K3 FOXC2
MAP3K3 CHST3
MAP3K3 ZMYND10
MAP3K3 T
MAP3K3 ZP2
MAP3K3 PTPRN
MAP3K3 ARR3
IL10RA MTMR11
IL10RA GOT2
CBR4 AASDHPPT
CBR4 PFKFB3
CBR4 ATR
CBR4 ZNF146
CBR4 PMS1
CBR4 AKAP11
NSF IDH1
NSF UBE2A
NSF LARP4B
NSF KIAA0240
NSF FAM134C
NSF SEMG2
NSF C3orf63
NSF CLEC16A
IRGC MYL12A
ZFY KCND3
CYP4F12 RAP2A
C18orf1 PARG
ZNF804A CDK5R1
RNASE6 CASP1
RNASE6 FGL2
RNASE6 SLC1A4
RNASE6 CST3
VDAC2 EIF3I
VDAC2 IGSF6
VDAC2 SNRPD2
VDAC2 MIF
VDAC2 CSHL1
VDAC2 AKR1A1
VDAC2 NAP1L1
VDAC2 NHP2
C20orf194 REM1
RAD52 SLC2A4
POU2F2 ETS1
POU2F2 RXRB
POU2F2 PEX10
HIBCH PITRM1
PCYT2 COX8A
PPIC SGCD
RFC4 CEBPD
ATP10B OIP5
LILRB3 PTPN18
LILRB3 FGR
LILRB3 LGALS3
LILRB3 KTN1
LILRB3 IFI30
LILRB3 MTMR11
LILRB3 MLLT1
LILRB3 PSAP
LILRB3 ABL1
LILRB3 VCAN
LILRB3 FCN1
LILRB3 BST1
GRIN1 RAD23A
ACBD3 DPM1
RCN2 LTB4R
RCN2 ZNF91
RCN2 GCSH
GTF2H1 PMS1
GTF2H1 PREPL
DDX19B HSPB11
PLCD1 COPS6
PLCD1 MFNG
NHP2 HSP90AB1
NHP2 EIF3F
NHP2 NPM1
NHP2 RPL23
NHP2 LOC728643
NHP2 PARK7
NHP2 FTO
NHP2 FANCG
NHP2 C11orf58
NHP2 RANBP1
NHP2 RPL4
NHP2 MIF
NHP2 LSM3
NHP2 GNB2L1
NHP2 SRP72
NHP2 ATP5A1
NHP2 PSMB7
NHP2 GCSH
NHP2 ILF2
NHP2 TRIAP1
NHP2 C1QBP
NHP2 ATP5G3
NHP2 PSMA6
NHP2 EIF3I
NHP2 SNRPD2
NHP2 HNRNPA3
NHP2 NME1
NHP2 AKR1A1
NHP2 APEX1
NHP2 IMPDH2
NHP2 COX6C
GOLGA2 NUMA1
SLC5A1 GBX2
SLC5A1 RECQL4
SLC5A1 BCL2
SLC5A1 SNRPC
SLC5A1 MADD
SLC5A1 ZNF263
MEGF8 SEZ6L
MEGF8 MGAT3
MEGF8 SCNN1B
MEGF8 FGF7
NCLN AKAP3
TXNL4A COX6C
FBXO21 RSC1A1
IL6ST DDTL
JUN KLF6
JUN IER2
JUN MAP1LC3B
JUN ZFP36
ATP2B1 PTPRE
CDK5R1 HAUS5
CDK5R1 HOXB6
CDK5R1 ARHGAP6
CDK5R1 EFNA3
CDK5R1 PTGER3
CDK5R1 ITGAM
CDK5R1 ITIH3
CDK5R1 TP53TG5
CDK5R1 NTRK3
CAPN2 RAB7L1
CAPN2 IFI30
CAPN2 MTMR11
CAPN2 CST3
CAPN2 ANXA5
CAPN2 SPINT2
HIST2H2BE HIST1H2BE
HIST2H2BE HIST1H2BF
HIST2H2BE HIST2H2AA3
HIST2H2BE HIST1H2BI
FLII GLB1
FLII AIM1
WNK1 DLX4
WNK1 GGA3
C9orf114 TUSC2
C9orf114 HRK
C9orf114 REM1
C9orf114 POU3F4
C9orf114 STXBP1
C9orf114 YKT6
C9orf114 ZSCAN12
C9orf114 IGF1R
RPL6 RPL5
RPL6 RPS20
RPL6 RPL7
RPL6 RPS23
RPL6 RPL23A
RPL6 GNB2L1
RPL6 RPS6
RPL6 RPL13A
RPL6 RPS25
RPL6 RPS4X
RPL6 RPS10
RPL6 RPS3A
CR1 HOXD4
MGST3 GSTA2
GTF3C1 TMEM110
USP12 SELENBP1
SNRPB MIF
CDC45L HSPG2
CDC45L PSMD8
CDC45L SLC25A17
CDC45L ARC
NCF1C IL1RN
NCF1C PEBP1
NCF1C ITGAM
NCF1C HCK
NCF1C ANXA5
NCF1C CAPG
NCF1C AP1S2
NCF1C FGR
NCF1C LILRB2
NCF1C ZNF91
FURIN TP53TG5
LASS6 SATB1
CAPZA1 RPS23
CAPZA1 RPS3A
CAPZA1 ARPC5
CAPZA1 GNB2L1
CAPZA1 LOC728643
CAPZA1 RPS3
CAPZA1 RPL10
VAMP8 ARPC2
VAMP8 CTSA
ABI2 COX11
ABI2 SLC11A1
TOX CHD4
YWHAQ RPL10A
YWHAQ HSPB11
YWHAQ MIF
YWHAQ HNRNPA3
YWHAQ UBE2E1
YWHAQ AZIN1
YWHAQ SRP14
YWHAQ PSMB7
PSMD9 KRT37
OSBPL3 TOP1
OSBPL3 ZNF451
RSU1 SLC7A1
POGZ PUM2
CDC2 LAT
CDC2 NEK2
YY1 NEBL
YY1 BID
SPTLC1 KEAP1
SPTLC1 SLC6A12
DPH1 PSMA6
CREBBP ZBTB43
MED12 ILF3
AHCYL1 MUC1
AHCYL1 GGH
AHCYL1 THAP11
AHCYL1 VDAC3
AHCYL1 SH2B3
GSTA2 CRY2
GSTA2 C19orf29
GSTA2 CAPN5
GSTA2 RBM8A
GSTA2 RAMP3
GSTA2 ZNF592
GSTA2 ASIP
GSTA2 PBX1
AVL9 PDHA2
AVL9 OSGIN2
EXOSC9 KRT33B
EXOSC9 GNL1
IMPDH2 SNRPD2
IMPDH2 NPM1
IMPDH2 RPS3
IMPDH2 C1QBP
IMPDH2 BCL6
IMPDH2 HSP90AB1
NUDC DHODH
NUDC TOMM40
NUDC SSRP1
NUDC STOML2
NUDC XRCC6
NUDC GAS7
RAB27A P4HB
RAB27A ALDH3B1
RAB27A KBTBD11
RAB27A ARHGAP5
RAB27A PRKCQ
RAB27A GRN
TSPAN4 CAPG
RBMS1 IL17RA
RBMS1 CASP1
RBMS1 AP1S2
FECH SPTB
FECH SELENBP1
FECH EPB42
GATA3 PREP
PNO1 PSMD11
KTN1 FGR
CDC6 SMC2
CDC6 HIST1H3E
GLUD1 UGT2B15
GLUD1 GLRA2
GLUD1 MGAT3
GLUD1 GLUD2
GLUD1 VPS37A
GLUD1 FLJ40113
GLUD1 MYO6
AHSA1 NAMPT
AHSA1 GLS
AHSA1 AASDHPPT
CYCS RPL23
SFRS14 POM121
SFRS14 HELZ
SFRS14 LOC730092
SFRS14 LOC729602
SFRS14 OGT
SFRS14 KIAA1012
SFRS14 NR2C1
SFRS14 UBA3
SFRS14 NFATC2IP
ARHGAP6 C19orf50
ARHGAP6 PAX7
ARHGAP6 B3GAT2
ARHGAP6 EFNA3
ARHGAP6 NDUFS7
ARHGAP6 HOXD4
ARHGAP6 SLC9A3
ARHGAP6 CCBP2
ARHGAP6 SAG
ARHGAP6 RRAD
ARHGAP6 CHST3
ARHGAP6 CDKN2B
ARHGAP6 AMH
ARHGAP6 LOC652147
ARHGAP6 PAK4
ARHGAP6 TFAP2A
ARHGAP6 HOXB6
ARHGAP6 CACNA1B
ARHGAP6 NRTN
ARHGAP6 BCL2
ARHGAP6 GATA4
ARHGAP6 ZMYND10
ARHGAP6 PAQR4
ARHGAP6 MEGF6
ARHGAP6 USP11
ARHGAP6 MFNG
ARHGAP6 TNFAIP1
ARHGAP6 KCND3
ARHGAP6 AGFG2
ARHGAP6 SGCD
ARHGAP6 SCNN1D
ARHGAP6 PRB1
ARHGAP6 TOP3B
ARHGAP6 REM1
ARHGAP6 B4GALT3
ARHGAP6 ARR3
ARHGAP6 TGFB1
ARHGAP6 KLHL35
ARHGAP6 EPHB2
ARHGAP6 EPOR
ARHGAP6 NFIX
ARHGAP6 WNT1
ARHGAP6 MVD
ARHGAP6 GP2
ARHGAP6 RASGRF1
ARHGAP6 NUDT3
ARHGAP6 DOHH
ARHGAP6 ARHGAP26
RABIF CD69
RABIF PPM1A
RABIF NPTN
CD200 EPS15
CD200 NAP1L1
DTYMK PARK7
DTYMK BCAT2
DTYMK PSMB4
UGT2B15 SLC9A3R2
UGT2B15 LSM4
UGT2B15 MMP11
UGT2B15 LCT
UGT2B15 TSPAN1
UGT2B15 B4GALT3
SULT4A1 NUDT3
SULT4A1 YKT6
SULT4A1 SLC6A12
SULT4A1 LY9
SULT4A1 MAGEA5
HNRNPA0 RANBP1
HNRNPA0 NPAT
HNRNPA0 SPCS2
GPR176 GRIK1
GPR176 C19orf50
GPR176 MAGEA5
GPR176 PVT1
GPR176 LOC100128570
GPR176 CD160
GPR176 FARP1
GPR176 MVD
GPR176 PLXNB1
GPR176 NTRK3
GPR176 NCDN
GPR176 MAPK8IP1
GPR176 AKAP3
CARS ABCC10
PCTK2 CAMTA2
CACNA1F TNFSF12
BID MAPK8IP2
BID INTS1
CEP164 LPAR2
RRM1 KIF11
DCUN1D4 RIOK3
SLC4A3 ABCC6
SLC4A3 AXIN1
SLC4A3 SMO
SLC4A3 REM1
SLC4A3 CREB3
SLC4A3 RSC1A1
SLC4A3 MYST2
SLC4A3 SCNN1B
SLC4A3 PAK4
TBC1D1 LRP3
TBC1D1 INPP5J
WBSCR22 THBS1
RPL35 RPL34
RPL35 NPM1
RPL35 RPL24
RPL35 RPL8
RPL35 RPL18A
RPL35 RPS15A
RPL35 EIF3H
RPL35 RPL4
RPL35 RPL29
RPL35 RPL27
RPL35 RPL10A
RPL35 RPS25
RPL35 RPL38
RPL35 RPL11
CCT3 POLR2I
CCT3 SPCS2
CCT3 NME1
CCT3 PSMB5
CCT3 BCL6
CCT3 ATIC
CCT3 GOT2
CCT3 CDK4
ATP6V0C GLS
ATP6V0C GRAMD4
ALDOC INTS1
ALDOC MFN1
GCAT IFT140
SALL1 SNRPD2
ZEB2 MTHFD1
GRN LOC643332
GRN CBX6
GRN BCR
GRN FGR
GRN MTMR11
GRN AIM1
GRN BST1
GRN CYBB
GRN SIGLEC7
GRN FBP1
EIF3I C19orf50
EIF3I XRCC5
EIF3I NDUFA1
EIF3I RPS15A
EIF3I MIF
EIF3I LSM3
EIF3I KIAA0284
EIF3I GPR37L1
EIF3I PSMB7
EIF3I EIF3F
EIF3I HLA-DOA
EIF3I RPL10A
EIF3I ATP5G3
EIF3I SNRPD2
EIF3I HNRNPA3
EIF3I ERGIC3
EIF3I UQCRH
BTBD2 ELF4
D4S234E RBP3
D4S234E TP53TG5
D4S234E C16orf88
D4S234E C19orf29
D4S234E PAK4
D4S234E ITGAM
D4S234E PAFAH1B1
DGKG GYPB
DGKG PCBP3
DGKG LAD1
DGKG SLC4A1
DGKG CTNNBIP1
DGKG GYPE
DGKG TEF
DGKG CAD
DGKG IFT140
DGKG ACAN
DGKG RFX1
AFAP1 PLXNB1
AFAP1 RSC1A1
SLC38A10 HCK
SLC38A10 DGCR2
SLC38A10 PFDN4
ALAS2 EPB42
ALAS2 TP53I11
ALAS2 GYPB
ALAS2 IGF1R
ALAS2 DHPS
ALAS2 HBA1
ALAS2 DPF1
ALAS2 ATP6V0A1
ALAS2 SLC4A1
ALAS2 POU2F3
ALAS2 SGCG
ALAS2 GYPE
ALAS2 RBP3
ALAS2 GPKOW
ALAS2 FBN2
ALAS2 SPTB
ALAS2 SELENBP1
ALAS2 CSPG4
ALAS2 ETS1
ALAS2 MKRN1
RBM8A PDK3
RBM8A TCF15
RBM8A FCGR2A
RBM8A FLT1
RBM8A PPM1A
RBM8A FRAT2
RBM8A GLUD2
RBM8A CP
RBM8A DNAH9
RBM8A HSF4
RBM8A ZNF592
RBM8A LPCAT1
RBM8A DUS4L
RBM8A CAPN5
RBM8A NQO1
RBM8A KRT37
RBM8A SEPHS1
RBM8A ASIP
RBM8A TMX1
TFF3 LCN2
TFF3 FMO4
TFF3 SLC9A3
TFF3 MFN2
TFF3 MAPK8IP1
TFF3 IGF1R
TFF3 IGHMBP2
TFF3 MYO9B
RPL22 NAP1L1
RPL22 EIF3H
RPL22 RPL9
RPL22 EEF1A2
RPL22 EIF3F
RPL22 GNB2L1
RPL22 EIF3E
RPL22 RPL12
RPL22 RPL10A
RPL22 RPS25
NAP1L4 C1orf38
TERF2IP CDC34
GSK3A TEF
GSK3A PPP3CC
GSK3A EPOR
PDE4A CAP2
PDE4A SLC1A4
MGAT5 FCGBP
PRH1 NDUFA1
ARR3 TUSC2
ARR3 B3GAT2
ARR3 PXDN
ARR3 NCDN
ARR3 INTS1
ARR3 IGF1R
ARR3 DEPDC5
ARR3 REM1
ARR3 EPOR
ARR3 PVT1
ARR3 AGFG2
ARR3 SLC9A3
ARR3 SLC6A12
ARR3 PAX8
ARR3 WNT1
ARR3 NRTN
ARR3 RORC
ARR3 CHST3
ARR3 SCNN1D
ARR3 ATP1B2
ARR3 ARC
ARR3 VPS45
ARR3 ACAN
ARR3 DOHH
ARR3 ZMYND10
ARR3 SMO
RPS12 NAP1L1
RPS12 RPS20
RPS12 RPL34
RPS12 RPL24
RPS12 ARPC5
RPS12 RPL18A
RPS12 RPS15A
RPS12 RPS24
RPS12 ZNHIT3
RPS12 IQGAP1
RPS12 RPL41
RPS12 RPS10
RPS12 RPS3A
RPS12 RPL10A
RPS12 PTMA
RPS12 GNB2L1
RPS12 RPL23A
RPS12 RPS7
RPS12 CLDN3
RPS12 RPL10
RPS12 RPS27
RPS12 RPL27
RPS12 RPS13
RPS12 RPL9
RPS12 RPS21
RPS12 EIF3D
RPS12 RPS23
RPS12 RPS11
RPS12 RPS4X
RPS12 RPS25
RPS12 RPL38
RPS12 S100A2
RPS12 RPL13A
RPS12 RPL28
RPS12 RPS6
RPS12 RPL7
RPS12 RPL13
RPS12 RPL11
HPGDS ATP6V0E1
HPGDS RIPK2
CACNA1C HLF
CACNA1C EPOR
CACNA1C DNAH9
CACNA1C IGFBP1
VLDLR GAS7
VLDLR CDKN1C
CYB5R1 GAS8
OR2F2 SAFB2
OR2F2 DLX4
OR2F2 TBXAS1
FCGR2A S1PR4
HMGN3 SLC11A1
HMGN3 RAB11A
LYST DMXL2
LYST CAMTA2
LYST CEBPD
LYST TRAF3IP3
LYST LARP4B
LYST RNH1
LYST ATP6V1B2
SOCS2 TKT
MALL TOP3B
MALL FARP1
MALL SPTB
MALL SLC9A3
MALL THBS1
MALL PRB1
MALL ARHGAP26
MALL RBP3
MALL PHF1
GPR143 KCTD17
GPR143 APAF1
GPR143 GRIA1
GPR143 KIAA0284
MAX EPS15
MAX FARSA
MAX VBP1
MAX ZNF592
MAX SFN
PRPH FSCN2
PRPH TUBB2B
PRPH HOXD4
PRPH RASGRP3
PRPH EFNA3
PRPH RPL36AL
FBXL5 PKP3
NUPL2 C1QL1
NUPL2 GADD45B
NUPL2 ADM
NUPL2 LARP4B
NUPL2 PUM2
NUPL2 COPB2
NEDD4 MYCN
NEDD4 EPS15
NEDD4 LILRB4
NEDD4 DUSP14
NEDD4 IL1RN
NEDD4 MLLT11
NEDD4 LGALS3
NEDD4 SV2A
SV2A MYCN
SV2A IL1RN
SV2A SLC11A1
SV2A ELMO1
SV2A GUCY1B3
SV2A EPS15
SV2A MLLT11
CD19 SIT1
CD19 CD72
CD19 NDUFA2
CD19 MATN4
CLTA SNRNP40
CLTA ALG8
AHNAK HCK
AHNAK CAMTA2
AHNAK IQGAP1
AHNAK RPS10
AHNAK SLC36A1
AHNAK NUFIP1
AHNAK PFDN4
AHNAK RPS11
AHNAK ANXA2P3
AHNAK PAK2
AHNAK NPTN
AHNAK AP1S2
LRP8 DICER1
LRP8 KRIT1
PPT1 BIN1
LYZ ILF3
LYZ FGR
LYZ ACPP
LYZ SFN
CRP SLC25A17
MVD C19orf50
MVD FSCN2
MVD GBA
MVD MGAT3
MVD MFNG
MVD B3GAT2
MVD EFNA3
MVD FLJ40113
MVD KDM6B
MVD CACNA1B
MVD ABCD4
MVD AGFG2
MVD AKAP3
MVD HOXB6
MVD NTRK3
MVD SLC9A3
MVD NFIX
MVD SAG
MVD CHST3
MVD FDPS
MVD TOP3B
MVD DUS4L
MVD LOC652147
MVD ZMYND10
MVD MAGEA5
MVD ACSL6
MVD IL24
RPS23 RPL34
RPS23 RPS20
RPS23 RPL24
RPS23 RPL23A
RPS23 RPL38
RPS23 RPL18A
RPS23 RPS15A
RPS23 RPS24
RPS23 RPL29
RPS23 RPL41
RPS23 RPS10
RPS23 RPS3A
RPS23 PTMA
RPS23 GNB2L1
RPS23 RPL10
RPS23 RPS27
RPS23 RPL27
RPS23 RPS13
RPS23 RPS21
RPS23 RPS11
RPS23 RPS4X
RPS23 RPS25
RPS23 RPL5
RPS23 RPL7
RPS23 RPL28
RPS23 RPS6
RPS23 RPL11
AES TPSAB1
TAL1 YES1
TAL1 CAPG
TAL1 MTNR1B
PDE6C SLC16A5
PDE6C RNF185
PAQR4 MAPK8IP2
PAQR4 GFRA3
PAQR4 HOXB6
PAQR4 MMP17
PAQR4 GRIA1
PAQR4 AGFG2
PAQR4 SLC9A3
PAQR4 BCL2
PAQR4 RRAD
PAQR4 SCNN1D
PAQR4 ARC
PAQR4 CDKN2B
PAQR4 REM1
SLC28A1 TYR
ELANE PGD
FMR1 TMEM41B
PICALM SCFD1
DFFB CLCN4
USP1 SEC14L5
USP1 DGKA
CYP2D6 TGFB1
CYP2D6 ITGB1
CYP2D6 LSM4
CYP2D6 VAMP5
CYP2D6 HLA-DOA
CYP2D6 ABCC9
DOHH UCN
DOHH LRP2
DOHH TMEM106C
DOHH SLC9A3
DOHH TMED3
DOHH CCBP2
DOHH SMG6
DOHH BAI2
DOHH ARC
DOHH TOP3B
DOHH TEX28
DOHH REM1
DOHH KRT37
DOHH ZMYND10
CD44 LSM2
CD44 ARID5A
CORO1A TMPO
CORO1A DPYD
SOS1 PLXNB1
SOS1 HSF4
SOS1 KLHL35
SOS1 RPA1
SOS1 ATP5B
RELB BCS1L
PMS2L1 UBTF
PMS2L1 ABCD4
PMS2L1 TRIAP1
PMS2L1 KIAA0284
PMS2L1 CCNC
PMS2L1 POP5
SPINT2 NUFIP1
SPINT2 ANXA5
SPINT2 AIM1
TACC2 SLC6A9
SPEF1 ICOSLG
SPEF1 CFD
TMEM41B MYH11
TMEM41B SYNJ1
TYROBP DMXL2
TYROBP ARPC2
TYROBP FGR
TYROBP LOC643332
TYROBP DLEU1
TYROBP HSPE1
TYROBP PSAP
TYROBP CBX6
TYROBP FBP1
DNAJC7 PISD
TMEM194A PUM2
PAX7 MRPS12
PAX7 PRB1
PAX7 PAK4
PAX7 ITGAM
PAX7 ZNF263
GAS8 CHD1L
BRCA1 C1QL1
BRCA1 NRTN
BRCA1 AGFG2
RXRA FGR
PCBP3 MGAT3
PCBP3 SOX1
PCBP3 PTPRD
PCBP3 LOC652147
PCBP3 SLC9A3R2
PCBP3 KIAA0195
PCBP3 MYST2
PCBP3 ATP6V1G2
PCBP3 HLF
PCBP3 EML3
PCBP3 HSF4
PCBP3 CHST3
PCBP3 C1orf61
PCBP3 IARS2
PCBP3 ITGAM
PCBP3 ARC
PCBP3 CDKN2B
PCBP3 IFT140
PCBP3 TEX28
PCBP3 ACAN
PCBP3 SCN2A
PCBP3 TP53TG5
PCBP3 KCNH1
PCBP3 PRRC1
PCBP3 ZMYND10
PCBP3 PAK4
PCBP3 CD6
PCBP3 MAP2K4
PCBP3 PAFAH1B1
HTRA2 STAT5B
HTRA2 CLTB
SEC13 DHX9
SEC13 HNRNPA3
WNT5A PXDN
HERPUD1 ADH5
HERPUD1 IER3
LRP6 PPYR1
CAP1 GLB1
CCBP2 FSCN2
CCBP2 KRT33A
CCBP2 MGAT3
CCBP2 HOXB6
CCBP2 TUSC2
CCBP2 CACNA1B
CCBP2 SCNN1D
CCBP2 SCNN1B
CCBP2 USP11
CCBP2 TOP3B
CCBP2 GUCA1A
NUP214 PXDN
NUP214 CASP1
NUP214 LOC643332
NUP214 NET1
SMG6 FOXN1
STK38 PRKAR1A
C6orf130 G3BP1
MSX2 KRT33A
NCF2 FGR
NCF2 CD14
NCF2 CYBB
NCF2 LILRB2
API5 AKAP11
SAG CREB3
SAG PSMD8
SAG NFIX
DNAH9 CP
DNAH9 DUS4L
DNAH9 TP53TG5
DNAH9 USP11
DNAH9 MGAT3
DNAH9 C19orf29
F8 RALGPS1
F8 PAMR1
LOC730092 DCI
LOC730092 POM121
LOC730092 RPL5
LOC730092 LOC729602
LOC730092 OGT
YKT6 GATA4
YKT6 MFNG
YKT6 ZMYND10
APEX1 MRPS27
APEX1 PARK7
APEX1 HNRNPA3
APEX1 MIF
APEX1 ITGA6
APEX1 RPL10A
SACM1L PREPL
SACM1L PEX11B
SACM1L PUM2
SACM1L USP33
RNF13 STK3
KRT35 HAGH
CBX7 UNC84B
BDH1 FARSA
ZNF549 PAX8
PPP1CC C22orf28
PPP1CC NDUFA2
MUC1 APAF1
MUC1 ARC
SPATA2L CP
SPATA2L EML2
AMH CHST3
AMH HSPA1A
RET REM1
STXBP5L REG3A
DLEU1 POLR2I
DLEU1 HSP90AB1
DLEU1 AIM1
CYBB HCK
CYBB ITGAM
CYBB FBP1
GNG11 MYO9B
PALLD MBNL2
ZSCAN12 NDST1
ZSCAN12 CHRNB1
ZSCAN12 CRYBB3
ZSCAN12 PAK4
ZSCAN12 ELAVL3
ZSCAN12 KCNH1
ZSCAN12 LBP
ZSCAN12 SLC18A1
ZSCAN12 SFN
ZSCAN12 CDK6
ZSCAN12 SGCD
ARHGAP12 RAD51L3
ARHGEF1 MIF
ARHGEF1 SNRPD2
ARHGEF1 COX6C
ARHGEF1 AZIN1
DRG1 ILF2
DHX16 NDUFB3
XK GMPR
XK SELENBP1
XK PIM1
XK KEL
XK FBN2
XK OPTN
XK TFRC
XK TSPAN5
KRT33B SNRNP40
RALGDS MGAT3
RALGDS PAX9
TFAP2A SGCD
TFAP2A ZMYND10
TFAP2A REM1
TFAP2A USP11
TFAP2A MFNG
TFAP2A RBPMS
SRPR ATP5G2
SGCG SELENBP1
SGCG MPP1
SGCG GABRG3
SGCG GLRA3
SGCG FBN2
SGCG HBA1
SGCG POU2F3
DHCR7 SLC25A1
TCF15 RAB1A
TCF15 DUS4L
TCF15 RAGE
TCF15 U2AF2
TCF15 HSF4
TCF15 PTPRD
TCF15 B3GAT2
TCF15 MYST2
TCF15 GRIN2A
TCF15 RSC1A1
IL12B ZBTB22
USP33 LARP4B
USP33 C3orf63
USP33 CREB1
USP33 ZNF146
USP33 PEX11B
USP33 PUM2
USP33 PMS1
USP33 BAZ1A
USP33 COPB2
USP33 PREPL
USP33 CEP110
USP33 PAFAH1B1
VCAN LILRB4
VCAN FGR
VCAN IFI30
BCR ZNF43
BCR ZNF273
BCR TSC22D1
VDAC3 AP2B1
VDAC3 CD83
VDAC3 AASDHPPT
VDAC3 CTNS
VDAC3 FARSA
VDAC3 PSMB5
VDAC3 ASH2L
VDAC3 GADD45B
FOSL2 STK17B
SBNO2 PABPC1
SBNO2 KCND3
SBNO2 AGFG2
CHEK1 UBE2E3
LILRB2 LILRA1
LILRB2 PSAP
LILRB2 TNFAIP2
PLLP TUG1
PLLP ASH2L
PLLP SLC9A3R2
PLLP CPB2
HSP90AB1 KDM6B
HSP90AB1 SNRPD2
HSP90AB1 NPM1
HSP90AB1 CKS2
HSP90AB1 CEBPD
HSP90AB1 NME1
HSP90AB1 ALDH3B1
HSP90AB1 HSPD1
HSP90AB1 SFRS2
HSP90AB1 NONO
HSP90AB1 YARS
HSP90AB1 ILF2
MTHFD1 NAE1
MTHFD1 CDK4
TSC22D1 GRAMD4
TSC22D1 FSCN1
IRS2 GPD2
NDUFS7 ATP5J2
NDUFS7 PSMB4
NDUFS7 HIST1H3E
IMPA2 PYGL
MRPS12 PSMD8
MRPS12 KRT37
MRPS12 PTPN3
MRPS12 YPEL1
MRPS12 B3GAT2
MRPS12 GATA4
MRPS12 MFNG
MRPS12 CDKN2B
POU2F3 RAP2B
POU2F3 H6PD
POU2F3 HBA1
POU2F3 AKAP3
POU2F3 LOC100128570
POU2F3 RBP3
POU2F3 AHDC1
POU2F3 ETS1
POU2F3 APAF1
POU2F3 SHBG
POU2F3 ZMIZ2
POU2F3 CD6
SAPS1 PAK4
CTRL GUCA1A
CTRL GRIK1
CTRL LSM4
CTRL POLR2E
CTRL MYO5A
CTRL TYR
CTRL DHPS
RSRC2 MYBPC2
RSRC2 TSC22D2
SMC5 WDR73
RSC1A1 ADH1C
RSC1A1 MGAT3
RSC1A1 GRIN2A
RSC1A1 TP53TG5
RSC1A1 HOXB6
RSC1A1 FLJ40113
RSC1A1 IGF1R
RSC1A1 DHPS
RSC1A1 STK19
RSC1A1 ABCC8
RSC1A1 ALOX5
RSC1A1 PLXNB1
RSC1A1 AGFG2
RSC1A1 EFNA3
RSC1A1 ABCC6
RSC1A1 KRTAP26-1
RSC1A1 KRT33A
RSC1A1 LRRC68
RSC1A1 HLF
RSC1A1 SLC17A7
RSC1A1 HARS
RSC1A1 NTRK2
RSC1A1 THBS1
RSC1A1 SCNN1B
RSC1A1 MC2R
RSC1A1 ATP5B
RSC1A1 ITGAM
RSC1A1 HIST1H3E
RSC1A1 LRP3
RSC1A1 ACAN
RSC1A1 LOC652147
RSC1A1 NTRK3
KCTD7 SLC11A2
KCTD7 MON2
SCNN1B CHRNB1
SCNN1B INPP5K
SCNN1B MGAT3
SCNN1B FLJ40113
SCNN1B IGHMBP2
SCNN1B MAPK8IP1
SCNN1B CACNA1B
SCNN1B SLC17A7
SCNN1B ZNF592
SCNN1B TMEM151B
SCNN1B LOC652147
SCNN1B ZMYND10
SCNN1B NTRK3
KIF17 TM9SF2
GPKOW PPP1R10
GPKOW DPF1
RPL13 RPS20
RPL13 RPL24
RPL13 RPL41
RPL13 PTMA
RPL13 GNB2L1
RPL13 RPS27
RPL13 RPS21
RPL13 RPS4X
RPL13 RPS25
RPL13 RPL38
RPL13 RPL13A
RPL13 RPS6
RPL13 RPL11
MYO1E BAG2
FOXC2 IGHMBP2
FOXC2 T
LIMK1 KIAA0195
LIMK1 PVT1
LIMK1 MGAT3
LIMK1 RASGRP3
LIMK1 GATA4
LIMK1 RECQL4
LIMK1 NCDN
LIMK1 EFNA3
LIMK1 KIAA0467
ATG12 U2AF2
RPL7 RPL34
RPL7 RPS20
RPL7 RPS24
RPL7 RPS3A
RPL7 PTMA
RPL7 GNB2L1
RPL7 RPS21
RPL7 RPS4X
RPL7 RPS25
RPL7 RPL13A
RPL7 RPS6
RPL7 CD93
RASSF2 DLC1
RASSF2 FIG4
RASSF2 CD14
RASSF2 CAPG
RASSF2 ITGAM
RASSF2 FSCN1
C22orf28 UQCRH
ZCCHC11 MGEA5
WHAMML2 TMEM106C
NTRK3 C19orf50
NTRK3 SPAG8
NTRK3 LRRC15
NTRK3 MGAT3
NTRK3 TP53TG5
NTRK3 NCDN
NTRK3 HOXB6
NTRK3 FLJ40113
NTRK3 CDC42EP4
NTRK3 HAUS5
NTRK3 AKAP3
NTRK3 ATP1B1
NTRK3 SRRD
NTRK3 TYR
NTRK3 CACNA1B
NTRK3 HSF4
NTRK3 ALOX12P2
NTRK3 LOC652147
NTRK3 ZMYND10
NTRK3 ZMIZ2
NTRK3 CCL27
COPB2 DYNC1I2
COPB2 PUM2
COPB2 BAZ1A
COPB2 MAP2K4
MLH3 PARG
MLH3 UPF2
HTR1E KDM6B
SERPINH1 MDM2
HLA-DRB3 HLA-DPB1
HLA-DRB3 HLA-DRB4
RAP2B DMWD
RAP2B RBP3
RAP2B KRT1
RAP2B H6PD
XDH KRT37
PRLR DUS4L
PRLR NCDN
HDAC4 MIF
USP11 ODZ4
USP11 UBL4A
USP11 CP
USP11 RNF185
USP11 GATA4
USP11 SCNN1D
USP11 REM1
USP11 KCNH1
USP11 ZMYND10
ACAP2 PAK2
ACAP2 TRAF3IP3
ACAP2 CARD8
ACAP2 KIAA0240
NDUFS3 POLR2G
TENC1 CCDC46
TENC1 TSHB
NAMPT SAT1
NAMPT JUNB
NAMPT ALG8
NAMPT CD83
NAMPT FTHP1
NAMPT SH2B3
NAMPT G0S2
SLC9A3 GYPB
SLC9A3 WNT1
SLC9A3 EPOR
SLC9A3 ZBTB25
SLC9A3 AGFG2
SLC9A3 ZMYND10
SLC9A3 HPCA
SLC9A3 SPTB
SLC9A3 SCNN1D
SLC9A3 ARC
SLC9A3 IFT140
SLC9A3 FAM119B
SLC9A3 CSPG4
SLC9A3 ACAN
SLC9A3 REM1
SLC9A3 PAK4
COPS6 ANXA4
CREB3 SLMO1
CREB3 NUDT3
CREB3 MEGF6
CREB3 GRIN2A
CREB3 TEX28
CREB3 NFIX
CREB3 KRTAP26-1
PIGC PIM1
ZC3H15 EIF3H
ZC3H15 RPL24
ZC3H15 PFDN4
ZC3H15 NGDN
ZC3H15 GCSH
SLIT2 RAD50
SLC9A3R2 KLF12
SLC9A3R2 MMP14
SLC9A3R2 PTPRD
SLC9A3R2 GP2
SLC9A3R2 CLIC2
SLC9A3R2 ARHGEF12
SLC9A3R2 MAP2K4
CEACAM5 CP
CEACAM5 TPMT
RALB ACP2
RALB CSF2RA
RALB RPS4X
TNPO2 C16orf88
CDKN1C PRKCQ
MPG SERPINE2
MPG KIAA0892
MPG AP1S2
MPG ATP5G2
MIF RANBP1
MIF SNRPE
MIF POLR2I
MIF LOC728643
MIF RPS11
MIF LSM3
MIF GNB2L1
MIF SRP72
MIF PSMB7
MIF XRCC6
MIF C1QBP
MIF PSME1
MIF PSMA6
MIF SNRPD2
MIF HNRNPA3
MIF NME1
POM121L2 KLRC3
POM121L2 H6PD
METTL7A TRAF3IP3
PRPS1L1 CACNA1B
PRPS1L1 GLRA2
PRPS1L1 HSF4
PRPS1L1 NEUROD2
GLUD2 HDAC1
GLUD2 DUS4L
GLUD2 ELF5
GLUD2 GRIK1
GLUD2 HSF4
GLUD2 HSPA12A
TSPAN5 CACNA1B
RPN1 ZDHHC3
RPN1 XRCC6
RCC1 NME1
P2RX6 EFNA3
GYPE PPP1R10
GYPE EPB42
GYPE GYPB
GYPE DHPS
GYPE HBA1
GYPE MOBP
GYPE SLC4A1
GYPE TEF
GYPE NELL2
GYPE FBN2
GYPE DPF1
GYPE MBD4
GYPE SPTB
GYPE SELENBP1
GYPE RANBP2
GYPE ETS1
GATA2 PRKCI
GATA2 DLC1
GATA2 MTMR11
GATA2 ITGA6
GATA2 CAMK2B
GATA2 ATP2C1
GATA2 PRKCQ
ID1 GDPD5
ID1 CTR9
UBE3B PMS1
UBE3B ZNF638
UBE3B MMP14
CTAGE5 IL8RB
TUBA4A ZNF91
TUBA4A MLLT11
GTF2B ID2B
GTF2B RRAD
MTMR9 TRPM2
KIAA1279 MAP2K4
ARHGAP5 RAP2A
RANGAP1 AP2B1
BST1 C1orf38
BST1 PGD
BST1 CPD
BST1 RRP12
VSIG4 PCBD1
VSIG4 LGALS3
SCHIP1 PTRF
RGS9 LBP
RGS9 C14orf1
HNRNPA3 PARK7
HNRNPA3 ATP5A1
HNRNPA3 NOLC1
HNRNPA3 RANBP1
HNRNPA3 LSM3
HNRNPA3 TRIAP1
HNRNPA3 SFRS3
HNRNPA3 PSMB7
HNRNPA3 ILF2
HNRNPA3 SNRPF
HNRNPA3 RPL23
HNRNPA3 PSMA6
HNRNPA3 SNRPD2
HNRNPA3 NME1
HNRNPA3 UQCRH
HNRNPA3 COX6C
PCTK3 BAI2
PTPRD MAPK8IP2
PTPRD RASGRP3
PTPRD EFNA3
PTPRD NFIX
PTPRD C16orf88
PTPRD CACNA1B
PTPRD ARC
PTPRD CDKN2B
PTPRD SEZ6L
PTPRD ACSL6
PTPRD PAK4
PTPRD MAP2K4
TRD@ AGT
TRD@ EML3
TRD@ THSD7A
TRD@ AQP5
TRD@ PAK4
CEP110 RBM6
CEP110 C22orf9
CEP110 CBY1
CEP110 CREB1
ZW10 PRKCI
RPL34 RPS20
RPL34 RPL24
RPL34 RPL8
RPL34 RPL23A
RPL34 RPL18A
RPL34 RPS15A
RPL34 RPS24
RPL34 RPL29
RPL34 RPS3A
RPL34 RPL4
RPL34 GNB2L1
RPL34 RPL12
RPL34 RPL10
RPL34 RPS13
RPL34 RPS21
RPL34 RPS4X
RPL34 RPS25
RPL34 RPL5
RPL34 RPL38
RPL34 RPL13A
RPL34 RPS6
RPL34 PTMA
RPL34 RPL11
LMO1 MAPK11
LMO1 NPTN
CP110 AKAP11
MMP11 IFT140
MMP11 SRCAP
MMP11 DMWD
MMP11 MLANA
MMP11 GRAP2
MMP11 ACTL6B
MMP11 TEF
MMP11 TP53I11
MMP11 LOC728361
MMP11 SELENBP1
MFN2 APOC3
APITD1 UBA2
PRKDC SFRS1
PRKDC XRCC5
RBCK1 IQGAP1
ATP6V0B EXOC3
ATP6V0B PRKCI
ATP6V0B ANXA5
IRF2BP1 SLC17A7
IRF2BP1 MPP2
IRF2BP1 IL8RB
DGKD TXN
DGKD UNC119
EIF3H NPM1
EIF3H CALM3
EIF3H CSHL1
EIF3H RPS15A
EIF3H RPL4
EIF3H EEF1A2
EIF3H GNB2L1
EIF3H RPS7
EIF3H RPS3
EIF3H NAP1L1
EIF3H RPL9
EIF3H EIF3F
EIF3H RPL23
EIF3H RPL10A
EIF3H LOC728643
EIF3H RPL5
EIF3H EIF3E
EIF3H RPL10
ELAC2 PHF8
KLK11 MAP2K4
KLK11 HOXB6
SNRPD3 ELAVL3
KIAA0284 MRPS27
KIAA0284 C19orf50
KIAA0284 CHRNB1
KIAA0284 ATP5A1
KIAA0284 RPL10A
KIAA0284 GRIK1
KIAA0284 SFRS3
KIAA0284 IDUA
KIAA0284 ABL1
KIAA0284 TOP3B
KIAA0284 KRT37
RAB2A KIAA0195
MAGEA9 EFNB1
SFRS7 KRIT1
GOT2 NME1
GOT2 FKBP4
IFNGR2 FGR
GCSH CCNC
GCSH C1QBP
GCSH GNB2L1
GCSH LTB4R
GCSH SFRS3
GCSH POR
GCSH RPL23
GCSH ZNF91
GCSH SNRPD2
GCSH COX11
ACTB GAPDH
LOC390940 SFN
RPS13 RPL23A
RPS13 RPL18A
RPS13 RPS15A
RPS13 RPS24
RPS13 PTMA
RPS13 GNB2L1
RPS13 RPL27
RPS13 RPS21
RPS13 RPS11
RPS13 RPS25
RPS13 RPL38
RPS13 RPL28
RPS13 RPS6
RPS13 RPL10
RPS13 RPL11
CACNA1B C19orf50
CACNA1B CHRNB1
CACNA1B MGAT3
CACNA1B NCDN
CACNA1B EFNA3
CACNA1B FLJ40113
CACNA1B UCN
CACNA1B SLC6A9
CACNA1B AKAP3
CACNA1B TYR
CACNA1B ADH1C
CACNA1B RBMS3
CACNA1B SLC17A7
CACNA1B ACAN
CACNA1B HSF4
CACNA1B ADAM3A
CACNA1B ITGAM
CACNA1B ARC
CACNA1B TNK2
CACNA1B TOP3B
CACNA1B TEX28
CACNA1B REM1
CACNA1B AGFG2
CACNA1B LOC652147
CACNA1B ZMYND10
CACNA1B NEUROD2
CACNA1B CCL27
HHLA1 psiTPTE22
RPL23 NPM1
RPL23 RPL24
RPL23 EIF4B
RPL23 LOC728643
RPL23 ATP5G3
RPL23 EEF1A2
RPL23 PIGO
RPL23 GNB2L1
RPL23 RPS7
RPL23 RPS3
RPL23 RPL9
RPL23 C1QBP
RPL23 RPL4
RPL23 RPS19
RPL23 RPL5
RPL23 SNRPD2
RPL23 EIF3E
NAE1 ILF2
SHBG TEF
SHBG TPMT
SHBG CHP2
SHBG H6PD
SHBG EFNA3
EGF RNFT2
SRI NRXN3
INHBB NFIX
POP5 KEAP1
POP5 PPP1R7
POP5 PPID
POP5 GTF2H5
MGAT4C MKI67
RAB31 HSPE1
DULLARD TSC22D2
CST7 AGFG2
ZBTB25 NFIX
ZBTB25 KCNB1
ZBTB25 SCNN1D
ZBTB25 AR
ZBTB25 BCL2
MPZL1 PXDN
LOC284244 ERCC2
MYST2 PVT1
MYST2 PLXNB1
MYST2 KIAA0195
MYST2 HOXD4
MYST2 C1orf61
MYST2 IFT140
MYST2 MAP2K4
HSD17B4 PPP1R11
CFD LOC646934
CFD KPNA6
CFD SLC22A24
CFD LAIR1
UPF2 PMS1
UPF2 KIF2A
NUMB LRRFIP1
MPHOSPH9 WDR73
MPHOSPH9 BCL2
RNH1 RAB7L1
RNH1 ANXA5
RNH1 ALDH3B1
RNH1 BTNL3
CHRNA2 PTPRN
CHRNA2 PAX8
RNMT RYBP
EPHX1 NUP153
CHKA NCDN
DGCR2 PSD4
SERPINA4 CAPN5
SERPINA4 EPOR
ARG1 ETS1
HAGH GPATCH8
HAGH SLC4A1
HAGH EPB42
B3GAT2 FDPS
B3GAT2 GBA
B3GAT2 GUCA1A
B3GAT2 MAGEA5
B3GAT2 LY6D
B3GAT2 MAP2K4
H6PD FMO4
H6PD MLANA
H6PD MGAT3
H6PD GYPB
H6PD FBN2
H6PD RAD50
H6PD CD6
H6PD GUK1
HIST1H4C RPA3
SLC22A6 PFKFB2
ADH1C MLN
ADH1C TEX28
ADH1C CAPN5
ADH1C FARP1
ADH1C MGAT3
ADH1C E2F1
ADH1C ITGAM
ADH1C AKT3
ERCC3 TPH1
UCHL3 KIAA0195
CTSA ACP1
E2F1 GRIA1
E2F1 MGAT3
E2F1 MFNG
E2F1 PKMYT1
PSMB4 PNLIPRP2
PSMB4 HRK
PSMB4 HIST1H3E
RSL1D1 DOLPP1
KEL PTPRCAP
KEL IQGAP1
NKRF CSNK1D
SLC25A17 IGSF1
AGXT CCNC
SPINT3 GRIN2A
SPINT3 DHX30
SPINT3 PSMD8
SPINT3 ABCC8
RAD1 EPS15
RAD1 DLAT
COPG2IT1 DNASE1L1
HPS1 TOP3B
F8A1 GFRA3
RPS19 NPM1
RPS19 RPL24
RPS19 RPL23A
RPS19 LOC728643
RPS19 RPL18A
RPS19 RPL29
RPS19 RPS3A
RPS19 RPL4
RPS19 GNB2L1
RPS19 RPS7
RPS19 RPS3
RPS19 RPS11
RPS19 RPS25
RPS19 RPL38
RPS19 RPL28
RPS19 RPL11
PTPN9 TUBA1A
C1QBP NOLC1
C1QBP RANBP1
C1QBP RPL4
C1QBP PHB2
C1QBP CSHL1
C1QBP LOC728643
C1QBP SNRPD2
C1QBP NME1
SYNPO SLC17A7
SYNPO PI4KB
LAMC2 WT1
TPSAB1 GNAI1
TPSAB1 TFPI
TPSAB1 CD34
GRAMD4 SSBP2
HTR2A MGAT3
HNMT RPS4X
P4HB PGAM1
ACAN SNRPG
ACAN NCDN
ACAN DEPDC5
ACAN RAPGEF3
ACAN CDKN2B
ACAN BAP1
ACAN SGCD
ACAN SCNN1D
ACAN ARC
ACAN SEZ6L
ACAN PRKCB
ACAN CHST3
ACAN ZMYND10
PCDHGA8 ASH2L
CAP2 EPHB2
CAP2 ZNF239
CAP2 MGAT3
LCK PLA2G5
PPP2R4 RAD50
PDHB DLX4
DUSP3 VAMP7
ZNF76 PPY
HIST1H2BE HIST1H1C
HIST1H2BE HIST1H2AE
HIST1H2BE HIST1H2BF
HIST1H2BE HIST2H2AA3
HIST1H2BE HIST1H3D
HIST1H2BE HIST1H2BI
TNFSF10 AREG
NDUFB3 TUSC2
NDUFB3 THAP11
NDUFB3 RER1
BAHD1 SNRPF
INTS1 CHKB
INTS1 MAPK8IP2
INTS1 AGFG2
INTS1 PPP1R7
INTS1 FBLN5
HBA1 TP53I11
HBA1 IGF1R
HBA1 DHPS
HBA1 GABRG3
HBA1 ATP6V0A1
HBA1 MBOAT7
HBA1 RBP3
HBA1 SELENBP1
HBA1 SPTB
HBA1 SLC4A1
HBA1 CSPG4
HBA1 ETS1
LY86 LILRB4
LY86 LGALS1
LY86 CASP1
LY86 AP1S2
NRTN KLHL35
NRTN PFKFB2
NRTN RASGRP3
NRTN AQP5
NRTN AGFG2
NRTN HOXD4
NRTN ARHGAP26
NRTN SGCD
NRTN ELAVL3
NRTN ARC
NRTN GYPB
NRTN KCNH1
CLDN7 LSS
DMTF1 OGT
TRAPPC6A ITGB8
TRAPPC6A UCP2
ADH5 LILRB4
ADH5 CASP1
ADH5 SLC1A4
AP2B1 NXF1
AP2B1 BCL6
AP2B1 CDK4
AP2B1 HNRNPAB
UBE2G1 SNUPN
HISPPD2A MAG
HISPPD2A CAPN1
HISPPD2A STK19
KIAA0746 CAST
HES1 USP10
DHX15 DYNC1I2
GPR56 PFDN4
CHD8 TMEM63A
CHD8 CEP350
NUP88 ZDHHC3
NUP88 GUCA1A
NUP88 KIAA0195
NUP88 SERINC3
NUP88 ITGAM
CBY1 PREPL
CBY1 MAP2K4
CD160 HLF
CD160 PLXNB1
CD160 ABCD4
CD160 ZMYND10
CD160 MYO9B
CD160 HOXD4
CD160 C19orf50
CD160 ARC
POM121 OGT
POM121 GCGR
DYNLL1 PMS1
DYNLL1 RAD51C
DYNLL1 SFRS1
DYNLL1 AASDHPPT
RPL36AL FSCN2
RPL36AL RPS15A
RPL36AL ZNHIT3
RAD50 PHKB
RPL10A MRPS27
RPL10A NPM1
RPL10A CSHL1
RPL10A LOC728643
RPL10A RPL18A
RPL10A RPS15A
RPL10A RPS10
RPL10A HLA-DOA
RPL10A RPL4
RPL10A EEF1A2
RPL10A GNB2L1
RPL10A RPS7
RPL10A RPL12
RPL10A SFRS3
RPL10A PSMB7
RPL10A RPS3
RPL10A RPL27
RPL10A RPL9
RPL10A EIF3D
RPL10A EIF3F
RPL10A HOXB7
RPL10A ZNHIT3
RPL10A SNRPD2
RPL10A FANCG
RPL10A EIF3E
RPL10A RPL10
ZNF451 SLC11A2
RNF160 PUM2
XPO1 PMS1
XPO1 ITGA4
ARID5B PLAGL1
TSHB GYPB
TSHB TNXB
CCDC85B LSM2
NPTN TNK2
NPTN ACTR2
NPTN LDB1
NPTN ARPC5
NPTN AP1S2
NPTN IQGAP1
IL17RA HCK
IL17RA CAPG
MFAP1 AASDHPPT
MFAP1 GTF2E1
AMBP ATP2C2
NGFR AXIN1
GUK1 TESK1
GUK1 GYPB
PARG ZNF638
PARG TPP2
PARG CYB5B
PARG KRIT1
MEGF6 SEZ6L
MEGF6 NUDT3
MEGF6 RBM38
TBX1 PKIA
ZNF43 IL1RN
ZNF43 LILRB4
ZNF43 ZNF529
ZNF43 ZNF273
SCYL3 PMS1
ATP1B1 MTNR1B
SAR1A MACF1
KCND3 EFNA3
KCND3 GRIA1
KCND3 CREB1
KCND3 ABCC6
KCND3 NFIX
KCND3 CYP11B1
KCND3 RASGRF1
KCND3 NUDT3
KCND3 ETS1
ASXL1 PMS1
WHAMM RAB28
WHAMM ASIP
WHAMM ABCC8
PLEKHB2 NAP1L1
PLEKHB2 NOLC1
PLEKHB2 LGALS3
RPL4 SNRPE
RPL4 NPM1
RPL4 RPL24
RPL4 NME1
RPL4 NONO
RPL4 RPL23A
RPL4 RPL18A
RPL4 RPS15A
RPL4 RPL29
RPL4 RPL12
RPL4 RPL27
RPL4 EIF3F
RPL4 RPS25
RPL4 LOC728643
RPL4 RPL5
RPL4 SNRPD2
RPL4 RPL38
RPL4 RPS7
RPL4 EIF3E
RPL4 RPS3
ITGAD SGCD
ITGAD TMEM106C
RAB40B CUL9
RAB40B ZNF263
MTHFR PTPRN
MTHFR CSHL1
MED14 PAN2
SLC22A24 SEPHS2
SLC22A24 PTPRJ
SLC22A24 NTRK2
SLC22A24 SFN
SLC22A24 BAP1
SFRS3 ZNF592
SFRS3 ABL1
SFRS3 ATP5A1
SFRS3 NASP
SFRS3 ZNHIT3
DLX4 CA7
DLX4 CSHL1
DLX4 PPM1A
DLX4 ABL1
DLX4 CDC2L2
DLX4 CA9
RPS3 NPM1
RPS3 RPL24
RPS3 RPL8
RPS3 RPL23A
RPS3 LOC728643
RPS3 RPL18A
RPS3 RPS15A
RPS3 RPS3A
RPS3 RPS6
RPS3 GNB2L1
RPS3 RPL27
RPS3 RPL10
RPS3 RPS25
RPS3 RPS7
RPS3 RPL5
RPS3 RPL11
TNK2 C19orf50
TNK2 EML3
TNK2 TYR
COX5B COX6B1
USP10 EPHX2
USP10 FAT1
LSM12 CHKB
NTRK2 HLF
NTRK2 VRK2
NTRK2 CCDC86
NTRK2 MXRA8
NTRK2 CEL
NTRK2 EFNA3
NTRK2 JAG2
NTRK2 MAP2K4
ALDH3B1 EXOC3
ALDH3B1 DMXL2
ALDH3B1 KBTBD11
ALDH3B1 RPL24
ALDH3B1 C5orf30
ALDH3B1 PFDN4
ALDH3B1 ITGA7
ALDH3B1 FLNA
BTF3L1 LSM4
GUCA1A KLHL35
GUCA1A MAGEA4
GUCA1A MGAT3
GUCA1A TRAF3IP1
GUCA1A ATP5G3
GUCA1A PAX8
GUCA1A FTO
GUCA1A SPTB
GUCA1A ACAT2
GUCA1A TP53TG5
GUCA1A C19orf29
GUCA1A PAFAH1B1
EHBP1 GALNT1
ZNF177 ILF3
MAG CD93
MAG NR1H3
MAG HOXC11
RPL13A RPS20
RPL13A PTMA
RPL13A RPS24
RPL13A RPL41
RPL13A GNB2L1
RPL13A RPL24
RPL13A RPS10
RPL13A RPS27
RPL13A RPS21
RPL13A RPS4X
RPL13A RPL28
RPL13A RPS6
ERICH1 CHIT1
SLC25A36 LOC728643
SLC25A36 TCERG1
RFX1 PAK4
RFX1 AKAP3
RFX1 NME1
RFX1 SGCD
RFX1 TP53TG5
RFX1 MFNG
RFX1 CHST3
RFX1 ZMIZ2
BAP1 RBP3
BAP1 PAK4
BAP1 PTPRJ
RUNX1T1 TFPI
HAUS5 TP53TG5
HAUS5 THBS1
HAUS5 GRIN2A
NDRG2 LDHA
MPP3 SF3B4
ABCA6 ZNF529
C14orf1 LBP
KIAA0195 AGFG2
KIAA0195 ITGAM
KIAA0195 MGAT3
KIAA0195 KCNH1
KIAA0195 FLJ40113
KIAA0195 WDR62
KIAA0195 PAFAH1B1
HIRIP3 MAGEA5
HIRIP3 RAD51L3
HIRIP3 FHL2
HIRIP3 KRTAP26-1
HIRIP3 CCT8
PYY TCF3
PYY GFRA3
PTPRE CD83
PTPRE SNAPC5
MLC1 GAS7
MLC1 CAD
MLC1 FKBP4
UNC5B IL8RB
UNC5B ADAMTSL2
LOC100128570 C19orf50
LOC100128570 CCL27
LOC100128570 AKAP3
LOC100128570 MGAT3
LOC100128570 LOC652147
LOC100128570 APAF1
POLR2F ARPC2
IFRD2 WT1
IFRD2 CAD
OCA2 GRAP
OCA2 IGHMBP2
RPA1 FDPS
RPA1 TMEM106C
RPA1 ACAT2
RPA1 NEUROD2
RPA1 PSMD8
RPA1 DGKA
RPA1 SFN
RPA1 ATP5A1
RPA1 JAG2
RPA1 TMX1
RPA1 PAFAH1B1
KRTAP26-1 PFKFB2
KRTAP26-1 EFNA3
KRTAP26-1 HOXC11
KRTAP26-1 PLXNB1
KRTAP26-1 NUDT3
KRTAP26-1 TEX28
KRTAP26-1 TP53TG5
KRTAP26-1 CEP290
SLC4A1 GYPB
SLC4A1 DHPS
SLC4A1 GABRG3
SLC4A1 ADCY1
SLC4A1 FBN2
SLC4A1 ATP6V0A1
SLC4A1 EPB42
SLC4A1 SPTB
SLC4A1 SELENBP1
SLC4A1 ETS1
SLC4A1 SLC6A8
PHF1 STAB1
SAT1 STK17B
SAT1 IER3
SOX12 RAB3A
PBX3 FOXC1
CENPE KIF11
FGR RPL23A
FGR ANXA5
FGR LGALS3
FGR IL1RN
FGR ZNF91
FGR IFI30
FGR PSAP
FGR TNFAIP2
FGR RPS3A
FGR LILRB4
FGR DMXL2
FGR ZRSR2
FGR ITGAM
FGR FCN1
FGR RPL5
FGR CD14
FGR AP1S2
FGR FBP1
FGR VASP
ELAVL3 C1QL1
ELAVL3 RDH5
ELAVL3 TNFAIP1
ELAVL3 NCDN
ELAVL3 IFT140
ELAVL3 NDST1
ELAVL3 SULF1
ELAVL3 PAK4
ELAVL3 RUNX2
ELAVL3 VENTX
RTN2 RNASEH2B
TYK2 KIAA1012
CHST1 SLMO1
FCN1 S100A12
FCN1 ITGAM
SNRPD2 SNRPE
SNRPD2 POLR2I
SNRPD2 LOC728643
SNRPD2 PSMA6
SNRPD2 RPL29
SNRPD2 PPAT
SNRPD2 ATP5G3
SNRPD2 PHB2
SNRPD2 LSM3
SNRPD2 GNB2L1
SNRPD2 SRP72
SNRPD2 PSMB7
SNRPD2 CSHL1
SNRPD2 ILF2
SNRPD2 EIF3F
SNRPD2 PSME1
SNRPD2 RPS11
SNRPD2 NME1
SNRPD2 COX6C
AASDHPPT CD83
AASDHPPT CETN3
AASDHPPT SUCLA2
AASDHPPT AIMP2
AASDHPPT PMS1
AASDHPPT PREPL
AASDHPPT PAFAH1B1
HLA-DMA CD74
HLA-DMA HLA-DRB4
HLA-DMA HLA-DMB
HLA-DMA HLA-DQB1
HLA-DMA HLA-DPB1
PYGL CAMKK2
UNC50 SEMA3E
CYP2B6 WDR62
GNL1 TYR
EIF3K HADHA
EIF3K NDUFA1
PAFAH1B1 GBA
PAFAH1B1 MFNG
PAFAH1B1 FLJ40113
PAFAH1B1 AQP5
PAFAH1B1 AGFG2
PAFAH1B1 HOXD4
PAFAH1B1 EML3
PAFAH1B1 MAGEA5
PAFAH1B1 CHST3
PAFAH1B1 PMS1
PAFAH1B1 ITGAM
PAFAH1B1 C16orf88
PAFAH1B1 WDR62
PAFAH1B1 APAF1
DUSP11 SFRS2B
RPL24 RPS20
RPL24 LOC728643
RPL24 RPL18A
RPL24 RPS15A
RPL24 RPL41
RPL24 GNB2L1
RPL24 RPL23A
RPL24 RPL27
RPL24 RPS25
RPL24 RPL38
RPL24 RPS6
RPL24 RPL11
PPYR1 MLANA
HOXC11 RAD51L3
HOXC11 PSMD8
HOXC11 ATP1B2
CCDC52 DST
TRAF3IP3 KIAA1012
TRAF3IP3 CARD8
TRAF3IP3 LARP4B
MC2R KCNA3
MC2R TUSC2
RPS10 RPL23A
RPS10 ANXA5
RPS10 RPL18A
RPS10 RPL29
RPS10 IQGAP1
RPS10 RPS3A
RPS10 GNB2L1
RPS10 RPL10
RPS10 RPS27
RPS10 RPL27
RPS10 RPS11
RPS10 RPS25
RPS10 PEBP1
RPS10 RPL5
RPS10 RPL38
ZNF259 TAF6
KIAA0999 PFKFB2
FARSA PRKCI
FARSA SKIV2L2
FARSA PRKACB
FARSA DAXX
FARSA BCL6
FARSA SPCS2
FARSA CDK4
FARSA PROC
IL2 POLR3F
GNB2L1 CSHL1
GNB2L1 LOC728643
GNB2L1 RPL41
GNB2L1 RPL9
GNB2L1 RPS21
GNB2L1 RPS11
GNB2L1 RPL38
GNB2L1 RPS6
GNB2L1 EIF3E
GNB2L1 NAP1L1
GNB2L1 RPS20
GNB2L1 RPL23A
GNB2L1 RPS3A
GNB2L1 RPS27
GNB2L1 FANCG
GNB2L1 RPL28
GNB2L1 UQCRH
GNB2L1 RPL11
GNB2L1 RPS15A
GNB2L1 ARPC5
GNB2L1 RPL29
GNB2L1 RPS7
GNB2L1 RPL10
GNB2L1 EIF3F
GNB2L1 RPS4X
GNB2L1 RPS25
GNB2L1 RPL5
GNB2L1 NPM1
GNB2L1 ANXA5
GNB2L1 RPL18A
GNB2L1 RPS24
GNB2L1 PTMA
GNB2L1 PSMB7
PSMB5 SNRPG
PSMB5 ALG8
PSMB5 AIMP2
SLC18A1 VPS13A
SLC18A1 CRYAA
SLC18A1 MGAT3
IRAK1 OXSR1
RRP12 IL1RN
RRP12 LANCL1
CHKB DMBT1
CHKB NCDN
NAAA EPB41
PSMC3 TUFM
PSMC3 XRCC6
PSMC3 PSMC5
PSMC3 SAMM50
PSMC3 MTMR3
PSMC3 EBNA1BP2
PSMC3 ZBTB40
PSMC3 AP1S1
DLAT XRCC5
DLAT BCL6
DLAT SSB
DLAT CDC2L2
DLAT SPCS2
KLF6 ZFP36
KLF6 S100P
KLF6 LOC100131311
FANCA PLA2G10
IGL@ IGHM
IGL@ LOC91316
CDC2L2 NR1H3
CDC2L2 PPM1A
CDC2L2 XRCC5
CDC2L2 TMX1
IFITM3 IFITM1
ERCC2 DHPS
CALM3 NAP1L1
TXN B3GALT4
HDGF ACSL6
WNT6 REM1
C2 PRKCI
FTL RIOK3
SPRY1 NET1
SLMO1 FSCN2
SLMO1 KRT37
SLMO1 LOC652147
MOBKL3 TBXAS1
PAX9 HOXB6
LOC643332 YES1
LOC643332 CASP1
LOC643332 SLC1A4
LOC643332 LDB1
XPOT UTP18
RPL23A NPM1
RPL23A RPL18A
RPL23A RPS15A
RPL23A RPL29
RPL23A RPS3A
RPL23A RPL27
RPL23A RPS11
RPL23A RPS25
RPL23A LOC728643
RPL23A RPL5
RPL23A RPL38
RPL23A RPL28
RPL23A RPS7
RPL23A RPS6
RPL23A EEF1A2
RPL23A RPL10
RPL23A RPL11
FHL2 CHST3
FHL2 DDTL
MLLT11 EPS15
MLLT11 PTPRCAP
MLLT11 LILRB4
MLLT11 DUSP14
MLLT11 PRKCQ
MLLT11 ZNF91
MLLT11 MYCN
SRP14 SUMO2
PRKACB C1orf38
UNC84B ARHGDIA
UNC84B GNAI2
ALOX5 EPHB2
PCNXL2 AGT
SGK1 ADM
ZNF146 PUM2
FPGS N4BP3
ZC3H4 SON
ZC3H4 DYNC1I2
SATB1 AKAP2
PTGER3 SP100
PSAP RIN2
PSAP LILRB4
PSAP IFI30
PSAP PFDN4
PSAP MTMR11
PSAP ANXA5
PSAP ZNF91
PSAP CD14
PSAP AP1S2
PSAP MAPK13
CHIT1 SLC30A4
CHIT1 ACTL6B
CHIT1 KRT1
KDM5D RPS4Y1
KDM5D XIST
KDM5D DDX3Y
WNT11 PAK2
WNT11 SPTB
WNT11 ACTL8
MMRN1 SEPT5
POR PRMT1
FARP1 U2AF2
FARP1 TNFSF13
FARP1 LAD1
CALCRL AGR2
AIMP2 PDK3
KRIT1 RBM6
KRIT1 PFKFB3
KRIT1 DICER1
KRIT1 CREB1
KRIT1 CTBP2
MYBPC1 PTPRJ
MGP TCF20
ANKLE2 MMP14
ANKLE2 MAP2K4
SNX4 FUBP3
KRT37 C19orf50
KRT37 FOXN1
KRT37 CD72
KRT37 MAP2K4
DYNLT1 SPTB
SIT1 CD72
PPP3CB KLHL35
PPP3CB LSM4
HEXIM1 MT4
ADAM17 AKAP3
TGFB1 MAGEA4
TGFB1 COMP
TGFB1 ANG
TGFB1 EFNA3
TESK1 GYPB
EIF2S2 ATP5H
NEBL RPL5
KRTAP5-9 CD5
FGL2 HDAC9
FGL2 CASP1
FGL2 PDK3
FGL2 FAS
FGL2 STAM
MBD4 CLEC16A
MBD4 PHF8
SULT2B1 FOXN1
SULT2B1 HAB1
SULT2B1 FSCN2
SMAD1 RAMP1
KCNB2 XRCC1
LILRB4 RIN2
LILRB4 STAM
LILRB4 LGALS1
LILRB4 SEPT5
LILRB4 IL1RN
LILRB4 DLC1
LILRB4 CASP1
LILRB4 IFI30
LILRB4 ZRSR2
LILRB4 ZNF529
LILRB4 CAPG
LILRB4 PRKCQ
LILRB4 ZNF91
LILRB4 ITGA7
LILRB4 SLC1A4
MLN PRRC1
MLN MGAT3
VRK2 DUS4L
COMP GYPB
ADCY1 EPB42
CTRB2 LRRC68
HLA-DQB1 CD74
HLA-DQB1 HLA-DRB4
HLA-DQB1 HLA-DMB
HLA-DQB1 HLA-DPB1
HLA-DQB1 SLIT1
KIF11 CCNB2
KIF11 FEN1
SLC27A2 MDK
SLC27A2 CAMTA2
SLC27A2 DLC1
KCNA3 ODZ4
GRIK1 EPHB2
GRIK1 TCF20
GRIK1 MMP10
GRIK1 FLJ40113
NUP98 RGS10
LBA1 E2F5
SCNN1D ABCC6
SCNN1D PLXNB1
SCNN1D AGFG2
SCNN1D NFIX
SCNN1D HPCA
SCNN1D CHST3
SCNN1D MYO7A
SCNN1D REM1
SCNN1D T
SCNN1D DNAJA3
SCNN1D PAK4
ATP1B2 TERF1
ATP1B2 IGFBP1
ATP1B2 MXRA8
ATP1B2 TYR
CAPN1 LOC91316
COL5A2 MAPK8IP1
LY6E PKMYT1
FMO4 LRP3
HLF KLHL35
HLF CCDC86
HLF MGAT3
HLF TP53TG5
HLF HOXB6
HLF KDM6B
HLF ZMYND10
PPP1R7 POLR2G
RPL5 NPM1
RPL5 LOC728643
RPL5 RPL18A
RPL5 RPS15A
RPL5 CDK6
RPL5 RPS3A
RPL5 RPS6
RPL5 EEF1A2
RPL5 RPL12
RPL5 RPL27
RPL5 RPS21
RPL5 RPS11
RPL5 RPS25
RPL5 RPS7
RPL5 EIF4A1
RPL5 LOC729602
RPL5 TRAPPC10
RPL5 RPL11
LTBR FAM119B
LTBR NR2F1
SNUPN CPN2
SNUPN CASP6
SUMO1 PSMB7
ZNF443 HNRNPAB
CRY2 ABL1
KCNK3 SLC9A8
ECD PSMB7
CEP290 STAT2
DDTL CYP11B1
DDTL ADRA2C
C19orf29 KLHL35
C19orf29 EML3
C19orf29 TP53TG5
C19orf29 MGAT3
C19orf29 SGCD
C19orf29 PLXNB1
C19orf29 ABCC8
MAST4 PRKCQ
MAST4 DLC1
ARRB2 RIN2
SEMA7A HOXB7
SNRPG HAX1
NPM1 NME1
NPM1 ANXA5
NPM1 LOC728643
NPM1 RPL18A
NPM1 RPS15A
NPM1 RPS3A
NPM1 NOLC1
NPM1 EEF1A2
NPM1 RPL27
NPM1 NONO
NPM1 EIF3F
NPM1 RPS25
NPM1 RPL38
NPM1 RPS7
NPM1 EIF3E
MUT DICER1
MUT TRIM27
CD72 TM4SF5
LGALS3 MYL6B
LGALS3 ITGAM
LTF HPR
MYL12A YWHAB
STAM DLC1
STAM GLB1
STAM ITGA7
STAM AP1S2
STAM LGALS1
ZYX RHOG
ZYX GNAI2
G3BP1 SON
ATP2C1 EPS15
ATP2C1 PRKCQ
VIPR1 SLC9A8
STK19 GRIN2A
STK19 GP2
IL1RN ANXA5
IL1RN ZNF91
IL1RN SLC1A4
CRABP1 PGK1
RRAD C19orf50
RRAD MAPT
RRAD NFIX
RRAD IGSF1
RRAD PRB1
ATP5J2 NDUFA2
ATP5J2 BCAT2
HSPB11 KCNQ2
AKAP3 C19orf50
AKAP3 ANXA9
AKAP3 MGAT3
AKAP3 NCDN
AKAP3 HOXB6
AKAP3 FLJ40113
AKAP3 CXCL5
AKAP3 LRRC68
AKAP3 HN1L
AKAP3 TEF
AKAP3 GTSE1
AKAP3 MPP2
AKAP3 HSF4
AKAP3 KRT1
AKAP3 ARHGDIB
AKAP3 TOP3B
AKAP3 DUS4L
AKAP3 LOC652147
AKAP3 CCL27
AKAP3 APAF1
GTF2F1 LAD1
R3HDM1 SNRPF
CREB1 RBM6
CREB1 DICER1
CREB1 CTBP2
CREB1 LOC729678
CREB1 SEC23IP
CREB1 PUM2
CREB1 C3orf63
ATF6 SEZ6L
ATF6 VAMP7
ARL6IP5 TM9SF2
MMP23B MAN2C1
VASP ITGAM
TAZ HIST1H3E
PFDN4 DUSP14
PFDN4 LGALS1
PFDN4 SLC36A1
ANKRD46 GRB10
POLR2G GTF3A
POLR2G NDUFB8
HIST1H2AH SPTB
HIST1H2AH KIAA0892
RAB11A TFPI
ITGA4 PMS1
ITGA4 DICER1
CFTR CACNA1S
ABCC9 COL19A1
ARC MFNG
ARC EFNA3
ARC DHPS
ARC MAPK9
ARC CDKN2B
ARC MYO9B
ARC IFT140
ARC TOP3B
ARC LOC652147
ARC ZMIZ2
ARC PAK4
ARC APAF1
PXDN WNT1
PXDN KRT1
PXDN NCDN
PTPRJ EFNA3
DPYD SKAP2
CHD1L GLRA2
CHD1L HGS
TP53TG5 KLHL35
TP53TG5 MGAT3
TP53TG5 EFNA3
TP53TG5 PLXNB1
TP53TG5 NEDD4L
TP53TG5 HOXD4
TP53TG5 ABCC6
TP53TG5 TM4SF5
TP53TG5 C16orf88
TP53TG5 PAX8
TP53TG5 JAG2
TP53TG5 LOC652147
TP53TG5 KRT2
TP53TG5 ZMYND10
TP53TG5 THBS1
TP53TG5 T
CRYZ PRKCI
TRIM58 PF4V1
TRIM58 SLC2A1
SMO PLA2G1B
GLO1 NME1
WDR62 EFNA3
WDR62 HOXB6
WDR62 PLXNB1
WDR62 AGFG2
WDR62 HN1L
WDR62 EML3
WDR62 CHST3
WDR62 ITGAM
WDR62 ZNF280A
WDR62 PAK4
WDR62 MAP2K4
TBCD TWF2
FSCN2 MGAT3
FSCN2 LOC652147
FSCN2 OAZ3
FSCN2 EFNA3
FSCN2 ABCC8
RMND5B LRP3
RMND5B ACTL6B
RMND5B IGF1R
SRY TOP3B
XRCC5 PSMD14
XRCC5 ATP5A1
XRCC5 TMEM106C
XRCC5 SCCPDH
XRCC5 CALM2
XRCC5 DDOST
XRCC5 PSMC5
XRCC5 HTR6
XRCC5 MAP2K4
AKT3 TUSC2
AKT3 AGFG2
AKT3 HOXB6
AKT3 E2F4
AKT3 KDM6B
AKT3 CDKN2B
TPPP NFATC2IP
CSHL1 SRP72
CSHL1 NAP1L1
CSHL1 TRIAP1
CSHL1 RPL9
CSHL1 EIF3F
CSHL1 FANCG
CSHL1 NFATC2IP
CSHL1 RPS7
CSHL1 EIF3E
POLR2E C19orf50
NCSTN ACTR2
CCNC EXOC6B
KDM6B ACIN1
KDM6B MGAT3
RPL41 RPS20
RPL41 RPS24
RPL41 RPS27
RPL41 RPS21
RPL41 RPS11
RPL41 RPS4X
RPL41 RPS6
PI3 B4GALT4
FGF3 DUS4L
FGF3 MFAP4
CLN5 PKMYT1
PEX11B PUM2
PEX11B TTC35
GLRX DNAJA3
GLRX CASP1
CETN3 TTC35
PFKFB2 CAMK2B
PFKFB2 MXRA8
PFKFB2 TMX1
TNPO3 SLC9A8
TNPO3 PAFAH1B3
AGT TUSC2
AGT AGFG2
AGT KIAA0323
AGT KCNH1
AGT KIAA1539
AGT MYO9B
CYC1 KIAA1109
CYC1 ATP5D
CYC1 NDUFA1
HSF4 C19orf50
HSF4 ABCC8
HSF4 MFAP4
HSF4 DUS4L
HSF4 ZMIZ2
TRAF3IP2 ACP2
AHDC1 RBP3
RPS11 RPS20
RPS11 LOC728643
RPS11 RPL18A
RPS11 RPS3A
RPS11 RPL10
RPS11 RPS27
RPS11 RPL27
RPS11 RPL9
RPS11 RPS21
RPS11 RPS25
RPS11 RPL38
RPS11 RPL28
RPS11 RPS7
RPS11 RPL11
MFNG GBA
MFNG MGAT3
MFNG FOXO3
MFNG SGCD
MFNG CHST3
MFNG PTGDS
MFNG CDKN2B
MFNG NUDT3
MFNG REM1
MFNG AGFG2
MFNG LOC652147
MFNG ZMYND10
MFNG PAK4
MFNG IL24
MYO9B EPOR
MYO9B MGAT3
MYO9B HOXB6
MYO9B C19orf36
MYO9B EFNA3
MYO9B JAG2
MYO9B ZNF263
TKT PGD
TEX28 ABCD4
TEX28 EML3
RPL38 RPS20
RPL38 RPL18A
RPL38 RPS15A
RPL38 RPS24
RPL38 RPL29
RPL38 RPS3A
RPL38 RPS7
RPL38 RPL12
RPL38 RPL27
RPL38 RPS21
RPL38 RPS25
RPL38 RPL28
RPL38 RPL11
PMS2L5 ARHGEF15
PMS2L5 SLC17A7
HEBP2 EVI2A
SV2B FUT6
XPO7 DPF1
COL4A1 KIF20B
PSMB9 PSME2
PSMB9 TF
GBA MAGEA5
HDAC9 BTG3
RPS20 RPS24
RPS20 RPS27
RPS20 RPS21
RPS20 RPS4X
RPS20 RPS6
HLA-DOB JAKMIP1
NCDN GYPB
NCDN PLXNB1
NCDN CDC34
NCDN HPCA
NCDN RDH5
NCDN WNT1
NCDN CRYBB3
NCDN SMARCA5
NCDN KRT1
NCDN HDAC3
EXOC3 CAMK4
TROAP RIMS1
ANXA9 DHPS
PUM2 PMS1
PUM2 BRD3
RBPMS C19orf50
RBPMS EPOR
RBPMS GNAI1
RBPMS RPL15P22
ZRSR2 AP1S2
TNFAIP2 HCK
TNFAIP2 CDKN2C
SLC25A40 CXorf40B
C5orf30 GNAI1
C5orf30 BIN1
C5orf30 ATP6V0E1
C5orf30 PGAM1
BCL2 NDST1
BCL2 MAPK8IP2
BCL2 ZNF75D
BCL2 BRD3
PAX8 PPP3CC
PTPN7 C1orf38
RBP3 KRT1
RBP3 KLHL35
RBP3 BAX
RBP3 ETS1
RBP3 GYPB
RBP3 FBN2
RORC GYPB
ATP5H TP53I11
SF3B1 IFNAR2
DPF1 SPTB
DPF1 SELENBP1
DPF1 GYPB
DPF1 FBN2
PRKACA EPOR
SMARCE1 COX11
SEZ6L CDKN2B
SEZ6L CHST3
SEZ6L EFNA3
PROC CDK4
ETS1 SPRED2
ETS1 GABRG3
ETS1 ATP6V0A1
ETS1 FBN2
ETS1 SELENBP1
ETS1 GYPB
PTPRCAP SLC31A1
PTPRCAP NAP1L1
PTPRCAP IFITM1
PTPRCAP SLC36A1
PTPRCAP HOXA9
PPP1R12A CYP2E1
UQCRH SNRPE
UQCRH COX6C
UQCRH ATIC
UQCRH CCT8
SIGLEC7 DUSP14
SIGLEC7 EREG
TYR U2AF2
TYR MGAT3
TYR EPOR
PTRF THSD7A
C11orf80 ACTL6B
STOML2 NME1
RIN2 IFI30
ITIH3 LBP
TDRD7 AREG
TDRD7 PDHA2
TDRD7 EFNA3
HIST1H3D HIST1H2BI
HIST1H3D HIST1H2BF
GTF2I PPID
GTF2I SFRS1
NOLC1 NME1
NOLC1 ILF2
PLXNB1 KLHL35
PLXNB1 PVT1
PLXNB1 C19orf50
PLXNB1 MGAT3
PLXNB1 HOXB6
PLXNB1 UBE3A
PLXNB1 ABCC6
PLXNB1 CHST3
PLXNB1 ZMYND10
ATP5G3 NDUFA1
ATP5G3 LSM3
ATP5G3 DUS4L
ATP5G3 COX6C
ATP5G3 HIST1H3E
AGFG2 TUSC2
AGFG2 TNFAIP1
AGFG2 HOXB6
AGFG2 APC2
AGFG2 IGF1R
AGFG2 MMP17
AGFG2 EPOR
AGFG2 PVT1
AGFG2 ITGAM
AGFG2 HPCA
AGFG2 WNT1
AGFG2 CHST3
AGFG2 CRYBB3
AGFG2 KRT1
AGFG2 GATA4
AGFG2 PKMYT1
AGFG2 E2F4
AGFG2 KIAA0892
AGFG2 AXIN1
AGFG2 GYPB
AGFG2 REM1
AGFG2 GRIN2A
AGFG2 ZMYND10
AGFG2 CD93
AGFG2 DNAJA3
AGFG2 TWF2
AGFG2 LAD1
MLLT1 QKI
SLC6A9 CP
SLC6A9 EFNA3
SLC6A9 TOP3B
SLC6A9 LOC652147
SLC6A9 MGAT3
SLC6A9 ABL1
SLC6A9 VAMP7
PRPF19 DGKA
PRPF19 C1orf123
QKI ANXA5
QKI MYD88
QKI AIM1
QKI EVI2A
QKI HNRNPAB
STARD3 TMEM151B
CYP11B1 T
CYP11B1 ANAPC13
PPP3CC EML3
EBNA1BP2 XRCC6
EBNA1BP2 ADSL
HOXA9 GNAI1
SGCD CHRNB1
SGCD WNT1
SGCD MAGEA5
SGCD ITGAM
SGCD KCTD17
SGCD TUSC2
SGCD PTGDS
SGCD FDPS
SGCD TOP3B
SGCD RRS1
SGCD LOC652147
ARHGEF2 MYBPC2
ARHGEF2 CD83
MCM3AP TRAPPC10
STK17A U2AF2
VBP1 OIP5
VBP1 TMX1
PSMD8 EPHB2
PSMD8 NDST1
PSMD8 CPA2
PSMD8 NRXN1
PSMD8 SNRPC
PSMD8 ILF2
PSMD8 ZNF263
PSMD8 ASMTL
PSMD8 SCN2A
PSMD8 MAP2K4
TMBIM6 ABL1
NIACR2 EIF5
NFATC2IP OGT
NFATC2IP SLC6A3
PTMS GLA
VPS13B RBM6
VPS13B ZNF638
VPS13B CLEC16A
VPS13B KIAA0240
VPS13B CTBP2
ACAT2 FDPS
PPARG MLANA
FKBP4 MTMR11
MST1R KLHL35
NHP2L1 CDK4
SKIV2L2 SPCS2
KIAA0323 RAB13
CAPN6 COL7A1
OAS1 RARRES3
FLJ40113 EML3
FLJ40113 LMAN2
FLJ40113 HIST1H3E
IQGAP1 ANXA5
IQGAP1 RPS15A
IQGAP1 FLNA
IQGAP1 SLC36A1
IQGAP1 MTMR11
IQGAP1 PAK2
IQGAP1 RPL28
IQGAP1 AP1S2
FOLH1 KRT20
SUMO2 GORASP2
SUMO2 NME1
PTMA RPS24
PTMA RPS4X
PTMA RPL28
PTMA RPS6
PTMA RPL11
CSPG5 WASL
KCTD17 TOP3B
KCTD17 MSI1
KCTD17 CEBPG
KCTD17 ZMYND10
ABCC6 PHLDA2
ABCC6 ZMYND10
ABCC6 IFT140
ABCC6 CRYBB3
ABCC6 REM1
ABCC6 PAK4
FAM134C PHF8
MYD88 MTMR11
FEN1 CCNB2
SNRPF FTO
SFRS1 SPCS2
SFRS1 NUP205
SFRS1 ARF6
SFRS1 BRD3
SFRS1 HDAC2
SFRS1 TMX1
YME1L1 PIK3CD
SLIT1 HLA-DPB1
SLIT1 CD74
NUDT3 FTO
NUDT3 LY9
NUDT3 NFIX
MDK CAPG
MDK NPR3
MDK ITGAM
SLC1A7 GUCY2D
DDOST MANF
T CHRNA4
T CAMK2B
BACH1 MTA1
FRAT2 HCK
FRAT2 GH2
FRAT2 PDK3
FRAT2 LANCL1
FRAT2 NFIX
ID2 ID2B
RPL8 RPLP2
RPL8 RPS21
RPL8 RPL29
RPL8 RPS6
RPL8 RPL12
RPL8 RPL27
RPL8 RPL11
HSPD1 CKS2
LOC552889 BCL6
LOC552889 PRKCI
ITGA7 LGALS1
ITGA7 DLC1
ITGA7 ADCY9
ITGA7 PGAM1
ITGA7 CAPG
ITGA7 PRKCQ
ITGA7 GYPC
ITGA7 FBP1
SPRED2 PAK4
MTNR1B SOX1
MTNR1B ARHGAP26
MTNR1B GYPB
MTNR1B MAPK9
MTNR1B AQP5
MTNR1B CDKN2B
GBX2 TMEM151B
DHPS GYPB
DHPS SLC17A7
DHPS MPP2
DHPS KEAP1
DHPS FBN2
DHPS KIAA1539
DHPS SPTB
DHPS SELENBP1
ABCC8 DNASE1L3
ABCC8 MGAT3
ABCC8 EFNA3
ABCC8 CP
ABCC8 LOC652147
ABCC8 TMX1
MYBPC3 JAG2
MYBPC3 ELF5
RPE65 CP
RARS KEAP1
RARS PREPL
LTB4R COX11
LTB4R ZNF91
ATP6V1G2 SLC17A7
SPC25 TNFRSF10D
PDGFA TBL1X
XRCC6 BAX
XRCC6 ZBTB40
AGFG1 C1orf63
CHST3 C19orf50
CHST3 ENPP2
CHST3 MGAT3
CHST3 HOXB6
CHST3 IGF1R
CHST3 EPOR
CHST3 DUS4L
CHST3 ITGAM
CHST3 CDKN2B
CHST3 GATA4
CHST3 ZMYND10
CHST3 PAK4
CHST3 REM1
UBE3A GH2
ISG15 SMAD5
ISG15 RTN4
VPS45 KLF12
VPS45 WNT1
VPS45 CIB2
VPS45 GP2
ATP6V0E1 LILRA1
ATP6V0E1 CASP1
ATP6V0E1 GLB1
ATP6V0E1 TFPI
ATP6V0E1 LGALS1
JUNB ZFP36
RARRES3 HLA-DRB4
NTNG1 RASGRP3
NTNG1 IGSF9B
HTR1B KCNH2
MFAP3L ITGA6
GOT1 CBFA2T3
EIF3E RPS15A
EIF3E EEF1A2
EIF3E RPL12
EIF3E LOC728643
EIF3E EIF3D
EIF3E RPL27
EIF3E RPL9
EIF3E EIF3F
EIF3E RPS7
KIAA0922 CAPG
FBP1 PRKCI
FBP1 MTMR11
FBP1 PGAM1
DDT DNAJA3
DDT IFT140
PAFAH1B3 RGS10
RDH5 KRT1
SOX1 REM1
SOX1 LOC652147
SOX1 LAD1
SOX1 CDKN2B
B3GALT4 MRPL9
DBP EIF3F
IGF1R ABCB6
IGF1R GABRG3
IGF1R ZMYND10
NPR3 EPS15
NPR3 CD34
NPR3 FSCN1
CAMTA2 LGALS1
RPS3A RPL18A
RPS3A CDK6
RPS3A RPS24
RPS3A ARPC5
RPS3A RPS7
RPS3A RPL9
RPS3A RPS4X
RPS3A RPS25
RPS3A RPL28
RPS3A RPS6
RPS3A RPL27
RPS3A RPL10
RPS3A RPL11
MED20 ASH2L
C1orf38 GAS7
C1orf38 CHD4
C1orf38 PRKCQ
CBFA2T3 BTN1A1
PLAGL1 EPS15
PLAGL1 TRIM24
PLAGL1 TFPI
TBL2 LILRA1
RPS27 RPS4X
RPS27 RPS21
GLRA2 WASL
KRT1 MXRA8
KRT1 LAD1
KRT1 MMP14
KRT1 SLC6A12
KRT1 GNAT2
KRT1 RBM38
KRT1 ACTL6B
KRT1 LRP3
KRT1 IFT140
KRT1 EIF1AX
NEK9 PRKAR1A
KCNQ1 TFPI
FANCG RPS7
FANCG RPL9
FANCG EIF3F
HLA-DOA NAP1L1
HLA-DOA CHRNB1
HLA-DOA EIF3F
PTGDS MAPK8IP2
PTGDS MGAT3
PTGDS FOXO3
PTGDS DEPDC5
ARSE KPNA6
ARSE EEF1A2
DMXL2 HCK
DMXL2 ARPC2
DMXL2 TP63
DMXL2 SLC36A1
MSI1 TXNRD2
MSI1 REM1
MSI1 ZMYND10
MSI1 EPB41
MSI1 HPCA
HIST1H2BI HIST1H2AE
HIST1H2BI HIST1H2BF
HIST1H2BI HIST2H2AA3
RPL28 RPL18A
RPL28 RPS15A
RPL28 RPS24
RPL28 RPL10
RPL28 RPS25
RPL28 RPL11
GNG4 LYZL6
CHD3 RPS21
RPLP2 RPL12
CDC23 SAMM50
TNFAIP3 CD83
TNFAIP3 IER3
FOXM1 CCNB2
FOXM1 TPX2
RPL11 RPL18A
RPL11 RPS15A
RPL11 RPS24
RPL11 RPL29
RPL11 RPS4X
RPL11 RPS7
RPL11 RPL12
RPL11 RPL27
RPL11 RPS21
RPL11 RPS25
RPL11 RPS6
CRK KRT33A
NONO NME1
NONO LOC728643
PYGB ZMYND10
PYGB MT4
STK17B RAD51C
RPS15A LOC728643
RPS15A RPS4X
RPS15A RPL18A
RPS15A PSMB7
RPS15A RPL27
RPS15A RPL9
RPS15A EIF3F
RPS15A RPS25
RPS15A RPS7
PRM2 HIPK2
HLA-DPB1 CD74
HLA-DPB1 HLA-DMB
HLA-DPB1 HLA-DRB4
TNFRSF10D ALOX12P2
TNFRSF10D ITGAM
OGT UBR5
OGT MACF1
MMP25 FIG4
GABRG3 SELENBP1
GABRG3 ATP6V0A1
TAF1 TAGLN2
HN1L HOXB6
MAPK9 MT4
MAPK9 CAPG
MAPK9 AQP5
MAPK9 CDKN2B
MAPK9 TWF2
PRIM1 CEBPD
BAI2 REM1
CRYBB3 PVT1
CRYBB3 REM1
CRYBB3 CASP2
CRYBB3 ZMYND10
ZNF529 PLD3
ZNF592 MGAT3
ZNF592 SFN
ZNF592 INPP5K
BANF1 HNRNPAB
HIST1H2BF HIST2H2AA3
HIST1H3E PPIL6
TOP3B MLANA
TOP3B MGAT3
TOP3B EFNA3
TOP3B NFIX
TOP3B ITGAM
TOP3B REM1
TOP3B CCL27
TOP3B MAP2K4
SLC6A8 EPB42
DMWD HARS
DMWD RAC3
DMWD GRAP2
CSDA CASR
ZBTB40 SPCS2
ADAM15 EPOR
ADAM15 IGSF1
PTPN14 PI4KAP2
SLC1A4 TFPI
SLC1A4 LGALS1
SLC1A4 CASP1
SLC1A4 KBTBD11
SLC1A4 CAPG
SLC1A4 ZNF91
SLC1A4 EPS15
AKAP11 UBA3
ZNF148 MAP3K7
AARS CTNS
EPHB2 HOXD4
EPHB2 MPP2
EPHB2 NFIX
EPHB2 IGHMBP2
EPHB2 SCN2A
EPHB2 LSM4
EPHB2 PTPRN
EPHB2 E2F4
EPHB2 PGK1
SPAG8 NFIX
SPAG8 KIF20B
CTNS CD83
CTNS ALG8
CD1B LRP3
ASL EPOR
DBN1 SH2B2
GDI2 ATP5A1
DUSP8 MGAT3
EPOR FBN2
EPOR DEPDC5
EPOR LAD1
EPOR IFT140
EPOR TERF1
ZMYND10 MGAT3
ZMYND10 HOXB6
ZMYND10 PVT1
ZMYND10 UBE2B
ZMYND10 KIAA0892
ZMYND10 DUS4L
ZMYND10 REM1
PGM5 EXOSC7
LOC157627 CDC34
KBTBD11 PRKCQ
SLC35D1 ASMTL
PGAM1 ITGAM
PGAM1 LGALS1
SLC6A3 RAB3A
SLC6A3 LLGL2
RPS21 RPL18A
RPS21 RPS24
RPS21 RPL29
RPS21 RPS7
RPS21 RPL12
RPS21 RPL10
RPS21 RPS4X
RPS21 RPS25
RPS21 RPS6
PPIL6 SNRPE
PPIL6 NME1
KCNA1 SRPX2
ACOX1 PPFIA3
EML3 RASGRP3
EML3 HOXB6
EML3 IFT140
EML3 PRPSAP2
EML3 IL8RB
EML3 PRSS8
EML3 LOC652147
EML3 PAK4
MTMR11 ANXA5
MTMR11 IFI30
MTMR11 PRKCQ
MTMR11 LANCL1
MFAP4 C11orf52
EPB42 SPTB
EPB42 SELENBP1
EPB42 GYPB
EPB42 FBN2
BRD3 PRKAR1A
BRD3 PMS1
KLF12 IFT140
KLF12 GPR35
SUMO3 RBM6
YARS CEBPD
YARS RPL18A
EVI2A YWHAB
C19orf50 MGAT3
C19orf50 CXCL5
C19orf50 ABCD4
C19orf50 NFIX
C19orf50 DUS4L
C19orf50 LOC652147
CD74 HLA-DRB4
PHLDA2 ELMO1
KIAA0226 ELF5
LOC728643 EIF3F
LOC728643 RPL18A
LOC728643 RPL10
LOC728643 EEF1A2
LOC728643 NME1
LOC728643 RPS7
ATP5B LOC652147
DPYS MAOA
C22orf31 MN1
SFN ABCD4
SFN LBP
SFN ITGA6
SFN DGKA
CCNT2 GALNT1
JMJD6 GYPB
HOXD4 MAGEA5
HOXD4 PVT1
HOXD4 HIPK2
RPL15P22 EEF1A2
RPL15P22 EIF4B
ATP6V0A1 SELENBP1
ATP6V0A1 TP53I11
C16orf88 LOC652147
C16orf88 LBP
C16orf88 THBS1
C16orf88 PAK4
C16orf88 MGAT3
HSBP1 MLANA
RPL9 EIF3F
RPL9 RPS7
RPL9 RPL12
RPL9 RPL10
RPL9 RPS25
KIAA0240 C3orf63
KPNA6 GATA4
NELL2 GYPC
GYPA SPTB
GYPA GYPB
KIAA0892 PTPRN
IFT140 GYPB
IFT140 HOXB6
IFT140 AQP5
IFT140 PVT1
IFT140 CDC34
IFT140 LAD1
IFT140 TEF
IFT140 CDKN2B
IFT140 PAK4
ANXA2P1 ANXA2P3
ITGA6 MYCN
ITGA6 RAB28
ITGA6 FADS1
LOC729602 EIF4A1
SPTA1 GYPC
SPTA1 PRKCQ
PREPL RBM6
PREPL ZNF638
PREPL SUCLA2
PREPL PMS1
APAF1 MGAT3
APAF1 EFNA3
APAF1 ARHGAP26
APAF1 ZMIZ2
APAF1 CD6
UBA2 GORASP2
RAB7L1 PIM1
RAB7L1 GLA
RHOG GNAI2
INPP5K MAP2K4
RASGRP1 TRBC1
CD14 TBC1D8
LAD1 CDC14B
LAD1 GYPB
LAD1 CDKN2B
SEPT5 PRKCQ
SEPT5 ANXA6
HIST1H1C HIST1H2AD
DICER1 C3orf63
NUP188 RBM14
HIST1H2AD HIST2H2AA3
HLA-DMB HLA-DRB4
DEPDC5 PAK4
DEPDC5 COL3A1
DEPDC5 CDKN2B
ADRA2C SOCS1
WDR77 TUG1
NAP1L1 EEF1A2
NAP1L1 RPS7
NAP1L1 SRP72
RPL27 RPL18A
RPL27 RPS24
RPL27 RPS6
RPL27 RPL29
RPL27 RPL12
RPL27 RPS25
RPL27 RPS7
RPL27 RPL10
MAGEA5 EFNA3
MAGEA5 IGHMBP2
MAGEA5 MAPK8IP1
FZD9 DLST
TEF GYPB
TEF HOXB6
TEF AQP5
TEF KCNH1
LDB1 GMPR
LDB1 ACTR2
LDB1 CDC34
DDX3Y RPS4Y1
DDX3Y CYorf15B
DDX3Y XIST
BCAT2 EFNA3
UNG BCL6
GDPD5 HNRNPAB
DLGAP5 TPX2
XIST RPS4Y1
ACTR2 TTRAP
ACTR2 KCNH1
FUBP1 ANXA5
LBP CFDP1
LBP MAP2K4
HPGD FSCN1
HPGD TFPI
TRAPPC10 CD34
CST3 TCF3
CST3 IFI30
TWF2 IQCB1
COL4A3 MLLT3
COL4A3 E2F4
PGK1 MAP2K4
PGK1 TMX1
EIF4B EEF1A2
SMC3 MRFAP1L1
PVT1 MGAT3
PVT1 IGHMBP2
PVT1 GRIA1
PVT1 KCNH1
RAB28 TMX1
LAPTM4B OIP5
RAMP1 ETV5
MYCN PRKCQ
PSMC5 FDPS
MACF1 GUCY1A3
CRIP1 CAST
CX3CR1 LAPTM4A
CX3CR1 ITGAM
RPL29 RPL18A
RPL29 RPS24
RPL29 RPL12
RPL29 RPS25
TM9SF2 TMED10
TM9SF2 TP53I3
ATP5A1 SAMM50
RPL12 HOXB7
RPL12 RPS25
RPL10 RPL18A
RPL10 RPS25
SERPINE2 GMPR
SERPINE2 CAPG
RPS4X RPS24
RPS4X RPS6
GAS7 S1PR4
ETV6 ELMO1
CD3D CAST
RUNX2 ZNF337
RUNX2 CAPN5
TMX1 EFNA3
MLANA ZBTB17
MLANA EFNA3
ANXA5 LGALS1
ANXA5 FLNA
ANXA5 CAST
ANXA5 EPS15
ANXA5 AP1S2
MYBPC2 CD83
GTF2H4 KEAP1
ARHGDIA GNAI2
IARS2 OSGIN2
NET1 YES1
ATP5G1 AMELX
PPFIA3 EPS15
SLC17A7 KRT33A
SLC17A7 GRIN2A
SLC17A7 GYPB
DLC1 EPS15
DLC1 UNC119
DLC1 CAPG
DLC1 LGALS1
DLC1 PRKCQ
GRAP2 HLA-F
GRAP2 HLA-G
GRAP2 JAG2
CLDN3 RPS24
PLXNB3 NDUFA2
CTNNBIP1 GYPB
AIM1 GLB1
ACTL6B EIF1AX
ACTL6B CDC34
CLEC16A RBM6
CHGA SOD3
PJA2 COIL
ARHGAP26 ADORA1
ARHGAP26 GFRA3
ARHGAP26 EFNA3
ARHGAP26 CD93
ARHGAP26 E2F4
MPP1 GYPC
ADM IER3
KRT33A EFNA3
CCDC86 KLHL35
CCDC86 MGAT3
SNRPE NME1
LARP4B C3orf63
EFNA3 MGAT3
EFNA3 HOXB6
EFNA3 ITGAM
EFNA3 CDKN2B
EFNA3 PAK4
EFNA3 DUS4L
EFNA3 GRIA1
EFNA3 LOC652147
EFNA3 MAP2K4
RANBP1 NDUFB8
LSM3 PSMB7
LSM3 COX6C
TK2 C6orf47
RPS7 EIF3F
RPS7 RPL18A
RPS7 RPS6
RPS7 RPS25
RPS7 SLC9A8
LOC100131311 CDK4
JAG2 NEUROD2
JAG2 LOC652147
SNRNP70 DGKZ
C14orf79 PAMR1
NFYA PRKCQ
JAKMIP2 ATP6AP1
HOXB7 COX11
PMS1 HERC2P3
PMS1 PPID
PMS1 ZNF638
PMS1 BAZ1A
PMS1 PRKAR1A
PMS1 HSPA8
ABL1 FOXN1
CDKN2B KLHL35
CDKN2B ITGAM
CDKN2B ZMIZ2
CDKN2B PAK4
CDKN2B MAP2K4
SELENBP1 GYPB
SELENBP1 FBN2
SELENBP1 SPTB
PRMT1 NME1
PRMT1 PSMA6
TRIM24 EPS15
TRIM24 RGS10
TRIM24 COX11
TRIM24 ZNF91
PRKAR1A ARFIP1
BUB1B MKI67
SLC35A1 KIAA1012
GYPB SPTB
GYPB MOBP
GYPB FBN2
GYPB FOXO3
AQP5 DNPEP
AQP5 GLRB
APC2 GRIN2A
APC2 DYNC1I1
CCNB2 TTK
CCNB2 TPX2
NR1H3 CD34
TMEM106C ENPP2
TMEM106C DGKA
PPM1A ALG8
B4GALT3 ARHGEF15
B4GALT3 NR5A1
UNC119 DZIP3
UNC119 TFPI
MMP14 C1QL1
TUSC2 FDPS
TUSC2 RRS1
TUSC2 WNT1
TUSC2 SEMA6C
HR44 MGAT3
HR44 LOC652147
FSCN1 EPS15
FSCN1 DUSP14
FSCN1 MGMT
FSCN1 SPARC
FSCN1 CD34
ZNF263 IGFBP1
ZNF263 IGHMBP2
SH3BGRL PLK1
RRS1 WNT1
HNRNPAB SSB
HNRNPAB CDK4
COX6C MGAT3
RNASEH2B LSM4
HCK ARPC5
HCK CAPG
HCK ITGAM
MAGEA4 UBE2B
MAGEA4 NDST1
MGAT3 LOC652147
MGAT3 HOXB6
MGAT3 ITGAM
MGAT3 MAP2K4
MGAT3 CHRNB1
MGAT3 REM1
MGAT3 KLHL35
MGAT3 SPTB
MGAT3 DUS4L
ALG8 CCT6A
PRKCQ LGALS1
PRKCQ NBAS
PRKCQ CHD4
ADORA1 GFRA3
HIPK2 HRK
SRP72 EIF3F
SRP72 UBE2E1
SRP72 PSMA6
MAPK8IP1 IGHMBP2
C1QL1 GPC1
ATP6AP1 ACP1
GALNT1 EPS15
GALNT1 PTPLB
RPS25 RPL18A
RPS25 RPS24
RPS25 RPS6
REM1 NFIX
REM1 GATA4
CPEB3 KIAA1012
GLA ANXA6
CKS1B OIP5
CKS1B KIAA0101
E2F4 PTPRN
YES1 CAPG
MORC3 DYNC1I1
TNFAIP1 MMP17
TNFAIP1 HPCA
FOXN1 NR5A1
ABCC10 ACP2
GNAI2 SHC1
GNAI2 CCNA2
RPL18A RPS6
HLA-F HLA-G
GPR31 LOC646934
UCN CCL27
NFIX PAK4
IGHMBP2 PTPRN
CFDP1 ILF2
EPS15 PRKCI
EPS15 TFPI
DUS4L PSMB7
DUS4L LOC652147
CAPG LGALS1
GP2 ITGAM
CD34 SPARC
CD34 DUSP14
CD34 TFPI
FLT1 CA9
CD58 RPS4Y1
CASP1 DUSP14
PPID RBM6
UBE2B SPTB
MT4 LOC652147
MT4 ITGAM
CDC34 C19orf36
NDUFB8 LSM4
C19orf36 MAPK8IP2
TFPI CCND1
TFPI LGALS1
CDK4 POLR2I
CDK4 NME1
CDK4 BCL6
CDK4 NXF1
CDK4 SSB
CDK4 MCM2
PSMB7 ILF2
PSMB7 EIF3F
PSMB7 ZNHIT3
CAPN5 LOC652147
LSM4 PTPRN
HELZ RBM6
LOC652147 ABCD4
LOC652147 ITGAM
LOC652147 MAP2K4
RPS6 RPS24
SSNA1 GYPC
PAK4 MAPK8IP2
PAK4 ITGAM
CDK7 NME1
CCND1 DUSP14
NXF1 BCL6
ABCD4 CHRNB1
ABCD4 CCL8
ILF2 CEBPD
TTRAP GYPC
CAST LGALS1
GYPC LGALS1
LRRC41 SRPX2
ZNHIT3 SLC25A44
ZNHIT3 EIF3F
MTMR3 POLR2I
SCN2A MAP2K4
MAP2K4 U2AF2
MAP2K4 GLOD4
MAP2K4 RASGRP3
POLR2I NME1
CD83 ZNF638
CHRNB1 CXCL5
LGALS1 AP1S2
CTBP2 RBM6
IL8RB COX11
EIF3F NME1
EIF3F EEF1A2
DUSP14 SLC36A1
DUSP14 ZNF91
FBN2 SPTB
PHF8 RBM6
ZNF638 RBM6
AP1S2 SLC36A1
SEMA6C WNT1
ARF6 SPTB
ZNF91 COX11
