# Supplementary material for: Functional networks inference from rule-based machine learning models
Source: BioData Min. 2016 Sep 5;9:28. doi: 10.1186/s13040-016-0106-4 (PMC5011349; doi:10.1186/s13040-016-0106-4)
Supplement: Supplementary file 2 — Networks. All networks used in the analysis given as a list of edges. (XZ 11980 kb) [file 13040_2016_106_MOESM2_ESM.xz › networks/mic/GSE2191/SE_C1.txt]

NRP2 CD1C
ERBB2 KLHL9
ERBB2 TAF6L
ERBB2 ALAS2
ERBB2 HBB
ERBB2 BNC1
ERBB2 HBG1
ERBB2 ATP6V0A1
ERBB2 GYPB
ERBB2 CYP3A5
TSPO ARPC1B
TSPO TYROBP
TSPO SAMHD1
TSPO CD68
TSPO ITGA7
TSPO MGST2
TSPO RNH1
TSPO S100A11
RBM4B C1orf144
RBM4B USP11
RBM4B GAB1
RBM4B OSGIN2
NCBP1 TRAF3IP2
NCBP1 COPB2
APLP2 TPP1
APLP2 ALDH3B1
APLP2 KIAA0125
JRK FBL
IQCK PLXNB1
IQCK SLC16A3
IQCK ROM1
IQCK CYTH3
IQCK CD160
IQCK SERHL2
IQCK EDN2
IQCK SLC5A5
TDRD3 RBMX2
SERHL2 SAMD14
SERHL2 TCP11L1
SERHL2 TEKT2
SERHL2 SLC17A7
SERHL2 ACAN
SERHL2 NTSR2
SERHL2 EDN2
SERHL2 SLC9A3
SERHL2 ZMYND10
SERHL2 SCNN1D
SERHL2 SLC8A1
CAPRIN1 RBBP4
CAPRIN1 HTR6
CAPRIN1 STAT1
NDUFAB1 MDH1
NDUFAB1 AIMP2
NRG1 ING2
PTPN11 MLLT11
ARVCF UGT2B15
ARVCF PLXNB1
ARVCF ASCL1
ARVCF GPRIN2
ARVCF FARP1
ARVCF LOC652147
ARVCF GRM4
CCDC106 FEZ1
GDI1 GCSH
PARP1 CCT3
PARP1 BCL6
GIPR ARL4C
KHDRBS1 SET
HIST1H2BM HIST1H2BE
HIST1H2BM HIST1H2BF
HIST1H2BM HIST1H2BL
HIST1H2BM HIST1H2BI
HIST1H2BM HIST1H2BN
MSX1 FGF12
MSX1 NF1
MSX1 NFATC4
MSX1 ISLR
MSX1 SLC12A4
ACOT13 LRRC48
ACOT13 KIFAP3
UBE2C CCNB2
UBE2C KIFC1
SLC6A7 FGF12
UMPS MED20
UMPS ACTL6A
UMPS SFRS1
BAZ1B NUPL2
BAZ1B BRD3
HBD SELENBP1
HBD GYPE
HBD RHCE
HBD HBB
HBD GYPB
HBD SLC4A1
KLHDC3 FARSA
NFIC MAP3K3
NFIC SCAPER
NFIC GUCA1A
NFIC PAX8
NFIC ZNF549
NFIC DOPEY1
NFIC SLC8A1
NFIC RGN
NFIC TGFB3
NFIC ARHGAP6
MYB PIBF1
TPP1 RAB7L1
TPP1 FUT4
TPP1 KIAA0125
ITM2A LGALS1
ITM2A NPR3
ITM2A TFPI
CD68 IL1RN
CD68 CSTA
CD68 TNFRSF1B
CD68 FGR
CD68 PSAP
CD68 TYMP
CD68 ANXA5
CD68 ATP6V0B
CD68 AOAH
CD68 CAPN2
DTNA GALNT1
TBX19 SAMD14
TBX19 IL13
TBX19 GUCA1A
TBX19 SPRR2C
TBX19 AKAP3
TBX19 RSC1A1
TBX19 EDN2
TBX19 MGAT3
TBX19 CXCL5
TBX19 MYST2
TBX19 NTRK3
TBX19 PHF21A
TBX19 SCNN1B
TBX19 ZMIZ2
TBX19 AQP5
TBX19 HNRNPL
KLF11 LSM4
KLF11 CTRL
ERG EPS15
ERG DAZAP2
ERG GALNT1
ERG ITGA6
ARHGEF18 TRAF3IP3
LRPPRC C12orf24
LRPPRC MSH2
CCND2 LILRB4
CCND2 SPARC
CCND2 FSCN1
CCND2 DUSP14
CCND2 STAM
CCND2 LGALS1
CCND2 ABR
KIDINS220 DDX17
KIDINS220 RASA1
RPS5 NDUFS4
RPS5 NPM1
RPS5 CSHL1
RPS5 RPL17
RPS5 LOC728643
RPS5 RPL18A
RPS5 LDHB
RPS5 RANBP1
RPS5 RPL4
RPS5 MIF
RPS5 GNB2L1
RPS5 RPL23A
RPS5 AHCY
RPS5 RPL14
RPS5 GCSH
RPS5 NHP2
RPS5 RPL18
RPS5 PFDN4
RPS5 RPL23
RPS5 C1QBP
RPS5 RPL3
RPS5 RPS11
RPS5 RPL10A
RPS5 RPS19
RPS5 RPL5
RPS5 SNRPD2
RPS5 BTF3
RPS5 HNRNPM
RPS5 ATP5C1
EPB41L2 ERF
AOAH CSTA
AOAH ITGAX
AOAH AIF1
AOAH PLAUR
AOAH FGR
AOAH RNASE2
AOAH HK3
AOAH AP1S2
AOAH TNFAIP2
AOAH SMARCD3
AOAH S100A11
MAPK1IP1L BAZ1A
MAPK1IP1L JOSD1
LTK NFIX
LTK TUBGCP2
FAM65B TRAF3IP3
FAM120A IRAK3
FAM120A GLB1
FAM120A AK2
FAM120A HCLS1
GNAQ UBE4A
COX4I1 NACA
MPL LGALS1
MPL AIF1
HNF4A SLC17A7
ZFC3H1 ZNF133
BRD8 GINS1
BRD8 TIA1
DAGLA HOXB1
PDLIM1 HSPB11
SLC16A3 GJB3
SLC16A3 TEKT2
SLC16A3 MTNR1B
SLC16A3 MUC6
SLC16A3 LCP1
SLC16A3 HOXB6
SLC16A3 REM1
SLC16A3 AGFG2
SLC16A3 SLC9A3
SLC16A3 ABCC6
SLC16A3 SLC8A1
SLC16A3 MAP3K3
SLC16A3 CYTH3
SLC16A3 SCNN1D
SLC16A3 PRKCD
SLC16A3 TSPAN9
SLC16A3 NUDT3
SLC16A3 CHST3
SLC16A3 ACAN
SLC16A3 ZMYND10
SLC16A3 EDN2
SLC16A3 SLC5A5
SLC16A3 CROCC
SLC16A3 ARR3
SLC16A3 ARHGAP6
KATNB1 NME1
KATNB1 SNRPD2
KATNB1 PSMA6
SMARCC1 GCSH
LCP1 NTRK1
LCP1 RNASE2
LCP1 NADK
LCP1 CASP1
LCP1 LILRB4
LCP1 CSTA
LCP1 ZNF85
LCP1 ATP6V0E1
LCP1 IL17RA
LCP1 PRKCD
LCP1 AP1S2
LCP1 ZRSR2
LCP1 ITGAM
LCP1 FSCN1
LCP1 LY86
LCP1 S100A11
GLP1R RUFY3
HLA-DQA1 HLA-DPB1
HLA-DQA1 HLA-DMA
HLA-DQA1 HLA-DPA1
HLA-DQA1 CD74
HLA-DQA1 HLA-DQB1
RASSF9 CACNA1B
POU2AF1 IGHM
LMTK2 MAP3K3
LMTK2 LRRC15
LMTK2 LARGE
LMTK2 PKMYT1
LMTK2 GPRIN2
OCEL1 FLNA
OCEL1 MAGEA5
GRM4 UGT2B15
GRM4 MLN
GRM4 SCNN1B
GRM4 MAP2K4
GRM4 STK19
GRM4 ZIC2
N4BP2L2 ATXN10
HPRT1 EIF3I
HPRT1 AHCY
HPRT1 SNRPD2
HPRT1 MTHFD1
HPRT1 NHP2
IGF2 PHF21A
IGF2 RGS9
IGF2 CFD
CCL19 ALDH1A2
CCL19 XDH
CCL19 RHO
CCL19 CYP2A6
CCL19 ARHGAP6
CCL19 TSPAN9
CCL19 GBX1
GJC2 RALY
HK3 CSTA
HK3 HCLS1
HK3 SAMHD1
HK3 ITGB2
HK3 GRN
HK3 BST1
HK3 FBP1
HK3 EIF4EBP2
HK3 S100A11
CYTH3 MAP3K3
CYTH3 SAMD14
CYTH3 NCOR2
CYTH3 NOC2L
CYTH3 ZMYND10
CYTH3 REM1
CYTH3 AKT3
CYTH3 HOXB6
CYTH3 SLC9A3
CYTH3 ABCC6
CYTH3 SLC8A1
CYTH3 DYRK1B
CYTH3 AGFG2
CYTH3 GJB3
XRCC2 GAGE2E
XRCC2 JAG1
PYGM MYCBP2
VIPR2 ARHGAP26
VIPR2 HOXB6
ASCL1 MLN
ASCL1 NOC2L
ASCL1 CAPN5
ASCL1 MGAT3
ASCL1 LOC652147
ASCL1 PLEKHG3
ASCL1 LOC100128570
ASCL1 NTRK3
ASCL1 NTSR2
ASCL1 ADH1C
GNA15 MEGF9
S100A4 CCR1
S100A4 AIF1
KRT85 IGSF9B
MT1E ZNF253
GPR161 EEF1A2
HCG9 PPBPL2
HCG9 NTSR2
TRAF1 PSMB6
KIFC1 ST18
SOD1 DMXL2
NCR2 SAMD14
NCR2 GJB3
NCR2 AGFG2
NCR2 HOXB6
NCR2 GRAP2
NCR2 TPO
NCR2 GRIN2A
NCR2 NLE1
NCR2 SLC5A5
NCR2 ARHGAP6
NCR2 SLC8A1
FADS2 LILRB4
BFSP2 EML3
BFSP2 MGAT3
H1F0 CLASP2
LDHB DUSP14
LDHB RPL4
LDHB BTF3
LDHB NPM1
LDHB EEF1G
LDHB MIF
LDHB CCT2
LDHB NME1
LDHB GNB2L1
LDHB LOC728643
LDHB RPL14
LDHB RPL3
LDHB IMPDH2
LDHB COX11
LDHB IARS
LDHB NDUFS4
LDHB PAICS
LDHB ATP5C1
ARAP1 HCK
ARAP1 SLC38A10
ARAP1 PFDN4
ARAP1 LYST
ZNF253 ZNF117
FUT4 RAB27A
FUT4 RAB32
FUT4 AZU1
FUT4 LRPAP1
ARL1 CA9
PLCH1 MPPED1
SNX13 LST1
SNX13 TNNI2
RB1 RFC2
IL8 MAFF
IL8 NAMPT
LOC728849 SON
LOC728849 CAND1
LOC728849 PHKB
ALOX5AP SERPINB8
ALOX5AP CYBB
ALOX5AP QKI
CYP2C9 IFNA6
ATP6V1A APBA3
NCRNA00188 BTF3
NCRNA00188 RPL18
NCRNA00188 MIF
NCRNA00188 GNB2L1
NCRNA00188 IMPDH2
NCRNA00188 RPL10A
NCRNA00188 ATP5O
NPAS1 TAF6L
NTSR2 C19orf50
NTSR2 EPHB2
NTSR2 PVT1
NTSR2 CD72
NTSR2 SLURP1
NTSR2 EFNA3
NTSR2 PSMD8
NTSR2 MGAT3
NTSR2 RHO
NTSR2 GCK
NTSR2 CREB3
NTSR2 SLC9A1
NTSR2 GPRIN2
NTSR2 HOXB6
NTSR2 KIAA0284
NTSR2 NFIX
NTSR2 SLC8A1
NTSR2 ALPL
NTSR2 CACNA1B
NTSR2 GRIK1
NTSR2 B3GALT5
NTSR2 CHST3
NTSR2 CADM3
NTSR2 TSPAN9
NTSR2 ITGAM
NTSR2 SAMD14
NTSR2 TOP3B
NTSR2 WDR62
NTSR2 PTGES
NTSR2 REM1
NTSR2 AGFG2
NTSR2 GRIP2
NTSR2 PAK4
NTSR2 ARHGAP6
MAN1A1 LGALS1
MAN1A1 CD2AP
MAN1A1 ALOX12
CENPF HMMR
CENPF NDC80
PTPRS C1QL1
PTPRS EIF4G1
RPL15 RPL14
RPL15 RPL5
RPL15 RPL38
RPL15 NPM1
RPL15 RPL24
RPL15 RPL18A
RPL15 RPL17
RPL15 RPS17
RPL15 EEF1G
RPL15 RPS7
RPL15 RPS15A
RPL15 RPS11
RPL15 RPS8
RPL15 RPS3
PTS MAFF
IL13 CHST3
IL13 PCBP3
IL13 ITGAM
IL13 GATA4
CRYBA4 CADM3
CRYBA4 APAF1
CRYBA4 MLANA
C7orf28B ACAT2
C7orf28B XRCC5
DNAJC16 GM2A
PHF21A CYP3A4
PHF21A CACNA1B
TIAL1 CD2
EEF1B2 EEF2
EEF1B2 EIF3H
EEF1B2 TINP1
EEF1B2 RPL9
EEF1B2 BTF3
EEF1B2 EEF1G
EEF1B2 RPS27A
EEF1B2 EIF3M
EEF1B2 RPL22
EEF1B2 RPL17
EEF1B2 GNB2L1
EEF1B2 SNORA21
EEF1B2 RPL31
EEF1B2 RPL14
EEF1B2 EIF3E
EEF1B2 RPS6
EEF1B2 RPS11
RBM5 RER1
SH3BGR SALL1
ERN1 UBB
MSH2 RAD1
MSH2 PRKCI
MSH2 FARSA
RABGAP1 PUM2
RABGAP1 USP33
SFRS17A PSG1
SFRS17A JAM3
SFRS17A ITGAD
RUVBL2 POLR2I
RUVBL2 PSMC3
NAGA CFP
NAGA FGL2
NAGA TNFRSF1B
COX10 PCBP3
IKBKG RHO
IKBKG CEP290
IKBKG PGK1
RPS14 RPL34
RPS14 RPS16
RPS14 RPL18A
RPS14 RPS15A
RPS14 RPS24
RPS14 RPLP0
RPS14 GNB2L1
RPS14 RPL37
RPS14 RPL31
RPS14 RPL12
RPS14 RPS3
RPS14 RPL27
RPS14 RPL37A
RPS14 RPS15
RPS14 EEF1G
RPS14 TPT1
RPS14 RPS21
RPS14 RPS23
RPS14 RPS17
RPS14 RPL3
RPS14 RPL5
RPS14 RPS6
RPS14 RPL32
RPS14 RPL11
PCNA PIR
PCNA ACAT2
PCNA MCM5
PCNA TYMS
PCNA KIAA0101
PCNA ILF2
AIPL1 CYP3A5
RBL2 PRKAR1A
RBL2 MAP2K3
VIM CSTA
VIM SFXN3
PSMA4 HNRNPA3
PSMA4 PRKDC
PSMA4 PDCD6
PSMA4 TAF6L
PSMA4 RPA1
ATPAF2 ZMYND10
ATPAF2 ATP5D
ATPAF2 NDUFA2
ZMPSTE24 TUSC2
NUP160 BRD3
NUP160 PUM2
NUP160 SFRS1
NUP160 TUBGCP3
NUP160 NUP205
UROS SLC4A8
UROS NT5C2
C5orf13 TOP2B
GABARAP RAB31
GABARAP FCGRT
GABARAP TNFRSF1B
PML ITPR2
PML ZSCAN12
LEFTY1 C19orf50
LEFTY1 LOC652147
NOP56 HSPD1
MVP DUSP14
MVP LILRB4
CBARA1 IFT140
CBARA1 ITGAM
CBARA1 ARC
CBARA1 ALPL
CBARA1 EFNA3
UQCRQ PARK7
ACTL6A PAFAH1B1
TNFRSF25 ZNF592
TNFRSF25 SKI
TNFRSF25 OASL
TNFRSF25 ARHGAP6
TNFRSF25 MRPS12
TNFRSF25 IL12RB1
NFIL3 MAP1LC3B
LUC7L3 OGT
LUC7L3 DDX17
HIST1H2BL HIST1H2BN
HIST1H2BL HIST1H2BE
HIST1H2BL HIST1H2BI
HIST1H2BL HIST1H2BF
DOPEY1 PHKG2
LILRA3 MTX1
ADCY7 TNFSF10
CALCOCO1 PLXNB1
ETFA TBCA
ETFA NDUFS4
ETFA ZNHIT3
ETFA PDCD6
ETFA NHP2
ISLR GBA
ISLR CSPG4
ISLR TFAP2A
ISLR MVD
ISLR SLC9A3
ISLR MFNG
ISLR RHO
ISLR MAGEA5
ISLR ARHGAP6
ISLR SLC8A1
ISLR RGN
ISLR NDUFS6
ISLR HRG
IMPDH1 TFRC
CLNS1A FARSA
CLNS1A IARS
CLNS1A SKIV2L2
SNTB2 ITGA6
TRA2A RBBP4
TRA2A TRAPPC10
TRA2A SLC16A6
SLC15A2 ACAN
SLC15A2 POP5
SLC15A2 RDBP
PIR MCM5
CYP11A1 SOX9
CYP11A1 FGD1
JAG1 ZMYND10
JAG1 CRTC1
ABCE1 PAICS
TARS TRIM24
GBX1 TNNT2
GBX1 SLC8A1
TNPO1 MAGEA4
NR2F6 PLEKHG3
NR2F6 APAF1
SNRPA PSMC3
RFC1 CCBP2
MATN3 CYP1A2
MATN3 SMO
C18orf10 MTF1
C18orf10 PIM1
ATXN2 PMS1
TCF7 GRIN2A
SLC8A1 GBA
SLC8A1 PVT1
SLC8A1 USP11
SLC8A1 MFNG
SLC8A1 RHO
SLC8A1 ARHGAP6
SLC8A1 RGN
SLC8A1 PCBP3
SLC8A1 AGFG2
SLC8A1 NTRK3
SLC8A1 SLC9A3
SLC8A1 ALPL
SLC8A1 MAP3K3
SLC8A1 RRAD
SLC8A1 CD160
SLC8A1 MVD
SLC8A1 YKT6
SLC8A1 CHST3
SLC8A1 SCNN1D
SLC8A1 MAGEA1
SLC8A1 MYO9B
SLC8A1 SAMD14
SLC8A1 REM1
SLC8A1 LOC652147
SLC8A1 ZMYND10
SLC8A1 EDN2
SLC8A1 CRTC1
TINP1 IGBP1
TINP1 ATP5L
TINP1 EIF3F
TINP1 BTF3
EIF2AK2 USP4
GRK1 NCDN
JOSD1 TTC1
C12orf24 BCL6
FEM1B NSFL1C
VNN2 S100A9
SNAP23 ZC3H13
LRBA ZNF91
LRBA ZNF43
TUBGCP3 PUM2
TUBGCP3 USP33
TUBGCP3 LARP4B
FAM127A PDLIM5
CCNB1 DLGAP5
TCF4 LOC728361
MBD2 IL10RA
MBD2 ITGB2
PSEN1 HMHA1
PSEN1 FCGR1A
PSEN1 TDRD7
NR0B2 CYP2A6
NR0B2 MYST2
NR0B2 PCBP3
NR0B2 PAFAH1B1
METTL3 DDX17
METTL3 PFKFB3
METTL3 APPBP2
METTL3 CEP68
SNORA21 EIF3H
SNORA21 RPL4
SNORA21 RPL18
SNORA21 EEF1G
SNORA21 NPM1
SNORA21 EIF3M
SNORA21 RPL23A
SNORA21 RPL17
SNORA21 RPS17
SNORA21 RPL14
SNORA21 RPS3
XRCC3 ZMIZ2
SKI HN1L
SKI MLANA
SKI LOC100134331
MMP19 VPS45
MMP19 ARMC6
MMP19 ARHGAP26
MMP19 ALPL
MMP19 AGFG2
ATXN10 MTF1
ICAM2 ASMTL
FKBP1A RRAD
CSTA RNASE3
CSTA RNASE2
CSTA DMXL2
CSTA FGR
CSTA CYBB
CSTA CAPG
CSTA ITGA7
CSTA ITGAX
CSTA SLC36A1
CSTA LGALS1
CSTA AK2
CSTA ITGAM
CSTA AP1S2
POU4F1 TSPAN9
POU4F1 GNL1
POU4F1 LALBA
POU4F1 NDUFS6
POU4F1 POLR2E
PDE3A DNASE1L3
IGHE BAX
ABR RPS6KA1
ABR FGR
ABR RXRA
RNASE3 RNASE2
RNASE3 DMXL2
IGKC LOC100134331
IGKC IGH@
IGKC IGJ
IGKC IGL@
IGKC IGHG1
IGKC LOC91316
KIAA0125 CFD
MAGEA1 TGFB3
PTPRB TP53TG5
SFRS11 SFRS12
CDX2 TBX1
CLPP MIF
CLPP SNRPD2
CLPP C19orf50
CLPP RBBP4
CLPP ATP5C1
MRPS31 PMS1
MRPS31 AASDHPPT
RPL32 RPS12
RPL32 RPS20
RPL32 RPL24
RPL32 RPL41
RPL32 RPS18
RPL32 RPL27A
RPL32 GNB2L1
RPL32 RPL37A
RPL32 RPS15
RPL32 RPL37
RPL32 RPS23
RPL32 RPS17
RPL32 RPS29
RPL32 RPS4X
RPL32 RPL36A
RPL32 EEF1A1
RPL32 RPLP1
RPL32 RPLP0
RPL32 RPL13A
RPL32 RPS6
RPL32 RPL7
RPL32 RPL13
C1orf68 RAD50
DOC2A USP6
FAU RPL35
NFATC4 RUNX1T1
NTSR1 GUCA1A
NTSR1 PTGER3
NTSR1 EPHA4
NTSR1 GPRIN2
NTSR1 WNT7A
NTSR1 MGAT3
NTSR1 SIX3
NTSR1 CCBP2
NTSR1 EFNA3
CLASP2 CHKB
S100A9 MNDA
S100A9 S100A8
S100A9 S100A12
S100A9 BST1
NFAT5 REM1
NFAT5 GATA4
NFAT5 LAD1
CDC2L5 LRRC68
CDC2L5 CREB3
CHRD CROCC
TRIOBP SSBP2
CA2 TRIM31
RPL14 RPS17
RPL14 NPM1
RPL14 RPL17
RPL14 LOC728643
RPL14 RPL18A
RPL14 RPL23
RPL14 PAICS
RPL14 EIF3H
RPL14 RPL4
RPL14 EEF2
RPL14 MIF
RPL14 GNB2L1
RPL14 RPL31
RPL14 RPS7
RPL14 RPL12
RPL14 EIF3D
RPL14 NHP2
RPL14 RPL27
RPL14 RPL18
RPL14 EEF1G
RPL14 EIF3F
RPL14 FANCG
RPL14 RPL3
RPL14 RPS11
RPL14 RPL10A
RPL14 RPS19
RPL14 RPL5
RPL14 SNRPD2
RPL14 BTF3
RPL14 NME1
RPL14 EIF3E
RPL14 FBL
RPL14 RPS3
RPL14 ATP5C1
CYP2A6 HMX1
CYP2A6 TEF
CYP2A6 MALL
CYP2A6 KRT1
METTL13 TFAP4
PIKFYVE MPHOSPH9
CD247 TRBC1
SYDE1 RSC1A1
UBR2 AKAP11
SYK HMGCS1
FOXN2 CDK5R1
FOXN2 ARHGAP6
HMBS SPTB
PSMB2 SNRPD2
PSMB2 NHP2
MYST4 GALNT1
RUVBL1 IMMT
FAM50A JAKMIP2
FAM50A YIPF1
FAM50A PHKG2
HCLS1 HCK
HCLS1 SAMHD1
HCLS1 ARHGAP1
HCLS1 CAPG
HCLS1 RGS19
EIF4H SUMO3
GJB3 LIMK1
GJB3 AGFG2
GJB3 ACAN
GJB3 GFRA3
GJB3 CHST3
GJB3 MFNG
GJB3 ARHGAP6
GJB3 ARR3
DNAJB1 HSPA1A
HSPA4 IGF1R
PSMA3 ATP5A1
PSMA3 ZNHIT3
IARS CCT2
IARS PTPRCAP
IARS AHCY
IARS NHP2
ZNF85 CAST
ZNF85 ZNF117
CYP2A13 ADRBK1
ZIC2 C21orf2
C6orf108 EBNA1BP2
OPN1SW PRKACA
FCGR3B FCGR3A
HMHA1 YES1
HMHA1 GMPR
PTH MAPK8IP2
PTH SAMD14
PTH LIPE
PTH MUC6
PTH IGF1R
PTH PAQR4
PTH IFIT1
TFDP2 ARPC1B
TFDP2 SERPINB8
TFDP2 NUP214
TFDP2 ANXA5
TFDP2 AK2
TFDP2 SLC1A4
TFDP2 S100A10
TFDP2 LGALS1
TFDP2 IQGAP1
TFDP2 FCGR1A
COPS2 VDAC2
COPS2 PSMA2
CDR2L XK
CDR2L RNH1
CDR2L MYL4
CDR2L GYPB
CRTC1 GLB1L2
CRTC1 CHST3
CRTC1 SIX3
CRTC1 MFNG
CRTC1 ZMYND10
CRTC1 ARHGAP6
CRTC1 REEP2
LILRA4 SOX13
ING2 TOP3B
ING2 HSF4
ING2 SGCD
ING2 TP53TG5
ING2 MRPS12
ING2 EFNA3
ING2 HNRNPL
ING2 ARC
ING2 KRT13
BPTF EZH1
MUC6 MAPK8IP2
MUC6 TEKT2
MUC6 ACAN
MUC6 CROCC
MUC6 INTS1
XPA REEP1
NUP93 DGKG
CTPS PSMB5
LSM7 DGKG
LSM7 POLR2I
LSM7 NME1
LSM7 ITPA
LSM7 TEKT2
SEPT11 TTC3
SEPT11 NPR3
SEPT11 JUP
SEPT11 CDC34
HBB ZNF710
HBB KLHL9
HBB SLC4A1
HBB GYPE
HBB TAF6L
HBB GABRG3
HBB ALAS2
HBB ETS1
HBB SGCG
HBB TP53I11
HBB MIPEP
HBB BNC1
HBB SELENBP1
HBB ATP6V0A1
HBB BPGM
HBB IGF1R
HBB CYP3A5
HBB HBA1
HBB CSPG4
PLEKHG3 PPBPL2
ASAP2 OSBPL3
CLTCL1 PLAUR
CLTCL1 ACTN1
CLTCL1 PHKG2
PRKCD ARPC5
PRKCD IL10RB
IQSEC1 PDLIM5
RPL36A RPL34
RPL36A RPL37A
RPL36A RPL19
RPL36A RPL38
RPL36A RPL27A
RPL36A GNB2L1
RPL36A RPS21
RPL36A RPS23
RPL36A RPL29
RPL36A RPS6
RPL36A RPL31
RPL36A RPS7
RPL36A RPS25
RPL36A RPS24
RPL36A RPS4X
RPL36A RPL11
RPL36A RPS8
ATXN1 GLO1
RAP1GAP SELENBP1
CUL4B PHLDA2
SLC5A5 SAMD14
SLC5A5 KLHL35
SLC5A5 SAG
SLC5A5 ACAN
SLC5A5 TPO
SLC5A5 EDN2
SLC5A5 ALPL
FBL LOC728643
FBL RPL5
FBL SNRPD2
FBL NHP2
FBL RPL18
FBL EEF1G
FBL RPSA
FBL CCT2
FBL EIF3F
FBL PAICS
FBL DGKD
FBL NPM1
FBL RPL3
FBL RPL10A
FBL RPS3
PDLIM7 GABRG3
ARFIP2 TP53TG5
PRDX6 RAB11A
TUBGCP2 RHO
TUBGCP2 NFIX
TUBGCP2 PAK4
TUBGCP2 ARHGAP6
MTMR6 FARSA
TNNC2 CACNA1B
COBRA1 POLDIP3
P2RY6 COL1A2
PIGF PRKAR1A
MYL4 XK
MYL4 SPTB
MYL4 SELENBP1
MYL4 KEL
MYL4 RND2
UBE2D1 C1orf38
UBE2D1 TYMP
S100A10 GAS7
S100A10 CAPN2
S100A10 AP1S2
S100A10 ANXA5
SULT1A2 SULT1A1
NDUFS6 NDUFS3
NDUFS6 UQCRC1
NDUFS6 POLR2E
B3GALT5 E2F1
B3GALT5 ETS1
ITGAX MYO1F
ITGAX FGR
ITGAX C1QBP
EIF1 CD83
ANAPC10 POU2F2
NDUFB7 IFT140
NDUFB7 CAD
RPS29 RPS12
RPS29 RPL19
RPS29 RPS20
RPS29 SFI1
RPS29 RPS16
RPS29 RPL18A
RPS29 RPS24
RPS29 RPL41
RPS29 RPS10
RPS29 RPS3A
RPS29 RPLP0
RPS29 PTMA
RPS29 RPS28
RPS29 GNB2L1
RPS29 RPL10
RPS29 RPS27
RPS29 RPL37A
RPS29 RPS15
RPS29 RPL37
RPS29 RPS21
RPS29 RPS23
RPS29 RPS17
RPS29 RPS11
RPS29 RPS4X
RPS29 RPL38
RPS29 EEF1A1
RPS29 RPS18
RPS29 RPL13A
RPS29 RPL28
RPS29 RPL7
RPS29 RPL13
RPS29 RPL11
LAMP2 PRKCQ
MTOR COPS5
RNASE2 DMXL2
RNASE2 GADD45A
RNASE2 PGD
RNASE2 CTSG
RNASE2 MPPE1
RNASE2 SLC36A1
RNASE2 SRGN
PUF60 ZNF148
PUF60 SLC17A3
PUF60 ATP5C1
RGL1 C19orf29
RGL1 TP53TG5
RGL1 MGAT3
C13orf27 MEGF9
RARRES2 GYPB
MYH8 SUCLG2
RPS18 RPS12
RPS18 RPL19
RPS18 RPL24
RPS18 RPS16
RPS18 RPL23A
RPS18 UBB
RPS18 RPL18A
RPS18 RPS15A
RPS18 RPS24
RPS18 IQGAP1
RPS18 RPS8
RPS18 RPS3A
RPS18 RPLP0
RPS18 GNB2L1
RPS18 RPS3
RPS18 RPS13
RPS18 RPL37
RPS18 RPS23
RPS18 RPL30
RPS18 RPL3
RPS18 RPS11
RPS18 RPS4X
RPS18 RPS25
RPS18 RPS19
RPS18 RPL5
RPS18 RPL38
RPS18 RPL13A
RPS18 RPS27A
RPS18 RPL28
RPS18 RPS6
RPS18 RPL13
RPS18 RPL11
BASP1 SEPT6
BASP1 NCF1C
SAMHD1 PAK1
SAMHD1 SERPINB8
SAMHD1 FGL2
SAMHD1 ITGB2
SAMHD1 GRN
C3orf51 CDK5R1
RPL31 RPL34
RPL31 RPL19
RPL31 RPL27
RPL31 RPL24
RPL31 RPL30
RPL31 RPL17
RPL31 RPL18A
RPL31 RPS15A
RPL31 RPS8
RPL31 RPS3A
RPL31 RPL9
RPL31 GNB2L1
RPL31 RPL23A
RPL31 RPS7
RPL31 AHNAK
RPL31 RPS13
RPL31 HINT1
RPL31 RPL35
RPL31 RPS23
RPL31 RPL23
RPL31 RPS17
RPL31 RPL3
RPL31 RPS25
RPL31 RPL5
RPL31 RPL38
RPL31 RPS6
RPL31 RPL11
ARMC6 FTO
ARMC6 WIPI1
ARMC6 DEPDC5
SLC17A3 GRIK1
SLC17A3 KRTAP26-1
SLC17A3 CD72
SLC17A3 ADCYAP1
FCER1G FGR
FCER1G LILRB3
EEF1G NPM1
EEF1G RPL23A
EEF1G RPL17
EEF1G LOC728643
EEF1G RPL29
EEF1G RPS10
EEF1G EIF3H
EEF1G RPL4
EEF1G RPLP0
EEF1G RPSA
EEF1G RPL18
EEF1G GNB2L1
EEF1G RPS3
EEF1G RPL27
EEF1G RPS19
EEF1G RPL23
EEF1G RPS17
EEF1G RPL3
EEF1G ATP6V0E2
EEF1G RPS11
EEF1G RPL10A
EEF1G RPS25
EEF1G EEF2
EEF1G RPL5
EEF1G BTF3
EEF1G EIF3M
EEF1G RPS7
EEF1G RPS9
EEF1G EIF3E
EEF1G EEF1A2
EIF4G1 C1QL1
EIF4G1 XRCC5
IL12RB1 TEKT2
IL12RB1 PTPRD
FOXD1 GUCA1B
HLA-DPA1 CD74
HLA-DPA1 HLA-DMA
HLA-DPA1 HLA-DRA
HLA-DPA1 HLA-DRB4
HLA-DPA1 HLA-DMB
HLA-DPA1 HLA-DQB1
HLA-DPA1 HLA-DPB1
S100A8 S100A12
ATP6V0E2 RPL34
ATP6V0E2 RPL5
ATP6V0E2 RPS15
ATP6V0E2 PTMA
ATP6V0E2 TPT1
ATP6V0E2 RPS17
ATP6V0E2 RPS6
ATP6V0E2 RPL37
ATP6V0E2 RPL18A
ATP6V0E2 RPS24
ATP6V0E2 RPL11
ATP6V0E2 RPS8
ATP6V0E2 RPS3
SRGN DMXL2
EEF1A1 RPLP1
EEF1A1 RPL37A
EEF1A1 RPS15
EEF1A1 RPLP0
EEF1A1 RPL13A
EEF1A1 GNB2L1
EEF1A1 RPS21
EEF1A1 PTMA
EEF1A1 RPS23
EEF1A1 RPS28
EEF1A1 RPS17
EEF1A1 SFI1
EEF1A1 RPL13
EEF1A1 RPS4X
EEF1A1 RPL41
SCAPER PAX8
SCAPER PPAP2C
SCAPER ZMYND10
SCAPER ARHGAP6
SCAPER SLC6A12
PCGF1 APOB
EIF3M RPL4
EIF3M NPM1
EIF3M EIF3F
EIF3M EIF3E
HIF1A SAT1
HIF1A RANGAP1
CCR1 FGR
CCR1 TYROBP
FANCI TUBB
MRPL28 NEUROD2
SOX9 FGD1
ST3GAL1 GUCA1A
ST3GAL1 CA9
RPL17 NPM1
RPL17 RPL18A
RPL17 RPS15A
RPL17 RPL23
RPL17 RPS3A
RPL17 EIF3H
RPL17 RPL4
RPL17 GNB2L1
RPL17 RPS3
RPL17 HINT1
RPL17 RPL9
RPL17 RPL18
RPL17 RPS17
RPL17 RPL3
RPL17 RPL10A
RPL17 LOC728643
RPL17 RPL5
RPL17 BTF3
RPL17 RPS27A
RPL17 RPS7
RPL17 RPL22
RHO SAMD14
RHO EPHB2
RHO NCKIPSD
RHO ADORA1
RHO ALDH1A2
RHO VAMP5
RHO CDC45L
RHO ARHGAP26
RHO ARHGAP6
RHO EFNA3
RHO SLC17A1
RHO ALPL
SPTLC2 KRTAP26-1
SPTLC2 ERAL1
C21orf2 POU2F3
C21orf2 AKAP3
C21orf2 KCNF1
C21orf2 KRT1
C21orf2 H6PD
C21orf2 BRMS1
C21orf2 EFNA3
C21orf2 RECQL4
C21orf2 LAD1
C21orf2 PCBP3
ALPL MAGEA5
ALPL LOC652147
ALPL EFNA3
NCBP2 PMS1
ALDH1A3 MPP2
SFRS2IP KRIT1
LIPE IFT140
LIPE GYPB
LIPE KCNH1
C1orf144 HOXB6
IGF2R EPS15
IGF2R FSCN1
IGF2R ACSL1
RAB8A HNRNPA0
RPS27A EEF2
RPS27A RPL5
RPS27A EIF3H
RPS27A RPS7
RPS27A RPL21
RPS27A RPS3A
RAB32 PGD
RUNX1 SLC17A7
RUNX1 ALDH1A2
RUNX1 AKAP3
RUNX1 RSC1A1
RUNX1 ZC3H4
RUNX1 SLC6A9
GRIP2 MYST2
GRIP2 PSMD8
GRIP2 CHI3L1
GRIP2 PVT1
HNRNPC TXN
HNRNPC NDUFS4
HNRNPC NHP2
MDH2 FOXO3
SF1 MRPL40
NEURL BPGM
PAICS CCT2
PAICS C1QBP
PAICS AHCY
PAICS IMPDH2
PAICS SSB
RGN KDM6B
RGN LOC652147
CD1D NCF2
CD1D IGSF6
CD1D AIF1
CD1D LILRA1
CD1D FGR
CD1D ITGB2
TUBB2C TUBB3
GLB1L2 ZMYND10
GLB1L2 C19orf50
GLB1L2 ABCD4
NUP210 TARP
NUP210 RER1
HIST1H2BN HIST1H2AC
HIST1H2BN HIST1H2BE
HIST1H2BN HIST1H2BF
HIST1H2BN HIST1H3D
HIST1H2BN HIST1H2BI
HIST1H2BN HIST2H2BE
NEU3 DUS4L
HRG SIGLEC7
HRG EFNA3
CBX3 CACNA1C
RPS16 RPS12
RPS16 RPL37A
RPS16 RPS13
RPS16 RPL38
RPS16 SKP1
RPS16 RPL24
RPS16 RPS21
RPS16 RPS23
RPS16 RPL18A
RPS16 RPS15A
RPS16 RPS11
RPS16 RPL11
RPS16 RPS15
TRAF5 PRKCI
SIX3 CCBP2
SIX3 WNT7A
PHLPP1 SEPT6
TYRO3 GP5
YBX1 DDX49
RND2 KIAA0894
RND2 ALAS2
RND2 SLC17A7
RND2 DEFA5
CTAG1A TOP3B
CTAG1A PPM1A
CTAG1A LOC729602
CTAG1A SULT2B1
CTAG1A FLOT2
CTAG1A REEP1
CTAG1A NR2C1
TRO MAP2K4
HMX1 SAMD14
HMX1 KLHL35
HMX1 ADORA1
HMX1 WNT7A
HMX1 HOXD4
HMX1 SGCD
HMX1 CBLN1
HMX1 NCOR2
HMX1 T
CYP4F11 MAPK8IP2
DPYSL4 C2orf72
IL10RB CAST
IL10RB PLEKHB2
RUSC2 ACAN
BLVRB SELENBP1
BLVRB FBN2
COX7A2 PPP1CC
WNT7A PAX8
WNT7A AGFG2
WNT7A GPRIN2
NKTR HEXA
NKTR KIAA0754
NKTR GSTA2
TPO SAMD14
TPO NRTN
TPO GRIN2A
TPO ARHGAP6
SLC5A2 PAX7
SLC5A2 ZNF263
SLC5A2 AGFG2
AHCY C1QBP
AHCY GCSH
SPHAR SOX1
MTF1 MTHFD1
MTF1 SET
MTF1 SFRS3
TAF6L KLHL9
TAF6L BPGM
TAF6L MMP11
TAF6L TP53I11
TAF6L GYPB
TAF6L KLF1
TAF6L HBA1
TAF6L GABRG3
TAF6L BNC1
TAF6L ATP6V0A1
TAF6L SLC4A1
TAF6L GYPE
TAF6L RBP3
TAF6L THRA
TAF6L CYP3A5
TAF6L SELENBP1
TAF6L ALAS2
TAF6L ETS1
RPL3 NPM1
RPL3 RPL23A
RPL3 LOC728643
RPL3 RPL23
RPL3 RPS10
RPL3 RPS3A
RPL3 EIF3H
RPL3 RPSA
RPL3 GNB2L1
RPL3 RPS3
RPL3 RPL27
RPL3 RPL9
RPL3 RPS23
RPL3 RPS17
RPL3 RPS11
RPL3 RPL10A
RPL3 RPS25
RPL3 RPL5
RPL3 RPLP0
RPL3 BTF3
TAP2 CDKN2B
HADH PSMB7
HADH SNRPF
ABCC1 EPS15
ABCC1 ZNF91
DENND4B MIF
DENND4B SNRPD2
CSTF1 C1orf156
NADK PEBP1
SEPT6 EPS15
SEPT6 STAM
SEPT6 SLC1A4
N4BP2L1 IDH1
SFPQ RALY
SFPQ RLF
AZU1 ELANE
UBE2D2 RANBP1
UBE2D2 ATP5G3
UBE2D2 PAX9
GRIP1 BMP2
CYP3A4 HOXC11
TGFB3 NTRK3
TGFB3 MGAT3
TGFB3 ADH1C
S100A11 HCK
S100A11 PLAUR
S100A11 LST1
S100A11 CAPG
S100A11 CD2AP
S100A11 MAPK9
S100A11 ITGAM
SLC12A4 GATA4
SLC12A4 KIR3DL3
SLC12A4 NF1
GPRIN2 AGFG2
GPRIN2 MGAT3
GPRIN2 NF1
GPRIN2 GP2
GPRIN2 TSPAN9
HLA-DRA CD74
HLA-DRA HLA-DMA
HLA-DRA HLA-DRB4
HLA-DRA HLA-DQB1
HLA-DRA HLA-DPB1
SUPT7L CGB
SUPT7L RPS10
RPS6KA1 STAM
ZNF710 KLF1
ZNF710 KLHL9
ZNF710 MMP11
IFNA6 MYST2
IFNA6 CNGB1
TNNI2 LILRB4
PSG1 ETFB
PSG1 NECAB2
PLIN3 DDX11
UCHL1 MEGF8
ARHGAP1 PAFAH1B3
ARHGAP1 DOPEY2
ARHGAP1 HOXA9
ARHGAP1 DUSP14
ARHGAP1 ALDOC
ARHGAP1 SLC1A4
ARHGAP1 PROSC
UBC PEX11B
STAT6 LYST
EEF2 RPL22
EEF2 RPL21
EEF2 RPS11
EEF2 RPS10
SLC2A3 RRS1
PTBP1 RPN2
EDN2 SAMD14
EDN2 YKT6
EDN2 REM1
EDN2 MTNR1B
EDN2 RSC1A1
EDN2 SLC9A3
EDN2 ZMYND10
EDN2 NTRK3
EDN2 ROM1
EDN2 CACNA1B
NLE1 AKAP3
NLE1 CYP2B6
NLE1 CDC42EP4
BAIAP3 DOHH
DDR1 HPS1
RPL30 RPS12
RPL30 RPL38
RPL30 RPL23A
RPL30 RPS7
RPL30 RPL11
RPL30 RPS25
ADRBK1 MYO9B
GAGE2E RPA1
DAZAP2 AHSA1
DAZAP2 PRKCQ
DAZAP2 ATP6V0B
RPLP0 RPS12
RPLP0 RPL19
RPLP0 RPS20
RPLP0 SFI1
RPLP0 RPL23A
RPLP0 LOC728643
RPLP0 RPL18A
RPLP0 RPS3A
RPLP0 RPL6
RPLP0 GNB2L1
RPLP0 RPS3
RPLP0 RPL37A
RPLP0 RPS21
RPLP0 RPS23
RPLP0 RPS17
RPLP0 RPS4X
RPLP0 RPL5
RPLP0 BTF3
RPLP0 RPL7
RPLP0 RPS6
RPLP0 RPL13A
RPLP0 RPL13
RPLP0 RPL11
RPS28 RPL37A
RPS28 SFI1
RPS28 RPL27A
RPS28 RPS21
RPS28 RPS17
RPS28 RPS15A
RPS28 PTMA
RPS28 RPSA
RPS28 RPL13
RPS28 RPS25
FCGRT PDXK
FCGRT RAB31
YIPF1 ACP2
VEGFA BCS1L
DDX42 CBR4
DDX42 ZNF638
TTC3 PLAGL1
RPS17 RPS12
RPS17 RPL19
RPS17 RPS20
RPS17 SFI1
RPS17 LOC728643
RPS17 PTMA
RPS17 RPS15A
RPS17 RPL41
RPS17 RPS10
RPS17 RPS3A
RPS17 RPL10A
RPS17 RPL4
RPS17 RPL27A
RPS17 GNB2L1
RPS17 RPS8
RPS17 RPL10
RPS17 RPS27
RPS17 RPL27
RPS17 RPL37A
RPS17 RPS13
RPS17 RPS15
RPS17 RPS21
RPS17 RPS23
RPS17 RPS11
RPS17 RPS4X
RPS17 RPLP1
RPS17 RPL5
RPS17 RPL13A
RPS17 RPS6
RPS17 RPL7
RPS17 RPL13
RPS17 RPL11
UROD MRPL33
UROD CRIP1
EIF4E2 EIF4EBP2
NFKBIA NAMPT
NFKBIA CD83
PSMA2 SKP1
CPNE6 CFD
COL6A3 ZNF239
MCL1 LOC100131311
GABPB1 UBE2E1
NOC2L REM1
NOC2L KRT33A
NOC2L AKAP3
NOC2L AGFG2
NOC2L ZMYND10
NOC2L SCNN1B
NOC2L ADH1C
ALDH1A2 SAMD14
ALDH1A2 MAP2K4
LOC100134331 IGHG1
LOC100134331 IGH@
LOC100134331 AGFG2
CCKBR GCDH
PPBP GAPDH
ANXA2 ANXA2P3
ANXA2 ANXA2P1
REEP2 ARHGAP6
CYTSA HES1
HINT1 LOC728643
HINT1 NPM1
SRRM2 KLHDC10
TSC2 ACTR2
FPGT USP33
NF1 BTF3
NF1 MAGEA4
NF1 SLURP1
NF1 GRIN2A
NF1 PTGES
NF1 PVT1
NF1 EFNA3
NF1 E2F4
NF1 RAD54L2
NAT9 SNCA
SAMD14 PVT1
SAMD14 MEGF6
SAMD14 MGAT3
SAMD14 MFNG
SAMD14 ARHGAP6
SAMD14 IGF1R
SAMD14 TSPAN9
SAMD14 ZMYND10
SAMD14 ABCC6
SAMD14 NFIX
SAMD14 MAP3K3
SAMD14 CACNA1B
SAMD14 MVD
SAMD14 DSC1
SAMD14 CHST3
SAMD14 SCNN1D
SAMD14 CYP3A5
SAMD14 ITGAM
SAMD14 KCNF1
SAMD14 REM1
SAMD14 AGFG2
SAMD14 ACAN
SAMD14 NTRK3
SAMD14 NECAB2
SAMD14 APAF1
SAMD14 ARR3
LOC100133005 RALY
DDX11 C19orf50
DDX11 MGAT3
SET NPM1
SET EIF3F
SET RBBP4
SET NHP2
SET PSMA6
NDUFAF3 POLR2I
NDUFAF3 MTMR3
CASP4 PET112L
ANGPT1 MYCN
ANGPT1 ATP2C1
SETDB1 BAZ1A
PRTN3 ELANE
ATP5C1 CSHL1
ATP5C1 RPL29
ATP5C1 C1QBP
ATP5C1 RPL4
ATP5C1 MIF
ATP5C1 GNB2L1
ATP5C1 TBCA
ATP5C1 PSMA6
ATP5C1 NHP2
ATP5C1 EIF3F
ATP5C1 NDUFS4
ATP5C1 ATP5G3
ATP5C1 EIF3I
ATP5C1 SNRPD2
ATP5C1 BTF3
ATP5C1 HNRNPA3
ATP5C1 PRPS1
ATP5C1 NME1
ATP5C1 IMPDH2
AANAT WHAMM
DDX1 MTMR11
CPSF1 MED12
CPSF1 NR1H3
BRMS1 SHBG
NCL NHP2
NCL HSP90AB1
NCL TCIRG1
KCNF1 AKAP3
KCNF1 NTRK3
XPC CYP17A1
XPC FRAT2
XPC CDC2L2
XPC SKP1
HBG1 KLHL9
HBG1 MOCS1
HBG1 SLC4A1
HBG1 SELENBP1
HBG1 FBN2
HBG1 HBA1
CD2AP LGALS1
CD2AP LGALS3BP
CD2AP DLC1
SLN C19orf29
RPS9 RPLP1
RPS9 RPS3
TNFRSF1B IL1RN
TNFRSF1B LILRB4
TNFRSF1B FGR
TNFRSF1B PSAP
TNFRSF1B IFI30
TNFRSF1B ANXA5
TNFRSF1B RIN2
TNFRSF1B MYL6B
TNFRSF1B TNFSF13
TNFRSF1B PSIP1
TNFRSF1B CAPN2
TNFRSF1B ITGB2
CNGB1 GRIA1
C19orf26 CDC2L2
TCF12 KIAA0907
SNRNP35 CA11
REEP1 DLX4
REEP1 PPM1A
REEP1 XRCC5
PPBPL2 IGFBP3
PPBPL2 SLURP1
PPBPL2 MAP2K4
PPBPL2 HOXB6
RFC2 EIF3I
RFC2 LRRC68
RFC2 ATP5O
TBX5 BTF3
TBX5 CACNA1C
NME2 NME1
EPB49 SELENBP1
EPB49 SLC4A1
PRAMEF2 ETS1
HOXC6 MUC1
IGHG1 IGH@
IGHG1 IGL@
PDLIM5 TP53TG5
RANBP9 NSF
BRP44 PSAP
PRDX4 LTB4R
MYO1F HCK
MYO1F IQGAP1
KIF1A GABRG3
SAP30 RAB27A
SAP30 FASTK
CLK1 AP1S1
CLK1 XRCC5
MC5R LY6G6D
SCARB1 SLC17A7
PTGES EPHB2
PTGES AGFG2
PTGES CREB3
PTGES HIPK2
ACO2 TMX1
CYP3A5 MMP11
CYP3A5 TP53TG5
CYP3A5 SELENBP1
CYP3A5 LIG3
CYP3A5 ELN
CYP3A5 POU2F3
CYP3A5 RBP3
NDUFS4 SNRPD2
NDUFS4 ATP5G3
NDUFS4 BTF3
NDUFS4 LOC728643
NDUFS4 RBBP4
SPAST PHKB
PDIA6 EIF3I
PDIA6 GAK
TRPC4AP REM1
POM121L9P MAPK8IP1
IGH@ IGL@
IGH@ IGJ
IGH@ LOC91316
BCKDK FCGR1A
CNP NR2F1
ROM1 DOHH
SFI1 RPL37A
SFI1 RPS20
SFI1 RPL13A
SFI1 RPS4X
CDK2AP2 MVK
TPT1 RPLP1
TPT1 RPL37A
TPT1 RPS13
TPT1 RPL19
TPT1 RPL34
TPT1 RPL7
TPT1 PTMA
TPT1 GNB2L1
TPT1 RPS6
TPT1 RPS24
TPT1 NACA
TPT1 RPL11
TPT1 RPS8
TIA1 PMS1
TIA1 SPOP
UBB RPS12
UBB TLR5
UBB RPS11
WDR7 CLEC16A
GCKR FARP1
TLE1 LOC728643
TLE1 ITGB3BP
CRHR2 MAST2
CRHR2 GSTA2
RPL27A RPL34
RPL27A RPL19
RPL27A RPS15
RPL27A RPL13A
RPL27A RPL13
IL6R TRAF3IP3
AK2 CAST
AK2 LGALS1
AK2 CXCL3
AK2 HOXA9
TBCA PRPS1
TBCA NHP2
IPO5 NPM1
SRR KCNK3
KLC1 CKS1B
SLC17A1 EPHB2
SLC17A1 CDC45L
CXCL2 PTGS2
RPL37A RPS20
RPL37A RPS15A
RPL37A RPL41
RPL37A PTMA
RPL37A GNB2L1
RPL37A RPL10
RPL37A RPS27
RPL37A RPS15
RPL37A RPL37
RPL37A RPS21
RPL37A RPS11
RPL37A RPS4X
RPL37A RPLP1
RPL37A RPL13A
RPL37A RPS6
RPL37A RPL7
RPL37A RPL13
RPL37A RPL11
ACSL1 C1orf38
ACSL1 PRKCQ
GYG1 MTX1
RPL37 RPS12
RPL37 RPLP1
RPL37 RPS15
RPL37 RPL13A
RPL37 RPS23
RPL37 GNB2L1
RPL37 RPS6
RPL37 RPL18A
RPL37 RPS15A
RPL37 RPL13
RPL37 RPS4X
RPL37 RPL11
RPL37 RPL41
RPL37 RPS8
JUND PPP1R15A
ITGB2 NCF2
ITGB2 FGR
ITGB2 IFI30
ITGB2 RIN2
ITGB2 EVI2B
ITGB2 PSAP
ITGB2 GRN
RPLP1 RPS15
RPLP1 RPS21
RPLP1 RPS6
RPLP1 RPS15A
RPLP1 RPS24
RPLP1 RPL13
RPLP1 RPS4X
FAM5C KCND3
INPPL1 DGCR2
INPPL1 SKP1
CACNA1E CRHR1
RPL19 RPS12
RPL19 RPL34
RPL19 RPS20
RPL19 RPL24
RPL19 RPL23A
RPL19 RPS24
RPL19 RPS8
RPL19 RPL6
RPL19 GNB2L1
RPL19 RPS13
RPL19 RPS23
RPL19 RPS25
RPL19 RPL38
RPL19 RPL7
RPL19 RPS6
RPL19 RPL11
OLFM1 MMP11
CCR3 FOXM1
TYMS CKS1B
TYMS KIAA0101
EVI2B MTMR11
SLC13A2 DCT
SLC13A2 DST
CCPG1 GNS
COL6A2 SCNN1D
COL6A2 HOXB6
COL6A2 PAQR4
COL6A2 GYPB
COL6A2 AGFG2
NCOR2 NRTN
NCOR2 STK19
NCOR2 AGFG2
SERPINB8 LDB1
SERPINB8 LOC643332
SERPINB8 ITGA7
SERPINB8 TAL1
SERPINB8 KBTBD11
SERPINB8 CAPG
SERPINB8 LGALS1
KCNC1 PPFIA1
DSC1 IVL
MED8 MMP25
FAM36A SFRS14
RAB9A ATP5I
PRPS1 SNRPD2
PRPS1 MIF
PRPS1 RPL29
PRPS1 NHP2
ESD EIF3E
ATP5O EIF3I
ATP5O ATP5G3
ATP5O MIF
ATP5O NDUFA1
SASH3 ARRB2
RHCE DPF1
RHCE GYPE
RHCE SPTB
DPP6 TP53TG5
PMPCA SULT4A1
PLAUR PEBP1
RBBP4 YWHAQ
HOXA10 HOXA9
AGPAT1 EIF5
MED6 COL19A1
NCF4 ARPC4
MAST2 ASIP
RIF1 NUP153
C8orf71 HLF
TEX261 DCT
CNKSR1 ARR3
BBS4 TSPAN9
TG EFNA3
OR10H3 IGF1R
APPBP2 PMS1
SLURP1 LRP3
SLURP1 KLHL9
SLURP1 FSCN2
ACHE PTGDS
CEACAM6 DLX4
CEACAM6 GSTA2
NACA EIF3H
RPS8 RPS12
RPS8 RPL27
RPS8 RPL34
RPS8 RPL7
RPS8 RPS23
RPS8 GNB2L1
RPS8 RPS6
RPS8 RPL21
RPS8 RPS24
RPS8 RPS3A
RPS8 RPL11
RPS8 RPS25
RFC5 MAX
RGS19 TDRD7
GRIK5 SCN2A
GRIK5 NTN3
GRIK5 GYPB
HOMER3 DHRS3
C21orf33 CDK4
TBC1D12 AVL9
FSTL4 EPOR
USP22 FGL2
IGFBP3 EIF3I
BNIP3L KLF1
MEGF9 LYST
MEGF9 MTMR11
MEGF9 GLB1
MEGF9 AP1S2
MEGF9 MYD88
MEGF9 IQGAP1
MEGF9 BST1
PSG7 GSTA2
TSPAN9 C19orf50
TSPAN9 NCKIPSD
TSPAN9 GPR176
TSPAN9 KCND3
TSPAN9 MFNG
TSPAN9 B3GAT2
TSPAN9 CHST3
TSPAN9 KRT34
TSPAN9 ARHGAP6
CKAP5 VDAC3
CKAP5 FEN1
TOP2B YWHAQ
SH2D1A FCGR2A
SPOP RBM6
STOM POP5
STOM ITGA7
NTRK1 CAPG
TBPL1 GPR56
TBPL1 CYB5A
SPRR2C MYST2
USP9X DPM1
COX5A ATP5G3
GCK TOP3B
GCK MGAT3
GCK MPRIP
GCK HNRNPL
GCK ITGAM
HSPBP1 ATP5D
MRE11A MAP2K4
SLC9A1 PTPRD
SLC9A1 ARHGAP6
SLC9A1 SLC17A7
RPSA RPL4
RPSA RPL23A
RPSA RPS3A
MED13 TSC1
IFNA4 MGAT3
FGF12 RSC1A1
EIF4EBP2 FBP1
EIF4EBP2 TDRD7
PLIN1 ARHGAP6
PLIN1 NRXN1
BOLA2 ATP1B2
BCAP29 AGFG2
VRK1 SNRPF
TNFRSF8 PLA2G6
MIPEP KLHL9
MIPEP GYPE
MIPEP BNC1
TGFA HOXA1
HNRNPA1 LOC728643
HNRNPA1 RPL5
HNRNPA1 BTF3
HNRNPA1 RPS3
NECAB2 CACNA1B
NECAB2 MGAT3
PSIP1 ZNF273
PSIP1 PRMT1
PSIP1 STMN1
CXCL3 LGALS1
ARPC1B ARPC2
ARPC1B FCGR1A
EEF1D CSHL1
GNS RNH1
GNS IQGAP1
BPGM SELENBP1
BPGM ALAS2
BPGM TP53I11
BPGM ATP6V0A1
BPGM GYPB
BPGM HBA1
CCT2 NOLC1
CCT2 NPM1
CCT2 HSP90AB1
CCT2 NME1
CCT2 C1QBP
CCT2 IMPDH2
CCT2 EBNA1BP2
CCT2 ILF2
CCT2 NHP2
GLT8D1 PMS1
GLT8D1 PREPL
AIF1 HCK
AIF1 IL17RA
AIF1 LST1
ARFRP1 SLC9A3
WFS1 EPOR
WFS1 C1orf61
WFS1 PAFAH1B1
VEGFC NTRK3
RPL21 RPS12
ABAT TRAF3IP3
MRPL12 PSMC5
RPS15 RPS12
RPS15 RPL24
RPS15 RPL18A
RPS15 RPS24
RPS15 RPL41
RPS15 GNB2L1
RPS15 RPL10
RPS15 RPS13
RPS15 RPS21
RPS15 RPS11
RPS15 RPS4X
RPS15 RPL38
RPS15 PTMA
RPS15 RPL11
RPL18 RPL4
RPL18 EIF3F
RPL18 RPL9
RPL18 GNB2L1
RPL18 LOC728643
RPL18 RPL10A
RPL18 BTF3
RPL18 RPS3
CROCC NCDN
CROCC SLC9A3
FOXE1 ITGAM
FOXE1 SLC25A17
FOXE1 MRPS12
FOXE1 ARC
FOXE1 MFNG
HCRT MAP2K4
NUDT21 ACAT2
TTLL12 MYST2
SLC7A7 S100A12
TRAK1 EML3
TRAK1 WDR62
TRAK1 SEZ6L
BTF3 NPM1
BTF3 CSHL1
BTF3 LOC728643
BTF3 PTGDS
BTF3 IGBP1
BTF3 EIF3H
BTF3 RPL4
BTF3 EEF1A2
BTF3 LSM3
BTF3 GNB2L1
BTF3 RPL12
BTF3 SRP72
BTF3 RPS3
BTF3 NAP1L1
BTF3 RPL10A
BTF3 EIF3F
BTF3 FANCG
BTF3 VDAC2
BTF3 RPS7
BTF3 RPL5
BTF3 SNRPD2
BTF3 EIF3E
BTF3 SNW1
BTF3 MAP2K4
TYMP FBP1
TYMP MYD88
TYMP MTMR11
FCGR1A SLC38A10
FCGR1A ELAVL2
FCGR1A GLB1
FTH1 FTHP1
ALOX12 MAPK9
TCL1A CD72
SNW1 NAP1L1
ARAF GNG12
PTAFR CHRNA2
KLHL9 ALAS2
KLHL9 CSPG4
KLHL9 SLC4A1
KLHL9 TP53I11
KLHL9 SELENBP1
KLHL9 ATP6V0A1
KLHL9 BNC1
KLHL9 IGF1R
KLHL9 DHPS
KLHL9 HBA1
KLHL9 ETS1
RASA1 PARG
RASA1 USP33
TEKT2 ACAN
TEKT2 SLC9A3
TEKT2 B3GAT2
BCL2A1 SAT1
BCL2A1 NAMPT
BCL2A1 IER3
KIR3DL3 MLANA
KIR3DL3 MAGEA5
KLF1 ALAS2
SPINT1 ZNF76
FSHB FCGR2A
LST1 EDEM1
LST1 MAPK9
CTSG DMXL2
BNC1 SELENBP1
BNC1 HBA1
BNC1 ALAS2
BNC1 ATP6V0A1
BNC1 GYPB
BNC1 SLC4A1
MPRIP MYO9B
NRIP1 GADD45A
TUBB CDK4
ATP5L VDAC1
TMEM147 POLR2I
STMN1 GORASP2
DDX17 CREB1
DDX17 KRIT1
DDX17 UBA3
DDX17 AKAP11
FOLR1 ARR3
UQCRC1 CLTA
DUSP1 JUN
DUSP1 FSCN2
CBLN1 HOXD4
DRD3 MFNG
NPFF GRIK1
PI15 ZFY
EIF5B GSTA2
KRT34 CDK5R1
KRT34 NCKIPSD
KRT34 MGAT3
KRT34 PRM2
TLR5 GYPE
TLR5 DGKG
TLR5 GYPB
HNRNPL CACNA1B
HNRNPL SLC6A9
HNRNPL MGAT3
HNRNPL ITGAM
YWHAZ AZIN1
PHKG2 IFT140
PHKG2 AGFG2
PHKG2 TEF
PHKG2 KRT1
PHKG2 ELAVL3
PHKG2 LAD1
HOXA5 GBA
HOXA5 HOXA9
RAD54L2 AHDC1
RAD54L2 RSC1A1
POU6F2 ACAN
RNPEP TPSAB1
PRM1 AGFG2
KIFAP3 PRKCQ
MAP3K3 SGCD
MAP3K3 PAX8
MAP3K3 CRYBB3
MAP3K3 NTRK2
MAP3K3 ZP2
CBR4 ATR
CBR4 AKAP11
NSF C3orf63
RNASE6 CST3
RNASE6 CASP1
VDAC2 CSHL1
LILRB3 FGR
NHP2 EIF3F
NHP2 LOC728643
NHP2 RPL4
NHP2 MIF
NHP2 PSMB7
NHP2 C1QBP
NHP2 PSMA6
NHP2 EIF3I
NHP2 SNRPD2
NHP2 HNRNPA3
NHP2 NME1
NHP2 IMPDH2
SLC5A1 MADD
MEGF8 SCNN1B
FBXO21 RSC1A1
CDK5R1 HAUS5
CDK5R1 NTRK3
CDK5R1 ARHGAP6
CDK5R1 PTGER3
CAPN2 MTMR11
HIST2H2BE HIST1H2BE
HIST2H2BE HIST1H2BI
RPL6 RPS20
RPL6 RPL7
RPL6 RPS23
RPL6 RPS6
RPL6 RPL13A
RPL6 RPS4X
RPL6 RPS3A
CR1 HOXD4
NCF1C IL1RN
NCF1C ITGAM
NCF1C FGR
CAPZA1 GNB2L1
ABI2 COX11
YWHAQ HSPB11
PSMD9 KRT37
POGZ PUM2
YY1 BID
CREBBP ZBTB43
AHCYL1 GGH
GSTA2 CAPN5
GSTA2 ZNF592
GSTA2 ASIP
GSTA2 PBX1
RAB27A KBTBD11
KTN1 FGR
GLUD1 GLUD2
GLUD1 MYO6
SFRS14 LOC729602
SFRS14 NR2C1
ARHGAP6 C19orf50
ARHGAP6 SGCD
ARHGAP6 USP11
ARHGAP6 WNT1
ARHGAP6 NRTN
ARHGAP6 AGFG2
ARHGAP6 NFIX
ARHGAP6 RRAD
ARHGAP6 CHST3
ARHGAP6 SCNN1D
ARHGAP6 PAQR4
ARHGAP6 TOP3B
ARHGAP6 NUDT3
ARHGAP6 REM1
ARHGAP6 LOC652147
UGT2B15 B4GALT3
UGT2B15 TSPAN1
UGT2B15 LSM4
SULT4A1 SLC6A12
HNRNPA0 RANBP1
HNRNPA0 NPAT
GPR176 FARP1
GPR176 MVD
GPR176 AKAP3
SLC4A3 REM1
SLC4A3 MYST2
SLC4A3 AXIN1
RPL35 RPL18A
RPL35 RPS25
RPL35 RPL29
CCT3 POLR2I
CCT3 GOT2
GRN CBX6
EIF3I SNRPD2
EIF3I RPL10A
EIF3I HNRNPA3
EIF3I MIF
EIF3I PSMB7
EIF3I LSM3
EIF3I HLA-DOA
EIF3I RPS15A
BTBD2 ELF4
D4S234E C19orf29
D4S234E ITGAM
DGKG IFT140
DGKG GYPE
DGKG TEF
DGKG GYPB
DGKG CAD
DGKG SLC4A1
ALAS2 GYPE
ALAS2 RBP3
ALAS2 TP53I11
ALAS2 SLC4A1
ALAS2 SELENBP1
ALAS2 ATP6V0A1
ALAS2 GYPB
ALAS2 HBA1
ALAS2 ETS1
RBM8A PDK3
RBM8A TMX1
RPL22 EIF3H
RPL22 GNB2L1
ARR3 AGFG2
ARR3 ACAN
ARR3 SLC9A3
ARR3 NCDN
ARR3 WNT1
RPS12 NAP1L1
RPS12 RPS15A
RPS12 RPS24
RPS12 RPL41
RPS12 RPS10
RPS12 RPS3A
RPS12 PTMA
RPS12 GNB2L1
RPS12 RPL23A
RPS12 RPL10
RPS12 RPS27
RPS12 RPL27
RPS12 RPS13
RPS12 RPL9
RPS12 RPS21
RPS12 RPS23
RPS12 RPS11
RPS12 RPS25
RPS12 RPL13A
RPS12 RPL28
RPS12 RPS6
RPS12 RPL13
RPS12 RPL11
OR2F2 SAFB2
LYST DMXL2
MALL FARP1
MAX ZNF592
NUPL2 PUM2
NEDD4 SV2A
NEDD4 MLLT11
SV2A MYCN
SV2A IL1RN
AHNAK IQGAP1
LYZ ILF3
MVD FDPS
MVD C19orf50
MVD ABCD4
MVD ZMYND10
MVD CACNA1B
MVD ACSL6
MVD TOP3B
MVD MGAT3
MVD LOC652147
MVD EFNA3
MVD MAGEA5
RPS23 RPS20
RPS23 RPL18A
RPS23 RPS15A
RPS23 RPS24
RPS23 RPS10
RPS23 GNB2L1
RPS23 RPL10
RPS23 RPS27
RPS23 RPS13
RPS23 RPS21
RPS23 RPS11
RPS23 RPS4X
RPS23 RPS25
RPS23 RPL7
RPS23 RPS6
RPS23 RPL11
PAQR4 MAPK8IP2
PAQR4 SLC9A3
PAQR4 GFRA3
PAQR4 HOXB6
CYP2D6 TGFB1
DOHH REM1
DOHH SLC9A3
DOHH CCBP2
DOHH SMG6
DOHH ARC
PMS2L1 CCNC
TYROBP DMXL2
PAX7 PAK4
PCBP3 IFT140
PCBP3 ZMYND10
PCBP3 EML3
PCBP3 SCN2A
PCBP3 MYST2
PCBP3 ARC
PCBP3 ITGAM
PCBP3 MAP2K4
PCBP3 PAFAH1B1
HTRA2 STAT5B
CCBP2 CACNA1B
NUP214 CASP1
NUP214 LOC643332
LOC730092 RPL5
LOC730092 LOC729602
APEX1 HNRNPA3
APEX1 PARK7
SACM1L PEX11B
SACM1L USP33
STXBP5L REG3A
DLEU1 HSP90AB1
ZSCAN12 CRYBB3
ZSCAN12 LBP
ZSCAN12 KCNH1
TFAP2A MFNG
SGCG GABRG3
SGCG SELENBP1
SGCG FBN2
TCF15 B3GAT2
TCF15 DUS4L
USP33 PUM2
USP33 PMS1
VCAN IFI30
VDAC3 FARSA
LILRB2 PSAP
HSP90AB1 NPM1
HSP90AB1 CEBPD
HSP90AB1 HSPD1
HSP90AB1 YARS
MTHFD1 CDK4
MRPS12 KRT37
MRPS12 B3GAT2
POU2F3 RBP3
POU2F3 CD6
POU2F3 H6PD
POU2F3 ZMIZ2
POU2F3 HBA1
POU2F3 ETS1
RSC1A1 MGAT3
RSC1A1 HOXB6
RSC1A1 ABCC8
SCNN1B MGAT3
SCNN1B FLJ40113
RPL13 RPL13A
RPL13 GNB2L1
RPL13 RPS6
RPL13 RPS4X
RPL13 RPS20
FOXC2 IGHMBP2
LIMK1 EFNA3
RPL7 RPL34
RPL7 RPS20
RPL7 RPL13A
RPL7 GNB2L1
RPL7 RPS6
RPL7 RPS24
RPL7 RPS4X
NTRK3 HAUS5
NTRK3 AKAP3
NTRK3 MGAT3
NTRK3 SRRD
NTRK3 CCL27
NTRK3 CACNA1B
COPB2 MAP2K4
MLH3 UPF2
HLA-DRB3 HLA-DPB1
RAP2B H6PD
PRLR NCDN
USP11 GATA4
USP11 RNF185
ACAP2 TRAF3IP3
NDUFS3 POLR2G
NAMPT SAT1
NAMPT FTHP1
SLC9A3 IFT140
SLC9A3 ACAN
SLC9A3 AGFG2
SLC9A3 SCNN1D
SLC9A3 GYPB
SLC9A3 HPCA
ZC3H15 RPL24
SLC9A3R2 GP2
SLC9A3R2 MMP14
CEACAM5 CP
RALB CSF2RA
MIF SNRPD2
MIF HNRNPA3
MIF NME1
MIF LSM3
MIF PSMA6
METTL7A TRAF3IP3
PRPS1L1 HSF4
PRPS1L1 NEUROD2
GYPE SPTB
GYPE SELENBP1
GYPE GYPB
GYPE SLC4A1
GATA2 PRKCQ
GATA2 PRKCI
UBE3B MMP14
GTF2B ID2B
HNRNPA3 SNRPD2
HNRNPA3 COX6C
HNRNPA3 PSMA6
PTPRD NFIX
PTPRD PAK4
PTPRD ARC
TRD@ AQP5
CEP110 CREB1
RPL34 RPS20
RPL34 RPS15A
RPL34 RPS24
RPL34 RPL4
RPL34 GNB2L1
RPL34 RPS13
RPL34 RPS21
RPL34 RPS25
RPL34 RPL5
RPL34 RPL38
RPL34 RPL13A
RPL34 RPS6
RPL34 RPL11
MMP11 DMWD
MMP11 MLANA
MFN2 APOC3
ATP6V0B EXOC3
ATP6V0B PRKCI
IRF2BP1 IL8RB
EIF3H NAP1L1
EIF3H RPS7
EIF3H RPL5
EIF3H RPL9
EIF3H EEF1A2
EIF3H EIF3F
EIF3H EIF3E
EIF3H RPS15A
EIF3H RPL10A
EIF3H RPL4
KIAA0284 MRPS27
KIAA0284 C19orf50
KIAA0284 IDUA
GOT2 FKBP4
GCSH RPL23
GCSH LTB4R
GCSH SFRS3
RPS13 RPL27
RPS13 RPL38
RPS13 RPS21
RPS13 RPL23A
RPS13 GNB2L1
RPS13 RPS6
RPS13 RPL11
RPS13 RPS25
CACNA1B REM1
CACNA1B MGAT3
CACNA1B ZMYND10
CACNA1B FLJ40113
CACNA1B ITGAM
CACNA1B ARC
HHLA1 psiTPTE22
RPL23 RPS7
RPL23 RPL5
RPL23 ATP5G3
RPL23 RPL9
RPL23 LOC728643
RPL23 RPL4
SRI NRXN3
CFD SLC22A24
RNH1 RAB7L1
CHKA NCDN
DGCR2 PSD4
B3GAT2 FDPS
B3GAT2 GUCA1A
ADH1C FARP1
ADH1C ITGAM
AGXT CCNC
RAD1 DLAT
RPS19 RPL38
RPS19 RPL28
RPS19 LOC728643
RPS19 RPL4
RPS19 RPL18A
RPS19 RPS3A
C1QBP NOLC1
C1QBP SNRPD2
C1QBP NME1
C1QBP RANBP1
TPSAB1 GNAI1
HTR2A MGAT3
ACAN SCNN1D
ACAN PRKCB
ACAN DEPDC5
LCK PLA2G5
PPP2R4 RAD50
HIST1H2BE HIST1H2AE
HIST1H2BE HIST1H2BF
HIST1H2BE HIST2H2AA3
HIST1H2BE HIST1H2BI
HBA1 GABRG3
HBA1 TP53I11
HBA1 ATP6V0A1
HBA1 IGF1R
HBA1 SLC4A1
HBA1 ETS1
LY86 LILRB4
NRTN HOXD4
DMTF1 OGT
TRAPPC6A ITGB8
DHX15 DYNC1I2
RPL36AL FSCN2
RPL10A NPM1
RPL10A CSHL1
RPL10A LOC728643
RPL10A RPS15A
RPL10A RPL4
RPL10A EEF1A2
RPL10A GNB2L1
RPL10A RPS7
RPL10A PSMB7
RPL10A RPL9
RPL10A EIF3F
RPL10A HOXB7
RPL10A EIF3E
TSHB GYPB
NPTN ACTR2
IL17RA HCK
MEGF6 RBM38
RPL4 NPM1
RPL4 RPL23A
RPL4 RPL18A
RPL4 EIF3F
RPL4 RPS25
RPL4 LOC728643
RPL4 RPL5
RPL4 SNRPD2
RPL4 RPS7
RPL4 EIF3E
SFRS3 ATP5A1
SFRS3 ZNHIT3
DLX4 ABL1
DLX4 PPM1A
DLX4 CA9
RPS3 NPM1
RPS3 RPL23A
RPS3 LOC728643
RPS3 RPL18A
RPS3 RPS15A
RPS3 RPS3A
RPS3 RPL10
RPS3 RPS7
RPS3 RPL5
NTRK2 HLF
NTRK2 CEL
ALDH3B1 RPL24
GUCA1A KLHL35
GUCA1A ACAT2
GUCA1A PAFAH1B1
RPL13A RPS20
RPL13A PTMA
RPL13A RPS24
RPL13A RPL41
RPL13A GNB2L1
RPL13A RPS4X
RPL13A RPL28
RPL13A RPS6
BAP1 PAK4
ABCA6 ZNF529
KIAA0195 PAFAH1B1
HIRIP3 RAD51L3
MLC1 CAD
LOC100128570 C19orf50
LOC100128570 LOC652147
IFRD2 CAD
RPA1 PSMD8
RPA1 TMEM106C
KRTAP26-1 PLXNB1
SLC4A1 SPTB
SLC4A1 SELENBP1
SLC4A1 GYPB
SLC4A1 EPB42
CENPE KIF11
FGR PSAP
FGR TNFAIP2
ELAVL3 TNFAIP1
ELAVL3 SULF1
FCN1 ITGAM
SNRPD2 POLR2I
SNRPD2 LOC728643
SNRPD2 PSMA6
SNRPD2 ATP5G3
SNRPD2 LSM3
SNRPD2 GNB2L1
SNRPD2 PSMB7
SNRPD2 EIF3F
SNRPD2 NME1
SNRPD2 COX6C
AASDHPPT PMS1
AASDHPPT PREPL
AASDHPPT CETN3
HLA-DMA CD74
HLA-DMA HLA-DRB4
HLA-DMA HLA-DMB
HLA-DMA HLA-DQB1
HLA-DMA HLA-DPB1
PAFAH1B1 ITGAM
PAFAH1B1 CHST3
PAFAH1B1 PMS1
RPL24 RPL38
RPL24 RPL23A
RPL24 GNB2L1
RPL24 RPL18A
RPL24 RPS15A
RPL24 RPL11
PPYR1 MLANA
HOXC11 PSMD8
RPS10 RPL27
RPS10 RPS3A
RPS10 RPL23A
RPS10 GNB2L1
RPS10 RPL18A
RPS10 RPS11
RPS10 IQGAP1
RPS10 RPL10
FARSA PROC
FARSA CDK4
GNB2L1 RPS20
GNB2L1 CSHL1
GNB2L1 LOC728643
GNB2L1 RPL18A
GNB2L1 RPS15A
GNB2L1 RPS24
GNB2L1 RPL41
GNB2L1 RPS3A
GNB2L1 PTMA
GNB2L1 RPL29
GNB2L1 RPL23A
GNB2L1 RPS7
GNB2L1 RPL10
GNB2L1 RPS27
GNB2L1 RPL9
GNB2L1 RPS21
GNB2L1 EIF3F
GNB2L1 FANCG
GNB2L1 RPS11
GNB2L1 RPS4X
GNB2L1 RPS25
GNB2L1 RPL38
GNB2L1 RPL28
GNB2L1 RPS6
GNB2L1 EIF3E
GNB2L1 RPL11
SLC18A1 CRYAA
PSMC3 XRCC6
DLAT BCL6
KLF6 LOC100131311
KLF6 ZFP36
FANCA PLA2G10
IGL@ LOC91316
IFITM3 IFITM1
ERCC2 DHPS
C2 PRKCI
RPL23A RPL18A
RPL23A RPS15A
RPL23A RPS3A
RPL23A RPL27
RPL23A RPS11
RPL23A RPS25
RPL23A RPL5
RPL23A RPL38
RPL23A RPL28
RPL23A RPL11
MLLT11 DUSP14
ZC3H4 SON
SATB1 AKAP2
PSAP MAPK13
CHIT1 SLC30A4
KDM5D RPS4Y1
KDM5D DDX3Y
KRIT1 CTBP2
KRIT1 DICER1
MGP TCF20
KRT37 FOXN1
KRT37 MAP2K4
DYNLT1 SPTB
SIT1 CD72
ADAM17 AKAP3
TGFB1 COMP
LILRB4 IL1RN
LILRB4 ZNF529
LILRB4 STAM
LILRB4 ITGA7
LILRB4 SLC1A4
LILRB4 LGALS1
LILRB4 ZNF91
MLN PRRC1
COMP GYPB
HLA-DQB1 CD74
HLA-DQB1 HLA-DRB4
HLA-DQB1 HLA-DMB
HLA-DQB1 HLA-DPB1
KIF11 CCNB2
KIF11 FEN1
LBA1 E2F5
SCNN1D PLXNB1
SCNN1D AGFG2
SCNN1D REM1
ATP1B2 TERF1
HLF TP53TG5
RPL5 NPM1
RPL5 LOC728643
RPL5 RPL18A
RPL5 RPS15A
RPL5 RPS3A
RPL5 EEF1A2
RPL5 RPS11
RPL5 RPS25
RPL5 EIF4A1
RPL5 LOC729602
RPL5 RPL11
CEP290 STAT2
C19orf29 TP53TG5
MAST4 PRKCQ
ARRB2 RIN2
NPM1 LOC728643
NPM1 RPS3A
NPM1 NOLC1
NPM1 EEF1A2
NPM1 EIF3F
NPM1 EIF3E
ZYX GNAI2
ATP2C1 PRKCQ
IL1RN ZNF91
RRAD IGSF1
ATP5J2 NDUFA2
AKAP3 GTSE1
AKAP3 C19orf50
AKAP3 LOC652147
AKAP3 CCL27
AKAP3 APAF1
CREB1 DICER1
ATF6 VAMP7
ITGA4 PMS1
ITGA4 DICER1
ARC TOP3B
ARC IFT140
ARC EFNA3
ARC CDKN2B
PXDN NCDN
DPYD SKAP2
TP53TG5 KLHL35
TP53TG5 T
SMO PLA2G1B
WDR62 PLXNB1
WDR62 HOXB6
WDR62 EFNA3
FSCN2 EFNA3
XRCC5 PSMD14
XRCC5 TMEM106C
XRCC5 CALM2
CSHL1 NAP1L1
CSHL1 EIF3F
CSHL1 EIF3E
CSHL1 SRP72
RPL41 RPS20
RPL41 RPS4X
PI3 B4GALT4
PEX11B TTC35
PFKFB2 MXRA8
PFKFB2 CAMK2B
TNPO3 SLC9A8
AGT TUSC2
AGT KCNH1
HSF4 C19orf50
TRAF3IP2 ACP2
RPS11 RPL18A
RPS11 RPS3A
RPS11 RPL10
RPS11 RPL27
RPS11 RPS21
RPS11 RPL28
RPS11 RPS7
MFNG SGCD
MFNG REM1
MFNG GBA
MFNG LOC652147
MFNG CHST3
MFNG PTGDS
RPL38 RPS20
RPL38 RPL18A
RPL38 RPS24
RPL38 RPL27
RPL38 RPS21
RPL38 RPS25
RPL38 RPL11
RPS20 RPS6
RPS20 RPS21
RPS20 RPS24
RPS20 RPS4X
NCDN WNT1
NCDN CRYBB3
ANXA9 DHPS
C5orf30 GNAI1
BCL2 BRD3
PTPN7 C1orf38
RBP3 FBN2
PRKACA EPOR
ETS1 ATP6V0A1
UQCRH ATIC
UQCRH CCT8
RIN2 IFI30
HIST1H3D HIST1H2BI
NOLC1 NME1
NOLC1 ILF2
PLXNB1 KLHL35
PLXNB1 C19orf50
PLXNB1 ZMYND10
PLXNB1 HOXB6
ATP5G3 NDUFA1
ATP5G3 COX6C
AGFG2 PVT1
AGFG2 WNT1
AGFG2 GATA4
AGFG2 AXIN1
AGFG2 REM1
AGFG2 CD93
AGFG2 TWF2
QKI MYD88
CYP11B1 T
SGCD PTGDS
ARHGEF2 MYBPC2
STK17A U2AF2
PSMD8 NDST1
PSMD8 CPA2
PSMD8 NRXN1
VPS13B CTBP2
FLJ40113 EML3
IQGAP1 RPL28
IQGAP1 ANXA5
IQGAP1 AP1S2
SUMO2 GORASP2
PTMA RPS24
PTMA RPL11
KCTD17 TOP3B
ABCC6 CRYBB3
ABCC6 PHLDA2
SFRS1 SPCS2
SLIT1 HLA-DPB1
ID2 ID2B
RPL8 RPL12
ITGA7 DLC1
ITGA7 LGALS1
MTNR1B CDKN2B
DHPS MPP2
RARS PREPL
CHST3 C19orf50
CHST3 EPOR
CHST3 PAK4
VPS45 WNT1
EIF3E RPL9
EIF3E EIF3F
SOX1 REM1
SOX1 CDKN2B
IGF1R ZMYND10
NPR3 FSCN1
RPS3A RPL18A
RPS3A RPS24
RPS3A RPS7
RPS3A RPL28
RPS3A RPS6
C1orf38 PRKCQ
KRT1 IFT140
KRT1 MMP14
KRT1 ACTL6B
KRT1 LAD1
FANCG EIF3F
FANCG RPL9
HLA-DOA CHRNB1
PTGDS MAPK8IP2
ARSE KPNA6
MSI1 HPCA
HIST1H2BI HIST1H2BF
HIST1H2BI HIST2H2AA3
RPL28 RPL18A
RPL28 RPS15A
CDC23 SAMM50
FOXM1 CCNB2
FOXM1 TPX2
RPL11 RPL18A
RPL11 RPS15A
RPL11 RPS24
RPL11 RPL29
RPL11 RPS4X
RPL11 RPL27
RPL11 RPS21
RPL11 RPS25
RPL11 RPS6
RPS15A LOC728643
RPS15A RPL18A
RPS15A PSMB7
RPS15A RPS25
HLA-DPB1 CD74
HLA-DPB1 HLA-DRB4
OGT UBR5
OGT MACF1
GABRG3 SELENBP1
MAPK9 AQP5
MAPK9 TWF2
PRIM1 CEBPD
CRYBB3 PVT1
BANF1 HNRNPAB
HIST1H2BF HIST2H2AA3
TOP3B REM1
TOP3B EFNA3
ZBTB40 SPCS2
ADAM15 EPOR
PTPN14 PI4KAP2
SLC1A4 CASP1
SLC1A4 TFPI
SLC1A4 LGALS1
SLC1A4 ZNF91
EPHB2 PTPRN
EPHB2 E2F4
EPHB2 IGHMBP2
ZMYND10 REM1
ZMYND10 MGAT3
RPS21 RPS24
RPS21 RPS7
PPIL6 SNRPE
ACOX1 PPFIA3
MTMR11 LANCL1
MTMR11 PRKCQ
KLF12 GPR35
C19orf50 ABCD4
CD74 HLA-DRB4
LOC728643 RPL18A
LOC728643 NME1
JMJD6 GYPB
HOXD4 PVT1
ATP6V0A1 TP53I11
C16orf88 LBP
HSBP1 MLANA
IFT140 TEF
IFT140 GYPB
IFT140 HOXB6
ANXA2P1 ANXA2P3
ITGA6 RAB28
LOC729602 EIF4A1
SPTA1 GYPC
SPTA1 PRKCQ
PREPL PMS1
PREPL ZNF638
APAF1 ARHGAP26
RAB7L1 GLA
NAP1L1 EEF1A2
NAP1L1 RPS7
RPL27 RPL18A
RPL27 RPL12
RPL27 RPL29
RPL27 RPS25
MAGEA5 EFNA3
TEF GYPB
TEF HOXB6
DDX3Y RPS4Y1
DDX3Y XIST
XIST RPS4Y1
ACTR2 TTRAP
PVT1 IGHMBP2
RPL29 RPL18A
RPL29 RPL12
RPL12 RPS25
RPL10 RPL18A
SERPINE2 CAPG
RPS4X RPS24
RPS4X RPS6
MLANA EFNA3
ANXA5 EPS15
ANXA5 AP1S2
ANXA5 LGALS1
MYBPC2 CD83
DLC1 EPS15
DLC1 CAPG
GRAP2 HLA-G
AIM1 GLB1
CHGA SOD3
ARHGAP26 ADORA1
ARHGAP26 EFNA3
ARHGAP26 CD93
ADM IER3
EFNA3 HOXB6
EFNA3 DUS4L
EFNA3 LOC652147
LSM3 COX6C
RPS7 RPS25
JAKMIP2 ATP6AP1
HOXB7 COX11
PMS1 ZNF638
PMS1 PRKAR1A
CDKN2B PAK4
CDKN2B ITGAM
SELENBP1 GYPB
SELENBP1 FBN2
TRIM24 ZNF91
BUB1B MKI67
SLC35A1 KIAA1012
GYPB FBN2
CCNB2 TPX2
TMEM106C DGKA
RRS1 WNT1
HNRNPAB SSB
HNRNPAB CDK4
HCK CAPG
HCK ITGAM
MGAT3 ITGAM
MGAT3 LOC652147
PRKCQ NBAS
PRKCQ CHD4
GALNT1 EPS15
RPS25 RPL18A
RPS25 RPS24
RPS25 RPS6
REM1 GATA4
CPEB3 KIAA1012
MORC3 DYNC1I1
TNFAIP1 MMP17
ABCC10 ACP2
HLA-F HLA-G
IGHMBP2 PTPRN
EPS15 TFPI
CD34 SPARC
CD34 TFPI
PPID RBM6
UBE2B SPTB
CAPN5 LOC652147
HELZ RBM6
LOC652147 MAP2K4
LOC652147 ITGAM
RPS6 RPS24
PAK4 ITGAM
POLR2I NME1
LGALS1 AP1S2
IL8RB COX11
AP1S2 SLC36A1
ZNF91 COX11
