# Supplementary material for: Functional networks inference from rule-based machine learning models
Source: BioData Min. 2016 Sep 5;9:28. doi: 10.1186/s13040-016-0106-4 (PMC5011349; doi:10.1186/s13040-016-0106-4)
Supplement: Supplementary file 2 — Networks. All networks used in the analysis given as a list of edges. (XZ 11980 kb) [file 13040_2016_106_MOESM2_ESM.xz › networks/mic/GSE2191/SE_C3.txt]

NRP2 CD1C
ERBB2 CNP
ERBB2 KLHL9
ERBB2 TTLL5
ERBB2 TAF6L
ERBB2 REL
ERBB2 ALAS2
ERBB2 HBB
ERBB2 MAP3K10
ERBB2 NEURL
ERBB2 MIPEP
ERBB2 BNC1
ERBB2 HBG1
ERBB2 ATP6V0A1
ERBB2 GYPB
ERBB2 CYP3A5
ERBB2 TP53I11
ERBB2 ITGB7
ERBB2 DNASE1L3
ERBB2 AIPL1
TSPO ARPC1B
TSPO ZNF117
TSPO TYROBP
TSPO SAMHD1
TSPO CD68
TSPO HK3
TSPO ITGA7
TSPO MGST2
TSPO TARS
TSPO RNH1
TSPO S100A11
RBM4B C10orf10
RBM4B PHKG2
RBM4B OSGIN2
RBM4B IGF2
RBM4B USP11
RBM4B LIPE
RBM4B C1orf144
RBM4B GAB1
RBM4B GDI2
NCBP1 TRAF3IP2
NCBP1 HSD17B4
NCBP1 C10orf26
NCBP1 COPB2
APLP2 TPP1
APLP2 ALDH3B1
APLP2 KIAA0125
JRK FBL
JRK RPL5
JRK EEF1B2
SNHG3 KIAA1539
SNHG3 ASNA1
PRIM2 MUT
IQCK PLXNB1
IQCK SLC16A3
IQCK ROM1
IQCK CYTH3
IQCK CD160
IQCK ACAN
IQCK SCNN1D
IQCK SERHL2
IQCK EDN2
IQCK SLC5A5
IQCK FKBP15
IQCK IGFBP4
ATP6V1H C7orf28B
PROL1 DSC1
TDRD3 RBMX2
SERHL2 SLC16A3
SERHL2 TEKT2
SERHL2 TCP11L1
SERHL2 MFNG
SERHL2 NCR2
SERHL2 ARHGAP6
SERHL2 PCBP3
SERHL2 REM1
SERHL2 NOC2L
SERHL2 EDN2
SERHL2 SLC9A3
SERHL2 SLC8A1
SERHL2 TYR
SERHL2 CACNA1B
SERHL2 SLC17A7
SERHL2 CD160
SERHL2 MVD
SERHL2 SCNN1D
SERHL2 NTSR2
SERHL2 SAMD14
SERHL2 PTH
SERHL2 ACAN
SERHL2 ZMYND10
SERHL2 NTRK3
CAPRIN1 RBBP4
CAPRIN1 HTR6
CAPRIN1 STAT1
NDUFAB1 MDH1
NDUFAB1 BCAT2
NDUFAB1 PSMC3
NDUFAB1 AIMP2
NRG1 ING2
PABPN1 CAMK2G
MAP3K8 IFRD1
PTPN11 MLLT11
PTPN11 ATP2C2
ARVCF UGT2B15
ARVCF PLXNB1
ARVCF HMX1
ARVCF SLC9A1
ARVCF ASCL1
ARVCF GPRIN2
ARVCF FARP1
ARVCF MGAT3
ARVCF LOC652147
ARVCF USP6
ARVCF PCDH7
ARVCF CREB3
ARVCF NCOR2
ARVCF GP2
ARVCF GRM4
ARVCF ITGAM
ARVCF STK19
DHRS2 SYDE1
CCDC106 SPTB
CCDC106 GYPE
CCDC106 FEZ1
CCDC106 TTC22
CCDC106 GYPB
CCDC106 RORC
CCDC106 SLC4A1
CCDC106 JAK3
CCDC106 ALG8
CCDC106 SHH
ADAM10 MYBL1
GDI1 LDHB
GDI1 MAD2L1
GDI1 GNB2L1
GDI1 AHCY
GDI1 GCSH
GDI1 ATP5C1
PARP1 IL1RN
PARP1 AP2B1
PARP1 CCT3
PARP1 FARSA
PARP1 MAST3
PARP1 ACPP
PARP1 BCL6
PARP1 STX11
PARP1 NAMPT
PARP1 ITPR2
PARP1 MMS19
GIPR ARL4C
RAP1GDS1 HSBP1
CD59 CRIP1
KHDRBS1 SET
KHDRBS1 NPM1
HIST1H2BM HIST1H2BE
HIST1H2BM HIST1H2BF
HIST1H2BM HIST1H2BL
HIST1H2BM HIST1H2BN
HIST1H2BM HIST1H2BI
HIST1H2BM HIST2H2BE
MSX1 SLC12A4
MSX1 ISLR
MSX1 OSGIN2
MSX1 NFATC4
MSX1 AVL9
MSX1 NF1
MSX1 CBLN1
MSX1 EFNA3
MSX1 FGF12
MSX1 SLC17A1
MSX1 PAFAH1B1
ACOT13 LRRC48
ACOT13 KIFAP3
UBE2C CCNB2
UBE2C KIFC1
SLC6A7 FGF12
SLC6A7 PDPN
UMPS MED20
UMPS ACTL6A
UMPS SFRS1
UMPS AASDHPPT
UMPS PAFAH1B1
BAZ1B NUPL2
BAZ1B BRD3
HBD SPTB
HBD SELENBP1
HBD GYPE
HBD RHCE
HBD ALAS2
HBD HBB
HBD RND2
HBD ATP6V0A1
HBD GYPB
HBD COL6A2
HBD SLC4A1
HBD DPF1
HBD IRF2BP1
MAP3K14 CCL19
MAP3K14 REM1
MAP3K14 PRKACA
KLHDC3 FARSA
PSMA5 SLC2A3
PSMA5 PSMG1
APOM XPC
NFIC MAP3K3
NFIC SCAPER
NFIC GUCA1A
NFIC PAX8
NFIC CRTC1
NFIC CHST3
NFIC PPAP2C
NFIC KIF22
NFIC LOC652147
NFIC TNNT2
NFIC HLF
NFIC MAGEA1
NFIC ZNF549
NFIC DOPEY1
NFIC SLC8A1
NFIC RGN
NFIC MFNG
NFIC TGFB3
NFIC ARHGAP6
DIMT1L PLAGL1
DIMT1L APEX1
DIMT1L MLLT11
MYB PIBF1
TPP1 RAB7L1
TPP1 GNAI2
TPP1 CAMKK2
TPP1 FUT4
TPP1 KIAA0125
ITM2A DLC1
ITM2A C13orf27
ITM2A TFPI
ITM2A LGALS1
ITM2A NPR3
ITM2A PRKCQ
EFNA1 NCKIPSD
CD68 IL1RN
CD68 CSTA
CD68 TYROBP
CD68 TNFRSF1B
CD68 MYO1F
CD68 FGR
CD68 PSAP
CD68 ARHGAP1
CD68 TYMP
CD68 ANXA5
CD68 ZNF117
CD68 S100A10
CD68 CST3
CD68 ATP6V0B
CD68 CFP
CD68 AOAH
CD68 TCIRG1
CD68 CAPN2
CD68 ITGB2
PCDH1 HMG20B
DTNA GALNT1
TBX19 ING2
TBX19 IL13
TBX19 SPRR2C
TBX19 MGAT3
TBX19 CBARA1
TBX19 PHF21A
TBX19 GYPB
TBX19 EFNA3
TBX19 FLJ40113
TBX19 TNFRSF25
TBX19 AQP5
TBX19 HNRNPL
TBX19 CYP1A2
TBX19 EPHA4
TBX19 AKAP3
TBX19 NTRK3
TBX19 CACNA1B
TBX19 RSC1A1
TBX19 NTRK2
TBX19 SCNN1B
TBX19 SAMD14
TBX19 GUCA1A
TBX19 CXCL5
TBX19 MYST2
TBX19 EDN2
TBX19 ZMIZ2
TBX19 RAD54L2
TBX19 APAF1
KLF11 AKAP3
KLF11 LSM4
KLF11 CTRL
PPWD1 SEC31B
CRCP KRTAP26-1
ERG EPS15
ERG DAZAP2
ERG ZMYND11
ERG GALNT1
ERG ITGA6
ARHGEF18 TRAF3IP3
ARHGEF18 HMHA1
LRPPRC C12orf24
LRPPRC MSH2
CCND2 IL1RN
CCND2 RPS6KA1
CCND2 LILRB4
CCND2 DLC1
CCND2 SPARC
CCND2 FSCN1
CCND2 DUSP14
CCND2 STAM
CCND2 SEPT6
CCND2 LGALS1
CCND2 AK2
CCND2 ITGAM
CCND2 ABR
CCND2 MAST4
PRCC ZNF804A
KIDINS220 DDX17
KIDINS220 C3orf63
KIDINS220 RASA1
RPS5 RPS17
RPS5 NDUFS4
RPS5 EIF3F
RPS5 NPM1
RPS5 CSHL1
RPS5 RPL17
RPS5 LOC728643
RPS5 RPL18A
RPS5 NOLC1
RPS5 RPS10
RPS5 LDHB
RPS5 RANBP1
RPS5 RPL4
RPS5 MIF
RPS5 GNB2L1
RPS5 RPL23A
RPS5 AHCY
RPS5 RPL14
RPS5 GCSH
RPS5 NHP2
RPS5 RPL18
RPS5 EEF1G
RPS5 PFDN4
RPS5 RPL23
RPS5 C1QBP
RPS5 RPL3
RPS5 RPS11
RPS5 RPL10A
RPS5 RPS19
RPS5 RPL5
RPS5 SNRPD2
RPS5 HNRNPA1
RPS5 BTF3
RPS5 RPL28
RPS5 RPS7
RPS5 RPL15
RPS5 HNRNPM
RPS5 RPL10
RPS5 ATP5C1
EPB41L2 ERF
SWAP70 PHKB
SSBP1 TJP1
AOAH ARPC1B
AOAH CSTA
AOAH ITGAX
AOAH AIF1
AOAH TNFRSF1B
AOAH PLAUR
AOAH FGR
AOAH RNASE2
AOAH HK3
AOAH RXRA
AOAH AP1S2
AOAH GRN
AOAH TNFAIP2
AOAH SMARCD3
AOAH S100A11
MAPK1IP1L PTP4A1
MAPK1IP1L BAZ1A
MAPK1IP1L JOSD1
LTK GMPR
LTK NFIX
LTK TUBGCP2
LTK ARHGAP6
FAM65B TRAF3IP3
FAM120A ARPC1B
FAM120A TFDP2
FAM120A MEGF9
FAM120A AK2
FAM120A GLB1
FAM120A IRAK3
FAM120A HCLS1
GNAQ UBE4A
UBE2M ENSA
MLL2 FCGR2A
COX4I1 NACA
MPL LGALS1
MPL AIF1
HNF4A SLC17A7
HNF4A STAT3
ZFC3H1 ZNF133
BRD8 AHSA1
BRD8 GINS1
BRD8 TIA1
BRD8 MSH2
DAGLA HOXB1
DAGLA TP53I11
PDLIM1 HSPB11
PDLIM1 ITGAM
SLC16A3 MAPK8IP2
SLC16A3 GJB3
SLC16A3 TEKT2
SLC16A3 MTNR1B
SLC16A3 MFNG
SLC16A3 CBARA1
SLC16A3 MUC6
SLC16A3 LCP1
SLC16A3 HOXB6
SLC16A3 DEPDC5
SLC16A3 S100A11
SLC16A3 NFAT5
SLC16A3 REM1
SLC16A3 LIMK1
SLC16A3 AGFG2
SLC16A3 CACNA1B
SLC16A3 SLC9A3
SLC16A3 PAQR4
SLC16A3 ABCC6
SLC16A3 SLC8A1
SLC16A3 HPCA
SLC16A3 MAP3K3
SLC16A3 CYTH3
SLC16A3 SCNN1D
SLC16A3 PRKCD
SLC16A3 PML
SLC16A3 TSPAN9
SLC16A3 ARMC6
SLC16A3 ITGAM
SLC16A3 SAMD14
SLC16A3 PTH
SLC16A3 NUDT3
SLC16A3 CHST3
SLC16A3 ACAN
SLC16A3 NCR2
SLC16A3 MAOA
SLC16A3 ZMYND10
SLC16A3 EDN2
SLC16A3 SLC5A5
SLC16A3 CROCC
SLC16A3 DYRK1B
SLC16A3 ARR3
SLC16A3 ARHGAP6
KATNB1 NME1
KATNB1 ATP5C1
KATNB1 SNRPD2
KATNB1 PSMA6
SMARCC1 GCSH
LCP1 RNASE2
LCP1 NADK
LCP1 ATP6V0E1
LCP1 ITGA7
LCP1 LGALS1
LCP1 LY86
LCP1 S100A11
LCP1 LILRB4
LCP1 CASP1
LCP1 ZNF85
LCP1 ZRSR2
LCP1 RNASE3
LCP1 SERPINB8
LCP1 FGR
LCP1 CSTA
LCP1 PRKCD
LCP1 ITGAM
LCP1 FSCN1
LCP1 IL17RA
LCP1 RASSF2
LCP1 NTRK1
LCP1 AP1S2
NAPA TNK2
GLP1R RUFY3
HLA-DQA1 CD74
HLA-DQA1 HLA-DMA
HLA-DQA1 HLA-DRB4
HLA-DQA1 HLA-DPA1
HLA-DQA1 HLA-DQB1
HLA-DQA1 HLA-DPB1
SERBP1 RAB11FIP3
RASSF9 CACNA1B
POU2AF1 IGHM
ITGA3 CBR3
SLCO1A2 VNN2
ENSA KCNE1
LMTK2 MAP3K3
LMTK2 PTPRJ
LMTK2 GPRIN2
LMTK2 LRRC15
LMTK2 LARGE
LMTK2 PKMYT1
LMTK2 PTGDS
OCEL1 RAB7L1
OCEL1 MAGEA5
OCEL1 KEL
OCEL1 ATP6V0E1
OCEL1 RPL3
OCEL1 FLNA
GRM4 HMX1
GRM4 IGF2
GRM4 GCKR
GRM4 GCK
GRM4 EFNA3
GRM4 STK19
GRM4 ZIC2
GRM4 UGT2B15
GRM4 MLN
GRM4 MMP14
GRM4 AGT
GRM4 RSC1A1
GRM4 ZNF592
GRM4 SCNN1B
GRM4 NTSR2
GRM4 ITGAM
GRM4 ODF1
GRM4 SAMD14
GRM4 PPBPL2
GRM4 ASCL1
GRM4 CAPN5
GRM4 CYP11A1
GRM4 MAP2K4
N4BP2L2 SYNPO
N4BP2L2 ATXN10
CPT1B RBBP6
HPRT1 EIF3I
HPRT1 SNRPD2
HPRT1 MIF
HPRT1 MTHFD1
HPRT1 C1QBP
HPRT1 PAICS
HPRT1 AHCY
HPRT1 NHP2
IGF2 PTH
IGF2 RGS9
IGF2 SERPINC1
IGF2 PHF21A
IGF2 CFD
IGF2 SLC22A24
IGF2 SFN
CCL19 KLHL35
CCL19 HMX1
CCL19 NCKIPSD
CCL19 IFNA14
CCL19 ALDH1A2
CCL19 XDH
CCL19 C19orf50
CCL19 RHO
CCL19 CYP2A6
CCL19 ARHGAP6
CCL19 BCAP29
CCL19 TSPAN9
CCL19 GBX1
CCL19 TNNT2
CCL19 ALPL
GJC2 RALY
GJC2 WBSCR22
HK3 CSTA
HK3 HCLS1
HK3 TNFRSF1B
HK3 FGR
HK3 SAMHD1
HK3 CYBB
HK3 PRKCD
HK3 ITGB2
HK3 GRN
HK3 AP1S2
HK3 BST1
HK3 FBP1
HK3 EIF4EBP2
HK3 S100A11
CYTH3 ING2
CYTH3 NTN3
CYTH3 NOC2L
CYTH3 AKT3
CYTH3 MFNG
CYTH3 NCR2
CYTH3 HOXB6
CYTH3 SEMA6C
CYTH3 GJB3
CYTH3 HAUS5
CYTH3 MYST2
CYTH3 SLC9A3
CYTH3 ABCC6
CYTH3 SLC8A1
CYTH3 MAP3K3
CYTH3 NCOR2
CYTH3 TUSC2
CYTH3 AGT
CYTH3 CRYBB3
CYTH3 ACAN
CYTH3 B3GALT5
CYTH3 HLF
CYTH3 SAMD14
CYTH3 REM1
CYTH3 AGFG2
CYTH3 ZMYND10
CYTH3 EDN2
CYTH3 DYRK1B
CYTH3 MAP2K4
XRCC2 GAGE2E
XRCC2 TOP3B
XRCC2 FOXC2
XRCC2 SOS1
XRCC2 ZMYND10
XRCC2 JAG1
XRCC2 SRRD
XRCC2 TYR
LOC90586 INTS1
LOC90586 TLR5
PYGM SLC5A1
PYGM MYCBP2
PYGM DOHH
PYGM PAX2
VIPR2 ARHGAP26
VIPR2 DOHH
VIPR2 HOXB6
ASCL1 NOC2L
ASCL1 MGAT3
ASCL1 ARHGAP6
ASCL1 HOXB6
ASCL1 TNFRSF25
ASCL1 PCBP3
ASCL1 ADH1C
ASCL1 MLN
ASCL1 GPRIN2
ASCL1 AKAP3
ASCL1 TPO
ASCL1 PLEKHG3
ASCL1 LOC100128570
ASCL1 TSPAN1
ASCL1 SCNN1B
ASCL1 NTSR2
ASCL1 SAMD14
ASCL1 CAPN5
ASCL1 LOC652147
ASCL1 NTRK3
RNF114 HMOX1
GNA15 MEGF9
S100A4 CCR1
S100A4 LST1
S100A4 LILRB2
S100A4 AIF1
S100A4 ANXA5
RRP9 CDK5R1
KRT85 IGSF9B
KRT85 HTR4
SPG11 PMS1
SPG11 STK38
SPG11 ATXN2
MT1E ZNF253
MT1E MT1G
MT1E MT1F
GPR161 EEF1A2
GPR161 FAM5C
SRM MATN3
HCG9 PPBPL2
HCG9 DMWD
HCG9 UNC5B
HCG9 NF1
HCG9 NFIX
HCG9 SLC5A5
HCG9 ARHGAP6
HCG9 NTSR2
HCG9 RHO
UTP20 RAMP3
TRAF1 PSMB6
KIFC1 ST18
MED21 TARS
MED21 PLD3
SOD1 DMXL2
NCR2 C19orf50
NCR2 GJB3
NCR2 PVT1
NCR2 GRIN2A
NCR2 ARHGAP6
NCR2 HOXB6
NCR2 NRTN
NCR2 CADM3
NCR2 AGFG2
NCR2 EDN2
NCR2 GRAP2
NCR2 TPO
NCR2 ABCC6
NCR2 RAPGEF3
NCR2 SLC8A1
NCR2 FSTL4
NCR2 MVD
NCR2 SCNN1D
NCR2 C1orf144
NCR2 SLC9A1
NCR2 CYP3A5
NCR2 KIAA0892
NCR2 SAMD14
NCR2 CHST3
NCR2 ACAN
NCR2 WNT7A
NCR2 NTRK3
NCR2 NLE1
NCR2 SLC5A5
FADS2 LILRB4
BFSP2 EML3
BFSP2 NRTN
BFSP2 MGAT3
BFSP2 KCNH1
RGS2 SLC2A3
H1F0 CLASP2
LDHB YWHAQ
LDHB NPM1
LDHB CCT2
LDHB ANXA5
LDHB LOC728643
LDHB IARS
LDHB RPL4
LDHB MIF
LDHB GNB2L1
LDHB CCNG1
LDHB RPL14
LDHB HINT1
LDHB EEF1G
LDHB EIF3F
LDHB DUSP14
LDHB APEX1
LDHB RPL3
LDHB NDUFS4
LDHB PAICS
LDHB BTF3
LDHB NME1
LDHB EIF3E
LDHB IMPDH2
LDHB COX11
LDHB FBL
LDHB ATP5C1
C16orf62 GNGT1
ARAP1 HCK
ARAP1 SLC38A10
ARAP1 PFDN4
ARAP1 AP1S2
ARAP1 LYST
ZNF253 ZNF117
ZNF253 TLR5
FUT4 P4HB
FUT4 LRPAP1
FUT4 RAB32
FUT4 AZU1
FUT4 RAB27A
ARL1 CA9
PLCH1 MPPED1
SNX13 LST1
SNX13 TNNI2
RB1 CBX1
RB1 RFC2
IL8 MAFF
IL8 NAMPT
IL8 TNFAIP3
LOC728849 ACADM
LOC728849 CAND1
LOC728849 SON
LOC728849 PHKB
LOC728849 ZMYND11
LOC728849 ACTL6A
ALOX5AP IRF8
ALOX5AP SERPINB8
ALOX5AP QKI
ALOX5AP ANXA5
ALOX5AP ITGA7
ALOX5AP CYBB
CYP2C9 IFNA6
ABCG1 TSPAN31
ATP6V1A APBA3
DPEP1 BDH1
NCRNA00188 PSMB7
NCRNA00188 RPS15A
NCRNA00188 RPL9
NCRNA00188 BTF3
NCRNA00188 RPL18
NCRNA00188 MIF
NCRNA00188 EIF3F
NCRNA00188 RPL17
NCRNA00188 GNB2L1
NCRNA00188 ATP5C1
NCRNA00188 EIF3E
NCRNA00188 IMPDH2
NCRNA00188 EEF1B2
NCRNA00188 RPL10A
NCRNA00188 ATP5O
TPD52 CACNA1B
NPAS1 TAF6L
NTSR2 C19orf50
NTSR2 EPHB2
NTSR2 PVT1
NTSR2 CD72
NTSR2 SLURP1
NTSR2 EFNA3
NTSR2 PSMD8
NTSR2 PAX7
NTSR2 MGAT3
NTSR2 RHO
NTSR2 GCK
NTSR2 LEFTY1
NTSR2 CREB3
NTSR2 TNFRSF25
NTSR2 C20orf194
NTSR2 ABCC8
NTSR2 EPOR
NTSR2 SLC9A1
NTSR2 NOC2L
NTSR2 GPR176
NTSR2 GPRIN2
NTSR2 HOXB6
NTSR2 KIAA0284
NTSR2 NFIX
NTSR2 SLC8A1
NTSR2 KRTAP26-1
NTSR2 SLC4A3
NTSR2 ALPL
NTSR2 MVD
NTSR2 CACNA1B
NTSR2 GRIK1
NTSR2 SFRS3
NTSR2 B3GALT5
NTSR2 CHST3
NTSR2 USP11
NTSR2 CADM3
NTSR2 TSPAN9
NTSR2 ITGAM
NTSR2 SMAP1
NTSR2 SAMD14
NTSR2 TOP3B
NTSR2 WDR62
NTSR2 PTGES
NTSR2 REM1
NTSR2 AGFG2
NTSR2 PTPRD
NTSR2 LOC652147
NTSR2 IGH@
NTSR2 SLC5A5
NTSR2 MAP2K4
NTSR2 GRIP2
NTSR2 PAK4
NTSR2 ARHGAP6
EIF4E NET1
EIF4E PSAP
MAN1A1 SERPINB8
MAN1A1 CAPG
MAN1A1 MPO
MAN1A1 CD2AP
MAN1A1 CACNA2D2
MAN1A1 ALOX12
MAN1A1 LGALS1
ODF1 FSCN2
ODF1 WNT7A
ODF1 POU4F1
ODF1 LALBA
ODF1 MAOA
ODF1 HAB1
ODF1 NTSR1
ODF1 GATA4
CENPF HMMR
CENPF DLGAP5
CENPF NDC80
MAPKAPK2 DAZAP2
PTPRS C1QL1
PTPRS EIF4G1
RPL15 RPS12
RPL15 NPM1
RPL15 RPL24
RPL15 RPS14
RPL15 RPL30
RPL15 RPL17
RPL15 LOC728643
RPL15 RPL18A
RPL15 RPS15A
RPL15 RPS8
RPL15 RPS3A
RPL15 RPL4
RPL15 RPS19
RPL15 RPSA
RPL15 RPL31
RPL15 RPL14
RPL15 RPS3
RPL15 RPL27
RPL15 RPS15
RPL15 RPL18
RPL15 EEF1G
RPL15 RPS17
RPL15 RPS11
RPL15 RPS4X
RPL15 RPS7
RPL15 RPL5
RPL15 RPL38
RPL15 RPL11
PTS MAFF
PTS DNAJB6
SEP15 PSMA4
SEP15 TMX1
IL13 CBARA1
IL13 MSC
IL13 ADRBK1
IL13 SLC9A3R2
IL13 PLXNB1
IL13 PCBP3
IL13 ABCC6
IL13 CYP2A6
IL13 T
IL13 COX10
IL13 PAX8
IL13 LIPE
IL13 YKT6
IL13 ITGAM
IL13 IFT140
IL13 PTPRJ
IL13 RANBP2
IL13 CHST3
IL13 CRTC1
IL13 RFX1
IL13 GATA4
CRYBA4 GCK
CRYBA4 CADM3
CRYBA4 APAF1
CRYBA4 MLANA
C7orf28B ACAT2
C7orf28B ARHGDIB
C7orf28B XRCC5
TMEM131 FCHSD2
DNAJC16 GM2A
PHF21A SAMD14
PHF21A CACNA1B
PHF21A C21orf2
PHF21A CYP3A4
PCSK7 FOXN2
TIAL1 CD2
EEF1B2 RPL17
EEF1B2 SNORA21
EEF1B2 EIF3H
EEF1B2 GNB2L1
EEF1B2 RPL31
EEF1B2 RPL14
EEF1B2 RPL27
EEF1B2 TINP1
EEF1B2 RPL9
EEF1B2 EEF1G
EEF1B2 RPL23
EEF1B2 RPS17
EEF1B2 RPL3
EEF1B2 RPS11
EEF1B2 EEF2
EEF1B2 BTF3
EEF1B2 RPS27A
EEF1B2 EIF3M
EEF1B2 RPS7
EEF1B2 RPS6
EEF1B2 RPL22
EEF1B2 EIF3E
SLC6A4 TG
RBM5 MARK3
RBM5 NFATC2IP
RBM5 RER1
SH3BGR SALL1
ERN1 UBB
ERN1 ZNF710
ERN1 TAF6L
MSH2 PIGA
MSH2 PRKCI
MSH2 SKIV2L2
MSH2 ACSL1
MSH2 RFC4
MSH2 FARSA
MSH2 DLAT
MSH2 SFRS1
MSH2 ACTL6A
MSH2 NUP160
MSH2 RAD1
MSH2 PRKACB
RABGAP1 PUM2
RABGAP1 USP33
FAM178A PRKAR1A
FAM178A BRD3
SFRS17A E2F4
SFRS17A PSG1
SFRS17A JAM3
SFRS17A ITGAD
RUVBL2 PAICS
RUVBL2 POLR2I
RUVBL2 AP1S1
RUVBL2 PSMC3
RUVBL2 CDK4
NAGA ARPC1B
NAGA CFP
NAGA SAMHD1
NAGA FGL2
NAGA TNFRSF1B
COX10 MRE11A
COX10 HMX1
COX10 PCBP3
COX10 TP53TG5
IKBKG RHO
IKBKG MVD
IKBKG CEP290
IKBKG PGK1
RPS14 RPL34
RPS14 RPL8
RPS14 RPS16
RPS14 RPL23A
RPS14 LOC728643
RPS14 RPL18A
RPS14 RPS15A
RPS14 RPS24
RPS14 RPS8
RPS14 RPS3A
RPS14 RPLP0
RPS14 RPL6
RPS14 RPS28
RPS14 GNB2L1
RPS14 RPL37
RPS14 RPL31
RPS14 RPL12
RPS14 RPS3
RPS14 RPL27
RPS14 RPL37A
RPS14 RPS13
RPS14 RPS15
RPS14 EEF1G
RPS14 TPT1
RPS14 RPS21
RPS14 RPS23
RPS14 RPS17
RPS14 RPL3
RPS14 ATP6V0E2
RPS14 RPS4X
RPS14 RPS25
RPS14 RPL38
RPS14 RPLP1
RPS14 RPL5
RPS14 RPS18
RPS14 RPS6
RPS14 RPL32
RPS14 RPL11
PCNA PSMA3
PCNA PIR
PCNA ACAT2
PCNA PSMD8
PCNA MCM5
PCNA TYMS
PCNA KIAA0101
PCNA ILF2
AIPL1 TAF6L
AIPL1 RP1-21O18.1
AIPL1 RND2
AIPL1 GYPB
AIPL1 DPF1
AIPL1 POU2F3
AIPL1 CYP3A5
AIPL1 MIPEP
RBL2 PRKAR1A
RBL2 MAP2K3
VIM CSTA
VIM TNFRSF1B
VIM CAST
VIM S100A10
VIM SFXN3
VIM PLEKHB2
DNAJB6 PCTK2
PSMA4 OR10H3
PSMA4 ETFA
PSMA4 DTYMK
PSMA4 TAF6L
PSMA4 HNRNPA3
PSMA4 ITPA
PSMA4 NHP2
PSMA4 PRKDC
PSMA4 TRIAP1
PSMA4 RPA1
PSMA4 PTPRO
PSMA4 PDCD6
PSMA4 NDUFS6
PSMA4 ARAF
ATPAF2 ZMYND10
ATPAF2 ATP5D
ATPAF2 NDUFA2
ZMPSTE24 MED20
ZMPSTE24 TUSC2
NUP160 TUBGCP3
NUP160 SFRS1
NUP160 LARP4
NUP160 UBC
NUP160 PUM2
NUP160 COPB2
NUP160 PAFAH1B1
NUP160 BRD3
NUP160 NUP205
STAMBP PMS1
UROS SLC4A8
UROS NT5C2
LOC171220 GNG5
REL RGN
C5orf13 TOP2B
GABARAP RAB31
GABARAP FCGRT
GABARAP TNFRSF1B
SNRPN RPP40
MRPL3 IARS
MRPL3 CLNS1A
MRPL3 STOML2
RPUSD2 IFT140
RPUSD2 AKAP3
RPUSD2 FOLR1
RPUSD2 KRT1
PML ZSCAN12
PML NUDT3
PML NFIX
PML EDN2
PML MMP19
PML HABP2
PML REEP2
PML ITPR2
LEFTY1 C19orf50
LEFTY1 C3orf51
LEFTY1 DNAJC4
LEFTY1 LOC652147
LEFTY1 CYP3A4
LEFTY1 CDK5R1
LEFTY1 ABCC8
NOP56 HSPD1
MVP DUSP14
MVP LILRB4
MVP CAP1
MVP KIFAP3
OAZ1 BIN1
CBARA1 IFT140
CBARA1 BTF3
CBARA1 CDKN2B
CBARA1 MIPEP
CBARA1 ALPL
CBARA1 EFNA3
CBARA1 HNRNPL
CBARA1 ITGAM
CBARA1 ARC
CBARA1 CACNA1B
UQCRQ PARK7
UQCRQ PPP1CC
UQCRQ IRF2BP1
ERH PSMC3
ACTL6A AASDHPPT
ACTL6A MED20
ACTL6A TRIM27
ACTL6A UBC
ACTL6A MFAP1
ACTL6A PAFAH1B1
TNFRSF25 PAX7
TNFRSF25 MGAT3
TNFRSF25 ZNF592
TNFRSF25 ACOT11
TNFRSF25 SKI
TNFRSF25 OASL
TNFRSF25 ARHGAP6
TNFRSF25 KIR3DL3
TNFRSF25 MRPS12
TNFRSF25 IL12RB1
TNFRSF25 ITGAM
TNFRSF25 CDKN2B
NFIL3 MAP1LC3B
NFIL3 IER3
ZKSCAN3 GSTA2
LUC7L3 OGT
LUC7L3 DDX17
LUC7L3 MACF1
FH TCF15
GNB2 MLC1
HIST1H2BL HIST1H2BE
HIST1H2BL HIST1H2BF
HIST1H2BL HIST1H2BN
HIST1H2BL HIST1H2BI
HIST1H2BL HIST2H2BE
ADAM20 MAGEA4
DOPEY1 PHKG2
LILRA3 MTX1
ADCY7 HCK
ADCY7 RPL19
ADCY7 DGCR2
ADCY7 TNFSF10
ADCY7 SFN
ADCY7 ABR
ADCY7 RPS25
RECQL API5
RECQL PAFAH1B1
CFHR3 SLC6A9
CALCOCO1 PLXNB1
ETFA UBE2D2
ETFA PDCD6
ETFA NHP2
ETFA TBCA
ETFA PSMA2
ETFA PSMA6
ETFA NDUFS4
ETFA ZNHIT3
ISLR POLR2G
ISLR GBA
ISLR CSPG4
ISLR BTF3
ISLR TFAP2A
ISLR MVD
ISLR WFS1
ISLR SLC9A3
ISLR MFNG
ISLR RHO
ISLR MAGEA5
ISLR MYST2
ISLR ARHGAP6
ISLR SLC8A1
ISLR RGN
ISLR POLR2E
ISLR NDUFS6
ISLR HRG
IMPDH1 RAB7L1
IMPDH1 TFRC
CLNS1A HIBCH
CLNS1A SKIV2L2
CLNS1A PROC
CLNS1A FARSA
CLNS1A IMPDH2
CLNS1A IARS
CLNS1A CDK4
FABP5 HNRNPA3
FABP5 C1QBP
SNTB2 ITGA6
TRA2A RBBP4
TRA2A REEP1
TRA2A TRAPPC10
TRA2A SLC16A6
TRA2A ABHD5
SLC15A2 PPP1R7
SLC15A2 MVD
SLC15A2 ACAN
SLC15A2 RDBP
SLC15A2 POP5
SLC15A2 BCL2
SPINLW1 NR1H3
SPINLW1 GOSR2
PIR MCM5
IGHA2 HOXC5
PROZ PPP1R7
CYP11A1 LOC652147
CYP11A1 SOX9
CYP11A1 IL8RB
CYP11A1 FGD1
APLNR PSMB7
JAG1 VPS45
JAG1 MAGEA4
JAG1 REM1
JAG1 AKT3
JAG1 MFNG
JAG1 ZMYND10
JAG1 CRTC1
ABCE1 PAICS
ABCE1 ZNF91
KCTD12 FGL2
KCTD12 VCAN
TARS PFDN4
TARS IARS
TARS TRIM24
TARS ZNF91
GBX1 WNT7A
GBX1 PPP2R1B
GBX1 SLC8A1
GBX1 KCND3
GBX1 TNNT2
TNPO1 SLC12A4
TNPO1 GRIN2A
TNPO1 ARFGEF1
TNPO1 MAGEA4
NR2F6 PLEKHG3
NR2F6 APAF1
OTUB1 FLJ40113
OTUB1 NUP88
OTUB1 HAUS5
SNRPA LSM7
SNRPA RPL4
SNRPA SUMO2
SNRPA SNRPE
SNRPA C1QBP
SNRPA PSMC3
RFC1 CCBP2
MATN3 POU4F1
MATN3 CYP1A2
MATN3 SMO
PTP4A1 TRAF4
C18orf10 PRSS8
C18orf10 EML3
C18orf10 MTF1
C18orf10 PIM1
ATXN2 PMS1
ATXN2 RASA1
ATXN2 DDX42
UBE2N ZNF592
TCF7 GRIN2A
TCF7 TRBC1
GCLC JAK3
SLC8A1 ING2
SLC8A1 GBA
SLC8A1 PVT1
SLC8A1 TFAP2A
SLC8A1 CREB3
SLC8A1 USP11
SLC8A1 MFNG
SLC8A1 RHO
SLC8A1 ARHGAP6
SLC8A1 MTNR1B
SLC8A1 RGN
SLC8A1 HNRNPL
SLC8A1 PCBP3
SLC8A1 GJB3
SLC8A1 GRM7
SLC8A1 AGFG2
SLC8A1 NTRK3
SLC8A1 SLC9A3
SLC8A1 MPRIP
SLC8A1 REEP2
SLC8A1 ALPL
SLC8A1 MAP3K3
SLC8A1 RRAD
SLC8A1 CD160
SLC8A1 MVD
SLC8A1 YKT6
SLC8A1 CHST3
SLC8A1 SCNN1D
SLC8A1 C1orf144
SLC8A1 MAGEA1
SLC8A1 TSPAN9
SLC8A1 MYO9B
SLC8A1 SAMD14
SLC8A1 MSI1
SLC8A1 IAH1
SLC8A1 REM1
SLC8A1 LOC652147
SLC8A1 ZMYND10
SLC8A1 EDN2
SLC8A1 CRTC1
SLC8A1 SLC5A5
SLC8A1 GATA4
NDUFV2 KIAA0564
ECE1 PIK3CD
TINP1 BTF3
TINP1 EIF3F
TINP1 CSHL1
TINP1 FANCG
TINP1 EIF3E
TINP1 IGBP1
TINP1 ATP5L
TINP1 GNB2L1
EIF2AK2 USP4
EXT1 MAST2
GRK1 NCDN
JOSD1 TTC1
C12orf24 TSPAN3
C12orf24 FARSA
C12orf24 BCL6
C12orf24 COPS5
PLA2G4C EFNA2
SMAP1 EPHB2
SMAP1 NCOR2
SMAP1 POU4F1
SMAP1 RASGRP3
SMAP1 TNFRSF13B
FEM1B THBS1
FEM1B NSFL1C
VNN2 S100A9
SNAP23 ZC3H13
SNAP23 EIF2B2
SNAP23 PEX11A
CSF1 MIPEP
LRBA IL1RN
LRBA PHLDA2
LRBA TNFRSF1B
LRBA ZNF43
LRBA ITPR2
LRBA ZNF91
TUBGCP3 PMS1
TUBGCP3 PUM2
TUBGCP3 USP33
TUBGCP3 LARP4B
FAM127A PDLIM5
FAM127A CCND1
CCNB1 ZNF24
CCNB1 DLGAP5
LOC145678 NF1
LOC145678 DHFR
MYT1 KLHL9
TCF4 LOC728361
MBD2 IL10RA
MBD2 UBE2D1
MBD2 ITGB2
MBD2 VEGFA
PSEN1 HMHA1
PSEN1 CLK2
PSEN1 FCGR1A
PSEN1 YIPF1
PSEN1 TDRD7
NR0B2 HLF
NR0B2 IFT140
NR0B2 MYST2
NR0B2 CYP2A6
NR0B2 GRIP2
NR0B2 PCBP3
NR0B2 PAFAH1B1
METTL3 DDX17
METTL3 APPBP2
METTL3 CBR4
METTL3 PFKFB3
METTL3 TIA1
METTL3 SLC28A2
METTL3 PMS1
METTL3 PREPL
METTL3 CEP68
SCP2 LAD1
GZMK IGHM
C17orf91 CDC42EP3
C17orf91 CD83
SNORA21 NPM1
SNORA21 CCT2
SNORA21 RPL23A
SNORA21 RPL17
SNORA21 LOC728643
SNORA21 RPS15A
SNORA21 EIF3H
SNORA21 RPL4
SNORA21 EEF1A2
SNORA21 RPL37
SNORA21 RPL14
SNORA21 RPS3
SNORA21 RPL9
SNORA21 RPL18
SNORA21 EEF1G
SNORA21 RPL23
SNORA21 RPS17
SNORA21 RPL10A
SNORA21 RPL5
SNORA21 EIF3M
SNORA21 RPL22
SNORA21 EIF3E
XRCC3 ZMIZ2
XRCC3 ARHGDIB
SKI PMPCA
SKI MLANA
SKI LOC100134331
SKI HN1L
SKI C1orf144
SKI PPP3CC
MMP19 VPS45
MMP19 HMX1
MMP19 NCOR2
MMP19 MLX
MMP19 AGFG2
MMP19 KCNH1
MMP19 KCNQ1
MMP19 FAM119B
MMP19 ARHGAP26
MMP19 EFNA3
MMP19 ARMC6
MMP19 JAK3
MMP19 APAF1
MMP19 ALPL
ATXN10 GUCA1A
ATXN10 BTF3
ATXN10 HNRNPA3
ATXN10 MTF1
ATXN10 SET
ATXN10 GCSH
ATXN10 RPS3
NKX2-1 ABCD4
ACO1 CAP2
ICAM2 ASMTL
FKBP1A RRAD
CSTA RNASE2
CSTA ITGA7
CSTA LGALS1
CSTA AK2
CSTA SLC36A1
CSTA RNASE3
CSTA SERPINB8
CSTA FGR
CSTA MTMR11
CSTA CAPG
CSTA ITGAX
CSTA PRKCD
CSTA ITGAM
CSTA DMXL2
CSTA PTPRCAP
CSTA CYBB
CSTA AP1S2
CCNI ETS1
GBP2 MALT1
POU4F1 XRCC5
POU4F1 LALBA
POU4F1 GSTA2
POU4F1 NDUFS6
POU4F1 PTGDS
POU4F1 TSPAN9
POU4F1 POLR2E
POU4F1 GNL1
POU4F1 NDUFS7
POU4F1 PAFAH1B1
ST6GALNAC4 DCT
MT1F MT1G
PDE3A SLC6A9
PDE3A DNASE1L3
PDE3A MC5R
PDE3A THBS1
SMARCD3 GRN
IGHE BAX
IGHE CYP3A5
IGHE ZNF710
IGHE N4BP3
IGHE BNIP3L
ABR ATP6V0E1
ABR FGR
ABR RPS6KA1
ABR CAPG
ABR RXRA
ABR ITGAM
RNASE3 RNASE2
RNASE3 DMXL2
RNASE3 CTSG
SEPP1 CCR1
ACADM SPCS2
ACADM TBCE
LSP1 LY96
RNASEH2A MAGEA5
GBP1 MUC6
PPP2R1B PDE6H
BBS9 DCAF7
IGKC HSF4
IGKC LOC100134331
IGKC IGH@
IGKC IGJ
IGKC IGL@
IGKC IGHG1
IGKC DLX4
IGKC LOC91316
KIAA0125 CFD
MAGEA1 MAP3K3
MAGEA1 PAX8
MAGEA1 RGL1
MAGEA1 MGAT3
MAGEA1 CRTC1
MAGEA1 TGFB3
PTPRB RBBP4
PTPRB MVD
PTPRB TP53TG5
SFRS11 SFRS12
CDX2 C16orf88
CDX2 TBX1
CDX2 ALMS1
PAIP2B NCOR2
PAIP2B WEE1
PAIP2B PLCB3
PAIP2B OTC
RNF44 DPM2
CLPP EIF3I
CLPP C19orf50
CLPP SNRPD2
CLPP PUF60
CLPP MIF
CLPP ZNF592
CLPP RBBP4
CLPP PMS2L1
CLPP ABCD4
CLPP NDUFS4
CLPP PRPS1
CLPP HSPA12A
CLPP ATP5C1
FNDC3A CEP152
MRPS31 PMS1
MRPS31 BRD3
MRPS31 AASDHPPT
RPL32 RPS12
RPL32 RPS20
RPL32 RPL24
RPL32 RPL41
RPL32 RPS18
RPL32 RPL27A
RPL32 RPL6
RPL32 RPS28
RPL32 GNB2L1
RPL32 RPL37A
RPL32 RPS15
RPL32 RPL37
RPL32 RPS21
RPL32 RPS23
RPL32 RPS17
RPL32 RPS29
RPL32 RPS4X
RPL32 RPL36A
RPL32 EEF1A1
RPL32 RPLP1
RPL32 RPLP0
RPL32 RPL13A
RPL32 RPL28
RPL32 RPS6
RPL32 RPL7
RPL32 PTMA
RPL32 RPL13
C1orf68 RAD50
C1orf68 MYCBP2
C1orf68 PNLIPRP2
DOC2A USP6
ITGB7 TAF6L
FAU RPL18A
FAU RPL35
NFATC4 ING2
NFATC4 NF1
NFATC4 C19orf29
NFATC4 RUNX1T1
NFATC4 ZNF263
SEMA5A VRK2
NTSR1 NOC2L
NTSR1 GUCA1A
NTSR1 FSCN2
NTSR1 PTGER3
NTSR1 EPHA4
NTSR1 GPRIN2
NTSR1 SLURP1
NTSR1 WNT7A
NTSR1 HOXB6
NTSR1 MGAT3
NTSR1 LOC652147
NTSR1 PTGES
NTSR1 SHBG
NTSR1 SIX3
NTSR1 CCBP2
NTSR1 EFNA3
NTSR1 KRTAP26-1
NTSR1 TP53TG5
NTSR1 TPO
NTSR1 PPBPL2
CLASP2 CHKB
CLASP2 CDK10
S100A9 MEGF9
S100A9 S100A8
S100A9 S100A12
S100A9 MNDA
S100A9 ITGB2
S100A9 BST1
NFAT5 RANBP2
NFAT5 ADORA1
NFAT5 REM1
NFAT5 GATA4
NFAT5 INTS1
NFAT5 LAD1
ZNF629 XRCC5
CDC2L5 LRRC68
CDC2L5 MFAP2
CDC2L5 CREB3
EIF2B4 PPP1R7
CHRD CROCC
TRIOBP SSBP2
CA2 TRIM31
RPL14 RPS17
RPL14 NPM1
RPL14 CCT2
RPL14 RPL30
RPL14 RPL17
RPL14 LOC728643
RPL14 RPL18A
RPL14 RPS15A
RPL14 RPL23
RPL14 RPL29
RPL14 PAICS
RPL14 EIF3H
RPL14 RPL4
RPL14 EEF2
RPL14 MIF
RPL14 NDUFS4
RPL14 GNB2L1
RPL14 RPL31
RPL14 RPS7
RPL14 RPL35
RPL14 RPL12
RPL14 EIF3D
RPL14 NHP2
RPL14 RPL27
RPL14 RPL9
RPL14 RPL18
RPL14 EEF1G
RPL14 EIF3F
RPL14 FANCG
RPL14 RPL3
RPL14 RPS11
RPL14 RPL10A
RPL14 RPS25
RPL14 RPS19
RPL14 RPL5
RPL14 SNRPD2
RPL14 BTF3
RPL14 NME1
RPL14 EIF3E
RPL14 FBL
RPL14 RPS3
RPL14 ATP5C1
CYP2A6 HMX1
CYP2A6 TEF
CYP2A6 XDH
CYP2A6 MALL
CYP2A6 KRT1
CYP2A6 PYY
WEE1 DSCR4
WEE1 PCDHA3
WEE1 EFNA3
METTL13 EED
METTL13 PMS1
METTL13 TFAP4
TMEM109 MDK
TMEM109 TKT
NDST2 EEF1A2
PIKFYVE MPHOSPH9
CD247 TRBC1
CD247 KLRC2
ECHS1 MTMR3
SYDE1 HARS
SYDE1 RSC1A1
SYDE1 HOXC11
SYDE1 GCKR
SYDE1 CYP3A4
UBR2 AKAP11
SYK TFDP2
SYK SERPINB8
SYK IL10RB
SYK CCPG1
SYK HMGCS1
SYK RNH1
GPAA1 ATP5J2
FOXN2 ODZ4
FOXN2 GATA4
FOXN2 ATP1B2
FOXN2 ARHGAP6
FOXN2 CDK5R1
HMBS SPTB
HMBS RHCE
PSMB2 MIF
PSMB2 SNRPD2
PSMB2 NHP2
MYST4 GALNT1
RUVBL1 PSMB5
RUVBL1 IMMT
FAM50A JAKMIP2
FAM50A YIPF1
FAM50A PHKG2
INPP4A HNRNPA0
TAF4 EYA3
HCLS1 HCK
HCLS1 TFDP2
HCLS1 DOPEY2
HCLS1 SAMHD1
HCLS1 ARHGAP1
HCLS1 CAPG
HCLS1 NPTN
HCLS1 RGS19
HCLS1 FBLN5
HCLS1 EIF4EBP2
EIF4H SUMO3
EIF4H LSM3
SERPINB7 OPRM1
GJB3 VPS45
GJB3 LOC390940
GJB3 SGCD
GJB3 DSC1
GJB3 LIMK1
GJB3 AGFG2
GJB3 ACAN
GJB3 TFAP2A
GJB3 GFRA3
GJB3 CHST3
GJB3 SLC9A3
GJB3 MFNG
GJB3 MAGEA5
GJB3 ARHGAP6
GJB3 PCDHA3
GJB3 TEKT2
GJB3 ARR3
TOPORS STAM
DNAJB1 HSPA1A
HSPA4 IGF1R
HTR4 ERGIC3
PSMA3 MAX
PSMA3 ATP5A1
PSMA3 SFRS3
PSMA3 ZNHIT3
IARS CCT2
IARS NME1
IARS IPO5
IARS GNB2L1
IARS PTPRCAP
IARS AHCY
IARS FKBP4
IARS MTF1
IARS PAICS
IARS NHP2
HMG20B MFNG
EPHA4 RHO
EPHA4 POU2F3
EPHA4 IRF2BP1
PIP4K2B ALG8
ZNF85 ZNF117
ZNF85 TNFRSF1B
ZNF85 CAST
ZNF85 PSAP
ZNF85 COX11
ZNF85 ZNF91
CYP2A13 TYR
CYP2A13 FARP1
CYP2A13 ADRBK1
ZIC2 IFT140
ZIC2 DGKG
ZIC2 SLURP1
ZIC2 C21orf2
ZIC2 POU2F3
C16orf7 BLMH
HDDC2 CCT3
C6orf108 CCT3
C6orf108 EBNA1BP2
C6orf108 PSMC3
OPN1SW PRKACA
ECM2 PELP1
FLT4 CROCC
FCGR3B FCGR3A
FLI1 PMS1
FLI1 PRKAR1A
HMHA1 GMPR
HMHA1 YES1
HMHA1 SERPINB8
HMHA1 CD2AP
HMHA1 TAL1
HMHA1 RAPGEF3
HMHA1 ZNF91
PTH MAPK8IP2
PTH SAMD14
PTH LIPE
PTH MUC6
PTH FOXG1
PTH INTS1
PTH IGF1R
PTH PAQR4
PTH IFIT1
TFDP2 ARPC1B
TFDP2 CHKB
TFDP2 SERPINB8
TFDP2 CAPN2
TFDP2 NUP214
TFDP2 ZNF254
TFDP2 QKI
TFDP2 ANXA5
TFDP2 AK2
TFDP2 SLC1A4
TFDP2 S100A10
TFDP2 LGALS1
TFDP2 IQGAP1
TFDP2 FCGR1A
TFDP2 AMD1
TFDP2 SEPT5
FGL1 SCNN1B
COPS2 VDAC2
COPS2 RPL24
COPS2 PSMA2
RP1-21O18.1 DPF1
RP1-21O18.1 SGCG
RP1-21O18.1 RND2
CDR2L XK
CDR2L CLTCL1
CDR2L RNH1
CDR2L MYL4
CDR2L GYPB
ACOT11 JAKMIP1
CRTC1 GLB1L2
CRTC1 NCKIPSD
CRTC1 YKT6
CRTC1 CHST3
CRTC1 SIX3
CRTC1 MFNG
CRTC1 ZMYND10
CRTC1 TCF15
CRTC1 ARHGAP6
CRTC1 REEP2
CRTC1 WDR62
LILRA4 SOX13
ING2 SAMD14
ING2 TOP3B
ING2 SOX2
ING2 HSF4
ING2 SGCD
ING2 TP53TG5
ING2 C16orf88
ING2 HMX1
ING2 MRPS12
ING2 SLC9A3
ING2 EFNA3
ING2 HNRNPL
ING2 ITGAM
ING2 AKR1B10
ING2 ARC
ING2 KRT13
BPTF EZH1
MXI1 BOLA2
CLDN9 NEURL
MUC6 MAPK8IP2
MUC6 TEKT2
MUC6 ACAN
MUC6 LSM7
MUC6 SLC9A3
MUC6 LIPE
MUC6 CROCC
MUC6 INTS1
XPA REEP1
SGSH GPR44
NUP93 SLC12A4
NUP93 DGKG
CTPS PSMB5
LSM7 IFT140
LSM7 POLR2I
LSM7 DGKG
LSM7 HSPBP1
LSM7 TEKT2
LSM7 GNS
LSM7 YARS
LSM7 NME1
LSM7 ITPA
LSM7 PSMA6
LSM7 NHP2
SEPT11 TTC3
SEPT11 NPR3
SEPT11 JUP
SEPT11 SEPT6
SEPT11 CDC34
HBB KLHL9
HBB BPGM
HBB SGCG
HBB TP53I11
HBB TTLL5
HBB TLR5
HBB KLF1
HBB IGF1R
HBB HBA1
HBB TAF6L
HBB GABRG3
HBB BNC1
HBB HBG1
HBB ZNF710
HBB ATP6V0A1
HBB HCRTR2
HBB SLC4A1
HBB GYPE
HBB CYP3A5
HBB NAT9
HBB MIPEP
HBB SELENBP1
HBB CSPG4
HBB ALAS2
HBB ETS1
PLEKHG3 UGT2B15
PLEKHG3 SLC9A1
PLEKHG3 PPBPL2
PLEKHG3 CECR7
PLEKHG3 HSF4
PLEKHG3 PTPRD
PLEKHG3 LOC652147
PLEKHG3 IGHMBP2
GREM1 SHC1
CSNK2B RALY
ASAP2 OSBPL3
PPP1R8 SMC3
PPP1R8 NDUFS8
CLTCL1 TNFAIP1
CLTCL1 PHKG2
CLTCL1 PLAUR
CLTCL1 CTSG
CLTCL1 ACTN1
PRKCD HCK
PRKCD ARPC1B
PRKCD CCPG1
PRKCD RNASE2
PRKCD ARPC5
PRKCD FGL2
PRKCD IL10RB
PRKCD RPS6KA1
PRKCD CAPG
PRKCD DMXL2
PRKCD CTSG
PRKCD EIF4EBP2
SAP18 EPHB2
EVI5 RPLP0
EVI5 MEGF9
IQSEC1 PDLIM5
IQSEC1 HPCA
RPL36A RPS12
RPL36A RPL34
RPL36A RPL19
RPL36A RPS20
RPL36A RPL18A
RPL36A RPS24
RPL36A RPL29
RPL36A RPS8
RPL36A RPS18
RPL36A RPL27A
RPL36A RPS28
RPL36A GNB2L1
RPL36A RPL31
RPL36A RPS7
RPL36A RPL27
RPL36A RPL37A
RPL36A RPS13
RPL36A RPS21
RPL36A RPS23
RPL36A RPS29
RPL36A ATP6V0E2
RPL36A RPS4X
RPL36A RPS25
RPL36A RPL38
RPL36A RPS6
RPL36A RPL11
ATXN1 GLO1
ATXN1 PHKA2
ATXN1 IQGAP1
ATXN1 RNASE2
RAP1GAP SELENBP1
RAP1GAP HBA1
CUL4B FAM98A
CUL4B TPD52L2
CUL4B PHLDA2
SLC5A5 SAMD14
SLC5A5 KLHL35
SLC5A5 SAG
SLC5A5 PVT1
SLC5A5 NRTN
SLC5A5 ACAN
SLC5A5 SLC9A3
SLC5A5 TPO
SLC5A5 RHO
SLC5A5 EDN2
SLC5A5 ALPL
SLC5A5 ARHGAP6
CSE1L AASDHPPT
RAB6A SHC1
FBL NPM1
FBL CCT2
FBL LOC728643
FBL RPL10A
FBL RPL4
FBL RPSA
FBL SFRS3
FBL NHP2
FBL RPL18
FBL EEF1G
FBL EIF3F
FBL RPL3
FBL NDUFS4
FBL PAICS
FBL RPL5
FBL SNRPD2
FBL BTF3
FBL NME1
FBL DGKD
FBL RPS3
FBL ATP5C1
PDLIM7 GABRG3
BICD2 FRY
ARFIP2 RGN
ARFIP2 PMPCA
ARFIP2 TP53TG5
ARFIP2 ZMYND10
MTDH CYP3A4
MTDH PGK1
ANKRD12 CEP135
RASSF7 SLC9A3R2
CCKAR MMP14
CCKAR RGR
PENK FSCN1
PRDX6 NME1
PRDX6 RAB11A
UBA7 HLA-DMA
MAP2 LOC100128570
TUBGCP2 WDR62
TUBGCP2 GSTP1
TUBGCP2 CDKN2B
TUBGCP2 MAML3
TUBGCP2 RHO
TUBGCP2 NFIX
TUBGCP2 ARHGAP6
TUBGCP2 FLJ40113
TUBGCP2 PAK4
CSF1R LILRA1
MTMR6 FARSA
MTMR6 ARF6
MTMR6 LYL1
PRPF40A GLUD2
TNNC2 CACNA1B
COBRA1 POLDIP3
P2RY6 EPHA5
P2RY6 COL1A2
PIGF PRKAR1A
MYL4 XK
MYL4 SPTB
MYL4 SELENBP1
MYL4 KEL
MYL4 RND2
MYL4 KLF1
MYL4 TSPAN5
CALB2 ALDH1A2
UBE2D1 C1orf38
UBE2D1 TYMP
UBE2D1 MTMR11
NKX2-2 ACAN
S100A10 GAS7
S100A10 ANXA5
S100A10 AP1S2
S100A10 CAPN2
S100A10 ANXA2P3
SULT1A2 SULT1A1
ITPR2 RDH5
ITPR2 REEP2
NDUFS6 UQCRC1
NDUFS6 NDUFB8
NDUFS6 POLR2E
NDUFS6 B3GAT2
NDUFS6 POLR2G
NDUFS6 NDUFS3
B3GALT5 SERPIND1
B3GALT5 SAMD14
B3GALT5 E2F1
B3GALT5 ETS1
B3GALT5 RUNX1
B3GALT5 KIAA0284
B3GALT5 MGAT3
ITGAX MYO1F
ITGAX FGR
ITGAX C1QBP
ITGAX PSAP
MANBA CTSA
EIF1 CD83
ANAPC10 POU2F2
NDUFB7 IFT140
NDUFB7 CAD
NDUFB7 LBA1
RPS29 RPS12
RPS29 RPL34
RPS29 RPL19
RPS29 RPS20
RPS29 SFI1
RPS29 RPS16
RPS29 RPL23A
RPS29 RPL18A
RPS29 RPS24
RPS29 RPL29
RPS29 RPL41
RPS29 RPS10
RPS29 RPS3A
RPS29 RPLP0
RPS29 MBNL2
RPS29 PTMA
RPS29 RPS28
RPS29 GNB2L1
RPS29 RPL24
RPS29 RPL10
RPS29 RPS27
RPS29 RPL27
RPS29 RPL37A
RPS29 RPS13
RPS29 RPS15
RPS29 RPL37
RPS29 RPS21
RPS29 RPS23
RPS29 RPS17
RPS29 RPS11
RPS29 RPS4X
RPS29 RPS25
RPS29 RPL38
RPS29 EEF1A1
RPS29 RPS18
RPS29 RPL13A
RPS29 RPL28
RPS29 RPS6
RPS29 RPL7
RPS29 RPL13
RPS29 RPL11
RGS14 ABCB6
LAMP2 PRKCQ
MTOR COPS5
RNASE2 DMXL2
RNASE2 GADD45A
RNASE2 PGD
RNASE2 CTSG
RNASE2 MPPE1
RNASE2 SLC36A1
RNASE2 SRGN
RNASE2 ARPC2
ICK UBXN8
PUF60 ZNF148
PUF60 SLC17A3
PUF60 RAD51L3
PUF60 ATP5C1
RGL1 C19orf29
RGL1 TP53TG5
RGL1 MGAT3
C13orf27 MEGF9
RARRES2 GYPB
MAP1B VLDLR
MYH8 SUCLG2
RPS18 RPS12
RPS18 RPL34
RPS18 RPL19
RPS18 RPL24
RPS18 RPS16
RPS18 RPL23A
RPS18 RPS17
RPS18 UBB
RPS18 RPL18A
RPS18 RPS15A
RPS18 RPS24
RPS18 IQGAP1
RPS18 RPL41
RPS18 RPS8
RPS18 RPS3A
RPS18 RPLP0
RPS18 PTMA
RPS18 RPL6
RPS18 GNB2L1
RPS18 SFI1
RPS18 RPL31
RPS18 RPS10
RPS18 RPS3
RPS18 RPL27
RPS18 RPS13
RPS18 RPL37
RPS18 RPS21
RPS18 RPS23
RPS18 RPL30
RPS18 RPL3
RPS18 ATP6V0E2
RPS18 RPS11
RPS18 RPS4X
RPS18 RPS25
RPS18 RPS19
RPS18 RPL5
RPS18 RPL38
RPS18 RPL13A
RPS18 RPS27A
RPS18 RPL28
RPS18 RPS6
RPS18 RPL13
RPS18 RPL11
TMSB4X UBC
BASP1 BCR
BASP1 SEPT6
BASP1 NCF1C
CAMK2G NUDT3
CAMK2G NFRKB
SAMHD1 ATP6V0E1
SAMHD1 LILRB4
SAMHD1 PAK1
SAMHD1 SERPINB8
SAMHD1 FGL2
SAMHD1 RNASE6
SAMHD1 ITGA7
SAMHD1 EIF4EBP2
SAMHD1 CD1D
SAMHD1 ITGB2
SAMHD1 GRN
C3orf51 TPMT
C3orf51 CDK5R1
C3orf51 U2AF2
RPL31 RPS12
RPL31 RPL34
RPL31 RPL19
RPL31 RPL27
RPL31 RPL24
RPL31 RPL30
RPL31 RPL17
RPL31 RPL18A
RPL31 RPS15A
RPL31 RPL29
RPL31 RPS8
RPL31 RPS3A
RPL31 EIF3H
RPL31 RPL9
RPL31 RPS10
RPL31 GNB2L1
RPL31 RPL23A
RPL31 RPS7
RPL31 AHNAK
RPL31 RPS13
RPL31 HINT1
RPL31 RPL35
RPL31 RPL37
RPL31 RPS23
RPL31 RPL23
RPL31 RPS17
RPL31 FANCG
RPL31 RPL3
RPL31 RPS11
RPL31 RPL10A
RPL31 RPS25
RPL31 RPL5
RPL31 RPL38
RPL31 RPS27A
RPL31 RPS6
RPL31 EIF3E
RPL31 RPL11
CCT7 STOML2
ARMC6 TOP3B
ARMC6 ZNF101
ARMC6 WIPI1
ARMC6 ZSCAN12
ARMC6 FTO
ARMC6 DEPDC5
IPO7 PIGA
IPO7 API5
IPO7 MMS19
IPO7 CDC2L2
IPO7 EP400
SLC17A3 CD72
SLC17A3 GSTA2
SLC17A3 GRIK1
SLC17A3 ZFY
SLC17A3 PSMD9
SLC17A3 ADCYAP1
SLC17A3 CAPN5
SLC17A3 KRTAP26-1
FCER1G S100A11
FCER1G FGR
FCER1G LILRB3
FCER1G CD14
FCER1G PSAP
EEF1G RPL34
EEF1G NPM1
EEF1G RPL23A
EEF1G RPL17
EEF1G LOC728643
EEF1G RPL18A
EEF1G RPS15A
EEF1G RPL29
EEF1G RPS10
EEF1G EIF3H
EEF1G RPL4
EEF1G RPLP0
EEF1G RPSA
EEF1G RPL18
EEF1G GNB2L1
EEF1G RPS8
EEF1G EIF3D
EEF1G RPL12
EEF1G RPS3
EEF1G RPL27
EEF1G RPS19
EEF1G RPL23
EEF1G RPS17
EEF1G FANCG
EEF1G RPL3
EEF1G ATP6V0E2
EEF1G RPS11
EEF1G RPL10A
EEF1G RPS25
EEF1G EEF2
EEF1G RPL5
EEF1G BTF3
EEF1G EIF3M
EEF1G RPS7
EEF1G RPS9
EEF1G EIF3E
EEF1G EEF1A2
EEF1G RPL10
EIF4G1 C1QL1
EIF4G1 RBBP4
EIF4G1 NGFR
EIF4G1 XRCC5
IL12RB1 ARC
IL12RB1 IGH@
IL12RB1 TEKT2
IL12RB1 PTPRD
FOXD1 GUCA1B
HLA-DPA1 CD74
HLA-DPA1 HLA-DMA
HLA-DPA1 HLA-DRA
HLA-DPA1 HLA-DRB4
HLA-DPA1 HLA-DMB
HLA-DPA1 HLA-DQB1
HLA-DPA1 HLA-DPB1
S100A8 CKAP4
S100A8 S100A12
ATP6V0E2 RPL34
ATP6V0E2 RPS9
ATP6V0E2 TPT1
ATP6V0E2 RPL17
ATP6V0E2 RPL18A
ATP6V0E2 RPS24
ATP6V0E2 RPS8
ATP6V0E2 PTMA
ATP6V0E2 RPL29
ATP6V0E2 RPL37
ATP6V0E2 RPS3
ATP6V0E2 RPL27
ATP6V0E2 RPS15
ATP6V0E2 RPS17
ATP6V0E2 RPS4X
ATP6V0E2 RPL5
ATP6V0E2 RPL28
ATP6V0E2 RPS6
ATP6V0E2 RPL11
MDM1 UBA3
MDM1 ITGA4
SRGN DMXL2
DOC2B FBXO9
EEF1A1 RPLP1
EEF1A1 RPL37A
EEF1A1 RPS15
EEF1A1 RPLP0
EEF1A1 RPL13A
EEF1A1 GNB2L1
EEF1A1 RPS21
EEF1A1 PTMA
EEF1A1 RPS23
EEF1A1 RPS28
EEF1A1 RPS17
EEF1A1 SFI1
EEF1A1 RPS16
EEF1A1 GAPDH
EEF1A1 RPL13
EEF1A1 RPS4X
EEF1A1 RPL41
EEF1A1 RPS20
SCAPER MAP3K3
SCAPER PAX8
SCAPER PLA2G10
SCAPER PVT1
SCAPER EML3
SCAPER PPAP2C
SCAPER NRXN1
SCAPER MFNG
SCAPER ZMYND10
SCAPER ARHGAP6
SCAPER SLC6A12
SCAPER FGD1
SCAPER ELN
PCGF1 TSPAN5
PCGF1 APOB
EIF3M RPL27
EIF3M RPL5
EIF3M EIF3H
EIF3M RPL4
EIF3M FANCG
EIF3M NPM1
EIF3M EIF3F
EIF3M RPL23A
EIF3M RPS7
EIF3M EIF3E
EIF3M RPL3
EIF3M RPL10A
EIF3M RPS3
HIF1A SAT1
HIF1A RANGAP1
HIF1A IL1B
GAB1 CCBP2
CCR1 FGR
CCR1 TNFRSF1B
CCR1 TYROBP
MCM7 SLC17A1
UPK1A DGCR9
FLNB HIRIP3
FANCI TUBB
FANCI KIAA0101
SDC3 ENTPD3
SDC3 GUCA1A
SDC3 PAX7
TPM1 CHKB
TPM1 ANXA2P1
MXD1 SEZ6L
MXD1 NUDT3
MXD1 ZSCAN12
MRPL28 KLHDC10
MRPL28 PMS2L1
MRPL28 NEUROD2
SOX9 YKT6
SOX9 FGD1
LALBA RHO
LALBA ARHGAP6
ST3GAL1 GUCA1A
ST3GAL1 CA9
RPL17 NDUFS4
RPL17 EIF3F
RPL17 NPM1
RPL17 RPL18A
RPL17 RPS15A
RPL17 RPL23
RPL17 RPS3A
RPL17 EIF3H
RPL17 RPL4
RPL17 EEF1A2
RPL17 GNB2L1
RPL17 RPS3
RPL17 RPL27
RPL17 HINT1
RPL17 RPL9
RPL17 RPL18
RPL17 RPS17
RPL17 RPL3
RPL17 RPL10A
RPL17 LOC728643
RPL17 RPL5
RPL17 BTF3
RPL17 RPS27A
RPL17 RPS7
RPL17 RPL22
RPL17 EIF3E
RPL17 RPSA
RHO EPHB2
RHO CYP4F11
RHO ALDH1A2
RHO SFRS3
RHO ARHGAP6
RHO EFNA3
RHO KCND3
RHO LOC652147
RHO DPP6
RHO ADORA1
RHO OCA2
RHO CDC45L
RHO ALPL
RHO NCKIPSD
RHO MVD
RHO CHST3
RHO SAMD14
RHO SLC17A1
RHO VAMP5
RHO ARHGAP26
RHO PAK4
IFIT1 HNRNPL
IFIT1 RSC1A1
EXTL2 ANKRD17
EXTL2 PREPL
EXTL2 BCL2
SPTLC2 KRTAP26-1
SPTLC2 ERAL1
PSMB3 NDUFA2
C21orf2 DGKG
C21orf2 POU2F3
C21orf2 AKAP3
C21orf2 KCNF1
C21orf2 KRT1
C21orf2 H6PD
C21orf2 CDKN2B
C21orf2 BRMS1
C21orf2 EFNA3
C21orf2 RECQL4
C21orf2 LAD1
C21orf2 PCBP3
TNP2 SCGB1A1
ZNF117 TNFRSF1B
ZNF117 RCN2
ZNF117 ZNF91
MAN1C1 CSHL1
GPR64 HSPA6
ALPL ADORA1
ALPL C19orf50
ALPL MAGEA5
ALPL LOC652147
ALPL MYST2
ALPL EFNA3
ALPL ARHGAP26
NCBP2 PMS1
ALDH1A3 MPP2
SFRS2IP KRIT1
SFRS2IP CREB1
LIPE IFT140
LIPE ELAVL3
LIPE KCNH1
LIPE CHST3
LIPE SCNN1D
LIPE GYPB
LIPE RDH5
LIPE TP53TG5
LIPE DEPDC5
C1orf144 AGFG2
C1orf144 HOXB6
C1orf144 SLC9A3
C1orf144 H6PD
C1orf144 EDN2
C1orf144 MGAT3
C1orf144 APAF1
IGF2R EPS15
IGF2R PLAGL1
IGF2R FSCN1
IGF2R ACSL1
IGF2R MPI
ERCC4 COL6A1
MET ZFHX2
TRIM28 MCM2
GPR44 SFRS1
CEP68 DICER1
RAB8A HNRNPA0
DDX23 UBE2J1
RPS27A EEF2
RPS27A RPL5
RPS27A EIF3H
RPS27A RPL38
RPS27A NPM1
RPS27A RPL9
RPS27A RPS7
RPS27A RPL3
RPS27A RPL21
RPS27A RPS24
RPS27A RPS25
RPS27A RPS3A
RAB32 PGD
MARCKS MTMR11
MARCKS LGALS3
RUNX1 C19orf50
RUNX1 SLMO1
RUNX1 SLC17A7
RUNX1 PTGES
RUNX1 ALDH1A2
RUNX1 AKAP3
RUNX1 RSC1A1
RUNX1 KCNF1
RUNX1 NF1
RUNX1 NTRK3
RUNX1 ZC3H4
RUNX1 ARHGAP6
RUNX1 OCA2
RUNX1 SLC6A9
RUNX1 CYTSA
B2M ANKLE2
B2M SCN1B
GRIP2 SAMD14
GRIP2 SEZ6L
GRIP2 PVT1
GRIP2 ROM1
GRIP2 PSMD8
GRIP2 MYST2
GRIP2 ATP1B2
GRIP2 IFNA6
GRIP2 CADM3
GRIP2 CHI3L1
HNRNPC TXN
HNRNPC NDUFS4
HNRNPC NHP2
MDH2 FOXO3
SF1 MRPL40
RHAG UROD
JAM3 TNK2
MBOAT2 XK
NEURL BPGM
NEURL KLHL9
SRRM1 NPTXR
PAICS CCT2
PAICS NME1
PAICS C1QBP
PAICS GNB2L1
PAICS AHCY
PAICS IMPDH2
PAICS GLO1
PAICS SSB
PAICS CDK4
PAICS HNRNPAB
HIST1H2BC HIST1H2AD
RGN SGCD
RGN PLLP
RGN PPAP2C
RGN CBX1
RGN ACVR1B
RGN LOC652147
RGN MGAT3
RGN GBA
RGN KDM6B
RGN MFNG
CREM TRAF4
CD1D NCF2
CD1D IGSF6
CD1D AIF1
CD1D LILRA1
CD1D FGR
CD1D FGL2
CD1D ITGB2
TUBB2C TUBB3
GLB1L2 TNK2
GLB1L2 C19orf50
GLB1L2 HSF1
GLB1L2 ABCD4
GLB1L2 CHST3
GLB1L2 CAP2
GLB1L2 AGFG2
GLB1L2 ZMYND10
GLB1L2 REEP2
NUP210 TARP
NUP210 CTSG
NUP210 RER1
ZKSCAN1 PMS1
TFR2 GYPE
TFR2 RHCE
TFR2 EMID1
TFR2 PRDX2
TFR2 GYPB
TFR2 BLVRB
TCF7L2 RSC1A1
FGF8 DMD
LOC653188 KIAA0754
HIST1H2BN HIST1H2AC
HIST1H2BN HIST1H2BE
HIST1H2BN HIST1H2BF
HIST1H2BN HIST2H2AA3
HIST1H2BN HIST1H3D
HIST1H2BN HIST1H2BI
HIST1H2BN HIST2H2BE
NEU3 DUS4L
HRG SLC17A1
HRG POU2F3
HRG VEGFC
HRG SIGLEC7
HRG EFNA3
HRG CACNA1E
CBX3 CACNA1C
RPS16 RPS12
RPS16 RPL24
RPS16 RPL18A
RPS16 RPS15A
RPS16 SKP1
RPS16 GNB2L1
RPS16 RPL10
RPS16 RPL37A
RPS16 RPS13
RPS16 RPS15
RPS16 RPL37
RPS16 RPS21
RPS16 RPS23
RPS16 RPS11
RPS16 RPS19
RPS16 RPL38
RPS16 PRPS1
RPS16 RPL28
RPS16 RPL11
TRAF5 PRKCI
TRAF5 TNFRSF1B
SIX3 NOC2L
SIX3 WNT7A
SIX3 AKAP3
SIX3 NFIX
SIX3 ARHGAP6
SIX3 CCBP2
SIX3 KRTAP26-1
SIX3 PFKFB2
CTSZ DUS4L
RBMX CYCS
RBMX NME1
RBMX GCSH
SRGAP2 PPM1A
PHLPP1 SEPT6
TYRO3 GP5
CFHR1 CFH
TLR6 MC5R
BDKRB2 DDN
PTPRO POU2F2
YBX1 DDX49
YBX1 PPP1R11
NRCAM RUNX2
RND2 PPP1R10
RND2 TAF6L
RND2 SELENBP1
RND2 GYPE
RND2 SLC17A7
RND2 KIAA0894
RND2 ALAS2
RND2 GYPB
RND2 RHCE
RND2 DEFA5
RND2 SCARB1
RND2 DPF1
RND2 BPGM
RND2 SHH
CTAG1A NDP
CTAG1A TOP3B
CTAG1A DLX4
CTAG1A FOXN1
CTAG1A PPM1A
CTAG1A ALDH1A2
CTAG1A LOC729602
CTAG1A SULT2B1
CTAG1A BBS4
CTAG1A FLOT2
CTAG1A ASIP
CTAG1A REEP1
CTAG1A NR2C1
MYCL1 TRAK1
TRO MAP2K4
HMX1 KLHL35
HMX1 ALDH1A2
HMX1 ADORA1
HMX1 HOXD4
HMX1 SGCD
HMX1 NCOR2
HMX1 ATP2B2
HMX1 ITGAM
HMX1 PBX1
HMX1 CDKN2B
HMX1 SAMD14
HMX1 WNT7A
HMX1 TP53TG5
HMX1 CBLN1
HMX1 LARGE
HMX1 T
CYP4F11 MAPK8IP2
DPYSL4 C2orf72
DPYSL4 ESR2
TCP11L1 TBCD
IL10RB CCNG1
IL10RB CCT2
IL10RB CAST
IL10RB PLEKHB2
C19orf21 LBP
C19orf21 GDF5
C19orf21 SFTPD
RUSC2 ACAN
PRKCE CHRNB1
BLVRB SPTB
BLVRB SELENBP1
BLVRB GYPE
BLVRB RHCE
BLVRB EPB42
BLVRB PRDX2
BLVRB GYPB
BLVRB FBN2
COX7A2 PSMA2
COX7A2 PPP1CC
JTB ATP5J2
WNT7A SAMD14
WNT7A PAX8
WNT7A CACNA1B
WNT7A AGFG2
WNT7A AKT3
WNT7A GPRIN2
WNT7A ARHGAP6
WNT7A IFT140
NKTR TNPO3
NKTR PPM1A
NKTR DNAJC4
NKTR HEXA
NKTR SFPQ
NKTR LOC729602
NKTR GSTA2
NKTR GRIN1
NKTR KIAA0754
NKTR ASIP
TPO SAMD14
TPO NRTN
TPO GRIN2A
TPO ARHGAP6
TPO SLC18A1
SLC5A2 BCKDHA
SLC5A2 ADRBK1
SLC5A2 PAX7
SLC5A2 ZNF263
SLC5A2 AGFG2
AHCY C1QBP
AHCY GCSH
EZH1 FAM36A
EZH1 CCPG1
PDS5A VPS13B
SH3BP1 TNFAIP2
FBXO7 SELENBP1
FBXO7 FBN2
SPHAR SOX1
MTF1 SFRS3
MTF1 MTHFD1
MTF1 SET
TAF6L KLHL9
TAF6L GPR35
TAF6L BPGM
TAF6L EPB49
TAF6L MMP11
TAF6L TP53I11
TAF6L GYPB
TAF6L KLF1
TAF6L DHPS
TAF6L HBA1
TAF6L GABRG3
TAF6L BNC1
TAF6L HBG1
TAF6L ATP6V0A1
TAF6L NR2F1
TAF6L SLC4A1
TAF6L GYPE
TAF6L RBP3
TAF6L BNIP3L
TAF6L THRA
TAF6L FBN2
TAF6L CYP3A5
TAF6L SPTB
TAF6L SELENBP1
TAF6L ALAS2
TAF6L ETS1
RGR ITGAM
RPL3 RPS12
RPL3 NPM1
RPL3 CCT2
RPL3 RPL23A
RPL3 LOC728643
RPL3 RPL18A
RPL3 RPS15A
RPL3 CDK6
RPL3 RPL23
RPL3 RPS10
RPL3 RPS3A
RPL3 EIF3H
RPL3 RPL4
RPL3 EEF2
RPL3 RPSA
RPL3 GNB2L1
RPL3 RPL37
RPL3 RPS3
RPL3 RPL27
RPL3 RPL9
RPL3 RPL18
RPL3 RPS23
RPL3 RPS17
RPL3 RPS11
RPL3 RPL10A
RPL3 RPS25
RPL3 RPS19
RPL3 RPL5
RPL3 RPLP0
RPL3 BTF3
RPL3 RPL28
RPL3 RPS7
RPL3 EIF3E
RPL3 RPL10
CXCR5 TYR
HOXC5 GYPB
TAP2 CDKN2B
ATP2B4 RARS
HADH HNRNPA3
HADH PSMB7
HADH PSMA2
HADH SNRPF
ABCC1 EPS15
ABCC1 ZNF91
NUPR1 INTS1
DENND4B MIF
DENND4B SNRPD2
DENND4B RPIA
CSTF1 C1orf156
SH3YL1 PHC2
NADK PEBP1
NADK FGR
NADK TCIRG1
SEPT6 EPS15
SEPT6 PSIP1
SEPT6 STAM
SEPT6 SLC1A4
SEPT6 BCR
SEPT6 SV2A
SEPT6 ZNF91
N4BP2L1 IDH1
SFPQ C19orf50
SFPQ EHBP1
SFPQ RALY
SFPQ LSM3
SFPQ SFRS12
SFPQ NPFF
SFPQ RLF
SFPQ C19orf26
SFPQ RNASEH2B
AZU1 RAB27A
AZU1 ELANE
AZU1 PRTN3
UBE2D2 RANBP1
UBE2D2 ATP5G3
UBE2D2 PAX9
UBE2D2 RPL23
UBE2D2 TRIAP1
GRIP1 BMP2
TCEA2 AGFG2
CYP3A4 HOXC11
CYP3A4 CCBP2
ESR2 EFNB1
PIK3R1 APBA2
TGFB3 PAFAH1B1
TGFB3 NEBL
TGFB3 MGAT3
TGFB3 LOC652147
TGFB3 NTRK3
TGFB3 C16orf88
TGFB3 HNRNPL
TGFB3 ADH1C
S100A11 HCK
S100A11 ARPC1B
S100A11 AIF1
S100A11 PLAUR
S100A11 LST1
S100A11 CAPG
S100A11 CCPG1
S100A11 ARPC5
S100A11 CCL23
S100A11 CD2AP
S100A11 MAPK9
S100A11 ITGAM
S100A11 PGAM1
S100A11 AP1S2
SLC12A4 NF1
SLC12A4 GATA4
SLC12A4 KIR3DL3
GPRIN2 MAGEA4
GPRIN2 MGAT3
GPRIN2 MFNG
GPRIN2 MLN
GPRIN2 RAD54L2
GPRIN2 HOXD4
GPRIN2 JAG2
GPRIN2 MAPK8IP1
GPRIN2 UBE2B
GPRIN2 MT4
GPRIN2 NF1
GPRIN2 SCNN1B
GPRIN2 TSPAN9
GPRIN2 ITGAM
GPRIN2 SAMD14
GPRIN2 FAM5C
GPRIN2 SLC17A1
GPRIN2 AGFG2
GPRIN2 PTPRN
GPRIN2 GP2
HLA-DRA CD74
HLA-DRA HLA-DMA
HLA-DRA HLA-DRB4
HLA-DRA HLA-DQB1
HLA-DRA HLA-DPB1
SUPT7L RPS19
SUPT7L ACP1
SUPT7L CGB
SUPT7L RPS10
C20orf117 CHRNB4
RPS6KA1 IL6R
RPS6KA1 FSCN1
RPS6KA1 STAM
PON3 PHLDA2
ZNF710 KLHL9
ZNF710 SLC4A1
ZNF710 MMP11
ZNF710 KLF1
ZNF710 HBA1
IFNA6 MYST2
IFNA6 CNGB1
IFNA6 GRIK5
STAU2 PHKG1
TNNI2 YES1
TNNI2 LILRB4
TNNI2 AIF1
TNNI2 GLRX
PSG1 ETFB
PSG1 NECAB2
PSG1 RPH3A
PSG1 TCF20
PLIN3 C19orf50
PLIN3 DDX11
PLIN3 CACNA1B
UCHL1 TG
UCHL1 MEGF8
UCHL1 CCL2
KIT NR1H3
KIT LY86
ARHGAP1 ARPC1B
ARHGAP1 PAFAH1B3
ARHGAP1 RGS10
ARHGAP1 CTSA
ARHGAP1 FCGR1A
ARHGAP1 DOPEY2
ARHGAP1 MTMR11
ARHGAP1 HOXA9
ARHGAP1 DUSP14
ARHGAP1 ALDOC
ARHGAP1 TRAF3IP3
ARHGAP1 SLC1A4
ARHGAP1 DDX1
ARHGAP1 PROSC
H2AFZ LSM3
UBC TMED10
UBC PRKDC
UBC PEX11B
UBC BCL2
RAB35 GCSH
JAK3 SFTPD
JAK3 GYPE
JAK3 EPOR
RPP40 NOLC1
RPP40 NHP2
STAT6 HCK
STAT6 ATP11B
STAT6 LYST
EEF2 EIF3E
EEF2 WISP2
EEF2 RPS6
EEF2 RPL22
EEF2 RPS25
EEF2 RPL21
EEF2 RPS11
EEF2 RPS10
EEF2 RPS3A
SLC2A3 RRS1
PTBP1 XRCC6
PTBP1 RPN2
EDN2 ROM1
EDN2 GYPB
EDN2 MTNR1B
EDN2 ETFB
EDN2 TUSC2
EDN2 HAUS5
EDN2 AGFG2
EDN2 ARHGAP6
EDN2 SLC9A3
EDN2 ZMYND10
EDN2 HPCA
EDN2 CACNA1B
EDN2 RSC1A1
EDN2 KRT1
EDN2 YKT6
EDN2 SAMD14
EDN2 MSI1
EDN2 DMWD
EDN2 REM1
EDN2 ACAN
EDN2 NTRK3
EDN2 ARR3
NLE1 AKAP3
NLE1 NTRK3
NLE1 CYP2B6
NLE1 ARHGAP6
NLE1 CDC42EP4
NLE1 COL6A2
NLE1 TSPAN9
TBCB NELL2
BAIAP3 DOHH
DDR1 HPS1
TTLL5 ATP6V0A1
TTLL5 TP53I11
RPL30 RPS12
RPL30 RPL19
RPL30 RPL38
RPL30 AHNAK
RPL30 RPL24
RPL30 RPL23A
RPL30 RPS17
RPL30 RPS7
RPL30 RPS8
RPL30 RPS11
RPL30 RPL27
RPL30 RPL11
RPL30 RPS25
RPL30 RPS15A
GARNL4 ARAF
ACTR1B CSNK2A1
ADRBK1 TRAK1
ADRBK1 NUDT3
ADRBK1 SLC6A12
ADRBK1 MYO9B
ADRBK1 ST7
GAGE2E ELF5
GAGE2E RPA1
DAZAP2 PRKCI
DAZAP2 AHSA1
DAZAP2 ATP6V0B
DAZAP2 PRKCQ
RPLP0 RPS12
RPLP0 RPL19
RPLP0 RPS20
RPLP0 SFI1
RPLP0 NONO
RPLP0 RPL23A
RPLP0 LOC728643
RPLP0 RPL18A
RPLP0 RPL41
RPLP0 RPS3A
RPLP0 RPL4
RPLP0 RPL6
RPLP0 RPS28
RPLP0 GNB2L1
RPLP0 RPS3
RPLP0 RPS27
RPLP0 RPL37A
RPLP0 RPS13
RPLP0 RPS21
RPLP0 RPS23
RPLP0 RPS17
RPLP0 RPS11
RPLP0 RPS4X
RPLP0 RPL5
RPLP0 BTF3
RPLP0 RPL7
RPLP0 RPS6
RPLP0 RPL13A
RPLP0 RPL13
RPLP0 RPL11
ADCYAP1 RFC5
CARD10 PMS2L5
PXN PSTPIP1
RPS28 RPS12
RPS28 RPL34
RPS28 RPS20
RPS28 SFI1
RPS28 RPS15A
RPS28 RPL41
RPS28 RPL27A
RPS28 GNB2L1
RPS28 RPSA
RPS28 RPL37A
RPS28 RPS15
RPS28 RPS21
RPS28 RPS23
RPS28 RPS17
RPS28 RPS25
RPS28 RPL13A
RPS28 RPS6
RPS28 RPL7
RPS28 PTMA
RPS28 RPL13
RPS28 RPL11
FCGRT TLR2
FCGRT PDXK
FCGRT RAB31
SMARCD2 GALNT1
SMARCD2 C19orf50
SMARCD2 UBE2D3
YIPF1 PECAM1
YIPF1 ACP2
YIPF1 LST1
VEGFA BCS1L
DDX42 ZNF638
DDX42 AASDHPPT
DDX42 CBR4
DDX42 OGT
DDX42 USP33
DDX42 PMS1
TTC3 PLAGL1
RPS17 RPS12
RPS17 RPL19
RPS17 RPS20
RPS17 SFI1
RPS17 RPL23A
RPS17 RPL37
RPS17 LOC728643
RPS17 PTMA
RPS17 RPL18A
RPS17 RPS15A
RPS17 RPL41
RPS17 RPS10
RPS17 RPS3A
RPS17 RPL10A
RPS17 RPL4
RPS17 RPL27A
RPS17 GNB2L1
RPS17 RPL24
RPS17 RPS8
RPS17 RPL10
RPS17 RPS27
RPS17 RPL27
RPS17 RPL37A
RPS17 RPS13
RPS17 RPS15
RPS17 RPL9
RPS17 RPS21
RPS17 RPS23
RPS17 RPS11
RPS17 RPS4X
RPS17 RPS25
RPS17 RPLP1
RPS17 RPL5
RPS17 RPL38
RPS17 RPL13A
RPS17 RPS7
RPS17 RPS6
RPS17 RPL7
RPS17 RPL13
RPS17 RPS3
RPS17 RPL11
NUDCD3 DCHS1
STX16 PDGFA
STX16 NFATC2IP
UROD RAB7L1
UROD CAST
UROD MRPL33
UROD CRIP1
PMS2L3 CD47
C6orf54 DDX11
EIF4E2 EIF4EBP2
ZNF134 ACP2
ZNF134 TNFRSF1B
POU2F1 TNPO3
ACAA1 DCAF7
NFKBIA VDAC3
NFKBIA NAMPT
NFKBIA CD83
PSMA2 PARK7
PSMA2 SNRPD2
PSMA2 SKP1
PSMA2 ATP5A1
PSMA2 PSMB7
PSMA2 GNB2L1
PSMA2 FANCG
PSMA2 TRIAP1
PSMA2 NDUFS4
PSMA2 COX6C
PSMA2 ATP5C1
CPNE6 C1QL1
CPNE6 HRK
CPNE6 CFD
CPNE6 ZSCAN12
CPNE6 PPP3CC
CPNE6 PAK4
COL6A3 ZNF239
MCL1 LOC100131311
GABPB1 UBE2E1
NOC2L KRT33A
NOC2L MGAT3
NOC2L FLJ40113
NOC2L ARHGAP6
NOC2L PDLIM5
NOC2L ADH1C
NOC2L MLN
NOC2L AGFG2
NOC2L AKAP3
NOC2L RPN1
NOC2L SCNN1B
NOC2L SAMD14
NOC2L TOP3B
NOC2L REM1
NOC2L ZMYND10
NOC2L NTRK3
NOC2L B4GALT3
NOC2L CCL27
ALDH1A2 SAMD14
ALDH1A2 HAUS5
ALDH1A2 CEP290
ALDH1A2 EFNA3
ALDH1A2 WDR62
ALDH1A2 MAP2K4
LOC100134331 AGFG2
LOC100134331 IGH@
LOC100134331 IGHG1
LOC100134331 IGL@
GPX4 ASIP
ST7 PRKAA2
CCKBR GCDH
PPBP GAPDH
PSMA1 C4orf8
PSMA1 NHP2
ANXA2 ANXA2P3
ANXA2 ANXA2P1
REEP2 AGFG2
REEP2 SLC6A9
REEP2 MVD
REEP2 SCNN1D
REEP2 ARHGAP6
CYTSA HES1
CYTSA CBX1
TGM1 UBE2I
HINT1 NPM1
HINT1 LOC728643
HINT1 RPL10
SRRM2 KLHDC10
TSC2 ACTR2
FPGT USP33
ZMYND8 ATP6V0D1
ZMYND8 SLC2A1
HSPB3 MAPK6
NF1 EPHB2
NF1 MAGEA4
NF1 SLURP1
NF1 GRIN2A
NF1 EFNA3
NF1 MXRA8
NF1 ABCC8
NF1 PVT1
NF1 RAD54L2
NF1 PLXNB3
NF1 MAPK8IP1
NF1 NTRK2
NF1 PTGES
NF1 BTF3
NF1 AGFG2
NF1 POLR2G
NF1 E2F4
SC5DL TBPL1
GABRB3 RBBP4
NAT9 SNCA
SAMD14 FSCN2
SAMD14 PVT1
SAMD14 MEGF6
SAMD14 FOXE1
SAMD14 USP11
SAMD14 MGAT3
SAMD14 MFNG
SAMD14 ARHGAP6
SAMD14 EFNA3
SAMD14 IGF1R
SAMD14 HNRNPL
SAMD14 TSPAN9
SAMD14 WNT1
SAMD14 ZMYND10
SAMD14 ABCC6
SAMD14 NFIX
SAMD14 MRPS12
SAMD14 MAP3K3
SAMD14 CACNA1B
SAMD14 CRYBB3
SAMD14 MVD
SAMD14 RSC1A1
SAMD14 DSC1
SAMD14 CHST3
SAMD14 SCNN1D
SAMD14 SCNN1B
SAMD14 PTGES
SAMD14 CYP3A5
SAMD14 ITGAM
SAMD14 T
SAMD14 ARC
SAMD14 KCNF1
SAMD14 REM1
SAMD14 AGFG2
SAMD14 TP53TG5
SAMD14 KCNH1
SAMD14 ACAN
SAMD14 NTRK3
SAMD14 NECAB2
SAMD14 APAF1
SAMD14 ARR3
LOC100133005 RALY
MFAP2 AGFG2
DDX11 C19orf50
DDX11 TRPM1
DDX11 DNAH9
DDX11 RBM8A
DDX11 MGAT3
WIT1 CDK6
SET SNRPD2
SET NPM1
SET TRAPPC6A
SET MIF
SET EIF3F
SET HNRNPA3
SET RBBP4
SET RANBP1
SET SRP72
SET SFRS3
SET NHP2
SET PSMA6
NDUFAF3 POLR2I
NDUFAF3 PSPH
NDUFAF3 TMX1
NDUFAF3 MTMR3
EAPP PSMB7
NNAT PDCD2
PCDHA3 ARR3
PCDHA3 FOLR1
CASP4 PET112L
ANGPT1 MYCN
ANGPT1 ATP2C1
KDR COX6C
SETDB1 API5
SETDB1 BAZ1A
SETDB1 USP33
PRTN3 ELANE
ATP5C1 CSHL1
ATP5C1 LOC728643
ATP5C1 RPL29
ATP5C1 C1QBP
ATP5C1 RPL4
ATP5C1 MIF
ATP5C1 NCL
ATP5C1 LSM3
ATP5C1 GNB2L1
ATP5C1 TBCA
ATP5C1 SRP72
ATP5C1 PSMA6
ATP5C1 NHP2
ATP5C1 EIF3F
ATP5C1 NDUFS4
ATP5C1 ATP5G3
ATP5C1 EIF3I
ATP5C1 SNRPD2
ATP5C1 BTF3
ATP5C1 HNRNPA3
ATP5C1 PRPS1
ATP5C1 NME1
ATP5C1 EIF3E
ATP5C1 IMPDH2
ATP5C1 COX6C
CPA3 COX11
AKR1C3 HCK
AKR1C3 ZNF273
DOPEY2 NPTN
AANAT WHAMM
AANAT ABCC8
ETFB GPR176
ETFB HIST1H3E
DDX1 MTMR11
CPSF1 MED12
CPSF1 NR1H3
BRMS1 KCNH2
BRMS1 SHBG
MAP3K10 KLF1
MAP3K10 KLHL9
MAP3K10 DHPS
MAP3K10 ALAS2
NCL NOLC1
NCL HSP90AB1
NCL NPM1
NCL HNRNPA3
NCL CCT2
NCL NME1
NCL TCIRG1
NCL NHP2
KCNF1 CACNA1B
KCNF1 AKAP3
KCNF1 NTRK3
XPC CYP17A1
XPC SKP1
XPC FRAT2
XPC REEP1
XPC CDC2L2
HBG1 KLHL9
HBG1 MOCS1
HBG1 BNC1
HBG1 OLFM1
HBG1 SLC4A1
HBG1 ALAS2
HBG1 SELENBP1
HBG1 ATP6V0A1
HBG1 GYPB
HBG1 FBN2
HBG1 DHPS
HBG1 HBA1
HBG1 BPGM
CD2AP DLC1
CD2AP SERPINB8
CD2AP LGALS3BP
CD2AP ITGA7
CD2AP SLC1A4
CD2AP LGALS1
CD2AP CXCL3
SLN C19orf29
KARS NME1
RPS9 RPLP1
RPS9 RPL28
RPS9 RPS3
DNAJC3 PSMD6
TNFRSF1B RIN2
TNFRSF1B ANXA5
TNFRSF1B MLLT11
TNFRSF1B ATP6V0B
TNFRSF1B CAPN2
TNFRSF1B IL1RN
TNFRSF1B LILRB4
TNFRSF1B IFI30
TNFRSF1B PSAP
TNFRSF1B IL10RA
TNFRSF1B FGR
TNFRSF1B MTMR11
TNFRSF1B TNFSF13
TNFRSF1B ZNF91
TNFRSF1B ITGB2
TNFRSF1B PSIP1
TNFRSF1B MYL6B
CNGB1 TRAK1
CNGB1 KIAA0195
CNGB1 GRIA1
CNGB1 SLC9A3
CNGB1 H6PD
CNGB1 MGAT3
CNGB1 ZNF263
MARCH6 MGEA5
FGD1 PAX8
C19orf26 PPM1A
C19orf26 COX11
C19orf26 PRKACA
C19orf26 CDC2L2
C19orf26 TMX1
TCF12 MUT
TCF12 CSTF3
TCF12 KIAA0907
SNRNP35 CA11
CEBPE PNMT
REEP1 PPM1A
REEP1 XRCC5
REEP1 MAST2
REEP1 LOC729602
REEP1 DLX4
REEP1 ASIP
PPBPL2 UGT2B15
PPBPL2 IGFBP3
PPBPL2 SLURP1
PPBPL2 EPB42
PPBPL2 LOC652147
PPBPL2 HR44
PPBPL2 MAP2K4
PPBPL2 HOXB6
TOM1 KDM6B
GOLGA1 LPHN3
RFC2 EIF3I
RFC2 NDUFA1
RFC2 LRRC68
RFC2 EIF3K
RFC2 ATP5O
TBX5 BTF3
TBX5 CACNA1C
NME2 NME1
EPB49 XK
EPB49 SELENBP1
EPB49 BNIP3L
EPB49 GYPB
EPB49 SLC4A1
DGCR11 DIDO1
PRAMEF2 ETS1
HOXC6 MUC1
IGHG1 IGH@
IGHG1 IGJ
IGHG1 IGL@
PDLIM5 TP53TG5
RANBP9 NSF
RANBP9 YWHAZ
BCKDHA C19orf50
BRP44 PSAP
UBXN1 ATP5O
PRDX4 LTB4R
MYO1F HCK
MYO1F AHNAK
MYO1F FGR
MYO1F IQGAP1
SPI1 CKS2
KIF1A HNRNPL
KIF1A GABRG3
SAP30 RAB27A
SAP30 FASTK
CCNG1 PFDN4
CLK1 PSMC5
CLK1 RSRC2
CLK1 XRCC5
CLK1 IFRD1
CLK1 NXF1
CLK1 MYBPC2
CLK1 AP1S1
RARRES1 HIST1H1B
CHI3L1 GALNS
MC5R LY6G6D
SCARB1 SLC17A7
CHP PLXNB1
TRADD CAMTA2
PTGES EPHB2
PTGES BTF3
PTGES AGFG2
PTGES CREB3
PTGES RSC1A1
PTGES HIPK2
PTGES LSM4
ACO2 MAP2K4
ACO2 TMX1
CDC123 PEX11B
CYP3A5 KLHL35
CYP3A5 MMP11
CYP3A5 KLHL9
CYP3A5 POU2F3
CYP3A5 GYPB
CYP3A5 ELN
CYP3A5 SLC17A7
CYP3A5 RBP3
CYP3A5 RSC1A1
CYP3A5 LIG3
CYP3A5 ARC
CYP3A5 MIPEP
CYP3A5 SELENBP1
CYP3A5 ALAS2
CYP3A5 TP53TG5
NDUFS4 LOC728643
NDUFS4 ATP5G3
NDUFS4 MIF
NDUFS4 RBBP4
NDUFS4 PSMB7
NDUFS4 GCSH
NDUFS4 C1QBP
NDUFS4 SNRPD2
NDUFS4 BTF3
NDUFS4 PRPS1
NDUFS4 NME1
NDUFS4 IMPDH2
NDUFS4 COX6C
SPAST PHKB
PDIA6 EIF3I
PDIA6 GAK
FMO6P PTPRD
TRPC4AP REM1
TRPC4AP CRYBB3
TRPC4AP TWF2
POM121L9P MAPK8IP1
IGH@ IGL@
IGH@ IGJ
IGH@ LOC91316
BCKDK FCGR1A
NDP KIAA0284
CNP IGF1R
CNP BTBD2
CNP MIPEP
CNP NR2F1
IRF8 IGSF6
NSL1 ARCN1
ROM1 SGCD
ROM1 CACNA1B
ROM1 DOHH
ROM1 RFX1
ROM1 GCK
ROM1 PBX1
PLEK ACTN1
SFI1 RPL29
SFI1 RPL37A
SFI1 RPS20
SFI1 RPLP1
SFI1 RPL13A
SFI1 RPL27A
SFI1 RPS21
SFI1 RPS4X
SFI1 RPL41
CDK2AP2 MVK
TPT1 RPS12
TPT1 RPLP1
TPT1 RPL37A
TPT1 RPS13
TPT1 RPL19
TPT1 RPS20
TPT1 RPL34
TPT1 RPL7
TPT1 PTMA
TPT1 GNB2L1
TPT1 RPS6
TPT1 RPS24
TPT1 NACA
TPT1 RPS4X
TPT1 RPL11
TPT1 RPS21
TPT1 RPS8
TIA1 PMS1
TIA1 PREPL
TIA1 SPOP
UBB RPS12
UBB RPL24
UBB TLR5
UBB RPS11
WDR7 CLEC16A
GCKR FARP1
GCKR ACVR1B
SEC61B VDAC2
TLE1 LOC728643
TLE1 SNRPD2
TLE1 ITGB3BP
CRHR2 MAST2
CRHR2 GSTA2
CRHR2 ARHGAP6
RPL27A RPL34
RPL27A RPL37A
RPL27A RPL19
RPL27A RPS15
RPL27A RPL13A
RPL27A RPLP2
RPL27A RPS15A
RPL27A RPS24
RPL27A RPL13
RPL27A RPS25
IL6R TRAF3IP3
IL6R NRIP1
IL6R CX3CR1
AK2 SERPINB8
AK2 FGR
AK2 SLC1A4
AK2 HDAC4
AK2 CAST
AK2 LGALS1
AK2 CXCL3
AK2 RNH1
AK2 HOXA9
TBCA EIF3I
TBCA HNRNPA3
TBCA PRPS1
TBCA NME1
TBCA PSMA6
TBCA NHP2
IPO5 CCT2
IPO5 RPL4
IPO5 NPM1
SRR KCNK3
KLC1 CKS1B
SLC17A1 EPHB2
SLC17A1 EFNA3
SLC17A1 CDC45L
CXCL2 PTGS2
STAM2 MAP3K3
RPL37A RPS12
RPL37A RPS20
RPL37A RPS15A
RPL37A RPL41
RPL37A PTMA
RPL37A GNB2L1
RPL37A RPL10
RPL37A RPS27
RPL37A RPS13
RPL37A RPS15
RPL37A RPL37
RPL37A RPS21
RPL37A RPS23
RPL37A RPS11
RPL37A RPS4X
RPL37A RPLP1
RPL37A RPL13A
RPL37A RPS6
RPL37A RPL7
RPL37A RPL13
RPL37A RPL11
ACSL1 C1orf38
ACSL1 PRKCQ
GYG1 MTX1
RPL37 RPS12
RPL37 RPL24
RPL37 RPL18A
RPL37 RPS15A
RPL37 RPS24
RPL37 RPL41
RPL37 RPS8
RPL37 PTMA
RPL37 GNB2L1
RPL37 RPS13
RPL37 RPS15
RPL37 RPS21
RPL37 RPS23
RPL37 RPS11
RPL37 RPS4X
RPL37 RPLP1
RPL37 RPL13A
RPL37 RPS6
RPL37 RPL13
RPL37 RPL11
JUND JUNB
JUND PPP1R15A
JUND TTC35
DMP1 B4GALT3
ITGB2 NCF2
ITGB2 LILRB3
ITGB2 FGR
ITGB2 IFI30
ITGB2 RIN2
ITGB2 CD86
ITGB2 EVI2B
ITGB2 PSAP
ITGB2 TYROBP
ITGB2 MTMR11
ITGB2 FBP1
ITGB2 GRN
RPLP1 RPL13A
RPLP1 RPS15
RPLP1 RPL34
RPLP1 RPS21
RPLP1 RPS6
RPLP1 GAPDH
RPLP1 RPS15A
RPLP1 RPS24
RPLP1 RPL13
RPLP1 RPS4X
RPLP1 RPL11
RPLP1 RPS8
FAM5C KCND3
FAM5C TSPAN9
NINJ1 MPHOSPH10
INPPL1 DGCR2
INPPL1 SKP1
PSMC2 DIDO1
ALDH5A1 KIFAP3
ALDH5A1 TCIRG1
PCGF3 SLMO1
CACNA1E TSHB
CACNA1E CRHR1
CACNA1E AKAP3
PCCB CCT3
RPL19 RPS12
RPL19 RPL34
RPL19 RPS20
RPL19 RPL24
RPL19 RPL23A
RPL19 RPS24
RPL19 RPL29
RPL19 RPS8
RPL19 RPS3A
RPL19 RPL6
RPL19 GNB2L1
RPL19 RPS27
RPL19 RPS13
RPL19 RPS21
RPL19 RPS23
RPL19 RPS11
RPL19 RPS4X
RPL19 RPS25
RPL19 RPL38
RPL19 RPL7
RPL19 RPS6
RPL19 RPL13A
RPL19 RPL11
OLFM1 MMP11
OLFM1 TP53I11
CCR3 PTGER3
CCR3 FOXM1
STX6 AKAP11
TYMS CKS1B
TYMS KIAA0101
RBM9 DNASE1L3
VILL PTAFR
EVI2B MTMR11
RPIA TYK2
SLC13A2 DCT
SLC13A2 DST
SMOX NCDN
CCPG1 DMXL2
CCPG1 GNS
CCPG1 NME1
CCPG1 ALDH3B1
CCPG1 LOC729602
CCPG1 GLB1
CCPG1 STAM
CCPG1 AP1S2
CCPG1 TSC22D1
COL18A1 CHMP2A
TAF9 SARS
SLC30A3 HTR1E
SLC30A3 MBD4
SLC30A3 HSD17B4
MYST1 FNTA
COL6A2 MAPK8IP2
COL6A2 RDH5
COL6A2 AGFG2
COL6A2 MTNR1B
COL6A2 SCNN1D
COL6A2 PAQR4
COL6A2 GYPB
COL6A2 HOXB6
COL6A2 COL1A1
COL6A2 ARR3
CDC42EP3 ADH5
NCOR2 NRTN
NCOR2 AGFG2
NCOR2 DSC1
NCOR2 ZMIZ2
NCOR2 STK19
SERPINB8 ARPC1B
SERPINB8 IL1RN
SERPINB8 LDB1
SERPINB8 LOC643332
SERPINB8 ITGA7
SERPINB8 TAL1
SERPINB8 KBTBD11
SERPINB8 CAPG
SERPINB8 LILRB4
SERPINB8 SLC1A4
SERPINB8 LGALS1
KCNC1 PPFIA1
DSC1 AGFG2
DSC1 CXCL5
DSC1 ZMYND10
DSC1 IVL
MED8 MMP25
FAM36A SFRS14
FAM36A LOC729602
SOCS3 MALL
RAB9A ATP5I
GBF1 FOXN1
PRPS1 SNRPD2
PRPS1 MIF
PRPS1 RPL29
PRPS1 RBBP4
PRPS1 NHP2
PRPS1 ILF2
PNPLA2 NDUFAF1
PRDX2 GYPE
PRDX2 GYPB
PRDX2 RHCE
ESD EIF3E
ATP5O EIF3I
ATP5O ATP5G3
ATP5O MIF
ATP5O NDUFA1
ATP5O SNRPD2
ATP5O PSMB7
ATP5O NHP2
SASH3 ARRB2
RHCE SPTB
RHCE SELENBP1
RHCE GYPE
RHCE KLHL9
RHCE KCNH1
RHCE GYPB
RHCE DPF1
RHCE ARR3
DPP6 TP53TG5
PMPCA SULT4A1
PMPCA MGAT3
PLAUR PEBP1
PLAUR PIM1
PLAUR CASP1
PLAUR AP1S2
PLAUR MMP24
RBBP4 DLX4
RBBP4 YWHAQ
HOXA10 HOXA9
HOXA10 KIAA0746
AGPAT1 EIF5
MED6 COL19A1
CBX1 POP5
CBX1 FDPS
NCF4 ARPC4
MAST2 TUBB2B
MAST2 RBM8A
MAST2 ABL1
MAST2 DLX4
MAST2 ASIP
CDC7 RPA3
ACVR1B XDH
RIF1 NUP153
C8orf71 HLF
C8orf71 DMD
MITF MS4A2
GJA1 PAFAH1B1
STK25 MFAP3
CDK2 PFDN6
TEX261 DCT
CNKSR1 ARR3
BBS4 TSPAN9
BBS4 CYP11B1
TG EFNA3
OR10H3 IGF1R
OR10H3 HBA1
APPBP2 PMS1
APPBP2 PREPL
APPBP2 KRIT1
APPBP2 DDX17
SLURP1 LRP3
SLURP1 KLHL9
SLURP1 RAP2B
SLURP1 FSCN2
SLURP1 SLC17A7
SLURP1 HOXB6
SLURP1 GYPB
ACHE PTGDS
CEACAM6 DLX4
CEACAM6 GSTA2
NACA NAP1L1
NACA RPL5
NACA EIF3H
NACA EEF1A2
RPS8 RPS12
RPS8 RPL34
RPS8 RPL18A
RPS8 RPS24
RPS8 RPS3A
RPS8 PTMA
RPS8 GNB2L1
RPS8 RPS7
RPS8 RPL21
RPS8 RPL27
RPS8 RPS23
RPS8 RPS4X
RPS8 RPS25
RPS8 RPL5
RPS8 RPL7
RPS8 RPS6
RPS8 RPL11
RFC5 MAX
RGS19 HCK
RGS19 NKG7
RGS19 TDRD7
GRIK5 NTN3
GRIK5 SELENBP1
GRIK5 SLC17A7
GRIK5 SCN2A
GRIK5 H6PD
GRIK5 GYPB
GRIK5 WDR62
GRIK5 PCBP3
GRIK5 CD6
HOMER3 DHRS3
MNDA LYST
C21orf33 CDK4
PKP4 ZMYND11
TBC1D12 AVL9
FSTL4 EPOR
USP22 FGL2
IGFBP3 EIF3I
IGFBP3 NTN3
BNIP3L BSG
BNIP3L ALAS2
BNIP3L BPGM
BNIP3L KLF1
MEGF9 AHNAK
MEGF9 LYST
MEGF9 MTMR11
MEGF9 GLB1
MEGF9 AP1S2
MEGF9 MYD88
MEGF9 AIM1
MEGF9 FLNA
MEGF9 IQGAP1
MEGF9 BST1
PSG7 BAX
PSG7 GSTA2
ACSM3 CD160
ANKRD17 SUCLA2
TSPAN9 C19orf50
TSPAN9 MFNG
TSPAN9 B3GAT2
TSPAN9 KRT34
TSPAN9 ARHGAP6
TSPAN9 HOXB6
TSPAN9 KCND3
TSPAN9 GPR176
TSPAN9 NCKIPSD
TSPAN9 MVD
TSPAN9 CHST3
TSPAN9 LOC652147
BCKDHB PCSK2
CKAP5 VDAC3
CKAP5 FEN1
ATP4B MRE11A
TOP2B YWHAQ
SH2D1A FCGR2A
SPOP RBM6
TCIRG1 OGFR
TCIRG1 FGR
TCIRG1 TYMP
TCIRG1 ANXA5
TCIRG1 PSAP
TCIRG1 ZNF91
STOM POP5
STOM ITGA7
NTRK1 HCK
NTRK1 CAPG
CLK2 CXCL9
TBPL1 RAB7L1
TBPL1 GPR56
TBPL1 CPD
TBPL1 CYB5A
PPP2R5D PCBP3
PPP2R5D RSC1A1
PPP2R5D TEKT2
MAD1L1 CHST3
PIGA RAD1
NMT2 E2F1
SPRR2C MYST2
SPRR2C KIAA1024
OGG1 C1R
MAP2K2 TAGLN2
MAP2K2 HNRNPAB
MAP2K2 PHB2
MAP2K2 CYC1
USP9X DPM1
COX5A ATP5G3
CSTF3 AASDHPPT
GCK TOP3B
GCK CP
GCK RBM8A
GCK PTPN18
GCK MGAT3
GCK MPRIP
GCK LOC100128570
GCK HNRNPL
GCK ITGAM
HSPBP1 ATP5D
MRE11A TRD@
MRE11A MAP2K4
SLC9A1 WDR62
SLC9A1 SLC17A7
SLC9A1 PTPRD
SLC9A1 NFIX
SLC9A1 ARHGAP6
SLC9A1 PAK4
RPSA RPS3
RPSA RPL10A
RPSA RPL4
RPSA RPL23A
RPSA RPL10
RPSA RPS3A
LRIG2 PLLP
MED13 DDX17
MED13 DICER1
MED13 RP11-345P4.4
MED13 TSC1
IFNA4 MGAT3
FGF12 RSC1A1
FGF12 TUSC2
ATP11A RPS21
EIF4EBP2 SFRS2B
EIF4EBP2 CAPG
EIF4EBP2 TDRD7
EIF4EBP2 FBP1
MAFF TWF1
MAFF PTPRE
PLIN1 ARHGAP6
PLIN1 NRXN1
BOLA2 ATP1B2
BOLA2 RPN2
BCAP29 AGFG2
VRK1 SNRPF
KLK2 ENPP2
JAK1 C6orf47
TNFRSF8 PLA2G6
YIF1A MRPL23
MIPEP KLHL9
MIPEP HBA1
MIPEP GYPE
MIPEP TP53I11
MIPEP BNC1
CRHR1 CGB
TGFA HOXA1
HNRNPA1 RPL5
HNRNPA1 BTF3
HNRNPA1 NPM1
HNRNPA1 LOC728643
HNRNPA1 RPL18A
HNRNPA1 RPS3
HNRNPA1 RPS3A
NECAB2 CACNA1B
NECAB2 MGAT3
PPP2R5C NSF
PSIP1 RANBP1
PSIP1 PRMT1
PSIP1 ZNF273
PSIP1 GLO1
PSIP1 STMN1
CXCL3 LGALS1
CXCL3 FCGR1A
STAT4 TAL1
ARPC1B COL2A1
ARPC1B ARPC2
ARPC1B DUSP14
ARPC1B ITGA7
ARPC1B SPINT2
ARPC1B FCGR1A
EEF1D CSHL1
EEF1D RPL35
GNS IQGAP1
GNS SELPLG
GNS ALDH3B1
GNS RNH1
BPGM KLHL9
BPGM SELENBP1
BPGM ALAS2
BPGM SLC4A1
BPGM TP53I11
BPGM ATP6V0A1
BPGM GYPB
BPGM FBN2
BPGM KLF1
BPGM HBA1
BPGM ETS1
CCT2 HSP90AB1
CCT2 NPM1
CCT2 NOLC1
CCT2 LOC728643
CCT2 EBNA1BP2
CCT2 ILF2
CCT2 NHP2
CCT2 CCT3
CCT2 C1QBP
CCT2 NME1
CCT2 IMPDH2
CCT2 SSB
FNTA COPS5
EMX1 ACAN
EMX1 REM1
C10orf137 POGZ
GLT8D1 PMS1
GLT8D1 PREPL
PFAS YARS
AIF1 HCK
AIF1 IL17RA
AIF1 LST1
AIF1 IL8RB
AIF1 FGR
AIF1 ZRSR2
AIF1 ITGAM
C10orf26 KIAA0240
ARFRP1 SLC9A3
WFS1 SLC6A12
WFS1 EPOR
WFS1 C1orf61
WFS1 PAFAH1B1
VEGFC NTRK3
VEGFC ARHGAP6
VEGFC EIF2B1
RPL21 RPS12
RPL21 RPL27
ABAT TRAF3IP3
MRPL12 PSMC5
CACNA1D MGST2
RPS15 RPS12
RPS15 RPL24
RPS15 RPL18A
RPS15 RPS15A
RPS15 RPS24
RPS15 RPL41
RPS15 RPS6
RPS15 GNB2L1
RPS15 RPL10
RPS15 RPS13
RPS15 RPL35
RPS15 RPS21
RPS15 RPS11
RPS15 RPS4X
RPS15 RPL38
RPS15 RPL13A
RPS15 PTMA
RPS15 RPL13
RPS15 RPL11
RPL18 RPS12
RPL18 NPM1
RPL18 RPL18A
RPL18 RPL4
RPL18 GNB2L1
RPL18 RPS7
RPL18 PSMB7
RPL18 RPS3
RPL18 RPL9
RPL18 RPS19
RPL18 EIF3F
RPL18 RPS11
RPL18 RPL10A
RPL18 LOC728643
RPL18 SNRPD2
RPL18 BTF3
RPL18 CEBPD
MCM4 SAMM50
TP53TG1 RAD54L2
UBE2L6 ALDH3B1
CROCC SLC9A3
CROCC NCDN
GAGE12J MMP12
FOXE1 PCCA
FOXE1 SGCD
FOXE1 MFNG
FOXE1 ZMYND10
FOXE1 SLC25A17
FOXE1 MRPS12
FOXE1 ITGAM
FOXE1 ARC
FOXE1 PRM1
HCRT MAP2K4
NUDT21 ACAT2
NUDT21 SLC7A1
TTLL12 MYST2
SLC7A7 RIN2
SLC7A7 S100A12
TRAK1 SEZ6L
TRAK1 EML3
TRAK1 USP11
TRAK1 TCF15
TRAK1 PPP3CC
TRAK1 WDR62
BTF3 NPM1
BTF3 NDST1
BTF3 CPA2
BTF3 RPL9
BTF3 CSHL1
BTF3 LOC728643
BTF3 PTGDS
BTF3 IGBP1
BTF3 RPL23
BTF3 KIAA0284
BTF3 EIF3H
BTF3 RPL4
BTF3 EEF1A2
BTF3 LSM3
BTF3 GNB2L1
BTF3 RPL12
BTF3 SRP72
BTF3 GCSH
BTF3 RPS3
BTF3 NAP1L1
BTF3 DCTD
BTF3 RPL10A
BTF3 EIF3F
BTF3 FANCG
BTF3 VDAC2
BTF3 RPS7
BTF3 RPL5
BTF3 SNRPD2
BTF3 SLC22A24
BTF3 EIF3E
BTF3 SNW1
BTF3 SLC25A3
BTF3 MAP2K4
BAZ2B TYK2
TYMP LILRB4
TYMP MYD88
TYMP PTPN18
TYMP MTMR11
TYMP FBP1
FCGR1A SLC38A10
FCGR1A ELAVL2
FCGR1A GLB1
FCGR1A HSD17B4
IRS4 LRP1
FTH1 FTHP1
ALOX12 TWF2
ALOX12 MAPK9
TCL1A CD72
SNW1 NAP1L1
SNW1 IGBP1
ARAF RTN2
ARAF GNG12
PTAFR TWF2
PTAFR CHRNA2
KLHL9 TP53I11
KLHL9 GYPB
KLHL9 IGF1R
KLHL9 DHPS
KLHL9 HBA1
KLHL9 BNC1
KLHL9 ATP6V0A1
KLHL9 SLC4A1
KLHL9 GYPE
KLHL9 FBN2
KLHL9 SELENBP1
KLHL9 CSPG4
KLHL9 ALAS2
KLHL9 ETS1
RASA1 DDX17
RASA1 RBM6
RASA1 ZNF638
RASA1 PARG
RASA1 USP33
RASA1 PMS1
TEKT2 IFT140
TEKT2 CCL2
TEKT2 DGKG
TEKT2 ACAN
TEKT2 SLC5A1
TEKT2 LMO1
TEKT2 SLC9A3
TEKT2 B3GAT2
TEKT2 EPOR
TEKT2 PHKG2
TEKT2 ARR3
TEKT2 LAD1
HEG1 NUDT3
MEA1 TUBB
BCL2A1 SAT1
BCL2A1 NAMPT
BCL2A1 IER3
KIR3DL3 MAGEA5
KIR3DL3 MAGEA4
KIR3DL3 MLANA
KIR3DL3 EFNA3
KIR3DL3 PLXNB3
KLF1 ALAS2
KLF1 ETS1
ELN ROR1
ANGEL2 KRT2
ANGEL2 MAGEA5
OGFR TRIP13
SPINT1 ZNF76
FSHB RBM8A
FSHB JAKMIP1
FSHB FCGR2A
LST1 HCK
LST1 CAPG
LST1 CD93
LST1 MAPK9
LST1 CDKN2C
LST1 LILRB2
LST1 EDEM1
DNAJC4 SFRS14
DNAJC4 LOC652147
CTSG ATP6V0E1
CTSG KBTBD11
CTSG DMXL2
BNC1 SELENBP1
BNC1 HBA1
BNC1 GABRG3
BNC1 ARG1
BNC1 ALAS2
BNC1 ATP6V0A1
BNC1 GYPB
BNC1 FBN2
BNC1 GYPE
BNC1 SLC4A1
BNC1 ETS1
MPRIP MYO9B
NRIP1 GADD45A
ACR STS
TUBB HNRNPAB
TUBB MCM2
TUBB CDK4
ATP5L VDAC1
PROSC CTSA
PROSC USP33
MYCNOS FGA
TMEM147 POLR2I
TMEM147 NUDC
ABCB1 PLXNB1
STMN1 GORASP2
STMN1 YWHAQ
CADM3 PAX9
CADM3 MGAT3
CADM3 SCNN1D
CADM3 SMO
KANK3 NDUFS3
DDX17 RBM6
DDX17 VPS13B
DDX17 KIAA0907
DDX17 DICER1
DDX17 CREB1
DDX17 PMS1
DDX17 KRIT1
DDX17 UBA3
DDX17 AKAP11
FOLR1 IFT140
FOLR1 ARR3
UQCRC1 CLTA
IAH1 REM1
DUSP1 JUN
DUSP1 FSCN2
SLC31A2 CNTN6
CBLN1 HOXD4
DRD3 MFNG
NPFF GRIK1
PI15 ZFY
NTN3 SHBG
RASL10A INTS3
EIF5B SULT2B1
EIF5B GSTA2
EIF5B LOC729602
EIF5B PPM1A
SECTM1 ZBTB25
KRT34 NCKIPSD
KRT34 MGAT3
KRT34 ARHGAP6
KRT34 PRM2
KRT34 HOXB6
KRT34 TP53TG5
KRT34 CDK5R1
KRT34 C19orf29
NDUFB1 ATP5J2
TLR5 SELENBP1
TLR5 GYPE
TLR5 CYP4F12
TLR5 GYPB
TLR5 DGKG
TLR5 HBA1
TLR5 PHKG2
NCKIPSD C19orf50
NCKIPSD ZNF804A
NCKIPSD ARHGAP6
HNRNPL CACNA1B
HNRNPL HAUS5
HNRNPL SLC6A9
HNRNPL MGAT3
HNRNPL MAP2K4
HNRNPL EFNA3
HNRNPL TNFRSF10D
HNRNPL JAG2
HNRNPL ITGAM
HNRNPL TP53I3
YWHAZ TMBIM6
YWHAZ AZIN1
PHKG2 IFT140
PHKG2 NCDN
PHKG2 AGFG2
PHKG2 TEF
PHKG2 DMWD
PHKG2 KRT1
PHKG2 ELAVL3
PHKG2 LAD1
HOXA5 GBA
HOXA5 HOXA9
RAD54L2 RSC1A1
RAD54L2 AHDC1
RAD54L2 IGHMBP2
POU6F2 ACAN
POU6F2 PMS1
RNPEP ATP6V0E1
RNPEP TPSAB1
PRM1 ARC
PRM1 AGFG2
KIFAP3 MAGED2
KIFAP3 PRKCQ
MAP3K3 SGCD
MAP3K3 PAX8
MAP3K3 PVT1
MAP3K3 CRYBB3
MAP3K3 NTRK2
MAP3K3 MFNG
MAP3K3 ABCC6
MAP3K3 T
MAP3K3 ARHGAP6
MAP3K3 ZP2
MAP3K3 ITGAM
IL10RA GOT2
CBR4 ATR
CBR4 AKAP11
NSF C3orf63
CYP4F12 RAP2A
RNASE6 CST3
RNASE6 CASP1
VDAC2 EIF3I
VDAC2 CSHL1
VDAC2 NHP2
ATP10B OIP5
LILRB3 FGR
LILRB3 IFI30
LILRB3 PSAP
LILRB3 ABL1
LILRB3 BST1
RCN2 LTB4R
GTF2H1 PMS1
GTF2H1 PREPL
PLCD1 MFNG
NHP2 EIF3F
NHP2 NPM1
NHP2 LOC728643
NHP2 FTO
NHP2 RPL4
NHP2 MIF
NHP2 LSM3
NHP2 PSMB7
NHP2 GCSH
NHP2 C1QBP
NHP2 ATP5G3
NHP2 PSMA6
NHP2 EIF3I
NHP2 SNRPD2
NHP2 HNRNPA3
NHP2 NME1
NHP2 AKR1A1
NHP2 IMPDH2
NHP2 COX6C
SLC5A1 MADD
MEGF8 SEZ6L
MEGF8 SCNN1B
MEGF8 MGAT3
FBXO21 RSC1A1
IL6ST DDTL
ATP2B1 PTPRE
CDK5R1 HAUS5
CDK5R1 NTRK3
CDK5R1 ARHGAP6
CDK5R1 PTGER3
CDK5R1 EFNA3
CAPN2 IFI30
CAPN2 MTMR11
CAPN2 CST3
HIST2H2BE HIST1H2BE
HIST2H2BE HIST2H2AA3
HIST2H2BE HIST1H2BI
WNK1 DLX4
RPL6 RPL5
RPL6 RPS20
RPL6 RPL7
RPL6 RPS23
RPL6 GNB2L1
RPL6 RPS6
RPL6 RPL13A
RPL6 RPS4X
RPL6 RPS10
RPL6 RPS3A
CR1 HOXD4
GTF3C1 TMEM110
USP12 SELENBP1
CDC45L PSMD8
NCF1C IL1RN
NCF1C PEBP1
NCF1C ITGAM
NCF1C FGR
NCF1C LILRB2
NCF1C ZNF91
FURIN TP53TG5
CAPZA1 RPL10
CAPZA1 RPS3
CAPZA1 GNB2L1
ABI2 COX11
YWHAQ HSPB11
YWHAQ HNRNPA3
YWHAQ AZIN1
YWHAQ PSMB7
PSMD9 KRT37
OSBPL3 TOP1
OSBPL3 ZNF451
POGZ PUM2
YY1 BID
DPH1 PSMA6
CREBBP ZBTB43
AHCYL1 THAP11
AHCYL1 GGH
AHCYL1 MUC1
GSTA2 CAPN5
GSTA2 RBM8A
GSTA2 RAMP3
GSTA2 ZNF592
GSTA2 ASIP
GSTA2 PBX1
AVL9 PDHA2
IMPDH2 SNRPD2
IMPDH2 NPM1
IMPDH2 RPS3
NUDC TOMM40
NUDC STOML2
RAB27A KBTBD11
RAB27A PRKCQ
RBMS1 AP1S2
GATA3 PREP
KTN1 FGR
GLUD1 GLUD2
GLUD1 MYO6
AHSA1 NAMPT
AHSA1 AASDHPPT
SFRS14 LOC730092
SFRS14 LOC729602
SFRS14 OGT
SFRS14 NR2C1
SFRS14 NFATC2IP
ARHGAP6 C19orf50
ARHGAP6 EFNA3
ARHGAP6 SGCD
ARHGAP6 USP11
ARHGAP6 MFNG
ARHGAP6 KCND3
ARHGAP6 WNT1
ARHGAP6 NRTN
ARHGAP6 AGFG2
ARHGAP6 GP2
ARHGAP6 NFIX
ARHGAP6 AMH
ARHGAP6 SAG
ARHGAP6 RRAD
ARHGAP6 PAX7
ARHGAP6 CHST3
ARHGAP6 SCNN1D
ARHGAP6 EPOR
ARHGAP6 PAQR4
ARHGAP6 PRB1
ARHGAP6 TOP3B
ARHGAP6 NUDT3
ARHGAP6 GATA4
ARHGAP6 REM1
ARHGAP6 DOHH
ARHGAP6 LOC652147
ARHGAP6 ZMYND10
ARHGAP6 ARR3
RABIF CD69
DTYMK PSMB4
UGT2B15 LSM4
UGT2B15 TSPAN1
UGT2B15 B4GALT3
SULT4A1 SLC6A12
SULT4A1 YKT6
SULT4A1 MAGEA5
HNRNPA0 RANBP1
HNRNPA0 NPAT
HNRNPA0 SPCS2
GPR176 C19orf50
GPR176 MAGEA5
GPR176 FARP1
GPR176 MVD
GPR176 NTRK3
GPR176 NCDN
GPR176 MAPK8IP1
GPR176 AKAP3
CEP164 LPAR2
SLC4A3 REM1
SLC4A3 MYST2
SLC4A3 AXIN1
SLC4A3 CREB3
RPL35 RPL4
RPL35 RPL34
RPL35 RPL24
RPL35 RPL29
RPL35 RPL18A
RPL35 RPS25
RPL35 RPL38
CCT3 POLR2I
CCT3 PSMB5
CCT3 GOT2
CCT3 CDK4
SALL1 SNRPD2
GRN MTMR11
GRN CYBB
GRN CBX6
GRN FBP1
EIF3I SNRPD2
EIF3I RPL10A
EIF3I HNRNPA3
EIF3I MIF
EIF3I PSMB7
EIF3I LSM3
EIF3I KIAA0284
EIF3I HLA-DOA
EIF3I RPS15A
BTBD2 ELF4
D4S234E C16orf88
D4S234E C19orf29
D4S234E PAK4
D4S234E ITGAM
D4S234E RBP3
DGKG IFT140
DGKG GYPE
DGKG TEF
DGKG GYPB
DGKG CAD
DGKG SLC4A1
DGKG CTNNBIP1
SLC38A10 DGCR2
ALAS2 TP53I11
ALAS2 GYPB
ALAS2 DHPS
ALAS2 HBA1
ALAS2 ATP6V0A1
ALAS2 SLC4A1
ALAS2 POU2F3
ALAS2 GYPE
ALAS2 RBP3
ALAS2 FBN2
ALAS2 SPTB
ALAS2 SELENBP1
ALAS2 ETS1
ALAS2 MKRN1
RBM8A CAPN5
RBM8A HSF4
RBM8A PDK3
RBM8A ZNF592
RBM8A KRT37
RBM8A TMX1
TFF3 MFN2
TFF3 FMO4
RPL22 NAP1L1
RPL22 EIF3H
RPL22 RPL9
RPL22 EEF1A2
RPL22 GNB2L1
RPL22 EIF3E
RPL22 RPL10A
GSK3A TEF
GSK3A PPP3CC
ARR3 B3GAT2
ARR3 NCDN
ARR3 REM1
ARR3 EPOR
ARR3 AGFG2
ARR3 SLC9A3
ARR3 SLC6A12
ARR3 PAX8
ARR3 WNT1
ARR3 CHST3
ARR3 SCNN1D
ARR3 ATP1B2
ARR3 ARC
ARR3 VPS45
ARR3 ACAN
ARR3 DOHH
ARR3 ZMYND10
RPS12 NAP1L1
RPS12 RPS20
RPS12 RPL24
RPS12 RPL18A
RPS12 RPS15A
RPS12 RPS24
RPS12 IQGAP1
RPS12 RPL41
RPS12 RPS10
RPS12 RPS3A
RPS12 PTMA
RPS12 GNB2L1
RPS12 RPL23A
RPS12 CLDN3
RPS12 RPL10
RPS12 RPS27
RPS12 RPL27
RPS12 RPS13
RPS12 RPL9
RPS12 RPS21
RPS12 RPS23
RPS12 RPS11
RPS12 RPS4X
RPS12 RPS25
RPS12 RPL38
RPS12 RPL13A
RPS12 RPL28
RPS12 RPS6
RPS12 RPL7
RPS12 RPL13
RPS12 RPL11
HPGDS RIPK2
CACNA1C EPOR
OR2F2 SAFB2
FCGR2A S1PR4
HMGN3 SLC11A1
LYST DMXL2
LYST TRAF3IP3
MALL FARP1
GPR143 KIAA0284
MAX VBP1
MAX ZNF592
NUPL2 LARP4B
NUPL2 PUM2
NUPL2 COPB2
NEDD4 MYCN
NEDD4 SV2A
NEDD4 MLLT11
NEDD4 LGALS3
SV2A MYCN
SV2A IL1RN
SV2A EPS15
SV2A MLLT11
CD19 CD72
CLTA ALG8
AHNAK PFDN4
AHNAK AP1S2
AHNAK IQGAP1
AHNAK RPS10
LRP8 DICER1
LRP8 KRIT1
LYZ ILF3
LYZ ACPP
MVD C19orf50
MVD FSCN2
MVD MGAT3
MVD MFNG
MVD EFNA3
MVD FLJ40113
MVD KDM6B
MVD CACNA1B
MVD ABCD4
MVD AKAP3
MVD NTRK3
MVD FDPS
MVD TOP3B
MVD LOC652147
MVD ZMYND10
MVD MAGEA5
MVD ACSL6
RPS23 RPL34
RPS23 RPS20
RPS23 RPL24
RPS23 RPL23A
RPS23 RPL18A
RPS23 RPS15A
RPS23 RPS24
RPS23 RPS10
RPS23 RPS3A
RPS23 GNB2L1
RPS23 RPL10
RPS23 RPS27
RPS23 RPS13
RPS23 RPS21
RPS23 RPS11
RPS23 RPS4X
RPS23 RPS25
RPS23 RPL7
RPS23 RPL28
RPS23 RPS6
RPS23 RPL11
TAL1 MTNR1B
PAQR4 MAPK8IP2
PAQR4 GRIA1
PAQR4 AGFG2
PAQR4 SLC9A3
PAQR4 GFRA3
PAQR4 HOXB6
PAQR4 ARC
FMR1 TMEM41B
CYP2D6 TGFB1
DOHH TOP3B
DOHH REM1
DOHH SLC9A3
DOHH CCBP2
DOHH SMG6
DOHH BAI2
DOHH ARC
CORO1A DPYD
SOS1 PLXNB1
PMS2L1 ABCD4
PMS2L1 CCNC
SPINT2 AIM1
TYROBP DMXL2
TYROBP ARPC2
TYROBP FGR
PAX7 PRB1
PAX7 PAK4
PAX7 ZNF263
BRCA1 C1QL1
BRCA1 NRTN
PCBP3 KIAA0195
PCBP3 MYST2
PCBP3 EML3
PCBP3 ITGAM
PCBP3 ARC
PCBP3 CDKN2B
PCBP3 IFT140
PCBP3 TEX28
PCBP3 SCN2A
PCBP3 TP53TG5
PCBP3 KCNH1
PCBP3 ZMYND10
PCBP3 PAK4
PCBP3 MAP2K4
PCBP3 PAFAH1B1
HTRA2 STAT5B
LRP6 PPYR1
CCBP2 TOP3B
CCBP2 GUCA1A
CCBP2 CACNA1B
CCBP2 HOXB6
CCBP2 SCNN1D
NUP214 CASP1
NUP214 LOC643332
SMG6 FOXN1
MSX2 KRT33A
NCF2 FGR
SAG CREB3
DNAH9 TP53TG5
DNAH9 C19orf29
DNAH9 MGAT3
DNAH9 USP11
LOC730092 RPL5
LOC730092 LOC729602
APEX1 HNRNPA3
APEX1 PARK7
APEX1 RPL10A
SACM1L PEX11B
SACM1L USP33
RNF13 STK3
PPP1CC C22orf28
MUC1 APAF1
MUC1 ARC
RET REM1
STXBP5L REG3A
DLEU1 HSP90AB1
ZSCAN12 NDST1
ZSCAN12 CRYBB3
ZSCAN12 ELAVL3
ZSCAN12 KCNH1
ZSCAN12 LBP
ZSCAN12 SLC18A1
ZSCAN12 CDK6
XK SELENBP1
XK PIM1
XK FBN2
RALGDS MGAT3
TFAP2A MFNG
SGCG SELENBP1
SGCG MPP1
SGCG GABRG3
SGCG FBN2
TCF15 B3GAT2
TCF15 DUS4L
USP33 COPB2
USP33 CREB1
USP33 PUM2
USP33 PMS1
USP33 PAFAH1B1
VCAN IFI30
BCR ZNF43
VDAC3 FARSA
VDAC3 CD83
VDAC3 CTNS
SBNO2 PABPC1
LILRB2 PSAP
PLLP TUG1
HSP90AB1 NPM1
HSP90AB1 CEBPD
HSP90AB1 NME1
HSP90AB1 HSPD1
HSP90AB1 YARS
HSP90AB1 ILF2
MTHFD1 NAE1
MTHFD1 CDK4
TSC22D1 FSCN1
NDUFS7 HIST1H3E
MRPS12 KRT37
MRPS12 YPEL1
MRPS12 B3GAT2
MRPS12 GATA4
MRPS12 MFNG
POU2F3 LOC100128570
POU2F3 RBP3
POU2F3 CD6
POU2F3 H6PD
POU2F3 ZMIZ2
POU2F3 HBA1
POU2F3 ETS1
CTRL TYR
RSRC2 TSC22D2
RSC1A1 MGAT3
RSC1A1 GRIN2A
RSC1A1 HOXB6
RSC1A1 FLJ40113
RSC1A1 ABCC8
RSC1A1 ALOX5
RSC1A1 AGFG2
RSC1A1 SLC17A7
RSC1A1 NTRK2
RSC1A1 ATP5B
RSC1A1 ITGAM
RSC1A1 HIST1H3E
RSC1A1 NTRK3
KCTD7 MON2
SCNN1B IGHMBP2
SCNN1B ZMYND10
SCNN1B INPP5K
SCNN1B MGAT3
SCNN1B LOC652147
SCNN1B FLJ40113
SCNN1B CACNA1B
GPKOW PPP1R10
RPL13 RPS20
RPL13 RPL24
RPL13 RPL41
RPL13 PTMA
RPL13 GNB2L1
RPL13 RPS4X
RPL13 RPL38
RPL13 RPL13A
RPL13 RPS6
MYO1E BAG2
FOXC2 IGHMBP2
LIMK1 KIAA0195
LIMK1 PVT1
LIMK1 GATA4
LIMK1 NCDN
LIMK1 EFNA3
RPL7 RPL34
RPL7 RPS20
RPL7 RPL13A
RPL7 GNB2L1
RPL7 RPS6
RPL7 RPS24
RPL7 RPS4X
RPL7 RPS21
RASSF2 ITGAM
RASSF2 FSCN1
WHAMML2 TMEM106C
NTRK3 C19orf50
NTRK3 MGAT3
NTRK3 NCDN
NTRK3 HAUS5
NTRK3 AKAP3
NTRK3 SRRD
NTRK3 CACNA1B
NTRK3 LOC652147
NTRK3 CCL27
COPB2 MAP2K4
MLH3 UPF2
HTR1E KDM6B
HLA-DRB3 HLA-DPB1
RAP2B H6PD
RAP2B RBP3
XDH KRT37
PRLR NCDN
USP11 RNF185
USP11 ODZ4
USP11 GATA4
USP11 SCNN1D
ACAP2 TRAF3IP3
NDUFS3 POLR2G
TENC1 CCDC46
NAMPT SAT1
NAMPT FTHP1
NAMPT G0S2
SLC9A3 GYPB
SLC9A3 WNT1
SLC9A3 ZBTB25
SLC9A3 AGFG2
SLC9A3 HPCA
SLC9A3 SCNN1D
SLC9A3 ARC
SLC9A3 IFT140
SLC9A3 CSPG4
SLC9A3 ACAN
CREB3 NUDT3
CREB3 MEGF6
CREB3 KRTAP26-1
PIGC PIM1
ZC3H15 RPL24
SLC9A3R2 GP2
SLC9A3R2 MMP14
SLC9A3R2 PTPRD
CEACAM5 CP
RALB ACP2
RALB CSF2RA
MPG SERPINE2
MIF SNRPD2
MIF HNRNPA3
MIF NME1
MIF LSM3
MIF C1QBP
MIF PSMA6
METTL7A TRAF3IP3
PRPS1L1 GLRA2
PRPS1L1 HSF4
PRPS1L1 CACNA1B
PRPS1L1 NEUROD2
RPN1 ZDHHC3
GYPE GYPB
GYPE HBA1
GYPE SLC4A1
GYPE FBN2
GYPE DPF1
GYPE SPTB
GYPE SELENBP1
GATA2 PRKCQ
GATA2 PRKCI
GATA2 ITGA6
GATA2 CAMK2B
UBE3B PMS1
UBE3B ZNF638
UBE3B MMP14
CTAGE5 IL8RB
GTF2B ID2B
RANGAP1 AP2B1
BST1 RRP12
RGS9 C14orf1
HNRNPA3 RANBP1
HNRNPA3 SNRPD2
HNRNPA3 NME1
HNRNPA3 PSMB7
HNRNPA3 COX6C
HNRNPA3 ILF2
HNRNPA3 PSMA6
PTPRD NFIX
PTPRD MAP2K4
PTPRD PAK4
PTPRD ARC
TRD@ AQP5
TRD@ THSD7A
CEP110 CREB1
RPL34 RPS20
RPL34 RPL24
RPL34 RPL23A
RPL34 RPL18A
RPL34 RPS15A
RPL34 RPS24
RPL34 RPL4
RPL34 GNB2L1
RPL34 RPL12
RPL34 RPL10
RPL34 RPS13
RPL34 RPS21
RPL34 RPS4X
RPL34 RPS25
RPL34 RPL5
RPL34 RPL38
RPL34 RPL13A
RPL34 RPS6
RPL34 RPL11
CP110 AKAP11
MMP11 IFT140
MMP11 DMWD
MMP11 MLANA
MFN2 APOC3
ATP6V0B EXOC3
ATP6V0B PRKCI
IRF2BP1 IL8RB
IRF2BP1 SLC17A7
EIF3H NPM1
EIF3H RPS15A
EIF3H RPL4
EIF3H EEF1A2
EIF3H RPS7
EIF3H NAP1L1
EIF3H RPL9
EIF3H EIF3F
EIF3H RPL10A
EIF3H RPL5
EIF3H EIF3E
KLK11 HOXB6
KIAA0284 MRPS27
KIAA0284 C19orf50
KIAA0284 IDUA
KIAA0284 CHRNB1
KIAA0284 ATP5A1
KIAA0284 TOP3B
KIAA0284 KRT37
KIAA0284 SFRS3
GOT2 FKBP4
GCSH POR
GCSH GNB2L1
GCSH RPL23
GCSH LTB4R
GCSH CCNC
GCSH SFRS3
GCSH C1QBP
RPS13 RPL23A
RPS13 RPL18A
RPS13 RPS24
RPS13 GNB2L1
RPS13 RPL27
RPS13 RPS21
RPS13 RPS11
RPS13 RPS25
RPS13 RPL38
RPS13 RPS6
RPS13 RPL11
CACNA1B MGAT3
CACNA1B EFNA3
CACNA1B FLJ40113
CACNA1B TYR
CACNA1B ADH1C
CACNA1B ITGAM
CACNA1B ARC
CACNA1B TOP3B
CACNA1B REM1
CACNA1B ZMYND10
CACNA1B CCL27
HHLA1 psiTPTE22
RPL23 RPS7
RPL23 RPL5
RPL23 ATP5G3
RPL23 RPL9
RPL23 RPS19
RPL23 EEF1A2
RPL23 RPS3
RPL23 LOC728643
RPL23 RPL24
RPL23 RPL4
SRI NRXN3
POP5 KEAP1
RAB31 HSPE1
DULLARD TSC22D2
ZBTB25 KCNB1
ZBTB25 SCNN1D
MYST2 MAP2K4
MYST2 PVT1
MYST2 IFT140
CFD KPNA6
CFD SLC22A24
UPF2 PMS1
MPHOSPH9 BCL2
RNH1 RAB7L1
RNH1 ALDH3B1
RNH1 BTNL3
RNMT RYBP
CHKA NCDN
DGCR2 PSD4
SERPINA4 CAPN5
B3GAT2 FDPS
B3GAT2 GUCA1A
B3GAT2 MAGEA5
H6PD MGAT3
H6PD GYPB
H6PD RAD50
H6PD CD6
H6PD GUK1
HIST1H4C RPA3
ADH1C MLN
ADH1C TEX28
ADH1C CAPN5
ADH1C FARP1
ADH1C MGAT3
ADH1C ITGAM
E2F1 GRIA1
PSMB4 HIST1H3E
RSL1D1 DOLPP1
AGXT CCNC
SPINT3 GRIN2A
SPINT3 PSMD8
RAD1 EPS15
RAD1 DLAT
RPS19 RPS7
RPS19 RPL38
RPS19 RPL28
RPS19 LOC728643
RPS19 GNB2L1
RPS19 RPL4
RPS19 RPS3
RPS19 RPL18A
RPS19 RPS25
RPS19 RPS3A
C1QBP NOLC1
C1QBP SNRPD2
C1QBP RPL4
C1QBP NME1
C1QBP CSHL1
C1QBP RANBP1
C1QBP LOC728643
TPSAB1 GNAI1
GRAMD4 SSBP2
HTR2A MGAT3
ACAN NCDN
ACAN DEPDC5
ACAN SCNN1D
ACAN PRKCB
ACAN ZMYND10
CAP2 ZNF239
LCK PLA2G5
PPP2R4 RAD50
HIST1H2BE HIST1H1C
HIST1H2BE HIST1H2AE
HIST1H2BE HIST1H2BF
HIST1H2BE HIST2H2AA3
HIST1H2BE HIST1H3D
HIST1H2BE HIST1H2BI
INTS1 CHKB
INTS1 MAPK8IP2
HBA1 TP53I11
HBA1 IGF1R
HBA1 GABRG3
HBA1 ATP6V0A1
HBA1 MBOAT7
HBA1 SPTB
HBA1 SLC4A1
HBA1 CSPG4
HBA1 ETS1
LY86 LGALS1
LY86 LILRB4
NRTN SGCD
NRTN AGFG2
NRTN HOXD4
NRTN KCNH1
NRTN ARC
NRTN GYPB
DMTF1 OGT
TRAPPC6A ITGB8
ADH5 CASP1
ADH5 LILRB4
AP2B1 BCL6
HISPPD2A STK19
KIAA0746 CAST
HES1 USP10
DHX15 DYNC1I2
NUP88 ZDHHC3
NUP88 KIAA0195
RPL36AL FSCN2
RPL36AL RPS15A
RPL10A NPM1
RPL10A CSHL1
RPL10A LOC728643
RPL10A RPS15A
RPL10A RPS10
RPL10A RPL4
RPL10A EEF1A2
RPL10A GNB2L1
RPL10A RPS7
RPL10A SFRS3
RPL10A PSMB7
RPL10A RPL27
RPL10A RPL9
RPL10A EIF3F
RPL10A HOXB7
RPL10A FANCG
RPL10A EIF3E
TSHB GYPB
TSHB TNXB
CCDC85B LSM2
NPTN ACTR2
NPTN AP1S2
NPTN ARPC5
IL17RA HCK
MEGF6 RBM38
TBX1 PKIA
ZNF43 ZNF529
ZNF43 ZNF273
SAR1A MACF1
KCND3 CREB1
KCND3 EFNA3
KCND3 CYP11B1
RPL4 SNRPE
RPL4 NPM1
RPL4 RPL24
RPL4 RPL23A
RPL4 RPL18A
RPL4 RPS15A
RPL4 EIF3F
RPL4 RPS25
RPL4 LOC728643
RPL4 RPL5
RPL4 SNRPD2
RPL4 RPL38
RPL4 RPS7
RPL4 EIF3E
RPL4 RPS3
SLC22A24 PTPRJ
SLC22A24 BAP1
SFRS3 ATP5A1
SFRS3 NASP
SFRS3 ZNHIT3
DLX4 ABL1
DLX4 PPM1A
DLX4 CA9
DLX4 CDC2L2
RPS3 NPM1
RPS3 RPL23A
RPS3 LOC728643
RPS3 RPL18A
RPS3 RPS15A
RPS3 RPS3A
RPS3 RPS6
RPS3 GNB2L1
RPS3 RPL27
RPS3 RPL10
RPS3 RPS7
RPS3 RPL5
TNK2 C19orf50
USP10 EPHX2
NTRK2 HLF
NTRK2 CEL
ALDH3B1 KBTBD11
ALDH3B1 RPL24
ALDH3B1 ITGA7
GUCA1A KLHL35
GUCA1A PAX8
GUCA1A ACAT2
GUCA1A MGAT3
GUCA1A FTO
GUCA1A PAFAH1B1
RPL13A RPS20
RPL13A PTMA
RPL13A RPS24
RPL13A RPL41
RPL13A GNB2L1
RPL13A RPS4X
RPL13A RPL28
RPL13A RPS6
RFX1 ZMIZ2
RFX1 AKAP3
RFX1 MFNG
BAP1 PAK4
HAUS5 GRIN2A
ABCA6 ZNF529
KIAA0195 AGFG2
KIAA0195 WDR62
KIAA0195 PAFAH1B1
HIRIP3 KRTAP26-1
HIRIP3 RAD51L3
PYY TCF3
PTPRE SNAPC5
MLC1 CAD
LOC100128570 C19orf50
LOC100128570 AKAP3
LOC100128570 MGAT3
LOC100128570 LOC652147
IFRD2 CAD
OCA2 IGHMBP2
RPA1 TMEM106C
RPA1 ACAT2
RPA1 PSMD8
RPA1 SFN
RPA1 JAG2
RPA1 PAFAH1B1
KRTAP26-1 PLXNB1
KRTAP26-1 NUDT3
KRTAP26-1 CEP290
KRTAP26-1 EFNA3
SLC4A1 SPTB
SLC4A1 SELENBP1
SLC4A1 GABRG3
SLC4A1 ATP6V0A1
SLC4A1 GYPB
SLC4A1 EPB42
SLC4A1 ETS1
PHF1 STAB1
SAT1 IER3
CENPE KIF11
FGR RPL23A
FGR ANXA5
FGR LGALS3
FGR IL1RN
FGR PSAP
FGR TNFAIP2
FGR LILRB4
FGR DMXL2
FGR ITGAM
FGR FCN1
FGR AP1S2
ELAVL3 C1QL1
ELAVL3 TNFAIP1
ELAVL3 SULF1
ELAVL3 RUNX2
RTN2 RNASEH2B
FCN1 ITGAM
FCN1 S100A12
SNRPD2 POLR2I
SNRPD2 LOC728643
SNRPD2 PSMA6
SNRPD2 RPL29
SNRPD2 PPAT
SNRPD2 ATP5G3
SNRPD2 LSM3
SNRPD2 GNB2L1
SNRPD2 PSMB7
SNRPD2 EIF3F
SNRPD2 NME1
SNRPD2 COX6C
AASDHPPT CD83
AASDHPPT CETN3
AASDHPPT PMS1
AASDHPPT PREPL
HLA-DMA CD74
HLA-DMA HLA-DRB4
HLA-DMA HLA-DMB
HLA-DMA HLA-DQB1
HLA-DMA HLA-DPB1
CYP2B6 WDR62
EIF3K NDUFA1
PAFAH1B1 AGFG2
PAFAH1B1 ITGAM
PAFAH1B1 FLJ40113
PAFAH1B1 CHST3
PAFAH1B1 PMS1
RPL24 RPL18A
RPL24 RPS15A
RPL24 RPL41
RPL24 GNB2L1
RPL24 RPL23A
RPL24 RPS25
RPL24 RPL38
RPL24 RPS6
RPL24 RPL11
PPYR1 MLANA
HOXC11 PSMD8
TRAF3IP3 KIAA1012
MC2R KCNA3
RPS10 RPL23A
RPS10 RPL18A
RPS10 IQGAP1
RPS10 RPS3A
RPS10 GNB2L1
RPS10 RPL10
RPS10 RPS27
RPS10 RPL27
RPS10 RPS11
RPS10 RPS25
RPS10 RPL38
ZNF259 TAF6
FARSA PRKCI
FARSA PROC
FARSA BCL6
FARSA SPCS2
FARSA CDK4
GNB2L1 RPS20
GNB2L1 CSHL1
GNB2L1 LOC728643
GNB2L1 RPL18A
GNB2L1 RPS15A
GNB2L1 RPS24
GNB2L1 RPL41
GNB2L1 RPS3A
GNB2L1 PTMA
GNB2L1 RPL29
GNB2L1 RPL23A
GNB2L1 RPS7
GNB2L1 RPL10
GNB2L1 RPS27
GNB2L1 RPL9
GNB2L1 RPS21
GNB2L1 EIF3F
GNB2L1 FANCG
GNB2L1 RPS11
GNB2L1 RPS4X
GNB2L1 NAP1L1
GNB2L1 RPS25
GNB2L1 RPL38
GNB2L1 RPL28
GNB2L1 RPS6
GNB2L1 EIF3E
GNB2L1 RPL11
PSMB5 SNRPG
PSMB5 ALG8
PSMB5 AIMP2
SLC18A1 CRYAA
RRP12 LANCL1
CHKB DMBT1
CHKB NCDN
PSMC3 TUFM
PSMC3 XRCC6
PSMC3 AP1S1
DLAT BCL6
DLAT SPCS2
DLAT CDC2L2
KLF6 LOC100131311
KLF6 ZFP36
FANCA PLA2G10
IGL@ IGHM
IGL@ LOC91316
CDC2L2 TMX1
IFITM3 IFITM1
ERCC2 DHPS
C2 PRKCI
FTL RIOK3
SLMO1 FSCN2
SLMO1 LOC652147
PAX9 HOXB6
RPL23A NPM1
RPL23A RPL18A
RPL23A RPS15A
RPL23A RPS3A
RPL23A RPL27
RPL23A RPS11
RPL23A RPS25
RPL23A RPL5
RPL23A RPL38
RPL23A RPL28
RPL23A RPS6
RPL23A RPL11
FHL2 CHST3
MLLT11 EPS15
MLLT11 PTPRCAP
MLLT11 LILRB4
MLLT11 DUSP14
MLLT11 PRKCQ
SRP14 SUMO2
ZNF146 PUM2
ZC3H4 SON
SATB1 AKAP2
PTGER3 SP100
PSAP IFI30
PSAP CD14
PSAP ANXA5
PSAP MTMR11
PSAP MAPK13
PSAP AP1S2
CHIT1 SLC30A4
CHIT1 KRT1
KDM5D RPS4Y1
KDM5D DDX3Y
WNT11 ACTL8
POR PRMT1
KRIT1 DICER1
KRIT1 CTBP2
MGP TCF20
KRT37 C19orf50
KRT37 FOXN1
KRT37 MAP2K4
DYNLT1 SPTB
SIT1 CD72
ADAM17 AKAP3
TGFB1 COMP
TGFB1 EFNA3
FGL2 FAS
MBD4 PHF8
SULT2B1 FOXN1
KCNB2 XRCC1
LILRB4 STAM
LILRB4 LGALS1
LILRB4 IL1RN
LILRB4 CASP1
LILRB4 IFI30
LILRB4 ZRSR2
LILRB4 ZNF529
LILRB4 CAPG
LILRB4 PRKCQ
LILRB4 ZNF91
LILRB4 ITGA7
LILRB4 SLC1A4
MLN PRRC1
VRK2 DUS4L
COMP GYPB
HLA-DQB1 CD74
HLA-DQB1 HLA-DRB4
HLA-DQB1 HLA-DMB
HLA-DQB1 HLA-DPB1
HLA-DQB1 SLIT1
KIF11 CCNB2
KIF11 FEN1
SLC27A2 DLC1
KCNA3 ODZ4
LBA1 E2F5
SCNN1D PLXNB1
SCNN1D AGFG2
SCNN1D NFIX
SCNN1D REM1
SCNN1D T
SCNN1D DNAJA3
SCNN1D PAK4
ATP1B2 TERF1
ATP1B2 MXRA8
CAPN1 LOC91316
HLF MGAT3
HLF TP53TG5
RPL5 NPM1
RPL5 LOC728643
RPL5 RPL18A
RPL5 RPS15A
RPL5 CDK6
RPL5 RPS3A
RPL5 RPS6
RPL5 EEF1A2
RPL5 RPL27
RPL5 RPS11
RPL5 RPS25
RPL5 RPS7
RPL5 EIF4A1
RPL5 LOC729602
RPL5 RPL11
ZNF443 HNRNPAB
CRY2 ABL1
CEP290 STAT2
C19orf29 KLHL35
C19orf29 TP53TG5
C19orf29 MGAT3
C19orf29 ABCC8
MAST4 PRKCQ
MAST4 DLC1
ARRB2 RIN2
NPM1 LOC728643
NPM1 RPL18A
NPM1 RPS3A
NPM1 NOLC1
NPM1 EEF1A2
NPM1 NONO
NPM1 EIF3F
NPM1 EIF3E
MUT DICER1
CD72 TM4SF5
LGALS3 ITGAM
STAM AP1S2
ZYX GNAI2
ATP2C1 PRKCQ
STK19 GRIN2A
STK19 GP2
IL1RN ZNF91
RRAD NFIX
RRAD IGSF1
ATP5J2 NDUFA2
HSPB11 KCNQ2
AKAP3 C19orf50
AKAP3 MGAT3
AKAP3 NCDN
AKAP3 HOXB6
AKAP3 CXCL5
AKAP3 HN1L
AKAP3 GTSE1
AKAP3 ARHGDIB
AKAP3 LOC652147
AKAP3 CCL27
AKAP3 APAF1
CREB1 RBM6
CREB1 DICER1
ATF6 VAMP7
PFDN4 LGALS1
PFDN4 SLC36A1
ANKRD46 GRB10
POLR2G NDUFB8
ITGA4 PMS1
ITGA4 DICER1
ARC EFNA3
ARC MAPK9
ARC CDKN2B
ARC IFT140
ARC TOP3B
ARC LOC652147
PXDN NCDN
DPYD SKAP2
CHD1L HGS
TP53TG5 KLHL35
TP53TG5 MGAT3
TP53TG5 KRT2
TP53TG5 T
TRIM58 SLC2A1
SMO PLA2G1B
WDR62 PLXNB1
WDR62 AGFG2
WDR62 CHST3
WDR62 HOXB6
WDR62 EFNA3
WDR62 MAP2K4
FSCN2 LOC652147
FSCN2 EFNA3
RMND5B ACTL6B
XRCC5 PSMD14
XRCC5 TMEM106C
XRCC5 SCCPDH
XRCC5 CALM2
XRCC5 PSMC5
AKT3 E2F4
AKT3 CDKN2B
CSHL1 NAP1L1
CSHL1 RPL9
CSHL1 EIF3F
CSHL1 RPS7
CSHL1 EIF3E
CSHL1 SRP72
CSHL1 FANCG
NCSTN ACTR2
KDM6B ACIN1
KDM6B MGAT3
RPL41 RPS20
RPL41 RPS6
RPL41 RPS4X
PI3 B4GALT4
PEX11B TTC35
GLRX DNAJA3
GLRX CASP1
PFKFB2 MXRA8
PFKFB2 CAMK2B
TNPO3 SLC9A8
AGT TUSC2
AGT KCNH1
HSF4 C19orf50
HSF4 DUS4L
HSF4 ABCC8
TRAF3IP2 ACP2
RPS11 RPS20
RPS11 RPL18A
RPS11 RPS3A
RPS11 RPL10
RPS11 RPL27
RPS11 RPL9
RPS11 RPS21
RPS11 RPS25
RPS11 RPL38
RPS11 RPL28
RPS11 RPS7
RPS11 RPL11
MFNG GBA
MFNG MGAT3
MFNG SGCD
MFNG CHST3
MFNG PTGDS
MFNG REM1
MFNG LOC652147
MFNG ZMYND10
MFNG PAK4
MFNG IL24
MYO9B EPOR
MYO9B EFNA3
MYO9B ZNF263
TEX28 EML3
RPL38 RPS20
RPL38 RPL18A
RPL38 RPS15A
RPL38 RPS24
RPL38 RPL29
RPL38 RPS7
RPL38 RPL27
RPL38 RPS21
RPL38 RPS25
RPL38 RPL11
GBA MAGEA5
HDAC9 BTG3
RPS20 RPS24
RPS20 RPS27
RPS20 RPS21
RPS20 RPS4X
RPS20 RPS6
NCDN RDH5
NCDN WNT1
NCDN CRYBB3
NCDN SMARCA5
ANXA9 DHPS
PUM2 PMS1
RBPMS C19orf50
RBPMS RPL15P22
RBPMS GNAI1
C5orf30 GNAI1
C5orf30 PGAM1
BCL2 BRD3
PTPN7 C1orf38
RBP3 ETS1
RBP3 FBN2
ATP5H TP53I11
DPF1 SELENBP1
DPF1 GYPB
DPF1 FBN2
PRKACA EPOR
ETS1 GABRG3
ETS1 ATP6V0A1
ETS1 SPRED2
ETS1 FBN2
PTPRCAP SLC31A1
UQCRH SNRPE
UQCRH ATIC
UQCRH CCT8
PTRF THSD7A
RIN2 IFI30
HIST1H3D HIST1H2BI
HIST1H3D HIST1H2BF
NOLC1 NME1
NOLC1 ILF2
PLXNB1 KLHL35
PLXNB1 PVT1
PLXNB1 C19orf50
PLXNB1 ZMYND10
PLXNB1 HOXB6
ATP5G3 NDUFA1
ATP5G3 LSM3
ATP5G3 COX6C
AGFG2 PVT1
AGFG2 WNT1
AGFG2 CHST3
AGFG2 KRT1
AGFG2 GATA4
AGFG2 E2F4
AGFG2 AXIN1
AGFG2 REM1
AGFG2 ZMYND10
AGFG2 CD93
AGFG2 TWF2
SLC6A9 EFNA3
SLC6A9 LOC652147
SLC6A9 ABL1
PRPF19 C1orf123
QKI MYD88
QKI ANXA5
CYP11B1 T
EBNA1BP2 ADSL
SGCD MAGEA5
SGCD KCTD17
SGCD CHRNB1
SGCD PTGDS
ARHGEF2 MYBPC2
STK17A U2AF2
VBP1 TMX1
PSMD8 NDST1
PSMD8 SCN2A
PSMD8 CPA2
PSMD8 NRXN1
PSMD8 SNRPC
NIACR2 EIF5
PTMS GLA
VPS13B CTBP2
PPARG MLANA
NHP2L1 CDK4
SKIV2L2 SPCS2
KIAA0323 RAB13
FLJ40113 EML3
IQGAP1 RPL28
IQGAP1 MTMR11
IQGAP1 ANXA5
IQGAP1 AP1S2
SUMO2 GORASP2
SUMO2 NME1
PTMA RPL28
PTMA RPS6
PTMA RPS24
PTMA RPL11
KCTD17 TOP3B
ABCC6 PHLDA2
ABCC6 CRYBB3
FEN1 CCNB2
SNRPF FTO
SFRS1 SPCS2
SFRS1 NUP205
SFRS1 BRD3
SFRS1 HDAC2
SFRS1 TMX1
SLIT1 HLA-DPB1
MDK CAPG
SLC1A7 GUCY2D
T CAMK2B
FRAT2 GH2
FRAT2 NFIX
ID2 ID2B
RPL8 RPL11
RPL8 RPL12
RPL8 RPL29
LOC552889 BCL6
ITGA7 DLC1
ITGA7 CAPG
ITGA7 LGALS1
MTNR1B ARHGAP26
MTNR1B GYPB
MTNR1B MAPK9
MTNR1B AQP5
MTNR1B CDKN2B
DHPS SELENBP1
DHPS MPP2
DHPS GYPB
DHPS FBN2
DHPS KIAA1539
ABCC8 MGAT3
RARS KEAP1
RARS PREPL
LTB4R COX11
LTB4R ZNF91
XRCC6 BAX
CHST3 C19orf50
CHST3 MGAT3
CHST3 HOXB6
CHST3 EPOR
CHST3 PAK4
UBE3A GH2
VPS45 WNT1
VPS45 CIB2
VPS45 GP2
ATP6V0E1 CASP1
ATP6V0E1 TFPI
JUNB ZFP36
MFAP3L ITGA6
EIF3E RPL12
EIF3E LOC728643
EIF3E EIF3D
EIF3E RPL27
EIF3E RPL9
EIF3E EIF3F
EIF3E RPS7
FBP1 MTMR11
DDT DNAJA3
SOX1 REM1
SOX1 CDKN2B
B3GALT4 MRPL9
DBP EIF3F
IGF1R ZMYND10
NPR3 FSCN1
NPR3 CD34
RPS3A RPL18A
RPS3A RPS24
RPS3A ARPC5
RPS3A RPS7
RPS3A RPS4X
RPS3A RPS25
RPS3A RPL28
RPS3A RPS6
C1orf38 GAS7
C1orf38 PRKCQ
PLAGL1 EPS15
PLAGL1 TRIM24
KRT1 IFT140
KRT1 MMP14
KRT1 MXRA8
KRT1 RBM38
KRT1 ACTL6B
KRT1 LAD1
FANCG RPL9
FANCG EIF3F
HLA-DOA NAP1L1
HLA-DOA EIF3F
HLA-DOA CHRNB1
PTGDS MAPK8IP2
PTGDS FOXO3
ARSE KPNA6
ARSE EEF1A2
DMXL2 SLC36A1
MSI1 HPCA
HIST1H2BI HIST1H2AE
HIST1H2BI HIST1H2BF
HIST1H2BI HIST2H2AA3
RPL28 RPL18A
RPL28 RPS15A
RPL28 RPL10
RPL28 RPS25
RPL28 RPL11
CDC23 SAMM50
TNFAIP3 CD83
FOXM1 CCNB2
FOXM1 TPX2
RPL11 RPL18A
RPL11 RPS15A
RPL11 RPS24
RPL11 RPL29
RPL11 RPS4X
RPL11 RPL27
RPL11 RPS21
RPL11 RPS25
RPL11 RPS6
CRK KRT33A
NONO LOC728643
RPS15A LOC728643
RPS15A RPL18A
RPS15A PSMB7
RPS15A RPL27
RPS15A RPL9
RPS15A EIF3F
RPS15A RPS25
HLA-DPB1 CD74
HLA-DPB1 HLA-DMB
HLA-DPB1 HLA-DRB4
TNFRSF10D ITGAM
OGT UBR5
OGT MACF1
MMP25 FIG4
GABRG3 SELENBP1
GABRG3 ATP6V0A1
MAPK9 CAPG
MAPK9 AQP5
MAPK9 TWF2
PRIM1 CEBPD
CRYBB3 PVT1
CRYBB3 ZMYND10
ZNF592 INPP5K
BANF1 HNRNPAB
HIST1H2BF HIST2H2AA3
HIST1H3E PPIL6
TOP3B REM1
TOP3B MLANA
TOP3B NFIX
TOP3B EFNA3
TOP3B CCL27
DMWD GRAP2
ZBTB40 SPCS2
ADAM15 EPOR
PTPN14 PI4KAP2
SLC1A4 CASP1
SLC1A4 CAPG
SLC1A4 TFPI
SLC1A4 LGALS1
SLC1A4 ZNF91
EPHB2 SCN2A
EPHB2 HOXD4
EPHB2 PTPRN
EPHB2 E2F4
EPHB2 IGHMBP2
SPAG8 NFIX
ASL EPOR
GDI2 ATP5A1
DUSP8 MGAT3
EPOR TERF1
EPOR LAD1
EPOR DEPDC5
ZMYND10 MGAT3
ZMYND10 DUS4L
ZMYND10 REM1
PGM5 EXOSC7
PGAM1 LGALS1
PGAM1 ITGAM
RPS21 RPS24
RPS21 RPS7
RPS21 RPL10
RPS21 RPS4X
RPS21 RPS6
PPIL6 SNRPE
KCNA1 SRPX2
ACOX1 PPFIA3
EML3 PRSS8
MTMR11 ANXA5
MTMR11 LANCL1
MTMR11 PRKCQ
MFAP4 C11orf52
EPB42 SPTB
EPB42 SELENBP1
EPB42 FBN2
BRD3 PRKAR1A
KLF12 GPR35
YARS CEBPD
C19orf50 MGAT3
C19orf50 ABCD4
C19orf50 NFIX
CD74 HLA-DRB4
PHLDA2 ELMO1
KIAA0226 ELF5
LOC728643 EIF3F
LOC728643 RPL18A
LOC728643 NME1
SFN ITGA6
JMJD6 GYPB
HOXD4 MAGEA5
HOXD4 PVT1
RPL15P22 EIF4B
ATP6V0A1 TP53I11
C16orf88 LBP
HSBP1 MLANA
RPL9 EIF3F
RPL9 RPS7
RPL9 RPL10
RPL9 RPS25
KPNA6 GATA4
IFT140 GYPB
IFT140 HOXB6
IFT140 LAD1
IFT140 TEF
IFT140 CDKN2B
IFT140 PAK4
ANXA2P1 ANXA2P3
ITGA6 RAB28
LOC729602 EIF4A1
SPTA1 GYPC
SPTA1 PRKCQ
PREPL ZNF638
PREPL PMS1
APAF1 ARHGAP26
APAF1 ZMIZ2
APAF1 CD6
RAB7L1 GLA
RHOG GNAI2
CD14 TBC1D8
LAD1 CDKN2B
HIST1H1C HIST1H2AD
HIST1H2AD HIST2H2AA3
DEPDC5 PAK4
WDR77 TUG1
NAP1L1 EEF1A2
NAP1L1 RPS7
RPL27 RPL18A
RPL27 RPS6
RPL27 RPL29
RPL27 RPL12
RPL27 RPS25
RPL27 RPL10
MAGEA5 EFNA3
MAGEA5 MAPK8IP1
TEF GYPB
TEF HOXB6
TEF AQP5
LDB1 CDC34
DDX3Y RPS4Y1
DDX3Y CYorf15B
DDX3Y XIST
XIST RPS4Y1
ACTR2 TTRAP
LBP CFDP1
HPGD FSCN1
HPGD TFPI
TRAPPC10 CD34
EIF4B EEF1A2
PVT1 IGHMBP2
MYCN PRKCQ
MACF1 GUCY1A3
RPL29 RPL18A
RPL29 RPL12
RPL29 RPS25
RPL12 RPS25
RPL10 RPL18A
SERPINE2 CAPG
RPS4X RPS24
RPS4X RPS6
RUNX2 ZNF337
MLANA EFNA3
ANXA5 EPS15
ANXA5 CAST
ANXA5 FLNA
ANXA5 AP1S2
ANXA5 LGALS1
MYBPC2 CD83
GTF2H4 KEAP1
NET1 YES1
PPFIA3 EPS15
SLC17A7 GRIN2A
DLC1 EPS15
DLC1 CAPG
DLC1 LGALS1
DLC1 PRKCQ
GRAP2 HLA-F
GRAP2 HLA-G
PLXNB3 NDUFA2
AIM1 GLB1
ACTL6B CDC34
ACTL6B EIF1AX
CHGA SOD3
PJA2 COIL
ARHGAP26 ADORA1
ARHGAP26 EFNA3
ARHGAP26 CD93
ARHGAP26 E2F4
ADM IER3
CCDC86 KLHL35
LARP4B C3orf63
EFNA3 MGAT3
EFNA3 HOXB6
EFNA3 CDKN2B
EFNA3 PAK4
EFNA3 DUS4L
EFNA3 GRIA1
EFNA3 LOC652147
EFNA3 MAP2K4
RANBP1 NDUFB8
LSM3 PSMB7
LSM3 COX6C
RPS7 RPS6
RPS7 RPS25
RPS7 SLC9A8
JAG2 NEUROD2
C14orf79 PAMR1
JAKMIP2 ATP6AP1
HOXB7 COX11
PMS1 ZNF638
PMS1 PRKAR1A
ABL1 FOXN1
CDKN2B KLHL35
CDKN2B PAK4
CDKN2B ITGAM
SELENBP1 GYPB
SELENBP1 FBN2
SELENBP1 SPTB
TRIM24 ZNF91
PRKAR1A ARFIP1
BUB1B MKI67
SLC35A1 KIAA1012
GYPB FBN2
AQP5 GLRB
CCNB2 TPX2
TMEM106C DGKA
PPM1A ALG8
MMP14 C1QL1
TUSC2 SEMA6C
FSCN1 EPS15
FSCN1 SPARC
FSCN1 CD34
ZNF263 IGHMBP2
RRS1 WNT1
HNRNPAB SSB
HNRNPAB CDK4
RNASEH2B LSM4
HCK ARPC5
HCK CAPG
HCK ITGAM
MAGEA4 NDST1
MGAT3 HOXB6
MGAT3 ITGAM
MGAT3 DUS4L
MGAT3 LOC652147
MGAT3 MAP2K4
ALG8 CCT6A
PRKCQ NBAS
PRKCQ CHD4
PRKCQ LGALS1
MAPK8IP1 IGHMBP2
GALNT1 EPS15
GALNT1 PTPLB
RPS25 RPL18A
RPS25 RPS24
RPS25 RPS6
REM1 GATA4
CPEB3 KIAA1012
CKS1B KIAA0101
E2F4 PTPRN
MORC3 DYNC1I1
TNFAIP1 MMP17
TNFAIP1 HPCA
ABCC10 ACP2
GNAI2 CCNA2
HLA-F HLA-G
GPR31 LOC646934
NFIX PAK4
IGHMBP2 PTPRN
EPS15 TFPI
DUS4L LOC652147
CAPG LGALS1
CD34 SPARC
CD34 TFPI
PPID RBM6
UBE2B SPTB
MT4 ITGAM
TFPI CCND1
TFPI LGALS1
CDK4 MCM2
PSMB7 EIF3F
PSMB7 ZNHIT3
CAPN5 LOC652147
LSM4 PTPRN
HELZ RBM6
LOC652147 ITGAM
LOC652147 MAP2K4
RPS6 RPS24
PAK4 MAPK8IP2
PAK4 ITGAM
CCND1 DUSP14
NXF1 BCL6
ILF2 CEBPD
LRRC41 SRPX2
MAP2K4 U2AF2
POLR2I NME1
LGALS1 AP1S2
IL8RB COX11
EIF3F EEF1A2
DUSP14 SLC36A1
DUSP14 ZNF91
FBN2 SPTB
ZNF638 RBM6
AP1S2 SLC36A1
ARF6 SPTB
ZNF91 COX11
