# Supplementary material for: Functional networks inference from rule-based machine learning models
Source: BioData Min. 2016 Sep 5;9:28. doi: 10.1186/s13040-016-0106-4 (PMC5011349; doi:10.1186/s13040-016-0106-4)
Supplement: Supplementary file 2 — Networks. All networks used in the analysis given as a list of edges. (XZ 11980 kb) [file 13040_2016_106_MOESM2_ESM.xz › networks/mic/GSE2191/SN_C3.txt]

C21orf2 H6PD
C21orf2 KCNF1
C21orf2 EFNA3
TSPO ARPC1B
TSPO MGST2
TSPO RNH1
RBM4B OSGIN2
PAX7 SLC5A2
AZU1 ELANE
HSPD1 NOP56
ITGA7 SERPINB8
ITGA7 LGALS1
ITGA7 CSTA
ERBB2 ALAS2
ERBB2 KLHL9
ERBB2 TAF6L
ERBB2 CYP3A5
ERBB2 BNC1
TINP1 IGBP1
DHPS ERCC2
DHPS ANXA9
IQCK SERHL2
PCBP3 EML3
PCBP3 IFT140
PCBP3 IL13
PCBP3 COX10
PCBP3 PAFAH1B1
TGFB3 MAGEA1
TGFB3 NTRK3
TGFB3 MGAT3
S100A11 HCK
S100A11 CD2AP
S100A11 CAPG
S100A11 LCP1
SKP1 PSMA2
SKP1 RPS16
GPRIN2 NTSR1
GPRIN2 NTSR2
GPRIN2 MGAT3
GPRIN2 WNT7A
ARL4C GIPR
HLA-DRA HLA-DPB1
HLA-DRA HLA-DMA
HLA-DRA HLA-DPA1
HLA-DRA HLA-DQB1
SUPT7L RPS10
RPS6KA1 ABR
SERHL2 SLC17A7
SERHL2 ACAN
SERHL2 EDN2
SERHL2 SLC9A3
SERHL2 ZMYND10
SERHL2 SCNN1D
SERHL2 SLC8A1
CAPRIN1 STAT1
HLA-DMB HLA-DQB1
IFNA6 MYST2
IFNA6 CNGB1
CCBP2 SIX3
NUP214 LOC643332
SON LOC728849
NCF2 ITGB2
XRCC6 PSMC3
EML3 TRAK1
UCHL1 MEGF8
ARVCF GRM4
ARVCF ASCL1
LOC730092 LOC729602
ARHGAP1 SLC1A4
RPL5 RPL14
RPL5 RPS17
RPL5 RPS18
RPL5 RPLP0
RPL5 RPL34
RPL5 EEF1G
RPL5 NPM1
RPL5 RPL23A
RPL5 LOC729602
RPL5 RPS5
RPL5 LOC728643
RPL5 RPL18A
RPL5 RPL3
RPL5 HNRNPA1
RPL5 FBL
RPL5 RPS3
RPL5 RPS3A
CHST3 SAMD14
CHST3 C19orf50
CHST3 SLC16A3
CHST3 ARHGAP6
CHST3 SLC8A1
CHST3 TSPAN9
CHST3 PAK4
TUBB3 TUBB2C
VPS45 MMP19
EEF2 EEF1G
EEF2 RPS11
EEF2 EEF1B2
CEACAM6 GSTA2
HIST1H2BM HIST1H2BE
HIST1H2BM HIST1H2BF
HIST1H2BM HIST1H2BL
HIST1H2BM HIST1H2BN
EDN2 REM1
EDN2 SAMD14
EDN2 ZMYND10
EDN2 SLC9A3
UBE2D2 ATP5G3
EIF3E EIF3H
EIF3E BTF3
EIF3E RPL9
EIF3E EEF1G
EIF3E EIF3F
EIF3E GNB2L1
EIF3E RPL14
EIF3E EEF1B2
EIF3E RPL10A
BCL2 BRD3
ZSCAN12 KCNH1
MSX1 FGF12
MSX1 NF1
ACOT13 KIFAP3
FBP1 TYMP
SERPINE2 CAPG
XK MYL4
XK CDR2L
UBE2C CCNB2
TFAP2A MFNG
SGCG SELENBP1
UMPS ACTL6A
RPL30 RPL31
RPL30 RPS7
RPL30 RPS25
BAZ1B NUPL2
TYMP MYD88
TYMP CD68
HBD GYPE
HBD GYPB
PTPRD PAK4
PTPRD ARC
PTPRD IL12RB1
USP33 RABGAP1
USP33 PUM2
USP33 SACM1L
VCAN IFI30
IGF1R HBA1
NPR3 SEPT11
ADRBK1 MYO9B
ADRBK1 CYP2A13
RPS3A RPS12
RPS3A RPS19
RPS3A RPLP0
RPS3A RPS18
RPS3A RPS27A
RPS3A RPL28
RPS3A RPL23A
RPS3A GNB2L1
RPS3A RPS6
RPS3A RPL31
RPS3A RPL18A
RPS3A RPL3
RPS3A RPS11
RPS3A RPS3
DAZAP2 ATP6V0B
NFIC GUCA1A
NFIC PAX8
RPLP0 RPS12
RPLP0 RPL19
RPLP0 RPS20
RPLP0 RPL23A
RPLP0 LOC728643
RPLP0 RPS18
RPLP0 RPL6
RPLP0 GNB2L1
RPLP0 RPS3
RPLP0 RPL37A
RPLP0 EEF1G
RPLP0 RPS23
RPLP0 RPS17
RPLP0 RPS29
RPLP0 RPS4X
RPLP0 EEF1A1
RPLP0 BTF3
RPLP0 RPS6
RPLP0 RPL32
RPLP0 RPL13
NDUFAF3 POLR2I
TPP1 RAB7L1
HSP90AB1 CCT2
RPS28 EEF1A1
RPS28 RPL37A
RPS28 SFI1
RPS28 RPL27A
RPS28 RPS17
RPS28 RPS15A
RPS28 PTMA
RPS28 RPL13
CD68 CAPN2
CD68 TNFRSF1B
CD68 ATP6V0B
CD68 ANXA5
C1orf38 PRKCQ
C1orf38 UBE2D1
RPS10 RPS12
RPS10 RPL27
RPS10 GNB2L1
RPS10 RPS29
RPS10 RPL3
RPS10 IQGAP1
FCGRT GABARAP
FCGRT RAB31
KIF11 CENPE
TBX19 GUCA1A
TBX19 AKAP3
TBX19 RSC1A1
TBX19 NTRK3
TBX19 PHF21A
TBX19 SCNN1B
TBX19 ZMIZ2
CKS1B KLC1
YIPF1 ACP2
POU2F3 RBP3
ERG EPS15
ERG ITGA6
RPS27 RPS12
RPS27 RPS23
RPS27 RPS17
CSF2RA RALB
CCND2 STAM
CCND2 LILRB4
HEXA NKTR
KIDINS220 DDX17
RPS5 RPS19
RPS5 RANBP1
RPS5 SNRPD2
RPS5 RPL4
RPS5 RPL18
RPS5 PFDN4
RPS5 RPL23
RPS5 RPL17
RPS5 C1QBP
RPS5 ATP5C1
RPS5 RPL14
RPS5 RPL3
RPS5 RPS11
RPS5 RPL10A
RPS5 GCSH
RPS5 NHP2
RPS17 RPS12
RPS17 RPS20
RPS17 SFI1
RPS17 RPS14
RPS17 RPL41
RPS17 RPL27A
RPS17 GNB2L1
RPS17 RPL27
RPS17 RPL37A
RPS17 EEF1G
RPS17 RPS21
RPS17 RPS23
RPS17 RPS29
RPS17 RPL3
RPS17 RPS11
RPS17 RPS4X
RPS17 EEF1A1
RPS17 RPLP1
RPS17 RPL13A
RPS17 RPS6
RPS17 RPL7
RPS17 RPL32
RPS17 RPL13
FANCG RPL14
FANCG EIF3F
FANCG GNB2L1
SCNN1B MGAT3
PTGDS SGCD
PTGDS BTF3
PTGDS MFNG
COL1A2 P2RY6
C19orf29 TP53TG5
DMXL2 RNASE3
DMXL2 CSTA
DMXL2 RNASE2
DMXL2 CTSG
FAM120A IRAK3
FAM120A GLB1
RPL7 RPS20
RPL7 RPL13A
RPL7 RPL6
RPL7 RPS6
RPL7 RPL32
RPL7 RPS24
RPL7 RPS4X
RPL7 RPS8
SETDB1 BAZ1A
RPL28 RPS12
RPL28 RPS19
RPL28 RPS18
RPL28 GNB2L1
RPL28 RPS29
RPL28 RPS11
RPL28 IQGAP1
GYPC SPTA1
PRTN3 ELANE
NTRK3 AKAP3
NTRK3 MGAT3
NTRK3 KCNF1
C1orf144 HOXB6
ACO2 TMX1
MPL LGALS1
UBE4A GNAQ
ATP5C1 EIF3I
ATP5C1 LDHB
ATP5C1 SNRPD2
ATP5C1 MIF
ATP5C1 NME1
ATP5C1 GNB2L1
ATP5C1 TBCA
ATP5C1 RPL14
ATP5C1 NHP2
MCL1 LOC100131311
BRD8 TIA1
GABPB1 UBE2E1
RAP2B H6PD
SLC16A3 ABCC6
SLC16A3 GJB3
SLC16A3 TEKT2
SLC16A3 CYTH3
SLC16A3 ACAN
SLC16A3 SCNN1D
SLC16A3 MUC6
NOC2L REM1
NOC2L ZMYND10
NOC2L CYTH3
ALDH1A2 CCL19
KATNB1 SNRPD2
LOC100134331 IGH@
CLTA UQCRC1
RPS15A RPS12
RPS15A EIF3I
RPS15A RPL34
RPS15A RPS16
RPS15A RPL23A
RPS15A RPL31
RPS15A RPL18A
RPS15A RPL11
RPS15A RPS25
RPS15A RPS3
CREB3 NTSR2
HLA-DPB1 CD74
HLA-DPB1 HLA-DMA
HLA-DPB1 HLA-DRB4
HLA-DPB1 HLA-DPA1
HLA-DPB1 HLA-DQB1
HLA-DPB1 HLA-DQA1
GLP1R RUFY3
HLA-DQA1 HLA-DMA
HLA-DQA1 HLA-DQB1
POU2AF1 IGHM
GUCA1B FOXD1
GABRG3 HBA1
GABRG3 TAF6L
MIF EIF3I
MIF SNRPD2
MIF NME1
MIF LSM3
MIF NHP2
LMTK2 LRRC15
RPS7 BTF3
RPS7 RPS27A
RPS7 RPL17
RPS7 GNB2L1
RPS7 RPL15
RPS7 RPL31
RPS7 RPS11
RPS7 RPL36A
ITGB2 FGR
ITGB2 IFI30
ITGB2 CD1D
ITGB2 PSAP
GRIK5 NTN3
GRIK5 GYPB
GRM4 UGT2B15
GRM4 STK19
CRYBB3 MAP3K3
CRYBB3 NCDN
HPRT1 EIF3I
HPRT1 SNRPD2
HPRT1 MTHFD1
GYPE SPTB
GYPE ALAS2
GYPE HBB
GYPE GYPB
GYPE SLC4A1
SRRM2 KLHDC10
GATA2 PRKCQ
CCL19 RHO
CCL19 TSPAN9
CCL19 GBX1
NDUFAB1 MDH1
ZNF592 MAX
ZNF592 GSTA2
HK3 CSTA
HIST1H2BF HIST1H2BN
HIST1H2BF HIST1H2BE
HIST1H2BF HIST1H2BL
HIST1H2BF HIST1H2BI
SEPT6 EPS15
TNFSF13 TNFRSF1B
NAT9 SNCA
VIPR2 ARHGAP26
GYPB IFT140
GYPB DGKG
GYPB LIPE
GYPB TLR5
GYPB SLC4A1
SAMD14 MAP3K3
SAMD14 DSC1
SAMD14 CACNA1B
SAMD14 REM1
SAMD14 ACAN
SAMD14 SLC8A1
SAMD14 SCNN1D
SAMD14 NFIX
SAMD14 MGAT3
SAMD14 ZMYND10
SAMD14 NCR2
SAMD14 ARHGAP6
SAMD14 NTSR2
SAMD14 NECAB2
TOP3B NTSR2
TOP3B CTAG1A
TOP3B GCK
TOP3B MVD
TOP3B EFNA3
ASCL1 NTSR2
HNRNPA3 EIF3I
HNRNPA3 SNRPD2
HNRNPA3 NHP2
SET NPM1
SET NHP2
ZBTB40 SPCS2
S100A4 AIF1
TRD@ AQP5
SLC1A4 ZNF91
SLC1A4 LILRB4
SLC1A4 LGALS1
MT1E ZNF253
ANGPT1 MYCN
CEP110 CREB1
HIST1H2BI HIST1H2BN
HIST1H2BI HIST1H3D
AKAP11 CBR4
AKAP11 DDX17
FOXM1 CCR3
RPL34 RPS13
RPL34 RPS20
RPL34 RPS14
RPL34 GNB2L1
RPL34 RPS6
RPL34 RPL31
RPL34 RPL4
RPL34 RPS24
RPL34 RPL11
RPL34 RPS25
RPL34 RPL36A
EPHB2 PTPRN
EPHB2 PTGES
EPHB2 E2F4
EPHB2 IGHMBP2
EPHB2 RHO
NDC80 CENPF
BFSP2 MGAT3
NCR2 TPO
NCR2 AGFG2
NCR2 HOXB6
ZFC3H1 ZNF133
NOLC1 CCT2
IRF2BP1 IL8RB
NADK PEBP1
NADK LCP1
LDHB DUSP14
LDHB NME1
LDHB LOC728643
LDHB RPL14
LDHB NDUFS4
LDHB PAICS
EIF3H RPL9
EIF3H EEF1A2
EIF3H EIF3F
EIF3H RPL17
EIF3H RPL22
EIF3H RPL14
EIF3H NACA
EIF3H RPL10A
ARAP1 HCK
RBL2 MAP2K3
NCL NHP2
NCL TCIRG1
KCNF1 AKAP3
KIAA0284 NTSR2
KBTBD11 RAB27A
GCKR FARP1
NUP153 RIF1
GCSH SFRS3
KIAA0754 NKTR
RPS9 EEF1G
RPS9 RPS3
RPS13 RPS12
RPS13 RPL27
RPS13 RPS16
RPS13 RPS21
RPS13 RPS23
RPS13 RPL11
RPS13 RPS25
CACNA1B REM1
CACNA1B HNRNPL
TNFRSF1B IL1RN
TNFRSF1B LILRB4
TNFRSF1B PSAP
TNFRSF1B ANXA5
TNFRSF1B PSIP1
NCRNA00188 RPL18
NCRNA00188 GNB2L1
RPL23 LOC728643
RPL23 RPL14
RPL23 ATP5G3
RPL23 RPL4
EPOR WFS1
XPC CDC2L2
NTSR2 SLC9A1
NTSR2 SLC8A1
NTSR2 MGAT3
NTSR2 RHO
NTSR2 GCK
NTSR2 EFNA3
NTSR2 AGFG2
NTSR2 ALPL
NTSR2 ARHGAP6
POP5 STOM
MAN1A1 LGALS1
HNRNPC TXN
CSPG4 KLHL9
CSPG4 ISLR
RPL15 RPL14
RPL15 RPL38
RPL15 NPM1
RPL15 RPL17
RPL15 RPS3
MYST2 SPRR2C
MYST2 GRIP2
CFD CPNE6
CFD KIAA0125
TBX5 CACNA1C
NME2 NME1
PARP1 BCL6
RNH1 RAB7L1
ASIP GSTA2
C19orf50 MVD
C19orf50 HSF4
C19orf50 LEFTY1
CD74 HLA-DRB4
CD74 HLA-DMA
CD74 HLA-DPA1
CD74 HLA-DQB1
PHLDA2 CUL4B
EPB49 SELENBP1
LOC728643 HNRNPA1
LOC728643 BTF3
LOC728643 RPL18
LOC728643 EEF1G
LOC728643 NPM1
LOC728643 RPL18A
LOC728643 RPL17
LOC728643 RPS19
LOC728643 RPL14
LOC728643 RPL3
LOC728643 RPL4
LOC728643 RPS3
IGHG1 IGH@
IGHG1 IGKC
IGHG1 IGL@
EEF1B2 RPL9
EEF1B2 BTF3
EEF1B2 SNORA21
EEF1B2 RPS11
PDLIM5 FAM127A
PDLIM5 TP53TG5
SNX13 LST1
ERN1 UBB
MSH2 RAD1
HBG1 HBA1
HBG1 FBN2
HOXD4 HMX1
RGN KDM6B
CD2AP LGALS1
CD2AP LGALS3BP
CD2AP DLC1
KEL MYL4
JUP SEPT11
TSPAN1 UGT2B15
ATP6V0A1 HBB
ATP6V0A1 HBA1
ATP6V0A1 TAF6L
ATP6V0A1 KLHL9
ATP6V0A1 BNC1
NAGA CFP
CLK1 AP1S1
CLK1 XRCC5
IFITM3 IFITM1
IKBKG PGK1
PCNA TYMS
PCNA MCM5
PCNA KIAA0101
AIPL1 CYP3A5
RPL9 RPS12
RPL9 RPL17
RPL9 GNB2L1
RPL9 RPL10A
RPS19 RPS18
RPS19 EEF1G
RPS19 RPL14
SCARB1 SLC17A7
DDX42 CBR4
DDX42 ZNF638
C1QBP AHCY
C1QBP NHP2
CAPG SERPINB8
CAPG NTRK1
CAPG DLC1
PSMA4 TAF6L
PSMA4 RPA1
CYP3A5 RBP3
CYP3A5 SELENBP1
NDUFS4 SNRPD2
NDUFS4 ATP5G3
TPSAB1 GNAI1
IFT140 DGKG
IFT140 CBARA1
IFT140 TEF
ZMPSTE24 TUSC2
ACAN TEKT2
ACAN MUC6
ACAN ARR3
NUP160 SFRS1
POM121L9P MAPK8IP1
IGH@ IGKC
IGH@ IGL@
IGH@ IGJ
IGH@ LOC91316
PREPL PMS1
PREPL AASDHPPT
APAF1 ARHGAP26
ZNF76 SPINT1
HIST1H2BE HIST1H2BN
HIST1H2BE HIST2H2AA3
HIST1H2BE HIST1H2BL
TPT1 RPS24
TPT1 RPLP1
TPT1 RPS6
TPT1 PTMA
TIA1 SPOP
CBARA1 ALPL
SFRS12 SFRS11
TNFRSF25 SKI
TNFRSF25 IL12RB1
HINT1 RPL17
HBA1 KLHL9
HBA1 TAF6L
HBA1 ALAS2
HBA1 HBB
HBA1 TP53I11
HBA1 BNC1
HBA1 SLC4A1
HBA1 ETS1
LAD1 NFAT5
LAD1 KRT1
NRTN ARHGAP6
ID2B ID2
LUC7L3 OGT
CRHR2 MAST2
DICER1 KRIT1
DICER1 CREB1
AK2 CXCL3
AK2 LGALS1
TBCA NHP2
TBCA ETFA
HIST1H2BL HIST1H2BN
NAP1L1 CSHL1
RPL27 RPS14
RPL27 RPL23A
RPL27 RPS8
RPL27 RPL3
RPL27 RPL12
RPL27 RPS11
RPL27 RPL29
RPL27 RPS25
RPL37A EEF1A1
RPL37A RPLP1
RPL37A RPS20
RPL37A RPL13A
RPL37A PTMA
RPL37A RPS21
RPL37A RPS14
RPL37A RPS6
RPL37A GNB2L1
RPL37A RPS29
RPL37A SFI1
RPL37A RPL32
RPL37A RPS11
RPL37A RPL13
RPL37A RPS4X
RPL37A RPL41
RPL37A RPS15
ISLR MFNG
ISLR SLC9A3
ISLR MVD
ISLR SLC8A1
GYG1 MTX1
RPL37 RPS12
RPL37 RPS15
RPL37 RPS18
RPL37 RPL13A
RPL37 GNB2L1
RPL37 RPL18A
RPL37 RPL32
RPL37 RPL11
TEF CYP2A6
CLNS1A FARSA
DDX3Y RPS4Y1
DDX3Y KDM5D
DDX3Y XIST
MTMR11 LANCL1
JUND PPP1R15A
TBPL1 CYB5A
PSMC5 MRPL12
RPL10A BTF3
RPL10A RPL18
RPL10A EEF1G
RPL10A EEF1A2
RPL10A EIF3F
RPL10A RPL17
RPL10A GNB2L1
RPL10A RPL14
RPL10A FBL
RPL10A PSMB7
DLGAP5 CCNB1
XIST RPS4Y1
NBAS PRKCQ
JAG1 CRTC1
CACNA1E CRHR1
RPL19 RPS12
RPL19 RPL38
RPL19 RPL6
RPL19 RPS23
RPL19 GNB2L1
RPL19 RPS6
RPL19 RPL11
RPL19 RPS25
RPL19 RPL36A
PVT1 SLC8A1
MEGF6 RBM38
RPS14 RPS15
RPS14 EEF1G
RPS14 RPS21
RPS14 RPS6
RPS14 RPL31
RPS14 RPL11
RPS14 RPS3
C19orf26 CDC2L2
TYMS KIAA0101
MXRA8 PFKFB2
TRA2A RBBP4
RPL4 NPM1
RPL4 EEF1G
RPL4 RPSA
RPL4 RPL18
RPL4 EIF3M
RPL4 RPL17
RPL4 RPL14
ATXN2 PMS1
CCPG1 GNS
RPL29 RPL12
RPL29 RPL35
RPL29 RPL36A
SLC8A1 MAP3K3
SLC8A1 GBA
SLC8A1 AGFG2
SLC8A1 MFNG
SLC8A1 CYTH3
SLC8A1 SCNN1D
SLC8A1 CRTC1
SLC8A1 ARHGAP6
COL6A2 HOXB6
COL6A2 PAQR4
COL6A2 AGFG2
DLX4 PPM1A
RPS3 RPL14
RPS3 BTF3
RPS3 RPL18
RPS3 EEF1G
RPS3 RPL17
RPS3 RPL18A
RPS3 RPL3
RPS3 ATP6V0E2
RPS3 HNRNPA1
RPS3 FBL
EPS15 GALNT1
EPS15 TFPI
PPAP2C SCAPER
NCOR2 AGFG2
SERPINB8 LGALS1
SERPINB8 TAL1
COX5A ATP5G3
NTRK2 MAP3K3
SSB PAICS
RPS4X EEF1A1
RPS4X RPS20
RPS4X RPS18
RPS4X RPL6
RPS4X RPS6
RPS4X RPL13A
RPS4X RPS29
RPS4X RPL32
RPS4X RPS24
RPS4X RPL13
RPS4X GNB2L1
RPS4X RPL41
RPS4X RPL36A
PPBPL2 MAP2K4
GAS7 S100A10
GUCA1A ACAT2
GUCA1A ST3GAL1
FEM1B NSFL1C
RPL13A EEF1A1
RPL13A RPS20
RPL13A RPS6
RPL13A RPS29
RPL13A RPL32
RPL13A RPL13
RPL13A GNB2L1
RPL13A RPL41
PRPS1 SNRPD2
DUSP1 JUN
DUSP1 FSCN2
PDK3 RBM8A
SLC4A3 AXIN1
TUBGCP3 LARP4B
RPL10 RPS12
RPL10 RPS11
RPL10 RPS23
RPL10 RPS15
RPL10 GNB2L1
ATP5O EIF3I
ATP5O ATP5G3
MBD2 IL10RA
HAUS5 CDK5R1
PSEN1 FCGR1A
METTL3 DDX17
MLANA EFNA3
ANXA5 S100A10
ANXA5 AP1S2
SNORA21 EEF1G
SNORA21 RPL17
SNORA21 RPL18
MMP19 ALPL
MMP19 AGFG2
CSTA RNASE2
CSTA ITGAX
CSTA LCP1
CSTA AOAH
RPL35 RPL18A
RPL35 RPS25
PLAUR PEBP1
KLHDC3 FARSA
MLC1 CAD
SLC9A3 HPCA
POU4F1 LALBA
POU4F1 POLR2E
HOXA10 HOXA9
SLC4A1 SPTB
SLC4A1 TAF6L
SLC4A1 ALAS2
SLC4A1 HBB
SLC4A1 BNC1
RNASE3 RNASE2
FGR KTN1
FGR LILRB3
FGR CCR1
FGR AOAH
FGR PSAP
FGR TNFAIP2
FGR CD1D
FTHP1 FTH1
ELAVL3 TNFAIP1
ELAVL3 PHKG2
ELAVL3 SULF1
RPL8 RPL12
IGKC LOC91316
IGKC IGL@
SLC9A1 SLC17A7
CAD DGKG
SNRPD2 EIF3I
SNRPD2 GNB2L1
SNRPD2 NME1
SNRPD2 EIF3F
SNRPD2 RPL14
SNRPD2 PSMB7
SNRPD2 PSMA6
SNRPD2 COX6C
SNRPD2 FBL
SNRPD2 NHP2
AASDHPPT MRPS31
HLA-DMA HLA-DRB4
HLA-DMA HLA-DPA1
HLA-DMA HLA-DQB1
RPL32 EEF1A1
RPL32 RPS12
RPL32 RPS20
RPL32 RPS18
RPL32 GNB2L1
RPL32 RPS6
RPL32 RPS29
RPL32 RPL13
RPL32 RPL41
PAFAH1B1 ACTL6A
APPBP2 PMS1
RPL24 RPL18A
RPL24 RPL38
RPL24 RPS15
SLURP1 NF1
SLURP1 KLHL9
MTHFD1 CDK4
NTSR1 SIX3
NTSR1 PTGER3
EFNA3 ING2
EFNA3 MVD
EFNA3 RHO
EFNA3 NF1
EFNA3 ALPL
EFNA3 HOXB6
EFNA3 WDR62
EFNA3 ARC
S100A9 S100A8
RPS8 RPS12
RPS8 RPS6
RPS8 ATP6V0E2
RPS8 RPS24
RPS8 RPL11
RPS8 RPS25
RPS8 RPL36A
NFAT5 REM1
NFAT5 GATA4
CDC2L5 LRRC68
FARSA MTMR6
FARSA CDK4
LSM3 EIF3I
GNB2L1 RPS12
GNB2L1 RPS20
GNB2L1 CSHL1
GNB2L1 RPS24
GNB2L1 RPL41
GNB2L1 RPL14
GNB2L1 RPS18
GNB2L1 RPL23A
GNB2L1 CAPZA1
GNB2L1 RPL18
GNB2L1 RPS21
GNB2L1 RPS23
GNB2L1 EIF3F
GNB2L1 RPS29
GNB2L1 RPL3
GNB2L1 RPS11
GNB2L1 BTF3
GNB2L1 RPS6
GNB2L1 RPL13
GNB2L1 RPL11
RPL14 NPM1
RPL14 RPL17
RPL14 RPL18A
RPL14 NHP2
RPL14 RPL18
RPL14 EEF1G
RPL14 EIF3F
RPL14 RPL3
RPL14 BTF3
RPL14 NME1
RPL14 FBL
CYP2A6 MALL
CYP2A6 KRT1
C21orf33 CDK4
C7orf28B ACAT2
USP22 FGL2
PSMC3 RUVBL2
RPS21 EEF1A1
RPS21 RPS15
RPS21 RPS23
RPS21 RPS16
RPS21 RPS29
RPS21 RPL11
BNIP3L KLF1
MEGF9 GLB1
MEGF9 IQGAP1
MEGF9 MYD88
HLA-DRB4 HLA-DPA1
HLA-DRB4 HLA-DQB1
IGL@ LOC91316
PMS1 ZNF638
PMS1 NCBP2
PMS1 ITGA4
TSPAN9 KRT34
TSPAN9 ARHGAP6
CDKN2B ITGAM
CDKN2B ARC
B3GAT2 FDPS
B3GAT2 TEKT2
SELENBP1 KLHL9
SELENBP1 RAP1GAP
SELENBP1 ALAS2
SELENBP1 HBB
SELENBP1 BNC1
SELENBP1 FBN2
ANXA2P1 ANXA2
SH2D1A FCGR2A
ALAS2 KLHL9
ALAS2 TAF6L
ALAS2 BPGM
ALAS2 HBB
ALAS2 TP53I11
ALAS2 BNC1
ALAS2 KLF1
KRT34 CDK5R1
HCLS1 RGS19
ALPL MAGEA5
ALPL RHO
GJB3 AGFG2
GJB3 ARR3
GJB3 MFNG
KCNC1 PPFIA1
RPL23A RPL38
RPL23A RPSA
RPL23A RPL18A
RPL23A RPL11
TP53I11 BPGM
TP53I11 HBB
TP53I11 KLHL9
GCK MGAT3
MLLT11 DUSP14
IARS CCT2
IARS NHP2
CCNB2 TPX2
MRE11A MAP2K4
SULT1A1 SULT1A2
TMEM106C DGKA
PPM1A REEP1
RPSA FBL
GLB1 AIM1
CHIT1 SLC30A4
KDM5D RPS4Y1
KRT1 PHKG2
KRIT1 DDX17
KRIT1 CTBP2
KRIT1 SFRS2IP
MGP TCF20
MIPEP KLHL9
MIPEP BNC1
PTH MAPK8IP2
PTH MUC6
TFDP2 S100A10
TFDP2 LGALS1
TFDP2 IQGAP1
CTAG1A REEP1
CTAG1A FLOT2
COPS2 VDAC2
COPS2 PSMA2
AGT KCNH1
CDR2L MYL4
PSIP1 STMN1
MYO1F HCK
CRTC1 MFNG
TUBB CDK4
BASP1 NCF1C
ARR3 CNKSR1
ARR3 WNT1
ADAM17 AKAP3
ING2 HNRNPL
GNS IQGAP1
BPGM HBB
BPGM TAF6L
CCT2 NPM1
CCT2 NME1
CCT2 PAICS
CCT2 FBL
CCT2 ILF2
FGL2 SAMHD1
MUC6 MAPK8IP2
MUC6 TEKT2
LILRB4 IL1RN
MLN PRRC1
AIF1 LST1
GORASP2 STMN1
HBB KLHL9
HBB TAF6L
HBB ETS1
HBB BNC1
SRP72 CSHL1
HLA-DQB1 HLA-DPA1
C1QL1 EIF4G1
RPS15 RPS12
RPS15 RPL38
RPS15 RPL11
RPL18 RPL17
RPL18 FBL
GRIK1 SLC17A3
SCNN1D AGFG2
FOXE1 MRPS12
FOXE1 MFNG
NUDT21 ACAT2
FBL EEF1G
FBL PAICS
RPS25 RPL38
RPS25 RPS18
RPS25 RPS23
RPS25 RPL31
RPS25 RPS24
RPS25 RPL11
RPS25 RPL36A
RPL36A RPS6
RPL36A RPL31
RPL36A RPS24
ATXN1 GLO1
BTF3 EEF1G
BTF3 EIF3F
BTF3 CSHL1
REM1 CYTH3
REM1 ZMYND10
REM1 ARHGAP6
CPEB3 KIAA1012
MRPS12 KRT37
MYBPC2 CD83
AOAH ITGAX
AOAH AP1S2
KLHL9 TAF6L
FOXN1 KRT37
NPM1 EEF1G
NPM1 EEF1A2
NPM1 EIF3M
NPM1 EIF3F
NPM1 RPL3
NDST1 PSMD8
RPL18A RPL38
RPL18A RPS18
RPL18A RPS16
RPL18A RPL31
RPL18A RPS11
RPL18A RPL11
HLA-F HLA-G
KLF1 TAF6L
IL1RN NCF1C
RER1 NUP210
TAF6L RBP3
TAF6L BNC1
TAF6L ETS1
FSHB FCGR2A
AKAP3 CCL27
NRIP1 GADD45A
EIF4G1 XRCC5
GADD45A RNASE2
S100A10 CAPN2
NDUFS6 UQCRC1
ARC DOHH
PSMA6 NHP2
PXDN NCDN
RPL11 RPS18
RPL11 RPS23
RPL11 RPS29
RPL11 ATP6V0E2
RPL11 RPS24
RPL11 RPL38
TP53TG5 T
TP53TG5 KLHL35
DRD3 MFNG
ATP6V0E2 RPS6
RNASE2 PGD
RNASE2 LCP1
RNASE2 SRGN
XRCC5 CALM2
RGL1 MGAT3
CSHL1 EIF3F
SYK HMGCS1
TLR5 DGKG
RPL41 EEF1A1
RPL41 RPS20
RPL41 RPS29
PHKG2 AGFG2
RPS18 RPS12
RPS18 RPS23
RPS18 RPS29
RPS18 RPS24
RPS18 RPL13
ABCC6 CYTH3
HOXA5 HOXA9
CASP1 LCP1
C3orf51 CDK5R1
RPL31 RPL38
RPL13 RPS12
RPL13 EEF1A1
RRAD ARHGAP6
SCAPER PAX8
EEF1G EIF3M
EEF1G RPL17
EEF1G RPL3
NSF C3orf63
RPS29 RPS12
RPS29 RPS20
RPS29 RPS23
RPS29 RPS11
RPS29 RPL38
MGAT3 MVD
MGAT3 LOC652147
RPS11 RPS12
RPS11 RPS23
RPS11 RPS16
MFNG SGCD
MFNG GBA
CDK4 HNRNPAB
IGSF6 CD1D
RPL38 RPS16
LOC652147 MVD
RPS6 RPS20
RPS6 RPL6
RPS6 RPS23
RPS6 RPS24
RRS1 WNT1
LCP1 ZRSR2
LCP1 ITGAM
AHNAK IQGAP1
RPL17 RPL3
UROS NT5C2
NCDN WNT1
CDK5R1 FOXN2
CDK5R1 ARHGAP6
HIST2H2BE HIST1H2BN
ABCD4 GLB1L2
C5orf30 GNAI1
LSM7 NME1
GP5 TYRO3
DPF1 RHCE
ITGAM D4S234E
ANXA2 ANXA2P3
RAB32 PGD
GSTA2 PSG7
ZMYND10 CYTH3
IMPDH2 PAICS
SFRS14 NR2C1
ARHGAP6 AGFG2
PLXNB1 KLHL35
AGFG2 SLC5A2
CYTH3 DYRK1B
EIF3I NHP2
NME1 NHP2
AP1S2 SLC36A1
AP1S2 IQGAP1
RPS12 RPS24
RPS12 PTMA
RPS12 RPS23
KLHL35 HMX1
RPS24 PTMA
PSMB7 HADH
PSMB7 NHP2
ZNF91 ABCC1
