# Supplementary material for: Functional networks inference from rule-based machine learning models
Source: BioData Min. 2016 Sep 5;9:28. doi: 10.1186/s13040-016-0106-4 (PMC5011349; doi:10.1186/s13040-016-0106-4)
Supplement: Supplementary file 2 — Networks. All networks used in the analysis given as a list of edges. (XZ 11980 kb) [file 13040_2016_106_MOESM2_ESM.xz › networks/mic/LungH/SE_C2.txt]

TAP1 UBD
TAP1 CCL5
TAP1 STAT1
TAP1 PSMB9
TAP1 WARS
IFFO1 C1R
CPM HOPX
CPM AQP3
CPM EMP2
CPM LPCAT1
CPM GPR116
CPM NKX2-1
SUMO1 RAB1A
REM1 SLC8A1
IGHG1 PCGF1
IGHG1 LOC91316
IGHG1 POU2AF1
IGHG1 HLA-C
IGHG1 CD27
IGHG1 IGL@
IGHG1 IGLV3-25
IGHG1 IGHM
IGHG1 IGH@
IGHG1 IGHA2
IGHG1 PDK3
IGHG1 LOC100134331
IGHG1 LOC90586
IGHG1 IGKC
IGHG1 P2RX5
IGHG1 IGJ
IGHG1 CD79A
LAPTM5 CD53
LAPTM5 FCER1G
LAPTM5 ITGB2
LAPTM5 TYROBP
LAPTM5 SLC7A7
LAPTM5 CD163
LAPTM5 FCGR3A
LAPTM5 C1QB
LAPTM5 CD14
LAPTM5 FCGR1A
LAPTM5 SLCO2B1
LAPTM5 MNDA
LAPTM5 LCP1
LAPTM5 AIF1
LAPTM5 LHFPL2
LAPTM5 LY86
MFAP4 ELN
MFAP4 SPARCL1
IGKC HLA-C
IGKC TNFRSF17
IGKC LOC90586
IGKC ARID4B
IGKC GIPR
IGKC CD79A
IGKC ADRA2A
IGKC IGJ
IGKC NRG2
IGKC IGL@
IGKC CD27
IGKC IGH@
IGKC LOC100134331
IGKC IGHM
IGKC PCGF1
IGKC LOC91316
IGKC POU2AF1
IGKC DNAJC4
IGKC GJC2
IGKC IGLV3-25
IGKC PDK3
SEMA4D VAMP1
SEMA4D SIM2
SEMA4D LBP
SEMA4D MC2R
SEMA4D SLC22A24
SEMA4D PCBP3
SEMA4D POU2F2
SEMA4D PSG1
ADD2 IGH@
ADD2 SLC12A4
SAMD14 GUCA1A
SAMD14 FOXC2
TYROBP FCER1G
TYROBP ITGB2
TYROBP ALOX5
TYROBP LILRB4
TYROBP GMFG
TYROBP CD163
TYROBP SLCO2B1
TYROBP FCGR3A
TYROBP C1QB
TYROBP CD68
TYROBP CD14
TYROBP APOE
TYROBP FCGR1A
TYROBP SLC7A7
TYROBP HCK
TYROBP LCP1
TYROBP GNAI2
TYROBP AIF1
TYROBP LY86
GPR183 SRGN
PIK3CD EIF2AK2
PIK3CD BAX
ANXA2P3 NKX2-1
DRAP1 SECISBP2L
THY1 THBS2
THY1 BGN
THY1 FBN1
THY1 COL5A2
THY1 SPARC
THY1 MXRA5
THY1 COL1A2
MUC1 NKX2-1
MUC1 AQP3
MUC1 SFTPB
MUC1 LPCAT1
ID2B ID2
MUC6 EMX1
CAMK2B SLC12A4
MTUS1 SFTPB
MTUS1 AHCYL2
CDR2L ADAM11
LOC201229 UGT2B15
CXCL10 IRF1
CXCL10 STAT1
GATA4 SLC16A3
GATA4 SCNN1D
GATA4 LIPE
GATA4 GALK1
CD37 CD52
DDX49 RPS11
DDX49 RPL37A
DDX49 RPL19
DDX49 RPL41
MT1G MT2A
MT1G MT3
MT1G MT1H
MT1G MT1E
MT1G MT1F
MT1G MT1A
MT1G MT1B
LMTK2 CDK5R1
POU2AF1 LOC91316
POU2AF1 IGLV3-25
POU2AF1 IGHA2
POU2AF1 IGL@
POU2AF1 CD27
POU2AF1 IGHM
POU2AF1 LOC100134331
POU2AF1 IGJ
POU2AF1 CD79A
CLEC2B CD163
CLEC2B LCP1
PHKG2 FGD1
COX6C UQCRB
COX6C CYC1
COX6C RPL30
POP5 IGH@
POP5 LOC100134331
POP5 IGL@
POP5 IGLV3-25
MAF HTRA1
GPR116 HOPX
GPR116 SFTPB
GPR116 LMO3
GPR116 CYP2B6
GPR116 MALL
GPR116 ABCA3
GPR116 LPCAT1
GPR116 GPD1L
GPR116 NKX2-1
TXNRD1 AKR1C2
JUNB FOSB
C10orf26 HEG1
ACTA2 COL4A2
ACTA2 MYLK
ACTA2 BGN
ACTA2 TAGLN
RASGRP3 MAP3K14
RASGRP3 IL10RA
ELAVL2 TUBGCP2
ELAVL2 GARNL4
ELAVL3 ARMC6
ELAVL3 LIPE
RPS27A NACA
RPS27A RPLP2
RPS27A RPL18A
RPS27A RPS15A
RPS27A RPL31
RPS27A RPS7
MMP19 SLC5A2
MMP19 IL10RA
MMP19 ZMYND10
MX1 OAS2
MX1 IFIT1
KLHL35 SLMO1
COL3A1 CDH11
COL3A1 FAP
COL3A1 THBS2
COL3A1 SULF1
COL3A1 FBN1
COL3A1 COL5A2
COL3A1 POSTN
COL3A1 SPARC
COL3A1 MXRA5
COL3A1 COL1A1
COL3A1 COL1A2
COL3A1 COL6A3
COL3A1 LUM
COL3A1 LOX
EMX1 ARVCF
EMX1 SLC16A3
EMX1 DOHH
EMX1 SERHL2
EMX1 SCNN1D
EMX1 PML
EMX1 MXD1
CHKB CPT1B
CRYBA4 GPRIN2
CRYBA4 TG
CRYBA4 EFNA3
CRYBA4 TERF2
XIST KDM5D
XIST RPS4Y1
XIST DDX3Y
APOE APOC1
LILRB3 CD53
LILRB3 IL10RA
LILRB3 IFI30
LILRB3 CCR1
LILRB3 SLCO2B1
LILRB3 SRGN
LILRB3 LCP1
IL8RB PPP3CC
CAV2 CAV1
TTK TPX2
GRM4 EPOR
GRM4 MXD1
GRM4 ARVCF
GRM4 GPRIN2
GRM4 TCP11L1
GRM4 PCBP3
GRM4 TUBGCP2
GRM4 GRIP2
GRM4 GPR35
GRM4 GP2
GGTLC2 GGT2
IGL@ PCGF1
IGL@ LOC91316
IGL@ HLA-C
IGL@ CD27
IGL@ IGLV3-25
IGL@ IGH@
IGL@ IGHA2
IGL@ PDK3
IGL@ LOC100134331
IGL@ IGHM
IGL@ IGJ
IGL@ CD79A
COL4A2 PDGFRB
COL4A2 COL4A1
GDI2 YWHAZ
HCK LCP1
HCK FCGR3A
IGJ LOC91316
IGJ IGHA2
IGJ CD27
IGJ IGLV3-25
IGJ IGH@
IGJ LOC100134331
IGJ IGHM
IGJ CD79A
RPS6KA2 NKX2-1
RPS6KA2 LTA4H
RPS6KA2 LMO3
RPS6KA2 HOPX
RPS6KA2 LPCAT1
GZMA CD8A
GZMA CCL5
DNAJC4 PDK3
PSAP CD14
TOP1 TOP1P2
GZMK CCL5
SLC22A6 GRIP2
SLC22A6 PCBP3
GPX2 AKR1C2
GPX2 AKR1C3
ITGAL PTPRC
ITGAL CCL5
SERBP1 TMED7
HLF NRL
GFPT2 LOC100128031
KRT18 KRT8
ACP5 MRC1
SMO MGAT3
HTRA2 PCGF1
HTRA2 NRG2
FOXM1 TPX2
FOXM1 NDC80
REL ODF1
REL CYP11A1
REL MC2R
REL MEF2C
REL RPH3A
REL MYST2
REL GRIP2
CDC2 ZWINT
HTRA1 CDH11
HTRA1 COL5A2
HTRA1 LOX
HTRA1 THBS2
LHFPL2 CD163
LHFPL2 ITGB2
LHFPL2 FCGR3A
LHFPL2 SLCO2B1
RPS4Y1 KDM5D
RPS4Y1 UTY
RPS4Y1 DDX3Y
SLC22A24 GPRIN2
SLC22A24 PRRC1
SLC22A24 ALAS2
SLC22A24 LBP
IFI44L IFI44
DHFR IGH@
SPARC C1R
SPARC MXRA5
SPARC THBS2
SPARC FBN1
SPARC COL5A2
SPARC COL1A2
SPARC COL1A1
SPARC GAS1
SPARC COL6A2
SPARC LOX
ARVCF MVK
ARVCF KIF1A
ARVCF BTF3
ARVCF NUDT3
ARVCF EFNA3
ARVCF GP2
ARVCF AGAP8
ARVCF GARNL4
ARVCF ABCC8
ARVCF PCBP3
ARVCF ZMYND10
ARVCF MYO9B
ARVCF ARR3
ARVCF TUBGCP2
ARVCF RAD54L2
ARVCF GPR35
ARVCF NCOR2
ARVCF MXD1
ARVCF CYP2A6
SULT1A1 SULT1A2
CALB2 CD200
CALB2 ANXA8L2
CALB2 ALDH1A2
ZNF85 ZNF117
MXRA5 COL6A3
MXRA5 C1R
MXRA5 COL11A1
MXRA5 VCAN
MXRA5 FAP
MXRA5 THBS2
MXRA5 SULF1
MXRA5 FBN1
MXRA5 COL5A2
MXRA5 COL1A2
MXRA5 GPD1L
MXRA5 COL6A2
MXRA5 COL16A1
PRKAR1A STAT3
MVK PCBP3
MVK PAX8
CYP2C9 MXD1
PRRC1 ODF1
PRRC1 SCAPER
PRRC1 POU4F1
PRRC1 TNFRSF25
PRRC1 BCR
LSP1 CD52
LSP1 LCP1
LSP1 IL10RA
LMO3 HOPX
LMO3 AQP3
LMO3 SFTPB
LMO3 CYP2B6
LMO3 MALL
LMO3 ALOX15B
LMO3 ABCA3
LMO3 LPCAT1
LMO3 LTA4H
LMO3 NKX2-1
UQCRB RPL7
UQCRB RPS20
UQCRB EIF3E
FGL2 CD53
FGL2 PTPRC
FGL2 AIF1
FGL2 CCL5
ABCA3 SFTPD
ABCA3 SFTPB
ABCA3 AGER
ABCA3 MAOA
ABCA3 LAMP3
ABCA3 LPCAT1
ABCA3 CACNA2D2
ABCA3 ALPL
HSPE1 HSPD1
HSPE1 ATP5G3
TUBGCP2 ZMYND10
TUBGCP2 GPR35
TUBGCP2 NCOR2
TUBGCP2 MXD1
TUBGCP2 CYP11A1
TUBGCP2 CPNE6
TUBGCP2 SLC12A4
TUBGCP2 ALAS2
TUBGCP2 PCBP3
TUBGCP2 HMG20B
TUBGCP2 ODF1
TUBGCP2 IGSF9B
TUBGCP2 EFNA3
TUBGCP2 USP11
TUBGCP2 CYP2A6
TUBGCP2 AGAP8
TUBGCP2 PLEKHG3
TUBGCP2 ABCC8
TUBGCP2 GRIP2
MT2A MT3
MT2A MT1H
MT2A MT1E
MT2A MT1F
MT2A MT1A
MT2A MT1B
ZMYND10 PAX7
ZMYND10 ABCC8
ZMYND10 PAX8
RPL23A RPS13
RPL23A RPS12
RPL23A RPS11
RPL23A RPL37A
RPL23A RPS17
RPL23A RPS16
RPL23A RPL8
RPL23A RPS14
RPL23A TMSB4X
RPL23A RPL7
RPL23A RPLP1
RPL23A RPLP0
RPL23A RPS18
RPL23A RPS15A
RPL23A RPS10
RPL23A RPS3
RPL23A RPL41
RPL23A RPS8
RPL23A RPL29
RPL23A RPL28
RPL23A RPL27
RPL23A RPLP2
RPL23A FAU
RPL23A RPL13A
RPL23A TPT1
RPL23A EEF1A1
RPL23A RPL27A
RPL23A RPL36A
RPL23A RPS27
RPL23A RPS24
RPL23A RPS25
RPL23A RPS23
RPL23A RPS20
RPL23A RPS21
RPL23A RPL18A
RPL23A RPS28
RPL23A RPS29
RPL23A RPL10
RPL23A RPL12
RPL23A RPL13
RPL23A RPL19
RPL23A RPSA
RPL23A RPL38
RPL23A EEF1G
RPL23A RPL34
RPL23A RPL32
RPL23A PTMA
RPL23A RPL30
RPL23A RPL31
RPL23A RPS15
RPL23A RPL37
ERBB3 EPCAM
ERBB3 LGALS1
ERBB3 LLGL2
ERBB3 ELF3
ERBB3 EFNA1
ZWINT PCNA
ZWINT TPX2
ZWINT MAD2L1
ZWINT KIAA0101
ZWINT TOP2A
EEF1A1 RPS13
EEF1A1 RPS12
EEF1A1 RPL37A
EEF1A1 RPS17
EEF1A1 RPS14
EEF1A1 TMSB4X
EEF1A1 RPLP1
EEF1A1 RPS18
EEF1A1 RPL18A
EEF1A1 GAPDH
EEF1A1 RPS15A
EEF1A1 RPS3
EEF1A1 RPL30
EEF1A1 RPL41
EEF1A1 TPT1
EEF1A1 RPL28
EEF1A1 HADHB
EEF1A1 GNB2L1
EEF1A1 RPL13A
EEF1A1 RPS8
EEF1A1 RPL27A
EEF1A1 RPL36A
EEF1A1 RPS27
EEF1A1 IFITM1
EEF1A1 RPS25
EEF1A1 RPS23
EEF1A1 RPS20
EEF1A1 RPS28
EEF1A1 RPS29
EEF1A1 RPL10
EEF1A1 RPL11
EEF1A1 RPL13
EEF1A1 RPL3
EEF1A1 RPL19
EEF1A1 ALDH4A1
EEF1A1 RPSA
EEF1A1 RPLP0
EEF1A1 RPL37
EEF1A1 RPL34
EEF1A1 EIF2AK2
EEF1A1 RPL32
EEF1A1 CSHL1
EEF1A1 BAX
EEF1A1 UBC
EEF1A1 ACTB
IGSF6 CD53
MAP2K4 TG
SPARCL1 C7
BAX ALDH4A1
BAX RPS20
BAX SIK2
BAX ERCC2
BAX EIF2AK2
BAX SFRS2
BAX RPS29
BAX UBC
BAX ACTB
BAX FPR2
BAX RPL41
MAGEA3 MAGEA2
MAGEA3 MAGEA12
GIPR PCGF1
GIPR IGH@
MAGEA5 MAGEA12
HLA-DRA CD74
HLA-DRA HLA-DPB1
HLA-DRA HLA-DRB3
HLA-DRA HLA-DRB4
HLA-DRA HLA-DQB1
HLA-DRA HLA-DPA1
HLA-DRA HLA-DMB
HLA-DRA HLA-DQA1
DDX11 WDR62
TWIST1 GAS1
TWIST1 THBS2
DYNC1I2 NCKAP1
SULF1 FAP
SULF1 THBS2
SULF1 COL5A2
SULF1 COL1A2
SULF1 LOX
SULF1 GPD1L
MNDA CD53
MNDA ITGB2
MNDA PTPRC
MNDA SLCO2B1
MNDA SRGN
MNDA EVI2B
MNDA AIF1
ATP6V1B2 CD53
PPIB NNMT
ITGB2 CD53
ITGB2 FCER1G
ITGB2 IL10RA
ITGB2 SLC7A7
ITGB2 CD163
ITGB2 FCGR3A
ITGB2 C1QB
ITGB2 FCGR1A
ITGB2 SLCO2B1
ITGB2 LCP1
ITGB2 EVI2B
CD48 CD53
CD48 LCP1
CD48 CD247
FBN1 AEBP1
FBN1 FAP
FBN1 THBS2
FBN1 COL5A2
FBN1 COL1A2
IGH@ HLA-C
IGH@ LOC90586
IGH@ ARID4B
IGH@ P2RX5
IGH@ XBP1
IGH@ NRG2
IGH@ CD27
IGH@ CD79A
IGH@ LOC100134331
IGH@ IGHM
IGH@ PCGF1
IGH@ LOC91316
IGH@ IGLV3-25
IGH@ PDK3
CRYBB3 MGAT3
LCP2 CD53
LCP2 LCP1
LCP2 PTPRC
LCP1 SLCO2B1
LCP1 CD53
LCP1 IL10RA
LCP1 IFI30
LCP1 HCLS1
LCP1 PTPRC
LCP1 SH2B3
LCP1 SRGN
LCP1 EVI2B
LCP1 CD3D
LCP1 AIF1
TRIP13 CENPA
TPSAB1 CPA3
RAP1GAP EFNA3
RAP1GAP PAX8
RAP1GAP PCBP3
CFH CFHR1
POSTN FN1
POSTN FAP
POSTN THBS2
POSTN COL5A2
POSTN COL1A2
POSTN COL6A3
DMWD SFTPB
AIF1 CD53
AIF1 FCER1G
AIF1 CD163
AIF1 FCGR3A
AIF1 C1QB
AIF1 FCGR1A
RPS29 RPS12
RPS29 RPL37A
RPS29 RPS17
RPS29 RPS14
RPS29 TMSB4X
RPS29 RPLP1
RPS29 RPS18
RPS29 RPL18A
RPS29 RPS15A
RPS29 RPS10
RPS29 RPL30
RPS29 RPL41
RPS29 RPS8
RPS29 RPL28
RPS29 RPL27
RPS29 GNB2L1
RPS29 RPL13A
RPS29 RPLP2
RPS29 RPL8
RPS29 RPL27A
RPS29 RPL36A
RPS29 RPS27
RPS29 RPS24
RPS29 RPLP0
RPS29 TPT1
RPS29 RPS20
RPS29 RPS21
RPS29 RPL7
RPS29 RPS28
RPS29 RPL10
RPS29 RPL13
RPS29 RPL19
RPS29 RPL38
RPS29 RPSA
RPS29 RPL37
RPS29 RPL34
RPS29 EIF2AK2
RPS29 RPL32
RPS29 CSHL1
RPS29 RPL31
RPS29 RPS25
RPS29 RPS23
PPP1R13B MAOA
PPP1R13B NKX2-1
RPL24 RPS11
RPL24 RPL37A
RPL24 RPS17
RPL24 RPL38
RPL24 RPS20
RPL24 RPL32
RPL24 RPL4
RPL24 RPS18
RPL24 RPL18A
RPL24 RPL14
RPL24 RPS10
RPL24 RPL29
RPL24 RPL19
RPL24 RPL27
HLA-DMB HLA-DPB1
HLA-DMB HLA-DRB4
HLA-DMB HLA-DQB1
HLA-DMB HLA-DPA1
HLA-DMB HLA-DQA1
HLA-DMB HLA-DMA
FAP CDH11
FAP ACTN1
FAP EMILIN1
FAP THBS2
FAP VCAN
FAP PLAU
FAP COL5A2
FAP COL1A2
FAP COL6A3
FAP COL16A1
EEF2 LOC728643
EEF2 RPLP0
EEF2 RPL18A
EEF2 RPL12
HLA-DMA HLA-DPA1
HLA-DMA HLA-DQB1
HLA-DMA HLA-DRB4
HLA-DMA HLA-DPB1
SFTPD SFTPB
SFTPD SFTPC
SFTPD AGER
SFTPD LAMP3
SFTPD CACNA2D2
SNORA21 RPL8
SNORA21 RPL37A
SNORA21 RPS17
SNORA21 RPSA
SNORA21 RPL38
SNORA21 RPS14
SNORA21 RPL37
SNORA21 RPLP1
SNORA21 RPL23
SNORA21 RPS25
SNORA21 RPS3
SNORA21 RPL30
SNORA21 RPL10
SNORA21 RPL19
SNORA21 RPL41
SNORA21 RPL27
TRIM15 UGT2B15
COL11A1 VCAN
COL11A1 THBS2
COL11A1 COL1A2
COL11A1 FN1
SFTPB PIGA
SFTPB HOPX
SFTPB AQP3
SFTPB AHCYL2
SFTPB MAT1A
SFTPB PLA2G6
SFTPB LTA4H
SFTPB MAOA
SFTPB ATP11A
SFTPB LPCAT1
SFTPB CACNA2D2
SFTPB NKX2-1
SFTPC FCN3
SFTPC LAMP3
SFTPC AGER
SFTPC DMBT1
SF1 PAX8
RBBP6 DPYSL4
GDF5 MVD
FCGR1A CD53
FCGR1A SLC7A7
FCGR1A FCGR3A
FCGR1A C1QB
FCGR1A SLCO2B1
DAB2 PTRF
DAB2 TGFBI
DAB2 GSTP1
DAB2 EPB41L2
GYPB PCBP3
LBP SPINT3
LBP SCAPER
LBP PCBP3
RAN VDAC2
WNT10B TGOLN2
WNT10B PRSS16
ARHGEF2 GRIK5
EIF3E RPL7
EIF3E RPL30
SLC12A4 VAMP1
SLC12A4 PLEKHG3
SLC12A4 ODF1
SLC12A4 IGSF9B
SLC12A4 GPRIN2
SLC12A4 EFNA3
SLC12A4 UGT2B15
SLC12A4 PCBP3
SLC12A4 OCEL1
SLC12A4 CYP2A6
LAD1 LOC100128031
HMG20B EPOR
HMG20B EFNA3
IFITM3 IFITM1
WT1 EFEMP1
WT1 EPCAM
WT1 PTGIS
IFITM1 RPS17
IFITM1 RPS15
IFITM1 UBC
IFITM1 RPL41
LIPE NOS3
LIPE ESR2
LIPE FOXE1
LIPE SCNN1D
LIPE ABCC8
LIPE ARMC6
LIPE SOX1
TSNAX IARS2
HLA-DRB3 CD74
HLA-DRB3 HLA-DPB1
HLA-DRB3 HLA-DQB1
KCNS3 NKX2-1
ATP1B2 PAX8
HLA-DRB4 CD74
HLA-DRB4 HLA-DPB1
HLA-DRB4 HLA-DQB1
HLA-DRB4 HLA-DPA1
HLA-DRB4 HLA-DQA1
ATP1B1 CLDN7
RPH3A MYBPC1
RPH3A CTRL
RPH3A MC2R
RPH3A POU4F1
RPH3A TNFRSF25
RPH3A MYST2
RPH3A PPP3CC
TNFRSF25 ODF1
TNFRSF25 CYP11A1
TNFRSF25 IGSF9B
TNFRSF25 PVT1
TNFRSF25 EFNA3
TNFRSF25 POU4F1
TNFRSF25 IGHMBP2
TNFRSF25 PCBP3
TNFRSF25 MYST2
PAFAH1B1 WDR62
RAB27A LTA4H
LOC91316 ARID4B
LOC91316 HLA-C
LOC91316 CD27
LOC91316 LOC90586
LOC91316 IGLV3-25
LOC91316 IGHA2
LOC91316 PDK3
LOC91316 LOC100134331
LOC91316 IGHM
LOC91316 NRG2
LOC91316 CD79A
FN1 COL6A3
FN1 COL1A2
IAH1 TERF2
IAH1 MSX1
C1QB FCER1G
C1QB TFEC
C1QB SLC7A7
C1QB CD163
C1QB FCGR3A
C1QB CD14
C1QB SLCO2B1
C1QB LY86
ACTB RPS25
ACTB PTMA
ACTB RPS20
ACTB PHKB
ACTB RPL37A
ACTB RPL10
ACTB UBC
ACTB RPL41
TYR FEZ1
TYR TRIM3
TYR EFNA3
RPL37A RPS13
RPL37A RPS11
RPL37A RPS10
RPL37A RPS17
RPL37A RPS14
RPL37A RPL6
RPL37A RPLP1
RPL37A RPS18
RPL37A RPL18A
RPL37A GAPDH
RPL37A RPS15A
RPL37A RPS3
RPL37A CSHL1
RPL37A RPL41
RPL37A RPS8
RPL37A RPL29
RPL37A RPL28
RPL37A RPL27
RPL37A RPLP2
RPL37A FAU
RPL37A GNB2L1
RPL37A RPL13A
RPL37A RPS9
RPL37A RPL7
RPL37A RPL8
RPL37A RPL27A
RPL37A RPL36A
RPL37A RPS27
RPL37A RPS24
RPL37A RPS25
RPL37A TPT1
RPL37A RPS20
RPL37A RPS21
RPL37A RPS28
RPL37A RPL17
RPL37A RPL10
RPL37A RPL35
RPL37A RPL12
RPL37A RPL13
RPL37A C2orf27A
RPL37A RPL19
RPL37A RPSA
RPL37A RPL38
RPL37A RPL37
RPL37A RPL34
RPL37A EIF2AK2
RPL37A RPL32
RPL37A RPL30
RPL37A RPL31
RPL37A RPS23
RPL37A RPS15
RPL37A UBC
RPL37A RPS12
RPL37A EEF1G
IL10RA CD53
IL10RA TRBV5-4
IL10RA CCL5
IL10RA TRAF3IP3
IL10RA CD8A
IL10RA PTPRC
IL10RA SLCO2B1
IL10RA HCLS1
IL10RA EVI2B
IL10RA MXD1
CCL5 FYB
CCL5 CD53
CCL5 IRF1
CCL5 CXCL9
CCL5 GMFG
CCL5 TRAF3IP3
CCL5 CD247
CCL5 PTPRC
CCL5 CD8A
CCL5 CD3D
SFRS2 UBC
RPL27A RPS13
RPL27A RPS11
RPL27A RPS17
RPL27A RPL8
RPL27A RPS14
RPL27A RPLP2
RPL27A RPLP1
RPL27A RPS18
RPL27A RPL18A
RPL27A RPS15A
RPL27A RPS10
RPL27A RPS3
RPL27A RPL41
RPL27A RPS8
RPL27A RPL29
RPL27A RPL28
RPL27A RPL27
RPL27A GNB2L1
RPL27A RPL13A
RPL27A RPL36A
RPL27A RPS24
RPL27A RPS25
RPL27A RPS23
RPL27A RPS20
RPL27A RPS28
RPL27A RPL35
RPL27A RPL12
RPL27A RPL13
RPL27A RPL19
RPL27A RPL38
RPL27A RPLP0
RPL27A EEF1G
RPL27A RPL34
RPL27A RPL32
RPL27A RPL31
RPL27A RPS15
RPL27A RPL37
NOS3 ABCC8
NOS3 EIF2AK2
NOS3 C1QL1
NIACR2 TERF2
MT1X MT1A
TKT MEGF9
MT1H MT3
MT1H MT1E
MT1H MT1F
MT1H MT1A
MT1H MT1B
RPL41 RPS17
RPL41 RPS16
RPL41 RPS14
RPL41 TMSB4X
RPL41 RPLP1
RPL41 RPS18
RPL41 RPL18A
RPL41 GAPDH
RPL41 MYL6
RPL41 RPS3
RPL41 SOX1
RPL41 RPS9
RPL41 RPS8
RPL41 RPL29
RPL41 RPL28
RPL41 RPL27
RPL41 FTL
RPL41 GNB2L1
RPL41 RPL13A
RPL41 RPLP2
RPL41 RPL36A
RPL41 RPS27
RPL41 RPS25
RPL41 TPT1
RPL41 RPS20
RPL41 RPS28
RPL41 RPL10
RPL41 RPS15A
RPL41 RPL13
RPL41 RPL19
RPL41 ALDH4A1
RPL41 RPL38
RPL41 RPSA
RPL41 RPLP0
RPL41 RPL37
RPL41 RPL34
RPL41 EIF2AK2
RPL41 RPL32
RPL41 PTMA
RPL41 CSHL1
RPL41 RPS23
RPL41 RPS15
RPL41 UBC
RPL41 RPS12
RPL41 RPL11
CEACAM6 CLDN3
CEACAM6 AGR2
TRAF3IP3 CD53
MT1E MT3
MT1E MT1F
MT1E MT1A
MT1E MT1B
MT1F MT3
MT1F MT1A
MT1F MT1B
CLDN3 ANXA8L2
CLDN3 LOC100128031
CLDN3 EPCAM
CLDN3 ELF3
CLDN3 CLDN7
MT1A MT3
MT1A MT1B
MT1B MT3
CLDN7 EPCAM
TPT1 RPS17
TPT1 RPS14
TPT1 RPL6
TPT1 RPLP1
TPT1 RPS15A
TPT1 GNB2L1
TPT1 RPL13A
TPT1 RPL36A
TPT1 RPS27
TPT1 RPS20
TPT1 RPS28
TPT1 RPL10
TPT1 RPL13
TPT1 RPL19
TPT1 RPL37
TPT1 RPL34
TPT1 EIF2AK2
TPT1 CSHL1
NUDT3 WDR62
NUDT3 PCBP3
NUDT3 GRIP2
NUDT3 CYP2A6
FCER1G CD53
FCER1G CD163
FCER1G FCGR3A
FCER1G IFI30
COL16A1 LUM
TUBB2A TUBB3
TUBB2A TUBB2C
TUBB2C TUBB3
EPOR MXD1
EPOR EML3
EPOR MYO9B
EPOR PCBP3
MEF2C MYST2
MEF2C TPMT
MEF2C WBSCR22
MEF2C DUS4L
MAOA ASAH1
MAOA AHCYL2
MAOA CYP2B6
MAOA DKFZP564O0823
MAOA CACNA2D2
MAOA NKX2-1
MYBPC3 ODF1
MYBPC1 FGD1
MYBPC1 WBSCR22
GAS1 CLIC4
GAS1 HEG1
GAS1 THBS2
GAS1 COL6A1
GAS1 C1R
GAS1 LOX
GAS1 COL6A2
CD74 HLA-DPB1
CD74 HLA-DQB1
CD74 HLA-DPA1
EPHX1 MEGF9
RPLP2 RPS13
RPLP2 RPS12
RPLP2 RPS11
RPLP2 RPS14
RPLP2 RPS18
RPLP2 RPL18A
RPLP2 RPS15A
RPLP2 RPS10
RPLP2 RPS3
RPLP2 RPS8
RPLP2 RPL29
RPLP2 RPL28
RPLP2 RPL27
RPLP2 RPL13A
RPLP2 RPS9
RPLP2 RPLP1
RPLP2 RPL36A
RPLP2 RPS27
RPLP2 RPLP0
RPLP2 RPS23
RPLP2 RPS21
RPLP2 RPS25
RPLP2 RPS28
RPLP2 RPL10
RPLP2 RPL19
RPLP2 RPSA
RPLP2 EEF1G
RPLP2 RPL32
RPLP2 RPL31
RPLP1 RPS13
RPLP1 RPS12
RPLP1 RPS11
RPLP1 RPS17
RPLP1 RPS16
RPLP1 RPS14
RPLP1 RPL6
RPLP1 RPL4
RPLP1 RPLP0
RPLP1 RPL18A
RPLP1 GAPDH
RPLP1 RPS15A
RPLP1 RPS10
RPLP1 RPS3
RPLP1 RPL30
RPLP1 RPS8
RPLP1 RPS18
RPLP1 RPL29
RPLP1 RPL28
RPLP1 FAU
RPLP1 GNB2L1
RPLP1 RPL13A
RPLP1 RPS9
RPLP1 RPL8
RPLP1 RPL36A
RPLP1 RPS27
RPLP1 RPS25
RPLP1 PFDN5
RPLP1 RPS23
RPLP1 RPS20
RPLP1 RPS21
RPLP1 UBC
RPLP1 RPS28
RPLP1 RPL17
RPLP1 RPL10
RPLP1 RPL13
RPLP1 RPL19
RPLP1 RPL38
RPLP1 RPSA
RPLP1 RPL37
RPLP1 RPL35
RPLP1 RPL32
RPLP1 CSHL1
RPLP1 RPL31
RPLP1 SFI1
RPLP0 RPS12
RPLP0 RPS11
RPLP0 RPS10
RPLP0 RPS17
RPLP0 RPS16
RPLP0 RPS14
RPLP0 RPS15A
RPLP0 RPS3
RPLP0 RPS8
RPLP0 RPL29
RPLP0 RPL28
RPLP0 RPL27
RPLP0 RPL13A
RPLP0 RPS9
RPLP0 LOC728643
RPLP0 RPL4
RPLP0 RPS25
RPLP0 RPS23
RPLP0 RPS21
RPLP0 RPL10
RPLP0 RPL38
RPLP0 RPSA
RPLP0 RPL37
RPLP0 RPL31
KIF11 CENPA
NDC80 MCM6
MXD1 NTSR2
MXD1 EFNA3
MXD1 CPNE6
MXD1 ATG2A
MXD1 MVD
MXD1 MYO9B
MXD1 ABCC8
MXD1 CCBP2
MXD1 ARR3
MXD1 FSCN2
MXD1 PAK2
MXD1 PCBP3
AKR1C3 AKR1C2
UGT2B15 WBSCR22
TPM2 MYL9
IGHM IGHA2
IGHM CD27
IGHM IGLV3-25
IGHM LOC100134331
IGHM CD79A
DOCK2 CD53
TBX19 TOP3B
CST6 SLC9A1
CFHR1 C1S
FGD1 CTRL
COL5A2 COL1A2
COL5A2 VCAN
COL5A2 THBS2
EP300 CREB1
SLMO1 KIAA0195
SLMO1 RAD54L2
ITK PTPRC
DUSP1 FSCN2
HHLA1 psiTPTE22
GRIK5 UBC
ZFP36 FOSB
ZFP36 NR4A1
RPL10A RPS10
RPL10A RPL9
MYO9B FLJ40113
MYO9B KIAA0195
MYO9B BTF3
MYO9B PCBP3
HLA-DPA1 HLA-DPB1
HLA-DPA1 HLA-DQB1
HLA-DPA1 HLA-DQA1
C18orf8 NPC1
MAD2L1 TOP2A
IGHMBP2 GRIP2
IGHMBP2 PCBP3
IGHMBP2 BTF3
MEGF9 LPCAT1
C19orf26 NTSR2
MCL1 LOC100131311
SOX1 C1QL1
FYB CD53
FYB CD247
LOXL1 AEBP1
MVD PLEKHG3
MVD PAX7
FTHP1 DLGAP1
FTHP1 FTH1
PHKB ACTG1
HCLS1 CD53
HCLS1 LPXN
HCLS1 RNASE6
HCLS1 SEC14L1
HCLS1 PTPRC
HCLS1 EVI2B
HEG1 RARRES2
HEG1 PTGIS
HEG1 PTRF
HEG1 CD200
NR4A2 NR4A1
WARS STAT1
FCGR2A FCGR3B
C1S C1R
CYP11A1 ODF1
CYP11A1 IGSF9B
CYP11A1 EFNA3
CYP11A1 POU4F1
CYP11A1 USP11
CYP11A1 PCBP3
CYP11A1 PPP3CC
HBA1 HBB
CCNB1 TPX2
CCNB1 FEN1
PPP3CC MC2R
PPP3CC CTRL
SPTAN1 PTRF
SPTAN1 EPCAM
SLC16A3 MGAT3
ADH1C ADH1A
TGFBI LGALS1
NDUFB3 ATP5G3
AGER CLEC3B
AGER FCN3
BGN COMP
BGN THBS2
BGN AEBP1
BGN TAGLN
UQCRQ HINT1
MYL6 TMSB4X
RPS4X RPL36A
RPS4X RPL18A
RPS4X RPL10
RPS4X RPL13A
LOC100128031 PLS1
LOC100128031 EPCAM
GUCA2A PAX8
GPR35 OCEL1
GPR35 PCBP3
MYL9 TAGLN
TRBV5-4 LCK
TRBV5-4 CD27
TRBV5-4 TRBC1
TRBV5-4 CD2
CENPF TPX2
THRA MSX1
THRA PAX8
DLGAP1 FTH1
NSFL1C ALOX5
NSFL1C USP11
WDR62 MYST2
WDR62 SCAPER
GP2 ABCC8
GP2 PCBP3
HLA-DPB1 HLA-DQB1
HLA-DPB1 HLA-DQA1
CTSK COL6A3
CTSK SERPINF1
AQP3 HOPX
AQP3 AHCYL2
AQP3 ATP11A
AQP3 LPCAT1
AQP3 LTA4H
AQP3 NKX2-1
FPR2 ALDH4A1
RPL14 RPS17
RPL14 RPSA
RPL14 RPL35
RPL14 RPL30
RPL14 RPL15
RPL14 RPS5
RPL14 RPL12
RPL14 RPL29
RPL15 RPS27
RPL15 RPL29
RPL15 RPSA
RPL15 RPS21
RPL15 RPL32
RPL15 RPS7
RPL15 RPL31
RPL15 RPS6
RPL15 RPL12
RPL15 RPS17
TOMM34 DPM1
RPL17 RPL36A
RPL17 RPS17
RPL17 RPS20
RPL17 RPL18A
RPL17 RPL34
RPL17 RPL5
RPL17 RPS18
RPL17 RPL32
RPL17 RPL19
RPL17 RPL13A
RPL17 RPL37
RPL17 RPL13
RPL17 RPS8
RPL10 RPS12
RPL10 RPS11
RPL10 RPS17
RPL10 RPS14
RPL10 TMSB4X
RPL10 RPS18
RPL10 RPL18A
RPL10 RPS15A
RPL10 RPS10
RPL10 RPS3
RPL10 RPS8
RPL10 RPL29
RPL10 RPL28
RPL10 RPL27
RPL10 RPL13A
RPL10 RPL36A
RPL10 RPS27
RPL10 RPS25
RPL10 RPS23
RPL10 RPS20
RPL10 RPS28
RPL10 RPL19
RPL10 RPL38
RPL10 RPSA
RPL10 RPL37
RPL10 RPL34
RPL10 RPL32
RPL10 RPS15
RPL10 UBC
RPL11 RPL32
RPL11 RPL3
RPL11 RPS8
RPL12 RPS17
RPL12 RPL8
RPL12 RPL7
RPL12 RPL4
RPL12 RPS18
RPL12 RPS10
RPL12 RPS3
RPL12 RPS8
RPL12 RPL29
RPL12 RPL36A
RPL12 RPL38
RPL12 RPSA
RPL12 RPL37
RPL12 RPL35
RPL12 RPL30
RPL12 RPL31
RPL12 EEF1G
RPL13 RPS11
RPL13 RPS17
RPL13 RPS15
RPL13 RPS14
RPL13 RPL7
RPL13 RPS18
RPL13 RPL18A
RPL13 GAPDH
RPL13 RPS15A
RPL13 RPS10
RPL13 RPL30
RPL13 RPS8
RPL13 RPL29
RPL13 RPL28
RPL13 GNB2L1
RPL13 RPL13A
RPL13 RPL8
RPL13 RPL36A
RPL13 RPS25
RPL13 RPS28
RPL13 C2orf27A
RPL13 RPL19
RPL13 RPS20
RPL13 RPSA
RPL13 RPL38
RPL13 RPL37
RPL13 RPL34
RPL13 RPL32
RPL13 CSHL1
RPL13 RPL31
RPL13 UBC
RPL18 RPS11
RPL18 RPS19
RPL18 RPS5
RPL18 RPS9
RPL18 RPS16
RPL19 RPS17
RPL19 RPS14
RPL19 RPL8
RPL19 RPS18
RPL19 RPL18A
RPL19 RPS15A
RPL19 RPS10
RPL19 RPS8
RPL19 RPL29
RPL19 RPL28
RPL19 RPL27
RPL19 GNB2L1
RPL19 RPL13A
RPL19 RPL36A
RPL19 RPS27
RPL19 RPS24
RPL19 RPS25
RPL19 RPS20
RPL19 RPS28
RPL19 RPSA
RPL19 RPL38
RPL19 RPL37
RPL19 RPL34
RPL19 RPL35
RPL19 RPL32
RPL19 RPL30
RPL19 RPL31
RPL19 RPS15
KIF1A PLEKHG3
KIF1A PCBP3
NME1 NME2
CXCL9 CD8A
IGLV3-25 IGHA2
IGLV3-25 LOC100134331
IGLV3-25 CD79A
CSHL1 RPL36A
CSHL1 RPS27
CSHL1 RPS17
CSHL1 RPL28
CSHL1 RPS20
CSHL1 RPL6
CSHL1 RPL32
CSHL1 RPL34
CSHL1 RPL18A
CSHL1 GAPDH
CSHL1 RPS28
CSHL1 RPL13A
CSHL1 RPS8
FOXA1 NKX2-1
COPB1 ACTR2
CD3D CD8A
CD3D IL7R
CD3D TRBC1
GBA PCBP3
GAPDH RPL36A
GAPDH RPS17
GAPDH RPL28
GAPDH RPS20
GAPDH SIK2
GAPDH EIF2AK2
GAPDH RPL32
GAPDH HNRNPH2
GAPDH RPL13A
GAPDH RPL37
GAPDH CFL1
GAPDH UBC
GAPDH RPS8
ITGA10 SCAPER
ITGA10 EFNA3
ITGA10 WBSCR22
CD200 ALDH1A2
CD200 C1R
CD200 PTGIS
IARS2 SRP9
SLC9A1 PCBP3
PDPN PTRF
PDPN C1R
PDPN EPCAM
MALL RNASE1
MALL HOPX
MALL LPCAT1
MALL NKX2-1
SCNN1D C1QL1
SCNN1D ABCC8
SCNN1D PML
SCNN1D PAK2
HLA-DQB1 HLA-DQA1
RPS3A RPL7
RPS3A RPS17
CENPA TPX2
IGSF9B ODF1
IGSF9B EFNA3
KIAA0195 CYP2A6
KIAA0195 PCBP3
GBP1 PTPRC
PAX7 EFNA3
PAX7 PCBP3
PAX8 ODF1
PAX8 GPRIN2
PAX8 NCOR2
PAX8 GARNL4
PAX8 USP11
PAX8 PCBP3
PAX8 SEC31B
PAX8 MGAT3
ALDH4A1 EIF2AK2
ALDH4A1 UBC
BTF3 SCAPER
BTF3 PCBP3
UBE2C TPX2
UBE2C MYBL2
UBE2C UBE2S
UBE2C TOP2A
SLCO2B1 CD53
SLCO2B1 SLC7A7
SLCO2B1 CD163
SLCO2B1 FCGR3A
SLCO2B1 PTPRC
GPD1L CYP2B6
GPD1L PIGA
CD52 ALOX5
CD53 LPXN
CD53 SLC7A7
CD53 FCGR3A
CD53 SRGN
CD53 RNASE6
CD53 EVI2B
CD53 PLEK
CD53 CD163
CD53 PTPRC
RPL18A RPS12
RPL18A RPS11
RPL18A RPS17
RPL18A RPS15
RPL18A RPS14
RPL18A RPS18
RPL18A RPS15A
RPL18A RPS10
RPL18A RPS3
RPL18A RPL4
RPL18A RPS8
RPL18A RPL29
RPL18A RPL28
RPL18A RPL27
RPL18A RPL13A
RPL18A RPL36A
RPL18A RPS27
RPL18A RPS23
RPL18A RPS20
RPL18A RPS25
RPL18A RPS28
RPL18A RPSA
RPL18A RPL38
RPL18A RPL37
RPL18A RPL34
RPL18A RPL32
RPL18A RPL31
RPS15A RPS13
RPS15A RPS12
RPS15A RPS11
RPS15A RPS17
RPS15A RPS16
RPS15A RPS14
RPS15A RPS18
RPS15A RPS10
RPS15A RPL4
RPS15A RPS8
RPS15A RPL29
RPS15A RPL28
RPS15A RPL27
RPS15A FAU
RPS15A GNB2L1
RPS15A RPL13A
RPS15A RPL7
RPS15A RPL36A
RPS15A RPS27
RPS15A RPS23
RPS15A RPS20
RPS15A RPS21
RPS15A RPS25
RPS15A RPS28
RPS15A RPSA
RPS15A RPL38
RPS15A RPL37
RPS15A RPL34
RPS15A RPL32
RPS15A RPL30
RPS15A RPS15
CD4 ADRBK1
CD4 CTRL
RPS5 RPS11
RPS5 RPS16
RPS5 RPL13A
RPS5 RPS3
RPS5 RPL28
SERPING1 C1R
RPS3 RPS11
RPS3 RPS17
RPS3 RPS14
RPS3 RPL6
RPS3 RPL7
RPS3 RPL3
RPS3 RPS10
RPS3 RPL4
RPS3 RPS9
RPS3 RPL29
RPS3 RPL28
RPS3 FAU
RPS3 RPL13A
RPS3 RPL36A
RPS3 RPS25
RPS3 RPS23
RPS3 RPS12
RPS3 RPL38
RPS3 RPSA
RPS3 RPL37
RPS3 RPL34
RPS3 RPL32
RPS3 RPL31
RPS3 EEF1G
CD2 TRBC1
SRGN PTPRC
VDAC2 ACTR2
KIAA0101 MCM6
KIAA0101 TOP2A
RPS9 RPS11
RPS9 RPS10
RPS9 RPL29
RPS9 RPL38
RPS9 RPSA
RPS9 RPS14
RPS9 RPL3
RPS9 RPL13A
RPS9 RPS19
RPS9 RPL27
CD79A HLA-C
CD79A CD27
CD79A LOC100134331
STAT1 UBE2L6
STAT1 PSMB9
SIK2 RPL13A
KRT86 PCBP3
KRT86 PSG1
FTL UBC
RPL13A RPS13
RPL13A RPS12
RPL13A RPS11
RPL13A RPS17
RPL13A RPS16
RPL13A RPS14
RPL13A RPL6
RPL13A RPL4
RPL13A RPS8
RPL13A RPS18
RPL13A RPL29
RPL13A RPL28
RPL13A RPL27
RPL13A GNB2L1
RPL13A EIF2AK2
RPL13A RPL8
RPL13A RPL36A
RPL13A RPS27
RPL13A RPS25
RPL13A RPS23
RPL13A RPS21
RPL13A RPS28
RPL13A RPS20
RPL13A RPL38
RPL13A RPSA
RPL13A RPL37
RPL13A RPL34
RPL13A RPL35
RPL13A RPL32
RPL13A RPL31
RPL13A RPS19
RPL13A RPS15
RPL13A EEF1G
RPL36A RPS12
RPL36A RPS17
RPL36A RPS15
RPL36A RPS14
RPL36A RPL6
RPL36A RPS18
RPL36A RPS10
RPL36A RPL30
RPL36A RPS8
RPL36A RPL29
RPL36A RPL28
RPL36A RPL27
RPL36A GNB2L1
RPL36A TMSB4X
RPL36A EIF2AK2
RPL36A RPL8
RPL36A RPS27
RPL36A RPS24
RPL36A RPS25
RPL36A RPS20
RPL36A RPL7
RPL36A UBC
RPL36A RPS28
RPL36A RPL35
RPL36A RPL38
RPL36A RPSA
RPL36A RPL37
RPL36A RPL34
RPL36A RPL32
RPL36A RPL31
RPL36A RPS23
RPL36A EEF1G
RPS27 RPS11
RPS27 RPS17
RPS27 RPS16
RPS27 RPS14
RPS27 RPS18
RPS27 RPS10
RPS27 RPL30
RPS27 RPS8
RPS27 RPL28
RPS27 RPL27
RPS27 GNB2L1
RPS27 RPL7
RPS27 RPS25
RPS27 RPS20
RPS27 RPS21
RPS27 RPS28
RPS27 RPSA
RPS27 RPL37
RPS27 RPL34
RPS27 EIF2AK2
RPS27 RPL32
RPS27 RPS23
RPS24 RPL7
RPS24 RPL32
RPS24 RPL31
RPS25 RPS13
RPS25 RPS12
RPS25 RPS17
RPS25 RPS14
RPS25 RPS18
RPS25 RPS10
RPS25 RPL4
RPS25 RPS8
RPS25 RPL8
RPS25 RPL27
RPS25 FAU
RPS25 RPL7
RPS25 RPS23
RPS25 RPS20
RPS25 RPS28
RPS25 RPL38
RPS25 RPSA
RPS25 EEF1G
RPS25 RPL32
RPS25 RPL30
RPS25 RPL31
RPS25 RPS15
RPS25 UBC
RPS23 RPS13
RPS23 RPS12
RPS23 RPS10
RPS23 RPS17
RPS23 RPS14
RPS23 RPL3
RPS23 NACA
RPS23 RPL29
RPS23 GNB2L1
RPS23 RPS20
RPS23 RPL7
RPS23 RPS28
RPS23 RPSA
RPS23 RPL37
RPS23 RPL34
RPS23 RPL32
RPS23 RPL30
RPS20 RPS13
RPS20 RPS12
RPS20 RPS17
RPS20 RPS14
RPS20 TMSB4X
RPS20 RPS18
RPS20 RPS10
RPS20 RPL30
RPS20 RPL4
RPS20 RPS8
RPS20 RPL28
RPS20 RPL27
RPS20 GNB2L1
RPS20 RPL7
RPS20 RPL8
RPS20 RPS28
RPS20 RPL38
RPS20 RPL37
RPS20 RPL34
RPS20 EIF2AK2
RPS20 RPL32
RPS20 UBC
RPS21 RPS13
RPS21 RPS11
RPS21 RPS10
RPS21 RPS16
RPS21 RPS14
RPS21 RPL29
RPS21 RPL28
RPS21 RPL27
RPS21 RPS18
RPS21 RPS28
RPS21 RPL38
RPS21 RPSA
RPS21 RPL32
IL7R CD27
IL7R PTPRC
EFNA3 ODF1
EFNA3 CPNE6
EFNA3 CRYAA
EFNA3 PCBP3
RPS28 RPS13
RPS28 RPS12
RPS28 RPS17
RPS28 RPS14
RPS28 RPL6
RPS28 RPS18
RPS28 RPS10
RPS28 RPS8
RPS28 RPL29
RPS28 RPS15
RPS28 RPL27
RPS28 GNB2L1
RPS28 TMSB4X
RPS28 RPL28
RPS28 RPSA
RPS28 RPL37
RPS28 RPL34
RPS28 RPL32
RPS28 RPL31
RPS28 EEF1G
CD68 IFI30
CD8A PTPRC
LGALS1 COL6A2
SULT4A1 ODF1
NEUROD2 PSG1
RPSA RPS11
RPSA RPS10
RPSA RPS17
RPSA RPS16
RPSA RPS14
RPSA RPS8
RPSA RPS18
RPSA RPL29
RPSA RPL28
RPSA FAU
RPSA RPL8
RPSA RPS19
RPSA RPL38
RPSA RPL37
RPSA RPL32
RPSA RPL30
RPSA RPL31
RPSA RPS15
EIF2AK2 RPL28
EIF2AK2 RPL32
EIF2AK2 USP9X
EIF2AK2 UBC
EIF2AK2 PTMA
EIF2AK2 RPS17
RARRES2 PTRF
RARRES2 C1R
RARRES2 COL6A2
COL1A2 VCAN
COL1A2 THBS2
COL1A2 COL1A1
COL1A2 LOX
COL1A2 COL6A2
COL1A2 COL6A3
COL1A1 VCAN
GPA33 PXN
GPRIN2 PLEKHG3
GPRIN2 TERF2
GPRIN2 PXN
GPRIN2 ZKSCAN3
GPRIN2 MGAT3
GPRIN2 PCBP3
GPRIN2 TG
GPRIN2 MSX1
GPRIN2 USP11
FCGR3A SLC7A7
FCGR3A CD163
FCGR3A FCGR3B
USP9X UBC
AEBP1 THBS2
AEBP1 TAGLN
ATP11A HOPX
ATP11A NKX2-1
ATP11A LPCAT1
OCEL1 ALAS2
OCEL1 PCBP3
LTA4H HOPX
LTA4H NKX2-1
LOX THBS2
LOX COL6A2
MYBL2 TPX2
RPL29 RPS11
RPL29 RPS17
RPL29 RPS14
RPL29 RPS10
RPL29 RPS8
RPL29 RPL8
RPL29 RPS18
RPL29 RPL28
RPL29 RPL38
RPL29 RPL37
RPL29 RPL35
RPL29 RPL32
RPL29 RPL30
RPL29 RPL31
RPL29 RPS15
RPL28 RPS11
RPL28 RPS17
RPL28 RPS16
RPL28 RPS15
RPL28 RPS14
RPL28 RPS18
RPL28 RPS10
RPL28 RPS8
RPL28 GNB2L1
RPL28 RPS19
RPL28 RPL38
RPL28 RPL37
RPL28 RPL34
RPL28 RPL32
RPL28 RPL31
RPL27 RPS11
RPL27 RPS10
RPL27 RPS17
RPL27 RPS16
RPL27 RPS14
RPL27 RPS18
RPL27 RPS8
RPL27 RPS15
RPL27 GNB2L1
RPL27 RPL7
RPL27 RPL8
RPL27 RPS12
RPL27 RPL38
RPL27 RPL37
RPL27 RPL35
RPL27 RPL32
RPL27 RPL30
RPL27 RPL31
CD14 EMP3
FAU RPS18
FAU RPL38
FAU RPS10
TGOLN2 RAD51L3
LPCAT1 HOPX
LPCAT1 AHCYL2
LPCAT1 CYP2B6
LPCAT1 NKX2-1
PIGA LRIG1
KIAA0323 PCBP3
CYP2A6 PCBP3
EPCAM PLS1
EPCAM NKX2-1
EPCAM FBXL7
EPCAM C1R
UTY KDM5D
UTY DDX3Y
TAGLN PDGFRB
PON3 NKX2-1
PON3 PON2
PDK3 PCGF1
PDK3 HLA-C
PDK3 LOC100134331
ARC MGAT3
ABCC8 CPNE6
ABCC8 PTPRD
ABCC8 PCBP3
COL6A1 PTRF
COL6A1 COL6A2
C1R THBS2
C1R PTGIS
COL6A3 EMILIN1
COL6A3 VCAN
COL6A3 PLAU
COL6A2 THBS2
COL6A2 PTRF
MC2R SCAPER
LOC90586 LOC100134331
TRD@ PTPRC
NKX2-1 CIT
NKX2-1 SERPINE2
NKX2-1 AHCYL2
NKX2-1 CYP2B6
NKX2-1 GGT2
NKX2-1 UNC13B
NKX2-1 ALOX15B
NKX2-1 HOPX
TPX2 TOP2A
AHCYL2 HOPX
LYZ IFI30
GNB2L1 RPS12
GNB2L1 RPL8
GNB2L1 RPS14
GNB2L1 RPL37
GNB2L1 RPS8
GNB2L1 NPM1
GNB2L1 EEF1G
GNB2L1 RPL34
GNB2L1 RPL32
GNB2L1 RPL30
GNB2L1 UBC
RAD54L2 PCBP3
RNASE1 GGT2
DDX3Y KDM5D
CD27 TRBC1
CD27 HLA-C
CD27 EVI2B
LOC100134331 PCGF1
LOC100134331 HLA-C
MSX1 TERF2
MSX1 MGAT3
MSX1 TG
CACNA2D2 UNC13B
PTMA RPS18
RPS6 RPL7
RPS6 RPL4
EEF1G RPL37
EEF1G RPS10
GARNL4 GRIP2
RPS15 RPS10
RPS15 RPS17
RPS15 RPS14
RPS15 RPS18
RPS15 RPS8
RPS15 RPL38
RPS15 RPL37
RPS15 RPL34
RPS15 RPL35
RPS15 RPL32
RPS15 RPL31
UBC RPS17
UBC TMSB4X
UBC RPS8
UBC C2orf27A
UBC RPL37
GRIP2 PLEKHG3
GRIP2 PCBP3
PSG1 SCAPER
HLA-J HLA-G
HLA-J HLA-F
RPL8 RPS17
RPL8 RPS14
RPL8 RPL7
RPL8 RPS18
RPL8 RPL38
RPL8 RPL37
RPL8 RPL32
RPL8 RPL30
HLA-C HLA-G
HLA-C HLA-A
HLA-C HLA-F
RPL7 RPS14
RPL7 RPS18
RPL7 RPS10
RPL7 RPL37
RPL7 RPL34
RPL7 RPL32
RPL7 RPL30
RPL7 RPL31
RPL4 RPS17
RPL4 RPL38
RPL4 RPL37
RPL4 RPL32
RPL4 NACA
RPL4 RPL30
RPL4 LOC728643
RPL4 RPL34
RPL4 RPS8
RPL5 RPL34
RPL5 RPS18
RPL5 NACA
HLA-G HLA-A
HLA-G HLA-F
HLA-F HLA-A
DEK NUP153
THBS2 VCAN
PCBP3 WBSCR22
PCBP3 SCAPER
PCBP3 ODF1
PCBP3 USP11
PCBP3 PLEKHG3
MYST2 SCAPER
RPS8 RPS13
RPS8 RPS17
RPS8 RPS14
RPS8 RPS18
RPS8 RPS10
RPS8 RPL30
RPS8 RPL38
RPS8 RPL37
RPS8 RPL34
RPS8 RPL35
RPS8 RPL32
RPS8 RPL31
ODF1 USP11
NACA RPS12
NACA RPS17
NACA NPM1
NACA RPL34
EFEMP2 PTRF
ZCCHC24 PTRF
HIST1H2BE HIST1H2BL
HIST1H2BE HIST1H2BM
HIST1H2BE HIST1H2BF
HIST1H2BE HIST1H2BN
HIST1H2BE HIST1H2BI
HIST1H2BF HIST1H2BL
HIST1H2BF HIST1H2BN
HIST1H2BF HIST1H2BI
HIST1H2BF HIST1H2BM
HIST1H2BC HIST1H2BM
HIST1H2BC HIST1H2BN
HIST1H2BC HIST1H2BI
HIST1H2BL HIST1H2BM
HIST1H2BL HIST1H2BN
HIST1H2BL HIST1H2BI
HIST1H2BL HIST1H1C
HIST1H2BM HIST1H2BN
HIST1H2BM HIST1H2BI
HIST1H2BN HIST2H2AA3
HIST1H2BN HIST1H2BI
HIST1H2BI HIST2H2AA3
HOPX GGT2
HOPX ALOX15B
HOPX EMP2
MGAT3 USP11
MGAT3 TG
ACTR3 ACTR2
BTN3A2 BTN3A3
SCAPER TG
SCAPER NFKB2
RPL6 RPS17
RPL6 RPL37
RPL6 RPL32
RPL6 RPL34
WTAP PCMT1
RASSF2 LPXN
PFDN5 RPL38
RPL3 RPS14
NHP2 NPM1
CD163 EVI2B
RPS13 RPS12
RPS13 RPS14
RPS12 RPS10
RPS12 RPS17
RPS12 RPS16
RPS12 RPS14
RPS12 RPS18
RPS12 RPL34
RPS12 RPL32
RPS12 RPL31
RPS11 RPS16
RPS11 RPS14
RPS11 RPS19
RPS11 RPL38
RPS11 RPL32
RPS11 RPL31
RPS10 RPS17
RPS10 RPS16
RPS10 RPS14
RPS10 RPS18
RPS10 RPL38
RPS10 RPL35
RPS10 RPL32
RPS10 RPL30
RPS10 RPL31
RPS17 RPS14
RPS17 RPS18
RPS17 LOC728643
RPS17 RPL38
RPS17 RPL37
RPS17 RPL34
RPS17 RPL35
RPS17 RPL32
RPS17 RPL31
RPS16 RPL38
RPS16 RPS19
RPS16 RPS18
RPS16 RPL31
LPXN PTPRC
RPS14 RPS18
RPS14 RPL38
RPS14 RPL37
RPS14 RPL34
RPS14 RPL32
RPS14 RPL30
RPS14 RPL31
TMSB4X RPL32
RPS19 RPL38
RPS18 RPL38
RPS18 RPL37
RPS18 RPL35
RPS18 RPL32
RPS18 RPL30
RPS18 RPL31
C2orf27A RPL32
EVI2B PTPRC
RPL38 RPL37
RPL38 RPL34
RPL38 RPL35
RPL38 RPL32
RPL38 RPL30
RPL38 RPL31
RPL37 RPL30
RPL37 RPL34
RPL37 RPL35
RPL37 RPL32
RPL34 RPL32
RPL35 RPL32
RPL32 RPL30
RPL32 RPL31
RPL30 RPL31
