# Supplementary material for: Functional networks inference from rule-based machine learning models
Source: BioData Min. 2016 Sep 5;9:28. doi: 10.1186/s13040-016-0106-4 (PMC5011349; doi:10.1186/s13040-016-0106-4)
Supplement: Supplementary file 2 — Networks. All networks used in the analysis given as a list of edges. (XZ 11980 kb) [file 13040_2016_106_MOESM2_ESM.xz › networks/mic/LungH/SN_C3.txt]

TAP1 UBD
TAP1 STAT1
TAP1 PSMB9
CPM HOPX
CPM NKX2-1
CPM LPCAT1
IGHG1 LOC91316
IGHG1 HLA-C
IGHG1 IGL@
IGHG1 IGLV3-25
IGHG1 IGHM
IGHG1 IGH@
IGHG1 PDK3
IGHG1 LOC100134331
IGHG1 LOC90586
IGHG1 IGKC
IGHG1 IGJ
IGHG1 CD79A
LAPTM5 CD53
LAPTM5 FCER1G
LAPTM5 ITGB2
LAPTM5 TYROBP
LAPTM5 CD163
LAPTM5 FCGR3A
LAPTM5 C1QB
LAPTM5 CD14
LAPTM5 FCGR1A
LAPTM5 SLCO2B1
LAPTM5 MNDA
LAPTM5 AIF1
IGKC PCGF1
IGKC LOC91316
IGKC POU2AF1
IGKC HLA-C
IGKC IGL@
IGKC IGLV3-25
IGKC IGH@
IGKC DNAJC4
IGKC PDK3
IGKC LOC100134331
IGKC CD79A
SEMA4D SLC22A24
TYROBP FCER1G
TYROBP ITGB2
TYROBP LILRB4
TYROBP GMFG
TYROBP FCGR3A
TYROBP C1QB
TYROBP CD68
TYROBP APOE
TYROBP FCGR1A
TYROBP HCK
GPR183 SRGN
PIK3CD EIF2AK2
THY1 THBS2
THY1 FBN1
THY1 COL5A2
THY1 SPARC
THY1 MXRA5
THY1 COL1A2
ID2B ID2
GATA4 SCNN1D
GATA4 LIPE
DDX49 RPL41
MT1G MT2A
MT1G MT3
MT1G MT1H
MT1G MT1E
MT1G MT1F
MT1G MT1A
MT1G MT1B
POU2AF1 LOC91316
POU2AF1 IGL@
POU2AF1 CD27
POU2AF1 LOC100134331
POU2AF1 CD79A
GPR116 NKX2-1
GPR116 GPD1L
GPR116 LMO3
GPR116 HOPX
GPR116 LPCAT1
ACTA2 BGN
ACTA2 TAGLN
ELAVL3 LIPE
COL3A1 FAP
COL3A1 THBS2
COL3A1 FBN1
COL3A1 COL5A2
COL3A1 POSTN
COL3A1 SPARC
COL3A1 MXRA5
COL3A1 COL1A2
EMX1 SCNN1D
CHKB CPT1B
CRYBA4 TG
XIST KDM5D
XIST RPS4Y1
XIST DDX3Y
APOE APOC1
LILRB3 CD53
LILRB3 LCP1
LILRB3 CCR1
CAV2 CAV1
GRM4 TUBGCP2
GRM4 PCBP3
GGTLC2 GGT2
IGL@ LOC91316
IGL@ HLA-C
IGL@ CD27
IGL@ IGLV3-25
IGL@ IGH@
IGL@ PDK3
IGL@ LOC100134331
IGL@ IGHM
IGL@ IGJ
IGL@ CD79A
COL4A2 COL4A1
IGJ LOC91316
IGJ IGH@
IGJ LOC100134331
IGJ IGHM
RPS6KA2 NKX2-1
RPS6KA2 LMO3
RPS6KA2 HOPX
RPS6KA2 LPCAT1
GZMA CCL5
TOP1 TOP1P2
SLC22A6 PCBP3
GPX2 AKR1C2
GPX2 AKR1C3
ITGAL PTPRC
KRT18 KRT8
CDC2 ZWINT
HTRA1 THBS2
LHFPL2 CD163
RPS4Y1 KDM5D
RPS4Y1 UTY
RPS4Y1 DDX3Y
IFI44L IFI44
SPARC THBS2
SPARC COL5A2
SPARC COL1A2
SPARC COL1A1
SPARC COL6A2
ARVCF NUDT3
ARVCF PCBP3
ARVCF MYO9B
ARVCF TUBGCP2
ARVCF GPR35
ARVCF MXD1
ARVCF CYP2A6
SULT1A1 SULT1A2
ZNF85 ZNF117
MXRA5 FAP
MXRA5 THBS2
MXRA5 SULF1
MXRA5 COL5A2
MXRA5 COL1A2
MXRA5 COL6A2
MVK PCBP3
PRRC1 TNFRSF25
LSP1 LCP1
LSP1 IL10RA
LMO3 HOPX
LMO3 SFTPB
LMO3 ALOX15B
LMO3 LPCAT1
LMO3 LTA4H
LMO3 NKX2-1
FGL2 CD53
FGL2 AIF1
ABCA3 CACNA2D2
ABCA3 SFTPD
ABCA3 LAMP3
ABCA3 SFTPB
ABCA3 LPCAT1
HSPE1 HSPD1
HSPE1 ATP5G3
TUBGCP2 PLEKHG3
TUBGCP2 CYP11A1
TUBGCP2 IGSF9B
TUBGCP2 EFNA3
TUBGCP2 PCBP3
MT2A MT3
MT2A MT1H
MT2A MT1E
MT2A MT1F
MT2A MT1A
MT2A MT1B
RPL23A RPL37A
RPL23A RPS17
RPL23A RPS16
RPL23A RPS14
RPL23A RPL7
RPL23A RPLP1
RPL23A RPLP0
RPL23A RPS18
RPL23A RPS15A
RPL23A RPS10
RPL23A RPS3
RPL23A RPL41
RPL23A RPL29
RPL23A RPL28
RPL23A RPL27
RPL23A RPL13A
RPL23A EEF1A1
RPL23A RPL36A
RPL23A RPS27
RPL23A RPS25
RPL23A RPS23
RPL23A RPS20
RPL23A RPS21
RPL23A RPL18A
RPL23A RPS28
RPL23A RPS29
RPL23A RPL10
RPL23A RPL13
RPL23A RPL19
RPL23A RPSA
RPL23A RPL38
RPL23A RPL32
RPL23A RPL30
ZWINT TOP2A
EEF1A1 RPS12
EEF1A1 RPL37A
EEF1A1 RPS14
EEF1A1 TMSB4X
EEF1A1 RPLP1
EEF1A1 GAPDH
EEF1A1 RPS15A
EEF1A1 RPS3
EEF1A1 RPL41
EEF1A1 TPT1
EEF1A1 RPL28
EEF1A1 GNB2L1
EEF1A1 RPL13A
EEF1A1 RPS8
EEF1A1 RPL36A
EEF1A1 RPS27
EEF1A1 RPS25
EEF1A1 RPS23
EEF1A1 RPS20
EEF1A1 RPS28
EEF1A1 RPS29
EEF1A1 RPL10
EEF1A1 RPL37
EEF1A1 EIF2AK2
EEF1A1 RPL32
EEF1A1 UBC
BAX ERCC2
BAX EIF2AK2
BAX ALDH4A1
BAX FPR2
MAGEA3 MAGEA2
GIPR PCGF1
HLA-DRA CD74
HLA-DRA HLA-DPB1
HLA-DRA HLA-DRB3
HLA-DRA HLA-DRB4
HLA-DRA HLA-DQB1
HLA-DRA HLA-DPA1
TWIST1 GAS1
SULF1 FAP
SULF1 THBS2
SULF1 COL1A2
MNDA CD53
ITGB2 CD53
ITGB2 FCER1G
ITGB2 SLC7A7
ITGB2 CD163
ITGB2 C1QB
ITGB2 SLCO2B1
FBN1 COL5A2
FBN1 COL1A2
FBN1 THBS2
IGH@ LOC91316
IGH@ HLA-C
IGH@ IGLV3-25
IGH@ IGHM
IGH@ PDK3
IGH@ LOC100134331
LCP2 LCP1
LCP2 PTPRC
LCP1 CD53
LCP1 IL10RA
LCP1 PTPRC
LCP1 SRGN
LCP1 EVI2B
LCP1 CD3D
LCP1 AIF1
TPSAB1 CPA3
CFH CFHR1
POSTN COL6A3
POSTN COL1A2
AIF1 CD53
AIF1 C1QB
AIF1 FCGR1A
RPS29 RPS12
RPS29 RPL37A
RPS29 RPS17
RPS29 RPLP1
RPS29 RPS18
RPS29 RPL18A
RPS29 RPS15A
RPS29 RPS10
RPS29 RPL41
RPS29 RPS8
RPS29 RPL28
RPS29 RPL13A
RPS29 RPL36A
RPS29 RPS27
RPS29 TPT1
RPS29 RPS20
RPS29 RPS21
RPS29 RPS28
RPS29 RPL10
RPS29 RPL13
RPS29 RPL19
RPS29 RPSA
RPS29 RPL34
RPS29 RPL32
RPS29 CSHL1
RPL24 RPL29
RPL24 RPL19
RPL24 RPL38
HLA-DMB HLA-DPA1
HLA-DMB HLA-DPB1
HLA-DMB HLA-DQB1
HLA-DMB HLA-DRB4
HLA-DMB HLA-DMA
FAP VCAN
FAP PLAU
FAP COL5A2
FAP COL1A2
FAP COL6A3
EEF2 RPLP0
HLA-DMA HLA-DPA1
HLA-DMA HLA-DQB1
HLA-DMA HLA-DRB4
HLA-DMA HLA-DPB1
SFTPD CACNA2D2
SFTPD LAMP3
SFTPD AGER
SFTPD SFTPC
SNORA21 RPLP1
SNORA21 RPL19
SNORA21 RPL23
SNORA21 RPL41
SFTPB HOPX
SFTPB AHCYL2
SFTPB PLA2G6
SFTPB MAOA
SFTPB LPCAT1
SFTPB NKX2-1
SFTPC FCN3
SFTPC AGER
FCGR1A FCGR3A
FCGR1A C1QB
DAB2 PTRF
SLC12A4 VAMP1
SLC12A4 EFNA3
SLC12A4 PCBP3
IFITM3 IFITM1
IFITM1 RPL41
IFITM1 UBC
HLA-DRB4 CD74
HLA-DRB4 HLA-DPB1
HLA-DRB4 HLA-DQB1
HLA-DRB4 HLA-DPA1
RPH3A MYST2
RPH3A MYBPC1
TNFRSF25 POU4F1
TNFRSF25 ODF1
TNFRSF25 CYP11A1
TNFRSF25 PCBP3
PAFAH1B1 WDR62
LOC91316 HLA-C
LOC91316 CD27
LOC91316 IGLV3-25
LOC91316 IGHA2
LOC91316 PDK3
LOC91316 LOC100134331
LOC91316 IGHM
LOC91316 CD79A
FN1 COL6A3
IAH1 MSX1
C1QB CD163
C1QB FCGR3A
ACTB RPL41
ACTB RPS20
ACTB UBC
RPL37A RPS10
RPL37A RPS17
RPL37A RPS14
RPL37A RPLP1
RPL37A RPS18
RPL37A RPL18A
RPL37A GAPDH
RPL37A RPS15A
RPL37A RPS3
RPL37A RPL41
RPL37A RPS8
RPL37A RPL29
RPL37A RPL28
RPL37A RPL27
RPL37A RPLP2
RPL37A GNB2L1
RPL37A RPL13A
RPL37A RPL7
RPL37A RPL8
RPL37A RPL27A
RPL37A RPL36A
RPL37A RPS27
RPL37A RPS25
RPL37A TPT1
RPL37A RPS20
RPL37A RPS28
RPL37A RPL17
RPL37A RPL10
RPL37A RPL12
RPL37A RPL13
RPL37A C2orf27A
RPL37A RPL19
RPL37A RPSA
RPL37A RPL38
RPL37A RPL37
RPL37A RPL34
RPL37A RPL32
RPL37A RPL30
RPL37A RPL31
RPL37A UBC
RPL37A EEF1G
IL10RA HCLS1
IL10RA CD53
IL10RA PTPRC
CCL5 CD8A
CCL5 CXCL9
CCL5 CD3D
SFRS2 UBC
RPL27A RPS13
RPL27A RPS17
RPL27A RPL8
RPL27A RPS14
RPL27A RPLP2
RPL27A RPLP1
RPL27A RPS18
RPL27A RPL41
RPL27A RPS8
RPL27A RPL28
RPL27A RPL27
RPL27A RPL13A
RPL27A RPL36A
RPL27A RPS24
RPL27A RPS25
RPL27A RPS20
RPL27A RPS28
RPL27A RPL13
RPL27A RPL19
RPL27A EEF1G
RPL27A RPL32
MT1H MT3
MT1H MT1E
MT1H MT1F
MT1H MT1A
MT1H MT1B
RPL41 RPS17
RPL41 RPS14
RPL41 TMSB4X
RPL41 RPLP1
RPL41 RPS18
RPL41 GAPDH
RPL41 RPS8
RPL41 RPL28
RPL41 RPL27
RPL41 GNB2L1
RPL41 RPL13A
RPL41 RPLP2
RPL41 RPL36A
RPL41 RPS27
RPL41 RPS25
RPL41 TPT1
RPL41 RPS20
RPL41 RPS28
RPL41 RPL10
RPL41 RPL13
RPL41 RPL19
RPL41 RPSA
RPL41 RPL37
RPL41 RPL32
RPL41 UBC
MT1E MT3
MT1E MT1F
MT1E MT1A
MT1E MT1B
MT1F MT3
MT1F MT1A
MT1F MT1B
CLDN3 ELF3
CLDN3 LOC100128031
CLDN3 CLDN7
MT1A MT1B
MT1B MT3
TPT1 RPL36A
TPT1 RPS27
TPT1 RPS17
TPT1 RPS20
TPT1 RPS14
TPT1 RPL34
TPT1 RPL13A
TPT1 RPL37
TPT1 RPL13
TPT1 RPLP1
FCER1G FCGR3A
TUBB2A TUBB3
TUBB2A TUBB2C
TUBB2C TUBB3
MAOA CACNA2D2
MAOA ASAH1
MAOA AHCYL2
GAS1 C1R
CD74 HLA-DPA1
CD74 HLA-DPB1
CD74 HLA-DQB1
RPLP2 RPS13
RPLP2 RPL36A
RPLP2 RPL29
RPLP2 RPS23
RPLP2 RPSA
RPLP2 RPS18
RPLP2 RPL32
RPLP2 RPS15A
RPLP2 RPL31
RPLP2 RPS28
RPLP1 RPS12
RPLP1 RPS11
RPLP1 RPS17
RPLP1 RPS14
RPLP1 RPL6
RPLP1 RPL4
RPLP1 RPLP0
RPLP1 RPL18A
RPLP1 GAPDH
RPLP1 RPS15A
RPLP1 RPS3
RPLP1 RPS8
RPLP1 RPL29
RPLP1 RPL28
RPLP1 GNB2L1
RPLP1 RPL13A
RPLP1 RPL36A
RPLP1 RPS27
RPLP1 RPS25
RPLP1 RPS23
RPLP1 RPS20
RPLP1 RPS28
RPLP1 RPL10
RPLP1 RPL13
RPLP1 RPL19
RPLP1 RPL38
RPLP1 RPSA
RPLP1 RPL37
RPLP1 RPL32
RPLP0 RPS21
RPLP0 RPS10
RPLP0 RPS17
RPLP0 RPSA
RPLP0 RPL38
RPLP0 RPL29
RPLP0 RPL13A
RPLP0 RPS3
RPLP0 RPL10
RPLP0 RPL4
RPLP0 RPS16
MXD1 CPNE6
AKR1C3 AKR1C2
TBX19 TOP3B
FGD1 CTRL
COL5A2 COL1A2
COL5A2 VCAN
COL5A2 THBS2
ITK PTPRC
HHLA1 psiTPTE22
ZFP36 FOSB
ZFP36 NR4A1
HLA-DPA1 HLA-DPB1
HLA-DPA1 HLA-DQB1
C18orf8 NPC1
MAD2L1 TOP2A
MCL1 LOC100131311
FTHP1 FTH1
HCLS1 CD53
HCLS1 PTPRC
HCLS1 LPXN
HEG1 PTRF
NR4A2 NR4A1
C1S C1R
CYP11A1 ODF1
CYP11A1 POU4F1
CYP11A1 PCBP3
HBA1 HBB
ADH1C ADH1A
TGFBI LGALS1
AGER CLEC3B
BGN AEBP1
BGN TAGLN
MYL9 TAGLN
TRBV5-4 TRBC1
DLGAP1 FTH1
HLA-DPB1 HLA-DQB1
HLA-DPB1 HLA-DQA1
AQP3 NKX2-1
AQP3 HOPX
RPL14 RPL15
RPL14 RPS17
RPL14 RPL29
RPL14 RPL12
RPL15 RPL29
RPL15 RPSA
RPL15 RPL31
TOMM34 DPM1
RPL17 RPL13A
RPL17 RPL13
RPL17 RPS17
RPL17 RPS8
RPL10 RPS12
RPL10 RPS17
RPL10 RPS14
RPL10 RPS18
RPL10 RPS10
RPL10 RPS3
RPL10 RPL28
RPL10 RPL13A
RPL10 RPL36A
RPL10 RPS27
RPL10 RPS25
RPL10 RPS23
RPL10 RPL19
RPL10 RPSA
RPL10 RPL34
RPL10 RPL32
RPL11 RPL3
RPL12 RPL29
RPL12 RPSA
RPL12 RPL8
RPL12 RPL35
RPL12 RPL31
RPL12 RPS10
RPL12 RPS3
RPL13 RPS17
RPL13 RPS15
RPL13 RPS18
RPL13 RPS8
RPL13 RPL29
RPL13 RPL28
RPL13 RPL13A
RPL13 RPL36A
RPL13 RPS25
RPL13 RPS28
RPL13 RPS20
RPL13 RPL37
RPL13 RPL34
RPL13 RPL32
RPL18 RPS11
RPL18 RPS5
RPL19 RPS17
RPL19 RPS14
RPL19 RPL8
RPL19 RPS18
RPL19 RPL18A
RPL19 RPS10
RPL19 RPS8
RPL19 RPL28
RPL19 RPL27
RPL19 RPL13A
RPL19 RPL36A
RPL19 RPS27
RPL19 RPS25
RPL19 RPS20
RPL19 RPS28
RPL19 RPL38
RPL19 RPL37
RPL19 RPL34
RPL19 RPL32
RPL19 RPL30
RPL19 RPL31
NME1 NME2
IGLV3-25 LOC100134331
IGLV3-25 CD79A
CSHL1 RPL36A
CSHL1 RPS27
CSHL1 RPS17
CSHL1 RPL28
CSHL1 RPS20
CSHL1 RPL32
CSHL1 RPL18A
CSHL1 RPL13A
CSHL1 RPS8
GAPDH RPL36A
GAPDH RPL28
GAPDH EIF2AK2
GAPDH UBC
CD200 PTGIS
MALL NKX2-1
HLA-DQB1 HLA-DQA1
PAX8 GPRIN2
ALDH4A1 EIF2AK2
ALDH4A1 UBC
BTF3 PCBP3
UBE2C TPX2
UBE2C UBE2S
SLCO2B1 CD53
GPD1L CYP2B6
CD53 LPXN
CD53 CD163
CD53 PTPRC
CD53 SRGN
CD53 EVI2B
CD53 PLEK
RPL18A RPS12
RPL18A RPS11
RPL18A RPS17
RPL18A RPS15
RPL18A RPS18
RPL18A RPS15A
RPL18A RPS10
RPL18A RPS8
RPL18A RPL29
RPL18A RPL28
RPL18A RPL13A
RPL18A RPL36A
RPL18A RPS23
RPL18A RPS20
RPL18A RPS28
RPL18A RPSA
RPL18A RPL38
RPL18A RPL37
RPL18A RPL32
RPL18A RPL31
RPS15A RPS12
RPS15A RPS11
RPS15A RPS16
RPS15A RPS14
RPS15A RPS18
RPS15A RPS8
RPS15A RPL29
RPS15A RPL28
RPS15A RPL27
RPS15A RPL13A
RPS15A RPL7
RPS15A RPL36A
RPS15A RPS27
RPS15A RPS23
RPS15A RPS20
RPS15A RPS21
RPS15A RPL38
RPS15A RPL34
RPS15A RPL32
RPS15A RPL30
RPS5 RPS11
RPS5 RPS16
RPS3 RPL36A
RPS3 RPS25
RPS3 RPS17
RPS3 RPSA
RPS3 RPS14
RPS3 RPL37
RPS3 RPL3
RPS3 RPL13A
RPS3 RPL7
RPS3 RPS9
CD2 TRBC1
SRGN PTPRC
RPS9 RPS11
KRT86 PSG1
RPL13A RPS12
RPL13A RPS11
RPL13A RPS17
RPL13A RPS16
RPL13A RPS14
RPL13A RPL6
RPL13A RPS8
RPL13A RPS18
RPL13A RPL28
RPL13A GNB2L1
RPL13A RPL36A
RPL13A RPS27
RPL13A RPS25
RPL13A RPS23
RPL13A RPS28
RPL13A RPS20
RPL13A RPSA
RPL13A RPL37
RPL13A RPL34
RPL13A RPL32
RPL13A RPS15
RPL36A RPS12
RPL36A RPS17
RPL36A RPS15
RPL36A RPS14
RPL36A RPL6
RPL36A RPS18
RPL36A RPS10
RPL36A RPS8
RPL36A RPL29
RPL36A RPL28
RPL36A RPL27
RPL36A TMSB4X
RPL36A RPS27
RPL36A RPS25
RPL36A RPS20
RPL36A RPL7
RPL36A RPS28
RPL36A RPSA
RPL36A RPL37
RPL36A RPL34
RPL36A RPL32
RPL36A RPL31
RPS27 RPS20
RPS27 RPS14
RPS27 EIF2AK2
RPS27 RPL32
RPS27 RPL37
RPS27 RPS17
RPS27 RPS28
RPS27 RPL28
RPS24 RPL7
RPS25 RPS12
RPS25 RPS14
RPS25 RPS10
RPS25 RPL4
RPS25 RPS8
RPS25 FAU
RPS25 RPL7
RPS25 RPS23
RPS25 RPS20
RPS25 RPL38
RPS25 RPSA
RPS25 EEF1G
RPS25 RPL32
RPS25 RPL30
RPS23 RPS13
RPS23 RPS12
RPS23 RPS20
RPS23 RPS14
RPS23 RPL3
RPS23 GNB2L1
RPS23 RPL30
RPS23 RPL7
RPS20 RPS17
RPS20 RPS14
RPS20 RPS18
RPS20 RPS10
RPS20 RPL30
RPS20 RPS8
RPS20 RPL28
RPS20 GNB2L1
RPS20 RPL7
RPS20 RPL37
RPS20 RPL34
RPS20 RPL32
RPS20 UBC
RPS21 RPL29
RPS21 RPSA
RPS21 RPS16
EFNA3 PCBP3
RPS28 RPS17
RPS28 RPS14
RPS28 RPS18
RPS28 RPS8
RPS28 RPS15
RPS28 RPL28
RPS28 RPSA
RPS28 RPL37
RPS28 RPL34
RPS28 RPL32
CD68 IFI30
RPSA RPS10
RPSA RPS17
RPSA RPS14
RPSA RPS8
RPSA RPL29
RPSA RPL28
RPSA RPL38
RPSA RPL32
RPSA RPL31
EIF2AK2 UBC
EIF2AK2 RPS17
RARRES2 C1R
COL1A2 VCAN
COL1A2 THBS2
COL1A2 COL1A1
COL1A2 LOX
COL1A2 COL6A3
GPRIN2 MSX1
GPRIN2 MGAT3
GPRIN2 PCBP3
FCGR3A SLC7A7
FCGR3A FCGR3B
AEBP1 TAGLN
ATP11A HOPX
ATP11A NKX2-1
ATP11A LPCAT1
LTA4H HOPX
RPL29 RPS17
RPL29 RPS10
RPL29 RPS8
RPL29 RPL8
RPL29 RPS18
RPL29 RPL28
RPL29 RPL32
RPL28 RPS11
RPL28 RPS17
RPL28 RPS16
RPL28 RPS15
RPL28 RPS14
RPL28 RPS18
RPL28 RPS8
RPL28 RPS19
RPL28 RPL37
RPL28 RPL32
RPL27 RPS10
RPL27 RPS17
RPL27 RPL38
RPL27 RPS18
RPL27 RPL30
RPL27 RPL31
RPL27 RPS15
FAU RPL38
LPCAT1 HOPX
LPCAT1 NKX2-1
CYP2A6 PCBP3
EPCAM FBXL7
UTY DDX3Y
PON3 NKX2-1
PDK3 HLA-C
PDK3 LOC100134331
ABCC8 PCBP3
COL6A1 COL6A2
COL6A3 EMILIN1
COL6A3 PLAU
NKX2-1 HOPX
LYZ IFI30
GNB2L1 RPS14
GNB2L1 RPL37
DDX3Y KDM5D
LOC100134331 HLA-C
MSX1 MGAT3
PTMA RPS18
RPS15 RPS17
RPS15 RPL38
RPS15 RPL32
RPS15 RPL34
RPS15 RPS18
RPS15 RPL31
RPS15 RPL37
RPS15 RPS8
PSG1 SCAPER
HLA-J HLA-F
RPL8 RPS14
RPL8 RPL7
RPL8 RPS18
RPL8 RPL30
HLA-C HLA-F
RPL7 RPS18
RPL7 RPL30
RPL4 RPL37
RPL4 RPS17
HLA-G HLA-A
HLA-G HLA-F
DEK NUP153
PCBP3 ODF1
PCBP3 USP11
MYST2 SCAPER
RPS8 RPS13
RPS8 RPS17
RPS8 RPS18
RPS8 RPS10
RPS8 RPL38
RPS8 RPL37
RPS8 RPL34
RPS8 RPL35
RPS8 RPL32
RPS8 RPL31
NACA NPM1
HIST1H2BE HIST1H2BL
HIST1H2BE HIST1H2BM
HIST1H2BE HIST1H2BF
HIST1H2BE HIST1H2BN
HIST1H2BE HIST1H2BI
HIST1H2BF HIST1H2BL
HIST1H2BF HIST1H2BN
HIST1H2BF HIST1H2BI
HIST1H2BF HIST1H2BM
HIST1H2BL HIST1H2BM
HIST1H2BL HIST1H2BN
HIST1H2BL HIST1H2BI
HIST1H2BM HIST1H2BN
HIST1H2BM HIST1H2BI
HIST1H2BN HIST1H2BI
HOPX ALOX15B
MGAT3 USP11
ACTR3 ACTR2
BTN3A2 BTN3A3
RPL6 RPS17
RPL6 RPL37
RPS13 RPS12
RPS12 RPS10
RPS12 RPS14
RPS12 RPS16
RPS11 RPS16
RPS11 RPL38
RPS11 RPS19
RPS10 RPS17
RPS10 RPS18
RPS10 RPL38
RPS10 RPL32
RPS10 RPL30
RPS10 RPL31
RPS17 RPS14
RPS17 RPS18
RPS17 RPL37
RPS17 RPL34
RPS17 RPL35
RPS17 RPL32
RPS16 RPL38
RPS16 RPS19
RPS14 RPL38
RPS14 RPL37
RPS14 RPL32
RPS14 RPL30
TMSB4X RPL32
RPS18 RPL38
RPS18 RPL37
RPS18 RPL32
RPS18 RPL30
RPS18 RPL31
EVI2B PTPRC
RPL38 RPL35
RPL38 RPL30
RPL38 RPL31
RPL37 RPL34
RPL37 RPL32
RPL34 RPL32
RPL35 RPL32
RPL30 RPL31
