# Supplementary material for: Functional networks inference from rule-based machine learning models
Source: BioData Min. 2016 Sep 5;9:28. doi: 10.1186/s13040-016-0106-4 (PMC5011349; doi:10.1186/s13040-016-0106-4)
Supplement: Supplementary file 2 — Networks. All networks used in the analysis given as a list of edges. (XZ 11980 kb) [file 13040_2016_106_MOESM2_ESM.xz › networks/mic/LungH/SE_C4.txt]

TAP1 IRF1
TAP1 STAT1
TAP1 CCL5
TAP1 WARS
TAP1 UBD
TAP1 PSMB9
IFFO1 C1R
IFFO1 STAB1
DDX51 IGKC
CPM HOPX
CPM AQP3
CPM SFTPB
CPM LMO3
CPM MALL
CPM EMP2
CPM ATP11A
CPM LPCAT1
CPM LTA4H
CPM GPR116
CPM NKX2-1
NCBP2 CNBP
BUB1B MCM6
BUB1B TPX2
SUMO1 RAB1A
SUMO1 PSMD14
REM1 SLC8A1
REM1 EMX1
HSPA8 GDI2
CELA2A PSG11
IGHG1 HLA-C
IGHG1 LOC90586
IGHG1 IGKC
IGHG1 P2RX5
IGHG1 GIPR
IGHG1 CD79A
IGHG1 IGJ
IGHG1 IGHA2
IGHG1 PCBP3
IGHG1 ARVCF
IGHG1 IGL@
IGHG1 CD27
IGHG1 IGH@
IGHG1 LOC100134331
IGHG1 MVK
IGHG1 IGHM
IGHG1 PBX1
IGHG1 PCGF1
IGHG1 LOC91316
IGHG1 POU2AF1
IGHG1 GJC2
IGHG1 IGLV3-25
IGHG1 PDK3
IGHG1 POP5
LAPTM5 CD53
LAPTM5 FCER1G
LAPTM5 ITGB2
LAPTM5 IL10RA
LAPTM5 RNASE6
LAPTM5 TYROBP
LAPTM5 SLC7A7
LAPTM5 CD163
LAPTM5 FCGR3A
LAPTM5 C1QB
LAPTM5 CD14
LAPTM5 LILRB4
LAPTM5 FCGR1A
LAPTM5 SLCO2B1
LAPTM5 MNDA
LAPTM5 HCK
LAPTM5 LCP1
LAPTM5 AIF1
LAPTM5 LHFPL2
LAPTM5 LY86
MFAP4 ELN
MFAP4 SPARCL1
ATRX LOC728849
FDXR SCAPER
IGKC ADD2
IGKC HLA-C
IGKC TNFRSF17
IGKC LOC90586
IGKC ARID4B
IGKC GIPR
IGKC CD79A
IGKC ADRA2A
IGKC IGJ
IGKC NRG2
IGKC IGL@
IGKC CD27
IGKC IGH@
IGKC LOC100134331
IGKC IGHM
IGKC PCGF1
IGKC LOC91316
IGKC POU2AF1
IGKC DNAJC4
IGKC GJC2
IGKC IGLV3-25
IGKC PDK3
SEMA4D VAMP1
SEMA4D SIM2
SEMA4D LBP
SEMA4D GPRIN2
SEMA4D IAH1
SEMA4D MC2R
SEMA4D SLC22A24
SEMA4D TERF2
SEMA4D PCBP3
SEMA4D POU2F2
SEMA4D MEF2C
SEMA4D SLC30A3
SEMA4D PSG1
ADD2 TERF2
ADD2 LOC91316
ADD2 IGL@
ADD2 IGH@
ADD2 SLC12A4
SAMD14 GUCA1A
SAMD14 FOXC2
SMG6 SLC16A3
NID2 COL1A2
TYROBP NCKAP1L
TYROBP SLC7A7
TYROBP FCGR3A
TYROBP FCGR1A
TYROBP GNAI2
TYROBP LY86
TYROBP FCER1G
TYROBP LILRB4
TYROBP GMFG
TYROBP HLA-DPB1
TYROBP ITGB2
TYROBP ALOX5
TYROBP HLA-DRA
TYROBP IFI30
TYROBP CD68
TYROBP APOE
TYROBP SH2B3
TYROBP HCK
TYROBP LCP1
TYROBP CD163
TYROBP C1QB
TYROBP CD14
TYROBP SLCO2B1
TYROBP AIF1
GPR183 SRGN
PIK3CD IRF2
PIK3CD ALDH4A1
PIK3CD FPR2
PIK3CD EIF2AK2
PIK3CD BAX
PIK3CD PTPRD
CEACAM3 TRIM15
TAZ TNF
TAZ PCBP3
ANXA2P1 ANXA2P3
ANXA2P3 PTRF
ANXA2P3 NKX2-1
DRAP1 SECISBP2L
THY1 THBS2
THY1 BGN
THY1 FBN1
THY1 COL5A2
THY1 SPARC
THY1 MXRA5
THY1 COL1A2
THY1 TAGLN
TGFB3 SPARC
IGF1R CYP2A6
IGF1R EMX1
TCOF1 WBSCR22
TCOF1 TNFRSF25
OPN1SW GBX1
OPN1SW NUDT3
MUC1 HOPX
MUC1 AQP3
MUC1 SFTPB
MUC1 SPTAN1
MUC1 MAOA
MUC1 UNC13B
MUC1 LPCAT1
MUC1 NKX2-1
MUC1 ASAH1
ID2B ID2
DMP1 CTRL
MUC6 MXD1
MUC6 EMX1
CAMK2B SLC12A4
CAMK2B USP11
CAMK2B PCBP3
PCSK7 ODF1
MTUS1 TGFBI
MTUS1 PIGA
MTUS1 SFTPB
MTUS1 AHCYL2
RDH5 DHFR
PRPF31 WDR62
CDR2L ADAM11
CDR2L AGFG2
CDR2L MYO9B
LOC201229 UGT2B15
CXCL10 IRF1
CXCL10 STAT1
GATA4 DPYSL4
GATA4 LIPE
GATA4 GALK1
GATA4 ELAVL3
GATA4 SLC16A3
GATA4 FOXE1
GATA4 EMX1
GATA4 SLN
GATA4 SCNN1D
GATA4 ABCC8
GATA4 ARMC6
GATA4 ARHGAP6
CD37 CD52
COX6A2 USP11
DDX49 C1QL1
DDX49 RPS11
DDX49 RPL37A
DDX49 RPS20
DDX49 RPL38
DDX49 RPS18
DDX49 RPL32
DDX49 RPS15A
DDX49 UBC
DDX49 SOX1
DDX49 RPL19
DDX49 RPL41
MT1G MT2A
MT1G MT3
MT1G MT1H
MT1G MT1E
MT1G MT1F
MT1G MT1A
MT1G MT1B
LMTK2 EFNA3
LMTK2 CDK5R1
LMTK2 RBM8A
POU2AF1 LOC91316
POU2AF1 IGLV3-25
POU2AF1 IGHA2
POU2AF1 IGL@
POU2AF1 CD27
POU2AF1 IGHM
POU2AF1 IGH@
POU2AF1 PDK3
POU2AF1 LOC100134331
POU2AF1 IGJ
POU2AF1 CD79A
WHSC2 UBC
CLEC2B CD163
CLEC2B LCP1
CLEC2B AIF1
PRPH EFNA3
PRPH POU4F1
PRPH IGSF9B
PHKG2 FGD1
COX6C UQCRB
COX6C CYC1
COX6C RPL30
POP5 LOC91316
POP5 IGL@
POP5 IGLV3-25
POP5 IGH@
POP5 LOC100134331
MAF CDH11
MAF C1R
MAF HTRA1
MAF AIF1
GPR116 HOPX
GPR116 SFTPB
GPR116 AHCYL2
GPR116 LMO3
GPR116 CYP2B6
GPR116 PON3
GPR116 MALL
GPR116 EMP2
GPR116 ABCA3
GPR116 LPCAT1
GPR116 LAMP3
GPR116 GPD1L
GPR116 NKX2-1
TXNRD1 AKR1C2
JUNB FOSB
C10orf26 HEG1
C10orf26 ZCCHC24
ACTA2 MYLK
ACTA2 BGN
ACTA2 IGFBP7
ACTA2 COL4A2
ACTA2 COL4A1
ACTA2 TAGLN
ACTA2 MYL9
RASGRP3 MAP3K14
RASGRP3 IL10RA
ELAVL2 TUBGCP2
ELAVL2 GARNL4
ELAVL2 PAX8
ELAVL3 ARMC6
ELAVL3 GPR35
ELAVL3 LIPE
RPS27A RPL36A
RPS27A NACA
RPS27A RPLP2
RPS27A RPL4
RPS27A RPL18A
RPS27A RPL32
RPS27A RPS15A
RPS27A RPL31
RPS27A RPS7
RPS27A CSHL1
RPS27A RPL30
RPS27A RPS29
MMP19 IL10RA
MMP19 GARNL4
MMP19 SF1
MMP19 SLC5A2
MMP19 ZMYND10
MMP19 TUBGCP2
MMP19 MVK
MMP19 SULT4A1
MX1 OAS2
MX1 IFIT1
MX1 IFI44
KLHL35 SLMO1
DENND4B EEF1A1
DENND4B RPL37A
DENND4B RPS10
COL3A1 CDH11
COL3A1 HTRA1
COL3A1 VCAN
COL3A1 FAP
COL3A1 THBS2
COL3A1 SULF1
COL3A1 FBN1
COL3A1 COL5A2
COL3A1 POSTN
COL3A1 SPARC
COL3A1 MXRA5
COL3A1 COL1A1
COL3A1 C1S
COL3A1 COL1A2
COL3A1 COL6A3
COL3A1 COL6A2
COL3A1 CALD1
COL3A1 LUM
COL3A1 LOX
EMX1 ARVCF
EMX1 SLC16A3
EMX1 LSM7
EMX1 DOHH
EMX1 BAIAP3
EMX1 SERHL2
EMX1 SCNN1D
EMX1 PML
EMX1 MXD1
IFIT3 PSMB9
CHKB CPT1B
CRYBA4 GPRIN2
CRYBA4 TG
CRYBA4 EFNA3
CRYBA4 TERF2
XIST KDM5D
XIST RPS4Y1
XIST DDX3Y
APOE LILRB4
APOE APOC1
LILRB3 CD53
LILRB3 LILRB4
LILRB3 IL10RA
LILRB3 FCGR3A
LILRB3 IFI30
LILRB3 CCR1
LILRB3 PTPRC
LILRB3 SLCO2B1
LILRB3 SRGN
LILRB3 LCP2
LILRB3 LCP1
LILRB3 EVI2B
LILRB3 CD48
TTC3 DYRK1A
IL8RB UGT2B15
IL8RB PPP3CC
CAV2 CAV1
CCT5 NDUFS6
TTK TPX2
IL27RA ANK3
GRM4 GPRIN2
GRM4 NTSR2
GRM4 OCEL1
GRM4 GPR35
GRM4 ADRBK1
GRM4 MXD1
GRM4 LBP
GRM4 TCP11L1
GRM4 PCBP3
GRM4 GP2
GRM4 ODF1
GRM4 ARVCF
GRM4 EFNA3
GRM4 PAX7
GRM4 USP11
GRM4 TNFRSF25
GRM4 PAX8
GRM4 EPOR
GRM4 SLC22A6
GRM4 EML3
GRM4 PTPRO
GRM4 TUBGCP2
GRM4 GRIP2
CCL20 S100P
LSM7 C1QL1
LSM7 MGAT3
GGTLC2 GGT2
IGL@ HLA-C
IGL@ LOC90586
IGL@ ARID4B
IGL@ XBP1
IGL@ IGJ
IGL@ IGHA2
IGL@ CD79A
IGL@ CD27
IGL@ IGH@
IGL@ LOC100134331
IGL@ PHGDH
IGL@ IGHM
IGL@ GIPR
IGL@ PBX1
IGL@ PCGF1
IGL@ LOC91316
IGL@ IGLV3-25
IGL@ PDK3
IGL@ HCRTR1
PAXIP1 NFKB2
ZFP161 EIF2AK2
COL4A2 PDGFRB
COL4A2 COL4A1
COL4A1 NOTCH3
GDI2 YWHAZ
GDI2 PTGES3
GDI2 SFRS3
HCK FCGR3A
HCK SH2B3
HCK LCP1
HCK HLA-DMB
IGJ LOC91316
IGJ IGHA2
IGJ CD27
IGJ IGLV3-25
IGJ IGH@
IGJ LOC100134331
IGJ XBP1
IGJ IGHM
IGJ CD79A
PLXNC1 MNDA
PLXNC1 SLCO2B1
RPS6KA2 HOPX
RPS6KA2 SFTPB
RPS6KA2 LMO3
RPS6KA2 MALL
RPS6KA2 ATP11A
RPS6KA2 LPCAT1
RPS6KA2 LTA4H
RPS6KA2 ALOX15B
RPS6KA2 NKX2-1
GZMA CD8A
GZMA FGL2
GZMA CCL5
DNAJC4 PDK3
PSAP CD14
CMA1 MVD
CMA1 KIF1A
TOP1 TOP1P2
GZMK CD8A
GZMK CCL5
SLC22A6 GRIP2
SLC22A6 PCBP3
GPX2 AKR1C2
GPX2 AKR1C3
ITGAL LCP1
ITGAL PTPRC
ITGAL CCL5
SERBP1 TMED7
HLF NRL
GFPT2 WT1
GFPT2 EFEMP1
GFPT2 PTGIS
GFPT2 LOC100128031
GFPT2 EPCAM
GFPT2 CD200
GFPT2 C1R
NAB1 PTRF
KRT18 KRT8
ACP5 MRC1
HMX1 SLC16A3
HMX1 MGAT3
HMX1 LIPE
SMO MGAT3
HTRA2 PCGF1
HTRA2 HLA-C
HTRA2 GIPR
HTRA2 NRG2
PRKCSH LIPE
FOXM1 TPX2
FOXM1 NDC80
FOXM1 UBE2C
FOXM1 AURKB
FOXM1 TOP2A
REL ODF1
REL CYP11A1
REL ATP1B2
REL U2AF2
REL MC2R
REL MEF2C
REL RPH3A
REL PCBP3
REL MYST2
REL GRIP2
AKAP11 EFHA1
CDC2 ZWINT
COL2A1 MXD1
HTRA1 CDH11
HTRA1 C1R
HTRA1 THBS2
HTRA1 FBN1
HTRA1 COL5A2
HTRA1 SPARC
HTRA1 LOX
LHFPL2 ITGB2
LHFPL2 CD163
LHFPL2 FCGR3A
LHFPL2 FCGR1A
LHFPL2 SLCO2B1
RPS4Y1 KDM5D
RPS4Y1 UTY
RPS4Y1 DDX3Y
NR2F6 C1R
NR2F6 SERPING1
DDTL DDT
CKS1B ZWINT
SLC22A24 LBP
SLC22A24 SCAPER
SLC22A24 GPRIN2
SLC22A24 PRRC1
SLC22A24 CD4
SLC22A24 SLC12A4
SLC22A24 ALAS2
SLC22A24 PCBP3
IFI44L IFI44
DHFR IGH@
SPARC SERPINF1
SPARC C1R
SPARC MXRA5
SPARC VCAN
SPARC THBS2
SPARC SULF1
SPARC FBN1
SPARC COL5A2
SPARC COL1A2
SPARC COL1A1
SPARC GAS1
SPARC COL6A2
SPARC LOX
S100A9 S100A8
ENSA IMPA2
LAMA4 PTRF
ARVCF HMG20B
ARVCF CRYAA
ARVCF ZMYND10
ARVCF LIPE
ARVCF GPR35
ARVCF NCOR2
ARVCF MXD1
ARVCF LBP
ARVCF TCP11L1
ARVCF PAX8
ARVCF GPRIN2
ARVCF GARNL4
ARVCF PCBP3
ARVCF GP2
ARVCF RAD54L2
ARVCF FLJ40113
ARVCF TCF7
ARVCF IGSF9B
ARVCF KIAA0195
ARVCF NUDT3
ARVCF EFNA3
ARVCF WDR62
ARVCF USP11
ARVCF ARR3
ARVCF CYP2A6
ARVCF AGAP8
ARVCF MVK
ARVCF TUBGCP2
ARVCF GALK1
ARVCF PLEKHG3
ARVCF KIF1A
ARVCF BTF3
ARVCF ABCC8
ARVCF MYO9B
ARVCF MVD
ARVCF TUB
TMEM59 SCP2
SULT1A1 SULT1A2
CALB2 CD200
CALB2 PTGIS
CALB2 ANXA8L2
CALB2 ALDH1A2
ZNF85 ZNF117
MXRA5 COL6A3
MXRA5 C1R
MXRA5 COL11A1
MXRA5 TWIST1
MXRA5 VCAN
MXRA5 FAP
MXRA5 THBS2
MXRA5 SULF1
MXRA5 FBN1
MXRA5 COL5A2
MXRA5 COL1A2
MXRA5 TPM1
MXRA5 GPD1L
MXRA5 COL6A2
MXRA5 COL16A1
MXRA5 LOX
PRKAR1A STAT3
MXRA8 ISLR
MVK GBA
MVK ABCC8
MVK PCBP3
MVK AATK
MVK GPR35
MVK PAX8
NQO1 AKR1C2
CYP2C9 MXD1
CAPZA1 ACTR2
PRRC1 ODF1
PRRC1 FGD1
PRRC1 U2AF2
PRRC1 SCAPER
PRRC1 INSL3
PRRC1 POU4F1
PRRC1 NSFL1C
PRRC1 TNFRSF25
PRRC1 OCEL1
PRRC1 COL19A1
PRRC1 TUBGCP2
PRRC1 BCR
LSP1 CD52
LSP1 LCP1
LSP1 IL10RA
LMO3 HOPX
LMO3 AQP3
LMO3 SFTPB
LMO3 CYP2B6
LMO3 MAOA
LMO3 GGT2
LMO3 CACNA2D2
LMO3 MALL
LMO3 ALOX15B
LMO3 ABCA3
LMO3 LPCAT1
LMO3 LTA4H
LMO3 NKX2-1
LMO3 FOLR1
UQCRB RPL7
UQCRB RPS20
UQCRB EIF3E
UQCRB PABPC1
FGL2 CD53
FGL2 CCL5
FGL2 C1QB
FGL2 PTPRC
FGL2 FCGR1A
FGL2 LCP1
FGL2 AIF1
ABCA3 SFTPD
ABCA3 SFTPB
ABCA3 MALL
ABCA3 AGER
ABCA3 CYB5A
ABCA3 MAOA
ABCA3 LAMP3
ABCA3 LPCAT1
ABCA3 CACNA2D2
ABCA3 ALPL
HSPE1 HSPD1
HSPE1 ATP5G3
TUBGCP2 GPRIN2
TUBGCP2 MC2R
TUBGCP2 ZMYND10
TUBGCP2 GPR35
TUBGCP2 NCOR2
TUBGCP2 MXD1
TUBGCP2 CYP11A1
TUBGCP2 CPNE6
TUBGCP2 SLC12A4
TUBGCP2 ALAS2
TUBGCP2 PCBP3
TUBGCP2 HMG20B
TUBGCP2 ODF1
TUBGCP2 IGSF9B
TUBGCP2 EFNA3
TUBGCP2 PAX7
TUBGCP2 USP11
TUBGCP2 MVD
TUBGCP2 CYP2A6
TUBGCP2 TNFRSF25
TUBGCP2 AGAP8
TUBGCP2 PAX8
TUBGCP2 PLEKHG3
TUBGCP2 FUT7
TUBGCP2 MGAT3
TUBGCP2 ABCC8
TUBGCP2 PTPRO
TUBGCP2 ARR3
TUBGCP2 GRIP2
LY9 ADAM20
LY9 PCBP3
MT2A MT3
MT2A MT1H
MT2A MT1E
MT2A MT1F
MT2A MT1A
MT2A MT1B
ZMYND10 PAX7
ZMYND10 ABCC8
ZMYND10 PAX8
RPL23A RPS13
RPL23A RPS12
RPL23A RPS11
RPL23A RPL37A
RPL23A RPS17
RPL23A RPS16
RPL23A RPL8
RPL23A RPS14
RPL23A TMSB4X
RPL23A RPL7
RPL23A RPLP1
RPL23A RPLP0
RPL23A RPS18
RPL23A RPS15A
RPL23A RPS10
RPL23A RPS3
RPL23A CSHL1
RPL23A RPL4
RPL23A RPL41
RPL23A RPS8
RPL23A RPL29
RPL23A RPL28
RPL23A RPL27
RPL23A RPLP2
RPL23A FAU
RPL23A RPL13A
RPL23A TPT1
RPL23A EEF1A1
RPL23A RPL27A
RPL23A RPL36A
RPL23A RPS27
RPL23A RPS24
RPL23A RPS25
RPL23A RPS23
RPL23A RPS20
RPL23A RPS21
RPL23A RPL18A
RPL23A UBC
RPL23A RPS28
RPL23A RPS29
RPL23A RPL15
RPL23A RPL17
RPL23A RPL10
RPL23A RPL12
RPL23A RPL13
RPL23A RPL19
RPL23A RPSA
RPL23A RPL38
RPL23A EEF1G
RPL23A RPL34
RPL23A RPL32
RPL23A PTMA
RPL23A RPL30
RPL23A RPL31
RPL23A RPS15
RPL23A RPL37
RPL23A ACTB
ERBB3 LLGL2
ERBB3 S100P
ERBB3 EFNA1
ERBB3 PKP3
ERBB3 GAS1
ERBB3 EPCAM
ERBB3 LGALS1
ERBB3 ELF3
ZWINT PCNA
ZWINT TPX2
ZWINT MAD2L1
ZWINT RAN
ZWINT UBE2C
ZWINT KIAA0101
ZWINT TOP2A
EEF1A1 RPS13
EEF1A1 RPS12
EEF1A1 RPL37A
EEF1A1 RPS17
EEF1A1 ACTG1
EEF1A1 RPS14
EEF1A1 TMSB4X
EEF1A1 RPLP2
EEF1A1 RPLP1
EEF1A1 RPS18
EEF1A1 RPL18A
EEF1A1 GAPDH
EEF1A1 RPS15A
EEF1A1 RPS3
EEF1A1 RPL30
EEF1A1 RPL41
EEF1A1 TPT1
EEF1A1 RPL28
EEF1A1 SIK2
EEF1A1 HADHB
EEF1A1 RPL6
EEF1A1 FAU
EEF1A1 GNB2L1
EEF1A1 RPL13A
EEF1A1 FTL
EEF1A1 RPS8
EEF1A1 RPL27A
EEF1A1 RPL36A
EEF1A1 RPS27
EEF1A1 IFITM1
EEF1A1 RPS25
EEF1A1 RPS23
EEF1A1 RPS20
EEF1A1 RPS28
EEF1A1 RPS29
EEF1A1 RPL10
EEF1A1 RPL11
EEF1A1 RPL13
EEF1A1 RPL3
EEF1A1 RPL19
EEF1A1 ALDH4A1
EEF1A1 PTMA
EEF1A1 RPSA
EEF1A1 RPLP0
EEF1A1 RPL37
EEF1A1 RPL34
EEF1A1 EIF2AK2
EEF1A1 RPL32
EEF1A1 GRIK5
EEF1A1 CSHL1
EEF1A1 BAX
EEF1A1 UBC
EEF1A1 GTPBP1
EEF1A1 ACTB
EEF1A1 EEF1G
IGSF6 CD53
IGSF6 FCER1G
IGSF6 EVI2B
MAP2K4 TG
MAP2K4 TRIM15
MAP2K4 SLC12A4
SPARCL1 C7
SPARCL1 FBLN5
BAX RPL37A
BAX ALDH4A1
BAX RPS20
BAX SIK2
BAX HLA-C
BAX ERCC2
BAX EIF2AK2
BAX SFRS2
BAX RPS29
BAX GAPDH
BAX TRPC1
BAX UBC
BAX ACTB
BAX FPR2
BAX RPL41
AP1S2 AIF1
MAGEA3 MAGEA2
MAGEA3 MAGEA12
MAGEA2 MAGEA12
MAGEA2 MAGEA5
GIPR PCGF1
GIPR IGH@
GIPR PDK3
GYG1 MYST1
ADRA2A HLA-C
MAGEA5 MAGEA12
MAGEA5 MAGEA1
HLA-DRA CD74
HLA-DRA HLA-DPB1
HLA-DRA HLA-DRB3
HLA-DRA HLA-DRB4
HLA-DRA HLA-DQB1
HLA-DRA HLA-DPA1
HLA-DRA HLA-DMB
HLA-DRA HLA-DQA1
DDX11 WDR62
TWIST1 GAS1
TWIST1 RARRES2
TWIST1 THBS2
DYNC1I2 NCKAP1
SULF1 VCAN
SULF1 FAP
SULF1 THBS2
SULF1 COL5A2
SULF1 POSTN
SULF1 COL1A2
SULF1 LOX
SULF1 GPD1L
PEA15 PTRF
RARRES1 TNFRSF1B
CXCR4 IL10RA
MNDA CD53
MNDA ITGB2
MNDA KCTD12
MNDA C1QB
MNDA PTPRC
MNDA FCGR1A
MNDA SLCO2B1
MNDA SRGN
MNDA LCP1
MNDA EVI2B
MNDA AIF1
ATP6V1B2 CD53
PRKRA HADHB
PPIB NNMT
ITGB2 CD53
ITGB2 FCER1G
ITGB2 LILRB4
ITGB2 IL10RA
ITGB2 RNASE6
ITGB2 SLC7A7
ITGB2 CD163
ITGB2 FCGR3A
ITGB2 C1QB
ITGB2 FCGR1A
ITGB2 SLCO2B1
ITGB2 LCP1
ITGB2 EVI2B
ITGB2 AIF1
ITGB2 LY86
CD48 CD53
CD48 LCP1
CD48 CD247
CD48 PTPRC
FBN1 LOXL1
FBN1 CTSK
FBN1 AEBP1
FBN1 FAP
FBN1 THBS2
FBN1 COL5A2
FBN1 COL1A2
FBN1 COL1A1
IGH@ HLA-C
IGH@ LOC90586
IGH@ ARID4B
IGH@ P2RX5
IGH@ XBP1
IGH@ NRG2
IGH@ CD27
IGH@ CD79A
IGH@ LOC100134331
IGH@ PHGDH
IGH@ IGHA2
IGH@ IGHM
IGH@ PCGF1
IGH@ LOC91316
IGH@ IGLV3-25
IGH@ PDK3
CRYBB3 MGAT3
FPGT USP33
IL32 UBD
TCF7 GPR35
LCP2 CD53
LCP2 FCER1G
LCP2 PTPRC
LCP2 LCP1
LCP2 AIF1
LCP1 CD53
LCP1 IL10RA
LCP1 CCL5
LCP1 CD247
LCP1 SRGN
LCP1 FYB
LCP1 GMFG
LCP1 HCLS1
LCP1 IFI30
LCP1 SH2B3
LCP1 EVI2B
LCP1 CD163
LCP1 PTPRC
LCP1 SLCO2B1
LCP1 CD3D
LCP1 AIF1
TRIP13 CENPA
TPSAB1 CPA3
RAP1GAP TNF
RAP1GAP EFNA3
RAP1GAP PAX8
RAP1GAP PCBP3
CFH CFHR1
POSTN FN1
POSTN FAP
POSTN THBS2
POSTN COL5A2
POSTN COL1A2
POSTN PLAU
POSTN COL6A3
POSTN LUM
DMWD SFTPB
CYB5A GGT2
CYB5A MAOA
CYB5A HOPX
AIF1 CD53
AIF1 FCGR1A
AIF1 DOCK2
AIF1 SLC7A7
AIF1 FCGR3A
AIF1 FCER1G
AIF1 GMFG
AIF1 HCLS1
AIF1 PLEKHO2
AIF1 PLEK
AIF1 CD163
AIF1 C1QB
AIF1 SLCO2B1
RPS29 RPS12
RPS29 RPL37A
RPS29 RPS17
RPS29 RPS14
RPS29 TMSB4X
RPS29 RPLP1
RPS29 RPS18
RPS29 RPL18A
RPS29 RPS15A
RPS29 RPS10
RPS29 RPL30
RPS29 RPL41
RPS29 RPS8
RPS29 RPL29
RPS29 RPL28
RPS29 RPL27
RPS29 GNB2L1
RPS29 RPL13A
RPS29 RPLP2
RPS29 RPL8
RPS29 RPL27A
RPS29 RPL36A
RPS29 RPS27
RPS29 RPS24
RPS29 RPLP0
RPS29 TPT1
RPS29 RPS20
RPS29 RPS21
RPS29 RPL7
RPS29 RPS28
RPS29 RPL17
RPS29 RPL10
RPS29 RPL13
RPS29 RPL19
RPS29 RPL38
RPS29 RPSA
RPS29 RPL37
RPS29 RPL34
RPS29 EIF2AK2
RPS29 RPL32
RPS29 PTMA
RPS29 CSHL1
RPS29 RPL31
RPS29 RPS25
RPS29 RPS23
RPS29 RPS15
RPS29 UBC
MAP3K14 MYST2
MAP3K14 IL10RA
PPP1R13B MAOA
PPP1R13B NKX2-1
RPL24 RPS11
RPL24 RPL37A
RPL24 RPS17
RPL24 RPL38
RPL24 RPS20
RPL24 RPS14
RPL24 RPL32
RPL24 RPL4
RPL24 RPS18
RPL24 RPL18A
RPL24 RPL31
RPL24 RPS15A
RPL24 RPL35
RPL24 RPL14
RPL24 RPS10
RPL24 RPL12
RPL24 RPL37
RPL24 RPL29
RPL24 RPS8
RPL24 RPL19
RPL24 RPL27
CYP11B1 PCBP3
HLA-DMB CD74
HLA-DMB HLA-DPB1
HLA-DMB IL10RA
HLA-DMB CD53
HLA-DMB HLA-DRB3
HLA-DMB HLA-DRB4
HLA-DMB HLA-DQB1
HLA-DMB HLA-DPA1
HLA-DMB HLA-DQA1
HLA-DMB HLA-DMA
FAP CDH11
FAP ACTN1
FAP CTSK
FAP LUM
FAP FN1
FAP EMILIN1
FAP THBS2
FAP VCAN
FAP PLAU
FAP COL5A2
FAP COL1A2
FAP COL6A3
FAP COL16A1
EEF2 RPSA
EEF2 RPL37
EEF2 RPL4
EEF2 RPLP0
EEF2 RPL18A
EEF2 RPL13A
EEF2 RPS3
EEF2 RPL12
EEF2 LOC728643
EEF2 RPS9
HLA-DMA HLA-DPA1
HLA-DMA HLA-DQB1
HLA-DMA HLA-DRB4
HLA-DMA HLA-DPB1
SFTPD FCN3
SFTPD SFTPB
SFTPD SFTPC
SFTPD AGER
SFTPD LAMP3
SFTPD CACNA2D2
SNORA21 RPL8
SNORA21 RPL36A
SNORA21 RPL37A
SNORA21 RPS17
SNORA21 RPSA
SNORA21 RPL38
SNORA21 RPS14
SNORA21 RPL37
SNORA21 RPLP1
SNORA21 RPS23
SNORA21 RPL23
SNORA21 RPL31
SNORA21 GNB2L1
SNORA21 RPS25
SNORA21 RPS3
SNORA21 RPL30
SNORA21 RPL10
SNORA21 RPL19
SNORA21 RPL41
SNORA21 RPL27
UBTF ZNF169
TRIM15 UGT2B15
TRIM15 GPA33
TRIM15 MYBPC1
COL11A1 VCAN
COL11A1 THBS2
COL11A1 COL1A2
COL11A1 FN1
SFTPB SFTPC
SFTPB MAT1A
SFTPB ATP11A
SFTPB CIT
SFTPB LTA4H
SFTPB NKX2-1
SFTPB AHCYL2
SFTPB PLA2G6
SFTPB CEACAM6
SFTPB PIGA
SFTPB AQP3
SFTPB LPCAT1
SFTPB UNC13B
SFTPB CACNA2D2
SFTPB HOPX
SFTPB MAOA
SFTPC FCN3
SFTPC CLEC3B
SFTPC AGER
SFTPC DMBT1
SFTPC LAMP3
PABPC1 RPL5
SF1 GUCA1A
SF1 PAX8
RBBP6 DPYSL4
PKP3 CLDN3
GDF5 MVD
GDF5 CPNE6
GDF5 MXD1
FCGR1A CD53
FCGR1A IL10RA
FCGR1A SLC7A7
FCGR1A FCGR3A
FCGR1A C1QB
FCGR1A SLCO2B1
FCGR1A EVI2B
DAB2 PTRF
DAB2 TGFBI
DAB2 GSTP1
DAB2 EPB41L2
DAB2 IMPA2
FBLN1 SERPINF1
SRM SKI
GYPB MC2R
GYPB PCBP3
LBP SPINT3
LBP SCAPER
LBP BTF3
LBP PCBP3
LBP IAH1
LBP B4GALT3
LBP TUB
LBP CYP2A6
RAN VDAC2
WNT10B TGOLN2
WNT10B PRSS16
ARHGEF2 GRIK5
EIF3E RPL36A
EIF3E RPL7
EIF3E RPS18
EIF3E RPL30
SLC12A4 VAMP1
SLC12A4 PLEKHG3
SLC12A4 ODF1
SLC12A4 CYP11A1
SLC12A4 IGSF9B
SLC12A4 GPRIN2
SLC12A4 EFNA3
SLC12A4 UGT2B15
SLC12A4 KRT86
SLC12A4 PCBP3
SLC12A4 OCEL1
SLC12A4 CYP2A6
LAD1 LOC100128031
MTMR6 EFHA1
PRR5 ELF3
HMG20B EPOR
HMG20B CYP11A1
HMG20B IGSF9B
HMG20B CYP2A13
HMG20B EFNA3
HMG20B MYST2
HMG20B PCBP3
HMG20B TNFRSF25
HMG20B PAX8
IFITM3 IFITM1
WT1 EFEMP1
WT1 EPCAM
WT1 LOC100128031
WT1 PTGIS
IFITM1 RPL36A
IFITM1 RPS17
IFITM1 RPS15
IFITM1 TMSB4X
IFITM1 HLA-C
IFITM1 UBC
IFITM1 RPL41
LIPE NOS3
LIPE ESR2
LIPE KIAA0195
LIPE SFRS8
LIPE FOXE1
LIPE RPS6KB2
LIPE SCNN1D
LIPE ABCC8
LIPE PNMT
LIPE ARMC6
LIPE SOX1
LIPE GBA
LIPE MXD1
LIPE PTPRD
TSNAX IARS2
HLA-DRB3 CD74
HLA-DRB3 HLA-DPB1
HLA-DRB3 HLA-DQB1
KCNS3 EPCAM
KCNS3 NKX2-1
ATP1B2 PAX8
HLA-DRB4 CD74
HLA-DRB4 HLA-DPB1
HLA-DRB4 HLA-DQB1
HLA-DRB4 HLA-DPA1
HLA-DRB4 HLA-DQA1
ATP1B1 CLDN7
IMPA2 SEMA3C
IMPA2 TGFBI
RPH3A VAMP5
RPH3A MYBPC1
RPH3A CTRL
RPH3A U2AF2
RPH3A MC2R
RPH3A MEF2C
RPH3A POU4F1
RPH3A TNFRSF25
RPH3A MYST2
RPH3A PPP3CC
TNFRSF25 HIPK2
TNFRSF25 IGSF9B
TNFRSF25 CYP11A1
TNFRSF25 KRT86
TNFRSF25 PCBP3
TNFRSF25 MYST2
TNFRSF25 ODF1
TNFRSF25 PVT1
TNFRSF25 EFNA3
TNFRSF25 POU4F1
TNFRSF25 IGHMBP2
TNFRSF25 PAX8
TNFRSF25 NEUROD2
TNFRSF25 SULT4A1
TNFRSF25 MYBPC1
TNFRSF25 PSG1
PAFAH1B1 WDR62
MKI67 TPX2
RAB27A LTA4H
LOC91316 HLA-C
LOC91316 LOC90586
LOC91316 ARID4B
LOC91316 P2RX5
LOC91316 XBP1
LOC91316 IGHA2
LOC91316 NRG2
LOC91316 CD27
LOC91316 LOC100134331
LOC91316 IGHM
LOC91316 GJC2
LOC91316 IGLV3-25
LOC91316 PDK3
LOC91316 CD79A
JAG1 PCBP3
FN1 COL5A2
FN1 COL1A2
FN1 COL6A3
IAH1 GPRIN2
IAH1 MC2R
IAH1 TERF2
IAH1 TG
IAH1 MSX1
C1QB CD53
C1QB FCER1G
C1QB TFEC
C1QB CCL5
C1QB SLC7A7
C1QB CD163
C1QB FCGR3A
C1QB CD14
C1QB LILRB4
C1QB VSIG4
C1QB SLCO2B1
C1QB LY86
VIM LGALS1
C1D ACTR2
HCRTR1 PDK3
ACTB RPS25
ACTB PTMA
ACTB RPS20
ACTB RPL37
ACTB RPL32
ACTB GAPDH
ACTB PHKB
ACTB RPL37A
ACTB RPL10
ACTB UBC
ACTB EIF2AK2
ACTB RPL41
KIAA0467 UBE3B
TYR EPOR
TYR IL18RAP
TYR FEZ1
TYR EFNA3
TYR CYP2A13
TYR TRIM3
CCL3 PTPRC
RPL37A RPS13
RPL37A RPS11
RPL37A RPS10
RPL37A RPS17
RPL37A RPS16
RPL37A RPS14
RPL37A RPL6
RPL37A RPLP1
RPL37A RPS18
RPL37A RPL18A
RPL37A GAPDH
RPL37A RPS15A
RPL37A RPS3
RPL37A CSHL1
RPL37A RPL4
RPL37A RPL41
RPL37A RPS8
RPL37A RPL29
RPL37A RPL28
RPL37A SIK2
RPL37A RPL27
RPL37A RPLP2
RPL37A FAU
RPL37A GNB2L1
RPL37A RPL13A
RPL37A TMSB4X
RPL37A RPS9
RPL37A RPL7
RPL37A FANCL
RPL37A RPL8
RPL37A RPL27A
RPL37A RPL36A
RPL37A RPS27
RPL37A RPS24
RPL37A RPS25
RPL37A TPT1
RPL37A RPS20
RPL37A RPS21
RPL37A RPS28
RPL37A RPL15
RPL37A RPL17
RPL37A RPL10
RPL37A RPL35
RPL37A RPL12
RPL37A RPL13
RPL37A C2orf27A
RPL37A RPL19
RPL37A RPSA
RPL37A RPL38
RPL37A RPLP0
RPL37A RPL37
RPL37A RPL34
RPL37A EIF2AK2
RPL37A RPL32
RPL37A RPL30
RPL37A RPL31
RPL37A RPS23
RPL37A RPS15
RPL37A UBC
RPL37A GTPBP1
RPL37A RPS12
RPL37A EEF1G
HIPK2 NSFL1C
IL10RA CD53
IL10RA CCL5
IL10RA MXD1
IL10RA TRBV5-4
IL10RA NCF4
IL10RA WDR62
IL10RA TRAF3IP3
IL10RA RNASE6
IL10RA CD27
IL10RA HCLS1
IL10RA CD8A
IL10RA EVI2B
IL10RA PTPRC
IL10RA SLCO2B1
CCL4 CD53
CCL5 FYB
CCL5 CD53
CCL5 IRF1
CCL5 CXCL9
CCL5 GMFG
CCL5 GBP1
CCL5 TRAF3IP3
CCL5 CD247
CCL5 PTPRC
CCL5 TRBC1
CCL5 CD8A
CCL5 CD3D
SFRS2 RPL41
SFRS2 BAT2D1
SFRS2 FTL
SFRS2 UBC
RPL27A RPS13
RPL27A RPS11
RPL27A RPS17
RPL27A RPL8
RPL27A RPS14
RPL27A RPLP2
RPL27A RPLP1
RPL27A RPS18
RPL27A RPL18A
RPL27A GAPDH
RPL27A RPS15A
RPL27A RPS10
RPL27A RPS3
RPL27A RPL41
RPL27A RPS8
RPL27A RPL29
RPL27A RPL28
RPL27A RPL27
RPL27A GNB2L1
RPL27A RPL13A
RPL27A NACA
RPL27A RPL36A
RPL27A RPS24
RPL27A RPS25
RPL27A RPS23
RPL27A RPS20
RPL27A RPL7
RPL27A RPS28
RPL27A RPL10
RPL27A RPL35
RPL27A RPL12
RPL27A RPL13
RPL27A C2orf27A
RPL27A RPL19
RPL27A RPSA
RPL27A RPL38
RPL27A RPLP0
RPL27A EEF1G
RPL27A RPL34
RPL27A RPL32
RPL27A RPL31
RPL27A RPS15
RPL27A RPL37
MAPK13 EPCAM
SERINC1 RPL41
NOS3 ABCC8
NOS3 EIF2AK2
NOS3 C1QL1
NIACR2 TERF2
APPBP2 USP33
ADAMTSL2 CYP11A1
RUNX2 PRH1
MADD PAX8
MT1X MT1A
FOLR1 HOPX
FOLR1 AQP3
TCP11L1 PCBP3
INSL3 IGSF9B
TKT EPHX1
TKT MEGF9
MT1H MT3
MT1H MT1E
MT1H MT1F
MT1H MT1A
MT1H MT1B
RPL41 RPS11
RPL41 RPS17
RPL41 RPS16
RPL41 RPS14
RPL41 TMSB4X
RPL41 RPLP1
RPL41 RPS18
RPL41 RPL18A
RPL41 GAPDH
RPL41 MYL6
RPL41 RPS10
RPL41 RPS3
RPL41 RPL30
RPL41 RPL6
RPL41 SOX1
RPL41 RPS9
RPL41 RPS8
RPL41 RPL29
RPL41 RPL28
RPL41 RPL27
RPL41 FTL
RPL41 GNB2L1
RPL41 RPL13A
RPL41 RPLP2
RPL41 RPL8
RPL41 HLA-C
RPL41 RPL36A
RPL41 RPS27
RPL41 RPS25
RPL41 TPT1
RPL41 RPS20
RPL41 RPS21
RPL41 RPS28
RPL41 RPL17
RPL41 RPL10
RPL41 RPS15A
RPL41 RPL13
RPL41 RPL19
RPL41 ALDH4A1
RPL41 RPL38
RPL41 RPSA
RPL41 RPLP0
RPL41 RPL37
RPL41 RPL34
RPL41 EIF2AK2
RPL41 RPL32
RPL41 PTMA
RPL41 CSHL1
RPL41 RPS23
RPL41 RPS15
RPL41 UBC
RPL41 RPS12
RPL41 RPL11
CEACAM6 CLDN3
CEACAM6 AGR2
CEACAM6 ANXA8L2
CEACAM6 TFF3
CEACAM6 NKX2-1
TRAF3IP3 CD53
TRAF3IP3 TRBC1
TRAF3IP3 PTPRC
TRAF3IP3 CD8A
MT1E MT3
MT1E MT1F
MT1E MT1A
MT1E MT1B
MT1F MT3
MT1F MAOA
MT1F MT1A
MT1F MT1B
CLDN3 HEG1
CLDN3 ANXA8L2
CLDN3 LOC100128031
CLDN3 EPCAM
CLDN3 ELF3
CLDN3 CLDN7
BMP10 MXD1
MT1A MT3
MT1A MT1B
MT1B MT3
CLDN7 EPCAM
DPYSL4 SOX1
DPYSL4 RPS20
DPYSL4 CSHL1
TPT1 RPS17
TPT1 RPS14
TPT1 RPL6
TPT1 RPLP1
TPT1 RPS15A
TPT1 NACA
TPT1 RPL30
TPT1 RPL28
TPT1 GNB2L1
TPT1 RPL13A
TPT1 RPL7
TPT1 RPL36A
TPT1 RPS27
TPT1 RPS25
TPT1 RPS23
TPT1 RPS20
TPT1 RPS28
TPT1 RPL10
TPT1 RPL13
TPT1 RPL19
TPT1 RPL37
TPT1 RPL34
TPT1 EIF2AK2
TPT1 RPL32
TPT1 CSHL1
TPT1 UBC
TCF3 SLC9A3
C11orf9 EFEMP1
C11orf9 PMS2L11
NUDT3 FEZ1
NUDT3 CYP2A6
NUDT3 PCBP3
NUDT3 WDR62
NUDT3 MYST2
NUDT3 GRIP2
NUDT3 RAD54L2
FCER1G CD53
FCER1G CD163
FCER1G FCGR3A
FCER1G IFI30
FCER1G SLCO2B1
FCER1G PLEK
NCF1C SCNN1D
IGFBP7 MYH11
COL16A1 COL6A3
COL16A1 LUM
TUBB2A TUBB3
TUBB2A TUBB2C
TUBB2C TUBB3
JTB CCT3
EPOR MXD1
EPOR EML3
EPOR CPNE6
EPOR MVD
EPOR MYO9B
EPOR CDK6
EPOR PCBP3
IRF2 EIF2AK2
PLA2G10 MAOA
MEF2C WBSCR22
MEF2C TPMT
MEF2C MYST2
MEF2C DUS4L
MAOA HOPX
MAOA WFDC2
MAOA ASAH1
MAOA AHCYL2
MAOA CYP2B6
MAOA TPM2
MAOA MALL
MAOA DKFZP564O0823
MAOA UNC13B
MAOA LPCAT1
MAOA CACNA2D2
MAOA NKX2-1
MYBPC3 KRTAP26-1
MYBPC3 ODF1
MYBPC1 WBSCR22
MYBPC1 EFNA3
MYBPC1 ITGA10
MYBPC1 FGD1
GAS1 CLIC4
GAS1 HEG1
GAS1 THBS2
GAS1 FBXL7
GAS1 PDPN
GAS1 COL1A2
GAS1 VCAM1
GAS1 COL6A1
GAS1 C1R
GAS1 LOX
GAS1 COL6A2
GUCA1A GARNL4
GUCA1A IL4
SEZ6L AGFG2
CD74 HLA-DPB1
CD74 HLA-DQB1
CD74 HLA-DPA1
EPHX1 MEGF9
EPHX1 LPCAT1
CTSZ ESR2
VSIG4 SLC7A7
RPLP2 RPS13
RPLP2 RPS12
RPLP2 RPS11
RPLP2 RPS16
RPLP2 RPS14
RPLP2 RPS18
RPLP2 RPL18A
RPLP2 RPS15A
RPLP2 RPS10
RPLP2 RPS3
RPLP2 RPS8
RPLP2 RPL29
RPLP2 RPL28
RPLP2 RPL27
RPLP2 RPL13A
RPLP2 RPS9
RPLP2 RPLP1
RPLP2 RPL36A
RPLP2 RPS27
RPLP2 RPLP0
RPLP2 RPS23
RPLP2 RPS20
RPLP2 RPS21
RPLP2 RPS25
RPLP2 RPS28
RPLP2 RPL10
RPLP2 RPL13
RPLP2 RPL19
RPLP2 RPSA
RPLP2 EEF1G
RPLP2 RPL34
RPLP2 RPL32
RPLP2 RPL8
RPLP2 RPL31
RPLP2 RPS15
RPLP1 RPS13
RPLP1 RPS12
RPLP1 RPS11
RPLP1 RPS17
RPLP1 RPS16
RPLP1 RPS14
RPLP1 RPL6
RPLP1 RPL4
RPLP1 RPLP0
RPLP1 RPL18A
RPLP1 GAPDH
RPLP1 RPS15A
RPLP1 RPS10
RPLP1 RPS3
RPLP1 RPL30
RPLP1 SOX1
RPLP1 RPS8
RPLP1 RPS18
RPLP1 RPL29
RPLP1 RPL28
RPLP1 FAU
RPLP1 GNB2L1
RPLP1 RPL13A
RPLP1 RPS9
RPLP1 RPL8
RPLP1 RPL36A
RPLP1 RPS27
RPLP1 RPS25
RPLP1 PFDN5
RPLP1 RPS23
RPLP1 RPS20
RPLP1 RPS21
RPLP1 RPL7
RPLP1 UBC
RPLP1 RPS28
RPLP1 RPL15
RPLP1 RPL17
RPLP1 RPL10
RPLP1 RPL12
RPLP1 RPL13
RPLP1 RPL19
RPLP1 RPL38
RPLP1 RPSA
RPLP1 RPL37
RPLP1 RPL34
RPLP1 RPL35
RPLP1 RPL32
RPLP1 CSHL1
RPLP1 RPL31
RPLP1 SFI1
RPLP1 GTPBP1
RPLP0 RPS12
RPLP0 RPS11
RPLP0 RPS10
RPLP0 RPS17
RPLP0 RPS16
RPLP0 RPS14
RPLP0 RPS18
RPLP0 RPL18A
RPLP0 RPS15A
RPLP0 RPS5
RPLP0 RPS3
RPLP0 RPS8
RPLP0 RPL29
RPLP0 RPL28
RPLP0 RPL27
RPLP0 GNB2L1
RPLP0 RPL13A
RPLP0 RPS9
RPLP0 LOC728643
RPLP0 RPL4
RPLP0 RPL36A
RPLP0 RPS25
RPLP0 RPS23
RPLP0 RPS21
RPLP0 RPL10
RPLP0 RPL12
RPLP0 RPL38
RPLP0 RPSA
RPLP0 RPL37
RPLP0 RPL32
RPLP0 RPL8
RPLP0 RPL31
FOXE1 PML
FOXE1 ARR3
FOXE1 MEGF6
CYP3A4 CYP11A1
KIF11 TPX2
KIF11 CENPA
NDC80 MCM6
MXD1 NTSR2
MXD1 RB1
MXD1 ADRBK1
MXD1 SLC9A1
MXD1 SERPINC1
MXD1 CPNE6
MXD1 ABCB1
MXD1 SCNN1D
MXD1 PCBP3
MXD1 CCBP2
MXD1 EFNA3
MXD1 MGAT3
MXD1 MVD
MXD1 CYP2A6
MXD1 ATG2A
MXD1 FSCN2
MXD1 BTF3
MXD1 ABCC8
MXD1 MYO9B
MXD1 ARR3
MXD1 PAK2
AKR1C3 AKR1C2
AKR1C3 TALDO1
UGT2B15 WBSCR22
UGT2B15 PCBP3
TPM2 SERPINH1
TPM2 MYL9
IGHM IGHA2
IGHM CD27
IGHM IGLV3-25
IGHM HLA-C
IGHM LOC100134331
IGHM CD79A
DOCK2 CD53
DOCK2 SLCO2B1
PLOD2 AK3L1
GORASP2 NCKAP1
TBX19 MVD
TBX19 ABCC8
TBX19 TOP3B
CST6 SLC9A1
CLIC4 PCBD1
CLIC4 HEG1
CLIC4 CRIM1
CFHR1 C1S
CFHR1 C1R
FGD1 NTRK3
FGD1 CTRL
CKS2 UBE2S
TPMT MYST2
COL5A2 COL1A2
COL5A2 VCAN
COL5A2 THBS2
COL5A2 COL6A3
COL5A2 COL1A1
AGAP8 CYP11A1
AGAP8 EFNA3
AGAP8 GP2
EP300 CREB1
SLMO1 PCBP3
SLMO1 PAX8
SLMO1 KIAA0195
SLMO1 RAD54L2
LLGL2 JUP
ITK PTPRC
DUSP1 FSCN2
HHLA1 psiTPTE22
GRIK5 UBC
ZFP36 FOSB
ZFP36 NR4A1
ZFP36 GADD45B
RPL10A RPS6
RPL10A RPS10
RPL10A RPS3
RPL10A RPL9
MYO9B FLJ40113
MYO9B KIAA0195
MYO9B BTF3
MYO9B PAX7
MYO9B PCBP3
CDK6 MC2R
HLA-DPA1 HLA-DPB1
HLA-DPA1 HLA-DQB1
HLA-DPA1 HLA-DQA1
AATK SCGB1D2
C18orf8 NPC1
MAD2L1 KIAA0101
MAD2L1 H2AFZ
MAD2L1 TOP2A
USP1 DEK
IGHMBP2 IGSF9B
IGHMBP2 BTF3
IGHMBP2 SAG
IGHMBP2 PCBP3
IGHMBP2 GRIP2
IGHMBP2 PXN
MEGF9 LPCAT1
C19orf26 NTSR2
MCL1 LOC100131311
SOX1 C1QL1
MEGF6 GPRIN2
MEGF6 SLC16A3
MEGF6 PAK2
FYB CD53
FYB CD247
LOXL1 AEBP1
ASAH1 AHCYL2
IL18RAP NTRK3
MVD PLEKHG3
MVD BTF3
MVD PAX7
MVD MGAT3
MVD GP2
MVD ABL1
MVD GRIP2
MVD ADRBK1
MVD P2RX6
SCGB1D2 ABCC8
FTHP1 DLGAP1
FTHP1 FTH1
PHKB ACTG1
AURKB CENPF
HCLS1 CD53
HCLS1 LPXN
HCLS1 RNASE6
HCLS1 SEC14L1
HCLS1 PTPRC
HCLS1 EVI2B
LRRFIP1 TGOLN2
LRRFIP1 GAPDH
LRRFIP1 UBC
PNMT SCNN1D
FLJ40113 PCBP3
FLJ40113 MGAT3
HEG1 CRIM1
HEG1 RARRES2
HEG1 PTGIS
HEG1 SERPING1
HEG1 ZCCHC24
HEG1 PTRF
HEG1 CD200
RAC1 PSMA2
NR4A2 NR4A1
TPP1 EMP3
NR4A1 EGR3
NR4A1 ATF3
WARS CXCL9
WARS STAT1
FCGR2A FCGR3B
C1S C1R
CYP11A1 ODF1
CYP11A1 IGSF9B
CYP11A1 GPRIN2
CYP11A1 EFNA3
CYP11A1 CRYAA
CYP11A1 POU4F1
CYP11A1 ALAS2
CYP11A1 USP11
CYP11A1 PCBP3
CYP11A1 OCEL1
CYP11A1 PPP3CC
CYP11A1 PAX8
ARR3 SLC8A1
ARR3 PAK2
HBA1 HBB
EEF1B2 RPL32
SLA TRBV5-4
DHCR24 ALPL
VAMP1 PPP3CC
VAMP1 PCBP3
CCNB1 TPX2
CCNB1 FEN1
PPP3CC WBSCR22
PPP3CC CTRL
PPP3CC EFNA3
PPP3CC MC2R
PPP3CC TG
PPP3CC PSG1
SPTAN1 PTRF
SPTAN1 EPCAM
SLC16A3 MGAT3
SLC16A3 ARMC6
AGR2 MUC5B
AGR2 EPCAM
GSTP1 CDK2AP2
ADH1C ADH1A
TGFBI PTRF
TGFBI LGALS1
HSF1 WBSCR22
ACTG1 EIF2AK2
CRLF1 UBC
SLC6A9 ODF1
NDUFB3 ATP5G3
AGER CLEC3B
AGER FCN3
BGN COMP
BGN THBS2
BGN AEBP1
BGN TAGLN
UQCRQ HINT1
MYL6 TMSB4X
MYL6 UBC
RPS4X RPL36A
RPS4X RPL28
RPS4X RPS15
RPS4X RPS14
RPS4X RPL27
RPS4X RPL18A
RPS4X RPS15A
RPS4X RPL31
RPS4X RPL13A
RPS4X RPL10
LOC100128031 PLS1
LOC100128031 PTGIS
LOC100128031 CD200
LOC100128031 EPCAM
LOC100128031 ELF3
GUCA2A SCAPER
GUCA2A PAX8
GPR35 PCBP3
GPR35 OCEL1
GPR35 GP2
NAALADL1 GPRIN2
NAALADL1 SLC8A1
NAALADL1 T
MYL9 AEBP1
MYL9 TAGLN
TRBV5-4 IL7R
TRBV5-4 TRBC1
TRBV5-4 CD27
TRBV5-4 LCK
TRBV5-4 CD2
TRBV5-4 CD3D
CENPF TPX2
SELENBP1 ATP8A1
EML3 PCBP3
THRA MSX1
THRA MGAT3
THRA PAX8
DLGAP1 FTH1
NSFL1C ALOX5
NSFL1C USP11
NSFL1C PAX8
WDR62 SCAPER
WDR62 EFNA3
WDR62 ITGA10
WDR62 CYP2A6
WDR62 MYST2
WDR62 PAK2
CDK5R1 EFNA3
GP2 ABCC8
GP2 PCBP3
HLA-DPB1 HLA-DQB1
HLA-DPB1 HLA-DQA1
CTSK COL6A3
CTSK SERPINF1
AQP3 HOPX
AQP3 AHCYL2
AQP3 ATP11A
AQP3 LPCAT1
AQP3 LTA4H
AQP3 NKX2-1
HOXD4 SCAPER
FPR2 ALDH4A1
RPL14 RPS10
RPL14 RPS17
RPL14 RPSA
RPL14 RPS6
RPL14 RPL4
RPL14 RPL35
RPL14 RPL30
RPL14 RPL15
RPL14 RPS5
RPL14 RPL12
RPL14 RPL29
RPL15 RPL10
RPL15 RPS27
RPL15 RPS18
RPL15 RPS10
RPL15 RPL29
RPL15 RPSA
RPL15 RPS21
RPL15 RPS25
RPL15 EEF1G
RPL15 RPS14
RPL15 RPL32
RPL15 RPS7
RPL15 RPL31
RPL15 RPS6
RPL15 RPS3
RPL15 RPL12
RPL15 RPS17
TOMM34 DPM1
RPL17 RPS17
RPL17 RPL5
RPL17 RPL18A
RPL17 GAPDH
RPL17 RPS8
RPL17 RPL29
RPL17 GNB2L1
RPL17 RPL13A
RPL17 RPL4
RPL17 RPL36A
RPL17 RPS27
RPL17 RPS24
RPL17 RPS18
RPL17 RPS20
RPL17 RPL13
RPL17 RPL19
RPL17 RPL37
RPL17 RPL34
RPL17 RPL32
RPL17 CSHL1
RPL10 RPS13
RPL10 RPS12
RPL10 RPS11
RPL10 RPS17
RPL10 RPS16
RPL10 RPS14
RPL10 TMSB4X
RPL10 RPS18
RPL10 RPL18A
RPL10 RPS15A
RPL10 RPS10
RPL10 RPS3
RPL10 RPS8
RPL10 RPL29
RPL10 RPL28
RPL10 RPL27
RPL10 GNB2L1
RPL10 RPL13A
RPL10 EEF1G
RPL10 RPL36A
RPL10 RPS27
RPL10 RPS25
RPL10 RPS23
RPL10 RPS20
RPL10 RPS28
RPL10 RPL11
RPL10 RPL19
RPL10 RPL38
RPL10 RPSA
RPL10 RPL37
RPL10 RPL34
RPL10 EIF2AK2
RPL10 RPL32
RPL10 RPL31
RPL10 RPS15
RPL10 UBC
RPL11 RPL36A
RPL11 RPSA
RPL11 RPS14
RPL11 RPL32
RPL11 RPL3
RPL11 GNB2L1
RPL11 RPL18A
RPL11 RPS3
RPL11 RPS8
RPL12 RPS12
RPL12 RPS17
RPL12 RPL8
RPL12 RPS14
RPL12 RPL7
RPL12 RPL4
RPL12 RPS18
RPL12 RPS15A
RPL12 RPS6
RPL12 RPS10
RPL12 RPS3
RPL12 RPS9
RPL12 RPS8
RPL12 RPL29
RPL12 RPL27
RPL12 GNB2L1
RPL12 RPL13A
RPL12 RPL36A
RPL12 RPS20
RPL12 RPS25
RPL12 RPL38
RPL12 RPSA
RPL12 RPL37
RPL12 RPL35
RPL12 RPL32
RPL12 RPL30
RPL12 RPL31
RPL12 EEF1G
RPL13 RPS11
RPL13 RPS17
RPL13 RPS15
RPL13 RPS14
RPL13 RPL6
RPL13 RPL7
RPL13 RPS18
RPL13 RPL18A
RPL13 GAPDH
RPL13 RPS15A
RPL13 RPS10
RPL13 RPL30
RPL13 RPS8
RPL13 RPL29
RPL13 RPL28
RPL13 RPL27
RPL13 GNB2L1
RPL13 RPL13A
RPL13 RPL8
RPL13 RPL36A
RPL13 RPS27
RPL13 RPS25
RPL13 RPS28
RPL13 RPL35
RPL13 C2orf27A
RPL13 RPL19
RPL13 RPS20
RPL13 RPSA
RPL13 RPL38
RPL13 RPL37
RPL13 RPL34
RPL13 EIF2AK2
RPL13 RPL32
RPL13 CSHL1
RPL13 RPL31
RPL13 UBC
RPL13 EEF1G
USP33 EIF2AK2
USP33 UBC
RPL18 RPS11
RPL18 RPS16
RPL18 RPS14
RPL18 RPS19
RPL18 RPS15A
RPL18 RPL13A
RPL18 RPS5
RPL18 RPS9
RPL19 RPS13
RPL19 RPS17
RPL19 RPS14
RPL19 RPL8
RPL19 RPS18
RPL19 RPL18A
RPL19 GAPDH
RPL19 RPS15A
RPL19 RPS10
RPL19 RPS3
RPL19 RPS8
RPL19 RPL29
RPL19 RPL28
RPL19 RPL27
RPL19 GNB2L1
RPL19 RPL13A
RPL19 EIF2AK2
RPL19 RPL36A
RPL19 RPS27
RPL19 RPS24
RPL19 RPS25
RPL19 RPS20
RPL19 RPS21
RPL19 RPS28
RPL19 RPSA
RPL19 RPL38
RPL19 RPL37
RPL19 RPL34
RPL19 RPL35
RPL19 RPL32
RPL19 PTMA
RPL19 RPL30
RPL19 RPL31
RPL19 RPS15
RPL19 UBC
RPL19 RPS12
KIF1A PLEKHG3
KIF1A GARNL4
KIF1A PCBP3
NME1 NME2
CXCL9 CD8A
CXCL9 STAT1
IGLV3-25 IGHA2
IGLV3-25 HLA-C
IGLV3-25 PDK3
IGLV3-25 LOC100134331
IGLV3-25 CD79A
CSHL1 RPS11
CSHL1 RPS17
CSHL1 RPL6
CSHL1 RPS18
CSHL1 RPL18A
CSHL1 GAPDH
CSHL1 RPS15A
CSHL1 RPS8
CSHL1 RPL28
CSHL1 GNB2L1
CSHL1 RPL13A
CSHL1 RPS19
CSHL1 RPL36A
CSHL1 RPS27
CSHL1 RPS20
CSHL1 RPS28
CSHL1 RPSA
CSHL1 PTMA
CSHL1 RPL34
CSHL1 EIF2AK2
CSHL1 RPL32
FOXA1 NKX2-1
RUNX1 ABCC8
COPB1 GIPC1
COPB1 ACTR2
CD3D IL7R
CD3D TRBC1
CD3D CD27
CD3D TRD@
CD3D CD247
CD3D PTPRC
CD3D CD8A
UBE2N DDX21
CSF2RB PTPRC
GBA PCBP3
IGHA2 CD27
NTSR2 EFNA3
NTSR2 MC2R
GAPDH RPS17
GAPDH TMSB4X
GAPDH HNRNPH2
GAPDH RPS8
GAPDH C2orf27A
GAPDH RPL28
GAPDH SIK2
GAPDH FTL
GAPDH RPL13A
GAPDH RPL36A
GAPDH RPS20
GAPDH CFL1
GAPDH RPL37
GAPDH EIF2AK2
GAPDH RPL32
GAPDH UBC
UGDH AKR1C2
ITGA10 SCAPER
ITGA10 EFNA3
ITGA10 WBSCR22
CD200 PTGIS
CD200 PDPN
CD200 C1R
CD200 ALDH1A2
ARHGAP6 MGAT3
IARS2 SRP9
IARS2 PARP1
SLC9A1 PLEKHG3
SLC9A1 PCBP3
AHNAK PTRF
AHNAK TSPAN4
PDPN EPCAM
PDPN PTRF
PDPN C1R
PDPN SERPINH1
MALL RNASE1
MALL HOPX
MALL LPCAT1
MALL NKX2-1
SCNN1D C1QL1
SCNN1D ARMC6
SCNN1D ABCC8
SCNN1D PML
SCNN1D PAK2
HLA-DQB1 HLA-DQA1
SCNN1B NKX2-1
RPS3A RPL7
RPS3A RPS17
RPS3A RPS3
RPS3A RPL9
CENPA UBE2C
CENPA TPX2
CENPA TOP2A
IGSF9B ODF1
IGSF9B EFNA3
IGSF9B POU4F1
KIAA0195 PCBP3
KIAA0195 CYP2A6
GBP1 PTPRC
PAX7 GPRIN2
PAX7 EFNA3
PAX7 PCBP3
PAX7 PAX8
MRPL3 TOMM70A
MEN1 SIK2
PAX9 PCBP3
PAX8 GPRIN2
PAX8 NCOR2
PAX8 KRT86
PAX8 GARNL4
PAX8 PCBP3
PAX8 RAD54L2
PAX8 ODF1
PAX8 EFNA3
PAX8 POU4F1
PAX8 USP11
PAX8 KRTAP26-1
PAX8 PLEKHG3
PAX8 SEC31B
PAX8 MGAT3
CRIM1 EFEMP1
ALDH4A1 RPS20
ALDH4A1 PTMA
ALDH4A1 EIF2AK2
ALDH4A1 TGOLN2
ALDH4A1 UBC
GALK1 ABCC8
GALK1 PCBP3
BTF3 SCAPER
BTF3 RPS23
BTF3 PCBP3
UBE2C TPX2
UBE2C UBE2S
UBE2C MYBL2
UBE2C TOP2A
SLCO2B1 CD53
SLCO2B1 SLC7A7
SLCO2B1 CD163
SLCO2B1 FCGR3A
SLCO2B1 PTPRC
SLCO2B1 EVI2B
GPD1L PIGA
GPD1L COL1A2
GPD1L CYP2B6
GPD1L NKX2-1
CD52 ALOX5
CD52 LYZ
CD53 LPXN
CD53 SLC7A7
CD53 FCGR3A
CD53 CD247
CD53 SRGN
CD53 RNASE6
CD53 CD8A
CD53 EVI2B
CD53 PLEK
CD53 CD163
CD53 PTPRC
RPL18A RPS12
RPL18A RPS11
RPL18A RPS17
RPL18A RPS15
RPL18A RPS14
RPL18A RPS18
RPL18A RPS19
RPL18A RPS15A
RPL18A RPS10
RPL18A RPS3
RPL18A RPL30
RPL18A RPL4
RPL18A RPS8
RPL18A RPL29
RPL18A RPL28
RPL18A RPL27
RPL18A RPL13A
RPL18A RPL35
RPL18A RPL36A
RPL18A RPS27
RPL18A RPS23
RPL18A RPS20
RPL18A RPS21
RPL18A RPS25
RPL18A RPS28
RPL18A RPSA
RPL18A RPL38
RPL18A RPL37
RPL18A RPL34
RPL18A RPL32
RPL18A RPL31
RPL18A EEF1G
RPS15A RPS13
RPS15A RPS12
RPS15A RPS11
RPS15A RPS17
RPS15A RPS16
RPS15A RPS14
RPS15A RPS18
RPS15A RPS5
RPS15A RPS10
RPS15A RPL4
RPS15A RPS8
RPS15A RPL29
RPS15A RPL28
RPS15A RPL27
RPS15A FAU
RPS15A GNB2L1
RPS15A RPL13A
RPS15A RPS9
RPS15A RPL7
RPS15A RPL36A
RPS15A RPS27
RPS15A RPS23
RPS15A RPS20
RPS15A RPS21
RPS15A RPS25
RPS15A RPS28
RPS15A RPSA
RPS15A RPL38
RPS15A RPL37
RPS15A RPL34
RPS15A RPL32
RPS15A RPL30
RPS15A RPL31
RPS15A RPS15
CD4 ADRBK1
CD4 CTRL
CCR1 LILRB4
RPS5 RPS11
RPS5 RPS16
RPS5 RPSA
RPS5 RPS19
RPS5 RPL31
RPS5 RPL13A
RPS5 RPS3
RPS5 RPL28
SERPING1 C1R
RPS3 RPS11
RPS3 RPS17
RPS3 RPS14
RPS3 RPL6
RPS3 RPL7
RPS3 RPL3
RPS3 RPS10
RPS3 RPL4
RPS3 RPS9
RPS3 RPS8
RPS3 RPS18
RPS3 RPL29
RPS3 RPL28
RPS3 RPL27
RPS3 FAU
RPS3 GNB2L1
RPS3 RPL13A
RPS3 RPL36A
RPS3 RPS25
RPS3 RPS23
RPS3 RPS28
RPS3 RPS12
RPS3 RPL38
RPS3 RPSA
RPS3 RPL37
RPS3 RPL34
RPS3 RPL32
RPS3 RPL8
RPS3 RPL31
RPS3 EEF1G
CD2 TRBC1
CCR7 CD79A
SRGN PTPRC
VDAC2 ACTR2
KIAA0101 MCM6
KIAA0101 H2AFZ
KIAA0101 TOP2A
RPS9 RPS11
RPS9 RPS10
RPS9 RPS17
RPS9 RPS14
RPS9 RPL3
RPS9 RPL29
RPS9 RPL27
RPS9 RPL13A
RPS9 RPS19
RPS9 RPS25
RPS9 RPSA
RPS9 RPL38
CD79A HLA-C
CD79A CD27
CD79A LOC100134331
LILRB4 SLC7A7
LILRB4 CD163
STAT1 UBE2L6
STAT1 PSMB9
SIK2 RPL13A
GMFG CORO1A
HPRT1 TOP2A
KRT86 SCAPER
KRT86 PCBP3
KRT86 PSG1
FTL UBC
RPL13A RPS13
RPL13A RPS12
RPL13A RPS11
RPL13A RPS17
RPL13A RPS16
RPL13A RPS14
RPL13A RPL6
RPL13A RPS10
RPL13A RPL30
RPL13A RPL4
RPL13A RPS8
RPL13A RPS18
RPL13A RPL29
RPL13A RPL28
RPL13A RPL27
RPL13A GNB2L1
RPL13A TMSB4X
RPL13A EIF2AK2
RPL13A RPL8
RPL13A RPL36A
RPL13A RPS27
RPL13A RPS24
RPL13A RPS25
RPL13A RPS23
RPL13A RPS21
RPL13A RPL7
RPL13A UBC
RPL13A RPS28
RPL13A RPL3
RPL13A RPS20
RPL13A RPL38
RPL13A RPSA
RPL13A RPL37
RPL13A RPL34
RPL13A RPL35
RPL13A RPL32
RPL13A PTMA
RPL13A RPL31
RPL13A RPS19
RPL13A RPS15
RPL13A EEF1G
RPL36A RPS13
RPL36A RPS12
RPL36A RPS17
RPL36A RPS15
RPL36A RPS14
RPL36A RPL6
RPL36A RPS18
RPL36A RPS10
RPL36A RPL30
RPL36A RPS8
RPL36A RPL29
RPL36A RPL28
RPL36A RPL27
RPL36A GNB2L1
RPL36A TMSB4X
RPL36A EIF2AK2
RPL36A RPL8
RPL36A RPS27
RPL36A RPS24
RPL36A RPS25
RPL36A RPS20
RPL36A RPL7
RPL36A UBC
RPL36A RPS28
RPL36A RPL35
RPL36A RPL38
RPL36A RPSA
RPL36A RPL37
RPL36A RPL34
RPL36A RPL32
RPL36A RPL31
RPL36A RPS23
RPL36A EEF1G
RPS27 RPS12
RPS27 RPS11
RPS27 RPS17
RPS27 RPS16
RPS27 RPS14
RPS27 TMSB4X
RPS27 RPS18
RPS27 RPS10
RPS27 RPL30
RPS27 RPS8
RPS27 RPL28
RPS27 RPL27
RPS27 GNB2L1
RPS27 RPL7
RPS27 RPS24
RPS27 RPS25
RPS27 RPS20
RPS27 RPS21
RPS27 RPS28
RPS27 RPSA
RPS27 RPL37
RPS27 RPL34
RPS27 EIF2AK2
RPS27 RPL32
RPS27 RPS23
RPS27 UBC
RPS24 RPL7
RPS24 RPL32
RPS24 RPL31
RPS24 RPL34
RPS25 RPS13
RPS25 RPS12
RPS25 RPS11
RPS25 RPS17
RPS25 RPS14
RPS25 RPS18
RPS25 RPS10
RPS25 RPL4
RPS25 RPS8
RPS25 RPL29
RPS25 RPL8
RPS25 RPL37
RPS25 RPL27
RPS25 FAU
RPS25 GNB2L1
RPS25 RPL7
RPS25 RPS23
RPS25 RPS20
RPS25 RPS28
RPS25 RPL38
RPS25 RPSA
RPS25 EEF1G
RPS25 RPL34
RPS25 RPL32
RPS25 RPL30
RPS25 RPL31
RPS25 RPS15
RPS25 UBC
TSSK2 PTPRD
RPS23 RPS13
RPS23 RPS12
RPS23 RPS10
RPS23 RPS17
RPS23 RPS14
RPS23 TMSB4X
RPS23 RPL3
RPS23 NACA
RPS23 RPL4
RPS23 RPL29
RPS23 RPL28
RPS23 GNB2L1
RPS23 LOC728643
RPS23 RPS20
RPS23 RPL7
RPS23 RPS28
RPS23 RPL38
RPS23 RPSA
RPS23 RPL37
RPS23 RPL34
RPS23 RPL32
RPS23 RPL30
RPS23 RPL31
RPS20 RPS13
RPS20 RPS12
RPS20 RPS11
RPS20 RPS17
RPS20 RPS14
RPS20 TMSB4X
RPS20 RPS18
RPS20 RPS10
RPS20 RPL30
RPS20 RPL4
RPS20 RPS8
RPS20 RPL29
RPS20 RPL28
RPS20 RPL27
RPS20 GNB2L1
RPS20 RPSA
RPS20 RPL7
RPS20 NACA
RPS20 RPL8
RPS20 RPS28
RPS20 PTMA
RPS20 RPL38
RPS20 RPL37
RPS20 RPL34
RPS20 EIF2AK2
RPS20 RPL32
RPS20 UBC
RPS21 RPS13
RPS21 RPS11
RPS21 RPS10
RPS21 RPS16
RPS21 RPS14
RPS21 RPL29
RPS21 RPL28
RPS21 RPL27
RPS21 RPS18
RPS21 RPS28
RPS21 RPL38
RPS21 RPSA
RPS21 RPL32
RPS21 RPL31
COMP AEBP1
IL7R CD27
IL7R PTPRC
IL7R TRBC1
EFNA3 CRYAA
EFNA3 CPNE6
EFNA3 PCBP3
EFNA3 ODF1
EFNA3 KIAA0323
EFNA3 RBM8A
EFNA3 GRIP2
RPS28 RPS13
RPS28 RPS12
RPS28 RPS17
RPS28 RPS14
RPS28 RPL6
RPS28 RPS18
RPS28 RPS10
RPS28 RPL30
RPS28 RPS8
RPS28 RPL29
RPS28 RPS15
RPS28 RPL27
RPS28 GNB2L1
RPS28 TMSB4X
RPS28 RPL28
RPS28 RPSA
RPS28 RPL37
RPS28 RPL34
RPS28 RPL35
RPS28 RPL32
RPS28 RPL31
RPS28 EEF1G
CD68 IFI30
CD8A PTPRC
LGALS1 THBS2
LGALS1 SERPINH1
LGALS1 COL6A2
PFTK1 LOX
SULT4A1 ODF1
NEUROD2 PSG1
RPSA RPS11
RPSA RPS10
RPSA RPS17
RPSA RPS16
RPSA RPS14
RPSA TMSB4X
RPSA RPL3
RPSA RPS8
RPSA RPS18
RPSA RPL29
RPSA RPL28
RPSA FAU
RPSA RPL8
RPSA RPS19
RPSA RPS12
RPSA RPL38
RPSA RPL37
RPSA RPL35
RPSA RPL32
RPSA RPL30
RPSA RPL31
RPSA RPS15
RPSA EEF1G
EIF2AK2 RPS12
EIF2AK2 RPS17
EIF2AK2 TMSB4X
EIF2AK2 RPS18
EIF2AK2 USP9X
EIF2AK2 RPS8
EIF2AK2 RPL28
EIF2AK2 ANKLE2
EIF2AK2 PTMA
EIF2AK2 RPL37
EIF2AK2 RPL32
EIF2AK2 UBC
RARRES2 EPCAM
RARRES2 PTRF
RARRES2 C1R
RARRES2 COL6A2
CD247 EVI2B
COL1A2 CDH11
COL1A2 VCAN
COL1A2 LOX
COL1A2 THBS2
COL1A2 EMILIN1
COL1A2 COL1A1
COL1A2 C1R
COL1A2 COL6A3
COL1A2 COL6A2
COL1A1 THBS2
COL1A1 VCAN
COL1A1 COL6A1
MATK TG
GPA33 PXN
C6orf62 ACTR2
CDH11 PTRF
GPRIN2 MC2R
GPRIN2 NCOR2
GPRIN2 PXN
GPRIN2 TG
GPRIN2 PCBP3
GPRIN2 MGAT3
GPRIN2 MSX1
GPRIN2 PLEKHG3
GPRIN2 TERF2
GPRIN2 ZKSCAN3
GPRIN2 USP11
GPRIN2 GRIP2
FCGR3A SLC7A7
FCGR3A CD163
FCGR3A FCGR3B
USP9X UBC
AEBP1 ISLR
AEBP1 THBS2
AEBP1 TAGLN
MLANA MC2R
ATP11A HOPX
ATP11A LPCAT1
ATP11A NKX2-1
OCEL1 ALAS2
OCEL1 PCBP3
LTA4H HOPX
LTA4H PON3
LTA4H LPCAT1
LTA4H NKX2-1
LOX THBS2
LOX COL6A2
MYBL2 TPX2
RPL29 RPS12
RPL29 RPS11
RPL29 RPS17
RPL29 RPS16
RPL29 RPS14
RPL29 RPS10
RPL29 RPL4
RPL29 RPS8
RPL29 RPL8
RPL29 RPL7
RPL29 NACA
RPL29 RPS18
RPL29 RPL28
RPL29 RPL38
RPL29 RPL37
RPL29 RPL35
RPL29 RPL32
RPL29 RPL30
RPL29 RPL31
RPL29 RPS15
RPL28 RPS12
RPL28 RPS11
RPL28 RPS17
RPL28 RPS16
RPL28 RPS15
RPL28 RPS14
RPL28 TMSB4X
RPL28 RPS18
RPL28 RPS10
RPL28 RPS8
RPL28 RPL27
RPL28 GNB2L1
RPL28 RPL35
RPL28 RPS19
RPL28 RPL38
RPL28 RPL37
RPL28 RPL34
RPL28 RPL32
RPL28 RPL31
RPL28 UBC
RPL27 RPS11
RPL27 RPS10
RPL27 RPS17
RPL27 RPS16
RPL27 RPS14
RPL27 RPS18
RPL27 RPS8
RPL27 RPS15
RPL27 FAU
RPL27 GNB2L1
RPL27 RPL7
RPL27 RPL8
RPL27 RPS12
RPL27 RPL38
RPL27 RPL37
RPL27 RPL35
RPL27 RPL32
RPL27 RPL30
RPL27 RPL31
RPL27 EEF1G
RPL21 RPS7
CD14 EMP3
RPL23 RPS7
FAU RPS17
FAU RPS18
FAU RPL30
FAU RPL38
FAU RPS10
TGOLN2 PRPF19
TGOLN2 RAD51L3
LPCAT1 HOPX
LPCAT1 AHCYL2
LPCAT1 CYP2B6
LPCAT1 UNC13B
LPCAT1 EPCAM
LPCAT1 NKX2-1
NRG2 LOC90586
PCNA SNRPB
PCNA TOP2A
PIGA NKX2-1
PIGA LRIG1
KIAA0323 TNP2
KIAA0323 PCBP3
PIGR SCAPER
CYP2A6 PCBP3
CYP2A6 GRIP2
EPCAM PLS1
EPCAM NKX2-1
EPCAM EFEMP1
EPCAM FBXL7
EPCAM TACSTD2
EPCAM C1R
UTY KDM5D
UTY DDX3Y
TAGLN PDGFRB
TAGLN ISLR
CYC1 RPL8
PON3 NKX2-1
PON3 PON2
PDK3 PCGF1
PDK3 HLA-C
PDK3 LOC100134331
ARC MGAT3
ARC RFC1
ABCC8 CPNE6
ABCC8 SFRS8
ABCC8 HTR7
ABCC8 PTPRD
ABCC8 PCBP3
COL6A1 PTRF
COL6A1 COL6A2
COL6A1 EFEMP2
C1R TNFRSF1B
C1R THBS2
C1R PTGIS
C1R COL6A2
COL6A3 EMILIN1
COL6A3 VCAN
COL6A3 PLAU
COL6A2 THBS2
COL6A2 PTRF
PARG VPS26A
CTRL MC2R
MC2R SCAPER
MC2R ODF1
MC2R PCBP3
LOC90586 LOC100134331
TRD@ PTPRC
NKX2-1 CIT
NKX2-1 SERPINE2
NKX2-1 AHCYL2
NKX2-1 CYP2B6
NKX2-1 GGT2
NKX2-1 UNC13B
NKX2-1 ALOX15B
NKX2-1 GPC4
NKX2-1 HOPX
MRC1 CCL18
TPX2 TOP2A
AHCYL2 HOPX
MPP2 PCBP3
PPT2 LOC100134331
LYZ IFI30
GNB2L1 RPS12
GNB2L1 RPS17
GNB2L1 RPL8
GNB2L1 RPS14
GNB2L1 RPL3
GNB2L1 RPL37
GNB2L1 RPS8
GNB2L1 RPL5
GNB2L1 RPL7
GNB2L1 NPM1
GNB2L1 RPL4
GNB2L1 EEF1G
GNB2L1 RPL34
GNB2L1 RPL32
GNB2L1 RPL30
GNB2L1 UBC
RAD54L2 PCBP3
RNASE1 GGT2
DDX3Y KDM5D
CD27 TRBC1
CD27 HLA-C
CD27 LOC100134331
CD27 EVI2B
ANXA8L2 KRT5
LOC100134331 PCGF1
LOC100134331 HLA-C
MSX1 TERF2
MSX1 MGAT3
MSX1 PCBP3
MSX1 TG
CACNA2D2 UNC13B
RPS7 RPS18
RPS7 RPS10
RPS7 RPL31
RPS7 NACA
PTMA RPS12
PTMA RPS18
PTMA RPL32
RPS6 RPL7
RPS6 RPL4
RPS6 RPL35
RPS6 RPL30
RPS6 RPL31
EEF1G RPS18
EEF1G RPS10
EEF1G RPS8
EEF1G RPL37
EEF1G RPL34
EEF1G RPL32
EEF1G RPL30
GARNL4 GRIP2
RPS15 RPS10
RPS15 RPS17
RPS15 RPS14
RPS15 TMSB4X
RPS15 RPS18
RPS15 RPL30
RPS15 RPS8
RPS15 ATP5D
RPS15 RPL38
RPS15 RPL37
RPS15 RPL34
RPS15 RPL35
RPS15 RPL32
RPS15 RPL8
RPS15 RPL31
UBC RPS17
UBC TMSB4X
UBC RPS8
UBC C2orf27A
UBC RPL37
UBC HLA-C
UBC RPL32
GRIP2 PLEKHG3
GRIP2 PCBP3
GRIP2 MYST2
TNF PCBP3
PSG1 SCAPER
PSG1 ODF1
HLA-J HLA-G
HLA-J HLA-F
RPL8 RPS17
RPL8 RPS14
RPL8 RPL7
RPL8 RPS18
RPL8 RPL3
RPL8 RPS10
RPL8 RPL4
RPL8 RPL38
RPL8 RPL37
RPL8 RPL32
RPL8 RPL30
HLA-C HLA-G
HLA-C HLA-A
HLA-C HLA-F
RPL7 RPS14
RPL7 RPS18
RPL7 RPS10
RPL7 RPS8
RPL7 RPL37
RPL7 RPL34
RPL7 RPL32
RPL7 RPL30
RPL7 RPL31
RPL4 RPS12
RPL4 RPS17
RPL4 RPS14
RPL4 NACA
RPL4 RPS8
RPL4 RPS18
RPL4 LOC728643
RPL4 RPL38
RPL4 RPL37
RPL4 RPL34
RPL4 RPL35
RPL4 RPL32
RPL4 RPL30
RPL4 RPL31
RPL5 NACA
RPL5 RPL34
RPL5 RPS18
RPL5 RPL32
HLA-G HLA-A
HLA-G HLA-F
HLA-G HLA-E
HLA-F HLA-A
SLC7A1 MGAT3
UBE2L6 PSMB9
DEK NUP153
TERF2 MGAT3
THBS2 VCAN
PCBP3 WBSCR22
PCBP3 CRYAA
PCBP3 SCAPER
PCBP3 ODF1
PCBP3 USP11
PCBP3 ARMC6
PCBP3 PLEKHG3
MYST2 SCAPER
RPS8 RPS13
RPS8 RPS12
RPS8 RPS11
RPS8 RPS17
RPS8 RPS14
RPS8 RPS18
RPS8 RPS10
RPS8 RPL30
RPS8 C2orf27A
RPS8 RPL38
RPS8 RPL37
RPS8 RPL34
RPS8 RPL35
RPS8 RPL32
RPS8 RPL31
C1QL1 RPS11
ODF1 POU4F1
ODF1 USP11
NACA RPS12
NACA RPS17
NACA NPM1
NACA RPL34
EFEMP2 PTRF
ZCCHC24 PTRF
HIST1H2BE HIST1H2BL
HIST1H2BE HIST1H2BM
HIST1H2BE HIST1H2BF
HIST1H2BE HIST1H2BN
HIST1H2BE HIST1H2BI
HIST1H2BF HIST1H2BL
HIST1H2BF HIST1H2BN
HIST1H2BF HIST1H2BI
HIST1H2BF HIST1H2BM
PTGIS TNFRSF1B
HIST1H2BC HIST1H2BM
HIST1H2BC HIST1H2BN
HIST1H2BC HIST1H2BI
HIST1H2BL HIST1H2BM
HIST1H2BL HIST1H2BN
HIST1H2BL HIST1H2BI
HIST1H2BL HIST1H1C
HIST1H2BM HIST1H2BN
HIST1H2BM HIST1H2BI
HIST1H2BN HIST2H2AA3
HIST1H2BN HIST1H2BI
PLEK PTPRC
HIST1H2BI HIST2H2AA3
HOPX GGT2
HOPX ALOX15B
HOPX EMP2
PLSCR1 SDCBP
MGAT3 USP11
MGAT3 TG
PAK2 TAP2
SCTR GGT2
ACTR3 ACTR2
LUZP1 SCAPER
BTN3A2 BTN3A3
WBSCR22 SCAPER
ATP5D RPL35
ATP5D RPL38
SCAPER PXN
SCAPER GPR143
SCAPER TG
SCAPER NFKB2
AKR1B10 AKR1C2
TRBC1 PTPRC
GPR143 TG
RPL6 RPS17
RPL6 RPL37
RPL6 RPL32
RPL6 RPL34
WTAP PCMT1
RASSF2 LPXN
PFDN5 RPS17
PFDN5 RPL38
RPL3 RPS14
EMILIN1 VCAN
STAT5A TNFRSF1B
EMP3 ELF3
NHP2 NPM1
CD163 EVI2B
RPS13 RPS12
RPS13 RPS14
RPS12 RPS10
RPS12 RPS17
RPS12 RPS16
RPS12 RPS14
RPS12 RPS18
RPS12 RPL38
RPS12 RPL37
RPS12 RPL34
RPS12 RPL32
RPS12 RPL31
RPS11 RPS17
RPS11 RPS16
RPS11 RPS14
RPS11 RPS19
RPS11 RPS10
RPS11 RPS18
RPS11 RPL38
RPS11 RPL37
RPS11 RPL32
RPS11 RPL30
RPS11 RPL31
RPS10 RPS17
RPS10 RPS16
RPS10 RPS14
RPS10 RPS18
RPS10 RPS19
RPS10 RPL38
RPS10 RPL35
RPS10 RPL32
RPS10 RPL30
RPS10 RPL31
RPS10 RPL37
RPS17 RPS14
RPS17 RPS18
RPS17 LOC728643
RPS17 RPL38
RPS17 RPL37
RPS17 RPL34
RPS17 RPL35
RPS17 RPL32
RPS17 RPL31
RPS17 C2orf27A
RPS16 RPS19
RPS16 RPS18
RPS16 RPL38
RPS16 RPL31
LPXN PTPRC
RPS14 RPS18
RPS14 RPL38
RPS14 RPL37
RPS14 RPL34
RPS14 RPL32
RPS14 RPL30
RPS14 RPL31
TMSB4X RPL32
RPS19 RPL38
RPS19 RPL32
RPS19 RPS18
RPS18 C2orf27A
RPS18 RPL38
RPS18 RPL37
RPS18 RPL34
RPS18 RPL35
RPS18 RPL32
RPS18 RPL30
RPS18 RPL31
C2orf27A RPL32
EVI2B PTPRC
RPL38 RPL37
RPL38 RPL34
RPL38 RPL35
RPL38 RPL32
RPL38 RPL30
RPL38 RPL31
RPL37 RPL30
RPL37 RPL34
RPL37 RPL35
RPL37 RPL32
RPL37 RPL31
RPL34 RPL32
RPL34 RPL31
RPL35 RPL32
RPL32 RPL30
RPL32 RPL31
RPL30 RPL31
