# Supplementary material for: Functional networks inference from rule-based machine learning models
Source: BioData Min. 2016 Sep 5;9:28. doi: 10.1186/s13040-016-0106-4 (PMC5011349; doi:10.1186/s13040-016-0106-4)
Supplement: Supplementary file 2 — Networks. All networks used in the analysis given as a list of edges. (XZ 11980 kb) [file 13040_2016_106_MOESM2_ESM.xz › networks/mic/LungH/SN_C2.txt]

NCBP2 CNBP
RNF13 TGOLN2
RNF13 ATP6V1A
REM1 SLC16A3
REM1 LSM7
REM1 EMX1
REM1 ARR3
REM1 RHO
REM1 SLC8A1
REM1 SERPIND1
HSPA8 GDI2
CELA2A ACTB
CELA2A PIK3CD
CELA2A PSG11
CELA2A UBC
LAPTM5 CD53
LAPTM5 IL10RA
LAPTM5 DOCK2
LAPTM5 SLC7A7
LAPTM5 FCGR3A
LAPTM5 LAIR1
LAPTM5 FCGR1A
LAPTM5 LHFPL2
LAPTM5 LY86
LAPTM5 FCER1G
LAPTM5 LILRB4
LAPTM5 TYROBP
LAPTM5 MNDA
LAPTM5 LSP1
LAPTM5 ITGB2
LAPTM5 RNASE6
LAPTM5 HCLS1
LAPTM5 HCK
LAPTM5 LCP1
LAPTM5 EVI2B
LAPTM5 PLEK
LAPTM5 CD163
LAPTM5 CLEC2B
LAPTM5 C1QB
LAPTM5 CD14
LAPTM5 SLCO2B1
LAPTM5 AIF1
B2M HLA-C
IGKC ADD2
IGKC HLA-C
IGKC IGHG1
IGKC SLC7A1
IGKC TNFRSF17
IGKC LOC90586
IGKC ARID4B
IGKC P2RX5
IGKC GIPR
IGKC HTRA2
IGKC CD79A
IGKC XBP1
IGKC DDX51
IGKC ADRA2A
IGKC IGJ
IGKC NRG2
IGKC ZBTB7B
IGKC IGL@
IGKC CD27
IGKC IGH@
IGKC LOC100134331
IGKC PHGDH
IGKC IGHM
IGKC PBX1
IGKC PCGF1
IGKC LOC91316
IGKC PRKCE
IGKC POU2AF1
IGKC DNAJC4
IGKC GJC2
IGKC IGLV3-25
IGKC PDK3
IGKC ATP6V1G2
IGKC HCRTR1
GPR183 SRGN
PIK3CD PGF
PIK3CD IRF2
PIK3CD ALDH4A1
PIK3CD TUSC2
PIK3CD RPS20
PIK3CD CRLF1
PIK3CD FPR2
PIK3CD EIF2AK2
PIK3CD BAX
PIK3CD PTPRD
PIK3CD ABCC8
PIK3CD CSHL1
PIK3CD PPP1R2
PIK3CD ACTB
PIK3CD RPS27
PIK3CD WNT11
EMILIN1 CTSK
EMILIN1 THBS2
EMILIN1 FAP
EMILIN1 VCAN
EMILIN1 PLAU
EMILIN1 COL5A2
EMILIN1 COL1A2
EMILIN1 COL3A1
EMILIN1 COL6A3
DRAP1 TMEM66
DRAP1 SECISBP2L
DRAP1 SART1
DRAP1 CFL1
DHX9 BAT2D1
DHX9 FKBP15
TCOF1 ODF1
TCOF1 WBSCR22
TCOF1 TNFRSF25
MUC1 CPM
MUC1 SFTPB
MUC1 SPTAN1
MUC1 LTA4H
MUC1 NKX2-1
MUC1 OPTN
MUC1 ASAH1
MUC1 ALCAM
MUC1 MALL
MUC1 LPCAT1
MUC1 AQP3
MUC1 PRKCD
MUC1 MTUS1
MUC1 IMPA2
MUC1 UNC13B
MUC1 TGFBI
MUC1 HOPX
MUC1 LMO3
MUC1 PON3
MUC1 MAOA
MUC1 ALOX15B
MUC1 ABCC3
MUC6 SCGB1D2
MUC6 MXD1
MUC6 EMX1
MEN1 RPL13A
MEN1 SIK2
WHSC2 UBC
CLEC2B FCER1G
CLEC2B CD163
CLEC2B FCGR2B
CLEC2B AP1S2
CLEC2B LCP1
CLEC2B AIF1
CLEC2B LHFPL2
PRPH CYP11A1
PRPH IGSF9B
PRPH SLC12A4
PRPH EFNA3
PRPH CPNE6
PRPH POU4F1
PRPH TNFRSF25
PRPH AGAP8
MAG CDK5R1
MAG CNP
MAG REL
MAF CDH11
MAF QKI
MAF LAMA4
MAF HEG1
MAF ZCCHC24
MAF AIF1
MAF PTRF
MAF C1R
MAF HTRA1
RAD54L2 ARVCF
RAD54L2 KIAA0195
RAD54L2 BTF3
RAD54L2 CD22
RAD54L2 TUB
RAD54L2 NUDT3
RAD54L2 MC2R
RAD54L2 SCAPER
RAD54L2 TUBGCP2
RAD54L2 IGHMBP2
RAD54L2 PCBP3
RAD54L2 ZMYND10
RAD54L2 ARR3
RAD54L2 LUZP1
RAD54L2 GRIP2
RAD54L2 PAX8
RAD54L2 SLMO1
C10orf26 PTRF
C10orf26 HEG1
C10orf26 ZCCHC24
C10orf26 EID1
NSL1 BAT2D1
NSL1 IARS2
NSL1 VAPA
ATP2A2 SFRS9
KIAA1279 FAM175B
DENND4B RPL37A
DENND4B RPS20
DENND4B EEF1A1
DENND4B RPS10
DENND4B UBC
DENND4B RPL41
PHLDA2 PLS1
PHLDA2 TRIM2
LILRB4 FCER1G
LILRB4 ITGB2
LILRB4 LILRB3
LILRB4 CCR1
LILRB4 TYROBP
LILRB4 SLC7A7
LILRB4 CD163
LILRB4 CCL5
LILRB4 FCGR3A
LILRB4 C1QB
LILRB4 CD68
LILRB4 APOE
LILRB4 CD3D
LILRB3 FYB
LILRB3 CD53
LILRB3 HCK
LILRB3 IL10RA
LILRB3 CCL5
LILRB3 LSP1
LILRB3 FCGR3A
LILRB3 IFI30
LILRB3 CCR1
LILRB3 ITGB2
LILRB3 PTPRC
LILRB3 HCLS1
LILRB3 SLCO2B1
LILRB3 SRGN
LILRB3 LCP2
LILRB3 LCP1
LILRB3 EVI2B
LILRB3 PLEK
LILRB3 SLA
LILRB3 CD48
TTK TPX2
TTK GINS1
TTK MAD2L1
TTK TOP2A
TTK BUB1B
ZFP161 EIF2AK2
FTL EEF1A1
FTL EIF2AK2
FTL GAPDH
FTL SFRS2
FTL UBC
FTL RPL41
FTL RPS8
COL4A2 ACTA2
COL4A2 PDGFRB
COL4A2 NOTCH3
COL4A2 IGFBP7
COL4A2 COL4A1
COL4A2 TAGLN
COL4A1 ACTA2
COL4A1 TAGLN
COL4A1 NOTCH3
ZEB1 CDH11
RPS6KA2 HOPX
RPS6KA2 AQP3
RPS6KA2 SFTPB
RPS6KA2 AHCYL2
RPS6KA2 GPR116
RPS6KA2 LMO3
RPS6KA2 MALL
RPS6KA2 DKFZP564O0823
RPS6KA2 ABCA3
RPS6KA2 ATP11A
RPS6KA2 LPCAT1
RPS6KA2 LTA4H
RPS6KA2 ALOX15B
RPS6KA2 NKX2-1
RPS6KA2 CPM
PSMD14 SUMO1
PSMD10 HNRNPH2
TOP1 CLIC4
TOP1 TOP1P2
GPA33 TRIM15
GPA33 UGT2B15
GPA33 GPRIN2
GPA33 SLC12A4
GPA33 PXN
GPA33 PCBP3
ITGAL LCP1
ITGAL PTPRC
ITGAL CCL5
ITGAM TYROBP
ITGAM ESR2
SERBP1 TMED7
HLF MGAT3
HLF NRL
ITGAD TG
ITGAD MMP19
ITGAD PRRC1
FOXC2 SAMD14
FOXC2 SLC9A3
C9orf114 ATP6V1B1
C9orf114 MEGF6
C9orf114 CDR2L
FOXM1 TPX2
FOXM1 CENPF
FOXM1 UBE2C
FOXM1 CCNB1
FOXM1 AURKB
FOXM1 KIAA0101
FOXM1 MYBL2
FOXM1 NDC80
FOXM1 UBE2S
FOXM1 TOP2A
CKS1B ZWINT
SPARC TGFB3
SPARC VCAN
SPARC CPZ
SPARC COL3A1
SPARC LOX
SPARC HTRA1
SPARC LOXL1
SPARC MXRA5
SPARC FAP
SPARC THBS2
SPARC SULF1
SPARC THY1
SPARC HEG1
SPARC FBN1
SPARC COL5A2
SPARC GAS1
SPARC SERPINF1
SPARC RARRES2
SPARC TWIST1
SPARC COL1A2
SPARC COL1A1
SPARC PTRF
SPARC C1R
SPARC SERPINH1
SPARC COL6A2
TUBB2C TUBB2A
TUBB2C TUBB3
TMEM59 SCP2
SULT1A1 SULT1A2
CALB2 LSM4
CALB2 ANXA8L2
CALB2 PTGIS
CALB2 MEIS2
CALB2 CD200
CALB2 ALDH1A2
PRKAR1A STAT3
SRPK1 EPCAM
SRPK1 MAPK13
SRPK1 HMGA1
FGL1 FGB
FGL2 FYB
FGL2 CD53
FGL2 ITGB2
FGL2 GZMA
FGL2 CCL4
FGL2 CCL5
FGL2 C1QB
FGL2 IL10RA
FGL2 PTPRC
FGL2 FCGR1A
FGL2 LCP1
FGL2 AIF1
FGL2 CD48
SPP2 MXD1
HMGB2 TOP2A
KIAA0125 CD79A
KIAA0125 POU2AF1
MAGEA3 MAGEA2
MAGEA3 MAGEA5
MAGEA3 MAGEA12
MAGEA2 MAGEA12
MAGEA2 MAGEA5
MAGEA1 MAGEA5
MAGEA5 MAGEA12
TP53TG5 ACVR1B
DPYD TLR2
RDH5 DHFR
MNDA PLXNC1
MNDA CD53
MNDA ITGB2
MNDA KCTD12
MNDA CD163
MNDA RASSF2
MNDA C1QB
MNDA PTPRC
MNDA FCGR1A
MNDA SLCO2B1
MNDA SRGN
MNDA LCP1
MNDA EVI2B
MNDA PLEK
MNDA AIF1
MNDA LHFPL2
MNDA LY86
RGS12 NAALADL1
CD48 CD53
CD48 ITK
CD48 CCL5
CD48 CD247
CD48 PTPRC
CD48 LCP1
CD48 IL10RA
CD44 AIM1
CD44 LPXN
FPGT USP33
TPSAB1 CPA3
UPK2 MLANA
UPK2 SLMO1
CFH CFHR1
CALR RAB11B
CYB5A EPHX1
CYB5A HOPX
CYB5A SFTPB
CYB5A MALL
CYB5A GGT2
CYB5A MAOA
CYB5A ABCA3
CYB5A LTA4H
CYB5A GPD1L
CYB5A NKX2-1
HLA-DMB CD74
HLA-DMB HLA-DPB1
HLA-DMB HLA-DRA
HLA-DMB IL10RA
HLA-DMB LPXN
HLA-DMB CD53
HLA-DMB HLA-DRB3
HLA-DMB HLA-DRB4
HLA-DMB PTPRC
HLA-DMB HLA-DQB1
HLA-DMB SLCO2B1
HLA-DMB HLA-DPA1
HLA-DMB HCK
HLA-DMB HLA-DQA1
HLA-DMB HLA-DMA
HLA-DMA CD74
HLA-DMA HLA-DPB1
HLA-DMA HLA-DRB4
HLA-DMA HLA-DQB1
HLA-DMA HLA-DPA1
ZNF43 ZNF273
TRIM15 KRTAP26-1
TRIM15 U2AF2
TRIM15 ADD2
TRIM15 WBSCR22
TRIM15 GPRIN2
TRIM15 WNT10B
TRIM15 HHLA1
TRIM15 MLANA
TRIM15 UGT2B15
TRIM15 CEACAM3
TRIM15 MYBPC1
TRIM15 MAP2K4
TRIM16 TXNRD1
RIBC2 CEP290
NQO1 UGDH
NQO1 GPX2
NQO1 AKR1C2
SAG EPOR
SAG EFNA3
SAG IGHMBP2
SAG CPNE6
SAG MXD1
MR1 IGHMBP2
MR1 WBSCR22
SIX3 CDK6
SIX3 PSG1
HMG20B EPOR
HMG20B ODF1
HMG20B CYP11A1
HMG20B IGSF9B
HMG20B ARVCF
HMG20B CYP2A13
HMG20B CYP2A6
HMG20B NFKB2
HMG20B EFNA3
HMG20B MYST2
HMG20B IGHMBP2
HMG20B PCBP3
HMG20B TNFRSF25
HMG20B MVD
HMG20B TUBGCP2
HMG20B GRIP2
HMG20B PAX8
HMG20B PXN
EFHA1 ALG3
EFHA1 MTMR6
EFHA1 LIPE
EFHA1 CLASP2
EFHA1 AKAP11
RAB27A LTA4H
RAB27A NKX2-1
PAK2 TAP2
PAK2 OPN1SW
PAK2 IL18RAP
PAK2 ARVCF
PAK2 PML
PAK2 SCNN1D
PAK2 ARR3
PAK2 WDR62
PAK2 MEGF6
PAK2 MXD1
GGCX CPM
GGCX AQP3
IL10RA CD53
IL10RA LPXN
IL10RA CCL5
IL10RA DOCK2
IL10RA RASSF2
IL10RA MMP19
IL10RA CD247
IL10RA FCGR1A
IL10RA SRGN
IL10RA MXD1
IL10RA TRBV5-4
IL10RA CCL4
IL10RA RASGRP3
IL10RA NCF4
IL10RA WDR62
IL10RA TRAF3IP3
IL10RA MAP3K14
IL10RA PHKG2
IL10RA ITGB2
IL10RA RNASE6
IL10RA CXCR4
IL10RA CD27
IL10RA HCLS1
IL10RA HTR4
IL10RA SMG6
IL10RA CD8A
IL10RA LCP1
IL10RA EVI2B
IL10RA SLA
IL10RA PLXNC1
IL10RA CD3D
IL10RA LSP1
IL10RA EMX1
IL10RA PTPRC
IL10RA SLCO2B1
SERINC1 TOR1AIP1
SERINC1 SACM1L
SERINC1 RPL41
SERINC1 SDCBP
ZNF592 FUT7
ZNF592 SEMA7A
ZNF592 TUBGCP2
ZNF592 EFNA3
ZNF592 ITGA10
NDC80 MCM6
NDC80 TUBA1B
DMBT1 AGER
DMBT1 ABCA3
DMBT1 SFTPC
TKT EPHX1
TKT SEMA3C
TKT TALDO1
TKT FLAD1
TKT MEGF9
TKT AKR1C2
AKR1C2 PGD
AKR1C2 AKR1B10
AKR1C2 TALDO1
AKR1C2 UGDH
AKR1C2 GPX2
AKR1C2 AKR1C3
AKR1C2 TXNRD1
TRAF3IP3 CD53
TRAF3IP3 TRBV5-4
TRAF3IP3 TRBC1
TRAF3IP3 CCL5
TRAF3IP3 PTPRC
TRAF3IP3 CD8A
IGF2 ABCC8
TCF7 EFNA3
TCF7 PLEKHG3
TCF7 GPR35
TCF7 CPNE6
TCF7 ARVCF
IGF1 PTGIS
DPYSL3 FBN1
TCF3 ARR3
TCF3 SLC9A3
C11orf9 WT1
C11orf9 EFEMP1
C11orf9 ANXA8L2
C11orf9 PMS2L11
C11orf9 CEACAM6
C11orf9 CD200
C11orf9 EPCAM
C11orf9 ALDH1A2
NUDT3 LBP
NUDT3 SCAPER
NUDT3 OPN1SW
NUDT3 ARVCF
NUDT3 FEZ1
NUDT3 CYP2A6
NUDT3 GCKR
NUDT3 TAZ
NUDT3 TUBGCP2
NUDT3 IL4
NUDT3 IGHMBP2
NUDT3 PCBP3
NUDT3 POU6F2
NUDT3 WDR62
NUDT3 MYST2
NUDT3 GRIP2
NUDT3 GYPB
NUDT3 TYR
BOP1 TCEB1
IGFBP7 ACTA2
IGFBP7 MYH11
IGFBP7 PDGFRB
IGFBP7 TAGLN
TK1 UBE2S
COL16A1 AEBP1
COL16A1 FAP
COL16A1 THBS2
COL16A1 MXRA5
COL16A1 COL1A2
COL16A1 COL6A3
COL16A1 LUM
GJA1 CD4
GJA1 SCAPER
GJA1 RPH3A
GJA1 HTRA1
GJA1 USP11
MEF2C N4BP2L2
MEF2C SCAPER
MEF2C GUCA1A
MEF2C WBSCR22
MEF2C POU2F2
MEF2C TPMT
MEF2C RPH3A
MEF2C REL
MEF2C MYST2
MEF2C SEMA4D
MEF2C DUS4L
MEF2A PFTK1
GAS1 ACP5
GAS1 PFTK1
GAS1 SERPING1
GAS1 SULF1
GAS1 MAPK13
GAS1 CD200
GAS1 LOX
GAS1 HTRA1
GAS1 TWIST1
GAS1 THBS2
GAS1 FSTL3
GAS1 PDPN
GAS1 ERBB3
GAS1 CLIC4
GAS1 HEG1
GAS1 EFEMP1
GAS1 PTGIS
GAS1 FBN1
GAS1 COL6A1
GAS1 MXRA5
GAS1 VCAM1
GAS1 EPCAM
GAS1 CALD1
GAS1 RARRES2
GAS1 FBXL7
GAS1 COL1A2
GAS1 PTRF
GAS1 C1R
GAS1 COL6A2
ZNF117 ZNF85
TRIM3 ATG2A
TRIM3 IL4
TRIM3 EFNA3
TRIM3 TYR
TRIM2 CYP2B6
PROC LARGE
SEZ6L N4BP2L1
SEZ6L AGFG2
GAS6 DAB2
EPHX1 MEGF9
EPHX1 UNC13B
EPHX1 LPCAT1
EPHX1 MAOA
EPHX1 NKX2-1
MFNG TBX19
MFNG PAX8
MFNG KLHL35
MFNG PHKG2
MFNG SLMO1
RPLP2 RPS13
RPLP2 RPS12
RPLP2 RPS11
RPLP2 RPL37A
RPLP2 RPS17
RPLP2 RPS16
RPLP2 RPL23A
RPLP2 RPS14
RPLP2 RPL6
RPLP2 EEF1A1
RPLP2 RPL27A
RPLP2 RPS18
RPLP2 RPL18A
RPLP2 RPS15A
RPLP2 RPS10
RPLP2 RPS3
RPLP2 RPL30
RPLP2 RPL41
RPLP2 RPS8
RPLP2 RPL29
RPLP2 RPL28
RPLP2 RPL27
RPLP2 RPL13A
RPLP2 RPS9
RPLP2 ATP5D
RPLP2 RPLP1
RPLP2 RPL36A
RPLP2 RPS27
RPLP2 RPLP0
RPLP2 RPS23
RPLP2 RPS20
RPLP2 RPS21
RPLP2 RPS25
RPLP2 RPS28
RPLP2 RPS29
RPLP2 RPL15
RPLP2 RPL10
RPLP2 RPL12
RPLP2 RPL13
RPLP2 RPS27A
RPLP2 RPL19
RPLP2 RPL38
RPLP2 RPSA
RPLP2 EEF1G
RPLP2 RPL34
RPLP2 RPL32
RPLP2 RPL8
RPLP2 RPL31
RPLP2 RPS15
RPLP2 RPL37
RPLP1 RPS13
RPLP1 RPS12
RPLP1 RPS11
RPLP1 RPL37A
RPLP1 RPS17
RPLP1 RPS16
RPLP1 RPL23A
RPLP1 RPS14
RPLP1 RPL6
RPLP1 EEF1A1
RPLP1 RPL4
RPLP1 RPLP0
RPLP1 RPL18A
RPLP1 GAPDH
RPLP1 RPS15A
RPLP1 TMSB4X
RPLP1 RPS5
RPLP1 RPS10
RPLP1 RPS3
RPLP1 RPL30
RPLP1 SOX1
RPLP1 RPL41
RPLP1 RPS8
RPLP1 RPS18
RPLP1 RPL29
RPLP1 RPL28
RPLP1 SIK2
RPLP1 IFITM1
RPLP1 RPL27
RPLP1 SFRS2
RPLP1 RPL5
RPLP1 FAU
RPLP1 GNB2L1
RPLP1 RPL13A
RPLP1 TPT1
RPLP1 SNORA21
RPLP1 RPS9
RPLP1 NACA
RPLP1 RPL8
RPLP1 RPL27A
RPLP1 RPL36A
RPLP1 RPS27
RPLP1 RPS24
RPLP1 RPS25
RPLP1 PFDN5
RPLP1 RPS23
RPLP1 RPS20
RPLP1 RPS21
RPLP1 RPL7
RPLP1 UBC
RPLP1 RPS28
RPLP1 RPS29
RPLP1 RPL14
RPLP1 RPL15
RPLP1 RPL17
RPLP1 RPL10
RPLP1 RPL12
RPLP1 RPL13
RPLP1 EIF3G
RPLP1 RPS27A
RPLP1 RPL19
RPLP1 DDX49
RPLP1 RPL38
RPLP1 RPSA
RPLP1 RPL37
RPLP1 RPL34
RPLP1 RPL35
RPLP1 RPL32
RPLP1 PTMA
RPLP1 CSHL1
RPLP1 RPL31
RPLP1 RPS15
RPLP1 SFI1
RPLP1 GTPBP1
RPLP1 ACTB
RPLP1 EEF1G
RPLP1 EEF2
RPLP0 RPS12
RPLP0 RPS11
RPLP0 RPS10
RPLP0 RPS17
RPLP0 RPS16
RPLP0 RPL23A
RPLP0 RPS14
RPLP0 EEF1A1
RPLP0 RPS18
RPLP0 RPL18A
RPLP0 GAPDH
RPLP0 RPS15A
RPLP0 RPS5
RPLP0 RPL37A
RPLP0 RPS3
RPLP0 RPL30
RPLP0 RPL41
RPLP0 RPS8
RPLP0 RPL29
RPLP0 RPL28
RPLP0 RPL27
RPLP0 GNB2L1
RPLP0 RPL13A
RPLP0 SNORA21
RPLP0 RPS9
RPLP0 LOC728643
RPLP0 NACA
RPLP0 ATP5D
RPLP0 RPL4
RPLP0 RPL36A
RPLP0 RPS25
RPLP0 RPS23
RPLP0 RPS20
RPLP0 RPS21
RPLP0 RPS28
RPLP0 RPS29
RPLP0 RPL15
RPLP0 RPL10
RPLP0 RPL12
RPLP0 RPL19
RPLP0 RPL38
RPLP0 RPSA
RPLP0 RPL37
RPLP0 RPL32
RPLP0 RPL27A
RPLP0 RPL8
RPLP0 RPL31
RPLP0 RPS15
RPLP0 GTPBP1
RPLP0 EEF2
IFT140 C1QL1
IFT140 GRIP2
IFT140 GDF5
IFT140 MXD1
ITGA2B OGG1
TPM4 AHNAK
TPM2 SULF1
TPM2 MAOA
TPM2 GPD1L
TPM2 SERPINH1
TPM2 MYL9
TPM2 TAGLN
TPM1 ACTA2
TPM1 MXRA5
RPS6KB2 LIPE
TGFBR2 CTSO
CLIC4 ERBB3
CLIC4 SEMA3C
CLIC4 CLDN3
CLIC4 HEG1
CLIC4 PCBD1
CLIC4 ATP1B1
CLIC4 PTRF
CLIC4 SULF1
CLIC4 SERPINH1
CLIC4 CRIM1
CLIC4 CALD1
CFHR1 C1S
CFHR1 C1R
CFHR1 PTGIS
CFHR1 HEG1
UGDH AKR1C3
UGDH ABCB6
UGDH TXNRD1
TPMT MYST2
TPMT GRIP2
TPMT SEMA4D
TPMT TNK1
RPS4X RPL36A
RPS4X RPS24
RPS4X RPS10
RPS4X RPL28
RPS4X RPS15
RPS4X RPS14
RPS4X RPL27
RPS4X RPS21
RPS4X RPL18A
RPS4X RPS15A
RPS4X RPL31
RPS4X GNB2L1
RPS4X RPL13A
RPS4X RPL10
RPS4X RPS28
RPS4X RPL34
RPS4X RPS8
SLMO1 GBX1
SLMO1 KLHL35
SLMO1 KIAA0195
SLMO1 ARVCF
SLMO1 THRA
SLMO1 TUBGCP2
SLMO1 PLEKHM2
SLMO1 MVD
SLMO1 PCBP3
SLMO1 IGSF9B
SLMO1 TUB
SLMO1 GUCA1A
SLMO1 PAX8
SLMO1 MXD1
KIAA1199 COL5A2
HLA-DPA1 CD74
HLA-DPA1 HLA-DPB1
HLA-DPA1 HLA-DRA
HLA-DPA1 HLA-DRB4
HLA-DPA1 HLA-DQB1
HLA-DPA1 HLA-DQA1
TUB LBP
TUB ARVCF
TUB CRYAA
TUB TUBGCP2
MAD2L1 BUB1B
MAD2L1 ZWINT
MAD2L1 H2AFZ
MAD2L1 KIAA0101
MAD2L1 TOP2A
TCEB2 TIAL1
TCEB2 SIK2
TCEB1 COX6C
PCBD1 CLDN7
PRDX1 PGD
C19orf26 EFNA3
C19orf26 NTSR2
C19orf26 NSFL1C
MYBL2 UBE2C
MYBL2 TPX2
MYBL2 AURKA
FYB CD53
FYB CCL5
FYB GBP1
FYB CD247
FYB PTPRC
FYB CD8A
FYB LCP1
FYB EVI2B
FYB CD3D
FYB AIF1
ST3GAL5 GPR116
RAC1 PSMA2
FCGR2B ITGB2
FCGR2A CD163
FCGR2A FCGR3B
NLE1 TNFRSF25
CYP11A1 WBSCR22
CYP11A1 GPRIN2
CYP11A1 SLC6A9
CYP11A1 USP6
CYP11A1 CRYAA
CYP11A1 ECE2
CYP11A1 REL
CYP11A1 OCEL1
CYP11A1 ADAMTSL2
CYP11A1 SLC9A1
CYP11A1 UGT2B15
CYP11A1 KRT86
CYP11A1 SLC12A4
CYP11A1 ALAS2
CYP11A1 RUNX1
CYP11A1 PCBP3
CYP11A1 ODF1
CYP11A1 IGSF9B
CYP11A1 EFNA3
CYP11A1 POU4F1
CYP11A1 USP11
CYP11A1 TNFRSF25
CYP11A1 AGAP8
CYP11A1 CYP3A4
CYP11A1 PAX8
CYP11A1 NEUROD2
CYP11A1 GRIP2
CYP11A1 SULT4A1
CYP11A1 PRRC1
CYP11A1 MGAT3
CYP11A1 TUBGCP2
CYP11A1 PPP3CC
PBX1 LOC91316
PBX1 SLC16A1
PBX1 IGL@
PBX1 IGHG1
PBX1 IGH@
PBX1 CD200
SLC16A3 HMX1
SLC16A3 SMG6
SLC16A3 LIPE
SLC16A3 LSM7
SLC16A3 FOXE1
SLC16A3 LOC26102
SLC16A3 NOS3
SLC16A3 EMX1
SLC16A3 MGAT3
SLC16A3 PNMT
SLC16A3 ARMC6
SLC16A3 GATA4
SLC16A3 MVK
SLC16A3 MEGF6
AGR2 ERBB3
AGR2 CEACAM6
AGR2 S100P
AGR2 TSPAN1
AGR2 EPCAM
AGR2 MUC5B
AGR2 TSPAN8
AGR2 C14orf147
C14orf147 RRAS
C14orf147 MTUS1
C14orf147 NKX2-1
C14orf147 PDE4D
psiTPTE22 HHLA1
IFI27 MX1
CDR2L BTF3
CDR2L AGFG2
CDR2L ADAM11
CDR2L MGAT3
CDR2L ARR3
CDR2L MYO9B
CDR2L MEGF6
CD37 CD52
CD37 LPXN
LOC100128031 PLS1
LOC100128031 WT1
LOC100128031 ERBB3
LOC100128031 EFEMP1
LOC100128031 SDC1
LOC100128031 MAPK13
LOC100128031 PTGIS
LOC100128031 PTRF
LOC100128031 LAD1
LOC100128031 PDPN
LOC100128031 C1R
LOC100128031 CD200
LOC100128031 EPCAM
LOC100128031 GFPT2
LOC100128031 CLDN3
LOC100128031 ELF3
LOC100128031 PKP3
UQCRB RPS20
UQCRB RPL7
UQCRB EIF3E
UQCRB RPL30
UQCRB PABPC1
UQCRB COX6C
PAM KCNS3
CALM2 PICALM
CACNA1B CMA1
THRA IAH1
THRA GPRIN2
THRA DHFR
THRA MGAT3
THRA SLC1A4
THRA MSX1
THRA UNC5B
THRA PAX8
THRA USP11
DLGAP1 FTH1
DLGAP1 FTHP1
WDR62 CRYAA
WDR62 ITGA10
WDR62 MXD1
WDR62 LBP
WDR62 SCAPER
WDR62 DDX11
WDR62 PRPF31
WDR62 MYST2
WDR62 EPB41L3
WDR62 KIAA0195
WDR62 OPN1SW
WDR62 ARVCF
WDR62 EFNA3
WDR62 HTR4
WDR62 CYP2A6
WDR62 PAFAH1B1
WDR62 BTF3
WDR62 FEZ1
WDR62 MYO9B
WDR62 GRIP2
WDR62 AIF1
HOXD4 SCAPER
SLC25A6 NACA
SLC25A6 RPS16
TRIM22 PTPRC
KIF1A PLEKHG3
KIF1A FLJ40113
KIF1A ELAVL2
KIF1A ARVCF
KIF1A GPRIN2
KIF1A U2AF2
KIF1A GARNL4
KIF1A PHKG2
KIF1A CNTN2
KIF1A SLC12A4
KIF1A CMA1
KIF1A MVD
KIF1A PCBP3
KIF1A ZMYND10
KIF1A GRM4
KIF1A GUCA1A
KIF1A PAX8
KIF1A MXD1
KIF1A CYP2A6
GALR2 KIAA0195
CD3D IL7R
CD3D TRBV5-4
CD3D TRBC1
CD3D CCL5
CD3D CD27
CD3D TRD@
CD3D GZMK
CD3D CD247
CD3D PTPRC
CD3D CD8A
CD3D LCP1
CSF2RB SRGN
CSF2RB PTPRC
CSF2RB SLA
GBA NOS3
GBA LIPE
GBA KIAA0195
GBA INPP5K
GBA EVX1
GBA PCBP3
GBA GRM4
GBA MVK
GBA MYO9B
NTSR2 ODF1
NTSR2 CDK5R1
NTSR2 OPN1SW
NTSR2 IAH1
NTSR2 GPRIN2
NTSR2 MC2R
NTSR2 EFNA3
NTSR2 TUBGCP2
NTSR2 FEZ1
NTSR2 GARNL4
NTSR2 PCBP3
NTSR2 SLC4A3
NTSR2 GRM4
NTSR2 ARR3
NTSR2 NFKB2
NTSR2 PAX8
NTSR2 MXD1
NTSR2 MYO9B
GAPDH RPL37A
GAPDH RPS17
GAPDH RPS16
GAPDH RPS14
GAPDH TMSB4X
GAPDH EEF1A1
GAPDH BAX
GAPDH MYL6
GAPDH HNRNPH2
GAPDH RPL41
GAPDH RPS8
GAPDH C2orf27A
GAPDH RPL28
GAPDH SIK2
GAPDH SFRS2
GAPDH GNB2L1
GAPDH RPL13A
GAPDH RAB13
GAPDH RPL27A
GAPDH RPL36A
GAPDH RPS27
GAPDH NOS3
GAPDH RPS20
GAPDH RPL17
GAPDH CFL1
GAPDH RPL13
GAPDH RPL29
GAPDH RPL19
GAPDH ALDH4A1
GAPDH LRRFIP1
GAPDH PTMA
GAPDH RPL37
GAPDH HLA-C
GAPDH EIF2AK2
GAPDH RPL32
GAPDH GRIK5
GAPDH CSHL1
GAPDH UBC
GAPDH ACTB
LAIR1 CD14
CD200 TGFB3
CD200 TNFRSF1B
CD200 HEG1
CD200 EFEMP1
CD200 MAPK13
CD200 PTGIS
CD200 PTRF
CD200 PDPN
CD200 EPCAM
CD200 C1R
CD200 GFPT2
CD200 C1S
CD200 ALDH1A2
CD200 COBLL1
ARHGAP6 GATA4
ARHGAP6 MGAT3
ARHGAP6 PNMT
IARS2 TSNAX
IARS2 SRP9
IARS2 PARP1
PPM1D RAD51L3
C4BPA CACNA2D2
ZFP36 FOSB
ZFP36 NR4A1
ZFP36 GADD45B
ZFP36 ATF3
ZFP36 MCL1
HLA-DQB1 CD74
HLA-DQB1 HLA-DPB1
HLA-DQB1 HLA-DRA
HLA-DQB1 TYROBP
HLA-DQB1 HLA-DRB3
HLA-DQB1 HLA-DRB4
HLA-DQB1 HLA-DQA1
ZYX MYO9B
CX3CL1 ANK3
LOC728643 RPS12
LOC728643 RPS17
LOC728643 RPS23
LOC728643 RPL4
LOC728643 EIF3G
LOC728643 RPS3
LOC728643 EEF2
PAX7 PLEKHG3
PAX7 ARVCF
PAX7 GPRIN2
PAX7 NTN3
PAX7 EFNA3
PAX7 AGAP8
PAX7 MVD
PAX7 PCBP3
PAX7 ZMYND10
PAX7 GRM4
PAX7 ABCC8
PAX7 TUBGCP2
PAX7 PAX8
PAX7 MYO9B
MRPL3 TOMM70A
PAX9 PCBP3
PAX8 HMX1
PAX8 ELAVL2
PAX8 GPRIN2
PAX8 SF1
PAX8 GPR50
PAX8 NSFL1C
PAX8 ZMYND10
PAX8 NCOR2
PAX8 BCR
PAX8 MADD
PAX8 RAP1GAP
PAX8 KRT86
PAX8 GARNL4
PAX8 PCBP3
PAX8 GRM4
PAX8 GUCA2A
PAX8 PHKG2
PAX8 ODF1
PAX8 IGSF9B
PAX8 ARVCF
PAX8 ATP1B2
PAX8 EFNA3
PAX8 POU4F1
PAX8 USP11
PAX8 TNFRSF25
PAX8 MVK
PAX8 KRTAP26-1
PAX8 PLEKHG3
PAX8 SULT4A1
PAX8 SOS1
PAX8 SEC31B
PAX8 MGAT3
PAX8 PRKACA
PAX8 TUBGCP2
PAX8 GRIP2
PAX8 AGFG2
PAX8 FAM5C
GINS1 TPX2
GINS1 TOP2A
TNP2 KIAA0323
TNP2 REL
BTF3 EPOR
BTF3 LBP
BTF3 SCAPER
BTF3 GALK1
BTF3 RPS23
BTF3 RPL23A
BTF3 ARVCF
BTF3 CYP2A6
BTF3 PNMT
BTF3 PIGR
BTF3 GNB2L1
BTF3 RPS15A
BTF3 MVD
BTF3 MYO9B
BTF3 IGHMBP2
BTF3 ARR3
BTF3 MXD1
BTF3 PCBP3
NNMT C1S
NNMT PPIB
RPS7 RPS18
RPS7 RPS10
RPS7 RPL5
RPS7 RPL12
RPS7 RPL23A
RPS7 RPS21
RPS7 RPS27A
RPS7 RPL21
RPS7 RPL23
RPS7 RPL31
RPS7 RPL14
RPS7 RPL15
RPS7 NACA
RPS7 RPL35
RPS7 RPL17
RPS7 RPL19
RPS6 RPS10
RPS6 RPL7
RPS6 RPL4
RPS6 RPL35
RPS6 RPL30
RPS6 RPL31
RPS6 RPL14
RPS6 RPL15
RPS6 RPS5
RPS6 RPL10A
RPS6 RPS15A
RPS6 RPL12
RPS6 RPS3
RPS5 RPS12
RPS5 RPS11
RPS5 RPS17
RPS5 RPS16
RPS5 RPS14
RPS5 RPS19
RPS5 RPS15A
RPS5 RPS3
RPS5 RPS9
RPS5 RPL28
RPS5 RPL13A
RPS5 RPS23
RPS5 RPS21
RPS5 RPL14
RPS5 RPL15
RPS5 RPL18
RPS5 RPL38
RPS5 RPSA
RPS5 RPL30
RPS5 RPL31
RPS3 RPS13
RPS3 SNORA21
RPS3 RPS11
RPS3 RPL37A
RPS3 RPS17
RPS3 RPS16
RPS3 RPL23A
RPS3 RPS14
RPS3 RPL6
RPS3 RPL7
RPS3 RPL18A
RPS3 RPL3
RPS3 RPS15A
RPS3 RPS10
RPS3 RPS27A
RPS3 RPL30
RPS3 RPL4
RPS3 RPL13
RPS3 RPS9
RPS3 RPS8
RPS3 RPS18
RPS3 RPL29
RPS3 RPL28
RPS3 RPL27
RPS3 FAU
RPS3 GNB2L1
RPS3 RPL13A
RPS3 RPL41
RPS3 EEF1A1
RPS3 RPS3A
RPS3 RPL27A
RPS3 RPL36A
RPS3 RPS27
RPS3 RPS24
RPS3 RPS25
RPS3 RPS23
RPS3 RPS20
RPS3 RPS28
RPS3 RPL14
RPS3 RPL15
RPS3 RPL10
RPS3 RPL11
RPS3 RPL12
RPS3 RPL19
RPS3 RPS12
RPS3 RPL38
RPS3 RPSA
RPS3 RPL37
RPS3 RPL34
RPS3 RPL32
RPS3 RPL8
RPS3 RPL31
RPS3 RPL10A
RPS3 RPS15
RPS3 EEF1G
RPS3 EEF2
VDAC2 RAN
VDAC2 DDX21
VDAC2 ACTR2
BCR UBOX5
BCR IL18RAP
BCR PRRC1
BCR ATP1B2
BCR KIAA0323
BCR SLC8A1
CD79A LOC91316
CD79A GJC2
CD79A POU2AF1
CD79A HLA-C
CD79A CD27
CD79A CHIT1
CD79A IGL@
CD79A IGHG1
CD79A IGLV3-25
CD79A IGH@
CD79A IGHA2
CD79A IGJ
CD79A PYGB
CD79A LOC100134331
CD79A CCR7
CD79A IGHM
CD79A XBP1
SLC1A6 CPNE6
GMFG CD52
GMFG TRBC1
GMFG CCL5
GMFG TYROBP
GMFG CORO1A
GMFG LCP1
GMFG CD247
GMFG AIF1
ZER1 CYP2A6
GPNMB APOE
GPNMB MSR1
PSMA2 CBX3
SLC6A12 TG
HIST2H2AA3 HIST1H2BM
HIST2H2AA3 HIST1H2BN
HIST2H2AA3 HIST1H2BI
C7 SPARCL1
TSSK2 PTPRD
SRM USP11
SRM SKI
SRM RUNX1
LGALS1 ERBB3
LGALS1 TWIST1
LGALS1 THBS2
LGALS1 C1QB
LGALS1 VIM
LGALS1 COL5A2
LGALS1 TGFBI
LGALS1 SERPINH1
LGALS1 COL6A2
LGALS1 FSCN1
FSCN2 SAMD14
FSCN2 DUSP1
FSCN2 GBX1
FSCN2 MXD1
FSCN2 GDF5
FSCN1 ERBB3
FSCN1 MT1F
FSCN1 PDPN
FSCN1 SERPINH1
FSCN1 COL6A2
FSCN1 ELF3
SULT4A1 ODF1
SULT4A1 MMP19
SULT4A1 PCBP3
SULT4A1 TNFRSF25
SULT4A1 MVK
RPSA SNORA21
RPSA RPS11
RPSA RPS10
RPSA RPS17
RPSA RPS16
RPSA RPL23A
RPSA RPS14
RPSA TMSB4X
RPSA RPL18A
RPSA RPL3
RPSA RPS15A
RPSA RPL37A
RPSA CSHL1
RPSA RPL4
RPSA RPL41
RPSA RPS8
RPSA RPS18
RPSA RPL29
RPSA RPL28
RPSA RPL24
RPSA RPL6
RPSA FAU
RPSA GNB2L1
RPSA RPL13A
RPSA RPS9
RPSA EEF1A1
RPSA SFI1
RPSA RPL8
RPSA RPS19
RPSA RPL36A
RPSA RPS27
RPSA IFITM1
RPSA RPS25
RPSA RPS23
RPSA RPS20
RPSA RPS21
RPSA RPL7
RPSA DDX49
RPSA RPS28
RPSA RPS29
RPSA RPL14
RPSA RPL15
RPSA RPL10
RPSA RPL11
RPSA RPL12
RPSA RPL13
RPSA RPL19
RPSA RPS12
RPSA RPL38
RPSA RPL37
RPSA RPL35
RPSA RPL32
RPSA RPL27A
RPSA RPL30
RPSA RPL31
RPSA RPS15
RPSA EEF1G
RPSA RPL27
RPSA EEF2
EIF2AK2 RPS12
EIF2AK2 RPL37A
EIF2AK2 RPS17
EIF2AK2 ACTG1
EIF2AK2 RPL23A
EIF2AK2 CRLF1
EIF2AK2 TMSB4X
EIF2AK2 EEF1A1
EIF2AK2 RPS18
EIF2AK2 BAX
EIF2AK2 USP9X
EIF2AK2 RPL41
EIF2AK2 RPS8
EIF2AK2 C2orf27A
EIF2AK2 RPL28
EIF2AK2 RPL6
EIF2AK2 RPS14
EIF2AK2 RPL13A
EIF2AK2 RPL36A
EIF2AK2 RPS27
EIF2AK2 IFITM1
EIF2AK2 NOS3
EIF2AK2 LIPE
EIF2AK2 TPT1
EIF2AK2 RPS20
EIF2AK2 FPR2
EIF2AK2 RPS29
EIF2AK2 RPL10
EIF2AK2 RPL13
EIF2AK2 USP33
EIF2AK2 RPL19
EIF2AK2 IRF2
EIF2AK2 ANKLE2
EIF2AK2 ALDH4A1
EIF2AK2 PTMA
EIF2AK2 RPL37
EIF2AK2 RPL34
EIF2AK2 RPL32
EIF2AK2 GRIK5
EIF2AK2 CSHL1
EIF2AK2 PTPRD
EIF2AK2 UBC
EIF2AK2 ACTB
COL1A2 CDH11
COL1A2 COL11A1
COL1A2 VCAN
COL1A2 AEBP1
COL1A2 COL3A1
COL1A2 LOX
COL1A2 HTRA1
COL1A2 TWIST1
COL1A2 FAP
COL1A2 THBS2
COL1A2 SULF1
COL1A2 LUM
COL1A2 NID2
COL1A2 THY1
COL1A2 CTSK
COL1A2 FBN1
COL1A2 COL5A2
COL1A2 POSTN
COL1A2 MXRA5
COL1A2 GPD1L
COL1A2 CALD1
COL1A2 COL15A1
COL1A2 FN1
COL1A2 COL1A1
COL1A2 C1R
COL1A2 COL6A3
COL1A2 COL6A2
AGPAT2 PFTK1
COL1A1 FN1
COL1A1 THBS2
COL1A1 VCAN
COL1A1 SULF1
COL1A1 FBN1
COL1A1 COL5A2
COL1A1 COL6A1
COL1A1 COL3A1
COL1A1 COL6A2
CSNK2B RDBP
CSNK2B LSM2
NMI PSMB9
FCGR3A CD53
FCGR3A CCL4
FCGR3A SLC7A7
FCGR3A VSIG4
FCGR3A FCGR3B
FCGR3A FCGR1A
FCGR3A HCK
FCGR3A SRGN
FCGR3A LHFPL2
FCGR3A LY86
FCGR3A FCER1G
FCGR3A TYROBP
FCGR3A ITGB2
FCGR3A LCP2
FCGR3A LCP1
FCGR3A PLEK
FCGR3A CD163
FCGR3A C1QB
FCGR3A CD14
FCGR3A SLCO2B1
FCGR3A AIF1
ECM2 LUM
FCGR3B CD163
ITGAV SEC23A
LOX SEMA3C
LOX MXRA5
LOX EFEMP2
LOX THBS2
LOX SULF1
LOX PFTK1
LOX COL3A1
LOX COL6A2
LOX HTRA1
TCN2 GM2A
ALDH1A3 HEG1
RPL29 RPS13
RPL29 RPS12
RPL29 RPS11
RPL29 RPL37A
RPL29 RPS17
RPL29 RPS16
RPL29 RPL23A
RPL29 RPS14
RPL29 RPL18A
RPL29 RPS15A
RPL29 RPS10
RPL29 RPL4
RPL29 RPL41
RPL29 RPS8
RPL29 RPL8
RPL29 RPL24
RPL29 RPL27
RPL29 FAU
RPL29 GNB2L1
RPL29 RPL13A
RPL29 SNORA21
RPL29 RPS9
RPL29 RPL7
RPL29 NACA
RPL29 ATP5D
RPL29 RPL27A
RPL29 RPL36A
RPL29 RPS27
RPL29 RPS24
RPL29 RPS18
RPL29 RPS23
RPL29 RPS20
RPL29 RPS21
RPL29 RPS25
RPL29 RPS28
RPL29 RPS29
RPL29 RPL14
RPL29 RPL15
RPL29 RPL17
RPL29 RPL10
RPL29 RPL12
RPL29 RPL13
RPL29 IFRD2
RPL29 RPL19
RPL29 RPL28
RPL29 RPL38
RPL29 RPL37
RPL29 RPL34
RPL29 RPL35
RPL29 RPL32
RPL29 PTMA
RPL29 RPL30
RPL29 RPL31
RPL29 RPL10A
RPL29 RPS15
RPL29 EEF1G
RPL28 RPS12
RPL28 RPS11
RPL28 RPL37A
RPL28 RPS17
RPL28 RPS16
RPL28 RPS15
RPL28 RPS14
RPL28 TMSB4X
RPL28 EEF1A1
RPL28 RPS18
RPL28 RPL18A
RPL28 RPS15A
RPL28 RPS10
RPL28 RPL30
RPL28 RPL6
RPL28 RPL41
RPL28 RPS8
RPL28 RPL23A
RPL28 RPL24
RPL28 RPL27
RPL28 GNB2L1
RPL28 RPL13A
RPL28 RPS9
RPL28 SFI1
RPL28 RPL8
RPL28 RPL27A
RPL28 RPL36A
RPL28 RPS27
RPL28 RPS24
RPL28 TPT1
RPL28 RPS20
RPL28 RPS21
RPL28 RPS25
RPL28 RPS28
RPL28 RPS29
RPL28 RPL15
RPL28 RPL17
RPL28 RPL10
RPL28 RPL35
RPL28 RPL12
RPL28 RPL13
RPL28 RPS27A
RPL28 RPL18
RPL28 RPL19
RPL28 DDX49
RPL28 RPS19
RPL28 RPL38
RPL28 RPL37
RPL28 RPL34
RPL28 RPL32
RPL28 PTMA
RPL28 CSHL1
RPL28 RPL31
RPL28 RPS23
RPL28 BAX
RPL28 UBC
RPL28 EEF1G
RPL24 RPS11
RPL24 RPL37A
RPL24 RPS17
RPL24 RPS14
RPL24 RPL4
RPL24 RPS18
RPL24 RPL18A
RPL24 RPS15A
RPL24 RPS10
RPL24 RPS8
RPL24 RPL27
RPL24 RPL36A
RPL24 NACA
RPL24 RPS20
RPL24 RPL14
RPL24 RPL17
RPL24 RPL12
RPL24 RPL19
RPL24 RPL38
RPL24 RPL37
RPL24 RPL35
RPL24 RPL32
RPL24 RPL30
RPL24 RPL31
RPL27 RPS13
RPL27 SNORA21
RPL27 RPS11
RPL27 RPS10
RPL27 RPS17
RPL27 RPS16
RPL27 RPL23A
RPL27 RPS14
RPL27 RPL27A
RPL27 RPS18
RPL27 RPL18A
RPL27 RPS15A
RPL27 RPL37A
RPL27 RPL4
RPL27 RPL41
RPL27 RPS8
RPL27 EEF1A1
RPL27 RPS15
RPL27 FAU
RPL27 GNB2L1
RPL27 RPL13A
RPL27 RPS9
RPL27 RPL7
RPL27 RPL8
RPL27 RPL36A
RPL27 RPS27
RPL27 RPS24
RPL27 RPS25
RPL27 RPS23
RPL27 RPS20
RPL27 RPS21
RPL27 DDX49
RPL27 RPS28
RPL27 RPS29
RPL27 RPL17
RPL27 RPL10
RPL27 RPL12
RPL27 RPL13
RPL27 RPS27A
RPL27 RPL19
RPL27 RPS12
RPL27 RPL38
RPL27 RPL37
RPL27 RPL34
RPL27 RPL35
RPL27 RPL32
RPL27 RPL30
RPL27 RPL31
RPL27 EEF1G
RPL27 ACTB
AMHR2 KRT33A
AMHR2 TUBGCP2
RPL21 RPS27
RPL21 NACA
RPL23 SNORA21
RPL23 RPL19
RPL23 RPL31
TGOLN2 RPL37A
TGOLN2 ALDH4A1
TGOLN2 LRRFIP1
TGOLN2 PPP1R2
TGOLN2 PRPF19
TGOLN2 WNT10B
TGOLN2 RAD51L3
TGOLN2 ACTB
GLT25D2 GPRIN2
RGS1 CXCR4
LPCAT1 CPM
LPCAT1 SFTPB
LPCAT1 MEGF9
LPCAT1 ATP11A
LPCAT1 LTA4H
LPCAT1 NKX2-1
LPCAT1 XBP1
LPCAT1 AHCYL2
LPCAT1 CYP2B6
LPCAT1 MALL
LPCAT1 SCNN1B
LPCAT1 SC5DL
LPCAT1 PPP1R13B
LPCAT1 PIGA
LPCAT1 GGTLC2
LPCAT1 AQP3
LPCAT1 GGT2
LPCAT1 MTUS1
LPCAT1 UNC13B
LPCAT1 ALOX15B
LPCAT1 EPCAM
LPCAT1 GPC4
LPCAT1 HOPX
LPCAT1 LMO3
LPCAT1 MAOA
LPCAT1 ABCA3
LPCAT1 GPR116
PIGA SFTPB
PIGA LRIG1
PIGA CYP2B6
PIGA SULF1
PIGA MTUS1
PIGA SCNN1B
PIGA GPD1L
PIGA NKX2-1
KIAA0323 WBSCR22
KIAA0323 PRRC1
KIAA0323 NR4A1
KIAA0323 EFNA3
KIAA0323 ALAS2
KIAA0323 PCBP3
KIAA0323 PPP3CC
KIAA0323 PAIP2B
PIGR FGD1
PIGR SCAPER
PIGR ARR3
PIGR WBSCR22
HPN SFTPB
EPCAM WT1
EPCAM SPTAN1
EPCAM MAPK13
EPCAM NKX2-1
EPCAM MEIS2
EPCAM PDPN
EPCAM AP2M1
EPCAM KCNS3
EPCAM TACSTD2
EPCAM CLDN3
EPCAM CLDN7
EPCAM PLS1
EPCAM ERBB3
EPCAM HEG1
EPCAM EFEMP1
EPCAM PTGIS
EPCAM ANXA8L2
EPCAM PTRF
EPCAM RARRES2
EPCAM FBXL7
EPCAM C1R
EPCAM GFPT2
EPCAM CEACAM6
TAGLN ACTA2
TAGLN PDGFRB
TAGLN ISLR
TAGLN BGN
TAGLN FBN1
TAGLN CTGF
TAGLN AEBP1
TAGLN THY1
TAGLN MYL9
OAZ1 RPS15
PDK3 PCGF1
PDK3 LOC91316
PDK3 ADD2
PDK3 POU2AF1
PDK3 HLA-C
PDK3 IGL@
PDK3 IGHG1
PDK3 IGLV3-25
PDK3 IGH@
PDK3 DNAJC4
PDK3 LOC100134331
PDK3 HCRTR1
PDK3 GIPR
COL6A1 EFEMP2
COL6A1 RARRES2
COL6A1 MXRA5
COL6A1 PTRF
COL6A1 TGFBI
COL6A1 COL6A2
LOC100134331 HLA-C
LOC100134331 IGHG1
LOC100134331 LOC90586
LOC100134331 ARID4B
LOC100134331 P2RX5
LOC100134331 PPT2
LOC100134331 IGJ
LOC100134331 IGHA2
LOC100134331 IGL@
LOC100134331 CD27
LOC100134331 IGH@
LOC100134331 IGHM
LOC100134331 GIPR
LOC100134331 PCGF1
LOC100134331 LOC91316
LOC100134331 VAMP5
LOC100134331 POU2AF1
LOC100134331 IGLV3-25
LOC100134331 POP5
COL6A3 PDGFRB
COL6A3 CTSK
COL6A3 FN1
COL6A3 MXRA5
COL6A3 THBS2
COL6A3 FAP
COL6A3 VCAN
COL6A3 PLAU
COL6A3 FBN1
COL6A3 COL5A2
COL6A3 POSTN
COL6A3 COL3A1
COL6A3 COL6A2
COL6A2 AEBP1
COL6A2 SULF1
COL6A2 COL3A1
COL6A2 HTRA1
COL6A2 LOXL1
COL6A2 TWIST1
COL6A2 FAP
COL6A2 THBS2
COL6A2 PDPN
COL6A2 NID2
COL6A2 THY1
COL6A2 EFEMP2
COL6A2 FBN1
COL6A2 PTRF
COL6A2 MXRA5
COL6A2 RARRES2
COL6A2 C1R
ALPL LAMP3
ALPL ABCA3
ALPL DHCR24
SRP9 TSNAX
SRP9 SNRPE
KIAA0146 CEBPD
FBP1 LMO3
FBP1 HOPX
OGG1 FEM1B
NTRK2 MYBPC1
NTRK2 PSG1
NTRK3 TBX19
NTRK3 TUBGCP2
NTRK3 FGD1
NTRK3 ADRBK1
NTRK3 IL18RAP
SAP18 EFNA3
CYP2A13 IGSF9B
CYP2A13 DRD3
CYP2A13 ADAM17
CYP2A13 REEP2
CYP2A13 TYR
IFI35 PSMB9
CD27 IL7R
CD27 LOC91316
CD27 TRBV5-4
CD27 TRBC1
CD27 ARID4B
CD27 POU2AF1
CD27 HLA-C
CD27 IGLV3-25
CD27 IGL@
CD27 IGHG1
CD27 IGJ
CD27 IGH@
CD27 IGHA2
CD27 EVI2B
CD27 IGHM
COL19A1 PRRC1
COL19A1 KRT86
IFI30 FCER1G
IFI30 APOE
IFI30 TYROBP
IFI30 LYZ
IFI30 CD68
IFI30 S100A8
IFI30 LCP1
CD24 HOPX
ATG2A MXD1
EEF1G RPL37A
EEF1G RPL23A
EEF1G RPS14
EEF1G RPL27A
EEF1G RPS18
EEF1G RPL18A
EEF1G RPS10
EEF1G RPL4
EEF1G RPS8
EEF1G GNB2L1
EEF1G RPL13A
EEF1G EEF1A1
EEF1G RPL36A
EEF1G RPS24
EEF1G RPS25
EEF1G RPL7
EEF1G RPS28
EEF1G RPL15
EEF1G RPL17
EEF1G RPL10
EEF1G RPL12
EEF1G RPL13
EEF1G C2orf27A
EEF1G RPL38
EEF1G RPL37
EEF1G RPL34
EEF1G RPL32
EEF1G RPL30
EEF1G RPL31
EEF1D RPL8
TERF2 ADD2
TERF2 IAH1
TERF2 GPRIN2
TERF2 MGAT3
TERF2 MSX1
TERF2 SEMA4D
TERF2 NIACR2
TERF2 CRYBA4
PSG1 SLC6A9
PSG1 HIPK2
PSG1 SEMA4D
PSG1 SCAPER
PSG1 KRT86
PSG1 PCBP3
PSG1 GUCA2A
PSG1 MYST2
PSG1 ODF1
PSG1 ALOX5
PSG1 EFNA3
PSG1 RPH3A
PSG1 TNFRSF25
PSG1 NEUROD2
PSG1 ZNF157
PSG1 PRRC1
PSG1 MLANA
PSG1 MYBPC1
PSG1 PPP3CC
PSG1 TYR
PSG1 TOP3B
RPL8 SNORA21
RPL8 RPS11
RPL8 RPL37A
RPL8 RPS17
RPL8 RPL23A
RPL8 RPS14
RPL8 RPL6
RPL8 RPL7
RPL8 RPL27A
RPL8 RPS18
RPL8 RPL3
RPL8 RPS10
RPL8 RPL4
RPL8 CYC1
RPL8 RPL41
RPL8 RPS8
RPL8 RPS15
RPL8 GNB2L1
RPL8 RPL13A
RPL8 RPL36A
RPL8 RPS25
RPL8 TPT1
RPL8 RPS20
RPL8 PABPC1
RPL8 RPS28
RPL8 RPS29
RPL8 RPL12
RPL8 RPL13
RPL8 RPL19
RPL8 RPL38
RPL8 RPL37
RPL8 RPL35
RPL8 RPL32
RPL8 RPL30
RPL8 RPL31
RPL9 RPS3A
RPL9 RPL10A
RPL6 RPL37A
RPL6 RPS17
RPL6 RPL23A
RPL6 EEF1A1
RPL6 RPL30
RPL6 RPL4
RPL6 RPL41
RPL6 RPS8
RPL6 RPL13A
RPL6 RPL27A
RPL6 RPL36A
RPL6 RPS25
RPL6 TPT1
RPL6 RPS20
RPL6 RPS28
RPL6 RPL17
RPL6 RPL10
RPL6 RPL12
RPL6 RPL13
RPL6 RPL19
RPL6 RPL37
RPL6 RPL34
RPL6 RPL32
RPL6 CSHL1
RPL7 RPL37A
RPL7 RPS17
RPL7 ACTG1
RPL7 RPS14
RPL7 EEF1A1
RPL7 RPL27A
RPL7 RPS18
RPL7 RPL18A
RPL7 RPS15A
RPL7 RPS10
RPL7 RPL4
RPL7 TPT1
RPL7 RPL23A
RPL7 EIF3E
RPL7 GNB2L1
RPL7 RPL13A
RPL7 RPL10A
RPL7 RPS8
RPL7 RPL36A
RPL7 RPS27
RPL7 RPS24
RPL7 RPS25
RPL7 RPS23
RPL7 RPS20
RPL7 RPS28
RPL7 RPS29
RPL7 RPL14
RPL7 RPL15
RPL7 RPL10
RPL7 RPL12
RPL7 RPL13
RPL7 RPL19
RPL7 PTMA
RPL7 RPL37
RPL7 RPL34
RPL7 RPL32
RPL7 RPL30
RPL7 RPL31
RPL7 RPS3A
RPL4 RPS12
RPL4 RPS11
RPL4 RPL37A
RPL4 RPS17
RPL4 RPS16
RPL4 RPS14
RPL4 RPL18A
RPL4 RPL3
RPL4 RPS15A
RPL4 NACA
RPL4 CSHL1
RPL4 RPS10
RPL4 RPS8
RPL4 RPS18
RPL4 RPL23A
RPL4 FAU
RPL4 GNB2L1
RPL4 RPL13A
RPL4 TPT1
RPL4 SNORA21
RPL4 RPS25
RPL4 RPS23
RPL4 RPS20
RPL4 RPS28
RPL4 RPL14
RPL4 RPL17
RPL4 RPL10
RPL4 RPL12
RPL4 RPS27A
RPL4 RPL19
RPL4 RPL38
RPL4 RPL37
RPL4 RPL34
RPL4 RPL35
RPL4 RPL32
RPL4 RPL30
RPL4 RPL31
RPL4 RPS3A
RPL4 GTPBP1
RPL4 EEF2
RPL5 NACA
RPL5 RPS23
RPL5 PTMA
RPL5 PABPC1
RPL5 RPL34
RPL5 RPS18
RPL5 RPL32
RPL5 RPS28
RPL5 GNB2L1
RPL5 RPL13A
RPL5 RPL17
RPL5 RPS27A
RPL5 RPL37
RPL5 RPS8
RPL3 SNORA21
RPL3 RPS23
RPL3 RPS14
RPL3 EEF1A1
RPL3 RPL23A
RPL3 RPL18A
RPL3 GNB2L1
RPL3 RPL13A
RPL3 RPL11
RPL3 RPL12
RPL3 RPL37
RPL3 EEF2
RPL3 RPS9
RPL3 TPT1
FEN1 CCNB1
FEN1 TOP2A
NCKAP1 GORASP2
NCKAP1 MARCH7
NCKAP1 DYNC1I2
HINT1 UQCRQ
NPC1 C18orf8
TTC3 DYRK1A
CDC25C LIPE
ARPC4 SCGB1D2
RHOH PTPRC
WFDC2 MAOA
TMEM66 LEPROTL1
PLSCR1 SDCBP
PRODH UNC13B
ITM2B MC2R
ITM2B NAALADL1
MATK TG
GAMT CYP11B1
GAMT SCNN1D
CDC34 C1QL1
CD302 LMNB2
CD302 GPR116
MAPK13 EFEMP1
MAPK13 PTGIS
MAPK13 CLDN3
MAPK13 CLDN7
HPGD GPR116
HPGD LMO3
FCER1G CD53
FCER1G ITGB2
FCER1G TFEC
FCER1G TYROBP
FCER1G SLC7A7
FCER1G CD163
FCER1G C1QB
FCER1G FCGR1A
FCER1G SLCO2B1
FCER1G LCP2
FCER1G LCP1
FCER1G PLEK
FCER1G AIF1
FCER1G IGSF6
TRBC1 IL7R
TRBC1 TRBV5-4
TRBC1 CCL5
TRBC1 GZMK
TRBC1 PTPRC
TRBC1 CD2
CYP2B6 RNASE1
CYP2B6 LMO3
CYP2B6 SULF1
CYP2B6 MAOA
CYP2B6 PPP1R13B
CYP2B6 ATP11A
CYP2B6 GPD1L
CYP2B6 GPR116
CYP2B6 NKX2-1
ALAS2 ARVCF
ALAS2 GPRIN2
ALAS2 PRRC1
ALAS2 INPP5K
ALAS2 MC2R
ALAS2 SLC22A24
ALAS2 USP11
ALAS2 PCBP3
ALAS2 REL
ALAS2 OCEL1
ALAS2 TUBGCP2
ALAS2 ALDOC
ALAS2 LMO1
UGT2B15 VAMP1
UGT2B15 LASS1
UGT2B15 PPP3CC
UGT2B15 WBSCR22
UGT2B15 IL8RB
UGT2B15 EFNA3
UGT2B15 LOC201229
UGT2B15 SLC12A4
UGT2B15 RPH3A
UGT2B15 PCBP3
UGT2B15 VAMP5
UGT2B15 MYST2
UGT2B15 GRIP2
UGT2B15 PRH1
NFKB2 SCAPER
NFKB2 PAXIP1
RASSF2 PLXNC1
RASSF2 LPXN
RASSF2 ITK
ADM FOLR1
TGFBRAP1 BZRPL1
HIST1H1C HIST1H2BL
SOS1 PCBP3
GJC2 IGL@
GJC2 LOC91316
GJC2 IGHG1
PRM1 KRT33A
PRM1 SCNN1D
PRM1 LIPE
PSMB9 TAP1
PSMB9 STAT1
PSMB9 UBE2L6
PSMB9 IFIT3
PSMB7 RAD23B
NHP2 NPM1
PSMB5 NEDD8
PSMB5 STAT5A
PSMB4 CCT3
PSMB4 HAX1
PSMB3 PHF2
MKI67 TPX2
LPXN CD53
LPXN PTPRC
LPXN HCLS1
TALDO1 TXNRD1
TALDO1 GCLC
TALDO1 AKR1C3
JUNB FOSB
TFF3 TSPAN8
TFF3 CEACAM6
P2RX5 LOC91316
P2RX5 IGL@
P2RX5 IGHG1
P2RX5 IGH@
P2RX5 LOC90586
P2RX5 IGJ
HIST1H2AC HIST1H2BE
P2RX6 SLC8A1
P2RX6 MVD
SFRS9 RAN
SFRS8 ABCC8
SFRS8 GBX1
SFRS8 LIPE
SFRS3 GDI2
SFRS2 RPL37A
SFRS2 ALDH4A1
SFRS2 LRRFIP1
SFRS2 TMSB4X
SFRS2 RAD51L3
SFRS2 BAX
SFRS2 BAT2D1
SFRS2 RPL10
SFRS2 HNRNPA2B1
SFRS2 UBC
SFRS2 RPL41
ADH1C ADH1A
EVI2B CD53
EVI2B EPB41L3
EVI2B ITGB2
EVI2B CD163
EVI2B CASP1
EVI2B AIF1
EVI2B CD247
EVI2B PTPRC
EVI2B SASH3
EVI2B FCGR1A
EVI2B SLCO2B1
EVI2B HCLS1
EVI2B LCP1
EVI2B IGSF6
EVI2B SRGN
FOXN1 DOHH
RPL38 SNORA21
RPL38 RPS11
RPL38 RPS10
RPL38 RPS17
RPL38 RPS16
RPL38 RPS15
RPL38 RPS14
RPL38 RPL18A
RPL38 RPS15A
RPL38 RPS25
RPL38 RPL41
RPL38 RPS8
RPL38 EEF1A1
RPL38 RPL23A
RPL38 FAU
RPL38 RPS12
RPL38 RPL13A
RPL38 RPL37A
RPL38 RPS9
RPL38 ATP5D
RPL38 RPL27A
RPL38 RPL36A
RPL38 RPS27
RPL38 ZNHIT1
RPL38 RPS18
RPL38 PFDN5
RPL38 RPS23
RPL38 RPS20
RPL38 RPS21
RPL38 RPS28
RPL38 RPS29
RPL38 RPL14
RPL38 RPL10
RPL38 CREB1
RPL38 RPL12
RPL38 RPL13
RPL38 RPL19
RPL38 DDX49
RPL38 RPS19
RPL38 RPL37
RPL38 RPL34
RPL38 RPL35
RPL38 RPL32
RPL38 RPL30
RPL38 RPL31
RPL38 GTPBP1
RPL38 EEF2
RPL37 RPS13
RPL37 SNORA21
RPL37 RPS11
RPL37 RPL37A
RPL37 RPS17
RPL37 RPS15
RPL37 RPS14
RPL37 EEF1A1
RPL37 RPS18
RPL37 RPL18A
RPL37 RPS15A
RPL37 RPS25
RPL37 RPL30
RPL37 FAU
RPL37 RPS10
RPL37 RPL41
RPL37 RPS8
RPL37 ING1
RPL37 GNB2L1
RPL37 RPL13A
RPL37 TMSB4X
RPL37 HLA-C
RPL37 RPL36A
RPL37 RPS27
RPL37 IFITM1
RPL37 TPT1
RPL37 RPS20
RPL37 RPL23A
RPL37 CSHL1
RPL37 RPS28
RPL37 RPS29
RPL37 RPL17
RPL37 RPL10
RPL37 RPL11
RPL37 RPL12
RPL37 RPL13
RPL37 RPL19
RPL37 RPS12
RPL37 RPL34
RPL37 RPL35
RPL37 RPL32
RPL37 RPL27A
RPL37 RPL31
RPL37 RPS23
RPL37 UBC
RPL37 GTPBP1
RPL37 ACTB
RPL37 EEF2
RPL34 RPS12
RPL34 RPS11
RPL34 RPL37A
RPL34 RPS17
RPL34 RPS15
RPL34 RPS14
RPL34 EEF1A1
RPL34 RPL27A
RPL34 RPL18A
RPL34 RPS15A
RPL34 RPS25
RPL34 RPL30
RPL34 RPS10
RPL34 RPL41
RPL34 RPS8
RPL34 RPS18
RPL34 RPL23A
RPL34 GNB2L1
RPL34 RPL13A
RPL34 TMSB4X
RPL34 SNORA21
RPL34 RPL36A
RPL34 RPS27
RPL34 RPS24
RPL34 NACA
RPL34 TPT1
RPL34 RPS20
RPL34 RPS28
RPL34 RPS29
RPL34 RPL17
RPL34 RPL10
RPL34 RPL13
RPL34 RPS27A
RPL34 RPL19
RPL34 RPL35
RPL34 RPL32
RPL34 CSHL1
RPL34 RPL31
RPL34 RPS23
RPL34 ACTB
RPL35 RPS10
RPL35 RPS17
RPL35 RPS15
RPL35 RPS14
RPL35 RPL27A
RPL35 RPS18
RPL35 RPL18A
RPL35 RPS15A
RPL35 RPL37A
RPL35 RPS8
RPL35 RPL13A
RPL35 ATP5D
RPL35 RPL36A
RPL35 RPS27A
RPL35 RPS28
RPL35 EEF1B2
RPL35 RPL14
RPL35 RPL12
RPL35 RPL13
RPL35 RPL19
RPL35 RPL32
RPL35 RPL31
RPL32 RPS13
RPL32 RPS12
RPL32 RPS11
RPL32 RPL37A
RPL32 RPS17
RPL32 RPS15
RPL32 RPS14
RPL32 TMSB4X
RPL32 RPS18
RPL32 RPL18A
RPL32 RPS15A
RPL32 RPS10
RPL32 RPL30
RPL32 SFI1
RPL32 RPL41
RPL32 RPS8
RPL32 ALDH4A1
RPL32 GNB2L1
RPL32 RPL13A
RPL32 TPT1
RPL32 RPS9
RPL32 EEF1A1
RPL32 RPL27A
RPL32 RPL36A
RPL32 RPS27
RPL32 RPS24
RPL32 RPS25
RPL32 RPS23
RPL32 RPL23A
RPL32 RPS21
RPL32 RPS28
RPL32 RPS29
RPL32 RPL15
RPL32 RPL17
RPL32 RPL10
RPL32 RPL11
RPL32 RPL12
RPL32 RPL13
RPL32 EEF1B2
RPL32 C2orf27A
RPL32 RPS27A
RPL32 RPL19
RPL32 DDX49
RPL32 RPS20
RPL32 PTMA
RPL32 CSHL1
RPL32 RPL31
RPL32 RPS19
RPL32 BAX
RPL32 UBC
RPL32 IFITM1
RPL32 ACTB
RPL30 SNORA21
RPL30 RPS11
RPL30 RPS10
RPL30 RPS17
RPL30 RPL23A
RPL30 RPS14
RPL30 RPS18
RPL30 RPL18A
RPL30 RPS15A
RPL30 TMSB4X
RPL30 RPL37A
RPL30 RPS27A
RPL30 RPL41
RPL30 RPS8
RPL30 EIF3E
RPL30 FAU
RPL30 GNB2L1
RPL30 RPL13A
RPL30 TPT1
RPL30 EEF1A1
RPL30 PTMA
RPL30 COX6C
RPL30 RPL36A
RPL30 RPS27
RPL30 RPS24
RPL30 RPS25
RPL30 RPS23
RPL30 RPS20
RPL30 RPS28
RPL30 RPS29
RPL30 RPL14
RPL30 RPL10
RPL30 RPL12
RPL30 RPL13
RPL30 RPL19
RPL30 RPS12
RPL30 RPL27A
RPL30 RPL31
RPL30 RPL10A
RPL30 RPS15
RPL31 RPS13
RPL31 RPS12
RPL31 RPS11
RPL31 RPS10
RPL31 RPS17
RPL31 RPS16
RPL31 RPL23A
RPL31 RPS14
RPL31 RPS18
RPL31 RPL18A
RPL31 RPS15A
RPL31 RPL37A
RPL31 RPS27A
RPL31 CSHL1
RPL31 RPS9
RPL31 RPS8
RPL31 RPS15
RPL31 FAU
RPL31 RPL13A
RPL31 SNORA21
RPL31 RPL41
RPL31 RPL27A
RPL31 RPL36A
RPL31 RPS27
RPL31 RPS24
RPL31 RPS25
RPL31 RPS23
RPL31 RPS21
RPL31 RPS28
RPL31 RPS29
RPL31 RPL14
RPL31 RPL15
RPL31 RPL17
RPL31 RPL10
RPL31 RPL11
RPL31 RPL12
RPL31 RPL13
RPL31 RPL19
GRIN2A POU4F1
GRIN2A IGSF9B
SDHA PDCD6
ATF3 NR4A1
ATF3 FOSB
SH2B3 TYROBP
SH2B3 HCK
SH2B3 LCP1
SH2B3 AIF1
TAP1 IRF1
TAP1 GZMA
TAP1 STAT1
TAP1 CCL5
TAP1 PSME2
TAP1 WARS
TAP1 HLA-F
TAP1 UBD
ZCCHC11 SFRS11
TAP2 EFNA3
BUB1B TPX2
BUB1B CENPF
BUB1B MCM6
BUB1B KIAA0101
SUMO1 RAB1A
SUMO1 PNO1
SUMO1 UBA7
IGHG1 MYCL1
IGHG1 ADD2
IGHG1 HLA-C
IGHG1 CD6
IGHG1 LOC90586
IGHG1 GIPR
IGHG1 HTRA2
IGHG1 GPR35
IGHG1 IGJ
IGHG1 IGHA2
IGHG1 NIACR2
IGHG1 PCBP3
IGHG1 XBP1
IGHG1 ARVCF
IGHG1 IGL@
IGHG1 ABCA12
IGHG1 IGH@
IGHG1 MVK
IGHG1 IGHM
IGHG1 PCGF1
IGHG1 LOC91316
IGHG1 POU2AF1
IGHG1 IGLV3-25
IGHG1 POP5
IGHG1 HCRTR1
ACTG1 RPL36A
ACTG1 EEF1A1
ACTG1 PHKB
ACTG1 RPL19
ACTG1 RPL41
SAMD14 LMTK2
SAMD14 EFNA3
SAMD14 MAP3K14
SAMD14 ABCC8
SAMD14 GUCA1A
SMG6 ARMC6
SMG6 SCNN1D
SMG6 KRT33A
DLG4 IGH@
DLG4 HLA-C
DLG4 LOC91316
IGF1R FOXE1
IGF1R CYP2A6
IGF1R EMX1
CAMK2B ODF1
CAMK2B PRRC1
CAMK2B SLC12A4
CAMK2B CEACAM3
CAMK2B USP11
CAMK2B IGHMBP2
CAMK2B PCBP3
CAMK2B TNFRSF25
CAMK2B OCEL1
CAMK2B TUBGCP2
CAMK2B CYP2A6
MTUS1 AQP3
MTUS1 SFTPB
MTUS1 AHCYL2
MTUS1 MAOA
MTUS1 TGFBI
MTUS1 NKX2-1
MTUS1 ASAH1
CXCL10 CXCL9
CXCL10 IRF1
CXCL10 GBP1
CXCL10 STAT1
CYP3A4 IL18RAP
CYP3A5 USP11
MYL6 TMSB4X
MYL6 RPS28
MYL6 BAT2D1
MYL6 CFL1
MYL6 UBC
MYL6 RPL41
ATXN7L1 CGB
GTF2F1 EFNA3
IL7R PTPRC
IL7R TRBV5-4
CAPZB PTRF
APOC1 TYROBP
APOC1 ACP5
APOC1 APOE
HSP90B1 HYOU1
PTGDR POU2AF1
COL3A1 CDH11
COL3A1 VCAN
COL3A1 HTRA1
COL3A1 FAP
COL3A1 THBS2
COL3A1 SULF1
COL3A1 LUM
COL3A1 THY1
COL3A1 CTSK
COL3A1 FBN1
COL3A1 COL5A2
COL3A1 POSTN
COL3A1 MXRA5
COL3A1 CALD1
COL3A1 C1S
COL3A1 C1R
CHKB CPT1B
WDR47 CEP170
IL8RB PPP3CC
IL8RB EFNA3
IL8RB TAGLN3
DGCR6L IGH@
GRM4 INPP5K
GRM4 GPRIN2
GRM4 ZMYND10
GRM4 OCEL1
GRM4 GPR35
GRM4 ADRBK1
GRM4 MXD1
GRM4 LBP
GRM4 TCP11L1
GRM4 ABCB1
GRM4 PCBP3
GRM4 GP2
GRM4 ODF1
GRM4 IGSF9B
GRM4 ARVCF
GRM4 FOXE1
GRM4 EFNA3
GRM4 SEMA4D
GRM4 USP11
GRM4 CYP2A6
GRM4 TNFRSF25
GRM4 AGAP8
GRM4 EPOR
GRM4 PLEKHG3
GRM4 NTN3
GRM4 SLC22A6
GRM4 MGAT3
GRM4 ABCC8
GRM4 EML3
GRM4 PTPRO
GRM4 TUBGCP2
GRM4 GRIP2
GRM4 TYR
CCL20 S100P
CDK2AP2 GSTP1
CDK2AP2 AHCYL2
DST AIM1
ING1 RPL13A
DNAJC4 IGH@
DNAJC4 LOC91316
CAMSAP1 SLC6A9
CD14 ITGB2
CD14 RNASE6
CD14 TYROBP
CD14 CD163
CD14 PSAP
CD14 C1QB
CD14 EMP3
CD14 FCGR1A
CD14 AIF1
CD14 LHFPL2
MPP2 PPP3CC
MPP2 PCBP3
RRP12 LIPE
GFPT2 WT1
GFPT2 HEG1
GFPT2 EFEMP1
GFPT2 PTGIS
GFPT2 TACSTD2
GFPT2 C1R
GFPT2 CRIM1
ACP5 MRC1
ACP5 ITGB2
ACP5 LYZ
RAP1B C1QL1
RAP1B SOX1
RAP1B ACTR3
LHFPL2 CD53
LHFPL2 ITGB2
LHFPL2 SLC7A7
LHFPL2 CD163
LHFPL2 C1QB
LHFPL2 FCGR1A
LHFPL2 SLCO2B1
LHFPL2 IFI16
NR2F6 IGH@
NR2F6 C1R
NR2F6 SERPING1
DDTL LOC391322
DDTL DDT
SLC22A24 VAMP1
SLC22A24 LBP
SLC22A24 SCAPER
SLC22A24 GPRIN2
SLC22A24 PRRC1
SLC22A24 ITGA10
SLC22A24 CD4
SLC22A24 SLC12A4
SLC22A24 PCBP3
SLC22A24 REL
SLC22A24 SEMA4D
EEF1A1 RPS13
EEF1A1 RPS12
EEF1A1 RPS11
EEF1A1 RPL37A
EEF1A1 RPS17
EEF1A1 RPL23A
EEF1A1 RPS14
EEF1A1 TMSB4X
EEF1A1 RPS18
EEF1A1 RPL18A
EEF1A1 RPS15A
EEF1A1 RPS10
EEF1A1 RPL41
EEF1A1 TPT1
EEF1A1 SIK2
EEF1A1 HADHB
EEF1A1 ARHGEF2
EEF1A1 FAU
EEF1A1 GNB2L1
EEF1A1 RPL13A
EEF1A1 RPS15
EEF1A1 RPS8
EEF1A1 RPL27A
EEF1A1 RPL36A
EEF1A1 RPS27
EEF1A1 IFITM1
EEF1A1 RPS25
EEF1A1 RPS23
EEF1A1 RPS20
EEF1A1 RPS28
EEF1A1 RPS29
EEF1A1 RPL10
EEF1A1 RPL11
EEF1A1 RPL13
EEF1A1 USP33
EEF1A1 RPL19
EEF1A1 DDX49
EEF1A1 ALDH4A1
EEF1A1 PTMA
EEF1A1 GRIK5
EEF1A1 CSHL1
EEF1A1 RPS3A
EEF1A1 BAX
EEF1A1 UBC
EEF1A1 GTPBP1
EEF1A1 ACTB
RIF1 RAB1A
CYP2C9 COL2A1
CYP2C9 MXD1
CAPZA1 ACTR2
IL2RG CD2
PRRC1 ACVR1B
PRRC1 OCEL1
PRRC1 SCAPER
PRRC1 KRT33A
PRRC1 U2AF2
PRRC1 INSL3
PRRC1 SLC12A4
PRRC1 PCBP3
PRRC1 PXN
PRRC1 NSFL1C
PRRC1 ODF1
PRRC1 FGD1
PRRC1 ATP1B2
PRRC1 POU4F1
PRRC1 TNFRSF25
PRRC1 MMP25
PRRC1 CDK6
PRRC1 TUBGCP2
LMO3 CPM
LMO3 SFTPB
LMO3 ATP11A
LMO3 CIT
LMO3 LTA4H
LMO3 NKX2-1
LMO3 ASAH1
LMO3 MALL
LMO3 CITED2
LMO3 PPP1R13B
LMO3 AQP3
LMO3 GGT2
LMO3 LPL
LMO3 RHOBTB2
LMO3 GPR116
LMO3 CACNA2D2
LMO3 HOPX
LMO3 MAOA
LMO3 ABCA3
LMO3 ALOX15B
LMO3 FOLR1
EMX1 DOHH
EMX1 SERHL2
EMX1 NCOR2
EMX1 MXD1
EMX1 SCNN1D
EMX1 PCBP3
EMX1 PML
EMX1 C1QL1
EMX1 LIPE
EMX1 ARVCF
EMX1 LSM7
EMX1 ARR3
EMX1 ARMC6
EMX1 GATA4
EMX1 ABCC8
EMX1 PNMT
EMX1 BAIAP3
EMX1 MVD
HSPE1 HSPD1
HSPE1 NDUFB3
HSPE1 ATP5G3
ERBB2 EFNA1
NCKAP1L TYROBP
NCKAP1L C1QB
DHFR IGH@
DHFR RCVRN
BAX RPL37A
BAX RPS17
BAX HLA-C
BAX ERCC2
BAX TRPC1
BAX AKAP11
BAX RPL41
BAX SIK2
BAX RPL13A
BAX SMC5
BAX RPS27
BAX RPS20
BAX FPR2
BAX CREB1
BAX RPS29
BAX RPL13
BAX USP33
BAX JTB
BAX ALDH4A1
BAX LRRFIP1
BAX GRIK5
BAX UBC
BAX ACTB
PLCG2 HERPUD1
PLCG2 POU2AF1
GIPR PCGF1
GIPR LOC91316
GIPR SCAMP5
GIPR POU2AF1
GIPR HLA-C
GIPR IGL@
GIPR IGH@
GIPR HCRTR1
GIPR ARID4B
GIPR HTRA2
DDX11 VAMP1
DDX11 ODF1
DDX11 ITGA10
FMO5 MAOA
FMO5 NKX2-1
FMO5 CEACAM6
GJB5 PLEKHG3
GJB5 ADRA2C
SULF1 VCAN
SULF1 FAP
SULF1 THBS2
SULF1 FBN1
SULF1 COL5A2
SULF1 POSTN
SULF1 MXRA5
SULF1 GPD1L
ATP6V1B1 LIPE
ATP6V1B2 CD53
PSMC6 CNIH
BFSP2 MVD
HLA-DRA CD74
HLA-DRA HLA-DPB1
HLA-DRA TYROBP
HLA-DRA HLA-DRB3
HLA-DRA HLA-DRB4
HLA-DRA VIM
HLA-DRA HLA-DQA1
FBN1 VCAN
FBN1 BGN
FBN1 AEBP1
FBN1 HTRA1
FBN1 MYL9
FBN1 LOXL1
FBN1 FAP
FBN1 THBS2
FBN1 THY1
FBN1 CTSK
FBN1 COL5A2
FBN1 MXRA5
MMP25 FUT7
MMP25 CNP
MMP25 MT4
TRIP13 TPX2
TRIP13 UBE2C
TRIP13 CENPA
RPL15 RPS10
RPL15 RPS17
RPL15 RPS16
RPL15 RPL23A
RPL15 RPS14
RPL15 RPS18
RPL15 RPL37A
RPL15 RPL41
RPL15 RPS27
RPL15 RPS25
RPL15 RPS21
RPL15 RPS29
RPL15 RPL14
RPL15 RPL10
RPL15 RPL12
RPL15 RPS27A
RPL15 RPL19
RPL15 RPL10A
BTRC VAMP5
TOMM34 DPM1
LOC201229 REL
MAP3K14 RASGRP3
MAP3K14 ARVCF
MAP3K14 MMP19
MAP3K14 SLC5A2
MAP3K14 FOSL1
MAP3K14 MYST2
MAP3K14 SCAPER
CTNNBIP1 MGAT3
SLC1A4 TUBGCP2
SLC1A4 MYBPC1
SLC1A4 IAH1
CYP11B1 REEP2
CYP11B1 PCBP3
CYP11B1 ARVCF
PPP3CC VAMP1
PPP3CC TNFRSF25
PPP3CC WBSCR22
PPP3CC CTRL
PPP3CC EFNA3
PPP3CC IAH1
PPP3CC MC2R
PPP3CC POU4F1
PPP3CC RPH3A
PPP3CC PTAFR
PPP3CC REL
PPP3CC TG
SFTPD FCN3
SFTPD AQP4
SFTPD SFTPB
SFTPD SFTPC
SFTPD AGER
SFTPD CTSE
SFTPD LAMP3
SFTPD ABCA3
SFTPD CACNA2D2
SFTPD FOLR1
TGM2 PTGIS
UBTF ZNF169
SFTPB CPM
SFTPB SFTPC
SFTPB MAT1A
SFTPB ATP11A
SFTPB CIT
SFTPB LTA4H
SFTPB NKX2-1
SFTPB ASAH1
SFTPB AHCYL2
SFTPB PLA2G6
SFTPB SCNN1B
SFTPB CEACAM6
SFTPB AQP3
SFTPB AGER
SFTPB LPL
SFTPB UNC13B
SFTPB KCNS3
SFTPB CACNA2D2
SFTPB GPC4
SFTPB PGC
SFTPB HOPX
SFTPB MAOA
SFTPB ABCA3
SFTPB GPR116
SFTPB DMWD
SFTPC FCN3
SFTPC CLEC3B
SFTPC AGER
SFTPC LAMP3
SFTPC ABCA3
RPL13 RPS13
RPL13 RPS12
RPL13 RPS11
RPL13 RPL37A
RPL13 RPS17
RPL13 RPS15
RPL13 RPS14
RPL13 RPL27A
RPL13 RPS18
RPL13 RPL18A
RPL13 RPS15A
RPL13 RPS10
RPL13 RPL41
RPL13 RPS8
RPL13 GNB2L1
RPL13 RPL13A
RPL13 RPL36A
RPL13 RPS27
RPL13 RPS24
RPL13 RPS25
RPL13 TPT1
RPL13 RPL23A
RPL13 RPS28
RPL13 RPS29
RPL13 RPL17
RPL13 RPL10
RPL13 RPL12
RPL13 ALDH4A1
RPL13 C2orf27A
RPL13 RPL19
RPL13 RPS20
RPL13 CSHL1
RPL13 RPS23
RPL13 UBC
MARCH7 DYNC1I2
FCGR1A CD53
FCGR1A ITGB2
FCGR1A CCR1
FCGR1A TYROBP
FCGR1A SLC7A7
FCGR1A CD163
FCGR1A C1QB
FCGR1A SLCO2B1
FCGR1A AIF1
NCF4 LCP1
ADRA2A HLA-C
ADRA2A IGH@
ACAN ARMC6
ACAN SCNN1D
ACAN GDF5
WT1 EFEMP1
WT1 PTGIS
WT1 CRIM1
HLA-DRB3 CD74
HLA-DRB3 HLA-DPB1
HLA-DRB3 HLA-DRB4
HLA-DRB4 CD74
HLA-DRB4 HLA-DPB1
HLA-DRB4 HLA-DQA1
IMPA2 SEMA3C
IMPA2 RARRES2
IMPA2 TGFBI
IMPA2 ENSA
IMPA2 C1R
IMPA2 DAB2
IMPA2 AHNAK
PHGDH IGH@
PHGDH IGL@
JAG1 PCBP3
FN1 COL11A1
FN1 FAP
FN1 PLAU
FN1 COL5A2
FN1 POSTN
FN1 LUM
PTGES3 GDI2
CCL3 PLEK
CCL3 PTPRC
CCL3 CCL4
RPL37A RPS13
RPL37A SNORA21
RPL37A RPS11
RPL37A RPS10
RPL37A RPS17
RPL37A RPS16
RPL37A RPL23A
RPL37A RPS14
RPL37A RPS18
RPL37A RPL18A
RPL37A RPS15A
RPL37A SFI1
RPL37A CSHL1
RPL37A BLCAP
RPL37A SOX1
RPL37A RPL41
RPL37A RPS8
RPL37A SIK2
RPL37A IFITM1
RPL37A ATP5D
RPL37A FAU
RPL37A GNB2L1
RPL37A RPL13A
RPL37A TMSB4X
RPL37A RPS9
RPL37A FANCL
RPL37A RPL27A
RPL37A RPL36A
RPL37A RPS27
RPL37A RPS24
RPL37A RPS25
RPL37A TPT1
RPL37A RPS20
RPL37A RPS21
RPL37A FPR2
RPL37A RPS28
RPL37A RPS29
RPL37A RPL17
RPL37A RPL10
RPL37A RPL12
RPL37A C2orf27A
RPL37A RPL19
RPL37A DDX49
RPL37A ALDH4A1
RPL37A PTMA
RPL37A RPS23
RPL37A RPS15
RPL37A UBC
RPL37A GTPBP1
RPL37A ACTB
RPL37A RPS12
RPL37A RPL11
CCL4 CD53
CCL4 SAMHD1
CCL4 GZMA
CCL4 CCL5
CCL4 SRGN
CCL5 CD53
CCL5 SLC7A7
CCL5 UBE2L6
CCL5 CD247
CCL5 GZMK
CCL5 TRBV5-4
CCL5 STAT1
CCL5 GBP1
CCL5 CD8A
CCL5 LCP2
CCL5 LCP1
CCL5 SASH3
CCL5 IRF1
CCL5 GZMA
CCL5 CXCL9
CCL5 C1QB
CCL5 PTPRC
CCL5 AIF1
FUBP3 PPP6C
AMELX SLC6A8
AMELX MXD1
FOXA1 NKX2-1
FOXA1 CPD
TCP11L1 LBP
TCP11L1 WBSCR22
TCP11L1 ARVCF
TCP11L1 GPRIN2
TCP11L1 MGAT3
TCP11L1 PCBP3
TCP11L1 SEMA4D
TCP11L1 CYP2A6
NCOR2 ARVCF
NCOR2 GPRIN2
NCOR2 ZMYND10
NCOR2 TUBGCP2
CEACAM3 MYBPC3
CEACAM3 WBSCR22
CEACAM6 CLDN3
CEACAM6 ANXA8L2
CEACAM6 DKFZP564O0823
CEACAM6 HOPX
CEACAM6 NKX2-1
CEACAM6 CLDN7
TACSTD2 LAD1
TACSTD2 PROCR
SCAPER HSF1
SCAPER WBSCR22
SCAPER MC2R
SCAPER CRTC1
SCAPER ITGA10
SCAPER FDXR
SCAPER SEMA4D
SCAPER LBP
SCAPER GPR143
SCAPER WNT10B
SCAPER KRT86
SCAPER PXN
SCAPER GUCA2A
SCAPER MYST2
SCAPER PCBP3
SCAPER FGD1
SCAPER LUZP1
SCAPER TG
SCAPER CYP2A6
SCAPER IAH1
SCAPER TYR
GPR35 IGSF9B
GPR35 ELAVL3
GPR35 ARVCF
GPR35 MYO9B
GPR35 PCBP3
GPR35 OCEL1
GPR35 MXD1
GPR35 TUBGCP2
GPR35 MVK
GPR35 GP2
GPR35 PXN
DEPDC5 ARC
GUCA1A IGSF9B
GUCA1A ARVCF
GUCA1A IL4
GUCA1A SF1
GUCA1A GARNL4
GUCA1A RPH3A
GUCA1A CYP2A6
GUCA1A REL
GUCA1A MXD1
RALB VAMP3
RALA CLU
NOC2L MSX1
FANCA TOP3B
HAS1 ANXA8L2
MC5R SLC5A2
LLGL2 ERBB3
LLGL2 JUP
LRRFIP1 UBC
GRIK5 ARHGEF2
GRIK5 UBC
GRIK5 LPAR2
CDK6 EPOR
CDK6 GPRIN2
CDK6 MC2R
CDK6 PCBP3
CDK6 TUBGCP2
MCL1 LOC100131311
IL18RAP CTRL
IL18RAP HAUS5
IL18RAP TYR
HSPD1 CCT2
HSPD1 PAICS
PNMT C1QL1
PNMT DES
PNMT LIPE
PNMT SLC9A3
PNMT CPNE6
PNMT MMP19
PNMT SLC5A2
PNMT SCNN1D
PNMT ABCC8
PNMT ZMYND10
PNMT MXD1
CES1 MYH11
HBA1 HBB
ALPPL2 PCBP3
DDX21 UBE2N
NRL DPYSL4
NRL LIPE
GSTP1 DAB2
GSTP1 EPB41L2
FKBP15 PTPRD
ADD2 LOC91316
ADD2 IAH1
ADD2 IGL@
ADD2 IGH@
ADD2 SLC12A4
ADD2 CYP2A6
ADD2 POU4F1
ADD2 SEMA4D
PRB1 TUBGCP2
PRB1 MXD1
PRB1 ARVCF
PPP1R2 COPB1
PPP1R2 NNAT
PRPF31 TUBGCP2
PLA2G6 CACNA2D2
PLA2G6 ABCA3
CCBP2 N4BP2L1
CCBP2 HTR4
CCBP2 WNT11
CCBP2 MXD1
CTSH RNASE1
ERBB3 SH3YL1
ERBB3 S100P
ERBB3 PKP3
ERBB3 ELF3
ERBB3 PDPN
ERBB3 PEA15
ERBB3 CLDN3
ERBB3 CLDN7
ERBB3 PLS1
ERBB3 HEG1
ERBB3 EFNA1
ERBB3 ATP1B1
ERBB3 CORO2A
ERBB3 EMP3
CTSK MXRA5
CTSK FAP
CTSK SERPINF1
FMO4 CDK5R1
FMO4 GALK1
FPR2 ALDH4A1
FPR2 ERCC2
FPR2 RPL41
EVX1 ARVCF
KCNAB2 TNFRSF1B
RPL14 RPS10
RPL14 RPS17
RPL14 RPS18
RPL14 IMPDH2
RPL14 RPS25
RPL14 RPS23
RPL14 RPL17
RPL14 RPL12
POSTN VCAN
POSTN FAP
POSTN THBS2
POSTN COL5A2
POSTN PLAU
POSTN LUM
CTSZ ESR2
RPL17 RPS13
RPL17 RPS12
RPL17 RPS17
RPL17 RPL23A
RPL17 RPL18A
RPL17 RPL41
RPL17 RPS8
RPL17 GNB2L1
RPL17 RPL13A
RPL17 RPL36A
RPL17 RPS27
RPL17 RPS24
RPL17 RPS18
RPL17 TPT1
RPL17 RPS20
RPL17 RPS28
RPL17 RPS29
RPL17 RPL10
RPL17 RPL19
RPL17 CSHL1
RPL10 RPS13
RPL10 RPS12
RPL10 RPS11
RPL10 RPS17
RPL10 RPS16
RPL10 RPL23A
RPL10 RPS14
RPL10 TMSB4X
RPL10 RPS18
RPL10 RPL18A
RPL10 RPS15A
RPL10 RPS10
RPL10 RPL41
RPL10 RPS8
RPL10 SIK2
RPL10 FAU
RPL10 GNB2L1
RPL10 RPL13A
RPL10 TPT1
RPL10 SNORA21
RPL10 HLA-C
RPL10 RPL36A
RPL10 RPS27
RPL10 IFITM1
RPL10 RPS25
RPL10 RPS23
RPL10 RPS20
RPL10 RPS21
RPL10 RPS28
RPL10 RPS29
RPL10 RPL11
RPL10 RPL18
RPL10 RPL19
RPL10 DDX49
RPL10 RPL27A
RPL10 RPS15
RPL10 UBC
RPL10 ACTB
RPL11 RPS12
RPL11 RPS17
RPL11 RPL23A
RPL11 RPS14
RPL11 RPS18
RPL11 RPL18A
RPL11 RPS15A
RPL11 RPL41
RPL11 RPS8
RPL11 GNB2L1
RPL11 RPL13A
RPL11 RPS9
RPL11 RPL36A
RPL11 RPS25
RPL11 RPS23
RPL11 RPS28
RPL11 RPS29
RPL11 RPL19
RPL12 RPS12
RPL12 RPS17
RPL12 RPS16
RPL12 RPS14
RPL12 RPS18
RPL12 RPS15A
RPL12 RPS10
RPL12 RPS9
RPL12 RPS8
RPL12 RPL23A
RPL12 GNB2L1
RPL12 RPL13A
RPL12 RPL27A
RPL12 RPL36A
RPL12 RPS27
RPL12 RPS20
RPL12 RPS25
RPL12 RPL18
RPL12 RPL19
RPL12 RPL10A
RPL12 RPS15
RPL12 EEF2
RPL18 RPS11
RPL18 RPS16
RPL18 RPS23
RPL18 RPS14
RPL18 RPS19
RPL18 RPS15A
RPL18 GNB2L1
RPL18 RPL13A
RPL18 RPS9
RPL19 RPS13
RPL19 SNORA21
RPL19 RPS11
RPL19 RPS17
RPL19 RPL23A
RPL19 RPS14
RPL19 RPS18
RPL19 RPL18A
RPL19 RPS15A
RPL19 RPS10
RPL19 CSHL1
RPL19 RPL41
RPL19 RPS8
RPL19 GNB2L1
RPL19 RPL13A
RPL19 TMSB4X
RPL19 RPL27A
RPL19 RPL36A
RPL19 RPS27
RPL19 RPS24
RPL19 RPS25
RPL19 TPT1
RPL19 RPS20
RPL19 RPS21
RPL19 RPS28
RPL19 RPS29
RPL19 RPS16
RPL19 DDX49
RPL19 FAM76A
RPL19 RPS19
RPL19 PTMA
RPL19 RPS23
RPL19 RPS15
RPL19 UBC
RPL19 ACTB
RPL19 RPS12
RPL19 PPIA
CXCL1 IL8
PCYT1B FEZ1
NME1 NME2
NME2 RPS10
CXCL9 STAT1
CXCL9 WARS
CXCL9 UBD
CXCL9 CD8A
INPP5K EPOR
INPP5K MVD
INPP5K PCBP3
INPP5K USP19
CSHL1 RPS12
CSHL1 RPS11
CSHL1 RPS17
CSHL1 RPL23A
CSHL1 RPS14
CSHL1 RPS18
CSHL1 RPL18A
CSHL1 RPS15A
CSHL1 NACA
CSHL1 RPL41
CSHL1 RPS8
CSHL1 GNB2L1
CSHL1 RPL13A
CSHL1 TMSB4X
CSHL1 RPS19
CSHL1 RPL36A
CSHL1 RPS27
CSHL1 DPYSL4
CSHL1 RPS27A
CSHL1 TPT1
CSHL1 RPS20
CSHL1 RPS28
CSHL1 RPS29
CSHL1 PTMA
CSHL1 RPL27A
CSHL1 ACTB
IGHA2 LOC91316
IGHA2 POU2AF1
IGHA2 IGL@
IGHA2 IGLV3-25
IGHA2 IGH@
IGHA2 IGJ
IGHA2 IGHM
VENTX CDK5R1
VENTX PCBP3
VENTX CPNE6
PCNXL2 MVD
AHNAK SERPING1
AHNAK TSPAN4
AHNAK PTRF
AHNAK DAB2
AHNAK MT1F
PDPN TWIST1
PDPN FEZ1
PDPN RARRES2
PDPN PTRF
PDPN C1R
PDPN SERPINH1
PDPN CLDN7
IGSF9B CTRL
IGSF9B INSL3
IGSF9B MXD1
IGSF9B PVT1
IGSF9B KRT86
IGSF9B SLC12A4
IGSF9B PCBP3
IGSF9B GPR161
IGSF9B ODF1
IGSF9B ARVCF
IGSF9B ATP1B2
IGSF9B EFNA3
IGSF9B POU4F1
IGSF9B IGHMBP2
IGSF9B TNFRSF25
IGSF9B FUT7
IGSF9B MVD
IGSF9B TUBGCP2
IGSF9B GRIP2
KIAA0195 LIPE
KIAA0195 ARVCF
KIAA0195 LOC26102
KIAA0195 PCBP3
KIAA0195 GARNL4
KIAA0195 ABCC8
KIAA0195 CYP2A6
KIAA0195 GP2
KIAA0195 MYO9B
KIAA0195 TUBGCP2
KIAA0195 ELAVL3
KIAA0195 ADRBK1
KIAA0195 MXD1
GCKR PCBP3
CYorf15B RPS4Y1
CYorf15B DDX3Y
UBE2C TPX2
UBE2C CDKN3
UBE2C ZWINT
UBE2C CCNB1
UBE2C CENPA
UBE2C UBE2S
UBE2C TOP2A
UBE2S CCNB1
UBE2S RUVBL2
UBE2S CDKN3
UBE2S CKS2
UBE2S TPX2
UBE2S SELENBP1
AGFG2 LIPE
AGFG2 NNAT
AGFG2 ACHE
TOP3B CHRNB1
TOP3B TBX19
TOP3B C1QL1
SEC14L1 HCLS1
RPL18A RPS13
RPL18A RPS12
RPL18A RPS11
RPL18A RPS17
RPL18A RPS16
RPL18A RPS15
RPL18A RPS14
RPL18A TMSB4X
RPL18A RPS18
RPL18A RPS19
RPL18A RPS15A
RPL18A RPS10
RPL18A RPL41
RPL18A RPS8
RPL18A EIF3G
RPL18A GNB2L1
RPL18A RPL13A
RPL18A TPT1
RPL18A SNORA21
RPL18A RPS9
RPL18A ATP5D
RPL18A RPL27A
RPL18A RPL36A
RPL18A RPS27
RPL18A RPS24
RPL18A RPS27A
RPL18A PFDN5
RPL18A RPS23
RPL18A RPS20
RPL18A RPS21
RPL18A RPS25
RPL18A SSH1
RPL18A RPS28
RPL18A RPS29
RPL18A RPL23A
RPL18A RPS3A
RPL18A EEF2
RPS15A RPS13
RPS15A RPS12
RPS15A RPS11
RPS15A RPS17
RPS15A RPS16
RPS15A RPL23A
RPS15A RPS14
RPS15A RPS18
RPS15A RPS10
RPS15A RPL41
RPS15A RPS8
RPS15A FAU
RPS15A GNB2L1
RPS15A RPL13A
RPS15A TPT1
RPS15A SNORA21
RPS15A RPS9
RPS15A NACA
RPS15A RPL27A
RPS15A RPL36A
RPS15A RPS27
RPS15A RPS27A
RPS15A RPS23
RPS15A RPS20
RPS15A RPS21
RPS15A RPS25
RPS15A RPS28
RPS15A RPS29
RPS15A C1QL1
RPS15A DDX49
RPS15A RPS19
RPS15A RPS15
PTAFR LBP
PTAFR ODF1
KRT5 ANXA8L2
SRGN CD53
SRGN PTPRC
SRGN SLCO2B1
SRGN LCP1
SRGN AIF1
SRGN BNIP2
KRT8 KRT18
RPS16 RPS12
RPS16 RPS11
RPS16 RPS10
RPS16 RPS17
RPS16 RPL23A
RPS16 RPS19
RPS16 RPL41
RPS16 RPL13A
RPS16 RPS9
RPS16 RPS27
RPS16 RPS18
RPS16 RPS20
RPS16 RPS21
RPS16 RPS25
RPS16 RPS29
RPS16 DDX49
SIK1 NR4A2
RBM8A EPOR
RBM8A LMTK2
RBM8A UBE3B
RBM8A EFNA3
RBM8A RPH3A
RBM8A PCBP3
RBM8A MYST2
SIK2 RPL13A
KRT81 TYR
KRT86 KRTAP26-1
KRT86 SLC12A4
KRT86 PCBP3
KRT86 TNFRSF25
KRT86 GAD2
RPL36A RPS13
RPL36A RPS12
RPL36A RPS11
RPL36A RPS17
RPL36A RPS15
RPL36A RPS14
RPL36A RPL27A
RPL36A RPS18
RPL36A RPS10
RPL36A RPL41
RPL36A RPS8
RPL36A EIF3E
RPL36A GNB2L1
RPL36A RPL13A
RPL36A TMSB4X
RPL36A SNORA21
RPL36A NACA
RPL36A RPS27
RPL36A RPS24
RPL36A RPS25
RPL36A TPT1
RPL36A RPS20
RPL36A RPS21
RPL36A UBC
RPL36A RPS28
RPL36A RPS29
RPL36A C2orf27A
RPL36A RPS27A
RPL36A RPL23A
RPL36A PTMA
RPL36A RPS23
RPL36A IFITM1
RPL36A ACTB
EPB41L3 C1QL1
EPB41L3 CD53
EPB41L2 DAB2
COMP AEBP1
COMP BGN
PLEKHM2 MMP19
ADAM20 PCBP3
ADAM20 LY9
ADAM20 DOHH
PFTK1 HEG1
PFTK1 PHF21A
PFTK1 PTRF
PFTK1 CALD1
PFTK1 COX6C
PFTK1 CLDN7
DFNA5 CALD1
STX11 ARL6IP5
IL4 CYP2A6
IL4 TYR
GPRIN2 MC2R
GPRIN2 ADAM11
GPRIN2 NSFL1C
GPRIN2 ZMYND10
GPRIN2 MEGF6
GPRIN2 NAALADL1
GPRIN2 CRYBA4
GPRIN2 LBP
GPRIN2 SEMA4D
GPRIN2 TAZ
GPRIN2 SLC12A4
GPRIN2 PXN
GPRIN2 TG
GPRIN2 CST6
GPRIN2 PCBP3
GPRIN2 FGD1
GPRIN2 ARVCF
GPRIN2 EFNA3
GPRIN2 MGAT3
GPRIN2 MVD
GPRIN2 MSX1
GPRIN2 GATA4
GPRIN2 MVK
GPRIN2 PLEKHG3
GPRIN2 IAH1
GPRIN2 ZKSCAN3
GPRIN2 USP11
GPRIN2 TUBGCP2
GPRIN2 GRIP2
AEBP1 COL10A1
AEBP1 LOXL1
AEBP1 ISLR
AEBP1 THBS2
AEBP1 MYLK
AEBP1 BGN
AEBP1 ACTA2
AEBP1 NBL1
AEBP1 THY1
AEBP1 MYL9
ATP11A HOPX
ATP11A CPM
ATP11A GGT2
ATP11A LTA4H
ATP11A MAOA
ATP11A ABCA3
ATP11A CACNA2D2
ATP11A GPR116
ATP11A NKX2-1
ATP11A FOLR1
ATP11A AQP3
LTA4H HOPX
LTA4H AQP3
LTA4H PON3
LTA4H GPR116
LTA4H NKX2-1
LTA4H FOLR1
LTA4H CPM
ANKRD12 CNTN2
ANKRD12 CPNE6
GDF5 KRT33A
GDF5 FOXE1
GDF5 CPNE6
GDF5 ARR3
GDF5 MVD
GDF5 MXD1
PCNA SNRPB
PCNA ZWINT
PCNA TOP2A
MCM6 ZWINT
MCM6 KIF11
MCM6 CENPF
MCM6 KIAA0101
MCM6 TOP2A
CYP2A6 SEMA4D
CYP2A6 MXD1
CYP2A6 LBP
CYP2A6 SLC12A4
CYP2A6 PCBP3
CYP2A6 ARVCF
CYP2A6 EFNA3
CYP2A6 IGHMBP2
CYP2A6 GYPB
CYP2A6 EPOR
CYP2A6 PLEKHG3
CYP2A6 FEZ1
CYP2A6 ARR3
CYP2A6 TUBGCP2
CYP2A6 GRIP2
UTY KDM5D
UTY XIST
UTY RPS4Y1
UTY DDX3Y
DUSP11 RAB1A
KRTAP26-1 KRT33A
KRTAP26-1 HAUS5
KRTAP26-1 MLANA
KRTAP26-1 MYBPC3
SAMHD1 LCP2
SAMHD1 CD53
C1D ACTR2
ProSAPiP1 NKX2-1
ProSAPiP1 CLDN7
UBQLN2 ACTR2
NDUFS6 CCT5
C1S SERPING1
C1S C1R
C1R IFFO1
C1R TGFB3
C1R CPZ
C1R SERPING1
C1R PTRF
C1R HTRA1
C1R THBS2
C1R LUM
C1R CLDN3
C1R HEG1
C1R PTGIS
C1R COL5A2
C1R MXRA5
C1R LRP1
C1R TNFRSF1B
C1R RARRES2
CRIM1 EFEMP1
CRIM1 HEG1
PARG VPS26A
PARG HTRA2
CTRL FGD1
CTRL DMP1
CTRL MC2R
CTRL CD4
CTRL POU4F1
CTRL RPH3A
CTRL CADM4
CTRL ADRBK1
TPX2 LMNB2
TPX2 CCNB1
TPX2 ZWINT
TPX2 CENPA
TPX2 KIF11
TPX2 AURKB
TPX2 CENPF
TPX2 TOP2A
ZNF142 LOC91316
ZNF142 IGL@
LYZ CD52
PRH1 RUNX2
RNASE1 GGT2
RNASE1 MALL
DDX3Y KDM5D
DDX3Y XIST
DDX3Y RPS4Y1
RNASE6 CD53
RNASE6 ITGB2
RNASE6 CD163
RNASE6 C1QB
RNASE6 HCLS1
RNASE6 AIF1
RNASE6 LY86
LY9 PCBP3
MSX1 PLEKHG3
MSX1 IAH1
MSX1 CCDC86
MSX1 MGAT3
MSX1 PCBP3
MSX1 TG
MSX1 MEGF6
MSX1 USP11
DOHH RUNX2
DOHH PML
DOHH HTRA2
H2AFV USP33
ISLR MXRA8
FBXL7 CLDN7
GRIP2 REL
GRIP2 MAP2K4
GRIP2 TAZ
GRIP2 SLC12A4
GRIP2 GARNL4
GRIP2 PCBP3
GRIP2 MYST2
GRIP2 ODF1
GRIP2 EFNA3
GRIP2 RPH3A
GRIP2 IGHMBP2
GRIP2 TNFRSF25
GRIP2 MVK
GRIP2 EPOR
GRIP2 PLEKHG3
GRIP2 SLC22A6
GRIP2 MVD
GRIP2 TUBGCP2
SLC19A1 RPS20
HLA-J HLA-A
HLA-J HLA-G
HLA-J HLA-F
HLA-C TMSB4X
HLA-C HLA-A
HLA-C HLA-G
HLA-C LOC90586
HLA-C RPL41
HLA-C HTRA2
HLA-C IFITM1
HLA-C IGL@
HLA-C HLA-F
HLA-C IGH@
HLA-C IGHM
HLA-C PCGF1
HLA-C LOC91316
HLA-C IGLV3-25
HLA-C UBC
HLA-C ACTB
ZWINT RAN
ZWINT CENPF
ZWINT CENPA
ZWINT KIAA0101
ZWINT CDC2
ZWINT TOP2A
HLA-A HLA-G
HLA-A HLA-F
HLA-A HLA-E
HLA-F HLA-G
HLA-E HLA-G
SLC7A1 MGAT3
SLC7A1 LOC90586
SLC7A1 HTRA2
ARID4B PCGF1
ARID4B LOC91316
ARID4B IGL@
ARID4B IGH@
ARID4B LOC90586
ARID4B NRG2
ADRBK1 ODF1
ADRBK1 MGAT3
ADRBK1 NTN3
ADRBK1 ABCC8
ADRBK1 CD4
ADRBK1 USP11
ADRBK1 IGHMBP2
ADRBK1 MVD
ADRBK1 TUBGCP2
ADRBK1 MXD1
UBE3B KIAA0467
TOP2A CCNA2
TOP2A CENPA
TOP2A CENPF
TOP2A KIAA0101
TOP2A HPRT1
NACA RPS13
NACA RPS12
NACA RPS17
NACA RPS14
NACA RPL27A
NACA RPS25
NACA RPS27A
NACA TPT1
NACA GNB2L1
NACA RPL13A
NACA RPS27
NACA RPS23
NACA RPS20
NACA EEF1B2
NACA NPM1
TFEC TYROBP
TFEC C1QB
ZCCHC24 PTRF
ZCCHC24 HEG1
HIST1H2BE HIST1H2BF
HIST1H2BE HIST1H2BL
HIST1H2BE HIST1H2BM
HIST1H2BE HIST1H2BN
HIST1H2BE HIST1H2BI
HIST1H2BF HIST1H2BL
HIST1H2BF HIST1H2BN
HIST1H2BF HIST1H2BI
HIST1H2BF HIST1H2BM
HIST1H2BC HIST1H2BM
HIST1H2BC HIST1H2BN
HIST1H2BC HIST1H2BI
HIST1H2BL HIST1H2BM
HIST1H2BL HIST1H2BN
HIST1H2BL HIST1H2BI
HIST1H2BM HIST1H2BN
HIST1H2BM HIST1H2BI
HIST1H2BN HIST1H2BI
OLFML2B VCAN
OLFML2B HTRA1
RBPMS AHCYL2
NUP153 DEK
BAIAP3 ARMC6
ACTR3 MCFD2
ACTR3 C1QL1
ACTR3 ACTR2
ACTR2 C1QL1
ACTR2 CEP170
ACTR2 HNRNPR
ACTR2 C6orf62
ACTR2 GIPC1
ACTR2 COPB1
ACTR2 DPM1
WBSCR22 HSF1
WBSCR22 ITGA10
WBSCR22 SEMA4D
WBSCR22 LBP
WBSCR22 WNT10B
WBSCR22 PCBP3
WBSCR22 PXN
WBSCR22 RPH3A
WBSCR22 LOC145678
WBSCR22 MYBPC1
SDCBP BNIP2
GBX1 LIPE
GBX1 OPN1SW
GBX1 PCBP3
WTAP PCMT1
ELN MYH11
ELN MFAP4
ELN SPARCL1
ELN PECAM1
RBL2 EP300
COPS6 COPB1
COPS6 LIPE
ATP8A1 SELENBP1
RRAS PTRF
RRAS SPTAN1
CCL18 MRC1
CCL18 ICAM2
STAT5A TNFRSF1B
BMP10 SCGB1D2
BMP10 CPNE6
BMP10 MXD1
ADAM15 C1QL1
PLOD2 AK3L1
CPNE6 EPOR
CPNE6 LIPE
CPNE6 SCGB1D2
CPNE6 EFNA3
CPNE6 CNTN2
CPNE6 ABCC8
CPNE6 GNB3
CPNE6 AGAP8
CPNE6 TUBGCP2
CPNE6 PAFAH1B1
CPNE6 MXD1
CPNE6 PCBP3
PXN ARVCF
PXN IGHMBP2
PXN TUBGCP2
PXN HIRIP3
DGKG LPHN3
CNP ITGA10
CNP ODF1
PTGIS TNFRSF1B
PTGIS HEG1
PTGIS EFEMP1
PTGIS THBS2
PTGIS RARRES1
PTGIS PTRF
USP11 NAGPA
USP11 KRT33A
USP11 NSFL1C
USP11 TUBB2B
USP11 PCBP3
USP11 ODF1
USP11 ARVCF
USP11 MGAT3
USP11 COX6A2
USP11 LMO1
USP11 TUBGCP2
USP11 NVL
NPM1 GNB2L1
NPM1 RPS23
SBNO2 REL
IL27RA ANK3
HADHB PRKRA
ALOX15B HOPX
ALOX15B AMY2A
ALOX15B NKX2-1
DUS4L SLC12A4
DUS4L EFNA3
DUS4L NAALADL1
DUS4L TYR
IFFO1 STAB1
U2AF2 ODF1
U2AF2 RPH3A
U2AF2 PCBP3
U2AF2 REL
U2AF2 TUBGCP2
PCSK7 ODF1
HIPK3 HTR7
HIPK2 ACVR1B
HIPK2 NSFL1C
HIPK2 TNFRSF25
FDXR EFNA3
SEMA4D HMGXB3
SEMA4D MC2R
SEMA4D SLC30A3
SEMA4D CRYBA4
SEMA4D SIM2
SEMA4D PCBP3
SEMA4D TG
SEMA4D LBP
SEMA4D EFNA3
SEMA4D VAMP1
SEMA4D IAH1
SEMA4D POU2F2
NTNG1 PCBP3
TAZ VAMP1
TAZ LBP
TAZ PLEKHG3
TAZ TNF
TAZ PCBP3
TAZ SERPINC1
THY1 THBS2
THY1 BGN
THY1 COL5A2
THY1 MXRA5
THY1 MYL9
THY1 LUM
OPN1SW ARVCF
OPN1SW PCBP3
DDX49 RPS11
DDX49 RPL23A
DDX49 RPS27
DDX49 RPS18
DDX49 RPS10
DDX49 SOX1
DDX49 RPS9
DDX49 RPL41
DDX49 C1QL1
DDX49 RPS20
DDX49 RPS29
DDX49 UBC
COL15A1 ACTA2
GPR161 TNFRSF25
WDTC1 MYST2
CPZ TGFB3
MT1B MT2A
MT1B MT3
MT1B MT1H
MT1B MT1E
MT1B MT1F
MT1B MT1G
MT1B MT1A
POP5 LOC91316
POP5 IGL@
POP5 IGLV3-25
POP5 IGH@
GPR116 CPM
GPR116 NKX2-1
GPR116 AHCYL2
GPR116 MALL
GPR116 DLC1
GPR116 AQP3
GPR116 GGT2
GPR116 LAMP3
GPR116 HOPX
GPR116 PLD3
GPR116 PON3
GPR116 MAOA
GPR116 EMP2
GPR116 ABCA3
GPR116 GPD1L
GPR116 FOLR1
PAIP2B WNT10B
PAIP2B PCBP3
PAIP2B MYST2
ACTA2 CNN1
ACTA2 PDGFRB
ACTA2 MYLK
ACTA2 BGN
ACTA2 PDLIM7
ACTA2 MYL9
RASGRP3 ARR3
RASGRP3 MMP19
MMP11 COL10A1
ELAVL2 TUBGCP2
ELAVL2 GARNL4
ELAVL3 LIPE
ELAVL3 PCBP3
ELAVL3 ARMC6
ELAVL3 GATA4
MMP19 HTR4
MMP19 SLC9A3
MMP19 GARNL4
MMP19 SF1
MMP19 SLC5A2
MMP19 ZMYND10
MMP19 AATK
MMP19 C1orf144
MMP19 CDK5R1
MMP19 TUBGCP2
MMP19 MVK
APOE TYROBP
IGL@ CLDN14
IGL@ TNFRSF17
IGL@ LOC90586
IGL@ XBP1
IGL@ IGJ
IGL@ IGH@
IGL@ BTNL3
IGL@ IGHM
IGL@ PCGF1
IGL@ LOC91316
IGL@ NRG2
IGL@ POU2AF1
IGL@ IGLV3-25
IGL@ SSR4
IGL@ HCRTR1
HCK CD53
HCK ITGB2
HCK TYROBP
HCK LCP1
HCK AIF1
GZMA CD8A
GZMK CD8A
VWF CDH5
NAB1 PTRF
NAB1 AFAP1
MYH11 PLN
SERHL2 PML
REL MC2R
REL LBP
REL PCBP3
REL MYST2
REL ODF1
REL ATP1B2
REL RPH3A
REL IGHMBP2
REL TNFRSF25
REL LOC145678
REL FEZ1
COL2A1 EFNA3
COL2A1 MXD1
HTRA1 CDH11
HTRA1 THBS2
HTRA1 COL5A2
HTRA1 PTRF
HTRA1 TGFBI
HTRA2 PCGF1
HTRA2 IGH@
HTRA2 NIACR2
HTRA2 NRG2
SPI1 TYROBP
SMC3 BUB3
SMC5 UBC
IFI44L IFI44
GARNL4 ARVCF
GARNL4 T
GARNL4 PHKG2
GARNL4 SLC12A4
GARNL4 PCBP3
GARNL4 TUBGCP2
GARNL4 MXD1
S100A9 S100A8
NTN3 ZMYND10
NTN3 PCBP3
RPL23A RPS13
RPL23A RPS12
RPL23A RPS11
RPL23A RPS17
RPL23A RPS14
RPL23A TMSB4X
RPL23A RPS18
RPL23A RPS10
RPL23A SOX1
RPL23A RPL41
RPL23A RPS8
RPL23A USP33
RPL23A FAU
RPL23A GNB2L1
RPL23A RPL13A
RPL23A TPT1
RPL23A SNORA21
RPL23A RPL27A
RPL23A RPS27
RPL23A RPS24
RPL23A RPS25
RPL23A RPS23
RPL23A RPS20
RPL23A RPS21
RPL23A UBC
RPL23A RPS28
RPL23A RPS29
RPL23A RPS27A
RPL23A RPS19
RPL23A PTMA
RPL23A RPS15
RPL23A ACTB
OCEL1 SLC12A4
OCEL1 PCBP3
OCEL1 TUBGCP2
AP1S2 AIF1
GYG1 MYST1
LOC728849 ATRX
PGD AKR1C3
TWIST1 COL11A1
TWIST1 THBS2
TWIST1 RARRES2
TWIST1 COL5A2
TWIST1 PTRF
TWIST1 MXRA5
PEA15 PTRF
CXCR5 LBP
CXCR4 HCLS1
CXCR4 ITK
PRKRA RPS14
APPBP2 USP33
CRYBB3 MGAT3
IL32 UBD
PLEKHO2 CD163
PLEKHO2 AIF1
HAP1 PLEKHG3
HAP1 MT4
HAP1 MXD1
HAP1 ARVCF
FUT7 PCBP3
FUT7 TUBGCP2
FUT7 MVK
PPP1R13B HOPX
PPP1R13B MAOA
PPP1R13B NKX2-1
IFI44 MX1
KRT33A MXD1
KRT33A ABCC8
KRT33A PCBP3
KRT33A TBX19
KRT33A CNTN1
KRT33A TUBGCP2
KRT33A SKI
KRT33A MGAT3
EEF2 RPS12
EEF2 PTMA
EEF2 RPS15
EEF2 RPL13A
EEF2 RPS28
EEF2 RPS9
SNORA21 RPS17
SNORA21 RPS14
SNORA21 TMSB4X
SNORA21 RPL41
SNORA21 TPT1
SNORA21 GNB2L1
SNORA21 RPL27A
SNORA21 RPS24
SNORA21 RPS25
SNORA21 RPS23
SNORA21 RPS20
SF1 NSFL1C
DAB2 TNFRSF1B
DAB2 TPP1
DAB2 PTRF
DAB2 TGFBI
DAB2 STK10
FBLN1 SERPINF1
FBLN1 HEG1
GYPB TUBGCP2
GYPB MC2R
GYPB PCBP3
FBLN5 SPARCL1
HYOU1 PDIA4
BZRPL1 LIPE
WNT10B RAD51L3
WNT10B PRSS16
WNT10B TNFRSF25
ARHGEF2 LIPE
ARHGEF2 RPS20
SC5DL NKX2-1
IFITM3 IFITM1
IFITM1 RPS17
IFITM1 RPS15
IFITM1 TMSB4X
IFITM1 UBC
IFITM1 RPL41
IFITM1 RPS8
LIPE HMX1
LIPE SCGB1D2
LIPE FOXE1
LIPE SLC5A2
LIPE PRKCSH
LIPE ZMYND10
LIPE SOX1
LIPE MXD1
LIPE MAD1L1
LIPE MT4
LIPE SCNN1D
LIPE RPS9
LIPE ARC
LIPE CST6
LIPE C1QL1
LIPE DPYSL4
LIPE NOS3
LIPE ARVCF
LIPE ARMC6
LIPE GATA4
LIPE ESR2
LIPE GALK1
LIPE PTPRD
LIPE ABCC8
LIPE UBC
LIPE FAM5C
CENPF CCNB1
CENPF AURKB
CENPA CCNB1
CENPA KIF11
CENPA CDC2
PEX11B NKX2-1
PEX11B ENSA
LOC145678 FLJ40113
LOC145678 ARVCF
LOC145678 ADCY2
VCAN PDLIM7
VCAN COL11A1
VCAN FAP
VCAN THBS2
VCAN COL5A2
VCAN MXRA5
HCRTR1 LOC91316
HCRTR1 IGH@
ACTB RPS12
ACTB RPL41
ACTB RPS8
ACTB PHKB
ACTB RPL13A
ACTB TMSB4X
ACTB RPS27
ACTB RPS25
ACTB RPS20
ACTB RPS29
ACTB ALDH4A1
ACTB PTMA
ACTB UBC
WNT7A LSM7
CNTN2 RAP1GAP
LAMB3 LAD1
NEK7 TOR1AIP1
MT1X MT1A
MT1H MT2A
MT1H MT3
MT1H MT1E
MT1H MT1F
MT1H MT1G
MT1H MT1A
MT1E MT2A
MT1E MT3
MT1E MT1F
MT1E MT1G
MT1E MT1A
MT1F MT2A
MT1F MT3
MT1F MAOA
MT1F MT1G
MT1F MT1A
MT1G MT2A
MT1G MT3
MT1G MT1A
MT1A MT2A
MT1A MT3
COX6C CYC1
TPT1 RPS17
TPT1 RPS14
TPT1 RPL41
TPT1 RPS8
TPT1 GNB2L1
TPT1 RPL13A
TPT1 TMSB4X
TPT1 RPL27A
TPT1 RPS27
TPT1 RPS25
TPT1 RPS23
TPT1 RPS20
TPT1 RPS28
TPT1 RPS29
TPT1 UBC
ASTN2 NAALADL1
NCF1C SCNN1D
BLVRA NKX2-1
JTB CCT3
EPOR PTH1R
EPOR FKBP6
EPOR MXD1
EPOR EML3
EPOR PCBP3
EPOR HCG9
EPOR EFNA3
EPOR MVD
EPOR TNFRSF25
EPOR MYO9B
EPOR IGHMBP2
EPOR TUBGCP2
EPOR TYR
PLA2G10 MAOA
SEMA5A SPTAN1
MYBPC3 ODF1
MYBPC3 MC2R
MYBPC3 MYBPC1
MYBPC1 SLC9A1
MYBPC1 MC2R
MYBPC1 EFNA3
MYBPC1 ITGA10
MYBPC1 RPH3A
MYBPC1 TNFRSF25
MYBPC1 FGD1
MYBPC1 MYST2
MYBPC1 VAMP5
FOXE1 ARVCF
FOXE1 MGAT3
FOXE1 ARR3
FOXE1 PML
FOXE1 GATA4
FOXE1 MEGF6
LUM FAP
LUM MYLK
RPL41 RPS13
RPL41 RPS11
RPL41 RPS17
RPL41 RPS14
RPL41 TMSB4X
RPL41 RPS18
RPL41 USP9X
RPL41 RPS10
RPL41 SOX1
RPL41 RPS9
RPL41 RPS8
RPL41 GNB2L1
RPL41 RPL13A
RPL41 FAU
RPL41 RAB13
RPL41 RPL27A
RPL41 RPS27
RPL41 RPS25
RPL41 RPS20
RPL41 RPS21
RPL41 RPS28
RPL41 RPS29
RPL41 DPYSL4
RPL41 C2orf27A
RPL41 USP33
RPL41 ALDH4A1
RPL41 PTMA
RPL41 RPS23
RPL41 RPS15
RPL41 UBC
RPL41 RPS12
TBX19 MVD
TBX19 ABCC8
FGD1 EFNA3
FGD1 HTR4
FGD1 ARR3
FGD1 PCBP3
FGD1 TG
FGD1 PHKG2
GNB3 ABCC8
AGAP8 ARVCF
AGAP8 EFNA3
AGAP8 PCBP3
AGAP8 TUBGCP2
AGAP8 GP2
HHLA1 RAD51L3
RPS3A RPS10
RPS3A RPS17
MYO9B FLJ40113
MYO9B ARVCF
MYO9B TYROBP
MYO9B MGAT3
MYO9B ARR3
MYO9B PCBP3
MYO9B TUBGCP2
MYO9B REEP2
MYO9B MXD1
MYO9B GALK1
TGFB3 HEG1
TGFB3 PTRF
SLC5A2 TERT
SLC5A2 MVK
SLC5A2 CST6
SLC5A2 PCBP3
MEGF9 HOPX
MEGF9 LAMP3
MEGF9 NKX2-1
SLC5A5 SLC8A1
PRSS8 PKP3
MEGF6 MVD
SCGB1D2 ABCC8
SCGB1D2 AATK
FTHP1 FTH1
FTHP1 RPS14
ARC SMO
ARC MGAT3
ARC RFC1
HCLS1 CD53
HCLS1 SLC7A7
HCLS1 PTPRC
HCLS1 LCP1
HCLS1 AIF1
HEG1 CDH11
HEG1 SERPING1
HEG1 CLDN3
HEG1 CLDN7
HEG1 LAMA4
HEG1 EFEMP1
HEG1 ANXA8L2
HEG1 PTRF
HEG1 LRP1
HEG1 RARRES2
HEG1 PON3
NR4A2 NR4A1
NR4A1 EGR3
NR4A1 GEM
DKFZP564O0823 HOPX
DKFZP564O0823 AQP3
DKFZP564O0823 ANXA8L2
DKFZP564O0823 MAOA
ARR3 CRTC1
ARR3 MC2R
ARR3 ZMYND10
ARR3 MXD1
ARR3 PCBP3
ARR3 SLC8A1
ARR3 REEP2
ARR3 FLJ40113
ARR3 ARVCF
ARR3 EFNA3
ARR3 NCR2
ARR3 MVD
ARR3 ACHE
ARR3 GALK1
ARR3 IGHMBP2
ARR3 TUBGCP2
CALD1 CDH11
CALD1 THBS2
CALD1 ACTN1
VAMP1 FEZ1
VAMP1 EFNA3
VAMP1 SLC12A4
VAMP1 MGAT3
VAMP1 PCBP3
VAMP5 EFNA3
VAMP5 CD4
VAMP5 RPH3A
VAMP5 CRYBA4
FEZ1 LALBA
FEZ1 MGAT3
FEZ1 TYR
TGFBI COL5A2
TGFBI PTRF
TGFBI NKX2-1
BOLA2 HMGA1
CD52 CD53
CD52 ALOX5
CD52 LCP1
CD52 LSP1
SLC6A9 NEUROD2
SLC6A9 ODF1
NDUFB3 ATP5G3
AGER FCN3
AGER CLEC3B
AGER LAMP3
AGER ABCA3
AGER CACNA2D2
IL24 LOC100128570
CAPRIN1 MAN2B1
CAV2 CAV1
NAALADL1 T
NAALADL1 SLC8A1
TRBV5-4 TRD@
TRBV5-4 LCK
TRBV5-4 PTPRC
TRBV5-4 CD2
TRBV5-4 SLA
FAM50A GALK1
SERPINC1 MC2R
SERPINC1 MXD1
AQP3 CPM
AQP3 NKX2-1
AQP3 XBP1
AQP3 AHCYL2
AQP3 PC
AQP3 GGT2
AQP3 HOPX
AQP3 MAOA
AQP3 PTMS
AQP3 ABCA3
AQP3 FOLR1
USP33 EIF5AL1
USP33 UBC
RBBP6 DPYSL4
RBBP6 RPS20
RUNX2 ABCC8
RUNX1 POU4F1
RUNX1 PTPRD
RUNX1 ABCC8
RUNX1 PCBP3
RUNX1 CDK5R1
DOCK2 CD53
DOCK2 ITGB2
DOCK2 HLA-DPB1
DOCK2 SLCO2B1
DOCK2 LCP1
DOCK2 AIF1
SKI TUBGCP2
C10orf137 SHOC2
SLC9A1 PLEKHG3
SLC9A1 FLJ40113
SLC9A1 MVD
SLC9A1 PCBP3
SLC9A1 CST6
SLC9A1 PHKG2
SLC9A1 MXD1
SLC9A3 KLHL35
SLC9A3 TPPP
SLC9A3 HTR4
JUP ATP1B1
SCNN1D C1QL1
SCNN1D NOS3
SCNN1D ARMC6
SCNN1D MGAT3
SCNN1D ABCC8
SCNN1D MXD1
SCNN1D PML
SCNN1D GATA4
SCNN1D SOX1
CDK5R1 ODF1
CDK5R1 LMTK2
CDK5R1 EFNA3
CDK5R1 PCBP3
CDK5R1 MYST2
SCNN1B GPD1L
SCNN1B NKX2-1
DDC CRYBA4
BTNL3 IGH@
BTNL3 LOC91316
ALDH4A1 RPS27
ALDH4A1 RPS20
ALDH4A1 PTMA
ALDH4A1 CREB1
ALDH4A1 UBC
NIACR2 LOC90586
FHL1 SPARCL1
FHL1 ADH1B
RPS27 RPS12
RPS27 RPS11
RPS27 RPS17
RPS27 RPS14
RPS27 TMSB4X
RPS27 RPS18
RPS27 RPS10
RPS27 RPS27A
RPS27 RPS8
RPS27 GNB2L1
RPS27 RPL13A
RPS27 RPL27A
RPS27 RPS24
RPS27 RPS25
RPS27 RPS20
RPS27 RPS21
RPS27 RPS28
RPS27 RPS29
RPS27 PTMA
RPS27 RPS19
RPS27 RPS23
RPS27 RPS15
RPS27 UBC
RPS24 RPS17
RPS24 RPS14
RPS24 RPL27A
RPS24 RPS8
RPS24 GNB2L1
RPS24 RPL13A
RPS24 RPS23
RPS24 RPS29
RPS25 RPS13
RPS25 RPS12
RPS25 RPS11
RPS25 RPS17
RPS25 RPS14
RPS25 RPS18
RPS25 RPS10
RPS25 RPS8
RPS25 FAU
RPS25 GNB2L1
RPS25 RPL13A
RPS25 RPS9
RPS25 RPL27A
RPS25 RPS23
RPS25 RPS20
RPS25 RPS28
RPS25 RPS29
RPS25 RPS27A
RPS25 RPS15
RPS25 UBC
RPS23 RPS13
RPS23 RPS12
RPS23 RPS11
RPS23 RPS10
RPS23 RPS17
RPS23 RPS14
RPS23 TMSB4X
RPS23 RPS8
RPS23 GNB2L1
RPS23 RPL13A
RPS23 RPL27A
RPS23 RPS20
RPS23 RPS21
RPS23 RPS28
RPS23 RPS29
RPS23 RPS15
RPS20 RPS13
RPS20 RPS12
RPS20 RPS11
RPS20 RPS17
RPS20 RPS14
RPS20 TMSB4X
RPS20 RPS18
RPS20 RPS10
RPS20 RPS8
RPS20 GNB2L1
RPS20 RPL13A
RPS20 ATP5D
RPS20 RPL27A
RPS20 DPYSL4
RPS20 RPS21
RPS20 RPS28
RPS20 RPS29
RPS20 PTMA
RPS20 RPS15
RPS20 UBC
RPS20 WNT11
RPS21 RPS13
RPS21 RPS12
RPS21 RPS11
RPS21 RPS10
RPS21 RPS17
RPS21 RPS14
RPS21 RPS27A
RPS21 RPL13A
RPS21 RPS9
RPS21 RPS19
RPS21 RPS18
RPS21 RPS28
RPS21 RPS29
RPS21 RPL27A
RPS21 RPS15
RPS28 RPS13
RPS28 RPS12
RPS28 RPS11
RPS28 RPS17
RPS28 RPS14
RPS28 RPS18
RPS28 RPS10
RPS28 RPS8
RPS28 RPS15
RPS28 GNB2L1
RPS28 RPL13A
RPS28 TMSB4X
RPS28 RPS9
RPS28 RPL27A
RPS28 PFDN5
RPS28 UBC
RPS28 RPS29
RPS28 EEF1B2
RPS29 RPS13
RPS29 RPS12
RPS29 RPS11
RPS29 RPS17
RPS29 RPS14
RPS29 TMSB4X
RPS29 RPS18
RPS29 RPS10
RPS29 RPS27A
RPS29 RPS8
RPS29 GNB2L1
RPS29 RPL13A
RPS29 RPL27A
RPS29 PTMA
RPS29 RPS15
RPS29 UBC
RARRES2 THBS2
RARRES2 SERPING1
RARRES2 PTRF
RARRES1 TNFRSF1B
PPIA CFL1
FAP CDH11
FAP ACTN1
FAP MXRA5
FAP THBS2
FAP PLAU
FAP COL5A2
FAP COL11A1
FAU RPS17
FAU RPS14
FAU RPS18
FAU RPS10
HNRNPA2B1 BAT2D1
KCNS3 NKX2-1
YWHAZ GDI2
AMY2A CITED2
BAT2D1 EIF5B
PICALM SOX1
MC2R ITGA10
MC2R PCBP3
MC2R NSFL1C
MC2R ODF1
MC2R EFNA3
MC2R ATP1B2
MC2R CMA1
MC2R RPH3A
MC2R TNFRSF25
MC2R IAH1
MC2R MLANA
MC2R MGAT3
MC2R TUBGCP2
LOC90586 LOC91316
LOC90586 IGH@
LOC90586 MGAT3
LOC90586 NRG2
RB1 MXD1
NKX2-1 MT2A
NKX2-1 CPM
NKX2-1 CIT
NKX2-1 GPD1L
NKX2-1 SERPINE2
NKX2-1 AHCYL2
NKX2-1 ANXA2P3
NKX2-1 MALL
NKX2-1 DLC1
NKX2-1 ABCA3
NKX2-1 ANXA8L2
NKX2-1 GGT2
NKX2-1 UNC13B
NKX2-1 CACNA2D2
NKX2-1 GPC4
NKX2-1 HOPX
NKX2-1 PON3
NKX2-1 MAOA
NKX2-1 EMP2
NKX2-1 FOLR1
AHCYL2 HOPX
AHCYL2 ITGB6
AHCYL2 MAOA
AHCYL2 CPM
AHCYL2 ASAH1
FSTL3 PTRF
OAS2 MX1
ALOX5 TYROBP
ALOX5 NSFL1C
ANXA8L2 CLDN3
HTR7 ABCC8
HTR7 PCBP3
HTR7 MT4
IGHMBP2 PCBP3
IGHMBP2 TNFRSF25
PCGF1 LOC91316
PCGF1 IGLV3-25
PCGF1 IGH@
UBC RPS12
UBC RPS17
UBC CRLF1
UBC TMSB4X
UBC USP9X
UBC SOX1
UBC RPS8
UBC EP300
UBC C2orf27A
UBC RPS14
UBC GNB2L1
UBC RPL13A
UBC USP1
UBC RPL27A
UBC CREB1
UBC KIAA0528
HIRIP3 PDYN
ST14 CLDN3
DEK USP1
H2AFZ KIAA0101
PCBP3 TGM3
PCBP3 LBP
PCBP3 POU6F2
PCBP3 SLC12A4
PCBP3 GP2
PCBP3 TNFRSF25
PCBP3 TG
PCBP3 TNF
PCBP3 ITGA10
PCBP3 CRYBA4
PCBP3 B4GALT3
PCBP3 PHKG2
PCBP3 ODF1
PCBP3 GALK1
PCBP3 SLC22A6
PCBP3 MGAT3
PCBP3 EML3
PCBP3 MXD1
PCBP3 ARVCF
PCBP3 SNUPN
PCBP3 EFNA3
PCBP3 MVD
PCBP3 MVK
PCBP3 TUBGCP2
PCBP3 CRYAA
PCBP3 ZMYND10
PCBP3 RAP1GAP
PCBP3 FLJ40113
PCBP3 POU4F1
PCBP3 ARMC6
PCBP3 PLEKHG3
PCBP3 ABCC8
MYST1 MXD1
MYST2 ITGA10
MYST2 ODF1
MYST2 EFNA3
MYST2 POU4F1
MYST2 RPH3A
MYST2 TNFRSF25
C1QL1 RPS11
C1QL1 NOS3
C1QL1 LSM7
C1QL1 SOX1
C1QL1 MXD1
ODF1 ITGA10
ODF1 SLC12A4
ODF1 EFNA3
ODF1 POU4F1
ODF1 RPH3A
ODF1 TNFRSF25
ODF1 MLANA
ODF1 TUBGCP2
PVT1 TNFRSF25
EFEMP2 PTRF
EFEMP2 THBS2
CMA1 ARVCF
CMA1 MVD
CMA1 TUBGCP2
PLEK CD53
PLEK ITGB2
PLEK TYROBP
PLEK PTPRC
PLEK AIF1
HOPX CPM
HOPX CIT
HOPX MALL
HOPX GGT2
HOPX MAOA
HOPX EMP2
HOPX ABCA3
HOPX FOLR1
MGAT3 HMX1
MGAT3 SMO
MGAT3 MXD1
MGAT3 CRYBA4
MGAT3 TG
MGAT3 NSFL1C
MGAT3 FLJ40113
MGAT3 SCN8A
MGAT3 LSM7
MGAT3 EFNA3
MGAT3 MVD
MGAT3 TNFRSF25
MGAT3 IRF2
MGAT3 GALK1
MGAT3 TUBGCP2
MGAT3 TYR
SCTR GGT2
NCF2 TYROBP
BTN3A2 BTN3A3
BTN3A3 BTN3A1
CLDN14 LOC91316
GNAI2 TYROBP
GNAI2 EMP3
ATP5D RPS15
GPR143 TG
TBC1D1 TNFRSF1B
SLC7A7 CD53
SLC7A7 ITGB2
SLC7A7 CD163
SLC7A7 TYROBP
SLC7A7 VSIG4
SLC7A7 C1QB
SLC7A7 SLCO2B1
SLC7A7 AIF1
PFDN1 MXD1
PFDN5 RPS17
PFDN5 RPS15
PFDN5 RPL27A
PFDN5 RPL13A
SNUPN POU4F1
SNUPN TNFRSF25
CCNB1 KIAA0101
CCNB1 CDC2
UNC13B TMEM41B
UNC13B MAOA
UNC13B CACNA2D2
EMP2 CPM
EMP2 MAOA
EMP2 GPD1L
EMP3 TPP1
EMP3 ELF3
WWOX ARVCF
RPS13 RPS12
RPS13 RPS14
RPS13 TMSB4X
RPS13 RPL27A
RPS13 RPS18
RPS13 RPS8
RPS13 GNB2L1
RPS13 RPL13A
RPS12 RPS11
RPS12 RPS10
RPS12 RPS17
RPS12 RPS14
RPS12 RPS18
RPS12 RPL27A
RPS12 RPS8
RPS12 GNB2L1
RPS12 RPL13A
RPS12 RPS27A
RPS12 PTMA
RPS12 RPS15
RPS11 RPS17
RPS11 RPL27A
RPS11 RPS14
RPS11 RPS19
RPS11 RPS10
RPS11 RPS9
RPS11 RPS8
RPS11 GNB2L1
RPS11 RPL13A
RPS11 RPS18
RPS10 RPS17
RPS10 RPS14
RPS10 RPS18
RPS10 RPS9
RPS10 RPS8
RPS10 RPS15
RPS10 RPL13A
RPS10 RPL27A
RPS10 RPS27A
RPS10 RPS19
RPS10 PTMA
RPS10 RPL10A
RPS17 RPS15
RPS17 RPS14
RPS17 RPS18
RPS17 RPS8
RPS17 RAB13
RPS17 GNB2L1
RPS17 RPL13A
RPS17 RPS9
RPS17 RPL27A
RPS17 RPS27A
RPS17 RPS19
RPS17 PTMA
RPS17 EAPP
RPS17 C2orf27A
RPS15 RPS14
RPS15 TMSB4X
RPS15 RPL27A
RPS15 RPS18
RPS15 RPS8
RPS15 GNB2L1
RPS15 RPL13A
RPS15 RPS9
RPS14 TMSB4X
RPS14 RPS18
RPS14 GNB2L1
RPS14 RPL13A
RPS14 RPS9
RPS14 RPS8
RPS14 RPL27A
RPS14 C2orf27A
TMSB4X RPS8
TMSB4X C2orf27A
TMSB4X RPL13A
TMSB4Y MAP2K4
RPS19 RPL27A
RPS19 RPS18
RPS19 RPL13A
RPS19 RPS9
RPS18 RPL27A
RPS18 RPS8
RPS18 EIF3E
RPS18 GNB2L1
RPS18 RPL13A
RPS18 CFL1
RPS18 C2orf27A
RPS18 PTMA
RPS18 RPL10A
C2orf27A RPL27A
C2orf27A GNB2L1
C2orf27A RPL13A
C2orf27A RPS8
TG LBP
TG IAH1
TG ITGA10
TG ARVCF
TG MAP2K4
TG TYR
TG CRYBA4
GGT2 GGTLC2
GGT2 MALL
GGT2 MAOA
GGT2 CPM
POU4F1 NSFL1C
POU4F1 SLC12A4
POU4F1 ITGA10
POU4F1 RPH3A
POU4F1 TNFRSF25
POU4F1 TUBGCP2
POU4F1 STATH
TNF LBP
TNF FLJ40113
TNF RAP1GAP
PTPRD NOS3
PTPRD POU6F2
PTPRD ABCC8
PTPRD ARMC6
PTPRC CD53
PTPRC KLRB1
PTPRC CCR1
PTPRC CD247
PTPRC TRD@
PTPRC ITGB2
PTPRC GBP1
PTPRC CD8A
PTPRC LCP2
PTPRC LCP1
PTPRC PLXNC1
PTPRC ITK
PTPRC LSP1
PTPRC SLCO2B1
PTPRC PDE4B
PTPRC AIF1
PTPRO TUBGCP2
MVD ABL1
MVD MXD1
MVD GP2
MVD ARVCF
MVD PLEKHG3
MVD GALK1
MVD LOC652147
MVD TUBGCP2
CPM MALL
FKBP6 MXD1
MFAP4 SPARCL1
TYROBP CD53
TYROBP LY86
TYROBP HLA-DPB1
TYROBP ITGB2
TYROBP TPP1
TYROBP CD68
TYROBP LCP1
TYROBP CCR1
TYROBP CD163
TYROBP C1QB
TYROBP SLCO2B1
TYROBP AIF1
ANXA2P1 ANXA2P3
ANXA2P3 PTRF
ANXA2P3 ACADSB
ID2B ID2
GATA4 DPYSL4
GATA4 GALK1
GATA4 SLN
GATA4 ABCC8
GATA4 ARMC6
GATA4 MXD1
COX6A2 MVK
LMTK2 EFNA3
LMTK2 SLC12A4
POU2AF1 LOC91316
POU2AF1 XBP1
POU2AF1 IGLV3-25
POU2AF1 IGHM
POU2AF1 IGH@
POU2AF1 NRG2
POU2AF1 IGJ
ACVR1B NSFL1C
MX1 IFIT3
MX1 IFIT1
CRYBA4 EFNA3
CRYBA4 MXD1
CRYBA4 TNFRSF25
CRYBA4 NSFL1C
CRYBA4 TYR
XIST KDM5D
XIST RPS4Y1
IGJ LOC91316
IGJ IGLV3-25
IGJ IGH@
IGJ XBP1
IGJ IGHM
PLXNC1 CD53
PLXNC1 GBP1
PLXNC1 SLCO2B1
TNK1 HPCA
GPX2 S100P
GPX2 AKR1C3
RPS4Y1 KDM5D
LAMA4 PTRF
ARVCF CRYAA
ARVCF ZMYND10
ARVCF MXD1
ARVCF LBP
ARVCF NRG2
ARVCF GP2
ARVCF SPEF1
ARVCF FLJ40113
ARVCF EFNA3
ARVCF MVK
ARVCF TUBGCP2
ARVCF GALK1
ARVCF PLEKHG3
ARVCF ABCC8
MXRA5 COL11A1
MXRA5 SERPINE2
MXRA5 THBS2
MXRA5 COL5A2
MXRA5 GPD1L
MVK ZMYND10
MVK MXD1
MVK MT4
MVK SLC12A4
MVK PLEKHG3
MVK ABCC8
MVK AATK
MVK TUBGCP2
LSP1 CD53
LSP1 LCP1
ABCA3 MALL
ABCA3 MAOA
ABCA3 LAMP3
ABCA3 CACNA2D2
TUBGCP2 CRYAA
TUBGCP2 RPH3A
TUBGCP2 ZMYND10
TUBGCP2 MAP2K4
TUBGCP2 MXD1
TUBGCP2 LBP
TUBGCP2 RAP1GAP
TUBGCP2 SLC12A4
TUBGCP2 FLJ40113
TUBGCP2 NSFL1C
TUBGCP2 EFNA3
TUBGCP2 TNFRSF25
TUBGCP2 PLEKHG3
TUBGCP2 GALK1
TUBGCP2 CD4
TUBGCP2 PHKG2
TUBGCP2 ABCC8
TUBGCP2 GP2
TUBGCP2 LUZP1
MT2A MT3
PSMD8 MRPS12
IGSF6 CD53
IGSF6 LCP1
IGSF6 C1QB
QKI AIF1
TMEM41B MALL
SELPLG CD53
TTLL5 SLC8A1
ITGB2 CD53
ITGB2 LCP2
ITGB2 LY86
ITGB2 HLA-DPB1
ITGB2 LCP1
ITGB2 CD163
ITGB2 C1QB
ITGB2 SLCO2B1
ITGB2 AIF1
SCN8A HMX1
IGH@ CD6
IGH@ XBP1
IGH@ NRG2
IGH@ IGHM
IGH@ LOC91316
IGH@ IGLV3-25
IGH@ SSR4
IGH@ IGHD
CREB1 IRF2
CREB1 EP300
LCP2 CD53
LCP2 CD163
LCP2 C1QB
LCP2 UBE2L6
LCP2 GBP1
LCP2 LCP1
LCP2 AIF1
LCP1 CD53
LCP1 CD247
LCP1 SLA
LCP1 ITK
LCP1 CCR1
LCP1 CD163
LCP1 SLCO2B1
LCP1 AIF1
IGHM LOC91316
IGHM IGLV3-25
AIF1 CD53
AIF1 TPP1
AIF1 CD163
AIF1 C1QB
AIF1 SLCO2B1
COL11A1 THBS2
COL11A1 COL5A2
PKP3 CLDN3
PKP3 CLDN7
LBP SPINT3
LBP B4GALT3
LBP EFNA3
LBP LUZP1
LBP IAH1
SLC12A4 MAP2K4
SLC12A4 MXD1
SLC12A4 RAP1GAP
SLC12A4 NEUROD2
SLC12A4 EFNA3
SLC12A4 PLEKHG3
LAD1 PLS1
FGG FGB
ATP1B2 NEUROD2
ATP1B2 RPH3A
ATP1B2 TNFRSF25
ATP1B1 CLDN7
RPH3A TNFRSF25
RPH3A IAH1
RPH3A TYR
TNFRSF25 ITGA10
TNFRSF25 INSL3
TNFRSF25 EFNA3
TNFRSF25 NEUROD2
TNFRSF25 IAH1
LOC91316 TNFRSF17
LOC91316 XBP1
LOC91316 NRG2
LOC91316 IGLV3-25
IAH1 NSFL1C
IAH1 TYR
C1QB CD53
C1QB VSIG4
C1QB LY86
C1QB CD163
C1QB SLCO2B1
TYR EFNA3
TYR POU6F2
SPTAN1 PTRF
RPL27A RPS8
RPL27A GNB2L1
RPL27A RPL13A
RPL27A RPS9
NOS3 ABCC8
CLDN3 ELF3
CLDN3 CLDN7
PHKG2 ABCC8
CLDN7 PLS1
CLDN7 PTRF
CLDN7 ELF3
DPYSL4 SOX1
TUBB2A TUBB3
IRF1 STAT1
MAOA ASAH1
MAOA SELENBP1
MAOA MALL
MAOA CACNA2D2
MAOA GPD1L
MAOA FOLR1
CD74 HLA-DPB1
HDAC2 DPM1
RFC1 HMX1
RFC1 ESR2
KIF11 KIAA0101
MXD1 FLJ40113
MXD1 CD4
MXD1 ARMC6
MXD1 ABL1
MXD1 POU6F2
MXD1 ABCB1
MXD1 GALK1
MXD1 EFNA3
MXD1 TSPAN9
MXD1 REEP2
MXD1 ABCC8
COL5A2 THBS2
PML LSM7
LAMP3 CACNA2D2
KIF1C WNT11
CD247 CD53
CEBPE EFNA3
PRR5 ELF3
PHKB CFL1
WARS STAT1
SLN WNT11
SSR4 XBP1
SSB ATIC
BGN THBS2
BGN MYL9
N4BP2L1 SULT2B1
TGM3 ABCC8
MYL9 MYLK
EML3 EFNA3
NSFL1C PLEKHG3
NSFL1C CD4
GP2 ABCC8
GP2 ZMYND10
HLA-DPB1 HLA-DQA1
SFI1 GNB2L1
COPB1 GIPC1
CRTC1 SLC8A1
ITGA10 EFNA3
LY86 SLCO2B1
MALL GPD1L
GBP1 CD53
TNFRSF1B CCR1
GALK1 ABCC8
SLCO2B1 CD53
SLCO2B1 CD163
GPD1L CKAP4
CD53 CD8A
CD53 KCTD12
CD53 CD163
CD4 CRYAA
CCR1 CD163
SERPING1 PTRF
STAT1 UBE2L6
RPL13A RPS8
RPL13A GNB2L1
RPL13A RPS9
RPL13A PTMA
EFNA3 CRYAA
EFNA3 ZMYND10
EFNA3 MAP2K4
EFNA3 RAP1GAP
SERPINE2 THBS2
CDH11 THBS2
CDH11 PTRF
S100P TSPAN1
ZMYND10 ABCC8
PON3 PON2
ABCC8 ARMC6
ITSN1 PTRF
GNB2L1 RPS8
PTMA RPS8
THBS2 PTRF
VSIG4 CD163
FAAH ELF3
