# Supplementary material for: Functional networks inference from rule-based machine learning models
Source: BioData Min. 2016 Sep 5;9:28. doi: 10.1186/s13040-016-0106-4 (PMC5011349; doi:10.1186/s13040-016-0106-4)
Supplement: Supplementary file 2 — Networks. All networks used in the analysis given as a list of edges. (XZ 11980 kb) [file 13040_2016_106_MOESM2_ESM.xz › networks/mic/CNS/SE_C2.txt]

HIST1H4B RBM3
HIST1H4B H3F3A
HIST1H4B SNRPE
ELANE AVPR1B
ELANE MUT
ELANE AOC2
ELANE COL11A2
ELANE CLOCK
ELANE PRDX6
ELANE TP53BP1
ELANE SAA1
ELANE CTNNB1
ELANE FMR1
ELANE KRT1
ELANE N4BP2L2
ELANE DCUN1D4
ELANE CCL2
ELANE CDSN
ELANE HNRNPH2
ELANE HAL
ELANE ARHGAP5
ELANE UQCRB
ELANE COL16A1
ELANE RCN2
ELANE NAPG
ELANE OGDH
ELANE CHIC1
ELANE MYH6
ELANE UBAP2L
ELANE GABRA1
ELANE FAM175B
ELANE FGR
ELANE ACADM
ELANE NUP188
ELANE MAPK3
ELANE KDM4A
ELANE HNRNPK
ELANE PTP4A1
ELANE BRD2
ELANE GLA
ELANE B4GALT1
ELANE RELA
ELANE RNF113A
ELANE TOP2B
ELANE ZIC1
ELANE BMP8A
ELANE PXN
ELANE GAST
ELANE ANKRD46
ELANE AQP2
ELANE RNASE4
ELANE TMEM106A
ELANE HK3
ELANE CHRM5
ELANE MDC1
ELANE FCGR2B
ELANE WARS
ELANE KIAA0226
ELANE ALDH6A1
ELANE SNRPN
ELANE CYP2A6
ELANE PTPN1
ELANE MVK
ELANE RBM15B
ELANE CSNK2A2
ELANE CSNK2A1
ELANE BBS9
ELANE MARCKS
ELANE ZWINTAS
ELANE ESR2
ELANE CYCS
ELANE KRT2
ELANE ACOX2
ELANE EIF4G2
ELANE KIF5B
ELANE PPP2CB
ELANE SDC4
ELANE CSTF3
ELANE GSTP1
ELANE CYP2C19
ELANE UBC
ELANE MME
ELANE SRRD
ELANE PPP2R5C
ELANE FOLR2
ELANE M6PR
AGL GTF2F1
AGL UBE4A
AGL TANK
AGL RNF103
AGL TRH
AGL SELE
AGL DNAJC7
AGL GMFB
AGL SFRS2
AGL CSTF3
AGL PSMA3
AGL MCFD2
AGL CNTD1
AGL WAPAL
AGL PRKACB
AGL PPP2R5E
AGL PPP2R5C
RNF10 PPP2R1A
RNF10 PKM2
RNF10 RBM4
RNF10 USP14
RNF10 PI4KA
RNF10 SPTAN1
RNF10 CHGB
RNF10 UBXN4
RNF10 MED24
RNF10 CLTC
RNF10 CDK9
RNF10 STXBP1
RNF10 MPRIP
RNF10 PSMD11
RNF10 BAT3
RNF10 EPS8
RNF10 VDAC2
RNF10 ABL1
RNF10 ATP5B
RNF10 SMARCA4
RNF10 AP2B1
RNF10 RPL41
RNF10 DPYSL3
RNF10 SMG7
RNF10 MLF2
RNF10 NCOA4
RNF10 WASF3
RNF10 ARF3
RNF10 EZR
RNF10 ATP6AP1
RNF10 CAP1
RNF10 MLLT11
RNF10 SH3GL3
RNF10 H3F3B
RNF10 RAF1
RNF10 PHC2
RNF10 YWHAB
RNF10 PRKACA
RNF10 GTF2I
RNF10 NPEPPS
RNF10 TRA2A
RNF10 MAPRE2
RNF10 RNF113A
RNF10 ATP6V0C
RNF10 KIAA0430
RNF10 RRAGA
RNF10 KIAA0195
RNF10 TRIM26
RNF10 GNB1
RNF10 NOMO1
RNF10 HERC1
RNF10 PPP1R10
RNF10 ENO2
RNF10 SNRPN
RNF10 NMT1
RNF10 UBA1
RNF10 ACO2
RNF10 IP6K1
RNF10 TIAF1
RNF10 GSK3A
RNF10 TNFAIP1
RNF10 SLC2A1
RNF10 DDX5
RNF10 ATP1A3
RNF10 GPX4
RNF10 AGPAT1
RNF10 GNA11
RNF10 ATP6V1E1
RNF10 VPS72
RNF10 CSNK2A1
RNF10 CKAP4
RNF10 ATP5F1
NCBP1 LOC91316
NCBP1 SLC9A2
NCBP1 F13B
NCBP1 G6PC
NCBP1 HMGA2
NCBP1 POU4F1
NCBP1 TMEM115
NCBP2 PIK3CA
NCBP2 GLUD1
NIPA2 LOC201229
NIPA2 HNRNPK
NIPA2 HNRNPA2B1
NIPA2 SFRS11
NIPA2 DYRK1A
NIPA2 PHF3
HSPA9 HMGN3
HSPA9 VBP1
HSPA9 SLC2A1
HSPA9 GTF2A2
HSPA9 CYB5R3
HSPA9 EPS15
HSPA9 SNRPA1
HSPA9 NARS
HSPA9 MAPK1IP1L
HSPA9 SOD1
HSPA9 COMT
HSPA9 PPP1R11
HSPA9 EIF4H
HSPA9 PWP1
HSPA9 TAF7
HSPA9 UBE2N
HSPA9 GLUD1
HSPA9 SFRS11
HSPA9 SRRD
HSPA9 PSMB4
HSPA9 ZNF136
HSPA9 ALDH9A1
HIST1H4H PCNA
HIST1H4H PTPN12
HIST1H4H MST1R
HIST1H4H HNRNPK
HIST1H4H PTP4A1
HIST1H4H H3F3A
HIST1H4H HK3
HIST1H4H CRK
HIST1H4H YWHAE
SSFA2 DAZAP2
SSFA2 SPCS2
SSFA2 ATP6AP1
SSFA2 OGDH
SSFA2 USP7
SSFA2 ESD
SSFA2 FMR1
AGA CCT8
CELA2B PML
CELA2B LTB
CELA2B NRGN
LAPTM5 GPNMB
LAPTM5 FTL
ARFRP1 INHA
ARFRP1 RPS6KA2
ARFRP1 TRIM15
ARFRP1 VEGFC
ARFRP1 C4BPB
ARFRP1 INPP5K
ARFRP1 KLK3
ARFRP1 IFNGR2
ARFRP1 HSD17B3
LIFR NEFL
LIFR KLK3
LIFR NAT6
LIFR ADIPOQ
LIFR NRGN
HIST1H4G GFRA2
HIST1H4G ATP6V0A1
HIST1H4G PMS2L3
PMM1 STIM1
PMM1 INPP5K
PMM1 STMN1
PMM1 PSMD8
PMM1 PI4KA
PMM1 CLOCK
PMM1 PSMD7
PMM1 MEN1
PMM1 SF1
PMM1 STXBP1
PMM1 MPRIP
PMM1 PAX8
PMM1 UPF1
PMM1 ARHGAP4
PMM1 ATP5B
PMM1 DGCR6
PMM1 ARHGAP1
PMM1 SH3GL3
PMM1 FOXD1
PMM1 CNTD1
PMM1 SLC9A6
PMM1 WASF3
PMM1 SFRS4
PMM1 THRA
PMM1 USF2
PMM1 H3F3B
PMM1 PTP4A2
PMM1 TNFRSF4
PMM1 AP1B1
PMM1 DDB1
PMM1 TRIM26
PMM1 STAT5B
PMM1 SPOCK1
PMM1 OGDH
PMM1 TBXA2R
PMM1 SMG7
PMM1 RRAGA
PMM1 BAT1
PMM1 SQSTM1
PMM1 SEC13
PMM1 GNB1
PMM1 PPP1R7
PMM1 WARS
PMM1 CASC3
PMM1 MADD
PMM1 GRN
PMM1 RAC1
PMM1 ACO2
PMM1 BNIP1
PMM1 BRD3
PMM1 TNK2
PMM1 IRF5
PMM1 EIF2AK2
PMM1 TNFAIP1
PMM1 SETDB1
PMM1 SKP1
PMM1 SUPT4H1
PMM1 EBP
PMM1 ATP6V0A1
PMM1 AGPAT1
PMM1 GNA11
PMM1 HLA-DQA1
PMM1 M6PR
ASS1 UNC119
ASS1 NUP93
ASS1 GNB3
ASS1 DUSP5
ASS1 PTPRO
ASS1 ARL4D
SQLE TRH
SQLE MAPK1IP1L
SQLE PTPN12
SQLE FAM175B
SQLE HNRNPU
SQLE MAPK3
SQLE INSR
SQLE BMS1
SQLE CEACAM4
SQLE GRM4
SQLE MVK
SQLE ANGPT1
SQLE DAG1
ADIPOQ TRIM15
ADIPOQ MFGE8
ADIPOQ HLA-C
ADIPOQ G6PC
ADIPOQ HP
ADIPOQ PROL1
ADIPOQ ABAT
ADIPOQ SH3GL3
ADIPOQ FASTK
ADIPOQ DGKQ
ADIPOQ PTPN5
ADIPOQ MXD1
ADIPOQ DUSP7
ADIPOQ EDN2
ADIPOQ MAP1A
ADIPOQ AQP2
ADIPOQ MLL
ADIPOQ POU4F1
ADIPOQ KLK3
ADIPOQ TBL3
ADIPOQ PTPN6
ADIPOQ SRPK3
ADIPOQ INHA
ADIPOQ LOC91316
ADIPOQ CYP4A11
ADIPOQ COL14A1
ADIPOQ FUT2
RAB11A HMGN3
RAB11A KIAA0430
RAB11A CYR61
RAB11A TTC3
RAB11A DARS
RAB11A TMEM41B
RAB11A BCLAF1
RAB11A DYRK1A
RAB11A PURA
RAB11A AAMP
RAB11A SFRS11
RAB11A SFRS4
RAB11A UBXN4
RAB11A PPP2R5E
RAB11A TUBGCP3
RAB11A PPP2R5C
CAMK1 TRBC1
CAMK1 MN1
CAMK1 DNASE1
CAMK1 BCAT2
CAMK1 PRKACG
CAMK1 POLD4
CAMK1 IFNGR2
CAMK1 SMARCD1
CAMK1 ELF4
PIK3CA HERC2P3
PIK3CA PI4KB
PIK3CA RAF1
PIK3CA NPEPPS
PIK3CA ZNF135
PIK3CA EIF4A2
NR0B1 TMEM115
NR0B1 IL8
SLC28A1 WNT2B
SLC28A1 RPL7A
SLC28A1 FXYD2
SLC28A1 PABPC1
SLC28A1 RPS19
SLC28A1 RPS27A
SLC28A1 RPS7
SLC28A1 DNASE1
SLC28A1 RPS10
SLC28A1 RPL10A
SLC28A1 HLA-DOB
SLC28A1 IKBKE
SLC28A1 RPS3A
SLC28A1 UQCRB
SLC28A1 SERPINE1
SLC28A1 RPS9
PRNP ATP6V0C
PRNP PKM2
PRNP SNRPD3
PRNP SEPW1
PRNP IRF9
PRNP MCAM
PRNP SLC35B1
PRNP STOM
PRNP EPS8
PRNP PTP4A2
PRNP MMD
STK25 TRH
STK25 FUS
STK25 MAML1
STK25 EIF3A
STK25 CSNK1E
STK25 POU5F1
RAB11B SF1
SPTLC2 GJB2
SNAPC2 TNXB
SNAPC2 NCAPD3
SNAPC2 CLCN7
SNAPC2 USP11
SNAPC2 PTPRN
DRAP1 SALL2
DRAP1 CD8B
DRAP1 BMP8A
DRAP1 CNP
DRAP1 KCNJ4
DRAP1 CLOCK
DRAP1 FANCC
DRAP1 CHRNE
DRAP1 PPP3CA
DRAP1 DDB1
IRX5 MORC3
IRX5 ZNF638
IRX5 UQCRC2
IRX5 SLC2A3
IRX5 GLRA2
IRX5 RBM39
IRX5 LOC728849
IRX4 FCN2
IRX4 PTPRS
IRX4 KLF1
IRX4 ABAT
IRX4 FAS
IRX4 CLCN1
IRX4 ABP1
IRX4 RASSF7
IRX4 HAAO
IRX4 DMPK
IRX4 ARHGDIA
IRX4 CYP4A11
IRX4 CSN2
IRX4 MXD1
ABCD3 SAT1
ABCD3 TMEM131
ABCD3 YY1
ABCD3 ATP2A2
ABCD3 MST1R
ABCD3 HMGB1
ABCD3 PRDX3
ABCD3 HNRNPU
ABCD3 EZH1
ABCD3 MSN
ABCD3 SLC5A5
ABCD3 GP9
ABCD3 YES1
ABCD3 XPO1
ABCD3 TRAM1
ABCD3 SIK1
ABCD3 EIF3A
ABCD3 NFE2L1
ABCD3 GNG10
ABCD3 SFRS2
ABCD3 RB1
ABCD3 CSNK2A2
ABCD3 HNRNPK
ABCD3 UBXN2B
ABCD3 B4GALT1
ABCD3 RBM39
ABCD3 CDK2
ABCD3 HNRNPA2B1
ABCD3 RCN2
ABCD3 SLC25A3
ABCD3 IGL@
ABCD3 SEC31A
ABCD3 FERMT2
ABCD3 DYRK1A
ABCD3 ALDH6A1
ABCD3 LOC100131311
ABCD3 C21orf33
ABCD3 BRD2
ABCD3 EIF4G2
ABCD3 TDG
ABCD3 IER2
ABCD3 NUP153
ABCD3 PFN2
ABCD3 SFRS11
ABCD3 RANBP2
ABCD3 UQCRC2
ABCD3 ATP13A3
DHX9 TSG101
DHX9 MUT
DHX9 RAD23B
DHX9 HMGN2
DHX9 METAP1
DHX9 HMGB2
DHX9 SFRS2
DHX9 RRM1
DHX9 CAMLG
DHX9 SEC31A
DHX9 CCT8
DHX9 ZNF146
DHX9 IL8RB
DHX9 NAP1L1
DHX9 GNG10
DHX9 HNRNPU
DHX9 HNRNPK
DHX9 HNRNPM
DHX9 H3F3A
DHX9 UBXN4
DHX9 RBM39
DHX9 TRA2B
DHX9 ANKRD46
DHX9 SP3
DHX9 SS18
DHX9 SFPQ
DHX9 MCFD2
DHX9 SNRPF
DHX9 TAF7
DHX9 MAPRE1
DHX9 PTPN11
DHX9 SFRS3
DHX9 RBBP4
DHX9 NCL
SIRPD AVPR1B
SIRPD INPP5K
SIRPD HSF4
SIRPD MFGE8
SIRPD AGER
SIRPD PROL1
SIRPD STXBP2
SIRPD HAAO
SIRPD IFNGR2
SIRPD GPR31
SIRPD SPRR1A
SIRPD AANAT
SIRPD OR2H1
SIRPD UGP2
SIRPD DRG2
SIRPD ZNF169
SIRPD PGC
SIRPD CYP2F1
SIRPD AFF3
SIRPD FHL3
SIRPD DNASE1
SIRPD RABGGTA
SIRPD S100A7
SIRPD CCL22
SIRPD USP11
SIRPD ATP6V0A1
SIRPD RENBP
SIRPD TBXA2R
SIRPD ODF1
SIRPD AQP2
SIRPD SIRPA
SIRPD NRGN
SIRPD FCGR2B
SIRPD FUT2
SIRPD CLCN7
SIRPD NCAPD3
SIRPD UBA7
SIRPD CES2
SIRPD IL32
SIRPD VEGFC
SIRPD LMNA
SIRPD CD68
SIRPD SMARCD1
SIRPD BNIP1
SIRPD ITGAX
SIRPD CYP4A11
SIRPD ORM1
SIRPD WNT1
SIRPD SLC2A4
SIRPD RING1
SIRPD MATK
SIRPD ADRB3
SIRPD BMPR2
SIRPD MYBPC2
SIRPD CSN2
SIRPD LCK
ZNF43 BPTF
ZNF43 PPP2R1A
ZNF43 ATP6V1A
ZNF43 ZNF238
ZNF43 SMAD7
ZNF43 SLC30A3
ZNF43 TRO
ZNF43 LOC150786
ZNF43 BTN1A1
ZNF43 BCLAF1
ZNF43 GRM4
ZNF43 GOLGB1
ZNF43 GTF2I
ZNF43 NPEPPS
ZNF43 SETDB1
ZNF43 CNP
ZNF43 CREB1
ZNF43 CSNK1G2
ZNF43 MTOR
ZNF43 PPP3CA
ZNF43 UBE4A
ZNF43 BAT3
ZNF43 ZNF91
ZNF43 KLC1
ZNF43 PPP2R5C
SIRPA GPR3
SIRPA PTPRS
SIRPA SMARCD1
SIRPA HLA-C
SIRPA CLCN7
SIRPA RPS19
SIRPA ASPH
SIRPA NCAPD3
SIRPA PTPN6
SIRPA MAP4K2
SIRPA ABAT
SIRPA FOXO4
SIRPA STXBP2
SIRPA ASL
SIRPA CSN2
SIRPA RPS9
SIRPA RPS8
NUP98 GATA1
XPC AVPR1B
XPC FUS
XPC PI4KA
XPC SDHC
XPC MEN1
XPC MGST2
XPC MPRIP
XPC N4BP2L2
XPC ITIH4
XPC FLT1
XPC CNTD1
XPC MADD
XPC SPCS2
XPC CDKL5
XPC MPP2
XPC CSF1R
XPC LOC728849
XPC FANCC
XPC LPCAT3
XPC GRM4
XPC DDB1
XPC C5orf13
XPC AQP3
XPC TBXA2R
XPC COPA
XPC BMP8A
XPC TRO
XPC RRAGB
XPC EFEMP2
XPC KIAA0226
XPC ACO2
XPC BNIP1
XPC CSNK2A1
XPC BBS9
XPC C4orf8
XPC TLK2
XPC MPO
XPC PMS2L11
XPC AGPAT1
XPC CLK2
XPC HLA-DQA1
XPC PAK2
SP1 CCL2
SP1 GHRHR
SP1 NCKAP1L
SP1 CLOCK
SP1 PRKAG1
SP1 GLA
SP1 PSMD7
SP1 SAA1
SP1 FOXI1
SP1 KRT1
SP1 AOC2
SP1 TEF
SP1 MAP2K5
SP1 UROD
SP1 FLT4
SP1 ZNF8
SP1 GPER
SP1 GRM4
SP1 PHKG1
SP1 TDO2
SP1 KIAA0226
SP1 SALL2
SP1 PTPN1
SP1 BBS9
SP1 ESR2
SP1 PCDH1
SP1 INPP5J
SP1 SLC2A4
SP1 CDC2L5
SP1 FUT3
SP1 PRDM2
SP1 M6PR
SP2 SMN2
SP2 MUT
SP2 ZCCHC11
SP2 AOC2
SP2 CDH15
SP2 ACTG1
SP2 WWP1
SP2 CIRBP
SP2 UNG
SP2 CPE
SP2 PSMD2
SP2 PUM2
SP2 PUM1
SP2 SLC2A1
SP2 HLA-DQA1
SP2 SMARCA1
SP2 RPA2
SP2 RBM15B
SP2 VBP1
SP2 N4BP2L2
SP2 AP2M1
SP2 MADD
SP2 SET
SP2 NCOA4
SP2 ZNF146
SP2 NONO
SP2 HPRT1
SP2 ZNF133
SP2 CSF1R
SP2 BCLAF1
SP2 DDX18
SP2 NUP188
SP2 MARCKS
SP2 PXN
SP2 ATP1A3
SP2 TOP2B
SP2 AAMP
SP2 ZNHIT3
SP2 MAPK1IP1L
SP2 DPYSL3
SP2 CNP
SP2 SNAP25
SP2 SKP1
SP2 TRIM26
SP2 MDC1
SP2 BMI1
SP2 KIAA0174
SP2 CASC3
SP2 ALDH6A1
SP2 CCND2
SP2 DCUN1D4
SP2 PRKAR1A
SP2 HTATSF1
SP2 NAGA
SP2 ATP2B1
SP2 TRIP12
SP2 MVK
SP2 NPAT
SP2 BRD3
SP2 C5orf13
SP2 EIF1AP1
SP2 UBE4A
SP2 ZNF638
SP2 TLK2
SP2 ARMCX6
SP2 IRF9
SP2 PPP2CB
SP2 TNFAIP1
SP2 CSTF3
SP2 RBMX
SP2 PPP1R11
SP2 SECISBP2L
SP2 PRKAR2B
SP2 BAT3
SP2 ZNF91
SP2 SFRS11
SP2 HUWE1
SP2 SRRD
SP2 TUBGCP3
SP2 ZNF134
SP2 PTPN11
SP2 PAK2
SP3 MUT
SP3 ZCCHC11
SP3 AARS
SP3 RAD23B
SP3 VBP1
SP3 ATP2A2
SP3 SUMO1
SP3 ANKRD46
SP3 NQO2
SP3 UBE2D3
SP3 RAP1A
SP3 USP7
SP3 CCNG2
SP3 KIAA0430
SP3 CAPRIN1
SP3 SMARCA1
SP3 XPO1
SP3 AP2M1
SP3 HCFC1
SP3 DDX5
SP3 SFRS7
SP3 YWHAQ
SP3 HNRNPU
SP3 DDX18
SP3 ETF1
SP3 PMS2L5
SP3 YWHAH
SP3 CBFB
SP3 HNRNPM
SP3 DYRK1A
SP3 MAPRE1
SP3 ANKRD36B
SP3 ISCU
SP3 MAPK1IP1L
SP3 RCN2
SP3 CNP
SP3 RAB1A
SP3 CENPF
SP3 PRKACB
SP3 KIAA0174
SP3 EIF5
SP3 PPP1R11
SP3 UBXN4
SP3 PRKAR1A
SP3 USP14
SP3 HSP90AB1
SP3 ATXN10
SP3 LOC100131311
SP3 PWP1
SP3 SDCBP
SP3 TAF7
SP3 UBE4A
SP3 CUX1
SP3 HNRNPD
SP3 PTPN11
SP3 PPP2CB
SP3 RBBP7
SP3 SLC2A1
SP3 SSR1
SP3 NCL
SP3 PIK3R4
SP3 SFRS11
SP3 RNF144A
SP3 TMEM131
SP3 APC
SP3 HNRNPA2B1
SP3 ZNF135
SP3 SMAD4
NUP93 TAX1BP1
NUP93 ATP6V0C
NUP93 SMG7
NUP93 PI4KB
NUP93 PDXDC1
NUP93 ARF3
NUP93 PSEN1
NUP93 KIAA0232
NUP93 GNB1
NUP93 DAZAP2
NUP93 RB1
NUP93 DGCR6
NUP93 MAPK14
NUP93 CES2
NUP93 UPF1
NUP93 CLTC
NUP93 DUSP5
NUP93 MMD
NUP93 ACO2
NUP93 PRKACA
SCG2 CALM3
GC SLC10A2
GC APOB
GC HMGA2
GC TTYH2
GC PCDH1
PIK3C3 AP2S1
PIK3C3 UBE4A
PIK3C3 ACTG1
PIK3C3 NAP1L1
PIK3C3 PABPC4
PIK3C3 TUBB
PIK3C3 SFRS2
PIK3C3 PWP1
PIK3C3 DCT
PIK3C3 MTA1
PIK3C3 TRA2B
ORM1 SIM2
ORM1 TFE3
ORM1 PAPPA
SLC25A4 ETFA
MAZ HERC1
MAZ FEV
MAZ USP11
MAZ KIAA0195
MAZ CDKL5
PRPH CBLB
PRPH RPS3
PRPH TNR
BAK1 CNTD1
BAK1 BCAM
BAK1 ZNF212
BAK1 ATAD4
BAK1 RPS19
BAK1 FAM168A
BAK1 PTHLH
BAK1 PSD
BAK1 WARS
BAK1 RPS5
BAK1 PDK2
BAK1 ADORA2A
BAK1 HRG
BAK1 OR2H1
BAK1 KIAA0513
CSN2 TRIM15
CSN2 MFGE8
CSN2 EMR1
CSN2 RPS19
CSN2 PROL1
CSN2 STXBP2
CSN2 HAAO
CSN2 ABAT
CSN2 RPS9
CSN2 RPL28
CSN2 CGA
CSN2 FAS
CSN2 DGKQ
CSN2 CELP
CSN2 PPY
CSN2 HSD17B3
CSN2 CNP
CSN2 CARS
CSN2 CLCN7
CSN2 PRKCG
CSN2 FXR2
CSN2 USP11
CSN2 PLCD1
CSN2 LMNA
CSN2 TNXB
CSN2 CYP4A11
CSN2 INPP5K
CSN2 RPL10A
CSN2 MYBPC2
CSN2 POU2F2
CSN3 CPA2
CSN3 GPLD1
CSN3 P2RX5
CSN3 MYBPC2
CSN3 SFTPA1B
CTBP1 PCNA
CTBP1 SET
CTBP1 HK3
CTBP1 SMAD4
CTBP1 PTPN12
CTBP1 YWHAQ
CTBP1 NAP1L4
CTBP1 GCN1L1
CTBP1 TATDN2
CTBP1 ACADM
CTBP1 CCNG2
CTBP1 PTP4A1
CTBP1 CYCS
CTBP1 H3F3A
CTBP1 UBE3C
CTBP1 UBXN4
CTBP1 LOC728849
TSG101 TSN
TSG101 TMEM131
TSG101 YY1
TSG101 ACTG1
TSG101 ATP2A2
TSG101 SMAD4
TSG101 MSH2
TSG101 ANKRD36B
TSG101 SRP9
TSG101 PUM1
TSG101 ACADM
TSG101 RPS23
TSG101 BMS1
TSG101 NCOA6
TSG101 HMGN2
TSG101 SFRS7
TSG101 RB1
TSG101 C5orf13
TSG101 MARCKS
TSG101 HNRNPM
TSG101 SUZ12
TSG101 RBM39
TSG101 HNRNPA2B1
TSG101 TAF7
TSG101 H3F3A
TSG101 NOLC1
TSG101 COMT
TSG101 CREB1
TSG101 USP10
TSG101 USP14
TSG101 PPP2R5E
TSG101 KCNMB1
TSG101 DDX21
TSG101 MTHFD2
TSG101 EIF4G2
TSG101 RBMX
TSG101 WAPAL
TSG101 HNRNPK
TSG101 UQCRC2
TSG101 CKAP5
UGCG CHN2
KCNJ8 RPP38
KCNJ8 SPN
KCNJ8 LRRC8B
ATP2A2 ZCCHC11
ATP2A2 ACTG1
ATP2A2 ZNF146
ATP2A2 BCLAF1
ATP2A2 PTP4A1
ATP2A2 DYRK1A
ATP2A2 RELA
ATP2A2 MAPRE1
ATP2A2 TSC22D1
ATP2A2 HK3
ATP2A2 SAFB
ATP2A2 KIAA0174
ATP2A2 TRIM23
ATP2A2 ATP2B1
ATP2A2 BRD2
ATP2A2 KCNMB1
ATP2A2 UBE4A
ATP2A2 RBM39
ATP2A2 RNF103
ATP2A2 PTPN12
ATP2A2 UQCRC2
ATP2A2 NFATC3
ATP2A2 HMGN3
ATP2A2 TRIM32
ATP2A2 TOMM20
ATP2A2 SEPT7
ATP2A2 ACADM
ATP2A2 XPO1
ATP2A2 MADD
ATP2A2 TANK
ATP2A2 FAM175B
ATP2A2 SLC35A1
ATP2A2 H3F3A
ATP2A2 UBXN4
ATP2A2 TOP2B
ATP2A2 DPYSL2
ATP2A2 RCN2
ATP2A2 EIF1AP1
ATP2A2 EIF4H
ATP2A2 GDI1
ATP2A2 TAF7
ATP2A2 PPP1R11
ATP2A2 UBE2N
ATP2A2 PFN2
ATP2A2 YY1
ATP2A2 SMAD4
ATP2A2 ATP5J
ATP2A2 CCNG2
ATP2A2 HNRNPH2
ATP2A2 KTN1
ATP2A2 HNRNPU
ATP2A2 AP2M1
ATP2A2 MAPK3
ATP2A2 HNRNPK
ATP2A2 HNRNPM
ATP2A2 TM9SF2
ATP2A2 KIAA0430
ATP2A2 ATXN10
ATP2A2 CHMP1A
ATP2A2 MVK
ATP2A2 ZNF638
ATP2A2 TRAM1
ATP2A2 PRKACB
ATP2A2 ZNF134
ATP2A2 MYCL1
ATP2A2 SPCS2
ATP2A2 LIMK2
ATP2A2 PRDX6
ATP2A2 EZH1
ATP2A2 LOC728849
ATP2A2 YES1
ATP2A2 ATP13A3
ATP2A2 SFRS3
ATP2A2 YWHAH
ATP2A2 HNRNPA2B1
ATP2A2 TRA2B
ATP2A2 KPNB1
ATP2A2 BMI1
ATP2A2 ORC3L
ATP2A2 USP14
ATP2A2 CUGBP2
ATP2A2 DAZAP2
ATP2A2 GLRA2
ATP2A2 RABGGTB
ATP2A2 SFRS11
LPIN2 NQO2
ERG RNASE4
RIT1 MYH10
RIT1 IGL@
RIT1 BTN3A1
MGST2 AVPR1B
MGST2 MFGE8
MGST2 SDC4
MGST2 AGER
MGST2 CD36
MGST2 TNFRSF14
MGST2 THRA
MGST2 AQP3
MGST2 CNTD1
MGST2 MPP2
MGST2 DGKQ
MGST2 ZNF167
MGST2 PTGER3
MGST2 NUP188
MGST2 CDH8
MGST2 HLA-DQB1
MGST2 LPCAT3
MGST2 TAGLN2
MGST2 CCL22
MGST2 BMP8A
MGST2 ATP6V0A1
MGST2 RENBP
MGST2 ODF1
MGST2 AQP2
MGST2 KIAA0195
MGST2 MPV17
MGST2 CREB3
MGST2 WARS
MGST2 NCAPD3
MGST2 USP11
MGST2 SMARCD1
MGST2 HRG
MGST2 CD8B
MGST2 PTPN5
MGST2 BBS9
MGST2 MPG
MGST2 C4orf8
MGST2 KCNJ4
MGST2 ACSL1
MGST2 GSK3A
MGST2 PSD
MGST2 PMS2L11
MGST2 SCN1B
MGST2 FUT2
MGST2 GFRA2
MGST2 PTPRN
MGST2 CSNK2A1
MGST2 FUCA1
MGST2 PAK2
GTF3C2 KLC1
GTF3C2 MPRIP
GTF3C1 DPF2
GTF3C1 AES
GTF3C1 VAV1
GTF3C1 CHGB
GTF3C1 INPP5K
GTF3C1 FASTK
IGHD GRM4
DENND4A PTGES3
DENND4A ATP2B1
DENND4A PRCC
DENND4A CNP
DENND4A ABO
APOA1 MMP14
APOA1 ZCCHC11
APOA1 YY1
APOA1 ACTG1
APOA1 METAP1
APOA1 HMGB2
APOA1 SRP9
APOA1 SSBP1
APOA1 RRM1
APOA1 LOC100131311
APOA1 DAD1
APOA1 ACADM
APOA1 BTG2
APOA1 CCT6A
APOA1 SFRS2
APOA1 ARF4
APOA1 HNRNPK
APOA1 HNRNPA2B1
APOA1 GYPA
APOA1 B4GALT1
APOA1 MT1G
APOA1 MAPRE1
APOA1 RBM39
APOA1 SUZ12
APOA1 ENO1
APOA1 ALDH4A1
APOA1 SNRPB
APOA1 LLGL2
APOA1 KCNMB1
APOA1 POU6F1
APOA1 MSTP9
APOA1 HEPN1
APOA1 CNN3
APOA1 UQCRC2
APOA1 RBMX
APOA1 NUP153
APOA1 KEAP1
APOA1 NCL
APOA1 SFRS11
APOA1 EIF4G2
APOA1 POU2F2
PHLDA2 GPD2
XPO1 ZCCHC11
XPO1 ACTG1
XPO1 SUMO1
XPO1 UNG
XPO1 CAPRIN1
XPO1 ARHGEF7
XPO1 CSNK2A2
XPO1 MARCKS
XPO1 PTP4A1
XPO1 PRIM2
XPO1 DYRK1A
XPO1 MTMR6
XPO1 RELA
XPO1 CDH2
XPO1 MAPRE1
XPO1 PXN
XPO1 CENPF
XPO1 SAFB
XPO1 R3HDM1
XPO1 KIAA0174
XPO1 ZNF638
XPO1 C21orf33
XPO1 BRD2
XPO1 KCNMB1
XPO1 UBE4A
XPO1 CNN3
XPO1 PTPN12
XPO1 PPP2CB
XPO1 RNF103
XPO1 APC
XPO1 UQCRC2
XPO1 GHRHR
XPO1 HMGN1
XPO1 PUM1
XPO1 ACADM
XPO1 IL8RB
XPO1 H3F3A
XPO1 PCBP1
XPO1 UBXN4
XPO1 TOP2B
XPO1 SMC1A
XPO1 TRH
XPO1 DPYSL2
XPO1 RCN2
XPO1 TTC3
XPO1 STAG1
XPO1 LAMC1
XPO1 TAF7
XPO1 HADH
XPO1 TAF9
XPO1 NUP153
XPO1 PFN2
XPO1 EIF3A
XPO1 PPP2R5C
XPO1 MUT
XPO1 TMEM131
XPO1 YY1
XPO1 BTN3A1
XPO1 SDCBP
XPO1 CCNG2
XPO1 TRPC1
XPO1 HNRNPH2
XPO1 CDC7
XPO1 SET
XPO1 HNRNPU
XPO1 HNRNPK
XPO1 HNRNPM
XPO1 TM9SF2
XPO1 GOLGA4
XPO1 SNRNP70
XPO1 RTCD1
XPO1 FERMT2
XPO1 LAMP2
XPO1 ALDH7A1
XPO1 CHMP1A
XPO1 EP300
XPO1 DUT
XPO1 HNRNPC
XPO1 TRAM1
XPO1 KEAP1
XPO1 PRKACB
XPO1 ZNF131
XPO1 MORC3
XPO1 KTN1
XPO1 LIMK2
XPO1 MSH2
XPO1 PSMD6
XPO1 EZH1
XPO1 VHL
XPO1 SMARCA1
XPO1 LOC728849
XPO1 YES1
XPO1 SFRS7
XPO1 PRPF18
XPO1 ATP13A3
XPO1 TMEM41B
XPO1 DDX18
XPO1 HNRNPA2B1
XPO1 HK3
XPO1 YWHAE
XPO1 USP10
XPO1 CREB1
XPO1 CUGBP2
XPO1 RAB21
XPO1 ABI2
XPO1 GLRA2
XPO1 CD164
XPO1 RBMX
XPO1 SFRS11
FAM190B GNAI1
FAM190B PFDN4
FAM190B TRO
FAM190B DVL3
FAM190B LOC729602
FAM190B FMR1
FAM190B CD8B
FAM190B RASA1
FAM190B RALGDS
TTR HERC3
TTR PTPRK
TTR ARL4D
TTR TUFM
KIR2DS3 PDK2
KIR2DS3 SLC6A6
LSS ABI2
LSS ALDH6A1
LSS LRPPRC
HRH1 NGF
NMB B4GALT1
NMB SLC39A9
NMB GHRHR
NMB SMARCC1
NMB ADAM9
WAPAL ZCCHC11
WAPAL TMEM131
WAPAL YY1
WAPAL CLTC
WAPAL CAPRIN1
WAPAL ACADM
WAPAL TMED10
WAPAL LOC728849
WAPAL SUZ12
WAPAL UBXN4
WAPAL ZNHIT3
WAPAL COMT
WAPAL KIAA0174
WAPAL BMI1
WAPAL LAMP2
WAPAL MCFD2
WAPAL CHMP1A
WAPAL UBE4A
WAPAL CNN3
WAPAL TLK2
WAPAL EIF4G2
WAPAL RBMX
WAPAL RABGGTB
WAPAL SFRS11
WAPAL PPP2R5E
WAPAL PPP2R5C
GRP HSD17B3
MPV17 TH
MPV17 PPP2R1A
MPV17 ST3GAL1
MPV17 TRIM15
MPV17 ADD1
MPV17 TRO
MPV17 ARF3
MPV17 ACSL1
MPV17 EDEM1
MPV17 STXBP1
MPV17 SUPT4H1
MPV17 PCDHGC3
MPV17 H3F3B
MPV17 SMARCD1
MPV17 UBA1
MPV17 CNP
MPV17 MFGE8
MPV17 CES2
MPV17 CALM3
DNASE1L3 SLC39A9
DNASE1L3 MYLPF
DNASE1L3 BRD3
ZFP161 OAS2
ZFP161 MST1R
COL4A6 GDI2
COL4A6 SNRPN
COL4A5 YWHAE
COL4A2 PDGFRB
COL4A2 PSMD6
COL4A2 IGFBP4
COL4A2 FN1
COL4A2 MYH9
COL4A2 B4GALT1
COL4A2 CTGF
COL4A2 COL1A2
COL4A2 COL4A1
COL4A2 COL1A1
COL4A2 SNRPB
COL4A2 COL3A1
COL4A1 PDGFRB
COL4A1 ITGB5
COL4A1 FN1
COL4A1 CTGF
COL4A1 COL1A2
COL4A1 IGFBP4
COL4A1 COL1A1
COL4A1 COL3A1
COL4A1 LOC96610
COL4A1 CCNI
CNTFR PDE1C
CNTFR CARS
CNTFR RDH5
CNTFR NAT6
CNTFR RPS15A
CNTFR MAP3K10
CNTFR STXBP2
CNTFR RAB3A
CNTFR EDN2
CNTFR MTMR3
GART RFC5
TACR3 FASTK
TACR3 PTPRR
TACR3 CLCN7
TACR3 HR44
TACR3 SCNN1G
TACR3 SCN1B
TACR2 AQP6
TACR2 MADD
TACR2 GRK6
TACR2 MUC2
TACR2 HERPUD1
TACR2 ARPC4
TACR2 ATP6V1C1
TACR2 IL8
TACR1 CCL25
TACR1 GRM1
ITGAX NFIC
ITGAX TBXA2R
ITGAX REG1A
ITGAX MFGE8
ITGAX FCGR2B
ITGAX BNIP1
ITGAX AP1B1
ITGAX ZNF37A
ITGAX ARAF
ITGAX BAT1
ITGAX MOBP
ITGAX GTF2I
ITGAX PITPNA
ITGAX FLT4
RPS6KA1 MATN1
RPS6KA2 INPP5K
RPS6KA3 CYP2C19
KCNH2 KLF4
KCNH2 CD79A
TP53I11 BTG2
TP53I11 NAP1L1
TP53I11 RPS6
TP53I11 KRT6B
TP53I11 TBL3
TP53I11 NKG7
ATAD4 FXYD3
ATAD4 HLA-C
ATAD4 RPS19
ATAD4 PLCD1
ATAD4 PDXDC1
ATAD4 RPS15A
ATAD4 CYP3A4
ATAD4 RAPGEF5
ATAD4 STXBP2
ATAD4 MUC5B
ATAD4 OR2H1
ATAD4 GAST
ATAD4 SPTBN1
ATAD4 POFUT1
ATAD4 DRG2
ATAD4 CYP2F1
ATAD4 GRK6
ATAD4 TNXB
ATAD4 ZNF8
ATAD4 MICB
ATAD4 TFDP1
ATAD4 ITPKC
ATAD4 PDK2
ATAD4 FLII
ATAD4 LPCAT3
ATAD4 S100A7
ATAD4 KLHDC10
ATAD4 HP
ATAD4 KDR
ATAD4 FUT2
ATAD4 RENBP
ATAD4 MAP1A
ATAD4 AQP2
ATAD4 REG1A
ATAD4 NRGN
ATAD4 MUC2
ATAD4 EFEMP2
ATAD4 CD40
ATAD4 PRKCG
ATAD4 BCAT2
ATAD4 SERPINB8
ATAD4 REG1P
ATAD4 VEGFC
ATAD4 POMC
ATAD4 LTK
ATAD4 SNRPC
ATAD4 HRG
ATAD4 PTPN5
ATAD4 BCAM
ATAD4 LST1
ATAD4 TAF1
ATAD4 ELF4
ATAD4 ACSL1
ATAD4 CXCL9
ATAD4 ADRB3
ATAD4 SCN1B
ATAD4 ATP6V0A1
ATAD4 HLA-DOB
ATAD4 BAP1
ATAD4 HLA-DQA1
ATAD4 SLAMF1
HLCS DGKQ
PSMD11 USP8
PSMD11 PKM2
PSMD11 MAP4
PSMD11 CHGB
PSMD11 SMAD7
PSMD11 RPL18A
PSMD11 PSD
PSMD11 CHN2
PSMD11 RNH1
PSMD11 CLTC
PSMD11 ATP5B
PSMD11 APLP2
PSMD11 PSMD12
PSMD11 SH3GL3
PSMD11 SMG7
PSMD11 LOC100133166
PSMD11 ARF3
PSMD11 THRA
PSMD11 PSEN1
PSMD11 RGL2
PSMD11 BCLAF1
PSMD11 DGCR6
PSMD11 AP2M1
PSMD11 YWHAB
PSMD11 MAPK6
PSMD11 H3F3B
PSMD11 DDB2
PSMD11 NPEPPS
PSMD11 TRIM26
PSMD11 AAMP
PSMD11 ATP6V0C
PSMD11 ARHGEF12
PSMD11 FLOT2
PSMD11 RAC1
PSMD11 RAB1A
PSMD11 SEC13
PSMD11 EFEMP2
PSMD11 GNB1
PSMD11 WARS
PSMD11 KIAA0226
PSMD11 TNFRSF4
PSMD11 GGA3
PSMD11 SNRPN
PSMD11 PRKAR1A
PSMD11 ADA
PSMD11 MCM3
PSMD11 CSNK1A1
PSMD11 AARS
PSMD11 TNFAIP1
PSMD11 ENO2
PSMD11 SLC2A1
PSMD11 MPI
PSMD11 SUPT4H1
PSMD11 GRB2
PSMD11 EBP
PSMD11 GPX4
PSMD11 AGPAT1
PSMD11 GNA11
PSMD11 CDK9
PSMD11 ARF1
PSMD11 FUCA1
PSMD11 CREBBP
TOP1 PRKACA
TOP1 HNRNPU
PSMD12 PPP2R1A
PSMD12 CHGB
PSMD12 SMAD7
PSMD12 CLTC
PSMD12 ATP5B
PSMD12 SEC14L1
PSMD12 HTRA1
PSMD12 LOC100133166
PSMD12 BCLAF1
PSMD12 DGCR6
PSMD12 GRB2
PSMD12 MAPK6
PSMD12 H3F3B
PSMD12 PSMC5
PSMD12 ATP6V0C
PSMD12 ARHGEF12
PSMD12 TRIM26
PSMD12 GNB1
PSMD12 ENO2
PSMD12 SNRPN
PSMD12 ACO2
PSMD12 DDX5
PSMD12 MEF2A
PSMD12 SSTR2
KHK COL19A1
RAG1 AQP3
BOP1 DAZL
HLF ACHE
HLF CLK2
HLF INPP5K
HLF TBC1D5
CCNG1 TEC
SPR HTT
GANAB SMN2
GANAB AOC2
GANAB VBP1
GANAB RAD23A
GANAB PSMD2
GANAB RNPEP
GANAB NUP153
GANAB ARHGEF7
GANAB DAG1
GANAB CAPN2
GANAB PSMA4
GANAB PXN
GANAB MAPK1IP1L
GANAB SUZ12
GANAB FMO4
GANAB COMT
GANAB TMEM97
GANAB EIF4H
GANAB CKAP5
GANAB TRIP12
GANAB TLK2
GANAB RABGGTB
GANAB SRRD
GANAB M6PR
GANAB AGFG1
GHRH MAPRE1
GHRH KIAA0101
GHRH TSPY3
GHRH UNG
CD40LG GPR3
CD40LG DAZAP2
CD40LG RAD9A
CD40LG CD86
CD40LG EIF1AP1
CD40LG RELA
CD40LG UQCRB
SMAD4 HDAC2
SMAD4 YY1
SMAD4 ACTG1
SMAD4 METAP1
SMAD4 CCNG2
SMAD4 CAPRIN1
SMAD4 SET
SMAD4 TANK
SMAD4 ATP13A3
SMAD4 SFRS3
SMAD4 HNRNPU
SMAD4 TATDN2
SMAD4 HNRNPK
SMAD4 PTP4A1
SMAD4 RTCD1
SMAD4 TM9SF2
SMAD4 DYRK1A
SMAD4 RELA
SMAD4 RBM39
SMAD4 TRA2B
SMAD4 HNRNPM
SMAD4 PCNA
SMAD4 MAPK1IP1L
SMAD4 HK3
SMAD4 TOP2B
SMAD4 SAFB
SMAD4 TRIM23
SMAD4 SS18
SMAD4 PPP2R5E
SMAD4 SRPK1
SMAD4 MARCKS
SMAD4 HNRNPA2B1
SMAD4 RBMX
SMAD4 SSR1
SMAD4 TCP1
SMAD4 CXorf40B
SMAD5 DYRK2
SMAD5 NUMB
SMAD7 ARHGEF12
SMAD7 LOC100133166
SMAD7 ARF3
SMAD7 PSEN1
SMAD7 RGL2
SMAD7 ATP6AP1
SMAD7 MED24
SMAD7 SOD2
SMAD7 NONO
SMAD7 JUP
SMAD7 CIRBP
SMAD7 GPX4
SMAD7 KANK1
SMAD7 MMD
SMAD7 ACO2
SMAD7 MYT1
SMAD1 ACTG1
SMAD1 AGER
SMAD1 PUM1
SMAD1 FMR1
SMAD1 RB1CC1
SMAD1 UQCRB
SMAD1 LOC728849
SMAD1 CBX1
SMAD1 GNAI1
SMAD1 C21orf2
SMAD1 SKP1
SMAD1 IL8RB
SMAD1 TUBA1A
SMAD1 ACADM
SMAD1 HNRNPK
SMAD1 PTP4A1
SMAD1 H3F3A
SMAD1 PCBP1
SMAD1 DYRK1A
SMAD1 TOP2B
SMAD1 RCN2
SMAD1 CTF1
SMAD1 TRIM26
SMAD1 KIAA0174
SMAD1 MLLT11
SMAD1 HERC1
SMAD1 SFPQ
SMAD1 GDI1
SMAD1 BRD2
SMAD1 PTPN12
SMAD1 MST1R
SMAD1 PKIA
SMAD1 RBMX
SMAD1 TRAM1
SMAD1 TFCP2
SMAD1 EIF4G2
CAMK4 ZNF177
SHROOM2 CNR1
SHROOM2 NDP
SHROOM2 PTPRK
SHROOM2 NHLH1
SHROOM2 ALDH1A3
OR2H1 AVPR1B
OR2H1 WWP2
OR2H1 MFGE8
OR2H1 CD34
OR2H1 CPE
OR2H1 TNNC1
OR2H1 IKBKE
OR2H1 COL11A2
OR2H1 ZNF148
OR2H1 DHRS2
OR2H1 TTYH2
OR2H1 AQP2
OR2H1 MUC1
OR2H1 HK1
OR2H1 TRIM21
OR2H1 AGER
OR2H1 SMARCD1
OR2H1 GRB10
OR2H1 INPP5J
OR2H1 GSK3A
OR2H1 GFRA2
OR2H1 ZNF37A
OR2H1 CD3E
OR2H1 VPS72
OR2H1 CCL2
OR2H1 STMN1
OR2H1 MMP11
OR2H1 RRAD
OR2H1 ALDH3A1
OR2H1 DHX34
OR2H1 KIAA0195
OR2H1 CHIC1
OR2H1 CCL22
OR2H1 RNPS1
OR2H1 TRO
OR2H1 NCAPD3
OR2H1 STAT3
OR2H1 FTO
OR2H1 MPG
OR2H1 BCAM
OR2H1 TAF1
OR2H1 SDC4
OR2H1 RING1
OR2H1 ATP6V0A1
OR2H1 IL32
OR2H1 GPER
OR2H1 GLA
OR2H1 MEN1
OR2H1 FLT1
OR2H1 GAS2L1
OR2H1 PTPN5
OR2H1 S100A7
OR2H1 RNF113A
OR2H1 TRIO
OR2H1 SPIB
OR2H1 JOSD1
OR2H1 CD8B
OR2H1 C4orf8
OR2H1 KCNJ4
OR2H1 ACOX2
OR2H1 SECISBP2L
OR2H1 ADRB3
OR2H1 HLA-DOB
OR2H1 PPP2R1B
OR2H1 ERCC4
OR2H1 ERCC5
OR2H1 ACRV1
OR2H1 MYLPF
OR2H1 ELF4
OR2H1 SPTBN1
OR2H1 ZNF8
OR2H1 PEA15
OR2H1 DNASE1
OR2H1 LPCAT3
OR2H1 MSX1
OR2H1 ZWINTAS
OR2H1 KRT12
OR2H1 NOS1
OR2H1 PDGFB
OR2H1 REG1A
OR2H1 FCGR2B
OR2H1 CES2
OR2H1 REG1P
OR2H1 BBS9
OR2H1 KIAA0226
OR2H1 PDLIM1
OR2H1 PCDH1
OR2H1 SCN1B
ARF3 AVPR1B
ARF3 HSF2
ARF3 ADD1
ARF3 SLC6A8
ARF3 CD34
ARF3 MEN1
ARF3 SF1
ARF3 AKT1
ARF3 SMG7
ARF3 MPP3
ARF3 PRL
ARF3 CLOCK
ARF3 ATP6AP1
ARF3 BCLAF1
ARF3 DGCR6
ARF3 CSNK2A1
ARF3 NNT
ARF3 MAPRE2
ARF3 ISCU
ARF3 ARHGEF12
ARF3 NFIC
ARF3 TRIM26
ARF3 NOMO1
ARF3 C16orf45
ARF3 PCDHGC3
ARF3 SMARCD1
ARF3 PAFAH1B1
ARF3 IP6K1
ARF3 PTTG1IP
ARF3 SNAP25
ARF3 PDXDC1
ARF3 ACSL1
ARF3 GSK3A
ARF3 PKIA
ARF3 SLC2A1
ARF3 SUPT4H1
ARF3 GRB2
ARF3 BMPR2
ARF3 UBC
ARF3 KLC1
ARF3 VPS72
ARF3 ATP6V1A
ARF3 SPTAN1
ARF3 CDKN1A
ARF3 MED24
ARF3 PUM2
ARF3 CNTN1
ARF3 RNH1
ARF3 CLTC
ARF3 ATP5B
ARF3 PITPNA
ARF3 KLHDC3
ARF3 MADD
ARF3 CPE
ARF3 SLC9A6
ARF3 ZNF167
ARF3 H3F3B
ARF3 TNFRSF4
ARF3 PRKACA
ARF3 NPEPPS
ARF3 TTC1
ARF3 KIAA0195
ARF3 TRO
ARF3 OGDH
ARF3 MLLT11
ARF3 FTO
ARF3 PPP1R10
ARF3 POLR2A
ARF3 UBA1
ARF3 SCRN1
ARF3 ACO2
ARF3 BNIP1
ARF3 PTPN5
ARF3 PTPN4
ARF3 HERC1
ARF3 G6PD
ARF3 PSD
ARF3 MEF2A
ARF3 CES2
ARF3 ATP6V0A1
ARF3 FLOT2
ARF3 DCTN1
ARF3 SLC18A1
ARF3 PKM2
ARF3 PI4KB
ARF3 PI4KA
ARF3 STIM1
ARF3 RCAN1
ARF3 SEC14L1
ARF3 STXBP1
ARF3 UPF1
ARF3 RPS2
ARF3 ABL1
ARF3 STMN1
ARF3 ARHGEF1
ARF3 NCOR2
ARF3 SH3GL3
ARF3 CNTD1
ARF3 SDC4
ARF3 PSEN1
ARF3 USF2
ARF3 MAPK6
ARF3 AAMP
ARF3 GNAO1
ARF3 DUSP5
ARF3 HIST2H2AA3
ARF3 NAP1L3
ARF3 ATP6V0C
ARF3 KIAA0430
ARF3 BBS9
ARF3 RAB1A
ARF3 GNB1
ARF3 ENO2
ARF3 PRKAR1A
ARF3 SALL2
ARF3 FRY
ARF3 MVK
ARF3 PPP1R7
ARF3 STAT5B
ARF3 SECISBP2L
ARF3 ATP1A3
ARF3 AGPAT1
ARF3 CDK9
ARF3 ZNF134
ARF3 ATP5F1
ARF3 PPP2R1A
ARF3 RPS17
ARF3 MAP4
ARF3 TNFAIP1
ARF3 CHGB
ARF3 KIAA0232
ARF3 EPS8
ARF3 GCDH
ARF3 WASF3
ARF3 RGL2
ARF3 MLH1
ARF3 ARHGAP1
ARF3 NUP188
ARF3 PEA15
ARF3 LOC729602
ARF3 SOX4
ARF3 YWHAB
ARF3 AP1B1
ARF3 RAC1
ARF3 WARS
ARF3 USP11
ARF3 SNRPN
ARF3 PPP3CA
ARF3 TAX1BP1
ARF3 DAZAP2
ARF3 PCDH1
ARF3 UTP14C
ARF3 GOLGB1
ARF3 ZNF91
ARF3 GNA11
ARF3 PTPRN
ARF3 FUCA1
ARF1 PKM2
ARF1 ATP6V1E1
ARF1 PRDX2
ARF1 ATP5B
ARF1 NCOR2
ARF1 SMG7
ARF1 H3F3B
ARF1 PTP4A2
ARF1 ILVBL
ARF1 NEUROG1
ARF1 MAPRE2
ARF1 SEC13
ARF1 KIAA0247
ARF1 GNB1
ARF1 RPN2
ARF1 ALDOA
ARF1 BCAP31
ARF1 ATOX1
ARF1 SLC35B1
ARF1 SSTR2
ARF1 ATP1A3
ARF1 AGPAT1
ARF1 PTPRO
SLC36A2 RPL36A
SLC36A2 RPS27A
SLC36A2 RPL27A
SLC36A2 RPL39
SLC36A2 RPL34
SLC36A2 RPL9
SLC36A2 RPL35A
SLC36A2 RPS15A
SLC36A2 RPS29
SLC36A2 RPL13A
SLC36A2 UBA52
SLC36A2 RPS10
SLC36A2 RPL10A
SLC36A2 RNH1
SLC36A2 RPL27
SLC36A2 RPS8
ARF4 ZCCHC11
ARF4 YY1
ARF4 ACTG1
ARF4 LIMK2
ARF4 PSMD6
ARF4 HIF1A
ARF4 SFRS2
ARF4 MITF
ARF4 CCNG2
ARF4 SRP9
ARF4 LOC728849
ARF4 SEC31A
ARF4 CDC7
ARF4 YWHAQ
ARF4 HNRNPU
ARF4 METAP1
ARF4 HNRNPK
ARF4 GOLGA4
ARF4 RTCD1
ARF4 H3F3A
ARF4 FSHR
ARF4 DYRK1A
ARF4 MAPRE1
ARF4 TWF1
ARF4 ARFIP2
ARF4 PSMA4
ARF4 HK3
ARF4 MSH6
ARF4 UBE2V2
ARF4 BRD2
ARF4 TAF7
ARF4 CNN3
ARF4 PTPN12
ARF4 DNAJC7
ARF4 SFRS11
ARF4 ATP5F1
SPARC COL3A1
SPARC COL1A2
SPARC ITGB5
SPARC COL1A1
MOBP USP8
MOBP NCKAP1L
MOBP GPER
MOBP EDEM1
MOBP AGER
MOBP CYP17A1
MOBP GCM1
MOBP REG1A
MOBP ASMT
MOBP UPK1A
MOBP NUP188
MOBP PRKAG1
MOBP S100A7
MOBP LYST
MOBP RENBP
MOBP ARHGEF12
MOBP KIAA0195
MOBP TMEM106A
MOBP PRKAR1A
MOBP SALL2
MOBP LTK
MOBP BNIP1
MOBP PTPN4
MOBP PROL1
MOBP ZNF177
MOBP PSD
MOBP SSTR3
MOBP CYP2C19
MOBP ATP6V0A1
MOBP PPP3CA
MOBP PRF1
HERC2P3 C5orf13
HERC2P3 IDUA
HERC2P3 INPP5D
HERC2P3 PI4KA
HERC2P3 NCOA4
HERC2P3 PTGER3
HERC2P3 HERC1
HERC2P3 ESD
HERC2P3 ATP6V0A1
HERC2P3 SATB1
HERC2P3 LEPROT
HERC2P3 LOC728849
HERC2P3 HCG8
ART4 PPP2R1A
TCEA2 TTC9
TCEA2 ATP6V0A1
CALB1 PLEC1
CALB1 RPL27A
CALB1 RPL9
CALB1 NEFL
CALB1 RPL4
CALB1 ITPKC
CALB1 ABAT
CALB1 MT3
CALB1 DPEP1
TCEA1 ANXA3
TCEA1 ANKRD46
TCEA1 FNTA
TCEA1 TLK2
TCEA1 ZNF76
TCEA1 M6PR
COX4I1 ZNF638
COX4I1 PSMD6
COX4I1 USP14
COX4I1 SPCS2
COX4I1 RAC1
COX4I1 TSC22D1
COX4I1 ACSL1
COX4I1 C21orf33
COX4I1 ACADM
COX4I1 RBM4
COX4I1 HSPE1
COX4I1 HNRNPM
COX4I1 H3F3A
COX4I1 HNRNPH2
COX4I1 SSBP1
COX4I1 PTP4A1
COX4I1 SEPT7
COX4I1 ALDH18A1
COX4I1 LOC728849
COX4I1 CD46
IL3RA NAPG
IL3RA PTPRN
IL3RA CCL22
IL3RA ZNF8
PRKAR1A ZCCHC11
PRKAR1A SFRS4
PRKAR1A ACTG1
PRKAR1A NQO2
PRKAR1A CPE
PRKAR1A CHN2
PRKAR1A DDX18
PRKAR1A LEPROT
PRKAR1A RBM15B
PRKAR1A TROVE2
PRKAR1A SMG7
PRKAR1A LOC100133166
PRKAR1A NFE2L1
PRKAR1A DNMT1
PRKAR1A ATP6AP1
PRKAR1A BCLAF1
PRKAR1A PMS2L5
PRKAR1A MYT1
PRKAR1A ISCU
PRKAR1A HMGN3
PRKAR1A SOD2
PRKAR1A TSC22D1
PRKAR1A SAFB
PRKAR1A TNFRSF4
PRKAR1A PCDHGC3
PRKAR1A ATP2B1
PRKAR1A CSNK2A1
PRKAR1A SNAP25
PRKAR1A UBE4A
PRKAR1A AP2S1
PRKAR1A EIF4G3
PRKAR1A PTPN11
PRKAR1A PPP2CB
PRKAR1A SLC2A1
PRKAR1A DDX5
PRKAR1A RNF103
PRKAR1A UBC
PRKAR1A RNF4
PRKAR1A ACSL1
PRKAR1A ATP6V1A
PRKAR1A PUM2
PRKAR1A SPOCK2
PRKAR1A ARCN1
PRKAR1A CLTC
PRKAR1A ACADM
PRKAR1A MADD
PRKAR1A SLC9A6
PRKAR1A TUBA1A
PRKAR1A H3F3B
PRKAR1A ZIC1
PRKAR1A UBXN4
PRKAR1A NPEPPS
PRKAR1A TTC1
PRKAR1A KPNA1
PRKAR1A TRO
PRKAR1A OGDH
PRKAR1A HERC1
PRKAR1A SARS
PRKAR1A SCRN1
PRKAR1A ACO2
PRKAR1A C5orf13
PRKAR1A PPP1R11
PRKAR1A PSIP1
PRKAR1A TLK2
PRKAR1A TNFAIP1
PRKAR1A MEF2A
PRKAR1A TTC35
PRKAR1A PI4KB
PRKAR1A CIRBP
PRKAR1A SDCBP
PRKAR1A STXBP1
PRKAR1A HNRNPH2
PRKAR1A ATP5B
PRKAR1A SET
PRKAR1A NCOA4
PRKAR1A SKP1
PRKAR1A AP2M1
PRKAR1A MAPK6
PRKAR1A RTCD1
PRKAR1A NAP1L3
PRKAR1A AAMP
PRKAR1A ATP6V0C
PRKAR1A KISS1
PRKAR1A KIAA0430
PRKAR1A RAB1A
PRKAR1A GNB1
PRKAR1A SPARCL1
PRKAR1A KIAA0226
PRKAR1A GGA3
PRKAR1A ATXN10
PRKAR1A ESR2
PRKAR1A SNRK
PRKAR1A UBE2N
PRKAR1A ATP6V1E1
PRKAR1A FARSA
PRKAR1A SLC23A2
PRKAR1A PRKACA
PRKAR1A PRKACB
PRKAR1A CDK9
PRKAR1A TUBGCP3
PRKAR1A ZNF134
PRKAR1A PPP2R1A
PRKAR1A MATR3
PRKAR1A SPCS2
PRKAR1A KIAA0232
PRKAR1A EIF5
PRKAR1A CYCS
PRKAR1A SMARCA1
PRKAR1A LOC728849
PRKAR1A WASF3
PRKAR1A SFRS7
PRKAR1A YWHAQ
PRKAR1A MLH1
PRKAR1A YWHAB
PRKAR1A RRAGA
PRKAR1A APPBP2
PRKAR1A CNP
PRKAR1A RAC1
PRKAR1A KIAA0247
PRKAR1A KIAA0240
PRKAR1A BMI1
PRKAR1A CASC3
PRKAR1A USP10
PRKAR1A ESD
PRKAR1A SNRPN
PRKAR1A USP14
PRKAR1A NAGA
PRKAR1A DAZAP2
PRKAR1A AARS
PRKAR1A AZIN1
PRKAR1A RABGGTB
PRKAR1A PURA
PRKAR1A SFRS11
PRKAR1A GNA11
PRKAR1A PPP3CB
PRKAR1A DCAF8
GFER APOC3
GFER CPE
NFRKB SMARCC1
NFRKB MST1R
NFRKB CD34
NFRKB ALDH6A1
NFRKB KRT86
NFRKB CXorf40B
NFRKB CYP2A6
NFRKB PTPN1
SRPK3 SNX17
SRPK3 BATF
SRPK3 TDRD9
SRPK3 MAP4K2
SRPK3 CYP4A11
SRPK3 GSTT1
SRPK3 POU4F1
SRPK3 NEFL
SRPK3 PLK3
SRPK3 FOXO4
SRPK3 CARS
SRPK3 PTGIR
SRPK3 LTB
SRPK3 PPT2
SRPK3 TBL3
SRPK3 ABAT
SRPK3 NINJ1
SRPK3 IL8
SRPK3 NPPC
SRPK3 RAE1
SRPK2 CIRBP
SRPK2 NOVA1
SRPK2 CPE
SRPK2 ZMYND11
SRPK2 SMARCA1
SRPK2 CD86
SRPK2 CNTD1
SRPK2 LOC100133166
SRPK2 SFRS5
SRPK2 HNRNPU
SRPK2 SON
SRPK2 PMS2L5
SRPK2 MAPK6
SRPK2 H3F3A
SRPK2 DYRK1A
SRPK2 NNT
SRPK2 TOP2B
SRPK2 TTC1
SRPK2 RAC1
SRPK2 UBE4A
SRPK2 CASC3
SRPK2 ENO2
SRPK2 UTP14C
SRPK2 DCUN1D4
SRPK2 EIF4H
SRPK2 HTATSF1
SRPK2 PAFAH1B1
SRPK2 SNAP25
SRPK2 DAZAP2
SRPK2 PSIP1
SRPK2 PPP2CB
SRPK2 ALDH6A1
SRPK2 CSTF3
SRPK2 SKP1
SRPK2 PPP3CA
BDKRB2 EFEMP1
GAA MBOAT7
GAA PSAP
GAA SLA
ADARB1 ATP6V1B2
ADARB1 GNB3
ADARB1 NOMO1
ATP1A3 AVPR1B
ATP1A3 PKM2
ATP1A3 STMN1
ATP1A3 CKB
ATP1A3 ATP6V1E1
ATP1A3 CHGB
ATP1A3 FAM3C
ATP1A3 STXBP1
ATP1A3 MPRIP
ATP1A3 AAMP
ATP1A3 CLTC
ATP1A3 APLP1
ATP1A3 DARC
ATP1A3 ATP5B
ATP1A3 SMARCA4
ATP1A3 SH3GL3
ATP1A3 SMG7
ATP1A3 AP3B2
ATP1A3 WASF3
ATP1A3 ATP6AP1
ATP1A3 YWHAH
ATP1A3 H3F3B
ATP1A3 DUSP5
ATP1A3 MAPRE2
ATP1A3 ATP6V0C
ATP1A3 SEC13
ATP1A3 GNB1
ATP1A3 WARS
ATP1A3 ARL6IP1
ATP1A3 NOMO1
ATP1A3 YWHAB
ATP1A3 ENO2
ATP1A3 SNRPN
ATP1A3 HERPUD1
ATP1A3 ACO2
ATP1A3 SNW1
ATP1A3 PLD3
ATP1A3 ARID4A
ATP1A3 PPP2CB
ATP1A3 GSK3A
ATP1A3 PPP2CA
ATP1A3 ABCA3
ATP1A3 GNA11
ATP1A3 MYT1
ATP1A3 ZNF134
ATP1A2 NUP214
ATP1A2 PCDHGC3
MYL6B PRDX2
KRT12 BCAM
KRT12 SLC2A4
KRT12 IFNA21
KRT12 CD3E
KRT12 RNF113A
MLL MAP1A
MLL CD68
HMGB2 MUT
HMGB2 VBP1
HMGB2 HMGN1
HMGB2 METAP1
HMGB2 PSMD6
HMGB2 AIMP2
HMGB2 SRP9
HMGB2 SFRS2
HMGB2 ATP5J
HMGB2 PUM1
HMGB2 RRM1
HMGB2 CAMLG
HMGB2 DAD1
HMGB2 SEC31A
HMGB2 HMGN2
HMGB2 ZNF146
HMGB2 PCDH1
HMGB2 HNRNPU
HMGB2 SUMO1
HMGB2 HNRNPK
HMGB2 HNRNPM
HMGB2 PSMA4
HMGB2 UBXN4
HMGB2 EPRS
HMGB2 CCT6A
HMGB2 TAF7
HMGB2 ATP5G3
HMGB2 HNRNPA2B1
HMGB2 UBL4A
HMGB2 PARP1
HMGB2 SFPQ
HMGB2 MCM3
HMGB2 RAP1A
HMGB2 UNG
HMGB2 SNRPF
HMGB2 C21orf33
HMGB2 MAP3K7IP1
HMGB2 MAPRE1
HMGB2 RBBP7
HMGB2 H2AFZ
HMGB2 RBBP4
HMGB2 NCL
HMGB2 EIF4G2
HMGB2 CSE1L
HMGB2 UQCRFS1
HMGB2 CKAP5
HMGB1 ZCCHC11
HMGB1 TANK
HMGB1 PRDM2
HMGB1 CNN3
HMGB1 PDIA6
HMGB1 H2AFZ
HMGB1 IMMT
HMGB1 SSBP1
HMGB1 SLC5A5
HMGB1 SFRS11
HMGB1 PCBP1
HMGB1 B4GALT1
HMGB1 FABP5L7
HMGB1 PSMD2
HMGB1 DUT
CD93 GPR3
CD93 IL7R
CD93 APLNR
CD93 CGA
CD93 PLK4
CD93 HR44
CD93 PTPN6
CD93 STXBP2
CD93 FBLN1
CD93 PBX2
CD93 GIPR
CD93 RPS9
RAB2A ATP6V0C
RAB2A SLC2A4
RAB2A ATP6V1A
RAB2A PI4KB
RAB2A SLC25A46
RAB2A RAB1A
RAB2A AUH
RAB2A INPP5J
RAB2A RGL2
RAB2A GNB1
RAB2A CPE
RAB2A SPARCL1
RAB2A CDC2L5
RAB2A COPB1
RAB2A CDK9
RAB2A RB1CC1
RAB2A FTO
RAB2A PPAP2B
MAGEA9 HMGA2
MAGEA9 SLC14A2
MAGEA8 AQP2
ACRV1 CCL2
ACRV1 ZNF197
ACRV1 PTGS1
ACRV1 PDXK
ACRV1 GLA
ACRV1 PRSS1
ACRV1 N4BP2L2
ACRV1 MYLPF
ACRV1 PLA2G1B
ACRV1 CHAF1B
ACRV1 GCM1
ACRV1 GAST
ACRV1 SLC30A3
ACRV1 FLT1
ACRV1 ASMT
ACRV1 ZNF8
ACRV1 MICB
ACRV1 RNF113A
ACRV1 MUC1
ACRV1 PRF1
ACRV1 LTK
ACRV1 PTPN1
ACRV1 MVK
ACRV1 BCAM
ACRV1 TAF1
ACRV1 SLC2A5
ACRV1 CD3E
ACRV1 SSR1
ACRV1 SSTR3
ACRV1 CYP2C19
ACRV1 INPP5J
ABAT MAP4K2
ABAT MFGE8
ABAT CELP
ABAT STXBP2
ABAT NOP14
ABAT FBLN1
ABAT RPS9
ABAT NEFL
ABAT DGKQ
ABAT TNXB
ABAT C9
ABAT PTPN6
ABAT RARS
ABAT POLD4
ABAT HSD17B3
ABAT KIAA0513
ABAT KLK3
ABAT LLGL2
ABAT HIST1H2BI
ABAT GPR3
ABAT LOC91316
ABAT CYP4A11
ABAT WNT1
ABAT SSTR3
ABAT RPL10A
ABAT KIR2DL4
ABAT ALPI
ABAT PTPRS
CHAF1B REG1A
CHAF1B TAF1
CHAF1B FLT1
ARHGEF2 PTPRN
ARHGEF2 KIAA0195
ARHGEF2 NCSTN
ARHGEF2 DLG4
ARHGEF2 FUT2
DBP AGER
MAGEA5 UPF1
MAGEA5 CD3E
MAGEA5 TTYH2
MAGEA5 SLC4A2
MAGEA4 RASSF7
FRG1 PSMA1
FRG1 FAM120A
FRG1 ATP5G3
FRG1 H2AFZ
UBTF C5orf13
UBTF MADD
UBTF HAGH
UBTF TRIM26
UBTF SLC9A6
UBTF MAB21L1
UBTF CASC3
UBTF DDX5
UBTF JUP
UBTF H3F3B
UBTF GNA11
UBTF SOX4
UBTF MAPRE2
ACTA2 COL3A1
ACTA2 NFKBIA
ACTA2 TIMP3
ACTA2 TAGLN
YLPM1 FLT4
YLPM1 AQP3
MUC2 RPL8
MUC2 GNAO1
MUC2 RPS19
MUC2 RPS7
MUC2 RPS5
MUC2 DPEP1
MUC2 RPS9
MUC2 RPS8
MUC2 RPL29
MUC2 NEFL
MUC2 UBE3A
MUC2 EIF3E
MUC2 IMPDH2
MUC2 ITPKC
MUC2 SEMG2
MUC2 POFUT1
MUC2 RPLP1
MUC2 RENBP
MUC2 RPS27
MUC2 RPS21
MUC2 GFRA2
MUC2 RPS28
MUC2 CES2
MUC2 PRKCG
MUC2 RPL13
MUC2 SNRPC
MUC2 CYP3A4
MUC2 PTPN6
MUC2 PYY
MUC2 LOC91316
MUC2 ELF4
MUC2 GNAS
MUC2 AZGP1
MUC2 CPZ
MUC2 RPL10A
MUC2 ZNF91
MUC2 MT3
MUC2 ALPI
MUC2 POU2F2
GFAP CLU
GFAP ALDOC
MUC1 IQCB1
MUC1 POFUT1
MUC1 MYL7
MUC1 ELK1
MUC1 MYLPF
MUC1 CXCL9
MUC1 NCAM1
MUC1 FLT1
MUC1 APOB
MUC1 RDBP
MUC1 UBE3A
MUC1 CETN1
MUC1 SLC5A11
MUC1 CCL22
MUC1 HSD17B3
MUC1 KLHDC10
MUC1 NPPC
MUC1 DAZL
MUC1 ODF1
MUC1 DOC2B
MUC1 AQP2
MUC1 REG1A
MUC1 F13B
MUC1 HMGA2
MUC1 BCAT2
MUC1 CRYBB1
MUC1 IFNA8
MUC1 LTK
MUC1 CYP3A4
MUC1 PTPN5
MUC1 MPG
MUC1 BCAM
MUC1 CYP4A11
MUC1 GH2
MUC1 TAF1
MUC1 TSTA3
MUC1 ZC3H3
MUC1 ZNF177
MUC1 KLRK1
MUC1 TLR1
MUC1 BST1
MUC1 MYBPC2
MUC1 HLA-DOB
MUC1 GFRA2
MUC1 ACOX2
MUC1 PPBPL2
NOLC1 YY1
NOLC1 UBXN2B
NOLC1 TRA2B
NOLC1 PNN
CD46 PPP1CB
CD46 PTPN12
CD46 ACSL1
CD46 NUP153
CD46 UBXN4
CD46 H3F3A
CD46 TM9SF2
CD46 DYRK1A
CD46 LOC728849
CD40 PPP2R1B
CD40 AQP3
CD40 CNP
CD40 CYP2F1
CD40 GSK3A
CD40 PMS2L11
CD40 PEA15
CD40 BAD
CD40 RABGGTA
CD40 REG1P
CD40 MYLPF
CD40 CRMP1
CD40 HRG
CD40 SLC18A1
CD40 FTO
CD40 LPCAT3
AP3B2 AES
AP3B2 DGKD
CREB5 ZNF197
RAB21 TWF1
RAB21 TSC22D1
RAB21 NQO2
RAB21 SLC2A1
RAB21 GOLGA4
RAB21 KIAA0174
RAB21 LEPROT
RAB21 CDK9
RAB21 ATP6V0D1
RAB21 ALDH9A1
SNW1 PKM2
SNW1 SRPR
SNW1 ATP6AP1
SNW1 SMG7
SNW1 ILVBL
SNW1 YWHAB
SNW1 AP1B1
CFH C1S
CFH HLA-E
CFH COL1A1
GLRA2 MMP14
GLRA2 PCNA
GLRA2 HDAC2
GLRA2 RBM3
GLRA2 BTN3A1
GLRA2 LIMK2
GLRA2 HNF1A
GLRA2 CYCS
GLRA2 EZH1
GLRA2 MYL7
GLRA2 PRSS3
GLRA2 RTCD1
GLRA2 GP9
GLRA2 BMS1
GLRA2 VARS
GLRA2 FAS
GLRA2 CHIT1
GLRA2 CCT6A
GLRA2 SFRS3
GLRA2 NTRK2
GLRA2 MORC3
GLRA2 HNRNPK
GLRA2 PTP4A1
GLRA2 HNRNPA2B1
GLRA2 EDN2
GLRA2 RBM39
GLRA2 HNRNPM
GLRA2 DCHS1
GLRA2 TAF7
GLRA2 UBXN2B
GLRA2 HK3
GLRA2 SAFB
GLRA2 DYRK1A
GLRA2 C21orf33
GLRA2 KCNMB1
GLRA2 MARCKS
GLRA2 WIT1
GLRA2 PTPN12
GLRA2 TOMM20
GLRA2 TIE1
GLRA2 UQCRC2
GLRA2 AHNAK
GLRA2 ATP13A3
CALR PSMD9
CALR UQCRB
CALR NDUFA12
CALR E2F1
CALR AP2B1
CFB CD53
CFB SMG7
CFB CNP
CFB PRKAG1
CFB PSMD7
CFB ATM
CFB SDC4
CFB UPK1A
CFB CD36
CFB MICB
CFB GPER
CFB INPP5J
CFB HLA-DMB
CFB HLA-DQA1
CFB CHKB
CFB M6PR
ACTR1B SEC24C
ACTR1A BPTF
ACTR1A PI4KB
ACTR1A UBA1
ACTR1A SMARCA1
ACTR1A ARHGAP1
ACTR1A SLC9A6
ACTR1A PSEN1
ACTR1A RGL2
ACTR1A ICAM3
ACTR1A YWHAB
ACTR1A AP1B1
ACTR1A PHKG1
ACTR1A DAZL
ACTR1A CNP
ACTR1A GNB1
ACTR1A SALL2
ACTR1A TMED10P
ACTR1A TAF1C
ACTR1A TNK2
ACTR1A SLC2A1
ACTR1A STAT5B
ACTR1A ZNF33B
PNN MORC3
PNN YY1
PNN HMGN1
PNN MSH6
PNN HNRNPU
PNN CCNG2
PNN PUM1
PNN LOC728849
PNN TANK
PNN ATP13A3
PNN SFRS2
PNN POU6F1
PNN HNRNPA2B1
PNN TM9SF2
PNN UBXN4
PNN TOP2A
PNN SAFB
PNN CREB1
PNN DYRK1A
PNN SFPQ
PNN NASP
PNN DNAJC7
PNN NUP153
PNN CXorf40B
PNN SFRS11
PNN PPP2R5E
PNN PHF3
HLA-DMB GPER
HLA-DMB ONECUT1
HLA-DMB SLC2A4
HLA-DMB RING1
HLA-DMB PMS2L11
HLA-DMB DNASE1
HLA-DMB CD3E
RPL27 WNT2B
RPL27 RPS21
RPL27 RPS18
RPL27 RPL35A
RPL27 TPT1
RPL27 RPL9
RPL27 RPL34
RPL27 RPL35
RPL27 RPL23
RPL27 COX7C
RPL27 RPS7
RPL27 RPS6
RPL27 RPS27A
RPL27 RPS28
RPL27 RPL39
RPL27 RPL10A
RPL27 RPS8
RPL27 RPL27A
RPL27 RPL11
RPL27 RPS16
HLA-DMA AVP
PCK2 ILVBL
RPN1 UBXN4
RPN1 LEPROT
RPN1 APLP2
RPN1 MMD
RPN1 SERPINB6
RPN2 BCAP31
RPN2 TIMP2
RPN2 PSAP
RPN2 KIAA0247
RPN2 PDIA3
RPN2 ID3
RPN2 HTRA1
RPN2 UBE2L3
RPN2 SNRNP27
RPN2 TM9SF1
RPN2 CAPN2
RPN2 LAMP1
RPN2 PTP4A2
RPN2 ILVBL
RPN2 PSMC1
RPN2 LDHA
RPN2 TMED10
TRIM15 IL7R
TRIM15 IFNGR2
TRIM15 MFGE8
TRIM15 STXBP2
TRIM15 ECE1
TRIM15 PKLR
TRIM15 CELP
TRIM15 HTR2C
TRIM15 POU4F1
TRIM15 BRD2
TRIM15 INHA
TRIM15 ACTN2
TRIM15 VAV1
TRIM15 INPP5K
TRIM15 PTPRN
TRIM15 MATK
TRIM15 SLC1A2
TRIM15 SYN1
MUT ZCCHC11
MUT AOC2
MUT SRP9
MUT ZNF142
MUT ZNF146
MUT ARHGEF7
MUT H2AFB1
MUT MARCKS
MUT GOLGA4
MUT TTYH2
MUT PRIM2
MUT DYRK1A
MUT RELA
MUT MAPRE1
MUT CUL3
MUT ANKRD46
MUT CENPF
MUT SAFB
MUT KIAA0174
MUT TRIM23
MUT ATP2B1
MUT SERPINB2
MUT CSNK2A2
MUT BRD2
MUT UBE4A
MUT PTPN11
MUT PPP2CB
MUT RBBP5
MUT RBBP4
MUT RPA2
MUT NSMAF
MUT MMP14
MUT PNRC1
MUT HMGN1
MUT METAP1
MUT PUM1
MUT EED
MUT ACADM
MUT IL8RB
MUT PCBP1
MUT MAPK1IP1L
MUT RCN2
MUT DLD
MUT IGL@
MUT EIF1AP1
MUT CUX1
MUT SFPQ
MUT DCUN1D4
MUT COL16A1
MUT TAF7
MUT PPP1R11
MUT UBE2N
MUT NUP153
MUT SRRD
MUT TMEM131
MUT YY1
MUT SDCBP
MUT RCOR1
MUT HNRNPH2
MUT ADSL
MUT PWP1
MUT NCOA6
MUT CSF1R
MUT HNRNPU
MUT MAPK3
MUT HNRNPK
MUT RTCD1
MUT PTP4A1
MUT SNRNP70
MUT DPM1
MUT HNRNPM
MUT RPS23
MUT FERMT2
MUT ALDH7A1
MUT ATXN10
MUT MVK
MUT ZNF638
MUT ADH4
MUT RANBP2
MUT SMN2
MUT PRDX6
MUT FMR1
MUT SMARCA1
MUT RB1CC1
MUT CAMLG
MUT YES1
MUT HCFC1
MUT PRPF18
MUT RB1
MUT PXN
MUT SUZ12
MUT CEBPZ
MUT CCT6A
MUT APPBP2
MUT CNP
MUT KIAA0240
MUT BMI1
MUT PPP2R5E
MUT MCFD2
MUT TRIP12
MUT DDX21
MUT RPL39
MUT SLC16A1
MUT RBMX
MUT CXorf40B
MUT SFRS11
MUT FOLR2
PPP2R3A ABL1
PPP2R3A RPL28
PPP2R3A TRO
PPP2R3A SMARCD1
PPP2R3A KIAA0195
NQO2 SPG7
NQO2 GLA
NQO2 USP7
NQO2 SLC2A1
NQO2 CTNND1
NQO2 UQCRB
NQO2 RBM15B
NQO2 CBX1
NQO2 AP2S1
NQO2 CSF1R
NQO2 HNRNPU
NQO2 ZNF8
NQO2 ETF1
NQO2 TOP2B
NQO2 IARS
NQO2 RAB1A
NQO2 RTN1
NQO2 CUX1
NQO2 NAGA
NQO2 ATXN10
NQO2 STAT3
NQO2 BBS9
NQO2 SNAP25
NQO2 MSTP9
NQO2 ESR2
NQO2 PPP2CB
NQO2 IER2
NQO2 PDK2
NQO2 EBP
NQO2 ATP5F1
CDO1 NR3C2
CDO1 MBOAT7
CDO1 PAK1
CCRL2 KDM5A
EFNB1 PRKAG1
EFNB1 GLA
EFNB1 PPP2R4
EFNB1 ADD1
EFNB1 KCNJ4
CHI3L2 C4orf8
CHI3L2 ACSL1
CHI3L2 TNXB
CHI3L2 NP
CHI3L2 USP11
CHI3L2 TTYH2
CHI3L2 GCM1
CHI3L1 AGER
CYP4F2 LDHB
CHAD TWIST1
CHAD HNRNPA1
CHAD UQCRB
CHAD PXN
CHAD CPE
PRL STMN1
PRL SGK1
PRL MPP2
PRL SLC6A8
PRL GNB3
PRL CDK5
PRL CXCR4
PRL DUSP5
PRL APLP1
PRL ARL4D
PRL KCNA5
PRL H3F3B
SAG DCTN1
SAG MCM3
MR1 MAP2
MR1 ORC3L
MR1 RABGGTA
MR1 POU2F2
MR1 DUSP7
RFC5 GPR17
RFC5 INHA
RFC5 MAP4K2
RFC5 AQP2
RFC5 ADD2
RFC5 CSPG4
RFC5 SPRR1A
RFC5 PROL1
RFC5 POP1
RFC5 GFRA2
RFC5 MUC5B
RFC5 CST4
RELN STXBP1
RELN PI4KA
RELN ZIC1
HTN3 CSNK1D
HTN3 RAP1GAP
HTN3 NKG7
RELA ZCCHC11
RELA ACTG1
RELA PKP1
RELA UQCRB
RELA RBM15B
RELA TMED10
RELA ARHGEF7
RELA GYPE
RELA MARCKS
RELA PTP4A1
RELA DYRK1A
RELA MTMR6
RELA DCT
RELA MAPRE1
RELA CUL3
RELA H3F3A
RELA HK3
RELA SAFB
RELA KIAA0174
RELA TRIM23
RELA CSNK2A2
RELA BRD2
RELA UBE4A
RELA CCL22
RELA MSTP9
RELA PTPN12
RELA PPP2CB
RELA MST1R
RELA CPB2
RELA TLR1
RELA EIF4G2
RELA UQCRC2
RELA NFATC3
RELA FUBP1
RELA PUM1
RELA IFNGR1
RELA SEPT7
RELA ACADM
RELA TANK
RELA IL8RB
RELA FAM175B
RELA CEACAM4
RELA NR5A1
RELA PCBP1
RELA B4GALT1
RELA RNF113A
RELA TOP2B
RELA MAPK1IP1L
RELA RCN2
RELA TTC3
RELA UBC
RELA EIF1AP1
RELA SFPQ
RELA PTPN1
RELA TAF7
RELA IRF2
RELA TFAP4
RELA UBE2N
RELA HNRNPA2B1
RELA SDC4
RELA INSM1
RELA PPP2R5C
RELA TMEM131
RELA YY1
RELA POLA2
RELA HNRNPH2
RELA TSPY3
RELA ADSL
RELA CBX1
RELA FLT1
RELA SET
RELA CSF1R
RELA HNRNPU
RELA MAPK3
RELA HNRNPK
RELA HADH
RELA FERMT2
RELA UNG
RELA CHMP1A
RELA MVK
RELA DUT
RELA ZNF638
RELA TRAM1
RELA CDK2
RELA IFNA21
RELA MME
RELA ZNF134
RELA IL8
RELA CCBL2
RELA MORC3
RELA CYFIP1
RELA SPCS2
RELA LIMK2
RELA PSMD6
RELA JUND
RELA EZH1
RELA FMR1
RELA SMARCA1
RELA LOC728849
RELA YES1
RELA SFRS7
RELA PRPF18
RELA TMEM41B
RELA TRD@
RELA RBM39
RELA PXN
RELA SUZ12
RELA YWHAE
RELA PRKCI
RELA CELA3B
RELA BMI1
RELA ALDH6A1
RELA CRYBB1
RELA CYP2A6
RELA CUGBP2
RELA TRIP13
RELA DAZAP2
RELA CASP2
RELA SLC16A1
RELA CSTF3
RELA RBMX
RELA SFRS11
RELA FOLR2
RELA CKAP5
PIP4K2B PI4KB
PIP4K2B PI4KA
PIP4K2B SDC4
PIP4K2B ERCC4
PIP4K2B MLH1
PIP4K2B ARPC4
PIP4K2B HERC1
PIP4K2B CES2
PIP4K2B CYP2A6
PIP4K2B FMR1
PIP4K2B GNAT2
PIP4K2B CSNK2A1
PIP4K2B ATP6V0A1
C4orf10 NFIC
C4orf10 ZRSR2
C4orf10 TNFRSF1A
C4orf10 SEMA5A
C4orf10 GSTT1
C4orf10 NRGN
C4orf10 ITGA2B
C4orf10 COL11A2
C4orf10 POMC
C4orf10 PDGFB
C4orf10 ODF1
C4orf10 PAPPA
C4orf10 SSX5
C4orf10 EFNA1
C4orf10 MYLPF
C4orf10 TH
C4orf10 PRM2
C4orf10 LTK
C4orf10 GIPR
C4orf10 NCAPD3
C4orf10 FLT1
CYP4B1 CSF3R
KLK1 COL6A2
KLK3 IL7R
KLK3 HLA-C
KLK3 HP
KLK3 ABP1
KLK3 RPS6
KLK3 SLC5A2
KLK3 SPRR1A
KLK3 FBLN1
KLK3 BTN2A1
KLK3 SNX17
KLK3 CELP
KLK3 GALT
KLK3 GSPT1
KLK3 NRGN
KLK3 LOC91316
KLK3 RAB3B
KLK3 APLNR
KLK3 GYPB
KLK3 INHA
KLK3 CYP1A2
KLK3 CYP4A11
KLK3 MYL7
KLK3 WNT1
KLK3 GABRQ
KLK3 RUNX1
TBL3 IL7R
TBL3 BATF
TBL3 HLA-C
TBL3 PLK3
TBL3 CORO1B
TBL3 ADAM11
TBL3 PWP2
TBL3 PTGDR
TBL3 RYR1
TBL3 MT3
TBL3 TNXB
TBL3 FOSL1
TBL3 SC65
TBL3 EDN2
TBL3 NRGN
TBL3 CARS
TBL3 RAE1
TBL3 GRPR
TBL3 PTPN6
TBL3 INHA
TBL3 CYP4A11
TBL3 GNA15
TBL3 PSMB8
TBL3 CHERP
THOC1 VBP1
THOC1 EIF3F
THOC5 TLK2
SLC4A3 OXA1L
SLC4A3 VIPR1
TGFB1 UCP1
TGFB1 EFNA3
TGFB1 H3F3A
RFX5 KRT1
RFX5 ARHGAP1
RFX5 OLR1
POM121L9P AQP4
POM121L9P LLGL2
STXBP3 EZH1
STXBP3 KIAA0226
STXBP3 GCDH
STXBP3 PRDX6
ELK3 CD22
ELK3 PWP1
ELK3 CNP
ELK3 NRF1
ELK1 SECISBP2L
ELK4 DAZ2
ELK4 ZWINTAS
APC EIF5
APC PUM2
APC CCNG2
APC CD302
APC GPM6A
APC CAPRIN1
APC TMED10
APC WASF1
APC NAP1L3
APC CBLN1
APC TM9SF2
APC MTMR6
APC SRD5A1
APC SNRNP70
APC CTDSP2
APC KIAA0430
APC APPBP2
APC RAB3GAP1
APC TSC22D1
APC ZIC1
APC UBE4A
APC MLLT11
APC HERC1
APC C21orf33
APC DAZAP2
APC PTPN12
APC MST1R
APC RNF103
APC PRKACB
APC CCNI
UQCRFS1 ETFA
UQCRFS1 TAF7
UQCRFS1 NCOA6
UQCRFS1 VBP1
UQCRFS1 TALDO1
UQCRFS1 PARK7
UQCRFS1 H2AFZ
UQCRFS1 SSBP1
UQCRFS1 PUM1
UQCRFS1 HNRNPM
UQCRFS1 SAP18
UQCRFS1 DYRK1A
UQCRFS1 PWP1
UQCRFS1 UQCRC1
UQCRC2 MMP14
UQCRC2 MORC3
UQCRC2 ZCCHC11
UQCRC2 TMEM131
UQCRC2 YY1
UQCRC2 ACTG1
UQCRC2 EIF4G2
UQCRC2 LIMK2
UQCRC2 UBXN4
UQCRC2 SRP9
UQCRC2 EZH1
UQCRC2 CCNG2
UQCRC2 HDAC2
UQCRC2 TOMM20
UQCRC2 CAPRIN1
UQCRC2 NUP153
UQCRC2 SERTAD2
UQCRC2 BMS1
UQCRC2 CEBPG
UQCRC2 VARS
UQCRC2 SFRS7
UQCRC2 EIF3A
UQCRC2 ATP13A3
UQCRC2 CCT6A
UQCRC2 NAP1L4
UQCRC2 HNRNPU
UQCRC2 HK3
UQCRC2 ACADM
UQCRC2 MARCKS
UQCRC2 PTP4A1
UQCRC2 HNRNPA2B1
UQCRC2 H3F3A
UQCRC2 TM9SF2
UQCRC2 NCL
UQCRC2 MAPRE1
UQCRC2 RBM39
UQCRC2 HNRNPM
UQCRC2 PCNA
UQCRC2 KCNMB1
UQCRC2 PSMD6
UQCRC2 NFKBIL1
UQCRC2 IGL@
UQCRC2 TOP2B
UQCRC2 SAFB
UQCRC2 VAT1
UQCRC2 KIAA0174
UQCRC2 DYRK1A
UQCRC2 KTN1
UQCRC2 LOC100131311
UQCRC2 LAMC1
UQCRC2 C21orf33
UQCRC2 BRD2
UQCRC2 TAF7
UQCRC2 HADH
UQCRC2 UBE4A
UQCRC2 TFAP4
UQCRC2 GPC1
UQCRC2 SUZ12
UQCRC2 MST1R
UQCRC2 CPB2
UQCRC2 RBMX
UQCRC2 TRAM1
UQCRC2 KEAP1
UQCRC2 CDK2
UQCRC2 RTCD1
UQCRC2 FSHR
UQCRC2 SFRS11
UQCRC2 PTPN12
UQCRC2 LOC728849
UQCRC2 HNRNPK
DBT BRCA1
DBT ACOX2
DBT TUB
DBT GNAT2
DBT CD19
PAK2 COL11A2
PAK2 ZNF238
PAK2 CSF1R
PAK2 CD34
PAK2 PSMD2
PAK2 MAP2
PAK2 N4BP2L2
PAK2 RBM15B
PAK2 FLT1
PAK2 ZNF167
PAK2 TRD@
PAK2 NAPG
PAK2 TSC22D1
PAK2 RNF113A
PAK2 ARPC4
PAK2 TP53BP1
PAK2 PTPN1
PAK2 PTPN4
PAK2 BBS9
PAK2 CASP2
PAK2 CSNK1A1
PAK2 ABI2
PAK2 MPO
PAK2 IL10
PAK2 PNMT
PAK2 AGPAT1
PAK2 PRKACB
UQCRC1 U2AF1
UQCRC1 PWP1
UQCRC1 MED24
ZNHIT3 POLA2
ZNHIT3 ZCCHC11
ZNHIT3 CYB5R3
ZNHIT3 HMGN2
ZNHIT3 HMGN1
ZNHIT3 CLOCK
ZNHIT3 TNFAIP1
ZNHIT3 FUBP1
ZNHIT3 MED24
ZNHIT3 SRP9
ZNHIT3 KIAA0317
ZNHIT3 PUM1
ZNHIT3 CLTC
ZNHIT3 ATP5B
ZNHIT3 SMARCA1
ZNHIT3 AFAP1
ZNHIT3 CDC37
ZNHIT3 ARMCX6
ZNHIT3 AP2B1
ZNHIT3 MADD
ZNHIT3 CNP
ZNHIT3 NCOA4
ZNHIT3 SKP1
ZNHIT3 UBE2N
ZNHIT3 DLD
ZNHIT3 CSF1R
ZNHIT3 BCLAF1
ZNHIT3 NARS
ZNHIT3 ACADM
ZNHIT3 AP2M1
ZNHIT3 SUZ12
ZNHIT3 CIRBP
ZNHIT3 CD151
ZNHIT3 DDB1
ZNHIT3 TRIM26
ZNHIT3 OGDH
ZNHIT3 RRAGA
ZNHIT3 TTC3
ZNHIT3 SNAP25
ZNHIT3 UBC
ZNHIT3 BMI1
ZNHIT3 KIAA0174
ZNHIT3 PPP1R11
ZNHIT3 USP10
ZNHIT3 MPP1
ZNHIT3 HTATSF1
ZNHIT3 PWP1
ZNHIT3 BRD3
ZNHIT3 C5orf13
ZNHIT3 CASC3
ZNHIT3 ZNF638
ZNHIT3 TLK2
ZNHIT3 EIF4G2
ZNHIT3 DNAJC7
ZNHIT3 TBCC
ZNHIT3 CSTF3
ZNHIT3 ZNF91
ZNHIT3 BAT1
ZNHIT3 GNA11
ZNHIT3 KLC1
ZNHIT3 PPP2R5C
ZNHIT3 UFD1L
ZNHIT3 NRF1
COPS8 USP14
COPS8 AP2S1
COPS8 CPE
COPS8 ADD1
COPS8 STX16
CLEC2B PCDH1
CLEC2B ZNF132
CLEC2B PLK4
CLEC2B LPCAT3
CLEC2B HLA-DOA
IL10RA SLBP
IL10RA HMGN2
IL10RA PSMD6
IL10RA AGER
IL10RA TAF11
IL10RA PUM1
IL10RA CLTC
IL10RA RBMX
IL10RA PNRC1
IL10RA U2AF1
IL10RA PARK7
IL10RA HNRNPU
IL10RA NARS
IL10RA PSMA3
IL10RA BRPF1
IL10RA GTF2A2
IL10RA DCT
IL10RA CHRM1
IL10RA SFPQ
IL10RA PWP1
IL10RA TAF7
IL10RA VAT1
IL10RA UBE2N
IL10RA RBBP4
IL10RA SSR2
IL10RA TARS
IL10RA ACTG1
IL10RA TCP1
COPS2 EZH1
CRY1 ARL4D
COPS6 SLC35B1
COPS6 UNC119
COPS6 KCNA5
TBR1 ILVBL
TBR1 PDGFA
TBR1 NEUROG1
TBR1 ARL4D
TBR1 GNB3
SAA1 AVPR1B
SAA1 DPF2
SAA1 RARB
SAA1 C4orf8
SAA1 CSPG4
SAA1 GPER
SAA1 MDC1
SAA1 KIAA0226
SAA1 TWIST1
SAA1 MMP11
SAA1 SULT2B1
SAA1 GBF1
SAA1 RNASE4
COPS5 EIF3I
COPS5 TANK
COPS5 PSMD6
COPS5 CLNS1A
COPS5 YY1
COPS5 COX7C
ZNF592 TRIM26
ZNF592 CD28
ZNF592 GNA11
PPOX ARHGEF7
PIGC FBLN1
MNX1 ITPKC
GAST AVPR1B
GAST KLRK1
GAST PI4KA
GAST HLA-C
GAST IQCB1
GAST KRT35
GAST GH2
GAST KRT1
GAST ELF4
GAST RNF113A
GAST ZER1
GAST UPK1A
GAST ITIH4
GAST GPER
GAST DNASE1
GAST H3F3A
GAST NFKB2
GAST CCL22
GAST MATN1
GAST AQP2
GAST CENPI
GAST FCGR2B
GAST BCAT2
GAST NCAPD3
GAST MGAT3
GAST VEGFC
GAST GYPB
GAST GJA5
GAST TAF1
GAST ACOX2
GAST PCDH1
GAST INPP5J
GAST PDE6B
GAST GRIN2C
GAST IL4
GAST CYP2C19
GAST ZC3H3
CYP2D6 MAP3K10
CYP2D6 FAS
CYP2D6 TNFSF9
CYP2D6 VIPR1
CYP2D6 STAT5B
TKT ALX1
MXD1 INHA
MXD1 GPR3
MXD1 RARB
MXD1 CYP4A11
MXD1 GPR17
MXD1 HLA-C
MXD1 UGP2
MXD1 TNXB
MXD1 PRKCG
MXD1 NCAPD3
MXD1 PROL1
MXD1 RAE1
MXD1 PRM2
MXD1 DUSP7
MXD1 RHOD
MXD1 NPPB
MXD1 SLAMF1
MXD1 MYBPC2
FDFT1 EIF3A
FDFT1 C21orf33
FDFT1 RAB3A
IGF2 PTGER3
AFM RYR1
DPYSL2 MORC3
DPYSL2 LIMK2
DPYSL2 NOVA1
DPYSL2 PSMD2
DPYSL2 TRPC1
DPYSL2 SMARCA1
DPYSL2 ACADM
DPYSL2 YES1
DPYSL2 SERPINA1
DPYSL2 ADRA2C
DPYSL2 HNRNPA2B1
DPYSL2 ZIC1
DPYSL2 DYRK1A
DPYSL2 PRKCI
DPYSL2 TRIO
DPYSL2 SFRS11
DPYSL2 TSC22D1
DPYSL2 UBE4A
DPYSL2 CUGBP2
DPYSL2 CHMP1A
DPYSL2 SDCBP
DPYSL2 DAZAP2
DPYSL2 ABI2
DPYSL2 PPP5C
DPYSL2 PPP2CB
DPYSL2 PFN2
DPYSL2 OAT
DPYSL2 CFDP1
DPYSL2 RNF103
DPYSL2 HES1
DPYSL3 HSF2
DPYSL3 STMN1
DPYSL3 PI4KA
DPYSL3 CLOCK
DPYSL3 SPTAN1
DPYSL3 KIAA0232
DPYSL3 HERC1
DPYSL3 CPE
DPYSL3 STXBP1
DPYSL3 AKT1
DPYSL3 PRKAR2B
DPYSL3 NNAT
DPYSL3 AP2B1
DPYSL3 SOX4
DPYSL3 CNTD1
DPYSL3 SMG7
DPYSL3 FKBP4
DPYSL3 WASF3
DPYSL3 THRA
DPYSL3 NUP188
DPYSL3 SH3GL3
DPYSL3 H3F3B
DPYSL3 ZIC1
DPYSL3 TRIM26
DPYSL3 PXN
DPYSL3 DHPS
DPYSL3 GNB1
DPYSL3 MLLT11
DPYSL3 CASC3
DPYSL3 DCUN1D4
DPYSL3 GSK3A
DPYSL3 CADPS
DPYSL3 IP6K1
DPYSL3 BRD3
DPYSL3 C5orf13
DPYSL3 KIAA0226
DPYSL3 TNFAIP1
DPYSL3 PKIA
DPYSL3 ATP6V0A1
DPYSL3 VPS72
TCF3 CAPRIN1
DLD AOC2
DLD HTATSF1
DLD VBP1
DLD TALDO1
DLD CIRBP
DLD ADORA3
DLD HNRNPU
DLD PUM1
DLD IFNGR1
DLD CLTC
DLD USP14
DLD YY1
DLD RB1CC1
DLD COL16A1
DLD NUP188
DLD NCOA6
DLD PPM1A
DLD ZP3
DLD BCLAF1
DLD NARS
DLD RBM15B
DLD AP2M1
DLD HNRNPM
DLD SUZ12
DLD PRDX6
DLD GTF2I
DLD TRA2B
DLD AMD1
DLD ETFA
DLD CNP
DLD EPS15
DLD MDC1
DLD KIAA0240
DLD BMI1
DLD PPP1R11
DLD CUX1
DLD EIF4H
DLD MIA3
DLD PWP1
DLD CSNK2A2
DLD C5orf13
DLD ZNF638
DLD UBE2N
DLD EIF4G2
DLD IRF9
DLD SLC2A4
DLD RPA2
DLD NUP153
DLD EBP
DLD SRRD
DLD PSMB4
DLD EIF4A3
DLD CKAP5
NUDT1 NASP
IGFBP3 PPP1R7
HBE1 SLC5A2
HBE1 LRRC23
HBE1 GSTT1
HBE1 TNFRSF1A
IGFBP4 IFITM1
IGFBP4 FN1
IGFBP4 COL1A2
IGFBP4 COL1A1
IGFBP4 COL3A1
IGFBP5 BTG2
IGFBP5 RAB3GAP1
IGFBP5 MAP3K10
IGFBP5 COL1A2
IGFBP5 COL1A1
IGFBP5 C1R
IGFBP5 LAMC1
COL16A1 MYH10
COL16A1 AOC2
COL16A1 HMGN3
COL16A1 ADCYAP1
COL16A1 HMGN1
COL16A1 POLA2
COL16A1 CSF1R
COL16A1 UNG
COL16A1 TMPO
COL16A1 KIF14
COL16A1 PUM1
COL16A1 RB1
COL16A1 GTF2A2
COL16A1 MCFD2
COL16A1 YY1
COL16A1 RB1CC1
COL16A1 RPA2
COL16A1 UQCRB
COL16A1 NUP153
COL16A1 VBP1
COL16A1 TTC35
COL16A1 PPP1R7
COL16A1 BPTF
COL16A1 HMGN2
COL16A1 IL8RB
COL16A1 FAM175B
COL16A1 SFRS3
COL16A1 SFRS2
COL16A1 NARS
COL16A1 MAPK3
COL16A1 HNRNPK
COL16A1 PTP4A1
COL16A1 HNRNPM
COL16A1 H3F3A
COL16A1 PCBP1
COL16A1 GRM4
COL16A1 GNAI1
COL16A1 AMD1
COL16A1 PNRC1
COL16A1 BBS9
COL16A1 MAPK1IP1L
COL16A1 RCN2
COL16A1 CNP
COL16A1 ANKRD46
COL16A1 HK3
COL16A1 VIPR1
COL16A1 COMT
COL16A1 PARP1
COL16A1 B4GALT1
COL16A1 SNRPN
COL16A1 HTATSF1
COL16A1 ALDH7A1
COL16A1 GRPR
COL16A1 TRIP13
COL16A1 TMED10P
COL16A1 BRD2
COL16A1 TAF7
COL16A1 ZNF638
COL16A1 PROZ
COL16A1 TLK2
COL16A1 IRF9
COL16A1 UBE2N
COL16A1 PSMA3
COL16A1 IER2
COL16A1 RBMX
COL16A1 RABGGTB
COL16A1 CXorf40B
COL16A1 N4BP2L2
COL16A1 HSPA13
COL16A1 NAGA
COL16A1 UBC
COL16A1 WIPF2
COL16A1 CDSN
COL16A1 ZNF134
CHRNB3 H2AFZ
AFP CACNA1C
OR1E1 RPL31
APLNR INHA
APLNR SPI1
APLNR PLEC1
APLNR WIT1
APLNR NRGN
APLNR CARS
APLNR RPS15A
APLNR SCNN1G
APLNR PROL1
APLNR STXBP2
APLNR SMCP
APLNR CYP4A11
APLNR PTPN6
APLNR BCR
APLNR COL11A1
PROZ TRADD
PROZ MSTP9
PROZ VBP1
PROZ IL8RB
PROZ GNB3
PROZ COMT
PROZ IER2
PROZ LOC728844
PROZ KDM4A
PROZ NARS
PROZ H3F3A
PROZ DAD1
PROZ KIAA0101
AZGP1 LIF
AZGP1 BCAM
AZGP1 RPL6
AZGP1 TRD@
AZGP1 RPS5
AZGP1 STXBP2
AZGP1 RPL10A
AZGP1 PTPN6
PPP5C CD300C
PPP5C SLC6A8
OPN1MW2 BBS9
OPN1MW2 ODF1
OPN1MW2 CD8B
OPN1MW2 SLC14A2
OPN1MW2 KCNJ4
OPN1MW2 HMGA2
OPN1MW2 GLA
OPN1MW2 INPP5J
OPN1MW2 HNF4A
OPN1MW2 TEF
OPN1MW2 NOTCH3
OPN1MW2 CD5
OPN1MW2 DNASE1
OPN1MW2 CYP2A6
OPN1MW2 IGF2R
OPN1MW2 DAZL
TRIM9 NR2C1
TRIM9 SLC23A2
TRIM9 PRKACA
BTD AQP2
BTD GRK6
BTD HP
BTD PRKCG
BTD APOB
BTD MS4A1
MEF2A HTATSF1
MEF2A PI4KA
MEF2A HERC1
MEF2A JUND
MEF2A LOC728849
MEF2A TRO
MEF2A BCLAF1
MEF2A DGCR6
MEF2A AP2M1
MEF2A TIAM1
MEF2A CNP
MEF2A DPP6
MEF2A KIAA0513
MEF2A RRAGA
MEF2A RBL2
MEF2A SAFB
MEF2A RTN1
MEF2A PPP1R11
MEF2A DYRK1A
MEF2A CES2
MEF2A SMARCD1
MEF2A FRY
MEF2A SNAP25
MEF2A ZNF638
MEF2A PTPN12
MEF2A MPP3
MEF2A PRKACA
MEF2A ZNF91
MEF2A SFRS11
MEF2A CDK9
NUBP1 HIF1A
CREM DAZAP2
CREM RRAD
COX10 AQP5
COX10 RAC2
COX10 TAF1
COX10 MPP2
COX10 KRT85
COX10 POP1
COX10 PDK2
COX10 HCG8
COX10 LTK
COX10 AQP2
COX10 TAGLN2
COX10 SLC30A3
ZNF117 LTK
ZNF117 GNAT2
ZNF117 SFTPA1B
ZNF117 GCM1
ZNF117 CXCL9
ZNF117 CHD8
ZNF117 HP
ZNF117 ACSL1
ZNF117 BRD2
ZNF117 TPR
ZNF117 DAZL
ZNF117 PROL1
ZNF117 AR
ZNF117 FUT2
ZNF117 SMARCD1
ZNF117 ABL1
ZNF117 TUB
ZNF117 IGF2R
ZNF117 CES2
ZNF117 ATP6V0A1
PROC AREGB
ATP5A1 PSMD1
COX17 INHA
COX17 BATF
COX17 KCNJ1
COX17 ACADS
COX17 WIT1
COX17 GSTT1
COX17 NRGN
COX17 PFKFB1
COX17 CARS
COX17 RAE1
COX17 NOP14
COX17 TNFRSF25
COX17 FOXO4
COX17 AGTR1
COX17 GIPR
COX17 CYP2A6
ITGA8 AMPD3
ITGA8 USP7
ITGA8 ATR
ITGA8 UROD
ITGA8 TMEM41B
ITGA8 OAS2
ITGA8 CEACAM4
ITGA8 WEE1
ITGA8 KLF9
ITGA8 RANBP2
ITGA8 TRH
ITGA8 NPR2
ITGA8 TMEM106A
ITGA8 STAG1
ITGA8 IGL@
ITGA8 ALDH6A1
ITGA8 MGAT5
ITGA8 NAGA
ITGA8 SERPIND1
ITGA8 ACOX2
ITGA8 KIF5B
ITGA8 DRD1
ITGA8 IL8
EPHX2 MAP2K5
FAM168A USP10
FAM168A DAZAP2
FAM168A ZNF638
FAM168A SPCS2
FAM168A TRO
FAM168A TSC22D1
FAM168A ATP6AP1
FAM168A MADD
FAM168A SLC2A1
FAM168A SSR1
FAM168A SECISBP2L
FAM168A DYNLT3
FAM168A SALL2
FAM168A TNFRSF4
FAM168A PPP3CA
AMPD3 MME
AMPD2 ZMYM3
AMPD1 HIST1H3A
AMPD1 CYP2C19
EIF2B2 PKM2
EIF2B2 THAP11
EIF2B2 DNTTIP2
CYLC2 RNASE3
CYLC2 SLC6A6
CYLC2 LTK
CYLC2 GNAT2
CYLC2 IL1R2
CYLC2 DAPK1
CYLC2 RNF113A
PRKAR2B C5orf13
PRKAR2B ZNF187
PRKAR2B PI4KA
PRKAR2B TNFAIP1
PRKAR2B PTPN11
PRKAR2B PRKACB
PRKAR2B GNB1
PRKAR2B SMG7
PRKAR2B BCLAF1
PRKAR2B STXBP1
PRKAR2B PXN
PRKAR2B TRIM26
PRKAR2B H3F3B
PRKAR2B DCUN1D4
PRKAR2B ATP5B
PRKAR2B ABL1
PRKAR2B SNRPN
PRKAR2B BRD3
PRKAR2B VPS72
ELAVL1 BGLAP
ELAVL1 CYP21A2
MLF1 SLC35A1
MLF2 PPP2R1A
MLF2 PSMD8
MLF2 ADD1
MLF2 PLK1
MLF2 GLA
MLF2 MEN1
MLF2 SF1
MLF2 FKBP4
MLF2 DARC
MLF2 ATP5B
MLF2 KLHDC3
MLF2 SH3GL3
MLF2 RNF113A
MLF2 SMG7
MLF2 PI4KA
MLF2 WASF3
MLF2 MPP2
MLF2 SECISBP2L
MLF2 TRD@
MLF2 H3F3B
MLF2 DDB1
MLF2 SNAP25
MLF2 CXorf40B
MLF2 TRIM26
MLF2 GNB1
MLF2 MADD
MLF2 GCKR
MLF2 PPP1R10
MLF2 ENO2
MLF2 SNRPN
MLF2 ALDOA
MLF2 PWP1
MLF2 CSNK2A1
MLF2 BBS9
MLF2 STXBP1
MLF2 INPP5J
MLF2 GSK3A
MLF2 SUPT4H1
MLF2 ATP6V1E1
MLF2 KLC1
MLF2 PAK1
MLF2 M6PR
NUP62 ATIC
NUP62 FUS
NUP62 SPG7
NUP62 PPP2CA
NUP62 CHGB
NUP62 ARHGEF1
NUP62 PPP1R10
NUP62 GRB2
NUP62 RPS2
NUP62 CHRND
NUP62 GNA11
NUP62 DUSP5
NUP62 SOX4
NUP62 KIAA0195
MECOM ALOX12
ITGA2B NUP188
ITGA2B CYP3A4
CSF1R AVPR1B
CSF1R ZCCHC11
CSF1R AOC2
CSF1R ACTG1
CSF1R COL11A2
CSF1R PRKAG1
CSF1R CPE
CSF1R N4BP2L2
CSF1R RB1
CSF1R UQCRB
CSF1R RBM15B
CSF1R SLC30A3
CSF1R TMED10
CSF1R MVK
CSF1R ZNF146
CSF1R ARHGEF7
CSF1R BCLAF1
CSF1R MARCKS
CSF1R PTP4A1
CSF1R ANKRD46
CSF1R TSC22D1
CSF1R KIAA0174
CSF1R AGER
CSF1R B4GALT1
CSF1R BRD3
CSF1R UBE4A
CSF1R EIF4G2
CSF1R PTPN11
CSF1R PPP2CB
CSF1R UBC
CSF1R COPB1
CSF1R INPP5J
CSF1R MYL3
CSF1R MMP14
CSF1R HMGN3
CSF1R ADCYAP1
CSF1R PUM1
CSF1R CLTC
CSF1R ACADM
CSF1R C21orf2
CSF1R IL8RB
CSF1R DDX18
CSF1R GRM4
CSF1R TOP2B
CSF1R PGK1
CSF1R ZNF187
CSF1R MAPK1IP1L
CSF1R TTC3
CSF1R IGL@
CSF1R WARS
CSF1R EIF1AP1
CSF1R CUX1
CSF1R DCUN1D4
CSF1R EIF4H
CSF1R BNIP1
CSF1R TAF7
CSF1R PPP1R11
CSF1R TLK2
CSF1R NUP153
CSF1R BAT3
CSF1R CCDC6
CSF1R PPP2R5C
CSF1R CLOCK
CSF1R CTNND1
CSF1R CBX1
CSF1R PNRC1
CSF1R MYH2
CSF1R CNTD1
CSF1R SET
CSF1R BTG3
CSF1R NCOA4
CSF1R SKP1
CSF1R AP2M1
CSF1R MAPK3
CSF1R OAS2
CSF1R AAMP
CSF1R SRD5A1
CSF1R GNB3
CSF1R KIAA0226
CSF1R HTATSF1
CSF1R LTK
CSF1R USP7
CSF1R RAB33A
CSF1R ACOX2
CSF1R UBE2N
CSF1R AGPAT1
CSF1R ZNF133
CSF1R ZNF134
CSF1R POLA2
CSF1R SPCS2
CSF1R PSMD2
CSF1R CTNNB1
CSF1R MPRIP
CSF1R SMARCA1
CSF1R RPA2
CSF1R YES1
CSF1R SERTAD2
CSF1R TMEM41B
CSF1R SFRS3
CSF1R ZNF8
CSF1R NUP188
CSF1R KDM4A
CSF1R PXN
CSF1R COPA
CSF1R APPBP2
CSF1R CNP
CSF1R TMEM106A
CSF1R MDC1
CSF1R KIAA0240
CSF1R BMI1
CSF1R CASC3
CSF1R ALDH6A1
CSF1R NAGA
CSF1R BBS9
CSF1R DAZAP2
CSF1R ABI2
CSF1R CSTF3
CSF1R RBMX
CSF1R CYP2C19
CSF1R SFRS11
CSF1R M6PR
CSF1R HLA-DQA1
CSF1R CKAP5
SNRPA1 SLBP
SNRPA1 VBP1
SNRPA1 SUMO1
SNRPA1 AZIN1
SNRPA1 RB1CC1
SNRPA1 CDC7
SNRPA1 TIMM17A
SNRPA1 HPRT1
SNRPA1 C11orf58
SNRPA1 HNRNPM
SNRPA1 SAP18
SNRPA1 MAPK1IP1L
SNRPA1 RCN2
SNRPA1 CNP
SNRPA1 QDPR
SNRPA1 PPP1R11
SNRPA1 HTATSF1
SNRPA1 PWP1
SNRPA1 ALDH4A1
SNRPA1 RBBP7
SNRPA1 SLC2A1
TRADD TRAM1
TRADD RRS1
TRADD CAMP
TRADD SFRS3
TRADD NARS
TRADD MLL3
TRADD TP53BP1
TRADD RAP1A
TRADD H3F3A
TRADD HLA-DQB2
TRADD MCFD2
TRADD MYB
ETF1 FAM3C
ETF1 RCN2
ETF1 SS18
ETF1 ZNF146
ETF1 PTPN11
ETF1 SFRS3
ETF1 HNRNPU
ETF1 IER2
ETF1 RBBP4
ETF1 CUX1
ETF1 SFPQ
ETF1 TRA2B
ETF1 NAGA
ETF1 ATXN10
ETF1 PWP1
ETF1 MRPS27
ETF1 CBX1
ETF1 M6PR
TAGLN NPC2
TAGLN CTGF
TAGLN MYH9
AAMP AVPR1B
AAMP SFRS4
AAMP PRKAG1
AAMP CD34
AAMP SF1
AAMP N4BP2L2
AAMP MLH1
AAMP FOXI1
AAMP RBM15B
AAMP SMG7
AAMP BCLAF1
AAMP DGCR6
AAMP NOMO1
AAMP B4GALT1
AAMP PCDHGC3
AAMP SMARCD1
AAMP CSNK2A1
AAMP BRD3
AAMP SNAP25
AAMP GSK3A
AAMP SLC2A1
AAMP UBC
AAMP STMN1
AAMP PUM2
AAMP TNFRSF14
AAMP PITPNA
AAMP AP2B1
AAMP MADD
AAMP ZNF167
AAMP KCNMA1
AAMP H3F3B
AAMP DDX18
AAMP TNFRSF4
AAMP PRKACA
AAMP ANXA13
AAMP TOP2B
AAMP PHKG1
AAMP KIAA0195
AAMP TRO
AAMP HERC1
AAMP ACO2
AAMP BNIP1
AAMP PTPN5
AAMP TNK2
AAMP GNAQ
AAMP G6PD
AAMP PSD
AAMP HPRT1
AAMP PI4KA
AAMP CLOCK
AAMP ILK
AAMP TLE4
AAMP STXBP1
AAMP OLFM1
AAMP CDSN
AAMP DCTN1
AAMP GABRA1
AAMP CNTD1
AAMP PSEN1
AAMP USF2
AAMP DDB1
AAMP ATP6V0C
AAMP KIAA0430
AAMP BBS9
AAMP RAB1A
AAMP GNB1
AAMP KIAA0226
AAMP HTATSF1
AAMP SALL2
AAMP MVK
AAMP EIF2AK2
AAMP ADRB3
AAMP AGPAT1
AAMP PRKACB
AAMP TUBGCP3
AAMP POLA2
AAMP ERCC4
AAMP USP7
AAMP MPRIP
AAMP RING1
AAMP MYBL1
AAMP SMARCA1
AAMP DRG2
AAMP RGL2
AAMP RB1
AAMP NUP188
AAMP APPBP2
AAMP MDC1
AAMP WARS
AAMP CASC3
AAMP CES2
AAMP SNRPN
AAMP NAGA
AAMP NFIC
AAMP DAZAP2
AAMP E2F1
AAMP PCDH1
AAMP AARS
AAMP CSTF3
AAMP GOLGB1
AAMP CHRND
AAMP PPP3CA
ETFA HTATSF1
ETFA NAP1L3
ETFA C1QB
ETFA CLTC
ETFA AP2M1
ETFA CTGF
ETFA PUM1
ETFA SUZ12
ETFA RSU1
ETFA EIF2S2
MAP3K7IP1 PRCC
MAP3K7IP1 SNRPF
MAP3K7IP1 DAD1
MAP3K7IP1 NRF1
TRIO KIAA0430
TRIO NOVA1
TRIO YWHAQ
TRIO TMEM131
TRIO USP7
TRIO TRPC1
TRIO GPM6A
TRIO RNF103
TRIO RNF144A
TRIO DYRK1A
TRIO GDI1
TRIO DUT
TRIO GNAI1
ALDH3A1 TAF6
ALDH3A1 AES
ALDH3A1 IL4R
CLIC1 ZFP36L1
TPMT PSG6
TPMT CTLA4
TPMT ATP6V1C1
TPMT SLC35A2
TPMT CSNK2A1
CELSR2 AK1
UBE2D3 GPD1L
UBE2D3 PWP1
UBE2D3 SLC2A1
UBE2D3 AGPAT1
ASGR1 ZRSR2
ASGR1 RAP1GAP
ASGR1 GSTT1
ASGR1 NRGN
ASGR1 CEL
ASGR1 LTB
ASGR1 ENO3
ASGR1 NOP14
ASGR1 MAPK12
ASGR1 GFI1
ASGR1 KLHDC10
ASGR1 NPPC
ASGR1 ASNA1
TJP2 AFAP1
CXADR ATP6V0C
CXADR SPTAN1
CXADR CHGB
CXADR RGL2
CXADR ATP6V1E1
CXADR CLCN4
CXADR YWHAB
CXADR GRB2
CXADR SNRPN
CXADR H3F3B
CXADR MAGI1
CXADR ZNF33A
CXADR PTPRO
CXADR THRA
CXADR FTO
CXADR BRD3
CST6 MPG
CST6 BCAM
CST6 PDK2
CST6 SLC5A11
CST6 ATP6V0A1
CST6 SERPINB1
CST6 PTPN5
TCP1 HDAC2
TCP1 YY1
TCP1 LIMK2
TCP1 ACADM
TCP1 ZNF146
TCP1 FAM175B
TCP1 SFRS3
TCP1 MARCKS
TCP1 HNRNPM
TCP1 TM9SF2
TCP1 RBM39
TCP1 MAPK1IP1L
TCP1 METAP1
TCP1 HK3
TCP1 KIAA0174
TCP1 CD24
TCP1 SFPQ
TCP1 TFAP4
TCP1 PTPN11
TCP1 TUBB
TCP1 RBMX
ZNF33B RPS16
ZNF33B RPS6
ZNF33B CAMK2D
ZNF33B NEFL
ZNF33B RPS19
ZNF33B RPL9
ZNF33B RPL13A
ZNF33B RPL6
ZNF33B SSTR3
ZNF33B STXBP2
ZNF33B RPL11
ZNF33B FAS
ZNF33B ALPI
ZNF33B TSC2
ZNF33B RPL27A
ZNF33B RPS8
ZNF33A SLC9A6
ZNF33A ZNF638
ZNF33A MAP4K5
ZNF33A TTC3
ZNF33A UBE2N
ZNF33A TOP2B
ZNF33A SFRS5
ZNF33A SKP1
ZNF33A SAFB
ZNF33A BMI1
ZNF33A HELZ
ZNF33A CUX1
ZNF33A MARCH6
ZNF33A LOC728849
ZNF33A COPB1
ZNF33A REEP5
ZNF33A MORF4L2
HLA-DPA1 TAF7
HLA-DPA1 MAPK1IP1L
HLA-DPA1 TOPBP1
HLA-DPA1 QDPR
HLA-DPA1 NARS
HLA-DPA1 IFI44L
HLA-DPA1 GLUD1
HLA-DPA1 NPAT
F2RL2 C9
F2RL2 RAB3B
F2RL2 S100A4
F2RL2 MT1E
F2RL2 STIP1
F2RL2 RAE1
F2RL1 AQP3
F2RL1 PDXDC1
F2RL1 TNXB
F2RL1 FEV
F2RL1 MAPK12
F2RL1 IKBKE
F2RL1 SNRPC
F2RL1 CDC6
MAD2L1 CD70
MAD2L1 GPR6
MAD2L1 IRF4
KTN1 YY1
KTN1 PRSS3
KTN1 MARCH6
KTN1 SEC31A
KTN1 CDC7
KTN1 BMS1
KTN1 HNRNPU
KTN1 HNRNPK
KTN1 H3F3A
KTN1 CYP51A1
KTN1 UBXN4
KTN1 NFIL3
KTN1 SAFB
KTN1 KIAA0174
KTN1 FERMT2
KTN1 DYRK1A
KTN1 SFPQ
KTN1 EIF1AP1
KTN1 DR1
KTN1 TAF11
KTN1 PTGES3
KTN1 PFN2
KTN1 SFRS11
KTN1 B4GALT1
PRDX6 AOC2
PRDX6 PTDSS1
PRDX6 LIMK2
PRDX6 PSMD6
PRDX6 ZCCHC11
PRDX6 CYCS
PRDX6 PSMD2
PRDX6 ATXN10
PRDX6 TOMM20
PRDX6 CLTC
PRDX6 HNRNPH2
PRDX6 LPGAT1
PRDX6 UQCRB
PRDX6 ACADM
PRDX6 TMED10
PRDX6 DNTTIP2
PRDX6 KLF10
PRDX6 FAM175B
PRDX6 MTFR1
PRDX6 AP2M1
PRDX6 HNRNPK
PRDX6 RTCD1
PRDX6 SUZ12
PRDX6 CYP51A1
PRDX6 DYRK1A
PRDX6 DCT
PRDX6 TOP2B
PRDX6 PXN
PRDX6 SFRS11
PRDX6 CNP
PRDX6 CELA3B
PRDX6 JUND
PRDX6 FERMT2
PRDX6 TP53BP1
PRDX6 LAMP2
PRDX6 SART3
PRDX6 MCFD2
PRDX6 TAF7
PRDX6 HADH
PRDX6 UBE2N
PRDX6 MAPRE1
PRDX6 PTPN11
PRDX6 PPP2CB
PRDX6 CSTF3
PRDX6 C1D
PRDX6 SSR1
PRDX6 RNF103
PRDX6 PRKACB
PRDX6 MME
PRDX6 PPP2R5E
PRDX6 PPP2R5C
PRDX6 FOLR2
PRDX6 EIF4H
TCEB1 PSMB1
TCEB1 COX6A1
TCEB1 UBE2L3
TCEB1 SAP18
TCEB1 NME1
PRDX4 SNRPB
PRDX4 COX6C
PRDX3 HMOX2
PRDX3 HNRNPA2B1
PRDX3 ZMYND11
PRDX3 UBXN4
PRDX3 PAM
PRDX2 TUBG1
PRDX2 SAP18
PRDX1 ILVBL
PRDX1 PTPRF
PRDX1 STX3
PRDX1 UNC119
NFYC SUMO1
NFYC SMARCA1
NFYC SLBP
NFYC NARS
CA4 PPP2CA
CA4 NEUROD2
CA4 ABCC8
CA4 FTO
CA4 SNAPC3
MYBL1 EHMT2
MYBL1 TBCC
SMARCA1 ZCCHC11
SMARCA1 ACTG1
SMARCA1 UQCRB
SMARCA1 RBM15B
SMARCA1 SLC30A3
SMARCA1 OGDH
SMARCA1 ZNF142
SMARCA1 BCLAF1
SMARCA1 PPP2R4
SMARCA1 MARCKS
SMARCA1 PTP4A1
SMARCA1 DYRK1A
SMARCA1 ARHGEF12
SMARCA1 SAFB
SMARCA1 CLCN6
SMARCA1 KIAA0174
SMARCA1 B4GALT1
SMARCA1 CSNK2A2
SMARCA1 SNAP25
SMARCA1 UBE4A
SMARCA1 EIF4G2
SMARCA1 PTPN11
SMARCA1 PPP2CB
SMARCA1 MST1R
SMARCA1 UBC
SMARCA1 CYB5R3
SMARCA1 HMGN2
SMARCA1 HMGN1
SMARCA1 TNFRSF4
SMARCA1 PUM1
SMARCA1 ACADM
SMARCA1 SLC9A6
SMARCA1 TTC3
SMARCA1 IL8RB
SMARCA1 TUBA1A
SMARCA1 H3F3A
SMARCA1 UBXN4
SMARCA1 TOP2B
SMARCA1 TOP2A
SMARCA1 MAPK1IP1L
SMARCA1 TTC1
SMARCA1 TRO
SMARCA1 MLLT11
SMARCA1 PPP1R11
SMARCA1 DCUN1D4
SMARCA1 GDI1
SMARCA1 C5orf13
SMARCA1 TNK2
SMARCA1 WARS
SMARCA1 TNFAIP1
SMARCA1 PRDM2
SMARCA1 PI4KB
SMARCA1 CLOCK
SMARCA1 CIRBP
SMARCA1 CUGBP2
SMARCA1 HERC1
SMARCA1 CCNG2
SMARCA1 CBX1
SMARCA1 SET
SMARCA1 NCOA4
SMARCA1 HNRNPU
SMARCA1 CDC37
SMARCA1 HNRNPK
SMARCA1 TAF7
SMARCA1 KIAA0430
SMARCA1 KIAA0226
SMARCA1 HTATSF1
SMARCA1 SALL2
SMARCA1 ATXN10
SMARCA1 CHMP1A
SMARCA1 NPAT
SMARCA1 PRKACB
SMARCA1 CDK9
SMARCA1 SPCS2
SMARCA1 JUND
SMARCA1 CYCS
SMARCA1 PSMD2
SMARCA1 INSR
SMARCA1 FMR1
SMARCA1 SFRS11
SMARCA1 RB1CC1
SMARCA1 LOC728849
SMARCA1 NAP1L3
SMARCA1 RB1
SMARCA1 AP2B1
SMARCA1 NUP188
SMARCA1 YWHAE
SMARCA1 APPBP2
SMARCA1 CNP
SMARCA1 MDC1
SMARCA1 BMI1
SMARCA1 CASC3
SMARCA1 TP53BP1
SMARCA1 NAGA
SMARCA1 FERMT2
SMARCA1 DAZAP2
SMARCA1 ARMCX6
SMARCA1 AARS
SMARCA1 AZIN1
SMARCA1 CSTF3
SMARCA1 CXorf40B
SMARCA1 ZNF91
MED21 ALPL
SMARCA4 AES
SMARCA4 CHGB
SMARCA4 PKM2
SMARCA4 USP9X
SMARCA4 APLP1
SMARCA4 ATP5B
SMARCA4 ARL4D
SMARCA4 RAF1
SMARCA4 AFAP1
SMARCA4 SOX4
SMARCA4 GPS1
SMARCA4 SLC9A6
SMARCA4 WASF3
SMARCA4 ATN1
SMARCA4 HNRNPU
SMARCA4 THRA
SMARCA4 NUP188
SMARCA4 H3F3B
SMARCA4 YWHAB
SMARCA4 GTF2I
SMARCA4 ARHGEF12
SMARCA4 PRMT2
SMARCA4 GNB1
SMARCA4 SNRPN
SMARCA4 CHERP
SMARCA4 DDX5
SMARCA4 GRB2
SMARCA4 GPX4
SMARCA4 CDK9
ZNF3 UBL4A
ZNF3 SERPINB5
AXIN1 CRYGB
AXIN1 NEAT1
CAMP BATF
CAMP PLK3
CAMP RPS6
CAMP CPZ
CAMP FOXO4
CAMP CD79A
CAMP BMS1
CAMP BTG2
CAMP NEFL
CAMP ADRA2A
CAMP MT1L
CAMP TNFSF9
CAMP DOK1
CAMP CARS
CAMP NAT6
CAMP RAE1
CAMP RAB3A
CAMP ATP2B3
CAMP LLGL2
CAMP ALPI
CAMP IL8
FYN PSMD7
FYN SALL2
FYN CPE
FYN AEBP1
FYN FOXI1
FYN AP2B1
FYN SH3GL3
FYN CNTD1
FYN SKP1
FYN DGCR6
FYN NUP188
FYN PXN
FYN ARHGEF16
FYN RAC1
FYN KIAA0226
FYN DCUN1D4
FYN NAGA
FYN SERPINB2
FYN BRD3
FYN BBS9
FYN CBX1
FYN SOX4
FYN PTPN11
FYN RPA2
FYN VPS72
ZNF8 AVPR1B
ZNF8 AOC2
ZNF8 COL11A2
ZNF8 CD34
ZNF8 MYL7
ZNF8 IKBKE
ZNF8 UQCRB
ZNF8 RBM15B
ZNF8 SLC30A3
ZNF8 MVK
ZNF8 ARHGEF7
ZNF8 OAS2
ZNF8 GRM4
ZNF8 CSNK2A2
ZNF8 CSNK2A1
ZNF8 CCL22
ZNF8 INPP5J
ZNF8 PPP2CB
ZNF8 MST1R
ZNF8 TLR1
ZNF8 UBC
ZNF8 PAK1
ZNF8 GHRHR
ZNF8 ENOX2
ZNF8 GSK3A
ZNF8 DHX34
ZNF8 MADD
ZNF8 CHIC1
ZNF8 FAM175B
ZNF8 ITPKC
ZNF8 ADRB3
ZNF8 ZIC1
ZNF8 B4GALT1
ZNF8 FLT1
ZNF8 PHKG2
ZNF8 RNPS1
ZNF8 ARPC4
ZNF8 BLK
ZNF8 PTPN1
ZNF8 BNIP1
ZNF8 SPRR2C
ZNF8 TAF1
ZNF8 MPO
ZNF8 SDC4
ZNF8 CD3E
ZNF8 PDE6B
ZNF8 CREBBP
ZNF8 CLOCK
ZNF8 GPER
ZNF8 GLA
ZNF8 KRT2
ZNF8 KRT1
ZNF8 ADCYAP1
ZNF8 NCAM1
ZNF8 RNF113A
ZNF8 CNTD1
ZNF8 GAS2L1
ZNF8 TEF
ZNF8 LIMK2
ZNF8 MARCKS
ZNF8 S100A7
ZNF8 TCF20
ZNF8 SRF
ZNF8 TCFL5
ZNF8 KIAA0226
ZNF8 HTATSF1
ZNF8 LTK
ZNF8 CD8B
ZNF8 KCNJ4
ZNF8 IFNA21
ZNF8 RNF144A
ZNF8 SLC5A5
ZNF8 CYFIP1
ZNF8 PHB2
ZNF8 PSMD2
ZNF8 MYLPF
ZNF8 P2RX5
ZNF8 DRG2
ZNF8 HERPUD1
ZNF8 DNASE1
ZNF8 LPCAT3
ZNF8 REG1A
ZNF8 TMEM106A
ZNF8 WARS
ZNF8 AR
ZNF8 CYP2A6
ZNF8 NAGA
ZNF8 PBX1
ZNF8 BBS9
ZNF8 ABI2
ZNF8 PCDH1
ZNF8 CYP2C19
ZNF8 SFRS11
ZNF8 PPP3CA
PIK3R2 ACSL1
PIK3R2 TH
PIK3R2 MFGE8
CCT6A ZCCHC11
CCT6A PNRC1
CCT6A SPCS2
CCT6A METAP1
CCT6A RPS27A
CCT6A CYCS
CCT6A ADSL
CCT6A ACADM
CCT6A YES1
CCT6A SERTAD2
CCT6A BTG2
CCT6A ZNF146
CCT6A IL8RB
CCT6A SFRS3
CCT6A HNRNPU
CCT6A RB1
CCT6A LIMK2
CCT6A HNRNPK
CCT6A PTP4A1
CCT6A HNRNPM
CCT6A SUZ12
CCT6A PCBP1
CCT6A GLO1
CCT6A MAPRE1
CCT6A MAPK3
CCT6A YWHAE
CCT6A ARFIP2
CCT6A MAPK1IP1L
CCT6A SRF
CCT6A H3F3A
CCT6A TNR
CCT6A VARS
CCT6A HK3
CCT6A PARP1
CCT6A KIAA0174
CCT6A COMT
CCT6A EIF4H
CCT6A POU2F2
CCT6A UNG
CCT6A SNRPB
CCT6A SRP9
CCT6A BRD2
CCT6A TAF7
CCT6A MARCKS
CCT6A VAT1
CCT6A CNN3
CCT6A EIF4G2
CCT6A H2AFZ
CCT6A RANBP2
CCT6A NCL
CCT6A SFRS11
CCT6A LOC728849
CCT6A HNRNPA2B1
CCT6A PPP2R5C
APOF AQP3
ST3GAL1 AVPR1B
ST3GAL1 CPZ
ST3GAL1 ITPKC
RAC2 PTPN5
MGC102966 SYP
MGC102966 LYST
MGC102966 CHRND
MGC102966 SLC30A3
MGC102966 M6PR
RAC1 RGL2
RAC1 SPG7
RAC1 TNFAIP1
RAC1 SEC14L1
RAC1 KIAA0232
RAC1 C5orf13
RAC1 TNNC1
RAC1 CLTC
RAC1 PTTG1IP
RAC1 UBE2A
RAC1 CBX1
RAC1 SKP1
RAC1 MPP3
RAC1 PSEN1
RAC1 NAP1L3
RAC1 CETN2
RAC1 DGCR6
RAC1 AP2M1
RAC1 PRMT2
RAC1 MAPK6
RAC1 YWHAB
RAC1 MTMR6
RAC1 ATP5G1
RAC1 DYNLT1
RAC1 AP2B1
RAC1 ATP6V0C
RAC1 ARHGEF12
RAC1 KIAA0195
RAC1 RAB1A
RAC1 TRIM26
RAC1 HK1
RAC1 GNB1
RAC1 HERC1
RAC1 C16orf45
RAC1 DCUN1D4
RAC1 USP14
RAC1 ACOT2
RAC1 CSNK2A1
RAC1 BRD3
RAC1 BBS9
RAC1 KIAA0226
RAC1 SEMA3C
RAC1 PPP2CA
RAC1 ACSL1
RAC1 SLC2A1
RAC1 MAP3K10
RAC1 GRB2
RAC1 PRKACA
RAC1 BAT1
RAC1 SNRPN
RAC1 FUCA1
NINJ1 BATF
NINJ1 MAP4K2
NINJ1 NRGN
NINJ1 NEFL
NINJ1 MAP1A
NINJ1 HK1
NINJ1 LAD1
NINJ1 RAE1
NINJ1 IL8
NINJ1 PTPN6
NINJ1 NRF1
FCGR2B AVPR1B
FCGR2B MMP11
FCGR2B TBXA2R
FCGR2B TXNDC9
FCGR2B BTN2A2
FCGR2B SLC30A3
FCGR2B RNF113A
FCGR2B CLOCK
FCGR2B TNXB
FCGR2B KRT6C
FCGR2B NCAPD3
FCGR2B CES2
FCGR2B IL32
FCGR2B INPP5J
FCGR2B SMARCD1
FCGR2B CYP3A4
FCGR2B BNIP1
FCGR2B NFIC
FCGR2B TAF1
FCGR2B GH2
FCGR2B MPO
FCGR2B GYPB
FCGR2B SDC4
FCGR2B PDE6B
FCGR2B AR
FCGR2B ZNF37A
FCGR2B CD3E
FCGR2B VPS72
FCGR2A TRIM21
CPLX2 FXYD3
CPLX2 CACNB3
CPLX2 TFE3
CPLX2 ADAM11
CPLX2 NFKBIL1
CPLX2 KDR
ORC3L TP53
ORC3L MAP2
ORC3L FLT1
ORC3L LOC728849
ORC3L NRF1
APOE PSMB3
CYTH1 TAX1BP1
CYTH1 PTP4A2
TANK MORC3
TANK ZCCHC11
TANK YY1
TANK CAPRIN1
TANK SRP9
TANK HNRNPH2
TANK ACADM
TANK SFRS7
TANK SFRS2
TANK HNRNPK
TANK PTP4A1
TANK SUZ12
TANK CYP51A1
TANK DYRK1A
TANK TOP2B
TANK SAFB
TANK HIF1A
TANK TRIM23
TANK CYCS
TANK UBE2V2
TANK SRPK1
TANK C21orf33
TANK MARCKS
TANK RBM39
TANK DNAJC7
TANK CSTF3
TANK SFRS11
TANK LAMP2
CADPS ATP6V1A
CADPS RGL2
CADPS ATP6AP1
CADPS CASC3
CADPS CHN2
CADPS PTPRO
CADPS ARL4D
CYTH2 POLA2
CYTH2 AFAP1
CYTH2 KIAA0240
PBX2 BATF
PBX2 CCT8
PBX2 CYP4A11
PBX2 DGKQ
PBX2 EFNA3
PBX2 HR44
PBX2 RPS5
PBX2 STXBP2
PBX2 RPL10A
PBX2 SC65
PBX2 EDN2
PBX2 POU2F2
PBX2 PDCD1
COL6A3 PCOLCE
COL6A3 COL3A1
COL6A3 COL6A2
COL6A3 GSN
PBX1 AVPR1B
PBX1 CTLA4
PBX1 INPP5K
PBX1 ELL
PBX1 KCNJ4
PBX1 ACOX2
PBX1 GABRQ
PBX1 SPTB
PBX1 SDC4
PBX1 KRT86
PBX1 PTGER3
PBX1 KRT2
PBX1 CES2
PBX1 S100A7
PBX1 CD8B
PBX1 TUB
PBX1 PTPN5
MAGEA12 CCL2
MAGEA12 TTYH2
SLC16A1 PSMA4
SLC16A1 ANXA5
SLC16A1 HMGN2
SLC16A1 IRF9
SLC16A1 SUZ12
SLC16A1 DPM1
SLC16A1 TXNRD1
SLC16A2 CACNA1C
SLC16A2 AVP
TUBG1 AIMP2
TUBG1 PPIB
BCKDHB WNT2B
PICALM CDSN
PICALM KIAA0240
PICALM SAFB
PICALM CUX1
PICALM HTATSF1
PICALM PI4KB
TARS EIF4A1
TARS PARP1
WIPF2 POLA2
WIPF2 PPP2CB
WIPF2 HMGN3
WIPF2 VBP1
WIPF2 CIRBP
WIPF2 DHX38
WIPF2 ANKRD46
WIPF2 IFNGR1
WIPF2 CLTC
WIPF2 CYB5R3
WIPF2 PNRC1
WIPF2 NCOA4
WIPF2 NARS
WIPF2 CDC37
WIPF2 PSMA3
WIPF2 KDM4A
WIPF2 B4GALT1
WIPF2 AMD1
WIPF2 MAPK1IP1L
WIPF2 RCN2
WIPF2 CNP
WIPF2 TMEM106A
WIPF2 QDPR
WIPF2 COMT
WIPF2 CASC3
WIPF2 GRM4
WIPF2 POU5F1
WIPF2 ATP2B1
WIPF2 MCFD2
WIPF2 HMGN2
WIPF2 DAZAP2
WIPF2 GTF2F1
WIPF2 ARMCX6
WIPF2 EIF2AK2
WIPF2 NUP153
WIPF2 EBP
WIPF2 GPX4
WIPF2 SNRPN
WIPF2 PSMB4
WIPF2 M6PR
CALCB LMAN2
DCAF8 SLC9A6
DCAF8 KIAA0430
DCAF8 PI4KA
DCAF8 TRO
DCAF8 LOC100133166
DCAF8 KIAA0240
DCAF8 CPE
DCAF8 MLLT11
DCAF8 STXBP1
DCAF8 PMS2L5
DCAF8 AMFR
DCAF8 HSF2
DCAF8 USP14
DCAF8 UBXN4
DCAF8 KLC1
DCAF8 LOC728849
CYP11B1 APOC4
TUFM BCAP31
TUFM TIMP2
TUFM FAM50A
TUFM MOGS
TUFM SLC6A8
TUFM PSMC1
TUFM PSMB3
DYNLL1 NDUFA4
DYNLL1 FABP5L7
DYNLL1 TPT1
DYNLL1 COX5B
MAS1 TUBA3C
MAS1 SRM
CKB APLP1
CKB CITED1
ZFR SPINK1
RAD9A RPL36A
RAD9A FAS
RAD9A RPS23
RAD9A RPL39
RAD9A NEFL
RAD9A RPL27A
RAD9A RPL9
RAD9A HPCA
RAD9A RPS6
RAD9A RPL10A
RAD9A INSL4
RAD9A NCF1C
RAD9A NPM1
CD33 EPCAM
CD33 GSTZ1
CD33 TAF1
CD33 SLC30A3
CD33 ABO
CD34 AVPR1B
CD34 GHRHR
CD34 WWP1
CD34 HLA-C
CD34 USP7
CD34 POFUT1
CD34 TRD@
CD34 CDSN
CD34 HIST2H2AA3
CD34 GABRA1
CD34 RBM15B
CD34 FLT1
CD34 CNTD1
CD34 MADD
CD34 TEF
CD34 NAPG
CD34 TMEM106A
CD34 YWHAH
CD34 NUP188
CD34 PEA15
CD34 DNASE1
CD34 CSNK2A1
CD34 TNFRSF4
CD34 TAGLN2
CD34 ZWINTAS
CD34 HCG8
CD34 EPHB3
CD34 PDHB
CD34 WARS
CD34 NOMO1
CD34 KIAA0226
CD34 ALDH6A1
CD34 CES2
CD34 CYP2A6
CD34 NAGA
CD34 LTK
CD34 BNIP1
CD34 PTPN5
CD34 BBS9
CD34 DAZAP2
CD34 BCAM
CD34 GZMA
CD34 TAF1
CD34 ACOX2
CD34 EIF2AK2
CD34 SDC4
CD34 KLRK1
CD34 IFNA21
CD34 EBP
CD34 WWOX
CD34 MME
CD34 ZNF134
CD34 MGAT5
CD36 NOS1
CD36 APOB
CD36 TFE3
CD36 CPA2
CD36 COL14A1
CD36 INPP5J
CD36 KRT32
CD36 LY9
CD36 SUOX
CD36 MYLPF
CD36 MAP2K5
CD36 AQP2
CD36 CCL22
CD36 PSMD7
CD36 AQP3
TXNDC9 PMS2L5
UQCRH HMGN2
UQCRH PSMD6
UQCRH MYL7
UQCRH UQCRB
UQCRH NCOA6
UQCRH DAD1
UQCRH H3F3A
UQCRH RPS3A
UQCRH EPRS
UQCRH RBM39
UQCRH ITGB3
UQCRH RPS27A
UQCRH RPS23
UQCRH ALDH7A1
UQCRH SNRPF
UQCRH EBNA1BP2
UQCRH LLGL2
UQCRH CLP1
UQCRH RPL34
UQCRH H2AFZ
UQCRH CXorf40B
UQCRH RPL10A
UQCRH HSPE1
UQCRH PPID
UQCRH COX7C
UQCRB RPL23
UQCRB SLC30A1
UQCRB RBM15B
UQCRB ZNF146
UQCRB EIF3E
UQCRB NAPG
UQCRB PMS2L5
UQCRB PTP4A1
UQCRB NDUFA12
UQCRB DYRK1A
UQCRB MTMR3
UQCRB HK3
UQCRB CSNK2A2
UQCRB BRD2
UQCRB GTF2F1
UQCRB PTPN12
UQCRB MST1R
UQCRB UBC
UQCRB GHRHR
UQCRB RBBP7
UQCRB ACADM
UQCRB MADD
UQCRB C21orf2
UQCRB IL8RB
UQCRB FAM175B
UQCRB B4GALT1
UQCRB CDC7
UQCRB TOP2B
UQCRB PHKG1
UQCRB EIF1AP1
UQCRB EIF4H
UQCRB HADH
UQCRB GINS1
UQCRB GNAZ
UQCRB SRRD
UQCRB ADSL
UQCRB FLT1
UQCRB SET
UQCRB HNRNPU
UQCRB MAPK3
UQCRB HNRNPK
UQCRB HTATSF1
UQCRB CHMP1A
UQCRB MVK
UQCRB TSPY3
UQCRB UCHL3
UQCRB COX7C
UQCRB POLA2
UQCRB SPCS2
UQCRB EIF4G2
UQCRB CYCS
UQCRB USP7
UQCRB CTNNB1
UQCRB LOC728849
UQCRB YES1
UQCRB HERPUD1
UQCRB YWHAQ
UQCRB MLH1
UQCRB PXN
UQCRB YWHAE
UQCRB RRAGA
UQCRB TMEM106A
UQCRB WARS
UQCRB SNRPN
UQCRB CYP2A6
UQCRB NAGA
UQCRB MCFD2
UQCRB DAZAP2
UQCRB KLRK1
UQCRB CSTF3
UQCRB LOC201229
UQCRB SFRS11
UQCRB TUBA1A
PAM EIF3A
PAM PFN2
GPS1 SMARCC2
GPS1 BCL2L1
GPS1 AES
GPS1 NR2F6
GPS1 PPP2R1A
GPS1 CHGB
GPS1 SLC6A8
GPS1 CHN2
GPS1 MAP4
GPS1 DARC
GPS1 ATP5B
GPS1 AANAT
GPS1 PIN1
GPS1 SH3GL3
GPS1 SMG7
GPS1 MPP3
GPS1 MPP2
GPS1 ADAR
GPS1 RGL2
GPS1 PEPD
GPS1 NCOR2
GPS1 H3F3B
GPS1 ARHGDIA
GPS1 DUSP5
GPS1 CTAG1B
GPS1 MAPRE2
GPS1 DHPS
GPS1 AGPAT1
GPS1 SLC38A3
GPS1 GNA11
GPS1 GNB1
GPS1 PPP1R10
GPS1 TP53BP2
GPS1 BRD2
GPS1 ARL4D
GPS1 CHRND
GPS1 INPP5J
GPS1 INPP5K
GPS1 PSD
GPS1 SLC35B1
GPS1 PITPNA
GPS1 RABGGTA
GPS1 ZNF91
GPS1 FLOT2
GPS1 UNC119
GPS1 KLC1
GPS1 MATK
GPS2 MYL5
GPS2 ACADVL
CALM2 UBE4A
CALM2 PSMD6
CALM2 PPP1CB
CALM2 KPNA1
CALM2 ACAP2
CALM2 PTPN12
CALM2 IMMT
CALM2 GNG10
CALM2 CDK2
CALM2 CYCS
CALM2 C21orf33
CALM2 PFN2
CALM2 EIF4H
CALM2 USP14
CALM2 UBXN4
CALM2 LOC728849
CALM2 TRIM40
CALM2 YWHAH
CALM3 PPP1R7
CALM3 FAM50A
CALM3 SLC9A6
CALM3 NBL1
CALM3 PSAP
CALM3 FCGR3B
CALM3 UPF1
CALM3 MAPT
CALM3 TNFRSF4
CALM3 DCTN1
DCI NDUFS1
DCI GNB1
CACNA1B PSG7
CACNA1B P2RX5
CACNA1B REG1A
CACNA1B GABRA1
DNMT1 NDST1
DNMT1 MAPK9
DNMT1 PRKACA
DNMT1 SRP9
THRB MME
THRB NCAM1
UPK1A NCKAP1L
UPK1A BMP8A
UPK1A GPER
UPK1A ERCC4
UPK1A ZNF638
UPK1A AR
UPK1A GNAT2
THRA PRKAG1
THRA SLC6A8
THRA CPE
THRA SF1
THRA FKBP4
THRA MYL5
THRA DARC
THRA PEBP1
THRA OGDH
THRA MPP2
THRA CLOCK
THRA PTGER3
THRA ATP1B2
THRA NMT1
THRA BRD3
THRA GPR3
THRA SNAP25
THRA ACCN2
THRA INPP5J
THRA GSK3A
THRA PKIA
THRA SUPT4H1
THRA PAK1
THRA PTOV1
THRA TNFRSF14
THRA DEK
THRA RNH1
THRA IFNGR2
THRA SEPT5
THRA ARHGAP1
THRA SLC9A6
THRA ATN1
THRA CAP1
THRA JUP
THRA H3F3B
THRA SMG7
THRA HERC1
THRA PPP1R10
THRA ACO2
THRA PAX8
THRA PTPN5
THRA PSD
THRA PDE6B
THRA ATP6V0A1
THRA PRDM2
THRA SNRPN
THRA ZNF238
THRA GLA
THRA STXBP1
THRA ATP5B
THRA RAF1
THRA SH3GL3
THRA STAT3
THRA SKP1
THRA CDKL5
THRA AP2M1
THRA MAPK6
THRA SPRR2C
THRA SPTAN1
THRA DUSP5
THRA ATP6V0C
THRA ARVCF
THRA RAB1A
THRA GNB1
THRA ENO2
THRA SALL2
THRA MVK
THRA ATP6V1E1
THRA SECISBP2L
THRA ABCA3
THRA PSMD9
THRA CHGB
THRA S100P
THRA NNAT
THRA LOC728849
THRA SOX4
THRA WASF3
THRA UNC119
THRA RGL2
THRA AP2B1
THRA RABGGTA
THRA YWHAB
THRA CASC3
THRA CES2
THRA REG1P
THRA NAGA
THRA SQSTM1
THRA LOC201229
THRA GRIN2C
THRA PDK2
THRA GNA11
THRA PTPRO
DARS SC4MOL
CYP51A1 YY1
CYP51A1 PSMD6
CYP51A1 SCP2
CYP51A1 CTNNB1
CYP51A1 SEPT7
CYP51A1 ACADM
CYP51A1 SET
CYP51A1 FAM175B
CYP51A1 NUP188
CYP51A1 SUZ12
CYP51A1 DYRK1A
CYP51A1 PSME4
CYP51A1 SAFB
CYP51A1 KIAA0174
CYP51A1 EIF4G2
CYP51A1 DNAJC7
CYP51A1 CSTF3
CYP51A1 SFRS11
CYP51A1 PSMB5
GLO1 RPS23
GLO1 LIMK2
GLO1 ARHGEF7
GLO1 CYCS
GLO1 PSMD2
GLO1 ENO1
GLO1 PFN2
GLO1 PHF3
GLO1 SLC35A1
GLO1 PCBP1
GLO1 GNAI1
GLO1 ACADM
GLO1 LDHB
GLO1 CKAP5
DCT AOC2
DCT CYB5R3
DCT GNPDA1
DCT CYCS
DCT GTF2A2
DCT RB1CC1
DCT KIAA0101
DCT ACTG1
DCT CCT8
DCT QARS
DCT U2AF1
DCT NAP1L1
DCT FAM175B
DCT NARS
DCT ACADM
DCT PSMA3
DCT PSMA1
DCT PTP4A1
DCT PCBP1
DCT PNRC1
DCT SRP14
DCT EIF1AP1
DCT SFPQ
DCT ESD
DCT UNG
DCT FAM53B
DCT HMGN2
DCT NASP
DCT NCL
DCT RHEB
CACNA1S APOB
CACNA1S TFE3
CACNA1S PEX6
CACNA1S CPA2
CACNA1S INPP5K
CACNA1S LIPE
CACNA1S ADAM11
CACNA1S IFNGR2
CACNA1S AQP2
CACNA1S ATF1
CACNA1S CST4
CACNA1S HIST2H4A
CUL2 ALDH4A1
CUL2 TM9SF2
CUL3 TMEM131
CUL3 YY1
CUL3 FUBP1
CUL3 KIF14
CUL3 RBM15B
CUL3 GNAI1
CUL3 ZNF142
CUL3 ZNF146
CUL3 PHKB
CUL3 PTP4A1
CUL3 TOP2B
CUL3 HK3
CUL3 WARS
CUL3 CREB1
CUL3 BMI1
CUL3 FERMT2
CUL3 DCUN1D4
CUL3 FSHB
CUL3 CSTF3
CUL3 RBBP4
TRIM28 DHPS
BMP8A RPL36A
BMP8A SMPDL3B
BMP8A GSR
BMP8A CLOCK
BMP8A PRKAG1
BMP8A MPP2
BMP8A SDC4
BMP8A TRD@
BMP8A WARS
BMP8A MTOR
BMP8A PDE6G
BMP8A PSD
BMP8A SIGMAR1
CLCN3 RBM4
CLCN3 RAD23B
CLCN3 NCOA4
CLCN3 RAB3GAP1
CLCN3 PTGES3
CLCN3 EIF1
CLCN3 NARS
CLCN3 EIF4A2
CLCN3 C11orf58
CLCN3 SAP18
CLCN3 JAK1
CLCN3 ZNF133
CLCN3 TROVE2
CLCN3 AMD1
TRIM25 FLT3
TRIM25 N4BP2L2
TRIM25 SNRPN
TRIM25 POLB
TRIM25 PTPN1
TRIM25 ITIH4
TRIM26 HSF2
TRIM26 LAMP1
TRIM26 ADD1
TRIM26 CPE
TRIM26 SF1
TRIM26 GCM1
TRIM26 SMG7
TRIM26 LOC100133166
TRIM26 MPP3
TRIM26 MPP2
TRIM26 BCLAF1
TRIM26 PHC2
TRIM26 SETDB1
TRIM26 HMGN3
TRIM26 MEN1
TRIM26 UTP14C
TRIM26 PMS1
TRIM26 BRD3
TRIM26 PTTG1IP
TRIM26 DDX5
TRIM26 SUPT4H1
TRIM26 UBC
TRIM26 KLC1
TRIM26 VPS72
TRIM26 STMN1
TRIM26 MED24
TRIM26 TNFRSF14
TRIM26 KLHDC3
TRIM26 MADD
TRIM26 NONO
TRIM26 CAP1
TRIM26 H3F3B
TRIM26 NFIL3
TRIM26 GTF2I
TRIM26 NPEPPS
TRIM26 KIAA0195
TRIM26 OGDH
TRIM26 MLLT11
TRIM26 PPP1R10
TRIM26 PWP1
TRIM26 ACO2
TRIM26 BNIP1
TRIM26 C5orf13
TRIM26 G6PD
TRIM26 SDC4
TRIM26 PSD
TRIM26 BAT3
TRIM26 BAT1
TRIM26 MCM3
TRIM26 PI4KA
TRIM26 STXBP1
TRIM26 ATP5B
TRIM26 SH3GL3
TRIM26 CNTD1
TRIM26 SKP1
TRIM26 AP2M1
TRIM26 DDB1
TRIM26 NAP1L3
TRIM26 TBXA2R
TRIM26 BBS9
TRIM26 GNB1
TRIM26 GGA3
TRIM26 HTATSF1
TRIM26 C4orf8
TRIM26 STX5
TRIM26 RGL2
TRIM26 PMS2L11
TRIM26 STAT5B
TRIM26 AGPAT1
TRIM26 NRF1
TRIM26 PPP2R1A
TRIM26 PSMD7
TRIM26 KIAA0232
TRIM26 ERCC4
TRIM26 MPRIP
TRIM26 LOC728849
TRIM26 SOX4
TRIM26 WASF3
TRIM26 MLH1
TRIM26 NUP188
TRIM26 COPA
TRIM26 TRAF4
TRIM26 CNP
TRIM26 MDC1
TRIM26 CASC3
TRIM26 SNRPN
TRIM26 TAX1BP1
TRIM26 TFCP2
TRIM26 ZNF91
TRIM26 SFRS11
TRIM26 GNA11
TRIM26 SDHC
TRIM26 UFD1L
TRIM26 M6PR
PRMT1 SLC35B1
PRMT1 NDP
PRMT1 NEUROG1
PRMT1 ABCC8
CLCN7 SMARCC2
CLCN7 RASL10A
CLCN7 HESX1
CLCN7 KRT32
CLCN7 PROL1
CLCN7 FBLN1
CLCN7 UGP2
CLCN7 TRBC1
CLCN7 CGA
CLCN7 MNT
CLCN7 SCNN1G
CLCN7 HLA-C
CLCN7 TH
CLCN7 DMPK
CLCN7 NCAPD3
CLCN7 FEV
CLCN7 USP11
CLCN7 SMARCD1
CLCN7 INHA
CLCN7 PRM2
CLCN7 TRIP4
CLCN7 POU2F2
R3HDM1 PTPN12
R3HDM1 CCNG2
R3HDM1 PSIP1
R3HDM1 LOC728849
SLC25A5 NUP205
TRIM23 YY1
TRIM23 ACTG1
TRIM23 SPCS2
TRIM23 CTNNB1
TRIM23 ATP5J
TRIM23 ARHGAP5
TRIM23 VDAC1
TRIM23 SET
TRIM23 SFRS7
TRIM23 FAM175B
TRIM23 CXorf40B
TRIM23 PSMA3
TRIM23 MARCKS
TRIM23 HNRNPA2B1
TRIM23 H3F3A
TRIM23 DYRK1A
TRIM23 RBM39
TRIM23 HNRNPM
TRIM23 TMEM106A
TRIM23 IGL@
TRIM23 EIF1AP1
TRIM23 SLC39A9
TRIM23 BMS1
TRIM23 CUGBP2
TRIM23 ATP2B1
TRIM23 CDK2
TRIM23 TTC35
TRIM23 PHF3
SLC15A2 CLCN6
C21orf33 NFATC3
C21orf33 YY1
C21orf33 SUMO1
C21orf33 FAM3C
C21orf33 BIRC2
C21orf33 CYCS
C21orf33 CCNG2
C21orf33 PUM1
C21orf33 DAD1
C21orf33 LOC728849
C21orf33 BIK
C21orf33 KEAP1
C21orf33 EIF3A
C21orf33 ITSN2
C21orf33 SFRS2
C21orf33 NARS
C21orf33 ACADM
C21orf33 HNRNPK
C21orf33 H3F3A
C21orf33 FADD
C21orf33 UBXN4
C21orf33 PSMC6
C21orf33 NDUFA4
C21orf33 APOB
C21orf33 PDIA6
C21orf33 MAPRE1
C21orf33 KIAA0174
C21orf33 DYRK1A
C21orf33 LAMP2
C21orf33 TAF7
C21orf33 ENO1
C21orf33 ABI2
C21orf33 RBBP7
C21orf33 TRAM1
C21orf33 PTGES3
C21orf33 PFN2
C21orf33 SFRS11
C21orf33 PTPN12
C21orf33 B4GALT1
BRD2 TMEM41B
BRD2 ACTG1
BRD2 ZCCHC11
BRD2 CAPRIN1
BRD2 PECAM1
BRD2 OGDH
BRD2 ZNF146
BRD2 ARHGEF7
BRD2 PPP2R4
BRD2 MARCKS
BRD2 PTP4A1
BRD2 DYRK1A
BRD2 MAPRE1
BRD2 NR5A1
BRD2 HK3
BRD2 SAFB
BRD2 KIAA0174
BRD2 CSNK2A2
BRD2 AFAP1
BRD2 VAT1
BRD2 HEPN1
BRD2 RBM39
BRD2 MST1R
BRD2 CPB2
BRD2 RBBP4
BRD2 GDI1
BRD2 PTPN12
BRD2 GATAD1
BRD2 AES
BRD2 NFATC3
BRD2 PNRC1
BRD2 HMGN1
BRD2 ACADM
BRD2 IL8RB
BRD2 TUBA1A
BRD2 UBXN2B
BRD2 H3F3A
BRD2 PCBP1
BRD2 TOP2B
BRD2 TOP2A
BRD2 MAPK1IP1L
BRD2 RCN2
BRD2 PARP1
BRD2 EIF1AP1
BRD2 SFPQ
BRD2 EIF4H
BRD2 LAMC1
BRD2 BTG2
BRD2 TAF7
BRD2 HADH
BRD2 CSNK1A1
BRD2 TFAP4
BRD2 NUP153
BRD2 BAT2
BRD2 FLOT2
BRD2 PPP2R5C
BRD2 YY1
BRD2 POLA2
BRD2 FAM120A
BRD2 RAP1A
BRD2 ADSL
BRD2 DCTN1
BRD2 SET
BRD2 SIK1
BRD2 HNRNPU
BRD2 MAPK3
BRD2 HNRNPK
BRD2 TM9SF2
BRD2 SNRNP70
BRD2 CTF1
BRD2 FERMT2
BRD2 LAMP2
BRD2 UNG
BRD2 CHMP1A
BRD2 TRAM1
BRD2 CDK2
BRD2 RPL10A
BRD2 CSNK2B
BRD2 MORC3
BRD2 VARS
BRD2 EIF4G2
BRD2 LIMK2
BRD2 EEF1A1
BRD2 PSMD6
BRD2 CYCS
BRD2 CTNNB1
BRD2 RB1CC1
BRD2 OAZ1
BRD2 LOC728849
BRD2 YES1
BRD2 UNC119
BRD2 RGL2
BRD2 SFRS2
BRD2 RB1
BRD2 BRPF1
BRD2 LPCAT3
BRD2 VIPR1
BRD2 YWHAE
BRD2 MDC1
BRD2 DAZAP2
BRD2 E2F3
BRD2 RBMX
BRD2 CXorf40B
BRD2 NCL
BRD2 SFRS11
BRD2 CKAP5
BRD3 STMN1
BRD3 CLOCK
BRD3 PRKAG1
BRD3 CIRBP
BRD3 CHGB
BRD3 SRRD
BRD3 CPE
BRD3 MADD
BRD3 CDK9
BRD3 STXBP1
BRD3 BMI1
BRD3 CBX1
BRD3 TSC1
BRD3 SLC9A6
BRD3 SKP1
BRD3 MPP2
BRD3 RGL2
BRD3 BCLAF1
BRD3 NUP188
BRD3 SH3GL3
BRD3 TNFRSF4
BRD3 ATP5G1
BRD3 PXN
BRD3 ATP6V0C
BRD3 ARHGEF12
BRD3 DOC2B
BRD3 TTC3
BRD3 MDC1
BRD3 GNB1
BRD3 SMG7
BRD3 KIAA0174
BRD3 MED24
BRD3 CASC3
BRD3 YWHAB
BRD3 ENO2
BRD3 HTATSF1
BRD3 SALL2
BRD3 SOX4
BRD3 TLK2
BRD3 WASF3
BRD3 SLC2A1
BRD3 FUCA1
BRD3 BAT3
BRD3 ZNF91
BRD3 GNA11
BRD3 DGCR6
BRD3 ZNF132
BRD3 UFD1L
BRD3 VPS72
PTPN18 HIVEP2
GLG1 APLP2
GLG1 ASAH1
PTPN12 ZCCHC11
PTPN12 ACTG1
PTPN12 SRP9
PTPN12 CAPRIN1
PTPN12 ZNF146
PTPN12 MARCKS
PTPN12 PTP4A1
PTPN12 DYRK1A
PTPN12 HK3
PTPN12 SAFB
PTPN12 KIAA0174
PTPN12 CD24
PTPN12 SMARCD2
PTPN12 PAFAH1B1
PTPN12 HEPN1
PTPN12 CNN3
PTPN12 RBM39
PTPN12 ACSL1
PTPN12 MST1R
PTPN12 RBBP4
PTPN12 EIF4G2
PTPN12 PNRC1
PTPN12 TRIB2
PTPN12 SEPT7
PTPN12 ACADM
PTPN12 IL8RB
PTPN12 H3F3A
PTPN12 PCBP1
PTPN12 UBXN4
PTPN12 TOP2B
PTPN12 TTC3
PTPN12 EIF1AP1
PTPN12 EIF4H
PTPN12 TAF7
PTPN12 HADH
PTPN12 UBE2N
PTPN12 UBE2A
PTPN12 PHF3
PTPN12 PPP2R5C
PTPN12 TMEM131
PTPN12 YY1
PTPN12 CCNG2
PTPN12 CBX1
PTPN12 GNAI1
PTPN12 HMGN1
PTPN12 HNRNPU
PTPN12 HNRNPK
PTPN12 HNRNPM
PTPN12 SNRNP70
PTPN12 CTDSP2
PTPN12 SSR2
PTPN12 FERMT2
PTPN12 LAMP2
PTPN12 ZNF638
PTPN12 PKD2
PTPN12 TRAM1
PTPN12 MORC3
PTPN12 SPCS2
PTPN12 CYCS
PTPN12 PRSS3
PTPN12 CAMLG
PTPN12 LOC728849
PTPN12 YES1
PTPN12 WASF1
PTPN12 CHIT1
PTPN12 YWHAQ
PTPN12 SFRS2
PTPN12 HNRNPA2B1
PTPN12 YWHAE
PTPN12 PCNA
PTPN12 CUGBP2
PTPN12 PPP1CB
PTPN12 CSTF3
PTPN12 RBMX
PTPN12 CXorf40B
PTPN12 CFDP1
PTPN12 SFRS11
PTPN11 ZCCHC11
PTPN11 AOC2
PTPN11 RAD23B
PTPN11 HMGN2
PTPN11 HMGN1
PTPN11 GRIA2
PTPN11 UBL4A
PTPN11 SRP9
PTPN11 CTNNB1
PTPN11 FOXO1
PTPN11 PUM1
PTPN11 CLTC
PTPN11 EED
PTPN11 AP2B1
PTPN11 CBX1
PTPN11 HNRNPM
PTPN11 NCOA6
PTPN11 TTC3
PTPN11 IL8RB
PTPN11 CXorf40B
PTPN11 HNRNPU
PTPN11 RB1
PTPN11 ACADM
PTPN11 AP2M1
PTPN11 PSMA3
PTPN11 HNRNPK
PTPN11 PXN
PTPN11 TTYH2
PTPN11 SUZ12
PTPN11 MAPRE1
PTPN11 TRA2B
PTPN11 HNRNPA2B1
PTPN11 MAPK1IP1L
PTPN11 RRAGA
PTPN11 RCN2
PTPN11 CNP
PTPN11 SEC31A
PTPN11 KIAA0226
PTPN11 CUX1
PTPN11 DCUN1D4
PTPN11 EIF4H
PTPN11 HTATSF1
PTPN11 NAGA
PTPN11 ATP2B1
PTPN11 FAM53B
PTPN11 UBE4A
PTPN11 UBE2N
PTPN11 EIF4G2
PTPN11 PPP2CB
PTPN11 RBBP5
PTPN11 RPA2
PTPN11 ZKSCAN1
PTPN11 DDX5
PTPN11 RAP1A
PTPN11 SFRS11
PTPN11 COPB1
PTPN11 PPP2R5E
PTPN11 RANBP2
ARCN1 KIAA0430
ARCN1 ATP6AP1
ARCN1 MAPK6
ARCN1 UBXN4
ARCN1 CDK9
ARCN1 MRPL49
F2R CD24
AKT3 CCDC6
CD3D ZNF24
CD3E CPT1A
CD3E PPP2R1B
CD3E CD1C
CD3E COL11A2
CD3E GLA
CD3E EDEM1
CD3E KRT2
CD3E SLC5A5
CD3E SPRR1A
CD3E P2RX5
CD3E ITIH4
CD3E FLT1
CD3E CHIC1
CD3E GAS2L1
CD3E GABRA1
CD3E ITSN2
CD3E PAX8
CD3E NAPG
CD3E DNASE1
CD3E IFNA21
CD3E OR3A1
CD3E TTYH2
CD3E CCL22
CD3E CST4
CD3E CFDP1
CD3E RNF113A
CD3E TBXA2R
CD3E ODF1
CD3E H3F3A
CD3E TRIM21
CD3E PTGIS
CD3E TCEAL1
CD3E IL32
CD3E PRF1
CD3E NAGA
CD3E GYPB
CD3E BNIP1
CD3E PTPN5
CD3E BBS9
CD3E SLC30A3
CD3E BCAM
CD3E TAF1
CD3E CXCL9
CD3E MPO
CD3E INPP5J
CD3E SLC2A4
CD3E PDE6B
CD3E ADRB3
CD3E CYP2C19
CD3E KDR
CD3E ZNF37A
CD3E HLA-DQA1
CD3E VPS72
CD3G FUT3
AES RPS16
AES PTOV1
AES MAB21L1
AES RPS2
AES SOX4
AES EIF5A
AES ADAR
AES TBC1D5
AES AHDC1
AES TLE2
AES DHPS
AES ATN1
AES SF1
AES SPTAN1
AES PIAS1
AES SLC1A2
SLBP YY1
SLBP VBP1
SLBP METAP1
SLBP PUM1
SLBP HNRNPH2
SLBP RB1CC1
SLBP LPGAT1
SLBP NCOA6
SLBP HNRNPU
SLBP NARS
SLBP PSMA3
SLBP HNRNPM
SLBP PCBP1
SLBP MAPRE1
SLBP TOP2A
SLBP PSMA5
SLBP PPP1R11
SLBP SS18
SLBP SFPQ
SLBP HTATSF1
SLBP PPP2R5E
SLBP HMGN2
SLBP EIF1AP1
SLBP IER2
SLBP TTC35
SLBP ZNF131
SLBP CKAP5
DMD AKT1
DMD HOXB13
DMD TSC2
DMD RPS2
DMD ADRA1D
PNRC1 NFATC3
PNRC1 YY1
PNRC1 RPL9
PNRC1 PUM1
PNRC1 PKP1
PNRC1 MCFD2
PNRC1 HMGN3
PNRC1 RB1CC1
PNRC1 RPA2
PNRC1 DAD1
PNRC1 TRIP12
PNRC1 RPS23
PNRC1 ZNF146
PNRC1 BRPF1
PNRC1 ACADM
PNRC1 PSMA3
PNRC1 KDM4A
PNRC1 MARCKS
PNRC1 PSMA4
PNRC1 PCBP1
PNRC1 YWHAE
PNRC1 TPT1
PNRC1 COMT
PNRC1 EIF1AP1
PNRC1 PPP2R5E
PNRC1 LOC100131311
PNRC1 RSU1
PNRC1 ZNF638
PNRC1 MSTP9
PNRC1 RPL39
PNRC1 SUZ12
PNRC1 RBMX
PNRC1 SSR2
PNRC1 PHF3
PNRC1 PPP2R5C
GNAO1 RPS17
GNAO1 USP4
GNAO1 STXBP1
GNAO1 RPS5
GNAO1 DCTN1
GNAO1 POFUT1
GNAO1 ZNF167
GNAO1 PEA15
GNAO1 H3F3B
GNAO1 YWHAB
GNAO1 NNT
GNAO1 DPP6
GNAO1 KIAA0513
GNAO1 MPG
GNAO1 FTO
GNAO1 SMARCD1
GNAO1 HRG
GNAO1 PTPN5
GNAO1 MAP2
GNAO1 BCAM
GNAO1 PDXDC1
GNAO1 GSK3A
GNAO1 CACNB3
GNAO1 ATP6V0A1
GNAO1 CHRND
GNAO1 PAK1
GNAO1 SYN1
HSPG2 FOXF2
MRPL28 ACAA1
MRPL28 FAM175B
HIF1A TAF7
HIF1A TMEM131
HIF1A RCN2
HIF1A CNN3
HIF1A HNRNPK
HIF1A LIMK2
HIF1A RCOR1
HIF1A MSH6
HIF1A USP10
HIF1A CBFB
HIF1A GOLGA4
HIF1A SRP9
HIF1A H3F3A
HIF1A EED
HIF1A ALDH18A1
HIF1A DAD1
GCGR TMEM106A
GCGR GPER
GCGR GZMM
GCGR TRIM21
GCGR TFE3
GCGR CD22
GCGR HMHA1
GCGR VASP
GCGR GATA2
GCGR GRM1
IFNGR1 SMN2
IFNGR1 AP2M1
IFNGR1 PSMA4
IFNGR1 RRAGA
IFNGR1 HMGN2
IFNGR1 CNP
IFNGR1 NARS
IFNGR1 RPA2
IFNGR1 DHX38
IFNGR1 TAF11
IFNGR1 PUM1
IFNGR1 EIF4H
IFNGR1 HTATSF1
IFNGR1 PCBP1
IFNGR1 HNRNPK
IFNGR1 RHEB
IFNGR1 LOC728849
IFNGR1 TOP2A
IFNGR2 PPP2R1B
IFNGR2 MFGE8
IFNGR2 AKT1
IFNGR2 IKBKE
IFNGR2 AANAT
IFNGR2 MAPKAPK3
IFNGR2 CDKL5
IFNGR2 CELP
IFNGR2 TFE3
IFNGR2 RNPS1
IFNGR2 USP11
IFNGR2 SMARCD1
IFNGR2 EDEM1
IFNGR2 BNIP1
IFNGR2 PTPN5
IFNGR2 INHA
IFNGR2 CYP4A11
IFNGR2 INPP5K
IFNGR2 HMOX1
IFNGR2 SLC5A2
IFNGR2 GSTP1
IFNGR2 SLC1A2
IFNGR2 PTPRN
IFNGR2 SLAMF1
ARHGAP4 MYBPH
ARHGAP4 GNA11
ARHGAP4 BST2
NDRG1 YWHAZ
NDRG1 ITPK1
ACADL FECH
ARHGAP1 AVPR1B
ARHGAP1 ZNF177
ARHGAP1 PRKAG1
ARHGAP1 FLT1
ARHGAP1 USP4
ARHGAP1 SF1
ARHGAP1 SLC14A2
ARHGAP1 FABP3
ARHGAP1 LOC728849
ARHGAP1 SLC30A3
ARHGAP1 REG1A
ARHGAP1 KLHDC3
ARHGAP1 MADD
ARHGAP1 SKP1
ARHGAP1 HADHB
ARHGAP1 MPP2
ARHGAP1 PTPN5
ARHGAP1 PDK2
ARHGAP1 CSNK2A1
ARHGAP1 B4GALT1
ARHGAP1 TAGLN2
ARHGAP1 DDB1
ARHGAP1 REEP5
ARHGAP1 FUT2
ARHGAP1 BBS9
ARHGAP1 FUCA1
ARHGAP1 KIAA0195
ARHGAP1 TRO
ARHGAP1 RRAGB
ARHGAP1 CES2
ARHGAP1 SALL2
ARHGAP1 LTK
ARHGAP1 CD8B
ARHGAP1 BNIP1
ARHGAP1 FTO
ARHGAP1 NFIC
ARHGAP1 SNAP25
ARHGAP1 CCL22
ARHGAP1 PDE6G
ARHGAP1 MPO
ARHGAP1 TUB
ARHGAP1 ACSL1
ARHGAP1 ASMT
ARHGAP1 PSD
ARHGAP1 PAK1
ARHGAP1 ECHS1
ARHGAP1 PCDHGC3
ARHGAP1 CYP2C19
ARHGAP1 ATP6V0A1
ARHGAP1 CHRNE
ARHGAP1 PPP3CB
ARHGAP1 ZNF37A
ARHGAP1 HLA-DQA1
PPM1F JOSD1
PPM1F RNPS1
PPM1F CSK
PPM1F TSC1
PPM1A ATP2B1
PPM1A SRRD
PPM1A PGK1
PPM1A PIGF
C4BPA CDH1
C4BPB PKLR
C4BPB EDN2
C4BPB ABP1
XDH CORO1B
XDH COX5A
XDH IL2RG
PPP6C MAPK1
PPP6C CSNK1A1
MSMB MYOM1
HLA-DQB2 ANKRD46
HLA-DQB2 IGL@
HLA-DQB2 MAPK1IP1L
CX3CL1 TNFRSF25
ANXA13 HERPUD1
ANXA13 KIAA0232
ANXA13 APPBP2
ANXA13 TEC
ANXA13 GSK3A
ANXA13 HERC1
ANXA13 N4BP2L2
ANXA13 SRD5A1
ANXA13 RNF113A
CLNS1A EIF3I
CLNS1A SFRS11
CLNS1A MORC3
CLNS1A ACTG1
CLNS1A PHKB
CLNS1A RABGGTB
CLNS1A ATP5J
CLNS1A ESD
CLNS1A ATP5O
CLNS1A SLC35A1
CLNS1A GTF2A2
CLNS1A PPID
CLNS1A EIF1AP1
CLNS1A TRA2B
CLNS1A PPP2R5C
CDK6 PLK3
MRPL3 YY1
MRPL3 UBE2N
MRPL3 COX6B1
MRPL3 CALCOCO2
MRPL3 PSMD6
MRPL3 HNRNPM
MRPL3 PSMA4
MRPL3 TM9SF2
MRPL3 SNRPB
MRPL3 MCFD2
MRPL3 PSMB5
MRPL3 ATP13A3
RPUSD2 PXN
PAX2 LAMB3
PAX2 KLF4
SCRN1 SNAP25
SCRN1 DAZAP2
SCRN1 SFRS4
SCRN1 TRO
SCRN1 TUBA1A
SCRN1 NAP1L3
SCRN1 ATP6AP1
SCRN1 RTN1
SCRN1 MAP2K1
SCRN1 DGCR6
SCRN1 AP2M1
SCRN1 YWHAH
SCRN1 SNRPN
SCRN1 CLTC
SCRN1 SALL2
SCRN1 HK1
SCRN1 SEPT7
SCRN1 KIAA0513
KCNQ1 SPI1
KCNQ1 FMOD
PTPN7 POU6F1
PAX8 CNTD1
PAX8 AQP2
PAX8 KIAA0195
PAX8 F13B
PAX8 MPO
PAX8 AGER
PAX8 PSD
PAX8 CXCL9
PAX8 ADRB3
PAX8 CHRND
PAX8 MPP2
PAX8 CCL22
PAX8 MICB
PAX8 SLAMF1
PAX8 REG3A
PTPN5 AVPR1B
PTPN5 MFGE8
PTPN5 PRKAG1
PTPN5 AGER
PTPN5 MYL3
PTPN5 IKBKE
PTPN5 GCM1
PTPN5 MVK
PTPN5 MPP2
PTPN5 NNT
PTPN5 AQP2
PTPN5 MEN1
PTPN5 NR2C1
PTPN5 SMARCD1
PTPN5 CYP3A4
PTPN5 GPR3
PTPN5 SNAP25
PTPN5 LOC91316
PTPN5 GH2
PTPN5 PDXDC1
PTPN5 CXCL9
PTPN5 INPP5J
PTPN5 ACSL1
PTPN5 GSK3A
PTPN5 CPB1
PTPN5 GFRA2
PTPN5 ZNF37A
PTPN5 VPS72
PTPN5 STMN1
PTPN5 MMP11
PTPN5 MAP1A
PTPN5 GRIA2
PTPN5 ST14
PTPN5 MADD
PTPN5 ASMT
PTPN5 ZNF167
PTPN5 SLC5A11
PTPN5 B4GALT1
PTPN5 CCL22
PTPN5 CTLA4
PTPN5 KIAA0195
PTPN5 TRO
PTPN5 PTGER3
PTPN5 EFEMP2
PTPN5 PTCRA
PTPN5 PTPN1
PTPN5 BNIP1
PTPN5 BNIP2
PTPN5 MPG
PTPN5 BCAM
PTPN5 TAF1
PTPN5 PAK1
PTPN5 CRYBB1
PTPN5 ATP6V0A1
PTPN5 FABP3
PTPN5 CES2
PTPN5 FLT1
PTPN5 SKP1
PTPN5 FHL3
PTPN5 PML
PTPN5 TBXA2R
PTPN5 BBS9
PTPN5 F13B
PTPN5 HMGA2
PTPN5 SATB1
PTPN5 LTK
PTPN5 CD8B
PTPN5 KCNJ4
PTPN5 ACOX2
PTPN5 SECISBP2L
PTPN5 HLA-DOB
PTPN5 PDE4B
PTPN5 NCKAP1L
PTPN5 ELF4
PTPN5 DGKQ
PTPN5 DNASE1
PTPN5 LPCAT3
PTPN5 C16orf45
PTPN5 SCN1B
PTPN5 ZWINTAS
PTPN5 PDE6G
PTPN5 RENBP
PTPN5 REG1A
PTPN5 WARS
PTPN5 USP11
PTPN5 IL32
PTPN5 NFIC
PTPN5 PCDH1
PTPN5 PDK2
PTPN5 CYP2C19
PTPN5 PTPRN
PTPN5 FUCA1
PTPN4 BBS9
PTPN4 CNTD1
PTPN4 AOC2
PTPN4 APPBP2
PTPN4 PPP2CB
PTPN4 TNFAIP1
PTPN4 WARS
PTPN4 NUP188
PTPN4 TP53BP1
PTPN4 AVPR1B
PTPN4 TNFRSF4
PTPN4 TMED10P
PTPN4 CSNK2A1
TMEM115 APOB
GINS1 POLA2
GINS1 IL8RB
GINS1 TOP2B
GINS1 WARS
GINS1 KIF14
GINS1 MCM2
GINS1 GTF2A2
GINS1 B4GALT1
GINS1 RB1CC1
GINS1 RBM15B
TPBG CNTNAP1
SLC39A9 LIMK2
SLC39A9 GLA
SLC39A9 LTK
SLC39A9 TLR1
SLC39A9 DCUN1D4
SLC39A9 PXN
SLC39A9 NAGA
SLC39A9 B4GALT1
SLC39A9 SLC30A3
SLC39A9 RNF113A
DDR2 HK3
DDR2 PFN2
DDR2 HNRNPK
DDR2 TOP2B
DDR2 ZNF157
PSD COL11A2
PSD MEN1
PSD AKT1
PSD GCM1
PSD SLC30A3
PSD SMG7
PSD CYP2F1
PSD MPP2
PSD GOLGA1
PSD HCG8
PSD AQP2
PSD AQP3
PSD SLC38A3
PSD AGER
PSD PCDHGC3
PSD SMARCD1
PSD HRG
PSD SERPINB4
PSD SNAP25
PSD INPP5J
PSD GSK3A
PSD STMN1
PSD SPTAN1
PSD TNFRSF14
PSD CNTN1
PSD AANAT
PSD PITPNA
PSD CHKB
PSD KIAA0195
PSD MADD
PSD ZNF167
PSD H3F3B
PSD TNFRSF4
PSD CCL22
PSD NPEPPS
PSD EPHB3
PSD RNPS1
PSD TRO
PSD PPP1R10
PSD NFIC
PSD ACO2
PSD BNIP1
PSD FTO
PSD TNK2
PSD GNAQ
PSD VAV1
PSD MPO
PSD SDC4
PSD RING1
PSD CDKL5
PSD USP11
PSD ATP6V0A1
PSD DGCR6
PSD SLC18A1
PSD PI4KB
PSD PI4KA
PSD CLOCK
PSD STXBP1
PSD ABL1
PSD ATP5B
PSD DCTN1
PSD TSC2
PSD ITIH4
PSD SH3GL3
PSD TSC1
PSD CNTD1
PSD TEF
PSD USF2
PSD TAX1BP1
PSD RAB1A
PSD GNB1
PSD CD68
PSD KIAA0226
PSD ENO2
PSD SALL2
PSD SEMA3C
PSD STAT5B
PSD ADRB3
PSD AGPAT1
PSD ZNF134
PSD SLAMF1
PSD PPP2R1A
PSD CHGB
PSD BAD
PSD DRG2
PSD WASF3
PSD RGL2
PSD NUP188
PSD DNASE1
PSD LPCAT3
PSD YWHAB
PSD MSX1
PSD RRAGA
PSD WARS
PSD CES2
PSD LMAN1
PSD NOMO1
PSD BBS9
PSD RABGGTA
PSD GOLGB1
PSD ZNF91
PSD CHRND
PSD GNA11
PSD PPP3CA
NNMT CLCNKA
NRF1 YY1
NRF1 FUBP1
NRF1 AZIN1
NRF1 NAT6
NRF1 IFI44L
NRF1 UTP14C
NRF1 UBC
NRF1 LEPROT
NRF1 RBM15B
MOG FLII
PTDSS1 EIF4H
PTDSS1 CEACAM4
PTDSS1 FECH
PTDSS1 FLT1
VEGFC GPR17
VEGFC FXYD3
VEGFC RRAD
VEGFC STXBP2
VEGFC APOB
VEGFC TGOLN2
VEGFC KLF4
VEGFC MAP1A
VEGFC NRGN
VEGFC CTLA4
VEGFC ANG
VEGFC CXCL11
VEGFC CYP3A4
VEGFC FGF4
VEGFC BCAM
VEGFC TAF1
VEGFC CXCL9
VEGFC INPP5J
VEGFC ADRB3
VEGFC GFRA2
VEGFC SYN1
MYO1F EDNRA
MYO1F GJA5
MYO1F CHRND
MYO1C BATF
RPS7 RPS10
RPS7 RPS17
RPS7 RPS16
RPS7 RPL6
RPS7 EEF1A1
RPS7 RPL27A
RPS7 RPS18
RPS7 RPL35A
RPS7 RPS15A
RPS7 RPS6
RPS7 NACA
RPS7 RPS3
RPS7 MUC5B
RPS7 RPS9
RPS7 RPS8
RPS7 BTG2
RPS7 NEFL
RPS7 EDN2
RPS7 RPS19
RPS7 WNT2B
RPS7 RPS27
RPS7 RPS25
RPS7 RPS28
RPS7 GAPDH
RPS7 RPL11
RPS7 RPL13
RPS7 SERPINB2
RPS7 LOC91316
RPS7 PTPRS
RPS7 SNRPD2
RPS7 GNAS
RPS7 RABGGTA
RPS7 RPS3A
RPS7 ALPI
RPS6 MMP14
RPS6 WNT2B
RPS6 RBM3
RPS6 RPS16
RPS6 RPL8
RPS6 RPL9
RPS6 RPL6
RPS6 RPS27A
RPS6 RPL35A
RPS6 RPS3
RPS6 LIMK2
RPS6 RPS9
RPS6 RPS8
RPS6 RAP1GAP
RPS6 NEFL
RPS6 EIF3E
RPS6 PLK3
RPS6 RPL13A
RPS6 RPL10A
RPS6 EDN2
RPS6 RPL27A
RPS6 RPL36A
RPS6 RPS27
RPS6 RPS23
RPS6 SMARCC2
RPS6 RPS28
RPS6 RPS29
RPS6 RPL11
RPS6 RPL13
RPS6 PTPRS
RPS6 ATP2B3
RPS6 LPA
RPS6 RPS3A
RPS6 LLGL2
RPS6 RPL39
RPS6 EEF1G
RPS6 HLA-C
RPS6 GNAS
RPS6 RPS19
RPS6 POU2F2
RPS6 RPL34
RPS5 RPS17
RPS5 RPS16
RPS5 RPS19
RPS5 RPL18A
RPS5 RPS3
RPS5 DPEP1
RPS5 RPS8
RPS5 RPL29
RPS5 RPL28
RPS5 RPL18
RPS5 CLIP1
RPS5 RPS21
RPS5 RPL13
RPS5 ACTB
RPS5 GNAS
RPS5 ALPI
RPS5 POU2F2
RPS3 RPL36A
RPS3 RPS17
RPS3 RPS16
RPS3 RPL9
RPS3 RPL6
RPS3 RPL27A
RPS3 RPL35A
RPS3 KRT7
RPS3 DPEP1
RPS3 RPS9
RPS3 RPS8
RPS3 RPL29
RPS3 NAP1L1
RPS3 RPL13A
RPS3 TACSTD2
RPS3 NKG7
RPS3 WNT2B
RPS3 TDRD9
RPS3 PLEC1
RPS3 RPS23
RPS3 RPS28
RPS3 RPL11
RPS3 RPL13
RPS3 KIAA0114
RPS3 SNRPE
RPS3 RPL39
RPS3 EEF1G
RPS3 GNAS
RPS3 RPL10A
RPS3 NEFL
RPS3 ACTB
RPS2 SMG7
RPS2 RPL8
RPS2 PDXDC1
RPS2 MPP3
RPS2 GNB1
RPS2 RNH1
RPS2 H3F3B
RPS2 SMARCD1
RPS2 ATP5B
RPS2 SH3GL3
RPS2 ZNF91
VDAC2 LAGE3
VDAC2 SLC9A6
VDAC2 NCOA4
VDAC2 AZIN1
VDAC2 CUL4A
VDAC2 COPB1
VDAC1 TTC35
VDAC1 GTF2F1
VDAC1 VBP1
VDAC1 KDM4A
VDAC1 DAG1
VDAC1 C11orf58
VDAC1 CAPN2
VDAC1 GTF2A2
VDAC1 EIF4H
BCR CNTD1
BCR HSD17B3
BCR HTATSF1
BCR MFGE8
BCR MPP2
BCR INPP5K
BCR TBCC
BCR MCHR1
BCR PMS2L11
BCR LMNA
BCR PPP1R10
BCR MAP2
BCR UBE2L3
BCR TH
BCR GPR31
BCR PIN1
BCR ACO2
BCR PAK1
BCR SPTBN1
BCR CHERP
RPS8 SMARCC2
RPS8 WNT2B
RPS8 RPS11
RPS8 RPS10
RPS8 RPS17
RPS8 RPS16
RPS8 RPL9
RPS8 RPL6
RPS8 EEF1A1
RPS8 RPL27A
RPS8 RPS18
RPS8 RPL35A
RPS8 RPS15A
RPS8 RPS25
RPS8 STXBP2
RPS8 FBLN1
RPS8 RPS9
RPS8 RPL29
RPS8 RPL28
RPS8 NEFL
RPS8 RPL23
RPS8 RPL13A
RPS8 RPS19
RPS8 RPL36A
RPS8 RPS27
RPS8 RPS27A
RPS8 RPS23
RPS8 RPS21
RPS8 RPS28
RPS8 RPL11
RPS8 RPL13
RPS8 RPS3A
RPS8 GNAS
RPS8 RPL34
RPS8 RPL39
RPS8 FAS
RPS8 RPL10A
RPS8 NAP1L1
RPS8 ALPI
CSDC2 HSD17B3
CSDC2 MTHFD2
CSDC2 MCAM
CNTD1 PRKAG1
CNTD1 CPE
CNTD1 N4BP2L2
CNTD1 RB1
CNTD1 FOXI1
CNTD1 RBM15B
CNTD1 LOC100133166
CNTD1 DGCR6
CNTD1 NAPG
CNTD1 PMS2L5
CNTD1 CSNK2A1
CNTD1 TAGLN2
CNTD1 HCG8
CNTD1 TSC22D1
CNTD1 PCDHGC3
CNTD1 IP6K1
CNTD1 SNAP25
CNTD1 GTF2F1
CNTD1 HYAL2
CNTD1 INPP5J
CNTD1 PPP2CB
CNTD1 GSK3A
CNTD1 SLC2A1
CNTD1 TAX1BP1
CNTD1 MRPL49
CNTD1 STMN1
CNTD1 CHRNE
CNTD1 CLTC
CNTD1 PITPNA
CNTD1 AP2B1
CNTD1 RNPS1
CNTD1 MADD
CNTD1 C21orf2
CNTD1 H3F3B
CNTD1 TNFRSF4
CNTD1 PHKG1
CNTD1 KIAA0195
CNTD1 DCUN1D4
CNTD1 PTPN1
CNTD1 ESR2
CNTD1 TAF1
CNTD1 TNFAIP1
CNTD1 ATP6V0A1
CNTD1 FLOT2
CNTD1 PI4KB
CNTD1 PI4KA
CNTD1 CLOCK
CNTD1 KRT2
CNTD1 ATP5B
CNTD1 SKP1
CNTD1 BNIP1
CNTD1 USF2
CNTD1 ATP6V0C
CNTD1 GNB1
CNTD1 KIAA0226
CNTD1 GGA3
CNTD1 SALL2
CNTD1 ATXN10
CNTD1 C4orf8
CNTD1 AK1
CNTD1 ATP6V1E1
CNTD1 STAT5B
CNTD1 ZNF134
CNTD1 RPS27
CNTD1 SDC4
CNTD1 PSMD7
CNTD1 ERCC4
CNTD1 PSMD2
CNTD1 RING1
CNTD1 FMR1
CNTD1 WASF3
CNTD1 NAP1L3
CNTD1 NUP188
CNTD1 YWHAB
CNTD1 CNP
CNTD1 MDC1
CNTD1 WARS
CNTD1 CASC3
CNTD1 NAGA
CNTD1 BBS9
CNTD1 PCDH1
CNTD1 AARS
CNTD1 CSTF3
CNTD1 GNA11
ARHGAP22 PML
PTK6 MESDC2
GMFB MAPK1IP1L
GMFB CSTF3
GMFB LEPROT
GMFB RBM15B
GMFB IL8RB
GMFB SFRS2
GMFB KDM4A
GMFB AMD1
GMFB ANKRD46
GMFB RRAGA
GMFB RCN2
GMFB CNP
GMFB CASC3
GMFB SLK
GMFB ATP2B1
GMFB UBE2V2
GMFB SRY
GMFB TOPBP1
GMFB CASP8
GMFB BAT1
GMFB EIF4A2
GPNMB RHOC
GPNMB C1QB
CBLN1 MAP1B
CBLN1 TSC22D1
CBLN1 PRKACB
CBLN1 ZIC1
CBLN1 GDI1
PSMA2 FABP5L7
PSMA3 POLA2
PSMA3 ANKRD46
PSMA3 MAP2K5
PSMA3 HAX1
PSMA3 SRP9
PSMA3 DHX38
PSMA3 ATP5J
PSMA3 NFATC3
PSMA3 CLTC
PSMA3 FH
PSMA3 GPD1L
PSMA3 ACADM
PSMA3 HMGN2
PSMA3 NCOA4
PSMA3 YWHAQ
PSMA3 SFRS3
PSMA3 SFRS2
PSMA3 AP2M1
PSMA3 HNRNPM
PSMA3 PHC2
PSMA3 B4GALT1
PSMA3 CEBPZ
PSMA3 TMED10
PSMA3 SETDB1
PSMA3 CAPN2
PSMA3 MAPK1IP1L
PSMA3 AMD1
PSMA3 PCBP1
PSMA3 PSME2
PSMA3 IK
PSMA3 PPP2R5E
PSMA3 ATP2B1
PSMA3 MCFD2
PSMA3 CD24
PSMA3 EBNA1BP2
PSMA3 TAF7
PSMA3 PSMB4
PSMA3 PPP1CC
PSMA3 SLC25A46
PSMA3 TLK2
PSMA3 UBE2N
PSMA3 SFPQ
PSMA3 RPA2
PSMA3 PUM1
PSMA3 BAT3
PSMA3 SFRS11
PSMA3 SRRD
PSMA3 GFPT1
PSMA3 CTCF
C9 LLGL2
C9 LGALS7B
C9 RPS15A
C9 RAE1
PSMA1 SNRPB2
PSMA1 SAP18
PSMA1 CNN3
PSMA1 PTGES3
PSMA1 RFX1
PSMA1 EIF3F
PSMA1 SLC25A3
PSMA1 CDK4
PSMA1 ALDH9A1
PSMA1 SUMO1
PSMA6 PSME2
PSMA4 SMN2
PSMA4 YY1
PSMA4 SUMO1
PSMA4 PSMD6
PSMA4 CYCS
PSMA4 ATP5J
PSMA4 PUM1
PSMA4 RRM1
PSMA4 RB1CC1
PSMA4 CAMLG
PSMA4 DAD1
PSMA4 ACADM
PSMA4 RPS23
PSMA4 EPS15
PSMA4 CCT8
PSMA4 ZNF146
PSMA4 FAM175B
PSMA4 GNG10
PSMA4 RPL23
PSMA4 HNRNPK
PSMA4 HNRNPA2B1
PSMA4 SUZ12
PSMA4 EPRS
PSMA4 RBM39
PSMA4 HNRNPM
PSMA4 ITGB3
PSMA4 H3F3A
PSMA4 PARP1
PSMA4 EIF1AP1
PSMA4 SNRPN
PSMA4 UNG
PSMA4 SSBP1
PSMA4 MCFD2
PSMA4 SRP9
PSMA4 NPM1
PSMA4 SNRPE
PSMA4 TOPBP1
PSMA4 H2AFZ
PSMA4 RBBP4
PSMA4 NCL
PSMA4 HSPE1
PSMA4 COX7C
PSMA4 EIF4H
PSMA5 FDPS
PSMA5 COX5A
PSMA5 PCBP1
PSMA5 PSMB5
PSMA5 FABP5L7
SLC6A12 ITIH4
SLC6A11 EPCAM
SLC6A11 HAAO
SLC6A11 RBBP5
HIST2H2AA3 ADD3
HIST2H2AA3 ALCAM
HIST2H2AA3 RPS19
HIST2H2AA3 PRKAG1
HIST2H2AA3 STX16
HIST2H2AA3 FLT4
C7 PTGR1
C6 TRAM2
C6 NR4A1
C5 NPAT
GALT GPR17
GALT ANG
GALT GZMM
GALT CREB3
GALT CD68
GALT CLTCL1
GALT SPRR1A
HMGCS1 HK2
HMGCS2 CD8B
FBXO46 PLEC1
FBXO46 TIAL1
SRF POLA2
SRF KIF14
SRF BTG2
SRF IL8RB
SRF ARHGEF7
SRF TEC
SRF MARCKS
SRF HNRNPA2B1
SRF TTC3
SRF PSME4
SRF NASP
SRF KIAA0174
SRF KIAA0226
SRF DAG1
SRF PWP1
SRF CSNK2A2
SRF SEMA3C
SRF TFAP4
SRF EIF4G2
SRF IER2
SRF GNA11
SRF UFD1L
USP4 PDK2
USP4 RUNX1T1
USP4 DCTN1
USP4 HIST1H2AB
SRI SLC25A3
SRM ANKRD46
SRM IL8RB
SRM AGER
SRM CXorf40B
SRM KRT6B
SRM H3F3A
SRM UNG
LGALS9 CTLA4
LGALS9 SEMA3C
LGALS9 APOB
LGALS9 TRBC1
LGALS9 DRG2
LGALS9 MPP3
LGALS9 AK1
LGALS9 TULP1
LGALS9 WARS
LGALS9 NP
LGALS9 CCL22
SNRPB2 EIF4E
SNRPB2 EPRS
MZF1 PSMC2
MZF1 BMS1
MZF1 CENPB
ATXN10 MAP4K5
ATXN10 CIRBP
ATXN10 CPE
ATXN10 USP7
ATXN10 N4BP2L2
ATXN10 TOMM20
ATXN10 ZMYND11
ATXN10 RBM15B
ATXN10 CBX1
ATXN10 AP2S1
ATXN10 NCOA4
ATXN10 ZNF146
ATXN10 SFRS4
ATXN10 HNRNPU
ATXN10 AP2M1
ATXN10 SLC35A1
ATXN10 UBXN4
ATXN10 MTMR6
ATXN10 SNRNP70
ATXN10 NPEPPS
ATXN10 TRA2B
ATXN10 KIAA0430
ATXN10 SOD2
ATXN10 GNB1
ATXN10 BMI1
ATXN10 FERMT2
ATXN10 CUX1
ATXN10 USP14
ATXN10 NAGA
ATXN10 HELZ
ATXN10 C5orf13
ATXN10 UBE2N
ATXN10 TOP2B
ATXN10 AARS
ATXN10 TNFAIP1
ATXN10 ZKSCAN1
ATXN10 RNF103
ATXN10 PRKACB
ATXN10 ZNF135
LGALS1 RBP1
LGALS1 IRAK1
LGALS1 FLNA
SRY CYB5R3
SRY IL8RB
SRY IRF9
SRY GLUD1
SRY RBMX
SRY CASC3
SRY CD151
SRY KDM4A
SRY IER2
SRY SUMO1
SRY CTCF
SRY M6PR
KCNJ2 PXN
NMU PRR3
MYL12A CYR61
KCNJ4 AVPR1B
KCNJ4 KIAA0195
KCNJ4 COL11A2
KCNJ4 SDC4
KCNJ4 TEF
KCNJ4 ADCYAP1
KCNJ4 IKBKE
KCNJ4 UROD
KCNJ4 FLT4
KCNJ4 P2RX5
KCNJ4 REG1A
KCNJ4 DRG2
KCNJ4 MADD
KCNJ4 CHIC1
KCNJ4 KRT6C
KCNJ4 RDBP
KCNJ4 NCKAP1L
KCNJ4 ITPKC
KCNJ4 DNASE1
KCNJ4 LPCAT3
KCNJ4 GFRA2
KCNJ4 GLA
KCNJ4 GRM4
KCNJ4 FLT1
KCNJ4 PHKG2
KCNJ4 PAK1
KCNJ4 BBS9
KCNJ4 ZNF167
KCNJ4 AQP2
KCNJ4 SLC14A2
KCNJ4 CTF1
KCNJ4 ACAP1
KCNJ4 WARS
KCNJ4 B4GALT1
KCNJ4 ESD
KCNJ4 FABP3
KCNJ4 SMARCD1
KCNJ4 PTPRN
KCNJ4 LTK
KCNJ4 CD8B
KCNJ4 NFIC
KCNJ4 CCL22
KCNJ4 TAF1
KCNJ4 SLC3A2
KCNJ4 MPO
KCNJ4 ACSL1
KCNJ4 HNF4A
KCNJ4 NOTCH3
KCNJ4 KLRK1
KCNJ4 CRYBB1
KCNJ4 CYP2C19
KCNJ4 ATP6V0A1
KCNJ4 HLA-DOB
KCNJ4 CHRNE
KCNJ4 PPP3CA
KCNJ4 HLA-DQA1
KCNJ4 MYL3
TSTA3 ACOX2
TSTA3 RAPGEF5
TSTA3 GH2
EIF2AK2 BTN3A2
EIF2AK2 PPAP2B
EIF2AK2 SPG7
EIF2AK2 NAGA
EIF2AK2 SF1
EIF2AK2 AP3S2
EIF2AK2 UBA1
EIF2AK2 USF2
EIF2AK2 OGDH
EIF2AK2 IL8RB
EIF2AK2 PSEN1
EIF2AK2 RGL2
EIF2AK2 CETN2
EIF2AK2 PPP2R4
EIF2AK2 AP2M1
EIF2AK2 B4GALT1
EIF2AK2 DDB1
EIF2AK2 SRRD
EIF2AK2 CTF1
EIF2AK2 SEC13
EIF2AK2 MDC1
EIF2AK2 WARS
EIF2AK2 COMT
EIF2AK2 IL32
EIF2AK2 EIF4H
EIF2AK2 HTATSF1
EIF2AK2 SALL2
EIF2AK2 PWP1
EIF2AK2 BNIP1
EIF2AK2 BBS9
EIF2AK2 SQSTM1
EIF2AK2 MPO
EIF2AK2 AARS
EIF2AK2 PSAP
EIF2AK2 SLC2A1
EIF2AK2 EBP
EIF2AK2 AGPAT1
EIF2AK2 M6PR
TDG CNN3
ADRB2 RAB3A
ADRB3 AVPR1B
ADRB3 PPP2R1B
ADRB3 GPER
ADRB3 GLA
ADRB3 POFUT1
ADRB3 TEF
ADRB3 HLA-DQA1
ADRB3 FLT4
ADRB3 MICB
ADRB3 SLC14A2
ADRB3 DRG2
ADRB3 CHIC1
ADRB3 PGC
ADRB3 GRK6
ADRB3 DGCR6
ADRB3 HLA-C
ADRB3 DNASE1
ADRB3 S100A7
ADRB3 CCL22
ADRB3 ODF1
ADRB3 AQP3
ADRB3 TMEM106A
ADRB3 SMCP
ADRB3 PRM2
ADRB3 HMGA2
ADRB3 NCAPD3
ADRB3 KIAA0226
ADRB3 CYP2A6
ADRB3 LMNA
ADRB3 GPR3
ADRB3 LOC91316
ADRB3 BCAM
ADRB3 LST1
ADRB3 SLC2A4
ADRB3 SDC4
ADRB3 PAK1
ADRB3 BNIP1
ADRB3 PDK2
ADRB3 CYP2C19
ADRB3 GFRA2
ADRB3 MME
ADRB3 SLAMF1
COL1A2 FN1
COL1A2 COL1A1
COL1A2 COL3A1
COL1A2 COL11A1
AGPAT1 PPAP2B
AGPAT1 MEN1
AGPAT1 SF1
AGPAT1 SMG7
AGPAT1 RARG
AGPAT1 ATP6AP1
AGPAT1 DGCR6
AGPAT1 CSNK2A1
AGPAT1 GPI
AGPAT1 NOMO1
AGPAT1 IP6K1
AGPAT1 GSK3A
AGPAT1 SLC2A1
AGPAT1 SUPT4H1
AGPAT1 UBC
AGPAT1 KLC1
AGPAT1 CCNI
AGPAT1 VPS72
AGPAT1 FUS
AGPAT1 SLC9A6
AGPAT1 NONO
AGPAT1 H3F3B
AGPAT1 TNFRSF4
AGPAT1 ITPK1
AGPAT1 KIAA0195
AGPAT1 CSK
AGPAT1 SEC13
AGPAT1 OGDH
AGPAT1 HERC1
AGPAT1 PTPN1
AGPAT1 ACO2
AGPAT1 FTO
AGPAT1 TNK2
AGPAT1 VAV1
AGPAT1 GZMM
AGPAT1 TNFAIP1
AGPAT1 SLC35B1
AGPAT1 BAT3
AGPAT1 ATP6V0A1
AGPAT1 FLOT2
AGPAT1 PWP1
AGPAT1 GPD1L
AGPAT1 PSEN1
AGPAT1 ATXN1
AGPAT1 PI4KB
AGPAT1 TLE2
AGPAT1 TP53BP2
AGPAT1 UPF1
AGPAT1 ATP5B
AGPAT1 NCOR2
AGPAT1 SH3GL3
AGPAT1 TBXA2R
AGPAT1 RAB1A
AGPAT1 GNB1
AGPAT1 SALL2
AGPAT1 PPP1R7
AGPAT1 SGK1
AGPAT1 MAP2K2
AGPAT1 PMS2L11
AGPAT1 CDK9
AGPAT1 ATP6V0C
AGPAT1 ATP5F1
AGPAT1 PPP2R1A
AGPAT1 ACVR1
AGPAT1 SPG7
AGPAT1 ERCC4
AGPAT1 MPRIP
AGPAT1 RING1
AGPAT1 MAP4
AGPAT1 NUP188
AGPAT1 ARHGDIA
AGPAT1 AP1B1
AGPAT1 MDC1
AGPAT1 WARS
AGPAT1 CASC3
AGPAT1 CES2
AGPAT1 SNRPN
AGPAT1 NAGA
AGPAT1 BBS9
AGPAT1 RABGGTA
AGPAT1 EBP
AGPAT1 CHRND
AGPAT1 GNA11
AGPAT1 M6PR
COL1A1 FN1
COL1A1 COL3A1
LOC100128792 COPA
LOC100128792 MPO
LOC100128792 SLC2A4
LOC100128792 SDC4
LOC100128792 WARS
LOC100128792 OAS2
LOC100128792 CHIC1
LOC100128792 ADCYAP1
CSNK2B PPP2R1A
CSNK2B SUPT6H
CSNK2B FAM50A
CSNK2B NBL1
CSNK2B KLHDC3
CSNK2B ATP5F1
OCRL UMOD
TMPO FERMT2
TMPO BAT1
TMPO SSRP1
TMPO AUH
TMPO YWHAQ
TMPO SFRS3
TMPO SFRS2
TMPO TRD@
TMPO USP7
TMPO MAP2
TMPO RAB1A
TMPO NID1
TMPO ESD
TMPO MTOR
TMPO MRPS12
TMPO PRDM2
TMPO HNRNPH2
VARS DCHS1
VARS MMP14
VARS BMS1
VARS MTHFD2
VARS BTN3A1
VARS POU6F1
VARS GP9
VARS RAB3A
VARS KCNMB1
VARS HNRNPK
FCGR3B SRRD
SDHC SUPT4H1
SDHC MED24
SDHC DLG4
FOXO1 ZNF141
FOXO1 AOC2
FOXO1 IRF9
FOXO1 AFF2
FOXO1 IFI44L
FOXO1 GABRA1
FOXO1 CALCOCO2
LRRC23 CNP
FOXO4 KCNMB1
FOXO4 SEMG2
FOXO4 RAP1GAP
FOXO4 HLA-C
FOXO4 CARS
FOXO4 PLK3
FOXO4 RAE1
FOXO4 LTB
FOXO4 GNA15
FOXO4 IL8
FOXO4 KIAA0040
FOXO4 LAMB3
FOXO4 RPS9
FMR1 TMEM131
FMR1 CASC3
FMR1 SFTPA1B
FMR1 ZCCHC11
FMR1 SDCBP
FMR1 PUM1
FMR1 MAP2K5
FMR1 MADD
FMR1 MVK
FMR1 BTG3
FMR1 GRK6
FMR1 MARCKS
FMR1 B4GALT1
FMR1 ALDH18A1
FMR1 BBS9
FMR1 MAPK1IP1L
FMR1 PRDM2
FMR1 CTF1
FMR1 WARS
FMR1 BMI1
FMR1 HERC1
FMR1 BCAM
FMR1 ALDH9A1
FMR1 LTK
FMR1 ATP2B2
FMR1 NPAT
FMR1 GPR3
FMR1 PPP1R11
FMR1 SF1
FMR1 SDC4
FMR1 SLC2A1
FMR1 FOLR1
FMR1 SSR1
FMR1 FUT3
FMR1 SFRS11
FMR1 RNF144A
FMR1 IL8RB
FMR1 PHF3
PEX13 BCAM
PEX13 TAF1
LPGAT1 TAF7
LPGAT1 NCOA6
LPGAT1 VBP1
LPGAT1 UBE2N
LPGAT1 FAM175B
LPGAT1 TEC
LPGAT1 SAFB
LPGAT1 NARS
LPGAT1 CYCS
LPGAT1 ZNF131
LPGAT1 TUBGCP3
ALDH1A1 NCOA6
ALDH1A1 LIMK2
ALDH1A1 ARHGEF7
ALDH1A1 DDX18
ALDH1A1 PUM1
ALDH1A1 CSNK2A2
GCDH RPS11
GCDH RPS10
GCDH SRPR
GCDH GNB1
GCDH AARS
GCDH GSK3A
GCDH ARL6IP1
GCDH GRB2
GCDH MGAT3
GCDH EBP
GCDH H3F3B
GCDH HRG
GCDH CSNK2A1
GCDH IP6K1
ALDH1A3 NHLH1
ALDH1A3 NDP
TIMM17A HCCS
TIMM17A CYB5R3
TIMM17A ASAH1
TIMM17A HPRT1
TIMM17A EBP
TIMM17A COX6C
TIMM17A GTF2A2
TIMM17A GNA11
TIMM17A MAPKAPK2
TIMM17A SH3GL3
RPL29 EEF1A1
RPL29 RPS17
RPL29 RPL28
RPL29 RPL8
RPL29 GNAS
RPL29 RPS19
RPL29 RPS28
RPL29 RPL13A
RPL29 RPL13
RPL29 RPS16
RPL29 ACTB
RPL29 TSC2
RPL29 DPEP1
RPL28 LOC91316
RPL28 RPS19
RPL28 RPS28
RPL28 MBOAT7
RPL28 ALPI
GCNT2 APEX1
GCNT2 H1FX
GCNT2 ATP5O
GCNT2 RPS23
GCNT2 TBCB
NAP1L1 HMGN2
NAP1L1 LIMK2
NAP1L1 CCT8
NAP1L1 BMS1
NAP1L1 BTG2
NAP1L1 SFRS3
NAP1L1 HNRNPU
NAP1L1 LAD1
NAP1L1 H3F3A
NAP1L1 EPRS
NAP1L1 RAB3GAP1
NAP1L1 NAT6
NAP1L1 ABO
NAP1L1 ENO1
NAP1L1 SFPQ
NAP1L1 GPR3
NAP1L1 RBBP4
NAP1L1 RPL10A
NAP1L1 ATF4
NAP1L1 POU2F2
NAP1L1 FBL
CALCOCO2 STOM
CALCOCO2 UBE2A
CALCOCO2 LIMK2
CALCOCO2 CD302
CALCOCO2 SEPT7
CALCOCO2 RSU1
CALCOCO2 PSMB5
NAP1L3 CIRBP
NAP1L3 CPE
NAP1L3 PSMD2
NAP1L3 CLTC
NAP1L3 DRG2
NAP1L3 SKP1
NAP1L3 TMEM41B
NAP1L3 SECISBP2L
NAP1L3 DYNLT3
NAP1L3 AP2M1
NAP1L3 PEA15
NAP1L3 APPBP2
NAP1L3 TRO
NAP1L3 KIAA0240
NAP1L3 RTN1
NAP1L3 KIAA0226
NAP1L3 UTP14C
NAP1L3 HTATSF1
NAP1L3 PPP3CA
NAP1L3 SNAP25
NAP1L3 DAZAP2
NAP1L3 ZNF638
NAP1L3 BCLAF1
NAP1L3 PURA
NAP1L3 ZNF91
NAP1L3 UBC
NAP1L3 ATXN1
NAP1L4 TRAM1
NAP1L4 CXorf40B
NAP1L4 ACTG1
RPL23 RPL11
RPL23 RPL27A
RPL23 RPL9
RPL23 PMVK
RPL23 RPS28
RPL23 RPS3A
RPL23 RPS15A
RPL23 RPL13
RPL23 RPL34
RPL23 RPS9
TGOLN2 GSTP1
TGOLN2 ZC3H3
TGOLN2 DNASE1
TGOLN2 TTYH2
RGS6 AKT2
RGS6 SLC35A2
RGS7 SLC9A6
RGS7 N4BP2L2
RGS7 ZNF134
RGS7 SSTR3
LPCAT3 AVPR1B
LPCAT3 NCKAP1L
LPCAT3 GLA
LPCAT3 S100P
LPCAT3 ST14
LPCAT3 TEF
LPCAT3 IKBKE
LPCAT3 UROD
LPCAT3 MAPKAPK3
LPCAT3 RNF113A
LPCAT3 SLC10A2
LPCAT3 CYP2F1
LPCAT3 BTN1A1
LPCAT3 DNASE1
LPCAT3 PML
LPCAT3 URB2
LPCAT3 S100A7
LPCAT3 CCL22
LPCAT3 DOC2B
LPCAT3 SLC14A2
LPCAT3 BCAT2
LPCAT3 SMARCD1
LPCAT3 CD8B
LPCAT3 BBS9
LPCAT3 CASP2
LPCAT3 ACOX2
LPCAT3 ZC3H3
LPCAT3 GSK3A
LPCAT3 SPRR2C
LPCAT3 GRIN2C
LPCAT3 ATP6V0A1
LPCAT3 HLA-DQA1
LPCAT3 SLAMF1
LPCAT3 MYL3
PLAG1 RB1
SPINK2 ARPC4
EYA2 UPF1
PIGA MT1A
PIGA CDSN
PIGA TNR
SPAG11A RBM3
SPAG11A TFAP4
SPAG11A MRPS27
SPAG11A PUM1
SPAG11A NCL
SPAG11A CEACAM4
SPAG11A TAF15
PIGF IRF9
LOXL2 CD81
LOXL2 P4HB
HPN UGP2
HPN HSD17B3
HPN PRG2
HPN TFE3
HPN MYBPH
EPCAM RBBP5
TAX1BP1 RGL2
TAX1BP1 DGCR6
TAX1BP1 DUSP5
TAX1BP1 FLOT2
TAX1BP1 PTP4A2
TAX1BP1 PSEN1
TAX1BP1 RCAN1
CSNK1G2 LRRC41
CSNK1G2 TYK2
CSNK1G2 PCDHGC3
TAX1BP3 PRG2
TAX1BP3 PTGIR
PPP1CB SPCS2
PPP1CB PSMD2
PPP1CB CCNG2
PPP1CB MLH1
PPP1CB HNRNPH2
PPP1CB SEPT7
PPP1CB LOC728849
PPP1CB YES1
PPP1CB YWHAQ
PPP1CB DDX18
PPP1CB TM9SF2
PPP1CB DYRK1A
PPP1CB MAPRE1
PPP1CB TSC22D1
PPP1CB HK3
PPP1CB UBC
PPP1CB UBXN4
PPP1CB NFIL3
PPP1CB USP7
PPP1CB EIF4G3
PPP1CB EIF4G2
PPP1CB ACSL1
PPP1CB TNFAIP1
PPP1CB SFRS11
PPP1CB FOLR1
PPP1CC NPR1
PPP1CC RBM4
PPP1CC NFE2L1
PPP1CC KIAA0247
PPP1CC KIF23
OLR1 AOC2
OLR1 BLK
OLR1 CENPI
OLR1 CLOCK
OLR1 FLT4
OLR1 RB1
OLR1 MICB
OLR1 KRT1
OLR1 HTATSF1
OLR1 NFKB2
OLR1 ZNF37A
OLR1 BNIP1
SERPINB8 LIF
SERPINB8 DRG2
SERPINB8 LOC91316
SERPINB8 EMR1
OAZ1 ATP6V1F
OAZ1 SERINC3
OAZ1 GPX4
OAZ1 PSMC1
OAZ1 ATP5B
OAZ1 BCL7B
PDK2 SMARCC2
PDK2 PTGDR
PDK2 TSC2
PDK2 POFUT1
PDK2 CYP2F1
PDK2 FASTK
PDK2 FTO
PDK2 PLEC1
PDK2 CHRND
PDK2 BMP4
PDK2 SATB1
PDK2 LTK
PDK2 NFIC
PDK2 LOC91316
PDK2 BCAM
PDK2 TAF1
PDK2 CXCL9
PDK2 GSK3A
PDK2 NR1I3
PDK2 ATP6V0A1
PDK2 HLA-DOB
PDK2 BAP1
PDK2 SYN1
PDK2 SLAMF1
PDK2 ALPL
EBP VBP1
EBP TALDO1
EBP FAM3C
EBP CPE
EBP CTNNB1
EBP GSK3A
EBP CLTC
EBP ATP5B
EBP RBM15B
EBP SH3GL3
EBP HCFC1
EBP UBE2N
EBP CLOCK
EBP NARS
EBP DEFA6
EBP RFTN1
EBP TNFRSF4
EBP AMD1
EBP SEC13
EBP GNB1
EBP WARS
EBP CASC3
EBP B4GALT1
EBP SET
EBP MCM3
EBP MIA3
EBP NAGA
EBP PWP1
EBP PPP1R11
EBP TLK2
EBP GZMM
EBP ACOX1
EBP ATP6V1E1
EBP EIF4G2
EBP SLC2A1
EBP RPA2
EBP AR
EBP GNA11
EBP COPB1
EBP ZNF134
EBP M6PR
PDK4 GPR3
KANK1 PPP2R1B
KANK1 BMP4
KANK1 ASMT
KANK1 INSL4
KANK1 KCNMA1
KANK1 DNASE1
KANK1 CTNND2
KANK1 DSG3
KANK1 IQGAP1
COL6A1 DGKZ
COL6A1 CES2
COL6A1 SCN1B
COL6A1 RTN1
COL6A1 LTBP2
ALPI BATF
ALPI RPS10
ALPI PRKCG
ALPI EEF1A1
ALPI RPL27A
ALPI RPS27A
ALPI RPL35A
ALPI PROL1
ALPI NOP14
ALPI CYP2F1
ALPI NEFL
ALPI RPS19
ALPI WNT2B
ALPI RPS27
ALPI NRGN
ALPI RPS28
ALPI RPL11
ALPI SNRPC
ALPI LLGL2
ALPI GNAS
ALPI RPL39
ALPI FAS
ALPL FLNC
PTGS2 KRT20
PTGS1 CPA3
PTGS1 INPP5J
PTGS1 MGAT5
PTGS1 GH2
FXYD2 CARS
FXYD2 HR44
FXYD3 DCHS1
FXYD3 TFE3
FXYD3 LPAL2
FXYD3 NRGN
FXYD3 RYR1
FXYD3 ZC3H3
FXYD3 MUC5B
FXYD3 TAF1
FXYD3 MCHR1
FXYD3 ADAM11
FXYD3 CCR2
FXYD3 UGP2
FXYD3 PRM2
FXYD3 GPT
FXYD3 SNRPC
FXYD3 NPPC
FXYD3 KDR
SRP9 SUMO1
SRP9 CPE
SRP9 FBLN1
SRP9 ZNF146
SRP9 MARCKS
SRP9 PTP4A1
SRP9 MAPRE1
SRP9 ISCU
SRP9 ANKRD46
SRP9 SAFB
SRP9 CREB1
SRP9 GPR3
SRP9 CNN3
SRP9 TOP2B
SRP9 PPP2CB
SRP9 RBBP7
SRP9 RBBP4
SRP9 EIF4G2
SRP9 COPB1
SRP9 HMGN2
SRP9 HMGN1
SRP9 METAP1
SRP9 PUM1
SRP9 CLTC
SRP9 ACADM
SRP9 AP2S1
SRP9 IL8RB
SRP9 TUBA1A
SRP9 C11orf58
SRP9 H3F3A
SRP9 UBXN4
SRP9 RBM39
SRP9 MAPK1IP1L
SRP9 RCN2
SRP9 TTC3
SRP9 PARP1
SRP9 EIF1AP1
SRP9 DCUN1D4
SRP9 C5orf13
SRP9 TFAP4
SRP9 UBE2N
SRP9 PPP2R5E
SRP9 GCSH
SRP9 TSN
SRP9 YY1
SRP9 VBP1
SRP9 OXA1L
SRP9 UBL4A
SRP9 ATP5J
SRP9 CCNG2
SRP9 CBX1
SRP9 PKLR
SRP9 SET
SRP9 PSEN2
SRP9 HNRNPU
SRP9 AP2M1
SRP9 RPL13A
SRP9 HNRNPK
SRP9 HNRNPM
SRP9 HNRNPC
SRP9 TAF7
SRP9 COMT
SRP9 HTATSF1
SRP9 UBE2V2
SRP9 DUT
SRP9 ZNF638
SRP9 KEAP1
SRP9 RHEB
SRP9 SPCS2
SRP9 PSMD6
SRP9 SCP2
SRP9 CYCS
SRP9 RRM1
SRP9 DAD1
SRP9 LOC728849
SRP9 SEC31A
SRP9 SFRS7
SRP9 YWHAQ
SRP9 SFRS3
SRP9 SFRS2
SRP9 RB1
SRP9 AP2B1
SRP9 HNRNPA2B1
SRP9 SUZ12
SRP9 YWHAE
SRP9 RRAGA
SRP9 CNP
SRP9 KIAA0240
SRP9 BMI1
SRP9 USP10
SRP9 KIAA0174
SRP9 USP14
SRP9 NPM1
SRP9 SNRPE
SRP9 NCL
SRP9 SFRS11
PUF60 SNRPB
PUF60 COG2
PUF60 RARS
PUF60 MTA1
FBP1 SST
KIAA0141 CARS
KIAA0141 CPZ
KIAA0141 RPL10A
KIAA0141 HK3
KIAA0141 TNR
POLD4 INHA
POLD4 CDH17
POLD4 HTR2C
POLD4 ECE1
POLD4 MFGE8
PHKB CDK4
OGG1 GSPT1
PI3 FNTB
LOC96610 TYMS
ABCB1 RNASE6
NTRK2 CYP4A11
NTRK2 NTN3
NTRK2 CRYAB
NTRK2 KLF4
NTRK2 HLA-DOA
NTRK2 SPRR1A
HSP90AB1 UBE4A
HSP90AB1 CCNG2
LRPAP1 ATP6V0C
LRPAP1 AP2S1
LRPAP1 CAPNS1
LRPAP1 SPG7
LRPAP1 SEC13
LRPAP1 SLC2A1
LRPAP1 SLC23A2
LRPAP1 PRKACA
LRPAP1 CHERP
SNRNP35 CDK9
PFKL GFI1
PTP4A1 ZCCHC11
PTP4A1 ACTG1
PTP4A1 KIAA0317
PTP4A1 CAPRIN1
PTP4A1 RBM15B
PTP4A1 TSPY3
PTP4A1 BCLAF1
PTP4A1 MARCKS
PTP4A1 FOXF2
PTP4A1 PRIM2
PTP4A1 DYRK1A
PTP4A1 MAPRE1
PTP4A1 NR5A1
PTP4A1 HK3
PTP4A1 SAFB
PTP4A1 VAT1
PTP4A1 KIAA0174
PTP4A1 CD24
PTP4A1 SMARCD2
PTP4A1 LOC100131311
PTP4A1 CSNK2A2
PTP4A1 UBE4A
PTP4A1 PTMA
PTP4A1 CNN3
PTP4A1 PPP2CB
PTP4A1 MST1R
PTP4A1 CPB2
PTP4A1 RBBP4
PTP4A1 EIF4G2
PTP4A1 GHRHR
PTP4A1 NFATC3
PTP4A1 HMGN2
PTP4A1 HMGN1
PTP4A1 IGHA1
PTP4A1 ACADM
PTP4A1 BMS1
PTP4A1 IL8RB
PTP4A1 TUBA1A
PTP4A1 H3F3A
PTP4A1 PCBP1
PTP4A1 B4GALT1
PTP4A1 TOP2B
PTP4A1 MAPK1IP1L
PTP4A1 RCN2
PTP4A1 TTC3
PTP4A1 STAG1
PTP4A1 IGL@
PTP4A1 EIF1AP1
PTP4A1 CUX1
PTP4A1 EIF4H
PTP4A1 ZNF131
PTP4A1 TAF7
PTP4A1 HADH
PTP4A1 UBE2N
PTP4A1 DNAJC7
PTP4A1 NUP153
PTP4A1 ARHGEF7
PTP4A1 PPP2R5C
PTP4A1 TMEM131
PTP4A1 YY1
PTP4A1 POLA2
PTP4A1 SLK
PTP4A1 RAP1A
PTP4A1 TAF15
PTP4A1 KIAA0101
PTP4A1 CBX1
PTP4A1 SET
PTP4A1 BTG3
PTP4A1 HNRNPU
PTP4A1 MAPK3
PTP4A1 HNRNPK
PTP4A1 HNRNPM
PTP4A1 TM9SF2
PTP4A1 SNRNP70
PTP4A1 FERMT2
PTP4A1 SS18
PTP4A1 LAMP2
PTP4A1 UNG
PTP4A1 CHMP1A
PTP4A1 MVK
PTP4A1 DUT
PTP4A1 CAPZA2
PTP4A1 ZNF638
PTP4A1 TRAM1
PTP4A1 CDK2
PTP4A1 CXorf40B
PTP4A1 MORC3
PTP4A1 SPCS2
PTP4A1 PSMD6
PTP4A1 BIRC2
PTP4A1 CYCS
PTP4A1 CTNNB1
PTP4A1 CASP8
PTP4A1 AFAP1
PTP4A1 LOC728849
PTP4A1 YES1
PTP4A1 TMEM41B
PTP4A1 SFRS2
PTP4A1 RBM39
PTP4A1 HNRNPA2B1
PTP4A1 SUZ12
PTP4A1 YWHAE
PTP4A1 PCNA
PTP4A1 ARFIP2
PTP4A1 BMI1
PTP4A1 ALDH6A1
PTP4A1 CUGBP2
PTP4A1 MT1X
PTP4A1 HSPA13
PTP4A1 DAZAP2
PTP4A1 CSTF3
PTP4A1 RBMX
PTP4A1 TFCP2
PTP4A1 NCL
PTP4A1 SFRS11
PTP4A1 FAM175B
PTP4A1 FOLR2
SAP18 LAGE3
SAP18 CD63
SAP18 PGRMC1
SAP18 NCOA4
SAP18 C11orf58
SAP18 LAD1
SAP18 UBE2L3
SAP18 GFPT1
SAP18 ATP13A3
PTP4A2 ATP6V1A
PTP4A2 PI4KB
PTP4A2 PKM2
PTP4A2 LEPROT
PTP4A2 ATP5O
PTP4A2 FH
PTP4A2 ATP5B
PTP4A2 APLP2
PTP4A2 WASF3
PTP4A2 SFRS4
PTP4A2 DGCR6
PTP4A2 AP2M1
PTP4A2 PHC2
PTP4A2 YWHAB
PTP4A2 PSMC1
PTP4A2 CNP
PTP4A2 GNB1
PTP4A2 TNFRSF4
PTP4A2 IP6K1
PTP4A2 TNK2
PTP4A2 ATP6V1E1
PTP4A2 SLC35B1
PTP4A2 BAT3
PTP4A2 GPX4
PTP4A2 PSMB3
KRAS SCGB1A1
TWF1 CRADD
TWF1 H3F3A
TWF1 RTCD1
TDRD9 BATF
TDRD9 NEFL
TDRD9 NRGN
DLX4 BATF
CD22 GZMM
CD22 TLE2
CD22 FUS
IFI35 PCDH1
COL19A1 IVD
COL19A1 SYT5
CD24 POLA2
CD24 HDAC2
CD24 ACTG1
CD24 EIF4G2
CD24 AGER
CD24 PUM1
CD24 AFAP1
CD24 RBMX
CD24 LOC728849
CD24 ZNF142
CD24 IL8RB
CD24 HNRNPU
CD24 CSNK1E
CD24 SNRNP70
CD24 TOP2B
CD24 WTAP
CD24 MAPK1IP1L
CD24 TMSB15A
CD24 TTC3
CD24 HK3
CD24 VAT1
CD24 KIAA0174
CD24 UNG
CD24 GDI1
CD24 C5orf13
CD24 MARCKS
CD24 NASP
CD24 TMEFF1
CD24 INSM1
CD24 TTC35
CD24 ZNF131
PPIB NOP14
ABHD2 TCEAL1
GPR6 HLA-C
GPR6 FASTK
GPR6 TUBB
GPR3 BTN3A1
GPR3 HLA-C
GPR3 MEN1
GPR3 MAP2K5
GPR3 FBLN1
GPR3 CD86
GPR3 MICB
GPR3 DRG2
GPR3 ATP2B2
GPR3 PDE1C
GPR3 RPL9
GPR3 PPP2R4
GPR3 DNASE1
GPR3 RPS9
GPR3 CXCR5
GPR3 CTAG1B
GPR3 CACNB4
GPR3 S100P
GPR3 SPI1
GPR3 RAE1
GPR3 LTK
GPR3 SERPINB2
GPR3 CYP4A11
GPR3 PCDH1
GPR3 DRD4
GPR3 H2AFZ
GPR3 GRIN2C
GPR3 CHRNE
GPR3 INPP5J
GPR3 AR
BMP4 SMARCC2
BMP4 PITPNA
BMP4 RUNX1
ADAM2 WNT2B
ADAM2 RPS19
SRPR TRAF1
SRPR YWHAH
SRPR MIA3
ACYP2 N4BP2L1
MBTPS1 CRMP1
MBTPS1 AKT1
MBTPS1 ZNF167
MBTPS1 SPTAN1
PPP2CA CHGB
PPP2CA KIAA0232
PPP2CA SLC9A6
PPP2CA SKP1
PPP2CA MPP3
PPP2CA SFRS5
PPP2CA ATP6AP1
PPP2CA MAPK6
PPP2CA H3F3B
PPP2CA DPP6
PPP2CA MYT1
PPP2CA GNB1
PPP2CA MLLT11
PPP2CA HERC1
PPP2CA SNRPN
PPP2CA ACO2
PPP2CA FTO
PPP2CA ACCN2
PPP2CA PDXDC1
PPP2CA HYAL2
PPP2CA KIAA0513
PPP2CA GRB2
PPP2CA GNA11
PPP2CA PPP3CB
PPP2CA CSRP2
EEF1G RPL36A
EEF1G WNT2B
EEF1G POU2F2
EEF1G PTHLH
EEF1G AIMP1
EEF1G RPL13A
EEF1G APOC4
EEF1G MANF
EEF1G PABPC1
EEF1G TACSTD2
EEF1G SSR4
EEF1G AHCY
EEF1G KIAA0114
EEF1G DPEP1
EEF1G RPS9
EEF1G CD79A
ARPC1A PSMC2
ARPC1A KLF3
ARPC1A COX5A
ARPC1A HNRNPM
ACSL1 HRG
ACSL1 MFGE8
ACSL1 SUMO1
ACSL1 EDEM1
ACSL1 ERCC4
ACSL1 USP7
ACSL1 OAT
ACSL1 IKBKE
ACSL1 ARHGEF1
ACSL1 PTGER3
ACSL1 LOC728849
ACSL1 FLT1
ACSL1 FUT2
ACSL1 SLC9A3R2
ACSL1 NFE2L1
ACSL1 YWHAQ
ACSL1 ITPKC
ACSL1 H3F3A
ACSL1 TM9SF2
ACSL1 UBXN4
ACSL1 SCN1B
ACSL1 TAGLN2
ACSL1 CCL22
ACSL1 RBM39
ACSL1 CST4
ACSL1 RTCD1
ACSL1 PLEC1
ACSL1 KIAA0195
ACSL1 TSC22D1
ACSL1 FADD
ACSL1 KIAA0174
ACSL1 FEV
ACSL1 UBA7
ACSL1 CES2
ACSL1 TPR
ACSL1 SMARCD1
ACSL1 MAP2K3
ACSL1 CD8B
ACSL1 GYS1
ACSL1 PPP3CB
ACSL1 FTO
ACSL1 NFIC
ACSL1 CAPZA2
ACSL1 PDXDC1
ACSL1 CNN3
ACSL1 CHERP
ACSL1 PFN2
ACSL1 CYP2C19
ACSL1 ATP6V0A1
ACSL1 PTPRN
ACSL1 TUB
ACSL1 NFIL3
ADAM9 HCLS1
ADAM9 RAD23B
EIF4G3 APPBP2
EIF4G3 PIP5K1A
EIF4G3 STXBP1
EIF4G3 PCDHGC3
EIF4G3 CDK9
EIF4G3 LOC728849
EIF4G3 RNF113A
FAT1 LAMC1
GRB2 PPP2R1A
GRB2 PI4KA
GRB2 PTOV1
GRB2 CHGB
GRB2 CD59
GRB2 CPE
GRB2 SF1
GRB2 UPF1
GRB2 RPL31
GRB2 CBX1
GRB2 RGL2
GRB2 NUP188
GRB2 SH3GL3
GRB2 H3F3B
GRB2 DUSP5
GRB2 MAPRE2
GRB2 ATP6V0C
GRB2 RAB1A
GRB2 GNB1
GRB2 HERC1
GRB2 SNRPN
GRB2 SALL2
GRB2 ATP2B1
GRB2 ACO2
GRB2 IP6K1
GRB2 CSNK1A1
GRB2 PDXDC1
GRB2 TNFAIP1
GRB2 PRKACA
GRB2 CHRND
GRB2 GNA11
EIF4G2 ZCCHC11
EIF4G2 ACTG1
EIF4G2 YY1
EIF4G2 RBM15B
EIF4G2 ZNF146
EIF4G2 CLOCK
EIF4G2 MARCKS
EIF4G2 FOXF2
EIF4G2 DYRK1A
EIF4G2 MAPRE1
EIF4G2 HK3
EIF4G2 SAFB
EIF4G2 VAT1
EIF4G2 KIAA0174
EIF4G2 SMARCD2
EIF4G2 CSNK2A2
EIF4G2 UBE4A
EIF4G2 PTMA
EIF4G2 RBM39
EIF4G2 CCND2
EIF4G2 MST1R
EIF4G2 CYB5R3
EIF4G2 HMGN2
EIF4G2 HMGN1
EIF4G2 PUM1
EIF4G2 EED
EIF4G2 ACADM
EIF4G2 MADD
EIF4G2 IL8RB
EIF4G2 TUBA1A
EIF4G2 H3F3A
EIF4G2 UBXN4
EIF4G2 TOP2B
EIF4G2 MAPK1IP1L
EIF4G2 TTC3
EIF4G2 UBC
EIF4G2 PPP1R11
EIF4G2 DCUN1D4
EIF4G2 GDI1
EIF4G2 TAF7
EIF4G2 HADH
EIF4G2 UBE2N
EIF4G2 NUP153
EIF4G2 FAM175B
EIF4G2 PHF3
EIF4G2 TMEM131
EIF4G2 RAD23B
EIF4G2 VBP1
EIF4G2 SAT1
EIF4G2 CTNND1
EIF4G2 CBX1
EIF4G2 SET
EIF4G2 NCOA6
EIF4G2 HNRNPU
EIF4G2 AP2M1
EIF4G2 MAPK3
EIF4G2 HNRNPK
EIF4G2 HNRNPM
EIF4G2 SNRNP70
EIF4G2 CTDSP2
EIF4G2 RANBP2
EIF4G2 C5orf13
EIF4G2 COMT
EIF4G2 SEC31A
EIF4G2 LAMP2
EIF4G2 HTATSF1
EIF4G2 ALDH7A1
EIF4G2 CHMP1A
EIF4G2 DUT
EIF4G2 ZNF638
EIF4G2 DECR1
EIF4G2 POLA2
EIF4G2 SPCS2
EIF4G2 MSH2
EIF4G2 CYCS
EIF4G2 PSMD2
EIF4G2 CTNNB1
EIF4G2 LOC728849
EIF4G2 YES1
EIF4G2 EIF2S2
EIF4G2 SFRS7
EIF4G2 YWHAQ
EIF4G2 RB1
EIF4G2 AP2B1
EIF4G2 HNRNPA2B1
EIF4G2 SUZ12
EIF4G2 TRA2B
EIF4G2 YWHAE
EIF4G2 RRAGA
EIF4G2 CNP
EIF4G2 PDIA6
EIF4G2 KIAA0240
EIF4G2 BMI1
EIF4G2 CASC3
EIF4G2 TRIP12
EIF4G2 RBMX
EIF4G2 SFRS11
EIF4G2 UFD1L
PSG7 RUNX1
AMD1 POLA2
AMD1 CYB5R3
AMD1 SSRP1
AMD1 TMEM106A
AMD1 SFRS3
AMD1 NARS
AMD1 KDM4A
AMD1 IK
AMD1 SNRPN
AMD1 PWP1
AMD1 ARMCX6
AMD1 IER2
AMD1 RPA2
AMD1 RABGGTB
AMD1 GPD1L
AMD1 M6PR
CCNH HCCS
CCNH SKP1
CCNI PUM2
CCNI YWHAQ
CCNI CYB5R3
CCNI RAB1A
CCNI PRKACB
CCNI TM9SF2
CCNI C5orf13
CCNI USP7
CCNI RABGGTB
CCNI CTGF
CCNI MARCKS
CCNI GDI1
CCNI CAPRIN1
CCNI ACO1
CCNI PWP1
CCNI RBMX
CCNI CSNK2A1
CCNI M6PR
VPS72 AVPR1B
VPS72 HSF2
VPS72 HTATSF1
VPS72 PI4KA
VPS72 TNFAIP1
VPS72 MEN1
VPS72 TNFRSF14
VPS72 ARAF
VPS72 ABL1
VPS72 ATP5B
VPS72 AP2B1
VPS72 SOX4
VPS72 KIAA0195
VPS72 USF2
VPS72 SMG7
VPS72 HMGN2
VPS72 RGL2
VPS72 ARHGEF1
VPS72 NUP188
VPS72 SH3GL3
VPS72 CSNK2A1
VPS72 GTF2I
VPS72 NPEPPS
VPS72 H3F3B
VPS72 C5orf13
VPS72 CTF1
VPS72 GNB1
VPS72 MDC1
VPS72 OGDH
VPS72 CASC3
VPS72 IL32
VPS72 CES2
VPS72 DCUN1D4
VPS72 TPR
VPS72 SMARCD1
VPS72 SALL2
VPS72 ACO2
VPS72 BNIP1
VPS72 BBS9
VPS72 KIAA0226
VPS72 SPTBN1
VPS72 IRF5
VPS72 PDXDC1
VPS72 VAV1
VPS72 CHRND
VPS72 INPP5J
VPS72 GSK3A
VPS72 RING1
VPS72 NONO
VPS72 SUPT4H1
VPS72 BAT3
VPS72 GPX4
VPS72 GNA11
VPS72 SNRPN
VPS72 ZNF37A
MATN1 GYPB
PPP2CB AVPR1B
PPP2CB ZCCHC11
PPP2CB AOC2
PPP2CB ACTG1
PPP2CB PLK3
PPP2CB TMED10
PPP2CB ZNF146
PPP2CB BCLAF1
PPP2CB DYRK1A
PPP2CB MAPRE1
PPP2CB ANKRD46
PPP2CB TSC22D1
PPP2CB KIAA0174
PPP2CB CPE
PPP2CB UBXN4
PPP2CB CSNK2A2
PPP2CB CSNK2A1
PPP2CB SNAP25
PPP2CB UBE4A
PPP2CB PHKG1
PPP2CB UBC
PPP2CB CD151
PPP2CB PUM1
PPP2CB CLTC
PPP2CB ACADM
PPP2CB C21orf2
PPP2CB IL8RB
PPP2CB NARS
PPP2CB GRM4
PPP2CB TOP2B
PPP2CB GEM
PPP2CB MAPK1IP1L
PPP2CB RCN2
PPP2CB TTC3
PPP2CB PPP1R11
PPP2CB EIF4H
PPP2CB MTFR1
PPP2CB GDI1
PPP2CB C5orf13
PPP2CB EIF1AP1
PPP2CB ALDH4A1
PPP2CB MRPS27
PPP2CB TNFAIP1
PPP2CB SNRPN
PPP2CB PPP2R5C
PPP2CB CLOCK
PPP2CB CIRBP
PPP2CB RAP1A
PPP2CB KIF14
PPP2CB HNRNPH2
PPP2CB FLT1
PPP2CB HNRNPU
PPP2CB AP2M1
PPP2CB MAPK3
PPP2CB HNRNPK
PPP2CB GGH
PPP2CB TAF7
PPP2CB FERMT2
PPP2CB HTATSF1
PPP2CB SALL2
PPP2CB CHMP1A
PPP2CB USP7
PPP2CB RNF144A
PPP2CB ZNF134
PPP2CB SPCS2
PPP2CB LIMK2
PPP2CB PSMD6
PPP2CB JUND
PPP2CB CYCS
PPP2CB PSMD2
PPP2CB MPRIP
PPP2CB INSR
PPP2CB RB1CC1
PPP2CB LOC728849
PPP2CB HERPUD1
PPP2CB WASF3
PPP2CB SFRS4
PPP2CB RB1
PPP2CB AP2B1
PPP2CB NUP188
PPP2CB PXN
PPP2CB SUZ12
PPP2CB YWHAB
PPP2CB TRA2B
PPP2CB APPBP2
PPP2CB CNP
PPP2CB CASC3
PPP2CB TP53BP1
PPP2CB NAGA
PPP2CB BBS9
PPP2CB KIAA0226
PPP2CB DAZAP2
PPP2CB ABI2
PPP2CB CSTF3
PPP2CB RPA2
PPP2CB PURA
PPP2CB ZNF91
PPP2CB SFRS11
PPP2CB MYO7A
RPL8 RPL7A
RPL8 GNAS
RPL8 RPL18
RPL8 EFNA3
RPL8 PROL1
RPL8 SC65
RPL8 RPS17
RPL8 KIAA0114
RPL8 DPEP1
RPL9 RBM3
RPL9 RPL6
RPL9 RPS27A
RPL9 RPL35A
RPL9 FBLN1
RPL9 DPEP1
RPL9 RPS9
RPL9 TPT1
RPL9 NEFL
RPL9 EIF3E
RPL9 RPL13A
RPL9 RPL10A
RPL9 RPL27A
RPL9 RPL36A
RPL9 RPS23
RPL9 RPS29
RPL9 FXR1
RPL9 RPL11
RPL9 NPM1
RPL9 SNRPE
RPL9 PLK3
RPL9 RPL39
RPL9 RPL34
RPL9 CDR1
RPL9 INSM1
RPL9 RPS3A
RPL9 POU2F2
RPL9 COX7C
RPL9 RAE1
RPL6 RPS3A
RPL6 RPS18
RPL6 RPS16
RPL6 RPL39
RPL6 FAS
RPL6 RPS27A
RPL6 RPL13A
RPL6 RPS9
RPL6 POU2F2
RPL6 NEFL
RPL6 S100A7
RPL6 RPL10A
RPL6 COX6C
PTOV1 PPP2R1A
PTOV1 SPTAN1
PTOV1 ATP5B
PTOV1 APLP1
PTOV1 SH3GL3
PTOV1 SMG7
PTOV1 FAM50A
PTOV1 WASF3
PTOV1 ATP6AP1
PTOV1 JUP
PTOV1 H3F3B
PTOV1 DYNLT1
PTOV1 PRMT2
PTOV1 HERC1
PTOV1 ATN1
PTOV1 ACO2
PTOV1 PCGF2
PTOV1 SUPT4H1
PTOV1 SNRPN
HP PPP2R1B
HP CTLA4
HP HLA-C
HP CTNND1
HP SPRR1A
HP FLT4
HP POFUT1
HP CYP2F1
HP SCNN1G
HP HTR2C
HP DAZL
HP MAP1A
HP ODF1
HP NRGN
HP IGL@
HP EFNA1
HP NCAPD3
HP GATA3
HP GSTT1
HP CXCL9
HP WNT1
RASSF2 SIK1
RASSF2 ARHGEF7
RASSF2 MSN
RASSF2 PDIA6
RASSF2 CD302
RASSF2 HK3
RASSF2 LAMC1
RASSF2 CSNK2A2
HOXC5 ATF4
HOXC5 ACADM
HOXC5 COX6C
HOXC5 PARP1
CD151 KIAA0226
CD151 CASC3
CD151 MDC1
CD151 CPE
CD151 GNAZ
CD151 CTNNB1
CD151 MYL7
CD151 MYLPF
CD151 NELL2
CD151 AP2B1
CD151 PXN
THAP11 TNK2
IL1R2 TWIST1
IL1R2 PDGFB
IL1R2 CYP2F1
IL1R2 RHOD
ATP5C1 EFEMP2
ATP5C1 ILK
IGF2R BBS9
IGF2R EFNB3
IGF2R KIAA0195
IGF2R KIAA0174
IGF2R ATP6V0A1
IGF2R TPR
CHD8 TIMM8A
MNT RAP1GAP
MNT LIMK2
MNT KRTAP5-8
MNT SULT2B1
MNT MT1G
CAP1 ATP6V0C
CAP1 PKM2
CAP1 KIAA0195
CAP1 C4orf8
CAP1 VAV1
CAP1 CHRND
CAP1 GNB1
CAP1 HLA-F
CAP1 POLR2A
CAP1 NOMO1
CAP1 CES2
CAP1 PRKACA
CAP1 CLTC
CAP1 GNA11
CAP1 YWHAB
CAP1 EDNRA
NPC2 HLA-C
NPC2 PDIA6
NPC2 HLA-A
NPC2 MYH9
SKIV2L PAPPA
CRMP1 TUBB3
CRMP1 SH3GL3
PTS MCHR1
PRKCB APBB1
TTC1 DAZAP2
TTC1 HOXA1
TTC1 CNP
TTC1 WWP1
TTC1 LIMK2
TTC1 PSMD6
TTC1 USP7
TTC1 YWHAH
TTC1 FHL1
TTC1 H3F3A
TTC1 NAGA
TTC1 DYRK1A
TTC1 PDHB
TTC1 HNRNPC
TTC1 OSBP
TTC1 MT1B
RCN2 TMEM131
RCN2 YY1
RCN2 SFRS2
RCN2 UBL4A
RCN2 CYCS
RCN2 HNRNPU
RCN2 SART3
RCN2 CCNG2
RCN2 MAPK1IP1L
RCN2 CSTF3
RCN2 RB1CC1
RCN2 ACADM
RCN2 RABGGTB
RCN2 MVK
RCN2 SPCS2
RCN2 IL8RB
RCN2 RBM15B
RCN2 MAPK3
RCN2 KDM4A
RCN2 HNRNPK
RCN2 HNRNPM
RCN2 H3F3A
RCN2 PCBP1
RCN2 DYRK1A
RCN2 MAPRE1
RCN2 RBM39
RCN2 SDCBP
RCN2 HSPA13
RCN2 NUP153
RCN2 ANKRD46
RCN2 UBE4A
RCN2 CNP
RCN2 SHC3
RCN2 AZIN1
RCN2 AOC2
RCN2 COMT
RCN2 USP13
RCN2 SNRPN
RCN2 C11orf58
RCN2 UNG
RCN2 SNRPB
RCN2 ALDH4A1
RCN2 GDI1
RCN2 RAP1A
RCN2 TAF7
RCN2 DAZAP2
RCN2 PSIP1
RCN2 PFN2
RCN2 SS18
RCN2 C4orf6
RCN2 TOP2B
RCN2 RBBP7
RCN2 GLUD1
RCN2 TRAM1
RCN2 SSR1
RCN2 CDK2
RCN2 NCL
RCN2 SFRS11
RCN2 KRT10
RCN2 CXorf40B
RCN2 MYO7A
RCN2 ZNF135
RCN2 HMGN1
TTC3 ZCCHC11
TTC3 ACTG1
TTC3 CPE
TTC3 RBM15B
TTC3 PEBP1
TTC3 MARCKS
TTC3 DYRK1A
TTC3 MTMR6
TTC3 SAFB
TTC3 VAT1
TTC3 KIAA0174
TTC3 UBE2V2
TTC3 CSNK2A2
TTC3 PTTG1IP
TTC3 UBE4A
TTC3 DDX5
TTC3 CYB5R3
TTC3 HMGN2
TTC3 HMGN1
TTC3 FUBP1
TTC3 PCMT1
TTC3 ACADM
TTC3 MADD
TTC3 IL8RB
TTC3 FAM175B
TTC3 SLC35A1
TTC3 H3F3A
TTC3 UBXN4
TTC3 TOP2B
TTC3 MLLT11
TTC3 PPP1R11
TTC3 GDI1
TTC3 C5orf13
TTC3 TAF4
TTC3 UBE2N
TTC3 UBE2A
TTC3 BAT1
TTC3 PPP2R5C
TTC3 TMEM131
TTC3 CIRBP
TTC3 KIAA0101
TTC3 SET
TTC3 NCOA6
TTC3 SKP1
TTC3 HNRNPU
TTC3 HNRNPK
TTC3 HNRNPM
TTC3 SNRNP70
TTC3 TAF7
TTC3 ARL6IP1
TTC3 FERMT2
TTC3 HTATSF1
TTC3 UNG
TTC3 CHMP1A
TTC3 ZNF638
TTC3 TLK2
TTC3 POLA2
TTC3 JUND
TTC3 CTNNB1
TTC3 AFAP1
TTC3 LOC728849
TTC3 RB1
TTC3 AP2B1
TTC3 HNRNPA2B1
TTC3 TRA2B
TTC3 CNP
TTC3 KIAA0240
TTC3 BMI1
TTC3 CASC3
TTC3 USP10
TTC3 FAM53B
TTC3 DAZAP2
TTC3 RABGGTB
TTC3 U2AF1
TTC3 ZNF91
TTC3 SFRS11
TTC3 GNA11
TTC3 TUBA1A
RAB3GAP1 YY1
RAB3GAP1 BTG2
RAB3GAP1 CNN3
RAB3GAP1 PKP1
RAB3GAP1 SFRS3
RAB3GAP1 EIF3F
RAB3GAP1 POLG
RAB3GAP1 SUMO1
RAB3GAP1 RAB3A
RAB3GAP1 PDX1
RAB3GAP1 ATP5F1
RAB3GAP1 CD79A
MN1 F13B
MN1 IGFALS
MN1 ABCA2
MN1 OSM
MN1 KRT9
MN1 NPPC
TTC9 TAC1
WARS AVPR1B
WARS YWHAQ
WARS PRKAG1
WARS AOC2
WARS RBM15B
WARS MPP2
WARS NAPG
WARS PMS2L5
WARS TNFRSF4
WARS RPL12
WARS HRG
WARS GSK3A
WARS SLC2A1
WARS UBC
WARS HLA-C
WARS TNFRSF14
WARS UROD
WARS MADD
WARS CHIC1
WARS ZNF76
WARS B4GALT1
WARS TOP2B
WARS PHKG1
WARS SEC13
WARS ARPC4
WARS BNIP1
WARS CSNK1A1
WARS CLOCK
WARS GABRA1
WARS SH3GL3
WARS FLT1
WARS TEF
WARS USF2
WARS RAB1A
WARS FOXD1
WARS KIAA0226
WARS SALL2
WARS MVK
WARS ACOX2
WARS SECISBP2L
WARS ZNF131
WARS POLA2
WARS SDC4
WARS PSMD7
WARS USP7
WARS MPRIP
WARS HERPUD1
WARS SFRS4
WARS MLH1
WARS NUP188
WARS MDC1
WARS CASC3
WARS NAGA
WARS BBS9
WARS E2F1
WARS KLRK1
WARS AARS
WARS FUT3
WARS HLA-DQA1
WARS M6PR
POLR2E PXMP3
POLR2G PRCC
POLR2G SFRS4
POLR2G AGER
POLR2G MCM7
POLR2G CDK4
POLR2G KRT10
POLR2A RGL2
POLR2A PDXDC1
POLR2A PIP5K1A
POLR2A G6PD
POLR2A ATP6AP1
POLR2A PRKACA
POLR2A TRAPPC10
POLR2A UBA1
DAG1 POLA2
DAG1 AOC2
DAG1 CYB5R3
DAG1 RAD23A
DAG1 GNPDA1
DAG1 ANKRD46
DAG1 GTF2A2
DAG1 FAM175B
DAG1 WWP1
DAG1 SFRS3
DAG1 RB1
DAG1 PIK3R4
DAG1 CAPN2
DAG1 SUZ12
DAG1 SRP14
DAG1 MAPK1IP1L
DAG1 TNR
DAG1 LOC100131311
DAG1 TLK2
DAG1 GPD1L
DAG1 AGFG1
POLR2B MTMR6
ACO1 SEC13
ACO1 AARS
ACO1 TNFAIP1
ACO1 CPE
ACO1 KIAA0174
ACO1 VHL
ACO1 MTMR6
RHOA OS9
RHOA TIMP3
RHOA HLA-C
RHOA HLA-A
RHOA AP2M1
RHOA SNRK
RHOA CTGF
RHOA IRF9
ACO2 SFRS4
ACO2 ADD1
ACO2 MEN1
ACO2 SF1
ACO2 AKT1
ACO2 SMG7
ACO2 ATP6AP1
ACO2 PHC2
ACO2 MYT1
ACO2 ARHGEF12
ACO2 NOMO1
ACO2 UTP14C
ACO2 IP6K1
ACO2 GSK3A
ACO2 SLC2A1
ACO2 SUPT4H1
ACO2 KLC1
ACO2 STMN1
ACO2 FUS
ACO2 SPTAN1
ACO2 SLC9A6
ACO2 CPE
ACO2 NBL1
ACO2 H3F3B
ACO2 NPEPPS
ACO2 KIAA0195
ACO2 MLLT11
ACO2 HERC1
ACO2 PPP1R10
ACO2 PTPN1
ACO2 BNIP1
ACO2 SLC25A46
ACO2 VAV1
ACO2 SPOCK1
ACO2 ATN1
ACO2 PPP2R5B
ACO2 PKM2
ACO2 PI4KA
ACO2 STXBP1
ACO2 UPF1
ACO2 ATP5B
ACO2 DGCR6
ACO2 NCOR2
ACO2 SKP1
ACO2 PSEN1
ACO2 SH3GL3
ACO2 DUSP5
ACO2 AP3D1
ACO2 ATP6V0C
ACO2 RAB1A
ACO2 GNB1
ACO2 KIAA0226
ACO2 SALL2
ACO2 JOSD1
ACO2 ARHGEF1
ACO2 C4orf8
ACO2 ATP6V1E1
ACO2 CDK9
ACO2 ZNF134
ACO2 PPP2R1A
ACO2 ACVR1
ACO2 CHGB
ACO2 ERCC4
ACO2 MPRIP
ACO2 PIN1
ACO2 SPTBN1
ACO2 WASF3
ACO2 LOC150786
ACO2 RGL2
ACO2 PEA15
ACO2 YWHAB
ACO2 AP1B1
ACO2 DGKD
ACO2 CASC3
ACO2 SNRPN
ACO2 TP53BP2
ACO2 ZNF32
ACO2 BBS9
ACO2 PCDHGC3
ACO2 GOLGB1
ACO2 ZNF91
ACO2 CHRND
ACO2 GNA11
ACO2 PPP3CB
DSG3 UBA7
DSG3 TNFRSF14
DSG3 CYP2F1
INHA MMP14
INHA BATF
INHA MAP4K2
INHA HLA-C
INHA CELP
INHA ABP1
INHA PROL1
INHA NOP14
INHA SNRPC
INHA ADAM11
INHA FBLN1
INHA UGP2
INHA SNX17
INHA DGKQ
INHA TNXB
INHA ITPKC
INHA MT1G
INHA GSPT1
INHA AQP2
INHA NRGN
INHA IL7R
INHA HNRNPA1
INHA GPR17
INHA NCAPD3
INHA LTB
INHA PAPPA
INHA CYP4A11
INHA TULP1
INHA CSPG4
INHA POU4F1
INHA COL14A1
INHA MAP3K10
INHA RPS9
INHA SULT2B1
INHA PRM2
INHA PTPRN
INHA IL8
MPG NOS3
MPG AQP2
MPG MFGE8
MPG TAF1
MPG F13B
MPG GH2
MPG SCN1B
MPG KRT6C
MPG PRDM2
MPG GFRA2
MPG HRG
MPG ATP6V0A1
AMPH CUGBP1
TLK1 EIF4E
TLK1 FAM3C
TLK1 ACADM
TLK2 POLA2
TLK2 AOC2
TLK2 RAD23B
TLK2 ACTG1
TLK2 SPCS2
TLK2 WWP1
TLK2 SFRS3
TLK2 ZCCHC11
TLK2 PSMD2
TLK2 PUM2
TLK2 KIAA0317
TLK2 N4BP2L2
TLK2 ZNF32
TLK2 CTNND1
TLK2 HNRNPH2
TLK2 HMGN3
TLK2 RBMX
TLK2 RBM15B
TLK2 YES1
TLK2 HMGN2
TLK2 HERPUD1
TLK2 TNFAIP1
TLK2 MAPK3
TLK2 IL8RB
TLK2 BCLAF1
TLK2 RB1
TLK2 NUP188
TLK2 PXN
TLK2 PHC2
TLK2 TNFRSF4
TLK2 CDC7
TLK2 MAPRE1
TLK2 PHKG1
TLK2 TMEM97
TLK2 MAPK1IP1L
TLK2 TSNAX
TLK2 STX16
TLK2 CPE
TLK2 BMI1
TLK2 ARL6IP1
TLK2 CASC3
TLK2 GNA11
TLK2 NAGA
TLK2 MVK
TLK2 EIF1AP1
TLK2 KIAA0226
TLK2 UBE2N
TLK2 ATP6V1E1
TLK2 NR4A1
TLK2 RPA2
TLK2 RABGGTB
TLK2 PURA
TLK2 DDOST
TLK2 BAT3
TLK2 UBC
TLK2 PPP2R5E
TLK2 M6PR
TLK2 ZNF134
TLK2 UFD1L
TLK2 CKAP5
MPO AVPR1B
MPO COL11A2
MPO TBXA2R
MPO FLT1
MPO AGER
MPO TNFRSF14
MPO ADCYAP1
MPO GABRA1
MPO SLC30A3
MPO KIAA0195
MPO CHIC1
MPO SKP1
MPO DHRS2
MPO DGCR6
MPO USF2
MPO DNASE1
MPO RABGGTA
MPO TNFRSF4
MPO AP1B1
MPO CCL22
MPO TCF20
MPO THRSP
MPO EPHB3
MPO NR3C1
MPO REG1A
MPO MDC1
MPO YWHAB
MPO CES2
MPO POU5F1
MPO HTATSF1
MPO SALL2
MPO PTPN1
MPO CD8B
MPO NFIC
MPO DDB1
MPO SDC4
MPO STAT5B
MPO BNIP1
MPO ATP6V0D1
MPO CYP2C19
MPO CHRND
MPO PPP3CA
MPO HLA-DQA1
HNF4A MADD
HNF4A ITPKA
HNF4A RAE1
HNF4A PNOC
HNF4A CD8B
HNF4A RBM15B
HNF4A FLT1
MPI HNRNPC
MPI TTC35
SNCB MAP1A
SNCB MYBPC2
MPZ CYP3A4
MPZ ETV5
MPZ PTPN6
MATK PIN1
VBP1 BPTF
VBP1 TIMP3
VBP1 SUMO1
VBP1 PARK7
VBP1 CDH2
VBP1 ISCU
VBP1 IARS
VBP1 SAFB
VBP1 KIAA0174
VBP1 B4GALT1
VBP1 ATP2B1
VBP1 RBBP7
VBP1 SLC2A1
VBP1 DDX5
VBP1 HMGN3
VBP1 PUM1
VBP1 ACADM
VBP1 U2AF1
VBP1 NARS
VBP1 C11orf58
VBP1 H3F3A
VBP1 NFIL3
VBP1 UBXN4
VBP1 TOP2B
VBP1 MAPK1IP1L
VBP1 PPP1R11
VBP1 CUX1
VBP1 EIF4H
VBP1 MIA3
VBP1 TAF7
VBP1 UBE2N
VBP1 IRF9
VBP1 TTC35
VBP1 SRRD
VBP1 ATP5J
VBP1 PWP1
VBP1 NCOA6
VBP1 NCOA4
VBP1 HNRNPU
VBP1 AP2M1
VBP1 HNRNPK
VBP1 HNRNPM
VBP1 DUSP1
VBP1 QDPR
VBP1 COMT
VBP1 ARL6IP1
VBP1 PCBP1
VBP1 ALDH9A1
VBP1 HTATSF1
VBP1 ALDH7A1
VBP1 EBNA1BP2
VBP1 GLUD1
VBP1 ZNF133
VBP1 ZNF136
VBP1 SPCS2
VBP1 TALDO1
VBP1 ERCC3
VBP1 GTF2A2
VBP1 DAD1
VBP1 SEC31A
VBP1 SFRS7
VBP1 YWHAQ
VBP1 SUZ12
VBP1 CNP
VBP1 BMI1
VBP1 CASC3
VBP1 ESD
VBP1 IGHM
VBP1 PRCC
VBP1 ARMCX6
VBP1 IER2
VBP1 SFRS11
FAM120A PUM1
FAM120A U2AF1
FAM120A H2AFZ
FAM120A HNRNPK
FAM120A MSH6
FAM120A SUZ12
FAM120A UBXN4
FAM120A TOP2A
FAM120A GSN
MAPK14 SNAP25
MAPK14 TNFAIP1
MAPK14 WWP1
MAPK14 AZIN1
MAPK14 CCND2
MAPK14 RBBP6
MAPK14 SON
MAPK14 DDX5
MAPK14 COPB1
CD302 CYCS
CD302 OAT
CD302 RTCD1
MUC5B EDN2
MUC5B NRGN
MUC5B POMC
MUC5B PRM2
MUC5B SNRPC
MUC5B DCTN1
MUC5B TFDP1
FABP5L7 H2AFZ
FABP5L7 SSBP1
FABP5L7 KPNA2
FABP5L7 SNRPB
FABP5L7 MCFD2
FABP5L7 PSMC2
FABP5L7 ATP5G3
NCOR2 FUS
NCOR2 CLOCK
NCOR2 TLE2
NCOR2 USP7
NCOR2 PUM2
NCOR2 UPF1
NCOR2 ATP5B
NCOR2 SMG7
NCOR2 PHC2
NCOR2 HNRNPD
NCOR2 MAPRE2
NCOR2 RAB1A
NCOR2 GNB1
NCOR2 CASC3
NCOR2 PWP1
NCOR2 SF1
NCOR2 TBP
NCOR2 EZR
NCOR2 GPX4
NCOR2 GNA11
NCOR2 MMD
HLX GALK1
BTG3 PRKCI
BTG3 SMC1A
BTG3 TMEM131
BTG3 HMGN1
BTG3 IL8RB
BTG3 MST1R
BTG3 BMI1
BTG3 RBBP5
BTG3 MAPK1IP1L
BTG3 TLR1
BTG3 MYL3
BTG3 HNRNPK
BTG3 CHMP1A
BTG3 CCL22
BTG3 LOC728849
BTG2 MMP14
BTG2 TEC
BTG2 PSG11
BTG2 SPG7
BTG2 PLK3
BTG2 MED22
BTG2 MSN
BTG2 RNPEP
BTG2 PKP1
BTG2 SERPINA1
BTG2 RPS4Y1
BTG2 SERPINC1
BTG2 PDE1C
BTG2 NEFL
BTG2 ALX1
BTG2 EIF3F
BTG2 KLF4
BTG2 OSM
BTG2 KRT6B
BTG2 SLC25A3
BTG2 NAT6
BTG2 USP13
BTG2 BMS1
BTG2 RAE1
BTG2 RAB3A
BTG2 ALDH4A1
BTG2 LLGL2
BTG2 LTB
BTG2 MST1R
BTG2 TRAM1
BTG2 IL8RB
BTG2 GNA15
BTG2 HNRNPK
BTG2 POU2F2
BTG2 FAM175B
BTG2 IL8
BTG2 CYP4A11
BTG1 CDC123
BTG1 REEP5
BTG1 TRD@
CACNB3 KRT9
CACNB3 BCL3
CACNB3 ESRRB
CACNB1 CUGBP1
CACNB1 ARHGEF16
TEC CYB5R3
TEC HMGN2
TEC ARID5A
TEC TMEM106A
TEC PCDH1
TEC FAM175B
TEC IER2
TEC TFCP2
TEC IL1B
TEC B4GALT1
TEC PWP1
TEF AVPR1B
TEF HLA-C
TEF IKBKE
TEF DHX34
TEF FLT1
TEF DRG2
TEF CHIC1
TEF P2RX5
TEF DNASE1
TEF S100A7
TEF CCL22
TEF AQP3
TEF AQP2
TEF SLC14A2
TEF HMGA2
TEF KIAA0226
TEF CYP2A6
TEF HRG
TEF CD8B
TEF BNIP1
TEF E2F1
TEF CYP2C19
TEF HLA-DOB
CACNB4 CYP1A2
CACNB4 GSTT1
CACNB4 DRD4
CACNB4 EFNA1
CACNB4 DAZL
PCTK1 NDUFV3
PCTK1 USP11
PCM1 RABGGTB
PCM1 GRM4
PCM1 GTF2F1
PCM1 PPP2R4
PCM1 RPA2
NFKB2 PDE6B
NFKB2 AQP7
NFKB2 NTN3
NFKB2 UBAP2L
NFKB2 RRAD
NFKB2 SCGB2A2
NFKB2 GLRB
NFKB2 AOC2
NFKB2 KRT1
NFKB2 ZNF638
NFKB2 SRRD
NFKB2 TRIP12
NFKB2 FOLR2
BDH1 PTGIS
ESRRB ARNTL
ESRRB CYP21A2
ESRRB ETS2
ESRRB DOK1
ESRRB DIO3
ZFP36L1 NNT
ZFP36L1 VIM
ATP12A CCL22
ATP12A FGR
GGA3 SFRS4
GGA3 KIAA0226
GGA3 MFGE8
GGA3 AARS
GGA3 PSMD2
GGA3 NUP188
GGA3 CLTC
GGA3 KIAA0247
GGA3 CDK9
GGA3 APLP2
GGA3 ADRM1
GGA3 PHKG1
GGA3 EIF2S2
CTRB1 FGF5
PLCD1 OXT
PLCD1 MT3
PLCD1 GRIA1
PLCD1 TNXB
PLCD1 NOP14
PLCD1 FAS
PLCD1 FBLN1
PLCD1 POU2F2
PLCD1 POFUT1
AP3D1 BCAP31
AP3D1 PKM2
AP3D1 PPAP2B
AP3D1 GPER
AP3D1 PSAP
AP3D1 GNB1
AP3D1 MIA3
AP3D1 FLOT2
AP3D1 AP1B1
AP3D1 PITPNA
HIST1H1C LCK
ZNF154 ASAH1
ADH5 PPP1R10
ADH5 GRM8
ADH4 BBS9
ADH4 TRH
ADH4 IGL@
ADH4 RB1
ADH4 CUX1
ADH4 HSPA1A
C4orf6 ALDH3B1
C4orf6 CCL4
C4orf6 INPP5J
C4orf6 SFRS2
C4orf6 DNASE1
C4orf6 CNTN1
C4orf6 MAP2K5
C4orf6 UROD
PKD2 MADD
PKD2 ATP13A3
PKD2 TM9SF2
PKD2 LAMP2
PKD2 SFRS11
PKD2 CAPRIN1
PKD2 HAS1
IGFALS GH2
IGFALS TNXB
IGFALS USP9Y
IGFALS PRF1
IGFALS KRT9
DSC1 MYF6
PRKACG DNASE1
PIAS1 CLCN1
PIAS1 MAN2A2
PIAS1 AHDC1
PIAS1 HPCA
PIAS1 ARL4D
PIAS1 RAF1
PRKACA KIAA0232
PRKACA CNTN1
PRKACA MBOAT7
PRKACA CLTC
PRKACA RAF1
PRKACA AP2S1
PRKACA HCFC1
PRKACA NFE2L1
PRKACA ATP6AP1
PRKACA TNK2
PRKACA SON
PRKACA YWHAH
PRKACA SLC23A2
PRKACA MAPK6
PRKACA YWHAB
PRKACA ATP6V0C
PRKACA ARHGEF12
PRKACA NXF1
PRKACA RAB1A
PRKACA GNB1
PRKACA NOMO1
PRKACA KIAA0226
PRKACA LAMP1
PRKACA PTPN1
PRKACA HERC1
PRKACA PDXDC1
PRKACA SLC2A1
PRKACA KPNA1
PRKACA CDK9
PSMB8 SMARCC2
PSMB8 PRM2
PSMB8 SIGMAR1
PSMB8 ABCC2
PSMB8 SYN1
PSMB7 PARK7
PSMB7 NDUFA4
ZNF131 PUM2
ZNF131 MLH1
ZNF131 AFAP1
ZNF131 ACADM
ZNF131 CLCN6
ZNF131 BCLAF1
ZNF131 DDX18
ZNF131 MARCKS
ZNF131 HNRNPM
ZNF131 DYRK1A
ZNF131 TOP2B
ZNF131 SAFB
ZNF131 KIAA0174
ZNF131 EIF1AP1
ZNF131 CUX1
ZNF131 HTATSF1
ZNF131 CUGBP2
ZNF131 ALDH4A1
ZNF131 TFCP2
ZNF131 PPP2R5C
PSMB5 PCNA
PSMB5 UBE2N
PSMB5 COMT
PSMB5 CYCS
PSMB5 NARS
PSMB5 CTNNB1
PSMB5 CUX1
PSMB5 SUZ12
PSMB5 PPP2R5E
PSMB5 TOP2B
PSMB5 TMED10
PSMB4 NDUFA4
PSMB4 HMGN3
PSMB4 TALDO1
PSMB4 SFRS3
PSMB4 NCOA6
PSMB4 EIF4H
PSMB4 PPP2R5E
PSMB4 PWP1
PSMB4 MRPS12
PSMB3 ATP5G1
PSMB3 SEC13
PSMB3 ID3
PSMB3 PSMC5
PSMB3 GPX1
PSMB3 EIF4A3
PSMB3 COX8A
PSMB3 FH
PSMB3 PSMC1
PSMB3 COX6A1
PSMB3 PSMB2
ZNF135 BPTF
ZNF135 MSTP9
ZNF135 HMGN2
ZNF135 CNP
ZNF135 SUPT5H
ZNF135 USP7
ZNF135 KIAA0226
ZNF135 GNAI1
ZNF136 RIF1
ZNF136 ZNF148
ZNF136 PPP1R11
ZNF136 SNRPN
ACVR1 SOD2
ACVR1 KIAA0195
ACVR1 KNTC1
ACVR1 AP1B1
TALDO1 FAS
TALDO1 PARK7
TALDO1 RPL18A
TALDO1 PSMD2
TALDO1 CTSA
JUNB GRN
JUND AVPR1B
JUND CASC3
JUND SPCS2
JUND CIRBP
JUND ACADM
JUND MADD
JUND SET
JUND C21orf2
JUND SKP1
JUND FGR
JUND HERC1
JUND TP53BP1
JUND HTATSF1
JUND CUGBP2
JUND GDI1
JUND CSNK2A2
JUND SNAP25
JUND DAZAP2
JUND CSTF3
JUND SFRS11
TFF2 BTF3L1
NRIP1 FAM175B
NRIP1 TUBGCP3
NRIP1 DDX18
NRIP1 LOC100133166
RPL3L C4orf8
RPL3L M6PR
TDGF3 RPS18
P2RX1 SFN
P2RX1 RPL39
P2RX1 CYP2A6
P2RX1 NOP14
GNAT2 CES2
GNAT2 DNASE1
GNAT2 FHL3
GNAT2 MGAT3
GNAT2 ATP6V0A1
GNAT2 TUB
GNAT2 ZWINTAS
GNAT2 PITPNA
GNAT2 SLAMF1
P2RX5 AVPR1B
P2RX5 COL11A2
P2RX5 MAP2K5
P2RX5 UROD
P2RX5 GABRA1
P2RX5 MICB
P2RX5 SPTBN1
P2RX5 CHIC1
P2RX5 ZNF148
P2RX5 ELF4
P2RX5 DNASE1
P2RX5 TTYH2
P2RX5 CCL22
P2RX5 TBXA2R
P2RX5 REG1A
P2RX5 TMEM106A
P2RX5 LTK
P2RX5 GZMM
P2RX5 NEAT1
P2RX5 PCDH1
P2RX5 DHODH
P2RX5 PAK1
P2RX5 CYP2C19
P2RX5 IFI44
P2RX5 SLAMF1
P2RX7 ASL
MBL2 CD300C
SFRS7 TSN
SFRS7 ACTG1
SFRS7 SPCS2
SFRS7 LIMK2
SFRS7 MSH2
SFRS7 PSMD6
SFRS7 PUM1
SFRS7 CYCS
SFRS7 ACADM
SFRS7 SET
SFRS7 NCOA6
SFRS7 FAM175B
SFRS7 SFRS2
SFRS7 HNRNPK
SFRS7 HNRNPM
SFRS7 H3F3A
SFRS7 DYRK1A
SFRS7 EIF2S2
SFRS7 HNRNPA2B1
SFRS7 ISCU
SFRS7 ARFIP2
SFRS7 MAPK1IP1L
SFRS7 SAFB
SFRS7 COMT
SFRS7 KIAA0174
SFRS7 UBXN4
SFRS7 EIF4H
SFRS7 SART3
SFRS7 TRIP12
SFRS7 DUT
SFRS7 TAF7
SFRS7 MARCKS
SFRS7 DAZAP2
SFRS7 PPID
SFRS7 PSIP1
SFRS7 UBE2N
SFRS7 RBBP7
SFRS7 NR4A1
SFRS7 DDX5
SFRS7 SFRS11
SFRS7 YWHAE
PRPF18 MAP2K5
PRPF18 WWP1
PRPF18 EZH1
PRPF18 PKP1
PRPF18 RB1CC1
PRPF18 CHMP1A
PRPF18 RNF113A
PRPF18 ZNF142
PRPF18 THBS3
PRPF18 DDX18
PRPF18 NAPG
PRPF18 MARCKS
PRPF18 NDUFA12
PRPF18 IGL@
PRPF18 ALDH6A1
PRPF18 PTPN1
PRPF18 CSNK2A2
PRPF18 DRD1
PRPF18 NSMAF
PRPF18 CREBBP
SFRS5 HUWE1
SFRS5 CPE
SFRS5 ZNF32
SFRS5 LEPROT
SFRS5 LOC728849
SFRS5 SRP54
SFRS5 SKP1
SFRS5 SON
SFRS5 H3F3B
SFRS5 C16orf45
SFRS5 ATP6V0D1
SFRS5 REEP5
SFRS5 BMI1
SFRS5 CUX1
SFRS5 ALDH6A1
SFRS5 SNRPN
SFRS5 SNAP25
SFRS5 AZIN1
SFRS5 PURA
SFRS5 SFRS11
SFRS5 CDK9
SFRS4 H3F3B
SFRS4 ATP6V1A
SFRS4 USP14
SFRS4 TNFAIP1
SFRS4 CPE
SFRS4 USP7
SFRS4 CLTC
SFRS4 HNRNPH2
SFRS4 APLP2
SFRS4 KIAA0100
SFRS4 RPL41
SFRS4 ZKSCAN1
SFRS4 SLC9A6
SFRS4 LOC150786
SFRS4 DYNLT3
SFRS4 AP2M1
SFRS4 PMS2L5
SFRS4 SEC31A
SFRS4 TNFRSF4
SFRS4 DDB1
SFRS4 NPEPPS
SFRS4 PSMC6
SFRS4 PGK1
SFRS4 CNP
SFRS4 RAB1A
SFRS4 GNB1
SFRS4 KIAA0247
SFRS4 KIAA0240
SFRS4 KIAA0226
SFRS4 UBXN4
SFRS4 HTATSF1
SFRS4 NAGA
SFRS4 ESR2
SFRS4 GTF2F1
SFRS4 AP2S1
SFRS4 AARS
SFRS4 ATP6V1E1
SFRS4 RABGGTB
SFRS4 DDX5
SFRS4 SFRS11
SFRS4 RBBP7
SFRS3 ACTG1
SFRS3 PLK3
SFRS3 ZNF146
SFRS3 ADRA2A
SFRS3 LAD1
SFRS3 SHC3
SFRS3 SLC25A3
SFRS3 KIAA0174
SFRS3 GRM4
SFRS3 ATP2B1
SFRS3 CNN3
SFRS3 H2AFZ
SFRS3 RBBP4
SFRS3 CTCF
SFRS3 CYB5R3
SFRS3 HMGN2
SFRS3 MLL3
SFRS3 TOMM20
SFRS3 MATR3
SFRS3 CCT8
SFRS3 IL8RB
SFRS3 PIK3R4
SFRS3 SRP14
SFRS3 B4GALT1
SFRS3 MAPK1IP1L
SFRS3 SFPQ
SFRS3 EIF4H
SFRS3 PWP1
SFRS3 NUP153
SFRS3 BAT3
SFRS3 PPP2R5E
SFRS3 YY1
SFRS3 NCOA4
SFRS3 HNRNPU
SFRS3 CDC37
SFRS3 HNRNPM
SFRS3 TM9SF2
SFRS3 SS18
SFRS3 IL2RG
SFRS3 UBE2N
SFRS3 TRAM1
SFRS3 C3orf45
SFRS3 POLA2
SFRS3 RBM3
SFRS3 CLTC
SFRS3 SSRP1
SFRS3 HAX1
SFRS3 GTF2A2
SFRS3 RB1CC1
SFRS3 RPA2
SFRS3 DAD1
SFRS3 BRPF1
SFRS3 HNRNPA2B1
SFRS3 TRA2B
SFRS3 CNP
SFRS3 TNR
SFRS3 RAB3A
SFRS3 GPD1L
SFRS3 MCFD2
SFRS3 IGHM
SFRS3 DDX21
SFRS3 PRCC
SFRS3 AZIN1
SFRS3 RBMX
SFRS3 RABGGTB
SFRS3 TYMS
SFRS3 CXorf40B
SFRS3 M6PR
SFRS2 MORC3
SFRS2 YY1
SFRS2 METAP1
SFRS2 PSMD6
SFRS2 ZCCHC11
SFRS2 HNRNPU
SFRS2 SNRPB
SFRS2 CCNG2
SFRS2 TMEM131
SFRS2 SEC31A
SFRS2 PKLR
SFRS2 ZNF146
SFRS2 ATP13A3
SFRS2 MAPRE1
SFRS2 CDK2
SFRS2 ACADM
SFRS2 SUMO1
SFRS2 HNRNPK
SFRS2 HNRNPA2B1
SFRS2 H3F3A
SFRS2 TM9SF2
SFRS2 UBXN4
SFRS2 TOP2B
SFRS2 RBM39
SFRS2 PSMC6
SFRS2 HNRNPM
SFRS2 CNP
SFRS2 SHC3
SFRS2 HK3
SFRS2 FADD
SFRS2 SAFB
SFRS2 FERMT2
SFRS2 DYRK1A
SFRS2 SSBP1
SFRS2 UBE2V2
SFRS2 PAFAH1B1
SFRS2 HSPA13
SFRS2 LIMK2
SFRS2 HEPN1
SFRS2 SUZ12
SFRS2 RBBP7
SFRS2 TRAM1
SFRS2 CXorf40B
SFRS2 SFRS11
SFRS2 LOC728849
SFRS2 B4GALT1
MLH1 AVPR1B
MLH1 PSG11
MLH1 TNFAIP1
MLH1 FUBP1
MLH1 CPE
MLH1 KIAA0317
MLH1 BNIP1
MLH1 RBM15B
MLH1 MADD
MLH1 SET
MLH1 SKP1
MLH1 BCLAF1
MLH1 FGR
MLH1 SON
MLH1 PMS2L5
MLH1 C16orf45
MLH1 TOP2B
MLH1 PHKG1
MLH1 SETMAR
MLH1 RAB1A
MLH1 MDC1
MLH1 CYP2A6
MLH1 HTATSF1
MLH1 NPAT
MLH1 ACOX2
MLH1 SDC4
MLH1 SECISBP2L
MLH1 BAT1
MLH1 LOC728849
MSX1 NFIC
MSX1 TXK
MSX1 VAV2
MSX1 AGER
MSX1 ZIC1
ADRM1 PSMC5
MAN2C1 BMS1
TRAF1 SDC4
TRAF1 LTBP2
TRAF4 HERC1
TRAF4 PDE6G
PGRMC1 ISCU
PGRMC1 AP2S1
PGRMC1 KPNA1
PGRMC1 NAMPT
PGRMC1 PSMC2
PGRMC1 TROVE2
GTF2H1 JOSD1
ESD COX5B
ESD LIMK2
ESD FUBP1
ESD MEN1
ESD ADSL
ESD CHMP1A
ESD MADD
ESD NCOA6
ESD MAP3K12
ESD NARS
ESD NAPG
ESD PGK1
ESD MAPK1IP1L
ESD TPT1
ESD ALDH9A1
ESD COMT
ESD EIF4H
ESD PWP1
ESD MVK
ESD CSNK2A1
ESD TAF7
ESD SSR2
ESD NCL
ESD UBC
ESD UFD1L
ESD M6PR
SPIB AVPR1B
SPIB PPP2R1B
SPIB PAPPA
SPIB TNNC1
SPIB CCR9
SPIB RNF113A
RPL39 WNT2B
RPL39 RBM3
RPL39 RPS27A
RPL39 RPL35A
RPL39 EIF3E
RPL39 KIF14
RPL39 CCT8
RPL39 ZNF146
RPL39 NEFL
RPL39 APEX1
RPL39 TPT1
RPL39 B4GALT1
RPL39 RPL10A
RPL39 RPL27A
RPL39 RPL36A
RPL39 RPS27
RPL39 RPS23
RPL39 RPS21
RPL39 RPS28
RPL39 RPS29
RPL39 RPL11
RPL39 LAMC1
RPL39 NPM1
RPL39 SNRPE
RPL39 LLGL2
RPL39 CLP1
RPL39 RPL34
RPL39 SLC2A3
RPL39 H2AFZ
RPL39 RPS3A
PCDH1 AVPR1B
PCDH1 NAGA
PCDH1 ERCC4
PCDH1 KRT1
PCDH1 GPLD1
PCDH1 ARAF
PCDH1 PPP2R4
PCDH1 RNF113A
PCDH1 SLC9A1
PCDH1 CYP2F1
PCDH1 DNASE1
PCDH1 TTYH2
PCDH1 ZWINTAS
PCDH1 CTLA4
PCDH1 PDGFB
PCDH1 AQP2
PCDH1 HMGA2
PCDH1 KIAA0226
PCDH1 AR
PCDH1 SALL2
PCDH1 PTPN1
PCDH1 BNIP1
PCDH1 AKAP5
PCDH1 INPP5J
PCDH1 GSK3A
PCDH1 SLC17A2
PCDH1 GRIN2C
PCDH1 SECISBP2L
PCDH1 HOXA1
PCDH1 IL32
PCDH1 ZNF37A
PCDH1 PAK1
RPL34 RPL27A
RPL34 RPS18
RPL34 RPL35A
RPL34 RPS15A
RPL34 LOC728844
RPL34 TPT1
RPL34 ZNF146
RPL34 NEFL
RPL34 GNG10
RPL34 H3F3A
RPL34 RPL10A
RPL34 COX6C
RPL34 RPL36A
RPL34 RPS27
RPL34 RPS27A
RPL34 PFDN5
RPL34 RPS23
RPL34 RPS28
RPL34 NPM1
RPL34 RPS3A
RPL34 POU2F2
RPL34 COX7C
RPL35 RPL18
RPL35 RPS16
RPL35 RPS15A
COL14A1 TNFRSF14
COL14A1 AGER
COL14A1 SLC5A2
COL14A1 AQP2
COL14A1 CEBPE
COL14A1 CYP2F1
COL14A1 COMP
COL14A1 NOS1
COL14A1 ODF1
COL14A1 LIPE
COL14A1 TBXAS1
COL14A1 CYP21A2
COL14A1 NCAPD3
COL14A1 LST1
COL14A1 INPP5J
COL14A1 CCR2
COL14A1 CHRND
COL14A1 SLC18A1
COL14A1 CLK3
COL14A1 TFDP1
RPL31 RPS17
RPL31 RPS19
RPL31 RPS18
RPL31 FASTK
PCCA EZH1
PCCA LOC728849
PCCA FERMT2
PCCA CHMP1A
PCCA ATP6V0D1
PCCA NSMAF
GRIN2C KLRK1
GRIN2C GRK6
GRIN2C ST14
GRIN2C MAP2K5
GRIN2C DRD1
GRIN2C LTK
GRIN2C ZWINTAS
GNA15 KCNMB1
GNA15 BATF
GNA15 HLA-DRB1
GNA15 PLK3
GNA15 MED22
GNA15 BMS1
GNA15 CLK3
GNA15 RAE1
GNA13 FERMT2
GNA13 PTGES3
GNA13 EIF4A2
GNA11 ADD1
GNA11 PRKAG1
GNA11 CPE
GNA11 SF1
GNA11 FOXI1
GNA11 ZNF76
GNA11 RBM15B
GNA11 PEBP1
GNA11 SMG7
GNA11 LOC100133166
GNA11 MPP3
GNA11 MPP2
GNA11 ATP6AP1
GNA11 BCLAF1
GNA11 PHC2
GNA11 MYT1
GNA11 ARHGEF12
GNA11 HK1
GNA11 MEN1
GNA11 GRM4
GNA11 SMARCD1
GNA11 SNAP25
GNA11 INPP5J
GNA11 GSK3A
GNA11 SLC2A1
GNA11 DDX5
GNA11 SUPT4H1
GNA11 KLC1
GNA11 ATP6V1A
GNA11 RBBP5
GNA11 CLTC
GNA11 KLHDC3
GNA11 MADD
GNA11 SECISBP2L
GNA11 H3F3B
GNA11 JAK1
GNA11 TNFRSF4
GNA11 NPEPPS
GNA11 KIAA0195
GNA11 SEC13
GNA11 PPP1R7
GNA11 PPP1R11
GNA11 PPP1R10
GNA11 MIA3
GNA11 TMED10P
GNA11 FTO
GNA11 SDC4
GNA11 STMN1
GNA11 BAT3
GNA11 GPX4
GNA11 FLOT2
GNA11 PKM2
GNA11 PI4KB
GNA11 PI4KA
GNA11 CLOCK
GNA11 TLE2
GNA11 STXBP1
GNA11 ATP5O
GNA11 CDSN
GNA11 ATP5B
GNA11 SH3GL3
GNA11 NCOA4
GNA11 SKP1
GNA11 AP2M1
GNA11 DUSP5
GNA11 ATP6V0C
GNA11 RAB1A
GNA11 GNB1
GNA11 ARL6IP1
GNA11 ENO2
GNA11 HTATSF1
GNA11 SALL2
GNA11 ATP6V1E1
GNA11 FARSA
GNA11 HSP90AA1
GNA11 MAPRE2
GNA11 ZNF134
GNA11 PPP2R1A
GNA11 CHGB
GNA11 ERCC4
GNA11 MPRIP
GNA11 GTF2A2
GNA11 WASF3
GNA11 RGL2
GNA11 NUP188
GNA11 YWHAB
GNA11 RRAGA
GNA11 CNP
GNA11 MDC1
GNA11 KIAA0240
GNA11 SLC9A6
GNA11 CASC3
GNA11 CES2
GNA11 SNRPN
GNA11 NAGA
GNA11 BBS9
GNA11 RABGGTA
GNA11 ZNF91
GNA11 CHRND
GNA11 CYB5R3
GNA11 M6PR
SDHA HMGN3
SDHA ALDH9A1
SDHA BMI1
ATF4 LOC728844
ATF4 NASP
ATF4 FAM53B
BAP1 PLEC1
BAP1 TAF1
SMARCC2 RPS17
SMARCC2 RASL10A
SMARCC2 C17orf103
SMARCC2 HPCA
SMARCC2 AANAT
SMARCC2 GIPR
SMARCC2 SH3GL3
SMARCC2 PEPD
SMARCC2 FASTK
SMARCC2 RABGGTA
SMARCC2 MAP1A
SMARCC2 PRKCG
SMARCC2 NCAPD3
SMARCC2 FEV
SMARCC2 CHERP
SMARCC2 SMARCD1
SMARCC2 ATP2B3
SMARCC2 LOC91316
SMARCC2 ATP6V0A1
SMARCC2 PAK1
SMARCC2 SLC1A2
ZCCHC11 ACTG1
ZCCHC11 N4BP2L2
ZCCHC11 CHRNA2
ZCCHC11 RB1
ZCCHC11 RBM15B
ZCCHC11 TMED10
ZCCHC11 ZNF146
ZCCHC11 CLOCK
ZCCHC11 BCLAF1
ZCCHC11 MARCKS
ZCCHC11 DYRK1A
ZCCHC11 MAPRE1
ZCCHC11 HNRNPA2B1
ZCCHC11 ANKRD46
ZCCHC11 SAFB
ZCCHC11 KIAA0174
ZCCHC11 B4GALT1
ZCCHC11 CHERP
ZCCHC11 CSNK2A2
ZCCHC11 SNAP25
ZCCHC11 UBE4A
ZCCHC11 MST1R
ZCCHC11 CCNG2
ZCCHC11 ZKSCAN1
ZCCHC11 NSMAF
ZCCHC11 GHRHR
ZCCHC11 HMGN3
ZCCHC11 HMGN2
ZCCHC11 METAP1
ZCCHC11 RBBP7
ZCCHC11 FUBP1
ZCCHC11 PUM1
ZCCHC11 CLTC
ZCCHC11 ACADM
ZCCHC11 TRAM1
ZCCHC11 IL8RB
ZCCHC11 FAM175B
ZCCHC11 RBM6
ZCCHC11 SLC35A1
ZCCHC11 H3F3A
ZCCHC11 PCBP1
ZCCHC11 UBXN4
ZCCHC11 TOP2B
ZCCHC11 PGK1
ZCCHC11 MAPK1IP1L
ZCCHC11 UBC
ZCCHC11 IGL@
ZCCHC11 EIF1AP1
ZCCHC11 CUX1
ZCCHC11 DCUN1D4
ZCCHC11 EIF4H
ZCCHC11 PWP1
ZCCHC11 GRM4
ZCCHC11 TAF7
ZCCHC11 PPP1R11
ZCCHC11 TAF4
ZCCHC11 MRPS27
ZCCHC11 NUP153
ZCCHC11 PPP2R5E
ZCCHC11 PHF3
ZCCHC11 CREBBP
ZCCHC11 PPP2R5C
ZCCHC11 TMEM131
ZCCHC11 YY1
ZCCHC11 MORC3
ZCCHC11 TAF11
ZCCHC11 TRPC1
ZCCHC11 CTNND1
ZCCHC11 ADSL
ZCCHC11 CBX1
ZCCHC11 NCOA6
ZCCHC11 HMGN1
ZCCHC11 HNRNPU
ZCCHC11 AP2M1
ZCCHC11 MAPK3
ZCCHC11 HNRNPK
ZCCHC11 HNRNPM
ZCCHC11 GOLGA4
ZCCHC11 ALDH18A1
ZCCHC11 SNRNP70
ZCCHC11 HNRNPF
ZCCHC11 RANBP2
ZCCHC11 COMT
ZCCHC11 SS18
ZCCHC11 LAMP2
ZCCHC11 HTATSF1
ZCCHC11 CHMP1A
ZCCHC11 MVK
ZCCHC11 CTNNB1
ZCCHC11 ZNF638
ZCCHC11 UBE2N
ZCCHC11 GLUD1
ZCCHC11 KEAP1
ZCCHC11 RNF144A
ZCCHC11 ZNF133
ZCCHC11 ZNF134
ZCCHC11 SMN2
ZCCHC11 POLA2
ZCCHC11 SPCS2
ZCCHC11 LIMK2
ZCCHC11 PSMD6
ZCCHC11 MSH6
ZCCHC11 PSMD2
ZCCHC11 EZH1
ZCCHC11 INSR
ZCCHC11 CYCS
ZCCHC11 RBMX
ZCCHC11 LOC728849
ZCCHC11 YES1
ZCCHC11 SERTAD2
ZCCHC11 ATP13A3
ZCCHC11 DDX18
ZCCHC11 AP2B1
ZCCHC11 RBM39
ZCCHC11 PXN
ZCCHC11 SUZ12
ZCCHC11 TRA2B
ZCCHC11 YWHAE
ZCCHC11 APPBP2
ZCCHC11 CNP
ZCCHC11 BMI1
ZCCHC11 USP13
ZCCHC11 ALDH6A1
ZCCHC11 CREB1
ZCCHC11 NAGA
ZCCHC11 NFIB
ZCCHC11 DAZAP2
ZCCHC11 RPA2
ZCCHC11 RABGGTB
ZCCHC11 ZNF91
ZCCHC11 SFRS11
ZCCHC11 CKAP5
SMARCC1 EP300
SMARCC1 GUCY2D
SMARCC1 CLP1
SMARCC1 TMEM41B
SMARCC1 EZH1
SMARCC1 CDK2
SMARCC1 SMARCD2
SMARCC1 SUZ12
SMARCC1 MVK
SMARCC1 ACADM
SMARCC1 YWHAE
PPAP2B AOC2
PPAP2B FLOT2
PPAP2B ATP6V1E1
PPAP2B AARS
PPAP2B PSAP
PPAP2B DGCR6
PPAP2B MIA3
PPAP2B LAMP1
PPAP2B HTRA1
PPAP2B CAPN2
MFGE8 PPP2R1B
MFGE8 NOS1
MFGE8 AGER
MFGE8 CLTC
MFGE8 PSMD2
MFGE8 PROL1
MFGE8 SLC5A2
MFGE8 STXBP2
MFGE8 SFTPA1B
MFGE8 TH
MFGE8 BTN2A2
MFGE8 REG1A
MFGE8 CD8B
MFGE8 CYP2F1
MFGE8 DGKQ
MFGE8 CELP
MFGE8 SCNN1G
MFGE8 ITPKC
MFGE8 TFE3
MFGE8 TNFRSF4
MFGE8 CCL22
MFGE8 FUT2
MFGE8 NFIC
MFGE8 ODF1
MFGE8 AQP2
MFGE8 KIAA0195
MFGE8 EPHB4
MFGE8 IGL@
MFGE8 NCAPD3
MFGE8 KIAA0226
MFGE8 POU4F1
MFGE8 CES2
MFGE8 EDEM1
MFGE8 LMNA
MFGE8 NCSTN
MFGE8 WAS
MFGE8 PTPN6
MFGE8 TXN2
MFGE8 LOC91316
MFGE8 E2F3
MFGE8 CD5
MFGE8 WNT1
MFGE8 AARS
MFGE8 RUNX1
MFGE8 ATP6V0A1
MFGE8 GFRA2
MFGE8 PTPRN
MFGE8 SLAMF1
SUMO1 LIMK2
SUMO1 MSH2
SUMO1 RFC1
SUMO1 LOC728849
SUMO1 RPL41
SUMO1 GDI1
SUMO1 ZNF146
SUMO1 U2AF1
SUMO1 NARS
SUMO1 NR2F2
SUMO1 FHL3
SUMO1 HNRNPK
SUMO1 TTYH2
SUMO1 PCBP1
SUMO1 UBXN4
SUMO1 ATP5G3
SUMO1 ISCU
SUMO1 SLC25A3
SUMO1 COMT
SUMO1 EIF4H
SUMO1 IGHM
SUMO1 TAF7
SUMO1 CCNB1
SUMO1 PSIP1
SUMO1 PTGES3
SUMO1 RBBP7
SUMO1 STAT5B
SUMO1 PFN2
SUMO1 PSMC6
SUMO1 RNF144A
SUMO1 GCSH
SUMO3 ERH
SUMO2 TSN
SUMO2 PEBP1
SUMO2 WTAP
SUMO2 HDAC2
SUMO2 RAD23B
SUMO2 HMGN2
SUMO2 CNP
SUMO2 ZNF238
SUMO2 HNRNPC
SUMO2 DDX5
SUMO2 UNG
SUMO2 RHEB
SUMO2 NPEPPS
SUMO2 CBX1
ABP1 ERBB2
ABP1 PKLR
ABP1 MAN2B1
ABP1 ARG1
ABP1 CDKL1
ABP1 MCHR1
ABP1 PTGIR
ABP1 TNFSF9
ABP1 DOK1
ABP1 GP9
ABP1 CYP21A2
ABP1 HSD17B3
ABP1 CLCN1
ABP1 RPS9
ABP1 PRG2
KIAA0317 MAT2A
KIAA0317 ACTG1
KIAA0317 TNFAIP1
KIAA0317 ACADM
KIAA0317 SDC4
KIAA0317 BCLAF1
KIAA0317 CSNK2A2
KIAA0317 CTNNB1
KIAA0317 CLTC
KIAA0317 PUM1
KIAA0317 H3F3A
KIAA0317 TRIP13
KIAA0317 RBM15B
KIAA0317 CBX1
PTPN6 HLA-C
PTPN6 PLK3
PTPN6 PROL1
PTPN6 STXBP2
PTPN6 GIPR
PTPN6 RPS9
PTPN6 RPS21
PTPN6 TNXB
PTPN6 RENBP
PTPN6 NRGN
PTPN6 PRKCG
PTPN6 POMC
PTPN6 LLGL2
PTPN6 LOC91316
PTPN6 ADAM11
PTPN6 SCN1B
PTPN6 ATXN1
PTPN6 RAE1
L1CAM CLK2
L1CAM USP11
L1CAM SLC18A1
L1CAM NCAPD3
WWP2 MYBPC2
AKAP1 MARK3
AKAP1 CTSG
SMG7 SF1
SMG7 ATP6AP1
SMG7 CSNK2A1
SMG7 PHC2
SMG7 MAPRE2
SMG7 GPI
SMG7 NOMO1
SMG7 SMARCD1
SMG7 IP6K1
SMG7 NME3
SMG7 SUPT4H1
SMG7 KLC1
SMG7 STMN1
SMG7 SPTAN1
SMG7 MED24
SMG7 PUM2
SMG7 RNH1
SMG7 CLTC
SMG7 AP2B1
SMG7 SLC9A6
SMG7 H3F3B
SMG7 GTF2I
SMG7 DHPS
SMG7 KIAA0195
SMG7 SEC13
SMG7 PWP1
SMG7 BNIP1
SMG7 C5orf13
SMG7 VAV1
SMG7 BAT3
SMG7 ATP6V0A1
SMG7 PKM2
SMG7 PI4KA
SMG7 CLOCK
SMG7 ATP5B
SMG7 ARHGEF1
SMG7 RAF1
SMG7 SH3GL3
SMG7 PSMD8
SMG7 DUSP5
SMG7 DDB1
SMG7 ATP6V0C
SMG7 RAB1A
SMG7 GNB1
SMG7 ENO2
SMG7 BCAP31
SMG7 ABCA3
SMG7 PPP2R1A
SMG7 NPTX1
SMG7 TNFAIP1
SMG7 PIN1
SMG7 LOC728849
SMG7 WASF3
SMG7 RGL2
SMG7 PSMC1
SMG7 GPX4
SMG7 CES2
SMG7 SNRPN
SMG7 USP14
SMG7 ALDOA
SMG7 RABGGTA
SMG7 GOLGB1
SMG7 CHRND
DLG2 ASL
HMGN4 ARFIP2
DLG4 DRD4
DLG4 ARHGEF1
DLG4 FHL3
DLG4 LOC729602
BLOC1S1 NDUFV2
SRPK1 CSTF3
SRPK1 HTATSF1
SRPK1 GFPT1
SRPK1 NCOA6
COMMD1 ANGPT1
PPP2R4 AVPR1B
PPP2R4 IDS
PPP2R4 RB1CC1
PPP2R4 ACADM
PPP2R4 OGDH
PPP2R4 GTF2B
PPP2R4 B4GALT1
PPP2R4 RAB13
PPP2R4 PGK1
PPP2R4 TAF7
PPP2R4 RNASE4
PPP2R4 KIAA0174
PPP2R4 DYRK1A
PPP2R4 EIF4H
PPP2R4 NAGA
PPP2R4 ALG13
PPP2R4 CSNK2A2
PPP2R4 ACOX2
PPP2R4 ARMCX6
PPP2R4 SDC4
PPP2R4 UBC
PPP2R4 TFDP1
PTGER3 AVPR1B
PTGER3 NCKAP1L
PTGER3 SLC9A3R2
PTGER3 ITPKC
PTGER3 FSHR
PTGER3 NNT
PTGER3 ATP6V0A1
PTGER3 CTLA4
PTGER3 TMEM106A
PTGER3 CES2
PTGER3 CD8B
PTGER3 SNAP25
PTGER3 DRD4
PTGER3 ZNF91
PTGER3 CHRND
PTGER3 PTPRN
PTGER3 TUB
SEMG2 NEFL
SEMG2 LOC91316
SEMG2 ASNA1
SEMG2 GFRA2
SEMG2 CPZ
SEMG2 NOP14
SEMG2 POMC
SEMG2 CYP3A4
SEMG2 PPBPL2
SEMG2 IL8
DAZL MMP11
DAZL LTK
DAZL KCNA6
DAZL FLT1
DAZL IL12RB1
DAZL DNASE1
DAZL H3F3A
DAZL POFUT1
DAZL CTLA4
DAZL SLC14A2
DAZL SERPINB1
DAZL BCAM
DAZL GSTT1
DAZL CXCL9
DAZL HLA-DOB
DAZL DRD4
DAZL ACOX2
DAZL TUB
NPR2 ACADM
NPR2 HMGN1
SLC38A3 ADD1
SLC38A3 PPP2R1A
SLC38A3 TXN2
SLC38A3 CDC2L5
SLC38A3 BAD
SLC38A3 PCDHGC3
SLC38A3 HSP90B1
SLC38A3 PITPNA
SLC38A3 ZNF91
PCBP1 ACTG1
PCBP1 GNPDA1
PCBP1 AGER
PCBP1 PKP1
PCBP1 ZNF146
PCBP1 BRPF1
PCBP1 PRIM2
PCBP1 MAPRE1
PCBP1 ANKRD46
PCBP1 EXT2
PCBP1 SHC3
PCBP1 HK3
PCBP1 CSNK2A2
PCBP1 VAT1
PCBP1 RBBP4
PCBP1 KDELR2
PCBP1 HMGN3
PCBP1 METAP1
PCBP1 FUBP1
PCBP1 PUM1
PCBP1 XRCC5
PCBP1 ACADM
PCBP1 C21orf2
PCBP1 IL8RB
PCBP1 FAM175B
PCBP1 NARS
PCBP1 GTF2B
PCBP1 UBXN2B
PCBP1 H3F3A
PCBP1 MAPK1IP1L
PCBP1 PARP1
PCBP1 EIF1AP1
PCBP1 SFPQ
PCBP1 EIF4H
PCBP1 TAF7
PCBP1 NASP
PCBP1 YY1
PCBP1 BTN3A1
PCBP1 ATM
PCBP1 ADSL
PCBP1 PWP1
PCBP1 HNRNPU
PCBP1 MAPK3
PCBP1 HNRNPK
PCBP1 RANBP2
PCBP1 RPS23
PCBP1 COMT
PCBP1 CRHBP
PCBP1 UNG
PCBP1 GLUD1
PCBP1 ZNF133
PCBP1 RB1CC1
PCBP1 LOC728849
PCBP1 YES1
PCBP1 RB1
PCBP1 KDM4A
PCBP1 SUZ12
PCBP1 VIPR1
PCBP1 TRA2B
PCBP1 YWHAE
PCBP1 CYP2A6
PCBP1 TRIP12
PCBP1 SSR2
PCBP1 NCL
PCBP1 SFRS11
PCBP1 MYO7A
PCBP1 CKAP5
BCAT2 AVPR1B
BCAT2 HLA-C
BCAT2 AGER
BCAT2 MYLPF
BCAT2 SLC30A3
BCAT2 S100A7
BCAT2 HLA-DOB
BCAT2 HOXB6
BCAT2 PAPPA
BCAT2 MGAT3
BCAT2 POMC
BCAT2 NCAPD3
BCAT2 ACOT2
BCAT2 BCAM
BCAT2 GH2
BCAT2 TAF1
BCAT2 CES2
BCAT2 CHRND
BCAT2 GFRA2
KIAA0174 ACTG1
KIAA0174 CPE
KIAA0174 LRPPRC
KIAA0174 ZNF146
KIAA0174 UBC
KIAA0174 BCLAF1
KIAA0174 MARCKS
KIAA0174 PRIM2
KIAA0174 DYRK1A
KIAA0174 MAPRE1
KIAA0174 PXN
KIAA0174 ISCU
KIAA0174 SAFB
KIAA0174 UBE4A
KIAA0174 CSNK2A2
KIAA0174 VAT1
KIAA0174 MST1R
KIAA0174 RBBP4
KIAA0174 RNF103
KIAA0174 CYB5R3
KIAA0174 HMGN2
KIAA0174 FUBP1
KIAA0174 PUM1
KIAA0174 ACADM
KIAA0174 IL8RB
KIAA0174 FAM175B
KIAA0174 NARS
KIAA0174 H3F3A
KIAA0174 NFIL3
KIAA0174 UBXN4
KIAA0174 TOP2B
KIAA0174 ZIC1
KIAA0174 TOP2A
KIAA0174 MAPK1IP1L
KIAA0174 STAG1
KIAA0174 MLLT11
KIAA0174 PPP1R11
KIAA0174 CUX1
KIAA0174 DCUN1D4
KIAA0174 PWP1
KIAA0174 GDI1
KIAA0174 TAF7
KIAA0174 HADH
KIAA0174 TAF4
KIAA0174 UBE2N
KIAA0174 TAF9
KIAA0174 BAT1
KIAA0174 PHF3
KIAA0174 PPP2R5C
KIAA0174 YY1
KIAA0174 CLOCK
KIAA0174 CIRBP
KIAA0174 POLB
KIAA0174 KIAA0101
KIAA0174 CBX1
KIAA0174 SET
KIAA0174 NCOA6
KIAA0174 HMGN1
KIAA0174 NCOA4
KIAA0174 HNRNPU
KIAA0174 MAPK3
KIAA0174 HNRNPK
KIAA0174 HNRNPM
KIAA0174 TM9SF2
KIAA0174 SNRNP70
KIAA0174 RANBP2
KIAA0174 C5orf13
KIAA0174 GPR125
KIAA0174 KIAA0226
KIAA0174 HTATSF1
KIAA0174 CHMP1A
KIAA0174 EIF1AP1
KIAA0174 ZNF638
KIAA0174 TBCC
KIAA0174 POLA2
KIAA0174 SPCS2
KIAA0174 VHL
KIAA0174 AFAP1
KIAA0174 LOC728849
KIAA0174 YES1
KIAA0174 TMEM41B
KIAA0174 DDX18
KIAA0174 NUP188
KIAA0174 RBM39
KIAA0174 HNRNPA2B1
KIAA0174 SUZ12
KIAA0174 CNP
KIAA0174 BMI1
KIAA0174 CLCN6
KIAA0174 CASC3
KIAA0174 USP10
KIAA0174 DAZAP2
KIAA0174 ARMCX6
KIAA0174 IER2
KIAA0174 RBMX
KIAA0174 ZNF91
KIAA0174 SFRS11
KIAA0174 UFD1L
IFRD1 GPR64
CXCL11 SPI1
CXCL11 HMGA2
CXCL11 CYP2E1
CXCL11 HRG
CXCL11 NCAM1
CYP3A4 CPZ
CYP3A4 SLC5A11
CYP3A4 NCAM1
CYP3A4 POFUT1
CYP3A4 RYR1
CYP3A4 UBE3A
CYP3A4 TNXB
CYP3A4 CFLAR
CYP3A4 MAP1A
CYP3A4 SLC14A2
CYP3A4 F13B
CYP3A4 GFRA2
CYP3A4 NR2C1
CYP3A4 POMC
CYP3A4 LTK
CYP3A4 PHEX
CYP3A4 BCAM
CYP3A4 TAF1
CYP3A4 GH2
CYP3A4 CXCL9
CYP3A4 CES2
CYP3A4 FUT2
CYP3A4 HLA-DOB
CYP3A4 NEFL
CYP3A4 PAK1
CYP3A4 PPBPL2
RSU1 ZNF638
RSU1 HMGN3
RSU1 LIMK2
RSU1 TMEM41B
RSU1 GOLGA4
RSU1 EIF4H
RSU1 SUZ12
RSU1 CSNK2A2
RSU1 SLC35A1
SRP19 E2F1
SRP19 UBC
UBE4A ACTG1
UBE4A CPE
UBE4A CAPRIN1
UBE4A TMED10
UBE4A ZNF146
UBE4A ARHGEF7
UBE4A NFE2L1
UBE4A BCLAF1
UBE4A CBFB
UBE4A DYRK1A
UBE4A MAPRE1
UBE4A ANKRD46
UBE4A TSC22D1
UBE4A SAFB
UBE4A CLCN6
UBE4A ATP2B1
UBE4A CSNK2A2
UBE4A SNAP25
UBE4A RNF103
UBE4A UBC
UBE4A CTCF
UBE4A DHX38
UBE4A PUM1
UBE4A PSMD2
UBE4A TOMM20
UBE4A SEPT7
UBE4A ACADM
UBE4A IL8RB
UBE4A H3F3A
UBE4A UBXN4
UBE4A TOP2B
UBE4A ZNF187
UBE4A MAPK1IP1L
UBE4A STAG1
UBE4A MLLT11
UBE4A EIF1AP1
UBE4A CUX1
UBE4A DCUN1D4
UBE4A SART3
UBE4A SPRR2C
UBE4A TAF7
UBE4A HADH
UBE4A TAF4
UBE4A UBE2N
UBE4A TNFAIP1
UBE4A ALDH6A1
UBE4A PFN2
UBE4A HNRNPK
UBE4A STK38
UBE4A PPP2R5E
UBE4A PHF3
UBE4A PPP2R5C
UBE4A YY1
UBE4A CLOCK
UBE4A CIRBP
UBE4A HNRNPH2
UBE4A SET
UBE4A HMGN1
UBE4A NCOA4
UBE4A HNRNPU
UBE4A AP2M1
UBE4A MAPK3
UBE4A MARCKS
UBE4A RTCD1
UBE4A TM9SF2
UBE4A SRD5A1
UBE4A KIAA0430
UBE4A COMT
UBE4A FERMT2
UBE4A HTATSF1
UBE4A CHMP1A
UBE4A MVK
UBE4A TRAM1
UBE4A PRKACB
UBE4A ZNF133
UBE4A ZNF134
UBE4A SPCS2
UBE4A LIMK2
UBE4A PSMD6
UBE4A USP7
UBE4A LOC728849
UBE4A YES1
UBE4A RB1
UBE4A AP2B1
UBE4A SUZ12
UBE4A CEBPZ
UBE4A YWHAE
UBE4A APPBP2
UBE4A CNP
UBE4A RAD21
UBE4A BMI1
UBE4A CASC3
UBE4A USP10
UBE4A NAGA
UBE4A RASA1
UBE4A DAZAP2
UBE4A ARMCX6
UBE4A CSTF3
UBE4A RABGGTB
UBE4A PPP1R11
UBE4A SFRS11
GTF2F1 GTF2A2
GTF2F1 CPE
GTF2F1 AOC2
GTF2F1 CDSN
GTF2F1 NCOA4
GTF2F1 B4GALT1
GTF2F1 ANKRD46
GTF2F1 CNP
GTF2F1 GRM4
GTF2F1 FXN
GTF2F1 SNRPN
GTF2F1 HTATSF1
GTF2F1 MVK
GTF2F1 GZMM
GTF2F1 AZIN1
GTF2F1 RPS3A
GTF2F1 SFRS11
GTF2F1 CTCF
ADRA1D SERPINB10
ADRA1D ASNA1
ADRA1D PDGFA
RAPGEF5 F13B
RAPGEF5 KLHDC10
DR1 CCNG2
DR1 HLTF
DR1 RTCD1
MYL4 CGA
STARD8 MICA
MYL5 C2
STARD3 SLC5A11
APOC3 UBAP2L
APOC3 CENPI
APOC3 ACOX2
APOC3 GLA
APOC3 INPP5J
APOC3 SSTR3
APOC3 PDE6B
APOC3 CALML3
APOC3 KRT1
APOC3 PRF1
APOC3 MAP2K5
APOC3 NAGA
APOC3 MGAT5
APOC3 KIF20B
APOC3 TUBA1A
APOC3 RNF113A
IL7R BATF
IL7R HLA-C
IL7R WNT1
IL7R MED22
IL7R TNXB
IL7R MYO5A
IL7R RAE1
DCHS1 MMP14
DCHS1 PKLR
DCHS1 GSPT1
DCHS1 BMS1
DCHS1 LIPE
DCHS1 ERBB2
DCHS1 LGALS7B
DCHS1 CDKL1
DCHS1 CENPB
DCHS1 MAP3K10
DCHS1 TNFSF9
DCHS1 CD7
DCHS1 RAB3A
DCHS1 CFTR
DCHS1 TFDP1
DCHS1 AQP3
ENOX2 TOP2B
ENOX2 NPEPPS
ENOX2 FABP3
ENOX2 FLT1
CD1C CHIC1
CD1C TNXB
CD1C CHRND
NOVA1 DAZAP2
NOVA1 CD86
NOVA1 MARCH6
NOVA1 RNF144A
NOVA1 PAFAH1B1
RAPGEF3 GATA3
HSP90B1 SNRPB
HSP90B1 CD63
HSP90B1 CYP1B1
SFTPA1B FUT2
PTGDR INPP5A
PTGDR POU2F2
COL3A1 COL5A2
COL3A1 CTGF
CHKB CREB3
CHKB ACAP1
NKG7 WNT2B
NKG7 RAP1GAP
NKG7 TNR
NKG7 NEFL
NKG7 RPS27A
NKG7 LDHB
NKG7 HPCA
NKG7 RPS9
CHIC1 CCL2
CHIC1 AVPR1B
CHIC1 COL11A2
CHIC1 PHB2
CHIC1 GLA
CHIC1 USP7
CHIC1 KRT1
CHIC1 CNTN1
CHIC1 CDSN
CHIC1 FGR
CHIC1 UROD
CHIC1 NSMAF
CHIC1 GABRA1
CHIC1 FLT1
CHIC1 CD8B
CHIC1 NAPG
CHIC1 HLA-C
CHIC1 DNASE1
CHIC1 OAS2
CHIC1 OR3A1
CHIC1 TTYH2
CHIC1 GRM4
CHIC1 CCL22
CHIC1 CDH5
CHIC1 THRSP
CHIC1 ETV1
CHIC1 MAP2K5
CHIC1 H3F3A
CHIC1 TMEM106A
CHIC1 ARPC4
CHIC1 PRF1
CHIC1 MVK
CHIC1 TMED10P
CHIC1 CSNK2A2
CHIC1 CSNK2A1
CHIC1 BBS9
CHIC1 INPP5D
CHIC1 KLRK1
CHIC1 INPP5J
CHIC1 SLC2A4
CHIC1 SDC4
CHIC1 PDE6B
CHIC1 CYP2C19
CHIC1 ZNF134
CHIC1 HLA-DQA1
IL8RB ACTG1
IL8RB AGER
IL8RB N4BP2L2
IL8RB BTN3A2
IL8RB RBM15B
IL8RB ZNF142
IL8RB ZNF146
IL8RB BCLAF1
IL8RB MARCKS
IL8RB DYRK1A
IL8RB MAPRE1
IL8RB ANKRD46
IL8RB TSNAX
IL8RB SAFB
IL8RB CSNK2A2
IL8RB VAT1
IL8RB MST1R
IL8RB RBBP4
IL8RB DDX5
IL8RB NSMAF
IL8RB HMGN2
IL8RB HMGN1
IL8RB METAP1
IL8RB PUM1
IL8RB ACADM
IL8RB C21orf2
IL8RB NARS
IL8RB H3F3A
IL8RB B4GALT1
IL8RB TOP2B
IL8RB MAPK1IP1L
IL8RB EHMT2
IL8RB DCUN1D4
IL8RB TAF7
IL8RB NASP
IL8RB IRF9
IL8RB SDC4
IL8RB NUP153
IL8RB PRDM2
IL8RB KRT10
IL8RB TMEM131
IL8RB YY1
IL8RB CLOCK
IL8RB CIRBP
IL8RB TAF11
IL8RB TAF15
IL8RB KCNA6
IL8RB KIAA0101
IL8RB PWP1
IL8RB SET
IL8RB HNRNPU
IL8RB MAPK3
IL8RB HNRNPK
IL8RB HNRNPM
IL8RB SNRNP70
IL8RB GNB3
IL8RB SS18
IL8RB HTATSF1
IL8RB UNG
IL8RB RNF144A
IL8RB POLA2
IL8RB RBM3
IL8RB SPCS2
IL8RB PSMD6
IL8RB CTNNB1
IL8RB INSR
IL8RB MAP2K5
IL8RB RB1CC1
IL8RB EIF2S1
IL8RB LOC728849
IL8RB SERTAD2
IL8RB ADSL
IL8RB RB1
IL8RB HNRNPA2B1
IL8RB SUZ12
IL8RB RRAGA
IL8RB CNP
IL8RB BMI1
IL8RB CASC3
IL8RB USP13
IL8RB CREB1
IL8RB E2F1
IL8RB IER2
IL8RB RBMX
IL8RB RABGGTB
IL8RB CXorf40B
IL8RB SFRS11
IL8RB BCL6
IL8RB MYO7A
IL8RB M6PR
PEPD TIMP2
PEPD F8A1
PEPD SLC6A8
PEPD MAN2A2
PEPD MAP4
CETN1 GNAT1
CETN1 COL2A1
CETN1 GFRA2
GTF2B OGDH
GTF2B GDI1
GTF2B CSNK2A2
GTF2B NARS
GTF2B SFRS11
GTF2B UBC
GTF2B TRA2A
GTF2B FRY
GTF2B RANBP2
GTF2B SEPT7
GTF2B PGK1
LTC4S VGLL4
GRM8 CSRP2
GRM8 H3F3B
GRM8 MYT1
H3F3B HSF2
H3F3B SLC6A8
H3F3B MEN1
H3F3B SF1
H3F3B AKT1
H3F3B APLP1
H3F3B LOC100133166
H3F3B MPP3
H3F3B ATP6AP1
H3F3B BCLAF1
H3F3B MAPRE2
H3F3B ISCU
H3F3B CPE
H3F3B YWHAB
H3F3B UTP14C
H3F3B SMARCD1
H3F3B IP6K1
H3F3B SNAP25
H3F3B PDXDC1
H3F3B CHN2
H3F3B GSK3A
H3F3B PKIA
H3F3B SUPT4H1
H3F3B KLC1
H3F3B STMN1
H3F3B MED24
H3F3B PUM2
H3F3B CLTC
H3F3B ARL4D
H3F3B SLC9A6
H3F3B MMD
H3F3B JUP
H3F3B DGCR6
H3F3B NPEPPS
H3F3B DHPS
H3F3B TRO
H3F3B SEC13
H3F3B OGDH
H3F3B MLLT11
H3F3B HERC1
H3F3B PPP1R10
H3F3B UBA1
H3F3B FTO
H3F3B C5orf13
H3F3B VAV1
H3F3B SLC35B1
H3F3B BAT3
H3F3B MPP2
H3F3B ATN1
H3F3B HARS2
H3F3B PKM2
H3F3B PI4KA
H3F3B CLOCK
H3F3B STXBP1
H3F3B UPF1
H3F3B ATP5B
H3F3B ARHGEF1
H3F3B RAF1
H3F3B SH3GL3
H3F3B SKP1
H3F3B AP2M1
H3F3B MAPK6
H3F3B FANCA
H3F3B SPTAN1
H3F3B DUSP5
H3F3B ATP6V0C
H3F3B RAB1A
H3F3B GNB1
H3F3B ENO2
H3F3B SALL2
H3F3B NEUROD2
H3F3B PPP1R7
H3F3B ATP6V1E1
H3F3B PMS2L11
H3F3B SSTR2
H3F3B SARS
H3F3B ATP5F1
H3F3B PPP2R1A
H3F3B PSMD8
H3F3B BPGM
H3F3B TNFAIP1
H3F3B CHGB
H3F3B KIAA0232
H3F3B NNAT
H3F3B LOC728849
H3F3B SOX4
H3F3B WASF3
H3F3B UNC119
H3F3B RGL2
H3F3B MAB21L1
H3F3B NUP188
H3F3B YWHAH
H3F3B C16orf45
H3F3B AP1B1
H3F3B DPP6
H3F3B MADD
H3F3B CASC3
H3F3B CES2
H3F3B SNRPN
H3F3B NOMO1
H3F3B CHRND
H3F3B PTPRO
H3F3B UFD1L
H3F3A ACTG1
H3F3A MYL3
H3F3A UBE2V2
H3F3A ZNF142
H3F3A ZNF146
H3F3A BCLAF1
H3F3A MARCKS
H3F3A TTYH2
H3F3A DYRK1A
H3F3A MAPRE1
H3F3A HK3
H3F3A SAFB
H3F3A CLCN6
H3F3A CREB1
H3F3A SMARCD2
H3F3A DNASE1
H3F3A SNAP25
H3F3A VAT1
H3F3A PTMA
H3F3A TOP2B
H3F3A SLC2A5
H3F3A H2AFZ
H3F3A RBBP4
H3F3A COX6C
H3F3A CPT1A
H3F3A GHRHR
H3F3A HMGN2
H3F3A HMGN1
H3F3A HLA-C
H3F3A RPS27A
H3F3A XRCC5
H3F3A ACADM
H3F3A CCT8
H3F3A TUBA1A
H3F3A TNR
H3F3A UBXN2B
H3F3A UBXN4
H3F3A RBM39
H3F3A PHKG1
H3F3A MAPK1IP1L
H3F3A PARP1
H3F3A EIF1AP1
H3F3A SFPQ
H3F3A BLK
H3F3A BNIP1
H3F3A TAF7
H3F3A HADH
H3F3A UBE2N
H3F3A GZMM
H3F3A DNAJC7
H3F3A INSM1
H3F3A KRT10
H3F3A MGAT5
H3F3A TMEM131
H3F3A YY1
H3F3A ATP5J
H3F3A CCNG2
H3F3A CCR4
H3F3A CDSN
H3F3A HNRNPH2
H3F3A KIAA0101
H3F3A SET
H3F3A H1FX
H3F3A HNRNPU
H3F3A HNRNPK
H3F3A HNRNPM
H3F3A TM9SF2
H3F3A TCF20
H3F3A SSR2
H3F3A RPS23
H3F3A COMT
H3F3A UNG
H3F3A CHMP1A
H3F3A DUT
H3F3A ZNF638
H3F3A LLGL2
H3F3A ACOX2
H3F3A TRAM1
H3F3A RPS3A
H3F3A RHEB
H3F3A PPIA
H3F3A ATP5F1
H3F3A MORC3
H3F3A SPCS2
H3F3A LIMK2
H3F3A PSMD6
H3F3A BIRC2
H3F3A CYCS
H3F3A PSMD2
H3F3A PRSS3
H3F3A RRM1
H3F3A DAD1
H3F3A LOC728849
H3F3A YES1
H3F3A RAP1GAP
H3F3A YWHAQ
H3F3A BRPF1
H3F3A HNRNPA2B1
H3F3A SUZ12
H3F3A VIPR1
H3F3A EPRS
H3F3A YWHAE
H3F3A PCNA
H3F3A ARFIP2
H3F3A TMEM106A
H3F3A BMI1
H3F3A USP10
H3F3A LAMP2
H3F3A SLK
H3F3A RASA1
H3F3A SNRPE
H3F3A HSPA13
H3F3A DAZAP2
H3F3A CSTF3
H3F3A RBMX
H3F3A CXorf40B
H3F3A CYP2C19
H3F3A SFRS11
H3F3A FAM175B
H3F3A ILF3
H3F3A M6PR
ZIC1 GHRHR
ZIC1 SDC4
ZIC1 LOC728849
ZIC1 MVK
ZIC1 TMEM41B
ZIC1 YWHAH
ZIC1 MARCKS
ZIC1 MTMR6
ZIC1 SNRNP70
ZIC1 PRKACB
ZIC1 KIAA0240
ZIC1 BMI1
ZIC1 MLLT11
ZIC1 MGAT3
ZIC1 GDI1
ZIC1 C5orf13
ZIC1 ZNF638
ZIC1 CASP2
ZIC1 MST1R
ZIC1 CSTF3
ZIC1 ANK2
ZIC1 UBC
TNFRSF4 PSMD2
TNFRSF4 RAD23B
TNFRSF4 PI4KB
TNFRSF4 PI4KA
TNFRSF4 CLOCK
TNFRSF4 PRKAG1
TNFRSF4 SALL2
TNFRSF4 USP7
TNFRSF4 UPF1
TNFRSF4 SLC2A1
TNFRSF4 CLTC
TNFRSF4 APLP2
TNFRSF4 RBM15B
TNFRSF4 AP2M1
TNFRSF4 USF2
TNFRSF4 MADD
TNFRSF4 SKP1
TNFRSF4 ZNF148
TNFRSF4 BCLAF1
TNFRSF4 DGCR6
TNFRSF4 NUP188
TNFRSF4 RFTN1
TNFRSF4 CDK9
TNFRSF4 BAT3
TNFRSF4 ATP6V0D1
TNFRSF4 NPEPPS
TNFRSF4 CNP
TNFRSF4 RAB1A
TNFRSF4 KIAA0240
TNFRSF4 GNB1
TNFRSF4 CASC3
TNFRSF4 PCDHGC3
TNFRSF4 SNRPN
TNFRSF4 HTATSF1
TNFRSF4 NAGA
TNFRSF4 SERPINB2
TNFRSF4 FTO
TNFRSF4 TNK2
TNFRSF4 DAZAP2
TNFRSF4 CA3
TNFRSF4 AARS
TNFRSF4 TNFAIP1
TNFRSF4 KIAA0226
TNFRSF4 SPOCK1
TNFRSF4 ATP6V1E1
CCL22 AVPR1B
CCL22 NCKAP1L
CCL22 GLA
CCL22 AGER
CCL22 KRT85
CCL22 AP3S2
CCL22 ZNF35
CCL22 ARAF
CCL22 MYL3
CCL22 CDSN
CCL22 GYPB
CCL22 SPTBN1
CCL22 FLT1
CCL22 CD8B
CCL22 APOB
CCL22 PTEN
CCL22 MPP2
CCL22 BNIP2
CCL22 ZWINTAS
CCL22 ITIH4
CCL22 DNASE1
CCL22 TTYH2
CCL22 CYP2C19
CCL22 RNF113A
CCL22 CD86
CCL22 TBXA2R
CCL22 ODF1
CCL22 AQP2
CCL22 KIAA0195
CCL22 RNASE6
CCL22 REG1A
CCL22 CES2
CCL22 ABI2
CCL22 BLK
CCL22 LTK
CCL22 LMNA
CCL22 ATP2B2
CCL22 BNIP1
CCL22 BBS9
CCL22 ELF4
CCL22 HRG
CCL22 PDXDC1
CCL22 ACOX2
CCL22 INPP5J
CCL22 SDC4
CCL22 CASP8
CCL22 STAT5B
CCL22 NOS1
CCL22 AR
CCL22 SCN1B
CCL22 ATP6V0A1
CCL22 S100P
CCL22 FGR
CCL22 SLAMF1
JAK1 ESR2
JAK1 TLN2
JAK1 TRAM1
JAK1 ALDH6A1
JAK1 PRKACB
JAK1 ZNF134
JAK1 CSNK2A1
GUCY2C INPP5E
GUCY2C PRM2
GUCY2D CASP2
GUCY2D CRHR1
HOXB1 LLGL1
HOXB6 CA1
HOXB6 DNASE1
HOXB6 FUT2
HOXB6 GFRA2
HOXB6 KLHDC10
HOXB7 NPPB
HOXB7 FBL
HOXB5 GLI1
CUX1 TMEM131
CUX1 PSMD9
CUX1 HMGN1
CUX1 CIRBP
CUX1 MARCH6
CUX1 CKAP5
CUX1 HMGN3
CUX1 NSMAF
CUX1 LOC728849
CUX1 ACTG1
CUX1 ZNF146
CUX1 HNRNPU
CUX1 HMGN2
CUX1 C11orf58
CUX1 HNRNPM
CUX1 TOP2B
CUX1 MAPK1IP1L
CUX1 RNF103
CUX1 KIAA0240
CUX1 SAFB
CUX1 BMI1
CUX1 CASC3
CUX1 ALDH6A1
CUX1 MIA3
CUX1 PPP2R5E
CUX1 MCFD2
CUX1 TAF7
CUX1 PPP1R11
CUX1 ALDH4A1
CUX1 UBE2N
CUX1 SFPQ
CUX1 RBMX
CUX1 NUP153
CUX1 ANK2
CUX1 TTC35
CUX1 COPB1
CUX1 TUBGCP3
CUX1 PHF3
CUX1 CTCF
CUX1 PPP2R5C
PPARD STXBP2
COL2A1 PDE1C
COL2A1 G0S2
COL2A1 CLDN5
ARPC4 BBS9
ARPC4 AVPR1B
ARPC4 PDGFB
ARPC4 KIAA0195
ARPC4 RRAGB
ARPC4 GRK6
ARPC4 CDKL5
ARPC4 PEA15
ARPC4 IFNA21
ARPC4 CYP2C19
ARPC4 KLC1
ARPC4 TMED10P
ARPC4 PAK1
ARPC4 CSNK2A1
C5orf13 HSF2
C5orf13 ACTG1
C5orf13 CPE
C5orf13 OGDH
C5orf13 ZNF238
C5orf13 BCLAF1
C5orf13 MARCKS
C5orf13 PHC2
C5orf13 MTMR6
C5orf13 ISCU
C5orf13 PRPSAP1
C5orf13 SAFB
C5orf13 TOP2B
C5orf13 UBC
C5orf13 PUM2
C5orf13 CLTC
C5orf13 MADD
C5orf13 TUBA1A
C5orf13 NPEPPS
C5orf13 MLLT11
C5orf13 PPP1R11
C5orf13 DCUN1D4
C5orf13 GDI1
C5orf13 HERC1
C5orf13 UBE2N
C5orf13 TMEFF1
C5orf13 SDC4
C5orf13 BAT3
C5orf13 BAT1
C5orf13 CLOCK
C5orf13 CIRBP
C5orf13 STXBP1
C5orf13 POLB
C5orf13 DCTN2
C5orf13 ATP5B
C5orf13 RAF1
C5orf13 CBX1
C5orf13 SET
C5orf13 NCOA6
C5orf13 SKP1
C5orf13 HNRNPM
C5orf13 CITED2
C5orf13 SNRNP70
C5orf13 GNB1
C5orf13 KIAA0226
C5orf13 HTATSF1
C5orf13 ZNF638
C5orf13 C4orf8
C5orf13 PRKACB
C5orf13 TNFAIP1
C5orf13 KIAA0232
C5orf13 PSMD2
C5orf13 AFAP1
C5orf13 LOC728849
C5orf13 HCFC1
C5orf13 YWHAH
C5orf13 TRA2B
C5orf13 KIAA0240
C5orf13 BMI1
C5orf13 CASC3
C5orf13 SNRPN
C5orf13 USP14
C5orf13 RBMX
C5orf13 ZNF91
C5orf13 PPP3CB
C5orf13 UFD1L
CSNK1A1 BBS9
CSNK1A1 PRDM2
CSNK1A1 ABI2
CSNK1A1 USP7
CSNK1A1 AP2M1
CSNK1A1 PHKG1
CSNK1A1 MATR3
CSNK1A1 FUS
CSNK1A1 TRAPPC10
MB ART3
DNAJC7 ACTG1
DNAJC7 HELZ
DNAJC7 CCNG2
DNAJC7 ACADM
DNAJC7 SET
DNAJC7 ATP13A3
DNAJC7 MARCKS
DNAJC7 HNRNPM
DNAJC7 UBXN4
DNAJC7 HNRNPC
DNAJC7 RNF103
DNAJC7 TM9SF2
DNAJC7 SAFB
DNAJC7 EIF1AP1
DNAJC7 DYRK1A
DNAJC7 SFRS11
DNAJC7 CTCF
RING1 GLA
RING1 ERCC4
RING1 ARHGEF12
RING1 TNFRSF14
RING1 SPTBN1
RING1 DRG2
RING1 PGC
RING1 GRK6
RING1 NUP188
RING1 DNASE1
RING1 PTTG1IP
RING1 ODF1
RING1 KIAA0195
RING1 MDC1
RING1 NOMO1
RING1 CASC3
RING1 MGAT3
RING1 SALL2
RING1 MDM4
RING1 BNIP1
RING1 BBS9
RING1 PTPRU
RING1 VAV1
RING1 HTT
RING1 BAT3
RING1 PPP2R5B
INS UGP2
TTC35 HMGN3
TTC35 SPCS2
TTC35 CIRBP
TTC35 PUM1
TTC35 SLC2A1
TTC35 NCOA6
TTC35 MAPK1IP1L
TTC35 BCLAF1
TTC35 NARS
TTC35 HNRNPM
TTC35 TM9SF2
TTC35 UBXN4
TTC35 PSMC6
TTC35 KIAA0430
TTC35 SAFB
TTC35 BMI1
TTC35 ALDH6A1
TTC35 HTATSF1
TTC35 ALDH7A1
TTC35 TAF7
TTC35 UBE2N
TTC35 PTGES3
TTC35 RBBP7
TTC35 IER2
TTC35 RBMX
TTC35 TUBGCP3
BTN1A1 AQP2
BTN1A1 SLC9A3R2
BTN1A1 REG1A
SLC18A3 STAT3
DCUN1D4 USP8
DCUN1D4 HMGN1
DCUN1D4 CLOCK
DCUN1D4 CPE
DCUN1D4 ACADM
DCUN1D4 TAF11
DCUN1D4 PUM1
DCUN1D4 CLTC
DCUN1D4 HNRNPH2
DCUN1D4 RBM15B
DCUN1D4 CBX1
DCUN1D4 RNF113A
DCUN1D4 OGDH
DCUN1D4 SLC9A1
DCUN1D4 SKP1
DCUN1D4 TUBA1A
DCUN1D4 YWHAQ
DCUN1D4 BCLAF1
DCUN1D4 AP2B1
DCUN1D4 NUP188
DCUN1D4 PXN
DCUN1D4 YES1
DCUN1D4 CIRBP
DCUN1D4 MTMR6
DCUN1D4 TOP2B
DCUN1D4 MAPK1IP1L
DCUN1D4 CNP
DCUN1D4 DAZAP2
DCUN1D4 MLLT11
DCUN1D4 CASC3
DCUN1D4 HTATSF1
DCUN1D4 NAGA
DCUN1D4 NPAT
DCUN1D4 BBS9
DCUN1D4 KIAA0226
DCUN1D4 TNFAIP1
DCUN1D4 PKIA
DCUN1D4 CSTF3
DCUN1D4 ZKSCAN1
DCUN1D4 ARMCX6
DCUN1D4 EDNRA
DCUN1D4 PPP2R5C
SLC18A1 AVPR1B
SLC18A1 ART3
SLC18A1 NTN3
SLC18A1 CHRND
SLC18A1 TNFRSF1A
SLC18A1 ZNF177
SLC18A1 GSK3A
SLC18A1 AKT1
SLC18A1 ITPKC
SLC18A1 SMARCD1
SLC18A1 HRG
STAM GNG4
CD19 TGFB3
CD19 TNFRSF1A
CD19 PROL1
CD19 USP11
CD19 ATP6V0A1
CD19 TUB
CD19 SOX4
ACP2 DDT
RBM6 IVD
RBM6 ANKRD46
RBM6 ZNF146
RBM6 CALML3
RBM6 DDX21
RBM6 NASP
RBM6 MAPK1IP1L
RBM6 MCM3
RBM6 HNRNPM
RBM6 PPP2R5E
GLA CCL2
GLA NCKAP1L
GLA CLOCK
GLA KRT1
GLA CDSN
GLA GCM1
GLA SPRR1A
GLA NCAM1
GLA SLC30A3
GLA FLT1
GLA SLC10A2
GLA APOB
GLA TNXB
GLA CSNK2A2
GLA DNASE1
GLA B4GALT1
GLA RNF113A
GLA CDH5
GLA FUT2
GLA MAPKAPK2
GLA IVD
GLA ODF1
GLA AQP2
GLA CENPI
GLA PTGIS
GLA AR
GLA IL32
GLA PRF1
GLA HTATSF1
GLA EDEM1
GLA CD8B
GLA BNIP1
GLA BBS9
GLA TAF1
GLA ACOX2
GLA TOP2B
GLA INPP5J
GLA SDC4
GLA PDE6B
GLA CYP2C19
GLA ATP6V0A1
GLA HLA-DOB
GLA ZNF37A
GLA CYP2A6
RAP1A TAF7
RAP1A SPCS2
RAP1A DUT
RAP1A RBBP7
RAP1A COMT
RAP1A SDCBP
RAP1A HNRNPK
RAP1A TOP2B
RAP1A RNF103
RAP1A DYRK1A
RAP1A MAPRE1
RAP1A ACADM
RAP1A IL8
PPP1R8 EIF1AP1
PPP1R8 NCL
PPP1R8 MAPRE1
PPP1R8 SUZ12
NCOA2 GH2
ENPEP LIG1
CAPG ITSN1
CAPG NTN3
NCOA6 SMN2
NCOA6 RAD23B
NCOA6 RB1
NCOA6 METAP1
NCOA6 CIRBP
NCOA6 PSMD2
NCOA6 ACADM
NCOA6 ATP5J
NCOA6 PUM1
NCOA6 DDX18
NCOA6 ARMCX6
NCOA6 YES1
NCOA6 HNRNPM
NCOA6 FAM175B
NCOA6 HLA-C
NCOA6 NARS
NCOA6 LOC728849
NCOA6 PPP2R5C
NCOA6 MARCKS
NCOA6 HNRNPA2B1
NCOA6 SUZ12
NCOA6 SRD5A1
NCOA6 ADORA3
NCOA6 TRA2B
NCOA6 RANBP2
NCOA6 MAPK1IP1L
NCOA6 IGL@
NCOA6 SAFB
NCOA6 BMI1
NCOA6 PPP1R11
NCOA6 BAT1
NCOA6 EIF4H
NCOA6 HTATSF1
NCOA6 PWP1
NCOA6 TAF7
NCOA6 EIF1AP1
NCOA6 ZNF638
NCOA6 UBE2N
NCOA6 RBMX
NCOA6 NUP153
NCOA6 KEAP1
NCOA6 NCL
NCOA6 SFRS11
NCOA6 UBC
NCOA6 PPP2R5E
NCOA6 TUBGCP3
NCOA6 PPID
NCOA6 PHF3
NCOA6 CKAP5
NCOA4 PKM2
NCOA4 HMGN3
NCOA4 CIRBP
NCOA4 SRRD
NCOA4 MED24
NCOA4 PI4KB
NCOA4 PUM1
NCOA4 ZNF32
NCOA4 MATR3
NCOA4 XRCC5
NCOA4 AP2B1
NCOA4 RPL41
NCOA4 HMGN2
NCOA4 SLC9A6
NCOA4 SKP1
NCOA4 ATP6V1A
NCOA4 RGL2
NCOA4 BCLAF1
NCOA4 AP2M1
NCOA4 PHC2
NCOA4 B4GALT1
NCOA4 GTF2I
NCOA4 NPEPPS
NCOA4 MAPK1IP1L
NCOA4 QDPR
NCOA4 GNB1
NCOA4 BMI1
NCOA4 CASC3
NCOA4 SNRPN
NCOA4 ALDH9A1
NCOA4 HTATSF1
NCOA4 KLC1
NCOA4 ATP2B1
NCOA4 PWP1
NCOA4 PPP2R5E
NCOA4 PPP1R11
NCOA4 SLC25A46
NCOA4 ARMCX6
NCOA4 TNFAIP1
NCOA4 SLC2A1
NCOA4 NUP153
NCOA4 BAT3
NCOA4 PRKACB
NCOA4 M6PR
NCOA4 CTCF
NCOA4 ATP5F1
CLCN6 DAZAP2
CLCN6 SFRS11
CLCN6 MAP2K5
CLCN6 BCLAF1
CLCN6 YWHAH
CLCN6 GJA5
CLCN6 PXN
CLCN6 SRRD
CLCN6 ATP6V0D1
CLCN6 PAK1
CLCN6 SLC30A3
CLCN6 CYP2A6
NR2F2 FXR1
NR2F2 TSN
PLA2G5 CTNND2
EEF1A1 SLC6A6
EEF1A1 TUBA1A
EEF1A1 RPS19
EEF1A1 TUB
EEF1A1 RPS28
EEF1A1 COMT
EEF1A1 DYRK1A
EEF1A1 GYPB
EEF1A1 RPL11
EEF1A1 PTPRS
EEF1A1 RPS16
EEF1A1 RPS17
EEF1A1 RPL18
EEF1A1 RPL27A
DDB2 SUPT4H1
DDB2 TIMP2
DDB2 LY9
DDB1 SF1
DDB1 ATP5B
DDB1 OGDH
DDB1 KRT86
DDB1 FANCC
DDB1 THRSP
DDB1 TBXA2R
DDB1 CNP
DDB1 GNB1
DDB1 HTATSF1
DDB1 BNIP1
DDB1 SUPT4H1
DDB1 HLA-DQA1
DDB1 CKAP4
DDB1 M6PR
CTF1 LOC729602
CTF1 CDH15
CTF1 PRDM2
CTF1 HMGN1
CTF1 SAFB
CTF1 NR5A1
CTF1 CXorf40B
CTF1 INSR
CTF1 FHL1
CTF1 TPR
CTF1 HTATSF1
CTF1 UBC
CTF1 SNRNP70
CTF1 TOP2B
AUH RAB5A
ZNF80 POU2F2
MCAM MMP14
MCAM MTHFD2
MCAM NRGN
MCAM PDE1C
MCAM FAS
MCAM MYH9
MCAM ENPP2
MCAM GP9
MCAM BST1
MCAM CHERP
MCAM FBLN1
MCAM MT1G
MCAM TCF19
MCAM DUSP7
MCAM RPS9
MCAM DUSP2
SS18 HMGN2
SS18 HNRNPU
SS18 KDM4A
SS18 HNRNPK
SS18 DYRK1A
SS18 MTMR3
SS18 MAPK1IP1L
SS18 MAT2A
SS18 SHC3
SS18 HK3
SS18 SFPQ
SS18 MCFD2
SS18 RBMX
SS18 RABGGTB
SS18 CKAP5
PTPRZ1 AQP6
TSPY3 CNN3
TSPY3 SCP2
TSPY3 NAGA
TSPY3 RBBP7
TSPY3 USP7
TSPY3 MAPK3
TSPY3 NR5A1
TSPY3 HNRNPH2
TSPY3 DYRK1A
TSPY3 PPP2R5E
TSPY3 ANGPT1
TSPY3 MAPRE1
TSPY3 DPM1
CAPZA2 YWHAQ
CAPZA2 PRPSAP1
CAPZA2 CNN3
CAPZA2 GNB1
CAPZA2 AGER
CAPZA2 CSTF3
CAPZA2 MLLT11
CAPZA2 USP14
CAPZA2 COPB1
CAPZA2 MTMR6
CAPZA2 EWSR1
CAPZA2 CBX1
IL2RB CCR1
ZNF638 TMEM41B
ZNF638 ACTG1
ZNF638 CPE
ZNF638 MARCH6
ZNF638 RBM15B
ZNF638 COL11A1
ZNF638 CLOCK
ZNF638 MARCKS
ZNF638 MANF
ZNF638 PRIM2
ZNF638 DYRK1A
ZNF638 CDH2
ZNF638 MAPRE1
ZNF638 HNRNPA2B1
ZNF638 TSC22D1
ZNF638 SAFB
ZNF638 B4GALT1
ZNF638 TSPAN7
ZNF638 SERPINB2
ZNF638 SNAP25
ZNF638 SLC2A1
ZNF638 N4BP2L2
ZNF638 HMGN3
ZNF638 PUM1
ZNF638 ACADM
ZNF638 MADD
ZNF638 FAM175B
ZNF638 SLC35A1
ZNF638 UBXN4
ZNF638 TOP2B
ZNF638 IGL@
ZNF638 MLLT11
ZNF638 PPP1R11
ZNF638 EIF4H
ZNF638 PSIP1
ZNF638 UBE2N
ZNF638 TNFAIP1
ZNF638 HNRNPK
ZNF638 PHF3
ZNF638 PPP2R5C
ZNF638 TMEM131
ZNF638 YY1
ZNF638 CIRBP
ZNF638 BCLAF1
ZNF638 TAF11
ZNF638 TRPC1
ZNF638 MYCL1
ZNF638 SKP1
ZNF638 FHL1
ZNF638 MAPK6
ZNF638 SRD5A1
ZNF638 SNRNP70
ZNF638 PSMD6
ZNF638 KIAA0226
ZNF638 HTATSF1
ZNF638 ALDH7A1
ZNF638 MVK
ZNF638 IRS1
ZNF638 SECISBP2L
ZNF638 CNTN1
ZNF638 TUBGCP3
ZNF638 MORC3
ZNF638 SPCS2
ZNF638 ERCC3
ZNF638 CYCS
ZNF638 CTNNB1
ZNF638 LOC728849
ZNF638 SRP54
ZNF638 PXN
ZNF638 YWHAE
ZNF638 RRAGA
ZNF638 CNP
ZNF638 NR4A1
ZNF638 KIAA0240
ZNF638 BMI1
ZNF638 ALDH6A1
ZNF638 TP53BP1
ZNF638 TRIP12
ZNF638 DAZAP2
ZNF638 E2F3
ZNF638 ZNF91
ZNF638 SFRS11
ZNF638 PPP3CA
RAB33A ARHGEF7
RAB33A SDC4
RAB33A INSR
RAB33A MGAT5
RAB33A ADCYAP1
RAB33A RNF144A
RAB33A GRM4
IL2RG CCT8
IL2RG CRKL
IL2RG RAE1
IL2RG KIFC1
SLC17A4 RNH1
SLC17A4 KIAA0196
AK1 KLC1
LMO4 HDAC2
LMO4 CDK2
LMO4 TLR1
TBCB STAT5A
TBCB NARS
SLC17A2 UROD
SLC17A2 KRT1
SLC17A2 CHRM5
SLC17A2 EFNB3
APOBEC3B NEFL
APOBEC3B PLEC1
APOBEC3B ARG1
APOBEC3B RPS19
APOBEC3B POU2F2
APOBEC3B RAPSN
APOBEC3B KIAA0040
APOBEC3B CARS
APOBEC3B HNRNPD
APOBEC3B DPEP1
ME2 IGFBP6
C3orf45 MANF
HSPE1 PDIA6
HSPE1 SFN
HSPE1 EPRS
HSPE1 SNRPF
HSPE1 ATP5G3
MME KLRK1
MME MADD
MME CSTF3
MME ACADM
MME PRSS1
MME CYP2C19
MME CYP2A6
MME ZWINTAS
MME TAGLN2
MME TMED10
SARS ATP5B
SARS AMFR
SARS WASF3
EBI3 GRM1
NCKAP1L AVPR1B
NCKAP1L PI4KA
NCKAP1L CLOCK
NCKAP1L PRKAG1
NCKAP1L SERPINF2
NCKAP1L KRT1
NCKAP1L CDSN
NCKAP1L GCM1
NCKAP1L FLT1
NCKAP1L MADD
NCKAP1L KRT33B
NCKAP1L FGR
NCKAP1L ATP6V0A1
NCKAP1L GCKR
NCKAP1L PPP1R10
NCKAP1L EDEM1
NCKAP1L LTK
NCKAP1L PTPN1
NCKAP1L BNIP1
NCKAP1L NFIC
NCKAP1L CASP2
NCKAP1L ACOX2
NCKAP1L INPP5J
NCKAP1L SECISBP2L
NCKAP1L ZNF91
NCKAP1L CHRND
NCKAP1L ZNF37A
AVP CDH1
AVP IL1A
AVP UCP1
BAD APOB
BAD FASTK
BAD SNRPN
BAD SH3GL3
KRTAP1-3 IL4
EPS8 ATP6V0C
EPS8 SEPW1
EPS8 NFE2L1
EPS8 NOMO1
EPS8 BAT3
EPS8 CLTC
EPS8 ATP6V1B2
EPS8 UGP2
MSR1 TNXB
CETP MTMR6
GIPR RASL10A
GIPR NRGN
GIPR CARS
GIPR ZFHX3
GIPR MYBPC2
GIPR FBLN1
GIPR EDN2
LARS2 WWP1
EIF2S1 PECAM1
EIF2S1 PSIP1
EIF2S1 CIRBP
EIF2S1 SAFB
EIF2S1 C1QB
EIF2S1 SRRD
EIF2S1 MVK
EIF2S2 SAT1
EIF2S2 SPCS2
EIF2S2 PPP1R11
EIF2S2 PUM1
EIF2S2 UBC
HERPUD1 CCL2
HERPUD1 AARS
HERPUD1 PSMD9
HERPUD1 TRIM32
HERPUD1 KRT2
HERPUD1 KRT1
HERPUD1 BTN3A2
HERPUD1 AFAP1
HERPUD1 RBM15B
HERPUD1 FLT1
HERPUD1 NUP188
HERPUD1 MADD
HERPUD1 LOC100133166
HERPUD1 NAPG
HERPUD1 CEACAM4
HERPUD1 PSME4
HERPUD1 KIAA0226
HERPUD1 NAGA
HERPUD1 MCFD2
HERPUD1 MVK
TOB1 RNF4
EIF4G1 EFNA1
DDX11 MAP1A
DDX11 LST1
DDX11 PAPPA
GJB1 S100A5
GJB1 C11orf72
CELP CYP4A11
CELP CYP2F1
CELP TWIST1
CELP WNT1
CELP UBE3A
CELP KRT85
CELP NCAPD3
CELP SCNN1G
CELP PTPRN
CELP PTGIR
DDX18 SALL2
DDX18 PUM2
DDX18 VHL
DDX18 PUM1
DDX18 SEPT7
DDX18 OGDH
DDX18 AVL9
DDX18 HCFC1
DDX18 BCLAF1
DDX18 RB1
DDX18 AP2M1
DDX18 B4GALT1
DDX18 PXN
DDX18 SRRD
DDX18 ANGPT1
DDX18 PGK1
DDX18 RRAGA
DDX18 SFRS11
DDX18 CNP
DDX18 MDC1
DDX18 FERMT2
DDX18 MAPK1IP1L
DDX18 EIF4H
DDX18 HTATSF1
DDX18 NAGA
DDX18 CSNK2A2
DDX18 TAF7
DDX18 SNAP25
DDX18 DAZAP2
DDX18 ABI2
DDX18 IRF9
DDX18 G6PD
DDX18 SLC2A1
DDX18 NUP153
DDX18 PRM1
DDX18 PRDM2
DDX18 TUBGCP3
DDX18 CREBBP
DDX18 CKAP5
ST5 BCAP31
ST5 TIMP2
KLF4 GHRHR
KLF4 MAP4K2
KLF4 NRGN
KLF4 CYP21A2
KLF4 CORO1B
KLF4 POMC
KLF4 TRBV5-4
KLF4 CHRNG
KLF4 GATA3
KLF4 UGP2
RBL2 CR2
RBL2 HSP90AA1
KLF1 OXT
PSMC1 SF3B2
PSMC1 SLC35B1
PSMC1 SNRPN
PSMC1 FH
PSMC1 ATP5B
PSMC1 PSMC5
ATP6V1B2 WASF3
ATP6V1B2 REEP5
ATP6V1B2 UBE2N
FCGRT LMNA
FCGRT KIAA0195
EFR3A NFKBIA
PSMC5 RGL2
PSMC5 KIAA0226
PSMC5 ZMYND11
PSMC5 PSMB2
TRA2B TMEM131
TRA2B HMGN2
TRA2B METAP1
TRA2B PABPC4
TRA2B CYCS
TRA2B BCLAF1
TRA2B KIF14
TRA2B PUM1
TRA2B PSMD2
TRA2B RBMX
TRA2B USP14
TRA2B RBBP4
TRA2B SEC31A
TRA2B ACTG1
TRA2B HNRNPM
TRA2B CCT8
TRA2B CNP
TRA2B ZNF146
TRA2B FAM175B
TRA2B HNRNPU
TRA2B RB1
TRA2B PARP1
TRA2B MARCKS
TRA2B HNRNPA2B1
TRA2B SUZ12
TRA2B TOP2B
TRA2B RANBP2
TRA2B MAPK1IP1L
TRA2B CPE
TRA2B BMI1
TRA2B TMEM97
TRA2B PPP1R11
TRA2B SFPQ
TRA2B HTATSF1
TRA2B UNG
TRA2B ATP2B1
TRA2B CHMP1A
TRA2B TAF7
TRA2B CTNNB1
TRA2B VAT1
TRA2B UBE2N
TRA2B MRPS27
TRA2B RPA2
TRA2B NUP153
TRA2B PFN2
TRA2B COMT
TRA2B PPP2R5E
TRA2B PHF3
ARFIP1 ESR2
ARFIP2 EZH1
ARFIP2 SFRS11
ARFIP2 PKP1
ARFIP2 ACADM
ARFIP2 TRAM1
ARFIP2 PUM1
ARFIP2 HNRNPK
ARFIP2 CHMP1A
ARFIP2 EIF1AP1
ARFIP2 LOC728849
ARFIP2 CTDSP2
ARFIP2 YWHAE
MDC1 AVPR1B
MDC1 CCND2
MDC1 PI4KB
MDC1 CLOCK
MDC1 TNFAIP1
MDC1 MMP19
MDC1 TNFRSF14
MDC1 PUM1
MDC1 ARAF
MDC1 CLTC
MDC1 FOXI1
MDC1 SLC30A3
MDC1 RNPS1
MDC1 OGDH
MDC1 MYH6
MDC1 PMS2L5
MDC1 ARHGEF7
MDC1 RGL2
MDC1 BCLAF1
MDC1 RB1
MDC1 BNIP1
MDC1 NUP188
MDC1 RFTN1
MDC1 B4GALT1
MDC1 PXN
MDC1 AOC2
MDC1 PHKG1
MDC1 USF2
MDC1 PTTG1IP
MDC1 MAPK1IP1L
MDC1 CNP
MDC1 CPE
MDC1 CASC3
MDC1 POU5F1
MDC1 HTATSF1
MDC1 SALL2
MDC1 TRIP12
MDC1 NPAT
MDC1 BBS9
MDC1 KIAA0226
MDC1 SLC2A4
MDC1 PRDM2
MDC1 MADD
MDC1 MPRIP
MDC1 ACOX2
MDC1 SDC4
MDC1 SLC2A1
MDC1 UFD1L
MDC1 SKP1
MDC1 BAT3
MDC1 BAT1
MDC1 UBC
MDC1 CDSN
MDC1 GOLGB1
MDC1 M6PR
FBN2 DTYMK
HLA-DRA CD74
FBN1 SLC9A1
FBN1 APOC1
TRIP12 POLA2
TRIP12 COL11A1
TRIP12 UNG
TRIP12 CYCS
TRIP12 PSMD2
TRIP12 ZNF142
TRIP12 ARHGEF7
TRIP12 BCLAF1
TRIP12 RB1
TRIP12 MARCKS
TRIP12 CDH2
TRIP12 HK3
TRIP12 PPP2R5E
TRIP12 IRF9
TRIP12 NCL
TRIP12 SRRD
TRIP12 CKAP5
TRIP13 CYP1A2
TRIP13 MAP4K2
TRIP13 TNFRSF1B
TRIP13 PARP1
TRIP13 PXN
TRIP13 NR5A1
TRIP13 UNG
TRIP13 PPP2R5C
KLRK1 CCL2
KLRK1 POLA2
KLRK1 GHRHR
KLRK1 PLGLB2
KLRK1 GSTZ1
KLRK1 ADCYAP1
KLRK1 CXCL9
KLRK1 SLC10A2
KLRK1 ZWINTAS
KLRK1 KLHDC10
KLRK1 HK3
KLRK1 CYP2A6
KLRK1 LTK
KLRK1 ACOX2
KLRK1 INPP5J
KLRK1 SDC4
KLRK1 CYP2C19
KLRK1 MGAT5
LOC201229 AQP7
LOC201229 IFI44
LOC201229 RASA2
LOC201229 RBM34
LOC201229 AOC2
LOC201229 PRF1
LOC201229 SERPINB2
LOC201229 COX6C
MAP3K10 HLA-C
MAP3K10 MX1
MAP3K10 CD79A
MAP3K10 FAS
MAP3K10 CACNA1C
MAP3K10 TNFSF9
MAP3K10 MT1E
MAP3K10 PPY
MAP3K10 EDN2
MAP3K10 FCN2
MAP3K10 LIPE
MAP3K10 CARS
MAP3K10 FPGS
MAP3K10 RAB3B
MAP3K10 MAPT
MAP3K10 SIGMAR1
PDE1C PECAM1
PDE1C PLK3
PDE1C MMP14
PDE1C NAT6
PDE1C PTGIR
PDE1C MYL7
PDE1C DIO3
PDE1C ADRA2A
NCL RAD23B
NCL YWHAE
NCL METAP1
NCL MSH2
NCL PPP2R5C
NCL PUM1
NCL RRM1
NCL RB1CC1
NCL CAMLG
NCL DAD1
NCL ACADM
NCL ACTG1
NCL HNRNPM
NCL ZNF146
NCL U2AF1
NCL ARHGEF7
NCL GNG10
NCL HNRNPU
NCL TRIB2
NCL CSE1L
NCL MARCKS
NCL HNRNPA2B1
NCL UBXN4
NCL RBM39
NCL TOP2A
NCL PARP1
NCL EIF1AP1
NCL DYRK1A
NCL EIF4H
NCL UNG
NCL SNRPB
NCL DDX21
NCL MAPRE1
NCL RBBP7
NCL H2AFZ
NCL RBBP4
NCL SOX9
NCL SFRS11
NCL HNRNPK
NCL KIAA0101
NCL PPID
NCL COX7C
NCL CKAP5
SLC1A4 TCHH
PPP3CA PRKAG1
PPP3CA CIRBP
PPP3CA MADD
PPP3CA ST14
PPP3CA MFAP1
PPP3CA RRAGA
PPP3CA DRG2
PPP3CA PPP1R7
PPP3CA CD8B
PPP3CA TRO
PPP3CA ZNF167
PPP3CA BCLAF1
PPP3CA GRM4
PPP3CA GTF2I
PPP3CA TBXA2R
PPP3CA NR3C1
PPP3CA REG1A
PPP3CA CNP
PPP3CA KIAA0247
PPP3CA BMI1
PPP3CA PPP1R11
PPP3CA HTATSF1
PPP3CA SALL2
PPP3CA MVK
PPP3CA PAFAH1B1
PPP3CA SRD5A1
PPP3CA SNAP25
PPP3CA SECISBP2L
PPP3CA ZNF91
PPP3CA UBC
PPP3CA TUBGCP3
PPP3CB DGKZ
PPP3CB SLC9A6
PPP3CB LOC100133166
PPP3CB BMI1
PPP3CB NR2C1
PPP3CB CHRND
PPP3CB MGAT5
PPP3CB CES2
PPP3CB MYT1
FUCA1 SPG7
FUCA1 TNNC1
FUCA1 APLP2
FUCA1 STAT3
FUCA1 NBL1
FUCA1 RGL2
FUCA1 DGCR6
FUCA1 TH
FUCA1 NP
FUCA1 ATP5G1
FUCA1 ATP6V0C
FUCA1 SEC13
FUCA1 YWHAB
FUCA1 PCDHGC3
FUCA1 IL32
FUCA1 GRN
FUCA1 TMED10P
FUCA1 SERPINB6
FUCA1 GH2
SLC1A2 ODF3B
SLC1A2 SERPINB1
RPL11 RPS17
RPL11 RPS16
RPL11 RPL27A
RPL11 RPS27A
RPL11 RPL35A
RPL11 RLN1
RPL11 RPS9
RPL11 RAP1GAP
RPL11 NEFL
RPL11 EIF3F
RPL11 RPL13A
RPL11 RPS19
RPL11 WNT2B
RPL11 RPS27
RPL11 NACA
RPL11 RPS28
RPL11 RPL13
RPL11 CYP4A11
RPL11 PLK3
RPL11 LLGL2
RPL11 GNAS
RPL11 H2AFZ
RPL11 RPL10A
RPL11 FAS
LIF TNFRSF25
SPTB TUB
SPTB ZNF177
SPTB SDC4
SPTB SALL2
VCL TRIB2
KLF9 MSH6
IMPDH1 FEV
IMPDH1 MAP1A
IMPDH1 PTPRN
LRRC41 TTF1
MARCH6 FERMT2
MARCH6 PSIP1
MARCH6 SKP1
MARCH6 TSC22D1
MARCH6 H1FX
MARCH6 CPE
MARCH6 BMI1
MARCH6 USP7
MARCH6 CTNNB1
MARCH6 TRPC1
MARCH6 TMEM131
MARCH6 TRH
MARCH6 TUBGCP3
MARCH6 TOP2B
IKBKE AVPR1B
IKBKE IQCB1
IKBKE TNFRSF14
IKBKE ELF4
IKBKE RNF113A
IKBKE DNASE1
IKBKE NCAM1
IKBKE ITPKC
IKBKE S100A7
IKBKE CTLA4
IKBKE POLB
IKBKE SLC14A2
IKBKE ACAP1
IKBKE HRG
IKBKE MYL3
IKBKE CCR5
FOXI1 SPG7
FOXI1 PRKAG1
FOXI1 ERCC4
FOXI1 MPRIP
FOXI1 UPF1
FOXI1 FABP3
FOXI1 MAP2K5
FOXI1 FLT4
FOXI1 PITPNA
FOXI1 RNPS1
FOXI1 MPP2
FOXI1 DGCR6
FOXI1 B4GALT1
FOXI1 PHKG1
FOXI1 KIAA0195
FOXI1 TMEM106A
FOXI1 GNB1
FOXI1 CASC3
FOXI1 AMFR
FOXI1 LAMP1
FOXI1 SALL2
FOXI1 BBS9
FOXI1 KIAA0226
FOXI1 C4orf8
FOXI1 INPP5J
FOXI1 SLC2A1
FOXI1 CHRND
FOXI1 ZNF134
MICB TIMP2
MICB CYP17A1
MICB FLT4
MICB APOB
MICB CYP2F1
MICB DNASE1
MICB NOS1
MICB CENPI
MICB HMGA2
MICB LTK
MICB SERPINB2
MICB CXCL9
MICB INPP5J
MICB HLA-DOB
MICB GFRA2
MICB SLAMF1
EIF3I RPS23
EIF3I PPP1R11
EIF3I EIF4H
EIF3I RBM3
DNTTIP2 TAF7
DNTTIP2 GNPDA1
DNTTIP2 NARS
RARB TNXB
RARB UGP2
RARB GALK1
RARG HK3
RARG SEPT7
PEA15 PI4KA
PEA15 TRO
PEA15 GSK3A
PEA15 EFEMP2
PEA15 SH3GL3
PEA15 ATP6V0A1
PEA15 JOSD1
PEA15 TYK2
PEA15 DGKQ
PEA15 FTO
EIF3A HMGN1
EIF3A PLK3
EIF3A EZH1
EIF3A CCNG2
EIF3A NUP153
EIF3A BMS1
EIF3A SIK1
EIF3A GNG10
EIF3A HNRNPU
EIF3A BARD1
EIF3A FERMT2
EIF3A LOC100131311
EIF3A LAMC1
EIF3A VAT1
EIF3A WIT1
EIF3A CLP1
EIF3A RBM39
EIF3A TRAM1
EIF3A PFN2
EIF3A TIAL1
DHRS2 CCL2
DHRS2 GAS2L1
DHRS2 GSK3A
DHRS2 DGCR6
DHRS2 REG1P
DHRS2 FABP3
DHRS2 CHRND
DHRS2 SLAMF1
EIF3E RPS27A
EIF3E LIMK2
EIF3E RPL35A
EIF3E RPS28
EIF3E RPL10A
EIF3E LDHB
EIF3E NEFL
EIF3E POU2F2
EIF3E DPEP1
EIF3E RPS9
EIF3E hCG_2024410
EIF3F NACA
EIF3F SLC25A3
EIF3F CCT4
EIF3F LAD1
EIF3F STT3A
EIF3F ILF3
EIF3F CD79A
ADRA2C TXN
RARS TUBB
RARS CCT5
RARS LMAN2
RARS DAD1
RARS ILF3
MIPEP PITPNA
ANKRD36B HBG1
FADD CNN3
DYRK1A ACTG1
DYRK1A CAPRIN1
DYRK1A UBE2V2
DYRK1A BCLAF1
DYRK1A MARCKS
DYRK1A MTMR6
DYRK1A MAPRE1
DYRK1A HK3
DYRK1A SAFB
DYRK1A RBM39
DYRK1A MST1R
DYRK1A CPB2
DYRK1A RNF103
DYRK1A HMGN1
DYRK1A ACADM
DYRK1A TUBA1A
DYRK1A UBXN2B
DYRK1A UBXN4
DYRK1A TOP2B
DYRK1A NR4A1
DYRK1A STAG1
DYRK1A EIF1AP1
DYRK1A EIF4H
DYRK1A SART3
DYRK1A TAF7
DYRK1A HADH
DYRK1A USP10
DYRK1A PRDM2
DYRK1A PHF3
DYRK1A PPP2R5C
DYRK1A TMEM131
DYRK1A YY1
DYRK1A CIRBP
DYRK1A CCNG2
DYRK1A HNRNPH2
DYRK1A KIAA0101
DYRK1A GNAI1
DYRK1A SET
DYRK1A HNRNPU
DYRK1A MAPK3
DYRK1A HNRNPK
DYRK1A HNRNPM
DYRK1A TM9SF2
DYRK1A SNRNP70
DYRK1A RANBP2
DYRK1A FERMT2
DYRK1A LAMP2
DYRK1A UNG
DYRK1A CHMP1A
DYRK1A MVK
DYRK1A DUT
DYRK1A NPAT
DYRK1A EZH1
DYRK1A TRAM1
DYRK1A MORC3
DYRK1A SPCS2
DYRK1A LIMK2
DYRK1A PSMD6
DYRK1A CYCS
DYRK1A PSMD2
DYRK1A CTNNB1
DYRK1A RTCD1
DYRK1A RRM1
DYRK1A AFAP1
DYRK1A LOC728849
DYRK1A YES1
DYRK1A ATP13A3
DYRK1A TMEM41B
DYRK1A SON
DYRK1A HNRNPA2B1
DYRK1A PCNA
DYRK1A APPBP2
DYRK1A BMI1
DYRK1A ALDH6A1
DYRK1A CREB1
DYRK1A CUGBP2
DYRK1A HSPA13
DYRK1A DAZAP2
DYRK1A CSTF3
DYRK1A RABGGTB
DYRK1A SSR1
DYRK1A CXorf40B
DYRK1A SFRS11
DYRK1A FAM175B
DYRK1A CKAP5
MTMR6 TMEM131
MTMR6 ACTG1
MTMR6 TRIM32
MTMR6 CPE
MTMR6 PUM2
MTMR6 GPM6A
MTMR6 LOC100133166
MTMR6 TUBA1A
MTMR6 YWHAQ
MTMR6 MAPRE1
MTMR6 KIAA0430
MTMR6 RAB1A
MTMR6 DGUOK
MTMR6 HERC1
MTMR6 FERMT2
MTMR6 RNF103
MTMR6 PRKACB
MTMR3 LIMK1
MTMR3 RPS27A
MTMR3 SFPQ
MTMR3 PRKCG
MTMR3 HNRNPU
MTMR3 PRSS3
MYT1 PPP2R1A
MYT1 ATP6V1A
MYT1 PI4KA
MYT1 SPTAN1
MYT1 STXBP1
MYT1 LOC728849
MYT1 SLC9A6
MYT1 ATP6AP1
MYT1 KLHDC3
MYT1 GPR162
MYT1 NPEPPS
MYT1 DPP6
MYT1 ZNF91
MYT1 GNB1
MYT1 MLLT11
MYT1 HERC1
MYT1 YWHAB
MYT1 FTO
MYT1 SNAP25
MYT1 FARSA
MYT1 SPOCK1
MYT1 SPOCK2
MYT1 PRKACB
NAAA PTPRS
CDKN2D TUBA1A
CDKN2D ETV5
CDKN2D POLB
CDKN2D RNF144A
BARD1 PFN2
TSC22D1 LAMP1
TSC22D1 SPCS2
TSC22D1 ZNF167
TSC22D1 PSMD6
TSC22D1 CDK9
TSC22D1 MPRIP
TSC22D1 MBOAT7
TSC22D1 CTNND2
TSC22D1 CLTC
TSC22D1 LEPROT
TSC22D1 TMED10
TSC22D1 OGDH
TSC22D1 UBXN4
TSC22D1 SKP1
TSC22D1 TUBA1A
TSC22D1 YWHAQ
TSC22D1 DGCR6
TSC22D1 AP2M1
TSC22D1 YWHAH
TSC22D1 MAPK6
TSC22D1 PXN
TSC22D1 YWHAB
TSC22D1 SEMA3C
TSC22D1 KIAA0513
TSC22D1 KIAA0195
TSC22D1 AQP1
TSC22D1 PRKACB
TSC22D1 BMI1
TSC22D1 GNB3
TSC22D1 MLLT11
TSC22D1 KIAA0226
TSC22D1 C16orf45
TSC22D1 PCDHGC3
TSC22D1 USP14
TSC22D1 SALL2
TSC22D1 CHMP1A
TSC22D1 PSMD2
TSC22D1 FTO
TSC22D1 BBS9
TSC22D1 SNAP25
TSC22D1 PDXDC1
TSC22D1 CHRND
TSC22D1 TNFAIP1
TSC22D1 SLC2A1
TSC22D1 SLC23A2
TSC22D1 RNF103
TSC22D1 UBC
TSC22D1 MRPL49
TSC22D1 ZNF134
TSC22D1 NFE2L1
GNLY FMO4
GNLY ATP5F1
HLA-DRB1 OS9
HLA-DRB1 GRN
NOMO1 MYCL1
NOMO1 PKM2
NOMO1 CLTC
NOMO1 OLFM1
NOMO1 ARL4D
NOMO1 DCTN1
NOMO1 PITPNA
NOMO1 HYOU1
NOMO1 UNC119
NOMO1 ARHGEF1
NOMO1 ACAA1
NOMO1 DUSP5
NOMO1 AP1B1
NOMO1 NPTX1
NOMO1 ATP6V0C
NOMO1 GNB1
NOMO1 KIAA0247
NOMO1 ATP1B2
NOMO1 CES2
NOMO1 CDK9
NOMO1 ALDOA
NOMO1 PTPN1
NOMO1 TNK2
NOMO1 WASF3
NOMO1 GOLGB1
NOMO1 ABCA3
NOMO1 FLOT2
NOMO1 ACLY
GUK1 BSG
TPR KIAA0195
TPR SCARB2
TPR ERCC4
TPR TNNC1
TPR FANCA
TPR ABL1
TPR CD8B
NMT1 ACCN2
NMT1 GNB1
NMT1 GOLGA1
NMT1 YWHAB
NMT1 MAPK7
NMT1 DUSP5
NMT1 ATP5B
NMT1 RAF1
NMT1 SH3GL3
NMT1 MAPRE2
EDEM1 MEN1
EDEM1 NCSTN
EDEM1 ARAF
EDEM1 DGKQ
EDEM1 ODF1
EDEM1 AQP2
EDEM1 TRO
EDEM1 NCAPD3
EDEM1 CASC3
EDEM1 CES2
EDEM1 SMARCD1
EDEM1 CD8B
EDEM1 VAV1
EDEM1 GOLGB1
EDEM1 ATP6V0A1
EDEM1 CLK2
EDEM1 BCL3
HRG PI4KA
HRG DAPK1
HRG POFUT1
HRG CHGB
HRG AGER
HRG AANAT
HRG KIAA0195
HRG MPP2
HRG ZNF167
HRG DGCR6
HRG DNASE1
HRG AP1B1
HRG MYD88
HRG HCG8
HRG AQP3
HRG CNP
HRG REG1P
HRG ATP2B3
HRG TUB
HRG LOC91316
HRG GSK3A
HRG POP1
HRG RABGGTA
HRG ATP6V0A1
HRG GFRA2
HRG PTPRN
HRG GUCA1A
HRG SLAMF1
HRC CHRNB1
HEPN1 TAF7
HEPN1 PKLR
HEPN1 NUP153
HEPN1 COMT
HEPN1 GLUD1
HEPN1 LOC728849
HEPN1 LIG4
HEPN1 TM9SF2
HEPN1 B4GALT1
PTTG1IP SPG7
PTTG1IP SKP1
PTTG1IP CASC3
PTTG1IP ARAF
PTTG1IP LEPROT
VAT1 POLA2
VAT1 TMEM131
VAT1 METAP1
VAT1 FUBP1
VAT1 ADSL
VAT1 RBBP4
VAT1 ACADM
VAT1 CXorf40B
VAT1 BRPF1
VAT1 RBM39
VAT1 EPRS
VAT1 MAPRE1
VAT1 MAPK1IP1L
VAT1 UNG
VAT1 TFAP4
VAT1 CNN3
VAT1 MRPS27
VAT1 IER2
VAT1 RBMX
VAT1 NUP153
VAT1 KEAP1
VAT1 SSR2
VAT1 HNRNPK
HMGCL AQP3
FN1 CTGF
FN1 GGT5
ACR PPYR1
PTGES3 TAF7
PTGES3 CYB5R3
PTGES3 UBE2N
PTGES3 KIF5B
PTGES3 STX16
PTGES3 GLUD1
PTGES3 RABGGTB
PTGES3 ALDH7A1
PTGES3 ARHGAP5
PTGES3 AGFG1
PTGES3 MAPRE1
PTGES3 ENO1
PTGES3 M6PR
SLC2A5 PGC
SLC2A5 TRIM21
SLC2A4 KIAA0226
SLC2A4 GPER
SLC2A4 INPP5J
SLC2A4 HLA-DQA1
SLC2A4 PDE6B
SLC2A4 GCM1
SLC2A4 MIA3
SLC2A4 GPR31
SLC2A1 PRKAG1
SLC2A1 CPE
SLC2A1 PPP2R1A
SLC2A1 RBM15B
SLC2A1 PI4KB
SLC2A1 NFE2L1
SLC2A1 DGCR6
SLC2A1 GOLGA4
SLC2A1 NNT
SLC2A1 ATP2B1
SLC2A1 KLC1
SLC2A1 B4GALT1
SLC2A1 ATP6V1A
SLC2A1 CNTN1
SLC2A1 CLTC
SLC2A1 PITPNA
SLC2A1 AP2M1
SLC2A1 MADD
SLC2A1 ZNF167
SLC2A1 UBXN4
SLC2A1 GTF2I
SLC2A1 PHKG1
SLC2A1 MAPK1IP1L
SLC2A1 TRO
SLC2A1 PPP1R11
SLC2A1 UBA1
SLC2A1 PWP1
SLC2A1 IRF9
SLC2A1 TNFAIP1
SLC2A1 NUP153
SLC2A1 BAT3
SLC2A1 GPD1L
SLC2A1 SYN1
SLC2A1 PKM2
SLC2A1 RAD23B
SLC2A1 PI4KA
SLC2A1 ATM
SLC2A1 ILK
SLC2A1 HNRNPU
SLC2A1 KRT2
SLC2A1 SKP1
SLC2A1 PSEN1
SLC2A1 USF2
SLC2A1 ATP6V0C
SLC2A1 RAB1A
SLC2A1 QDPR
SLC2A1 GNB1
SLC2A1 KIAA0226
SLC2A1 AMFR
SLC2A1 HTATSF1
SLC2A1 SALL2
SLC2A1 SLC23A2
SLC2A1 CDK9
SLC2A1 TUBGCP3
SLC2A1 STIM1
SLC2A1 SPG7
SLC2A1 ERCC4
SLC2A1 MPRIP
SLC2A1 HADHB
SLC2A1 RGL2
SLC2A1 NUP188
SLC2A1 RFTN1
SLC2A1 C16orf45
SLC2A1 RRAGA
SLC2A1 CNP
SLC2A1 CASC3
SLC2A1 SNRPN
SLC2A1 NAGA
SLC2A1 BBS9
SLC2A1 AARS
SLC2A1 AZIN1
SLC2A1 ENO2
SLC2A1 RPA2
SLC2A1 ALDH9A1
ECHS1 NBL1
ECHS1 CDH8
ECHS1 FXR2
ECHS1 USP11
ECHS1 ATP6V0A1
ECHS1 DCTN1
UBA52 UBE2D2
UBA52 RPS28
TIAL1 TGFBR3
TIAL1 SIM2
TIAL1 SERTAD2
TIAL1 CLP1
TIAL1 PFN2
TIAL1 TRAM1
TIAL1 SSTR3
TIAL1 TTYH2
TIAL1 LAMC1
HNRNPH1 MADD
HNRNPH1 SET
HNRNPH1 GHRHR
HNRNPH1 GNB3
HNRNPH1 CD164
HNRNPH1 FERMT2
CCL2 ZNF197
CCL2 CYP17A1
CCL2 CXCL9
CCL2 GABRA1
CCL2 NCAM1
CCL2 FLT1
CCL2 KCNMA1
CCL2 AQP7
CCL2 REG1A
CCL2 PRF1
CCL2 IVD
CCL2 PDE6B
CCL2 ACOX2
CCL2 CHRND
CCL2 TFDP1
NFATC3 EIF1AP1
NFATC3 GNPDA1
NFATC3 YY1
NFATC3 MAP2K5
NFATC3 HK3
NFATC3 FAM175B
NFATC3 IGHA1
NFATC3 EXT2
NFATC3 DHX38
NFATC3 ALDH6A1
NFATC3 HNRNPK
NFATC3 TAF15
NFATC3 MCFD2
NFATC3 PPP2R5C
CCL7 BCAM
CCL4 ST3GAL4
KRTAP5-8 IRAK1
KRTAP5-8 RAP1GAP
FUBP1 HMGN2
FUBP1 RBM15B
FUBP1 SEC31A
FUBP1 ACTG1
FUBP1 MADD
FUBP1 SET
FUBP1 FAM175B
FUBP1 MARCKS
FUBP1 SLC35A1
FUBP1 MAPK1IP1L
FUBP1 SAFB
FUBP1 BMI1
FUBP1 SFPQ
FUBP1 CSNK2A2
FUBP1 NFIB
FUBP1 RBMX
FUBP1 RABGGTB
FUBP1 TFCP2
FUBP1 CTCF
NCSTN OXT
NCSTN ARHGEF1
AP2B1 RBM4
AP2B1 CLOCK
AP2B1 TBCC
AP2B1 TAF11
AP2B1 PUM1
AP2B1 ATP5B
AP2B1 RPA2
AP2B1 CBX1
AP2B1 AP2M1
AP2B1 STAT3
AP2B1 CNP
AP2B1 SNAP25
AP2B1 TUBA1A
AP2B1 NUP188
AP2B1 SH3GL3
AP2B1 CIRBP
AP2B1 YWHAB
AP2B1 ATP5G1
AP2B1 HCG8
AP2B1 RANBP2
AP2B1 TNK2
AP2B1 GNB1
AP2B1 SLC9A6
AP2B1 CASC3
AP2B1 HTATSF1
AP2B1 SPRR2C
AP2B1 PPP1R11
AP2B1 NPEPPS
AP2B1 TNFAIP1
AP2B1 GNAZ
AP2B1 UFD1L
AP2B1 KIAA0226
AP2B1 SKP1
AP2B1 STMN1
AP2B1 SFRS11
AP2B1 TP53BP1
AP2B1 IRF9
HCCS PSMD7
HCCS HK1
HCCS PXN
HCCS NFIL3
HCCS PSME4
MADD AVPR1B
MADD TMEM41B
MADD HTATSF1
MADD PRKAG1
MADD CPE
MADD RBM15B
MADD SLC30A3
MADD OGDH
MADD MVK
MADD MPP2
MADD BCLAF1
MADD MARCKS
MADD SLC35A1
MADD SAFB
MADD UTP14C
MADD CSNK2A2
MADD CSNK2A1
MADD SNAP25
MADD CBX1
MADD GSK3A
MADD UBC
MADD GHRHR
MADD CNTN1
MADD PITPNA
MADD SLC9A6
MADD C21orf2
MADD FAM175B
MADD B4GALT1
MADD TOP2B
MADD PHKG1
MADD BMI1
MADD PPP1R11
MADD MLLT11
MADD HERC1
MADD ESR2
MADD TUBA1A
MADD G6PD
MADD TNFAIP1
MADD BAT3
MADD ATP6V0A1
MADD SRRD
MADD MGAT5
MADD PI4KA
MADD CLOCK
MADD CIRBP
MADD ADCYAP1
MADD ATP5B
MADD SH3GL3
MADD FLT1
MADD SET
MADD SDC4
MADD SKP1
MADD BNIP1
MADD OAS2
MADD NP
MADD SNRNP70
MADD REEP5
MADD ATP6V0C
MADD TRD@
MADD RAB1A
MADD GNB1
MADD KIAA0226
MADD ENO2
MADD SATB1
MADD SALL2
MADD CHMP1A
MADD CD8B
MADD NPAT
MADD C4orf8
MADD ACOX2
MADD STAT5B
MADD SECISBP2L
MADD PUM1
MADD PRKACB
MADD TUBGCP3
MADD ZNF134
MADD PPP2R1A
MADD SPCS2
MADD ERCC4
MADD PSMD2
MADD MPRIP
MADD BTN2A2
MADD AFAP1
MADD LOC728849
MADD DVL3
MADD COPA
MADD RRAGA
MADD SFRS11
MADD CASC3
MADD AR
MADD CYP2A6
MADD NAGA
MADD RASA1
MADD BBS9
MADD PTPRU
MADD CSTF3
MADD HLA-DQA1
MADD PURA
MADD ZNF91
MADD CHRND
MADD ATP6V1C1
MADD UFD1L
RDBP GSTT1
RDBP C4orf8
RDBP EFNA1
RDBP HLA-DOB
RDBP S100A7
NBL1 STXBP1
NBL1 REEP5
TULP1 ACOX2
TULP1 LTK
NID1 DVL3
NID1 HSF2
NID1 FLT1
CEACAM4 KIAA0226
CEACAM4 TAF4
CEACAM4 FLT1
CEACAM4 CFDP1
CEACAM4 KIF14
CEACAM4 RBM34
CEACAM4 SLC5A5
CEACAM4 NAGA
CEACAM4 MCFD2
CEACAM4 MVK
CEACAM4 RANBP2
MTTP AVPR1A
TACSTD2 RPL36A
TACSTD2 RAP1GAP
TACSTD2 DPEP1
KPNA3 GNB1
ANGPT1 AOC2
ANGPT1 MDH1
ANGPT1 PSMD7
ANGPT1 PSMD6
ANGPT1 KIAA0226
ANGPT1 SLC5A5
ANGPT1 CLTC
ANGPT1 NAGA
OXT POFUT1
OXT POU2F2
ALOX5AP CNP
FCER1A GABRB1
MAG PFN2
MAG PCSK6
MAG CSNK2A2
TRBC1 APOB
TRBC1 KIAA0195
TRBC1 TAF1
TRBC1 NRGN
TRBC1 LLGL1
TRBC1 EFNA1
TRBC1 NCAPD3
TRBC1 SCNN1G
TRBC1 PHB2
TRBC1 CLTCL1
TRBC1 CLK2
TRBC1 TFDP1
TRBC1 ASNA1
FXN LOC91316
ATP6V0A1 AVPR1B
ATP6V0A1 SLC6A6
ATP6V0A1 MEN1
ATP6V0A1 AKT1
ATP6V0A1 ATP2B3
ATP6V0A1 SLC30A3
ATP6V0A1 RREB1
ATP6V0A1 MPP2
ATP6V0A1 GOLGA1
ATP6V0A1 NNT
ATP6V0A1 HCG8
ATP6V0A1 AQP2
ATP6V0A1 PCDHGC3
ATP6V0A1 SMARCD1
ATP6V0A1 MDM4
ATP6V0A1 CSNK2A1
ATP6V0A1 SNAP25
ATP6V0A1 GH2
ATP6V0A1 PDXDC1
ATP6V0A1 GSK3A
ATP6V0A1 POP1
ATP6V0A1 GFRA2
ATP6V0A1 DGCR6
ATP6V0A1 PAK1
ATP6V0A1 ZNF177
ATP6V0A1 STMN1
ATP6V0A1 PITPNA
ATP6V0A1 KIAA0195
ATP6V0A1 DCTN1
ATP6V0A1 ASMT
ATP6V0A1 ZNF167
ATP6V0A1 UGP2
ATP6V0A1 B4GALT1
ATP6V0A1 ODF1
ATP6V0A1 TRO
ATP6V0A1 EFEMP2
ATP6V0A1 IGL@
ATP6V0A1 NCAPD3
ATP6V0A1 HERC1
ATP6V0A1 PTPN1
ATP6V0A1 BNIP1
ATP6V0A1 BCAM
ATP6V0A1 SDC4
ATP6V0A1 PI4KA
ATP6V0A1 STXBP1
ATP6V0A1 FABP3
ATP6V0A1 ARHGEF1
ATP6V0A1 TSC2
ATP6V0A1 POFUT1
ATP6V0A1 FHL3
ATP6V0A1 FTO
ATP6V0A1 SPTAN1
ATP6V0A1 BBS9
ATP6V0A1 SETMAR
ATP6V0A1 KIAA0226
ATP6V0A1 SATB1
ATP6V0A1 SALL2
ATP6V0A1 LTK
ATP6V0A1 MVK
ATP6V0A1 NPAT
ATP6V0A1 C4orf8
ATP6V0A1 ACOX2
ATP6V0A1 PMS2L11
ATP6V0A1 STAT5B
ATP6V0A1 TUB
ATP6V0A1 ZNF134
ATP6V0A1 PPP2R1A
ATP6V0A1 ERCC4
ATP6V0A1 SPTBN1
ATP6V0A1 DRG2
ATP6V0A1 SLC9A3R2
ATP6V0A1 RGL2
ATP6V0A1 RABGGTA
ATP6V0A1 TH
ATP6V0A1 C16orf45
ATP6V0A1 ZWINTAS
ATP6V0A1 REG1P
ATP6V0A1 HLA-DOB
ATP6V0A1 SLC9A6
ATP6V0A1 CES2
ATP6V0A1 LMAN1
ATP6V0A1 NFIC
ATP6V0A1 CYP2C19
ATP6V0A1 CHRND
ATP6V0A1 PTPRN
ATP6V0A1 HLA-DQA1
SRRD AVPR1B
SRRD AOC2
SRRD GTF2A2
SRRD CLOCK
SRRD PRKAG1
SRRD CIRBP
SRRD TNFRSF14
SRRD MAP2K5
SRRD HNRNPH2
SRRD SEPT7
SRRD SPHAR
SRRD EPS15
SRRD SET
SRRD MAPK3
SRRD FAM175B
SRRD NUP188
SRRD NDUFA12
SRRD B4GALT1
SRRD TMEM106A
SRRD EIF1AP1
SRRD AR
SRRD ALDH9A1
SRRD NAGA
SRRD MCFD2
SRRD MVK
SRRD SQSTM1
SRRD SMN2
SRRD ARMCX6
SRRD KRT1
SRRD RPA2
SRRD PDE6B
SRRD SFRS11
SRRD UBC
SRRD CPN1
SRRD CTCF
SRRD M6PR
GUCA1A SATB1
CREBBP HNRNPM
CREBBP DAZAP2
CREBBP BCLAF1
CREBBP HELZ
CREBBP AP2M1
CREBBP ALDH6A1
CREBBP GOLGA4
CREBBP PXN
CREBBP TOP2B
CREBBP PPP2R5C
ALKBH1 HMGA2
ATM PPP2R1A
ATM C4orf8
ATM ADD1
ATM HK3
ATM AGER
ATM SCN1B
ATM TNNC1
ATM SMARCD1
ATM CENPA
ATM KLHDC3
C17orf103 TNXB
STXBP1 PPP2R1A
STXBP1 STMN1
STXBP1 MIA3
STXBP1 PI4KA
STXBP1 ZNF238
STXBP1 SPTAN1
STXBP1 CHGB
STXBP1 FKBP8
STXBP1 BCLAF1
STXBP1 PUM2
STXBP1 AKT1
STXBP1 NNAT
STXBP1 ABL1
STXBP1 ATP5B
STXBP1 RAF1
STXBP1 SH3GL3
STXBP1 SLC9A6
STXBP1 ADD1
STXBP1 WASF3
STXBP1 DGKQ
STXBP1 ATP6AP1
STXBP1 SUPT4H1
STXBP1 JUP
STXBP1 BAT2
STXBP1 YWHAB
STXBP1 GPR162
STXBP1 DPP6
STXBP1 ATP6V0C
STXBP1 ARHGEF12
STXBP1 DHPS
STXBP1 KIAA0195
STXBP1 TRO
STXBP1 SMARCD1
STXBP1 ARVCF
STXBP1 GNB1
STXBP1 MLLT11
STXBP1 HERC1
STXBP1 PPP1R10
STXBP1 ENO2
STXBP1 PCDHGC3
STXBP1 ATN1
STXBP1 TSC2
STXBP1 SNRPN
STXBP1 FTO
STXBP1 SNAP25
STXBP1 C4orf8
STXBP1 NPEPPS
STXBP1 SLC30A3
STXBP1 PKIA
STXBP1 SPTBN1
STXBP1 CES2
STXBP1 SPOCK2
STXBP1 DCTN1
STXBP1 CDK9
STXBP1 ZNF91
STXBP1 KIAA0513
STXBP1 TMEM151B
STXBP1 CTNND2
RCOR1 SAFB
RCOR1 ARL6IP1
RCOR1 GOLGA4
RCOR1 LOC100131311
STXBP2 PROL1
STXBP2 RPS9
STXBP2 BMS1
STXBP2 AFF3
STXBP2 EDN2
STXBP2 ODF1
STXBP2 F13B
STXBP2 CARS
STXBP2 PRKCG
STXBP2 CYP2A6
STXBP2 WIT1
STXBP2 RPL10A
STXBP2 POU2F2
SMPD1 LIG4
SMPD1 UCP1
SMPD1 E2F4
HAAO RPS19
HAAO RPS9
FLT4 AVPR1B
FLT4 GPER
FLT4 KRT1
FLT4 SPRR1A
FLT4 PITPNA
FLT4 RNPS1
FLT4 DRG2
FLT4 TNXB
FLT4 PRKAG1
FLT4 DNASE1
FLT4 S100A7
FLT4 TCF20
FLT4 PSMD7
FLT4 BBS9
FLT4 AQP3
FLT4 PRKCG
FLT4 CD68
FLT4 KIAA0226
FLT4 IL32
FLT4 INPP5J
FLT4 SLAMF1
FLT4 CHRNE
FLT4 PAK1
FLT4 PPP2R5B
FLT3 SERPINB4
FLT1 AVPR1B
FLT1 COL11A2
FLT1 PRKAG1
FLT1 SLC30A3
FLT1 MVK
FLT1 GRK6
FLT1 MPP2
FLT1 CENPI
FLT1 PRF1
FLT1 CSNK2A2
FLT1 CSNK2A1
FLT1 GH2
FLT1 INPP5J
FLT1 TLR1
FLT1 MYL3
FLT1 ASMT
FLT1 TNXB
FLT1 SLC14A2
FLT1 BMI1
FLT1 BLK
FLT1 PTPN1
FLT1 BCAM
FLT1 TAF1
FLT1 KRT1
FLT1 FABP3
FLT1 NCAM1
FLT1 RNF113A
FLT1 KIAA0226
FLT1 LTK
FLT1 CD8B
FLT1 IFNA8
FLT1 C4orf8
FLT1 ACOX2
FLT1 SSTR1
FLT1 IFNA21
FLT1 HLA-DOB
FLT1 CDH15
FLT1 SDC4
FLT1 MYLPF
FLT1 ANKRD1
FLT1 TRD@
FLT1 NUP188
FLT1 DNASE1
FLT1 ZWINTAS
FLT1 REG1A
FLT1 CYP2A6
FLT1 NAGA
FLT1 BBS9
FLT1 CYP2C19
FLT1 FUT2
FLT1 CHRNE
FLT1 HLA-DQA1
SET AVPR1B
SET RAD23B
SET ACTG1
SET CIRBP
SET CYCS
SET CTNNB1
SET HNRNPH2
SET BMI1
SET ACADM
SET YES1
SET RNF113A
SET SKP1
SET FAM175B
SET YWHAQ
SET TATDN2
SET MAPK3
SET MARCKS
SET CBX1
SET SNRNP70
SET TOP2B
SET RBM39
SET CTDSP2
SET ZNF187
SET GNB3
SET MAPRE1
SET SAFB
SET EIF1AP1
SET B4GALT1
SET CHMP1A
SET MVK
SET SNAP25
SET DAZAP2
SET CSTF3
SET SFRS11
SET COPB1
SET HLA-DQA1
SET CYP2A6
CYP1B1 HLA-A
CYP1B1 DUSP1
SKP1 ADD1
SKP1 PRKAG1
SKP1 CPE
SKP1 RB1
SKP1 LEPROT
SKP1 PPP1R7
SKP1 LOC100133166
SKP1 MPP2
SKP1 BCLAF1
SKP1 PHC2
SKP1 PCDHGC3
SKP1 SNAP25
SKP1 MRPL49
SKP1 CYB5R3
SKP1 SH3GL3
SKP1 TOP2B
SKP1 OGDH
SKP1 MLLT11
SKP1 PPP1R10
SKP1 BAT1
SKP1 SNRPN
SKP1 PPP2R5C
SKP1 UPF1
SKP1 CBX1
SKP1 HNRNPU
SKP1 REEP5
SKP1 ATP6V0C
SKP1 RAB1A
SKP1 GNB1
SKP1 SPARCL1
SKP1 ENO2
SKP1 HTATSF1
SKP1 SALL2
SKP1 SNRK
SKP1 ATP6V1E1
SKP1 SECISBP2L
SKP1 ZNF133
SKP1 ZNF134
SKP1 SPG7
SKP1 PSMD7
SKP1 LOC728849
SKP1 NUP188
SKP1 PXN
SKP1 YWHAB
SKP1 AP1B1
SKP1 TRA2A
SKP1 KIAA0240
SKP1 SLC9A6
SKP1 CASC3
SKP1 POU5F1
SKP1 BBS9
SKP1 AZIN1
SKP1 PURA
SKP1 UTP14C
SKP1 ZNF91
DNAJB1 HSPA1A
H1FX PSIP1
H1FX NR4A1
H1FX EIF1AP1
H1FX PFN2
H1FX RPL10A
H1FX MCM2
H1FX RNF144A
CFLAR TRH
CFLAR CES2
CFLAR KIAA0513
FANCC CLOCK
RTCD1 RAD23B
RTCD1 EZH1
RTCD1 CCNG2
RTCD1 CAPRIN1
RTCD1 SEPT7
RTCD1 SEC31A
RTCD1 ATP13A3
RTCD1 HNRNPU
RTCD1 TATDN2
RTCD1 LIMK2
RTCD1 HNRNPA2B1
RTCD1 TM9SF2
RTCD1 UBXN4
RTCD1 MAPRE1
RTCD1 PCNA
RTCD1 CNN3
RTCD1 TAF9
RTCD1 SSR1
RTCD1 SMC1A
FANCA KLC1
FANCA KIAA0195
FANCA PDXDC1
ARSD SLC1A3
KISS1 CDK9
KISS1 BCAM
KISS1 GALNT3
F13B APOB
F13B ALX1
F13B EDN2
F13B RENBP
F13B MAP1A
F13B DOC2B
F13B AQP2
F13B CES2
F13B NFIC
F13B LOC91316
F13B BCAM
F13B TAF1
F13B CXCL9
F13B SCN1B
F13B GFRA2
CARS BATF
CARS PLK3
CARS CPZ
CARS CD79A
CARS BMS1
CARS NEFL
CARS TNXB
CARS EDN2
CARS WNT2B
CARS ABO
CARS LPO
CARS RAE1
CARS KIAA0040
CARS LLGL2
CARS WIT1
CARS CYC1
CARS APOC4
CARS SULT2B1
CARS MT3
CARS IL8
HNRNPA0 DLST
HNRNPA1 SNX17
HNRNPA1 PLK3
HNRNPA1 DGKQ
HNRNPA1 LTB
HNRNPA1 RPS9
IL6R LST1
ENO1 ALDH4A1
ENO1 FEZ2
ENO1 SFPQ
ENO1 MAPK1
ENO1 CSE1L
ENO1 FAM53B
ENO1 DAD1
ENO2 DPF2
ENO2 PPP2R1A
ENO2 CLOCK
ENO2 CIRBP
ENO2 CPE
ENO2 SF1
ENO2 STOM
ENO2 TNFRSF14
ENO2 GSK3A
ENO2 RNH1
ENO2 NPTX1
ENO2 DARC
ENO2 ATP5B
ENO2 SH3GL3
ENO2 PEBP1
ENO2 WASF3
ENO2 MPP2
ENO2 SECISBP2L
ENO2 AP2M1
ENO2 SLC9A6
ENO2 JUP
ENO2 UBA1
ENO2 YWHAB
ENO2 NPEPPS
ENO2 MAPRE2
ENO2 ISCU
ENO2 ATP6V0C
ENO2 SEPW1
ENO2 SNAP25
ENO2 SEC13
ENO2 GNB1
ENO2 OGDH
ENO2 CASC3
ENO2 SNRPN
ENO2 SQSTM1
ENO2 PPP1R7
ENO2 LOC100133166
ENO2 ATP6V1E1
ENO2 SUPT4H1
ENO2 GPX4
ENO2 PAK1
ENO2 ATP5F1
ENO3 LTB
ENO3 NEAT1
CLU SLC1A3
FRY PDXDC1
FRY ATP6AP1
FRY SLC23A2
FRY PAFAH1B1
NPAT MYCL1
NPAT KRT2
NPAT ARHGAP5
NPAT CSNK2A2
NPAT DVL3
NPAT CTLA4
NPAT BAT1
NPAT TRO
NPAT UBXN4
NPAT AR
NPAT HTATSF1
NPAT RASA1
NPAT FTO
NPAT ACOX2
NPAT TNFAIP1
NPAT SFRS11
NPAT TUBGCP3
LLGL2 HLA-C
LLGL2 PLK3
LLGL2 RPS27A
LLGL2 FBLN1
LLGL2 RPS9
LLGL2 ZNF146
LLGL2 FAS
LLGL2 ALX1
LLGL2 TNXB
LLGL2 BRPF1
LLGL2 OSM
LLGL2 LDHB
LLGL2 RPS23
LLGL2 POU4F1
LLGL2 RAE1
LLGL2 KIAA0040
LLGL2 RAP1GAP
LLGL2 PTPRS
LLGL2 NEFL
LLGL2 POU2F2
LLGL1 SPI1
LLGL1 PRKCG
LLGL1 AKT1
LLGL1 S100A7
LLGL1 TFDP1
ACOX2 AVPR1B
ACOX2 POLA2
ACOX2 GHRHR
ACOX2 RBM15B
ACOX2 CDSN
ACOX2 CD5
ACOX2 ARAF
ACOX2 MAP2K5
ACOX2 NCAM1
ACOX2 SLC30A3
ACOX2 RNF113A
ACOX2 NUP188
ACOX2 FGR
ACOX2 ZNF167
ACOX2 IL4
ACOX2 ARHGEF1
ACOX2 NAPG
ACOX2 FHL3
ACOX2 DNASE1
ACOX2 SLC5A11
ACOX2 KIAA0195
ACOX2 B4GALT1
ACOX2 PRF1
ACOX2 CTLA4
ACOX2 SLC14A2
ACOX2 PTPN1
ACOX2 HMGA2
ACOX2 CRYBB1
ACOX2 GLRB
ACOX2 BCAM
ACOX2 MGAT5
ACOX2 SATB1
ACOX2 LTK
ACOX2 MVK
ACOX2 SPRR2A
ACOX2 BBS9
ACOX2 ZWINTAS
ACOX2 MSTP9
ACOX2 GALK1
ACOX2 E2F1
ACOX2 INPP5J
ACOX2 ZNF177
ACOX2 SDC4
ACOX2 CSTF3
ACOX2 PDE6B
ACOX2 POP1
ACOX2 AR
ACOX2 CYP2C19
ACOX2 HLA-DOB
ACOX2 TUB
ACOX2 PAK1
ACOX2 CYP2A6
CDK2 CYCS
CDK2 MYL7
CDK2 ACADM
CDK2 ARHGEF7
CDK2 HNRNPK
CDK2 FSHR
CDK2 MAPRE1
CDK2 HK3
CDK2 IGL@
CDK2 CXorf40B
CDK2 ALDH6A1
CDK2 UNG
CDK2 TRAM1
CDK2 PFN2
CDK2 TLR1
CDK4 PCNA
CDK4 PTMA
CDK4 H2AFZ
CDK4 MCM3
CDK4 ATP5O
CDK4 POU2F2
CDK4 CAD
CDK5 NRL
CDK5 SLC6A8
CDK5 SLC35B1
CDK5 DMPK
CDK5 ARHGDIA
SGSH RPS19
CDK9 AVPR1B
CDK9 PI4KA
CDK9 SPTAN1
CDK9 C16orf45
CDK9 MBOAT7
CDK9 CLTC
CDK9 ABL1
CDK9 APLP2
CDK9 LOC728849
CDK9 SLC9A6
CDK9 PSEN1
CDK9 EML1
CDK9 ATP6AP1
CDK9 ARHGEF1
CDK9 GPR125
CDK9 RBM25
CDK9 UBXN4
CDK9 KIAA0513
CDK9 ARHGEF12
CDK9 KIAA0430
CDK9 TRO
CDK9 GNB1
CDK9 HERC1
CDK9 CES2
CDK9 TP53BP1
CDK9 FTO
CDK9 NFIC
CDK9 DAZAP2
CDK9 STX4
CDK9 PCDHGC3
HAPLN1 WNT2B
HAPLN1 CREB1
CFD FOLH1
LPAR4 REG1P
LPAR4 CKAP5
PDZK1IP1 LPAL2
ARPC1B HLA-F
ARPC1B A2M
PHB2 RPS23
PHB2 MYLPF
PHB2 SPRR1A
PHB2 EBNA1BP2
MSH2 UBE2A
MSH2 HNRNPA2B1
MSH2 CAPRIN1
MSH2 SEPT7
MSH3 SEPT8
ITPR2 MLANA
ITPR2 TAF1
MSH6 SMN2
MSH6 LBR
MSH6 TMED10
MSH6 PDIA6
MSH6 FHL1
MSH6 KRT7
MSH6 CASP8
MSH6 HNRNPA2B1
MSH6 RANBP2
SF3B2 ADAR
CYP17A1 KCNMA1
CYP17A1 SERPINF2
CYP17A1 CD8B
PRMT2 RTN1
PRMT2 HERC1
PRMT2 CITED1
PRKX PUM2
PRKX TMEFF1
PRKX SPTBN1
PRKX ZNF238
ODC1 SCAP
RGL2 PPP2R1A
RGL2 STMN1
RGL2 PI4KB
RGL2 SPG7
RGL2 TNFAIP1
RGL2 SALL2
RGL2 MEN1
RGL2 MMP19
RGL2 DUSP5
RGL2 C16orf45
RGL2 UPF1
RGL2 CLTC
RGL2 ABL1
RGL2 ARL4D
RGL2 DGCR6
RGL2 TP53BP2
RGL2 KLHDC3
RGL2 SOX4
RGL2 OGDH
RGL2 WASF3
RGL2 UNC119
RGL2 PSEN1
RGL2 ATP6AP1
RGL2 RABGGTA
RGL2 DDX5
RGL2 NUP214
RGL2 GTF2I
RGL2 MAPRE2
RGL2 ATP6V0C
RGL2 FLOT2
RGL2 LEPROT
RGL2 GNB1
RGL2 PPP1R7
RGL2 CLCN4
RGL2 B4GALT1
RGL2 CES2
RGL2 SNRPN
RGL2 LAMP1
RGL2 UBA1
RGL2 PDXDC1
RGL2 CHN2
RGL2 STAT5B
RGL2 BAT3
RGL2 ZNF91
RGL2 KLC1
RGL2 ATP5F1
NIPAL3 PDE4A
ARHGDIB ATP5G1
ARHGDIB ATP6AP1
ARHGDIB HLA-F
ARHGDIB PDXDC1
NFKBIL1 TRAM1
NFKBIL1 IL2
NFKBIL1 HNRNPA2B1
NFKBIL1 CUGBP2
ARHGDIA SLC6A8
ARHGDIA MAN2A2
ARHGDIA PSMC3
C16orf45 STMN1
C16orf45 ZNF167
C16orf45 RNH1
C16orf45 EDNRA
C16orf45 DCTN1
C16orf45 SLC9A6
C16orf45 LOC100133166
C16orf45 ATP6AP1
C16orf45 DGCR6
C16orf45 YWHAB
C16orf45 ATP6V0D1
C16orf45 NNT
C16orf45 KIAA0513
C16orf45 TRO
C16orf45 RTN1
C16orf45 HERC1
C16orf45 PCDHGC3
C16orf45 TP53BP1
C16orf45 TSPAN7
C16orf45 SMARCD1
C16orf45 SALL2
C16orf45 IGHM
C16orf45 PDXDC1
C16orf45 GSK3A
C16orf45 CES2
C16orf45 CHRND
EPRS CCT8
EPRS KIAA0040
EPRS ZNF146
EPRS METAP1
EPRS RBBP4
EPRS SSR2
EPRS TOMM20
EPRS RBMX
EPRS POU2F2
EPRS RPS23
PNMT PDE6B
PNMT COL11A2
PNMT GH2
PNMT OR3A1
PNMT KIAA0226
PNMT DNASE1
PNMT PRF1
PNMT RAB32
PNMT MYLPF
PRKCI HSPA13
PRKCI ABI2
PRKCI ACAP2
PRKCI CYCS
PRKCI HES1
PRKCI SLC35D1
PRKCI HNRNPA2B1
PRKCH PTPRN
PRKCH S100A7
PRKCH NOP14
MATN3 APPBP2
COPA HMGN3
COPA CLOCK
COPA KRT1
COPA ADCYAP1
COPA BTN2A2
COPA PMS2L5
COPA OAS2
COPA PXN
COPA PHC2
COPA PPP1R10
COPA CYP2A6
COPA PMS1
COPA BNIP1
COPA SDC4
COPA GOLGB1
COPA UFD1L
COPA PPP2R5B
COPA M6PR
FUT1 POU2F2
CHRNE AQP5
CHRNE PAK1
CHRNE AQP3
CHRNE INPP5J
CHRNE BBS9
CHRNE B4GALT1
CHRNE STAT5B
CHRNE SECISBP2L
CHRNE FABP3
CHRNE REG1P
CHRNE CYP2A6
CHRNE PTPN1
CHRNE CD8B
CHRNE STK38
PRKCE ATP5G2
PRKCD PARP1
PRKCG CD52
PRKCG PLK3
PRKCG AGER
PRKCG RPS15A
PRKCG PROL1
PRKCG SLC5A2
PRKCG AANAT
PRKCG TWIST1
PRKCG DGKQ
PRKCG AFF3
PRKCG SH3GL3
PRKCG DIO3
PRKCG RENBP
PRKCG KIAA0195
PRKCG EFNA3
PRKCG CHERP
PRKCG FTO
PRKCG LOC91316
PRKCG CXCL9
PRKCG RABGGTA
PRKCG RPL10A
PRKCG GFRA2
PRKCG ABCC2
CES1 KRT2
CES2 AVPR1B
CES2 AKT1
CES2 ATP6AP1
CES2 NAPG
CES2 TAGLN2
CES2 ARHGEF12
CES2 AQP2
CES2 YWHAB
CES2 PCDHGC3
CES2 SMARCD1
CES2 CSNK2A1
CES2 SNAP25
CES2 PDXDC1
CES2 GSK3A
CES2 BMPR2
CES2 ZNF37A
CES2 PAK1
CES2 ZNF177
CES2 CTLA4
CES2 TNFRSF14
CES2 SLC9A6
CES2 ZNF167
CES2 ITPKC
CES2 B4GALT1
CES2 MAP1A
CES2 ODF1
CES2 KIAA0195
CES2 TRO
CES2 NCAPD3
CES2 HERC1
CES2 SDC4
CES2 DCTN1
CES2 ATP5O
CES2 ARHGEF1
CES2 TSC2
CES2 KRT86
CES2 hCG_2024410
CES2 KIAA0513
CES2 ATP6V0C
CES2 FEV
CES2 NEUROD2
CES2 C4orf8
CES2 FTO
CES2 ALDH2
CES2 TUB
CES2 TBXA2R
CES2 LOC728849
CES2 SPTBN1
CES2 SLC9A3R2
CES2 DGKQ
CES2 DNASE1
CES2 RABGGTA
CES2 CYP2C19
CES2 RRAGB
CES2 USP11
CES2 SNRPN
CES2 LOC729602
CES2 SCN1B
CES2 FUT2
CES2 PTPRN
CES2 HLA-DQA1
LMAN1 ART3
LMAN1 PGC
LMAN1 CDKL5
LMAN1 CXCL9
LMAN2 CLPP
LMAN2 ASNA1
UCP1 MYLPF
LMNA AGER
LMNA ARAF
LMNA ELF4
LMNA CYP2F1
LMNA CDKL5
LMNA SLC9A3R2
LMNA GRM4
LMNA ODF1
LMNA KIAA0195
LMNA HMGA2
LMNA FEV
LMNA SMARCD1
LMNA ETV1
LMNA PDE6G
LMNA TUB
LMNA HLA-DQA1
LMNA SLAMF1
HBA2 HBB
PPYR1 CDSN
DDX21 MAPK1IP1L
DDX21 COX5A
DDX21 MELK
DDX21 ALDH7A1
DDX21 PARP1
DDX21 RB1
DDX21 ATP5J
DDX21 PUM1
DDX21 HNRNPA2B1
DDX21 PRIM2
DDX21 PPID
DDX21 HNRNPF
DDX21 HNRNPM
ZNF157 AOC2
ZNF157 ESR2
ZNF157 E2F1
ZNF157 MYLPF
ZNF157 NAGA
DAZ2 CHML
DAZ2 PPBPL2
DAZ2 ZWINTAS
DAZ2 NCAM1
DAZ2 HTR1B
DAZ2 RNF113A
NRL UNC119
NRL NEUROG1
NRL ACHE
AMFR PPP1R11
AMFR ZNF187
AMFR RAD23B
AMFR HMGN2
AMFR STIM1
AMFR KIAA0240
AMFR CASC3
AMFR CYB5R3
AMFR BAT3
AMFR MATR3
AMFR PWP1
TYMS NASP
TYMS ACTG1
TYMS SLC25A3
TYMS PARP1
TYMS H2AFZ
TYMS TUBB
TYMS MCM3
TYMS CSE1L
TYMS RBMX
TYMS SNRPF
TYMS TOP2A
GSTP1 CNR2
GSTP1 TTYH2
GSTP1 COL11A2
GSTP1 DNASE1
GSTP1 POP1
GSTP1 SMARCD1
ZNF91 BPTF
ZNF91 CPE
ZNF91 N4BP2L2
ZNF91 OGDH
ZNF91 MPP3
ZNF91 BCLAF1
ZNF91 MARCKS
ZNF91 PCDHGC3
ZNF91 SNAP25
ZNF91 PDXDC1
ZNF91 UBC
ZNF91 HMGN3
ZNF91 SPTAN1
ZNF91 MED24
ZNF91 DNM1
ZNF91 KLHDC3
ZNF91 TRO
ZNF91 FAM175B
ZNF91 TNXB
ZNF91 SLC35A1
ZNF91 GTF2I
ZNF91 NPEPPS
ZNF91 DHPS
ZNF91 BMI1
ZNF91 PPP1R11
ZNF91 PWP1
ZNF91 MLLT11
ZNF91 FTO
ZNF91 TAF7
ZNF91 SDC4
ZNF91 BAT3
ZNF91 BAT2
ZNF91 BAT1
ZNF91 DGCR6
ZNF91 PPP2R5C
ZNF91 PI4KA
ZNF91 CLOCK
ZNF91 CIRBP
ZNF91 DCTN1
ZNF91 SH3GL3
ZNF91 AP2M1
ZNF91 DUSP5
ZNF91 ARVCF
ZNF91 KIAA0226
ZNF91 HTATSF1
ZNF91 SALL2
ZNF91 MVK
ZNF91 SECISBP2L
ZNF91 PPP2R1A
ZNF91 CHGB
ZNF91 MAP2
ZNF91 LOC728849
ZNF91 IDH3G
ZNF91 TH
ZNF91 AP1B1
ZNF91 DPP6
ZNF91 SLC9A6
ZNF91 CASC3
ZNF91 SNRPN
ZNF91 RABGGTA
ZNF91 SFRS11
ZNF91 UFD1L
ATP6V1C1 CASP2
ATP6V1C1 SMARCD2
ATP6V1C1 RB1CC1
ATP6V1C1 CSNK2A1
ADD3 ATP6V0C
ADD3 TP53BP1
ACTG1 TMEM131
ACTG1 CAPRIN1
ACTG1 ZNF146
ACTG1 ZNF238
ACTG1 BCLAF1
ACTG1 MARCKS
ACTG1 MAPRE1
ACTG1 HK3
ACTG1 SAFB
ACTG1 SNAP25
ACTG1 CNN3
ACTG1 CCND2
ACTG1 MST1R
ACTG1 CPB2
ACTG1 RBBP4
ACTG1 HMGN2
ACTG1 METAP1
ACTG1 PUM1
ACTG1 ACADM
ACTG1 FAM175B
ACTG1 SLC35A1
ACTG1 UBXN4
ACTG1 TOP2B
ACTG1 TOP2A
ACTG1 MAPK1IP1L
ACTG1 STAG1
ACTG1 EIF1AP1
ACTG1 SFPQ
ACTG1 PWP1
ACTG1 GDI1
ACTG1 TAF7
ACTG1 NUP153
ACTG1 BAT1
ACTG1 PHF3
ACTG1 PPP2R5C
ACTG1 HDAC2
ACTG1 YY1
ACTG1 POLA2
ACTG1 CIRBP
ACTG1 CCNG2
ACTG1 POLB
ACTG1 CBX1
ACTG1 HMGN1
ACTG1 PSEN1
ACTG1 HNRNPU
ACTG1 MAPK3
ACTG1 HNRNPK
ACTG1 HNRNPM
ACTG1 SNRNP70
ACTG1 FERMT2
ACTG1 CHMP1A
ACTG1 MVK
ACTG1 TBCC
ACTG1 TRAM1
ACTG1 ZNF133
ACTG1 MORC3
ACTG1 SPCS2
ACTG1 IER2
ACTG1 AFAP1
ACTG1 CAMLG
ACTG1 LOC728849
ACTG1 YES1
ACTG1 BRPF1
ACTG1 RBM39
ACTG1 HNRNPA2B1
ACTG1 SUZ12
ACTG1 PDHX
ACTG1 BMI1
ACTG1 USP10
ACTG1 MCM2
ACTG1 FAM53B
ACTG1 NFIB
ACTG1 DAZAP2
ACTG1 ARMCX6
ACTG1 CSTF3
ACTG1 RBMX
ACTG1 RABGGTB
ACTG1 CXorf40B
ACTG1 SFRS11
ACTG1 TUBA1A
ADD1 DPF2
ADD1 PPP2R1A
ADD1 ATP6V1A
ADD1 PI4KA
ADD1 PRKAG1
ADD1 MEN1
ADD1 SF1
ADD1 UPF1
ADD1 ATP5O
ADD1 RB1CC1
ADD1 KLHDC3
ADD1 OGDH
ADD1 MPP2
ADD1 OS9
ADD1 CRAT
ADD1 DHPS
ADD1 TRO
ADD1 ZNF22
ADD1 PPP1R10
ADD1 ATN1
ADD1 KLC1
ADD1 CSNK2A1
ADD1 BBS9
ADD1 MAP2
ADD1 INPP5J
ADD1 PMS2L11
ADD1 CDC2L5
ADD1 GOLGB1
ADD1 SNRPN
ADD1 OSBP
WWP1 EZH1
WWP1 TUBGCP3
WWP1 PI4KB
WWP1 NAPG
WWP1 ALDH6A1
WWP1 NAGA
WWP1 RB1CC1
WWP1 CSNK2A2
FAM3C PCNA
FAM3C APPBP2
FAM3C EIF5
FAM3C UTP14C
FAM3C ACADM
FAM3C TMED10
PPIL2 PCYT2
PPIL2 RBBP5
TMED10 MMP14
TMED10 ELAVL4
TMED10 SPCS2
TMED10 CYCS
TMED10 GLUD1
TMED10 ACADM
TMED10 YES1
TMED10 TMED9
TMED10 CBFB
TMED10 PXN
TMED10 SUZ12
TMED10 UBXN4
TMED10 ANKRD46
TMED10 APPBP2
TMED10 P4HB
TMED10 NAGA
TMED10 ATP2B1
TMED10 CHMP1A
TMED10 TAF7
TMED10 DAZAP2
TMED10 ARMCX6
TMED10 RNF103
TMED10 CSTF3
TMED10 TRAM1
TMED10 HNRNPK
TMED10 SFRS11
TMED10 ZNF133
PPP1R7 CPE
PPP1R7 APLP2
PPP1R7 SH3GL3
PPP1R7 SLC9A6
PPP1R7 ATP6AP1
PPP1R7 BCLAF1
PPP1R7 USF2
PPP1R7 YWHAB
PPP1R7 ATP6V0C
PPP1R7 RRAGA
PPP1R7 CNP
PPP1R7 OGDH
PPP1R7 MLLT11
PPP1R7 UTP14C
PPP1R7 FTO
PPP1R7 LOC100133166
PPP1R7 SDC4
PPP1R7 ATP5F1
TIAM1 ARVCF
TIAM1 GRIA2
TIAM1 TMEFF1
TIAM1 ELAVL3
TIAM1 RTN1
TIAM1 HERC1
TIAM1 RNF144A
TIAM1 TSPAN7
TIAM1 PRKACB
TIAM1 LOC728849
PPP4C CPD
PPP4C CBX1
BCLAF1 HSF2
BCLAF1 CPE
BCLAF1 RBM15B
BCLAF1 OGDH
BCLAF1 LOC100133166
BCLAF1 ATP6AP1
BCLAF1 MARCKS
BCLAF1 SETDB1
BCLAF1 ARHGEF16
BCLAF1 SAFB
BCLAF1 NR2C1
BCLAF1 GH1
BCLAF1 NPEPPS
BCLAF1 ZKSCAN1
BCLAF1 DDX5
BCLAF1 DPP6
BCLAF1 UBC
BCLAF1 COPB1
BCLAF1 B4GALT1
BCLAF1 CCND2
BCLAF1 HMGN3
BCLAF1 MED24
BCLAF1 PUM2
BCLAF1 PUM1
BCLAF1 CLTC
BCLAF1 ACADM
BCLAF1 APPBP2
BCLAF1 SLC9A6
BCLAF1 FAM175B
BCLAF1 UBXN4
BCLAF1 TOP2B
BCLAF1 KIAA0247
BCLAF1 MLLT11
BCLAF1 EIF1AP1
BCLAF1 MAPK1IP1L
BCLAF1 GRM4
BCLAF1 BAT3
BCLAF1 PDE6G
BCLAF1 BAT1
BCLAF1 PPP2R5E
BCLAF1 PPP2R5C
BCLAF1 PI4KA
BCLAF1 CLOCK
BCLAF1 CIRBP
BCLAF1 CDSN
BCLAF1 CBX1
BCLAF1 TNFAIP1
BCLAF1 CDC37
BCLAF1 AP2M1
BCLAF1 SH3GL3
BCLAF1 SNRNP70
BCLAF1 TBXA2R
BCLAF1 KIAA0430
BCLAF1 GNB1
BCLAF1 HTATSF1
BCLAF1 SNRK
BCLAF1 SECISBP2L
BCLAF1 CNTN1
BCLAF1 TUBGCP3
BCLAF1 ZNF134
BCLAF1 PPP2R1A
BCLAF1 SPCS2
BCLAF1 SDC4
BCLAF1 KIAA0232
BCLAF1 PSMD2
BCLAF1 VHL
BCLAF1 AFAP1
BCLAF1 LOC728849
BCLAF1 NUP188
BCLAF1 PXN
BCLAF1 CNP
BCLAF1 KIAA0240
BCLAF1 BMI1
BCLAF1 CASC3
BCLAF1 USP14
BCLAF1 NAGA
BCLAF1 RASA1
BCLAF1 DAZAP2
BCLAF1 CSTF3
BCLAF1 RBMX
BCLAF1 PURA
BCLAF1 SFRS11
BCLAF1 UFD1L
BCLAF1 CKAP5
MAP3K5 FTH1
MARCKS PSMF1
MARCKS ALDH7A1
MARCKS AGER
MARCKS ZNF142
MARCKS ZNF146
MARCKS ARHGEF7
MARCKS ATP6AP1
MARCKS MAPRE1
MARCKS HK3
MARCKS SAFB
MARCKS CSNK2A2
MARCKS RBM39
MARCKS MST1R
MARCKS CPB2
MARCKS RBBP4
MARCKS GHRHR
MARCKS HMGN1
MARCKS METAP1
MARCKS MLL3
MARCKS PUM1
MARCKS ACADM
MARCKS BMS1
MARCKS FAM175B
MARCKS B4GALT1
MARCKS TOP2B
MARCKS MAPK1IP1L
MARCKS STAG1
MARCKS IGL@
MARCKS PARP1
MARCKS EIF1AP1
MARCKS SFPQ
MARCKS LBR
MARCKS TFAP4
MARCKS INSM1
MARCKS NUP153
MARCKS BAT3
MARCKS PPP2R5E
MARCKS PHF3
MARCKS PPP2R5C
MARCKS HDAC2
MARCKS KIAA0101
MARCKS HMGN2
MARCKS HNRNPU
MARCKS MAPK3
MARCKS HNRNPK
MARCKS HNRNPM
MARCKS TM9SF2
MARCKS SRD5A1
MARCKS SNRNP70
MARCKS RANBP2
MARCKS RPL36A
MARCKS KIAA0226
MARCKS UNG
MARCKS CHMP1A
MARCKS CNTN1
MARCKS RNF144A
MARCKS POLA2
MARCKS LIMK2
MARCKS PSMD2
MARCKS MAP2K5
MARCKS AFAP1
MARCKS LOC728849
MARCKS YES1
MARCKS GCLC
MARCKS HNRNPA2B1
MARCKS SUZ12
MARCKS VIPR1
MARCKS YWHAE
MARCKS BMI1
MARCKS USP14
MARCKS CUGBP2
MARCKS RBMX
MARCKS CXorf40B
MARCKS SFRS11
MARCKS CKAP5
FMOD EPHX1
NUP214 BAT2
TRPV6 DHODH
SETDB1 APPBP2
SETDB1 NONO
SETDB1 CDC37
SETDB1 HTATSF1
SETDB1 RPA2
SETDB1 GTF2I
PRTN3 FUT4
ERBB2 PECAM1
ERBB2 MTHFD2
ERBB2 FAS
ERBB2 TNFSF9
ERBB2 PPY
ERBB2 CD79A
IARS ARHGEF12
IARS HCFC1
IARS CNP
IARS HTATSF1
TBXAS1 CTSB
TBXAS1 DIO3
FMO4 POLA2
FMO4 GHRHR
FMO4 ARHGEF7
FMO4 NASP
SHC3 YY1
SHC3 MYL7
SHC3 EPS15
SHC3 BMS1
SHC3 HNRNPU
SHC3 NARS
SHC3 C11orf58
SHC3 MAPRE1
SHC3 GUSB
SHC3 SFPQ
SHC3 MCFD2
SHC3 TAF7
SHC3 ALDH4A1
SHC3 TAF9
SHC3 TRAM1
SHC3 DOK1
SHC3 ATP5F1
CTSD PSMB2
CTSE FDX1
CHERP TNK2
CHERP RNASE3
CHERP AVL9
CHERP SUPT5H
CHERP EFNA3
CHERP SH3GL3
CHERP IER2
CHERP DCTN1
RPL12 FUS
RPL13 NACA
RPL13 RPS16
RPL13 GNAS
RPL13 TWIST1
RPL13 RPS19
RPL13 GAPDH
RPL13 RPS10
RPL13 RPL10A
RPL13 RPS17
MIF EXTL2
RPL19 MBOAT7
INPP5A ACE
CXCL3 WNT2B
INPP5D PARP4
INPP5D TRD@
INPP5D KRT31
INPP5D HLA-DQA1
INPP5E HSPA13
CXCL9 GCM1
CXCL9 NCAM1
CXCL9 APOB
CXCL9 ASMT
CXCL9 S100A7
CXCL9 MAP1A
CXCL9 REG1A
CXCL9 PTGIS
CXCL9 LTK
CXCL9 NFIC
CXCL9 INPP5J
CXCL9 CPB1
CXCL9 HLA-DOB
CXCL9 GFRA2
INPP5J PRKAG1
INPP5J MEN1
INPP5J N4BP2L2
INPP5J GCM1
INPP5J RBM15B
INPP5J SLC30A3
INPP5J MPP2
INPP5J OAS2
INPP5J AQP2
INPP5J CENPI
INPP5J B4GALT1
INPP5J PRF1
INPP5J GSK3A
INPP5J DGCR6
INPP5J PAK1
INPP5J NF1
INPP5J GRM4
INPP5J PTPN1
INPP5J TAF1
INPP5J VAV1
INPP5J VAV2
INPP5J SDC4
INPP5J AR
INPP5J ZNF148
INPP5J SNRPN
INPP5J PI4KA
INPP5J CLOCK
INPP5J KRT1
INPP5J FABP3
INPP5J CDSN
INPP5J GABRA1
INPP5J SH3GL3
INPP5J SLC10A2
INPP5J GNB1
INPP5J NAT6
INPP5J GNB3
INPP5J MVK
INPP5J C4orf8
INPP5J PMS2L11
INPP5J SECISBP2L
INPP5J HLA-DOB
INPP5J ZNF132
INPP5J ZNF134
INPP5J MAP2K5
INPP5J DRG2
INPP5J NOS1
INPP5J TMEM106A
INPP5J CRYBB1
INPP5J IL32
INPP5J NAGA
INPP5J BBS9
INPP5J CFDP1
INPP5J CHRND
INPP5J M6PR
INPP5K PPP2R1B
INPP5K RASL10A
INPP5K TH
INPP5K KRT85
INPP5K TFE3
INPP5K HSD17B3
INPP5K TBXA2R
INPP5K HTR2C
INPP5K CENPB
INPP5K NCAPD3
INPP5K SMARCD1
INPP5K VAV1
INPP5K PMS2L11
INPP5K POP1
INPP5K MYBPC2
INPP5K SLAMF1
INPP5K SYN1
SYP ILVBL
SYP RAF1
SYP MAN2A2
ZNF37A AVPR1B
ZNF37A ARAF
ZNF37A RNF113A
ZNF37A CEBPE
ZNF37A KRT86
ZNF37A B4GALT1
ZNF37A ZWINTAS
ZNF37A REG1A
ZNF37A HMGA2
ZNF37A AR
ZNF37A LTK
ZNF37A PTPN1
ZNF37A TMED10P
ZNF37A GH2
ZNF37A ZNF177
ZNF37A CYP2C19
IGHA1 GHRHR
IGHA1 HK3
IGHA1 MST1R
IGHA1 HNRNPK
IGHA1 CYP2A6
IGHA1 CHMP1A
MAP1B SRD5A1
HELZ SAFB
HELZ LEPROT
HELZ UBE2V2
MATR3 CNP
MATR3 AZIN1
MATR3 GCLC
MATR3 CUL4A
MATR3 PIK3R4
MATR3 NAGA
MATR3 ATP2B1
MATR3 OSBP
MATR3 CSNK2A1
TIMM8A EDN2
AP2S1 ISCU
AP2S1 SOD2
AP2S1 NFE2L1
AP2S1 HNRNPU
AP2S1 AP2M1
AP2S1 ERCC3
AP2S1 USP14
AP2S1 PXMP3
AP2S1 IGHM
SMA4 TMEM131
AHNAK SSTR3
AFF3 ODF1
AFF3 DGKQ
AFF3 GNB2L1
AFF3 PROL1
AFF3 AANAT
CTGF TIMP3
CTGF PDIA6
CTGF HLA-A
CTGF ZFP36
CTGF PWP1
CTGF A2M
AFF1 HLA-C
ECH1 PGD
XPA CCR2
PNPLA4 TUB
GUCA2B MMP8
NPPB MAPK1IP1L
NPPB HNRNPU
NPPB THBS3
NPPB RAB3A
NPPC LCT
NPPC ZC3H3
NPPC LITAF
THRSP BNIP1
NPPA TMEM151B
MAP1A AVPR1B
MAP1A MMP11
MAP1A SLC5A11
MAP1A UGP2
MAP1A HTR2C
MAP1A S100A7
MAP1A NOS1
MAP1A AQP2
MAP1A NRGN
MAP1A HMGA2
MAP1A NCAPD3
MAP1A PNOC
MAP1A PTGIR
MAP1A LOC91316
MAP1A MYBPC2
MAP1A CHRND
MAP1A GFRA2
MAP1A PTPRN
MAP1A TUB
GALNT1 CYB5R3
KIAA0195 AVPR1B
KIAA0195 AGER
KIAA0195 AKT1
KIAA0195 ARAF
KIAA0195 GCM1
KIAA0195 ARHGEF1
KIAA0195 GOLGA1
KIAA0195 HCG8
KIAA0195 ARHGEF12
KIAA0195 MEN1
KIAA0195 PCDHGC3
KIAA0195 SMARCD1
KIAA0195 PDXDC1
KIAA0195 STMN1
KIAA0195 FUS
KIAA0195 SPTAN1
KIAA0195 TNFRSF14
KIAA0195 PITPNA
KIAA0195 RRAGB
KIAA0195 ZNF167
KIAA0195 B4GALT1
KIAA0195 ODF1
KIAA0195 RNPS1
KIAA0195 TRO
KIAA0195 HERC1
KIAA0195 PTPN1
KIAA0195 BNIP1
KIAA0195 VAV1
KIAA0195 VAV2
KIAA0195 DGCR6
KIAA0195 PPP2R5B
KIAA0195 PPP2R5C
KIAA0195 ABL1
KIAA0195 USF2
KIAA0195 BBS9
KIAA0195 SETMAR
KIAA0195 GNB1
KIAA0195 KIAA0226
KIAA0195 C4orf8
KIAA0195 FTO
KIAA0195 ZNF134
KIAA0195 ATP6V0C
KIAA0195 PPP2R1A
KIAA0195 SPG7
KIAA0195 CHGB
KIAA0195 ERCC4
KIAA0195 MPRIP
KIAA0195 SPTBN1
KIAA0195 DRG2
KIAA0195 SLC9A3R2
KIAA0195 DGKQ
KIAA0195 MAPKAPK2
KIAA0195 NUP188
KIAA0195 YWHAB
KIAA0195 AP1B1
KIAA0195 PDE6G
KIAA0195 CASC3
KIAA0195 USP11
KIAA0195 IL32
KIAA0195 NFIC
KIAA0195 RABGGTA
KIAA0195 CHRND
KIAA0195 PTPRN
KIAA0195 HLA-DQA1
FRZB C1S
PRM2 MAP4K2
PRM2 SLC29A2
PRM2 CCR9
PRM2 AANAT
PRM2 SEPT6
PRM2 SNX17
PRM2 IL8
PRM2 NRGN
PRM2 PAPPA
PRM2 LTB
PRM2 MYBPC2
PRM2 SLAMF1
PRM2 NOP14
GCKR LPAL2
TUBB3 ARVCF
SFPQ YY1
SFPQ HMGN2
SFPQ METAP1
SFPQ TOMM20
SFPQ RBMX
SFPQ CCT8
SFPQ BMS1
SFPQ ZNF146
SFPQ U2AF1
SFPQ FAM175B
SFPQ HNRNPU
SFPQ NARS
SFPQ KDM4A
SFPQ HNRNPM
SFPQ SLC12A3
SFPQ PSMC6
SFPQ HNRNPA2B1
SFPQ GNPDA1
SFPQ SAFB
SFPQ PARP1
SFPQ ABO
SFPQ SNRPN
SFPQ MCM2
SFPQ UNG
SFPQ MCFD2
SFPQ PWP1
SFPQ FAM53B
SFPQ RABGGTB
SFPQ SUZ12
SFPQ IER2
SFPQ RBBP4
SFPQ TRAM1
SFPQ TFCP2
SFPQ PPP2R5E
SFPQ CKAP5
UBA1 SLC9A6
UBA1 CSK
UBA1 UPF1
UBA1 PSEN1
UBA1 GNB1
UBA1 OGDH
UBA1 SF1
UBA1 ATP5O
UBA1 SNRPN
UBA1 HLA-DQA1
UBA1 GPX4
PWP1 MMP14
PWP1 POLA2
PWP1 HMGN3
PWP1 GNPDA1
PWP1 PPP2R5C
PWP1 TAF11
PWP1 PUM1
PWP1 ATP5B
PWP1 CYB5R3
PWP1 RBMX
PWP1 NUP153
PWP1 RAD23B
PWP1 FAM175B
PWP1 NARS
PWP1 ACADM
PWP1 PHC2
PWP1 HNRNPM
PWP1 BAT3
PWP1 MAPK1IP1L
PWP1 SFRS11
PWP1 CNP
PWP1 SEC13
PWP1 KIAA0240
PWP1 GPD1L
PWP1 CASC3
PWP1 TFCP2
PWP1 MCM3
PWP1 EIF4H
PWP1 HTATSF1
PWP1 M6PR
PWP1 TAF7
PWP1 PPP1R11
PWP1 NASP
PWP1 PSMD8
PWP1 MRPS27
PWP1 IER2
PWP1 RPA2
PWP1 RABGGTB
PWP1 KEAP1
PWP1 ARMCX6
PWP1 KLC1
PWP1 PPID
PWP1 ATP5F1
SPRR2C DAZAP2
SPRR2C MYLPF
SPRR2B HLA-DQB1
ZNF133 CYB5R3
ZNF133 PUM1
ZNF133 BMI1
ZNF133 XRCC5
ZNF133 MYH2
ZNF133 OGDH
ZNF133 HPRT1
ZNF133 NARS
ZNF133 KDM4A
ZNF133 B4GALT1
ZNF133 TOP2B
ZNF133 MAPK1IP1L
ZNF133 CNP
ZNF133 QDPR
ZNF133 KIAA0240
ZNF133 MLLT11
ZNF133 HTATSF1
ZNF133 CHMP1A
ZNF133 GDI1
ZNF133 TAF7
ZNF133 SNAP25
ZNF133 DAZAP2
ZNF133 ARMCX6
ZNF133 TFCP2
TP53 TRAM1
TP53 HTATSF1
GNAQ RAB1A
GNAQ IER2
GNAQ HLA-DQA1
GNAQ PPP1R10
GNAQ CYP2C19
GNAQ MYD88
GNAQ RAF1
GNAQ PAK1
GNAQ SPTBN1
UBE2N N4BP2L2
UBE2N PKP1
UBE2N ZNF146
UBE2N HNRNPA2B1
UBE2N ANKRD46
UBE2N HK3
UBE2N SAFB
UBE2N ATP2B1
UBE2N SNAP25
UBE2N GHRHR
UBE2N HMGN3
UBE2N PUM1
UBE2N ACADM
UBE2N TUBA1A
UBE2N SRP14
UBE2N UBXN4
UBE2N TOP2B
UBE2N MAPK1IP1L
UBE2N STX16
UBE2N IGL@
UBE2N PPP1R11
UBE2N EIF4H
UBE2N EIF1AP1
UBE2N TNFAIP1
UBE2N NUP153
UBE2N PPP2R5E
UBE2N PPP2R5C
UBE2N YY1
UBE2N ATP5J
UBE2N HNRNPH2
UBE2N HMGN2
UBE2N HMGN1
UBE2N MAPK3
UBE2N AP2M1
UBE2N HNRNPK
UBE2N HNRNPM
UBE2N HNRNPC
UBE2N TAF7
UBE2N QDPR
UBE2N HTATSF1
UBE2N ALDH7A1
UBE2N TRAM1
UBE2N PSMD9
UBE2N SPCS2
UBE2N PSMD6
UBE2N CYCS
UBE2N DDOST
UBE2N GTF2A2
UBE2N RB1CC1
UBE2N LOC728849
UBE2N YWHAQ
UBE2N PXN
UBE2N SUZ12
UBE2N YWHAE
UBE2N KIAA0240
UBE2N BMI1
UBE2N USP14
UBE2N MCFD2
UBE2N CSTF3
UBE2N RABGGTB
UBE2N PURA
UBE2N SFRS11
UBE2N LAMP2
UBE2A SMC1A
UBE2A HNRNPK
UBE2A NFIL3
UBE2A UBXN4
UBE2A SEPT7
UBE2A LOC728849
ZNF134 AVPR1B
ZNF134 AOC2
ZNF134 CPE
ZNF134 N4BP2L2
ZNF134 RBM15B
ZNF134 SLC30A3
ZNF134 LOC100133166
ZNF134 MPP2
ZNF134 HCG8
ZNF134 ANKRD46
ZNF134 TSNAX
ZNF134 GRM4
ZNF134 UTP14C
ZNF134 CSNK2A1
ZNF134 SNAP25
ZNF134 TOP2B
ZNF134 GSK3A
ZNF134 MRPL49
ZNF134 ATP6V1A
ZNF134 TNFRSF14
ZNF134 PUM1
ZNF134 SSTR3
ZNF134 B4GALT1
ZNF134 MYST3
ZNF134 NPEPPS
ZNF134 EPHB3
ZNF134 TMED10P
ZNF134 ESR2
ZNF134 SDC4
ZNF134 CLOCK
ZNF134 CIRBP
ZNF134 KRT1
ZNF134 MAPK3
ZNF134 GNB1
ZNF134 SATB1
ZNF134 MVK
ZNF134 ATP6V0D1
ZNF134 ATP6V1E1
ZNF134 FARSA
ZNF134 PRKACB
ZNF134 MAP4K5
ZNF134 SPCS2
ZNF134 WASF3
ZNF134 PXN
ZNF134 AP1B1
ZNF134 CHRND
ZNF134 CNP
ZNF134 BMI1
ZNF134 CASC3
ZNF134 SNRPN
ZNF134 NAGA
ZNF134 BBS9
ZNF134 DAZAP2
ZNF134 CSTF3
ZNF134 RPA2
ZNF134 SSR1
ZNF134 PURA
ZNF134 SFRS11
ZNF134 M6PR
MOGS DUSP7
GNAZ MPRIP
GNAZ ABCA3
GNAZ ATP5B
GNAZ SH3GL3
PSMB2 SNRNP27
AGFG1 AQP7
AGFG1 E2F1
AGFG1 PSME4
AGFG1 IGL@
AGFG1 SLC35D1
AGFG1 KIF5B
DPF2 PRKAG1
DPF2 CIRBP
DPF2 ATP6V1E1
DPF2 UPF1
ASNA1 TFDP1
ASNA1 CYP1A2
ASNA1 IL8
ASNA1 GSTT1
ASNA1 NRGN
ASNA1 ZC3H3
ASNA1 DGKQ
ASNA1 GABRQ
ASNA1 LCT
ASNA1 PAPPA
ASNA1 DNASE1
ASNA1 NOP14
ASNA1 CACNG1
ASNA1 KLHDC10
ASNA1 PPBPL2
GNG10 CTNNB1
GNG10 MSN
GNG10 RRM1
GNG10 RB1CC1
GNG10 CAMLG
GNG10 HNRNPK
GNG10 HNRNPA2B1
GNG10 UBXN2B
GNG10 RPS23
GNG10 SLC25A3
GNG10 EIF1AP1
GNG10 UNG
GNG10 FEZ2
GNG10 RBBP7
GNG10 PFN2
SEC14L1 ARHGEF12
SEC14L1 TRO
SEC14L1 RPL18A
SEC14L1 KIAA0226
SEC14L1 SNRPN
SEC14L1 CLTC
SEC14L1 DGCR6
SEC14L1 DPP6
RPL18A ATP6V0C
RPL18A CIRBP
RPL18A TNFAIP1
RPL18A JUP
RPL18A RNH1
RPL18A UBC
RPL18A RPL41
ILK ALDH4A1
ILK HTATSF1
RPS15A RPS10
RPS15A RPS16
RPS15A RPL27A
RPS15A RPS18
RPS15A FAS
RPS15A TH
RPS15A HSD17B3
RPS15A RPS19
RPS15A RPS27
RPS15A RPS21
RPS15A POMC
RPS15A RPL10A
KRT2 RENBP
KRT2 FNTB
KRT2 BBS9
KRT2 C4orf8
KRT2 GPER
KRT2 ERCC4
KRT2 PDE6B
KRT2 KIAA0226
KRT2 REG1P
KRT2 CCR9
KRT2 MRPL49
KRT1 AOC2
KRT1 CDSN
KRT1 GPER
KRT1 TRD@
KRT1 MAP2K5
KRT1 BTN2A2
KRT1 ZNF141
KRT1 PRKAG1
KRT1 B4GALT1
KRT1 CENPI
KRT1 TMEM106A
KRT1 AR
KRT1 PRF1
KRT1 BLK
KRT1 MVK
KRT1 BBS9
KRT1 CASP2
KRT1 SDC4
KRT1 PDE6B
KRT1 M6PR
KRT1 HLA-DQA1
KRT1 FOLR2
UPF1 SPG7
UPF1 PRKAG1
UPF1 CPE
UPF1 SF1
UPF1 MTOR
UPF1 A2M
UPF1 PSEN1
UPF1 DGCR6
UPF1 PHC2
UPF1 AP1B1
UPF1 NNT
UPF1 CAPN2
UPF1 SOD2
UPF1 RAB1A
UPF1 SEC13
UPF1 GNB1
UPF1 SNRPN
UPF1 SALL2
UPF1 GRN
UPF1 KCNB1
UPF1 ATP6V1E1
UPF1 SECISBP2L
UPF1 KLC1
UPF1 M6PR
KRT5 PDLIM1
SPRR2D PLEC1
IL1A VAV1
IL1A SSTR3
IL1A LPAL2
NSMAF ALDH6A1
NSMAF FOLR1
NSMAF FERMT2
NSMAF CTNNB1
NSMAF NAGA
NSMAF CSNK2A2
HARS MUTYH
LALBA GPR17
SIK1 TAF15
SPG7 PSMD7
SPG7 TNNC1
SPG7 CTNND1
SPG7 EDNRA
SPG7 TSC1
SPG7 TNXB
SPG7 DGCR6
SPG7 B4GALT1
SPG7 AP1B1
SPG7 ATP6V0C
SPG7 CSK
SPG7 RAB1A
SPG7 CASC3
SPG7 SALL2
SPG7 FTO
SPG7 SERPINB6
SPG7 CNP
SPG7 COPB1
SPG7 ZNF32
KRT85 NOS1
KRT85 AQP2
KRT85 CYP2F1
KRT85 POP1
KRT85 PROL1
KRT85 SLC5A2
KRT85 HSD17B3
KRT85 NPEPPS
KRT86 AVPR1B
KRT86 ODF1
KRT86 RNF113A
KRT86 NCAM1
KRT86 CYP2A6
KRT86 LTK
KRT86 HLA-DQA1
PDE3B MORC3
PDE3B LOC728849
CAST SC65
CAST RPL10A
KRT6B PECAM1
KRT6B ADRA2A
KRT6B GYPA
KRT6C GPR17
KRT6C IL4R
KRT6C C4orf8
KRT6C CD8B
KRT6C MDM4
CASR CORO2A
CASR KIAA0040
MORF4L2 PEBP1
MORF4L2 LOC728849
MORF4L2 USP14
RPL36A FUS
RPL36A RPS27A
RPL36A PRG2
RPL36A FBLN1
RPL36A RPS9
RPL36A GP9
RPL36A DMPK
RPL36A RPS3A
RPL36A RPL27A
RPL36A HNRNPA2B1
RPL36A WNT2B
RPL36A RPS23
RPL36A CLCN1
RPL36A RPS28
RPL36A LRMP
RPL36A NPM1
RPL36A SNRPE
RPL36A PTPRS
RPL36A RPL10A
NDUFA4 PPID
NDUFA4 PPIA
NDUFA5 GSK3A
NDUFA5 CSTF3
NDUFA5 WWOX
COMT AOC2
COMT SPCS2
COMT RB1
COMT TIMP2
COMT IDS
COMT CYCS
COMT PUM1
COMT IER2
COMT GTF2A2
COMT SFRS11
COMT SEPT7
COMT DAD1
COMT ACADM
COMT PPT1
COMT ADSL
COMT HNRNPU
COMT NARS
COMT HNRNPK
COMT TOP2A
COMT MAPK1IP1L
COMT CD63
COMT CNP
COMT ANXA6
COMT PARP1
COMT POU5F1
COMT EIF4H
COMT HTATSF1
COMT TAF7
COMT IRF9
COMT RBBP7
COMT SUZ12
COMT GLUD1
COMT SSR2
COMT YWHAE
SALL2 AVPR1B
SALL2 YWHAQ
SALL2 CPE
SALL2 SF1
SALL2 RBM15B
SALL2 SLC30A3
SALL2 PEBP1
SALL2 OGDH
SALL2 OAS2
SALL2 NNT
SALL2 HK1
SALL2 MEN1
SALL2 PCDHGC3
SALL2 SERPINB2
SALL2 SNAP25
SALL2 CCND2
SALL2 GSK3A
SALL2 UBC
SALL2 KLC1
SALL2 STMN1
SALL2 FUS
SALL2 CLTC
SALL2 RTN1
SALL2 PITPNA
SALL2 B4GALT1
SALL2 TOP2B
SALL2 RNPS1
SALL2 TRO
SALL2 HERC1
SALL2 MLLT11
SALL2 BNIP1
SALL2 TNK2
SALL2 PSIP1
SALL2 PPP1R11
SALL2 PRDM2
SALL2 SNRPN
SALL2 PI4KB
SALL2 CLOCK
SALL2 CIRBP
SALL2 DGCR6
SALL2 HTRA1
SALL2 PSEN1
SALL2 USF2
SALL2 MAPK3
SALL2 YWHAB
SALL2 ATP6V0C
SALL2 RAB1A
SALL2 GNB1
SALL2 KIAA0226
SALL2 HTATSF1
SALL2 ATP6V1E1
SALL2 STAT5B
SALL2 SLC23A2
SALL2 PRKACB
SALL2 KCTD2
SALL2 ERCC4
SALL2 USP7
SALL2 MPRIP
SALL2 SOX4
SALL2 NUP188
SALL2 AP1B1
SALL2 DPP6
SALL2 RRAGA
SALL2 CNP
SALL2 SLC9A6
SALL2 CASC3
SALL2 IL32
SALL2 BBS9
SALL2 DAZAP2
SALL2 PURA
SALL2 CHRND
SALL2 UFD1L
PNOC ADAM11
PNOC MAP4K2
PNOC NRGN
CYP1A2 ZRSR2
CYP1A2 CYP4A11
CYP1A2 GFI1
CYP1A2 GSTT1
CYP1A2 ZC3H3
CYP1A2 SKAP1
CYP1A2 EFNA1
CYP1A2 CORO1B
CYP1A2 DNASE1
CYP1A2 NOP14
MTERF PASK
IL10 PTPN1
WNT1 MAP4K2
WNT1 NRGN
WNT1 SMCP
WNT1 KLHDC10
WNT1 TFDP1
GNAS WNT2B
GNAS NACA
GNAS TWIST1
GNAS RPL27A
GNAS GAPDH
GNAS RPS28
GNAS SC65
GNAS hCG_2024410
GNAS CYP4A11
GNAS RPS19
PMS2L11 PPP2R1A
PMS2L11 PI4KA
PMS2L11 SLC5A2
PMS2L11 SPTBN1
PMS2L11 HTT
PMS2L11 TH
PMS2L11 HSD17B3
PMS2L11 BLVRB
PMS2L11 C4orf8
PMS2L11 PLD3
PMS2L11 RABGGTA
GRM1 KDM4A
GRM1 TNXB
IL4 GPR17
IL4 NUP188
IL4 HLA-C
IL4 ANG
IL4 UGP2
IL2 FECH
IL2 DMPK
BLMH TNFAIP1
BLMH RBBP7
TMSB15A INSM1
STX16 ATP6V1A
STX16 GRM4
STX16 ATP2B1
GSTZ1 CHRNA2
GSTZ1 SLC35A2
IL8 BATF
IL8 MAP4K2
IL8 PSMD9
IL8 PLK3
IL8 CTNNB1
IL8 ADAM11
IL8 NOP14
IL8 MGAT5
IL8 FECH
IL8 NEFL
IL8 RB1
IL8 FOSL1
IL8 EDN2
IL8 RANBP2
IL8 NRGN
IL8 LTB
IL8 CRYBB1
IL8 RAE1
IL8 CSNK2A2
IL8 KIF14
IL8 GSTT1
IL8 RBBP7
IL8 IFI44
IL8 SMARCD2
SAT1 UBC
SAT1 E2F3
PLGLB2 CCR8
BPGM GSK3A
EIF1 TNFAIP1
BIRC3 BPTF
BIRC3 GLRB
EIF5 ISCU
EIF5 KPNA1
EIF5 YWHAQ
EIF5 RNF103
EIF5 PRKACB
TTF1 SDC4
GNAT1 GYS1
GNAT1 ATIC
INSR AOC2
INSR CNP
INSR ARHGEF7
INSR KIF14
INSR B4GALT1
INSR MAPK1IP1L
INSR NAGA
INSR GRM4
INSR RB1CC1
INSR SERPINB2
INSR PUM1
AEBP1 MPRIP
LIPE PKLR
LIPE DIO3
RB1CC1 AOC2
RB1CC1 HMGN2
RB1CC1 HMGN1
RB1CC1 LIMK2
RB1CC1 NAGA
RB1CC1 HNRNPU
RB1CC1 KIF14
RB1CC1 PUM1
RB1CC1 RRM1
RB1CC1 KIAA0101
RB1CC1 CAMLG
RB1CC1 SLC30A1
RB1CC1 YES1
RB1CC1 OGDH
RB1CC1 MAPK1IP1L
RB1CC1 CTNNB1
RB1CC1 HNRNPK
RB1CC1 TRAPPC10
RB1CC1 B4GALT1
RB1CC1 HNRNPA2B1
RB1CC1 ANKRD46
RB1CC1 CNP
RB1CC1 SAFB
RB1CC1 BMI1
RB1CC1 EIF1AP1
RB1CC1 GRIA1
RB1CC1 SNRPN
RB1CC1 HTATSF1
RB1CC1 UNG
RB1CC1 MTFR1
RB1CC1 CSNK2A2
RB1CC1 TAF7
RB1CC1 PPP1R11
RB1CC1 IRF9
RB1CC1 IER2
RB1CC1 RBMX
RB1CC1 NUP153
RB1CC1 CXorf40B
RB1CC1 M6PR
RB1CC1 CKAP5
DAD1 YY1
DAD1 RRM1
DAD1 HMGN2
DAD1 METAP1
DAD1 GNPDA1
DAD1 ACADM
DAD1 PUM1
DAD1 CD79A
DAD1 CCT8
DAD1 ZNF146
DAD1 HNRNPU
DAD1 NARS
DAD1 CCT5
DAD1 BRPF1
DAD1 HNRNPK
DAD1 LAD1
DAD1 HNRNPA2B1
DAD1 CDH2
DAD1 RBM39
DAD1 TAF7
DAD1 SLC25A3
DAD1 PDIA6
DAD1 PSME2
DAD1 MCM3
DAD1 SNRPB
DAD1 LRBA
DAD1 CNN3
DAD1 PRCC
DAD1 RBBP7
DAD1 H2AFZ
DAD1 RBBP4
DAD1 KEAP1
DAD1 PPID
SPTBN1 AVPR1B
SPTBN1 ERCC4
SPTBN1 MEN1
SPTBN1 MPRIP
SPTBN1 ADCYAP1
SPTBN1 GCM1
SPTBN1 DCTN1
SPTBN1 TSC1
SPTBN1 DGCR6
SPTBN1 DVL3
SPTBN1 DNASE1
SPTBN1 TCF20
SPTBN1 TRO
SPTBN1 RRAGB
SPTBN1 AR
SPTBN1 MGAT5
SPTBN1 SMARCD1
SPTBN1 BNIP1
SPTBN1 CSNK2A1
SPTBN1 BBS9
SPTBN1 RABGGTA
SPTBN1 PAK1
KLF10 ACADM
KLF10 SPCS2
TLN2 RNPEP
ITGAE EDN2
SUOX AQP2
DPP6 PPP2R1A
DPP6 SH3GL3
DPP6 MPP3
DPP6 GPR162
DPP6 ARHGEF12
DPP6 RTN1
DPP6 HERC1
DPP6 YWHAB
DPP6 SNRPN
DPP6 TSPAN7
DPP6 FTO
DPP6 SNAP25
DPP6 FEZ1
DPP6 KIAA0513
PCNA CYCS
PCNA CCNG2
PCNA CAPRIN1
PCNA CDC7
PCNA HNRNPM
PCNA GCN1L1
PCNA TATDN2
PCNA HNRNPK
PCNA TM9SF2
PCNA MAPRE1
PCNA HNRNPA2B1
PCNA HK3
PCNA EP300
PCNA TRAM1
PCNA KPNA1
PCNA NUP205
POU3F2 APLP1
POU3F2 GNB3
POU3F2 UNC119
POU3F1 BATF
POU3F1 INSL4
CPT1B PITPNA
ANXA5 LITAF
ANXA5 GLUD1
ANXA7 FTH1
ANXA7 SNRPN
ANXA6 MMP14
CDR2L RAD54L
MCM7 HMGN2
MCM6 FUS
IK AP2M1
IK SOD1
MCM3 PSMD6
MCM3 HNRNPK
MCM3 BAT3
MCM3 HNRNPA2B1
MCM3 RRM1
MCM3 KIAA0101
MCM3 SNRPE
CYP2A6 BATF
CYP2A6 GHRHR
CYP2A6 DPEP1
CYP2A6 ADCYAP1
CYP2A6 CLOCK
CYP2A6 MST1R
CYP2A6 USP7
CYP2A6 CDSN
CYP2A6 CRYGB
CYP2A6 HLA-DQA1
CYP2A6 RBM15B
CYP2A6 YES1
CYP2A6 RNF113A
CYP2A6 STAT5B
CYP2A6 FAM175B
CYP2A6 NCAM1
CYP2A6 OAS2
CYP2A6 KDM4A
CYP2A6 IFNA21
CYP2A6 B4GALT1
CYP2A6 SC65
CYP2A6 TOP2B
CYP2A6 POLA2
CYP2A6 TMEM106A
CYP2A6 HK3
CYP2A6 STK38
CYP2A6 POU5F1
CYP2A6 PTPN1
CYP2A6 MVK
CYP2A6 CSNK2A2
CYP2A6 CSNK2A1
CYP2A6 BBS9
CYP2A6 DAZAP2
CYP2A6 GH1
CYP2A6 SDC4
CYP2A6 SECISBP2L
CYP2A6 CYP2C19
CYP2A6 SFRS11
CYP2A6 UFD1L
MYH6 TCF20
MYH6 FGR
MYH6 TNFRSF14
MYH6 ARAF
MYH6 GBF1
MYH6 SERPINB4
MYH6 RASA2
FAM53B CYCS
FAM53B MLL3
FAM53B MCM2
FAM53B GRPR
FAM53B PPP2R5E
FAM53B KIAA0101
FAM53B MAPRE1
FAM53B PPP2R5C
UBE2S LARP4B
ZMYND8 FABP3
SQSTM1 ATP6V0C
SQSTM1 SLC9A6
SQSTM1 CIRBP
SQSTM1 SEC13
SQSTM1 GPX4
SQSTM1 HTATSF1
SQSTM1 GPD1L
SQSTM1 REEP5
SDS GFI1
RPA4 WWOX
RPA2 SMN2
RPA2 MMP14
RPA2 AOC2
RPA2 HMGN3
RPA2 HMGN2
RPA2 PRKAG1
RPA2 PSMD7
RPA2 CPE
RPA2 DHX38
RPA2 CEBPZ
RPA2 PUM1
RPA2 ZNF32
RPA2 CYB5R3
RPA2 SH3GL3
RPA2 SLC9A1
RPA2 MAPK1IP1L
RPA2 ZNF146
RPA2 MPP3
RPA2 HPRT1
RPA2 SRP14
RPA2 NUP188
RPA2 CTNNB1
RPA2 PXN
RPA2 SUZ12
RPA2 CIRBP
RPA2 B4GALT1
RPA2 MIA3
RPA2 ANKRD46
RPA2 KIAA0226
RPA2 CNP
RPA2 CASC3
RPA2 GRM4
RPA2 EIF4H
RPA2 HTATSF1
RPA2 NAGA
RPA2 ATP2B1
RPA2 MCFD2
RPA2 PPP1R11
RPA2 SEMA3C
RPA2 MRPS27
RPA2 RABGGTB
RPA2 BAT3
RPA2 COPB1
RPA2 EIF4A3
RPA2 ATP5F1
HADHB MMP11
HADHB CNP
HADHB IRF9
HADHB HTR2A
HADHB BAT1
HADHB LEPROT
HADHB RAB13
CXorf40B MYH10
CXorf40B YY1
CXorf40B HMGN2
CXorf40B SPCS2
CXorf40B CUGBP2
CXorf40B AGER
CXorf40B TAF11
CXorf40B PUM1
CXorf40B RBBP4
CXorf40B ACADM
CXorf40B TRAM1
CXorf40B BMS1
CXorf40B HMGN1
CXorf40B LOC728849
CXorf40B HNRNPK
CXorf40B UBXN2B
CXorf40B B4GALT1
CXorf40B SNRNP70
CXorf40B TOP2B
CXorf40B HNRNPA2B1
CXorf40B TAF7
CXorf40B MAPK1IP1L
CXorf40B SAFB
CXorf40B GPC1
CXorf40B UNG
CXorf40B HSPA13
CXorf40B GTF2A2
CXorf40B MST1R
CXorf40B RBMX
CXorf40B NUP153
CXorf40B SECISBP2L
CXorf40B GDI1
CXorf40B MYO7A
CXorf40B PHF3
POLR2J2 PRCC
C1S C1R
C1S APOD
C1S HLA-E
C1R IGFBP6
C1R HLA-E
AHCY MANF
UFD1L POLA2
UFD1L GHRHR
UFD1L CYB5R3
UFD1L SPCS2
UFD1L CLOCK
UFD1L ISL1
UFD1L GTF2A2
UFD1L ATP5B
UFD1L RRAGA
UFD1L SEPT7
UFD1L AFAP1
UFD1L SH3GL3
UFD1L HAGH
UFD1L ARHGEF7
UFD1L FAM175B
UFD1L NARS
UFD1L NDUFA12
UFD1L HMGN3
UFD1L MAPK1IP1L
UFD1L GNB1
UFD1L EIF1AP1
UFD1L MIA3
UFD1L SNAP25
UFD1L CBX1
UFD1L E2F1
UFD1L GSK3A
UFD1L SFRS11
UFD1L UBC
UFD1L ATP5F1
UFD1L CKAP5
ILF3 TUBB
ILF3 RBBP4
ILF3 SF3A1
M6PR POLA2
M6PR AOC2
M6PR CYB5R3
M6PR PI4KB
M6PR CLOCK
M6PR PRKAG1
M6PR PSMD7
M6PR CTTN
M6PR KIF5B
M6PR MAP2K5
M6PR RBM15B
M6PR OGDH
M6PR NONO
M6PR FAM175B
M6PR UBC
M6PR TRD@
M6PR CTRC
M6PR KDM4A
M6PR PXN
M6PR PHC2
M6PR GRM4
M6PR AP1B1
M6PR TCF20
M6PR RNPS1
M6PR CNP
M6PR TMEM106A
M6PR GNB1
M6PR CASC3
M6PR B4GALT1
M6PR SNRPN
M6PR MIA3
M6PR BNIP1
M6PR CSNK2A1
M6PR BBS9
M6PR PPP1R11
M6PR SLC25A46
M6PR NPEPPS
M6PR ATP6V1E1
M6PR IER2
M6PR HLA-DQA1
M6PR BAT3
AOC2 PSMD9
AOC2 CLOCK
AOC2 GPER
AOC2 KIF14
AOC2 MAPK1IP1L
AOC2 CDSN
AOC2 SLC5A5
AOC2 RBM15B
AOC2 SLC14A2
AOC2 MVK
AOC2 FAM175B
AOC2 RB1
AOC2 HNRNPK
AOC2 GRM4
AOC2 IGL@
AOC2 PHKG1
AOC2 DUSP2
AOC2 ANKRD46
AOC2 CNP
AOC2 ATP1B2
AOC2 IDS
AOC2 B4GALT1
AOC2 EIF4H
AOC2 BLK
AOC2 NAGA
AOC2 ATP2B1
AOC2 SERPINB2
AOC2 CTNNB1
AOC2 TAF15
AOC2 E2F1
AOC2 AARS
AOC2 RBBP7
AOC2 RABGGTB
AOC2 PUM1
AOC2 ATP6V1E1
AOC2 GDI1
AOC2 IFI44
AOC2 GHRHR
TIMP3 LTBP2
TIMP3 SSR1
TIMP3 DUSP1
TIMP3 RPL41
TIMP2 ILVBL
TIMP2 CST3
TIMP2 PSMC3
EPX ZNF280A
PDCD2 CDC42EP1
PDCD2 G6PC
NRCAM CUGBP2
MLH3 TMEM131
MLH3 PKP1
CCT7 HUWE1
HBZ RPS27
LEPROT ATP6AP1
LEPROT CPE
LEPROT PSMD2
LEPROT GPM6A
LEPROT HTRA1
LEPROT AP2M1
LEPROT GTF2I
LEPROT PHKG1
LEPROT ISCU
LEPROT KIAA0430
LEPROT DDX5
MS4A2 ERCC4
RREB1 ABL1
ZNF141 NNT
ZNF143 KIF5B
ZNF142 LIMK2
ZNF142 PUM1
ZNF142 RBM15B
ZNF142 NEK4
ZNF142 FAM175B
ZNF142 HNRNPU
ZNF142 RB1
ZNF142 HNRNPK
ZNF142 HNRNPA2B1
ZNF142 TOP2B
ZNF142 MAPK1IP1L
ZNF142 RRAGA
ZNF142 SAFB
ZNF142 BMI1
ZNF142 HTATSF1
ZNF142 RHEB
GTF2E2 EIF1AP1
GTF2E2 COX5A
GTF2E2 DDX1
ZNF146 ALDH7A1
ZNF146 N4BP2L2
ZNF146 RBM15B
ZNF146 HNRNPA2B1
ZNF146 SAFB
ZNF146 CSNK2A2
ZNF146 MSTP9
ZNF146 MST1R
ZNF146 CPB2
ZNF146 H2AFZ
ZNF146 RBBP4
ZNF146 NUP205
ZNF146 HMGN3
ZNF146 METAP1
ZNF146 PUM1
ZNF146 ACADM
ZNF146 CCT8
ZNF146 FAM175B
ZNF146 SLC35A1
ZNF146 UBXN4
ZNF146 RBM39
ZNF146 SMC1A
ZNF146 MAPK1IP1L
ZNF146 PARP1
ZNF146 PPP1R11
ZNF146 EIF4H
ZNF146 TAF7
ZNF146 NASP
ZNF146 TFAP4
ZNF146 MRPS27
ZNF146 TUBB
ZNF146 NUP153
ZNF146 PHF3
ZNF146 PPP2R5C
ZNF146 TMEM131
ZNF146 YY1
ZNF146 KIF14
ZNF146 TAF11
ZNF146 HMGN2
ZNF146 HNRNPU
ZNF146 MAPK3
ZNF146 HNRNPK
ZNF146 HNRNPM
ZNF146 RANBP2
ZNF146 RPS23
ZNF146 UNG
ZNF146 MVK
ZNF146 RPS3A
ZNF146 POLA2
ZNF146 MAP4K5
ZNF146 LOC728844
ZNF146 CAMLG
ZNF146 LOC728849
ZNF146 YES1
ZNF146 SERTAD2
ZNF146 APEX1
ZNF146 PXN
ZNF146 SUZ12
ZNF146 YWHAE
ZNF146 TNR
ZNF146 BMI1
ZNF146 NPM1
ZNF146 NFIB
ZNF146 ABI2
ZNF146 RBMX
ZNF146 RABGGTB
ZNF146 SSR2
ZNF146 SFRS11
ZNF146 POU2F2
ZNF148 BPTF
ZNF148 CNP
ZNF148 KIAA0226
ZNF148 HTATSF1
ZNF148 NPEPPS
DGCR2 MAP4K2
DGCR5 RAB3A
DSC3 HK3
DSC3 PTMA
H2AFB1 MRPS27
H2AFB1 NOS1
DGCR6 AVPR1B
DGCR6 STMN1
DGCR6 CHGB
DGCR6 KIAA0232
DGCR6 ERCC4
DGCR6 CPE
DGCR6 BBS9
DGCR6 APLP2
DGCR6 PITPNA
DGCR6 SH3GL3
DGCR6 RNPS1
DGCR6 OGDH
DGCR6 PSEN1
DGCR6 SUPT4H1
DGCR6 ATP6V0D1
DGCR6 USF2
DGCR6 RAB1A
DGCR6 MAPK6
DGCR6 YWHAB
DGCR6 AP1B1
DGCR6 TSC1
DGCR6 PHKG1
DGCR6 ATP6V0C
DGCR6 ARHGEF12
DGCR6 FLOT2
DGCR6 KIAA0247
DGCR6 GNB1
DGCR6 KIAA0226
DGCR6 A2M
DGCR6 PCDHGC3
DGCR6 POU5F1
DGCR6 NFIC
DGCR6 PTPN1
DGCR6 BNIP1
DGCR6 FTO
DGCR6 TNK2
DGCR6 ABCA3
DGCR6 BCAM
DGCR6 C4orf8
DGCR6 AARS
DGCR6 GSK3A
DGCR6 PKIA
DGCR6 STAT5B
DGCR6 CHRND
DGCR6 ATP6V1E1
DGCR6 IP6K1
C4orf8 PI4KA
C4orf8 TNNC1
C4orf8 FABP3
C4orf8 BTN2A2
C4orf8 SLC30A3
C4orf8 MPP2
C4orf8 B4GALT1
C4orf8 UCN
C4orf8 DARC
C4orf8 CST4
C4orf8 ODF1
C4orf8 NFIC
C4orf8 AR
C4orf8 SATB1
C4orf8 LTK
C4orf8 BLVRB
C4orf8 BBS9
C4orf8 GJA5
C4orf8 TAF1
C4orf8 SECISBP2L
C4orf8 FUT2
C4orf8 CHRND
C4orf8 HLA-DQA1
COX8A COX6A1
COX8A UBE2L3
PHC2 POLA2
PHC2 CTTN
PHC2 CYB5R3
PHC2 FOSB
PHC2 CAPNS1
PHC2 IQGAP1
PHC2 JUP
PHC2 CAPN2
PHC2 B4GALT1
PHC2 GTF2I
PHC2 RAB1A
PHC2 NFIL3
PHC2 GNB1
PHC2 TAF6
PHC2 TBP
PHC2 CCND2
PHC2 IER2
PHC2 PMS2L5
PHC2 BAT3
PHC2 BAT1
PHC2 KLC1
HNRNPD TLE2
HNRNPD USP7
RNASEL SNRPN
RNASE3 NFIC
RNASE3 LOC91316
RNASE3 TH
RNASE3 HLA-DOB
RNASE3 PAK1
RNASE3 SLAMF1
RNASE3 SLC6A6
SOD2 RAB1A
SOD2 AZIN1
SOD2 CETN2
SOD2 CUL4A
RNASE4 NUP188
RNASE4 ESR2
RNASE4 ARHGEF7
RNASE4 SIM2
RNASE4 GRB10
RNASE4 KIAA0226
RNASE4 OAS2
RNASE4 ADCYAP1
RNASE4 NAGA
RNASE4 TOP2B
RNASE4 YES1
RNASE4 SPHAR
C20orf24 YWHAE
SOD1 PPP1R11
SOD1 ANKRD46
SAFB YWHAQ
SAFB PURA
SAFB N4BP2L2
SAFB PRIM2
SAFB MAPRE1
SAFB HK3
SAFB LOC100131311
SAFB SNAP25
SAFB MST1R
SAFB CCNG2
SAFB UBC
SAFB PUM1
SAFB SEPT7
SAFB ACADM
SAFB TUBA1A
SAFB SLC35A1
SAFB UBXN4
SAFB RBM39
SAFB PRKACB
SAFB MLLT11
SAFB EIF1AP1
SAFB GDI1
SAFB TAF7
SAFB USP10
SAFB BAT1
SAFB PPP2R5E
SAFB PHF3
SAFB PPP2R5C
SAFB TMEM131
SAFB YY1
SAFB CIRBP
SAFB KIAA0101
SAFB HMGN2
SAFB SPCS2
SAFB HNRNPU
SAFB HNRNPK
SAFB MAPK6
SAFB HNRNPM
SAFB TM9SF2
SAFB SNRNP70
SAFB RANBP2
SAFB FERMT2
SAFB HTATSF1
SAFB ALDH7A1
SAFB UBE2V2
SAFB MVK
SAFB TRAM1
SAFB TOP2B
SAFB PSMD6
SAFB CYCS
SAFB CTNNB1
SAFB VHL
SAFB AFAP1
SAFB LOC728849
SAFB YES1
SAFB SRP54
SAFB ATP13A3
SAFB TMEM41B
SAFB SON
SAFB HNRNPA2B1
SAFB SUZ12
SAFB BMI1
SAFB ALDH6A1
SAFB TP53BP1
SAFB CREB1
SAFB HSPA13
SAFB DAZAP2
SAFB CSTF3
SAFB RBMX
SAFB RABGGTB
SAFB TFCP2
SAFB SFRS11
SAFB FAM175B
LY9 NOS1
PRF1 ADCYAP1
PRF1 LIMK2
PRF1 CDSN
PRF1 FGR
PRF1 TTYH2
PRF1 REG1A
PRF1 LTK
PRF1 GRPR
PRF1 SSTR3
PRF1 CYP2C19
PMS1 IRF9
PMS1 BAT1
IP6K1 PPP2R1A
IP6K1 ATP5B
IP6K1 HCFC1
IP6K1 WASF3
IP6K1 PSEN1
IP6K1 RAB1A
IP6K1 GNB1
IP6K1 KIAA0226
IP6K1 SNRPN
IP6K1 HERC1
IP6K1 ATP6V1E1
IP6K1 GPX4
IP6K1 FLOT2
FECH CD86
FECH DNASE1
PDXDC1 G6PD
PDXDC1 SLC6A6
PDXDC1 SLC9A6
PDXDC1 PSEN1
PDXDC1 ATP6AP1
PDXDC1 ARHGEF1
PDXDC1 SPTAN1
PDXDC1 NNT
PDXDC1 KIAA0513
PDXDC1 ATP6V0C
PDXDC1 ARHGEF12
PDXDC1 ZNF167
PDXDC1 PLEC1
PDXDC1 HERC1
PDXDC1 YWHAB
PDXDC1 SMARCD1
PDXDC1 MDM4
PDXDC1 PDE4B
PDXDC1 FEV
PDXDC1 ACCN2
PDXDC1 GSK3A
CCR1 ETV1
CCR1 INSL4
CCR1 HLA-C
MST1R CD4
MST1R POLA2
MST1R GHRHR
MST1R SPCS2
MST1R LIMK2
MST1R EZH1
MST1R PUM1
MST1R RB1
MST1R CDSN
MST1R CAPRIN1
MST1R OAS2
MST1R LOC728849
MST1R YES1
MST1R PRKACB
MST1R LBR
MST1R MAPK1IP1L
MST1R ARHGEF7
MST1R FAM175B
MST1R ACADM
MST1R MAPK3
MST1R SNRNP70
MST1R TOP2B
MST1R RANBP2
MST1R TNR
MST1R HK3
MST1R STAG1
MST1R BMI1
MST1R ALDH6A1
MST1R CHMP1A
MST1R MVK
MST1R CSNK2A2
MST1R PAFAH1B1
MST1R HADH
MST1R NFIB
MST1R PTMA
MST1R CPB2
MST1R RBMX
MST1R IGL@
MST1R SFRS11
MST1R HNRNPK
MST1R YWHAE
MST1R HMGN1
MST1R SMARCD2
PKIA HERC1
PKIA DCTN1
PKIA STMN1
PKIA WASF3
PKIA GNB1
PKIA GSK3A
PKIA CSTF3
PKIA PPP2R1A
PKIA ZNF32
PKIA SNRPN
PKIA ATP6V1E1
PKIA SH3GL3
H2AFZ COX5A
H2AFZ SSBP1
H2AFZ ATP5O
H2AFZ RRM1
H2AFZ KIAA0101
H2AFZ TPT1
H2AFZ SERTAD2
H2AFZ U2AF1
H2AFZ COX6C
H2AFZ CRAT
H2AFZ SLC25A3
H2AFZ EIF4H
H2AFZ ALDH9A1
H2AFZ SNRPB
H2AFZ SNRPF
H2AFZ SNRPE
H2AFZ CNN3
H2AFZ GPR143
H2AFZ NUP205
DDX5 SEC31A
DDX5 RBBP7
DDX5 CHGB
DDX5 HUWE1
DDX5 CPE
DDX5 ATP5O
DDX5 CLTC
DDX5 CBX1
DDX5 EHMT2
DDX5 LOC100133166
DDX5 YWHAQ
DDX5 SON
DDX5 AP2M1
DDX5 HNRNPK
DDX5 HNRNPM
DDX5 GPR162
DDX5 NPEPPS
DDX5 PSMC6
DDX5 MAPRE2
DDX5 ISCU
DDX5 MAPK1IP1L
DDX5 CNP
DDX5 GNB1
DDX5 CASC3
DDX5 SNRPN
DDX5 HTATSF1
DDX5 TNFAIP1
DDX5 ZKSCAN1
DDX5 IRF9
DDX5 EIF4A3
TLR1 TMEM131
TLR1 COL11A2
TLR1 ST14
TLR1 GLRB
TLR1 MYLPF
TLR1 LTK
TLR1 CSNK2A2
TLR1 SMARCD2
TLR1 RNF113A
TLR4 CRAT
KRT7 KDM4A
NUP205 HNRNPA2B1
NUP205 SNRPB
NUP205 KIAA0040
NUP205 UBXN4
NUP205 POU2F2
NUP205 HNRNPM
TNFRSF9 ACTB
PRSS1 IVD
PRSS1 PPBPL2
VDR DARC
STMN1 PPP2R1A
STMN1 PI4KA
STMN1 TNFAIP1
STMN1 PSMD7
STMN1 SLC6A8
STMN1 MED24
STMN1 DARC
STMN1 ATP5B
STMN1 SH3GL3
STMN1 SLC9A6
STMN1 WASF3
STMN1 TNXB
STMN1 HTR2C
STMN1 AP1B1
STMN1 DHPS
STMN1 AQP2
STMN1 MPP2
STMN1 GNB1
STMN1 OGDH
STMN1 RXRB
STMN1 YWHAB
STMN1 SNRPN
STMN1 SMARCD1
STMN1 ACCN2
STMN1 KIAA0232
STMN1 SOX4
STMN1 GSK3A
STMN1 MPP3
STMN1 CHRND
STMN1 DCTN1
FOXK2 SH3GL1
ZNF212 BMS1
HLA-C KRT83
HLA-C ADAM11
HLA-C RAD23A
HLA-C PSAP
HLA-C HLA-A
HLA-C TTYH2
HLA-C HLA-F
HLA-C CREB3
HLA-C SLC5A2
HLA-C A2M
HLA-C NOP14
HLA-C GCM1
HLA-C SERPINE1
HLA-C PKLR
HLA-C GAS2L1
HLA-C MYH9
HLA-C TNXB
HLA-C DNASE1
HLA-C OAS2
HLA-C ZWINTAS
HLA-C ASL
HLA-C IFITM1
HLA-C TH
HLA-C NRGN
HLA-C PDIA6
HLA-C SEC13
HLA-C ATP1B2
HLA-C LTB
HLA-C YIF1A
HLA-C GRN
HLA-C hCG_2024410
HLA-C ANG
HLA-C CYP4A11
HLA-C MYL7
HLA-C SDC4
HLA-C C1QB
HLA-C TNFAIP3
HLA-C CYP2C19
HLA-C DYNLT3
HLA-C HLA-DQA1
HLA-C RAE1
HLA-A MYH9
HLA-A C1QB
HLA-A A2M
SLC7A5 NFE2L1
SLC7A5 PEX5
HLA-F C18orf8
HLA-E A2M
CLTA SLC35A1
RNH1 AARS
RNH1 TNFAIP1
RNH1 MAPK6
RNH1 ATP5B
CLTC LAMP1
CLTC MPP3
CLTC NFE2L1
CLTC ATP6AP1
CLTC HK1
CLTC B4GALT1
CLTC SNAP25
CLTC CBX1
CLTC GSK3A
CLTC UBC
CLTC COPB1
CLTC ACADM
CLTC NARS
CLTC TOP2B
CLTC KIAA0247
CLTC PPP1R11
CLTC EIF4H
CLTC GZMM
CLTC TNFAIP1
CLTC PKM2
CLTC CNBP
CLTC ATP5B
CLTC SH3GL3
CLTC PSEN1
CLTC HNRNPU
CLTC AP2M1
CLTC ATP6V0C
CLTC RAB1A
CLTC GNB1
CLTC KIAA0226
CLTC HTATSF1
CLTC ATP6V1E1
CLTC ATP5F1
CLTC CD59
CLTC PSMD2
CLTC MPRIP
CLTC MDH1
CLTC IDH3A
CLTC WASF3
CLTC NUP188
CLTC SUZ12
CLTC YWHAB
CLTC CNP
CLTC CASC3
CLTC SNRPN
CLTC USP14
CLTC NAGA
CLTC DAZAP2
CLTC AARS
CLTC CKAP5
CRYGA PECAM1
CRYGA PTGIS
SPRR1A GPR17
SPRR1A MAP4K2
SPRR1A AGER
SPRR1A TNFRSF14
SPRR1A APOB
SPRR1A MYBPH
SPRR1A OAS2
SPRR1A S100A7
SPRR1A ODF1
SPRR1A AQP2
SPRR1A MCHR1
SPRR1A NCAPD3
SPRR1A CD68
SPRR1A GFRA2
SPRR1A SLAMF1
UBE3C HNRNPM
TNR POLA2
TNR SNRPB
TNR IER2
CUGBP1 FKBP8
SLC5A11 BCAM
SLC5A11 ANXA8L2
SLC5A11 GFRA2
UBXN8 HR44
SLC35A1 POLA2
SLC35A1 CIRBP
SLC35A1 AFAP1
SLC35A1 RBM15B
SLC35A1 PEBP1
SLC35A1 FAM175B
SLC35A1 HNRNPK
SLC35A1 SNRNP70
SLC35A1 TOP2B
SLC35A1 BMI1
SLC35A1 PPP1R11
SLC35A1 HTATSF1
SLC35A1 UBE2V2
SLC35A1 MVK
SLC35A1 CSNK2A2
SLC35A1 DUSP1
SLC35A1 RABGGTB
SLC35A1 RPS3A
SLC35A1 SELE
SLC35A1 POU2F2
SLC35A1 PHF3
SLC35A2 EED
SLC35A2 FNTA
MYD88 RXRB
MYD88 DNASE1
MYD88 HNRNPA3P1
MYD88 CSNK2A1
TOP2B TMEM41B
TOP2B RB1
TOP2B UNG
TOP2B N4BP2L2
TOP2B MYL3
TOP2B RBM15B
TOP2B PECAM1
TOP2B PMS2L5
TOP2B CDH2
TOP2B ANKRD46
TOP2B HK3
TOP2B CREB1
TOP2B RHEB
TOP2B PAFAH1B1
TOP2B CSNK2A2
TOP2B SNAP25
TOP2B RNF103
TOP2B COPB1
TOP2B CCND2
TOP2B HMGN2
TOP2B PUM1
TOP2B SEPT7
TOP2B ACADM
TOP2B GTF2E1
TOP2B CPE
TOP2B C21orf2
TOP2B TUBA1A
TOP2B B4GALT1
TOP2B RBM39
TOP2B MAPK1IP1L
TOP2B RNF144A
TOP2B TAF7
TOP2B PSIP1
TOP2B USP10
TOP2B PFN2
TOP2B PPP2R5E
TOP2B PHF3
TOP2B PPP2R5C
TOP2B TMEM131
TOP2B YY1
TOP2B MORC3
TOP2B CIRBP
TOP2B CCNG2
TOP2B POLB
TOP2B HNRNPH2
TOP2B CBX1
TOP2B GNAI1
TOP2B HMGN1
TOP2B HNRNPU
TOP2B MAPK3
TOP2B HNRNPK
TOP2B HNRNPM
TOP2B TM9SF2
TOP2B MAPK9
TOP2B BBS9
TOP2B USP5
TOP2B FERMT2
TOP2B HTATSF1
TOP2B CHMP1A
TOP2B MVK
TOP2B DUT
TOP2B AGER
TOP2B NOTCH4
TOP2B ATP5F1
TOP2B POLA2
TOP2B SPCS2
TOP2B PSMD6
TOP2B CYCS
TOP2B USP7
TOP2B CTNNB1
TOP2B CASP8
TOP2B MAP2K5
TOP2B AFAP1
TOP2B LOC728849
TOP2B YWHAQ
TOP2B NUP188
TOP2B PXN
TOP2B TRA2A
TOP2B PSMC6
TOP2B KIAA0240
TOP2B BMI1
TOP2B ALDH6A1
TOP2B NAGA
TOP2B HSPA13
TOP2B DAZAP2
TOP2B ABI2
TOP2B CSTF3
TOP2B RBMX
TOP2B RABGGTB
TOP2B SSR1
TOP2B SFRS11
TOP2B FAM175B
TOP2B CKAP5
TOP2A HMGN2
TOP2A PUM1
TOP2A KIAA0101
TOP2A SEC31A
TOP2A HNRNPU
TOP2A HNRNPK
TOP2A UBXN4
TOP2A PSMD6
TOP2A UNG
TOP2A CLP1
TOP2A C1QB
TOP2A KPNA2
TOP2A RHEB
TOP2A CKAP5
TRH TMEM131
TRH MAT2A
TRH EXT2
TRH STAG1
TRH ALDH6A1
TRH POU5F1
TRH PRKACB
TRH FKBP5
TRH GJA5
NACA RPL27A
NACA RPS28
RNF103 USP7
RNF103 SART3
RNF103 CCNG2
RNF103 TOMM20
RNF103 HNRNPH2
RNF103 BMI1
RNF103 SPHAR
RNF103 ATP13A3
RNF103 PURA
RNF103 TRIM32
RNF103 UBXN4
RNF103 KIAA0430
RNF103 TM9SF2
RNF103 DAZAP2
RNF103 CPE
RNF103 USP14
RNF103 CHMP1A
RNF103 TAF7
RNF103 SNAP25
RNF103 ATP2B1
RNF103 PFN2
RNF103 PRKACB
RNF103 PPP2R5E
TRO AVPR1B
TRO CASC3
TRO CLOCK
TRO GSK3A
TRO ERCC4
TRO MEN1
TRO MPRIP
TRO ABL1
TRO PITPNA
TRO LOC728849
TRO TSC1
TRO AP2M1
TRO PI4KA
TRO TNXB
TRO NPEPPS
TRO CNP
TRO HK1
TRO RTN1
TRO HERC1
TRO PCDHGC3
TRO TSPAN7
TRO SMARCD1
TRO MVK
TRO FTO
TRO BBS9
TRO SNAP25
TRO TNFAIP1
TRO STX4
TRO STAT5B
TRO SPOCK2
TRO UBC
TRO DCTN1
TRO KIAA0513
TRO CSNK2A1
STAT4 ARAF
MIA3 SLC25A46
MIA3 CASC3
MIA3 YWHAH
MIA3 ABCA3
MIA3 LOC100131311
SART3 DAZAP2
SART3 NFE2L1
SART3 PSMD6
SART3 CYCS
SART3 UBXN4
SART3 SLC23A2
SART3 CSTF3
SART3 SUZ12
SART3 HNRNPH2
MTFR1 EXT2
MTFR1 EIF4H
MTFR1 NAGA
MTFR1 MCFD2
MTFR1 ACADM
FGF5 TNK1
FGF4 PYY
GATAD1 IQGAP1
GATAD1 RET
PMP22 CXCR4
BCAM ADORA1
BCAM DHX34
BCAM NCAM1
BCAM FOSL1
BCAM MT1B
BCAM PAK1
BCAM CTLA4
BCAM AQP2
BCAM NR2C1
BCAM LTK
BCAM SNRPC
BCAM GH2
BCAM TAF1
BCAM HCG8
BCAM HLA-DOB
BCAM GFRA2
BCAM MARCH8
SLC25A46 GNB1
SLC25A46 ATP6V1E1
SLC25A46 TATDN2
SLC25A46 CASC3
SLC25A46 BAT3
SLC25A46 KLC1
VAV1 PKM2
VAV1 TNFRSF14
VAV1 GPR31
VAV1 DRG2
VAV1 ARHGEF1
VAV1 HTR2C
VAV1 ODF1
VAV1 CHRND
VAV1 GNB1
VAV1 SMARCD1
VAV1 PDE6B
VAV1 RABGGTA
VAV2 BBS9
VAV2 DRG2
VAV2 SKAP1
VAV2 HLA-DOB
TNFAIP1 CPE
TNFAIP1 RBM15B
TNFAIP1 LOC100133166
TNFAIP1 ATP6AP1
TNFAIP1 ARHGEF1
TNFAIP1 UTP14C
TNFAIP1 CSNK2A1
TNFAIP1 SNAP25
TNFAIP1 GSK3A
TNFAIP1 MRPL49
TNFAIP1 MED24
TNFAIP1 PUM2
TNFAIP1 PUM1
TNFAIP1 SLC9A6
TNFAIP1 GTF2I
TNFAIP1 NPEPPS
TNFAIP1 PPP1R10
TNFAIP1 BNIP1
TNFAIP1 TAF9
TNFAIP1 BAT3
TNFAIP1 PI4KB
TNFAIP1 PI4KA
TNFAIP1 CLOCK
TNFAIP1 TAF11
TNFAIP1 HNRNPH2
TNFAIP1 ABL1
TNFAIP1 CBX1
TNFAIP1 STAT3
TNFAIP1 PSEN1
TNFAIP1 AP2M1
TNFAIP1 HNRNPC
TNFAIP1 ATP6V0C
TNFAIP1 RAB1A
TNFAIP1 GNB1
TNFAIP1 HTATSF1
TNFAIP1 MVK
TNFAIP1 SEMA3C
TNFAIP1 ATP6V1E1
TNFAIP1 MMD
TNFAIP1 ATP5F1
TNFAIP1 RPS15
TNFAIP1 KIAA0232
TNFAIP1 LOC728849
TNFAIP1 WASF3
TNFAIP1 GCLC
TNFAIP1 NUP188
TNFAIP1 YWHAB
TNFAIP1 TRA2A
TNFAIP1 RRAGA
TNFAIP1 APPBP2
TNFAIP1 PSME3
TNFAIP1 CASC3
TNFAIP1 USP10
TNFAIP1 USP14
TNFAIP1 NAGA
TNFAIP1 RASA1
TNFAIP1 CSTF3
TNFAIP1 PURA
RBPMS PRB4
TNFAIP3 SYN1
CDC20 CCNB1
CDC20 KPNA2
CDC20 CCT8
NUP153 SMN2
NUP153 HDAC2
NUP153 YY1
NUP153 HMGN1
NUP153 METAP1
NUP153 UNG
NUP153 PSMD2
NUP153 PUM1
NUP153 RBBP4
NUP153 CAMLG
NUP153 SIM2
NUP153 UBC
NUP153 TMEM41B
NUP153 HNRNPU
NUP153 HNRNPM
NUP153 TM9SF2
NUP153 CEBPZ
NUP153 MAPRE1
NUP153 PSMC6
NUP153 POLA2
NUP153 MAPK1IP1L
NUP153 CNP
NUP153 RNF144A
NUP153 KIAA0240
NUP153 BMI1
NUP153 PPP1R11
NUP153 TAF7
NUP153 CASC3
NUP153 ARHGEF7
NUP153 TFAP4
NUP153 IRF9
NUP153 RBMX
NUP153 CNTN1
NUP153 BAT3
NUP153 MRPS27
NUP153 RPL10A
NUP153 PHF3
NUP153 CKAP5
PITPNA ERCC4
PITPNA MBOAT7
PITPNA ZNF167
PITPNA CETN2
PITPNA YWHAB
PITPNA RAB1A
PITPNA GNB1
PITPNA PCDHGC3
PITPNA SMARCD1
PITPNA CHRND
PITPNA PPP2R5B
HTT CYP21A2
HTT POP1
HTT MGAT3
CD83 ASAH1
KIAA0182 ASCL1
KIAA0182 SNRNP70
KIAA0182 LOC728849
KIAA0182 RBMX
KRT83 SUZ12
GGT5 PDGFRB
RPL35A RPS10
RPL35A RPS17
RPL35A RPL27A
RPL35A RPS27A
RPL35A GNRHR
RPL35A RPL13A
RPL35A RPS3A
RPL35A RPS19
RPL35A WNT2B
RPL35A RPS27
RPL35A RPS18
RPL35A RPS23
RPL35A MAN2A2
RPL35A RPS28
RPL35A NPM1
RPL35A RPL10A
DEFB4 B3GNTL1
SDCBP PRKACB
SDCBP KIAA0430
SDCBP CAPRIN1
SDCBP ATP13A3
SDCBP RBBP7
SDCBP TMEM131
SDCBP GOLGA4
SDCBP RNF144A
SPHAR SRP54
GBX1 PFDN4
SGCB SLC30A1
MAPK3 CASC3
MAPK3 CLOCK
MAPK3 CIRBP
MAPK3 ANKRD46
MAPK3 HTATSF1
MAPK3 PKP1
MAPK3 HNRNPH2
MAPK3 RBM15B
MAPK3 YES1
MAPK3 ARHGEF7
MAPK3 FAM175B
MAPK3 ACADM
MAPK3 ITPKA
MAPK3 HNRNPK
MAPK3 CBX1
MAPK3 FOXF2
MAPK3 B4GALT1
MAPK3 YWHAE
MAPK3 ZMYM3
MAPK3 MAPK1IP1L
MAPK3 HK3
MAPK3 STAG1
MAPK3 MAPRE1
MAPK3 CPE
MAPK3 EIF1AP1
MAPK3 EIF4H
MAPK3 LBR
MAPK3 GDI1
MAPK3 GHRHR
MAPK3 NAGA
MAPK3 CHMP1A
MAPK3 MVK
MAPK3 CSNK2A2
MAPK3 TAF7
MAPK3 TAF4
MAPK3 E2F1
MAPK3 CSTF3
MAPK3 PPP1R11
MAPK3 PUM1
MAPK3 SFRS11
MAPK3 UBC
MAPK3 PPP2R5E
GFPT1 HMGN3
GFPT1 TSNAX
GFPT1 PIK3R1
MAPK1 EXTL3
MAPK1 MARCH8
MAPK6 CPE
MAPK6 LOC100133166
MAPK6 TUBA1A
MAPK6 ATP6AP1
MAPK6 YWHAB
MAPK6 ATP6V0C
MAPK6 ARHGEF12
MAPK6 RAB1A
MAPK6 KIAA0240
MAPK6 FTO
MAPK6 GSK3A
MAPK6 SSTR2
MAPK6 MMD
MAPK7 LOC100131311
NP ATP6V0C
NP YWHAB
ICAM3 NEFL
DUSP7 MMP14
DUSP7 LOC91316
DUSP7 CYP21A2
DUSP7 GSPT1
DUSP7 PROL1
DUSP7 NCAPD3
MAPK9 ZMYND11
DUSP1 EPS15
DUSP1 HMGN3
DUSP1 CD63
DUSP1 FOSB
DUSP1 GLUD1
DUSP1 NARS
DUSP1 RABGGTB
DUSP1 IER2
DUSP1 HCLS1
DUSP1 CYB5R3
DUSP2 PTPN1
DUSP2 TMED10P
WTAP HDAC2
WTAP HNRNPU
WTAP RBBP4
WTAP BRPF1
WTAP UNG
SETMAR FUS
SETMAR HERC1
SETMAR PPP1R10
SETMAR ARAF
SETMAR CHRND
SETMAR RAF1
QDPR RBBP7
QDPR AZIN1
QDPR UBE2L3
QDPR GTF2A2
QDPR HMGN2
QDPR NARS
QDPR AP2M1
QDPR GUCY1A3
QDPR C11orf58
QDPR CNP
QDPR PPP1R11
QDPR SNRPN
QDPR NAGA
QDPR ATP2B1
QDPR TAF7
QDPR ATP6V1E1
RDX STT3A
FERMT2 TMEM131
FERMT2 YY1
FERMT2 CCNG2
FERMT2 UBE2V2
FERMT2 RBM15B
FERMT2 HNRNPU
FERMT2 LOC728849
FERMT2 HNRNPK
FERMT2 HNRNPA2B1
FERMT2 TM9SF2
FERMT2 HK3
FERMT2 NR4A1
FERMT2 BMI1
FERMT2 CREB1
FERMT2 ALDH6A1
FERMT2 CHMP1A
FERMT2 PSMD2
FERMT2 DUT
FERMT2 CSNK2A2
FERMT2 TAF7
FERMT2 CNN3
FERMT2 GLUD1
FERMT2 RBMX
FERMT2 PFN2
FERMT2 LZTR1
SERINC3 KCNB1
SERINC3 ATP6V1E1
CYP4A11 MMP14
CYP4A11 MAP4K2
CYP4A11 TNXB
CYP4A11 ADAM11
CYP4A11 SLC5A2
CYP4A11 MAPKAPK3
CYP4A11 DPEP1
CYP4A11 RPS9
CYP4A11 SNX17
CYP4A11 BMS1
CYP4A11 TWIST1
CYP4A11 DGKQ
CYP4A11 SCNN1G
CYP4A11 PLK3
CYP4A11 ATP5G2
CYP4A11 GSPT1
CYP4A11 SULT2B1
CYP4A11 NAT6
CYP4A11 LTB
CYP4A11 PTPRS
CYP4A11 GSTT1
CYP4A11 PHB
CYP4A11 GABRQ
CYP4A11 TUB
CYP4A11 POU2F2
FOXG1 ALDH9A1
BCAP31 PKM2
BCAP31 FKBP4
BCAP31 SEPT8
BCAP31 NPTX1
BCAP31 ATP5B
BCAP31 PIN1
BCAP31 PRPS1
BCAP31 CAPN2
BCAP31 ILVBL
BCAP31 LDHA
BCAP31 SEC13
BCAP31 KIAA0247
BCAP31 GNB3
BCAP31 ALDOA
BCAP31 SLC35B1
BCAP31 SUPT4H1
BCAP31 UBE2L3
CCL19 SPTAN1
GLB1 ID3
STAT5B PI4KB
STAT5B STX5
STAT5B SEC31A
STAT5B CNP
STAT5B ZNF167
STAT5B GNB1
STAT5B IGL@
STAT5B BNIP1
STAT5B FTO
STAT5B SNAP25
STAT5B SDC4
STAT5A CNP
DPM1 SPCS2
DPM1 KIAA0226
DPM1 KIAA0101
CSE1L HNRNPA2B1
CSE1L RRM1
FBL POU2F2
FBL TUBB
REG1P AVPR1B
REG1P PPP2R1B
REG1P AGER
REG1P MYLPF
REG1P SH3GL3
REG1P DRG2
REG1P CDKL5
REG1P TH
REG1P ATP5G1
REG1P DAPK1
REG1P ATP6V0C
REG1P PDGFB
REG1P RNPS1
REG1P TRIM21
REG1P MGAT3
REG1P FTO
REG1P GSK3A
REG1P RABGGTA
DECR1 KDM4A
DECR1 PABPC4
ADAM11 MAP4K2
ADAM11 MED22
ADAM11 NOP14
ADAM11 LAMB3
ADAM11 UGP2
ADAM11 ZRSR2
ADAM11 CPA2
ADAM11 NEFL
ADAM11 FOSL1
ADAM11 S100A7
ADAM11 DOC2B
ADAM11 NRGN
ADAM11 ZNF169
ADAM11 EFNA1
ADAM11 NCAPD3
ADAM11 LTB
ADAM11 TFDP1
ADAM15 AVPR1B
DGKZ SRP54
DGKZ HERC1
DGKZ USP10
DGKZ NR2C1
DGKZ FTO
DGKZ KIAA0513
SERPINA1 NAPG
SERPINA1 PPP2R5C
HCFC1 RAD23B
HCFC1 KIAA0232
HCFC1 UBXN4
HCFC1 COPB1
HAGH ATP6V1E1
HAGH GNB1
HAGH AP2M1
HAGH SNRPN
DGKQ SPTAN1
DGKQ CHGB
DGKQ PROL1
DGKQ AANAT
DGKQ KIAA0114
DGKQ ITPKC
DGKQ PLK3
DGKQ RENBP
DGKQ ODF1
DGKQ EFNA3
DGKQ NCAPD3
DGKQ TXN2
DGKQ USP11
DGKQ SMARCD1
DGKQ KCNB1
DGKQ LOC91316
DGKQ PTPRN
DGKQ PPBPL2
DNASE1 AVPR1B
DNASE1 IQCB1
DNASE1 AGER
DNASE1 CYP2F1
DNASE1 TTYH2
DNASE1 TAGLN2
DNASE1 KLHDC10
DNASE1 AQP2
DNASE1 AQP3
DNASE1 LST1
DNASE1 GH2
DNASE1 POP1
DNASE1 GFRA2
DNASE1 MMP11
DNASE1 TNFRSF14
DNASE1 ASMT
DNASE1 RNF113A
DNASE1 ODF1
DNASE1 SLC14A2
DNASE1 NCAPD3
DNASE1 BNIP1
DNASE1 GALK1
DNASE1 GSTT1
DNASE1 ZC3H3
DNASE1 SDC4
DNASE1 GPER
DNASE1 POFUT1
DNASE1 GAS2L1
DNASE1 FHL3
DNASE1 S100A7
DNASE1 HMGA2
DNASE1 LTK
DNASE1 CD8B
DNASE1 TAF1
DNASE1 HLA-DOB
DNASE1 TUB
DNASE1 SLAMF1
DNASE1 PPP2R1B
DNASE1 ELF4
DNASE1 CHIT1
DNASE1 MLANA
DNASE1 ZWINTAS
DNASE1 NRGN
DNASE1 CLTCL1
DNASE1 DRD4
DNASE1 NOTCH3
DNASE1 CYP2C19
DNASE1 HLA-DQA1
PXN RAD23B
PXN HMGN2
PXN SPCS2
PXN CLOCK
PXN NAGA
PXN UBE2D2
PXN IDS
PXN HNRNPH2
PXN MAP4K5
PXN ACADM
PXN MC4R
PXN MAPK1IP1L
PXN FAM175B
PXN NUP188
PXN YES1
PXN B4GALT1
PXN REEP5
PXN BBS9
PXN CRYAB
PXN CPE
PXN BMI1
PXN EIF1AP1
PXN TAF4
PXN MCFD2
PXN MVK
PXN CSNK2A2
PXN TAF7
PXN SFRS11
PXN PPP2R5E
PXN ATF7
PXN PPP2R5C
DGKD CHGB
DGKD SSTR2
PTPRA HERC1
PTPRA SLC23A2
CNP BPTF
CNP CPE
CNP RBM15B
CNP PI4KB
CNP PEBP1
CNP DYNLT3
CNP ANKRD46
CNP HK1
CNP B4GALT1
CNP ATP2B1
CNP SERPINB2
CNP RBBP7
CNP UBC
CNP CYB5R3
CNP HMGN2
CNP AZIN1
CNP PUM1
CNP ATN1
CNP NARS
CNP UBXN4
CNP NPEPPS
CNP PHKG1
CNP MAPK1IP1L
CNP IGL@
CNP OGDH
CNP PPP1R11
CNP EIF4H
CNP TRIM40
CNP TAF7
CNP TNK2
CNP ESR2
CNP IRF9
CNP PPP2R5E
CNP CLOCK
CNP GPER
CNP CIRBP
CNP TSC1
CNP GDI1
CNP HNRNPU
CNP AP2M1
CNP HNRNPK
CNP KIAA0226
CNP HTATSF1
CNP PSMD2
CNP MAP2K1
CNP GLUD1
CNP SSTR3
CNP SMN2
CNP SPCS2
CNP PSMD7
CNP USP7
CNP SEC31A
CNP NUP188
CNP TH
CNP YWHAB
CNP RRAGA
CNP SFRS11
CNP ALDH9A1
CNP ABO
CNP CASC3
CNP SNRPN
CNP NAGA
CNP DAZAP2
CNP IER2
CNP RABGGTB
CNP CKAP5
TMEM106A AVPR1B
TMEM106A MAP2K5
TMEM106A PRKAG1
TMEM106A CDSN
TMEM106A GPD1L
TMEM106A SLC30A3
TMEM106A NUP188
TMEM106A TRD@
TMEM106A NAPG
TMEM106A KDM4A
TMEM106A B4GALT1
TMEM106A AP1B1
TMEM106A TCF20
TMEM106A TTYH2
TMEM106A POU5F1
TMEM106A LTK
TMEM106A PTPN1
TMEM106A CD8B
TMEM106A SNRPN
TMEM106A CSNK2A1
TMEM106A BBS9
TMEM106A SDC4
TMEM106A TNFRSF14
TMEM106A CYP2C19
TMEM106A HLA-DQA1
PTGIR BATF
PTGIR MED22
PTGIR ADRA2A
PTGIR MCHR1
USP13 BMS1
USP13 MRPS27
USP13 RABGGTB
USP13 GPC1
USP13 GUSB
ALDH6A1 MAP4K5
ALDH6A1 SPCS2
ALDH6A1 LIMK2
ALDH6A1 FOSB
ALDH6A1 N4BP2L2
ALDH6A1 SEPT7
ALDH6A1 LOC728849
ALDH6A1 PKLR
ALDH6A1 CSNK2A2
ALDH6A1 AP2M1
ALDH6A1 OAS2
ALDH6A1 HNRNPK
ALDH6A1 SUZ12
ALDH6A1 CTDSP2
ALDH6A1 IGL@
ALDH6A1 NR4A1
ALDH6A1 USP10
ALDH6A1 HTATSF1
ALDH6A1 NAGA
ALDH6A1 IGHM
ALDH6A1 CHMP1A
ALDH6A1 SNAP25
ALDH6A1 ABI2
ALDH6A1 SDC4
ALDH6A1 CSTF3
ALDH6A1 TRAM1
ALDH6A1 RABGGTB
ALDH6A1 SFRS11
ALDH6A1 FAM175B
USP11 CDKL5
USP11 FASTK
USP11 SPTAN1
USP11 CHGB
USP11 TXN2
USP11 PROL1
USP11 ABL1
USP11 AANAT
USP11 PIN1
USP11 DRG2
USP11 SLC9A2
USP11 PRPS1
USP11 MPP2
USP11 ADAR
USP11 AGER
USP11 TH
USP11 RENBP
USP11 ODF1
USP11 NCAPD3
USP11 FEV
USP11 SMARCD1
USP11 SNRPC
USP11 BBS9
USP11 AP3S2
USP11 LOC91316
USP11 AKT1
USP11 HLA-DOB
USP11 GSK3A
USP11 RABGGTA
USP11 PTPRN
USP11 ATXN1
SNRPN LAMP1
SNRPN MEN1
SNRPN SF1
SNRPN PKP1
SNRPN OGDH
SNRPN FAM50A
SNRPN MPP3
SNRPN ATP6AP1
SNRPN MAPRE2
SNRPN ISCU
SNRPN ANKRD46
SNRPN CPE
SNRPN UTP14C
SNRPN SMARCD1
SNRPN SNAP25
SNRPN GSK3A
SNRPN SFN
SNRPN SUPT4H1
SNRPN CTCF
SNRPN HMGN3
SNRPN HMGN2
SNRPN MED24
SNRPN DHX38
SNRPN SEPT5
SNRPN SLC9A6
SNRPN FAM175B
SNRPN SRP14
SNRPN B4GALT1
SNRPN NPEPPS
SNRPN KIF14
SNRPN DHPS
SNRPN SEC13
SNRPN MLLT11
SNRPN EIF1AP1
SNRPN NASP
SNRPN PPP1R10
SNRPN GPX4
SNRPN PKM2
SNRPN PI4KA
SNRPN CLOCK
SNRPN ATP5O
SNRPN CDSN
SNRPN ATP5B
SNRPN SH3GL3
SNRPN AP2M1
SNRPN SPTAN1
SNRPN DUSP5
SNRPN ATP6V0C
SNRPN ATP6V1A
SNRPN SEPW1
SNRPN GNB1
SNRPN HTATSF1
SNRPN NEUROD2
SNRPN ATP6V1E1
SNRPN ATP5F1
SNRPN PPP2R1A
SNRPN RBM4
SNRPN PSMD8
SNRPN CHGB
SNRPN MAP2
SNRPN MPRIP
SNRPN GTF2A2
SNRPN SOX4
SNRPN WASF3
SNRPN KDM4A
SNRPN KLC1
SNRPN YWHAB
SNRPN CFDP1
SNRPN ABO
SNRPN ATN1
SNRPN ZNF32
SNRPN TIAF1
SNRPN PCDHGC3
SNRPN GOLGB1
USP14 YWHAQ
USP14 CPE
USP14 PUM2
USP14 CNTN1
USP14 HNRNPH2
USP14 LOC728849
USP14 WASF3
USP14 AP2M1
USP14 SLC9A6
USP14 YWHAH
USP14 UBXN4
USP14 PDHB
USP14 ISCU
USP14 KIAA0430
USP14 GNB1
USP14 KIAA0240
USP14 KIAA0226
USP14 HTATSF1
USP14 NAGA
USP14 TRA2A
USP14 PPP1R11
USP14 KPNA1
USP14 UBC
SSBP1 SHFM1
SSBP1 RHEB
SSBP1 COX5A
SSBP1 CYCS
SSBP1 YWHAE
SSBP1 SNRPE
C21orf2 SPCS2
C21orf2 SNAP25
C21orf2 GSK3A
C21orf2 RABGGTB
C21orf2 HTATSF1
SNRPF RBBP4
SNRPF ATP5J
SNRPF SNRPG
SNRPF SNRPE
SNRPG ATP5J
SNRPE RPS27A
SNRPE ATP5J
SNRPE RPS23
SNRPE CCT8
SNRPE HAB1
SNRPE ITGB3
SNRPE PARP1
SNRPE RPS28
SNRPE SNRPB
SNRPE NPM1
SNRPE RPS3A
SNRPE COX7C
HSPA13 RABGGTB
HSPA13 HTATSF1
HSPA13 CYCS
HSPA13 NR5A1
HSPA13 CTNNB1
HSPA13 HNRNPK
HSPA13 CSTF3
HSPA13 TP53BP1
USPL1 SNRPC
USPL1 EFNA1
USPL1 TFDP1
USPL1 NRGN
GFI1 ZC3H3
MYO7A TAF7
MYO7A PLK3
MYO7A NAT6
MYO7A RBBP4
MYO7A RABGGTB
MYO7A UGP2
MYO7A KDM4A
SYMPK IRF2
BRAF NEFL
ZNF160 HERC1
ZNF160 LOC729602
PRKAG1 AVPR1B
PRKAG1 CLOCK
PRKAG1 TNXB
PRKAG1 PSMD7
PRKAG1 UROD
PRKAG1 TNFRSF14
PRKAG1 FABP3
PRKAG1 MAP2K5
PRKAG1 RBM15B
PRKAG1 SLC30A3
PRKAG1 MPP2
PRKAG1 CDC37
PRKAG1 NUP188
PRKAG1 B4GALT1
PRKAG1 PHKG1
PRKAG1 CASC3
PRKAG1 AR
PRKAG1 NAGA
PRKAG1 SERPINB2
PRKAG1 BBS9
PRKAG1 SECISBP2L
PRKAG1 BAT3
PRKAG1 PRDM2
PRKAG1 COPB1
IQCB1 ZC3H3
IQCB1 S100A7
MEN1 AVPR1B
MEN1 PPP2R1A
MEN1 PKM2
MEN1 FUS
MEN1 PI4KA
MEN1 TLE2
MEN1 ERCC4
MEN1 SF1
MEN1 CHN2
MEN1 SLC5A2
MEN1 ZNF32
MEN1 MAP4
MEN1 LOC728849
MEN1 MPP2
MEN1 POP1
MEN1 RAB1A
MEN1 NPEPPS
MEN1 CTAG1B
MEN1 TBXA2R
MEN1 GNB1
MEN1 PPP1R10
MEN1 SMARCD1
MEN1 BNIP1
MEN1 CSNK2A1
MEN1 SNAP25
MEN1 AKT1
MEN1 CHRND
MEN1 SECISBP2L
MEN1 RABGGTA
MEN1 DCTN1
MEN1 ATN1
MEN1 CLK2
ANP32A TBXA2R
TYK2 TWIST1
PSG11 RNPEP
GABRB3 MYST3
GABRB3 GNB1
SUPT5H PGD
CTAGE5 PRCC
CTAGE5 SLC25A3
NAPG AVPR1B
NAPG TNFRSF14
NAPG NUP188
NAPG ODF1
NAPG EXTL2
NAPG KIAA0226
NAPG MGAT5
NAPG LTK
NAPG PTPN1
NAPG CSNK2A1
NAPG CYP2C19
NAPG HLA-DOB
NAPG HLA-DQA1
PRIM2 TMEM131
PRIM2 YY1
PRIM2 HMGN1
PRIM2 FAM175B
PRIM2 BMI1
PRIM2 RB1
PRIM2 PARP1
PRIM2 SUZ12
PRIM2 YWHAE
SP110 TXN2
THY1 SNRNP27
VEZF1 CKAP5
ARHGEF12 PKM2
ARHGEF12 SPTAN1
ARHGEF12 CHGB
ARHGEF12 APLP2
ARHGEF12 LOC100133166
ARHGEF12 ATP6AP1
ARHGEF12 GOLGA1
ARHGEF12 YWHAB
ARHGEF12 ATP6V0C
ARHGEF12 DUSP5
ARHGEF12 PCDHGC3
ARHGEF12 SMARCD1
ARHGEF12 PTPN1
ARHGEF16 PI4KA
ARHGEF16 PSMD2
PAPPA ZRSR2
PAPPA GAS2L1
PAPPA GABRQ
PAPPA ESR1
PAPPA LTB
PAPPA SLC10A1
PAPPA CLTCL1
PAPPA S100A7
FXR1 CCT8
FXR1 RPS23
FXR2 SPTAN1
FXR2 TSC2
FXR2 RPS16
PCDHGC3 STIM1
PCDHGC3 SDC4
PCDHGC3 CHGB
PCDHGC3 CPE
PCDHGC3 DUSP5
PCDHGC3 MPRIP
PCDHGC3 CTNND2
PCDHGC3 APLP2
PCDHGC3 ATP6AP1
PCDHGC3 AP2M1
PCDHGC3 YWHAB
PCDHGC3 TH
PCDHGC3 REEP5
PCDHGC3 KIAA0513
PCDHGC3 ATP6V0C
PCDHGC3 HK1
PCDHGC3 FTO
PCDHGC3 NFIC
PCDHGC3 KIAA0226
PCDHGC3 PTPRR
PCDHGC3 GSK3A
PCDHGC3 RABGGTA
PCDHGC3 SPOCK2
PCDHGC3 PPP2R5B
LST1 ANG
LST1 GAS2L1
LST1 TAF1
LST1 CYP2F1
LST1 HMGA2
LST1 NRGN
LST1 POP1
LST1 CYP2C19
LST1 HLA-DOB
LST1 ARAF
LST1 TUB
LST1 S100A7
LST1 ELF4
LST1 CTAG1B
ZNF174 UGP2
ZNF177 AVPR1B
ZNF177 RNF113A
ZNF177 ASMT
ZNF177 MPP2
ZNF177 ZNF167
ZNF177 HCG8
ZNF177 CTLA4
ZNF177 REG1A
ZNF177 SMARCD1
ZNF177 LTK
ZNF177 SNAP25
ZNF177 GFRA2
ZNF177 TUB
POP1 AQP2
POP1 PI4KA
POP1 NRGN
POP1 TUB
POP1 SMARCD1
POP1 AP1B1
POP1 SLAMF1
POP1 FHL3
CGRRF1 PRCC
KLC1 PPP2R1A
KLC1 CIRBP
KLC1 SF1
KLC1 PUM2
KLC1 ATP5B
KLC1 KLHDC3
KLC1 SH3GL3
KLC1 OGDH
KLC1 CDC37
KLC1 GTF2I
KLC1 MAPRE2
KLC1 PEBP1
KLC1 GNB1
KLC1 SLC9A6
KLC1 CASC3
KLC1 ATP2B1
KLC1 MPRIP
KLC1 ATP6V1E1
KLC1 NONO
KLC1 BAT3
KLC1 LOC728849
SNRK UBC
SNRK CPE
SNRK DYNLT3
SNRK PUM2
SNRK USP10
SNRK CNTN1
SNRK LAMP1
SNRK NFIL3
CTCF MAPK1IP1L
CTCF HMGN2
CTCF AZIN1
CTCF SRP14
CTCF CASC3
CTCF ANKRD46
CTCF UBE2L3
CTCF B4GALT1
MMP14 BTN3A1
MMP14 MUTYH
MMP14 BMS1
MMP14 FAS
MMP14 CACNA1C
MMP14 EFTUD2
MMP14 GP9
MMP14 MT1G
MMP14 NEFL
MMP14 LGALS7B
MMP14 RAB3A
MMP14 EZH1
MMP14 CLP1
MMP14 RNF144A
MMP15 HTR1D
MMP15 CYP21A2
MMP16 CPT1A
MMP11 AQP2
MMP11 CTLA4
MMP11 IGL@
MMP11 MLANA
MMP11 UGP2
MMP11 HTR2C
MMP11 S100A7
MMP11 ELF4
ELAVL3 RALGDS
ELAVL3 MAPT
CDKN1C DOK1
CDKN1A B4GALT1
CDKN1A KRT10
UBE2D2 DDOST
UBE2D2 XBP1
MMP19 CD53
MMP19 PSMD7
MMP19 RNPS1
MLL3 POLA2
GPLD1 NOS1
PRG2 MAN2B1
DBN1 KIAA0513
EDNRA BAT1
C2orf3 HFE
RNPS1 PSMD7
RNPS1 ERCC4
RNPS1 TSC1
RNPS1 ATP5G1
RNPS1 RAB1A
RNPS1 KIAA0226
RNPS1 FLOT2
PPP1R1A NPM1
PPP1R1A POU2F2
PPP1R1A PHF3
RPL7A WNT2B
APOB GPR17
APOB SMARCD1
APOB MYLPF
APOB SLC10A2
APOB CEBPE
APOB ITSN2
APOB LOC727787
APOB TTYH2
APOB AQP2
APOB ANG
APOB TAF1
APOB GFRA2
APOB TFDP1
APOB NOP14
MYBPH SPI1
MYBPH LPAL2
MYBPH CD68
MYBPH TFE3
FARSA PRKACB
FARSA NR2C1
FARSA GNB1
FARSA KIAA0240
FARSA HPRT1
FARSA NAGA
FARSA ATP6V1E1
FARSA SLC23A2
FARSA LAMP1
FARSA YWHAB
WWOX NCAM1
UBXN2B GTF2E1
UBXN2B ANKRD46
UBXN2B MORC3
UBXN2B LIMK2
UBXN2B B4GALT1
UBXN2B DUT
UBXN2B LOC728849
UBXN2B ATP5F1
NF1 RYR1
NF1 TRIM21
NF1 BLK
NFIL3 TAF7
NFIL3 CYB5R3
NFIL3 NR4A1
NFIL3 BMI1
NFIL3 ARL6IP1
NFIL3 TBCE
NFIL3 C18orf8
REG3A AQP3
NEFL BATF
NEFL MAP4K2
NEFL RPL27A
NEFL RPS27A
NEFL CPZ
NEFL NOP14
NEFL FBLN1
NEFL RPS9
NEFL RAP1GAP
NEFL ALX1
NEFL TNXB
NEFL RPL13A
NEFL RPL10A
NEFL PLK3
NEFL WNT2B
NEFL RPS27
NEFL NRGN
NEFL RPS28
NEFL RPS29
NEFL LTB
NEFL RAE1
NEFL LOC91316
NEFL ARG1
NEFL RPS19
NEFL RPS3A
NEFL POU2F2
IGL@ LIMK2
IGL@ SRD5A1
IGL@ CTNNB1
IGL@ MSN
IGL@ TAF11
IGL@ ACADM
IGL@ MS4A1
IGL@ TMEM41B
IGL@ KCNMA1
IGL@ RB1
IGL@ RBM34
IGL@ YWHAE
IGL@ GNPDA1
IGL@ HSPB3
IGL@ BMI1
IGL@ EIF1AP1
IGL@ HTATSF1
IGL@ HES1
IGL@ DUT
IGL@ CSNK2A2
IGL@ PAFAH1B1
IGL@ IFNA21
IGL@ HNRNPK
IGL@ FOLR2
OGDH CCND2
OGDH CASC3
OGDH ATP6V1E1
OGDH PSMD2
OGDH LOC100133166
OGDH ARHGEF7
OGDH CDC37
OGDH DVL3
OGDH CIRBP
OGDH YWHAB
OGDH AP1B1
OGDH RRAGA
OGDH SFRS11
OGDH HERC1
OGDH GNB1
OGDH SLC9A6
OGDH KIAA0226
OGDH EIF4H
OGDH HTATSF1
OGDH SNAP25
OGDH SDC4
OGDH BAT1
OGDH UBC
OGDH POU5F1
NCAPD3 AVPR1B
NCAPD3 AGER
NCAPD3 DARC
NCAPD3 FHL3
NCAPD3 HTR2C
NCAPD3 S100A7
NCAPD3 RENBP
NCAPD3 ODF1
NCAPD3 AQP2
NCAPD3 NRGN
NCAPD3 GPR17
NCAPD3 RABGGTA
NCAPD3 SMARCD1
NCAPD3 E2F4
NCAPD3 GH2
NCAPD3 TNFRSF1A
NCAPD3 GFRA2
NCAPD3 PTPRN
NCAPD3 TUB
PPP1R11 BPTF
PPP1R11 N4BP2L2
PPP1R11 NFE2L1
PPP1R11 ANKRD46
PPP1R11 UBXN4
PPP1R11 ATP2B1
PPP1R11 CSNK2A2
PPP1R11 SNAP25
PPP1R11 UBC
PPP1R11 HMGN3
PPP1R11 HMGN2
PPP1R11 HMGN1
PPP1R11 METAP1
PPP1R11 MED24
PPP1R11 PUM1
PPP1R11 FAM175B
PPP1R11 NARS
PPP1R11 B4GALT1
PPP1R11 GTF2I
PPP1R11 NPEPPS
PPP1R11 MAPK1IP1L
PPP1R11 MLLT11
PPP1R11 EIF4H
PPP1R11 IRF9
PPP1R11 BAT3
PPP1R11 BAT1
PPP1R11 CLOCK
PPP1R11 CIRBP
PPP1R11 CTNND1
PPP1R11 PEBP1
PPP1R11 HPRT1
PPP1R11 HNRNPU
PPP1R11 AP2M1
PPP1R11 HNRNPM
PPP1R11 HNRNPF
PPP1R11 TAF7
PPP1R11 ALDH9A1
PPP1R11 HTATSF1
PPP1R11 MVK
PPP1R11 PRKACB
PPP1R11 PSMD7
PPP1R11 LOC728849
PPP1R11 RRAGA
PPP1R11 KIAA0240
PPP1R11 BMI1
PPP1R11 CASC3
PPP1R11 NAGA
PPP1R11 ARMCX6
PPP1R11 SFRS11
PPP1R10 PPP2R1A
PPP1R10 CHGB
PPP1R10 MPRIP
PPP1R10 ATP6V1A
PPP1R10 LOC728849
PPP1R10 PI4KA
PPP1R10 WASF3
PPP1R10 MPP2
PPP1R10 NPEPPS
PPP1R10 GNB1
PPP1R10 CPE
PPP1R10 SMARCD1
PPP1R10 PUM2
PPP1R10 GOLGB1
BLK CENPI
BLK MYLPF
BLK SLC30A3
BLK SCGB2A2
BLK GOLGA2
BLK IDS
BLK SLC5A5
BLK COX6C
BNIP1 AVPR1B
BNIP1 ARAF
BNIP1 GCM1
BNIP1 MVK
BNIP1 MPP2
BNIP1 NDUFA12
BNIP1 ETV1
BNIP1 SMARCD1
BNIP1 SNAP25
BNIP1 LOC91316
BNIP1 GSK3A
BNIP1 CYB5R3
BNIP1 TNFRSF14
BNIP1 TNXB
BNIP1 CTLA4
BNIP1 SLC14A2
BNIP1 GLRB
BNIP1 BNIP2
BNIP1 ESR2
BNIP1 PAK1
BNIP1 BAT3
BNIP1 BAT1
BNIP1 CLOCK
BNIP1 SH3GL3
BNIP1 TBXA2R
BNIP1 KIAA0226
BNIP1 CD8B
BNIP1 STX5
BNIP1 SLAMF1
BNIP1 SDC4
BNIP1 PSMD7
BNIP1 NUP188
BNIP1 DVL3
BNIP1 CASC3
BNIP1 IL32
BNIP1 BBS9
BNIP1 CYP2C19
BNIP1 FUT2
BNIP2 CD8B
PSIP1 TMEM131
PSIP1 CPE
PSIP1 CTNNB1
PSIP1 ZMYND11
PSIP1 RBM15B
PSIP1 PEBP1
PSIP1 SON
PSIP1 HNRNPK
PSIP1 SMC1A
PSIP1 GTF2E1
PSIP1 CREB1
PSIP1 BMI1
PSIP1 SLC23A2
PSIP1 COPB1
PSIP1 MYO5A
GZMA CD4
GZMA HCG8
GZMA MPHOSPH6
GZMM SLC30A3
GZMM TRIM40
SLC35B1 PI4KB
SLC35B1 SLC6A8
SLC35B1 MAP4
SLC35B1 ATP5B
SLC35B1 HTRA1
SLC35B1 PRPS1
SLC35B1 ILVBL
SLC35B1 ABCA3
SLC35B1 GNB1
SLC35B1 ALDOA
SLC35B1 SGK1
FLOT2 BCL2L1
FLOT2 PPP2R1A
FLOT2 PI4KB
FLOT2 GPER
FLOT2 MAP4
FLOT2 PSEN1
FLOT2 RFTN1
FLOT2 DUSP5
FLOT2 ATP6V0C
FLOT2 RAB1A
FLOT2 GNB1
FLOT2 TP53BP2
FLOT2 AP1B1
FLOT2 SERPINB6
FLOT2 TNK2
FLOT2 CDC2L5
NCF1C PTPRS
ATXN2 ACHE
ATXN1 NFIC
ATXN1 SNAP25
ATXN1 LOC91316
ATXN1 SLC6A6
ATXN1 RTN1
ATXN1 RENBP
ATXN1 FTO
ATXN1 KIAA0513
MYH10 GRK6
MYH10 SRD5A1
STIM1 KIAA0226
STIM1 RAB1A
STIM1 MYH9
STIM1 CPE
STIM1 ABO
STIM1 AP2M1
FAP CALD1
OTUD4 TFDP1
MBOAT7 AVPR1B
MBOAT7 G6PD
MAP4K5 BBS9
MAP4K5 TNFRSF1B
MAP4K5 N4BP2L2
TSC2 AKT1
TSC2 RPS28
TSC2 ATP2B3
HTRA1 CHN2
TSC1 BBS9
TSC1 RALGDS
TSC1 HK1
TSC1 BAT3
TSC1 B4GALT1
HMBS FASTK
SPI1 BATF
SPI1 TAF1
SPI1 NRGN
SPI1 CCND1
SPI1 CLCN1
SPI1 EFNA3
SPI1 MCHR1
SPI1 KDR
SPI1 DIO3
SPI1 IFI27
SPI1 UGP2
SPI1 RAE1
P2RY14 CDH8
CDC34 CLPP
CDC37 ARMCX6
CDC37 CETN2
CDC37 BCL7B
CDC37 GTF2A2
CDC37 UROD
ALAS1 MAPRE3
S100A9 IL12RB1
S100A5 MPRIP
S100A7 AVPR1B
S100A7 AGER
S100A7 POFUT1
S100A7 TNFRSF14
S100A7 NCAM1
S100A7 RNF113A
S100A7 SIM2
S100A7 CD8B
S100A7 ASMT
S100A7 FHL3
S100A7 ZWINTAS
S100A7 KLHDC10
S100A7 CTLA4
S100A7 ODF1
S100A7 AQP2
S100A7 SLC14A2
S100A7 ELL
S100A7 NRGN
S100A7 MGAT5
S100A7 LTK
S100A7 NEAT1
S100A7 GH2
S100A7 TNFRSF1A
S100A7 CPB1
S100A7 MAMLD1
S100A7 CYP2C19
S100A7 FUT2
S100A7 HLA-DOB
S100A7 PTPRN
S100A7 TUB
S100A7 SLAMF1
KIAA0513 SLC6A6
KIAA0513 ATP6AP1
KIAA0513 ATP6V0D1
KIAA0513 DAPK1
KIAA0513 ARVCF
KIAA0513 HK1
KIAA0513 RTN1
KIAA0513 YWHAB
KIAA0513 TSPAN7
KIAA0513 FTO
KIAA0513 SPOCK2
MANF UNG
ROM1 UNC119
SMCP TAF1
BIRC2 SERTAD2
BIRC2 HMGN1
BIRC2 CLP1
BIRC2 ACADM
BIRC2 HNRNPK
BIRC2 LOC100131311
KIAA0226 CPE
KIAA0226 RB1
KIAA0226 RBM15B
KIAA0226 MVK
KIAA0226 JUP
KIAA0226 CSNK2A1
KIAA0226 HCG8
KIAA0226 USF2
KIAA0226 HK1
KIAA0226 GRM4
KIAA0226 UTP14C
KIAA0226 SERPINB2
KIAA0226 GSK3A
KIAA0226 UBC
KIAA0226 MRPL49
KIAA0226 TNXB
KIAA0226 GUCY1A3
KIAA0226 PIK3R3
KIAA0226 NPEPPS
KIAA0226 NR4A1
KIAA0226 TAF4
KIAA0226 ESR2
KIAA0226 PDE6B
KIAA0226 PPP2R5E
KIAA0226 RAD23B
KIAA0226 CLOCK
KIAA0226 GPER
KIAA0226 CBX1
KIAA0226 AP2M1
KIAA0226 GNB1
KIAA0226 HTATSF1
KIAA0226 USP7
KIAA0226 SECISBP2L
KIAA0226 PSMD9
KIAA0226 SPCS2
KIAA0226 SDC4
KIAA0226 PSMD7
KIAA0226 ERCC4
KIAA0226 PSMD2
KIAA0226 MPRIP
KIAA0226 MYLPF
KIAA0226 NUP188
KIAA0226 YWHAH
KIAA0226 BMI1
KIAA0226 CASC3
KIAA0226 AR
KIAA0226 NAGA
KIAA0226 BBS9
KIAA0226 DAZAP2
KIAA0226 AARS
KIAA0226 CYP2C19
LTB PLK3
LTB MED22
LTB NOP14
LTB SNX17
LTB ADRA2A
LTB DOC2B
LTB DTNA
LTB GSTT1
LTB MT3
LTA SLC11A1
LTK AVPR1B
LTK COL11A2
LTK MYL3
LTK SLC30A3
LTK RNF113A
LTK ASMT
LTK GRK6
LTK POLD2
LTK FGR
LTK CD86
LTK IFNA21
LTK ZWINTAS
LTK CTLA4
LTK ODF1
LTK REG1A
LTK NR2C1
LTK MGAT5
LTK NAGA
LTK PTPN1
LTK NNT
LTK TAF1
LTK PDE6B
LTK CYP2C19
LTK HLA-DOB
LTK GFRA2
LTK TUB
LTK PPBPL2
GJA4 PDE6B
GJA4 DEK
ALG13 CD68
GRN CYB5R3
GRN PPT1
GRN SEC13
GRN MMD
GJA5 TAF1
GJA5 GPER
GJA5 MGAT3
GJA5 SLC30A3
MAP2K3 YY1
MTHFD1 RPIA
CALML3 POLA2
CALML3 TCFL5
CALML3 GLRB
CALML3 MVK
CALML3 DUT
CALML3 FOLR2
IFNA21 AVPR1B
IFNA21 GHRHR
IFNA21 GPER
IFNA21 MYL7
IFNA21 MYLPF
IFNA21 TTYH2
IFNA21 AR
IFNA21 PTPN1
IFNA21 SDC4
IFNA21 PDE6B
IFNA21 MGAT3
IFNA21 CYP2C19
IFNA21 SLC5A5
MORC3 TMEM131
MORC3 YY1
MORC3 LIMK2
MORC3 PSMD6
MORC3 EZH1
MORC3 UNG
MORC3 TRPC1
MORC3 LOC728849
MORC3 TRAM1
MORC3 HNRNPK
MORC3 PRDM2
MORC3 HK3
MORC3 MAPRE1
MORC3 CREB1
MORC3 SMARCD2
MORC3 CUGBP2
MORC3 RABGGTB
MORC3 SFRS11
RBM5 MAB21L1
RBM4 TNK2
RBM4 MAPK1IP1L
RBM4 GNB1
RBM4 JUP
RBM3 TAF7
RBM3 MAPK1IP1L
RBM3 RPS23
RBM3 NARS
RBM3 RBBP4
RBM3 RABGGTB
RBM3 RPL10A
RBM3 GLUD1
RBM3 CPT1A
RBM3 RPS27A
MAP2K5 CDH15
MAP2K5 UROD
MAP2K5 RBM15B
MAP2K5 SLC30A3
MAP2K5 RNF113A
MAP2K5 GRM4
MAP2K5 CTAG1B
MAP2K5 B4GALT1
MAP2K5 MVK
MAP2K5 ST14
MAP2K5 RBMX
MAP2K5 MYL3
SPCS2 DYNLT3
SPCS2 NDUFA12
SPCS2 HK3
SPCS2 CSNK2A2
SPCS2 UBC
SPCS2 HMGN3
SPCS2 PUM1
SPCS2 SEPT7
SPCS2 ACADM
SPCS2 FAM175B
SPCS2 UBXN4
SPCS2 MAPK1IP1L
SPCS2 EIF4H
SPCS2 TAF7
SPCS2 PFN2
SPCS2 CIRBP
SPCS2 RNPEP
SPCS2 HNRNPH2
SPCS2 AP2M1
SPCS2 HNRNPK
SPCS2 RANBP2
SPCS2 LAMP2
SPCS2 HTATSF1
SPCS2 CHMP1A
SPCS2 TAGLN2
SPCS2 TRAM1
SPCS2 SECISBP2L
SPCS2 RHEB
SPCS2 ATP5F1
SPCS2 LIMK2
SPCS2 PSMD6
SPCS2 CYCS
SPCS2 PSMD2
SPCS2 EZH1
SPCS2 LOC728849
SPCS2 YES1
SPCS2 SUZ12
SPCS2 YWHAE
SPCS2 BMI1
SPCS2 DAZAP2
SPCS2 ARMCX6
SPCS2 RABGGTB
SPCS2 CFDP1
SPCS2 SFRS11
ZMYM3 NUP188
ZMYM3 HNRNPH2
ZMYM3 CLOCK
MAP2K4 CLIP1
MAP2K4 MYST3
IGF1R ABI2
CAT MITF
LOC728844 RPL27A
LOC728844 RPS27A
LOC728844 SSR2
LOC728844 IER2
LOC728844 BRPF1
LOC728844 RPL10A
LOC728844 GRPR
LOC728844 TPT1
DOC2B GH2
DOC2B UBE3A
DOC2B TTYH2
DOC2B SERPINF2
DOC2B KDR
WRB APBB1
LOC728849 HSF2
LOC728849 PURA
LOC728849 AKT2
LOC728849 PKP1
LOC728849 CAPRIN1
LOC728849 USP10
LOC728849 FGR
LOC728849 CSNK2A1
LOC728849 AQP6
LOC728849 HK3
LOC728849 SMARCD2
LOC728849 PAFAH1B1
LOC728849 SNAP25
LOC728849 CCND2
LOC728849 METAP1
LOC728849 PUM1
LOC728849 SEPT7
LOC728849 ACADM
LOC728849 SLC9A6
LOC728849 MAML1
LOC728849 FAM175B
LOC728849 JUP
LOC728849 UBXN4
LOC728849 GTF2I
LOC728849 NPEPPS
LOC728849 MAPK1IP1L
LOC728849 MLLT11
LOC728849 HERC1
LOC728849 EIF4H
LOC728849 GDI1
LOC728849 CSNK2A2
LOC728849 EIF1AP1
LOC728849 IRF9
LOC728849 BAT3
LOC728849 BAT1
LOC728849 PHF3
LOC728849 PPP2R5C
LOC728849 TMEM131
LOC728849 YY1
LOC728849 PI4KA
LOC728849 ZNF238
LOC728849 CIRBP
LOC728849 CCNG2
LOC728849 CTNND1
LOC728849 ATP5B
LOC728849 HMGN1
LOC728849 HNRNPU
LOC728849 AP2M1
LOC728849 HNRNPK
LOC728849 HNRNPM
LOC728849 TM9SF2
LOC728849 SRD5A1
LOC728849 SNRNP70
LOC728849 CTDSP2
LOC728849 TAF7
LOC728849 KIAA0430
LOC728849 HADH
LOC728849 HTATSF1
LOC728849 CHMP1A
LOC728849 MVK
LOC728849 ALDH18A1
LOC728849 GLUD1
LOC728849 TRAM1
LOC728849 SECISBP2L
LOC728849 PRKACB
LOC728849 RHEB
LOC728849 LIMK2
LOC728849 EZH1
LOC728849 VHL
LOC728849 PRSS3
LOC728849 AFAP1
LOC728849 YES1
LOC728849 WASF1
LOC728849 TMEM41B
LOC728849 SSR2
LOC728849 DVL3
LOC728849 RBM39
LOC728849 HNRNPA2B1
LOC728849 YWHAE
LOC728849 RRAGA
LOC728849 APPBP2
LOC728849 BMI1
LOC728849 CREB1
LOC728849 CUGBP2
LOC728849 RASA1
LOC728849 CSTF3
LOC728849 RBMX
LOC728849 LOC729602
LOC728849 SFRS11
LOC728849 CHIT1
LOC728849 TSPAN7
SIM2 BMS1
SIM2 NRGN
SIM2 CENPB
SIM2 PROL1
PGC ODF1
PGC GRM4
TWIST1 SNX17
TWIST1 MAP4K2
TWIST1 CGA
TWIST1 LIMK2
TWIST1 GYPB
TWIST1 RPS9
ATP13A3 YY1
ATP13A3 PSMD6
ATP13A3 HNRNPU
ATP13A3 EZH1
ATP13A3 CCNG2
ATP13A3 OAT
ATP13A3 CAPRIN1
ATP13A3 SEPT7
ATP13A3 HNRNPK
ATP13A3 GOLGA4
ATP13A3 HNRNPM
ATP13A3 TM9SF2
ATP13A3 UBXN4
ATP13A3 PSMC6
ATP13A3 SFRS11
ATP13A3 B4GALT1
PFN2 YY1
PFN2 PLK3
PFN2 USP7
PFN2 TRPC1
PFN2 TOMM20
PFN2 SFRS11
PFN2 SERTAD2
PFN2 HNRNPU
PFN2 POU6F1
PFN2 UBXN4
PFN2 DAZAP2
PFN2 CUGBP2
PFN2 GDI1
PFN2 PAFAH1B1
PFN2 RBM39
PFN2 CD164
PFN2 TRAM1
PFN2 OAT
IMPDH2 DMPK
IMPDH2 PDCD1
CXCR3 LITAF
DEFA6 KRT33B
DEFA6 RFTN1
DEFA6 PUM1
DEFA6 ESR2
DEFA5 CCR9
DEFA5 SLC35D1
HNF1A SNX17
CXCR4 ALDOA
CXCR4 SLC6A8
S100B CTNND2
NPTX1 PKM2
NPTX1 SGK1
NPTX1 ADAR
NPTX1 SLC6A8
NPTX1 TP53BP2
NPTX1 ALDOA
NPTX1 ARL4D
NPTX1 NPEPPS
NPTX1 MAPRE2
APPBP2 SDC4
APPBP2 HERC1
APPBP2 PSMD2
APPBP2 SPTA1
APPBP2 TNFRSF14
APPBP2 TRAPPC10
APPBP2 CEBPZ
APPBP2 UBC
APPBP2 KIAA0240
APPBP2 CASC3
APPBP2 UTP14C
APPBP2 HTATSF1
APPBP2 SRD5A1
APPBP2 CSNK2A1
APPBP2 SNAP25
APPBP2 DAZAP2
APPBP2 GSK3A
APPBP2 CSTF3
APPBP2 SFRS11
APPBP2 PRKACB
APPBP2 TUBGCP3
BMI1 CPE
BMI1 N4BP2L2
BMI1 RBM15B
BMI1 CLOCK
BMI1 ANKRD46
BMI1 PAFAH1B1
BMI1 CSNK2A2
BMI1 AFAP1
BMI1 SNAP25
BMI1 ZKSCAN1
BMI1 HMGN2
BMI1 HMGN1
BMI1 PUM1
BMI1 ACADM
BMI1 FAM175B
BMI1 MAPK1IP1L
BMI1 PRKACB
BMI1 MLLT11
BMI1 EIF4H
BMI1 GDI1
BMI1 TAF7
BMI1 EIF1AP1
BMI1 PPP2R5C
BMI1 YY1
BMI1 MYCL1
BMI1 CIRBP
BMI1 CBX1
BMI1 AP2M1
BMI1 HNRNPK
BMI1 SRD5A1
BMI1 SNRNP70
BMI1 HTATSF1
BMI1 ALDH7A1
BMI1 CHMP1A
BMI1 MVK
BMI1 SECISBP2L
BMI1 TUBGCP3
BMI1 POLA2
BMI1 CYCS
BMI1 PSMD2
BMI1 TMEM41B
BMI1 SUZ12
BMI1 YWHAE
BMI1 KIAA0240
BMI1 CASC3
BMI1 DAZAP2
BMI1 ABI2
BMI1 CSTF3
BMI1 RBMX
BMI1 RABGGTB
BMI1 SFRS11
LGALS3BP TGFBI
LGALS3BP P4HB
LGALS3BP SCAP
IL32 GPER
IL32 ERCC4
IL32 TNXB
IL32 HTR2C
IL32 B4GALT1
IL32 TCF20
IL32 HK1
IL32 TFE3
IL32 BLVRB
IL32 GH2
IL32 CHRND
PSMD4 FH
E2F4 TFDP1
E2F3 ARL6IP1
E2F3 PSMD2
E2F1 POLA2
E2F1 HMGN1
E2F1 PUM1
E2F1 SLC5A5
E2F1 CDSN
E2F1 CBX1
E2F1 KCNMA1
E2F1 RB1
E2F1 NAGA
E2F1 MVK
E2F1 CSNK2A2
E2F1 SCGB2A2
ARMCX6 HMGN2
ARMCX6 CIRBP
ARMCX6 DHX38
ARMCX6 ACADM
ARMCX6 SLC30A3
ARMCX6 NARS
ARMCX6 B4GALT1
ARMCX6 MAPK1IP1L
ARMCX6 CSNK2A2
ARMCX6 TAF7
ARMCX6 CASC3
ARMCX6 DAZAP2
ARMCX6 AZIN1
ARMCX6 RBMX
RBMX ALDH7A1
RBMX HK3
RBMX CSNK2A2
RBMX RBBP4
RBMX HMGN2
RBMX HMGN1
RBMX METAP1
RBMX PUM1
RBMX ACADM
RBMX NARS
RBMX MAPK1IP1L
RBMX EIF1AP1
RBMX GDI1
RBMX BRPF1
RBMX TAF7
RBMX NASP
RBMX TFAP4
RBMX MRPS27
RBMX INSM1
RBMX PHF3
RBMX PPP2R5C
RBMX HDAC2
RBMX YY1
RBMX HNRNPU
RBMX HNRNPK
RBMX HNRNPM
RBMX SRD5A1
RBMX SNRNP70
RBMX UNG
RBMX POLA2
RBMX EZH1
RBMX CSTF3
RBMX AFAP1
RBMX CAMLG
RBMX TMEM41B
RBMX KDM4A
RBMX HNRNPA2B1
RBMX NFIB
RBMX IER2
RBMX RABGGTB
FUT6 RAB35
FUT5 PMS2L5
FUT5 HLA-DOB
FUT3 EFNB3
FUT3 TNXB
FUT3 EIF1AP1
FUT3 ARAF
FUT3 ZMYND11
FUT3 PTPN1
FUT3 KIAA0114
FUT2 AVPR1B
FUT2 SLC5A2
FUT2 ASMT
FUT2 B4GALT1
FUT2 ODF1
FUT2 REG1A
FUT2 RRAGB
FUT2 ACAP1
FUT2 SATB1
FUT2 PTPRN
FUT2 NFIC
FUT2 HLA-DOB
FUT2 TUB
CHRND PPP2R1A
CHRND PI4KA
CHRND AGER
CHRND SLC10A2
CHRND RAB1A
CHRND SPTAN1
CHRND NNT
CHRND KDR
CHRND DHPS
CHRND AQP2
CHRND EFEMP2
CHRND GNB1
CHRND B4GALT1
CHRND LAMP1
CHRND NFIC
CHRND TUB
SMARCD3 MAD1L1
IFI44 TNFRSF14
IFI44 CDSN
EPHX1 UBE2L3
OLFM1 HERC1
OLFM1 GPM6A
OLFM1 RTN1
PCSK7 CEL
SF1 AVPR1B
SF1 PPP2R1A
SF1 CASC3
SF1 FUS
SF1 CLOCK
SF1 TLE2
SF1 ERCC4
SF1 GPX4
SF1 ATP5B
SF1 SH3GL3
SF1 PI4KB
SF1 SLC9A6
SF1 PSEN1
SF1 MAB21L1
SF1 B4GALT1
SF1 TRAPPC10
SF1 BBS9
SF1 RAB1A
SF1 PRKACB
SF1 GNB1
SF1 HERC1
SF1 SUPT4H1
SF1 SMARCD1
SF1 CSNK2A1
SF1 SNAP25
SF1 CCND2
SF1 GSK3A
SF1 SECISBP2L
SF1 PDE6G
TNNC1 TNXB
TNNC1 FABP3
TNNC1 HTR2C
FBLN1 RPL27A
FBLN1 RPS9
FBLN1 RAP1GAP
FBLN1 NRGN
FBLN1 RPS28
FBLN1 HIST1H2BI
HYOU1 SEMA3F
ARHGEF7 POLA2
ARHGEF7 LIMK2
ARHGEF7 GHRHR
ARHGEF7 SOX9
ARHGEF7 ACADM
ARHGEF7 YES1
ARHGEF7 OAS2
ARHGEF7 HK3
ARHGEF7 PARP1
ARHGEF7 LAMC1
ARHGEF7 CSNK2A2
ARHGEF7 CCNG2
ARHGEF7 SFRS11
DYNLT1 FAM50A
DYNLT3 PKM2
DYNLT3 ATP6AP1
DYNLT3 SEMA3C
DYNLT3 AP2M1
DYNLT3 YWHAB
ARHGEF1 FUS
ARHGEF1 RPS15
ARHGEF1 AKT1
ARHGEF1 MVK
ARHGEF1 SDC4
ARHGEF1 ZNF167
ARHGEF1 JUP
ARHGEF1 PLEC1
ARHGEF1 RAB1A
ARHGEF1 SMARCD1
ARHGEF1 GSK3A
ARHGEF1 LOC729602
ARHGEF1 CYP2C19
CBFB TAF7
CBFB TMEM131
CBFB MRPS27
CBFB HNRNPU
CBFB GOLGA4
CBFB CAPRIN1
CBFB CHMP1A
CBFB MAPRE1
CBFB YES1
CDH2 NARS
CDH2 MAPK1IP1L
CDH2 HNRNPM
CDH5 MGAT3
CDH5 TAF1
RPLP1 AP1B1
RAB5A TMEM131
RAB5A YWHAQ
CENPI BBS9
CENPI REG1A
CENPI TAF1
CENPI GH2
CENPI FABP3
CENPI COL11A2
CENPF NDST1
CENPF HNRNPU
CENPF MAPRE1
CENPB KCNMB1
CENPB LIMK2
CENPB PKLR
CENPB NAT6
CENPB RAB3A
CENPB EDN2
CENPA LAMP2
PAFAH1B1 TMEM41B
PAFAH1B1 FGR
PAFAH1B1 NUP188
PAFAH1B1 HNRNPK
PAFAH1B1 SRD5A1
PAFAH1B1 CTDSP2
PAFAH1B1 YWHAE
PAFAH1B1 RAD21
PAFAH1B1 HTATSF1
PAFAH1B1 CUGBP2
PAFAH1B1 GDI1
PAFAH1B1 CSNK2A2
PAFAH1B1 SNAP25
PAFAH1B1 CYP2C19
PAFAH1B3 PSMC2
KIFC1 POU2F2
ACCN2 CHGB
ACCN2 NNAT
ACCN2 YWHAB
ACCN2 SOX4
GH2 TSHB
GH2 MYLPF
GH2 RNF113A
GH2 SLC10A2
GH2 REG1A
GH2 EFNA1
GH2 PHEX
GH2 TAF1
GH2 GSTT1
GH2 ZC3H3
GH2 PDE6B
GH2 SCN1B
SFN B4GALT1
ACY1 UNC119
ACY1 KCNA5
ACTB RPS19
ACTB RPS28
ACTB RPS17
GHRHR POLA2
GHRHR HK3
GHRHR RB1
GHRHR LIMK2
GHRHR SDC4
GHRHR PSMD2
GHRHR EZH1
GHRHR MYL7
GHRHR CNTN1
GHRHR SLC5A5
GHRHR CDSN
GHRHR RBM15B
GHRHR YES1
GHRHR MVK
GHRHR FAM175B
GHRHR TMEM41B
GHRHR PTPN1
GHRHR SRD5A1
GHRHR MYB
GHRHR DAPK1
GHRHR RANBP2
GHRHR STAG1
GHRHR PDE4A
GHRHR CHMP1A
GHRHR OAS2
GHRHR CSNK2A2
GHRHR ESR2
GHRHR HNRNPK
GHRHR FOLR2
GHRHR MYLPF
LITAF PLK3
RRAD SULT2B1
EMR1 RASL10A
EMR1 NRGN
DHX38 HMGN3
DHX38 GNPDA1
DHX38 LOC100131311
CNTN1 STAR
CNTN1 PSMD6
CNTN1 MPRIP
CNTN1 WASF3
CNTN1 MPP2
CNTN1 TMEM41B
CNTN1 YWHAH
CNTN1 MLLT11
CNTN1 EIF4H
CNTN1 NAGA
CNTN1 PTPN1
CNTN1 BBS9
CNTN1 ABCA3
CNTN1 UBC
TRIB2 SERTAD2
TRIB2 CNN3
TRIB2 MSN
LAMB3 UPP1
LAMB3 TNXB
LAMB3 RAE1
DHX34 ZNF197
MT1X LIMK2
MT1X EIF1AP1
MT1X FAM175B
MT1X HNRNPK
U2AF1 HMGN3
U2AF1 KIAA0101
U2AF1 HMGN2
U2AF1 CCT8
U2AF1 NARS
U2AF1 HNRNPM
U2AF1 MAPK1IP1L
U2AF1 EIF4H
U2AF1 ALDH7A1
U2AF1 TAF7
U2AF1 NASP
U2AF1 RBBP4
ADAR RPS11
ADAR UNC119
ADAR CHGB
ADAR SLC6A8
ADAR GNB3
ADAR MAP4
ADAR PKM2
ADAR ATP5B
ADAR ARL4D
HSPB1 MYL3
ZNF167 AVPR1B
ZNF167 COL11A2
ZNF167 POFUT1
ZNF167 AKT1
ZNF167 ST14
ZNF167 ARAF
ZNF167 SLC14A2
ZNF167 DRG2
ZNF167 FTO
ZNF167 NNT
ZNF167 RENBP
ZNF167 TP53BP1
ZNF167 SMARCD1
ZNF167 MDM4
ZNF167 MAP2
ZNF167 SDC4
ZNF167 CYP2C19
ZNF167 HLA-DOB
ZNF167 MRPL49
MT1L DOK1
GATM CST3
GATM APLP2
GATM REEP5
SNRNP27 CAPZA1
SNRNP27 CSNK1D
SF3A1 TROVE2
SF3A1 XRCC6
GPR162 CHGB
MT1E WIT1
MT1E RPS9
BMX AIMP2
MT1G PTPRS
MT1G WIT1
MT1G CNN3
MT1G PPY
MT1A DUT
COX6C TAF15
COX6C OXA1L
COX6C RPS3A
COX6C GTF2A2
COX6C SRP14
COX6C SNRPB
COX6C GYPA
COX6C RAB32
TXNRD1 PSMD7
ZNF185 ITSN1
ZNF187 BBS9
ZNF187 HSF2
ZNF187 RB1
ZNF187 CASC3
ZNF187 HNRNPA3P1
ZNF187 PAK1
ZNF187 CSNK2A1
DHPS PPP2R1A
DHPS UNC119
DHPS SLC6A8
DHPS MAB21L1
DHPS SUPT6H
DHPS MAN2A2
DHPS RABGGTA
DHPS ATP5B
DHPS SH3GL3
TPT1 SSR2
TPT1 PFDN5
TPT1 RPS23
ANPEP IVD
ZNF24 ARHGAP5
SHB TMEM187
ZNF22 RBBP7
BLVRB PSMD8
BLVRB PLD3
BLVRB NR4A1
COX7A2 SHFM1
COX7A2 ERH
COX7A2 NDUFA12
NASP POLA2
NASP YY1
NASP HMGN1
NASP GNPDA1
NASP TNNI1
NASP MAPK1IP1L
NASP UNG
NASP PPP2R5E
NASP ALDH7A1
NASP TUBB
NASP CKAP5
DNAH1 POU2F2
SUPT6H TAF6
SUPT6H PPP2R1A
SUPT6H CD200
SUPT6H SOX4
MTHFD2 BTN3A1
MTHFD2 RBM
MTHFD2 TNFSF9
MTHFD2 TCF19
MTHFD2 GATA3
MTHFD2 CD79A
SEMA5A ANKRD1
SEMA5A NRGN
TBP EHMT2
TBP HMGN2
TBP TLE2
TBP TBCC
TBP GARS
CSNK1E AGER
CSNK1E TSPAN7
CSNK1E INSM1
CSNK1E XRCC5
MYBPC2 GPR17
MYBPC2 NRGN
MYBPC2 CD68
MYBPC2 UGP2
MYBPC2 TUB
MYBPC2 RUNX1
MYBPC1 STAR
MYBPC1 CYP2C19
POU5F1 AVPR1B
POU5F1 FNTB
POU5F1 COL11A2
POU5F1 TP53BP1
POU5F1 USF2
POU5F1 MGAT3
POU5F1 CYP2C19
POU5F1 HTATSF1
POU5F1 SEPT7
POU5F1 SLC30A3
ARHGAP19 TFCP2
MCM2 CCNB1
MCM2 HNRNPU
MCM2 BRPF1
MCM2 HNRNPA2B1
TMEM131 YY1
TMEM131 SPARCL1
TMEM131 CTNNB1
TMEM131 CCNG2
TMEM131 TRPC1
TMEM131 SERTAD2
TMEM131 HNRNPC
TMEM131 RBM15B
TMEM131 EFTUD2
TMEM131 HNRNPK
TMEM131 HNRNPA2B1
TMEM131 TTYH2
TMEM131 CDC7
TMEM131 TAF7
TMEM131 LAMP2
TMEM131 ALDH7A1
TMEM131 CHMP1A
TMEM131 DUT
TMEM131 CSNK2A2
TMEM131 GNAI1
TMEM131 EZH1
TMEM131 CNN3
TMEM131 SFRS11
TMEM131 RNF144A
TMEM131 PPP2R5C
ADSS C11orf58
ZNF238 CASP2
ZNF238 TMEFF1
ZNF238 SECISBP2L
ZNF238 DEK
ZNF238 GPM6A
ZNF238 MYL3
ZNF238 PRKACB
ZNF238 MTOR
ZNF238 AFAP1
UBL4A CCNG2
UBL4A HNRNPM
UBL4A KRT10
LAG3 CCR9
LAG3 GLRB
PRKDC KIAA0101
RNPEP TRAM1
RNPEP HMGN3
RNPEP PMS2L5
RNPEP SLC25A3
RNPEP FEZ2
RNPEP RABGGTB
RNPEP MSN
RNPEP SFRS11
RNPEP PRCP
TRPC1 SYT11
TRPC1 PSMD2
TRPC1 OAT
TRPC1 RNF144A
TRPC1 TUBGCP3
TPM1 PSMC2
TPM1 MYH9
TPM1 KIAA0247
HMGN3 LIMK2
HMGN3 GNPDA1
HMGN3 PUM1
HMGN3 CTNND1
HMGN3 SEPT7
HMGN3 UBXN4
HMGN3 FAM175B
HMGN3 NARS
HMGN3 AP2M1
HMGN3 HNRNPM
HMGN3 SUZ12
HMGN3 B4GALT1
HMGN3 PGK1
HMGN3 SFRS11
HMGN3 MAPK1IP1L
HMGN3 EIF4H
HMGN3 HTATSF1
HMGN3 ALDH7A1
HMGN3 PKP1
HMGN3 IER2
HMGN3 IRF9
ADSL LIMK2
ADSL GNPDA1
ADSL CYCS
ADSL SLC30A1
ADSL ACADM
ADSL YES1
ADSL RNF113A
ADSL BRPF1
ADSL MAPRE1
ADSL MAPK1IP1L
ADSL HK3
ADSL MCFD2
ADSL CSNK2A2
ADSL TAF7
ADSL MRPS27
ADSL GLUD1
ADSL SSR2
RPL41 SORL1
RPL41 AP2M1
RNF113A AVPR1B
RNF113A PPP2R1A
RNF113A COL11A1
RNF113A COL11A2
RNF113A CLOCK
RNF113A MYL3
RNF113A HSD17B10
RNF113A CTNNB1
RNF113A CPSF6
RNF113A ATP5B
RNF113A ACADM
RNF113A SLC30A3
RNF113A REG1A
RNF113A NCAM1
RNF113A DUT
RNF113A TMEM41B
RNF113A CD8B
RNF113A LTBP2
RNF113A GNB1
RNF113A CTLA4
RNF113A UTP14C
RNF113A MGAT5
RNF113A GYPB
RNF113A CSNK2A2
RNF113A SNAP25
RNF113A ZWINTAS
RNF113A CCR5
RNF113A CSTF3
RNF113A PDE6B
RNF113A CYP2C19
RNF113A AR
MYH2 SERPINB4
GAS2L1 DRD1
CDKL5 KCNA3
MYH9 C1QB
MYH9 LOC100131311
MYH9 PDHB
MYH9 SEC13
CDKL1 PKLR
USF2 COL11A2
USF2 KIAA0232
USF2 YWHAB
USF2 AP1B1
USF2 OS9
USF2 RAB1A
USF2 NAGA
USF2 SDC4
ACLY PKM2
ACLY VAMP7
ACLY NUP188
ACLY MMD
ACLY ARL4D
ASAH1 ESR2
RANBP2 SMN2
RANBP2 METAP1
RANBP2 MYL7
RANBP2 PUM1
RANBP2 AFAP1
RANBP2 ACADM
RANBP2 YES1
RANBP2 RB1
RANBP2 SUZ12
RANBP2 EIF1AP1
RANBP2 EIF4H
RANBP2 MCFD2
RANBP2 HADH
RANBP2 SFRS11
RANBP2 HNRNPK
RANBP2 PPID
KIAA0430 HMGN1
KIAA0430 KIAA0232
KIAA0430 OAT
KIAA0430 SLC9A6
KIAA0430 WASF3
KIAA0430 SON
KIAA0430 AP2M1
KIAA0430 TM9SF2
KIAA0430 UBXN4
KIAA0430 SNRNP70
KIAA0430 HNRNPM
KIAA0430 DAZAP2
KIAA0430 HERC1
KIAA0430 CHMP1A
KIAA0430 PRKACB
GNB1 SMARCD1
GNB1 SLC6A8
GNB1 CPE
GNB1 FKBP4
GNB1 AKT1
GNB1 MPP3
GNB1 MPP2
GNB1 ATP6AP1
GNB1 CSNK2A1
GNB1 UTP14C
GNB1 SNAP25
GNB1 CBX1
GNB1 CCND2
GNB1 GSK3A
GNB1 SUPT4H1
GNB1 SPTAN1
GNB1 MED24
GNB1 PUM2
GNB1 SEPT5
GNB1 DCTN1
GNB1 JUP
GNB1 NPEPPS
GNB1 SEC13
GNB1 MLLT11
GNB1 HERC1
GNB1 FTO
GNB1 TNK2
GNB1 GPX4
GNB1 ATN1
GNB1 PSEN1
GNB1 PKM2
GNB1 RAD23B
GNB1 PI4KB
GNB1 PI4KA
GNB1 CLOCK
GNB1 ATP5O
GNB1 ATP5B
GNB1 RAF1
GNB1 SH3GL3
GNB1 AP2M1
GNB1 DUSP5
GNB1 ATP6V0C
GNB1 RAB1A
GNB1 HTATSF1
GNB1 NEUROD2
GNB1 SGK1
GNB1 ATP6V1E1
GNB1 ABCA3
GNB1 PDE4B
GNB1 MAPRE2
GNB1 ATP5F1
GNB1 PPP2R1A
GNB1 CHGB
GNB1 KIAA0232
GNB1 MAP4
GNB1 PIN1
GNB1 WASF3
GNB1 KLHDC3
GNB1 NUP188
GNB1 YWHAB
GNB1 AP1B1
GNB1 SLC9A6
GNB1 CASC3
GNB1 PURA
GNB1 RABGGTA
GNB3 POLA2
GNB3 PKM2
GNB3 CTNNB1
GNB3 N4BP2L2
GNB3 ARL4D
GNB3 UNC119
GNB3 DUSP5
GNB3 NEUROG1
GNB3 BBS9
GNB3 HOXD3
GNB3 ILVBL
GNB3 TP53BP2
GNB3 NDP
GNB3 SSTR2
GNB3 ABCA3
GNB3 B4GALT1
TXN2 CPA2
TXN2 DMPK
TXN2 SC65
TXN2 KCNB1
AGAP2 GPM6B
SATB1 BBS9
PIP5K1B CCR9
PIP5K1A ABL1
PIP5K1A NUP188
PIP5K1A CKAP4
STX5 CYB5R3
STX5 CTNND1
STX5 COPB1
TRAM1 LIMK2
TRAM1 ITGB3
TRAM1 CYCS
TRAM1 CCNG2
TRAM1 YES1
TRAM1 ACADM
TRAM1 OAS2
TRAM1 BRPF1
TRAM1 HNRNPK
TRAM1 C12orf32
TRAM1 MAPRE1
TRAM1 PRSS3
TRAM1 YWHAE
TRAM1 HK3
TRAM1 TM9SF2
TRAM1 UBXN4
TRAM1 PPP2R5E
TRAM1 MCFD2
TRAM1 HADH
TRAM1 CNN3
TRAM1 RABGGTB
TRAM1 SFRS11
TRAM1 GUSB
TRAM1 ATP5F1
KEAP1 TAF7
KEAP1 METAP1
KEAP1 RBBP4
KEAP1 HNRNPA2B1
KEAP1 SFRS11
KEAP1 SLC30A1
SLC23A2 ERCC3
SLC23A2 HNRNPU
SLC23A2 GOLGA4
SLC23A2 HNRNPC
SLC23A2 RPS25
SLC23A2 RRAGA
SLC23A2 FNTB
SLC23A2 USP10
SLC23A2 NR2C1
SLC23A2 TP53BP1
RPS3A WNT2B
RPS3A YY1
RPS3A RPL27A
RPS3A RPS27A
RPS3A FAM175B
RPS3A FASTK
RPS3A RPS23
RPS3A NPM1
RPS3A RPL10A
RPS3A COX7C
SLAMF1 PPP2R1B
SLAMF1 NOS1
SLAMF1 AGER
SLAMF1 PROL1
SLAMF1 AANAT
SLAMF1 ELF4
SLAMF1 DRG2
SLAMF1 NCAM1
SLAMF1 CYP2F1
SLAMF1 GRK6
SLAMF1 RUNX1
SLAMF1 TH
SLAMF1 CTLA4
SLAMF1 ODF1
SLAMF1 AQP2
SLAMF1 HMGA2
SLAMF1 SMARCD1
SLAMF1 NFIC
SLAMF1 HLA-DOB
SLAMF1 TUB
SLAMF1 POU2F2
CRHR1 CTRC
SMN2 TAF7
SMN2 RB1
SMN2 PUM1
SMN2 HNRNPK
SMN2 CKAP5
POLA2 CYB5R3
POLA2 HMGN2
POLA2 HMGN1
POLA2 VIPR1
POLA2 PSMD2
POLA2 PUM1
POLA2 KIAA0101
POLA2 EHMT2
POLA2 FAM175B
POLA2 PPP2R5E
POLA2 NARS
POLA2 RBM15B
POLA2 SUZ12
POLA2 B4GALT1
POLA2 BBS9
POLA2 MAPK1IP1L
POLA2 HNRNPU
POLA2 HK3
POLA2 STAG1
POLA2 EIF1AP1
POLA2 UNG
POLA2 MVK
POLA2 TAF7
POLA2 KIF14
POLA2 TFAP4
POLA2 HNRNPK
POLA2 BAT1
POLA2 HNRNPM
POLA2 ACADM
POLA2 PPP2R5C
TGFB3 SSTR2
KIAA0232 GSK3A
KIAA0232 SLC9A6
KIAA0232 YWHAH
KIAA0232 DUSP8
KIAA0232 MLLT11
KIAA0232 CASC3
KIAA0232 ATP1B1
KIAA0232 ATP5F1
EZH1 LIMK2
EZH1 PUM1
EZH1 CAPRIN1
EZH1 TNFSF9
EZH1 CACNA1C
EZH1 CSNK2A2
EZH1 TAF9
SLC5A1 ETS2
PRSS3 TAF7
PRSS3 HDAC2
PRSS3 RPS23
PRSS3 FAM175B
PRSS3 TCF19
PRSS3 RBM34
PRSS3 HNRNPA2B1
PRSS3 RAP1GAP
SLC5A5 GTF2E1
SLC5A5 LBR
SLC5A5 MYLPF
SLC5A5 KIF14
SLC5A5 NAGA
SLC5A5 MAPRE1
SLC5A5 RBM15B
SLC5A5 YES1
GTF2A2 CYB5R3
GTF2A2 ATP5J
GTF2A2 ANKRD46
GTF2A2 RRAGA
GTF2A2 FAM175B
GTF2A2 KDM4A
GTF2A2 NARS
GTF2A2 GUCY1A3
GTF2A2 SRP14
GTF2A2 B4GALT1
GTF2A2 MAPK1IP1L
GTF2A2 RPS23
GTF2A2 EIF1AP1
GTF2A2 TAF7
TCEAL1 AQP2
TCEAL1 SLC9A1
IQGAP1 SREBF1
IQGAP1 PKM2
YWHAZ CSNK2A1
DRG2 PPP2R1B
DRG2 ELF4
DRG2 MS4A1
DRG2 ODF1
DRG2 AQP2
DRG2 BBS9
DRG2 TNK2
DRG2 PTPRU
DRG2 PPP2R5B
NDUFS1 RABGGTB
NDUFS1 ATP6V0D1
ALX1 OSM
ALX1 SULT2B1
YWHAQ CCND2
YWHAQ SEC31A
YWHAQ ACADM
YWHAQ CPE
YWHAQ USP7
YWHAQ CTNNB1
YWHAQ CCNG2
YWHAQ GPM6A
YWHAQ CASP8
YWHAQ RBM15B
YWHAQ CBX1
YWHAQ GNAI1
YWHAQ TUBA1A
YWHAQ MAPRE1
YWHAQ HNRNPU
YWHAQ RNF144A
YWHAQ HNRNPM
YWHAQ TM9SF2
YWHAQ UBXN4
YWHAQ HNRNPC
YWHAQ ISCU
YWHAQ RAB1A
YWHAQ HK3
YWHAQ CYCS
YWHAQ GDI1
YWHAQ DUT
YWHAQ TAF7
YWHAQ PUM2
YWHAQ ABI2
YWHAQ C11orf58
YWHAQ PRCC
YWHAQ HNRNPK
YWHAQ BAT1
YWHAQ COPB1
RB1 RAD23B
RB1 METAP1
RB1 KIF14
RB1 PUM1
RB1 SLC30A1
RB1 YES1
RB1 PRDM2
RB1 FAM175B
RB1 HNRNPU
RB1 ACADM
RB1 ITPKA
RB1 DVL1
RB1 SUZ12
RB1 PHKG1
RB1 TAF7
RB1 MAPK1IP1L
RB1 TTYH2
RB1 PARP1
RB1 EIF1AP1
RB1 HTATSF1
RB1 NAGA
RB1 RBM15B
RB1 CSNK2A2
RB1 BBS9
RB1 CSTF3
RB1 SFRS11
YWHAH MPRIP
YWHAH RRAGA
YWHAH CBX1
YWHAH ATP6AP1
YWHAH AP2M1
YWHAH SH3GL3
YWHAH MLLT11
YWHAH NAGA
YWHAH SNAP25
YWHAH DAZAP2
YWHAH FEZ2
YWHAH GSK3A
YWHAH CSTF3
YWHAH UBC
YWHAB SLC6A6
YWHAB CPE
YWHAB LOC100133166
YWHAB ATP6AP1
YWHAB GOLGA1
YWHAB ISCU
YWHAB SNAP25
YWHAB GSK3A
YWHAB MRPL49
YWHAB SLC9A6
YWHAB SMARCD1
YWHAB FTO
YWHAB PI4KB
YWHAB ATP5B
YWHAB AP2M1
YWHAB SPTAN1
YWHAB DUSP5
YWHAB PSMD7
YWHAB ATP6V0C
YWHAB HTATSF1
YWHAB ATP6V1E1
YWHAB ABCA3
YWHAB CHGB
YWHAB WASF3
YWHAB NUP188
YWHAB AP1B1
YWHAB RRAGA
YWHAB KIAA0247
YWHAB CASC3
YWHAB NFIC
YWHAB AARS
YWHAB UTP14C
UCN IRF5
UCN CTNNB1
UCN SECISBP2L
UCN TTYH2
UCN GRM4
AP1B1 AVPR1B
AP1B1 AKT1
AP1B1 ZNF76
AP1B1 SLC9A6
AP1B1 TNXB
AP1B1 NUP188
AP1B1 B4GALT1
AP1B1 CTAG1B
AP1B1 CASC3
AP1B1 PTPRU
AP1B1 VAMP7
AP1B1 CUL4A
AP1B1 RABGGTA
AP1B1 ARAF
YWHAE PSMD6
YWHAE CYCS
YWHAE ATP5J
YWHAE PUM1
YWHAE MYL3
YWHAE HNRNPH2
YWHAE YES1
YWHAE HMGN1
YWHAE YY1
YWHAE CHIT1
YWHAE TMEM41B
YWHAE ACADM
YWHAE NDUFA12
YWHAE HNRNPK
YWHAE HNRNPA2B1
YWHAE SUZ12
YWHAE UBXN4
YWHAE RBM39
YWHAE CTDSP2
YWHAE HNRNPM
YWHAE HK3
YWHAE UBC
YWHAE EIF1AP1
YWHAE EIF4H
YWHAE KIAA0040
YWHAE CHMP1A
YWHAE MVK
YWHAE TAF7
YWHAE HADH
YWHAE SHFM1
YWHAE MYL7
YWHAE TFAP4
YWHAE CLP1
YWHAE CPB2
YWHAE SSR2
YWHAE SFRS11
YWHAE IMMT
YWHAE FOLR2
YWHAE SMARCD2
CYP21A2 NRGN
CYP21A2 CACNA1C
CYP21A2 SLC5A2
CYP21A2 MCHR1
CYP21A2 TNFSF9
CYP21A2 DOK1
CYP21A2 CD79A
CHRM5 LIMK2
CHRM5 FAM175B
CHRM5 TMEM41B
CHRM5 KCNMA1
CHRM5 CDSN
CHRM5 UBC
CHRM5 B4GALT1
CHRM5 SRD5A1
CHRM5 MVK
NR4A1 LIMK2
NR4A1 SELE
NR4A1 PSME4
NR4A1 PSMD2
NR4A1 USP7
GLRB SDC4
CASC3 AVPR1B
CASC3 CPE
CASC3 N4BP2L2
CASC3 RBM15B
CASC3 SLC30A3
CASC3 LOC100133166
CASC3 ANKRD46
CASC3 B4GALT1
CASC3 ATP2B1
CASC3 CSNK2A1
CASC3 SNAP25
CASC3 GSK3A
CASC3 SUPT4H1
CASC3 UBC
CASC3 CCND2
CASC3 CYB5R3
CASC3 HMGN2
CASC3 HMGN1
CASC3 MED24
CASC3 TNFRSF14
CASC3 PUM1
CASC3 UROD
CASC3 XRCC5
CASC3 SLC9A6
CASC3 NPEPPS
CASC3 PHKG1
CASC3 MAPK1IP1L
CASC3 MLLT11
CASC3 HERC1
CASC3 BAT3
CASC3 BAT1
CASC3 PI4KB
CASC3 PI4KA
CASC3 CLOCK
CASC3 CIRBP
CASC3 ATP5B
CASC3 CBX1
CASC3 FUS
CASC3 PSEN1
CASC3 ATP6V0C
CASC3 TNK2
CASC3 RAB1A
CASC3 HTATSF1
CASC3 ATP6V1E1
CASC3 ATP5F1
CASC3 PSMD2
CASC3 MPRIP
CASC3 WASF3
CASC3 MAB21L1
CASC3 ACADM
CASC3 NUP188
CASC3 SUZ12
CASC3 RRAGA
CASC3 NAGA
CASC3 BBS9
CASC3 AZIN1
CASC3 CSTF3
CASC3 SSR1
CASC3 PURA
MGAT1 CCR4
MGAT3 AVPR1B
MGAT3 COL11A2
MGAT3 ERCC4
MGAT3 AGER
MGAT3 MYLPF
MGAT3 ASMT
MGAT3 RABGGTA
MGAT3 PHKG2
MGAT3 ODF1
MGAT3 TAF1
MGAT5 AVPR1B
MGAT5 MYL3
MGAT5 HNRNPM
MGAT5 ZWINTAS
MGAT5 CTLA4
MGAT5 MVK
MGAT5 DHODH
MGAT5 DRD1
MGAT5 CYP2C19
CALD1 MSN
VAMP7 FAM50A
VAMP7 PMS2L5
VAMP7 GOLGA1
VAMP7 SUPT4H1
VAMP7 APLP2
ABI2 USP7
ABI2 CCNG2
ABI2 CAPRIN1
ABI2 HNRNPU
ABI2 LIG4
ABI2 EXT2
ABI2 RNF144A
ABI2 PSMD2
ABI2 DAZAP2
ABI2 PRKACB
ABI2 STK38
ABI2 CCBL2
FEZ2 ALDH4A1
FEZ2 SEPT7
CSTF3 AVPR1B
CSTF3 YY1
CSTF3 GCLC
CSTF3 PSMD6
CSTF3 CYCS
CSTF3 CTNNB1
CSTF3 CCNG2
CSTF3 HNRNPH2
CSTF3 HADH
CSTF3 ACADM
CSTF3 CBX1
CSTF3 FAM175B
CSTF3 RBM15B
CSTF3 NUP188
CSTF3 HNRNPK
CSTF3 TAF7
CSTF3 HK3
CSTF3 EIF1AP1
CSTF3 TP53BP1
CSTF3 CSNK2A1
CSTF3 BBS9
CSTF3 SNAP25
CSTF3 DAZAP2
CSTF3 SUZ12
CSTF3 GSK3A
CSTF3 SSTR3
CSTF3 SFRS11
CSTF3 FOLR2
CYP2C19 AVPR1B
CYP2C19 CRP
CYP2C19 COL11A2
CYP2C19 TNFRSF14
CYP2C19 MYL3
CYP2C19 HLA-DQA1
CYP2C19 GCM1
CYP2C19 SLC30A3
CYP2C19 NUP188
CYP2C19 ASMT
CYP2C19 MYLPF
CYP2C19 SLC14A2
CYP2C19 KCNMA1
CYP2C19 FGR
CYP2C19 B4GALT1
CYP2C19 ZWINTAS
CYP2C19 PAK1
CYP2C19 CTLA4
CYP2C19 REG1A
CYP2C19 HMGA2
CYP2C19 CD8B
CYP2C19 CSNK2A1
CYP2C19 BBS9
CYP2C19 SNAP25
CYP2C19 TAF1
CYP2C19 HLA-DOB
CYP2C19 SDC4
CYP2C19 PDE6B
CYP2C19 TUB
CYP2C19 FOLR1
MMP8 ZC3H3
MMP9 KPNB1
ILF2 MAPRE2
POU2F2 MAP4K2
POU2F2 METAP1
POU2F2 RPS19
POU2F2 RPS27A
POU2F2 PUM1
POU2F2 HPCA
POU2F2 SFRS11
POU2F2 AANAT
POU2F2 MAPKAPK3
POU2F2 RPS9
POU2F2 POFUT1
POU2F2 TNXB
POU2F2 DPEP1
POU2F2 PML
POU2F2 RPL10A
POU2F2 hCG_2024410
POU2F2 KIAA0040
POU2F2 NPM1
POU2F2 WIT1
POU2F2 ADRA2A
POU2F2 MT3
IMMT PDIA6
IMMT PSMD6
IMMT CYCS
IMMT COX7C
PPBPL2 CPZ
BPTF NARS
DNAH14 PPP2R5D
SLC6A6 SLC9A6
SLC6A6 TUBA1A
SLC6A6 ATP6AP1
SLC6A6 SYN1
SLC6A6 FTO
NDUFB7 ASMT
NDUFB7 NRGN
SLC6A8 CHGB
SLC6A8 DNM1
SLC6A8 ARL4D
SLC6A8 KCNA5
SLC6A8 RAF1
SLC6A8 UNC119
SLC6A8 AHDC1
SLC6A8 MPP2
SLC6A8 DUSP5
SLC6A8 NEUROG1
SLC6A8 MAN2A2
SLC6A8 ILVBL
SLC6A8 ALDOA
SLC6A8 TAF6
SLC6A8 ABCA3
KRT35 LOC91316
KRT35 POMC
AGER AVPR1B
AGER ANKRD46
AGER INSM1
AGER HMGN2
AGER PLK1
AGER PROL1
AGER TNFRSF14
AGER PUM1
AGER ATP5O
AGER CPB1
AGER MAPKAPK3
AGER ITIH4
AGER UGP2
AGER EHMT2
AGER CYP2F1
AGER MPP2
AGER NRGN
AGER BRPF1
AGER TH
AGER RENBP
AGER NFIC
AGER ODF1
AGER MAPK1IP1L
AGER ITPKC
AGER GPC1
AGER SMARCD1
AGER TAF7
AGER LOC91316
AGER HLA-DOB
AGER SDC4
AGER RBBP4
AGER SCN1B
AGER PRDM2
AGER RHEB
CETN2 PPP2R1A
CETN2 CTTN
CETN2 ATP6V0C
CETN2 PSMD7
CETN2 ATP5O
CHN2 ATP6V1A
CHN2 PI4KB
CHN2 LOC100133166
CHN2 CIRBP
CHN2 CLCN4
CHN2 ATP2B1
CHN2 PURA
CHN2 PKM2
CHN2 TP53BP2
CHN2 ILVBL
CHN2 SUPT4H1
CAPRIN1 USP7
CAPRIN1 PUM2
CAPRIN1 CCNG2
CAPRIN1 ACADM
CAPRIN1 PRKACB
CAPRIN1 HNRNPK
CAPRIN1 TM9SF2
CAPRIN1 PKLR
CAPRIN1 HK3
CAPRIN1 UBXN4
CAPRIN1 LAMP2
CAPRIN1 EP300
CAPRIN1 CNN3
CAPRIN1 CCBL2
GPR31 SMARCD1
GPR31 PIN1
GPR31 HSD17B3
PECAM1 CYCS
PECAM1 HNRNPK
PECAM1 ATP5F1
FAM50A GPX4
FAM50A REEP5
IL12RB1 NOTCH4
IL12RB2 DUSP5
ATP6AP1 USP8
ATP6AP1 PKM2
ATP6AP1 PI4KB
ATP6AP1 PI4KA
ATP6AP1 ATP5B
ATP6AP1 APLP2
ATP6AP1 SLC9A6
ATP6AP1 LOC100133166
ATP6AP1 PSEN1
ATP6AP1 AP2M1
ATP6AP1 CLIP1
ATP6AP1 SPTAN1
ATP6AP1 ATP6V0C
ATP6AP1 GPI
ATP6AP1 HERC1
ATP6AP1 PTPRN
ATP6AP1 FTO
ATP6AP1 WASF3
ATP6AP1 GSK3A
PRKACB ATP6V1A
PRKACB PI4KB
PRKACB CIRBP
PRKACB HERC1
PRKACB PUM2
PRKACB N4BP2L2
PRKACB TOMM20
PRKACB CRK
PRKACB SLC9A6
PRKACB LOC100133166
PRKACB CLOCK
PRKACB UBXN4
PRKACB NPEPPS
PRKACB DAZAP2
PRKACB TM9SF2
PRKACB KIAA0240
PRKACB MLLT11
PRKACB BBS9
PRKACB NAGA
PRKACB CSNK2A1
PRKACB SNAP25
PRKACB CASP2
PRKACB ATP6V1E1
PRKACB PURA
PRKACB PPP2R5E
PRKACB EIF4A2
MAPRE1 DUT
MAPRE1 SLC12A3
MAPRE1 CSNK2A2
MAPRE1 CNN3
MAPRE1 RBBP4
MAPRE1 POU6F1
MAPRE1 METAP1
MAPRE1 GTF2E1
MAPRE1 TUBA1A
MAPRE1 UBXN4
MAPRE1 MAPK1IP1L
MAPRE1 STAG1
MAPRE1 TMEM97
MAPRE1 TAF7
MAPRE1 HADH
MAPRE1 TFAP4
MAPRE1 MRPS27
MAPRE1 TAF9
MAPRE1 HNRNPK
MAPRE1 PPP2R5C
MAPRE1 YY1
MAPRE1 NAGA
MAPRE1 CCNG2
MAPRE1 HNRNPH2
MAPRE1 CDC7
MAPRE1 HNRNPU
MAPRE1 HNRNPM
MAPRE1 UNG
MAPRE1 CHMP1A
MAPRE1 PSMD6
MAPRE1 CYCS
MAPRE1 YES1
MAPRE1 ACADM
MAPRE1 BRPF1
MAPRE1 HNRNPA2B1
MAPRE1 SUZ12
MAPRE1 HK3
MAPRE1 PDIA6
MAPRE1 ABO
MAPRE1 USP10
MAPRE1 PPP2R5E
MAPRE1 SFRS11
MAPRE1 CKAP5
HCG8 RBM15B
HCG8 PSMD2
HCG8 PTPN1
HCG8 SLC30A3
HCG8 MPP2
HCG8 NNT
HCG8 PHKG1
HCG8 EPHB3
HCG8 DUT
HCG8 BBS9
HCG8 CDC27
HCG8 PRDM2
MAPRE2 PKM2
MAPRE2 ATP5O
MAPRE2 MAP4
MAPRE2 ATP5B
MAPRE2 ARL4D
MAPRE2 SH3GL3
MAPRE2 PI4KB
MAPRE2 WASF3
MAPRE2 JUP
MAPRE2 GTF2I
MAPRE2 NPEPPS
MAPRE2 RAB1A
MAPRE2 TIAF1
MAPRE2 SUPT4H1
MAPRE2 ABCA3
MAPRE2 EIF4A3
AQP7 SCGB2A2
AQP7 ITSN2
AQP7 RBM34
AQP7 TAF15
AQP2 NOS1
AQP2 TTYH2
AQP2 PPP2R1B
AQP2 PROL1
AQP2 DARC
AQP2 SH3GL3
AQP2 POFUT1
AQP2 CYP2F1
AQP2 ELF4
AQP2 FASTK
AQP2 TFDP1
AQP2 UGP2
AQP2 HTR2C
AQP2 HLA-DOB
AQP2 SMARCD1
AQP2 SERPINF2
AQP2 CD8B
AQP2 TAF1
AQP2 F8
AQP2 HIST2H4A
AQP2 GFRA2
AQP3 MYLPF
AQP3 CCR7
AQP3 MPP2
AQP3 CREB3
AQP3 CD68
AQP3 INSL4
AQP1 MED22
AQP1 CDK5R1
AQP1 GPM6B
DIO3 CORO1B
DIO3 TNFSF9
DIO3 HSD17B3
GRM4 GPR17
GRM4 PSMD2
GRM4 KIF14
GRM4 CDSN
GRM4 UROD
GRM4 AFAP1
GRM4 SLC30A3
GRM4 MVK
GRM4 RBM15B
GRM4 RNF144A
GRM4 B4GALT1
GRM4 UBC
GRM4 MCHR1
GRM4 HTATSF1
GRM4 NAGA
GRM4 GDI1
GRM4 BBS9
GRM4 RABGGTB
GRM4 SECISBP2L
GRM4 HLA-DQA1
NR2C1 RPS25
NR2C1 PLEC1
NR2C1 DAPK1
NR2C1 LOC150786
NR2C1 SPOCK2
NR2C1 CSNK2A2
NR2C1 FTO
LOC100131311 YY1
LOC100131311 NARS
LOC100131311 HNRNPK
LOC100131311 SUZ12
LOC100131311 B4GALT1
LOC100131311 PSME2
LOC100131311 LAMP2
LOC100131311 ALDH4A1
LOC100131311 CNN3
GABRB1 WNT2B
GTF2I PPP2R1A
GTF2I PUM2
GTF2I SON
GTF2I XRCC5
GTF2I SOX4
GTF2I WASF3
GTF2I KLHDC3
GTF2I RAF1
GTF2I MLLT11
GTF2I SNAP25
GTF2I ZKSCAN1
GTF2I BAT3
GTF2I BAT1
MSTP9 HMGN2
MSTP9 SDC4
MSTP9 ITGB6
MSTP9 SUZ12
RBBP7 NAGA
RBBP7 HNRNPU
RBBP7 KIF14
RBBP7 MAPK1IP1L
RBBP7 RRM1
RBBP7 KIAA0101
RBBP7 CAMLG
RBBP7 ACADM
RBBP7 NARS
RBBP7 METAP1
RBBP7 GUCY1A3
RBBP7 HNRNPK
RBBP7 TM9SF2
RBBP7 UBXN4
RBBP7 RAB13
RBBP7 ANKRD46
RBBP7 B4GALT1
RBBP7 EIF4H
RBBP7 UNG
RBBP7 TAF7
RBBP7 ALDH7A1
RBBP7 IER2
RBBP7 SSR1
RBBP7 SSTR3
RBBP7 SFRS11
RBBP7 CKAP5
SECTM1 ICAM1
RBBP5 RAD23B
RBBP5 HMGN1
RBBP5 PUM1
RBBP5 EIF4H
RBBP5 FOLR2
RBBP4 HMGN2
RBBP4 HMGN1
RBBP4 METAP1
RBBP4 PLK3
RBBP4 RRM1
RBBP4 ACADM
RBBP4 SEC31A
RBBP4 CCT8
RBBP4 BMS1
RBBP4 HNRNPU
RBBP4 NARS
RBBP4 BRPF1
RBBP4 HNRNPK
RBBP4 HNRNPM
RBBP4 UBXN4
RBBP4 RPL10A
RBBP4 RBM39
RBBP4 ADORA3
RBBP4 MAPK1IP1L
RBBP4 HK3
RBBP4 CYCS
RBBP4 UNG
RBBP4 TAF7
RBBP4 SUZ12
RBBP4 IER2
RBBP4 MRPS27
RUNX1 AVPR1B
RUNX1 BATF
RUNX1 TNFRSF14
RUNX1 TBX5
RUNX1 CSNK2A1
BMPR2 ELF4
BMPR2 SMARCD1
GBF1 ACADM
GBF1 FOLR2
GBF1 PPP2R5C
GRIA2 RTN1
TSN TUBA1A
TSN PSMD6
TSN SPARCL1
TSN ACADM
SKAP1 GYPB
SKAP1 UGP2
MED24 PPP2R1A
MED24 ATP5B
MED24 SH3GL3
MED24 WASF3
MED24 BAT3
MED24 ATP5F1
MED24 EIF4A3
PROL1 BATF
PROL1 PLK3
PROL1 CYP2F1
PROL1 TNXB
PROL1 HNRNPL
PROL1 RENBP
PROL1 ODF1
PROL1 NRGN
PROL1 MDM4
PROL1 LOC91316
PROL1 TNFRSF1A
PROL1 CPB1
PROL1 KL
MAPK1IP1L RBM15B
MAPK1IP1L PEBP1
MAPK1IP1L ANKRD46
MAPK1IP1L ATP2B1
MAPK1IP1L CSNK2A2
MAPK1IP1L UBC
MAPK1IP1L HMGN2
MAPK1IP1L HMGN1
MAPK1IP1L PUM1
MAPK1IP1L SEPT7
MAPK1IP1L ACADM
MAPK1IP1L FAM175B
MAPK1IP1L NARS
MAPK1IP1L B4GALT1
MAPK1IP1L EIF4H
MAPK1IP1L TAF7
MAPK1IP1L EIF1AP1
MAPK1IP1L RHEB
MAPK1IP1L MRPS27
MAPK1IP1L BAT1
MAPK1IP1L PPP2R5E
MAPK1IP1L YY1
MAPK1IP1L CLOCK
MAPK1IP1L HNRNPU
MAPK1IP1L ATP5J
MAPK1IP1L ATP5O
MAPK1IP1L TAF15
MAPK1IP1L AP2M1
MAPK1IP1L HNRNPK
MAPK1IP1L HNRNPM
MAPK1IP1L HNRNPF
MAPK1IP1L RPS23
MAPK1IP1L ALDH9A1
MAPK1IP1L HTATSF1
MAPK1IP1L ALDH7A1
MAPK1IP1L CHMP1A
MAPK1IP1L MVK
MAPK1IP1L GLUD1
MAPK1IP1L PSMD6
MAPK1IP1L USP7
MAPK1IP1L SEC31A
MAPK1IP1L SERTAD2
MAPK1IP1L YES1
MAPK1IP1L SUZ12
MAPK1IP1L NAGA
MAPK1IP1L DAZAP2
MAPK1IP1L AZIN1
MAPK1IP1L IER2
MAPK1IP1L SFRS11
MAPK1IP1L KIAA0101
SEPT8 KIAA0247
SEPT5 MLLT11
SEPT5 HERC1
SEPT5 TATDN2
SEPT7 LIMK2
SEPT7 ACADM
SEPT7 HNRNPK
SEPT7 SUZ12
SEPT7 TM9SF2
SEPT7 UBXN4
SEPT7 CTDSP2
SEPT7 COX5B
SEPT7 HK3
SEPT7 EIF1AP1
SEPT7 BAT1
SEPT7 EIF4H
SEPT7 LAMP1
SEPT7 CHMP1A
SEPT7 LAMP2
SEPT7 DAZAP2
SEPT7 IRF9
SEPT7 TSPAN31
SEPT7 SFRS11
SEPT7 PPID
XRCC5 NARS
XRCC6 PUM1
SLC9A6 LOC100133166
SLC9A6 SMARCD1
SLC9A6 SNAP25
SLC9A6 GSK3A
SLC9A6 UBC
SLC9A6 SPTAN1
SLC9A6 UBXN4
SLC9A6 NPEPPS
SLC9A6 MLLT11
SLC9A6 HERC1
SLC9A6 FTO
SLC9A6 SPOCK2
SLC9A6 SYN1
SLC9A6 PI4KA
SLC9A6 CLOCK
SLC9A6 CIRBP
SLC9A6 ATP5B
SLC9A6 SH3GL3
SLC9A6 HNRNPC
SLC9A6 ATP6V0C
SLC9A6 RAB1A
SLC9A6 PPP2R1A
SLC9A6 CHGB
SLC9A6 SPARCL1
SLC9A6 WASF3
SLC9A6 SPOCK1
SLC9A6 RRAGA
SLC9A6 SFRS11
SLC9A6 RTN1
SLC9A6 PURA
SLC9A1 BBS9
SLC9A1 CLOCK
SLC9A1 NAGA
SLC9A1 CD8B
UBAP2L GARS
SECISBP2L CLOCK
SECISBP2L CIRBP
SECISBP2L CPE
SECISBP2L N4BP2L2
SECISBP2L AFAP1
SECISBP2L RBM15B
SECISBP2L SH3GL3
SECISBP2L PEBP1
SECISBP2L SERPINB2
SECISBP2L TMEM41B
SECISBP2L TNXB
SECISBP2L RNF144A
SECISBP2L HTATSF1
SECISBP2L MVK
SECISBP2L BBS9
SECISBP2L SNAP25
SECISBP2L SDC4
NARS GNPDA1
NARS PKP1
NARS PARK7
NARS BRPF1
NARS B4GALT1
NARS KDM5A
NARS CYB5R3
NARS HMGN2
NARS PUM1
NARS ACADM
NARS ISG15
NARS UBXN4
NARS PDHB
NARS TAF7
NARS GPD1L
NARS PPP2R5C
NARS CTNND1
NARS HNRNPU
NARS HNRNPM
NARS HTATSF1
NARS ALDH7A1
NARS EBNA1BP2
NARS GLUD1
NARS ATP5F1
NARS PSMD6
NARS EPS15
NARS KDM4A
NARS SUZ12
NARS VIPR1
NARS IGHM
NARS CRAT
NARS IER2
SCNN1G CYP2F1
SCNN1G NRGN
SCNN1G TNXB
SCNN1G GABRQ
SCNN1G PML
RBM34 RAD23B
RBM34 GNPDA1
RBM34 SUZ12
RBM34 B4GALT1
RBM34 MCFD2
RBM34 CSNK2A2
JUP SNAP25
JUP MLLT11
JUP ATN1
JUP DCTN2
JUP RAF1
JUP HERC1
SYT11 SORL1
SYT11 ATP1B3
SYT11 HTATSF1
CDK5R1 PCGF2
CDK5R1 ARVCF
UGP2 SLC5A2
UGP2 ELF4
UGP2 UBE3A
UGP2 TNXB
UGP2 FHL3
UGP2 EDN2
UGP2 ODF1
UGP2 NRGN
UGP2 HK1
UGP2 EFNA1
UGP2 PTCRA
UGP2 GALK1
UGP2 TNFRSF1A
UGP2 CPZ
JMJD1C PHKG2
RABEPK MYCL1
MS4A1 DAPK1
RBM39 HDAC2
RBM39 YY1
RBM39 CTNNB1
RBM39 PUM1
RBM39 RRM1
RBM39 HNRNPM
RBM39 PSEN2
RBM39 METAP1
RBM39 ACADM
RBM39 LIMK2
RBM39 HNRNPK
RBM39 HNRNPA2B1
RBM39 PDIA6
RBM39 SNRNP70
RBM39 SUZ12
RBM39 HK3
RBM39 EIF1AP1
RBM39 BMS1
RBM39 SMARCD2
RBM39 CUGBP2
RBM39 LAMC1
RBM39 NPM1
RBM39 CNN3
RBM39 CLP1
RBM39 CPB2
RBM39 SFRS11
RBM39 PHF3
RBM39 PPP2R5C
CTLA4 AVPR1B
CTLA4 MYL3
CTLA4 NCAM1
CTLA4 POFUT1
CTLA4 FGR
CTLA4 FHL3
CTLA4 ZWINTAS
CTLA4 ODF1
CTLA4 PLEC1
CTLA4 SLC14A2
CTLA4 HMGA2
CTLA4 FEV
CTLA4 SMARCD1
CTLA4 HLA-DOB
CTLA4 TUB
UCK2 HLA-DOB
PARP4 BTN2A2
PARP4 ADCYAP1
PARP4 DVL3
SEC13 PKM2
SEC13 CYB5R3
SEC13 PSMD8
SEC13 ATP5B
SEC13 SH3GL3
SEC13 ATP6V0C
SEC13 NAGA
SEC13 CKAP4
PARP1 ATP5J
PARP1 PUM1
PARP1 RRM1
PARP1 RPS23
PARP1 CCT8
PARP1 HNRNPU
PARP1 CCT5
PARP1 FHL2
PARP1 HNRNPA2B1
PARP1 ITGB6
PARP1 COX7C
PARP1 CKAP5
PDGFRB A2M
LAMC1 SERTAD2
LAMC1 BMS1
LAMC1 CLP1
LAMC1 CCT8
LAMC1 APEX1
LAMC1 HK3
TUB AVPR1B
TUB ASMT
TUB FHL3
TUB GLI1
TUB CTAG1B
TUB PLEC1
TUB HMGA2
TUB FEV
TUB LOC91316
TUB DRD4
ALDH4A1 YY1
ALDH4A1 ZP3
ALDH4A1 EXT2
ALDH4A1 PSME2
ALDH4A1 RAE1
ALDH4A1 TAF7
ALDH4A1 CNN3
ALDH4A1 GLUD1
ALDH4A1 PRCP
ALDH4A1 ATP5F1
LRBA YY1
GSTT1 CORO1B
GSTT1 NOP14
GSTT1 DCTN1
GSTT1 ZRSR2
GSTT1 PML
GSTT1 KLHDC10
GSTT1 NRGN
GSTT1 EFNA1
GSTT1 SNRPC
GSTT1 TFDP1
PPARG RFC1
MRPS27 GNPDA1
MRPS27 EPS15
MRPS27 SUZ12
MRPS27 UNG
MRPS27 SSR1
PPT1 PSAP
PPP2R5E MYCL1
PPP2R5E YY1
PPP2R5E CLOCK
PPP2R5E PSMD6
PPP2R5E ATP5J
PPP2R5E PUM1
PPP2R5E MRPS12
PPP2R5E HNRNPH2
PPP2R5E RAD23B
PPP2R5E ACADM
PPP2R5E YES1
PPP2R5E AP2M1
PPP2R5E HNRNPU
PPP2R5E HNRNPM
PPP2R5E SUZ12
PPP2R5E EIF1AP1
PPP2R5E EIF4H
PPP2R5E HTATSF1
PPP2R5E NAGA
PPP2R5E ATP2B1
PPP2R5E MCFD2
PPP2R5E MVK
PPP2R5E TAF4
PPP2R5E ESR2
PPP2R5E RABGGTB
PPP2R5E HNRNPA2B1
PPP2R5E PPP2R5C
PPP2R5E CKAP5
TIE1 UNG
TIE1 FAS
TIE1 BTN3A1
PHF3 CYB5R3
PHF3 HMGN1
PHF3 PUM1
PHF3 YY1
PHF3 HNRNPM
PHF3 SUZ12
PHF3 SNRNP70
PHF3 EIF1AP1
PHF3 HNRNPA2B1
PHF3 PPP2R5C
PHF3 CKAP5
PPP2R5B BBS9
PPP2R5B MPRIP
PPP2R5B GCM1
PPP2R5C GNPDA1
PPP2R5C YY1
PPP2R5C GUSB
PPP2R5C HK3
PPP2R5C CPE
PPP2R5C CNN3
PPP2R5C ZKSCAN1
PPP2R5C METAP1
PPP2R5C PUM1
PPP2R5C ACADM
PPP2R5C FAM175B
PPP2R5C PHKG1
PPP2R5C UBC
PPP2R5C EIF1AP1
PPP2R5C EIF4H
PPP2R5C TAF7
PPP2R5C RAD23B
PPP2R5C ABL1
PPP2R5C HMGN2
PPP2R5C HNRNPU
PPP2R5C HNRNPK
PPP2R5C HNRNPM
PPP2R5C CTDSP2
PPP2R5C UNG
PPP2R5C TBCC
PPP2R5C GLUD1
PPP2R5C CYCS
PPP2R5C CAMLG
PPP2R5C YES1
PPP2R5C NUP188
PPP2R5C SUZ12
PPP2R5C ITGB6
PPP2R5C USP10
PPP2R5C GRPR
PPP2R5C IER2
PPP2R5C RABGGTB
PPP2R5C SSR2
PPP2R5C SFRS11
PPP2R5C FOLR2
PPP2R5C CKAP5
MYOM1 BATF
MYOM1 NOP14
YY1 PKP1
YY1 RBM15B
YY1 HK3
YY1 B4GALT1
YY1 CNN3
YY1 PUM1
YY1 ACADM
YY1 UBXN4
YY1 TAF7
YY1 TAF9
YY1 CDC7
YY1 HNRNPU
YY1 HNRNPK
YY1 HNRNPM
YY1 GOLGA4
YY1 LIMK2
YY1 BRPF1
YY1 HNRNPA2B1
YY1 SUZ12
YY1 CFDP1
YY1 SFRS11
TCHH TNXB
TCHH TCTA
ZNF32 RAB1A
ZNF32 ABCA3
ZNF32 TP53BP2
CTNND2 SNAP25
CTNND2 IDS
CTNND2 HTATSF1
CTNND1 TNXB
CTNND1 IRF9
CTNND1 CSNK2A2
CTNND1 RABGGTB
CTNND1 PUM1
CTNND1 CRYAA
KCNA6 RASA2
KCNA5 UNC119
KCNA5 SOX4
KCNA5 PTPRO
KCNA5 ACHE
KCNA5 ARL4D
SH3GL1 BCL9
KCNA3 HNRNPL
KCNA3 ASMT
SH3GL3 HSF2
SH3GL3 CPE
SH3GL3 FKBP4
SH3GL3 MPP3
SH3GL3 MPP2
SH3GL3 GNB2L1
SH3GL3 UTP14C
SH3GL3 GSK3A
SH3GL3 SUPT4H1
SH3GL3 UBC
SH3GL3 SPTAN1
SH3GL3 PUM2
SH3GL3 TNXB
SH3GL3 MLLT11
SH3GL3 FTO
SH3GL3 SDC4
SH3GL3 BAT3
SH3GL3 SPOCK2
SH3GL3 CLOCK
SH3GL3 CDSN
SH3GL3 ATP5B
SH3GL3 AP2M1
SH3GL3 PSMD7
SH3GL3 ATP6V0C
SH3GL3 ARVCF
SH3GL3 NEUROD2
SH3GL3 ATP5F1
SH3GL3 PPP2R1A
SH3GL3 PSMD8
SH3GL3 CHGB
SH3GL3 NNAT
SH3GL3 WASF3
SH3GL3 NUP188
SH3GL3 ATP5G1
SH3GL3 RABGGTA
SLC10A2 ITSN2
SLC10A2 HMGA2
SLC10A2 NCAM1
SLC10A1 ZER1
SLC10A1 EFNA1
GOLGA1 SPTAN1
GOLGA1 HERC1
GOLGA1 PTPRO
IGJ TCF19
FHL3 LOC91316
FHL3 HMGA2
FHL3 FEV
FHL1 HTATSF1
FHL1 AP2M1
FHL1 SPOCK2
FTH1 DUT
KDR GPR17
KDR LPAL2
KDR CCR2
KDR SERPINF2
KDR GYPB
RPS27 RPS16
RPS27 RPS19
RPS27 RPS18
RPS27 RPS9
RPS27 GNB2L1
RPS27 RPL13A
RPS27 RPL27A
RPS27 RPS21
RPS27 RPS28
RPS27 RPS29
RPS27 RPL10A
RPS25 RPS16
RPS25 RPS19
RPS25 RPS18
RPS25 PTPRR
RPS25 RPL27A
RPS23 RPS27A
RPS23 CCT8
RPS23 APEX1
RPS23 RPL13A
RPS23 HNRNPA2B1
RPS23 SRP14
RPS23 ATP5J
RPS23 RPL27A
RPS23 LDHB
RPS23 RPS28
RPS23 RPS29
RPS23 NPM1
RPS23 WNT2B
RPS23 RABGGTB
RPS23 RPL10A
RPS23 COX7C
RPS21 RPS10
RPS21 RPL27A
RPS21 RPS27A
RPS21 RPS18
RPS21 RPS28
RPS21 RPL10A
RPS21 RPS9
RPS28 WNT2B
RPS28 RPS17
RPS28 RPS16
RPS28 RPL27A
RPS28 RPS18
RPS28 RPS9
RPS28 RPL13A
RPS28 RPS19
RPS28 RPS27A
RPS28 RAP1GAP
RPS28 HSD17B3
RPS28 RPL10A
FOXD1 CD4
FOXD1 TAGLN2
FOXD1 RBM15B
ALDH7A1 HMGN1
ALDH7A1 PUM1
ALDH7A1 KIAA0101
ALDH7A1 PPID
ALDH7A1 HNRNPU
ALDH7A1 HNRNPM
ALDH7A1 UBXN4
ALDH7A1 CEBPZ
ALDH7A1 HNRNPA2B1
ALDH7A1 UNG
ALDH7A1 TUBGCP3
ALDH7A1 CKAP5
NDP PDGFA
NDP UNC119
NDP NHLH1
NDP NEUROG1
NDP BSG
CHMP1A LIMK2
CHMP1A ACADM
CHMP1A YES1
CHMP1A RASA1
CHMP1A UBXN4
CHMP1A SNRNP70
CHMP1A SFRS11
CHMP1A DAZAP2
CHMP1A LAMP2
CHMP1A DUT
CHMP1A CSNK2A2
CHMP1A AFAP1
CHMP1A TAF7
CHMP1A DRD1
CHMP1A CFDP1
CHMP1A UBC
CHMP1A HNRNPK
CHMP1A HMGN1
AP3S2 UNC119
EDN2 BATF
EDN2 MAP4K2
EDN2 NOP14
EDN2 MCHR1
EDN2 RAE1
EDN2 CYC1
BMS1 BTN3A1
BMS1 CCT8
BMS1 FAM175B
BMS1 HNRNPU
BMS1 BRPF1
BMS1 HNRNPA2B1
BMS1 HK3
BMS1 HNRNPM
BMS1 NAT6
BMS1 MCHR1
BMS1 RAB3A
BMS1 KCNMB1
BMS1 CNN3
SLC5A2 PPP2R1B
SLC5A2 CYP2F1
SLC5A2 HMGA2
SLC5A2 EFNA3
PPID SFRS11
PPID SUZ12
PPID PSEN2
PPID ACADM
PPID PUM1
PPID ATP5O
COX7C RPS27A
COX7C ATP5J
COX7C ADORA3
PPIA SNRPB
CYFIP1 CSNK2A2
AIMP2 COX5A
AIMP2 FOLR3
AIMP1 KIAA0114
CORO1B NRGN
CORO1B SULT2B1
CORO1B KLHDC10
MPRIP G6PD
MPRIP CLOCK
MPRIP SPTAN1
MPRIP ERCC4
MPRIP ATP5B
MPRIP MPP2
MPRIP UBC
MPRIP NUP188
MPRIP ATP6V0C
MPRIP MLLT11
MPRIP CYB5R3
MPRIP PTPN1
MPRIP BBS9
CORO1A DCTN1
MYLPF AVPR1B
MYLPF COL11A2
MYLPF FSHB
MYLPF RYR1
MYLPF TNXB
MYLPF BST1
MYLPF REG1A
MYLPF CASP2
MYLPF ASMT
MYLPF SDC4
MDH1 ISCU
MDH1 PRCP
MDH1 AARS
PIN1 FASTK
PIN1 RABGGTA
PIN1 TH
PIN1 DUSP5
YES1 CLOCK
YES1 LIMK2
YES1 EP300
YES1 NAGA
YES1 PSMD2
YES1 CCNG2
YES1 PUM1
YES1 PKP1
YES1 HNRNPH2
YES1 ACADM
YES1 SERTAD2
YES1 FAM175B
YES1 SUZ12
YES1 UBXN4
YES1 METAP1
YES1 HK3
YES1 DAZAP2
YES1 EIF1AP1
YES1 EIF4H
YES1 OAS2
YES1 CSNK2A2
YES1 TAF7
YES1 HADH
YES1 TAF4
YES1 GLUD1
YES1 SFRS11
YES1 UBC
YES1 HNRNPK
KRT17 ID3
WASF1 HK3
WASF3 PPP2R1A
WASF3 PI4KB
WASF3 PI4KA
WASF3 CHGB
WASF3 DUSP5
WASF3 ATP5B
WASF3 RAF1
WASF3 CPE
WASF3 PURA
WASF3 AP2M1
WASF3 NPEPPS
WASF3 ATP6V0C
WASF3 RAB1A
WASF3 KIAA0247
WASF3 MLLT11
WASF3 ATP2B1
WASF3 DSTN
WASF3 SPTAN1
WASF3 ATP6V1E1
WASF3 SUPT4H1
WASF3 ABCA3
WASF3 PTPRO
WASF3 ATN1
FAS BTN3A1
FAS RPS19
FAS MX1
FAS TNFSF9
FAS PPY
FAS HSD17B3
FAS MAN2A2
FAS CD79A
FAS ACHE
ATR EIF1AP1
RNASE6 PPP2R1B
RNASE6 HLA-DOB
PTHLH PURA
NUP188 AVPR1B
NUP188 COL11A2
NUP188 CPE
NUP188 ZNF76
NUP188 LOC100133166
NUP188 B4GALT1
NUP188 UTP14C
NUP188 CSNK2A1
NUP188 GSK3A
NUP188 UBC
NUP188 COPB1
NUP188 MRPL49
NUP188 TNFRSF14
NUP188 MYST3
NUP188 PHKG1
NUP188 PSME3
NUP188 BAT3
NUP188 RAD23B
NUP188 SLC14A2
NUP188 HNRNPH2
NUP188 GABRA1
NUP188 CBX1
NUP188 HARS2
NUP188 PSMD6
NUP188 GCLC
NUP188 RRAGA
NUP188 TP53BP1
NUP188 NAGA
NUP188 BBS9
NUP188 DAZAP2
NUP188 SFRS11
HNRNPA2B1 HK3
HNRNPA2B1 B4GALT1
HNRNPA2B1 PUM1
HNRNPA2B1 ACADM
HNRNPA2B1 UBXN4
HNRNPA2B1 EIF1AP1
HNRNPA2B1 TAF7
HNRNPA2B1 HDAC2
HNRNPA2B1 ATP5J
HNRNPA2B1 KIAA0101
HNRNPA2B1 HNRNPU
HNRNPA2B1 HNRNPK
HNRNPA2B1 HNRNPM
HNRNPA2B1 TM9SF2
HNRNPA2B1 CYCS
HNRNPA2B1 RPL10A
HNRNPA2B1 RRM1
HNRNPA2B1 USP10
HNRNPA2B1 NPM1
HNRNPA2B1 SFRS11
HNRNPA2B1 CKAP5
GPX4 PPP2R1A
GPX4 PKM2
GPX4 CTTN
GPX4 PSMD8
GPX4 ATP5O
GPX4 ATP5B
GPX4 TLE2
GPX4 ILVBL
GPX4 CIRBP
GPX4 COX6A1
GPX4 SNAP25
GPX4 TP53BP2
GPX4 TBCC
GPX4 ATP5F1
RENBP ITPKC
RENBP CSNK2A1
RENBP TH
RENBP ODF1
RENBP BBS9
RENBP LOC91316
RENBP PAK1
REG1A AVPR1B
REG1A COL11A2
REG1A ST14
REG1A ADCYAP1
REG1A BTN2A2
REG1A SLC30A3
REG1A CD8B
REG1A ASMT
REG1A FGR
REG1A HMGA2
REG1A SMARCD1
REG1A GYPB
REG1A NFIC
REG1A LOC91316
REG1A NEAT1
REG1A GFRA2
REG1A FABP3
KIAA0247 BCL2L1
KIAA0247 PKM2
KIAA0247 ATP5O
KIAA0247 ATP5B
KIAA0247 APLP2
KIAA0247 SLC30A3
KIAA0247 UNC119
KIAA0247 ATP6V0D1
KIAA0247 MYST3
KIAA0247 PHKG1
KIAA0247 KIAA0240
KIAA0247 DUSP5
KIAA0247 SREBF1
KIAA0240 RAD23B
KIAA0240 UBC
KIAA0240 PI4KA
KIAA0240 CLOCK
KIAA0240 CIRBP
KIAA0240 CPE
KIAA0240 PUM2
KIAA0240 SNAP25
KIAA0240 N4BP2L2
KIAA0240 HNRNPH2
KIAA0240 PI4KB
KIAA0240 HPRT1
KIAA0240 TMEM41B
KIAA0240 AP2M1
KIAA0240 CEBPZ
KIAA0240 TAF7
KIAA0240 MLLT11
KIAA0240 HTATSF1
KIAA0240 NAGA
KIAA0240 ATP2B1
KIAA0240 CTNNB1
KIAA0240 TUBGCP3
KIAA0240 NPEPPS
KIAA0240 EIF4H
TP53BP1 COL11A2
TP53BP1 AKT1
TP53BP1 ACADM
TP53BP1 NR5A1
TP53BP1 ATP6V0D1
TP53BP1 HTATSF1
TP53BP1 DAZAP2
TP53BP1 COPB1
TP53BP2 MAP4
TP53BP2 CLCN4
TP53BP2 MMD
TP53BP2 ARL4D
TP53BP2 ZNF76
TP53BP2 NEUROG1
CASP5 RFC1
CASP2 ACVR1B
CASP2 AR
CASP2 MYL3
DRD4 B4GALT1
DRD1 ZWINTAS
PURA ATP6V1A
PURA PI4KB
PURA PI4KA
PURA CIRBP
PURA DNM1
PURA MYST3
PURA NPEPPS
PURA NAGA
PURA MAN2A2
PURA REEP5
PURA AZIN1
PURA RABGGTB
PURA SSTR3
BCL9 POLD1
CFDP1 RPS27A
CFDP1 PSMD6
CFDP1 KIF14
CFDP1 CDSN
CFDP1 NAGA
BCL3 ILVBL
MAN2B1 PKLR
PLK1 SMARCD1
PLK3 BATF
PLK3 MAP4K2
PLK3 LIMK2
PLK3 TNXB
PLK3 FOSL1
PLK3 APOC4
PLK3 RPS9
PLK3 SNX17
PLK3 MT3
PLK3 ADRA2A
PLK3 RPL13A
PLK3 KDM4A
PLK3 POU6F1
PLK3 LAD1
PLK3 SC65
PLK3 RAB13
PLK3 MED22
PLK3 NRGN
PLK3 NAT6
PLK3 RAE1
PLK3 MCFD2
PLK3 WIT1
PLK3 TFAP4
PLK3 RPL10A
PLK3 RAB3B
PLK3 PTPRS
PLK4 UBE3A
AKT1 PI4KA
AKT1 SPTAN1
AKT1 ABL1
AKT1 DCTN1
AKT1 HERC1
AKT1 SMARCD1
AKT1 MAP2
AKT1 RABGGTA
AKT2 CD4
OAT HK1
OAT ATP1B3
OAT GPM6A
HNRNPA3P1 AVPR1B
DARC ATP6V0C
DARC MPP2
DARC SUPT4H1
DARC DUSP5
DARC ATP5G1
NKX2-5 RAE1
CHML CPZ
GRK6 BBS9
GRK6 SDC4
GRK6 ACAP1
GRK6 PHKG2
GRK6 ZWINTAS
GRK6 PAK1
TRIM21 TDO2
TLE3 PDX1
OAS2 AVPR1B
OAS2 CDSN
OAS2 SDC4
OAS2 N4BP2L2
OAS2 ADCYAP1
OAS2 BTN2A2
OAS2 GABRA1
OAS2 EIF4H
OAS2 CSNK2A2
OAS2 CSNK2A1
OAS2 TUBGCP3
CAPN2 TAF7
CAPN2 IRF9
TTYH2 UROD
TTYH2 ASMT
TTYH2 KCNMA1
TTYH2 ZWINTAS
TTYH2 PDGFB
TTYH2 CD8B
PIR NRGN
MYB ACAP1
MYB SLC14A2
ETV1 NFIC
ETV1 CDSN
CTAG1B TBXA2R
CTAG1B CDC2L5
RCAN2 SREBF1
P4HB ITGB5
CHRNG TNFRSF1A
SPAG1 RPL13A
IGHMBP2 IRF4
RAE1 BATF
RAE1 MAP4K2
RAE1 SNX17
RAE1 TNXB
RAE1 FOSL1
RAE1 IFI27
RAE1 NRGN
RAE1 LGALS7B
RAE1 NAT6
RAE1 POU4F1
RAE1 RAB3B
RAE1 RAB3A
RAE1 WIT1
RAE1 RPL10A
RAE1 MT3
SERPINB1 FASTK
SERPINB1 HLA-DQA1
SERPINB2 CLOCK
SERPINB2 CDH18
SERPINB2 PSMD7
SERPINB2 TNXB
SERPINB2 B4GALT1
SERPINB6 ATP6V0D1
KCNMB1 PRPSAP1
KCNMB1 CNN3
KCNMB1 RAB3A
PCGF2 TMEM151B
HYAL2 PTPRO
HYAL2 FTO
GSK3A AVPR1B
GSK3A CSNK2A1
GSK3A SNAP25
GSK3A CBX1
GSK3A UBC
GSK3A PAK1
GSK3A FUS
GSK3A SPTAN1
GSK3A TNFRSF14
GSK3A TUBA1A
GSK3A ITPKC
GSK3A PHKG2
GSK3A EFEMP2
GSK3A HERC1
GSK3A TAF1
GSK3A PI4KA
GSK3A CLOCK
GSK3A ATP5B
GSK3A ATP6V0C
GSK3A RAB1A
GSK3A FTO
GSK3A ATP5F1
GSK3A SDC4
GSK3A PDGFB
GSK3A BBS9
GSK3A DAZAP2
GSK3A PTPRN
UBC MYL7
UBC PKP1
UBC NDUFA12
UBC CPE
UBC CSNK2A2
UBC CSNK2A1
UBC SNAP25
UBC PUM1
UBC PSMD2
UBC ACADM
UBC FAM175B
UBC B4GALT1
UBC EIF4H
UBC EIF1AP1
UBC ESR2
UBC SDC4
UBC BAT3
UBC CLOCK
UBC CIRBP
UBC ATP5O
UBC CDSN
UBC HNRNPH2
UBC AP2M1
UBC SNRNP70
UBC TAF7
UBC HTATSF1
UBC MVK
UBC CYCS
UBC USP7
UBC PDE6B
UBC RAB32
UBC RRAGA
UBC NAGA
UBC BBS9
UBC DAZAP2
UBC SFRS11
KDELR2 PSMD6
TAF15 NR5A1
TAF15 UNG
METAP1 HNRNPU
METAP1 RRM1
METAP1 KIAA0101
METAP1 SEC31A
METAP1 HMGN2
METAP1 CCT8
METAP1 CAMLG
METAP1 HNRNPM
METAP1 UBXN4
METAP1 C11orf58
METAP1 UNG
METAP1 TAF7
METAP1 HNRNPK
METAP1 CKAP5
CDC5L FES
DCTN2 GDI1
DCTN2 PRPSAP1
DCTN2 MLLT11
ST14 COL11A2
ST14 MYL3
DEK MYL3
AANAT ODF1
AANAT PRPS1
AANAT LOC91316
AANAT RABGGTA
AANAT PDE4B
KLHDC3 PPP2R1A
KLHDC3 PI4KA
KLHDC3 PI4KB
KLHDC3 PMS2L5
KLHDC3 BAT3
KLHDC3 BAT1
ST3GAL4 ERCC1
ST3GAL4 EFNA1
TNXB AVPR1B
TNXB PI4KA
TNXB RFC3
TNXB BATF
TNXB ITPKC
TNXB GOLGA2
TNXB TCF20
TNXB TBXA2R
TNXB ODF1
TNXB NRGN
TNXB PTPRU
TNXB CREB1
TNXB FEV
TNXB LOC91316
TNXB SDC4
TNXB FABP3
TNXB PTPRN
TNXB PTPRS
HTR2A GFRA2
HTR2C CLCN1
SRP14 OXA1L
SRP14 SSR2
SRP14 REEP5
SRP14 EIF4H
NEUROG1 NEUROD2
NEUROG1 UNC119
NEUROG1 ABCC8
NEUROG1 PTPRO
MYST3 DAZAP2
MYST3 NPEPPS
MYST3 SSTR3
MYST3 N4BP2L2
NPEPPS PPP2R1A
NPEPPS PKM2
NPEPPS PI4KB
NPEPPS PI4KA
NPEPPS ATP6V1E1
NPEPPS N4BP2L2
NPEPPS ATP5O
NPEPPS CRK
NPEPPS ATP5B
NPEPPS SLC30A3
NPEPPS HMGN2
NPEPPS AP2M1
NPEPPS TLE2
NPEPPS ATP6V1A
NPEPPS RAB1A
NPEPPS HTATSF1
NPEPPS SNAP25
NPEPPS CBX1
NPEPPS HNRNPH2
NPEPPS ZKSCAN1
NPEPPS BAT3
NPEPPS TBCC
CDC42EP1 EPHB3
SMC1A USP8
SMC1A G6PD
SMC1A TUBGCP3
SMC1A CDC7
ODF1 AVPR1B
ODF1 PPP2R1B
ODF1 TNFRSF14
ODF1 TH
ODF1 HMGA2
ODF1 NEAT1
ODF1 CCR2
ODF1 HLA-DQA1
ODF1 HLA-DOB
ODF1 PTPRN
EFEMP2 FTO
EFEMP2 RABGGTA
EFEMP2 SCN1B
TMEM97 CIRBP
TFE3 CCR2
TFE3 HIST2H4A
TFE3 GFRA2
NELL2 BTN2A2
NELL2 EFNB3
HADH CCNG2
HADH TAF9
HADH HNRNPH2
HADH ACADM
HADH HNRNPK
HADH HK3
HADH CSNK2A2
HADH SFRS11
PEX6 CGA
SPOCK2 HERC1
SPOCK2 PI4KA
SPOCK2 ARVCF
SPOCK2 RTN1
SPOCK2 TH
SPOCK2 DCTN1
SPOCK2 FTO
PKM2 PPP2R1A
PKM2 APLP2
PKM2 MAP4
PKM2 ATP5O
PKM2 ATP5B
PKM2 ARL4D
PKM2 SEPW1
PKM2 PSMD8
PKM2 MPP3
PKM2 DUSP5
PKM2 ATP6V0C
PKM2 GPI
PKM2 ARL6IP1
PKM2 ALDOA
PKM2 SGK1
BTN3A1 SERTAD2
ATP5J HMGN1
ATP5J PSMD6
ATP5J PUM1
ATP5J ATP5O
ATP5J KIAA0101
ATP5J ACADM
ATP5J HMGN2
ATP5J HNRNPM
ATP5J EIF1AP1
ATP5J RRM1
ATP5J ATP2B1
ATP5J TAF7
ATP5J PKP1
ATP5O ATP6V1A
ATP5O PI4KB
ATP5O RPS27A
ATP5O KIAA0101
ATP5O AP2M1
ATP5O EIF4H
ATP5O ATP6V1E1
HNRNPH2 CLOCK
HNRNPH2 PSMD6
HNRNPH2 SCP2
HNRNPH2 CYCS
HNRNPH2 UBE2L3
HNRNPH2 NAGA
HNRNPH2 ACADM
HNRNPH2 AP2M1
HNRNPH2 DUT
HNRNPH2 IRF2
HNRNPH2 RAD21
HNRNPH2 EIF1AP1
HNRNPH2 UBXN4
HNRNPH2 USP10
HNRNPH2 MVK
HNRNPH2 SSTR3
HNRNPH2 SFRS11
HNRNPH2 CKAP5
HNRNPH2 ATP5F1
ATP5B FKBP4
ATP5B LOC100133166
ATP5B ISCU
ATP5B GPI
ATP5B UTP14C
ATP5B SNAP25
ATP5B SUPT4H1
ATP5B FUS
ATP5B PUM2
ATP5B PGK1
ATP5B BAT3
ATP5B PI4KA
ATP5B CLOCK
ATP5B AP2M1
ATP5B ATP6V0C
ATP5B ATP6V1E1
ATP5B ATP5F1
ATP5B PPP2R1A
ATP5B PSMD8
ATP5B MAB21L1
ATP5B RRAGA
ATP5B ALDOA
ATP5B TIAF1
GNAI1 RNF144A
GNAI1 USP7
GNAI1 PUM2
GNAI1 CUGBP2
GPR143 ATP5G2
NDUFA12 ACADM
NDUFA12 PUM1
NDUFA12 EIF4H
NDUFA12 CKAP4
MRPS31 BRPF1
TBC1D5 TCF20
F8A1 PSMD8
CITED2 HSF2
CITED1 SPTAN1
CITED1 FUS
TBXA2R AVPR1B
TBXA2R SLC30A3
TBXA2R FGR
TBXA2R SMARCD1
TBXA2R PTPRU
TBXA2R IRF5
TBXA2R CLK2
PCMT1 RBM15B
POMC MAP4K2
POMC NRGN
POMC PML
POMC SNRPC
KCNB1 SPTAN1
KCNB1 PTPRN
SEMA3C COL11A2
ARHGAP11A EDN1
RNF144A HMGN1
RNF144A USP7
RNF144A ZKSCAN1
RNF144A GDI1
RNF144A PHKG1
RNF144A RTN1
RNF144A HERC1
RNF144A HTATSF1
RNF144A BBS9
LARP4B ARAF
TOMM20 PABPC4
TOMM20 RABGGTB
TOMM20 NAGA
TOMM20 MCFD2
RPS11 RPS17
RPS10 SNRPD2
RPS10 RPS19
RPS10 RPS18
RPS10 RPL27A
RPS17 RPS16
RPS17 RPS19
RPS17 RPS18
RPS17 RPL13A
RPS17 WNT2B
RPS17 PDE4B
RPS17 RABGGTA
RPS16 RPS19
RPS16 RPS18
RPS16 RPS9
RPS16 RPL27A
RPS16 PLEC1
RPS15 GCLC
RPS19 RPL27A
RPS19 RPS18
RPS19 RPS9
RPS19 RPL13A
RPS19 TH
RPS19 WNT2B
RPS19 PLEC1
RPS19 RASL10A
RPS18 RPL27A
VHL ZMYND11
VHL CKAP5
DDOST GNPDA1
DDOST COX5A
RRM1 PUM1
RRM1 KIAA0101
RRM1 CAMLG
RRM1 CCT8
RRM1 HNRNPU
RRM1 POU6F1
RRM1 VIPR1
RRM1 UBXN4
RRM1 ABO
RRM1 EIF1AP1
RRM1 UNG
RRM1 HNRNPK
RRM1 CKAP5
GNB2L1 MPP3
GNB2L1 SMARCD1
CDKN3 KRT10
SLC9A3R2 PLEC1
SLC9A3R2 RABGGTA
SLC9A3R2 SC65
GCLC MMD
GCLC CSNK2A1
DPEP1 PLEC1
DPEP1 SC65
DPEP1 RPL10A
DPEP1 KIAA0114
DPEP1 RPS9
DUSP8 AVPR1B
TH PPP2R1B
TH UNC119
TH RABGGTA
TH HLA-DQB1
TH HSD17B3
TH REEP5
TH RRAGB
TH FES
TH FTO
TH PDGFB
ZWINTAS AVPR1B
ZWINTAS HLA-DOB
ZWINTAS TNFRSF14
ZWINTAS MYL3
ZWINTAS NCAM1
ZWINTAS FGR
ZWINTAS SLC14A2
ZWINTAS HMGA2
ZWINTAS PTPN1
ZWINTAS BBS9
ZWINTAS FOLR1
ZWINTAS CCR5
DAPK1 PI4KA
PAK1 AVPR1B
PAK1 RABGGTA
PAK1 CSNK2A1
PAK1 RRAGB
PAK1 RAB1A
PAK1 HERC1
PAK1 SMARCD1
PAK1 BBS9
NR3C1 HSD17B2
NR3C1 MRPS12
TDO2 ERCC4
RRAGA PPP2R1A
RRAGA CLOCK
RRAGA OXA1L
RRAGA PSMD7
RRAGA MAP2K1
RRAGA RBM15B
RRAGA AP2M1
RRAGA B4GALT1
RRAGA ATP6V0C
RRAGA ANKRD46
RRAGA RAB1A
RRAGA IRF9
RRAGA UTP14C
RRAGA ALDH9A1
RRAGA HTATSF1
RRAGA SFRS11
RRAGA RHEB
RRAGA ATP5F1
KCNJ15 ARC
RRAGB NFIC
RRAGB RAB1A
RRAGB SMARCD1
RRAGB ABL1
RRAGB DCTN1
RRAGB CSNK2A1
NAGA COL11A2
NAGA CPE
NAGA RBM15B
NAGA PMS2L5
NAGA ANKRD46
NAGA ATP2B1
NAGA CSNK2A1
NAGA SNAP25
NAGA ZKSCAN1
NAGA B4GALT1
NAGA OSBP
NAGA MYL3
NAGA HMGN2
NAGA PSMD2
NAGA ACADM
NAGA PDHB
NAGA PHKG1
NAGA EIF4H
NAGA GDI1
NAGA ESR2
NAGA TAF1
NAGA RAD23B
NAGA CLOCK
NAGA IDS
NAGA KIF14
NAGA CDSN
NAGA GABRA1
NAGA CBX1
NAGA HPRT1
NAGA HNRNPU
NAGA AP2M1
NAGA CD59
NAGA TRD@
NAGA HTATSF1
NAGA MVK
NAGA ATP6V1E1
NAGA PSMD6
NAGA USP7
NAGA CTNNB1
NAGA IDH3A
NAGA ABO
NAGA MCFD2
NAGA BBS9
NAGA DAZAP2
NAGA AARS
NAGA AZIN1
NAGA CKAP5
RASA1 PUM1
RASA1 SFRS11
RASA2 KCNC4
TIAF1 SPTAN1
TIAF1 CHGB
TIAF1 ARL4D
DAZAP2 CPE
DAZAP2 TRAPPC10
DAZAP2 NFE2L1
DAZAP2 CLOCK
DAZAP2 UBXN4
DAZAP2 CSNK2A1
DAZAP2 SNAP25
DAZAP2 ACADM
DAZAP2 FAM175B
DAZAP2 B4GALT1
DAZAP2 MLLT11
DAZAP2 EIF1AP1
DAZAP2 EIF4H
DAZAP2 TAF7
DAZAP2 CIRBP
DAZAP2 HNRNPU
DAZAP2 TM9SF2
DAZAP2 HNRNPM
DAZAP2 HTATSF1
DAZAP2 MVK
DAZAP2 ATP5F1
DAZAP2 LIMK2
DAZAP2 PSMD6
DAZAP2 CYCS
DAZAP2 USP7
DAZAP2 SON
DAZAP2 USP10
DAZAP2 BBS9
DAZAP2 SFRS11
PTPRS WIT1
PTPRS RPL13A
PTPRS EFNA3
PTPRS HPCA
CLP1 SERTAD2
CLP1 MYL7
CLP1 HNRNPK
CLP1 UBXN4
CLP1 GUSB
CLP1 ACADM
EZR TBCC
LOC729602 PLEC1
LOC729602 SMARCD1
SFRS11 CPE
SFRS11 CSNK2A2
SFRS11 CSNK2A1
SFRS11 HK3
SFRS11 SMARCD2
SFRS11 SNAP25
SFRS11 CPB2
SFRS11 PUM1
SFRS11 ACADM
SFRS11 FAM175B
SFRS11 UBXN4
SFRS11 PGK1
SFRS11 SNRNP70
SFRS11 STAG1
SFRS11 EIF1AP1
SFRS11 EIF4H
SFRS11 TAF7
SFRS11 TAF9
SFRS11 BAT1
SFRS11 CLOCK
SFRS11 CIRBP
SFRS11 CCNG2
SFRS11 HNRNPU
SFRS11 HNRNPK
SFRS11 HNRNPM
SFRS11 TM9SF2
SFRS11 HNRNPC
SFRS11 CTDSP2
SFRS11 IRF2
SFRS11 LAMP2
SFRS11 HTATSF1
SFRS11 MVK
SFRS11 ATP5F1
SFRS11 LIMK2
SFRS11 PSMD6
SFRS11 CYCS
SFRS11 PSMD2
SFRS11 AFAP1
SFRS11 CAMLG
SFRS11 SUZ12
SFRS11 RABGGTB
PTPRO ATP5G1
PTPRO SOX4
PTPRO ABCA3
PTPRN MAPKAPK3
PTPRN CYP2F1
PTPRN ITPKC
PTPRN SMARCD1
PTPRN LOC91316
PTPRN TNFRSF1A
PTPRK NHLH1
TUBA1A ACADM
TUBA1A CBX1
TUBA1A CPE
TUBA1A FSHB
TUBA1A HNRNPK
TUBA1A HNRNPC
TUBA1A SPARCL1
TUBA1A DUT
TUBA1A IRF9
TUBA1A CCND2
UBE3A MT3
UBE3A GFRA2
UBE3A POFUT1
CPE RBM15B
CPE PEBP1
CPE LOC100133166
CPE SNAP25
CPE CBX1
CPE MRPL49
CPE CYB5R3
CPE PUM2
CPE MLLT11
CPE HERC1
CPE CLOCK
CPE CIRBP
CPE AP2M1
CPE HTATSF1
CPE ATP6V1E1
CPE SDC4
CPE SEC31A
CPE BBS9
CPE UTP14C
FKBP5 STOM
IFNAR1 MMP7
GPM6A HSF2
GPM6A HERC1
GPM6A GDI1
GPM6A TRA2A
MFAP1 PSMD9
FKBP8 ATN1
DMPK CLCN1
PIK3R3 SRD5A1
IFNA14 POLD2
IFNA14 CD8B
KRT32 GPR17
KRT32 NOS1
KRT32 FES
PLEC1 RPS9
PLEC1 LTBP2
PLEC1 FEV
NR5A1 NNT
NR5A1 COL11A2
NR5A1 CUGBP2
WRN EIF4E
SMR3A HPCA
UBXN4 UNG
UBXN4 CSNK2A2
UBXN4 GOLGA4
UBXN4 ISCU
UBXN4 CNN3
UBXN4 HMGN2
UBXN4 PUM1
UBXN4 ACADM
UBXN4 C11orf58
UBXN4 HMGN1
UBXN4 EIF4H
UBXN4 TAF7
UBXN4 POLG
UBXN4 CCNG2
UBXN4 HNRNPU
UBXN4 AP2M1
UBXN4 HNRNPK
UBXN4 HNRNPM
UBXN4 TM9SF2
UBXN4 SNRNP70
UBXN4 CTDSP2
UBXN4 HTATSF1
UBXN4 GLUD1
UBXN4 PSMD6
UBXN4 CAMLG
UBXN4 SEC31A
UBXN4 SUZ12
UBXN4 CEBPZ
UBXN4 PDIA6
UBXN4 LAMP2
UBXN4 AZIN1
UBXN4 SSR1
UBXN4 CKAP5
ABLIM1 HK1
SMARCD2 CPB2
SMARCD2 HNRNPK
SMARCD2 CSNK2A2
SMARCD1 AVPR1B
SMARCD1 GCM1
SMARCD1 CYP2F1
SMARCD1 SOX4
SMARCD1 FUS
SMARCD1 MAPKAPK3
SMARCD1 CSK
SMARCD1 HERC1
SMARCD1 ABL1
SMARCD1 DCTN1
SMARCD1 ITIH4
SMARCD1 FTO
SMARCD1 SPTAN1
SMARCD1 FEV
SMARCD1 CD8B
SMARCD1 NEUROD2
SMARCD1 PPP2R1A
SMARCD1 ATP6V0C
SMARCD1 CHGB
SMARCD1 PDE6G
SMARCD1 CLK2
GYPA CNN3
GYPB AVPR1B
GYPB PDLIM1
GYPB COL11A2
GYPB NRGN
GYPB F8
COX6A1 NME1
COX6A1 GPX1
COX6A1 FH
GATA3 EFNA3
SNAP25 N4BP2L2
SNAP25 RBM15B
SNAP25 UTP14C
SNAP25 ATP2B1
SNAP25 ATP6V1A
SNAP25 SSTR3
SNAP25 B4GALT1
SNAP25 MLLT11
SNAP25 TAF7
SNAP25 SDC4
SNAP25 CLOCK
SNAP25 CIRBP
SNAP25 PTPN1
SNAP25 HNRNPU
SNAP25 AP2M1
SNAP25 SRD5A1
SNAP25 ATP6V0C
SNAP25 HTATSF1
SNAP25 MVK
SNAP25 ATP6V1E1
SNAP25 PPP2R1A
SNAP25 ACADM
SNAP25 BBS9
SNAP25 AZIN1
CCND2 USP7
CCND2 PUM2
CCND2 CBX1
CCND2 RBM15B
CCND2 PHKG1
CCND2 EPHB3
CCND2 RAB1A
CCND2 CSNK2A1
CCND2 HERC1
CCND2 COPB1
CCND2 MMD
CCND2 PSEN1
TCF15 ERF
TCF19 BATF
TBCE PSME2
GPR17 AVPR1B
GPR17 CST4
GPR17 MCHR1
GPR17 GFRA2
HSD17B10 KLHDC10
ATP6V1A PI4KB
ATP6V1A AP2M1
ATP6V1A ATP2B1
ATP6V1A CSNK2A1
ATP6V1A BBS9
ATP6V1A CDC2L5
HMGN2 ANKRD46
HMGN2 COPB1
HMGN2 CYB5R3
HMGN2 PABPC4
HMGN2 PUM1
HMGN2 UBE2L3
HMGN2 ACADM
HMGN2 B4GALT1
HMGN2 TAF7
HMGN2 BAT3
HMGN2 RAD23B
HMGN2 TAF11
HMGN2 HNRNPU
HMGN2 HNRNPK
HMGN2 HNRNPM
HMGN2 HTATSF1
HMGN2 TBCC
HMGN2 RHEB
HMGN2 SEC31A
HMGN2 BRPF1
HMGN2 CEBPZ
HMGN2 ABO
HMGN2 IER2
HMGN2 RABGGTB
HMGN1 PSMF1
HMGN1 CTNNB1
HMGN1 PUM1
HMGN1 EED
HMGN1 ACADM
HMGN1 HNRNPU
HMGN1 SNRNP70
HMGN1 HK3
HMGN1 STAG1
HMGN1 UNG
HMGN1 CSNK2A2
HMGN1 TAF7
HMGN1 GLUD1
HMGN1 IRF9
HMGN1 HNRNPK
ACVR1B AVPR1B
ACVR1B GFRA2
TBCC BRCA1
TBCC BAT1
RPS27A RPL27A
RPS27A RPS9
RPS27A CCT8
RPS27A RAP1GAP
RPS27A LAD1
RPS27A RPL10A
RPS27A LDHB
RPS27A WNT2B
RPS27A NPM1
RPS27A TUBB
MX1 TNFSF9
PUM2 USP7
PUM2 MPP3
PUM2 ATP2B1
PUM2 BAT3
PUM1 GOLGA4
PUM1 ANKRD46
PUM1 ATP2B1
PUM1 CSNK2A2
PUM1 CPB2
PUM1 COPB1
PUM1 ACADM
PUM1 CCT8
PUM1 B4GALT1
PUM1 EIF1AP1
PUM1 EIF4H
PUM1 TAF7
PUM1 IRF9
PUM1 BAT3
PUM1 RAD23B
PUM1 CLOCK
PUM1 CIRBP
PUM1 TAF11
PUM1 CBX1
PUM1 HNRNPU
PUM1 HNRNPK
PUM1 HNRNPM
PUM1 HNRNPF
PUM1 HTATSF1
PUM1 UNG
PUM1 MVK
PUM1 CTDSP2
PUM1 TUBGCP3
PUM1 PSMD6
PUM1 PSMD2
PUM1 SERTAD2
PUM1 SUZ12
PUM1 VIPR1
PUM1 CEBPZ
PUM1 RABGGTB
PUM1 CKAP5
UROD BBS9
UROD ALDH3B1
UROD CD8B
UROD ANXA11
UROD MVK
UROD PHKG1
SERPINE1 ALDOA
C12orf32 KCNMA1
NXF1 AARS
TNNT1 TNFSF9
CCT8 MYL7
CCT8 HNRNPU
CCT8 APEX1
CCT8 NPM1
CCT8 RAB3A
KCNMA1 AVPR1B
KCNMA1 TCFL5
KCNMA1 TPD52L1
KCNMA1 GABRA1
ISG15 EPS15
MMD PI4KB
MMD ARL4D
GDI1 POLB
GDI1 AFAP1
GDI1 ACADM
GDI1 SRD5A1
GDI1 MLLT11
GDI1 HTATSF1
GDI1 NFIB
GDI1 INSM1
GDI1 RABGGTB
FTL HTATSF1
FTO AVPR1B
FTO PPP2R1B
FTO PI4KA
FTO DCTN1
FTO SPTAN1
FTO ATP6V0C
FTO ARVCF
FTO RTN1
FTO HERC1
FTO NFIC
FTO BBS9
FTO SLC30A3
FTO RABGGTA
FTO MRPL49
TNK2 TLE2
TNK2 PI4KB
TNK2 HTATSF1
TFAP4 LIMK2
TFAP4 MT3
TFAP4 HK3
TFAP4 RAD23B
TFAP4 PSME4
ZC3H3 RYR1
ZC3H3 HLA-DQA1
ZC3H3 FOSL1
ZC3H3 KLHDC10
PSAP IRF9
PSAP TM9SF1
PSAP LAMP1
PDE6B AVPR1B
PDE6B COL11A2
PDE6B GPER
PDE6B TAF12
PDE6B RAB32
PDE6B SDC4
TPD52 KDM4A
PDE6G TNFRSF1A
PDE6G SDC4
PDE6G CD4
PDE6G CRYAA
PRDM2 AVPR1B
PRDM2 ERCC4
PRDM2 CTNNB1
PRDM2 TRD@
PRDM2 TRAPPC10
PRDM2 NNT
PRDM2 PHKG1
KRT10 PCYT2
KRT10 VIPR1
FLNA RAB13
EIF4A2 SCAMP1
EIF4A2 CIRBP
EIF4A2 ARHGAP5
CACNA1C TNFSF9
CACNA1C MTA1
CAPNS1 MAP4
RCAN1 PSEN1
TLE2 ARVCF
TLE2 BAT3
TLE2 ZNF76
TLE1 CHGB
SRD5A1 AVPR1B
SRD5A1 POLB
SRD5A1 CRK
SRD5A1 AFAP1
SRD5A1 INSM1
SRD5A1 SNRNP70
SRD5A1 MLLT11
TAF11 CBX1
TAF11 LBR
TAF11 HNRNPU
TAF11 AP2M1
TAF11 HTATSF1
TAF11 CSNK2A2
TAF11 IRF9
TAF11 ZKSCAN1
TAF11 RHEB
ADCYAP1 COL11A2
ADCYAP1 CLOCK
ADCYAP1 FABP3
ADCYAP1 BTN2A2
ADCYAP1 CD8B
ADCYAP1 BBS9
ADCYAP1 SDC4
DCTN1 PSMD8
DCTN1 PI4KA
DCTN1 ABL1
DCTN1 ARVCF
DCTN1 NRGN
DCTN1 RAB1A
DCTN1 MAP2
DCTN1 RABGGTA
CDC7 PDIA6
CDC7 PSMD6
CDC7 USP7
CDC7 HNRNPK
CDC7 SUZ12
CDC7 SEC31A
NDUFV3 APLP1
PKLR RGS16
PKLR ZER1
RPS4Y1 KDM5D
RPS4Y1 WNT2B
HIST1H2BI RPS9
TM9SF2 PSMD6
TM9SF2 HNRNPU
TM9SF2 CTNNB1
TM9SF2 CCNG2
TM9SF2 LIMK2
TM9SF2 HNRNPK
TM9SF2 HNRNPM
TM9SF2 SNRNP70
TM9SF2 SLC25A3
TM9SF2 HK3
TM9SF2 CREB1
TM9SF2 USP7
TM9SF2 DUT
TM9SF2 IGHM
TM9SF2 CSNK2A1
TM9SF2 TAF7
TM9SF2 COPB1
TM9SF2 ATP5F1
PTPRU ERCC4
PTPRU SDC4
PTPRU HLA-DQA1
ARVCF RABGGTA
ARVCF RTN1
ARVCF HERC1
ARVCF SSTR2
ARVCF MLLT11
NAT6 BATF
RXRB EIF1AP1
RXRB ATN1
ALDH9A1 ATP6V0C
ALDH9A1 CIRBP
ALDH9A1 AZIN1
ALDH9A1 KDM5A
SIGMAR1 INSL4
SIGMAR1 CREB3
UBE2V2 TAF7
UBE2V2 RABGGTB
UBE2V2 CCNG2
UBE2V2 HNRNPK
UBE2V2 PSMC6
UBE2V2 ATP5F1
MVK OR3A1
MVK PKP1
MVK RBM15B
MVK B4GALT1
MVK ATP2B2
MVK CSNK2A2
MVK N4BP2L2
MVK ACADM
MVK FAM175B
MVK EIF1AP1
MVK ESR2
MVK CIRBP
MVK CDSN
MVK SNRNP70
MVK HTATSF1
MVK CD8B
MVK SSTR3
MVK CDH15
MVK LIMK2
MVK SDC4
MVK CTNNB1
MVK SUZ12
ATP6V0D1 TAF1C
ATP6V0D1 AARS
ATP6V0D1 HERC1
ATP6V0D1 C2
ATP6V0D1 APLP2
F5 ONECUT1
F8 ESR1
ATP6V1E1 CDSN
ATP6V1E1 AARS
ATP6V1E1 PI4KB
ATP6V1E1 PI4KA
ATP6V1E1 CLOCK
ATP6V1E1 CHGB
ATP6V1E1 APLP2
ATP6V1E1 G6PD
ATP6V1E1 MPP2
ATP6V1E1 HPRT1
ATP6V1E1 CSNK2A1
ATP6V1E1 AP2M1
ATP6V1E1 ATP6V0C
ATP6V1E1 SEPW1
ATP6V1E1 RAB1A
ATP6V1E1 ATP2B1
ATP6V1E1 SUPT4H1
ATP6V1E1 ATP5F1
SSTR1 NCAM1
CDC27 USP10
CDC27 NUMB
SSTR3 BATF
SSTR3 MYL7
SSTR3 CGA
SSTR3 HNRNPC
SSTR3 CSNK2A1
SSTR2 NEUROD2
SSTR2 LOC100133166
SSTR2 ARL4D
ABCA3 IL1RL2
ABCA3 CHGB
MARS ILVBL
MARS UNC119
TUBGCP3 CIRBP
TUBGCP3 IRF9
TMEM151B CDH18
CCBL2 ADRA2A
PSMD8 PPP2R1A
PSMD8 SUPT4H1
COX5B GNPDA1
SDC4 AVPR1B
SDC4 COL11A2
SDC4 RBM15B
SDC4 CSNK2A2
SDC4 CSNK2A1
SDC4 CDSN
SDC4 USP7
SDC4 B4GALT1
SDC4 PHKG2
SDC4 PTPN1
SDC4 CLOCK
SDC4 SNRNP70
SDC4 CD68
SDC4 CD8B
SDC4 BTN2A2
SDC4 CUGBP2
SDC4 BBS9
SDC4 HLA-DQA1
PSMD7 CLOCK
PSMD7 GPER
PSMD7 RFTN1
PSMD7 IRF9
PSMD7 BAT3
PSMD7 BAT1
PSMD6 ANKRD46
PSMD6 HK3
PSMD6 LIMK2
PSMD6 CTNNB1
PSMD6 ERH
PSMD6 ACADM
PSMD6 SEC31A
PSMD6 SSR1
PSMD6 TMEM41B
PSMD6 HNRNPU
PSMD6 AP2M1
PSMD6 HNRNPK
PSMD6 SUZ12
PSMD6 ATP5F1
PSMD6 RAD21
PSMD6 PDIA6
PSMD6 EIF4H
PSMD6 DUT
PSMD6 TAF7
PSMD6 SNRPB
PSMD6 USP10
PSMD6 COPB1
PSMD6 GUSB
PSMD1 RHEB
SPARCL1 MSN
PSMD2 AARS
PSMD2 USP7
PSMD2 KIF14
PSMD2 RBM15B
PSMD2 AP2M1
PSMD2 SUZ12
PSMD2 TMEM41B
PSMD2 BBS9
PSMD2 TAF4
PSMD2 ESR2
PSMD2 TOPBP1
PSMD2 PHKG1
PSMD2 CKAP5
CTNNB1 CYCS
CTNNB1 TNFRSF14
CTNNB1 TATDN2
CTNNB1 RBM15B
CTNNB1 HNRNPU
CTNNB1 HK3
CTNNB1 ACADM
CTNNB1 HNRNPK
CTNNB1 BBS9
CTNNB1 PSME4
CTNNB1 EIF1AP1
CTNNB1 CSNK2A2
CTNNB1 TAF7
CTNNB1 COPB1
ANKRD46 AZIN1
ANKRD46 UBE2L3
ANKRD46 RBM15B
ANKRD46 HNRNPU
ANKRD46 AP2M1
ANKRD46 HNRNPK
ANKRD46 PIK3R1
ANKRD46 B4GALT1
ANKRD46 HTATSF1
ANKRD46 EIF1AP1
ANKRD46 SUZ12
ANKRD46 ATP5F1
AFAP1 CBX1
AFAP1 ACADM
AFAP1 HNRNPK
AFAP1 SNRNP70
AFAP1 NFIB
AFAP1 HK3
AFAP1 HTATSF1
AFAP1 TAF4
AFAP1 INSM1
AFAP1 MLLT11
EPS15 B4GALT1
MAD1L1 MAP4K2
TMEM41B LIMK2
TMEM41B HPRT1
TMEM41B ACADM
TMEM41B HK3
TMEM41B CSNK2A2
TMEM41B GUSB
MAB21L1 BAT3
MAB21L1 HERC1
MAB21L1 HSF2
MAB21L1 ATN1
SLC25A3 B4GALT1
SLC25A3 ATP5G3
ACAA1 TAF7
OR3A1 COL11A2
ILVBL ARL4D
ILVBL PRPS1
ILVBL UNC119
ILVBL ALDOA
ILVBL TAF6
ILVBL SGK1
APCS CYCS
HSD17B3 CYP2F1
CLCN1 EFNA3
NOS1 NFIC
NOS1 NRGN
NOS1 GFRA2
NOS3 CPA2
NOS3 PML
CYR61 B4GALT1
LTBP2 A2M
CREB3 PPP2R1B
CREB3 CD68
ARPC2 C11orf58
KPNB1 TAF9
KPNB1 HNRNPK
KPNB1 PSMC6
KPNB1 KIAA0101
KPNB1 ATP5G3
RTN1 HK1
RTN1 HERC1
RTN1 TSPAN7
ABO MT3
ABO CYB5R3
ABO KIF14
ABO LAD1
ABO B4GALT1
ABO CKAP5
ABO RAP1GAP
ATN1 PPP2R1A
ATN1 RAF1
ATN1 MPP3
ATN1 AHDC1
ATN1 HERC1
CREB1 CCNG2
CREB1 EIF5A
CREB1 HNRNPU
CREB1 TAF7
CUGBP2 ACADM
CUGBP2 HNRNPM
CUGBP2 SNRNP70
CUGBP2 GPC1
CUGBP2 LAMP2
MCFD2 GNPDA1
MCFD2 XBP1
MCFD2 ACADM
MCFD2 KDM4A
MCFD2 EXTL2
MCFD2 EIF1AP1
IGHM LAD1
IGHM HNRNPM
IGHM PSMC6
IGHM ATP5F1
CRAT AGTR1
PRCC CYB5R3
PRCC SSRP1
PRCC HAX1
IER2 CYB5R3
IER2 FOSB
IER2 RAD23B
IER2 GLUL
IER2 GTF2E1
IER2 SUZ12
IER2 B4GALT1
IER2 CSNK2A2
IER2 TAF7
IER2 IRF9
IER2 GLUD1
IER2 RABGGTB
RABGGTB ACADM
RABGGTB KIF14
RABGGTB CCNG2
RABGGTB N4BP2L2
RABGGTB PRPS1
RABGGTB HNRNPU
RABGGTB RBM15B
RABGGTB KDM4A
RABGGTB C11orf58
RABGGTB CIRBP
RABGGTB PSMC6
RABGGTB SEC31A
RABGGTB TAF7
RABGGTB GLUD1
RABGGTB ATP5F1
RABGGTA AVPR1B
RABGGTA PI4KA
RABGGTA EFNB3
RABGGTA SPTAN1
RABGGTA ERCC4
RABGGTA BBS9
RABGGTA PDGFB
RABGGTA PTPN1
RABGGTA TMED10P
RABGGTA NEUROD2
RABGGTA LOC91316
GRIA1 CENPC1
AVPR1B COL11A2
AVPR1B N4BP2L2
AVPR1B TRD@
AVPR1B SLC30A3
AVPR1B NFIC
AVPR1B MYL3
AVPR1B CSNK2A1
AVPR1B TNFRSF14
AVPR1B SLC14A2
AVPR1B ASMT
AVPR1B ITPKC
AVPR1B B4GALT1
AVPR1B PHKG2
AVPR1B PTPN1
AVPR1B PI4KA
AVPR1B CIRBP
AVPR1B CDSN
AVPR1B HMGA2
AVPR1B CD8B
AVPR1B HLA-DOB
AVPR1B ERCC4
AVPR1B DVL3
AVPR1B PDGFB
AVPR1B BBS9
AVPR1B HLA-DQA1
COL11A1 GRPR
COL11A1 SERPIND1
COL11A2 IDS
COL11A2 JOSD1
COL11A2 GABRA1
COL11A2 PTPN1
COL11A2 SLC30A3
COL11A2 ITIH4
GNPDA1 SUZ12
GNPDA1 EIF1AP1
GNPDA1 EIF4H
ARAF CRP
ARAF FUS
ARAF NONO
PKP1 N4BP2L2
PKP1 FAM175B
PKP1 BRPF1
PKP1 EIF1AP1
PKP1 UTP14C
PKP1 LAMP2
GCM1 FABP3
GCM1 SLC14A2
GCM1 MPP3
GCM1 MPP2
GCM1 NFIC
GCM1 CD8B
GCM1 BBS9
SLC25A16 MAMLD1
SLC25A16 HLA-DOB
PEBP1 CYB5R3
PEBP1 USP7
LBR PDHB
LBR RHEB
LOC100133166 CIRBP
LOC100133166 DUSP5
LOC100133166 ATP6V0C
LOC100133166 UTP14C
LOC100133166 MRPL49
NFE2L1 ATP6V0C
NFE2L1 LAMP1
NFE2L1 AP2M1
NFE2L1 B4GALT1
NFE2L1 PSMC6
FGR ASMT
FGR ACADM
FGR CSNK2A2
LAD1 CD63
LAD1 RAP1GAP
LAD1 KIAA0040
FGG CGA
EXT2 GLUD1
EXT2 CSNK2A2
ATP1B3 MSN
ATP1B3 MAPT
MCHR1 NRGN
MCHR1 HIST2H4A
LPO CD79A
UTP14C N4BP2L2
UTP14C RBM15B
UTP14C BBS9
PSMC2 ISCU
PSMC2 C11orf58
LPA RPL10A
LOC91316 FASTK
LOC91316 ITPKC
LOC91316 HMGA2
LOC91316 FEV
LOC91316 NFIC
LOC91316 HLA-DOB
LOC91316 GFRA2
LOC91316 SYN1
PSMC3 ID3
WIT1 MT3
STOM ATP6V0C
TRA2A HSF2
TRA2A HTATSF1
TRA2A ACADM
TRA2A GUSB
PSMC6 ISCU
PSMC6 HNRNPK
OSBP CDC2L5
TCTA LIMK2
CYB5R3 OXA1L
CYB5R3 ACADM
CYB5R3 KDM4A
CYB5R3 HNRNPK
CYB5R3 VIPR1
CYB5R3 B4GALT1
CYB5R3 PHKG1
CYB5R3 CKAP5
FUS ERCC4
FUS SOX4
SPTAN1 PPP2R1A
SPTAN1 PI4KA
SPTAN1 CHGB
SPTAN1 DNM1
SPTAN1 ABL1
SPTAN1 RAF1
SPTAN1 SOX4
SPTAN1 UNC119
SPTAN1 ATP6V0C
SPTAN1 HERC1
SPTAN1 SUPT4H1
RPL27A RAP1GAP
RPL27A RPL13A
RPL27A RPL10A
RPL27A ATP5G2
RPL27A WNT2B
RPL27A NPM1
SLC29A2 PML
ARL4D MAP4
ARL4D DUSP5
ARL4D ZNF76
ARL4D ATP6V0B
ARL4D NEUROD2
ARL4D ALDOA
ARL4D UNC119
KIF22 RPL10A
ASMT TNFRSF14
ASMT CCR8
ASMT HMGA2
ASMT CD8B
ASMT HLA-DOB
RSC1A1 CLK2
RSC1A1 IRF5
ITPKA RBM15B
ITPKA PHKG1
ITPKC SLC14A2
ITPKC HMGA2
ITPKC FEV
ITPKC CD8B
C11orf58 ERCC1
C11orf58 HNRNPU
C11orf58 HNRNPM
C11orf58 ATP2B1
C11orf58 TAF7
SC65 BATF
PHKG2 SERPINF2
PHKG1 GPER
PHKG1 EPHB3
PHKG1 USP7
PHKG1 BBS9
PHKG1 SSR1
PHKG1 COPB1
SHFM1 ACADM
SHFM1 ATP5G3
CSK MPP3
CSK HERC1
CSK ABL1
MLLT11 PI4KA
MLLT11 CLOCK
MLLT11 CIRBP
MLLT11 RAF1
MLLT11 SNRNP70
MLLT11 HERC1
MLLT11 HTATSF1
MLLT11 MAPT
TNPO1 PSME2
EIF4H CSNK2A2
EIF4H ZKSCAN1
EIF4H ACADM
EIF4H FAM175B
EIF4H PDHB
EIF4H PGK1
EIF4H TAF7
EIF4H ESR2
EIF4H IRF9
EIF4H RAD23B
EIF4H KIF14
EIF4H AP2M1
EIF4H HNRNPK
EIF4H HTATSF1
EIF4H GLUD1
EIF4H LIMK2
EIF4H CYCS
EIF4H USP7
EIF4H SERTAD2
EIF4H SUZ12
EIF4H CKAP5
EIF4E RYR1
KIAA0114 PGK1
GALNT3 USP8
IRF2 SLK
IRF9 GOLGA4
IRF9 SUZ12
IRF9 B4GALT1
IRF9 ATP6V0C
IRF9 CSNK2A2
IRF9 BAT3
IRF9 BAT1
TUBB SNRPB
CLK2 PI4KA
CLK2 XRCC1
EFNB3 ERCC4
EFNB3 N4BP2L2
HDAC2 TNNI3
PI4KB PPP2R1A
PI4KB ERCC4
PI4KB AZIN1
PI4KB PSEN1
PI4KB SUPT4H1
PI4KB ATP6V0C
PI4KB TMED10P
PI4KB BBS9
PI4KB CDC2L5
PI4KB BAT3
PI4KA PPP2R1A
PI4KA CLOCK
PI4KA CHGB
PI4KA HSF2
PI4KA MPP2
PI4KA CSNK2A1
PI4KA HERC1
PI4KA LOC150786
CLOCK N4BP2L2
CLOCK CSNK2A2
CLOCK CDSN
CLOCK ESR2
CLOCK CIRBP
CLOCK CBX1
CLOCK AP2M1
CLOCK RAB1A
CLOCK HTATSF1
CLOCK CD8B
CLOCK GLUD1
CLOCK ACADM
CLOCK DVL3
CLOCK BBS9
GPER RFTN1
GPER PTPN1
GPER BBS9
GPER CCR2
GPER HLA-DQA1
CIRBP N4BP2L2
CIRBP ATP2B1
CIRBP TNFRSF14
CIRBP FAM175B
CIRBP B4GALT1
CIRBP HERC1
CIRBP TAF7
CIRBP EIF1AP1
CIRBP AP2M1
CIRBP HTATSF1
CIRBP ATP5F1
CIRBP AZIN1
RFC1 ALDH18A1
KIF14 FSHR
KIF14 B4GALT1
KIF14 HTATSF1
FABP3 SLC30A3
FABP3 GMPR
FABP3 BBS9
FABP3 HLA-DQA1
GABRA1 ESR2
GABRA1 TRD@
GABRA1 CDSN
ITIH4 SLC30A3
CBX1 RAD23B
CBX1 EED
CBX1 RBM15B
CBX1 HNRNPU
CBX1 HNRNPK
CBX1 HTATSF1
CBX1 DUT
CBX1 RHEB
CBX1 ATP5F1
PSEN1 USP7
PSEN1 ZMYND11
PSEN1 RBM15B
PSEN1 B4GALT1
PSEN1 ATP6V0C
PSEN1 RAB1A
PSEN1 HERC1
PSEN1 CSNK2A1
PSEN1 AARS
TNFSF9 RAB3A
TNFSF9 CD79A
C11orf72 LIMK2
TRAPPC10 BBS9
TRAPPC10 RAB1A
TRAPPC10 HERC1
CST3 APLP2
CST3 INHBA
CST4 SCN1B
CST4 GFRA2
ATP6V0C APLP2
ATP6V0C MPP3
ATP6V0C ISCU
ATP6V0C SUPT4H1
ATP6V0C STAT3
ATP6V0C AP2M1
ATP6V0C SEPW1
ATP6V0C RAB1A
ATP6V0C DUSP5
ATP6V0C LAMP1
ATP6V0C PPP2R1A
ATP6V0C CD59
MED22 NRGN
MED22 RAB3A
MED22 SLC9A2
SEPW1 HPRT1
SEPW1 DSTN
RAB1A USP7
RAB1A AP2M1
RAB1A HNRNPU
RAB1A RBM15B
RAB1A RFTN1
RAB1A B4GALT1
RAB1A BBS9
RAB1A PDE4B
RAB1A CSNK2A1
DUSP5 BCL2L1
DUSP5 PPP2R1A
DUSP5 CHGB
DUSP5 DNM1
DUSP5 UNC119
DUSP5 NEUROD2
DUSP5 SGK1
LAMP2 ACADM
LAMP2 POU6F1
LAMP2 ALDH18A1
LAMP2 TAF7
LAMP2 TAF9
LAMP2 HNRNPK
LAMP1 APLP2
UNG CYCS
UNG KIAA0101
UNG CAMLG
UNG HNRNPU
UNG ACADM
UNG HNRNPK
UNG HNRNPM
UNG HK3
UNG INSM1
UNG CKAP5
DUT SCP2
DUT CYCS
DUT ACADM
DUT HNRNPK
DUT CD63
DUT TAF7
DUT FAM175B
DUT ATP5F1
ALDH18A1 ATP5F1
SNRNP70 MAML1
SNRNP70 ACADM
SNRNP70 CTDSP2
SNRNP70 STAG1
SNRNP70 TSPAN7
SNRNP70 CSNK2A2
SNRNP70 HNRNPK
KL MPP3
KL CHGB
RPL10A WNT2B
RPL10A RPS9
RPL10A LDHB
RPL10A RPS29
RPL10A NPM1
RPL10A MYL7
ATP5F1 PPP2R1A
ATP5F1 USP7
ATP5F1 CCNG2
ATP5F1 UBE2L3
ATP5F1 LIG4
ATP5F1 HNRNPU
ATP5F1 AP2M1
ATP5F1 HNRNPK
ATP5F1 PGK1
ATP5F1 GPD1L
ATP5F1 HTATSF1
ATP5F1 SUPT4H1
ATP5F1 GUSB
HABP2 GRPR
HABP2 VIPR1
ELAVL4 PLXNA3
ERCC3 GOLGA4
ERCC4 ABL1
ERCC4 RBM15B
ERCC4 RAF1
ERCC4 B4GALT1
ERCC4 PTPN1
ERCC4 BBS9
ERCC4 STK38
USP7 AARS
USP7 AZIN1
USP7 NOTCH4
USP7 RBM15B
USP7 GTF2E1
USP7 HNRNPU
USP7 PMS2L5
USP7 ESR2
USP7 CSNK2A1
USP7 SSR1
USP7 COPB1
MRPS12 RAB32
ARHGAP5 GLUD1
SOX6 CDC2L5
SOX4 CHGB
SOX4 NNAT
SOX4 MPP3
SERTAD2 APOC4
SERTAD2 ACADM
SERTAD2 ADRA2A
SERTAD2 SUZ12
SERTAD2 GUSB
SERTAD2 PDIA6
SERTAD2 TAF7
CEBPE SERPINF2
UNC119 CHGB
UNC119 DNM1
UNC119 MPP2
UNC119 MAN2A2
UNC119 NEUROD2
UNC119 DSTN
TRD@ RBM15B
TRD@ B4GALT1
TRD@ PTPN1
TRD@ BBS9
TRD@ HLA-DQA1
ACADM ISCU
ACADM HK3
ACADM CSNK2A2
ACADM CNN3
ACADM POU6F1
ACADM FAM175B
ACADM STAG1
ACADM EIF1AP1
ACADM TAF7
ACADM CCNG2
ACADM HNRNPU
ACADM HNRNPK
ACADM HNRNPM
ACADM CTDSP2
ACADM TFCP2
ACADM HTATSF1
ACADM LIMK2
ACADM CYCS
ACADM CAMLG
ACADM SUZ12
ACADM FOLR2
FASTK CHGB
FASTK DNM1
FASTK HIST2H4A
KDM4A CDSN
KDM4A CAMLG
KDM4A B4GALT1
KDM4A TAF7
KDM4A GLUD1
SUZ12 RBM15B
SUZ12 B4GALT1
SUZ12 ATP2B1
SUZ12 CNN3
SUZ12 FAM175B
SUZ12 STAG1
SUZ12 TAF7
SUZ12 HNRNPU
SUZ12 AP2M1
SUZ12 HNRNPK
SUZ12 HNRNPM
SUZ12 GLUD1
SUZ12 LIMK2
SUZ12 CYCS
SUZ12 CKAP5
VIPR1 HK3
VIPR1 KPNA2
VIPR1 RHEB
VIPR1 KIAA0101
CEBPZ BAT3
CEBPZ HNRNPF
CEBPZ ATP2B1
CEBPZ CSNK2A1
CEBPZ AP2M1
PSME4 TAF4
SLN FOSL1
CUL5 PTH1R
CUL5 XCL1
SLK HNRNPK
SLC9A2 CYP2F1
NOTCH4 CD4
AZIN1 HNRNPU
AZIN1 AP2M1
AZIN1 HTATSF1
AZIN1 CSNK2A1
AZIN1 COPB1
SCN1B TAF1
SCN1B GFRA2
SSR1 FAM175B
SSR1 CAMLG
SSR2 TAF7
SSR2 APEX1
SSR2 KIAA0040
SSR2 GRPR
GOLGB1 CHGB
GOLGB1 BAT3
HSF2 BAT1
HSF4 HIST2H4A
BGN SYN1
APOC4 CD79A
N4BP2L2 RBM15B
N4BP2L2 SLC30A3
N4BP2L2 FAM175B
N4BP2L2 MAPKAPK2
N4BP2L2 HTATSF1
N4BP2L2 CSNK2A2
N4BP2L2 BBS9
N4BP2L2 TFCP2
N4BP2L2 STK38
MYL3 HLA-DOB
APOC1 HLA-DQB1
SLC30A1 CYC1
SLC30A3 PPP2R1B
SLC30A3 TNFRSF14
SLC30A3 CDSN
SLC30A3 MPP2
SLC30A3 B4GALT1
SLC30A3 NFIC
SLC30A3 BBS9
SLC30A3 TAF1
SLC30A3 HLA-DOB
SLC30A3 HLA-DQA1
FURIN PMS2L3
IL1RL2 ATP2B3
MPP3 PPP2R1A
MPP3 CHGB
MPP3 NNAT
MPP3 AP2M1
MPP3 BBS9
MPP3 PDE4B
MPP2 PPP2R1A
MPP2 CHGB
MPP2 TNFRSF14
MPP2 CDSN
MPP2 SLC14A2
MPP2 BBS9
POU6F1 CYCS
MAGI1 CHGB
HLA-DQB1 GFRA2
TAGLN2 BBS9
TAGLN2 RAB32
TAGLN2 KLHDC10
TAGLN2 HLA-DQA1
KLHDC10 LPAL2
KLHDC10 NRGN
KLHDC10 CYP2F1
KLHDC10 GFRA2
KLHDC10 PML
MDM4 GFRA2
ROR2 GOLGA2
ROR2 LPAL2
ATIC PDCD1
CNN3 CCNG2
CNN3 COX5A
CNN3 HNRNPU
CNN3 HNRNPK
CNN3 HNRNPM
CNN3 PDIA6
CNN3 SNRPB
CNN3 TAF7
CPB2 HNRNPK
CPB2 HK3
CPB1 NRGN
COPB1 RAD23B
COPB1 RBM15B
COPB1 HNRNPU
COPB1 AP2M1
COPB1 SSRP1
COPB1 B4GALT1
COPB1 BAT3
EPHB3 BBS9
TNFRSF17 ANKRD1
TNFRSF14 SLC14A2
TNFRSF14 CDSN
TNFRSF14 B4GALT1
TNFRSF14 TMED10P
TNFRSF14 CSNK2A1
TNFRSF14 BBS9
TNFRSF14 HLA-DOB
NOP14 BATF
NOP14 ELF4
NOP14 SNX17
NOP14 NRGN
NOP14 TFDP1
MAML1 CTDSP2
NONO BAT3
B4GALT1 RBM15B
B4GALT1 CSNK2A2
B4GALT1 CSNK2A1
B4GALT1 FAM175B
B4GALT1 EIF1AP1
B4GALT1 PTPN1
B4GALT1 TAF7
B4GALT1 ESR2
B4GALT1 BAT3
B4GALT1 CD63
B4GALT1 BBS9
B4GALT1 FOLR2
PGK1 AP2M1
PGK1 HTATSF1
MAN2A2 ABCC8
HERC1 NNT
HERC1 TSPAN7
HERC1 ABL1
HERC1 RAF1
HERC1 HNRNPU
HERC1 CLIP1
CORO2A CCR4
TMED10P BBS9
TMED10P AARS
TMED10P GPD1L
TMED10P MRPL49
TNFRSF1A CPA2
INSM1 NFIB
SULT2B1 BATF
STK38 BBS9
STK38 RBM15B
STK38 CSNK2A1
GPD1L ATP2B1
TFDP1 NRGN
TFDP1 SLC14A2
SYN1 NEUROD2
MYCL1 ESR2
MYCL1 FOLR2
OXA1L HNRNPU
ADRA2A BATF
ADRA2A CYC1
CD5 SNRPC
CD5 NRGN
CCR2 CD68
CCR2 ELF4
CD7 ISG20
CCR4 HNRNPK
CCR5 HLA-DQA1
CDSN FAM175B
CCR8 G6PC
CCR9 TAF1
CCR9 POLD2
KIAA0101 CAMLG
KIAA0101 HNRNPK
KIAA0101 EIF1AP1
KIAA0101 RHEB
KIAA0101 CKAP5
RAF1 PPP2R1A
PTPN1 RBM15B
PTPN1 CSNK2A1
POFUT1 SLC14A2
SNX17 MAP4K2
EHMT2 BAT1
STAT3 BBS9
STAT3 MRPL49
LPAL2 ITSN2
LPAL2 ELF4
HPRT1 HTATSF1
CD86 IDH3A
RPL13A RPS9
RPL13A RAP1GAP
RPL13A NPM1
FOSL1 BATF
CTDSP2 LIMK2
CD63 COX5A
CD63 SNRPB
CD63 ATP5G3
FOXF2 HNRNPK
FOXF2 HK3
EFNA1 MAP4K2
EFNA1 NRGN
CD68 ELF4
HTATSF1 PMS2L5
HTATSF1 CSNK2A2
HTATSF1 FAM175B
HTATSF1 PDHB
HTATSF1 TAF7
HTATSF1 EIF1AP1
HTATSF1 BAT3
HTATSF1 HNRNPU
HTATSF1 AP2M1
HTATSF1 BRPF1
HTATSF1 BBS9
ESR2 RBM15B
ESR2 AP2M1
ESR2 AARS
CD8B SERPINF2
CD8B BTN2A2
CD8B BBS9
CD8B TAF1
EBNA1BP2 HNRNPU
NEUROD2 CHGB
NEUROD2 NNAT
NEAT1 HMGA2
SGK1 ALDOA
CDC2L5 CSNK2A1
HLA-DOB NCAM1
HLA-DOB SLC14A2
HLA-DOB HMGA2
HLA-DOB FOLR1
RHEB HNRNPU
PPP2R1A TAF6
PPP2R1A SUPT4H1
PPP2R1B CYP2F1
MAP4K2 BATF
MAP4K2 NRGN
MAP4K2 GFRA2
CDH15 S100P
CDH15 FSHR
CDH17 GFRA2
LIMK2 HK3
LIMK2 CSNK2A2
LIMK2 FAM175B
LIMK2 EIF1AP1
LIMK2 TAF7
LIMK2 HNRNPU
LIMK2 HNRNPK
LIMK2 HNRNPM
LIMK2 CYCS
LIMK2 CHIT1
LIMK2 ACAP2
LIMK2 CD164
S100P CRYAA
CYCS CCNG2
CYCS FAM175B
CYCS HNRNPU
CYCS HNRNPK
CYCS HNRNPM
CYCS HK3
CYCS EIF1AP1
CYCS TAF7
CYCS FOLR2
MAP2K1 AP2M1
MAP2K1 APLP2
ZMYND11 USP10
CAMLG HNRNPU
CAMLG HNRNPM
CAMLG TAF7
RAP1GAP HK1
CHIT1 SLC14A2
SON ISCU
SON HNRNPC
SON CLIP1
SON CCNG2
SON SRP54
ATP5G3 COX5A
ATP5G3 PDIA6
ATP5G2 LDHB
WNT2B RPL37A
WNT2B RPS9
WNT2B CD79A
WNT2B LDHB
WNT2B NPM1
HSPB3 NRGN
NRGN BATF
NRGN CYP2F1
NRGN ELF4
NRGN PML
NRGN HK1
NRGN SNRPC
NRGN GFRA2
NRGN HTR1D
ALDOA TAF6
HLA-DQA1 BBS9
HLA-DQA1 CSNK2A1
HLA-DQA1 NFIC
CKAP5 HNRNPU
CKAP5 HK3
CKAP5 EIF1AP1
CKAP5 USP10
CKAP5 TAF9
PSMF1 EED
PSMF1 TCFL5
HPCA AHDC1
ZNF76 BAT3
RBM15B CSNK2A2
RBM15B FAM175B
RBM15B TAF7
RBM15B BBS9
TROVE2 CLDN5
CYP2F1 ELF4
CYP2F1 AIP
GOLGA4 EED
GOLGA4 CSNK2A2
NNT FNTB
ISCU AP2M1
ISCU HNRNPK
ISCU HNRNPM
HK3 PTMA
HK3 GTF2E1
HK3 EIF1AP1
HK3 KIAA0040
HK3 TAF7
HK3 HNRNPU
HK3 HNRNPK
ATP2B1 CSNK2A1
ATP2B3 RPS9
CSNK2A2 FAM175B
CSNK2A2 TAF7
CSNK2A2 HNRNPK
CSNK2A2 ZNF35
CSNK2A1 AP2M1
CSNK2A1 BBS9
PTMA HNRNPK
COX5A SNRPB
ZKSCAN1 RAD23B
ZKSCAN1 AP2M1
GFRA2 SLC14A2
GFRA2 NFIC
GFRA2 TAF1
PABPC1 LDHB
DNM1 CHGB
UBE2L3 PIK3R1
EED HNRNPU
FAM175B EIF1AP1
FAM175B TAF7
FAM175B HNRNPU
FAM175B HNRNPK
FAM175B HNRNPM
FAM175B FOLR2
THBS3 FOLR2
OSM DGCR14
PDHB AP2M1
CD79A DOK1
CD79A RAB3A
SLC14A2 NCAM1
SLC14A2 HMGA2
STAG1 HNRNPU
STAG1 HNRNPK
EIF1AP1 TAF4
EIF1AP1 HNRNPK
EIF1AP1 FSHR
TAF7 CCNG2
TAF7 HNRNPU
TAF7 HNRNPK
TAF7 HNRNPM
TAF7 GLUD1
MRPL49 BBS9
TAF1 BBS9
G6PD CLIP1
USP10 TAF9
TAF9 GTF2E1
TAF9 HNRNPU
TAF9 HNRNPK
TAF9 HNRNPC
TAF9 SEC31A
BAT3 HAX1
BAT3 RAD23B
BAT3 AP2M1
BAT3 BAT1
BAT2 AHDC1
BAT2 ABL1
BAT1 SEC31A
BAT1 AP2M1
CCNG2 HNRNPU
CCNG2 HNRNPK
CCNG2 HNRNPM
SNRPC ELF4
ABL1 CHGB
NCAM1 HMGA2
HNRNPU HNRNPK
HNRNPU HNRNPM
HNRNPU SEC31A
TMED9 PDIA3
HNRNPK GTF2E1
HNRNPK HNRNPM
HNRNPK SEC31A
HNRNPK PDIA6
BBS9 ACAP1
BBS9 LOC150786
BBS9 PDGFB
BBS9 AARS
SSRP1 HAX1
MSN GPC1
SEC31A PDIA6
