# Supplementary material for: Functional networks inference from rule-based machine learning models
Source: BioData Min. 2016 Sep 5;9:28. doi: 10.1186/s13040-016-0106-4 (PMC5011349; doi:10.1186/s13040-016-0106-4)
Supplement: Supplementary file 2 — Networks. All networks used in the analysis given as a list of edges. (XZ 11980 kb) [file 13040_2016_106_MOESM2_ESM.xz › networks/mic/CNS/SE_C1.txt]

ELANE B4GALT1
ELANE AOC2
ELANE CHIC1
ELANE CSNK2A2
ELANE TMEM106A
RNF10 PPP2R1A
RNF10 SMG7
RNF10 WASF3
RNF10 ARF3
RNF10 TRIM26
RNF10 GNB1
RNF10 PKM2
RNF10 NOMO1
RNF10 SNRPN
RNF10 H3F3B
RNF10 IP6K1
RNF10 ATP5B
RNF10 ATP5F1
RNF10 NPEPPS
RNF10 AP2B1
RNF10 CKAP4
RNF10 MAPRE2
NIPA2 HNRNPA2B1
HSPA9 TAF7
HSPA9 PWP1
HSPA9 HMGN3
HSPA9 EIF4H
HSPA9 GTF2A2
HIST1H4H HNRNPK
HIST1H4H MST1R
ARFRP1 HSD17B3
ARFRP1 TRIM15
ARFRP1 IFNGR2
LIFR NRGN
PMM1 SLC9A6
PMM1 PPP1R7
PMM1 WASF3
PMM1 SEC13
PMM1 CLOCK
PMM1 WARS
PMM1 AGPAT1
PMM1 GNA11
PMM1 ATP5B
PMM1 DDB1
PMM1 BNIP1
ASS1 GNB3
ADIPOQ INHA
ADIPOQ LOC91316
ADIPOQ HLA-C
ADIPOQ G6PC
ADIPOQ EDN2
ADIPOQ PTPN5
SLC28A1 RPS7
SLC28A1 RPS9
PRNP ATP6V0C
DRAP1 CLOCK
IRX5 UQCRC2
IRX4 FAS
IRX4 HAAO
ABCD3 EIF3A
ABCD3 HNRNPK
ABCD3 EIF4G2
ABCD3 BRD2
ABCD3 LOC100131311
DHX9 UBXN4
DHX9 PTPN11
DHX9 HMGN2
DHX9 HNRNPU
SIRPD ODF1
SIRPD HSF4
SIRPD MFGE8
SIRPD INPP5K
SIRPD NCAPD3
SIRPD ADRB3
SIRPD STXBP2
SIRPD CCL22
SIRPD CES2
ZNF43 BCLAF1
ZNF43 CNP
SIRPA NCAPD3
XPC DDB1
XPC ACO2
XPC ITIH4
XPC C4orf8
SP1 CCL2
SP1 NCKAP1L
SP1 ESR2
SP1 PRKAG1
SP1 GLA
SP1 INPP5J
SP1 KIAA0226
SP1 GPER
SP1 PCDH1
SP1 FLT4
SP2 ZNHIT3
SP2 MUT
SP2 ZCCHC11
SP2 TNFAIP1
SP2 MDC1
SP2 CSF1R
SP2 BCLAF1
SP2 DDX18
SP2 MARCKS
SP2 CASC3
SP2 PUM1
SP2 PXN
SP2 BMI1
SP3 MAPK1IP1L
SP3 RBBP7
SP3 HNRNPU
SP3 USP7
SP3 ATXN10
SP3 ZNF135
NUP93 TAX1BP1
NUP93 MMD
NUP93 DGCR6
MAZ HERC1
BAK1 BCAM
BAK1 ZNF212
CSN2 ABAT
CTBP1 CCNG2
CTBP1 NAP1L4
TSG101 MARCKS
TSG101 YY1
TSG101 HNRNPA2B1
TSG101 SRP9
TSG101 ATP2A2
UGCG CHN2
ATP2A2 HNRNPM
ATP2A2 DAZAP2
ATP2A2 TANK
ATP2A2 ACTG1
ATP2A2 SPCS2
ATP2A2 BMI1
ATP2A2 EZH1
ATP2A2 SLC35A1
ATP2A2 RNF103
ATP2A2 PRKACB
ATP2A2 DYRK1A
ATP2A2 RELA
ATP2A2 UQCRC2
ATP2A2 LOC728849
ATP2A2 UBE4A
ATP2A2 HNRNPA2B1
RIT1 BTN3A1
MGST2 BBS9
MGST2 RENBP
MGST2 KIAA0195
MGST2 KCNJ4
MGST2 ZNF167
MGST2 PSD
MGST2 LPCAT3
MGST2 GFRA2
MGST2 TAGLN2
MGST2 CD8B
MGST2 PTPN5
APOA1 METAP1
APOA1 LOC100131311
APOA1 UQCRC2
APOA1 POU2F2
APOA1 CNN3
XPO1 MORC3
XPO1 ZCCHC11
XPO1 ACTG1
XPO1 MUT
XPO1 CCNG2
XPO1 CAPRIN1
XPO1 LOC728849
XPO1 SFRS7
XPO1 HNRNPU
XPO1 HNRNPK
XPO1 HNRNPA2B1
XPO1 PRIM2
XPO1 DYRK1A
XPO1 RELA
XPO1 MAPRE1
XPO1 DPYSL2
XPO1 SAFB
XPO1 R3HDM1
XPO1 KIAA0174
XPO1 FERMT2
XPO1 C21orf33
XPO1 TAF7
XPO1 UBE4A
XPO1 ZNF638
XPO1 ABI2
XPO1 PTPN12
XPO1 PFN2
XPO1 SFRS11
XPO1 GLRA2
XPO1 UQCRC2
WAPAL LAMP2
WAPAL SUZ12
DNASE1L3 MYLPF
COL4A2 COL3A1
COL4A2 FN1
COL4A2 COL4A1
COL4A1 CTGF
COL4A1 FN1
COL4A1 COL1A1
CNTFR RAB3A
TACR2 MADD
ITGAX GTF2I
ATAD4 RENBP
ATAD4 AQP2
ATAD4 TAF1
ATAD4 CYP2F1
ATAD4 ACSL1
ATAD4 CD40
ATAD4 ZNF8
ATAD4 BCAT2
ATAD4 ATP6V0A1
ATAD4 FUT2
ATAD4 OR2H1
ATAD4 POFUT1
PSMD11 ATP6V0C
PSMD11 ARHGEF12
PSMD11 CLTC
PSMD11 RAC1
PSMD11 ARF3
PSMD11 PSEN1
PSMD11 RGL2
PSMD11 GNB1
PSMD11 PKM2
PSMD11 SLC2A1
PSMD11 MPI
PSMD11 CHN2
PSMD11 GGA3
PSMD11 SNRPN
PSMD11 RNH1
PSMD11 AGPAT1
PSMD11 DDB2
PSMD11 CDK9
PSMD11 TNFRSF4
PSMD11 GPX4
PSMD12 ARHGEF12
PSMD12 TRIM26
PSMD12 GNB1
PSMD12 BCLAF1
PSMD12 GRB2
PSMD12 SNRPN
PSMD12 H3F3B
GANAB PSMD2
GANAB DAG1
GANAB TLK2
CD40LG CD86
SMAD4 TANK
SMAD4 ACTG1
SMAD4 SS18
SMAD4 ATP13A3
SMAD4 CCNG2
SMAD4 TATDN2
SMAD4 SSR1
SMAD4 TCP1
SMAD4 HNRNPM
SMAD4 DYRK1A
SMAD4 TRIM23
SMAD7 GPX4
SMAD1 PTPN12
SMAD1 BRD2
SMAD1 ACADM
SMAD1 CTF1
SHROOM2 NHLH1
SHROOM2 ALDH1A3
OR2H1 BCAM
OR2H1 AQP2
OR2H1 MFGE8
OR2H1 GLA
OR2H1 INPP5J
OR2H1 GFRA2
OR2H1 ZNF8
OR2H1 ELF4
OR2H1 DNASE1
OR2H1 SPTBN1
OR2H1 JOSD1
OR2H1 CCL22
OR2H1 CD3E
OR2H1 PTPN5
OR2H1 MYLPF
ARF3 PPP2R1A
ARF3 PI4KB
ARF3 PI4KA
ARF3 SPTAN1
ARF3 CHGB
ARF3 UBA1
ARF3 MEN1
ARF3 MADD
ARF3 STXBP1
ARF3 ABL1
ARF3 RPS17
ARF3 DGCR6
ARF3 SMG7
ARF3 TNFAIP1
ARF3 WASF3
ARF3 PSEN1
ARF3 RGL2
ARF3 ATP6AP1
ARF3 ARHGEF1
ARF3 NUP188
ARF3 GRB2
ARF3 MAPK6
ARF3 AAMP
ARF3 GNAO1
ARF3 YWHAB
ARF3 AP1B1
ARF3 NNT
ARF3 USP11
ARF3 H3F3B
ARF3 ATP6V0C
ARF3 ARHGEF12
ARF3 KIAA0430
ARF3 KIAA0195
ARF3 RAB1A
ARF3 GNB1
ARF3 SLC9A6
ARF3 NOMO1
ARF3 C16orf45
ARF3 ENO2
ARF3 PCDHGC3
ARF3 SNRPN
ARF3 SMARCD1
ARF3 CDK9
ARF3 ACO2
ARF3 FTO
ARF3 PDXDC1
ARF3 PPP1R10
ARF3 GSK3A
ARF3 PSD
ARF3 STMN1
ARF3 CES2
ARF3 ATP1A3
ARF3 ATP6V0A1
ARF3 AGPAT1
ARF3 GNA11
ARF3 POLR2A
ARF3 VPS72
ARF1 SMG7
ARF1 SEC13
ARF1 GNB1
ARF1 PKM2
ARF1 SSTR2
ARF1 H3F3B
ARF1 ALDOA
ARF1 MAPRE2
SLC36A2 RPL34
SLC36A2 RPL39
SLC36A2 RPS8
ARF4 PSMD6
ARF4 GOLGA4
ARF4 MSH6
ARF4 CDC7
SPARC COL1A1
MOBP GCM1
MOBP LYST
MOBP PRKAR1A
HERC2P3 PTGER3
CALB1 NEFL
CALB1 DPEP1
TCEA1 ANKRD46
TCEA1 ZNF76
COX4I1 ACSL1
IL3RA CCL22
PRKAR1A ATP6V1A
PRKAR1A NQO2
PRKAR1A EIF5
PRKAR1A CLTC
PRKAR1A SMARCA1
PRKAR1A LOC728849
PRKAR1A AP2S1
PRKAR1A CNP
PRKAR1A WASF3
PRKAR1A SFRS4
PRKAR1A ATP6AP1
PRKAR1A BCLAF1
PRKAR1A AP2M1
PRKAR1A UBXN4
PRKAR1A KIAA0430
PRKAR1A APPBP2
PRKAR1A TRO
PRKAR1A RAB1A
PRKAR1A KIAA0240
PRKAR1A GNB1
PRKAR1A CPE
PRKAR1A HERC1
PRKAR1A TNFRSF4
PRKAR1A SNRPN
PRKAR1A USP14
PRKAR1A ATXN10
PRKAR1A C5orf13
PRKAR1A SNAP25
PRKAR1A UBE4A
PRKAR1A LOC100133166
PRKAR1A ACSL1
PRKAR1A TNFAIP1
PRKAR1A ARCN1
PRKAR1A PURA
PRKAR1A PRKACB
PRKAR1A ZNF134
GFER APOC3
SRPK3 NPPC
SRPK3 PLK3
SRPK3 TBL3
SRPK3 RAE1
SRPK2 CIRBP
SRPK2 DAZAP2
SRPK2 PAFAH1B1
SRPK2 CPE
SRPK2 NOVA1
ATP1A3 PKM2
ATP1A3 SNW1
ATP1A3 STMN1
ATP1A3 WASF3
ATP1A3 GSK3A
ATP1A3 GNB1
ATP1A3 SMG7
ATP1A3 ATP6AP1
ATP1A3 DUSP5
ATP1A3 SNRPN
ATP1A3 H3F3B
ATP1A3 YWHAB
ATP1A3 ATP5B
MYL6B PRDX2
HMGB2 VBP1
HMGB2 ZNF146
HMGB2 METAP1
HMGB2 PSMD6
HMGB2 SRP9
HMGB2 HNRNPK
HMGB2 MCM3
HMGB2 HNRNPM
HMGB2 DAD1
HMGB2 H2AFZ
HMGB2 SEC31A
RAB2A RGL2
ACRV1 CCL2
ACRV1 PDXK
ACRV1 TAF1
ACRV1 INPP5J
ACRV1 PRF1
ACRV1 LTK
ACRV1 FLT1
ABAT GPR3
ABAT CYP4A11
ABAT WNT1
ABAT TNXB
ABAT KLK3
MAGEA5 TTYH2
FRG1 H2AFZ
UBTF GNA11
YLPM1 AQP3
MUC2 RPL29
MUC2 EIF3E
MUC2 SEMG2
MUC2 SNRPC
MUC2 ALPI
MUC2 RPS9
MUC1 AQP2
MUC1 F13B
MUC1 CETN1
MUC1 BST1
MUC1 LTK
MUC1 CYP3A4
MUC1 PTPN5
MUC1 FLT1
NOLC1 YY1
CD46 LOC728849
CD46 TM9SF2
CD40 PPP2R1B
CD40 REG1P
CD40 HRG
RAB21 GOLGA4
RAB21 SLC2A1
SNW1 PKM2
CFH HLA-E
GLRA2 VARS
GLRA2 PTPN12
GLRA2 PRSS3
GLRA2 HNRNPA2B1
GLRA2 UQCRC2
GLRA2 RTCD1
CFB PRKAG1
CFB CD36
PNN PPP2R5E
PNN PUM1
PNN HMGN1
HLA-DMB GPER
HLA-DMB SLC2A4
HLA-DMB RING1
RPL27 RPL34
RPL27 RPS28
RPN1 APLP2
RPN2 BCAP31
RPN2 TMED10
TRIM15 MFGE8
MUT ZCCHC11
MUT TMEM131
MUT HMGN1
MUT PUM1
MUT ZNF146
MUT IL8RB
MUT CSF1R
MUT RB1
MUT MAPK3
MUT HNRNPK
MUT PTP4A1
MUT HNRNPM
MUT SUZ12
MUT CEBPZ
MUT MAPK1IP1L
MUT BMI1
MUT FERMT2
MUT CUX1
MUT DCUN1D4
MUT ALDH7A1
MUT ATXN10
MUT COL16A1
MUT CSNK2A2
MUT TAF7
MUT ZNF638
MUT PTPN11
MUT PPP2CB
MUT NUP153
NQO2 ATXN10
NQO2 IER2
EFNB1 ADD1
CHI3L2 C4orf8
PRL ARL4D
PRL SLC6A8
PRL STMN1
RFC5 CST4
RELN STXBP1
RELA MORC3
RELA ZCCHC11
RELA YY1
RELA ACTG1
RELA SPCS2
RELA UQCRB
RELA ACADM
RELA YES1
RELA RNF113A
RELA TRD@
RELA MARCKS
RELA PTP4A1
RELA DYRK1A
RELA TOP2B
RELA RCN2
RELA HK3
RELA BMI1
RELA KIAA0174
RELA TRIM23
RELA EIF1AP1
RELA CHMP1A
RELA MVK
RELA CSNK2A2
RELA BRD2
RELA UBE4A
RELA MST1R
RELA CSTF3
RELA RBMX
RELA SFRS11
RELA HNRNPK
RELA FOLR2
PIP4K2B ARPC4
C4orf10 MYLPF
KLK1 COL6A2
KLK3 INHA
KLK3 CYP4A11
KLK3 MYL7
KLK3 SLC5A2
KLK3 RAB3B
TBL3 HLA-C
TBL3 PLK3
TBL3 TNXB
ELK4 ZWINTAS
APC CCNG2
APC DAZAP2
APC CCNI
UQCRFS1 VBP1
UQCRC2 MMP14
UQCRC2 MORC3
UQCRC2 TMEM131
UQCRC2 YY1
UQCRC2 ACTG1
UQCRC2 TOMM20
UQCRC2 ATP13A3
UQCRC2 MARCKS
UQCRC2 PTP4A1
UQCRC2 HNRNPA2B1
UQCRC2 TM9SF2
UQCRC2 MAPRE1
UQCRC2 SAFB
UQCRC2 DYRK1A
UQCRC2 LOC100131311
UQCRC2 TAF7
UQCRC2 UBE4A
UQCRC2 MST1R
UQCRC2 TRAM1
UQCRC2 SFRS11
UQCRC2 PTPN12
UQCRC2 HNRNPK
DBT TUB
PAK2 COL11A2
ZNHIT3 C5orf13
ZNHIT3 PPP1R11
ZNHIT3 ZCCHC11
ZNHIT3 TTC3
ZNHIT3 NCOA4
ZNHIT3 KIAA0317
ZNHIT3 KIAA0174
ZNHIT3 UFD1L
ZNHIT3 CASC3
ZNHIT3 BAT1
ZNHIT3 PUM1
ZNHIT3 TRIM26
ZNHIT3 HTATSF1
ZNHIT3 GNA11
ZNHIT3 SMARCA1
ZNHIT3 AP2B1
ZNHIT3 HMGN2
IL10RA HMGN2
IL10RA CLTC
IL10RA NARS
TBR1 NEUROG1
TBR1 GNB3
SAA1 SULT2B1
GAST PDE6B
GAST PCDH1
GAST IQCB1
GAST BCAT2
GAST GJA5
CYP2D6 MAP3K10
CYP2D6 FAS
CYP2D6 TNFSF9
MXD1 NPPB
MXD1 TNXB
MXD1 CYP4A11
DPYSL2 PFN2
DPYSL2 CFDP1
DPYSL3 CNTD1
DPYSL3 PI4KA
DPYSL3 CLOCK
DPYSL3 PKIA
DPYSL3 THRA
DPYSL3 STXBP1
DPYSL3 PRKAR2B
DPYSL3 AP2B1
DPYSL3 SOX4
DPYSL3 VPS72
DLD ETFA
DLD NCOA6
DLD CLTC
DLD EIF4G2
DLD IRF9
DLD MDC1
DLD KIAA0240
DLD BCLAF1
DLD PPP1R11
DLD IFNGR1
DLD PUM1
DLD HNRNPM
DLD HTATSF1
DLD PWP1
DLD COL16A1
DLD EIF4H
IGFBP4 COL1A2
IGFBP5 BTG2
COL16A1 MAPK1IP1L
COL16A1 RCN2
COL16A1 IL8RB
COL16A1 FAM175B
COL16A1 UBC
COL16A1 SFRS3
COL16A1 COMT
COL16A1 IER2
COL16A1 GRM4
COL16A1 AOC2
COL16A1 SNRPN
COL16A1 GTF2A2
COL16A1 PCBP1
COL16A1 B4GALT1
COL16A1 WIPF2
COL16A1 RB1CC1
APLNR SPI1
APLNR WIT1
PROZ LOC728844
PROZ MSTP9
PROZ IER2
BTD APOB
MEF2A CDK9
MEF2A CES2
MEF2A RTN1
MEF2A DPP6
COX10 AQP5
COX10 TAF1
ZNF117 CXCL9
ZNF117 CHD8
ZNF117 ABL1
COX17 BATF
COX17 WIT1
ITGA8 TRH
ITGA8 ALDH6A1
CYLC2 LTK
CYLC2 RNASE3
PRKAR2B H3F3B
PRKAR2B GNB1
PRKAR2B VPS72
MLF2 PPP2R1A
MLF2 SMG7
MLF2 ADD1
MLF2 GNB1
MLF2 SUPT4H1
MLF2 ATP5B
MLF2 PAK1
NUP62 GRB2
NUP62 CHRND
CSF1R ZCCHC11
CSF1R CLOCK
CSF1R PRKAG1
CSF1R CPE
CSF1R PSMD2
CSF1R ZNF8
CSF1R ACADM
CSF1R ZNF146
CSF1R IL8RB
CSF1R RB1
CSF1R PXN
CSF1R GRM4
CSF1R TOP2B
CSF1R MAPK1IP1L
CSF1R APPBP2
CSF1R TMEM106A
CSF1R TSC22D1
CSF1R UBE4A
CSF1R TLK2
CSF1R CUX1
CSF1R DCUN1D4
CSF1R HTATSF1
CSF1R NAGA
CSF1R BBS9
CSF1R DAZAP2
CSF1R M6PR
CSF1R ABI2
CSF1R PPP2CB
CSF1R RPA2
CSF1R UBC
CSF1R B4GALT1
CSF1R ZNF134
CSF1R PPP2R5C
SNRPA1 QDPR
SNRPA1 RBBP7
SNRPA1 ALDH4A1
SNRPA1 RCN2
SNRPA1 VBP1
ETF1 CUX1
ETF1 SFPQ
ETF1 PWP1
ETF1 IER2
AAMP AVPR1B
AAMP NAGA
AAMP ERCC4
AAMP PSD
AAMP RING1
AAMP DCTN1
AAMP RBM15B
AAMP USF2
AAMP MADD
AAMP PSEN1
AAMP MLH1
AAMP DGCR6
AAMP NUP188
AAMP TNFRSF4
AAMP KIAA0195
AAMP RAB1A
AAMP MDC1
AAMP GNB1
AAMP WARS
AAMP CASC3
AAMP HTATSF1
AAMP SALL2
AAMP ACO2
AAMP BBS9
AAMP GSK3A
AAMP SLC2A1
AAMP PRKACA
AAMP PPP3CA
MAP3K7IP1 SNRPF
MAP3K7IP1 DAD1
TRIO YWHAQ
UBE2D3 AGPAT1
CXADR PTPRO
CXADR CHGB
TCP1 HDAC2
TCP1 RBM39
TCP1 RBMX
ZNF33B CAMK2D
ZNF33B NEFL
ZNF33B ALPI
ZNF33A SFRS5
ZNF33A UBE2N
F2RL2 S100A4
F2RL1 FEV
F2RL1 PDXDC1
PRDX6 AOC2
PRDX6 SSR1
PRDX6 FAM175B
PRDX6 PPP2CB
PRDX6 CSTF3
PRDX6 DYRK1A
PRDX6 CYCS
PRDX6 SART3
PRDX6 FOLR2
PRDX6 TOMM20
TCEB1 SAP18
PRDX3 UBXN4
NFYC NARS
SMARCA1 ZCCHC11
SMARCA1 ACTG1
SMARCA1 HMGN1
SMARCA1 CIRBP
SMARCA1 JUND
SMARCA1 PUM1
SMARCA1 ACADM
SMARCA1 HMGN2
SMARCA1 AP2B1
SMARCA1 DYRK1A
SMARCA1 TOP2B
SMARCA1 MAPK1IP1L
SMARCA1 CNP
SMARCA1 DAZAP2
SMARCA1 KIAA0174
SMARCA1 BMI1
SMARCA1 CASC3
SMARCA1 DCUN1D4
SMARCA1 HTATSF1
SMARCA1 CUGBP2
SMARCA1 SNAP25
SMARCA1 UBE4A
SMARCA1 ARMCX6
SMARCA1 PPP2CB
SMARCA1 TNFAIP1
SMARCA1 CSTF3
SMARCA1 ZNF91
SMARCA1 SFRS11
SMARCA1 PRKACB
SMARCA1 TP53BP1
SMARCA1 KIAA0430
SMARCA4 CHGB
SMARCA4 ATN1
ZNF3 UBL4A
CAMP BATF
CAMP CARS
FYN KIAA0226
FYN SALL2
FYN DCUN1D4
FYN CPE
FYN DGCR6
ZNF8 AVPR1B
ZNF8 GHRHR
ZNF8 CD34
ZNF8 MYLPF
ZNF8 UQCRB
ZNF8 RNF113A
ZNF8 IFNA21
ZNF8 ZIC1
ZNF8 FLT1
ZNF8 PHKG2
ZNF8 WARS
ZNF8 KIAA0226
ZNF8 CSNK2A2
ZNF8 CSNK2A1
ZNF8 BBS9
ZNF8 KCNJ4
ZNF8 PPP2CB
ZNF8 SDC4
ZNF8 ADRB3
ZNF8 CD3E
CCT6A TAF7
CCT6A BTG2
CCT6A ZNF146
CCT6A METAP1
CCT6A EIF4G2
CCT6A TNR
CCT6A SFRS3
CCT6A RB1
CCT6A HNRNPK
CCT6A PCBP1
CCT6A ADSL
CCT6A ACADM
ST3GAL1 CPZ
RAC1 BBS9
RAC1 ATP6V0C
RAC1 SEMA3C
RAC1 SPG7
RAC1 MPP3
RAC1 TNFAIP1
RAC1 ARHGEF12
RAC1 DGCR6
RAC1 HERC1
RAC1 MTMR6
RAC1 FUCA1
RAC1 CBX1
FCGR2B AVPR1B
FCGR2B PDE6B
FCGR2B CES2
FCGR2B MMP11
FCGR2B GH2
CPLX2 NFKBIL1
TANK DNAJC7
TANK TRIM23
TANK HNRNPH2
TANK DYRK1A
TANK ACADM
CADPS PTPRO
PBX2 EDN2
PBX2 CYP4A11
COL6A3 PCOLCE
PBX1 CTLA4
MAGEA12 CCL2
WIPF2 GTF2F1
WIPF2 VBP1
WIPF2 NCOA4
WIPF2 TMEM106A
WIPF2 QDPR
WIPF2 DHX38
WIPF2 SNRPN
WIPF2 AMD1
DCAF8 PMS2L5
DCAF8 KIAA0430
DCAF8 KIAA0240
DCAF8 LOC728849
TUFM PSMC1
DYNLL1 NDUFA4
RAD9A RPS6
RAD9A RPL39
RAD9A RPL10A
RAD9A RPL9
CD34 BBS9
CD34 AVPR1B
CD34 ACOX2
CD34 CYP2A6
CD34 SDC4
CD34 WARS
CD34 USP7
CD34 KLRK1
CD34 TRD@
CD34 CDSN
CD34 LTK
CD34 ZWINTAS
CD34 FLT1
CD36 NOS1
CD36 KRT32
CD36 LY9
CD36 MAP2K5
UQCRH DAD1
UQCRH RPS27A
UQCRH UQCRB
UQCRB MADD
UQCRB GINS1
UQCRB HK3
UQCRB FAM175B
UQCRB SRRD
UQCRB CYCS
UQCRB COX7C
UQCRB ACADM
UQCRB MAPK3
UQCRB SET
UQCRB PTP4A1
UQCRB CYP2A6
UQCRB UBC
UQCRB B4GALT1
UQCRB HNRNPK
UQCRB MVK
UQCRB TOP2B
UQCRB RBM15B
PAM PFN2
GPS1 SLC6A8
GPS1 MPP3
GPS1 RABGGTA
GPS1 DHPS
GPS1 MAP4
GPS2 ACADVL
CALM2 PFN2
CALM2 CDK2
CACNA1B P2RX5
DNMT1 MAPK9
UPK1A AR
UPK1A BMP8A
THRA GPR3
THRA ATP6V0C
THRA WASF3
THRA HERC1
THRA PPP1R10
THRA GNB1
THRA PKIA
THRA PSD
THRA STXBP1
THRA SEPT5
THRA ENO2
THRA SNRPN
THRA H3F3B
THRA YWHAB
THRA ATP5B
THRA SH3GL3
CYP51A1 SAFB
CYP51A1 SUZ12
GLO1 ENO1
GLO1 CYCS
DCT NASP
DCT FAM175B
CACNA1S CPA2
CACNA1S AQP2
CUL3 FERMT2
CUL3 TOP2B
CUL3 RBM15B
CUL3 BMI1
BMP8A MTOR
CLCN3 ZNF133
CLCN3 NCOA4
TRIM26 PPP2R1A
TRIM26 ATP5B
TRIM26 SH3GL3
TRIM26 MADD
TRIM26 SKP1
TRIM26 MPP3
TRIM26 BCLAF1
TRIM26 DDB1
TRIM26 GNB1
TRIM26 OGDH
TRIM26 CASC3
TRIM26 BNIP1
TRIM26 C5orf13
TRIM26 SDC4
TRIM26 ZNF91
TRIM26 BAT1
TRIM26 GNA11
TRIM26 KLC1
TRIM26 UFD1L
TRIM26 VPS72
PRMT1 NDP
CLCN7 INHA
CLCN7 FBLN1
CLCN7 USP11
CLCN7 SMARCD1
SLC25A5 NUP205
TRIM23 SET
C21orf33 TRAM1
C21orf33 UBXN4
C21orf33 PFN2
C21orf33 SFRS11
C21orf33 DYRK1A
C21orf33 LOC728849
BRD2 MORC3
BRD2 AES
BRD2 NFATC3
BRD2 ACTG1
BRD2 ADSL
BRD2 LOC728849
BRD2 TRAM1
BRD2 SFRS2
BRD2 ACADM
BRD2 MAPK3
BRD2 MARCKS
BRD2 PTP4A1
BRD2 H3F3A
BRD2 PCBP1
BRD2 SNRNP70
BRD2 TOP2B
BRD2 HK3
BRD2 FERMT2
BRD2 GDI1
BRD2 VAT1
BRD2 PTPN12
BRD2 MST1R
BRD2 RBMX
BRD2 NUP153
BRD2 HNRNPK
BRD3 PRKAG1
BRD3 SOX4
BRD3 BCLAF1
BRD3 SLC2A1
BRD3 GNA11
PTPN12 ACTG1
PTPN12 PRSS3
PTPN12 ACADM
PTPN12 ZNF146
PTPN12 LOC728849
PTPN12 HNRNPK
PTPN12 PTP4A1
PTPN12 HNRNPA2B1
PTPN12 H3F3A
PTPN12 DYRK1A
PTPN12 SNRNP70
PTPN12 RBM39
PTPN12 CTDSP2
PTPN12 YWHAE
PTPN12 HK3
PTPN12 UBXN4
PTPN12 LAMP2
PTPN12 TAF7
PTPN12 HADH
PTPN12 UBE2A
PTPN12 SFRS11
PTPN12 EIF4G2
PTPN11 RAD23B
PTPN11 CNP
PTPN11 PPP2CB
PTPN11 SRP9
PTPN11 CUX1
PTPN11 FOXO1
PTPN11 DCUN1D4
PTPN11 EIF4H
PTPN11 PPP2R5E
ARCN1 CDK9
ARCN1 ATP6AP1
CD3E CCL22
CD3E GLA
CD3E INPP5J
CD3E SLC2A4
CD3E ADRB3
CD3E KRT2
CD3E CHIC1
CD3E TTYH2
CD3E HLA-DQA1
AES AHDC1
SLBP VBP1
SLBP HNRNPU
SLBP NARS
SLBP TTC35
SLBP ZNF131
SLBP TOP2A
SLBP CKAP5
PNRC1 YY1
PNRC1 TPT1
PNRC1 PPP2R5C
GNAO1 ZNF167
GNAO1 SMARCD1
GNAO1 NNT
GNAO1 PAK1
GNAO1 FTO
HIF1A TAF7
IFNGR1 RHEB
IFNGR1 PUM1
IFNGR1 CNP
IFNGR2 CYP4A11
IFNGR2 CELP
NDRG1 YWHAZ
ARHGAP1 NFIC
ARHGAP1 SNAP25
ARHGAP1 BBS9
ARHGAP1 ACSL1
ARHGAP1 FTO
ARHGAP1 CES2
ARHGAP1 ATP6V0A1
ARHGAP1 TAGLN2
ARHGAP1 REEP5
ARHGAP1 HLA-DQA1
ARHGAP1 PTPN5
ANXA13 SRD5A1
MRPL3 PSMA4
SCRN1 AP2M1
SCRN1 NAP1L3
SCRN1 TRO
PAX8 MPO
PAX8 SLAMF1
PAX8 REG3A
PTPN5 MAP1A
PTPN5 HLA-DOB
PTPN5 MFGE8
PTPN5 KCNJ4
PTPN5 ACOX2
PTPN5 DGKQ
PTPN5 HMGA2
PTPN5 PDK2
PTPN5 PAK1
PTPN5 CES2
PTPN5 ATP6V0A1
PTPN5 SMARCD1
PTPN5 CYP3A4
PTPN5 CCL22
PTPN4 NUP188
PTPN4 CSNK2A1
GINS1 B4GALT1
PSD STMN1
PSD CHGB
PSD AGER
PSD AKT1
PSD PITPNA
PSD SLC30A3
PSD AQP3
PSD CNTD1
PSD MPP2
PSD ZNF167
PSD DGCR6
PSD KIAA0195
PSD GNB1
PSD PPP1R10
PSD ENO2
PSD USP11
PSD SMARCD1
PSD SALL2
PSD HRG
PSD ACO2
PSD BBS9
PSD STXBP1
PSD SDC4
PSD RING1
PSD RABGGTA
PSD SLAMF1
NRF1 IFI44L
NRF1 UBC
VEGFC APOB
VEGFC TAF1
MYO1C BATF
RPS7 WNT2B
RPS7 RPS25
RPS7 RPS17
RPS7 SNRPD2
RPS7 GNAS
RPS7 RPL27A
RPS7 RPL35A
RPS7 RPL11
RPS7 RPS16
RPS7 PTPRS
RPS7 RPS19
RPS7 RPS9
RPS7 RPS8
RPS6 RPL36A
RPS6 WNT2B
RPS6 RPS27A
RPS6 RPS23
RPS6 RPS3
RPS6 RPL9
RPS6 NEFL
RPS6 RPL39
RPS6 EIF3E
RPS6 RPL13A
RPS6 RPL10A
RPS6 RPL11
RPS6 RPS3A
RPS6 POU2F2
RPS6 RPL27A
RPS6 RPS9
RPS5 RPS19
RPS5 RPL18
RPS5 RPL28
RPS5 RPL13
RPS3 WNT2B
RPS3 RPS17
RPS3 RPL39
RPS3 RPL9
RPS3 RPL13A
RPS3 RPS28
RPS3 RPL10A
RPS3 RPL11
RPS3 DPEP1
RPS2 H3F3B
VDAC1 TTC35
BCR MPP2
RPS8 RPL36A
RPS8 RPS27
RPS8 RPS18
RPS8 RPS17
RPS8 GNAS
RPS8 RPL27A
RPS8 RPS21
RPS8 RPS15A
RPS8 RPL35A
RPS8 RPS27A
RPS8 RPS28
RPS8 RPS19
RPS8 RPS9
RPS8 RPL11
CSDC2 HSD17B3
CNTD1 BBS9
CNTD1 C21orf2
CNTD1 CLOCK
CNTD1 TNFAIP1
CNTD1 WARS
CNTD1 PPP2CB
CNTD1 GNB1
CNTD1 CPE
CNTD1 RBM15B
CNTD1 KIAA0226
CNTD1 KRT2
CNTD1 GGA3
CNTD1 PCDHGC3
CNTD1 SLC2A1
CNTD1 IP6K1
CNTD1 AP2B1
CNTD1 HCG8
GMFB SRY
GMFB ANKRD46
GMFB EIF4A2
PSMA3 TLK2
PSMA3 SFRS3
PSMA3 ATP5J
PSMA3 BAT3
PSMA3 HNRNPM
PSMA3 CLTC
PSMA3 GFPT1
PSMA3 ATP2B1
PSMA3 CEBPZ
PSMA3 PSMB4
PSMA4 SUZ12
PSMA4 PARP1
PSMA4 CYCS
PSMA4 ATP5J
PSMA4 RRM1
PSMA4 COX7C
PSMA4 HNRNPA2B1
SLC6A11 HAAO
GALT GPR17
SRF BTG2
SRF CSNK2A2
LGALS9 WARS
ATXN10 SOD2
ATXN10 GNB1
ATXN10 CIRBP
ATXN10 BMI1
ATXN10 CPE
ATXN10 CUX1
ATXN10 SLC35A1
ATXN10 ZMYND11
ATXN10 USP7
ATXN10 NPEPPS
ATXN10 ZNF135
SRY IER2
KCNJ4 CHIC1
KCNJ4 SLC14A2
KCNJ4 DNASE1
KCNJ4 MPO
KCNJ4 ACAP1
KCNJ4 TEF
KCNJ4 GRM4
KCNJ4 ITPKC
KCNJ4 LPCAT3
KCNJ4 IKBKE
KCNJ4 UROD
KCNJ4 CD8B
KCNJ4 FLT1
EIF2AK2 B4GALT1
EIF2AK2 PSEN1
EIF2AK2 DDB1
EIF2AK2 RGL2
EIF2AK2 SPG7
ADRB3 DRG2
ADRB3 ODF1
ADRB3 CHIC1
ADRB3 AQP3
ADRB3 GPER
ADRB3 HLA-C
ADRB3 DNASE1
ADRB3 SLAMF1
ADRB3 SLC14A2
COL1A2 COL3A1
COL1A2 FN1
COL1A2 COL1A1
AGPAT1 NONO
AGPAT1 CASC3
AGPAT1 SMG7
AGPAT1 ACVR1
AGPAT1 KIAA0195
AGPAT1 RAB1A
AGPAT1 GNB1
AGPAT1 TP53BP2
AGPAT1 ATP6AP1
AGPAT1 HERC1
AGPAT1 MPRIP
AGPAT1 GSK3A
AGPAT1 H3F3B
AGPAT1 KLC1
AGPAT1 ATP5B
AGPAT1 ACO2
AGPAT1 M6PR
COL1A1 COL3A1
LOC100128792 WARS
LOC100128792 ADCYAP1
CSNK2B PPP2R1A
CSNK2B FAM50A
OCRL UMOD
VARS DCHS1
VARS GP9
FOXO4 PLK3
FMR1 B4GALT1
FMR1 PUM1
FMR1 BTG3
FMR1 RNF144A
LPGAT1 TEC
LPGAT1 UBE2N
ALDH1A1 ARHGEF7
ALDH1A3 NDP
RPL29 RPS17
RPL29 RPL28
RPL29 RPL8
RPL29 DPEP1
RPL28 RPS28
NAP1L1 SFPQ
NAP1L1 LIMK2
NAP1L1 EPRS
NAP1L1 BTG2
NAP1L1 RAB3GAP1
CALCOCO2 SEPT7
NAP1L3 SNAP25
NAP1L3 CPE
RPL23 RPL13
TGOLN2 TTYH2
LPCAT3 AVPR1B
LPCAT3 NCKAP1L
LPCAT3 SLC14A2
LPCAT3 ACOX2
LPCAT3 DNASE1
LPCAT3 IKBKE
LPCAT3 UROD
LPCAT3 CD8B
PIGA MT1A
PPP1CB UBXN4
PPP1CC NPR1
PPP1CC KIAA0247
OAZ1 GPX4
PDK2 LTK
PDK2 ALPL
PDK2 POFUT1
EBP CPE
EBP GNA11
KANK1 IQGAP1
ALPI WNT2B
ALPI NEFL
ALPI FAS
ALPI RPL27A
ALPI RPS28
ALPI EEF1A1
ALPI RPS19
PTGS1 INPP5J
FXYD3 NRGN
SRP9 HMGN1
SRP9 UBL4A
SRP9 CYCS
SRP9 DAD1
SRP9 LOC728849
SRP9 SEC31A
SRP9 SFRS7
SRP9 TUBA1A
SRP9 YWHAQ
SRP9 HNRNPU
SRP9 ACADM
SRP9 HNRNPA2B1
SRP9 SUZ12
SRP9 UBXN4
SRP9 MAPRE1
SRP9 HNRNPM
SRP9 H3F3A
SRP9 HTATSF1
SRP9 TAF7
SRP9 CNN3
SRP9 UBE2N
SRP9 EIF4G2
PHKB CDK4
PTP4A1 MORC3
PTP4A1 ZCCHC11
PTP4A1 YY1
PTP4A1 ACTG1
PTP4A1 BIRC2
PTP4A1 CYCS
PTP4A1 ACADM
PTP4A1 SET
PTP4A1 IL8RB
PTP4A1 TUBA1A
PTP4A1 SFRS2
PTP4A1 LOC728849
PTP4A1 MAPK3
PTP4A1 MARCKS
PTP4A1 HNRNPA2B1
PTP4A1 H3F3A
PTP4A1 DYRK1A
PTP4A1 TOP2B
PTP4A1 HK3
PTP4A1 SAFB
PTP4A1 KIAA0174
PTP4A1 EIF1AP1
PTP4A1 UNG
PTP4A1 CNN3
PTP4A1 PTMA
PTP4A1 RBM39
PTP4A1 DNAJC7
PTP4A1 MST1R
PTP4A1 CPB2
PTP4A1 CSTF3
PTP4A1 RBMX
PTP4A1 SFRS11
PTP4A1 EIF4G2
PTP4A1 HNRNPK
PTP4A1 FAM175B
SAP18 C11orf58
SAP18 UBE2L3
PTP4A2 YWHAB
PTP4A2 PSMC1
PTP4A2 SFRS4
PTP4A2 GPX4
CD22 GZMM
CD24 POLA2
CD24 KIAA0174
CD24 INSM1
CD24 MARCKS
CD24 AFAP1
CD24 RBMX
GPR3 PDE1C
SRPR TRAF1
SRPR MIA3
ACYP2 N4BP2L1
EEF1G KIAA0114
ACSL1 SLC9A3R2
ACSL1 TPR
ACSL1 LOC728849
ACSL1 CES2
ACSL1 ATP6V0A1
ACSL1 SMARCD1
ACSL1 TM9SF2
ACSL1 UBXN4
ACSL1 PTPRN
GRB2 ACO2
GRB2 RAB1A
GRB2 RGL2
GRB2 GNB1
GRB2 CPE
GRB2 SNRPN
GRB2 H3F3B
GRB2 GNA11
GRB2 UPF1
GRB2 SF1
EIF4G2 POLA2
EIF4G2 ZCCHC11
EIF4G2 TMEM131
EIF4G2 ACTG1
EIF4G2 HMGN1
EIF4G2 PSMD2
EIF4G2 ACADM
EIF4G2 CBX1
EIF4G2 NCOA6
EIF4G2 ZNF146
EIF4G2 IL8RB
EIF4G2 TUBA1A
EIF4G2 YWHAQ
EIF4G2 RB1
EIF4G2 MARCKS
EIF4G2 H3F3A
EIF4G2 TOP2B
EIF4G2 MAPK1IP1L
EIF4G2 TTC3
EIF4G2 HK3
EIF4G2 SAFB
EIF4G2 KIAA0174
EIF4G2 CHMP1A
EIF4G2 CSNK2A2
EIF4G2 C5orf13
EIF4G2 HADH
EIF4G2 UBE2N
EIF4G2 CCND2
EIF4G2 MST1R
EIF4G2 RBMX
EIF4G2 NUP153
EIF4G2 SFRS11
EIF4G2 UBC
EIF4G2 HNRNPK
AMD1 M6PR
CCNI PRKACB
VPS72 AVPR1B
VPS72 BBS9
VPS72 PDXDC1
VPS72 ARHGEF1
VPS72 TNFRSF14
VPS72 DCUN1D4
VPS72 SMARCD1
VPS72 BNIP1
VPS72 KIAA0195
PPP2CB ZCCHC11
PPP2CB CASC3
PPP2CB CLOCK
PPP2CB JUND
PPP2CB RAP1A
PPP2CB PSMD2
PPP2CB CLTC
PPP2CB ACADM
PPP2CB ZNF146
PPP2CB AP2B1
PPP2CB GRM4
PPP2CB TRA2B
PPP2CB APPBP2
PPP2CB CNP
PPP2CB UBC
PPP2CB DAZAP2
PPP2CB KIAA0174
PPP2CB FERMT2
PPP2CB DYRK1A
PPP2CB CYCS
PPP2CB HTATSF1
PPP2CB CSNK2A1
PPP2CB TAF7
PPP2CB SNAP25
PPP2CB UBE4A
PPP2CB SFRS11
PPP2CB RNF144A
RPL9 RPL36A
RPL9 RPL35A
RPL9 RPS23
RPL9 RPL39
RPL9 RPL6
RPL9 NEFL
RPL9 RPL34
RPL9 RPS27A
RPL9 NPM1
RPL9 EIF3E
RPL9 DPEP1
RPL9 RPL11
RPL9 RPS3A
RPL9 RPL10A
RPL9 RPL27A
RPL9 RPS9
RPL9 TPT1
PTOV1 FAM50A
PTOV1 DYNLT1
PTOV1 HERC1
PTOV1 SUPT4H1
PTOV1 ATN1
PTOV1 H3F3B
HP SCNN1G
HP MAP1A
HP NRGN
HP IGL@
HP CYP2F1
RASSF2 ARHGEF7
RASSF2 LAMC1
HOXC5 COX6C
CD151 CPE
ATP5C1 EFEMP2
CAP1 ATP6V0C
NPC2 HLA-C
TTC1 YWHAH
TTC1 NAGA
RCN2 TAF7
RCN2 HSPA13
RCN2 ANKRD46
RCN2 MAPRE1
RCN2 COMT
RCN2 TRAM1
RCN2 CXorf40B
RCN2 HNRNPK
RCN2 UNG
RCN2 DYRK1A
RCN2 TOP2B
TTC3 C5orf13
TTC3 VAT1
TTC3 CPE
TTC3 ACTG1
TTC3 IL8RB
TTC3 ZNF638
TTC3 SAFB
TTC3 BMI1
TTC3 KIAA0174
TTC3 HNRNPU
TTC3 RABGGTB
TTC3 MARCKS
TTC3 AFAP1
TTC3 GDI1
TTC3 TOP2B
TTC3 ACADM
TTC3 TRA2B
TTC3 PPP2R5C
RAB3GAP1 BTG2
RAB3GAP1 RAB3A
RAB3GAP1 CD79A
MN1 KRT9
MN1 IGFALS
WARS BBS9
WARS POLA2
WARS MADD
WARS CHIC1
WARS SDC4
WARS CLOCK
WARS MPP2
WARS GSK3A
WARS TEF
WARS USP7
WARS BNIP1
WARS TOP2B
WARS RBM15B
POLR2G KRT10
DAG1 AOC2
ACO2 PPP2R1A
ACO2 CHGB
ACO2 MEN1
ACO2 SF1
ACO2 STXBP1
ACO2 MPRIP
ACO2 UPF1
ACO2 ATP5B
ACO2 PIN1
ACO2 SMG7
ACO2 WASF3
ACO2 DGCR6
ACO2 H3F3B
ACO2 AP1B1
ACO2 KIAA0195
ACO2 RAB1A
ACO2 GNB1
ACO2 SLC9A6
ACO2 CASC3
ACO2 PCDHGC3
ACO2 IP6K1
ACO2 GOLGB1
ACO2 GNA11
INHA MMP14
INHA BATF
INHA CYP4A11
INHA HLA-C
INHA HNRNPA1
INHA NCAPD3
INHA MAP3K10
MPG F13B
MPG TAF1
TLK2 RABGGTB
TLK2 BCLAF1
TLK2 RBM15B
TLK2 PUM2
TLK2 KIAA0317
TLK2 NAGA
TLK2 ZNF134
TLK2 ZCCHC11
TLK2 CKAP5
MPO AVPR1B
MPO NR3C1
MPO REG1A
MPO COL11A2
MPO SDC4
MPO DGCR6
MPO USF2
MPO POU5F1
MPO THRSP
MPO AP1B1
MPO HLA-DQA1
MPO SLC30A3
MPO KIAA0195
HNF4A PNOC
VBP1 HMGN3
VBP1 SPCS2
VBP1 NARS
VBP1 C11orf58
VBP1 HNRNPM
VBP1 ISCU
VBP1 MAPK1IP1L
VBP1 CNP
VBP1 QDPR
VBP1 COMT
VBP1 KIAA0174
VBP1 PPP1R11
VBP1 HTATSF1
VBP1 PWP1
VBP1 TAF7
VBP1 UBE2N
VBP1 RBBP7
VBP1 DDX5
VBP1 TTC35
MUC5B SNRPC
MUC5B PRM2
MUC5B NRGN
NCOR2 MAPRE2
NCOR2 SF1
NCOR2 TBP
NCOR2 GNA11
NCOR2 PHC2
BTG3 MST1R
BTG2 NEFL
BTG2 TRAM1
BTG2 RAE1
BTG2 LLGL2
TEC TFCP2
TEF DNASE1
TEF SLC14A2
TEF CYP2A6
CACNB4 EFNA1
CACNB4 DAZL
NFKB2 SCGB2A2
GGA3 NUP188
GGA3 PHKG1
PLCD1 MT3
ADH5 PPP1R10
C4orf6 DNASE1
IGFALS GH2
PRKACG DNASE1
PRKACA ATP6V0C
PRKACA HCFC1
PRKACA PDXDC1
PRKACA MBOAT7
PRKACA CLTC
PRKACA YWHAB
PSMB8 ABCC2
PSMB8 SYN1
PSMB7 PARK7
PSMB5 UBE2N
PSMB4 HMGN3
PSMB4 TALDO1
PSMB3 COX8A
ZNF135 HMGN2
ZNF136 ZNF148
JUND ACADM
JUND HTATSF1
GNAT2 FHL3
P2RX5 AVPR1B
P2RX5 SPTBN1
SFRS7 ISCU
SFRS7 PUM1
SFRS7 HNRNPK
SFRS7 HNRNPM
SFRS7 SFRS11
SFRS7 UBXN4
SFRS7 ACADM
PRPF18 CSNK2A2
PRPF18 WWP1
SFRS5 CUX1
SFRS5 SKP1
SFRS4 HTATSF1
SFRS4 CLTC
SFRS4 CNP
SFRS4 RAB1A
SFRS4 KIAA0240
SFRS4 CPE
SFRS4 AP2M1
SFRS4 USP14
SFRS4 NAGA
SFRS4 TNFRSF4
SFRS4 KIAA0100
SFRS3 ACTG1
SFRS3 ZNF146
SFRS3 SLC25A3
SFRS3 HAX1
SFRS3 RPA2
SFRS3 NUP153
SFRS3 BRPF1
SFRS3 MATR3
SFRS3 ATP2B1
SFRS3 MCFD2
SFRS3 IL8RB
SFRS3 CTCF
SFRS2 YY1
SFRS2 SAFB
SFRS2 TRAM1
SFRS2 CCNG2
SFRS2 HNRNPK
SFRS2 PSMC6
SFRS2 H3F3A
SFRS2 TM9SF2
SFRS2 DYRK1A
SFRS2 UBE2V2
MLH1 MADD
MLH1 ACOX2
MLH1 BCLAF1
MLH1 BAT1
MLH1 BNIP1
MLH1 CYP2A6
PGRMC1 ISCU
PGRMC1 KPNA1
PGRMC1 TROVE2
ESD MVK
RPL39 RPL36A
RPL39 RPS3A
RPL39 RPS23
RPL39 RPL34
RPL39 RPS27A
RPL39 RPS28
RPL39 RPS29
RPL39 RPL10A
RPL39 NPM1
RPL39 RPL27A
RPL39 SNRPE
PCDH1 KRT1
PCDH1 ZWINTAS
PCDH1 RNF113A
RPL34 RPL36A
RPL34 RPS27
RPL34 RPS18
RPL34 RPS23
RPL34 RPL27A
RPL34 RPL35A
RPL34 RPS3A
RPL34 H3F3A
RPL34 NPM1
RPL34 COX7C
RPL35 RPS16
COL14A1 CCR2
COL14A1 SLC5A2
COL14A1 LIPE
COL14A1 CEBPE
COL14A1 LST1
RPL31 RPS17
GRIN2C KLRK1
GRIN2C GRK6
GRIN2C MAP2K5
GNA13 FERMT2
GNA11 PPP2R1A
GNA11 PKM2
GNA11 RGL2
GNA11 CPE
GNA11 STXBP1
GNA11 CLTC
GNA11 ATP5B
GNA11 SH3GL3
GNA11 MADD
GNA11 MPP3
GNA11 MPP2
GNA11 BCLAF1
GNA11 NUP188
GNA11 H3F3B
GNA11 NPEPPS
GNA11 MYT1
GNA11 ATP6V0C
GNA11 GNB1
GNA11 CASC3
GNA11 ENO2
GNA11 SNRPN
GNA11 ATP6V1E1
GNA11 SECISBP2L
GNA11 GPX4
SMARCC2 LOC91316
SMARCC2 PEPD
ZCCHC11 SMN2
ZCCHC11 ANKRD46
ZCCHC11 TOP2B
ZCCHC11 ACTG1
ZCCHC11 SPCS2
ZCCHC11 POLA2
ZCCHC11 METAP1
ZCCHC11 MSH6
ZCCHC11 PSMD2
ZCCHC11 EZH1
ZCCHC11 PUM1
ZCCHC11 DDX18
ZCCHC11 ACADM
ZCCHC11 YES1
ZCCHC11 HMGN2
ZCCHC11 RABGGTB
ZCCHC11 ZNF146
ZCCHC11 IL8RB
ZCCHC11 FAM175B
ZCCHC11 HNRNPU
ZCCHC11 RB1
ZCCHC11 AP2B1
ZCCHC11 AP2M1
ZCCHC11 MARCKS
ZCCHC11 PXN
ZCCHC11 SUZ12
ZCCHC11 DYRK1A
ZCCHC11 MAPRE1
ZCCHC11 TRA2B
ZCCHC11 RANBP2
ZCCHC11 MAPK1IP1L
ZCCHC11 DAZAP2
ZCCHC11 KIAA0174
ZCCHC11 BMI1
ZCCHC11 EIF1AP1
ZCCHC11 EIF4H
ZCCHC11 HTATSF1
ZCCHC11 NAGA
ZCCHC11 TAF7
ZCCHC11 UBE4A
ZCCHC11 BCLAF1
ZCCHC11 NUP153
ZCCHC11 SFRS11
ZCCHC11 UBC
ZCCHC11 PPP2R5E
ZCCHC11 CKAP5
ZCCHC11 PPP2R5C
SMARCC1 TMEM41B
SMARCC1 SMARCD2
MFGE8 DGKQ
MFGE8 CELP
MFGE8 STXBP2
MFGE8 PTPRN
MFGE8 CCL22
SUMO1 ISCU
SUMO1 PSMC6
ABP1 CDKL1
KIAA0317 BCLAF1
KIAA0317 CBX1
PTPN6 HLA-C
PTPN6 LOC91316
PTPN6 SCN1B
SMG7 PPP2R1A
SMG7 PKM2
SMG7 ATP5B
SMG7 SH3GL3
SMG7 WASF3
SMG7 ARHGEF1
SMG7 H3F3B
SMG7 DUSP5
SMG7 MAPRE2
SMG7 SEC13
SMG7 GNB1
SMG7 NOMO1
SMG7 ENO2
SMG7 SNRPN
SMG7 SMARCD1
SMG7 TNFAIP1
DLG4 DRD4
PPP2R4 GTF2B
PPP2R4 RB1CC1
PPP2R4 CSNK2A2
PPP2R4 TFDP1
PPP2R4 UBC
PTGER3 CES2
PTGER3 ATP6V0A1
SEMG2 NEFL
DAZL DNASE1
PCBP1 MAPK1IP1L
PCBP1 HMGN3
PCBP1 HK3
PCBP1 SFPQ
PCBP1 FAM175B
PCBP1 COMT
PCBP1 RB1
PCBP1 RBBP4
PCBP1 IL8RB
PCBP1 BRPF1
PCBP1 HNRNPK
PCBP1 EIF4H
PCBP1 SUZ12
PCBP1 UNG
PCBP1 XRCC5
PCBP1 KDM4A
BCAT2 MGAT3
BCAT2 AGER
KIAA0174 POLA2
KIAA0174 TOP2B
KIAA0174 CYB5R3
KIAA0174 ACTG1
KIAA0174 HMGN2
KIAA0174 CLOCK
KIAA0174 CIRBP
KIAA0174 PUM1
KIAA0174 AFAP1
KIAA0174 LOC728849
KIAA0174 CBX1
KIAA0174 NCOA6
KIAA0174 ZNF146
KIAA0174 IL8RB
KIAA0174 HNRNPU
KIAA0174 NARS
KIAA0174 ACADM
KIAA0174 MARCKS
KIAA0174 HNRNPM
KIAA0174 DYRK1A
KIAA0174 SNRNP70
KIAA0174 MAPRE1
KIAA0174 TAF7
KIAA0174 MAPK1IP1L
KIAA0174 BAT1
KIAA0174 STAG1
KIAA0174 SAFB
KIAA0174 BMI1
KIAA0174 PPP1R11
KIAA0174 UBXN4
KIAA0174 CHMP1A
KIAA0174 C5orf13
KIAA0174 CASC3
KIAA0174 UBE4A
KIAA0174 UBE2N
KIAA0174 ZNF91
KIAA0174 SFRS11
KIAA0174 PPP2R5C
IFRD1 GPR64
CYP3A4 MAP1A
CYP3A4 BCAM
CYP3A4 UBE3A
CYP3A4 POFUT1
RSU1 LIMK2
RSU1 HMGN3
UBE4A YY1
UBE4A ACTG1
UBE4A SPCS2
UBE4A CLOCK
UBE4A PUM1
UBE4A HNRNPH2
UBE4A ACADM
UBE4A YES1
UBE4A TMED10
UBE4A ZNF146
UBE4A MAPK3
UBE4A MARCKS
UBE4A SUZ12
UBE4A MAPK1IP1L
UBE4A SFRS11
UBE4A ANKRD46
UBE4A CUX1
UBE4A HTATSF1
UBE4A NAGA
UBE4A CHMP1A
UBE4A MVK
UBE4A RASA1
UBE4A SNAP25
UBE4A DAZAP2
UBE4A RNF103
UBE4A KIAA0430
GTF2F1 RPS3A
GTF2F1 CNP
GTF2F1 HTATSF1
GTF2F1 GZMM
ADRA1D ASNA1
APOC3 ACOX2
APOC3 INPP5J
DCHS1 PKLR
DCHS1 CENPB
PTGDR POU2F2
COL3A1 CTGF
NKG7 RPS27A
CHIC1 BBS9
CHIC1 COL11A2
CHIC1 GLA
CHIC1 SDC4
CHIC1 OR3A1
CHIC1 CD8B
CHIC1 GABRA1
IL8RB ACTG1
IL8RB HMGN1
IL8RB POLA2
IL8RB AGER
IL8RB PUM1
IL8RB NASP
IL8RB KIAA0101
IL8RB RBBP4
IL8RB ACADM
IL8RB HMGN2
IL8RB ZNF146
IL8RB HNRNPU
IL8RB RBM15B
IL8RB MAPK3
IL8RB MARCKS
IL8RB B4GALT1
IL8RB TOP2B
IL8RB MAPK1IP1L
IL8RB ANKRD46
IL8RB BMI1
IL8RB DYRK1A
IL8RB UNG
IL8RB TAF7
IL8RB VAT1
IL8RB IRF9
IL8RB MST1R
IL8RB RBMX
IL8RB NUP153
IL8RB CXorf40B
IL8RB HNRNPK
GTF2B PGK1
GRM8 CSRP2
H3F3B PPP2R1A
H3F3B STMN1
H3F3B PI4KA
H3F3B ATP6V1E1
H3F3B UBA1
H3F3B CPE
H3F3B STXBP1
H3F3B AKT1
H3F3B ATP5B
H3F3B SH3GL3
H3F3B TNFAIP1
H3F3B RGL2
H3F3B ATP6AP1
H3F3B MAB21L1
H3F3B MAPK6
H3F3B SOX4
H3F3B DPP6
H3F3B MAPRE2
H3F3B GNB1
H3F3B SLC9A6
H3F3B MLLT11
H3F3B ENO2
H3F3B SNRPN
H3F3B SALL2
H3F3B GSK3A
H3F3B KLC1
H3F3B MMD
H3F3A TMEM131
H3F3A YY1
H3F3A SPCS2
H3F3A LIMK2
H3F3A BIRC2
H3F3A ATP5J
H3F3A KIAA0101
H3F3A ACADM
H3F3A TUBA1A
H3F3A YWHAQ
H3F3A LOC728849
H3F3A BRPF1
H3F3A MARCKS
H3F3A HNRNPA2B1
H3F3A DYRK1A
H3F3A RBM39
H3F3A PHKG1
H3F3A PCNA
H3F3A TMEM106A
H3F3A HK3
H3F3A TOP2B
H3F3A SAFB
H3F3A CREB1
H3F3A TAF7
H3F3A PTMA
H3F3A ACOX2
H3F3A DNAJC7
H3F3A CSTF3
H3F3A INSM1
H3F3A TRAM1
H3F3A SFRS11
H3F3A HNRNPK
ZIC1 SNRNP70
ZIC1 GDI1
ZIC1 MST1R
ZIC1 PRKACB
TNFRSF4 TNK2
TNFRSF4 AARS
TNFRSF4 TNFAIP1
TNFRSF4 GNB1
TNFRSF4 USP7
TNFRSF4 CASC3
TNFRSF4 NUP188
TNFRSF4 HTATSF1
TNFRSF4 NAGA
TNFRSF4 ATP6V1E1
TNFRSF4 RBM15B
TNFRSF4 USF2
CCL22 FLT1
CCL22 AQP2
CCL22 KIAA0195
CCL22 MYL3
CCL22 RNF113A
GUCY2C INPP5E
CUX1 ZNF146
CUX1 RBMX
CUX1 C11orf58
CUX1 MIA3
CUX1 CTCF
ARPC4 BBS9
ARPC4 PAK1
ARPC4 CSNK2A1
C5orf13 HSF2
C5orf13 PRPSAP1
C5orf13 HCFC1
C5orf13 SKP1
C5orf13 SAFB
C5orf13 BCLAF1
C5orf13 MLLT11
C5orf13 ZNF91
C5orf13 PRKACB
C5orf13 CITED2
C5orf13 KIAA0240
CSNK1A1 USP7
DNAJC7 SAFB
DNAJC7 UBXN4
DNAJC7 CCNG2
DNAJC7 TM9SF2
DNAJC7 DYRK1A
RING1 BBS9
RING1 ODF1
RING1 KIAA0195
RING1 BAT3
TTC35 NCOA6
TTC35 SAFB
TTC35 HNRNPM
TTC35 ALDH7A1
DCUN1D4 TNFAIP1
DCUN1D4 NPAT
DCUN1D4 KIAA0226
DCUN1D4 PUM1
DCUN1D4 TOP2B
DCUN1D4 RBM15B
DCUN1D4 CBX1
SLC18A1 HRG
CD19 SOX4
CD19 TNFRSF1A
GLA BBS9
GLA SLC10A2
GLA INPP5J
GLA PRF1
GLA HLA-DOB
GLA FLT1
RAP1A HNRNPK
RAP1A DUT
RAP1A SDCBP
NCOA6 TAF7
NCOA6 HTATSF1
NCOA6 SUZ12
NCOA6 UBE2N
NCOA6 BMI1
NCOA6 NUP153
NCOA6 KEAP1
NCOA6 PUM1
NCOA6 PPP2R5E
NCOA6 SRD5A1
NCOA6 TUBGCP3
NCOA6 LOC728849
NCOA6 RANBP2
NCOA4 NUP153
NCOA4 SLC9A6
NCOA4 ARMCX6
NCOA4 PRKACB
NCOA4 CASC3
NCOA4 BAT3
NCOA4 ALDH9A1
NCOA4 PHC2
NCOA4 PWP1
NCOA4 CTCF
EEF1A1 RPS19
EEF1A1 RPL27A
DDB1 TBXA2R
DDB1 THRSP
MCAM MMP14
TSPY3 NR5A1
ZNF638 MORC3
ZNF638 MADD
ZNF638 PSIP1
ZNF638 SFRS11
ZNF638 SKP1
ZNF638 SAFB
ZNF638 BMI1
ZNF638 MARCH6
ZNF638 N4BP2L2
ZNF638 HTATSF1
ZNF638 CNP
ZNF638 CDH2
ZNF638 LOC728849
LMO4 TLR1
HSPE1 PDIA6
SARS ATP5B
NCKAP1L GCM1
NCKAP1L CASP2
AVP CDH1
BAD APOB
EPS8 BAT3
GIPR ZFHX3
GIPR NRGN
HERPUD1 NUP188
HERPUD1 KRT2
HERPUD1 PSME4
HERPUD1 FLT1
CELP CYP2F1
DDX18 TAF7
DDX18 AVL9
DDX18 AP2M1
DDX18 PUM1
DDX18 SFRS11
DDX18 TUBGCP3
KLF4 CORO1B
KLF4 UGP2
ATP6V1B2 REEP5
PSMC5 PSMB2
TRA2B TAF7
TRA2B HMGN2
TRA2B METAP1
TRA2B MRPS27
TRA2B HNRNPU
TRA2B RPA2
TRA2B SFPQ
TRA2B PUM1
TRA2B UNG
TRA2B ATP2B1
ARFIP2 LOC728849
ARFIP2 SFRS11
ARFIP2 YWHAE
MDC1 RB1
MDC1 NUP188
MDC1 OGDH
MDC1 CNP
MDC1 UBC
MDC1 SDC4
MDC1 MMP19
MDC1 SLC2A1
MDC1 CASC3
MDC1 BAT1
MDC1 SALL2
MDC1 B4GALT1
MDC1 USF2
FBN1 APOC1
TRIP12 POLA2
TRIP12 ZNF142
KLRK1 ACOX2
KLRK1 CYP2A6
MAP3K10 HLA-C
MAP3K10 TNFSF9
MAP3K10 RAB3B
PDE1C PECAM1
PDE1C NAT6
NCL EIF1AP1
NCL HNRNPK
NCL HNRNPA2B1
NCL RRM1
NCL RB1CC1
NCL MAPRE1
NCL YWHAE
PPP3CA CNP
PPP3CA SNAP25
PPP3CA HTATSF1
PPP3CB CES2
RPL11 WNT2B
RPL11 RPS27
RPL11 RPS27A
RPL11 RPS16
RPL11 GNAS
RPL11 RPL27A
RPL11 RPS28
RPL11 RPL13
RPL11 RPS9
SPTB TUB
MARCH6 PSIP1
MARCH6 BMI1
MARCH6 SKP1
IKBKE ITPKC
FOXI1 PRKAG1
MICB NOS1
MICB FLT4
MICB HMGA2
MICB GFRA2
EIF3I RBM3
PEA15 ATP6V0A1
PEA15 TRO
EIF3A FERMT2
EIF3A CLP1
EIF3A WIT1
EIF3A TIAL1
EIF3E RPL10A
EIF3E POU2F2
EIF3F CCT4
DYRK1A MORC3
DYRK1A TOP2B
DYRK1A ACTG1
DYRK1A UNG
DYRK1A CTNNB1
DYRK1A CCNG2
DYRK1A TMEM131
DYRK1A HNRNPH2
DYRK1A LOC728849
DYRK1A SET
DYRK1A ATP13A3
DYRK1A HNRNPU
DYRK1A ACADM
DYRK1A HNRNPK
DYRK1A HNRNPA2B1
DYRK1A TM9SF2
DYRK1A SNRNP70
DYRK1A MAPRE1
DYRK1A HNRNPM
DYRK1A HK3
DYRK1A CUGBP2
DYRK1A SAFB
DYRK1A MARCKS
DYRK1A FERMT2
DYRK1A CREB1
DYRK1A UBE2V2
DYRK1A EIF1AP1
DYRK1A TAF7
DYRK1A HADH
DYRK1A DAZAP2
DYRK1A RBM39
DYRK1A CSTF3
DYRK1A TRAM1
DYRK1A SFRS11
MTMR6 PRKACB
MYT1 STXBP1
MYT1 HERC1
MYT1 GNB1
TSC22D1 KIAA0226
TSC22D1 YWHAH
TSC22D1 CLTC
TSC22D1 UBC
TSC22D1 YWHAB
TSC22D1 FTO
TSC22D1 KIAA0513
NOMO1 UNC119
NOMO1 KIAA0247
NOMO1 ATP1B2
NOMO1 PKM2
NOMO1 ACAA1
NOMO1 CLTC
TPR ERCC4
EDEM1 GOLGB1
HRG PI4KA
HRG MPP2
HRG ATP6V0A1
HRG TUB
HEPN1 TM9SF2
PTTG1IP LEPROT
PTTG1IP SPG7
VAT1 POLA2
VAT1 RBMX
VAT1 ADSL
FN1 CTGF
PTGES3 RABGGTB
PTGES3 ALDH7A1
SLC2A4 GPER
SLC2A1 PKM2
SLC2A1 NAGA
SLC2A1 ERCC4
SLC2A1 CLTC
SLC2A1 HADHB
SLC2A1 NFE2L1
SLC2A1 RGL2
SLC2A1 ATP6V0C
SLC2A1 CNP
SLC2A1 CASC3
SLC2A1 ALDH9A1
SLC2A1 SALL2
SLC2A1 KIAA0226
SLC2A1 IRF9
SLC2A1 PSEN1
SLC2A1 SYN1
ECHS1 DCTN1
TIAL1 CLP1
TIAL1 SERTAD2
TIAL1 SSTR3
NFATC3 DHX38
NFATC3 MCFD2
FUBP1 ACTG1
AP2B1 RBM4
AP2B1 TNFAIP1
AP2B1 CASC3
AP2B1 HTATSF1
AP2B1 CBX1
MADD AVPR1B
MADD CLOCK
MADD PRKAG1
MADD RBM15B
MADD ZNF91
MADD RRAGA
MADD GNB1
MADD BMI1
MADD CYP2A6
MADD MVK
MADD NPAT
MADD CSNK2A2
MADD C4orf8
MADD ACOX2
MADD SDC4
MADD SECISBP2L
MADD ATP6V0A1
MADD UBC
MADD SRRD
MADD HLA-DQA1
RDBP GSTT1
NID1 HSF2
CEACAM4 MCFD2
CEACAM4 MVK
ANGPT1 NAGA
ATP6V0A1 AVPR1B
ATP6V0A1 PI4KA
ATP6V0A1 SLC30A3
ATP6V0A1 C16orf45
ATP6V0A1 NNT
ATP6V0A1 NFIC
ATP6V0A1 KIAA0195
ATP6V0A1 CES2
ATP6V0A1 SATB1
ATP6V0A1 LTK
ATP6V0A1 PTPN1
ATP6V0A1 FTO
ATP6V0A1 BBS9
ATP6V0A1 SNAP25
ATP6V0A1 C4orf8
ATP6V0A1 RABGGTA
ATP6V0A1 CHRND
ATP6V0A1 PTPRN
ATP6V0A1 PAK1
SRRD EPS15
SRRD SET
SRRD TMEM106A
SRRD PRKAG1
SRRD EIF1AP1
SRRD KRT1
SRRD B4GALT1
SRRD M6PR
CREBBP ALDH6A1
ATM TNNC1
STXBP1 PPP2R1A
STXBP1 PI4KA
STXBP1 SPTAN1
STXBP1 CHGB
STXBP1 ABL1
STXBP1 SH3GL3
STXBP1 SLC9A6
STXBP1 WASF3
STXBP1 KIAA0195
STXBP1 GNB1
STXBP1 MLLT11
STXBP1 PPP1R10
STXBP1 ENO2
STXBP1 ATN1
STXBP1 PKIA
STXBP1 SPOCK2
STXBP1 CDK9
RCOR1 LOC100131311
STXBP2 AFF3
STXBP2 PRKCG
STXBP2 BMS1
STXBP2 RPS9
FLT4 IL32
FLT4 TCF20
FLT1 AVPR1B
FLT1 TRD@
FLT1 SLC30A3
FLT1 REG1A
FLT1 CENPI
FLT1 KIAA0226
FLT1 CYP2A6
FLT1 NAGA
FLT1 LTK
FLT1 CD8B
FLT1 CSNK2A1
FLT1 BBS9
FLT1 TAF1
FLT1 INPP5J
FLT1 IFNA21
FLT1 HLA-DQA1
SET EIF1AP1
SET ACTG1
SET SNAP25
SET SAFB
SET CTNNB1
SET B4GALT1
SET ACADM
SKP1 SNAP25
SKP1 LOC100133166
SKP1 ATP6V1E1
SKP1 CPE
SKP1 CASC3
SKP1 HTATSF1
SKP1 MRPL49
SKP1 REEP5
SKP1 CBX1
CFLAR TRH
RTCD1 PCNA
F13B APOB
F13B MAP1A
F13B SCN1B
F13B GFRA2
CARS BATF
CARS WIT1
CARS NEFL
CARS PLK3
CARS LPO
CARS RAE1
CARS EDN2
ENO1 SFPQ
ENO1 ALDH4A1
ENO2 ATP6V0C
ENO2 MPP2
ENO2 PPP2R1A
ENO2 ATP6V1E1
ENO2 WASF3
ENO2 GNB1
ENO2 CPE
ENO2 OGDH
ENO2 SNRPN
ENO2 YWHAB
ENO2 ATP5B
ENO2 CIRBP
ENO2 SH3GL3
ENO2 MAPRE2
FRY SLC23A2
NPAT CTLA4
NPAT BAT1
LLGL2 FAS
ACOX2 RNF113A
ACOX2 CTLA4
ACOX2 GHRHR
ACOX2 MAP2K5
ACOX2 DNASE1
ACOX2 CYP2C19
ACOX2 CDSN
ACOX2 ZWINTAS
ACOX2 SLC14A2
CDK2 PFN2
CDK2 HNRNPK
CDK4 H2AFZ
CDK5 SLC6A8
CDK9 ARHGEF12
CDK9 KIAA0430
CDK9 EML1
CDK9 ATP6AP1
CDK9 CES2
CDK9 UBXN4
CDK9 LOC728849
CDK9 FTO
HAPLN1 WNT2B
PHB2 SPRR1A
MSH2 HNRNPA2B1
MSH6 LBR
RGL2 PPP2R1A
RGL2 PI4KB
RGL2 SPG7
RGL2 UPF1
RGL2 NUP214
RGL2 MAPRE2
RGL2 ATP6V0C
RGL2 GNB1
RGL2 SNRPN
RGL2 UBA1
RGL2 PDXDC1
RGL2 ZNF91
RGL2 KLC1
RGL2 ATP5F1
C16orf45 SLC9A6
C16orf45 HERC1
C16orf45 SMARCD1
C16orf45 KIAA0513
EPRS CCT8
EPRS KIAA0040
EPRS RBBP4
PNMT COL11A2
COPA PMS1
COPA OAS2
CHRNE CYP2A6
PRKCG PROL1
PRKCG AFF3
PRKCG DGKQ
PRKCG RPS15A
CES2 AVPR1B
CES2 ARHGEF1
CES2 SLC9A6
CES2 BMPR2
CES2 MAP1A
CES2 SMARCD1
CES2 PTPRN
CES2 FTO
CES2 PDXDC1
CES2 ZNF177
CES2 CYP2C19
CES2 PAK1
UCP1 MYLPF
LMNA TUB
LMNA PDE6G
LMNA KIAA0195
LMNA SLAMF1
LMNA CYP2F1
HBA2 HBB
ZNF157 MYLPF
AMFR CASC3
ZNF91 BPTF
ZNF91 BAT1
ZNF91 PI4KA
ZNF91 CLOCK
ZNF91 CIRBP
ZNF91 BCLAF1
ZNF91 CPE
ZNF91 TRO
ZNF91 HTATSF1
ZNF91 SALL2
ZNF91 BMI1
ZNF91 MLLT11
ATP6V1C1 CSNK2A1
ACTG1 YY1
ACTG1 TBCC
ACTG1 CIRBP
ACTG1 AFAP1
ACTG1 ACADM
ACTG1 YES1
ACTG1 HNRNPU
ACTG1 MARCKS
ACTG1 HNRNPA2B1
ACTG1 SNRNP70
ACTG1 TOP2B
ACTG1 DAZAP2
ACTG1 MAPK1IP1L
ACTG1 SAFB
ACTG1 BMI1
ACTG1 EIF1AP1
ACTG1 MAPRE1
ACTG1 MST1R
ACTG1 CSTF3
ACTG1 RBMX
ACTG1 CXorf40B
ACTG1 SFRS11
ACTG1 HNRNPK
ADD1 BBS9
ADD1 PI4KA
ADD1 MEN1
ADD1 PPP1R10
ADD1 UPF1
ADD1 SNRPN
TMED10 CHMP1A
TMED10 YES1
PPP1R7 YWHAB
PPP1R7 USF2
PPP1R7 CNP
TIAM1 HERC1
TIAM1 TSPAN7
TIAM1 RTN1
BCLAF1 PUM2
BCLAF1 CDSN
BCLAF1 LOC728849
BCLAF1 OGDH
BCLAF1 LOC100133166
BCLAF1 FAM175B
BCLAF1 NUP188
BCLAF1 PXN
BCLAF1 VHL
BCLAF1 SAFB
BCLAF1 TNFAIP1
BCLAF1 SFRS11
MARCKS POLA2
MARCKS HMGN1
MARCKS PUM1
MARCKS ACADM
MARCKS YES1
MARCKS ZNF142
MARCKS LOC728849
MARCKS HNRNPK
MARCKS HNRNPA2B1
MARCKS SNRNP70
MARCKS TOP2B
MARCKS MAPK1IP1L
MARCKS HK3
MARCKS STAG1
MARCKS IGL@
MARCKS BMI1
MARCKS EIF1AP1
MARCKS CHMP1A
MARCKS MST1R
MARCKS RBMX
MARCKS NUP153
MARCKS BAT3
MARCKS PHF3
MARCKS CKAP5
ERBB2 TNFSF9
IARS ARHGEF12
TBXAS1 CTSB
FMO4 POLA2
SHC3 TRAM1
SHC3 ATP5F1
CHERP DCTN1
RPL13 GNAS
INPP5D PARP4
CXCL9 HLA-DOB
INPP5J BBS9
INPP5J SLC10A2
INPP5J C4orf8
INPP5J CDSN
INPP5J PI4KA
INPP5J NAGA
INPP5J CENPI
INPP5J SECISBP2L
INPP5J KRT1
INPP5J PRF1
INPP5J CHRND
INPP5J IL32
INPP5J SLC30A3
INPP5K HSD17B3
INPP5K POP1
ZNF37A AVPR1B
ZNF37A REG1A
IGHA1 HNRNPK
MATR3 ATP2B1
MATR3 CSNK2A1
AP2S1 ISCU
CTGF HLA-A
ECH1 PGD
MAP1A MMP11
MAP1A NCAPD3
MAP1A GFRA2
KIAA0195 SPTAN1
KIAA0195 ERCC4
KIAA0195 AGER
KIAA0195 MPRIP
KIAA0195 TNFRSF14
KIAA0195 PTPN1
KIAA0195 SPTBN1
KIAA0195 DRG2
KIAA0195 DGKQ
KIAA0195 ZNF167
KIAA0195 USF2
KIAA0195 B4GALT1
KIAA0195 GNB1
KIAA0195 USP11
KIAA0195 SMARCD1
KIAA0195 BNIP1
KIAA0195 FTO
KIAA0195 BBS9
KIAA0195 RABGGTA
KIAA0195 PDE6G
KIAA0195 PPP2R5B
PRM2 NRGN
PRM2 MYBPC2
PRM2 PAPPA
SFPQ BMS1
SFPQ HNRNPU
SFPQ RBBP4
SFPQ SLC12A3
SFPQ FAM53B
UBA1 SNRPN
PWP1 TAF7
PWP1 CASC3
PWP1 MAPK1IP1L
PWP1 HMGN3
PWP1 NARS
PWP1 PPP1R11
PWP1 PUM1
PWP1 EIF4H
PWP1 KLC1
ZNF133 SNAP25
ZNF133 DAZAP2
ZNF133 MAPK1IP1L
ZNF133 TOP2B
UBE2N TAF7
UBE2N HNRNPM
UBE2N ANKRD46
UBE2N BMI1
UBE2N AP2M1
UBE2N PUM1
UBE2N HNRNPA2B1
UBE2N HTATSF1
UBE2N ATP2B1
UBE2N PPP2R5E
UBE2N ACADM
UBE2N YWHAE
UBE2A SMC1A
UBE2A UBXN4
UBE2A NFIL3
ZNF134 BBS9
ZNF134 SNAP25
ZNF134 GNB1
ZNF134 ATP6V1E1
ZNF134 N4BP2L2
ZNF134 PRKACB
ZNF134 RBM15B
GNAZ MPRIP
DPF2 PRKAG1
RPS15A RPS27
RPS15A RPL27A
RPS15A RPS21
KRT2 KIAA0226
KRT1 AR
UPF1 PRKAG1
UPF1 PSEN1
UPF1 GNB1
UPF1 SF1
UPF1 SNRPN
UPF1 KLC1
UPF1 DGCR6
NSMAF CSNK2A2
SPG7 B4GALT1
KRT85 HSD17B3
KRT85 CYP2F1
KRT86 RNF113A
RPL36A HNRNPA2B1
RPL36A DMPK
RPL36A NPM1
RPL36A RPL27A
COMT TAF7
COMT MAPK1IP1L
COMT PUM1
COMT SPCS2
COMT RBBP7
COMT CYCS
COMT GLUD1
COMT HNRNPK
COMT EIF4H
COMT SEPT7
SALL2 CASC3
SALL2 CLOCK
SALL2 MPRIP
SALL2 CLTC
SALL2 CNP
SALL2 PSEN1
SALL2 DGCR6
SALL2 B4GALT1
SALL2 RNPS1
SALL2 TRO
SALL2 TNK2
SALL2 GNB1
SALL2 KIAA0226
SALL2 PCDHGC3
SALL2 SNAP25
SALL2 KLC1
CYP1A2 CORO1B
CYP1A2 ZRSR2
CYP1A2 CYP4A11
CYP1A2 NOP14
GNAS RPL27A
GNAS RPS28
PMS2L11 SLC5A2
PMS2L11 C4orf8
IL4 GPR17
IL8 LTB
IL8 NRGN
EIF5 KPNA1
INSR GRM4
INSR AOC2
INSR CNP
RB1CC1 ANKRD46
RB1CC1 HMGN1
RB1CC1 RRM1
RB1CC1 NAGA
DAD1 YY1
DAD1 PRCC
DAD1 PSME2
DAD1 H2AFZ
DAD1 CD79A
SPTBN1 ERCC4
SPTBN1 PAK1
SPTBN1 TSC1
SUOX AQP2
DPP6 MPP3
DPP6 KIAA0513
PCNA HK3
PCNA HNRNPK
MCM3 PSMD6
CYP2A6 CDSN
CYP2A6 SDC4
CYP2A6 GHRHR
CYP2A6 RBM15B
CYP2A6 B4GALT1
CYP2A6 ADCYAP1
CYP2A6 STK38
CYP2A6 SC65
CYP2A6 MVK
CYP2A6 CSNK2A2
MYH6 TNFRSF14
FAM53B CYCS
SQSTM1 SEC13
RPA2 AOC2
RPA2 HMGN2
RPA2 CNP
RPA2 HTATSF1
RPA2 NAGA
CXorf40B AGER
CXorf40B TRAM1
CXorf40B GPC1
CXorf40B HNRNPK
CXorf40B UBXN2B
CXorf40B SNRNP70
CXorf40B LOC728849
C1S C1R
C1S HLA-E
UFD1L POLA2
UFD1L SPCS2
UFD1L UBC
UFD1L ATP5F1
M6PR OGDH
M6PR PI4KB
M6PR TMEM106A
M6PR PRKAG1
M6PR ATP6V1E1
M6PR PHC2
M6PR GNB1
M6PR CASC3
M6PR BAT3
M6PR B4GALT1
M6PR SNRPN
AOC2 BLK
AOC2 CNP
AOC2 ATP1B2
AOC2 KIF14
AOC2 CDSN
AOC2 NAGA
AOC2 RBM15B
AOC2 DUSP2
NRCAM CUGBP2
LEPROT GTF2I
LEPROT GPM6A
ZNF142 RRAGA
ZNF142 FAM175B
ZNF142 HTATSF1
ZNF146 YY1
ZNF146 METAP1
ZNF146 KIF14
ZNF146 PUM1
ZNF146 LOC728849
ZNF146 FAM175B
ZNF146 MAPK3
ZNF146 HNRNPM
ZNF146 UBXN4
ZNF146 YWHAE
ZNF146 MAPK1IP1L
ZNF146 RPS23
ZNF146 BMI1
ZNF146 PPP1R11
ZNF146 CSNK2A2
ZNF146 NFIB
ZNF146 MST1R
ZNF146 RBBP4
ZNF146 NUP153
ZNF146 PHF3
ZNF148 KIAA0226
ZNF148 BPTF
DGCR6 STMN1
DGCR6 ERCC4
DGCR6 APLP2
DGCR6 PITPNA
DGCR6 PSEN1
DGCR6 YWHAB
DGCR6 KIAA0247
DGCR6 GNB1
DGCR6 PCDHGC3
DGCR6 BNIP1
DGCR6 TNK2
DGCR6 AARS
DGCR6 STAT5B
DGCR6 CHRND
C4orf8 SLC30A3
PHC2 CYB5R3
PHC2 BAT3
PHC2 BAT1
PHC2 B4GALT1
SAFB CIRBP
SAFB CTNNB1
SAFB ACADM
SAFB LOC728849
SAFB HNRNPK
SAFB HNRNPA2B1
SAFB SNRNP70
SAFB RBM39
SAFB HNRNPM
SAFB TAF7
SAFB SFRS11
SAFB TM9SF2
SAFB BMI1
SAFB HTATSF1
SAFB TOP2B
SAFB SUZ12
SAFB MST1R
SAFB CSTF3
SAFB HNRNPU
PRF1 REG1A
PRF1 CYP2C19
IP6K1 HCFC1
IP6K1 GNB1
IP6K1 ATP5B
PDXDC1 ATP6AP1
PDXDC1 HERC1
MST1R GHRHR
MST1R RBMX
MST1R MAPK3
MST1R YES1
MST1R SFRS11
MST1R HNRNPK
MST1R SNRNP70
H2AFZ COX5A
H2AFZ CNN3
H2AFZ SNRPB
H2AFZ SSBP1
DDX5 ZKSCAN1
DDX5 TNFAIP1
DDX5 PSMC6
DDX5 MAPRE2
STMN1 GNB1
STMN1 GSK3A
STMN1 MED24
STMN1 CHRND
STMN1 SNRPN
STMN1 SH3GL3
HLA-C IFITM1
HLA-C HLA-A
HLA-C DNASE1
HLA-C SEC13
HLA-A MYH9
CLTC PKM2
CLTC AARS
CLTC ATP6V1E1
CLTC NAGA
CLTC NFE2L1
CLTC AP2M1
CLTC YWHAB
CLTC ATP6V0C
CLTC GNB1
CLTC KIAA0226
CLTC SNRPN
SPRR1A GPR17
SPRR1A MCHR1
SPRR1A CD68
SLC35A2 EED
TOP2B PSMD6
TOP2B CYCS
TOP2B CTNNB1
TOP2B MAP2K5
TOP2B ACADM
TOP2B CBX1
TOP2B GNAI1
TOP2B TUBA1A
TOP2B HNRNPU
TOP2B RBM15B
TOP2B HNRNPK
TOP2B HSPA13
TOP2B SNAP25
TOP2B HK3
TOP2B BMI1
TOP2B HTATSF1
TOP2B DUT
TOP2B TAF7
TOP2B DAZAP2
TOP2B RBMX
TOP2B SFRS11
TOP2B PPP2R5C
TOP2A UNG
TRH EXT2
RNF103 KIAA0430
RNF103 PFN2
RNF103 PRKACB
TRO BBS9
TRO SNAP25
TRO PI4KA
TRO HK1
TRO TNFAIP1
TRO PCDHGC3
TRO LOC728849
TRO FTO
MIA3 YWHAH
SART3 PSMD6
GATAD1 IQGAP1
BCAM NR2C1
SLC25A46 GNB1
TNFAIP1 PI4KB
TNFAIP1 PI4KA
TNFAIP1 KIAA0232
TNFAIP1 NUP188
TNFAIP1 RBM15B
TNFAIP1 AP2M1
TNFAIP1 PSME3
TNFAIP1 CSNK2A1
TNFAIP1 PURA
CDC20 CCNB1
NUP153 MAPK1IP1L
NUP153 RBMX
NUP153 PPP1R11
NUP153 PUM1
NUP153 BAT3
NUP153 MRPS27
NUP153 RBBP4
NUP153 PHF3
RPL35A WNT2B
RPL35A RPS27
RPL35A RPL27A
RPL35A RPL10A
SDCBP KIAA0430
SDCBP TMEM131
SDCBP RBBP7
MAPK3 MAPK1IP1L
MAPK3 HK3
MAPK3 ANKRD46
MAPK3 CSNK2A2
MAPK3 HNRNPK
MAPK3 YES1
MAPK3 SFRS11
MAPK3 UBC
MAPK3 FAM175B
MAPK3 ACADM
MAPK6 ATP6V0C
MAPK6 LOC100133166
MAPK6 ATP6AP1
MAPK6 SSTR2
NP ATP6V0C
DUSP1 IER2
SETMAR ARAF
QDPR AP2M1
QDPR RBBP7
QDPR PPP1R11
QDPR SNRPN
RDX STT3A
FERMT2 TAF7
FERMT2 TMEM131
FERMT2 BMI1
FERMT2 PFN2
FERMT2 HNRNPK
FERMT2 DUT
CYP4A11 SNX17
CYP4A11 DPEP1
BCAP31 ILVBL
BCAP31 ALDOA
BCAP31 PKM2
STAT5B STX5
STAT5B PI4KB
REG1P FTO
ADAM11 MAP4K2
ADAM11 FOSL1
DGKZ KIAA0513
HAGH GNB1
DGKQ PROL1
DGKQ USP11
DNASE1 AVPR1B
DNASE1 GAS2L1
DNASE1 LST1
DNASE1 HMGA2
DNASE1 RNF113A
DNASE1 CYP2C19
DNASE1 TTYH2
DNASE1 TAGLN2
DNASE1 KLHDC10
DNASE1 ELF4
PXN CLOCK
PXN IDS
PXN NUP188
PXN PPP2R5E
PXN ACADM
PXN PPP2R5C
CNP RBBP7
CNP PSMD7
CNP CPE
CNP USP7
CNP MAPK1IP1L
CNP RRAGA
CNP NARS
CNP AP2M1
CNP B4GALT1
CNP ANKRD46
CNP PPP1R11
CNP EIF4H
CNP HTATSF1
CNP NAGA
CNP CASC3
CNP AZIN1
CNP KIAA0226
CNP PUM1
TMEM106A AVPR1B
TMEM106A KDM4A
TMEM106A POU5F1
TMEM106A MAP2K5
TMEM106A B4GALT1
TMEM106A GPD1L
TMEM106A PTPN1
TMEM106A SNRPN
TMEM106A HLA-DQA1
TMEM106A CSNK2A1
ALDH6A1 LIMK2
ALDH6A1 NR4A1
ALDH6A1 IGL@
ALDH6A1 HNRNPK
USP11 LOC91316
USP11 SPTAN1
USP11 PROL1
USP11 RABGGTA
USP11 SMARCD1
USP11 AANAT
SNRPN PPP2R1A
SNRPN GSK3A
SNRPN MED24
SNRPN ATP5O
SNRPN CDSN
SNRPN ATP5B
SNRPN SOX4
SNRPN SLC9A6
SNRPN KDM4A
SNRPN YWHAB
SNRPN SH3GL3
SNRPN NPEPPS
SNRPN MAPRE2
SNRPN ATP6V0C
SNRPN ANKRD46
SNRPN GNB1
SNRPN DUSP5
SNRPN HTATSF1
SNRPN SNAP25
SNRPN KLC1
USP14 AP2M1
C21orf2 HTATSF1
SNRPF ATP5J
SNRPF SNRPG
SNRPF SNRPE
SNRPE RPS27A
PRKAG1 BBS9
PRKAG1 PSMD7
PRKAG1 SLC30A3
PRKAG1 NAGA
PRKAG1 B4GALT1
PRKAG1 BAT3
PRKAG1 PHKG1
IQCB1 ZC3H3
MEN1 TBXA2R
MEN1 PI4KA
MEN1 TLE2
MEN1 GNB1
MEN1 SF1
MEN1 SMARCD1
MEN1 NPEPPS
MEN1 CSNK2A1
GABRB3 MYST3
NAPG AVPR1B
ARHGEF12 ATP6V0C
ARHGEF12 SPTAN1
ARHGEF12 GOLGA1
ARHGEF12 PCDHGC3
ARHGEF12 YWHAB
PAPPA GAS2L1
PCDHGC3 ATP6AP1
PCDHGC3 YWHAB
PCDHGC3 REEP5
PCDHGC3 FTO
PCDHGC3 KIAA0513
LST1 ANG
LST1 ELF4
LST1 HLA-DOB
ZNF177 AVPR1B
ZNF177 CTLA4
POP1 NRGN
KLC1 GNB1
KLC1 CASC3
KLC1 ATP5B
KLC1 GTF2I
MMP14 MT1G
MMP14 GP9
MMP11 S100A7
MMP11 ELF4
ELAVL3 RALGDS
CDKN1C DOK1
UBE2D2 DDOST
RNPS1 KIAA0226
APOB GPR17
APOB AQP2
MYBPH CD68
NEFL WNT2B
NEFL RAP1GAP
NEFL RPL27A
NEFL RPS28
NEFL CPZ
NEFL LTB
NEFL POU2F2
NEFL PLK3
IGL@ LIMK2
IGL@ IFNA21
IGL@ RBM34
IGL@ HNRNPK
IGL@ YWHAE
OGDH SDC4
OGDH GNB1
OGDH ATP6V1E1
OGDH HTATSF1
OGDH YWHAB
NCAPD3 ODF1
NCAPD3 AQP2
NCAPD3 AGER
NCAPD3 SMARCD1
PPP1R11 CLOCK
PPP1R11 HMGN3
PPP1R11 CIRBP
PPP1R11 NAGA
PPP1R11 KIAA0240
PPP1R11 BMI1
PPP1R11 CASC3
PPP1R11 PUM1
PPP1R11 HTATSF1
PPP1R11 UBC
PPP1R11 CSNK2A2
PPP1R10 WASF3
PPP1R10 MPP2
PPP1R10 GNB1
BLK GOLGA2
BLK COX6C
BNIP1 BBS9
BNIP1 CTLA4
BNIP1 CLOCK
BNIP1 SDC4
BNIP1 GCM1
BNIP1 PAK1
PSIP1 CPE
PSIP1 SON
FLOT2 PSEN1
ATXN1 KIAA0513
SPI1 CLCN1
SPI1 DIO3
CDC37 ARMCX6
S100A7 CTLA4
S100A7 ELL
S100A7 ASMT
S100A7 CYP2C19
S100A7 RNF113A
KIAA0513 SPOCK2
KIAA0513 FTO
KIAA0226 RAD23B
KIAA0226 CLOCK
KIAA0226 GPER
KIAA0226 PSMD2
KIAA0226 USF2
KIAA0226 HTATSF1
KIAA0226 NAGA
KIAA0226 USP7
KIAA0226 BBS9
KIAA0226 ESR2
KIAA0226 SDC4
KIAA0226 UBC
LTB SNX17
LTB PLK3
LTB GSTT1
LTK RNF113A
LTK NR2C1
LTK TAF1
LTK CYP2C19
LTK PTPN1
LTK ZWINTAS
MORC3 TMEM131
RBM3 RPS23
MAP2K5 RBMX
MAP2K5 GRM4
SPCS2 CYCS
SPCS2 PSMD2
SPCS2 PUM1
SPCS2 ACADM
SPCS2 YES1
SPCS2 FAM175B
SPCS2 LOC728849
SPCS2 YWHAE
SPCS2 MAPK1IP1L
SPCS2 SUZ12
SPCS2 CHMP1A
SPCS2 CSNK2A2
SPCS2 TAF7
SPCS2 DAZAP2
SPCS2 RABGGTB
SPCS2 SFRS11
SPCS2 ATP5F1
LOC728844 TPT1
LOC728849 YY1
LOC728849 NPEPPS
LOC728849 VHL
LOC728849 PUM1
LOC728849 ACADM
LOC728849 SLC9A6
LOC728849 AP2M1
LOC728849 HNRNPK
LOC728849 HNRNPA2B1
LOC728849 UBXN4
LOC728849 SNRNP70
LOC728849 RBM39
LOC728849 YWHAE
LOC728849 MAPK1IP1L
LOC728849 HK3
LOC728849 MLLT11
LOC728849 HERC1
LOC728849 TAF7
LOC728849 HADH
LOC728849 RBMX
LOC728849 TRAM1
LOC728849 LOC729602
LOC728849 SFRS11
LOC728849 PHF3
SIM2 PROL1
TWIST1 CGA
ATP13A3 CCNG2
ATP13A3 HNRNPM
ATP13A3 TM9SF2
ATP13A3 PSMC6
PFN2 PLK3
DEFA6 KRT33B
APPBP2 KIAA0240
APPBP2 CSTF3
BMI1 PUM1
BMI1 HMGN1
BMI1 CIRBP
BMI1 N4BP2L2
BMI1 RBM15B
BMI1 ACADM
BMI1 SRD5A1
BMI1 GDI1
BMI1 CASC3
BMI1 RBMX
BMI1 RABGGTB
BMI1 PRKACB
BMI1 TUBGCP3
IL32 TNXB
IL32 CHRND
E2F1 POLA2
ARMCX6 MAPK1IP1L
ARMCX6 HMGN2
ARMCX6 CIRBP
ARMCX6 AZIN1
ARMCX6 NARS
ARMCX6 CASC3
RBMX POLA2
RBMX HDAC2
RBMX HMGN1
RBMX PUM1
RBMX AFAP1
RBMX BRPF1
RBMX SNRNP70
RBMX MAPK1IP1L
RBMX HK3
RBMX UNG
RBMX RBBP4
RBMX MRPS27
RBMX HNRNPK
CHRND NFIC
IFI44 TNFRSF14
SF1 CCND2
SF1 SECISBP2L
FBLN1 RPS9
FBLN1 NRGN
ARHGEF1 SMARCD1
RAB5A YWHAQ
CENPI BBS9
CENPI REG1A
CENPB KCNMB1
ACTB RPS17
GHRHR SDC4
GHRHR CNTN1
EMR1 NRGN
CNTN1 TMEM41B
MT1X FAM175B
U2AF1 KIAA0101
ADAR CHGB
ADAR ARL4D
ADAR MAP4
GATM CST3
MT1G PPY
DHPS SLC6A8
BLVRB NR4A1
NASP POLA2
NASP HMGN1
MTHFD2 CD79A
TBP TLE2
POU5F1 USF2
TMEM131 HNRNPK
TMEM131 LAMP2
TMEM131 CDC7
ZNF238 CASP2
HMGN3 EIF4H
ADSL TAF7
RNF113A AVPR1B
RNF113A COL11A2
RNF113A ACADM
RNF113A CSNK2A2
RNF113A PDE6B
RNF113A CYP2C19
RNF113A MGAT5
RNF113A GYPB
RNF113A ZWINTAS
CDKL1 PKLR
RANBP2 SMN2
RANBP2 RB1
RANBP2 MCFD2
RANBP2 ACADM
KIAA0430 SON
KIAA0430 PRKACB
KIAA0430 UBXN4
GNB1 PPP2R1A
GNB1 PKM2
GNB1 PI4KA
GNB1 CLOCK
GNB1 CHGB
GNB1 MED24
GNB1 DUSP5
GNB1 ATP5B
GNB1 SH3GL3
GNB1 WASF3
GNB1 NUP188
GNB1 SLC9A6
GNB1 NPEPPS
GNB1 ATP6V0C
GNB1 RAB1A
GNB1 CASC3
GNB1 YWHAB
GNB1 GSK3A
GNB1 ATP6V1E1
GNB1 MAPRE2
GNB3 UNC119
GNB3 NEUROG1
GNB3 ARL4D
TXN2 SC65
TRAM1 MAPRE1
TRAM1 RABGGTB
TRAM1 CCNG2
TRAM1 HNRNPK
TRAM1 MCFD2
RPS3A RPL27A
SLAMF1 NFIC
SLAMF1 DRG2
SLAMF1 ODF1
SLAMF1 ELF4
SMN2 PUM1
POLA2 TFAP4
POLA2 MAPK1IP1L
POLA2 CYB5R3
POLA2 HMGN2
POLA2 PUM1
POLA2 PSMD2
POLA2 PPP2R5C
KIAA0232 YWHAH
EZH1 PUM1
EZH1 CSNK2A2
EZH1 CAPRIN1
PRSS3 HDAC2
PRSS3 RBM34
SLC5A5 KIF14
GTF2A2 SRP14
DRG2 AQP2
YWHAQ RAB1A
YWHAQ TUBA1A
YWHAQ USP7
YWHAQ GPM6A
YWHAQ CBX1
RB1 RAD23B
RB1 NAGA
RB1 DVL1
RB1 PHKG1
YWHAB ATP6V0C
YWHAB WASF3
YWHAB SMARCD1
AP1B1 CASC3
YWHAE TMEM41B
YWHAE CYCS
YWHAE EIF1AP1
YWHAE SSR2
YWHAE HNRNPK
YWHAE ACADM
CYP21A2 TNFSF9
CYP21A2 MCHR1
CHRM5 CDSN
NR4A1 PSME4
NR4A1 PSMD2
CASC3 HMGN2
CASC3 CLOCK
CASC3 CIRBP
CASC3 MED24
CASC3 PUM1
CASC3 ATP5B
CASC3 MAPK1IP1L
CASC3 PI4KB
CASC3 LOC100133166
CASC3 NUP188
CASC3 PHKG1
CASC3 ATP6V0C
CASC3 ANKRD46
CASC3 RRAGA
CASC3 AZIN1
CASC3 B4GALT1
CASC3 HTATSF1
CASC3 BBS9
CASC3 TNK2
CASC3 ATP6V1E1
MGAT5 DRD1
MGAT5 MYL3
VAMP7 SUPT4H1
ABI2 USP7
ABI2 EXT2
ABI2 RNF144A
CSTF3 TP53BP1
CSTF3 ACADM
CYP2C19 AVPR1B
CYP2C19 TAF1
CYP2C19 ZWINTAS
CYP2C19 CSNK2A1
CYP2C19 SLC30A3
CYP2C19 MYL3
POU2F2 TNXB
PPBPL2 CPZ
SLC6A8 UNC119
AGER AVPR1B
AGER ODF1
AGER MAPK1IP1L
AGER TNFRSF14
AGER PLK1
AGER RBBP4
CHN2 ILVBL
CAPRIN1 PUM2
CAPRIN1 CCNG2
CAPRIN1 EP300
PECAM1 ATP5F1
ATP6AP1 SLC9A6
ATP6AP1 HERC1
ATP6AP1 FTO
PRKACB SNAP25
PRKACB CIRBP
PRKACB KIAA0240
PRKACB UBXN4
MAPRE1 TAF7
MAPRE1 MAPK1IP1L
MAPRE1 TUBA1A
MAPRE1 HNRNPU
MAPRE1 ABO
MAPRE1 HNRNPK
MAPRE1 SFRS11
MAPRE1 ACADM
MAPRE1 YES1
MAPRE1 HNRNPA2B1
HCG8 BBS9
MAPRE2 ATP5B
MAPRE2 EIF4A3
AQP2 PROL1
AQP2 GFRA2
GRM4 CDSN
GRM4 RABGGTB
GRM4 NAGA
GRM4 UROD
GRM4 SLC30A3
NR2C1 RPS25
LOC100131311 YY1
LOC100131311 CNN3
LOC100131311 SUZ12
LOC100131311 ALDH4A1
GTF2I XRCC5
RBBP7 NARS
RBBP7 NAGA
RBBP4 BRPF1
RBBP4 NARS
RBBP4 METAP1
RBBP4 HNRNPM
RBBP4 ACADM
SKAP1 GYPB
MED24 ATP5B
MAPK1IP1L HMGN1
MAPK1IP1L PUM1
MAPK1IP1L ACADM
MAPK1IP1L HMGN2
MAPK1IP1L HNRNPU
MAPK1IP1L NARS
MAPK1IP1L SUZ12
MAPK1IP1L B4GALT1
MAPK1IP1L ANKRD46
MAPK1IP1L EIF4H
MAPK1IP1L ALDH7A1
MAPK1IP1L TAF7
MAPK1IP1L SFRS11
SEPT7 DAZAP2
SEPT7 CHMP1A
SEPT7 SFRS11
SLC9A6 PI4KA
SLC9A6 LOC100133166
SLC9A6 CIRBP
SLC9A6 UBXN4
SLC9A6 PURA
SLC9A6 ATP5B
SLC9A6 FTO
SECISBP2L CLOCK
SECISBP2L CIRBP
SECISBP2L TMEM41B
SECISBP2L RBM15B
NARS TAF7
NARS PUM1
NARS IER2
NARS GLUD1
NARS PDHB
UGP2 NRGN
RBM39 YY1
RBM39 CNN3
RBM39 CLP1
RBM39 HK3
RBM39 EIF1AP1
RBM39 HNRNPK
RBM39 HNRNPA2B1
RBM39 SFRS11
RBM39 ACADM
RBM39 PHF3
CTLA4 HMGA2
CTLA4 TUB
CTLA4 ZWINTAS
CTLA4 NCAM1
SEC13 PSMD8
SEC13 CKAP4
PARP1 CCT8
LAMC1 BMS1
ALDH4A1 CNN3
GSTT1 NRGN
GSTT1 EFNA1
GSTT1 NOP14
GSTT1 TFDP1
PPP2R5E YY1
PPP2R5E HNRNPU
PPP2R5E PUM1
PPP2R5E SUZ12
PPP2R5E ATP2B1
PPP2R5E CKAP5
PPP2R5E PPP2R5C
PHF3 HMGN1
PHF3 PUM1
PHF3 SNRNP70
PPP2R5B MPRIP
PPP2R5C UNG
PPP2R5C ACADM
PPP2R5C FOLR2
PPP2R5C CKAP5
YY1 SUZ12
YY1 HK3
YY1 HNRNPK
YY1 HNRNPA2B1
SH3GL3 ATP6V0C
SH3GL3 CLOCK
SH3GL3 MPP3
SH3GL3 GSK3A
SH3GL3 NNAT
SH3GL3 RABGGTA
SH3GL3 ATP5B
SH3GL3 CHGB
SH3GL3 ATP5F1
GOLGA1 SPTAN1
FHL1 HTATSF1
RPS27 RPS16
RPS27 RPS18
RPS27 RPS19
RPS25 RPS18
RPS23 CCT8
RPS23 RPS27A
RPS23 RPS29
RPS23 APEX1
RPS23 RPL10A
RPS23 NPM1
RPS21 RPS28
RPS28 RPS18
RPS28 RPL27A
RPS28 RAP1GAP
RPS28 RPS19
RPS28 RPS27A
RPS28 RPS9
FOXD1 TAGLN2
NDP NEUROG1
CHMP1A CSNK2A2
CHMP1A HNRNPK
CHMP1A SFRS11
CHMP1A ACADM
CHMP1A YES1
BMS1 HNRNPA2B1
SLC5A2 HMGA2
MYLPF COL11A2
YES1 ACADM
YES1 PUM1
YES1 SFRS11
YES1 UBC
YES1 CSNK2A2
WASF3 ATP6V1E1
WASF3 AP2M1
WASF3 ATP5B
FAS RPS19
FAS TNFSF9
NUP188 AVPR1B
NUP188 NAGA
NUP188 HNRNPH2
NUP188 MYST3
NUP188 CSNK2A1
HNRNPA2B1 RRM1
HNRNPA2B1 HNRNPU
HNRNPA2B1 HNRNPM
HNRNPA2B1 HK3
HNRNPA2B1 SFRS11
HNRNPA2B1 HNRNPK
GPX4 PKM2
GPX4 ATP5F1
REG1A AVPR1B
REG1A ASMT
REG1A HMGA2
REG1A FABP3
KIAA0247 UNC119
KIAA0247 DUSP5
KIAA0247 APLP2
KIAA0240 CLOCK
KIAA0240 N4BP2L2
KIAA0240 HTATSF1
KIAA0240 NPEPPS
TP53BP1 NR5A1
TP53BP2 ARL4D
TP53BP2 ZNF76
PLK1 SMARCD1
PLK3 BATF
PLK3 NRGN
PLK3 LAD1
PLK3 RAE1
AKT1 HERC1
AKT1 ABL1
AKT1 SMARCD1
OAT ATP1B3
RAE1 BATF
RAE1 RAB3B
KCNMB1 RAB3A
GSK3A AVPR1B
GSK3A CLOCK
UBC CLOCK
UBC ACADM
UBC FAM175B
UBC B4GALT1
UBC NAGA
UBC CSNK2A2
UBC PDE6B
METAP1 UNG
METAP1 CAMLG
KLHDC3 PPP2R1A
TNXB LOC91316
TNXB FABP3
NEUROG1 UNC119
MYST3 N4BP2L2
NPEPPS PPP2R1A
NPEPPS PI4KA
NPEPPS AP2M1
NPEPPS ZKSCAN1
SMC1A TUBGCP3
ODF1 AVPR1B
EFEMP2 FTO
NELL2 BTN2A2
HADH HNRNPK
HADH SFRS11
HADH HK3
SPOCK2 HERC1
SPOCK2 ARVCF
PKM2 ATP6V0C
PKM2 GPI
PKM2 ARL6IP1
PKM2 ALDOA
PKM2 ATP5O
ATP5J HMGN1
ATP5J HNRNPM
ATP5O PI4KB
HNRNPH2 PSMD6
ATP5B PPP2R1A
ATP5B PSMD8
ATP5B FKBP4
ATP5B ATP6V0C
ATP5B UTP14C
ATP5B SUPT4H1
GNAI1 RNF144A
TBXA2R CLK2
POMC MAP4K2
POMC NRGN
TOMM20 PABPC4
RPS10 RPS18
RPS17 WNT2B
RPS16 RPS19
RPS16 RPL27A
RPS19 WNT2B
RPS18 RPL27A
CDKN3 KRT10
DPEP1 RPL10A
DPEP1 KIAA0114
ZWINTAS AVPR1B
PAK1 AVPR1B
PAK1 RRAGB
TDO2 ERCC4
RRAGA ANKRD46
RRAGA HTATSF1
RRAGA B4GALT1
RRAGA RHEB
RRAGA ATP5F1
NAGA IDS
NAGA USP7
NAGA RBM15B
NAGA CBX1
NAGA AP2M1
NAGA ANKRD46
NAGA EIF4H
NAGA HTATSF1
NAGA BBS9
NAGA AARS
NAGA CKAP5
DAZAP2 SNAP25
DAZAP2 PSMD6
DAZAP2 SFRS11
DAZAP2 ACADM
DAZAP2 TM9SF2
SFRS11 CIRBP
SFRS11 PUM1
SFRS11 ACADM
SFRS11 FAM175B
SFRS11 HNRNPK
SFRS11 CTDSP2
SFRS11 EIF1AP1
SFRS11 UBXN4
SFRS11 EIF4H
SFRS11 HTATSF1
SFRS11 CSNK2A2
SFRS11 TAF7
PTPRK NHLH1
TUBA1A IRF9
TUBA1A CBX1
CPE PUM2
CPE LOC100133166
CPE ATP6V1E1
KRT32 GPR17
KRT32 FES
PLEC1 FEV
UBXN4 HNRNPU
UBXN4 ACADM
UBXN4 HNRNPM
UBXN4 TM9SF2
UBXN4 CEBPZ
UBXN4 ISCU
UBXN4 TAF7
SMARCD1 ABL1
SMARCD1 PDE6G
SMARCD1 CD8B
GYPB COL11A2
COX6A1 FH
SNAP25 ATP6V1A
SNAP25 CIRBP
SNAP25 HTATSF1
CCND2 USP7
HMGN2 RAD23B
HMGN2 HNRNPU
HMGN2 ANKRD46
HMGN2 BAT3
HMGN2 TAF7
HMGN1 TAF7
HMGN1 HNRNPU
HMGN1 PUM1
HMGN1 HNRNPK
HMGN1 UNG
HMGN1 SNRNP70
HMGN1 ACADM
ACVR1B AVPR1B
RPS27A RAP1GAP
RPS27A LAD1
RPS27A RPL10A
MX1 TNFSF9
PUM1 RAD23B
PUM1 ACADM
PUM1 GOLGA4
PUM1 SUZ12
PUM1 B4GALT1
PUM1 TAF7
PUM1 TUBGCP3
UROD ALDH3B1
UROD CD8B
CCT8 APEX1
CCT8 RAB3A
GDI1 HTATSF1
GDI1 SRD5A1
FTO ATP6V0C
FTO DCTN1
TFAP4 MT3
ZC3H3 KLHDC10
EIF4A2 SCAMP1
SRD5A1 POLB
TAF11 IRF9
TAF11 LBR
TM9SF2 DUT
TM9SF2 CCNG2
TM9SF2 HNRNPK
TM9SF2 HNRNPM
TM9SF2 SNRNP70
ARVCF HERC1
ARVCF RTN1
MVK CDSN
MVK FAM175B
MVK SDC4
MVK CSNK2A2
MVK PKP1
MVK RBM15B
ATP6V1E1 SUPT4H1
SDC4 CLOCK
SDC4 CSNK2A2
PSMD6 HNRNPK
PSMD6 EIF4H
PSMD6 GUSB
PSMD2 USP7
PSMD2 SUZ12
ANKRD46 AP2M1
ANKRD46 HNRNPU
ANKRD46 B4GALT1
ANKRD46 RBM15B
AFAP1 SNRNP70
TMEM41B LIMK2
ILVBL UNC119
ILVBL ARL4D
RTN1 HERC1
RTN1 TSPAN7
ABO LAD1
ABO CYB5R3
ATN1 PPP2R1A
ATN1 RAF1
CUGBP2 ACADM
IGHM ATP5F1
RABGGTB HNRNPU
RABGGTA ERCC4
AVPR1B COL11A2
AVPR1B SLC30A3
AVPR1B B4GALT1
AVPR1B PDGFB
AVPR1B PTPN1
AVPR1B CSNK2A1
AVPR1B BBS9
AVPR1B HLA-DQA1
GNPDA1 EIF4H
ARAF FUS
PKP1 EIF1AP1
PKP1 FAM175B
GCM1 BBS9
LOC100133166 CIRBP
LOC100133166 MRPL49
LAD1 RAP1GAP
ATP1B3 MSN
CYB5R3 B4GALT1
SPTAN1 CHGB
SPTAN1 ABL1
RPL27A WNT2B
RPL27A RPL10A
RPL27A NPM1
SLC29A2 PML
ARL4D UNC119
RSC1A1 CLK2
C11orf58 HNRNPM
PHKG1 EPHB3
MLLT11 HERC1
EIF4H TAF7
EIF4H HTATSF1
EIF4H FAM175B
EIF4H ACADM
EIF4H AP2M1
EIF4H RAD23B
EIF4H SUZ12
IRF9 GOLGA4
TUBB SNRPB
CLK2 XRCC1
EFNB3 N4BP2L2
PI4KA PPP2R1A
PI4KA CSNK2A1
CLOCK CIRBP
CLOCK HTATSF1
CLOCK CD8B
CIRBP AZIN1
CIRBP HTATSF1
FABP3 SLC30A3
GABRA1 ESR2
GABRA1 CDSN
CBX1 HNRNPU
CBX1 HTATSF1
PSEN1 ATP6V0C
PSEN1 RAB1A
TNFSF9 CD79A
ATP6V0C APLP2
ATP6V0C ISCU
ATP6V0C SEPW1
ATP6V0C RAB1A
ATP6V0C SUPT4H1
RAB1A USP7
DUSP5 BCL2L1
DUSP5 UNC119
DUSP5 CHGB
LAMP1 APLP2
UNG KIAA0101
UNG ACADM
DUT CD63
DUT HNRNPK
SNRNP70 CTDSP2
RPL10A RPS29
RPL10A NPM1
RPL10A RPS9
ATP5F1 AP2M1
USP7 HNRNPU
SERTAD2 APOC4
UNC119 CHGB
TRD@ B4GALT1
ACADM SUZ12
ACADM EIF1AP1
ACADM CYCS
ACADM CSNK2A2
ACADM TAF7
ACADM HNRNPK
KDM4A GLUD1
SUZ12 HNRNPM
CEBPZ ATP2B1
SCN1B GFRA2
N4BP2L2 FAM175B
N4BP2L2 SLC30A3
SLC30A3 MPP2
MPP3 NNAT
TAGLN2 HLA-DQA1
KLHDC10 LPAL2
KLHDC10 NRGN
ROR2 GOLGA2
CNN3 TAF7
CPB2 HNRNPK
COPB1 AP2M1
COPB1 B4GALT1
TNFRSF17 ANKRD1
TNFRSF14 BBS9
TNFRSF14 B4GALT1
NOP14 NRGN
B4GALT1 RBM15B
B4GALT1 PTPN1
B4GALT1 BBS9
PGK1 HTATSF1
TFDP1 NRGN
OXA1L HNRNPU
CD5 NRGN
CD7 ISG20
CCR4 HNRNPK
CCR9 TAF1
HTATSF1 AP2M1
HTATSF1 TAF7
HLA-DOB HMGA2
RHEB HNRNPU
LIMK2 EIF1AP1
LIMK2 HNRNPK
CYCS TAF7
CYCS FAM175B
CYCS HNRNPK
MAP2K1 APLP2
NRGN BATF
NRGN PML
CKAP5 HNRNPU
RBM15B BBS9
ISCU AP2M1
ISCU HNRNPM
HK3 EIF1AP1
HK3 HNRNPK
CSNK2A1 BBS9
ZKSCAN1 AP2M1
FAM175B HNRNPK
FAM175B EIF1AP1
SLC14A2 HMGA2
TAF7 CCNG2
TAF7 HNRNPU
TAF7 HNRNPK
TAF7 HNRNPM
TAF7 GLUD1
BAT2 ABL1
CCNG2 HNRNPU
CCNG2 HNRNPK
HNRNPU HNRNPK
HNRNPU HNRNPM
HNRNPK SEC31A
