# Supplementary material for: Functional networks inference from rule-based machine learning models
Source: BioData Min. 2016 Sep 5;9:28. doi: 10.1186/s13040-016-0106-4 (PMC5011349; doi:10.1186/s13040-016-0106-4)
Supplement: Supplementary file 2 — Networks. All networks used in the analysis given as a list of edges. (XZ 11980 kb) [file 13040_2016_106_MOESM2_ESM.xz › networks/mic/CNS/SE_C3.txt]

HIST1H4B RBM3
HIST1H4B SNRPE
ELANE MUT
ELANE AOC2
ELANE CLOCK
ELANE PRDX6
ELANE SAA1
ELANE KRT1
ELANE CDSN
ELANE ARHGAP5
ELANE UQCRB
ELANE COL16A1
ELANE RCN2
ELANE CHIC1
ELANE UBAP2L
ELANE ACADM
ELANE NUP188
ELANE MAPK3
ELANE HNRNPK
ELANE PTP4A1
ELANE GLA
ELANE B4GALT1
ELANE RELA
ELANE BMP8A
ELANE RNASE4
ELANE TMEM106A
ELANE HK3
ELANE WARS
ELANE SNRPN
ELANE CYP2A6
ELANE PTPN1
ELANE MVK
ELANE CSNK2A2
ELANE ESR2
ELANE ACOX2
ELANE EIF4G2
ELANE CSTF3
ELANE CYP2C19
ELANE UBC
ELANE SRRD
AGL UBE4A
AGL SELE
AGL SFRS2
AGL PSMA3
AGL PRKACB
AGL PPP2R5E
AGL PPP2R5C
RNF10 PPP2R1A
RNF10 PKM2
RNF10 PI4KA
RNF10 SPTAN1
RNF10 MED24
RNF10 PSMD11
RNF10 ATP5B
RNF10 SMARCA4
RNF10 AP2B1
RNF10 RPL41
RNF10 DPYSL3
RNF10 SMG7
RNF10 MLF2
RNF10 WASF3
RNF10 ARF3
RNF10 MLLT11
RNF10 H3F3B
RNF10 PHC2
RNF10 PRKACA
RNF10 NPEPPS
RNF10 MAPRE2
RNF10 ATP6V0C
RNF10 KIAA0195
RNF10 TRIM26
RNF10 GNB1
RNF10 NOMO1
RNF10 HERC1
RNF10 PPP1R10
RNF10 ENO2
RNF10 SNRPN
RNF10 NMT1
RNF10 ACO2
RNF10 IP6K1
RNF10 TNFAIP1
RNF10 SLC2A1
RNF10 ATP1A3
RNF10 GPX4
RNF10 GNA11
RNF10 CKAP4
RNF10 ATP5F1
NCBP1 POU4F1
NCBP1 HMGA2
NCBP2 GLUD1
NIPA2 DYRK1A
NIPA2 HNRNPA2B1
NIPA2 PHF3
HSPA9 TAF7
HSPA9 EPS15
HSPA9 HMGN3
HSPA9 VBP1
HSPA9 UBE2N
HSPA9 SOD1
HSPA9 SNRPA1
HSPA9 COMT
HSPA9 PPP1R11
HSPA9 EIF4H
HSPA9 GTF2A2
HSPA9 PWP1
HIST1H4H PTPN12
HIST1H4H MST1R
HIST1H4H HNRNPK
HIST1H4H H3F3A
HIST1H4H CRK
HIST1H4H YWHAE
SSFA2 ESD
SSFA2 ATP6AP1
AGA CCT8
CELA2B PML
CELA2B LTB
ARFRP1 INHA
ARFRP1 TRIM15
ARFRP1 C4BPB
ARFRP1 INPP5K
ARFRP1 IFNGR2
ARFRP1 HSD17B3
LIFR NRGN
PMM1 PI4KA
PMM1 CLOCK
PMM1 MEN1
PMM1 SF1
PMM1 STXBP1
PMM1 ARHGAP4
PMM1 ATP5B
PMM1 SH3GL3
PMM1 SLC9A6
PMM1 WASF3
PMM1 THRA
PMM1 USF2
PMM1 H3F3B
PMM1 TNFRSF4
PMM1 DDB1
PMM1 TRIM26
PMM1 TBXA2R
PMM1 SQSTM1
PMM1 SEC13
PMM1 PPP1R7
PMM1 WARS
PMM1 CASC3
PMM1 MADD
PMM1 ACO2
PMM1 BNIP1
PMM1 BRD3
PMM1 TNK2
PMM1 EIF2AK2
PMM1 SUPT4H1
PMM1 AGPAT1
PMM1 GNA11
ASS1 UNC119
ASS1 NUP93
ASS1 GNB3
ASS1 DUSP5
ASS1 PTPRO
ASS1 ARL4D
SQLE GRM4
SQLE MAPK3
SQLE CEACAM4
SQLE DAG1
ADIPOQ INHA
ADIPOQ LOC91316
ADIPOQ HLA-C
ADIPOQ COL14A1
ADIPOQ G6PC
ADIPOQ SH3GL3
ADIPOQ DUSP7
ADIPOQ EDN2
ADIPOQ PTPN5
ADIPOQ FUT2
RAB11A UBXN4
RAB11A PURA
RAB11A PPP2R5C
CAMK1 PRKACG
CAMK1 TRBC1
CAMK1 BCAT2
PIK3CA HERC2P3
PIK3CA ZNF135
SLC28A1 RPS7
SLC28A1 WNT2B
SLC28A1 RPS27A
SLC28A1 RPL10A
SLC28A1 RPS9
PRNP ATP6V0C
PRNP SNRPD3
PRNP MMD
STK25 CSNK1E
STK25 MAML1
SNAPC2 CLCN7
DRAP1 CD8B
DRAP1 CLOCK
IRX5 RBM39
IRX5 UQCRC2
IRX5 GLRA2
IRX4 FCN2
IRX4 PTPRS
IRX4 KLF1
IRX4 FAS
IRX4 CLCN1
IRX4 HAAO
IRX4 DMPK
IRX4 ARHGDIA
ABCD3 SAT1
ABCD3 YY1
ABCD3 ATP2A2
ABCD3 HMGB1
ABCD3 PRDX3
ABCD3 HNRNPU
ABCD3 XPO1
ABCD3 EIF3A
ABCD3 NFE2L1
ABCD3 GNG10
ABCD3 SFRS2
ABCD3 HNRNPK
ABCD3 UBXN2B
ABCD3 B4GALT1
ABCD3 CDK2
ABCD3 SLC25A3
ABCD3 IGL@
ABCD3 LOC100131311
ABCD3 C21orf33
ABCD3 BRD2
ABCD3 EIF4G2
ABCD3 NUP153
ABCD3 PFN2
ABCD3 SFRS11
ABCD3 UQCRC2
DHX9 MUT
DHX9 CCT8
DHX9 RAD23B
DHX9 HMGN2
DHX9 ZNF146
DHX9 IL8RB
DHX9 NAP1L1
DHX9 PTPN11
DHX9 GNG10
DHX9 HNRNPU
DHX9 SFPQ
DHX9 HNRNPK
DHX9 HNRNPM
DHX9 UBXN4
DHX9 CAMLG
DHX9 TRA2B
SIRPD INPP5K
SIRPD HSF4
SIRPD MFGE8
SIRPD STXBP2
SIRPD IFNGR2
SIRPD SPRR1A
SIRPD AANAT
SIRPD UGP2
SIRPD PGC
SIRPD AFF3
SIRPD S100A7
SIRPD CCL22
SIRPD RENBP
SIRPD TBXA2R
SIRPD ODF1
SIRPD NRGN
SIRPD CLCN7
SIRPD NCAPD3
SIRPD CES2
SIRPD IL32
SIRPD VEGFC
SIRPD LMNA
SIRPD CD68
SIRPD BNIP1
SIRPD ORM1
SIRPD SLC2A4
SIRPD ADRB3
SIRPD BMPR2
SIRPD MYBPC2
SIRPD CSN2
ZNF43 BPTF
ZNF43 CNP
ZNF43 TRO
ZNF43 LOC150786
ZNF43 BTN1A1
ZNF43 SMAD7
ZNF43 BCLAF1
ZNF43 CREB1
ZNF43 BAT3
ZNF43 GRM4
ZNF43 MTOR
ZNF43 GTF2I
SIRPA GPR3
SIRPA PTPRS
SIRPA CLCN7
SIRPA ASPH
SIRPA NCAPD3
SIRPA ABAT
SIRPA FOXO4
SIRPA RPS9
XPC ACO2
XPC PI4KA
XPC C4orf8
XPC CDKL5
XPC MPO
XPC SPCS2
XPC CSF1R
XPC MEN1
XPC PMS2L11
XPC N4BP2L2
XPC PAK2
XPC DDB1
XPC ITIH4
XPC CSNK2A1
XPC FLT1
SP1 CCL2
SP1 BBS9
SP1 NCKAP1L
SP1 ESR2
SP1 CLOCK
SP1 PRKAG1
SP1 GLA
SP1 INPP5J
SP1 ZNF8
SP1 KIAA0226
SP1 GPER
SP1 KRT1
SP1 AOC2
SP1 FUT3
SP1 TDO2
SP1 PCDH1
SP1 UROD
SP1 FLT4
SP1 PSMD7
SP1 PHKG1
SP2 SMN2
SP2 MUT
SP2 ZCCHC11
SP2 CDH15
SP2 ACTG1
SP2 PSMD2
SP2 PUM2
SP2 PUM1
SP2 SLC2A1
SP2 RBM15B
SP2 MADD
SP2 SET
SP2 NONO
SP2 HPRT1
SP2 CSF1R
SP2 BCLAF1
SP2 DDX18
SP2 MARCKS
SP2 PXN
SP2 TOP2B
SP2 ZNHIT3
SP2 MAPK1IP1L
SP2 DPYSL3
SP2 TRIM26
SP2 MDC1
SP2 BMI1
SP2 KIAA0174
SP2 CASC3
SP2 ALDH6A1
SP2 PRKAR1A
SP2 HTATSF1
SP2 NAGA
SP2 C5orf13
SP2 UBE4A
SP2 ZNF638
SP2 TLK2
SP2 IRF9
SP2 PPP2CB
SP2 TNFAIP1
SP2 CSTF3
SP2 PRKAR2B
SP2 BAT3
SP2 TUBGCP3
SP3 VBP1
SP3 SUMO1
SP3 RAP1A
SP3 USP7
SP3 KIAA0430
SP3 SMARCA1
SP3 XPO1
SP3 DDX5
SP3 SFRS7
SP3 YWHAQ
SP3 HNRNPU
SP3 DDX18
SP3 PMS2L5
SP3 CBFB
SP3 HNRNPM
SP3 DYRK1A
SP3 MAPRE1
SP3 MAPK1IP1L
SP3 RAB1A
SP3 KIAA0174
SP3 PRKAR1A
SP3 ATXN10
SP3 PWP1
SP3 SDCBP
SP3 TAF7
SP3 UBE4A
SP3 HNRNPD
SP3 PTPN11
SP3 PPP2CB
SP3 RBBP7
SP3 SLC2A1
SP3 SSR1
SP3 ZNF135
NUP93 TAX1BP1
NUP93 ATP6V0C
NUP93 SMG7
NUP93 PDXDC1
NUP93 ARF3
NUP93 PSEN1
NUP93 GNB1
NUP93 DGCR6
NUP93 MAPK14
NUP93 CES2
NUP93 MMD
NUP93 ACO2
SCG2 CALM3
GC SLC10A2
GC HMGA2
PIK3C3 ACTG1
PIK3C3 TRA2B
ORM1 TFE3
SLC25A4 ETFA
MAZ HERC1
MAZ USP11
PRPH CBLB
BAK1 CNTD1
BAK1 BCAM
BAK1 ZNF212
BAK1 ATAD4
BAK1 RPS19
BAK1 PSD
BAK1 PDK2
BAK1 HRG
BAK1 OR2H1
CSN2 CYP4A11
CSN2 CNP
CSN2 MFGE8
CSN2 FAS
CSN2 RPS19
CSN2 INPP5K
CSN2 RPL10A
CSN2 HAAO
CSN2 ABAT
CSN2 PLCD1
CSN2 PPY
CSN2 HSD17B3
CSN2 RPS9
CSN2 RPL28
CSN3 P2RX5
CSN3 MYBPC2
CSN3 SFTPA1B
CTBP1 SET
CTBP1 HK3
CTBP1 PTPN12
CTBP1 YWHAQ
CTBP1 NAP1L4
CTBP1 GCN1L1
CTBP1 TATDN2
CTBP1 CCNG2
CTBP1 PTP4A1
CTBP1 UBE3C
CTBP1 LOC728849
TSG101 TMEM131
TSG101 YY1
TSG101 ATP2A2
TSG101 SMAD4
TSG101 ANKRD36B
TSG101 SRP9
TSG101 PUM1
TSG101 ACADM
TSG101 BMS1
TSG101 RB1
TSG101 MARCKS
TSG101 HNRNPM
TSG101 SUZ12
TSG101 RBM39
TSG101 HNRNPA2B1
TSG101 TAF7
TSG101 NOLC1
TSG101 CREB1
TSG101 USP14
TSG101 KCNMB1
TSG101 WAPAL
TSG101 UQCRC2
UGCG CHN2
ATP2A2 ZCCHC11
ATP2A2 HMGN3
ATP2A2 ACTG1
ATP2A2 SPCS2
ATP2A2 LIMK2
ATP2A2 PRDX6
ATP2A2 EZH1
ATP2A2 ATP5J
ATP2A2 SFRS11
ATP2A2 SEPT7
ATP2A2 ACADM
ATP2A2 RCN2
ATP2A2 XPO1
ATP2A2 TRAM1
ATP2A2 TANK
ATP2A2 YY1
ATP2A2 FAM175B
ATP2A2 BCLAF1
ATP2A2 LOC728849
ATP2A2 AP2M1
ATP2A2 MAPK3
ATP2A2 HNRNPK
ATP2A2 PTP4A1
ATP2A2 HNRNPM
ATP2A2 TM9SF2
ATP2A2 DYRK1A
ATP2A2 RELA
ATP2A2 TOP2B
ATP2A2 RBM39
ATP2A2 SLC35A1
ATP2A2 KPNB1
ATP2A2 UBE4A
ATP2A2 GLRA2
ATP2A2 BMI1
ATP2A2 KIAA0174
ATP2A2 TRIM23
ATP2A2 EIF1AP1
ATP2A2 UBXN4
ATP2A2 EIF4H
ATP2A2 CUGBP2
ATP2A2 ATXN10
ATP2A2 CHMP1A
ATP2A2 MVK
ATP2A2 BRD2
ATP2A2 DAZAP2
ATP2A2 ZNF638
ATP2A2 UBE2N
ATP2A2 UQCRC2
ATP2A2 RABGGTB
ATP2A2 RNF103
ATP2A2 PRKACB
ATP2A2 HNRNPA2B1
ATP2A2 ZNF134
ATP2A2 ATP13A3
ATP2A2 SMAD4
LPIN2 NQO2
RIT1 IGL@
RIT1 BTN3A1
MGST2 SDC4
MGST2 CD36
MGST2 AQP3
MGST2 MPP2
MGST2 ZNF167
MGST2 PTGER3
MGST2 NUP188
MGST2 LPCAT3
MGST2 TAGLN2
MGST2 ATP6V0A1
MGST2 RENBP
MGST2 ODF1
MGST2 AQP2
MGST2 KIAA0195
MGST2 USP11
MGST2 CD8B
MGST2 PTPN5
MGST2 BBS9
MGST2 C4orf8
MGST2 KCNJ4
MGST2 ACSL1
MGST2 GSK3A
MGST2 PSD
MGST2 FUT2
MGST2 GFRA2
MGST2 PTPRN
MGST2 FUCA1
MGST2 PAK2
GTF3C2 KLC1
GTF3C2 MPRIP
GTF3C1 FASTK
GTF3C1 AES
DENND4A PTGES3
DENND4A CNP
APOA1 KCNMB1
APOA1 SFRS11
APOA1 LLGL2
APOA1 HEPN1
APOA1 CNN3
APOA1 METAP1
APOA1 POU2F2
APOA1 SRP9
APOA1 YY1
APOA1 KEAP1
APOA1 NCL
APOA1 HNRNPA2B1
APOA1 RRM1
APOA1 HMGB2
APOA1 SNRPB
APOA1 LOC100131311
APOA1 DAD1
APOA1 MT1G
APOA1 UQCRC2
XPO1 MORC3
XPO1 ZCCHC11
XPO1 TMEM131
XPO1 YY1
XPO1 ACTG1
XPO1 HMGN1
XPO1 MUT
XPO1 LIMK2
XPO1 MSH2
XPO1 PSMD6
XPO1 CCNG2
XPO1 CAPRIN1
XPO1 LOC728849
XPO1 YES1
XPO1 SFRS7
XPO1 ARHGEF7
XPO1 ATP13A3
XPO1 HNRNPU
XPO1 ACADM
XPO1 SUMO1
XPO1 HNRNPK
XPO1 PTP4A1
XPO1 HNRNPA2B1
XPO1 H3F3A
XPO1 PRIM2
XPO1 DYRK1A
XPO1 RELA
XPO1 SNRNP70
XPO1 MAPRE1
XPO1 YWHAE
XPO1 HNRNPH2
XPO1 DPYSL2
XPO1 TTC3
XPO1 HK3
XPO1 SAFB
XPO1 R3HDM1
XPO1 KIAA0174
XPO1 FERMT2
XPO1 UBXN4
XPO1 CREB1
XPO1 KTN1
XPO1 CUGBP2
XPO1 CHMP1A
XPO1 DUT
XPO1 C21orf33
XPO1 CSNK2A2
XPO1 TAF7
XPO1 MARCKS
XPO1 UBE4A
XPO1 ZNF638
XPO1 CNN3
XPO1 ABI2
XPO1 PTPN12
XPO1 PPP2CB
XPO1 RBMX
XPO1 NUP153
XPO1 PFN2
XPO1 SFRS11
XPO1 GLRA2
XPO1 UQCRC2
FAM190B DVL3
FAM190B PFDN4
WAPAL ZNHIT3
WAPAL ZCCHC11
WAPAL UBE4A
WAPAL CNN3
WAPAL ACADM
WAPAL COMT
WAPAL KIAA0174
WAPAL RBMX
WAPAL RABGGTB
WAPAL LAMP2
WAPAL SUZ12
WAPAL UBXN4
WAPAL MCFD2
WAPAL LOC728849
WAPAL PPP2R5C
MPV17 PPP2R1A
MPV17 ADD1
MPV17 TRO
MPV17 ACSL1
MPV17 STXBP1
MPV17 SUPT4H1
MPV17 PCDHGC3
MPV17 MFGE8
DNASE1L3 MYLPF
ZFP161 OAS2
COL4A6 GDI2
COL4A6 SNRPN
COL4A2 IGFBP4
COL4A2 FN1
COL4A2 MYH9
COL4A2 CTGF
COL4A2 COL1A2
COL4A2 COL4A1
COL4A2 COL1A1
COL4A2 COL3A1
COL4A1 ITGB5
COL4A1 FN1
COL4A1 CTGF
COL4A1 IGFBP4
COL4A1 COL1A1
CNTFR PDE1C
CNTFR CARS
CNTFR RDH5
CNTFR MAP3K10
CNTFR RAB3A
CNTFR EDN2
CNTFR MTMR3
TACR3 CLCN7
TACR2 AQP6
TACR2 MUC2
TACR2 MADD
TACR2 ATP6V1C1
TACR2 IL8
TACR1 CCL25
TACR1 GRM1
ITGAX MFGE8
ITGAX ARAF
ITGAX MOBP
ITGAX GTF2I
ITGAX PITPNA
ITGAX FLT4
RPS6KA2 INPP5K
RPS6KA3 CYP2C19
TP53I11 RPS6
TP53I11 NKG7
TP53I11 BTG2
TP53I11 NAP1L1
ATAD4 OR2H1
ATAD4 GAST
ATAD4 POFUT1
ATAD4 DRG2
ATAD4 CYP2F1
ATAD4 ZNF8
ATAD4 MICB
ATAD4 ITPKC
ATAD4 LPCAT3
ATAD4 KLHDC10
ATAD4 FUT2
ATAD4 RENBP
ATAD4 MAP1A
ATAD4 AQP2
ATAD4 NRGN
ATAD4 CD40
ATAD4 PRKCG
ATAD4 BCAT2
ATAD4 SERPINB8
ATAD4 VEGFC
ATAD4 HRG
ATAD4 PTPN5
ATAD4 TAF1
ATAD4 ACSL1
ATAD4 ADRB3
ATAD4 ATP6V0A1
ATAD4 HLA-DQA1
ATAD4 SLAMF1
HLCS DGKQ
PSMD11 PKM2
PSMD11 CHN2
PSMD11 RNH1
PSMD11 CLTC
PSMD11 ATP5B
PSMD11 PSMD12
PSMD11 LOC100133166
PSMD11 ARF3
PSMD11 PSEN1
PSMD11 RGL2
PSMD11 H3F3B
PSMD11 DDB2
PSMD11 NPEPPS
PSMD11 ATP6V0C
PSMD11 ARHGEF12
PSMD11 FLOT2
PSMD11 RAC1
PSMD11 RAB1A
PSMD11 EFEMP2
PSMD11 GNB1
PSMD11 KIAA0226
PSMD11 TNFRSF4
PSMD11 GGA3
PSMD11 SNRPN
PSMD11 AARS
PSMD11 TNFAIP1
PSMD11 SLC2A1
PSMD11 MPI
PSMD11 SUPT4H1
PSMD11 GPX4
PSMD11 AGPAT1
PSMD11 CDK9
PSMD11 CREBBP
PSMD12 ATP6V0C
PSMD12 ARHGEF12
PSMD12 SSTR2
PSMD12 TRIM26
PSMD12 SMAD7
PSMD12 GNB1
PSMD12 BCLAF1
PSMD12 HTRA1
PSMD12 GRB2
PSMD12 SNRPN
PSMD12 H3F3B
PSMD12 SEC14L1
HLF TBC1D5
GANAB AOC2
GANAB RAD23A
GANAB TLK2
GANAB PSMD2
GANAB DAG1
GANAB SUZ12
GANAB PXN
GANAB CKAP5
GHRH TSPY3
GHRH UNG
CD40LG RAD9A
CD40LG CD86
SMAD4 HDAC2
SMAD4 ACTG1
SMAD4 CCNG2
SMAD4 CAPRIN1
SMAD4 TANK
SMAD4 ATP13A3
SMAD4 TATDN2
SMAD4 HNRNPK
SMAD4 PTP4A1
SMAD4 RTCD1
SMAD4 TM9SF2
SMAD4 DYRK1A
SMAD4 RELA
SMAD4 RBM39
SMAD4 HNRNPM
SMAD4 MAPK1IP1L
SMAD4 HK3
SMAD4 TRIM23
SMAD4 SS18
SMAD4 SRPK1
SMAD4 MARCKS
SMAD4 HNRNPA2B1
SMAD4 RBMX
SMAD4 SSR1
SMAD4 TCP1
SMAD7 LOC100133166
SMAD7 ARF3
SMAD7 ATP6AP1
SMAD7 GPX4
SMAD7 ACO2
SMAD1 C21orf2
SMAD1 ACTG1
SMAD1 CTF1
SMAD1 IL8RB
SMAD1 PTPN12
SMAD1 TUBA1A
SMAD1 UQCRB
SMAD1 MLLT11
SMAD1 SFPQ
SMAD1 PUM1
SMAD1 KIAA0174
SMAD1 EIF4G2
SMAD1 DYRK1A
SMAD1 TOP2B
SMAD1 ACADM
SMAD1 BRD2
SMAD1 RCN2
SHROOM2 CNR1
SHROOM2 NDP
SHROOM2 PTPRK
SHROOM2 NHLH1
SHROOM2 ALDH1A3
OR2H1 CCL2
OR2H1 AVPR1B
OR2H1 PPP2R1B
OR2H1 WWP2
OR2H1 MFGE8
OR2H1 GLA
OR2H1 CD34
OR2H1 ACRV1
OR2H1 MYLPF
OR2H1 ELF4
OR2H1 SPTBN1
OR2H1 FLT1
OR2H1 GAS2L1
OR2H1 DHRS2
OR2H1 ZNF8
OR2H1 PEA15
OR2H1 DNASE1
OR2H1 MSX1
OR2H1 S100A7
OR2H1 CCL22
OR2H1 ATP6V0A1
OR2H1 AQP2
OR2H1 REG1A
OR2H1 TRO
OR2H1 MUC1
OR2H1 HK1
OR2H1 FCGR2B
OR2H1 SPIB
OR2H1 REG1P
OR2H1 JOSD1
OR2H1 PTPN5
OR2H1 MPG
OR2H1 BCAM
OR2H1 KCNJ4
OR2H1 ACOX2
OR2H1 PCDH1
OR2H1 INPP5J
OR2H1 SDC4
OR2H1 RING1
OR2H1 KIAA0226
OR2H1 ADRB3
OR2H1 KRT12
OR2H1 HLA-DOB
OR2H1 GFRA2
OR2H1 ZNF37A
OR2H1 CD3E
ARF3 MEN1
ARF3 SF1
ARF3 AKT1
ARF3 SMG7
ARF3 MPP3
ARF3 ATP6AP1
ARF3 BCLAF1
ARF3 DGCR6
ARF3 CSNK2A1
ARF3 NNT
ARF3 ARHGEF12
ARF3 TRIM26
ARF3 NOMO1
ARF3 C16orf45
ARF3 PCDHGC3
ARF3 SMARCD1
ARF3 IP6K1
ARF3 PDXDC1
ARF3 ACSL1
ARF3 GSK3A
ARF3 PKIA
ARF3 SLC2A1
ARF3 SUPT4H1
ARF3 GRB2
ARF3 BMPR2
ARF3 VPS72
ARF3 ATP6V1A
ARF3 SPTAN1
ARF3 RNH1
ARF3 CLTC
ARF3 MADD
ARF3 SLC9A6
ARF3 ZNF167
ARF3 H3F3B
ARF3 KIAA0195
ARF3 TRO
ARF3 OGDH
ARF3 FTO
ARF3 PPP1R10
ARF3 POLR2A
ARF3 UBA1
ARF3 ACO2
ARF3 BNIP1
ARF3 PTPN5
ARF3 PTPN4
ARF3 HERC1
ARF3 PSD
ARF3 CES2
ARF3 ATP6V0A1
ARF3 PKM2
ARF3 PI4KB
ARF3 PI4KA
ARF3 STIM1
ARF3 SEC14L1
ARF3 STXBP1
ARF3 UPF1
ARF3 ABL1
ARF3 STMN1
ARF3 ARHGEF1
ARF3 SH3GL3
ARF3 CNTD1
ARF3 PSEN1
ARF3 USF2
ARF3 MAPK6
ARF3 AAMP
ARF3 GNAO1
ARF3 DUSP5
ARF3 HIST2H2AA3
ARF3 ATP6V0C
ARF3 KIAA0430
ARF3 BBS9
ARF3 RAB1A
ARF3 GNB1
ARF3 ENO2
ARF3 PRKAR1A
ARF3 STAT5B
ARF3 ATP1A3
ARF3 AGPAT1
ARF3 CDK9
ARF3 PPP2R1A
ARF3 RPS17
ARF3 TNFAIP1
ARF3 CHGB
ARF3 GCDH
ARF3 WASF3
ARF3 RGL2
ARF3 MLH1
ARF3 NUP188
ARF3 PEA15
ARF3 YWHAB
ARF3 AP1B1
ARF3 RAC1
ARF3 WARS
ARF3 USP11
ARF3 SNRPN
ARF3 TAX1BP1
ARF3 DAZAP2
ARF3 PCDH1
ARF3 GOLGB1
ARF3 ZNF91
ARF3 GNA11
ARF3 PTPRN
ARF1 BCAP31
ARF1 SMG7
ARF1 SEC13
ARF1 GNB1
ARF1 PKM2
ARF1 PRDX2
ARF1 ILVBL
ARF1 SSTR2
ARF1 ATP1A3
ARF1 H3F3B
ARF1 PTP4A2
ARF1 ALDOA
ARF1 ATP5B
ARF1 NCOR2
ARF1 MAPRE2
SLC36A2 RPL39
SLC36A2 RPL34
SLC36A2 RPL9
SLC36A2 RPS15A
SLC36A2 RPS29
SLC36A2 RPL13A
SLC36A2 RPL10A
SLC36A2 RPL27
SLC36A2 RPS8
ARF4 DNAJC7
ARF4 PSMD6
ARF4 HIF1A
ARF4 HNRNPK
ARF4 GOLGA4
ARF4 MSH6
ARF4 H3F3A
ARF4 UBE2V2
ARF4 ATP5F1
ARF4 MAPRE1
ARF4 LOC728849
ARF4 SEC31A
ARF4 CDC7
SPARC ITGB5
SPARC COL1A1
MOBP RENBP
MOBP ARHGEF12
MOBP NCKAP1L
MOBP GPER
MOBP SALL2
MOBP CYP17A1
MOBP CYP2C19
MOBP PRKAR1A
MOBP EDEM1
MOBP GCM1
MOBP S100A7
MOBP LYST
MOBP BNIP1
HERC2P3 NCOA4
HERC2P3 PTGER3
HERC2P3 ATP6V0A1
HERC2P3 SATB1
HERC2P3 LOC728849
HERC2P3 HCG8
TCEA2 TTC9
CALB1 NEFL
CALB1 RPL4
CALB1 DPEP1
CALB1 RPL27A
TCEA1 ANKRD46
TCEA1 ZNF76
TCEA1 FNTA
TCEA1 TLK2
COX4I1 PSMD6
COX4I1 USP14
COX4I1 TSC22D1
COX4I1 ACSL1
COX4I1 RBM4
COX4I1 H3F3A
COX4I1 SEPT7
COX4I1 LOC728849
COX4I1 CD46
IL3RA NAPG
IL3RA CCL22
PRKAR1A PPP2R1A
PRKAR1A ZCCHC11
PRKAR1A YWHAQ
PRKAR1A ATP6V1A
PRKAR1A PI4KB
PRKAR1A ATP6V1E1
PRKAR1A KIAA0232
PRKAR1A NQO2
PRKAR1A EIF5
PRKAR1A MADD
PRKAR1A CHN2
PRKAR1A RNF103
PRKAR1A SLC2A1
PRKAR1A CLTC
PRKAR1A ATP5B
PRKAR1A LEPROT
PRKAR1A SMARCA1
PRKAR1A BMI1
PRKAR1A LOC728849
PRKAR1A AP2S1
PRKAR1A CNP
PRKAR1A WASF3
PRKAR1A TUBA1A
PRKAR1A SFRS4
PRKAR1A ATP6AP1
PRKAR1A BCLAF1
PRKAR1A CASC3
PRKAR1A AP2M1
PRKAR1A TSC22D1
PRKAR1A PMS2L5
PRKAR1A UBXN4
PRKAR1A NPEPPS
PRKAR1A NAP1L3
PRKAR1A MYT1
PRKAR1A PPP2CB
PRKAR1A KISS1
PRKAR1A KIAA0430
PRKAR1A SOD2
PRKAR1A APPBP2
PRKAR1A TRO
PRKAR1A RAB1A
PRKAR1A KIAA0240
PRKAR1A GNB1
PRKAR1A SLC9A6
PRKAR1A CPE
PRKAR1A HERC1
PRKAR1A TNFRSF4
PRKAR1A GGA3
PRKAR1A PCDHGC3
PRKAR1A SNRPN
PRKAR1A USP14
PRKAR1A NAGA
PRKAR1A ATXN10
PRKAR1A PSIP1
PRKAR1A PPP3CB
PRKAR1A CSNK2A1
PRKAR1A C5orf13
PRKAR1A SNAP25
PRKAR1A UBE4A
PRKAR1A TUBGCP3
PRKAR1A SAFB
PRKAR1A ESR2
PRKAR1A TLK2
PRKAR1A LOC100133166
PRKAR1A ACSL1
PRKAR1A TNFAIP1
PRKAR1A MEF2A
PRKAR1A ARCN1
PRKAR1A SKP1
PRKAR1A PURA
PRKAR1A SLC23A2
PRKAR1A H3F3B
PRKAR1A PRKACB
PRKAR1A CDK9
PRKAR1A RNF4
PRKAR1A DCAF8
PRKAR1A ZNF134
PRKAR1A AZIN1
GFER APOC3
NFRKB ALDH6A1
NFRKB CD34
SRPK3 SNX17
SRPK3 TDRD9
SRPK3 MAP4K2
SRPK3 NEFL
SRPK3 PLK3
SRPK3 LTB
SRPK3 TBL3
SRPK3 ABAT
SRPK3 NINJ1
SRPK3 NPPC
SRPK3 RAE1
SRPK2 SNAP25
SRPK2 DAZAP2
SRPK2 TTC1
SRPK2 LOC100133166
SRPK2 CIRBP
SRPK2 NOVA1
SRPK2 PPP2CB
SRPK2 CPE
SRPK2 CSTF3
SRPK2 ENO2
SRPK2 DCUN1D4
SRPK2 PPP3CA
SRPK2 MAPK6
SRPK2 NNT
SRPK2 PAFAH1B1
ATP1A3 AVPR1B
ATP1A3 PKM2
ATP1A3 STMN1
ATP1A3 FAM3C
ATP1A3 MPRIP
ATP1A3 CLTC
ATP1A3 APLP1
ATP1A3 ATP5B
ATP1A3 SH3GL3
ATP1A3 SMG7
ATP1A3 AP3B2
ATP1A3 WASF3
ATP1A3 ATP6AP1
ATP1A3 H3F3B
ATP1A3 DUSP5
ATP1A3 MAPRE2
ATP1A3 SEC13
ATP1A3 GNB1
ATP1A3 ARL6IP1
ATP1A3 YWHAB
ATP1A3 ENO2
ATP1A3 SNRPN
ATP1A3 SNW1
ATP1A3 PLD3
ATP1A3 GSK3A
ATP1A3 ABCA3
ATP1A3 GNA11
ATP1A3 MYT1
MYL6B PRDX2
KRT12 SLC2A4
KRT12 BCAM
MLL MAP1A
MLL CD68
HMGB2 VBP1
HMGB2 HMGN1
HMGB2 METAP1
HMGB2 PSMD6
HMGB2 SRP9
HMGB2 RRM1
HMGB2 CAMLG
HMGB2 DAD1
HMGB2 SEC31A
HMGB2 ZNF146
HMGB2 HNRNPU
HMGB2 HNRNPK
HMGB2 HNRNPM
HMGB2 PSMA4
HMGB2 EPRS
HMGB2 CCT6A
HMGB2 ATP5G3
HMGB2 HNRNPA2B1
HMGB2 PARP1
HMGB2 MCM3
HMGB2 UNG
HMGB2 SNRPF
HMGB2 MAPRE1
HMGB2 H2AFZ
HMGB2 NCL
HMGB2 CSE1L
HMGB1 CNN3
HMGB1 PDIA6
HMGB1 SLC5A5
HMGB1 FABP5L7
HMGB1 DUT
CD93 CGA
CD93 RPS9
RAB2A ATP6V1A
RAB2A PI4KB
RAB2A RAB1A
RAB2A RGL2
RAB2A GNB1
RAB2A COPB1
RAB2A CDK9
RAB2A PPAP2B
MAGEA9 SLC14A2
ACRV1 CCL2
ACRV1 PDXK
ACRV1 TAF1
ACRV1 INPP5J
ACRV1 CD3E
ACRV1 CYP2C19
ACRV1 PRF1
ACRV1 CHAF1B
ACRV1 LTK
ACRV1 GAST
ACRV1 SLC30A3
ACRV1 FLT1
ABAT GPR3
ABAT CYP4A11
ABAT MFGE8
ABAT WNT1
ABAT DGKQ
ABAT TNXB
ABAT C9
ABAT KLK3
ABAT RPL10A
ABAT KIR2DL4
ABAT STXBP2
ABAT PTPRS
CHAF1B REG1A
ARHGEF2 DLG4
MAGEA5 CD3E
MAGEA5 TTYH2
MAGEA4 RASSF7
FRG1 ATP5G3
FRG1 H2AFZ
UBTF HAGH
UBTF MADD
UBTF GNA11
ACTA2 TIMP3
ACTA2 TAGLN
YLPM1 AQP3
MUC2 RPL29
MUC2 GNAS
MUC2 AZGP1
MUC2 NEFL
MUC2 RPS19
MUC2 RPL13
MUC2 PTPN6
MUC2 EIF3E
MUC2 IMPDH2
MUC2 RPS5
MUC2 SEMG2
MUC2 RPL10A
MUC2 PRKCG
MUC2 MT3
MUC2 SNRPC
MUC2 ALPI
MUC2 POU2F2
MUC2 CYP3A4
MUC2 RPS9
MUC2 RPS8
GFAP CLU
MUC1 MYLPF
MUC1 FLT1
MUC1 APOB
MUC1 UBE3A
MUC1 CETN1
MUC1 HSD17B3
MUC1 DOC2B
MUC1 AQP2
MUC1 F13B
MUC1 HMGA2
MUC1 LTK
MUC1 CYP3A4
MUC1 PTPN5
MUC1 MPG
MUC1 BCAM
MUC1 TAF1
MUC1 TSTA3
MUC1 ZNF177
MUC1 KLRK1
MUC1 BST1
MUC1 HLA-DOB
MUC1 GFRA2
NOLC1 YY1
CD46 LOC728849
CD46 H3F3A
CD46 TM9SF2
CD40 PPP2R1B
CD40 AQP3
CD40 GSK3A
CD40 REG1P
CD40 HRG
AP3B2 DGKD
CREB5 ZNF197
RAB21 LEPROT
RAB21 GOLGA4
RAB21 SLC2A1
SNW1 YWHAB
SNW1 PKM2
SNW1 SRPR
SNW1 AP1B1
CFH HLA-E
CFH COL1A1
GLRA2 MMP14
GLRA2 HDAC2
GLRA2 BTN3A1
GLRA2 MYL7
GLRA2 PRSS3
GLRA2 RTCD1
GLRA2 BMS1
GLRA2 VARS
GLRA2 CHIT1
GLRA2 HNRNPK
GLRA2 HNRNPA2B1
GLRA2 HNRNPM
GLRA2 DCHS1
GLRA2 TAF7
GLRA2 SAFB
GLRA2 DYRK1A
GLRA2 KCNMB1
GLRA2 WIT1
GLRA2 PTPN12
GLRA2 TIE1
GLRA2 UQCRC2
CALR E2F1
CFB CD53
CFB CNP
CFB PRKAG1
CFB PSMD7
CFB ATM
CFB CD36
CFB HLA-DMB
CFB HLA-DQA1
CFB M6PR
ACTR1A TAF1C
ACTR1A PI4KB
ACTR1A CNP
ACTR1A RGL2
ACTR1A GNB1
ACTR1A ICAM3
ACTR1A ZNF33B
PNN MORC3
PNN HMGN1
PNN SAFB
PNN UBXN4
PNN CCNG2
PNN PUM1
PNN DYRK1A
PNN PPP2R5E
PNN TOP2A
HLA-DMB GPER
HLA-DMB ONECUT1
HLA-DMB SLC2A4
HLA-DMB RING1
HLA-DMB DNASE1
HLA-DMB CD3E
RPL27 TPT1
RPL27 RPL9
RPL27 RPL34
RPL27 RPL35
RPL27 RPL23
RPL27 RPS28
RPL27 RPL27A
RPN1 UBXN4
RPN1 LEPROT
RPN1 APLP2
RPN1 SERPINB6
RPN2 BCAP31
RPN2 PTP4A2
RPN2 TIMP2
RPN2 CAPN2
RPN2 TMED10
TRIM15 ACTN2
TRIM15 ECE1
TRIM15 MFGE8
TRIM15 VAV1
TRIM15 INPP5K
TRIM15 CELP
TRIM15 SLC1A2
TRIM15 HTR2C
TRIM15 PTPRN
TRIM15 BRD2
MUT MMP14
MUT SMN2
MUT ZCCHC11
MUT TMEM131
MUT YY1
MUT HMGN1
MUT METAP1
MUT MARCKS
MUT TTYH2
MUT ATP2B1
MUT PUM1
MUT RTCD1
MUT HNRNPH2
MUT CAMLG
MUT ACADM
MUT RCN2
MUT PXN
MUT ZNF146
MUT IL8RB
MUT CSF1R
MUT HNRNPU
MUT RB1
MUT MAPK3
MUT HNRNPK
MUT PTP4A1
MUT HNRNPM
MUT SUZ12
MUT DYRK1A
MUT CEBPZ
MUT RELA
MUT SNRNP70
MUT MAPRE1
MUT CUL3
MUT MAPK1IP1L
MUT UBE4A
MUT CNP
MUT ANKRD46
MUT SAFB
MUT BMI1
MUT KIAA0174
MUT TRIM23
MUT FERMT2
MUT CUX1
MUT SFPQ
MUT ADH4
MUT DCUN1D4
MUT ALDH7A1
MUT ATXN10
MUT MCFD2
MUT COL16A1
MUT CSNK2A2
MUT TAF7
MUT EIF1AP1
MUT DDX21
MUT ZNF638
MUT UBE2N
MUT PTPN11
MUT PPP2CB
MUT RBMX
MUT NUP153
MUT SFRS11
MUT SRRD
MUT FOLR2
PPP2R3A TRO
PPP2R3A SMARCD1
NQO2 BBS9
NQO2 AP2S1
NQO2 STAT3
NQO2 HNRNPU
NQO2 IER2
NQO2 CUX1
NQO2 NAGA
NQO2 ATXN10
NQO2 ESR2
NQO2 CBX1
EFNB1 ADD1
CHI3L2 USP11
CHI3L2 ACSL1
CHI3L2 TNXB
CHI3L2 C4orf8
CHAD TWIST1
CHAD UQCRB
PRL STMN1
PRL SLC6A8
PRL GNB3
PRL CDK5
PRL DUSP5
PRL ARL4D
PRL H3F3B
MR1 ORC3L
MR1 POU2F2
RFC5 GPR17
RFC5 POP1
RFC5 AQP2
RFC5 CSPG4
RFC5 CST4
RELN STXBP1
RELA MORC3
RELA ZCCHC11
RELA TMEM131
RELA YY1
RELA ACTG1
RELA SPCS2
RELA LIMK2
RELA FUBP1
RELA EZH1
RELA PRPF18
RELA MAPK1IP1L
RELA PKP1
RELA NR5A1
RELA INSM1
RELA UQCRB
RELA ACADM
RELA YES1
RELA RNF113A
RELA TRIP13
RELA TANK
RELA IL8RB
RELA ARHGEF7
RELA FAM175B
RELA CSF1R
RELA TRD@
RELA LOC728849
RELA MARCKS
RELA PTP4A1
RELA CEACAM4
RELA H3F3A
RELA SUZ12
RELA DYRK1A
RELA CCL22
RELA TOP2B
RELA CUL3
RELA PSMD6
RELA RCN2
RELA HK3
RELA PTPN1
RELA SAFB
RELA BMI1
RELA KIAA0174
RELA TRIM23
RELA EIF1AP1
RELA B4GALT1
RELA CRYBB1
RELA CUGBP2
RELA CHMP1A
RELA MVK
RELA RBM15B
RELA CSNK2A2
RELA BRD2
RELA IRF2
RELA UBE4A
RELA CASP2
RELA TFAP4
RELA RBM39
RELA MST1R
RELA CSTF3
RELA RBMX
RELA TRAM1
RELA CDK2
RELA HNRNPA2B1
RELA SFRS11
RELA EIF4G2
RELA MME
RELA HNRNPK
RELA YWHAE
RELA FOLR2
RELA PPP2R5C
PIP4K2B PI4KA
PIP4K2B SDC4
PIP4K2B ERCC4
PIP4K2B MLH1
PIP4K2B ARPC4
PIP4K2B HERC1
PIP4K2B CES2
PIP4K2B CYP2A6
PIP4K2B CSNK2A1
C4orf10 ZRSR2
C4orf10 SEMA5A
C4orf10 GSTT1
C4orf10 NRGN
C4orf10 ITGA2B
C4orf10 COL11A2
C4orf10 PAPPA
C4orf10 MYLPF
C4orf10 TH
C4orf10 PRM2
C4orf10 LTK
C4orf10 GIPR
C4orf10 NCAPD3
KLK1 COL6A2
KLK3 INHA
KLK3 IL7R
KLK3 CYP4A11
KLK3 RPS6
KLK3 WNT1
KLK3 SNX17
KLK3 MYL7
KLK3 SLC5A2
KLK3 RUNX1
KLK3 RAB3B
KLK3 SPRR1A
KLK3 GYPB
KLK3 BTN2A1
TBL3 INHA
TBL3 BATF
TBL3 GRPR
TBL3 NRGN
TBL3 HLA-C
TBL3 PLK3
TBL3 TNXB
TBL3 CORO1B
TBL3 ADAM11
TBL3 FOSL1
TBL3 RAE1
TBL3 SC65
TBL3 PWP2
RFX5 OLR1
POM121L9P AQP4
ELK3 CD22
ELK3 NRF1
ELK1 SECISBP2L
ELK4 ZWINTAS
APC TM9SF2
APC DAZAP2
APC KIAA0430
APC APPBP2
APC RAB3GAP1
APC CAPRIN1
APC MST1R
APC UBE4A
APC C21orf33
APC CBLN1
APC CCNG2
APC PRKACB
APC SNRNP70
APC ZIC1
APC CCNI
UQCRFS1 ETFA
UQCRFS1 TAF7
UQCRFS1 VBP1
UQCRFS1 TALDO1
UQCRFS1 HNRNPM
UQCRFS1 SAP18
UQCRFS1 DYRK1A
UQCRFS1 PWP1
UQCRFS1 UQCRC1
UQCRC2 MMP14
UQCRC2 MORC3
UQCRC2 ZCCHC11
UQCRC2 TMEM131
UQCRC2 YY1
UQCRC2 ACTG1
UQCRC2 LIMK2
UQCRC2 UBXN4
UQCRC2 SRP9
UQCRC2 EZH1
UQCRC2 CCNG2
UQCRC2 HDAC2
UQCRC2 TOMM20
UQCRC2 CAPRIN1
UQCRC2 NUP153
UQCRC2 SERTAD2
UQCRC2 BMS1
UQCRC2 VARS
UQCRC2 SFRS7
UQCRC2 ATP13A3
UQCRC2 NAP1L4
UQCRC2 ACADM
UQCRC2 MARCKS
UQCRC2 PTP4A1
UQCRC2 HNRNPA2B1
UQCRC2 H3F3A
UQCRC2 TM9SF2
UQCRC2 MAPRE1
UQCRC2 RBM39
UQCRC2 HNRNPM
UQCRC2 SAFB
UQCRC2 KIAA0174
UQCRC2 DYRK1A
UQCRC2 LOC100131311
UQCRC2 BRD2
UQCRC2 TAF7
UQCRC2 HADH
UQCRC2 UBE4A
UQCRC2 MST1R
UQCRC2 TRAM1
UQCRC2 KEAP1
UQCRC2 CDK2
UQCRC2 RTCD1
UQCRC2 SFRS11
UQCRC2 PTPN12
UQCRC2 HNRNPK
DBT TUB
DBT GNAT2
PAK2 NAPG
PAK2 CSNK1A1
PAK2 COL11A2
PAK2 ZNF238
PAK2 ABI2
PAK2 ZNF167
PAK2 TSC22D1
PAK2 N4BP2L2
PAK2 RBM15B
UQCRC1 U2AF1
ZNHIT3 POLA2
ZNHIT3 ZCCHC11
ZNHIT3 HMGN2
ZNHIT3 CLOCK
ZNHIT3 TNFAIP1
ZNHIT3 MED24
ZNHIT3 SRP9
ZNHIT3 KIAA0317
ZNHIT3 PUM1
ZNHIT3 SMARCA1
ZNHIT3 AP2B1
ZNHIT3 MADD
ZNHIT3 NCOA4
ZNHIT3 UBE2N
ZNHIT3 CSF1R
ZNHIT3 BCLAF1
ZNHIT3 ACADM
ZNHIT3 AP2M1
ZNHIT3 DDB1
ZNHIT3 TRIM26
ZNHIT3 RRAGA
ZNHIT3 TTC3
ZNHIT3 SNAP25
ZNHIT3 UBC
ZNHIT3 BMI1
ZNHIT3 KIAA0174
ZNHIT3 PPP1R11
ZNHIT3 HTATSF1
ZNHIT3 C5orf13
ZNHIT3 CASC3
ZNHIT3 ZNF638
ZNHIT3 TLK2
ZNHIT3 EIF4G2
ZNHIT3 DNAJC7
ZNHIT3 TBCC
ZNHIT3 ZNF91
ZNHIT3 BAT1
ZNHIT3 GNA11
ZNHIT3 KLC1
ZNHIT3 PPP2R5C
ZNHIT3 UFD1L
ZNHIT3 NRF1
COPS8 AP2S1
COPS8 CPE
COPS8 STX16
CLEC2B ZNF132
IL10RA HMGN2
IL10RA UBE2N
IL10RA U2AF1
IL10RA PARK7
IL10RA TCP1
IL10RA NARS
IL10RA AGER
IL10RA PSMA3
IL10RA SFPQ
IL10RA PUM1
IL10RA CHRM1
IL10RA CLTC
IL10RA DCT
IL10RA PWP1
IL10RA PNRC1
COPS6 KCNA5
TBR1 NEUROG1
TBR1 ARL4D
TBR1 GNB3
SAA1 CSPG4
SAA1 GPER
SAA1 MDC1
SAA1 TWIST1
SAA1 SULT2B1
COPS5 YY1
GAST AVPR1B
GAST AQP2
GAST GJA5
GAST TAF1
GAST HLA-C
GAST PCDH1
GAST KRT1
GAST IQCB1
GAST FCGR2B
GAST BCAT2
GAST NCAPD3
GAST PDE6B
GAST GRIN2C
GAST IL4
GAST INPP5J
GAST PI4KA
GAST ELF4
GAST ZC3H3
GAST DNASE1
CYP2D6 MAP3K10
CYP2D6 FAS
CYP2D6 TNFSF9
TKT ALX1
MXD1 INHA
MXD1 GPR3
MXD1 RARB
MXD1 CYP4A11
MXD1 TNXB
MXD1 RAE1
MXD1 DUSP7
MXD1 NPPB
FDFT1 EIF3A
FDFT1 C21orf33
DPYSL2 MORC3
DPYSL2 DAZAP2
DPYSL2 PRKCI
DPYSL2 PPP5C
DPYSL2 TRPC1
DPYSL2 PSMD2
DPYSL2 PFN2
DPYSL2 OAT
DPYSL2 CFDP1
DPYSL2 DYRK1A
DPYSL2 CHMP1A
DPYSL2 HNRNPA2B1
DPYSL3 HSF2
DPYSL3 STMN1
DPYSL3 PI4KA
DPYSL3 CLOCK
DPYSL3 SPTAN1
DPYSL3 KIAA0232
DPYSL3 STXBP1
DPYSL3 AKT1
DPYSL3 PRKAR2B
DPYSL3 AP2B1
DPYSL3 SOX4
DPYSL3 CNTD1
DPYSL3 THRA
DPYSL3 NUP188
DPYSL3 H3F3B
DPYSL3 TRIM26
DPYSL3 GNB1
DPYSL3 MLLT11
DPYSL3 CASC3
DPYSL3 DCUN1D4
DPYSL3 CADPS
DPYSL3 BRD3
DPYSL3 C5orf13
DPYSL3 KIAA0226
DPYSL3 TNFAIP1
DPYSL3 PKIA
DPYSL3 VPS72
TCF3 CAPRIN1
DLD HTATSF1
DLD VBP1
DLD ADORA3
DLD HNRNPU
DLD PUM1
DLD IFNGR1
DLD CLTC
DLD COL16A1
DLD NCOA6
DLD BCLAF1
DLD NARS
DLD RBM15B
DLD AP2M1
DLD HNRNPM
DLD ETFA
DLD CNP
DLD MDC1
DLD KIAA0240
DLD BMI1
DLD PPP1R11
DLD EIF4H
DLD MIA3
DLD PWP1
DLD UBE2N
DLD EIF4G2
DLD IRF9
DLD SLC2A4
DLD RPA2
DLD EBP
DLD PSMB4
DLD EIF4A3
NUDT1 NASP
IGFBP3 PPP1R7
HBE1 LRRC23
HBE1 TNFRSF1A
IGFBP4 COL3A1
IGFBP4 COL1A2
IGFBP4 COL1A1
IGFBP5 MAP3K10
IGFBP5 BTG2
IGFBP5 COL1A1
COL16A1 MYH10
COL16A1 AOC2
COL16A1 HMGN3
COL16A1 ADCYAP1
COL16A1 POLA2
COL16A1 CSF1R
COL16A1 UNG
COL16A1 TMPO
COL16A1 PUM1
COL16A1 RB1
COL16A1 GTF2A2
COL16A1 RB1CC1
COL16A1 UQCRB
COL16A1 IL8RB
COL16A1 FAM175B
COL16A1 SFRS3
COL16A1 SFRS2
COL16A1 NARS
COL16A1 PCBP1
COL16A1 GRM4
COL16A1 MAPK1IP1L
COL16A1 RCN2
COL16A1 VIPR1
COL16A1 COMT
COL16A1 B4GALT1
COL16A1 SNRPN
COL16A1 HTATSF1
COL16A1 ALDH7A1
COL16A1 TRIP13
COL16A1 TAF7
COL16A1 PROZ
COL16A1 IRF9
COL16A1 IER2
COL16A1 RBMX
COL16A1 RABGGTB
COL16A1 N4BP2L2
COL16A1 NAGA
COL16A1 UBC
COL16A1 WIPF2
COL16A1 ZNF134
APLNR SPI1
APLNR WIT1
APLNR NRGN
APLNR STXBP2
APLNR PTPN6
APLNR BCR
PROZ MSTP9
PROZ VBP1
PROZ IL8RB
PROZ IER2
PROZ LOC728844
PROZ KDM4A
PROZ H3F3A
PROZ DAD1
AZGP1 RPL6
AZGP1 RPS5
AZGP1 PTPN6
AZGP1 TRD@
PPP5C CD300C
OPN1MW2 GLA
OPN1MW2 CD8B
OPN1MW2 HNF4A
OPN1MW2 SLC14A2
OPN1MW2 DAZL
BTD AQP2
BTD HP
BTD APOB
MEF2A RRAGA
MEF2A PI4KA
MEF2A RBL2
MEF2A RTN1
MEF2A JUND
MEF2A AP2M1
MEF2A CES2
MEF2A CDK9
MEF2A LOC728849
MEF2A DPP6
COX10 POP1
COX10 AQP5
COX10 TAF1
ZNF117 SFTPA1B
ZNF117 CXCL9
ZNF117 CHD8
ZNF117 HP
ZNF117 AR
ZNF117 FUT2
ZNF117 SMARCD1
ZNF117 ABL1
ZNF117 TUB
ZNF117 IGF2R
ZNF117 ATP6V0A1
COX17 BATF
COX17 WIT1
COX17 GSTT1
COX17 PFKFB1
COX17 CARS
COX17 NOP14
COX17 FOXO4
ITGA8 TRH
ITGA8 NPR2
ITGA8 TMEM41B
ITGA8 ACOX2
ITGA8 KIF5B
ITGA8 STAG1
ITGA8 DRD1
ITGA8 ALDH6A1
ITGA8 MGAT5
ITGA8 IL8
ITGA8 RANBP2
FAM168A SSR1
FAM168A ATP6AP1
AMPD2 ZMYM3
AMPD1 HIST1H3A
EIF2B2 PKM2
CYLC2 LTK
CYLC2 RNASE3
PRKAR2B C5orf13
PRKAR2B ZNF187
PRKAR2B TNFAIP1
PRKAR2B PTPN11
PRKAR2B PRKACB
PRKAR2B GNB1
PRKAR2B STXBP1
PRKAR2B PXN
PRKAR2B TRIM26
PRKAR2B H3F3B
PRKAR2B ATP5B
PRKAR2B SNRPN
PRKAR2B VPS72
ELAVL1 BGLAP
MLF1 SLC35A1
MLF2 PPP2R1A
MLF2 PSMD8
MLF2 ADD1
MLF2 SF1
MLF2 FKBP4
MLF2 ATP5B
MLF2 SH3GL3
MLF2 SMG7
MLF2 PI4KA
MLF2 TRD@
MLF2 H3F3B
MLF2 GNB1
MLF2 MADD
MLF2 PPP1R10
MLF2 ENO2
MLF2 SNRPN
MLF2 CSNK2A1
MLF2 STXBP1
MLF2 INPP5J
MLF2 SUPT4H1
MLF2 PAK1
MLF2 M6PR
NUP62 FUS
NUP62 CHGB
NUP62 GRB2
NUP62 CHRND
NUP62 GNA11
NUP62 DUSP5
NUP62 SOX4
ITGA2B NUP188
ITGA2B CYP3A4
CSF1R ZCCHC11
CSF1R AOC2
CSF1R HMGN3
CSF1R SLC30A3
CSF1R SPCS2
CSF1R CLOCK
CSF1R PRKAG1
CSF1R CPE
CSF1R PSMD2
CSF1R N4BP2L2
CSF1R ZNF8
CSF1R CTNND1
CSF1R SMARCA1
CSF1R BMI1
CSF1R RBMX
CSF1R CBX1
CSF1R ACADM
CSF1R MDC1
CSF1R SERTAD2
CSF1R USP7
CSF1R ZNF146
CSF1R IL8RB
CSF1R AGER
CSF1R BCLAF1
CSF1R RB1
CSF1R RBM15B
CSF1R AP2M1
CSF1R MAPK3
CSF1R KDM4A
CSF1R MARCKS
CSF1R PXN
CSF1R GRM4
CSF1R PTP4A1
CSF1R TOP2B
CSF1R COPB1
CSF1R AAMP
CSF1R POLA2
CSF1R MAPK1IP1L
CSF1R APPBP2
CSF1R TTC3
CSF1R TMEM106A
CSF1R TSC22D1
CSF1R CKAP5
CSF1R UBE4A
CSF1R TLK2
CSF1R CASC3
CSF1R CUX1
CSF1R DCUN1D4
CSF1R HTATSF1
CSF1R NAGA
CSF1R OAS2
CSF1R MYL3
CSF1R BBS9
CSF1R EIF1AP1
CSF1R DAZAP2
CSF1R M6PR
CSF1R ABI2
CSF1R WARS
CSF1R PPP2CB
CSF1R RPA2
CSF1R NUP153
CSF1R SKP1
CSF1R PUM1
CSF1R KIAA0226
CSF1R UBC
CSF1R CCDC6
CSF1R B4GALT1
CSF1R ZNF134
CSF1R PPP2R5C
SNRPA1 MAPK1IP1L
SNRPA1 ALDH4A1
SNRPA1 RCN2
SNRPA1 QDPR
SNRPA1 RBBP7
SNRPA1 AZIN1
SNRPA1 SLC2A1
SNRPA1 PPP1R11
SNRPA1 TIMM17A
SNRPA1 HNRNPM
SNRPA1 HTATSF1
SNRPA1 VBP1
TRADD MLL3
TRADD SFRS3
ETF1 IER2
ETF1 CUX1
ETF1 SFPQ
ETF1 NAGA
ETF1 ATXN10
ETF1 PWP1
ETF1 CBX1
TAGLN CTGF
AAMP AVPR1B
AAMP POLA2
AAMP STMN1
AAMP NAGA
AAMP ERCC4
AAMP SF1
AAMP STXBP1
AAMP PSD
AAMP TNFRSF14
AAMP RING1
AAMP CDSN
AAMP MYBL1
AAMP SMARCA1
AAMP DCTN1
AAMP PITPNA
AAMP RBM15B
AAMP USF2
AAMP MADD
AAMP MVK
AAMP USP7
AAMP GABRA1
AAMP PSEN1
AAMP BCLAF1
AAMP MLH1
AAMP DGCR6
AAMP NUP188
AAMP DDX18
AAMP TNFRSF4
AAMP GOLGB1
AAMP DDB1
AAMP ATP6V0C
AAMP KIAA0430
AAMP KIAA0195
AAMP RAB1A
AAMP MDC1
AAMP GNB1
AAMP WARS
AAMP CASC3
AAMP B4GALT1
AAMP CES2
AAMP HTATSF1
AAMP SALL2
AAMP NFIC
AAMP ACO2
AAMP CSNK2A1
AAMP BRD3
AAMP BBS9
AAMP SNAP25
AAMP DAZAP2
AAMP MPRIP
AAMP PCDH1
AAMP EIF2AK2
AAMP GSK3A
AAMP SLC2A1
AAMP PRKACA
AAMP UBC
AAMP PPP3CA
ETFA CTGF
MAP3K7IP1 PRCC
MAP3K7IP1 SNRPF
MAP3K7IP1 DAD1
MAP3K7IP1 NRF1
TRIO KIAA0430
TRIO YWHAQ
TRIO TMEM131
TRIO TRPC1
TRIO GPM6A
TRIO RNF144A
TRIO DYRK1A
TRIO GDI1
TRIO GNAI1
UBE2D3 PWP1
UBE2D3 AGPAT1
ASGR1 RAP1GAP
ASGR1 CEL
ASGR1 GFI1
ASGR1 GSTT1
ASGR1 NRGN
CXADR CHGB
CXADR RGL2
CXADR CLCN4
CXADR SNRPN
CXADR ZNF33A
CXADR PTPRO
CXADR BRD3
CST6 BCAM
CST6 PDK2
TCP1 HDAC2
TCP1 HK3
TCP1 FAM175B
TCP1 PTPN11
TCP1 SFRS3
TCP1 TUBB
TCP1 RBMX
TCP1 METAP1
TCP1 MAPK1IP1L
TCP1 HNRNPM
TCP1 CD24
TCP1 RBM39
TCP1 ACADM
ZNF33B RPS16
ZNF33B RPS6
ZNF33B CAMK2D
ZNF33B NEFL
ZNF33B RPS19
ZNF33B RPL13A
ZNF33B RPL6
ZNF33B FAS
ZNF33B ALPI
ZNF33B RPS8
ZNF33A UBE2N
ZNF33A TOP2B
ZNF33A SFRS5
ZNF33A SAFB
ZNF33A BMI1
ZNF33A REEP5
HLA-DPA1 GLUD1
F2RL2 S100A4
F2RL2 RAB3B
F2RL1 FEV
F2RL1 TNXB
F2RL1 PDXDC1
KTN1 YY1
KTN1 SAFB
KTN1 HNRNPU
KTN1 EIF1AP1
KTN1 UBXN4
KTN1 SFPQ
KTN1 CYP51A1
KTN1 DYRK1A
KTN1 CDC7
PRDX6 AOC2
PRDX6 PSMD6
PRDX6 CYCS
PRDX6 TOMM20
PRDX6 HNRNPH2
PRDX6 UQCRB
PRDX6 ACADM
PRDX6 FAM175B
PRDX6 DYRK1A
PRDX6 CNP
PRDX6 LAMP2
PRDX6 SART3
PRDX6 TAF7
PRDX6 UBE2N
PRDX6 PTPN11
PRDX6 PPP2CB
PRDX6 CSTF3
PRDX6 SSR1
PRDX6 RNF103
PRDX6 PRKACB
PRDX6 PPP2R5E
PRDX6 FOLR2
TCEB1 COX6A1
TCEB1 UBE2L3
TCEB1 SAP18
PRDX4 COX6C
PRDX3 UBXN4
PRDX3 HMOX2
PRDX3 ZMYND11
PRDX2 TUBG1
PRDX2 SAP18
PRDX1 ILVBL
NFYC SUMO1
NFYC NARS
CA4 PPP2CA
CA4 FTO
SMARCA1 ZCCHC11
SMARCA1 ACTG1
SMARCA1 HMGN1
SMARCA1 EIF4G2
SMARCA1 CIRBP
SMARCA1 GDI1
SMARCA1 SALL2
SMARCA1 JUND
SMARCA1 CYCS
SMARCA1 PSMD2
SMARCA1 PUM1
SMARCA1 CDC37
SMARCA1 NAGA
SMARCA1 ACADM
SMARCA1 SLC30A3
SMARCA1 HMGN2
SMARCA1 MST1R
SMARCA1 ZNF142
SMARCA1 TRO
SMARCA1 NCOA4
SMARCA1 IL8RB
SMARCA1 NAP1L3
SMARCA1 HNRNPU
SMARCA1 AP2B1
SMARCA1 MARCKS
SMARCA1 CBX1
SMARCA1 CDK9
SMARCA1 DYRK1A
SMARCA1 TOP2B
SMARCA1 MAPK1IP1L
SMARCA1 APPBP2
SMARCA1 CNP
SMARCA1 TNK2
SMARCA1 MDC1
SMARCA1 SAFB
SMARCA1 DAZAP2
SMARCA1 KIAA0174
SMARCA1 BMI1
SMARCA1 CASC3
SMARCA1 UBXN4
SMARCA1 DCUN1D4
SMARCA1 HTATSF1
SMARCA1 CUGBP2
SMARCA1 CHMP1A
SMARCA1 MLLT11
SMARCA1 RBM15B
SMARCA1 CSNK2A2
SMARCA1 TAF7
SMARCA1 SNAP25
SMARCA1 UBE4A
SMARCA1 ARMCX6
SMARCA1 PTPN11
SMARCA1 PPP2CB
SMARCA1 TNFAIP1
SMARCA1 CSTF3
SMARCA1 KIAA0226
SMARCA1 PPP1R11
SMARCA1 TTC3
SMARCA1 PI4KB
SMARCA1 ZNF91
SMARCA1 SFRS11
SMARCA1 PRKACB
SMARCA1 LOC728849
SMARCA1 TP53BP1
SMARCA1 KIAA0430
SMARCA1 TOP2A
SMARCA4 ARHGEF12
SMARCA4 SLC9A6
SMARCA4 PRMT2
SMARCA4 CHGB
SMARCA4 HNRNPU
SMARCA4 CDK9
SMARCA4 GRB2
SMARCA4 SNRPN
SMARCA4 GPX4
SMARCA4 ATP5B
SMARCA4 ATN1
SMARCA4 SOX4
SMARCA4 H3F3B
ZNF3 UBL4A
AXIN1 CRYGB
CAMP BATF
CAMP BMS1
CAMP CARS
CAMP ADRA2A
CAMP TNFSF9
CAMP DOK1
CAMP RAB3A
CAMP FOXO4
CAMP ATP2B3
CAMP CD79A
FYN CNTD1
FYN SERPINB2
FYN RPA2
FYN ARHGEF16
FYN SKP1
FYN PTPN11
FYN CPE
FYN DGCR6
FYN KIAA0226
FYN SH3GL3
FYN DCUN1D4
FYN PXN
FYN SALL2
FYN FOXI1
FYN AEBP1
FYN BRD3
FYN PSMD7
FYN CBX1
FYN VPS72
ZNF8 AVPR1B
ZNF8 GHRHR
ZNF8 AOC2
ZNF8 COL11A2
ZNF8 MST1R
ZNF8 MPO
ZNF8 CD34
ZNF8 KRT2
ZNF8 KRT1
ZNF8 MYLPF
ZNF8 UQCRB
ZNF8 RNF113A
ZNF8 HERPUD1
ZNF8 CHIC1
ZNF8 GAS2L1
ZNF8 DHX34
ZNF8 FAM175B
ZNF8 TLR1
ZNF8 DNASE1
ZNF8 TEF
ZNF8 OAS2
ZNF8 ITPKC
ZNF8 IFNA21
ZNF8 SPRR2C
ZNF8 ZIC1
ZNF8 FLT1
ZNF8 PHKG2
ZNF8 REG1A
ZNF8 WARS
ZNF8 ARPC4
ZNF8 KIAA0226
ZNF8 AR
ZNF8 CYP2A6
ZNF8 HTATSF1
ZNF8 NAGA
ZNF8 PTPN1
ZNF8 GLA
ZNF8 CSNK2A2
ZNF8 CSNK2A1
ZNF8 BBS9
ZNF8 CCL22
ZNF8 MYL7
ZNF8 KCNJ4
ZNF8 ABI2
ZNF8 INPP5J
ZNF8 PPP2CB
ZNF8 SDC4
ZNF8 ADRB3
ZNF8 PCDH1
ZNF8 PPP3CA
ZNF8 CD3E
ZNF8 SLC5A5
CCT6A ZCCHC11
CCT6A METAP1
CCT6A ADSL
CCT6A ACADM
CCT6A YES1
CCT6A BTG2
CCT6A ZNF146
CCT6A IL8RB
CCT6A SFRS3
CCT6A RB1
CCT6A HNRNPK
CCT6A PTP4A1
CCT6A HNRNPM
CCT6A SUZ12
CCT6A PCBP1
CCT6A GLO1
CCT6A YWHAE
CCT6A MAPK1IP1L
CCT6A TNR
CCT6A HK3
CCT6A PARP1
CCT6A KIAA0174
CCT6A COMT
CCT6A UNG
CCT6A TAF7
CCT6A MARCKS
CCT6A VAT1
CCT6A EIF4G2
CCT6A H2AFZ
CCT6A SFRS11
CCT6A HNRNPA2B1
CCT6A PPP2R5C
ST3GAL1 CPZ
MGC102966 LYST
RAC1 SPG7
RAC1 TNFAIP1
RAC1 SEC14L1
RAC1 TNNC1
RAC1 CLTC
RAC1 CBX1
RAC1 MPP3
RAC1 DGCR6
RAC1 AP2M1
RAC1 MAPK6
RAC1 YWHAB
RAC1 MTMR6
RAC1 ATP5G1
RAC1 ATP6V0C
RAC1 ARHGEF12
RAC1 RAB1A
RAC1 TRIM26
RAC1 GNB1
RAC1 HERC1
RAC1 DCUN1D4
RAC1 USP14
RAC1 ACOT2
RAC1 BBS9
RAC1 SEMA3C
RAC1 PPP2CA
RAC1 SLC2A1
RAC1 GRB2
RAC1 PRKACA
RAC1 FUCA1
NINJ1 BATF
NINJ1 MAP4K2
NINJ1 NRGN
NINJ1 HK1
NINJ1 NRF1
FCGR2B AVPR1B
FCGR2B TXNDC9
FCGR2B MMP11
FCGR2B GH2
FCGR2B SDC4
FCGR2B TNXB
FCGR2B NCAPD3
FCGR2B BNIP1
FCGR2B PDE6B
FCGR2B CES2
FCGR2B IL32
FCGR2B KRT6C
FCGR2B NFIC
FCGR2B CYP3A4
FCGR2B ZNF37A
FCGR2B CD3E
FCGR2B AR
FCGR2B VPS72
CPLX2 FXYD3
CPLX2 NFKBIL1
ORC3L LOC728849
TANK DNAJC7
TANK SFRS2
TANK CYCS
TANK TRIM23
TANK HNRNPK
TANK PTP4A1
TANK CSTF3
TANK SUZ12
TANK HNRNPH2
TANK DYRK1A
TANK ACADM
CADPS PTPRO
CYTH2 KIAA0240
PBX2 BATF
PBX2 EDN2
PBX2 CYP4A11
PBX2 DGKQ
PBX2 SC65
COL6A3 PCOLCE
COL6A3 COL3A1
COL6A3 COL6A2
PBX1 AVPR1B
PBX1 CTLA4
PBX1 GABRQ
PBX1 SPTB
PBX1 SDC4
PBX1 KRT86
PBX1 S100A7
MAGEA12 CCL2
SLC16A1 IRF9
SLC16A1 SUZ12
SLC16A1 PSMA4
TUBG1 AIMP2
TUBG1 PPIB
WIPF2 HMGN3
WIPF2 MAPK1IP1L
WIPF2 GTF2F1
WIPF2 VBP1
WIPF2 NCOA4
WIPF2 TMEM106A
WIPF2 QDPR
WIPF2 KDM4A
WIPF2 EIF2AK2
WIPF2 EBP
WIPF2 NARS
WIPF2 DHX38
WIPF2 PSMA3
WIPF2 RCN2
WIPF2 ANKRD46
WIPF2 SNRPN
WIPF2 ARMCX6
WIPF2 MCFD2
WIPF2 AMD1
DCAF8 KIAA0430
DCAF8 KIAA0240
DCAF8 MLLT11
DCAF8 PMS2L5
DCAF8 HSF2
DCAF8 UBXN4
DCAF8 LOC728849
TUFM BCAP31
TUFM PSMC1
TUFM MOGS
TUFM SLC6A8
DYNLL1 NDUFA4
MAS1 TUBA3C
CKB APLP1
CKB CITED1
RAD9A RPL36A
RAD9A RPS23
RAD9A RPL39
RAD9A RPL9
RAD9A RPS6
RAD9A RPL10A
RAD9A NPM1
CD33 GSTZ1
CD33 SLC30A3
CD33 ABO
CD34 AVPR1B
CD34 GHRHR
CD34 USP7
CD34 TRD@
CD34 CDSN
CD34 HIST2H2AA3
CD34 RBM15B
CD34 FLT1
CD34 CNTD1
CD34 MADD
CD34 TMEM106A
CD34 NUP188
CD34 PEA15
CD34 CSNK2A1
CD34 TAGLN2
CD34 ZWINTAS
CD34 PDHB
CD34 WARS
CD34 CES2
CD34 CYP2A6
CD34 LTK
CD34 BNIP1
CD34 PTPN5
CD34 BBS9
CD34 BCAM
CD34 ACOX2
CD34 SDC4
CD34 KLRK1
CD34 EBP
CD36 NOS1
CD36 APOB
CD36 TFE3
CD36 INPP5J
CD36 KRT32
CD36 LY9
CD36 MAP2K5
CD36 PSMD7
UQCRH LLGL2
UQCRH CLP1
UQCRH UQCRB
UQCRH RPS27A
UQCRH SNRPF
UQCRH RPL10A
UQCRH ALDH7A1
UQCRH RPS3A
UQCRH EPRS
UQCRH PPID
UQCRH DAD1
UQCRH COX7C
UQCRB CYCS
UQCRB USP7
UQCRB CTNNB1
UQCRB MLH1
UQCRB ACADM
UQCRB YES1
UQCRB MADD
UQCRB SET
UQCRB C21orf2
UQCRB FAM175B
UQCRB YWHAQ
UQCRB HNRNPU
UQCRB RBM15B
UQCRB NAPG
UQCRB MAPK3
UQCRB HNRNPK
UQCRB PTP4A1
UQCRB PXN
UQCRB B4GALT1
UQCRB TOP2B
UQCRB RRAGA
UQCRB TMEM106A
UQCRB HK3
UQCRB WARS
UQCRB EIF1AP1
UQCRB CYP2A6
UQCRB HTATSF1
UQCRB NAGA
UQCRB MCFD2
UQCRB MVK
UQCRB TSPY3
UQCRB BRD2
UQCRB HADH
UQCRB DAZAP2
UQCRB GINS1
UQCRB SFRS11
UQCRB UBC
UQCRB SRRD
UQCRB COX7C
PAM PFN2
GPS1 SMARCC2
GPS1 BCL2L1
GPS1 AES
GPS1 CHGB
GPS1 SLC6A8
GPS1 CHN2
GPS1 MAP4
GPS1 DARC
GPS1 SH3GL3
GPS1 MPP3
GPS1 MPP2
GPS1 ADAR
GPS1 RGL2
GPS1 PEPD
GPS1 H3F3B
GPS1 CTAG1B
GPS1 DHPS
GPS1 AGPAT1
GPS1 SLC38A3
GPS1 PPP1R10
GPS1 TP53BP2
GPS1 SLC35B1
GPS1 RABGGTA
GPS1 FLOT2
GPS2 ACADVL
CALM2 KPNA1
CALM2 PTPN12
CALM2 CDK2
CALM2 CYCS
CALM2 C21orf33
CALM2 PFN2
CALM2 USP14
CALM2 LOC728849
CALM2 YWHAH
CALM3 PPP1R7
CALM3 PSAP
CALM3 FCGR3B
CALM3 MAPT
CALM3 DCTN1
CACNA1B PSG7
CACNA1B P2RX5
DNMT1 MAPK9
DNMT1 PRKACA
THRB NCAM1
UPK1A AR
UPK1A NCKAP1L
UPK1A BMP8A
THRA ZNF238
THRA PTOV1
THRA CHGB
THRA CPE
THRA SF1
THRA STXBP1
THRA DARC
THRA SNAP25
THRA MYL5
THRA IFNGR2
THRA SEPT5
THRA ATP5B
THRA RAF1
THRA LOC728849
THRA SOX4
THRA SLC9A6
THRA WASF3
THRA CDKL5
THRA RGL2
THRA PTGER3
THRA SH3GL3
THRA YWHAB
THRA MAPK6
THRA H3F3B
THRA DUSP5
THRA AP2B1
THRA ATP6V0C
THRA ARVCF
THRA ATP1B2
THRA GNB1
THRA SMG7
THRA CASC3
THRA PPP1R10
THRA ENO2
THRA SQSTM1
THRA SNRPN
THRA NMT1
THRA SALL2
THRA GSK3A
THRA ACO2
THRA PTPN5
THRA BRD3
THRA GPR3
THRA HERC1
THRA INPP5J
THRA ATP6V1E1
THRA PKIA
THRA PSD
THRA PDE6B
THRA ATP6V0A1
THRA GNA11
CYP51A1 SUZ12
CYP51A1 EIF4G2
CYP51A1 SAFB
CYP51A1 CSTF3
CYP51A1 NUP188
CYP51A1 SFRS11
CYP51A1 DYRK1A
CYP51A1 ACADM
GLO1 RPS23
GLO1 ARHGEF7
GLO1 CYCS
GLO1 PSMD2
GLO1 ENO1
GLO1 PFN2
GLO1 LDHB
DCT NASP
DCT AOC2
DCT CYB5R3
DCT U2AF1
DCT FAM175B
DCT CYCS
DCT UNG
DCT RHEB
DCT HMGN2
CACNA1S APOB
CACNA1S TFE3
CACNA1S CPA2
CACNA1S IFNGR2
CACNA1S AQP2
CACNA1S CST4
CUL2 ALDH4A1
CUL3 ZNF142
CUL3 FUBP1
CUL3 BMI1
CUL3 PHKB
CUL3 FERMT2
CUL3 DCUN1D4
CUL3 TOP2B
CUL3 RBM15B
BMP8A RPL36A
BMP8A SDC4
BMP8A MTOR
BMP8A PDE6G
BMP8A SIGMAR1
CLCN3 NCOA4
CLCN3 RAB3GAP1
CLCN3 PTGES3
CLCN3 EIF1
CLCN3 NARS
CLCN3 EIF4A2
CLCN3 JAK1
CLCN3 ZNF133
CLCN3 TROVE2
CLCN3 AMD1
TRIM25 N4BP2L2
TRIM25 SNRPN
TRIM25 FLT3
TRIM26 PPP2R1A
TRIM26 TAX1BP1
TRIM26 ERCC4
TRIM26 MED24
TRIM26 SF1
TRIM26 STXBP1
TRIM26 MPRIP
TRIM26 GCM1
TRIM26 ATP5B
TRIM26 LOC728849
TRIM26 SH3GL3
TRIM26 KIAA0195
TRIM26 NUP188
TRIM26 MADD
TRIM26 SKP1
TRIM26 MPP3
TRIM26 MPP2
TRIM26 UBC
TRIM26 BCLAF1
TRIM26 KLHDC3
TRIM26 AP2M1
TRIM26 H3F3B
TRIM26 STMN1
TRIM26 PHC2
TRIM26 DDB1
TRIM26 NPEPPS
TRIM26 BBS9
TRIM26 SMG7
TRIM26 AGPAT1
TRIM26 MDC1
TRIM26 GNB1
TRIM26 OGDH
TRIM26 MLLT11
TRIM26 CASC3
TRIM26 PPP1R10
TRIM26 UTP14C
TRIM26 SNRPN
TRIM26 SUPT4H1
TRIM26 HTATSF1
TRIM26 BNIP1
TRIM26 BRD3
TRIM26 C5orf13
TRIM26 G6PD
TRIM26 SDC4
TRIM26 CNTD1
TRIM26 TFCP2
TRIM26 PMS2L11
TRIM26 ZNF91
TRIM26 BAT1
TRIM26 GNA11
TRIM26 KLC1
TRIM26 M6PR
TRIM26 UFD1L
TRIM26 VPS72
PRMT1 NDP
PRMT1 NEUROG1
CLCN7 INHA
CLCN7 FEV
CLCN7 SMARCD1
CLCN7 PROL1
CLCN7 CGA
CLCN7 NCAPD3
CLCN7 SCNN1G
CLCN7 USP11
CLCN7 TH
CLCN7 FBLN1
CLCN7 UGP2
CLCN7 TRBC1
R3HDM1 LOC728849
SLC25A5 NUP205
TRIM23 EIF1AP1
TRIM23 SET
TRIM23 SPCS2
TRIM23 PSMA3
TRIM23 CTNNB1
TRIM23 SFRS7
TRIM23 CDK2
TRIM23 BMS1
TRIM23 HNRNPA2B1
TRIM23 CUGBP2
TRIM23 DYRK1A
TRIM23 RBM39
TRIM23 VDAC1
C21orf33 YY1
C21orf33 CYCS
C21orf33 CCNG2
C21orf33 DAD1
C21orf33 LOC728849
C21orf33 BIK
C21orf33 EIF3A
C21orf33 ITSN2
C21orf33 SFRS2
C21orf33 NARS
C21orf33 ACADM
C21orf33 HNRNPK
C21orf33 H3F3A
C21orf33 FADD
C21orf33 UBXN4
C21orf33 NDUFA4
C21orf33 PDIA6
C21orf33 DYRK1A
C21orf33 ENO1
C21orf33 ABI2
C21orf33 RBBP7
C21orf33 TRAM1
C21orf33 PFN2
C21orf33 SFRS11
BRD2 MORC3
BRD2 AES
BRD2 NFATC3
BRD2 YY1
BRD2 ACTG1
BRD2 HMGN1
BRD2 EEF1A1
BRD2 PSMD6
BRD2 CYCS
BRD2 HNRNPU
BRD2 CTNNB1
BRD2 MAPK1IP1L
BRD2 ADSL
BRD2 RBBP4
BRD2 LOC728849
BRD2 TRAM1
BRD2 OGDH
BRD2 LAMC1
BRD2 ZNF146
BRD2 IL8RB
BRD2 ARHGEF7
BRD2 SFRS2
BRD2 ACADM
BRD2 MAPK3
BRD2 MARCKS
BRD2 PTP4A1
BRD2 UBXN2B
BRD2 H3F3A
BRD2 PCBP1
BRD2 DYRK1A
BRD2 SNRNP70
BRD2 TOP2B
BRD2 RBM39
BRD2 TOP2A
BRD2 TM9SF2
BRD2 MDC1
BRD2 RCN2
BRD2 CTF1
BRD2 HK3
BRD2 VIPR1
BRD2 MAPRE1
BRD2 PARP1
BRD2 FERMT2
BRD2 SET
BRD2 UNG
BRD2 GDI1
BRD2 BTG2
BRD2 FLOT2
BRD2 VAT1
BRD2 PTPN12
BRD2 MST1R
BRD2 CPB2
BRD2 RBMX
BRD2 NUP153
BRD2 CXorf40B
BRD2 NCL
BRD2 SFRS11
BRD2 EIF4G2
BRD2 HNRNPK
BRD2 YWHAE
BRD2 CSNK2B
BRD2 RB1CC1
BRD2 PPP2R5C
BRD3 STMN1
BRD3 CLOCK
BRD3 PRKAG1
BRD3 CPE
BRD3 CBX1
BRD3 TSC1
BRD3 SLC9A6
BRD3 SKP1
BRD3 BCLAF1
BRD3 NUP188
BRD3 SH3GL3
BRD3 TNFRSF4
BRD3 ATP5G1
BRD3 PXN
BRD3 ARHGEF12
BRD3 GNB1
BRD3 SMG7
BRD3 CASC3
BRD3 YWHAB
BRD3 ENO2
BRD3 HTATSF1
BRD3 SALL2
BRD3 SOX4
BRD3 SLC2A1
BRD3 BAT3
BRD3 GNA11
BRD3 ZNF132
BRD3 VPS72
PTPN12 MORC3
PTPN12 ZCCHC11
PTPN12 TOP2B
PTPN12 YY1
PTPN12 ACTG1
PTPN12 SPCS2
PTPN12 SRP9
PTPN12 PKD2
PTPN12 PRSS3
PTPN12 TRIB2
PTPN12 ACADM
PTPN12 HNRNPM
PTPN12 ZNF146
PTPN12 CHIT1
PTPN12 YWHAQ
PTPN12 SFRS2
PTPN12 LOC728849
PTPN12 HNRNPK
PTPN12 PTP4A1
PTPN12 HNRNPA2B1
PTPN12 H3F3A
PTPN12 PCBP1
PTPN12 DYRK1A
PTPN12 SNRNP70
PTPN12 RBM39
PTPN12 CTDSP2
PTPN12 YWHAE
PTPN12 HK3
PTPN12 SAFB
PTPN12 KIAA0174
PTPN12 EIF1AP1
PTPN12 UBXN4
PTPN12 LAMP2
PTPN12 TAF7
PTPN12 HADH
PTPN12 ZNF638
PTPN12 UBE2A
PTPN12 TRAM1
PTPN12 SFRS11
PTPN12 EIF4G2
PTPN12 PHF3
PTPN12 PPP2R5C
PTPN11 ZCCHC11
PTPN11 RAD23B
PTPN11 HMGN1
PTPN11 SRP9
PTPN11 FOXO1
PTPN11 PUM1
PTPN11 EED
PTPN11 AP2B1
PTPN11 IL8RB
PTPN11 HNRNPU
PTPN11 AP2M1
PTPN11 PXN
PTPN11 HNRNPA2B1
PTPN11 RRAGA
PTPN11 RCN2
PTPN11 CNP
PTPN11 KIAA0226
PTPN11 CUX1
PTPN11 DCUN1D4
PTPN11 EIF4H
PTPN11 NAGA
PTPN11 UBE2N
PTPN11 PPP2CB
PTPN11 RPA2
PTPN11 DDX5
PTPN11 RAP1A
PTPN11 COPB1
PTPN11 PPP2R5E
PTPN11 RANBP2
ARCN1 CDK9
ARCN1 ATP6AP1
ARCN1 MAPK6
AKT3 CCDC6
CD3E PPP2R1B
CD3E CD1C
CD3E COL11A2
CD3E GLA
CD3E KRT2
CD3E SLC5A5
CD3E P2RX5
CD3E FLT1
CD3E CHIC1
CD3E ITSN2
CD3E DNASE1
CD3E TTYH2
CD3E CCL22
CD3E CST4
CD3E CFDP1
CD3E RNF113A
CD3E H3F3A
CD3E PTGIS
CD3E TCEAL1
CD3E IL32
CD3E PRF1
CD3E NAGA
CD3E GYPB
CD3E BNIP1
CD3E BCAM
CD3E TAF1
CD3E INPP5J
CD3E SLC2A4
CD3E ADRB3
CD3E KDR
CD3E HLA-DQA1
CD3E VPS72
AES DHPS
AES TLE2
AES AHDC1
AES ATN1
AES SLC1A2
AES SPTAN1
SLBP LPGAT1
SLBP YY1
SLBP VBP1
SLBP HNRNPU
SLBP NARS
SLBP PPP1R11
SLBP PUM1
SLBP HNRNPM
SLBP TTC35
SLBP PCBP1
SLBP ZNF131
SLBP TOP2A
SLBP CKAP5
DMD TSC2
DMD RPS2
PNRC1 MSTP9
PNRC1 TPT1
PNRC1 ZNF146
PNRC1 EIF1AP1
PNRC1 KDM4A
PNRC1 PUM1
PNRC1 PSMA4
PNRC1 PCBP1
PNRC1 YY1
PNRC1 PPP2R5C
PNRC1 RPS23
GNAO1 STXBP1
GNAO1 BCAM
GNAO1 PDXDC1
GNAO1 DCTN1
GNAO1 ZNF167
GNAO1 PTPN5
GNAO1 ATP6V0A1
GNAO1 SMARCD1
GNAO1 YWHAB
GNAO1 NNT
GNAO1 PAK1
GNAO1 FTO
GNAO1 SYN1
HIF1A TAF7
HIF1A RCOR1
HIF1A USP10
HIF1A GOLGA4
HIF1A ALDH18A1
GCGR GPER
GCGR TRIM21
GCGR TMEM106A
IFNGR1 RRAGA
IFNGR1 CNP
IFNGR1 NARS
IFNGR1 RPA2
IFNGR1 DHX38
IFNGR1 TAF11
IFNGR1 PUM1
IFNGR1 HTATSF1
IFNGR1 RHEB
IFNGR2 PPP2R1B
IFNGR2 CYP4A11
IFNGR2 TFE3
IFNGR2 MFGE8
IFNGR2 CDKL5
IFNGR2 CELP
IFNGR2 USP11
IFNGR2 SMARCD1
IFNGR2 PTPRN
IFNGR2 AANAT
IFNGR2 MAPKAPK3
IFNGR2 BNIP1
NDRG1 YWHAZ
ACADL FECH
ARHGAP1 USP4
ARHGAP1 LOC728849
ARHGAP1 SLC30A3
ARHGAP1 REG1A
ARHGAP1 MADD
ARHGAP1 SKP1
ARHGAP1 HADHB
ARHGAP1 MPP2
ARHGAP1 PTPN5
ARHGAP1 CSNK2A1
ARHGAP1 B4GALT1
ARHGAP1 TAGLN2
ARHGAP1 DDB1
ARHGAP1 REEP5
ARHGAP1 FUT2
ARHGAP1 BBS9
ARHGAP1 KIAA0195
ARHGAP1 CES2
ARHGAP1 BNIP1
ARHGAP1 FTO
ARHGAP1 NFIC
ARHGAP1 SNAP25
ARHGAP1 ACSL1
ARHGAP1 ASMT
ARHGAP1 PSD
ARHGAP1 ECHS1
ARHGAP1 PCDHGC3
ARHGAP1 CYP2C19
ARHGAP1 ATP6V0A1
ARHGAP1 CHRNE
ARHGAP1 HLA-DQA1
PPM1F CSK
C4BPA CDH1
C4BPB EDN2
C4BPB ABP1
XDH CORO1B
XDH COX5A
PPP6C CSNK1A1
HLA-DQB2 ANKRD46
CX3CL1 TNFRSF25
ANXA13 SRD5A1
ANXA13 HERPUD1
ANXA13 RNF113A
CLNS1A EIF3I
CLNS1A TRA2B
CLNS1A GTF2A2
CLNS1A MORC3
MRPL3 YY1
MRPL3 UBE2N
MRPL3 CALCOCO2
MRPL3 PSMD6
MRPL3 PSMA4
MRPL3 TM9SF2
SCRN1 SNAP25
SCRN1 DAZAP2
SCRN1 SFRS4
SCRN1 TRO
SCRN1 NAP1L3
SCRN1 AP2M1
SCRN1 SALL2
SCRN1 SEPT7
KCNQ1 SPI1
KCNQ1 FMOD
PAX8 CNTD1
PAX8 AQP2
PAX8 MPO
PAX8 CHRND
PAX8 CCL22
PAX8 SLAMF1
PAX8 REG3A
PTPN5 AVPR1B
PTPN5 NCKAP1L
PTPN5 STMN1
PTPN5 SATB1
PTPN5 MFGE8
PTPN5 CTLA4
PTPN5 AGER
PTPN5 ST14
PTPN5 FLT1
PTPN5 IKBKE
PTPN5 KIAA0195
PTPN5 MMP11
PTPN5 MADD
PTPN5 DGKQ
PTPN5 SLC5A11
PTPN5 BNIP2
PTPN5 B4GALT1
PTPN5 CCL22
PTPN5 MAP1A
PTPN5 AQP2
PTPN5 REG1A
PTPN5 TRO
PTPN5 F13B
PTPN5 PTGER3
PTPN5 HMGA2
PTPN5 WARS
PTPN5 CRYBB1
PTPN5 CES2
PTPN5 SMARCD1
PTPN5 LTK
PTPN5 PTCRA
PTPN5 CYP3A4
PTPN5 CD8B
PTPN5 BNIP1
PTPN5 TBXA2R
PTPN5 GPR3
PTPN5 MPG
PTPN5 LOC91316
PTPN5 ZWINTAS
PTPN5 PDXDC1
PTPN5 GH2
PTPN5 KCNJ4
PTPN5 ACOX2
PTPN5 INPP5J
PTPN5 ACSL1
PTPN5 GSK3A
PTPN5 BCAM
PTPN5 CXCL9
PTPN5 SECISBP2L
PTPN5 PDK2
PTPN5 ATP6V0A1
PTPN5 HLA-DOB
PTPN5 GFRA2
PTPN5 PAK1
PTPN5 VPS72
PTPN4 BBS9
PTPN4 CNTD1
PTPN4 APPBP2
PTPN4 TNFAIP1
PTPN4 WARS
PTPN4 NUP188
PTPN4 TNFRSF4
PTPN4 CSNK2A1
TMEM115 APOB
GINS1 B4GALT1
SLC39A9 B4GALT1
SLC39A9 GLA
SLC39A9 TLR1
SLC39A9 DCUN1D4
SLC39A9 NAGA
DDR2 HNRNPK
DDR2 TOP2B
DDR2 ZNF157
PSD STMN1
PSD PI4KB
PSD COL11A2
PSD CLOCK
PSD GSK3A
PSD CHGB
PSD MEN1
PSD AGER
PSD AKT1
PSD TNFRSF14
PSD CNTN1
PSD GCM1
PSD AANAT
PSD PITPNA
PSD SLC30A3
PSD AQP3
PSD CNTD1
PSD DCTN1
PSD WASF3
PSD MPP2
PSD TNK2
PSD ZNF167
PSD DNASE1
PSD TEF
PSD DGCR6
PSD NUP188
PSD RNPS1
PSD YWHAB
PSD SPTAN1
PSD TNFRSF4
PSD CES2
PSD NPEPPS
PSD ZNF91
PSD PCDHGC3
PSD KIAA0195
PSD SLC38A3
PSD DRG2
PSD GNB1
PSD WARS
PSD NOMO1
PSD KIAA0226
PSD PPP1R10
PSD ENO2
PSD USP11
PSD LMAN1
PSD SMARCD1
PSD SALL2
PSD HRG
PSD ACO2
PSD SERPINB4
PSD FTO
PSD BBS9
PSD STXBP1
PSD TSC2
PSD MPO
PSD INPP5J
PSD SDC4
PSD RING1
PSD BNIP1
PSD RABGGTA
PSD ATP6V0A1
PSD CHRND
PSD GNA11
PSD PPP3CA
PSD SLC18A1
PSD ZNF134
PSD SLAMF1
NRF1 YY1
NRF1 IFI44L
NRF1 UBC
PTDSS1 FECH
VEGFC BCAM
VEGFC APOB
VEGFC FXYD3
VEGFC TAF1
VEGFC CXCL9
VEGFC KLF4
VEGFC CYP3A4
VEGFC FGF4
VEGFC SYN1
MYO1F EDNRA
MYO1F GJA5
MYO1C BATF
RPS7 RPS10
RPS7 RPS17
RPS7 RPS16
RPS7 RPL27A
RPS7 RPS18
RPS7 RPL35A
RPS7 RPS15A
RPS7 NACA
RPS7 RPS3
RPS7 RPS9
RPS7 RPS8
RPS7 RPS19
RPS7 WNT2B
RPS7 RPS27
RPS7 RPS25
RPS7 RPS28
RPS7 RPL11
RPS7 RPL13
RPS7 SERPINB2
RPS7 LOC91316
RPS7 PTPRS
RPS7 SNRPD2
RPS7 GNAS
RPS7 RPS3A
RPS7 ALPI
RPS6 MMP14
RPS6 WNT2B
RPS6 RPS16
RPS6 RPL9
RPS6 RPL6
RPS6 RPS27A
RPS6 RPL35A
RPS6 RPS3
RPS6 RPS9
RPS6 RPS8
RPS6 RAP1GAP
RPS6 NEFL
RPS6 EIF3E
RPS6 RPL13A
RPS6 RPL10A
RPS6 RPL27A
RPS6 RPL36A
RPS6 RPS23
RPS6 RPS28
RPS6 RPS29
RPS6 RPL11
RPS6 RPS3A
RPS6 LLGL2
RPS6 RPL39
RPS6 EEF1G
RPS6 HLA-C
RPS6 GNAS
RPS6 POU2F2
RPS5 RPL28
RPS5 GNAS
RPS5 RPS19
RPS5 RPS3
RPS5 RPL13
RPS5 ACTB
RPS5 RPL18
RPS5 DPEP1
RPS5 RPS16
RPS3 WNT2B
RPS3 TDRD9
RPS3 RPS17
RPS3 RPS16
RPS3 RPL39
RPS3 RPL6
RPS3 EEF1G
RPS3 RPL27A
RPS3 RPL9
RPS3 RPL13A
RPS3 RPS28
RPS3 RPL10A
RPS3 RPL11
RPS3 DPEP1
RPS3 RPS9
RPS3 RPS8
RPS2 SMG7
RPS2 H3F3B
RPS2 ZNF91
VDAC2 CUL4A
VDAC2 AZIN1
VDAC2 NCOA4
VDAC1 TTC35
VDAC1 VBP1
VDAC1 CAPN2
VDAC1 GTF2A2
VDAC1 EIF4H
BCR MPP2
BCR INPP5K
BCR TBCC
BCR MCHR1
BCR PPP1R10
BCR UBE2L3
BCR TH
BCR PIN1
BCR SPTBN1
BCR CHERP
RPS8 WNT2B
RPS8 RPS17
RPS8 RPL6
RPS8 EEF1A1
RPS8 RPL27A
RPS8 RPS18
RPS8 RPL35A
RPS8 RPS15A
RPS8 FBLN1
RPS8 RPS9
RPS8 RPL28
RPS8 NEFL
RPS8 RPL13A
RPS8 RPS19
RPS8 RPL36A
RPS8 RPS27
RPS8 RPS27A
RPS8 RPS21
RPS8 RPS28
RPS8 RPL11
RPS8 RPL13
RPS8 RPS3A
RPS8 GNAS
RPS8 RPL39
RPS8 RPL10A
RPS8 ALPI
CSDC2 HSD17B3
CSDC2 MTHFD2
CSDC2 MCAM
CNTD1 KIAA0195
CNTD1 AARS
CNTD1 PI4KA
CNTD1 CLOCK
CNTD1 PRKAG1
CNTD1 TNFAIP1
CNTD1 PSMD7
CNTD1 NAGA
CNTD1 CPE
CNTD1 KRT2
CNTD1 SLC2A1
CNTD1 FMR1
CNTD1 ATP5B
CNTD1 DGCR6
CNTD1 RBM15B
CNTD1 PHKG1
CNTD1 NAPG
CNTD1 MADD
CNTD1 C21orf2
CNTD1 FOXI1
CNTD1 WASF3
CNTD1 NAP1L3
CNTD1 AP2B1
CNTD1 NUP188
CNTD1 H3F3B
CNTD1 YWHAB
CNTD1 TAGLN2
CNTD1 HCG8
CNTD1 ATP6V0C
CNTD1 MDC1
CNTD1 GNB1
CNTD1 WARS
CNTD1 KIAA0226
CNTD1 TNFRSF4
CNTD1 GGA3
CNTD1 PCDHGC3
CNTD1 DCUN1D4
CNTD1 SALL2
CNTD1 IP6K1
CNTD1 BBS9
CNTD1 CASC3
CNTD1 ESR2
CNTD1 TAF1
CNTD1 HYAL2
CNTD1 SKP1
CNTD1 PPP2CB
CNTD1 GSK3A
CNTD1 STAT5B
CNTD1 ATP6V0A1
CNTD1 AK1
GMFB ANKRD46
GMFB RRAGA
GMFB TOPBP1
GMFB CNP
GMFB SFRS2
GMFB EIF4A2
GMFB CASC3
GMFB KDM4A
GMFB BAT1
GMFB ATP2B1
GMFB UBE2V2
GMFB SRY
GMFB RBM15B
GMFB AMD1
CBLN1 TSC22D1
CBLN1 GDI1
CBLN1 ZIC1
CBLN1 PRKACB
PSMA2 FABP5L7
PSMA3 MAP2K5
PSMA3 HAX1
PSMA3 ATP5J
PSMA3 NFATC3
PSMA3 CLTC
PSMA3 NCOA4
PSMA3 YWHAQ
PSMA3 SFRS3
PSMA3 HNRNPM
PSMA3 PHC2
PSMA3 B4GALT1
PSMA3 CEBPZ
PSMA3 CAPN2
PSMA3 MAPK1IP1L
PSMA3 PPP2R5E
PSMA3 ATP2B1
PSMA3 EBNA1BP2
PSMA3 PSMB4
PSMA3 PPP1CC
PSMA3 TLK2
PSMA3 UBE2N
PSMA3 BAT3
PSMA3 SRRD
PSMA3 GFPT1
PSMA1 PTGES3
PSMA1 SNRPB2
PSMA4 SMN2
PSMA4 CYCS
PSMA4 ATP5J
PSMA4 PUM1
PSMA4 RRM1
PSMA4 CAMLG
PSMA4 DAD1
PSMA4 ACADM
PSMA4 RPS23
PSMA4 CCT8
PSMA4 ZNF146
PSMA4 GNG10
PSMA4 HNRNPK
PSMA4 HNRNPA2B1
PSMA4 SUZ12
PSMA4 EPRS
PSMA4 RBM39
PSMA4 H3F3A
PSMA4 PARP1
PSMA4 EIF1AP1
PSMA4 UNG
PSMA4 SSBP1
PSMA4 MCFD2
PSMA4 SRP9
PSMA4 SNRPE
PSMA4 TOPBP1
PSMA4 H2AFZ
PSMA4 RBBP4
PSMA4 NCL
PSMA4 COX7C
PSMA5 FDPS
PSMA5 COX5A
PSMA5 PCBP1
SLC6A12 ITIH4
SLC6A11 EPCAM
SLC6A11 HAAO
SLC6A11 RBBP5
HIST2H2AA3 ADD3
HIST2H2AA3 STX16
C7 PTGR1
GALT GPR17
GALT GZMM
HMGCS2 CD8B
SRF POLA2
SRF SEMA3C
SRF BTG2
SRF TTC3
SRF TFAP4
SRF CSNK2A2
SRF KIF14
SRF HNRNPA2B1
SRF KIAA0226
SRF UFD1L
USP4 RUNX1T1
SRM IL8RB
SRM CXorf40B
LGALS9 MPP3
LGALS9 AK1
LGALS9 APOB
LGALS9 WARS
SNRPB2 EPRS
MZF1 PSMC2
MZF1 BMS1
ATXN10 MAP4K5
ATXN10 CIRBP
ATXN10 CPE
ATXN10 USP7
ATXN10 N4BP2L2
ATXN10 TOMM20
ATXN10 ZMYND11
ATXN10 RBM15B
ATXN10 CBX1
ATXN10 AP2S1
ATXN10 ZNF146
ATXN10 SFRS4
ATXN10 HNRNPU
ATXN10 AP2M1
ATXN10 SLC35A1
ATXN10 MTMR6
ATXN10 NPEPPS
ATXN10 SOD2
ATXN10 GNB1
ATXN10 BMI1
ATXN10 CUX1
ATXN10 HELZ
ATXN10 UBE2N
ATXN10 RNF103
ATXN10 PRKACB
ATXN10 ZNF135
LGALS1 RBP1
LGALS1 IRAK1
LGALS1 FLNA
SRY IL8RB
SRY IRF9
SRY GLUD1
SRY IER2
NMU PRR3
MYL12A CYR61
KCNJ4 AVPR1B
KCNJ4 COL11A2
KCNJ4 SDC4
KCNJ4 TEF
KCNJ4 IKBKE
KCNJ4 UROD
KCNJ4 REG1A
KCNJ4 MADD
KCNJ4 CHIC1
KCNJ4 ITPKC
KCNJ4 DNASE1
KCNJ4 LPCAT3
KCNJ4 GRM4
KCNJ4 FLT1
KCNJ4 PHKG2
KCNJ4 BBS9
KCNJ4 SLC14A2
KCNJ4 CTF1
KCNJ4 ACAP1
KCNJ4 ESD
KCNJ4 PTPRN
KCNJ4 CD8B
KCNJ4 NFIC
KCNJ4 CCL22
KCNJ4 MPO
KCNJ4 HNF4A
KCNJ4 CYP2C19
KCNJ4 HLA-DOB
KCNJ4 CHRNE
KCNJ4 PPP3CA
KCNJ4 HLA-DQA1
KCNJ4 MYL3
EIF2AK2 SPG7
EIF2AK2 NAGA
EIF2AK2 UBA1
EIF2AK2 OGDH
EIF2AK2 PSEN1
EIF2AK2 RGL2
EIF2AK2 CETN2
EIF2AK2 AP2M1
EIF2AK2 B4GALT1
EIF2AK2 DDB1
EIF2AK2 MDC1
EIF2AK2 WARS
EIF2AK2 IL32
EIF2AK2 HTATSF1
EIF2AK2 SALL2
EIF2AK2 BNIP1
EIF2AK2 MPO
EIF2AK2 SLC2A1
EIF2AK2 EBP
EIF2AK2 AGPAT1
EIF2AK2 M6PR
TDG CNN3
ADRB3 AVPR1B
ADRB3 PPP2R1B
ADRB3 GPER
ADRB3 GLA
ADRB3 TEF
ADRB3 FLT4
ADRB3 MICB
ADRB3 SLC14A2
ADRB3 DRG2
ADRB3 CHIC1
ADRB3 GRK6
ADRB3 HLA-C
ADRB3 DNASE1
ADRB3 ODF1
ADRB3 AQP3
ADRB3 SMCP
ADRB3 HMGA2
ADRB3 KIAA0226
ADRB3 LMNA
ADRB3 LOC91316
ADRB3 BCAM
ADRB3 PDK2
ADRB3 GFRA2
ADRB3 SLAMF1
COL1A2 COL3A1
COL1A2 FN1
COL1A2 COL1A1
AGPAT1 PPP2R1A
AGPAT1 ACVR1
AGPAT1 FUS
AGPAT1 GSK3A
AGPAT1 SALL2
AGPAT1 SF1
AGPAT1 MPRIP
AGPAT1 UPF1
AGPAT1 ATP5B
AGPAT1 NCOR2
AGPAT1 SH3GL3
AGPAT1 PI4KB
AGPAT1 SMG7
AGPAT1 RARG
AGPAT1 NONO
AGPAT1 ATP6AP1
AGPAT1 H3F3B
AGPAT1 GPD1L
AGPAT1 TNFRSF4
AGPAT1 CES2
AGPAT1 AP1B1
AGPAT1 ITPK1
AGPAT1 KIAA0195
AGPAT1 TNK2
AGPAT1 RAB1A
AGPAT1 MDC1
AGPAT1 GNB1
AGPAT1 FTO
AGPAT1 MEN1
AGPAT1 CASC3
AGPAT1 PTPN1
AGPAT1 TP53BP2
AGPAT1 PWP1
AGPAT1 ACO2
AGPAT1 IP6K1
AGPAT1 HERC1
AGPAT1 PMS2L11
AGPAT1 MAP2K2
AGPAT1 VAV1
AGPAT1 GZMM
AGPAT1 ATXN1
AGPAT1 RABGGTA
AGPAT1 BAT3
AGPAT1 ATP6V0A1
AGPAT1 GNA11
AGPAT1 KLC1
AGPAT1 VPS72
AGPAT1 GPI
AGPAT1 M6PR
COL1A1 FN1
COL1A1 COL3A1
LOC100128792 COPA
LOC100128792 CHIC1
LOC100128792 WARS
LOC100128792 ADCYAP1
LOC100128792 MPO
CSNK2B PPP2R1A
CSNK2B KLHDC3
CSNK2B FAM50A
CSNK2B ATP5F1
OCRL UMOD
TMPO SFRS3
TMPO SFRS2
TMPO TRD@
TMPO USP7
TMPO MAP2
TMPO MTOR
TMPO HNRNPH2
VARS DCHS1
VARS MMP14
VARS POU6F1
VARS GP9
VARS KCNMB1
FCGR3B SRRD
FOXO1 ZNF141
FOXO1 IFI44L
FOXO1 AOC2
FOXO4 PLK3
FOXO4 IL8
FOXO4 KIAA0040
FOXO4 LAMB3
FOXO4 RPS9
FMR1 GPR3
FMR1 ATP2B2
FMR1 MAPK1IP1L
FMR1 BTG3
FMR1 MAP2K5
FMR1 GRK6
FMR1 HERC1
FMR1 WARS
FMR1 BMI1
FMR1 PPP1R11
FMR1 LTK
FMR1 PUM1
FMR1 SFRS11
FMR1 RNF144A
FMR1 B4GALT1
FMR1 MVK
FMR1 SDCBP
LPGAT1 TAF7
LPGAT1 NCOA6
LPGAT1 VBP1
LPGAT1 UBE2N
LPGAT1 FAM175B
LPGAT1 TEC
LPGAT1 NARS
ALDH1A1 ARHGEF7
ALDH1A1 NCOA6
ALDH1A1 CSNK2A2
GCDH RPS10
GCDH GSK3A
GCDH MGAT3
GCDH H3F3B
GCDH HRG
ALDH1A3 NDP
TIMM17A CYB5R3
TIMM17A EBP
RPL29 RPS17
RPL29 RPL28
RPL29 RPL8
RPL29 GNAS
RPL29 RPS19
RPL29 RPS28
RPL29 RPL13A
RPL29 RPL13
RPL29 ACTB
RPL29 DPEP1
RPL28 RPS28
RPL28 MBOAT7
NAP1L1 CCT8
NAP1L1 BMS1
NAP1L1 BTG2
NAP1L1 RAB3GAP1
NAP1L1 LIMK2
NAP1L1 SFRS3
NAP1L1 ABO
NAP1L1 ENO1
NAP1L1 SFPQ
NAP1L1 RPL10A
NAP1L1 ATF4
NAP1L1 EPRS
NAP1L1 FBL
CALCOCO2 RSU1
CALCOCO2 SEPT7
CALCOCO2 CD302
NAP1L3 SNAP25
NAP1L3 ZNF638
NAP1L3 DRG2
NAP1L3 CIRBP
NAP1L3 KIAA0240
NAP1L3 CPE
NAP1L3 PSMD2
NAP1L3 AP2M1
NAP1L3 PEA15
NAP1L3 UTP14C
NAP1L3 PURA
NAP1L3 HTATSF1
NAP1L3 PPP3CA
NAP1L3 RTN1
NAP1L3 ATXN1
NAP1L4 TRAM1
NAP1L4 CXorf40B
RPL23 RPL9
RPL23 PMVK
RPL23 RPS28
RPL23 RPL13
RPL23 RPL34
TGOLN2 TTYH2
RGS7 ZNF134
LPCAT3 AVPR1B
LPCAT3 NCKAP1L
LPCAT3 SLC14A2
LPCAT3 ACOX2
LPCAT3 ZC3H3
LPCAT3 CCL22
LPCAT3 TEF
LPCAT3 GRIN2C
LPCAT3 DNASE1
LPCAT3 DOC2B
LPCAT3 MYL3
LPCAT3 IKBKE
LPCAT3 UROD
LPCAT3 URB2
LPCAT3 CD8B
LPCAT3 GLA
LPCAT3 HLA-DQA1
PIGA MT1A
PIGA CDSN
PIGF IRF9
HPN HSD17B3
TAX1BP1 DGCR6
TAX1BP1 FLOT2
TAX1BP1 PTP4A2
TAX1BP3 PRG2
PPP1CB ACSL1
PPP1CB DYRK1A
PPP1CB TSC22D1
PPP1CB EIF4G2
PPP1CB YWHAQ
PPP1CB DDX18
PPP1CB LOC728849
PPP1CB EIF4G3
PPP1CB CCNG2
PPP1CB UBC
PPP1CB UBXN4
PPP1CB SEPT7
PPP1CB FOLR1
PPP1CB YES1
PPP1CC NPR1
PPP1CC KIAA0247
OLR1 CLOCK
SERPINB8 LIF
SERPINB8 LOC91316
OAZ1 GPX4
PDK2 SMARCC2
PDK2 FASTK
PDK2 LOC91316
PDK2 BCAM
PDK2 NFIC
PDK2 TAF1
PDK2 CYP2F1
PDK2 NR1I3
PDK2 ATP6V0A1
PDK2 HLA-DOB
PDK2 LTK
PDK2 BAP1
PDK2 POFUT1
PDK2 TSC2
PDK2 ALPL
EBP VBP1
EBP TALDO1
EBP CPE
EBP CLTC
EBP ATP5B
EBP SH3GL3
EBP DEFA6
EBP RFTN1
EBP TNFRSF4
EBP SEC13
EBP GNB1
EBP WARS
EBP PWP1
EBP ACOX1
EBP GNA11
EBP ZNF134
EBP M6PR
PDK4 GPR3
KANK1 DSG3
KANK1 PPP2R1B
KANK1 IQGAP1
KANK1 CTNND2
COL6A1 SCN1B
COL6A1 RTN1
ALPI WNT2B
ALPI NEFL
ALPI RPS10
ALPI GNAS
ALPI FAS
ALPI RPL27A
ALPI RPS27A
ALPI RPS28
ALPI RPL11
ALPI EEF1A1
ALPI RPS27
ALPI RPS19
ALPL FLNC
PTGS1 INPP5J
PTGS1 GH2
FXYD3 TFE3
FXYD3 NRGN
FXYD3 CCR2
FXYD3 PRM2
FXYD3 KDR
SRP9 TSN
SRP9 YY1
SRP9 VBP1
SRP9 HMGN1
SRP9 METAP1
SRP9 UBL4A
SRP9 SCP2
SRP9 CYCS
SRP9 SFRS2
SRP9 PUM1
SRP9 RRM1
SRP9 DAD1
SRP9 LOC728849
SRP9 SEC31A
SRP9 SET
SRP9 ZNF146
SRP9 SFRS7
SRP9 NPM1
SRP9 TUBA1A
SRP9 YWHAQ
SRP9 HNRNPU
SRP9 ACADM
SRP9 AP2M1
SRP9 PARP1
SRP9 HNRNPK
SRP9 HNRNPA2B1
SRP9 SUZ12
SRP9 UBXN4
SRP9 PTP4A1
SRP9 MAPRE1
SRP9 RBM39
SRP9 HNRNPM
SRP9 AP2B1
SRP9 ANKRD46
SRP9 H3F3A
SRP9 TTC3
SRP9 TOP2B
SRP9 SAFB
SRP9 BMI1
SRP9 COMT
SRP9 HTATSF1
SRP9 UBE2V2
SRP9 DUT
SRP9 TAF7
SRP9 MARCKS
SRP9 ZNF638
SRP9 CNN3
SRP9 UBE2N
SRP9 EIF4G2
SRP9 RBBP7
SRP9 RBBP4
SRP9 IL8RB
PUF60 SNRPB
KIAA0141 RPL10A
KIAA0141 TNR
POLD4 INHA
POLD4 MFGE8
PHKB CDK4
PI3 FNTB
LOC96610 TYMS
NTRK2 CRYAB
HSP90AB1 UBE4A
HSP90AB1 CCNG2
LRPAP1 SLC2A1
PTP4A1 ZCCHC11
PTP4A1 ACTG1
PTP4A1 CAPRIN1
PTP4A1 MARCKS
PTP4A1 PRIM2
PTP4A1 DYRK1A
PTP4A1 MAPRE1
PTP4A1 HK3
PTP4A1 SAFB
PTP4A1 KIAA0174
PTP4A1 SMARCD2
PTP4A1 LOC100131311
PTP4A1 CSNK2A2
PTP4A1 UBE4A
PTP4A1 PTMA
PTP4A1 CNN3
PTP4A1 PPP2CB
PTP4A1 MST1R
PTP4A1 CPB2
PTP4A1 RBBP4
PTP4A1 EIF4G2
PTP4A1 GHRHR
PTP4A1 NFATC3
PTP4A1 HMGN1
PTP4A1 ACADM
PTP4A1 IL8RB
PTP4A1 TUBA1A
PTP4A1 H3F3A
PTP4A1 PCBP1
PTP4A1 TOP2B
PTP4A1 MAPK1IP1L
PTP4A1 RCN2
PTP4A1 TTC3
PTP4A1 STAG1
PTP4A1 IGL@
PTP4A1 EIF1AP1
PTP4A1 CUX1
PTP4A1 EIF4H
PTP4A1 TAF7
PTP4A1 HADH
PTP4A1 UBE2N
PTP4A1 DNAJC7
PTP4A1 NUP153
PTP4A1 PPP2R5C
PTP4A1 TMEM131
PTP4A1 YY1
PTP4A1 POLA2
PTP4A1 RAP1A
PTP4A1 TAF15
PTP4A1 SET
PTP4A1 HNRNPU
PTP4A1 MAPK3
PTP4A1 HNRNPK
PTP4A1 HNRNPM
PTP4A1 SNRNP70
PTP4A1 FERMT2
PTP4A1 SS18
PTP4A1 LAMP2
PTP4A1 UNG
PTP4A1 CHMP1A
PTP4A1 MVK
PTP4A1 DUT
PTP4A1 TRAM1
PTP4A1 CDK2
PTP4A1 MORC3
PTP4A1 SPCS2
PTP4A1 PSMD6
PTP4A1 BIRC2
PTP4A1 CYCS
PTP4A1 CTNNB1
PTP4A1 AFAP1
PTP4A1 LOC728849
PTP4A1 SFRS2
PTP4A1 RBM39
PTP4A1 HNRNPA2B1
PTP4A1 PCNA
PTP4A1 BMI1
PTP4A1 CUGBP2
PTP4A1 MT1X
PTP4A1 HSPA13
PTP4A1 CSTF3
PTP4A1 RBMX
PTP4A1 SFRS11
PTP4A1 FAM175B
SAP18 LAGE3
SAP18 NCOA4
SAP18 C11orf58
SAP18 UBE2L3
PTP4A2 TNK2
PTP4A2 ATP6V1A
PTP4A2 GNB1
PTP4A2 SFRS4
PTP4A2 ATP6V1E1
PTP4A2 DGCR6
PTP4A2 AP2M1
PTP4A2 FH
PTP4A2 ATP5O
PTP4A2 GPX4
PTP4A2 PHC2
PTP4A2 YWHAB
PTP4A2 PSMC1
PTP4A2 APLP2
PTP4A2 PSMB3
PTP4A2 ATP5B
TWF1 H3F3A
TDRD9 NEFL
TDRD9 NRGN
CD22 GZMM
CD22 FUS
IFI35 PCDH1
CD24 POLA2
CD24 WTAP
CD24 SNRNP70
CD24 PUM1
CD24 ACTG1
CD24 TTC3
CD24 IL8RB
CD24 AGER
CD24 KIAA0174
CD24 INSM1
CD24 CSNK1E
CD24 MARCKS
CD24 TTC35
CD24 UNG
CD24 ZNF131
CD24 AFAP1
CD24 RBMX
CD24 LOC728849
ABHD2 TCEAL1
GPR3 MAP2K5
GPR3 BTN3A1
GPR3 PDE1C
GPR3 MEN1
GPR3 PPP2R4
GPR3 LTK
GPR3 FBLN1
GPR3 CTAG1B
BMP4 SMARCC2
BMP4 PITPNA
ADAM2 WNT2B
SRPR TRAF1
SRPR MIA3
ACYP2 N4BP2L1
MBTPS1 CRMP1
MBTPS1 AKT1
MBTPS1 ZNF167
PPP2CA SLC9A6
PPP2CA PDXDC1
PPP2CA MPP3
PPP2CA ATP6AP1
PPP2CA SKP1
PPP2CA GNB1
PPP2CA ACCN2
PPP2CA H3F3B
PPP2CA PPP3CB
PPP2CA CSRP2
PPP2CA DPP6
PPP2CA KIAA0513
EEF1G RPL36A
EEF1G PTHLH
EEF1G RPL13A
EEF1G KIAA0114
EEF1G RPS9
ARPC1A PSMC2
ACSL1 MFGE8
ACSL1 IKBKE
ACSL1 PTGER3
ACSL1 LOC728849
ACSL1 SLC9A3R2
ACSL1 TM9SF2
ACSL1 UBXN4
ACSL1 CCL22
ACSL1 RBM39
ACSL1 PLEC1
ACSL1 KIAA0195
ACSL1 FADD
ACSL1 CES2
ACSL1 TPR
ACSL1 SMARCD1
ACSL1 CD8B
ACSL1 FTO
ACSL1 NFIC
ACSL1 CAPZA2
ACSL1 PDXDC1
ACSL1 CNN3
ACSL1 PFN2
ACSL1 CYP2C19
ACSL1 ATP6V0A1
ACSL1 PTPRN
ACSL1 TUB
ADAM9 HCLS1
EIF4G3 PCDHGC3
GRB2 PPP2R1A
GRB2 CPE
GRB2 SF1
GRB2 UPF1
GRB2 RPL31
GRB2 CBX1
GRB2 RGL2
GRB2 NUP188
GRB2 H3F3B
GRB2 MAPRE2
GRB2 RAB1A
GRB2 GNB1
GRB2 HERC1
GRB2 SNRPN
GRB2 ATP2B1
GRB2 ACO2
GRB2 IP6K1
GRB2 CHRND
GRB2 GNA11
EIF4G2 POLA2
EIF4G2 ZCCHC11
EIF4G2 TMEM131
EIF4G2 RAD23B
EIF4G2 ACTG1
EIF4G2 HMGN1
EIF4G2 SAT1
EIF4G2 FOXF2
EIF4G2 PSMD2
EIF4G2 CTNNB1
EIF4G2 PUM1
EIF4G2 YY1
EIF4G2 UFD1L
EIF4G2 KIAA0240
EIF4G2 ACADM
EIF4G2 CBX1
EIF4G2 EIF2S2
EIF4G2 HNRNPM
EIF4G2 SET
EIF4G2 NCOA6
EIF4G2 ZNF146
EIF4G2 IL8RB
EIF4G2 TUBA1A
EIF4G2 YWHAQ
EIF4G2 RB1
EIF4G2 LOC728849
EIF4G2 MAPK3
EIF4G2 RBM15B
EIF4G2 MARCKS
EIF4G2 YES1
EIF4G2 H3F3A
EIF4G2 UBXN4
EIF4G2 SNRNP70
EIF4G2 TOP2B
EIF4G2 RBM39
EIF4G2 YWHAE
EIF4G2 TAF7
EIF4G2 MAPK1IP1L
EIF4G2 SUZ12
EIF4G2 TTC3
EIF4G2 HK3
EIF4G2 SAFB
EIF4G2 BMI1
EIF4G2 KIAA0174
EIF4G2 COMT
EIF4G2 CASC3
EIF4G2 AP2B1
EIF4G2 DCUN1D4
EIF4G2 SMARCD2
EIF4G2 CHMP1A
EIF4G2 GDI1
EIF4G2 DUT
EIF4G2 CSNK2A2
EIF4G2 C5orf13
EIF4G2 HADH
EIF4G2 UBE4A
EIF4G2 PTMA
EIF4G2 UBE2N
EIF4G2 CCND2
EIF4G2 MST1R
EIF4G2 RBMX
EIF4G2 NUP153
EIF4G2 PPP1R11
EIF4G2 VBP1
EIF4G2 SFRS7
EIF4G2 SFRS11
EIF4G2 UBC
EIF4G2 HNRNPK
EIF4G2 HNRNPA2B1
EIF4G2 FAM175B
AMD1 POLA2
AMD1 CYB5R3
AMD1 ARMCX6
AMD1 SFRS3
AMD1 RPA2
AMD1 RABGGTB
AMD1 KDM4A
AMD1 PWP1
AMD1 M6PR
CCNH HCCS
CCNI YWHAQ
CCNI PRKACB
CCNI USP7
CCNI CAPRIN1
CCNI ACO1
CCNI PWP1
CCNI M6PR
VPS72 AVPR1B
VPS72 TNFRSF14
VPS72 ABL1
VPS72 KIAA0195
VPS72 USF2
VPS72 SMG7
VPS72 ARHGEF1
VPS72 NUP188
VPS72 CSNK2A1
VPS72 GTF2I
VPS72 H3F3B
VPS72 GNB1
VPS72 MDC1
VPS72 CASC3
VPS72 DCUN1D4
VPS72 SMARCD1
VPS72 ACO2
VPS72 BNIP1
VPS72 BBS9
VPS72 KIAA0226
VPS72 PDXDC1
VPS72 VAV1
VPS72 INPP5J
VPS72 SUPT4H1
VPS72 GPX4
VPS72 SNRPN
MATN1 GYPB
PPP2CB ZCCHC11
PPP2CB CASC3
PPP2CB SPCS2
PPP2CB CLOCK
PPP2CB PSMD6
PPP2CB JUND
PPP2CB RAP1A
PPP2CB PSMD2
PPP2CB KIF14
PPP2CB CD151
PPP2CB RB1
PPP2CB CLTC
PPP2CB ACADM
PPP2CB TMED10
PPP2CB USP7
PPP2CB TNFAIP1
PPP2CB ZNF146
PPP2CB IL8RB
PPP2CB HNRNPU
PPP2CB AP2B1
PPP2CB NUP188
PPP2CB HNRNPK
PPP2CB PXN
PPP2CB SUZ12
PPP2CB CIRBP
PPP2CB GRM4
PPP2CB TRA2B
PPP2CB BBS9
PPP2CB MAPK1IP1L
PPP2CB APPBP2
PPP2CB CNP
PPP2CB TSC22D1
PPP2CB UBC
PPP2CB CPE
PPP2CB DAZAP2
PPP2CB KIAA0174
PPP2CB FERMT2
PPP2CB DYRK1A
PPP2CB CYCS
PPP2CB HTATSF1
PPP2CB NAGA
PPP2CB GDI1
PPP2CB CSNK2A1
PPP2CB TAF7
PPP2CB SNAP25
PPP2CB UBE4A
PPP2CB ALDH4A1
PPP2CB BCLAF1
PPP2CB MPRIP
PPP2CB WASF3
PPP2CB PPP1R11
PPP2CB CSTF3
PPP2CB RPA2
PPP2CB TTC3
PPP2CB ZNF91
PPP2CB SFRS11
PPP2CB RNF144A
PPP2CB ZNF134
PPP2CB PPP2R5C
RPL8 RPL7A
RPL8 DPEP1
RPL9 RBM3
RPL9 RPL6
RPL9 RPS27A
RPL9 RPL35A
RPL9 FBLN1
RPL9 DPEP1
RPL9 RPS9
RPL9 TPT1
RPL9 NEFL
RPL9 EIF3E
RPL9 RPL10A
RPL9 RPL27A
RPL9 RPL36A
RPL9 RPS23
RPL9 RPL11
RPL9 NPM1
RPL9 PLK3
RPL9 RPL39
RPL9 RPL34
RPL9 INSM1
RPL9 RPS3A
RPL9 POU2F2
RPL9 COX7C
RPL9 RAE1
RPL6 RPS3A
RPL6 RPL39
RPL6 RPS27A
RPL6 RPL13A
PTOV1 PPP2R1A
PTOV1 PCGF2
PTOV1 FAM50A
PTOV1 PRMT2
PTOV1 DYNLT1
PTOV1 JUP
PTOV1 HERC1
PTOV1 SUPT4H1
PTOV1 ATN1
PTOV1 H3F3B
PTOV1 SNRPN
HP MAP1A
HP PPP2R1B
HP CTNND1
HP GSTT1
HP NRGN
HP CXCL9
HP CTLA4
HP CYP2F1
HP IGL@
HP SCNN1G
HP HTR2C
HP SPRR1A
HP FLT4
RASSF2 CD302
RASSF2 ARHGEF7
RASSF2 LAMC1
RASSF2 SIK1
RASSF2 MSN
HOXC5 COX6C
CD151 CTNNB1
CD151 CPE
CD151 GNAZ
IL1R2 PDGFB
IL1R2 RHOD
ATP5C1 EFEMP2
IGF2R KIAA0195
IGF2R ATP6V0A1
CHD8 TIMM8A
MNT KRTAP5-8
CAP1 ATP6V0C
CAP1 KIAA0195
CAP1 C4orf8
CAP1 GNB1
CAP1 PRKACA
CAP1 CLTC
CAP1 YWHAB
NPC2 HLA-C
NPC2 MYH9
TTC1 DAZAP2
TTC1 YWHAH
TTC1 FHL1
TTC1 H3F3A
TTC1 NAGA
TTC1 PDHB
TTC1 HNRNPC
RCN2 TMEM131
RCN2 YY1
RCN2 SFRS2
RCN2 CYCS
RCN2 HNRNPU
RCN2 CCNG2
RCN2 MAPK1IP1L
RCN2 RB1CC1
RCN2 SPCS2
RCN2 IL8RB
RCN2 HNRNPK
RCN2 HNRNPM
RCN2 H3F3A
RCN2 DYRK1A
RCN2 MAPRE1
RCN2 HSPA13
RCN2 ANKRD46
RCN2 CNP
RCN2 SHC3
RCN2 COMT
RCN2 USP13
RCN2 SNRPN
RCN2 C11orf58
RCN2 UNG
RCN2 GDI1
RCN2 RAP1A
RCN2 TAF7
RCN2 DAZAP2
RCN2 TOP2B
RCN2 RBBP7
RCN2 GLUD1
RCN2 TRAM1
RCN2 SSR1
RCN2 CDK2
RCN2 NCL
RCN2 KRT10
RCN2 CXorf40B
RCN2 HMGN1
TTC3 ZCCHC11
TTC3 TMEM131
TTC3 ACTG1
TTC3 HMGN1
TTC3 CPE
TTC3 AFAP1
TTC3 ACADM
TTC3 HMGN2
TTC3 PEBP1
TTC3 MADD
TTC3 SET
TTC3 NCOA6
TTC3 IL8RB
TTC3 HNRNPU
TTC3 RB1
TTC3 AP2B1
TTC3 MARCKS
TTC3 HNRNPA2B1
TTC3 H3F3A
TTC3 DYRK1A
TTC3 SNRNP70
TTC3 TOP2B
TTC3 TRA2B
TTC3 SLC35A1
TTC3 SAFB
TTC3 BMI1
TTC3 KIAA0174
TTC3 CASC3
TTC3 ARL6IP1
TTC3 HTATSF1
TTC3 GDI1
TTC3 C5orf13
TTC3 FERMT2
TTC3 VAT1
TTC3 ZNF638
TTC3 RABGGTB
TTC3 ZNF91
TTC3 BAT1
TTC3 PPP2R5C
RAB3GAP1 YY1
RAB3GAP1 BTG2
RAB3GAP1 RAB3A
RAB3GAP1 PDX1
RAB3GAP1 CD79A
MN1 F13B
MN1 KRT9
MN1 ABCA2
MN1 NPPC
MN1 IGFALS
WARS AVPR1B
WARS POLA2
WARS CLOCK
WARS HLA-C
WARS GSK3A
WARS PSMD7
WARS SALL2
WARS USP7
WARS TNFRSF14
WARS TEF
WARS RBM15B
WARS FLT1
WARS MADD
WARS CHIC1
WARS GABRA1
WARS MLH1
WARS MPP2
WARS SFRS4
WARS USF2
WARS B4GALT1
WARS FUT3
WARS TOP2B
WARS NAPG
WARS SEC13
WARS MDC1
WARS ARPC4
WARS NUP188
WARS NAGA
WARS BNIP1
WARS BBS9
WARS E2F1
WARS MPRIP
WARS KLRK1
WARS SDC4
WARS SLC2A1
WARS ACOX2
WARS UBC
WARS M6PR
POLR2G SFRS4
POLR2G CDK4
POLR2G KRT10
POLR2A G6PD
POLR2A UBA1
DAG1 AOC2
DAG1 TLK2
DAG1 TNR
DAG1 SFRS3
DAG1 RB1
DAG1 SUZ12
DAG1 SRP14
ACO1 SEC13
RHOA AP2M1
RHOA HLA-A
RHOA TIMP3
ACO2 PPP2R1A
ACO2 PKM2
ACO2 ACVR1
ACO2 PI4KA
ACO2 SPTAN1
ACO2 CHGB
ACO2 MEN1
ACO2 SF1
ACO2 STXBP1
ACO2 MPRIP
ACO2 UPF1
ACO2 ATP5B
ACO2 PIN1
ACO2 NCOR2
ACO2 SPTBN1
ACO2 SMG7
ACO2 ADD1
ACO2 WASF3
ACO2 NBL1
ACO2 PSEN1
ACO2 ATP6AP1
ACO2 DGCR6
ACO2 H3F3B
ACO2 KLC1
ACO2 DUSP5
ACO2 AP1B1
ACO2 NPEPPS
ACO2 ATP6V0C
ACO2 ARHGEF12
ACO2 KIAA0195
ACO2 RAB1A
ACO2 GNB1
ACO2 SLC9A6
ACO2 CASC3
ACO2 YWHAB
ACO2 PCDHGC3
ACO2 SNRPN
ACO2 TP53BP2
ACO2 JOSD1
ACO2 PTPN1
ACO2 AP3D1
ACO2 IP6K1
ACO2 CHRND
ACO2 ATP6V1E1
ACO2 LOC150786
ACO2 STMN1
ACO2 GOLGB1
ACO2 GNA11
ACO2 ZNF32
DSG3 TNFRSF14
INHA MMP14
INHA BATF
INHA HLA-C
INHA CELP
INHA UGP2
INHA SNX17
INHA TNXB
INHA MT1G
INHA GSPT1
INHA NRGN
INHA HNRNPA1
INHA NCAPD3
INHA LTB
INHA PAPPA
INHA CYP4A11
INHA POU4F1
INHA COL14A1
INHA MAP3K10
INHA SULT2B1
INHA PRM2
INHA PTPRN
INHA IL8
MPG NOS3
MPG TAF1
MPG F13B
MPG KRT6C
MPG ATP6V0A1
AMPH CUGBP1
TLK2 POLA2
TLK2 AOC2
TLK2 RAD23B
TLK2 ACTG1
TLK2 ZCCHC11
TLK2 PSMD2
TLK2 PUM2
TLK2 KIAA0317
TLK2 CTNND1
TLK2 RBM15B
TLK2 YES1
TLK2 HERPUD1
TLK2 MAPK3
TLK2 BCLAF1
TLK2 PXN
TLK2 TNFRSF4
TLK2 MAPK1IP1L
TLK2 TSNAX
TLK2 BMI1
TLK2 CASC3
TLK2 NAGA
TLK2 MVK
TLK2 UBE2N
TLK2 ATP6V1E1
TLK2 RPA2
TLK2 RABGGTB
TLK2 BAT3
TLK2 PPP2R5E
TLK2 ZNF134
TLK2 CKAP5
MPO AVPR1B
MPO COL11A2
MPO TNFRSF14
MPO SLC30A3
MPO KIAA0195
MPO CHIC1
MPO DGCR6
MPO USF2
MPO TNFRSF4
MPO AP1B1
MPO CCL22
MPO THRSP
MPO NR3C1
MPO REG1A
MPO POU5F1
MPO SALL2
MPO PTPN1
MPO SDC4
MPO PPP3CA
MPO HLA-DQA1
HNF4A MADD
HNF4A RAE1
HNF4A PNOC
HNF4A RBM15B
SNCB MAP1A
MPZ CYP3A4
MPZ PTPN6
MATK PIN1
VBP1 HMGN3
VBP1 SPCS2
VBP1 SUMO1
VBP1 ERCC3
VBP1 ATP5J
VBP1 PUM1
VBP1 SLC2A1
VBP1 GTF2A2
VBP1 ACADM
VBP1 NCOA6
VBP1 NCOA4
VBP1 SFRS7
VBP1 NARS
VBP1 C11orf58
VBP1 HNRNPM
VBP1 SUZ12
VBP1 UBXN4
VBP1 ISCU
VBP1 MAPK1IP1L
VBP1 SFRS11
VBP1 CNP
VBP1 QDPR
VBP1 COMT
VBP1 KIAA0174
VBP1 PPP1R11
VBP1 CUX1
VBP1 ALDH9A1
VBP1 HTATSF1
VBP1 SRRD
VBP1 PWP1
VBP1 EBNA1BP2
VBP1 TAF7
VBP1 ARL6IP1
VBP1 UBE2N
VBP1 PRCC
VBP1 RBBP7
VBP1 GLUD1
VBP1 DDX5
VBP1 TTC35
VBP1 B4GALT1
VBP1 ZNF136
FAM120A UBXN4
FAM120A HNRNPK
FAM120A TOP2A
MAPK14 COPB1
MAPK14 DDX5
MAPK14 AZIN1
MAPK14 WWP1
CD302 CYCS
MUC5B DCTN1
MUC5B SNRPC
MUC5B PRM2
MUC5B NRGN
FABP5L7 SNRPB
FABP5L7 ATP5G3
FABP5L7 H2AFZ
NCOR2 SMG7
NCOR2 RAB1A
NCOR2 TBP
NCOR2 PHC2
NCOR2 GNB1
NCOR2 SF1
NCOR2 TLE2
NCOR2 GNA11
NCOR2 HNRNPD
NCOR2 MAPRE2
BTG3 PRKCI
BTG3 TMEM131
BTG3 MST1R
BTG3 BMI1
BTG3 MYL3
BTG2 SPG7
BTG2 PLK3
BTG2 SERPINA1
BTG2 RPS4Y1
BTG2 SERPINC1
BTG2 NEFL
BTG2 EIF3F
BTG2 KLF4
BTG2 OSM
BTG2 SLC25A3
BTG2 NAT6
BTG2 RAE1
BTG2 RAB3A
BTG2 LLGL2
BTG2 MST1R
BTG2 TRAM1
BTG2 GNA15
CACNB3 KRT9
CACNB3 ESRRB
TEC CYB5R3
TEC ARID5A
TEC IER2
TEC TFCP2
TEC PWP1
TEF DRG2
TEF SLC14A2
TEF HLA-C
TEF DNASE1
TEF CYP2A6
TEF HLA-DOB
TEF IKBKE
TEF HRG
TEF CCL22
CACNB4 CYP1A2
CACNB4 EFNA1
CACNB4 DAZL
PCM1 RABGGTB
PCM1 GTF2F1
NFKB2 AQP7
NFKB2 KRT1
NFKB2 SCGB2A2
NFKB2 NTN3
NFKB2 FOLR2
ESRRB DIO3
ZFP36L1 VIM
ATP12A CCL22
ATP12A FGR
GGA3 MFGE8
GGA3 PSMD2
GGA3 NUP188
GGA3 CLTC
GGA3 ADRM1
GGA3 PHKG1
PLCD1 MT3
PLCD1 POFUT1
PLCD1 FAS
AP3D1 BCAP31
AP3D1 PSAP
AP3D1 FLOT2
HIST1H1C LCK
ADH5 PPP1R10
ADH5 GRM8
ADH4 BBS9
ADH4 HSPA1A
C4orf6 DNASE1
C4orf6 CNTN1
C4orf6 SFRS2
PKD2 ATP13A3
PKD2 SFRS11
IGFALS KRT9
IGFALS GH2
PRKACG DNASE1
PIAS1 AHDC1
PIAS1 RAF1
PIAS1 CLCN1
PIAS1 HPCA
PRKACA ATP6V0C
PRKACA HCFC1
PRKACA PDXDC1
PRKACA NFE2L1
PRKACA KIAA0232
PRKACA KIAA0226
PRKACA YWHAH
PRKACA LAMP1
PRKACA MBOAT7
PRKACA CLTC
PRKACA YWHAB
PRKACA CDK9
PRKACA RAF1
PRKACA KPNA1
PSMB8 PRM2
PSMB8 ABCC2
PSMB8 SYN1
PSMB7 PARK7
ZNF131 SAFB
ZNF131 KIAA0174
ZNF131 EIF1AP1
ZNF131 DYRK1A
ZNF131 ACADM
PSMB5 CTNNB1
PSMB5 TOP2B
PSMB5 CYCS
PSMB5 NARS
PSMB5 UBE2N
PSMB4 NDUFA4
PSMB4 HMGN3
PSMB4 TALDO1
PSMB4 SFRS3
PSMB3 ATP5G1
PSMB3 SEC13
PSMB3 COX8A
PSMB3 PSMC1
PSMB3 COX6A1
PSMB3 PSMB2
ZNF135 BPTF
ZNF135 HMGN2
ZNF135 CNP
ZNF135 SUPT5H
ZNF135 KIAA0226
ZNF136 ZNF148
ZNF136 SNRPN
ACVR1 AP1B1
ACVR1 KIAA0195
TALDO1 FAS
TALDO1 PSMD2
JUND DAZAP2
JUND SET
JUND C21orf2
JUND HTATSF1
JUND FGR
JUND CSNK2A2
JUND HERC1
JUND TP53BP1
JUND CSTF3
JUND SFRS11
JUND CUGBP2
JUND ACADM
NRIP1 TUBGCP3
NRIP1 LOC100133166
RPL3L M6PR
P2RX1 SFN
P2RX1 CYP2A6
GNAT2 FHL3
GNAT2 ATP6V0A1
GNAT2 TUB
GNAT2 ZWINTAS
GNAT2 PITPNA
P2RX5 AVPR1B
P2RX5 IFI44
P2RX5 REG1A
P2RX5 MAP2K5
P2RX5 TMEM106A
P2RX5 PCDH1
P2RX5 DNASE1
P2RX5 SLAMF1
P2RX5 TTYH2
P2RX5 LTK
P2RX5 CCL22
P2RX5 DHODH
P2RX5 SPTBN1
MBL2 CD300C
SFRS7 TSN
SFRS7 ACTG1
SFRS7 PSMD6
SFRS7 PUM1
SFRS7 ACADM
SFRS7 HNRNPK
SFRS7 HNRNPM
SFRS7 DYRK1A
SFRS7 HNRNPA2B1
SFRS7 ISCU
SFRS7 MAPK1IP1L
SFRS7 COMT
SFRS7 UBXN4
SFRS7 SART3
SFRS7 DUT
SFRS7 TAF7
SFRS7 UBE2N
SFRS7 RBBP7
SFRS7 SFRS11
SFRS7 YWHAE
PRPF18 WWP1
PRPF18 IGL@
PRPF18 CSNK2A2
PRPF18 MAP2K5
PRPF18 PTPN1
PRPF18 CHMP1A
PRPF18 RNF113A
SFRS5 ALDH6A1
SFRS5 SKP1
SFRS5 AZIN1
SFRS5 BMI1
SFRS5 CUX1
SFRS5 PURA
SFRS5 ZNF32
SFRS5 SFRS11
SFRS5 C16orf45
SFRS5 CDK9
SFRS5 LOC728849
SFRS4 USP14
SFRS4 TNFAIP1
SFRS4 CPE
SFRS4 USP7
SFRS4 CLTC
SFRS4 KIAA0100
SFRS4 RPL41
SFRS4 SLC9A6
SFRS4 AP2M1
SFRS4 SEC31A
SFRS4 TNFRSF4
SFRS4 NPEPPS
SFRS4 CNP
SFRS4 RAB1A
SFRS4 GNB1
SFRS4 KIAA0240
SFRS4 KIAA0226
SFRS4 UBXN4
SFRS4 HTATSF1
SFRS4 NAGA
SFRS4 GTF2F1
SFRS4 AARS
SFRS4 ATP6V1E1
SFRS4 SFRS11
SFRS3 CYB5R3
SFRS3 ACTG1
SFRS3 SSRP1
SFRS3 PLK3
SFRS3 HAX1
SFRS3 MATR3
SFRS3 RBMX
SFRS3 RBBP4
SFRS3 PWP1
SFRS3 CCT8
SFRS3 NCOA4
SFRS3 ZNF146
SFRS3 IL8RB
SFRS3 HNRNPU
SFRS3 BRPF1
SFRS3 PIK3R4
SFRS3 LAD1
SFRS3 GTF2A2
SFRS3 SRP14
SFRS3 B4GALT1
SFRS3 TRA2B
SFRS3 MAPK1IP1L
SFRS3 SLC25A3
SFRS3 SS18
SFRS3 EIF4H
SFRS3 ATP2B1
SFRS3 MCFD2
SFRS3 IL2RG
SFRS3 AZIN1
SFRS3 SFPQ
SFRS3 RPA2
SFRS3 NUP153
SFRS3 TYMS
SFRS3 GPD1L
SFRS3 CTCF
SFRS3 M6PR
SFRS2 MORC3
SFRS2 YY1
SFRS2 METAP1
SFRS2 CCNG2
SFRS2 SEC31A
SFRS2 ATP13A3
SFRS2 ACADM
SFRS2 HNRNPK
SFRS2 HNRNPA2B1
SFRS2 H3F3A
SFRS2 TM9SF2
SFRS2 UBXN4
SFRS2 TOP2B
SFRS2 PSMC6
SFRS2 HK3
SFRS2 SAFB
SFRS2 FERMT2
SFRS2 DYRK1A
SFRS2 UBE2V2
SFRS2 TRAM1
SFRS2 CXorf40B
SFRS2 SFRS11
MLH1 PSG11
MLH1 CPE
MLH1 BNIP1
MLH1 MADD
MLH1 SKP1
MLH1 BCLAF1
MLH1 FGR
MLH1 SON
MLH1 PMS2L5
MLH1 C16orf45
MLH1 SETMAR
MLH1 RAB1A
MLH1 CYP2A6
MLH1 NPAT
MLH1 ACOX2
MLH1 SDC4
MLH1 SECISBP2L
MLH1 BAT1
MSX1 NFIC
PGRMC1 ISCU
PGRMC1 AP2S1
PGRMC1 KPNA1
PGRMC1 TROVE2
ESD TAF7
ESD COX5B
ESD MEN1
ESD NAPG
ESD EIF4H
ESD PWP1
ESD MVK
ESD ADSL
ESD CSNK2A1
ESD M6PR
SPIB AVPR1B
SPIB CCR9
RPL39 WNT2B
RPL39 RBM3
RPL39 RPS27A
RPL39 RPL35A
RPL39 NEFL
RPL39 APEX1
RPL39 RPL10A
RPL39 RPL27A
RPL39 RPL36A
RPL39 RPS27
RPL39 RPS23
RPL39 RPS28
RPL39 RPS29
RPL39 RPL11
RPL39 NPM1
RPL39 SNRPE
RPL39 LLGL2
RPL39 RPL34
RPL39 RPS3A
PCDH1 AVPR1B
PCDH1 KRT1
PCDH1 GPLD1
PCDH1 ARAF
PCDH1 RNF113A
PCDH1 SLC9A1
PCDH1 DNASE1
PCDH1 TTYH2
PCDH1 ZWINTAS
PCDH1 CTLA4
PCDH1 AQP2
PCDH1 SALL2
PCDH1 PTPN1
PCDH1 INPP5J
PCDH1 SLC17A2
PCDH1 PAK1
RPL34 RPL36A
RPL34 RPS27
RPL34 RPS18
RPL34 RPS23
RPL34 ZNF146
RPL34 RPL27A
RPL34 RPL35A
RPL34 TPT1
RPL34 RPS3A
RPL34 RPS15A
RPL34 H3F3A
RPL34 RPL10A
RPL34 NPM1
RPL34 COX7C
RPL34 COX6C
RPL35 RPS16
RPL35 RPS15A
COL14A1 LIPE
COL14A1 LST1
COL14A1 CEBPE
COL14A1 CYP2F1
COL14A1 CHRND
COL14A1 SLC5A2
COL14A1 NCAPD3
COL14A1 CCR2
COL14A1 TFDP1
COL14A1 TNFRSF14
COL14A1 CLK3
RPL31 FASTK
RPL31 RPS17
GRIN2C KLRK1
GRIN2C GRK6
GRIN2C MAP2K5
GRIN2C ZWINTAS
GNA15 PLK3
GNA15 MED22
GNA15 RAE1
GNA13 FERMT2
GNA13 PTGES3
GNA11 PPP2R1A
GNA11 PKM2
GNA11 RGL2
GNA11 ATP6V1A
GNA11 PI4KB
GNA11 PI4KA
GNA11 PRKAG1
GNA11 TLE2
GNA11 CHGB
GNA11 CPE
GNA11 DUSP5
GNA11 STXBP1
GNA11 MPRIP
GNA11 TNFRSF4
GNA11 SLC2A1
GNA11 CLTC
GNA11 ATP5B
GNA11 SH3GL3
GNA11 KIAA0195
GNA11 PEBP1
GNA11 MADD
GNA11 ADD1
GNA11 NCOA4
GNA11 SLC9A6
GNA11 MPP3
GNA11 MPP2
GNA11 BCLAF1
GNA11 NUP188
GNA11 H3F3B
GNA11 STMN1
GNA11 YWHAB
GNA11 WASF3
GNA11 NPEPPS
GNA11 MYT1
GNA11 ATP6V0C
GNA11 GTF2A2
GNA11 RRAGA
GNA11 KIAA0240
GNA11 GNB1
GNA11 SMG7
GNA11 ARL6IP1
GNA11 CASC3
GNA11 GRM4
GNA11 ENO2
GNA11 SNRPN
GNA11 SUPT4H1
GNA11 SALL2
GNA11 SF1
GNA11 PPP1R11
GNA11 PPP1R7
GNA11 LOC100133166
GNA11 ZNF91
GNA11 SKP1
GNA11 ATP6V1E1
GNA11 SECISBP2L
GNA11 GPX4
GNA11 CHRND
GNA11 HSP90AA1
GNA11 CDSN
GNA11 MAPRE2
GNA11 ZNF134
GNA11 M6PR
SDHA ALDH9A1
ATF4 LOC728844
SMARCC2 LOC91316
SMARCC2 MAP1A
SMARCC2 PEPD
SMARCC2 PRKCG
SMARCC2 C17orf103
SMARCC2 FEV
SMARCC2 CHERP
SMARCC2 ATP2B3
SMARCC2 SH3GL3
SMARCC2 ATP6V0A1
ZCCHC11 ACTG1
ZCCHC11 N4BP2L2
ZCCHC11 RB1
ZCCHC11 TMED10
ZCCHC11 ZNF146
ZCCHC11 CLOCK
ZCCHC11 BCLAF1
ZCCHC11 MARCKS
ZCCHC11 DYRK1A
ZCCHC11 MAPRE1
ZCCHC11 ANKRD46
ZCCHC11 SAFB
ZCCHC11 KIAA0174
ZCCHC11 CSNK2A2
ZCCHC11 UBE4A
ZCCHC11 MST1R
ZCCHC11 ZKSCAN1
ZCCHC11 HMGN3
ZCCHC11 HMGN2
ZCCHC11 METAP1
ZCCHC11 PUM1
ZCCHC11 CLTC
ZCCHC11 ACADM
ZCCHC11 IL8RB
ZCCHC11 FAM175B
ZCCHC11 RBM6
ZCCHC11 SLC35A1
ZCCHC11 UBXN4
ZCCHC11 TOP2B
ZCCHC11 PGK1
ZCCHC11 MAPK1IP1L
ZCCHC11 UBC
ZCCHC11 EIF1AP1
ZCCHC11 DCUN1D4
ZCCHC11 EIF4H
ZCCHC11 PWP1
ZCCHC11 TAF7
ZCCHC11 PPP1R11
ZCCHC11 MRPS27
ZCCHC11 NUP153
ZCCHC11 PPP2R5E
ZCCHC11 PPP2R5C
ZCCHC11 TMEM131
ZCCHC11 YY1
ZCCHC11 MORC3
ZCCHC11 TAF11
ZCCHC11 TRPC1
ZCCHC11 CTNND1
ZCCHC11 ADSL
ZCCHC11 NCOA6
ZCCHC11 HNRNPU
ZCCHC11 AP2M1
ZCCHC11 MAPK3
ZCCHC11 HNRNPK
ZCCHC11 GOLGA4
ZCCHC11 RANBP2
ZCCHC11 LAMP2
ZCCHC11 HTATSF1
ZCCHC11 CHMP1A
ZCCHC11 MVK
ZCCHC11 CTNNB1
ZCCHC11 ZNF638
ZCCHC11 ZNF133
ZCCHC11 SMN2
ZCCHC11 POLA2
ZCCHC11 SPCS2
ZCCHC11 LIMK2
ZCCHC11 MSH6
ZCCHC11 PSMD2
ZCCHC11 EZH1
ZCCHC11 LOC728849
ZCCHC11 YES1
ZCCHC11 SERTAD2
ZCCHC11 DDX18
ZCCHC11 AP2B1
ZCCHC11 RBM39
ZCCHC11 PXN
ZCCHC11 SUZ12
ZCCHC11 TRA2B
ZCCHC11 BMI1
ZCCHC11 USP13
ZCCHC11 ALDH6A1
ZCCHC11 CREB1
ZCCHC11 NAGA
ZCCHC11 NFIB
ZCCHC11 DAZAP2
ZCCHC11 RPA2
ZCCHC11 RABGGTB
ZCCHC11 SFRS11
ZCCHC11 CKAP5
SMARCC1 GUCY2D
SMARCC1 TMEM41B
SMARCC1 SMARCD2
SMARCC1 MVK
SMARCC1 ACADM
SMARCC1 YWHAE
PPAP2B AOC2
PPAP2B FLOT2
PPAP2B MIA3
MFGE8 CLTC
MFGE8 PSMD2
MFGE8 PROL1
MFGE8 SLC5A2
MFGE8 STXBP2
MFGE8 SFTPA1B
MFGE8 REG1A
MFGE8 CYP2F1
MFGE8 DGKQ
MFGE8 CELP
MFGE8 TFE3
MFGE8 CCL22
MFGE8 AQP2
MFGE8 KIAA0195
MFGE8 EPHB4
MFGE8 KIAA0226
MFGE8 POU4F1
MFGE8 CES2
MFGE8 EDEM1
MFGE8 NCSTN
MFGE8 WAS
MFGE8 PTPN6
MFGE8 TXN2
MFGE8 LOC91316
MFGE8 AARS
MFGE8 ATP6V0A1
MFGE8 GFRA2
MFGE8 PTPRN
SUMO1 ISCU
SUMO1 LIMK2
SUMO1 SLC25A3
SUMO1 MSH2
SUMO1 RBBP7
SUMO1 COMT
SUMO1 NARS
SUMO1 NR2F2
SUMO1 FHL3
SUMO1 HNRNPK
SUMO1 EIF4H
SUMO1 PCBP1
SUMO1 UBXN4
SUMO1 IGHM
SUMO1 PSMC6
SUMO1 GCSH
SUMO3 ERH
SUMO2 WTAP
SUMO2 HDAC2
SUMO2 CNP
SUMO2 UNG
SUMO2 RHEB
SUMO2 NPEPPS
ABP1 MAN2B1
ABP1 CDKL1
ABP1 TNFSF9
ABP1 DOK1
ABP1 GP9
ABP1 RPS9
KIAA0317 MAT2A
KIAA0317 TNFAIP1
KIAA0317 SDC4
KIAA0317 BCLAF1
KIAA0317 RBM15B
KIAA0317 CBX1
PTPN6 RENBP
PTPN6 LOC91316
PTPN6 NRGN
PTPN6 HLA-C
PTPN6 PLK3
PTPN6 TNXB
PTPN6 PRKCG
PTPN6 PROL1
PTPN6 SCN1B
L1CAM USP11
L1CAM NCAPD3
SMG7 PPP2R1A
SMG7 PKM2
SMG7 USP14
SMG7 SPTAN1
SMG7 CLTC
SMG7 PUM2
SMG7 NPTX1
SMG7 ATP5B
SMG7 RAF1
SMG7 SH3GL3
SMG7 PSMD8
SMG7 WASF3
SMG7 ARHGEF1
SMG7 H3F3B
SMG7 PHC2
SMG7 DUSP5
SMG7 MAPRE2
SMG7 ATP6V0C
SMG7 GPI
SMG7 SEC13
SMG7 GNB1
SMG7 NOMO1
SMG7 ENO2
SMG7 CES2
SMG7 SNRPN
SMG7 SMARCD1
SMG7 IP6K1
SMG7 BCAP31
SMG7 NME3
SMG7 VAV1
SMG7 TNFAIP1
SMG7 RABGGTA
SMG7 GPX4
SMG7 LOC728849
SMG7 CSNK2A1
DLG2 ASL
DLG4 FHL3
DLG4 DRD4
DLG4 LOC729602
SRPK1 HTATSF1
PPP2R4 NAGA
PPP2R4 IDS
PPP2R4 KIAA0174
PPP2R4 ACADM
PPP2R4 GTF2B
PPP2R4 B4GALT1
PPP2R4 EIF4H
PPP2R4 UBC
PPP2R4 DYRK1A
PPP2R4 RB1CC1
PPP2R4 CSNK2A2
PPP2R4 TFDP1
PTGER3 AVPR1B
PTGER3 SNAP25
PTGER3 TMEM106A
PTGER3 SLC9A3R2
PTGER3 CTLA4
PTGER3 CES2
PTGER3 ATP6V0A1
SEMG2 NEFL
SEMG2 CPZ
SEMG2 NOP14
SEMG2 POMC
SEMG2 CYP3A4
DAZL CTLA4
DAZL SLC14A2
DAZL GSTT1
DAZL CXCL9
DAZL DRD4
DAZL SERPINB1
DAZL DNASE1
DAZL HLA-DOB
DAZL LTK
DAZL H3F3A
DAZL MMP11
SLC38A3 ADD1
SLC38A3 BAD
SLC38A3 HSP90B1
SLC38A3 PITPNA
PCBP1 HMGN3
PCBP1 METAP1
PCBP1 FUBP1
PCBP1 AGER
PCBP1 HNRNPU
PCBP1 ANKRD46
PCBP1 NARS
PCBP1 PKP1
PCBP1 RB1CC1
PCBP1 XRCC5
PCBP1 LOC728849
PCBP1 GNPDA1
PCBP1 IL8RB
PCBP1 FAM175B
PCBP1 KDM4A
PCBP1 RB1
PCBP1 ACADM
PCBP1 BRPF1
PCBP1 HNRNPK
PCBP1 UBXN2B
PCBP1 SUZ12
PCBP1 TRA2B
PCBP1 YWHAE
PCBP1 MAPK1IP1L
PCBP1 H3F3A
PCBP1 SHC3
PCBP1 HK3
PCBP1 COMT
PCBP1 PARP1
PCBP1 EIF1AP1
PCBP1 SFPQ
PCBP1 EIF4H
PCBP1 UNG
PCBP1 TAF7
PCBP1 VAT1
PCBP1 ADSL
PCBP1 MAPRE1
PCBP1 GLUD1
PCBP1 RBBP4
PCBP1 PWP1
PCBP1 CKAP5
BCAT2 GH2
BCAT2 AGER
BCAT2 MGAT3
BCAT2 MYLPF
BCAT2 CHRND
BCAT2 GFRA2
BCAT2 S100A7
KIAA0174 ACTG1
KIAA0174 CPE
KIAA0174 ZNF146
KIAA0174 UBC
KIAA0174 MARCKS
KIAA0174 DYRK1A
KIAA0174 MAPRE1
KIAA0174 SAFB
KIAA0174 UBE4A
KIAA0174 CSNK2A2
KIAA0174 VAT1
KIAA0174 MST1R
KIAA0174 RBBP4
KIAA0174 RNF103
KIAA0174 CYB5R3
KIAA0174 HMGN2
KIAA0174 PUM1
KIAA0174 ACADM
KIAA0174 IL8RB
KIAA0174 FAM175B
KIAA0174 NARS
KIAA0174 H3F3A
KIAA0174 NFIL3
KIAA0174 UBXN4
KIAA0174 TOP2B
KIAA0174 MAPK1IP1L
KIAA0174 STAG1
KIAA0174 MLLT11
KIAA0174 PPP1R11
KIAA0174 CUX1
KIAA0174 GDI1
KIAA0174 TAF7
KIAA0174 TAF4
KIAA0174 UBE2N
KIAA0174 TAF9
KIAA0174 BAT1
KIAA0174 PPP2R5C
KIAA0174 YY1
KIAA0174 CLOCK
KIAA0174 CIRBP
KIAA0174 CBX1
KIAA0174 SET
KIAA0174 NCOA6
KIAA0174 HMGN1
KIAA0174 HNRNPU
KIAA0174 MAPK3
KIAA0174 HNRNPK
KIAA0174 HNRNPM
KIAA0174 SNRNP70
KIAA0174 C5orf13
KIAA0174 HTATSF1
KIAA0174 CHMP1A
KIAA0174 TBCC
KIAA0174 POLA2
KIAA0174 AFAP1
KIAA0174 LOC728849
KIAA0174 YES1
KIAA0174 TMEM41B
KIAA0174 HNRNPA2B1
KIAA0174 SUZ12
KIAA0174 BMI1
KIAA0174 CLCN6
KIAA0174 CASC3
KIAA0174 ARMCX6
KIAA0174 IER2
KIAA0174 RBMX
KIAA0174 ZNF91
KIAA0174 SFRS11
KIAA0174 UFD1L
IFRD1 GPR64
CXCL11 CYP2E1
CYP3A4 CPZ
CYP3A4 SLC5A11
CYP3A4 POFUT1
CYP3A4 UBE3A
CYP3A4 CFLAR
CYP3A4 MAP1A
CYP3A4 F13B
CYP3A4 NR2C1
CYP3A4 PHEX
CYP3A4 BCAM
CYP3A4 GH2
CYP3A4 FUT2
CYP3A4 NEFL
CYP3A4 PAK1
RSU1 HMGN3
RSU1 LIMK2
RSU1 TMEM41B
RSU1 GOLGA4
RSU1 EIF4H
SRP19 UBC
UBE4A YY1
UBE4A ACTG1
UBE4A SPCS2
UBE4A CLOCK
UBE4A LIMK2
UBE4A PSMD6
UBE4A APPBP2
UBE4A CBFB
UBE4A PUM1
UBE4A TOMM20
UBE4A HNRNPH2
UBE4A ACADM
UBE4A YES1
UBE4A TMED10
UBE4A PRKACB
UBE4A NCOA4
UBE4A ZNF146
UBE4A NFE2L1
UBE4A HNRNPU
UBE4A TSC22D1
UBE4A AP2M1
UBE4A MAPK3
UBE4A MARCKS
UBE4A RTCD1
UBE4A SUZ12
UBE4A UBXN4
UBE4A TOP2B
UBE4A AP2B1
UBE4A MAPK1IP1L
UBE4A SFRS11
UBE4A ANKRD46
UBE4A ZNF134
UBE4A SAFB
UBE4A BMI1
UBE4A COMT
UBE4A EIF1AP1
UBE4A CUX1
UBE4A USP10
UBE4A DCUN1D4
UBE4A HTATSF1
UBE4A NAGA
UBE4A ATP2B1
UBE4A FERMT2
UBE4A CHMP1A
UBE4A MVK
UBE4A RASA1
UBE4A CSNK2A2
UBE4A TAF7
UBE4A SNAP25
UBE4A DAZAP2
UBE4A BCLAF1
UBE4A DYRK1A
UBE4A TNFAIP1
UBE4A CSTF3
UBE4A TRAM1
UBE4A PFN2
UBE4A RABGGTB
UBE4A RNF103
UBE4A UBC
UBE4A LOC728849
UBE4A KIAA0430
UBE4A ZNF133
UBE4A PHF3
UBE4A PPP2R5C
GTF2F1 AOC2
GTF2F1 CNP
GTF2F1 RPS3A
GTF2F1 HTATSF1
GTF2F1 GZMM
ADRA1D SERPINB10
ADRA1D ASNA1
RAPGEF5 F13B
RAPGEF5 KLHDC10
DR1 RTCD1
APOC3 UBAP2L
APOC3 CENPI
APOC3 ACOX2
APOC3 GLA
APOC3 INPP5J
APOC3 SSTR3
APOC3 PDE6B
APOC3 CALML3
APOC3 KRT1
APOC3 MAP2K5
APOC3 RNF113A
IL7R BATF
DCHS1 MMP14
DCHS1 PKLR
DCHS1 GSPT1
DCHS1 ERBB2
DCHS1 CDKL1
DCHS1 CENPB
DCHS1 TNFSF9
DCHS1 RAB3A
ENOX2 FABP3
CD1C CHIC1
NOVA1 DAZAP2
NOVA1 RNF144A
NOVA1 PAFAH1B1
PTGDR POU2F2
COL3A1 COL5A2
COL3A1 CTGF
CHKB CREB3
CHKB ACAP1
NKG7 NEFL
NKG7 RPS27A
NKG7 RAP1GAP
NKG7 RPS9
CHIC1 CCL2
CHIC1 COL11A2
CHIC1 GLA
CHIC1 USP7
CHIC1 KRT1
CHIC1 CDSN
CHIC1 UROD
CHIC1 GABRA1
CHIC1 FLT1
CHIC1 CD8B
CHIC1 OAS2
CHIC1 OR3A1
CHIC1 TMEM106A
CHIC1 MVK
CHIC1 CSNK2A1
CHIC1 BBS9
CHIC1 INPP5D
CHIC1 KLRK1
CHIC1 SLC2A4
CHIC1 SDC4
CHIC1 CYP2C19
CHIC1 HLA-DQA1
IL8RB SNRNP70
IL8RB TMEM131
IL8RB YY1
IL8RB ACTG1
IL8RB HMGN1
IL8RB POLA2
IL8RB METAP1
IL8RB PSMD6
IL8RB AGER
IL8RB BCLAF1
IL8RB CTNNB1
IL8RB INSR
IL8RB PUM1
IL8RB USP13
IL8RB MAP2K5
IL8RB NASP
IL8RB KIAA0101
IL8RB RBBP4
IL8RB ACADM
IL8RB HMGN2
IL8RB RABGGTB
IL8RB CNP
IL8RB ZNF146
IL8RB HNRNPU
IL8RB RB1
IL8RB RBM15B
IL8RB MAPK3
IL8RB MARCKS
IL8RB HNRNPM
IL8RB SUZ12
IL8RB B4GALT1
IL8RB SPCS2
IL8RB CIRBP
IL8RB TOP2B
IL8RB H3F3A
IL8RB MAPK1IP1L
IL8RB ANKRD46
IL8RB MAPRE1
IL8RB SAFB
IL8RB BMI1
IL8RB DYRK1A
IL8RB SET
IL8RB HTATSF1
IL8RB UNG
IL8RB CSNK2A2
IL8RB TAF7
IL8RB TAF15
IL8RB VAT1
IL8RB SS18
IL8RB IRF9
IL8RB MST1R
IL8RB RBMX
IL8RB NUP153
IL8RB CXorf40B
IL8RB N4BP2L2
IL8RB EHMT2
IL8RB LOC728849
IL8RB HNRNPK
IL8RB RB1CC1
PEPD TIMP2
PEPD MAP4
PEPD MAN2A2
GTF2B FRY
GTF2B SEPT7
GTF2B SFRS11
GTF2B PGK1
GRM8 CSRP2
H3F3B HSF2
H3F3B MEN1
H3F3B AKT1
H3F3B APLP1
H3F3B LOC100133166
H3F3B MPP3
H3F3B ATP6AP1
H3F3B MAPRE2
H3F3B CPE
H3F3B UTP14C
H3F3B SMARCD1
H3F3B IP6K1
H3F3B SNAP25
H3F3B GSK3A
H3F3B PKIA
H3F3B SUPT4H1
H3F3B KLC1
H3F3B STMN1
H3F3B MED24
H3F3B PUM2
H3F3B CLTC
H3F3B ARL4D
H3F3B SLC9A6
H3F3B MMD
H3F3B NPEPPS
H3F3B DHPS
H3F3B TRO
H3F3B OGDH
H3F3B MLLT11
H3F3B HERC1
H3F3B PPP1R10
H3F3B UBA1
H3F3B C5orf13
H3F3B SLC35B1
H3F3B ATN1
H3F3B PKM2
H3F3B PI4KA
H3F3B CLOCK
H3F3B STXBP1
H3F3B UPF1
H3F3B ATP5B
H3F3B ARHGEF1
H3F3B RAF1
H3F3B SH3GL3
H3F3B MAPK6
H3F3B SPTAN1
H3F3B DUSP5
H3F3B ATP6V0C
H3F3B GNB1
H3F3B ENO2
H3F3B SALL2
H3F3B NEUROD2
H3F3B ATP6V1E1
H3F3B SSTR2
H3F3B SARS
H3F3B ATP5F1
H3F3B PPP2R1A
H3F3B PSMD8
H3F3B TNFAIP1
H3F3B CHGB
H3F3B KIAA0232
H3F3B NNAT
H3F3B LOC728849
H3F3B SOX4
H3F3B WASF3
H3F3B RGL2
H3F3B MAB21L1
H3F3B YWHAH
H3F3B C16orf45
H3F3B DPP6
H3F3B MADD
H3F3B CASC3
H3F3B SNRPN
H3F3B PTPRO
H3F3A ACTG1
H3F3A MYL3
H3F3A ZNF142
H3F3A ZNF146
H3F3A MARCKS
H3F3A DYRK1A
H3F3A HK3
H3F3A SAFB
H3F3A CLCN6
H3F3A CREB1
H3F3A SMARCD2
H3F3A PTMA
H3F3A TOP2B
H3F3A H2AFZ
H3F3A RBBP4
H3F3A COX6C
H3F3A GHRHR
H3F3A HMGN1
H3F3A HLA-C
H3F3A RPS27A
H3F3A XRCC5
H3F3A ACADM
H3F3A TUBA1A
H3F3A UBXN2B
H3F3A UBXN4
H3F3A RBM39
H3F3A PHKG1
H3F3A PARP1
H3F3A EIF1AP1
H3F3A TAF7
H3F3A HADH
H3F3A UBE2N
H3F3A DNAJC7
H3F3A INSM1
H3F3A TMEM131
H3F3A YY1
H3F3A ATP5J
H3F3A CCNG2
H3F3A KIAA0101
H3F3A SET
H3F3A HNRNPU
H3F3A HNRNPK
H3F3A HNRNPM
H3F3A TCF20
H3F3A RPS23
H3F3A COMT
H3F3A CHMP1A
H3F3A DUT
H3F3A ACOX2
H3F3A TRAM1
H3F3A RPS3A
H3F3A MORC3
H3F3A SPCS2
H3F3A LIMK2
H3F3A BIRC2
H3F3A CYCS
H3F3A LOC728849
H3F3A YWHAQ
H3F3A BRPF1
H3F3A HNRNPA2B1
H3F3A YWHAE
H3F3A PCNA
H3F3A ARFIP2
H3F3A TMEM106A
H3F3A BMI1
H3F3A USP10
H3F3A SNRPE
H3F3A HSPA13
H3F3A DAZAP2
H3F3A CSTF3
H3F3A RBMX
H3F3A CXorf40B
H3F3A SFRS11
ZIC1 C5orf13
ZIC1 GDI1
ZIC1 KIAA0240
ZIC1 MST1R
ZIC1 BMI1
ZIC1 MLLT11
ZIC1 MARCKS
ZIC1 CSTF3
ZIC1 PRKACB
ZIC1 MTMR6
ZIC1 SNRNP70
TNFRSF4 RAD23B
TNFRSF4 PI4KB
TNFRSF4 PI4KA
TNFRSF4 CLOCK
TNFRSF4 SALL2
TNFRSF4 USP7
TNFRSF4 SLC2A1
TNFRSF4 CLTC
TNFRSF4 RBM15B
TNFRSF4 AP2M1
TNFRSF4 USF2
TNFRSF4 SKP1
TNFRSF4 BCLAF1
TNFRSF4 DGCR6
TNFRSF4 NUP188
TNFRSF4 RFTN1
TNFRSF4 CDK9
TNFRSF4 ATP6V0D1
TNFRSF4 NPEPPS
TNFRSF4 CNP
TNFRSF4 RAB1A
TNFRSF4 GNB1
TNFRSF4 CASC3
TNFRSF4 PCDHGC3
TNFRSF4 HTATSF1
TNFRSF4 NAGA
TNFRSF4 SERPINB2
TNFRSF4 FTO
TNFRSF4 TNK2
TNFRSF4 AARS
TNFRSF4 TNFAIP1
TNFRSF4 KIAA0226
TNFRSF4 SPOCK1
TNFRSF4 ATP6V1E1
CCL22 AVPR1B
CCL22 AP3S2
CCL22 MYL3
CCL22 GYPB
CCL22 FLT1
CCL22 CD8B
CCL22 APOB
CCL22 MPP2
CCL22 RNF113A
CCL22 TBXA2R
CCL22 ODF1
CCL22 AQP2
CCL22 KIAA0195
CCL22 LMNA
CCL22 ATP2B2
CCL22 BNIP1
CCL22 BBS9
CCL22 ACOX2
CCL22 CASP8
CCL22 SCN1B
CCL22 SLAMF1
JAK1 TRAM1
JAK1 TLN2
JAK1 ESR2
JAK1 PRKACB
GUCY2C INPP5E
HOXB6 KLHDC10
HOXB5 GLI1
CUX1 PSMD9
CUX1 HMGN1
CUX1 MARCH6
CUX1 ZNF146
CUX1 HNRNPU
CUX1 C11orf58
CUX1 TOP2B
CUX1 RNF103
CUX1 BMI1
CUX1 CASC3
CUX1 ALDH6A1
CUX1 MIA3
CUX1 MCFD2
CUX1 UBE2N
CUX1 RBMX
CUX1 NUP153
CUX1 TTC35
CUX1 CTCF
CUX1 PPP2R5C
ARPC4 BBS9
ARPC4 AVPR1B
ARPC4 GRK6
ARPC4 IFNA21
ARPC4 TMED10P
ARPC4 PAK1
ARPC4 CSNK2A1
C5orf13 ISCU
C5orf13 HSF2
C5orf13 CASC3
C5orf13 CLOCK
C5orf13 CIRBP
C5orf13 CPE
C5orf13 CLTC
C5orf13 AFAP1
C5orf13 KIAA0240
C5orf13 LOC728849
C5orf13 CBX1
C5orf13 MADD
C5orf13 SET
C5orf13 NCOA6
C5orf13 HCFC1
C5orf13 SKP1
C5orf13 BCLAF1
C5orf13 YWHAH
C5orf13 CITED2
C5orf13 SNRNP70
C5orf13 TRA2B
C5orf13 OGDH
C5orf13 PRPSAP1
C5orf13 SAFB
C5orf13 GNB1
C5orf13 BMI1
C5orf13 MLLT11
C5orf13 PPP1R11
C5orf13 SNRPN
C5orf13 USP14
C5orf13 MTMR6
C5orf13 GDI1
C5orf13 HERC1
C5orf13 ZNF638
C5orf13 RBMX
C5orf13 ZNF91
C5orf13 PRKACB
CSNK1A1 ABI2
CSNK1A1 USP7
CSNK1A1 AP2M1
CSNK1A1 MATR3
DNAJC7 ACTG1
DNAJC7 SAFB
DNAJC7 UBXN4
DNAJC7 CCNG2
DNAJC7 MARCKS
DNAJC7 HNRNPM
DNAJC7 TM9SF2
DNAJC7 DYRK1A
DNAJC7 HNRNPC
DNAJC7 ACADM
DNAJC7 CTCF
RING1 BBS9
RING1 DRG2
RING1 ODF1
RING1 ARHGEF12
RING1 KIAA0195
RING1 VAV1
RING1 GLA
RING1 MDC1
RING1 PTPRU
RING1 GRK6
RING1 DNASE1
RING1 MGAT3
RING1 BAT3
RING1 PGC
INS UGP2
TTC35 TAF7
TTC35 NCOA6
TTC35 UBE2N
TTC35 CIRBP
TTC35 SAFB
TTC35 BCLAF1
TTC35 ALDH6A1
TTC35 PUM1
TTC35 HNRNPM
TTC35 ALDH7A1
TTC35 UBXN4
TTC35 HMGN3
DCUN1D4 HMGN1
DCUN1D4 CLOCK
DCUN1D4 CPE
DCUN1D4 PUM1
DCUN1D4 HNRNPH2
DCUN1D4 RBM15B
DCUN1D4 CBX1
DCUN1D4 YWHAQ
DCUN1D4 AP2B1
DCUN1D4 NUP188
DCUN1D4 TOP2B
DCUN1D4 MAPK1IP1L
DCUN1D4 MLLT11
DCUN1D4 CASC3
DCUN1D4 NAGA
DCUN1D4 NPAT
DCUN1D4 KIAA0226
DCUN1D4 TNFAIP1
DCUN1D4 PKIA
DCUN1D4 ZKSCAN1
DCUN1D4 PPP2R5C
SLC18A1 ZNF177
SLC18A1 GSK3A
SLC18A1 AKT1
SLC18A1 ITPKC
SLC18A1 HRG
CD19 SOX4
CD19 TNFRSF1A
ACP2 DDT
RBM6 MAPK1IP1L
RBM6 HNRNPM
GLA CCL2
GLA NCKAP1L
GLA CDSN
GLA SPRR1A
GLA NCAM1
GLA FLT1
GLA SLC10A2
GLA APOB
GLA DNASE1
GLA RNF113A
GLA CENPI
GLA AR
GLA IL32
GLA PRF1
GLA EDEM1
GLA CD8B
GLA BNIP1
GLA BBS9
GLA TAF1
GLA INPP5J
GLA PDE6B
GLA CYP2C19
GLA HLA-DOB
RAP1A DUT
RAP1A SDCBP
RAP1A HNRNPK
RAP1A MAPRE1
PPP1R8 EIF1AP1
ENPEP LIG1
CAPG NTN3
NCOA6 SMN2
NCOA6 CIRBP
NCOA6 ATP5J
NCOA6 PUM1
NCOA6 DDX18
NCOA6 HNRNPM
NCOA6 NARS
NCOA6 LOC728849
NCOA6 MARCKS
NCOA6 HNRNPA2B1
NCOA6 SUZ12
NCOA6 SRD5A1
NCOA6 RANBP2
NCOA6 MAPK1IP1L
NCOA6 SAFB
NCOA6 BMI1
NCOA6 PPP1R11
NCOA6 BAT1
NCOA6 EIF4H
NCOA6 HTATSF1
NCOA6 PWP1
NCOA6 TAF7
NCOA6 ZNF638
NCOA6 UBE2N
NCOA6 NUP153
NCOA6 KEAP1
NCOA6 SFRS11
NCOA6 UBC
NCOA6 PPP2R5E
NCOA6 TUBGCP3
NCOA4 HMGN3
NCOA4 CIRBP
NCOA4 MED24
NCOA4 AP2B1
NCOA4 HMGN2
NCOA4 SLC9A6
NCOA4 RGL2
NCOA4 AP2M1
NCOA4 PHC2
NCOA4 B4GALT1
NCOA4 GTF2I
NCOA4 NPEPPS
NCOA4 MAPK1IP1L
NCOA4 CASC3
NCOA4 ALDH9A1
NCOA4 HTATSF1
NCOA4 KLC1
NCOA4 ATP2B1
NCOA4 PWP1
NCOA4 PPP1R11
NCOA4 ARMCX6
NCOA4 SLC2A1
NCOA4 NUP153
NCOA4 BAT3
NCOA4 PRKACB
NCOA4 M6PR
NCOA4 CTCF
NCOA4 ATP5F1
CLCN6 DAZAP2
CLCN6 ATP6V0D1
CLCN6 PXN
NR2F2 FXR1
EEF1A1 SLC6A6
EEF1A1 RPS19
EEF1A1 TUB
EEF1A1 RPL18
EEF1A1 RPL27A
DDB2 SUPT4H1
DDB2 TIMP2
DDB1 TBXA2R
DDB1 CNP
DDB1 SF1
DDB1 SUPT4H1
DDB1 CKAP4
DDB1 ATP5B
DDB1 THRSP
CTF1 CXorf40B
CTF1 INSR
CTF1 SNRNP70
CTF1 TOP2B
ZNF80 POU2F2
MCAM MMP14
MCAM MTHFD2
MCAM NRGN
MCAM FAS
MCAM BST1
MCAM CHERP
MCAM TCF19
MCAM RPS9
SS18 MAPK1IP1L
SS18 HNRNPU
SS18 RABGGTB
SS18 SFPQ
SS18 HNRNPK
SS18 MTMR3
SS18 CKAP5
TSPY3 MAPRE1
TSPY3 NR5A1
CAPZA2 CNN3
IL2RB CCR1
ZNF638 MORC3
ZNF638 TMEM131
ZNF638 PUM1
ZNF638 YWHAE
ZNF638 CIRBP
ZNF638 SPCS2
ZNF638 TP53BP1
ZNF638 CPE
ZNF638 CTNNB1
ZNF638 MARCH6
ZNF638 RBM15B
ZNF638 MADD
ZNF638 SERPINB2
ZNF638 CNP
ZNF638 SKP1
ZNF638 FAM175B
ZNF638 LOC728849
ZNF638 MARCKS
ZNF638 SLC35A1
ZNF638 DYRK1A
ZNF638 SRD5A1
ZNF638 CDH2
ZNF638 TOP2B
ZNF638 PXN
ZNF638 RRAGA
ZNF638 TSC22D1
ZNF638 SAFB
ZNF638 NR4A1
ZNF638 IGL@
ZNF638 BMI1
ZNF638 MLLT11
ZNF638 PPP1R11
ZNF638 CNTN1
ZNF638 EIF4H
ZNF638 HTATSF1
ZNF638 TRIP12
ZNF638 MVK
ZNF638 TUBGCP3
ZNF638 PSIP1
ZNF638 IRS1
ZNF638 SLC2A1
ZNF638 SECISBP2L
ZNF638 N4BP2L2
ZNF638 ZNF91
ZNF638 SFRS11
ZNF638 PPP3CA
ZNF638 HNRNPA2B1
ZNF638 PHF3
ZNF638 PPP2R5C
RAB33A GRM4
RAB33A ARHGEF7
RAB33A SDC4
RAB33A ADCYAP1
IL2RG RAE1
AK1 KLC1
LMO4 TLR1
APOBEC3B PLEC1
APOBEC3B ARG1
APOBEC3B HNRNPD
APOBEC3B POU2F2
APOBEC3B RAPSN
HSPE1 SFN
HSPE1 PDIA6
MME PRSS1
MME CYP2C19
MME CYP2A6
MME ZWINTAS
MME TAGLN2
SARS ATP5B
NCKAP1L CASP2
NCKAP1L CLOCK
NCKAP1L ACOX2
NCKAP1L INPP5J
NCKAP1L EDEM1
NCKAP1L CDSN
NCKAP1L GCM1
NCKAP1L BNIP1
AVP CDH1
AVP IL1A
AVP UCP1
BAD FASTK
BAD APOB
KRTAP1-3 IL4
EPS8 BAT3
EPS8 SEPW1
EPS8 NOMO1
GIPR FBLN1
GIPR EDN2
GIPR ZFHX3
GIPR NRGN
LARS2 WWP1
EIF2S1 SRRD
EIF2S1 PSIP1
EIF2S2 PPP1R11
EIF2S2 UBC
HERPUD1 CCL2
HERPUD1 KIAA0226
HERPUD1 PSMD9
HERPUD1 NAPG
HERPUD1 PSME4
HERPUD1 LOC100133166
HERPUD1 NUP188
HERPUD1 KRT2
HERPUD1 KRT1
HERPUD1 BTN3A2
HERPUD1 NAGA
HERPUD1 MCFD2
HERPUD1 MVK
HERPUD1 FLT1
TOB1 RNF4
DDX11 LST1
CELP CYP4A11
CELP CYP2F1
CELP TWIST1
CELP WNT1
CELP SCNN1G
DDX18 VHL
DDX18 PUM1
DDX18 SEPT7
DDX18 OGDH
DDX18 AVL9
DDX18 HCFC1
DDX18 BCLAF1
DDX18 RB1
DDX18 AP2M1
DDX18 PGK1
DDX18 RRAGA
DDX18 SFRS11
DDX18 CNP
DDX18 MDC1
DDX18 EIF4H
DDX18 HTATSF1
DDX18 NAGA
DDX18 TAF7
DDX18 IRF9
DDX18 PRDM2
DDX18 TUBGCP3
DDX18 CREBBP
DDX18 CKAP5
ST5 BCAP31
KLF4 GHRHR
KLF4 MAP4K2
KLF4 CORO1B
KLF4 UGP2
RBL2 CR2
PSMC1 SF3B2
PSMC1 SLC35B1
PSMC1 ATP5B
PSMC1 PSMC5
ATP6V1B2 REEP5
ATP6V1B2 UBE2N
FCGRT LMNA
PSMC5 PSMB2
TRA2B TMEM131
TRA2B HMGN2
TRA2B METAP1
TRA2B KIF14
TRA2B PUM1
TRA2B RBBP4
TRA2B SEC31A
TRA2B CNP
TRA2B ZNF146
TRA2B FAM175B
TRA2B HNRNPU
TRA2B RB1
TRA2B MARCKS
TRA2B BMI1
TRA2B PPP1R11
TRA2B SFPQ
TRA2B UNG
TRA2B ATP2B1
TRA2B TAF7
TRA2B UBE2N
TRA2B MRPS27
TRA2B RPA2
ARFIP2 EZH1
ARFIP2 SFRS11
ARFIP2 ACADM
ARFIP2 TRAM1
ARFIP2 LOC728849
ARFIP2 YWHAE
MDC1 CLOCK
MDC1 MMP19
MDC1 TNFRSF14
MDC1 PUM1
MDC1 ARAF
MDC1 CLTC
MDC1 FOXI1
MDC1 SLC30A3
MDC1 OGDH
MDC1 BCLAF1
MDC1 RB1
MDC1 NUP188
MDC1 B4GALT1
MDC1 PXN
MDC1 PHKG1
MDC1 USF2
MDC1 PTTG1IP
MDC1 MAPK1IP1L
MDC1 CNP
MDC1 CPE
MDC1 CASC3
MDC1 POU5F1
MDC1 SALL2
MDC1 NPAT
MDC1 BBS9
MDC1 KIAA0226
MDC1 MADD
MDC1 SDC4
MDC1 SLC2A1
MDC1 BAT1
MDC1 UBC
MDC1 M6PR
FBN1 SLC9A1
FBN1 APOC1
TRIP12 POLA2
TRIP12 COL11A1
TRIP12 CYCS
TRIP12 ZNF142
TRIP12 RB1
TRIP13 PARP1
TRIP13 NR5A1
TRIP13 PPP2R5C
KLRK1 CCL2
KLRK1 SDC4
KLRK1 ACOX2
KLRK1 HK3
KLRK1 CYP2A6
KLRK1 KLHDC10
KLRK1 MGAT5
LOC201229 AQP7
LOC201229 SERPINB2
LOC201229 PRF1
LOC201229 COX6C
MAP3K10 LIPE
MAP3K10 HLA-C
MAP3K10 FAS
MAP3K10 MX1
MAP3K10 TNFSF9
MAP3K10 RAB3B
MAP3K10 MT1E
MAP3K10 PPY
MAP3K10 CD79A
PDE1C PECAM1
PDE1C NAT6
PDE1C PTGIR
NCL YWHAE
NCL PUM1
NCL RRM1
NCL RB1CC1
NCL CAMLG
NCL ACADM
NCL U2AF1
NCL ARHGEF7
NCL HNRNPU
NCL CSE1L
NCL MARCKS
NCL HNRNPA2B1
NCL RBM39
NCL TOP2A
NCL PARP1
NCL EIF1AP1
NCL UNG
NCL MAPRE1
NCL SOX9
NCL HNRNPK
NCL KIAA0101
NCL PPID
NCL CKAP5
PPP3CA PRKAG1
PPP3CA ST14
PPP3CA CD8B
PPP3CA GRM4
PPP3CA CNP
PPP3CA BMI1
PPP3CA PPP1R11
PPP3CA HTATSF1
PPP3CA SALL2
PPP3CA MVK
PPP3CA PAFAH1B1
PPP3CA SNAP25
PPP3CA ZNF91
PPP3CA TUBGCP3
PPP3CB SLC9A6
PPP3CB LOC100133166
PPP3CB BMI1
PPP3CB NR2C1
PPP3CB CES2
FUCA1 ATP6V0C
FUCA1 GH2
FUCA1 SPG7
FUCA1 SEC13
FUCA1 TH
FUCA1 YWHAB
FUCA1 APLP2
FUCA1 ATP5G1
RPL11 RPS17
RPL11 RPS16
RPL11 RPL27A
RPL11 RPS27A
RPL11 RPL35A
RPL11 RPS9
RPL11 RAP1GAP
RPL11 NEFL
RPL11 RPS19
RPL11 WNT2B
RPL11 RPS27
RPL11 RPS28
RPL11 RPL13
RPL11 CYP4A11
RPL11 LLGL2
RPL11 GNAS
RPL11 RPL10A
LIF TNFRSF25
SPTB TUB
MARCH6 PSIP1
MARCH6 SKP1
MARCH6 CPE
MARCH6 BMI1
MARCH6 USP7
MARCH6 TRPC1
MARCH6 TUBGCP3
IKBKE SLC14A2
IKBKE TNFRSF14
IKBKE IQCB1
IKBKE ACAP1
IKBKE ITPKC
FOXI1 MAP2K5
FOXI1 SPG7
FOXI1 PRKAG1
FOXI1 MPP2
FOXI1 INPP5J
FOXI1 SLC2A1
FOXI1 CASC3
FOXI1 AMFR
FOXI1 FABP3
FOXI1 CHRND
FOXI1 B4GALT1
FOXI1 PITPNA
FOXI1 PHKG1
MICB NOS1
MICB CENPI
MICB HMGA2
MICB GFRA2
MICB FLT4
MICB SLAMF1
EIF3I RBM3
EIF3I EIF4H
RARB TNXB
RARB UGP2
RARG HK3
PEA15 TRO
PEA15 EFEMP2
PEA15 ATP6V0A1
PEA15 JOSD1
EIF3A TRAM1
EIF3A SIK1
EIF3A WIT1
EIF3A CLP1
EIF3A PLK3
EIF3A HNRNPU
EIF3A FERMT2
EIF3A PFN2
EIF3A TIAL1
EIF3A LAMC1
EIF3A RBM39
DHRS2 REG1P
DHRS2 SLAMF1
EIF3E RPL10A
EIF3E NEFL
EIF3E POU2F2
EIF3E RPS9
EIF3F ILF3
EIF3F STT3A
EIF3F CCT4
MIPEP PITPNA
DYRK1A ACTG1
DYRK1A CAPRIN1
DYRK1A UBE2V2
DYRK1A MARCKS
DYRK1A MTMR6
DYRK1A MAPRE1
DYRK1A HK3
DYRK1A SAFB
DYRK1A RBM39
DYRK1A MST1R
DYRK1A CPB2
DYRK1A RNF103
DYRK1A HMGN1
DYRK1A ACADM
DYRK1A UBXN4
DYRK1A TOP2B
DYRK1A EIF1AP1
DYRK1A EIF4H
DYRK1A SART3
DYRK1A TAF7
DYRK1A HADH
DYRK1A PPP2R5C
DYRK1A TMEM131
DYRK1A YY1
DYRK1A CCNG2
DYRK1A HNRNPH2
DYRK1A SET
DYRK1A HNRNPU
DYRK1A HNRNPK
DYRK1A HNRNPM
DYRK1A TM9SF2
DYRK1A SNRNP70
DYRK1A FERMT2
DYRK1A LAMP2
DYRK1A UNG
DYRK1A CHMP1A
DYRK1A MVK
DYRK1A DUT
DYRK1A NPAT
DYRK1A TRAM1
DYRK1A MORC3
DYRK1A SPCS2
DYRK1A LIMK2
DYRK1A PSMD6
DYRK1A CYCS
DYRK1A CTNNB1
DYRK1A AFAP1
DYRK1A LOC728849
DYRK1A ATP13A3
DYRK1A SON
DYRK1A HNRNPA2B1
DYRK1A CREB1
DYRK1A CUGBP2
DYRK1A DAZAP2
DYRK1A CSTF3
DYRK1A RABGGTB
DYRK1A SFRS11
MTMR6 ACTG1
MTMR6 RAB1A
MTMR6 CPE
MTMR6 HERC1
MTMR6 PRKACB
MTMR6 MAPRE1
MTMR3 SFPQ
MTMR3 PRKCG
MTMR3 HNRNPU
MTMR3 PRSS3
MYT1 HERC1
MYT1 PPP2R1A
MYT1 ATP6AP1
MYT1 GNB1
MYT1 STXBP1
MYT1 FARSA
MYT1 GPR162
MYT1 FTO
CDKN2D RNF144A
BARD1 PFN2
TSC22D1 SPCS2
TSC22D1 MPRIP
TSC22D1 CLTC
TSC22D1 LEPROT
TSC22D1 TMED10
TSC22D1 TUBA1A
TSC22D1 DGCR6
TSC22D1 YWHAH
TSC22D1 MAPK6
TSC22D1 YWHAB
TSC22D1 KIAA0513
TSC22D1 KIAA0195
TSC22D1 AQP1
TSC22D1 BMI1
TSC22D1 GNB3
TSC22D1 KIAA0226
TSC22D1 SALL2
TSC22D1 CHMP1A
TSC22D1 FTO
TSC22D1 BBS9
TSC22D1 SNAP25
TSC22D1 PDXDC1
TSC22D1 CHRND
TSC22D1 TNFAIP1
TSC22D1 SLC2A1
TSC22D1 RNF103
TSC22D1 UBC
GNLY ATP5F1
NOMO1 TNK2
NOMO1 HYOU1
NOMO1 UNC119
NOMO1 KIAA0247
NOMO1 ATP1B2
NOMO1 PKM2
NOMO1 DUSP5
NOMO1 ACAA1
NOMO1 GOLGB1
NOMO1 ABCA3
NOMO1 CLTC
NOMO1 ACLY
NOMO1 ALDOA
NOMO1 CDK9
NOMO1 PTPN1
NOMO1 NPTX1
TPR SCARB2
TPR CD8B
TPR ERCC4
TPR KIAA0195
NMT1 GNB1
NMT1 GOLGA1
NMT1 MAPK7
NMT1 MAPRE2
EDEM1 TRO
EDEM1 VAV1
EDEM1 DGKQ
EDEM1 MEN1
EDEM1 NCAPD3
EDEM1 GOLGB1
EDEM1 SMARCD1
EDEM1 CD8B
HRG ZNF167
HRG ATP2B3
HRG AQP3
HRG PI4KA
HRG MPP2
HRG HCG8
HRG GSK3A
HRG AP1B1
HRG DNASE1
HRG ATP6V0A1
HRG PTPRN
HRG MYD88
HRG GUCA1A
HRG TUB
HEPN1 TAF7
HEPN1 COMT
HEPN1 GLUD1
HEPN1 LIG4
HEPN1 TM9SF2
PTTG1IP LEPROT
PTTG1IP SKP1
PTTG1IP SPG7
VAT1 POLA2
VAT1 MAPK1IP1L
VAT1 MRPS27
VAT1 FUBP1
VAT1 MAPRE1
VAT1 RBMX
VAT1 METAP1
VAT1 BRPF1
VAT1 RBM39
VAT1 IER2
VAT1 ADSL
VAT1 RBBP4
FN1 CTGF
ACR PPYR1
PTGES3 TAF7
PTGES3 UBE2N
PTGES3 STX16
PTGES3 GLUD1
PTGES3 RABGGTB
PTGES3 ALDH7A1
PTGES3 AGFG1
PTGES3 M6PR
SLC2A4 GPER
SLC2A4 INPP5J
SLC2A4 HLA-DQA1
SLC2A4 PDE6B
SLC2A4 GPR31
SLC2A1 PKM2
SLC2A1 AARS
SLC2A1 RAD23B
SLC2A1 TNFAIP1
SLC2A1 NAGA
SLC2A1 ERCC4
SLC2A1 CPE
SLC2A1 PI4KA
SLC2A1 CLTC
SLC2A1 PITPNA
SLC2A1 UBA1
SLC2A1 PI4KB
SLC2A1 MADD
SLC2A1 TRO
SLC2A1 SKP1
SLC2A1 HADHB
SLC2A1 NFE2L1
SLC2A1 RGL2
SLC2A1 HNRNPU
SLC2A1 DGCR6
SLC2A1 AP2M1
SLC2A1 GOLGA4
SLC2A1 C16orf45
SLC2A1 ATM
SLC2A1 ATP6V0C
SLC2A1 MAPK1IP1L
SLC2A1 RRAGA
SLC2A1 CNP
SLC2A1 GNB1
SLC2A1 CASC3
SLC2A1 SNRPN
SLC2A1 ALDH9A1
SLC2A1 HTATSF1
SLC2A1 SALL2
SLC2A1 KIAA0226
SLC2A1 IRF9
SLC2A1 RPA2
SLC2A1 NUP153
SLC2A1 PPP1R11
SLC2A1 SLC23A2
SLC2A1 BAT3
SLC2A1 B4GALT1
SLC2A1 PSEN1
SLC2A1 SYN1
ECHS1 NBL1
ECHS1 DCTN1
UBA52 UBE2D2
UBA52 RPS28
TIAL1 CLP1
TIAL1 SERTAD2
TIAL1 SSTR3
HNRNPH1 MADD
HNRNPH1 GNB3
CCL2 ZNF197
CCL2 KCNMA1
CCL2 PRF1
CCL2 TFDP1
NFATC3 HK3
NFATC3 DHX38
NFATC3 ALDH6A1
NFATC3 TAF15
NFATC3 MCFD2
KRTAP5-8 RAP1GAP
FUBP1 NFIB
FUBP1 SET
FUBP1 ACTG1
FUBP1 SFPQ
FUBP1 SEC31A
NCSTN OXT
AP2B1 RBM4
AP2B1 CLOCK
AP2B1 PUM1
AP2B1 ATP5B
AP2B1 CBX1
AP2B1 ATP5G1
AP2B1 GNB1
AP2B1 CASC3
AP2B1 HTATSF1
AP2B1 SPRR2C
AP2B1 PPP1R11
AP2B1 NPEPPS
AP2B1 TNFAIP1
AP2B1 GNAZ
AP2B1 STMN1
HCCS HK1
MADD AVPR1B
MADD PRKAG1
MADD CPE
MADD RBM15B
MADD MVK
MADD BCLAF1
MADD SAFB
MADD CSNK2A2
MADD SNAP25
MADD GSK3A
MADD UBC
MADD GHRHR
MADD SLC9A6
MADD FAM175B
MADD B4GALT1
MADD PHKG1
MADD BMI1
MADD PPP1R11
MADD MLLT11
MADD HERC1
MADD TNFAIP1
MADD ATP6V0A1
MADD SRRD
MADD CLOCK
MADD CIRBP
MADD ADCYAP1
MADD ATP5B
MADD SH3GL3
MADD SET
MADD SDC4
MADD SKP1
MADD BNIP1
MADD SNRNP70
MADD ATP6V0C
MADD GNB1
MADD KIAA0226
MADD ENO2
MADD CD8B
MADD NPAT
MADD C4orf8
MADD ACOX2
MADD STAT5B
MADD SECISBP2L
MADD SPCS2
MADD MPRIP
MADD BTN2A2
MADD LOC728849
MADD DVL3
MADD RRAGA
MADD CASC3
MADD AR
MADD CYP2A6
MADD NAGA
MADD RASA1
MADD BBS9
MADD HLA-DQA1
MADD PURA
MADD ZNF91
MADD UFD1L
RDBP GSTT1
NBL1 STXBP1
NBL1 REEP5
TULP1 ACOX2
NID1 DVL3
NID1 HSF2
NID1 FLT1
CEACAM4 RBM34
CEACAM4 NAGA
CEACAM4 MCFD2
CEACAM4 MVK
CEACAM4 RANBP2
ANGPT1 MDH1
ANGPT1 PSMD6
ANGPT1 KIAA0226
ANGPT1 SLC5A5
ANGPT1 CLTC
ANGPT1 NAGA
OXT POU2F2
TRBC1 PHB2
TRBC1 TFDP1
TRBC1 NRGN
ATP6V0A1 AVPR1B
ATP6V0A1 SMARCD1
ATP6V0A1 PI4KA
ATP6V0A1 PPP2R1A
ATP6V0A1 ERCC4
ATP6V0A1 ARHGEF1
ATP6V0A1 SLC30A3
ATP6V0A1 ODF1
ATP6V0A1 DCTN1
ATP6V0A1 GOLGA1
ATP6V0A1 MPP2
ATP6V0A1 ZNF167
ATP6V0A1 C16orf45
ATP6V0A1 UGP2
ATP6V0A1 NNT
ATP6V0A1 SLC6A6
ATP6V0A1 HCG8
ATP6V0A1 NFIC
ATP6V0A1 PCDHGC3
ATP6V0A1 AQP2
ATP6V0A1 KIAA0195
ATP6V0A1 TRO
ATP6V0A1 EFEMP2
ATP6V0A1 HERC1
ATP6V0A1 B4GALT1
ATP6V0A1 CES2
ATP6V0A1 SATB1
ATP6V0A1 SALL2
ATP6V0A1 LTK
ATP6V0A1 PTPN1
ATP6V0A1 MVK
ATP6V0A1 FTO
ATP6V0A1 BBS9
ATP6V0A1 SNAP25
ATP6V0A1 PDXDC1
ATP6V0A1 C4orf8
ATP6V0A1 ACOX2
ATP6V0A1 HLA-DQA1
ATP6V0A1 STAT5B
ATP6V0A1 RABGGTA
ATP6V0A1 CHRND
ATP6V0A1 GFRA2
ATP6V0A1 PTPRN
ATP6V0A1 TUB
ATP6V0A1 CSNK2A1
ATP6V0A1 PAK1
SRRD AVPR1B
SRRD GTF2A2
SRRD CLOCK
SRRD PRKAG1
SRRD TNFRSF14
SRRD MAP2K5
SRRD HNRNPH2
SRRD SPHAR
SRRD EPS15
SRRD SET
SRRD NUP188
SRRD B4GALT1
SRRD TMEM106A
SRRD EIF1AP1
SRRD AR
SRRD MVK
SRRD KRT1
SRRD UBC
SRRD CPN1
SRRD CTCF
SRRD M6PR
CREBBP AP2M1
CREBBP ALDH6A1
CREBBP PPP2R5C
ATM ADD1
ATM HK3
ATM AGER
ATM TNNC1
ATM KLHDC3
STXBP1 PPP2R1A
STXBP1 STMN1
STXBP1 PI4KA
STXBP1 ZNF238
STXBP1 SPTAN1
STXBP1 CHGB
STXBP1 AKT1
STXBP1 NNAT
STXBP1 ABL1
STXBP1 ATP5B
STXBP1 SH3GL3
STXBP1 SLC9A6
STXBP1 ADD1
STXBP1 WASF3
STXBP1 DGKQ
STXBP1 ATP6AP1
STXBP1 JUP
STXBP1 YWHAB
STXBP1 DPP6
STXBP1 ARHGEF12
STXBP1 KIAA0195
STXBP1 TRO
STXBP1 GNB1
STXBP1 MLLT11
STXBP1 HERC1
STXBP1 PPP1R10
STXBP1 ENO2
STXBP1 PCDHGC3
STXBP1 ATN1
STXBP1 SNRPN
STXBP1 FTO
STXBP1 SLC30A3
STXBP1 PKIA
STXBP1 CES2
STXBP1 SPOCK2
STXBP1 CDK9
STXBP1 KIAA0513
RCOR1 LOC100131311
RCOR1 SAFB
STXBP2 WIT1
STXBP2 CARS
STXBP2 AFF3
STXBP2 PRKCG
STXBP2 BMS1
STXBP2 RPL10A
STXBP2 CYP2A6
STXBP2 EDN2
STXBP2 RPS9
SMPD1 LIG4
SMPD1 E2F4
HAAO RPS9
FLT4 AQP3
FLT4 GPER
FLT4 PSMD7
FLT4 CD68
FLT4 PRKAG1
FLT4 DNASE1
FLT4 IL32
FLT4 INPP5J
FLT4 PITPNA
FLT4 TCF20
FLT4 PAK1
FLT1 AVPR1B
FLT1 CDH15
FLT1 COL11A2
FLT1 PRKAG1
FLT1 KRT1
FLT1 TRD@
FLT1 SLC30A3
FLT1 DNASE1
FLT1 NUP188
FLT1 REG1A
FLT1 CENPI
FLT1 KIAA0226
FLT1 CYP2A6
FLT1 BLK
FLT1 NAGA
FLT1 LTK
FLT1 CD8B
FLT1 CSNK2A1
FLT1 BBS9
FLT1 BCAM
FLT1 TAF1
FLT1 INPP5J
FLT1 SDC4
FLT1 SSTR1
FLT1 IFNA21
FLT1 HLA-DOB
FLT1 HLA-DQA1
FLT1 MYL3
SET ACTG1
SET CYCS
SET CTNNB1
SET ACADM
SET YES1
SET YWHAQ
SET TATDN2
SET MAPK3
SET MARCKS
SET SNRNP70
SET TOP2B
SET CTDSP2
SET SAFB
SET EIF1AP1
SET B4GALT1
SET SNAP25
SET DAZAP2
SET CSTF3
SET SFRS11
SET COPB1
SKP1 CYB5R3
SKP1 ADD1
SKP1 PRKAG1
SKP1 PSMD7
SKP1 CPE
SKP1 LEPROT
SKP1 LOC728849
SKP1 CBX1
SKP1 LOC100133166
SKP1 MPP2
SKP1 BCLAF1
SKP1 NUP188
SKP1 SH3GL3
SKP1 YWHAB
SKP1 REEP5
SKP1 TRA2A
SKP1 GNB1
SKP1 CASC3
SKP1 POU5F1
SKP1 HTATSF1
SKP1 SNAP25
SKP1 PPP1R10
SKP1 TOP2B
SKP1 ATP6V1E1
SKP1 SECISBP2L
SKP1 ZNF91
SKP1 SNRPN
SKP1 MRPL49
SKP1 ZNF134
H1FX NR4A1
H1FX RNF144A
CFLAR TRH
CFLAR KIAA0513
FANCC CLOCK
RTCD1 PCNA
RTCD1 RAD23B
RTCD1 SSR1
RTCD1 HNRNPU
RTCD1 TATDN2
RTCD1 EZH1
RTCD1 CCNG2
RTCD1 CAPRIN1
RTCD1 UBXN4
KISS1 CDK9
F13B RENBP
F13B LOC91316
F13B BCAM
F13B APOB
F13B NFIC
F13B MAP1A
F13B SCN1B
F13B GFRA2
F13B AQP2
CARS BATF
CARS BMS1
CARS WIT1
CARS NEFL
CARS PLK3
CARS LPO
CARS RAE1
CARS SULT2B1
CARS MT3
CARS EDN2
CARS IL8
HNRNPA1 LTB
HNRNPA1 DGKQ
ENO1 ALDH4A1
ENO1 FEZ2
ENO1 SFPQ
ENO1 DAD1
ENO2 PPP2R1A
ENO2 CLOCK
ENO2 CIRBP
ENO2 CPE
ENO2 SF1
ENO2 TNFRSF14
ENO2 ATP5B
ENO2 SH3GL3
ENO2 PEBP1
ENO2 WASF3
ENO2 MPP2
ENO2 AP2M1
ENO2 YWHAB
ENO2 NPEPPS
ENO2 MAPRE2
ENO2 ATP6V0C
ENO2 SNAP25
ENO2 SEC13
ENO2 GNB1
ENO2 OGDH
ENO2 CASC3
ENO2 SNRPN
ENO2 SQSTM1
ENO2 ATP6V1E1
ENO2 SUPT4H1
ENO2 GPX4
ENO2 PAK1
ENO2 ATP5F1
CLU SLC1A3
FRY SLC23A2
NPAT CTLA4
NPAT TNFAIP1
NPAT BAT1
NPAT UBXN4
NPAT TUBGCP3
LLGL2 PTPRS
LLGL2 FAS
LLGL2 PLK3
LLGL2 RAP1GAP
LLGL2 POU4F1
LLGL2 OSM
LLGL2 RAE1
LLGL2 NEFL
LLGL2 FBLN1
LLGL2 LDHB
LLGL1 AKT1
LLGL1 TFDP1
ACOX2 AVPR1B
ACOX2 POLA2
ACOX2 GHRHR
ACOX2 CDSN
ACOX2 ARAF
ACOX2 MAP2K5
ACOX2 SLC30A3
ACOX2 RNF113A
ACOX2 NUP188
ACOX2 FGR
ACOX2 ZNF167
ACOX2 IL4
ACOX2 NAPG
ACOX2 DNASE1
ACOX2 KIAA0195
ACOX2 B4GALT1
ACOX2 CTLA4
ACOX2 SLC14A2
ACOX2 MGAT5
ACOX2 LTK
ACOX2 MVK
ACOX2 ZWINTAS
ACOX2 E2F1
ACOX2 ZNF177
ACOX2 SDC4
ACOX2 PDE6B
ACOX2 POP1
ACOX2 CYP2C19
ACOX2 HLA-DOB
ACOX2 TUB
ACOX2 PAK1
ACOX2 CYP2A6
CDK2 ARHGEF7
CDK2 TLR1
CDK2 CYCS
CDK2 TRAM1
CDK2 PFN2
CDK2 HNRNPK
CDK4 PCNA
CDK4 PTMA
CDK4 H2AFZ
CDK4 POU2F2
CDK5 SLC6A8
CDK5 NRL
SGSH RPS19
CDK9 ABL1
CDK9 LOC728849
CDK9 SLC9A6
CDK9 PSEN1
CDK9 EML1
CDK9 ATP6AP1
CDK9 GPR125
CDK9 UBXN4
CDK9 KIAA0513
CDK9 ARHGEF12
CDK9 KIAA0430
CDK9 CES2
CDK9 TP53BP1
CDK9 FTO
CDK9 NFIC
CDK9 PCDHGC3
HAPLN1 WNT2B
LPAR4 REG1P
ARPC1B HLA-F
PHB2 SPRR1A
PHB2 EBNA1BP2
MSH2 HNRNPA2B1
MSH6 RANBP2
MSH6 LBR
CYP17A1 SERPINF2
PRMT2 RTN1
PRKX PUM2
PRKX SPTBN1
RGL2 PPP2R1A
RGL2 PI4KB
RGL2 SPG7
RGL2 SALL2
RGL2 MMP19
RGL2 UPF1
RGL2 CLTC
RGL2 ABL1
RGL2 ARL4D
RGL2 KLHDC3
RGL2 SOX4
RGL2 OGDH
RGL2 UNC119
RGL2 PSEN1
RGL2 RABGGTA
RGL2 NUP214
RGL2 MAPRE2
RGL2 ATP6V0C
RGL2 FLOT2
RGL2 GNB1
RGL2 PPP1R7
RGL2 SNRPN
RGL2 UBA1
RGL2 PDXDC1
RGL2 CHN2
RGL2 BAT3
RGL2 ZNF91
RGL2 KLC1
RGL2 ATP5F1
ARHGDIB PDXDC1
NFKBIL1 TRAM1
NFKBIL1 HNRNPA2B1
ARHGDIA SLC6A8
ARHGDIA PSMC3
ARHGDIA MAN2A2
C16orf45 STMN1
C16orf45 SLC9A6
C16orf45 ATP6AP1
C16orf45 DGCR6
C16orf45 YWHAB
C16orf45 NNT
C16orf45 KIAA0513
C16orf45 TRO
C16orf45 HERC1
C16orf45 PCDHGC3
C16orf45 TP53BP1
C16orf45 TSPAN7
C16orf45 SMARCD1
C16orf45 PDXDC1
C16orf45 GSK3A
C16orf45 CES2
C16orf45 CHRND
EPRS CCT8
EPRS KIAA0040
EPRS ZNF146
EPRS METAP1
EPRS RBBP4
EPRS POU2F2
PNMT PRF1
PNMT COL11A2
PRKCI SLC35D1
PRKCI ACAP2
PRKCI CYCS
MATN3 APPBP2
COPA CLOCK
COPA SDC4
COPA PMS2L5
COPA OAS2
COPA PMS1
COPA PPP2R5B
COPA M6PR
FUT1 POU2F2
CHRNE AQP3
CHRNE STAT5B
CHRNE REG1P
CHRNE CYP2A6
CHRNE CD8B
PRKCD PARP1
PRKCG KIAA0195
PRKCG DGKQ
PRKCG AFF3
PRKCG RPS15A
PRKCG PROL1
PRKCG CHERP
PRKCG ABCC2
CES2 AVPR1B
CES2 ATP6V0C
CES2 ARHGEF1
CES2 TSC2
CES2 SLC9A6
CES2 DCTN1
CES2 SLC9A3R2
CES2 ATP6AP1
CES2 NAPG
CES2 ITPKC
CES2 BMPR2
CES2 MAP1A
CES2 KIAA0195
CES2 TRO
CES2 FUT2
CES2 NCAPD3
CES2 HERC1
CES2 SMARCD1
CES2 PTPRN
CES2 TUB
CES2 FTO
CES2 PDXDC1
CES2 ZNF177
CES2 TBXA2R
CES2 ALDH2
CES2 HLA-DQA1
CES2 RABGGTA
CES2 CYP2C19
CES2 PAK1
LMAN1 CDKL5
LMAN2 ASNA1
UCP1 MYLPF
LMNA ETV1
LMNA KIAA0195
LMNA CYP2F1
LMNA FEV
LMNA PDE6G
LMNA SMARCD1
LMNA TUB
LMNA ELF4
LMNA SLAMF1
HBA2 HBB
DDX21 ATP5J
DDX21 PPID
ZNF157 ESR2
ZNF157 MYLPF
ZNF157 E2F1
ZNF157 NAGA
DAZ2 CHML
DAZ2 NCAM1
DAZ2 HTR1B
NRL NEUROG1
AMFR CASC3
AMFR PPP1R11
AMFR ZNF187
AMFR BAT3
TYMS MCM3
TYMS SNRPF
TYMS PARP1
GSTP1 POP1
GSTP1 CNR2
GSTP1 SMARCD1
ZNF91 BPTF
ZNF91 PI4KA
ZNF91 CLOCK
ZNF91 SPTAN1
ZNF91 CHGB
ZNF91 CPE
ZNF91 MAP2
ZNF91 KLHDC3
ZNF91 FAM175B
ZNF91 TNXB
ZNF91 BCLAF1
ZNF91 LOC728849
ZNF91 MARCKS
ZNF91 SLC35A1
ZNF91 TH
ZNF91 CIRBP
ZNF91 AP1B1
ZNF91 GTF2I
ZNF91 NPEPPS
ZNF91 DHPS
ZNF91 SFRS11
ZNF91 TRO
ZNF91 BMI1
ZNF91 MLLT11
ZNF91 PPP1R11
ZNF91 SNRPN
ZNF91 HTATSF1
ZNF91 SALL2
ZNF91 CASC3
ZNF91 MPP3
ZNF91 RABGGTA
ZNF91 BAT1
ZNF91 PPP2R5C
ATP6V1C1 CSNK2A1
ADD3 TP53BP1
ACTG1 MORC3
ACTG1 CCND2
ACTG1 YY1
ACTG1 HMGN2
ACTG1 TBCC
ACTG1 CIRBP
ACTG1 BCLAF1
ACTG1 TRAM1
ACTG1 HNRNPM
ACTG1 CAPRIN1
ACTG1 AFAP1
ACTG1 ACADM
ACTG1 YES1
ACTG1 NUP153
ACTG1 HMGN1
ACTG1 ZNF146
ACTG1 METAP1
ACTG1 HNRNPU
ACTG1 LOC728849
ACTG1 MARCKS
ACTG1 HNRNPA2B1
ACTG1 SNRNP70
ACTG1 TOP2B
ACTG1 RBM39
ACTG1 SLC35A1
ACTG1 POLA2
ACTG1 DAZAP2
ACTG1 MAPK1IP1L
ACTG1 SUZ12
ACTG1 STAG1
ACTG1 SAFB
ACTG1 BMI1
ACTG1 EIF1AP1
ACTG1 SFPQ
ACTG1 MAPK3
ACTG1 MCM2
ACTG1 CHMP1A
ACTG1 MVK
ACTG1 FAM53B
ACTG1 TAF7
ACTG1 SNAP25
ACTG1 ARMCX6
ACTG1 CNN3
ACTG1 MAPRE1
ACTG1 MST1R
ACTG1 CCNG2
ACTG1 CSTF3
ACTG1 RBMX
ACTG1 RABGGTB
ACTG1 CXorf40B
ACTG1 PUM1
ACTG1 SFRS11
ACTG1 HNRNPK
ACTG1 PHF3
ACTG1 PPP2R5C
ADD1 DPF2
ADD1 PPP2R1A
ADD1 PI4KA
ADD1 PRKAG1
ADD1 MEN1
ADD1 SF1
ADD1 UPF1
ADD1 KLHDC3
ADD1 MPP2
ADD1 CRAT
ADD1 TRO
ADD1 PPP1R10
ADD1 ATN1
ADD1 CSNK2A1
ADD1 BBS9
ADD1 MAP2
ADD1 GOLGB1
ADD1 SNRPN
WWP1 PI4KB
WWP1 NAPG
WWP1 CSNK2A2
FAM3C PCNA
FAM3C ACADM
TMED10 MMP14
TMED10 DAZAP2
TMED10 ANKRD46
TMED10 SPCS2
TMED10 TMED9
TMED10 CSTF3
TMED10 ACADM
TMED10 PXN
TMED10 SFRS11
TMED10 UBXN4
TMED10 CHMP1A
TMED10 ZNF133
TMED10 YES1
PPP1R7 ATP6V0C
PPP1R7 SLC9A6
PPP1R7 RRAGA
PPP1R7 CNP
PPP1R7 SDC4
PPP1R7 OGDH
PPP1R7 USF2
PPP1R7 YWHAB
PPP1R7 APLP2
TIAM1 HERC1
TIAM1 ARVCF
TIAM1 ELAVL3
TIAM1 TSPAN7
TIAM1 RTN1
BCLAF1 HSF2
BCLAF1 PI4KA
BCLAF1 CIRBP
BCLAF1 ACADM
BCLAF1 KIAA0232
BCLAF1 CPE
BCLAF1 PUM2
BCLAF1 CDSN
BCLAF1 LOC728849
BCLAF1 AP2M1
BCLAF1 OGDH
BCLAF1 SPCS2
BCLAF1 LOC100133166
BCLAF1 FAM175B
BCLAF1 UBC
BCLAF1 RBM15B
BCLAF1 NUP188
BCLAF1 MARCKS
BCLAF1 PXN
BCLAF1 DDX5
BCLAF1 TOP2B
BCLAF1 VHL
BCLAF1 TBXA2R
BCLAF1 BAT1
BCLAF1 CNP
BCLAF1 KIAA0247
BCLAF1 SAFB
BCLAF1 SLC9A6
BCLAF1 BMI1
BCLAF1 EIF1AP1
BCLAF1 B4GALT1
BCLAF1 HTATSF1
BCLAF1 RASA1
BCLAF1 CASC3
BCLAF1 DAZAP2
BCLAF1 TUBGCP3
BCLAF1 GH1
BCLAF1 NPEPPS
BCLAF1 TNFAIP1
BCLAF1 CSTF3
BCLAF1 PURA
BCLAF1 BAT3
BCLAF1 SFRS11
BCLAF1 COPB1
BCLAF1 CKAP5
BCLAF1 UFD1L
BCLAF1 PPP2R5C
MAP3K5 FTH1
MARCKS POLA2
MARCKS HMGN1
MARCKS METAP1
MARCKS UNG
MARCKS AGER
MARCKS PSMD2
MARCKS PUM1
MARCKS MAP2K5
MARCKS LIMK2
MARCKS INSM1
MARCKS ACADM
MARCKS YES1
MARCKS ZNF142
MARCKS YWHAE
MARCKS ZNF146
MARCKS FAM175B
MARCKS MAPRE1
MARCKS LOC728849
MARCKS RBBP4
MARCKS MAPK3
MARCKS PARP1
MARCKS HNRNPK
MARCKS HNRNPA2B1
MARCKS VIPR1
MARCKS SNRNP70
MARCKS TOP2B
MARCKS HNRNPM
MARCKS MAPK1IP1L
MARCKS SUZ12
MARCKS ALDH7A1
MARCKS HK3
MARCKS STAG1
MARCKS IGL@
MARCKS BMI1
MARCKS EIF1AP1
MARCKS LBR
MARCKS CUGBP2
MARCKS CHMP1A
MARCKS CSNK2A2
MARCKS SAFB
MARCKS TFAP4
MARCKS MST1R
MARCKS RBMX
MARCKS NUP153
MARCKS HNRNPU
MARCKS RANBP2
MARCKS BAT3
MARCKS SFRS11
MARCKS PPP2R5E
MARCKS PPP2R5C
MARCKS PHF3
MARCKS CKAP5
SETDB1 APPBP2
SETDB1 CDC37
ERBB2 TNFSF9
ERBB2 PPY
ERBB2 CD79A
IARS ARHGEF12
IARS HCFC1
IARS HTATSF1
TBXAS1 CTSB
TBXAS1 DIO3
FMO4 POLA2
FMO4 GHRHR
FMO4 ARHGEF7
SHC3 YY1
SHC3 HNRNPU
SHC3 TAF9
SHC3 TRAM1
SHC3 C11orf58
SHC3 MCFD2
SHC3 ATP5F1
SHC3 GUSB
CTSE FDX1
CHERP TNK2
CHERP RNASE3
CHERP EFNA3
CHERP DCTN1
RPL12 FUS
RPL13 NACA
RPL13 GNAS
RPL13 TWIST1
RPL13 RPS19
RPL13 RPL10A
MIF EXTL2
RPL19 MBOAT7
CXCL3 WNT2B
INPP5D PARP4
CXCL9 NFIC
CXCL9 MAP1A
CXCL9 APOB
CXCL9 REG1A
CXCL9 ASMT
CXCL9 HLA-DOB
INPP5J PI4KA
INPP5J PRKAG1
INPP5J MEN1
INPP5J KRT1
INPP5J CDSN
INPP5J SH3GL3
INPP5J SLC10A2
INPP5J SDC4
INPP5J SLC30A3
INPP5J GRM4
INPP5J NOS1
INPP5J AQP2
INPP5J HLA-DOB
INPP5J CENPI
INPP5J TMEM106A
INPP5J GNB1
INPP5J B4GALT1
INPP5J IL32
INPP5J PRF1
INPP5J NAGA
INPP5J MVK
INPP5J BBS9
INPP5J TAF1
INPP5J C4orf8
INPP5J VAV1
INPP5J GSK3A
INPP5J SECISBP2L
INPP5J FABP3
INPP5J CFDP1
INPP5J CHRND
INPP5J SNRPN
INPP5J M6PR
INPP5J ZNF134
INPP5K PPP2R1B
INPP5K TFE3
INPP5K VAV1
INPP5K KRT85
INPP5K PMS2L11
INPP5K POP1
INPP5K MYBPC2
INPP5K HSD17B3
INPP5K SMARCD1
SYP RAF1
SYP MAN2A2
ZNF37A AVPR1B
ZNF37A ZWINTAS
ZNF37A REG1A
ZNF37A ZNF177
ZNF37A KRT86
ZNF37A B4GALT1
ZNF37A AR
ZNF37A LTK
ZNF37A RNF113A
IGHA1 CHMP1A
IGHA1 HNRNPK
IGHA1 MST1R
IGHA1 GHRHR
MAP1B SRD5A1
HELZ UBE2V2
MATR3 CNP
MATR3 AZIN1
MATR3 CUL4A
MATR3 NAGA
MATR3 ATP2B1
MATR3 CSNK2A1
TIMM8A EDN2
AP2S1 ISCU
AP2S1 SOD2
AP2S1 NFE2L1
AFF3 GNB2L1
AFF3 PROL1
AFF3 AANAT
CTGF PDIA6
CTGF HLA-A
CTGF PWP1
CTGF A2M
ECH1 PGD
XPA CCR2
PNPLA4 TUB
NPPB THBS3
NPPC LCT
MAP1A MMP11
MAP1A NRGN
MAP1A HMGA2
MAP1A NCAPD3
MAP1A UGP2
MAP1A GFRA2
MAP1A PTPRN
MAP1A S100A7
MAP1A MYBPC2
GALNT1 CYB5R3
KIAA0195 AVPR1B
KIAA0195 PPP2R1A
KIAA0195 VAV2
KIAA0195 SPTAN1
KIAA0195 ERCC4
KIAA0195 AGER
KIAA0195 MPRIP
KIAA0195 TNFRSF14
KIAA0195 ARAF
KIAA0195 ABL1
KIAA0195 PITPNA
KIAA0195 PTPN1
KIAA0195 SPTBN1
KIAA0195 DRG2
KIAA0195 SETMAR
KIAA0195 GCM1
KIAA0195 SLC9A3R2
KIAA0195 DGKQ
KIAA0195 ZNF167
KIAA0195 ARHGEF1
KIAA0195 USF2
KIAA0195 B4GALT1
KIAA0195 AP1B1
KIAA0195 NFIC
KIAA0195 PCDHGC3
KIAA0195 ARHGEF12
KIAA0195 RNPS1
KIAA0195 TRO
KIAA0195 RRAGB
KIAA0195 HERC1
KIAA0195 GNB1
KIAA0195 CASC3
KIAA0195 YWHAB
KIAA0195 USP11
KIAA0195 SMARCD1
KIAA0195 BNIP1
KIAA0195 FTO
KIAA0195 BBS9
KIAA0195 RABGGTA
KIAA0195 PDE6G
KIAA0195 PPP2R5B
PRM2 SNX17
PRM2 NRGN
PRM2 PAPPA
PRM2 MYBPC2
PRM2 AANAT
GCKR LPAL2
TUBB3 ARVCF
SFPQ YY1
SFPQ HMGN2
SFPQ METAP1
SFPQ TOMM20
SFPQ BMS1
SFPQ ZNF146
SFPQ FAM175B
SFPQ HNRNPU
SFPQ NARS
SFPQ HNRNPM
SFPQ SLC12A3
SFPQ PSMC6
SFPQ ABO
SFPQ PWP1
SFPQ FAM53B
SFPQ RBBP4
SFPQ TRAM1
SFPQ CKAP5
UBA1 PSEN1
UBA1 ATP5O
UBA1 SNRPN
PWP1 POLA2
PWP1 HMGN3
PWP1 GNPDA1
PWP1 PUM1
PWP1 ATP5B
PWP1 CYB5R3
PWP1 NUP153
PWP1 NARS
PWP1 PHC2
PWP1 HNRNPM
PWP1 BAT3
PWP1 MAPK1IP1L
PWP1 CASC3
PWP1 MCM3
PWP1 EIF4H
PWP1 TAF7
PWP1 PPP1R11
PWP1 MRPS27
PWP1 IER2
PWP1 RPA2
PWP1 RABGGTB
PWP1 KLC1
PWP1 PPID
PWP1 ATP5F1
ZNF133 TAF7
ZNF133 SNAP25
ZNF133 DAZAP2
ZNF133 MAPK1IP1L
ZNF133 XRCC5
ZNF133 QDPR
ZNF133 MLLT11
ZNF133 TFCP2
ZNF133 OGDH
ZNF133 HTATSF1
ZNF133 ARMCX6
ZNF133 GDI1
ZNF133 TOP2B
GNAQ RAB1A
GNAQ PPP1R10
UBE2N HMGN3
UBE2N SPCS2
UBE2N PPP2R5C
UBE2N PUM1
UBE2N CYCS
UBE2N HNRNPH2
UBE2N ACADM
UBE2N HMGN1
UBE2N HMGN2
UBE2N TUBA1A
UBE2N YWHAQ
UBE2N AP2M1
UBE2N HNRNPK
UBE2N HNRNPM
UBE2N SUZ12
UBE2N QDPR
UBE2N UBXN4
UBE2N PXN
UBE2N HNRNPC
UBE2N HNRNPA2B1
UBE2N ANKRD46
UBE2N KIAA0240
UBE2N SRP14
UBE2N IGL@
UBE2N BMI1
UBE2N EIF4H
UBE2N HTATSF1
UBE2N ALDH7A1
UBE2N ATP2B1
UBE2N MCFD2
UBE2N TAF7
UBE2N SNAP25
UBE2N ATP5J
UBE2N NUP153
UBE2N PPP2R5E
UBE2N YWHAE
UBE2A SMC1A
UBE2A UBXN4
UBE2A NFIL3
ZNF134 MAP4K5
ZNF134 CLOCK
ZNF134 GSK3A
ZNF134 CPE
ZNF134 N4BP2L2
ZNF134 RBM15B
ZNF134 WASF3
ZNF134 MPP2
ZNF134 PURA
ZNF134 PXN
ZNF134 AP1B1
ZNF134 MYST3
ZNF134 NPEPPS
ZNF134 FARSA
ZNF134 TSNAX
ZNF134 GNB1
ZNF134 BMI1
ZNF134 UTP14C
ZNF134 SNRPN
ZNF134 SATB1
ZNF134 NAGA
ZNF134 MVK
ZNF134 TMED10P
ZNF134 CSNK2A1
ZNF134 BBS9
ZNF134 SNAP25
ZNF134 ATP6V1E1
ZNF134 SSTR3
ZNF134 PRKACB
GNAZ MPRIP
GNAZ ABCA3
AGFG1 PSME4
AGFG1 SLC35D1
DPF2 PRKAG1
DPF2 CIRBP
DPF2 UPF1
ASNA1 GSTT1
ASNA1 NRGN
ASNA1 ZC3H3
ASNA1 DGKQ
ASNA1 CACNG1
ASNA1 KLHDC10
ASNA1 PPBPL2
GNG10 CTNNB1
GNG10 MSN
GNG10 HNRNPK
GNG10 CAMLG
GNG10 EIF1AP1
SEC14L1 TRO
SEC14L1 RPL18A
SEC14L1 SNRPN
SEC14L1 CLTC
SEC14L1 DGCR6
RPL18A ATP6V0C
RPL18A JUP
RPL18A RNH1
RPS15A RPS27
RPS15A RPS18
RPS15A RPS16
RPS15A RPS21
RPS15A RPL27A
RPS15A RPL10A
RPS15A HSD17B3
RPS15A RPS19
KRT2 RENBP
KRT2 GPER
KRT2 KIAA0226
KRT2 CCR9
KRT1 TRD@
KRT1 MAP2K5
KRT1 B4GALT1
KRT1 CENPI
KRT1 TMEM106A
KRT1 AR
KRT1 BLK
KRT1 MVK
KRT1 SDC4
KRT1 M6PR
UPF1 SPG7
UPF1 PRKAG1
UPF1 CPE
UPF1 SF1
UPF1 PSEN1
UPF1 DGCR6
UPF1 PHC2
UPF1 AP1B1
UPF1 RAB1A
UPF1 SEC13
UPF1 GNB1
UPF1 SNRPN
UPF1 SALL2
UPF1 ATP6V1E1
UPF1 KLC1
UPF1 M6PR
KRT5 PDLIM1
IL1A SSTR3
NSMAF CSNK2A2
HARS MUTYH
LALBA GPR17
SPG7 RAB1A
SPG7 PSMD7
SPG7 DGCR6
SPG7 TNNC1
SPG7 SALL2
SPG7 B4GALT1
SPG7 ZNF32
SPG7 TSC1
KRT85 PROL1
KRT85 NOS1
KRT85 HSD17B3
KRT85 CYP2F1
KRT86 AVPR1B
KRT86 ODF1
KRT86 RNF113A
KRT86 HLA-DQA1
KRT6C GPR17
KRT6C CD8B
KRT6C IL4R
CASR KIAA0040
RPL36A PRG2
RPL36A FBLN1
RPL36A GP9
RPL36A DMPK
RPL36A RPS3A
RPL36A RPL27A
RPL36A HNRNPA2B1
RPL36A RPS23
RPL36A CLCN1
RPL36A RPS28
RPL36A LRMP
RPL36A NPM1
RPL36A PTPRS
RPL36A RPL10A
NDUFA4 PPID
NDUFA5 CSTF3
NDUFA5 WWOX
COMT SPCS2
COMT RB1
COMT CYCS
COMT PUM1
COMT IER2
COMT SEPT7
COMT DAD1
COMT NARS
COMT HNRNPK
COMT MAPK1IP1L
COMT CD63
COMT CNP
COMT EIF4H
COMT TAF7
COMT IRF9
COMT RBBP7
COMT GLUD1
COMT SSR2
SALL2 AVPR1B
SALL2 KCTD2
SALL2 CASC3
SALL2 CLOCK
SALL2 CIRBP
SALL2 HERC1
SALL2 CPE
SALL2 MPRIP
SALL2 CLTC
SALL2 SOX4
SALL2 OGDH
SALL2 UBC
SALL2 CNP
SALL2 PSEN1
SALL2 DGCR6
SALL2 USF2
SALL2 B4GALT1
SALL2 TOP2B
SALL2 HK1
SALL2 RNPS1
SALL2 TRO
SALL2 TNK2
SALL2 RAB1A
SALL2 GNB1
SALL2 SLC9A6
SALL2 KIAA0226
SALL2 PCDHGC3
SALL2 HTATSF1
SALL2 AP1B1
SALL2 SNAP25
SALL2 DAZAP2
SALL2 PSIP1
SALL2 CHRND
SALL2 STAT5B
SALL2 STMN1
SALL2 SLC23A2
SALL2 NUP188
SALL2 PRDM2
SALL2 KLC1
CYP1A2 ZRSR2
CYP1A2 CYP4A11
CYP1A2 GSTT1
CYP1A2 ZC3H3
CYP1A2 EFNA1
CYP1A2 CORO1B
CYP1A2 NOP14
IL10 PTPN1
WNT1 SMCP
WNT1 NRGN
GNAS WNT2B
GNAS TWIST1
GNAS RPL27A
GNAS RPS28
GNAS SC65
GNAS hCG_2024410
GNAS RPS19
PMS2L11 PPP2R1A
PMS2L11 TH
PMS2L11 C4orf8
PMS2L11 SLC5A2
PMS2L11 RABGGTA
PMS2L11 BLVRB
PMS2L11 HSD17B3
IL4 GPR17
IL4 ANG
BLMH RBBP7
STX16 ATP2B1
STX16 ATP6V1A
IL8 MAP4K2
IL8 GSTT1
IL8 ADAM11
IL8 NEFL
IL8 NRGN
IL8 CTNNB1
IL8 LTB
IL8 FOSL1
IL8 RAE1
PLGLB2 CCR8
BIRC3 GLRB
EIF5 KPNA1
INSR AOC2
INSR CNP
INSR B4GALT1
INSR MAPK1IP1L
INSR GRM4
INSR SERPINB2
LIPE DIO3
RB1CC1 HMGN2
RB1CC1 HMGN1
RB1CC1 NAGA
RB1CC1 KIF14
RB1CC1 RRM1
RB1CC1 KIAA0101
RB1CC1 CAMLG
RB1CC1 SLC30A1
RB1CC1 OGDH
RB1CC1 CTNNB1
RB1CC1 HNRNPK
RB1CC1 TRAPPC10
RB1CC1 ANKRD46
RB1CC1 CNP
RB1CC1 SAFB
RB1CC1 EIF1AP1
RB1CC1 SNRPN
RB1CC1 HTATSF1
RB1CC1 UNG
RB1CC1 MTFR1
RB1CC1 CSNK2A2
RB1CC1 PPP1R11
RB1CC1 IER2
RB1CC1 RBMX
RB1CC1 CXorf40B
RB1CC1 M6PR
RB1CC1 CKAP5
DAD1 YY1
DAD1 PUM1
DAD1 CD79A
DAD1 HNRNPU
DAD1 BRPF1
DAD1 HNRNPK
DAD1 TAF7
DAD1 SLC25A3
DAD1 PSME2
DAD1 MCM3
DAD1 LRBA
DAD1 PRCC
DAD1 H2AFZ
DAD1 PPID
SPTBN1 BBS9
SPTBN1 AVPR1B
SPTBN1 DCTN1
SPTBN1 TRO
SPTBN1 TCF20
SPTBN1 ERCC4
SPTBN1 DNASE1
SPTBN1 MGAT5
SPTBN1 PAK1
SPTBN1 CSNK2A1
SPTBN1 TSC1
SUOX AQP2
DPP6 PPP2R1A
DPP6 MPP3
DPP6 SNRPN
DPP6 YWHAB
DPP6 KIAA0513
PCNA HK3
PCNA GCN1L1
PCNA TATDN2
PCNA TRAM1
PCNA CCNG2
PCNA HNRNPK
PCNA TM9SF2
PCNA HNRNPM
POU3F2 GNB3
CPT1B PITPNA
ANXA7 SNRPN
ANXA6 MMP14
CDR2L RAD54L
MCM7 HMGN2
IK SOD1
MCM3 PSMD6
MCM3 BAT3
MCM3 HNRNPA2B1
MCM3 KIAA0101
CYP2A6 BATF
CYP2A6 GHRHR
CYP2A6 ADCYAP1
CYP2A6 CLOCK
CYP2A6 MST1R
CYP2A6 CDSN
CYP2A6 RBM15B
CYP2A6 YES1
CYP2A6 RNF113A
CYP2A6 STAT5B
CYP2A6 FAM175B
CYP2A6 B4GALT1
CYP2A6 SC65
CYP2A6 TMEM106A
CYP2A6 STK38
CYP2A6 POU5F1
CYP2A6 PTPN1
CYP2A6 MVK
CYP2A6 CSNK2A2
CYP2A6 BBS9
CYP2A6 SDC4
CYP2A6 UFD1L
MYH6 TNFRSF14
MYH6 ARAF
MYH6 FGR
FAM53B CYCS
FAM53B MLL3
FAM53B PPP2R5E
FAM53B PPP2R5C
SQSTM1 GPD1L
SQSTM1 SEC13
RPA4 WWOX
RPA2 AOC2
RPA2 HMGN2
RPA2 PRKAG1
RPA2 DHX38
RPA2 PUM1
RPA2 SH3GL3
RPA2 ZNF146
RPA2 MPP3
RPA2 HPRT1
RPA2 PXN
RPA2 CIRBP
RPA2 CNP
RPA2 CASC3
RPA2 HTATSF1
RPA2 NAGA
RPA2 PPP1R11
RPA2 SEMA3C
RPA2 MRPS27
RPA2 BAT3
RPA2 ATP5F1
HADHB MMP11
HADHB CNP
HADHB HTR2A
HADHB BAT1
CXorf40B YY1
CXorf40B HMGN2
CXorf40B SPCS2
CXorf40B AGER
CXorf40B PUM1
CXorf40B RBBP4
CXorf40B ACADM
CXorf40B TRAM1
CXorf40B LOC728849
CXorf40B HNRNPK
CXorf40B UBXN2B
CXorf40B SNRNP70
CXorf40B HNRNPA2B1
CXorf40B MAPK1IP1L
CXorf40B GPC1
CXorf40B UNG
CXorf40B HSPA13
CXorf40B RBMX
CXorf40B NUP153
CXorf40B MYO7A
CXorf40B PHF3
C1S C1R
C1S APOD
C1S HLA-E
AHCY MANF
UFD1L POLA2
UFD1L GHRHR
UFD1L SPCS2
UFD1L CLOCK
UFD1L SEPT7
UFD1L AFAP1
UFD1L SH3GL3
UFD1L FAM175B
UFD1L NDUFA12
UFD1L MAPK1IP1L
UFD1L GSK3A
UFD1L UBC
UFD1L ATP5F1
UFD1L CKAP5
ILF3 TUBB
ILF3 SF3A1
M6PR POLA2
M6PR AOC2
M6PR CYB5R3
M6PR PI4KB
M6PR PRKAG1
M6PR OGDH
M6PR FAM175B
M6PR KDM4A
M6PR PXN
M6PR PHC2
M6PR GRM4
M6PR RNPS1
M6PR CNP
M6PR TMEM106A
M6PR GNB1
M6PR CASC3
M6PR B4GALT1
M6PR SNRPN
M6PR MIA3
M6PR CSNK2A1
M6PR PPP1R11
M6PR SLC25A46
M6PR ATP6V1E1
M6PR BAT3
AOC2 PSMD9
AOC2 KIF14
AOC2 MAPK1IP1L
AOC2 CDSN
AOC2 SLC5A5
AOC2 RBM15B
AOC2 MVK
AOC2 FAM175B
AOC2 RB1
AOC2 HNRNPK
AOC2 GRM4
AOC2 DUSP2
AOC2 ANKRD46
AOC2 CNP
AOC2 ATP1B2
AOC2 IDS
AOC2 B4GALT1
AOC2 BLK
AOC2 NAGA
AOC2 SERPINB2
AOC2 E2F1
AOC2 RBBP7
TIMP3 DUSP1
TIMP3 LTBP2
EPX ZNF280A
PDCD2 CDC42EP1
NRCAM CUGBP2
LEPROT ATP6AP1
LEPROT PSMD2
LEPROT GPM6A
LEPROT ISCU
LEPROT GTF2I
LEPROT HTRA1
LEPROT PHKG1
ZNF142 MAPK1IP1L
ZNF142 RRAGA
ZNF142 LIMK2
ZNF142 FAM175B
ZNF142 HNRNPU
ZNF142 HTATSF1
ZNF142 RHEB
GTF2E2 COX5A
ZNF146 YY1
ZNF146 POLA2
ZNF146 METAP1
ZNF146 MRPS27
ZNF146 TUBB
ZNF146 KIF14
ZNF146 PUM1
ZNF146 RBMX
ZNF146 NASP
ZNF146 CAMLG
ZNF146 LOC728849
ZNF146 YES1
ZNF146 CCT8
ZNF146 FAM175B
ZNF146 HNRNPU
ZNF146 MAPK3
ZNF146 HNRNPK
ZNF146 HNRNPM
ZNF146 SUZ12
ZNF146 UBXN4
ZNF146 PXN
ZNF146 RBM39
ZNF146 YWHAE
ZNF146 SMC1A
ZNF146 MAPK1IP1L
ZNF146 RPS23
ZNF146 BMI1
ZNF146 PPP1R11
ZNF146 UNG
ZNF146 MVK
ZNF146 NPM1
ZNF146 CSNK2A2
ZNF146 HMGN2
ZNF146 NFIB
ZNF146 MST1R
ZNF146 CPB2
ZNF146 H2AFZ
ZNF146 RBBP4
ZNF146 NUP153
ZNF146 RPS3A
ZNF146 SFRS11
ZNF146 HNRNPA2B1
ZNF146 POU2F2
ZNF146 PHF3
ZNF146 NUP205
ZNF146 PPP2R5C
ZNF148 KIAA0226
ZNF148 BPTF
DGCR2 MAP4K2
DSC3 PTMA
H2AFB1 MRPS27
DGCR6 STMN1
DGCR6 CHGB
DGCR6 KIAA0232
DGCR6 ERCC4
DGCR6 CPE
DGCR6 APLP2
DGCR6 PITPNA
DGCR6 RNPS1
DGCR6 PSEN1
DGCR6 USF2
DGCR6 RAB1A
DGCR6 YWHAB
DGCR6 AP1B1
DGCR6 ATP6V0C
DGCR6 ARHGEF12
DGCR6 FLOT2
DGCR6 KIAA0247
DGCR6 GNB1
DGCR6 KIAA0226
DGCR6 PCDHGC3
DGCR6 POU5F1
DGCR6 PTPN1
DGCR6 BNIP1
DGCR6 FTO
DGCR6 TNK2
DGCR6 BCAM
DGCR6 C4orf8
DGCR6 AARS
DGCR6 GSK3A
DGCR6 STAT5B
DGCR6 CHRND
DGCR6 IP6K1
C4orf8 PI4KA
C4orf8 FABP3
C4orf8 SLC30A3
C4orf8 CST4
C4orf8 ODF1
C4orf8 AR
C4orf8 SATB1
C4orf8 BLVRB
C4orf8 BBS9
C4orf8 TAF1
C4orf8 FUT2
C4orf8 CHRND
C4orf8 HLA-DQA1
PHC2 POLA2
PHC2 CYB5R3
PHC2 TBP
PHC2 CCND2
PHC2 GNB1
PHC2 BAT3
PHC2 CAPNS1
PHC2 BAT1
PHC2 B4GALT1
PHC2 GTF2I
HNRNPD TLE2
SOD2 RAB1A
SOD2 CETN2
RNASE4 KIAA0226
RNASE4 OAS2
RNASE4 ESR2
RNASE4 ADCYAP1
SOD1 PPP1R11
SAFB TMEM131
SAFB YY1
SAFB CIRBP
SAFB PSMD6
SAFB CTNNB1
SAFB AFAP1
SAFB ACADM
SAFB ATP13A3
SAFB HK3
SAFB LOC728849
SAFB HNRNPK
SAFB HNRNPA2B1
SAFB SNRNP70
SAFB RBM39
SAFB HNRNPM
SAFB TAF7
SAFB SFRS11
SAFB MAPRE1
SAFB TM9SF2
SAFB BMI1
SAFB MLLT11
SAFB EIF1AP1
SAFB UBXN4
SAFB ALDH6A1
SAFB PHF3
SAFB TP53BP1
SAFB HTATSF1
SAFB UBE2V2
SAFB BAT1
SAFB TOP2B
SAFB SUZ12
SAFB MST1R
SAFB USP10
SAFB CSTF3
SAFB RBMX
SAFB RABGGTB
SAFB HNRNPU
SAFB TFCP2
SAFB DAZAP2
SAFB HSPA13
SAFB PPP2R5E
SAFB KIAA0101
SAFB TUBA1A
PRF1 REG1A
PRF1 CYP2C19
PMS1 IRF9
IP6K1 FLOT2
IP6K1 HCFC1
IP6K1 RAB1A
IP6K1 PSEN1
IP6K1 GNB1
IP6K1 HERC1
IP6K1 SNRPN
IP6K1 ATP5B
PDXDC1 SLC9A6
PDXDC1 PSEN1
PDXDC1 ATP6AP1
PDXDC1 NNT
PDXDC1 ARHGEF12
PDXDC1 HERC1
PDXDC1 YWHAB
PDXDC1 SMARCD1
PDXDC1 MDM4
MST1R GHRHR
MST1R SPCS2
MST1R EZH1
MST1R PUM1
MST1R RB1
MST1R CAPRIN1
MST1R YES1
MST1R FAM175B
MST1R MAPK3
MST1R SNRNP70
MST1R TOP2B
MST1R RANBP2
MST1R TNR
MST1R HK3
MST1R BMI1
MST1R CHMP1A
MST1R MVK
MST1R CSNK2A2
MST1R CPB2
MST1R RBMX
MST1R SFRS11
MST1R HNRNPK
MST1R YWHAE
PKIA HERC1
PKIA STMN1
PKIA GNB1
PKIA GSK3A
H2AFZ SERTAD2
H2AFZ COX5A
H2AFZ CNN3
H2AFZ RRM1
H2AFZ SNRPB
H2AFZ ALDH9A1
H2AFZ SSBP1
DDX5 HUWE1
DDX5 EHMT2
DDX5 LOC100133166
DDX5 YWHAQ
DDX5 SON
DDX5 HNRNPK
DDX5 NPEPPS
DDX5 PSMC6
DDX5 MAPRE2
DDX5 ISCU
DDX5 CNP
DDX5 GNB1
DDX5 SNRPN
DDX5 HTATSF1
DDX5 TNFAIP1
DDX5 ZKSCAN1
DDX5 IRF9
DDX5 EIF4A3
TLR1 ST14
TLR1 MYLPF
TLR1 SMARCD2
TLR1 RNF113A
KRT7 KDM4A
NUP205 UBXN4
NUP205 SNRPB
NUP205 POU2F2
TNFRSF9 ACTB
VDR DARC
STMN1 SLC6A8
STMN1 MED24
STMN1 DARC
STMN1 ATP5B
STMN1 SH3GL3
STMN1 SLC9A6
STMN1 TNXB
STMN1 HTR2C
STMN1 DHPS
STMN1 GNB1
STMN1 SNRPN
STMN1 GSK3A
STMN1 MPP3
STMN1 CHRND
FOXK2 SH3GL1
HLA-C KRT83
HLA-C RAD23A
HLA-C HLA-A
HLA-C HLA-F
HLA-C CREB3
HLA-C NOP14
HLA-C SERPINE1
HLA-C MYH9
HLA-C DNASE1
HLA-C IFITM1
HLA-C PDIA6
HLA-C SEC13
HLA-C ATP1B2
HLA-C LTB
HLA-C GRN
HLA-C ANG
HLA-C RAE1
HLA-A MYH9
HLA-A A2M
SLC7A5 NFE2L1
HLA-E A2M
RNH1 TNFAIP1
CLTC PKM2
CLTC AARS
CLTC ATP6V1E1
CLTC NAGA
CLTC PSMD2
CLTC MPRIP
CLTC MDH1
CLTC ATP5B
CLTC TNFAIP1
CLTC WASF3
CLTC NFE2L1
CLTC AP2M1
CLTC YWHAB
CLTC RAB1A
CLTC ATP6V0C
CLTC HK1
CLTC CNP
CLTC UBC
CLTC GNB1
CLTC KIAA0226
CLTC SNRPN
CLTC USP14
CLTC CASC3
CLTC CNBP
CLTC PPP1R11
CLTC LAMP1
CLTC COPB1
CLTC CKAP5
SPRR1A GPR17
SPRR1A AQP2
SPRR1A MYBPH
SPRR1A MCHR1
SPRR1A NCAPD3
SPRR1A CD68
CUGBP1 FKBP8
SLC5A11 BCAM
SLC5A11 GFRA2
SLC35A1 PEBP1
SLC35A1 SNRNP70
SLC35A1 BMI1
SLC35A1 RBM15B
SLC35A1 PPP1R11
SLC35A1 HTATSF1
SLC35A1 UBE2V2
SLC35A1 MVK
SLC35A1 TOP2B
SLC35A1 CSNK2A2
SLC35A2 EED
MYD88 CSNK2A1
TOP2B N4BP2L2
TOP2B RBM15B
TOP2B PECAM1
TOP2B HK3
TOP2B CREB1
TOP2B CSNK2A2
TOP2B SNAP25
TOP2B COPB1
TOP2B PUM1
TOP2B ACADM
TOP2B GTF2E1
TOP2B C21orf2
TOP2B TUBA1A
TOP2B RNF144A
TOP2B TAF7
TOP2B PSIP1
TOP2B PHF3
TOP2B PPP2R5C
TOP2B TMEM131
TOP2B HNRNPH2
TOP2B CBX1
TOP2B GNAI1
TOP2B HNRNPU
TOP2B MAPK3
TOP2B HNRNPK
TOP2B TM9SF2
TOP2B BBS9
TOP2B FERMT2
TOP2B HTATSF1
TOP2B CHMP1A
TOP2B MVK
TOP2B DUT
TOP2B ATP5F1
TOP2B SPCS2
TOP2B PSMD6
TOP2B CYCS
TOP2B CTNNB1
TOP2B CASP8
TOP2B MAP2K5
TOP2B LOC728849
TOP2B YWHAQ
TOP2B KIAA0240
TOP2B BMI1
TOP2B HSPA13
TOP2B DAZAP2
TOP2B ABI2
TOP2B CSTF3
TOP2B RBMX
TOP2B RABGGTB
TOP2B SFRS11
TOP2B CKAP5
TOP2A PUM1
TOP2A HNRNPU
TOP2A HNRNPK
TOP2A KPNA2
TOP2A UNG
TOP2A UBXN4
TOP2A KIAA0101
TOP2A PSMD6
TRH ALDH6A1
TRH EXT2
TRH PRKACB
NACA RPS28
RNF103 TAF7
RNF103 SNAP25
RNF103 KIAA0430
RNF103 HNRNPH2
RNF103 SART3
RNF103 UBXN4
RNF103 PFN2
RNF103 TOMM20
RNF103 PRKACB
RNF103 ATP2B1
RNF103 CHMP1A
TRO CLOCK
TRO ERCC4
TRO MEN1
TRO LOC728849
TRO TSC1
TRO PI4KA
TRO HK1
TRO RTN1
TRO PCDHGC3
TRO TSPAN7
TRO FTO
TRO BBS9
TRO SNAP25
TRO TNFAIP1
TRO STX4
TRO STAT5B
TRO SPOCK2
TRO UBC
TRO KIAA0513
TRO CSNK2A1
MIA3 CASC3
MIA3 YWHAH
SART3 DAZAP2
SART3 NFE2L1
SART3 PSMD6
SART3 SLC23A2
SART3 SUZ12
SART3 HNRNPH2
MTFR1 NAGA
FGF5 TNK1
GATAD1 IQGAP1
BCAM NCAM1
BCAM FOSL1
BCAM MT1B
BCAM PAK1
BCAM NR2C1
BCAM LTK
BCAM GH2
BCAM TAF1
BCAM HLA-DOB
SLC25A46 ATP6V1E1
SLC25A46 GNB1
SLC25A46 KLC1
VAV1 DRG2
VAV1 ODF1
VAV1 ARHGEF1
VAV1 RABGGTA
VAV1 CHRND
VAV1 GPR31
VAV1 SMARCD1
VAV2 BBS9
VAV2 HLA-DOB
TNFAIP1 PI4KB
TNFAIP1 PI4KA
TNFAIP1 CLOCK
TNFAIP1 KIAA0232
TNFAIP1 PUM2
TNFAIP1 TAF11
TNFAIP1 HNRNPH2
TNFAIP1 ARHGEF1
TNFAIP1 NUP188
TNFAIP1 LOC100133166
TNFAIP1 ATP6AP1
TNFAIP1 RBM15B
TNFAIP1 AP2M1
TNFAIP1 HNRNPC
TNFAIP1 NPEPPS
TNFAIP1 WASF3
TNFAIP1 ATP6V0C
TNFAIP1 GNB1
TNFAIP1 PSME3
TNFAIP1 CPE
TNFAIP1 CASC3
TNFAIP1 YWHAB
TNFAIP1 USP10
TNFAIP1 UTP14C
TNFAIP1 HTATSF1
TNFAIP1 BNIP1
TNFAIP1 CSNK2A1
TNFAIP1 PPP1R10
TNFAIP1 PURA
TNFAIP1 NAGA
TNFAIP1 LOC728849
TNFAIP1 MRPL49
TNFAIP3 SYN1
CDC20 CCNB1
CDC20 KPNA2
NUP153 HDAC2
NUP153 HMGN1
NUP153 PUM1
NUP153 RBBP4
NUP153 TMEM41B
NUP153 HNRNPU
NUP153 HNRNPM
NUP153 CEBPZ
NUP153 MAPK1IP1L
NUP153 RNF144A
NUP153 PPP1R11
NUP153 TAF7
NUP153 CASC3
NUP153 RBMX
NUP153 BAT3
NUP153 MRPS27
NUP153 PHF3
PITPNA PCDHGC3
PITPNA CETN2
PITPNA CHRND
PITPNA MBOAT7
PITPNA PPP2R5B
KIAA0182 ASCL1
KIAA0182 SNRNP70
RPL35A WNT2B
RPL35A RPS27
RPL35A RPS23
RPL35A RPL27A
RPL35A RPL13A
RPL35A RPS28
RPL35A RPL10A
RPL35A NPM1
SDCBP KIAA0430
SDCBP RBBP7
SDCBP TMEM131
SDCBP GOLGA4
SDCBP RNF144A
GBX1 PFDN4
MAPK3 ANKRD46
MAPK3 RBM15B
MAPK3 YES1
MAPK3 FAM175B
MAPK3 ACADM
MAPK3 HNRNPK
MAPK3 FOXF2
MAPK3 B4GALT1
MAPK3 MAPK1IP1L
MAPK3 HK3
MAPK3 EIF1AP1
MAPK3 GHRHR
MAPK3 NAGA
MAPK3 CHMP1A
MAPK3 CSNK2A2
MAPK3 SFRS11
MAPK3 UBC
GFPT1 TSNAX
MAPK1 EXTL3
MAPK6 ATP6V0C
MAPK6 LOC100133166
MAPK6 KIAA0240
MAPK6 ATP6AP1
MAPK6 RAB1A
MAPK6 SSTR2
MAPK6 YWHAB
MAPK6 GSK3A
MAPK6 FTO
MAPK7 LOC100131311
NP YWHAB
NP ATP6V0C
DUSP7 MMP14
DUSP7 LOC91316
DUSP7 CYP21A2
DUSP7 GSPT1
DUSP7 PROL1
DUSP1 FOSB
DUSP1 GLUD1
DUSP1 RABGGTB
DUSP1 IER2
DUSP1 HCLS1
WTAP UNG
WTAP RBBP4
SETMAR FUS
SETMAR PPP1R10
SETMAR ARAF
SETMAR CHRND
SETMAR RAF1
QDPR AP2M1
QDPR CNP
QDPR ATP6V1E1
QDPR RBBP7
QDPR NARS
QDPR PPP1R11
QDPR SNRPN
QDPR GTF2A2
QDPR NAGA
QDPR ATP2B1
QDPR HMGN2
RDX STT3A
FERMT2 TMEM131
FERMT2 YY1
FERMT2 UBE2V2
FERMT2 HNRNPU
FERMT2 HNRNPK
FERMT2 BMI1
FERMT2 CREB1
FERMT2 CHMP1A
FERMT2 DUT
FERMT2 TAF7
FERMT2 GLUD1
FERMT2 PFN2
SERINC3 KCNB1
CYP4A11 SNX17
CYP4A11 BMS1
CYP4A11 MMP14
CYP4A11 TWIST1
CYP4A11 POU2F2
CYP4A11 DGKQ
CYP4A11 NAT6
CYP4A11 SCNN1G
CYP4A11 SLC5A2
CYP4A11 RPS9
CYP4A11 DPEP1
BCAP31 KIAA0247
BCAP31 PKM2
BCAP31 ALDOA
BCAP31 CAPN2
BCAP31 NPTX1
BCAP31 ILVBL
BCAP31 PIN1
BCAP31 UBE2L3
CCL19 SPTAN1
STAT5B PI4KB
STAT5B STX5
STAT5B SEC31A
STAT5B BNIP1
STAT5B FTO
CSE1L RRM1
FBL POU2F2
REG1P PDGFB
REG1P PPP2R1B
REG1P GSK3A
REG1P RABGGTA
REG1P FTO
DECR1 PABPC4
ADAM11 ZRSR2
ADAM11 MAP4K2
ADAM11 MED22
ADAM11 ZNF169
ADAM11 EFNA1
ADAM11 NCAPD3
ADAM11 LTB
ADAM11 FOSL1
ADAM11 UGP2
ADAM11 LAMB3
DGKZ HERC1
DGKZ FTO
DGKZ KIAA0513
HCFC1 KIAA0232
HAGH SNRPN
HAGH GNB1
DGKQ TXN2
DGKQ SPTAN1
DGKQ PROL1
DGKQ USP11
DGKQ SMARCD1
DGKQ PTPRN
DGKQ KCNB1
DNASE1 AVPR1B
DNASE1 PPP2R1B
DNASE1 MMP11
DNASE1 AGER
DNASE1 ELF4
DNASE1 RNF113A
DNASE1 GSTT1
DNASE1 GAS2L1
DNASE1 CYP2F1
DNASE1 CHIT1
DNASE1 POP1
DNASE1 FHL3
DNASE1 TTYH2
DNASE1 ZC3H3
DNASE1 TAGLN2
DNASE1 KLHDC10
DNASE1 AQP3
DNASE1 SLC14A2
DNASE1 NRGN
DNASE1 HMGA2
DNASE1 S100A7
DNASE1 TAF1
DNASE1 GH2
DNASE1 LST1
DNASE1 DRD4
DNASE1 NOTCH3
DNASE1 CYP2C19
DNASE1 HLA-DOB
DNASE1 TUB
DNASE1 SLAMF1
PXN RAD23B
PXN CLOCK
PXN IDS
PXN HNRNPH2
PXN MAP4K5
PXN ACADM
PXN FAM175B
PXN NUP188
PXN REEP5
PXN CPE
PXN BMI1
PXN EIF1AP1
PXN MCFD2
PXN MVK
PXN SFRS11
PXN PPP2R5E
PXN PPP2R5C
DGKD CHGB
DGKD SSTR2
PTPRA HERC1
PTPRA SLC23A2
CNP SMN2
CNP CYB5R3
CNP SPCS2
CNP CLOCK
CNP RBBP7
CNP PSMD7
CNP CPE
CNP USP7
CNP MAPK1IP1L
CNP CKAP5
CNP RRAGA
CNP RBM15B
CNP SEC31A
CNP PI4KB
CNP NUP188
CNP HNRNPU
CNP NARS
CNP AP2M1
CNP B4GALT1
CNP CIRBP
CNP NPEPPS
CNP HK1
CNP ANKRD46
CNP IGL@
CNP PPP1R11
CNP IRF9
CNP EIF4H
CNP HTATSF1
CNP NAGA
CNP ATP2B1
CNP ESR2
CNP CASC3
CNP GLUD1
CNP RABGGTB
CNP AZIN1
CNP KIAA0226
CNP PUM1
CNP PHKG1
TMEM106A AVPR1B
TMEM106A MAP2K5
TMEM106A PRKAG1
TMEM106A CDSN
TMEM106A GPD1L
TMEM106A SLC30A3
TMEM106A KDM4A
TMEM106A B4GALT1
TMEM106A TTYH2
TMEM106A POU5F1
TMEM106A LTK
TMEM106A PTPN1
TMEM106A SNRPN
TMEM106A CSNK2A1
TMEM106A BBS9
TMEM106A SDC4
TMEM106A TNFRSF14
TMEM106A CYP2C19
TMEM106A HLA-DQA1
PTGIR BATF
PTGIR ADRA2A
ALDH6A1 HTATSF1
ALDH6A1 SFRS11
ALDH6A1 LIMK2
ALDH6A1 NR4A1
ALDH6A1 IGL@
ALDH6A1 LOC728849
ALDH6A1 HNRNPK
ALDH6A1 ABI2
ALDH6A1 SEPT7
USP11 SPTAN1
USP11 CHGB
USP11 PROL1
USP11 ABL1
USP11 AANAT
USP11 DRG2
USP11 PRPS1
USP11 TH
USP11 RENBP
USP11 ODF1
USP11 NCAPD3
USP11 SMARCD1
USP11 LOC91316
USP11 AKT1
USP11 RABGGTA
USP11 PTPRN
SNRPN MEN1
SNRPN SF1
SNRPN OGDH
SNRPN ATP6AP1
SNRPN MAPRE2
SNRPN ISCU
SNRPN ANKRD46
SNRPN UTP14C
SNRPN SMARCD1
SNRPN SNAP25
SNRPN GSK3A
SNRPN SUPT4H1
SNRPN CTCF
SNRPN HMGN3
SNRPN MED24
SNRPN SEPT5
SNRPN SLC9A6
SNRPN FAM175B
SNRPN B4GALT1
SNRPN NPEPPS
SNRPN EIF1AP1
SNRPN PPP1R10
SNRPN GPX4
SNRPN PKM2
SNRPN ATP5O
SNRPN CDSN
SNRPN ATP5B
SNRPN SH3GL3
SNRPN AP2M1
SNRPN DUSP5
SNRPN ATP6V0C
SNRPN GNB1
SNRPN HTATSF1
SNRPN NEUROD2
SNRPN ATP6V1E1
SNRPN ATP5F1
SNRPN PPP2R1A
SNRPN PSMD8
SNRPN MAP2
SNRPN MPRIP
SNRPN GTF2A2
SNRPN SOX4
SNRPN WASF3
SNRPN KDM4A
SNRPN KLC1
SNRPN YWHAB
SNRPN ABO
SNRPN ZNF32
SNRPN TIAF1
SNRPN GOLGB1
USP14 KIAA0226
USP14 KIAA0430
USP14 WASF3
USP14 CPE
USP14 AP2M1
USP14 NAGA
USP14 UBXN4
SSBP1 COX5A
C21orf2 HTATSF1
SNRPF ATP5J
SNRPF SNRPG
SNRPF SNRPE
SNRPE CCT8
SNRPE NPM1
SNRPE RPS27A
SNRPE PARP1
SNRPE ATP5J
SNRPE RPS3A
USPL1 TFDP1
MYO7A RBBP4
MYO7A PLK3
MYO7A NAT6
MYO7A KDM4A
ZNF160 HERC1
PRKAG1 AVPR1B
PRKAG1 TNXB
PRKAG1 PSMD7
PRKAG1 UROD
PRKAG1 MAP2K5
PRKAG1 SLC30A3
PRKAG1 MPP2
PRKAG1 CDC37
PRKAG1 B4GALT1
PRKAG1 PHKG1
PRKAG1 CASC3
PRKAG1 AR
PRKAG1 NAGA
PRKAG1 BBS9
PRKAG1 SECISBP2L
PRKAG1 BAT3
PRKAG1 PRDM2
IQCB1 ZC3H3
MEN1 AVPR1B
MEN1 PPP2R1A
MEN1 PI4KA
MEN1 TLE2
MEN1 ERCC4
MEN1 SF1
MEN1 RAB1A
MEN1 NPEPPS
MEN1 CTAG1B
MEN1 TBXA2R
MEN1 GNB1
MEN1 SMARCD1
MEN1 CSNK2A1
MEN1 SECISBP2L
MEN1 RABGGTA
ANP32A TBXA2R
TYK2 TWIST1
GABRB3 MYST3
SUPT5H PGD
CTAGE5 PRCC
NAPG AVPR1B
NAPG CSNK2A1
NAPG ODF1
NAPG NUP188
NAPG CYP2C19
NAPG LTK
PRIM2 TMEM131
PRIM2 BMI1
PRIM2 RB1
PRIM2 PARP1
VEZF1 CKAP5
ARHGEF12 PKM2
ARHGEF12 SPTAN1
ARHGEF12 CHGB
ARHGEF12 ATP6AP1
ARHGEF12 GOLGA1
ARHGEF12 YWHAB
ARHGEF12 ATP6V0C
ARHGEF12 PCDHGC3
ARHGEF12 PTPN1
ARHGEF16 PSMD2
PAPPA GAS2L1
PAPPA GABRQ
PAPPA S100A7
PCDHGC3 CTNND2
PCDHGC3 APLP2
PCDHGC3 ATP6AP1
PCDHGC3 YWHAB
PCDHGC3 REEP5
PCDHGC3 KIAA0513
PCDHGC3 ATP6V0C
PCDHGC3 FTO
PCDHGC3 GSK3A
PCDHGC3 RABGGTA
PCDHGC3 SPOCK2
LST1 ANG
LST1 GAS2L1
LST1 CYP2F1
LST1 NRGN
LST1 CYP2C19
LST1 HLA-DOB
LST1 TUB
LST1 ELF4
ZNF177 AVPR1B
ZNF177 CTLA4
ZNF177 REG1A
POP1 AQP2
POP1 NRGN
POP1 SMARCD1
POP1 AP1B1
POP1 SLAMF1
KLC1 PPP2R1A
KLC1 PUM2
KLC1 ATP5B
KLC1 OGDH
KLC1 CDC37
KLC1 GTF2I
KLC1 GNB1
KLC1 CASC3
KLC1 MPRIP
KLC1 BAT3
SNRK CNTN1
SNRK LAMP1
CTCF MAPK1IP1L
CTCF HMGN2
CTCF AZIN1
CTCF CASC3
CTCF ANKRD46
CTCF B4GALT1
MMP14 CACNA1C
MMP14 MUTYH
MMP14 FAS
MMP14 GP9
MMP14 MT1G
MMP15 CYP21A2
MMP16 CPT1A
MMP11 AQP2
MMP11 MLANA
MMP11 S100A7
MMP11 ELF4
ELAVL3 RALGDS
ELAVL3 MAPT
CDKN1C DOK1
UBE2D2 DDOST
UBE2D2 XBP1
PRG2 MAN2B1
C2orf3 HFE
RNPS1 PSMD7
RNPS1 ERCC4
RNPS1 KIAA0226
RNPS1 FLOT2
PPP1R1A PHF3
APOB GPR17
APOB AQP2
APOB TTYH2
APOB MYLPF
APOB NOP14
APOB LOC727787
MYBPH CD68
FARSA ATP6V1E1
FARSA HPRT1
FARSA KIAA0240
UBXN2B GTF2E1
UBXN2B ANKRD46
NFIL3 CYB5R3
NEFL BATF
NEFL RPL27A
NEFL RPS27A
NEFL CPZ
NEFL NOP14
NEFL FBLN1
NEFL RPS9
NEFL RAP1GAP
NEFL RPL10A
NEFL PLK3
NEFL WNT2B
NEFL RPS27
NEFL NRGN
NEFL RPS28
NEFL RPS29
NEFL LTB
NEFL RAE1
NEFL LOC91316
NEFL ARG1
NEFL RPS19
NEFL RPS3A
NEFL POU2F2
IGL@ LIMK2
IGL@ ACADM
IGL@ TMEM41B
IGL@ RB1
IGL@ RBM34
IGL@ YWHAE
IGL@ HSPB3
IGL@ BMI1
IGL@ DUT
IGL@ CSNK2A2
IGL@ IFNA21
IGL@ HNRNPK
IGL@ FOLR2
OGDH CCND2
OGDH CASC3
OGDH ATP6V1E1
OGDH PSMD2
OGDH LOC100133166
OGDH ARHGEF7
OGDH CDC37
OGDH YWHAB
OGDH RRAGA
OGDH GNB1
OGDH KIAA0226
OGDH HTATSF1
OGDH SNAP25
OGDH SDC4
OGDH BAT1
OGDH UBC
NCAPD3 AGER
NCAPD3 FHL3
NCAPD3 S100A7
NCAPD3 ODF1
NCAPD3 AQP2
NCAPD3 NRGN
NCAPD3 SMARCD1
NCAPD3 TNFRSF1A
NCAPD3 PTPRN
PPP1R11 HMGN3
PPP1R11 CLOCK
PPP1R11 CIRBP
PPP1R11 PUM1
PPP1R11 ALDH9A1
PPP1R11 HMGN2
PPP1R11 NARS
PPP1R11 AP2M1
PPP1R11 PRKACB
PPP1R11 HNRNPM
PPP1R11 UBXN4
PPP1R11 NPEPPS
PPP1R11 MAPK1IP1L
PPP1R11 RRAGA
PPP1R11 ANKRD46
PPP1R11 KIAA0240
PPP1R11 BMI1
PPP1R11 MLLT11
PPP1R11 CASC3
PPP1R11 EIF4H
PPP1R11 HTATSF1
PPP1R11 NAGA
PPP1R11 MVK
PPP1R11 CSNK2A2
PPP1R11 TAF7
PPP1R11 IRF9
PPP1R11 BAT3
PPP1R11 SFRS11
PPP1R11 UBC
PPP1R10 PPP2R1A
PPP1R10 PI4KA
PPP1R10 WASF3
PPP1R10 MPP2
PPP1R10 GNB1
BLK GOLGA2
BLK IDS
BLK SLC5A5
BLK COX6C
BNIP1 AVPR1B
BNIP1 CYB5R3
BNIP1 CLOCK
BNIP1 PSMD7
BNIP1 TNFRSF14
BNIP1 GSK3A
BNIP1 ARAF
BNIP1 GCM1
BNIP1 SLC14A2
BNIP1 NUP188
BNIP1 DVL3
BNIP1 BNIP2
BNIP1 CYP2C19
BNIP1 CTLA4
BNIP1 KIAA0226
BNIP1 IL32
BNIP1 MVK
BNIP1 BBS9
BNIP1 SNAP25
BNIP1 ESR2
BNIP1 SDC4
BNIP1 TBXA2R
BNIP1 BAT3
BNIP1 BAT1
BNIP1 PAK1
PSIP1 PEBP1
PSIP1 CPE
PSIP1 CREB1
PSIP1 SON
PSIP1 HNRNPK
PSIP1 SLC23A2
SLC35B1 PI4KB
SLC35B1 SGK1
SLC35B1 MAP4
SLC35B1 ALDOA
SLC35B1 ATP5B
SLC35B1 HTRA1
FLOT2 ATP6V0C
FLOT2 PI4KB
FLOT2 PSEN1
FLOT2 CDC2L5
FLOT2 RFTN1
FLOT2 BCL2L1
FLOT2 TP53BP2
ATXN1 NFIC
ATXN1 SNAP25
ATXN1 SLC6A6
ATXN1 FTO
ATXN1 KIAA0513
STIM1 RAB1A
STIM1 MYH9
STIM1 CPE
MBOAT7 AVPR1B
TSC2 ATP2B3
HTRA1 CHN2
TSC1 BBS9
HMBS FASTK
SPI1 CLCN1
SPI1 EFNA3
SPI1 DIO3
SPI1 IFI27
P2RY14 CDH8
CDC37 ARMCX6
CDC37 BCL7B
CDC37 GTF2A2
ALAS1 MAPRE3
S100A9 IL12RB1
S100A7 AGER
S100A7 RNF113A
S100A7 SIM2
S100A7 ASMT
S100A7 ZWINTAS
S100A7 KLHDC10
S100A7 CTLA4
S100A7 AQP2
S100A7 ELL
S100A7 MGAT5
S100A7 GH2
S100A7 CYP2C19
S100A7 SLAMF1
KIAA0513 SLC6A6
KIAA0513 HK1
KIAA0513 ATP6AP1
KIAA0513 RTN1
KIAA0513 SPOCK2
KIAA0513 FTO
MANF UNG
ROM1 UNC119
BIRC2 HNRNPK
KIAA0226 AP2M1
KIAA0226 RAD23B
KIAA0226 CLOCK
KIAA0226 GPER
KIAA0226 PSMD7
KIAA0226 ERCC4
KIAA0226 CPE
KIAA0226 PSMD2
KIAA0226 RBM15B
KIAA0226 SERPINB2
KIAA0226 USF2
KIAA0226 HCG8
KIAA0226 HK1
KIAA0226 GNB1
KIAA0226 BMI1
KIAA0226 TNXB
KIAA0226 GRM4
KIAA0226 NUP188
KIAA0226 HTATSF1
KIAA0226 NAGA
KIAA0226 USP7
KIAA0226 CSNK2A1
KIAA0226 BBS9
KIAA0226 DAZAP2
KIAA0226 NR4A1
KIAA0226 ESR2
KIAA0226 AARS
KIAA0226 SDC4
KIAA0226 SECISBP2L
KIAA0226 UTP14C
KIAA0226 UBC
LTB SNX17
LTB MED22
LTB GSTT1
LTB PLK3
LTB MT3
LTK AVPR1B
LTK COL11A2
LTK MYL3
LTK RNF113A
LTK ASMT
LTK GRK6
LTK IFNA21
LTK ZWINTAS
LTK CTLA4
LTK REG1A
LTK NR2C1
LTK MGAT5
LTK NAGA
LTK PTPN1
LTK TAF1
LTK CYP2C19
LTK HLA-DOB
LTK TUB
LTK PPBPL2
GRN MMD
GRN SEC13
CALML3 POLA2
IFNA21 GHRHR
IFNA21 GPER
IFNA21 SDC4
IFNA21 MYL7
IFNA21 AR
IFNA21 MYLPF
IFNA21 SLC5A5
MORC3 TMEM131
MORC3 LIMK2
MORC3 EZH1
MORC3 TRAM1
MORC3 HNRNPK
MORC3 HK3
MORC3 CREB1
MORC3 RABGGTB
MORC3 SFRS11
RBM4 JUP
RBM4 MAPK1IP1L
RBM3 TAF7
RBM3 MAPK1IP1L
RBM3 RPS23
RBM3 RBBP4
RBM3 RABGGTB
MAP2K5 UROD
MAP2K5 RNF113A
MAP2K5 GRM4
MAP2K5 MVK
MAP2K5 RBMX
MAP2K5 MYL3
SPCS2 LIMK2
SPCS2 CYCS
SPCS2 PSMD2
SPCS2 PUM1
SPCS2 HMGN3
SPCS2 SEPT7
SPCS2 ACADM
SPCS2 YES1
SPCS2 TRAM1
SPCS2 FAM175B
SPCS2 NDUFA12
SPCS2 LOC728849
SPCS2 HNRNPK
SPCS2 YWHAE
SPCS2 MAPK1IP1L
SPCS2 SUZ12
SPCS2 UBC
SPCS2 BMI1
SPCS2 HTATSF1
SPCS2 CHMP1A
SPCS2 CSNK2A2
SPCS2 TAF7
SPCS2 DAZAP2
SPCS2 TAGLN2
SPCS2 RABGGTB
SPCS2 SECISBP2L
SPCS2 CFDP1
SPCS2 SFRS11
SPCS2 ARMCX6
SPCS2 PFN2
SPCS2 RANBP2
SPCS2 ATP5F1
ZMYM3 NUP188
MAP2K4 MYST3
CAT MITF
LOC728844 RPS27A
LOC728844 SSR2
LOC728844 BRPF1
LOC728844 TPT1
DOC2B SERPINF2
WRB APBB1
LOC728849 HSF2
LOC728849 FGR
LOC728849 HK3
LOC728849 SNAP25
LOC728849 PUM1
LOC728849 SEPT7
LOC728849 ACADM
LOC728849 SLC9A6
LOC728849 MAML1
LOC728849 UBXN4
LOC728849 NPEPPS
LOC728849 MAPK1IP1L
LOC728849 MLLT11
LOC728849 HERC1
LOC728849 EIF1AP1
LOC728849 BAT3
LOC728849 PHF3
LOC728849 TMEM131
LOC728849 YY1
LOC728849 CIRBP
LOC728849 CCNG2
LOC728849 ATP5B
LOC728849 HMGN1
LOC728849 HNRNPU
LOC728849 AP2M1
LOC728849 HNRNPK
LOC728849 HNRNPM
LOC728849 SRD5A1
LOC728849 SNRNP70
LOC728849 CTDSP2
LOC728849 TAF7
LOC728849 KIAA0430
LOC728849 HADH
LOC728849 HTATSF1
LOC728849 MVK
LOC728849 GLUD1
LOC728849 TRAM1
LOC728849 PRKACB
LOC728849 LIMK2
LOC728849 EZH1
LOC728849 VHL
LOC728849 PRSS3
LOC728849 AFAP1
LOC728849 TMEM41B
LOC728849 SSR2
LOC728849 DVL3
LOC728849 RBM39
LOC728849 HNRNPA2B1
LOC728849 YWHAE
LOC728849 BMI1
LOC728849 CREB1
LOC728849 RBMX
LOC728849 LOC729602
LOC728849 SFRS11
SIM2 PROL1
SIM2 NRGN
TWIST1 CGA
TWIST1 LIMK2
TWIST1 RPS9
ATP13A3 PSMD6
ATP13A3 CAPRIN1
ATP13A3 CCNG2
ATP13A3 HNRNPM
ATP13A3 SFRS11
ATP13A3 TM9SF2
ATP13A3 PSMC6
PFN2 YY1
PFN2 PLK3
PFN2 TRPC1
PFN2 SERTAD2
PFN2 POU6F1
PFN2 UBXN4
PFN2 DAZAP2
PFN2 CUGBP2
PFN2 PAFAH1B1
PFN2 CD164
PFN2 OAT
DEFA6 KRT33B
HNF1A SNX17
CXCR4 SLC6A8
NPTX1 PKM2
NPTX1 TP53BP2
NPTX1 ALDOA
APPBP2 SNAP25
APPBP2 DAZAP2
APPBP2 TUBGCP3
APPBP2 CASC3
APPBP2 KIAA0240
APPBP2 CSTF3
APPBP2 HERC1
APPBP2 UTP14C
APPBP2 HTATSF1
APPBP2 SFRS11
APPBP2 GSK3A
APPBP2 PRKACB
BMI1 PUM1
BMI1 HMGN1
BMI1 POLA2
BMI1 CIRBP
BMI1 YWHAE
BMI1 CPE
BMI1 N4BP2L2
BMI1 RBM15B
BMI1 MYCL1
BMI1 MVK
BMI1 YY1
BMI1 FAM175B
BMI1 TMEM41B
BMI1 ACADM
BMI1 SRD5A1
BMI1 TAF7
BMI1 MAPK1IP1L
BMI1 KIAA0240
BMI1 MLLT11
BMI1 HTATSF1
BMI1 ALDH7A1
BMI1 GDI1
BMI1 CSNK2A2
BMI1 CASC3
BMI1 RBMX
BMI1 RABGGTB
BMI1 SECISBP2L
BMI1 PRKACB
BMI1 TUBGCP3
BMI1 PPP2R5C
LGALS3BP TGFBI
LGALS3BP P4HB
IL32 GPER
IL32 TNXB
IL32 CHRND
IL32 B4GALT1
PSMD4 FH
E2F1 POLA2
E2F1 HMGN1
E2F1 SCGB2A2
E2F1 KCNMA1
E2F1 RB1
E2F1 SLC5A5
E2F1 NAGA
E2F1 CBX1
ARMCX6 MAPK1IP1L
ARMCX6 HMGN2
ARMCX6 CIRBP
ARMCX6 AZIN1
ARMCX6 NARS
ARMCX6 CASC3
ARMCX6 B4GALT1
ARMCX6 ACADM
ARMCX6 CSNK2A2
RBMX POLA2
RBMX HDAC2
RBMX YY1
RBMX HMGN1
RBMX METAP1
RBMX SRD5A1
RBMX PUM1
RBMX AFAP1
RBMX CAMLG
RBMX HMGN2
RBMX HNRNPU
RBMX ACADM
RBMX BRPF1
RBMX HNRNPM
RBMX SNRNP70
RBMX HNRNPA2B1
RBMX TAF7
RBMX INSM1
RBMX MAPK1IP1L
RBMX HK3
RBMX UNG
RBMX CSNK2A2
RBMX NFIB
RBMX IER2
RBMX RBBP4
RBMX MRPS27
RBMX HNRNPK
RBMX PHF3
RBMX PPP2R5C
FUT6 RAB35
FUT5 PMS2L5
FUT3 TNXB
FUT3 ARAF
FUT3 PTPN1
FUT3 KIAA0114
FUT2 ODF1
FUT2 ASMT
FUT2 B4GALT1
FUT2 PTPRN
CHRND PPP2R1A
CHRND NNT
CHRND KDR
CHRND AQP2
CHRND GNB1
CHRND LAMP1
CHRND NFIC
IFI44 TNFRSF14
EPHX1 UBE2L3
OLFM1 RTN1
SF1 PPP2R1A
SF1 FUS
SF1 CLOCK
SF1 TLE2
SF1 ATP5B
SF1 PI4KB
SF1 MAB21L1
SF1 TRAPPC10
SF1 HERC1
SF1 CSNK2A1
SF1 CCND2
SF1 GSK3A
SF1 SECISBP2L
SF1 PDE6G
TNNC1 TNXB
FBLN1 RAP1GAP
FBLN1 NRGN
FBLN1 RPL27A
FBLN1 RPS28
FBLN1 RPS9
ARHGEF7 POLA2
ARHGEF7 HK3
ARHGEF7 PARP1
ARHGEF7 ACADM
ARHGEF7 SOX9
ARHGEF7 YES1
DYNLT3 YWHAB
DYNLT3 PKM2
ARHGEF1 RAB1A
ARHGEF1 ZNF167
ARHGEF1 GSK3A
ARHGEF1 LOC729602
ARHGEF1 CYP2C19
ARHGEF1 SMARCD1
ARHGEF1 MVK
CBFB MRPS27
CDH2 HNRNPM
CDH5 MGAT3
CDH5 TAF1
RAB5A YWHAQ
CENPI BBS9
CENPI REG1A
CENPI FABP3
CENPB KCNMB1
CENPB LIMK2
CENPB PKLR
PAFAH1B1 RAD21
PAFAH1B1 CYP2C19
PAFAH1B1 SRD5A1
PAFAH1B1 CTDSP2
PAFAH1B1 YWHAE
PAFAH1B3 PSMC2
GH2 REG1A
GH2 GSTT1
GH2 ZC3H3
GH2 TAF1
GH2 SCN1B
SFN B4GALT1
ACY1 UNC119
ACTB RPS17
ACTB RPS28
GHRHR SDC4
GHRHR CNTN1
GHRHR SLC5A5
GHRHR CDSN
GHRHR RBM15B
GHRHR YES1
GHRHR FAM175B
GHRHR RANBP2
GHRHR CHMP1A
GHRHR OAS2
GHRHR HNRNPK
GHRHR FOLR2
EMR1 RASL10A
EMR1 NRGN
CNTN1 BBS9
CNTN1 MPP2
CNTN1 TMEM41B
CNTN1 YWHAH
CNTN1 UBC
TRIB2 SERTAD2
TRIB2 CNN3
TRIB2 MSN
LAMB3 TNXB
LAMB3 RAE1
DHX34 ZNF197
MT1X FAM175B
MT1X HNRNPK
U2AF1 TAF7
U2AF1 NASP
U2AF1 MAPK1IP1L
U2AF1 HMGN2
U2AF1 RBBP4
U2AF1 KIAA0101
ADAR CHGB
ADAR GNB3
ADAR ARL4D
ADAR MAP4
HSPB1 MYL3
ZNF167 FTO
ZNF167 ST14
ZNF167 AKT1
ZNF167 TP53BP1
ZNF167 SMARCD1
ZNF167 CYP2C19
ZNF167 MDM4
GATM CST3
SNRNP27 CAPZA1
SF3A1 XRCC6
GPR162 CHGB
MT1E RPS9
MT1G PPY
COX6C RPS3A
COX6C GTF2A2
COX6C SRP14
ZNF187 CASC3
ZNF187 BBS9
ZNF187 RB1
DHPS PPP2R1A
DHPS SLC6A8
DHPS MAB21L1
DHPS SH3GL3
BLVRB NR4A1
BLVRB PSMD8
COX7A2 SHFM1
COX7A2 NDUFA12
NASP POLA2
NASP MAPK1IP1L
NASP YY1
NASP HMGN1
NASP GNPDA1
NASP TUBB
NASP ALDH7A1
NASP PPP2R5E
SUPT6H CD200
SUPT6H TAF6
SUPT6H PPP2R1A
MTHFD2 TNFSF9
MTHFD2 CD79A
SEMA5A NRGN
TBP TLE2
TBP HMGN2
CSNK1E AGER
CSNK1E INSM1
MYBPC2 GPR17
MYBPC2 NRGN
MYBPC1 CYP2C19
POU5F1 USF2
POU5F1 SEPT7
POU5F1 SLC30A3
MCM2 HNRNPU
TMEM131 YY1
TMEM131 CTNNB1
TMEM131 HNRNPC
TMEM131 HNRNPK
TMEM131 TTYH2
TMEM131 CDC7
TMEM131 LAMP2
TMEM131 ALDH7A1
TMEM131 GNAI1
TMEM131 SFRS11
ZNF238 CASP2
ZNF238 DEK
ZNF238 AFAP1
UBL4A CCNG2
UBL4A HNRNPM
RNPEP RABGGTB
RNPEP FEZ2
TRPC1 PSMD2
TPM1 PSMC2
HMGN3 CTNND1
HMGN3 SEPT7
HMGN3 FAM175B
HMGN3 HNRNPM
HMGN3 SUZ12
HMGN3 PGK1
HMGN3 SFRS11
HMGN3 EIF4H
HMGN3 ALDH7A1
HMGN3 PKP1
ADSL TAF7
ADSL MAPK1IP1L
ADSL SLC30A1
ADSL SSR2
ADSL CYCS
ADSL MAPRE1
ADSL BRPF1
ADSL YES1
ADSL MCFD2
ADSL ACADM
RNF113A AVPR1B
RNF113A PPP2R1A
RNF113A COL11A2
RNF113A MYL3
RNF113A CPSF6
RNF113A ATP5B
RNF113A ACADM
RNF113A MGAT5
RNF113A GYPB
RNF113A CSNK2A2
RNF113A ZWINTAS
RNF113A CSTF3
RNF113A PDE6B
RNF113A CYP2C19
CDKL5 KCNA3
MYH9 LOC100131311
MYH9 SEC13
CDKL1 PKLR
USF2 RAB1A
USF2 SDC4
USF2 YWHAB
RANBP2 SMN2
RANBP2 SUZ12
RANBP2 HADH
RANBP2 RB1
RANBP2 PUM1
RANBP2 SFRS11
RANBP2 MCFD2
RANBP2 AFAP1
RANBP2 ACADM
RANBP2 YES1
KIAA0430 HMGN1
KIAA0430 SLC9A6
KIAA0430 WASF3
KIAA0430 SON
KIAA0430 AP2M1
KIAA0430 TM9SF2
KIAA0430 UBXN4
KIAA0430 SNRNP70
KIAA0430 HERC1
KIAA0430 PRKACB
GNB1 CPE
GNB1 FKBP4
GNB1 AKT1
GNB1 ATP6AP1
GNB1 UTP14C
GNB1 SNAP25
GNB1 GSK3A
GNB1 SUPT4H1
GNB1 SPTAN1
GNB1 MED24
GNB1 DCTN1
GNB1 NPEPPS
GNB1 HERC1
GNB1 PSEN1
GNB1 PKM2
GNB1 PI4KB
GNB1 PI4KA
GNB1 CLOCK
GNB1 ATP5O
GNB1 ATP5B
GNB1 SH3GL3
GNB1 DUSP5
GNB1 ATP6V0C
GNB1 RAB1A
GNB1 HTATSF1
GNB1 NEUROD2
GNB1 ATP6V1E1
GNB1 ABCA3
GNB1 PDE4B
GNB1 MAPRE2
GNB1 ATP5F1
GNB1 PPP2R1A
GNB1 CHGB
GNB1 MAP4
GNB1 PIN1
GNB1 WASF3
GNB1 KLHDC3
GNB1 NUP188
GNB1 YWHAB
GNB1 AP1B1
GNB1 SLC9A6
GNB1 CASC3
GNB1 RABGGTA
GNB3 POLA2
GNB3 UNC119
GNB3 CTNNB1
GNB3 ILVBL
GNB3 SSTR2
GNB3 B4GALT1
GNB3 NDP
GNB3 NEUROG1
GNB3 ARL4D
TXN2 SC65
TXN2 KCNB1
AGAP2 GPM6B
SATB1 BBS9
PIP5K1A CKAP4
STX5 CYB5R3
TRAM1 LIMK2
TRAM1 CYCS
TRAM1 CCNG2
TRAM1 YES1
TRAM1 HNRNPK
TRAM1 C12orf32
TRAM1 MAPRE1
TRAM1 HK3
TRAM1 TM9SF2
TRAM1 MCFD2
TRAM1 HADH
TRAM1 RABGGTB
TRAM1 SFRS11
KEAP1 METAP1
KEAP1 SLC30A1
SLC23A2 HNRNPU
SLC23A2 NR2C1
SLC23A2 GOLGA4
SLC23A2 TP53BP1
RPS3A RPS27A
RPS3A NPM1
RPS3A RPL27A
SLAMF1 PPP2R1B
SLAMF1 AGER
SLAMF1 ELF4
SLAMF1 DRG2
SLAMF1 CYP2F1
SLAMF1 GRK6
SLAMF1 ODF1
SLAMF1 AQP2
SLAMF1 HMGA2
SLAMF1 NFIC
SLAMF1 TUB
SLAMF1 POU2F2
SMN2 TAF7
SMN2 RB1
SMN2 PUM1
POLA2 CYB5R3
POLA2 HMGN2
POLA2 HMGN1
POLA2 PSMD2
POLA2 PUM1
POLA2 KIAA0101
POLA2 EHMT2
POLA2 FAM175B
POLA2 NARS
POLA2 SUZ12
POLA2 B4GALT1
POLA2 MAPK1IP1L
POLA2 STAG1
POLA2 UNG
POLA2 TAF7
POLA2 TFAP4
POLA2 PPP2R5C
KIAA0232 MLLT11
KIAA0232 CASC3
KIAA0232 YWHAH
KIAA0232 ATP5F1
EZH1 PUM1
EZH1 CAPRIN1
EZH1 CSNK2A2
PRSS3 HDAC2
PRSS3 RPS23
PRSS3 RBM34
SLC5A5 LBR
SLC5A5 KIF14
SLC5A5 MAPRE1
SLC5A5 RBM15B
SLC5A5 YES1
GTF2A2 MAPK1IP1L
GTF2A2 EIF1AP1
GTF2A2 ATP5J
GTF2A2 GUCY1A3
GTF2A2 SRP14
GTF2A2 CYB5R3
GTF2A2 RRAGA
GTF2A2 RPS23
YWHAZ CSNK2A1
DRG2 AQP2
NDUFS1 RABGGTB
YWHAQ CPE
YWHAQ USP7
YWHAQ CTNNB1
YWHAQ GPM6A
YWHAQ RBM15B
YWHAQ CBX1
YWHAQ TUBA1A
YWHAQ HNRNPC
YWHAQ RAB1A
YWHAQ CYCS
YWHAQ DUT
YWHAQ PUM2
YWHAQ ABI2
YWHAQ PRCC
RB1 RAD23B
RB1 PUM1
RB1 YES1
RB1 HNRNPU
RB1 ACADM
RB1 DVL1
RB1 SUZ12
RB1 PHKG1
RB1 MAPK1IP1L
RB1 PARP1
RB1 NAGA
RB1 CSNK2A2
RB1 BBS9
RB1 SFRS11
YWHAH DAZAP2
YWHAH FEZ2
YWHAH UBC
YWHAH GSK3A
YWHAH MLLT11
YWHAH AP2M1
YWHAH NAGA
YWHAB HTATSF1
YWHAB SLC6A6
YWHAB CHGB
YWHAB WASF3
YWHAB ATP6AP1
YWHAB SLC9A6
YWHAB ISCU
YWHAB ATP6V0C
YWHAB SMARCD1
YWHAB FTO
YWHAB GSK3A
YWHAB SPTAN1
YWHAB LOC100133166
YWHAB UTP14C
YWHAB ATP6V1E1
YWHAB MRPL49
UCN GRM4
UCN IRF5
AP1B1 AVPR1B
AP1B1 NUP188
AP1B1 CASC3
AP1B1 B4GALT1
YWHAE PSMD6
YWHAE CYCS
YWHAE PUM1
YWHAE MYL3
YWHAE YES1
YWHAE HMGN1
YWHAE TMEM41B
YWHAE ACADM
YWHAE HNRNPK
YWHAE SUZ12
YWHAE RBM39
YWHAE HK3
YWHAE UBC
YWHAE EIF1AP1
YWHAE CHMP1A
YWHAE MVK
YWHAE HADH
YWHAE SHFM1
YWHAE CLP1
YWHAE SSR2
YWHAE SFRS11
CYP21A2 NRGN
CYP21A2 SLC5A2
CYP21A2 MCHR1
CYP21A2 TNFSF9
CHRM5 LIMK2
CHRM5 B4GALT1
CHRM5 FAM175B
CHRM5 CDSN
CHRM5 UBC
NR4A1 LIMK2
NR4A1 PSME4
NR4A1 PSMD2
NR4A1 USP7
CASC3 CPE
CASC3 N4BP2L2
CASC3 SLC30A3
CASC3 LOC100133166
CASC3 ANKRD46
CASC3 B4GALT1
CASC3 ATP2B1
CASC3 CSNK2A1
CASC3 SNAP25
CASC3 GSK3A
CASC3 UBC
CASC3 HMGN2
CASC3 MED24
CASC3 TNFRSF14
CASC3 PUM1
CASC3 SLC9A6
CASC3 NPEPPS
CASC3 PHKG1
CASC3 MAPK1IP1L
CASC3 MLLT11
CASC3 HERC1
CASC3 BAT3
CASC3 PI4KB
CASC3 PI4KA
CASC3 CLOCK
CASC3 CIRBP
CASC3 ATP5B
CASC3 CBX1
CASC3 FUS
CASC3 ATP6V0C
CASC3 TNK2
CASC3 RAB1A
CASC3 HTATSF1
CASC3 ATP6V1E1
CASC3 MPRIP
CASC3 NUP188
CASC3 RRAGA
CASC3 NAGA
CASC3 BBS9
CASC3 AZIN1
CASC3 PURA
MGAT3 COL11A2
MGAT3 AGER
MGAT3 MYLPF
MGAT5 AVPR1B
MGAT5 DRD1
MGAT5 CYP2C19
MGAT5 MYL3
VAMP7 SUPT4H1
ABI2 CAPRIN1
ABI2 USP7
ABI2 LIG4
ABI2 CCBL2
ABI2 RNF144A
ABI2 PSMD2
ABI2 EXT2
FEZ2 ALDH4A1
CSTF3 AVPR1B
CSTF3 YY1
CSTF3 PSMD6
CSTF3 CTNNB1
CSTF3 HNRNPH2
CSTF3 ACADM
CSTF3 NUP188
CSTF3 HNRNPK
CSTF3 HK3
CSTF3 TP53BP1
CSTF3 BBS9
CSTF3 SNAP25
CSTF3 DAZAP2
CSTF3 GSK3A
CSTF3 SSTR3
CSTF3 SFRS11
CSTF3 FOLR2
CYP2C19 AVPR1B
CYP2C19 CRP
CYP2C19 MYL3
CYP2C19 SLC30A3
CYP2C19 NUP188
CYP2C19 MYLPF
CYP2C19 KCNMA1
CYP2C19 FGR
CYP2C19 ZWINTAS
CYP2C19 CTLA4
CYP2C19 REG1A
CYP2C19 CD8B
CYP2C19 CSNK2A1
CYP2C19 BBS9
CYP2C19 SNAP25
CYP2C19 TAF1
CYP2C19 HLA-DOB
CYP2C19 SDC4
CYP2C19 TUB
CYP2C19 FOLR1
MMP9 KPNB1
POU2F2 RPS19
POU2F2 RPS27A
POU2F2 HPCA
POU2F2 AANAT
POU2F2 RPS9
POU2F2 TNXB
POU2F2 DPEP1
POU2F2 RPL10A
POU2F2 KIAA0040
POU2F2 NPM1
POU2F2 MT3
IMMT PDIA6
PPBPL2 CPZ
BPTF NARS
SLC6A6 ATP6AP1
SLC6A8 UNC119
SLC6A8 CHGB
SLC6A8 ABCA3
SLC6A8 DUSP5
SLC6A8 NEUROG1
SLC6A8 ARL4D
AGER AVPR1B
AGER HMGN2
AGER PLK1
AGER TNFRSF14
AGER PUM1
AGER CPB1
AGER MAPKAPK3
AGER UGP2
AGER EHMT2
AGER MPP2
AGER TH
AGER RENBP
AGER NFIC
AGER ODF1
AGER MAPK1IP1L
AGER SMARCD1
AGER TAF7
AGER LOC91316
AGER RBBP4
CETN2 PPP2R1A
CETN2 CTTN
CETN2 ATP6V0C
CHN2 PI4KB
CHN2 LOC100133166
CHN2 CLCN4
CHN2 ATP2B1
CHN2 PURA
CHN2 TP53BP2
CHN2 ILVBL
CAPRIN1 USP7
CAPRIN1 PUM2
CAPRIN1 CCNG2
CAPRIN1 ACADM
CAPRIN1 HNRNPK
CAPRIN1 TM9SF2
CAPRIN1 HK3
CAPRIN1 UBXN4
CAPRIN1 EP300
CAPRIN1 CNN3
GPR31 SMARCD1
PECAM1 ATP5F1
IL12RB2 DUSP5
ATP6AP1 PI4KB
ATP6AP1 PI4KA
ATP6AP1 SLC9A6
ATP6AP1 LOC100133166
ATP6AP1 GPI
ATP6AP1 HERC1
ATP6AP1 PTPRN
ATP6AP1 FTO
ATP6AP1 GSK3A
PRKACB CIRBP
PRKACB N4BP2L2
PRKACB LOC100133166
PRKACB UBXN4
PRKACB DAZAP2
PRKACB TM9SF2
PRKACB KIAA0240
PRKACB MLLT11
PRKACB NAGA
PRKACB SNAP25
PRKACB CASP2
PRKACB PURA
MAPRE1 YY1
MAPRE1 METAP1
MAPRE1 CCNG2
MAPRE1 ACADM
MAPRE1 YES1
MAPRE1 TUBA1A
MAPRE1 SLC12A3
MAPRE1 HNRNPU
MAPRE1 HNRNPK
MAPRE1 HNRNPA2B1
MAPRE1 SUZ12
MAPRE1 MAPK1IP1L
MAPRE1 HK3
MAPRE1 STAG1
MAPRE1 ABO
MAPRE1 UBXN4
MAPRE1 UNG
MAPRE1 TAF7
MAPRE1 HADH
MAPRE1 TFAP4
MAPRE1 MRPS27
MAPRE1 TAF9
MAPRE1 SFRS11
MAPRE1 PPP2R5E
HCG8 BBS9
HCG8 EPHB3
HCG8 PSMD2
HCG8 PHKG1
HCG8 SLC30A3
MAPRE2 MAP4
MAPRE2 WASF3
MAPRE2 ATP5B
MAPRE2 EIF4A3
MAPRE2 ABCA3
AQP7 ITSN2
AQP7 SCGB2A2
AQP2 PROL1
AQP2 POFUT1
AQP2 CYP2F1
AQP2 ELF4
AQP2 FASTK
AQP2 HTR2C
AQP2 SMARCD1
AQP2 GFRA2
AQP3 CCR7
AQP3 CREB3
AQP3 CD68
AQP1 MED22
DIO3 CORO1B
GRM4 CDSN
GRM4 UROD
GRM4 SLC30A3
GRM4 NAGA
GRM4 GDI1
GRM4 BBS9
GRM4 RABGGTB
GRM4 HLA-DQA1
NR2C1 RPS25
NR2C1 CSNK2A2
NR2C1 FTO
LOC100131311 YY1
LOC100131311 CNN3
LOC100131311 SUZ12
LOC100131311 ALDH4A1
GTF2I BAT3
GTF2I XRCC5
GTF2I KLHDC3
MSTP9 HMGN2
RBBP7 NAGA
RBBP7 HNRNPU
RBBP7 CAMLG
RBBP7 NARS
RBBP7 TM9SF2
RBBP7 UBXN4
RBBP7 ANKRD46
RBBP7 UNG
RBBP7 TAF7
RBBP7 IER2
RBBP7 SFRS11
RBBP5 HMGN1
RBBP5 RAD23B
RBBP5 EIF4H
RBBP5 FOLR2
RBBP4 HMGN2
RBBP4 HMGN1
RBBP4 METAP1
RBBP4 ACADM
RBBP4 BMS1
RBBP4 HNRNPU
RBBP4 NARS
RBBP4 BRPF1
RBBP4 HNRNPK
RBBP4 HNRNPM
RBBP4 UBXN4
RBBP4 RBM39
RBBP4 MAPK1IP1L
RBBP4 HK3
RBBP4 UNG
RBBP4 TAF7
RBBP4 IER2
RUNX1 TBX5
BMPR2 ELF4
GBF1 ACADM
GBF1 PPP2R5C
GRIA2 RTN1
SKAP1 GYPB
MED24 BAT3
MED24 EIF4A3
MED24 ATP5B
MED24 ATP5F1
PROL1 LOC91316
PROL1 TNXB
PROL1 ODF1
PROL1 MDM4
MAPK1IP1L RBM15B
MAPK1IP1L ANKRD46
MAPK1IP1L ATP2B1
MAPK1IP1L CSNK2A2
MAPK1IP1L UBC
MAPK1IP1L HMGN2
MAPK1IP1L HMGN1
MAPK1IP1L PUM1
MAPK1IP1L ACADM
MAPK1IP1L NARS
MAPK1IP1L B4GALT1
MAPK1IP1L EIF4H
MAPK1IP1L TAF7
MAPK1IP1L EIF1AP1
MAPK1IP1L RHEB
MAPK1IP1L CLOCK
MAPK1IP1L HNRNPU
MAPK1IP1L ATP5J
MAPK1IP1L HNRNPK
MAPK1IP1L HNRNPM
MAPK1IP1L HTATSF1
MAPK1IP1L ALDH7A1
MAPK1IP1L GLUD1
MAPK1IP1L SEC31A
MAPK1IP1L SERTAD2
MAPK1IP1L SUZ12
MAPK1IP1L NAGA
MAPK1IP1L SFRS11
SEPT5 MLLT11
SEPT5 TATDN2
SEPT7 LIMK2
SEPT7 ACADM
SEPT7 HNRNPK
SEPT7 TM9SF2
SEPT7 UBXN4
SEPT7 COX5B
SEPT7 HK3
SEPT7 EIF4H
SEPT7 CHMP1A
SEPT7 DAZAP2
SEPT7 IRF9
SEPT7 SFRS11
SLC9A6 PI4KA
SLC9A6 CIRBP
SLC9A6 CHGB
SLC9A6 SPARCL1
SLC9A6 ATP5B
SLC9A6 SH3GL3
SLC9A6 LOC100133166
SLC9A6 SPTAN1
SLC9A6 UBXN4
SLC9A6 NPEPPS
SLC9A6 ATP6V0C
SLC9A6 SNAP25
SLC9A6 MLLT11
SLC9A6 HERC1
SLC9A6 FTO
SLC9A6 WASF3
SLC9A6 GSK3A
SLC9A6 PURA
SLC9A6 SPOCK2
SECISBP2L CLOCK
SECISBP2L CIRBP
SECISBP2L CPE
SECISBP2L RBM15B
SECISBP2L SH3GL3
SECISBP2L TMEM41B
SECISBP2L MVK
SECISBP2L SNAP25
NARS GNPDA1
NARS PUM1
NARS GLUD1
NARS PKP1
NARS ACADM
NARS HMGN2
NARS EPS15
NARS PARK7
NARS HNRNPU
NARS IGHM
NARS ISG15
NARS PDHB
NARS TAF7
NARS IER2
NARS KDM5A
SCNN1G CYP2F1
SCNN1G NRGN
SCNN1G TNXB
SCNN1G GABRQ
RBM34 MCFD2
JUP ATN1
JUP DCTN2
JUP RAF1
SYT11 ATP1B3
CDK5R1 ARVCF
UGP2 NRGN
UGP2 TNXB
UGP2 FHL3
JMJD1C PHKG2
RBM39 HDAC2
RBM39 YY1
RBM39 RRM1
RBM39 HNRNPM
RBM39 PSEN2
RBM39 ACADM
RBM39 HNRNPK
RBM39 HNRNPA2B1
RBM39 SUZ12
RBM39 HK3
RBM39 EIF1AP1
RBM39 SMARCD2
RBM39 LAMC1
RBM39 CNN3
RBM39 CLP1
RBM39 CPB2
RBM39 SFRS11
RBM39 PHF3
CTLA4 AVPR1B
CTLA4 MYL3
CTLA4 NCAM1
CTLA4 POFUT1
CTLA4 ZWINTAS
CTLA4 SLC14A2
CTLA4 HMGA2
CTLA4 SMARCD1
CTLA4 HLA-DOB
CTLA4 TUB
PARP4 BTN2A2
PARP4 ADCYAP1
SEC13 CYB5R3
SEC13 PSMD8
SEC13 PKM2
SEC13 SH3GL3
SEC13 ATP5B
SEC13 CKAP4
PARP1 CCT8
PARP1 FHL2
PARP1 PUM1
PARP1 CKAP5
LAMC1 SERTAD2
LAMC1 BMS1
TUB LOC91316
TUB PLEC1
TUB HMGA2
ALDH4A1 TAF7
ALDH4A1 CNN3
ALDH4A1 ZP3
ALDH4A1 PSME2
ALDH4A1 ATP5F1
LRBA YY1
GSTT1 NRGN
GSTT1 ZRSR2
GSTT1 EFNA1
GSTT1 NOP14
GSTT1 SNRPC
GSTT1 KLHDC10
GSTT1 TFDP1
PPARG RFC1
MRPS27 EPS15
MRPS27 UNG
PPP2R5E MYCL1
PPP2R5E YY1
PPP2R5E PUM1
PPP2R5E HNRNPH2
PPP2R5E ACADM
PPP2R5E HNRNPU
PPP2R5E HNRNPM
PPP2R5E SUZ12
PPP2R5E EIF1AP1
PPP2R5E HTATSF1
PPP2R5E NAGA
PPP2R5E ATP2B1
PPP2R5E PPP2R5C
PPP2R5E CKAP5
PHF3 HMGN1
PHF3 PUM1
PHF3 HNRNPM
PHF3 SNRNP70
PPP2R5B MPRIP
PPP2R5C METAP1
PPP2R5C PUM1
PPP2R5C CAMLG
PPP2R5C ACADM
PPP2R5C YES1
PPP2R5C FAM175B
PPP2R5C HNRNPU
PPP2R5C SUZ12
PPP2R5C PHKG1
PPP2R5C HK3
PPP2R5C EIF1AP1
PPP2R5C EIF4H
PPP2R5C UNG
PPP2R5C HMGN2
PPP2R5C CNN3
PPP2R5C IER2
PPP2R5C RABGGTB
PPP2R5C SFRS11
PPP2R5C FOLR2
PPP2R5C CKAP5
MYOM1 BATF
YY1 LIMK2
YY1 HNRNPU
YY1 ACADM
YY1 PUM1
YY1 TAF9
YY1 HNRNPK
YY1 HNRNPA2B1
YY1 SUZ12
YY1 HNRNPM
YY1 HK3
YY1 UBXN4
YY1 CNN3
YY1 SFRS11
ZNF32 RAB1A
ZNF32 TP53BP2
CTNND2 SNAP25
CTNND2 IDS
CTNND2 HTATSF1
CTNND1 IRF9
CTNND1 CSNK2A2
CTNND1 PUM1
KCNA5 PTPRO
KCNA5 UNC119
SH3GL1 BCL9
KCNA3 HNRNPL
SH3GL3 PPP2R1A
SH3GL3 CLOCK
SH3GL3 SDC4
SH3GL3 CHGB
SH3GL3 CPE
SH3GL3 BAT3
SH3GL3 NNAT
SH3GL3 ATP5B
SH3GL3 WASF3
SH3GL3 MPP3
SH3GL3 ATP6V0C
SH3GL3 MLLT11
SH3GL3 FKBP4
SH3GL3 TNXB
SH3GL3 GSK3A
SH3GL3 RABGGTA
SH3GL3 PSMD7
SH3GL3 ATP5F1
SLC10A2 ITSN2
SLC10A2 HMGA2
SLC10A2 NCAM1
SLC10A1 ZER1
GOLGA1 SPTAN1
FHL1 HTATSF1
FTH1 DUT
KDR CCR2
KDR LPAL2
RPS27 RPS16
RPS27 RPS21
RPS27 RPS18
RPS27 RPL10A
RPS27 RPS19
RPS25 RPS18
RPS23 RPS27A
RPS23 CCT8
RPS23 APEX1
RPS23 HNRNPA2B1
RPS23 SRP14
RPS23 RPL27A
RPS23 RPS28
RPS23 RPS29
RPS23 NPM1
RPS23 RPL10A
RPS21 RPS10
RPS21 RPS27A
RPS21 RPS18
RPS21 RPS28
RPS28 WNT2B
RPS28 RPS17
RPS28 RPL27A
RPS28 RPS18
RPS28 RPS9
RPS28 RPS19
RPS28 RPS27A
RPS28 RAP1GAP
RPS28 RPL10A
FOXD1 TAGLN2
ALDH7A1 HNRNPM
ALDH7A1 HNRNPU
ALDH7A1 PUM1
ALDH7A1 HNRNPA2B1
ALDH7A1 UNG
ALDH7A1 KIAA0101
ALDH7A1 CKAP5
NDP NHLH1
NDP NEUROG1
NDP BSG
CHMP1A LIMK2
CHMP1A ACADM
CHMP1A YES1
CHMP1A UBXN4
CHMP1A SNRNP70
CHMP1A SFRS11
CHMP1A DAZAP2
CHMP1A LAMP2
CHMP1A DUT
CHMP1A CSNK2A2
CHMP1A AFAP1
CHMP1A TAF7
CHMP1A HNRNPK
CHMP1A HMGN1
EDN2 BATF
EDN2 MAP4K2
EDN2 CYC1
EDN2 NOP14
BMS1 CCT8
BMS1 CNN3
BMS1 FAM175B
BMS1 HNRNPA2B1
SLC5A2 PPP2R1B
SLC5A2 HMGA2
SLC5A2 EFNA3
PPID ATP5O
COX7C ATP5J
PPIA SNRPB
AIMP2 COX5A
AIMP1 KIAA0114
CORO1B NRGN
CORO1B SULT2B1
MPRIP G6PD
MPRIP ERCC4
MPRIP ATP6V0C
MPRIP BBS9
CORO1A DCTN1
MYLPF COL11A2
MYLPF FSHB
MYLPF TNXB
MYLPF REG1A
MDH1 AARS
PIN1 RABGGTA
PIN1 TH
PIN1 DUSP5
YES1 LIMK2
YES1 PSMD2
YES1 CCNG2
YES1 PUM1
YES1 HNRNPH2
YES1 ACADM
YES1 SERTAD2
YES1 FAM175B
YES1 SUZ12
YES1 DAZAP2
YES1 CSNK2A2
YES1 HADH
YES1 TAF4
YES1 SFRS11
YES1 UBC
KRT17 ID3
WASF1 HK3
WASF3 PPP2R1A
WASF3 PI4KB
WASF3 PI4KA
WASF3 DUSP5
WASF3 ATP5B
WASF3 RAF1
WASF3 PURA
WASF3 AP2M1
WASF3 ATP6V0C
WASF3 MLLT11
WASF3 DSTN
WASF3 ATP6V1E1
WASF3 SUPT4H1
WASF3 PTPRO
WASF3 ATN1
FAS BTN3A1
FAS RPS19
FAS MAN2A2
FAS TNFSF9
ATR EIF1AP1
RNASE6 HLA-DOB
PTHLH PURA
NUP188 AVPR1B
NUP188 RAD23B
NUP188 COL11A2
NUP188 GSK3A
NUP188 CPE
NUP188 GCLC
NUP188 TNFRSF14
NUP188 HNRNPH2
NUP188 ZNF76
NUP188 CBX1
NUP188 MYST3
NUP188 PHKG1
NUP188 SLC14A2
NUP188 NAGA
NUP188 CSNK2A1
NUP188 BBS9
NUP188 LOC100133166
HNRNPA2B1 ACADM
HNRNPA2B1 RRM1
HNRNPA2B1 KIAA0101
HNRNPA2B1 HNRNPU
HNRNPA2B1 HNRNPM
HNRNPA2B1 HK3
HNRNPA2B1 TM9SF2
HNRNPA2B1 UBXN4
HNRNPA2B1 NPM1
HNRNPA2B1 SFRS11
HNRNPA2B1 HNRNPK
HNRNPA2B1 B4GALT1
GPX4 PPP2R1A
GPX4 PKM2
GPX4 TBCC
GPX4 ATP5O
GPX4 ATP5B
GPX4 ATP5F1
RENBP LOC91316
RENBP PAK1
RENBP CSNK2A1
REG1A AVPR1B
REG1A COL11A2
REG1A ASMT
REG1A FGR
REG1A HMGA2
REG1A NFIC
REG1A GFRA2
REG1A FABP3
KIAA0247 PKM2
KIAA0247 UNC119
KIAA0247 DUSP5
KIAA0247 APLP2
KIAA0240 RAD23B
KIAA0240 CLOCK
KIAA0240 PUM2
KIAA0240 N4BP2L2
KIAA0240 TMEM41B
KIAA0240 MLLT11
KIAA0240 HTATSF1
KIAA0240 CTNNB1
KIAA0240 TUBGCP3
KIAA0240 NPEPPS
TP53BP1 COL11A2
TP53BP1 AKT1
TP53BP1 NR5A1
TP53BP1 ATP6V0D1
TP53BP2 MAP4
TP53BP2 MMD
TP53BP2 ARL4D
TP53BP2 ZNF76
TP53BP2 NEUROG1
CASP5 RFC1
CASP2 MYL3
DRD1 ZWINTAS
PURA NPEPPS
PURA ATP6V1A
PURA PI4KB
PURA PI4KA
PURA AZIN1
PURA CIRBP
CFDP1 PSMD6
CFDP1 KIF14
CFDP1 CDSN
CFDP1 NAGA
PLK1 SMARCD1
PLK3 BATF
PLK3 MAP4K2
PLK3 FOSL1
PLK3 MT3
PLK3 KDM4A
PLK3 POU6F1
PLK3 LAD1
PLK3 SC65
PLK3 RAB13
PLK3 NRGN
PLK3 RAE1
PLK3 TFAP4
PLK4 UBE3A
AKT1 PI4KA
AKT1 SPTAN1
AKT1 HERC1
AKT1 SMARCD1
AKT1 ABL1
OAT ATP1B3
DARC MPP2
DARC DUSP5
DARC ATP5G1
GRK6 BBS9
GRK6 SDC4
GRK6 ACAP1
GRK6 PAK1
OAS2 ADCYAP1
OAS2 EIF4H
OAS2 CDSN
CAPN2 TAF7
TTYH2 KCNMA1
MYB ACAP1
MYB SLC14A2
ETV1 NFIC
CTAG1B TBXA2R
RCAN2 SREBF1
CHRNG TNFRSF1A
SPAG1 RPL13A
RAE1 BATF
RAE1 TNXB
RAE1 FOSL1
RAE1 NRGN
RAE1 POU4F1
RAE1 RAB3B
RAE1 RAB3A
RAE1 WIT1
SERPINB2 CDH18
KCNMB1 RAB3A
GSK3A AVPR1B
GSK3A FUS
GSK3A PI4KA
GSK3A CLOCK
GSK3A SPTAN1
GSK3A HERC1
GSK3A CSNK2A1
GSK3A PTPRN
GSK3A BBS9
GSK3A SNAP25
GSK3A CBX1
GSK3A SDC4
GSK3A PAK1
UBC CDSN
UBC CLOCK
UBC PUM1
UBC ATP5O
UBC ACADM
UBC FAM175B
UBC NDUFA12
UBC B4GALT1
UBC RRAGA
UBC SNAP25
UBC EIF4H
UBC HTATSF1
UBC NAGA
UBC CSNK2A2
UBC BBS9
UBC SDC4
UBC PDE6B
UBC BAT3
UBC SFRS11
TAF15 NR5A1
METAP1 KIAA0101
METAP1 SEC31A
METAP1 CAMLG
METAP1 HNRNPM
METAP1 UNG
METAP1 HNRNPK
ST14 MYL3
AANAT ODF1
AANAT RABGGTA
KLHDC3 PPP2R1A
KLHDC3 BAT3
TNXB GOLGA2
TNXB NRGN
TNXB FEV
TNXB LOC91316
TNXB SDC4
TNXB FABP3
HTR2A GFRA2
HTR2C CLCN1
SRP14 EIF4H
NEUROG1 UNC119
MYST3 DAZAP2
MYST3 SSTR3
MYST3 N4BP2L2
NPEPPS PPP2R1A
NPEPPS PI4KA
NPEPPS ATP6V1E1
NPEPPS N4BP2L2
NPEPPS ATP5O
NPEPPS ATP5B
NPEPPS SLC30A3
NPEPPS AP2M1
NPEPPS ATP6V1A
NPEPPS SNAP25
NPEPPS CBX1
NPEPPS ZKSCAN1
NPEPPS BAT3
SMC1A TUBGCP3
ODF1 AVPR1B
ODF1 TNFRSF14
ODF1 CCR2
ODF1 HLA-DOB
EFEMP2 FTO
NELL2 BTN2A2
HADH HNRNPH2
HADH ACADM
HADH CCNG2
HADH HNRNPK
HADH SFRS11
HADH HK3
SPOCK2 HERC1
SPOCK2 ARVCF
SPOCK2 TH
SPOCK2 FTO
PKM2 ATP5O
PKM2 ARL4D
PKM2 SEPW1
PKM2 MPP3
PKM2 ATP6V0C
PKM2 GPI
PKM2 ARL6IP1
PKM2 ALDOA
BTN3A1 SERTAD2
ATP5J HMGN1
ATP5J EIF1AP1
ATP5J PUM1
ATP5J ATP5O
ATP5J HNRNPM
ATP5J ACADM
ATP5O RPS27A
ATP5O PI4KB
ATP5O AP2M1
HNRNPH2 CLOCK
HNRNPH2 PSMD6
HNRNPH2 UBE2L3
HNRNPH2 NAGA
HNRNPH2 ACADM
HNRNPH2 RAD21
HNRNPH2 USP10
HNRNPH2 MVK
HNRNPH2 SFRS11
ATP5B PPP2R1A
ATP5B PSMD8
ATP5B PI4KA
ATP5B FKBP4
ATP5B MAB21L1
ATP5B AP2M1
ATP5B ATP6V0C
ATP5B UTP14C
ATP5B SUPT4H1
ATP5B ATP5F1
GNAI1 RNF144A
GNAI1 USP7
GNAI1 CUGBP2
GPR143 ATP5G2
F8A1 PSMD8
CITED1 FUS
TBXA2R IRF5
TBXA2R SMARCD1
TBXA2R CLK2
TBXA2R SLC30A3
POMC MAP4K2
POMC NRGN
KCNB1 PTPRN
RNF144A HERC1
RNF144A ZKSCAN1
RNF144A GDI1
TOMM20 PABPC4
TOMM20 RABGGTB
TOMM20 NAGA
RPS11 RPS17
RPS10 SNRPD2
RPS10 RPS19
RPS10 RPS18
RPS17 WNT2B
RPS17 RPS16
RPS17 RPS19
RPS17 RPS18
RPS16 RPS18
RPS16 RPS19
RPS16 RPL27A
RPS19 RPL27A
RPS19 RPS9
RPS19 RPL13A
RPS19 TH
RPS19 WNT2B
RPS19 PLEC1
RPS19 RASL10A
RPS18 RPL27A
DDOST GNPDA1
RRM1 KIAA0101
RRM1 CCT8
RRM1 UNG
RRM1 EIF1AP1
RRM1 HNRNPK
RRM1 VIPR1
RRM1 CAMLG
RRM1 CKAP5
CDKN3 KRT10
GCLC CSNK2A1
DPEP1 RPL10A
DPEP1 KIAA0114
DPEP1 RPS9
TH PPP2R1B
TH HSD17B3
TH FTO
ZWINTAS AVPR1B
ZWINTAS PTPN1
PAK1 AVPR1B
PAK1 CSNK2A1
PAK1 RRAGB
PAK1 RAB1A
PAK1 HERC1
PAK1 BBS9
TDO2 ERCC4
RRAGA CLOCK
RRAGA PSMD7
RRAGA RBM15B
RRAGA AP2M1
RRAGA B4GALT1
RRAGA ATP6V0C
RRAGA ANKRD46
RRAGA UTP14C
RRAGA ALDH9A1
RRAGA HTATSF1
RRAGA RHEB
RRAGA ATP5F1
RRAGB NFIC
RRAGB DCTN1
RRAGB CSNK2A1
NAGA COL11A2
NAGA CPE
NAGA RBM15B
NAGA ANKRD46
NAGA SNAP25
NAGA B4GALT1
NAGA HMGN2
NAGA PSMD2
NAGA PHKG1
NAGA EIF4H
NAGA ESR2
NAGA TAF1
NAGA CLOCK
NAGA IDS
NAGA GABRA1
NAGA CBX1
NAGA HPRT1
NAGA HNRNPU
NAGA AP2M1
NAGA HTATSF1
NAGA MVK
NAGA ATP6V1E1
NAGA USP7
NAGA CTNNB1
NAGA ABO
NAGA BBS9
NAGA AARS
NAGA CKAP5
RASA1 PUM1
RASA1 SFRS11
DAZAP2 CIRBP
DAZAP2 PSMD6
DAZAP2 CPE
DAZAP2 B4GALT1
DAZAP2 ACADM
DAZAP2 MVK
DAZAP2 HNRNPU
DAZAP2 TM9SF2
DAZAP2 UBXN4
DAZAP2 HTATSF1
DAZAP2 MLLT11
DAZAP2 TAF7
DAZAP2 SNAP25
DAZAP2 SFRS11
DAZAP2 ATP5F1
PTPRS WIT1
PTPRS EFNA3
CLP1 SERTAD2
CLP1 ACADM
LOC729602 PLEC1
SFRS11 CSNK2A2
SFRS11 HK3
SFRS11 CPB2
SFRS11 PUM1
SFRS11 ACADM
SFRS11 FAM175B
SFRS11 UBXN4
SFRS11 PGK1
SFRS11 EIF1AP1
SFRS11 EIF4H
SFRS11 TAF7
SFRS11 CLOCK
SFRS11 CIRBP
SFRS11 CCNG2
SFRS11 HNRNPK
SFRS11 TM9SF2
SFRS11 CTDSP2
SFRS11 LAMP2
SFRS11 HTATSF1
SFRS11 MVK
SFRS11 LIMK2
SFRS11 CYCS
SFRS11 AFAP1
SFRS11 CAMLG
SFRS11 SUZ12
PTPRN LOC91316
PTPRN MAPKAPK3
PTPRK NHLH1
TUBA1A IRF9
TUBA1A SPARCL1
TUBA1A HNRNPK
TUBA1A FSHB
TUBA1A ACADM
TUBA1A CBX1
UBE3A MT3
UBE3A GFRA2
CPE CYB5R3
CPE CLOCK
CPE HERC1
CPE PUM2
CPE RBM15B
CPE CBX1
CPE BBS9
CPE SNAP25
CPE SDC4
CPE LOC100133166
CPE ATP6V1E1
DMPK CLCN1
PIK3R3 SRD5A1
IFNA14 POLD2
KRT32 GPR17
KRT32 NOS1
KRT32 FES
PLEC1 FEV
UBXN4 PSMD6
UBXN4 POLG
UBXN4 CCNG2
UBXN4 HTATSF1
UBXN4 CAMLG
UBXN4 SEC31A
UBXN4 HNRNPU
UBXN4 ACADM
UBXN4 AP2M1
UBXN4 C11orf58
UBXN4 HNRNPM
UBXN4 SUZ12
UBXN4 TM9SF2
UBXN4 CEBPZ
UBXN4 ISCU
UBXN4 CKAP5
UBXN4 CSNK2A2
UBXN4 TAF7
UBXN4 GLUD1
UBXN4 HNRNPK
UBXN4 EIF4H
SMARCD1 AVPR1B
SMARCD1 CHGB
SMARCD1 ABL1
SMARCD1 DCTN1
SMARCD1 MAPKAPK3
SMARCD1 HERC1
SMARCD1 CD8B
SMARCD1 NEUROD2
SMARCD1 FEV
SMARCD1 PDE6G
SMARCD1 CLK2
GYPB AVPR1B
GYPB COL11A2
COX6A1 FH
COX6A1 GPX1
COX6A1 NME1
SNAP25 PPP2R1A
SNAP25 ATP6V1A
SNAP25 CIRBP
SNAP25 N4BP2L2
SNAP25 SDC4
SNAP25 HNRNPU
SNAP25 AP2M1
SNAP25 MLLT11
SNAP25 HTATSF1
SNAP25 MVK
SNAP25 ATP6V1E1
CCND2 EPHB3
CCND2 RAB1A
CCND2 PSEN1
CCND2 USP7
CCND2 HERC1
CCND2 COPB1
CCND2 MMD
CCND2 RBM15B
GPR17 AVPR1B
GPR17 GFRA2
ATP6V1A PI4KB
ATP6V1A ATP2B1
ATP6V1A CSNK2A1
HMGN2 RAD23B
HMGN2 ANKRD46
HMGN2 UBE2L3
HMGN2 HNRNPU
HMGN2 HNRNPK
HMGN2 HNRNPM
HMGN2 CEBPZ
HMGN2 ABO
HMGN2 HTATSF1
HMGN2 TAF7
HMGN2 TBCC
HMGN2 RABGGTB
HMGN2 PUM1
HMGN2 BAT3
HMGN2 COPB1
HMGN1 CTNNB1
HMGN1 PUM1
HMGN1 EED
HMGN1 ACADM
HMGN1 HNRNPU
HMGN1 SNRNP70
HMGN1 HK3
HMGN1 STAG1
HMGN1 UNG
HMGN1 CSNK2A2
HMGN1 TAF7
HMGN1 IRF9
HMGN1 HNRNPK
ACVR1B AVPR1B
RPS27A RPL27A
RPS27A RPS9
RPS27A CCT8
RPS27A RAP1GAP
RPS27A LAD1
RPS27A RPL10A
RPS27A LDHB
RPS27A WNT2B
RPS27A NPM1
RPS27A TUBB
MX1 TNFSF9
PUM2 MPP3
PUM1 GOLGA4
PUM1 ANKRD46
PUM1 CSNK2A2
PUM1 CPB2
PUM1 ACADM
PUM1 B4GALT1
PUM1 EIF1AP1
PUM1 EIF4H
PUM1 TAF7
PUM1 IRF9
PUM1 RAD23B
PUM1 CLOCK
PUM1 TAF11
PUM1 HNRNPU
PUM1 HNRNPM
PUM1 HTATSF1
PUM1 UNG
PUM1 MVK
PUM1 TUBGCP3
PUM1 PSMD6
PUM1 SUZ12
PUM1 RABGGTB
PUM1 CKAP5
UROD BBS9
UROD ALDH3B1
UROD CD8B
UROD ANXA11
UROD MVK
UROD PHKG1
TNNT1 TNFSF9
CCT8 HNRNPU
CCT8 APEX1
CCT8 RAB3A
KCNMA1 AVPR1B
KCNMA1 TPD52L1
GDI1 INSM1
GDI1 RABGGTB
GDI1 HTATSF1
GDI1 SRD5A1
GDI1 MLLT11
GDI1 ACADM
FTO DCTN1
FTO ATP6V0C
FTO RTN1
FTO HERC1
FTO RABGGTA
TFAP4 MT3
ZC3H3 FOSL1
ZC3H3 KLHDC10
PDE6B AVPR1B
PDE6B SDC4
PDE6B TAF12
PDE6G CD4
PRDM2 ERCC4
PRDM2 TRAPPC10
PRDM2 PHKG1
EIF4A2 SCAMP1
CACNA1C TNFSF9
CACNA1C MTA1
RCAN1 PSEN1
SRD5A1 SNRNP70
SRD5A1 POLB
TAF11 LBR
TAF11 IRF9
TAF11 RHEB
TAF11 CSNK2A2
TAF11 CBX1
ADCYAP1 CLOCK
ADCYAP1 SDC4
ADCYAP1 CD8B
DCTN1 RAB1A
DCTN1 ARVCF
DCTN1 RABGGTA
DCTN1 ABL1
CDC7 PDIA6
CDC7 USP7
CDC7 SEC31A
NDUFV3 APLP1
TM9SF2 PSMD6
TM9SF2 HNRNPU
TM9SF2 CCNG2
TM9SF2 HNRNPK
TM9SF2 HNRNPM
TM9SF2 SNRNP70
TM9SF2 HK3
TM9SF2 DUT
TM9SF2 IGHM
TM9SF2 CSNK2A1
ARVCF RTN1
ARVCF HERC1
ARVCF SSTR2
SIGMAR1 CREB3
UBE2V2 TAF7
UBE2V2 RABGGTB
UBE2V2 CCNG2
UBE2V2 HNRNPK
UBE2V2 PSMC6
UBE2V2 ATP5F1
MVK CDH15
MVK PKP1
MVK CDSN
MVK RBM15B
MVK FAM175B
MVK SSTR3
MVK SNRNP70
MVK EIF1AP1
MVK HTATSF1
MVK CSNK2A2
MVK SDC4
MVK N4BP2L2
ATP6V0D1 C2
ATP6V0D1 APLP2
F5 ONECUT1
ATP6V1E1 PI4KB
ATP6V1E1 PI4KA
ATP6V1E1 CLOCK
ATP6V1E1 HPRT1
ATP6V1E1 ATP6V0C
ATP6V1E1 SEPW1
ATP6V1E1 ATP2B1
ATP6V1E1 SUPT4H1
MARS ILVBL
TUBGCP3 CIRBP
TUBGCP3 IRF9
PSMD8 PPP2R1A
PSMD8 SUPT4H1
SDC4 AVPR1B
SDC4 COL11A2
SDC4 CLOCK
SDC4 CDSN
SDC4 CSNK2A2
SDC4 SNRNP70
SDC4 PHKG2
SDC4 PTPN1
PSMD7 GPER
PSMD6 HK3
PSMD6 LIMK2
PSMD6 ACADM
PSMD6 SEC31A
PSMD6 HNRNPU
PSMD6 AP2M1
PSMD6 HNRNPK
PSMD6 SUZ12
PSMD6 RAD21
PSMD6 PDIA6
PSMD6 EIF4H
PSMD6 DUT
PSMD6 GUSB
PSMD2 AARS
PSMD2 USP7
PSMD2 RBM15B
PSMD2 AP2M1
PSMD2 SUZ12
PSMD2 BBS9
PSMD2 TAF4
PSMD2 ESR2
PSMD2 PHKG1
PSMD2 CKAP5
CTNNB1 CYCS
CTNNB1 RBM15B
CTNNB1 ACADM
CTNNB1 BBS9
CTNNB1 EIF1AP1
CTNNB1 TAF7
CTNNB1 COPB1
ANKRD46 UBE2L3
ANKRD46 RBM15B
ANKRD46 HNRNPU
ANKRD46 AP2M1
ANKRD46 HNRNPK
ANKRD46 PIK3R1
ANKRD46 B4GALT1
ANKRD46 EIF1AP1
ANKRD46 SUZ12
AFAP1 INSM1
AFAP1 HNRNPK
AFAP1 HTATSF1
AFAP1 SNRNP70
AFAP1 ACADM
AFAP1 CBX1
TMEM41B LIMK2
TMEM41B HK3
TMEM41B CSNK2A2
MAB21L1 HERC1
MAB21L1 HSF2
MAB21L1 ATN1
SLC25A3 B4GALT1
OR3A1 COL11A2
ILVBL TAF6
ILVBL SGK1
ILVBL PRPS1
ILVBL UNC119
ILVBL ARL4D
CLCN1 EFNA3
NOS1 NRGN
NOS1 GFRA2
CYR61 B4GALT1
KPNB1 KIAA0101
KPNB1 HNRNPK
KPNB1 ATP5G3
RTN1 HK1
RTN1 HERC1
RTN1 TSPAN7
ABO CYB5R3
ABO KIF14
ABO LAD1
ATN1 PPP2R1A
ATN1 AHDC1
ATN1 MPP3
ATN1 RAF1
CREB1 TAF7
CUGBP2 LAMP2
CUGBP2 SNRNP70
CUGBP2 ACADM
MCFD2 GNPDA1
MCFD2 XBP1
MCFD2 ACADM
IGHM LAD1
IGHM PSMC6
IGHM ATP5F1
PRCC HAX1
IER2 CYB5R3
IER2 SUZ12
IER2 CSNK2A2
IER2 GLUD1
IER2 RABGGTB
RABGGTB KIF14
RABGGTB CCNG2
RABGGTB N4BP2L2
RABGGTB HNRNPU
RABGGTB KDM4A
RABGGTB TAF7
RABGGTB GLUD1
RABGGTA PI4KA
RABGGTA ERCC4
RABGGTA BBS9
RABGGTA PDGFB
RABGGTA PTPN1
RABGGTA TMED10P
RABGGTA NEUROD2
RABGGTA LOC91316
AVPR1B COL11A2
AVPR1B TNFRSF14
AVPR1B SLC30A3
AVPR1B CD8B
AVPR1B PI4KA
AVPR1B ASMT
AVPR1B B4GALT1
AVPR1B PHKG2
AVPR1B PDGFB
AVPR1B HMGA2
AVPR1B PTPN1
AVPR1B CSNK2A1
AVPR1B BBS9
AVPR1B HLA-DOB
AVPR1B HLA-DQA1
COL11A1 GRPR
COL11A2 IDS
COL11A2 GABRA1
GNPDA1 EIF4H
ARAF CRP
ARAF FUS
PKP1 FAM175B
PKP1 EIF1AP1
PKP1 N4BP2L2
GCM1 BBS9
GCM1 NFIC
GCM1 MPP3
GCM1 MPP2
GCM1 CD8B
LOC100133166 CIRBP
LOC100133166 UTP14C
LOC100133166 MRPL49
NFE2L1 LAMP1
NFE2L1 B4GALT1
FGR ACADM
LAD1 CD63
LAD1 RAP1GAP
FGG CGA
ATP1B3 MSN
MCHR1 HIST2H4A
UTP14C N4BP2L2
LOC91316 HMGA2
LOC91316 GFRA2
PSMC3 ID3
STOM ATP6V0C
TRA2A HSF2
TRA2A ACADM
TRA2A HTATSF1
PSMC6 HNRNPK
OSBP CDC2L5
CYB5R3 KDM4A
CYB5R3 VIPR1
CYB5R3 B4GALT1
CYB5R3 PHKG1
SPTAN1 CHGB
SPTAN1 ABL1
SPTAN1 RAF1
SPTAN1 SOX4
SPTAN1 ATP6V0C
RPL27A RPL13A
RPL27A RPL10A
RPL27A WNT2B
RPL27A NPM1
SLC29A2 PML
ARL4D ATP6V0B
ARL4D UNC119
ARL4D DUSP5
ARL4D MAP4
ARL4D ZNF76
ASMT HMGA2
ASMT TNFRSF14
RSC1A1 CLK2
ITPKA RBM15B
ITPKA PHKG1
ITPKC SLC14A2
ITPKC FEV
ITPKC CD8B
C11orf58 ATP2B1
C11orf58 HNRNPM
PHKG1 GPER
PHKG1 EPHB3
PHKG1 USP7
PHKG1 SSR1
PHKG1 COPB1
MLLT11 CLOCK
MLLT11 CIRBP
MLLT11 HERC1
MLLT11 HTATSF1
TNPO1 PSME2
EIF4H CYCS
EIF4H USP7
EIF4H RAD23B
EIF4H ACADM
EIF4H FAM175B
EIF4H AP2M1
EIF4H LIMK2
EIF4H SUZ12
EIF4H PGK1
EIF4H HTATSF1
EIF4H TAF7
EIF4H CKAP5
IRF2 SLK
IRF9 GOLGA4
IRF9 SUZ12
IRF9 B4GALT1
IRF9 BAT3
IRF9 BAT1
TUBB SNRPB
CLK2 XRCC1
EFNB3 N4BP2L2
PI4KB ERCC4
PI4KB ATP6V0C
PI4KB BBS9
PI4KB CDC2L5
PI4KA PPP2R1A
PI4KA CHGB
PI4KA MPP2
PI4KA CSNK2A1
CLOCK CIRBP
CLOCK CDSN
CLOCK N4BP2L2
CLOCK ACADM
CLOCK HTATSF1
CLOCK CD8B
CLOCK CSNK2A2
CLOCK ESR2
GPER PTPN1
GPER HLA-DQA1
CIRBP HERC1
CIRBP TNFRSF14
CIRBP N4BP2L2
CIRBP HTATSF1
CIRBP EIF1AP1
CIRBP AZIN1
CIRBP ATP5F1
RFC1 ALDH18A1
KIF14 B4GALT1
FABP3 BBS9
FABP3 GMPR
FABP3 HLA-DQA1
FABP3 SLC30A3
GABRA1 ESR2
GABRA1 CDSN
CBX1 RBM15B
CBX1 HNRNPU
CBX1 HTATSF1
CBX1 DUT
CBX1 RHEB
PSEN1 USP7
PSEN1 ZMYND11
PSEN1 RBM15B
PSEN1 ATP6V0C
PSEN1 RAB1A
PSEN1 HERC1
PSEN1 CSNK2A1
TNFSF9 CD79A
C11orf72 LIMK2
CST3 APLP2
CST4 SCN1B
ATP6V0C APLP2
ATP6V0C ISCU
ATP6V0C SEPW1
ATP6V0C RAB1A
ATP6V0C DUSP5
ATP6V0C MPP3
ATP6V0C SUPT4H1
MED22 RAB3A
SEPW1 HPRT1
SEPW1 DSTN
RAB1A USP7
RAB1A HNRNPU
RAB1A RBM15B
DUSP5 BCL2L1
DUSP5 PPP2R1A
DUSP5 CHGB
DUSP5 UNC119
DUSP5 SGK1
LAMP2 HNRNPK
LAMP2 ACADM
LAMP1 APLP2
UNG KIAA0101
UNG HNRNPU
UNG ACADM
UNG HNRNPK
UNG INSM1
UNG CKAP5
DUT CD63
DUT HNRNPK
DUT CYCS
SNRNP70 MAML1
SNRNP70 ACADM
SNRNP70 CTDSP2
SNRNP70 STAG1
SNRNP70 CSNK2A2
KL MPP3
RPL10A RPS9
RPL10A RPS29
RPL10A NPM1
ATP5F1 CCNG2
ATP5F1 UBE2L3
ATP5F1 AP2M1
ATP5F1 HNRNPK
ATP5F1 PGK1
ATP5F1 HTATSF1
HABP2 VIPR1
ELAVL4 PLXNA3
ERCC4 BBS9
ERCC4 B4GALT1
ERCC4 PTPN1
USP7 AARS
USP7 RBM15B
USP7 GTF2E1
USP7 HNRNPU
USP7 CSNK2A1
USP7 SSR1
USP7 COPB1
SERTAD2 ADRA2A
SERTAD2 APOC4
UNC119 CHGB
UNC119 DNM1
TRD@ BBS9
TRD@ HLA-DQA1
TRD@ B4GALT1
TRD@ PTPN1
ACADM HK3
ACADM CSNK2A2
ACADM CNN3
ACADM FAM175B
ACADM EIF1AP1
ACADM TAF7
ACADM CCNG2
ACADM HNRNPU
ACADM HNRNPK
ACADM CTDSP2
ACADM HTATSF1
ACADM LIMK2
ACADM CYCS
ACADM CAMLG
ACADM SUZ12
ACADM FOLR2
FASTK HIST2H4A
KDM4A GLUD1
KDM4A B4GALT1
SUZ12 FAM175B
SUZ12 HNRNPU
SUZ12 AP2M1
SUZ12 HNRNPM
SUZ12 B4GALT1
SUZ12 TAF7
SUZ12 HNRNPK
VIPR1 HK3
VIPR1 RHEB
VIPR1 KIAA0101
CEBPZ ATP2B1
SLN FOSL1
NOTCH4 CD4
SCN1B GFRA2
SSR2 APEX1
SSR2 KIAA0040
SSR2 GRPR
GOLGB1 BAT3
HSF2 BAT1
HSF4 HIST2H4A
BGN SYN1
APOC4 CD79A
N4BP2L2 SLC30A3
N4BP2L2 FAM175B
N4BP2L2 CSNK2A2
N4BP2L2 BBS9
MYL3 HLA-DOB
SLC30A3 CDSN
SLC30A3 MPP2
SLC30A3 BBS9
SLC30A3 HLA-DQA1
IL1RL2 ATP2B3
MPP3 NNAT
MPP3 CHGB
MPP2 TNFRSF14
TAGLN2 HLA-DQA1
KLHDC10 LPAL2
KLHDC10 NRGN
KLHDC10 CYP2F1
KLHDC10 PML
MDM4 GFRA2
ROR2 GOLGA2
ROR2 LPAL2
CNN3 CCNG2
CNN3 HNRNPK
CNN3 SNRPB
CNN3 TAF7
CPB2 HNRNPK
CPB1 NRGN
COPB1 RAD23B
COPB1 HNRNPU
COPB1 AP2M1
COPB1 B4GALT1
EPHB3 BBS9
TNFRSF17 ANKRD1
TNFRSF14 CDSN
TNFRSF14 B4GALT1
TNFRSF14 CSNK2A1
TNFRSF14 BBS9
NOP14 SNX17
NOP14 NRGN
NONO BAT3
B4GALT1 RBM15B
B4GALT1 FAM175B
B4GALT1 PTPN1
B4GALT1 TAF7
B4GALT1 CSNK2A1
B4GALT1 BBS9
B4GALT1 EIF1AP1
B4GALT1 ESR2
B4GALT1 BAT3
PGK1 HTATSF1
MAN2A2 ABCC8
HERC1 CLIP1
HERC1 NNT
TMED10P BBS9
TMED10P GPD1L
TMED10P MRPL49
TNFRSF1A CPA2
SULT2B1 BATF
STK38 BBS9
TFDP1 NRGN
SYN1 NEUROD2
MYCL1 FOLR2
OXA1L HNRNPU
ADRA2A BATF
ADRA2A CYC1
CD5 SNRPC
CD5 NRGN
CD7 ISG20
CCR4 HNRNPK
CDSN FAM175B
CCR8 G6PC
CCR9 TAF1
KIAA0101 CAMLG
KIAA0101 CKAP5
PTPN1 RBM15B
SNX17 MAP4K2
EHMT2 BAT1
STAT3 MRPL49
LPAL2 ITSN2
HPRT1 HTATSF1
RPL13A RAP1GAP
RPL13A RPS9
FOSL1 BATF
CD63 SNRPB
CD63 ATP5G3
FOXF2 HNRNPK
FOXF2 HK3
EFNA1 MAP4K2
EFNA1 NRGN
HTATSF1 CSNK2A2
HTATSF1 FAM175B
HTATSF1 TAF7
HTATSF1 EIF1AP1
HTATSF1 HNRNPU
HTATSF1 AP2M1
HTATSF1 BRPF1
HTATSF1 BBS9
ESR2 AP2M1
ESR2 AARS
ESR2 RBM15B
CD8B BTN2A2
CD8B BBS9
EBNA1BP2 HNRNPU
NEUROD2 CHGB
NEUROD2 NNAT
SGK1 ALDOA
HLA-DOB HMGA2
HLA-DOB FOLR1
RHEB HNRNPU
PPP2R1A TAF6
PPP2R1A SUPT4H1
PPP2R1B CYP2F1
MAP4K2 NRGN
LIMK2 CYCS
LIMK2 FAM175B
LIMK2 HNRNPK
LIMK2 HK3
LIMK2 EIF1AP1
LIMK2 CSNK2A2
CYCS FAM175B
CYCS HNRNPU
CYCS HNRNPK
CYCS HNRNPM
CYCS EIF1AP1
CYCS TAF7
MAP2K1 APLP2
CAMLG HNRNPU
CHIT1 SLC14A2
SON CCNG2
WNT2B RPS9
NRGN BATF
NRGN CYP2F1
NRGN PML
NRGN HK1
NRGN SNRPC
NRGN GFRA2
HLA-DQA1 NFIC
CKAP5 HNRNPU
CKAP5 EIF1AP1
HPCA AHDC1
RBM15B FAM175B
RBM15B TAF7
RBM15B BBS9
NNT FNTB
ISCU AP2M1
ISCU HNRNPM
ISCU HNRNPK
HK3 EIF1AP1
HK3 HNRNPK
CSNK2A2 FAM175B
CSNK2A2 TAF7
CSNK2A2 HNRNPK
CSNK2A1 BBS9
COX5A SNRPB
ZKSCAN1 AP2M1
GFRA2 SLC14A2
GFRA2 TAF1
DNM1 CHGB
FAM175B HNRNPU
FAM175B HNRNPK
FAM175B HNRNPM
FAM175B EIF1AP1
SLC14A2 HMGA2
SLC14A2 NCAM1
STAG1 HNRNPK
EIF1AP1 HNRNPK
TAF7 CCNG2
TAF7 HNRNPU
TAF7 HNRNPK
TAF7 HNRNPM
TAF7 GLUD1
G6PD CLIP1
USP10 TAF9
TAF9 HNRNPK
TAF9 HNRNPC
BAT3 HAX1
BAT3 AP2M1
BAT3 BAT1
BAT2 ABL1
BAT2 AHDC1
CCNG2 HNRNPU
CCNG2 HNRNPK
CCNG2 HNRNPM
HNRNPU HNRNPK
HNRNPU HNRNPM
HNRNPK HNRNPM
HNRNPK SEC31A
BBS9 AARS
