# Supplementary material for: Functional networks inference from rule-based machine learning models
Source: BioData Min. 2016 Sep 5;9:28. doi: 10.1186/s13040-016-0106-4 (PMC5011349; doi:10.1186/s13040-016-0106-4)
Supplement: Supplementary file 2 — Networks. All networks used in the analysis given as a list of edges. (XZ 11980 kb) [file 13040_2016_106_MOESM2_ESM.xz › networks/mic/CNS/SN_C1.txt]

ZCCHC11 TAF7
ZCCHC11 MARCKS
ZCCHC11 UBE4A
ZCCHC11 MAPK1IP1L
ZCCHC11 ACTG1
ZCCHC11 SPCS2
ZCCHC11 ZNF146
ZCCHC11 IL8RB
ZCCHC11 PPP2CB
ZCCHC11 CSF1R
ZCCHC11 HNRNPU
ZCCHC11 KIAA0174
ZCCHC11 PSMD2
ZCCHC11 PUM1
ZCCHC11 SUZ12
ZCCHC11 NAGA
ZCCHC11 SFRS11
ZCCHC11 RELA
ZCCHC11 ACADM
ZCCHC11 YES1
ZCCHC11 PPP2R5C
RNF10 ARF3
RNF10 SMG7
MFGE8 CELP
CPE SKP1
ARFRP1 TRIM15
PMM1 ATP5B
PMM1 DDB1
ASS1 GNB3
SMG7 PKM2
SMG7 MLF2
SMG7 ARF3
SMG7 GNB1
SMG7 NOMO1
SMG7 H3F3B
SMG7 ATP5B
CD8B FLT1
CD8B KCNJ4
DRAP1 CLOCK
ABCD3 HNRNPK
DAZL DNASE1
DHX9 HMGN2
ARHGEF12 PSMD11
SIRPD ODF1
SIRPD INPP5K
SIRPA NCAPD3
CAMK2D ZNF33B
SP2 CASC3
SRP14 GTF2A2
NUP93 TAX1BP1
KIAA0174 ACTG1
KIAA0174 TTC3
KIAA0174 SAFB
KIAA0174 BMI1
KIAA0174 LOC728849
KIAA0174 MARCKS
KIAA0174 VBP1
KIAA0174 SFRS11
KIAA0174 SNRNP70
KIAA0174 ACADM
KIAA0174 PPP2R5C
MEN1 ACO2
PCDHGC3 CNTD1
SMARCD1 ARF3
SMARCD1 CES2
SMARCD1 KIAA0195
SNAP25 SMARCA1
SNAP25 CIRBP
SNAP25 DAZAP2
SNAP25 PPP2CB
SNAP25 SALL2
UBE4A MAPK1IP1L
UBE4A PPP2CB
UBE4A DAZAP2
UBE4A PUM1
UBE4A SFRS11
UBE4A SMARCA1
UBE4A UQCRC2
MT1G MMP14
GTF2F1 HTATSF1
NPEPPS AP2M1
NPEPPS SNRPN
NPEPPS GNB1
MAZ HERC1
KLC1 SNRPN
GPR17 SPRR1A
EIF2AK2 SPG7
HMGN2 IL8RB
HMGN2 IL10RA
HMGN2 RPA2
HMGN1 IL8RB
HMGN1 MUT
CDKN1C DOK1
MGST2 ZNF167
MGST2 PTPN5
PUM1 MAPK1IP1L
PUM1 NCOA6
PUM1 DLD
PUM1 IL8RB
PUM1 RBMX
PUM1 NUP153
PUM1 MARCKS
PUM1 SFRS11
PUM1 SMARCA1
PUM1 BMI1
PUM1 PHF3
UROD KCNJ4
COL3A1 COL1A1
APOA1 CNN3
RCN2 HNRNPK
RCN2 COMT
XPO1 MORC3
XPO1 ZNF638
XPO1 DPYSL2
XPO1 ABI2
XPO1 PTPN12
XPO1 HNRNPU
XPO1 FERMT2
XPO1 SFRS11
XPO1 DYRK1A
XPO1 UQCRC2
CHIC1 BBS9
CHIC1 GLA
APOB BTD
APOB AQP2
TRO SALL2
IL8RB MUT
IL8RB MAPK1IP1L
IL8RB ACTG1
IL8RB POLA2
IL8RB EIF4G2
IL8RB BMI1
IL8RB HNRNPU
IL8RB UNG
IL8RB RBMX
H3F3B PPP2R1A
H3F3B STMN1
H3F3B ARF3
H3F3B GSK3A
H3F3B ATP5B
H3F3B GNB1
H3F3B SLC9A6
H3F3B ATP1A3
H3F3B GNA11
H3F3B SNRPN
H3F3B SH3GL3
H3F3A MARCKS
H3F3A YY1
H3F3A HK3
H3F3A EIF4G2
H3F3A SRP9
H3F3A HNRNPK
H3F3A PTP4A1
H3F3A CREB1
H3F3A PTPN12
H3F3A DYRK1A
H3F3A TOP2B
H3F3A LOC728849
ZIC1 MST1R
TNFRSF4 TNFAIP1
TNFRSF4 PRKAR1A
CCL22 KIAA0195
MAPK1IP1L TAF7
MAPK1IP1L POLA2
MAPK1IP1L ANKRD46
MAPK1IP1L ARMCX6
MAPK1IP1L SUZ12
MAPK1IP1L PCBP1
MAPK1IP1L B4GALT1
MAPK1IP1L ZNF133
IGL@ ALDH6A1
IGL@ HNRNPK
OGDH YWHAB
OGDH MDC1
OGDH GNB1
NCAPD3 MAP1A
PPP1R11 CIRBP
PPP1R11 PWP1
PPP1R11 VBP1
PPP1R11 HTATSF1
CUX1 MUT
COL4A2 COL4A1
COL4A1 FN1
CNTFR RAB3A
FTO KIAA0513
C5orf13 TRIM26
C5orf13 SAFB
ATAD4 AQP2
PSMD11 ATP6V0C
PSMD11 RNH1
RING1 KIAA0195
TTC35 VBP1
GANAB TLK2
GLA OR2H1
GLA INPP5J
GLA FLT1
RAP1A PPP2CB
RAP1A SDCBP
OR2H1 ZNF8
NCOA6 DLD
NCOA4 CASC3
ARF3 RAB1A
ARF3 ATP6AP1
ARF3 AAMP
ARF3 GSK3A
ARF3 SLC9A6
ARF3 PSD
ARF3 ARHGEF1
ARF3 STXBP1
ARF3 YWHAB
ARF3 ATP6V0A1
ARF3 SNRPN
ARF3 GNA11
ARF3 C16orf45
ARF3 VPS72
TM9SF2 ATP13A3
TM9SF2 HNRNPM
KIAA0513 SPOCK2
KIAA0513 DPP6
KIAA0226 CNTD1
KIAA0226 ZNF8
KIAA0226 PSMD2
PRKAR1A KIAA0430
PRKAR1A TNFAIP1
PRKAR1A AP2M1
PRKAR1A UBXN4
PRKAR1A USP14
LTK ACRV1
LTK CYP2C19
LTK FLT1
UBE2V2 SFRS2
MVK FAM175B
MVK SDC4
MVK CDSN
SRPK2 CIRBP
SRPK2 DAZAP2
ZNF638 N4BP2L2
ZNF638 BMI1
ATP6V1E1 ENO2
ATP6V1E1 GNB1
IFNA21 ZNF8
ATP1A3 PKM2
ATP1A3 SNW1
MORC3 DYRK1A
MORC3 PTP4A1
MORC3 BRD2
RBM3 RPS23
PSMD8 ATP5B
SPCS2 CYCS
SPCS2 SFRS11
HMGB2 METAP1
HMGB2 SRP9
CTNNB1 SET
CTNNB1 TOP2B
GIPR ZFHX3
LOC728849 PTPN12
LOC728849 BCLAF1
LOC728849 HNRNPK
LOC728849 DYRK1A
LOC728849 SNRNP70
LOC728849 YWHAE
ATP13A3 DYRK1A
ILVBL BCAP31
HSD17B3 INPP5K
MUC1 F13B
NOS1 MICB
ARFIP2 YWHAE
BAT1 PHC2
MDC1 CASC3
MDC1 B4GALT1
CD40 REG1P
ATN1 STXBP1
PRCC DAD1
IER2 ETF1
IER2 SRY
RBMX CD24
RBMX NUP153
RBMX MARCKS
RBMX BRD2
MAP3K10 TNFSF9
NCL RRM1
CHRND STMN1
FAS CYP2D6
HLA-DMB SLC2A4
FUCA1 RAC1
AVPR1B BBS9
AVPR1B REG1A
AVPR1B TMEM106A
AVPR1B FCGR2B
AVPR1B ZNF8
AVPR1B CYP2C19
AVPR1B ATP6V0A1
AVPR1B B4GALT1
AVPR1B ZNF37A
AVPR1B HLA-DQA1
AVPR1B RNF113A
RPN2 BCAP31
IKBKE KCNJ4
RAB3A RAB3GAP1
MICB GFRA2
EIF3A TIAL1
NFE2L1 SLC2A1
EIF3E RPL10A
DYRK1A UQCRC2
DYRK1A ACTG1
DYRK1A MAPRE1
DYRK1A SAFB
DYRK1A HNRNPU
DYRK1A SFRS2
DYRK1A CCNG2
DYRK1A HNRNPK
DYRK1A PTP4A1
DYRK1A HNRNPA2B1
DYRK1A SFRS11
DYRK1A TOP2B
DYRK1A ACADM
RELA ACTG1
RELA HK3
RELA MARCKS
RELA PTP4A1
RELA YES1
RELA SFRS11
RELA ACADM
RELA BRD2
LPCAT3 KCNJ4
RAB5A YWHAQ
TSC22D1 YWHAH
NOMO1 CLTC
LOC91316 TNXB
FN1 CTGF
SLC2A4 CD3E
SLC2A1 CNTD1
SLC2A1 AAMP
SLC2A1 SALL2
APC CCNI
UQCRC2 ACTG1
UQCRC2 GLRA2
UQCRC2 HNRNPA2B1
DBT TUB
WNT2B RPL27A
WNT2B RPS3
WNT2B RPL11
GHRHR MST1R
GHRHR ZNF8
CYB5R3 B4GALT1
RPL27A RPL39
RPL27A NEFL
RPL27A RPL34
RPL27A RPL9
RPL27A RPS15A
RPL27A RPS28
RPL27A RPS8
SLC29A2 PML
ARL4D UNC119
AP2B1 CASC3
AP2B1 ZNHIT3
AP2B1 HTATSF1
APPBP2 KIAA0240
MADD SDC4
MADD WARS
MADD SECISBP2L
MADD CYP2A6
MADD UQCRB
MADD CSNK2A2
ASMT REG1A
SCRN1 NAP1L3
RNF113A ZWINTAS
RNF113A KRT86
PHKG1 GGA3
DPYSL3 PKIA
DPYSL3 PI4KA
RTN1 TIAM1
SET ACTG1
COL16A1 SNRPN
BTG2 NAP1L1
NASP POLA2
PFN2 FERMT2
PFN2 CALM2
ATP6V0A1 CES2
ATP6V0A1 ARHGAP1
ATP6V0A1 PTPN5
COX10 TAF1
SRRD B4GALT1
MUT NUP153
MUT ZNF146
TMEM131 SDCBP
PI4KB RGL2
PI4KA STXBP1
PI4KA PPP2R1A
PI4KA GNB1
CLOCK SH3GL3
CLOCK HTATSF1
RFC5 CST4
CIRBP SLC9A6
CIRBP CASC3
CIRBP SAFB
CIRBP ZNF91
STXBP1 GNB1
STXBP1 PKIA
STXBP1 CDK9
STXBP1 ACO2
STXBP1 SH3GL3
CYLC2 RNASE3
FLT1 REG1A
FLT1 ZNF8
MLF2 ATP5B
NUP62 GRB2
ATP2A2 ACTG1
CSF1R BBS9
CSF1R DAZAP2
CSF1R PPP2CB
CSF1R RB1
CSF1R PXN
CSF1R HTATSF1
TNFSF9 CD79A
AAMP BBS9
AAMP DCTN1
AAMP GSK3A
RANBP2 RB1
ATP6V0C PKM2
ATP6V0C CAP1
ATP6V0C ENO2
ATP6V0C CLTC
ATP6V0C YWHAB
ATP6V0C ATP5B
KIAA0430 CDK9
RAB1A SFRS4
CARS NEFL
CARS PLK3
GNB1 PPP2R1A
GNB1 UPF1
GNB1 CASC3
GNB1 WASF3
GNB1 PSD
GNB1 ENO2
GNB1 SNRPN
GNB1 GNA11
GNB1 ATP5B
GNB1 ACO2
GNB1 IP6K1
GNB3 UNC119
ENO2 SNRPN
ENO2 ATP5B
TRAM1 CCNG2
RPS3A RPL34
CDK5 SLC6A8
CDK9 ARCN1
SLAMF1 DRG2
SLAMF1 LMNA
PRDX6 CSTF3
PRDX6 CYCS
USP7 YWHAQ
USP7 HNRNPU
USP7 NAGA
EZH1 CAPRIN1
SMARCA1 CASC3
SMARCA1 HTATSF1
SMARCA1 TOP2B
BMI1 TTC3
BMI1 SAFB
BMI1 CASC3
BMI1 TOP2B
YWHAZ NDRG1
RB1 PCBP1
F13B MPG
KDM4A SNRPN
KDM4A TMEM106A
SUZ12 ACADM
YWHAB WASF3
YWHAB PPP1R7
YWHAB THRA
CCT6A PCBP1
YWHAE ACADM
RAC1 SPG7
WARS RBM15B
CASC3 BBS9
CASC3 ZNHIT3
CASC3 TRIM26
CASC3 MED24
CASC3 AMFR
CASC3 HTATSF1
CASC3 SALL2
CASC3 B4GALT1
CES2 ACSL1
HBA2 HBB
CCNB1 CDC20
ZNF91 TRIM26
ZNF91 BCLAF1
ZNF91 HTATSF1
WIPF2 SNRPN
M6PR B4GALT1
M6PR TMEM106A
ACTG1 SAFB
ACTG1 MST1R
ACTG1 EIF1AP1
ACTG1 MARCKS
ACTG1 PTP4A1
ACTG1 SFRS11
ACTG1 ACADM
ACTG1 YES1
RAD9A RPS6
UQCRB B4GALT1
UQCRB FAM175B
UQCRB PTP4A1
UQCRB RBM15B
SLC30A3 C4orf8
TMED10 CHMP1A
PPP1R7 CNP
MPP3 GNA11
MPP2 PSD
ATP6AP1 PDXDC1
BCLAF1 TLK2
THRA WASF3
MARCKS EIF4G2
MARCKS MST1R
MARCKS PTP4A1
MARCKS HK3
MARCKS HNRNPK
MARCKS ACADM
MARCKS BRD2
MAPRE1 TAF7
MAPRE1 YES1
MAPRE1 SFRS11
MAPRE1 ACADM
CUL3 RBM15B
ANKRD46 GMFB
AQP2 GFRA2
AQP3 PSD
TRIM26 GNA11
CLCN7 USP11
NR2C1 RPS25
RPL13 GNAS
BRD2 HK3
BRD2 HNRNPK
BRD2 PTP4A1
BRD2 PCBP1
BRD2 ACADM
PTPN12 HK3
PTPN12 HNRNPK
PTPN12 SFRS11
INPP5J PRF1
RBBP7 VBP1
ZNF37A REG1A
SLBP NARS
NOP14 GSTT1
MATR3 ATP2B1
ACADM EIF4G2
ACADM EIF1AP1
ACADM UBXN4
ACADM PTP4A1
ACADM SRP9
ACADM SFRS11
ACADM CHMP1A
ACADM YES1
NARS TAF7
NARS VBP1
TIAM1 HERC1
TIAM1 TSPAN7
B4GALT1 BBS9
B4GALT1 TMEM106A
RPL10A RPS6
RPL10A RPL39
RPL10A RPS23
ANXA13 SRD5A1
RBM39 HNRNPK
RBM39 PTP4A1
RBM39 HNRNPA2B1
KIAA0195 AGPAT1
KIAA0195 PSD
KIAA0195 PTPN1
KIAA0195 ACO2
MRPL3 PSMA4
GSTT1 EFNA1
GSTT1 NRGN
UBE2N TAF7
UBE2N HTATSF1
UBE2N SRP9
CYP2F1 KRT85
PSD CNTD1
PPP2R5C PXN
PPP2R5C CKAP5
YY1 HNRNPK
RPS15A RPS27
RPS15A RPS8
RPS6 RPS23
RPS6 RPL9
RPS6 NEFL
RPS6 RPL39
RPS5 RPL28
CD7 ISG20
RPS3 RPL9
PTPN1 TMEM106A
SH3GL3 STMN1
SH3GL3 SNRPN
SH3GL3 GNA11
SH3GL3 ATP5B
RPS8 RPL36A
RPS8 GNAS
RPS8 RPS21
RPS8 RPS28
CTDSP2 SFRS11
ELANE TMEM106A
RPS23 NPM1
RPS23 RPL39
PRF1 REG1A
RPS29 RPL39
HTATSF1 AP2M1
HTATSF1 CNP
HTATSF1 PPP2CB
HTATSF1 JUND
HTATSF1 RPA2
HTATSF1 SFRS11
SALL2 DGCR6
NDP NEUROG1
CHMP1A SFRS11
CHMP1A YES1
KCNJ4 MPO
ADRB3 ZNF8
COL1A2 COL1A1
AGPAT1 ATP5B
AGPAT1 ACO2
AGPAT1 MPRIP
PPP2R1A SNRPN
PPP2R1A GNA11
PPP2R1A KLHDC3
MAP4K2 POMC
CYCS HNRNPK
INSR CNP
DAD1 CD79A
YES1 MAPK3
RPL29 RPL8
WASF3 ACO2
NEFL RPL9
NUP188 TNFAIP1
HNRNPA2B1 SAFB
HNRNPA2B1 PTP4A1
HNRNPA2B1 SFRS11
REG1A MPO
KIAA0247 PPP1CC
CYP2A6 SDC4
PLK3 RAE1
SRP9 TAF7
ZNF8 SDC4
RBM15B TOP2B
RBM15B DCUN1D4
RBM15B NAGA
DGCR6 MPO
DGCR6 STMN1
PTP4A1 TOP2B
PTP4A1 HK3
PTP4A1 SAFB
PTP4A1 HNRNPK
PTP4A1 SFRS11
CSNK2A1 BBS9
CSNK2A1 TNFAIP1
ISCU VBP1
ISCU PGRMC1
HK3 HNRNPK
SAFB HNRNPK
SAFB SFRS11
SAFB TOP2B
SAFB HNRNPM
CSNK2A2 PRPF18
CSNK2A2 SDC4
IP6K1 ACO2
EIF4G2 MST1R
EIF4G2 SFRS11
ACSL1 UBXN4
GSK3A STMN1
PPP2CB DAZAP2
PPP2CB SFRS11
RPL9 RPL39
RPL9 RPL34
HLA-C HLA-A
FAM175B EIF1AP1
UBXN4 SFRS7
UBXN4 HNRNPU
TOP2B TUBA1A
TOP2B HNRNPU
TOP2B HNRNPK
SLC14A2 TEF
EIF1AP1 SFRS11
ACO2 CHGB
ACO2 ATP5B
TAF7 VBP1
TAF7 GLUD1
TAF7 FERMT2
TAF7 HNRNPK
PKM2 GNA11
VBP1 HNRNPM
CCNG2 HNRNPK
ATP5B GNA11
AP2M1 CNP
AP2M1 USP14
HNRNPK SFRS2
HNRNPK SFRS11
DUSP5 CHGB
HMGA2 DNASE1
RPS10 RPS18
RPS16 RPL35
ELF4 DNASE1
SFRS4 NAGA
SNRPN GNA11
RPL39 RPL34
