# Supplementary material for: Functional networks inference from rule-based machine learning models
Source: BioData Min. 2016 Sep 5;9:28. doi: 10.1186/s13040-016-0106-4 (PMC5011349; doi:10.1186/s13040-016-0106-4)
Supplement: Supplementary file 2 — Networks. All networks used in the analysis given as a list of edges. (XZ 11980 kb) [file 13040_2016_106_MOESM2_ESM.xz › networks/mic/CNS/SN_C4.txt]

HIST1H4B RBM3
HIST1H4B PHB2
HIST1H4B RPS27A
HIST1H4B PARP1
HIST1H4B H2AFZ
HIST1H4B H3F3A
HIST1H4B PPID
HIST1H4B COX7C
HIST1H4B SNRPE
ELANE AVPR1B
ELANE AOC2
ELANE COL11A2
ELANE N4BP2L2
ELANE UQCRB
ELANE RBM15B
ELANE OGDH
ELANE SRY
ELANE FGR
ELANE NAPG
ELANE MARCKS
ELANE PTP4A1
ELANE CSNK2A1
ELANE RELA
ELANE ANKRD46
ELANE HAL
ELANE BMP8A
ELANE HK3
ELANE PNPLA4
ELANE CSNK2A2
ELANE BRD2
ELANE EIF4G2
ELANE KIF5B
ELANE PPP2CB
ELANE UBC
ELANE CCL2
ELANE HLA-C
ELANE SAA1
ELANE CD151
ELANE TNFRSF14
ELANE ARHGAP5
ELANE ACADM
ELANE MADD
ELANE CHIC1
ELANE UBAP2L
ELANE IL8RB
ELANE FAM175B
ELANE KCNMA1
ELANE NR5A1
ELANE ZIC1
ELANE B4GALT1
ELANE TOP2B
ELANE RCN2
ELANE IGL@
ELANE EIF1AP1
ELANE RHOH
ELANE DCUN1D4
ELANE COL16A1
ELANE BNIP1
ELANE ESR2
ELANE GSTT1
ELANE SDC4
ELANE SNRPN
ELANE PPP2R5C
ELANE MUT
ELANE CLOCK
ELANE GLA
ELANE KRT2
ELANE KRT1
ELANE CDSN
ELANE HNRNPH2
ELANE GABRA1
ELANE PTPN1
ELANE RNF113A
ELANE SET
ELANE MYH6
ELANE CSF1R
ELANE MAPK3
ELANE HNRNPK
ELANE NFKB2
ELANE SNRNP70
ELANE POU5F1
ELANE GNB3
ELANE KIAA0226
ELANE HTATSF1
ELANE MVK
ELANE ACOX2
ELANE MME
ELANE MYCL1
ELANE PRDX6
ELANE JUND
ELANE CYCS
ELANE CTNNB1
ELANE FMR1
ELANE AQP2
ELANE RNASE4
ELANE SMARCC1
ELANE GAST
ELANE NUP188
ELANE DEFA6
ELANE KDM4A
ELANE PXN
ELANE ZWINTAS
ELANE TRAF1
ELANE MAT2A
ELANE TMEM106A
ELANE CHRM5
ELANE MDC1
ELANE FCGR2B
ELANE WARS
ELANE ALDH6A1
ELANE TP53BP1
ELANE CYP2A6
ELANE SRRD
ELANE BBS9
ELANE PCDH1
ELANE CSTF3
ELANE RBMX
ELANE GSTP1
ELANE CYP2C19
ELANE SFRS11
ELANE AGFG1
ELANE FOLR2
ELANE M6PR
AGL MUT
AGL YY1
AGL ATP2A2
AGL RBM15B
AGL CNTD1
AGL TANK
AGL ZNF146
AGL FAM175B
AGL GMFB
AGL SFRS2
AGL RB1
AGL PSMA3
AGL PSMA6
AGL CEACAM4
AGL RELA
AGL HNRNPM
AGL TRH
AGL UBXN2B
AGL WAPAL
AGL TP53BP1
AGL EIF4H
AGL MCFD2
AGL UBE4A
AGL GTF2F1
AGL ALDH4A1
AGL CNN3
AGL SELE
AGL DNAJC7
AGL CSTF3
AGL CXorf40B
AGL RNF103
AGL PRKACB
AGL PPP2R5E
AGL YWHAE
AGL PPP2R5C
RNF10 HSF2
RNF10 CETN2
RNF10 AKT1
RNF10 UGP2
RNF10 SMG7
RNF10 ATP6AP1
RNF10 ARHGEF1
RNF10 CSNK2A1
RNF10 PHC2
RNF10 H3F3B
RNF10 TRIM26
RNF10 NOMO1
RNF10 NMT1
RNF10 IP6K1
RNF10 PDXDC1
RNF10 GSK3A
RNF10 SLC2A1
RNF10 DDX5
RNF10 KLC1
RNF10 VPS72
RNF10 SPTAN1
RNF10 MED24
RNF10 RNH1
RNF10 CLTC
RNF10 ATP5B
RNF10 AP2B1
RNF10 KIAA0195
RNF10 CAP1
RNF10 SH3GL3
RNF10 UBXN4
RNF10 ATP1A3
RNF10 GTF2I
RNF10 NPEPPS
RNF10 DPYSL3
RNF10 MPV17
RNF10 MLLT11
RNF10 HERC1
RNF10 PPP1R10
RNF10 UBA1
RNF10 ACO2
RNF10 G6PD
RNF10 PSMD11
RNF10 PSD
RNF10 BAT3
RNF10 GPX4
RNF10 PKM2
RNF10 PI4KA
RNF10 STXBP1
RNF10 RPS2
RNF10 ABL1
RNF10 VDAC2
RNF10 RAF1
RNF10 NCOR2
RNF10 RPL41
RNF10 RNF113A
RNF10 MLF2
RNF10 NCOA4
RNF10 ARF3
RNF10 ARF1
RNF10 ATP6V0C
RNF10 KIAA0430
RNF10 GNB1
RNF10 ENO2
RNF10 PRKAR1A
RNF10 HTATSF1
RNF10 ATP6V1E1
RNF10 PRKACA
RNF10 AGPAT1
RNF10 CDK9
RNF10 MAPRE2
RNF10 ATP5F1
RNF10 PPP2R1A
RNF10 RBM4
RNF10 TNFAIP1
RNF10 CHGB
RNF10 KIAA0232
RNF10 MPRIP
RNF10 EPS8
RNF10 SMARCA4
RNF10 WASF3
RNF10 RGL2
RNF10 YWHAB
RNF10 TRA2A
RNF10 RRAGA
RNF10 SNRPN
RNF10 USP14
RNF10 TIAF1
RNF10 EZR
RNF10 GNA11
RNF10 PTPRO
RNF10 CKAP4
NCBP1 LOC91316
NCBP1 SLC9A2
NCBP1 F13B
NCBP1 G6PC
NCBP1 HMGA2
NCBP1 PTGER3
NCBP1 SCNN1G
NCBP1 POU4F1
NCBP1 GABRQ
NCBP1 TMEM115
NCBP1 MS4A1
NCBP2 PIK3CA
NCBP2 GLUD1
NIPA2 MARCKS
NIPA2 YY1
NIPA2 RCN2
NIPA2 NPM1
NIPA2 HAB1
NIPA2 LOC201229
NIPA2 HNRNPK
NIPA2 HNRNPA2B1
NIPA2 SFRS11
NIPA2 ALDH7A1
NIPA2 DYRK1A
NIPA2 RBM39
NIPA2 PHF3
NIPA2 SNRPE
HSPA9 SLBP
HSPA9 HMGN3
HSPA9 VBP1
HSPA9 SLC2A1
HSPA9 GTF2A2
HSPA9 CYB5R3
HSPA9 SLC30A1
HSPA9 EPS15
HSPA9 SNRPA1
HSPA9 NARS
HSPA9 GUCY1A3
HSPA9 ATP5F1
HSPA9 MAPK1IP1L
HSPA9 SOD1
HSPA9 COMT
HSPA9 ABO
HSPA9 PPP1R11
HSPA9 EIF4H
HSPA9 PWP1
HSPA9 TAF7
HSPA9 UBE2N
HSPA9 GLUD1
HSPA9 SFRS11
HSPA9 SRRD
HSPA9 PSMB4
HSPA9 ZNF136
HSPA9 ALDH9A1
HIST1H4H PCNA
HIST1H4H DNTTIP2
HIST1H4H VBP1
HIST1H4H PTPN12
HIST1H4H MST1R
HIST1H4H HNRNPK
HIST1H4H PTP4A1
HIST1H4H H3F3A
HIST1H4H HK3
HIST1H4H CRK
HIST1H4H CHMP1A
HIST1H4H RBM39
HIST1H4H YWHAE
SSFA2 DAXX
SSFA2 DAZAP2
SSFA2 SPCS2
SSFA2 ATP6AP1
SSFA2 OGDH
SSFA2 USP7
SSFA2 ESD
SSFA2 FMR1
SSFA2 FAM190B
AGA CCT8
CELA2B PML
CELA2B LTB
CELA2B IL7R
CELA2B OR3A1
CELA2B NRGN
LAPTM5 HLA-C
LAPTM5 GPNMB
LAPTM5 FTL
ARFRP1 INHA
ARFRP1 RPS6KA2
ARFRP1 SIRPD
ARFRP1 TRIM15
ARFRP1 VEGFC
ARFRP1 MAN2B1
ARFRP1 C4BPB
ARFRP1 INPP5K
ARFRP1 CLCN7
ARFRP1 KLF4
ARFRP1 KLK3
ARFRP1 SRPK3
ARFRP1 IFNGR2
ARFRP1 HSD17B3
ARFRP1 ADIPOQ
CD226 TRD@
LIFR NRGN
LIFR NEFL
LIFR HK1
LIFR NAT6
LIFR EFNA1
LIFR KLK3
LIFR HTR2C
LIFR ADIPOQ
LIFR SYN1
HIST1H4G GFRA2
HIST1H4G ATP6V0A1
HIST1H4G PMS2L3
PMM1 STIM1
PMM1 INPP5K
PMM1 STMN1
PMM1 PSMD8
PMM1 PI4KA
PMM1 CLOCK
PMM1 PSAP
PMM1 PSMD7
PMM1 MEN1
PMM1 SF1
PMM1 STXBP1
PMM1 MPRIP
PMM1 PAX8
PMM1 NCKAP1L
PMM1 UPF1
PMM1 ARHGAP4
PMM1 ATP5B
PMM1 DGCR6
PMM1 ARHGAP1
PMM1 SH3GL3
PMM1 AP2M1
PMM1 FOXD1
PMM1 CNTD1
PMM1 SLC9A6
PMM1 UBC
PMM1 ATP6V0C
PMM1 FKBP4
PMM1 WASF3
PMM1 PI4KB
PMM1 SFRS4
PMM1 THRA
PMM1 USF2
PMM1 H3F3B
PMM1 PTP4A2
PMM1 TNFRSF4
PMM1 ADAR
PMM1 AP1B1
PMM1 DDB1
PMM1 TRIM26
PMM1 STAT5B
PMM1 SPOCK1
PMM1 OGDH
PMM1 TBXA2R
PMM1 SMG7
PMM1 RRAGA
PMM1 BAT1
PMM1 SQSTM1
PMM1 RAB1A
PMM1 DRG2
PMM1 SEC13
PMM1 KIAA0247
PMM1 GNB1
PMM1 PPP1R7
PMM1 WARS
PMM1 CASC3
PMM1 DUSP5
PMM1 SNRPN
PMM1 MADD
PMM1 GRN
PMM1 RAC1
PMM1 ACO2
PMM1 BNIP1
PMM1 BRD3
PMM1 TNK2
PMM1 SDC4
PMM1 ARF1
PMM1 IRF5
PMM1 ATP6V0D1
PMM1 MPO
PMM1 EIF2AK2
PMM1 TNFAIP1
PMM1 SETDB1
PMM1 SKP1
PMM1 SUPT4H1
PMM1 CALM3
PMM1 EBP
PMM1 ATP6V0A1
PMM1 AGPAT1
PMM1 GNA11
PMM1 PPP2R1A
PMM1 VPS72
PMM1 HLA-DQA1
PMM1 CKAP4
PMM1 M6PR
ASS1 UNC119
ASS1 NUP93
ASS1 GNB3
ASS1 DUSP5
ASS1 PTPRO
ASS1 ARL4D
ASS1 KCNA5
SQLE INSR
SQLE MDH1
SQLE XPO1
SQLE BMS1
SQLE GCNT2
SQLE ARHGEF7
SQLE FAM175B
SQLE GNG10
SQLE HNRNPU
SQLE HSP90AB1
SQLE MAPK3
SQLE CEACAM4
SQLE GRM4
SQLE GLO1
SQLE ANGPT1
SQLE TRH
SQLE MAPK1IP1L
SQLE SFPQ
SQLE DAG1
SQLE NAGA
SQLE MVK
SQLE PTPN12
SQLE RABGGTB
SQLE DECR1
ADIPOQ DOC2A
ADIPOQ PPP2R1B
ADIPOQ TRIM15
ADIPOQ MFGE8
ADIPOQ HLA-C
ADIPOQ G6PC
ADIPOQ HP
ADIPOQ PROL1
ADIPOQ ABAT
ADIPOQ SH3GL3
ADIPOQ POFUT1
ADIPOQ FASTK
ADIPOQ CYP2F1
ADIPOQ DGKQ
ADIPOQ RPS6
ADIPOQ PTPN5
ADIPOQ MXD1
ADIPOQ DSG3
ADIPOQ DUSP7
ADIPOQ EDN2
ADIPOQ RENBP
ADIPOQ MAP1A
ADIPOQ AQP2
ADIPOQ MLL
ADIPOQ POU4F1
ADIPOQ KLK3
ADIPOQ TBL3
ADIPOQ PTPN6
ADIPOQ SRPK3
ADIPOQ INHA
ADIPOQ LOC91316
ADIPOQ TNXB
ADIPOQ CYP4A11
ADIPOQ ADAM11
ADIPOQ CXCL9
ADIPOQ HYAL2
ADIPOQ WNT1
ADIPOQ COL14A1
ADIPOQ SLC5A2
ADIPOQ FUT2
RAB11A ZCCHC11
RAB11A SFRS4
RAB11A HMGN3
RAB11A DARS
RAB11A CPT1B
RAB11A HNRNPA3P1
RAB11A LOC728849
RAB11A NCOA4
RAB11A TMEM41B
RAB11A BCLAF1
RAB11A AAMP
RAB11A DYRK1A
RAB11A KIAA0430
RAB11A CYR61
RAB11A WAPAL
RAB11A TTC3
RAB11A UBXN4
RAB11A USP10
RAB11A PRKAR1A
RAB11A TLK2
RAB11A PTPN12
RAB11A PURA
RAB11A SFRS11
RAB11A PPP2R5E
RAB11A TUBGCP3
RAB11A CCNI
RAB11A PPP2R5C
HIST1H4E PRDM2
CAMK1 E2F4
CAMK1 AQP2
CAMK1 TRBC1
CAMK1 LST1
CAMK1 MN1
CAMK1 DNASE1
CAMK1 BCAT2
CAMK1 MYL7
CAMK1 PRKACG
CAMK1 MGAT3
CAMK1 POLD4
CAMK1 IFNGR2
CAMK1 SMARCD1
CAMK1 ELF4
PIK3CA HERC2P3
PIK3CA ZNF43
PIK3CA PI4KB
PIK3CA RAF1
PIK3CA GNB1
PIK3CA GTF2I
PIK3CA NPEPPS
PIK3CA ZNF135
PIK3CA EIF4A2
NR0B1 LPAL2
NR0B1 TMEM115
NR0B1 IL8
NR0B1 ADAM15
SLC28A1 RPS10
SLC28A1 FXYD2
SLC28A1 PABPC1
SLC28A1 PLK3
SLC28A1 RPS27A
SLC28A1 RPS7
SLC28A1 RPS6
SLC28A1 RPS5
SLC28A1 IKBKE
SLC28A1 UQCRB
SLC28A1 SERPINE1
SLC28A1 RPS9
SLC28A1 RPL7A
SLC28A1 EIF3E
SLC28A1 DNASE1
SLC28A1 RPS3A
SLC28A1 RPS19
SLC28A1 WNT2B
SLC28A1 RPS27
SLC28A1 CARS
SLC28A1 RPL10A
SLC28A1 HLA-DOB
PRNP ISCU
PRNP ATP6V0C
PRNP PKM2
PRNP SNRPD3
PRNP SEPW1
PRNP IRF9
PRNP MYH9
PRNP PSAP
PRNP MCAM
PRNP PSMD12
PRNP SLC35B1
PRNP STOM
PRNP PRKAR1A
PRNP EPS8
PRNP PTP4A2
PRNP MMD
STK25 PTTG1IP
STK25 TRH
STK25 FUS
STK25 MAML1
STK25 EIF3A
STK25 ITGAX
STK25 CD24
STK25 CSNK1E
STK25 POU5F1
GAL3ST1 POLR2K
RAB11B AES
RAB11B SF1
SPTLC2 GJB2
SNAPC2 CLCN7
SNAPC2 ACSL1
SNAPC2 TNXB
SNAPC2 NCAPD3
SNAPC2 USP11
SNAPC2 PTPRN
DRAP1 TBXA2R
DRAP1 SALL2
DRAP1 CD8B
DRAP1 AQP2
DRAP1 BMP8A
DRAP1 CNP
DRAP1 KCNJ4
DRAP1 CLOCK
DRAP1 CFB
DRAP1 PTGER3
DRAP1 MLF2
DRAP1 SIRPD
DRAP1 FANCC
DRAP1 ATP5O
DRAP1 CHRNE
DRAP1 PPP3CA
DRAP1 DDB1
DRAP1 SH3GL3
DRAP1 PSG11
IRX5 MORC3
IRX5 ARFIP2
IRX5 ZNF638
IRX5 EIF4G2
IRX5 UQCRC2
IRX5 ACSL1
IRX5 SLC2A3
IRX5 APOA1
IRX5 H3F3A
IRX5 GLRA2
IRX5 RBM39
IRX5 LOC728849
IRX4 ABP1
IRX4 RASSF7
IRX4 HAAO
IRX4 ABAT
IRX4 RAPGEF3
IRX4 MXD1
IRX4 FAS
IRX4 FASTK
IRX4 KLF1
IRX4 ARHGDIA
IRX4 DUSP7
IRX4 FMOD
IRX4 FCN2
IRX4 DMPK
IRX4 CLCN1
IRX4 MCAM
IRX4 CYP4A11
IRX4 TAF6
IRX4 PTPRS
IRX4 CYC1
IRX4 PIAS1
IRX4 CSN2
ABCD3 TSG101
ABCD3 SAT1
ABCD3 TMEM131
ABCD3 YY1
ABCD3 ATP2A2
ABCD3 MST1R
ABCD3 HMGB1
ABCD3 PRDX3
ABCD3 HNRNPU
ABCD3 EZH1
ABCD3 MSN
ABCD3 SLC5A5
ABCD3 ACADM
ABCD3 DAD1
ABCD3 GP9
ABCD3 YES1
ABCD3 XPO1
ABCD3 TRAM1
ABCD3 BMS1
ABCD3 SIK1
ABCD3 EIF3A
ABCD3 NFE2L1
ABCD3 MAPRE1
ABCD3 GNG10
ABCD3 SFRS2
ABCD3 RB1
ABCD3 CSNK2A2
ABCD3 HNRNPK
ABCD3 PTP4A1
ABCD3 UBXN2B
ABCD3 TM9SF2
ABCD3 B4GALT1
ABCD3 RBM39
ABCD3 CDK2
ABCD3 HNRNPA2B1
ABCD3 SRF
ABCD3 RCN2
ABCD3 SLC25A3
ABCD3 PDIA6
ABCD3 TOP2B
ABCD3 IGL@
ABCD3 SEC31A
ABCD3 FERMT2
ABCD3 DYRK1A
ABCD3 ALDH6A1
ABCD3 LPL
ABCD3 ADORA3
ABCD3 LOC100131311
ABCD3 RSU1
ABCD3 C21orf33
ABCD3 BRD2
ABCD3 CALM2
ABCD3 HADH
ABCD3 VAT1
ABCD3 FAM175B
ABCD3 EIF4G2
ABCD3 TDG
ABCD3 IER2
ABCD3 NUP153
ABCD3 PFN2
ABCD3 SFRS11
ABCD3 CXorf40B
ABCD3 RANBP2
ABCD3 UQCRC2
ABCD3 ATP13A3
ABCD3 RBBP7
HIST1H4I MLLT3
DHX9 TSG101
DHX9 MUT
DHX9 RAD23B
DHX9 HMGN2
DHX9 HMGN1
DHX9 METAP1
DHX9 HMGB2
DHX9 PSMD6
DHX9 SRP9
DHX9 SFRS2
DHX9 MAPK1IP1L
DHX9 RRM1
DHX9 RBMX
DHX9 RB1CC1
DHX9 CAMLG
DHX9 DAD1
DHX9 SEC31A
DHX9 PNRC1
DHX9 CCT8
DHX9 ZNF146
DHX9 IL8RB
DHX9 NAP1L1
DHX9 CPT2
DHX9 GNG10
DHX9 HNRNPU
DHX9 PSMA3
DHX9 HNRNPK
DHX9 HNRNPM
DHX9 H3F3A
DHX9 UBXN4
DHX9 SHC3
DHX9 RBM39
DHX9 TRA2B
DHX9 HNRNPA2B1
DHX9 ANKRD46
DHX9 PSMA4
DHX9 DLD
DHX9 SP3
DHX9 PARP1
DHX9 SS18
DHX9 SFPQ
DHX9 MCFD2
DHX9 SNRPF
DHX9 TAF7
DHX9 MAPRE1
DHX9 PTPN11
DHX9 SFRS3
DHX9 RBBP7
DHX9 RBBP4
DHX9 SSR2
DHX9 PUM1
DHX9 NCL
DHX9 PPP2R5E
DHX9 ACTG1
DHX9 TCP1
SIRPD AVPR1B
SIRPD INPP5K
SIRPD TRIM15
SIRPD HSF4
SIRPD MFGE8
SIRPD AGER
SIRPD PROL1
SIRPD STXBP2
SIRPD HAAO
SIRPD IFNGR2
SIRPD CD3E
SIRPD GPR31
SIRPD SPRR1A
SIRPD AANAT
SIRPD OR2H1
SIRPD PSD
SIRPD ELF4
SIRPD UGP2
SIRPD CSDC2
SIRPD DRG2
SIRPD ZNF169
SIRPD PGC
SIRPD ABAT
SIRPD CYP2F1
SIRPD DGKQ
SIRPD AFF3
SIRPD MR1
SIRPD NAPG
SIRPD FHL3
SIRPD DNASE1
SIRPD RABGGTA
SIRPD BCR
SIRPD GFRA2
SIRPD PML
SIRPD IGL@
SIRPD S100A7
SIRPD CCL22
SIRPD DARC
SIRPD USP11
SIRPD ATP6V0A1
SIRPD RENBP
SIRPD TBXA2R
SIRPD ODF1
SIRPD AQP2
SIRPD KIAA0195
SIRPD SIRPA
SIRPD NRGN
SIRPD F13B
SIRPD FCGR2B
SIRPD FUT2
SIRPD CLCN7
SIRPD NCAPD3
SIRPD UBA7
SIRPD CES2
SIRPD IL32
SIRPD VEGFC
SIRPD TFE3
SIRPD LMNA
SIRPD CD68
SIRPD SMARCD1
SIRPD BNIP1
SIRPD ITGAX
SIRPD CYP4A11
SIRPD ORM1
SIRPD HMGA2
SIRPD WNT1
SIRPD SLC2A4
SIRPD COL14A1
SIRPD RING1
SIRPD MATK
SIRPD VAV1
SIRPD ADRB3
SIRPD BMPR2
SIRPD MYBPC2
SIRPD CSN2
SIRPD EBI3
SIRPD PRM2
SIRPD LCK
SIRPD SLAMF1
ZNF43 BPTF
ZNF43 PPP2R1A
ZNF43 ATP6V1A
ZNF43 ZNF238
ZNF43 SMAD7
ZNF43 CPE
ZNF43 RBM6
ZNF43 LOC728849
ZNF43 SLC30A3
ZNF43 TRO
ZNF43 LOC150786
ZNF43 BTN1A1
ZNF43 BCLAF1
ZNF43 AP2M1
ZNF43 PXN
ZNF43 GRM4
ZNF43 GOLGB1
ZNF43 GTF2I
ZNF43 NPEPPS
ZNF43 SETDB1
ZNF43 IARS
ZNF43 CNP
ZNF43 DLD
ZNF43 CREB1
ZNF43 CSNK1G2
ZNF43 MTOR
ZNF43 PRKAR1A
ZNF43 PPP3CA
ZNF43 UBE4A
ZNF43 ZNF638
ZNF43 SLC2A1
ZNF43 SECISBP2L
ZNF43 BAT3
ZNF43 ZNF91
ZNF43 KLC1
ZNF43 PPP2R5C
SIRPA MAP4K2
SIRPA KIAA0040
SIRPA HLA-C
SIRPA CELP
SIRPA RPS19
SIRPA STXBP2
SIRPA ABAT
SIRPA FOXO4
SIRPA RPS9
SIRPA RPS8
SIRPA CYP2F1
SIRPA ASPH
SIRPA SCNN1G
SIRPA C9
SIRPA ASL
SIRPA AQP2
SIRPA CLCN7
SIRPA MCAM
SIRPA NCAPD3
SIRPA PCDHGC3
SIRPA SMARCD1
SIRPA PTPN6
SIRPA GPR3
SIRPA PTPRS
SIRPA WNT1
SIRPA KLK3
SIRPA CSN2
NUP98 CUX1
NUP98 KIFC1
NUP98 GATA1
XPC AVPR1B
XPC KIAA0195
XPC EFNB1
XPC FUS
XPC PI4KA
XPC SDHC
XPC PLK1
XPC FYN
XPC MEN1
XPC MGST2
XPC MPRIP
XPC N4BP2L2
XPC CTNND1
XPC ITIH4
XPC SLC30A3
XPC FLT1
XPC CNTD1
XPC MADD
XPC SPCS2
XPC NCKAP1L
XPC CDKL5
XPC MPP2
XPC CSF1R
XPC LOC728849
XPC DNASE1
XPC FANCC
XPC LPCAT3
XPC IVD
XPC GRM4
XPC DDB1
XPC C5orf13
XPC AQP3
XPC TBXA2R
XPC COPA
XPC SRF
XPC BMP8A
XPC TRO
XPC RRAGB
XPC EFEMP2
XPC GNB1
XPC WARS
XPC GNB3
XPC KIAA0226
XPC CES2
XPC PWP1
XPC ACO2
XPC BNIP1
XPC CSNK2A1
XPC CALM3
XPC BBS9
XPC CCL22
XPC TCF20
XPC C4orf8
XPC TLK2
XPC VAV1
XPC MPO
XPC PMS2L11
XPC SLC25A46
XPC SECISBP2L
XPC RABGGTA
XPC AGPAT1
XPC ATAD4
XPC STK38
XPC CLK2
XPC HLA-DQA1
XPC PAK2
XPC PPP2R5C
SP1 CCL2
SP1 MUT
SP1 GHRHR
SP1 NCKAP1L
SP1 CD40LG
SP1 CLOCK
SP1 PRKAG1
SP1 GLA
SP1 PSMD7
SP1 SAA1
SP1 FOXI1
SP1 KRT1
SP1 AOC2
SP1 TEF
SP1 MAP2K5
SP1 UROD
SP1 FLT4
SP1 OR2H1
SP1 DRG2
SP1 MAPK1IP1L
SP1 MYLPF
SP1 PRPF18
SP1 RRAD
SP1 ZNF8
SP1 ITPKA
SP1 GPER
SP1 FANCC
SP1 GRM4
SP1 PHKG1
SP1 POU3F2
SP1 TDO2
SP1 RNASE4
SP1 KIAA0226
SP1 B4GALT1
SP1 CYP2A6
SP1 SALL2
SP1 PTPN1
SP1 SERPINB2
SP1 SERPINB4
SP1 BBS9
SP1 ESR2
SP1 CCR1
SP1 PCDH1
SP1 INPP5J
SP1 SLC2A4
SP1 INSR
SP1 FAM168A
SP1 CDC2L5
SP1 FUT3
SP1 PRDM2
SP1 GRB10
SP1 ZNF37A
SP1 M6PR
SP2 ZCCHC11
SP2 AOC2
SP2 ACTG1
SP2 WWP1
SP2 HUWE1
SP2 CPE
SP2 N4BP2L2
SP2 MYL3
SP2 RBM15B
SP2 ZNF146
SP2 BCLAF1
SP2 MARCKS
SP2 TRIM26
SP2 SPAG11A
SP2 KIAA0174
SP2 CD24
SP2 ATP2B1
SP2 BRD3
SP2 SNAP25
SP2 UBE4A
SP2 PTPN11
SP2 CCND2
SP2 SLC2A1
SP2 PAK2
SP2 GHRHR
SP2 PPP2CB
SP2 PUM2
SP2 PUM1
SP2 XRCC5
SP2 ACADM
SP2 MADD
SP2 SLC9A6
SP2 NONO
SP2 PIK3R4
SP2 TOP2B
SP2 ZNF187
SP2 MAPK1IP1L
SP2 DPYSL3
SP2 MLLT11
SP2 EIF1AP1
SP2 DCUN1D4
SP2 MIA3
SP2 C5orf13
SP2 PPP1R11
SP2 USP8
SP2 TUBGCP3
SP2 TLK2
SP2 IRF9
SP2 TNFAIP1
SP2 BAT3
SP2 TTC35
SP2 SRRD
SP2 CREBBP
SP2 PPP2R5C
SP2 MUT
SP2 VBP1
SP2 CIRBP
SP2 PRKAR2B
SP2 NSMAF
SP2 SET
SP2 NCOA6
SP2 NCOA4
SP2 SKP1
SP2 HPRT1
SP2 CSF1R
SP2 AP2M1
SP2 MAPK3
SP2 AAMP
SP2 HMGB2
SP2 SRD5A1
SP2 RANBP2
SP2 TRD@
SP2 PRKAR1A
SP2 HTATSF1
SP2 UNG
SP2 MVK
SP2 NPAT
SP2 ZNF638
SP2 SECISBP2L
SP2 ATP1A3
SP2 ZNF133
SP2 ZNF134
SP2 LPAR4
SP2 SMN2
SP2 POLA2
SP2 CDH15
SP2 SDC4
SP2 PSMD2
SP2 MAP2K5
SP2 SMARCA1
SP2 RBMX
SP2 LOC728849
SP2 HERPUD1
SP2 DDX18
SP2 NUP188
SP2 DEFA6
SP2 PXN
SP2 ZNHIT3
SP2 CNP
SP2 MDC1
SP2 BMI1
SP2 CASC3
SP2 ALDH6A1
SP2 NAGA
SP2 MCFD2
SP2 TRIP12
SP2 DAZAP2
SP2 ARMCX6
SP2 CSTF3
SP2 RPA2
SP2 IL8RB
SP2 ZNF91
SP2 SFRS11
SP2 HLA-DQA1
SP3 ZCCHC11
SP3 SUMO1
SP3 NQO2
SP3 CAPRIN1
SP3 HNRNPM
SP3 HSP90AB1
SP3 PMS2L5
SP3 CBFB
SP3 ANKRD36B
SP3 PHC2
SP3 DYRK1A
SP3 MAPRE1
SP3 ISCU
SP3 ANKRD46
SP3 CENPF
SP3 KIAA0174
SP3 LOC100131311
SP3 UBE4A
SP3 PTPN11
SP3 ACSL1
SP3 RBBP7
SP3 SLC2A1
SP3 DDX5
SP3 APC
SP3 PPP2CB
SP3 ATP2A2
SP3 UBE2D3
SP3 PUM2
SP3 PUM1
SP3 EED
SP3 XPO1
SP3 PGRMC1
SP3 PIK3R4
SP3 UBXN4
SP3 GTF2I
SP3 MAPK1IP1L
SP3 RCN2
SP3 STAG1
SP3 PPP1R11
SP3 CUX1
SP3 EIF4H
SP3 PWP1
SP3 TAF7
SP3 GFPT1
SP3 CREBBP
SP3 MUT
SP3 TMEM131
SP3 RAD23B
SP3 VBP1
SP3 SMAD4
SP3 RAP1A
SP3 SDCBP
SP3 CCNG2
SP3 ETF1
SP3 NCOA4
SP3 HNRNPU
SP3 AP2M1
SP3 MARCKS
SP3 TRAPPC10
SP3 TM9SF2
SP3 ALDH18A1
SP3 HNRNPD
SP3 AAMP
SP3 KIAA0430
SP3 RAB1A
SP3 QDPR
SP3 PRKAR1A
SP3 ATXN10
SP3 PRKACB
SP3 CDK9
SP3 ZNF135
SP3 EIF5
SP3 USP7
SP3 SMARCA1
SP3 HCFC1
SP3 SFRS7
SP3 ATP13A3
SP3 YWHAQ
SP3 DDX18
SP3 SON
SP3 YWHAH
SP3 RNF144A
SP3 HNRNPA2B1
SP3 TRA2B
SP3 CNP
SP3 USP14
SP3 TRIP13
SP3 AARS
SP3 AZIN1
SP3 SSR1
SP3 NCL
SP3 SFRS11
SP3 ALDH9A1
NUP93 MYH11
NUP93 PI4KB
NUP93 GSK3A
NUP93 KIAA0232
NUP93 MAPK14
NUP93 UPF1
NUP93 CLTC
NUP93 CNTD1
NUP93 SMG7
NUP93 WASF3
NUP93 ARF3
NUP93 ZNF76
NUP93 PSEN1
NUP93 ATP6AP1
NUP93 RB1
NUP93 DGCR6
NUP93 DUSP5
NUP93 ATP6V0C
NUP93 SLC6A8
NUP93 KIAA0195
NUP93 RAB1A
NUP93 EPS8
NUP93 GNB1
NUP93 NOMO1
NUP93 CES2
NUP93 SNRPN
NUP93 ACO2
NUP93 TAX1BP1
NUP93 DAZAP2
NUP93 PDXDC1
NUP93 TNFAIP1
NUP93 PSD
NUP93 PRKACA
NUP93 MMD
SCG2 CALM3
GC SLC10A2
GC APOB
GC HLA-DOB
GC TPM3
GC PCDH1
GC ZC3H3
GC HMGA2
GC LPCAT3
GC TTYH2
GC SERPINF2
GC BNIP1
ARF6 TMED2
PIK3C3 AP2S1
PIK3C3 ARMCX6
PIK3C3 UBE4A
PIK3C3 ACTG1
PIK3C3 NAP1L1
PIK3C3 PABPC4
PIK3C3 TUBB
PIK3C3 SFRS2
PIK3C3 BMS1
PIK3C3 ZCCHC11
PIK3C3 SFRS11
PIK3C3 MRPS27
PIK3C3 PWP1
PIK3C3 DCT
PIK3C3 RBBP4
PIK3C3 MTA1
PIK3C3 TRA2B
ORM1 SIM2
ORM1 TFE3
ORM1 CARS
ORM1 LBX1
ORM1 PAPPA
ORM1 POU4F1
ORM1 IFNGR2
ORM1 AANAT
SLC25A4 ETFA
SLC25A4 COL4A2
SLC25A4 CLTC
SLC25A4 DLD
MAZ FEV
MAZ MLF2
MAZ KIAA0195
MAZ CDKL5
MAZ SPTAN1
MAZ RPS18
MAZ DGCR6
MAZ HERC1
MAZ AKT1
MAZ USP11
MAZ ATP1A3
MAZ H3F3B
MAZ AP1B1
MAZ RAF1
MAZ PPP3CB
PRPH CBLB
PRPH RPS3
PRPH EEF1G
PRPH TNR
BAK1 ZNF212
BAK1 RPS19
BAK1 RPS15A
BAK1 RPS5
BAK1 MYLPF
BAK1 OR2H1
BAK1 CNTD1
BAK1 FAM168A
BAK1 PTHLH
BAK1 DGCR6
BAK1 KIAA0513
BAK1 RENBP
BAK1 NOS1
BAK1 ADORA2A
BAK1 C4orf10
BAK1 WARS
BAK1 KIAA0226
BAK1 HRG
BAK1 NFIC
BAK1 BCAM
BAK1 ATAD4
BAK1 PSD
BAK1 PDK2
BAK1 PAK1
CSN2 MMP15
CSN2 TRIM15
CSN2 MFGE8
CSN2 EMR1
CSN2 RPS19
CSN2 PROL1
CSN2 STXBP2
CSN2 HAAO
CSN2 ABAT
CSN2 RPS9
CSN2 RPL28
CSN2 SLC9A2
CSN2 CGA
CSN2 FAS
CSN2 DGKQ
CSN2 CELP
CSN2 MR1
CSN2 GNB2L1
CSN2 SH3GL3
CSN2 MXD1
CSN2 MUC2
CSN2 PPY
CSN2 HSD17B3
CSN2 TWIST1
CSN2 CNP
CSN2 CARS
CSN2 CSN3
CSN2 CLCN7
CSN2 PRKCG
CSN2 FXR2
CSN2 USP11
CSN2 CHERP
CSN2 PLCD1
CSN2 PRKCQ
CSN2 LMNA
CSN2 TNXB
CSN2 CYP4A11
CSN2 ATF1
CSN2 INPP5K
CSN2 CYC1
CSN2 CPA2
CSN2 RPL10A
CSN2 MYBPC2
CSN2 ATAD4
CSN2 HTR1D
CSN2 POU2F2
CSN3 MAP4K2
CSN3 CPA2
CSN3 WNT1
CSN3 KMO
CSN3 GPLD1
CSN3 MYBPC2
CSN3 SFTPA1B
CSN3 P2RX5
CTBP1 SMAD4
CTBP1 CYCS
CTBP1 CCNG2
CTBP1 CAPRIN1
CTBP1 ACADM
CTBP1 PDHX
CTBP1 SET
CTBP1 UBE3C
CTBP1 YWHAQ
CTBP1 NAP1L4
CTBP1 GCN1L1
CTBP1 TATDN2
CTBP1 PTP4A1
CTBP1 H3F3A
CTBP1 DYRK1A
CTBP1 MTMR6
CTBP1 PCNA
CTBP1 IGBP1
CTBP1 HK3
CTBP1 UBXN4
CTBP1 PTPN12
CTBP1 DNAJC7
CTBP1 TBCC
CTBP1 LOC728849
TSG101 TSN
TSG101 MUT
TSG101 TMEM131
TSG101 YY1
TSG101 ACTG1
TSG101 ATP2A2
TSG101 SMAD4
TSG101 MSH2
TSG101 ANKRD36B
TSG101 SRP9
TSG101 PUM1
TSG101 ARHGAP5
TSG101 ACADM
TSG101 RPS23
TSG101 XPO1
TSG101 BMS1
TSG101 NCOA6
TSG101 HMGN2
TSG101 SFRS7
TSG101 SFRS3
TSG101 HNRNPU
TSG101 RB1
TSG101 C5orf13
TSG101 PHB2
TSG101 MARCKS
TSG101 HNRNPM
TSG101 SUZ12
TSG101 RBM39
TSG101 PSMC6
TSG101 HNRNPA2B1
TSG101 TAF7
TSG101 UBXN2B
TSG101 MAPK1IP1L
TSG101 H3F3A
TSG101 NOLC1
TSG101 COMT
TSG101 CREB1
TSG101 CD24
TSG101 USP10
TSG101 USP14
TSG101 PPP2R5E
TSG101 KCNMB1
TSG101 DDX21
TSG101 MTHFD2
TSG101 EIF4G2
TSG101 DNAJC7
TSG101 TDG
TSG101 RBMX
TSG101 WAPAL
TSG101 HNRNPK
TSG101 GCSH
TSG101 UQCRC2
TSG101 CKAP5
UGCG CHN2
KCNJ8 RPP38
KCNJ8 UBE3A
KCNJ8 LRRC8B
KCNJ8 ACOX2
KCNJ8 NEFL
KCNJ8 TULP1
KCNJ8 CD5
KCNJ8 CXCR3
KCNJ8 LTB
KCNJ8 SPN
ATP2A2 ZCCHC11
ATP2A2 ACTG1
ATP2A2 SRP9
ATP2A2 N4BP2L2
ATP2A2 CAPRIN1
ATP2A2 UQCRB
ATP2A2 CALM2
ATP2A2 ZNF146
ATP2A2 BCLAF1
ATP2A2 MARCKS
ATP2A2 PTP4A1
ATP2A2 DYRK1A
ATP2A2 RELA
ATP2A2 MAPRE1
ATP2A2 TSC22D1
ATP2A2 HK3
ATP2A2 SAFB
ATP2A2 KIAA0174
ATP2A2 TRIM23
ATP2A2 ATP2B1
ATP2A2 BRD2
ATP2A2 KCNMB1
ATP2A2 UBE4A
ATP2A2 RBM39
ATP2A2 PPP2CB
ATP2A2 PSMC6
ATP2A2 RNF103
ATP2A2 PTPN12
ATP2A2 UQCRC2
ATP2A2 NFATC3
ATP2A2 HMGN3
ATP2A2 TRIM32
ATP2A2 TOMM20
ATP2A2 SEPT7
ATP2A2 ACADM
ATP2A2 XPO1
ATP2A2 MADD
ATP2A2 TANK
ATP2A2 IL8RB
ATP2A2 FAM175B
ATP2A2 GTF2B
ATP2A2 SLC35A1
ATP2A2 H3F3A
ATP2A2 UBXN4
ATP2A2 TOP2B
ATP2A2 DPYSL2
ATP2A2 RCN2
ATP2A2 UBC
ATP2A2 IGL@
ATP2A2 EIF1AP1
ATP2A2 EIF4H
ATP2A2 GDI1
ATP2A2 TAF7
ATP2A2 PPP1R11
ATP2A2 UBE2N
ATP2A2 ALDH6A1
ATP2A2 PFN2
ATP2A2 PPP2R5E
ATP2A2 MUT
ATP2A2 YY1
ATP2A2 CLOCK
ATP2A2 SMAD4
ATP2A2 ATP5J
ATP2A2 CCNG2
ATP2A2 HNRNPH2
ATP2A2 SET
ATP2A2 KTN1
ATP2A2 HNRNPU
ATP2A2 AP2M1
ATP2A2 MAPK3
ATP2A2 HNRNPK
ATP2A2 HNRNPM
ATP2A2 TM9SF2
ATP2A2 MAPK7
ATP2A2 KIAA0430
ATP2A2 LAMP2
ATP2A2 HTATSF1
ATP2A2 ATXN10
ATP2A2 CHMP1A
ATP2A2 MVK
ATP2A2 ZNF638
ATP2A2 TRAM1
ATP2A2 KEAP1
ATP2A2 PRKACB
ATP2A2 ZNF134
ATP2A2 MYCL1
ATP2A2 SPCS2
ATP2A2 LIMK2
ATP2A2 PRDX6
ATP2A2 EZH1
ATP2A2 SMARCA1
ATP2A2 LOC728849
ATP2A2 YES1
ATP2A2 SFRS7
ATP2A2 ATP13A3
ATP2A2 SFRS3
ATP2A2 SFRS2
ATP2A2 YWHAH
ATP2A2 HNRNPA2B1
ATP2A2 TRA2B
ATP2A2 CHRM5
ATP2A2 KPNB1
ATP2A2 BMI1
ATP2A2 ORC3L
ATP2A2 USP14
ATP2A2 CUGBP2
ATP2A2 MCFD2
ATP2A2 HSPA13
ATP2A2 DAZAP2
ATP2A2 CASP2
ATP2A2 CLP1
ATP2A2 GLRA2
ATP2A2 CSTF3
ATP2A2 RBMX
ATP2A2 RABGGTB
ATP2A2 SFRS11
ATP2A2 UFD1L
LPIN2 NFE2L1
LPIN2 NAP1L3
LPIN2 NQO2
LPIN2 LOC100133166
ERG RNASE4
RIT1 MYH10
RIT1 BTN3A1
RIT1 IGL@
RIT1 PSME2
RIT1 TCP1
RIT1 CHI3L2
RIT1 UBXN2B
MGST2 AVPR1B
MGST2 STMN1
MGST2 MFGE8
MGST2 SDC4
MGST2 AGER
MGST2 CD36
MGST2 TNFRSF14
MGST2 MRPS12
MGST2 AANAT
MGST2 THRA
MGST2 ARHGAP1
MGST2 UGP2
MGST2 AQP3
MGST2 IL1R2
MGST2 CNTD1
MGST2 APOB
MGST2 MPP2
MGST2 DGKQ
MGST2 ZNF167
MGST2 TEF
MGST2 PTGER3
MGST2 NUP188
MGST2 CDH8
MGST2 HLA-DQB1
MGST2 LPCAT3
MGST2 YWHAB
MGST2 CES2
MGST2 TAGLN2
MGST2 CCL22
MGST2 ATP5G1
MGST2 BMP8A
MGST2 ATP6V0A1
MGST2 RENBP
MGST2 ODF1
MGST2 AQP2
MGST2 KIAA0195
MGST2 DRG2
MGST2 MPV17
MGST2 CHRNE
MGST2 CREB3
MGST2 WARS
MGST2 NCAPD3
MGST2 FTO
MGST2 USP11
MGST2 REG1P
MGST2 SMARCD1
MGST2 EDEM1
MGST2 LTK
MGST2 HRG
MGST2 CD8B
MGST2 S100A7
MGST2 PTPN5
MGST2 BBS9
MGST2 MPG
MGST2 C4orf8
MGST2 KCNJ4
MGST2 ATAD4
MGST2 ACSL1
MGST2 GSK3A
MGST2 PSD
MGST2 PMS2L11
MGST2 PDK2
MGST2 SCN1B
MGST2 FUT2
MGST2 GFRA2
MGST2 PTPRN
MGST2 CSNK2A1
MGST2 FUCA1
MGST2 PAK2
GTF3C2 KLC1
GTF3C2 ZNF268
GTF3C2 MPRIP
GTF3C1 DPF2
GTF3C1 AES
GTF3C1 VAV1
GTF3C1 GRB2
GTF3C1 CHGB
GTF3C1 INPP5K
GTF3C1 GNB1
GTF3C1 FASTK
GTF3C1 RABGGTA
GTF3C1 SPTAN1
GTF3C1 F2RL1
GTF3C1 DGKD
IGHD GRM4
DENND4A CNP
DENND4A ZNF146
DENND4A PTGES3
DENND4A COG2
DENND4A ABO
DENND4A KIF14
DENND4A PRCC
DENND4A DDOST
DENND4A ATP2B1
DENND4A RB1CC1
DENND4A GRM4
DENND4A CUL3
APOA1 MMP14
APOA1 ZCCHC11
APOA1 RPL37A
APOA1 YY1
APOA1 ACTG1
APOA1 METAP1
APOA1 HMGB2
APOA1 UNG
APOA1 SRP9
APOA1 SSBP1
APOA1 APOC4
APOA1 RRM1
APOA1 LOC100131311
APOA1 DAD1
APOA1 ACADM
APOA1 SIM2
APOA1 BTG2
APOA1 FOXO4
APOA1 CCT6A
APOA1 SFRS2
APOA1 ARF4
APOA1 HNRNPK
APOA1 HNRNPA2B1
APOA1 GYPA
APOA1 B4GALT1
APOA1 UQCRH
APOA1 MT1G
APOA1 MAPRE1
APOA1 RBM39
APOA1 HNRNPM
APOA1 SUZ12
APOA1 KRTAP5-8
APOA1 KIAA0174
APOA1 MARCKS
APOA1 ENO1
APOA1 LAMP2
APOA1 ALDH4A1
APOA1 SNRPB
APOA1 LLGL2
APOA1 KCNMB1
APOA1 POU6F1
APOA1 VAT1
APOA1 MSTP9
APOA1 HEPN1
APOA1 CNN3
APOA1 RPL39
APOA1 UQCRC2
APOA1 HSPE1
APOA1 RBMX
APOA1 NUP153
APOA1 KEAP1
APOA1 NCL
APOA1 SFRS11
APOA1 EIF4G2
APOA1 POU2F2
APOA1 RAE1
PHLDA2 GPD2
XPO1 ZCCHC11
XPO1 ACTG1
XPO1 SUMO1
XPO1 UNG
XPO1 SRP9
XPO1 CAPRIN1
XPO1 ARHGEF7
XPO1 CSNK2A2
XPO1 MARCKS
XPO1 PTP4A1
XPO1 PRIM2
XPO1 DYRK1A
XPO1 MTMR6
XPO1 RELA
XPO1 CDH2
XPO1 MAPRE1
XPO1 PXN
XPO1 EXT2
XPO1 CENPF
XPO1 SAFB
XPO1 R3HDM1
XPO1 KIAA0174
XPO1 ZNF638
XPO1 C21orf33
XPO1 BRD2
XPO1 KCNMB1
XPO1 UBE4A
XPO1 CNN3
XPO1 PTGES3
XPO1 PTPN12
XPO1 PPP2CB
XPO1 RNF103
XPO1 EIF4G2
XPO1 APC
XPO1 UQCRC2
XPO1 GHRHR
XPO1 ACSL1
XPO1 HMGN1
XPO1 HIF1A
XPO1 PUM1
XPO1 ACADM
XPO1 IL8RB
XPO1 TUBA1A
XPO1 EFTUD2
XPO1 UBXN2B
XPO1 H3F3A
XPO1 PCBP1
XPO1 UBXN4
XPO1 TOP2B
XPO1 SMC1A
XPO1 TRH
XPO1 MAPK1IP1L
XPO1 DPYSL2
XPO1 RCN2
XPO1 TTC3
XPO1 STAG1
XPO1 GLO1
XPO1 LAMC1
XPO1 TAF7
XPO1 HADH
XPO1 PSIP1
XPO1 TFAP4
XPO1 ALDH6A1
XPO1 TAF9
XPO1 NUP153
XPO1 PFN2
XPO1 EIF3A
XPO1 PPP2R5C
XPO1 MUT
XPO1 TMEM131
XPO1 YY1
XPO1 BTN3A1
XPO1 ATM
XPO1 SDCBP
XPO1 CCNG2
XPO1 TRPC1
XPO1 HNRNPH2
XPO1 CDC7
XPO1 SET
XPO1 NCOA6
XPO1 HNRNPU
XPO1 ARF4
XPO1 HNRNPK
XPO1 HNRNPM
XPO1 TM9SF2
XPO1 GOLGA4
XPO1 SNRNP70
XPO1 CTDSP2
XPO1 RTCD1
XPO1 KIAA0430
XPO1 CYP51A1
XPO1 FERMT2
XPO1 LAMP2
XPO1 ALDH7A1
XPO1 CHMP1A
XPO1 EP300
XPO1 DUT
XPO1 HNRNPC
XPO1 TRAM1
XPO1 KEAP1
XPO1 PRKACB
XPO1 ZNF131
XPO1 MORC3
XPO1 KTN1
XPO1 LIMK2
XPO1 MSH2
XPO1 PSMD6
XPO1 EZH1
XPO1 VHL
XPO1 SMARCA1
XPO1 RB1CC1
XPO1 LOC728849
XPO1 YES1
XPO1 WASF1
XPO1 SFRS7
XPO1 PRPF18
XPO1 ATP13A3
XPO1 TMEM41B
XPO1 DDX18
XPO1 GPR125
XPO1 HNRNPA2B1
XPO1 HK3
XPO1 YWHAE
XPO1 CBFB
XPO1 USP10
XPO1 CREB1
XPO1 CUGBP2
XPO1 CRAT
XPO1 RAB21
XPO1 DAZAP2
XPO1 ABI2
XPO1 GLRA2
XPO1 CD164
XPO1 CSTF3
XPO1 RBMX
XPO1 NCL
XPO1 SFRS11
XPO1 NFIL3
XPO1 CKAP5
FAM190B GNAI1
FAM190B MADD
FAM190B CTF1
FAM190B PFDN4
FAM190B TRO
FAM190B PCDH1
FAM190B DVL3
FAM190B LOC729602
FAM190B FMR1
FAM190B CD8B
FAM190B RASA1
FAM190B RALGDS
TTR HERC3
TTR PTPRK
TTR ARL4D
TTR TUFM
KIR2DS3 PTPN5
KIR2DS3 PDK2
KIR2DS3 SLC6A6
KIR2DS3 ACTR1A
LSS ABI2
LSS ALDH6A1
LSS LRPPRC
HRH1 NGF
HRH1 DRD1
NMB PRKCI
NMB GHRHR
NMB SMARCC1
NMB ADAM9
NMB SLC39A9
NMB ELK4
NMB B4GALT1
NMB MVK
WAPAL ZCCHC11
WAPAL TMEM131
WAPAL YY1
WAPAL RRM1
WAPAL SRP9
WAPAL CLTC
WAPAL CAPRIN1
WAPAL HMGN3
WAPAL ACADM
WAPAL TMED10
WAPAL HNRNPU
WAPAL LOC728849
WAPAL SUZ12
WAPAL UBXN4
WAPAL EPRS
WAPAL YWHAE
WAPAL ZNHIT3
WAPAL TTC3
WAPAL RAB3GAP1
WAPAL COMT
WAPAL KIAA0174
WAPAL BMI1
WAPAL LAMP2
WAPAL MCFD2
WAPAL CHMP1A
WAPAL TAF7
WAPAL UBE4A
WAPAL ZNF638
WAPAL MSTP9
WAPAL CNN3
WAPAL TLK2
WAPAL EIF4G2
WAPAL RBMX
WAPAL RABGGTB
WAPAL PUM1
WAPAL SFRS11
WAPAL PRKACB
WAPAL PPP2R5E
WAPAL CKAP5
WAPAL ACTG1
WAPAL PPP2R5C
GRP HSD17B3
GRP PAX2
DNASE1L1 IER3
MPV17 DPF2
MPV17 PPP2R1A
MPV17 TRIM15
MPV17 ADD1
MPV17 UBA1
MPV17 CNP
MPV17 WASF3
MPV17 ARF3
MPV17 ARHGEF1
MPV17 H3F3B
MPV17 TH
MPV17 STXBP1
MPV17 ST3GAL1
MPV17 NR5A1
MPV17 TRO
MPV17 PCDHGC3
MPV17 SMARCD1
MPV17 EDEM1
MPV17 CALM3
MPV17 MPG
MPV17 ACSL1
MPV17 SUPT4H1
MPV17 CES2
MPV17 MFGE8
DNASE1L3 PTPN1
DNASE1L3 SLC39A9
DNASE1L3 MUC1
DNASE1L3 MYLPF
DNASE1L3 BRD3
ZFP161 OAS2
ZFP161 MST1R
COL4A6 GDI2
COL4A6 SNRPN
COL4A5 YWHAE
COL4A4 GABRQ
COL4A2 PDGFRB
COL4A2 PSMD6
COL4A2 IGFBP4
COL4A2 FN1
COL4A2 MYH9
COL4A2 B4GALT1
COL4A2 CTGF
COL4A2 COL1A2
COL4A2 SLC5A5
COL4A2 COL4A1
COL4A2 COL1A1
COL4A2 SNRPB
COL4A2 COL3A1
COL4A1 PDGFRB
COL4A1 ITGB5
COL4A1 FN1
COL4A1 IGFBP5
COL4A1 TIMP3
COL4A1 A2M
COL4A1 KDELR2
COL4A1 CTGF
COL4A1 COL1A2
COL4A1 IGFBP4
COL4A1 COL1A1
COL4A1 COL3A1
COL4A1 LOC96610
COL4A1 CCNI
HDHD1A USP11
CNTFR PDE1C
CNTFR CARS
CNTFR RDH5
CNTFR NAT6
CNTFR RPS15A
CNTFR MAP3K10
CNTFR POU4F1
CNTFR STXBP2
CNTFR RAB3A
CNTFR EDN2
CNTFR MTMR3
GART RFC5
TACR3 FASTK
TACR3 PTPRR
TACR3 CLCN7
TACR3 HR44
TACR3 SCNN1G
TACR3 SCN1B
TACR3 GPR6
TACR2 AQP6
TACR2 MADD
TACR2 APPBP2
TACR2 INPPL1
TACR2 GRK6
TACR2 MUC2
TACR2 CD34
TACR2 HERPUD1
TACR2 RPS15A
TACR2 ARPC4
TACR2 ABI2
TACR2 LTK
TACR2 ATP6V1C1
TACR2 IL8
TACR1 ADORA3
TACR1 GCGR
TACR1 STARD3
TACR1 SRY
TACR1 CCL25
TACR1 GRM1
ITGAX MFGE8
ITGAX PRKAG1
ITGAX NCSTN
ITGAX ARAF
ITGAX SFTPA1B
ITGAX FLT4
ITGAX PITPNA
ITGAX SLC30A3
ITGAX BMP8A
ITGAX AP1B1
ITGAX GTF2I
ITGAX ETV1
ITGAX TBXA2R
ITGAX REG1A
ITGAX SLC38A3
ITGAX FCGR2B
ITGAX MOBP
ITGAX BNIP1
ITGAX NFIC
ITGAX HYAL3
ITGAX RING1
ITGAX BAT1
ITGAX ZNF37A
RPS6KA1 MATN1
RPS6KA2 INPP5K
RPS6KA3 TRIM32
RPS6KA3 CYP2C19
WFDC2 CTSA
KCNH2 KLF4
KCNH2 CD79A
TP53I11 GPR3
TP53I11 BCAM
TP53I11 BTG2
TP53I11 NAP1L1
TP53I11 SFRS3
TP53I11 RAE1
TP53I11 RPS6
TP53I11 KRT6B
TP53I11 TBL3
TP53I11 FOXO4
TP53I11 RPL10A
TP53I11 NKG7
ATAD4 FXYD3
ATAD4 MFGE8
ATAD4 POMC
ATAD4 CD34
ATAD4 AGER
ATAD4 RAPGEF5
ATAD4 MICB
ATAD4 SLC30A3
ATAD4 CYP2F1
ATAD4 GRK6
ATAD4 FLII
ATAD4 KLHDC10
ATAD4 RNASE3
ATAD4 KCNJ4
ATAD4 AQP2
ATAD4 AQP3
ATAD4 MUC2
ATAD4 BCAT2
ATAD4 SERPINB8
ATAD4 CYP3A4
ATAD4 LST1
ATAD4 PDXDC1
ATAD4 CXCL9
ATAD4 INPP5J
ATAD4 ACSL1
ATAD4 ACOX2
ATAD4 GFRA2
ATAD4 MMP11
ATAD4 CTLA4
ATAD4 HLA-C
ATAD4 HP
ATAD4 NOP14
ATAD4 GAST
ATAD4 APOB
ATAD4 TNXB
ATAD4 ITPKC
ATAD4 SLC5A11
ATAD4 CCL22
ATAD4 MAP1A
ATAD4 KIAA0195
ATAD4 EFEMP2
ATAD4 VEGFC
ATAD4 PAX8
ATAD4 PTPN5
ATAD4 INHA
ATAD4 BCAM
ATAD4 GALK1
ATAD4 TAF1
ATAD4 ATP6V0A1
ATAD4 COX10
ATAD4 TFDP1
ATAD4 RPS15A
ATAD4 STXBP2
ATAD4 FABP3
ATAD4 MUC5B
ATAD4 OR2H1
ATAD4 POFUT1
ATAD4 GAS2L1
ATAD4 LPAL2
ATAD4 RPL13A
ATAD4 S100A7
ATAD4 KDR
ATAD4 PLCD1
ATAD4 LTK
ATAD4 LLGL1
ATAD4 TSTA3
ATAD4 ADRB3
ATAD4 HLA-DOB
ATAD4 SLAMF1
ATAD4 RPS19
ATAD4 ELF4
ATAD4 SPTBN1
ATAD4 DRG2
ATAD4 RPL29
ATAD4 ZNF8
ATAD4 IL1R2
ATAD4 DNASE1
ATAD4 LPCAT3
ATAD4 RENBP
ATAD4 NOS1
ATAD4 REG1A
ATAD4 NRGN
ATAD4 CD40
ATAD4 PRKCG
ATAD4 CES2
ATAD4 REG1P
ATAD4 SNRPC
ATAD4 HRG
ATAD4 PDK2
ATAD4 SCN1B
ATAD4 FUT2
ATAD4 BAP1
ATAD4 HLA-DQA1
HLCS ACSL1
HLCS DGKQ
PSMD11 USP8
PSMD11 PPP2R1A
PSMD11 PKM2
PSMD11 SFRS4
PSMD11 MAP4
PSMD11 RAB21
PSMD11 SPTAN1
PSMD11 CHGB
PSMD11 SMAD7
PSMD11 RPL18A
PSMD11 PSD
PSMD11 SMAD2
PSMD11 CAP1
PSMD11 CHN2
PSMD11 ZNF32
PSMD11 RNH1
PSMD11 CLTC
PSMD11 EIF4A3
PSMD11 ATP5B
PSMD11 APLP2
PSMD11 PSMD12
PSMD11 SH3GL3
PSMD11 HUWE1
PSMD11 GPS1
PSMD11 SMG7
PSMD11 USP7
PSMD11 LOC100133166
PSMD11 ARF3
PSMD11 THRA
PSMD11 PSEN1
PSMD11 RGL2
PSMD11 BCLAF1
PSMD11 DDX18
PSMD11 DGCR6
PSMD11 AP2M1
PSMD11 YWHAB
PSMD11 MAPK6
PSMD11 H3F3B
PSMD11 GCDH
PSMD11 DDB2
PSMD11 NPEPPS
PSMD11 TRIM26
PSMD11 AAMP
PSMD11 ATP6V0C
PSMD11 ARHGEF12
PSMD11 CD59
PSMD11 FLOT2
PSMD11 TRO
PSMD11 RAC1
PSMD11 RAB1A
PSMD11 SEC13
PSMD11 EFEMP2
PSMD11 GNB1
PSMD11 WARS
PSMD11 KIAA0226
PSMD11 TNFRSF4
PSMD11 GGA3
PSMD11 SNRPN
PSMD11 PRKAR1A
PSMD11 ADA
PSMD11 SF3B2
PSMD11 CSNK2A1
PSMD11 CASC3
PSMD11 MCM3
PSMD11 CSNK1A1
PSMD11 VAMP7
PSMD11 AARS
PSMD11 TNFAIP1
PSMD11 ENO2
PSMD11 SLC2A1
PSMD11 MPI
PSMD11 SALL2
PSMD11 SUPT4H1
PSMD11 GRB2
PSMD11 EBP
PSMD11 GPX4
PSMD11 AGPAT1
PSMD11 GNA11
PSMD11 CDK9
PSMD11 ARF1
PSMD11 FUCA1
PSMD11 CREBBP
TOP1 RAB21
TOP1 PSMB5
TOP1 PRKACA
TOP1 HNRNPU
TOP1 RTCD1
PSMD12 PPP2R1A
PSMD12 CHGB
PSMD12 SMAD7
PSMD12 CLTC
PSMD12 ATP5B
PSMD12 SEC14L1
PSMD12 SON
PSMD12 HTRA1
PSMD12 SH3GL3
PSMD12 SLC9A6
PSMD12 LOC100133166
PSMD12 ARF3
PSMD12 BCLAF1
PSMD12 DGCR6
PSMD12 PDIA5
PSMD12 GRB2
PSMD12 MAPK6
PSMD12 H3F3B
PSMD12 PSMC5
PSMD12 ATP6V0C
PSMD12 ARHGEF12
PSMD12 TRIM26
PSMD12 GNB1
PSMD12 SMG7
PSMD12 ENO2
PSMD12 SNRPN
PSMD12 ACO2
PSMD12 DDX5
PSMD12 MEF2A
PSMD12 SSTR2
PSMD12 ZNF91
KHK COL19A1
RAG1 AQP3
BOP1 DAZL
HLF BCL2L1
HLF INPP5K
HLF TBC1D5
HLF ACHE
HLF CLK2
HLF BCL3
CCNG1 CEBPZ
CCNG1 TEC
CCNG1 CD79A
SPR HTT
TOP3B MYLPF
GANAB SMN2
GANAB POLA2
GANAB ZCCHC11
GANAB AOC2
GANAB HMGN3
GANAB VBP1
GANAB RAD23A
GANAB PSMD2
GANAB RNPEP
GANAB CTTN
GANAB GTF2A2
GANAB VDAC1
GANAB YES1
GANAB NUP153
GANAB ARHGEF7
GANAB FAM175B
GANAB BCLAF1
GANAB PPP2R5C
GANAB DAG1
GANAB CAPN2
GANAB PSMA4
GANAB TRA2B
GANAB PXN
GANAB MAPK1IP1L
GANAB SRF
GANAB SUZ12
GANAB FMO4
GANAB COMT
GANAB TMEM97
GANAB EIF1AP1
GANAB GINS1
GANAB EIF4H
GANAB CKAP5
GANAB TRIP12
GANAB SRPK1
GANAB PPID
GANAB TLK2
GANAB UBE2N
GANAB RABGGTB
GANAB DPM1
GANAB SRRD
GANAB M6PR
GANAB TXNRD1
GANAB AGFG1
GHRH CCT6A
GHRH RPS23
GHRH TSPY3
GHRH UNG
GHRH TNXB
GHRH NF1
GHRH PCBP1
GHRH KIAA0101
GHRH MAPRE1
CD40LG GPR3
CD40LG LIPA
CD40LG DAZAP2
CD40LG RBL1
CD40LG RAD9A
CD40LG CD86
CD40LG EIF1AP1
CD40LG RELA
CD40LG UQCRB
CD40LG NPAT
SMAD4 HDAC2
SMAD4 YY1
SMAD4 ACTG1
SMAD4 METAP1
SMAD4 EP300
SMAD4 CCNG2
SMAD4 CAPRIN1
SMAD4 XRCC5
SMAD4 SET
SMAD4 TANK
SMAD4 ATP13A3
SMAD4 SFRS3
SMAD4 HNRNPU
SMAD4 TATDN2
SMAD4 HNRNPK
SMAD4 PTP4A1
SMAD4 RTCD1
SMAD4 TM9SF2
SMAD4 DYRK1A
SMAD4 RELA
SMAD4 RBM39
SMAD4 TRA2B
SMAD4 HNRNPM
SMAD4 PCNA
SMAD4 MAPK1IP1L
SMAD4 HK3
SMAD4 TOP2B
SMAD4 SAFB
SMAD4 TRIM23
SMAD4 SS18
SMAD4 PPP2R5E
SMAD4 SRPK1
SMAD4 MARCKS
SMAD4 CNN3
SMAD4 CUX1
SMAD4 HNRNPA2B1
SMAD4 CSTF3
SMAD4 RBMX
SMAD4 SSR1
SMAD4 TCP1
SMAD4 CXorf40B
SMAD5 DYRK2
SMAD5 CSF1R
SMAD5 NUMB
SMAD7 CIRBP
SMAD7 MED24
SMAD7 SOD2
SMAD7 LOC100133166
SMAD7 ARF3
SMAD7 PSEN1
SMAD7 RGL2
SMAD7 ATP6AP1
SMAD7 BCLAF1
SMAD7 JUP
SMAD7 H3F3B
SMAD7 YWHAB
SMAD7 MYT1
SMAD7 ATP6V0C
SMAD7 ARHGEF12
SMAD7 TRIM26
SMAD7 KANK1
SMAD7 GNB1
SMAD7 SNRPN
SMAD7 ACO2
SMAD7 VAV1
SMAD7 NONO
SMAD7 GPX4
SMAD7 GNA11
SMAD7 MMD
SMAD7 MAPRE2
SMAD7 VPS72
SMAD1 ACTG1
SMAD1 AGER
SMAD1 THBS3
SMAD1 PUM1
SMAD1 NR5A1
SMAD1 FMR1
SMAD1 SMARCA1
SMAD1 RB1CC1
SMAD1 UQCRB
SMAD1 LOC728849
SMAD1 CBX1
SMAD1 GNAI1
SMAD1 C21orf2
SMAD1 SKP1
SMAD1 IL8RB
SMAD1 TUBA1A
SMAD1 CXorf40B
SMAD1 ACADM
SMAD1 HNRNPK
SMAD1 PTP4A1
SMAD1 H3F3A
SMAD1 PCBP1
SMAD1 DYRK1A
SMAD1 TOP2B
SMAD1 RCN2
SMAD1 CTF1
SMAD1 QDPR
SMAD1 TRIM26
SMAD1 KIAA0174
SMAD1 MLLT11
SMAD1 HERC1
SMAD1 B4GALT1
SMAD1 SFPQ
SMAD1 HTATSF1
SMAD1 GDI1
SMAD1 BRD2
SMAD1 DAZAP2
SMAD1 CASP2
SMAD1 BCLAF1
SMAD1 GPC1
SMAD1 PTPN12
SMAD1 MST1R
SMAD1 PKIA
SMAD1 RBMX
SMAD1 TRAM1
SMAD1 TFCP2
SMAD1 SFRS11
SMAD1 EIF4G2
SMAD2 PKM2
CAMK4 ZNF177
SHROOM2 CNR1
SHROOM2 NDP
SHROOM2 PTPRK
SHROOM2 NHLH1
SHROOM2 ALDH1A3
FOXM1 POLD2
FOXM1 SNRPG
FOXM1 IL2RG
SNTB2 PPP6C
OR2H1 AVPR1B
OR2H1 WWP2
OR2H1 MFGE8
OR2H1 CD34
OR2H1 CPE
OR2H1 LTK
OR2H1 TNNC1
OR2H1 IKBKE
OR2H1 MICB
OR2H1 SLC30A3
OR2H1 COL11A2
OR2H1 ZNF148
OR2H1 DHRS2
OR2H1 TTYH2
OR2H1 TAGLN2
OR2H1 CDH5
OR2H1 CDH4
OR2H1 AQP2
OR2H1 MUC1
OR2H1 HK1
OR2H1 TRIM21
OR2H1 AGER
OR2H1 SMARCD1
OR2H1 GH2
OR2H1 CXCL9
OR2H1 GRB10
OR2H1 INPP5J
OR2H1 GSK3A
OR2H1 PTEN
OR2H1 POP1
OR2H1 GFRA2
OR2H1 ZNF37A
OR2H1 CD3E
OR2H1 VPS72
OR2H1 CCL2
OR2H1 STMN1
OR2H1 MMP11
OR2H1 RRAD
OR2H1 ALDH3A1
OR2H1 DHX34
OR2H1 KIAA0195
OR2H1 CHIC1
OR2H1 APOB
OR2H1 ZNF167
OR2H1 IFNA21
OR2H1 UGP2
OR2H1 B4GALT1
OR2H1 CCL22
OR2H1 ODF1
OR2H1 RNPS1
OR2H1 TRO
OR2H1 NCAPD3
OR2H1 STAT3
OR2H1 BNIP1
OR2H1 FTO
OR2H1 TRBC1
OR2H1 MPG
OR2H1 BCAM
OR2H1 TAF1
OR2H1 SDC4
OR2H1 RING1
OR2H1 PDE6B
OR2H1 ATP6V0A1
OR2H1 CHI3L2
OR2H1 IL32
OR2H1 PROC
OR2H1 PI4KA
OR2H1 CLOCK
OR2H1 GPER
OR2H1 GLA
OR2H1 MEN1
OR2H1 KRT1
OR2H1 NCAM1
OR2H1 FLT1
OR2H1 GAS2L1
OR2H1 TNFAIP1
OR2H1 TEF
OR2H1 PTPN5
OR2H1 S100A7
OR2H1 RNF113A
OR2H1 TRIO
OR2H1 NAT6
OR2H1 SPIB
OR2H1 TCEAL1
OR2H1 JOSD1
OR2H1 CD8B
OR2H1 C4orf8
OR2H1 KCNJ4
OR2H1 ACOX2
OR2H1 SECISBP2L
OR2H1 ADRB3
OR2H1 HLA-DOB
OR2H1 MPO
OR2H1 PPP2R1B
OR2H1 HNF4A
OR2H1 ERCC4
OR2H1 ERCC5
OR2H1 ACRV1
OR2H1 MYLPF
OR2H1 ELF4
OR2H1 SPTBN1
OR2H1 DRG2
OR2H1 PGC
OR2H1 ZNF8
OR2H1 PEA15
OR2H1 DNASE1
OR2H1 LPCAT3
OR2H1 MSX1
OR2H1 ZWINTAS
OR2H1 KRT12
OR2H1 NOS1
OR2H1 PDGFB
OR2H1 REG1A
OR2H1 FCGR2B
OR2H1 MLL
OR2H1 CES2
OR2H1 REG1P
OR2H1 BBS9
OR2H1 KIAA0226
OR2H1 PDLIM1
OR2H1 PCDH1
OR2H1 LGALS9
OR2H1 SCN1B
OR2H1 PNMT
EXOSC10 IK
ARF3 AVPR1B
ARF3 HSF2
ARF3 ADD1
ARF3 SLC6A8
ARF3 CD34
ARF3 MEN1
ARF3 SF1
ARF3 AKT1
ARF3 KIFAP3
ARF3 GCM1
ARF3 SMG7
ARF3 MPP3
ARF3 PRL
ARF3 CLOCK
ARF3 ATP6AP1
ARF3 BCLAF1
ARF3 DYNLT3
ARF3 DGCR6
ARF3 GOLGA1
ARF3 MARCKS
ARF3 CSNK2A1
ARF3 NNT
ARF3 MAPRE2
ARF3 ISCU
ARF3 ARHGEF12
ARF3 NFIC
ARF3 TRIM26
ARF3 NOMO1
ARF3 C16orf45
ARF3 FXR2
ARF3 PCDHGC3
ARF3 SMARCD1
ARF3 HRG
ARF3 PAFAH1B1
ARF3 IP6K1
ARF3 PTTG1IP
ARF3 SNAP25
ARF3 ACCN2
ARF3 PDXDC1
ARF3 NME3
ARF3 ACSL1
ARF3 GSK3A
ARF3 PKIA
ARF3 SLC2A1
ARF3 SUPT4H1
ARF3 GRB2
ARF3 BMPR2
ARF3 UBC
ARF3 KLC1
ARF3 PAK1
ARF3 VPS72
ARF3 ATP6V1A
ARF3 SPTAN1
ARF3 CDKN1A
ARF3 MED24
ARF3 PUM2
ARF3 CNTN1
ARF3 RNH1
ARF3 CLTC
ARF3 ATP5B
ARF3 PITPNA
ARF3 KLHDC3
ARF3 MADD
ARF3 CPE
ARF3 SLC9A6
ARF3 THRA
ARF3 RABGGTA
ARF3 RRAGB
ARF3 ZNF167
ARF3 JUP
ARF3 H3F3B
ARF3 TNFRSF4
ARF3 PRKACA
ARF3 NPEPPS
ARF3 DHPS
ARF3 TTC1
ARF3 KIAA0195
ARF3 TRO
ARF3 OGDH
ARF3 MLLT11
ARF3 FTO
ARF3 PPP1R10
ARF3 POLR2A
ARF3 UBA1
ARF3 SCRN1
ARF3 ACO2
ARF3 BNIP1
ARF3 PTPN5
ARF3 PTPN4
ARF3 HERC1
ARF3 G6PD
ARF3 PSD
ARF3 MEF2A
ARF3 CES2
ARF3 ATP6V0A1
ARF3 FLOT2
ARF3 MPP2
ARF3 DCTN1
ARF3 SLC18A1
ARF3 PKM2
ARF3 PI4KB
ARF3 PI4KA
ARF3 STIM1
ARF3 RCAN1
ARF3 SEC14L1
ARF3 STXBP1
ARF3 PRKAR2B
ARF3 UPF1
ARF3 RPS2
ARF3 ABL1
ARF3 STMN1
ARF3 ARHGEF1
ARF3 NCOR2
ARF3 SH3GL3
ARF3 CNTD1
ARF3 MLF2
ARF3 SDC4
ARF3 SKP1
ARF3 PSEN1
ARF3 USF2
ARF3 MAPK6
ARF3 AAMP
ARF3 GNAO1
ARF3 DUSP5
ARF3 HIST2H2AA3
ARF3 NAP1L3
ARF3 ATP6V0C
ARF3 KIAA0430
ARF3 BBS9
ARF3 RAB1A
ARF3 GNB1
ARF3 ENO2
ARF3 PRKAR1A
ARF3 SALL2
ARF3 FRY
ARF3 MVK
ARF3 PPP1R7
ARF3 EIF2AK2
ARF3 STAT5B
ARF3 SECISBP2L
ARF3 SSTR2
ARF3 ATP1A3
ARF3 AGPAT1
ARF3 CDK9
ARF3 ZNF134
ARF3 ATP5F1
ARF3 PPP2R1A
ARF3 RPS17
ARF3 MAP4
ARF3 TNFAIP1
ARF3 CHGB
ARF3 KIAA0232
ARF3 USP4
ARF3 DGKQ
ARF3 EPS8
ARF3 SPOCK1
ARF3 GCDH
ARF3 SEPW1
ARF3 WASF3
ARF3 RGL2
ARF3 IMPDH1
ARF3 MLH1
ARF3 ARHGAP1
ARF3 NUP188
ARF3 PEA15
ARF3 LOC729602
ARF3 SOX4
ARF3 YWHAB
ARF3 AP1B1
ARF3 DGKD
ARF3 GPX4
ARF3 RAC1
ARF3 KIAA0247
ARF3 WARS
ARF3 CASC3
ARF3 BUD31
ARF3 USP11
ARF3 SNRPN
ARF3 PPP3CA
ARF3 TAX1BP1
ARF3 DAZAP2
ARF3 PCDH1
ARF3 UTP14C
ARF3 GOLGB1
ARF3 ZNF91
ARF3 ACTR1A
ARF3 GNA11
ARF3 PTPRN
ARF3 FUCA1
ARF1 PKM2
ARF1 ATP6V1E1
ARF1 PRDX2
ARF1 DNM1
ARF1 NPTX1
ARF1 ATP5B
ARF1 NCOR2
ARF1 SMG7
ARF1 SKP1
ARF1 H3F3B
ARF1 SAP18
ARF1 PTP4A2
ARF1 ILVBL
ARF1 NEUROG1
ARF1 MAPRE2
ARF1 SEC13
ARF1 KIAA0247
ARF1 GNB1
ARF1 RPN2
ARF1 ALDOA
ARF1 ACO2
ARF1 IP6K1
ARF1 BCAP31
ARF1 ATOX1
ARF1 PHC2
ARF1 SLC35B1
ARF1 SSTR2
ARF1 ATP1A3
ARF1 AGPAT1
ARF1 GNA11
ARF1 PTPRO
SLC36A2 RPL36A
SLC36A2 MARCKS
SLC36A2 RPS27A
SLC36A2 RPL27A
SLC36A2 RPL39
SLC36A2 RPL34
SLC36A2 RPL9
SLC36A2 BRD2
SLC36A2 RPL35A
SLC36A2 RPS15A
SLC36A2 RPS29
SLC36A2 RPL13A
SLC36A2 UBA52
SLC36A2 RPS10
SLC36A2 RPL10A
SLC36A2 RNH1
SLC36A2 RBMX
SLC36A2 RPL27
SLC36A2 RPS9
SLC36A2 RPS8
ARF4 ZCCHC11
ARF4 TOP2B
ARF4 YY1
ARF4 ACTG1
ARF4 KTN1
ARF4 LIMK2
ARF4 PSMD6
ARF4 SDCBP
ARF4 HIF1A
ARF4 SFRS2
ARF4 MITF
ARF4 CCNG2
ARF4 SRP9
ARF4 SEPT7
ARF4 LOC728849
ARF4 SEC31A
ARF4 CDC7
ARF4 SPCS2
ARF4 YWHAQ
ARF4 HELZ
ARF4 HNRNPU
ARF4 METAP1
ARF4 HNRNPK
ARF4 GOLGA4
ARF4 RTCD1
ARF4 H3F3A
ARF4 FSHR
ARF4 DYRK1A
ARF4 MAPRE1
ARF4 PCNA
ARF4 TWF1
ARF4 ARFIP2
ARF4 MAPK1IP1L
ARF4 PSMA4
ARF4 HK3
ARF4 NFIL3
ARF4 KIAA0174
ARF4 UBXN4
ARF4 MSH6
ARF4 UBE2V2
ARF4 COPS5
ARF4 BRD2
ARF4 TAF7
ARF4 CNN3
ARF4 PTPN12
ARF4 DNAJC7
ARF4 GSTZ1
ARF4 TAF9
ARF4 SFRS11
ARF4 CREBBP
ARF4 ATP5F1
SPARC ITGB5
SPARC TIMP3
SPARC CTGF
SPARC COL1A2
SPARC COL1A1
SPARC COL3A1
SPARC A2M
ESPL1 PLA2G4A
MOBP USP8
MOBP CCL2
MOBP NCKAP1L
MOBP TBXA2R
MOBP GPER
MOBP EDEM1
MOBP AGER
MOBP CYP17A1
MOBP GCM1
MOBP REG1A
MOBP NAPG
MOBP CHIC1
MOBP ASMT
MOBP UPK1A
MOBP NUP188
MOBP PRKAG1
MOBP AAMP
MOBP S100A7
MOBP CCL22
MOBP LYST
MOBP RENBP
MOBP CTLA4
MOBP ARHGEF12
MOBP KIAA0195
MOBP TRO
MOBP TMEM106A
MOBP TRIM26
MOBP NR4A1
MOBP NCAPD3
MOBP CASC3
MOBP PRKAR1A
MOBP SMARCD1
MOBP SALL2
MOBP LTK
MOBP CD8B
MOBP BNIP1
MOBP PTPN4
MOBP PSIP1
MOBP ZNF157
MOBP PDXDC1
MOBP PROL1
MOBP ZNF177
MOBP KRT2
MOBP PSD
MOBP SSTR3
MOBP CYP2C19
MOBP ATP6V0A1
MOBP PPP3CA
MOBP PRF1
HERC2P3 PI4KA
HERC2P3 STXBP1
HERC2P3 LEPROT
HERC2P3 LOC728849
HERC2P3 SLC9A6
HERC2P3 NCOA4
HERC2P3 PTGER3
HERC2P3 MYST3
HERC2P3 HCG8
HERC2P3 MYT1
HERC2P3 CTLA4
HERC2P3 HERC1
HERC2P3 ALDH6A1
HERC2P3 ESD
HERC2P3 SATB1
HERC2P3 IDUA
HERC2P3 C5orf13
HERC2P3 INPP5D
HERC2P3 PPP2CB
HERC2P3 POP1
HERC2P3 CES2
HERC2P3 ATP6V0A1
HERC2P3 PRKACB
HERC2P3 ZNF134
ART4 PPP2R1A
TCEA2 TSC22D1
TCEA2 TTC9
TCEA2 ATP6V0A1
CALB1 BATF
CALB1 PLEC1
CALB1 RPL27A
CALB1 RPL9
CALB1 NEFL
CALB1 RPL4
CALB1 ITPKC
CALB1 ABAT
CALB1 MT3
CALB1 DPEP1
TCEA1 ANXA3
TCEA1 ANKRD46
TCEA1 FNTA
TCEA1 TLK2
TCEA1 CASC3
TCEA1 GLUL
TCEA1 SRRD
TCEA1 ATP6V1B2
TCEA1 ZNF76
TCEA1 NCOR2
TCEA1 M6PR
ABCD1 COL14A1
COX4I1 RBM4
COX4I1 SPCS2
COX4I1 SUMO1
COX4I1 PSMD6
COX4I1 MYL7
COX4I1 HNRNPH2
COX4I1 SEPT7
COX4I1 ACADM
COX4I1 LOC728849
COX4I1 PTP4A1
COX4I1 HNRNPM
COX4I1 H3F3A
COX4I1 TM9SF2
COX4I1 ALDH18A1
COX4I1 YWHAE
COX4I1 SAP18
COX4I1 CDKN2D
COX4I1 RAC1
COX4I1 TSC22D1
COX4I1 CD46
COX4I1 USP14
COX4I1 SSBP1
COX4I1 CHMP1A
COX4I1 C21orf33
COX4I1 TWF1
COX4I1 ZNF638
COX4I1 ACSL1
COX4I1 HSPE1
COX4I1 ATP5F1
IL3RA ZNF8
IL3RA NAPG
IL3RA AR
IL3RA PTPRN
IL3RA CCL22
IL3RA PTPN5
PRKAR1A ZCCHC11
PRKAR1A SFRS4
PRKAR1A ACTG1
PRKAR1A RB1
PRKAR1A NQO2
PRKAR1A CPE
PRKAR1A SRP9
PRKAR1A CHN2
PRKAR1A DDX18
PRKAR1A LEPROT
PRKAR1A RBM15B
PRKAR1A TROVE2
PRKAR1A SMG7
PRKAR1A LOC100133166
PRKAR1A NFE2L1
PRKAR1A DNMT1
PRKAR1A ATP6AP1
PRKAR1A BCLAF1
PRKAR1A DYNLT3
PRKAR1A PMS2L5
PRKAR1A DYRK1A
PRKAR1A MTMR6
PRKAR1A MYT1
PRKAR1A ISCU
PRKAR1A HMGN3
PRKAR1A SOD2
PRKAR1A TSC22D1
PRKAR1A CD34
PRKAR1A SAFB
PRKAR1A TNFRSF4
PRKAR1A PCDHGC3
PRKAR1A ATP2B1
PRKAR1A CSNK2A1
PRKAR1A SNAP25
PRKAR1A UBE4A
PRKAR1A AP2S1
PRKAR1A EIF4G3
PRKAR1A EIF4G2
PRKAR1A PTPN11
PRKAR1A PPP2CB
PRKAR1A RBBP7
PRKAR1A SLC2A1
PRKAR1A DDX5
PRKAR1A RNF103
PRKAR1A UBC
PRKAR1A RNF4
PRKAR1A ACSL1
PRKAR1A ATP6V1A
PRKAR1A PUM2
PRKAR1A SPOCK2
PRKAR1A ARCN1
PRKAR1A CLTC
PRKAR1A ACADM
PRKAR1A MADD
PRKAR1A SLC9A6
PRKAR1A TUBA1A
PRKAR1A PIK3R3
PRKAR1A H3F3B
PRKAR1A ZIC1
PRKAR1A UBXN4
PRKAR1A NPEPPS
PRKAR1A TTC1
PRKAR1A KPNA1
PRKAR1A TRO
PRKAR1A OGDH
PRKAR1A HERC1
PRKAR1A SARS
PRKAR1A TAF7
PRKAR1A SCRN1
PRKAR1A ACO2
PRKAR1A MRPL49
PRKAR1A C5orf13
PRKAR1A PPP1R11
PRKAR1A PSIP1
PRKAR1A TLK2
PRKAR1A TNFAIP1
PRKAR1A MEF2A
PRKAR1A CES2
PRKAR1A TTC35
PRKAR1A TMEM131
PRKAR1A PI4KB
PRKAR1A PI4KA
PRKAR1A CLOCK
PRKAR1A CIRBP
PRKAR1A SDCBP
PRKAR1A STXBP1
PRKAR1A CCNG2
PRKAR1A ATP5O
PRKAR1A HNRNPH2
PRKAR1A ATP5B
PRKAR1A SET
PRKAR1A SDC4
PRKAR1A NCOA4
PRKAR1A SKP1
PRKAR1A HNRNPU
PRKAR1A AP2M1
PRKAR1A MAPK6
PRKAR1A RTCD1
PRKAR1A TM9SF2
PRKAR1A HNRNPC
PRKAR1A NAP1L3
PRKAR1A AAMP
PRKAR1A ATP6V0C
PRKAR1A KISS1
PRKAR1A KIAA0430
PRKAR1A ARHGEF12
PRKAR1A RAB1A
PRKAR1A QDPR
PRKAR1A GNB1
PRKAR1A SPARCL1
PRKAR1A KIAA0226
PRKAR1A GGA3
PRKAR1A HTATSF1
PRKAR1A SALL2
PRKAR1A ATXN10
PRKAR1A ESR2
PRKAR1A SNRK
PRKAR1A UBE2N
PRKAR1A ATP6V1E1
PRKAR1A FARSA
PRKAR1A SLC23A2
PRKAR1A PRKACA
PRKAR1A PRKACB
PRKAR1A CDK9
PRKAR1A TUBGCP3
PRKAR1A ZNF134
PRKAR1A PPP2R1A
PRKAR1A MATR3
PRKAR1A SPCS2
PRKAR1A KIAA0232
PRKAR1A EIF5
PRKAR1A CYCS
PRKAR1A VHL
PRKAR1A SMARCA1
PRKAR1A LOC728849
PRKAR1A WASF3
PRKAR1A SFRS7
PRKAR1A YWHAQ
PRKAR1A MLH1
PRKAR1A ARHGAP1
PRKAR1A NUP188
PRKAR1A YWHAB
PRKAR1A TRA2B
PRKAR1A RRAGA
PRKAR1A APPBP2
PRKAR1A CNP
PRKAR1A RAC1
PRKAR1A KIAA0247
PRKAR1A KIAA0240
PRKAR1A BMI1
PRKAR1A CASC3
PRKAR1A USP10
PRKAR1A ESD
PRKAR1A SNRPN
PRKAR1A USP14
PRKAR1A NAGA
PRKAR1A TAX1BP1
PRKAR1A DAZAP2
PRKAR1A PPP1CB
PRKAR1A AARS
PRKAR1A AZIN1
PRKAR1A ENO2
PRKAR1A RABGGTB
PRKAR1A KIAA0513
PRKAR1A PURA
PRKAR1A C16orf45
PRKAR1A ZNF91
PRKAR1A SFRS11
PRKAR1A GNA11
PRKAR1A PPP3CB
PRKAR1A DCAF8
PRKAR1A FUCA1
GFER HERPUD1
GFER LOC201229
GFER APOC3
GFER CPE
NFRKB SIM2
NFRKB SMARCC1
NFRKB MST1R
NFRKB CD34
NFRKB ALDH6A1
NFRKB KRT86
NFRKB CXorf40B
NFRKB ZNF142
NFRKB CYP2A6
NFRKB SULT1E1
NFRKB PTPN1
NFRKB SAA1
SRPK3 BATF
SRPK3 MAP4K2
SRPK3 ST6GAL1
SRPK3 PLK3
SRPK3 PROL1
SRPK3 NOP14
SRPK3 ABAT
SRPK3 FOXO4
SRPK3 SNX17
SRPK3 OVGP1
SRPK3 BMS1
SRPK3 BTG2
SRPK3 NEFL
SRPK3 PPT2
SRPK3 DGKQ
SRPK3 NINJ1
SRPK3 PML
SRPK3 EDN2
SRPK3 NPPC
SRPK3 TDRD9
SRPK3 CARS
SRPK3 PTGIR
SRPK3 POU4F1
SRPK3 TBL3
SRPK3 HIST1H1C
SRPK3 CYP4A11
SRPK3 GSTT1
SRPK3 LTB
SRPK3 GNA15
SRPK3 IL8
SRPK3 RAE1
SRPK2 CIRBP
SRPK2 NOVA1
SRPK2 NAGA
SRPK2 NQO2
SRPK2 CPE
SRPK2 SCRN1
SRPK2 ZMYND11
SRPK2 SMARCA1
SRPK2 CD86
SRPK2 LOC728849
SRPK2 FURIN
SRPK2 CNTD1
SRPK2 LOC100133166
SRPK2 CTBS
SRPK2 SFRS5
SRPK2 ATP6AP1
SRPK2 HNRNPU
SRPK2 SON
SRPK2 PMS2L5
SRPK2 JUP
SRPK2 MAPK6
SRPK2 H3F3A
SRPK2 DYRK1A
SRPK2 NNT
SRPK2 TOP2B
SRPK2 TTC1
SRPK2 RAC1
SRPK2 SAFB
SRPK2 GNB1
SRPK2 UBE4A
SRPK2 KIAA0174
SRPK2 MLLT11
SRPK2 CASC3
SRPK2 ENO2
SRPK2 UTP14C
SRPK2 DCUN1D4
SRPK2 EIF4H
SRPK2 HTATSF1
SRPK2 SALL2
SRPK2 ATXN10
SRPK2 RTN1
SRPK2 PAFAH1B1
SRPK2 UBE2V2
SRPK2 SNAP25
SRPK2 DAZAP2
SRPK2 PSIP1
SRPK2 PPP2CB
SRPK2 GSK3A
SRPK2 ALDH6A1
SRPK2 CSTF3
SRPK2 SKP1
SRPK2 SFRS11
SRPK2 PRKACB
SRPK2 PPP3CA
BDKRB2 EFEMP1
BDKRB2 KLK3
GAA RNH1
GAA MBOAT7
GAA PSAP
GAA SLA
GAA BAT2
FGL1 SPAG11A
FGL1 NCL
ADARB1 ATP6V1B2
ADARB1 GNB3
ADARB1 NOMO1
ATP1A3 AVPR1B
ATP1A3 PKM2
ATP1A3 STMN1
ATP1A3 MIA3
ATP1A3 CKB
ATP1A3 ATP6V1E1
ATP1A3 CHGB
ATP1A3 FAM3C
ATP1A3 EIF2B2
ATP1A3 STXBP1
ATP1A3 MPRIP
ATP1A3 UPF1
ATP1A3 AAMP
ATP1A3 CLTC
ATP1A3 APLP1
ATP1A3 DARC
ATP1A3 ATP5B
ATP1A3 SMARCA4
ATP1A3 SH3GL3
ATP1A3 GTF2B
ATP1A3 SMG7
ATP1A3 AP3B2
ATP1A3 FKBP4
ATP1A3 WASF3
ATP1A3 MPP2
ATP1A3 ATP6AP1
ATP1A3 NUP188
ATP1A3 SLC9A6
ATP1A3 YWHAH
ATP1A3 MPP3
ATP1A3 H3F3B
ATP1A3 DUSP5
ATP1A3 MAPRE2
ATP1A3 ATP6V0B
ATP1A3 ATP6V0C
ATP1A3 TRIM26
ATP1A3 SEC13
ATP1A3 ZNF117
ATP1A3 GNB1
ATP1A3 WARS
ATP1A3 ARL6IP1
ATP1A3 NOMO1
ATP1A3 YWHAB
ATP1A3 ENO2
ATP1A3 SNRPN
ATP1A3 HERPUD1
ATP1A3 MADD
ATP1A3 ALDOA
ATP1A3 ACO2
ATP1A3 SNAP25
ATP1A3 SNW1
ATP1A3 PLD3
ATP1A3 ARID4A
ATP1A3 PPP2CB
ATP1A3 GSK3A
ATP1A3 PSD
ATP1A3 PPP2CA
ATP1A3 SSTR2
ATP1A3 ABCA3
ATP1A3 GNA11
ATP1A3 ACLY
ATP1A3 MYT1
ATP1A3 ZNF134
ATP1A3 UBE2N
ATP1A2 MPRIP
ATP1A2 PCDHGC3
ATP1A2 TSPAN7
ATP1A2 NUP214
ATP1A2 SLC23A2
ATP1A2 KIAA0513
MLN LAMB3
MYL6B PSME2
MYL6B PRDX2
KRT12 BCAM
KRT12 SLC2A4
KRT12 ZWINTAS
KRT12 IFNA21
KRT12 CD3E
KRT12 RNF113A
MLL MAP1A
MLL AQP3
MLL WNT1
MLL CD68
MLL ATP6V0A1
MLL DUSP7
HMGB2 MUT
HMGB2 VBP1
HMGB2 HMGN1
HMGB2 METAP1
HMGB2 PSMD6
HMGB2 AIMP2
HMGB2 SRP9
HMGB2 SFRS2
HMGB2 ATP5J
HMGB2 PUM1
HMGB2 UQCRH
HMGB2 TOMM20
HMGB2 RRM1
HMGB2 PGK1
HMGB2 KIAA0101
HMGB2 CAMLG
HMGB2 DAD1
HMGB2 SEC31A
HMGB2 HMGN2
HMGB2 ZNF146
HMGB2 PCDH1
HMGB2 HNRNPU
HMGB2 ACADM
HMGB2 SUMO1
HMGB2 HNRNPK
HMGB2 HNRNPM
HMGB2 PSMA4
HMGB2 UBXN4
HMGB2 EPRS
HMGB2 CCT6A
HMGB2 TAF7
HMGB2 ATP5G3
HMGB2 HNRNPA2B1
HMGB2 UBL4A
HMGB2 C11orf58
HMGB2 PARP1
HMGB2 CREB1
HMGB2 SFPQ
HMGB2 MCM3
HMGB2 RAP1A
HMGB2 UNG
HMGB2 SNRPF
HMGB2 C21orf33
HMGB2 OXA1L
HMGB2 MAP3K7IP1
HMGB2 CCNB1
HMGB2 UBE2N
HMGB2 PSMA1
HMGB2 MAPRE1
HMGB2 RBBP7
HMGB2 H2AFZ
HMGB2 RBBP4
HMGB2 PTGES3
HMGB2 NCL
HMGB2 EIF4G2
HMGB2 KDELR2
HMGB2 CSE1L
HMGB2 UQCRFS1
HMGB2 TOP2A
HMGB2 CKAP5
HMGB1 ZCCHC11
HMGB1 TMEM131
HMGB1 HMGN3
HMGB1 PSMD2
HMGB1 CLTA
HMGB1 SLC5A5
HMGB1 FABP5L7
HMGB1 PML
HMGB1 ZNF142
HMGB1 TANK
HMGB1 U2AF1
HMGB1 PSMA4
HMGB1 PCBP1
HMGB1 B4GALT1
HMGB1 CCT6A
HMGB1 SFRS11
HMGB1 PDIA6
HMGB1 ENO1
HMGB1 EIF4H
HMGB1 SSBP1
HMGB1 CHMP1A
HMGB1 DUT
HMGB1 RAB13
HMGB1 BRD2
HMGB1 CNN3
HMGB1 C7
HMGB1 H2AFZ
HMGB1 TRAM1
HMGB1 PRDM2
HMGB1 IMMT
CD93 GPR3
CD93 IL7R
CD93 APLNR
CD93 MAP3K11
CD93 CGA
CD93 TNXB
CD93 WNT1
CD93 DUSP7
CD93 CLCN7
CD93 PLK4
CD93 HR44
CD93 PTPN6
CD93 PCTK1
CD93 PROL1
CD93 EEF1A1
CD93 STXBP2
CD93 NEFL
CD93 FBLN1
CD93 PBX2
CD93 GIPR
CD93 RPS9
RAB2A ATP6V1A
RAB2A PI4KB
RAB2A PRKAG1
RAB2A CPE
RAB2A RB1CC1
RAB2A PPAP2B
RAB2A SKP1
RAB2A RGL2
RAB2A ATP6AP1
RAB2A ATP6V0C
RAB2A TTC1
RAB2A RAB1A
RAB2A AUH
RAB2A MDC1
RAB2A GNB1
RAB2A SPARCL1
RAB2A FTO
RAB2A SNAP25
RAB2A SLC25A46
RAB2A INPP5J
RAB2A SLC2A4
RAB2A SLC2A1
RAB2A CDC2L5
RAB2A COPB1
RAB2A CDK9
MAGEA9 HMGA2
MAGEA9 SLC14A2
MAGEA8 PRKCH
MAGEA8 AQP2
ACRV1 CCL2
ACRV1 ZNF197
ACRV1 PTGS1
ACRV1 PDXK
ACRV1 GLA
ACRV1 MMP16
ACRV1 PRSS1
ACRV1 N4BP2L2
ACRV1 MYLPF
ACRV1 PLA2G1B
ACRV1 CHAF1B
ACRV1 GCM1
ACRV1 GAST
ACRV1 SLC30A3
ACRV1 FLT1
ACRV1 SDC4
ACRV1 ASMT
ACRV1 CSF1R
ACRV1 IL4
ACRV1 ZNF8
ACRV1 MICB
ACRV1 RNF113A
ACRV1 ODF1
ACRV1 CENPI
ACRV1 MUC1
ACRV1 TRIM21
ACRV1 MGAT3
ACRV1 PRF1
ACRV1 LTK
ACRV1 PTPN1
ACRV1 MVK
ACRV1 BCAM
ACRV1 TAF1
ACRV1 SLC2A5
ACRV1 OPN1MW2
ACRV1 CD3E
ACRV1 SSR1
ACRV1 SSTR3
ACRV1 CYP2C19
ACRV1 INPP5J
ABAT MMP14
ABAT FAS
ABAT MAP4K2
ABAT MFGE8
ABAT RPL9
ABAT CELP
ABAT PLK3
ABAT PROL1
ABAT STXBP2
ABAT NOP14
ABAT FBLN1
ABAT RPS9
ABAT SNX17
ABAT CYP2F1
ABAT NEFL
ABAT DGKQ
ABAT TNXB
ABAT C9
ABAT RAE1
ABAT PTPN6
ABAT PTPN5
ABAT RARS
ABAT POLD4
ABAT HTR2C
ABAT ITPKC
ABAT HSD17B3
ABAT KIAA0513
ABAT HSPB3
ABAT APLNR
ABAT KLK3
ABAT PRKCG
ABAT LLGL2
ABAT HIST1H2BI
ABAT BRPF1
ABAT GPR3
ABAT LOC91316
ABAT MT1G
ABAT CYP4A11
ABAT WNT1
ABAT NUP153
ABAT SSTR3
ABAT CES2
ABAT RPL10A
ABAT KIR2DL4
ABAT ALPI
ABAT PTPRS
ABAT CYP2A6
CHAF1B REG1A
CHAF1B TAF1
CHAF1B MUC1
CHAF1B EPX
CHAF1B DNASE1
CHAF1B PRF1
CHAF1B ZNF132
CHAF1B INPP5J
CHAF1B KDR
CHAF1B FLT1
ARHGEF2 ODF1
ARHGEF2 KIAA0195
ARHGEF2 MFGE8
ARHGEF2 NCSTN
ARHGEF2 FUT2
ARHGEF2 SMARCD1
ARHGEF2 EDEM1
ARHGEF2 PTPRN
ARHGEF2 DLG4
DBP AGER
DBP FES
MAGEA5 ANGPT1
MAGEA5 UPF1
MAGEA5 CD3E
MAGEA5 TTYH2
MAGEA5 SLC4A2
MAGEA4 RASSF7
FRG1 COX5A
FRG1 FAM120A
FRG1 H2AFZ
FRG1 XDH
FRG1 PSMA1
FRG1 C21orf33
FRG1 ATP5G3
NFX1 BTG1
DPYD CAPG
UBTF C5orf13
UBTF KRT17
UBTF MADD
UBTF HAGH
UBTF TRIM26
UBTF CCND2
UBTF STX5
UBTF SLC9A6
UBTF MAB21L1
UBTF CASC3
UBTF DDX5
UBTF JUP
UBTF SNRPN
UBTF H3F3B
UBTF GNA11
UBTF BNIP1
UBTF SOX4
UBTF MAPRE2
ACTA2 COL3A1
ACTA2 NFKBIA
ACTA2 TIMP3
ACTA2 TAGLN
YLPM1 FLT4
YLPM1 AQP3
MUC2 BATF
MUC2 RPL8
MUC2 GNAO1
MUC2 RPS19
MUC2 PLCD1
MUC2 RPS7
MUC2 RPS5
MUC2 STXBP2
MUC2 RPS3
MUC2 DPEP1
MUC2 RPS9
MUC2 RPS8
MUC2 RPL29
MUC2 RPL28
MUC2 NEFL
MUC2 UBE3A
MUC2 EIF3E
MUC2 IMPDH2
MUC2 PLK3
MUC2 RPL13A
MUC2 ITPKC
MUC2 SEMG2
MUC2 ZNF33B
MUC2 SC65
MUC2 POFUT1
MUC2 RPLP1
MUC2 RENBP
MUC2 RPS27
MUC2 RPS21
MUC2 GFRA2
MUC2 RPS28
MUC2 CES2
MUC2 PRKCG
MUC2 RPL13
MUC2 SNRPC
MUC2 CYP3A4
MUC2 RPL18
MUC2 PTPN6
MUC2 PYY
MUC2 LOC91316
MUC2 ELF4
MUC2 GNAS
MUC2 AZGP1
MUC2 CPZ
MUC2 INS
MUC2 RPL10A
MUC2 ZNF91
MUC2 MT3
MUC2 ALPI
MUC2 POU2F2
GFAP CLU
GFAP ALDOC
MUC1 C4orf10
MUC1 ATP6V0A1
MUC1 INPP5K
MUC1 CTLA4
MUC1 GLA
MUC1 IQCB1
MUC1 ABP1
MUC1 POFUT1
MUC1 MYL7
MUC1 ELK1
MUC1 MYLPF
MUC1 CXCL11
MUC1 CXCL9
MUC1 NCAM1
MUC1 FLT1
MUC1 APOB
MUC1 RYR1
MUC1 RDBP
MUC1 UBE3A
MUC1 ZNF167
MUC1 CETN1
MUC1 SLC5A11
MUC1 CCL22
MUC1 DMPK
MUC1 MN1
MUC1 S100A7
MUC1 HSD17B3
MUC1 KLHDC10
MUC1 NPPC
MUC1 DAZL
MUC1 ALDH3B2
MUC1 ODF1
MUC1 DOC2B
MUC1 AQP2
MUC1 REG1A
MUC1 NRGN
MUC1 F13B
MUC1 HOXB6
MUC1 HMGA2
MUC1 BCAT2
MUC1 CRYBB1
MUC1 PSG6
MUC1 IFNA8
MUC1 LTK
MUC1 CYP3A4
MUC1 PTPN5
MUC1 MPG
MUC1 NR2C1
MUC1 BCAM
MUC1 CYP4A11
MUC1 GH2
MUC1 TAF1
MUC1 SLC39A9
MUC1 TSTA3
MUC1 ZC3H3
MUC1 ZNF177
MUC1 ELK4
MUC1 IGFALS
MUC1 KLRK1
MUC1 SECISBP2L
MUC1 TLR1
MUC1 BST1
MUC1 MYBPC2
MUC1 HLA-DOB
MUC1 GFRA2
MUC1 ACOX2
MUC1 PPBPL2
CCNE1 PTPN7
FBXW4P1 GRK6
NOLC1 TSPAN31
NOLC1 CCT8
NOLC1 BMS1
NOLC1 YY1
NOLC1 CLP1
NOLC1 DNAJC7
NOLC1 BRD2
NOLC1 NARS
NOLC1 LBR
NOLC1 RPIA
NOLC1 UBXN2B
NOLC1 PNN
NOLC1 EPRS
NOLC1 TAF4
NOLC1 TRA2B
CD46 HK3
CD46 PPP1CB
CD46 TTC35
CD46 SPCS2
CD46 PTPN12
CD46 ATP13A3
CD46 ACSL1
CD46 SAFB
CD46 TUBB
CD46 SRP9
CD46 NUP153
CD46 UBXN4
CD46 H3F3A
CD46 TM9SF2
CD46 DYRK1A
CD46 CCNG2
CD46 LOC728849
CD40 PPP2R1B
CD40 STMN1
CD40 AGER
CD40 BAD
CD40 MYLPF
CD40 CYP2F1
CD40 CELP
CD40 PEA15
CD40 LPCAT3
CD40 CRMP1
CD40 AQP3
CD40 CNP
CD40 REG1P
CD40 HRG
CD40 CD8B
CD40 FTO
CD40 TAF1
CD40 LRRC14
CD40 GSK3A
CD40 PSD
CD40 PMS2L11
CD40 RABGGTA
CD40 SLC18A1
AP3B2 AES
AP3B2 MAN2A2
AP3B2 DGKD
CREB5 ZNF197
SMOX COPS5
RAB21 NQO2
RAB21 EIF5
RAB21 LEPROT
RAB21 FMR1
RAB21 ATP13A3
RAB21 DDX18
RAB21 GOLGA4
RAB21 NFIL3
RAB21 UBXN4
RAB21 ATP6V0D1
RAB21 TSC22D1
RAB21 TM9SF2
RAB21 KIAA0174
RAB21 LAMP2
RAB21 TWF1
RAB21 SLC2A1
RAB21 CDK9
RAB21 MRPL49
RAB21 ALDH9A1
SNW1 BCAP31
SNW1 PKM2
SNW1 SRPR
SNW1 ATP6AP1
SNW1 SMG7
SNW1 ILVBL
SNW1 ELK1
SNW1 MIA3
SNW1 YWHAB
SNW1 POLR2A
SNW1 AP1B1
SNW1 SMARCA4
SNW1 AP3D1
CFH C1S
CFH HLA-DQA1
CFH HLA-E
CFH COL1A1
RAB28 GPR3
RAB28 SCNN1G
RAB28 UGP2
GLRA2 MMP14
GLRA2 PCNA
GLRA2 ZCCHC11
GLRA2 HDAC2
GLRA2 RBM3
GLRA2 BTN3A1
GLRA2 LIMK2
GLRA2 GNG10
GLRA2 RAD9A
GLRA2 HNF1A
GLRA2 CYCS
GLRA2 EZH1
GLRA2 MYL7
GLRA2 PRSS3
GLRA2 TMEM131
GLRA2 RTCD1
GLRA2 GP9
GLRA2 MXD1
GLRA2 ZRSR2
GLRA2 BMS1
GLRA2 VARS
GLRA2 FAS
GLRA2 CHIT1
GLRA2 CCT6A
GLRA2 SFRS3
GLRA2 HNRNPU
GLRA2 NTRK2
GLRA2 LOC728849
GLRA2 MORC3
GLRA2 C9
GLRA2 HNRNPK
GLRA2 PTP4A1
GLRA2 HNRNPA2B1
GLRA2 EDN2
GLRA2 RBM39
GLRA2 HNRNPM
GLRA2 DCHS1
GLRA2 TAF7
GLRA2 UBXN2B
GLRA2 HADH
GLRA2 HK3
GLRA2 SAFB
GLRA2 TRIM23
GLRA2 DYRK1A
GLRA2 SRP9
GLRA2 C21orf33
GLRA2 KCNMB1
GLRA2 MARCKS
GLRA2 BCAM
GLRA2 LLGL2
GLRA2 WIT1
GLRA2 PTPN12
GLRA2 TOMM20
GLRA2 TIE1
GLRA2 UQCRC2
GLRA2 AHNAK
GLRA2 ATP13A3
CALR PSMD9
CALR E2F1
CALR LOC201229
CALR NDUFA12
CALR UQCRB
CALR AP2B1
CALR RANBP2
CFB CD53
CFB PI4KB
CFB PPP2R1A
CFB PRKAG1
CFB PSMD7
CFB ATM
CFB CD36
CFB MICB
CFB CHKB
CFB SMG7
CFB UPK1A
CFB GPER
CFB B4GALT1
CFB CNP
CFB SEC13
CFB GCGR
CFB ESR2
CFB INPP5J
CFB SDC4
CFB HLA-DMB
CFB HLA-DQA1
CFB M6PR
ACTR1B SEC24C
ACTR1A BPTF
ACTR1A PI4KB
ACTR1A SPG7
ACTR1A UBA1
ACTR1A SMARCA1
ACTR1A ARHGAP1
ACTR1A SLC9A6
ACTR1A PSEN1
ACTR1A RGL2
ACTR1A TNXB
ACTR1A ICAM3
ACTR1A PTP4A2
ACTR1A YWHAB
ACTR1A AP1B1
ACTR1A PHKG1
ACTR1A DAZL
ACTR1A PTTG1IP
ACTR1A HGFAC
ACTR1A CNP
ACTR1A RAB1A
ACTR1A GNB1
ACTR1A TNFRSF4
ACTR1A SALL2
ACTR1A TMED10P
ACTR1A ATP6V0D1
ACTR1A IP6K1
ACTR1A TAF1C
ACTR1A TNK2
ACTR1A AARS
ACTR1A TNFAIP1
ACTR1A SLC2A1
ACTR1A APOBEC3B
ACTR1A STAT5B
ACTR1A ZNF33B
ACTR1A PRDM2
ACTR1A KIAA0513
PNN MORC3
PNN YY1
PNN HMGN1
PNN MSH6
PNN HNRNPU
PNN CCNG2
PNN PUM1
PNN CAPRIN1
PNN SMARCA1
PNN MAPK7
PNN LOC728849
PNN TANK
PNN KTN1
PNN ATP13A3
PNN SFRS2
PNN POU6F1
PNN PTP4A1
PNN HNRNPA2B1
PNN H3F3A
PNN TM9SF2
PNN UBXN4
PNN RBM39
PNN TOP2A
PNN RAB3GAP1
PNN SAFB
PNN UBE4A
PNN CREB1
PNN TRIM23
PNN DYRK1A
PNN SFPQ
PNN NASP
PNN PTPN12
PNN DNAJC7
PNN TUBB
PNN NUP153
PNN CXorf40B
PNN SFRS11
PNN PPP2R5E
PNN PHF3
HLA-DMB CD53
HLA-DMB CHIC1
HLA-DMB PGC
HLA-DMB GPER
HLA-DMB ONECUT1
HLA-DMB SLC2A4
HLA-DMB RING1
HLA-DMB PMS2L11
HLA-DMB DNASE1
HLA-DMB ELK1
HLA-DMB FLT4
HLA-DMB CD3E
RPL27 RPS16
RPL27 RPL9
RPL27 RPL27A
RPL27 RPS18
RPL27 RPL35A
RPL27 RPS7
RPL27 RPS6
RPL27 UQCRB
RPL27 RPS8
RPL27 RPL23
RPL27 RPL10A
RPL27 WNT2B
RPL27 RPS27A
RPL27 TPT1
RPL27 RPS21
RPL27 RPS28
RPL27 RPL11
RPL27 RPL39
RPL27 RPL34
RPL27 RPL35
RPL27 RPS3A
RPL27 COX7C
HLA-DMA HSD17B2
HLA-DMA AVP
PCK2 ILVBL
PCK2 IGHG1
RPN1 RPN2
RPN1 TIMP2
RPN1 LEPROT
RPN1 FLOT2
RPN1 UBXN4
RPN1 MMD
RPN1 APLP2
RPN1 SERPINB6
RPN2 TIMP2
RPN2 UBE2L3
RPN2 APLP2
RPN2 HTRA1
RPN2 TMED10
RPN2 TM9SF1
RPN2 CAPN2
RPN2 PTP4A2
RPN2 ILVBL
RPN2 PSMC1
RPN2 DDB1
RPN2 LDHA
RPN2 KIAA0247
RPN2 PDIA3
RPN2 LAMP1
RPN2 BCAP31
RPN2 PSAP
RPN2 ID3
RPN2 GPX1
RPN2 SNRNP27
TRIM15 IL7R
TRIM15 IFNGR2
TRIM15 MFGE8
TRIM15 HLA-C
TRIM15 STXBP2
TRIM15 ECE1
TRIM15 PKLR
TRIM15 CELP
TRIM15 HTR2C
TRIM15 CLCN7
TRIM15 CENPB
TRIM15 POU4F1
TRIM15 KLK3
TRIM15 VEGFC
TRIM15 BRD2
TRIM15 INHA
TRIM15 ACTN2
TRIM15 VAV1
TRIM15 INPP5K
TRIM15 SLC5A2
TRIM15 PTPRN
TRIM15 MATK
TRIM15 SLC1A2
TRIM15 SYN1
MUT ZCCHC11
MUT AOC2
MUT ACTG1
MUT UNG
MUT SRP9
MUT DDX18
MUT UQCRB
MUT ZNF142
MUT ZNF146
MUT ARHGEF7
MUT BCLAF1
MUT H2AFB1
MUT MARCKS
MUT GOLGA4
MUT TTYH2
MUT PRIM2
MUT DYRK1A
MUT RELA
MUT MAPRE1
MUT CUL3
MUT ANKRD46
MUT CENPF
MUT SAFB
MUT KIAA0174
MUT TRIM23
MUT ATP2B1
MUT SERPINB2
MUT CSNK2A2
MUT BRD2
MUT UBE4A
MUT EIF4G2
MUT PTPN11
MUT PPP2CB
MUT CPB2
MUT RBBP5
MUT RBBP4
MUT RPA2
MUT NSMAF
MUT MMP14
MUT PNRC1
MUT HMGN1
MUT METAP1
MUT HIF1A
MUT PUM1
MUT EED
MUT ACADM
MUT IL8RB
MUT RBM34
MUT PCBP1
MUT B4GALT1
MUT MAPK1IP1L
MUT RCN2
MUT TTC3
MUT DLD
MUT IGL@
MUT EIF1AP1
MUT CUX1
MUT SFPQ
MUT DCUN1D4
MUT EIF4H
MUT COL16A1
MUT TAF7
MUT PPP1R11
MUT ESR2
MUT UBE2N
MUT SLC3A2
MUT HNRNPA2B1
MUT IRF9
MUT NUP153
MUT SRRD
MUT CREBBP
MUT PPP2R5C
MUT TMEM131
MUT YY1
MUT CLOCK
MUT GMFB
MUT NAGA
MUT SDCBP
MUT ATP5J
MUT RCOR1
MUT HNRNPH2
MUT ADSL
MUT PWP1
MUT NCOA6
MUT CSF1R
MUT HNRNPU
MUT ETF1
MUT MAPK3
MUT HNRNPK
MUT RTCD1
MUT PTP4A1
MUT SNRNP70
MUT DPM1
MUT HNRNPM
MUT WTAP
MUT SRF
MUT RPS23
MUT CYP51A1
MUT FERMT2
MUT ALDH7A1
MUT ATXN10
MUT MVK
MUT ZNF638
MUT ADH4
MUT GLUD1
MUT MRPS27
MUT RANBP2
MUT SMN2
MUT PRDX6
MUT PSMD6
MUT CTNNB1
MUT FMR1
MUT SMARCA1
MUT RB1CC1
MUT CAMLG
MUT YES1
MUT SERTAD2
MUT HCFC1
MUT PRPF18
MUT TMEM41B
MUT SFRS3
MUT RB1
MUT RGS6
MUT PXN
MUT SUZ12
MUT CEBPZ
MUT EPRS
MUT CCT6A
MUT AMD1
MUT APPBP2
MUT CNP
MUT KIAA0240
MUT BMI1
MUT USP13
MUT ALDH6A1
MUT PPP2R5E
MUT MCFD2
MUT TRIP12
MUT PBX2
MUT DDX21
MUT ZNF157
MUT RPL39
MUT SLC16A1
MUT CSTF3
MUT RBMX
MUT CXorf40B
MUT SFRS11
MUT FOLR2
PPP2R3A RPL28
PPP2R3A TRO
PPP2R3A AKT1
PPP2R3A RAD51
PPP2R3A SMARCD1
PPP2R3A ABL1
PPP2R3A KIAA0195
NQO2 CLTC
NQO2 SPG7
NQO2 GLA
NQO2 MADD
NQO2 USP7
NQO2 SLC2A1
NQO2 CTNND1
NQO2 UQCRB
NQO2 RBM15B
NQO2 CBX1
NQO2 IDH3A
NQO2 AP2M1
NQO2 AP2S1
NQO2 IL8RB
NQO2 TUBA1A
NQO2 CSF1R
NQO2 HNRNPU
NQO2 ZNF8
NQO2 ETF1
NQO2 NR5A1
NQO2 TOP2B
NQO2 IARS
NQO2 STAG1
NQO2 RAB1A
NQO2 RTN1
NQO2 CUX1
NQO2 NAGA
NQO2 ATXN10
NQO2 STAT3
NQO2 BBS9
NQO2 SNAP25
NQO2 MSTP9
NQO2 ESR2
NQO2 PPP2CB
NQO2 IER2
NQO2 PDK2
NQO2 EBP
NQO2 TTC35
NQO2 ZNF134
NQO2 ZNF135
NQO2 ATP5F1
CDO1 NR3C2
CDO1 MBOAT7
CDO1 PAK1
CDO1 ARHGEF16
CCRL2 KDM5A
EFNB1 BBS9
EFNB1 PPP2R1A
EFNB1 LOC150786
EFNB1 ADD1
EFNB1 KCNJ4
EFNB1 PRKAG1
EFNB1 GLA
EFNB1 PPP2R4
EFNB1 H3F3A
EFNB1 GRM4
EFNB1 CSNK2A1
CHI3L2 NR3C1
CHI3L2 ZNF37A
CHI3L2 C4orf8
CHI3L2 ELK1
CHI3L2 SPTAN1
CHI3L2 ACSL1
CHI3L2 TNXB
CHI3L2 NP
CHI3L2 LGALS9
CHI3L2 USP11
CHI3L2 TTYH2
CHI3L2 GFRA2
CHI3L2 GCM1
CHI3L2 PTPN1
CHI3L1 AGER
CYP4F2 LDHB
CHAD TWIST1
CHAD HNRNPA1
CHAD CPE
CHAD LGALS9
CHAD PXN
CHAD UQCRB
PRL NEUROD2
PRL ATIC
PRL STMN1
PRL SGK1
PRL MPP2
PRL SLC6A8
PRL GNB3
PRL UNC119
PRL SSTR2
PRL CDK5
PRL CXCR4
PRL DUSP5
PRL APLP1
PRL ARL4D
PRL KCNA5
PRL DARC
PRL SH3GL3
PRL H3F3B
SAG DCTN1
SAG MCM3
SAG CHERP
SAG UPK1A
MR1 IFNGR2
MR1 AK1
MR1 CLCN7
MR1 MAP2
MR1 ORC3L
MR1 RABGGTA
MR1 DUSP7
MR1 POU2F2
PIK3CD SF1
RFC5 GPR17
RFC5 INHA
RFC5 POU4F1
RFC5 MAP4K2
RFC5 AQP2
RFC5 ADD2
RFC5 CSPG4
RFC5 NRGN
RFC5 SPRR1A
RFC5 CCR2
RFC5 MCAM
RFC5 PROL1
RFC5 POP1
RFC5 GFRA2
RFC5 MUC5B
RFC5 CST4
RFC5 HIST2H4A
RELN HSF2
RELN PI4KA
RELN TRO
RELN CIRBP
RELN RTN1
RELN BCLAF1
RELN STXBP1
RELN ZIC1
RELN PPP3CA
HTN3 CSNK1D
HTN3 RAP1GAP
HTN3 NKG7
RELA ZCCHC11
RELA ACTG1
RELA KIAA0317
RELA DDX18
RELA PKP1
RELA CAPRIN1
RELA UQCRB
RELA RBM15B
RELA TMED10
RELA ZNF146
RELA ARHGEF7
RELA GYPE
RELA MARCKS
RELA PTP4A1
RELA DYRK1A
RELA MTMR6
RELA DCT
RELA MAPRE1
RELA CUL3
RELA EIF2B5
RELA H3F3A
RELA HK3
RELA SAFB
RELA KIAA0174
RELA TRIM23
RELA CSNK2A2
RELA BRD2
RELA GNAI1
RELA UBE4A
RELA CCL22
RELA MSTP9
RELA PTMA
RELA PTPN12
RELA PPP2CB
RELA MST1R
RELA CPB2
RELA TLR1
RELA EIF4G2
RELA UQCRC2
RELA GHRHR
RELA NFATC3
RELA FUBP1
RELA PUM1
RELA IFNGR1
RELA SEPT7
RELA ACADM
RELA DAXX
RELA CPE
RELA TANK
RELA IL8RB
RELA FAM175B
RELA SSTR3
RELA CEACAM4
RELA NR5A1
RELA PCBP1
RELA B4GALT1
RELA RNF113A
RELA TOP2B
RELA MAPK1IP1L
RELA RCN2
RELA TTC3
RELA UBC
RELA IGL@
RELA WARS
RELA EIF1AP1
RELA SFPQ
RELA EIF4H
RELA PTPN1
RELA LAMC1
RELA TAF7
RELA IRF2
RELA TFAP4
RELA UBE2N
RELA HNRNPA2B1
RELA SDC4
RELA INSM1
RELA NAGA
RELA ATP5F1
RELA PPP2R5C
RELA TMEM131
RELA YY1
RELA POLA2
RELA SLK
RELA CCNG2
RELA TAF15
RELA HNRNPH2
RELA TSPY3
RELA ADSL
RELA PWP1
RELA CBX1
RELA FLT1
RELA SET
RELA HMGN1
RELA PSMA3
RELA CSF1R
RELA HNRNPU
RELA MAPK3
RELA HNRNPK
RELA TM9SF2
RELA IGHA1
RELA HADH
RELA CREB1
RELA FERMT2
RELA UNG
RELA CHMP1A
RELA MVK
RELA DUT
RELA ZNF638
RELA COL11A1
RELA TRAM1
RELA CDK2
RELA IFNA21
RELA MME
RELA ZNF134
RELA TCP1
RELA IL8
RELA CCBL2
RELA MORC3
RELA CYFIP1
RELA SPCS2
RELA LIMK2
RELA PRDX6
RELA PSMD6
RELA JUND
RELA CYCS
RELA EZH1
RELA MAP2K5
RELA FMR1
RELA SMARCA1
RELA AFAP1
RELA LOC728849
RELA YES1
RELA RNASE4
RELA SFRS7
RELA PRPF18
RELA TMEM41B
RELA SFRS2
RELA TRD@
RELA KDM4A
RELA RBM39
RELA PXN
RELA SUZ12
RELA MSX1
RELA ZWINTAS
RELA YWHAE
RELA PRKCI
RELA ARFIP2
RELA TNR
RELA PRKCA
RELA CELA3B
RELA BMI1
RELA ALDH6A1
RELA CRYBB1
RELA TP53BP1
RELA CYP2A6
RELA CUGBP2
RELA TRIP13
RELA BDH1
RELA BBS9
RELA DAZAP2
RELA CASP2
RELA SLC16A1
RELA CSTF3
RELA RBMX
RELA SFRS11
RELA FOLR2
RELA CKAP5
PIP4K2A PDIA5
PIP4K2B SMG7
PIP4K2B KIAA0232
PIP4K2B PI4KB
PIP4K2B PI4KA
PIP4K2B SDC4
PIP4K2B RABGGTA
PIP4K2B PPP2R4
PIP4K2B ERCC4
PIP4K2B SF1
PIP4K2B MLH1
PIP4K2B ARPC4
PIP4K2B HERC1
PIP4K2B SLC25A46
PIP4K2B CES2
PIP4K2B CYP2A6
PIP4K2B HNRNPA3P1
PIP4K2B FMR1
PIP4K2B GNAT2
PIP4K2B CSNK2A2
PIP4K2B CSNK2A1
PIP4K2B ATP6V0A1
C4orf10 SSX5
C4orf10 COL11A2
C4orf10 ODF1
C4orf10 MYLPF
C4orf10 GIPR
C4orf10 DHX34
C4orf10 MXD1
C4orf10 FLT1
C4orf10 ZRSR2
C4orf10 MFGE8
C4orf10 ITGA2B
C4orf10 TNXB
C4orf10 TH
C4orf10 INHA
C4orf10 PDGFB
C4orf10 NRGN
C4orf10 BCAT2
C4orf10 EFNA1
C4orf10 PAPPA
C4orf10 KLK3
C4orf10 POMC
C4orf10 LTK
C4orf10 NCAPD3
C4orf10 NFIC
C4orf10 GSTT1
C4orf10 SEMA5A
C4orf10 TNFRSF1A
C4orf10 CXCL9
C4orf10 PKD2
C4orf10 FUT2
C4orf10 PRM2
C4orf10 FUCA1
C4orf10 ABCC2
CYP4B1 CSF3R
CHP UGP2
KLK1 COL6A2
KLK3 IL7R
KLK3 MAP4K2
KLK3 HLA-C
KLK3 COL14A1
KLK3 HP
KLK3 MED22
KLK3 ABP1
KLK3 RPS6
KLK3 SLC5A2
KLK3 SPRR1A
KLK3 FBLN1
KLK3 BTN2A1
KLK3 SNX17
KLK3 C4BPB
KLK3 CELP
KLK3 RABGGTA
KLK3 GALT
KLK3 GSPT1
KLK3 NRGN
KLK3 LOC91316
KLK3 PRKCG
KLK3 CD68
KLK3 RAB3B
KLK3 APLNR
KLK3 GYPB
KLK3 INHA
KLK3 CYP1A2
KLK3 ANG
KLK3 CYP4A11
KLK3 MYL7
KLK3 WNT1
KLK3 GABRQ
KLK3 RUNX1
KLK3 PRM2
KLK3 ALPI
KLK3 LCK
KLK3 NOP14
TBL3 IL7R
TBL3 BATF
TBL3 MAP4K2
TBL3 RAB3A
TBL3 HLA-C
TBL3 PLK3
TBL3 CORO1B
TBL3 ADAM11
TBL3 STXBP2
TBL3 NOP14
TBL3 PWP2
TBL3 PTGDR
TBL3 ZRSR2
TBL3 HCG26
TBL3 RYR1
TBL3 MT3
TBL3 CAMP
TBL3 TNXB
TBL3 FOSL1
TBL3 MXD1
TBL3 SC65
TBL3 EDN2
TBL3 NEFL
TBL3 POU4F1
TBL3 NRGN
TBL3 CARS
TBL3 PRKCG
TBL3 LTB
TBL3 RAE1
TBL3 VEGFC
TBL3 GRPR
TBL3 PTPN6
TBL3 INHA
TBL3 CYP4A11
TBL3 RPS6
TBL3 WNT1
TBL3 GNA15
TBL3 IL8
TBL3 PSMB8
TBL3 POU2F2
TBL3 ABCC2
TBL3 CHERP
KLK6 PLGLB2
KLK6 DRD1
GPR4 AZGP1
GPR4 RAB3A
THOC1 ILF3
THOC1 VBP1
THOC1 EIF3F
THOC1 MTA1
THOC5 AOC2
THOC5 TLK2
DBI RPL35A
RAB27A MCM3
SLC4A3 OXA1L
SLC4A3 IFI44
SLC4A3 VIPR1
TGFB1 UCP1
TGFB1 EFNA3
TGFB1 COL11A1
TGFB1 H3F3A
RFX5 KRT1
RFX5 ARHGAP1
RFX5 OLR1
RFX5 HLA-DQA1
POM121L9P AQP4
POM121L9P LLGL2
STXBP3 EZH1
STXBP3 KIAA0226
STXBP3 GCDH
STXBP3 PRDX6
ELK3 CD22
ELK3 PWP1
ELK3 BAT3
ELK3 CNP
ELK3 NRF1
ELK1 SECISBP2L
ELK4 DAZ2
ELK4 MATN3
ELK4 ACOX2
ELK4 GHRHR
ELK4 RFTN1
ELK4 ZWINTAS
ELK4 GAST
APC HMGN4
APC NOVA1
APC EIF5
APC RAC1
APC PUM2
APC CCNG2
APC CD302
APC GPM6A
APC CAPRIN1
APC SEPT7
APC LOC728849
APC TMED10
APC WASF1
APC NAP1L3
APC BCLAF1
APC CBLN1
APC TM9SF2
APC MTMR6
APC SRD5A1
APC SNRNP70
APC CTDSP2
APC KIAA0430
APC APPBP2
APC RAB3GAP1
APC TSC22D1
APC ZIC1
APC UBE4A
APC MLLT11
APC HERC1
APC ATXN10
APC C21orf33
APC DAZAP2
APC GNAQ
APC PTPN12
APC ACSL1
APC MST1R
APC RING1
APC RNF103
APC PRKACB
APC AEBP1
APC CCNI
UQCRFS1 VBP1
UQCRFS1 TALDO1
UQCRFS1 METAP1
UQCRFS1 ERCC3
UQCRFS1 SRP9
UQCRFS1 ATP5J
UQCRFS1 PUM1
UQCRFS1 RRM1
UQCRFS1 DAD1
UQCRFS1 MRPL3
UQCRFS1 NCOA6
UQCRFS1 PARK7
UQCRFS1 PSMA1
UQCRFS1 HNRNPM
UQCRFS1 SAP18
UQCRFS1 PSMA5
UQCRFS1 DYRK1A
UQCRFS1 ETFA
UQCRFS1 MDH1
UQCRFS1 PPP1R11
UQCRFS1 ALDH9A1
UQCRFS1 SSBP1
UQCRFS1 PWP1
UQCRFS1 TAF7
UQCRFS1 H2AFZ
UQCRFS1 UQCRC1
UQCRC2 ZCCHC11
UQCRC2 ACTG1
UQCRC2 SRP9
UQCRC2 HDAC2
UQCRC2 CAPRIN1
UQCRC2 ZNF146
UQCRC2 EIF3A
UQCRC2 MARCKS
UQCRC2 PTP4A1
UQCRC2 MAPRE1
UQCRC2 SUZ12
UQCRC2 HK3
UQCRC2 SAFB
UQCRC2 SHFM1
UQCRC2 KIAA0174
UQCRC2 SMARCD2
UQCRC2 LOC100131311
UQCRC2 C21orf33
UQCRC2 BRD2
UQCRC2 KCNMB1
UQCRC2 VAT1
UQCRC2 EIF4G2
UQCRC2 MST1R
UQCRC2 CPB2
UQCRC2 PTPN12
UQCRC2 POU6F1
UQCRC2 MMP14
UQCRC2 METAP1
UQCRC2 TOMM20
UQCRC2 BMS1
UQCRC2 IL8RB
UQCRC2 H3F3A
UQCRC2 UBXN4
UQCRC2 RBM39
UQCRC2 UBE4A
UQCRC2 IGL@
UQCRC2 EIF1AP1
UQCRC2 LAMC1
UQCRC2 TAF7
UQCRC2 HADH
UQCRC2 TFAP4
UQCRC2 NUP153
UQCRC2 TMEM131
UQCRC2 YY1
UQCRC2 CCNG2
UQCRC2 KTN1
UQCRC2 HNRNPU
UQCRC2 HNRNPK
UQCRC2 HNRNPM
UQCRC2 TM9SF2
UQCRC2 RTCD1
UQCRC2 DYRK1A
UQCRC2 ZNF638
UQCRC2 TRAM1
UQCRC2 KEAP1
UQCRC2 CDK2
UQCRC2 MORC3
UQCRC2 TOP2B
UQCRC2 VARS
UQCRC2 LIMK2
UQCRC2 PSMD6
UQCRC2 EZH1
UQCRC2 PRSS3
UQCRC2 RRM1
UQCRC2 LOC728849
UQCRC2 YES1
UQCRC2 SERTAD2
UQCRC2 CEBPG
UQCRC2 SFRS7
UQCRC2 ATP13A3
UQCRC2 TMEM41B
UQCRC2 NAP1L4
UQCRC2 ACADM
UQCRC2 HNRNPA2B1
UQCRC2 NFKBIL1
UQCRC2 FSHR
UQCRC2 CCT6A
UQCRC2 YWHAE
UQCRC2 PCNA
UQCRC2 ARFIP2
UQCRC2 GPC1
UQCRC2 RBMX
UQCRC2 NCL
UQCRC2 SFRS11
DBT BRCA1
DBT HRG
DBT ACOX2
DBT NR1H3
DBT PTGER3
DBT CYP2C19
DBT LAMC2
DBT TUB
DBT GNAT2
DBT S100A7
DBT CD19
PAK2 COL11A2
PAK2 ZNF238
PAK2 CSF1R
PAK2 CD34
PAK2 PSMD2
PAK2 MAP2
PAK2 KRT2
PAK2 N4BP2L2
PAK2 MYLPF
PAK2 RBM15B
PAK2 SLC30A3
PAK2 FLT1
PAK2 CNTD1
PAK2 PDE1B
PAK2 ZNF167
PAK2 TRD@
PAK2 NAPG
PAK2 TSC22D1
PAK2 AAMP
PAK2 TNFRSF4
PAK2 RNF113A
PAK2 HCG8
PAK2 NR3C2
PAK2 ZNF8
PAK2 ARPC4
PAK2 RAB1A
PAK2 B4GALT1
PAK2 TP53BP1
PAK2 CYP2A6
PAK2 PTPN1
PAK2 USP7
PAK2 PTPN4
PAK2 BBS9
PAK2 CASP2
PAK2 CSNK1A1
PAK2 ABI2
PAK2 MPO
PAK2 HNF4A
PAK2 IL10
PAK2 PNMT
PAK2 AGPAT1
PAK2 PRKACB
UQCRC1 RHOA
UQCRC1 U2AF1
UQCRC1 DCTD
UQCRC1 MED24
UQCRC1 UBXN4
UQCRC1 PWP1
ZNHIT3 ZCCHC11
ZNHIT3 ACTG1
ZNHIT3 SUMO2
ZNHIT3 CPE
ZNHIT3 SRP9
ZNHIT3 KIAA0317
ZNHIT3 OGDH
ZNHIT3 LOC100133166
ZNHIT3 MPP1
ZNHIT3 BCLAF1
ZNHIT3 MARCKS
ZNHIT3 TRIM26
ZNHIT3 SAFB
ZNHIT3 KIAA0174
ZNHIT3 UTP14C
ZNHIT3 BRD3
ZNHIT3 SNAP25
ZNHIT3 EIF4G2
ZNHIT3 SLC2A1
ZNHIT3 UBC
ZNHIT3 KLC1
ZNHIT3 CYB5R3
ZNHIT3 HMGN2
ZNHIT3 HMGN1
ZNHIT3 FUBP1
ZNHIT3 MED24
ZNHIT3 CD151
ZNHIT3 PUM1
ZNHIT3 CLTC
ZNHIT3 XRCC5
ZNHIT3 AP2B1
ZNHIT3 MADD
ZNHIT3 NARS
ZNHIT3 NPEPPS
ZNHIT3 TTC3
ZNHIT3 DLD
ZNHIT3 PPP1R11
ZNHIT3 PWP1
ZNHIT3 TAF7
ZNHIT3 UBE2N
ZNHIT3 DNAJC7
ZNHIT3 TNFAIP1
ZNHIT3 BAT3
ZNHIT3 BAT1
ZNHIT3 PPP2R5E
ZNHIT3 PARK7
ZNHIT3 PPP2R5C
ZNHIT3 CLOCK
ZNHIT3 CIRBP
ZNHIT3 ATP5B
ZNHIT3 KIAA0101
ZNHIT3 CNTD1
ZNHIT3 NCOA6
ZNHIT3 NCOA4
ZNHIT3 SKP1
ZNHIT3 CSF1R
ZNHIT3 CDC37
ZNHIT3 AP2M1
ZNHIT3 DDB1
ZNHIT3 HNRNPD
ZNHIT3 ETFA
ZNHIT3 C5orf13
ZNHIT3 ARL6IP1
ZNHIT3 HTATSF1
ZNHIT3 MVK
ZNHIT3 ZNF638
ZNHIT3 TLK2
ZNHIT3 TBCC
ZNHIT3 BLMH
ZNHIT3 NRF1
ZNHIT3 POLA2
ZNHIT3 COX5B
ZNHIT3 SMARCA1
ZNHIT3 AFAP1
ZNHIT3 YES1
ZNHIT3 RB1
ZNHIT3 ACADM
ZNHIT3 NUP188
ZNHIT3 SUZ12
ZNHIT3 RRAGA
ZNHIT3 CNP
ZNHIT3 BMI1
ZNHIT3 CASC3
ZNHIT3 USP10
ZNHIT3 SNRPN
ZNHIT3 PPP1CB
ZNHIT3 ARMCX6
ZNHIT3 CSTF3
ZNHIT3 RPA2
ZNHIT3 ZNF91
ZNHIT3 GNA11
ZNHIT3 UFD1L
ZNHIT3 CKAP5
COPS8 AP2S1
COPS8 ADD1
COPS8 RAB1A
COPS8 SFRS4
COPS8 CPE
COPS8 GPM6A
COPS8 USP14
COPS8 STX16
CLEC2B PCDH1
CLEC2B ZNF132
CLEC2B PLK4
CLEC2B LPCAT3
CLEC2B HLA-DOA
IL10RA ZCCHC11
IL10RA SLBP
IL10RA HMGN2
IL10RA PSMD6
IL10RA AGER
IL10RA TAF11
IL10RA PUM1
IL10RA TRADD
IL10RA CLTC
IL10RA RB1CC1
IL10RA RBMX
IL10RA PNRC1
IL10RA U2AF1
IL10RA PARK7
IL10RA SFRS3
IL10RA HNRNPU
IL10RA NARS
IL10RA PSMA3
IL10RA BRPF1
IL10RA HNRNPM
IL10RA GTF2A2
IL10RA PCBP1
IL10RA DCT
IL10RA NPPB
IL10RA AMD1
IL10RA H3F3A
IL10RA TTC3
IL10RA TFCP2
IL10RA CHRM1
IL10RA CD24
IL10RA SS18
IL10RA SFPQ
IL10RA PWP1
IL10RA TAF7
IL10RA VAT1
IL10RA UBE2N
IL10RA H2AFZ
IL10RA RBBP4
IL10RA SSR2
IL10RA TARS
IL10RA DECR1
IL10RA GUSB
IL10RA ACTG1
IL10RA TCP1
ZBTB33 ZNF24
ZBTB33 KPNB1
COPS2 EZH1
COPS2 TRAM1
CRY1 ARL4D
CRY1 RPS11
SAA4 NCAPD3
COPS6 SLC35B1
COPS6 UNC119
COPS6 KCNA5
COPS6 PSMB3
COPS6 POU3F2
TBR1 ILVBL
TBR1 PDGFA
TBR1 NEUROG1
TBR1 ARL4D
TBR1 GNB3
SAA1 AVPR1B
SAA1 DPF2
SAA1 MMP11
SAA1 GPER
SAA1 KCNA6
SAA1 FLT4
SAA1 RARB
SAA1 TWIST1
SAA1 ALX1
SAA1 CSF1R
SAA1 PAX8
SAA1 HNF1A
SAA1 ASL
SAA1 PIGC
SAA1 RNASE4
SAA1 MDC1
SAA1 PAPPA
SAA1 KIAA0226
SAA1 CHIC1
SAA1 REG1P
SAA1 CYP2A6
SAA1 BNIP1
SAA1 CSPG4
SAA1 C4orf8
SAA1 SLC2A4
SAA1 SDC4
SAA1 SULT2B1
SAA1 GBF1
COPS5 TSN
COPS5 EIF3I
COPS5 TANK
COPS5 ZNF146
COPS5 SUMO1
COPS5 PSMD6
COPS5 HOXC5
COPS5 MORF4L2
COPS5 USP13
COPS5 TLK1
COPS5 CLNS1A
COPS5 YY1
COPS5 COX7C
ZNF592 CD28
ZNF592 TRIM25
ZNF592 TRIM26
ZNF592 GNA11
ZNF592 N4BP2L2
ZNF592 SALL2
PPOX ARHGEF7
PPOX SNRK
PPOX NR2F2
PIGC FBLN1
PIGC GSTT1
MNX1 ITPKC
MNX1 TNXB
GAST AVPR1B
GAST NCKAP1L
GAST KLRK1
GAST PI4KA
GAST HLA-C
GAST FLT1
GAST IQCB1
GAST KRT35
GAST GH2
GAST KCNMA1
GAST KRT1
GAST MYLPF
GAST ELF4
GAST RNF113A
GAST GAS2L1
GAST SLC9A1
GAST ZER1
GAST UPK1A
GAST ITIH4
GAST GPER
GAST DNASE1
GAST H3F3A
GAST NFKB2
GAST CCL22
GAST MATN1
GAST ALDH3B1
GAST AQP2
GAST REG1A
GAST CENPI
GAST IGL@
GAST FCGR2B
GAST BCAT2
GAST FXN
GAST NCAPD3
GAST MGAT3
GAST VEGFC
GAST SERPINF2
GAST GYPB
GAST ACOT2
GAST S100A7
GAST TRBC1
GAST GJA5
GAST TAF1
GAST ACOX2
GAST PCDH1
GAST INPP5J
GAST PDE6B
GAST GRIN2C
GAST IL4
GAST AR
GAST CYP2C19
GAST ZC3H3
GAST APOC3
CYP2D6 E2F5
CYP2D6 FAS
CYP2D6 MAP3K10
CYP2D6 STAT5B
CYP2D6 TNFSF9
CYP2D6 PRG2
CYP2D6 VIPR1
CYP2D6 PPY
TKT ALX1
MXD1 GPR17
MXD1 CRKL
MXD1 HLA-C
MXD1 PROL1
MXD1 ITIH1
MXD1 FBLN1
MXD1 KIF2A
MXD1 SIM2
MXD1 RARB
MXD1 TNXB
MXD1 ARHGEF1
MXD1 KLF4
MXD1 UGP2
MXD1 DUSP7
MXD1 NPPB
MXD1 NPPC
MXD1 GPR3
MXD1 AQP1
MXD1 EFNA3
MXD1 PRKCG
MXD1 NCAPD3
MXD1 ASGR1
MXD1 RAE1
MXD1 LLGL2
MXD1 CYP3A4
MXD1 CD68
MXD1 RHOD
MXD1 INHA
MXD1 LOC91316
MXD1 CYP4A11
MXD1 MYBPC2
MXD1 PRM2
MXD1 SLAMF1
FDFT1 CCT8
FDFT1 COG2
FDFT1 EIF3A
FDFT1 PFN2
FDFT1 RAB3A
FDFT1 ARHGDIA
FDFT1 RBM39
FDFT1 C21orf33
IGF2 ZIC1
IGF2 ATP5G1
IGF2 PTGER3
AFM RYR1
DPYSL2 MORC3
DPYSL2 LIMK2
DPYSL2 NOVA1
DPYSL2 CYCS
DPYSL2 PSMD2
DPYSL2 TRPC1
DPYSL2 TOMM20
DPYSL2 SMARCA1
DPYSL2 SEPT7
DPYSL2 ACADM
DPYSL2 YES1
DPYSL2 SERPINA1
DPYSL2 SPCS2
DPYSL2 TMEM41B
DPYSL2 CLCN6
DPYSL2 ADRA2C
DPYSL2 EFTUD2
DPYSL2 HNRNPA2B1
DPYSL2 ZIC1
DPYSL2 DYRK1A
DPYSL2 PRKCI
DPYSL2 TRIO
DPYSL2 SFRS11
DPYSL2 TSC22D1
DPYSL2 UBE4A
DPYSL2 R3HDM1
DPYSL2 ALDH6A1
DPYSL2 CUGBP2
DPYSL2 CHMP1A
DPYSL2 SDCBP
DPYSL2 DAZAP2
DPYSL2 ABI2
DPYSL2 PPP5C
DPYSL2 PPP2CB
DPYSL2 PFN2
DPYSL2 OAT
DPYSL2 CFDP1
DPYSL2 RNF103
DPYSL2 PTPN12
DPYSL2 CD302
DPYSL2 HES1
DPYSL3 HSF2
DPYSL3 STMN1
DPYSL3 PI4KA
DPYSL3 CLOCK
DPYSL3 SPTAN1
DPYSL3 KIAA0232
DPYSL3 HERC1
DPYSL3 CPE
DPYSL3 STXBP1
DPYSL3 AKT1
DPYSL3 PRKAR2B
DPYSL3 AAMP
DPYSL3 NNAT
DPYSL3 FOXI1
DPYSL3 AFAP1
DPYSL3 RAF1
DPYSL3 AP2B1
DPYSL3 SOX4
DPYSL3 CNTD1
DPYSL3 SMG7
DPYSL3 ACO2
DPYSL3 MAP2K4
DPYSL3 FKBP4
DPYSL3 WASF3
DPYSL3 THRA
DPYSL3 NUP188
DPYSL3 SH3GL3
DPYSL3 H3F3B
DPYSL3 ZIC1
DPYSL3 TRIM26
DPYSL3 PXN
DPYSL3 DHPS
DPYSL3 ARVCF
DPYSL3 GNB1
DPYSL3 SLC9A6
DPYSL3 MED24
DPYSL3 MLLT11
DPYSL3 CASC3
DPYSL3 PPP1R10
DPYSL3 PCDHGC3
DPYSL3 DCUN1D4
DPYSL3 GSK3A
DPYSL3 MADD
DPYSL3 CADPS
DPYSL3 CACNA2D1
DPYSL3 IP6K1
DPYSL3 BRD3
DPYSL3 C5orf13
DPYSL3 KIAA0226
DPYSL3 HYAL2
DPYSL3 TNFAIP1
DPYSL3 PKIA
DPYSL3 CSTF3
DPYSL3 ATP6V0A1
DPYSL3 PTPRO
DPYSL3 VPS72
TCF3 CNTD1
TCF3 GINS1
TCF3 COG2
TCF3 SAFB
TCF3 MYLPF
TCF3 CAPRIN1
TCF3 SERPINB2
TCF3 CAMLG
DLD SMN2
DLD AOC2
DLD HTATSF1
DLD VBP1
DLD TALDO1
DLD SUMO1
DLD CIRBP
DLD ADORA3
DLD POLA2
DLD HNRNPU
DLD PUM1
DLD IFNGR1
DLD CLTC
DLD USP14
DLD YY1
DLD RB1CC1
DLD COL16A1
DLD NUP188
DLD NCOA6
DLD PPM1A
DLD IL8RB
DLD ZP3
DLD SFRS3
DLD BCLAF1
DLD NARS
DLD RBM15B
DLD AP2M1
DLD OXA1L
DLD MARCKS
DLD HNRNPM
DLD SUZ12
DLD PRDX6
DLD GTF2I
DLD PSMD7
DLD TRA2B
DLD AMD1
DLD ETFA
DLD RRAGA
DLD TTC35
DLD CNP
DLD EPS15
DLD MDC1
DLD KIAA0240
DLD BMI1
DLD PPP1R11
DLD CUX1
DLD TRIP12
DLD EIF4H
DLD MIA3
DLD NAGA
DLD MRPS12
DLD PWP1
DLD PPP2R5E
DLD CSNK2A2
DLD C5orf13
DLD ZNF638
DLD BAT1
DLD SLBP
DLD UBE2N
DLD EIF4G2
DLD IRF9
DLD SLC2A4
DLD RPA2
DLD NUP153
DLD EBP
DLD RAD23B
DLD SRRD
DLD PSMB4
DLD PTPN11
DLD EIF4A3
DLD CKAP5
NUDT1 NASP
IGFBP2 VIM
IGFBP3 PPP1R7
HBE1 GSTT1
HBE1 TNFRSF1A
HBE1 ZNF280B
HBE1 SLC5A2
HBE1 LRRC23
HBE1 UGP2
IGFBP4 IFITM1
IGFBP4 FN1
IGFBP4 COL1A2
IGFBP4 COL1A1
IGFBP4 COL3A1
IGFBP5 BTG2
IGFBP5 RAB3GAP1
IGFBP5 MAP3K10
IGFBP5 COL1A2
IGFBP5 HLA-DOA
IGFBP5 COL1A1
IGFBP5 C1R
IGFBP5 LAMC1
COL16A1 BPTF
COL16A1 AOC2
COL16A1 ALDH7A1
COL16A1 ZCCHC11
COL16A1 N4BP2L2
COL16A1 PKP1
COL16A1 RAD23B
COL16A1 UQCRB
COL16A1 RBM15B
COL16A1 PPP1R7
COL16A1 BRPF1
COL16A1 MARCKS
COL16A1 PTP4A1
COL16A1 NDUFA12
COL16A1 ANKRD46
COL16A1 HK3
COL16A1 HLA-DQB2
COL16A1 CREB1
COL16A1 B4GALT1
COL16A1 BRD2
COL16A1 UBC
COL16A1 CDSN
COL16A1 SLBP
COL16A1 HMGN3
COL16A1 HMGN2
COL16A1 HMGN1
COL16A1 MLL3
COL16A1 PUM1
COL16A1 IL8RB
COL16A1 FAM175B
COL16A1 NARS
COL16A1 H3F3A
COL16A1 PCBP1
COL16A1 GRM4
COL16A1 EIF2AK2
COL16A1 TOP2B
COL16A1 PNRC1
COL16A1 MAPK1IP1L
COL16A1 RCN2
COL16A1 PARP1
COL16A1 PPP1R11
COL16A1 EIF4H
COL16A1 PWP1
COL16A1 TMED10P
COL16A1 TAF7
COL16A1 NASP
COL16A1 ESR2
COL16A1 PROZ
COL16A1 TLK2
COL16A1 IRF9
COL16A1 NUP153
COL16A1 TTC35
COL16A1 POU5F1
COL16A1 MYH10
COL16A1 YY1
COL16A1 VBP1
COL16A1 KIF14
COL16A1 ADCYAP1
COL16A1 GRPR
COL16A1 CYB5R3
COL16A1 GNAI1
COL16A1 PSMA3
COL16A1 CSF1R
COL16A1 MAPK3
COL16A1 HNRNPK
COL16A1 HNRNPM
COL16A1 HSPA13
COL16A1 COMT
COL16A1 HTATSF1
COL16A1 UNG
COL16A1 TAF15
COL16A1 ZNF638
COL16A1 UBE2N
COL16A1 GLUD1
COL16A1 ZNF134
COL16A1 NRF1
COL16A1 SMN2
COL16A1 POLA2
COL16A1 TMPO
COL16A1 CYCS
COL16A1 GTF2A2
COL16A1 RB1CC1
COL16A1 RBMX
COL16A1 LOC728849
COL16A1 SFRS3
COL16A1 SFRS2
COL16A1 RB1
COL16A1 KDM4A
COL16A1 TRIM25
COL16A1 VIPR1
COL16A1 AMD1
COL16A1 CNP
COL16A1 BMI1
COL16A1 ESD
COL16A1 SNRPN
COL16A1 NAGA
COL16A1 MCFD2
COL16A1 TRIP13
COL16A1 BBS9
COL16A1 IER2
COL16A1 RPA2
COL16A1 RABGGTB
COL16A1 CXorf40B
COL16A1 WIPF2
COL16A1 CKAP5
COL16A1 M6PR
CHRNB3 H2AFZ
AFP CACNA1C
KRT16 ATP6V0D1
OR1E1 RPL31
APLNR COL11A1
APLNR ABP1
APLNR RPS15A
APLNR PROL1
APLNR CCR2
APLNR STXBP2
APLNR BCR
APLNR SPI1
APLNR NEFL
APLNR SCNN1G
APLNR SMCP
APLNR NFKB1
APLNR HSD17B3
APLNR PLEC1
APLNR NRGN
APLNR CARS
APLNR DIO3
APLNR PRKCG
APLNR RAE1
APLNR PTPN6
APLNR INHA
APLNR CYP4A11
APLNR WIT1
APLNR INPP5K
APLNR MYO5A
PROZ TAF7
PROZ TRADD
PROZ MSTP9
PROZ VBP1
PROZ IL8RB
PROZ GNB3
PROZ COMT
PROZ IER2
PROZ LOC728844
PROZ CXorf40B
PROZ KDM4A
PROZ SRP9
PROZ NARS
PROZ H3F3A
PROZ SRY
PROZ DAD1
PROZ KIAA0101
AZGP1 LIF
AZGP1 BCAM
AZGP1 RPL6
AZGP1 RPS19
AZGP1 IDH3B
AZGP1 TRD@
AZGP1 RPS5
AZGP1 STXBP2
AZGP1 RPL10A
AZGP1 CARS
AZGP1 MT1E
AZGP1 EDN2
AZGP1 PTPN6
PPP5C CD300C
PPP5C SLC6A8
OPN1MW2 BBS9
OPN1MW2 ODF1
OPN1MW2 CD8B
OPN1MW2 SLC14A2
OPN1MW2 KCNJ4
OPN1MW2 HMGA2
OPN1MW2 GLA
OPN1MW2 INPP5J
OPN1MW2 HNF4A
OPN1MW2 TEF
OPN1MW2 NOTCH3
OPN1MW2 CD5
OPN1MW2 DNASE1
OPN1MW2 CYP2A6
OPN1MW2 HLA-DOB
OPN1MW2 IGF2R
OPN1MW2 PAK1
OPN1MW2 DAZL
TRIM9 NR2C1
TRIM9 SLC23A2
TRIM9 PRKACA
TRIM9 RORA
BTD AQP2
BTD GRK6
BTD HP
BTD PRKCG
BTD MCHR1
BTD APOB
BTD MS4A1
MEF2A MORC3
MEF2A HTATSF1
MEF2A PI4KA
MEF2A HERC1
MEF2A JUND
MEF2A PUM1
MEF2A HNRNPH2
MEF2A SMARCA1
MEF2A BMI1
MEF2A LOC728849
MEF2A SLC9A6
MEF2A TRO
MEF2A TMEM41B
MEF2A BCLAF1
MEF2A DGCR6
MEF2A AP2M1
MEF2A TIAM1
MEF2A YWHAB
MEF2A CNP
MEF2A DPP6
MEF2A KIAA0513
MEF2A ARHGEF12
MEF2A RRAGA
MEF2A RALGDS
MEF2A RBL2
MEF2A SAFB
MEF2A RTN1
MEF2A SPARCL1
MEF2A PPP1R11
MEF2A DYRK1A
MEF2A CES2
MEF2A TP53BP1
MEF2A SMARCD1
MEF2A MADD
MEF2A FRY
MEF2A SNAP25
MEF2A ZNF638
MEF2A SNRPD3
MEF2A PTPN12
MEF2A MPP3
MEF2A PCDHGC3
MEF2A PRKACA
MEF2A ZNF91
MEF2A SFRS11
MEF2A PRKACB
MEF2A CDK9
NUBP1 HIF1A
CREM DAZAP2
CREM RRAD
COX10 AQP5
COX10 RAC2
COX10 TAF1
COX10 ST6GAL1
COX10 MPP2
COX10 INPP5J
COX10 KRT85
COX10 POFUT1
COX10 POP1
COX10 PDK2
COX10 HCG8
COX10 LTK
COX10 AQP2
COX10 TAGLN2
COX10 RNF113A
COX10 CCR9
COX10 CYP3A4
COX10 SLC30A3
COX10 RPS8
ZNF117 HP
ZNF117 CD36
ZNF117 PROL1
ZNF117 ATP6V0A1
ZNF117 SFTPA1B
ZNF117 GCM1
ZNF117 GNAT2
ZNF117 IGF2R
ZNF117 CHD8
ZNF117 TNXB
ZNF117 DAZL
ZNF117 CTLA4
ZNF117 ABL1
ZNF117 AR
ZNF117 TPR
ZNF117 SMARCD1
ZNF117 LTK
ZNF117 PTPN1
ZNF117 BRD2
ZNF117 CXCL9
ZNF117 ACSL1
ZNF117 CES2
ZNF117 CYP2C19
ZNF117 FUT2
ZNF117 HLA-DOB
ZNF117 TUB
PROC AREGB
PROC PRKAG1
PROC TRIM21
PROC BLK
ATP5A1 GTF2I
ATP5A1 PSMD1
COX17 INHA
COX17 BATF
COX17 KCNJ1
COX17 ACADS
COX17 WIT1
COX17 GSTT1
COX17 NRGN
COX17 PFKFB1
COX17 CARS
COX17 MYOM1
COX17 RAE1
COX17 ELF4
COX17 NOP14
COX17 TNFRSF25
COX17 FOXO4
COX17 AGTR1
COX17 GIPR
COX17 CYP2A6
ITGA8 AMPD3
ITGA8 USP7
ITGA8 ATR
ITGA8 RB1
ITGA8 MAP2K5
ITGA8 UROD
ITGA8 NCAM1
ITGA8 TMEM41B
ITGA8 ZNF8
ITGA8 PTPN5
ITGA8 OAS2
ITGA8 CEACAM4
ITGA8 WEE1
ITGA8 CCL22
ITGA8 KLF9
ITGA8 RANBP2
ITGA8 TRH
ITGA8 NPR2
ITGA8 LTBP2
ITGA8 TMEM106A
ITGA8 STAG1
ITGA8 IGL@
ITGA8 ALDH6A1
ITGA8 MGAT5
ITGA8 NAGA
ITGA8 SCRN1
ITGA8 SERPIND1
ITGA8 ACOX2
ITGA8 KIF5B
ITGA8 SDC4
ITGA8 DRD1
ITGA8 IL8
EPHX2 MAP2K5
FAM168A SPCS2
FAM168A GCM1
FAM168A GABRA1
FAM168A MADD
FAM168A ATP6AP1
FAM168A DYNLT3
FAM168A TNFRSF4
FAM168A GTF2I
FAM168A PRKCI
FAM168A TRO
FAM168A TSC22D1
FAM168A SLC9A6
FAM168A USP10
FAM168A SALL2
FAM168A SCRN1
FAM168A MVK
FAM168A DAZAP2
FAM168A ZNF638
FAM168A PSIP1
FAM168A SLC2A1
FAM168A SSR1
FAM168A SECISBP2L
FAM168A TERF1
FAM168A PPP3CA
AMPD3 GHRHR
AMPD3 CLOCK
AMPD3 SSTR3
AMPD3 CYP2C19
AMPD3 MME
AMPD2 ZMYM3
AMPD2 ATP6V1F
AMPD2 EIF4H
AMPD2 GTF2A2
AMPD1 HIST1H3A
AMPD1 CYP2C19
EIF2B5 PPP2CB
EIF2B2 PKM2
EIF2B2 DNTTIP2
EIF2B2 AGPAT1
EIF2B2 ALPI
EIF2B2 THAP11
CYLC2 RNASE3
CYLC2 DMD
CYLC2 SLC6A6
CYLC2 ACVR1B
CYLC2 LTK
CYLC2 GNAT2
CYLC2 IL1R2
CYLC2 DAPK1
CYLC2 RNF113A
PRKAR2B PI4KA
PRKAR2B STXBP1
PRKAR2B ABL1
PRKAR2B ATP5B
PRKAR2B LOC728849
PRKAR2B SMG7
PRKAR2B WASF3
PRKAR2B NONO
PRKAR2B TNXB
PRKAR2B BCLAF1
PRKAR2B AP2M1
PRKAR2B PXN
PRKAR2B H3F3B
PRKAR2B ZNF187
PRKAR2B KIAA0240
PRKAR2B TRIM26
PRKAR2B MDC1
PRKAR2B GNB1
PRKAR2B OGDH
PRKAR2B DCUN1D4
PRKAR2B BRD3
PRKAR2B C5orf13
PRKAR2B PTPN11
PRKAR2B TNFAIP1
PRKAR2B BAT3
PRKAR2B PRKACB
PRKAR2B SNRPN
PRKAR2B VPS72
ELAVL1 BGLAP
ELAVL1 RAB3GAP1
ELAVL1 CYP21A2
MLF1 SLC35A1
MLF2 AVPR1B
MLF2 PPP2R1A
MLF2 PKM2
MLF2 PSMD8
MLF2 ADD1
MLF2 PLK1
MLF2 GLA
MLF2 MEN1
MLF2 SF1
MLF2 FKBP4
MLF2 ATP5O
MLF2 DARC
MLF2 ATP5B
MLF2 KLHDC3
MLF2 SH3GL3
MLF2 RNF113A
MLF2 GPS1
MLF2 SMG7
MLF2 PI4KA
MLF2 WASF3
MLF2 MPP2
MLF2 SECISBP2L
MLF2 TRD@
MLF2 THRA
MLF2 PTPN5
MLF2 H3F3B
MLF2 TAGLN2
MLF2 DDB1
MLF2 PGK1
MLF2 SNAP25
MLF2 CXorf40B
MLF2 TRIM26
MLF2 GNB1
MLF2 MADD
MLF2 GCKR
MLF2 PPP1R10
MLF2 ENO2
MLF2 CES2
MLF2 SNRPN
MLF2 SMARCD1
MLF2 ALDOA
MLF2 PWP1
MLF2 ACO2
MLF2 CSNK2A1
MLF2 BBS9
MLF2 STXBP1
MLF2 INPP5J
MLF2 GSK3A
MLF2 DPF2
MLF2 SLC35B1
MLF2 SUPT4H1
MLF2 ATP6V1E1
MLF2 CHRND
MLF2 GNA11
MLF2 KLC1
MLF2 SDHC
MLF2 VPS72
MLF2 PAK1
MLF2 ARPC4
MLF2 M6PR
NUP62 AES
NUP62 ATIC
NUP62 FUS
NUP62 SETMAR
NUP62 SPG7
NUP62 PPP2CA
NUP62 CHGB
NUP62 SMG7
NUP62 ARHGEF1
NUP62 PPP1R10
NUP62 GRB2
NUP62 RPS2
NUP62 CHRND
NUP62 GNA11
NUP62 DUSP5
NUP62 PSG7
NUP62 PIN1
NUP62 SMARCD1
NUP62 LMNA
NUP62 SOX4
NUP62 KIAA0195
MECOM ALOX12
ITGA2B NUP188
ITGA2B CYP3A4
CSF1R AVPR1B
CSF1R ZCCHC11
CSF1R AOC2
CSF1R ACTG1
CSF1R COL11A2
CSF1R PRKAG1
CSF1R GNPDA1
CSF1R CPE
CSF1R KIAA0317
CSF1R N4BP2L2
CSF1R RB1
CSF1R HNRNPA3P1
CSF1R UQCRB
CSF1R RBM15B
CSF1R SLC30A3
CSF1R TMED10
CSF1R MVK
CSF1R ZNF146
CSF1R ARHGEF7
CSF1R BCLAF1
CSF1R FGR
CSF1R MARCKS
CSF1R PTP4A1
CSF1R ANKRD46
CSF1R TSC22D1
CSF1R KIAA0174
CSF1R AGER
CSF1R B4GALT1
CSF1R ATP2B1
CSF1R PAFAH1B1
CSF1R CSNK2A1
CSF1R BRD3
CSF1R SNAP25
CSF1R UBE4A
CSF1R EIF4G2
CSF1R PTPN11
CSF1R PPP2CB
CSF1R MST1R
CSF1R UBC
CSF1R COPB1
CSF1R INPP5J
CSF1R MYL3
CSF1R MMP14
CSF1R EIF2AK2
CSF1R HMGN3
CSF1R ADCYAP1
CSF1R PUM1
CSF1R CLTC
CSF1R ACADM
CSF1R C21orf2
CSF1R MLH1
CSF1R IL8RB
CSF1R FAM175B
CSF1R TNXB
CSF1R CEACAM4
CSF1R DDX18
CSF1R GRM4
CSF1R TOP2B
CSF1R PHKG1
CSF1R PGK1
CSF1R ZNF187
CSF1R MAPK1IP1L
CSF1R TTC3
CSF1R IGL@
CSF1R WARS
CSF1R EIF1AP1
CSF1R CUX1
CSF1R DCUN1D4
CSF1R EIF4H
CSF1R TNFRSF4
CSF1R BNIP1
CSF1R TAF7
CSF1R PPP1R11
CSF1R ESR2
CSF1R TLK2
CSF1R MRPS27
CSF1R NUP153
CSF1R BAT3
CSF1R STK38
CSF1R CCDC6
CSF1R PHF3
CSF1R PPP2R5C
CSF1R CLOCK
CSF1R TUBA1A
CSF1R MEN1
CSF1R TAF11
CSF1R CTNND1
CSF1R CBX1
CSF1R PNRC1
CSF1R MYH2
CSF1R CNTD1
CSF1R SET
CSF1R BTG3
CSF1R NCOA4
CSF1R SKP1
CSF1R HNRNPU
CSF1R AP2M1
CSF1R MAPK3
CSF1R OAS2
CSF1R AAMP
CSF1R SRD5A1
CSF1R GNB3
CSF1R KIAA0226
CSF1R HTATSF1
CSF1R LTK
CSF1R USP7
CSF1R SEMA3C
CSF1R ZNF638
CSF1R RAB33A
CSF1R ACOX2
CSF1R UBE2N
CSF1R ATP6V1E1
CSF1R AGPAT1
CSF1R RNF144A
CSF1R ZNF133
CSF1R ZNF134
CSF1R POLA2
CSF1R SPCS2
CSF1R JUND
CSF1R PSMD2
CSF1R CTNNB1
CSF1R MPRIP
CSF1R GTF2A2
CSF1R SMARCA1
CSF1R RPA2
CSF1R YES1
CSF1R SERTAD2
CSF1R FHL1
CSF1R TMEM41B
CSF1R SFRS3
CSF1R GCLC
CSF1R ZNF8
CSF1R AP2B1
CSF1R NUP188
CSF1R KDM4A
CSF1R PXN
CSF1R SUZ12
CSF1R EBP
CSF1R TRIM26
CSF1R TRA2B
CSF1R COPA
CSF1R APPBP2
CSF1R CNP
CSF1R TMEM106A
CSF1R MDC1
CSF1R KIAA0240
CSF1R BMI1
CSF1R CASC3
CSF1R ALDH6A1
CSF1R SNRPN
CSF1R CYP2A6
CSF1R NAGA
CSF1R PPP2R5E
CSF1R BBS9
CSF1R DAZAP2
CSF1R TOPBP1
CSF1R ABI2
CSF1R CSTF3
CSF1R RBMX
CSF1R RABGGTB
CSF1R CYP2C19
CSF1R ZNF91
CSF1R SFRS11
CSF1R GNA11
CSF1R M6PR
CSF1R HLA-DQA1
CSF1R CKAP5
SNRPA1 SLBP
SNRPA1 VBP1
SNRPA1 SUMO1
SNRPA1 AZIN1
SNRPA1 IFNGR1
SNRPA1 MATR3
SNRPA1 RB1CC1
SNRPA1 KIAA0101
SNRPA1 CDC7
SNRPA1 TIMM17A
SNRPA1 PSMA1
SNRPA1 HPRT1
SNRPA1 HNRNPU
SNRPA1 NARS
SNRPA1 AP2M1
SNRPA1 OXA1L
SNRPA1 C11orf58
SNRPA1 HNRNPM
SNRPA1 SAP18
SNRPA1 PGK1
SNRPA1 ISCU
SNRPA1 MAPK1IP1L
SNRPA1 RCN2
SNRPA1 CNP
SNRPA1 SOD1
SNRPA1 QDPR
SNRPA1 PPP1R11
SNRPA1 ALDH9A1
SNRPA1 HTATSF1
SNRPA1 CSE1L
SNRPA1 SNRPB
SNRPA1 PWP1
SNRPA1 ALDH4A1
SNRPA1 RBBP7
SNRPA1 SLC2A1
SNRPA1 RPA2
SNRPA1 COPB1
SNRPA1 HNRNPK
TRADD HMGN2
TRADD RAP1A
TRADD MLL3
TRADD LOC728849
TRADD COX5A
TRADD CAMP
TRADD SFRS3
TRADD HNRNPU
TRADD NARS
TRADD H3F3A
TRADD HLA-DQB2
TRADD MYB
TRADD RRS1
TRADD SFPQ
TRADD TP53BP1
TRADD MCFD2
TRADD GPR3
TRADD IER2
TRADD TRAM1
TRADD PPP2R5C
ETF1 HMGN2
ETF1 GMFB
ETF1 FAM3C
ETF1 UBE2D3
ETF1 RBMX
ETF1 CBX1
ETF1 ZNF146
ETF1 SFRS3
ETF1 HNRNPU
ETF1 MARCKS
ETF1 B4GALT1
ETF1 TRA2B
ETF1 RCN2
ETF1 CNP
ETF1 PABPC4
ETF1 SS18
ETF1 SFPQ
ETF1 EIF4H
ETF1 NAGA
ETF1 ATXN10
ETF1 PWP1
ETF1 CUX1
ETF1 MRPS27
ETF1 PTPN11
ETF1 AMFR
ETF1 IER2
ETF1 RBBP4
ETF1 RABGGTB
ETF1 DDX5
ETF1 PIK3R4
ETF1 TTC35
ETF1 CCBL2
ETF1 M6PR
TAGLN NPC2
TAGLN CTGF
TAGLN MYH9
AAMP AVPR1B
AAMP ZCCHC11
AAMP SFRS4
AAMP PRKAG1
AAMP CD34
AAMP SF1
AAMP N4BP2L2
AAMP MLH1
AAMP FOXI1
AAMP RBM15B
AAMP SLC30A3
AAMP SMG7
AAMP BCLAF1
AAMP DGCR6
AAMP ATP6V0D1
AAMP GPI
AAMP NOMO1
AAMP B4GALT1
AAMP PCDHGC3
AAMP SMARCD1
AAMP CSNK2A1
AAMP BRD3
AAMP SNAP25
AAMP GSK3A
AAMP SLC2A1
AAMP BMPR2
AAMP UBC
AAMP VPS72
AAMP STMN1
AAMP PUM2
AAMP LEPROT
AAMP TNFRSF14
AAMP CNTN1
AAMP PITPNA
AAMP AP2B1
AAMP MADD
AAMP GCM1
AAMP ZNF167
AAMP KCNMA1
AAMP H3F3B
AAMP DDX18
AAMP TNFRSF4
AAMP PRKACA
AAMP ANXA13
AAMP TOP2B
AAMP PHKG1
AAMP KIAA0195
AAMP TRO
AAMP RNF144A
AAMP HERC1
AAMP EIF4H
AAMP PTPN1
AAMP ACO2
AAMP BNIP1
AAMP PTPN5
AAMP PTPN4
AAMP TNK2
AAMP GNAQ
AAMP G6PD
AAMP PSD
AAMP USP11
AAMP FLOT2
AAMP HPRT1
AAMP PI4KA
AAMP CLOCK
AAMP ILK
AAMP TLE4
AAMP STXBP1
AAMP OLFM1
AAMP CDSN
AAMP DCTN1
AAMP GABRA1
AAMP RNF113A
AAMP CNTD1
AAMP SKP1
AAMP PSEN1
AAMP USF2
AAMP DDB1
AAMP NAP1L3
AAMP ATP6V0C
AAMP KIAA0430
AAMP BBS9
AAMP RAB1A
AAMP GNB1
AAMP KIAA0226
AAMP ENO2
AAMP HTATSF1
AAMP SALL2
AAMP MVK
AAMP NPAT
AAMP EIF2AK2
AAMP ATP6V1E1
AAMP ADRB3
AAMP AGPAT1
AAMP PRKACB
AAMP ZNF131
AAMP TUBGCP3
AAMP ZNF134
AAMP POLA2
AAMP TNFAIP1
AAMP ERCC4
AAMP USP7
AAMP MPRIP
AAMP RING1
AAMP MYBL1
AAMP SMARCA1
AAMP PIN1
AAMP DRG2
AAMP RGL2
AAMP RB1
AAMP NUP188
AAMP LPCAT3
AAMP CYP2C19
AAMP APPBP2
AAMP RRAGB
AAMP MDC1
AAMP WARS
AAMP CASC3
AAMP CES2
AAMP SNRPN
AAMP NAGA
AAMP NFIC
AAMP DAZAP2
AAMP E2F1
AAMP PCDH1
AAMP AARS
AAMP CSTF3
AAMP RABGGTA
AAMP GOLGB1
AAMP CHRND
AAMP PPP3CA
AAMP CKAP5
ETFA C5orf13
ETFA GGA3
ETFA HTATSF1
ETFA NAP1L3
ETFA C1QB
ETFA CLTC
ETFA AP2M1
ETFA CTGF
ETFA PUM1
ETFA VBP1
ETFA EIF4H
ETFA SUZ12
ETFA RSU1
ETFA DUSP1
ETFA PWP1
ETFA EIF2S2
MAP3K7IP1 RPS23
MAP3K7IP1 PSMA3
MAP3K7IP1 PRCC
MAP3K7IP1 SS18
MAP3K7IP1 POLR2G
MAP3K7IP1 DAD1
MAP3K7IP1 SNRPF
MAP3K7IP1 ATP5G3
MAP3K7IP1 NRF1
TRIO HERC1
TRIO KIAA0430
TRIO NOVA1
TRIO YWHAQ
TRIO TMEM131
TRIO R3HDM1
TRIO USP7
TRIO MARCH6
TRIO TRPC1
TRIO GPM6A
TRIO RNF103
TRIO RNF144A
TRIO DYRK1A
TRIO GDI1
TRIO DUT
TRIO GNAI1
ALDH3A1 TAF6
ALDH3A1 AES
ALDH3A1 CLCN1
ALDH3A1 IL4R
CFHR4 CUL5
CLIC1 ZFP36L1
TPMT CTLA4
TPMT SLC16A1
TPMT MLH1
TPMT SLC35A2
TPMT PSG6
TPMT ATP6V1C1
TPMT CSNK2A1
CELSR2 APOB
CELSR2 AK1
CELSR2 FOXO1
CELSR2 KRT2
CELSR2 LGALS9
CELSR2 ITIH4
UBE2D3 RNASE4
UBE2D3 SLC2A1
UBE2D3 AGPAT1
UBE2D3 GPD1L
UBE2D3 PWP1
UBE2D3 BCR
ASGR1 CEL
ASGR1 ASNA1
ASGR1 NOP14
ASGR1 MAPK12
ASGR1 IL1R2
ASGR1 UGP2
ASGR1 STAT6
ASGR1 ZRSR2
ASGR1 RAP1GAP
ASGR1 NEFL
ASGR1 RAB3GAP1
ASGR1 SKIV2L
ASGR1 KLHDC10
ASGR1 NPPC
ASGR1 ESRRB
ASGR1 NRGN
ASGR1 LTB
ASGR1 ENO3
ASGR1 BTG2
ASGR1 GFI1
ASGR1 GSTT1
ASGR1 POU4F1
ASGR1 CPB1
TJP2 C5orf13
TJP2 AFAP1
CXADR STMN1
CXADR SPTAN1
CXADR CHGB
CXADR SOX4
CXADR RGL2
CXADR THRA
CXADR H3F3B
CXADR MAGI1
CXADR YWHAB
CXADR KIAA0513
CXADR ATP6V0C
CXADR GNB1
CXADR CLCN4
CXADR SNRPN
CXADR UBA1
CXADR FTO
CXADR BRD3
CXADR ACCN2
CXADR ATP6V1E1
CXADR GRB2
CXADR ABCA3
CXADR ZNF33A
CXADR PTPRO
CXADR ATN1
CXADR MRPL49
MFSD10 POLR2E
ARID4A CDK9
CST6 MPG
CST6 BCAM
CST6 CXCL9
CST6 PDK2
CST6 CPLX2
CST6 SLC5A11
CST6 ATP6V0A1
CST6 SERPINB1
CST6 PTPN5
ITPR1 IRF4
TCP1 HDAC2
TCP1 YY1
TCP1 LIMK2
TCP1 SUMO2
TCP1 PKP1
TCP1 ACADM
TCP1 CCT8
TCP1 ZNF146
TCP1 IL8RB
TCP1 FAM175B
TCP1 SFRS3
TCP1 HNRNPU
TCP1 HSP90AB1
TCP1 MARCKS
TCP1 PTP4A1
TCP1 HNRNPM
TCP1 H3F3A
TCP1 TM9SF2
TCP1 RBM39
TCP1 MAPK1IP1L
TCP1 METAP1
TCP1 HK3
TCP1 KIAA0174
TCP1 CD24
TCP1 SFPQ
TCP1 UNG
TCP1 NPM1
TCP1 TAF7
TCP1 TFAP4
TCP1 PTPN11
TCP1 TUBB
TCP1 RBMX
TCP1 CCBL2
ZNF33B RPS16
ZNF33B RPL9
ZNF33B RPL6
ZNF33B GNAO1
ZNF33B RPS19
ZNF33B RPS6
ZNF33B RPS5
ZNF33B STXBP2
ZNF33B PCDHGB7
ZNF33B TSC2
ZNF33B RPS8
ZNF33B NEFL
ZNF33B RPL13A
ZNF33B RPL27A
ZNF33B CAMK2D
ZNF33B CARS
ZNF33B RPL11
ZNF33B WIT1
ZNF33B SSTR3
ZNF33B FAS
ZNF33B SLC18A3
ZNF33B ALPI
ZNF33A SLC9A6
ZNF33A ZNF638
ZNF33A MAP4K5
ZNF33A TTC3
ZNF33A UBE2N
ZNF33A TOP2B
ZNF33A SFRS5
ZNF33A SKP1
ZNF33A SAFB
ZNF33A BMI1
ZNF33A HELZ
ZNF33A CUX1
ZNF33A MARCH6
ZNF33A DNAJC7
ZNF33A CIRBP
ZNF33A LOC728849
ZNF33A COPB1
ZNF33A REEP5
ZNF33A MORF4L2
ZNF33A CREBBP
HLA-DPA1 TAF7
HLA-DPA1 MAPK1IP1L
HLA-DPA1 SLC38A3
HLA-DPA1 TOPBP1
HLA-DPA1 QDPR
HLA-DPA1 NARS
HLA-DPA1 IFI44L
HLA-DPA1 GLUD1
HLA-DPA1 PRDM2
HLA-DPA1 NPAT
HLA-DPA1 KLF9
F2RL2 C9
F2RL2 RAB3B
F2RL2 S100A4
F2RL2 MT1E
F2RL2 STIP1
F2RL2 RAE1
F2RL1 MAP1A
F2RL1 AQP3
F2RL1 PDXDC1
F2RL1 TNXB
F2RL1 FEV
F2RL1 PTPN5
F2RL1 MAPK12
F2RL1 IKBKE
F2RL1 SNRPC
F2RL1 TUB
F2RL1 DUSP7
F2RL1 CDC6
MAD2L1 CD70
MAD2L1 GPR6
MAD2L1 IRF4
KTN1 TMEM131
KTN1 YY1
KTN1 PSMD6
KTN1 PABPC4
KTN1 SFRS2
KTN1 PRSS3
KTN1 MARCH6
KTN1 SEC31A
KTN1 CDC7
KTN1 BMS1
KTN1 HNRNPU
KTN1 HNRNPK
KTN1 H3F3A
KTN1 CYP51A1
KTN1 UBXN4
KTN1 PSMC6
KTN1 FUBP1
KTN1 NFIL3
KTN1 SAFB
KTN1 KIAA0174
KTN1 FERMT2
KTN1 DYRK1A
KTN1 SFPQ
KTN1 NAGA
KTN1 EIF1AP1
KTN1 ALDH7A1
KTN1 DR1
KTN1 TAF11
KTN1 RBBP4
KTN1 TRAM1
KTN1 PTGES3
KTN1 PFN2
KTN1 FSHR
KTN1 SFRS11
KTN1 TARS
KTN1 PPP2R5E
KTN1 RCOR1
KTN1 B4GALT1
ST6GAL1 F13B
PRDX6 AOC2
PRDX6 PTDSS1
PRDX6 LIMK2
PRDX6 SFRS2
PRDX6 PSMD6
PRDX6 ZCCHC11
PRDX6 CYCS
PRDX6 PSMD2
PRDX6 ATXN10
PRDX6 TOMM20
PRDX6 CLTC
PRDX6 HNRNPH2
PRDX6 LPGAT1
PRDX6 UQCRB
PRDX6 ACADM
PRDX6 APPBP2
PRDX6 TMED10
PRDX6 DNTTIP2
PRDX6 KLF10
PRDX6 SPCS2
PRDX6 FAM175B
PRDX6 CCT6A
PRDX6 HNRNPU
PRDX6 MTFR1
PRDX6 AP2M1
PRDX6 GFPT1
PRDX6 HNRNPK
PRDX6 EPCAM
PRDX6 RTCD1
PRDX6 SUZ12
PRDX6 CYP51A1
PRDX6 DYRK1A
PRDX6 DCT
PRDX6 FTH1
PRDX6 TOP2B
PRDX6 DPM1
PRDX6 PXN
PRDX6 PCNA
PRDX6 GNPDA1
PRDX6 ZNF8
PRDX6 SFRS11
PRDX6 CNP
PRDX6 CELA3B
PRDX6 HERPUD1
PRDX6 JUND
PRDX6 FERMT2
PRDX6 RHOH
PRDX6 TP53BP1
PRDX6 LAMP2
PRDX6 NAGA
PRDX6 SART3
PRDX6 MCFD2
PRDX6 TAF7
PRDX6 HADH
PRDX6 PRKCI
PRDX6 UBE2N
PRDX6 MAPRE1
PRDX6 PTPN11
PRDX6 PPP2CB
PRDX6 CSTF3
PRDX6 C1D
PRDX6 SSR1
PRDX6 IFNA21
PRDX6 YWHAH
PRDX6 RNF103
PRDX6 PRKACB
PRDX6 MME
PRDX6 PPP2R5E
PRDX6 PPP2R5C
PRDX6 FOLR2
PRDX6 EIF4H
TCEB1 ATP6V0B
TCEB1 NME1
TCEB1 UBE2L3
TCEB1 SAP18
TCEB1 COX6A1
TCEB1 PSMB1
PRDX4 SNRPB
PRDX4 COX6C
PRDX3 USP8
PRDX3 HMOX2
PRDX3 HNRNPA2B1
PRDX3 ZMYND11
PRDX3 UBXN4
PRDX3 PAM
PRDX2 ATP6V0B
PRDX2 NDUFV2
PRDX2 PSMD4
PRDX2 TUBG1
PRDX2 SAP18
PRDX2 FH
PRDX1 ILVBL
PRDX1 PTPRF
PRDX1 STX3
PRDX1 UNC119
NFYC SLBP
NFYC SUMO1
NFYC NARS
NFYC RAB3A
NFYC ALDH7A1
NFYC SMARCA1
NFYB ADRA1D
CA4 NEUROD2
CA4 ADD1
CA4 PPP2CA
CA4 SNAPC3
CA4 PPP1R10
CA4 ABCC8
CA4 MAP4
CA4 ATN1
CA4 NEUROG1
CA4 CSRP2
CA4 CADPS
CA4 FTO
MYBL1 EHMT2
MYBL1 TBCC
MYBL1 MAPK3
MYBL1 PTP4A1
MYBL1 SPRR2C
SMARCA1 ZCCHC11
SMARCA1 ACTG1
SMARCA1 SRP9
SMARCA1 N4BP2L2
SMARCA1 DDX18
SMARCA1 UQCRB
SMARCA1 RBM15B
SMARCA1 SLC30A3
SMARCA1 OGDH
SMARCA1 ZNF142
SMARCA1 LOC100133166
SMARCA1 BCLAF1
SMARCA1 PPP2R4
SMARCA1 MARCKS
SMARCA1 PTP4A1
SMARCA1 DYRK1A
SMARCA1 CUL3
SMARCA1 ARHGEF12
SMARCA1 TSC22D1
SMARCA1 SAFB
SMARCA1 CLCN6
SMARCA1 KIAA0174
SMARCA1 B4GALT1
SMARCA1 MADD
SMARCA1 CSNK2A2
SMARCA1 CSNK2A1
SMARCA1 PTTG1IP
SMARCA1 SNAP25
SMARCA1 UBE4A
SMARCA1 EIF4G2
SMARCA1 PTPN11
SMARCA1 PPP2CB
SMARCA1 MST1R
SMARCA1 SLC2A1
SMARCA1 DDX5
SMARCA1 UBC
SMARCA1 CYB5R3
SMARCA1 HMGN2
SMARCA1 HMGN1
SMARCA1 TNFRSF4
SMARCA1 PUM1
SMARCA1 CLTC
SMARCA1 ACADM
SMARCA1 SLC9A6
SMARCA1 C21orf2
SMARCA1 TTC3
SMARCA1 IL8RB
SMARCA1 TUBA1A
SMARCA1 NARS
SMARCA1 H3F3A
SMARCA1 ZIC1
SMARCA1 UBXN4
SMARCA1 TOP2B
SMARCA1 PHKG1
SMARCA1 TOP2A
SMARCA1 MAPK1IP1L
SMARCA1 TTC1
SMARCA1 TRO
SMARCA1 MLLT11
SMARCA1 PPP1R11
SMARCA1 DCUN1D4
SMARCA1 RTN1
SMARCA1 GDI1
SMARCA1 C5orf13
SMARCA1 TNK2
SMARCA1 WARS
SMARCA1 TNFAIP1
SMARCA1 PRDM2
SMARCA1 PPP2R5C
SMARCA1 YY1
SMARCA1 PI4KB
SMARCA1 CLOCK
SMARCA1 CIRBP
SMARCA1 CUGBP2
SMARCA1 HERC1
SMARCA1 CCNG2
SMARCA1 TAF15
SMARCA1 CBX1
SMARCA1 SET
SMARCA1 NCOA4
SMARCA1 HNRNPU
SMARCA1 CDC37
SMARCA1 AP2M1
SMARCA1 HNRNPK
SMARCA1 TAF7
SMARCA1 KIAA0430
SMARCA1 CTF1
SMARCA1 ARVCF
SMARCA1 KIAA0226
SMARCA1 NPEPPS
SMARCA1 HTATSF1
SMARCA1 SALL2
SMARCA1 ATXN10
SMARCA1 CHMP1A
SMARCA1 MVK
SMARCA1 NPAT
SMARCA1 ZNF638
SMARCA1 EIF2AK2
SMARCA1 PRKACB
SMARCA1 CDK9
SMARCA1 IRF9
SMARCA1 SPCS2
SMARCA1 JUND
SMARCA1 CYCS
SMARCA1 PSMD2
SMARCA1 INSR
SMARCA1 SLC5A5
SMARCA1 FMR1
SMARCA1 SFRS11
SMARCA1 RB1CC1
SMARCA1 LOC728849
SMARCA1 NAP1L3
SMARCA1 RB1
SMARCA1 AP2B1
SMARCA1 NUP188
SMARCA1 YWHAE
SMARCA1 RRAGA
SMARCA1 APPBP2
SMARCA1 CNP
SMARCA1 MDC1
SMARCA1 KIAA0240
SMARCA1 BMI1
SMARCA1 CASC3
SMARCA1 TP53BP1
SMARCA1 NAGA
SMARCA1 TRIP12
SMARCA1 BBS9
SMARCA1 FERMT2
SMARCA1 DAZAP2
SMARCA1 ARMCX6
SMARCA1 AARS
SMARCA1 AZIN1
SMARCA1 CSTF3
SMARCA1 SSR1
SMARCA1 CXorf40B
SMARCA1 ZNF91
SMARCA1 FAM175B
MED21 ALPL
CLCNKB CYP2A6
CLCNKB ATP5F1
SMARCA4 AES
SMARCA4 PTOV1
SMARCA4 CHGB
SMARCA4 TP53BP1
SMARCA4 PKM2
SMARCA4 USP9X
SMARCA4 UPF1
SMARCA4 APLP1
SMARCA4 ATP5B
SMARCA4 ARL4D
SMARCA4 RAF1
SMARCA4 AFAP1
SMARCA4 SOX4
SMARCA4 GPS1
SMARCA4 SLC9A6
SMARCA4 WASF3
SMARCA4 DNMT1
SMARCA4 ATN1
SMARCA4 HNRNPU
SMARCA4 THRA
SMARCA4 NUP188
SMARCA4 H3F3B
SMARCA4 YWHAB
SMARCA4 GTF2I
SMARCA4 MAPRE2
SMARCA4 ARHGEF12
SMARCA4 DHPS
SMARCA4 PRMT2
SMARCA4 GNB1
SMARCA4 SMG7
SMARCA4 SNRPN
SMARCA4 CHERP
SMARCA4 UBA1
SMARCA4 TNFAIP1
SMARCA4 DDX5
SMARCA4 GRB2
SMARCA4 GPX4
SMARCA4 CDK9
ZNF3 NPY1R
ZNF3 UBL4A
ZNF3 SERPINB5
AXIN1 CRYGB
AXIN1 NEAT1
CAMP BATF
CAMP PLK3
CAMP RPS6
CAMP CPZ
CAMP FOXO4
CAMP GPR37
CAMP CD79A
CAMP BMS1
CAMP BTG2
CAMP NEFL
CAMP ADRA2A
CAMP MT1L
CAMP TNFSF9
CAMP DOK1
CAMP CARS
CAMP NAT6
CAMP POU4F1
CAMP HCG26
CAMP RAE1
CAMP RAB3A
CAMP ATP2B3
CAMP CRAT
CAMP LLGL2
CAMP WIT1
CAMP ABCC2
CAMP PSMB8
CAMP ALPI
CAMP IL8
FYN RAD23B
FYN PSMD7
FYN SALL2
FYN CPE
FYN PUM1
FYN AEBP1
FYN FOXI1
FYN AP2B1
FYN SH3GL3
FYN CNTD1
FYN SKP1
FYN DGCR6
FYN NUP188
FYN PXN
FYN ARHGEF16
FYN RAC1
FYN MDC1
FYN GNB1
FYN KIAA0226
FYN DCUN1D4
FYN NAGA
FYN SERPINB2
FYN RBM15B
FYN BRD3
FYN BBS9
FYN CASC3
FYN CBX1
FYN SOX4
FYN PTPN11
FYN RPA2
FYN INPP5J
FYN VPS72
ZNF8 AVPR1B
ZNF8 ZCCHC11
ZNF8 AOC2
ZNF8 COL11A2
ZNF8 CD34
ZNF8 MYL7
ZNF8 IKBKE
ZNF8 UQCRB
ZNF8 RBM15B
ZNF8 SLC30A3
ZNF8 MVK
ZNF8 ZNF146
ZNF8 ARHGEF7
ZNF8 OAS2
ZNF8 TTYH2
ZNF8 NPR2
ZNF8 GRM4
ZNF8 CSNK2A2
ZNF8 CSNK2A1
ZNF8 CCL22
ZNF8 INPP5J
ZNF8 PPP2CB
ZNF8 MST1R
ZNF8 TLR1
ZNF8 UBC
ZNF8 PAK1
ZNF8 VPS72
ZNF8 GHRHR
ZNF8 ENOX2
ZNF8 HLA-C
ZNF8 GSK3A
ZNF8 ST14
ZNF8 CNTN1
ZNF8 DHX34
ZNF8 AP2B1
ZNF8 MADD
ZNF8 CHIC1
ZNF8 FAM175B
ZNF8 ITPKC
ZNF8 ADRB3
ZNF8 ZIC1
ZNF8 B4GALT1
ZNF8 FLT1
ZNF8 PHKG2
ZNF8 RNPS1
ZNF8 ARPC4
ZNF8 BLK
ZNF8 PTPN1
ZNF8 GDI1
ZNF8 BNIP1
ZNF8 SPRR2C
ZNF8 PSG3
ZNF8 TAF1
ZNF8 MPO
ZNF8 SDC4
ZNF8 CD3E
ZNF8 PDE6B
ZNF8 CES2
ZNF8 ZNF148
ZNF8 CREBBP
ZNF8 ALKBH1
ZNF8 PI4KA
ZNF8 CLOCK
ZNF8 GPER
ZNF8 GLA
ZNF8 CD4
ZNF8 KRT2
ZNF8 KRT1
ZNF8 KRT86
ZNF8 ADCYAP1
ZNF8 NCAM1
ZNF8 RNF113A
ZNF8 CNTD1
ZNF8 GAS2L1
ZNF8 MAPK3
ZNF8 TEC
ZNF8 TEF
ZNF8 LIMK2
ZNF8 MARCKS
ZNF8 S100A7
ZNF8 TCF20
ZNF8 SRF
ZNF8 TCFL5
ZNF8 KIAA0226
ZNF8 LGALS9
ZNF8 HTATSF1
ZNF8 SERPINF2
ZNF8 LTK
ZNF8 CD8B
ZNF8 KCNJ4
ZNF8 FHL3
ZNF8 SECISBP2L
ZNF8 IFNA21
ZNF8 RNF144A
ZNF8 ZNF132
ZNF8 SLAMF1
ZNF8 SLC5A5
ZNF8 POLA2
ZNF8 CYFIP1
ZNF8 PHB2
ZNF8 PSMD2
ZNF8 MYLPF
ZNF8 P2RX5
ZNF8 DRG2
ZNF8 HERPUD1
ZNF8 GLRB
ZNF8 TFDP1
ZNF8 DNASE1
ZNF8 LPCAT3
ZNF8 HK3
ZNF8 REG1A
ZNF8 CNP
ZNF8 TMEM106A
ZNF8 WARS
ZNF8 AR
ZNF8 REG1P
ZNF8 CYP2A6
ZNF8 NAGA
ZNF8 EPCAM
ZNF8 PBX1
ZNF8 BBS9
ZNF8 ZNF157
ZNF8 OLR1
ZNF8 ABI2
ZNF8 PCDH1
ZNF8 CYP2C19
ZNF8 PNMT
ZNF8 SFRS11
ZNF8 PPP3CA
ZNF8 HLA-DQA1
PIK3R2 BCR
PIK3R2 ACSL1
PIK3R2 TH
PIK3R2 MFGE8
CCT6A GNG10
CCT6A ZCCHC11
CCT6A PSMA4
CCT6A RBM3
CCT6A PNRC1
CCT6A SPCS2
CCT6A METAP1
CCT6A PSMF1
CCT6A RPS27A
CCT6A MSH2
CCT6A CYCS
CCT6A ADSL
CCT6A HADH
CCT6A ACADM
CCT6A YES1
CCT6A RPS23
CCT6A SERTAD2
CCT6A TANK
CCT6A BTG2
CCT6A ZNF146
CCT6A IL8RB
CCT6A FAM175B
CCT6A SFRS3
CCT6A HNRNPU
CCT6A RB1
CCT6A LIMK2
CCT6A HNRNPK
CCT6A PTP4A1
CCT6A HNRNPM
CCT6A SUZ12
CCT6A PCBP1
CCT6A GLO1
CCT6A EIF2S2
CCT6A MAPRE1
CCT6A MAPK3
CCT6A YWHAE
CCT6A ARFIP2
CCT6A MAPK1IP1L
CCT6A SRF
CCT6A H3F3A
CCT6A C20orf24
CCT6A TNR
CCT6A VARS
CCT6A HK3
CCT6A FABP5L7
CCT6A PARP1
CCT6A KIAA0174
CCT6A COMT
CCT6A ENO1
CCT6A EIF4H
CCT6A POU2F2
CCT6A UNG
CCT6A SNRPB
CCT6A SRP9
CCT6A CSNK2A2
CCT6A BRD2
CCT6A TAF7
CCT6A MARCKS
CCT6A VAT1
CCT6A CNN3
CCT6A EIF4G2
CCT6A PTPN11
CCT6A RBM39
CCT6A MST1R
CCT6A H2AFZ
CCT6A NUP153
CCT6A RANBP2
CCT6A PUM1
CCT6A NCL
CCT6A SFRS11
CCT6A LOC728849
CCT6A PSMB5
CCT6A HNRNPA2B1
CCT6A PPP2R5C
APOF AQP3
ST3GAL1 AVPR1B
ST3GAL1 PMP2
ST3GAL1 ACSL1
ST3GAL1 ITPKC
ST3GAL1 CPZ
ST3GAL1 CES2
RAC2 PTPN5
MGC102966 INPP5J
MGC102966 SYP
MGC102966 CHRND
MGC102966 LYST
MGC102966 SLC30A3
MGC102966 M6PR
RAC1 ISCU
RAC1 RGL2
RAC1 CASC3
RAC1 EIF2AK2
RAC1 SPG7
RAC1 TNFAIP1
RAC1 SEC14L1
RAC1 KIAA0232
RAC1 C5orf13
RAC1 TAF1C
RAC1 YWHAQ
RAC1 UPF1
RAC1 TNNC1
RAC1 CLTC
RAC1 LEPROT
RAC1 PTTG1IP
RAC1 UBE2A
RAC1 CBX1
RAC1 SLC9A6
RAC1 SKP1
RAC1 MPP3
RAC1 PSEN1
RAC1 NAP1L3
RAC1 CETN2
RAC1 DGCR6
RAC1 AP2M1
RAC1 PRMT2
RAC1 MAPK6
RAC1 YWHAB
RAC1 MTMR6
RAC1 ATP5G1
RAC1 DYNLT1
RAC1 AP2B1
RAC1 ATP6V0C
RAC1 ARHGEF12
RAC1 KIAA0195
RAC1 RAB1A
RAC1 TRIM26
RAC1 HK1
RAC1 GNB1
RAC1 TPR
RAC1 CPE
RAC1 HERC1
RAC1 C16orf45
RAC1 DCUN1D4
RAC1 USP14
RAC1 SALL2
RAC1 ATXN10
RAC1 ACOT2
RAC1 CSNK2A1
RAC1 BRD3
RAC1 BBS9
RAC1 KIAA0226
RAC1 SEMA3C
RAC1 CCL22
RAC1 PPP2CA
RAC1 LOC100133166
RAC1 ACSL1
RAC1 LGALS9
RAC1 SLC2A1
RAC1 MAP3K10
RAC1 GRB2
RAC1 PRKACA
RAC1 BAT1
RAC1 SNRPN
RAC1 CCNH
RAC1 FUCA1
RAC1 ALDH9A1
NINJ1 BATF
NINJ1 MAP4K2
NINJ1 LLGL2
NINJ1 NRGN
NINJ1 NEFL
NINJ1 MAP1A
NINJ1 HK1
NINJ1 ADRB2
NINJ1 LAD1
NINJ1 RAE1
NINJ1 MT1G
NINJ1 IL8
NINJ1 PTPN6
NINJ1 NRF1
FCGR2B AVPR1B
FCGR2B MMP11
FCGR2B TBXA2R
FCGR2B TXNDC9
FCGR2B BTN2A2
FCGR2B SLC30A3
FCGR2B RNF113A
FCGR2B CLOCK
FCGR2B TNXB
FCGR2B DVL3
FCGR2B ARHGDIB
FCGR2B KRT6C
FCGR2B B4GALT1
FCGR2B AQP2
FCGR2B F13B
FCGR2B NCAPD3
FCGR2B CES2
FCGR2B IL32
FCGR2B INPP5J
FCGR2B SMARCD1
FCGR2B CYP3A4
FCGR2B BNIP1
FCGR2B PTPN5
FCGR2B NFIC
FCGR2B TAF1
FCGR2B GH2
FCGR2B MPO
FCGR2B GYPB
FCGR2B SDC4
FCGR2B C2orf3
FCGR2B PDE6B
FCGR2B AR
FCGR2B ZNF37A
FCGR2B CD3E
FCGR2B VPS72
FCGR2A TRIM21
CPLX2 GPR17
CPLX2 NOS3
CPLX2 FXYD3
CPLX2 CACNB3
CPLX2 CPA2
CPLX2 TFE3
CPLX2 ADAM11
CPLX2 TNFSF9
CPLX2 NFKBIL1
CPLX2 CACNA1S
CPLX2 VEGFC
CPLX2 KDR
CPLX2 CD79A
ORC3L ZNF132
ORC3L TP53
ORC3L APPBP2
ORC3L ACTL8
ORC3L BMI1
ORC3L MAP2
ORC3L NAGA
ORC3L MRPL49
ORC3L FLT1
ORC3L LOC728849
ORC3L NRF1
APOE PSMB3
CYTH1 TAX1BP1
CYTH1 PTP4A2
TANK MORC3
TANK ZCCHC11
TANK YY1
TANK CAPRIN1
TANK SRP9
TANK RCOR1
TANK HNRNPH2
TANK ACADM
TANK SFRS7
TANK SFRS2
TANK EPRS
TANK HNRNPK
TANK PTP4A1
TANK UBXN2B
TANK SUZ12
TANK CYP51A1
TANK DYRK1A
TANK TOP2B
TANK TTC1
TANK H3F3A
TANK MAPRE1
TANK SAFB
TANK HIF1A
TANK TRIM23
TANK EIF1AP1
TANK CYCS
TANK UNG
TANK UBE2V2
TANK SRPK1
TANK C21orf33
TANK MARCKS
TANK RBM39
TANK DNAJC7
TANK CCNG2
TANK CSTF3
TANK CDK2
TANK SFRS11
TANK LAMP2
CADPS FKBP4
CADPS ATP6V1A
CADPS DARC
CADPS PLA2R1
CADPS RGL2
CADPS ATP6AP1
CADPS CASC3
CADPS CHN2
CADPS PTPRO
CADPS CDK9
CADPS ARL4D
CADPS MYST3
CADPS NEUROG1
CYTH2 POLA2
CYTH2 KIAA0240
CYTH2 BMI1
CYTH2 AKR1A1
CYTH2 JAK1
CYTH2 AFAP1
PBX2 BATF
PBX2 CCT8
PBX2 MT1G
PBX2 CYP4A11
PBX2 DGKQ
PBX2 EFNA3
PBX2 HR44
PBX2 NAT6
PBX2 RPS6
PBX2 RPS5
PBX2 STXBP2
PBX2 RPL10A
PBX2 KLF4
PBX2 SC65
PBX2 EDN2
PBX2 POU2F2
PBX2 UGP2
PBX2 PDCD1
COL6A3 PCOLCE
COL6A3 COL3A1
COL6A3 COL6A2
COL6A3 ANXA5
COL6A3 GSN
PBX1 AVPR1B
PBX1 CRP
PBX1 MAP1A
PBX1 SDC4
PBX1 SPTB
PBX1 KRT2
PBX1 MADD
PBX1 CNP
PBX1 ASMT
PBX1 DHRS2
PBX1 KRT86
PBX1 PTGER3
PBX1 DNASE1
PBX1 S100A7
PBX1 CTLA4
PBX1 ELL
PBX1 CES2
PBX1 HRG
PBX1 CD8B
PBX1 PTPN5
PBX1 KCNJ4
PBX1 ACOX2
PBX1 INPP5K
PBX1 GABRQ
PBX1 PDK2
PBX1 ATP6V0A1
PBX1 TUB
PBX1 PAK1
PBX1 AR
PBX1 SLC29A2
MAGEA12 CCL2
MAGEA12 COL11A2
MAGEA12 TTYH2
MAGEA12 SMAD3
MAGEA11 CD8B
SLC16A1 NDUFA4
SLC16A1 PSMA4
SLC16A1 ANXA5
SLC16A1 HMGN2
SLC16A1 IRF9
SLC16A1 RNPEP
SLC16A1 EIF4H
SLC16A1 SUZ12
SLC16A1 UBXN4
SLC16A1 FAM175B
SLC16A1 DPM1
SLC16A1 TXNRD1
SLC16A2 CACNA1C
SLC16A2 AVP
TUBG1 PSMD4
TUBG1 LMAN2
TUBG1 AIMP2
TUBG1 PPIB
BCKDHB WNT2B
BCKDHB EIF3F
PICALM CDSN
PICALM KIAA0240
PICALM MPO
PICALM SAFB
PICALM CASP8
PICALM RABGGTB
PICALM CUX1
PICALM ANK2
PICALM HTATSF1
PICALM ZIC1
PICALM TOP2B
PICALM PI4KB
TARS PARP1
TARS PWP1
TARS EIF4A1
TARS CKAP5
WIPF2 POLA2
WIPF2 PPP2CB
WIPF2 HMGN3
WIPF2 VBP1
WIPF2 MAP2K5
WIPF2 CIRBP
WIPF2 AZIN1
WIPF2 DHX38
WIPF2 ANKRD46
WIPF2 IFNGR1
WIPF2 CLTC
WIPF2 VDAC2
WIPF2 CYB5R3
WIPF2 PNRC1
WIPF2 PECAM1
WIPF2 NCOA4
WIPF2 NARS
WIPF2 CDC37
WIPF2 PSMA3
WIPF2 KDM4A
WIPF2 B4GALT1
WIPF2 ATP6V0D1
WIPF2 AMD1
WIPF2 MAPK1IP1L
WIPF2 RCN2
WIPF2 CNP
WIPF2 TMEM106A
WIPF2 QDPR
WIPF2 COMT
WIPF2 CASC3
WIPF2 GRM4
WIPF2 POU5F1
WIPF2 EIF4H
WIPF2 ATP2B1
WIPF2 MCFD2
WIPF2 EIF1AP1
WIPF2 HMGN2
WIPF2 PPP1R11
WIPF2 DAZAP2
WIPF2 GTF2F1
WIPF2 ARMCX6
WIPF2 EIF2AK2
WIPF2 RBBP7
WIPF2 IER2
WIPF2 NUP153
WIPF2 DHPS
WIPF2 EBP
WIPF2 GPX4
WIPF2 TTC35
WIPF2 MRPS27
WIPF2 SNRPN
WIPF2 PSMB4
WIPF2 ZNF135
WIPF2 CTCF
WIPF2 M6PR
CALCB LMAN2
DCAF8 HSF2
DCAF8 PI4KA
DCAF8 JUND
DCAF8 STXBP1
DCAF8 MPRIP
DCAF8 LOC728849
DCAF8 SLC9A6
DCAF8 LOC100133166
DCAF8 BCLAF1
DCAF8 GOLGA1
DCAF8 MAPK6
DCAF8 PMS2L5
DCAF8 UBXN4
DCAF8 KIAA0430
DCAF8 TRO
DCAF8 KIAA0240
DCAF8 SMG7
DCAF8 CPE
DCAF8 CUX1
DCAF8 AMFR
DCAF8 USP14
DCAF8 MLLT11
DCAF8 CSNK2A1
DCAF8 TNFAIP1
DCAF8 NRIP1
DCAF8 KLC1
CYP11B1 APOC4
TUFM BCAP31
TUFM TIMP2
TUFM FAM50A
TUFM MOGS
TUFM SLC6A8
TUFM CDK5
TUFM PSMC1
TUFM PSMB3
DYNLL1 NDUFA4
DYNLL1 TPT1
DYNLL1 COX5B
DYNLL1 H2AFZ
DYNLL1 SRP14
DYNLL1 FABP5L7
MAS1 TUBA3C
MAS1 SRM
CKB APLP1
CKB CITED1
CKB ATP5B
CKM RNASE4
ZFR CYP17A1
ZFR SPINK1
RAD9A RPL9
RAD9A RPL27A
RAD9A ABP1
RAD9A RPL35A
RAD9A RPS15A
RAD9A RPS6
RAD9A STXBP2
RAD9A HPCA
RAD9A NCAM1
RAD9A FAS
RAD9A HNF1A
RAD9A HNRNPA2B1
RAD9A DLX4
RAD9A EDN2
RAD9A RPL36A
RAD9A RPS23
RAD9A RPS28
RAD9A INSL4
RAD9A NPM1
RAD9A RPL39
RAD9A RPL10A
RAD9A NEFL
RAD9A NCF1C
CD33 SIK1
CD33 TAF1
CD33 GSTZ1
CD33 ABO
CD33 EPCAM
CD33 SLC30A3
CD34 AVPR1B
CD34 WWP1
CD34 CPE
CD34 RBM15B
CD34 SLC30A3
CD34 DNASE1
CD34 NAPG
CD34 TAGLN2
CD34 HCG8
CD34 KIAA0174
CD34 NOMO1
CD34 NR2C1
CD34 CSNK2A1
CD34 RFTN1
CD34 ACSL1
CD34 GSK3A
CD34 UBC
CD34 PAK1
CD34 GHRHR
CD34 TRIM38
CD34 CTLA4
CD34 HLA-C
CD34 ACADM
CD34 MADD
CD34 ZNF167
CD34 IFNA21
CD34 JAK1
CD34 TNFRSF4
CD34 PDHB
CD34 FLT1
CD34 PHKG2
CD34 EPHB3
CD34 BNIP1
CD34 PTPN5
CD34 BCAM
CD34 GZMA
CD34 TAF1
CD34 SDC4
CD34 ATP6V0A1
CD34 PRDM2
CD34 MGAT5
CD34 CDSN
CD34 GABRA1
CD34 POFUT1
CD34 CNTD1
CD34 TEF
CD34 HIST2H2AA3
CD34 KIAA0226
CD34 LTK
CD34 CD8B
CD34 NPAT
CD34 KCNJ4
CD34 ACOX2
CD34 EIF2AK2
CD34 ADRB3
CD34 WWOX
CD34 MME
CD34 ZNF134
CD34 USP7
CD34 SLC5A5
CD34 IMPDH1
CD34 TRD@
CD34 NUP188
CD34 PEA15
CD34 YWHAH
CD34 LPCAT3
CD34 ZWINTAS
CD34 TMEM106A
CD34 MDC1
CD34 WARS
CD34 ALDH6A1
CD34 CES2
CD34 CYP2A6
CD34 NAGA
CD34 BBS9
CD34 DAZAP2
CD34 KLRK1
CD34 COL14A1
CD34 EBP
CD36 PRKAG1
CD36 PSMD7
CD36 KRT32
CD36 MYLPF
CD36 MAP2K5
CD36 FLT4
CD36 SH3GL3
CD36 AQP3
CD36 NCOA2
CD36 APOB
CD36 CPA2
CD36 TFE3
CD36 CCL22
CD36 TCF20
CD36 SUOX
CD36 NOS1
CD36 AQP2
CD36 BMP8A
CD36 LY9
CD36 FES
CD36 INPP5J
CD36 COL14A1
CD36 CD3E
CD36 PRG2
CD37 PPP2CA
TXNDC9 PMS2L5
MUC5AC RALY
UQCRH RBM6
UQCRH PSMA4
UQCRH HMGN2
UQCRH RPL9
UQCRH PSMD6
UQCRH HOXC5
UQCRH SRP9
UQCRH LOC728844
UQCRH MYL7
UQCRH PUM1
UQCRH PCDHGB7
UQCRH SFRS11
UQCRH UQCRB
UQCRH NCOA6
UQCRH DAD1
UQCRH TAZ
UQCRH ACADM
UQCRH HNRNPK
UQCRH PTP4A1
UQCRH H3F3A
UQCRH RPS3A
UQCRH EPRS
UQCRH RBM39
UQCRH COX6C
UQCRH ITGB3
UQCRH RPS27A
UQCRH RPS23
UQCRH KIAA0040
UQCRH ALDH7A1
UQCRH SNRPF
UQCRH EBNA1BP2
UQCRH SNRPE
UQCRH MARCKS
UQCRH LLGL2
UQCRH RPL39
UQCRH CLP1
UQCRH PTPN12
UQCRH RPL34
UQCRH H2AFZ
UQCRH CXorf40B
UQCRH RPL10A
UQCRH CFDP1
UQCRH HSPE1
UQCRH GNRH1
UQCRH RPS3
UQCRH PPID
UQCRH POU2F2
UQCRH COX7C
UQCRB AOC2
UQCRB GNPDA1
UQCRB RPL23
UQCRB SLC30A1
UQCRB RBM15B
UQCRB PEBP1
UQCRB ZNF146
UQCRB DUT
UQCRB EIF3E
UQCRB NAPG
UQCRB PMS2L5
UQCRB PTP4A1
UQCRB NDUFA12
UQCRB DYRK1A
UQCRB MTMR3
UQCRB CEACAM4
UQCRB ANKRD46
UQCRB HK3
UQCRB TRIM23
UQCRB CSNK2A2
UQCRB BRD2
UQCRB GNAI1
UQCRB UBE4A
UQCRB GTF2F1
UQCRB PTPN12
UQCRB MST1R
UQCRB UBC
UQCRB GHRHR
UQCRB NFATC3
UQCRB PKP1
UQCRB RBBP7
UQCRB RPS27A
UQCRB ACADM
UQCRB MADD
UQCRB C21orf2
UQCRB PLAC4
UQCRB IL8RB
UQCRB FAM175B
UQCRB SLC35A1
UQCRB B4GALT1
UQCRB CDC7
UQCRB TOP2B
UQCRB PHKG1
UQCRB MAP1B
UQCRB MAPK1IP1L
UQCRB EIF1AP1
UQCRB EIF4H
UQCRB HADH
UQCRB GINS1
UQCRB UBE2N
UQCRB GNAZ
UQCRB SRRD
UQCRB CUGBP2
UQCRB KIF14
UQCRB HNRNPH2
UQCRB ADSL
UQCRB FLT1
UQCRB SET
UQCRB BTG3
UQCRB RPL9
UQCRB HNRNPU
UQCRB MAPK3
UQCRB HNRNPK
UQCRB PSMA4
UQCRB HTATSF1
UQCRB CHMP1A
UQCRB MVK
UQCRB TSPY3
UQCRB UCHL3
UQCRB MAPRE1
UQCRB KEAP1
UQCRB RPS3A
UQCRB COX7C
UQCRB POLA2
UQCRB SPCS2
UQCRB EIF4G2
UQCRB LIMK2
UQCRB CYCS
UQCRB USP7
UQCRB CTNNB1
UQCRB LOC728849
UQCRB YES1
UQCRB HERPUD1
UQCRB YWHAQ
UQCRB MLH1
UQCRB PXN
UQCRB TRIM25
UQCRB YWHAE
UQCRB RRAGA
UQCRB APPBP2
UQCRB TMEM106A
UQCRB CHRM5
UQCRB WARS
UQCRB SNRPN
UQCRB CYP2A6
UQCRB NAGA
UQCRB MCFD2
UQCRB PPP2R5E
UQCRB DAZAP2
UQCRB KLRK1
UQCRB CSTF3
UQCRB LOC201229
UQCRB SFRS11
UQCRB TUBA1A
UQCRB FOLR2
UQCRB M6PR
PAM EIF3A
PAM PFN2
GPS1 SMARCC2
GPS1 BCL2L1
GPS1 AES
GPS1 NR2F6
GPS1 PI4KB
GPS1 PPP2R1A
GPS1 CHGB
GPS1 SLC6A8
GPS1 PKM2
GPS1 GPX4
GPS1 CHN2
GPS1 ATP6V0A1
GPS1 ATP5O
GPS1 RPS2
GPS1 MAP4
GPS1 NNAT
GPS1 DARC
GPS1 ATP5B
GPS1 AANAT
GPS1 PIN1
GPS1 SH3GL3
GPS1 SMG7
GPS1 MPP3
GPS1 MPP2
GPS1 ADAR
GPS1 RGL2
GPS1 PEPD
GPS1 NCOR2
GPS1 FASTK
GPS1 PEA15
GPS1 PIAS1
GPS1 H3F3B
GPS1 ARHGDIA
GPS1 DUSP5
GPS1 PSMC5
GPS1 CTAG1B
GPS1 MAPRE2
GPS1 DHPS
GPS1 AQP2
GPS1 AGPAT1
GPS1 SLC38A3
GPS1 GNA11
GPS1 GNB1
GPS1 TXN2
GPS1 PPP1R10
GPS1 TP53BP2
GPS1 BRD2
GPS1 POP1
GPS1 ILVBL
GPS1 SGK1
GPS1 ARL4D
GPS1 VAV1
GPS1 CHRND
GPS1 INPP5J
GPS1 INPP5K
GPS1 PSD
GPS1 KL
GPS1 SLC35B1
GPS1 PITPNA
GPS1 RABGGTA
GPS1 ZNF91
GPS1 FLOT2
GPS1 UNC119
GPS1 NPTX1
GPS1 KLC1
GPS1 MATK
GPS2 MYL5
GPS2 ACADVL
CALM2 YY1
CALM2 PSMD6
CALM2 CYCS
CALM2 SFRS2
CALM2 LOC728849
CALM2 GNG10
CALM2 PFN2
CALM2 DYNLT3
CALM2 MAPK3
CALM2 YWHAH
CALM2 BRD2
CALM2 UBXN4
CALM2 YWHAE
CALM2 BMI1
CALM2 ACAP2
CALM2 EIF4H
CALM2 USP14
CALM2 PAFAH1B1
CALM2 C21orf33
CALM2 TRIM40
CALM2 UBE4A
CALM2 ZNF638
CALM2 PPP1CB
CALM2 CLP1
CALM2 PTPN12
CALM2 FEZ2
CALM2 CDK2
CALM2 KPNA1
CALM2 IMMT
CALM3 ATP5C1
CALM3 PPP1R7
CALM3 FAM50A
CALM3 SLC9A6
CALM3 NBL1
CALM3 PSAP
CALM3 FCGR3B
CALM3 PCDHGC3
CALM3 UPF1
CALM3 MAPT
CALM3 TNFRSF4
CALM3 DCTN1
CALM3 REEP5
DCI NDUFS1
DCI GNB1
DCI COX8A
DCI ATP5B
CACNA1B PSG7
CACNA1B P2RX5
CACNA1B REG1A
CACNA1B GABRA1
DNMT1 RAB1A
DNMT1 NDST1
DNMT1 SRP9
DNMT1 ZKSCAN1
DNMT1 PRKACA
DNMT1 COPB1
DNMT1 MAPK9
DNMT1 NPEPPS
THRB MME
THRB NCAM1
UPK1A NCKAP1L
UPK1A BMP8A
UPK1A C4orf8
UPK1A GPER
UPK1A ERCC4
UPK1A ZNF638
UPK1A MMP19
UPK1A TEF
UPK1A KIAA0226
UPK1A KRT2
UPK1A DNASE1
UPK1A AR
UPK1A GNAT2
UPK1A MGAT3
THRA AVPR1B
THRA DGKQ
THRA PRKAG1
THRA SLC6A8
THRA CPE
THRA SF1
THRA FKBP4
THRA MYL5
THRA DARC
THRA PEBP1
THRA OGDH
THRA MPP2
THRA CLOCK
THRA PTGER3
THRA NNT
THRA MAPRE2
THRA RNASE3
THRA SPTB
THRA ATP1B2
THRA NMT1
THRA EDEM1
THRA BRD3
THRA GPR3
THRA SNAP25
THRA ACCN2
THRA PPP2CA
THRA INPP5J
THRA GSK3A
THRA PKIA
THRA SUPT4H1
THRA GRB2
THRA CSRP2
THRA PAK1
THRA PTOV1
THRA TNFRSF14
THRA DEK
THRA RNH1
THRA IFNGR2
THRA SEPT5
THRA ARHGAP1
THRA KIAA0195
THRA SLC9A6
THRA ATN1
THRA CAP1
THRA JUP
THRA H3F3B
THRA SMG7
THRA MLLT11
THRA HERC1
THRA PPP1R10
THRA ACO2
THRA PAX8
THRA PTPN5
THRA C5orf13
THRA VAV1
THRA PSD
THRA PDE6B
THRA ATP6V0A1
THRA PRDM2
THRA SNRPN
THRA PI4KB
THRA PI4KA
THRA ZNF238
THRA GLA
THRA STXBP1
THRA ATP5B
THRA RAF1
THRA SH3GL3
THRA CNTD1
THRA STAT3
THRA SKP1
THRA CDKL5
THRA AP2M1
THRA MAPK6
THRA SPRR2C
THRA SPTAN1
THRA DUSP5
THRA S100A7
THRA ATP6V0C
THRA ARVCF
THRA RAB1A
THRA GNB1
THRA ENO2
THRA SALL2
THRA MVK
THRA TSTA3
THRA ATP6V1E1
THRA SECISBP2L
THRA ABCA3
THRA MME
THRA PSMD9
THRA CHGB
THRA S100P
THRA NNAT
THRA FMR1
THRA LOC728849
THRA SOX4
THRA WASF3
THRA UNC119
THRA RGL2
THRA AP2B1
THRA RABGGTA
THRA YWHAB
THRA HMGA2
THRA MADD
THRA CASC3
THRA CES2
THRA REG1P
THRA NAGA
THRA BBS9
THRA SQSTM1
THRA PCDH1
THRA LOC201229
THRA GRIN2C
THRA PDK2
THRA CFDP1
THRA CHRND
THRA GNA11
THRA PTPRO
THRA PTPRN
THRA FUCA1
DARS SC4MOL
DARS TAF11
DARS EZH1
CYP51A1 ZCCHC11
CYP51A1 YY1
CYP51A1 PSMD6
CYP51A1 SCP2
CYP51A1 CYCS
CYP51A1 CTNNB1
CYP51A1 HNRNPH2
CYP51A1 SEPT7
CYP51A1 ACADM
CYP51A1 EIF2S2
CYP51A1 SET
CYP51A1 FAM175B
CYP51A1 NUP188
CYP51A1 GPR125
CYP51A1 SUZ12
CYP51A1 DYRK1A
CYP51A1 HNRNPC
CYP51A1 MAPRE1
CYP51A1 PSME4
CYP51A1 SAFB
CYP51A1 KIAA0174
CYP51A1 PWP1
CYP51A1 ALDH4A1
CYP51A1 EIF4G2
CYP51A1 DNAJC7
CYP51A1 CSTF3
CYP51A1 SFRS11
CYP51A1 PSMB5
GLO1 PNRC1
GLO1 LIMK2
GLO1 CYCS
GLO1 PSMD2
GLO1 DEK
GLO1 FABP5L7
GLO1 GNAI1
GLO1 ARHGEF7
GLO1 ACADM
GLO1 SLC35A1
GLO1 PSMA4
GLO1 PCBP1
GLO1 LDHB
GLO1 RPS23
GLO1 ENO1
GLO1 EIF4H
GLO1 SNRPB
GLO1 GYPA
GLO1 GDI1
GLO1 FEZ2
GLO1 CD164
GLO1 PFN2
GLO1 NCL
GLO1 FLNA
GLO1 POU2F2
GLO1 PHF3
GLO1 CKAP5
DCT AOC2
DCT CYB5R3
DCT MAP2K5
DCT GNPDA1
DCT CYCS
DCT HNRNPU
DCT LOC728844
DCT MAPK1IP1L
DCT GTF2A2
DCT RB1CC1
DCT XRCC5
DCT KIAA0101
DCT ACTG1
DCT CCT8
DCT QARS
DCT U2AF1
DCT NAP1L1
DCT FAM175B
DCT TFCP2
DCT NARS
DCT ACADM
DCT PSMA3
DCT KDM4A
DCT PSMA1
DCT PTP4A1
DCT PSMA4
DCT PCBP1
DCT DYRK1A
DCT MYB
DCT PNRC1
DCT ANKRD46
DCT H3F3A
DCT SRP14
DCT SAFB
DCT CD24
DCT EIF1AP1
DCT SFPQ
DCT ESD
DCT UNG
DCT GRPR
DCT FAM53B
DCT HMGN2
DCT MARCKS
DCT NASP
DCT MSTP9
DCT RBBP4
DCT SSR2
DCT PUM1
DCT NCL
DCT SFRS11
DCT RHEB
CACNA1S APOB
CACNA1S TFE3
CACNA1S PEX6
CACNA1S CPA2
CACNA1S INPP5K
CACNA1S LIPE
CACNA1S ADAM11
CACNA1S IL32
CACNA1S MYBPC2
CACNA1S IFNGR2
CACNA1S AQP2
CACNA1S ATF1
CACNA1S CST4
CACNA1S HIST2H4A
CUL2 HNRNPM
CUL2 PSMC2
CUL2 ALDH4A1
CUL2 SFRS2
CUL2 TM9SF2
CUL3 TMEM131
CUL3 YY1
CUL3 FUBP1
CUL3 CPE
CUL3 KIF14
CUL3 IER2
CUL3 RBMX
CUL3 XRCC5
CUL3 RBM15B
CUL3 CBX1
CUL3 GNAI1
CUL3 ZNF142
CUL3 ZNF146
CUL3 IL8RB
CUL3 HNRNPU
CUL3 PHKB
CUL3 PSMA3
CUL3 PTP4A1
CUL3 TOP2B
CUL3 HK3
CUL3 IGL@
CUL3 WARS
CUL3 CREB1
CUL3 BMI1
CUL3 FERMT2
CUL3 DCUN1D4
CUL3 CD24
CUL3 FSHB
CUL3 CSTF3
CUL3 RBBP4
TRIM28 PTOV1
TRIM28 DHPS
BMP8A GSR
BMP8A CLOCK
BMP8A PRKAG1
BMP8A FLT4
BMP8A MADD
BMP8A MPP2
BMP8A TRD@
BMP8A B4GALT1
BMP8A RPL36A
BMP8A LY6E
BMP8A SETMAR
BMP8A WARS
BMP8A CES2
BMP8A MTOR
BMP8A SMPDL3B
BMP8A SDC4
BMP8A PSD
BMP8A PDE6G
BMP8A KLC1
BMP8A SIGMAR1
CLCN3 TAF7
CLCN3 RBM4
CLCN3 RAD23B
CLCN3 NCOA4
CLCN3 RAB3GAP1
CLCN3 PTGES3
CLCN3 EIF1
CLCN3 PABPC4
CLCN3 NARS
CLCN3 EIF4A2
CLCN3 C11orf58
CLCN3 GLUD1
CLCN3 SAP18
CLCN3 JAK1
CLCN3 ZNF133
CLCN3 TROVE2
CLCN3 AMD1
TRIM25 SLC10A2
TRIM25 FAM175B
TRIM25 KRT33B
TRIM25 INPP5J
TRIM25 TNXB
TRIM25 FLT3
TRIM25 CCR1
TRIM25 N4BP2L2
TRIM25 SNRPN
TRIM25 POLB
TRIM25 BLK
TRIM25 PTPN1
TRIM25 ITIH4
TRIM26 HSF2
TRIM26 LAMP1
TRIM26 ADD1
TRIM26 CPE
TRIM26 SF1
TRIM26 ARAF
TRIM26 GCM1
TRIM26 SMG7
TRIM26 LOC100133166
TRIM26 MPP3
TRIM26 MPP2
TRIM26 BCLAF1
TRIM26 PTGER3
TRIM26 PHC2
TRIM26 SETDB1
TRIM26 USF2
TRIM26 HMGN3
TRIM26 KIAA0174
TRIM26 MEN1
TRIM26 UTP14C
TRIM26 PMS1
TRIM26 BRD3
TRIM26 PTTG1IP
TRIM26 CCND2
TRIM26 SLC2A1
TRIM26 ZKSCAN1
TRIM26 DDX5
TRIM26 SUPT4H1
TRIM26 UBC
TRIM26 KLC1
TRIM26 VPS72
TRIM26 STMN1
TRIM26 FUS
TRIM26 MED24
TRIM26 FOXI1
TRIM26 TNFRSF14
TRIM26 RRAGA
TRIM26 KLHDC3
TRIM26 MADD
TRIM26 NONO
TRIM26 CAP1
TRIM26 H3F3B
TRIM26 NFIL3
TRIM26 TNFRSF4
TRIM26 GTF2I
TRIM26 NPEPPS
TRIM26 OS9
TRIM26 KIAA0195
TRIM26 OGDH
TRIM26 MLLT11
TRIM26 PPP1R10
TRIM26 PWP1
TRIM26 ACO2
TRIM26 BNIP1
TRIM26 C5orf13
TRIM26 G6PD
TRIM26 SDC4
TRIM26 PSD
TRIM26 BAT3
TRIM26 BAT1
TRIM26 MCM3
TRIM26 PI4KA
TRIM26 CLOCK
TRIM26 STXBP1
TRIM26 TAF11
TRIM26 FABP3
TRIM26 ATP5B
TRIM26 IGF2R
TRIM26 SH3GL3
TRIM26 CNTD1
TRIM26 SKP1
TRIM26 AP2M1
TRIM26 DDB1
TRIM26 NAP1L3
TRIM26 TBXA2R
TRIM26 BBS9
TRIM26 GNB1
TRIM26 GGA3
TRIM26 HTATSF1
TRIM26 NPAT
TRIM26 PUM2
TRIM26 C4orf8
TRIM26 STX5
TRIM26 RGL2
TRIM26 PMS2L11
TRIM26 STAT5B
TRIM26 SECISBP2L
TRIM26 AGPAT1
TRIM26 ZNF134
TRIM26 HIVEP1
TRIM26 NRF1
TRIM26 PPP2R1A
TRIM26 NCKAP1L
TRIM26 ATP6V0C
TRIM26 PSMD7
TRIM26 KIAA0232
TRIM26 ERCC4
TRIM26 MPRIP
TRIM26 LOC728849
TRIM26 SOX4
TRIM26 WASF3
TRIM26 MLH1
TRIM26 AP2B1
TRIM26 NUP188
TRIM26 BCR
TRIM26 PXN
TRIM26 ADRM1
TRIM26 COPA
TRIM26 TRAF4
TRIM26 CNP
TRIM26 MDC1
TRIM26 SLC9A6
TRIM26 CASC3
TRIM26 SNRPN
TRIM26 NOMO1
TRIM26 TAX1BP1
TRIM26 ENO2
TRIM26 TFCP2
TRIM26 PCDHGC3
TRIM26 ZNF91
TRIM26 SFRS11
TRIM26 GNA11
TRIM26 SDHC
TRIM26 UFD1L
TRIM26 M6PR
PRMT1 PSMD4
PRMT1 SLC35B1
PRMT1 ABCC8
PRMT1 ACLY
PRMT1 NDP
PRMT1 NEUROG1
CLCN7 SMARCC2
CLCN7 RASL10A
CLCN7 HESX1
CLCN7 EMR1
CLCN7 KRT32
CLCN7 PROL1
CLCN7 FBLN1
CLCN7 GIPR
CLCN7 AANAT
CLCN7 UGP2
CLCN7 FASTK
CLCN7 TRBC1
CLCN7 CGA
CLCN7 MNT
CLCN7 SCNN1G
CLCN7 HLA-C
CLCN7 TH
CLCN7 SPTAN1
CLCN7 DMPK
CLCN7 NRGN
CLCN7 GFRA2
CLCN7 NCAPD3
CLCN7 FEV
CLCN7 USP11
CLCN7 SMARCD1
CLCN7 PTPN5
CLCN7 INHA
CLCN7 HLA-DOB
CLCN7 INPP5K
CLCN7 RABGGTA
CLCN7 PRM2
CLCN7 STARD3
CLCN7 TRIP4
CLCN7 POU2F2
R3HDM1 MORC3
R3HDM1 SRP54
R3HDM1 PSIP1
R3HDM1 PTPN12
R3HDM1 CCNG2
R3HDM1 DYRK1A
R3HDM1 LOC728849
SLC25A5 NUP205
TRIM23 PURA
TRIM23 YY1
TRIM23 ACTG1
TRIM23 SPCS2
TRIM23 SFRS2
TRIM23 CTNNB1
TRIM23 ATP5J
TRIM23 PUM1
TRIM23 ARHGAP5
TRIM23 VDAC1
TRIM23 LOC728849
TRIM23 SET
TRIM23 ZNF146
TRIM23 SFRS7
TRIM23 FAM175B
TRIM23 GMFB
TRIM23 CXorf40B
TRIM23 PSMA3
TRIM23 KDM4A
TRIM23 MARCKS
TRIM23 HNRNPA2B1
TRIM23 H3F3A
TRIM23 SUZ12
TRIM23 DYRK1A
TRIM23 RBM39
TRIM23 HNRNPM
TRIM23 RCN2
TRIM23 TMEM106A
TRIM23 SAFB
TRIM23 IGL@
TRIM23 EIF1AP1
TRIM23 SLC39A9
TRIM23 BMS1
TRIM23 CUGBP2
TRIM23 ATP2B1
TRIM23 GTF2F1
TRIM23 ANXA13
TRIM23 DDX21
TRIM23 TLK1
TRIM23 UBE2N
TRIM23 CSTF1
TRIM23 SSR1
TRIM23 CDK2
TRIM23 TTC35
TRIM23 PHF3
TRIM23 FOLR2
BRD8 CHERP
SLC15A2 CLCN6
C21orf33 PPP2R4
C21orf33 NFATC3
C21orf33 YY1
C21orf33 SUMO1
C21orf33 FAM3C
C21orf33 BIRC2
C21orf33 CYCS
C21orf33 CCNG2
C21orf33 PUM1
C21orf33 CRAT
C21orf33 DAD1
C21orf33 LOC728849
C21orf33 SERTAD2
C21orf33 BIK
C21orf33 KEAP1
C21orf33 EIF3A
C21orf33 ATP13A3
C21orf33 ITSN2
C21orf33 SFRS2
C21orf33 NARS
C21orf33 ACADM
C21orf33 HNRNPK
C21orf33 H3F3A
C21orf33 FADD
C21orf33 UBXN4
C21orf33 RBM39
C21orf33 PSMC6
C21orf33 NDUFA4
C21orf33 APOB
C21orf33 CD63
C21orf33 SUZ12
C21orf33 PSMA1
C21orf33 SHC3
C21orf33 PDIA6
C21orf33 TM9SF2
C21orf33 MAPRE1
C21orf33 KIAA0174
C21orf33 DYRK1A
C21orf33 LAMP2
C21orf33 TAF7
C21orf33 ENO1
C21orf33 ABI2
C21orf33 RBBP7
C21orf33 YWHAQ
C21orf33 TRAM1
C21orf33 PTGES3
C21orf33 PFN2
C21orf33 SFRS11
C21orf33 PTPN12
C21orf33 B4GALT1
C21orf33 IMMT
C21orf33 EIF4H
BRD2 TMEM41B
BRD2 ACTG1
BRD2 ZCCHC11
BRD2 PPP2R1A
BRD2 CAPRIN1
BRD2 PECAM1
BRD2 OGDH
BRD2 ZNF146
BRD2 ARHGEF7
BRD2 PPP2R4
BRD2 MARCKS
BRD2 PTP4A1
BRD2 DYRK1A
BRD2 MAPRE1
BRD2 HNRNPA2B1
BRD2 NR5A1
BRD2 HK3
BRD2 COX11
BRD2 SAFB
BRD2 KIAA0174
BRD2 AGER
BRD2 CSNK2A2
BRD2 AFAP1
BRD2 VAT1
BRD2 HEPN1
BRD2 CNN3
BRD2 RBM39
BRD2 PTPN11
BRD2 PPP2CB
BRD2 MST1R
BRD2 CPB2
BRD2 RBBP4
BRD2 GDI1
BRD2 PTPN12
BRD2 GATAD1
BRD2 AES
BRD2 NFATC3
BRD2 PNRC1
BRD2 HMGN1
BRD2 SPCS2
BRD2 PROL1
BRD2 DHPS
BRD2 HABP2
BRD2 SEPT7
BRD2 ACADM
BRD2 BMS1
BRD2 MAML1
BRD2 IL8RB
BRD2 TUBA1A
BRD2 UBXN2B
BRD2 H3F3A
BRD2 PCBP1
BRD2 TOP2B
BRD2 TOP2A
BRD2 ODF1
BRD2 MAPK1IP1L
BRD2 RCN2
BRD2 PARP1
BRD2 EIF1AP1
BRD2 SFPQ
BRD2 EIF4H
BRD2 LAMC1
BRD2 BTG2
BRD2 TAF7
BRD2 HADH
BRD2 CSNK1A1
BRD2 TFAP4
BRD2 NUP153
BRD2 BAT2
BRD2 FLOT2
BRD2 EIF3A
BRD2 PPP2R5C
BRD2 YY1
BRD2 POLA2
BRD2 FAM120A
BRD2 RAP1A
BRD2 PRKDC
BRD2 KIF14
BRD2 CCNG2
BRD2 TAF15
BRD2 TBX5
BRD2 ADSL
BRD2 DCTN1
BRD2 SET
BRD2 SIK1
BRD2 HNRNPU
BRD2 MAPK3
BRD2 HNRNPK
BRD2 PSMA4
BRD2 TM9SF2
BRD2 ANP32A
BRD2 SNRNP70
BRD2 CTDSP2
BRD2 CTF1
BRD2 SRM
BRD2 FERMT2
BRD2 SS18
BRD2 LAMP2
BRD2 UNG
BRD2 CHMP1A
BRD2 MVK
BRD2 TRAM1
BRD2 CDK2
BRD2 RPL10A
BRD2 CSNK2B
BRD2 MORC3
BRD2 VARS
BRD2 EIF4G2
BRD2 LIMK2
BRD2 EEF1A1
BRD2 PSMD6
BRD2 CYCS
BRD2 CTNNB1
BRD2 RB1CC1
BRD2 OAZ1
BRD2 LOC728849
BRD2 YES1
BRD2 EXT2
BRD2 SERTAD2
BRD2 UNC119
BRD2 RGL2
BRD2 SFRS2
BRD2 RB1
BRD2 BRPF1
BRD2 LPCAT3
BRD2 VIPR1
BRD2 YWHAE
BRD2 PRDM2
BRD2 MDC1
BRD2 ALDH6A1
BRD2 SNRPN
BRD2 CUGBP2
BRD2 NFIB
BRD2 DAZAP2
BRD2 E2F3
BRD2 ENO1
BRD2 RBMX
BRD2 CXorf40B
BRD2 NCL
BRD2 SFRS11
BRD2 M6PR
BRD2 CKAP5
BRD3 H3F3B
BRD3 YWHAQ
BRD3 STMN1
BRD3 PI4KA
BRD3 CLOCK
BRD3 PRKAG1
BRD3 CIRBP
BRD3 CHGB
BRD3 SRRD
BRD3 CPE
BRD3 MADD
BRD3 CDK9
BRD3 STXBP1
BRD3 SPG7
BRD3 PSD
BRD3 NNAT
BRD3 BMI1
BRD3 CBX1
BRD3 TSC1
BRD3 SLC9A6
BRD3 KCNA5
BRD3 CNP
BRD3 RNPS1
BRD3 SKP1
BRD3 MPP3
BRD3 MPP2
BRD3 PSEN1
BRD3 RGL2
BRD3 BCLAF1
BRD3 NUP188
BRD3 SH3GL3
BRD3 IL32
BRD3 TNFRSF4
BRD3 SRD5A1
BRD3 FLT1
BRD3 ATP5G1
BRD3 PXN
BRD3 ATP6V0C
BRD3 ARHGEF12
BRD3 DOC2B
BRD3 TTC3
BRD3 RAB1A
BRD3 MDC1
BRD3 GNB1
BRD3 SMG7
BRD3 KIAA0174
BRD3 MED24
BRD3 CASC3
BRD3 YWHAB
BRD3 ENO2
BRD3 UTP14C
BRD3 DCUN1D4
BRD3 HTATSF1
BRD3 SALL2
BRD3 ACO2
BRD3 ATP6V1E1
BRD3 SOX4
BRD3 TLK2
BRD3 WASF3
BRD3 LGALS9
BRD3 SLC2A1
BRD3 FUCA1
BRD3 SECISBP2L
BRD3 BAT3
BRD3 ZNF91
BRD3 GNA11
BRD3 DGCR6
BRD3 ZNF132
BRD3 UFD1L
BRD3 VPS72
NFE2 NAP1L1
PTPN18 HIVEP2
GLG1 CDK9
GLG1 APLP2
GLG1 ASAH1
PTPN12 ZCCHC11
PTPN12 TMEM41B
PTPN12 ACTG1
PTPN12 CPE
PTPN12 SRP9
PTPN12 CAPRIN1
PTPN12 ZNF146
PTPN12 MARCKS
PTPN12 PTP4A1
PTPN12 DYRK1A
PTPN12 GUSB
PTPN12 HK3
PTPN12 SAFB
PTPN12 KIAA0174
PTPN12 CD24
PTPN12 SMARCD2
PTPN12 PAFAH1B1
PTPN12 HEPN1
PTPN12 CNN3
PTPN12 RBM39
PTPN12 ACSL1
PTPN12 MST1R
PTPN12 CPB2
PTPN12 RBBP4
PTPN12 EIF4G2
PTPN12 PNRC1
PTPN12 FUBP1
PTPN12 TOMM20
PTPN12 TRIB2
PTPN12 SEPT7
PTPN12 ACADM
PTPN12 IL8RB
PTPN12 FAM175B
PTPN12 GTF2B
PTPN12 UBXN2B
PTPN12 H3F3A
PTPN12 PCBP1
PTPN12 UBXN4
PTPN12 TOP2B
PTPN12 SMC1A
PTPN12 TTC3
PTPN12 EIF1AP1
PTPN12 EIF4H
PTPN12 TAF7
PTPN12 HADH
PTPN12 UBE2N
PTPN12 UBE2A
PTPN12 PHF3
PTPN12 PPP2R5C
PTPN12 TMEM131
PTPN12 YY1
PTPN12 SLK
PTPN12 CCNG2
PTPN12 NSMAF
PTPN12 CBX1
PTPN12 GNAI1
PTPN12 PKLR
PTPN12 SET
PTPN12 BTG3
PTPN12 HMGN1
PTPN12 AGER
PTPN12 HNRNPU
PTPN12 HNRNPK
PTPN12 HNRNPM
PTPN12 SNRNP70
PTPN12 CTDSP2
PTPN12 SSR2
PTPN12 FERMT2
PTPN12 LAMP2
PTPN12 CHMP1A
PTPN12 ZNF638
PTPN12 PKD2
PTPN12 GLUD1
PTPN12 TRAM1
PTPN12 ZNF131
PTPN12 MORC3
PTPN12 CYFIP1
PTPN12 SPCS2
PTPN12 MSH2
PTPN12 BIRC2
PTPN12 CYCS
PTPN12 PRSS3
PTPN12 CAMLG
PTPN12 LOC728849
PTPN12 YES1
PTPN12 WASF1
PTPN12 CHIT1
PTPN12 YWHAQ
PTPN12 SFRS2
PTPN12 HNRNPA2B1
PTPN12 YWHAE
PTPN12 PCNA
PTPN12 MGAT1
PTPN12 CUGBP2
PTPN12 PPP1CB
PTPN12 CSTF3
PTPN12 RBMX
PTPN12 CXorf40B
PTPN12 CFDP1
PTPN12 SFRS11
PTPN12 TUBA1A
PTPN11 ZCCHC11
PTPN11 AOC2
PTPN11 SRP9
PTPN11 ZNF146
PTPN11 NDST1
PTPN11 PTP4A1
PTPN11 TTYH2
PTPN11 MAPRE1
PTPN11 HNRNPA2B1
PTPN11 SAFB
PTPN11 CD24
PTPN11 ATP2B1
PTPN11 UBE4A
PTPN11 DR1
PTPN11 EIF4G2
PTPN11 PPP2CB
PTPN11 RBBP5
PTPN11 ZKSCAN1
PTPN11 DDX5
PTPN11 COPB1
PTPN11 HMGN2
PTPN11 HMGN1
PTPN11 GRIA2
PTPN11 PUM1
PTPN11 CLTC
PTPN11 EED
PTPN11 AP2B1
PTPN11 IL8RB
PTPN11 NID1
PTPN11 VEZF1
PTPN11 MAPK1IP1L
PTPN11 RCN2
PTPN11 TTC3
PTPN11 CUX1
PTPN11 DCUN1D4
PTPN11 EIF4H
PTPN11 MIA3
PTPN11 UBE2N
PTPN11 TNFAIP1
PTPN11 NUP153
PTPN11 PPP2R5E
PTPN11 PPP2R5C
PTPN11 RAD23B
PTPN11 UBL4A
PTPN11 RAP1A
PTPN11 CBX1
PTPN11 NCOA6
PTPN11 MAPK3
PTPN11 HNRNPU
PTPN11 AP2M1
PTPN11 PSMA3
PTPN11 HNRNPK
PTPN11 HNRNPM
PTPN11 RANBP2
PTPN11 KIAA0226
PTPN11 HTATSF1
PTPN11 NCKAP1L
PTPN11 CTNNB1
PTPN11 FOXO1
PTPN11 DAD1
PTPN11 SEC31A
PTPN11 RB1
PTPN11 ACADM
PTPN11 PXN
PTPN11 SUZ12
PTPN11 TRA2B
PTPN11 RRAGA
PTPN11 CNP
PTPN11 BMI1
PTPN11 ABO
PTPN11 FXN
PTPN11 NAGA
PTPN11 FAM53B
PTPN11 CSTF3
PTPN11 RPA2
PTPN11 CXorf40B
PTPN11 SFRS11
ARCN1 KIAA0430
ARCN1 APPBP2
ARCN1 ATP6AP1
ARCN1 MAPK6
ARCN1 PRKACB
ARCN1 UBXN4
ARCN1 CDK9
ARCN1 MRPL49
F2R CD24
AKT3 CCDC6
AKT3 HNRNPM
CD3D ZNF24
CD3E PTGS1
CD3E COL11A2
CD3E GYPB
CD3E SLC30A3
CD3E ITSN2
CD3E NAPG
CD3E TTYH2
CD3E CDH5
CD3E AQP2
CD3E CENPI
CD3E TRIM21
CD3E PAPPA
CD3E PRF1
CD3E EDEM1
CD3E CYP3A4
CD3E CXCL9
CD3E INPP5J
CD3E SLC2A4
CD3E ZNF37A
CD3E VPS72
CD3E MMP16
CD3E CD1C
CD3E SPRR1A
CD3E MAPKAPK2
CD3E CHIC1
CD3E APOB
CD3E INSL4
CD3E NCAM1
CD3E ADRB3
CD3E HLA-DQB1
CD3E H3F3A
CD3E GRM4
CD3E CCL22
CD3E ODF1
CD3E BLK
CD3E TMED10P
CD3E PAX8
CD3E PTPN5
CD3E BCAM
CD3E TAF1
CD3E MPO
CD3E PDE6B
CD3E LMAN1
CD3E VEGFC
CD3E GLA
CD3E KRT2
CD3E GABRA1
CD3E ITIH4
CD3E FLT1
CD3E GAS2L1
CD3E BNIP1
CD3E C2
CD3E TCF20
CD3E CST4
CD3E RNF113A
CD3E TBXA2R
CD3E HMGA2
CD3E TCEAL1
CD3E LTK
CD3E IFNA21
CD3E KDR
CD3E MYLPF
CD3E PPP2R1B
CD3E SLC5A5
CD3E P2RX5
CD3E DNASE1
CD3E OR3A1
CD3E CPT1A
CD3E NOS1
CD3E NR3C1
CD3E REG1A
CD3E TMEM106A
CD3E PTGIS
CD3E IL32
CD3E NAGA
CD3E BBS9
CD3E LGALS9
CD3E CYP2C19
CD3E CFDP1
CD3E HLA-DQA1
CD3G FUT3
AES BCL2L1
AES RPS16
AES RPL8
AES PTOV1
AES CHGB
AES MAB21L1
AES STXBP1
AES RPS2
AES SOX4
AES EIF5A
AES RAF1
AES ADAR
AES CELP
AES TBC1D5
AES AHDC1
AES TLE2
AES DHPS
AES ATN1
AES SMARCD1
AES SF1
AES SPTAN1
AES INPP5K
AES RPL31
AES PIAS1
AES SLC1A2
SLBP YY1
SLBP VBP1
SLBP METAP1
SLBP UNG
SLBP PUM1
SLBP CLTC
SLBP HNRNPH2
SLBP RB1CC1
SLBP LPGAT1
SLBP DAD1
SLBP KIAA0101
SLBP EPS15
SLBP NCOA6
SLBP U2AF1
SLBP HNRNPU
SLBP NARS
SLBP PSMA3
SLBP HNRNPM
SLBP PCBP1
SLBP MAPRE1
SLBP TOP2A
SLBP MAPK1IP1L
SLBP PSMA5
SLBP SAFB
SLBP PARP1
SLBP PPP1R11
SLBP SS18
SLBP SFPQ
SLBP RAE1
SLBP HTATSF1
SLBP PPP2R5E
SLBP HMGN2
SLBP EIF1AP1
SLBP RHEB
SLBP UBE2N
SLBP NPPB
SLBP RBBP7
SLBP IER2
SLBP RBBP4
SLBP TTC35
SLBP ARMCX6
SLBP ZNF131
SLBP PSMB4
SLBP CKAP5
DMD ADRA1D
DMD AKT1
DMD RYR1
DMD PROL1
DMD RPS2
DMD IKBKE
DMD C6orf10
DMD TSC2
DMD HOXB13
PNRC1 NFATC3
PNRC1 YY1
PNRC1 RPL9
PNRC1 HNRNPU
PNRC1 RPL34
PNRC1 PUM1
PNRC1 PKP1
PNRC1 MCFD2
PNRC1 HMGN3
PNRC1 RB1CC1
PNRC1 RPA2
PNRC1 DAD1
PNRC1 TRIP12
PNRC1 RPS23
PNRC1 ZNF146
PNRC1 ADSL
PNRC1 BRPF1
PNRC1 ACADM
PNRC1 PSMA3
PNRC1 KDM4A
PNRC1 MARCKS
PNRC1 PSMA4
PNRC1 PCBP1
PNRC1 H3F3A
PNRC1 YWHAE
PNRC1 POLA2
PNRC1 TPT1
PNRC1 IRF9
PNRC1 KIAA0141
PNRC1 COMT
PNRC1 KIAA0174
PNRC1 EIF1AP1
PNRC1 PPP2R5E
PNRC1 LOC100131311
PNRC1 RSU1
PNRC1 EPRS
PNRC1 ZNF638
PNRC1 MSTP9
PNRC1 RPL39
PNRC1 SUZ12
PNRC1 IER2
PNRC1 RBMX
PNRC1 NUP153
PNRC1 SSR2
PNRC1 NCL
PNRC1 PWP1
PNRC1 PHF3
PNRC1 PPP2R5C
FOXJ1 LAMC2
GNAO1 RPS17
GNAO1 SATB1
GNAO1 PI4KA
GNAO1 ATP6AP1
GNAO1 USP4
GNAO1 PLK4
GNAO1 STXBP1
GNAO1 AKT1
GNAO1 RPS5
GNAO1 DCTN1
GNAO1 TSC2
GNAO1 CYP3A4
GNAO1 POFUT1
GNAO1 SLC9A6
GNAO1 CFLAR
GNAO1 ZNF167
GNAO1 PEA15
GNAO1 LOC729602
GNAO1 H3F3B
GNAO1 YWHAB
GNAO1 NNT
GNAO1 DPP6
GNAO1 KIAA0513
GNAO1 USP11
GNAO1 KIAA0195
GNAO1 MPG
GNAO1 FTO
GNAO1 C16orf45
GNAO1 CES2
GNAO1 SMARCD1
GNAO1 SERPINB1
GNAO1 HRG
GNAO1 MDM4
GNAO1 PTPN5
GNAO1 MAP2
GNAO1 LOC91316
GNAO1 BCAM
GNAO1 GNAQ
GNAO1 PDXDC1
GNAO1 GSK3A
GNAO1 PSG3
GNAO1 CACNB3
GNAO1 NR2C1
GNAO1 ATP6V0A1
GNAO1 CHRND
GNAO1 ATXN1
GNAO1 PAK1
GNAO1 SYN1
HSPG2 FOXF2
MRPL28 ACAA1
MRPL28 EIF2AK2
MRPL28 FAM175B
HIF1A TMEM131
HIF1A YY1
HIF1A LIMK2
HIF1A MSH6
HIF1A CBFB
HIF1A RCOR1
HIF1A CYCS
HIF1A EED
HIF1A DAD1
HIF1A CDC7
HIF1A HNRNPK
HIF1A GOLGA4
HIF1A H3F3A
HIF1A ALDH18A1
HIF1A PSMC6
HIF1A RCN2
HIF1A ENO1
HIF1A USP10
HIF1A SRP9
HIF1A TAF7
HIF1A CNN3
HIF1A ALDH6A1
GCGR TMEM106A
GCGR GPER
GCGR GZMM
GCGR FLT4
GCGR SLC2A4
GCGR TRIM21
GCGR LYZ
GCGR TFE3
GCGR CD22
GCGR HMHA1
GCGR VASP
GCGR CCL22
GCGR GATA2
GCGR GRM1
IFNGR1 SMN2
IFNGR1 HMGN2
IFNGR1 CYCS
IFNGR1 HNRNPU
IFNGR1 DHX38
IFNGR1 TAF11
IFNGR1 PUM1
IFNGR1 LOC728849
IFNGR1 LBR
IFNGR1 MAPK1IP1L
IFNGR1 NARS
IFNGR1 AP2M1
IFNGR1 PSMA3
IFNGR1 HNRNPK
IFNGR1 PSMA4
IFNGR1 PCBP1
IFNGR1 UBXN4
IFNGR1 TOP2A
IFNGR1 ANKRD46
IFNGR1 RRAGA
IFNGR1 RCN2
IFNGR1 CNP
IFNGR1 COMT
IFNGR1 PPP1R11
IFNGR1 EIF4H
IFNGR1 HTATSF1
IFNGR1 RBBP7
IFNGR1 RPA2
IFNGR1 SSR1
IFNGR1 RHEB
IFNGR1 CKAP5
IFNGR2 TH
IFNGR2 PPP2R1B
IFNGR2 MFGE8
IFNGR2 HLA-C
IFNGR2 AKT1
IFNGR2 IKBKE
IFNGR2 AANAT
IFNGR2 MAPKAPK3
IFNGR2 CDKL5
IFNGR2 CELP
IFNGR2 TGOLN2
IFNGR2 TFE3
IFNGR2 ODF1
IFNGR2 RNPS1
IFNGR2 LOC91316
IFNGR2 USP11
IFNGR2 SMARCD1
IFNGR2 EDEM1
IFNGR2 BNIP1
IFNGR2 PTPN5
IFNGR2 INHA
IFNGR2 MFAP5
IFNGR2 CYP4A11
IFNGR2 INPP5K
IFNGR2 HMOX1
IFNGR2 SLC5A2
IFNGR2 GSTP1
IFNGR2 SLC1A2
IFNGR2 PRM2
IFNGR2 PTPRN
IFNGR2 SLAMF1
ARHGAP4 BCL2L1
ARHGAP4 MYBPH
ARHGAP4 BST2
ARHGAP4 ATP6V1E1
ARHGAP4 GNA11
NDRG1 YWHAZ
NDRG1 ITPK1
NDRG1 JOSD1
ACADL FECH
ARHGAP1 AVPR1B
ARHGAP1 ZNF177
ARHGAP1 ADD1
ARHGAP1 PRKAG1
ARHGAP1 FLT1
ARHGAP1 USP4
ARHGAP1 SF1
ARHGAP1 SLC14A2
ARHGAP1 NCKAP1L
ARHGAP1 FABP3
ARHGAP1 GCM1
ARHGAP1 LOC728849
ARHGAP1 SLC30A3
ARHGAP1 REG1A
ARHGAP1 KLHDC3
ARHGAP1 CNTD1
ARHGAP1 MADD
ARHGAP1 S100A7
ARHGAP1 SKP1
ARHGAP1 HADHB
ARHGAP1 MPP2
ARHGAP1 PTPN5
ARHGAP1 PDK2
ARHGAP1 CSNK2A1
ARHGAP1 B4GALT1
ARHGAP1 SCN1B
ARHGAP1 TAGLN2
ARHGAP1 DDB1
ARHGAP1 REEP5
ARHGAP1 PHKG1
ARHGAP1 FUT2
ARHGAP1 BBS9
ARHGAP1 FUCA1
ARHGAP1 KCNJ4
ARHGAP1 KIAA0195
ARHGAP1 TRO
ARHGAP1 RRAGB
ARHGAP1 ERCC4
ARHGAP1 CES2
ARHGAP1 SALL2
ARHGAP1 LTK
ARHGAP1 KIAA0513
ARHGAP1 CD8B
ARHGAP1 BNIP1
ARHGAP1 FTO
ARHGAP1 NFIC
ARHGAP1 SNAP25
ARHGAP1 LOC91316
ARHGAP1 CCL22
ARHGAP1 PDE6G
ARHGAP1 GH2
ARHGAP1 C4orf8
ARHGAP1 MPO
ARHGAP1 TUB
ARHGAP1 ACSL1
ARHGAP1 ASMT
ARHGAP1 PSD
ARHGAP1 PAK1
ARHGAP1 ECHS1
ARHGAP1 PCDHGC3
ARHGAP1 CYP2C19
ARHGAP1 ATP6V0A1
ARHGAP1 CHRNE
ARHGAP1 PTPRN
ARHGAP1 PPP3CB
ARHGAP1 ZNF37A
ARHGAP1 HLA-DQA1
PPM1F TGFBR2
PPM1F RNPS1
PPM1F CSK
PPM1F SPG7
PPM1F UPF1
PPM1F JOSD1
PPM1F PRKACA
PPM1F AP3D1
PPM1F TSC1
PPM1A PIGF
PPM1A IRF9
PPM1A ATP2B1
PPM1A SRRD
PPM1A PGK1
C4BPA CDH1
C4BPA SLC6A6
C4BPB PKLR
C4BPB ALX1
C4BPB ABP1
C4BPB GP9
C4BPB EDN2
GYPE RYR1
GYPE CD151
XDH CORO1B
XDH SNX17
XDH COX5A
XDH IL2RG
PPP6C ATXN10
PPP6C MAPK1
PPP6C CSNK1A1
MSMB MYOM1
MSMB HMOX2
HLA-DQB2 ANKRD46
HLA-DQB2 IGL@
HLA-DQB2 HNRNPU
HLA-DQB2 RBBP4
HLA-DQB2 MAPK1IP1L
CX3CL1 TNFRSF25
ANXA13 AVPR1B
ANXA13 HERPUD1
ANXA13 KIAA0232
ANXA13 APPBP2
ANXA13 CALML3
ANXA13 SDC4
ANXA13 TEC
ANXA13 GSK3A
ANXA13 CSTF3
ANXA13 HERC1
ANXA13 N4BP2L2
ANXA13 MERTK
ANXA13 C16orf45
ANXA13 SRD5A1
ANXA13 AP2B1
ANXA13 PRTN3
ANXA13 RNF113A
LMO2 IGHA1
CLNS1A EIF3I
CLNS1A SFRS11
CLNS1A TTC3
CLNS1A MORC3
CLNS1A ACTG1
CLNS1A RBM34
CLNS1A PHKB
CLNS1A RABGGTB
CLNS1A ATP5J
CLNS1A ESD
CLNS1A ATP5O
CLNS1A SLC35A1
CLNS1A GTF2A2
CLNS1A LOC201229
CLNS1A RPS3A
CLNS1A PPID
CLNS1A EIF1AP1
CLNS1A TRA2B
CLNS1A PPP2R5C
CDK6 PLK3
PAX6 NHLH1
MRPL3 YY1
MRPL3 UBE2N
MRPL3 COX6B1
MRPL3 CALCOCO2
MRPL3 PSMD6
MRPL3 SSRP1
MRPL3 HNRNPM
MRPL3 PSMA4
MRPL3 TM9SF2
MRPL3 SNRPB
MRPL3 MCFD2
MRPL3 PSMB5
MRPL3 PSMB4
MRPL3 VDAC1
MRPL3 ATP13A3
RPUSD2 CUX1
RPUSD2 GNPDA1
RPUSD2 TOP2B
RPUSD2 PXN
RPUSD2 ZNF146
PAX2 LAMB3
PAX2 KLF4
PTPN2 ITPKC
SCRN1 NAP1L3
SCRN1 MAP2K1
SCRN1 CLTC
SCRN1 SEPT7
SCRN1 TUBA1A
SCRN1 SFRS4
SCRN1 ATP6AP1
SCRN1 DGCR6
SCRN1 AP2M1
SCRN1 PEA15
SCRN1 YWHAH
SCRN1 NNT
SCRN1 KIAA0513
SCRN1 ATP6V0C
SCRN1 TRO
SCRN1 HK1
SCRN1 RTN1
SCRN1 KIAA0226
SCRN1 ALDH6A1
SCRN1 SNRPN
SCRN1 SALL2
SCRN1 SNAP25
SCRN1 DAZAP2
SCRN1 EIF2AK2
KCNQ1 CDC25A
KCNQ1 SPI1
KCNQ1 FMOD
PTPN7 POU6F1
PAX8 MMP11
PAX8 CHRNE
PAX8 KRT32
PAX8 AGER
PAX8 ITIH4
PAX8 FLT4
PAX8 MICB
PAX8 CHKB
PAX8 CNTD1
PAX8 MPP2
PAX8 TNXB
PAX8 CCL22
PAX8 REG3A
PAX8 AQP2
PAX8 KIAA0195
PAX8 DRG2
PAX8 F13B
PAX8 EFEMP2
PAX8 HPN
PAX8 C4orf8
PAX8 CXCL9
PAX8 INPP5J
PAX8 PSD
PAX8 ADRB3
PAX8 CHRND
PAX8 MPO
PAX8 DGCR6
PAX8 SLAMF1
PTPN5 AVPR1B
PTPN5 SMARCC2
PTPN5 MFGE8
PTPN5 PRKAG1
PTPN5 AGER
PTPN5 MYL3
PTPN5 IKBKE
PTPN5 GCM1
PTPN5 MVK
PTPN5 DLG4
PTPN5 MPP2
PTPN5 TAGLN2
PTPN5 NNT
PTPN5 DAZL
PTPN5 DOC2B
PTPN5 AQP2
PTPN5 MEN1
PTPN5 YWHAB
PTPN5 NR2C1
PTPN5 SMARCD1
PTPN5 CYP3A4
PTPN5 MDM4
PTPN5 GPR3
PTPN5 SNAP25
PTPN5 LOC91316
PTPN5 GH2
PTPN5 PDXDC1
PTPN5 CXCL9
PTPN5 INPP5J
PTPN5 ACSL1
PTPN5 GSK3A
PTPN5 CPB1
PTPN5 GFRA2
PTPN5 ZNF37A
PTPN5 VPS72
PTPN5 STMN1
PTPN5 MMP11
PTPN5 MAP1A
PTPN5 GRIA2
PTPN5 HP
PTPN5 ST14
PTPN5 MADD
PTPN5 ASMT
PTPN5 ZNF167
PTPN5 ITPKC
PTPN5 SLC5A11
PTPN5 B4GALT1
PTPN5 CCL22
PTPN5 CTLA4
PTPN5 KIAA0195
PTPN5 TRO
PTPN5 PTGER3
PTPN5 EFEMP2
PTPN5 TUB
PTPN5 RTN1
PTPN5 FTO
PTPN5 PTCRA
PTPN5 PTPN1
PTPN5 BNIP1
PTPN5 BNIP2
PTPN5 MPG
PTPN5 BCAM
PTPN5 TAF1
PTPN5 G6PD
PTPN5 PAK1
PTPN5 CRYBB1
PTPN5 ATP6V0A1
PTPN5 CIRBP
PTPN5 HERC1
PTPN5 FABP3
PTPN5 CFLAR
PTPN5 CES2
PTPN5 FLT1
PTPN5 SLC10A2
PTPN5 SKP1
PTPN5 FHL3
PTPN5 PML
PTPN5 S100A7
PTPN5 KIAA0513
PTPN5 RNF113A
PTPN5 TBXA2R
PTPN5 BBS9
PTPN5 CTF1
PTPN5 F13B
PTPN5 HMGA2
PTPN5 FEV
PTPN5 SATB1
PTPN5 LTK
PTPN5 CD8B
PTPN5 KCNJ4
PTPN5 ACOX2
PTPN5 SECISBP2L
PTPN5 HLA-DOB
PTPN5 RNF144A
PTPN5 PDE4B
PTPN5 NCKAP1L
PTPN5 MAP2K5
PTPN5 FMR1
PTPN5 P2RX5
PTPN5 ELF4
PTPN5 HADHB
PTPN5 CHIT1
PTPN5 DGKQ
PTPN5 DNASE1
PTPN5 LPCAT3
PTPN5 C16orf45
PTPN5 SCN1B
PTPN5 ZWINTAS
PTPN5 PDE6G
PTPN5 RENBP
PTPN5 REG1A
PTPN5 WARS
PTPN5 USP11
PTPN5 IL32
PTPN5 LMNA
PTPN5 NFIC
PTPN5 PCDH1
PTPN5 FOLR1
PTPN5 PDK2
PTPN5 CYP2C19
PTPN5 FUT2
PTPN5 PTPRN
PTPN5 FUCA1
PTPN4 AVPR1B
PTPN4 AOC2
PTPN4 TNFAIP1
PTPN4 PSMD2
PTPN4 FAM189A2
PTPN4 CNTD1
PTPN4 NUP188
PTPN4 TNFRSF4
PTPN4 PTTG1IP
PTPN4 APPBP2
PTPN4 CNP
PTPN4 WARS
PTPN4 TP53BP1
PTPN4 NAGA
PTPN4 TMED10P
PTPN4 CSNK2A1
PTPN4 BBS9
PTPN4 DAZAP2
PTPN4 PPP2CB
PTPN4 ATP6V1E1
TMEM115 APOB
TMEM115 PDK4
GINS1 POLA2
GINS1 USP7
GINS1 KIF14
GINS1 GTF2A2
GINS1 RB1CC1
GINS1 RBM15B
GINS1 IL8RB
GINS1 FAM175B
GINS1 MARCKS
GINS1 PTP4A1
GINS1 B4GALT1
GINS1 TOP2B
GINS1 PHKG1
GINS1 WARS
GINS1 ABO
GINS1 MCM2
GINS1 MIA3
GINS1 MAPRE1
GINS1 SSR1
GINS1 IL8
TPBG CNTNAP1
TPBG LMNA
SLC39A9 FMR1
SLC39A9 ZWINTAS
SLC39A9 COL11A2
SLC39A9 MYLPF
SLC39A9 LIMK2
SLC39A9 GLA
SLC39A9 RBBP7
SLC39A9 LTK
SLC39A9 CDK2
SLC39A9 TLR1
SLC39A9 DCUN1D4
SLC39A9 PXN
SLC39A9 NAGA
SLC39A9 B4GALT1
SLC39A9 ZNF37A
SLC39A9 SLC30A3
SLC39A9 RNF113A
DDR2 ZNF157
DDR2 NOTCH4
DDR2 HK3
DDR2 PFN2
DDR2 HNRNPK
DDR2 TOP2B
PSD AVPR1B
PSD COL11A2
PSD SPTB
PSD MEN1
PSD AKT1
PSD GCM1
PSD RBM15B
PSD SLC30A3
PSD SMG7
PSD CYP2F1
PSD MPP2
PSD ATP6AP1
PSD GOLGA1
PSD HCG8
PSD AQP2
PSD AQP3
PSD SLC38A3
PSD AGER
PSD PCDHGC3
PSD SMARCD1
PSD HRG
PSD SERPINB4
PSD SNAP25
PSD MBTPS1
PSD INPP5J
PSD GSK3A
PSD PKIA
PSD SUPT4H1
PSD PAK1
PSD VPS72
PSD STMN1
PSD SPTAN1
PSD TNFRSF14
PSD CNTN1
PSD AANAT
PSD PITPNA
PSD CHKB
PSD KIAA0195
PSD MADD
PSD ZNF167
PSD H3F3B
PSD TNFRSF4
PSD CCL22
PSD NPEPPS
PSD EPHB3
PSD RNPS1
PSD TRO
PSD HERC1
PSD PPP1R10
PSD NFIC
PSD PTPN1
PSD ACO2
PSD BNIP1
PSD FTO
PSD TNK2
PSD GNAQ
PSD VAV1
PSD MPO
PSD SDC4
PSD RING1
PSD CDKL5
PSD USP11
PSD ATP6V0A1
PSD FLOT2
PSD DGCR6
PSD SLC18A1
PSD PPP2R5B
PSD CD19
PSD PKM2
PSD PI4KB
PSD PI4KA
PSD CLOCK
PSD STXBP1
PSD ABL1
PSD ATP5B
PSD FLT4
PSD DCTN1
PSD TSC2
PSD ITIH4
PSD SH3GL3
PSD TSC1
PSD CNTD1
PSD TEF
PSD USF2
PSD TAX1BP1
PSD RAB1A
PSD GNB1
PSD CD68
PSD KIAA0226
PSD ENO2
PSD SALL2
PSD SNRPN
PSD SEMA3C
PSD STAT5B
PSD ADRB3
PSD ABCA3
PSD AGPAT1
PSD ZNF134
PSD SLAMF1
PSD PPP2R1A
PSD CHGB
PSD ERCC4
PSD BAD
PSD DRG2
PSD PGC
PSD WASF3
PSD RGL2
PSD NUP188
PSD DNASE1
PSD LPCAT3
PSD TH
PSD YWHAB
PSD MSX1
PSD AP1B1
PSD RRAGA
PSD RRAGB
PSD ATP1B2
PSD WARS
PSD CES2
PSD LMAN1
PSD NOMO1
PSD BBS9
PSD RABGGTA
PSD GOLGB1
PSD ZNF91
PSD CHRND
PSD GNA11
PSD PPP3CA
NNMT CLCNKA
NNMT LY9
NRF1 YY1
NRF1 CCL8
NRF1 FUBP1
NRF1 PUM1
NRF1 LEPROT
NRF1 RBM15B
NRF1 CBX1
NRF1 HERPUD1
NRF1 BCLAF1
NRF1 IFI44L
NRF1 SLC35A1
NRF1 BBS9
NRF1 NAT6
NRF1 UTP14C
NRF1 RAE1
NRF1 HTATSF1
NRF1 AZIN1
NRF1 NOTCH3
NRF1 ZKSCAN1
NRF1 UBC
NRF1 COX7C
NRF1 PPP2R5C
MOG FLII
PTDSS1 GNG10
PTDSS1 SGCB
PTDSS1 GLUL
PTDSS1 EIF4H
PTDSS1 NAGA
PTDSS1 LOC100128792
PTDSS1 FLT1
PTDSS1 CSNK2A2
PTDSS1 FECH
PTDSS1 CEACAM4
VEGFC GPR17
VEGFC PRKCH
VEGFC FXYD3
VEGFC RRAD
VEGFC STXBP2
VEGFC GSTT1
VEGFC SIM2
VEGFC SPI1
VEGFC APOB
VEGFC CLEC3B
VEGFC TGOLN2
VEGFC KLF4
VEGFC RENBP
VEGFC MAP1A
VEGFC AQP2
VEGFC CENPI
VEGFC NRGN
VEGFC CTLA4
VEGFC PRM2
VEGFC ANG
VEGFC CXCL11
VEGFC SNRPC
VEGFC CYP3A4
VEGFC FGF4
VEGFC BCAM
VEGFC GH2
VEGFC TAF1
VEGFC CXCL9
VEGFC INPP5J
VEGFC POP1
VEGFC ADRB3
VEGFC GFRA2
VEGFC PAK1
VEGFC SYN1
KMO NPM1
MYO1F EDNRA
MYO1F GJA5
MYO1F CHRND
MYO1C BATF
RPS7 RPS10
RPS7 RPS17
RPS7 RPS16
RPS7 RPL9
RPS7 RPL6
RPS7 EEF1A1
RPS7 RPL27A
RPS7 RPS18
RPS7 RPL35A
RPS7 RPS15A
RPS7 RPS6
RPS7 NACA
RPS7 RPS3
RPS7 RLN1
RPS7 MUC5B
RPS7 RPS9
RPS7 RPS8
RPS7 BTG2
RPS7 NEFL
RPS7 AHDC1
RPS7 GLI1
RPS7 TNFRSF9
RPS7 EDN2
RPS7 RPS19
RPS7 KIAA0513
RPS7 WNT2B
RPS7 RPS27
RPS7 RPS25
RPS7 RPS28
RPS7 GAPDH
RPS7 RPL11
RPS7 RPL13
RPS7 SERPINB2
RPS7 LOC91316
RPS7 PTPRS
RPS7 SNRPD2
RPS7 GNAS
RPS7 RPL39
RPS7 RPL31
RPS7 RABGGTA
RPS7 RPS3A
RPS7 ALPI
RPS6 MMP14
RPS6 WNT2B
RPS6 RBM3
RPS6 RPS16
RPS6 RPL8
RPS6 RPL9
RPS6 RPL6
RPS6 RPS27A
RPS6 ABP1
RPS6 RPL35A
RPS6 RPS15A
RPS6 RPS3
RPS6 LIMK2
RPS6 DPEP1
RPS6 RPS9
RPS6 RPS8
RPS6 CYP4A11
RPS6 RAP1GAP
RPS6 PDE1C
RPS6 NEFL
RPS6 EIF3E
RPS6 PLK3
RPS6 RPL13A
RPS6 RPL10A
RPS6 EDN2
RPS6 RPL27A
RPS6 RPL36A
RPS6 RPS27
RPS6 RPS23
RPS6 SMARCC2
RPS6 CARS
RPS6 RPS28
RPS6 RPS29
RPS6 RPL11
RPS6 RPL13
RPS6 PTPRS
RPS6 ATP2B3
RPS6 TSPO
RPS6 LPA
RPS6 BTG2
RPS6 RPS3A
RPS6 LLGL2
RPS6 RPL39
RPS6 EEF1G
RPS6 HLA-C
RPS6 GNAS
RPS6 RPS19
RPS6 hCG_2024410
RPS6 FAS
RPS6 POU2F2
RPS6 RPL34
RPS6 CHERP
RPS5 RPS17
RPS5 RPS16
RPS5 RPL6
RPS5 RPS19
RPS5 RPL18A
RPS5 RPS3
RPS5 DPEP1
RPS5 RPS8
RPS5 RPL29
RPS5 RPL28
RPS5 RPL18
RPS5 ITPKC
RPS5 APOH
RPS5 GNB2L1
RPS5 CLIP1
RPS5 SEMG2
RPS5 EEF1A1
RPS5 KIAA0513
RPS5 NEFL
RPS5 RPS21
RPS5 RPL13
RPS5 ACTB
RPS5 GNAS
RPS5 MT3
RPS5 ALPI
RPS5 POU2F2
RPS3 RPL36A
RPS3 RPS17
RPS3 RPS16
RPS3 RPL9
RPS3 RPL6
RPS3 RPL27A
RPS3 RPS27A
RPS3 RPL35A
RPS3 KRT7
RPS3 DPEP1
RPS3 RPS9
RPS3 RPS8
RPS3 RPL29
RPS3 NAP1L1
RPS3 EIF3E
RPS3 RPL13A
RPS3 TACSTD2
RPS3 SC65
RPS3 NKG7
RPS3 PLK3
RPS3 WNT2B
RPS3 TDRD9
RPS3 NACA
RPS3 PLEC1
RPS3 RPS23
RPS3 RPS28
RPS3 RPL11
RPS3 RPL13
RPS3 KIAA0114
RPS3 SNRPE
RPS3 RPL39
RPS3 EEF1G
RPS3 GNAS
RPS3 RPL10A
RPS3 NEFL
RPS3 ACTB
RPS2 RPL8
RPS2 EEF1A1
RPS2 NNAT
RPS2 RNH1
RPS2 ATP5B
RPS2 STMN1
RPS2 SH3GL3
RPS2 SMG7
RPS2 MPP3
RPS2 TNXB
RPS2 ARHGEF1
RPS2 H3F3B
RPS2 DUSP5
RPS2 GNB1
RPS2 SNRPN
RPS2 SMARCD1
RPS2 PDXDC1
RPS2 ZNF91
VDAC2 LAGE3
VDAC2 SLC9A6
VDAC2 PI4KB
VDAC2 NCOA4
VDAC2 ARMCX6
VDAC2 AZIN1
VDAC2 CUL4A
VDAC2 CASC3
VDAC2 ATP6V1E1
VDAC2 COPB1
VDAC1 TAF7
VDAC1 TTC35
VDAC1 GTF2F1
VDAC1 VBP1
VDAC1 UBE2N
VDAC1 KDM4A
VDAC1 MIA3
VDAC1 PSMA3
VDAC1 DAG1
VDAC1 C11orf58
VDAC1 CAPN2
VDAC1 GTF2A2
VDAC1 M6PR
VDAC1 PXN
VDAC1 CDC37
VDAC1 PHF3
VDAC1 ESD
VDAC1 EIF4H
CD79B SLC5A2
CD79B RUNX1
BCR SMARCC2
BCR MFGE8
BCR PRKCG
BCR MAP2
BCR FKBP5
BCR UBE2L3
BCR GPR31
BCR PIN1
BCR SPTBN1
BCR CNTD1
BCR MPP2
BCR TH
BCR HSD17B3
BCR MCHR1
BCR PPP1R10
BCR CHERP
BCR HTATSF1
BCR LMNA
BCR ACO2
BCR INPP5K
BCR TBCC
BCR PMS2L11
BCR PAK1
BCR PPP2R5B
RPS8 SMARCC2
RPS8 WNT2B
RPS8 RPS11
RPS8 RPS10
RPS8 RPS17
RPS8 RPS16
RPS8 RPL8
RPS8 RPL9
RPS8 RPL6
RPS8 EEF1A1
RPS8 RPL27A
RPS8 RPS18
RPS8 RPL35A
RPS8 RPS15A
RPS8 RPS25
RPS8 STXBP2
RPS8 FBLN1
RPS8 SERPINE1
RPS8 RPS9
RPS8 NKG7
RPS8 RPL29
RPS8 RPL28
RPS8 NEFL
RPS8 RPL23
RPS8 RPL13A
RPS8 RPS19
RPS8 RPL36A
RPS8 RPS27
RPS8 RPS27A
RPS8 RPS23
RPS8 RPS21
RPS8 RPS28
RPS8 RPL11
RPS8 RPL13
RPS8 RAP1GAP
RPS8 RPS3A
RPS8 GNAS
RPS8 RPL34
RPS8 RPL39
RPS8 FAS
RPS8 RPL10A
RPS8 NAP1L1
RPS8 ALPI
CSDC2 MTHFD2
CSDC2 CLCN1
CSDC2 INPP5K
CSDC2 MCAM
CSDC2 HSD17B3
CSDC2 GATA3
CSDC2 RGN
CNTD1 PRKAG1
CNTD1 CPE
CNTD1 N4BP2L2
CNTD1 ARAF
CNTD1 RB1
CNTD1 FOXI1
CNTD1 RBM15B
CNTD1 TMED10
CNTD1 LOC100133166
CNTD1 MPP2
CNTD1 DGCR6
CNTD1 NAPG
CNTD1 PMS2L5
CNTD1 CSNK2A1
CNTD1 TAGLN2
CNTD1 HCG8
CNTD1 ARHGEF12
CNTD1 TSC22D1
CNTD1 B4GALT1
CNTD1 PCDHGC3
CNTD1 NMT1
CNTD1 HRG
CNTD1 IP6K1
CNTD1 SNAP25
CNTD1 GTF2F1
CNTD1 HYAL2
CNTD1 INPP5J
CNTD1 PPP2CB
CNTD1 GSK3A
CNTD1 KANK1
CNTD1 SLC2A1
CNTD1 GRB2
CNTD1 TAX1BP1
CNTD1 MRPL49
CNTD1 STMN1
CNTD1 CHRNE
CNTD1 CNTN1
CNTD1 CLTC
CNTD1 AANAT
CNTD1 PITPNA
CNTD1 AP2B1
CNTD1 RNPS1
CNTD1 MADD
CNTD1 C21orf2
CNTD1 TRO
CNTD1 H3F3B
CNTD1 TNFRSF4
CNTD1 PHKG1
CNTD1 KIAA0195
CNTD1 ARPC4
CNTD1 PPP1R10
CNTD1 DCUN1D4
CNTD1 PTPN1
CNTD1 ACO2
CNTD1 TMED10P
CNTD1 TNK2
CNTD1 BCAM
CNTD1 ESR2
CNTD1 TAF1
CNTD1 TNFAIP1
CNTD1 HTT
CNTD1 ATP6V0A1
CNTD1 FLOT2
CNTD1 PI4KB
CNTD1 PI4KA
CNTD1 CLOCK
CNTD1 KRT2
CNTD1 C16orf45
CNTD1 ATP5B
CNTD1 GABRA1
CNTD1 SKP1
CNTD1 PSEN1
CNTD1 BNIP1
CNTD1 USF2
CNTD1 FANCC
CNTD1 DUSP5
CNTD1 ATP6V0C
CNTD1 GNB1
CNTD1 KIAA0226
CNTD1 GGA3
CNTD1 HTATSF1
CNTD1 SALL2
CNTD1 ATXN10
CNTD1 MVK
CNTD1 C4orf8
CNTD1 AK1
CNTD1 ATP6V1E1
CNTD1 RGL2
CNTD1 STAT5B
CNTD1 IFNA21
CNTD1 ZNF134
CNTD1 RPS27
CNTD1 SDC4
CNTD1 PSMD7
CNTD1 ERCC4
CNTD1 PSMD2
CNTD1 RING1
CNTD1 FMR1
CNTD1 HERPUD1
CNTD1 WASF3
CNTD1 NAP1L3
CNTD1 NUP188
CNTD1 YWHAB
CNTD1 CNP
CNTD1 MDC1
CNTD1 KIAA0240
CNTD1 WARS
CNTD1 CASC3
CNTD1 USP11
CNTD1 CYP2A6
CNTD1 NAGA
CNTD1 BBS9
CNTD1 PCDH1
CNTD1 AARS
CNTD1 CSTF3
CNTD1 SSR1
CNTD1 UTP14C
CNTD1 CHRND
CNTD1 GNA11
ARHGAP22 PML
PTK6 MESDC2
GMFB GLUL
GMFB MAPK1IP1L
GMFB CSTF3
GMFB LEPROT
GMFB RBM15B
GMFB IL8RB
GMFB SFRS3
GMFB SFRS2
GMFB PSMA3
GMFB KDM4A
GMFB AMD1
GMFB ISCU
GMFB ANKRD46
GMFB RRAGA
GMFB RCN2
GMFB CNP
GMFB CASC3
GMFB SLK
GMFB ATP2B1
GMFB UBE2V2
GMFB SRY
GMFB SLC25A46
GMFB TOPBP1
GMFB CASP8
GMFB SSR2
GMFB BAT1
GMFB DUSP2
GMFB EIF4A2
GPNMB RHOC
GPNMB C1QB
GPNMB SERPINE1
CBLN1 MAP1B
CBLN1 TSC22D1
CBLN1 PRKACB
CBLN1 MST1R
CBLN1 ZIC1
CBLN1 SEPT7
CBLN1 GDI1
PSMA2 FABP5L7
PSMA2 RPS27A
PSMA2 CD63
PSMA3 SRP9
PSMA3 TMED10
PSMA3 EBNA1BP2
PSMA3 CAPN2
PSMA3 PHC2
PSMA3 SETDB1
PSMA3 ANKRD46
PSMA3 SOD1
PSMA3 SLC25A3
PSMA3 SRP14
PSMA3 CREB1
PSMA3 UBXN4
PSMA3 ATP2B1
PSMA3 GFPT1
PSMA3 CTCF
PSMA3 DHX38
PSMA3 PUM1
PSMA3 CLTC
PSMA3 XRCC5
PSMA3 ACADM
PSMA3 IL8RB
PSMA3 NARS
PSMA3 PCBP1
PSMA3 B4GALT1
PSMA3 TOP2B
PSMA3 MAPK1IP1L
PSMA3 SFPQ
PSMA3 TAF7
PSMA3 PSMB4
PSMA3 SLC25A46
PSMA3 TLK2
PSMA3 DNAJC7
PSMA3 BAT3
PSMA3 GPD1L
PSMA3 YY1
PSMA3 TLE2
PSMA3 ATP5J
PSMA3 NFATC3
PSMA3 FH
PSMA3 HMGN2
PSMA3 SET
PSMA3 NCOA4
PSMA3 HNRNPU
PSMA3 AP2M1
PSMA3 HNRNPM
PSMA3 GNB3
PSMA3 PUM2
PSMA3 UBE2N
PSMA3 ZNF133
PSMA3 POLA2
PSMA3 GTF2A2
PSMA3 SSRP1
PSMA3 SRRD
PSMA3 HAX1
PSMA3 DDOST
PSMA3 MAP2K5
PSMA3 DAD1
PSMA3 YWHAQ
PSMA3 SFRS3
PSMA3 SFRS2
PSMA3 CEBPZ
PSMA3 AMD1
PSMA3 CNP
PSMA3 PSME2
PSMA3 IK
PSMA3 SNRPN
PSMA3 PPP2R5E
PSMA3 MCFD2
PSMA3 CD24
PSMA3 PPP1CC
PSMA3 PRCC
PSMA3 RPA2
PSMA3 EBP
PSMA3 SFRS11
C9 BMS1
C9 LLGL2
C9 LGALS7B
C9 RPS15A
C9 RAE1
PSMA1 SNRPB2
PSMA1 SAP18
PSMA1 CNN3
PSMA1 PTGES3
PSMA1 SFRS3
PSMA1 RFX1
PSMA1 EIF3F
PSMA1 TUBB
PSMA1 SLC25A3
PSMA1 CDK4
PSMA1 ALDH9A1
PSMA1 SUMO1
PSMA1 POLR2G
PSMA1 TRA2B
PSMA1 CAD
PSMA6 ALDH4A1
PSMA6 DAD1
PSMA6 PSME2
PSMA4 SUMO1
PSMA4 PSMF1
PSMA4 SRP9
PSMA4 DDX18
PSMA4 EIF3I
PSMA4 ZNF146
PSMA4 GNG10
PSMA4 LAD1
PSMA4 SHC3
PSMA4 CNN3
PSMA4 H2AFZ
PSMA4 RBBP4
PSMA4 PUM1
PSMA4 SEPT7
PSMA4 ACADM
PSMA4 CCT8
PSMA4 BMS1
PSMA4 FAM175B
PSMA4 H3F3A
PSMA4 RBM39
PSMA4 COX6C
PSMA4 TOP2A
PSMA4 RCN2
PSMA4 PARP1
PSMA4 EIF1AP1
PSMA4 TAF7
PSMA4 NASP
PSMA4 UBE2N
PSMA4 PPP2R5E
PSMA4 EIF4H
PSMA4 YY1
PSMA4 ATP5J
PSMA4 H1FX
PSMA4 HNRNPU
PSMA4 HNRNPK
PSMA4 HNRNPM
PSMA4 RPS23
PSMA4 MCM3
PSMA4 COMT
PSMA4 UNG
PSMA4 TSPY3
PSMA4 HSPE1
PSMA4 COX7C
PSMA4 SMN2
PSMA4 GTF2A2
PSMA4 PSMD6
PSMA4 CYCS
PSMA4 MRPS12
PSMA4 RRM1
PSMA4 RB1CC1
PSMA4 CAMLG
PSMA4 DAD1
PSMA4 EPS15
PSMA4 SFRS7
PSMA4 SFRS2
PSMA4 RPL23
PSMA4 HNRNPA2B1
PSMA4 SUZ12
PSMA4 EPRS
PSMA4 YWHAE
PSMA4 ITGB3
PSMA4 PDIA6
PSMA4 SNRPN
PSMA4 SSBP1
PSMA4 MCFD2
PSMA4 NPM1
PSMA4 SNRPE
PSMA4 CCNB1
PSMA4 TOPBP1
PSMA4 RPL34
PSMA4 FEZ2
PSMA4 PMVK
PSMA4 NCL
PSMA5 FDPS
PSMA5 COX5A
PSMA5 UBE2N
PSMA5 TDG
PSMA5 SRP9
PSMA5 PCBP1
PSMA5 PSMB5
PSMA5 FABP5L7
SLC6A12 ITIH4
SLC6A12 COX6A2
SLC6A11 EPCAM
SLC6A11 MS4A2
SLC6A11 HAAO
SLC6A11 RBBP5
HIST2H2AA3 ADD3
HIST2H2AA3 ALCAM
HIST2H2AA3 RPS19
HIST2H2AA3 PRKAG1
HIST2H2AA3 STX16
HIST2H2AA3 TNFRSF4
HIST2H2AA3 STAT3
HIST2H2AA3 FLT4
C7 ZNF638
C7 PTGR1
C6 TRAM2
C6 NR4A1
C5 NPAT
C5 TRA2B
GALT GPR17
GALT ANG
GALT CENPI
GALT GZMM
GALT YIF1A
GALT CREB3
GALT CD68
GALT ZER1
GALT CLTCL1
GALT SPRR1A
GALT TRIM40
GALT CHRFAM7A
HMGCS1 HK2
HMGCS2 MVK
HMGCS2 CD8B
FBXO46 PLEC1
FBXO46 TIAL1
SRF POLA2
SRF PSG11
SRF PSMD2
SRF KIF14
SRF BTG2
SRF IL8RB
SRF ARHGEF7
SRF FAM175B
SRF TEC
SRF CLOCK
SRF MARCKS
SRF HNRNPA2B1
SRF COPA
SRF GNB3
SRF TTC3
SRF PSME4
SRF NASP
SRF KIAA0174
SRF KIAA0226
SRF DAG1
SRF HTATSF1
SRF PWP1
SRF CSNK2A2
SRF SEMA3C
SRF TFAP4
SRF EIF4G2
SRF IER2
SRF GNA11
SRF UFD1L
ARHGAP25 RYR1
USP4 DPEP1
USP4 LOC729602
USP4 PDK2
USP4 RUNX1T1
USP4 YWHAB
USP4 DCTN1
USP4 HIST1H2AB
SRI SLC25A3
SRI EIF3A
SRI H2AFZ
SRM ANKRD46
SRM IL8RB
SRM PCBP1
SRM AGER
SRM CXorf40B
SRM KRT6B
SRM H3F3A
SRM UNG
LGALS9 CLOCK
LGALS9 CPE
LGALS9 SH3GL3
LGALS9 AKR1C3
LGALS9 DRG2
LGALS9 APOB
LGALS9 TRBC1
LGALS9 MPP3
LGALS9 TULP1
LGALS9 PXN
LGALS9 NP
LGALS9 CCL22
LGALS9 KLHDC10
LGALS9 CTLA4
LGALS9 F13B
LGALS9 MDC1
LGALS9 WARS
LGALS9 B4GALT1
LGALS9 BNIP1
LGALS9 SEMA3C
LGALS9 PDXDC1
LGALS9 AK1
LGALS9 SECISBP2L
LGALS9 BAT3
LGALS9 MFGE8
SNRPB2 EIF4E
SNRPB2 EPRS
SNRPB2 PHKB
SNRPB2 ZNF146
MZF1 KCNMB1
MZF1 SNX17
MZF1 BMS1
MZF1 DR1
MZF1 CENPB
MZF1 PSMC2
ATXN10 ZCCHC11
ATXN10 YWHAQ
ATXN10 MAP4K5
ATXN10 CIRBP
ATXN10 CAPRIN1
ATXN10 CPE
ATXN10 SRP9
ATXN10 USP7
ATXN10 N4BP2L2
ATXN10 PSMD2
ATXN10 TOMM20
ATXN10 CLTC
ATXN10 ZMYND11
ATXN10 LEPROT
ATXN10 RBM15B
ATXN10 CBX1
ATXN10 AP2S1
ATXN10 MYST3
ATXN10 NCOA4
ATXN10 ZNF146
ATXN10 SFRS4
ATXN10 HNRNPU
ATXN10 LOC728849
ATXN10 AP2M1
ATXN10 PMS2L5
ATXN10 SLC35A1
ATXN10 UBXN4
ATXN10 MTMR6
ATXN10 AP1B1
ATXN10 SNRNP70
ATXN10 NPEPPS
ATXN10 ZIC1
ATXN10 TRA2B
ATXN10 PPP2CB
ATXN10 KIAA0430
ATXN10 SOD2
ATXN10 RAB1A
ATXN10 KIAA0240
ATXN10 GNB1
ATXN10 BMI1
ATXN10 KIAA0174
ATXN10 FERMT2
ATXN10 CUX1
ATXN10 EIF4H
ATXN10 USP14
ATXN10 NAGA
ATXN10 HELZ
ATXN10 C5orf13
ATXN10 PPP1R11
ATXN10 UBE4A
ATXN10 GTF2I
ATXN10 UBE2N
ATXN10 TOP2B
ATXN10 AARS
ATXN10 TNFAIP1
ATXN10 ZKSCAN1
ATXN10 SKP1
ATXN10 LOC100133166
ATXN10 PSMC6
ATXN10 RNF103
ATXN10 PRKACB
ATXN10 ZNF135
ATXN10 KIAA0247
ATXN10 SARS
LGALS1 ANXA5
LGALS1 APOBEC3B
LGALS1 RBP1
LGALS1 FLNA
LGALS1 RAB13
LGALS1 IRAK1
SRY POLA2
SRY CYB5R3
SRY SUMO1
SRY CD151
SRY IER2
SRY IL8RB
SRY KDM4A
SRY MAPK1IP1L
SRY CASC3
SRY CUX1
SRY CSNK2A2
SRY PTTG1IP
SRY IRF9
SRY MST1R
SRY GLUD1
SRY RBMX
SRY CTCF
SRY M6PR
KCNJ2 PXN
KCNJ1 RPL10A
NMU PRR3
MYL12A CYR61
KCNJ4 AVPR1B
KCNJ4 CNR2
KCNJ4 KIAA0195
KCNJ4 COL11A2
KCNJ4 SDC4
KCNJ4 MMP16
KCNJ4 SF1
KCNJ4 ST14
KCNJ4 TEF
KCNJ4 ADCYAP1
KCNJ4 IKBKE
KCNJ4 UROD
KCNJ4 BTN2A2
KCNJ4 FLT4
KCNJ4 P2RX5
KCNJ4 REG1A
KCNJ4 DRG2
KCNJ4 MADD
KCNJ4 CHIC1
KCNJ4 PNMT
KCNJ4 KRT6C
KCNJ4 RDBP
KCNJ4 NCKAP1L
KCNJ4 ITPKC
KCNJ4 DNASE1
KCNJ4 LPCAT3
KCNJ4 GFRA2
KCNJ4 GLA
KCNJ4 GRM4
KCNJ4 TAGLN2
KCNJ4 FLT1
KCNJ4 PHKG2
KCNJ4 THRSP
KCNJ4 PAK1
KCNJ4 BBS9
KCNJ4 ZNF167
KCNJ4 AQP2
KCNJ4 SLC14A2
KCNJ4 CTF1
KCNJ4 IGL@
KCNJ4 ACAP1
KCNJ4 WARS
KCNJ4 B4GALT1
KCNJ4 ESD
KCNJ4 FABP3
KCNJ4 CYP2A6
KCNJ4 SMARCD1
KCNJ4 PTPRN
KCNJ4 LTK
KCNJ4 PTPN1
KCNJ4 CD8B
KCNJ4 NFIC
KCNJ4 CCL22
KCNJ4 TAF1
KCNJ4 SLC3A2
KCNJ4 MPO
KCNJ4 ACSL1
KCNJ4 HNF4A
KCNJ4 NOTCH3
KCNJ4 KLRK1
KCNJ4 CRYBB1
KCNJ4 CYP2C19
KCNJ4 ATP6V0A1
KCNJ4 HLA-DOB
KCNJ4 CHRNE
KCNJ4 PPP3CA
KCNJ4 SLC18A1
KCNJ4 HLA-DQA1
KCNJ4 SLAMF1
KCNJ4 MYL3
TSTA3 GH2
TSTA3 ACOX2
TSTA3 RAPGEF5
TSTA3 MN1
EIF2AK2 BTN3A2
EIF2AK2 PPAP2B
EIF2AK2 SPG7
EIF2AK2 PRKAG1
EIF2AK2 NAGA
EIF2AK2 ILK
EIF2AK2 SF1
EIF2AK2 AP3S2
EIF2AK2 RB1CC1
EIF2AK2 RBM15B
EIF2AK2 UBA1
EIF2AK2 PI4KB
EIF2AK2 USF2
EIF2AK2 OGDH
EIF2AK2 IL8RB
EIF2AK2 PRPF18
EIF2AK2 PSEN1
EIF2AK2 RGL2
EIF2AK2 CETN2
EIF2AK2 PPP2R4
EIF2AK2 AP2M1
EIF2AK2 B4GALT1
EIF2AK2 DDB1
EIF2AK2 ATP5F1
EIF2AK2 SRRD
EIF2AK2 CTF1
EIF2AK2 RAB1A
EIF2AK2 SEC13
EIF2AK2 MDC1
EIF2AK2 WARS
EIF2AK2 COMT
EIF2AK2 PPP1R11
EIF2AK2 TNFRSF4
EIF2AK2 IL32
EIF2AK2 EIF4H
EIF2AK2 HTATSF1
EIF2AK2 SALL2
EIF2AK2 PWP1
EIF2AK2 BNIP1
EIF2AK2 BBS9
EIF2AK2 SQSTM1
EIF2AK2 DAZAP2
EIF2AK2 MPO
EIF2AK2 AARS
EIF2AK2 PSAP
EIF2AK2 SLC2A1
EIF2AK2 NUP153
EIF2AK2 EBP
EIF2AK2 AGPAT1
EIF2AK2 UBC
EIF2AK2 COPB1
EIF2AK2 PRCP
EIF2AK2 M6PR
TDG PPID
TDG CNN3
WIPF1 NEFL
ADRB2 NEAT1
ADRB2 RAB3A
ADRB3 AVPR1B
ADRB3 CCL2
ADRB3 PPP2R1B
ADRB3 GPER
ADRB3 GLA
ADRB3 CRP
ADRB3 RPS15A
ADRB3 POFUT1
ADRB3 CDKL5
ADRB3 TNFRSF14
ADRB3 NCAM1
ADRB3 TEF
ADRB3 HLA-DQA1
ADRB3 GCM1
ADRB3 FLT4
ADRB3 P2RX5
ADRB3 MICB
ADRB3 SLC30A3
ADRB3 SLC14A2
ADRB3 DRG2
ADRB3 CHIC1
ADRB3 GAS2L1
ADRB3 PGC
ADRB3 CYP2F1
ADRB3 GRK6
ADRB3 AGER
ADRB3 DGCR6
ADRB3 HLA-C
ADRB3 DNASE1
ADRB3 S100A7
ADRB3 CCL22
ADRB3 BBS9
ADRB3 ODF1
ADRB3 AQP3
ADRB3 TMEM106A
ADRB3 F13B
ADRB3 SMCP
ADRB3 PRM2
ADRB3 HMGA2
ADRB3 NCAPD3
ADRB3 KIAA0226
ADRB3 CYP2A6
ADRB3 NFIC
ADRB3 LMNA
ADRB3 SERPINB2
ADRB3 CSNK2A1
ADRB3 GPR3
ADRB3 LOC91316
ADRB3 BCAM
ADRB3 HRG
ADRB3 C4orf8
ADRB3 LST1
ADRB3 DCTN1
ADRB3 CXCL9
ADRB3 INPP5J
ADRB3 SLC2A4
ADRB3 SDC4
ADRB3 PAK1
ADRB3 STAT5B
ADRB3 BNIP1
ADRB3 PDK2
ADRB3 CYP2C19
ADRB3 ATP6V0A1
ADRB3 GFRA2
ADRB3 MME
ADRB3 SLAMF1
COL1A2 FN1
COL1A2 COL1A1
COL1A2 COL3A1
COL1A2 COL11A1
AGPAT1 PPAP2B
AGPAT1 MEN1
AGPAT1 SF1
AGPAT1 ZNF76
AGPAT1 SMG7
AGPAT1 RARG
AGPAT1 SUPT5H
AGPAT1 ATP6AP1
AGPAT1 DGCR6
AGPAT1 CSNK2A1
AGPAT1 GPI
AGPAT1 NOMO1
AGPAT1 IP6K1
AGPAT1 GTF2F1
AGPAT1 GSK3A
AGPAT1 SLC2A1
AGPAT1 SUPT4H1
AGPAT1 UBC
AGPAT1 KLC1
AGPAT1 CCNI
AGPAT1 VPS72
AGPAT1 CYB5R3
AGPAT1 FUS
AGPAT1 SERINC3
AGPAT1 RNH1
AGPAT1 CLTC
AGPAT1 SLC9A6
AGPAT1 NONO
AGPAT1 ZNF167
AGPAT1 H3F3B
AGPAT1 H3F3A
AGPAT1 TNFRSF4
AGPAT1 ITPK1
AGPAT1 DHPS
AGPAT1 KIAA0195
AGPAT1 CSK
AGPAT1 SEC13
AGPAT1 OGDH
AGPAT1 HERC1
AGPAT1 GRN
AGPAT1 PTPN1
AGPAT1 ACO2
AGPAT1 BNIP1
AGPAT1 FTO
AGPAT1 TNK2
AGPAT1 GNAQ
AGPAT1 VAV1
AGPAT1 GZMM
AGPAT1 TNFAIP1
AGPAT1 SLC35B1
AGPAT1 BAT3
AGPAT1 ATP6V0A1
AGPAT1 FLOT2
AGPAT1 PWP1
AGPAT1 GPD1L
AGPAT1 PSEN1
AGPAT1 ATXN1
AGPAT1 PKM2
AGPAT1 PI4KB
AGPAT1 PI4KA
AGPAT1 TLE2
AGPAT1 TP53BP2
AGPAT1 KRT2
AGPAT1 UPF1
AGPAT1 ATP5B
AGPAT1 NCOR2
AGPAT1 SH3GL3
AGPAT1 DDB1
AGPAT1 TBXA2R
AGPAT1 TAF6
AGPAT1 RAB1A
AGPAT1 GNB1
AGPAT1 KIAA0226
AGPAT1 SALL2
AGPAT1 PPP1R7
AGPAT1 SGK1
AGPAT1 MAP2K2
AGPAT1 PMS2L11
AGPAT1 STAT5B
AGPAT1 CDK9
AGPAT1 ATP6V0C
AGPAT1 ATP5F1
AGPAT1 PPP2R1A
AGPAT1 ACVR1
AGPAT1 SPG7
AGPAT1 ERCC4
AGPAT1 MPRIP
AGPAT1 RING1
AGPAT1 MAP4
AGPAT1 RGL2
AGPAT1 SFRS3
AGPAT1 NUP188
AGPAT1 ARHGDIA
AGPAT1 AP1B1
AGPAT1 AMD1
AGPAT1 CNP
AGPAT1 MDC1
AGPAT1 KIAA0240
AGPAT1 WARS
AGPAT1 CASC3
AGPAT1 CES2
AGPAT1 SNRPN
AGPAT1 NAGA
AGPAT1 BBS9
AGPAT1 SQSTM1
AGPAT1 EZR
AGPAT1 RABGGTA
AGPAT1 EBP
AGPAT1 CHRND
AGPAT1 GNA11
AGPAT1 PPP2R5C
AGPAT1 M6PR
COL1A1 FN1
COL1A1 COL5A2
COL1A1 COL3A1
LOC100128792 MADD
LOC100128792 COPA
LOC100128792 PEA15
LOC100128792 MPO
LOC100128792 CACNB1
LOC100128792 SLC2A4
LOC100128792 SDC4
LOC100128792 WARS
LOC100128792 PPP2R4
LOC100128792 BNIP1
LOC100128792 OAS2
LOC100128792 DNASE1
LOC100128792 CHIC1
LOC100128792 CYP2A6
LOC100128792 ADCYAP1
LOC100128792 TNFRSF4
LOC100128792 FLT4
LOC100128792 GRM4
LOC100128792 CSNK2A2
LOC100128792 SLAMF1
CSNK2B PPP2R1A
CSNK2B SUPT6H
CSNK2B FAM50A
CSNK2B NBL1
CSNK2B RGL2
CSNK2B KLHDC3
CSNK2B ATP5F1
ELMO1 AGAP2
OCRL UMOD
TMPO MORC3
TMPO COL11A2
TMPO SSRP1
TMPO USP7
TMPO MAP2
TMPO MRPS12
TMPO HNRNPH2
TMPO IL8RB
TMPO YWHAQ
TMPO SFRS3
TMPO SFRS2
TMPO TRD@
TMPO MAPK3
TMPO NID1
TMPO PRDM2
TMPO RAB1A
TMPO AUH
TMPO FERMT2
TMPO ESD
TMPO MTOR
TMPO CCND2
TMPO LOC201229
TMPO BAT1
IDO1 MAP2
VARS DCHS1
VARS MMP14
VARS BMS1
VARS MTHFD2
VARS BTN3A1
VARS MYL7
VARS POU6F1
VARS GP9
VARS RAB3A
VARS EEF1A1
VARS KCNMB1
VARS HNRNPK
VARS CLK3
VARS RTCD1
PLAUR PNLIPRP2
FCGR3B STAT3
FCGR3B PPP1R11
FCGR3B IFNA21
FCGR3B PRDM2
FCGR3B SRRD
SDHC DLG4
SDHC MED24
SDHC NONO
SDHC SUPT4H1
SDHC ATP5B
FOXO1 ZNF141
FOXO1 AOC2
FOXO1 IRF9
FOXO1 AFF2
FOXO1 IFI44L
FOXO1 GABRA1
FOXO1 CALCOCO2
FOXO1 RNF113A
LRRC23 AKT1
LRRC23 PPP2R1B
LRRC23 CNP
FOXO4 PTH1R
FOXO4 HLA-C
FOXO4 PLK3
FOXO4 APOC4
FOXO4 LAMB3
FOXO4 FBLN1
FOXO4 RPS9
FOXO4 RAP1GAP
FOXO4 MT3
FOXO4 SEMG2
FOXO4 LAD1
FOXO4 CARS
FOXO4 NAT6
FOXO4 LTB
FOXO4 RAE1
FOXO4 KIAA0040
FOXO4 BTG2
FOXO4 KCNMB1
FOXO4 CYP4A11
FOXO4 GNA15
FOXO4 IL8
FMR1 TMEM131
FMR1 CASC3
FMR1 SFTPA1B
FMR1 WWP1
FMR1 ZCCHC11
FMR1 SDCBP
FMR1 PUM1
FMR1 SLC5A5
FMR1 MAP2K5
FMR1 CD8B
FMR1 YES1
FMR1 APPBP2
FMR1 MADD
FMR1 MVK
FMR1 BTG3
FMR1 TRO
FMR1 GRK6
FMR1 ZWINTAS
FMR1 TRD@
FMR1 MARCKS
FMR1 CSNK2A1
FMR1 B4GALT1
FMR1 ALDH18A1
FMR1 SNRNP70
FMR1 AOC2
FMR1 BBS9
FMR1 WEE1
FMR1 MAPK1IP1L
FMR1 PRDM2
FMR1 CTF1
FMR1 IFI35
FMR1 WARS
FMR1 BMI1
FMR1 HERC1
FMR1 BCAM
FMR1 ALDH9A1
FMR1 SATB1
FMR1 LTK
FMR1 ATP2B2
FMR1 NPAT
FMR1 GPR3
FMR1 PPP1R11
FMR1 SF1
FMR1 EIF4G2
FMR1 SDC4
FMR1 SLC2A1
FMR1 FOLR1
FMR1 SSR1
FMR1 FUT3
FMR1 SFRS11
FMR1 RNF144A
FMR1 SLC35D1
FMR1 IL8RB
FMR1 PHF3
PEX13 BCAM
PEX13 PRIM1
PEX13 GJA5
PEX13 TAF1
PEX13 LPAL2
LPGAT1 TAF7
LPGAT1 NCOA6
LPGAT1 VBP1
LPGAT1 UBE2N
LPGAT1 LIMK2
LPGAT1 FAM175B
LPGAT1 TEC
LPGAT1 SAFB
LPGAT1 NARS
LPGAT1 KIAA0174
LPGAT1 GLUL
LPGAT1 IGL@
LPGAT1 CYCS
LPGAT1 ALDH7A1
LPGAT1 ZNF131
LPGAT1 TUBGCP3
LPGAT1 CSNK2A2
LPGAT1 YES1
LPGAT1 PXN
ALDH1A1 NCOA6
ALDH1A1 LIMK2
ALDH1A1 ARHGEF7
ALDH1A1 DDX18
ALDH1A1 OAS2
ALDH1A1 PUM1
ALDH1A1 RAB33A
ALDH1A1 CSNK2A2
GCDH RPS11
GCDH RPS10
GCDH CTRC
GCDH RNH1
GCDH PSEN1
GCDH NUP188
GCDH PEA15
GCDH H3F3B
GCDH ATP1B2
GCDH KIAA0247
GCDH GNB1
GCDH PSME3
GCDH ARL6IP1
GCDH MGAT3
GCDH HRG
GCDH FTO
GCDH SRPR
GCDH AARS
GCDH GSK3A
GCDH GRB2
GCDH EBP
GCDH IP6K1
GCDH CSNK2A1
ALDH1A3 NEUROG1
ALDH1A3 NHLH1
ALDH1A3 NDP
AP3B1 RNPS1
TIMM17A HCCS
TIMM17A CYB5R3
TIMM17A ASAH1
TIMM17A ADD1
TIMM17A PRKAG1
TIMM17A HPRT1
TIMM17A RSC1A1
TIMM17A ACADM
TIMM17A PRCC
TIMM17A EBP
TIMM17A COX6C
TIMM17A GTF2A2
TIMM17A GNA11
TIMM17A RAD23B
TIMM17A MAPKAPK2
TIMM17A SH3GL3
RPL29 EEF1A1
RPL29 RPL7A
RPL29 RPS17
RPL29 RPL28
RPL29 RPL8
RPL29 GNAS
RPL29 RPS19
RPL29 RPS28
RPL29 GNB2L1
RPL29 RPL13A
RPL29 RPL13
RPL29 RPS16
RPL29 ACTB
RPL29 TSC2
RPL29 DPEP1
RPL29 RPS9
RPL28 RPS27
RPL28 LOC91316
RPL28 EEF1A1
RPL28 RPS19
RPL28 RPS28
RPL28 MBOAT7
RPL28 APOH
RPL28 ALPI
RPL28 DPEP1
GCNT2 RPS23
GCNT2 H1FX
GCNT2 TBCB
GCNT2 APEX1
GCNT2 ATP5O
NAP1L1 HMGN2
NAP1L1 LIMK2
NAP1L1 RPS27A
NAP1L1 SFRS2
NAP1L1 CCT8
NAP1L1 BMS1
NAP1L1 BTG2
NAP1L1 SFRS3
NAP1L1 HNRNPU
NAP1L1 NARS
NAP1L1 POU6F1
NAP1L1 LAD1
NAP1L1 H3F3A
NAP1L1 EPRS
NAP1L1 RAB3GAP1
NAP1L1 NAT6
NAP1L1 ABO
NAP1L1 ENO1
NAP1L1 SFPQ
NAP1L1 KRIT1
NAP1L1 GPR3
NAP1L1 USP13
NAP1L1 TUBB
NAP1L1 RBBP4
NAP1L1 NUP153
NAP1L1 RPL10A
NAP1L1 ATF4
NAP1L1 POU2F2
NAP1L1 FBL
CALCOCO2 STOM
CALCOCO2 UBE2A
CALCOCO2 CSNK2A2
CALCOCO2 LIMK2
CALCOCO2 CD302
CALCOCO2 YWHAB
CALCOCO2 SEPT7
CALCOCO2 RSU1
CALCOCO2 PSMB5
NAP1L3 PI4KA
NAP1L3 CIRBP
NAP1L3 SALL2
NAP1L3 CPE
NAP1L3 PSMD2
NAP1L3 N4BP2L2
NAP1L3 CLTC
NAP1L3 SEPT7
NAP1L3 DRG2
NAP1L3 SKP1
NAP1L3 TMEM41B
NAP1L3 ATP6AP1
NAP1L3 SECISBP2L
NAP1L3 DYNLT3
NAP1L3 AP2M1
NAP1L3 PEA15
NAP1L3 APPBP2
NAP1L3 TRO
NAP1L3 KIAA0240
NAP1L3 RTN1
NAP1L3 BMI1
NAP1L3 KIAA0226
NAP1L3 UTP14C
NAP1L3 HTATSF1
NAP1L3 PPP3CA
NAP1L3 SNAP25
NAP1L3 DAZAP2
NAP1L3 ZNF638
NAP1L3 BCLAF1
NAP1L3 PURA
NAP1L3 ZNF91
NAP1L3 UBC
NAP1L3 ATXN1
NAP1L4 ACTG1
NAP1L4 ZNF146
NAP1L4 KIAA0174
NAP1L4 TRAM1
NAP1L4 CXorf40B
NAP1L4 TM9SF2
RPL23 RPL11
RPL23 RPS27A
RPL23 RPL27A
RPL23 RPL9
RPL23 RPS21
RPL23 PMVK
RPL23 RPS28
RPL23 COX7C
RPL23 GNAS
RPL23 RPS3A
RPL23 RPS15A
RPL23 RPL13
RPL23 RPL10A
RPL23 RPL34
RPL23 RPS9
TGOLN2 CYP4A11
TGOLN2 TTYH2
TGOLN2 ZC3H3
TGOLN2 DNASE1
TGOLN2 GSTP1
TGOLN2 P2RX5
TGOLN2 GRM1
RGS6 AKT2
RGS6 RPS3A
RGS6 SLC35A2
RGS7 SLC9A6
RGS7 N4BP2L2
RGS7 ZNF134
RGS7 SSTR3
LPCAT3 AVPR1B
LPCAT3 NCKAP1L
LPCAT3 FUS
LPCAT3 HLA-C
LPCAT3 GLA
LPCAT3 S100P
LPCAT3 CYP17A1
LPCAT3 ST14
LPCAT3 TEF
LPCAT3 IKBKE
LPCAT3 UROD
LPCAT3 MAPKAPK3
LPCAT3 FLT1
LPCAT3 RNF113A
LPCAT3 SLC10A2
LPCAT3 CHIC1
LPCAT3 CYP2F1
LPCAT3 BTN1A1
LPCAT3 AGER
LPCAT3 DNASE1
LPCAT3 TTYH2
LPCAT3 PML
LPCAT3 URB2
LPCAT3 S100A7
LPCAT3 CCL22
LPCAT3 SLC5A2
LPCAT3 IVD
LPCAT3 DOC2B
LPCAT3 AQP2
LPCAT3 SLC14A2
LPCAT3 KRT35
LPCAT3 BCAT2
LPCAT3 INPP5J
LPCAT3 SMARCD1
LPCAT3 CD8B
LPCAT3 TAGLN2
LPCAT3 BBS9
LPCAT3 CYP1A2
LPCAT3 CASP2
LPCAT3 GH2
LPCAT3 E2F1
LPCAT3 ACOX2
LPCAT3 ZC3H3
LPCAT3 GSK3A
LPCAT3 TNFRSF14
LPCAT3 SPRR2C
LPCAT3 GRIN2C
LPCAT3 ATP6V0A1
LPCAT3 PCDH1
LPCAT3 HLA-DQA1
LPCAT3 SLAMF1
LPCAT3 MYL3
PLAG1 RB1
SPINK2 ARPC4
EYA2 TBCC
EYA2 UPF1
PIGA TNR
PIGA CDSN
PIGA MTFR1
PIGA EPRS
PIGA MVK
PIGA MT1A
SPAG11A RBM3
SPAG11A TFAP4
SPAG11A MRPS27
SPAG11A PUM1
SPAG11A NCL
SPAG11A CEACAM4
SPAG11A TAF15
SPAG11A FAM175B
PIGF IRF9
PIGF SLC2A1
CALCRL GH2
PIGH MAPRE2
LOXL2 CD81
LOXL2 P4HB
HPN MYBPH
HPN PTGIR
HPN PRG2
HPN TFE3
HPN HSD17B3
HPN UGP2
EPCAM CASP2
EPCAM RBBP5
EPCAM CEACAM4
EPCAM PNMT
GK3P EFNA3
TAX1BP1 PTTG1IP
TAX1BP1 KIAA0247
TAX1BP1 LEPROT
TAX1BP1 STAT5B
TAX1BP1 RGL2
TAX1BP1 DGCR6
TAX1BP1 DUSP5
TAX1BP1 STRA13
TAX1BP1 FLOT2
TAX1BP1 PTP4A2
TAX1BP1 ACO2
TAX1BP1 PSEN1
TAX1BP1 RCAN1
CSNK1G2 LRRC41
CSNK1G2 TYK2
CSNK1G2 PCDHGC3
TAX1BP3 PRG2
TAX1BP3 PTGIR
ALPP IGL@
PPP1CB SPCS2
PPP1CB PSMD2
PPP1CB CCNG2
PPP1CB MLH1
PPP1CB HNRNPH2
PPP1CB LEPROT
PPP1CB SEPT7
PPP1CB LOC728849
PPP1CB YES1
PPP1CB TMED10
PPP1CB OGDH
PPP1CB YWHAQ
PPP1CB DDX18
PPP1CB UGP2
PPP1CB TM9SF2
PPP1CB DYRK1A
PPP1CB MAPRE1
PPP1CB CTDSP2
PPP1CB BAT1
PPP1CB TSC22D1
PPP1CB HK3
PPP1CB UBC
PPP1CB COMT
PPP1CB FERMT2
PPP1CB UBXN4
PPP1CB NFIL3
PPP1CB USP7
PPP1CB UBE4A
PPP1CB MTHFD1
PPP1CB EIF4G3
PPP1CB EIF4G2
PPP1CB ACSL1
PPP1CB TNFAIP1
PPP1CB SFRS11
PPP1CB FOLR1
PPP1CC NPR1
PPP1CC RBM4
PPP1CC NFE2L1
PPP1CC KIAA0247
PPP1CC PSMD1
PPP1CC KIF23
PPP1CC CDC37
PPP1CC LAMP1
PPP1CC UBXN4
PPP1CC MSH2
OLR1 AOC2
OLR1 BLK
OLR1 CENPI
OLR1 CLOCK
OLR1 FLT4
OLR1 RB1
OLR1 MICB
OLR1 KRT1
OLR1 HTATSF1
OLR1 NFKB2
OLR1 ZNF37A
OLR1 BNIP1
OLR1 REG1A
SERPINB8 DRG2
SERPINB8 LIF
SERPINB8 ZC3H3
SERPINB8 LOC91316
SERPINB8 SEMG2
SERPINB8 EMR1
SERPINB8 KLF4
SERPINB8 UGP2
OAZ1 ATP6V1F
OAZ1 SERINC3
OAZ1 GPX4
OAZ1 PSMC1
OAZ1 ATP5B
OAZ1 BCL7B
PDK2 SMARCC2
PDK2 SLC6A6
PDK2 COL14A1
PDK2 PTGDR
PDK2 TSC2
PDK2 CES2
PDK2 POFUT1
PDK2 SPI1
PDK2 CYP2F1
PDK2 FASTK
PDK2 FTO
PDK2 CTLA4
PDK2 PLEC1
PDK2 CHRND
PDK2 PRKCG
PDK2 BMP4
PDK2 SATB1
PDK2 LTK
PDK2 HRG
PDK2 TUB
PDK2 NFIC
PDK2 LOC91316
PDK2 BCAM
PDK2 GPR6
PDK2 TAF1
PDK2 CXCL9
PDK2 GSK3A
PDK2 NR1I3
PDK2 ATP6V0A1
PDK2 HLA-DOB
PDK2 GFRA2
PDK2 GPR3
PDK2 BAP1
PDK2 SYN1
PDK2 PAK1
PDK2 SLAMF1
PDK2 ALPL
EBP AVPR1B
EBP PKM2
EBP VBP1
EBP TALDO1
EBP FAM3C
EBP CPE
EBP CTNNB1
EBP GSK3A
EBP CSTF3
EBP CLTC
EBP ATP5B
EBP EIF2S1
EBP RBM15B
EBP SH3GL3
EBP HCFC1
EBP SKP1
EBP UBE2N
EBP CLOCK
EBP NARS
EBP DEFA6
EBP RFTN1
EBP TNFRSF4
EBP CDH2
EBP AMD1
EBP ATP6V0C
EBP SRRD
EBP MMD
EBP SEC13
EBP GNB1
EBP WARS
EBP CASC3
EBP B4GALT1
EBP SET
EBP MCM3
EBP MIA3
EBP NAGA
EBP PWP1
EBP PPP1R11
EBP TLK2
EBP GZMM
EBP ACOX1
EBP ATP6V1E1
EBP EIF4G2
EBP SLC2A1
EBP RPA2
EBP AR
EBP LOC100133166
EBP GNA11
EBP COPB1
EBP ZNF134
EBP PPP4C
EBP M6PR
PDK4 GPR3
PDK4 CXCL9
KANK1 PPP2R1B
KANK1 BMP4
KANK1 ASMT
KANK1 INSL4
KANK1 KCNMA1
KANK1 DNASE1
KANK1 CTNND2
KANK1 ODF1
KANK1 DSG3
KANK1 IQGAP1
COL6A1 DGKZ
COL6A1 LTBP2
COL6A1 CDKN2D
COL6A1 ACSL1
COL6A1 RTN1
COL6A1 CES2
COL6A1 SCN1B
ALPI BATF
ALPI RPS10
ALPI RPS17
ALPI RPS16
ALPI PRKCG
ALPI EEF1A1
ALPI RPL27A
ALPI RPS27A
ALPI RPL35A
ALPI RPS15A
ALPI PROL1
ALPI STXBP2
ALPI NOP14
ALPI PPP1R1A
ALPI CYP2F1
ALPI NEFL
ALPI RPL6
ALPI PML
ALPI CD79A
ALPI RPS19
ALPI WNT2B
ALPI RPS27
ALPI NRGN
ALPI HK1
ALPI RPS28
ALPI RPL11
ALPI SNRPC
ALPI SERPINB2
ALPI LLGL2
ALPI GNAS
ALPI RPL39
ALPI FAS
ALPI HAPLN1
ALPI DGKQ
ALPL CYP1A2
ALPL FLNC
PTGS2 KRT20
PTGS1 GH2
PTGS1 CPA3
PTGS1 INPP5J
PTGS1 MGAT5
PTGS1 TSHB
FXYD2 CARS
FXYD2 HK1
FXYD2 HR44
FXYD3 GPR17
FXYD3 ADAM11
FXYD3 CCR2
FXYD3 MUC5B
FXYD3 UGP2
FXYD3 MYBPH
FXYD3 LPAL2
FXYD3 RYR1
FXYD3 TFE3
FXYD3 KLHDC10
FXYD3 NPPC
FXYD3 KDR
FXYD3 DCHS1
FXYD3 POU3F2
FXYD3 NRGN
FXYD3 GFRA2
FXYD3 MCHR1
FXYD3 GPT
FXYD3 SNRPC
FXYD3 TAF1
FXYD3 ZC3H3
FXYD3 MYBPC2
FXYD3 PRM2
ORC2L DDT
SRP9 ZCCHC11
SRP9 SFRS4
SRP9 SUMO1
SRP9 CPE
SRP9 FBLN1
SRP9 RBM15B
SRP9 ZNF146
SRP9 GNG10
SRP9 MARCKS
SRP9 PTP4A1
SRP9 DYRK1A
SRP9 MAPRE1
SRP9 ISCU
SRP9 ANKRD46
SRP9 SLC35A2
SRP9 SHC3
SRP9 SAFB
SRP9 CREB1
SRP9 GPR3
SRP9 CNN3
SRP9 TOP2B
SRP9 PPP2CB
SRP9 RBBP7
SRP9 H2AFZ
SRP9 RBBP4
SRP9 ATP5G3
SRP9 EIF4G2
SRP9 COPB1
SRP9 HMGN2
SRP9 HMGN1
SRP9 METAP1
SRP9 PUM1
SRP9 CLTC
SRP9 ACADM
SRP9 TRAM1
SRP9 AP2S1
SRP9 IL8RB
SRP9 TUBA1A
SRP9 C11orf58
SRP9 H3F3A
SRP9 SRP14
SRP9 UBXN4
SRP9 RBM39
SRP9 COX6C
SRP9 MAPK1IP1L
SRP9 RCN2
SRP9 TTC3
SRP9 PARP1
SRP9 EIF1AP1
SRP9 POLR2G
SRP9 DCUN1D4
SRP9 EIF4H
SRP9 SART3
SRP9 C5orf13
SRP9 TFAP4
SRP9 UBE2N
SRP9 NUP153
SRP9 PPP2R5E
SRP9 GCSH
SRP9 TSN
SRP9 TMEM131
SRP9 YY1
SRP9 VBP1
SRP9 OXA1L
SRP9 UBL4A
SRP9 ATP5J
SRP9 CCNG2
SRP9 CD302
SRP9 CBX1
SRP9 PKLR
SRP9 SET
SRP9 NCOA6
SRP9 PSEN2
SRP9 HNRNPU
SRP9 AP2M1
SRP9 RPL13A
SRP9 HNRNPK
SRP9 HNRNPM
SRP9 HNRNPC
SRP9 TAF7
SRP9 COMT
SRP9 HTATSF1
SRP9 UNG
SRP9 UBE2V2
SRP9 DUT
SRP9 MAP2K3
SRP9 ZNF638
SRP9 KEAP1
SRP9 SLC23A2
SRP9 RPS3A
SRP9 BLMH
SRP9 RHEB
SRP9 COX5A
SRP9 SPCS2
SRP9 PSMD6
SRP9 SCP2
SRP9 CYCS
SRP9 CTNNB1
SRP9 RRM1
SRP9 DAD1
SRP9 LOC728849
SRP9 SEC31A
SRP9 SFRS7
SRP9 YWHAQ
SRP9 SFRS3
SRP9 SFRS2
SRP9 RB1
SRP9 AP2B1
SRP9 HNRNPA2B1
SRP9 SUZ12
SRP9 VIPR1
SRP9 CEBPZ
SRP9 EPRS
SRP9 TRA2A
SRP9 TRA2B
SRP9 YWHAE
SRP9 RRAGA
SRP9 CNP
SRP9 KIAA0240
SRP9 BMI1
SRP9 USP13
SRP9 USP10
SRP9 KIAA0174
SRP9 USP14
SRP9 NPM1
SRP9 SNRPE
SRP9 DDX21
SRP9 CXorf40B
SRP9 NCL
SRP9 SFRS11
PUF60 DCHS1
PUF60 SPI1
PUF60 COG2
PUF60 HNRNPU
PUF60 RARS
PUF60 SNRPB
PUF60 MTA1
FBP1 SST
KIAA0141 SPAG8
KIAA0141 TNR
KIAA0141 CARS
KIAA0141 PLK3
KIAA0141 EIF3E
KIAA0141 CPZ
KIAA0141 RPL10A
KIAA0141 HK3
POLD4 INHA
POLD4 CDH17
POLD4 TNXB
POLD4 HTR2C
POLD4 ECE1
POLD4 GFRA2
POLD4 MFGE8
C6orf10 ZC3H3
C6orf10 POFUT1
PHKB IL8RB
PHKB CDK4
PHKB MCM3
PHKB KIAA0101
PHKB PHF3
OGG1 GSPT1
PI3 FNTB
LOC96610 TYMS
LOC96610 TRA2A
ABCB1 RNASE6
NTRK2 CYP4A11
NTRK2 ASMT
NTRK2 NTN3
NTRK2 CRYAB
NTRK2 PRKCG
NTRK2 KLF4
NTRK2 HLA-DOA
NTRK2 CCR8
NTRK2 SPRR1A
HSP90AB1 UBE4A
HSP90AB1 HMGN3
HSP90AB1 CCNG2
LRPAP1 ATP6V0C
LRPAP1 AP2S1
LRPAP1 CAPNS1
LRPAP1 VBP1
LRPAP1 SPG7
LRPAP1 SEC13
LRPAP1 SLC2A1
LRPAP1 SLC23A2
LRPAP1 PRKACA
LRPAP1 CHERP
SNRNP35 CDK9
SNRNP35 SEPW1
PFKL GFI1
PTP4A1 ZCCHC11
PTP4A1 YWHAQ
PTP4A1 ACTG1
PTP4A1 KIAA0317
PTP4A1 CAPRIN1
PTP4A1 RBM15B
PTP4A1 TSPY3
PTP4A1 BCLAF1
PTP4A1 MARCKS
PTP4A1 FOXF2
PTP4A1 PRIM2
PTP4A1 DYRK1A
PTP4A1 MAPRE1
PTP4A1 PRPSAP1
PTP4A1 NR5A1
PTP4A1 SHC3
PTP4A1 HK3
PTP4A1 SAFB
PTP4A1 VAT1
PTP4A1 KIAA0174
PTP4A1 CD24
PTP4A1 SMARCD2
PTP4A1 LOC100131311
PTP4A1 PAFAH1B1
PTP4A1 CSNK2A2
PTP4A1 UBE4A
PTP4A1 PTMA
PTP4A1 CNN3
PTP4A1 PPP2CB
PTP4A1 MST1R
PTP4A1 CPB2
PTP4A1 RBBP4
PTP4A1 EIF4G2
PTP4A1 GHRHR
PTP4A1 NFATC3
PTP4A1 HMGN2
PTP4A1 HMGN1
PTP4A1 IGHA1
PTP4A1 UBE2L3
PTP4A1 ACADM
PTP4A1 BMS1
PTP4A1 IL8RB
PTP4A1 TUBA1A
PTP4A1 H3F3A
PTP4A1 PCBP1
PTP4A1 B4GALT1
PTP4A1 TOP2B
PTP4A1 TOP2A
PTP4A1 MAPK1IP1L
PTP4A1 RCN2
PTP4A1 TTC3
PTP4A1 STAG1
PTP4A1 IGL@
PTP4A1 EIF1AP1
PTP4A1 CUX1
PTP4A1 EIF4H
PTP4A1 ZNF131
PTP4A1 TAF7
PTP4A1 HADH
PTP4A1 UBE2N
PTP4A1 DNAJC7
PTP4A1 NUP153
PTP4A1 ARHGEF7
PTP4A1 PPP2R5C
PTP4A1 TMEM131
PTP4A1 YY1
PTP4A1 POLA2
PTP4A1 SLK
PTP4A1 RAP1A
PTP4A1 CCNG2
PTP4A1 CCR4
PTP4A1 TAF15
PTP4A1 HNRNPH2
PTP4A1 KIAA0101
PTP4A1 CBX1
PTP4A1 GNAI1
PTP4A1 SET
PTP4A1 BTG3
PTP4A1 HNRNPU
PTP4A1 MAPK3
PTP4A1 HNRNPK
PTP4A1 HNRNPM
PTP4A1 TM9SF2
PTP4A1 SNRNP70
PTP4A1 RTCD1
PTP4A1 FUBP1
PTP4A1 CTF1
PTP4A1 JUND
PTP4A1 FERMT2
PTP4A1 SS18
PTP4A1 LAMP2
PTP4A1 UNG
PTP4A1 CHMP1A
PTP4A1 MVK
PTP4A1 DUT
PTP4A1 CAPZA2
PTP4A1 ZNF638
PTP4A1 TRAM1
PTP4A1 CDK2
PTP4A1 CXorf40B
PTP4A1 MORC3
PTP4A1 SPCS2
PTP4A1 LIMK2
PTP4A1 PSMD6
PTP4A1 BIRC2
PTP4A1 CYCS
PTP4A1 CTNNB1
PTP4A1 CASP8
PTP4A1 MAP2K5
PTP4A1 AFAP1
PTP4A1 LOC728849
PTP4A1 YES1
PTP4A1 SFRS7
PTP4A1 TMEM41B
PTP4A1 SFRS2
PTP4A1 RBM39
PTP4A1 HNRNPA2B1
PTP4A1 SUZ12
PTP4A1 YWHAE
PTP4A1 PCNA
PTP4A1 ARFIP2
PTP4A1 MAT2A
PTP4A1 BMI1
PTP4A1 ALDH6A1
PTP4A1 CYP2A6
PTP4A1 CUGBP2
PTP4A1 MT1X
PTP4A1 TRIP13
PTP4A1 HSPA13
PTP4A1 DAZAP2
PTP4A1 CSTF3
PTP4A1 RBMX
PTP4A1 TFCP2
PTP4A1 NCL
PTP4A1 SFRS11
PTP4A1 FAM175B
PTP4A1 FOLR2
SAP18 LAGE3
SAP18 AP2S1
SAP18 CD63
SAP18 PGRMC1
SAP18 NCOA4
SAP18 MAPK1
SAP18 C11orf58
SAP18 LAD1
SAP18 UBE2L3
SAP18 UBA1
SAP18 GFPT1
SAP18 ATP13A3
SAP18 SEPW1
PTP4A2 RGL2
PTP4A2 ATP6V1A
PTP4A2 PI4KB
PTP4A2 PKM2
PTP4A2 LEPROT
PTP4A2 ATP5O
PTP4A2 FH
PTP4A2 ATP5B
PTP4A2 APLP2
PTP4A2 WASF3
PTP4A2 SFRS4
PTP4A2 DGCR6
PTP4A2 AP2M1
PTP4A2 H3F3B
PTP4A2 PHC2
PTP4A2 YWHAB
PTP4A2 PSMC1
PTP4A2 PSMC5
PTP4A2 ATP6V0C
PTP4A2 SEPW1
PTP4A2 CNP
PTP4A2 GNB1
PTP4A2 TNFRSF4
PTP4A2 SNRPN
PTP4A2 CST3
PTP4A2 IP6K1
PTP4A2 TNK2
PTP4A2 CSNK1A1
PTP4A2 SGK1
PTP4A2 ATP6V1E1
PTP4A2 SLC35B1
PTP4A2 BAT3
PTP4A2 GPX4
PTP4A2 KRR1
PTP4A2 PSMB3
PTP4A2 PSEN1
KRAS SCGB1A1
TWF1 PSMD6
TWF1 RRAGA
TWF1 H3F3A
TWF1 TTC3
TWF1 YWHAQ
TWF1 GPM6A
TWF1 RTCD1
TWF1 SFRS11
TWF1 CRADD
TDRD9 BATF
TDRD9 WIT1
TDRD9 NRGN
TDRD9 RPL6
TDRD9 NEFL
TDRD9 PLK3
TDRD9 TNXB
TDRD9 ADRA2A
TDRD9 ALX1
TDRD9 SCNN1G
TDRD9 LTB
TDRD9 APOC4
TDRD9 LAMB3
TDRD9 PTPN6
CD28 IKBKE
DLX4 BATF
DLX4 PDGFB
CD22 FUS
CD22 PPP1R10
CD22 GZMM
CD22 H3F3A
CD22 TLE2
IFI35 PCDH1
IFI35 RRAGA
IFI35 SLC9A1
IFI35 IL8
CD27 HP
COL19A1 IVD
COL19A1 SYT5
CD24 POLA2
CD24 HDAC2
CD24 ACTG1
CD24 HMGN1
CD24 EIF4G2
CD24 AGER
CD24 PUM1
CD24 AFAP1
CD24 RBMX
CD24 XRCC5
CD24 LOC728849
CD24 YES1
CD24 ZNF142
CD24 IL8RB
CD24 RBBP4
CD24 HNRNPU
CD24 CSNK1E
CD24 H3F3A
CD24 MARK3
CD24 SNRNP70
CD24 TOP2B
CD24 TAF7
CD24 WTAP
CD24 MAPK1IP1L
CD24 TMSB15A
CD24 TTC3
CD24 NFIB
CD24 HK3
CD24 VAT1
CD24 KIAA0174
CD24 UNG
CD24 GDI1
CD24 C5orf13
CD24 MARCKS
CD24 NASP
CD24 PTMA
CD24 TMEFF1
CD24 INSM1
CD24 TTC35
CD24 ZNF131
CD24 UFD1L
CD24 PPP2R5C
RBP1 MSTP9
RBP1 KRT6B
PPIB HCK
PPIB NOP14
PPIB LMAN2
ABHD2 TCEAL1
ABHD2 MSTP9
SMAD3 ZC3H3
SMAD3 psiTPTE22
NUCB1 HLA-C
NUCB1 ALCAM
NUCB1 TH
GPR6 HLA-C
GPR6 TUBB
GPR6 WARS
GPR6 FASTK
GPR3 TEF
GPR3 BTN3A1
GPR3 HLA-C
GPR3 MEN1
GPR3 GPLD1
GPR3 MAP2K5
GPR3 FBLN1
GPR3 CD86
GPR3 MICB
GPR3 DRG2
GPR3 ATP2B2
GPR3 PDE1C
GPR3 RPL9
GPR3 TNXB
GPR3 ADRA2A
GPR3 PPP2R4
GPR3 DNASE1
GPR3 RPS9
GPR3 CXCR5
GPR3 CTAG1B
GPR3 ATP6V0A1
GPR3 CACNB4
GPR3 S100P
GPR3 SPI1
GPR3 RAE1
GPR3 LTK
GPR3 LMNA
GPR3 SERPINB2
GPR3 STXBP2
GPR3 CYP4A11
GPR3 PCDH1
GPR3 DRD4
GPR3 H2AFZ
GPR3 GRIN2C
GPR3 CHRNE
GPR3 INPP5J
GPR3 AR
BMP4 SMARCC2
BMP4 PITPNA
BMP4 RUNX1
ADAM2 WNT2B
ADAM2 RPS19
ADAM2 RPS28
SRPR TRAF1
SRPR PPAP2B
SRPR CDKL5
SRPR YWHAH
SRPR MIA3
SRPR GNA11
ACYP2 N4BP2L1
MBTPS1 SPTAN1
MBTPS1 RGL2
MBTPS1 ZNF167
MBTPS1 AKT1
MBTPS1 CRMP1
MBTPS1 FTO
PPP2CA ZNF167
PPP2CA CHGB
PPP2CA KIAA0232
PPP2CA STXBP1
PPP2CA MPRIP
PPP2CA SLC9A6
PPP2CA SKP1
PPP2CA MPP3
PPP2CA SFRS5
PPP2CA ATP6AP1
PPP2CA RABGGTA
PPP2CA MAPK6
PPP2CA H3F3B
PPP2CA SPTAN1
PPP2CA YWHAB
PPP2CA NPEPPS
PPP2CA DPP6
PPP2CA MYT1
PPP2CA GNB1
PPP2CA PPP1R7
PPP2CA MLLT11
PPP2CA HERC1
PPP2CA SNRPN
PPP2CA ACO2
PPP2CA FTO
PPP2CA ACCN2
PPP2CA PDXDC1
PPP2CA HYAL2
PPP2CA CCND2
PPP2CA KIAA0513
PPP2CA GRB2
PPP2CA GNA11
PPP2CA PPP3CB
PPP2CA CSRP2
EEF1G RPL36A
EEF1G WNT2B
EEF1G RPL7A
EEF1G EIF5
EEF1G POU2F2
EEF1G PTHLH
EEF1G AIMP1
EEF1G RPL13A
EEF1G APOC4
EEF1G MANF
EEF1G PABPC1
EEF1G TACSTD2
EEF1G SSR4
EEF1G AHCY
EEF1G KIAA0114
EEF1G DPEP1
EEF1G RPS9
EEF1G CD79A
ARPC1A PSMC2
ARPC1A KLF3
ARPC1A COX5A
ARPC1A NME1
ARPC1A HNRNPM
ACSL1 MFGE8
ACSL1 SUMO1
ACSL1 OAT
ACSL1 IKBKE
ACSL1 DLG4
ACSL1 NFE2L1
ACSL1 GNG10
ACSL1 ARHGEF1
ACSL1 FADD
ACSL1 TAGLN2
ACSL1 PLEC1
ACSL1 TSC22D1
ACSL1 HK3
ACSL1 BCAT2
ACSL1 KIAA0174
ACSL1 TPR
ACSL1 SMARCD1
ACSL1 EDEM1
ACSL1 LOC100131311
ACSL1 HRG
ACSL1 UBE4A
ACSL1 MYD88
ACSL1 CNN3
ACSL1 PDXDC1
ACSL1 ZNF167
ACSL1 ITPKC
ACSL1 H3F3A
ACSL1 NFIL3
ACSL1 UBXN4
ACSL1 CCL22
ACSL1 RBM39
ACSL1 KIAA0195
ACSL1 TRO
ACSL1 NCAPD3
ACSL1 GYS1
ACSL1 UBA7
ACSL1 UBE2A
ACSL1 PFN2
ACSL1 ATP6V0A1
ACSL1 PTGER3
ACSL1 FLT1
ACSL1 TEF
ACSL1 HNRNPK
ACSL1 RTCD1
ACSL1 TM9SF2
ACSL1 RAB13
ACSL1 CST4
ACSL1 FEV
ACSL1 CD8B
ACSL1 CAPZA2
ACSL1 FTO
ACSL1 TUB
ACSL1 PSMD6
ACSL1 ERCC4
ACSL1 USP7
ACSL1 MAP2K3
ACSL1 LOC728849
ACSL1 SFRS7
ACSL1 SLC9A3R2
ACSL1 YWHAQ
ACSL1 CYP2C19
ACSL1 ACAP1
ACSL1 CES2
ACSL1 PPP3CB
ACSL1 NFIC
ACSL1 SCN1B
ACSL1 FUT2
ACSL1 PTPRN
ACSL1 BAP1
ACSL1 HLA-DQA1
ACSL1 CHERP
ADAM9 HCLS1
ADAM9 PPP2CB
ADAM9 RAD23B
EIF4G3 APPBP2
EIF4G3 PIP5K1A
EIF4G3 STXBP1
EIF4G3 PCDHGC3
EIF4G3 CYP2C19
EIF4G3 CDK9
EIF4G3 CHMP1A
EIF4G3 LOC728849
EIF4G3 RNF113A
FAT1 LAMC1
GRB2 PPP2R1A
GRB2 PI4KA
GRB2 PTOV1
GRB2 CHGB
GRB2 CD59
GRB2 CPE
GRB2 SF1
GRB2 UPF1
GRB2 ATP5B
GRB2 RPL31
GRB2 CBX1
GRB2 PEBP1
GRB2 RGL2
GRB2 DGCR6
GRB2 NUP188
GRB2 SH3GL3
GRB2 H3F3B
GRB2 DUSP5
GRB2 MAPRE2
GRB2 ATP6V0C
GRB2 KIAA0195
GRB2 RAB1A
GRB2 GNB1
GRB2 HERC1
GRB2 C16orf45
GRB2 SNRPN
GRB2 NMT1
GRB2 SALL2
GRB2 ATP2B1
GRB2 ACO2
GRB2 IP6K1
GRB2 CSNK1A1
GRB2 PDXDC1
GRB2 TNFAIP1
GRB2 KIAA0226
GRB2 PRKACA
GRB2 CHRND
GRB2 GNA11
GRB2 MAD2L1BP
EIF4G2 ZCCHC11
EIF4G2 ACTG1
EIF4G2 UNG
EIF4G2 YY1
EIF4G2 RBM15B
EIF4G2 LBR
EIF4G2 ZNF146
EIF4G2 CLOCK
EIF4G2 GNG10
EIF4G2 MARCKS
EIF4G2 FOXF2
EIF4G2 DYRK1A
EIF4G2 MAPRE1
EIF4G2 HK3
EIF4G2 SAFB
EIF4G2 VAT1
EIF4G2 KIAA0174
EIF4G2 B4GALT1
EIF4G2 SMARCD2
EIF4G2 CSNK2A2
EIF4G2 UBE4A
EIF4G2 PTMA
EIF4G2 RBM39
EIF4G2 CCND2
EIF4G2 MST1R
EIF4G2 CPB2
EIF4G2 RBBP4
EIF4G2 COPB1
EIF4G2 CYB5R3
EIF4G2 HMGN2
EIF4G2 HMGN1
EIF4G2 PUM1
EIF4G2 STAG1
EIF4G2 EED
EIF4G2 ACADM
EIF4G2 TRAM1
EIF4G2 MADD
EIF4G2 IL8RB
EIF4G2 TUBA1A
EIF4G2 H3F3A
EIF4G2 ZIC1
EIF4G2 UBXN4
EIF4G2 TOP2B
EIF4G2 MAPK1IP1L
EIF4G2 TTC3
EIF4G2 UBC
EIF4G2 IGL@
EIF4G2 TMEM97
EIF4G2 PPP1R11
EIF4G2 DCUN1D4
EIF4G2 BTG3
EIF4G2 GDI1
EIF4G2 TAF7
EIF4G2 HADH
EIF4G2 UBE2N
EIF4G2 UBE2A
EIF4G2 IRF9
EIF4G2 TNFAIP1
EIF4G2 NUP153
EIF4G2 BAT1
EIF4G2 FAM175B
EIF4G2 PHF3
EIF4G2 TMEM131
EIF4G2 RAD23B
EIF4G2 VBP1
EIF4G2 SAT1
EIF4G2 CTNND1
EIF4G2 CBX1
EIF4G2 SET
EIF4G2 NCOA6
EIF4G2 BTG2
EIF4G2 HNRNPU
EIF4G2 AP2M1
EIF4G2 MAPK3
EIF4G2 HNRNPK
EIF4G2 HNRNPM
EIF4G2 SNRNP70
EIF4G2 CTDSP2
EIF4G2 RANBP2
EIF4G2 C5orf13
EIF4G2 COMT
EIF4G2 SEC31A
EIF4G2 LAMP2
EIF4G2 HTATSF1
EIF4G2 ALDH7A1
EIF4G2 CHMP1A
EIF4G2 USP7
EIF4G2 DUT
EIF4G2 ZNF638
EIF4G2 TLK2
EIF4G2 STX5
EIF4G2 DECR1
EIF4G2 POLA2
EIF4G2 SPCS2
EIF4G2 MSH2
EIF4G2 CYCS
EIF4G2 PSMD2
EIF4G2 CTNNB1
EIF4G2 LOC728849
EIF4G2 YES1
EIF4G2 EIF2S2
EIF4G2 SERTAD2
EIF4G2 SFRS7
EIF4G2 YWHAQ
EIF4G2 SFRS2
EIF4G2 RB1
EIF4G2 AP2B1
EIF4G2 HNRNPA2B1
EIF4G2 SUZ12
EIF4G2 VIPR1
EIF4G2 NCL
EIF4G2 TRA2B
EIF4G2 YWHAE
EIF4G2 RRAGA
EIF4G2 CNP
EIF4G2 TNR
EIF4G2 PDIA6
EIF4G2 KIAA0240
EIF4G2 BMI1
EIF4G2 CASC3
EIF4G2 SLK
EIF4G2 TRIP12
EIF4G2 IER2
EIF4G2 RBMX
EIF4G2 U2AF1
EIF4G2 ZNF91
EIF4G2 SFRS11
EIF4G2 UFD1L
PSG7 RUNX1
AMD1 POLA2
AMD1 CYB5R3
AMD1 SSRP1
AMD1 N4BP2L2
AMD1 TALDO1
AMD1 TMEM106A
AMD1 SFRS3
AMD1 NARS
AMD1 KDM4A
AMD1 PCM1
AMD1 IK
AMD1 SNRPN
AMD1 PWP1
AMD1 ARMCX6
AMD1 IER2
AMD1 RPA2
AMD1 RABGGTB
AMD1 GPD1L
AMD1 GFPT1
AMD1 ZNF134
AMD1 CTCF
AMD1 M6PR
CCNH HCCS
CCNH PSMD9
CCNH SKP1
CCNI CYB5R3
CCNI USP7
CCNI PUM2
CCNI GPM6A
CCNI RB1
CCNI CAPRIN1
CCNI OGDH
CCNI CEBPG
CCNI YWHAQ
CCNI PPP1R8
CCNI PPP2R4
CCNI MARCKS
CCNI TM9SF2
CCNI UBXN4
CCNI MTMR6
CCNI TOP2B
CCNI RNF103
CCNI RAB1A
CCNI ZIC1
CCNI EIF4H
CCNI ACO1
CCNI PWP1
CCNI GDI1
CCNI CSNK2A1
CCNI C5orf13
CCNI RBMX
CCNI RABGGTB
CCNI CTGF
CCNI PRKACB
CCNI CKAP5
CCNI M6PR
ACVR2A TLK2
VPS72 AVPR1B
VPS72 HSF2
VPS72 MEN1
VPS72 ARAF
VPS72 SMG7
VPS72 ARHGEF1
VPS72 TPR
VPS72 SMARCD1
VPS72 CSNK2A1
VPS72 PDXDC1
VPS72 INPP5J
VPS72 GSK3A
VPS72 SUPT4H1
VPS72 ZNF37A
VPS72 PAK1
VPS72 HMGN2
VPS72 TNFRSF14
VPS72 AP2B1
VPS72 NONO
VPS72 H3F3B
VPS72 GTF2I
VPS72 NPEPPS
VPS72 OS9
VPS72 KIAA0195
VPS72 OGDH
VPS72 DCUN1D4
VPS72 ACO2
VPS72 BNIP1
VPS72 C5orf13
VPS72 IRF5
VPS72 VAV1
VPS72 TNFAIP1
VPS72 AR
VPS72 BAT3
VPS72 GPX4
VPS72 SNRPN
VPS72 PI4KB
VPS72 PI4KA
VPS72 TLE2
VPS72 TAF11
VPS72 CDSN
VPS72 ABL1
VPS72 ATP5B
VPS72 ITIH4
VPS72 SH3GL3
VPS72 FUS
VPS72 USF2
VPS72 CTF1
VPS72 GNB1
VPS72 KIAA0226
VPS72 HTATSF1
VPS72 SALL2
VPS72 ACOX2
VPS72 SDC4
VPS72 KIAA0232
VPS72 RING1
VPS72 SOX4
VPS72 RGL2
VPS72 NUP188
VPS72 RNPS1
VPS72 SPTBN1
VPS72 MDC1
VPS72 CASC3
VPS72 CES2
VPS72 IL32
VPS72 BBS9
VPS72 PCDH1
VPS72 CHRND
VPS72 GNA11
VPS72 M6PR
MATN1 GYPB
MATN1 CCL22
MATN1 TAF1
PPP2CB AVPR1B
PPP2CB ZCCHC11
PPP2CB AOC2
PPP2CB ACTG1
PPP2CB PLK3
PPP2CB TMED10
PPP2CB MVK
PPP2CB ZNF146
PPP2CB BCLAF1
PPP2CB DYRK1A
PPP2CB MAPRE1
PPP2CB UBXN2B
PPP2CB ANKRD46
PPP2CB EXT2
PPP2CB TSC22D1
PPP2CB KIAA0174
PPP2CB CPE
PPP2CB UBXN4
PPP2CB CSNK2A2
PPP2CB CSNK2A1
PPP2CB SNAP25
PPP2CB UBE4A
PPP2CB GTF2F1
PPP2CB PHKG1
PPP2CB UBC
PPP2CB B4GALT1
PPP2CB HMGN2
PPP2CB HMGN1
PPP2CB CD151
PPP2CB TNFRSF4
PPP2CB PUM1
PPP2CB CLTC
PPP2CB ACADM
PPP2CB C21orf2
PPP2CB IL8RB
PPP2CB FAM175B
PPP2CB NARS
PPP2CB SLC35A1
PPP2CB GRM4
PPP2CB MYST3
PPP2CB TOP2B
PPP2CB GEM
PPP2CB MAPK1IP1L
PPP2CB RCN2
PPP2CB TTC3
PPP2CB PRKACB
PPP2CB PPP1R11
PPP2CB CUX1
PPP2CB EIF4H
PPP2CB MTFR1
PPP2CB GDI1
PPP2CB C5orf13
PPP2CB EIF1AP1
PPP2CB ALDH4A1
PPP2CB MRPS27
PPP2CB TNFAIP1
PPP2CB STK38
PPP2CB SNRPN
PPP2CB PPP2R5C
PPP2CB CLOCK
PPP2CB CIRBP
PPP2CB RAP1A
PPP2CB SDCBP
PPP2CB KIF14
PPP2CB HNRNPH2
PPP2CB FLT1
PPP2CB HNRNPU
PPP2CB AP2M1
PPP2CB MAPK3
PPP2CB HNRNPK
PPP2CB SNRNP70
PPP2CB GGH
PPP2CB RANBP2
PPP2CB TAF7
PPP2CB CTF1
PPP2CB GNB1
PPP2CB FERMT2
PPP2CB HTATSF1
PPP2CB SALL2
PPP2CB CHMP1A
PPP2CB USP7
PPP2CB FARSA
PPP2CB RNF144A
PPP2CB ZNF134
PPP2CB SPCS2
PPP2CB LIMK2
PPP2CB PSMD6
PPP2CB JUND
PPP2CB CYCS
PPP2CB PSMD2
PPP2CB MPRIP
PPP2CB INSR
PPP2CB RB1CC1
PPP2CB LOC728849
PPP2CB HERPUD1
PPP2CB WASF3
PPP2CB SFRS4
PPP2CB RB1
PPP2CB AP2B1
PPP2CB NUP188
PPP2CB PXN
PPP2CB SUZ12
PPP2CB YWHAB
PPP2CB TRA2B
PPP2CB APPBP2
PPP2CB CNP
PPP2CB KIAA0247
PPP2CB CASC3
PPP2CB ALDH6A1
PPP2CB TP53BP1
PPP2CB NAGA
PPP2CB PPP2R5E
PPP2CB BBS9
PPP2CB KIAA0226
PPP2CB DAZAP2
PPP2CB ABI2
PPP2CB AARS
PPP2CB CSTF3
PPP2CB RPA2
PPP2CB RABGGTB
PPP2CB PURA
PPP2CB ZNF91
PPP2CB SFRS11
PPP2CB MYO7A
PPP2CB M6PR
RPL8 RPS17
RPL8 RPS15A
RPL8 PROL1
RPL8 DPEP1
RPL8 RPS9
RPL8 RPL7A
RPL8 KIAA0114
RPL8 GNB2L1
RPL8 RPL13A
RPL8 EN2
RPL8 SC65
RPL8 RPL36A
RPL8 EFNA3
RPL8 RPL18
RPL8 GNAS
RPL8 POU2F2
RPL9 WNT2B
RPL9 RBM3
RPL9 RPL6
RPL9 RPS27A
RPL9 RPL35A
RPL9 LOC728844
RPL9 P2RX1
RPL9 FBLN1
RPL9 DPEP1
RPL9 RPS9
RPL9 TPT1
RPL9 CCT8
RPL9 RAP1GAP
RPL9 ZNF146
RPL9 NEFL
RPL9 EIF3E
RPL9 RPL13A
RPL9 RPL10A
RPL9 RPL27A
RPL9 KDR
RPL9 GNAS
RPL9 RPL36A
RPL9 RPS23
RPL9 RPS21
RPL9 CARS
RPL9 RPS29
RPL9 FXR1
RPL9 RPS28
RPL9 RPL11
RPL9 NPM1
RPL9 SNRPE
RPL9 PLK3
RPL9 LLGL2
RPL9 RPL39
RPL9 RPL34
RPL9 CDR1
RPL9 KIF14
RPL9 INSM1
RPL9 RPS3A
RPL9 COX6C
RPL9 POU2F2
RPL9 COX7C
RPL9 RAE1
RPL6 RPS16
RPL6 RPS18
RPL6 RPL35A
RPL6 RPS9
RPL6 FAS
RPL6 RPL13A
RPL6 S100A7
RPL6 COX6C
RPL6 KIAA0513
RPL6 RPS27A
RPL6 RPL11
RPL6 KIAA0040
RPL6 RPL39
RPL6 RPS3A
RPL6 NEFL
RPL6 RPL10A
RPL6 POU2F2
PTOV1 PPP2R1A
PTOV1 SPTAN1
PTOV1 CHGB
PTOV1 NNAT
PTOV1 RPL18A
PTOV1 STXBP1
PTOV1 ATP5B
PTOV1 APLP1
PTOV1 MLLT3
PTOV1 RAF1
PTOV1 SH3GL3
PTOV1 SMG7
PTOV1 FAM50A
PTOV1 WASF3
PTOV1 MPP3
PTOV1 FKBP8
PTOV1 ATP6AP1
PTOV1 AHDC1
PTOV1 JUP
PTOV1 H3F3B
PTOV1 DYNLT1
PTOV1 DHPS
PTOV1 PRMT2
PTOV1 GNB1
PTOV1 HERC1
PTOV1 ATN1
PTOV1 ACO2
PTOV1 IP6K1
PTOV1 PCGF2
PTOV1 SOX4
PTOV1 SUPT4H1
PTOV1 SNRPN
HP PPP2R1B
HP NCKAP1L
HP CTLA4
HP HLA-C
HP CTNND1
HP SPRR1A
HP FLT4
HP POFUT1
HP HCG26
HP APOB
HP MYBPH
HP CYP2F1
HP SCNN1G
HP DNASE1
HP SLC5A11
HP HTR2C
HP S100A7
HP DAZL
HP MAP1A
HP ODF1
HP AQP2
HP NRGN
HP IGL@
HP EFNA1
HP NCAPD3
HP SMARCD1
HP GATA3
HP TAF1
HP GSTT1
HP CXCL9
HP WNT1
HP MYBPC2
HP PRM2
RASSF2 SEPP1
RASSF2 SIK1
RASSF2 ARHGEF7
RASSF2 MSN
RASSF2 PDIA6
RASSF2 CD302
RASSF2 HK3
RASSF2 LAMC1
RASSF2 CSNK2A2
HOXC5 SERTAD2
HOXC5 UBC
HOXC5 PARP1
HOXC5 ACADM
HOXC5 GYPA
HOXC5 ATF4
HOXC5 BNIP1
HOXC5 COX6C
RASSF7 WNT1
RASSF7 PTPRS
CD151 KIAA0226
CD151 CASC3
CD151 MDC1
CD151 CPE
CD151 GNAZ
CD151 CTNNB1
CD151 MYL7
CD151 MYLPF
CD151 HTATSF1
CD151 SALL2
CD151 NELL2
CD151 AP2B1
CD151 KIF14
CD151 PXN
THAP11 TNK2
THAP11 FPGS
THAP11 POFUT1
IL1R2 PDGFB
IL1R2 CYP2F1
IL1R2 TWIST1
IL1R2 PRKCG
IL1R2 TXN2
IL1R2 KLF4
IL1R2 GFRA2
IL1R2 RHOD
ATP5C1 SEC13
ATP5C1 EFEMP2
ATP5C1 ILK
ATP5C1 PSMB2
ATP5C1 ATP5D
TERF2 PIN1
IGF2R BBS9
IGF2R EFNB3
IGF2R NCKAP1L
IGF2R KIAA0195
IGF2R PRF1
IGF2R KIAA0174
IGF2R RING1
IGF2R ATP6V0A1
IGF2R LTK
IGF2R SPTBN1
IGF2R TPR
CHD8 TIMM8A
CHD8 RPS21
MNT BCAM
MNT PTPRS
MNT RAP1GAP
MNT LIMK2
MNT KRTAP5-8
MNT PLK3
MNT SULT2B1
MNT MT1G
MNT RPS9
CAP1 PKM2
CAP1 CTNND1
CAP1 RPL18A
CAP1 HLA-F
CAP1 MBOAT7
CAP1 RNH1
CAP1 CLTC
CAP1 EDNRA
CAP1 DCTN1
CAP1 SMG7
CAP1 MAPK6
CAP1 YWHAB
CAP1 ATP6V0C
CAP1 KIAA0195
CAP1 GNB1
CAP1 OGDH
CAP1 NOMO1
CAP1 GGA3
CAP1 CES2
CAP1 POLR2A
CAP1 C4orf8
CAP1 VAV1
CAP1 PRKACA
CAP1 CHRND
CAP1 GNA11
CAP1 IL32
CAP1 FUCA1
HINT1 PSMB1
NPC2 HLA-C
NPC2 PDIA6
NPC2 HLA-A
NPC2 MYH9
NPC2 C1QB
SKIV2L MED22
SKIV2L CENPB
SKIV2L PAPPA
SKIV2L ADAM11
SKIV2L CORO1A
SKIV2L NPPC
CRMP1 CACNB3
CRMP1 RPLP1
CRMP1 TUBB3
CRMP1 STXBP1
CRMP1 SH3GL3
PTS GPR17
PTS SPRR1A
PTS MCHR1
PTS GFRA2
RPSAP12 EEF1A1
RPSAP12 KIAA0513
NEDD8 ATP5J
NEDD8 NDUFA4
NEDD8 COX6B1
MRPL12 PSMD4
PRKCB APBB1
TTC1 WWP1
TTC1 LIMK2
TTC1 PSMD6
TTC1 USP7
TTC1 NFE2L1
TTC1 YWHAH
TTC1 FHL1
TTC1 H3F3A
TTC1 DYRK1A
TTC1 PDHB
TTC1 HNRNPC
TTC1 MT1B
TTC1 CNP
TTC1 NAGA
TTC1 DAZAP2
TTC1 ZNF638
TTC1 GNA13
TTC1 HOXA1
TTC1 CDK9
TTC1 OSBP
RCN2 AOC2
RCN2 SUMO1
RCN2 RBM15B
RCN2 EIF3A
RCN2 GNG10
RCN2 NPAT
RCN2 DYRK1A
RCN2 MAPRE1
RCN2 ANKRD46
RCN2 SHC3
RCN2 UBXN4
RCN2 SDCBP
RCN2 UBE4A
RCN2 TOP2B
RCN2 RBBP7
RCN2 CYB5R3
RCN2 HMGN2
RCN2 PUM1
RCN2 ACADM
RCN2 IL8RB
RCN2 C11orf58
RCN2 H3F3A
RCN2 PCBP1
RCN2 B4GALT1
RCN2 RBM39
RCN2 MAPK1IP1L
RCN2 EIF4H
RCN2 SART3
RCN2 GDI1
RCN2 TAF7
RCN2 ALDH4A1
RCN2 NUP153
RCN2 PFN2
RCN2 KRT10
RCN2 TMEM131
RCN2 YY1
RCN2 UBL4A
RCN2 RAP1A
RCN2 CCNG2
RCN2 HNRNPH2
RCN2 HMGN1
RCN2 HNRNPU
RCN2 MAPK3
RCN2 HNRNPK
RCN2 HNRNPM
RCN2 RANBP2
RCN2 COMT
RCN2 SS18
RCN2 UNG
RCN2 PSIP1
RCN2 MVK
RCN2 C4orf6
RCN2 GLUD1
RCN2 TRAM1
RCN2 CDK2
RCN2 ZNF135
RCN2 SPCS2
RCN2 CYCS
RCN2 RRM1
RCN2 RB1CC1
RCN2 SEC31A
RCN2 SFRS7
RCN2 SFRS3
RCN2 SFRS2
RCN2 KDM4A
RCN2 CNP
RCN2 PSMC3IP
RCN2 USP13
RCN2 SNRPN
RCN2 CUGBP2
RCN2 SNRPB
RCN2 HSPA13
RCN2 DAZAP2
RCN2 AZIN1
RCN2 CSTF3
RCN2 RABGGTB
RCN2 SSR1
RCN2 CXorf40B
RCN2 NCL
RCN2 SFRS11
RCN2 MYO7A
TTC3 ZCCHC11
TTC3 ACTG1
TTC3 CPE
TTC3 MARCH6
TTC3 RBM15B
TTC3 PEBP1
TTC3 MARCKS
TTC3 PRIM2
TTC3 DYRK1A
TTC3 MTMR6
TTC3 ZIC1
TTC3 SAFB
TTC3 VAT1
TTC3 KIAA0174
TTC3 UBE2V2
TTC3 CSNK2A2
TTC3 PTTG1IP
TTC3 UBE4A
TTC3 DDX5
TTC3 ENOX2
TTC3 CYB5R3
TTC3 HMGN2
TTC3 HMGN1
TTC3 FUBP1
TTC3 PCMT1
TTC3 HELZ
TTC3 PUM1
TTC3 ACADM
TTC3 MADD
TTC3 IL8RB
TTC3 FAM175B
TTC3 SLC35A1
TTC3 H3F3A
TTC3 NFIL3
TTC3 UBXN4
TTC3 TOP2B
TTC3 SMC1A
TTC3 TRH
TTC3 NPEPPS
TTC3 MLLT11
TTC3 PPP1R11
TTC3 DCUN1D4
TTC3 GDI1
TTC3 C5orf13
TTC3 TAF4
TTC3 UBE2N
TTC3 UBE2A
TTC3 BAT1
TTC3 PPP2R5E
TTC3 PPP2R5C
TTC3 TMEM131
TTC3 CIRBP
TTC3 TAF11
TTC3 CTNND1
TTC3 KIAA0101
TTC3 CBX1
TTC3 SET
TTC3 NCOA6
TTC3 MAPK1IP1L
TTC3 SKP1
TTC3 H1FX
TTC3 HNRNPU
TTC3 MAPK3
TTC3 HNRNPK
TTC3 HNRNPM
TTC3 SNRNP70
TTC3 TAF7
TTC3 ARL6IP1
TTC3 FERMT2
TTC3 GGA3
TTC3 HTATSF1
TTC3 UNG
TTC3 CHMP1A
TTC3 ZNF638
TTC3 TLK2
TTC3 SECISBP2L
TTC3 CNTN1
TTC3 DECR1
TTC3 ZNF134
TTC3 POLA2
TTC3 JUND
TTC3 CYCS
TTC3 CTNNB1
TTC3 CSTF3
TTC3 AFAP1
TTC3 CAMLG
TTC3 LOC728849
TTC3 YWHAQ
TTC3 RB1
TTC3 AP2B1
TTC3 HNRNPA2B1
TTC3 SUZ12
TTC3 TRA2B
TTC3 CNP
TTC3 KIAA0240
TTC3 BMI1
TTC3 CASC3
TTC3 USP10
TTC3 FAM53B
TTC3 KIAA0226
TTC3 DAZAP2
TTC3 IER2
TTC3 RBMX
TTC3 RABGGTB
TTC3 U2AF1
TTC3 CXorf40B
TTC3 ZNF91
TTC3 SFRS11
TTC3 GNA11
TTC3 TUBA1A
TTC3 CKAP5
RAB3GAP1 YY1
RAB3GAP1 SUMO1
RAB3GAP1 POLG
RAB3GAP1 PKP1
RAB3GAP1 CD79A
RAB3GAP1 CCT8
RAB3GAP1 BTG2
RAB3GAP1 SFRS3
RAB3GAP1 EIF3F
RAB3GAP1 TATDN2
RAB3GAP1 MTA1
RAB3GAP1 CARS
RAB3GAP1 RAB3A
RAB3GAP1 CNN3
RAB3GAP1 RABGGTB
RAB3GAP1 PDX1
RAB3GAP1 ILF3
RAB3GAP1 ATP5F1
MN1 GH2
MN1 GSTT1
MN1 DNASE2
MN1 F13B
MN1 ZC3H3
MN1 IGFALS
MN1 ENPP1
MN1 ABCA2
MN1 OSM
MN1 KRT9
MN1 NPPC
TTC9 TAC1
WARS AVPR1B
WARS YWHAQ
WARS COL11A2
WARS PRKAG1
WARS SF1
WARS KIAA0317
WARS AOC2
WARS RBM15B
WARS MPP2
WARS BCLAF1
WARS NAPG
WARS PMS2L5
WARS TNFRSF4
WARS RPL12
WARS HRG
WARS GSK3A
WARS SLC2A1
WARS MAMLD1
WARS N4BP2L2
WARS UBC
WARS ENOX2
WARS CHRNE
WARS HLA-C
WARS TNFRSF14
WARS RNH1
WARS CLTC
WARS UROD
WARS EED
WARS MAPKAPK2
WARS MADD
WARS CHIC1
WARS IL8RB
WARS ZNF76
WARS ZNF167
WARS FECH
WARS B4GALT1
WARS TOP2B
WARS PHKG1
WARS SEC13
WARS ARPC4
WARS GRM4
WARS BNIP1
WARS CSNK1A1
WARS ATP6V0A1
WARS STK38
WARS SRRD
WARS CLOCK
WARS GLA
WARS KIF14
WARS KRT2
WARS CDSN
WARS GABRA1
WARS SH3GL3
WARS FLT1
WARS TEF
WARS USF2
WARS MAPK3
WARS DDB1
WARS TRD@
WARS RAB1A
WARS GNB1
WARS FOXD1
WARS KIAA0226
WARS HTATSF1
WARS SALL2
WARS MVK
WARS SEMA3C
WARS ACOX2
WARS ST14
WARS SECISBP2L
WARS ZNF131
WARS POLA2
WARS SDC4
WARS PSMD7
WARS ERCC4
WARS USP7
WARS MPRIP
WARS HERPUD1
WARS SFRS4
WARS MLH1
WARS NUP188
WARS REG1A
WARS MDC1
WARS CASC3
WARS TP53BP1
WARS CYP2A6
WARS NAGA
WARS BBS9
WARS E2F1
WARS KLRK1
WARS AARS
WARS FUT3
WARS GNA11
WARS HLA-DQA1
WARS M6PR
POLR2E PXMP3
POLR2G AP2S1
POLR2G PRCC
POLR2G SFRS4
POLR2G AGER
POLR2G MCM7
POLR2G CDK4
POLR2G KRT10
POLR2G DAD1
POLR2G SEC31A
POLR2F KCNA5
POLR2A RGL2
POLR2A UBC
POLR2A PDXDC1
POLR2A GSK3A
POLR2A PIP5K1A
POLR2A G6PD
POLR2A ATP6AP1
POLR2A PRKACA
POLR2A TRAPPC10
POLR2A UBA1
POLR2A H3F3B
DAG1 POLA2
DAG1 AOC2
DAG1 CYB5R3
DAG1 RAD23A
DAG1 GNPDA1
DAG1 ANKRD46
DAG1 GTF2A2
DAG1 COX6B1
DAG1 SLC30A1
DAG1 FAM175B
DAG1 WWP1
DAG1 SFRS3
DAG1 RB1
DAG1 PIK3R4
DAG1 CAPN2
DAG1 SUZ12
DAG1 SRP14
DAG1 RANBP2
DAG1 MAPK1IP1L
DAG1 TNR
DAG1 PARP1
DAG1 MCAM
DAG1 COMT
DAG1 MIA3
DAG1 LOC100131311
DAG1 TRIP12
DAG1 TLK2
DAG1 PUM1
DAG1 PWP1
DAG1 GPD1L
DAG1 AGFG1
POLR2B MTMR6
ACO1 SECISBP2L
ACO1 TRO
ACO1 CIRBP
ACO1 SEC13
ACO1 AARS
ACO1 TNFAIP1
ACO1 CPE
ACO1 KIAA0174
ACO1 VHL
ACO1 CTGF
ACO1 SLC2A1
ACO1 MTMR6
RHOA OS9
RHOA TIMP3
RHOA HLA-C
RHOA HLA-A
RHOA AP2M1
RHOA SNRK
RHOA CTGF
RHOA ABCA3
RHOA PSMB3
RHOA IRF9
ACO2 SFRS4
ACO2 ADD1
ACO2 FAM3A
ACO2 MEN1
ACO2 SF1
ACO2 AKT1
ACO2 LEPROT
ACO2 SMG7
ACO2 ATP6AP1
ACO2 PHC2
ACO2 MYT1
ACO2 ARHGEF12
ACO2 NOMO1
ACO2 TNFRSF4
ACO2 UTP14C
ACO2 ATP6V1B2
ACO2 IP6K1
ACO2 PTTG1IP
ACO2 PDXDC1
ACO2 GSK3A
ACO2 SLC2A1
ACO2 SUPT4H1
ACO2 KLC1
ACO2 STMN1
ACO2 FUS
ACO2 SPTAN1
ACO2 NPTX1
ACO2 PITPNA
ACO2 SLC9A6
ACO2 CPE
ACO2 NBL1
ACO2 H3F3B
ACO2 B4GALT1
ACO2 GTF2I
ACO2 NPEPPS
ACO2 KIAA0195
ACO2 EFEMP2
ACO2 MLLT11
ACO2 HERC1
ACO2 PPP1R10
ACO2 PTPN1
ACO2 BNIP1
ACO2 FTO
ACO2 SLC25A46
ACO2 VAV1
ACO2 SPOCK1
ACO2 ATN1
ACO2 PPP2R5B
ACO2 PKM2
ACO2 PI4KA
ACO2 CLOCK
ACO2 STXBP1
ACO2 UPF1
ACO2 ATP5B
ACO2 DGCR6
ACO2 NCOR2
ACO2 RNF113A
ACO2 SKP1
ACO2 PSEN1
ACO2 USF2
ACO2 SH3GL3
ACO2 DUSP5
ACO2 AP3D1
ACO2 ATP6V0C
ACO2 KIAA0430
ACO2 SETMAR
ACO2 RAB1A
ACO2 GNB1
ACO2 KIAA0226
ACO2 SALL2
ACO2 JOSD1
ACO2 ARHGEF1
ACO2 C4orf8
ACO2 ATP6V1E1
ACO2 SECISBP2L
ACO2 CDK9
ACO2 ZNF134
ACO2 PPP2R1A
ACO2 ACVR1
ACO2 CHGB
ACO2 ERCC4
ACO2 MPRIP
ACO2 PIN1
ACO2 SPTBN1
ACO2 WASF3
ACO2 LOC150786
ACO2 RGL2
ACO2 MAB21L1
ACO2 PEA15
ACO2 RABGGTA
ACO2 YWHAB
ACO2 AP1B1
ACO2 DGKD
ACO2 ATP6V0A1
ACO2 TRAF4
ACO2 RRAGB
ACO2 CASC3
ACO2 SNRPN
ACO2 TP53BP2
ACO2 ZNF32
ACO2 BBS9
ACO2 PURA
ACO2 PCDHGC3
ACO2 GOLGB1
ACO2 ZNF91
ACO2 CHRND
ACO2 GNA11
ACO2 PPP3CB
DSG3 AVPR1B
DSG3 LOC91316
DSG3 CYP2F1
DSG3 UBA7
DSG3 TNFRSF14
DSG3 PITPNA
INHA MMP14
INHA BATF
INHA MAP4K2
INHA HLA-C
INHA CELP
INHA ABP1
INHA PROL1
INHA NOP14
INHA SNRPC
INHA ADAM11
INHA FBLN1
INHA UGP2
INHA SNX17
INHA TRBC1
INHA SLC9A2
INHA TWIST1
INHA NEFL
INHA DGKQ
INHA TNXB
INHA SCNN1G
INHA ITPKC
INHA CARS
INHA FOSL1
INHA MT1G
INHA DAZL
INHA GSPT1
INHA AQP2
INHA NRGN
INHA IL7R
INHA HNRNPA1
INHA LOC91316
INHA GPR17
INHA NCAPD3
INHA FEV
INHA LTB
INHA PAPPA
INHA CYP4A11
INHA TULP1
INHA CSPG4
INHA POU4F1
INHA COL14A1
INHA SLC5A2
INHA MAP3K10
INHA RPS9
INHA SULT2B1
INHA PRM2
INHA PTPRN
INHA IL8
MPG MFGE8
MPG RAPGEF5
MPG CYP3A4
MPG KRT6C
MPG NOS3
MPG AQP2
MPG HLA-DOB
MPG CNP
MPG F13B
MPG HMGA2
MPG HRG
MPG MDM4
MPG GH2
MPG TAF1
MPG ZNF177
MPG SCN1B
MPG ATP6V0A1
MPG PRDM2
MPG GFRA2
AMPH PCGF2
AMPH CUGBP1
TLK1 SRP54
TLK1 CLP1
TLK1 FAM3C
TLK1 SFRS11
TLK1 EIF4E
TLK1 PAFAH1B1
TLK1 ACADM
TLK1 YWHAE
TLK2 ZCCHC11
TLK2 AOC2
TLK2 ACTG1
TLK2 WWP1
TLK2 CPE
TLK2 KIAA0317
TLK2 N4BP2L2
TLK2 RBM15B
TLK2 ZNF146
TLK2 BCLAF1
TLK2 PHC2
TLK2 MAPRE1
TLK2 AQP7
TLK2 TSNAX
TLK2 ARHGEF16
TLK2 KIAA0174
TLK2 B4GALT1
TLK2 ATP2B1
TLK2 UBC
TLK2 MRPL49
TLK2 CDSN
TLK2 HMGN3
TLK2 HMGN2
TLK2 PUM2
TLK2 PUM1
TLK2 CLTC
TLK2 GTF2E1
TLK2 IL8RB
TLK2 TNFRSF4
TLK2 NPEPPS
TLK2 PHKG1
TLK2 MAPK1IP1L
TLK2 TMEM97
TLK2 EIF1AP1
TLK2 UBE2N
TLK2 TNFAIP1
TLK2 NUP153
TLK2 BAT3
TLK2 PPP2R5E
TLK2 RAD23B
TLK2 RNPEP
TLK2 ZNF32
TLK2 CTNND1
TLK2 HNRNPH2
TLK2 CBX1
TLK2 CDC7
TLK2 SET
TLK2 MAPK3
TLK2 MDC1
TLK2 ARL6IP1
TLK2 KIAA0226
TLK2 MVK
TLK2 ATP6V1E1
TLK2 STX16
TLK2 ZNF134
TLK2 POLA2
TLK2 SPCS2
TLK2 PSMD2
TLK2 DDOST
TLK2 RPA2
TLK2 YES1
TLK2 HERPUD1
TLK2 SFRS3
TLK2 RB1
TLK2 NUP188
TLK2 PXN
TLK2 CNP
TLK2 NR4A1
TLK2 BMI1
TLK2 CASC3
TLK2 GNB3
TLK2 NAGA
TLK2 RBMX
TLK2 RABGGTB
TLK2 PURA
TLK2 GNA11
TLK2 CKAP5
TLK2 UFD1L
TLK2 M6PR
MPO AVPR1B
MPO PPP2R1B
MPO COL11A2
MPO TBXA2R
MPO FLT1
MPO NAGA
MPO AGER
MPO BBS9
MPO TNFRSF14
MPO GSK3A
MPO ADCYAP1
MPO GABRA1
MPO SLC30A3
MPO KIAA0195
MPO DRG2
MPO CHIC1
MPO SKP1
MPO ZNF148
MPO DHRS2
MPO DGCR6
MPO USF2
MPO DNASE1
MPO RABGGTA
MPO MC4R
MPO TTYH2
MPO TNFRSF4
MPO AP1B1
MPO CCL22
MPO TCF20
MPO THRSP
MPO EPHB3
MPO NR3C1
MPO REG1A
MPO CNP
MPO MDC1
MPO YWHAB
MPO CES2
MPO POU5F1
MPO HTATSF1
MPO SALL2
MPO G0S2
MPO PTPN1
MPO CD8B
MPO NFIC
MPO TNK2
MPO DDB1
MPO SDC4
MPO STAT5B
MPO BNIP1
MPO ATP6V0D1
MPO CYP2C19
MPO CHRND
MPO PPP3CA
MPO HLA-DQA1
HNF4A MADD
HNF4A WIT1
HNF4A PHB2
HNF4A ITPKA
HNF4A STAT5B
HNF4A CNTN1
HNF4A RAE1
HNF4A ZNF37A
HNF4A PNOC
HNF4A CYP3A4
HNF4A CD8B
HNF4A RBM15B
HNF4A FLT1
CLPS PHKG1
MPI TERF1
MPI HNRNPC
MPI TTC35
SNCB MAP1A
SNCB MYBPC2
SNCB PAK1
PF4 PMS2L3
MPZ PDLIM4
MPZ ETV5
MPZ SFRS2
MPZ SERPINE1
MPZ MAPK3
MPZ CYP3A4
MPZ PTPN6
MPZ SPRR2B
MATK BCL2L1
MATK PIN1
MATK P2RX5
VBP1 BPTF
VBP1 TIMP3
VBP1 SUMO1
VBP1 PEBP1
VBP1 PARK7
VBP1 CDH2
VBP1 ISCU
VBP1 IARS
VBP1 SAFB
VBP1 KIAA0174
VBP1 B4GALT1
VBP1 CHERP
VBP1 ATP2B1
VBP1 HEPN1
VBP1 RBBP7
VBP1 SLC2A1
VBP1 DDX5
VBP1 UBC
VBP1 HMGN3
VBP1 HMGN2
VBP1 HMGN1
VBP1 MED24
VBP1 PUM1
VBP1 CLTC
VBP1 ACADM
VBP1 U2AF1
VBP1 FAM175B
VBP1 NARS
VBP1 C11orf58
VBP1 H3F3A
VBP1 NFIL3
VBP1 UBXN4
VBP1 TOP2B
VBP1 MAPK1IP1L
VBP1 SEC13
VBP1 PPP1R11
VBP1 CUX1
VBP1 SFPQ
VBP1 EIF4H
VBP1 MIA3
VBP1 ZNF22
VBP1 GARS
VBP1 TAF7
VBP1 UBE2N
VBP1 UBE2A
VBP1 IRF9
VBP1 TTC35
VBP1 SRRD
VBP1 YY1
VBP1 ATP5J
VBP1 PWP1
VBP1 NCOA6
VBP1 NCOA4
VBP1 HNRNPU
VBP1 AP2M1
VBP1 HNRNPK
VBP1 HNRNPM
VBP1 TM9SF2
VBP1 DUSP1
VBP1 QDPR
VBP1 COMT
VBP1 ARL6IP1
VBP1 PCBP1
VBP1 ALDH9A1
VBP1 HTATSF1
VBP1 ALDH7A1
VBP1 EBNA1BP2
VBP1 ZNF638
VBP1 GLUD1
VBP1 ZNF133
VBP1 ZNF135
VBP1 ZNF136
VBP1 SPCS2
VBP1 TALDO1
VBP1 ERCC3
VBP1 GTF2A2
VBP1 DAD1
VBP1 SEC31A
VBP1 SFRS7
VBP1 YWHAQ
VBP1 SUZ12
VBP1 ATP5G3
VBP1 CNP
VBP1 PSME2
VBP1 BMI1
VBP1 CASC3
VBP1 ESD
VBP1 USP14
VBP1 IGHM
VBP1 PRCC
VBP1 ARMCX6
VBP1 IER2
VBP1 RPA2
VBP1 SFRS11
VBP1 GNA11
VBP1 UFD1L
UGT8 RXRA
P2RY10 CYP3A4
FAM120A ZNF638
FAM120A PUM1
FAM120A CNN3
FAM120A MAPK1IP1L
FAM120A U2AF1
FAM120A HNRNPA2B1
FAM120A GNG10
FAM120A HNRNPU
FAM120A H2AFZ
FAM120A SFRS2
FAM120A HNRNPK
FAM120A NCL
FAM120A MSH6
FAM120A SUZ12
FAM120A UBXN4
FAM120A TOP2A
FAM120A SEC31A
FAM120A GSN
CKS1B IMMT
CKS1B CEACAM6
MAPK14 SNAP25
MAPK14 RGL2
MAPK14 TNFAIP1
MAPK14 WWP1
MAPK14 AZIN1
MAPK14 CCND2
MAPK14 RBBP6
MAPK14 SON
MAPK14 DDX5
MAPK14 COPB1
CD302 CYCS
CD302 OAT
CD302 RTCD1
CD302 RANBP2
CD302 YWHAE
MAPK11 SULT2B1
MUC5B EDN2
MUC5B NRGN
MUC5B POMC
MUC5B PRM2
MUC5B SNRPC
MUC5B DCTN1
MUC5B TFDP1
FABP5L7 CUX1
FABP5L7 TM9SF2
FABP5L7 PCBP1
FABP5L7 H2AFZ
FABP5L7 SSBP1
FABP5L7 TFRC
FABP5L7 KPNA2
FABP5L7 LOC100131311
FABP5L7 SNRPB
FABP5L7 MCFD2
FABP5L7 PSMC2
FABP5L7 PPID
FABP5L7 MSH2
FABP5L7 ATP5G3
NCOR2 FUS
NCOR2 CLOCK
NCOR2 TLE2
NCOR2 UBL4A
NCOR2 USP7
NCOR2 PUM2
NCOR2 UPF1
NCOR2 ATP5B
NCOR2 RAF1
NCOR2 SMG7
NCOR2 UBE3C
NCOR2 JUP
NCOR2 H3F3B
NCOR2 PHC2
NCOR2 HNRNPD
NCOR2 MAPRE2
NCOR2 RAB1A
NCOR2 GNB1
NCOR2 CASC3
NCOR2 TP53BP2
NCOR2 PWP1
NCOR2 SF1
NCOR2 TBP
NCOR2 GSK3A
NCOR2 EZR
NCOR2 GPX4
NCOR2 GNA11
NCOR2 PTPRO
NCOR2 MMD
HLX GALK1
FCER1G RAP1GAP
BTG3 SMC1A
BTG3 ZCCHC11
BTG3 TMEM131
BTG3 HMGN1
BTG3 POLA2
BTG3 MYL3
BTG3 AFAP1
BTG3 LOC728849
BTG3 GNAI1
BTG3 IL8RB
BTG3 TMEM41B
BTG3 HNRNPK
BTG3 MAPK8
BTG3 CCL22
BTG3 PRKCI
BTG3 MAPK1IP1L
BTG3 BMI1
BTG3 CHMP1A
BTG3 CSNK2A2
BTG3 MST1R
BTG3 RBBP5
BTG3 TLR1
BTG2 MMP14
BTG2 GPC1
BTG2 TEC
BTG2 PSG11
BTG2 SPCS2
BTG2 SPG7
BTG2 CYC1
BTG2 PLK3
BTG2 MED22
BTG2 MSN
BTG2 RNPEP
BTG2 RB1
BTG2 PKP1
BTG2 RRAGA
BTG2 SERPINA1
BTG2 OGDH
BTG2 RPS4Y1
BTG2 RAP1GAP
BTG2 SERPINC1
BTG2 PDE1C
BTG2 NEFL
BTG2 ALX1
BTG2 EIF3F
BTG2 GTF2B
BTG2 KLF4
BTG2 OSM
BTG2 TACSTD2
BTG2 KRT6B
BTG2 POU4F1
BTG2 SLC25A3
BTG2 NAT6
BTG2 USP13
BTG2 EIF4H
BTG2 BMS1
BTG2 RAE1
BTG2 RAB3A
BTG2 ALDH4A1
BTG2 TUBA1A
BTG2 MYO7A
BTG2 MARCKS
BTG2 LLGL2
BTG2 LTB
BTG2 MST1R
BTG2 IER2
BTG2 RAPSN
BTG2 TRAM1
BTG2 IL8RB
BTG2 GNA15
BTG2 RPL7L1
BTG2 HNRNPK
BTG2 POU2F2
BTG2 FAM175B
BTG2 IL8
BTG2 CYP4A11
BTG1 RNASE4
BTG1 NONO
BTG1 TRD@
BTG1 PUM2
BTG1 GLUD1
BTG1 USP14
BTG1 CDC123
BTG1 REEP5
BTG1 EIF2S2
CACNB3 MMP14
CACNB3 DOC2B
CACNB3 LPAL2
CACNB3 ESRRB
CACNB3 PPP2R5B
CACNB3 BCL3
CACNB3 KRT9
CACNB3 KDR
CACNB1 MADD
CACNB1 CUGBP1
CACNB1 ARHGEF16
TEC EPS15
TEC CYB5R3
TEC HMGN2
TEC ARID5A
TEC TMEM106A
TEC HADHB
TEC PCDH1
TEC FAM175B
TEC COL9A2
TEC IER2
TEC TFCP2
TEC IL1B
TEC B4GALT1
TEC PWP1
TEF AVPR1B
TEF KIAA0195
TEF COL11A2
TEF HLA-C
TEF TNFRSF14
TEF MYLPF
TEF IKBKE
TEF UROD
TEF DHX34
TEF FLT1
TEF DRG2
TEF CHIC1
TEF P2RX5
TEF DNASE1
TEF TTYH2
TEF S100A7
TEF CCL22
TEF AQP3
TEF AQP2
TEF SLC14A2
TEF HMGA2
TEF KIAA0226
TEF CYP2A6
TEF HRG
TEF CD8B
TEF BNIP1
TEF LOC91316
TEF E2F1
TEF C4orf6
TEF KLRK1
TEF CYP2C19
TEF HLA-DOB
TEF CHRNE
TEF HLA-DQA1
TEF SLAMF1
CACNB4 CYP1A2
CACNB4 SSX2
CACNB4 GSTT1
CACNB4 DRD4
CACNB4 EFNA1
CACNB4 ADAM11
CACNB4 DAZL
PCTK1 NDUFV3
PCTK1 APLP1
PCTK1 USP11
PCM1 GTF2F1
PCM1 HLA-C
PCM1 PPP2R4
PCM1 RPA2
PCM1 RABGGTB
PCM1 GRM4
PCM1 DECR1
NFKB2 PDE6B
NFKB2 AQP7
NFKB2 NTN3
NFKB2 UBAP2L
NFKB2 RRAD
NFKB2 PSMF1
NFKB2 SCGB2A2
NFKB2 GLRB
NFKB2 IGFALS
NFKB2 P2RX4
NFKB2 AOC2
NFKB2 KRT1
NFKB2 ZNF638
NFKB2 SRRD
NFKB2 TRIP12
NFKB2 MYST3
NFKB2 FOLR2
BDH1 PTGIS
RPL4 DPEP1
ESRRB ARNTL
ESRRB MED22
ESRRB LPAL2
ESRRB CYP21A2
ESRRB SERPINF2
ESRRB CENPB
ESRRB ETS2
ESRRB DOK1
ESRRB DIO3
ZFP36L1 NNT
ZFP36L1 MAP1A
ZFP36L1 VIM
ATP12A CCL22
ATP12A FGR
GGA3 MFGE8
GGA3 PSMD2
GGA3 MPRIP
GGA3 CLTC
GGA3 APLP2
GGA3 EIF2S2
GGA3 SFRS4
GGA3 NUP188
GGA3 YWHAB
GGA3 ADRM1
GGA3 PHKG1
GGA3 EPHB3
GGA3 KIAA0247
GGA3 ARL6IP1
GGA3 KIAA0226
GGA3 LAMP1
GGA3 AARS
GGA3 SLC2A1
GGA3 GNA11
GGA3 CDK9
CTRB1 FGF5
PLCD1 PYY
PLCD1 DGKQ
PLCD1 GH1
PLCD1 OXT
PLCD1 MT3
PLCD1 GRIA1
PLCD1 TNXB
PLCD1 AGER
PLCD1 NOP14
PLCD1 FAS
PLCD1 FBLN1
PLCD1 POU2F2
PLCD1 PTPN6
PLCD1 POFUT1
AP3D1 BCAP31
AP3D1 PKM2
AP3D1 CAPNS1
AP3D1 PPAP2B
AP3D1 GPER
AP3D1 PSAP
AP3D1 GNB1
AP3D1 MIA3
AP3D1 MBOAT7
AP3D1 ABCA3
AP3D1 FLOT2
AP3D1 UPF1
AP3D1 AP1B1
AP3D1 PITPNA
AP3D1 SRP19
HIST1H1C LCK
ZNF154 ASAH1
ADH5 PPP1R10
ADH5 GRM8
ADH5 GNAQ
ADH5 SETMAR
ADH4 BBS9
ADH4 TRH
ADH4 IGL@
ADH4 RB1
ADH4 CUX1
ADH4 HSPA1A
ADH4 CASP8
ADH4 PAFAH1B1
C4orf6 ALDH3B1
C4orf6 CCL4
C4orf6 CTRC
C4orf6 INPP5J
C4orf6 SFRS2
C4orf6 LIMK2
C4orf6 DNASE1
C4orf6 CNTN1
C4orf6 MAP2K5
C4orf6 UROD
C4orf6 IFI44
PKD2 SAFB
PKD2 MADD
PKD2 ATP13A3
PKD2 TM9SF2
PKD2 TAF9
PKD2 LOC728849
PKD2 CCNG2
PKD2 LAMP2
PKD2 SFRS11
PKD2 CAPRIN1
PKD2 DYRK1A
PKD2 HAS1
PKD2 ANKRD36B
PKD1 ELAVL3
IGFALS GH2
IGFALS TNXB
IGFALS USP9Y
IGFALS PRF1
IGFALS KRT9
DSC1 SMC1A
DSC1 MYF6
PRKACG NOS1
PRKACG DNASE1
PRKACG HLA-DPB1
PIAS1 CLCN1
PIAS1 RGL2
PIAS1 MAN2A2
PIAS1 PEPD
PIAS1 AHDC1
PIAS1 PPP1R10
PIAS1 HPCA
PIAS1 APLP1
PIAS1 ARL4D
PIAS1 SF3B2
PIAS1 RAF1
PIAS1 CHGB
PRKACA SPTAN1
PRKACA KIAA0232
PRKACA CNTN1
PRKACA MBOAT7
PRKACA CLTC
PRKACA SEPT5
PRKACA RAF1
PRKACA FRY
PRKACA CBX1
PRKACA AP2S1
PRKACA HCFC1
PRKACA NFE2L1
PRKACA ATP6AP1
PRKACA TNK2
PRKACA SON
PRKACA YWHAH
PRKACA SLC23A2
PRKACA MAPK6
PRKACA YWHAB
PRKACA ATP6V0C
PRKACA ARHGEF12
PRKACA NXF1
PRKACA RAB1A
PRKACA GNB1
PRKACA NOMO1
PRKACA KIAA0226
PRKACA LAMP1
PRKACA PTPN1
PRKACA C5orf13
PRKACA HERC1
PRKACA PDXDC1
PRKACA AARS
PRKACA SLC2A1
PRKACA KPNA1
PRKACA CDK9
PRKACA PSEN1
PSMB8 SMARCC2
PSMB8 ATP2B3
PSMB8 CARS
PSMB8 PRM2
PSMB8 UGP2
PSMB8 CD79A
PSMB8 SIGMAR1
PSMB8 ABCC2
PSMB8 SYN1
PSMB7 PSMB3
PSMB7 PARK7
PSMB7 E2F3
PSMB7 NDUFA4
ZNF131 ZCCHC11
ZNF131 PUM2
ZNF131 CEACAM4
ZNF131 MLH1
ZNF131 AFAP1
ZNF131 ACADM
ZNF131 CLCN6
ZNF131 BCLAF1
ZNF131 DDX18
ZNF131 MARCKS
ZNF131 HNRNPM
ZNF131 TM9SF2
ZNF131 DYRK1A
ZNF131 PXN
ZNF131 TOP2B
ZNF131 HK3
ZNF131 SAFB
ZNF131 KIAA0174
ZNF131 EIF1AP1
ZNF131 CUX1
ZNF131 HTATSF1
ZNF131 CUGBP2
ZNF131 ALDH4A1
ZNF131 BMI1
ZNF131 TFCP2
ZNF131 PPP2R5C
PSMB5 PSMD6
PSMB5 USP5
PSMB5 CYCS
PSMB5 CTNNB1
PSMB5 TMED10
PSMB5 YWHAQ
PSMB5 NARS
PSMB5 RTCD1
PSMB5 SUZ12
PSMB5 TOP2B
PSMB5 TOP2A
PSMB5 PCNA
PSMB5 GNPDA1
PSMB5 HK3
PSMB5 SAFB
PSMB5 COMT
PSMB5 CUX1
PSMB5 ATP2B1
PSMB5 UBE2N
PSMB5 CSTF3
PSMB5 PPP2R5E
PSMB4 NDUFA4
PSMB4 HMGN3
PSMB4 TALDO1
PSMB4 SFRS3
PSMB4 NCOA6
PSMB4 RPA2
PSMB4 NCL
PSMB4 EIF4H
PSMB4 GPX4
PSMB4 PPP2R5E
PSMB4 PWP1
PSMB4 MRPS12
PSMB3 CLTC
PSMB3 ATP5G1
PSMB3 SEC13
PSMB3 ARHGDIA
PSMB3 ID3
PSMB3 PSMC5
PSMB3 GPX1
PSMB3 HTRA1
PSMB3 EIF4A3
PSMB3 COX8A
PSMB3 FH
PSMB3 PSMC1
PSMB3 COX6A1
PSMB3 PSMB2
ZNF135 BPTF
ZNF135 SALL2
ZNF135 MSTP9
ZNF135 HMGN2
ZNF135 CNP
ZNF135 LOC150786
ZNF135 SUPT5H
ZNF135 HNRNPU
ZNF135 IER2
ZNF135 USP7
ZNF135 KIAA0226
ZNF135 TNFRSF4
ZNF135 GNAI1
ZNF136 RIF1
ZNF136 ZNF148
ZNF136 PPP1R11
ZNF136 SECISBP2L
ZNF136 SNRPN
ZNF136 ALDH7A1
ZNF136 XRCC5
ACVR1 SOD2
ACVR1 KIAA0195
ACVR1 KNTC1
ACVR1 MPRIP
ACVR1 AP1B1
TALDO1 ALDOB
TALDO1 ARPC2
TALDO1 FAS
TALDO1 PARK7
TALDO1 SFRS4
TALDO1 RPL18A
TALDO1 RPA2
TALDO1 PSMD2
TALDO1 CTSA
TALDO1 PSMC1
TALDO1 PSMB1
JUNB GRN
JUNB DUSP1
JUND AVPR1B
JUND CASC3
JUND SPCS2
JUND CIRBP
JUND FUBP1
JUND CTNNB1
JUND ZNF35
JUND ACADM
JUND CBX1
JUND RNF113A
JUND MADD
JUND SET
JUND C21orf2
JUND CNP
JUND SKP1
JUND IL8RB
JUND FGR
JUND NUP188
JUND TRA2A
JUND STXBP1
JUND PRKCI
JUND APPBP2
JUND KIAA0174
JUND HERC1
JUND TP53BP1
JUND HTATSF1
JUND CUGBP2
JUND GDI1
JUND PAFAH1B1
JUND CSNK2A2
JUND SNAP25
JUND DAZAP2
JUND MST1R
JUND TLX1
JUND CSTF3
JUND CTDSP2
JUND SFRS11
JUND UBC
TFF2 BTF3L1
NRIP1 USP8
NRIP1 LOC100133166
NRIP1 SAFB
NRIP1 FAM175B
NRIP1 TNFAIP1
NRIP1 BCLAF1
NRIP1 DDX18
NRIP1 BMI1
NRIP1 TOMM20
NRIP1 TTC35
NRIP1 CIRBP
NRIP1 UBXN4
NRIP1 RNF4
NRIP1 TUBGCP3
RPL3L CXCL9
RPL3L GRM1
RPL3L C4orf8
RPL3L M6PR
TDGF3 RPS18
P2RX1 RPL39
P2RX1 HLA-C
P2RX1 RPL34
P2RX1 APOBEC3B
P2RX1 SFN
P2RX1 PDE1C
P2RX1 CYP2A6
P2RX1 NOP14
HIST1H2AD ZRSR2
GNAT2 CHIC1
GNAT2 GNAQ
GNAT2 CES2
GNAT2 DNASE1
GNAT2 FHL3
GNAT2 MGAT3
GNAT2 ATP6V0A1
GNAT2 HLA-DOB
GNAT2 HLA-DQA1
GNAT2 TUB
GNAT2 ZWINTAS
GNAT2 PITPNA
GNAT2 SLAMF1
P2RX5 AVPR1B
P2RX5 NCKAP1L
P2RX5 COL11A2
P2RX5 MAP2K5
P2RX5 UROD
P2RX5 FLT4
P2RX5 GABRA1
P2RX5 MICB
P2RX5 SPTBN1
P2RX5 CHIC1
P2RX5 ZNF148
P2RX5 ELF4
P2RX5 DNASE1
P2RX5 HTT
P2RX5 TTYH2
P2RX5 CCL22
P2RX5 DAZL
P2RX5 TBXA2R
P2RX5 REG1A
P2RX5 TMEM106A
P2RX5 ACAP1
P2RX5 MGAT5
P2RX5 LTK
P2RX5 GZMM
P2RX5 AKAP5
P2RX5 ZNF37A
P2RX5 NEAT1
P2RX5 PCDH1
P2RX5 DHODH
P2RX5 PAK1
P2RX5 CYP2C19
P2RX5 IFI44
P2RX5 SLAMF1
P2RX4 HCCS
P2RX7 ASL
MBL2 CD300C
MBL2 ACVR1B
TFDP2 AFF3
SFRS9 DAD1
SFRS9 ODC1
SFRS7 TSN
SFRS7 ACTG1
SFRS7 SPCS2
SFRS7 LIMK2
SFRS7 MSH2
SFRS7 PSMD6
SFRS7 HNRNPU
SFRS7 PUM1
SFRS7 CYCS
SFRS7 HNRNPH2
SFRS7 ACADM
SFRS7 SET
SFRS7 NCOA6
SFRS7 HMGN2
SFRS7 FAM175B
SFRS7 SFRS2
SFRS7 LOC728849
SFRS7 AP2M1
SFRS7 HNRNPK
SFRS7 HNRNPM
SFRS7 H3F3A
SFRS7 SUZ12
SFRS7 DYRK1A
SFRS7 MAPK6
SFRS7 EIF2S2
SFRS7 MAPRE1
SFRS7 TRA2B
SFRS7 HNRNPA2B1
SFRS7 ISCU
SFRS7 ARFIP2
SFRS7 MAPK1IP1L
SFRS7 TTC35
SFRS7 CNP
SFRS7 SNRNP70
SFRS7 SAFB
SFRS7 COMT
SFRS7 KIAA0174
SFRS7 UBXN4
SFRS7 ZNF142
SFRS7 EIF4H
SFRS7 HTATSF1
SFRS7 SART3
SFRS7 TRIP12
SFRS7 DUT
SFRS7 TAF7
SFRS7 MARCKS
SFRS7 DAZAP2
SFRS7 PPID
SFRS7 PSIP1
SFRS7 UBE2N
SFRS7 CFDP1
SFRS7 RBBP7
SFRS7 NR4A1
SFRS7 RBMX
SFRS7 NUP153
SFRS7 DDX5
SFRS7 NCL
SFRS7 COL11A1
SFRS7 SFRS11
SFRS7 YWHAE
PRPF18 MAP2K5
PRPF18 MFGE8
PRPF18 WWP1
PRPF18 EZH1
PRPF18 PKP1
PRPF18 RB1CC1
PRPF18 CHMP1A
PRPF18 RNF113A
PRPF18 ZNF142
PRPF18 THBS3
PRPF18 DDX18
PRPF18 NAPG
PRPF18 MARCKS
PRPF18 NDUFA12
PRPF18 B4GALT1
PRPF18 TNR
PRPF18 HK3
PRPF18 IGL@
PRPF18 ALDH6A1
PRPF18 PTPN1
PRPF18 MVK
PRPF18 CSNK2A2
PRPF18 KLRK1
PRPF18 DRD1
PRPF18 FUT3
PRPF18 NSMAF
PRPF18 CREBBP
SFRS5 CIRBP
SFRS5 HUWE1
SFRS5 CPE
SFRS5 MARCH6
SFRS5 ZNF32
SFRS5 LEPROT
SFRS5 LOC728849
SFRS5 SRP54
SFRS5 AVL9
SFRS5 SKP1
SFRS5 SON
SFRS5 H3F3B
SFRS5 C16orf45
SFRS5 PSMC1
SFRS5 ATP6V0D1
SFRS5 REEP5
SFRS5 TRA2A
SFRS5 BMI1
SFRS5 HERC1
SFRS5 CUX1
SFRS5 ALDH6A1
SFRS5 SNRPN
SFRS5 SALL2
SFRS5 SNAP25
SFRS5 AZIN1
SFRS5 PURA
SFRS5 TERF1
SFRS5 SFRS11
SFRS5 SDHA
SFRS5 CDK9
SFRS4 EIF1
SFRS4 H3F3B
SFRS4 ATP6V1A
SFRS4 USP14
SFRS4 SPCS2
SFRS4 TNFAIP1
SFRS4 CPE
SFRS4 USP7
SFRS4 STIM1
SFRS4 CLTC
SFRS4 HNRNPH2
SFRS4 LEPROT
SFRS4 APLP2
SFRS4 KIAA0100
SFRS4 ZCCHC11
SFRS4 RPL41
SFRS4 ALDH6A1
SFRS4 ZKSCAN1
SFRS4 SLC9A6
SFRS4 TRO
SFRS4 SKP1
SFRS4 LOC150786
SFRS4 ZNF148
SFRS4 NFE2L1
SFRS4 YWHAQ
SFRS4 POR
SFRS4 DYNLT3
SFRS4 AP2M1
SFRS4 PMS2L5
SFRS4 TNXB
SFRS4 SEC31A
SFRS4 TNFRSF4
SFRS4 DDB1
SFRS4 NPEPPS
SFRS4 PSMC6
SFRS4 PGK1
SFRS4 ISCU
SFRS4 NR4A1
SFRS4 NXF1
SFRS4 CNP
SFRS4 RAD21
SFRS4 RAB1A
SFRS4 GNB1
SFRS4 CUX1
SFRS4 KIAA0247
SFRS4 KIAA0240
SFRS4 KIAA0226
SFRS4 UBXN4
SFRS4 HTATSF1
SFRS4 NAGA
SFRS4 ESR2
SFRS4 BNIP1
SFRS4 PPP1R7
SFRS4 GTF2F1
SFRS4 AP2S1
SFRS4 MLH1
SFRS4 PGRMC1
SFRS4 AARS
SFRS4 ATP6V1E1
SFRS4 RPA2
SFRS4 RABGGTB
SFRS4 DDX5
SFRS4 FARSA
SFRS4 ZNF91
SFRS4 SFRS11
SFRS4 KDELR2
SFRS4 RBBP7
SFRS4 TOP2A
SFRS3 ZCCHC11
SFRS3 ACTG1
SFRS3 PLK3
SFRS3 SLC30A1
SFRS3 ZNF146
SFRS3 TSFM
SFRS3 ADRA2A
SFRS3 C11orf58
SFRS3 LAD1
SFRS3 ANKRD36B
SFRS3 NDUFA12
SFRS3 SHC3
SFRS3 SLC25A3
SFRS3 KIAA0174
SFRS3 GRM4
SFRS3 RAE1
SFRS3 ATP2B1
SFRS3 CNN3
SFRS3 PTGES3
SFRS3 H2AFZ
SFRS3 RBBP4
SFRS3 CTCF
SFRS3 CYB5R3
SFRS3 HMGN2
SFRS3 MLL3
SFRS3 PUM1
SFRS3 TOMM20
SFRS3 MATR3
SFRS3 CCT8
SFRS3 IL8RB
SFRS3 PIK3R4
SFRS3 H3F3A
SFRS3 SRP14
SFRS3 B4GALT1
SFRS3 MAPK1IP1L
SFRS3 SFPQ
SFRS3 EIF4H
SFRS3 PWP1
SFRS3 NUP153
SFRS3 BAT3
SFRS3 PPP2R5E
SFRS3 YY1
SFRS3 BCLAF1
SFRS3 ADSL
SFRS3 AP2M1
SFRS3 HMGN1
SFRS3 NCOA4
SFRS3 HNRNPU
SFRS3 CDC37
SFRS3 HNRNPM
SFRS3 TM9SF2
SFRS3 SS18
SFRS3 LLGL2
SFRS3 IL2RG
SFRS3 UBE2N
SFRS3 TRAM1
SFRS3 C3orf45
SFRS3 ATP5F1
SFRS3 POLA2
SFRS3 RBM3
SFRS3 CLTC
SFRS3 SSRP1
SFRS3 HAX1
SFRS3 GTF2A2
SFRS3 RB1CC1
SFRS3 RPA2
SFRS3 DAD1
SFRS3 CAMLG
SFRS3 BRPF1
SFRS3 HNRNPA2B1
SFRS3 EPRS
SFRS3 TRA2B
SFRS3 CNP
SFRS3 TNR
SFRS3 PTGIR
SFRS3 SNRPN
SFRS3 RAB3A
SFRS3 GPD1L
SFRS3 MCFD2
SFRS3 IGHM
SFRS3 DDX21
SFRS3 PRCC
SFRS3 AZIN1
SFRS3 IER2
SFRS3 RBMX
SFRS3 RABGGTB
SFRS3 TYMS
SFRS3 CXorf40B
SFRS3 POU2F2
SFRS3 M6PR
SFRS2 ZCCHC11
SFRS2 SUMO1
SFRS2 RBM15B
SFRS2 ZNF146
SFRS2 FADD
SFRS2 DYRK1A
SFRS2 MAPRE1
SFRS2 SHC3
SFRS2 HK3
SFRS2 SAFB
SFRS2 B4GALT1
SFRS2 SMARCD2
SFRS2 PAFAH1B1
SFRS2 HEPN1
SFRS2 RBBP7
SFRS2 RBBP4
SFRS2 METAP1
SFRS2 SEPT7
SFRS2 FAM175B
SFRS2 KRIT1
SFRS2 UBXN2B
SFRS2 H3F3A
SFRS2 UBXN4
SFRS2 TOP2B
SFRS2 STAG1
SFRS2 SFPQ
SFRS2 EIF4H
SFRS2 PHF3
SFRS2 TMEM131
SFRS2 YY1
SFRS2 SSBP1
SFRS2 CCNG2
SFRS2 PKLR
SFRS2 HNRNPU
SFRS2 HNRNPK
SFRS2 HNRNPM
SFRS2 TM9SF2
SFRS2 COMT
SFRS2 FERMT2
SFRS2 UBE2V2
SFRS2 TRAM1
SFRS2 CDK2
SFRS2 RPS3A
SFRS2 MORC3
SFRS2 LIMK2
SFRS2 PSMD6
SFRS2 SPARCL1
SFRS2 CTNNB1
SFRS2 LOC728849
SFRS2 SEC31A
SFRS2 ATP13A3
SFRS2 ACADM
SFRS2 RBM39
SFRS2 HNRNPA2B1
SFRS2 SUZ12
SFRS2 PSMC6
SFRS2 CNP
SFRS2 PDIA6
SFRS2 SNRPB
SFRS2 HSPA13
SFRS2 RABGGTB
SFRS2 CXorf40B
SFRS2 SFRS11
MLH1 AVPR1B
MLH1 GHRHR
MLH1 PSG11
MLH1 TNFAIP1
MLH1 FUBP1
MLH1 CPE
MLH1 KIAA0317
MLH1 DDX18
MLH1 BNIP1
MLH1 RBM15B
MLH1 MADD
MLH1 SET
MLH1 SKP1
MLH1 BCLAF1
MLH1 FGR
MLH1 SON
MLH1 PMS2L5
MLH1 TSC22D1
MLH1 GLA
MLH1 C16orf45
MLH1 DDB1
MLH1 TOP2B
MLH1 PHKG1
MLH1 SFRS11
MLH1 SETMAR
MLH1 RRAGB
MLH1 RAB1A
MLH1 MDC1
MLH1 HERC1
MLH1 TNFRSF4
MLH1 CYP2A6
MLH1 HTATSF1
MLH1 NPAT
MLH1 ACOX2
MLH1 CCND2
MLH1 SDC4
MLH1 UBE2A
MLH1 SECISBP2L
MLH1 GOLGB1
MLH1 ATP6V0A1
MLH1 BAT1
MLH1 UBC
MLH1 LOC728849
SOX2 STX3
MSX1 NFIC
MSX1 TXK
MSX1 CHRM5
MSX1 VAV2
MSX1 AGER
MSX1 SMARCD1
MSX1 ZIC1
MSX1 SLAMF1
MSX2 PLEC1
ADRM1 PSMC5
HSD11B1 KDR
MAN2C1 DCTN1
MAN2C1 BMS1
MAN2C1 MT1A
TRAF1 GHRHR
TRAF1 SDC4
TRAF1 H3F3A
TRAF1 CCL25
TRAF1 LTBP2
TRAF3 BAP1
TRAF3 MYBPC2
TRAF4 RAB1A
TRAF4 HERC1
TRAF4 PDE6G
TRAF4 PTPRO
TRAF4 PMS1
TRAF4 AP2B1
TRAF4 CBX1
AKAP6 PTPRK
PGRMC1 ISCU
PGRMC1 AP2S1
PGRMC1 KPNA1
PGRMC1 SLC25A3
PGRMC1 NAMPT
PGRMC1 HNRNPU
PGRMC1 PSMC2
PGRMC1 TROVE2
GTF2H1 JOSD1
GTF2H1 PI4KA
GTF2H4 FCN2
GTF2H4 TNFSF9
GTF2H4 MT1E
ESD COX5B
ESD LIMK2
ESD FUBP1
ESD MEN1
ESD LOC728844
ESD UROD
ESD RRAGA
ESD ADSL
ESD CHMP1A
ESD MADD
ESD NCOA6
ESD MAP3K12
ESD NARS
ESD ACADM
ESD NAPG
ESD PCBP1
ESD PGK1
ESD MAPK1IP1L
ESD TPT1
ESD ALDH9A1
ESD COMT
ESD ALDH6A1
ESD EIF4H
ESD HTATSF1
ESD PWP1
ESD MVK
ESD CSNK2A1
ESD TAF7
ESD ZNF638
ESD CYP2A6
ESD IER2
ESD U2AF1
ESD SSR2
ESD NCL
ESD UBC
ESD LOC728849
ESD UFD1L
ESD M6PR
SPIB AVPR1B
SPIB CCL2
SPIB PPP2R1B
SPIB PAPPA
SPIB TNNC1
SPIB CCR9
SPIB RNF113A
RPL39 WNT2B
RPL39 EZH1
RPL39 TMEM131
RPL39 RBM3
RPL39 RPS27A
RPL39 RPL35A
RPL39 RPS15A
RPL39 EIF3E
RPL39 KIF14
RPL39 YY1
RPL39 CCT8
RPL39 ZNF146
RPL39 NEFL
RPL39 APEX1
RPL39 TPT1
RPL39 H3F3A
RPL39 B4GALT1
RPL39 RPL10A
RPL39 EPRS
RPL39 RPL27A
RPL39 RPL36A
RPL39 RPS27
RPL39 RPS23
RPL39 RPS21
RPL39 RPS28
RPL39 RPS29
RPL39 RPL11
RPL39 LAMC1
RPL39 NPM1
RPL39 SNRPE
RPL39 LLGL2
RPL39 CLP1
RPL39 POU2F2
RPL39 RPL34
RPL39 SLC2A3
RPL39 H2AFZ
RPL39 CPT1A
RPL39 RPS3A
PCDH1 AVPR1B
PCDH1 NCKAP1L
PCDH1 HLA-C
PCDH1 NAGA
PCDH1 ERCC4
PCDH1 SF1
PCDH1 KRT1
PCDH1 GPLD1
PCDH1 ARAF
PCDH1 PPP2R4
PCDH1 RNF113A
PCDH1 ZNF141
PCDH1 FLOT2
PCDH1 SLC9A1
PCDH1 CYP2F1
PCDH1 ARHGEF1
PCDH1 DNASE1
PCDH1 TTYH2
PCDH1 GLA
PCDH1 ZWINTAS
PCDH1 CTAG1B
PCDH1 CTLA4
PCDH1 PDGFB
PCDH1 AQP2
PCDH1 REG1A
PCDH1 DIO2
PCDH1 HMGA2
PCDH1 TRIM21
PCDH1 KIAA0226
PCDH1 BBS9
PCDH1 TCEAL1
PCDH1 AR
PCDH1 SALL2
PCDH1 PTPN1
PCDH1 CD180
PCDH1 BNIP1
PCDH1 AKAP5
PCDH1 HLA-DOB
PCDH1 INPP5J
PCDH1 GSK3A
PCDH1 SLC17A2
PCDH1 LMNA
PCDH1 GRIN2C
PCDH1 SECISBP2L
PCDH1 FUT3
PCDH1 ATP6V0A1
PCDH1 HOXA1
PCDH1 IL32
PCDH1 ZNF37A
PCDH1 PAK1
RPL34 YY1
RPL34 RPL27A
RPL34 RPS18
RPL34 RPL35A
RPL34 RPS15A
RPL34 LOC728844
RPL34 NACA
RPL34 TPT1
RPL34 RAP1GAP
RPL34 ZNF146
RPL34 NEFL
RPL34 GNG10
RPL34 H3F3A
RPL34 RPL10A
RPL34 COX6C
RPL34 RPL36A
RPL34 RPS27
RPL34 RPS27A
RPL34 PFDN5
RPL34 RPS23
RPL34 RPS21
RPL34 RPS28
RPL34 NPM1
RPL34 RPS3A
RPL34 POU2F2
RPL34 COX7C
RPL35 RPS27
RPL35 RPL7A
RPL35 RPS16
RPL35 RPS15A
RPL35 RPL18
COL14A1 GPR17
COL14A1 TNFRSF14
COL14A1 AGER
COL14A1 SLC5A2
COL14A1 NOS3
COL14A1 SPRR1A
COL14A1 AQP2
COL14A1 GIPR
COL14A1 PKLR
COL14A1 CEBPE
COL14A1 CYP2F1
COL14A1 COMP
COL14A1 NOS1
COL14A1 ODF1
COL14A1 LIPE
COL14A1 TBXAS1
COL14A1 NRGN
COL14A1 CYP21A2
COL14A1 BCAT2
COL14A1 PRKCG
COL14A1 NCAPD3
COL14A1 GPLD1
COL14A1 CYP2A6
COL14A1 CD68
COL14A1 IL2RB
COL14A1 LST1
COL14A1 INPP5J
COL14A1 CCR2
COL14A1 CHRND
COL14A1 PRM2
COL14A1 SLC18A1
COL14A1 CLK3
COL14A1 TFDP1
RPL31 RPS17
RPL31 RPS19
RPL31 RPS18
RPL31 FASTK
RPL31 AANAT
RPL31 RPL18
RPL31 PPP3CB
PCCA EZH1
PCCA LOC728849
PCCA FERMT2
PCCA HNRNPK
PCCA CHMP1A
PCCA ATP6V0D1
PCCA NSMAF
GRIN2C KLRK1
GRIN2C PGM1
GRIN2C GRK6
GRIN2C ST14
GRIN2C MAP2K5
GRIN2C DRD1
GRIN2C LTK
GRIN2C UROD
GRIN2C ZWINTAS
GNA15 KCNMB1
GNA15 BATF
GNA15 HLA-DRB1
GNA15 PLK3
GNA15 MED22
GNA15 CENPB
GNA15 NOP14
GNA15 BMS1
GNA15 CLK3
GNA15 GP9
GNA15 RAE1
GNA13 FERMT2
GNA13 PTGES3
GNA13 TRAM1
GNA13 EIF4A2
GNA11 ADD1
GNA11 PRKAG1
GNA11 CPE
GNA11 SF1
GNA11 CHN2
GNA11 FOXI1
GNA11 ZNF76
GNA11 RBM15B
GNA11 PEBP1
GNA11 SMG7
GNA11 LOC100133166
GNA11 MPP3
GNA11 MPP2
GNA11 ATP6AP1
GNA11 BCLAF1
GNA11 PHC2
GNA11 MYT1
GNA11 ARHGEF12
GNA11 ANKRD46
GNA11 HK1
GNA11 MEN1
GNA11 GRM4
GNA11 PCDHGC3
GNA11 PRF1
GNA11 SMARCD1
GNA11 ATP2B1
GNA11 SNAP25
GNA11 INPP5J
GNA11 CCND2
GNA11 GSK3A
GNA11 SLC2A1
GNA11 DDX5
GNA11 SUPT4H1
GNA11 UBC
GNA11 KLC1
GNA11 B4GALT1
GNA11 ATP6V1A
GNA11 TNFRSF14
GNA11 CNTN1
GNA11 RBBP5
GNA11 CLTC
GNA11 PITPNA
GNA11 KLHDC3
GNA11 MADD
GNA11 TRO
GNA11 SECISBP2L
GNA11 H3F3B
GNA11 JAK1
GNA11 TNFRSF4
GNA11 GTF2I
GNA11 NPEPPS
GNA11 DHPS
GNA11 KIAA0195
GNA11 SEC13
GNA11 PPP1R7
GNA11 PPP1R11
GNA11 PPP1R10
GNA11 MIA3
GNA11 CDK9
GNA11 NELL2
GNA11 TMED10P
GNA11 FTO
GNA11 C5orf13
GNA11 SDC4
GNA11 STMN1
GNA11 BAT3
GNA11 GPX4
GNA11 FLOT2
GNA11 PSEN1
GNA11 PKM2
GNA11 PI4KB
GNA11 PI4KA
GNA11 CLOCK
GNA11 TLE2
GNA11 STXBP1
GNA11 ATP5O
GNA11 CDSN
GNA11 ATP5B
GNA11 SH3GL3
GNA11 NCOA4
GNA11 SKP1
GNA11 AP2M1
GNA11 DUSP5
GNA11 PSMD7
GNA11 ATP6V0C
GNA11 RAB1A
GNA11 GNB1
GNA11 ARL6IP1
GNA11 NP
GNA11 ENO2
GNA11 HTATSF1
GNA11 SALL2
GNA11 PUM2
GNA11 ZNF638
GNA11 SGK1
GNA11 ATP6V1E1
GNA11 FARSA
GNA11 HSP90AA1
GNA11 MAPRE2
GNA11 ZNF134
GNA11 PPP2R1A
GNA11 NPTX1
GNA11 MAP2K5
GNA11 CHGB
GNA11 ERCC4
GNA11 MPRIP
GNA11 GTF2A2
GNA11 WASF3
GNA11 RGL2
GNA11 ACADM
GNA11 NUP188
GNA11 YWHAH
GNA11 YWHAB
GNA11 AP1B1
GNA11 DPP6
GNA11 COPA
GNA11 RRAGA
GNA11 CNP
GNA11 MDC1
GNA11 KIAA0240
GNA11 SLC9A6
GNA11 CASC3
GNA11 CES2
GNA11 SNRPN
GNA11 NAGA
GNA11 BBS9
GNA11 RPA2
GNA11 RABGGTA
GNA11 ZNF91
GNA11 CHRND
GNA11 CYB5R3
GNA11 M6PR
SDHA ZNF638
SDHA HMGN3
SDHA ALDH9A1
SDHA BMI1
ATF4 SAFB
ATF4 NASP
ATF4 HDAC2
ATF4 ALDH7A1
ATF4 ASNS
ATF4 NARS
ATF4 RBBP4
ATF4 LOC728844
ATF4 SUZ12
ATF4 CYP21A2
ATF4 CD79A
ATF4 FAM53B
ATF4 RANBP2
BAP1 PLEC1
BAP1 TAF1
BAP1 PTPRN
SDHB COMT
ATF1 CGA
ATF1 INPP5K
SMARCC2 RPS17
SMARCC2 RASL10A
SMARCC2 RPS19
SMARCC2 C17orf103
SMARCC2 HPCA
SMARCC2 AANAT
SMARCC2 GIPR
SMARCC2 SH3GL3
SMARCC2 MPP2
SMARCC2 PEPD
SMARCC2 FASTK
SMARCC2 RPS9
SMARCC2 RABGGTA
SMARCC2 H3F3B
SMARCC2 CHGB
SMARCC2 MAP1A
SMARCC2 PRKCG
SMARCC2 NCAPD3
SMARCC2 FEV
SMARCC2 USP11
SMARCC2 CHERP
SMARCC2 SMARCD1
SMARCC2 ATP2B3
SMARCC2 NFIC
SMARCC2 LOC91316
SMARCC2 ATP6V0A1
SMARCC2 PTPRN
SMARCC2 ACTB
SMARCC2 PAK1
SMARCC2 SLC1A2
ZCCHC11 ACTG1
ZCCHC11 KIAA0317
ZCCHC11 N4BP2L2
ZCCHC11 CHRNA2
ZCCHC11 RB1
ZCCHC11 RBM15B
ZCCHC11 TMED10
ZCCHC11 ZNF146
ZCCHC11 CLOCK
ZCCHC11 BCLAF1
ZCCHC11 MARCKS
ZCCHC11 CSNK2A1
ZCCHC11 DYRK1A
ZCCHC11 MAPRE1
ZCCHC11 HNRNPA2B1
ZCCHC11 ANKRD46
ZCCHC11 ARHGEF16
ZCCHC11 TSC22D1
ZCCHC11 SAFB
ZCCHC11 KIAA0174
ZCCHC11 B4GALT1
ZCCHC11 CHERP
ZCCHC11 CSNK2A2
ZCCHC11 SNAP25
ZCCHC11 UBE4A
ZCCHC11 VEZF1
ZCCHC11 MST1R
ZCCHC11 CCNG2
ZCCHC11 ZKSCAN1
ZCCHC11 PSMC6
ZCCHC11 NSMAF
ZCCHC11 GHRHR
ZCCHC11 HMGN3
ZCCHC11 HMGN2
ZCCHC11 METAP1
ZCCHC11 RBBP7
ZCCHC11 FUBP1
ZCCHC11 TNFRSF4
ZCCHC11 PUM1
ZCCHC11 CLTC
ZCCHC11 ACADM
ZCCHC11 TRAM1
ZCCHC11 MAML1
ZCCHC11 IL8RB
ZCCHC11 FAM175B
ZCCHC11 RBM6
ZCCHC11 RBM34
ZCCHC11 SLC35A1
ZCCHC11 H3F3A
ZCCHC11 PCBP1
ZCCHC11 UBXN4
ZCCHC11 TOP2B
ZCCHC11 PGK1
ZCCHC11 UBXN2B
ZCCHC11 MAPK1IP1L
ZCCHC11 UBC
ZCCHC11 IGL@
ZCCHC11 EIF1AP1
ZCCHC11 CUX1
ZCCHC11 SFPQ
ZCCHC11 DCUN1D4
ZCCHC11 EIF4H
ZCCHC11 PWP1
ZCCHC11 GRM4
ZCCHC11 TAF7
ZCCHC11 PPP1R11
ZCCHC11 TAF4
ZCCHC11 MRPS27
ZCCHC11 DNAJC7
ZCCHC11 TNFAIP1
ZCCHC11 NUP153
ZCCHC11 PPP2R5E
ZCCHC11 PHF3
ZCCHC11 CREBBP
ZCCHC11 PPP2R5C
ZCCHC11 TMEM131
ZCCHC11 YY1
ZCCHC11 MORC3
ZCCHC11 CIRBP
ZCCHC11 KIF14
ZCCHC11 TAF11
ZCCHC11 TRPC1
ZCCHC11 STAG1
ZCCHC11 CTNND1
ZCCHC11 ADSL
ZCCHC11 CBX1
ZCCHC11 SET
ZCCHC11 NCOA6
ZCCHC11 HMGN1
ZCCHC11 HNRNPU
ZCCHC11 AP2M1
ZCCHC11 MAPK3
ZCCHC11 HNRNPK
ZCCHC11 HNRNPM
ZCCHC11 GOLGA4
ZCCHC11 ALDH18A1
ZCCHC11 SNRNP70
ZCCHC11 HNRNPF
ZCCHC11 RANBP2
ZCCHC11 C5orf13
ZCCHC11 PRIM2
ZCCHC11 COMT
ZCCHC11 SEC31A
ZCCHC11 KIAA0226
ZCCHC11 SS18
ZCCHC11 LAMP2
ZCCHC11 HTATSF1
ZCCHC11 ALDH7A1
ZCCHC11 CHMP1A
ZCCHC11 MVK
ZCCHC11 CTNNB1
ZCCHC11 ZNF638
ZCCHC11 RAB33A
ZCCHC11 UBE2N
ZCCHC11 GLUD1
ZCCHC11 KEAP1
ZCCHC11 DPM1
ZCCHC11 RNF144A
ZCCHC11 ZNF133
ZCCHC11 ZNF134
ZCCHC11 SMN2
ZCCHC11 POLA2
ZCCHC11 SPCS2
ZCCHC11 LIMK2
ZCCHC11 PSMD6
ZCCHC11 MSH6
ZCCHC11 PSMD2
ZCCHC11 EZH1
ZCCHC11 INSR
ZCCHC11 RTCD1
ZCCHC11 CYCS
ZCCHC11 RBMX
ZCCHC11 ARMCX6
ZCCHC11 LOC728849
ZCCHC11 YES1
ZCCHC11 SERTAD2
ZCCHC11 ATP13A3
ZCCHC11 TMEM41B
ZCCHC11 DDX18
ZCCHC11 AP2B1
ZCCHC11 RBM39
ZCCHC11 PXN
ZCCHC11 SUZ12
ZCCHC11 TRA2B
ZCCHC11 YWHAE
ZCCHC11 APPBP2
ZCCHC11 CNP
ZCCHC11 BMI1
ZCCHC11 CASC3
ZCCHC11 USP13
ZCCHC11 ALDH6A1
ZCCHC11 CREB1
ZCCHC11 NAGA
ZCCHC11 BBS9
ZCCHC11 NFIB
ZCCHC11 DAZAP2
ZCCHC11 E2F1
ZCCHC11 RPA2
ZCCHC11 RABGGTB
ZCCHC11 ZNF91
ZCCHC11 SFRS11
ZCCHC11 MYO7A
ZCCHC11 CKAP5
SMARCC1 TRAM1
SMARCC1 EP300
SMARCC1 GUCY2D
SMARCC1 CLP1
SMARCC1 TMEM41B
SMARCC1 GHRHR
SMARCC1 EZH1
SMARCC1 CDK2
SMARCC1 SMARCD2
SMARCC1 SUZ12
SMARCC1 MVK
SMARCC1 ACADM
SMARCC1 YWHAE
PPAP2B AOC2
PPAP2B LAMP1
PPAP2B PSAP
PPAP2B UPF1
PPAP2B HTRA1
PPAP2B LOC150786
PPAP2B DGCR6
PPAP2B CAPN2
PPAP2B TNFRSF4
PPAP2B CNP
PPAP2B RAB5B
PPAP2B GNB1
PPAP2B MIA3
PPAP2B AARS
PPAP2B ATP6V1E1
PPAP2B SLC35B1
PPAP2B FLOT2
PPAP2B M6PR
MFGE8 AGER
MFGE8 ADD3
MFGE8 CYP2F1
MFGE8 AQP2
MFGE8 B4GALT1
MFGE8 SMARCD1
MFGE8 EDEM1
MFGE8 LOC91316
MFGE8 RUNX1
MFGE8 GFRA2
MFGE8 MMP11
MFGE8 NCSTN
MFGE8 PROL1
MFGE8 SPRR1A
MFGE8 IL1B
MFGE8 SCNN1G
MFGE8 ITPKC
MFGE8 TFE3
MFGE8 TNFRSF4
MFGE8 CCL22
MFGE8 ODF1
MFGE8 KIAA0195
MFGE8 EPHB4
MFGE8 IGL@
MFGE8 NCAPD3
MFGE8 UBA7
MFGE8 RHOC
MFGE8 PTPN6
MFGE8 SFTPA1B
MFGE8 CES2
MFGE8 ATP6V0A1
MFGE8 TXN2
MFGE8 RAD23B
MFGE8 CD5
MFGE8 STXBP2
MFGE8 FLT4
MFGE8 DDB2
MFGE8 DUSP1
MFGE8 FEV
MFGE8 CYP4A11
MFGE8 CD8B
MFGE8 WAS
MFGE8 WNT1
MFGE8 SGSH
MFGE8 SLAMF1
MFGE8 PPP2R1B
MFGE8 CLTC
MFGE8 PSMD2
MFGE8 SLC5A2
MFGE8 BTN2A2
MFGE8 SPTBN1
MFGE8 DGKQ
MFGE8 CELP
MFGE8 GLI1
MFGE8 TH
MFGE8 NOS1
MFGE8 TDO2
MFGE8 REG1A
MFGE8 CNP
MFGE8 RRAGB
MFGE8 PRKCG
MFGE8 POU4F1
MFGE8 USP11
MFGE8 TP53BP1
MFGE8 NAGA
MFGE8 LMNA
MFGE8 NFIC
MFGE8 KIAA0226
MFGE8 E2F3
MFGE8 AARS
MFGE8 SCN1B
MFGE8 FUT2
MFGE8 PTPRN
SUMO1 RB1
SUMO1 LIMK2
SUMO1 MSH2
SUMO1 RFC1
SUMO1 AZIN1
SUMO1 MYL7
SUMO1 APBB2
SUMO1 LOC728849
SUMO1 RPL41
SUMO1 GDI1
SUMO1 USP7
SUMO1 ZNF146
SUMO1 U2AF1
SUMO1 NARS
SUMO1 NR2F2
SUMO1 FHL3
SUMO1 PPT1
SUMO1 HNRNPK
SUMO1 HNRNPM
SUMO1 TTYH2
SUMO1 PCBP1
SUMO1 UBXN4
SUMO1 EIF3F
SUMO1 TOP2B
SUMO1 ATP5G3
SUMO1 TOP2A
SUMO1 ISCU
SUMO1 SLC25A3
SUMO1 MAPRE1
SUMO1 COMT
SUMO1 EIF1AP1
SUMO1 DYRK1A
SUMO1 EIF4H
SUMO1 ALDH7A1
SUMO1 IGHM
SUMO1 TAF7
SUMO1 CCNB1
SUMO1 PSIP1
SUMO1 PTGES3
SUMO1 RBM39
SUMO1 RBBP7
SUMO1 HSP90B1
SUMO1 STAT5B
SUMO1 PFN2
SUMO1 PSMC6
SUMO1 RNF144A
SUMO1 ACADM
SUMO1 C11orf58
SUMO1 ILF3
SUMO1 GCSH
SUMO3 ERH
SUMO2 TSN
SUMO2 PEBP1
SUMO2 WTAP
SUMO2 HDAC2
SUMO2 RAD23B
SUMO2 HMGN2
SUMO2 CNP
SUMO2 ZNF238
SUMO2 HNRNPC
SUMO2 TAF11
SUMO2 DDX5
SUMO2 FXN
SUMO2 SOX4
SUMO2 UNG
SUMO2 RHEB
SUMO2 NPEPPS
SUMO2 CBX1
ABP1 MAN2B1
ABP1 LIMK2
ABP1 STXBP2
ABP1 PRG2
ABP1 RPS9
ABP1 PKLR
ABP1 CDKL1
ABP1 TNFSF9
ABP1 DOK1
ABP1 GP9
ABP1 HSD17B3
ABP1 ERBB2
ABP1 CYP21A2
ABP1 CLCN1
ABP1 MCHR1
ABP1 PTGIR
ABP1 ORC1L
ABP1 ARG1
ABP1 APOBEC3B
ABP1 HTR1D
IL6ST DRG2
KIAA0317 RBM6
KIAA0317 YY1
KIAA0317 ACTG1
KIAA0317 SDC4
KIAA0317 CPE
KIAA0317 CTNNB1
KIAA0317 CCNG2
KIAA0317 PUM1
KIAA0317 CLTC
KIAA0317 ACADM
KIAA0317 CBX1
KIAA0317 BCLAF1
KIAA0317 RBM15B
KIAA0317 H3F3A
KIAA0317 TNFRSF4
KIAA0317 MAT2A
KIAA0317 RAB1A
KIAA0317 TRIP13
KIAA0317 DUT
KIAA0317 CSNK2A2
KIAA0317 CSNK2A1
KIAA0317 DAZAP2
KIAA0317 CCND2
KIAA0317 TNFAIP1
PTPN6 RPS10
PTPN6 HLA-C
PTPN6 PLK3
PTPN6 DGKQ
PTPN6 PROL1
PTPN6 STXBP2
PTPN6 GIPR
PTPN6 RPS9
PTPN6 TIMP1
PTPN6 NEFL
PTPN6 RPS21
PTPN6 TNXB
PTPN6 RPL13A
PTPN6 ITPKC
PTPN6 SEMG2
PTPN6 MT1E
PTPN6 RPS19
PTPN6 RENBP
PTPN6 REG1A
PTPN6 NRGN
PTPN6 PRKCG
PTPN6 CES2
PTPN6 POMC
PTPN6 LLGL2
PTPN6 LOC91316
PTPN6 ADAM11
PTPN6 POU2F2
PTPN6 SSTR3
PTPN6 SCN1B
PTPN6 ATXN1
PTPN6 RAE1
L1CAM CRABP2
L1CAM MAN2B1
L1CAM NCAPD3
L1CAM USP11
L1CAM TH
L1CAM CLK2
L1CAM SLC18A1
WWP2 SLC18A1
WWP2 MYBPC2
AKAP1 MARK3
AKAP1 CTSG
DNAJA1 PSMD4
DNAJA1 RDX
SMG7 SF1
SMG7 FKBP4
SMG7 ATP6AP1
SMG7 CSNK2A1
SMG7 PHC2
SMG7 MAPRE2
SMG7 GPI
SMG7 NOMO1
SMG7 SMARCD1
SMG7 IP6K1
SMG7 NME3
SMG7 GSK3A
SMG7 SUPT4H1
SMG7 KLC1
SMG7 STMN1
SMG7 SPTAN1
SMG7 MED24
SMG7 PUM2
SMG7 RNH1
SMG7 CLTC
SMG7 AP2B1
SMG7 SLC9A6
SMG7 JUP
SMG7 H3F3B
SMG7 UBXN4
SMG7 GTF2I
SMG7 NPEPPS
SMG7 PGK1
SMG7 OS9
SMG7 DHPS
SMG7 KIAA0195
SMG7 SEC13
SMG7 PPP1R10
SMG7 PWP1
SMG7 BNIP1
SMG7 C5orf13
SMG7 VAV1
SMG7 BAT3
SMG7 ATP6V0A1
SMG7 FLOT2
SMG7 PKM2
SMG7 PI4KA
SMG7 CLOCK
SMG7 RCAN1
SMG7 STXBP1
SMG7 ATP5B
SMG7 ARHGEF1
SMG7 RAF1
SMG7 SH3GL3
SMG7 PSMD8
SMG7 DUSP5
SMG7 DDB1
SMG7 ATP6V0C
SMG7 RAB1A
SMG7 GNB1
SMG7 ENO2
SMG7 BCAP31
SMG7 ABCA3
SMG7 CDK9
SMG7 PPP2R1A
SMG7 NPTX1
SMG7 TNFAIP1
SMG7 MPRIP
SMG7 PIN1
SMG7 LOC728849
SMG7 WASF3
SMG7 RGL2
SMG7 TRD@
SMG7 NUP188
SMG7 PSMC1
SMG7 GPX4
SMG7 APPBP2
SMG7 CASC3
SMG7 CES2
SMG7 SNRPN
SMG7 USP14
SMG7 ALDOA
SMG7 RABGGTA
SMG7 GOLGB1
SMG7 CHRND
DLG2 TULP1
DLG2 ASL
HMGN4 ARFIP2
DLG4 ACVR1B
DLG4 DRD4
DLG4 ARHGEF1
DLG4 FHL3
DLG4 LOC729602
BLOC1S1 NDUFV2
SRPK1 CCT8
SRPK1 FAM3C
SRPK1 CSTF3
SRPK1 NCL
SRPK1 RTCD1
SRPK1 HTATSF1
SRPK1 GFPT1
SRPK1 NCOA6
COMMD1 ENO2
COMMD1 ANGPT1
PPP2R4 AVPR1B
PPP2R4 IDS
PPP2R4 TNFRSF4
PPP2R4 RB1
PPP2R4 CAPRIN1
PPP2R4 KCNA6
PPP2R4 RB1CC1
PPP2R4 ACADM
PPP2R4 YES1
PPP2R4 RNF113A
PPP2R4 OGDH
PPP2R4 NCOA6
PPP2R4 ARHGEF7
PPP2R4 NARS
PPP2R4 GTF2B
PPP2R4 MAPK3
PPP2R4 SEC31A
PPP2R4 TTYH2
PPP2R4 B4GALT1
PPP2R4 RAB13
PPP2R4 PGK1
PPP2R4 TAF7
PPP2R4 RNASE4
PPP2R4 KIAA0174
PPP2R4 DYRK1A
PPP2R4 CRYBB1
PPP2R4 EIF4H
PPP2R4 NAGA
PPP2R4 ALG13
PPP2R4 CSNK2A2
PPP2R4 DAZAP2
PPP2R4 ACOX2
PPP2R4 ARMCX6
PPP2R4 SDC4
PPP2R4 EXT2
PPP2R4 UBC
PPP2R4 DECR1
PPP2R4 TFDP1
PTGER3 AVPR1B
PTGER3 NCKAP1L
PTGER3 MAP1A
PTGER3 SF1
PTGER3 GTF2A2
PTGER3 HADHB
PTGER3 SLC9A3R2
PTGER3 KRT86
PTGER3 ITPKC
PTGER3 FSHR
PTGER3 NNT
PTGER3 ATP6V0A1
PTGER3 CTLA4
PTGER3 TMEM106A
PTGER3 CES2
PTGER3 CD8B
PTGER3 SNAP25
PTGER3 PDXDC1
PTGER3 DRD4
PTGER3 ALDH2
PTGER3 RABGGTA
PTGER3 ZNF91
PTGER3 CHRND
PTGER3 PTPRN
PTGER3 TUB
DNAJC2 CLTC
SEMG2 NEFL
SEMG2 LOC91316
SEMG2 NR4A1
SEMG2 ASNA1
SEMG2 F13B
SEMG2 GFRA2
SEMG2 CA6
SEMG2 CPZ
SEMG2 NOP14
SEMG2 POMC
SEMG2 CYP3A4
SEMG2 PPBPL2
SEMG2 IL8
GABRA3 SUZ12
DAZL MMP11
DAZL PLK4
DAZL LTK
DAZL KCNA6
DAZL ELF4
DAZL FLT1
DAZL IL12RB1
DAZL DAD1
DAZL DNASE1
DAZL FOSL1
DAZL H3F3A
DAZL POFUT1
DAZL CTLA4
DAZL SLC14A2
DAZL HMGA2
DAZL SERPINB1
DAZL PTPN1
DAZL BCAM
DAZL GH2
DAZL GSTT1
DAZL CXCL9
DAZL HLA-DOB
DAZL DRD4
DAZL ACOX2
DAZL CYP2C19
DAZL FUT2
DAZL TUB
DAZL LST1
NPR1 COMT
NPR2 HMGN1
NPR2 KDM4A
NPR2 SNRPN
NPR2 ACADM
SLC38A3 ATP6V0A1
SLC38A3 TRO
SLC38A3 ADD1
SLC38A3 PPP2R1A
SLC38A3 CETN2
SLC38A3 STAT5B
SLC38A3 TXN2
SLC38A3 CDC2L5
SLC38A3 BAD
SLC38A3 PCDHGC3
SLC38A3 HSP90B1
SLC38A3 NFIC
SLC38A3 CD19
SLC38A3 PITPNA
SLC38A3 ZNF91
PCBP1 ACTG1
PCBP1 GNPDA1
PCBP1 AGER
PCBP1 PKP1
PCBP1 ZNF142
PCBP1 ZNF146
PCBP1 BRPF1
PCBP1 MARCKS
PCBP1 PRIM2
PCBP1 DYRK1A
PCBP1 MAPRE1
PCBP1 ANKRD46
PCBP1 EXT2
PCBP1 SHC3
PCBP1 HK3
PCBP1 KIAA0174
PCBP1 CSNK2A2
PCBP1 VAT1
PCBP1 HEPN1
PCBP1 RBBP4
PCBP1 KDELR2
PCBP1 HMGN3
PCBP1 METAP1
PCBP1 FUBP1
PCBP1 PUM1
PCBP1 SEPT7
PCBP1 XRCC5
PCBP1 ACADM
PCBP1 TPT1
PCBP1 C21orf2
PCBP1 IL8RB
PCBP1 FAM175B
PCBP1 NARS
PCBP1 GTF2B
PCBP1 C11orf58
PCBP1 UBXN2B
PCBP1 H3F3A
PCBP1 UBXN4
PCBP1 ANGPT1
PCBP1 MAPK1IP1L
PCBP1 PARP1
PCBP1 EIF1AP1
PCBP1 SFPQ
PCBP1 EIF4H
PCBP1 TAF7
PCBP1 NASP
PCBP1 PPID
PCBP1 MRPS27
PCBP1 TUBB
PCBP1 PHF3
PCBP1 YY1
PCBP1 BTN3A1
PCBP1 ATM
PCBP1 KIF14
PCBP1 TAF15
PCBP1 ADSL
PCBP1 PWP1
PCBP1 HNRNPU
PCBP1 MAPK3
PCBP1 HNRNPK
PCBP1 RANBP2
PCBP1 RPS23
PCBP1 COMT
PCBP1 CRHBP
PCBP1 SS18
PCBP1 UNG
PCBP1 GLUD1
PCBP1 ZNF133
PCBP1 ATP5F1
PCBP1 RBM3
PCBP1 SPCS2
PCBP1 CYCS
PCBP1 GTF2A2
PCBP1 RB1CC1
PCBP1 LOC728849
PCBP1 YES1
PCBP1 CXorf40B
PCBP1 RB1
PCBP1 KDM4A
PCBP1 SUZ12
PCBP1 VIPR1
PCBP1 TRA2B
PCBP1 YWHAE
PCBP1 ANXA6
PCBP1 SNRPN
PCBP1 CYP2A6
PCBP1 TRIP12
PCBP1 FAM53B
PCBP1 ENO1
PCBP1 SSR2
PCBP1 NCL
PCBP1 SFRS11
PCBP1 KIAA0101
PCBP1 MYO7A
PCBP1 CKAP5
BCAT2 AVPR1B
BCAT2 HLA-C
BCAT2 AGER
BCAT2 MMP19
BCAT2 MYLPF
BCAT2 SLC30A3
BCAT2 S100A7
BCAT2 CCL22
BCAT2 HLA-DOB
BCAT2 HOXB6
BCAT2 CLCN6
BCAT2 PAPPA
BCAT2 MGAT3
BCAT2 POMC
BCAT2 NCAPD3
BCAT2 ACOT2
BCAT2 BCAM
BCAT2 GH2
BCAT2 TAF1
BCAT2 CES2
BCAT2 CHRND
BCAT2 GFRA2
BCAT2 PAK1
KIAA0174 YWHAQ
KIAA0174 ACTG1
KIAA0174 CPE
KIAA0174 RB1
KIAA0174 LRPPRC
KIAA0174 OGDH
KIAA0174 ZNF146
KIAA0174 UBC
KIAA0174 BCLAF1
KIAA0174 MARCKS
KIAA0174 PRIM2
KIAA0174 DYRK1A
KIAA0174 MAPRE1
KIAA0174 PXN
KIAA0174 ISCU
KIAA0174 ZMYM3
KIAA0174 CTNND1
KIAA0174 TSC22D1
KIAA0174 SAFB
KIAA0174 UBE4A
KIAA0174 CSNK2A2
KIAA0174 VAT1
KIAA0174 MST1R
KIAA0174 RBBP4
KIAA0174 ZNF238
KIAA0174 RNF103
KIAA0174 CYB5R3
KIAA0174 HMGN2
KIAA0174 METAP1
KIAA0174 FUBP1
KIAA0174 PUM1
KIAA0174 CLTC
KIAA0174 ACADM
KIAA0174 IL8RB
KIAA0174 FAM175B
KIAA0174 NARS
KIAA0174 H3F3A
KIAA0174 NFIL3
KIAA0174 UBXN4
KIAA0174 TOP2B
KIAA0174 ZIC1
KIAA0174 TOP2A
KIAA0174 MAPK1IP1L
KIAA0174 STAG1
KIAA0174 MLLT11
KIAA0174 PPP1R11
KIAA0174 CUX1
KIAA0174 SFPQ
KIAA0174 DCUN1D4
KIAA0174 EIF4H
KIAA0174 PWP1
KIAA0174 GDI1
KIAA0174 TAF7
KIAA0174 HADH
KIAA0174 TAF4
KIAA0174 ALDH4A1
KIAA0174 UBE2N
KIAA0174 UBE2A
KIAA0174 DNAJC7
KIAA0174 TAF9
KIAA0174 NUP153
KIAA0174 BAT1
KIAA0174 PHF3
KIAA0174 CREBBP
KIAA0174 PPP2R5C
KIAA0174 YY1
KIAA0174 CLOCK
KIAA0174 CIRBP
KIAA0174 TUBA1A
KIAA0174 RAP1A
KIAA0174 POLB
KIAA0174 TAF15
KIAA0174 HNRNPH2
KIAA0174 KIAA0101
KIAA0174 CBX1
KIAA0174 SET
KIAA0174 NCOA6
KIAA0174 HMGN1
KIAA0174 NCOA4
KIAA0174 HNRNPU
KIAA0174 MAPK3
KIAA0174 HNRNPK
KIAA0174 HNRNPM
KIAA0174 TM9SF2
KIAA0174 SNRNP70
KIAA0174 RANBP2
KIAA0174 C5orf13
KIAA0174 GPR125
KIAA0174 KIAA0226
KIAA0174 HTATSF1
KIAA0174 CHMP1A
KIAA0174 MVK
KIAA0174 EIF1AP1
KIAA0174 ZNF638
KIAA0174 AGER
KIAA0174 TBCC
KIAA0174 TRAM1
KIAA0174 ZNF133
KIAA0174 ATP5F1
KIAA0174 POLA2
KIAA0174 SPCS2
KIAA0174 CYCS
KIAA0174 VHL
KIAA0174 CSTF3
KIAA0174 AFAP1
KIAA0174 CAMLG
KIAA0174 LOC728849
KIAA0174 YES1
KIAA0174 TMEM41B
KIAA0174 DDX18
KIAA0174 NUP188
KIAA0174 RBM39
KIAA0174 HNRNPA2B1
KIAA0174 SUZ12
KIAA0174 TRA2B
KIAA0174 COL11A1
KIAA0174 TTC35
KIAA0174 CNP
KIAA0174 KIAA0240
KIAA0174 BMI1
KIAA0174 CLCN6
KIAA0174 CASC3
KIAA0174 USP10
KIAA0174 DAZAP2
KIAA0174 ARMCX6
KIAA0174 IER2
KIAA0174 RBMX
KIAA0174 RABGGTB
KIAA0174 ZNF91
KIAA0174 SFRS11
KIAA0174 UFD1L
STK4 MYOM1
IFRD1 GPR64
CXCL11 SPI1
CXCL11 TRBC1
CXCL11 HMGA2
CXCL11 CYP2E1
CXCL11 MICB
CXCL11 HRG
CXCL11 NCAM1
CYP3A4 SMARCD1
CYP3A4 ACVR1B
CYP3A4 CPZ
CYP3A4 AFF3
CYP3A4 SLC5A11
CYP3A4 IKBKE
CYP3A4 DHX34
CYP3A4 NCAM1
CYP3A4 POFUT1
CYP3A4 RYR1
CYP3A4 UBE3A
CYP3A4 TNXB
CYP3A4 POU2F2
CYP3A4 ELF4
CYP3A4 CFLAR
CYP3A4 HOXB6
CYP3A4 S100A7
CYP3A4 NPPC
CYP3A4 MAP1A
CYP3A4 SLC14A2
CYP3A4 F13B
CYP3A4 GFRA2
CYP3A4 NR2C1
CYP3A4 POMC
CYP3A4 LTK
CYP3A4 GRPR
CYP3A4 PHEX
CYP3A4 ADRA1D
CYP3A4 BCAM
CYP3A4 TAF1
CYP3A4 GH2
CYP3A4 CXCL9
CYP3A4 CES2
CYP3A4 FUT2
CYP3A4 HLA-DOB
CYP3A4 NEFL
CYP3A4 CTLA4
CYP3A4 PAK1
CYP3A4 PPBPL2
RSU1 PRKCI
RSU1 ZNF638
RSU1 HMGN3
RSU1 SPCS2
RSU1 LIMK2
RSU1 TMEM41B
RSU1 KIF14
RSU1 GOLGA4
RSU1 EIF4H
RSU1 SUZ12
RSU1 ADSL
RSU1 CSNK2A2
RSU1 CREBBP
RSU1 SLC35A1
SRP19 TAGLN2
SRP19 E2F1
SRP19 UBC
UBE4A ACTG1
UBE4A CPE
UBE4A MYL7
UBE4A CAPRIN1
UBE4A TMED10
UBE4A ZNF146
UBE4A ARHGEF7
UBE4A NFE2L1
UBE4A BCLAF1
UBE4A CBFB
UBE4A DYRK1A
UBE4A MAPRE1
UBE4A ANKRD46
UBE4A TSC22D1
UBE4A SAFB
UBE4A CLCN6
UBE4A ATP2B1
UBE4A CSNK2A2
UBE4A CSNK2A1
UBE4A SNAP25
UBE4A GSK3A
UBE4A RNF103
UBE4A UBC
UBE4A COPB1
UBE4A CTCF
UBE4A RBBP7
UBE4A NOVA1
UBE4A DHX38
UBE4A PUM1
UBE4A PSMD2
UBE4A TOMM20
UBE4A CLTC
UBE4A SEPT7
UBE4A ACADM
UBE4A IL8RB
UBE4A H3F3A
UBE4A UBXN4
UBE4A TOP2B
UBE4A ZNF187
UBE4A MAPK1IP1L
UBE4A STAG1
UBE4A MLLT11
UBE4A EIF1AP1
UBE4A CUX1
UBE4A DCUN1D4
UBE4A EIF4H
UBE4A SART3
UBE4A SPRR2C
UBE4A TAF7
UBE4A HADH
UBE4A TAF4
UBE4A ALDH4A1
UBE4A UBE2N
UBE4A TNFAIP1
UBE4A ALDH6A1
UBE4A NUP153
UBE4A PFN2
UBE4A HNRNPK
UBE4A STK38
UBE4A PPP2R5E
UBE4A PHF3
UBE4A PPP2R5C
UBE4A YY1
UBE4A CLOCK
UBE4A CIRBP
UBE4A HNRNPH2
UBE4A CBX1
UBE4A GNAI1
UBE4A SET
UBE4A HMGN1
UBE4A NCOA4
UBE4A HNRNPU
UBE4A AP2M1
UBE4A MAPK3
UBE4A MARCKS
UBE4A RTCD1
UBE4A TM9SF2
UBE4A SRD5A1
UBE4A RANBP2
UBE4A KIAA0430
UBE4A QDPR
UBE4A COMT
UBE4A FERMT2
UBE4A HTATSF1
UBE4A CHMP1A
UBE4A MVK
UBE4A TRAM1
UBE4A PRKACB
UBE4A ZNF133
UBE4A ZNF134
UBE4A ATP5F1
UBE4A SPCS2
UBE4A LIMK2
UBE4A PSMD6
UBE4A EIF5
UBE4A USP7
UBE4A LOC728849
UBE4A YES1
UBE4A RB1
UBE4A AP2B1
UBE4A PXN
UBE4A SUZ12
UBE4A CEBPZ
UBE4A PSMC6
UBE4A YWHAE
UBE4A APPBP2
UBE4A CNP
UBE4A RAD21
UBE4A BMI1
UBE4A CASC3
UBE4A USP10
UBE4A USP14
UBE4A NAGA
UBE4A RASA1
UBE4A BBS9
UBE4A DAZAP2
UBE4A E2F1
UBE4A ARMCX6
UBE4A CSTF3
UBE4A RABGGTB
UBE4A PPP1R11
UBE4A SFRS11
UBE4A UFD1L
GTF2F1 GTF2A2
GTF2F1 CPE
GTF2F1 CTNNB1
GTF2F1 AOC2
GTF2F1 CDSN
GTF2F1 NCOA4
GTF2F1 FAM175B
GTF2F1 BCLAF1
GTF2F1 B4GALT1
GTF2F1 ANKRD46
GTF2F1 CNP
GTF2F1 NR4A1
GTF2F1 GRM4
GTF2F1 FXN
GTF2F1 SNRPN
GTF2F1 HTATSF1
GTF2F1 MVK
GTF2F1 GZMM
GTF2F1 AZIN1
GTF2F1 RPS3A
GTF2F1 SFRS11
GTF2F1 CTCF
ADRA1D PDGFA
ADRA1D GALK1
ADRA1D SERPINB10
ADRA1D ASNA1
RAPGEF5 F13B
RAPGEF5 PTPRN
RAPGEF5 AGT
RAPGEF5 KLHDC10
DR1 CCNG2
DR1 RTCD1
DR1 HLTF
MYL4 CGA
STARD8 MICA
MYL5 C2
MYL5 ZNF132
STARD3 TUB
STARD3 SLC5A11
APOC3 GLA
APOC3 CTNNB1
APOC3 KRT1
APOC3 MAP2K5
APOC3 SLC30A3
APOC3 RNF113A
APOC3 UBAP2L
APOC3 TUBA1A
APOC3 CENPI
APOC3 GNB3
APOC3 PRF1
APOC3 BLK
APOC3 NAGA
APOC3 ACOX2
APOC3 INPP5J
APOC3 SLC2A4
APOC3 GSTZ1
APOC3 PDE6B
APOC3 CALML3
APOC3 SSTR3
APOC3 CFDP1
APOC3 KIF20B
APOC3 MGAT5
IL7R BATF
IL7R HLA-C
IL7R WNT1
IL7R MED22
IL7R TNXB
IL7R MYO5A
IL7R RAE1
DCHS1 MMP14
DCHS1 BTN3A1
DCHS1 CD7
DCHS1 PKLR
DCHS1 BMS1
DCHS1 LPAL2
DCHS1 CACNA1C
DCHS1 CDKL1
DCHS1 TNFSF9
DCHS1 GP9
DCHS1 DIO3
DCHS1 S100A4
DCHS1 MT1G
DCHS1 ERBB2
DCHS1 GSPT1
DCHS1 LIPE
DCHS1 AQP3
DCHS1 LGALS7B
DCHS1 EFNA3
DCHS1 CENPB
DCHS1 RAB3A
DCHS1 PTPRS
DCHS1 MAP3K10
DCHS1 CFTR
DCHS1 TFDP1
ENOX2 SNAP25
ENOX2 CXCL9
ENOX2 NPEPPS
ENOX2 INPP5J
ENOX2 ACOX2
ENOX2 FABP3
ENOX2 CDSN
ENOX2 GLA
ENOX2 SRD5A1
ENOX2 TOP2B
ENOX2 SH3GL3
ENOX2 FLT1
CD1C CHIC1
CD1C MDC1
CD1C TNXB
CD1C ITIH4
CD1C CHRND
GABRG2 CDK5
NOVA1 DAZAP2
NOVA1 CPE
NOVA1 CD86
NOVA1 MARCH6
NOVA1 RNF103
NOVA1 RNF144A
NOVA1 TRPC1
NOVA1 USP7
NOVA1 PAFAH1B1
RAPGEF3 GATA3
HSP90B1 CD63
HSP90B1 RBBP7
HSP90B1 CAPN2
HSP90B1 SNRPB
HSP90B1 CYP1B1
RAB27B LCAT
SFTPA1B CSK
SFTPA1B RUNX1
SFTPA1B FUT2
SFTPA1B ZNF91
PTGDR INPP5A
PTGDR POU2F2
COL3A1 ITGB5
COL3A1 FN1
COL3A1 COL5A2
COL3A1 CTGF
COL3A1 MGP
COL3A1 COL11A1
STIP1 GUK1
FGL2 PCYT1A
FGL2 ZNF273
CHKB PRKAG1
CHKB CREB3
CHKB ACAP1
CHKB GRM1
NKG7 WNT2B
NKG7 RAP1GAP
NKG7 TNR
NKG7 NEFL
NKG7 RPS27A
NKG7 FOSL1
NKG7 RPS28
NKG7 LDHB
NKG7 HPCA
NKG7 RPS9
CHIC1 CCL2
CHIC1 AVPR1B
CHIC1 AOC2
CHIC1 COL11A2
CHIC1 TCF20
CHIC1 PHB2
CHIC1 GLA
CHIC1 NOTCH3
CHIC1 IFNA21
CHIC1 USP7
CHIC1 GCM1
CHIC1 KRT1
CHIC1 CNTN1
CHIC1 CDSN
CHIC1 FGR
CHIC1 UROD
CHIC1 SPRR1A
CHIC1 NSMAF
CHIC1 GABRA1
CHIC1 FLT1
CHIC1 CD8B
CHIC1 SLC9A1
CHIC1 BNIP1
CHIC1 NAPG
CHIC1 HLA-C
CHIC1 DNASE1
CHIC1 OAS2
CHIC1 OR3A1
CHIC1 TTYH2
CHIC1 GRM4
CHIC1 CCL22
CHIC1 CDH5
CHIC1 THRSP
CHIC1 ETV1
CHIC1 MAP2K5
CHIC1 H3F3A
CHIC1 TMEM106A
CHIC1 REG1A
CHIC1 ARPC4
CHIC1 AQP3
CHIC1 PRF1
CHIC1 MVK
CHIC1 TMED10P
CHIC1 CSNK2A2
CHIC1 CSNK2A1
CHIC1 BBS9
CHIC1 ADCYAP1
CHIC1 MYD88
CHIC1 INPP5D
CHIC1 KLRK1
CHIC1 INPP5J
CHIC1 SLC2A4
CHIC1 SDC4
CHIC1 RING1
CHIC1 PDE6B
CHIC1 ACOX2
CHIC1 CYP2C19
CHIC1 PNMT
CHIC1 IFI44
CHIC1 ZNF134
CHIC1 HLA-DQA1
CHIC1 CYP2A6
IL8RB AOC2
IL8RB ACTG1
IL8RB SALL2
IL8RB AGER
IL8RB N4BP2L2
IL8RB MFAP3
IL8RB DDX18
IL8RB BTN3A2
IL8RB RBM15B
IL8RB ZNF142
IL8RB ZNF146
IL8RB BCLAF1
IL8RB MARCKS
IL8RB PRIM2
IL8RB DYRK1A
IL8RB MAPRE1
IL8RB CTNND1
IL8RB ANKRD46
IL8RB TSNAX
IL8RB HK3
IL8RB SAFB
IL8RB CSNK2A2
IL8RB VAT1
IL8RB MST1R
IL8RB RBBP4
IL8RB DDX5
IL8RB NSMAF
IL8RB CYB5R3
IL8RB HMGN2
IL8RB HMGN1
IL8RB METAP1
IL8RB FUBP1
IL8RB PUM1
IL8RB ACADM
IL8RB MADD
IL8RB C21orf2
IL8RB FAM175B
IL8RB NARS
IL8RB SLC35A1
IL8RB H3F3A
IL8RB B4GALT1
IL8RB TOP2B
IL8RB MAPK1IP1L
IL8RB UBC
IL8RB TMEM97
IL8RB CUX1
IL8RB EHMT2
IL8RB DCUN1D4
IL8RB NCOA6
IL8RB TAF7
IL8RB NASP
IL8RB IRF9
IL8RB SDC4
IL8RB NUP153
IL8RB PRDM2
IL8RB KRT10
IL8RB TMEM131
IL8RB YY1
IL8RB CLOCK
IL8RB CIRBP
IL8RB RAP1A
IL8RB TAF11
IL8RB TAF15
IL8RB KCNA6
IL8RB KIAA0101
IL8RB PWP1
IL8RB SET
IL8RB HNRNPU
IL8RB MAPK3
IL8RB HNRNPK
IL8RB HNRNPM
IL8RB SNRNP70
IL8RB GNB3
IL8RB SS18
IL8RB HTATSF1
IL8RB UNG
IL8RB GLUD1
IL8RB RNF144A
IL8RB IL8
IL8RB POLA2
IL8RB GPC1
IL8RB RBM3
IL8RB SPCS2
IL8RB PSMD6
IL8RB CYCS
IL8RB CTNNB1
IL8RB INSR
IL8RB MAP2K5
IL8RB RB1CC1
IL8RB EIF2S1
IL8RB LOC728849
IL8RB SERTAD2
IL8RB ADSL
IL8RB RB1
IL8RB HNRNPA2B1
IL8RB SUZ12
IL8RB PCNA
IL8RB RRAGA
IL8RB BAT1
IL8RB CNP
IL8RB MDC1
IL8RB BMI1
IL8RB CASC3
IL8RB USP13
IL8RB MVK
IL8RB CREB1
IL8RB NAGA
IL8RB ALDH7A1
IL8RB E2F1
IL8RB IER2
IL8RB RBMX
IL8RB RABGGTB
IL8RB SSR1
IL8RB CXorf40B
IL8RB SFRS11
IL8RB BCL6
IL8RB MYO7A
IL8RB M6PR
PEPD ATM
PEPD TIMP2
PEPD F8A1
PEPD CHRND
PEPD IRF9
PEPD SLC6A8
PEPD MAN2A2
PEPD SLC35B1
PEPD MAP4
CETN1 ZNF141
CETN1 AQP2
CETN1 GFRA2
CETN1 GNAT1
CETN1 COL2A1
CETN1 CHGB
GTF2B OGDH
GTF2B GDI1
GTF2B CSNK2A2
GTF2B ACADM
GTF2B EIF4H
GTF2B FAM3C
GTF2B NARS
GTF2B SFRS11
GTF2B UBC
GTF2B LOC728849
GTF2B TRA2A
GTF2B FRY
GTF2B RANBP2
GTF2B SEPT7
GTF2B PGK1
LTC4S VGLL4
GRM8 KRT32
GRM8 CSRP2
GRM8 H3F3B
GRM8 MYT1
H3F3B HSF2
H3F3B ADD1
H3F3B SLC6A8
H3F3B MEN1
H3F3B SF1
H3F3B AKT1
H3F3B APLP1
H3F3B LOC100133166
H3F3B MPP3
H3F3B ATP6AP1
H3F3B BCLAF1
H3F3B MAPRE2
H3F3B ISCU
H3F3B PCDHGC3
H3F3B CPE
H3F3B YWHAB
H3F3B UTP14C
H3F3B SMARCD1
H3F3B IP6K1
H3F3B SNAP25
H3F3B PDXDC1
H3F3B CHN2
H3F3B GSK3A
H3F3B PKIA
H3F3B SLC2A1
H3F3B SUPT4H1
H3F3B DGKD
H3F3B KLC1
H3F3B STMN1
H3F3B MED24
H3F3B PUM2
H3F3B CLTC
H3F3B ARL4D
H3F3B KL
H3F3B KLHDC3
H3F3B KIAA0195
H3F3B SLC9A6
H3F3B MMD
H3F3B JUP
H3F3B DGCR6
H3F3B GTF2I
H3F3B NPEPPS
H3F3B DHPS
H3F3B TRO
H3F3B SEC13
H3F3B OGDH
H3F3B MLLT11
H3F3B HERC1
H3F3B PPP1R10
H3F3B UBA1
H3F3B FTO
H3F3B C5orf13
H3F3B VAV1
H3F3B SLC35B1
H3F3B BAT3
H3F3B GPX4
H3F3B FLOT2
H3F3B MPP2
H3F3B ATN1
H3F3B HARS2
H3F3B PSEN1
H3F3B PKM2
H3F3B PI4KB
H3F3B PI4KA
H3F3B CLOCK
H3F3B STXBP1
H3F3B UPF1
H3F3B ATP5B
H3F3B ARHGEF1
H3F3B RAF1
H3F3B SH3GL3
H3F3B STAT3
H3F3B SKP1
H3F3B AP2M1
H3F3B MAPK6
H3F3B FANCA
H3F3B SPTAN1
H3F3B DUSP5
H3F3B ATP6V0C
H3F3B KIAA0430
H3F3B RAB1A
H3F3B GNB1
H3F3B ENO2
H3F3B SALL2
H3F3B NEUROD2
H3F3B PPP1R7
H3F3B ATP6V1E1
H3F3B PMS2L11
H3F3B SSTR2
H3F3B SARS
H3F3B ATP5F1
H3F3B PPP2R1A
H3F3B PSMD8
H3F3B BPGM
H3F3B TNFAIP1
H3F3B CHGB
H3F3B KIAA0232
H3F3B NNAT
H3F3B PIN1
H3F3B LOC728849
H3F3B SOX4
H3F3B WASF3
H3F3B UNC119
H3F3B RGL2
H3F3B MAB21L1
H3F3B NUP188
H3F3B PEA15
H3F3B YWHAH
H3F3B C16orf45
H3F3B AP1B1
H3F3B DPP6
H3F3B ATP6V0A1
H3F3B MADD
H3F3B CASC3
H3F3B CES2
H3F3B SNRPN
H3F3B NOMO1
H3F3B TIAF1
H3F3B RABGGTA
H3F3B CHRND
H3F3B PTPRO
H3F3B PPP3CB
H3F3B UFD1L
H3F3A ACTG1
H3F3A AGER
H3F3A HDAC2
H3F3A MYL3
H3F3A UFD1L
H3F3A UBE2V2
H3F3A ZNF142
H3F3A ZNF146
H3F3A BCLAF1
H3F3A MARCKS
H3F3A TTYH2
H3F3A DYRK1A
H3F3A MAPRE1
H3F3A ANKRD46
H3F3A HK3
H3F3A SAFB
H3F3A CLCN6
H3F3A CREB1
H3F3A B4GALT1
H3F3A SMARCD2
H3F3A DNASE1
H3F3A SNAP25
H3F3A VAT1
H3F3A LST1
H3F3A PTMA
H3F3A TOP2B
H3F3A SLC2A5
H3F3A KRT1
H3F3A H2AFZ
H3F3A RBBP4
H3F3A COX6C
H3F3A RPS15
H3F3A TOP2A
H3F3A CPT1A
H3F3A GHRHR
H3F3A HMGN2
H3F3A HMGN1
H3F3A HLA-C
H3F3A RPS27A
H3F3A CPB2
H3F3A UBE2L3
H3F3A MAT2A
H3F3A XRCC5
H3F3A ACADM
H3F3A CCT8
H3F3A TUBA1A
H3F3A TNR
H3F3A UBXN2B
H3F3A UBXN4
H3F3A RBM39
H3F3A PHKG1
H3F3A KDM4A
H3F3A MAPK1IP1L
H3F3A SNRNP70
H3F3A PARP1
H3F3A ARPC4
H3F3A EIF1AP1
H3F3A SFPQ
H3F3A INPP5J
H3F3A BLK
H3F3A BNIP1
H3F3A TAF7
H3F3A HADH
H3F3A NASP
H3F3A UBE2N
H3F3A GZMM
H3F3A DNAJC7
H3F3A TUBB
H3F3A INSM1
H3F3A KRT10
H3F3A FBL
H3F3A MGAT5
H3F3A TMEM131
H3F3A YY1
H3F3A ATP5J
H3F3A CCNG2
H3F3A CCR4
H3F3A CDSN
H3F3A HNRNPH2
H3F3A KIAA0101
H3F3A SET
H3F3A H1FX
H3F3A HNRNPU
H3F3A HNRNPK
H3F3A HNRNPM
H3F3A TM9SF2
H3F3A HNRNPC
H3F3A TCF20
H3F3A SSR2
H3F3A IGHA1
H3F3A RPS23
H3F3A COMT
H3F3A UNG
H3F3A CHMP1A
H3F3A MVK
H3F3A DUT
H3F3A ZNF638
H3F3A LLGL2
H3F3A ACOX2
H3F3A TRAM1
H3F3A RPS3A
H3F3A RHEB
H3F3A PPIA
H3F3A ATP5F1
H3F3A MORC3
H3F3A CRHR1
H3F3A RBM3
H3F3A SPCS2
H3F3A LIMK2
H3F3A PSMD6
H3F3A BIRC2
H3F3A CYCS
H3F3A PSMD2
H3F3A PRSS3
H3F3A ATP5O
H3F3A RRM1
H3F3A DAD1
H3F3A LOC728849
H3F3A YES1
H3F3A RAP1GAP
H3F3A CHIT1
H3F3A YWHAQ
H3F3A BRPF1
H3F3A HNRNPA2B1
H3F3A SUZ12
H3F3A VIPR1
H3F3A EPRS
H3F3A YWHAE
H3F3A PCNA
H3F3A ARFIP2
H3F3A RRAGA
H3F3A TMEM106A
H3F3A BMI1
H3F3A USP10
H3F3A LAMP2
H3F3A SLK
H3F3A NPM1
H3F3A RASA1
H3F3A SNRPE
H3F3A HSPA13
H3F3A DAZAP2
H3F3A CSTF3
H3F3A RBMX
H3F3A CXorf40B
H3F3A CYP2C19
H3F3A SFRS11
H3F3A FAM175B
H3F3A ILF3
H3F3A M6PR
ZIC1 GHRHR
ZIC1 SDC4
ZIC1 N4BP2L2
ZIC1 LOC728849
ZIC1 SPHAR
ZIC1 MVK
ZIC1 FAM53B
ZIC1 TMEM41B
ZIC1 CCL22
ZIC1 MAPK3
ZIC1 YWHAH
ZIC1 MARCKS
ZIC1 MTMR6
ZIC1 SNRNP70
ZIC1 TSC22D1
ZIC1 PRKACB
ZIC1 KIAA0240
ZIC1 BMI1
ZIC1 MLLT11
ZIC1 KIAA0226
ZIC1 MGAT3
ZIC1 GDI1
ZIC1 PAFAH1B1
ZIC1 CSNK2A2
ZIC1 C5orf13
ZIC1 ZNF638
ZIC1 CASP2
ZIC1 ABI2
ZIC1 CPE
ZIC1 MST1R
ZIC1 CSTF3
ZIC1 ZNF238
ZIC1 ANK2
ZIC1 UBC
ZIC1 ARPC4
TNFRSF4 PRKAG1
TNFRSF4 CPE
TNFRSF4 CHN2
TNFRSF4 APLP2
TNFRSF4 RBM15B
TNFRSF4 SLC30A3
TNFRSF4 PEBP1
TNFRSF4 ZNF148
TNFRSF4 BCLAF1
TNFRSF4 DGCR6
TNFRSF4 ATP6V0D1
TNFRSF4 PCDHGC3
TNFRSF4 SERPINB2
TNFRSF4 CSNK2A1
TNFRSF4 SLC2A1
TNFRSF4 UBC
TNFRSF4 COPB1
TNFRSF4 ZNF32
TNFRSF4 TP53BP1
TNFRSF4 DHX38
TNFRSF4 CLTC
TNFRSF4 AP2B1
TNFRSF4 MADD
TNFRSF4 SLC9A6
TNFRSF4 NPEPPS
TNFRSF4 TMED10P
TNFRSF4 FTO
TNFRSF4 TNK2
TNFRSF4 BAT3
TNFRSF4 SPOCK1
TNFRSF4 SNRPN
TNFRSF4 CREBBP
TNFRSF4 RAD23B
TNFRSF4 PI4KB
TNFRSF4 PI4KA
TNFRSF4 CLOCK
TNFRSF4 UPF1
TNFRSF4 USF2
TNFRSF4 SKP1
TNFRSF4 AP2M1
TNFRSF4 ATP6V0C
TNFRSF4 RAB1A
TNFRSF4 GNB1
TNFRSF4 KIAA0226
TNFRSF4 HTATSF1
TNFRSF4 SALL2
TNFRSF4 USP7
TNFRSF4 TAGLN2
TNFRSF4 ZNF638
TNFRSF4 ATP6V1E1
TNFRSF4 CDK9
TNFRSF4 SPCS2
TNFRSF4 TNFAIP1
TNFRSF4 PSMD2
TNFRSF4 MAP2K1
TNFRSF4 NUP188
TNFRSF4 RFTN1
TNFRSF4 APPBP2
TNFRSF4 CNP
TNFRSF4 MDC1
TNFRSF4 KIAA0240
TNFRSF4 CASC3
TNFRSF4 POU5F1
TNFRSF4 NAGA
TNFRSF4 DAZAP2
TNFRSF4 CA3
TNFRSF4 AARS
CCL22 AVPR1B
CCL22 AGER
CCL22 ARAF
CCL22 MYL3
CCL22 IKBKE
CCL22 HRG
CCL22 GRK6
CCL22 MPP2
CCL22 FGR
CCL22 TTYH2
CCL22 AQP2
CCL22 RNASE6
CCL22 SMARCD1
CCL22 GYPB
CCL22 ATP2B2
CCL22 MDM4
CCL22 MGAT3
CCL22 PDXDC1
CCL22 INPP5J
CCL22 PTEN
CCL22 INPP5K
CCL22 ST14
CCL22 APOB
CCL22 RRAGB
CCL22 HLA-DQB1
CCL22 TFE3
CCL22 RNF113A
CCL22 ODF1
CCL22 KIAA0195
CCL22 BLK
CCL22 BNIP2
CCL22 ETV1
CCL22 VAV2
CCL22 SDC4
CCL22 IL12RB1
CCL22 AR
CCL22 ATP6V0A1
CCL22 PI4KA
CCL22 GLA
CCL22 ZNF35
CCL22 CDSN
CCL22 FLT4
CCL22 ITIH4
CCL22 FLT1
CCL22 KRT85
CCL22 CD86
CCL22 DUSP7
CCL22 TCF20
CCL22 TBXA2R
CCL22 LTK
CCL22 CD8B
CCL22 ACOX2
CCL22 STAT5B
CCL22 BNIP1
CCL22 IFNA21
CCL22 SLAMF1
CCL22 PPP2R1B
CCL22 NCKAP1L
CCL22 S100P
CCL22 AP3S2
CCL22 ELF4
CCL22 SPTBN1
CCL22 DRG2
CCL22 SLC9A3R2
CCL22 CHIT1
CCL22 DNASE1
CCL22 SCN1B
CCL22 ZWINTAS
CCL22 NOS1
CCL22 NR3C1
CCL22 REG1A
CCL22 CES2
CCL22 MGAT5
CCL22 LMNA
CCL22 BBS9
CCL22 ABI2
CCL22 CASP8
CCL22 CYP2C19
CCL22 FUT2
CCL25 HLA-DQA1
JAK1 STX16
JAK1 ESR2
JAK1 PI4KA
JAK1 KIAA0240
JAK1 MAP4K5
JAK1 TLN2
JAK1 MEN1
JAK1 TRAM1
JAK1 ALDH6A1
JAK1 GLUD1
JAK1 PRKACB
JAK1 RAB5A
JAK1 ZNF134
JAK1 JMJD1C
JAK1 CSNK2A1
NR1H2 BCL2L1
GRM3 ANXA11
GUCY2C KRT35
GUCY2C INPP5E
GUCY2C TFDP1
GUCY2C PRM2
GUCY2D CASP2
GUCY2D WIT1
GUCY2D CRHR1
TGM3 VAMP2
MGLL TRD@
HOXB1 LLGL1
HOXB6 UBE3A
HOXB6 MTMR11
HOXB6 OXT
HOXB6 CA1
HOXB6 IQCB1
HOXB6 DNASE1
HOXB6 FUT2
HOXB6 GFRA2
HOXB6 PTPRN
HOXB6 KLHDC10
HOXB6 POFUT1
HOXB7 SFPQ
HOXB7 NPPB
HOXB7 FBL
HOXB5 GLI1
CUX1 TMEM131
CUX1 PSMD9
CUX1 HMGN1
CUX1 CIRBP
CUX1 CCNG2
CUX1 MARCH6
CUX1 KIAA0247
CUX1 CKAP5
CUX1 HMGN3
CUX1 NSMAF
CUX1 LOC728849
CUX1 ACTG1
CUX1 TRAM1
CUX1 NCOA4
CUX1 ZNF146
CUX1 HNRNPU
CUX1 HMGN2
CUX1 KDM4A
CUX1 C11orf58
CUX1 HNRNPM
CUX1 TM9SF2
CUX1 B4GALT1
CUX1 GTF2I
CUX1 TOP2B
CUX1 PXN
CUX1 MAPK1IP1L
CUX1 RNF103
CUX1 KIAA0240
CUX1 SAFB
CUX1 BMI1
CUX1 MLLT11
CUX1 CASC3
CUX1 DYRK1A
CUX1 ALDH6A1
CUX1 EIF4H
CUX1 MIA3
CUX1 PPP2R5E
CUX1 MCFD2
CUX1 AMFR
CUX1 TAF7
CUX1 PPP1R11
CUX1 SFRS11
CUX1 ALDH4A1
CUX1 UBE2N
CUX1 MAPRE1
CUX1 RBBP7
CUX1 SFPQ
CUX1 RBMX
CUX1 NUP153
CUX1 ANK2
CUX1 TTC35
CUX1 COPB1
CUX1 TUBGCP3
CUX1 HNRNPK
CUX1 PHF3
CUX1 CTCF
CUX1 PPP2R5C
PPARD STXBP2
PPARD ZNF212
COL2A1 PDE1C
COL2A1 G0S2
COL2A1 CLDN5
ARPC4 AVPR1B
ARPC4 KRT2
ARPC4 GRK6
ARPC4 BNIP1
ARPC4 PEA15
ARPC4 PDGFB
ARPC4 KIAA0195
ARPC4 RRAGB
ARPC4 TMED10P
ARPC4 CSNK2A1
ARPC4 BBS9
ARPC4 TNFAIP1
ARPC4 CDKL5
ARPC4 IFNA21
ARPC4 CYP2C19
ARPC4 ATP6V0A1
ARPC4 KLC1
ARPC4 PAK1
TYRO3 LTB
C5orf13 HSF2
C5orf13 ACTG1
C5orf13 CPE
C5orf13 SLC30A3
C5orf13 OGDH
C5orf13 ZNF238
C5orf13 BCLAF1
C5orf13 MARCKS
C5orf13 PHC2
C5orf13 MTMR6
C5orf13 SLC35A1
C5orf13 ISCU
C5orf13 PRPSAP1
C5orf13 NFIL3
C5orf13 SAFB
C5orf13 CSNK2A1
C5orf13 SNAP25
C5orf13 TOP2B
C5orf13 UBC
C5orf13 PUM2
C5orf13 CLTC
C5orf13 AP2B1
C5orf13 MADD
C5orf13 TUBA1A
C5orf13 JUP
C5orf13 MYT1
C5orf13 NPEPPS
C5orf13 MLLT11
C5orf13 PPP1R11
C5orf13 DCUN1D4
C5orf13 GDI1
C5orf13 HERC1
C5orf13 UBE2N
C5orf13 TMEFF1
C5orf13 SDC4
C5orf13 BAT3
C5orf13 BAT1
C5orf13 CLOCK
C5orf13 CIRBP
C5orf13 STXBP1
C5orf13 POLB
C5orf13 DCTN2
C5orf13 ATP5B
C5orf13 RAF1
C5orf13 CBX1
C5orf13 SET
C5orf13 NCOA6
C5orf13 SKP1
C5orf13 AP2M1
C5orf13 SH3GL3
C5orf13 HNRNPM
C5orf13 CITED2
C5orf13 SNRNP70
C5orf13 KIAA0430
C5orf13 GNB1
C5orf13 KIAA0226
C5orf13 HTATSF1
C5orf13 CAPZA2
C5orf13 ZNF638
C5orf13 C4orf8
C5orf13 PRKACB
C5orf13 ZNF133
C5orf13 TNFAIP1
C5orf13 KIAA0232
C5orf13 PSMD2
C5orf13 AFAP1
C5orf13 LOC728849
C5orf13 HCFC1
C5orf13 ACADM
C5orf13 YWHAH
C5orf13 TRA2B
C5orf13 MDC1
C5orf13 KIAA0240
C5orf13 BMI1
C5orf13 CASC3
C5orf13 SNRPN
C5orf13 USP14
C5orf13 BBS9
C5orf13 RBMX
C5orf13 ZNF91
C5orf13 PPP3CB
C5orf13 UFD1L
C5orf13 M6PR
GSTO1 GTF2A2
CSNK1A1 BBS9
CSNK1A1 KIAA0226
CSNK1A1 PRDM2
CSNK1A1 ABI2
CSNK1A1 USP7
CSNK1A1 AP2M1
CSNK1A1 PHKG1
CSNK1A1 MATR3
CSNK1A1 FUS
CSNK1A1 TROVE2
CSNK1A1 M6PR
CSNK1A1 RPL12
CSNK1A1 TRAPPC10
MB ART3
DNAJC7 PCNA
DNAJC7 ACTG1
DNAJC7 PSMD6
DNAJC7 HELZ
DNAJC7 CTNNB1
DNAJC7 CCNG2
DNAJC7 HNRNPH2
DNAJC7 XRCC5
DNAJC7 ACADM
DNAJC7 SET
DNAJC7 ATP13A3
DNAJC7 YWHAQ
DNAJC7 MARCKS
DNAJC7 HNRNPM
DNAJC7 UBXN4
DNAJC7 HNRNPC
DNAJC7 ZNF187
DNAJC7 RNF103
DNAJC7 TM9SF2
DNAJC7 SAFB
DNAJC7 EIF1AP1
DNAJC7 DYRK1A
DNAJC7 TNFAIP1
DNAJC7 CSTF3
DNAJC7 RABGGTB
DNAJC7 SFRS11
DNAJC7 FAM175B
DNAJC7 CTCF
RING1 AVPR1B
RING1 GLA
RING1 ERCC4
RING1 ARHGEF12
RING1 TNFRSF14
RING1 PITPNA
RING1 SPTBN1
RING1 RNF113A
RING1 DRG2
RING1 PGC
RING1 GRK6
RING1 NUP188
RING1 DNASE1
RING1 PXN
RING1 PTTG1IP
RING1 ODF1
RING1 KIAA0195
RING1 MDC1
RING1 NOMO1
RING1 CASC3
RING1 MGAT3
RING1 SMARCD1
RING1 SALL2
RING1 MDM4
RING1 BNIP1
RING1 BBS9
RING1 PTPRU
RING1 PRDM2
RING1 VAV1
RING1 INPP5J
RING1 HTT
RING1 BAT3
RING1 PPP2R5B
INS UGP2
SELENBP1 ERBB2
SELENBP1 FAS
RHOH HNRNPH2
TTC35 HMGN3
TTC35 SPCS2
TTC35 CIRBP
TTC35 PUM1
TTC35 SLC2A1
TTC35 NCOA6
TTC35 MAPK1IP1L
TTC35 ATP13A3
TTC35 BCLAF1
TTC35 NARS
TTC35 C11orf58
TTC35 HNRNPM
TTC35 TM9SF2
TTC35 UBXN4
TTC35 PSMC6
TTC35 CAPN2
TTC35 KIAA0430
TTC35 SAFB
TTC35 BMI1
TTC35 PPP1R11
TTC35 ALDH6A1
TTC35 HTATSF1
TTC35 ALDH7A1
TTC35 EBNA1BP2
TTC35 TAF7
TTC35 TAF9
TTC35 UBE2N
TTC35 PTGES3
TTC35 ARMCX6
TTC35 IRF9
TTC35 RBBP7
TTC35 IER2
TTC35 RBMX
TTC35 NUP153
TTC35 TUBGCP3
TTC35 EIF4H
BTN1A1 RENBP
BTN1A1 AQP2
BTN1A1 REG1A
BTN1A1 SLC9A3R2
BTN1A1 SPRR1A
BTN1A1 SPRR2B
SLC18A3 STAT3
DCUN1D4 USP8
DCUN1D4 TMEM131
DCUN1D4 RAD23B
DCUN1D4 HMGN1
DCUN1D4 CLOCK
DCUN1D4 SALL2
DCUN1D4 CPE
DCUN1D4 PSMD2
DCUN1D4 ACADM
DCUN1D4 TAF11
DCUN1D4 PUM1
DCUN1D4 TRAPPC10
DCUN1D4 CLTC
DCUN1D4 HNRNPH2
DCUN1D4 RBM15B
DCUN1D4 CBX1
DCUN1D4 RNF113A
DCUN1D4 OGDH
DCUN1D4 SLC9A1
DCUN1D4 HCFC1
DCUN1D4 SKP1
DCUN1D4 TUBA1A
DCUN1D4 YWHAQ
DCUN1D4 BCLAF1
DCUN1D4 AP2B1
DCUN1D4 NUP188
DCUN1D4 MAPK3
DCUN1D4 PXN
DCUN1D4 YES1
DCUN1D4 CIRBP
DCUN1D4 MTMR6
DCUN1D4 TOP2B
DCUN1D4 MAPK1IP1L
DCUN1D4 CNP
DCUN1D4 MDC1
DCUN1D4 APPBP2
DCUN1D4 DAZAP2
DCUN1D4 MLLT11
DCUN1D4 CASC3
DCUN1D4 HTATSF1
DCUN1D4 NAGA
DCUN1D4 NPAT
DCUN1D4 BBS9
DCUN1D4 KIAA0226
DCUN1D4 RHEB
DCUN1D4 PSIP1
DCUN1D4 MADD
DCUN1D4 SOX4
DCUN1D4 LOC100133166
DCUN1D4 TNFAIP1
DCUN1D4 PKIA
DCUN1D4 CSTF3
DCUN1D4 ZKSCAN1
DCUN1D4 BAT3
DCUN1D4 ARMCX6
DCUN1D4 EDNRA
DCUN1D4 PPP2R5C
DCUN1D4 CREBBP
SLC18A1 AVPR1B
SLC18A1 CCL2
SLC18A1 ZNF177
SLC18A1 GSK3A
SLC18A1 AKT1
SLC18A1 TNFRSF14
SLC18A1 SLC10A2
SLC18A1 ITPKC
SLC18A1 ART3
SLC18A1 FEV
SLC18A1 SMARCD1
SLC18A1 HRG
SLC18A1 INPP5J
SLC18A1 NTN3
SLC18A1 CHRND
SLC18A1 TNFRSF1A
STAM GNG4
CD19 NOS1
CD19 TGFB3
CD19 SLAMF1
CD19 TNFRSF1A
CD19 GNB1
CD19 LMNA
CD19 RPLP1
CD19 AFF3
CD19 NCSTN
CD19 RCVRN
CD19 PROL1
CD19 USP11
CD19 ATP6V0A1
CD19 SERPINB1
CD19 TUB
CD19 ZWINTAS
CD19 SOX4
CD19 ZNF91
ACP2 DDT
RBM6 IVD
RBM6 PDHX
RBM6 ANKRD46
RBM6 ZNF146
RBM6 CALML3
RBM6 PUM1
RBM6 FAM175B
RBM6 DDX21
RBM6 NASP
RBM6 MAPK1IP1L
RBM6 MCM3
RBM6 HNRNPM
RBM6 SFRS11
RBM6 B4GALT1
RBM6 PPP2R5E
RBM6 CAD
GLA GCM1
GLA RBM15B
GLA SLC30A3
GLA MVK
GLA MPP3
GLA CDH5
GLA AQP2
GLA CENPI
GLA PRF1
GLA SMARCD1
GLA EDEM1
GLA CSNK2A2
GLA CXCL9
GLA INPP5J
GLA UBC
GLA ZNF37A
GLA PAK1
GLA CCL2
GLA SPRR1A
GLA MAPKAPK2
GLA APOB
GLA TNXB
GLA SLC35A2
GLA B4GALT1
GLA RNF113A
GLA TOP2B
GLA ODF1
GLA BNIP1
GLA IVD
GLA TAF1
GLA SDC4
GLA PDE6B
GLA ATP6V0A1
GLA SRRD
GLA CLOCK
GLA KRT1
GLA CDSN
GLA NSMAF
GLA NCAM1
GLA FLT1
GLA SLC10A2
GLA SGCD
GLA HMGA2
GLA GNB3
GLA KIAA0226
GLA HTATSF1
GLA CD8B
GLA ACOX2
GLA HLA-DOB
GLA PPP2R1B
GLA NCKAP1L
GLA DNASE1
GLA PTGIS
GLA AR
GLA IL32
GLA CYP2A6
GLA BBS9
GLA CYP2C19
GLA FUT2
GLA CHRNE
GLA ATP6V1C1
GLA HLA-DQA1
GLA M6PR
RAP1A SPCS2
RAP1A LIMK2
RAP1A SDCBP
RAP1A EZH1
RAP1A ACADM
RAP1A SET
RAP1A HMGN1
RAP1A HNRNPK
RAP1A DYRK1A
RAP1A TOP2B
RAP1A RANBP2
RAP1A HK3
RAP1A COMT
RAP1A UBXN4
RAP1A DUT
RAP1A TAF7
RAP1A MARCKS
RAP1A MAPRE1
RAP1A RBBP7
RAP1A RBMX
RAP1A RNF103
RAP1A IL8
PPP1R8 SET
PPP1R8 EIF1AP1
PPP1R8 YWHAH
PPP1R8 NCL
PPP1R8 SUZ12
PPP1R8 MAPRE1
PPP1R8 YES1
RHOC IFITM1
RHOC SDF2
EPAG EIF3F
LHFPL2 COL11A1
NCOA2 DOC2B
NCOA2 GH2
ENPEP LIG1
CAPG ITSN1
CAPG NTN3
CAPG SLAMF1
NCOA6 DDX18
NCOA6 PPID
NCOA6 MARCKS
NCOA6 HNRNPA2B1
NCOA6 SAFB
NCOA6 AFAP1
NCOA6 CPB2
NCOA6 UBC
NCOA6 METAP1
NCOA6 ADORA3
NCOA6 PUM1
NCOA6 ACADM
NCOA6 MADD
NCOA6 FAM175B
NCOA6 NARS
NCOA6 PIK3R4
NCOA6 UBXN4
NCOA6 MAPK1IP1L
NCOA6 IGL@
NCOA6 GLRB
NCOA6 PPP1R11
NCOA6 EIF4H
NCOA6 PWP1
NCOA6 EIF1AP1
NCOA6 TUBGCP3
NCOA6 UBE2N
NCOA6 NUP153
NCOA6 BAT3
NCOA6 PPP2R5E
NCOA6 PHF3
NCOA6 PPP2R5C
NCOA6 TMEM131
NCOA6 RAD23B
NCOA6 CLOCK
NCOA6 CIRBP
NCOA6 ATP5J
NCOA6 AP2M1
NCOA6 HLA-C
NCOA6 HNRNPK
NCOA6 HNRNPM
NCOA6 SRD5A1
NCOA6 RANBP2
NCOA6 TAF7
NCOA6 HTATSF1
NCOA6 ALDH7A1
NCOA6 ZNF638
NCOA6 KEAP1
NCOA6 SMN2
NCOA6 PSMD2
NCOA6 CTNNB1
NCOA6 RBMX
NCOA6 RB1CC1
NCOA6 YES1
NCOA6 TMEM41B
NCOA6 RB1
NCOA6 LOC728849
NCOA6 PXN
NCOA6 SUZ12
NCOA6 TRA2B
NCOA6 BAT1
NCOA6 KIAA0240
NCOA6 BMI1
NCOA6 DDX21
NCOA6 ARMCX6
NCOA6 RPA2
NCOA6 NCL
NCOA6 SFRS11
NCOA6 CKAP5
NCOA4 PKM2
NCOA4 RBM4
NCOA4 HMGN3
NCOA4 CIRBP
NCOA4 ANKRD46
NCOA4 SRRD
NCOA4 MED24
NCOA4 PI4KB
NCOA4 SNAP25
NCOA4 PUM1
NCOA4 ZNF32
NCOA4 MATR3
NCOA4 XRCC5
NCOA4 AP2B1
NCOA4 RPL41
NCOA4 HMGN2
NCOA4 HUWE1
NCOA4 SLC9A6
NCOA4 UBXN4
NCOA4 SKP1
NCOA4 ATP6V1A
NCOA4 RGL2
NCOA4 BCLAF1
NCOA4 AP2M1
NCOA4 CAPN2
NCOA4 PHC2
NCOA4 B4GALT1
NCOA4 GTF2I
NCOA4 NPEPPS
NCOA4 MDC1
NCOA4 MAPK1IP1L
NCOA4 CNP
NCOA4 QDPR
NCOA4 GNB1
NCOA4 BMI1
NCOA4 MEN1
NCOA4 CASC3
NCOA4 ZNF638
NCOA4 SNRPN
NCOA4 ALDH9A1
NCOA4 HTATSF1
NCOA4 KLC1
NCOA4 ATP2B1
NCOA4 PWP1
NCOA4 PPP2R5E
NCOA4 S100A5
NCOA4 PPP1R11
NCOA4 ZNF133
NCOA4 SLC25A46
NCOA4 RAB1A
NCOA4 ARMCX6
NCOA4 TNFAIP1
NCOA4 SLC2A1
NCOA4 NUP153
NCOA4 DDX5
NCOA4 BAT3
NCOA4 BAT1
NCOA4 PRKACB
NCOA4 CTNND1
NCOA4 M6PR
NCOA4 AZIN1
NCOA4 CTCF
NCOA4 ATP5F1
NR2F6 MAP3K10
NR2F6 RGL2
NR2F6 ADRA2A
CLCN6 PCSK6
CLCN6 MAP2K5
CLCN6 LOC728849
CLCN6 SLC30A3
CLCN6 MADD
CLCN6 BCLAF1
CLCN6 ACADM
CLCN6 YWHAH
CLCN6 PXN
CLCN6 DYRK1A
CLCN6 ATP6V0D1
CLCN6 RALGDS
CLCN6 POU5F1
CLCN6 CYP2A6
CLCN6 SRRD
CLCN6 CHMP1A
CLCN6 TAF7
CLCN6 DAZAP2
CLCN6 GJA5
CLCN6 CHRND
CLCN6 SFRS11
CLCN6 PAK1
NR2F2 FXR1
NR2F2 TSN
ACAT1 HPRT1
ACAT1 COX7C
ACAT1 IL15
PLA2G5 CTNND2
EEF1A1 RPL37A
EEF1A1 RPS17
EEF1A1 SLC6A6
EEF1A1 RPS19
EEF1A1 SPTB
EEF1A1 RPS16
EEF1A1 TUBA1A
EEF1A1 RPL13A
EEF1A1 DYRK1A
EEF1A1 RPL27A
EEF1A1 HAS2
EEF1A1 HK3
EEF1A1 COMT
EEF1A1 RPS28
EEF1A1 RPL11
EEF1A1 GYPB
EEF1A1 RPL18
EEF1A1 KCNMB1
EEF1A1 SQSTM1
EEF1A1 PTPRS
EEF1A1 GNAS
EEF1A1 APOBEC3B
EEF1A1 SSTR3
EEF1A1 TUB
DDB2 DPF2
DDB2 TIMP2
DDB2 NME3
DDB2 LY9
DDB2 SUPT4H1
DDB1 PI4KB
DDB1 CLOCK
DDB1 MEN1
DDB1 SF1
DDB1 UPF1
DDB1 ATP5B
DDB1 OGDH
DDB1 CTNND2
DDB1 KRT86
DDB1 FANCC
DDB1 THRSP
DDB1 PGK1
DDB1 TBXA2R
DDB1 CNP
DDB1 GNB1
DDB1 HTATSF1
DDB1 TMED10P
DDB1 BNIP1
DDB1 UFD1L
DDB1 SUPT4H1
DDB1 RUNX1
DDB1 UBC
DDB1 HLA-DQA1
DDB1 CKAP4
DDB1 M6PR
RIMS3 DECR1
PEX1 GFPT1
RIF1 CTSD
RIF1 IGF1R
RIF1 NPPB
CTF1 AVPR1B
CTF1 CDH15
CTF1 ACTG1
CTF1 HMGN1
CTF1 NOTCH3
CTF1 INSR
CTF1 MAP2K5
CTF1 CD8B
CTF1 OGDH
CTF1 TRIP13
CTF1 FHL1
CTF1 NR5A1
CTF1 SNRNP70
CTF1 TOP2B
CTF1 SAFB
CTF1 TPR
CTF1 HTATSF1
CTF1 MVK
CTF1 NFIB
CTF1 RBMX
CTF1 CXorf40B
CTF1 LOC729602
CTF1 PRDM2
CTF1 UBC
AUH RAB5A
AUH PI4KB
ZNF80 POU2F2
KDSR NR2C1
KDSR PSIP1
MCAM MMP14
MCAM PKM2
MCAM FBLN1
MCAM RPS9
MCAM PDE1C
MCAM FAS
MCAM MYH9
MCAM GP9
MCAM DUSP7
MCAM MT1G
MCAM DUSP2
MCAM NRGN
MCAM ENPP2
MCAM CHRM1
MCAM CHERP
MCAM USPL1
MCAM MTHFD2
MCAM BST1
MCAM TCF19
SS18 HMGN2
SS18 TRAM1
SS18 ACADM
SS18 ACTG1
SS18 CCT8
SS18 ZNF146
SS18 HNRNPU
SS18 KDM4A
SS18 HNRNPK
SS18 DYRK1A
SS18 MTMR3
SS18 MAPK1IP1L
SS18 MAT2A
SS18 SHC3
SS18 HK3
SS18 SFPQ
SS18 MCFD2
SS18 BRPF1
SS18 TAF7
SS18 DDX21
SS18 MAPRE1
SS18 RBMX
SS18 RABGGTB
SS18 CFDP1
SS18 CKAP5
LDLR NFKBIL1
PTPRZ1 AQP6
PTPRZ1 KIAA0513
TSPY3 SPCS2
TSPY3 SCP2
TSPY3 USP7
TSPY3 HNRNPH2
TSPY3 MAPK3
TSPY3 DYRK1A
TSPY3 ANGPT1
TSPY3 MAPRE1
TSPY3 DPM1
TSPY3 NR5A1
TSPY3 HK3
TSPY3 LAMP2
TSPY3 NAGA
TSPY3 HADH
TSPY3 CNN3
TSPY3 RBBP7
TSPY3 PPP2R5E
RAB30 FARSA
CYP2C9 HSPA13
CAPZA2 YWHAQ
CAPZA2 PRPSAP1
CAPZA2 CNN3
CAPZA2 TUBA1A
CAPZA2 GNB1
CAPZA2 AGER
CAPZA2 CSTF3
CAPZA2 MLLT11
CAPZA2 SET
CAPZA2 USP14
CAPZA2 COPB1
CAPZA2 MTMR6
CAPZA2 EWSR1
CAPZA2 CBX1
IL2RB CCR1
IL2RB ITSN2
IL2RB DUSP3
IL2RB TTYH2
ZNF638 TMEM41B
ZNF638 ACTG1
ZNF638 CPE
ZNF638 MARCH6
ZNF638 RBM15B
ZNF638 COL11A1
ZNF638 PPP1R7
ZNF638 CLOCK
ZNF638 MARCKS
ZNF638 MANF
ZNF638 PRIM2
ZNF638 DYRK1A
ZNF638 CDH2
ZNF638 MAPRE1
ZNF638 HNRNPA2B1
ZNF638 TSC22D1
ZNF638 NFIL3
ZNF638 SAFB
ZNF638 B4GALT1
ZNF638 TSPAN7
ZNF638 SERPINB2
ZNF638 PAFAH1B1
ZNF638 CSNK2A2
ZNF638 SNAP25
ZNF638 CFDP1
ZNF638 SLC2A1
ZNF638 N4BP2L2
ZNF638 GHRHR
ZNF638 HMGN3
ZNF638 PUM1
ZNF638 ACADM
ZNF638 MADD
ZNF638 SLC9A6
ZNF638 FAM175B
ZNF638 SLC35A1
ZNF638 UBXN4
ZNF638 TOP2B
ZNF638 SMC1A
ZNF638 UBC
ZNF638 IGL@
ZNF638 MLLT11
ZNF638 PPP1R11
ZNF638 ZNF142
ZNF638 EIF4H
ZNF638 GDI1
ZNF638 PSIP1
ZNF638 UBE2N
ZNF638 TNFAIP1
ZNF638 TAF9
ZNF638 NUP153
ZNF638 HNRNPK
ZNF638 PHF3
ZNF638 CREBBP
ZNF638 PPP2R5C
ZNF638 TMEM131
ZNF638 YY1
ZNF638 CIRBP
ZNF638 BCLAF1
ZNF638 TAF11
ZNF638 TRPC1
ZNF638 MYCL1
ZNF638 SET
ZNF638 HMGN1
ZNF638 SKP1
ZNF638 FHL1
ZNF638 MAPK6
ZNF638 SRD5A1
ZNF638 SNRNP70
ZNF638 ATP6V0C
ZNF638 PSMD6
ZNF638 KIAA0226
ZNF638 LAMP2
ZNF638 HTATSF1
ZNF638 ALDH7A1
ZNF638 CHMP1A
ZNF638 MVK
ZNF638 IRS1
ZNF638 SECISBP2L
ZNF638 CNTN1
ZNF638 TUBGCP3
ZNF638 MORC3
ZNF638 SPCS2
ZNF638 LIMK2
ZNF638 ERCC3
ZNF638 CYCS
ZNF638 CTNNB1
ZNF638 PRSS3
ZNF638 LOC728849
ZNF638 SRP54
ZNF638 RBM39
ZNF638 PXN
ZNF638 TRA2B
ZNF638 YWHAE
ZNF638 RRAGA
ZNF638 CNP
ZNF638 NR4A1
ZNF638 KIAA0240
ZNF638 BMI1
ZNF638 ALDH6A1
ZNF638 TP53BP1
ZNF638 PPP2R5E
ZNF638 TRIP12
ZNF638 FERMT2
ZNF638 DAZAP2
ZNF638 E2F3
ZNF638 ZNF91
ZNF638 SFRS11
ZNF638 PPP3CA
RAB33A ARHGEF7
RAB33A SDC4
RAB33A INSR
RAB33A MGAT5
RAB33A ADCYAP1
RAB33A RNF144A
RAB33A GRM4
RAB33A TUBGCP3
IL2RG CCT8
IL2RG CRKL
IL2RG TUBB
IL2RG RAE1
IL2RG KIFC1
SLC17A4 RNH1
SLC17A4 KIAA0196
AK1 MPP3
AK1 MDC1
AK1 CREB3
AK1 BAT1
AK1 KLC1
AK1 SH3GL3
LMO4 HDAC2
LMO4 CDK2
LMO4 TLR1
TBCB STAT5A
TBCB NARS
SLC17A2 EFNB3
SLC17A2 HLA-C
SLC17A2 CHRM5
SLC17A2 IGL@
SLC17A2 KRT1
SLC17A2 TTYH2
SLC17A2 TPD52L1
SLC17A2 UROD
SLC17A2 INPP5J
APOBEC3B NEFL
APOBEC3B PLEC1
APOBEC3B GNAS
APOBEC3B ARG1
APOBEC3B RPS19
APOBEC3B UBE3A
APOBEC3B POU2F2
APOBEC3B RAPSN
APOBEC3B POU1F1
APOBEC3B KIAA0040
APOBEC3B CARS
APOBEC3B HNRNPD
APOBEC3B DPEP1
ME2 IGFBP6
C3orf45 SEC24C
C3orf45 MANF
HSPE1 ATP5J
HSPE1 PDIA6
HSPE1 H2AFZ
HSPE1 SFN
HSPE1 ENO1
HSPE1 RPS9
HSPE1 SNRPB
HSPE1 EPRS
HSPE1 SNRPF
HSPE1 ATP5G3
MME PRSS1
MME CRYGB
MME ACADM
MME POFUT1
MME MADD
MME FAM175B
MME ZWINTAS
MME HCG8
MME CYP2A6
MME TAGLN2
MME TMED10
MME KLRK1
MME CSTF3
MME CYP2C19
MME WWOX
SARS WASF3
SARS AMFR
SARS ATP5B
EBI3 MYLPF
EBI3 GRM1
EBI3 AQP3
EBI3 PXN
NCKAP1L AVPR1B
NCKAP1L PI4KA
NCKAP1L CLOCK
NCKAP1L PRKAG1
NCKAP1L SERPINF2
NCKAP1L KRT1
NCKAP1L CDSN
NCKAP1L SPRR1A
NCKAP1L GCM1
NCKAP1L BTN2A2
NCKAP1L FLT1
NCKAP1L MADD
NCKAP1L MPP3
NCKAP1L KRT33B
NCKAP1L FGR
NCKAP1L B4GALT1
NCKAP1L ATP6V0A1
NCKAP1L TBXA2R
NCKAP1L AQP2
NCKAP1L ARHGEF16
NCKAP1L TMEM106A
NCKAP1L GCKR
NCKAP1L PPP1R10
NCKAP1L HTATSF1
NCKAP1L EDEM1
NCKAP1L LTK
NCKAP1L PTPN1
NCKAP1L CD8B
NCKAP1L BNIP1
NCKAP1L NFIC
NCKAP1L SQSTM1
NCKAP1L CASP2
NCKAP1L ACOX2
NCKAP1L INPP5J
NCKAP1L ZNF177
NCKAP1L HLA-DQA1
NCKAP1L CXCL9
NCKAP1L SECISBP2L
NCKAP1L ZNF91
NCKAP1L CHRND
NCKAP1L SRRD
NCKAP1L ZNF37A
NCKAP1L M6PR
AVP TYMS
AVP HIST2H2BE
AVP UCP1
AVP CDH1
AVP IL1A
BAD APOB
BAD AQP3
BAD FASTK
BAD N4BP2L2
BAD SNRPN
BAD CNP
BAD STMN1
BAD SH3GL3
KRTAP1-3 IL4
KRTAP1-3 NCAM1
KRTAP1-3 FABP1
EPS8 ATP6V0C
EPS8 SEPW1
EPS8 WASF3
EPS8 NFE2L1
EPS8 KIAA0247
EPS8 NOMO1
EPS8 BAT3
EPS8 CLTC
EPS8 DUSP5
EPS8 ATP6V1B2
EPS8 UGP2
MSR1 TNXB
CETP MTMR6
CETP TP53
GIPR BATF
GIPR RASL10A
GIPR NRGN
GIPR TWIST1
GIPR CARS
GIPR IFI27
GIPR LLGL1
GIPR ZFHX3
GIPR PRKCG
GIPR MYBPC2
GIPR FBLN1
GIPR EDN2
GIPR SLAMF1
LARS2 WWP1
EIF2S1 PECAM1
EIF2S1 PSIP1
EIF2S1 UBE2N
EIF2S1 CIRBP
EIF2S1 SAFB
EIF2S1 C1QB
EIF2S1 IK
EIF2S1 SRRD
EIF2S1 MVK
EIF2S1 TRA2B
EIF2S2 SAT1
EIF2S2 IARS
EIF2S2 SPCS2
EIF2S2 SLC7A5
EIF2S2 PPP1R11
EIF2S2 PUM1
EIF2S2 HTATSF1
EIF2S2 UBC
EIF2S2 ACADM
HERPUD1 CCL2
HERPUD1 AARS
HERPUD1 PSMD9
HERPUD1 TRIM32
HERPUD1 KRT2
HERPUD1 KRT1
HERPUD1 BTN3A2
HERPUD1 AFAP1
HERPUD1 RBM15B
HERPUD1 FLT1
HERPUD1 NUP188
HERPUD1 MADD
HERPUD1 LOC100133166
HERPUD1 DHRS2
HERPUD1 BNIP1
HERPUD1 NAPG
HERPUD1 CEACAM4
HERPUD1 PSME4
HERPUD1 NR4A1
HERPUD1 ABO
HERPUD1 KIAA0226
HERPUD1 AR
HERPUD1 NAGA
HERPUD1 MCFD2
HERPUD1 MVK
HERPUD1 BCAM
HERPUD1 SELE
HERPUD1 INPP5J
HERPUD1 SDC4
HERPUD1 C1D
TOB1 RNF4
EIF4G1 EFNA1
PMPCA BIRC2
DDX11 MAP1A
DDX11 LST1
DDX11 PAPPA
GJB1 S100A5
GJB1 C11orf72
GJB1 FABP1
ADRA2B ATP2B2
CELP DGKQ
CELP PROL1
CELP STAT4
CELP CYP2F1
CELP TWIST1
CELP UBE3A
CELP KRT85
CELP SCNN1G
CELP EFNA3
CELP NCAPD3
CELP PTGIR
CELP LOC91316
CELP CYP4A11
CELP WNT1
CELP MAPT
CELP PTPRN
DDX18 RANBP2
DDX18 CLOCK
DDX18 SALL2
DDX18 KIAA0226
DDX18 HNRNPU
DDX18 PUM2
DDX18 VHL
DDX18 PUM1
DDX18 FGR
DDX18 CDSN
DDX18 SEPT7
DDX18 GTF2E1
DDX18 OGDH
DDX18 UBXN4
DDX18 AVL9
DDX18 HCFC1
DDX18 BCLAF1
DDX18 RB1
DDX18 NPAT
DDX18 AP2M1
DDX18 PMS2L5
DDX18 B4GALT1
DDX18 PXN
DDX18 SRRD
DDX18 ANGPT1
DDX18 PHKG1
DDX18 PGK1
DDX18 PRKCI
DDX18 BBS9
DDX18 RRAGA
DDX18 SFRS11
DDX18 CNP
DDX18 MDC1
DDX18 CPE
DDX18 FERMT2
DDX18 MAPK1IP1L
DDX18 NUP188
DDX18 EIF4H
DDX18 HTATSF1
DDX18 NAGA
DDX18 SF1
DDX18 CSNK2A2
DDX18 TAF7
DDX18 SNAP25
DDX18 DAZAP2
DDX18 ARHGEF7
DDX18 ABI2
DDX18 IRF9
DDX18 G6PD
DDX18 PPP1R11
DDX18 SLC2A1
DDX18 NUP153
DDX18 PRM1
DDX18 ZNF91
DDX18 PRDM2
DDX18 RNF144A
DDX18 TUBGCP3
DDX18 CREBBP
DDX18 CKAP5
ST5 BCAP31
ST5 TIMP2
KLF4 GHRHR
KLF4 MAP4K2
KLF4 RAB3A
KLF4 CORO1B
KLF4 BMS1
KLF4 DNASE1
KLF4 UGP2
KLF4 NRGN
KLF4 CYP21A2
KLF4 TRBV5-4
KLF4 POMC
KLF4 GATA3
KLF4 CYP1A2
KLF4 CHRNG
KLF4 PTPRN
RBL2 CR2
RBL2 HSP90AA1
RBL2 PAFAH1B1
RBL2 SAFB
KLF1 OXT
PSMC1 HSP90AA1
PSMC1 SEC13
PSMC1 SF3B2
PSMC1 SLC35B1
PSMC1 SNRPN
PSMC1 GPX4
PSMC1 ATP5F1
PSMC1 FH
PSMC1 ATP5B
PSMC1 PSMC5
PSMC1 PGK1
ATP6V1B2 WASF3
ATP6V1B2 UBE2N
ATP6V1B2 ACLY
ATP6V1B2 NOMO1
ATP6V1B2 GABRB3
ATP6V1B2 REEP5
ATP6V1B2 KIAA0247
FCGRT GPER
FCGRT LMNA
FCGRT KIAA0195
FCGRT BST2
EFR3A QDPR
EFR3A NFKBIA
EFR3A PI4KB
PSMC5 PPP2R1A
PSMC5 PKM2
PSMC5 ARL4D
PSMC5 CHGB
PSMC5 RGL2
PSMC5 GNB1
PSMC5 KIAA0226
PSMC5 ZMYND11
PSMC5 SF3B2
PSMC5 PSMB2
TRA2B BPTF
TRA2B ACTG1
TRA2B CPE
TRA2B OGDH
TRA2B ZNF146
TRA2B BCLAF1
TRA2B MARCKS
TRA2B SAFB
TRA2B ATP2B1
TRA2B VAT1
TRA2B RBBP4
TRA2B HMGN2
TRA2B METAP1
TRA2B PABPC4
TRA2B GLUL
TRA2B PUM1
TRA2B CCT8
TRA2B BMS1
TRA2B FAM175B
TRA2B NARS
TRA2B TOP2B
TRA2B MAPK1IP1L
TRA2B PARP1
TRA2B TMEM97
TRA2B PPP1R11
TRA2B SFPQ
TRA2B EIF4H
TRA2B PWP1
TRA2B UBE2N
TRA2B MRPS27
TRA2B NUP153
TRA2B PFN2
TRA2B PPP2R5E
TRA2B PHF3
TRA2B TMEM131
TRA2B KIF14
TRA2B CCNG2
TRA2B HNRNPU
TRA2B HNRNPM
TRA2B RANBP2
TRA2B TAF7
TRA2B COMT
TRA2B HTATSF1
TRA2B UNG
TRA2B CHMP1A
TRA2B CYCS
TRA2B PSMD2
TRA2B CTNNB1
TRA2B RPA2
TRA2B SEC31A
TRA2B POR
TRA2B RB1
TRA2B HNRNPA2B1
TRA2B SUZ12
TRA2B CNP
TRA2B PSME4
TRA2B BMI1
TRA2B USP14
TRA2B RBMX
TRA2B RABGGTB
TRA2B SFRS11
TRA2B CKAP5
ARFIP1 ESR2
ARFIP2 SPCS2
ARFIP2 HLA-C
ARFIP2 EZH1
ARFIP2 PUM1
ARFIP2 PKP1
ARFIP2 HNRNPH2
ARFIP2 SC4MOL
ARFIP2 ACADM
ARFIP2 KLF10
ARFIP2 HNRNPK
ARFIP2 RTCD1
ARFIP2 SNRNP70
ARFIP2 CTDSP2
ARFIP2 YWHAE
ARFIP2 SUZ12
ARFIP2 EIF1AP1
ARFIP2 CHMP1A
ARFIP2 TAF7
ARFIP2 TRAM1
ARFIP2 SSR2
ARFIP2 SFRS11
ARFIP2 LOC728849
MDC1 AVPR1B
MDC1 AOC2
MDC1 RB1
MDC1 CPE
MDC1 ARAF
MDC1 FOXI1
MDC1 RBM15B
MDC1 SLC30A3
MDC1 OGDH
MDC1 ARHGEF7
MDC1 BCLAF1
MDC1 PMS2L5
MDC1 HCG8
MDC1 PCDHGC3
MDC1 PTTG1IP
MDC1 CCND2
MDC1 SLC2A1
MDC1 DDX5
MDC1 UBC
MDC1 SLC2A4
MDC1 MMP19
MDC1 TNFRSF14
MDC1 PUM1
MDC1 CLTC
MDC1 MADD
MDC1 TNXB
MDC1 B4GALT1
MDC1 PHKG1
MDC1 MAPK1IP1L
MDC1 RNPS1
MDC1 MIA3
MDC1 BNIP1
MDC1 TNK2
MDC1 TNFAIP1
MDC1 BAT3
MDC1 PRDM2
MDC1 SRRD
MDC1 PI4KB
MDC1 CLOCK
MDC1 CDSN
MDC1 MYH6
MDC1 SKP1
MDC1 USF2
MDC1 KIAA0226
MDC1 HTATSF1
MDC1 SALL2
MDC1 NPAT
MDC1 ACOX2
MDC1 GZMM
MDC1 TUBGCP3
MDC1 ZNF134
MDC1 SDC4
MDC1 ERCC4
MDC1 USP7
MDC1 MPRIP
MDC1 HCFC1
MDC1 RGL2
MDC1 NUP188
MDC1 RFTN1
MDC1 PXN
MDC1 BAT1
MDC1 CNP
MDC1 CASC3
MDC1 POU5F1
MDC1 TRIP12
MDC1 BBS9
MDC1 DAZAP2
MDC1 KLRK1
MDC1 GOLGB1
MDC1 UFD1L
MDC1 M6PR
FBN2 CCR8
FBN2 DTYMK
FBN2 HOXD9
HLA-DRA CD74
HLA-DRA HLA-DRB1
FBN1 SLC9A1
FBN1 APOC1
TRIP10 BSG
TRIP12 POLA2
TRIP12 COL11A1
TRIP12 UNG
TRIP12 CYCS
TRIP12 PSMD2
TRIP12 PUM1
TRIP12 ZNF142
TRIP12 ARHGEF7
TRIP12 FAM175B
TRIP12 BCLAF1
TRIP12 RB1
TRIP12 MARCKS
TRIP12 CDH2
TRIP12 YWHAE
TRIP12 HK3
TRIP12 PPP2R5E
TRIP12 IRF9
TRIP12 NUP153
TRIP12 U2AF1
TRIP12 NCL
TRIP12 SRRD
TRIP12 CKAP5
TRIP13 POLA2
TRIP13 MAP4K2
TRIP13 MARCH8
TRIP13 ACADM
TRIP13 DNASE1
TRIP13 CEACAM4
TRIP13 NR5A1
TRIP13 TOP2B
TRIP13 PXN
TRIP13 MAT2A
TRIP13 PARP1
TRIP13 ABO
TRIP13 UNG
TRIP13 CYP1A2
TRIP13 TNFRSF1B
TRIP13 TFAP4
TRIP13 STAT5B
TRIP13 PPP2R5C
SEC61B UBL4A
SEC61B FKBP1A
AOAH C5AR1
KLRK1 CCL2
KLRK1 POLA2
KLRK1 GHRHR
KLRK1 PLGLB2
KLRK1 GSTZ1
KLRK1 TCHH
KLRK1 NOTCH4
KLRK1 ADCYAP1
KLRK1 CXCL9
KLRK1 CRYGB
KLRK1 FLT1
KLRK1 SLC10A2
KLRK1 MADD
KLRK1 ZWINTAS
KLRK1 KLHDC10
KLRK1 HK3
KLRK1 POU5F1
KLRK1 CYP2A6
KLRK1 LTK
KLRK1 PTPN1
KLRK1 GZMA
KLRK1 ACOX2
KLRK1 INPP5J
KLRK1 SDC4
KLRK1 CYP2C19
KLRK1 MGAT5
LSM1 UBE2L3
LOC201229 AQP7
LOC201229 IFI44
LOC201229 TMEM106A
LOC201229 RASA2
LOC201229 H1FX
LOC201229 RPL18A
LOC201229 RBM34
LOC201229 CXorf40B
LOC201229 AOC2
LOC201229 PRF1
LOC201229 SERPINB2
LOC201229 COX6C
LOC201229 CEACAM4
MAP3K10 HLA-C
MAP3K10 MX1
MAP3K10 CD79A
MAP3K10 FAS
MAP3K10 CACNA1C
MAP3K10 TNFSF9
MAP3K10 CYP21A2
MAP3K10 MT1E
MAP3K10 PPY
MAP3K10 EDN2
MAP3K10 FCN2
MAP3K10 LIPE
MAP3K10 CARS
MAP3K10 FPGS
MAP3K10 RAB3B
MAP3K10 MDM2
MAP3K10 MTHFD2
MAP3K10 MAPT
MAP3K10 SIGMAR1
PDE1C PECAM1
PDE1C PLK3
PDE1C BMS1
PDE1C CARS
PDE1C MMP14
PDE1C NAT6
PDE1C PTGIR
PDE1C MYL7
PDE1C SLC35A1
PDE1C DIO3
PDE1C ADRA2A
PDE1C PFDN4
NCL AOC2
NCL RAD23B
NCL YWHAE
NCL METAP1
NCL MSH2
NCL PPP2R5C
NCL ATP5J
NCL PUM1
NCL RRM1
NCL RB1CC1
NCL CAMLG
NCL DAD1
NCL ACADM
NCL ACTG1
NCL HNRNPM
NCL CCT8
NCL BMS1
NCL NUP153
NCL MAPK1IP1L
NCL ZNF146
NCL U2AF1
NCL ARHGEF7
NCL GNG10
NCL HNRNPU
NCL TRIB2
NCL CSE1L
NCL MARCKS
NCL HNRNPA2B1
NCL UBXN4
NCL RBM39
NCL TOP2A
NCL HK3
NCL IGL@
NCL PARP1
NCL EIF1AP1
NCL DYRK1A
NCL EIF4H
NCL UNG
NCL SNRPB
NCL TAF7
NCL DDX21
NCL MAPRE1
NCL RBBP7
NCL H2AFZ
NCL RBBP4
NCL SOX9
NCL SFRS11
NCL MRPS27
NCL PWP1
NCL HNRNPK
NCL KIAA0101
NCL PPID
NCL COX7C
NCL NUP205
NCL CKAP5
SLC1A4 TCHH
SLC1A4 GPLD1
PPP3CA PRKAG1
PPP3CA CIRBP
PPP3CA ARHGEF12
PPP3CA MADD
PPP3CA ST14
PPP3CA SLC2A1
PPP3CA MFAP1
PPP3CA RRAGA
PPP3CA LOC728849
PPP3CA DRG2
PPP3CA PPP1R7
PPP3CA CD8B
PPP3CA TRO
PPP3CA ZNF148
PPP3CA ZNF167
PPP3CA BCLAF1
PPP3CA BNIP1
PPP3CA CLOCK
PPP3CA RNF144A
PPP3CA GRM4
PPP3CA GTF2I
PPP3CA PDE6G
PPP3CA TBXA2R
PPP3CA NR3C1
PPP3CA REG1A
PPP3CA CNP
PPP3CA KIAA0247
PPP3CA BMI1
PPP3CA PPP1R11
PPP3CA ENO2
PPP3CA EIF4H
PPP3CA HTATSF1
PPP3CA SALL2
PPP3CA MVK
PPP3CA PAFAH1B1
PPP3CA SRD5A1
PPP3CA SNAP25
PPP3CA FHL1
PPP3CA SECISBP2L
PPP3CA ZNF91
PPP3CA UBC
PPP3CA TUBGCP3
PPP3CB PI4KA
PPP3CB DNM1
PPP3CB DGKZ
PPP3CB SLC9A6
PPP3CB LOC100133166
PPP3CB DUSP5
PPP3CB ATP6V0D1
PPP3CB MYT1
PPP3CB CHRND
PPP3CB TSC22D1
PPP3CB BMI1
PPP3CB NR2C1
PPP3CB FTO
PPP3CB CES2
PPP3CB SPOCK2
PPP3CB MGAT5
FUCA1 SPG7
FUCA1 TNFAIP1
FUCA1 RPL18A
FUCA1 CPE
FUCA1 TNNC1
FUCA1 APLP2
FUCA1 STAT3
FUCA1 SKP1
FUCA1 NBL1
FUCA1 RGL2
FUCA1 DGCR6
FUCA1 HLA-DQB1
FUCA1 TH
FUCA1 NP
FUCA1 MAPK6
FUCA1 ATP5G1
FUCA1 ATP6V0C
FUCA1 RAB1A
FUCA1 SEC13
FUCA1 YWHAB
FUCA1 PCDHGC3
FUCA1 IL32
FUCA1 GRN
FUCA1 TMED10P
FUCA1 SERPINB6
FUCA1 GH2
FUCA1 SECISBP2L
SLC1A2 ODF3B
SLC1A2 SERPINB1
RPL11 RPS17
RPL11 RPS16
RPL11 RPL27A
RPL11 RPS27A
RPL11 RPL35A
RPL11 RLN1
RPL11 RRM1
RPL11 RPS9
RPL11 RAP1GAP
RPL11 NEFL
RPL11 EIF3F
RPL11 RPL13A
RPL11 RPS19
RPL11 WNT2B
RPL11 RPS27
RPL11 NACA
RPL11 NAT6
RPL11 RPS28
RPL11 PLK4
RPL11 RPL13
RPL11 CYP4A11
RPL11 PLK3
RPL11 LLGL2
RPL11 GNAS
RPL11 H2AFZ
RPL11 RPL10A
RPL11 FAS
LIF TNXB
LIF TNFRSF25
SPTB ZNF177
SPTB SDC4
SPTB KIAA0226
SPTB SALL2
SPTB CDK9
SPTB TUB
VCL TRIB2
KLF9 OAS2
KLF9 MSH6
KLF9 UBC
IMPDH1 MAP1A
IMPDH1 BPGM
IMPDH1 FEV
IMPDH1 PTPRN
IMPDH1 TAGLN2
LRRC41 TTF1
MARCH6 TMEM131
MARCH6 YY1
MARCH6 CPE
MARCH6 USP7
MARCH6 CTNNB1
MARCH6 TRPC1
MARCH6 RBM15B
MARCH6 SKP1
MARCH6 H1FX
MARCH6 TOP2B
MARCH6 TRH
MARCH6 TSC22D1
MARCH6 RNF144A
MARCH6 KIAA0240
MARCH6 BMI1
MARCH6 FERMT2
MARCH6 DAZAP2
MARCH6 PSIP1
MARCH6 UBE2N
MARCH6 TUBGCP3
MARCH6 CTCF
MARCH6 PPP2R5C
IKBKE AVPR1B
IKBKE FLT1
IKBKE IQCB1
IKBKE POFUT1
IKBKE TNFRSF14
IKBKE ELF4
IKBKE RNF113A
IKBKE DNASE1
IKBKE NCAM1
IKBKE ITPKC
IKBKE OAS2
IKBKE S100A7
IKBKE CTLA4
IKBKE POLB
IKBKE SLC14A2
IKBKE ACAP1
IKBKE HRG
IKBKE MYL3
IKBKE CYP2C19
IKBKE CCR5
FOXI1 DPF2
FOXI1 SPG7
FOXI1 PRKAG1
FOXI1 TNXB
FOXI1 ERCC4
FOXI1 MPRIP
FOXI1 UPF1
FOXI1 FABP3
FOXI1 MAP2K5
FOXI1 FLT4
FOXI1 PITPNA
FOXI1 MAPKAPK2
FOXI1 SLC30A3
FOXI1 RNPS1
FOXI1 MPP2
FOXI1 DGCR6
FOXI1 ZNF76
FOXI1 B4GALT1
FOXI1 PHKG1
FOXI1 KIAA0195
FOXI1 TMEM106A
FOXI1 TSC22D1
FOXI1 GNB1
FOXI1 CASC3
FOXI1 AMFR
FOXI1 LAMP1
FOXI1 SALL2
FOXI1 BBS9
FOXI1 KIAA0226
FOXI1 PRDM2
FOXI1 C4orf8
FOXI1 INPP5J
FOXI1 SLC2A1
FOXI1 CHRND
FOXI1 HTR1E
FOXI1 ZNF134
FOXI1 PPP2R5B
MICB CRP
MICB TIMP2
MICB CYP17A1
MICB FLT4
MICB SLC30A3
MICB SPI1
MICB APOB
MICB CYP2F1
MICB DNASE1
MICB NF1
MICB ZWINTAS
MICB KLHDC10
MICB NOS1
MICB AQP2
MICB CENPI
MICB NRGN
MICB HMGA2
MICB LTK
MICB PTPN1
MICB SERPINB2
MICB CXCL9
MICB INPP5J
MICB HLA-DOB
MICB GFRA2
MICB SLAMF1
RARA ADSL
EIF3I RPS23
EIF3I PHB2
EIF3I NPM1
EIF3I H2AFZ
EIF3I PPP1R11
EIF3I XRCC5
EIF3I PUM1
EIF3I EIF4H
EIF3I RBM3
EIF3I POU2F2
DNTTIP2 TAF7
DNTTIP2 SHC3
DNTTIP2 GNPDA1
DNTTIP2 HNRNPU
DNTTIP2 NARS
DNTTIP2 PXN
DNTTIP2 CDH2
RARB DPF2
RARB GALK1
RARB SKAP1
RARB TNXB
RARB ADRA2A
RARB EDN1
RARB UGP2
RARG HK3
RARG SEPT7
PEA15 DGKQ
PEA15 PI4KA
PEA15 MED24
PEA15 ATP5B
PEA15 TYK2
PEA15 SH3GL3
PEA15 TRO
PEA15 EFEMP2
PEA15 JOSD1
PEA15 FTO
PEA15 SNRK
PEA15 GSK3A
PEA15 SUPT4H1
PEA15 ATP6V0A1
PEA15 UBC
EIF3A HMGN1
EIF3A PLK3
EIF3A EZH1
EIF3A CCNG2
EIF3A NUP153
EIF3A BMS1
EIF3A SIK1
EIF3A GNG10
EIF3A HNRNPU
EIF3A HNRNPA2B1
EIF3A SNRNP70
EIF3A BARD1
EIF3A PDIA6
EIF3A FERMT2
EIF3A LOC100131311
EIF3A LAMC1
EIF3A VAT1
EIF3A WIT1
EIF3A CNN3
EIF3A CLP1
EIF3A RBM39
EIF3A RBBP7
EIF3A TRAM1
EIF3A PFN2
EIF3A TIAL1
DHRS2 CCL2
DHRS2 DRG2
DHRS2 GAS2L1
DHRS2 GSK3A
DHRS2 DGCR6
DHRS2 KRT2
DHRS2 REG1P
DHRS2 FABP3
DHRS2 CHRND
DHRS2 STMN1
DHRS2 CYP2C19
DHRS2 SLAMF1
EIF3E LIMK2
EIF3E RPS27A
EIF3E RPL35A
EIF3E DPEP1
EIF3E RPS9
EIF3E NEFL
EIF3E RPL13A
EIF3E CARS
EIF3E LDHB
EIF3E RPS27
EIF3E RPS23
EIF3E OXT
EIF3E RPS28
EIF3E RAE1
EIF3E KIAA0040
EIF3E hCG_2024410
EIF3E RPL10A
EIF3E FAS
EIF3E FBL
EIF3E POU2F2
EIF3E CYP2A6
EIF3F STT3A
EIF3F CD79A
EIF3F CCT4
EIF3F PHB2
EIF3F LAD1
EIF3F CDK4
EIF3F ATP5G2
EIF3F WNT2B
EIF3F NACA
EIF3F SLC25A3
EIF3F ATP2B3
EIF3F PTGES3
EIF3F TUBB
EIF3F ILF3
ADRA2C TXN
ADRA2C YWHAH
ADRA2C HLA-DOA
ADRA2C MIA3
ADRA2C IL9
RARS TUBB
RARS CCT5
RARS LMAN2
RARS DAD1
RARS ILF3
MIPEP FLT4
MIPEP PITPNA
ANKRD36B CNN3
ANKRD36B ATP13A3
ANKRD36B HNRNPU
ANKRD36B HBG1
ANKRD36B USP7
ANKRD36B PRSS3
ANKRD36B SFRS11
FADD CNN3
DYRK1A YWHAQ
DYRK1A ACTG1
DYRK1A CPE
DYRK1A CAPRIN1
DYRK1A TATDN2
DYRK1A UBE2V2
DYRK1A BCLAF1
DYRK1A MARCKS
DYRK1A MTMR6
DYRK1A MAPRE1
DYRK1A ISCU
DYRK1A UBL4A
DYRK1A HK3
DYRK1A SAFB
DYRK1A SNAP25
DYRK1A CNN3
DYRK1A RBM39
DYRK1A MST1R
DYRK1A CPB2
DYRK1A RNF103
DYRK1A HMGN1
DYRK1A FUBP1
DYRK1A MAPK1IP1L
DYRK1A ACADM
DYRK1A CDH17
DYRK1A TUBA1A
DYRK1A UBXN2B
DYRK1A UBXN4
DYRK1A TOP2B
DYRK1A TRH
DYRK1A NR4A1
DYRK1A STAG1
DYRK1A EIF1AP1
DYRK1A EIF4H
DYRK1A SART3
DYRK1A TAF7
DYRK1A HADH
DYRK1A ALDH4A1
DYRK1A PFN2
DYRK1A UBE2A
DYRK1A USP10
DYRK1A TAF9
DYRK1A NUP153
DYRK1A PRDM2
DYRK1A PHF3
DYRK1A PPP2R5C
DYRK1A TMEM131
DYRK1A YY1
DYRK1A CIRBP
DYRK1A NAGA
DYRK1A CCNG2
DYRK1A POLB
DYRK1A HNRNPH2
DYRK1A KIAA0101
DYRK1A CBX1
DYRK1A GNAI1
DYRK1A PKLR
DYRK1A SET
DYRK1A HNRNPU
DYRK1A MAPK3
DYRK1A HNRNPK
DYRK1A HNRNPM
DYRK1A TM9SF2
DYRK1A SNRNP70
DYRK1A RANBP2
DYRK1A FERMT2
DYRK1A LAMP2
DYRK1A HTATSF1
DYRK1A UNG
DYRK1A CHMP1A
DYRK1A MVK
DYRK1A DUT
DYRK1A NPAT
DYRK1A EZH1
DYRK1A TRAM1
DYRK1A ATP5F1
DYRK1A MORC3
DYRK1A SPCS2
DYRK1A LIMK2
DYRK1A PSMD6
DYRK1A CYCS
DYRK1A PSMD2
DYRK1A CTNNB1
DYRK1A RTCD1
DYRK1A RRM1
DYRK1A AFAP1
DYRK1A CAMLG
DYRK1A LOC728849
DYRK1A YES1
DYRK1A SRP54
DYRK1A WASF1
DYRK1A ATP13A3
DYRK1A TMEM41B
DYRK1A SON
DYRK1A HNRNPA2B1
DYRK1A SUZ12
DYRK1A ATP5G3
DYRK1A PCNA
DYRK1A APPBP2
DYRK1A CELA3B
DYRK1A BMI1
DYRK1A ALDH6A1
DYRK1A CREB1
DYRK1A CUGBP2
DYRK1A HSPA13
DYRK1A DAZAP2
DYRK1A CSTF3
DYRK1A RBMX
DYRK1A RABGGTB
DYRK1A SSR1
DYRK1A CXorf40B
DYRK1A SFRS11
DYRK1A FAM175B
DYRK1A CKAP5
MTMR6 TMEM131
MTMR6 ACTG1
MTMR6 TRIM32
MTMR6 CPE
MTMR6 PUM2
MTMR6 GPM6A
MTMR6 SLC2A1
MTMR6 ARVCF
MTMR6 LOC100133166
MTMR6 TUBA1A
MTMR6 YWHAQ
MTMR6 RB1
MTMR6 MAPRE1
MTMR6 KIAA0430
MTMR6 RAB1A
MTMR6 DGUOK
MTMR6 HERC1
MTMR6 MLLT11
MTMR6 FERMT2
MTMR6 NFIL3
MTMR6 USP14
MTMR6 TMEFF1
MTMR6 CSTF3
MTMR6 RNF103
MTMR6 PRKACB
MTMR3 LIMK1
MTMR3 FAM53B
MTMR3 RPS27A
MTMR3 SFPQ
MTMR3 PRKCG
MTMR3 HNRNPU
MTMR3 PRSS3
MTMR3 EPRS
MYT1 PPP2R1A
MYT1 ATP6V1A
MYT1 PI4KB
MYT1 PI4KA
MYT1 ZNF238
MYT1 SPTAN1
MYT1 STXBP1
MYT1 ATP5B
MYT1 RAF1
MYT1 LOC728849
MYT1 SLC9A6
MYT1 ATP6AP1
MYT1 KLHDC3
MYT1 CASC3
MYT1 IP6K1
MYT1 GPR162
MYT1 NPEPPS
MYT1 DPP6
MYT1 ZNF91
MYT1 DHPS
MYT1 APPBP2
MYT1 GNB1
MYT1 MLLT11
MYT1 HERC1
MYT1 YWHAB
MYT1 PCDHGC3
MYT1 MTOR
MYT1 FTO
MYT1 SNAP25
MYT1 FARSA
MYT1 SPOCK1
MYT1 SPOCK2
MYT1 PRKACB
NAAA PTPRS
NAAA ECE1
CDKN2D ETV5
CDKN2D TUBA1A
CDKN2D POLB
CDKN2D NR5A1
CDKN2D RNF144A
CDKN2D FURIN
BARD1 PFN2
BARD1 POU6F1
TSC22D1 LEPROT
TSC22D1 TMED10
TSC22D1 OGDH
TSC22D1 LOC100133166
TSC22D1 NFE2L1
TSC22D1 ATP6AP1
TSC22D1 DGCR6
TSC22D1 AQP1
TSC22D1 C16orf45
TSC22D1 PCDHGC3
TSC22D1 SNAP25
TSC22D1 PDXDC1
TSC22D1 SLC2A1
TSC22D1 RNF103
TSC22D1 UBC
TSC22D1 MRPL49
TSC22D1 CLTC
TSC22D1 SEPT7
TSC22D1 SLC9A6
TSC22D1 TUBA1A
TSC22D1 ZNF167
TSC22D1 UBXN4
TSC22D1 TOP2B
TSC22D1 KIAA0195
TSC22D1 MLLT11
TSC22D1 FTO
TSC22D1 TNFAIP1
TSC22D1 PPP2R5B
TSC22D1 KRT2
TSC22D1 MBOAT7
TSC22D1 CTNND2
TSC22D1 SKP1
TSC22D1 AP2M1
TSC22D1 HNRNPK
TSC22D1 MAPK6
TSC22D1 SRD5A1
TSC22D1 KIAA0513
TSC22D1 ATP6V0C
TSC22D1 KIAA0430
TSC22D1 GNB3
TSC22D1 KIAA0226
TSC22D1 LAMP1
TSC22D1 SALL2
TSC22D1 CHMP1A
TSC22D1 SEMA3C
TSC22D1 SLC23A2
TSC22D1 PRKACB
TSC22D1 CDK9
TSC22D1 ZNF134
TSC22D1 SPCS2
TSC22D1 PSMD6
TSC22D1 SPARCL1
TSC22D1 PSMD2
TSC22D1 MPRIP
TSC22D1 YWHAQ
TSC22D1 YWHAH
TSC22D1 PXN
TSC22D1 YWHAB
TSC22D1 CNP
TSC22D1 BMI1
TSC22D1 USP10
TSC22D1 USP14
TSC22D1 BBS9
TSC22D1 DAZAP2
TSC22D1 ABI2
TSC22D1 ARMCX6
TSC22D1 RBMX
TSC22D1 CHRND
GNLY FMO4
GNLY ATP5F1
HLA-DRB1 OS9
HLA-DRB1 GRN
NOMO1 MYCL1
NOMO1 PKM2
NOMO1 CLTC
NOMO1 GSK3A
NOMO1 OLFM1
NOMO1 CNTN1
NOMO1 ARL4D
NOMO1 DCTN1
NOMO1 PITPNA
NOMO1 PI4KB
NOMO1 HYOU1
NOMO1 UNC119
NOMO1 ARHGEF1
NOMO1 ACAA1
NOMO1 DUSP5
NOMO1 AP1B1
NOMO1 NPTX1
NOMO1 ATP6V0C
NOMO1 GNB1
NOMO1 KIAA0247
NOMO1 ATP1B2
NOMO1 GNB3
NOMO1 YWHAB
NOMO1 CES2
NOMO1 MIA3
NOMO1 CDK9
NOMO1 ALDOA
NOMO1 PTPN1
NOMO1 TNK2
NOMO1 WASF3
NOMO1 ATP6V1E1
NOMO1 GOLGB1
NOMO1 ABCA3
NOMO1 FLOT2
NOMO1 ACLY
NOMO1 MAPRE2
NOMO1 MMD
GUK1 BSG
GUK1 TMED10
TPR KIAA0195
TPR DCTN1
TPR ABI2
TPR SCARB2
TPR ERCC4
TPR GCM1
TPR TNNC1
TPR FANCA
TPR ABL1
TPR CD8B
TPR PAK1
NMT1 ACCN2
NMT1 DARC
NMT1 WASF3
NMT1 GNB1
NMT1 GOLGA1
NMT1 YWHAB
NMT1 SNRPN
NMT1 MAPK7
NMT1 DUSP5
NMT1 ATP5B
NMT1 RAF1
NMT1 SH3GL3
NMT1 MAPRE2
EDEM1 PPP2R1B
EDEM1 MEN1
EDEM1 NCSTN
EDEM1 PROL1
EDEM1 ARAF
EDEM1 GCM1
EDEM1 SPRR1A
EDEM1 STAT4
EDEM1 PI4KA
EDEM1 CYP2F1
EDEM1 DGKQ
EDEM1 POP1
EDEM1 ODF1
EDEM1 AQP2
EDEM1 KIAA0195
EDEM1 TRO
EDEM1 PARP4
EDEM1 NCAPD3
EDEM1 CASC3
EDEM1 CES2
EDEM1 SMARCD1
EDEM1 SERPINF2
EDEM1 CD8B
EDEM1 BBS9
EDEM1 VAV1
EDEM1 SECISBP2L
EDEM1 GOLGB1
EDEM1 ATP6V0A1
EDEM1 CLK2
EDEM1 BCL3
TCF4 PCOLCE
HRG PI4KA
HRG DAPK1
HRG POFUT1
HRG CHGB
HRG AGER
HRG RET
HRG AKT1
HRG SLC14A2
HRG AANAT
HRG KIAA0195
HRG MPP2
HRG ZNF167
HRG PTHLH
HRG DGCR6
HRG DNASE1
HRG AP1B1
HRG MYD88
HRG HCG8
HRG AQP2
HRG AQP3
HRG CNP
HRG CHRNE
HRG USP11
HRG REG1P
HRG SMARCD1
HRG ATP2B3
HRG TUB
HRG FTO
HRG LOC91316
HRG LST1
HRG GSK3A
HRG POP1
HRG RABGGTA
HRG ATP6V0A1
HRG GFRA2
HRG PTPRN
HRG GUCA1A
HRG SLAMF1
HRC CHRNB1
HEPN1 TAF7
HEPN1 PKLR
HEPN1 ITGB3
HEPN1 MAPK1IP1L
HEPN1 NUP153
HEPN1 COMT
HEPN1 GLUD1
HEPN1 LOC728849
HEPN1 LIG4
HEPN1 HNRNPK
HEPN1 TM9SF2
HEPN1 B4GALT1
PTTG1IP SPG7
PTTG1IP SKP1
PTTG1IP CASC3
PTTG1IP YWHAB
PTTG1IP ARAF
PTTG1IP LEPROT
PTTG1IP PHKG1
VAT1 POLA2
VAT1 TMEM131
VAT1 METAP1
VAT1 FUBP1
VAT1 LOC728844
VAT1 ADSL
VAT1 RBBP4
VAT1 ACADM
VAT1 YES1
VAT1 ACTG1
VAT1 CCT8
VAT1 BMS1
VAT1 CXorf40B
VAT1 BRPF1
VAT1 RBM39
VAT1 EPRS
VAT1 MAPRE1
VAT1 MAPK1IP1L
VAT1 TOP2B
VAT1 UNG
VAT1 TAF7
VAT1 NASP
VAT1 TFAP4
VAT1 CNN3
VAT1 MRPS27
VAT1 MST1R
VAT1 IER2
VAT1 RBMX
VAT1 NUP153
VAT1 KEAP1
VAT1 SSR2
VAT1 HNRNPK
VAT1 DECR1
VAT1 PPP2R5C
HMGCL AQP3
HMGCL TNNC1
SNRPD1 PRIM2
FN1 CTGF
FN1 GGT5
FN1 A2M
ACR PPYR1
PTGES3 CYB5R3
PTGES3 PRSS3
PTGES3 ARHGAP5
PTGES3 TRAM1
PTGES3 ZNF146
PTGES3 NARS
PTGES3 EIF4A2
PTGES3 MAPRE1
PTGES3 TOP2A
PTGES3 ENO1
PTGES3 SFPQ
PTGES3 ALDH7A1
PTGES3 TAF7
PTGES3 UBE2N
PTGES3 KIF5B
PTGES3 TOMM20
PTGES3 GLUD1
PTGES3 RABGGTB
PTGES3 STX16
PTGES3 HLTF
PTGES3 M6PR
PTGES3 AGFG1
SLC2A5 PGC
SLC2A5 TRIM21
SLC2A4 GPER
SLC2A4 GPR31
SLC2A4 LCK
SLC2A4 GCM1
SLC2A4 RB1
SLC2A4 OAS2
SLC2A4 RNASE4
SLC2A4 KIAA0226
SLC2A4 AMFR
SLC2A4 MIA3
SLC2A4 NAGA
SLC2A4 CASC3
SLC2A4 INPP5J
SLC2A4 PDE6B
SLC2A4 HLA-DQA1
SLC2A1 LAMP1
SLC2A1 PRKAG1
SLC2A1 CPE
SLC2A1 PPP2R1A
SLC2A1 RBM15B
SLC2A1 PI4KB
SLC2A1 ZNF141
SLC2A1 NFE2L1
SLC2A1 CLOCK
SLC2A1 DGCR6
SLC2A1 GOLGA4
SLC2A1 NNT
SLC2A1 MAPRE2
SLC2A1 ARHGEF12
SLC2A1 ATP2B1
SLC2A1 CSNK2A1
SLC2A1 PSAP
SLC2A1 KLC1
SLC2A1 B4GALT1
SLC2A1 ATP6V1A
SLC2A1 CNTN1
SLC2A1 CLTC
SLC2A1 PITPNA
SLC2A1 AP2B1
SLC2A1 AP2M1
SLC2A1 MADD
SLC2A1 ZNF167
SLC2A1 CETN2
SLC2A1 UBXN4
SLC2A1 GTF2I
SLC2A1 PHKG1
SLC2A1 MAPK1IP1L
SLC2A1 TRO
SLC2A1 PPP1R11
SLC2A1 EIF4H
SLC2A1 MIA3
SLC2A1 UBA1
SLC2A1 PWP1
SLC2A1 TNK2
SLC2A1 ESR2
SLC2A1 IRF9
SLC2A1 TNFAIP1
SLC2A1 NUP153
SLC2A1 BAT3
SLC2A1 ATP6V0A1
SLC2A1 GPD1L
SLC2A1 SYN1
SLC2A1 PKM2
SLC2A1 RAD23B
SLC2A1 PI4KA
SLC2A1 ATM
SLC2A1 ILK
SLC2A1 HNRNPU
SLC2A1 KRT2
SLC2A1 STMN1
SLC2A1 RAF1
SLC2A1 SKP1
SLC2A1 PSEN1
SLC2A1 USF2
SLC2A1 YWHAB
SLC2A1 ATP6V0C
SLC2A1 RAB1A
SLC2A1 QDPR
SLC2A1 GNB1
SLC2A1 KIAA0226
SLC2A1 AMFR
SLC2A1 HTATSF1
SLC2A1 SALL2
SLC2A1 SLC23A2
SLC2A1 CDK9
SLC2A1 TUBGCP3
SLC2A1 SMN2
SLC2A1 STIM1
SLC2A1 SPG7
SLC2A1 PSMD7
SLC2A1 ERCC4
SLC2A1 USP7
SLC2A1 MPRIP
SLC2A1 HADHB
SLC2A1 RGL2
SLC2A1 NUP188
SLC2A1 RFTN1
SLC2A1 C16orf45
SLC2A1 RRAGA
SLC2A1 FLOT2
SLC2A1 CNP
SLC2A1 CASC3
SLC2A1 SNRPN
SLC2A1 NAGA
SLC2A1 BBS9
SLC2A1 AARS
SLC2A1 AZIN1
SLC2A1 ENO2
SLC2A1 RPA2
SLC2A1 ALDH9A1
ECHS1 NBL1
ECHS1 CDH8
ECHS1 FXR2
ECHS1 USP11
ECHS1 ATP6V0A1
ECHS1 UROD
ECHS1 DCTN1
ECHS1 FTO
UBA52 UBE2D2
UBA52 RPS28
PITX2 NBL1
TIAL1 TGFBR3
TIAL1 SIM2
TIAL1 SERTAD2
TIAL1 PGC
TIAL1 CLP1
TIAL1 PFN2
TIAL1 NAT6
TIAL1 TRAM1
TIAL1 SSTR3
TIAL1 TTYH2
TIAL1 LAMC1
TIAL1 PRSS3
PLAGL2 CDK5
HNRNPH1 MADD
HNRNPH1 SET
HNRNPH1 GHRHR
HNRNPH1 GNB3
HNRNPH1 CD164
HNRNPH1 FERMT2
HNRNPH1 CDC7
CCL2 ZNF197
CCL2 RRAD
CCL2 MMP16
CCL2 CYP17A1
CCL2 CXCL9
CCL2 GABRA1
CCL2 NCAM1
CCL2 FLT1
CCL2 DRG2
CCL2 KCNMA1
CCL2 FHL3
CCL2 AQP7
CCL2 REG1A
CCL2 CENPI
CCL2 PRF1
CCL2 LTK
CCL2 PTPN1
CCL2 IVD
CCL2 LOC91316
CCL2 BCAM
CCL2 INPP5J
CCL2 PDE6B
CCL2 ACOX2
CCL2 SSTR3
CCL2 CHRND
CCL2 IFI44
CCL2 TFDP1
NFATC3 MMP15
NFATC3 YY1
NFATC3 TAF15
NFATC3 LIMK2
NFATC3 GNPDA1
NFATC3 DHX38
NFATC3 MAP2K5
NFATC3 COX5B
NFATC3 FAM175B
NFATC3 CSNK2A2
NFATC3 TPT1
NFATC3 HNRNPK
NFATC3 IGHA1
NFATC3 EXT2
NFATC3 HK3
NFATC3 PRKCD
NFATC3 EIF1AP1
NFATC3 ALDH6A1
NFATC3 MCFD2
NFATC3 MRPS27
NFATC3 PKP1
NFATC3 COL11A1
NFATC3 RBMX
NFATC3 PPP2R5C
CCL7 BCAM
CCL4 ST3GAL4
CCL5 LDHA
KRTAP5-8 SQSTM1
KRTAP5-8 RAP1GAP
KRTAP5-8 RPS3A
KRTAP5-8 IRAK1
FUBP1 POLA2
FUBP1 HMGN2
FUBP1 XRCC5
FUBP1 RBM15B
FUBP1 SEC31A
FUBP1 ACTG1
FUBP1 MADD
FUBP1 SET
FUBP1 HMGN1
FUBP1 FAM175B
FUBP1 MARCKS
FUBP1 SLC35A1
FUBP1 TOP2B
FUBP1 MAPK1IP1L
FUBP1 SAFB
FUBP1 BMI1
FUBP1 CASC3
FUBP1 SFPQ
FUBP1 GDI1
FUBP1 CSNK2A2
FUBP1 HSPA13
FUBP1 NFIB
FUBP1 RBMX
FUBP1 RABGGTB
FUBP1 TFCP2
FUBP1 CKAP4
FUBP1 DECR1
FUBP1 ZNF133
FUBP1 CTCF
NCSTN OXT
NCSTN ARHGEF1
AP2B1 RBM4
AP2B1 PI4KB
AP2B1 CLOCK
AP2B1 TBCC
AP2B1 MED24
AP2B1 APPBP2
AP2B1 TAF11
AP2B1 PUM1
AP2B1 ATP5B
AP2B1 RPA2
AP2B1 ACADM
AP2B1 CBX1
AP2B1 AP2M1
AP2B1 STAT3
AP2B1 CNP
AP2B1 SNAP25
AP2B1 TUBA1A
AP2B1 NUP188
AP2B1 CSTF3
AP2B1 SH3GL3
AP2B1 CIRBP
AP2B1 YWHAB
AP2B1 ATP5G1
AP2B1 HCG8
AP2B1 RANBP2
AP2B1 TAF1C
AP2B1 ATP5F1
AP2B1 TNK2
AP2B1 TOP2B
AP2B1 GNB1
AP2B1 SLC9A6
AP2B1 BMI1
AP2B1 CASC3
AP2B1 WASF3
AP2B1 UTP14C
AP2B1 HTATSF1
AP2B1 SALL2
AP2B1 MLLT11
AP2B1 SRD5A1
AP2B1 SPRR2C
AP2B1 PPP1R11
AP2B1 MADD
AP2B1 SLC25A46
AP2B1 NPEPPS
AP2B1 TNFAIP1
AP2B1 GNAZ
AP2B1 UFD1L
AP2B1 KIAA0226
AP2B1 SKP1
AP2B1 STMN1
AP2B1 SFRS11
AP2B1 TP53BP1
AP2B1 M6PR
AP2B1 IRF9
HCCS PSMD9
HCCS PSMD7
HCCS HK1
HCCS FARSA
HCCS PXN
HCCS YES1
HCCS NFIL3
HCCS PSME4
HCCS IP6K1
MADD AVPR1B
MADD TMEM41B
MADD HTATSF1
MADD ADD1
MADD PRKAG1
MADD CPE
MADD SF1
MADD RBM15B
MADD SLC30A3
MADD OGDH
MADD MVK
MADD LOC100133166
MADD MPP2
MADD BCLAF1
MADD MARCKS
MADD SLC35A1
MADD ZNF146
MADD ARHGEF16
MADD SAFB
MADD MEN1
MADD UTP14C
MADD CSNK2A2
MADD CSNK2A1
MADD CYP17A1
MADD SNAP25
MADD CBX1
MADD INPP5J
MADD GSK3A
MADD GDI1
MADD UBC
MADD GHRHR
MADD CNTN1
MADD PITPNA
MADD SLC9A6
MADD C21orf2
MADD TRO
MADD FOLR1
MADD FAM175B
MADD B4GALT1
MADD TOP2B
MADD PHKG1
MADD SEC13
MADD BMI1
MADD PPP1R11
MADD MLLT11
MADD HERC1
MADD ESR2
MADD TUBA1A
MADD G6PD
MADD TNFAIP1
MADD BAT3
MADD ATP6V0A1
MADD SRRD
MADD MGAT5
MADD PI4KA
MADD CLOCK
MADD CIRBP
MADD STXBP1
MADD ADCYAP1
MADD HNRNPH2
MADD ATP5B
MADD SH3GL3
MADD FLT1
MADD SET
MADD SDC4
MADD SKP1
MADD BNIP1
MADD MAPK3
MADD OAS2
MADD NP
MADD SNRNP70
MADD REEP5
MADD ATP6V0C
MADD TRD@
MADD RAB1A
MADD GNB1
MADD KIAA0226
MADD ENO2
MADD SATB1
MADD SALL2
MADD CHMP1A
MADD CD8B
MADD EIF1AP1
MADD NPAT
MADD C4orf8
MADD ACOX2
MADD STAT5B
MADD SECISBP2L
MADD PUM1
MADD PRKACB
MADD TUBGCP3
MADD ZNF134
MADD PPP2R1A
MADD SPCS2
MADD ERCC4
MADD PSMD2
MADD MPRIP
MADD BTN2A2
MADD AFAP1
MADD LOC728849
MADD DVL3
MADD YWHAB
MADD COPA
MADD RRAGA
MADD SFRS11
MADD CNP
MADD CASC3
MADD AR
MADD SNRPN
MADD CYP2A6
MADD NAGA
MADD RASA1
MADD BBS9
MADD PTPRU
MADD CSTF3
MADD HLA-DQA1
MADD PURA
MADD PCDHGC3
MADD ZNF91
MADD CHRND
MADD ATP6V1C1
MADD UFD1L
RDBP ODF1
RDBP GSTT1
RDBP C4orf8
RDBP NRGN
RDBP EFNA1
RDBP HLA-DOB
RDBP S100A7
NBL1 ATP6V0C
NBL1 STXBP1
NBL1 ABCA3
NBL1 ANXA11
NBL1 REEP5
NBL1 KIAA0195
TULP1 ZRSR2
TULP1 ACOX2
TULP1 C4A
TULP1 LTK
CSTB COX6B1
NID1 HSF2
NID1 DVL3
NID1 FLT1
NID1 YIPF6
CEACAM4 KIF14
CEACAM4 SLC5A5
CEACAM4 FLT1
CEACAM4 RB1
CEACAM4 RBM34
CEACAM4 COX6C
CEACAM4 RANBP2
CEACAM4 TRH
CEACAM4 KPNB1
CEACAM4 KIAA0226
CEACAM4 NAGA
CEACAM4 MCFD2
CEACAM4 MVK
CEACAM4 TAF4
CEACAM4 MTFR1
CEACAM4 DRD1
CEACAM4 CFDP1
MTTP AVPR1A
TACSTD2 RPL36A
TACSTD2 DPEP1
TACSTD2 RAP1GAP
KPNA3 GNB1
ANGPT1 KIF14
ANGPT1 AOC2
ANGPT1 MDH1
ANGPT1 PSMD7
ANGPT1 PSMD6
ANGPT1 GSK3A
ANGPT1 AARS
ANGPT1 KIAA0226
ANGPT1 SLC5A5
ANGPT1 CLTC
ANGPT1 NAGA
ENG TNFRSF14
OXT POU2F2
OXT POFUT1
ALOX5AP CNP
FCER1A GABRB1
F10 COX7C
LYZ HSF4
MAG TAF7
MAG PCSK6
MAG ALDH6A1
MAG PFN2
MAG HNRNPK
MAG UBXN4
MAG CSNK2A2
TRBC1 BATF
TRBC1 ASNA1
TRBC1 PHB2
TRBC1 SERPINE1
TRBC1 APOB
TRBC1 SCNN1G
TRBC1 HLA-C
TRBC1 NFIC
TRBC1 KIAA0195
TRBC1 NRGN
TRBC1 CREB3
TRBC1 PRM2
TRBC1 EFNA1
TRBC1 NCAPD3
TRBC1 CLTCL1
TRBC1 LST1
TRBC1 TAF1
TRBC1 LLGL1
TRBC1 GFRA2
TRBC1 CLK2
TRBC1 TFDP1
FXN LOC91316
FXN PPP1R11
AKR1A1 EPS15
ATP6V0A1 AVPR1B
ATP6V0A1 SLC6A6
ATP6V0A1 MEN1
ATP6V0A1 AKT1
ATP6V0A1 ATP2B3
ATP6V0A1 SLC30A3
ATP6V0A1 RREB1
ATP6V0A1 DVL3
ATP6V0A1 MPP2
ATP6V0A1 GOLGA1
ATP6V0A1 TAGLN2
ATP6V0A1 NNT
ATP6V0A1 HCG8
ATP6V0A1 RNASE3
ATP6V0A1 AQP2
ATP6V0A1 CRYBB1
ATP6V0A1 AGER
ATP6V0A1 PCDHGC3
ATP6V0A1 SMARCD1
ATP6V0A1 MDM4
ATP6V0A1 CSNK2A1
ATP6V0A1 SNAP25
ATP6V0A1 MYD88
ATP6V0A1 AR
ATP6V0A1 GH2
ATP6V0A1 PDXDC1
ATP6V0A1 GSK3A
ATP6V0A1 POP1
ATP6V0A1 GFRA2
ATP6V0A1 DGCR6
ATP6V0A1 MRPL49
ATP6V0A1 PAK1
ATP6V0A1 ZNF177
ATP6V0A1 STMN1
ATP6V0A1 PITPNA
ATP6V0A1 KIAA0195
ATP6V0A1 DCTN1
ATP6V0A1 ASMT
ATP6V0A1 RAF1
ATP6V0A1 ZNF167
ATP6V0A1 UGP2
ATP6V0A1 B4GALT1
ATP6V0A1 NPEPPS
ATP6V0A1 CTLA4
ATP6V0A1 ODF1
ATP6V0A1 TRO
ATP6V0A1 EFEMP2
ATP6V0A1 IGL@
ATP6V0A1 NCAPD3
ATP6V0A1 HERC1
ATP6V0A1 PPP1R10
ATP6V0A1 PTPN1
ATP6V0A1 BNIP1
ATP6V0A1 BCAM
ATP6V0A1 SDC4
ATP6V0A1 INPP5K
ATP6V0A1 FLT1
ATP6V0A1 PI4KA
ATP6V0A1 SEMA3F
ATP6V0A1 STXBP1
ATP6V0A1 KRT2
ATP6V0A1 FABP3
ATP6V0A1 ABL1
ATP6V0A1 ARHGEF1
ATP6V0A1 TSC2
ATP6V0A1 POFUT1
ATP6V0A1 FHL3
ATP6V0A1 FTO
ATP6V0A1 SPTAN1
ATP6V0A1 LOC729602
ATP6V0A1 BBS9
ATP6V0A1 SETMAR
ATP6V0A1 F13B
ATP6V0A1 KIAA0226
ATP6V0A1 MGAT3
ATP6V0A1 SATB1
ATP6V0A1 SALL2
ATP6V0A1 LTK
ATP6V0A1 MVK
ATP6V0A1 NPAT
ATP6V0A1 C4orf8
ATP6V0A1 ACOX2
ATP6V0A1 PMS2L11
ATP6V0A1 STAT5B
ATP6V0A1 TUB
ATP6V0A1 USP11
ATP6V0A1 ZNF134
ATP6V0A1 PPP2R1A
ATP6V0A1 CHGB
ATP6V0A1 ERCC4
ATP6V0A1 PLEC1
ATP6V0A1 SPTBN1
ATP6V0A1 DRG2
ATP6V0A1 PGC
ATP6V0A1 SLC9A3R2
ATP6V0A1 RGL2
ATP6V0A1 DNASE1
ATP6V0A1 RABGGTA
ATP6V0A1 TH
ATP6V0A1 C16orf45
ATP6V0A1 ZWINTAS
ATP6V0A1 REG1P
ATP6V0A1 HLA-DOB
ATP6V0A1 CNP
ATP6V0A1 RRAGB
ATP6V0A1 HMGA2
ATP6V0A1 REG1A
ATP6V0A1 SLC9A6
ATP6V0A1 CES2
ATP6V0A1 LMAN1
ATP6V0A1 LMNA
ATP6V0A1 NFIC
ATP6V0A1 PURA
ATP6V0A1 CYP2C19
ATP6V0A1 FUT2
ATP6V0A1 CHRND
ATP6V0A1 PTPRN
ATP6V0A1 SYN1
ATP6V0A1 HLA-DQA1
SRRD AVPR1B
SRRD AOC2
SRRD GTF2A2
SRRD HMGN2
SRRD CLOCK
SRRD PRKAG1
SRRD CIRBP
SRRD TNFRSF14
SRRD MAP2K5
SRRD HNRNPH2
SRRD SEPT7
SRRD RBM15B
SRRD SPHAR
SRRD EPS15
SRRD SET
SRRD MAPK3
SRRD FAM175B
SRRD BCLAF1
SRRD NUP188
SRRD NDUFA12
SRRD B4GALT1
SRRD PIK3R1
SRRD TMEM106A
SRRD EIF1AP1
SRRD AR
SRRD ALDH9A1
SRRD NAGA
SRRD MCFD2
SRRD MVK
SRRD BNIP1
SRRD TAF7
SRRD SQSTM1
SRRD SMN2
SRRD ACOX2
SRRD ARMCX6
SRRD KRT1
SRRD RPA2
SRRD PDE6B
SRRD SFRS11
SRRD UBC
SRRD CPN1
SRRD CTCF
SRRD M6PR
GUCA1A SATB1
CREBBP GHRHR
CREBBP HELZ
CREBBP NSMAF
CREBBP BCLAF1
CREBBP AP2M1
CREBBP GOLGA4
CREBBP HNRNPM
CREBBP TOP2B
CREBBP PXN
CREBBP ALDH6A1
CREBBP DAZAP2
CREBBP TUBGCP3
CREBBP PPP2R5C
ALKBH1 HMGA2
MC5R CSTF2
ATM PPP2R1A
ATM ADD1
ATM AGER
ATM SF1
ATM TNNC1
ATM LOC728849
ATM PI4KA
ATM HADHB
ATM ARHGEF7
ATM KLHDC3
ATM HK3
ATM EFNA3
ATM PRKCG
ATM TXN2
ATM CENPA
ATM SMARCD1
ATM MTFR1
ATM C4orf8
ATM SCN1B
C17orf103 TNXB
C17orf103 FUT2
STXBP1 ADD1
STXBP1 CPE
STXBP1 AKT1
STXBP1 FKBP8
STXBP1 SLC30A3
STXBP1 OGDH
STXBP1 MPP3
STXBP1 MPP2
STXBP1 CLOCK
STXBP1 ATP6AP1
STXBP1 BCLAF1
STXBP1 ARHGEF12
STXBP1 PCDHGC3
STXBP1 SMARCD1
STXBP1 SNAP25
STXBP1 PDXDC1
STXBP1 GSK3A
STXBP1 PKIA
STXBP1 SUPT4H1
STXBP1 DGKD
STXBP1 PAK1
STXBP1 STMN1
STXBP1 GRIA2
STXBP1 SPTAN1
STXBP1 PUM2
STXBP1 RNH1
STXBP1 KIAA0195
STXBP1 SLC9A6
STXBP1 JUP
STXBP1 GPR162
STXBP1 NPEPPS
STXBP1 DHPS
STXBP1 TRO
STXBP1 NCAPD3
STXBP1 MLLT11
STXBP1 HERC1
STXBP1 PPP1R10
STXBP1 MIA3
STXBP1 FTO
STXBP1 TNFAIP1
STXBP1 USP11
STXBP1 BAT2
STXBP1 SPOCK2
STXBP1 SNRPN
STXBP1 SYN1
STXBP1 PI4KB
STXBP1 PI4KA
STXBP1 ZNF238
STXBP1 CTNND2
STXBP1 ABL1
STXBP1 ATP5B
STXBP1 DCTN1
STXBP1 RAF1
STXBP1 SH3GL3
STXBP1 SKP1
STXBP1 AP2M1
STXBP1 KIAA0513
STXBP1 ATP6V0C
STXBP1 ARVCF
STXBP1 GNB1
STXBP1 ENO2
STXBP1 SALL2
STXBP1 C4orf8
STXBP1 PRKACB
STXBP1 CDK9
STXBP1 TMEM151B
STXBP1 PPP2R1A
STXBP1 CHGB
STXBP1 MPRIP
STXBP1 NNAT
STXBP1 LOC728849
STXBP1 SPTBN1
STXBP1 WASF3
STXBP1 UNC119
STXBP1 DGKQ
STXBP1 YWHAB
STXBP1 DPP6
STXBP1 CHRND
STXBP1 CNP
STXBP1 CASC3
STXBP1 CES2
STXBP1 ATN1
STXBP1 TSC2
STXBP1 ZNF91
STXBP1 MAPT
RCOR1 SAFB
RCOR1 ARL6IP1
RCOR1 CBFB
RCOR1 GOLGA4
RCOR1 LOC100131311
RCOR1 LAMP2
STXBP2 BATF
STXBP2 PROL1
STXBP2 RPS9
STXBP2 BMS1
STXBP2 FAS
STXBP2 DGKQ
STXBP2 AFF3
STXBP2 EDN2
STXBP2 RENBP
STXBP2 ODF1
STXBP2 F13B
STXBP2 CARS
STXBP2 EFNA3
STXBP2 PRKCG
STXBP2 CYP2A6
STXBP2 LOC91316
STXBP2 WIT1
STXBP2 RPL10A
STXBP2 POU2F2
STXBP2 RAE1
SMPD1 LIG4
SMPD1 UCP1
SMPD1 KRT9
SMPD1 E2F4
HAAO RPS23
HAAO RPS19
HAAO EFNA3
HAAO FBLN1
HAAO RPS9
FLT4 AVPR1B
FLT4 GPER
FLT4 KRT1
FLT4 SPRR1A
FLT4 PITPNA
FLT4 RNPS1
FLT4 DRG2
FLT4 ZWINTAS
FLT4 TNXB
FLT4 PRKAG1
FLT4 DNASE1
FLT4 HLA-DQB1
FLT4 NFIC
FLT4 S100A7
FLT4 TCF20
FLT4 PSMD7
FLT4 PHKG1
FLT4 BBS9
FLT4 AQP3
FLT4 CENPI
FLT4 PRKCG
FLT4 CD68
FLT4 KIAA0226
FLT4 IL32
FLT4 INPP5J
FLT4 HLA-DQA1
FLT4 SLAMF1
FLT4 CHRND
FLT4 CHRNE
FLT4 PAK1
FLT4 PPP2R5B
FLT3 LTK
FLT3 SERPINB4
FLT1 AVPR1B
FLT1 COL11A2
FLT1 PRKAG1
FLT1 RBM15B
FLT1 SLC30A3
FLT1 MVK
FLT1 GRK6
FLT1 MPP2
FLT1 CENPI
FLT1 PRF1
FLT1 CSNK2A2
FLT1 CSNK2A1
FLT1 GH2
FLT1 INPP5J
FLT1 TLR1
FLT1 ZNF37A
FLT1 MYL3
FLT1 TNFRSF14
FLT1 ASMT
FLT1 FAM175B
FLT1 TNXB
FLT1 GRM4
FLT1 SLC14A2
FLT1 BMI1
FLT1 BLK
FLT1 PTPN1
FLT1 TMED10P
FLT1 BCAM
FLT1 TAF1
FLT1 KRT1
FLT1 FABP3
FLT1 NCAM1
FLT1 RNF113A
FLT1 SLC10A2
FLT1 KRT6C
FLT1 KDR
FLT1 KIAA0226
FLT1 LTK
FLT1 CD8B
FLT1 IFNA8
FLT1 C4orf8
FLT1 ACOX2
FLT1 SSTR1
FLT1 IFNA21
FLT1 HLA-DOB
FLT1 ZNF132
FLT1 CDH15
FLT1 SDC4
FLT1 MYLPF
FLT1 ANKRD1
FLT1 TRD@
FLT1 NUP188
FLT1 DNASE1
FLT1 ZWINTAS
FLT1 REG1A
FLT1 CYP2A6
FLT1 NAGA
FLT1 BBS9
FLT1 CASP2
FLT1 CYP2C19
FLT1 FUT2
FLT1 CHRNE
FLT1 POU2F2
FLT1 HLA-DQA1
FLT1 FOLR2
SET AVPR1B
SET ACTG1
SET RBM15B
SET MARCKS
SET MAPRE1
SET RNASE4
SET HK3
SET SAFB
SET SNAP25
SET RBM39
SET COPB1
SET CTCF
SET ACADM
SET FAM175B
SET B4GALT1
SET TOP2B
SET ZNF187
SET TMEM97
SET EIF1AP1
SET RAD23B
SET CIRBP
SET BCLAF1
SET HNRNPH2
SET CBX1
SET RNF113A
SET SKP1
SET MAPK3
SET HNRNPK
SET SNRNP70
SET CTDSP2
SET GNB3
SET FERMT2
SET HTATSF1
SET ALDH7A1
SET CHMP1A
SET MVK
SET CYCS
SET CTNNB1
SET LOC728849
SET YES1
SET WASF1
SET YWHAQ
SET TATDN2
SET PXN
SET BMI1
SET CYP2A6
SET SNRPF
SET DAZAP2
SET CSTF3
SET HLA-DQA1
SET SSR1
SET SFRS11
SET TUBA1A
CYP1B1 HLA-A
CYP1B1 DUSP1
SKP1 YWHAQ
SKP1 ADD1
SKP1 PRKAG1
SKP1 CPE
SKP1 RB1
SKP1 LEPROT
SKP1 SLC30A3
SKP1 PEBP1
SKP1 PPP1R7
SKP1 LOC100133166
SKP1 MPP2
SKP1 BCLAF1
SKP1 PHC2
SKP1 ATP6V0D1
SKP1 ARHGEF12
SKP1 B4GALT1
SKP1 PCDHGC3
SKP1 SNAP25
SKP1 CCND2
SKP1 DDX5
SKP1 N4BP2L2
SKP1 MRPL49
SKP1 CYB5R3
SKP1 TUBA1A
SKP1 SH3GL3
SKP1 NFIL3
SKP1 TOP2B
SKP1 PHKG1
SKP1 OGDH
SKP1 MLLT11
SKP1 HERC1
SKP1 PPP1R10
SKP1 TNFAIP1
SKP1 BAT3
SKP1 BAT1
SKP1 SNRPN
SKP1 PPP2R5C
SKP1 CIRBP
SKP1 UPF1
SKP1 DGCR6
SKP1 CBX1
SKP1 HNRNPU
SKP1 USF2
SKP1 MAPK6
SKP1 REEP5
SKP1 ATP6V0C
SKP1 SETMAR
SKP1 RAB1A
SKP1 GNB1
SKP1 SPARCL1
SKP1 ENO2
SKP1 HTATSF1
SKP1 SALL2
SKP1 MPRIP
SKP1 SNRK
SKP1 ATP6V1E1
SKP1 SECISBP2L
SKP1 ZNF133
SKP1 ZNF134
SKP1 SPG7
SKP1 PSMD7
SKP1 KIAA0232
SKP1 BMI1
SKP1 LOC728849
SKP1 NUP188
SKP1 PXN
SKP1 YWHAB
SKP1 AP1B1
SKP1 TRA2A
SKP1 RRAGA
SKP1 KIAA0240
SKP1 SLC9A6
SKP1 CASC3
SKP1 POU5F1
SKP1 BBS9
SKP1 AZIN1
SKP1 HLA-DQA1
SKP1 PURA
SKP1 UTP14C
SKP1 ZNF91
DNAJB1 HSPA1A
H1FX RRM1
H1FX PSIP1
H1FX HCFC1
H1FX RBM39
H1FX TUBA1A
H1FX NR4A1
H1FX PSMD2
H1FX EIF1AP1
H1FX PFN2
H1FX RPL10A
H1FX MCM2
H1FX RNF144A
H1FX HNRNPK
H1FX NPM1
CFLAR TRH
CFLAR BCAM
CFLAR CES2
CFLAR KIAA0513
FANCC CLOCK
FANCC IL4
RTCD1 TMEM131
RTCD1 RAD23B
RTCD1 ACADM
RTCD1 PSMD6
RTCD1 EZH1
RTCD1 CCNG2
RTCD1 CAPRIN1
RTCD1 YY1
RTCD1 SEPT7
RTCD1 UBE2A
RTCD1 SEC31A
RTCD1 ATP13A3
RTCD1 HNRNPU
RTCD1 TATDN2
RTCD1 LIMK2
RTCD1 HNRNPK
RTCD1 HNRNPA2B1
RTCD1 SUZ12
RTCD1 TM9SF2
RTCD1 UBXN4
RTCD1 MAPRE1
RTCD1 TOP2A
RTCD1 PCNA
RTCD1 RNF4
RTCD1 SAFB
RTCD1 ALDH7A1
RTCD1 CNN3
RTCD1 TAF9
RTCD1 SSR1
RTCD1 SMC1A
RTCD1 SFRS11
RTCD1 ATP6V1C1
RTCD1 NFE2L1
RTCD1 EIF4H
FANCA KIAA0195
FANCA PDXDC1
FANCA CHRNE
FANCA KLC1
FANCA DPP6
HAS1 RBM39
ARSD SLC1A3
KISS1 ADORA2A
KISS1 BCAM
KISS1 SELE
KISS1 N4BP2L2
KISS1 NAGA
KISS1 CDK9
KISS1 ATP6V0D1
KISS1 CSNK2A1
KISS1 GALNT3
F13B GPR17
F13B MMP16
F13B GCM1
F13B APOB
F13B ALX1
F13B ACVR1B
F13B EDN2
F13B KDR
F13B RENBP
F13B MAP1A
F13B DOC2B
F13B AQP2
F13B REG1A
F13B NRGN
F13B HMGA2
F13B CES2
F13B SMARCD1
F13B NFIC
F13B LOC91316
F13B BCAM
F13B TAF1
F13B CXCL9
F13B SCN1B
F13B GFRA2
CARS BATF
CARS PLK3
CARS CPZ
CARS PCDHGB7
CARS UGP2
CARS CD79A
CARS BMS1
CARS NEFL
CARS TNXB
CARS SH3GL3
CARS EDN2
CARS PGK2
CARS WNT2B
CARS POU3F1
CARS ABO
CARS LPO
CARS LTB
CARS RAE1
CARS KIAA0040
CARS PTPRS
CARS LLGL2
CARS WIT1
CARS CYC1
CARS APOC4
CARS CFDP1
CARS SULT2B1
CARS MT3
CARS CYP4A11
CARS IL8
HNRNPA0 DLST
HNRNPA1 SNX17
HNRNPA1 NEFL
HNRNPA1 PLK3
HNRNPA1 DGKQ
HNRNPA1 LTB
HNRNPA1 RPS9
IL6R LST1
ENO1 ALDH4A1
ENO1 FEZ2
ENO1 TRAM1
ENO1 SFPQ
ENO1 MAPK1
ENO1 EIF4H
ENO1 CSE1L
ENO1 FAM53B
ENO1 DAD1
ENO2 DPF2
ENO2 PPP2R1A
ENO2 PKM2
ENO2 PURA
ENO2 CLTC
ENO2 PI4KA
ENO2 CLOCK
ENO2 CIRBP
ENO2 RPL18A
ENO2 CPE
ENO2 SF1
ENO2 STOM
ENO2 TNFRSF14
ENO2 GSK3A
ENO2 ATP5O
ENO2 RNH1
ENO2 NPTX1
ENO2 DARC
ENO2 ATP5B
ENO2 SH3GL3
ENO2 PEBP1
ENO2 FKBP4
ENO2 WASF3
ENO2 MPP2
ENO2 SECISBP2L
ENO2 AP2M1
ENO2 SLC9A6
ENO2 JUP
ENO2 UBA1
ENO2 YWHAB
ENO2 NPEPPS
ENO2 MAPRE2
ENO2 ISCU
ENO2 ATP6V0C
ENO2 SEPW1
ENO2 SNAP25
ENO2 SEC13
ENO2 UBC
ENO2 GNB1
ENO2 OGDH
ENO2 CASC3
ENO2 PPP1R10
ENO2 UTP14C
ENO2 SNRPN
ENO2 SQSTM1
ENO2 PPP1R7
ENO2 CHN2
ENO2 LOC100133166
ENO2 ATP6V1E1
ENO2 RGL2
ENO2 SUPT4H1
ENO2 GPX4
ENO2 ATP5G1
ENO2 ZNF134
ENO2 PAK1
ENO2 ATP5F1
ENO3 LTB
ENO3 NEAT1
CLU SLC1A3
FRY PDXDC1
FRY GSK3A
FRY ATP6AP1
FRY SLC23A2
FRY PAFAH1B1
NPAT MYCL1
NPAT SDC4
NPAT KRT2
NPAT ARHGAP5
NPAT LOC728849
NPAT BCLAF1
NPAT CSNK2A2
NPAT DVL3
NPAT SNRNP70
NPAT ZNF91
NPAT CTLA4
NPAT BAT1
NPAT TRO
NPAT UBXN4
NPAT AR
NPAT HTATSF1
NPAT CHMP1A
NPAT RASA1
NPAT FTO
NPAT ACOX2
NPAT TNFAIP1
NPAT C16orf45
NPAT SFRS11
NPAT TUBGCP3
NPAT KCNA6
NPAT MYLPF
LLGL2 RPL36A
LLGL2 HLA-C
LLGL2 PLK3
LLGL2 RPS27A
LLGL2 LOC728844
LLGL2 FBLN1
LLGL2 RPS9
LLGL2 ZNF146
LLGL2 FAS
LLGL2 ALX1
LLGL2 TNXB
LLGL2 BRPF1
LLGL2 OSM
LLGL2 EPRS
LLGL2 SNRPE
LLGL2 RPL27A
LLGL2 LDHB
LLGL2 WNT2B
LLGL2 MT3
LLGL2 RPS23
LLGL2 NRGN
LLGL2 RPS28
LLGL2 POU4F1
LLGL2 RAE1
LLGL2 KIAA0040
LLGL2 PNOC
LLGL2 RAP1GAP
LLGL2 PTPRS
LLGL2 RPL10A
LLGL2 SULT2B1
LLGL2 NEFL
LLGL2 POU2F2
LLGL1 SPI1
LLGL1 XPA
LLGL1 IGL@
LLGL1 C16orf35
LLGL1 PRKCG
LLGL1 AKT1
LLGL1 S100A7
LLGL1 TFDP1
ACOX2 AVPR1B
ACOX2 ARAF
ACOX2 RBM15B
ACOX2 SLC30A3
ACOX2 ZNF143
ACOX2 FGR
ACOX2 ARHGEF1
ACOX2 NAPG
ACOX2 TTYH2
ACOX2 PRF1
ACOX2 MYL3
ACOX2 MSTP9
ACOX2 INPP5J
ACOX2 ZNF177
ACOX2 MST1R
ACOX2 POP1
ACOX2 GHRHR
ACOX2 HLA-C
ACOX2 SLC14A2
ACOX2 ZNF167
ACOX2 SLC5A11
ACOX2 B4GALT1
ACOX2 RNF113A
ACOX2 PHKG2
ACOX2 CTLA4
ACOX2 KIAA0195
ACOX2 GLRB
ACOX2 PTPN1
ACOX2 SPRR2A
ACOX2 BCAM
ACOX2 GJA4
ACOX2 GALK1
ACOX2 GSTT1
ACOX2 SDC4
ACOX2 PAK1
ACOX2 PDE6B
ACOX2 AR
ACOX2 CYP2A6
ACOX2 CD5
ACOX2 KRT1
ACOX2 ZNF35
ACOX2 CDSN
ACOX2 CRYGB
ACOX2 NCAM1
ACOX2 MYH6
ACOX2 FHL3
ACOX2 HMGA2
ACOX2 SATB1
ACOX2 LTK
ACOX2 MVK
ACOX2 IL4
ACOX2 HLA-DOB
ACOX2 TUB
ACOX2 ZNF134
ACOX2 POLA2
ACOX2 MAP2K5
ACOX2 NUP188
ACOX2 DNASE1
ACOX2 ZWINTAS
ACOX2 TMEM106A
ACOX2 CHRM5
ACOX2 CRYBB1
ACOX2 MGAT5
ACOX2 BBS9
ACOX2 E2F1
ACOX2 CSTF3
ACOX2 DRD1
ACOX2 CYP2C19
ACOX2 PNMT
ACOX2 HLA-DQA1
ACOX2 FOLR2
GRIK1 PTPRR
IRS1 ATP5J
IRS1 YWHAH
IRS1 CUGBP2
DSG1 SNRPD2
CDK2 CYCS
CDK2 MYL7
CDK2 CCNG2
CDK2 ACADM
CDK2 ARHGEF7
CDK2 HNRNPK
CDK2 FSHR
CDK2 MAPRE1
CDK2 HK3
CDK2 IGL@
CDK2 CXorf40B
CDK2 ALDH6A1
CDK2 UNG
CDK2 RBM39
CDK2 CSTF3
CDK2 TRAM1
CDK2 STAT5B
CDK2 PFN2
CDK2 TLR1
CDK4 PCNA
CDK4 PTMA
CDK4 RPS27A
CDK4 H2AFZ
CDK4 ATP5J
CDK4 MCM3
CDK4 ATP5O
CDK4 POU2F2
CDK4 CAD
CDK5 TAF6
CDK5 NRL
CDK5 SLC6A8
CDK5 SLC35B1
CDK5 UNC119
CDK5 DMPK
CDK5 ARHGDIA
SGSH RPS19
CDK9 AVPR1B
CDK9 RGL2
CDK9 PI4KA
CDK9 SPG7
CDK9 SPTAN1
CDK9 C16orf45
CDK9 MBOAT7
CDK9 CLTC
CDK9 ABL1
CDK9 APLP2
CDK9 LOC728849
CDK9 IDH3A
CDK9 SLC9A6
CDK9 WASF3
CDK9 PSEN1
CDK9 EML1
CDK9 ATP6AP1
CDK9 BCLAF1
CDK9 ARHGEF1
CDK9 GPR125
CDK9 RBM25
CDK9 UBXN4
CDK9 NNT
CDK9 KIAA0513
CDK9 ARHGEF12
CDK9 KIAA0430
CDK9 TRO
CDK9 GNB1
CDK9 HERC1
CDK9 CES2
CDK9 TP53BP1
CDK9 CHMP1A
CDK9 FTO
CDK9 NFIC
CDK9 DAZAP2
CDK9 PDXDC1
CDK9 STX4
CDK9 PCDHGC3
CDK9 ATP13A3
HAPLN1 WNT2B
HAPLN1 CREB1
CFD FOLH1
LPAR4 N4BP2L2
LPAR4 REG1P
LPAR4 CKAP5
PDZK1IP1 LPAL2
ARPC1B HLA-F
ARPC1B A2M
PHB2 RPS23
PHB2 RPL18A
PHB2 OAS2
PHB2 MYLPF
PHB2 SPRR1A
PHB2 CD8B
PHB2 NPM1
PHB2 EBNA1BP2
MSH2 HK3
MSH2 TUBA1A
MSH2 UBE2A
MSH2 PDIA6
MSH2 HNRNPA2B1
MSH2 CAPRIN1
MSH2 HNRNPK
MSH2 SEPT7
MSH2 DAD1
MSH3 SEPT8
ITPR2 MLANA
ITPR2 TAF1
MSH6 SMN2
MSH6 LBR
MSH6 TMED10
MSH6 PDIA6
MSH6 EIF1AP1
MSH6 FHL1
MSH6 KRT7
MSH6 CASP8
MSH6 CKAP5
MSH6 HNRNPK
MSH6 HNRNPA2B1
MSH6 RANBP2
SF3B2 PPP2R1A
SF3B2 ADAR
SF3B2 SLC6A8
SF3B2 CHN2
SF3B2 GPX4
CYP17A1 MVK
CYP17A1 AQP2
CYP17A1 KCNMA1
CYP17A1 SCN9A
CYP17A1 CCR1
CYP17A1 SERPINF2
CYP17A1 CD8B
PRMT2 PCGF2
PRMT2 ARVCF
PRMT2 RTN1
PRMT2 HERC1
PRMT2 ATN1
PRMT2 SPTAN1
PRMT2 CITED1
PRKX PUM2
PRKX TMEFF1
PRKX SPTBN1
PRKX ZNF238
ODC1 SCAP
RGL2 MEN1
RGL2 SF1
RGL2 CHN2
RGL2 LEPROT
RGL2 ATP6AP1
RGL2 DGCR6
RGL2 NUP214
RGL2 MAPRE2
RGL2 CLCN4
RGL2 YWHAB
RGL2 PCDHGC3
RGL2 SMARCD1
RGL2 PDXDC1
RGL2 CCND2
RGL2 DDX5
RGL2 SNRNP27
RGL2 KLC1
RGL2 STMN1
RGL2 SPTAN1
RGL2 MMP19
RGL2 CLTC
RGL2 ARL4D
RGL2 KLHDC3
RGL2 DCTN1
RGL2 JUP
RGL2 B4GALT1
RGL2 GTF2I
RGL2 KIAA0195
RGL2 OGDH
RGL2 PPP1R10
RGL2 SHB
RGL2 UBA1
RGL2 TNFAIP1
RGL2 BAT3
RGL2 FLOT2
RGL2 GPD1L
RGL2 PI4KB
RGL2 UPF1
RGL2 ABL1
RGL2 PSEN1
RGL2 DUSP5
RGL2 ATP6V0C
RGL2 GNB1
RGL2 MED24
RGL2 LAMP1
RGL2 SALL2
RGL2 PPP1R7
RGL2 SGK1
RGL2 STAT5B
RGL2 PSMB2
RGL2 ATP5F1
RGL2 PPP2R1A
RGL2 SPG7
RGL2 SOX4
RGL2 WASF3
RGL2 UNC119
RGL2 C16orf45
RGL2 AP1B1
RGL2 CASC3
RGL2 CES2
RGL2 SNRPN
RGL2 TP53BP2
RGL2 PURA
RGL2 RABGGTA
RGL2 ZNF91
RGL2 CHRND
ANK2 KIAA0240
NIPAL3 PDE4A
ARHGDIB ATP5G1
ARHGDIB ATP6AP1
ARHGDIB HLA-F
ARHGDIB PDXDC1
NFKBIL2 IFITM1
NFKBIL1 TRAM1
NFKBIL1 IL2
NFKBIL1 HNRNPA2B1
NFKBIL1 CUGBP2
ARHGDIA CAPNS1
ARHGDIA SLC6A8
ARHGDIA MAN2A2
ARHGDIA PTGIR
ARHGDIA PSMC3
C16orf45 STMN1
C16orf45 ZNF167
C16orf45 RNH1
C16orf45 EDNRA
C16orf45 APLP2
C16orf45 DCTN1
C16orf45 SLC9A6
C16orf45 CTNND2
C16orf45 TNFAIP1
C16orf45 LOC100133166
C16orf45 ATP6AP1
C16orf45 DGCR6
C16orf45 RAB1A
C16orf45 CLIP1
C16orf45 YWHAB
C16orf45 ATP6V0D1
C16orf45 NNT
C16orf45 KIAA0513
C16orf45 SPOCK2
C16orf45 TRO
C16orf45 RTN1
C16orf45 HERC1
C16orf45 PCDHGC3
C16orf45 TP53BP1
C16orf45 TSPAN7
C16orf45 SMARCD1
C16orf45 SALL2
C16orf45 IGHM
C16orf45 PDXDC1
C16orf45 FTO
C16orf45 GSK3A
C16orf45 CES2
C16orf45 CHRND
EPRS RBM3
EPRS METAP1
EPRS PUM1
EPRS TOMM20
EPRS RBMX
EPRS CCT8
EPRS ZNF146
EPRS HNRNPK
EPRS GUSB
EPRS RPS23
EPRS ACTG1
EPRS KIAA0040
EPRS CLP1
EPRS RBBP4
EPRS SSR2
EPRS RPS3A
EPRS POU2F2
PNMT PDE6B
PNMT RNASE4
PNMT COL11A2
PNMT GH2
PNMT OR3A1
PNMT KIAA0226
PNMT DNASE1
PNMT PRF1
PNMT RAB32
PNMT MYLPF
PRKCI HSPA13
PRKCI SPCS2
PRKCI ABI2
PRKCI CASP2
PRKCI ACAP2
PRKCI KIAA0226
PRKCI LIMK2
PRKCI CYCS
PRKCI HES1
PRKCI SLC35D1
PRKCI HNRNPA2B1
PRKCH NRGN
PRKCH MCM5
PRKCH NOP14
PRKCH PTPRN
PRKCH S100A7
MATN3 APPBP2
MATN3 CYP2F1
COPA HMGN3
COPA HNRNPA3P1
COPA CLOCK
COPA KRT1
COPA N4BP2L2
COPA ADCYAP1
COPA ARHGAP5
COPA GCM1
COPA BTN2A2
COPA PMS2L5
COPA OAS2
COPA PXN
COPA PHC2
COPA PGK1
COPA ETV1
COPA OGDH
COPA PPP1R10
COPA CYB5R3
COPA CYP2A6
COPA PMS1
COPA BNIP1
COPA BBS9
COPA SDC4
COPA GOLGB1
COPA SFRS11
COPA UBC
COPA UFD1L
COPA PPP2R5B
COPA M6PR
FUT1 POU2F2
FUT1 KIAA0040
PRKCA CHMP1A
PRKCA HNRNPK
PRKCA CSNK2A2
CHRNE MYCL1
CHRNE CLOCK
CHRNE SLC14A2
CHRNE FABP3
CHRNE RBM15B
CHRNE B4GALT1
CHRNE BBS9
CHRNE AQP5
CHRNE AQP3
CHRNE REG1P
CHRNE CYP2A6
CHRNE PTPN1
CHRNE CD8B
CHRNE TAF1
CHRNE INPP5J
CHRNE STAT5B
CHRNE SECISBP2L
CHRNE STK38
CHRNE PAK1
PRKCE ATP5G2
PRKCD PARP1
PRKCG CD52
PRKCG PLK3
PRKCG AGER
PRKCG RPS15A
PRKCG PROL1
PRKCG SLC5A2
PRKCG AANAT
PRKCG APOB
PRKCG CYP2F1
PRKCG TWIST1
PRKCG DGKQ
PRKCG AFF3
PRKCG FASTK
PRKCG FLII
PRKCG SH3GL3
PRKCG DIO3
PRKCG EDN2
PRKCG RPS19
PRKCG RENBP
PRKCG MAP1A
PRKCG KIAA0195
PRKCG EFNA3
PRKCG NCAPD3
PRKCG TXN2
PRKCG CHERP
PRKCG FTO
PRKCG LOC91316
PRKCG CXCL9
PRKCG RABGGTA
PRKCG RPL10A
PRKCG CHRNG
PRKCG GFRA2
PRKCG ABCC2
CES1 KRT2
CES2 AVPR1B
CES2 MEN1
CES2 AKT1
CES2 ATP6AP1
CES2 NAPG
CES2 TAGLN2
CES2 ARHGEF12
CES2 AQP2
CES2 YWHAB
CES2 PCDHGC3
CES2 SMARCD1
CES2 MDM4
CES2 CSNK2A1
CES2 SNAP25
CES2 LOC91316
CES2 PDXDC1
CES2 GSK3A
CES2 POP1
CES2 BMPR2
CES2 DGCR6
CES2 ZNF37A
CES2 PAK1
CES2 ZNF177
CES2 STMN1
CES2 CTLA4
CES2 PROL1
CES2 TNFRSF14
CES2 SEPT6
CES2 SLC9A6
CES2 KRT6C
CES2 ZNF167
CES2 ITPKC
CES2 B4GALT1
CES2 MAP1A
CES2 ODF1
CES2 KIAA0195
CES2 TRO
CES2 NCAPD3
CES2 HERC1
CES2 SDC4
CES2 SPOCK2
CES2 DCTN1
CES2 ATP5O
CES2 ARHGEF1
CES2 TSC2
CES2 POFUT1
CES2 AGER
CES2 KRT86
CES2 SPTAN1
CES2 hCG_2024410
CES2 KIAA0513
CES2 ATP6V0C
CES2 FEV
CES2 IDUA
CES2 NEUROD2
CES2 C4orf8
CES2 FTO
CES2 ALDH2
CES2 TUB
CES2 TBXA2R
CES2 S100P
CES2 LOC728849
CES2 SPTBN1
CES2 HADHB
CES2 SLC9A3R2
CES2 DGKQ
CES2 DVL3
CES2 DNASE1
CES2 RABGGTA
CES2 TH
CES2 CYP2C19
CES2 DPP6
CES2 HLA-DOB
CES2 RRAGB
CES2 USP11
CES2 SNRPN
CES2 BBS9
CES2 LOC729602
CES2 SCN1B
CES2 FUT2
CES2 PTPRN
CES2 HLA-DQA1
LMAN1 ART3
LMAN1 PGC
LMAN1 CDKL5
LMAN1 INPP5J
LMAN1 CXCL9
LMAN1 MAP2K5
LMAN1 NPEPPS
LMAN2 ASNA1
LMAN2 CLPP
LMAN2 HLA-DOA
LMAN2 TNFRSF25
LMAN2 NOP14
KRIT1 TUBB
UCP1 KRT33B
UCP1 MYLPF
UCP1 ATP6V1C1
LMNA AGER
LMNA ARAF
LMNA ELF4
LMNA REG1A
LMNA CYP2F1
LMNA CDKL5
LMNA SLC9A3R2
LMNA GRM4
LMNA ODF1
LMNA KIAA0195
LMNA HMGA2
LMNA FEV
LMNA SMARCD1
LMNA LTK
LMNA ETV1
LMNA HLA-DOB
LMNA BMPR2
LMNA PDE6G
LMNA TUB
LMNA HLA-DQA1
LMNA SLAMF1
HBA2 HBB
PPYR1 CDC27
PPYR1 CDSN
DDX21 SSX2
DDX21 COX5A
DDX21 METAP1
DDX21 ATP5J
DDX21 PUM1
DDX21 PKP1
DDX21 KIAA0101
DDX21 RB1
DDX21 HNRNPA2B1
DDX21 PRIM2
DDX21 HNRNPF
DDX21 HNRNPM
DDX21 MAPK1IP1L
DDX21 PARP1
DDX21 ALDH7A1
DDX21 TAF7
DDX21 MELK
DDX21 PPID
ZNF157 AOC2
ZNF157 ESR2
ZNF157 E2F1
ZNF157 MYLPF
ZNF157 NAGA
DAZ2 CHML
DAZ2 ADSS
DAZ2 PPBPL2
DAZ2 ZWINTAS
DAZ2 NCAM1
DAZ2 HTR1B
DAZ2 RNF113A
NRL UNC119
NRL NEUROG1
NRL ACHE
PFKFB1 CACNG1
PFKFB1 NEFL
AMFR STIM1
AMFR RAD23B
AMFR HMGN2
AMFR PRKAG1
AMFR MATR3
AMFR CYB5R3
AMFR CDH2
AMFR MAPRE2
AMFR OS9
AMFR ZNF187
AMFR KIAA0240
AMFR PPP1R11
AMFR SALL2
AMFR PWP1
AMFR CASC3
AMFR BAT3
RAPSN PF4V1
TYMS NASP
TYMS ACTG1
TYMS HMGN1
TYMS SLC25A3
TYMS MAPRE1
TYMS PARP1
TYMS H2AFZ
TYMS TUBB
TYMS MCM3
TYMS SNRPB
TYMS CSE1L
TYMS KIAA0101
TYMS RBMX
TYMS SNRPF
TYMS TOP2A
GSTP1 CNR2
GSTP1 TTYH2
GSTP1 COL11A2
GSTP1 DNASE1
GSTP1 PMS2L11
GSTP1 POP1
GSTP1 SMARCD1
GSTP1 KLHDC10
ZNF91 BPTF
ZNF91 CPE
ZNF91 N4BP2L2
ZNF91 FKBP8
ZNF91 OGDH
ZNF91 LOC100133166
ZNF91 MPP3
ZNF91 BCLAF1
ZNF91 MARCKS
ZNF91 MEN1
ZNF91 PCDHGC3
ZNF91 SMARCD1
ZNF91 CSNK2A2
ZNF91 SNAP25
ZNF91 PDXDC1
ZNF91 UBC
ZNF91 HMGN3
ZNF91 SPTAN1
ZNF91 MED24
ZNF91 DNM1
ZNF91 KLHDC3
ZNF91 TRO
ZNF91 FAM175B
ZNF91 TNXB
ZNF91 SLC35A1
ZNF91 GPR162
ZNF91 GTF2I
ZNF91 NPEPPS
ZNF91 DHPS
ZNF91 KIAA0195
ZNF91 PPP1R7
ZNF91 BMI1
ZNF91 PPP1R11
ZNF91 SFPQ
ZNF91 PWP1
ZNF91 MLLT11
ZNF91 FTO
ZNF91 TAF7
ZNF91 SDC4
ZNF91 BAT3
ZNF91 BAT2
ZNF91 BAT1
ZNF91 DGCR6
ZNF91 PPP2R5C
ZNF91 PI4KA
ZNF91 CLOCK
ZNF91 CIRBP
ZNF91 DCTN1
ZNF91 SH3GL3
ZNF91 AP2M1
ZNF91 HNRNPM
ZNF91 DUSP5
ZNF91 REEP5
ZNF91 KIAA0513
ZNF91 HSF2
ZNF91 ARVCF
ZNF91 MCM3
ZNF91 KIAA0226
ZNF91 HTATSF1
ZNF91 SALL2
ZNF91 MVK
ZNF91 TAF1C
ZNF91 SECISBP2L
ZNF91 TMEM151B
ZNF91 PPP2R1A
ZNF91 ADAR
ZNF91 CHGB
ZNF91 MAP2
ZNF91 LOC728849
ZNF91 SPTBN1
ZNF91 IDH3G
ZNF91 MAB21L1
ZNF91 PXN
ZNF91 TH
ZNF91 AP1B1
ZNF91 DPP6
ZNF91 SPOCK2
ZNF91 CNP
ZNF91 GNB1
ZNF91 SLC9A6
ZNF91 CASC3
ZNF91 SNRPN
ZNF91 RABGGTB
ZNF91 RABGGTA
ZNF91 SFRS11
ZNF91 UFD1L
ATP6V1C1 CASP2
ATP6V1C1 GPER
ATP6V1C1 SMARCD2
ATP6V1C1 RB1CC1
ATP6V1C1 CSNK2A1
ADD3 ATP6V0C
ADD3 RB1CC1
ADD3 TP53BP1
ACTG1 ALDH7A1
ACTG1 TMEM131
ACTG1 CAPRIN1
ACTG1 ZNF146
ACTG1 ZNF238
ACTG1 RORC
ACTG1 BCLAF1
ACTG1 MARCKS
ACTG1 MAPRE1
ACTG1 HK3
ACTG1 SAFB
ACTG1 SNAP25
ACTG1 PTMA
ACTG1 CNN3
ACTG1 CCND2
ACTG1 MST1R
ACTG1 CPB2
ACTG1 RBBP4
ACTG1 HMGN2
ACTG1 METAP1
ACTG1 PUM1
ACTG1 ACADM
ACTG1 FAM175B
ACTG1 SLC35A1
ACTG1 UBXN4
ACTG1 GNAI1
ACTG1 TOP2B
ACTG1 TOP2A
ACTG1 MAPK1IP1L
ACTG1 STAG1
ACTG1 EIF1AP1
ACTG1 SFPQ
ACTG1 PWP1
ACTG1 GDI1
ACTG1 TAF7
ACTG1 TFAP4
ACTG1 NUP153
ACTG1 BAT1
ACTG1 PPP2R5E
ACTG1 PHF3
ACTG1 PPP2R5C
ACTG1 HDAC2
ACTG1 YY1
ACTG1 POLA2
ACTG1 CIRBP
ACTG1 CCNG2
ACTG1 POLB
ACTG1 HNRNPH2
ACTG1 KIAA0101
ACTG1 CBX1
ACTG1 HMGN1
ACTG1 PSEN1
ACTG1 HNRNPU
ACTG1 MAPK3
ACTG1 HNRNPK
ACTG1 HNRNPM
ACTG1 TM9SF2
ACTG1 SNRNP70
ACTG1 CREB1
ACTG1 FERMT2
ACTG1 UNG
ACTG1 CHMP1A
ACTG1 MVK
ACTG1 TBCC
ACTG1 TRAM1
ACTG1 KEAP1
ACTG1 ZNF133
ACTG1 MORC3
ACTG1 SPCS2
ACTG1 IER2
ACTG1 AFAP1
ACTG1 CAMLG
ACTG1 LOC728849
ACTG1 YES1
ACTG1 SSR1
ACTG1 YWHAQ
ACTG1 BRPF1
ACTG1 RBM39
ACTG1 HNRNPA2B1
ACTG1 SUZ12
ACTG1 PDHX
ACTG1 BMI1
ACTG1 CASC3
ACTG1 USP10
ACTG1 MCM2
ACTG1 FAM53B
ACTG1 RASA1
ACTG1 NFIB
ACTG1 DAZAP2
ACTG1 ARMCX6
ACTG1 CSTF3
ACTG1 RBMX
ACTG1 RABGGTB
ACTG1 CXorf40B
ACTG1 SFRS11
ACTG1 TUBA1A
ACTG1 CKAP5
ADD1 DPF2
ADD1 PPP2R1A
ADD1 ATP6V1A
ADD1 PI4KA
ADD1 PRKAG1
ADD1 MEN1
ADD1 SF1
ADD1 CDC37
ADD1 UPF1
ADD1 TNNC1
ADD1 ATP5O
ADD1 ATP5B
ADD1 RB1CC1
ADD1 KLHDC3
ADD1 UBA1
ADD1 OGDH
ADD1 MPP2
ADD1 AHDC1
ADD1 B4GALT1
ADD1 NPEPPS
ADD1 OS9
ADD1 CRAT
ADD1 DHPS
ADD1 TRO
ADD1 GNB1
ADD1 ZNF22
ADD1 PPP1R10
ADD1 ATN1
ADD1 KLC1
ADD1 CSNK2A1
ADD1 BBS9
ADD1 MAP2
ADD1 REEP5
ADD1 INPP5J
ADD1 PMS2L11
ADD1 CDC2L5
ADD1 SUPT4H1
ADD1 GOLGB1
ADD1 SNRPN
ADD1 OSBP
ADD1 IRF9
ADD1 M6PR
WWP1 PI4KB
WWP1 USP7
WWP1 ZMYND11
WWP1 RB1CC1
WWP1 KRT86
WWP1 NAPG
WWP1 MAPK1IP1L
WWP1 RFC1
WWP1 ALDH6A1
WWP1 NAGA
WWP1 SF1
WWP1 MVK
WWP1 CSNK2A2
WWP1 EZH1
WWP1 CSTF3
WWP1 TUBGCP3
FAM3C PCNA
FAM3C NUP188
FAM3C ZNF187
FAM3C APPBP2
FAM3C SEC23B
FAM3C ATP6V1E1
FAM3C EIF5
FAM3C DYNLT3
FAM3C UTP14C
FAM3C RAE1
FAM3C ACADM
FAM3C TMED10
AFF2 AGTR1
PPIL2 POLA2
PPIL2 PCYT2
PPIL2 RBBP5
PPIL2 ABO
TMED10 MMP14
TMED10 ELAVL4
TMED10 SPCS2
TMED10 CLOCK
TMED10 CYCS
TMED10 DDOST
TMED10 GLUD1
TMED10 HNRNPH2
TMED10 APLP2
TMED10 ACADM
TMED10 YES1
TMED10 PMS2L5
TMED10 TMED9
TMED10 AP2M1
TMED10 CBFB
TMED10 PXN
TMED10 SUZ12
TMED10 UBXN4
TMED10 MAPK3
TMED10 ANKRD46
TMED10 APPBP2
TMED10 P4HB
TMED10 STK38
TMED10 NAGA
TMED10 ATP2B1
TMED10 CHMP1A
TMED10 TAF7
TMED10 DAZAP2
TMED10 ARMCX6
TMED10 TNFAIP1
TMED10 RNF103
TMED10 CSTF3
TMED10 TRAM1
TMED10 PFN2
TMED10 HNRNPK
TMED10 SFRS11
TMED10 ZNF133
PPP1R7 CPE
PPP1R7 APLP2
PPP1R7 SH3GL3
PPP1R7 AP2M1
PPP1R7 SLC9A6
PPP1R7 ATP6AP1
PPP1R7 BCLAF1
PPP1R7 USF2
PPP1R7 YWHAB
PPP1R7 ATP6V0C
PPP1R7 ARHGEF12
PPP1R7 RRAGA
PPP1R7 WASF3
PPP1R7 CNP
PPP1R7 OGDH
PPP1R7 MLLT11
PPP1R7 CASC3
PPP1R7 UTP14C
PPP1R7 SNRPN
PPP1R7 SALL2
PPP1R7 FTO
PPP1R7 SEMA3C
PPP1R7 LOC100133166
PPP1R7 SDC4
PPP1R7 ATP5F1
KCNJ5 CAST
TIAM1 ARVCF
TIAM1 GRIA2
TIAM1 TMEFF1
TIAM1 ELAVL3
TIAM1 RTN1
TIAM1 HERC1
TIAM1 RNF144A
TIAM1 TSPAN7
TIAM1 PRKACB
TIAM1 LOC728849
PPP4C DHX38
PPP4C CPD
PPP4C CBX1
BCLAF1 HSF2
BCLAF1 CPE
BCLAF1 RBM15B
BCLAF1 OGDH
BCLAF1 LOC100133166
BCLAF1 MPP3
BCLAF1 ATP6AP1
BCLAF1 FGR
BCLAF1 MARCKS
BCLAF1 SETDB1
BCLAF1 SLC35A1
BCLAF1 ARHGEF16
BCLAF1 SAFB
BCLAF1 NR2C1
BCLAF1 CSNK2A1
BCLAF1 SNAP25
BCLAF1 GH1
BCLAF1 NPEPPS
BCLAF1 GSK3A
BCLAF1 ZKSCAN1
BCLAF1 DDX5
BCLAF1 DPP6
BCLAF1 UBC
BCLAF1 COPB1
BCLAF1 B4GALT1
BCLAF1 CCND2
BCLAF1 HMGN3
BCLAF1 CTNND1
BCLAF1 MED24
BCLAF1 PUM2
BCLAF1 PUM1
BCLAF1 CLTC
BCLAF1 ACADM
BCLAF1 APPBP2
BCLAF1 SLC9A6
BCLAF1 FAM175B
BCLAF1 UBXN4
BCLAF1 TOP2B
BCLAF1 POLA2
BCLAF1 KIAA0247
BCLAF1 MLLT11
BCLAF1 EIF1AP1
BCLAF1 MAPK1IP1L
BCLAF1 GRM4
BCLAF1 BAT3
BCLAF1 PDE6G
BCLAF1 BAT1
BCLAF1 PPP2R5E
BCLAF1 PHF3
BCLAF1 PPP2R5C
BCLAF1 RAD23B
BCLAF1 PI4KA
BCLAF1 CLOCK
BCLAF1 CIRBP
BCLAF1 CDSN
BCLAF1 HNRNPH2
BCLAF1 CBX1
BCLAF1 TNFAIP1
BCLAF1 CDC37
BCLAF1 AP2M1
BCLAF1 SH3GL3
BCLAF1 TM9SF2
BCLAF1 SNRNP70
BCLAF1 TBXA2R
BCLAF1 KIAA0430
BCLAF1 GNB1
BCLAF1 ARL6IP1
BCLAF1 KIAA0226
BCLAF1 HTATSF1
BCLAF1 SNRK
BCLAF1 UBE2N
BCLAF1 SECISBP2L
BCLAF1 CNTN1
BCLAF1 TUBGCP3
BCLAF1 ZNF134
BCLAF1 HIVEP1
BCLAF1 ATP5F1
BCLAF1 SMN2
BCLAF1 PPP2R1A
BCLAF1 SPCS2
BCLAF1 LAMP2
BCLAF1 SDC4
BCLAF1 KIAA0232
BCLAF1 PSMD2
BCLAF1 VHL
BCLAF1 AFAP1
BCLAF1 LOC728849
BCLAF1 NUP188
BCLAF1 PXN
BCLAF1 SUZ12
BCLAF1 RRAGA
BCLAF1 CNP
BCLAF1 KIAA0240
BCLAF1 BMI1
BCLAF1 CASC3
BCLAF1 SNRPN
BCLAF1 CYP2A6
BCLAF1 USP14
BCLAF1 NAGA
BCLAF1 RASA1
BCLAF1 BBS9
BCLAF1 DAZAP2
BCLAF1 CSTF3
BCLAF1 RBMX
BCLAF1 NDUFS1
BCLAF1 PURA
BCLAF1 SFRS11
BCLAF1 UFD1L
BCLAF1 CKAP5
MAP3K5 FTH1
MAP3K5 CLTC
MARCKS PSMF1
MARCKS ALDH7A1
MARCKS AGER
MARCKS TMEM131
MARCKS RB1
MARCKS ZNF142
MARCKS ZNF146
MARCKS ARHGEF7
MARCKS ATP6AP1
MARCKS USP7
MARCKS MAPRE1
MARCKS ANKRD46
MARCKS HK3
MARCKS SAFB
MARCKS UBXN4
MARCKS CSNK2A2
MARCKS RBM39
MARCKS MST1R
MARCKS CPB2
MARCKS RBBP4
MARCKS GHRHR
MARCKS HMGN3
MARCKS HMGN1
MARCKS METAP1
MARCKS MLL3
MARCKS PUM1
MARCKS ACADM
MARCKS BMS1
MARCKS FAM175B
MARCKS ZNF167
MARCKS SECISBP2L
MARCKS B4GALT1
MARCKS TOP2B
MARCKS MAPK1IP1L
MARCKS KIAA0195
MARCKS STAG1
MARCKS IGL@
MARCKS PARP1
MARCKS EIF1AP1
MARCKS SFPQ
MARCKS LBR
MARCKS PWP1
MARCKS HADH
MARCKS TFAP4
MARCKS TNFAIP1
MARCKS INSM1
MARCKS NUP153
MARCKS BAT3
MARCKS BAT1
MARCKS PPP2R5E
MARCKS PHF3
MARCKS PPP2R5C
MARCKS HDAC2
MARCKS SAT1
MARCKS TAF15
MARCKS KIAA0101
MARCKS HMGN2
MARCKS HNRNPU
MARCKS MAPK3
MARCKS HNRNPK
MARCKS HNRNPM
MARCKS TM9SF2
MARCKS SRD5A1
MARCKS SNRNP70
MARCKS RANBP2
MARCKS RPL36A
MARCKS KIAA0226
MARCKS UNG
MARCKS CHMP1A
MARCKS MVK
MARCKS CNTN1
MARCKS RNF144A
MARCKS POLA2
MARCKS RRM1
MARCKS LIMK2
MARCKS PSMD2
MARCKS EZH1
MARCKS MAP2K5
MARCKS AFAP1
MARCKS CAMLG
MARCKS LOC728849
MARCKS YES1
MARCKS UBC
MARCKS GCLC
MARCKS HNRNPA2B1
MARCKS SUZ12
MARCKS VIPR1
MARCKS YWHAE
MARCKS BMI1
MARCKS CASC3
MARCKS MCM2
MARCKS USP14
MARCKS CUGBP2
MARCKS FERMT2
MARCKS RBMX
MARCKS CXorf40B
MARCKS SFRS11
MARCKS CKAP5
FMOD EPHX1
FMOD LOC91316
FMOD GH2
NUP214 BAT2
TRPV6 DHODH
SETDB1 TBXA2R
SETDB1 APPBP2
SETDB1 NONO
SETDB1 CIRBP
SETDB1 CDC37
SETDB1 HTATSF1
SETDB1 RPA2
SETDB1 GTF2I
PRTN3 FUT4
PRTN3 RPS29
ERBB2 PECAM1
ERBB2 MTHFD2
ERBB2 BTN3A1
ERBB2 FAS
ERBB2 MMP14
ERBB2 CACNA1C
ERBB2 MUTYH
ERBB2 TNFSF9
ERBB2 PPY
ERBB2 CD79A
IARS ATP6V0C
IARS ARHGEF12
IARS HCFC1
IARS CNP
IARS SPG7
IARS EIF4H
IARS HTATSF1
TBXAS1 CTSB
TBXAS1 NAT6
TBXAS1 DIO3
FMO4 POLA2
FMO4 GHRHR
FMO4 MAPK1IP1L
FMO4 ARHGEF7
FMO4 OAS2
FMO4 CYP2A6
FMO4 NASP
SHC3 MORC3
SHC3 YY1
SHC3 MYL7
SHC3 PRSS3
SHC3 EPS15
SHC3 BMS1
SHC3 HNRNPU
SHC3 NARS
SHC3 C11orf58
SHC3 MAPRE1
SHC3 GUSB
SHC3 CD63
SHC3 SFPQ
SHC3 MCFD2
SHC3 TAF7
SHC3 ALDH4A1
SHC3 CNN3
SHC3 TAF9
SHC3 TRAM1
SHC3 DOK1
SHC3 ATP5F1
CTSD PSMB2
CTSE FDX1
CTSE SERPINF2
TOMM34 PTEN
CHERP DCTN1
CHERP SH3GL3
CHERP AVL9
CHERP SUPT5H
CHERP RNASE3
CHERP EFNA3
CHERP NCAPD3
CHERP TNK2
CHERP IER2
RPL12 SALL2
RPL12 USP7
RPL12 FUS
RPL13 NACA
RPL13 RPS16
RPL13 GNAS
RPL13 TWIST1
RPL13 RPS19
RPL13 GAPDH
RPL13 HPCA
RPL13 RPS10
RPL13 RPL10A
RPL13 RPS15A
RPL13 RPS17
FGFR4 DGCR2
MIF EXTL2
MIF COX7C
RPL18 RPL7A
RPL18 SPRR2A
RPL19 MBOAT7
FGFR1 TOP2B
SMPDL3B NFIC
INPP5A ACE
CXCL3 WNT2B
INPP5D PARP4
INPP5D INPP5J
INPP5D TRD@
INPP5D KRT31
INPP5D CYP2A6
INPP5D MYD88
INPP5D HLA-DQA1
INPP5D FUT2
INPP5E HSPA13
NME3 RCAN1
CXCL9 MMP11
CXCL9 GCM1
CXCL9 NCAM1
CXCL9 UGP2
CXCL9 APOB
CXCL9 ASMT
CXCL9 HADHB
CXCL9 TNXB
CXCL9 OPRL1
CXCL9 S100A7
CXCL9 MAP1A
CXCL9 AQP2
CXCL9 REG1A
CXCL9 HMGA2
CXCL9 C2orf3
CXCL9 PTGIS
CXCL9 LTK
CXCL9 NFIC
CXCL9 BCAM
CXCL9 TAF1
CXCL9 INPP5J
CXCL9 CPB1
CXCL9 PAK1
CXCL9 FUT2
CXCL9 HLA-DOB
CXCL9 GFRA2
CXCL9 ZNF37A
INPP5J PRKAG1
INPP5J TNNC1
INPP5J MEN1
INPP5J N4BP2L2
INPP5J GCM1
INPP5J RBM15B
INPP5J SLC30A3
INPP5J MPP2
INPP5J OAS2
INPP5J AQP7
INPP5J AQP2
INPP5J CENPI
INPP5J B4GALT1
INPP5J PRF1
INPP5J CSNK2A1
INPP5J GSK3A
INPP5J DGCR6
INPP5J PAK1
INPP5J NR3C2
INPP5J UROD
INPP5J KIAA0195
INPP5J TNXB
INPP5J KCNMA1
INPP5J NF1
INPP5J GRM4
INPP5J RNPS1
INPP5J IGL@
INPP5J PTPN1
INPP5J BCAM
INPP5J GJA5
INPP5J TAF1
INPP5J VAV1
INPP5J VAV2
INPP5J SDC4
INPP5J PDE6B
INPP5J AR
INPP5J ZNF148
INPP5J SNRPN
INPP5J BLK
INPP5J PI4KA
INPP5J CLOCK
INPP5J GPER
INPP5J KRT1
INPP5J FABP3
INPP5J CDSN
INPP5J GABRA1
INPP5J NCAM1
INPP5J SH3GL3
INPP5J SLC10A2
INPP5J GNB1
INPP5J NAT6
INPP5J GNB3
INPP5J MVK
INPP5J C4orf8
INPP5J PMS2L11
INPP5J SECISBP2L
INPP5J HLA-DOB
INPP5J ZNF132
INPP5J ZNF134
INPP5J SLAMF1
INPP5J CD53
INPP5J PPP2R1B
INPP5J MAP2K5
INPP5J DRG2
INPP5J NOS1
INPP5J TMEM106A
INPP5J PTGIS
INPP5J CRYBB1
INPP5J IL32
INPP5J NAGA
INPP5J BBS9
INPP5J SSR1
INPP5J CFDP1
INPP5J CHRND
INPP5J M6PR
INPP5K PPP2R1B
INPP5K RASL10A
INPP5K TH
INPP5K GPR31
INPP5K CYP2F1
INPP5K KRT85
INPP5K TFE3
INPP5K HSD17B3
INPP5K SSTR4
INPP5K TBXA2R
INPP5K HTR2C
INPP5K CNP
INPP5K CENPB
INPP5K NCAPD3
INPP5K SMARCD1
INPP5K VAV1
INPP5K SPTBN1
INPP5K PMS2L11
INPP5K POP1
INPP5K MYBPC2
INPP5K SLAMF1
INPP5K SYN1
SYP ILVBL
SYP RAF1
SYP MAN2A2
SYP EWSR1
ZNF37A AVPR1B
ZNF37A ARAF
ZNF37A SPTBN1
ZNF37A RNF113A
ZNF37A CEBPE
ZNF37A ASMT
ZNF37A KRT86
ZNF37A NAPG
ZNF37A DVL3
ZNF37A B4GALT1
ZNF37A S100A7
ZNF37A ZWINTAS
ZNF37A REG1A
ZNF37A HMGA2
ZNF37A NCAPD3
ZNF37A AR
ZNF37A LTK
ZNF37A PTPN1
ZNF37A H2AFB1
ZNF37A TMED10P
ZNF37A GH2
ZNF37A ZNF177
ZNF37A CYP2C19
SHC1 MVP
IGHA1 GHRHR
IGHA1 LIMK2
IGHA1 HK3
IGHA1 MST1R
IGHA1 HNRNPK
IGHA1 CYP2A6
IGHA1 CHMP1A
MAP1B SRD5A1
MAP1B HSF2
HELZ SAFB
HELZ HNRNPU
HELZ LEPROT
HELZ UBE2V2
MATR3 MAP4K5
MATR3 CAPRIN1
MATR3 ATP6V1A
MATR3 GCLC
MATR3 PIK3R4
MATR3 ZNF410
MATR3 CNP
MATR3 CASC3
MATR3 NAGA
MATR3 ATP2B1
MATR3 CSNK2A1
MATR3 OSBP
MATR3 AZIN1
MATR3 CUL4A
MATR3 PURA
MATR3 STX16
MATR3 COPB1
MATR3 MAPRE2
MATR3 ZNF134
TIMM8A EDN2
DAXX COL11A1
AP2S1 ERCC2
AP2S1 ERCC3
AP2S1 PXMP3
AP2S1 NFE2L1
AP2S1 HNRNPU
AP2S1 AP2M1
AP2S1 ISCU
AP2S1 SOD2
AP2S1 USP14
AP2S1 DUT
AP2S1 IGHM
SMA4 EP300
SMA4 TMEM131
SMA4 CST4
AHNAK SSTR3
AFF3 ODF1
AFF3 ADAM11
AFF3 DGKQ
AFF3 GNB2L1
AFF3 PROL1
AFF3 AANAT
CTGF TIMP3
CTGF PDIA6
CTGF HLA-A
CTGF ITGB5
CTGF SSR1
CTGF ZFP36
CTGF PWP1
CTGF A2M
AFF1 HLA-C
ECH1 PGD
ECH1 CAPNS1
XPA CCR2
PNPLA4 TUB
PNPLA4 UGP2
PNPLA4 MMP11
GUCA2B MMP8
NPPB MAPK1IP1L
NPPB HNRNPU
NPPB THBS3
NPPB RAB3A
NPPB ABO
NPPB ASL
NPPC TAP1
NPPC LCT
NPPC ASNA1
NPPC AQP1
NPPC ZC3H3
NPPC LITAF
NPPC ALX1
NPPC POLR2H
NPPC NEFL
NPPC IL8
THRSP BNIP1
NPPA TMEM151B
P11 PDE4A
MAP1A AVPR1B
MAP1A MMP11
MAP1A ASNA1
MAP1A SLC5A11
MAP1A UGP2
MAP1A HTR2C
MAP1A PML
MAP1A S100A7
MAP1A NOS1
MAP1A AQP2
MAP1A HLA-DOB
MAP1A NRGN
MAP1A HMGA2
MAP1A NCAPD3
MAP1A PNOC
MAP1A PTGIR
MAP1A LOC91316
MAP1A NEAT1
MAP1A MYBPC2
MAP1A CHRND
MAP1A GFRA2
MAP1A PTPRN
MAP1A TUB
MAP1A SYN1
GALNT1 CYB5R3
KIAA0195 AVPR1B
KIAA0195 AGER
KIAA0195 AKT1
KIAA0195 ARAF
KIAA0195 GCM1
KIAA0195 MPP2
KIAA0195 ARHGEF1
KIAA0195 GOLGA1
KIAA0195 NNT
KIAA0195 HCG8
KIAA0195 ARHGEF12
KIAA0195 MEN1
KIAA0195 PCDHGC3
KIAA0195 SMARCD1
KIAA0195 IP6K1
KIAA0195 PDXDC1
KIAA0195 GSK3A
KIAA0195 MRPL49
KIAA0195 PAK1
KIAA0195 STMN1
KIAA0195 FUS
KIAA0195 SPTAN1
KIAA0195 TNFRSF14
KIAA0195 PITPNA
KIAA0195 RRAGB
KIAA0195 ZNF167
KIAA0195 B4GALT1
KIAA0195 ODF1
KIAA0195 RNPS1
KIAA0195 TRO
KIAA0195 HERC1
KIAA0195 PTPN1
KIAA0195 BNIP1
KIAA0195 ETV1
KIAA0195 TNK2
KIAA0195 VAV1
KIAA0195 VAV2
KIAA0195 DGCR6
KIAA0195 PPP2R5B
KIAA0195 PPP2R5C
KIAA0195 SEC14L1
KIAA0195 ABL1
KIAA0195 USF2
KIAA0195 BBS9
KIAA0195 SETMAR
KIAA0195 GNB1
KIAA0195 KIAA0226
KIAA0195 SATB1
KIAA0195 SALL2
KIAA0195 C4orf8
KIAA0195 FTO
KIAA0195 PMS2L11
KIAA0195 ZNF134
KIAA0195 ATP6V0C
KIAA0195 PPP2R1A
KIAA0195 G6PD
KIAA0195 SPG7
KIAA0195 CHGB
KIAA0195 ERCC4
KIAA0195 AP3S2
KIAA0195 MPRIP
KIAA0195 SPTBN1
KIAA0195 DRG2
KIAA0195 SLC9A3R2
KIAA0195 DGKQ
KIAA0195 MAPKAPK2
KIAA0195 NUP188
KIAA0195 DNASE1
KIAA0195 YWHAB
KIAA0195 AP1B1
KIAA0195 PDE6G
KIAA0195 RENBP
KIAA0195 TDO2
KIAA0195 CASC3
KIAA0195 USP11
KIAA0195 IL32
KIAA0195 NFIC
KIAA0195 FEV
KIAA0195 RABGGTA
KIAA0195 CHRND
KIAA0195 PTPRN
KIAA0195 ATXN1
KIAA0195 HLA-DQA1
FRZB C1S
PRM2 MAP4K2
PRM2 SLC29A2
PRM2 CCR9
PRM2 AANAT
PRM2 SEPT6
PRM2 SNX17
PRM2 TWIST1
PRM2 SH3GL3
PRM2 IL8
PRM2 TH
PRM2 CHRNG
PRM2 ODF1
PRM2 GCG
PRM2 NRGN
PRM2 PAPPA
PRM2 LTB
PRM2 CYP4A11
PRM2 POU4F1
PRM2 MYBPC2
PRM2 SLAMF1
PRM2 NOP14
PHKA1 AGER
GCKR LPAL2
TUBB3 ARVCF
SFPQ YY1
SFPQ HMGN2
SFPQ POLA2
SFPQ METAP1
SFPQ CCNG2
SFPQ MAPK1IP1L
SFPQ TOMM20
SFPQ RBMX
SFPQ LOC728849
SFPQ CCT8
SFPQ BMS1
SFPQ ZNF146
SFPQ U2AF1
SFPQ FAM175B
SFPQ HNRNPU
SFPQ NARS
SFPQ HPRT1
SFPQ KDM4A
SFPQ HNRNPM
SFPQ SLC12A3
SFPQ UBXN4
SFPQ PSMC6
SFPQ HNRNPA2B1
SFPQ GNPDA1
SFPQ HK3
SFPQ SAFB
SFPQ PARP1
SFPQ ABO
SFPQ EIF4H
SFPQ PHF3
SFPQ SNRPN
SFPQ MCM2
SFPQ UNG
SFPQ MCFD2
SFPQ PWP1
SFPQ FAM53B
SFPQ BRPF1
SFPQ RABGGTB
SFPQ SUZ12
SFPQ IER2
SFPQ RBBP4
SFPQ TRAM1
SFPQ TFCP2
SFPQ RFC3
SFPQ CSNK1E
SFPQ PPP2R5E
SFPQ CKAP5
UBA1 PPP2R1A
UBA1 SF1
UBA1 UPF1
UBA1 SLC9A6
UBA1 FAM50A
UBA1 PSEN1
UBA1 TRAPPC10
UBA1 ATP6V0C
UBA1 CSK
UBA1 GNB1
UBA1 OGDH
UBA1 SALL2
UBA1 SNRPN
UBA1 AZIN1
UBA1 GPX4
UBA1 ATP5O
UBA1 HLA-DQA1
PWP2 CYP21A2
PWP1 GNPDA1
PWP1 PHC2
PWP1 UBC
PWP1 KLC1
PWP1 MMP14
PWP1 HMGN3
PWP1 PUM2
PWP1 PUM1
PWP1 ACADM
PWP1 FAM175B
PWP1 ZNF133
PWP1 NARS
PWP1 UBXN4
PWP1 MAPK1IP1L
PWP1 SEC13
PWP1 PPP1R11
PWP1 EIF4H
PWP1 TAF7
PWP1 NASP
PWP1 PPID
PWP1 MRPS27
PWP1 IRF9
PWP1 NUP153
PWP1 BAT3
PWP1 GPD1L
PWP1 PPP2R5C
PWP1 RAD23B
PWP1 PPP2R1A
PWP1 CIRBP
PWP1 TAF11
PWP1 ATP5B
PWP1 SH3GL3
PWP1 AP2M1
PWP1 HNRNPM
PWP1 DUSP1
PWP1 COMT
PWP1 CYB5R3
PWP1 HTATSF1
PWP1 KEAP1
PWP1 ATP5F1
PWP1 POLA2
PWP1 PSMD8
PWP1 MPRIP
PWP1 RPA2
PWP1 LOC728849
PWP1 YES1
PWP1 RABGGTB
PWP1 CNP
PWP1 KIAA0240
PWP1 CASC3
PWP1 MCM3
PWP1 ARMCX6
PWP1 IER2
PWP1 RBMX
PWP1 CUL4A
PWP1 TFCP2
PWP1 SFRS11
PWP1 M6PR
SPRR2A AVPR1B
SPRR2A NEAT1
SPRR2A SERPINF2
ZNF132 ST14
ZNF132 TLR1
ZNF132 KIAA0513
SPRR2C NCAM1
SPRR2C DAZAP2
SPRR2C CYP2C19
SPRR2C MYLPF
SPRR2B HLA-DQB1
ZNF133 RBM4
ZNF133 CYB5R3
ZNF133 SPCS2
ZNF133 ERCC4
ZNF133 CPE
ZNF133 PUM1
ZNF133 LEPROT
ZNF133 BMI1
ZNF133 XRCC5
ZNF133 MYH2
ZNF133 OGDH
ZNF133 HPRT1
ZNF133 NARS
ZNF133 RBM15B
ZNF133 CASC3
ZNF133 KDM4A
ZNF133 B4GALT1
ZNF133 TOP2B
ZNF133 MAPK1IP1L
ZNF133 CNP
ZNF133 QDPR
ZNF133 KIAA0240
ZNF133 MLLT11
ZNF133 PPP1R11
ZNF133 HTATSF1
ZNF133 CHMP1A
ZNF133 GDI1
ZNF133 TAF7
ZNF133 SNAP25
ZNF133 DAZAP2
ZNF133 ARMCX6
ZNF133 TFCP2
ZNF133 PRKACB
ZNF133 CTCF
TP53 RPA2
TP53 TRAM1
TP53 HTATSF1
TP53 GRM4
GNAQ AKT1
GNAQ RAB1A
GNAQ RRAGB
GNAQ CSNK2A1
GNAQ IER2
GNAQ HLA-DQA1
GNAQ PPP1R10
GNAQ CYP2C19
GNAQ MYD88
GNAQ RAF1
GNAQ PAK1
GNAQ SPTBN1
UBE2N N4BP2L2
UBE2N PKP1
UBE2N UFD1L
UBE2N UBE2V2
UBE2N ZNF146
UBE2N UBC
UBE2N NDUFA12
UBE2N HNRNPA2B1
UBE2N ANKRD46
UBE2N SOD1
UBE2N HK3
UBE2N SAFB
UBE2N B4GALT1
UBE2N ATP2B1
UBE2N SNAP25
UBE2N GHRHR
UBE2N HMGN3
UBE2N PUM1
UBE2N SEPT7
UBE2N ACADM
UBE2N CDH17
UBE2N TUBA1A
UBE2N NARS
UBE2N SRP14
UBE2N UBXN4
UBE2N TOP2B
UBE2N MAPK1IP1L
UBE2N STX16
UBE2N IGL@
UBE2N PPP1R11
UBE2N EIF4H
UBE2N EIF1AP1
UBE2N TNFAIP1
UBE2N NUP153
UBE2N PPP2R5E
UBE2N PPP2R5C
UBE2N YY1
UBE2N CIRBP
UBE2N ATP5J
UBE2N HNRNPH2
UBE2N HMGN2
UBE2N HMGN1
UBE2N MAPK3
UBE2N HNRNPU
UBE2N AP2M1
UBE2N HNRNPK
UBE2N HNRNPM
UBE2N HNRNPC
UBE2N TAF7
UBE2N QDPR
UBE2N COMT
UBE2N HTATSF1
UBE2N ALDH7A1
UBE2N CHMP1A
UBE2N TRAM1
UBE2N PPID
UBE2N PSMD9
UBE2N SPCS2
UBE2N PSMD6
UBE2N CYCS
UBE2N EZH1
UBE2N DDOST
UBE2N GTF2A2
UBE2N RB1CC1
UBE2N LOC728849
UBE2N COX5B
UBE2N YWHAQ
UBE2N PXN
UBE2N SUZ12
UBE2N CEBPZ
UBE2N YWHAE
UBE2N KIAA0240
UBE2N BMI1
UBE2N CREB1
UBE2N USP14
UBE2N MCFD2
UBE2N CSTF3
UBE2N RPA2
UBE2N RABGGTB
UBE2N PURA
UBE2N SFRS11
UBE2N FAM175B
UBE2N LAMP2
UBE2A LRPPRC
UBE2A SEPT7
UBE2A LOC728849
UBE2A HNRNPK
UBE2A HNRNPM
UBE2A NFIL3
UBE2A YWHAE
UBE2A SMC1A
UBE2A UBXN4
UBE2A ADK
UBE2A TAF7
UBE2A TAF9
ZNF134 AVPR1B
ZNF134 AOC2
ZNF134 CPE
ZNF134 N4BP2L2
ZNF134 RBM15B
ZNF134 SLC30A3
ZNF134 LOC100133166
ZNF134 MPP2
ZNF134 LIG4
ZNF134 HCG8
ZNF134 ANKRD46
ZNF134 TSNAX
ZNF134 GRM4
ZNF134 UTP14C
ZNF134 ATP2B1
ZNF134 CSNK2A1
ZNF134 SNAP25
ZNF134 TOP2B
ZNF134 GSK3A
ZNF134 MRPL49
ZNF134 ATP6V1A
ZNF134 TNFRSF14
ZNF134 PUM1
ZNF134 FAM175B
ZNF134 SSTR3
ZNF134 B4GALT1
ZNF134 MYST3
ZNF134 NPEPPS
ZNF134 EPHB3
ZNF134 SEC13
ZNF134 TMED10P
ZNF134 ESR2
ZNF134 VAV1
ZNF134 SDC4
ZNF134 DPF2
ZNF134 PI4KA
ZNF134 CLOCK
ZNF134 CIRBP
ZNF134 KRT1
ZNF134 CDSN
ZNF134 SH3GL3
ZNF134 MAPK3
ZNF134 KIAA0430
ZNF134 GNB1
ZNF134 SATB1
ZNF134 MVK
ZNF134 ATP6V0D1
ZNF134 ATP6V1E1
ZNF134 GLUD1
ZNF134 FARSA
ZNF134 SLC23A2
ZNF134 PRKACB
ZNF134 SECISBP2L
ZNF134 MAP4K5
ZNF134 SPCS2
ZNF134 WASF3
ZNF134 KDM4A
ZNF134 PXN
ZNF134 AP1B1
ZNF134 CHRND
ZNF134 CNP
ZNF134 TMEM106A
ZNF134 BMI1
ZNF134 CASC3
ZNF134 ALDH6A1
ZNF134 SNRPN
ZNF134 NAGA
ZNF134 BBS9
ZNF134 SQSTM1
ZNF134 DAZAP2
ZNF134 CSTF3
ZNF134 RPA2
ZNF134 RABGGTB
ZNF134 SSR1
ZNF134 PURA
ZNF134 SFRS11
ZNF134 M6PR
MOGS DUSP7
ST8SIA4 PDHB
ST8SIA4 FOXF1
GNAZ MPRIP
GNAZ ABCA3
GNAZ MIA3
GNAZ ATP5B
GNAZ SH3GL3
GNAZ MAPRE2
PSMB2 SNRNP27
PSMB2 COX8A
HLTF CTDSP2
HLTF HNRNPF
AGFG1 AQP7
AGFG1 RNASE4
AGFG1 E2F1
AGFG1 PSME4
AGFG1 IGL@
AGFG1 SLC35D1
AGFG1 KIF5B
DPF2 PRKAG1
DPF2 CIRBP
DPF2 TNXB
DPF2 ATP6V1E1
DPF2 PPP1R10
DPF2 UPF1
DPF2 TNFRSF25
DPF2 ATN1
ASNA1 UBE3A
ASNA1 GRIA2
ASNA1 CORO1B
ASNA1 MAP4K2
ASNA1 NOP14
ASNA1 DCTN1
ASNA1 DGKQ
ASNA1 DNASE1
ASNA1 KLHDC10
ASNA1 NRGN
ASNA1 LCT
ASNA1 PAPPA
ASNA1 CYP1A2
ASNA1 GSTT1
ASNA1 PPBPL2
ASNA1 ZC3H3
ASNA1 GABRQ
ASNA1 MAP3K14
ASNA1 IL8
ASNA1 CACNG1
ASNA1 TFDP1
GNG10 MORC3
GNG10 GRIA1
GNG10 CTNNB1
GNG10 MSN
GNG10 RRM1
GNG10 RB1CC1
GNG10 CAMLG
GNG10 ADSL
GNG10 HNRNPK
GNG10 HNRNPA2B1
GNG10 UBXN4
GNG10 UBXN2B
GNG10 RPS23
GNG10 SLC25A3
GNG10 RNF144A
GNG10 EIF1AP1
GNG10 UNG
GNG10 RBM39
GNG10 FEZ2
GNG10 RBBP7
GNG10 PFN2
SEC14L1 RENBP
SEC14L1 ATP6V0C
SEC14L1 ARHGEF12
SEC14L1 TRO
SEC14L1 RPL18A
SEC14L1 SEMA3C
SEC14L1 KIAA0226
SEC14L1 STOM
SEC14L1 SNRPN
SEC14L1 CLTC
SEC14L1 DGCR6
SEC14L1 DPP6
SEC14L1 STAT5B
RPL18A ATP6V0C
RPL18A CIRBP
RPL18A TNFAIP1
RPL18A JUP
RPL18A RNH1
RPL18A UBC
RPL18A RPL41
ILK EFEMP2
ILK ALDH4A1
ILK HTATSF1
RPS15A RPS10
RPS15A RPS16
RPS15A RPL27A
RPS15A RPS18
RPS15A RPL35A
RPS15A HPCA
RPS15A FBLN1
RPS15A FAS
RPS15A TH
RPS15A HSD17B3
RPS15A RPS19
RPS15A RPS27
RPS15A RPS21
RPS15A POMC
RPS15A RPL10A
RPS15A GABRE
KRT2 AVPR1B
KRT2 GPER
KRT2 ERCC4
KRT2 MYLPF
KRT2 CCR9
KRT2 SLC30A3
KRT2 CEBPE
KRT2 RENBP
KRT2 FNTB
KRT2 KIAA0226
KRT2 REG1P
KRT2 BLK
KRT2 NCAPD3
KRT2 BBS9
KRT2 BCAM
KRT2 C4orf8
KRT2 AARS
KRT2 PDE6B
KRT2 MRPL49
KRT1 AOC2
KRT1 CDSN
KRT1 CLOCK
KRT1 GPER
KRT1 TRD@
KRT1 MAP2K5
KRT1 BTN2A2
KRT1 ZNF141
KRT1 FAM175B
KRT1 KCNMA1
KRT1 PRKAG1
KRT1 CD8B
KRT1 B4GALT1
KRT1 HLA-C
KRT1 CENPI
KRT1 TMEM106A
KRT1 AR
KRT1 PRF1
KRT1 BLK
KRT1 MVK
KRT1 BBS9
KRT1 CASP2
KRT1 SDC4
KRT1 PDE6B
KRT1 IFNA21
KRT1 M6PR
KRT1 HLA-DQA1
KRT1 FOLR2
UPF1 PPP2R1A
UPF1 CTTN
UPF1 SPG7
UPF1 PRKAG1
UPF1 CPE
UPF1 SF1
UPF1 ATP2B1
UPF1 MTOR
UPF1 HNRNPA3P1
UPF1 A2M
UPF1 RNF113A
UPF1 PSEN1
UPF1 DGCR6
UPF1 SSTR2
UPF1 PHC2
UPF1 AP1B1
UPF1 NNT
UPF1 CAPN2
UPF1 AQP7
UPF1 SOD2
UPF1 RAB1A
UPF1 SEC13
UPF1 GNB1
UPF1 MEN1
UPF1 CASC3
UPF1 SNRPN
UPF1 SALL2
UPF1 GRN
UPF1 KCNB1
UPF1 TNK2
UPF1 SLC25A46
UPF1 ATP6V1E1
UPF1 SECISBP2L
UPF1 BAT3
UPF1 GPX4
UPF1 KLC1
UPF1 M6PR
KRT5 RGS16
KRT5 GATAD1
KRT5 PDLIM1
KRT5 MYBPH
SPRR2D PLEC1
SRGN SERPINA7
IL1A GAS2L1
IL1A LPAL2
IL1A VAV1
IL1A SSTR3
IL1A TCHH
NSMAF HMGN1
NSMAF CTNNB1
NSMAF PKP1
NSMAF RB1CC1
NSMAF SLC35A2
NSMAF FERMT2
NSMAF ALDH6A1
NSMAF NAGA
NSMAF CSNK2A2
NSMAF ALDH4A1
NSMAF UBC
NSMAF FOLR1
HARS MUTYH
LALBA GPR17
LALBA MPP2
SIK1 STAB1
SIK1 MSN
SIK1 TAF15
SPG7 PSMD7
SPG7 TNNC1
SPG7 CTNND1
SPG7 EDNRA
SPG7 KLHDC3
SPG7 TSC1
SPG7 BAT1
SPG7 HADHB
SPG7 TNXB
SPG7 ARAF
SPG7 DGCR6
SPG7 IP6K1
SPG7 B4GALT1
SPG7 AP1B1
SPG7 ATP6V0C
SPG7 CSK
SPG7 RAB1A
SPG7 HK1
SPG7 HERC1
SPG7 CASC3
SPG7 YWHAB
SPG7 IL32
SPG7 SALL2
SPG7 BNIP1
SPG7 FTO
SPG7 SERPINB6
SPG7 FLOT2
SPG7 CNP
SPG7 STX5
SPG7 RNF144A
SPG7 COPB1
SPG7 ZNF32
PDE3A AQP3
KRT85 NOS1
KRT85 CDC5L
KRT85 AQP2
KRT85 CYP2F1
KRT85 POP1
KRT85 PROL1
KRT85 SLC5A2
KRT85 HSD17B3
KRT85 NPEPPS
KRT86 AVPR1B
KRT86 ODF1
KRT86 CDH5
KRT86 DRD4
KRT86 RNF113A
KRT86 NCAM1
KRT86 PDE6B
KRT86 CYP2A6
KRT86 LTK
KRT86 MGAT5
KRT86 HLA-DQA1
PDE3B MORC3
PDE3B LOC728849
CAST SC65
CAST RPL10A
KRT6B PECAM1
KRT6B LIMK2
KRT6B G6PC
KRT6B ADRA2A
KRT6B RAE1
KRT6B GYPA
KRT6B CENPB
KRT6C GPR17
KRT6C PHEX
KRT6C IL4R
KRT6C C4orf8
KRT6C SERPINF2
KRT6C GFRA2
KRT6C CD8B
KRT6C MDM4
CASR CORO2A
CASR TNFAIP6
CASR KIAA0040
MORF4L2 PEBP1
MORF4L2 LOC728849
MORF4L2 USP14
RPL36A FUS
RPL36A RPS27A
RPL36A RPL35A
RPL36A PRG2
RPL36A FBLN1
RPL36A RPS9
RPL36A FAS
RPL36A MYL7
RPL36A GP9
RPL36A DMPK
RPL36A RPS3A
RPL36A RPL27A
RPL36A HNRNPA2B1
RPL36A WNT2B
RPL36A RPS23
RPL36A CLCN1
RPL36A RPS28
RPL36A TXN2
RPL36A LRMP
RPL36A NPM1
RPL36A SNRPE
RPL36A PTPRS
RPL36A RPL10A
NDUFA4 DAD1
NDUFA4 HMGN3
NDUFA4 PPID
NDUFA4 RRAGA
NDUFA4 PPIA
NDUFA5 RBM25
NDUFA5 GSK3A
NDUFA5 ADK
NDUFA5 CSTF3
NDUFA5 WWOX
COMP SEPT6
COMT SMN2
COMT AOC2
COMT YY1
COMT SPCS2
COMT RB1
COMT TIMP2
COMT IDS
COMT CYCS
COMT CLTC
COMT PUM1
COMT IER2
COMT GTF2A2
COMT SFRS11
COMT SEPT7
COMT DAD1
COMT ACADM
COMT SERTAD2
COMT PPT1
COMT ADSL
COMT HNRNPU
COMT NARS
COMT KDM4A
COMT HNRNPK
COMT LAMP2
COMT UBXN4
COMT PDHB
COMT TOP2A
COMT MAPK1IP1L
COMT CD63
COMT CNP
COMT ANXA6
COMT QDPR
COMT TOP2B
COMT PARP1
COMT POU5F1
COMT EIF4H
COMT HTATSF1
COMT PKP1
COMT SNRPN
COMT TAF7
COMT ALDH4A1
COMT IRF9
COMT RBBP7
COMT SUZ12
COMT GLUD1
COMT RPA2
COMT SSR2
COMT ARHGEF7
COMT YWHAE
GPR64 DBH
SALL2 AVPR1B
SALL2 YWHAQ
SALL2 PRKAG1
SALL2 CPE
SALL2 SF1
SALL2 N4BP2L2
SALL2 RBM15B
SALL2 SLC30A3
SALL2 PEBP1
SALL2 OGDH
SALL2 OAS2
SALL2 NNT
SALL2 ISCU
SALL2 HK1
SALL2 MEN1
SALL2 PCDHGC3
SALL2 SERPINB2
SALL2 SNAP25
SALL2 CCND2
SALL2 GSK3A
SALL2 UBC
SALL2 KLC1
SALL2 STMN1
SALL2 FUS
SALL2 SLC7A5
SALL2 LEPROT
SALL2 CLTC
SALL2 RTN1
SALL2 PITPNA
SALL2 B4GALT1
SALL2 TOP2B
SALL2 PHKG1
SALL2 RNPS1
SALL2 TRO
SALL2 HERC1
SALL2 MLLT11
SALL2 BNIP1
SALL2 TNK2
SALL2 PSIP1
SALL2 PPP1R11
SALL2 PRDM2
SALL2 SNRPN
SALL2 PI4KB
SALL2 CLOCK
SALL2 CIRBP
SALL2 POLB
SALL2 DGCR6
SALL2 HTRA1
SALL2 PSEN1
SALL2 USF2
SALL2 MAPK3
SALL2 YWHAB
SALL2 TRAPPC10
SALL2 ATP6V0C
SALL2 RAB1A
SALL2 GNB1
SALL2 KIAA0226
SALL2 HTATSF1
SALL2 C4orf8
SALL2 ATP6V1E1
SALL2 STAT5B
SALL2 SLC23A2
SALL2 PRKACB
SALL2 KCTD2
SALL2 RBM4
SALL2 ERCC4
SALL2 USP7
SALL2 MPRIP
SALL2 SOX4
SALL2 FLOT2
SALL2 NUP188
SALL2 YWHAH
SALL2 AP1B1
SALL2 DPP6
SALL2 RRAGA
SALL2 CNP
SALL2 KIAA0240
SALL2 SLC9A6
SALL2 CASC3
SALL2 IL32
SALL2 BBS9
SALL2 DAZAP2
SALL2 PURA
SALL2 RABGGTA
SALL2 CHRND
SALL2 UFD1L
PNOC MAP4K2
PNOC NRGN
PNOC NEFL
PNOC IMPDH2
PNOC ADAM11
CYP1A2 ZRSR2
CYP1A2 CYP4A11
CYP1A2 GFI1
CYP1A2 GSTT1
CYP1A2 MAN2B1
CYP1A2 ZC3H3
CYP1A2 SKAP1
CYP1A2 TAF1A
CYP1A2 EFNA1
CYP1A2 CORO1B
CYP1A2 ADAM11
CYP1A2 DNASE1
CYP1A2 NOP14
MTERF PASK
IL10 PTPN1
WNT1 MAP4K2
WNT1 KLHDC10
WNT1 ANXA4
WNT1 NRGN
WNT1 SMCP
WNT1 NCAPD3
WNT1 PTPRN
WNT1 TFDP1
GNAS RPL27A
GNAS GAPDH
GNAS TWIST1
GNAS IMPDH2
GNAS SPTAN1
GNAS SC65
GNAS RPS19
GNAS WNT2B
GNAS NACA
GNAS RPS28
GNAS hCG_2024410
GNAS CYP4A11
IL15 LAD1
PMS2L11 PPP2R1A
PMS2L11 PI4KA
PMS2L11 AKT1
PMS2L11 SLC5A2
PMS2L11 SPTBN1
PMS2L11 HTT
PMS2L11 TH
PMS2L11 HSD17B3
PMS2L11 BLVRB
PMS2L11 FTO
PMS2L11 TAF1
PMS2L11 C4orf8
PMS2L11 PLD3
PMS2L11 RABGGTA
GRM1 TNXB
GRM1 KDM4A
GRM1 MYLPF
IL4 GPR17
IL4 NUP188
IL4 HLA-C
IL4 ANG
IL4 MYST3
IL4 UGP2
IL2 FECH
IL2 DMPK
BLMH GNB1
BLMH RBBP7
BLMH TNFAIP1
BLMH RBM25
BLMH PMS2L3
TMSB15A INSM1
STX16 ATP6V1A
STX16 RABGGTB
STX16 GRM4
STX16 SECISBP2L
STX16 MRPS12
STX16 PRKAG1
STX16 ATP2B1
GSTZ1 STMN1
GSTZ1 SLC35A2
GSTZ1 LST1
GSTZ1 CHRNA2
GSTZ1 TAGLN2
GSTZ1 CHMP1A
GSTZ1 PXN
IL8 BATF
IL8 MAP4K2
IL8 PSMD9
IL8 PLK3
IL8 CTNNB1
IL8 ADAM11
IL8 CORO1B
IL8 NOP14
IL8 BTN2A2
IL8 MGAT5
IL8 LAMB3
IL8 FECH
IL8 HIST1H2AB
IL8 MT1X
IL8 NEFL
IL8 RB1
IL8 FOSL1
IL8 EDN2
IL8 KLHDC10
IL8 RANBP2
IL8 KIAA0247
IL8 NRGN
IL8 GLRB
IL8 LTB
IL8 CRYBB1
IL8 RAE1
IL8 CSNK2A2
IL8 KIF14
IL8 GSTT1
IL8 RBBP7
IL8 IFI44
IL8 SMARCD2
SAT1 E2F3
SAT1 UBC
PLGLB2 CCR8
PLGLB2 RNF113A
BPGM GSK3A
EIF1 TNFAIP1
EIF1 CLTC
BIRC3 BPTF
BIRC3 GLRB
EIF5 ISCU
EIF5 KPNA1
EIF5 YWHAQ
EIF5 CCNG2
EIF5 PUM2
EIF5 RNF103
EIF5 PRKACB
TTF1 SDC4
GNAT1 GYS1
GNAT1 ATIC
GNAT1 TMEM106A
INSR AOC2
INSR CIRBP
INSR PSMD2
INSR KIF14
INSR PUM1
INSR RB1CC1
INSR SERPINB2
INSR ARHGEF7
INSR B4GALT1
INSR MAPK1IP1L
INSR CNP
INSR GRM4
INSR NAGA
INSR MVK
AEBP1 MPRIP
AEBP1 ADD2
LIPE PKLR
LIPE NGF
LIPE ZER1
LIPE DIO3
RB1CC1 AOC2
RB1CC1 PSMF1
RB1CC1 ALDH7A1
RB1CC1 SLC30A1
RB1CC1 OGDH
RB1CC1 ARHGEF7
RB1CC1 ANKRD46
RB1CC1 SAFB
RB1CC1 CSNK2A2
RB1CC1 CYB5R3
RB1CC1 HMGN2
RB1CC1 HMGN1
RB1CC1 METAP1
RB1CC1 TRIM32
RB1CC1 GRIA1
RB1CC1 PUM1
RB1CC1 B4GALT1
RB1CC1 RBM39
RB1CC1 TOP2A
RB1CC1 MAPK1IP1L
RB1CC1 EIF1AP1
RB1CC1 MTFR1
RB1CC1 TAF7
RB1CC1 PPP1R11
RB1CC1 IRF9
RB1CC1 NUP153
RB1CC1 KIF14
RB1CC1 KIAA0101
RB1CC1 HNRNPU
RB1CC1 HNRNPK
RB1CC1 TRAPPC10
RB1CC1 LAMP2
RB1CC1 HTATSF1
RB1CC1 UNG
RB1CC1 LIMK2
RB1CC1 CTNNB1
RB1CC1 RRM1
RB1CC1 CAMLG
RB1CC1 YES1
RB1CC1 EPS15
RB1CC1 RB1
RB1CC1 HNRNPA2B1
RB1CC1 RRAGA
RB1CC1 CNP
RB1CC1 BMI1
RB1CC1 SNRPN
RB1CC1 NAGA
RB1CC1 IER2
RB1CC1 RBMX
RB1CC1 CXorf40B
RB1CC1 CKAP5
RB1CC1 M6PR
DAD1 YY1
DAD1 RRM1
DAD1 HMGN2
DAD1 METAP1
DAD1 GNPDA1
DAD1 COX5A
DAD1 ACADM
DAD1 ATP5J
DAD1 PUM1
DAD1 FH
DAD1 CD79A
DAD1 EPS15
DAD1 CCT8
DAD1 ZNF146
DAD1 HNRNPU
DAD1 NARS
DAD1 CCT5
DAD1 BRPF1
DAD1 HNRNPK
DAD1 LAD1
DAD1 HNRNPA2B1
DAD1 B4GALT1
DAD1 CDH2
DAD1 RBM39
DAD1 TAF7
DAD1 SLC25A3
DAD1 PDIA6
DAD1 PSME2
DAD1 PARP1
DAD1 MCM3
DAD1 SNRPB
DAD1 LOC100131311
DAD1 LRBA
DAD1 CNN3
DAD1 PRCC
DAD1 RBBP7
DAD1 H2AFZ
DAD1 RBBP4
DAD1 KEAP1
DAD1 PPID
DAD1 C11orf58
SPTBN1 AVPR1B
SPTBN1 ERCC4
SPTBN1 MEN1
SPTBN1 MPRIP
SPTBN1 ADCYAP1
SPTBN1 GCM1
SPTBN1 DCTN1
SPTBN1 TSC1
SPTBN1 DGCR6
SPTBN1 DVL3
SPTBN1 DNASE1
SPTBN1 TCF20
SPTBN1 TRO
SPTBN1 RRAGB
SPTBN1 RAB1A
SPTBN1 ABL1
SPTBN1 AR
SPTBN1 MGAT5
SPTBN1 SMARCD1
SPTBN1 JOSD1
SPTBN1 BNIP1
SPTBN1 CSNK2A1
SPTBN1 BBS9
SPTBN1 RABGGTA
SPTBN1 TUB
SPTBN1 PAK1
DIO2 CTLA4
KLF10 ACADM
KLF10 SPCS2
TLN2 MSN
TLN2 RNPEP
ITGAE EDN2
DPP4 ADAM11
SUOX AQP2
DPP6 PPP2R1A
DPP6 STMN1
DPP6 SH3GL3
DPP6 MPP3
DPP6 ATP6AP1
DPP6 GNB2L1
DPP6 SPTAN1
DPP6 GPR162
DPP6 ARHGEF12
DPP6 TRO
DPP6 RTN1
DPP6 MLLT11
DPP6 HERC1
DPP6 YWHAB
DPP6 SNRPN
DPP6 TSPAN7
DPP6 FTO
DPP6 SNAP25
DPP6 PDXDC1
DPP6 FEZ1
DPP6 KIAA0513
PCNA CYCS
PCNA CCNG2
PCNA CAPRIN1
PCNA SEC31A
PCNA CDC7
PCNA HNRNPM
PCNA YWHAQ
PCNA HNRNPU
PCNA GCN1L1
PCNA TATDN2
PCNA HNRNPK
PCNA TM9SF2
PCNA MAPRE1
PCNA HNRNPA2B1
PCNA HK3
PCNA EP300
PCNA UBL4A
PCNA CSTF3
PCNA TRAM1
PCNA KPNA1
PCNA NUP205
POU3F2 SLC6A8
POU3F2 GNB3
POU3F2 UNC119
POU3F2 APLP1
POU3F2 NEUROG1
POU3F1 BATF
POU3F1 MT3
POU3F1 INSL4
CPT1B PITPNA
ANXA5 LITAF
ANXA5 IER2
ANXA5 GLUD1
ANXA5 KDELR2
ANXA4 SERPINA1
ANXA7 HMGN3
ANXA7 FTH1
ANXA7 SNRPN
ANXA6 MMP14
ANXA6 IRAK1
CDR2L RAD54L
CDR2L ETS2
CDR2L CENPB
CDR2L AZU1
MCM7 ATP5J
MCM7 HMGN2
MCM6 FUS
IK SOD1
IK QDPR
IK HAX1
IK AP2M1
IK RNF4
MCM4 KIAA0101
MCM3 CLTC
MCM3 PSMD6
MCM3 RRM1
MCM3 ZMYND11
MCM3 KIAA0101
MCM3 DDX1
MCM3 HNRNPK
MCM3 HNRNPA2B1
MCM3 BAT3
MCM3 SNRPE
MCM3 BBS9
MCM3 H2AFZ
MCM3 DDX5
MCM3 KPNA2
CYP2A6 PKP1
CYP2A6 GCM1
CYP2A6 RBM15B
CYP2A6 SLC30A3
CYP2A6 FGR
CYP2A6 OAS2
CYP2A6 TAGLN2
CYP2A6 EDN2
CYP2A6 PLEC1
CYP2A6 HK3
CYP2A6 CSNK2A2
CYP2A6 CSNK2A1
CYP2A6 GH1
CYP2A6 MST1R
CYP2A6 FABP3
CYP2A6 BATF
CYP2A6 GHRHR
CYP2A6 CDSN
CYP2A6 PROL1
CYP2A6 UROD
CYP2A6 ARHGAP5
CYP2A6 DPEP1
CYP2A6 FAM175B
CYP2A6 B4GALT1
CYP2A6 SC65
CYP2A6 TOP2B
CYP2A6 PHKG2
CYP2A6 EPHB3
CYP2A6 SLC14A2
CYP2A6 EIF1AP1
CYP2A6 PTPN1
CYP2A6 BNIP1
CYP2A6 SDC4
CYP2A6 STK38
CYP2A6 CLOCK
CYP2A6 ADCYAP1
CYP2A6 CRYGB
CYP2A6 NCAM1
CYP2A6 RNF113A
CYP2A6 CHMP1A
CYP2A6 MVK
CYP2A6 STAT5B
CYP2A6 SECISBP2L
CYP2A6 IFNA21
CYP2A6 POLA2
CYP2A6 USP7
CYP2A6 YES1
CYP2A6 FOLR1
CYP2A6 KDM4A
CYP2A6 REG1A
CYP2A6 TMEM106A
CYP2A6 POU5F1
CYP2A6 MGAT5
CYP2A6 BBS9
CYP2A6 DAZAP2
CYP2A6 UFD1L
CYP2A6 CYP2C19
CYP2A6 SFRS11
CYP2A6 HLA-DQA1
MYH6 TCF20
MYH6 ALDH3B1
MYH6 FGR
MYH6 TNFRSF14
MYH6 ARAF
MYH6 GOLGB1
MYH6 GBF1
MYH6 SERPINB4
MYH6 RASA2
TXK TFDP1
FAM53B CYCS
FAM53B MLL3
FAM53B KIAA0101
FAM53B HMGN2
FAM53B FAM175B
FAM53B HNRNPU
FAM53B BRPF1
FAM53B MAPRE1
FAM53B PARP1
FAM53B ABO
FAM53B MCM2
FAM53B UNG
FAM53B GRPR
FAM53B PPP2R5E
FAM53B RBBP4
FAM53B TRAM1
FAM53B PPP2R5C
UBE2S LARP4B
ZMYND8 FABP3
SQSTM1 SSX2
SQSTM1 FKBP4
SQSTM1 SLC9A6
SQSTM1 CIRBP
SQSTM1 REEP5
SQSTM1 ATP6V0C
SQSTM1 SEC13
SQSTM1 HTATSF1
SQSTM1 GPD1L
SQSTM1 ATP6V1E1
SQSTM1 GPX4
SQSTM1 M6PR
SDS GFI1
RPA4 NCAM1
RPA4 WWOX
COX6A2 IGHM
RPA2 AOC2
RPA2 PRKAG1
RPA2 CPE
RPA2 ZNF146
RPA2 MPP3
RPA2 NFE2L1
RPA2 ANKRD46
RPA2 GRM4
RPA2 ATP2B1
RPA2 SERPINB2
RPA2 COPB1
RPA2 MMP14
RPA2 HMGN3
RPA2 HMGN2
RPA2 METAP1
RPA2 DHX38
RPA2 PUM1
RPA2 CLTC
RPA2 SLC9A1
RPA2 CETN2
RPA2 NARS
RPA2 RBM34
RPA2 SRP14
RPA2 B4GALT1
RPA2 PGK1
RPA2 MAPK1IP1L
RPA2 PPP1R11
RPA2 EIF4H
RPA2 MIA3
RPA2 TUBGCP3
RPA2 MRPS27
RPA2 BAT3
RPA2 EIF4A3
RPA2 RAD23B
RPA2 CIRBP
RPA2 ZNF32
RPA2 CYB5R3
RPA2 SH3GL3
RPA2 HPRT1
RPA2 C11orf72
RPA2 KIAA0226
RPA2 HTATSF1
RPA2 SEMA3C
RPA2 ATP5F1
RPA2 SMN2
RPA2 SSRP1
RPA2 PSMD7
RPA2 CTNNB1
RPA2 NUP188
RPA2 PXN
RPA2 SUZ12
RPA2 CEBPZ
RPA2 CNP
RPA2 BMI1
RPA2 CASC3
RPA2 NAGA
RPA2 MCFD2
RPA2 E2F1
RPA2 RABGGTB
RPA2 M6PR
HADHB CYB5R3
HADHB MMP11
HADHB CNP
HADHB IRF9
HADHB AP2M1
HADHB HTR2A
HADHB BAT1
HADHB LEPROT
HADHB RAB13
HADHB REG1A
CXorf40B AGER
CXorf40B ZNF142
CXorf40B HK3
CXorf40B SAFB
CXorf40B B4GALT1
CXorf40B MST1R
CXorf40B RBBP4
CXorf40B HMGN2
CXorf40B HMGN1
CXorf40B RBBP7
CXorf40B PUM1
CXorf40B ACADM
CXorf40B BMS1
CXorf40B SECISBP2L
CXorf40B UBXN2B
CXorf40B UBXN4
CXorf40B TOP2B
CXorf40B MAPK1IP1L
CXorf40B IGL@
CXorf40B GDI1
CXorf40B FTO
CXorf40B TAF7
CXorf40B SDC4
CXorf40B NUP153
CXorf40B PHF3
CXorf40B MYH10
CXorf40B YY1
CXorf40B CLOCK
CXorf40B TAF11
CXorf40B HNRNPU
CXorf40B AP2M1
CXorf40B HNRNPK
CXorf40B HNRNPM
CXorf40B LAD1
CXorf40B SNRNP70
CXorf40B UNG
CXorf40B TRAM1
CXorf40B MORC3
CXorf40B SPCS2
CXorf40B PSMD6
CXorf40B EZH1
CXorf40B GTF2A2
CXorf40B RBMX
CXorf40B LOC728849
CXorf40B SIM2
CXorf40B RB1
CXorf40B HNRNPA2B1
CXorf40B ITGB3
CXorf40B GPC1
CXorf40B CUGBP2
CXorf40B HSPA13
CXorf40B NFIB
CXorf40B DAZAP2
CXorf40B RABGGTB
CXorf40B SSR2
CXorf40B MYO7A
POLR2J2 PRCC
POLR2J2 PSME2
C1S APOD
C1S C1QB
C1S HLA-E
C1S C1R
C1S IQGAP1
C1R TIMP3
C1R LTBP2
C1R HLA-E
C1R IGFBP6
AHCY MANF
UFD1L POLA2
UFD1L GHRHR
UFD1L CYB5R3
UFD1L SPCS2
UFD1L CLOCK
UFD1L ISL1
UFD1L PPP2R5C
UFD1L ACADM
UFD1L NASP
UFD1L GTF2A2
UFD1L ATP5B
UFD1L RRAGA
UFD1L SEPT7
UFD1L AFAP1
UFD1L SH3GL3
UFD1L MYCL1
UFD1L HAGH
UFD1L ARHGEF7
UFD1L FAM175B
UFD1L NARS
UFD1L CASC3
UFD1L NDUFA12
UFD1L PHC2
UFD1L GRM4
UFD1L PXN
UFD1L HMGN3
UFD1L MAPK1IP1L
UFD1L SUZ12
UFD1L GNB1
UFD1L EIF1AP1
UFD1L SNRPN
UFD1L MIA3
UFD1L SNAP25
UFD1L CBX1
UFD1L E2F1
UFD1L GSK3A
UFD1L BMI1
UFD1L PPP1R11
UFD1L PUM1
UFD1L SFRS11
UFD1L UBC
UFD1L KLC1
UFD1L ATP5F1
UFD1L CKAP5
ILF3 MAT2A
ILF3 ZNF146
ILF3 TUBB
ILF3 RBBP4
ILF3 SF3A1
M6PR AOC2
M6PR PRKAG1
M6PR RBM15B
M6PR OGDH
M6PR CTRC
M6PR PHC2
M6PR ANKRD46
M6PR B4GALT1
M6PR TNFRSF25
M6PR CSNK2A1
M6PR KIF5B
M6PR UBC
M6PR KLC1
M6PR CTCF
M6PR CYB5R3
M6PR CDSN
M6PR CLTC
M6PR CNP
M6PR NONO
M6PR FAM175B
M6PR GRM4
M6PR NPEPPS
M6PR RNPS1
M6PR PPP1R11
M6PR MIA3
M6PR BNIP1
M6PR SLC25A46
M6PR GZMM
M6PR BAT3
M6PR FLOT2
M6PR PI4KB
M6PR CLOCK
M6PR CTNND1
M6PR ATP5B
M6PR TCF20
M6PR GNB1
M6PR GNB3
M6PR ATP6V1E1
M6PR SECISBP2L
M6PR POLA2
M6PR CTTN
M6PR PSMD7
M6PR MAP2K5
M6PR TRD@
M6PR DEFA6
M6PR KDM4A
M6PR PXN
M6PR AP1B1
M6PR TMEM106A
M6PR CASC3
M6PR SNRPN
M6PR NAGA
M6PR BBS9
M6PR IER2
M6PR HLA-DQA1
STX1A BNIP2
AOC2 RB1
AOC2 RBM15B
AOC2 SLC30A3
AOC2 OXA1L
AOC2 ANKRD46
AOC2 ATP1B2
AOC2 B4GALT1
AOC2 ATP2B1
AOC2 SERPINB2
AOC2 RBBP7
AOC2 GHRHR
AOC2 HMGN2
AOC2 PUM1
AOC2 FAM175B
AOC2 GRM4
AOC2 PHKG1
AOC2 MAPK1IP1L
AOC2 SLC14A2
AOC2 IGL@
AOC2 EIF4H
AOC2 BLK
AOC2 GDI1
AOC2 FLOT2
AOC2 CLOCK
AOC2 GPER
AOC2 IDS
AOC2 KIF14
AOC2 CDSN
AOC2 KIAA0101
AOC2 HNRNPK
AOC2 DUSP2
AOC2 TRD@
AOC2 KIAA0226
AOC2 MVK
AOC2 TAF15
AOC2 E2F1
AOC2 ATP6V1E1
AOC2 POLA2
AOC2 PSMD9
AOC2 CTNNB1
AOC2 SLC5A5
AOC2 CNP
AOC2 TMEM106A
AOC2 NAGA
AOC2 AARS
AOC2 RABGGTB
AOC2 IFI44
TIMP3 LTBP2
TIMP3 MYH9
TIMP3 SSR1
TIMP3 DUSP1
TIMP3 RPL41
TIMP2 BCAP31
TIMP2 ILVBL
TIMP2 GATM
TIMP2 EFEMP2
TIMP2 CST3
TIMP2 PSMC3
EPX IL15RA
EPX ZNF280A
PDCD2 CDC42EP1
PDCD2 G6PC
NRCAM CUGBP2
MLH3 TMEM131
MLH3 PKP1
CCT7 HUWE1
CCT7 PHC2
PCDHGB7 VIPR1
KIFAP3 UNC119
KIFAP3 LOC728849
HBZ RPS27
LEPROT ATP6AP1
LEPROT NAGA
LEPROT CPE
LEPROT PSMD2
LEPROT GPM6A
LEPROT HTRA1
LEPROT RPL41
LEPROT USP7
LEPROT AP2M1
LEPROT UBXN4
LEPROT GTF2I
LEPROT PHKG1
LEPROT ISCU
LEPROT KIAA0430
LEPROT BBS9
LEPROT SERPINB6
LEPROT DDX5
LEPROT PRDM2
MS4A2 ERCC4
RREB1 MPP3
RREB1 TLE2
RREB1 GOLGA1
RREB1 USP11
RREB1 ABL1
ZNF141 NNT
ZNF140 NR3C1
ZNF143 SLC10A2
ZNF143 KIF5B
ZNF142 ANKRD46
ZNF142 LIMK2
ZNF142 PUM1
ZNF142 RBM15B
ZNF142 CBX1
ZNF142 NEK4
ZNF142 FAM175B
ZNF142 HNRNPU
ZNF142 RB1
ZNF142 HNRNPK
ZNF142 HNRNPA2B1
ZNF142 TOP2B
ZNF142 UBXN2B
ZNF142 MAPK1IP1L
ZNF142 RRAGA
ZNF142 SAFB
ZNF142 BMI1
ZNF142 TDO2
ZNF142 HTATSF1
ZNF142 SDC4
ZNF142 RHEB
GTF2E2 EIF1AP1
GTF2E2 COX5A
GTF2E2 SUZ12
GTF2E2 DDX1
ZNF146 ALDH7A1
ZNF146 N4BP2L2
ZNF146 PKP1
ZNF146 RBM15B
ZNF146 HNRNPA2B1
ZNF146 SAFB
ZNF146 GRM4
ZNF146 GYPA
ZNF146 CSNK2A2
ZNF146 MSTP9
ZNF146 MST1R
ZNF146 CPB2
ZNF146 H2AFZ
ZNF146 RBBP4
ZNF146 NUP205
ZNF146 HMGN3
ZNF146 METAP1
ZNF146 PUM1
ZNF146 RBBP5
ZNF146 ACADM
ZNF146 CCT8
ZNF146 FAM175B
ZNF146 C11orf58
ZNF146 SLC35A1
ZNF146 UBXN4
ZNF146 RBM39
ZNF146 SMC1A
ZNF146 MAPK1IP1L
ZNF146 PARP1
ZNF146 PPP1R11
ZNF146 EIF4H
ZNF146 TAF7
ZNF146 EIF1AP1
ZNF146 NASP
ZNF146 TFAP4
ZNF146 MRPS27
ZNF146 TNFAIP1
ZNF146 TUBB
ZNF146 NUP153
ZNF146 PHF3
ZNF146 PPP2R5C
ZNF146 TMEM131
ZNF146 YY1
ZNF146 KIF14
ZNF146 TAF11
ZNF146 KIAA0101
ZNF146 CBX1
ZNF146 HMGN2
ZNF146 PSEN2
ZNF146 HNRNPU
ZNF146 MAPK3
ZNF146 HNRNPK
ZNF146 HNRNPM
ZNF146 RANBP2
ZNF146 RPS23
ZNF146 UNG
ZNF146 MVK
ZNF146 CTNNB1
ZNF146 TRAM1
ZNF146 RPS3A
ZNF146 FBL
ZNF146 POLA2
ZNF146 TOP2B
ZNF146 MAP4K5
ZNF146 LOC728844
ZNF146 RRM1
ZNF146 CAMLG
ZNF146 LOC728849
ZNF146 YES1
ZNF146 SERTAD2
ZNF146 RB1
ZNF146 APEX1
ZNF146 PXN
ZNF146 SUZ12
ZNF146 YWHAE
ZNF146 APPBP2
ZNF146 TNR
ZNF146 BMI1
ZNF146 CASC3
ZNF146 NAGA
ZNF146 MCFD2
ZNF146 NPM1
ZNF146 NFIB
ZNF146 ABI2
ZNF146 TOMM20
ZNF146 RBMX
ZNF146 RABGGTB
ZNF146 SSR2
ZNF146 SFRS11
ZNF146 POU2F2
ZNF148 BPTF
ZNF148 CNP
ZNF148 CDKL5
ZNF148 GNB1
ZNF148 KIAA0226
ZNF148 JOSD1
ZNF148 SNRPN
ZNF148 FTO
ZNF148 HTATSF1
ZNF148 NPEPPS
DGCR2 MAP4K2
DGCR5 NARS
DGCR5 RAB3A
DSC3 HK3
DSC3 PTMA
DSC3 C11orf41
H2AFB1 MRPS27
H2AFB1 NOS1
H2AFB1 IDS
DGCR6 AVPR1B
DGCR6 CPE
DGCR6 APLP2
DGCR6 OGDH
DGCR6 OAS2
DGCR6 ATP6V0D1
DGCR6 ARHGEF12
DGCR6 NFIC
DGCR6 UTP14C
DGCR6 IP6K1
DGCR6 GSK3A
DGCR6 PKIA
DGCR6 SUPT4H1
DGCR6 PAK1
DGCR6 STMN1
DGCR6 SPTAN1
DGCR6 CLTC
DGCR6 PITPNA
DGCR6 RNPS1
DGCR6 TUBA1A
DGCR6 PHKG1
DGCR6 SEC13
DGCR6 BNIP1
DGCR6 FTO
DGCR6 TNK2
DGCR6 BCAM
DGCR6 FLOT2
DGCR6 REG1P
DGCR6 PKM2
DGCR6 PI4KA
DGCR6 ATP6AP1
DGCR6 STOM
DGCR6 A2M
DGCR6 SH3GL3
DGCR6 TSC1
DGCR6 STAT3
DGCR6 PSEN1
DGCR6 USF2
DGCR6 MAPK6
DGCR6 ATP6V0C
DGCR6 RAB1A
DGCR6 PTPN1
DGCR6 GNB1
DGCR6 KIAA0226
DGCR6 NR2C1
DGCR6 C4orf8
DGCR6 ATP6V1E1
DGCR6 STAT5B
DGCR6 ABCA3
DGCR6 CHGB
DGCR6 KIAA0232
DGCR6 ERCC4
DGCR6 MPRIP
DGCR6 DGKZ
DGCR6 DRG2
DGCR6 RABGGTA
DGCR6 YWHAB
DGCR6 AP1B1
DGCR6 KIAA0247
DGCR6 POU5F1
DGCR6 BBS9
DGCR6 AARS
DGCR6 PCDHGC3
DGCR6 CHRND
C4orf8 AVPR1B
C4orf8 PI4KA
C4orf8 SPTAN1
C4orf8 TNNC1
C4orf8 FABP3
C4orf8 BTN2A2
C4orf8 SLC30A3
C4orf8 STAT3
C4orf8 MPP2
C4orf8 B4GALT1
C4orf8 UCN
C4orf8 DARC
C4orf8 CST4
C4orf8 RENBP
C4orf8 ODF1
C4orf8 AQP2
C4orf8 NFIC
C4orf8 NCAPD3
C4orf8 IRF5
C4orf8 AR
C4orf8 SATB1
C4orf8 LTK
C4orf8 BLVRB
C4orf8 MGAT3
C4orf8 BBS9
C4orf8 GJA5
C4orf8 TAF1
C4orf8 SECISBP2L
C4orf8 FUT2
C4orf8 CHRND
C4orf8 HLA-DQA1
COX8A COX6A1
COX8A UBE2L3
PHC2 POLA2
PHC2 CTTN
PHC2 CYB5R3
PHC2 FOSB
PHC2 PUM2
PHC2 ATP5B
PHC2 CAPNS1
PHC2 U2AF1
PHC2 IQGAP1
PHC2 JUP
PHC2 CAPN2
PHC2 B4GALT1
PHC2 GTF2I
PHC2 PXN
PHC2 RAB1A
PHC2 NFIL3
PHC2 GNB1
PHC2 CASC3
PHC2 SNRPN
PHC2 ATP2B1
PHC2 RBM15B
PHC2 TAF6
PHC2 ADAM10
PHC2 SLC25A46
PHC2 TBP
PHC2 CCND2
PHC2 IER2
PHC2 ZKSCAN1
PHC2 PMS2L5
PHC2 BAT3
PHC2 BAT1
PHC2 KLC1
HNRNPD CAMLG
HNRNPD NONO
HNRNPD TLE2
HNRNPD USP7
HNRNPD CTCF
HNRNPD LDHB
RNASEL SNRPN
RNASE3 NFIC
RNASE3 LOC91316
RNASE3 TH
RNASE3 ELF4
RNASE3 AQP3
RNASE3 HLA-DOB
RNASE3 PAK1
RNASE3 SLAMF1
RNASE3 SLC6A6
SOD2 RAB1A
SOD2 AZIN1
SOD2 CETN2
SOD2 CUL4A
SOD2 SSR1
SOD2 MMD
RNASE4 RAD23B
RNASE4 CLTC
RNASE4 SDCBP
RNASE4 ADCYAP1
RNASE4 YES1
RNASE4 SPHAR
RNASE4 SIM2
RNASE4 ARHGEF7
RNASE4 NUP188
RNASE4 OAS2
RNASE4 TOP2B
RNASE4 ABO
RNASE4 KIAA0226
RNASE4 NAGA
RNASE4 ESR2
RNASE4 GRB10
C20orf24 YWHAE
SOD1 ANKRD46
SOD1 PPP1R11
SOD1 SNRPN
SOD1 BLK
SAFB YWHAQ
SAFB PURA
SAFB N4BP2L2
SAFB RAD23B
SAFB RBM15B
SAFB FGR
SAFB PRIM2
SAFB MAPRE1
SAFB HK3
SAFB SMARCD2
SAFB LOC100131311
SAFB CSNK2A2
SAFB SNAP25
SAFB MST1R
SAFB CCNG2
SAFB CDC7
SAFB HMGN1
SAFB UBC
SAFB PUM1
SAFB SEPT7
SAFB ACADM
SAFB TUBA1A
SAFB NARS
SAFB SLC35A1
SAFB UBXN4
SAFB RBM39
SAFB MAPK1IP1L
SAFB PRKACB
SAFB MLLT11
SAFB EIF1AP1
SAFB EIF4H
SAFB ZNF22
SAFB GDI1
SAFB TAF7
SAFB ARMCX6
SAFB PSIP1
SAFB USP10
SAFB BAT1
SAFB PPP2R5E
SAFB PHF3
SAFB PPP2R5C
SAFB TMEM131
SAFB YY1
SAFB CIRBP
SAFB KIAA0101
SAFB HMGN2
SAFB SPCS2
SAFB HNRNPU
SAFB HNRNPK
SAFB MAPK6
SAFB HNRNPM
SAFB TM9SF2
SAFB SNRNP70
SAFB RANBP2
SAFB FERMT2
SAFB HTATSF1
SAFB ALDH7A1
SAFB UBE2V2
SAFB MVK
SAFB LOC100133166
SAFB TRAM1
SAFB TOP2B
SAFB LIMK2
SAFB PSMD6
SAFB CYCS
SAFB CTNNB1
SAFB VHL
SAFB AFAP1
SAFB LOC728849
SAFB YES1
SAFB EPS15
SAFB SRP54
SAFB HNRNPC
SAFB ATP13A3
SAFB TMEM41B
SAFB SON
SAFB HNRNPA2B1
SAFB SUZ12
SAFB HDAC2
SAFB YWHAE
SAFB KIAA0240
SAFB BMI1
SAFB ALDH6A1
SAFB TP53BP1
SAFB CREB1
SAFB HSPA13
SAFB DAZAP2
SAFB CSTF3
SAFB RBMX
SAFB RABGGTB
SAFB TFCP2
SAFB SFRS11
SAFB FAM175B
LY9 NOS1
LY9 FES
KCNN3 DDX5
KCNN3 S100A4
PRF1 ADCYAP1
PRF1 COL11A2
PRF1 LIMK2
PRF1 CDSN
PRF1 SLC30A3
PRF1 APOB
PRF1 KCNMA1
PRF1 FGR
PRF1 TTYH2
PRF1 REG1A
PRF1 TRD@
PRF1 LTK
PRF1 GRPR
PRF1 PDE6B
PRF1 SSTR3
PRF1 CYP2C19
PRF1 MYL3
MGMT DGCR9
PMS1 IRF9
PMS1 BAT1
SPN POP1
IP6K1 PPP2R1A
IP6K1 FKBP4
IP6K1 ATP5B
IP6K1 HCFC1
IP6K1 WASF3
IP6K1 PSEN1
IP6K1 MAPK6
IP6K1 ATP6V0C
IP6K1 RAB1A
IP6K1 GNB1
IP6K1 KIAA0226
IP6K1 SNRPN
IP6K1 SMARCD1
IP6K1 HERC1
IP6K1 ATP6V1E1
IP6K1 GPX4
IP6K1 FLOT2
GRSF1 EIF4E
FECH CD86
FECH DNASE1
FECH FOLR2
PDXDC1 PCDHGC3
PDXDC1 G6PD
PDXDC1 SLC6A6
PDXDC1 PROL1
PDXDC1 SLC9A6
PDXDC1 PSEN1
PDXDC1 ATP6AP1
PDXDC1 ARHGEF1
PDXDC1 SPTAN1
PDXDC1 NNT
PDXDC1 HCG8
PDXDC1 KIAA0513
PDXDC1 ATP6V0C
PDXDC1 ARHGEF12
PDXDC1 ZNF167
PDXDC1 PLEC1
PDXDC1 GNB1
PDXDC1 HERC1
PDXDC1 YWHAB
PDXDC1 SMARCD1
PDXDC1 MDM4
PDXDC1 PDE4B
PDXDC1 NEUROD2
PDXDC1 FEV
PDXDC1 ACCN2
PDXDC1 MPRIP
PDXDC1 GSK3A
PDXDC1 AP1B1
PDXDC1 BNIP1
PDXDC1 ATXN1
CCR1 ETV1
CCR1 KRT33B
CCR1 HLA-C
CCR1 INSL4
CCR1 RUNX1
CCR1 TTYH2
C16orf35 MGAT3
HSD11B2 MARS
MST1R CAPRIN1
MST1R LBR
MST1R ARHGEF7
MST1R OAS2
MST1R FOXF2
MST1R HK3
MST1R SMARCD2
MST1R PAFAH1B1
MST1R CSNK2A2
MST1R KIF14
MST1R PTMA
MST1R CPB2
MST1R UBC
MST1R GHRHR
MST1R HMGN1
MST1R PUM1
MST1R ACADM
MST1R FAM175B
MST1R NR5A1
MST1R TOP2B
MST1R MAPK1IP1L
MST1R STAG1
MST1R IGL@
MST1R HADH
MST1R NUP153
MST1R PRDM2
MST1R STK38
MST1R HNRNPK
MST1R CD4
MST1R CDSN
MST1R MAPK3
MST1R SRD5A1
MST1R SNRNP70
MST1R RANBP2
MST1R CHMP1A
MST1R MVK
MST1R PRKACB
MST1R POLA2
MST1R SPCS2
MST1R LIMK2
MST1R EZH1
MST1R SLC5A5
MST1R RBMX
MST1R LOC728849
MST1R YES1
MST1R TMEM41B
MST1R RB1
MST1R VIPR1
MST1R YWHAE
MST1R TNR
MST1R BMI1
MST1R ALDH6A1
MST1R NFIB
MST1R DAZAP2
MST1R CASP2
MST1R NOTCH4
MST1R NOTCH3
MST1R SFRS11
PKIA PPP2R1A
PKIA STMN1
PKIA ATP6V1E1
PKIA KIAA0232
PKIA ZNF32
PKIA DCTN1
PKIA FKBP8
PKIA SH3GL3
PKIA WASF3
PKIA TUBA1A
PKIA RRAGB
PKIA GNB1
PKIA CPE
PKIA HERC1
PKIA SNRPN
PKIA PCGF2
PKIA GSK3A
PKIA CSTF3
PKIA PTPRO
PKIA TMEM151B
H2AFZ COX5A
H2AFZ METAP1
H2AFZ SSBP1
H2AFZ ATP5O
H2AFZ RRM1
H2AFZ KIAA0101
H2AFZ TPT1
H2AFZ SERTAD2
H2AFZ U2AF1
H2AFZ COX6C
H2AFZ YWHAE
H2AFZ CRAT
H2AFZ CD63
H2AFZ RPS23
H2AFZ SLC25A3
H2AFZ EIF4H
H2AFZ ALDH9A1
H2AFZ PPIA
H2AFZ SNRPB
H2AFZ SNRPF
H2AFZ PSMC2
H2AFZ SNRPE
H2AFZ RPS3A
H2AFZ CNN3
H2AFZ GPR143
H2AFZ TUBB
H2AFZ SSR2
H2AFZ ATP5G3
H2AFZ PPID
H2AFZ NUP205
DDX5 SEC31A
DDX5 RBBP7
DDX5 CHGB
DDX5 HUWE1
DDX5 CPE
DDX5 HNRNPU
DDX5 USP9X
DDX5 ATP5O
DDX5 CLTC
DDX5 MPP3
DDX5 KIAA0100
DDX5 CBX1
DDX5 EHMT2
DDX5 LOC100133166
DDX5 YWHAQ
DDX5 SON
DDX5 AP2M1
DDX5 HNRNPK
DDX5 HNRNPM
DDX5 GPR162
DDX5 NPEPPS
DDX5 PSMC6
DDX5 MAPRE2
DDX5 ISCU
DDX5 MAPK1IP1L
DDX5 CNP
DDX5 RAB1A
DDX5 GNB1
DDX5 CASC3
DDX5 SNRPN
DDX5 HTATSF1
DDX5 U2AF1
DDX5 SYMPK
DDX5 CCND2
DDX5 TNFAIP1
DDX5 ZKSCAN1
DDX5 BAT3
DDX5 GPX4
DDX5 IRF9
DDX5 EIF4A3
PAR5 SLC6A6
TLR1 HSD17B10
TLR1 TMEM131
TLR1 COL11A2
TLR1 ST14
TLR1 MYLPF
TLR1 NCAM1
TLR1 RNF113A
TLR1 GLRB
TLR1 SMARCD2
TLR1 LTK
TLR1 CSNK2A2
TLR1 CALML3
TLR1 FOLR1
TLR4 CRAT
TLR4 LPAL2
KRT7 KDM4A
RNF4 HNRNPA2B1
RNF4 PSMC6
NUP205 PPP1R1A
NUP205 HCFC1
NUP205 HNRNPA2B1
NUP205 SNRPB
NUP205 KIAA0040
NUP205 UBXN4
NUP205 POU2F2
NUP205 HNRNPM
TNFRSF9 ACTB
PRSS1 IVD
PRSS1 PPBPL2
VDR DARC
STMN1 PPP2R1A
STMN1 PI4KA
STMN1 TNFAIP1
STMN1 PSMD7
STMN1 SLC6A8
STMN1 MED24
STMN1 SPOCK2
STMN1 DARC
STMN1 ATP5B
STMN1 PITPNA
STMN1 SH3GL3
STMN1 SLC9A6
STMN1 WASF3
STMN1 ATP6AP1
STMN1 TNXB
STMN1 FASTK
STMN1 HAGH
STMN1 PIK3R3
STMN1 HTR2C
STMN1 AP1B1
STMN1 MYD88
STMN1 DGKD
STMN1 ATP6V0C
STMN1 DHPS
STMN1 AQP2
STMN1 MPP2
STMN1 GNB1
STMN1 OGDH
STMN1 RXRB
STMN1 STAT5B
STMN1 HERC1
STMN1 YWHAB
STMN1 SNRPN
STMN1 SMARCD1
STMN1 RPLP1
STMN1 BNIP1
STMN1 ACCN2
STMN1 KIAA0232
STMN1 SOX4
STMN1 GSK3A
STMN1 MPP3
STMN1 CHRND
STMN1 DCTN1
FOXK2 SH3GL1
ZNF212 BMS1
HLA-C PLK3
HLA-C MYL7
HLA-C GCM1
HLA-C DYNLT3
HLA-C OAS2
HLA-C TTYH2
HLA-C IFITM1
HLA-C YIF1A
HLA-C LST1
HLA-C C1QB
HLA-C PAK1
HLA-C GHRHR
HLA-C HLA-A
HLA-C HLA-F
HLA-C NOP14
HLA-C SPRR1A
HLA-C SERPINE1
HLA-C TNXB
HLA-C SCNN1G
HLA-C IFNA21
HLA-C PDIA6
HLA-C MT1G
HLA-C ATP1B2
HLA-C SEC13
HLA-C NCAPD3
HLA-C GRN
HLA-C ANG
HLA-C PSAP
HLA-C TNFAIP3
HLA-C PDGFRB
HLA-C MYH9
HLA-C RAD23A
HLA-C A2M
HLA-C PKLR
HLA-C GAS2L1
HLA-C KRT83
HLA-C FHL3
HLA-C ASL
HLA-C LTB
HLA-C MVK
HLA-C TUBGCP3
HLA-C MAP4K2
HLA-C SDC4
HLA-C RPS19
HLA-C ADAM11
HLA-C SLC5A2
HLA-C NEFL
HLA-C TRD@
HLA-C DNASE1
HLA-C TH
HLA-C ZWINTAS
HLA-C PDGFB
HLA-C NRGN
HLA-C CREB3
HLA-C hCG_2024410
HLA-C CYP4A11
HLA-C CYP2C19
HLA-C HLA-DQA1
HLA-C RAE1
HLA-A MYH9
HLA-A C1QB
HLA-A GRN
HLA-A A2M
SLC7A5 NFE2L1
SLC7A5 PEX5
SLC7A5 CLTC
HLA-F ATP6V0C
HLA-F C18orf8
HLA-E A2M
CLTA SLC35A1
RNH1 TNFAIP1
RNH1 ATP5B
RNH1 JUP
RNH1 MAPK6
RNH1 AARS
CLTC LAMP1
CLTC PPP2R5E
CLTC RBM15B
CLTC MPP3
CLTC NFE2L1
CLTC ATP6AP1
CLTC DYNLT3
CLTC ISCU
CLTC HK1
CLTC B4GALT1
CLTC CSNK2A1
CLTC SNAP25
CLTC CBX1
CLTC GSK3A
CLTC UBC
CLTC COPB1
CLTC DHX38
CLTC ACADM
CLTC PITPNB
CLTC TNXB
CLTC NARS
CLTC TOP2B
CLTC KIAA0247
CLTC SEC13
CLTC PPP1R11
CLTC EIF4H
CLTC MIA3
CLTC TNK2
CLTC GZMM
CLTC TNFAIP1
CLTC PKM2
CLTC CNBP
CLTC ATP5B
CLTC SH3GL3
CLTC SDC4
CLTC PSEN1
CLTC HNRNPU
CLTC AP2M1
CLTC DUSP5
CLTC ATP6V0C
CLTC RAB1A
CLTC GNB1
CLTC ARL6IP1
CLTC KIAA0226
CLTC HTATSF1
CLTC USP7
CLTC ATP6V1E1
CLTC ATP5F1
CLTC CD59
CLTC PSMD2
CLTC MPRIP
CLTC MDH1
CLTC IDH3A
CLTC WASF3
CLTC YWHAQ
CLTC NUP188
CLTC YWHAH
CLTC SUZ12
CLTC YWHAB
CLTC RRAGA
CLTC CNP
CLTC CASC3
CLTC SNRPN
CLTC USP14
CLTC NAGA
CLTC BBS9
CLTC COL5A2
CLTC DAZAP2
CLTC ARMCX6
CLTC AARS
CLTC CKAP5
CRYGA PECAM1
CRYGA PTGIS
SPRR1A GPR17
SPRR1A MAP4K2
SPRR1A AGER
SPRR1A TNFRSF14
SPRR1A APOB
SPRR1A MYBPH
SPRR1A SCNN1G
SPRR1A OAS2
SPRR1A HTR2C
SPRR1A S100A7
SPRR1A ODF1
SPRR1A AQP2
SPRR1A MCHR1
SPRR1A NCAPD3
SPRR1A CD68
SPRR1A RUNX1
SPRR1A GFRA2
SPRR1A SLAMF1
UBE3C HNRNPM
TNR POLA2
TNR MAPK1IP1L
TNR GLUD1
TNR LAD1
TNR SNRPB
TNR IER2
TNR PPP2R5C
CUGBP1 APLP1
CUGBP1 FKBP8
SLC5A11 BCAM
SLC5A11 ANXA8L2
SLC5A11 ARHGEF1
SLC5A11 AR
SLC5A11 GFRA2
UBXN8 HR44
SLC35A1 POLA2
SLC35A1 CIRBP
SLC35A1 CPE
SLC35A1 PUM1
SLC35A1 AFAP1
SLC35A1 CAMLG
SLC35A1 RBM15B
SLC35A1 PEBP1
SLC35A1 CNP
SLC35A1 FAM175B
SLC35A1 HNRNPU
SLC35A1 HNRNPK
SLC35A1 SNRNP70
SLC35A1 TOP2B
SLC35A1 UBC
SLC35A1 BMI1
SLC35A1 PPP1R11
SLC35A1 HTATSF1
SLC35A1 UBE2V2
SLC35A1 MVK
SLC35A1 CSNK2A2
SLC35A1 SF1
SLC35A1 DUSP1
SLC35A1 PRPS1
SLC35A1 GLUD1
SLC35A1 RABGGTB
SLC35A1 RPS3A
SLC35A1 SFRS11
SLC35A1 SELE
SLC35A1 POU2F2
SLC35A1 PHF3
SLC35A1 PPP2R5C
SLC35A2 FNTA
SLC35A2 GNRH1
SLC35A2 EED
MYD88 BBS9
MYD88 ATP6V1E1
MYD88 RXRB
MYD88 DNASE1
MYD88 HNRNPA3P1
MYD88 CSNK2A1
TOP2B TMEM41B
TOP2B RB1
TOP2B UNG
TOP2B N4BP2L2
TOP2B MYL3
TOP2B RBM15B
TOP2B PECAM1
TOP2B FGR
TOP2B PMS2L5
TOP2B CSNK2A1
TOP2B CDH2
TOP2B ANKRD46
TOP2B HK3
TOP2B CREB1
TOP2B GDI1
TOP2B RHEB
TOP2B PAFAH1B1
TOP2B CSNK2A2
TOP2B SNAP25
TOP2B RNF103
TOP2B COPB1
TOP2B TSN
TOP2B CCND2
TOP2B HMGN2
TOP2B PUM1
TOP2B SEPT7
TOP2B UBE2V2
TOP2B ACADM
TOP2B GTF2E1
TOP2B CPE
TOP2B C21orf2
TOP2B TUBA1A
TOP2B NARS
TOP2B B4GALT1
TOP2B RNF113A
TOP2B RBM39
TOP2B PHKG1
TOP2B MAPK1IP1L
TOP2B RNF144A
TOP2B IGL@
TOP2B EIF4H
TOP2B MLLT11
TOP2B TAF7
TOP2B PSIP1
TOP2B MRPS27
TOP2B USP10
TOP2B NUP153
TOP2B PFN2
TOP2B PPP2R5E
TOP2B PHF3
TOP2B PPP2R5C
TOP2B TMEM131
TOP2B YY1
TOP2B MORC3
TOP2B CIRBP
TOP2B CCNG2
TOP2B STAG1
TOP2B POLB
TOP2B HNRNPH2
TOP2B CBX1
TOP2B GNAI1
TOP2B HMGN1
TOP2B HNRNPU
TOP2B MAPK3
TOP2B HNRNPK
TOP2B HNRNPM
TOP2B TM9SF2
TOP2B MAPK9
TOP2B BBS9
TOP2B USP5
TOP2B FERMT2
TOP2B NPEPPS
TOP2B HTATSF1
TOP2B CHMP1A
TOP2B MVK
TOP2B DUT
TOP2B AGER
TOP2B NOTCH4
TOP2B ATP5F1
TOP2B SMN2
TOP2B POLA2
TOP2B SPCS2
TOP2B LIMK2
TOP2B PSMD6
TOP2B CYCS
TOP2B USP7
TOP2B CTNNB1
TOP2B CASP8
TOP2B MAP2K5
TOP2B AFAP1
TOP2B LOC728849
TOP2B YWHAQ
TOP2B NUP188
TOP2B PXN
TOP2B TRA2A
TOP2B PSMC6
TOP2B KIAA0240
TOP2B BMI1
TOP2B CASC3
TOP2B USP13
TOP2B ALDH6A1
TOP2B TP53BP1
TOP2B NAGA
TOP2B HSPA13
TOP2B DAZAP2
TOP2B E2F1
TOP2B ABI2
TOP2B ARMCX6
TOP2B CSTF3
TOP2B RBMX
TOP2B RABGGTB
TOP2B SSR1
TOP2B SFRS11
TOP2B HNRNPA2B1
TOP2B FAM175B
TOP2B CKAP5
TOP2A HMGN2
TOP2A BIRC2
TOP2A PUM1
TOP2A KIAA0101
TOP2A SEC31A
TOP2A HNRNPU
TOP2A ACADM
TOP2A HNRNPK
TOP2A UBXN4
TOP2A PSMD6
TOP2A PARP1
TOP2A UNG
TOP2A CLP1
TOP2A C1QB
TOP2A KPNA2
TOP2A RHEB
TOP2A CKAP5
TRH TMEM131
TRH PSMD2
TRH FKBP5
TRH NAPG
TRH MAT2A
TRH EXT2
TRH STAG1
TRH ALDH6A1
TRH POU5F1
TRH GJA5
TRH PFN2
TRH PRKACB
NACA RPL27A
NACA RPS28
C8G MYBPH
RNF103 HTATSF1
RNF103 LIMK2
RNF103 USP7
RNF103 SART3
RNF103 CCNG2
RNF103 TMEM131
RNF103 TOMM20
RNF103 CYCS
RNF103 HNRNPH2
RNF103 BMI1
RNF103 SPHAR
RNF103 SLC9A1
RNF103 ATP13A3
RNF103 PURA
RNF103 RAB1A
RNF103 YWHAH
RNF103 TRIM32
RNF103 UBXN4
RNF103 KIAA0430
RNF103 HNRNPU
RNF103 SPCS2
RNF103 TM9SF2
RNF103 DAZAP2
RNF103 CPE
RNF103 USP10
RNF103 USP14
RNF103 CHMP1A
RNF103 TAF7
RNF103 SNAP25
RNF103 ATP2B1
RNF103 RABGGTB
RNF103 PFN2
RNF103 PRKACB
RNF103 PPP2R5E
TRO AVPR1B
TRO MEN1
TRO SF1
TRO ARAF
TRO ATP6V0D1
TRO HK1
TRO PCDHGC3
TRO TSPAN7
TRO SMARCD1
TRO CSNK2A1
TRO SNAP25
TRO GSK3A
TRO UBC
TRO PITPNA
TRO DCTN1
TRO TNXB
TRO NPEPPS
TRO HERC1
TRO ETV3
TRO SPOCK2
TRO PPP2R5B
TRO PI4KA
TRO CLOCK
TRO ABL1
TRO TSC1
TRO AP2M1
TRO KIAA0513
TRO KIAA0226
TRO HTATSF1
TRO JOSD1
TRO MVK
TRO FTO
TRO STX4
TRO STAT5B
TRO SECISBP2L
TRO PRKACB
TRO PPP2R1A
TRO TNFAIP1
TRO ERCC4
TRO MPRIP
TRO LOC728849
TRO CNP
TRO RTN1
TRO CASC3
TRO REG1P
TRO BBS9
TRO DAZAP2
TRO ABI2
GALNS CNN3
HIST1H2BE CCR8
STAT4 HSD17B3
STAT4 ARAF
MIA3 CTNND2
MIA3 YWHAH
MIA3 RRAGA
MIA3 KIAA0240
MIA3 CASC3
MIA3 LOC100131311
MIA3 GABRB3
MIA3 SLC25A46
MIA3 SDC4
MIA3 ABCA3
MIA3 KLC1
SART3 ATP2B1
SART3 DAZAP2
SART3 NFE2L1
SART3 PSMD6
SART3 KIAA0240
SART3 CYCS
SART3 UBXN4
SART3 SLC23A2
SART3 CSTF3
SART3 SUZ12
SART3 HNRNPH2
SART3 NAGA
SART3 CDC27
MTFR1 EXT2
MTFR1 EIF4H
MTFR1 NAGA
MTFR1 MCFD2
MTFR1 ACADM
FGF5 STIM1
FGF5 TNK1
FGF4 PYY
FGF4 HLA-DOB
GATAD1 IQGAP1
GATAD1 RET
PMP22 CXCR4
BCAM SATB1
BCAM ADORA1
BCAM DHX34
BCAM NCAM1
BCAM RPS9
BCAM GJA5
BCAM LPAL2
BCAM AVPR1B
BCAM NAPG
BCAM FOSL1
BCAM PTPN1
BCAM POFUT1
BCAM MT1B
BCAM PAK1
BCAM CTLA4
BCAM AQP2
BCAM HMGA2
BCAM NCAPD3
BCAM NR2C1
BCAM GYPB
BCAM LTK
BCAM SNRPC
BCAM GZMM
BCAM PSG3
BCAM LOC91316
BCAM GH2
BCAM TAF1
BCAM HCG8
BCAM SSTR3
BCAM HLA-DOB
BCAM GFRA2
BCAM POU5F1
BCAM MARCH8
SEC23B ATP6V1A
SLC25A46 USP14
SLC25A46 HAX1
SLC25A46 ZMYND11
SLC25A46 ATP5B
SLC25A46 PI4KB
SLC25A46 TATDN2
SLC25A46 GTF2I
SLC25A46 NPEPPS
SLC25A46 GNB1
SLC25A46 CASC3
SLC25A46 SNRPN
SLC25A46 ATP6V1E1
SLC25A46 BAT3
SLC25A46 KLC1
VAV1 PKM2
VAV1 AKT1
VAV1 TNFRSF14
VAV1 GPR31
VAV1 SLC30A3
VAV1 DRG2
VAV1 MPP2
VAV1 ARHGEF1
VAV1 HTR2C
VAV1 ODF1
VAV1 CHRND
VAV1 GNB1
VAV1 SMARCD1
VAV1 PDE6B
VAV1 RABGGTA
VAV2 BBS9
VAV2 DRG2
VAV2 SKAP1
VAV2 HLA-DOB
VAV2 BNIP1
VAV2 SLAMF1
TNFAIP1 CPE
TNFAIP1 RBM15B
TNFAIP1 LOC100133166
TNFAIP1 NFE2L1
TNFAIP1 ATP6AP1
TNFAIP1 DYNLT3
TNFAIP1 ARHGEF1
TNFAIP1 MAPRE2
TNFAIP1 UTP14C
TNFAIP1 CSNK2A1
TNFAIP1 SNAP25
TNFAIP1 SFRS11
TNFAIP1 GSK3A
TNFAIP1 UBC
TNFAIP1 MRPL49
TNFAIP1 CCND2
TNFAIP1 MED24
TNFAIP1 PUM2
TNFAIP1 PUM1
TNFAIP1 SLC9A6
TNFAIP1 GTF2I
TNFAIP1 NPEPPS
TNFAIP1 MLLT11
TNFAIP1 PPP1R10
TNFAIP1 BNIP1
TNFAIP1 IRF2
TNFAIP1 TAF9
TNFAIP1 BAT3
TNFAIP1 PI4KB
TNFAIP1 PI4KA
TNFAIP1 CLOCK
TNFAIP1 TAF11
TNFAIP1 HNRNPH2
TNFAIP1 ABL1
TNFAIP1 CBX1
TNFAIP1 STAT3
TNFAIP1 PSEN1
TNFAIP1 AP2M1
TNFAIP1 DUSP5
TNFAIP1 HNRNPC
TNFAIP1 ATP6V0C
TNFAIP1 KIAA0430
TNFAIP1 RAB1A
TNFAIP1 GNB1
TNFAIP1 KIAA0226
TNFAIP1 HTATSF1
TNFAIP1 MVK
TNFAIP1 DHX38
TNFAIP1 SEMA3C
TNFAIP1 ATP6V1E1
TNFAIP1 SECISBP2L
TNFAIP1 PRKACB
TNFAIP1 MMD
TNFAIP1 ATP5F1
TNFAIP1 RPS15
TNFAIP1 KIAA0232
TNFAIP1 LOC728849
TNFAIP1 YES1
TNFAIP1 WASF3
TNFAIP1 GCLC
TNFAIP1 NUP188
TNFAIP1 YWHAB
TNFAIP1 TRA2A
TNFAIP1 RRAGA
TNFAIP1 APPBP2
TNFAIP1 CNP
TNFAIP1 PSME3
TNFAIP1 CASC3
TNFAIP1 USP10
TNFAIP1 SNRPN
TNFAIP1 USP14
TNFAIP1 NAGA
TNFAIP1 RASA1
TNFAIP1 CSTF3
TNFAIP1 PURA
RBPMS PRB4
TNFAIP3 FLJ40113
TNFAIP3 CHRFAM7A
TNFAIP3 SYN1
CDC20 CCNB1
CDC20 IMMT
CDC20 KPNA2
CDC20 CCT8
NUP153 AGER
NUP153 APOC4
NUP153 RB1
NUP153 MAPRE1
NUP153 UBXN4
NUP153 RBBP4
NUP153 UBC
NUP153 COPB1
NUP153 HMGN3
NUP153 HMGN1
NUP153 METAP1
NUP153 PUM1
NUP153 B4GALT1
NUP153 MAPK1IP1L
NUP153 PPP1R11
NUP153 TAF7
NUP153 TFAP4
NUP153 MRPS27
NUP153 IRF9
NUP153 BAT3
NUP153 ARHGEF7
NUP153 PHF3
NUP153 HDAC2
NUP153 YY1
NUP153 CIRBP
NUP153 HNRNPU
NUP153 HNRNPM
NUP153 TM9SF2
NUP153 SNRNP70
NUP153 UNG
NUP153 CNTN1
NUP153 RPL10A
NUP153 RNF144A
NUP153 SMN2
NUP153 POLA2
NUP153 PSMD6
NUP153 PSMD2
NUP153 CAMLG
NUP153 SIM2
NUP153 SERTAD2
NUP153 TMEM41B
NUP153 ACADM
NUP153 HNRNPA2B1
NUP153 CEBPZ
NUP153 PSMC6
NUP153 CNP
NUP153 KIAA0240
NUP153 BMI1
NUP153 CASC3
NUP153 USP13
NUP153 NAGA
NUP153 IER2
NUP153 RBMX
NUP153 RABGGTB
NUP153 CKAP5
PITPNA ERCC4
PITPNA MBOAT7
PITPNA MAPKAPK2
PITPNA ZNF167
PITPNA CETN2
PITPNA GOLGA1
PITPNA YWHAB
PITPNA NPEPPS
PITPNA BBS9
PITPNA RAB1A
PITPNA GNB1
PITPNA PCDHGC3
PITPNA SMARCD1
PITPNA CHRND
PITPNA PPP2R5B
HTT BBS9
HTT GPER
HTT CYP21A2
HTT POP1
HTT MGAT3
HTT TNNC1
CD83 LOC100131311
CD83 USP10
CD83 ASAH1
KIAA0182 ASCL1
KIAA0182 SNRNP70
KIAA0182 LOC728849
KIAA0182 RBMX
KRT83 CD4
KRT83 GHRHR
KRT83 SUZ12
GGT5 PDGFRB
GGT5 HLA-DQB1
RPL35A RPS10
RPL35A RPS17
RPL35A RPL27A
RPL35A RPS27A
RPL35A GNRHR
RPL35A TMEM41B
RPL35A RPL13A
RPL35A GLI1
RPL35A RPS3A
RPL35A RPS19
RPL35A WNT2B
RPL35A RPS27
RPL35A RPS18
RPL35A RPS23
RPL35A MAN2A2
RPL35A RPS28
RPL35A NPM1
RPL35A ACTB
RPL35A RPL10A
DEFB4 B3GNTL1
SDCBP USP8
SDCBP TMEM131
SDCBP HMGN1
SDCBP PKP4
SDCBP CAPRIN1
SDCBP ATP13A3
SDCBP RNF144A
SDCBP GOLGA4
SDCBP TM9SF2
SDCBP UBXN4
SDCBP KIAA0430
SDCBP C11orf58
SDCBP RBBP7
SDCBP PFN2
SDCBP PRKACB
SPHAR SRP54
SPHAR HNRNPH2
SPHAR FOXA1
CNR1 CUGBP2
GBX1 PFDN4
CNR2 HLA-DOB
CNR2 TTYH2
SGCG KCNB1
SGCD SNRPC
SGCB SLC30A1
GCN1L1 CCNG2
MAPK3 N4BP2L2
MAPK3 PKP1
MAPK3 RBM15B
MAPK3 LBR
MAPK3 ARHGEF7
MAPK3 CBFB
MAPK3 FOXF2
MAPK3 MAPRE1
MAPK3 ZMYM3
MAPK3 ANKRD46
MAPK3 HK3
MAPK3 CPE
MAPK3 CSNK2A2
MAPK3 UBC
MAPK3 GHRHR
MAPK3 CNTN1
MAPK3 SEPT7
MAPK3 ACADM
MAPK3 FAM175B
MAPK3 ITPKA
MAPK3 B4GALT1
MAPK3 MAPK1IP1L
MAPK3 STAG1
MAPK3 EIF1AP1
MAPK3 EIF4H
MAPK3 GDI1
MAPK3 TAF7
MAPK3 PPP1R11
MAPK3 TAF4
MAPK3 CLOCK
MAPK3 CIRBP
MAPK3 CUGBP2
MAPK3 HNRNPH2
MAPK3 CBX1
MAPK3 HMGN1
MAPK3 HNRNPK
MAPK3 KIAA0226
MAPK3 HTATSF1
MAPK3 CHMP1A
MAPK3 MVK
MAPK3 PUM1
MAPK3 POLA2
MAPK3 SLC5A5
MAPK3 AFAP1
MAPK3 YES1
MAPK3 SERTAD2
MAPK3 YWHAH
MAPK3 SUZ12
MAPK3 VIPR1
MAPK3 CEBPZ
MAPK3 YWHAE
MAPK3 TMEM106A
MAPK3 CASC3
MAPK3 NAGA
MAPK3 PPP2R5E
MAPK3 DAZAP2
MAPK3 E2F1
MAPK3 CSTF3
MAPK3 RABGGTB
MAPK3 SFRS11
GFPT1 HMGN3
GFPT1 TSNAX
GFPT1 RBBP7
GFPT1 PIK3R1
GFPT1 HNRNPH2
GFPT1 PPP2R5E
MAPK1 EXTL3
MAPK1 MARCH8
MAPK6 GNB1
MAPK6 CPE
MAPK6 HNRNPU
MAPK6 SH3GL3
MAPK6 STAT3
MAPK6 LOC100133166
MAPK6 TUBA1A
MAPK6 ATP6AP1
MAPK6 GNB2L1
MAPK6 YWHAH
MAPK6 SPTAN1
MAPK6 YWHAB
MAPK6 CIRBP
MAPK6 ATP6V0C
MAPK6 ARHGEF12
MAPK6 RAB1A
MAPK6 KIAA0240
MAPK6 UBXN4
MAPK6 FTO
MAPK6 GSK3A
MAPK6 SSTR2
MAPK6 MMD
MAPK7 CNN3
MAPK7 LOC100131311
MAPK4 DGKQ
NP ATP6V0C
NP AQP2
NP TNFRSF25
NP YWHAB
ICAM3 NEFL
ICAM3 CPZ
DUSP7 MMP14
DUSP7 LOC91316
DUSP7 AQP2
DUSP7 CYP21A2
DUSP7 GSPT1
DUSP7 AP3S2
DUSP7 PROL1
DUSP7 MAP4K2
DUSP7 NCAPD3
MAPK9 ZMYND11
DUSP1 EPS15
DUSP1 HMGN3
DUSP1 CD63
DUSP1 FOSB
DUSP1 ITGB5
DUSP1 GLUD1
DUSP1 NARS
DUSP1 RABGGTB
DUSP1 IER2
DUSP1 HCLS1
DUSP1 CYB5R3
DUSP1 RPL41
DUSP2 RBL1
DUSP2 SLN
DUSP2 CRYBB1
DUSP2 PTPN1
DUSP2 TMED10P
WTAP HDAC2
WTAP HNRNPU
WTAP RBBP4
WTAP ATP5J
WTAP BRPF1
WTAP PUM1
WTAP EIF4H
WTAP UNG
WTAP NPM1
ELN RYR1
MARK2 CETN2
SETMAR SMARCD1
SETMAR FUS
SETMAR ZNF76
SETMAR GNB1
SETMAR HERC1
SETMAR PPP1R10
SETMAR CSRP2
SETMAR ARAF
SETMAR CHRND
SETMAR ABL1
SETMAR RAF1
QDPR CYB5R3
QDPR RBBP7
QDPR AZIN1
QDPR UBE2L3
QDPR GTF2A2
QDPR MAPKAPK2
QDPR HMGN2
QDPR WASF3
QDPR NARS
QDPR AP2M1
QDPR GUCY1A3
QDPR C11orf58
QDPR PXN
QDPR CNP
QDPR PPP1R11
QDPR SNRPN
QDPR NAGA
QDPR ATP2B1
QDPR TAF7
QDPR TNK2
QDPR ARMCX6
QDPR ATP6V1E1
QDPR UBC
RDX STT3A
FERMT2 TMEM131
FERMT2 YY1
FERMT2 CTNNB1
FERMT2 VHL
FERMT2 CCNG2
FERMT2 UBE2V2
FERMT2 HMGN1
FERMT2 RBM15B
FERMT2 HNRNPU
FERMT2 LOC728849
FERMT2 HNRNPK
FERMT2 HNRNPA2B1
FERMT2 TM9SF2
FERMT2 SNRNP70
FERMT2 PHKG1
FERMT2 PSMD6
FERMT2 MAPRE1
FERMT2 HK3
FERMT2 NR4A1
FERMT2 BMI1
FERMT2 CREB1
FERMT2 ALDH6A1
FERMT2 CHMP1A
FERMT2 PSMD2
FERMT2 DUT
FERMT2 CSNK2A2
FERMT2 TAF7
FERMT2 ALDH4A1
FERMT2 CNN3
FERMT2 GLUD1
FERMT2 RBMX
FERMT2 TRAM1
FERMT2 PFN2
FERMT2 ZNF32
FERMT2 LZTR1
FERMT2 POU6F1
FERMT2 KIAA0247
FERMT2 CKAP5
SERINC3 KCNB1
SERINC3 ATP6V1E1
SERINC3 FARSA
CYP4A11 MMP14
CYP4A11 MAP4K2
CYP4A11 TNXB
CYP4A11 PROL1
CYP4A11 ADAM11
CYP4A11 SLC5A2
CYP4A11 LY6D
CYP4A11 NOP14
CYP4A11 SNRPC
CYP4A11 FBLN1
CYP4A11 MAPKAPK3
CYP4A11 DPEP1
CYP4A11 RPS9
CYP4A11 SNX17
CYP4A11 BMS1
CYP4A11 TWIST1
CYP4A11 DGKQ
CYP4A11 PKLR
CYP4A11 SCNN1G
CYP4A11 MT1G
CYP4A11 PLK3
CYP4A11 ATP5G2
CYP4A11 GSPT1
CYP4A11 RAE1
CYP4A11 SULT2B1
CYP4A11 NRGN
CYP4A11 NAT6
CYP4A11 PAPPA
CYP4A11 LTB
CYP4A11 PTPRS
CYP4A11 GSTT1
CYP4A11 PHB
CYP4A11 GABRQ
CYP4A11 FUT3
CYP4A11 TUB
CYP4A11 POU2F2
ANKS1A MDM2
FOXG1 ALDH9A1
IDUA OPRM1
BCAP31 CAPNS1
BCAP31 MAP4
BCAP31 PKM2
BCAP31 FKBP4
BCAP31 SEPT8
BCAP31 NPTX1
BCAP31 ATP5B
BCAP31 PIN1
BCAP31 ARL4D
BCAP31 PRPS1
BCAP31 CAPN2
BCAP31 ILVBL
BCAP31 LDHA
BCAP31 MAPRE2
BCAP31 SEC13
BCAP31 KIAA0247
BCAP31 GNB3
BCAP31 ALDOA
BCAP31 TAF6
BCAP31 SLC35B1
BCAP31 SUPT4H1
BCAP31 MARS
BCAP31 MMD
BCAP31 UBE2L3
CCL19 SPTAN1
GLB1 ID3
STAT5B PI4KB
STAT5B STX5
STAT5B TNNC1
STAT5B GCM1
STAT5B SEC31A
STAT5B DCTN1
STAT5B CNP
STAT5B ZNF167
STAT5B NNT
STAT5B FLOT2
STAT5B DRG2
STAT5B GNB1
STAT5B IGL@
STAT5B PCDHGC3
STAT5B REG1P
STAT5B BNIP1
STAT5B FTO
STAT5B SNAP25
STAT5B TNXB
STAT5B PRDM2
STAT5B IRF9
STAT5B G6PD
STAT5B SDC4
STAT5A CNP
DPM1 SPCS2
DPM1 KIAA0226
DPM1 LIMK2
DPM1 PXN
DPM1 SUZ12
DPM1 HNRNPH2
DPM1 KIAA0101
CSE1L HNRNPU
CSE1L ABO
CSE1L HNRNPA2B1
CSE1L RRM1
FBL METAP1
FBL TUBB
FBL KIAA0040
FBL GRPR
FBL POU2F2
REG1P AVPR1B
REG1P PPP2R1B
REG1P PI4KA
REG1P TNXB
REG1P AGER
REG1P MYLPF
REG1P SH3GL3
REG1P DRG2
REG1P CDKL5
REG1P GNB2L1
REG1P DNASE1
REG1P TH
REG1P ATP5G1
REG1P DAPK1
REG1P ATP6V0C
REG1P PDGFB
REG1P RNPS1
REG1P TRIM21
REG1P KIAA0226
REG1P MGAT3
REG1P FTO
REG1P CALML3
REG1P GSK3A
REG1P RABGGTA
REG1P ODF1
DECR1 PABPC4
DECR1 ACADM
DECR1 KDM4A
DECR1 HNRNPK
DECR1 EIF4H
DECR1 GAD2
ADAM11 MAP4K2
ADAM11 MED22
ADAM11 NOP14
ADAM11 LAMB3
ADAM11 UGP2
ADAM11 ZRSR2
ADAM11 APOB
ADAM11 CPA2
ADAM11 NEFL
ADAM11 FOSL1
ADAM11 S100A7
ADAM11 DOC2B
ADAM11 NRGN
ADAM11 ZNF169
ADAM11 EFNA1
ADAM11 NCAPD3
ADAM11 LTB
ADAM11 SEMA5A
ADAM11 TFDP1
HSPA1A IGL@
ADAM15 AVPR1B
ADAM15 FHL3
ADAM15 RNF113A
DGKZ SRP54
DGKZ HERC1
DGKZ USP10
DGKZ NR2C1
DGKZ TSC2
DGKZ FTO
DGKZ KIAA0513
SERPINA1 STAG1
SERPINA1 NAPG
SERPINA1 PPP2R5C
SERPINA5 NOS1
SERPINA5 ELL
HCFC1 RAD23B
HCFC1 KIAA0232
HCFC1 KIAA0240
HCFC1 NUP188
HCFC1 UBXN4
HCFC1 KIAA0430
HCFC1 KIAA0226
HCFC1 COPB1
HAGH ATP6V1E1
HAGH GNB1
HAGH AP2M1
HAGH SNRPN
ATP7A LTK
DGKQ BATF
DGKQ SPTAN1
DGKQ CHGB
DGKQ AGER
DGKQ PROL1
DGKQ NOP14
DGKQ AANAT
DGKQ MAPKAPK3
DGKQ SLC9A2
DGKQ KIAA0114
DGKQ MDM4
DGKQ ITPKC
DGKQ DUSP5
DGKQ PLK3
DGKQ ASL
DGKQ RENBP
DGKQ ODF1
DGKQ EFNA3
DGKQ NCAPD3
DGKQ TXN2
DGKQ USP11
DGKQ SMARCD1
DGKQ KCNB1
DGKQ LOC91316
DGKQ PTPRN
DGKQ PAK1
DGKQ PPBPL2
DNASE1 AVPR1B
DNASE1 COL11A2
DNASE1 IQCB1
DNASE1 AGER
DNASE1 CYP2F1
DNASE1 TTYH2
DNASE1 TAGLN2
DNASE1 KLHDC10
DNASE1 AQP2
DNASE1 AQP3
DNASE1 GYPB
DNASE1 LST1
DNASE1 GH2
DNASE1 POP1
DNASE1 GFRA2
DNASE1 MMP11
DNASE1 TNFRSF14
DNASE1 ASMT
DNASE1 ITPKC
DNASE1 RNF113A
DNASE1 CTLA4
DNASE1 ODF1
DNASE1 SLC14A2
DNASE1 NCAPD3
DNASE1 BNIP1
DNASE1 GALK1
DNASE1 GSTT1
DNASE1 ZC3H3
DNASE1 SDC4
DNASE1 TFDP1
DNASE1 GPER
DNASE1 POFUT1
DNASE1 GAS2L1
DNASE1 FHL3
DNASE1 S100A7
DNASE1 HMGA2
DNASE1 EFNA1
DNASE1 LTK
DNASE1 CD8B
DNASE1 IFNA8
DNASE1 TAF1
DNASE1 HLA-DOB
DNASE1 TUB
DNASE1 SLAMF1
DNASE1 PPP2R1B
DNASE1 SLC5A2
DNASE1 ELF4
DNASE1 CHIT1
DNASE1 MLANA
DNASE1 ZWINTAS
DNASE1 NRGN
DNASE1 CLTCL1
DNASE1 BBS9
DNASE1 DRD4
DNASE1 NOTCH3
DNASE1 CYP2C19
DNASE1 HLA-DQA1
PTPRD OPCML
PXN PRKAG1
PXN GNPDA1
PXN RBM15B
PXN CPE
PXN UTP14C
PXN CSNK2A2
PXN UBC
PXN GHRHR
PXN HMGN2
PXN UBE2D2
PXN DHX38
PXN ACADM
PXN MC4R
PXN FAM175B
PXN B4GALT1
PXN MAPK1IP1L
PXN EIF1AP1
PXN TAF7
PXN TAF4
PXN PPP2R5E
PXN PPP2R5C
PXN RAD23B
PXN CLOCK
PXN IDS
PXN CDSN
PXN HNRNPH2
PXN HNRNPK
PXN REEP5
PXN GNB3
PXN KIAA0226
PXN HTATSF1
PXN MVK
PXN TAGLN2
PXN NR4A1
PXN SECISBP2L
PXN MAP4K5
PXN SPCS2
PXN CRYAB
PXN YES1
PXN NUP188
PXN KIAA0240
PXN BMI1
PXN NAGA
PXN MCFD2
PXN BBS9
PXN RABGGTB
PXN SFRS11
PXN ATF7
PXN HLA-DQA1
DGKD CHGB
DGKD SLC6A8
DGKD SSTR2
PTPRA HERC1
PTPRA SLC23A2
PTPRA RTN1
CNP BPTF
CNP CPE
CNP RBM15B
CNP PI4KB
CNP PEBP1
CNP DYNLT3
CNP ANKRD46
CNP HK1
CNP B4GALT1
CNP ATP2B1
CNP SERPINB2
CNP RBBP7
CNP UBC
CNP COPB1
CNP CYB5R3
CNP HMGN2
CNP AZIN1
CNP PUM1
CNP ATN1
CNP NARS
CNP UBXN4
CNP NPEPPS
CNP PHKG1
CNP MAPK1IP1L
CNP IGL@
CNP OGDH
CNP BMI1
CNP PPP1R11
CNP EIF4H
CNP TRIM40
CNP TAF7
CNP TNK2
CNP ESR2
CNP GZMM
CNP IRF9
CNP BAT3
CNP BAT1
CNP PPP2R5E
CNP PPP2R5C
CNP YY1
CNP CLOCK
CNP GPER
CNP CIRBP
CNP TAF11
CNP TSC1
CNP GDI1
CNP HNRNPU
CNP AP2M1
CNP HNRNPK
CNP KIAA0226
CNP HTATSF1
CNP PSIP1
CNP PSMD2
CNP MAP2K1
CNP GLUD1
CNP SSTR3
CNP SMN2
CNP SPCS2
CNP PSMD7
CNP USP7
CNP LOC728849
CNP SEC31A
CNP NUP188
CNP TH
CNP YWHAB
CNP RRAGA
CNP SFRS11
CNP ALDH9A1
CNP ABO
CNP CASC3
CNP SNRPN
CNP CREB1
CNP NAGA
CNP DAZAP2
CNP ARMCX6
CNP AARS
CNP IER2
CNP RABGGTB
CNP CKAP5
TMEM106A AVPR1B
TMEM106A CYB5R3
TMEM106A MAP2K5
TMEM106A PRKAG1
TMEM106A CDSN
TMEM106A GPD1L
TMEM106A ACADM
TMEM106A SLC30A3
TMEM106A NUP188
TMEM106A GTF2A2
TMEM106A FAM175B
TMEM106A TRD@
TMEM106A NAPG
TMEM106A KDM4A
TMEM106A B4GALT1
TMEM106A AP1B1
TMEM106A TCF20
TMEM106A ANKRD46
TMEM106A TTYH2
TMEM106A CENPI
TMEM106A POU5F1
TMEM106A LTK
TMEM106A PTPN1
TMEM106A CD8B
TMEM106A SNRPN
TMEM106A CSNK2A1
TMEM106A BBS9
TMEM106A SDC4
TMEM106A TNFRSF14
TMEM106A CYP2C19
TMEM106A HLA-DQA1
PTGIS TAF1
PTGIS GPER
PTGIR BATF
PTGIR CLCN1
PTGIR MED22
PTGIR ADRA2A
PTGIR MCHR1
PTGIR LAD1
ZNF250 GABRQ
USP13 BMS1
USP13 MRPS27
USP13 PSMD6
USP13 SERTAD2
USP13 RABGGTB
USP13 GPC1
USP13 COPB1
USP13 GUSB
ALDH6A1 MAP4K5
ALDH6A1 SPCS2
ALDH6A1 LIMK2
ALDH6A1 FOSB
ALDH6A1 N4BP2L2
ALDH6A1 CAPRIN1
ALDH6A1 SEPT7
ALDH6A1 LOC728849
ALDH6A1 YES1
ALDH6A1 PKLR
ALDH6A1 TMEM41B
ALDH6A1 PFN2
ALDH6A1 CSNK2A2
ALDH6A1 AP2M1
ALDH6A1 OAS2
ALDH6A1 HNRNPK
ALDH6A1 SUZ12
ALDH6A1 CTDSP2
ALDH6A1 STAG1
ALDH6A1 MCFD2
ALDH6A1 IGL@
ALDH6A1 NR4A1
ALDH6A1 USP10
ALDH6A1 HTATSF1
ALDH6A1 NAGA
ALDH6A1 IGHM
ALDH6A1 CHMP1A
ALDH6A1 TAF7
ALDH6A1 SNAP25
ALDH6A1 ARHGEF7
ALDH6A1 ABI2
ALDH6A1 SDC4
ALDH6A1 CSTF3
ALDH6A1 TRAM1
ALDH6A1 RABGGTB
ALDH6A1 SFRS11
ALDH6A1 PRKACB
ALDH6A1 FAM175B
ALDH6A1 PAFAH1B1
USP11 CDKL5
USP11 FASTK
USP11 SPTAN1
USP11 CHGB
USP11 TXN2
USP11 PROL1
USP11 ABL1
USP11 APLP1
USP11 AANAT
USP11 PIN1
USP11 DRG2
USP11 SLC9A2
USP11 PRPS1
USP11 MPP2
USP11 ADAR
USP11 AGER
USP11 GOLGA1
USP11 TH
USP11 SC65
USP11 RENBP
USP11 ATP6V0C
USP11 ODF1
USP11 NFIC
USP11 NCAPD3
USP11 FEV
USP11 RRAGB
USP11 SMARCD1
USP11 SNRPC
USP11 BBS9
USP11 AP3S2
USP11 LOC91316
USP11 AKT1
USP11 ZNF174
USP11 HLA-DOB
USP11 GSK3A
USP11 RABGGTA
USP11 SLC9A3R2
USP11 PTPRN
USP11 PDE4B
USP11 ATXN1
USP11 PAK1
SNRPN HSF2
SNRPN LAMP1
SNRPN MEN1
SNRPN SF1
SNRPN PKP1
SNRPN OGDH
SNRPN FAM50A
SNRPN MPP3
SNRPN MPP2
SNRPN ATP6AP1
SNRPN MAPRE2
SNRPN ISCU
SNRPN ANKRD46
SNRPN CPE
SNRPN UTP14C
SNRPN SMARCD1
SNRPN SNAP25
SNRPN GSK3A
SNRPN SFN
SNRPN SUPT4H1
SNRPN CTCF
SNRPN HMGN3
SNRPN HMGN2
SNRPN F8A1
SNRPN MED24
SNRPN DHX38
SNRPN SEPT5
SNRPN SLC9A6
SNRPN FAM175B
SNRPN SRP14
SNRPN B4GALT1
SNRPN GTF2I
SNRPN NPEPPS
SNRPN KIF14
SNRPN DHPS
SNRPN SEC13
SNRPN MLLT11
SNRPN EIF1AP1
SNRPN NASP
SNRPN PPP1R10
SNRPN GPX4
SNRPN POU5F1
SNRPN PKM2
SNRPN PI4KA
SNRPN CLOCK
SNRPN ATP5O
SNRPN CDSN
SNRPN ATP5B
SNRPN SH3GL3
SNRPN CDC37
SNRPN AP2M1
SNRPN SPTAN1
SNRPN DUSP5
SNRPN ATP6V0C
SNRPN ATP6V1A
SNRPN SEPW1
SNRPN RAB1A
SNRPN GNB1
SNRPN HTATSF1
SNRPN MVK
SNRPN NEUROD2
SNRPN ATP6V1E1
SNRPN USP9X
SNRPN SECISBP2L
SNRPN ATP5F1
SNRPN PPP2R1A
SNRPN RBM4
SNRPN PSMD8
SNRPN SDC4
SNRPN CHGB
SNRPN MAP2
SNRPN MPRIP
SNRPN GTF2A2
SNRPN LOC728849
SNRPN SOX4
SNRPN WASF3
SNRPN MAB21L1
SNRPN KDM4A
SNRPN KLC1
SNRPN YWHAB
SNRPN CFDP1
SNRPN HK1
SNRPN ABO
SNRPN ATN1
SNRPN ZNF32
SNRPN TIAF1
SNRPN PCDHGC3
SNRPN GOLGB1
SNRPN FOLR2
USP14 YWHAQ
USP14 CPE
USP14 PUM2
USP14 CNTN1
USP14 HNRNPH2
USP14 LOC728849
USP14 WASF3
USP14 NFE2L1
USP14 AP2M1
USP14 SLC9A6
USP14 YWHAH
USP14 UBXN4
USP14 PDHB
USP14 NPEPPS
USP14 ISCU
USP14 KIAA0430
USP14 RRAGA
USP14 GNB1
USP14 KIAA0240
USP14 CREB1
USP14 KIAA0226
USP14 HTATSF1
USP14 NAGA
USP14 AARS
USP14 TRA2A
USP14 PPP1R11
USP14 PSMC6
USP14 KPNA1
USP14 UBC
SSBP1 SHFM1
SSBP1 RHEB
SSBP1 COX5A
SSBP1 CYCS
SSBP1 YWHAE
SSBP1 SNRPE
C21orf2 APPBP2
C21orf2 SPCS2
C21orf2 SNAP25
C21orf2 GSK3A
C21orf2 RABGGTB
C21orf2 B4GALT1
C21orf2 HTATSF1
C21orf2 RBM15B
SNRPF YY1
SNRPF COX5A
SNRPF U2AF1
SNRPF RBBP4
SNRPF ATP5J
SNRPF HNRNPA2B1
SNRPF SNRPG
SNRPF SNRPE
SNRPG ATP5J
SNRPE RPS27A
SNRPE ATP5J
SNRPE RPS23
SNRPE CCT8
SNRPE HAB1
SNRPE APEX1
SNRPE HNRNPA2B1
SNRPE COX6C
SNRPE ITGB3
SNRPE PARP1
SNRPE RPS28
SNRPE RPS29
SNRPE EIF1AP1
SNRPE SNRPB
SNRPE NPM1
SNRPE TUBB
SNRPE RPS3A
SNRPE LDHB
SNRPE PPID
SNRPE COX7C
HSPA13 CYCS
HSPA13 CTNNB1
HSPA13 N4BP2L2
HSPA13 TUBA1A
HSPA13 HNRNPK
HSPA13 NR5A1
HSPA13 RNF113A
HSPA13 GRIA1
HSPA13 SCAMP1
HSPA13 TP53BP1
HSPA13 HTATSF1
HSPA13 CSTF3
HSPA13 RABGGTB
INPP1 KCNMB1
USPL1 NRGN
USPL1 EFNA1
USPL1 SNRPC
USPL1 DCTN1
USPL1 TFDP1
GFI1 ZC3H3
MYO7A TAF7
MYO7A BATF
MYO7A LOC728844
MYO7A RAP1GAP
MYO7A PLK3
MYO7A NAT6
MYO7A RBBP4
MYO7A RABGGTB
MYO7A SSR2
MYO7A UGP2
MYO7A KDM4A
SYMPK IRF2
BRAF NEFL
ZNF160 HERC1
ZNF160 LOC729602
PRKAG1 AVPR1B
PRKAG1 GRM4
PRKAG1 FUS
PRKAG1 CLOCK
PRKAG1 TNXB
PRKAG1 PSMD7
PRKAG1 TNNC1
PRKAG1 SF1
PRKAG1 UROD
PRKAG1 TNFRSF14
PRKAG1 FABP3
PRKAG1 MAP2K5
PRKAG1 ZNF76
PRKAG1 RBM15B
PRKAG1 SLC30A3
PRKAG1 MPP2
PRKAG1 CDC37
PRKAG1 NUP188
PRKAG1 OAS2
PRKAG1 B4GALT1
PRKAG1 PHKG1
PRKAG1 GPD1L
PRKAG1 CASC3
PRKAG1 AR
PRKAG1 MPRIP
PRKAG1 NAGA
PRKAG1 SERPINB2
PRKAG1 BBS9
PRKAG1 SECISBP2L
PRKAG1 BAT3
PRKAG1 PRDM2
PRKAG1 COPB1
PRKAG1 IRF9
IQCB1 GH2
IQCB1 ZC3H3
IQCB1 LTK
IQCB1 S100A7
MEN1 AVPR1B
MEN1 PPP2R1A
MEN1 PKM2
MEN1 FUS
MEN1 PI4KA
MEN1 TLE2
MEN1 ERCC4
MEN1 SF1
MEN1 CHN2
MEN1 SLC5A2
MEN1 ZNF32
MEN1 MAP4
MEN1 ABL1
MEN1 LOC728849
MEN1 POFUT1
MEN1 SLC9A6
MEN1 MPP2
MEN1 PSEN1
MEN1 TNXB
MEN1 POP1
MEN1 FLOT2
MEN1 RAB1A
MEN1 SH3GL3
MEN1 CIRBP
MEN1 AP1B1
MEN1 NPEPPS
MEN1 CTAG1B
MEN1 TBXA2R
MEN1 TNK2
MEN1 GNB1
MEN1 PPP1R10
MEN1 SMARCD1
MEN1 BNIP1
MEN1 CSNK2A1
MEN1 SNAP25
MEN1 AKT1
MEN1 CHRND
MEN1 GSK3A
MEN1 CUL4A
MEN1 CDKL5
MEN1 SECISBP2L
MEN1 RABGGTA
MEN1 GOLGB1
MEN1 DCTN1
MEN1 ATN1
MEN1 CLK2
MEN1 PIP5K1A
ANP32A TBXA2R
TYK2 TWIST1
HCG26 BMS1
PSG11 RNPEP
PSG11 COPB1
GABRB3 MYST3
GABRB3 GNB1
SRRM2 DAO
SUPT5H ARPC2
SUPT5H PGD
CTAGE5 PRCC
CTAGE5 SLC25A3
CTAGE5 EIF4E
NAPG AVPR1B
NAPG TNFRSF14
NAPG NUP188
NAPG ODF1
NAPG MAT2A
NAPG EXTL2
NAPG KIAA0226
NAPG MGAT5
NAPG LTK
NAPG PTPN1
NAPG CSNK2A1
NAPG BBS9
NAPG SDC4
NAPG CYP2C19
NAPG HLA-DOB
NAPG HLA-DQA1
PRIM2 TMEM131
PRIM2 YY1
PRIM2 HMGN1
PRIM2 POLA2
PRIM2 LOC728849
PRIM2 FAM175B
PRIM2 RB1
PRIM2 SUZ12
PRIM2 YWHAE
PRIM2 BMI1
PRIM2 PARP1
SP110 TXN2
SP110 SERPINB2
THY1 SNRNP27
VEZF1 ZNF76
VEZF1 CBX1
VEZF1 CKAP5
ARHGEF12 PKM2
ARHGEF12 SPTAN1
ARHGEF12 CHGB
ARHGEF12 CHN2
ARHGEF12 ABL1
ARHGEF12 APLP2
ARHGEF12 IDH3A
ARHGEF12 LOC100133166
ARHGEF12 ATP6AP1
ARHGEF12 NUP188
ARHGEF12 GOLGA1
ARHGEF12 YWHAB
ARHGEF12 ATP6V0C
ARHGEF12 SLC9A6
ARHGEF12 DUSP5
ARHGEF12 PCDHGC3
ARHGEF12 SMARCD1
ARHGEF12 PTPN1
ARHGEF16 PI4KA
ARHGEF16 PSMD2
ARHGEF16 SECISBP2L
ARHGEF16 GABRA1
GIP CACNA1C
PAPPA ZRSR2
PAPPA GAS2L1
PAPPA TWIST1
PAPPA SLC10A1
PAPPA SCNN1G
PAPPA S100A7
PAPPA LTB
PAPPA CLTCL1
PAPPA GSTT1
PAPPA ESR1
PAPPA CYP2F1
PAPPA GABRQ
PAPPA SLAMF1
FXR1 CCT8
FXR1 RPS23
FXR2 RPS16
FXR2 SPTAN1
FXR2 TSC2
PCDHGC3 STIM1
PCDHGC3 PI4KA
PCDHGC3 SDC4
PCDHGC3 CHGB
PCDHGC3 HERC1
PCDHGC3 CPE
PCDHGC3 DUSP5
PCDHGC3 MPRIP
PCDHGC3 CTNND2
PCDHGC3 APLP2
PCDHGC3 SLC9A6
PCDHGC3 ATP6AP1
PCDHGC3 AP2M1
PCDHGC3 YWHAB
PCDHGC3 TH
PCDHGC3 SPTAN1
PCDHGC3 REEP5
PCDHGC3 KIAA0513
PCDHGC3 ATP6V0C
PCDHGC3 HK1
PCDHGC3 GNB1
PCDHGC3 FTO
PCDHGC3 NFIC
PCDHGC3 KIAA0226
PCDHGC3 ESR2
PCDHGC3 PTPRR
PCDHGC3 GSK3A
PCDHGC3 RABGGTA
PCDHGC3 HTRA1
PCDHGC3 SPOCK2
PCDHGC3 PPP2R5B
LST1 ARAF
LST1 ELF4
LST1 POFUT1
LST1 GAS2L1
LST1 ITIH4
LST1 S100A7
LST1 ZWINTAS
LST1 CTAG1B
LST1 CTLA4
LST1 NRGN
LST1 HMGA2
LST1 EFNA1
LST1 ANG
LST1 TAF1
LST1 CYP2F1
LST1 POP1
LST1 CYP2C19
LST1 HLA-DOB
LST1 TUB
ZNF174 UGP2
ZNF177 AVPR1B
ZNF177 RNF113A
ZNF177 ASMT
ZNF177 IL12RB1
ZNF177 MPP2
ZNF177 ZNF167
ZNF177 FGR
ZNF177 DVL3
ZNF177 HCG8
ZNF177 CTLA4
ZNF177 REG1A
ZNF177 NCAPD3
ZNF177 SMARCD1
ZNF177 LTK
ZNF177 SNAP25
ZNF177 GFRA2
ZNF177 TUB
POP1 SMARCD1
POP1 PI4KA
POP1 FASTK
POP1 FHL3
POP1 AP1B1
POP1 NOS1
POP1 AQP2
POP1 NRGN
POP1 CLTCL1
POP1 GYPB
POP1 SSTR5
POP1 TUB
POP1 SLAMF1
CGRRF1 PRCC
KLC1 PPP2R1A
KLC1 PKM2
KLC1 CYB5R3
KLC1 PI4KB
KLC1 CIRBP
KLC1 HAX1
KLC1 SF1
KLC1 PUM2
KLC1 DHPS
KLC1 ATP5B
KLC1 KLHDC3
KLC1 SH3GL3
KLC1 OGDH
KLC1 CDC37
KLC1 AP2M1
KLC1 GTF2I
KLC1 MAPRE2
KLC1 PEBP1
KLC1 GNB1
KLC1 SLC9A6
KLC1 CASC3
KLC1 ATP2B1
KLC1 TLE2
KLC1 SNAP25
KLC1 MPRIP
KLC1 ATP6V1E1
KLC1 NONO
KLC1 BAT3
KLC1 MLLT11
KLC1 LOC728849
SNRK ATP6V0C
SNRK UBC
SNRK CPE
SNRK DYNLT3
SNRK PUM2
SNRK USP10
SNRK CNTN1
SNRK LAMP1
SNRK NFIL3
SNRK PSMC6
CTCF HMGN2
CTCF ANKRD46
CTCF UBE2L3
CTCF U2AF1
CTCF SRP14
CTCF B4GALT1
CTCF MAPK1IP1L
CTCF CASC3
CTCF DAZAP2
CTCF AZIN1
CTCF CSTF3
CTCF BAT3
MMP14 BTN3A1
MMP14 MUTYH
MMP14 BMS1
MMP14 FAS
MMP14 CACNA1C
MMP14 POU2F2
MMP14 EFTUD2
MMP14 GP9
MMP14 MT1G
MMP14 MTA1
MMP14 NEFL
MMP14 LGALS7B
MMP14 RAB3A
MMP14 PTPRS
MMP14 PPY
MMP14 EZH1
MMP14 CLP1
MMP14 RNF144A
MMP14 KCNMB1
MMP14 MRPS27
MMP15 RAB3A
MMP15 CYP21A2
MMP15 HTR1D
MMP15 TRA2A
MMP16 CPT1A
MMP16 SMARCD1
MMP11 AVPR1B
MMP11 CTLA4
MMP11 XRCC1
MMP11 ELF4
MMP11 UGP2
MMP11 TTYH2
MMP11 S100A7
MMP11 KLHDC10
MMP11 AQP2
MMP11 HTR2C
MMP11 EPHB4
MMP11 CYP21A2
MMP11 IGL@
MMP11 POU4F1
MMP11 GYPB
MMP11 MLANA
MMP11 GFRA2
ELAVL3 RALGDS
ELAVL3 MAPT
CDKN1C CACNA1C
CDKN1C DOK1
CDKN1A B4GALT1
CDKN1A KRT10
UBE2D2 DDOST
UBE2D2 CPE
UBE2D2 XBP1
MMP19 CD53
MMP19 RNPS1
MMP19 PSMD7
MLL3 POLA2
MLL3 HMGN2
GPLD1 NOS1
GPLD1 NRGN
GPLD1 MYBPC2
PRG2 MAN2B1
DBN1 CCND2
DBN1 KIAA0513
EDNRA PSIP1
EDNRA BAT1
C2orf3 HFE
RNPS1 PPP2R1B
RNPS1 GPER
RNPS1 PSMD7
RNPS1 ERCC4
RNPS1 TSC1
RNPS1 B4GALT1
RNPS1 ATP5G1
RNPS1 RAB1A
RNPS1 KIAA0226
RNPS1 GSK3A
RNPS1 FLOT2
PPP1R1A NPM1
PPP1R1A POU2F2
PPP1R1A PHF3
RPL7A WNT2B
RPL7A BNC1
APOB GPR17
APOB SMARCD1
APOB KRT32
APOB MYLPF
APOB SLC10A2
APOB SPI1
APOB CEBPE
APOB ITSN2
APOB LOC727787
APOB TTYH2
APOB KLHDC10
APOB ODF1
APOB DOC2B
APOB AQP2
APOB CENPI
APOB ANG
APOB FES
APOB GH2
APOB TAF1
APOB GFRA2
APOB MCHR1
APOB TFDP1
APOB NOP14
MYBPH SPI1
MYBPH LPAL2
MYBPH CD68
MYBPH TFE3
MYBPH SYN1
MYBPH GATA3
FARSA BBS9
FARSA PRKACB
FARSA NR2C1
FARSA NFE2L1
FARSA GNB1
FARSA KIAA0240
FARSA HPRT1
FARSA NAGA
FARSA ATP6V1E1
FARSA SLC23A2
FARSA LAMP1
FARSA YWHAB
WWOX S100P
WWOX PAK1
WWOX PTCH1
WWOX NCAM1
UBXN2B MORC3
UBXN2B LIMK2
UBXN2B LOC728849
UBXN2B CBX1
UBXN2B GTF2E1
UBXN2B ANKRD46
UBXN2B MARK3
UBXN2B B4GALT1
UBXN2B NAGA
UBXN2B DUT
UBXN2B ATP5F1
NF1 RYR1
NF1 TRIM21
NF1 BLK
NFIL3 POLA2
NFIL3 CYB5R3
NFIL3 CPE
NFIL3 UBXN4
NFIL3 NR4A1
NFIL3 BMI1
NFIL3 ARL6IP1
NFIL3 TAF7
NFIL3 LOC100133166
NFIL3 TBCE
NFIL3 C18orf8
GRIN2B SC65
REG3A AQP3
NEFL BATF
NEFL MAP4K2
NEFL UBE3A
NEFL RPL27A
NEFL RPS27A
NEFL CPZ
NEFL NOP14
NEFL FBLN1
NEFL RPS9
NEFL STAT6
NEFL RAP1GAP
NEFL ALX1
NEFL TNXB
NEFL RPL13A
NEFL RPL10A
NEFL PLK3
NEFL WNT2B
NEFL RPS27
NEFL NRGN
NEFL RPS28
NEFL RPS29
NEFL LTB
NEFL RAE1
NEFL POMC
NEFL LOC91316
NEFL EDN2
NEFL ARG1
NEFL RPS19
NEFL RPS3A
NEFL POU2F2
IGL@ LIMK2
IGL@ SRD5A1
IGL@ ADRA2A
IGL@ CTNNB1
IGL@ MSN
IGL@ TAF11
IGL@ ACADM
IGL@ UGP2
IGL@ MS4A1
IGL@ N4BP2L2
IGL@ SPI1
IGL@ TMEM41B
IGL@ KCNMA1
IGL@ RB1
IGL@ RBM34
IGL@ SUZ12
IGL@ ZWINTAS
IGL@ KRT20
IGL@ YWHAE
IGL@ GNPDA1
IGL@ HSPB3
IGL@ REG1A
IGL@ BMI1
IGL@ EIF1AP1
IGL@ HMGN1
IGL@ CYCS
IGL@ HTATSF1
IGL@ HES1
IGL@ MVK
IGL@ DUT
IGL@ CSNK2A2
IGL@ PAFAH1B1
IGL@ CLP1
IGL@ AP1B1
IGL@ IFNA21
IGL@ HNRNPK
IGL@ FOLR2
OGDH SLC30A3
OGDH LOC100133166
OGDH ARHGEF7
OGDH NDUFA12
OGDH ATP6V0D1
OGDH SNAP25
OGDH CCND2
OGDH GSK3A
OGDH UBC
OGDH SEPT7
OGDH ACADM
OGDH PHKG1
OGDH HERC1
OGDH EIF4H
OGDH GDI1
OGDH TNK2
OGDH SDC4
OGDH BAT1
OGDH POU5F1
OGDH PI4KB
OGDH CIRBP
OGDH CDSN
OGDH DCTN2
OGDH ATP5B
OGDH CBX1
OGDH PSEN1
OGDH CDC37
OGDH GNB1
OGDH KIAA0226
OGDH HTATSF1
OGDH ATP6V1E1
OGDH PSMD2
OGDH DVL3
OGDH YWHAB
OGDH AP1B1
OGDH RRAGA
OGDH SLC9A6
OGDH CASC3
OGDH BBS9
OGDH SFRS11
NCAPD3 AVPR1B
NCAPD3 AGER
NCAPD3 DARC
NCAPD3 SEPT6
NCAPD3 GAS2L1
NCAPD3 CYP2F1
NCAPD3 PROL1
NCAPD3 SLC9A3R2
NCAPD3 ARHGEF1
NCAPD3 FHL3
NCAPD3 HTR2C
NCAPD3 S100A7
NCAPD3 PDE6G
NCAPD3 RENBP
NCAPD3 ODF1
NCAPD3 AQP2
NCAPD3 NRGN
NCAPD3 GPR17
NCAPD3 RABGGTA
NCAPD3 SMARCD1
NCAPD3 GJA5
NCAPD3 E2F4
NCAPD3 GH2
NCAPD3 TNFRSF1A
NCAPD3 GFRA2
NCAPD3 PTPRN
NCAPD3 TUB
PPP1R11 BPTF
PPP1R11 ALDH7A1
PPP1R11 CPE
PPP1R11 N4BP2L2
PPP1R11 RB1
PPP1R11 RBM15B
PPP1R11 NFE2L1
PPP1R11 ANKRD46
PPP1R11 UBXN4
PPP1R11 ATP2B1
PPP1R11 CSNK2A2
PPP1R11 SNAP25
PPP1R11 UBC
PPP1R11 HMGN3
PPP1R11 HMGN2
PPP1R11 HMGN1
PPP1R11 METAP1
PPP1R11 MED24
PPP1R11 PUM1
PPP1R11 FAM175B
PPP1R11 CETN2
PPP1R11 NARS
PPP1R11 B4GALT1
PPP1R11 PDHB
PPP1R11 GTF2I
PPP1R11 NPEPPS
PPP1R11 MAPK1IP1L
PPP1R11 MLLT11
PPP1R11 EIF4H
PPP1R11 ZNF22
PPP1R11 TNK2
PPP1R11 TUBGCP3
PPP1R11 ESR2
PPP1R11 IRF9
PPP1R11 BAT3
PPP1R11 BAT1
PPP1R11 PHF3
PPP1R11 CLOCK
PPP1R11 CIRBP
PPP1R11 CTNND1
PPP1R11 PEBP1
PPP1R11 HPRT1
PPP1R11 HNRNPU
PPP1R11 AP2M1
PPP1R11 HNRNPM
PPP1R11 SNRNP70
PPP1R11 HNRNPF
PPP1R11 TAF7
PPP1R11 ALDH9A1
PPP1R11 HTATSF1
PPP1R11 MVK
PPP1R11 PRKACB
PPP1R11 PSMD7
PPP1R11 CAMLG
PPP1R11 LOC728849
PPP1R11 TMEM41B
PPP1R11 RRAGA
PPP1R11 KIAA0240
PPP1R11 BMI1
PPP1R11 CASC3
PPP1R11 NAGA
PPP1R11 ARMCX6
PPP1R11 AZIN1
PPP1R11 IER2
PPP1R11 SFRS11
PPP1R10 PPP2R1A
PPP1R10 ATP6V1E1
PPP1R10 CHGB
PPP1R10 MPRIP
PPP1R10 ATP5B
PPP1R10 ATP6V1A
PPP1R10 RAF1
PPP1R10 LOC728849
PPP1R10 PI4KA
PPP1R10 WASF3
PPP1R10 MPP2
PPP1R10 ZNF167
PPP1R10 RABGGTA
PPP1R10 BAT3
PPP1R10 NPEPPS
PPP1R10 SPOCK1
PPP1R10 GNB1
PPP1R10 CPE
PPP1R10 SMARCD1
PPP1R10 BBS9
PPP1R10 PUM2
PPP1R10 GOLGB1
BLK IDS
BLK MYLPF
BLK MAPKAPK2
BLK SLC30A3
BLK GOLGA2
BLK COX6C
BLK CENPI
BLK CD68
BLK SCGB2A2
BLK RNPEP
BLK SLC5A5
BNIP1 AVPR1B
BNIP1 ARAF
BNIP1 GCM1
BNIP1 MVK
BNIP1 MPP2
BNIP1 OAS2
BNIP1 NDUFA12
BNIP1 ETV1
BNIP1 SMARCD1
BNIP1 CSNK2A2
BNIP1 CSNK2A1
BNIP1 SNAP25
BNIP1 LOC91316
BNIP1 GSK3A
BNIP1 CYB5R3
BNIP1 FUS
BNIP1 TNFRSF14
BNIP1 ASMT
BNIP1 TNXB
BNIP1 B4GALT1
BNIP1 CTLA4
BNIP1 SLC14A2
BNIP1 GLRB
BNIP1 PTPN1
BNIP1 TMED10P
BNIP1 BNIP2
BNIP1 ESR2
BNIP1 PAK1
BNIP1 BAT3
BNIP1 BAT1
BNIP1 CLOCK
BNIP1 TAF11
BNIP1 SH3GL3
BNIP1 TBXA2R
BNIP1 KIAA0226
BNIP1 CD8B
BNIP1 S100A7
BNIP1 STX5
BNIP1 SECISBP2L
BNIP1 SLAMF1
BNIP1 SDC4
BNIP1 PSMD7
BNIP1 PSMD2
BNIP1 NUP188
BNIP1 DVL3
BNIP1 YWHAB
BNIP1 RRAGA
BNIP1 CASC3
BNIP1 IL32
BNIP1 MGAT5
BNIP1 BBS9
BNIP1 CYP2C19
BNIP1 FUT2
BNIP1 HLA-DQA1
BNIP2 STX5
BNIP2 CD8B
PSIP1 TMEM131
PSIP1 PSMD6
PSIP1 CPE
PSIP1 CTNNB1
PSIP1 ZMYND11
PSIP1 RBM15B
PSIP1 PEBP1
PSIP1 SON
PSIP1 HNRNPK
PSIP1 GOLGA4
PSIP1 SMC1A
PSIP1 ERCC3
PSIP1 GTF2E1
PSIP1 CREB1
PSIP1 BMI1
PSIP1 USP10
PSIP1 SERPINB2
PSIP1 SLC23A2
PSIP1 RNF144A
PSIP1 COPB1
PSIP1 MYO5A
GZMA MPHOSPH6
GZMA CD4
GZMA NOTCH4
GZMA VIPR1
GZMA HCG8
GZMM SLC30A3
GZMM TRIM40
CCL21 LAMB3
SLC35B1 PI4KB
SLC35B1 SLC6A8
SLC35B1 MAP4
SLC35B1 ATP5B
SLC35B1 HTRA1
SLC35B1 PRPS1
SLC35B1 UNC119
SLC35B1 ILVBL
SLC35B1 ABCA3
SLC35B1 ATP6V0C
SLC35B1 GNB1
SLC35B1 ALDOA
SLC35B1 SGK1
FLOT2 BCL2L1
FLOT2 PPP2R1A
FLOT2 PI4KB
FLOT2 GPER
FLOT2 PSMD7
FLOT2 CTTN
FLOT2 MAP4
FLOT2 PSEN1
FLOT2 CLOCK
FLOT2 RCAN1
FLOT2 RFTN1
FLOT2 DUSP5
FLOT2 ERCC2
FLOT2 ATP6V0C
FLOT2 RAB1A
FLOT2 GNB1
FLOT2 TP53BP2
FLOT2 AP1B1
FLOT2 SERPINB6
FLOT2 TNK2
FLOT2 CDC2L5
NCF1C MYL7
NCF1C PTPRS
VWF TRD@
ATXN2 TXN2
ATXN2 ACHE
ATXN2 CLCN1
ATXN2 CHGB
ATXN1 NFIC
ATXN1 SNAP25
ATXN1 LOC91316
ATXN1 SLC6A6
ATXN1 RPS19
ATXN1 ATP6AP1
ATXN1 RTN1
ATXN1 RENBP
ATXN1 GSK3A
ATXN1 FTO
ATXN1 KIAA0513
MYH10 REG1A
MYH10 GRK6
MYH10 FEZ2
MYH10 LTK
MYH10 SRD5A1
MYH10 RNF113A
STIM1 KIAA0226
STIM1 RAB1A
STIM1 MYH9
STIM1 STX5
STIM1 CPE
STIM1 ABO
STIM1 AP2M1
STIM1 CD59
FAP CALD1
OTUD4 TFDP1
CDH13 COL11A1
CDH13 GH1
MBOAT7 AVPR1B
MBOAT7 FEZ2
MBOAT7 G6PD
MBOAT7 YWHAH
MBOAT7 GPR125
MAP4K5 BBS9
MAP4K5 EFNB3
MAP4K5 TNFRSF1B
MAP4K5 NAGA
MAP4K5 N4BP2L2
MAP4K5 CSNK2A1
TSC2 AKT1
TSC2 RPS28
TSC2 ATP2B3
HTRA1 CHN2
TSC1 BBS9
TSC1 CASC3
TSC1 RALGDS
TSC1 HK1
TSC1 RRAD
TSC1 SECISBP2L
TSC1 KIAA0226
TSC1 BAT3
TSC1 B4GALT1
HMBS FASTK
SPI1 GPR17
SPI1 BATF
SPI1 IFI27
SPI1 AGER
SPI1 UGP2
SPI1 DIO3
SPI1 KDR
SPI1 NRGN
SPI1 CLCN1
SPI1 EFNA3
SPI1 MCHR1
SPI1 POU4F1
SPI1 RAE1
SPI1 TAF1
SPI1 CCND1
SPI1 KIF5A
SPI1 SLAMF1
SPI1 TFDP1
P2RY14 CDH8
CDC34 CLPP
CDC37 MAP2K5
CDC37 RAD23A
CDC37 MED24
CDC37 CETN2
CDC37 GTF2A2
CDC37 UROD
CDC37 BCL7B
CDC37 RRAGA
CDC37 ARMCX6
CDC37 ATP6V1E1
CDC37 GPX4
ALAS1 MAPRE3
S100A9 IL12RB1
S100A5 MPRIP
S100A5 CASP8
S100A5 PPP2R5B
S100A4 TUBB
S100A7 AVPR1B
S100A7 CYP2F1
S100A7 AGER
S100A7 POFUT1
S100A7 TNFRSF14
S100A7 LYST
S100A7 NCAM1
S100A7 RNF113A
S100A7 SIM2
S100A7 CD8B
S100A7 ASMT
S100A7 ELF4
S100A7 FHL3
S100A7 TTYH2
S100A7 SCN1B
S100A7 ZWINTAS
S100A7 KLHDC10
S100A7 HLA-DOA
S100A7 CTLA4
S100A7 ODF1
S100A7 AQP2
S100A7 SLC14A2
S100A7 ELL
S100A7 NRGN
S100A7 REG1A
S100A7 HMGA2
S100A7 MGAT5
S100A7 SMARCD1
S100A7 LTK
S100A7 LOC91316
S100A7 NEAT1
S100A7 GH2
S100A7 TNFRSF1A
S100A7 CPB1
S100A7 MAMLD1
S100A7 CYP2C19
S100A7 FUT2
S100A7 HLA-DOB
S100A7 GFRA2
S100A7 PTPRN
S100A7 TUB
S100A7 SLAMF1
S100A7 POLB
KIAA0513 SLC6A6
KIAA0513 CHGB
KIAA0513 SLC9A6
KIAA0513 ATP6AP1
KIAA0513 GNB2L1
KIAA0513 ATP6V0D1
KIAA0513 RPS19
KIAA0513 DAPK1
KIAA0513 ARVCF
KIAA0513 HK1
KIAA0513 GNB1
KIAA0513 RTN1
KIAA0513 YWHAB
KIAA0513 TSPAN7
KIAA0513 FTO
KIAA0513 NFIC
KIAA0513 SPOCK2
MANF UNG
ROM1 UNC119
SMCP KDR
SMCP TAF1
BIRC2 SERTAD2
BIRC2 TMEM131
BIRC2 HMGN1
BIRC2 CLP1
BIRC2 HK3
BIRC2 ACADM
BIRC2 HNRNPK
BIRC2 LOC728849
BIRC2 LOC100131311
KIAA0226 AVPR1B
KIAA0226 CPE
KIAA0226 MYL7
KIAA0226 RB1
KIAA0226 RBM15B
KIAA0226 MVK
KIAA0226 ATP6AP1
KIAA0226 JUP
KIAA0226 CSNK2A1
KIAA0226 NNT
KIAA0226 HCG8
KIAA0226 USF2
KIAA0226 HK1
KIAA0226 GRM4
KIAA0226 UTP14C
KIAA0226 SERPINB2
KIAA0226 GSK3A
KIAA0226 UBC
KIAA0226 MRPL49
KIAA0226 TNXB
KIAA0226 GUCY1A3
KIAA0226 PIK3R3
KIAA0226 RPL10A
KIAA0226 NPEPPS
KIAA0226 NR4A1
KIAA0226 TAF4
KIAA0226 ESR2
KIAA0226 PDE6B
KIAA0226 BAT1
KIAA0226 PPP2R5E
KIAA0226 RAD23B
KIAA0226 CLOCK
KIAA0226 GPER
KIAA0226 GHRHR
KIAA0226 GABRA1
KIAA0226 CBX1
KIAA0226 AP2M1
KIAA0226 TCF20
KIAA0226 TIAF1
KIAA0226 RAB1A
KIAA0226 GNB1
KIAA0226 HTATSF1
KIAA0226 USP7
KIAA0226 SECISBP2L
KIAA0226 PSMD9
KIAA0226 SPCS2
KIAA0226 SDC4
KIAA0226 PSMD7
KIAA0226 ERCC4
KIAA0226 PSMD2
KIAA0226 MPRIP
KIAA0226 MYLPF
KIAA0226 PGC
KIAA0226 NUP188
KIAA0226 YWHAH
KIAA0226 PTPN1
KIAA0226 KIAA0240
KIAA0226 BMI1
KIAA0226 CASC3
KIAA0226 AR
KIAA0226 NAGA
KIAA0226 BBS9
KIAA0226 DAZAP2
KIAA0226 AARS
KIAA0226 CYP2C19
KIAA0226 CHRND
LTB MAP4K2
LTB PLK3
LTB MED22
LTB NOP14
LTB SNX17
LTB ALX1
LTB UBE3A
LTB ADRA2A
LTB DOC2B
LTB GCG
LTB NRGN
LTB DTNA
LTB SNRPC
LTB RAP1GAP
LTB GSTT1
LTB MT3
LTB RAE1
LTA NRGN
LTA PPBPL2
LTA CPB1
LTA SLC11A1
LTK AVPR1B
LTK COL11A2
LTK MYL3
LTK SLC30A3
LTK GRK6
LTK FGR
LTK NNT
LTK HCG8
LTK NR2C1
LTK GFRA2
LTK ST14
LTK ASMT
LTK RNF113A
LTK CTLA4
LTK ODF1
LTK PTPN1
LTK GJA5
LTK TAF1
LTK PDE6B
LTK CD86
LTK POLD2
LTK HMGA2
LTK IFNA21
LTK HLA-DOB
LTK TUB
LTK MYLPF
LTK MAP2K5
LTK ZWINTAS
LTK REG1A
LTK MGAT5
LTK NAGA
LTK CYP2C19
LTK PPBPL2
GJA4 PDE6B
GJA4 DEK
GJA4 CCR9
GJA4 ACADM
GJA4 HCG8
ALG13 CD68
GRN CYB5R3
GRN PPT1
GRN SEC13
GRN ARL6IP1
GRN MMD
GJA5 TAF1
GJA5 GPER
GJA5 MGAT3
GJA5 C12orf32
GJA5 SLC30A3
MAP2K3 YY1
MTHFD1 RPIA
MTHFD1 SUZ12
USP9X SLC9A6
USP9X SEPT5
CALML3 N4BP2L2
CALML3 AQP7
CALML3 POLA2
CALML3 TCFL5
CALML3 GLRB
CALML3 EIF1AP1
CALML3 MVK
CALML3 DUT
CALML3 FOLR2
IFNA21 AVPR1B
IFNA21 GHRHR
IFNA21 GPER
IFNA21 MYL7
IFNA21 MYLPF
IFNA21 TTYH2
IFNA21 PHKG2
IFNA21 AR
IFNA21 PTPN1
IFNA21 CSNK2A1
IFNA21 SDC4
IFNA21 PDE6B
IFNA21 MGAT3
IFNA21 CYP2C19
IFNA21 MYO5A
IFNA21 SLC5A5
SST PLD3
RUNX1T1 LOC91316
RUNX1T1 POLR2H
MORC3 TMEM131
MORC3 YY1
MORC3 LIMK2
MORC3 PSMD6
MORC3 EZH1
MORC3 UNG
MORC3 TRPC1
MORC3 HNRNPH2
MORC3 LOC728849
MORC3 TRAM1
MORC3 SERTAD2
MORC3 BMS1
MORC3 HNRNPK
MORC3 RBM39
MORC3 HNRNPA2B1
MORC3 MAPK1IP1L
MORC3 PRDM2
MORC3 HK3
MORC3 MAPRE1
MORC3 CREB1
MORC3 NR5A1
MORC3 EIF1AP1
MORC3 SMARCD2
MORC3 CUGBP2
MORC3 DUT
MORC3 RABGGTB
MORC3 SFRS11
RBM5 MAB21L1
RBM4 TNK2
RBM4 MAPK1IP1L
RBM4 ATP6V1E1
RBM4 GNB1
RBM4 NARS
RBM4 CASC3
RBM4 JUP
RBM4 ARMCX6
RBM4 DCTN2
RBM3 RPS27A
RBM3 PUM1
RBM3 IER2
RBM3 TAF15
RBM3 POLA2
RBM3 NARS
RBM3 CPT1A
RBM3 MAPK1IP1L
RBM3 RPS23
RBM3 TAF7
RBM3 GLUD1
RBM3 RBBP4
RBM3 RABGGTB
RBM3 SSR2
RBM3 RPL10A
RBM3 POU2F2
MAP2K5 CDH15
MAP2K5 HMGN1
MAP2K5 NAGA
MAP2K5 UROD
MAP2K5 RBM15B
MAP2K5 SLC30A3
MAP2K5 RNF113A
MAP2K5 TTYH2
MAP2K5 GRM4
MAP2K5 C2
MAP2K5 CTAG1B
MAP2K5 B4GALT1
MAP2K5 UNG
MAP2K5 MVK
MAP2K5 SELE
MAP2K5 ST14
MAP2K5 RBMX
MAP2K5 KIF20B
MAP2K5 MYL3
SPCS2 CPE
SPCS2 PKP1
SPCS2 DYNLT3
SPCS2 NDUFA12
SPCS2 MAPRE1
SPCS2 HK3
SPCS2 CSNK2A2
SPCS2 UBC
SPCS2 B4GALT1
SPCS2 HMGN3
SPCS2 PUM1
SPCS2 SEPT7
SPCS2 ACADM
SPCS2 FAM175B
SPCS2 UBXN4
SPCS2 KDM4A
SPCS2 MAPK1IP1L
SPCS2 EIF4H
SPCS2 TAF7
SPCS2 HADH
SPCS2 ESR2
SPCS2 PFN2
SPCS2 CIRBP
SPCS2 RNPEP
SPCS2 HNRNPH2
SPCS2 AP2M1
SPCS2 HNRNPK
SPCS2 REEP5
SPCS2 RANBP2
SPCS2 LAMP2
SPCS2 HTATSF1
SPCS2 UNG
SPCS2 CHMP1A
SPCS2 DUT
SPCS2 TAGLN2
SPCS2 GLUD1
SPCS2 TRAM1
SPCS2 SECISBP2L
SPCS2 RHEB
SPCS2 ATP5F1
SPCS2 SMN2
SPCS2 LIMK2
SPCS2 PSMD6
SPCS2 CYCS
SPCS2 PSMD2
SPCS2 EZH1
SPCS2 LOC728849
SPCS2 YES1
SPCS2 YWHAH
SPCS2 SUZ12
SPCS2 YWHAE
SPCS2 BMI1
SPCS2 SRP54
SPCS2 MCFD2
SPCS2 DAZAP2
SPCS2 ARMCX6
SPCS2 RABGGTB
SPCS2 CFDP1
SPCS2 SFRS11
ZMYM3 CLOCK
ZMYM3 NUP188
ZMYM3 HNRNPH2
ZMYM3 GBF1
MAP2K4 CLIP1
MAP2K4 MYST3
IGF1R ABI2
CAT MITF
LOC728844 RPS3A
LOC728844 RPL27A
LOC728844 RPS27A
LOC728844 SSR2
LOC728844 IER2
LOC728844 BRPF1
LOC728844 RPL10A
LOC728844 GRPR
LOC728844 TPT1
DOC2B MYLPF
DOC2B UBE3A
DOC2B TTYH2
DOC2B KDR
DOC2B AQP2
DOC2B REG1A
DOC2B TCEAL1
DOC2B SERPINF2
DOC2B GALK1
DOC2B GH2
DOC2B ZC3H3
DOC2B TFDP1
WRB EPHB1
WRB APBB1
LOC728849 HSF2
LOC728849 PURA
LOC728849 AKT2
LOC728849 PKP1
LOC728849 CAPRIN1
LOC728849 USP10
LOC728849 FGR
LOC728849 CSNK2A1
LOC728849 AQP6
LOC728849 HK3
LOC728849 SMARCD2
LOC728849 SF1
LOC728849 PAFAH1B1
LOC728849 SNAP25
LOC728849 ATP13A3
LOC728849 CCND2
LOC728849 HMGN3
LOC728849 UBC
LOC728849 METAP1
LOC728849 RBBP7
LOC728849 PUM2
LOC728849 PUM1
LOC728849 SEPT7
LOC728849 ACADM
LOC728849 SLC9A6
LOC728849 CPE
LOC728849 MAML1
LOC728849 FAM175B
LOC728849 JUP
LOC728849 UBXN4
LOC728849 GTF2I
LOC728849 NPEPPS
LOC728849 MAPK1IP1L
LOC728849 CFDP1
LOC728849 MLLT11
LOC728849 HERC1
LOC728849 EIF4H
LOC728849 RTN1
LOC728849 GDI1
LOC728849 CSNK2A2
LOC728849 EIF1AP1
LOC728849 IRF9
LOC728849 BAT3
LOC728849 BAT1
LOC728849 PHF3
LOC728849 PPP2R5C
LOC728849 TMEM131
LOC728849 YY1
LOC728849 PI4KA
LOC728849 ZNF238
LOC728849 CIRBP
LOC728849 CCNG2
LOC728849 CTNND1
LOC728849 ATP5B
LOC728849 KIAA0101
LOC728849 RAF1
LOC728849 KCNA3
LOC728849 HMGN1
LOC728849 HNRNPU
LOC728849 AP2M1
LOC728849 HNRNPK
LOC728849 HNRNPM
LOC728849 TM9SF2
LOC728849 SRD5A1
LOC728849 SNRNP70
LOC728849 CTDSP2
LOC728849 TAF7
LOC728849 KIAA0430
LOC728849 HADH
LOC728849 GNB1
LOC728849 HTATSF1
LOC728849 CHMP1A
LOC728849 MVK
LOC728849 ALDH18A1
LOC728849 MAP2
LOC728849 GLUD1
LOC728849 TRAM1
LOC728849 SECISBP2L
LOC728849 DEK
LOC728849 PRKACB
LOC728849 RHEB
LOC728849 ATP5F1
LOC728849 LAMP2
LOC728849 LIMK2
LOC728849 CYCS
LOC728849 EZH1
LOC728849 VHL
LOC728849 PRSS3
LOC728849 ZMYND11
LOC728849 AFAP1
LOC728849 YES1
LOC728849 WASF1
LOC728849 TMEM41B
LOC728849 SSR2
LOC728849 DVL3
LOC728849 BRPF1
LOC728849 RBM39
LOC728849 HNRNPA2B1
LOC728849 YWHAE
LOC728849 RRAGA
LOC728849 APPBP2
LOC728849 BMI1
LOC728849 CASC3
LOC728849 CREB1
LOC728849 CUGBP2
LOC728849 RASA1
LOC728849 DAZAP2
LOC728849 CSTF3
LOC728849 RBMX
LOC728849 LOC729602
LOC728849 SFRS11
LOC728849 CHIT1
LOC728849 TSPAN7
CAD PSMF1
SIM2 GSPT1
SIM2 BMS1
SIM2 NRGN
SIM2 CENPB
SIM2 PROL1
SIM2 SEPT6
PGC ODF1
PGC GABRA1
PGC SDC4
PGC GRM4
PGC CYP2C19
PGC ITIH4
TWIST1 MAP4K2
TWIST1 LIMK2
TWIST1 RPS9
TWIST1 SNX17
TWIST1 CGA
TWIST1 ATP5G2
TWIST1 PLEC1
TWIST1 GYPB
ATP13A3 TMEM131
ATP13A3 YY1
ATP13A3 PSMD6
ATP13A3 HNRNPU
ATP13A3 EZH1
ATP13A3 CCNG2
ATP13A3 OAT
ATP13A3 CAPRIN1
ATP13A3 SEPT7
ATP13A3 GTF2E1
ATP13A3 IGHM
ATP13A3 LIMK2
ATP13A3 HNRNPK
ATP13A3 GOLGA4
ATP13A3 HNRNPM
ATP13A3 TM9SF2
ATP13A3 UBXN4
ATP13A3 PSMC6
ATP13A3 NUMB
ATP13A3 CNN3
ATP13A3 RBBP7
ATP13A3 HNRNPA2B1
ATP13A3 SFRS11
ATP13A3 B4GALT1
PFN2 YY1
PFN2 TRIM32
PFN2 PLK3
PFN2 PSMD6
PFN2 USP7
PFN2 CCNG2
PFN2 TRPC1
PFN2 TOMM20
PFN2 SFRS11
PFN2 PKLR
PFN2 SERTAD2
PFN2 HNRNPU
PFN2 SYT11
PFN2 LIMK2
PFN2 POU6F1
PFN2 HNRNPA2B1
PFN2 TM9SF2
PFN2 UBXN4
PFN2 DAZAP2
PFN2 CUGBP2
PFN2 CHMP1A
PFN2 GDI1
PFN2 PAFAH1B1
PFN2 RBM39
PFN2 CD164
PFN2 TRAM1
PFN2 OAT
IMPDH2 DMPK
IMPDH2 PDCD1
CXCR3 BPTF
CXCR3 LITAF
DEFA6 ESR2
DEFA6 KRT33B
DEFA6 BMI1
DEFA6 RFTN1
DEFA6 PUM1
DEFA5 CCR9
DEFA5 SLC35D1
DEFA5 TNXB
HNF1A SNX17
HNF1A MCHR1
CXCR4 ALDOA
CXCR4 SLC6A8
S100B CTNND2
NPTX1 PKM2
NPTX1 PSMD8
NPTX1 SGK1
NPTX1 ADAR
NPTX1 SLC6A8
NPTX1 FKBP4
NPTX1 TP53BP2
NPTX1 ALDOA
NPTX1 ARL4D
NPTX1 NPEPPS
NPTX1 MAPRE2
APPBP2 SLC6A6
APPBP2 SDC4
APPBP2 HERC1
APPBP2 PSMD2
APPBP2 SPTA1
APPBP2 TNFRSF14
APPBP2 PUM1
APPBP2 PAFAH1B1
APPBP2 TRAPPC10
APPBP2 GCLC
APPBP2 CEBPZ
APPBP2 SNRNP70
APPBP2 HCG8
APPBP2 UBC
APPBP2 KIAA0240
APPBP2 CASC3
APPBP2 UTP14C
APPBP2 TP53BP1
APPBP2 HTATSF1
APPBP2 RBM15B
APPBP2 SRD5A1
APPBP2 CSNK2A1
APPBP2 SNAP25
APPBP2 DAZAP2
APPBP2 GSK3A
APPBP2 CSTF3
APPBP2 SSR1
APPBP2 CYP2C19
APPBP2 SFRS11
APPBP2 PRKACB
APPBP2 TUB
APPBP2 TUBGCP3
BMI1 CPE
BMI1 N4BP2L2
BMI1 RBM15B
BMI1 CLOCK
BMI1 ANKRD46
BMI1 PAFAH1B1
BMI1 CSNK2A2
BMI1 AFAP1
BMI1 SNAP25
BMI1 CFDP1
BMI1 ZKSCAN1
BMI1 UBC
BMI1 CYB5R3
BMI1 HMGN2
BMI1 HMGN1
BMI1 PUM1
BMI1 ACADM
BMI1 FAM175B
BMI1 B4GALT1
BMI1 MAPK1IP1L
BMI1 PRKACB
BMI1 MLLT11
BMI1 EIF4H
BMI1 GDI1
BMI1 TAF7
BMI1 EIF1AP1
BMI1 HNRNPA2B1
BMI1 BAT3
BMI1 PPP2R5E
BMI1 PPP2R5C
BMI1 TMEM131
BMI1 YY1
BMI1 MYCL1
BMI1 CIRBP
BMI1 CCNG2
BMI1 CBX1
BMI1 HNRNPU
BMI1 AP2M1
BMI1 HNRNPK
BMI1 HNRNPM
BMI1 SRD5A1
BMI1 SNRNP70
BMI1 NFIB
BMI1 HTATSF1
BMI1 ALDH7A1
BMI1 CHMP1A
BMI1 MVK
BMI1 SECISBP2L
BMI1 TUBGCP3
BMI1 POLA2
BMI1 CYCS
BMI1 PSMD2
BMI1 TMEM41B
BMI1 SUZ12
BMI1 YWHAE
BMI1 NR4A1
BMI1 KIAA0240
BMI1 CASC3
BMI1 DAZAP2
BMI1 CASP2
BMI1 ABI2
BMI1 CSTF3
BMI1 RBMX
BMI1 RABGGTB
BMI1 SFRS11
LGALS3BP TGFBI
LGALS3BP P4HB
LGALS3BP SCAP
CRYBB1 UGP2
IL32 GPER
IL32 ERCC4
IL32 CCR2
IL32 HLA-DQA1
IL32 CPA2
IL32 TNXB
IL32 HTR2C
IL32 B4GALT1
IL32 TCF20
IL32 ODF1
IL32 AQP2
IL32 CENPI
IL32 HK1
IL32 TFE3
IL32 BLVRB
IL32 GH2
IL32 MYBPC2
IL32 CHRND
IL32 CLK2
PSMD4 FH
E2F4 NRGN
E2F4 HLA-DOB
E2F4 CCR9
E2F4 TFDP1
E2F3 COX5B
E2F3 ARL6IP1
E2F3 PSMD2
E2F1 POLA2
E2F1 HMGN1
E2F1 PUM1
E2F1 SLC5A5
E2F1 CDSN
E2F1 ACADM
E2F1 CBX1
E2F1 KCNMA1
E2F1 RB1
E2F1 GOLGA2
E2F1 SLC14A2
E2F1 HTATSF1
E2F1 NAGA
E2F1 MVK
E2F1 CSNK2A2
E2F1 SCGB2A2
E2F1 RPS9
ARMCX6 HMGN2
ARMCX6 CIRBP
ARMCX6 DHX38
ARMCX6 PUM1
ARMCX6 ACADM
ARMCX6 SLC30A3
ARMCX6 PARK7
ARMCX6 NARS
ARMCX6 HNRNPK
ARMCX6 YES1
ARMCX6 B4GALT1
ARMCX6 MAPK1IP1L
ARMCX6 CSNK2A2
ARMCX6 TAF7
ARMCX6 CASC3
ARMCX6 DAZAP2
ARMCX6 AZIN1
ARMCX6 RBMX
ARMCX6 PURA
RBMX ALDH7A1
RBMX HK3
RBMX CSNK2A2
RBMX RBBP4
RBMX HMGN3
RBMX HMGN2
RBMX HMGN1
RBMX METAP1
RBMX PUM1
RBMX ACADM
RBMX CCT8
RBMX BMS1
RBMX NARS
RBMX MAPK1IP1L
RBMX PARP1
RBMX EIF1AP1
RBMX GDI1
RBMX BRPF1
RBMX TAF7
RBMX NASP
RBMX TFAP4
RBMX MRPS27
RBMX TUBB
RBMX INSM1
RBMX PHF3
RBMX PPP2R5C
RBMX HDAC2
RBMX YY1
RBMX ZNF238
RBMX KIF14
RBMX CTNND1
RBMX HNRNPU
RBMX HNRNPK
RBMX HNRNPM
RBMX SRD5A1
RBMX SNRNP70
RBMX RPS23
RBMX UNG
RBMX CTNNB1
RBMX POLA2
RBMX EZH1
RBMX CSTF3
RBMX AFAP1
RBMX CAMLG
RBMX TMEM41B
RBMX SSR2
RBMX KDM4A
RBMX HNRNPA2B1
RBMX ITGB6
RBMX NFIB
RBMX IER2
RBMX RABGGTB
FUT6 RAB35
FUT5 PMS2L5
FUT5 HLA-DOB
FUT3 EFNB3
FUT3 ANKRD1
FUT3 CLOCK
FUT3 TNXB
FUT3 EIF1AP1
FUT3 ARAF
FUT3 ZMYND11
FUT3 PTPN1
FUT3 KIAA0114
FUT3 S100A13
FUT2 AVPR1B
FUT2 ACVR1B
FUT2 SLC5A2
FUT2 MYL3
FUT2 ASMT
FUT2 B4GALT1
FUT2 HMGA2
FUT2 ODF1
FUT2 AQP2
FUT2 REG1A
FUT2 RRAGB
FUT2 ACAP1
FUT2 SATB1
FUT2 PTPRN
FUT2 MDM4
FUT2 NFIC
FUT2 GH2
FUT2 TNFRSF14
FUT2 HLA-DOB
FUT2 TUB
FUT2 FABP3
CHRND PPP2R1A
CHRND PI4KA
CHRND GPER
CHRND AGER
CHRND MPRIP
CHRND SLC5A2
CHRND SLC10A2
CHRND SLC9A6
CHRND RABGGTA
CHRND RAB1A
CHRND SATB1
CHRND SPTAN1
CHRND AP1B1
CHRND NNT
CHRND MT1A
CHRND KDR
CHRND DHPS
CHRND AQP2
CHRND EFEMP2
CHRND GNB1
CHRND B4GALT1
CHRND LAMP1
CHRND NFIC
CHRND SDC4
CHRND LOC150786
CHRND POU5F1
CHRND TUB
CHRND PAK1
SMARCD3 MAD1L1
SMARCD3 SLC20A2
SMARCD3 PSMD14
IFI44 CTLA4
IFI44 TTYH2
IFI44 TNFRSF14
IFI44 CDSN
GHR AP3S2
EPHX1 UBE2L3
OLFM1 PLA2G2A
OLFM1 RTN1
OLFM1 HERC1
OLFM1 GPM6A
PCSK7 CEL
PDGFRA ST3GAL2
GSTA2 VCAN
SF1 AVPR1B
SF1 PPP2R1A
SF1 CASC3
SF1 FUS
SF1 CLOCK
SF1 TLE2
SF1 ERCC4
SF1 GPX4
SF1 HSF2
SF1 TRD@
SF1 ADCYAP1
SF1 ATP5B
SF1 CD8B
SF1 RAF1
SF1 SH3GL3
SF1 PI4KB
SF1 SLC9A6
SF1 WASF3
SF1 PSEN1
SF1 ATN1
SF1 MAB21L1
SF1 SPTAN1
SF1 B4GALT1
SF1 AP1B1
SF1 TRAPPC10
SF1 BBS9
SF1 PRDM2
SF1 CSK
SF1 RAB1A
SF1 PRKACB
SF1 GNB1
SF1 HERC1
SF1 SUPT4H1
SF1 SMARCD1
SF1 CSNK2A1
SF1 SNAP25
SF1 CCND2
SF1 GSK3A
SF1 SECISBP2L
SF1 ATP6V1E1
SF1 PDE6G
TNNC1 BBS9
TNNC1 PPP2R1A
TNNC1 PSMD7
TNNC1 TNXB
TNNC1 MTOR
TNNC1 FABP3
TNNC1 HTR2C
DAB2 EIF1AP1
DAB2 MGAT5
FBLN1 RPL27A
FBLN1 RPS9
FBLN1 PKLR
FBLN1 RAP1GAP
FBLN1 MT1G
FBLN1 NRGN
FBLN1 RPS28
FBLN1 PTPRS
FBLN1 HIST1H2BI
FBLN1 hCG_2024410
HYOU1 AARS
HYOU1 SEMA3F
ARHGEF7 POLA2
ARHGEF7 LIMK2
ARHGEF7 GHRHR
ARHGEF7 PSMD2
ARHGEF7 SOX9
ARHGEF7 ACADM
ARHGEF7 YES1
ARHGEF7 TRAM1
ARHGEF7 CD180
ARHGEF7 TMEM41B
ARHGEF7 HNRNPU
ARHGEF7 OAS2
ARHGEF7 HNRNPA2B1
ARHGEF7 HK3
ARHGEF7 PARP1
ARHGEF7 LAMC1
ARHGEF7 CSNK2A2
ARHGEF7 MSN
ARHGEF7 CCNG2
ARHGEF7 INSM1
ARHGEF7 SFRS11
DYNLT1 FAM50A
DYNLT3 PKM2
DYNLT3 MAP2K1
DYNLT3 RPL41
DYNLT3 MYH9
DYNLT3 ATP6AP1
DYNLT3 AP2M1
DYNLT3 YWHAH
DYNLT3 YWHAB
DYNLT3 ATP2B1
DYNLT3 SEMA3C
DYNLT3 RNPEP
ARHGEF1 FUS
ARHGEF1 RPS15
ARHGEF1 AKT1
ARHGEF1 ELF4
ARHGEF1 MVK
ARHGEF1 SDC4
ARHGEF1 ZNF167
ARHGEF1 MAB21L1
ARHGEF1 JUP
ARHGEF1 CD68
ARHGEF1 PLEC1
ARHGEF1 RAB1A
ARHGEF1 SMARCD1
ARHGEF1 GSK3A
ARHGEF1 MAMLD1
ARHGEF1 LOC729602
ARHGEF1 CYP2C19
CBFB TAF7
CBFB TMEM131
CBFB CNN3
CBFB MRPS27
CBFB HNRNPU
CBFB GOLGA4
CBFB CAPRIN1
CBFB LOC100131311
CBFB CHMP1A
CBFB CCBL2
CBFB MAPRE1
CBFB YES1
CDH2 NARS
CDH2 MAPK1IP1L
CDH2 GOLGA4
CDH2 HNRNPM
CDH5 TAF1
CDH5 MGAT3
CDH5 CCR9
RPLP1 TLE4
RPLP1 AP1B1
HPCAL1 SLC11A2
RAB5A TMEM131
RAB5A YWHAQ
RAB5A CCK
RAB5A RBM15B
CENPI AVPR1B
CENPI COL11A2
CENPI FABP3
CENPI REG1A
CENPI BBS9
CENPI IFNA8
CENPI GH2
CENPI TAF1
CENPF NDST1
CENPF CREB1
CENPF HNRNPU
CENPF VIPR1
CENPF KPNA2
CENPF ALDH7A1
CENPF MAPRE1
CENPF CKAP5
CENPB KCNMB1
CENPB GSPT1
CENPB MAP4K2
CENPB LIMK2
CENPB PKLR
CENPB NAT6
CENPB RAB3A
CENPB EDN2
CENPA LAMP2
CENPA SFRS11
PAFAH1B1 CIRBP
PAFAH1B1 CYCS
PAFAH1B1 TNFRSF14
PAFAH1B1 MVK
PAFAH1B1 TMEM41B
PAFAH1B1 FGR
PAFAH1B1 ACADM
PAFAH1B1 NUP188
PAFAH1B1 HNRNPK
PAFAH1B1 SRD5A1
PAFAH1B1 SNRNP70
PAFAH1B1 CTDSP2
PAFAH1B1 YWHAE
PAFAH1B1 KIAA0430
PAFAH1B1 RAD21
PAFAH1B1 HTATSF1
PAFAH1B1 CUGBP2
PAFAH1B1 GDI1
PAFAH1B1 CSNK2A2
PAFAH1B1 SNAP25
PAFAH1B1 PIP5K1A
PAFAH1B1 CYP2C19
PAFAH1B1 UBC
PAFAH1B3 PSMC2
PAFAH1B3 AIMP2
KIFC1 CEACAM6
KIFC1 POU2F2
KIFC1 NR1H3
PYY POFUT1
ACCN2 DUSP5
ACCN2 CHGB
ACCN2 NNAT
ACCN2 YWHAB
ACCN2 NELL2
ACCN2 SOX4
GH1 NAT6
GH1 POU2F2
GH2 TSHB
GH2 MYLPF
GH2 SKAP1
GH2 RNF113A
GH2 SLC10A2
GH2 KLHDC10
GH2 CST4
GH2 ODF1
GH2 REG1A
GH2 EFNA1
GH2 PHEX
GH2 TAF1
GH2 GSTT1
GH2 ZC3H3
GH2 PDE6B
GH2 SCN1B
GH2 HLA-DOB
SCARB2 CTNND1
SFN B4GALT1
SFN COX6C
ACY1 RCVRN
ACY1 UNC119
ACY1 KCNA5
ACTB RPS10
ACTB RPS19
ACTB RPS28
ACTB RPS17
ACTB RPL27A
CPT1A CSNK1E
GHRHR POLA2
GHRHR HK3
GHRHR RB1
GHRHR LIMK2
GHRHR SDC4
GHRHR PSMD2
GHRHR EZH1
GHRHR MYL7
GHRHR CNTN1
GHRHR SLC5A5
GHRHR CDSN
GHRHR RBM15B
GHRHR YES1
GHRHR MVK
GHRHR COL11A2
GHRHR FAM175B
GHRHR TMEM41B
GHRHR PTPN1
GHRHR CYP2C19
GHRHR SRD5A1
GHRHR MYB
GHRHR DAPK1
GHRHR RANBP2
GHRHR SUZ12
GHRHR TCFL5
GHRHR STAG1
GHRHR PDE4A
GHRHR CHMP1A
GHRHR OAS2
GHRHR CSNK2A2
GHRHR ESR2
GHRHR CSTF3
GHRHR HLA-DQA1
GHRHR NAGA
GHRHR UBC
GHRHR HNRNPK
GHRHR FOLR2
GHRHR MYLPF
LITAF PLK3
RRAD PPP2R1B
RRAD SLC7A1
RRAD SULT2B1
EMR1 RASL10A
EMR1 NRGN
EMR1 UGP2
DHX38 HMGN3
DHX38 COL11A2
DHX38 GNPDA1
DHX38 TP53BP1
DHX38 DAZAP2
DHX38 PSMC3IP
DHX38 LOC100131311
CNTN1 STAR
CNTN1 PSMD6
CNTN1 ERCC4
CNTN1 PSMD2
CNTN1 MPRIP
CNTN1 RBM15B
CNTN1 WASF3
CNTN1 MPP2
CNTN1 TMEM41B
CNTN1 YWHAH
CNTN1 CD59
CNTN1 MLLT11
CNTN1 CASC3
CNTN1 EIF4H
CNTN1 NAGA
CNTN1 PTPN1
CNTN1 CSNK2A2
CNTN1 BBS9
CNTN1 ABCA3
CNTN1 UBC
TRIB2 SERTAD2
TRIB2 CNN3
TRIB2 MSN
LAMB3 UPP1
LAMB3 RAP1GAP
LAMB3 TNXB
LAMB3 RAE1
DHX34 ZNF197
MT1X LIMK2
MT1X FAM175B
MT1X EIF1AP1
MT1X HNRNPK
MT1X PKP1
MT1X CHMP1A
U2AF1 HMGN3
U2AF1 ATP5J
U2AF1 UNG
U2AF1 RRM1
U2AF1 KIAA0101
U2AF1 HMGN2
U2AF1 CCT8
U2AF1 BMS1
U2AF1 HNRNPU
U2AF1 NARS
U2AF1 HNRNPM
U2AF1 UBXN4
U2AF1 GUSB
U2AF1 MAPK1IP1L
U2AF1 EIF4H
U2AF1 ALDH7A1
U2AF1 TAF7
U2AF1 NASP
U2AF1 RBBP4
U2AF1 ATP5F1
ADAR RPS11
ADAR UNC119
ADAR CHGB
ADAR SLC6A8
ADAR GNB3
ADAR ALDOA
ADAR MAP4
ADAR PKM2
ADAR ATP5B
ADAR ARL4D
ADAR ABCA3
HSPB1 MYL3
ZNF167 AVPR1B
ZNF167 COL11A2
ZNF167 POFUT1
ZNF167 AKT1
ZNF167 ST14
ZNF167 ARAF
ZNF167 PTPN1
ZNF167 SLC14A2
ZNF167 DRG2
ZNF167 HLA-DQB1
ZNF167 FTO
ZNF167 NNT
ZNF167 RENBP
ZNF167 UBC
ZNF167 TP53BP1
ZNF167 SMARCD1
ZNF167 MDM4
ZNF167 MAP2
ZNF167 SDC4
ZNF167 CYP2C19
ZNF167 HLA-DOB
ZNF167 GFRA2
ZNF167 MRPL49
MT1L DOK1
GATM CST3
GATM APLP2
GATM REEP5
SNRNP27 CAPZA1
SNRNP27 CSNK1D
SF3A1 NARS
SF3A1 TROVE2
SF3A1 XRCC6
GPR162 CHGB
GPR162 SPOCK2
MT1E WIT1
MT1E CYC1
MT1E RPS9
BMX AIMP2
MT1G PTPRS
MT1G WIT1
MT1G CNN3
MT1G BATF
MT1G POU2F2
MT1G PPY
MT1A CORO1A
MT1A DUT
COX6C YY1
COX6C GTF2A2
COX6C SPARCL1
COX6C TAF15
COX6C RPS23
COX6C RAB32
COX6C OXA1L
COX6C SRP14
COX6C IDS
COX6C SNRPB
COX6C GYPA
COX6C UBE2V2
COX6C SHFM1
COX6C RPS3A
TXNRD1 PSMD7
ZNF185 ITSN1
ZNF184 TUBB
ZNF187 BBS9
ZNF187 AVPR1B
ZNF187 HSF2
ZNF187 RB1
ZNF187 CASC3
ZNF187 HNRNPA3P1
ZNF187 PAK1
ZNF187 CSNK2A1
DHPS PPP2R1A
DHPS SLC6A8
DHPS ATP5B
DHPS RAF1
DHPS SH3GL3
DHPS PI4KA
DHPS MPP3
DHPS UNC119
DHPS MAB21L1
DHPS AHDC1
DHPS AP1B1
DHPS MAN2A2
DHPS SUPT6H
DHPS RABGGTA
TPT1 COX5B
TPT1 BRPF1
TPT1 SSR2
TPT1 RPS27A
TPT1 SNRPB
TPT1 PFDN5
TPT1 RPS23
ANPEP IVD
ZNF24 ARHGAP5
ZNF24 ZNF76
SHB TMEM187
ZNF22 RBBP7
ZNF22 NARS
ZNF22 MFAP1
BLVRB PSMD8
BLVRB PLD3
BLVRB NR4A1
BLVRB CST4
COX7A2 SHFM1
COX7A2 ERH
COX7A2 NDUFA12
NASP POLA2
NASP YY1
NASP HMGN1
NASP METAP1
NASP GNPDA1
NASP HNRNPU
NASP ATP5J
NASP RRM1
NASP HMGN3
NASP KIAA0101
NASP TNNI1
NASP B4GALT1
NASP MAPK1IP1L
NASP RPS23
NASP GNB3
NASP UNG
NASP PPP2R5E
NASP ALDH7A1
NASP TUBB
NASP PPID
NASP CKAP5
DNAH1 POU2F2
SUPT6H TAF6
SUPT6H PPP2R1A
SUPT6H CD200
SUPT6H SOX4
MTHFD2 CCNB1
MTHFD2 BTN3A1
MTHFD2 RBM
MTHFD2 TNFSF9
MTHFD2 TCF19
MTHFD2 GATA3
MTHFD2 CD79A
SEMA5A ANKRD1
SEMA5A NRGN
SEMA5A FOSL1
SEMA5A TFDP1
TBP EHMT2
TBP HMGN2
TBP TLE2
TBP TBCC
TBP GARS
MCM5 RANBP2
CSNK1E GDI1
CSNK1E AGER
CSNK1E TSPAN7
CSNK1E INSM1
CSNK1E XRCC5
MYBPC2 GPR17
MYBPC2 ELF4
MYBPC2 UGP2
MYBPC2 LPAL2
MYBPC2 TFE3
MYBPC2 NRGN
MYBPC2 CD68
MYBPC2 RUNX1
MYBPC2 HTR1D
MYBPC2 TUB
MYBPC1 STAR
MYBPC1 LOC729602
MYBPC1 CYP2C19
POU5F1 AVPR1B
POU5F1 COL11A2
POU5F1 MAP2
POU5F1 SEPT7
POU5F1 SLC30A3
POU5F1 USF2
POU5F1 FNTB
POU5F1 MGAT3
POU5F1 TP53BP1
POU5F1 HTATSF1
POU5F1 AARS
POU5F1 CYP2C19
ARHGAP19 TFCP2
MCM2 CCNB1
MCM2 HNRNPU
MCM2 BRPF1
MCM2 HNRNPA2B1
TMEM131 CAPRIN1
TMEM131 RBM15B
TMEM131 TTYH2
TMEM131 CSNK2A2
TMEM131 CNN3
TMEM131 HMGN1
TMEM131 PUM1
TMEM131 BMS1
TMEM131 TUBA1A
TMEM131 EFTUD2
TMEM131 UBXN4
TMEM131 GNAI1
TMEM131 MAPK1IP1L
TMEM131 TAF7
TMEM131 PPP2R5C
TMEM131 YY1
TMEM131 CCNG2
TMEM131 TRPC1
TMEM131 HNRNPH2
TMEM131 CDC7
TMEM131 HNRNPK
TMEM131 HNRNPC
TMEM131 LAMP2
TMEM131 ALDH7A1
TMEM131 CHMP1A
TMEM131 DUT
TMEM131 EZH1
TMEM131 RNF144A
TMEM131 SPARCL1
TMEM131 CTNNB1
TMEM131 SERTAD2
TMEM131 YWHAQ
TMEM131 HNRNPA2B1
TMEM131 PDIA6
TMEM131 KIAA0240
TMEM131 CUGBP2
TMEM131 CSTF3
TMEM131 SFRS11
ADSS POLG
ADSS C11orf58
ZNF238 EZH1
ZNF238 DEK
ZNF238 GPM6A
ZNF238 MYL3
ZNF238 AFAP1
ZNF238 KLF3
ZNF238 GRM4
ZNF238 MTOR
ZNF238 SATB1
ZNF238 CASP2
ZNF238 TMEFF1
ZNF238 SECISBP2L
ZNF238 PRKACB
UBL4A HNRNPU
UBL4A TATDN2
UBL4A CCNG2
UBL4A HNRNPK
UBL4A HNRNPM
UBL4A KRT10
UBL4A MAPRE1
LAG3 CCR9
LAG3 GLRB
PRKDC KIAA0101
PRKDC PSME2
CNBP FEZ2
RNPEP TRAM1
RNPEP HMGN3
RNPEP PMS2L5
RNPEP SLC25A3
RNPEP FEZ2
RNPEP RABGGTB
RNPEP MSN
RNPEP SFRS11
RNPEP PRCP
RNPEP YES1
TRPC1 SYT11
TRPC1 GUSB
TRPC1 PSMD2
TRPC1 OAT
TRPC1 RNF144A
TRPC1 TUBGCP3
TRPC1 SMC1A
TRPC1 GNAI1
TPM1 PSMC2
TPM1 MYH9
TPM1 KIAA0247
HMGN3 POLA2
HMGN3 TMEM41B
HMGN3 LIMK2
HMGN3 GNPDA1
HMGN3 PUM1
HMGN3 CTNND1
HMGN3 SEPT7
HMGN3 UBXN4
HMGN3 FAM175B
HMGN3 NARS
HMGN3 AP2M1
HMGN3 PMS2L5
HMGN3 HNRNPM
HMGN3 SUZ12
HMGN3 B4GALT1
HMGN3 PGK1
HMGN3 RPS27
HMGN3 SFRS11
HMGN3 DAZAP2
HMGN3 MAPK1IP1L
HMGN3 COX5B
HMGN3 EIF4H
HMGN3 HTATSF1
HMGN3 ALDH7A1
HMGN3 TAF7
HMGN3 PKP1
HMGN3 IER2
HMGN3 TRAM1
HMGN3 SECISBP2L
HMGN3 IRF9
ADSL COX5B
ADSL LIMK2
ADSL GNPDA1
ADSL CYCS
ADSL PKP1
ADSL SLC30A1
ADSL ACADM
ADSL YES1
ADSL RNF113A
ADSL METAP1
ADSL BRPF1
ADSL HNRNPK
ADSL MAPRE1
ADSL YWHAE
ADSL MAPK1IP1L
ADSL HK3
ADSL PARP1
ADSL MCFD2
ADSL CSNK2A2
ADSL TAF7
ADSL TFAP4
ADSL MRPS27
ADSL GLUD1
ADSL SSR2
RPL41 SORL1
RPL41 AP2M1
RPL41 ATP5O
RPL41 TFE3
RNF113A AVPR1B
RNF113A COL11A1
RNF113A COL11A2
RNF113A MYL3
RNF113A RBM15B
RNF113A SLC30A3
RNF113A UTP14C
RNF113A GYPB
RNF113A CSNK2A2
RNF113A SNAP25
RNF113A GRB10
RNF113A UBC
RNF113A HSD17B10
RNF113A ACVR1B
RNF113A ACADM
RNF113A LTBP2
RNF113A CTLA4
RNF113A PTPN1
RNF113A PDE6B
RNF113A CLOCK
RNF113A CCR5
RNF113A ATP5B
RNF113A NCAM1
RNF113A GNB1
RNF113A CHMP1A
RNF113A CD8B
RNF113A DUT
RNF113A PPP2R1A
RNF113A PSMD2
RNF113A CTNNB1
RNF113A CPSF6
RNF113A RAB32
RNF113A TMEM41B
RNF113A ZWINTAS
RNF113A REG1A
RNF113A AR
RNF113A TP53BP1
RNF113A MGAT5
RNF113A CSTF3
RNF113A CYP2C19
MYH2 SERPINB4
GAS2L1 AVPR1B
GAS2L1 ZWINTAS
GAS2L1 SDC4
GAS2L1 NRGN
GAS2L1 DRD1
GAS2L1 GYPB
CDKL5 DRG2
CDKL5 ODF1
CDKL5 DUSP5
CDKL5 KCNA6
CDKL5 KCNA3
MYH9 NFE2L1
MYH9 EPS15
MYH9 C1QB
MYH9 GPX1
MYH9 LOC100131311
MYH9 PDHB
MYH9 SEC13
CDKL1 PKLR
USF2 COL11A2
USF2 KIAA0232
USF2 YWHAB
USF2 AP1B1
USF2 OS9
USF2 HK1
USF2 RAB1A
USF2 LAMP1
USF2 NAGA
USF2 SDC4
ACLY PKM2
ACLY VAMP7
ACLY PSME3
ACLY NUP188
ACLY SEPT8
ACLY MMD
ACLY ARL4D
ACLY GPX4
ASAH1 ESR2
ASAH1 ATP6V1E1
RANBP2 SMN2
RANBP2 METAP1
RANBP2 KIF14
RANBP2 MYL7
RANBP2 PUM1
RANBP2 AFAP1
RANBP2 ACADM
RANBP2 YES1
RANBP2 FAM175B
RANBP2 RB1
RANBP2 MGAT5
RANBP2 SUZ12
RANBP2 RBM39
RANBP2 STAG1
RANBP2 EIF1AP1
RANBP2 EIF4H
RANBP2 MCFD2
RANBP2 HADH
RANBP2 SFRS11
RANBP2 HNRNPK
RANBP2 PPID
RANBP2 POU2F2
KIAA0430 HMGN1
KIAA0430 KIAA0232
KIAA0430 ACADM
KIAA0430 OAT
KIAA0430 SLC9A6
KIAA0430 WASF3
KIAA0430 ATP6AP1
KIAA0430 SON
KIAA0430 AP2M1
KIAA0430 TM9SF2
KIAA0430 UBXN4
KIAA0430 SNRNP70
KIAA0430 NPEPPS
KIAA0430 PSMC6
KIAA0430 HNRNPM
KIAA0430 ISCU
KIAA0430 KIAA0240
KIAA0430 DAZAP2
KIAA0430 MLLT11
KIAA0430 HERC1
KIAA0430 CHMP1A
KIAA0430 SNAP25
KIAA0430 GTF2I
KIAA0430 TCF15
KIAA0430 PRKACB
RALGDS MAPT
TRIM32 SSTR3
TRIM32 DUSP8
GNB1 SMARCD1
GNB1 SLC6A8
GNB1 CPE
GNB1 FKBP4
GNB1 AKT1
GNB1 ZNF76
GNB1 MPP3
GNB1 MPP2
GNB1 ATP6AP1
GNB1 CSNK2A1
GNB1 ISCU
GNB1 GPI
GNB1 UTP14C
GNB1 SNAP25
GNB1 CBX1
GNB1 CCND2
GNB1 GSK3A
GNB1 SUPT4H1
GNB1 PAK1
GNB1 SPTAN1
GNB1 MED24
GNB1 PUM2
GNB1 SEPT5
GNB1 ARL4D
GNB1 DCTN1
GNB1 JUP
GNB1 NPEPPS
GNB1 SEC13
GNB1 MLLT11
GNB1 HERC1
GNB1 FTO
GNB1 TNK2
GNB1 LOC100133166
GNB1 GPX4
GNB1 ATN1
GNB1 PSEN1
GNB1 PKM2
GNB1 RAD23B
GNB1 PI4KB
GNB1 PI4KA
GNB1 CLOCK
GNB1 ATP5O
GNB1 HNRNPH2
GNB1 ABL1
GNB1 ATP5B
GNB1 RAF1
GNB1 SH3GL3
GNB1 AP2M1
GNB1 DUSP5
GNB1 ATP6V0C
GNB1 SEPW1
GNB1 RAB1A
GNB1 HTATSF1
GNB1 NEUROD2
GNB1 SGK1
GNB1 MPRIP
GNB1 ATP6V1E1
GNB1 ABCA3
GNB1 PDE4B
GNB1 MAPRE2
GNB1 ATP5F1
GNB1 PPP2R1A
GNB1 CHGB
GNB1 KIAA0232
GNB1 MAP4
GNB1 PIN1
GNB1 WASF3
GNB1 MAB21L1
GNB1 KLHDC3
GNB1 NUP188
GNB1 YWHAH
GNB1 SOX4
GNB1 YWHAB
GNB1 AP1B1
GNB1 SPOCK1
GNB1 BBS9
GNB1 KIAA0247
GNB1 SLC9A6
GNB1 CASC3
GNB1 TIAF1
GNB1 PURA
GNB1 RABGGTA
GNB3 POLA2
GNB3 PKM2
GNB3 CYB5R3
GNB3 SLC6A8
GNB3 CTNNB1
GNB3 N4BP2L2
GNB3 ARL4D
GNB3 KCNA5
GNB3 UNC119
GNB3 DUSP5
GNB3 NEUROG1
GNB3 BBS9
GNB3 HOXD3
GNB3 ILVBL
GNB3 TP53BP2
GNB3 NDP
GNB3 SSTR2
GNB3 ABCA3
GNB3 B4GALT1
TXN2 CPA2
TXN2 DMPK
TXN2 PTPRN
TXN2 SC65
TXN2 KCNB1
TXN2 PSMC3
AGAP2 GPM6B
SATB1 AVPR1B
SATB1 DRG2
SATB1 GRK6
SATB1 RASA1
SATB1 BBS9
SATB1 PREP
SATB1 PAK1
ARNT CYP2E1
PIP5K1B CCR9
PIP5K1A IGBP1
PIP5K1A FGR
PIP5K1A NUP188
PIP5K1A ABL1
PIP5K1A CKAP4
STX5 CYB5R3
STX5 BAT1
STX5 POLA2
STX5 LOC100133166
STX5 ALDH9A1
STX5 CTNND1
STX5 COPB1
STX5 B4GALT1
STX4 METAP1
TRAM1 OAS2
TRAM1 MAPRE1
TRAM1 GUSB
TRAM1 HK3
TRAM1 CNN3
TRAM1 ACADM
TRAM1 C12orf32
TRAM1 UBXN4
TRAM1 HADH
TRAM1 ALDH4A1
TRAM1 PPP2R5E
TRAM1 PPP2R5C
TRAM1 CCNG2
TRAM1 HNRNPK
TRAM1 TM9SF2
TRAM1 CHMP1A
TRAM1 ATP5F1
TRAM1 LIMK2
TRAM1 PSMD6
TRAM1 CYCS
TRAM1 PRSS3
TRAM1 SLC5A5
TRAM1 YES1
TRAM1 BRPF1
TRAM1 CEBPZ
TRAM1 YWHAE
TRAM1 ITGB3
TRAM1 MAT2A
TRAM1 MCFD2
TRAM1 RABGGTB
TRAM1 SFRS11
KEAP1 YY1
KEAP1 METAP1
KEAP1 CCT8
KEAP1 BMS1
KEAP1 HNRNPU
KEAP1 NARS
KEAP1 GARS
KEAP1 HNRNPA2B1
KEAP1 SLC30A1
KEAP1 GSPT1
KEAP1 TAF7
KEAP1 RBBP4
KEAP1 SFRS11
SLC23A2 ERCC3
SLC23A2 LOC100133166
SLC23A2 HNRNPU
SLC23A2 GOLGA4
SLC23A2 HNRNPC
SLC23A2 RPS25
SLC23A2 RRAGA
SLC23A2 FNTB
SLC23A2 ATP1B1
SLC23A2 USP10
SLC23A2 NR2C1
SLC23A2 TP53BP1
SLC23A2 DAZAP2
RPS3A WNT2B
RPS3A YY1
RPS3A RPL27A
RPS3A RPS27A
RPS3A PRSS3
RPS3A BRPF1
RPS3A FAM175B
RPS3A FASTK
RPS3A RPS27
RPS3A RPS23
RPS3A SNRPB
RPS3A NPM1
RPS3A RPL10A
RPS3A POU2F2
RPS3A COX7C
SLAMF1 PPP2R1B
SLAMF1 NOS1
SLAMF1 AGER
SLAMF1 ASMT
SLAMF1 PROL1
SLAMF1 TAGLN2
SLAMF1 AANAT
SLAMF1 ELF4
SLAMF1 AQP3
SLAMF1 DRG2
SLAMF1 NCAM1
SLAMF1 CYP2F1
SLAMF1 GRK6
SLAMF1 RUNX1
SLAMF1 TH
SLAMF1 CTLA4
SLAMF1 ODF1
SLAMF1 AQP2
SLAMF1 TFE3
SLAMF1 GFRA2
SLAMF1 HMGA2
SLAMF1 PTPRU
SLAMF1 SMARCD1
SLAMF1 NFIC
SLAMF1 LOC91316
SLAMF1 SDC4
SLAMF1 HLA-DQA1
SLAMF1 HLA-DOB
SLAMF1 TUB
SLAMF1 POU2F2
SLAMF1 PAK1
CRHR1 CTRC
CRHR1 TPD52L1
SMN2 PUM1
SMN2 RB1
SMN2 HNRNPK
SMN2 MAPK1IP1L
SMN2 SUZ12
SMN2 EIF1AP1
SMN2 TAF7
SMN2 TOPBP1
SMN2 CKAP5
POLA2 RBM15B
POLA2 MVK
POLA2 MAPRE1
POLA2 HK3
POLA2 CSNK2A2
POLA2 RBBP4
POLA2 CYB5R3
POLA2 HMGN2
POLA2 HMGN1
POLA2 PUM1
POLA2 ACADM
POLA2 FAM175B
POLA2 NARS
POLA2 NCAM1
POLA2 B4GALT1
POLA2 MAPK1IP1L
POLA2 STAG1
POLA2 EIF1AP1
POLA2 TAF7
POLA2 TFAP4
POLA2 BAT1
POLA2 PPP2R5E
POLA2 PPP2R5C
POLA2 KIF14
POLA2 CDSN
POLA2 KIAA0101
POLA2 EHMT2
POLA2 HNRNPU
POLA2 HNRNPK
POLA2 HNRNPM
POLA2 UNG
POLA2 LIMK2
POLA2 PSMD2
POLA2 AFAP1
POLA2 HNRNPA2B1
POLA2 SUZ12
POLA2 VIPR1
POLA2 BBS9
POLA2 IER2
POLA2 SSR2
TGFB3 KCNA5
TGFB3 SSTR2
KIAA0232 GSK3A
KIAA0232 SLC9A6
KIAA0232 POR
KIAA0232 YWHAH
KIAA0232 DUSP8
KIAA0232 MLLT11
KIAA0232 CASC3
KIAA0232 ATP1B1
KIAA0232 PAK1
KIAA0232 ATP5F1
EZH1 LIMK2
EZH1 PUM1
EZH1 TOMM20
EZH1 CAPRIN1
EZH1 PKLR
EZH1 TNFSF9
EZH1 GTF2E1
EZH1 MAPK1IP1L
EZH1 CACNA1C
EZH1 CSNK2A2
EZH1 ESR2
EZH1 TAF9
SLC5A1 ETS2
PRSS3 HDAC2
PRSS3 BMS1
PRSS3 RAP1GAP
PRSS3 FAM175B
PRSS3 RBM34
PRSS3 RBM39
PRSS3 SUZ12
PRSS3 MAPRE1
PRSS3 HNRNPA2B1
PRSS3 RPS23
PRSS3 TAF7
PRSS3 SHFM1
PRSS3 STX3
PRSS3 TCF19
SLC5A3 NR3C2
SLC5A5 GNPDA1
SLC5A5 KIF14
SLC5A5 MYLPF
SLC5A5 RBM15B
SLC5A5 YES1
SLC5A5 GTF2E1
SLC5A5 LBR
SLC5A5 RBM34
SLC5A5 MAPRE1
SLC5A5 NAGA
GTF2A2 CYB5R3
GTF2A2 COX5B
GTF2A2 ATP5J
GTF2A2 ANKRD46
GTF2A2 RRAGA
GTF2A2 FAM175B
GTF2A2 KDM4A
GTF2A2 NARS
GTF2A2 GUCY1A3
GTF2A2 SRP14
GTF2A2 B4GALT1
GTF2A2 MAPK1IP1L
GTF2A2 RPS23
GTF2A2 EIF1AP1
GTF2A2 ATP2B1
GTF2A2 TAF7
HOXD4 ATP1B2
TCEAL1 AQP2
TCEAL1 SLC9A1
IQGAP1 PKM2
IQGAP1 AGER
IQGAP1 SREBF1
IQGAP2 LOC100133166
YWHAZ CSNK2A1
DRG2 PPP2R1B
DRG2 AGER
DRG2 ELF4
DRG2 MS4A1
DRG2 EIF5A
DRG2 ODF1
DRG2 AQP2
DRG2 NR3C1
DRG2 BBS9
DRG2 TNK2
DRG2 PTPRU
DRG2 PPP2R5B
NDUFS1 BPTF
NDUFS1 CCNG2
NDUFS1 RABGGTB
NDUFS1 PURA
NDUFS1 N4BP2L2
NDUFS1 ATP6V0D1
NDUFS1 KDM5A
ALX1 RYR1
ALX1 TNXB
ALX1 OSM
ALX1 SULT2B1
ALX1 UGP2
YWHAQ CPE
YWHAQ GPM6A
YWHAQ CAPRIN1
YWHAQ RBM15B
YWHAQ PEBP1
YWHAQ MAPRE1
YWHAQ ISCU
YWHAQ HK3
YWHAQ CREB1
YWHAQ PTMA
YWHAQ CCND2
YWHAQ COPB1
YWHAQ PUM2
YWHAQ ACADM
YWHAQ TUBA1A
YWHAQ C11orf58
YWHAQ UBXN4
YWHAQ GDI1
YWHAQ TAF7
YWHAQ BAT1
YWHAQ CCNG2
YWHAQ CBX1
YWHAQ GNAI1
YWHAQ HNRNPU
YWHAQ HNRNPK
YWHAQ HNRNPM
YWHAQ TM9SF2
YWHAQ HNRNPC
YWHAQ RAB1A
YWHAQ DUT
YWHAQ PRCC
YWHAQ RNF144A
YWHAQ SCP2
YWHAQ CYCS
YWHAQ USP7
YWHAQ CTNNB1
YWHAQ SEC31A
YWHAQ TRA2A
YWHAQ ABI2
YWHAQ CASP8
RB1 CPE
RB1 SLC30A1
RB1 RBM15B
RB1 ZNF266
RB1 TTYH2
RB1 MAPRE1
RB1 CSNK2A2
RB1 RBBP4
RB1 HMGN1
RB1 METAP1
RB1 ADORA3
RB1 PUM1
RB1 UROD
RB1 ACADM
RB1 FAM175B
RB1 ITPKA
RB1 UBXN4
RB1 PHKG1
RB1 MAPK1IP1L
RB1 PARP1
RB1 EIF1AP1
RB1 TAF7
RB1 SDC4
RB1 PRDM2
RB1 RAD23B
RB1 KIF14
RB1 HNRNPU
RB1 HTATSF1
RB1 UNG
RB1 YES1
RB1 DVL1
RB1 HNRNPA2B1
RB1 SUZ12
RB1 ABO
RB1 CASC3
RB1 NAGA
RB1 BBS9
RB1 CSTF3
RB1 SFRS11
ETS2 STAR
YWHAH PUM2
YWHAH MPRIP
YWHAH RRAGA
YWHAH SEPT7
YWHAH CBX1
YWHAH ATP6AP1
YWHAH AP2M1
YWHAH RAB1A
YWHAH SH3GL3
YWHAH CYP2C19
YWHAH MLLT11
YWHAH NAGA
YWHAH SNAP25
YWHAH DAZAP2
YWHAH FEZ2
YWHAH GSK3A
YWHAH CSTF3
YWHAH UBC
YWHAH HES1
MC4R RNF185
YWHAB SLC6A6
YWHAB CPE
YWHAB DARC
YWHAB LOC100133166
YWHAB MPP3
YWHAB NFE2L1
YWHAB ATP6AP1
YWHAB GOLGA1
YWHAB OAS2
YWHAB ISCU
YWHAB SNAP25
YWHAB GSK3A
YWHAB MRPL49
YWHAB SLC9A6
YWHAB DCTN1
YWHAB SMARCD1
YWHAB FTO
YWHAB PI4KB
YWHAB ATP5B
YWHAB SH3GL3
YWHAB AP2M1
YWHAB SPTAN1
YWHAB DUSP5
YWHAB PSMD7
YWHAB ATP6V0C
YWHAB BBS9
YWHAB ARVCF
YWHAB HTATSF1
YWHAB ATP6V1E1
YWHAB ABCA3
YWHAB ATP5F1
YWHAB PPP2R1A
YWHAB CHGB
YWHAB PSMD1
YWHAB WASF3
YWHAB NUP188
YWHAB AP1B1
YWHAB RRAGA
YWHAB KIAA0247
YWHAB CASC3
YWHAB NFIC
YWHAB AARS
YWHAB UTP14C
UCN BBS9
UCN TBXA2R
UCN IRF5
UCN CTNNB1
UCN SECISBP2L
UCN TTYH2
UCN GRM4
AP1B1 AVPR1B
AP1B1 PKM2
AP1B1 CCND2
AP1B1 PI4KA
AP1B1 SPTAN1
AP1B1 AKT1
AP1B1 HNRNPA3P1
AP1B1 ATP5B
AP1B1 PIN1
AP1B1 ZNF76
AP1B1 PTPN1
AP1B1 SLC30A3
AP1B1 KLHDC3
AP1B1 SLC9A6
AP1B1 MPP2
AP1B1 TNXB
AP1B1 TNK2
AP1B1 NUP188
AP1B1 B4GALT1
AP1B1 ZWINTAS
AP1B1 NPEPPS
AP1B1 CHGB
AP1B1 CTAG1B
AP1B1 CASC3
AP1B1 WASF3
AP1B1 PTPRU
AP1B1 VAMP7
AP1B1 DUSP5
AP1B1 CUL4A
AP1B1 RABGGTA
AP1B1 ARAF
YWHAE MYL7
YWHAE MYL3
YWHAE NDUFA12
YWHAE HK3
YWHAE SHFM1
YWHAE SMARCD2
YWHAE CSNK2A2
YWHAE CPB2
YWHAE UBC
YWHAE HMGN1
YWHAE PUM1
YWHAE SEPT7
YWHAE ACADM
YWHAE FAM175B
YWHAE UBXN4
YWHAE RBM39
YWHAE EIF1AP1
YWHAE EIF4H
YWHAE KIAA0040
YWHAE TAF7
YWHAE HADH
YWHAE TFAP4
YWHAE YY1
YWHAE ATP5J
YWHAE CCR4
YWHAE POLB
YWHAE HNRNPH2
YWHAE HNRNPK
YWHAE HNRNPM
YWHAE SRD5A1
YWHAE CTDSP2
YWHAE CHMP1A
YWHAE MVK
YWHAE PSMD6
YWHAE CYCS
YWHAE YES1
YWHAE CHIT1
YWHAE TMEM41B
YWHAE HNRNPA2B1
YWHAE SUZ12
YWHAE CLP1
YWHAE CSTF3
YWHAE SSR2
YWHAE CFDP1
YWHAE SFRS11
YWHAE IMMT
YWHAE FOLR2
MAT2A HK3
MAT2A FAM175B
MAT2A B4GALT1
CYP21A2 CACNA1C
CYP21A2 SLC5A2
CYP21A2 PKP1
CYP21A2 NRGN
CYP21A2 TNFSF9
CYP21A2 GP9
CYP21A2 HTR2C
CYP21A2 CD79A
CYP21A2 MCHR1
CYP21A2 DOK1
CHRM5 LIMK2
CHRM5 FAM175B
CHRM5 TMEM41B
CHRM5 KCNMA1
CHRM5 CCR4
CHRM5 CDSN
CHRM5 UBC
CHRM5 B4GALT1
CHRM5 SRD5A1
CHRM5 MVK
CHRM5 RBM15B
CHRM5 CHIT1
NR4A1 LIMK2
NR4A1 PSMD2
NR4A1 SLC30A1
NR4A1 HNRNPK
NR4A1 MAPRE1
NR4A1 PSME4
NR4A1 USP7
NR4A1 TAF7
NR4A1 SELE
GLRB CD4
GLRB RBM34
GLRB SDC4
GLRB PDE6B
CASC3 AVPR1B
CASC3 CPE
CASC3 N4BP2L2
CASC3 ARAF
CASC3 ZNF76
CASC3 RBM15B
CASC3 SLC30A3
CASC3 LOC100133166
CASC3 ANKRD46
CASC3 B4GALT1
CASC3 ATP2B1
CASC3 SERPINB2
CASC3 CSNK2A1
CASC3 SNAP25
CASC3 GTF2I
CASC3 GSK3A
CASC3 SUPT4H1
CASC3 UBC
CASC3 COPB1
CASC3 CCND2
CASC3 CYB5R3
CASC3 HMGN2
CASC3 HMGN1
CASC3 RBBP7
CASC3 MED24
CASC3 TNFRSF14
CASC3 PUM1
CASC3 UROD
CASC3 XRCC5
CASC3 PRDM2
CASC3 SLC9A6
CASC3 JUP
CASC3 NPEPPS
CASC3 PHKG1
CASC3 MAPK1IP1L
CASC3 MLLT11
CASC3 HERC1
CASC3 BAT3
CASC3 BAT1
CASC3 PPP2R5C
CASC3 PI4KB
CASC3 PI4KA
CASC3 CLOCK
CASC3 CIRBP
CASC3 UBXN4
CASC3 ATP5B
CASC3 CBX1
CASC3 FUS
CASC3 PSEN1
CASC3 HNRNPU
CASC3 ATP6V0C
CASC3 TNK2
CASC3 RAB1A
CASC3 PTPN1
CASC3 HTATSF1
CASC3 ATP6V1E1
CASC3 MMD
CASC3 ATP5F1
CASC3 PSMD2
CASC3 MPRIP
CASC3 NONO
CASC3 WASF3
CASC3 MAB21L1
CASC3 ACADM
CASC3 NUP188
CASC3 SUZ12
CASC3 RRAGA
CASC3 KIAA0240
CASC3 NAGA
CASC3 BBS9
CASC3 AARS
CASC3 AZIN1
CASC3 CSTF3
CASC3 SSR1
CASC3 PURA
CASC3 CKAP5
MGAT1 CCR4
MGAT3 AVPR1B
MGAT3 COL11A2
MGAT3 ERCC4
MGAT3 AGER
MGAT3 MYLPF
MGAT3 CCR9
MGAT3 ADORA2A
MGAT3 PI4KA
MGAT3 ASMT
MGAT3 RABGGTA
MGAT3 PHKG2
MGAT3 ODF1
MGAT3 TAF1
MGAT5 AVPR1B
MGAT5 CRP
MGAT5 MYL3
MGAT5 ADCYAP1
MGAT5 NCAM1
MGAT5 OAS2
MGAT5 HNRNPM
MGAT5 ZWINTAS
MGAT5 CTLA4
MGAT5 CHMP1A
MGAT5 MVK
MGAT5 DHODH
MGAT5 DRD1
MGAT5 CYP2C19
CALD1 MSN
CCNB1 CCT8
VAMP7 FAM50A
VAMP7 PMS2L5
VAMP7 GOLGA1
VAMP7 SUPT4H1
VAMP7 APLP2
ABI2 USP7
ABI2 VHL
ABI2 CCNG2
ABI2 CAPRIN1
ABI2 GDI1
ABI2 HNRNPU
ABI2 LIG4
ABI2 EXT2
ABI2 RNF144A
ABI2 PSMD2
ABI2 DAZAP2
ABI2 CNN3
ABI2 PRKACB
ABI2 STK38
ABI2 CCBL2
FEZ2 ALDH4A1
FEZ2 MDH1
FEZ2 SEPT7
FEZ2 IMMT
CSTF3 AVPR1B
CSTF3 COL11A2
CSTF3 RBM15B
CSTF3 DUT
CSTF3 MAPRE1
CSTF3 HK3
CSTF3 NR2C1
CSTF3 CSNK2A1
CSTF3 SNAP25
CSTF3 GSK3A
CSTF3 ATP6V1E1
CSTF3 ACADM
CSTF3 FAM175B
CSTF3 EIF1AP1
CSTF3 PTPN1
CSTF3 TAF7
CSTF3 HADH
CSTF3 YY1
CSTF3 HERC1
CSTF3 CCNG2
CSTF3 HNRNPH2
CSTF3 CBX1
CSTF3 PSEN1
CSTF3 HNRNPU
CSTF3 HNRNPK
CSTF3 COL11A1
CSTF3 SSTR3
CSTF3 PRKACB
CSTF3 PSMD6
CSTF3 CYCS
CSTF3 CTNNB1
CSTF3 GCLC
CSTF3 NUP188
CSTF3 SUZ12
CSTF3 TP53BP1
CSTF3 NAGA
CSTF3 MCFD2
CSTF3 BBS9
CSTF3 DAZAP2
CSTF3 SFRS11
CSTF3 TUBA1A
CSTF3 FOLR2
CSTF3 CKAP5
CUL4A CSNK2A1
CYP2C19 AVPR1B
CYP2C19 COL11A2
CYP2C19 MYL3
CYP2C19 GCM1
CYP2C19 SLC30A3
CYP2C19 MPP2
CYP2C19 FGR
CYP2C19 TTYH2
CYP2C19 HCG8
CYP2C19 SERPINB4
CYP2C19 CSNK2A1
CYP2C19 SNAP25
CYP2C19 UBC
CYP2C19 PAK1
CYP2C19 CRP
CYP2C19 TNFRSF14
CYP2C19 ASMT
CYP2C19 KCNMA1
CYP2C19 B4GALT1
CYP2C19 PHKG2
CYP2C19 CTLA4
CYP2C19 SLC14A2
CYP2C19 PTPN1
CYP2C19 TAF1
CYP2C19 SDC4
CYP2C19 PDE6B
CYP2C19 ELL
CYP2C19 HMGA2
CYP2C19 CD8B
CYP2C19 HLA-DOB
CYP2C19 TUB
CYP2C19 MYLPF
CYP2C19 NUP188
CYP2C19 ZWINTAS
CYP2C19 REG1A
CYP2C19 BBS9
CYP2C19 DAZAP2
CYP2C19 FOLR1
CYP2C19 HLA-DQA1
MMP8 ZC3H3
MMP9 KPNB1
TGFBI PDIA3
ILF2 SEPT8
ILF2 MAPRE2
POU2F2 MAP4K2
POU2F2 METAP1
POU2F2 RPS19
POU2F2 RPS27A
POU2F2 AGER
POU2F2 PUM1
POU2F2 HPCA
POU2F2 SFRS11
POU2F2 AANAT
POU2F2 CAMLG
POU2F2 MAPKAPK3
POU2F2 RPS9
POU2F2 POFUT1
POU2F2 TUBB
POU2F2 PROL1
POU2F2 TIMP1
POU2F2 TNXB
POU2F2 DPEP1
POU2F2 PML
POU2F2 RPL10A
POU2F2 hCG_2024410
POU2F2 RPS23
POU2F2 NRGN
POU2F2 KIAA0040
POU2F2 NPM1
POU2F2 CPZ
POU2F2 WIT1
POU2F2 GSTT1
POU2F2 ADRA2A
POU2F2 MT3
IMMT CCT8
IMMT PDIA6
IMMT PSMD6
IMMT CYCS
IMMT COX7C
IMMT ATP5G3
PPBPL2 NOS1
PPBPL2 CPZ
BPTF RABGGTB
BPTF NARS
DNAH14 PPP2R5D
SLC6A6 SLC9A6
SLC6A6 TUBA1A
SLC6A6 ATP6AP1
SLC6A6 AR
SLC6A6 FTO
SLC6A6 NFIC
SLC6A6 SNAP25
SLC6A6 SDC4
SLC6A6 SYN1
RAB4A HADH
NDUFB7 ASMT
NDUFB7 NRGN
SLC6A8 PKM2
SLC6A8 FASTK
SLC6A8 CHGB
SLC6A8 DNM1
SLC6A8 NNAT
SLC6A8 ARL4D
SLC6A8 KCNA5
SLC6A8 RAF1
SLC6A8 PIN1
SLC6A8 UNC119
SLC6A8 AHDC1
SLC6A8 MPP2
SLC6A8 DUSP5
SLC6A8 NEUROG1
SLC6A8 MAN2A2
SLC6A8 ILVBL
SLC6A8 ALDOA
SLC6A8 NDP
SLC6A8 TAF6
SLC6A8 RABGGTA
SLC6A8 PTMS
SLC6A8 ABCA3
SLC6A8 PTPRO
KRT35 LOC91316
KRT35 SCNN1G
KRT35 POMC
AGER AVPR1B
AGER PLK1
AGER APOC4
AGER UGP2
AGER CYP2F1
AGER MPP2
AGER ANKRD46
AGER SMARCD1
AGER LOC91316
AGER GSK3A
AGER CPB1
AGER RBBP4
AGER HMGN2
AGER PROL1
AGER TNFRSF14
AGER PUM1
AGER MAPKAPK3
AGER ITPKC
AGER ODF1
AGER MAPK1IP1L
AGER TAF7
AGER SDC4
AGER INSM1
AGER PRDM2
AGER HNRNPK
AGER HDAC2
AGER ATP5O
AGER ITIH4
AGER EHMT2
AGER EFNA3
AGER NAT6
AGER HLA-DOB
AGER RHEB
AGER SEC31A
AGER ELF4
AGER BRPF1
AGER TH
AGER RENBP
AGER NRGN
AGER GPC1
AGER NFIC
AGER RABGGTA
AGER SCN1B
CETN2 PPP2R1A
CETN2 CTTN
CETN2 ATP6V0C
CETN2 PSMD7
CETN2 ATP5O
CHN2 ATP6V1A
CHN2 PI4KB
CHN2 CIRBP
CHN2 ARL4D
CHN2 LOC100133166
CHN2 UNC119
CHN2 SUPT4H1
CHN2 ILVBL
CHN2 ATP6V0C
CHN2 DUSP5
CHN2 CLCN4
CHN2 TP53BP2
CHN2 ATP2B1
CHN2 PURA
CHN2 PKM2
CAPRIN1 USP7
CAPRIN1 PUM2
CAPRIN1 CCNG2
CAPRIN1 TOMM20
CAPRIN1 ZMYND11
CAPRIN1 ACADM
CAPRIN1 GNAI1
CAPRIN1 PRKACB
CAPRIN1 GCLC
CAPRIN1 CTNNB1
CAPRIN1 HNRNPK
CAPRIN1 TM9SF2
CAPRIN1 KLF3
CAPRIN1 RBM39
CAPRIN1 PRPSAP1
CAPRIN1 PKLR
CAPRIN1 HK3
CAPRIN1 UBXN4
CAPRIN1 LAMP2
CAPRIN1 CHMP1A
CAPRIN1 EP300
CAPRIN1 CNN3
CAPRIN1 CCBL2
GPR31 AQP2
GPR31 MCHR1
GPR31 SMARCD1
GPR31 PIN1
GPR31 HSD17B3
PECAM1 CYCS
PECAM1 HNRNPK
PECAM1 ATP5F1
FAM50A PSMD8
FAM50A SEC13
FAM50A GOLGA1
FAM50A GPX4
FAM50A REEP5
FAM50A ATP5D
IL12RB1 NOTCH4
IL12RB2 DUSP5
IL12RB2 ARL4D
ATP6AP1 USP8
ATP6AP1 PPP2R1A
ATP6AP1 PKM2
ATP6AP1 PI4KB
ATP6AP1 PI4KA
ATP6AP1 ATP5B
ATP6AP1 APLP2
ATP6AP1 DCTN1
ATP6AP1 SLC9A6
ATP6AP1 LOC100133166
ATP6AP1 PSEN1
ATP6AP1 AP2M1
ATP6AP1 CLIP1
ATP6AP1 SPTAN1
ATP6AP1 SRD5A1
ATP6AP1 ATP6V0C
ATP6AP1 GPI
ATP6AP1 MLLT11
ATP6AP1 HERC1
ATP6AP1 PTPRN
ATP6AP1 FTO
ATP6AP1 RAB1A
ATP6AP1 WASF3
ATP6AP1 GSK3A
ATP6AP1 MRPL49
PRKACB ATP6V1A
PRKACB PI4KB
PRKACB CIRBP
PRKACB HERC1
PRKACB PUM2
PRKACB VHL
PRKACB N4BP2L2
PRKACB TOMM20
PRKACB CRK
PRKACB SLC9A6
PRKACB CPE
PRKACB LOC100133166
PRKACB CLOCK
PRKACB USP10
PRKACB UBXN4
PRKACB NPEPPS
PRKACB DAZAP2
PRKACB TM9SF2
PRKACB KIAA0240
PRKACB MLLT11
PRKACB BBS9
PRKACB NAGA
PRKACB CSNK2A1
PRKACB SNAP25
PRKACB CASP2
PRKACB ATP6V1E1
PRKACB PREP
PRKACB PURA
PRKACB PPP2R5E
PRKACB EIF4A2
MAPRE1 DUT
MAPRE1 SLC12A3
MAPRE1 B4GALT1
MAPRE1 LOC100131311
MAPRE1 CSNK2A2
MAPRE1 CNN3
MAPRE1 RBBP4
MAPRE1 POU6F1
MAPRE1 HMGN2
MAPRE1 METAP1
MAPRE1 PUM1
MAPRE1 GTF2E1
MAPRE1 TUBA1A
MAPRE1 UBXN4
MAPRE1 RBM39
MAPRE1 MAPK1IP1L
MAPRE1 STAG1
MAPRE1 TMEM97
MAPRE1 PARP1
MAPRE1 TAF7
MAPRE1 HADH
MAPRE1 ALDH4A1
MAPRE1 TFAP4
MAPRE1 MRPS27
MAPRE1 TAF9
MAPRE1 HNRNPK
MAPRE1 PPP2R5C
MAPRE1 YY1
MAPRE1 NAGA
MAPRE1 KIF14
MAPRE1 CCNG2
MAPRE1 HNRNPH2
MAPRE1 CDC7
MAPRE1 HNRNPU
MAPRE1 HNRNPM
MAPRE1 GOLGA4
MAPRE1 HNRNPC
MAPRE1 UNG
MAPRE1 CHMP1A
MAPRE1 FSHR
MAPRE1 PSMD6
MAPRE1 CYCS
MAPRE1 CTNNB1
MAPRE1 YES1
MAPRE1 SERTAD2
MAPRE1 ACADM
MAPRE1 BRPF1
MAPRE1 HNRNPA2B1
MAPRE1 SUZ12
MAPRE1 HK3
MAPRE1 PDIA6
MAPRE1 ABO
MAPRE1 USP10
MAPRE1 PPP2R5E
MAPRE1 SFRS11
MAPRE1 CKAP5
HCG8 RBM15B
HCG8 PDGFB
HCG8 PSMD2
HCG8 PTPN1
HCG8 SLC30A3
HCG8 MYST3
HCG8 MPP2
HCG8 TNXB
HCG8 GOLGA1
HCG8 NNT
HCG8 PHKG1
HCG8 EPHB3
HCG8 STAG1
HCG8 NR2C1
HCG8 NAGA
HCG8 ESR2
HCG8 DUT
HCG8 CSNK2A1
HCG8 BBS9
HCG8 DAZAP2
HCG8 CDC27
HCG8 SDC4
HCG8 PRDM2
HCG8 PAK1
MAPRE2 PKM2
MAPRE2 AZIN1
MAPRE2 CPE
MAPRE2 ATP5O
MAPRE2 MAP4
MAPRE2 ATP5B
MAPRE2 ARL4D
MAPRE2 RAF1
MAPRE2 SH3GL3
MAPRE2 PI4KB
MAPRE2 WASF3
MAPRE2 JUP
MAPRE2 GTF2I
MAPRE2 NPEPPS
MAPRE2 RAB1A
MAPRE2 SEC13
MAPRE2 MARS
MAPRE2 TIAF1
MAPRE2 SUPT4H1
MAPRE2 ABCA3
MAPRE2 EIF4A3
AQP7 SCGB2A2
AQP7 ITSN2
AQP7 RBM34
AQP7 TAF15
AQP2 KRT32
AQP2 DARC
AQP2 UGP2
AQP2 CYP2F1
AQP2 MPP2
AQP2 TTYH2
AQP2 KLHDC10
AQP2 AQP3
AQP2 SMARCD1
AQP2 GFRA2
AQP2 PROL1
AQP2 HTR2C
AQP2 ODF1
AQP2 TAF1
AQP2 TFDP1
AQP2 SH3GL3
AQP2 POFUT1
AQP2 DUSP5
AQP2 SERPINF2
AQP2 CD8B
AQP2 F8
AQP2 HLA-DOB
AQP2 TUB
AQP2 PPP2R1B
AQP2 MYLPF
AQP2 ELF4
AQP2 HIST2H4A
AQP2 FASTK
AQP2 NOS1
AQP2 SCN1B
AQP3 MYLPF
AQP3 CCR7
AQP3 ITIH4
AQP3 MPP2
AQP3 CREB3
AQP3 CD68
AQP3 INSL4
AQP1 MED22
AQP1 CELA3B
AQP1 CDK5R1
AQP1 GPM6B
DIO3 CORO1B
DIO3 TNFSF9
DIO3 HSD17B3
DIO3 GATA3
DIO3 KDR
NR2C2 REG1A
GRM4 GPR17
GRM4 AVPR1B
GRM4 CYB5R3
GRM4 IDS
GRM4 PSMD2
GRM4 KIF14
GRM4 N4BP2L2
GRM4 CDSN
GRM4 UROD
GRM4 AFAP1
GRM4 SLC30A3
GRM4 MVK
GRM4 USP7
GRM4 ADCYAP1
GRM4 RBM15B
GRM4 RNF144A
GRM4 B4GALT1
GRM4 PHKG1
GRM4 CTNND1
GRM4 UBC
GRM4 MCHR1
GRM4 HTATSF1
GRM4 NAGA
GRM4 GDI1
GRM4 TMED10P
GRM4 BBS9
GRM4 SERPINB2
GRM4 RABGGTB
GRM4 SECISBP2L
GRM4 FABP3
GRM4 HLA-DQA1
NR2C1 LOC150786
NR2C1 FTO
NR2C1 DAPK1
NR2C1 RPS25
NR2C1 PLEC1
NR2C1 TP53BP1
NR2C1 CSNK2A2
NR2C1 MPP3
NR2C1 SPOCK2
LOC100131311 YY1
LOC100131311 TOMM20
LOC100131311 NARS
LOC100131311 HNRNPK
LOC100131311 SUZ12
LOC100131311 B4GALT1
LOC100131311 KPNB1
LOC100131311 PSME2
LOC100131311 LAMP2
LOC100131311 MSTP9
LOC100131311 HADH
LOC100131311 ALDH4A1
LOC100131311 CNN3
LOC100131311 SFRS11
GABRB1 WNT2B
GTF2I PPP2R1A
GTF2I PUM2
GTF2I MPRIP
GTF2I SON
GTF2I XRCC5
GTF2I SOX4
GTF2I AVL9
GTF2I WASF3
GTF2I NONO
GTF2I TNXB
GTF2I KLHDC3
GTF2I RAF1
GTF2I KIAA0247
GTF2I MLLT11
GTF2I SNAP25
GTF2I ZKSCAN1
GTF2I BAT3
GTF2I BAT1
MSTP9 HMGN2
MSTP9 SDC4
MSTP9 ITGB6
MSTP9 ITSN1
MSTP9 SUZ12
PLD3 PTPRB
RNF185 LEPREL2
RBBP7 PSMF1
RBBP7 NAGA
RBBP7 HNRNPU
RBBP7 KIF14
RBBP7 CCNG2
RBBP7 MAPK1IP1L
RBBP7 RRM1
RBBP7 KIAA0101
RBBP7 CAMLG
RBBP7 ACADM
RBBP7 YES1
RBBP7 NARS
RBBP7 METAP1
RBBP7 GUCY1A3
RBBP7 HNRNPK
RBBP7 SUZ12
RBBP7 TM9SF2
RBBP7 UBXN4
RBBP7 RAB13
RBBP7 ANKRD46
RBBP7 RRAGA
RBBP7 B4GALT1
RBBP7 EIF4H
RBBP7 UNG
RBBP7 TAF7
RBBP7 PSMD6
RBBP7 ALDH7A1
RBBP7 CYCS
RBBP7 IER2
RBBP7 SSR1
RBBP7 SSTR3
RBBP7 SFRS11
RBBP7 COPB1
RBBP7 CKAP5
SECTM1 ICAM1
RBBP5 RAD23B
RBBP5 HMGN1
RBBP5 PUM1
RBBP5 EIF4H
RBBP5 FOLR2
RBBP4 PLK3
RBBP4 UNG
RBBP4 RAD23B
RBBP4 HK3
RBBP4 RAE1
RBBP4 KPNA2
RBBP4 HMGN2
RBBP4 HMGN1
RBBP4 METAP1
RBBP4 ADORA3
RBBP4 PUM1
RBBP4 ACADM
RBBP4 CCT8
RBBP4 BMS1
RBBP4 NARS
RBBP4 UBXN4
RBBP4 RBM39
RBBP4 MAPK1IP1L
RBBP4 HR44
RBBP4 TAF7
RBBP4 TFAP4
RBBP4 MRPS27
RBBP4 PPP2R5E
RBBP4 YY1
RBBP4 PSEN2
RBBP4 HNRNPU
RBBP4 HNRNPK
RBBP4 HNRNPM
RBBP4 ALDH7A1
RBBP4 RPL10A
RBBP4 PSMD6
RBBP4 CYCS
RBBP4 RRM1
RBBP4 SEC31A
RBBP4 BRPF1
RBBP4 HNRNPA2B1
RBBP4 SUZ12
RBBP4 NFIB
RBBP4 IER2
RBBP4 CKAP5
RUNX1 AVPR1B
RUNX1 BATF
RUNX1 MED22
RUNX1 TNFRSF14
RUNX1 TBX5
RUNX1 LAMC2
RUNX1 CSNK2A1
BMPR2 SMARCD1
BMPR2 ELF4
GBF1 SFRS11
GBF1 HNRNPH2
GBF1 ACADM
GBF1 FOLR2
GBF1 PPP2R5C
GRIA2 RTN1
TSN TUBA1A
TSN PSMD6
TSN SPARCL1
TSN EIF4H
TSN SFRS11
TSN ACADM
TSN HNRNPM
SKAP1 GYPB
SKAP1 UGP2
MED24 PPP2R1A
MED24 ATP5B
MED24 SH3GL3
MED24 WASF3
MED24 TNFRSF1B
MED24 EZR
MED24 BAT3
MED24 ATP5F1
MED24 EIF4A3
ACTL8 NPEPPS
ACTL8 MAGI1
PROL1 BATF
PROL1 PLK3
PROL1 TNFRSF14
PROL1 PLEC1
PROL1 AANAT
PROL1 MAPKAPK3
PROL1 SLC9A2
PROL1 CYP2F1
PROL1 TNXB
PROL1 HNRNPL
PROL1 CHGB
PROL1 RENBP
PROL1 ODF1
PROL1 NRGN
PROL1 PI4KA
PROL1 MDM4
PROL1 LOC91316
PROL1 TNFRSF1A
PROL1 CPB1
PROL1 KL
MAPK1IP1L APOC4
MAPK1IP1L RBM15B
MAPK1IP1L PEBP1
MAPK1IP1L CIRBP
MAPK1IP1L ANKRD46
MAPK1IP1L UBXN4
MAPK1IP1L RAE1
MAPK1IP1L ATP2B1
MAPK1IP1L CSNK2A2
MAPK1IP1L CX3CR1
MAPK1IP1L UBC
MAPK1IP1L HMGN2
MAPK1IP1L HMGN1
MAPK1IP1L METAP1
MAPK1IP1L PUM1
MAPK1IP1L SEPT7
MAPK1IP1L ACADM
MAPK1IP1L FAM175B
MAPK1IP1L NARS
MAPK1IP1L B4GALT1
MAPK1IP1L PHKG1
MAPK1IP1L EIF4H
MAPK1IP1L TAF7
MAPK1IP1L EIF1AP1
MAPK1IP1L RHEB
MAPK1IP1L ALDH4A1
MAPK1IP1L MRPS27
MAPK1IP1L BAT1
MAPK1IP1L PPP2R5E
MAPK1IP1L PHF3
MAPK1IP1L YY1
MAPK1IP1L CLOCK
MAPK1IP1L HNRNPU
MAPK1IP1L ATP5J
MAPK1IP1L ATP5O
MAPK1IP1L TAF15
MAPK1IP1L CYB5R3
MAPK1IP1L EHMT2
MAPK1IP1L AP2M1
MAPK1IP1L HNRNPK
MAPK1IP1L HNRNPM
MAPK1IP1L GOLGA4
MAPK1IP1L HNRNPF
MAPK1IP1L RPS23
MAPK1IP1L ALDH9A1
MAPK1IP1L HTATSF1
MAPK1IP1L ALDH7A1
MAPK1IP1L CHMP1A
MAPK1IP1L MVK
MAPK1IP1L GLUD1
MAPK1IP1L PSMD6
MAPK1IP1L USP7
MAPK1IP1L SEC31A
MAPK1IP1L SERTAD2
MAPK1IP1L CAMLG
MAPK1IP1L SSR2
MAPK1IP1L BRPF1
MAPK1IP1L YES1
MAPK1IP1L SUZ12
MAPK1IP1L TRA2A
MAPK1IP1L TP53BP1
MAPK1IP1L CREB1
MAPK1IP1L NAGA
MAPK1IP1L DAZAP2
MAPK1IP1L AZIN1
MAPK1IP1L IER2
MAPK1IP1L RABGGTB
MAPK1IP1L SFRS11
MAPK1IP1L KIAA0101
MAPK1IP1L HNRNPA2B1
MAPK1IP1L CKAP5
SEPT8 KIAA0247
SEPT5 ARVCF
SEPT5 MLLT11
SEPT5 HERC1
SEPT5 TATDN2
SEPT5 SH3GL3
SEPT7 LIMK2
SEPT7 PSMD6
SEPT7 ACADM
SEPT7 HNRNPK
SEPT7 SUZ12
SEPT7 TM9SF2
SEPT7 UBXN4
SEPT7 CTDSP2
SEPT7 COX5B
SEPT7 HK3
SEPT7 EIF1AP1
SEPT7 BAT1
SEPT7 EIF4H
SEPT7 LAMP1
SEPT7 IGHM
SEPT7 CHMP1A
SEPT7 P2RY1
SEPT7 LAMP2
SEPT7 TAF7
SEPT7 DAZAP2
SEPT7 IRF9
SEPT7 TSPAN31
SEPT7 SFRS11
SEPT7 PPID
XRCC5 PUM1
XRCC5 PKP1
XRCC5 FAM175B
XRCC5 NARS
XRCC5 BRPF1
XRCC5 RXRB
XRCC5 ATP2B1
XRCC5 BAT1
XRCC6 PSMC2
XRCC6 PUM1
SLC9A6 APLP2
SLC9A6 LOC100133166
SLC9A6 CPE
SLC9A6 SMARCD1
SLC9A6 CSNK2A1
SLC9A6 SNAP25
SLC9A6 GSK3A
SLC9A6 UBC
SLC9A6 SPTAN1
SLC9A6 UBXN4
SLC9A6 NPEPPS
SLC9A6 MLLT11
SLC9A6 HERC1
SLC9A6 FTO
SLC9A6 BAT3
SLC9A6 SPOCK2
SLC9A6 SYN1
SLC9A6 PI4KA
SLC9A6 CLOCK
SLC9A6 CIRBP
SLC9A6 ATP5B
SLC9A6 SH3GL3
SLC9A6 DUSP5
SLC9A6 HNRNPC
SLC9A6 ATP6V0C
SLC9A6 RAB1A
SLC9A6 ATP5F1
SLC9A6 PPP2R1A
SLC9A6 CHGB
SLC9A6 SPARCL1
SLC9A6 MPRIP
SLC9A6 WASF3
SLC9A6 MAB21L1
SLC9A6 SPOCK1
SLC9A6 RRAGA
SLC9A6 SFRS11
SLC9A6 RTN1
SLC9A6 PURA
SLC9A1 BBS9
SLC9A1 CLOCK
SLC9A1 NAGA
SLC9A1 CD8B
UBAP2L HNRNPM
UBAP2L GARS
SECISBP2L AVPR1B
SECISBP2L CPE
SECISBP2L N4BP2L2
SECISBP2L RBM15B
SECISBP2L PEBP1
SECISBP2L MPP3
SECISBP2L MPP2
SECISBP2L B4GALT1
SECISBP2L SERPINB2
SECISBP2L SNAP25
SECISBP2L UBC
SECISBP2L TNXB
SECISBP2L NPEPPS
SECISBP2L BAT3
SECISBP2L CLOCK
SECISBP2L CIRBP
SECISBP2L FABP3
SECISBP2L SH3GL3
SECISBP2L ATP6V0C
SECISBP2L HTATSF1
SECISBP2L ALDH7A1
SECISBP2L MVK
SECISBP2L RNF144A
SECISBP2L SDC4
SECISBP2L AFAP1
SECISBP2L TMEM41B
SECISBP2L NR3C2
SECISBP2L NAGA
SECISBP2L BBS9
SECISBP2L HLA-DQA1
NARS GNPDA1
NARS PKP1
NARS PARK7
NARS BRPF1
NARS B4GALT1
NARS KDM5A
NARS CYB5R3
NARS HMGN2
NARS PUM1
NARS ACADM
NARS FAM175B
NARS THBS3
NARS ISG15
NARS UBXN4
NARS PDHB
NARS EIF4H
NARS TAF7
NARS MRPS27
NARS GPD1L
NARS PPP2R5C
NARS NAGA
NARS ATP5J
NARS CTNND1
NARS HNRNPU
NARS HNRNPM
NARS HTATSF1
NARS ALDH7A1
NARS EBNA1BP2
NARS GLUD1
NARS ATP5F1
NARS PSMD6
NARS EPS15
NARS KDM4A
NARS SUZ12
NARS VIPR1
NARS PSME2
NARS PPP2R5E
NARS IGHM
NARS CRAT
NARS IER2
NARS SSR2
SCNN1G TNXB
SCNN1G SLC5A2
SCNN1G CYP2F1
SCNN1G PML
SCNN1G NRGN
SCNN1G GABRQ
RBM34 RAD23B
RBM34 LIMK2
RBM34 GNPDA1
RBM34 ACAP2
RBM34 ACADM
RBM34 SUZ12
RBM34 B4GALT1
RBM34 MCFD2
RBM34 CSNK2A2
JUP DCTN2
JUP RAF1
JUP UBXN4
JUP HERC1
JUP MLLT11
JUP ATN1
JUP SNAP25
JUP CIRBP
JUP BAT1
SYT11 SORL1
SYT11 ATP1B3
SYT11 OAT
SYT11 HTATSF1
CDK5R1 HERC1
CDK5R1 PCGF2
CDK5R1 ARVCF
UGP2 BATF
UGP2 SLC5A2
UGP2 ELF4
UGP2 UBE3A
UGP2 TNXB
UGP2 FHL3
UGP2 EDN2
UGP2 ODF1
UGP2 NRGN
UGP2 EFNA3
UGP2 HK1
UGP2 ATP1B3
UGP2 EFNA1
UGP2 PTCRA
UGP2 GALK1
UGP2 TNFRSF1A
UGP2 CPZ
UGP2 PRDM2
UGP2 IFNA14
JMJD1C PHKG2
JMJD1C PI4KA
RABEPK MYCL1
MS4A1 DAPK1
RBM39 HK3
RBM39 SMARCD2
RBM39 CNN3
RBM39 CPB2
RBM39 PKP1
RBM39 METAP1
RBM39 PUM1
RBM39 ACADM
RBM39 BMS1
RBM39 MAML1
RBM39 UBXN4
RBM39 EIF1AP1
RBM39 KIAA0040
RBM39 LAMC1
RBM39 INSM1
RBM39 PHF3
RBM39 PPP2R5C
RBM39 HDAC2
RBM39 YY1
RBM39 ATR
RBM39 HMGN1
RBM39 PSEN2
RBM39 HNRNPK
RBM39 HNRNPM
RBM39 SNRNP70
RBM39 RPS23
RBM39 HTATSF1
RBM39 LIMK2
RBM39 CTNNB1
RBM39 RRM1
RBM39 HNRNPA2B1
RBM39 SUZ12
RBM39 PDIA6
RBM39 CUGBP2
RBM39 NPM1
RBM39 CLP1
RBM39 SFRS11
CTLA4 AVPR1B
CTLA4 ACTC1
CTLA4 MYL3
CTLA4 ELF4
CTLA4 SLC25A16
CTLA4 CRYGD
CTLA4 NCAM1
CTLA4 POFUT1
CTLA4 DVL3
CTLA4 ITPKC
CTLA4 FGR
CTLA4 NUP188
CTLA4 FHL3
CTLA4 ZWINTAS
CTLA4 ODF1
CTLA4 PLEC1
CTLA4 SLC14A2
CTLA4 HMGA2
CTLA4 FEV
CTLA4 SMARCD1
CTLA4 HLA-DOB
CTLA4 TUB
CTLA4 PAK1
GSPT1 GSTT1
GSPT1 SNX17
UCK2 HLA-DOB
EPHB4 ZRSR2
EPHB4 GABRQ
EPHB4 HTR2C
PARP4 DVL3
PARP4 ADCYAP1
PARP4 BTN2A2
PARP4 TMED10P
SEC13 PKM2
SEC13 CYB5R3
SEC13 PSMD8
SEC13 ATP5B
SEC13 SH3GL3
SEC13 ATP6V0C
SEC13 ALDOA
SEC13 LAMP1
SEC13 NAGA
SEC13 CKAP4
PARP1 ATP5J
PARP1 PUM1
PARP1 RRM1
PARP1 RPS23
PARP1 CCT8
PARP1 HNRNPU
PARP1 CCT5
PARP1 FHL2
PARP1 SLC30A1
PARP1 HNRNPA2B1
PARP1 HNRNPM
PARP1 ITGB6
PARP1 COX7C
PARP1 CKAP5
PDGFRB A2M
LAMC1 SERTAD2
LAMC1 BMS1
LAMC1 CLP1
LAMC1 CCT8
LAMC1 APEX1
LAMC1 HK3
LAMC1 PDIA6
TUB AVPR1B
TUB HLA-DOB
TUB SLC30A3
TUB ASMT
TUB FHL3
TUB GLI1
TUB ZWINTAS
TUB CTAG1B
TUB PLEC1
TUB HMGA2
TUB FEV
TUB NFIC
TUB LOC91316
TUB NOS1
TUB DRD4
ANG LPAL2
ANG GOLGA2
ALDH4A1 YY1
ALDH4A1 ZP3
ALDH4A1 EXT2
ALDH4A1 PSME2
ALDH4A1 RAE1
ALDH4A1 HTATSF1
ALDH4A1 PPP2R5E
ALDH4A1 CHMP1A
ALDH4A1 TAF7
ALDH4A1 CNN3
ALDH4A1 GLUD1
ALDH4A1 PRCP
ALDH4A1 ATP5F1
LRBA YY1
GSTT1 GPR17
GSTT1 CORO1B
GSTT1 NOP14
GSTT1 DCTN1
GSTT1 ZRSR2
GSTT1 FOSL1
GSTT1 PML
GSTT1 KLHDC10
GSTT1 NRGN
GSTT1 EFNA1
GSTT1 SNRPC
GSTT1 TFDP1
PPARG RFC1
MRPS27 GNPDA1
MRPS27 EPS15
MRPS27 CCT8
MRPS27 HNRNPU
MRPS27 SUZ12
MRPS27 UNG
MRPS27 SSR1
PPT1 MCFD2
PPT1 PSAP
PPP2R5E RAD23B
PPP2R5E RBM15B
PPP2R5E HNRNPA2B1
PPP2R5E ATP2B1
PPP2R5E PUM2
PPP2R5E PUM1
PPP2R5E TOMM20
PPP2R5E ACADM
PPP2R5E KCNMA1
PPP2R5E MYST3
PPP2R5E EIF1AP1
PPP2R5E EIF4H
PPP2R5E TAF7
PPP2R5E TAF4
PPP2R5E ESR2
PPP2R5E PPP2R5C
PPP2R5E YY1
PPP2R5E CLOCK
PPP2R5E ATP5J
PPP2R5E HNRNPH2
PPP2R5E HMGN2
PPP2R5E HNRNPU
PPP2R5E AP2M1
PPP2R5E HNRNPM
PPP2R5E HTATSF1
PPP2R5E ALDH7A1
PPP2R5E MVK
PPP2R5E MYCL1
PPP2R5E PSMD6
PPP2R5E MRPS12
PPP2R5E YES1
PPP2R5E SUZ12
PPP2R5E KPNB1
PPP2R5E NAGA
PPP2R5E MCFD2
PPP2R5E RABGGTB
PPP2R5E CKAP5
TIE1 UNG
TIE1 FAS
TIE1 BTN3A1
PHF3 CYB5R3
PHF3 HMGN1
PHF3 PUM1
PHF3 YY1
PHF3 TMEM41B
PHF3 LAD1
PHF3 HNRNPM
PHF3 SUZ12
PHF3 CIRBP
PHF3 SNRNP70
PHF3 EIF1AP1
PHF3 ABO
PHF3 GLUD1
PHF3 HNRNPA2B1
PHF3 SFRS11
PHF3 PPP2R5C
PHF3 CKAP5
PPP2R5B BBS9
PPP2R5B CTNND2
PPP2R5B KRT32
PPP2R5B MPRIP
PPP2R5B GCM1
PPP2R5C PLK3
PPP2R5C GNPDA1
PPP2R5C YY1
PPP2R5C HDAC2
PPP2R5C GUSB
PPP2R5C HK3
PPP2R5C CPE
PPP2R5C CNN3
PPP2R5C ZKSCAN1
PPP2R5C N4BP2L2
PPP2R5C METAP1
PPP2R5C PUM1
PPP2R5C ACADM
PPP2R5C FAM175B
PPP2R5C PHKG1
PPP2R5C UBC
PPP2R5C EIF1AP1
PPP2R5C EIF4H
PPP2R5C TAF7
PPP2R5C TAF4
PPP2R5C HNRNPA2B1
PPP2R5C RAD23B
PPP2R5C ABL1
PPP2R5C HMGN2
PPP2R5C HNRNPU
PPP2R5C HNRNPK
PPP2R5C HNRNPM
PPP2R5C HNRNPC
PPP2R5C CTDSP2
PPP2R5C LAMP2
PPP2R5C UNG
PPP2R5C TBCC
PPP2R5C GLUD1
PPP2R5C CYCS
PPP2R5C CAMLG
PPP2R5C YES1
PPP2R5C NUP188
PPP2R5C BRPF1
PPP2R5C SUZ12
PPP2R5C ITGB6
PPP2R5C USP10
PPP2R5C GRPR
PPP2R5C IER2
PPP2R5C RABGGTB
PPP2R5C SSR2
PPP2R5C SFRS11
PPP2R5C FOLR2
PPP2R5C CKAP5
MYOM1 BATF
MYOM1 APOC4
MYOM1 NOP14
MYOM1 POFUT1
YY1 PKP1
YY1 RBM15B
YY1 HK3
YY1 B4GALT1
YY1 ATP2B1
YY1 UBE2V2
YY1 CNN3
YY1 PUM1
YY1 ACADM
YY1 BMS1
YY1 UBXN4
YY1 SERPIND1
YY1 TAF7
YY1 TAF9
YY1 CDC7
YY1 HNRNPU
YY1 HNRNPK
YY1 HNRNPM
YY1 TM9SF2
YY1 GOLGA4
YY1 FTH1
YY1 ALDH7A1
YY1 CHMP1A
YY1 LIMK2
YY1 RRM1
YY1 YES1
YY1 BRPF1
YY1 HNRNPA2B1
YY1 SUZ12
YY1 MCFD2
YY1 CFDP1
YY1 SFRS11
LAGE3 TFCP2
TCHH TNXB
TCHH TCTA
ZNF32 CCND2
ZNF32 RAB1A
ZNF32 ABCA3
ZNF32 TP53BP2
ZNF32 RBM15B
CTNND2 SNAP25
CTNND2 IDS
CTNND2 HTATSF1
CTNND1 CRYAA
CTNND1 PUM1
CTNND1 TNXB
CTNND1 AP2M1
CTNND1 CSNK2A2
CTNND1 SEMA3C
CTNND1 IRF9
CTNND1 RABGGTB
CTNND1 BAT3
CTNND1 BAT1
KCNA6 ANKRD46
KCNA6 RASA2
KCNA5 PKM2
KCNA5 SGK1
KCNA5 DARC
KCNA5 UNC119
KCNA5 DUSP5
KCNA5 SOX4
KCNA5 PTPRO
KCNA5 ACHE
KCNA5 ARL4D
SH3GL1 BCL9
KCNA3 ADCYAP1
KCNA3 ASMT
KCNA3 FGR
KCNA3 HNRNPL
KCNA3 NR5A1
KCNA3 PDE4A
KCNA3 REG1A
SH3GL3 HSF2
SH3GL3 SMARCD1
SH3GL3 CPE
SH3GL3 FKBP4
SH3GL3 DARC
SH3GL3 MPP3
SH3GL3 MPP2
SH3GL3 GNB2L1
SH3GL3 UTP14C
SH3GL3 GSK3A
SH3GL3 SUPT4H1
SH3GL3 UBC
SH3GL3 FASTK
SH3GL3 SPTAN1
SH3GL3 PUM2
SH3GL3 GCM1
SH3GL3 TNXB
SH3GL3 HTR2C
SH3GL3 NPEPPS
SH3GL3 PEBP1
SH3GL3 MLLT11
SH3GL3 FTO
SH3GL3 SDC4
SH3GL3 BAT3
SH3GL3 SPOCK2
SH3GL3 PI4KA
SH3GL3 CLOCK
SH3GL3 CDSN
SH3GL3 ATP5B
SH3GL3 AP2M1
SH3GL3 PSMD7
SH3GL3 ATP6V0C
SH3GL3 ARVCF
SH3GL3 RAB1A
SH3GL3 NEUROD2
SH3GL3 PDE4B
SH3GL3 ATP5F1
SH3GL3 PPP2R1A
SH3GL3 PSMD8
SH3GL3 CHGB
SH3GL3 MAP2
SH3GL3 NNAT
SH3GL3 WASF3
SH3GL3 NUP188
SH3GL3 ATP5G1
SH3GL3 RRAGA
SH3GL3 GPD1L
SH3GL3 RABGGTA
SLC10A2 LPAL2
SLC10A2 SLC14A2
SLC10A2 ITSN2
SLC10A2 HMGA2
SLC10A2 NCAM1
SLC10A1 ZER1
SLC10A1 EFNA1
GOLGA1 SPTAN1
GOLGA1 HERC1
GOLGA1 PTPRO
GOLGA1 ATP6V0D1
IGJ TCF19
FHL3 ASMT
FHL3 HMGA2
FHL3 FEV
FHL3 LOC91316
FHL1 HTATSF1
FHL1 AP2M1
FHL1 SPOCK2
FHL1 UBC
FHL1 GDI1
FTH1 B4GALT1
FTH1 DUT
KDR GPR17
KDR LPAL2
KDR CCR2
KDR SERPINF2
KDR GYPB
RPS27 RPS16
RPS27 RPS19
RPS27 RPS18
RPS27 RPS9
RPS27 GNB2L1
RPS27 RPL13A
RPS27 TH
RPS27 RPL27A
RPS27 RPS21
RPS27 RPS28
RPS27 RPS29
RPS27 RPL10A
RPS25 RPS17
RPS25 RPS16
RPS25 RPS19
RPS25 RPS18
RPS25 PTPRR
RPS25 RPL27A
RPS23 RPS27A
RPS23 CCT8
RPS23 KDM4A
RPS23 APEX1
RPS23 RPL13A
RPS23 HNRNPA2B1
RPS23 SRP14
RPS23 ATP5J
RPS23 RPL27A
RPS23 LDHB
RPS23 RPS28
RPS23 RPS29
RPS23 GRPR
RPS23 NPM1
RPS23 WNT2B
RPS23 RABGGTB
RPS23 RPL10A
RPS23 COX7C
RPS21 RPS10
RPS21 RPS16
RPS21 RPL27A
RPS21 RPS27A
RPS21 RPS18
RPS21 RPS28
RPS21 RPL10A
RPS21 RPS9
RPS28 WNT2B
RPS28 RPS17
RPS28 RPS16
RPS28 RPL27A
RPS28 RPS18
RPS28 RPS9
RPS28 RPL13A
RPS28 RPS19
RPS28 RPS27A
RPS28 RPS29
RPS28 RAP1GAP
RPS28 HSD17B3
RPS28 RPL10A
RPS28 COX7C
FOXD1 CD4
FOXD1 TAGLN2
FOXD1 RBM15B
ALDH7A1 HMGN1
ALDH7A1 CIRBP
ALDH7A1 PSMD6
ALDH7A1 ATP5J
ALDH7A1 PUM1
ALDH7A1 KIAA0101
ALDH7A1 PPID
ALDH7A1 CAMLG
ALDH7A1 HNRNPU
ALDH7A1 METAP1
ALDH7A1 HNRNPM
ALDH7A1 UBXN4
ALDH7A1 CEBPZ
ALDH7A1 HNRNPA2B1
ALDH7A1 C11orf58
ALDH7A1 UNG
ALDH7A1 TUBGCP3
ALDH7A1 CKAP5
NDP PDGFA
NDP UNC119
NDP MAN2A2
NDP NHLH1
NDP NEUROG1
NDP BSG
CHMP1A CSNK2A2
CHMP1A ACADM
CHMP1A UBXN4
CHMP1A UBC
CHMP1A TAF7
CHMP1A HNRNPK
CHMP1A ADCYAP1
CHMP1A HMGN1
CHMP1A SRD5A1
CHMP1A SNRNP70
CHMP1A LAMP2
CHMP1A DUT
CHMP1A LIMK2
CHMP1A PSMD2
CHMP1A AFAP1
CHMP1A YES1
CHMP1A RASA1
CHMP1A DAZAP2
CHMP1A DRD1
CHMP1A CFDP1
CHMP1A SFRS11
UCHL1 FOSL1
UCHL3 COX5A
AP3S2 NOS1
AP3S2 CASP2
AP3S2 UNC119
AP3S2 SMR3A
AP3S2 FKBP8
AP3S2 AANAT
EDN2 BATF
EDN2 MAP4K2
EDN2 PLK3
EDN2 MED22
EDN2 NOP14
EDN2 TNXB
EDN2 WNT2B
EDN2 NRGN
EDN2 MCHR1
EDN2 RAE1
EDN2 CYC1
BMS1 ADRA2A
BMS1 BTN3A1
BMS1 CCT8
BMS1 FAM175B
BMS1 HNRNPU
BMS1 APEX1
BMS1 BRPF1
BMS1 HNRNPA2B1
BMS1 HK3
BMS1 HNRNPM
BMS1 NAT6
BMS1 MCHR1
BMS1 RAE1
BMS1 RAB3A
BMS1 NPM1
BMS1 KCNMB1
BMS1 CNN3
BMS1 PSMC6
BMS1 HNRNPK
SLC5A2 PPP2R1B
SLC5A2 CYP2F1
SLC5A2 EFNA3
SLC5A2 HMGA2
SLC5A2 LOC91316
PPID PUM1
PPID ATP5O
PPID ACADM
PPID PSEN2
PPID SUZ12
PPID B4GALT1
PPID EIF4H
PPID UNG
PPID TUBB
PPID IFNAR1
PPID SFRS11
COX7B RPL27A
COX7C ADORA3
COX7C RPS27A
COX7C ATP5J
COX7C PUM1
PPIA SNRPB
PPIA SHFM1
CYFIP1 CSNK2A2
AIMP2 COX5A
AIMP2 CLPP
AIMP2 FOLR3
AIMP1 KIAA0114
CORO1B NRGN
CORO1B RXRG
CORO1B SULT2B1
CORO1B KLHDC10
MPRIP G6PD
MPRIP CLOCK
MPRIP SPTAN1
MPRIP ERCC4
MPRIP ATP5B
MPRIP LOC150786
MPRIP MPP2
MPRIP UBC
MPRIP NUP188
MPRIP ATP6V0C
MPRIP MLLT11
MPRIP CYB5R3
MPRIP HTATSF1
MPRIP PTPN1
MPRIP BBS9
MPRIP B4GALT1
MPRIP HLA-DQA1
CORO1A DCTN1
CORO1A PRDM2
MYLPF AVPR1B
MYLPF COL11A2
MYLPF PPP2R1B
MYLPF TRIM21
MYLPF ST14
MYLPF TFDP1
MYLPF FSHB
MYLPF RYR1
MYLPF TNXB
MYLPF GPER
MYLPF BST1
MYLPF REG1A
MYLPF SERPINF2
MYLPF CASP2
MYLPF ASMT
MYLPF SDC4
MYLPF PDE6B
MYLPF SSTR3
MDH1 ISCU
MDH1 G6PD
MDH1 AARS
MDH1 PSAP
MDH1 PRCP
PIN1 MAP2K2
PIN1 DCTN1
PIN1 FASTK
PIN1 TH
PIN1 DUSP5
PIN1 GPI
PIN1 RABGGTA
YES1 GNPDA1
YES1 PKP1
YES1 HK3
YES1 CSNK2A2
YES1 POU6F1
YES1 HNRNPA3P1
YES1 METAP1
YES1 PUM1
YES1 ACADM
YES1 FAM175B
YES1 OAS2
YES1 UBXN4
YES1 STAG1
YES1 EIF1AP1
YES1 EIF4H
YES1 TAF7
YES1 HADH
YES1 TAF4
YES1 TFAP4
YES1 HNRNPK
YES1 CLOCK
YES1 CCNG2
YES1 HNRNPH2
YES1 AFAP1
YES1 UNG
YES1 EP300
YES1 GLUD1
YES1 LIMK2
YES1 CYCS
YES1 PSMD2
YES1 SERTAD2
YES1 UBC
YES1 SUZ12
YES1 ABO
YES1 NAGA
YES1 DAZAP2
YES1 RABGGTB
YES1 SFRS11
YES1 CKAP5
KRT17 ID3
DNA2 PTCH1
WASF1 HK3
WASF1 TERF1
WASF3 PPP2R1A
WASF3 PI4KB
WASF3 PI4KA
WASF3 CHGB
WASF3 DUSP5
WASF3 ATP5B
WASF3 RAF1
WASF3 CPE
WASF3 PURA
WASF3 AP2M1
WASF3 NPEPPS
WASF3 ISCU
WASF3 ATP6V0C
WASF3 ATP6V1A
WASF3 SNAP25
WASF3 RAB1A
WASF3 KIAA0247
WASF3 MLLT11
WASF3 ATP2B1
WASF3 DCTN1
WASF3 PUM2
WASF3 DSTN
WASF3 SPTAN1
WASF3 ATP6V1E1
WASF3 SUPT4H1
WASF3 ABCA3
WASF3 PTPRO
WASF3 ATN1
FAS BTN3A1
FAS RPS19
FAS MX1
FAS TRD@
FAS TNFSF9
FAS PPY
FAS HSD17B3
FAS FCN2
FAS TCFL5
FAS MAN2A2
FAS CD79A
FAS ACHE
FAS GATA3
FAS EIF1AP1
FAS PLK3
FAS RAE1
ATR EIF1AP1
ATR TRIM40
RNASE6 PPP2R1B
RNASE6 HLA-DOB
PTHLH PURA
PTHLH HLA-DQA1
NUP188 AVPR1B
NUP188 COL11A2
NUP188 CPE
NUP188 ZNF76
NUP188 LOC100133166
NUP188 MPP3
NUP188 FGR
NUP188 ANKRD46
NUP188 B4GALT1
NUP188 UTP14C
NUP188 CSNK2A1
NUP188 GSK3A
NUP188 UBC
NUP188 COPB1
NUP188 MRPL49
NUP188 TNFRSF14
NUP188 MYST3
NUP188 PHKG1
NUP188 PSME3
NUP188 IRF5
NUP188 BAT3
NUP188 RAD23B
NUP188 SLC14A2
NUP188 HNRNPH2
NUP188 GABRA1
NUP188 CBX1
NUP188 ATP6V0C
NUP188 ARL6IP1
NUP188 ATP6V1E1
NUP188 HARS2
NUP188 PSMD6
NUP188 GCLC
NUP188 RRAGA
NUP188 TP53BP1
NUP188 NAGA
NUP188 BBS9
NUP188 DAZAP2
NUP188 SFRS11
HNRNPA2B1 UNG
HNRNPA2B1 ISCU
HNRNPA2B1 PRPSAP1
HNRNPA2B1 SUZ12
HNRNPA2B1 HK3
HNRNPA2B1 B4GALT1
HNRNPA2B1 CNN3
HNRNPA2B1 METAP1
HNRNPA2B1 PUM1
HNRNPA2B1 ACADM
HNRNPA2B1 CCT8
HNRNPA2B1 FAM175B
HNRNPA2B1 UBXN4
HNRNPA2B1 STAG1
HNRNPA2B1 EIF1AP1
HNRNPA2B1 TAF7
HNRNPA2B1 TAF9
HNRNPA2B1 HDAC2
HNRNPA2B1 ATP5J
HNRNPA2B1 KIAA0101
HNRNPA2B1 PKLR
HNRNPA2B1 HMGN1
HNRNPA2B1 HNRNPU
HNRNPA2B1 HNRNPK
HNRNPA2B1 HNRNPM
HNRNPA2B1 TM9SF2
HNRNPA2B1 CYCS
HNRNPA2B1 RPL10A
HNRNPA2B1 LIMK2
HNRNPA2B1 RRM1
HNRNPA2B1 CAMLG
HNRNPA2B1 USP10
HNRNPA2B1 LAMP2
HNRNPA2B1 NPM1
HNRNPA2B1 SFRS11
HNRNPA2B1 CKAP5
GPX4 PPP2R1A
GPX4 PKM2
GPX4 CTTN
GPX4 PSMD8
GPX4 CLOCK
GPX4 MAP2K2
GPX4 ATP5O
GPX4 UBE2L3
GPX4 APLP1
GPX4 ATP5B
GPX4 ARL4D
GPX4 TLE2
GPX4 ILVBL
GPX4 CIRBP
GPX4 NPEPPS
GPX4 ATP6V0C
GPX4 ALDOA
GPX4 COX6A1
GPX4 SNAP25
GPX4 TP53BP2
GPX4 TBCC
GPX4 ATP5F1
RENBP RPS19
RENBP HPCA
RENBP ITPKC
RENBP CSNK2A1
RENBP TH
RENBP NFIC
RENBP ODF1
RENBP SMARCD1
RENBP BBS9
RENBP LOC91316
RENBP GFRA2
RENBP PAK1
REG1A AVPR1B
REG1A COL11A2
REG1A ST14
REG1A ADCYAP1
REG1A BTN2A2
REG1A SLC30A3
REG1A CD8B
REG1A ASMT
REG1A FGR
REG1A HMGA2
REG1A SMARCD1
REG1A GYPB
REG1A MDM4
REG1A NFIC
REG1A LOC91316
REG1A NEAT1
REG1A GFRA2
REG1A FABP3
REG1B TNXB
KIAA0247 BCL2L1
KIAA0247 PKM2
KIAA0247 ATP5O
KIAA0247 ATP5B
KIAA0247 APLP2
KIAA0247 SLC30A3
KIAA0247 UNC119
KIAA0247 TM9SF2
KIAA0247 ATP6V0D1
KIAA0247 MYST3
KIAA0247 PHKG1
KIAA0247 RAD21
KIAA0247 KIAA0240
KIAA0247 DUSP5
KIAA0247 SREBF1
KIAA0240 TMEM41B
KIAA0240 CPE
KIAA0240 N4BP2L2
KIAA0240 RBM15B
KIAA0240 ATP2B1
KIAA0240 SNAP25
KIAA0240 NPEPPS
KIAA0240 UBC
KIAA0240 COPB1
KIAA0240 CYB5R3
KIAA0240 PUM2
KIAA0240 PUM1
KIAA0240 ACADM
KIAA0240 GTF2E1
KIAA0240 MLLT11
KIAA0240 EIF4H
KIAA0240 GDI1
KIAA0240 TAF7
KIAA0240 RAD23B
KIAA0240 PI4KB
KIAA0240 PI4KA
KIAA0240 CLOCK
KIAA0240 CIRBP
KIAA0240 HNRNPH2
KIAA0240 HPRT1
KIAA0240 AP2M1
KIAA0240 RAB1A
KIAA0240 HTATSF1
KIAA0240 TUBGCP3
KIAA0240 CTNNB1
KIAA0240 CEBPZ
KIAA0240 NAGA
TP53BP1 COL11A2
TP53BP1 AKT1
TP53BP1 ACADM
TP53BP1 TUBA1A
TP53BP1 NR5A1
TP53BP1 ATP6V0D1
TP53BP1 FNTB
TP53BP1 HTATSF1
TP53BP1 CUGBP2
TP53BP1 DAZAP2
TP53BP1 COPB1
TP53BP2 MAP4
TP53BP2 CLCN4
TP53BP2 DUSP5
TP53BP2 MMD
TP53BP2 ARL4D
TP53BP2 ZNF76
TP53BP2 NEUROG1
CASP5 RFC1
CASP2 DEK
CASP2 ACVR1B
CASP2 AR
CASP2 GFRA2
CASP2 MYL3
DRD4 NOTCH3
DRD4 S100P
DRD4 ARAF
DRD4 B4GALT1
DRD5 POMC
CASP8 SUCLG1
CASP8 CTNNB1
CASP8 HNRNPK
CASP8 AGTR1
DRD1 ZWINTAS
PURA ATP6V1A
[truncated: 40,552 more chars]
