# Supplementary material for: Functional networks inference from rule-based machine learning models
Source: BioData Min. 2016 Sep 5;9:28. doi: 10.1186/s13040-016-0106-4 (PMC5011349; doi:10.1186/s13040-016-0106-4)
Supplement: Supplementary file 2 — Networks. All networks used in the analysis given as a list of edges. (XZ 11980 kb) [file 13040_2016_106_MOESM2_ESM.xz › networks/mic/CNS/SN_C2.txt]

HIST1H4B CCT8
HIST1H4B RBM3
HIST1H4B RPS23
HIST1H4B RPL39
HIST1H4B PHB2
HIST1H4B HMGB2
HIST1H4B RPS27A
HIST1H4B PARP1
HIST1H4B H2AFZ
HIST1H4B RBBP4
HIST1H4B H3F3A
HIST1H4B SNRPB
HIST1H4B LLGL2
HIST1H4B FABP5L7
HIST1H4B PPID
HIST1H4B CCT6A
HIST1H4B COX7C
HIST1H4B RPS9
HIST1H4B SNRPE
ELANE AVPR1B
ELANE AOC2
ELANE COL11A2
ELANE PRKAG1
ELANE PPP2R5E
ELANE HTR2C
ELANE N4BP2L2
ELANE APOC3
ELANE C6orf10
ELANE UQCRB
ELANE RBM15B
ELANE SLC30A3
ELANE OGDH
ELANE SRY
ELANE ARHGEF7
ELANE FGR
ELANE NAPG
ELANE MARCKS
ELANE PTP4A1
ELANE CSNK2A1
ELANE DYRK1A
ELANE RELA
ELANE HES1
ELANE LPCAT3
ELANE ANKRD46
ELANE HAL
ELANE BMP8A
ELANE XPC
ELANE HK3
ELANE PNPLA4
ELANE SAFB
ELANE BCAT2
ELANE GRM4
ELANE PRF1
ELANE GTF2F1
ELANE PAFAH1B1
ELANE CSNK2A2
ELANE BRD2
ELANE ARL6IP1
ELANE GH2
ELANE EIF4G2
ELANE KIF5B
ELANE PPP2CB
ELANE MST1R
ELANE MAMLD1
ELANE UBC
ELANE GBF1
ELANE CCL2
ELANE FUS
ELANE HMGN1
ELANE HLA-C
ELANE SAA1
ELANE CD151
ELANE TNFRSF14
ELANE ARHGAP5
ELANE ACADM
ELANE MADD
ELANE CHIC1
ELANE UBAP2L
ELANE IL8RB
ELANE FAM175B
ELANE KCNMA1
ELANE NR5A1
ELANE ZIC1
ELANE B4GALT1
ELANE FLT1
ELANE TOP2B
ELANE GRM1
ELANE PHKG1
ELANE POLA2
ELANE RCN2
ELANE IGL@
ELANE EIF1AP1
ELANE CXorf40B
ELANE RHOH
ELANE DCUN1D4
ELANE EIF4H
ELANE COL16A1
ELANE BNIP1
ELANE ESR2
ELANE GSTT1
ELANE SDC4
ELANE MLANA
ELANE PDE6B
ELANE SNRPN
ELANE PPP2R5C
ELANE MUT
ELANE CUGBP2
ELANE CLOCK
ELANE GLA
ELANE NAGA
ELANE RAP1A
ELANE KRT2
ELANE KRT1
ELANE CDSN
ELANE HNRNPH2
ELANE GABRA1
ELANE PTPN1
ELANE RNF113A
ELANE CNTD1
ELANE SET
ELANE MYH6
ELANE TRD@
ELANE CSF1R
ELANE KRT86
ELANE TACR2
ELANE MAPK3
ELANE HNRNPK
ELANE AAMP
ELANE NFKB2
ELANE SNRNP70
ELANE TRAPPC10
ELANE LRRC8B
ELANE POU5F1
ELANE GNB3
ELANE KIAA0226
ELANE HTATSF1
ELANE MVK
ELANE NFRKB
ELANE NPAT
ELANE JAK1
ELANE SCARF1
ELANE ACOX2
ELANE SSTR3
ELANE MME
ELANE ZNF134
ELANE MYCL1
ELANE TMPO
ELANE MAP4K5
ELANE PRDX6
ELANE JUND
ELANE CYCS
ELANE SCN9A
ELANE CTNNB1
ELANE CYP17A1
ELANE MAP2K5
ELANE FMR1
ELANE AQP2
ELANE YES1
ELANE RNASE4
ELANE SMARCC1
ELANE HERPUD1
ELANE PRPF18
ELANE SFRS2
ELANE ZNF8
ELANE GAST
ELANE NUP188
ELANE DEFA6
ELANE KDM4A
ELANE PXN
ELANE VIPR1
ELANE EBP
ELANE ZWINTAS
ELANE H3F3A
ELANE YWHAE
ELANE TRAF1
ELANE MAT2A
ELANE TMEM106A
ELANE CHRM5
ELANE MDC1
ELANE FCGR2B
ELANE WARS
ELANE CASC3
ELANE ALDH6A1
ELANE AR
ELANE TP53BP1
ELANE CYP2A6
ELANE SRRD
ELANE TRIP13
ELANE BBS9
ELANE IFI44
ELANE PCDH1
ELANE CSTF3
ELANE RBMX
ELANE GSTP1
ELANE CYP2C19
ELANE SFRS11
ELANE AGFG1
ELANE FOLR2
ELANE M6PR
AGL TSG101
AGL MUT
AGL ZCCHC11
AGL PPP2CB
AGL YY1
AGL ATP2A2
AGL PRDX6
AGL PSMD6
AGL KIF23
AGL VDAC1
AGL RBM15B
AGL FLT1
AGL CNTD1
AGL TANK
AGL ZNF146
AGL FAM175B
AGL GMFB
AGL SFRS2
AGL RB1
AGL ACADM
AGL PSMA3
AGL PSMA6
AGL CEACAM4
AGL SUZ12
AGL UBXN4
AGL RPS3A
AGL RELA
AGL TRA2A
AGL HNRNPM
AGL TRH
AGL UBXN2B
AGL DPYSL2
AGL WAPAL
AGL TTC3
AGL TRIM23
AGL TP53BP1
AGL EIF4H
AGL MCFD2
AGL SIK1
AGL SRPK1
AGL UBE4A
AGL GTF2F1
AGL ALDH4A1
AGL CNN3
AGL SELE
AGL DNAJC7
AGL TDG
AGL CSTF3
AGL LOC201229
AGL RABGGTB
AGL CXorf40B
AGL TLR1
AGL NCL
AGL RNF103
AGL PRKACB
AGL CARTPT
AGL PPP2R5E
AGL YWHAE
AGL GBF1
AGL PPP2R5C
RNF10 HSF2
RNF10 SMARCD1
RNF10 HUWE1
RNF10 MEN1
RNF10 CETN2
RNF10 AKT1
RNF10 CAPNS1
RNF10 UGP2
RNF10 SMG7
RNF10 ATP6AP1
RNF10 ARHGEF1
RNF10 CSNK2A1
RNF10 PHC2
RNF10 H3F3B
RNF10 TRIM26
RNF10 NUP93
RNF10 NOMO1
RNF10 UTP14C
RNF10 NMT1
RNF10 IP6K1
RNF10 BRD3
RNF10 SNAP25
RNF10 PDXDC1
RNF10 CCND2
RNF10 GSK3A
RNF10 SLC2A1
RNF10 DDX5
RNF10 SUPT4H1
RNF10 KLC1
RNF10 VPS72
RNF10 SPTAN1
RNF10 CDKN1A
RNF10 MED24
RNF10 PUM2
RNF10 RNH1
RNF10 CLTC
RNF10 ATP5B
RNF10 AP2B1
RNF10 KIAA0195
RNF10 SLC9A6
RNF10 ZNF167
RNF10 CAP1
RNF10 JUP
RNF10 SH3GL3
RNF10 UBXN4
RNF10 ATP1A3
RNF10 GTF2I
RNF10 NPEPPS
RNF10 SEC13
RNF10 PGK1
RNF10 DPYSL3
RNF10 MPV17
RNF10 MLLT11
RNF10 HERC1
RNF10 PPP1R10
RNF10 UBA1
RNF10 PWP1
RNF10 ACO2
RNF10 C5orf13
RNF10 G6PD
RNF10 PSMD11
RNF10 PSD
RNF10 BAT3
RNF10 GPX4
RNF10 BAT1
RNF10 BUD31
RNF10 PKM2
RNF10 RAD23B
RNF10 PI4KB
RNF10 PI4KA
RNF10 SEC14L1
RNF10 ILK
RNF10 STXBP1
RNF10 PRKAR2B
RNF10 MBOAT7
RNF10 RPS2
RNF10 ABL1
RNF10 VDAC2
RNF10 THRA
RNF10 RAF1
RNF10 NCOR2
RNF10 RPL41
RNF10 RNF113A
RNF10 MLF2
RNF10 BPGM
RNF10 NCOA4
RNF10 ARF3
RNF10 ARF1
RNF10 AP2M1
RNF10 DUSP5
RNF10 DDB1
RNF10 ATP6V0C
RNF10 KIAA0430
RNF10 RAB1A
RNF10 PTP4A2
RNF10 GNB1
RNF10 ENO2
RNF10 PRKAR1A
RNF10 HTATSF1
RNF10 BCAP31
RNF10 CXADR
RNF10 SEMA3C
RNF10 ATP6V1E1
RNF10 PRKACA
RNF10 ABCA3
RNF10 AGPAT1
RNF10 CDK9
RNF10 MAPRE2
RNF10 ATP5F1
RNF10 PPP2R1A
RNF10 RBM4
RNF10 PSMD8
RNF10 MAP4
RNF10 TNFAIP1
RNF10 CHGB
RNF10 KIAA0232
RNF10 MPRIP
RNF10 EPS8
RNF10 SMARCA4
RNF10 LOC728849
RNF10 WASF3
RNF10 RGL2
RNF10 YWHAH
RNF10 YWHAB
RNF10 TRA2A
RNF10 RRAGA
RNF10 RAC1
RNF10 CASC3
RNF10 SNRPN
RNF10 USP14
RNF10 TIAF1
RNF10 SNW1
RNF10 EZR
RNF10 GOLGB1
RNF10 GNA11
RNF10 PTPRO
RNF10 SDHC
RNF10 CKAP4
NCBP1 MFGE8
NCBP1 HLA-C
NCBP1 GABRQ
NCBP1 AGER
NCBP1 TMEM115
NCBP1 ADIPOQ
NCBP1 MS4A1
NCBP1 SLC9A2
NCBP1 HADHB
NCBP1 UNC119
NCBP1 CHIT1
NCBP1 PTGER3
NCBP1 SCNN1G
NCBP1 ITPKC
NCBP1 PDK2
NCBP1 NOS3
NCBP1 F13B
NCBP1 HMGA2
NCBP1 KCNJ1
NCBP1 PRKCG
NCBP1 POU4F1
NCBP1 CES2
NCBP1 PTPN6
NCBP1 PTPN5
NCBP1 LOC91316
NCBP1 ARG2
NCBP1 G6PC
NCBP1 CD93
NCBP1 ADRB3
NCBP1 GFRA2
NCBP2 MORC3
NCBP2 CNP
NCBP2 PIK3CA
NCBP2 PTPN11
NCBP2 ERCC3
NCBP2 GLUD1
HSPA4 CCT3
NIPA2 RBM6
NIPA2 YY1
NIPA2 HMGN1
NIPA2 UNG
NIPA2 RRM1
NIPA2 DAD1
NIPA2 H3F3A
NIPA2 H1FX
NIPA2 HAB1
NIPA2 MARCKS
NIPA2 PTP4A1
NIPA2 HNRNPA2B1
NIPA2 PSMA4
NIPA2 DYRK1A
NIPA2 RBM39
NIPA2 RCN2
NIPA2 PARP1
NIPA2 USP10
NIPA2 MCM3
NIPA2 ALDH7A1
NIPA2 NPM1
NIPA2 SNRPE
NIPA2 NASP
NIPA2 LOC201229
NIPA2 CXorf40B
NIPA2 SFRS11
NIPA2 HNRNPK
NIPA2 PHF3
NIPA2 CKAP5
HSPA9 ANKRD46
HSPA9 SLBP
HSPA9 HMGN3
HSPA9 VBP1
HSPA9 MRPL28
HSPA9 NFYC
HSPA9 ATP5J
HSPA9 PUM1
HSPA9 SLC2A1
HSPA9 GTF2A2
HSPA9 CYB5R3
HSPA9 KIAA0101
HSPA9 LPGAT1
HSPA9 SLC30A1
HSPA9 RB1CC1
HSPA9 GPD1L
HSPA9 NEDD8
HSPA9 EPS15
HSPA9 DNTTIP2
HSPA9 COL16A1
HSPA9 TEC
HSPA9 SNRPA1
HSPA9 NARS
HSPA9 GUCY1A3
HSPA9 HNRNPM
HSPA9 SUZ12
HSPA9 SRP14
HSPA9 ATP5F1
HSPA9 MAPK1IP1L
HSPA9 TTC35
HSPA9 SOD1
HSPA9 SAFB
HSPA9 COMT
HSPA9 ABO
HSPA9 PPP1R11
HSPA9 SFPQ
HSPA9 ESD
HSPA9 EIF4H
HSPA9 HTATSF1
HSPA9 ALDH7A1
HSPA9 PWP1
HSPA9 TAF7
HSPA9 PRDM2
HSPA9 UBE2N
HSPA9 GLUD1
HSPA9 UBE2L3
HSPA9 U2AF1
HSPA9 SFRS11
HSPA9 GNA11
HSPA9 SRRD
HSPA9 PSMB4
HSPA9 PHF3
HSPA9 ZNF136
HSPA9 ALDH9A1
HIST1H4H TMEM131
HIST1H4H VBP1
HIST1H4H SUMO1
HIST1H4H TCHH
HIST1H4H PKP1
HIST1H4H CRK
HIST1H4H NCAM1
HIST1H4H DNTTIP2
HIST1H4H MT1X
HIST1H4H ZNF146
HIST1H4H DRP2
HIST1H4H FAM175B
HIST1H4H NAP1L4
HIST1H4H ARF4
HIST1H4H HNRNPK
HIST1H4H PTP4A1
HIST1H4H H3F3A
HIST1H4H SRD5A1
HIST1H4H RBM39
HIST1H4H YWHAE
HIST1H4H PCNA
HIST1H4H HK3
HIST1H4H COL4A5
HIST1H4H CHMP1A
HIST1H4H MVK
HIST1H4H BRD2
HIST1H4H PTPN12
HIST1H4H MST1R
HIST1H4H MYBPC1
HIST1H4H LOC728849
SSFA2 SPCS2
SSFA2 LIMK2
SSFA2 USP7
SSFA2 FMR1
SSFA2 UROD
SSFA2 FAM190B
SSFA2 ARHGAP1
SSFA2 DAXX
SSFA2 OGDH
SSFA2 ATP6AP1
SSFA2 DDX18
SSFA2 CLIP1
SSFA2 FTO
SSFA2 TM9SF2
SSFA2 ATP6V0D1
SSFA2 PHKG1
SSFA2 CTF1
SSFA2 HERC1
SSFA2 ESD
SSFA2 MGAT5
SSFA2 DUT
SSFA2 BNIP2
SSFA2 KIAA0226
SSFA2 DAZAP2
SSFA2 ACSL1
SSFA2 LOC729602
SSFA2 PSMC6
SSFA2 COL6A1
AGA EEF1G
AGA CCT8
CELA2B IL7R
CELA2B PDGFRB
CELA2B MAP4K2
CELA2B PLD1
CELA2B NRGN
CELA2B CLOCK
CELA2B CLCN6
CELA2B LTB
CELA2B OR3A1
CELA2B GFRA2
CELA2B PML
CELA2B BRD2
CELA2B IFNA14
LAPTM5 HLA-C
LAPTM5 AMPD2
LAPTM5 HLA-A
LAPTM5 GPNMB
LAPTM5 NPC2
LAPTM5 SPARC
LAPTM5 CTSA
LAPTM5 GRN
LAPTM5 FTL
ARFRP1 PPP2R1B
ARFRP1 TRIM15
ARFRP1 MFGE8
ARFRP1 MAN2B1
ARFRP1 GPR31
ARFRP1 IFNGR2
ARFRP1 XRCC1
ARFRP1 ADIPOQ
ARFRP1 PKLR
ARFRP1 CPA2
ARFRP1 C4BPB
ARFRP1 CELP
ARFRP1 FHL3
ARFRP1 KLF4
ARFRP1 TFE3
ARFRP1 DLX4
ARFRP1 MSX1
ARFRP1 HSD17B3
ARFRP1 SIRPD
ARFRP1 CLCN7
ARFRP1 KLK3
ARFRP1 VEGFC
ARFRP1 GATA3
ARFRP1 SRPK3
ARFRP1 INHA
ARFRP1 ACTN2
ARFRP1 RPS6KA2
ARFRP1 WIT1
ARFRP1 ADAM11
ARFRP1 VAV1
ARFRP1 INPP5K
ARFRP1 CSN2
ARFRP1 PRM2
CD226 TRD@
LIFR MAP3K7IP1
LIFR CSDC2
LIFR GSPT1
LIFR SLC2A4
LIFR GSTT1
LIFR NRGN
LIFR RDBP
LIFR NEFL
LIFR HK1
LIFR NAT6
LIFR EFNA1
LIFR ADAM11
LIFR SLC5A2
LIFR KLK3
LIFR HTR2C
LIFR GPR31
LIFR BTN2A1
LIFR HSD17B3
LIFR ADIPOQ
LIFR SYN1
HIST1H4G NAPG
HIST1H4G GFRA2
HIST1H4G ATP6V0A1
HIST1H4G PMS2L3
IGKC TSG101
PMM1 PRKAG1
PMM1 MEN1
PMM1 SF1
PMM1 FKBP4
PMM1 MFAP1
PMM1 OGDH
PMM1 CALM3
PMM1 DGCR6
PMM1 PTP4A2
PMM1 ATP6V0D1
PMM1 SETDB1
PMM1 USF2
PMM1 EXT1
PMM1 XPC
PMM1 TRIM26
PMM1 GRM4
PMM1 PCDHGC3
PMM1 NMT1
PMM1 MADD
PMM1 SERPINB2
PMM1 CSNK2A1
PMM1 BRD3
PMM1 SNAP25
PMM1 ACCN2
PMM1 INPP5K
PMM1 SUPT4H1
PMM1 GRB2
PMM1 UBC
PMM1 DRAP1
PMM1 VPS72
PMM1 STMN1
PMM1 MED24
PMM1 RNH1
PMM1 CLTC
PMM1 ARHGAP4
PMM1 ARHGAP1
PMM1 NXF1
PMM1 SLC9A6
PMM1 ADAR
PMM1 CETN2
PMM1 H3F3B
PMM1 TNFRSF4
PMM1 CCL22
PMM1 MPV17
PMM1 KIAA0195
PMM1 SEC13
PMM1 SMG7
PMM1 GRN
PMM1 ACO2
PMM1 PAX8
PMM1 TNK2
PMM1 IRF5
PMM1 MPO
PMM1 PSAP
PMM1 BAT3
PMM1 SPOCK1
PMM1 BAT1
PMM1 PPP2R1A
PMM1 LMAN1
PMM1 PI4KB
PMM1 PI4KA
PMM1 CLOCK
PMM1 ILK
PMM1 STXBP1
PMM1 PSMD11
PMM1 UPF1
PMM1 ATP5B
PMM1 THRA
PMM1 SH3GL3
PMM1 CNTD1
PMM1 MLF2
PMM1 TNFAIP1
PMM1 SKP1
PMM1 ARF1
PMM1 SPG7
PMM1 BNIP1
PMM1 AP2M1
PMM1 AAMP
PMM1 DUSP5
PMM1 DDB1
PMM1 REEP5
PMM1 CHGB
PMM1 ATP6V0C
PMM1 RAB1A
PMM1 PHC2
PMM1 GNB1
PMM1 FOXD1
PMM1 KIAA0226
PMM1 ENO2
PMM1 ALDH9A1
PMM1 HTATSF1
PMM1 SALL2
PMM1 JOSD1
PMM1 NPAT
PMM1 BCAP31
PMM1 PPP1R7
PMM1 EIF2AK2
PMM1 ATP6V1E1
PMM1 STAT5B
PMM1 SECISBP2L
PMM1 AGPAT1
PMM1 LOC100128792
PMM1 ATP5F1
PMM1 STIM1
PMM1 NCKAP1L
PMM1 PSMD8
PMM1 TBXA2R
PMM1 SDC4
PMM1 PSMD7
PMM1 MPRIP
PMM1 DRG2
PMM1 WASF3
PMM1 SFRS4
PMM1 TTLL12
PMM1 YWHAB
PMM1 AP1B1
PMM1 ATP6V0A1
PMM1 RRAGA
PMM1 RAC1
PMM1 KIAA0247
PMM1 WARS
PMM1 CASC3
PMM1 SNRPN
PMM1 ALDOA
PMM1 SQSTM1
PMM1 EBP
PMM1 GNA11
PMM1 PPP3CB
PMM1 HLA-DQA1
PMM1 CKAP4
PMM1 M6PR
ASS1 UNC119
ASS1 NUP93
ASS1 CRY1
ASS1 GNB3
ASS1 FKBP4
ASS1 DUSP5
ASS1 PTPRO
ASS1 ARL4D
ASS1 KCNA5
SQLE ITGA8
SQLE PTDSS1
SQLE RASSF2
SQLE USP7
SQLE KIF14
SQLE FKBP5
SQLE INSR
SQLE SLC5A5
SQLE MDH1
SQLE RB1CC1
SQLE YES1
SQLE XPO1
SQLE BMS1
SQLE FUBP1
SQLE GCNT2
SQLE ARHGEF7
SQLE FAM175B
SQLE GNG10
SQLE HNRNPU
SQLE KRT86
SQLE HSP90AB1
SQLE MAPK3
SQLE CEACAM4
SQLE PCBP1
SQLE GRM4
SQLE GLO1
SQLE ANGPT1
SQLE TRA2B
SQLE TRH
SQLE MAPK1IP1L
SQLE PTGR1
SQLE EIF1AP1
SQLE SFPQ
SQLE PRSS3
SQLE DAG1
SQLE NAGA
SQLE MTFR1
SQLE MVK
SQLE NFIB
SQLE ZNF638
SQLE MTHFD2
SQLE ABI2
SQLE PTPN12
SQLE ZNF146
SQLE GLUL
SQLE RABGGTB
SQLE NCL
SQLE CFDP1
SQLE PRPF18
SQLE LOC100128792
SQLE DECR1
ADIPOQ DOC2A
ADIPOQ PPP2R1B
ADIPOQ PRODH2
ADIPOQ TRIM15
ADIPOQ MMP11
ADIPOQ MFGE8
ADIPOQ BATF
ADIPOQ HLA-C
ADIPOQ G6PC
ADIPOQ HP
ADIPOQ MED22
ADIPOQ LTB
ADIPOQ PROL1
ADIPOQ AFF3
ADIPOQ ABAT
ADIPOQ SPRR1A
ADIPOQ SH3GL3
ADIPOQ POFUT1
ADIPOQ FASTK
ADIPOQ STAT3
ADIPOQ CYP2F1
ADIPOQ HADHB
ADIPOQ DGKQ
ADIPOQ RPS6
ADIPOQ PTPN5
ADIPOQ CHKB
ADIPOQ GLI1
ADIPOQ MXD1
ADIPOQ HTR2C
ADIPOQ DSG3
ADIPOQ DUSP7
ADIPOQ EDN2
ADIPOQ SLC6A6
ADIPOQ PRKCG
ADIPOQ RENBP
ADIPOQ MAP1A
ADIPOQ AQP2
ADIPOQ NRGN
ADIPOQ RNASE6
ADIPOQ MLL
ADIPOQ NCAPD3
ADIPOQ FEV
ADIPOQ POU4F1
ADIPOQ KLK3
ADIPOQ KCNN3
ADIPOQ TBL3
ADIPOQ VEGFC
ADIPOQ S100A7
ADIPOQ PTPN6
ADIPOQ SRPK3
ADIPOQ INHA
ADIPOQ LOC91316
ADIPOQ TNXB
ADIPOQ CYP4A11
ADIPOQ ORM1
ADIPOQ ADAM11
ADIPOQ CXCL9
ADIPOQ HYAL2
ADIPOQ WNT1
ADIPOQ COL14A1
ADIPOQ SLC5A2
ADIPOQ ZNF174
ADIPOQ RPS28
ADIPOQ FUT2
ADIPOQ ATAD4
HSPA6 PRAME
RAB11A ZCCHC11
RAB11A SFRS4
RAB11A HMGN3
RAB11A DARS
RAB11A MARCH6
RAB11A CD151
RAB11A SECISBP2L
RAB11A CPT1B
RAB11A HNRNPA3P1
RAB11A LOC728849
RAB11A SEC31A
RAB11A SLC9A6
RAB11A NCOA4
RAB11A LOC150786
RAB11A TMEM41B
RAB11A BCLAF1
RAB11A MLH1
RAB11A AAMP
RAB11A DYRK1A
RAB11A REEP5
RAB11A PXN
RAB11A KIAA0430
RAB11A CYR61
RAB11A WAPAL
RAB11A TTC3
RAB11A PSME4
RAB11A UBXN4
RAB11A USP10
RAB11A PRKAR1A
RAB11A ACO2
RAB11A BNIP1
RAB11A DCAF8
RAB11A TLK2
RAB11A PTPN12
RAB11A ATP6V1E1
RAB11A PURA
RAB11A TRPC1
RAB11A SFRS11
RAB11A PPP2R5E
RAB11A TUBGCP3
RAB11A CCNI
RAB11A PPP2R5C
HIST1H4E PRDM2
C6orf142 DEFB4
CAMK1 MAP4K2
CAMK1 STAR
CAMK1 PDZK1IP1
CAMK1 MED22
CAMK1 AGER
CAMK1 PROL1
CAMK1 PPIL2
CAMK1 IFNGR2
CAMK1 ELF4
CAMK1 SIM2
CAMK1 TRBC1
CAMK1 SLC9A2
CAMK1 TEF
CAMK1 DNASE1
CAMK1 POLD4
CAMK1 S100A7
CAMK1 AQP2
CAMK1 ESRRB
CAMK1 F13B
CAMK1 MN1
CAMK1 BCAT2
CAMK1 NCAPD3
CAMK1 MGAT3
CAMK1 SMARCD1
CAMK1 CXCL11
CAMK1 PTPN5
CAMK1 E2F4
CAMK1 LST1
CAMK1 MYL7
CAMK1 PRKACG
CAMK1 NRF1
PIK3CA BPTF
PIK3CA HERC2P3
PIK3CA ZNF43
PIK3CA PI4KB
PIK3CA LOC150786
PIK3CA RAF1
PIK3CA GNB1
PIK3CA ACTR1A
PIK3CA GTF2I
PIK3CA NPEPPS
PIK3CA ZNF135
PIK3CA EIF4A2
NR0B1 MAGEA12
NR0B1 LPAL2
NR0B1 PTGIS
NR0B1 PDK2
NR0B1 ACRV1
NR0B1 ADAM15
NR0B1 TMEM115
NR0B1 IL8
SLC28A1 BATF
SLC28A1 RPS10
SLC28A1 FXYD2
SLC28A1 RPL9
SLC28A1 PABPC1
SLC28A1 PLK3
SLC28A1 RPS27A
SLC28A1 RPS7
SLC28A1 RPS6
SLC28A1 RPS5
SLC28A1 IKBKE
SLC28A1 UQCRB
SLC28A1 SERPINE1
SLC28A1 RPS9
SLC28A1 RPS8
SLC28A1 RPL7A
SLC28A1 EIF3E
SLC28A1 DNASE1
SLC28A1 MUC2
SLC28A1 RPS3A
SLC28A1 S100A7
SLC28A1 NKG7
SLC28A1 MTMR3
SLC28A1 RPS19
SLC28A1 WNT2B
SLC28A1 RPS27
SLC28A1 CARS
SLC28A1 RAB3A
SLC28A1 HRG
SLC28A1 FOXO4
SLC28A1 EEF1G
SLC28A1 H2AFZ
SLC28A1 SFN
SLC28A1 RPL10A
SLC28A1 HLA-DOB
SLC28A1 ALPI
PRNP RPN1
PRNP PKM2
PRNP EPS8
PRNP COPS6
PRNP EIF5
PRNP STOM
PRNP CLTC
PRNP APLP2
PRNP MYH9
PRNP ST5
PRNP H3F3B
PRNP PTP4A2
PRNP ACLY
PRNP ISCU
PRNP ATP6V0C
PRNP SEPW1
PRNP KIAA0247
PRNP MCAM
PRNP PRKAR1A
PRNP HLF
PRNP RHOA
PRNP SNRPD3
PRNP CHN2
PRNP IRF9
PRNP PSAP
PRNP SLC2A1
PRNP PSMD12
PRNP SLC35B1
PRNP MEF2A
PRNP ABCA3
PRNP MMD
PRNP psiTPTE22
STK25 PTTG1IP
STK25 TRH
STK25 MARCKS
STK25 FUS
STK25 CTF1
STK25 MAML1
STK25 SLC25A3
STK25 EIF3A
STK25 ITGAX
STK25 CD24
STK25 CSNK1E
STK25 POU5F1
STK25 RBMX
STK25 PPP3CA
STK25 SRD5A1
STK25 SRY
STK25 LOC728849
STK25 BMP8A
STK25 M6PR
SLC25A6 NDUFA4L2
SLC25A6 KIAA0114
SLC25A6 RPS5
GAL3ST1 ITSN2
GAL3ST1 CREB3
GAL3ST1 CD36
GAL3ST1 POLR2K
GAL3ST1 DRAP1
RAB11B PRMT2
RAB11B ZNF33B
RAB11B AES
RAB11B ATN1
RAB11B SF1
SPTLC2 GJB2
SPTLC2 PKP1
SNAPC2 C4orf10
SNAPC2 NOS1
SNAPC2 ODF1
SNAPC2 KIAA0195
SNAPC2 CLCN7
SNAPC2 ACSL1
SNAPC2 TNXB
SNAPC2 AGER
SNAPC2 ABP1
SNAPC2 NCAPD3
SNAPC2 USP11
SNAPC2 L1CAM
SNAPC2 PTPRN
DRAP1 PSG11
DRAP1 CLOCK
DRAP1 ATP5O
DRAP1 SH3GL3
DRAP1 DRG2
DRAP1 MLF2
DRAP1 ZNF8
DRAP1 PTGER3
DRAP1 TNNI2
DRAP1 FANCC
DRAP1 DDB1
DRAP1 TBXA2R
DRAP1 SIRPD
DRAP1 AQP2
DRAP1 BMP8A
DRAP1 CNP
DRAP1 RAB1A
DRAP1 GFRA2
DRAP1 WARS
DRAP1 CD68
DRAP1 BLK
DRAP1 SALL2
DRAP1 CD8B
DRAP1 BNIP1
DRAP1 IRF5
DRAP1 KCNJ4
DRAP1 MPO
DRAP1 CFB
DRAP1 CHRNE
DRAP1 PPP3CA
IRX5 MORC3
IRX5 COX5A
IRX5 LMO4
IRX5 APOA1
IRX5 XPO1
IRX5 EPS15
IRX5 ATP13A3
IRX5 GNG10
IRX5 SFRS2
IRX5 LOC728849
IRX5 HNRNPK
IRX5 PTP4A1
IRX5 HNRNPA2B1
IRX5 H3F3A
IRX5 DYRK1A
IRX5 ABCD3
IRX5 RBM39
IRX5 ARFIP2
IRX5 PTPN12
IRX5 LOC100131311
IRX5 KCNMB1
IRX5 ZNF638
IRX5 TLK1
IRX5 CNN3
IRX5 EIF4G2
IRX5 ACSL1
IRX5 SLC2A3
IRX5 GSTM5
IRX5 TRAM1
IRX5 HSPE1
IRX5 GLRA2
IRX5 UQCRC2
IRX4 MMP14
IRX4 TRIM15
IRX4 MMP11
IRX4 ABP1
IRX4 RASSF7
IRX4 MYL7
IRX4 HAAO
IRX4 ABAT
IRX4 RAPGEF3
IRX4 LLGL2
IRX4 FBLN1
IRX4 ITIH4
IRX4 MXD1
IRX4 RASL10A
IRX4 GTF2E2
IRX4 FAS
IRX4 CELP
IRX4 FASTK
IRX4 KLF1
IRX4 ARHGDIA
IRX4 DUSP7
IRX4 FMOD
IRX4 DCHS1
IRX4 FCN2
IRX4 DMPK
IRX4 NRGN
IRX4 CLCN1
IRX4 MLN
IRX4 MCAM
IRX4 PTGIR
IRX4 CYP4A11
IRX4 GATA3
IRX4 TAF6
IRX4 PTPRS
IRX4 WNT1
IRX4 CYC1
IRX4 PIAS1
IRX4 CSN2
IRX4 TCF19
ABCD3 ACTG1
ABCD3 OAT
ABCD3 UQCRH
ABCD3 CAPRIN1
ABCD3 CALM2
ABCD3 EIF3A
ABCD3 NFE2L1
ABCD3 GNG10
ABCD3 C21orf33
ABCD3 MARCKS
ABCD3 PTP4A1
ABCD3 GP9
ABCD3 DYRK1A
ABCD3 RELA
ABCD3 MAPRE1
ABCD3 SLC25A3
ABCD3 SAFB
ABCD3 UBXN4
ABCD3 LPL
ABCD3 LOC100131311
ABCD3 RSU1
ABCD3 CSNK2A2
ABCD3 BRD2
ABCD3 TWF1
ABCD3 VAT1
ABCD3 CNN3
ABCD3 TOP2B
ABCD3 PPP2CB
ABCD3 MST1R
ABCD3 PSMC6
ABCD3 EIF4G2
ABCD3 UQCRC2
ABCD3 TSG101
ABCD3 ATP2A2
ABCD3 RBBP7
ABCD3 ADORA3
ABCD3 TOMM20
ABCD3 ACADM
ABCD3 XPO1
ABCD3 BMS1
ABCD3 FAM175B
ABCD3 UBXN2B
ABCD3 ZIC1
ABCD3 B4GALT1
ABCD3 RBM39
ABCD3 RCN2
ABCD3 IGL@
ABCD3 TAF7
ABCD3 HADH
ABCD3 ALDH4A1
ABCD3 NUP153
ABCD3 PFN2
ABCD3 TMEM131
ABCD3 YY1
ABCD3 MORC3
ABCD3 SIK1
ABCD3 BTG2
ABCD3 HNRNPU
ABCD3 HNRNPK
ABCD3 RTCD1
ABCD3 TM9SF2
ABCD3 RANBP2
ABCD3 SRF
ABCD3 RPS23
ABCD3 COMT
ABCD3 SEC31A
ABCD3 FERMT2
ABCD3 PTPN12
ABCD3 UBE2V2
ABCD3 CTNNB1
ABCD3 TDG
ABCD3 TRAM1
ABCD3 CDK2
ABCD3 WAPAL
ABCD3 SAT1
ABCD3 VARS
ABCD3 LIMK2
ABCD3 HMGB1
ABCD3 PRDX3
ABCD3 EZH1
ABCD3 MSN
ABCD3 PRSS3
ABCD3 SLC5A5
ABCD3 PFDN5
ABCD3 DAD1
ABCD3 YES1
ABCD3 SFRS7
ABCD3 ATP13A3
ABCD3 SFRS2
ABCD3 RB1
ABCD3 APOA1
ABCD3 CLCN3
ABCD3 HNRNPA2B1
ABCD3 SUZ12
ABCD3 TRA2B
ABCD3 PDIA6
ABCD3 GPC1
ABCD3 ALDH6A1
ABCD3 TP53BP1
ABCD3 IGHM
ABCD3 RAB21
ABCD3 DAZAP2
ABCD3 RPL34
ABCD3 IER2
ABCD3 RBMX
ABCD3 CXorf40B
ABCD3 SFRS11
ABCD2 MCM6
HIST1H4I CCND2
HIST1H4I MLLT3
DHX8 ANK3
DHX9 ZCCHC11
DHX9 ACTG1
DHX9 PSMF1
DHX9 SRP9
DHX9 ZNF146
DHX9 CPT2
DHX9 GNG10
DHX9 MARCKS
DHX9 MAPRE1
DHX9 ANKRD46
DHX9 SHC3
DHX9 HK3
DHX9 SP3
DHX9 GYPA
DHX9 BRD2
DHX9 PTPN11
DHX9 RBBP7
DHX9 RBBP4
DHX9 UQCRC2
DHX9 NUP205
DHX9 TSG101
DHX9 HMGN2
DHX9 HMGN1
DHX9 METAP1
DHX9 PUM1
DHX9 TOMM20
DHX9 ACADM
DHX9 CCT8
DHX9 IL8RB
DHX9 DLD
DHX9 H3F3A
DHX9 UBXN4
DHX9 RBM39
DHX9 MAPK1IP1L
DHX9 RCN2
DHX9 RAB3GAP1
DHX9 PARP1
DHX9 SFPQ
DHX9 TAF7
DHX9 UBE2N
DHX9 TUBB
DHX9 TAF9
DHX9 NUP153
DHX9 PPP2R5E
DHX9 PPP2R5C
DHX9 MUT
DHX9 RAD23B
DHX9 SMAD4
DHX9 KIF14
DHX9 PNRC1
DHX9 HNRNPU
DHX9 ETF1
DHX9 PSMA3
DHX9 HNRNPK
DHX9 HNRNPM
DHX9 PSMA4
DHX9 SSR2
DHX9 RPS23
DHX9 GNB3
DHX9 SS18
DHX9 TCP1
DHX9 DENND4A
DHX9 POLA2
DHX9 HMGB2
DHX9 PSMD6
DHX9 CTNNB1
DHX9 RRM1
DHX9 RB1CC1
DHX9 CAMLG
DHX9 DAD1
DHX9 SEC31A
DHX9 SFRS7
DHX9 NAP1L1
DHX9 SFRS3
DHX9 SFRS2
DHX9 IL10RA
DHX9 HNRNPA2B1
DHX9 CEBPZ
DHX9 EPRS
DHX9 CCT6A
DHX9 TRA2B
DHX9 MCM7
DHX9 MCFD2
DHX9 SNRPF
DHX9 MAP3K7IP1
DHX9 CLP1
DHX9 RBMX
DHX9 U2AF1
DHX9 CXorf40B
DHX9 NCL
SIRPD AVPR1B
SIRPD TRIM15
SIRPD HSF4
SIRPD MFGE8
SIRPD SPTB
SIRPD AGER
SIRPD GPR31
SIRPD MICB
SIRPD UGP2
SIRPD FXYD3
SIRPD GPS2
SIRPD CYP2F1
SIRPD MR1
SIRPD THRA
SIRPD NAPG
SIRPD DMPK
SIRPD ETV1
SIRPD CTAG1B
SIRPD AQP2
SIRPD SIRPA
SIRPD CLCN7
SIRPD KCNN3
SIRPD SMARCD1
SIRPD LOC91316
SIRPD ORM1
SIRPD GH2
SIRPD INPP5J
SIRPD INPP5K
SIRPD BMPR2
SIRPD CSN2
SIRPD GFRA2
SIRPD CD3E
SIRPD SLC2A4
SIRPD DARC
SIRPD HLA-C
SIRPD PROL1
SIRPD IFNGR2
SIRPD SPRR1A
SIRPD AANAT
SIRPD MAPKAPK3
SIRPD ZNF169
SIRPD INSL4
SIRPD AFF3
SIRPD TFE3
SIRPD CCL22
SIRPD ODF1
SIRPD KIAA0195
SIRPD CSN3
SIRPD IGL@
SIRPD NCAPD3
SIRPD UBA7
SIRPD VEGFC
SIRPD BNIP1
SIRPD ITGAX
SIRPD VAV1
SIRPD PSD
SIRPD PAK1
SIRPD CES2
SIRPD SNCB
SIRPD ATP6V0A1
SIRPD ITGAD
SIRPD MATK
SIRPD SEC14L1
SIRPD CYLC2
SIRPD STXBP2
SIRPD HAAO
SIRPD FLT4
SIRPD OR2H1
SIRPD BCR
SIRPD CSDC2
SIRPD FHL3
SIRPD PML
SIRPD S100A7
SIRPD TCF20
SIRPD DUSP3
SIRPD TBXA2R
SIRPD TTYH2
SIRPD F13B
SIRPD HMGA2
SIRPD CD68
SIRPD WAS
SIRPD WNT1
SIRPD ADRB3
SIRPD PRM2
SIRPD EBI3
SIRPD SLAMF1
SIRPD RING1
SIRPD ABAT
SIRPD PIN1
SIRPD ELF4
SIRPD SPTBN1
SIRPD DRG2
SIRPD PGC
SIRPD DGKQ
SIRPD CELP
SIRPD DNASE1
SIRPD DOK1
SIRPD TH
SIRPD HSD17B3
SIRPD DGKD
SIRPD MYBPC2
SIRPD RENBP
SIRPD NRGN
SIRPD FCGR2B
SIRPD PRKCG
SIRPD POU4F1
SIRPD USP11
SIRPD IL32
SIRPD GCGR
SIRPD LMNA
SIRPD NFIC
SIRPD TAX1BP3
SIRPD CYP4A11
SIRPD COL14A1
SIRPD PDE6G
SIRPD LCK
SIRPD RABGGTA
SIRPD CYP2C19
SIRPD FUT2
SIRPD COL6A1
ZNF43 BPTF
ZNF43 PPP2R1A
ZNF43 ATP6V1A
ZNF43 ADD1
ZNF43 ZNF238
ZNF43 PRKAG1
ZNF43 DPF2
ZNF43 SMAD7
ZNF43 NQO2
ZNF43 CPE
ZNF43 RBM6
ZNF43 TAF11
ZNF43 FLT4
ZNF43 LOC728849
ZNF43 SLC30A3
ZNF43 TRO
ZNF43 SNAP25
ZNF43 LOC150786
ZNF43 BTN1A1
ZNF43 FYN
ZNF43 BCLAF1
ZNF43 AP2M1
ZNF43 WIPF2
ZNF43 PXN
ZNF43 GRM4
ZNF43 GOLGB1
ZNF43 MOBP
ZNF43 GTF2I
ZNF43 NPEPPS
ZNF43 SETDB1
ZNF43 PRKCI
ZNF43 MDC1
ZNF43 IARS
ZNF43 ZNF148
ZNF43 CNP
ZNF43 DLD
ZNF43 MPP2
ZNF43 GNA11
ZNF43 CREB1
ZNF43 CSNK1G2
ZNF43 CUX1
ZNF43 PCDHGC3
ZNF43 MTOR
ZNF43 PRKAR1A
ZNF43 MIA3
ZNF43 PPP3CA
ZNF43 ATXN10
ZNF43 COL16A1
ZNF43 SNAPC3
ZNF43 UBE4A
ZNF43 ZNF638
ZNF43 SLC2A1
ZNF43 SECISBP2L
ZNF43 BAT3
ZNF43 ZNF91
ZNF43 KLC1
ZNF43 ZNF135
ZNF43 PPP2R5C
SIRPA MAP4K2
SIRPA KIAA0040
SIRPA MFGE8
SIRPA HLA-C
SIRPA CELP
SIRPA RPS19
SIRPA STXBP2
SIRPA ABAT
SIRPA FOXO4
SIRPA RAC2
SIRPA IL1R2
SIRPA RPS9
SIRPA RPS8
SIRPA CALM2
SIRPA CYP2F1
SIRPA ASPH
SIRPA SCNN1G
SIRPA C9
SIRPA KRT6C
SIRPA CARS
SIRPA PML
SIRPA PLK3
SIRPA ASL
SIRPA INHA
SIRPA AQP2
SIRPA NRGN
SIRPA FCGR2B
SIRPA LRRC6
SIRPA HNRNPA1
SIRPA CLCN7
SIRPA MCAM
SIRPA NCAPD3
SIRPA PCDHGC3
SIRPA SMARCD1
SIRPA APLNR
SIRPA GYPB
SIRPA PTPN6
SIRPA GPR3
SIRPA PTPRS
SIRPA WNT1
SIRPA SNRPC
SIRPA KLK3
SIRPA CSN2
SIRPA GFRA2
SIRPA ALPI
SIRPA NR1H3
SIRPA CYP4A11
NUP98 ENO1
NUP98 CCNG2
NUP98 SSTR3
NUP98 CUX1
NUP98 MYL4
NUP98 GATA1
NUP98 C21orf33
NUP98 KIFC1
XPC AVPR1B
XPC PPAP2B
XPC PLK1
XPC TNXB
XPC MEN1
XPC N4BP2L2
XPC SLC30A3
XPC SMG7
XPC CALM3
XPC MPP2
XPC PRKAG1
XPC TAGLN2
XPC AQP2
XPC AQP3
XPC TRIM26
XPC TNFRSF4
XPC CSNK2A1
XPC INPP5J
XPC INPP5K
XPC POP1
XPC B4GALT1
XPC PTPN11
XPC PAK2
XPC VPS72
XPC STMN1
XPC FUS
XPC MED24
XPC MGST2
XPC GTF3C2
XPC CLTC
XPC ARHGAP1
XPC MADD
XPC NONO
XPC ZNF167
XPC GRM4
XPC CCL22
XPC TOP2B
XPC ODF1
XPC KIAA0195
XPC TRO
XPC EFEMP2
XPC BLVRB
XPC PWP1
XPC ACO2
XPC TMED10P
XPC BNIP1
XPC IVD
XPC SLC25A46
XPC TLK2
XPC VAV1
XPC MPO
XPC TNFAIP1
XPC STK38
XPC CLK2
XPC PPP2R5C
XPC EFNB1
XPC PI4KA
XPC KRT1
XPC ZNF32
XPC FABP3
XPC CTNND1
XPC ATP5B
XPC ITIH4
XPC FLT1
XPC CNTD1
XPC MLF2
XPC CDKL5
XPC CSF1R
XPC TEF
XPC FANCC
XPC DDB1
XPC TCF20
XPC C5orf13
XPC SRF
XPC GNB1
XPC GNB3
XPC KIAA0226
XPC CD8B
XPC C4orf8
XPC ATP6V1E1
XPC PMS2L11
XPC SECISBP2L
XPC AGPAT1
XPC ATAD4
XPC SLAMF1
XPC PPP2R1A
XPC PPP2R1B
XPC NCKAP1L
XPC SPCS2
XPC TBXA2R
XPC SDC4
XPC ERCC4
XPC MPRIP
XPC MYLPF
XPC LOC728849
XPC SPTBN1
XPC BMP8A
XPC FYN
XPC ZNF8
XPC DNASE1
XPC RABGGTA
XPC LPCAT3
XPC COPA
XPC RRAGB
XPC MDC1
XPC FCGR2B
XPC WARS
XPC ORC3L
XPC CES2
XPC BBS9
XPC CFB
XPC PDK2
XPC CHRND
XPC SDHC
XPC HLA-DQA1
XPC M6PR
SP1 AVPR1B
SP1 AOC2
SP1 PRKAG1
SP1 CD34
SP1 ZNF8
SP1 FOXI1
SP1 FAM168A
SP1 AQP2
SP1 RNASE4
SP1 B4GALT1
SP1 SERPINB2
SP1 SERPINB4
SP1 GPR3
SP1 CXCL9
SP1 GRB10
SP1 INPP5J
SP1 SLC2A4
SP1 ZNF37A
SP1 CD3E
SP1 APOC3
SP1 CCL2
SP1 GHRHR
SP1 RRAD
SP1 SAA1
SP1 UROD
SP1 ARHGAP1
SP1 CHIC1
SP1 TNXB
SP1 KCNMA1
SP1 ITPKA
SP1 GRM4
SP1 PHKG1
SP1 MAPK1IP1L
SP1 BLK
SP1 PTPN1
SP1 TMED10P
SP1 PEX5
SP1 PRDM2
SP1 MUT
SP1 CD40LG
SP1 CLOCK
SP1 GPER
SP1 GLA
SP1 CCR1
SP1 KRT1
SP1 FABP3
SP1 ADCYAP1
SP1 FLT4
SP1 OR2H1
SP1 GABRA1
SP1 CNTD1
SP1 TEF
SP1 FANCC
SP1 HMGA2
SP1 KIAA0226
SP1 SALL2
SP1 ESR2
SP1 CD180
SP1 NPAT
SP1 ADH4
SP1 CDC2L5
SP1 ADRB3
SP1 TUBGCP3
SP1 NCKAP1L
SP1 PSMD7
SP1 PSMD2
SP1 INSR
SP1 MYLPF
SP1 MAP2K5
SP1 DRG2
SP1 HERPUD1
SP1 PRPF18
SP1 TRD@
SP1 GAST
SP1 POU3F2
SP1 TDO2
SP1 CNP
SP1 MDC1
SP1 WARS
SP1 CYP2A6
SP1 NAGA
SP1 TRIP12
SP1 BBS9
SP1 PCDH1
SP1 FUT3
SP1 M6PR
SP2 AVPR1B
SP2 ZCCHC11
SP2 AOC2
SP2 ACTG1
SP2 WWP1
SP2 FYN
SP2 HUWE1
SP2 CD34
SP2 CPE
SP2 N4BP2L2
SP2 MYL3
SP2 UFD1L
SP2 UQCRB
SP2 RBM15B
SP2 SLC30A3
SP2 ZNF146
SP2 BCLAF1
SP2 NAPG
SP2 MARCKS
SP2 PTP4A1
SP2 CDO1
SP2 TTYH2
SP2 TRIM26
SP2 SPAG11A
SP2 HERC1
SP2 KIAA0174
SP2 CD24
SP2 ATP2B1
SP2 CSNK2A2
SP2 CSNK2A1
SP2 BRD3
SP2 SNAP25
SP2 UBE4A
SP2 EIF4G3
SP2 EIF4G2
SP2 PTPN11
SP2 CCND2
SP2 MST1R
SP2 SLC2A1
SP2 UBC
SP2 PAK2
SP2 VPS72
SP2 GHRHR
SP2 PPP2CB
SP2 HMGN2
SP2 ATP2A2
SP2 PUM2
SP2 PUM1
SP2 XRCC5
SP2 ACADM
SP2 DVL3
SP2 MADD
SP2 ENOX2
SP2 SLC9A6
SP2 NONO
SP2 FAM175B
SP2 PIK3R4
SP2 CEACAM4
SP2 PCBP1
SP2 B4GALT1
SP2 TOP2B
SP2 ZIC1
SP2 RB1
SP2 ZNF187
SP2 MAPK1IP1L
SP2 DPYSL3
SP2 SALL2
SP2 DLD
SP2 MLLT11
SP2 EIF1AP1
SP2 CUX1
SP2 DCUN1D4
SP2 MIA3
SP2 GDI1
SP2 C5orf13
SP2 PPP1R11
SP2 USP8
SP2 TUBGCP3
SP2 TLK2
SP2 IRF9
SP2 G6PD
SP2 TNFAIP1
SP2 BAT3
SP2 TTC35
SP2 SRRD
SP2 CREBBP
SP2 PPP2R5C
SP2 MUT
SP2 GANAB
SP2 RAD23B
SP2 VBP1
SP2 CLOCK
SP2 CIRBP
SP2 PRKAR2B
SP2 CDSN
SP2 NSMAF
SP2 SET
SP2 NCOA6
SP2 NCOA4
SP2 SKP1
SP2 PRDX6
SP2 HPRT1
SP2 CSF1R
SP2 HNRNPU
SP2 AP2M1
SP2 MAPK3
SP2 AAMP
SP2 HMGB2
SP2 SRD5A1
SP2 RANBP2
SP2 TRD@
SP2 RAB1A
SP2 GNB1
SP2 KIAA0226
SP2 PRKAR1A
SP2 HTATSF1
SP2 UNG
SP2 MVK
SP2 NPAT
SP2 ZNF638
SP2 ACOX2
SP2 UBE2N
SP2 SECISBP2L
SP2 ATP1A3
SP2 SELE
SP2 CDK9
SP2 ZNF133
SP2 ZNF134
SP2 LPAR4
SP2 SMN2
SP2 POLA2
SP2 CDH15
SP2 SDC4
SP2 CYCS
SP2 PSMD2
SP2 CTNNB1
SP2 MAP2K5
SP2 SMARCA1
SP2 AFAP1
SP2 RBMX
SP2 LOC728849
SP2 HERPUD1
SP2 UBTF
SP2 SFRS3
SP2 DDX18
SP2 AP2B1
SP2 NUP188
SP2 DEFA6
SP2 SATB1
SP2 PXN
SP2 EPRS
SP2 ZNHIT3
SP2 RRAGA
SP2 APPBP2
SP2 CNP
SP2 MDC1
SP2 KIAA0240
SP2 BMI1
SP2 CASC3
SP2 ALDH6A1
SP2 CES2
SP2 MGAT5
SP2 NAGA
SP2 MCFD2
SP2 TRIP12
SP2 TRIM23
SP2 BBS9
SP2 DAZAP2
SP2 CASP2
SP2 E2F1
SP2 ABI2
SP2 ARMCX6
SP2 CSTF3
SP2 RPA2
SP2 IL8RB
SP2 ZNF91
SP2 SFRS11
SP2 M6PR
SP2 HLA-DQA1
SP2 CKAP5
SP3 ZCCHC11
SP3 SFRS4
SP3 ACTG1
SP3 WWP1
SP3 SUMO1
SP3 SUMO3
SP3 NQO2
SP3 CAPRIN1
SP3 HNRNPM
SP3 HSP90AB1
SP3 PMS2L5
SP3 CBFB
SP3 PTP4A1
SP3 ANKRD36B
SP3 PHC2
SP3 DYRK1A
SP3 GLO1
SP3 MAPRE1
SP3 ISCU
SP3 ANKRD46
SP3 SOD2
SP3 CENPF
SP3 CLCN6
SP3 KIAA0174
SP3 TRIM23
SP3 ATP2B1
SP3 LOC100131311
SP3 UBE4A
SP3 SNRPA1
SP3 PTGES3
SP3 PTPN11
SP3 ACSL1
SP3 RBBP7
SP3 SLC2A1
SP3 DDX5
SP3 GRB2
SP3 RNF103
SP3 APC
SP3 PPP2CB
SP3 ATP2A2
SP3 UBE2D3
SP3 PUM2
SP3 PUM1
SP3 EED
SP3 SEPT7
SP3 ACADM
SP3 XPO1
SP3 PGRMC1
SP3 IL8RB
SP3 NARS
SP3 PIK3R4
SP3 UBXN4
SP3 GTF2I
SP3 LOC150786
SP3 PHKG1
SP3 MAPK1IP1L
SP3 DPYSL2
SP3 RCN2
SP3 STAG1
SP3 PPP1R11
SP3 CUX1
SP3 SFPQ
SP3 EIF4H
SP3 ACO1
SP3 PWP1
SP3 TAF7
SP3 UBE2N
SP3 NUP153
SP3 HNRNPK
SP3 GFPT1
SP3 CREBBP
SP3 MUT
SP3 TMEM131
SP3 RAD23B
SP3 VBP1
SP3 CLOCK
SP3 SMAD4
SP3 RAP1A
SP3 SDCBP
SP3 CCNG2
SP3 CBX1
SP3 ETF1
SP3 SET
SP3 NCOA4
SP3 CSF1R
SP3 HNRNPU
SP3 AP2M1
SP3 MAPK3
SP3 MARCKS
SP3 TRAPPC10
SP3 TM9SF2
SP3 ALDH18A1
SP3 HNRNPD
SP3 AAMP
SP3 ETFA
SP3 PEX1
SP3 KIAA0430
SP3 RAB1A
SP3 QDPR
SP3 KIAA0226
SP3 PRKAR1A
SP3 ATXN10
SP3 PSMD2
SP3 EIF2AK2
SP3 PRKACB
SP3 CDK9
SP3 RANBP2
SP3 ZNF135
SP3 CCBL2
SP3 RBM6
SP3 SPG7
SP3 ERCC4
SP3 EIF5
SP3 USP7
SP3 VHL
SP3 FMR1
SP3 SMARCA1
SP3 LOC728849
SP3 YES1
SP3 HCFC1
SP3 SFRS7
SP3 ATP13A3
SP3 YWHAQ
SP3 SFRS3
SP3 DDX18
SP3 SON
SP3 YWHAH
SP3 RNF144A
SP3 HNRNPA2B1
SP3 SUZ12
SP3 TRA2B
SP3 PRKCI
SP3 CNP
SP3 KIAA0240
SP3 CREB1
SP3 USP14
SP3 NAGA
SP3 TRIP13
SP3 RAB21
SP3 AARS
SP3 AZIN1
SP3 IER2
SP3 SSR1
SP3 HADHB
SP3 NCL
SP3 SFRS11
SP3 DCAF8
SP3 ALDH9A1
NUP93 MYH11
NUP93 MGAT3
NUP93 STMN1
NUP93 PI4KB
NUP93 RCAN1
NUP93 GSK3A
NUP93 SEC14L1
NUP93 KIAA0232
NUP93 USP7
NUP93 MAPK14
NUP93 STOM
NUP93 UPF1
NUP93 CSTF3
NUP93 CLTC
NUP93 ARL4D
NUP93 CFLAR
NUP93 NXF1
NUP93 CNTD1
NUP93 SMG7
NUP93 WASF3
NUP93 ARF3
NUP93 ZNF76
NUP93 PSEN1
NUP93 DNMT1
NUP93 ATP6AP1
NUP93 CAP1
NUP93 RB1
NUP93 DGCR6
NUP93 ADAM8
NUP93 TSC22D1
NUP93 DPYSL3
NUP93 MARCKS
NUP93 PTP4A2
NUP93 DUSP5
NUP93 ISCU
NUP93 ATP6V0C
NUP93 PCDHGC3
NUP93 SLC6A8
NUP93 KIAA0195
NUP93 RAB1A
NUP93 EPS8
NUP93 GNB1
NUP93 CLCN6
NUP93 POLR2A
NUP93 NOMO1
NUP93 BBS9
NUP93 CES2
NUP93 SNRPN
NUP93 MADD
NUP93 SMAD7
NUP93 ACO2
NUP93 FTO
NUP93 TAX1BP1
NUP93 IRF2
NUP93 DAZAP2
NUP93 PPP1CC
NUP93 PDXDC1
NUP93 MPRIP
NUP93 EIF2AK2
NUP93 TNFAIP1
NUP93 PSD
NUP93 TCF15
NUP93 SSTR2
NUP93 PRKACA
NUP93 AGPAT1
NUP93 GNA11
NUP93 MMD
NUP93 CALCOCO2
NUP93 VPS72
CYP11B2 CYP4B1
CYP11B2 SPN
CYP11B2 ZBTB16
SCG2 GOT1
SCG2 ATP7A
SCG2 CALM3
GC SLC10A2
GC NAT6
GC LPAL2
GC APOB
GC HLA-DOB
GC KLKB1
GC TPM3
GC PCDH1
GC ZC3H3
GC HMGA2
GC CD40
GC PTGER3
GC TGOLN2
GC CEBPE
GC LPCAT3
GC TTYH2
GC SERPINF2
GC BNIP1
GC NF1
ARF6 PSMC2
ARF6 ARPC1A
ARF6 TMED2
ARF6 CHRND
ARF6 PTP4A2
C11orf52 S100G
C11orf52 TACR3
C11orf52 GPR4
PIK3C3 RBM6
PIK3C3 ZCCHC11
PIK3C3 ACTG1
PIK3C3 FUBP1
PIK3C3 PABPC4
PIK3C3 ATP5O
PIK3C3 SEPT7
PIK3C3 ACADM
PIK3C3 AP2S1
PIK3C3 BMS1
PIK3C3 U2AF1
PIK3C3 NAP1L1
PIK3C3 SFRS2
PIK3C3 PTP4A1
PIK3C3 DCT
PIK3C3 MTA1
PIK3C3 TRA2B
PIK3C3 CCT8
PIK3C3 KIAA0174
PIK3C3 USP13
PIK3C3 PWP1
PIK3C3 BRD2
PIK3C3 UBE4A
PIK3C3 ARMCX6
PIK3C3 TUBB
PIK3C3 RBBP4
PIK3C3 SFRS11
PIK3C3 MRPS27
GK NAB2
PCSK1 HIST1H2BI
ORM1 SNX17
ORM1 SIM2
ORM1 ODF1
ORM1 TFE3
ORM1 CARS
ORM1 LBX1
ORM1 PAPPA
ORM1 CPLX2
ORM1 POU4F1
ORM1 IFNGR2
ORM1 MTM1
ORM1 AANAT
ORM1 SEPT6
ORM1 NCAM1
ORM1 MXD1
SLC25A4 ETFA
SLC25A4 SNRPD3
SLC25A4 DLD
SLC25A4 SUMO1
SLC25A4 SEC13
SLC25A4 KPNB1
SLC25A4 IK
SLC25A4 COL4A2
SLC25A4 CLTC
SLC25A4 PPT2
MAZ SPTAN1
MAZ RPS18
MAZ MEN1
MAZ AKT1
MAZ SMARCA4
MAZ MLF2
MAZ CDKL5
MAZ RAF1
MAZ PSEN1
MAZ SGCD
MAZ DGCR6
MAZ H3F3B
MAZ AP1B1
MAZ SLC6A8
MAZ TRAF4
MAZ KIAA0195
MAZ FEV
MAZ USP11
MAZ ATN1
MAZ HERC1
MAZ ARF3
MAZ ATP1A3
MAZ ATP6V0A1
MAZ PPP3CB
PRPH WNT2B
PRPH CBLB
PRPH IL17A
PRPH TNR
PRPH EEF1G
PRPH RPS3
PRPH KIAA0141
PRPH CASR
BAK1 SMARCC2
BAK1 RPS21
BAK1 RPS10
BAK1 ZNF212
BAK1 RPS19
BAK1 AGER
BAK1 RPS15A
BAK1 PEPD
BAK1 RPS5
BAK1 MYLPF
BAK1 FOXI1
BAK1 OR2H1
BAK1 SLC5A11
BAK1 CD79A
BAK1 CNTD1
BAK1 ZNF146
BAK1 IL8RB
BAK1 RABGGTA
BAK1 FAM168A
BAK1 PTHLH
BAK1 ZNF8
BAK1 DGCR6
BAK1 ADRB3
BAK1 AAMP
BAK1 KIAA0513
BAK1 RENBP
BAK1 NOS1
BAK1 ADORA2A
BAK1 C4orf10
BAK1 WARS
BAK1 CLCN4
BAK1 KIAA0226
BAK1 MGAT3
BAK1 POMC
BAK1 HRG
BAK1 RPL18
BAK1 NFIC
BAK1 MPG
BAK1 BCAM
BAK1 PTGES3
BAK1 ATAD4
BAK1 PSD
BAK1 PDK2
BAK1 ATP6V0A1
BAK1 COX10
BAK1 ATXN1
BAK1 PAK1
BAK1 CHI3L2
CSN2 MMP15
CSN2 ACADS
CSN2 TRIM15
CSN2 ACSL1
CSN2 MFGE8
CSN2 RPS27
CSN2 HLA-C
CSN2 EMR1
CSN2 RPS19
CSN2 RPS15A
CSN2 PROL1
CSN2 STXBP2
CSN2 HAAO
CSN2 ABAT
CSN2 SPRR1A
CSN2 GPR31
CSN2 AQP2
CSN2 GIPR
CSN2 APOBEC3B
CSN2 RPS9
CSN2 RASL10A
CSN2 HCG26
CSN2 RPL29
CSN2 RPL28
CSN2 SLC9A2
CSN2 CYP2F1
CSN2 CGA
CSN2 FAS
CSN2 DGKQ
CSN2 CELP
CSN2 MR1
CSN2 ZNF33B
CSN2 GNB2L1
CSN2 SH3GL3
CSN2 PRM2
CSN2 MXD1
CSN2 TH
CSN2 MUC2
CSN2 PPY
CSN2 HSD17B3
CSN2 HLA-DOA
CSN2 GRP
CSN2 SRC
CSN2 RNASE3
CSN2 TWIST1
CSN2 KIAA0195
CSN2 CNP
CSN2 CARS
CSN2 CSN3
CSN2 CLCN7
CSN2 PRKCG
CSN2 FXR2
CSN2 USP11
CSN2 CHERP
CSN2 PLCD1
CSN2 PRKCQ
CSN2 APLNR
CSN2 LMNA
CSN2 PBX2
CSN2 PTPN6
CSN2 TSPO
CSN2 INHA
CSN2 TNXB
CSN2 CYP4A11
CSN2 SPTAN1
CSN2 ATF1
CSN2 INPP5K
CSN2 CYC1
CSN2 CD93
CSN2 GFRA2
CSN2 CPA2
CSN2 NOS1
CSN2 RABGGTA
CSN2 RPL10A
CSN2 MYBPC2
CSN2 ATAD4
CSN2 HTR1D
CSN2 CACNA1S
CSN2 COX17
CSN2 POU2F2
CSN2 CD19
CSN3 IL7R
CSN3 MAP4K2
CSN3 CNP
CSN3 NRGN
CSN3 CPA2
CSN3 WNT1
CSN3 KMO
CSN3 GPLD1
CSN3 MYBPC2
CSN3 SFTPA1B
CSN3 GIPR
CSN3 FLNC
CSN3 P2RX5
CSN3 SPTBN1
TRAF6 SSR1
TRAF6 SSTR3
TRAF6 HPN
CTBP1 SMAD4
CTBP1 CYCS
CTBP1 CCNG2
CTBP1 CAPRIN1
CTBP1 ACADM
CTBP1 PDHX
CTBP1 SET
CTBP1 UBE3C
CTBP1 YWHAQ
CTBP1 NAP1L4
CTBP1 GCN1L1
CTBP1 TATDN2
CTBP1 HNRNPK
CTBP1 PTP4A1
CTBP1 HNRNPM
CTBP1 H3F3A
CTBP1 DYRK1A
CTBP1 MTMR6
CTBP1 RBM39
CTBP1 PCNA
CTBP1 IGBP1
CTBP1 HK3
CTBP1 SAFB
CTBP1 UBXN4
CTBP1 CAPZA2
CTBP1 PTPN12
CTBP1 DNAJC7
CTBP1 TBCC
CTBP1 LOC728849
CTBP1 UQCRC2
NTHL1 SERTAD2
NTHL1 TFPI2
NTHL1 HNRNPH2
ATXN2L HERC1
TSG101 ACTG1
TSG101 SRP9
TSG101 HDAC2
TSG101 ZNF142
TSG101 CALM2
TSG101 NFE2L1
TSG101 MARCKS
TSG101 ANKRD36B
TSG101 MTMR6
TSG101 MAPRE1
TSG101 ANKRD46
TSG101 TSC22D1
TSG101 HK3
TSG101 SPAG11A
TSG101 CREB1
TSG101 CD24
TSG101 LOC100131311
TSG101 KCNMB1
TSG101 UBE4A
TSG101 EIF4G2
TSG101 UQCRC2
TSG101 TSN
TSG101 HMGN2
TSG101 ATP2A2
TSG101 METAP1
TSG101 PUM1
TSG101 ARHGAP5
TSG101 ACADM
TSG101 XPO1
TSG101 GTF2E1
TSG101 BMS1
TSG101 TCP1
TSG101 OAS2
TSG101 UBXN2B
TSG101 H3F3A
TSG101 RBM39
TSG101 MAPK1IP1L
TSG101 TTC3
TSG101 GDI1
TSG101 C5orf13
TSG101 MTHFD2
TSG101 UBE2N
TSG101 DNAJC7
TSG101 NUP153
TSG101 PPP2R5E
TSG101 GCSH
TSG101 MUT
TSG101 TMEM131
TSG101 YY1
TSG101 SMAD4
TSG101 ATP5J
TSG101 CCNG2
TSG101 NCOA6
TSG101 HMGN1
TSG101 HNRNPU
TSG101 HNRNPK
TSG101 RTCD1
TSG101 PSMA4
TSG101 HNRNPM
TSG101 TAF7
TSG101 RPS23
TSG101 COMT
TSG101 SEC31A
TSG101 ADH4
TSG101 TDG
TSG101 KEAP1
TSG101 CDK2
TSG101 AKR1A1
TSG101 WAPAL
TSG101 TOP2B
TSG101 RBM3
TSG101 PHB2
TSG101 EIF1
TSG101 MSH2
TSG101 EZH1
TSG101 YES1
TSG101 SFRS7
TSG101 SFRS3
TSG101 SFRS2
TSG101 RB1
TSG101 HNRNPA2B1
TSG101 SUZ12
TSG101 PSMC6
TSG101 CNP
TSG101 NOLC1
TSG101 BMI1
TSG101 USP10
TSG101 USP14
TSG101 DDX21
TSG101 RBMX
TSG101 CXorf40B
TSG101 CKAP5
UGCG CHN2
UGCG CADPS
UGCG CLCN4
KCNJ8 RPP38
KCNJ8 UBE3A
KCNJ8 LRRC8B
KCNJ8 ACOX2
KCNJ8 NEFL
KCNJ8 TULP1
KCNJ8 CD5
KCNJ8 DGKQ
KCNJ8 CXCR3
KCNJ8 LTB
KCNJ8 DOC2B
KCNJ8 SPN
KCNJ8 LMAN2
KCNJ8 SNRPC
KCNJ8 C6orf10
ATP2A1 PNOC
ATP2A1 ZNF33B
ATP2A1 TUB
ATP2A1 CCDC130
ATP2A1 ACTR1A
ATP2A2 ZCCHC11
ATP2A2 ACTG1
ATP2A2 SUMO1
ATP2A2 FAM3C
ATP2A2 CPE
ATP2A2 SRP9
ATP2A2 N4BP2L2
ATP2A2 CAPRIN1
ATP2A2 UQCRB
ATP2A2 RBM15B
ATP2A2 USP10
ATP2A2 CALM2
ATP2A2 ZNF146
ATP2A2 BCLAF1
ATP2A2 DYNLT3
ATP2A2 MARCKS
ATP2A2 PTP4A1
ATP2A2 DYRK1A
ATP2A2 RELA
ATP2A2 MAPRE1
ATP2A2 PXN
ATP2A2 ANKRD46
ATP2A2 TSC22D1
ATP2A2 HK3
ATP2A2 SAFB
ATP2A2 R3HDM1
ATP2A2 KIAA0174
ATP2A2 TRIM23
ATP2A2 UTP14C
ATP2A2 ATP2B1
ATP2A2 C21orf33
ATP2A2 BRD2
ATP2A2 KCNMB1
ATP2A2 SNAP25
ATP2A2 UBE4A
ATP2A2 CNN3
ATP2A2 RBM39
ATP2A2 PTPN11
ATP2A2 PPP2CB
ATP2A2 CPB2
ATP2A2 PSMC6
ATP2A2 RNF103
ATP2A2 PTPN12
ATP2A2 GFPT1
ATP2A2 UQCRC2
ATP2A2 CCNI
ATP2A2 PRKCI
ATP2A2 GHRHR
ATP2A2 NFATC3
ATP2A2 HMGN3
ATP2A2 TRIM32
ATP2A2 FUBP1
ATP2A2 DHX38
ATP2A2 PUM1
ATP2A2 TOMM20
ATP2A2 TTC1
ATP2A2 SEPT7
ATP2A2 ACADM
ATP2A2 XPO1
ATP2A2 MADD
ATP2A2 TANK
ATP2A2 IL8RB
ATP2A2 FAM175B
ATP2A2 GTF2B
ATP2A2 SLC35A1
ATP2A2 H3F3A
ATP2A2 UBXN4
ATP2A2 TOP2B
ATP2A2 TRH
ATP2A2 MAP1B
ATP2A2 NR4A1
ATP2A2 DPYSL2
ATP2A2 RCN2
ATP2A2 TTC3
ATP2A2 MMP15
ATP2A2 UBC
ATP2A2 IGL@
ATP2A2 EIF1AP1
ATP2A2 CUX1
ATP2A2 EIF4H
ATP2A2 SART3
ATP2A2 PWP1
ATP2A2 GDI1
ATP2A2 TAF7
ATP2A2 PPP1R11
ATP2A2 SFRS4
ATP2A2 UBE2N
ATP2A2 DNAJC7
ATP2A2 ALDH6A1
ATP2A2 PFN2
ATP2A2 TTC35
ATP2A2 PPP2R5E
ATP2A2 PHF3
ATP2A2 CREBBP
ATP2A2 PPP2R5C
ATP2A2 MUT
ATP2A2 TMEM131
ATP2A2 YY1
ATP2A2 CLOCK
ATP2A2 SMAD4
ATP2A2 CIRBP
ATP2A2 SMAD1
ATP2A2 PPP1R8
ATP2A2 ATP5J
ATP2A2 CCNG2
ATP2A2 HNRNPH2
ATP2A2 SET
ATP2A2 KTN1
ATP2A2 PSMA3
ATP2A2 HNRNPU
ATP2A2 ARF4
ATP2A2 AP2M1
ATP2A2 MAPK3
ATP2A2 TNFSF9
ATP2A2 HNRNPK
ATP2A2 HNRNPM
ATP2A2 TM9SF2
ATP2A2 SRD5A1
ATP2A2 C7
ATP2A2 MAPK7
ATP2A2 C5orf13
ATP2A2 KIAA0430
ATP2A2 SRF
ATP2A2 FERMT2
ATP2A2 LAMP2
ATP2A2 HTATSF1
ATP2A2 ATXN10
ATP2A2 PPP1CB
ATP2A2 CHMP1A
ATP2A2 MVK
ATP2A2 TSPY3
ATP2A2 CTNNB1
ATP2A2 ZNF638
ATP2A2 DUSP1
ATP2A2 TLK2
ATP2A2 TRAM1
ATP2A2 KEAP1
ATP2A2 TCP1
ATP2A2 WAPAL
ATP2A2 PRKACB
ATP2A2 RANBP2
ATP2A2 ZNF134
ATP2A2 MYCL1
ATP2A2 SPCS2
ATP2A2 LIMK2
ATP2A2 PRDX6
ATP2A2 CYCS
ATP2A2 USP7
ATP2A2 EZH1
ATP2A2 SLC5A5
ATP2A2 ZMYND11
ATP2A2 SMARCA1
ATP2A2 AFAP1
ATP2A2 LOC728849
ATP2A2 YES1
ATP2A2 SFRS7
ATP2A2 ATP13A3
ATP2A2 TMEM41B
ATP2A2 SFRS3
ATP2A2 SFRS2
ATP2A2 YWHAH
ATP2A2 HNRNPA2B1
ATP2A2 SUZ12
ATP2A2 TRA2B
ATP2A2 YWHAE
ATP2A2 PCNA
ATP2A2 APPBP2
ATP2A2 CNP
ATP2A2 CHRM5
ATP2A2 KPNB1
ATP2A2 KIAA0240
ATP2A2 BMI1
ATP2A2 ORC3L
ATP2A2 USP14
ATP2A2 CUGBP2
ATP2A2 KRIT1
ATP2A2 MCFD2
ATP2A2 HSPA13
ATP2A2 DAZAP2
ATP2A2 CASP2
ATP2A2 CLP1
ATP2A2 GLRA2
ATP2A2 CSTF3
ATP2A2 RBMX
ATP2A2 RABGGTB
ATP2A2 CFDP1
ATP2A2 SFRS11
ATP2A2 PNN
ATP2A2 CKAP5
ATP2A2 UFD1L
ATP2A2 PRKAR1A
ITGA1 ADRM1
LPIN2 MUT
LPIN2 NPY1R
LPIN2 LOC100133166
LPIN2 KLRK1
LPIN2 NFE2L1
LPIN2 NAP1L3
LPIN2 NQO2
LPIN2 PUM2
LPIN2 CUX1
LPIN2 ZNF638
LPIN2 ATP1A2
LPIN2 IGFBP3
LPIN2 CDH2
LPIN2 TOP2B
LPIN2 PTPN11
ERG HERPUD1
ERG FYN
ERG RNASE4
ERG TAF1
ERG TMEM106A
ITGA5 DAZ2
ITGA5 NRGN
ITGA5 LMAN2
ITGA5 KIFC1
RIT1 MYH10
RIT1 GZMA
RIT1 BTN3A1
RIT1 IGL@
RIT1 PSME2
RIT1 GYS1
RIT1 TCP1
RIT1 CHI3L2
RIT1 PAFAH1B1
RIT1 UBXN2B
MGST2 AVPR1B
MGST2 MFGE8
MGST2 CD34
MGST2 AGER
MGST2 CD36
MGST2 RAPGEF5
MGST2 UGP2
MGST2 MPP2
MGST2 THRA
MGST2 CDH8
MGST2 SEMG2
MGST2 TTYH2
MGST2 TAGLN2
MGST2 DOC2B
MGST2 AQP2
MGST2 AQP3
MGST2 MUC1
MGST2 CREB3
MGST2 SMARCD1
MGST2 EDEM1
MGST2 HRG
MGST2 CSNK2A1
MGST2 GH2
MGST2 CXCL9
MGST2 INPP5J
MGST2 ACSL1
MGST2 GSK3A
MGST2 ACOX2
MGST2 SUPT4H1
MGST2 GFRA2
MGST2 PAK1
MGST2 PAK2
MGST2 STMN1
MGST2 HLA-C
MGST2 TNFRSF14
MGST2 UROD
MGST2 AANAT
MGST2 ARHGAP1
MGST2 SLC14A2
MGST2 MADD
MGST2 APOB
MGST2 NBL1
MGST2 ZNF167
MGST2 HLA-DQB1
MGST2 SLC30A3
MGST2 CCL22
MGST2 NPPC
MGST2 ODF1
MGST2 KIAA0195
MGST2 MPV17
MGST2 WARS
MGST2 BLVRB
MGST2 NCAPD3
MGST2 BNIP1
MGST2 FTO
MGST2 TMEM115
MGST2 MPG
MGST2 ETV5
MGST2 MPO
MGST2 SDC4
MGST2 PSD
MGST2 USP11
MGST2 ATP6V0A1
MGST2 DPF2
MGST2 MYCL1
MGST2 GLA
MGST2 STXBP1
MGST2 CD5
MGST2 ABL1
MGST2 FLT4
MGST2 PTGER3
MGST2 SH3GL3
MGST2 CNTD1
MGST2 ARF3
MGST2 TEF
MGST2 PTPN5
MGST2 S100A7
MGST2 CST4
MGST2 PFDN4
MGST2 POMC
MGST2 LTK
MGST2 CD8B
MGST2 C4orf8
MGST2 KCNJ4
MGST2 RING1
MGST2 IGFALS
MGST2 PMS2L11
MGST2 ATAD4
MGST2 SLAMF1
MGST2 CD53
MGST2 CHGB
MGST2 BAD
MGST2 ACRV1
MGST2 MRPS12
MGST2 BMP8A
MGST2 DRG2
MGST2 DGKQ
MGST2 IL1R2
MGST2 NUP188
MGST2 LPCAT3
MGST2 YWHAB
MGST2 ATP5G1
MGST2 RENBP
MGST2 RRAGB
MGST2 ACAP1
MGST2 CES2
MGST2 REG1P
MGST2 SNRPC
MGST2 BBS9
MGST2 MAGEA11
MGST2 CFB
MGST2 PDK2
MGST2 SCN1B
MGST2 FUT2
MGST2 CHRND
MGST2 CHRNE
MGST2 PTPRN
MGST2 FUCA1
GTF3C2 KLC1
GTF3C2 ZNF268
GTF3C2 MPRIP
GTF3C1 DPF2
GTF3C1 AES
GTF3C1 SPTAN1
GTF3C1 CHGB
GTF3C1 SLC6A8
GTF3C1 THRA
GTF3C1 FASTK
GTF3C1 RABGGTA
GTF3C1 DUSP5
GTF3C1 DGKD
GTF3C1 RPL36A
GTF3C1 ARHGEF12
GTF3C1 GNB1
GTF3C1 TXN2
GTF3C1 CACNA2D1
GTF3C1 F2RL1
GTF3C1 IP6K1
GTF3C1 TAF6
GTF3C1 VAV1
GTF3C1 INPP5K
GTF3C1 RPL31
GTF3C1 POP1
GTF3C1 GRB2
GTF3C1 TUB
GTF3C1 ATF1
GTF3C1 DBT
GTF3C1 CD19
IGHD GRM4
IGHD CA1
IGHD TDO2
IGHD TRIM21
IGHD MYLPF
DENND4A CDSN
DENND4A AGER
DENND4A SRP9
DENND4A KIF14
DENND4A DDOST
DENND4A SLC5A5
DENND4A RRM1
DENND4A RB1CC1
DENND4A PKLR
DENND4A ZNF146
DENND4A H1FX
DENND4A SFRS3
DENND4A GRM4
DENND4A CUL3
DENND4A CNP
DENND4A COG2
DENND4A CREB1
DENND4A ABO
DENND4A ATP2B1
DENND4A GYPA
DENND4A PWP1
DENND4A TLK2
DENND4A PTGES3
DENND4A GLUD1
DENND4A RBBP4
DENND4A PRCC
DENND4A ZNF134
DENND4A PHF3
RRAS ALPL
PDCD11 DRP2
PDCD11 KRT2
PDCD11 AARS
PDCD11 ADK
PDCD11 GCDH
APOA4 SPI1
APOA4 TNXB
APOA1 ZCCHC11
APOA1 ACTG1
APOA1 SUMO1
APOA1 ALDH7A1
APOA1 SRP9
APOA1 APOC4
APOA1 UQCRH
APOA1 GYPA
APOA1 MARCKS
APOA1 PTP4A1
APOA1 GP9
APOA1 MAPRE1
APOA1 UBE4A
APOA1 KIAA0174
APOA1 B4GALT1
APOA1 RAE1
APOA1 LOC100131311
APOA1 C21orf33
APOA1 KCNMB1
APOA1 VAT1
APOA1 MSTP9
APOA1 HEPN1
APOA1 CNN3
APOA1 EIF4G2
APOA1 PPIL2
APOA1 H2AFZ
APOA1 UQCRC2
APOA1 MMP14
APOA1 RPL37A
APOA1 HMGN1
APOA1 METAP1
APOA1 PPOX
APOA1 ACADM
APOA1 H3F3A
APOA1 UBXN4
APOA1 IL2
APOA1 MT1G
APOA1 RBM39
APOA1 WAPAL
APOA1 TAF7
APOA1 POU6F1
APOA1 ALDH4A1
APOA1 TAF9
APOA1 NUP153
APOA1 TMEM131
APOA1 YY1
APOA1 UBL4A
APOA1 RPS6
APOA1 CCNG2
APOA1 KIAA0101
APOA1 BTG2
APOA1 HNRNPU
APOA1 ARF4
APOA1 HNRNPK
APOA1 HNRNPM
APOA1 PSMA4
APOA1 CD63
APOA1 KRTAP5-8
APOA1 ENO1
APOA1 LAMP2
APOA1 UNG
APOA1 LLGL2
APOA1 RPL39
APOA1 TRAM1
APOA1 KEAP1
APOA1 TCP1
APOA1 RPL10A
APOA1 HSPE1
APOA1 FBL
APOA1 POLA2
APOA1 VARS
APOA1 HMGB2
APOA1 PSMD6
APOA1 RRM1
APOA1 FOXO4
APOA1 DAD1
APOA1 SIM2
APOA1 RAP1GAP
APOA1 SFRS2
APOA1 HNRNPA2B1
APOA1 SUZ12
APOA1 CCT6A
APOA1 PCNA
APOA1 SNRPB
APOA1 MCM3
APOA1 RAB3B
APOA1 SSBP1
APOA1 DYRK1A
APOA1 GLRA2
APOA1 RBMX
APOA1 NCL
APOA1 SFRS11
APOA1 POU2F2
PHLDA2 GPD2
XPO1 ZCCHC11
XPO1 YWHAQ
XPO1 ACTG1
XPO1 SUMO1
XPO1 UNG
XPO1 SRP9
XPO1 MARCH6
XPO1 CAPRIN1
XPO1 COL11A1
XPO1 ZNF142
XPO1 CALM2
XPO1 ZNF146
XPO1 ARHGEF7
XPO1 CSNK2A2
XPO1 MARCKS
XPO1 PTP4A1
XPO1 PRIM2
XPO1 DYRK1A
XPO1 MTMR6
XPO1 RELA
XPO1 CDH2
XPO1 MAPRE1
XPO1 PXN
XPO1 EXT2
XPO1 SHC3
XPO1 CENPF
XPO1 SAFB
XPO1 R3HDM1
XPO1 KIAA0174
XPO1 B4GALT1
XPO1 ZNF638
XPO1 C21orf33
XPO1 BRD2
XPO1 KCNMB1
XPO1 SNAP25
XPO1 UBE4A
XPO1 CNN3
XPO1 PTGES3
XPO1 PTPN12
XPO1 PPP2CB
XPO1 MST1R
XPO1 RNF103
XPO1 EIF4G2
XPO1 APC
XPO1 UQCRC2
XPO1 GHRHR
XPO1 ACSL1
XPO1 HMGN1
XPO1 METAP1
XPO1 TRIM32
XPO1 SPCS2
XPO1 LRPPRC
XPO1 ARFIP2
XPO1 HIF1A
XPO1 PUM1
XPO1 ACADM
XPO1 GTF2E1
XPO1 TANK
XPO1 IL8RB
XPO1 TUBA1A
XPO1 RBM15B
XPO1 EFTUD2
XPO1 UBXN2B
XPO1 H3F3A
XPO1 PCBP1
XPO1 UBXN4
XPO1 GNAI1
XPO1 TOP2B
XPO1 SMC1A
XPO1 TRH
XPO1 MAPK1IP1L
XPO1 DPYSL2
XPO1 RCN2
XPO1 TTC3
XPO1 RAB3GAP1
XPO1 STAG1
XPO1 EIF1AP1
XPO1 GLO1
XPO1 BTG3
XPO1 LAMC1
XPO1 BTG2
XPO1 TAF7
XPO1 HADH
XPO1 PSIP1
XPO1 GNAQ
XPO1 TFAP4
XPO1 UBE2N
XPO1 ALDH6A1
XPO1 TAF9
XPO1 NUP153
XPO1 PFN2
XPO1 EIF3A
XPO1 PPP2R5E
XPO1 PHF3
XPO1 PPP2R5C
XPO1 MUT
XPO1 TMEM131
XPO1 YY1
XPO1 BTN3A1
XPO1 ATM
XPO1 RAP1A
XPO1 SDCBP
XPO1 CCNG2
XPO1 TRPC1
XPO1 ATR
XPO1 HNRNPH2
XPO1 TSPY3
XPO1 MAPK7
XPO1 CDC7
XPO1 SET
XPO1 NCOA6
XPO1 HNRNPU
XPO1 ARF4
XPO1 HNRNPK
XPO1 HNRNPM
XPO1 TM9SF2
XPO1 GOLGA4
XPO1 SNRNP70
XPO1 RBM6
XPO1 CTDSP2
XPO1 RTCD1
XPO1 TRIO
XPO1 KIAA0430
XPO1 CTF1
XPO1 CYP51A1
XPO1 FERMT2
XPO1 LAMP2
XPO1 ALDH7A1
XPO1 ALDH4A1
XPO1 CHMP1A
XPO1 EP300
XPO1 DUT
XPO1 HNRNPC
XPO1 ADH4
XPO1 PKD2
XPO1 MCM2
XPO1 LMO4
XPO1 TRAM1
XPO1 KEAP1
XPO1 WAPAL
XPO1 PRKACB
XPO1 ZNF131
XPO1 GUSB
XPO1 MORC3
XPO1 TMPO
XPO1 KTN1
XPO1 LIMK2
XPO1 PRDX6
XPO1 MSH2
XPO1 PSMD6
XPO1 PSMD2
XPO1 EZH1
XPO1 VHL
XPO1 SOX9
XPO1 FMR1
XPO1 SMARCA1
XPO1 RB1CC1
XPO1 CAMLG
XPO1 DAD1
XPO1 LOC728849
XPO1 YES1
XPO1 WASF1
XPO1 SFRS7
XPO1 PRPF18
XPO1 ATP13A3
XPO1 TMEM41B
XPO1 DDX18
XPO1 BRPF1
XPO1 GPR125
XPO1 HNRNPA2B1
XPO1 HK3
XPO1 RBM39
XPO1 TRA2B
XPO1 YWHAE
XPO1 CBFB
XPO1 BMI1
XPO1 USP13
XPO1 USP10
XPO1 CREB1
XPO1 CUGBP2
XPO1 TRIP12
XPO1 CRAT
XPO1 RAB21
XPO1 DAZAP2
XPO1 PPP1CB
XPO1 ENO1
XPO1 ABI2
XPO1 GLRA2
XPO1 CD164
XPO1 CSTF3
XPO1 RBMX
XPO1 SSR1
XPO1 CXorf40B
XPO1 NCL
XPO1 SFRS11
XPO1 NFIL3
XPO1 CKAP5
FAM190B CLOCK
FAM190B UROD
FAM190B FABP3
FAM190B ADCYAP1
FAM190B FMR1
FAM190B GNAI1
FAM190B MADD
FAM190B TRO
FAM190B BCLAF1
FAM190B DVL3
FAM190B AAMP
FAM190B RALGDS
FAM190B HERC2P3
FAM190B PFDN4
FAM190B CTF1
FAM190B NGFR
FAM190B ALDH6A1
FAM190B CD8B
FAM190B RASA1
FAM190B KCNJ4
FAM190B PCDH1
FAM190B LOC729602
FAM190B MYL3
GAP43 MAP2K2
GAP43 HSPB1
TTR SSX5
TTR CHD8
TTR HERC3
TTR ARL4D
TTR PTPRK
TTR TUFM
KIR2DS3 MUC8
KIR2DS3 SLC6A6
KIR2DS3 TNFRSF25
KIR2DS3 TFPI2
KIR2DS3 PDK2
KIR2DS3 BMPR2
KIR2DS3 ACTR1A
KIR2DS3 PTPRN
KIR2DS3 PTPN5
KIR2DS3 POFUT1
LSR SELENBP1
LSS LRPPRC
LSS ABI2
LSS AFF2
LSS ALDH6A1
LSS CAPRIN1
LSS ATXN10
LSS CRK
LSS GNAI1
HRH1 NGF
HRH1 DRD1
NMB PRKCI
NMB GHRHR
NMB SMARCC1
NMB NR5A1
NMB RBM34
NMB EIF3A
NMB PSMF1
NMB IDS
NMB SRP9
NMB ADAM9
NMB SLC39A9
NMB TP53BP1
NMB PRF1
NMB ELK4
NMB MCFD2
NMB B4GALT1
NMB FTH1
NMB MVK
NMB FAM53B
NMB COPS5
H19 RAD23B
WAPAL MUT
WAPAL ZCCHC11
WAPAL TMEM131
WAPAL YY1
WAPAL RRM1
WAPAL UQCRC2
WAPAL SRP9
WAPAL PTPN12
WAPAL CLTC
WAPAL CAPRIN1
WAPAL HMGN3
WAPAL AFAP1
WAPAL XRCC5
WAPAL ACADM
WAPAL TMED10
WAPAL SERPINA1
WAPAL ZNF146
WAPAL HNRNPU
WAPAL NARS
WAPAL LOC728849
WAPAL PSMA3
WAPAL MARCKS
WAPAL HNRNPA2B1
WAPAL SUZ12
WAPAL UBXN4
WAPAL EPRS
WAPAL CCT6A
WAPAL RBM39
WAPAL YWHAE
WAPAL ZNHIT3
WAPAL MAPK1IP1L
WAPAL TTYH2
WAPAL TTC3
WAPAL RAB3GAP1
WAPAL PDIA6
WAPAL RBM34
WAPAL SAFB
WAPAL COMT
WAPAL KIAA0174
WAPAL BMI1
WAPAL COX4I1
WAPAL LAMP2
WAPAL MCFD2
WAPAL CHMP1A
WAPAL CSNK2A2
WAPAL TAF7
WAPAL UBE4A
WAPAL ZNF638
WAPAL MSTP9
WAPAL SLC35A1
WAPAL CNN3
WAPAL TLK2
WAPAL UBE2A
WAPAL EIF4G2
WAPAL UBE2N
WAPAL SFPQ
WAPAL RBMX
WAPAL RABGGTB
WAPAL RELA
WAPAL PUM1
WAPAL HNRNPK
WAPAL SFRS11
WAPAL PRKACB
WAPAL PPP2R5E
WAPAL CKAP5
WAPAL ACTG1
WAPAL PPP2R5C
GRP EDN2
GRP HSD17B3
GRP PAX2
DNASE1L1 IER3
MPV17 DPF2
MPV17 PPP2R1A
MPV17 TRIM15
MPV17 ADD1
MPV17 UBA1
MPV17 MYLPF
MPV17 ATP5B
MPV17 ABL1
MPV17 MLF2
MPV17 CNP
MPV17 WASF3
MPV17 ARF3
MPV17 RGL2
MPV17 SFRS3
MPV17 ARHGEF1
MPV17 GATM
MPV17 PDK2
MPV17 H3F3B
MPV17 TH
MPV17 STXBP1
MPV17 ST3GAL1
MPV17 NR5A1
MPV17 TRO
MPV17 EFEMP2
MPV17 ENO2
MPV17 PCDHGC3
MPV17 RAE1
MPV17 SMARCD1
MPV17 EDEM1
MPV17 BLVRB
MPV17 CALM3
MPV17 MPG
MPV17 ACSL1
MPV17 SUPT4H1
MPV17 CES2
MPV17 UBC
MPV17 MFGE8
MPV17 SYN1
DNASE1L3 ACOX2
DNASE1L3 MUC1
DNASE1L3 SDC4
DNASE1L3 ZNF8
DNASE1L3 SLC39A9
DNASE1L3 MYLPF
DNASE1L3 ELK4
DNASE1L3 PTPN1
DNASE1L3 BRD3
ZFP161 OAS2
ZFP161 MST1R
ZFP161 CPB2
COL4A6 GDI2
COL4A6 ACAT1
COL4A6 GRM4
COL4A6 SNRPN
COL4A5 KRT35
COL4A5 YWHAE
COL4A4 GABRQ
COL4A2 ACTA2
COL4A2 PDGFRB
COL4A2 YWHAQ
COL4A2 COL4A1
COL4A2 PSMD6
COL4A2 SLC5A5
COL4A2 COL3A1
COL4A2 FABP5L7
COL4A2 GABRA1
COL4A2 A2M
COL4A2 MYH9
COL4A2 SPARC
COL4A2 B4GALT1
COL4A2 PSMC2
COL4A2 PDIA6
COL4A2 IGFBP4
COL4A2 SNRPB
COL4A2 LOC100131311
COL4A2 C5orf13
COL4A2 FN1
COL4A2 CTGF
COL4A2 COL1A2
COL4A2 COL1A1
COL4A2 CCNI
COL4A1 PDGFRB
COL4A1 ITGB5
COL4A1 FN1
COL4A1 IGFBP5
COL4A1 SPARC
COL4A1 TIMP3
COL4A1 A2M
COL4A1 KDELR2
COL4A1 CTGF
COL4A1 COL1A2
COL4A1 IGFBP4
COL4A1 COL1A1
COL4A1 COL3A1
COL4A1 LOC96610
COL4A1 PSMC2
COL4A1 CCNI
HDHD1A DRG2
HDHD1A USP4
HDHD1A SLC39A9
HDHD1A USP11
HDHD1A ATP6V0A1
HDHD1A ZWINTAS
HDHD1A PAK1
HDHD1A PTPN5
CNTFR PLK3
CNTFR MED22
CNTFR DEFB4
CNTFR RPS15A
CNTFR STXBP2
CNTFR ABAT
CNTFR CRYGC
CNTFR PDE1C
CNTFR CHIT1
CNTFR RDH5
CNTFR TNFSF9
CNTFR C9
CNTFR EDN2
CNTFR NPPB
CNTFR PDCD1
CNTFR HSPB3
CNTFR CARS
CNTFR NAT6
CNTFR POU4F1
CNTFR PPARD
CNTFR RAE1
CNTFR RAB3A
CNTFR MTMR3
CNTFR RPL34
CNTFR MAP3K10
CNTFR CLK3
CNTFR TBL3
GART RFC5
GART HSPA13
GART GCSH
GART DBP
TACR3 IL7R
TACR3 FASTK
TACR3 PTPRR
TACR3 HLA-C
TACR3 CLCN7
TACR3 KRT85
TACR3 HR44
TACR3 PAPPA
TACR3 SCNN1G
TACR3 KLK3
TACR3 SCN1B
TACR3 GABRB1
TACR3 IL1R2
TACR3 LDHB
TACR3 GPR6
TACR2 CD34
TACR2 RPS15A
TACR2 FLT1
TACR2 MADD
TACR2 INPPL1
TACR2 GRK6
TACR2 MT3
TACR2 ZNF8
TACR2 IL8
TACR2 AQP6
TACR2 APPBP2
TACR2 MUC2
TACR2 HERPUD1
TACR2 ARPC4
TACR2 LTK
TACR2 ETV1
TACR2 ABI2
TACR2 SSTR3
TACR2 ATP6V0A1
TACR2 UBC
TACR2 MME
TACR2 ATP6V1C1
TACR2 PAK2
TACR1 SLC2A5
TACR1 ADORA3
TACR1 TNXB
TACR1 CHKB
TACR1 RPL10A
TACR1 KRT12
TACR1 KRT5
TACR1 GCGR
TACR1 STARD3
TACR1 SRY
TACR1 CCL25
TACR1 GRM1
TACR1 LDHB
TACR1 DAG1
ITGAX KIAA0195
ITGAX NCKAP1L
ITGAX MFGE8
ITGAX PRKAG1
ITGAX NCSTN
ITGAX ARAF
ITGAX SFTPA1B
ITGAX GCM1
ITGAX FLT4
ITGAX PITPNA
ITGAX KLHDC3
ITGAX SLC30A3
ITGAX BMP8A
ITGAX MADD
ITGAX CETN2
ITGAX FGR
ITGAX PIK3R2
ITGAX AP1B1
ITGAX GTF2I
ITGAX TCF20
ITGAX ETV1
ITGAX ZNF91
ITGAX TBXA2R
ITGAX REG1A
ITGAX SLC38A3
ITGAX FCGR2B
ITGAX PPP1R11
ITGAX SMARCD1
ITGAX MOBP
ITGAX BNIP1
ITGAX NFIC
ITGAX ZWINTAS
ITGAX HYAL3
ITGAX CHRND
ITGAX RING1
ITGAX SSTR4
ITGAX BAT1
ITGAX ZNF117
ITGAX ZNF37A
RPS6KA1 MATN1
RPS6KA1 AR
RPS6KA2 INPP5K
RPS6KA2 GRK4
RPS6KA3 ITGA8
RPS6KA3 TRIM32
RPS6KA3 FGR
RPS6KA3 CYP2C19
RPS6KA3 TOMM20
RPS6KA3 RNF103
RPS6KA3 MCFD2
RPS6KA3 BNIP1
WFDC2 CTSA
KCNH2 ERBB2
KCNH2 KLF4
KCNH2 PSMD9
KCNH2 CD79A
TP53I11 PLK3
TP53I11 RPS6
TP53I11 FOXO4
TP53I11 NKG7
TP53I11 IDH3B
TP53I11 BTG2
TP53I11 NAP1L1
TP53I11 ATP13A3
TP53I11 SFRS3
TP53I11 TRADD
TP53I11 KRT6B
TP53I11 IGBP1
TP53I11 MUC2
TP53I11 RAE1
TP53I11 KIAA0040
TP53I11 ZNF22
TP53I11 GYPA
TP53I11 IGHM
TP53I11 GPR3
TP53I11 BCAM
TP53I11 TFAP4
TP53I11 GLRA2
TP53I11 CA6
TP53I11 RPL10A
TP53I11 FBL
TP53I11 TBL3
ATAD4 SMARCC2
ATAD4 FXYD3
ATAD4 MFGE8
ATAD4 AFF3
ATAD4 POMC
ATAD4 CD34
ATAD4 AGER
ATAD4 KRT35
ATAD4 RAPGEF5
ATAD4 MICB
ATAD4 SLC30A3
ATAD4 COL11A2
ATAD4 CYP2F1
ATAD4 GRK6
ATAD4 GNB2L1
ATAD4 FLII
ATAD4 KLHDC10
ATAD4 CTAG1B
ATAD4 RNASE3
ATAD4 KCNJ4
ATAD4 AQP2
ATAD4 AQP3
ATAD4 CENPI
ATAD4 MUC2
ATAD4 HK1
ATAD4 C4orf10
ATAD4 BCAT2
ATAD4 SERPINB8
ATAD4 CYP3A4
ATAD4 RPL18
ATAD4 INPP5E
ATAD4 GPR3
ATAD4 LOC91316
ATAD4 LST1
ATAD4 PDXDC1
ATAD4 CXCL9
ATAD4 INPP5J
ATAD4 ACSL1
ATAD4 RPS5
ATAD4 ACOX2
ATAD4 GFRA2
ATAD4 CD3E
ATAD4 MMP11
ATAD4 CTLA4
ATAD4 HLA-C
ATAD4 HP
ATAD4 PROL1
ATAD4 ST14
ATAD4 GPLD1
ATAD4 NOP14
ATAD4 CCR9
ATAD4 GAST
ATAD4 APOB
ATAD4 ST3GAL4
ATAD4 TNXB
ATAD4 ITPKC
ATAD4 SLC5A11
ATAD4 CCL22
ATAD4 MAP1A
ATAD4 GUCY2C
ATAD4 KIAA0195
ATAD4 TRO
ATAD4 EFEMP2
ATAD4 IGL@
ATAD4 NCAPD3
ATAD4 VEGFC
ATAD4 PAX8
ATAD4 PTPN5
ATAD4 INHA
ATAD4 BCAM
ATAD4 GALK1
ATAD4 TAF1
ATAD4 ZC3H3
ATAD4 AR
ATAD4 ATP6V0A1
ATAD4 COX10
ATAD4 TFDP1
ATAD4 GLA
ATAD4 RPS15A
ATAD4 CYLC2
ATAD4 STXBP2
ATAD4 FABP3
ATAD4 CLTCL1
ATAD4 ABL1
ATAD4 MUC5B
ATAD4 OR2H1
ATAD4 POFUT1
ATAD4 SPI1
ATAD4 GAS2L1
ATAD4 LPAL2
ATAD4 RRAD
ATAD4 KRT85
ATAD4 PTPN6
ATAD4 RPL13A
ATAD4 S100A7
ATAD4 CST6
ATAD4 KDR
ATAD4 KIAA0513
ATAD4 GNB3
ATAD4 CD68
ATAD4 PLCD1
ATAD4 LTK
ATAD4 CD8B
ATAD4 LLGL1
ATAD4 TSTA3
ATAD4 CDH5
ATAD4 ADRB3
ATAD4 RPL10A
ATAD4 HLA-DOB
ATAD4 NEU1
ATAD4 SLAMF1
ATAD4 RPS19
ATAD4 MYLPF
ATAD4 P2RX5
ATAD4 ELF4
ATAD4 SPTBN1
ATAD4 DRG2
ATAD4 RPL29
ATAD4 RPL28
ATAD4 TWIST1
ATAD4 DGKQ
ATAD4 ZNF8
ATAD4 IL1R2
ATAD4 PEA15
ATAD4 DNASE1
ATAD4 RABGGTA
ATAD4 LPCAT3
ATAD4 RENBP
ATAD4 NOS1
ATAD4 REG1A
ATAD4 REG1B
ATAD4 NRGN
ATAD4 FCGR2B
ATAD4 CD40
ATAD4 PRKCG
ATAD4 CES2
ATAD4 REG1P
ATAD4 EFNA1
ATAD4 SNRPC
ATAD4 BBS9
ATAD4 PTPRU
ATAD4 HRG
ATAD4 PCDH1
ATAD4 COL14A1
ATAD4 LOC201229
ATAD4 PDK2
ATAD4 SCN1B
ATAD4 FUT2
ATAD4 CHRND
ATAD4 CHRNE
ATAD4 PTPRN
ATAD4 BAP1
ATAD4 HLA-DQA1
HLCS BBS9
HLCS ACSL1
HLCS DGKQ
HLCS SILV
PSMD11 RGL2
PSMD11 TIMP2
PSMD11 MFGE8
PSMD11 HUWE1
PSMD11 MEN1
PSMD11 SF1
PSMD11 CHN2
PSMD11 ADD3
PSMD11 APLP2
PSMD11 RBM15B
PSMD11 VBP1
PSMD11 GPS1
PSMD11 SMG7
PSMD11 LOC100133166
PSMD11 DNMT1
PSMD11 ATP6AP1
PSMD11 BCLAF1
PSMD11 THRA
PSMD11 POU5F1
PSMD11 IP6K1
PSMD11 USF2
PSMD11 ARHGEF12
PSMD11 IARS
PSMD11 TRIM26
PSMD11 C16orf45
PSMD11 UTP14C
PSMD11 CSNK2A1
PSMD11 BRD3
PSMD11 GSK3A
PSMD11 SLC2A1
PSMD11 SUPT4H1
PSMD11 GRB2
PSMD11 UPF1
PSMD11 STMN1
PSMD11 SPTAN1
PSMD11 DHX38
PSMD11 RNH1
PSMD11 CLTC
PSMD11 SLC9A6
PSMD11 CAP1
PSMD11 H3F3B
PSMD11 TNFRSF4
PSMD11 NPEPPS
PSMD11 KIAA0195
PSMD11 TRO
PSMD11 SEC13
PSMD11 EFEMP2
PSMD11 UBA1
PSMD11 ACO1
PSMD11 ACO2
PSMD11 BNIP1
PSMD11 CSNK1A1
PSMD11 TNFAIP1
PSMD11 PSD
PSMD11 PSMD12
PSMD11 CES2
PSMD11 GPX4
PSMD11 FLOT2
PSMD11 MCM3
PSMD11 ARF1
PSMD11 EIF4A3
PSMD11 PKM2
PSMD11 PI4KB
PSMD11 PI4KA
PSMD11 CIRBP
PSMD11 SEC14L1
PSMD11 SMAD7
PSMD11 RPL18A
PSMD11 SMAD2
PSMD11 STXBP1
PSMD11 ZNF32
PSMD11 RPS2
PSMD11 ABL1
PSMD11 ATP5B
PSMD11 DGCR6
PSMD11 SH3GL3
PSMD11 RPS8
PSMD11 CNTD1
PSMD11 MLF2
PSMD11 NCOA4
PSMD11 ARF3
PSMD11 PSEN1
PSMD11 AP2M1
PSMD11 MAPK6
PSMD11 AAMP
PSMD11 DDB2
PSMD11 ATP6V0C
PSMD11 SEPW1
PSMD11 RAB1A
PSMD11 PSMD1
PSMD11 GNB1
PSMD11 KIAA0226
PSMD11 GGA3
PSMD11 PRKAR1A
PSMD11 ADA
PSMD11 SF3B2
PSMD11 ATP6V1E1
PSMD11 SECISBP2L
PSMD11 PRKACA
PSMD11 AGPAT1
PSMD11 CDK9
PSMD11 PSMB2
PSMD11 USP8
PSMD11 PPP2R1A
PSMD11 RPS17
PSMD11 CHGB
PSMD11 CD59
PSMD11 REG1P
PSMD11 USP7
PSMD11 MAP2K2
PSMD11 MYLPF
PSMD11 MAP4
PSMD11 MPI
PSMD11 GCDH
PSMD11 IDH3A
PSMD11 SALL2
PSMD11 SFRS4
PSMD11 DDX18
PSMD11 RFTN1
PSMD11 YWHAB
PSMD11 AP1B1
PSMD11 RAC1
PSMD11 WARS
PSMD11 CASC3
PSMD11 USP11
PSMD11 SNRPN
PSMD11 GPD1L
PSMD11 TAX1BP1
PSMD11 RAB21
PSMD11 VAMP7
PSMD11 AARS
PSMD11 ENO2
PSMD11 EBP
PSMD11 CREBBP
PSMD11 GNA11
PSMD11 FUCA1
TOP1 RAB21
TOP1 PSMA4
TOP1 HMGN1
TOP1 SUMO1
TOP1 PSMD6
TOP1 HNRNPU
TOP1 PRKACA
TOP1 RTCD1
TOP1 H3F3A
TOP1 MCM3
TOP1 PSMB5
TOP1 PTPRK
TOP1 KPNA2
PSMD12 PPP2R1A
PSMD12 ATP6AP1
PSMD12 CHGB
PSMD12 SMAD7
PSMD12 STXBP1
PSMD12 ZNF32
PSMD12 CLTC
PSMD12 ATP5B
PSMD12 SEC14L1
PSMD12 SON
PSMD12 HTRA1
PSMD12 SH3GL3
PSMD12 SLC9A6
PSMD12 NUP62
PSMD12 LOC100133166
PSMD12 ARF3
PSMD12 BCLAF1
PSMD12 DGCR6
PSMD12 PDIA5
PSMD12 GRB2
PSMD12 MAPK6
PSMD12 H3F3B
PSMD12 DUSP5
PSMD12 CST3
PSMD12 PSMC5
PSMD12 MYT1
PSMD12 ATP6V0C
PSMD12 ARHGEF12
PSMD12 SEPW1
PSMD12 TRIM26
PSMD12 GNB1
PSMD12 SMG7
PSMD12 YWHAB
PSMD12 ENO2
PSMD12 LPL
PSMD12 SNRPN
PSMD12 SUPT4H1
PSMD12 MADD
PSMD12 ALDOA
PSMD12 ACO2
PSMD12 IP6K1
PSMD12 PTPN4
PSMD12 TIAF1
PSMD12 DDX5
PSMD12 MEF2A
PSMD12 SSTR2
PSMD12 PRKACA
PSMD12 ZNF91
PSMD12 ATP6V1E1
KHK PLCG1
KHK COL19A1
KHK KIAA0196
KHK CHRNG
RAG1 AQP3
BOP1 DAZL
GIT2 BMPR1A
NR0B2 CRYBB1
HLF BCL2L1
HLF NRL
HLF CDKL5
HLF WNT10B
HLF INPP5K
HLF TBC1D5
HLF AHDC1
HLF SMARCD1
HLF L1CAM
HLF ACHE
HLF CLK2
HLF BCL3
CCNG1 IL2RG
CCNG1 TEC
CCNG1 RPL10A
CCNG1 CEBPZ
CCNG1 RELA
CCNG1 NPM1
CCNG1 THOC1
CCNG1 CD79A
SPR HTT
TOP3B MYLPF
GANAB SMN2
GANAB POLA2
GANAB ZCCHC11
GANAB AOC2
GANAB HMGN3
GANAB VBP1
GANAB MFGE8
GANAB RAD23A
GANAB SSRP1
GANAB PABPC4
GANAB PSMD2
GANAB ATP2B1
GANAB RNPEP
GANAB CTTN
GANAB GTF2A2
GANAB HNRNPH2
GANAB VDAC1
GANAB YES1
GANAB PNRC1
GANAB NUP153
GANAB RSU1
GANAB BTG3
GANAB PSMA3
GANAB ARHGEF7
GANAB FAM175B
GANAB WWP1
GANAB SFRS3
GANAB BCLAF1
GANAB PPP2R5C
GANAB DAG1
GANAB CAPN2
GANAB PSMA4
GANAB PCBP1
GANAB DCT
GANAB SETDB1
GANAB TRA2B
GANAB PXN
GANAB MAPK1IP1L
GANAB SRF
GANAB SUZ12
GANAB FMO4
GANAB SRP14
GANAB COMT
GANAB MCAM
GANAB TMEM97
GANAB EIF1AP1
GANAB GINS1
GANAB EIF4H
GANAB CKAP5
GANAB PARP1
GANAB EPCAM
GANAB TRIP12
GANAB PPP2R5E
GANAB SRPK1
GANAB CSNK2A2
GANAB TAF7
GANAB DDX21
GANAB PPID
GANAB SLC25A46
GANAB TLK2
GANAB SLC16A1
GANAB PHC2
GANAB UBE2N
GANAB RABGGTB
GANAB PUM1
GANAB BAT3
GANAB DPM1
GANAB SRRD
GANAB M6PR
GANAB MUT
GANAB TXNRD1
GANAB AGFG1
GHRH CCT6A
GHRH RPS23
GHRH TSPY3
GHRH UNG
GHRH TNXB
GHRH HNRNPU
GHRH NF1
GHRH PCBP1
GHRH ITPR3
GHRH KIAA0101
GHRH MAPRE1
CD40LG GPR3
CD40LG LIPA
CD40LG DAZAP2
CD40LG RBM15B
CD40LG RBL1
CD40LG SALL2
CD40LG CNTD1
CD40LG RAD9A
CD40LG NAGA
CD40LG CD86
CD40LG EIF1AP1
CD40LG PTP4A1
CD40LG TRIM25
CD40LG B4GALT1
CD40LG RELA
CD40LG ZNF133
CD40LG UQCRB
CD40LG NPAT
SMAD4 LMF2
SMAD4 ZCCHC11
SMAD4 HDAC2
SMAD4 YY1
SMAD4 ACTG1
SMAD4 MUT
SMAD4 METAP1
SMAD4 EP300
SMAD4 UBXN4
SMAD4 SMAD1
SMAD4 BCLAF1
SMAD4 MYL7
SMAD4 CCNG2
SMAD4 TMEM131
SMAD4 CAPRIN1
SMAD4 RBBP4
SMAD4 XRCC5
SMAD4 LOC728849
SMAD4 POLA2
SMAD4 SET
SMAD4 TANK
SMAD4 USP7
SMAD4 IL8RB
SMAD4 ATP13A3
SMAD4 SFRS3
SMAD4 HNRNPU
SMAD4 TATDN2
SMAD4 ETF1
SMAD4 SUMO1
SMAD4 HNRNPK
SMAD4 PTP4A1
SMAD4 RTCD1
SMAD4 H3F3A
SMAD4 TM9SF2
SMAD4 DYRK1A
SMAD4 RELA
SMAD4 RBM39
SMAD4 MSH2
SMAD4 TRA2B
SMAD4 HNRNPM
SMAD4 PCNA
SMAD4 WTAP
SMAD4 MAPK1IP1L
SMAD4 HK3
SMAD4 TOP2B
SMAD4 SAFB
SMAD4 TRIM23
SMAD4 SS18
SMAD4 BMS1
SMAD4 PPP2R5E
SMAD4 SRPK1
SMAD4 PSMB5
SMAD4 BRD2
SMAD4 TAF7
SMAD4 MARCKS
SMAD4 CNN3
SMAD4 CUX1
SMAD4 HNRNPA2B1
SMAD4 DNAJC7
SMAD4 SFPQ
SMAD4 CSTF3
SMAD4 RBMX
SMAD4 NUP153
SMAD4 SSR1
SMAD4 TCP1
SMAD4 PIK3R4
SMAD4 RNF103
SMAD4 GLRA2
SMAD4 COPB1
SMAD4 CXorf40B
SMAD4 HLTF
SMAD4 CUL3
SMAD4 UQCRC2
SMAD4 CCBL2
SMAD5 SOD2
SMAD5 RNPEP
SMAD5 DYRK2
SMAD5 CSF1R
SMAD5 NUMB
SMAD7 USP8
SMAD7 ACVR1
SMAD7 CIRBP
SMAD7 CHGB
SMAD7 SALL2
SMAD7 MED24
SMAD7 SOD2
SMAD7 SLC9A6
SMAD7 CDC16
SMAD7 LOC100133166
SMAD7 ARF3
SMAD7 PSEN1
SMAD7 RGL2
SMAD7 ATP6AP1
SMAD7 BCLAF1
SMAD7 AP2M1
SMAD7 JUP
SMAD7 H3F3B
SMAD7 DDX5
SMAD7 YWHAB
SMAD7 AP3D1
SMAD7 PSMC5
SMAD7 MYT1
SMAD7 ATP6V0C
SMAD7 ARHGEF12
SMAD7 TRIM26
SMAD7 KANK1
SMAD7 GNB1
SMAD7 ARPC4
SMAD7 IL32
SMAD7 SNRPN
SMAD7 KLC1
SMAD7 STAT3
SMAD7 ACO2
SMAD7 AP1B1
SMAD7 VAV1
SMAD7 CCND2
SMAD7 NONO
SMAD7 SSTR2
SMAD7 GPX4
SMAD7 GNA11
SMAD7 MMD
SMAD7 MAPRE2
SMAD7 VPS72
SMAD1 MORC3
SMAD1 ANKRD46
SMAD1 ACTG1
SMAD1 LIMK2
SMAD1 MARCKS
SMAD1 FUBP1
SMAD1 AGER
SMAD1 THBS3
SMAD1 SUMO2
SMAD1 TAF11
SMAD1 PUM1
SMAD1 ATP5O
SMAD1 NR5A1
SMAD1 FMR1
SMAD1 SMARCA1
SMAD1 RB1CC1
SMAD1 UQCRB
SMAD1 LOC728849
SMAD1 CBX1
SMAD1 GNAI1
SMAD1 TIAM1
SMAD1 C21orf2
SMAD1 SKP1
SMAD1 IL8RB
SMAD1 AFAP1
SMAD1 TUBA1A
SMAD1 CXorf40B
SMAD1 ACADM
SMAD1 GTF2B
SMAD1 HNRNPK
SMAD1 PTP4A1
SMAD1 SLC35A1
SMAD1 H3F3A
SMAD1 PCBP1
SMAD1 DYRK1A
SMAD1 RELA
SMAD1 TOP2B
SMAD1 ISCU
SMAD1 MAPK1IP1L
SMAD1 GUCY2D
SMAD1 RCN2
SMAD1 CTF1
SMAD1 NFIB
SMAD1 QDPR
SMAD1 TRIM26
SMAD1 SAFB
SMAD1 NASP
SMAD1 KIAA0174
SMAD1 MLLT11
SMAD1 HERC1
SMAD1 B4GALT1
SMAD1 SFPQ
SMAD1 SNRPN
SMAD1 HTATSF1
SMAD1 UNG
SMAD1 CALM2
SMAD1 CHMP1A
SMAD1 GDI1
SMAD1 BRD2
SMAD1 HMGN2
SMAD1 CASC3
SMAD1 DAZAP2
SMAD1 CASP2
SMAD1 BCLAF1
SMAD1 GPC1
SMAD1 PTPN12
SMAD1 MST1R
SMAD1 PKIA
SMAD1 RBMX
SMAD1 TRAM1
SMAD1 U2AF1
SMAD1 TFCP2
SMAD1 DEK
SMAD1 SFRS11
SMAD1 EIF4G2
SMAD1 PFN2
SMAD1 CD24
SMAD2 PKM2
SMAD2 AP1B1
SMAD2 TMED10
CAMK4 ZNF177
CAMK4 KANK1
CAMK4 PRM2
SHROOM2 CNR1
SHROOM2 RPS23
SHROOM2 NPM1
SHROOM2 MAN2A2
SHROOM2 NHLH1
SHROOM2 CXCR4
SHROOM2 NDP
SHROOM2 CRIP2
SHROOM2 PTPRK
SHROOM2 ALDH1A3
FOXM1 TYMS
FOXM1 POLD2
FOXM1 SNRPG
FOXM1 IL2RG
MTIF2 DCT
MTIF2 ARHGDIA
MTIF2 PRMT5
SNTB2 PPP6C
OR2H1 AVPR1B
OR2H1 PHKG2
OR2H1 WWP2
OR2H1 MFGE8
OR2H1 SPTB
OR2H1 CD34
OR2H1 CPE
OR2H1 LTK
OR2H1 TNNC1
OR2H1 IKBKE
OR2H1 MICB
OR2H1 SLC30A3
OR2H1 MVK
OR2H1 COL11A2
OR2H1 CYP2F1
OR2H1 ZNF148
OR2H1 DHRS2
OR2H1 DGCR6
OR2H1 TSC1
OR2H1 OAS2
OR2H1 TTYH2
OR2H1 TAGLN2
OR2H1 CDH5
OR2H1 CDH4
OR2H1 AQP2
OR2H1 RNASE4
OR2H1 MUC1
OR2H1 HK1
OR2H1 TRIM21
OR2H1 AGER
OR2H1 SMARCD1
OR2H1 GYPB
OR2H1 GH2
OR2H1 CXCL9
OR2H1 GRB10
OR2H1 INPP5J
OR2H1 ZNF177
OR2H1 GSK3A
OR2H1 RUNX2
OR2H1 PTEN
OR2H1 POP1
OR2H1 GFRA2
OR2H1 SLC14A2
OR2H1 ZNF37A
OR2H1 CD3E
OR2H1 PAK2
OR2H1 VPS72
OR2H1 CCL2
OR2H1 GHRHR
OR2H1 SLC2A4
OR2H1 STMN1
OR2H1 MMP11
OR2H1 RRAD
OR2H1 HP
OR2H1 ALDH3A1
OR2H1 PSD
OR2H1 DHX34
OR2H1 KIAA0195
OR2H1 CHIC1
OR2H1 APOB
OR2H1 ZNF167
OR2H1 IFNA21
OR2H1 UGP2
OR2H1 TFE3
OR2H1 B4GALT1
OR2H1 CCL22
OR2H1 GRM1
OR2H1 CTLA4
OR2H1 ODF1
OR2H1 RNPS1
OR2H1 TRO
OR2H1 NCAPD3
OR2H1 BLK
OR2H1 ITPR2
OR2H1 STAT3
OR2H1 BNIP1
OR2H1 FTO
OR2H1 TRBC1
OR2H1 MPG
OR2H1 BCAM
OR2H1 LMAN1
OR2H1 TAF1
OR2H1 CALML3
OR2H1 SDC4
OR2H1 RING1
OR2H1 PAK1
OR2H1 PDE6B
OR2H1 CRYBB1
OR2H1 ATP6V0A1
OR2H1 CHI3L2
OR2H1 IL32
OR2H1 SLC18A1
OR2H1 PROC
OR2H1 SYN1
OR2H1 ASNA1
OR2H1 PI4KA
OR2H1 CLOCK
OR2H1 GPER
OR2H1 GLA
OR2H1 MAP1A
OR2H1 MEN1
OR2H1 KRT2
OR2H1 KRT1
OR2H1 FABP3
OR2H1 ADCYAP1
OR2H1 ABL1
OR2H1 DCTN1
OR2H1 NCAM1
OR2H1 SH3GL3
OR2H1 FLT1
OR2H1 CNTD1
OR2H1 GAS2L1
OR2H1 TNFAIP1
OR2H1 LPAL2
OR2H1 ARF3
OR2H1 TEF
OR2H1 PAX8
OR2H1 USF2
OR2H1 PTPN5
OR2H1 S100A7
OR2H1 CST4
OR2H1 RNF113A
OR2H1 TBXA2R
OR2H1 TRIO
OR2H1 HMGA2
OR2H1 NAT6
OR2H1 SPIB
OR2H1 TCEAL1
OR2H1 JOSD1
OR2H1 CD8B
OR2H1 APOC3
OR2H1 NPAT
OR2H1 C4orf8
OR2H1 KCNJ4
OR2H1 ACOX2
OR2H1 SECISBP2L
OR2H1 ADRB3
OR2H1 RPL10A
OR2H1 HLA-DOB
OR2H1 MPO
OR2H1 PPP2R1B
OR2H1 PHB2
OR2H1 HNF4A
OR2H1 PSMD7
OR2H1 ERCC4
OR2H1 ERCC5
OR2H1 ACRV1
OR2H1 MYLPF
OR2H1 FMR1
OR2H1 ELF4
OR2H1 SPTBN1
OR2H1 DRG2
OR2H1 FUT2
OR2H1 PGC
OR2H1 ZNF8
OR2H1 PEA15
OR2H1 DNASE1
OR2H1 LPCAT3
OR2H1 MSX1
OR2H1 ZWINTAS
OR2H1 KRT12
OR2H1 RENBP
OR2H1 NOS1
OR2H1 PDGFB
OR2H1 TDO2
OR2H1 REG1A
OR2H1 CNP
OR2H1 ST3GAL4
OR2H1 NR4A1
OR2H1 FCGR2B
OR2H1 MLL
OR2H1 CES2
OR2H1 REG1P
OR2H1 CYP2A6
OR2H1 MOBP
OR2H1 BBS9
OR2H1 KIAA0226
OR2H1 PDLIM1
OR2H1 HRG
OR2H1 PCDH1
OR2H1 COL14A1
OR2H1 LGALS9
OR2H1 PDK2
OR2H1 SCN1B
OR2H1 PNMT
OR2H1 CHRND
OR2H1 FOLR1
EXOSC10 IK
IL3 CTSE
ARF3 AVPR1B
ARF3 AP3S2
ARF3 HSF2
ARF3 ADD1
ARF3 SLC6A8
ARF3 CD34
ARF3 MEN1
ARF3 SF1
ARF3 AKT1
ARF3 DDX18
ARF3 KIFAP3
ARF3 GCM1
ARF3 SON
ARF3 UBTF
ARF3 GPS1
ARF3 SMG7
ARF3 LOC100133166
ARF3 MPP3
ARF3 PRL
ARF3 CLOCK
ARF3 ATP6AP1
ARF3 BCLAF1
ARF3 DYNLT3
ARF3 DGCR6
ARF3 PPP2R3A
ARF3 GOLGA1
ARF3 SRPK2
ARF3 MARCKS
ARF3 CSNK2A1
ARF3 RBM25
ARF3 DDB1
ARF3 NNT
ARF3 MAPRE2
ARF3 ISCU
ARF3 ARHGEF12
ARF3 FAM3C
ARF3 NFIC
ARF3 PTOV1
ARF3 TRIM26
ARF3 SFRS4
ARF3 NOMO1
ARF3 C16orf45
ARF3 FXR2
ARF3 PCDHGC3
ARF3 SMARCD1
ARF3 EDEM1
ARF3 HRG
ARF3 PAFAH1B1
ARF3 IP6K1
ARF3 BRD3
ARF3 PTTG1IP
ARF3 SNAP25
ARF3 ACCN2
ARF3 PDXDC1
ARF3 NME3
ARF3 ACSL1
ARF3 GSK3A
ARF3 PKIA
ARF3 SLC2A1
ARF3 SUPT4H1
ARF3 GRB2
ARF3 BMPR2
ARF3 DPP6
ARF3 UBC
ARF3 KLC1
ARF3 PAK1
ARF3 VPS72
ARF3 CCND2
ARF3 ATP6V1A
ARF3 SPTAN1
ARF3 CDKN1A
ARF3 MED24
ARF3 PUM2
ARF3 LEPROT
ARF3 CNTN1
ARF3 DNM1
ARF3 RNH1
ARF3 CLTC
ARF3 ATP5B
ARF3 PITPNA
ARF3 KLHDC3
ARF3 MADD
ARF3 CPE
ARF3 SLC9A6
ARF3 THRA
ARF3 RABGGTA
ARF3 RRAGB
ARF3 ZNF167
ARF3 JUP
ARF3 H3F3B
ARF3 TNFRSF4
ARF3 PRKACA
ARF3 GTF2I
ARF3 NPEPPS
ARF3 DHPS
ARF3 TTC1
ARF3 KIAA0195
ARF3 TRO
ARF3 OGDH
ARF3 MLLT11
ARF3 FTO
ARF3 PPP1R10
ARF3 POLR2A
ARF3 UBA1
ARF3 SCRN1
ARF3 ACO2
ARF3 BNIP1
ARF3 PTPN5
ARF3 PTPN4
ARF3 C5orf13
ARF3 HERC1
ARF3 SUPT6H
ARF3 MDC1
ARF3 G6PD
ARF3 PSD
ARF3 MEF2A
ARF3 CES2
ARF3 BAT3
ARF3 ATP6V0A1
ARF3 FLOT2
ARF3 MPP2
ARF3 DCTN1
ARF3 REG1P
ARF3 SLC18A1
ARF3 ARF1
ARF3 PKM2
ARF3 EFNB1
ARF3 PI4KB
ARF3 PI4KA
ARF3 STIM1
ARF3 RCAN1
ARF3 SEC14L1
ARF3 RPL18A
ARF3 STXBP1
ARF3 OLFM1
ARF3 PRKAR2B
ARF3 UPF1
ARF3 RPS2
ARF3 CDSN
ARF3 ABL1
ARF3 STMN1
ARF3 ARHGEF1
ARF3 NCOR2
ARF3 SH3GL3
ARF3 CNTD1
ARF3 MLF2
ARF3 SDC4
ARF3 SKP1
ARF3 PSEN1
ARF3 USF2
ARF3 MAPK6
ARF3 AAMP
ARF3 GNAO1
ARF3 DUSP5
ARF3 NFKB2
ARF3 HIST2H2AA3
ARF3 NAP1L3
ARF3 ATP6V0C
ARF3 KIAA0430
ARF3 BBS9
ARF3 TNK2
ARF3 RAB1A
ARF3 PTP4A2
ARF3 GNB1
ARF3 ARL6IP1
ARF3 KIAA0226
ARF3 ENO2
ARF3 PRKAR1A
ARF3 SALL2
ARF3 FRY
ARF3 MVK
ARF3 GNAQ
ARF3 PPP1R7
ARF3 PMS2L3
ARF3 PIP5K1A
ARF3 EIF2AK2
ARF3 ALDH2
ARF3 STAT5B
ARF3 SECISBP2L
ARF3 SSTR2
ARF3 ATP1A3
ARF3 AGPAT1
ARF3 CDK9
ARF3 ZNF134
ARF3 ATP5F1
ARF3 PPP2R1A
ARF3 RPS17
ARF3 MAP4
ARF3 BPGM
ARF3 TNFAIP1
ARF3 CHGB
ARF3 KIAA0232
ARF3 USP4
ARF3 DGKQ
ARF3 MAP2
ARF3 MPRIP
ARF3 ATP5O
ARF3 RING1
ARF3 EPS8
ARF3 LOC91316
ARF3 SMARCA1
ARF3 SPOCK1
ARF3 GCDH
ARF3 SEPW1
ARF3 HNRNPC
ARF3 WASF3
ARF3 SFRS5
ARF3 RGL2
ARF3 IMPDH1
ARF3 MLH1
ARF3 ARHGAP1
ARF3 NUP188
ARF3 PEA15
ARF3 YWHAH
ARF3 LOC729602
ARF3 SOX4
ARF3 YWHAB
ARF3 AP1B1
ARF3 DGKD
ARF3 GPX4
ARF3 RENBP
ARF3 RRAGA
ARF3 RAC1
ARF3 KIAA0247
ARF3 WARS
ARF3 CASC3
ARF3 BUD31
ARF3 USP11
ARF3 SNRPN
ARF3 PPP3CA
ARF3 TAX1BP1
ARF3 DAZAP2
ARF3 PCDH1
ARF3 SPTBN1
ARF3 UTP14C
ARF3 GOLGB1
ARF3 ZNF91
ARF3 ACTR1A
ARF3 GNA11
ARF3 PTPRN
ARF3 FUCA1
ARF1 PKM2
ARF1 PSMD8
ARF1 ATP6V1E1
ARF1 APLP2
ARF1 SLC6A8
ARF1 PRDX2
ARF1 CHN2
ARF1 DNM1
ARF1 NPTX1
ARF1 ATP5B
ARF1 PIN1
ARF1 NCOR2
ARF1 SH3GL3
ARF1 PPAP2B
ARF1 SMG7
ARF1 SKP1
ARF1 DGCR6
ARF1 JUP
ARF1 H3F3B
ARF1 SAP18
ARF1 PTP4A2
ARF1 ILVBL
ARF1 NEUROG1
ARF1 MAPRE2
ARF1 MARS
ARF1 TAF6
ARF1 SEC13
ARF1 KIAA0247
ARF1 GNB1
ARF1 GNB3
ARF1 NOMO1
ARF1 RPN2
ARF1 RPUSD2
ARF1 ALDOA
ARF1 ACO2
ARF1 COX6A1
ARF1 IP6K1
ARF1 BCAP31
ARF1 ARL4D
ARF1 SNW1
ARF1 ATOX1
ARF1 PHC2
ARF1 DDT
ARF1 SLC35B1
ARF1 DDX5
ARF1 SSTR2
ARF1 ATP1A3
ARF1 AGPAT1
ARF1 GNA11
ARF1 PTPRO
ARF1 ACLY
ARF1 ILF2
SLC36A2 RPS10
SLC36A2 RPL9
SLC36A2 RPL6
SLC36A2 RPL27A
SLC36A2 RPS27A
SLC36A2 RPL35A
SLC36A2 RPS15A
SLC36A2 RPS7
SLC36A2 RNH1
SLC36A2 RPS9
SLC36A2 RPS8
SLC36A2 RPL27
SLC36A2 RPL13A
SLC36A2 MARCKS
SLC36A2 RPL36A
SLC36A2 RPS27
SLC36A2 RPS23
SLC36A2 RPS29
SLC36A2 CD24
SLC36A2 BRD2
SLC36A2 RPL39
SLC36A2 RPL34
SLC36A2 TUBB
SLC36A2 RBMX
SLC36A2 UBA52
SLC36A2 RPL10A
ARF4 ZCCHC11
ARF4 ACTG1
ARF4 SUMO1
ARF4 CPE
ARF4 SRP9
ARF4 UQCRB
ARF4 GOLGA4
ARF4 DYRK1A
ARF4 MAPRE1
ARF4 UBXN2B
ARF4 TSC22D1
ARF4 HK3
ARF4 PCBP1
ARF4 KIAA0174
ARF4 C21orf33
ARF4 BRD2
ARF4 TWF1
ARF4 UBE4A
ARF4 CNN3
ARF4 RBM39
ARF4 PTPN12
ARF4 METAP1
ARF4 IGHA1
ARF4 HIF1A
ARF4 HELZ
ARF4 PUM1
ARF4 SEPT7
ARF4 ACADM
ARF4 SLC30A1
ARF4 SLC35A1
ARF4 H3F3A
ARF4 NFIL3
ARF4 UBXN4
ARF4 TOP2B
ARF4 MAPK1IP1L
ARF4 EIF1AP1
ARF4 EIF4H
ARF4 TAF7
ARF4 ALDH4A1
ARF4 UBE2A
ARF4 DNAJC7
ARF4 TAF9
ARF4 CREBBP
ARF4 PPP2R5C
ARF4 MUT
ARF4 YY1
ARF4 SDCBP
ARF4 CCNG2
ARF4 CDC7
ARF4 SPCS2
ARF4 CSF1R
ARF4 HNRNPU
ARF4 HNRNPK
ARF4 RTCD1
ARF4 PSMA4
ARF4 TM9SF2
ARF4 PTP4A1
ARF4 LAMP2
ARF4 UBE2V2
ARF4 COPS5
ARF4 DUT
ARF4 GSTZ1
ARF4 ATP5F1
ARF4 MORC3
ARF4 KTN1
ARF4 LIMK2
ARF4 PSMD6
ARF4 MSH6
ARF4 MITF
ARF4 LOC728849
ARF4 SEC31A
ARF4 YWHAQ
ARF4 SFRS2
ARF4 SUZ12
ARF4 FSHR
ARF4 PSMC6
ARF4 YWHAE
ARF4 PCNA
ARF4 ARFIP2
ARF4 NAGA
ARF4 SNRPB
ARF4 IGHM
ARF4 SFRS11
SPARC ITGB5
SPARC FN1
SPARC PGRMC1
SPARC CYR61
SPARC GPNMB
SPARC TIMP3
SPARC GPX1
SPARC CTGF
SPARC COL1A2
SPARC COL1A1
SPARC COL3A1
SPARC A2M
ESPL1 CDKL5
ESPL1 PLA2G4A
ESPL1 JMJD1C
MOBP PRKAG1
MOBP SPTB
MOBP NQO2
MOBP AGER
MOBP GCM1
MOBP RREB1
MOBP HYOU1
MOBP GRK6
MOBP UPK1A
MOBP NAPG
MOBP ARHGEF12
MOBP AQP2
MOBP TSC22D1
MOBP MUC1
MOBP CPE
MOBP CSNK1G2
MOBP PRF1
MOBP SMARCD1
MOBP EDEM1
MOBP PAFAH1B1
MOBP LOC91316
MOBP PDXDC1
MOBP ZNF177
MOBP ZNF37A
MOBP CCL2
MOBP PROL1
MOBP TNFRSF14
MOBP SPRR1A
MOBP ARHGAP1
MOBP APPBP2
MOBP CHIC1
MOBP ASMT
MOBP ZNF167
MOBP CCL22
MOBP CTLA4
MOBP KIAA0195
MOBP TRO
MOBP NCAPD3
MOBP VEGFC
MOBP BNIP1
MOBP PTPN5
MOBP PTPN4
MOBP ESR2
MOBP MPO
MOBP PSD
MOBP ATP6V0A1
MOBP ZNF117
MOBP GPR17
MOBP GPER
MOBP KRT2
MOBP IGF2R
MOBP GABRA1
MOBP CNTD1
MOBP BTG3
MOBP SKP1
MOBP CSF1R
MOBP AAMP
MOBP NP
MOBP S100A7
MOBP LYST
MOBP TBXA2R
MOBP UCN
MOBP PRKAR1A
MOBP SALL2
MOBP LTK
MOBP PSIP1
MOBP CD8B
MOBP NPAT
MOBP MPRIP
MOBP SSTR3
MOBP SLC23A2
MOBP USP8
MOBP NCKAP1L
MOBP CYP17A1
MOBP ACRV1
MOBP MAPKAPK2
MOBP NUP188
MOBP MSX1
MOBP TRIM26
MOBP RENBP
MOBP REG1A
MOBP CNP
MOBP TMEM106A
MOBP NR4A1
MOBP FCGR2B
MOBP CASC3
MOBP BDH1
MOBP BBS9
MOBP ZNF157
MOBP CYP2C19
MOBP PPP3CA
HERC2P3 KIAA0182
HERC2P3 SLC6A6
HERC2P3 PI4KA
HERC2P3 STXBP1
HERC2P3 LEPROT
HERC2P3 BTN2A2
HERC2P3 LOC728849
HERC2P3 SLC9A6
HERC2P3 NCOA4
HERC2P3 PTGER3
HERC2P3 PDK2
HERC2P3 TRAPPC10
HERC2P3 MYST3
HERC2P3 HCG8
HERC2P3 MYT1
HERC2P3 CTLA4
HERC2P3 NPAT
HERC2P3 ARPC4
HERC2P3 HERC1
HERC2P3 ALDH6A1
HERC2P3 ESD
HERC2P3 SATB1
HERC2P3 IDUA
HERC2P3 CSNK2A1
HERC2P3 C5orf13
HERC2P3 NNT
HERC2P3 INPP5D
HERC2P3 PPP2CB
HERC2P3 MST1R
HERC2P3 POP1
HERC2P3 CES2
HERC2P3 ATP6V0A1
HERC2P3 PRKACB
HERC2P3 CLK2
HERC2P3 ZNF134
ART4 PPP2R1A
MT2A MT1P2
MEIS3P1 ABLIM1
MEIS3P1 ATP6V0A1
TCEA2 TSC22D1
TCEA2 VAV2
TCEA2 TTC9
TCEA2 ATP6V0A1
CALB1 BATF
CALB1 RPL9
CALB1 PLK3
CALB1 ABAT
CALB1 HBZ
CALB1 FBLN1
CALB1 DPEP1
CALB1 RPS9
CALB1 NEFL
CALB1 TNXB
CALB1 ITPKC
CALB1 RPL27A
CALB1 PLEC1
CALB1 MC5R
CALB1 LOC91316
CALB1 WIT1
CALB1 RPL4
CALB1 CD93
CALB1 APOBEC3B
CALB1 MT3
CALB1 SLC18A3
CALB1 ALPI
CALB1 POU2F2
CALB1 FBL
TCEA1 TSN
TCEA1 PRKAG1
TCEA1 GLUL
TCEA1 VDAC1
TCEA1 ZNF76
TCEA1 NCOR2
TCEA1 AP1B1
TCEA1 EFR3A
TCEA1 ANXA3
TCEA1 ANKRD46
TCEA1 CLNS1A
TCEA1 FNTA
TCEA1 EIF1AP1
TCEA1 UBE2V2
TCEA1 ATP6V1B2
TCEA1 CASC3
TCEA1 TLK2
TCEA1 UBE2N
TCEA1 RPA2
TCEA1 EBP
TCEA1 AGPAT1
TCEA1 SRRD
TCEA1 M6PR
ABCD1 DCHS1
ABCD1 NEFL
ABCD1 COL14A1
COX4I1 RBM4
COX4I1 SPCS2
COX4I1 SUMO1
COX4I1 HMGB1
COX4I1 PSMD6
COX4I1 CYCS
COX4I1 MYL7
COX4I1 PUM1
COX4I1 HNRNPH2
COX4I1 SFRS11
COX4I1 SEPT7
COX4I1 ACADM
COX4I1 PNRC1
COX4I1 HMGN1
COX4I1 ATP13A3
COX4I1 LOC728849
COX4I1 HNRNPK
COX4I1 PTP4A1
COX4I1 HNRNPM
COX4I1 H3F3A
COX4I1 TM9SF2
COX4I1 UBXN4
COX4I1 ALDH18A1
COX4I1 RBM39
COX4I1 YWHAE
COX4I1 ARFIP2
COX4I1 SAP18
COX4I1 CDKN2D
COX4I1 RAC1
COX4I1 TSC22D1
COX4I1 NOLC1
COX4I1 CD46
COX4I1 SAFB
COX4I1 DAZAP2
COX4I1 KIAA0174
COX4I1 DYRK1A
COX4I1 USP10
COX4I1 SRP9
COX4I1 USP14
COX4I1 SSBP1
COX4I1 CHMP1A
COX4I1 DUT
COX4I1 C21orf33
COX4I1 WASF1
COX4I1 TWF1
COX4I1 UBE4A
COX4I1 ZNF638
COX4I1 CNN3
COX4I1 UBE2N
COX4I1 ACSL1
COX4I1 RNF103
COX4I1 SLC2A1
COX4I1 CFDP1
COX4I1 HSPE1
COX4I1 PNN
COX4I1 ATP5F1
IL3RA HSF4
IL3RA GCM1
IL3RA FLT4
IL3RA PPM1F
IL3RA ZNF167
IL3RA ZNF8
IL3RA NAPG
IL3RA H3F3A
IL3RA GRM4
IL3RA CCL22
IL3RA AQP2
IL3RA KIAA0195
IL3RA PTGIS
IL3RA AR
IL3RA SMARCD1
IL3RA PPP3CA
IL3RA SNRPC
IL3RA PTPN5
IL3RA TAF1
IL3RA KCNJ4
IL3RA INPP5J
IL3RA POP1
IL3RA GFRA2
IL3RA PTPRN
PRKAR1A ZCCHC11
PRKAR1A SFRS4
PRKAR1A ACTG1
PRKAR1A RB1
PRKAR1A FAM3C
PRKAR1A NQO2
PRKAR1A CPE
PRKAR1A SRP9
PRKAR1A CHN2
PRKAR1A GPM6A
PRKAR1A DDX18
PRKAR1A CAPRIN1
PRKAR1A LEPROT
PRKAR1A SON
PRKAR1A RBM15B
PRKAR1A TROVE2
PRKAR1A SMG7
PRKAR1A CALM2
PRKAR1A LOC100133166
PRKAR1A NFE2L1
PRKAR1A DNMT1
PRKAR1A ATP6AP1
PRKAR1A BCLAF1
PRKAR1A DYNLT3
PRKAR1A PMS2L5
PRKAR1A DYRK1A
PRKAR1A MTMR6
PRKAR1A ATP6V0D1
PRKAR1A MYT1
PRKAR1A ISCU
PRKAR1A HMGN3
PRKAR1A SOD2
PRKAR1A SSR1
PRKAR1A TSC22D1
PRKAR1A CD34
PRKAR1A SAFB
PRKAR1A KIAA0174
PRKAR1A NOMO1
PRKAR1A CSNK1G2
PRKAR1A TNFRSF4
PRKAR1A PCDHGC3
PRKAR1A TSPAN7
PRKAR1A ATP2B1
PRKAR1A CSNK2A1
PRKAR1A SNAP25
PRKAR1A UBE4A
PRKAR1A AP2S1
PRKAR1A EIF4G3
PRKAR1A EIF4G2
PRKAR1A PTPN11
PRKAR1A PPP2CB
PRKAR1A RBBP7
PRKAR1A SLC2A1
PRKAR1A SSTR3
PRKAR1A DDX5
PRKAR1A GRB2
PRKAR1A RNF103
PRKAR1A UBC
PRKAR1A APC
PRKAR1A RNF4
PRKAR1A CCNI
PRKAR1A PAK2
PRKAR1A ATP13A3
PRKAR1A ACSL1
PRKAR1A ATP6V1A
PRKAR1A PUM2
PRKAR1A SPOCK2
PRKAR1A ARCN1
PRKAR1A CLTC
PRKAR1A SEPT7
PRKAR1A ACADM
PRKAR1A GTF2E1
PRKAR1A MADD
PRKAR1A TTC3
PRKAR1A GATAD1
PRKAR1A SLC9A6
PRKAR1A TUBA1A
PRKAR1A RAD21
PRKAR1A SECISBP2L
PRKAR1A PIK3R3
PRKAR1A H3F3B
PRKAR1A ZIC1
PRKAR1A UBXN4
PRKAR1A NPEPPS
PRKAR1A AP2B1
PRKAR1A MAPK1IP1L
PRKAR1A TTC1
PRKAR1A KPNA1
PRKAR1A TRO
PRKAR1A OGDH
PRKAR1A ARPC4
PRKAR1A HERC1
PRKAR1A EIF4H
PRKAR1A MIA3
PRKAR1A SARS
PRKAR1A TAF7
PRKAR1A SCRN1
PRKAR1A ACO2
PRKAR1A MRPL49
PRKAR1A FTO
PRKAR1A C5orf13
PRKAR1A PPP1R11
PRKAR1A ZNF133
PRKAR1A PSIP1
PRKAR1A RAB5A
PRKAR1A TLK2
PRKAR1A TNFAIP1
PRKAR1A FAM168A
PRKAR1A MEF2A
PRKAR1A CES2
PRKAR1A BAT3
PRKAR1A TTC35
PRKAR1A TP53BP1
PRKAR1A TMEM131
PRKAR1A PI4KB
PRKAR1A PI4KA
PRKAR1A CLOCK
PRKAR1A CIRBP
PRKAR1A SDCBP
PRKAR1A STXBP1
PRKAR1A CCNG2
PRKAR1A PRKAR2B
PRKAR1A ATP5O
PRKAR1A CTNND2
PRKAR1A HNRNPH2
PRKAR1A ATP5B
PRKAR1A DGCR6
PRKAR1A CBX1
PRKAR1A RPL41
PRKAR1A SET
PRKAR1A SDC4
PRKAR1A NCOA4
PRKAR1A SKP1
PRKAR1A CSF1R
PRKAR1A HNRNPU
PRKAR1A AP2M1
PRKAR1A MAPK6
PRKAR1A RTCD1
PRKAR1A TM9SF2
PRKAR1A HNRNPC
PRKAR1A NAP1L3
PRKAR1A AAMP
PRKAR1A ATP6V0C
PRKAR1A KISS1
PRKAR1A KIAA0430
PRKAR1A ARHGEF12
PRKAR1A BBS9
PRKAR1A IRF2
PRKAR1A RAB1A
PRKAR1A QDPR
PRKAR1A GNB1
PRKAR1A COMT
PRKAR1A SPARCL1
PRKAR1A KIAA0226
PRKAR1A GGA3
PRKAR1A CCND2
PRKAR1A HTATSF1
PRKAR1A SALL2
PRKAR1A ATXN10
PRKAR1A ESR2
PRKAR1A CHMP1A
PRKAR1A GABRB3
PRKAR1A SRPK2
PRKAR1A PPP1R7
PRKAR1A RAB2A
PRKAR1A PKD2
PRKAR1A SNRK
PRKAR1A UBE2N
PRKAR1A ATP6V1E1
PRKAR1A FARSA
PRKAR1A SLC23A2
PRKAR1A PRKACA
PRKAR1A MLLT11
PRKAR1A PRKACB
PRKAR1A PGRMC1
PRKAR1A CDK9
PRKAR1A TUBGCP3
PRKAR1A ZNF134
PRKAR1A USP8
PRKAR1A PPP2R1A
PRKAR1A TOP2B
PRKAR1A MATR3
PRKAR1A SPCS2
PRKAR1A KIAA0232
PRKAR1A SCP2
PRKAR1A EIF5
PRKAR1A CYCS
PRKAR1A USP7
PRKAR1A VHL
PRKAR1A SMARCA1
PRKAR1A RB1CC1
PRKAR1A LOC728849
PRKAR1A YES1
PRKAR1A WASF3
PRKAR1A SFRS7
PRKAR1A SFRS5
PRKAR1A YWHAQ
PRKAR1A MLH1
PRKAR1A ARHGAP1
PRKAR1A NUP188
PRKAR1A YWHAH
PRKAR1A KLF3
PRKAR1A SEC31A
PRKAR1A YWHAB
PRKAR1A CEBPZ
PRKAR1A TRA2B
PRKAR1A ZNHIT3
PRKAR1A RRAGA
PRKAR1A APPBP2
PRKAR1A CNP
PRKAR1A RAC1
PRKAR1A KIAA0247
PRKAR1A KIAA0240
PRKAR1A BMI1
PRKAR1A CASC3
PRKAR1A USP10
PRKAR1A ESD
PRKAR1A SNRPN
PRKAR1A USP14
PRKAR1A NAGA
PRKAR1A TRIO
PRKAR1A IGHM
PRKAR1A TAX1BP1
PRKAR1A RAB21
PRKAR1A DAZAP2
PRKAR1A PPP1CB
PRKAR1A PPP1CC
PRKAR1A ABI2
PRKAR1A ACTR1A
PRKAR1A AARS
PRKAR1A AZIN1
PRKAR1A ENO2
PRKAR1A RABGGTB
PRKAR1A KIAA0513
PRKAR1A PURA
PRKAR1A C16orf45
PRKAR1A EBP
PRKAR1A ZNF91
PRKAR1A SFRS11
PRKAR1A GNA11
PRKAR1A COL6A1
PRKAR1A PPP3CB
PRKAR1A DCAF8
PRKAR1A FUCA1
PRKAR1B ALDOA
PRKAR1B DIO3
GFER CXADR
GFER HERPUD1
GFER CPE
GFER WARS
GFER LOC201229
GFER APOC3
GFER BRD3
RGPD8 IHH
RGPD8 HOXB5
NFRKB SMARCC1
NFRKB MST1R
NFRKB CD34
NFRKB SAA1
NFRKB PTPN1
NFRKB SIM2
NFRKB ZNF142
NFRKB IL8RB
NFRKB KRT86
NFRKB RELA
NFRKB ALDH6A1
NFRKB ESD
NFRKB CYP2A6
NFRKB SULT1E1
NFRKB PTPN2
NFRKB FRY
NFRKB ACOX2
NFRKB SDC4
NFRKB NOTCH3
NFRKB CXorf40B
NFRKB PRDM2
NFRKB TBL3
BRS3 IL13RA1
SRPK3 ADAM11
SRPK3 BATF
SRPK3 MAP4K2
SRPK3 IFNGR2
SRPK3 MFGE8
SRPK3 ST6GAL1
SRPK3 HLA-C
SRPK3 TNXB
SRPK3 PLK3
SRPK3 MED22
SRPK3 PROL1
SRPK3 NOP14
SRPK3 ABAT
SRPK3 FOXO4
SRPK3 LAMB3
SRPK3 SNX17
SRPK3 OVGP1
SRPK3 BMS1
SRPK3 BTG2
SRPK3 NEFL
SRPK3 PPT2
SRPK3 DGKQ
SRPK3 RPS6
SRPK3 ADRA2A
SRPK3 SCNN1G
SRPK3 LAD1
SRPK3 NINJ1
SRPK3 PML
SRPK3 CRKL
SRPK3 EDN2
SRPK3 NPPC
SRPK3 ITGB1
SRPK3 TDRD9
SRPK3 NRGN
SRPK3 CARS
SRPK3 LGALS7B
SRPK3 CENPB
SRPK3 PTGIR
SRPK3 POU4F1
SRPK3 KLK3
SRPK3 TBL3
SRPK3 RAB3A
SRPK3 PNOC
SRPK3 PBX2
SRPK3 HIST1H1C
SRPK3 CYP4A11
SRPK3 GSTT1
SRPK3 LTB
SRPK3 LITAF
SRPK3 GNA15
SRPK3 SHC3
SRPK3 RAB3B
SRPK3 COX17
SRPK3 IL8
SRPK3 RAE1
SRPK2 SLC6A6
SRPK2 NQO2
SRPK2 CPE
SRPK2 FKBP4
SRPK2 N4BP2L2
SRPK2 DDX18
SRPK2 FURIN
SRPK2 SMG7
SRPK2 LOC100133166
SRPK2 CTBS
SRPK2 ATP6AP1
SRPK2 PTGER3
SRPK2 PMS2L5
SRPK2 DYRK1A
SRPK2 NNT
SRPK2 MYT1
SRPK2 SAFB
SRPK2 KIAA0174
SRPK2 UTP14C
SRPK2 PAFAH1B1
SRPK2 SNAP25
SRPK2 UBE4A
SRPK2 PPP2CB
SRPK2 GSK3A
SRPK2 RNF103
SRPK2 NOVA1
SRPK2 CLTC
SRPK2 IL8RB
SRPK2 JUP
SRPK2 H3F3B
SRPK2 H3F3A
SRPK2 TOP2B
SRPK2 COX6C
SRPK2 TTC1
SRPK2 DPYSL3
SRPK2 TTC3
SRPK2 MLLT11
SRPK2 DCUN1D4
SRPK2 EIF4H
SRPK2 SCRN1
SRPK2 PSIP1
SRPK2 DNAJC7
SRPK2 TNFAIP1
SRPK2 ALDH6A1
SRPK2 CIRBP
SRPK2 CNTD1
SRPK2 SKP1
SRPK2 HNRNPU
SRPK2 CD86
SRPK2 MAPK6
SRPK2 AAMP
SRPK2 KIAA0513
SRPK2 ATP6V0C
SRPK2 RBL2
SRPK2 GNB1
SRPK2 BIRC2
SRPK2 ENO2
SRPK2 HTATSF1
SRPK2 SALL2
SRPK2 ATXN10
SRPK2 UBE2V2
SRPK2 ZNF638
SRPK2 PRKACB
SRPK2 ZNF134
SRPK2 KIAA0232
SRPK2 SPARCL1
SRPK2 ZMYND11
SRPK2 SMARCA1
SRPK2 LOC728849
SRPK2 SFRS5
SRPK2 NAP1L3
SRPK2 RB1
SRPK2 SON
SRPK2 CLIP1
SRPK2 RGS7
SRPK2 RAC1
SRPK2 RTN1
SRPK2 CASC3
SRPK2 USP10
SRPK2 NAGA
SRPK2 IGHM
SRPK2 DAZAP2
SRPK2 CSTF3
SRPK2 PURA
SRPK2 SFRS11
SRPK2 GNA11
SRPK2 PPP3CA
BDKRB2 ASNA1
BDKRB2 EFEMP1
BDKRB2 KLK3
BDKRB2 IL2
BDKRB2 MUC5B
BDKRB2 TFDP1
COL18A1 CNTD1
COL18A1 CYP2F1
KRT13 MLC1
GAA PSAP
GAA UBA7
GAA MBOAT7
GAA RNH1
GAA SLA
GAA BAT2
FGL1 MCM3
FGL1 SPAG11A
FGL1 NCL
FGL1 FLT3
FGL1 HMGB2
ADARB1 SMG7
ADARB1 PKM2
ADARB1 GNB3
ADARB1 NOMO1
ADARB1 ATP1A3
ADARB1 DUSP5
ADARB1 ATP6V1B2
ADARB1 GABRB3
ATP1A3 AVPR1B
ATP1A3 ADD1
ATP1A3 CKB
ATP1A3 FAM3C
ATP1A3 FKBP4
ATP1A3 N4BP2L2
ATP1A3 DARC
ATP1A3 APLP1
ATP1A3 FKBP8
ATP1A3 SMG7
ATP1A3 MPP3
ATP1A3 MPP2
ATP1A3 ATP6AP1
ATP1A3 THRA
ATP1A3 MAPRE2
ATP1A3 GPI
ATP1A3 NOMO1
ATP1A3 MADD
ATP1A3 AP1B1
ATP1A3 BRD3
ATP1A3 SNAP25
ATP1A3 PLD3
ATP1A3 PPP2CA
ATP1A3 GSK3A
ATP1A3 PKIA
ATP1A3 SLC2A1
ATP1A3 ACLY
ATP1A3 PPP2CB
ATP1A3 STMN1
ATP1A3 SPTAN1
ATP1A3 CNTN1
ATP1A3 CLTC
ATP1A3 ARID4A
ATP1A3 ARL4D
ATP1A3 SLC9A6
ATP1A3 GTF2B
ATP1A3 YARS
ATP1A3 H3F3B
ATP1A3 MYST3
ATP1A3 BCR
ATP1A3 SEC13
ATP1A3 MIA3
ATP1A3 SARS
ATP1A3 ACO2
ATP1A3 UBE2N
ATP1A3 PSD
ATP1A3 GPX4
ATP1A3 ZNF117
ATP1A3 PKM2
ATP1A3 PI4KA
ATP1A3 EIF2B2
ATP1A3 STXBP1
ATP1A3 UPF1
ATP1A3 RPS2
ATP1A3 ATP5B
ATP1A3 SH3GL3
ATP1A3 MLF2
ATP1A3 SKP1
ATP1A3 AAMP
ATP1A3 DUSP5
ATP1A3 ATP6V0B
ATP1A3 ATP6V0C
ATP1A3 GNB1
ATP1A3 ARL6IP1
ATP1A3 ENO2
ATP1A3 LAMP1
ATP1A3 CXADR
ATP1A3 ATP6V1E1
ATP1A3 SSTR2
ATP1A3 ABCA3
ATP1A3 CDK9
ATP1A3 MYT1
ATP1A3 ZNF134
ATP1A3 ATP5F1
ATP1A3 NPTX1
ATP1A3 SPCS2
ATP1A3 CYFIP2
ATP1A3 CHGA
ATP1A3 CHGB
ATP1A3 MPRIP
ATP1A3 SMARCA4
ATP1A3 HERPUD1
ATP1A3 AP3B2
ATP1A3 WASF3
ATP1A3 RGL2
ATP1A3 NUP188
ATP1A3 YWHAH
ATP1A3 YWHAB
ATP1A3 PSMC1
ATP1A3 ATP6V1B2
ATP1A3 TRIM26
ATP1A3 SPOCK1
ATP1A3 APPBP2
ATP1A3 WARS
ATP1A3 SNRPN
ATP1A3 ALDOA
ATP1A3 SNW1
ATP1A3 CSTF3
ATP1A3 GNA11
ATP1A3 UFD1L
ATP1A2 MPRIP
ATP1A2 PCDHGC3
ATP1A2 TSPAN7
ATP1A2 PRKACB
ATP1A2 NUP214
ATP1A2 SLC23A2
ATP1A2 KIAA0513
MLN TRIM15
MLN LAMB3
MLN HBE1
MLN FHL3
MYL6B ATP6V0B
MYL6B CXADR
MYL6B TNPO1
MYL6B CLPP
MYL6B PSME2
MYL6B PRDX2
MYL6B TBR1
MYL6B CDC37
MYL6B KRR1
MYL6B CSRP2
MYL6B EWSR1
KRT12 FLT1
KRT12 IFI44L
KRT12 GHRHR
KRT12 BCAM
KRT12 C4orf8
KRT12 UBAP2L
KRT12 GLA
KRT12 SLC30A3
KRT12 SLC2A4
KRT12 ZWINTAS
KRT12 PDE6B
KRT12 IFNA21
KRT12 PNMT
KRT12 LTK
KRT12 CD3E
KRT12 RNF113A
CBLB LDHB
MLL MAP1A
MLL SERPINB2
MLL AQP3
MLL RRAGB
MLL THRA
MLL WNT1
MLL MED22
MLL CYP2F1
MLL LYZ
MLL CD68
MLL LMNA
MLL TFDP1
MLL PEA15
MLL ATP6V0A1
MLL NP
MLL DUSP7
MLL BNIP1
HMGB2 SUMO1
HMGB2 SRP9
HMGB2 RB1
HMGB2 UQCRH
HMGB2 ZNF146
HMGB2 PSMA1
HMGB2 MARCKS
HMGB2 LAD1
HMGB2 DYRK1A
HMGB2 MAPRE1
HMGB2 FAM120A
HMGB2 FABP5L7
HMGB2 SAFB
HMGB2 CREB1
HMGB2 C21orf33
HMGB2 PTGES3
HMGB2 EIF4G2
HMGB2 RBBP7
HMGB2 H2AFZ
HMGB2 RBBP4
HMGB2 DDX5
HMGB2 ATP5G3
HMGB2 KDELR2
HMGB2 UQCRFS1
HMGB2 TOP2A
HMGB2 SLBP
HMGB2 HMGN2
HMGB2 HMGN1
HMGB2 METAP1
HMGB2 PUM1
HMGB2 TOMM20
HMGB2 CCT8
HMGB2 U2AF1
HMGB2 C11orf58
HMGB2 UBXN4
HMGB2 PGK1
HMGB2 MAPK1IP1L
HMGB2 PARP1
HMGB2 EIF1AP1
HMGB2 SFPQ
HMGB2 TAF7
HMGB2 UBE2N
HMGB2 MRPS27
HMGB2 DNAJC7
HMGB2 TUBB
HMGB2 NUP153
HMGB2 MUT
HMGB2 YY1
HMGB2 VBP1
HMGB2 OXA1L
HMGB2 UBL4A
HMGB2 RAP1A
HMGB2 SNRPA1
HMGB2 ATP5J
HMGB2 KIAA0101
HMGB2 HNRNPU
HMGB2 HAB1
HMGB2 PSMA3
HMGB2 HNRNPK
HMGB2 HNRNPM
HMGB2 PSMA4
HMGB2 COMT
HMGB2 UNG
HMGB2 TRAM1
HMGB2 CDK4
HMGB2 HSPE1
HMGB2 PSMB7
HMGB2 CSE1L
HMGB2 COX5A
HMGB2 PSMD6
HMGB2 AIMP2
HMGB2 RRM1
HMGB2 TRA2B
HMGB2 RB1CC1
HMGB2 CAMLG
HMGB2 DAD1
HMGB2 SEC31A
HMGB2 CAD
HMGB2 HCFC1
HMGB2 SFRS2
HMGB2 DDX18
HMGB2 ACADM
HMGB2 HNRNPA2B1
HMGB2 SUZ12
HMGB2 CEBPZ
HMGB2 EPRS
HMGB2 CCT6A
HMGB2 PSMC6
HMGB2 PCNA
HMGB2 BMI1
HMGB2 MCM3
HMGB2 SNRPB
HMGB2 SNRPF
HMGB2 MAP3K7IP1
HMGB2 CCNB1
HMGB2 PCDH1
HMGB2 NCL
HMGB2 CKAP5
HMGB1 MORC3
HMGB1 ZCCHC11
HMGB1 TMEM131
HMGB1 HMGN3
HMGB1 FUBP1
HMGB1 PSMD2
HMGB1 CLTA
HMGB1 SLC5A5
HMGB1 RRM1
HMGB1 CAPRIN1
HMGB1 SMARCA1
HMGB1 FABP5L7
HMGB1 PML
HMGB1 ACADM
HMGB1 YES1
HMGB1 RCN2
HMGB1 OGDH
HMGB1 ZNF142
HMGB1 TANK
HMGB1 TYMS
HMGB1 U2AF1
HMGB1 SFRS5
HMGB1 SFRS2
HMGB1 TRADD
HMGB1 LOC728849
HMGB1 HNRNPK
HMGB1 PTP4A1
HMGB1 PSMA4
HMGB1 PCBP1
HMGB1 B4GALT1
HMGB1 GLO1
HMGB1 CCT6A
HMGB1 H3F3A
HMGB1 YWHAE
HMGB1 SMC1A
HMGB1 SFRS11
HMGB1 SHC3
HMGB1 PDIA6
HMGB1 MADD
HMGB1 FERMT2
HMGB1 ENO1
HMGB1 MCM3
HMGB1 EIF4H
HMGB1 ALDH7A1
HMGB1 SSBP1
HMGB1 NCOA6
HMGB1 CHMP1A
HMGB1 DUT
HMGB1 RAB13
HMGB1 BRD2
HMGB1 TRIP12
HMGB1 MARCKS
HMGB1 RELA
HMGB1 ALDH4A1
HMGB1 BAT1
HMGB1 CNN3
HMGB1 DYRK1A
HMGB1 C7
HMGB1 SUZ12
HMGB1 TDG
HMGB1 H2AFZ
HMGB1 CCNI
HMGB1 TRAM1
HMGB1 SFRS7
HMGB1 CFDP1
HMGB1 PRDM2
HMGB1 EIF4G2
HMGB1 TOP2A
HMGB1 IMMT
HMGB1 CKAP5
CD93 IL7R
CD93 ADORA1
CD93 EEF1A1
CD93 PLK4
CD93 PROL1
CD93 STXBP2
CD93 ABAT
CD93 FBLN1
CD93 GIPR
CD93 RPS9
CD93 CGA
CD93 NEFL
CD93 TNXB
CD93 PCTK1
CD93 FOSL1
CD93 MXD1
CD93 DUSP7
CD93 ODF1
CD93 CYP21A2
CD93 CLCN7
CD93 ANXA8L2
CD93 HR44
CD93 KLK3
CD93 CYP4A11
CD93 PBX2
CD93 PTPN6
CD93 GPR3
CD93 APLNR
CD93 DCT
CD93 WNT1
CD93 MAP3K11
CD93 RUNX1
CD93 MCAM
RAB2A PPP2CB
RAB2A ATP6V1A
RAB2A PI4KB
RAB2A PRKAG1
RAB2A GRIA1
RAB2A CPE
RAB2A USP7
RAB2A MBOAT7
RAB2A UBE2L3
RAB2A ADD3
RAB2A RB1CC1
RAB2A PPAP2B
RAB2A YWHAZ
RAB2A CNTD1
RAB2A SKP1
RAB2A RGL2
RAB2A ATP6AP1
RAB2A TNFRSF4
RAB2A ATP6V0D1
RAB2A HIST2H2AA3
RAB2A PIP4K2B
RAB2A ATP6V0C
RAB2A RCAN2
RAB2A TTC1
RAB2A RAB1A
RAB2A AUH
RAB2A MDC1
RAB2A GNB1
RAB2A CREB1
RAB2A SPARCL1
RAB2A TSPAN7
RAB2A NAGA
RAB2A FTO
RAB2A SNAP25
RAB2A DAZAP2
RAB2A SLC25A46
RAB2A INPP5J
RAB2A SLC2A4
RAB2A SLC2A1
RAB2A CDC2L5
RAB2A ACTR1B
RAB2A COPB1
RAB2A CDK9
RAB2A MYT1
RAB2A PICALM
MAGEA9 DNASE1
MAGEA9 HMGA2
MAGEA9 SLC14A2
MAGEA9 TEF
MAGEA8 PRKCH
MAGEA8 POP1
MAGEA8 AQP2
MAGEA8 GFRA2
ACRV1 CCL2
ACRV1 ZNF197
ACRV1 PTGS1
ACRV1 PDXK
ACRV1 MAP4K5
ACRV1 GLA
ACRV1 CD34
ACRV1 MMP16
ACRV1 PRSS1
ACRV1 TNFRSF14
ACRV1 N4BP2L2
ACRV1 MYLPF
ACRV1 PLA2G1B
ACRV1 CHAF1B
ACRV1 GCM1
ACRV1 CCR9
ACRV1 GABRA1
ACRV1 GAST
ACRV1 SLC30A3
ACRV1 FLT1
ACRV1 SLC10A2
ACRV1 SERPINB2
ACRV1 ENOX2
ACRV1 SDC4
ACRV1 LPAL2
ACRV1 ASMT
ACRV1 WARS
ACRV1 FOLR1
ACRV1 CSF1R
ACRV1 IL4
ACRV1 ZNF8
ACRV1 MICB
ACRV1 DNASE1
ACRV1 KRT6C
ACRV1 TTYH2
ACRV1 RNF113A
ACRV1 GALT
ACRV1 ODF1
ACRV1 CENPI
ACRV1 ELF4
ACRV1 CXCL9
ACRV1 MUC1
ACRV1 HOXB1
ACRV1 HMGA2
ACRV1 TRIM21
ACRV1 NCAPD3
ACRV1 MGAT3
ACRV1 GYPB
ACRV1 PRF1
ACRV1 AVPR1B
ACRV1 LTK
ACRV1 PTPN1
ACRV1 MVK
ACRV1 BDH1
ACRV1 IVD
ACRV1 BCAM
ACRV1 C4orf8
ACRV1 TAF1
ACRV1 KLRK1
ACRV1 PGC
ACRV1 SLC2A5
ACRV1 WASF3
ACRV1 OPN1MW2
ACRV1 CD3E
ACRV1 LEP
ACRV1 SSR1
ACRV1 SSTR3
ACRV1 ADRB3
ACRV1 CYP2C19
ACRV1 HLA-DOB
ACRV1 EBI3
ACRV1 INPP5J
ABAT TRIM15
ABAT MFGE8
ABAT PLK3
ABAT FBLN1
ABAT CYP2F1
ABAT EIF3E
ABAT RARS
ABAT GP9
ABAT EDN2
ABAT EXTL3
ABAT KLK3
ABAT KCNN3
ABAT RAE1
ABAT RPL12
ABAT KIFC1
ABAT GPR3
ABAT LOC91316
ABAT WIT1
ABAT MMP14
ABAT RPL8
ABAT RPL9
ABAT HLA-C
ABAT PROL1
ABAT NOP14
ABAT DPEP1
ABAT HCG26
ABAT TNXB
ABAT ITPKC
ABAT HTR2C
ABAT SC65
ABAT MT1G
ABAT KIAA0040
ABAT PTPN6
ABAT PTPN5
ABAT INHA
ABAT APLNR
ABAT NUP153
ABAT KIR2DL4
ABAT LCK
ABAT CYP2A6
ABAT RPS6
ABAT STXBP2
ABAT RPS9
ABAT SNX17
ABAT HIST1H2BI
ABAT C9
ABAT POLD4
ABAT KIAA0513
ABAT CARS
ABAT EFNA3
ABAT MCAM
ABAT PLCD1
ABAT PTPRS
ABAT KCNJ1
ABAT LLGL2
ABAT WNT1
ABAT NTN3
ABAT APOBEC3B
ABAT SSTR3
ABAT RPL10A
ABAT HTR3A
ABAT MAP4K2
ABAT FOXO4
ABAT PDE1C
ABAT FAS
ABAT DGKQ
ABAT CELP
ABAT BRPF1
ABAT HSD17B3
ABAT PRKCH
ABAT HSPB3
ABAT NRGN
ABAT PRKCG
ABAT CES2
ABAT PBX2
ABAT CYP4A11
ABAT NEFL
ABAT ALPI
ABAT POU2F2
CHAF1B EPX
CHAF1B LAG3
CHAF1B PRSS1
CHAF1B TCHH
CHAF1B C6orf10
CHAF1B FLT1
CHAF1B SLC10A2
CHAF1B MYBPH
CHAF1B LPAL2
CHAF1B DNASE1
CHAF1B CST6
CHAF1B KDR
CHAF1B REG1A
CHAF1B CENPI
CHAF1B MUC1
CHAF1B HMGA2
CHAF1B GLRB
CHAF1B SLC39A9
CHAF1B PRF1
CHAF1B TAF1
CHAF1B INPP5J
CHAF1B GSTZ1
CHAF1B MLANA
CHAF1B IL4
CHAF1B PDK2
CHAF1B ZNF132
ARHGEF2 ODF1
ARHGEF2 KIAA0195
ARHGEF2 MFGE8
ARHGEF2 RRAGB
ARHGEF2 GLA
ARHGEF2 NCSTN
ARHGEF2 MAMLD1
ARHGEF2 FUT2
ARHGEF2 SMARCD1
ARHGEF2 EDEM1
ARHGEF2 B4GALT1
ARHGEF2 PTPRN
ARHGEF2 GPR18
ARHGEF2 BNIP1
ARHGEF2 DLG4
TCOF1 WWP2
TCOF1 CHRND
DBP GALT
DBP TRAF3
DBP AGER
DBP PRG2
DBP TFE3
DBP NKX2-5
DBP KDR
DBP FES
MAGEA5 MAGEA12
MAGEA5 NR3C1
MAGEA5 IFI44
MAGEA5 APOB
MAGEA5 LOC201229
MAGEA5 GP1BB
MAGEA5 NAGA
MAGEA5 CCL22
MAGEA5 ZNF8
MAGEA5 KCNQ1
MAGEA5 DVL3
MAGEA5 UPF1
MAGEA5 MGAT5
MAGEA5 TTYH2
MAGEA5 SLC4A2
MAGEA5 GCGR
MAGEA5 ANGPT1
MAGEA5 P2RX5
MAGEA5 CD3E
MAGEA4 HSD17B3
MAGEA4 LLGL2
MAGEA4 MT1G
MAGEA4 RASSF7
FRG1 COX5A
FRG1 PSMF1
FRG1 FAM120A
FRG1 H2AFZ
FRG1 XDH
FRG1 PSMA1
FRG1 CYP2E1
FRG1 B4GALT1
FRG1 C21orf33
FRG1 ATP5G3
NFX1 BTG1
DPYD CAPG
EEA1 PTGS1
UBTF STMN1
UBTF FUS
UBTF ADD1
UBTF SALL2
UBTF CPE
UBTF USP9X
UBTF ARAF
UBTF FMR1
UBTF SOX4
UBTF SLC35B1
UBTF MADD
UBTF UBA1
UBTF SKP1
UBTF HAGH
UBTF MAB21L1
UBTF MLH1
UBTF JUP
UBTF H3F3B
UBTF PHC2
UBTF B4GALT1
UBTF MAPRE2
UBTF MRPL12
UBTF SOD2
UBTF BMP8A
UBTF ARHGEF16
UBTF PEBP1
UBTF TRIM26
UBTF SLC9A6
UBTF CASC3
UBTF EHMT2
UBTF SNRPN
UBTF TK1
UBTF BNIP1
UBTF C5orf13
UBTF MSTP9
UBTF PPP2CA
UBTF HYAL2
UBTF CCND2
UBTF STX5
UBTF HIVEP1
UBTF KRT17
UBTF DDX5
UBTF PRDM2
UBTF GNA11
UBTF PTPRO
UBTF UPF1
UBTF UFD1L
FRK IL2RG
NPY6R NOP14
ACTA2 TIMP3
ACTA2 PDIA6
ACTA2 NFKBIA
ACTA2 CTGF
ACTA2 COL3A1
ACTA2 TAGLN
TTLL4 FOSB
TTLL4 PLGLB2
YLPM1 GHRHR
YLPM1 AQP3
YLPM1 PPFIA1
YLPM1 ZBTB48
YLPM1 PTPN1
YLPM1 FLT4
GCHFR PSME2
MUC2 BATF
MUC2 RPS17
MUC2 RPS16
MUC2 RPL8
MUC2 GNAO1
MUC2 RPS19
MUC2 PLCD1
MUC2 AGER
MUC2 RPS7
MUC2 RPS5
MUC2 STXBP2
MUC2 RPS3
MUC2 BCAM
MUC2 FBLN1
MUC2 DPEP1
MUC2 RPS9
MUC2 RPS8
MUC2 RPL29
MUC2 RPL28
MUC2 NEFL
MUC2 UBE3A
MUC2 CHD8
MUC2 EIF3E
MUC2 IMPDH2
MUC2 PLK3
MUC2 RPL13A
MUC2 ITPKC
MUC2 SEMG2
MUC2 ZNF33B
MUC2 DMPK
MUC2 NRG1
MUC2 SC65
MUC2 POFUT1
MUC2 RPLP1
MUC2 ATP6V0A1
MUC2 RENBP
MUC2 RPS27
MUC2 RPS21
MUC2 GFRA2
MUC2 RPS28
MUC2 CES2
MUC2 PRKCG
MUC2 KIAA0040
MUC2 RPL13
MUC2 SNRPC
MUC2 CYP3A4
MUC2 RPL18
MUC2 PTPN6
MUC2 PYY
MUC2 LOC91316
MUC2 ELF4
MUC2 HRG
MUC2 RPL4
MUC2 GNAS
MUC2 AZGP1
MUC2 WNT2B
MUC2 CPZ
MUC2 INS
MUC2 POMC
MUC2 PDK2
MUC2 RPL10A
MUC2 ZNF91
MUC2 MT3
MUC2 SLC18A3
MUC2 ZNF117
MUC2 ALPI
MUC2 POU2F2
NDUFA4L2 MAD2L1
GFAP CLU
GFAP ALDOC
GFAP PMP2
MUC1 AVPR1B
MUC1 SSX5
MUC1 COL11A2
MUC1 TNXB
MUC1 PLK3
MUC1 IQCB1
MUC1 ABP1
MUC1 MYL7
MUC1 TNNC1
MUC1 C6orf10
MUC1 RYR1
MUC1 DMPK
MUC1 TMEM187
MUC1 KLHDC10
MUC1 DAZL
MUC1 DOC2B
MUC1 AQP2
MUC1 CENPI
MUC1 CD34
MUC1 C4orf10
MUC1 BCAT2
MUC1 NR2C1
MUC1 PRF1
MUC1 CXCL11
MUC1 CYP3A4
MUC1 MDM4
MUC1 LOC91316
MUC1 CCL22
MUC1 GH2
MUC1 CXCL9
MUC1 INPP5K
MUC1 CPB1
MUC1 ACOX2
MUC1 ELK1
MUC1 BST1
MUC1 ELK4
MUC1 GFRA2
MUC1 PSG6
MUC1 ZNF37A
MUC1 PAK1
MUC1 MYL3
MUC1 ITGA8
MUC1 ZNF177
MUC1 MMP11
MUC1 RRAD
MUC1 HLA-C
MUC1 SPTB
MUC1 MADD
MUC1 APOB
MUC1 ASMT
MUC1 RDBP
MUC1 UBE3A
MUC1 ZNF167
MUC1 AFF2
MUC1 CETN1
MUC1 SLC5A11
MUC1 OSM
MUC1 FLT1
MUC1 NPPC
MUC1 PDLIM4
MUC1 CTLA4
MUC1 ODF1
MUC1 MN1
MUC1 HOXB6
MUC1 SLC39A9
MUC1 VEGFC
MUC1 ITPR2
MUC1 PDGFA
MUC1 PTPN5
MUC1 PTPN4
MUC1 IVD
MUC1 MPG
MUC1 BCAM
MUC1 APLNR
MUC1 GALK1
MUC1 TAF1
MUC1 ZC3H3
MUC1 GRK6
MUC1 TLR1
MUC1 ATP6V0A1
MUC1 COX10
MUC1 MPZ
MUC1 GPR17
MUC1 CHAD
MUC1 GLA
MUC1 MAP1A
MUC1 FABP3
MUC1 NCAM1
MUC1 POFUT1
MUC1 GAS2L1
MUC1 ACVR1B
MUC1 TPM3
MUC1 KRT6C
MUC1 S100A7
MUC1 CST6
MUC1 KDR
MUC1 RNF113A
MUC1 TTYH2
MUC1 F13B
MUC1 CARS
MUC1 HMGA2
MUC1 ASGR1
MUC1 SERPINF2
MUC1 LTK
MUC1 CCL2
MUC1 IFNA8
MUC1 TSTA3
MUC1 IGFALS
MUC1 SECISBP2L
MUC1 ADRB3
MUC1 HLA-DOB
MUC1 ZNF132
MUC1 USP9Y
MUC1 MYLPF
MUC1 DRG2
MUC1 PRPS2
MUC1 FSHB
MUC1 ZNF8
MUC1 HSD17B3
MUC1 MYBPC2
MUC1 ALDH3B2
MUC1 NOS3
MUC1 REG1A
MUC1 NRGN
MUC1 CRYBB1
MUC1 SNRPC
MUC1 NFIC
MUC1 CYP4A11
MUC1 OLR1
MUC1 KLRK1
MUC1 LOC201229
MUC1 PPBPL2
CCNE1 ERBB2
CCNE1 MYOM1
CCNE1 LTBP1
CCNE1 PTPN7
CCNE1 RARRES2
CCNE1 NPPB
CCNE1 HAS3
MYL6 HSPA1L
FBXW4P1 GRK6
FBXW4P1 GRIN2C
SP4 MYBPH
SP4 NCKAP1L
SP4 FABP3
SP4 CHERP
NOLC1 MMP15
NOLC1 YY1
NOLC1 MUT
NOLC1 MMP14
NOLC1 EZH1
NOLC1 PUM1
NOLC1 CAPRIN1
NOLC1 SMARCA1
NOLC1 ACADM
NOLC1 XRCC6
NOLC1 CCT8
NOLC1 BMS1
NOLC1 SFRS7
NOLC1 ARHGEF7
NOLC1 ATP13A3
NOLC1 NARS
NOLC1 RPIA
NOLC1 UBXN2B
NOLC1 PCBP1
NOLC1 EPRS
NOLC1 TRA2B
NOLC1 RANBP2
NOLC1 RAC1
NOLC1 PSME2
NOLC1 CENPB
NOLC1 LBR
NOLC1 LAMC1
NOLC1 BRD2
NOLC1 UBE4A
NOLC1 TAF4
NOLC1 CLP1
NOLC1 DNAJC7
NOLC1 TSPAN31
NOLC1 PNN
NOLC1 PPP2R5E
CD46 SPCS2
CD46 EIF4G2
CD46 SUMO1
CD46 SRP9
CD46 CCNG2
CD46 LOC728849
CD46 PDE1C
CD46 ATP13A3
CD46 ETF1
CD46 HNRNPK
CD46 H3F3A
CD46 TM9SF2
CD46 UBXN4
CD46 RBM39
CD46 YWHAE
CD46 PCNA
CD46 HK3
CD46 SAFB
CD46 DYRK1A
CD46 C21orf33
CD46 PPP1CB
CD46 PTPN12
CD46 ACSL1
CD46 TUBB
CD46 NUP153
CD46 TTC35
CD46 PNN
CD46 APC
CD46 ATP5F1
CD40 PPP2R1B
CD40 STMN1
CD40 MFGE8
CD40 AGER
CD40 BAD
CD40 MYLPF
CD40 KIAA0195
CD40 CYP2F1
CD40 CELP
CD40 TEF
CD40 DGCR6
CD40 PEA15
CD40 ITPKC
CD40 LPCAT3
CD40 CRMP1
CD40 AP1B1
CD40 MYD88
CD40 CD68
CD40 AQP3
CD40 CNP
CD40 BCAT2
CD40 PRKCG
CD40 NCAPD3
CD40 SPIB
CD40 REG1P
CD40 SMARCD1
CD40 HRG
CD40 CD8B
CD40 BAP1
CD40 FTO
CD40 CCL22
CD40 TAF1
CD40 LRRC14
CD40 GSK3A
CD40 PSD
CD40 PMS2L11
CD40 RABGGTA
CD40 SLC18A1
CD40 SLAMF1
AP3B2 AES
AP3B2 PTOV1
AP3B2 MAN2A2
AP3B2 AHDC1
AP3B2 PPP1R10
AP3B2 CITED1
AP3B2 DGKD
CREB5 ZNF197
CREB5 ANG
CREB5 TAF1B
CREB5 TLR1
CREB5 NFKB2
CREB5 MVK
PCDHGA12 XIST
PPP2R2B AHNAK
TPSAB1 EFNA5
TPSAB1 NRGN
SMOX PHB2
SMOX ZNF8
SMOX COPS5
RAB21 SPG7
RAB21 NOVA1
RAB21 NQO2
RAB21 EIF5
RAB21 USP7
RAB21 LEPROT
RAB21 FMR1
RAB21 IQGAP1
RAB21 KTN1
RAB21 LOC100133166
RAB21 ATP13A3
RAB21 HNRNPU
RAB21 DDX18
RAB21 PMS2L5
RAB21 GPR125
RAB21 GOLGA4
RAB21 RTCD1
RAB21 NFIL3
RAB21 UBXN4
RAB21 ATP6V0D1
RAB21 PSMC6
RAB21 ISCU
RAB21 RAC1
RAB21 TSC22D1
RAB21 TM9SF2
RAB21 KIAA0174
RAB21 CPE
RAB21 LAMP2
RAB21 APC
RAB21 SPRR2D
RAB21 TWF1
RAB21 AARS
RAB21 SLC2A1
RAB21 SSR1
RAB21 SLC23A2
RAB21 BIRC2
RAB21 CDK9
RAB21 MRPL49
RAB21 ALDH9A1
TCL1A SLC6A6
SNW1 PKM2
SNW1 RCAN2
SNW1 DUSP5
SNW1 MBOAT7
SNW1 SMARCA4
SNW1 SMG7
SNW1 ATP6AP1
SNW1 SREBF1
SNW1 ILVBL
SNW1 AP1B1
SNW1 MAPRE2
SNW1 NDN
SNW1 ARL6IP1
SNW1 YWHAB
SNW1 POLR2A
SNW1 MIA3
SNW1 AP3D1
SNW1 BCAP31
SNW1 TAF6
SNW1 SRPR
SNW1 MPPED2
SNW1 SLC2A1
SNW1 ELK1
CFH C1S
CFH COL1A2
CFH HLA-DQA1
CFH HLA-E
CFH COL1A1
CFI MAP3K10
CFI EPYC
CFI IER3
RAB28 GPR3
RAB28 SCNN1G
RAB28 UGP2
RAB28 PRKCH
GLRA2 ZCCHC11
GLRA2 ACTG1
GLRA2 SUMO1
GLRA2 RAD9A
GLRA2 SRP9
GLRA2 MYL7
GLRA2 PUF60
GLRA2 TMEM131
GLRA2 CAPRIN1
GLRA2 GNG10
GLRA2 NTRK2
GLRA2 MARCKS
GLRA2 PTP4A1
GLRA2 GP9
GLRA2 EDN2
GLRA2 MAPRE1
GLRA2 GPR3
GLRA2 HK3
GLRA2 SAFB
GLRA2 CENPB
GLRA2 TRIM23
GLRA2 LOC100131311
GLRA2 C21orf33
GLRA2 BRD2
GLRA2 KCNMB1
GLRA2 UBE4A
GLRA2 WIT1
GLRA2 PTPN12
GLRA2 TCF19
GLRA2 MMP14
GLRA2 TOMM20
GLRA2 SEPT7
GLRA2 BMS1
GLRA2 AHNAK
GLRA2 UBXN2B
GLRA2 GRM4
GLRA2 MT1G
GLRA2 RBM39
GLRA2 DCHS1
GLRA2 STAG1
GLRA2 EIF4E
GLRA2 TAF7
GLRA2 HADH
GLRA2 BCAM
GLRA2 UQCRC2
GLRA2 NUP153
GLRA2 CREM
GLRA2 TIE1
GLRA2 HDAC2
GLRA2 BTN3A1
GLRA2 MAPK7
GLRA2 MXD1
GLRA2 HNRNPU
GLRA2 C9
GLRA2 HNRNPK
GLRA2 RTCD1
GLRA2 TM9SF2
GLRA2 HNRNPM
GLRA2 RPS23
GLRA2 DYRK1A
GLRA2 ZNF638
GLRA2 LLGL2
GLRA2 MTMR3
GLRA2 TCP1
GLRA2 MORC3
GLRA2 RBM3
GLRA2 VARS
GLRA2 LIMK2
GLRA2 CYCS
GLRA2 EZH1
GLRA2 PRSS3
GLRA2 LOC728849
GLRA2 ZRSR2
GLRA2 SFRS7
GLRA2 FAS
GLRA2 CHIT1
GLRA2 SFRS3
GLRA2 ACADM
GLRA2 HNF1A
GLRA2 HNRNPA2B1
GLRA2 SUZ12
GLRA2 CCT6A
GLRA2 PCNA
GLRA2 SERTAD2
GLRA2 ABO
GLRA2 CLP1
GLRA2 CXorf40B
GLRA2 GNA15
GLRA2 SFRS11
GLRA2 NAP1L1
GLRA2 ATP13A3
CALR SMN2
CALR KIAA0195
CALR PSMD9
CALR SLC14A2
CALR E2F1
CALR PIP5K1A
CALR CSF1R
CALR S100P
CALR LOC201229
CALR NUP188
CALR DDOST
CALR NDUFA12
CALR UBC
CALR NP
CALR SPCS2
CALR UQCRB
CALR AP2B1
CALR CSNK2A2
CALR RANBP2
CFB CD53
CFB PI4KB
CFB ADD1
CFB PPP2R1A
CFB PRKAG1
CFB HTN3
CFB PSMD7
CFB ATM
CFB MMP19
CFB CD36
CFB RPL3L
CFB TNNC1
CFB BLVRB
CFB FOXI1
CFB MICB
CFB CHKB
CFB PSMD8
CFB KLHDC3
CFB SMG7
CFB MLF2
CFB SAG
CFB UPK1A
CFB GAST
CFB GPER
CFB TFE3
CFB B4GALT1
CFB DDB1
CFB MAPK1IP1L
CFB BMP8A
CFB CNP
CFB SEC13
CFB KIAA0226
CFB GCGR
CFB PWP1
CFB TLE2
CFB ESR2
CFB C4orf8
CFB MPO
CFB INPP5J
CFB SDC4
CFB SSRP1
CFB BST1
CFB AGPAT1
CFB HLA-DMB
CFB HLA-DQA1
CFB M6PR
ACTR1B UBXN4
ACTR1B RARB
ACTR1B SEC24C
ACTR1A BPTF
ACTR1A RBM4
ACTR1A PI4KB
ACTR1A SPG7
ACTR1A UBA1
ACTR1A USP4
ACTR1A BBS9
ACTR1A HNRNPU
ACTR1A GLG1
ACTR1A SMARCA1
ACTR1A ARHGAP1
ACTR1A HCG8
ACTR1A KIAA0195
ACTR1A SLC9A6
ACTR1A TRO
ACTR1A PSEN1
ACTR1A RGL2
ACTR1A TNXB
ACTR1A DGCR6
ACTR1A GOLGA1
ACTR1A ICAM3
ACTR1A PTP4A2
ACTR1A YWHAB
ACTR1A AP1B1
ACTR1A GTF2I
ACTR1A NPEPPS
ACTR1A PHKG1
ACTR1A DAZL
ACTR1A AP2B1
ACTR1A PTTG1IP
ACTR1A HUWE1
ACTR1A PLEC1
ACTR1A HGFAC
ACTR1A CNP
ACTR1A SNAP25
ACTR1A RAB1A
ACTR1A AGPAT1
ACTR1A GNB1
ACTR1A SFRS4
ACTR1A HERC1
ACTR1A TNFRSF4
ACTR1A POLR2G
ACTR1A SALL2
ACTR1A SF1
ACTR1A ACO2
ACTR1A TMED10P
ACTR1A ATP6V0D1
ACTR1A IP6K1
ACTR1A TAF1C
ACTR1A TNK2
ACTR1A CSNK1A1
ACTR1A SLC35F2
ACTR1A AARS
ACTR1A TNFAIP1
ACTR1A SLC2A1
ACTR1A APOBEC3B
ACTR1A KIAA0226
ACTR1A STAT5B
ACTR1A ZNF33B
ACTR1A BAT2
ACTR1A PRDM2
ACTR1A NEFL
ACTR1A KIAA0513
ACTR1A SFRS5
ACTR1A CREBBP
ACTR1A GNAS
PNN MMP14
PNN MORC3
PNN ACSL1
PNN YY1
PNN HMGN1
PNN SUMO1
PNN RBBP7
PNN MSH6
PNN HNRNPU
PNN MYL7
PNN CCNG2
PNN PUM1
PNN UQCRH
PNN CAPRIN1
PNN SMARCA1
PNN MAPK7
PNN LOC728849
PNN TANK
PNN KTN1
PNN EIF3A
PNN ATP13A3
PNN MAPRE1
PNN SFRS2
PNN RNF103
PNN ACADM
PNN POU6F1
PNN PTP4A1
PNN HNRNPA2B1
PNN H3F3A
PNN TM9SF2
PNN UBXN4
PNN RELA
PNN RBM39
PNN TRA2B
PNN TOP2A
PNN MAPK1IP1L
PNN RCN2
PNN PSMC6
PNN RAB3GAP1
PNN CENPF
PNN SAFB
PNN UBE4A
PNN CREB1
PNN TRIM23
PNN DYRK1A
PNN SFPQ
PNN C21orf33
PNN NASP
PNN PTPN12
PNN DNAJC7
PNN SEPT7
PNN TUBB
PNN NUP153
PNN CXorf40B
PNN HNRNPK
PNN SFRS11
PNN PPP2R5E
PNN PHF3
HLA-DMB CD53
HLA-DMB GPER
HLA-DMB ONECUT1
HLA-DMB FLT4
HLA-DMB GAST
HLA-DMB RNPS1
HLA-DMB DRG2
HLA-DMB CHIC1
HLA-DMB PGC
HLA-DMB INSL4
HLA-DMB RGL2
HLA-DMB LYZ
HLA-DMB DNASE1
HLA-DMB ELK1
HLA-DMB PSMD7
HLA-DMB AQP3
HLA-DMB TNFSF4
HLA-DMB ODF1
HLA-DMB KIAA0195
HLA-DMB MDC1
HLA-DMB SLC2A4
HLA-DMB RING1
HLA-DMB PMS2L11
HLA-DMB PDE6B
HLA-DMB ADRB3
HLA-DMB CD3E
RPL27 RPS17
RPL27 RPS16
RPL27 RPL9
RPL27 RPL27A
RPL27 RPS18
RPL27 RPL35A
RPL27 RPS7
RPL27 RPS6
RPL27 UQCRH
RPL27 UQCRB
RPL27 RPS9
RPL27 RPS8
RPL27 RAP1GAP
RPL27 RPL23
RPL27 RPL10A
RPL27 WNT2B
RPL27 RPS27A
RPL27 TPT1
RPL27 RPS21
RPL27 RPS28
RPL27 RPL11
RPL27 SNRPE
RPL27 RPL39
RPL27 RPL34
RPL27 RPL35
RPL27 H2AFZ
RPL27 RPS3A
RPL27 COX7C
CFP SLC5A2
CFP HAAO
CFP SPTBN1
HLA-DMA HSD17B2
HLA-DMA AVP
HLA-DMA OPRM1
PCK2 ILVBL
PCK2 GABRA5
PCK2 IGHG1
PCK2 GNB3
RPN1 RPN2
RPN1 MYH6
RPN1 TIMP2
RPN1 RAC1
RPN1 PSAP
RPN1 SFRS5
RPN1 ARHGAP4
RPN1 USF2
RPN1 LEPROT
RPN1 SNRNP27
RPN1 CCDC88A
RPN1 FLOT2
RPN1 PTP4A2
RPN1 UBXN4
RPN1 MMD
RPN1 APLP2
RPN1 PRCP
RPN1 PPAP2B
RPN1 SERPINB6
RPN2 TIMP2
RPN2 JUNB
RPN2 UBE2L3
RPN2 APLP2
RPN2 HTRA1
RPN2 TMED10
RPN2 SEPT8
RPN2 RGL2
RPN2 DGCR6
RPN2 TM9SF1
RPN2 CAPN2
RPN2 PTP4A2
RPN2 ILVBL
RPN2 PSMC1
RPN2 THY1
RPN2 DDB1
RPN2 LDHA
RPN2 ATP6V0B
RPN2 PRMT1
RPN2 KIAA0247
RPN2 PDIA3
RPN2 SRM
RPN2 LGALS3BP
RPN2 DDB2
RPN2 LAMP1
RPN2 CLCN4
RPN2 BCAP31
RPN2 VAMP7
RPN2 IRF9
RPN2 PSAP
RPN2 ID3
RPN2 GPX1
RPN2 SNRNP27
RPN2 PTPRB
RPN2 M6PR
PCK1 TWIST1
TRIM15 IL7R
TRIM15 TH
TRIM15 MMP16
TRIM15 MAP4K2
TRIM15 IFNGR2
TRIM15 MFGE8
TRIM15 HLA-C
TRIM15 STXBP2
TRIM15 ECE1
TRIM15 RAPGEF3
TRIM15 FBLN1
TRIM15 RASL10A
TRIM15 CSDC2
TRIM15 PKLR
TRIM15 STAT2
TRIM15 CELP
TRIM15 DNASE1
TRIM15 HTR2C
TRIM15 HSD17B3
TRIM15 USP11
TRIM15 ZNF91
TRIM15 ODF1
TRIM15 TFE3
TRIM15 CLCN7
TRIM15 CENPB
TRIM15 TXN2
TRIM15 POU4F1
TRIM15 KLK3
TRIM15 VEGFC
TRIM15 EDEM1
TRIM15 SMARCD1
TRIM15 GATA3
TRIM15 BRD2
TRIM15 ALPPL2
TRIM15 INHA
TRIM15 ACTN2
TRIM15 LOC91316
TRIM15 GH2
TRIM15 VAV1
TRIM15 INPP5K
TRIM15 SLC5A2
TRIM15 CD7
TRIM15 BCL3
TRIM15 PTPRN
TRIM15 SLC18A1
TRIM15 MATK
TRIM15 SLC1A2
TRIM15 SYN1
TRIM14 ACHE
MUT ZCCHC11
MUT AOC2
MUT ACTG1
MUT PSME4
MUT PSMF1
MUT UNG
MUT SRP9
MUT DDX18
MUT UQCRB
MUT RBM15B
MUT TMED10
MUT ZNF142
MUT TAF11
MUT ZNF146
MUT ARHGEF7
MUT BCLAF1
MUT H2AFB1
MUT MARCKS
MUT GOLGA4
MUT TTYH2
MUT PRIM2
MUT DYRK1A
MUT RELA
MUT TUBGCP3
MUT MAPRE1
MUT CUL3
MUT ANKRD46
MUT CENPF
MUT SAFB
MUT VAT1
MUT KIAA0174
MUT TRIM23
MUT UBXN4
MUT ATP2B1
MUT SERPINB2
MUT PAFAH1B1
MUT CSNK2A2
MUT BRD2
MUT UBE4A
MUT WIT1
MUT EIF4G2
MUT PTPN11
MUT PPP2CB
MUT RBBP7
MUT CPB2
MUT RBBP5
MUT RBBP4
MUT RPA2
MUT NSMAF
MUT YWHAE
MUT MMP14
MUT PNRC1
MUT HMGN1
MUT METAP1
MUT MST1R
MUT HIF1A
MUT PUM1
MUT EED
MUT ACADM
MUT GTF2E1
MUT HK3
MUT IL8RB
MUT FAM175B
MUT ITGB6
MUT CDK2
MUT RBM34
MUT H3F3A
MUT PCBP1
MUT B4GALT1
MUT TOP2B
MUT JAK1
MUT POLA2
MUT MAPK1IP1L
MUT RCN2
MUT TTC3
MUT DLD
MUT PRKACB
MUT IGL@
MUT EIF1AP1
MUT CUX1
MUT SFPQ
MUT DCUN1D4
MUT EIF4H
MUT COL16A1
MUT TAF7
MUT PPP1R11
MUT PPID
MUT ESR2
MUT UBE2N
MUT SLC3A2
MUT HNRNPA2B1
MUT IRF9
MUT NUP153
MUT SRRD
MUT CCNG2
MUT CREBBP
MUT PPP2R5C
MUT TMEM131
MUT YY1
MUT VBP1
MUT CLOCK
MUT GMFB
MUT NAGA
MUT RAP1A
MUT SDCBP
MUT ATP5J
MUT RCOR1
MUT HNRNPH2
MUT ADSL
MUT DCTN1
MUT PWP1
MUT MYH2
MUT AP2M1
MUT NCOA6
MUT PSMA3
MUT CSF1R
MUT HNRNPU
MUT ETF1
MUT MAPK3
MUT DAG1
MUT HNRNPK
MUT RTCD1
MUT PSMA4
MUT PTP4A1
MUT NFKB2
MUT SNRNP70
MUT DPM1
MUT HNRNPM
MUT WTAP
MUT SRF
MUT RPS23
MUT CYP51A1
MUT COMT
MUT FERMT2
MUT GFPT1
MUT PTPN12
MUT HTATSF1
MUT ALDH7A1
MUT ATXN10
MUT PSIP1
MUT MVK
MUT SRPK1
MUT ZNF638
MUT ADH4
MUT IRS1
MUT GLUD1
MUT DDR2
MUT TCP1
MUT DAZAP2
MUT MRPS27
MUT RANBP2
MUT ZNF134
MUT SMN2
MUT RBM6
MUT SPCS2
MUT PRDX6
MUT PSMD6
MUT MSH6
MUT CTNNB1
MUT FOXO1
MUT IER2
MUT FMR1
MUT SMARCA1
MUT RB1CC1
MUT CAMLG
MUT LOC728849
MUT YES1
MUT SERTAD2
MUT HCFC1
MUT SFRS7
MUT PRPF18
MUT TMEM41B
MUT SFRS3
MUT RB1
MUT RGS6
MUT RBM39
MUT PXN
MUT SUZ12
MUT CEBPZ
MUT EPRS
MUT CCT6A
MUT AMD1
MUT SPAG11A
MUT APPBP2
MUT CNP
MUT TNR
MUT KIAA0240
MUT BMI1
MUT USP13
MUT ALDH6A1
MUT MCM3
MUT MCM2
MUT PPP2R5E
MUT MCFD2
MUT TRIP12
MUT PBX2
MUT BBS9
MUT DDX21
MUT ZNF157
MUT OLR1
MUT RPL39
MUT SLC16A1
MUT HNRNPC
MUT NRIP1
MUT CSTF3
MUT RBMX
MUT SSR1
MUT CXorf40B
MUT SFRS11
MUT EIF4A2
MUT FOLR2
MUT CKAP5
PPP2R3A RPL28
PPP2R3A TRO
PPP2R3A ZNF167
PPP2R3A MEN1
PPP2R3A CSK
PPP2R3A AKT1
PPP2R3A RAD51
PPP2R3A SMARCD1
PPP2R3A ABL1
PPP2R3A AKR1C1
PPP2R3A FTO
PPP2R3A KIAA0195
NQO2 CAP1
NQO2 CLTC
NQO2 SPCS2
NQO2 SPG7
NQO2 GLA
NQO2 CHGB
NQO2 TNNC1
NQO2 CPE
NQO2 MADD
NQO2 USP7
NQO2 VHL
NQO2 RPS25
NQO2 SLC2A1
NQO2 CTNND1
NQO2 ZMYND11
NQO2 SNAPC3
NQO2 EDNRA
NQO2 APLP2
NQO2 UQCRB
NQO2 RBM15B
NQO2 CBX1
NQO2 PPM1F
NQO2 IDH3A
NQO2 AP2M1
NQO2 AP2S1
NQO2 CNP
NQO2 ZNF146
NQO2 IL8RB
NQO2 ZNF148
NQO2 TUBA1A
NQO2 NAP1L3
NQO2 CSF1R
NQO2 HNRNPU
NQO2 ZNF8
NQO2 DGCR6
NQO2 ETF1
NQO2 HNRNPK
NQO2 AAMP
NQO2 NR5A1
NQO2 PRDX6
NQO2 PRKACA
NQO2 NNT
NQO2 TOP2B
NQO2 HCG8
NQO2 IARS
NQO2 SOD2
NQO2 PSIP1
NQO2 STAG1
NQO2 RAB1A
NQO2 SEC13
NQO2 RTN1
NQO2 JUND
NQO2 KIAA0226
NQO2 CUX1
NQO2 CNTD1
NQO2 NAGA
NQO2 ATXN10
NQO2 STAT3
NQO2 PTPN1
NQO2 BBS9
NQO2 SNAP25
NQO2 LOC91316
NQO2 ZNF638
NQO2 MSTP9
NQO2 ESR2
NQO2 PPP2CB
NQO2 SFRS5
NQO2 IER2
NQO2 SKP1
NQO2 PDK2
NQO2 EBP
NQO2 TTC35
NQO2 MRPL49
NQO2 DYNLT3
NQO2 ZNF134
NQO2 ZNF135
NQO2 CKAP4
NQO2 ATP5F1
CDO1 NR3C2
CDO1 ARHGEF16
CDO1 HOXD4
CDO1 MBOAT7
CDO1 PAK1
CCRL2 KDM5A
CA9 AZGP1
CA9 PTPN3
CA9 CATR1
EFNB1 PPP2R1A
EFNB1 PI4KB
EFNB1 ADD1
EFNB1 CLOCK
EFNB1 PRKAG1
EFNB1 GLA
EFNB1 ATP5B
EFNB1 LOC150786
EFNB1 RGL2
EFNB1 PPP2R4
EFNB1 LPCAT3
EFNB1 H3F3A
EFNB1 GRM4
EFNB1 NNT
EFNB1 PRTN3
EFNB1 H3F3B
EFNB1 RRAGB
EFNB1 ARPC4
EFNB1 IL32
EFNB1 CD8B
EFNB1 CSNK2A1
EFNB1 BBS9
EFNB1 MPG
EFNB1 KCNJ4
EFNB1 PTGES3
EFNB1 PRRT1
EFNB1 SNRPN
EFNB1 PROC
EFNB1 PAK2
CHI3L2 CD52
CHI3L2 ACVR1
CHI3L2 SPTAN1
CHI3L2 NCSTN
CHI3L2 GCM1
CHI3L2 RREB1
CHI3L2 STAT3
CHI3L2 TNXB
CHI3L2 CETN1
CHI3L2 ADRB3
CHI3L2 KRT6C
CHI3L2 TTYH2
CHI3L2 NP
CHI3L2 DSG3
CHI3L2 NR3C1
CHI3L2 AQP2
CHI3L2 LGALS9
CHI3L2 USP11
CHI3L2 SAA1
CHI3L2 PTPN1
CHI3L2 NFIC
CHI3L2 C4orf8
CHI3L2 ACSL1
CHI3L2 ELK1
CHI3L2 GFRA2
CHI3L2 ZNF37A
CHI3L1 AGER
CYP4F2 LDHB
CYP4F3 FAM3C
CYP4F3 CTNND2
IFNW1 MMP10
RGS4 HCG8
CHAD CTLA4
CHAD TWIST1
CHAD HNRNPA1
CHAD IGL@
CHAD CPE
CHAD LGALS9
CHAD UTP14C
CHAD PXN
CHAD SFRS11
CHAD ITPKC
CHAD SRRD
CHAD UQCRB
CHAD RBM15B
CHAD PPBPL2
CHAD HLA-DOA
PRL TGFB3
PRL STMN1
PRL CHGB
PRL SLC6A8
PRL DARC
PRL APLP1
PRL ARL4D
PRL KCNA5
PRL PIN1
PRL SH3GL3
PRL MPP2
PRL ADAR
PRL RABGGTA
PRL H3F3B
PRL CXCR4
PRL DUSP5
PRL DHPS
PRL DPYSL3
PRL GNB3
PRL NOMO1
PRL TP53BP2
PRL ALDOA
PRL SOX4
PRL NEUROD2
PRL ATIC
PRL SGK1
PRL GSK3A
PRL PSD
PRL SSTR2
PRL CDK5
PRL UNC119
SAG PPP2R1A
SAG MMP19
SAG UPK1A
SAG MCM3
SAG CHERP
SAG PRM2
SAG DCTN1
MR1 AP3S2
MR1 IFNGR2
MR1 AK1
MR1 ADRB3
MR1 CLCN7
MR1 CHGB
MR1 MAP2
MR1 TPBG
MR1 ORC3L
MR1 RABGGTA
MR1 ZNF91
MR1 TH
MR1 GCM1
MR1 DUSP7
MR1 CCL22
MR1 POU2F2
MR1 BNIP1
MR1 SLAMF1
MR1 KIAA0195
PIK3CD RPLP1
PIK3CD SF1
RFC5 GPR17
RFC5 MAP4K2
RFC5 ADD2
RFC5 PROL1
RFC5 CCR2
RFC5 MUC5B
RFC5 SPRR1A
RFC5 HIST2H4A
RFC5 BIK
RFC5 POP1
RFC5 CST4
RFC5 MATN1
RFC5 FCN1
RFC5 AQP2
RFC5 NRGN
RFC5 PGM5
RFC5 MCAM
RFC5 POU4F1
RFC5 TRBC1
RFC5 INHA
RFC5 CSPG4
RFC5 STARD8
RFC5 PRDM2
RFC5 GFRA2
RELN SNAP25
RELN HSF2
RELN PI4KA
RELN TRO
RELN ARVCF
RELN CIRBP
RELN TUBA1A
RELN GNA11
RELN RTN1
RELN BCLAF1
RELN STXBP1
RELN POLB
RELN ZIC1
RELN PPP3CA
RELN KIAA0513
HTN3 TAF6
HTN3 RAP1GAP
HTN3 FTSJD2
HTN3 CSNK1D
HTN3 NKG7
RELA ZCCHC11
RELA ACTG1
RELA SLC39A9
RELA KIAA0317
RELA KRT76
RELA DDX18
RELA PKP1
RELA CAPRIN1
RELA UQCRB
RELA RBM15B
RELA TMED10
RELA ZNF141
RELA PEBP1
RELA EP300
RELA ZNF146
RELA ARHGEF7
RELA CLOCK
RELA BCLAF1
RELA GYPE
RELA MARCKS
RELA PTP4A1
RELA HDAC2
RELA DYRK1A
RELA MTMR6
RELA DCT
RELA MAPRE1
RELA HCG8
RELA CUL3
RELA EIF2B5
RELA H3F3A
RELA FMO4
RELA SHC3
RELA HK3
RELA SAFB
RELA VAT1
RELA KIAA0174
RELA TRIM23
RELA SMARCD2
RELA SPARCL1
RELA PAFAH1B1
RELA CSNK2A2
RELA BRD2
RELA GNAI1
RELA UBE4A
RELA CCL22
RELA MSTP9
RELA CHIC1
RELA PTMA
RELA PTPN12
RELA PPP2CB
RELA MST1R
RELA CPB2
RELA DEFA5
RELA ZNF238
RELA TLR1
RELA EIF4G2
RELA UQCRC2
RELA CTCF
RELA GHRHR
RELA NFATC3
RELA HMGN3
RELA UQCRH
RELA ZNF8
RELA RBBP7
RELA FUBP1
RELA DHX38
RELA PUM1
RELA IFNGR1
RELA CLNS1A
RELA SEPT7
RELA ACADM
RELA DAXX
RELA MADD
RELA CPE
RELA TANK
RELA IL8RB
RELA FAM175B
RELA ANXA6
RELA SSTR3
RELA FLT3
RELA CEACAM4
RELA NR5A1
RELA PCBP1
RELA B4GALT1
RELA RNF113A
RELA TOP2B
RELA PHKG1
RELA MAPK1IP1L
RELA GUCY2D
RELA RCN2
RELA TTC3
RELA UBC
RELA IGL@
RELA WARS
RELA EIF1AP1
RELA CUX1
RELA SFPQ
RELA DCUN1D4
RELA EIF4H
RELA TMEM106A
RELA PTPN1
RELA LAMC1
RELA BTG2
RELA TAF7
RELA IRF2
RELA GINS1
RELA TFAP4
RELA UBE2N
RELA HNRNPA2B1
RELA TAF11
RELA SDC4
RELA INSM1
RELA NUP153
RELA FECH
RELA PFN2
RELA ESD
RELA NAGA
RELA PPP2R5E
RELA ATP5F1
RELA PHF3
RELA PPP2R5C
RELA TMEM131
RELA YY1
RELA POLA2
RELA SLK
RELA DSC3
RELA STIM1
RELA SNRPB
RELA CCNG2
RELA SLBP
RELA DPYSL2
RELA TAF15
RELA HNRNPH2
RELA TSPY3
RELA ADSL
RELA THRA
RELA PWP1
RELA CBX1
RELA FLT1
RELA EEF1A1
RELA SET
RELA BTG3
RELA HMGN1
RELA PSMA3
RELA CSF1R
RELA HNRNPU
RELA MAPK3
RELA HNRNPK
RELA RTCD1
RELA TM9SF2
RELA GOLGA4
RELA SNRNP70
RELA DPM1
RELA IGHA1
RELA SRF
RELA HADH
RELA CREB1
RELA FERMT2
RELA TAF4
RELA LAMP2
RELA HTATSF1
RELA UNG
RELA LTK
RELA N4BP2L2
RELA CHMP1A
RELA MVK
RELA DUT
RELA ZNF638
RELA COL11A1
RELA TRAM1
RELA NOTCH4
RELA CDK2
RELA IFNA21
RELA CTDSP2
RELA PCDH1
RELA MME
RELA ZNF134
RELA TCP1
RELA IL8
RELA CCBL2
RELA MORC3
RELA CYFIP1
RELA SPCS2
RELA LIMK2
RELA PRDX6
RELA PSMD6
RELA JUND
RELA CYCS
RELA PSMD2
RELA EZH1
RELA SLC5A5
RELA MAP2K5
RELA FMR1
RELA SMARCA1
RELA AFAP1
RELA LOC728849
RELA YES1
RELA RNASE4
RELA SMARCC1
RELA KLF10
RELA BIRC2
RELA ANKRD1
RELA SFRS7
RELA PRPF18
RELA TMEM41B
RELA SFRS2
RELA TRD@
RELA KDM4A
RELA RBM39
RELA PXN
RELA SUZ12
RELA MSX1
RELA ZWINTAS
RELA CCT6A
RELA YWHAE
RELA PRKCI
RELA ARFIP2
RELA APPBP2
RELA TNR
RELA PRKCA
RELA CELA3B
RELA BMI1
RELA ACAP2
RELA ALDH6A1
RELA CRYBB1
RELA TP53BP1
RELA CYP2A6
RELA CUGBP2
RELA C21orf2
RELA TRIP13
RELA RASA1
RELA BDH1
RELA BBS9
RELA DAZAP2
RELA CASP2
RELA SLC16A1
RELA ARMCX6
RELA CSTF3
RELA RBMX
RELA PDE1C
RELA DEK
RELA CFDP1
RELA SFRS11
RELA TARS
RELA IFI44
RELA UFD1L
RELA FOLR2
RELA CKAP5
PIP4K2A PDIA5
PIP4K2A DAD1
PIP4K2B PI4KB
PIP4K2B PI4KA
PIP4K2B RPA1
PIP4K2B KIAA0232
PIP4K2B ERCC4
PIP4K2B SF1
PIP4K2B MIA3
PIP4K2B MLH1
PIP4K2B HNRNPA3P1
PIP4K2B FMR1
PIP4K2B GNAT2
PIP4K2B PITPNA
PIP4K2B SMG7
PIP4K2B PPP2R4
PIP4K2B NPAT
PIP4K2B AP1B1
PIP4K2B ZWINTAS
PIP4K2B MYT1
PIP4K2B SOD2
PIP4K2B MDC1
PIP4K2B GNB1
PIP4K2B ARPC4
PIP4K2B HERC1
PIP4K2B CES2
PIP4K2B CYP2A6
PIP4K2B RPL12
PIP4K2B SALL2
PIP4K2B PTPN1
PIP4K2B CSNK2A2
PIP4K2B CSNK2A1
PIP4K2B SLC25A46
PIP4K2B SDC4
PIP4K2B DRD1
PIP4K2B RABGGTA
PIP4K2B CYP2C19
PIP4K2B ATP6V0A1
PIP4K2B ZNF117
C4orf10 SSX5
C4orf10 COL11A2
C4orf10 NOS1
C4orf10 HLA-C
C4orf10 SLAMF1
C4orf10 IQCB1
C4orf10 ODF1
C4orf10 BBS9
C4orf10 GPLD1
C4orf10 MYLPF
C4orf10 GIPR
C4orf10 DHX34
C4orf10 MXD1
C4orf10 FLT1
C4orf10 ADORA2A
C4orf10 ZRSR2
C4orf10 APOB
C4orf10 MFGE8
C4orf10 ITGA2B
C4orf10 TNXB
C4orf10 NTRK2
C4orf10 TH
C4orf10 DUSP7
C4orf10 INHA
C4orf10 PDGFB
C4orf10 KCNJ4
C4orf10 AQP2
C4orf10 TTYH2
C4orf10 NRGN
C4orf10 BCAT2
C4orf10 EFNA1
C4orf10 PAPPA
C4orf10 KLK3
C4orf10 POMC
C4orf10 LTK
C4orf10 APLNR
C4orf10 NCAPD3
C4orf10 TMED10P
C4orf10 GZMA
C4orf10 NFIC
C4orf10 CYP4A11
C4orf10 GSTT1
C4orf10 SEMA5A
C4orf10 TNFRSF1A
C4orf10 CXCL9
C4orf10 PKD2
C4orf10 AGER
C4orf10 LLGL1
C4orf10 CASP8
C4orf10 TAF1
C4orf10 GSTP1
C4orf10 FUT2
C4orf10 PRM2
C4orf10 BAP1
C4orf10 FUCA1
C4orf10 ABCC2
C4orf10 TNNC1
BRE DUSP2
CYP4B1 CSF3R
CYP4B1 HIST1H1E
CHP MPP2
CHP H3F3B
CHP UGP2
KLK1 COL6A2
KLK3 IL7R
KLK3 DCHS1
KLK3 MAP4K2
KLK3 MT1G
KLK3 MFGE8
KLK3 HLA-C
KLK3 COL14A1
KLK3 HP
KLK3 MED22
KLK3 ABP1
KLK3 TBL3
KLK3 RPS6
KLK3 SLC5A2
KLK3 P2RX1
KLK3 SPRR1A
KLK3 FBLN1
KLK3 BTN2A1
KLK3 SNX17
KLK3 TRIP13
KLK3 RAP1GAP
KLK3 CYP2F1
KLK3 PROL1
KLK3 C4BPB
KLK3 CELP
KLK3 IL1R2
KLK3 RABGGTA
KLK3 MXD1
KLK3 SLC35A2
KLK3 MYH10
KLK3 S100A7
KLK3 HSD17B3
KLK3 RAD9A
KLK3 GALT
KLK3 GSPT1
KLK3 TH
KLK3 NRGN
KLK3 LOC91316
KLK3 PRKCG
KLK3 CD68
KLK3 RAB3B
KLK3 NAT6
KLK3 APLNR
KLK3 GYPB
KLK3 NCAPD3
KLK3 HIST1H2BI
KLK3 CHERP
KLK3 INHA
KLK3 CYP1A2
KLK3 ANG
KLK3 CYP4A11
KLK3 MYL7
KLK3 WNT1
KLK3 GABRQ
KLK3 TWIST1
KLK3 RUNX1
KLK3 MCAM
KLK3 PRM2
KLK3 ALPI
KLK3 LCK
KLK3 IL8
KLK3 NOP14
TBL3 IL7R
TBL3 BATF
TBL3 MAP4K2
TBL3 TRBC1
TBL3 RAB3A
TBL3 HLA-C
TBL3 B3GNTL1
TBL3 PLK3
TBL3 HMGCS2
TBL3 CDR2L
TBL3 CORO1B
TBL3 ADAM11
TBL3 STXBP2
TBL3 HPCA
TBL3 NOP14
TBL3 PWP2
TBL3 PTGDR
TBL3 KLF4
TBL3 SNX17
TBL3 ZRSR2
TBL3 HCG26
TBL3 BTG2
TBL3 RYR1
TBL3 MT3
TBL3 CAMP
TBL3 TNXB
TBL3 GATA3
TBL3 DOK1
TBL3 FOSL1
TBL3 MXD1
TBL3 NINJ1
TBL3 SC65
TBL3 EDN2
TBL3 NPPC
TBL3 FAS
TBL3 NEFL
TBL3 POU4F1
TBL3 NACA
TBL3 ESRRB
TBL3 NRGN
TBL3 OXT
TBL3 CARS
TBL3 SPI1
TBL3 LGALS7B
TBL3 NAT6
TBL3 PRKCG
TBL3 CPLX2
TBL3 LTB
TBL3 UCP1
TBL3 RAE1
TBL3 VEGFC
TBL3 GRPR
TBL3 PTPN6
TBL3 KIFC1
TBL3 INHA
TBL3 BCAM
TBL3 CYP4A11
TBL3 RPS6
TBL3 WNT1
TBL3 P2RY10
TBL3 SNRPC
TBL3 GNA15
TBL3 IL8
TBL3 PSMB8
TBL3 POU2F2
TBL3 ABCC2
TBL3 CHERP
KLK6 ENPEP
KLK6 PLGLB2
KLK6 IGHA1
KLK6 GSTZ1
KLK6 DRD1
KLK6 H3F3A
GPR4 AZGP1
GPR4 LDHB
GPR4 RAB3A
GPR4 GATA1
THOC1 VBP1
THOC1 LCAT
THOC1 EIF3F
THOC1 CUL4A
THOC1 AGPAT2
THOC1 TTC35
THOC1 MTA1
THOC1 ILF3
THOC5 AOC2
THOC5 TNFRSF9
THOC5 COX5B
THOC5 TLK2
DBI ATP5O
DBI RPL35A
DBI AFF2
RAB27A RHOG
RAB27A TNFSF8
RAB27A MCM3
RAB27A EWSR1
RAB27A SRM
SLC4A3 CFHR2
SLC4A3 E2F1
SLC4A3 OXA1L
SLC4A3 CSF1R
SLC4A3 MCAM
SLC4A3 CES1
SLC4A3 CLTA
SLC4A3 SLC5A5
SLC4A3 VIPR1
SLC4A3 MNAT1
SLC4A3 IFI44
SLC4A3 SEC31A
TGFB1 IL2RB
TGFB1 COL11A1
TGFB1 HOXD4
TGFB1 PON1
TGFB1 EFNA3
TGFB1 ADCYAP1
TGFB1 UCP1
TGFB1 RHOD
TGFB1 H3F3A
RFX5 OLR1
RFX5 KCNJ4
RFX5 HLA-DQA1
RFX5 KRT1
RFX5 TNFRSF25
RFX5 FLT4
RFX5 CCL25
RFX5 ARHGAP1
AVPR2 HLA-DOB
POM121L9P AQP4
POM121L9P LLGL2
STXBP3 EZH1
STXBP3 KIAA0226
STXBP3 ATP6V1C1
STXBP3 GCDH
STXBP3 PRDX6
ELK3 GPR3
ELK3 CNP
ELK3 CD22
ELK3 UBE2D3
ELK3 PPP1R10
ELK3 BAT3
ELK3 PWP1
ELK3 GTF2I
ELK3 ACTB
ELK3 NRF1
ELK1 C4orf8
ELK1 SECISBP2L
ELK1 PDE4A
ELK4 AVPR1B
ELK4 GHRHR
ELK4 FXYD3
ELK4 PHB2
ELK4 MYOM1
ELK4 KRT1
ELK4 GAST
ELK4 GAS2L1
ELK4 CACNA1B
ELK4 RFTN1
ELK4 NFKB2
ELK4 ZWINTAS
ELK4 DAZ2
ELK4 MATN3
ELK4 SMCP
ELK4 AR
ELK4 GH2
ELK4 ACOX2
ELK4 SLC2A4
ELK4 VAV1
ELK4 IFNA21
ELK4 MYO5A
EMP3 MSN
EMP3 C1QBP
APC MYH10
APC HMGN4
APC ACADS
APC NOVA1
APC SDCBP
APC EIF5
APC RAC1
APC PUM2
APC CCNG2
APC CD302
APC GPM6A
APC TOMM20
APC CAPRIN1
APC SMARCA1
APC SEPT7
APC LOC728849
APC TMED10
APC USP7
APC WASF1
APC ATP13A3
APC NAP1L3
APC ATP6AP1
APC BCLAF1
APC CBLN1
APC EFTUD2
APC TIAM1
APC TM9SF2
APC DYRK1A
APC MTMR6
APC SRD5A1
APC SNRNP70
APC LYST
APC CTDSP2
APC YWHAE
APC ISCU
APC KIAA0430
APC APPBP2
APC CDKN2D
APC RAB3GAP1
APC TSC22D1
APC COG2
APC ZIC1
APC SAFB
APC UBE4A
APC MLLT11
APC HERC1
APC ATXN10
APC EP300
APC C21orf33
APC GNAI1
APC DAZAP2
APC NNT
APC PPP1CB
APC GNAQ
APC ABI2
APC PTPN12
APC ACSL1
APC MST1R
APC USP10
APC RING1
APC HNRNPU
APC RNF103
APC PRKACB
APC TMEM131
APC AEBP1
APC CCBL2
APC CCNI
APC POLB
UQCRFS1 HMGN3
UQCRFS1 VBP1
UQCRFS1 TALDO1
UQCRFS1 METAP1
UQCRFS1 ERCC3
UQCRFS1 SRP9
UQCRFS1 COPS5
UQCRFS1 ATP5J
UQCRFS1 PUM1
UQCRFS1 RRM1
UQCRFS1 VDAC1
UQCRFS1 DAD1
UQCRFS1 COX5A
UQCRFS1 MRPL3
UQCRFS1 NCOA6
UQCRFS1 PARK7
UQCRFS1 SFRS3
UQCRFS1 HAB1
UQCRFS1 PSMA1
UQCRFS1 HNRNPM
UQCRFS1 SAP18
UQCRFS1 PSMA5
UQCRFS1 DYRK1A
UQCRFS1 HNRNPD
UQCRFS1 TRA2B
UQCRFS1 ETFA
UQCRFS1 TTC35
UQCRFS1 MDH1
UQCRFS1 AP2S1
UQCRFS1 PPP1R11
UQCRFS1 MCM3
UQCRFS1 ALDH9A1
UQCRFS1 SSBP1
UQCRFS1 PWP1
UQCRFS1 TAF7
UQCRFS1 DDX21
UQCRFS1 CNN3
UQCRFS1 UBE2N
UQCRFS1 H2AFZ
UQCRFS1 CYCS
UQCRFS1 PSMB4
UQCRFS1 PSMB1
UQCRFS1 UQCRC1
ABCE1 ETF1
ABCE1 GML
UQCRC2 ZCCHC11
UQCRC2 ACTG1
UQCRC2 SUMO1
UQCRC2 SFRS3
UQCRC2 SRP9
UQCRC2 HDAC2
UQCRC2 CAPRIN1
UQCRC2 CALM2
UQCRC2 ZNF146
UQCRC2 EIF3A
UQCRC2 MARCKS
UQCRC2 PTP4A1
UQCRC2 GP9
UQCRC2 MTMR6
UQCRC2 MAPRE1
UQCRC2 SLC35A1
UQCRC2 PRPSAP1
UQCRC2 SUZ12
UQCRC2 HK3
UQCRC2 SAFB
UQCRC2 SHFM1
UQCRC2 KIAA0174
UQCRC2 SMARCD2
UQCRC2 LOC100131311
UQCRC2 RSU1
UQCRC2 C21orf33
UQCRC2 BRD2
UQCRC2 KCNMB1
UQCRC2 VAT1
UQCRC2 EIF4G2
UQCRC2 MST1R
UQCRC2 CPB2
UQCRC2 IHH
UQCRC2 PTPN12
UQCRC2 POU6F1
UQCRC2 MMP14
UQCRC2 HMGN4
UQCRC2 METAP1
UQCRC2 HIF1A
UQCRC2 PUM1
UQCRC2 TOMM20
UQCRC2 XRCC6
UQCRC2 BMS1
UQCRC2 IL8RB
UQCRC2 MAPK7
UQCRC2 H3F3A
UQCRC2 UBXN4
UQCRC2 RBM39
UQCRC2 UBE4A
UQCRC2 TTC3
UQCRC2 IGL@
UQCRC2 EIF1AP1
UQCRC2 LAMC1
UQCRC2 TAF7
UQCRC2 HADH
UQCRC2 MTHFD2
UQCRC2 TFAP4
UQCRC2 MRPS27
UQCRC2 DNAJC7
UQCRC2 NUP153
UQCRC2 PFN2
UQCRC2 PHF3
UQCRC2 TMEM131
UQCRC2 YY1
UQCRC2 BTN3A1
UQCRC2 SDCBP
UQCRC2 CCNG2
UQCRC2 ADSL
UQCRC2 KTN1
UQCRC2 HNRNPU
UQCRC2 HNRNPK
UQCRC2 HNRNPM
UQCRC2 TM9SF2
UQCRC2 RTCD1
UQCRC2 RPS23
UQCRC2 SPCS2
UQCRC2 E2F5
UQCRC2 FERMT2
UQCRC2 DYRK1A
UQCRC2 LAMP2
UQCRC2 ZNF638
UQCRC2 PKD2
UQCRC2 GSTM5
UQCRC2 TRAM1
UQCRC2 KEAP1
UQCRC2 CDK2
UQCRC2 AKR1A1
UQCRC2 RANBP2
UQCRC2 MORC3
UQCRC2 TOP2B
UQCRC2 VARS
UQCRC2 LIMK2
UQCRC2 PSMD6
UQCRC2 EZH1
UQCRC2 MSN
UQCRC2 PRSS3
UQCRC2 RRM1
UQCRC2 FOXO4
UQCRC2 LOC728849
UQCRC2 YES1
UQCRC2 SERTAD2
UQCRC2 CEBPG
UQCRC2 SFRS7
UQCRC2 ATP13A3
UQCRC2 TMEM41B
UQCRC2 NAP1L4
UQCRC2 SFRS2
UQCRC2 ACADM
UQCRC2 HNRNPA2B1
UQCRC2 NFKBIL1
UQCRC2 FSHR
UQCRC2 CCT6A
UQCRC2 TRA2B
UQCRC2 YWHAE
UQCRC2 PCNA
UQCRC2 ARFIP2
UQCRC2 GPC1
UQCRC2 CREB1
UQCRC2 DDX21
UQCRC2 RPL34
UQCRC2 CSTF3
UQCRC2 RBMX
UQCRC2 CXorf40B
UQCRC2 NCL
UQCRC2 SFRS11
UQCRC2 ATF4
DBT BRCA1
DBT MMP14
DBT CACNA2D1
DBT HRG
DBT KIAA0195
DBT PAX8
DBT ACOX2
DBT HMGA2
DBT NR1H3
DBT PTGER3
DBT ATP6V0A1
DBT CYP2C19
DBT KRT85
DBT LAMC2
DBT USPL1
DBT TUB
DBT GNAT2
DBT S100A7
DBT RPS9
DBT CD19
PAK2 MAP4K5
PAK2 PI4KB
PAK2 COL11A2
PAK2 ZNF238
PAK2 GPER
PAK2 CSF1R
PAK2 CD34
PAK2 PSMD2
PAK2 MAP2
PAK2 KRT2
PAK2 N4BP2L2
PAK2 MYLPF
PAK2 SNAPC3
PAK2 ATP6V1A
PAK2 DHX34
PAK2 RBM15B
PAK2 SLC30A3
PAK2 FLT1
PAK2 CNTD1
PAK2 TEF
PAK2 SDC4
PAK2 LOC150786
PAK2 PDE1B
PAK2 ZNF167
PAK2 UPK1A
PAK2 TRD@
PAK2 ARHGAP1
PAK2 NAPG
PAK2 TSC22D1
PAK2 SLC5A11
PAK2 AAMP
PAK2 JAK1
PAK2 TNFRSF4
PAK2 RNF113A
PAK2 AOC2
PAK2 HCG8
PAK2 MYT1
PAK2 PRKCI
PAK2 NR3C2
PAK2 TNP1
PAK2 KCNJ4
PAK2 ZNF8
PAK2 MDC1
PAK2 KIAA0317
PAK2 ARPC4
PAK2 RAB1A
PAK2 B4GALT1
PAK2 CES2
PAK2 TP53BP1
PAK2 CYP2A6
PAK2 ESR2
PAK2 PTPN1
PAK2 USP7
PAK2 CSNK2A1
PAK2 PTPN4
PAK2 BBS9
PAK2 FECH
PAK2 MYB
PAK2 CASP2
PAK2 CSNK1A1
PAK2 C4orf8
PAK2 BGLAP
PAK2 ABI2
PAK2 MPO
PAK2 ZNF177
PAK2 HNF4A
PAK2 PSD
PAK2 IL10
PAK2 SPTBN1
PAK2 DEK
PAK2 PNMT
PAK2 AGPAT1
PAK2 PRKACB
PAK2 LOC728849
PAK2 ACOX2
PAK2 ATP6V1C1
PAK2 M6PR
UQCRC1 MED24
UQCRC1 UQCRH
UQCRC1 ATP5B
UQCRC1 NCOR2
UQCRC1 U2AF1
UQCRC1 PARK7
UQCRC1 DCTD
UQCRC1 HNRNPU
UQCRC1 PHC2
UQCRC1 UBXN4
UQCRC1 PSMC1
UQCRC1 DUSP1
UQCRC1 RHOA
UQCRC1 PXMP3
UQCRC1 EBNA1BP2
UQCRC1 PWP1
UQCRC1 ARPC1A
UQCRC1 H2AFZ
UQCRC1 PSMB7
UQCRC1 PSMB1
UQCRC1 ATP5F1
ZNHIT3 ZCCHC11
ZNHIT3 ACTG1
ZNHIT3 SUMO2
ZNHIT3 CPE
ZNHIT3 SRP9
ZNHIT3 SF1
ZNHIT3 KIAA0317
ZNHIT3 RBM15B
ZNHIT3 IL10RA
ZNHIT3 OGDH
ZNHIT3 LOC100133166
ZNHIT3 MPP1
ZNHIT3 BCLAF1
ZNHIT3 MARCKS
ZNHIT3 PHC2
ZNHIT3 HCG8
ZNHIT3 HMGN3
ZNHIT3 ANKRD46
ZNHIT3 TRIM26
ZNHIT3 SAFB
ZNHIT3 KIAA0174
ZNHIT3 GRM4
ZNHIT3 UTP14C
ZNHIT3 BRD3
ZNHIT3 SNAP25
ZNHIT3 UBE4A
ZNHIT3 EIF4G2
ZNHIT3 SLC2A1
ZNHIT3 DDX5
ZNHIT3 UBC
ZNHIT3 KLC1
ZNHIT3 B4GALT1
ZNHIT3 VPS72
ZNHIT3 SLBP
ZNHIT3 CYB5R3
ZNHIT3 HMGN2
ZNHIT3 HMGN1
ZNHIT3 ATP6V1E1
ZNHIT3 FUBP1
ZNHIT3 MED24
ZNHIT3 HELZ
ZNHIT3 PUM2
ZNHIT3 CD151
ZNHIT3 PUM1
ZNHIT3 CLTC
ZNHIT3 XRCC5
ZNHIT3 AP2B1
ZNHIT3 MADD
ZNHIT3 IL8RB
ZNHIT3 NARS
ZNHIT3 H3F3A
ZNHIT3 UBXN4
ZNHIT3 NPEPPS
ZNHIT3 PHKG1
ZNHIT3 MAPK1IP1L
ZNHIT3 AGPAT1
ZNHIT3 TTC3
ZNHIT3 DLD
ZNHIT3 PPP1R11
ZNHIT3 DCUN1D4
ZNHIT3 PWP1
ZNHIT3 BNIP1
ZNHIT3 TAF7
ZNHIT3 EIF1AP1
ZNHIT3 UBE2N
ZNHIT3 DNAJC7
ZNHIT3 TNFAIP1
ZNHIT3 NUP153
ZNHIT3 BAT3
ZNHIT3 BAT1
ZNHIT3 PPP2R5E
ZNHIT3 PARK7
ZNHIT3 PPP2R5C
ZNHIT3 PKM2
ZNHIT3 VBP1
ZNHIT3 CLOCK
ZNHIT3 OXA1L
ZNHIT3 CIRBP
ZNHIT3 PRKAR2B
ZNHIT3 ZNF32
ZNHIT3 HNRNPH2
ZNHIT3 ATP5B
ZNHIT3 KIAA0101
ZNHIT3 KIAA0100
ZNHIT3 COL16A1
ZNHIT3 CBX1
ZNHIT3 RNF113A
ZNHIT3 CNTD1
ZNHIT3 SET
ZNHIT3 NCOA6
ZNHIT3 SPCS2
ZNHIT3 NCOA4
ZNHIT3 SKP1
ZNHIT3 CSF1R
ZNHIT3 CDC37
ZNHIT3 AP2M1
ZNHIT3 PSMA3
ZNHIT3 OAS2
ZNHIT3 DDB1
ZNHIT3 HNRNPD
ZNHIT3 CTDSP2
ZNHIT3 ETFA
ZNHIT3 C5orf13
ZNHIT3 SLC7A5
ZNHIT3 GNB1
ZNHIT3 ARL6IP1
ZNHIT3 ENO2
ZNHIT3 HTATSF1
ZNHIT3 UNG
ZNHIT3 MVK
ZNHIT3 ALDH9A1
ZNHIT3 ZNF638
ZNHIT3 REEP5
ZNHIT3 TLK2
ZNHIT3 TBCC
ZNHIT3 STAT5A
ZNHIT3 BLMH
ZNHIT3 ZNF33A
ZNHIT3 NRF1
ZNHIT3 SMN2
ZNHIT3 POLA2
ZNHIT3 TOP2B
ZNHIT3 GTF2A2
ZNHIT3 COX5B
ZNHIT3 MSH6
ZNHIT3 MDH1
ZNHIT3 SMARCA1
ZNHIT3 AFAP1
ZNHIT3 LOC728849
ZNHIT3 YES1
ZNHIT3 HNRNPC
ZNHIT3 SFRS4
ZNHIT3 RB1
ZNHIT3 ACADM
ZNHIT3 NUP188
ZNHIT3 SUZ12
ZNHIT3 YWHAB
ZNHIT3 RRAGA
ZNHIT3 CNP
ZNHIT3 MDC1
ZNHIT3 BMI1
ZNHIT3 CASC3
ZNHIT3 USP10
ZNHIT3 SNRPN
ZNHIT3 PPP1CB
ZNHIT3 ARMCX6
ZNHIT3 CSTF3
ZNHIT3 RPA2
ZNHIT3 PURA
ZNHIT3 ZNF91
ZNHIT3 SFRS11
ZNHIT3 GNA11
ZNHIT3 UFD1L
ZNHIT3 CKAP5
COPS8 AP2S1
COPS8 MATR3
COPS8 ADD1
COPS8 UBE2N
COPS8 RAB1A
COPS8 TMEFF1
COPS8 SFRS4
COPS8 CPE
COPS8 USP7
COPS8 SNAPC3
COPS8 ABI2
COPS8 GPM6A
COPS8 USP14
COPS8 STX16
COPS8 ATXN10
COPS8 ERH
CLEC2B AQP2
CLEC2B PCDH1
CLEC2B PSMA5
CLEC2B PLK4
CLEC2B LPCAT3
CLEC2B CPA3
CLEC2B COX10
CLEC2B ZNF132
CLEC2B CTAG1B
CLEC2B HLA-DOA
IL10RA LAGE3
IL10RA ZCCHC11
IL10RA SLBP
IL10RA HMGN3
IL10RA HMGN2
IL10RA SUMO1
IL10RA CCT5
IL10RA PSMD6
IL10RA AGER
IL10RA BMI1
IL10RA TAF11
IL10RA PUM1
IL10RA ATP5O
IL10RA TRADD
IL10RA CLTC
IL10RA NASP
IL10RA VDAC2
IL10RA RB1CC1
IL10RA RBMX
IL10RA CBX1
IL10RA ADSL
IL10RA DYNLL1
IL10RA PNRC1
IL10RA DAD1
IL10RA BMS1
IL10RA U2AF1
IL10RA CXorf40B
IL10RA PARK7
IL10RA SFRS3
IL10RA HNRNPU
IL10RA NARS
IL10RA CDC37
IL10RA PSMA3
IL10RA BRPF1
IL10RA HNRNPM
IL10RA GTF2A2
IL10RA PCBP1
IL10RA DCT
IL10RA NPPB
IL10RA AMD1
IL10RA WTAP
IL10RA FUBP1
IL10RA H3F3A
IL10RA TTC3
IL10RA SRP14
IL10RA PSME2
IL10RA TFCP2
IL10RA CHRM1
IL10RA CD24
IL10RA KIAA0226
IL10RA SS18
IL10RA SFPQ
IL10RA VBP1
IL10RA RAE1
IL10RA PSMB7
IL10RA PWP1
IL10RA PSMD2
IL10RA EBNA1BP2
IL10RA TAF7
IL10RA VAT1
IL10RA SMPDL3A
IL10RA GLUD1
IL10RA UBE2N
IL10RA H2AFZ
IL10RA RBBP4
IL10RA IL8RB
IL10RA SSR2
IL10RA TARS
IL10RA WIPF2
IL10RA DECR1
IL10RA GUSB
IL10RA ACTG1
IL10RA TCP1
IL10RB CAMLG
IL10RB DFFA
ZBTB33 TSN
ZBTB33 ZNF24
ZBTB33 KPNB1
ZBTB33 R3HDM1
ZBTB33 SON
COPS2 EZH1
COPS2 TRAM1
COPS2 NRAS
COPS2 HSPA13
CRY1 RPS11
CRY1 GNB3
CRY1 ABCA3
CRY1 MAPK4
CRY1 ARL4D
SAA4 NCAPD3
COPS6 POU3F2
COPS6 AP3S2
COPS6 PRMT1
COPS6 TIMP2
COPS6 UNC119
COPS6 SLC6A8
COPS6 SLC35B1
COPS6 CXCR4
COPS6 CYTH1
COPS6 KCNA5
COPS6 PSMB3
COPS6 ACY1
TBR1 PDGFA
TBR1 POU3F2
TBR1 UNC119
TBR1 SCG5
TBR1 GNB3
TBR1 MARS
TBR1 ILVBL
TBR1 NEUROG1
TBR1 ARL4D
SAA1 AVPR1B
SAA1 DPF2
SAA1 VDR
SAA1 ACVR1
SAA1 MMP11
SAA1 GPER
SAA1 PSMD7
SAA1 LIF
SAA1 FAM12A
SAA1 TDO2
SAA1 KCNA6
SAA1 RAD23B
SAA1 FLT4
SAA1 MXD1
SAA1 RARB
SAA1 TWIST1
SAA1 ALX1
SAA1 CSF1R
SAA1 ZNF8
SAA1 PAX8
SAA1 HLA-C
SAA1 HNF1A
SAA1 PXN
SAA1 ASL
SAA1 PIGC
SAA1 RNASE4
SAA1 TMEM106A
SAA1 MDC1
SAA1 CREB3
SAA1 WARS
SAA1 ARL6IP1
SAA1 PAPPA
SAA1 KIAA0226
SAA1 CHIC1
SAA1 REG1P
SAA1 CYP2A6
SAA1 TNFRSF25
SAA1 LTK
SAA1 BNIP1
SAA1 KIFC1
SAA1 CSPG4
SAA1 C4orf8
SAA1 CXCL9
SAA1 SLC2A4
SAA1 SDC4
SAA1 TAF1
SAA1 AR
SAA1 SULT2B1
SAA1 FOLH1
SAA1 GBF1
SAA1 CD3E
SAA1 MGAT5
COPS5 TSN
COPS5 YY1
COPS5 SUMO1
COPS5 GRIA1
COPS5 HOXC5
COPS5 SRP9
COPS5 EIF3I
COPS5 TANK
COPS5 ZNF146
COPS5 MORF4L2
COPS5 PSMD6
COPS5 CLNS1A
COPS5 ACAP2
COPS5 USP13
COPS5 SHFM1
COPS5 TLK1
COPS5 HSPE1
COPS5 PPP2R5E
COPS5 COX7C
ZNF592 CD28
ZNF592 CD1C
ZNF592 MPP3
ZNF592 TRIM25
ZNF592 TRIM26
ZNF592 GNA11
ZNF592 TNXB
ZNF592 MPRIP
ZNF592 N4BP2L2
ZNF592 SALL2
ZNF592 HTR1A
ZNF592 SH3GL3
PPOX CEBPG
PPOX BTG2
PPOX ARHGEF7
PPOX SNRK
PPOX NR2F2
PPOX RNPEP
PPOX CYP2A6
PPOX MSH2
PIGC FBLN1
PIGC YY1
PIGC GSTT1
PIGC RAP1GAP
MNX1 CXCR3
MNX1 CTSB
MNX1 UCK2
MNX1 TNXB
MNX1 FEV
MNX1 ITPKC
MNX1 HLA-DOB
MNX1 CYP3A4
MNX1 POFUT1
GAST AVPR1B
GAST IQCB1
GAST KRT35
GAST TRD@
GAST UPK1A
GAST SPN
GAST KLHDC10
GAST AQP2
GAST CENPI
GAST BCAT2
GAST GYPB
GAST ACOT2
GAST CCL22
GAST GH2
GAST CXCL9
GAST INPP5J
GAST INPP5K
GAST NR1I3
GAST CD3E
GAST AR
GAST APOC3
GAST CCL2
GAST SLC2A4
GAST HLA-C
GAST HP
GAST ANXA4
GAST SLC9A1
GAST TMEM106A
GAST KCNMA1
GAST H3F3A
GAST RNF113A
GAST PHKG2
GAST IGL@
GAST GCKR
GAST NCAPD3
GAST VEGFC
GAST BNIP1
GAST GJA5
GAST TAF1
GAST ZC3H3
GAST SDC4
GAST PDE6B
GAST MGAT3
GAST ATP6V0A1
GAST PI4KA
GAST GPER
GAST KRT1
GAST CDSN
GAST FLT4
GAST ITIH4
GAST FLT1
GAST GAS2L1
GAST TRBC1
GAST ZER1
GAST KRT86
GAST NFKB2
GAST KDR
GAST GALT
GAST EFNA1
GAST SERPINF2
GAST S100A7
GAST ACOX2
GAST IL4
GAST NCKAP1L
GAST MYLPF
GAST ELF4
GAST HERPUD1
GAST ZNF8
GAST DNASE1
GAST LPCAT3
GAST MATN1
GAST ALDH3B1
GAST REG1A
GAST RRAGB
GAST FCGR2B
GAST FXN
GAST MYBPH
GAST KLRK1
GAST PCDH1
GAST GRIN2C
GAST CYP2C19
GAST PNMT
GAST CHRND
GAST ATP6V1C1
MYCN POU3F2
CYP2D6 EZH1
CYP2D6 E2F5
CYP2D6 CPLX2
CYP2D6 HK3
CYP2D6 FAS
CYP2D6 ARFIP2
CYP2D6 NARS
CYP2D6 MAP3K10
CYP2D6 STAT5B
CYP2D6 TNFSF9
CYP2D6 DNTTIP2
CYP2D6 PRG2
CYP2D6 VIPR1
CYP2D6 GPR22
CYP2D6 PPY
CYP2D6 CDK2
CYP2D6 CD79A
AKR1C1 C12orf24
TKT CCR1
TKT ALX1
TKT DOK1
TKT XG
MXD1 GPR17
MXD1 CAMP
MXD1 KCNQ1
MXD1 CRKL
MXD1 NOS1
MXD1 HLA-C
MXD1 HP
MXD1 DGKQ
MXD1 CLCN7
MXD1 PROL1
MXD1 MTMR3
MXD1 EFNA1
MXD1 ALPL
MXD1 ITIH1
MXD1 FBLN1
MXD1 KIF2A
MXD1 IL1R2
MXD1 POFUT1
MXD1 TYR
MXD1 SIM2
MXD1 RARB
MXD1 P2RX5
MXD1 ALX1
MXD1 NRGN
MXD1 TNXB
MXD1 ARHGEF1
MXD1 RPS9
MXD1 KLF4
MXD1 UGP2
MXD1 DUSP7
MXD1 NPPB
MXD1 NPPC
MXD1 GPR3
MXD1 EPHB4
MXD1 AQP1
MXD1 EFNA3
MXD1 PAPPA
MXD1 PRKCG
MXD1 NCAPD3
MXD1 ASGR1
MXD1 OPRM1
MXD1 RAE1
MXD1 POMC
MXD1 PNOC
MXD1 LLGL2
MXD1 CYP3A4
MXD1 CD68
MXD1 RPL11
MXD1 RHOD
MXD1 INHA
MXD1 LOC91316
MXD1 CYP4A11
MXD1 LST1
MXD1 ADAM11
MXD1 ELF4
MXD1 PDK2
MXD1 MYBPC2
MXD1 PRM2
MXD1 BAP1
MXD1 NRF1
MXD1 PTPRS
MXD1 SLAMF1
FDFT1 CCT8
FDFT1 COG2
FDFT1 EIF3A
FDFT1 CACNA1C
FDFT1 RABGGTB
FDFT1 PFN2
FDFT1 RAB3A
FDFT1 ARHGDIA
FDFT1 SEPT7
FDFT1 RBM39
FDFT1 C21orf33
IGF2 ZIC1
IGF2 ATP5G1
IGF2 PTGER3
AFM RYR1
AFM HSD17B2
IGF1 F2RL1
DPYSL2 MYH10
DPYSL2 MORC3
DPYSL2 ZCCHC11
DPYSL2 YY1
DPYSL2 MTMR6
DPYSL2 LIMK2
DPYSL2 NOVA1
DPYSL2 PSMD6
DPYSL2 CYCS
DPYSL2 PSMD2
DPYSL2 CNBP
DPYSL2 TRPC1
DPYSL2 GPM6A
DPYSL2 TOMM20
DPYSL2 SYT11
DPYSL2 SMARCA1
DPYSL2 SEPT7
DPYSL2 ACADM
DPYSL2 YES1
DPYSL2 SERPINA1
DPYSL2 SET
DPYSL2 CALM2
DPYSL2 SPCS2
DPYSL2 IL8RB
DPYSL2 ATP13A3
DPYSL2 TMEM41B
DPYSL2 HNRNPU
DPYSL2 CLCN6
DPYSL2 ADRA2C
DPYSL2 EFTUD2
DPYSL2 RNF144A
DPYSL2 HNRNPA2B1
DPYSL2 ZIC1
DPYSL2 DYRK1A
DPYSL2 GLO1
DPYSL2 DUSP8
DPYSL2 MAPRE1
DPYSL2 LOC728849
DPYSL2 TRA2B
DPYSL2 YWHAE
DPYSL2 PRKCI
DPYSL2 TRIO
DPYSL2 SFRS11
DPYSL2 HNRNPK
DPYSL2 TSC22D1
DPYSL2 UBE4A
DPYSL2 R3HDM1
DPYSL2 FERMT2
DPYSL2 UBXN4
DPYSL2 ALDH6A1
DPYSL2 POU5F1
DPYSL2 GDI1
DPYSL2 CUGBP2
DPYSL2 CHMP1A
DPYSL2 SDCBP
DPYSL2 C21orf33
DPYSL2 TAF7
DPYSL2 SNAP25
DPYSL2 DAZAP2
DPYSL2 ZNF638
DPYSL2 PPP1CB
DPYSL2 ABI2
DPYSL2 PPP5C
DPYSL2 PPP2CB
DPYSL2 SFRS7
DPYSL2 PFN2
DPYSL2 OAT
DPYSL2 CFDP1
DPYSL2 RNF103
DPYSL2 PTPN12
DPYSL2 CD302
DPYSL2 HES1
DPYSL3 HSF2
DPYSL3 CPE
DPYSL3 FKBP4
DPYSL3 AKT1
DPYSL3 FOXI1
DPYSL3 ZNF76
DPYSL3 SMG7
DPYSL3 BCLAF1
DPYSL3 THRA
DPYSL3 MAGI1
DPYSL3 ZMYM3
DPYSL3 TRIM26
DPYSL3 MEN1
DPYSL3 PCDHGC3
DPYSL3 CACNA2D1
DPYSL3 IP6K1
DPYSL3 BRD3
DPYSL3 CBX1
DPYSL3 EIF4G2
DPYSL3 GSK3A
DPYSL3 PKIA
DPYSL3 NR1I3
DPYSL3 HYAL2
DPYSL3 VPS72
DPYSL3 STMN1
DPYSL3 SPTAN1
DPYSL3 FUBP1
DPYSL3 MED24
DPYSL3 AP2B1
DPYSL3 SLC9A6
DPYSL3 H3F3B
DPYSL3 ZIC1
DPYSL3 DHPS
DPYSL3 MLLT11
DPYSL3 HERC1
DPYSL3 PPP1R10
DPYSL3 DCUN1D4
DPYSL3 ACO2
DPYSL3 C5orf13
DPYSL3 TNFAIP1
DPYSL3 ATP6V0A1
DPYSL3 PI4KB
DPYSL3 PI4KA
DPYSL3 CLOCK
DPYSL3 STXBP1
DPYSL3 PRKAR2B
DPYSL3 ATP5B
DPYSL3 GPKOW
DPYSL3 RAF1
DPYSL3 SH3GL3
DPYSL3 CNTD1
DPYSL3 SET
DPYSL3 AAMP
DPYSL3 ARVCF
DPYSL3 GNB1
DPYSL3 KIAA0226
DPYSL3 C4orf8
DPYSL3 ATP6V1E1
DPYSL3 ZNF132
DPYSL3 ATP5F1
DPYSL3 KIAA0232
DPYSL3 NNAT
DPYSL3 AFAP1
DPYSL3 SOX4
DPYSL3 MAP2K4
DPYSL3 WASF3
DPYSL3 NAP1L3
DPYSL3 FYN
DPYSL3 ZNF8
DPYSL3 NUP188
DPYSL3 PXN
DPYSL3 DAPK1
DPYSL3 RAC1
DPYSL3 MADD
DPYSL3 CASC3
DPYSL3 CADPS
DPYSL3 CSTF3
DPYSL3 RABGGTA
DPYSL3 EBP
DPYSL3 GNA11
DPYSL3 PTPRO
TCF3 PCNA
TCF3 CNTD1
TCF3 GINS1
TCF3 BTG3
TCF3 ANXA6
TCF3 OXA1L
TCF3 COG2
TCF3 TMEM106A
TCF3 SAFB
TCF3 ERCC5
TCF3 MAPK3
TCF3 RBBP8
TCF3 MYLPF
TCF3 CAPRIN1
TCF3 CHMP1A
TCF3 SERPINB2
TCF3 CAMLG
TCF3 RASA1
DLD AOC2
DLD SUMO1
DLD DARC
DLD RAD23B
DLD ZNF76
DLD RBM15B
DLD ZP3
DLD BCLAF1
DLD PRKAG1
DLD MARCKS
DLD SAFB
DLD KIAA0174
DLD ATP2B1
DLD RHEB
DLD CSNK2A2
DLD GTF2F1
DLD EIF4G2
DLD PTPN11
DLD SLC2A4
DLD SLC2A1
DLD KLC1
DLD SLBP
DLD CYB5R3
DLD HMGN2
DLD METAP1
DLD ADORA3
DLD PUM1
DLD IFNGR1
DLD CLTC
DLD PPM1A
DLD IL8RB
DLD NARS
DLD UBXN4
DLD GTF2I
DLD TOP2B
DLD IGL@
DLD PPP1R11
DLD CUX1
DLD EIF4H
DLD MIA3
DLD COL16A1
DLD C5orf13
DLD PSMB4
DLD PSIP1
DLD UBE2N
DLD GZMM
DLD IRF9
DLD HMOX2
DLD NUP153
DLD BAT3
DLD TTC35
DLD PPP2R5E
DLD EIF4A3
DLD YY1
DLD VBP1
DLD OXA1L
DLD CIRBP
DLD PWP1
DLD SH3GL3
DLD NCOA6
DLD NCOA4
DLD SKP1
DLD GMFB
DLD HNRNPU
DLD CBLN1
DLD AP2M1
DLD PSMA3
DLD HNRNPM
DLD NFKB2
DLD NAP1L3
DLD ETFA
DLD TAF7
DLD AQP7
DLD HTATSF1
DLD SALL2
DLD ZNF638
DLD TUBGCP3
DLD SMN2
DLD POLA2
DLD SPCS2
DLD TALDO1
DLD PRDX6
DLD PSMD7
DLD SRRD
DLD MRPS12
DLD RB1CC1
DLD RBMX
DLD EIF2S2
DLD EPS15
DLD TMEM41B
DLD SFRS3
DLD NUP188
DLD YWHAH
DLD SUZ12
DLD TRA2B
DLD AMD1
DLD RRAGA
DLD BAT1
DLD CNP
DLD MDC1
DLD KIAA0240
DLD BMI1
DLD CASC3
DLD USP14
DLD NAGA
DLD TRIP12
DLD E2F3
DLD NRIP1
DLD RPA2
DLD U2AF1
DLD EBP
DLD ZNF91
DLD GNA11
DLD WIPF2
DLD CKAP5
DLD M6PR
NUDT1 NASP
GCK DLG2
IGFBP2 VIM
IGFBP3 SEC13
IGFBP3 PRDX6
IGFBP3 PPP1R7
IGFBP3 AP2S1
IGFBP1 JAK3
IGFBP1 CYP2F1
HBE1 GSTT1
HBE1 TNFRSF1A
HBE1 ZNF280B
HBE1 SLC5A2
HBE1 LRRC23
HBE1 HLA-DOB
HBE1 CCR9
HBE1 MAPKAPK3
HBE1 UGP2
IGFBP4 IFITM1
IGFBP4 FKBP2
IGFBP4 FN1
IGFBP4 TGFBI
IGFBP4 COL1A2
IGFBP4 COL1A1
IGFBP4 COL3A1
IGFBP4 A2M
IGFBP5 RASSF2
IGFBP5 BTG2
IGFBP5 RAB3GAP1
IGFBP5 CAMP
IGFBP5 MAP3K10
IGFBP5 COL1A2
IGFBP5 HLA-DOA
IGFBP5 COL1A1
IGFBP5 C1R
IGFBP5 LAMC1
IGFBP5 LHFPL2
COL16A1 BPTF
COL16A1 AOC2
COL16A1 PRKAG1
COL16A1 ALDH7A1
COL16A1 ZCCHC11
COL16A1 SRP9
COL16A1 N4BP2L2
COL16A1 PKP1
COL16A1 RAD23B
COL16A1 UQCRB
COL16A1 RBM15B
COL16A1 PPP1R7
COL16A1 ZNF146
COL16A1 ARHGEF7
COL16A1 BRPF1
COL16A1 MARCKS
COL16A1 PTP4A1
COL16A1 NDUFA12
COL16A1 DCT
COL16A1 CUL3
COL16A1 ANKRD46
COL16A1 SUZ12
COL16A1 HK3
COL16A1 HLA-DQB2
COL16A1 SAFB
COL16A1 CREB1
COL16A1 TRIM23
COL16A1 B4GALT1
COL16A1 LOC201229
COL16A1 ATP2B1
COL16A1 RSU1
COL16A1 BRD2
COL16A1 GTF2F1
COL16A1 PTGES3
COL16A1 EIF4G2
COL16A1 PTPN11
COL16A1 MST1R
COL16A1 UBC
COL16A1 COPB1
COL16A1 CDSN
COL16A1 SLBP
COL16A1 HMGN3
COL16A1 HMGN2
COL16A1 HMGN1
COL16A1 ADORA3
COL16A1 FUBP1
COL16A1 MLL3
COL16A1 PUM1
COL16A1 PPM1A
COL16A1 IL8RB
COL16A1 FAM175B
COL16A1 NARS
COL16A1 H3F3A
COL16A1 PCBP1
COL16A1 GRM4
COL16A1 UQCRH
COL16A1 EIF2AK2
COL16A1 TOP2B
COL16A1 PNRC1
COL16A1 MAPK1IP1L
COL16A1 RCN2
COL16A1 PARP1
COL16A1 PPP1R11
COL16A1 EIF4H
COL16A1 PWP1
COL16A1 TMED10P
COL16A1 TAF7
COL16A1 EIF1AP1
COL16A1 NASP
COL16A1 ESR2
COL16A1 PROZ
COL16A1 TLK2
COL16A1 IRF9
COL16A1 NUP153
COL16A1 TTC35
COL16A1 POU5F1
COL16A1 AGFG1
COL16A1 MYH10
COL16A1 TMEM131
COL16A1 YY1
COL16A1 VBP1
COL16A1 CLOCK
COL16A1 KIF14
COL16A1 ADCYAP1
COL16A1 GRPR
COL16A1 CYB5R3
COL16A1 GNAI1
COL16A1 NCOA6
COL16A1 PSMA3
COL16A1 CSF1R
COL16A1 SNRPA1
COL16A1 CDC37
COL16A1 MAPK3
COL16A1 HNRNPK
COL16A1 HNRNPM
COL16A1 SRP14
COL16A1 DUSP1
COL16A1 HSPA13
COL16A1 RPS23
COL16A1 COMT
COL16A1 KIAA0226
COL16A1 HTATSF1
COL16A1 UNG
COL16A1 TAF15
COL16A1 ZNF638
COL16A1 UBE2N
COL16A1 ATP6V1E1
COL16A1 GLUD1
COL16A1 STX16
COL16A1 ZNF134
COL16A1 COX7C
COL16A1 NRF1
COL16A1 SMN2
COL16A1 POLA2
COL16A1 TMPO
COL16A1 COX5B
COL16A1 BIRC3
COL16A1 CYCS
COL16A1 PRSS3
COL16A1 SLC5A5
COL16A1 GTF2A2
COL16A1 RB1CC1
COL16A1 RBMX
COL16A1 LOC728849
COL16A1 EPS15
COL16A1 SFRS3
COL16A1 SFRS2
COL16A1 RB1
COL16A1 KDM4A
COL16A1 TRIM25
COL16A1 VIPR1
COL16A1 CCT6A
COL16A1 AMD1
COL16A1 RRAGA
COL16A1 CNP
COL16A1 MDC1
COL16A1 BMI1
COL16A1 CASC3
COL16A1 IK
COL16A1 ESD
COL16A1 SNRPN
COL16A1 NAGA
COL16A1 MCFD2
COL16A1 TRIP13
COL16A1 BBS9
COL16A1 OLR1
COL16A1 RPL34
COL16A1 IER2
COL16A1 RPA2
COL16A1 RABGGTB
COL16A1 CXorf40B
COL16A1 CFDP1
COL16A1 WIPF2
COL16A1 CKAP5
COL16A1 M6PR
CHRNB3 PRDX4
CHRNB3 H2AFZ
AFP EIF2AK2
AFP CACNA1C
AFP SRM
KRT16 RTN1
KRT16 MEF2A
KRT16 TERF1
KRT16 ATP6V0D1
KRT16 TOP2B
KRT16 SPRR2C
GJA1 ALCAM
GJA1 SKAP1
OR1E1 RPL31
APLNR IL7R
APLNR COL11A1
APLNR PLK3
APLNR ABP1
APLNR RPS15A
APLNR PROL1
APLNR CCR2
APLNR STXBP2
APLNR GIPR
APLNR BCR
APLNR PKLR
APLNR SPI1
APLNR TWIST1
APLNR NEFL
APLNR TNXB
APLNR SCNN1G
APLNR CDH8
APLNR SMCP
APLNR NFKB1
APLNR HSD17B3
APLNR TDRD9
APLNR PLEC1
APLNR NRGN
APLNR CARS
APLNR DIO3
APLNR PRKCG
APLNR RAE1
APLNR PTPN6
APLNR INHA
APLNR CYP4A11
APLNR WIT1
APLNR GSTT1
APLNR INPP5K
APLNR TAF1
APLNR MYO5A
APLNR RPL11
PROZ POLA2
PROZ VBP1
PROZ SRP9
PROZ LOC728844
PROZ NARS
PROZ KIAA0101
PROZ DAD1
PROZ CEBPG
PROZ IL8RB
PROZ TRADD
PROZ KDM4A
PROZ H3F3A
PROZ B4GALT1
PROZ CNP
PROZ COMT
PROZ GNB3
PROZ SRY
PROZ TAF7
PROZ MSTP9
PROZ GLUD1
PROZ IRF9
PROZ STX5
PROZ IER2
PROZ CXorf40B
RUNX3 TRAF1
AZGP1 LIF
AZGP1 RPL6
AZGP1 RPS19
AZGP1 RPS5
AZGP1 STXBP2
AZGP1 C6orf10
AZGP1 RPS9
AZGP1 IDH3B
AZGP1 FAS
AZGP1 TRD@
AZGP1 HESX1
AZGP1 SEMG2
AZGP1 CARS
AZGP1 MT1E
AZGP1 EDN2
AZGP1 NEFL
AZGP1 NRGN
AZGP1 HK1
AZGP1 PTPN6
AZGP1 BCAM
AZGP1 LLGL2
AZGP1 KCNJ4
AZGP1 RARRES2
AZGP1 RPL10A
AZGP1 CFDP1
AZGP1 MT3
AZGP1 EIF4A1
PPP5C IFI6
PPP5C CD300C
PPP5C SLC6A8
OPN1MW2 CCL2
OPN1MW2 GLA
OPN1MW2 CD5
OPN1MW2 HLA-DQA1
OPN1MW2 GCM1
OPN1MW2 IGF2R
OPN1MW2 RBM15B
OPN1MW2 AQP3
OPN1MW2 CHIC1
OPN1MW2 TEF
OPN1MW2 NCAM1
OPN1MW2 DNASE1
OPN1MW2 LPCAT3
OPN1MW2 TTYH2
OPN1MW2 DAZL
OPN1MW2 SULT2B1
OPN1MW2 ODF1
OPN1MW2 FBXO46
OPN1MW2 SLC14A2
OPN1MW2 HMGA2
OPN1MW2 GYS1
OPN1MW2 CYP2A6
OPN1MW2 CD8B
OPN1MW2 BNIP1
OPN1MW2 PTPN5
OPN1MW2 BBS9
OPN1MW2 KCNJ4
OPN1MW2 ACOX2
OPN1MW2 INPP5J
OPN1MW2 VAV2
OPN1MW2 HNF4A
OPN1MW2 NOTCH3
OPN1MW2 CXCL9
OPN1MW2 FUT2
OPN1MW2 HLA-DOB
OPN1MW2 GUCY1B3
OPN1MW2 ARAF
OPN1MW2 PAK1
OPN1MW2 TPR
TRIM9 DGKZ
TRIM9 KIAA0232
TRIM9 RORA
TRIM9 NR2C1
TRIM9 PRKACA
TRIM9 SLC23A2
BTD MAP4K2
BTD AQP2
BTD PBX1
BTD GRK6
BTD HP
BTD PRKCG
BTD CXCL9
BTD MCHR1
BTD GFRA2
BTD APOB
BTD HOXB13
BTD IL1R2
BTD MS4A1
MEF2A MORC3
MEF2A PPP3CA
MEF2A HTATSF1
MEF2A PI4KA
MEF2A MYCL1
MEF2A PRKAG1
MEF2A COL11A2
MEF2A CUGBP2
MEF2A HERC1
MEF2A JUND
MEF2A C21orf33
MEF2A PUM1
MEF2A MYL3
MEF2A HNRNPH2
MEF2A SMARCA1
MEF2A BMI1
MEF2A SLC23A2
MEF2A LOC728849
MEF2A TRIO
MEF2A NUP188
MEF2A SLC9A6
MEF2A UBXN4
MEF2A TRO
MEF2A DCI
MEF2A GNAO1
MEF2A TMEM41B
MEF2A ATP6AP1
MEF2A BCLAF1
MEF2A DGCR6
MEF2A AP2M1
MEF2A TIAM1
MEF2A YWHAB
MEF2A PTP4A1
MEF2A SLC35A1
MEF2A GNA11
MEF2A CNP
MEF2A NR2C1
MEF2A DPP6
MEF2A KIAA0513
MEF2A ARHGEF12
MEF2A BLMH
MEF2A RRAGA
MEF2A RALGDS
MEF2A RBL2
MEF2A UBC
MEF2A SAFB
MEF2A RTN1
MEF2A SPARCL1
MEF2A PPP1R11
MEF2A DYRK1A
MEF2A CES2
MEF2A TP53BP1
MEF2A SMARCD1
MEF2A MADD
MEF2A FRY
MEF2A PAFAH1B1
MEF2A CSNK2A2
MEF2A SNAP25
MEF2A DAZAP2
MEF2A ZNF638
MEF2A SNRPD3
MEF2A FTO
MEF2A PTPN12
MEF2A CYR61
MEF2A MPP3
MEF2A SSTR3
MEF2A PCDHGC3
MEF2A PRKACA
MEF2A ZNF91
MEF2A SFRS11
MEF2A PRKACB
MEF2A CDK9
MEF2A NPAT
MEF2A SECISBP2L
MEF2A PRF1
NUBP1 UBL4A
NUBP1 HIF1A
CREM MORC3
CREM DAZAP2
CREM IARS
CREM RRAD
CREM ZNF167
CREM HSD17B10
CREM SLC5A11
COX10 ST6GAL1
COX10 GNAO1
COX10 HP
COX10 PTHLH
COX10 FBP1
COX10 CCR9
COX10 AQP2
COX10 HRG
COX10 SLC30A3
COX10 POFUT1
COX10 MPP2
COX10 KRT85
COX10 PPP2R4
COX10 FLT3
COX10 SSTR3
COX10 TAGLN2
COX10 RNF113A
COX10 RPS19
COX10 HCG8
COX10 AQP5
COX10 RAC2
COX10 RPS8
COX10 AR
COX10 LTK
COX10 SNRPC
COX10 CYP3A4
COX10 PTPN5
COX10 BCAM
COX10 GH2
COX10 TAF1
COX10 INPP5J
COX10 COL14A1
COX10 CPB1
COX10 POP1
COX10 PDK2
COX10 ATP6V0A1
COX10 HLA-DOB
COX10 CES2
ZNF117 CCL2
ZNF117 AVPR1B
ZNF117 ZNF177
ZNF117 FILIP1L
ZNF117 NOS1
ZNF117 CYP2F1
ZNF117 HP
ZNF117 AGER
ZNF117 CD36
ZNF117 UPK1A
ZNF117 PROL1
ZNF117 ATP6V0A1
ZNF117 SFTPA1B
ZNF117 GCM1
ZNF117 GNAT2
ZNF117 PITPNA
ZNF117 IGF2R
ZNF117 SETMAR
ZNF117 NCKAP1L
ZNF117 CHD8
ZNF117 TNXB
ZNF117 KRT85
ZNF117 CHGB
ZNF117 DAZL
ZNF117 CTLA4
ZNF117 ARHGEF12
ZNF117 ZNF167
ZNF117 ELL
ZNF117 FCGR2B
ZNF117 EFNA3
ZNF117 ABL1
ZNF117 AR
ZNF117 TPR
ZNF117 SMARCD1
ZNF117 LTK
ZNF117 PTPN1
ZNF117 BNIP1
ZNF117 BRD2
ZNF117 NFIC
ZNF117 ZNF37A
ZNF117 NEAT1
ZNF117 CXCL9
ZNF117 ZNF91
ZNF117 ACSL1
ZNF117 CES2
ZNF117 CYP2C19
ZNF117 FUT2
ZNF117 HLA-DOB
ZNF117 TUB
ZNF117 VPS72
ZNF117 CRHR1
PROC AREGB
PROC TRIM21
PROC PRKAG1
PROC BAD
PROC BLK
ATP5A1 GTF2I
ATP5A1 PSMD1
ATP5A1 RAD21
COX17 BATF
COX17 MYOM1
COX17 ACADS
COX17 PLK3
COX17 MAP4K2
COX17 NOP14
COX17 FOXO4
COX17 GIPR
COX17 ELF4
COX17 UGP2
COX17 DGKQ
COX17 PDK2
COX17 DAZL
COX17 NOS1
COX17 EPHB4
COX17 NRGN
COX17 CARS
COX17 LTB
COX17 RAE1
COX17 TNFRSF25
COX17 PLCD1
COX17 AGTR1
COX17 INHA
COX17 KCNJ1
COX17 WIT1
COX17 GSTT1
COX17 PFKFB1
COX17 WNT1
COX17 APOBEC3B
COX17 ORC1L
COX17 RUNX1
COX17 MYBPC2
COX17 ALPI
COX17 CYP2A6
ITGA8 COL11A1
ITGA8 CTLA4
ITGA8 AMPD3
ITGA8 MST1R
ITGA8 IGHA1
ITGA8 CD34
ITGA8 USP7
ITGA8 ATR
ITGA8 RB1
ITGA8 MAP2K5
ITGA8 UROD
ITGA8 BTN2A2
ITGA8 NSMAF
ITGA8 UQCRB
ITGA8 NCAM1
ITGA8 YES1
ITGA8 PRPF18
ITGA8 TMEM41B
ITGA8 CSF1R
ITGA8 ZNF8
ITGA8 PTPN5
ITGA8 OAS2
ITGA8 CEACAM4
ITGA8 WWP1
ITGA8 WEE1
ITGA8 CCL22
ITGA8 KLF9
ITGA8 RANBP2
ITGA8 TRH
ITGA8 NPR2
ITGA8 LTBP2
ITGA8 TMEM106A
ITGA8 STAG1
ITGA8 IGL@
ITGA8 EIF1AP1
ITGA8 ALDH6A1
ITGA8 MGAT5
ITGA8 NAGA
ITGA8 LTK
ITGA8 SCRN1
ITGA8 PSMD2
ITGA8 SERPIND1
ITGA8 HADH
ITGA8 IFI44
ITGA8 ACOX2
ITGA8 KIF5B
ITGA8 SDC4
ITGA8 DRD1
ITGA8 KLRK1
ITGA8 SMPD1
ITGA8 TUBGCP3
ITGA8 CSNK2A1
ITGA8 IL8
EPHX2 MAP2K5
EPHX2 SDS
PRKAA1 MDM4
FAM168A SMC1A
FAM168A PSMD2
FAM168A SPCS2
FAM168A CLOCK
FAM168A PRKAG1
FAM168A ZNF167
FAM168A CUGBP2
FAM168A CD34
FAM168A CDK9
FAM168A KRT1
FAM168A UPF1
FAM168A DDX18
FAM168A GCM1
FAM168A GABRA1
FAM168A MADD
FAM168A NCOA4
FAM168A HPRT1
FAM168A ATP6AP1
FAM168A BCLAF1
FAM168A DYNLT3
FAM168A PTGER3
FAM168A RAB1A
FAM168A ADRB3
FAM168A AAMP
FAM168A JAK1
FAM168A TNFRSF4
FAM168A GTF2I
FAM168A PRKCI
FAM168A RNASE4
FAM168A TRO
FAM168A TCFL5
FAM168A TSC22D1
FAM168A SRRD
FAM168A SLC9A6
FAM168A ARPC4
FAM168A HERC1
FAM168A USP10
FAM168A UTP14C
FAM168A SALL2
FAM168A PPP1CB
FAM168A SCRN1
FAM168A MVK
FAM168A PTPN4
FAM168A IRF2
FAM168A DAZAP2
FAM168A ZNF638
FAM168A PSIP1
FAM168A SNRNP70
FAM168A SNRK
FAM168A SLC2A1
FAM168A KIAA0226
FAM168A SSR1
FAM168A SECISBP2L
FAM168A TERF1
FAM168A OXCT1
FAM168A PPP3CA
FAM168A GFPT1
FAM168A FUCA1
AMPD3 GHRHR
AMPD3 CLOCK
AMPD3 PRKCA
AMPD3 PRDX6
AMPD3 UBE4A
AMPD3 CSTF3
AMPD3 NUP188
AMPD3 CXCL9
AMPD3 SSTR3
AMPD3 CYP2C19
AMPD3 AAMP
AMPD3 HNRNPH2
AMPD3 MME
AMPD3 REG1P
AMPD2 ZMYM3
AMPD2 ATP6V1F
AMPD2 GTF2F1
AMPD2 LST1
AMPD2 TLK2
AMPD2 FAM175B
AMPD2 AOC2
AMPD2 EIF4H
AMPD2 GTF2A2
AMPD2 SRP14
AMPD2 DECR1
AMPD1 ABHD2
AMPD1 HIST1H3A
AMPD1 CYP2C19
EIF2B5 PPP2CB
EIF2B5 OPRM1
EIF2B5 GNB3
EIF2B2 PKM2
EIF2B2 PLEC1
EIF2B2 MAP2K2
EIF2B2 DNTTIP2
EIF2B2 DUSP5
EIF2B2 AGPAT1
EIF2B2 C16orf45
EIF2B2 ALPI
EIF2B2 THAP11
EIF2B2 POLR2K
PRKAR2A MGAT3
CYLC2 ARFIP1
CYLC2 RNASE3
CYLC2 DMD
CYLC2 SLC6A6
CYLC2 ACVR1B
CYLC2 CXCL9
CYLC2 PTPN5
CYLC2 GFRA2
CYLC2 LTK
CYLC2 FLT4
CYLC2 GNAT2
CYLC2 P2RX5
CYLC2 IL1R2
CYLC2 DAPK1
CYLC2 RNF113A
PRKAR2B AVPR1B
PRKAR2B PPP2R1A
PRKAR2B STMN1
PRKAR2B PI4KA
PRKAR2B FAM3C
PRKAR2B HERC1
PRKAR2B STXBP1
PRKAR2B DARC
PRKAR2B ABL1
PRKAR2B ATP5B
PRKAR2B XRCC5
PRKAR2B LOC728849
PRKAR2B NUP188
PRKAR2B SMG7
PRKAR2B GCM1
PRKAR2B WASF3
PRKAR2B NONO
PRKAR2B UBC
PRKAR2B TNXB
PRKAR2B BCLAF1
PRKAR2B ACADM
PRKAR2B AP2M1
PRKAR2B PIK3R3
PRKAR2B PXN
PRKAR2B GNA11
PRKAR2B H3F3B
PRKAR2B ARFIP1
PRKAR2B ZNF187
PRKAR2B KIAA0232
PRKAR2B CNTD1
PRKAR2B KIAA0240
PRKAR2B TRIM26
PRKAR2B MDC1
PRKAR2B GNB1
PRKAR2B OGDH
PRKAR2B ATP1B1
PRKAR2B CASC3
PRKAR2B AP2B1
PRKAR2B DCUN1D4
PRKAR2B KLC1
PRKAR2B MLLT11
PRKAR2B CSNK2A1
PRKAR2B BRD3
PRKAR2B C5orf13
PRKAR2B MAP2
PRKAR2B ESR2
PRKAR2B ARPC4
PRKAR2B PTPN11
PRKAR2B CCND2
PRKAR2B TNFAIP1
PRKAR2B BAT3
PRKAR2B PRKACB
PRKAR2B SNRPN
PRKAR2B DCAF8
PRKAR2B PIP5K1A
PRKAR2B VPS72
POLA1 GCKR
ELAVL1 BGLAP
ELAVL1 RAB3GAP1
ELAVL1 CYP21A2
MLF1 PSMA1
MLF1 SLC35A1
BET1 PRKCI
MLF2 AVPR1B
MLF2 ADD1
MLF2 PLK1
MLF2 MEN1
MLF2 SF1
MLF2 FKBP4
MLF2 DARC
MLF2 GPS1
MLF2 SMG7
MLF2 MPP2
MLF2 THRA
MLF2 CIRBP
MLF2 TAGLN2
MLF2 OGDH
MLF2 AQP2
MLF2 GPI
MLF2 TRIM26
MLF2 SMARCD1
MLF2 CSNK2A1
MLF2 SNAP25
MLF2 INPP5J
MLF2 GSK3A
MLF2 PKIA
MLF2 SUPT4H1
MLF2 UBC
MLF2 KLC1
MLF2 PAK1
MLF2 VPS72
MLF2 STMN1
MLF2 TNFRSF14
MLF2 KLHDC3
MLF2 SLC9A6
MLF2 H3F3B
MLF2 NPEPPS
MLF2 PGK1
MLF2 DHPS
MLF2 GCKR
MLF2 ARPC4
MLF2 PPP1R10
MLF2 PWP1
MLF2 ACO2
MLF2 PTPN5
MLF2 TNFRSF1A
MLF2 SLC35B1
MLF2 USP11
MLF2 BAT3
MLF2 ATP6V0A1
MLF2 SNRPN
MLF2 DPF2
MLF2 PKM2
MLF2 PI4KA
MLF2 CLOCK
MLF2 GLA
MLF2 STXBP1
MLF2 ATP5O
MLF2 ATP5B
MLF2 SH3GL3
MLF2 RNF113A
MLF2 DDB1
MLF2 GNB1
MLF2 ENO2
MLF2 HTATSF1
MLF2 CD8B
MLF2 C4orf8
MLF2 ATP6V1E1
MLF2 PMS2L11
MLF2 SECISBP2L
MLF2 ATP5F1
MLF2 PPP2R1A
MLF2 PSMD8
MLF2 WASF3
MLF2 MAB21L1
MLF2 TRD@
MLF2 ARHGAP1
MLF2 GPX4
MLF2 RRAGB
MLF2 MADD
MLF2 CES2
MLF2 ATN1
MLF2 ALDOA
MLF2 BBS9
MLF2 SQSTM1
MLF2 CXorf40B
MLF2 RABGGTA
MLF2 CHRND
MLF2 GNA11
MLF2 SDHC
MLF2 DCAF8
MLF2 M6PR
NUP62 AES
NUP62 FUS
NUP62 SPG7
NUP62 CHGB
NUP62 MPRIP
NUP62 UPF1
NUP62 RPS2
NUP62 PIN1
NUP62 SOX4
NUP62 GPS1
NUP62 SMG7
NUP62 MPP3
NUP62 KRT85
NUP62 ARHGEF1
NUP62 AHDC1
NUP62 DUSP5
NUP62 NR1H2
NUP62 KIAA0195
NUP62 SETMAR
NUP62 GNB1
NUP62 PPP1R10
NUP62 MTOR
NUP62 SMARCD1
NUP62 LMNA
NUP62 TAF6
NUP62 ATIC
NUP62 PPP2CA
NUP62 GRB2
NUP62 PDE6G
NUP62 CHRND
NUP62 GNA11
NUP62 PSG7
NUP62 CD19
SERPINA3 SERPINB6
MECOM ELAVL4
MECOM ALOX12
ITGA2B ZNF167
ITGA2B NUP188
ITGA2B LPCAT3
ITGA2B HLA-DOB
ITGA2B CYP3A4
TPM4 ITGB1
TPM4 FTO
CSF1R AVPR1B
CSF1R ZCCHC11
CSF1R AOC2
CSF1R ACTG1
CSF1R COL11A2
CSF1R PRKAG1
CSF1R PLK3
CSF1R GNPDA1
CSF1R CPE
CSF1R SRP9
CSF1R KIAA0317
CSF1R N4BP2L2
CSF1R RB1
CSF1R HNRNPA3P1
CSF1R UFD1L
CSF1R UQCRB
CSF1R RBM15B
CSF1R SLC30A3
CSF1R TMED10
CSF1R OGDH
CSF1R MVK
CSF1R ZNF146
CSF1R MPP3
CSF1R ARHGEF7
CSF1R BCLAF1
CSF1R FGR
CSF1R PMS2L5
CSF1R MARCKS
CSF1R PTP4A1
CSF1R LMAN1
CSF1R SLC35A1
CSF1R ANKRD46
CSF1R RNASE4
CSF1R FMO4
CSF1R TSC22D1
CSF1R KIAA0174
CSF1R AGER
CSF1R B4GALT1
CSF1R UTP14C
CSF1R TPR
CSF1R CEBPZ
CSF1R ATP2B1
CSF1R PAFAH1B1
CSF1R CSNK2A2
CSF1R CSNK2A1
CSF1R BRD3
CSF1R SNAP25
CSF1R UBE4A
CSF1R CCL22
CSF1R MYL7
CSF1R EIF4G2
CSF1R PTPN11
CSF1R PPP2CB
CSF1R MST1R
CSF1R ZKSCAN1
CSF1R UBC
CSF1R COPB1
CSF1R INPP5J
CSF1R MYL3
CSF1R MMP14
CSF1R GHRHR
CSF1R EIF2AK2
CSF1R HMGN3
CSF1R ADCYAP1
CSF1R HMGN1
CSF1R PUM1
CSF1R CLTC
CSF1R SEPT7
CSF1R ACADM
CSF1R GTF2E1
CSF1R MADD
CSF1R C21orf2
CSF1R TRO
CSF1R MLH1
CSF1R IL8RB
CSF1R FAM175B
CSF1R TNXB
CSF1R RBM34
CSF1R CEACAM4
CSF1R H3F3A
CSF1R DDX18
CSF1R GRM4
CSF1R FLT1
CSF1R TOP2B
CSF1R PHKG1
CSF1R PGK1
CSF1R ZNF187
CSF1R MAPK1IP1L
CSF1R KIAA0195
CSF1R TTC3
CSF1R STAG1
CSF1R IGL@
CSF1R WARS
CSF1R EIF1AP1
CSF1R CUX1
CSF1R DCUN1D4
CSF1R EIF4H
CSF1R MIA3
CSF1R NCOA6
CSF1R TNFRSF4
CSF1R BNIP1
CSF1R TAF7
CSF1R PPP1R11
CSF1R ESR2
CSF1R TLK2
CSF1R MRPS27
CSF1R IRF9
CSF1R TNFAIP1
CSF1R ORC3L
CSF1R NUP153
CSF1R BAT3
CSF1R STK38
CSF1R CCDC6
CSF1R PHF3
CSF1R CREBBP
CSF1R PPP2R5C
CSF1R RAD23B
CSF1R CLOCK
CSF1R TUBA1A
CSF1R MEN1
CSF1R TAF11
CSF1R FABP3
CSF1R CTNND1
CSF1R HNRNPH2
CSF1R CYB5R3
CSF1R NSMAF
CSF1R GABRA1
CSF1R CBX1
CSF1R PNRC1
CSF1R MYH2
CSF1R CNTD1
CSF1R SET
CSF1R BTG3
CSF1R BTG2
CSF1R NCOA4
CSF1R SKP1
CSF1R HNRNPU
CSF1R AP2M1
CSF1R MAPK3
CSF1R OAS2
CSF1R AAMP
CSF1R SRD5A1
CSF1R C5orf13
CSF1R TNK2
CSF1R GNB1
CSF1R GNB3
CSF1R KIAA0226
CSF1R ENO2
CSF1R CCND2
CSF1R HTATSF1
CSF1R SALL2
CSF1R LTK
CSF1R CHMP1A
CSF1R USP7
CSF1R TAGLN2
CSF1R SEMA3C
CSF1R ZNF638
CSF1R RAB33A
CSF1R VHL
CSF1R ACOX2
CSF1R UBE2N
CSF1R ATP6V1E1
CSF1R CDK4
CSF1R AGPAT1
CSF1R RNF144A
CSF1R CDSN
CSF1R ZNF133
CSF1R ZNF134
CSF1R ATP5F1
CSF1R POLA2
CSF1R TMPO
CSF1R NCKAP1L
CSF1R MAP2K5
CSF1R SPCS2
CSF1R MPO
CSF1R JUND
CSF1R PSMD2
CSF1R CTNNB1
CSF1R MPRIP
CSF1R BAD
CSF1R SLC5A5
CSF1R GTF2A2
CSF1R SMARCA1
CSF1R RPA2
CSF1R LOC728849
CSF1R YES1
CSF1R SERTAD2
CSF1R ARHGEF16
CSF1R FHL1
CSF1R TMEM41B
CSF1R SFRS3
CSF1R GCLC
CSF1R ZNF8
CSF1R AP2B1
CSF1R NUP188
CSF1R KDM4A
CSF1R PXN
CSF1R SUZ12
CSF1R EBP
CSF1R TRIM26
CSF1R TRA2B
CSF1R PNMT
CSF1R COPA
CSF1R APPBP2
CSF1R CNP
CSF1R TMEM106A
CSF1R RBM10
CSF1R CHRM5
CSF1R MDC1
CSF1R KIAA0240
CSF1R BMI1
CSF1R CASC3
CSF1R USP13
CSF1R ALDH6A1
CSF1R SNRPN
CSF1R CYP2A6
CSF1R NAGA
CSF1R MCFD2
CSF1R TRIP12
CSF1R PPP2R5E
CSF1R BBS9
CSF1R NFIB
CSF1R DAZAP2
CSF1R TOPBP1
CSF1R ABI2
CSF1R PCDH1
CSF1R CSTF3
CSF1R RBMX
CSF1R RABGGTB
CSF1R CYP2C19
CSF1R ZNF91
CSF1R SFRS11
CSF1R GNA11
CSF1R PPP3CA
CSF1R M6PR
CSF1R HLA-DQA1
CSF1R CKAP5
SNRPA1 ANKRD46
SNRPA1 SLBP
SNRPA1 CYB5R3
SNRPA1 VBP1
SNRPA1 SPCS2
SNRPA1 SUMO1
SNRPA1 AZIN1
SNRPA1 ZNF22
SNRPA1 SRP9
SNRPA1 IARS
SNRPA1 IFNGR1
SNRPA1 MATR3
SNRPA1 RB1CC1
SNRPA1 UQCRB
SNRPA1 KIAA0101
SNRPA1 CDC7
SNRPA1 TIMM17A
SNRPA1 PSMA1
SNRPA1 HPRT1
SNRPA1 HNRNPU
SNRPA1 NARS
SNRPA1 ACADM
SNRPA1 AP2M1
SNRPA1 OXA1L
SNRPA1 C11orf58
SNRPA1 GOLGA4
SNRPA1 HNRNPM
SNRPA1 SAP18
SNRPA1 EIF2S2
SNRPA1 PGK1
SNRPA1 ISCU
SNRPA1 MAPK1IP1L
SNRPA1 RRAGA
SNRPA1 RCN2
SNRPA1 CNP
SNRPA1 SOD1
SNRPA1 QDPR
SNRPA1 COMT
SNRPA1 PPP1R11
SNRPA1 SFPQ
SNRPA1 ALDH9A1
SNRPA1 HTATSF1
SNRPA1 CSE1L
SNRPA1 SNRPB
SNRPA1 PWP1
SNRPA1 H2AFZ
SNRPA1 TAF7
SNRPA1 ALDH4A1
SNRPA1 CNN3
SNRPA1 UBL4A
SNRPA1 RBBP7
SNRPA1 SLC2A1
SNRPA1 RPA2
SNRPA1 COPB1
SNRPA1 HNRNPK
SNRPA1 COX7B
SNRPA1 ATP5F1
TRADD HMGN2
TRADD RAP1A
TRADD SFRS2
TRADD MLL3
TRADD LOC728849
TRADD COX5A
TRADD CAMP
TRADD SFRS3
TRADD HNRNPU
TRADD NARS
TRADD MAPK3
TRADD NFKBIL2
TRADD H3F3A
TRADD HLA-DQB2
TRADD B4GALT1
TRADD MYB
TRADD DUSP1
TRADD PLK3
TRADD GEM
TRADD TTC3
TRADD SHC3
TRADD RRS1
TRADD TM9SF2
TRADD SFPQ
TRADD TP53BP1
TRADD MCFD2
TRADD GPR3
TRADD MARK3
TRADD VAT1
TRADD MSTP9
TRADD IER2
TRADD RBBP4
TRADD TRAM1
TRADD ATP5F1
TRADD PPP2R5C
ETF1 CDSN
ETF1 SLBP
ETF1 HMGN2
ETF1 GMFB
ETF1 FAM3C
ETF1 UBE2D3
ETF1 CYCS
ETF1 SDCBP
ETF1 DHX38
ETF1 RNF103
ETF1 AOC2
ETF1 GLUD1
ETF1 MATR3
ETF1 CASP8
ETF1 CCNG2
ETF1 RBMX
ETF1 CBX1
ETF1 C21orf2
ETF1 ZNF146
ETF1 FAM53B
ETF1 SFRS3
ETF1 HNRNPU
ETF1 AP2M1
ETF1 CLCN3
ETF1 JUP
ETF1 MARCKS
ETF1 RBBP7
ETF1 PCBP1
ETF1 B4GALT1
ETF1 TRA2B
ETF1 AMD1
ETF1 SUMO2
ETF1 TTC1
ETF1 RCN2
ETF1 CNP
ETF1 SLC25A3
ETF1 PABPC4
ETF1 KIAA0240
ETF1 TRIM23
ETF1 SS18
ETF1 SFPQ
ETF1 DCUN1D4
ETF1 EIF4H
ETF1 NAGA
ETF1 ATXN10
ETF1 PWP1
ETF1 NAP1L4
ETF1 SRPK1
ETF1 RAP1A
ETF1 TAF9
ETF1 SLC25A46
ETF1 CUX1
ETF1 PTGES3
ETF1 MRPS27
ETF1 PTPN11
ETF1 TOMM20
ETF1 AMFR
ETF1 IER2
ETF1 RBBP4
ETF1 RABGGTB
ETF1 DDX5
ETF1 TCP1
ETF1 PIK3R4
ETF1 TTC35
ETF1 PRKACB
ETF1 CXorf40B
ETF1 CCBL2
ETF1 ZNF135
ETF1 CTCF
ETF1 M6PR
TNFSF8 TCF4
TNFSF8 MYBL1
TNFSF8 SMARCA1
TNFSF8 RB1CC1
TNFSF8 SERPINB2
TNFSF8 RBM15B
GPSM2 PSMD8
GPSM2 BLVRB
GPSM2 STX3
GPSM2 CLCN1
GPSM2 RPL11
PRELP DAB2
TAGLN IFITM1
TAGLN CD63
TAGLN FN1
TAGLN MYH9
TAGLN AFF1
TAGLN NPC2
TAGLN CTGF
TAGLN COL1A1
TAGLN COX6B1
AAMP AVPR1B
AAMP ZCCHC11
AAMP SFRS4
AAMP MFGE8
AAMP WWP1
AAMP PRKAG1
AAMP CD34
AAMP CPE
AAMP SF1
AAMP AKT1
AAMP N4BP2L2
AAMP MLH1
AAMP FOXI1
AAMP RBM15B
AAMP SLC30A3
AAMP SMG7
AAMP CD8B
AAMP CYP2F1
AAMP BCLAF1
AAMP DGCR6
AAMP NAPG
AAMP GOLGA1
AAMP OAS2
AAMP ATP6V0D1
AAMP HCG8
AAMP PXN
AAMP ARHGEF12
AAMP GPI
AAMP TSC22D1
AAMP ATP1B2
AAMP CLCN6
AAMP NOMO1
AAMP B4GALT1
AAMP RFTN1
AAMP PCDHGC3
AAMP SMARCD1
AAMP CSNK2A1
AAMP BRD3
AAMP GPR3
AAMP SNAP25
AAMP CHIC1
AAMP PDXDC1
AAMP EIF4G3
AAMP NPEPPS
AAMP PPP2CB
AAMP GSK3A
AAMP SLC2A1
AAMP SUPT4H1
AAMP BMPR2
AAMP UBC
AAMP PAK1
AAMP VPS72
AAMP GHRHR
AAMP STMN1
AAMP FUS
AAMP ZNF8
AAMP BMI1
AAMP PUM2
AAMP LEPROT
AAMP TNFRSF14
AAMP CNTN1
AAMP EXTL2
AAMP CLTC
AAMP LIG4
AAMP PITPNA
AAMP AP2B1
AAMP PRDM2
AAMP MADD
AAMP TTC3
AAMP GCM1
AAMP SLC9A6
AAMP ZNF167
AAMP KCNMA1
AAMP SLC23A2
AAMP H3F3B
AAMP DDX18
AAMP TNFRSF4
AAMP PRKACA
AAMP ANXA13
AAMP TSC1
AAMP TOP2B
AAMP PHKG1
AAMP TTC1
AAMP KIAA0195
AAMP TRO
AAMP RNF144A
AAMP OGDH
AAMP MLLT11
AAMP HERC1
AAMP POLR2A
AAMP EIF4H
AAMP UBA1
AAMP PTPN1
AAMP ACO2
AAMP BNIP1
AAMP PTPN5
AAMP PTPN4
AAMP TNK2
AAMP GNAQ
AAMP MPO
AAMP G6PD
AAMP PSD
AAMP CDKL5
AAMP USP11
AAMP BAT3
AAMP ATP6V0A1
AAMP FLOT2
AAMP POU5F1
AAMP HPRT1
AAMP CREBBP
AAMP PPP2R5C
AAMP PI4KB
AAMP PI4KA
AAMP CLOCK
AAMP SRD5A1
AAMP MEN1
AAMP ILK
AAMP TLE4
AAMP STXBP1
AAMP OLFM1
AAMP MBOAT7
AAMP POLB
AAMP CDSN
AAMP DCTN1
AAMP GABRA1
AAMP SH3GL3
AAMP RNF113A
AAMP CNTD1
AAMP SDC4
AAMP SKP1
AAMP PSEN1
AAMP KRT83
AAMP USF2
AAMP FANCC
AAMP TAGLN2
AAMP C2
AAMP DDB1
AAMP NAP1L3
AAMP ATP6V0C
AAMP KIAA0430
AAMP BBS9
AAMP CTF1
AAMP RAB1A
AAMP GNB1
AAMP KIAA0226
AAMP ENO2
AAMP HTATSF1
AAMP SALL2
AAMP CHMP1A
AAMP MVK
AAMP EIF1AP1
AAMP NPAT
AAMP ACOX2
AAMP EIF2AK2
AAMP ATP6V1E1
AAMP SECISBP2L
AAMP ADRB3
AAMP AGPAT1
AAMP PRKACB
AAMP ZNF131
AAMP TUBGCP3
AAMP ZNF134
AAMP POLA2
AAMP TNFAIP1
AAMP KIAA0232
AAMP ERCC4
AAMP USP7
AAMP CTNNB1
AAMP MPRIP
AAMP DSG3
AAMP NDUFA5
AAMP RING1
AAMP MYBL1
AAMP SMARCA1
AAMP PIN1
AAMP DRG2
AAMP C16orf45
AAMP HCFC1
AAMP WASF3
AAMP TRA2A
AAMP RGL2
AAMP RB1
AAMP ARHGAP1
AAMP NUP188
AAMP ACAA1
AAMP RBM25
AAMP LPCAT3
AAMP YWHAB
AAMP CYP2C19
AAMP AP1B1
AAMP ZWINTAS
AAMP TRIM26
AAMP REG1P
AAMP APPBP2
AAMP RRAGB
AAMP MDC1
AAMP KIAA0240
AAMP WARS
AAMP CASC3
AAMP CES2
AAMP SNRPN
AAMP NAGA
AAMP PPP2R5E
AAMP NFIC
AAMP DAZAP2
AAMP E2F1
AAMP NOTCH4
AAMP PCDH1
AAMP AARS
AAMP AMFR
AAMP CSTF3
AAMP SSR1
AAMP RABGGTA
AAMP GOLGB1
AAMP YWHAH
AAMP CHRND
AAMP GNA11
AAMP PPP3CA
AAMP HLA-DQA1
AAMP CKAP5
ETFA HMGN3
ETFA VBP1
ETFA SPCS2
ETFA PRDX6
ETFA PUM1
ETFA CLTC
ETFA LPGAT1
ETFA EIF2S2
ETFA EPS15
ETFA NAP1L3
ETFA AP2M1
ETFA HNRNPM
ETFA SUZ12
ETFA DUSP1
ETFA MDH1
ETFA KIAA0240
ETFA GGA3
ETFA EIF4H
ETFA HTATSF1
ETFA PWP1
ETFA RSU1
ETFA C5orf13
ETFA UBE2N
ETFA ARPC1A
ETFA C1QB
ETFA CTGF
ETFA PSMB4
MAP3K7IP1 UBL4A
MAP3K7IP1 SRP9
MAP3K7IP1 RRM1
MAP3K7IP1 DAD1
MAP3K7IP1 ZNF146
MAP3K7IP1 NAP1L1
MAP3K7IP1 PSMA3
MAP3K7IP1 ATP5G3
MAP3K7IP1 NPR2
MAP3K7IP1 PRDX4
MAP3K7IP1 RPS23
MAP3K7IP1 MCM7
MAP3K7IP1 SS18
MAP3K7IP1 POLR2G
MAP3K7IP1 RAE1
MAP3K7IP1 SNRPF
MAP3K7IP1 PRCC
MAP3K7IP1 PTPN11
MAP3K7IP1 NUP153
MAP3K7IP1 ILF3
MAP3K7IP1 NRF1
TRIO TMEM131
TRIO NOVA1
TRIO USP7
TRIO MARCH6
TRIO GPM6A
TRIO LOC728849
TRIO SPTBN1
TRIO GNAI1
TRIO YWHAQ
TRIO TM9SF2
TRIO DYRK1A
TRIO KIAA0430
TRIO R3HDM1
TRIO CREB1
TRIO HERC1
TRIO PTCRA
TRIO GDI1
TRIO DUT
TRIO ETV5
TRIO TMEFF1
TRIO TRPC1
TRIO RNF103
TRIO RNF144A
ALDH3A1 INHA
ALDH3A1 TAF6
ALDH3A1 AES
ALDH3A1 IL4R
ALDH3A1 CLCN1
ALDH3A1 ABP1
ALDH3A1 CD36
ALDH3A1 PDE6G
ALDH3A1 PTPN3
ALDH3A1 BCL3
OPRK1 STARD3
CFHR4 CUL5
CLIC1 KLRC3
CLIC1 ZFP36L1
TPMT CTLA4
TPMT PRDM2
TPMT SLC16A1
TPMT MLH1
TPMT SLC35A2
TPMT PSG6
TPMT ATP6V1C1
TPMT CSNK2A1
STMN2 ITSN2
CELSR2 APOB
CELSR2 AK1
CELSR2 ERCC4
CELSR2 FOXO1
CELSR2 KRT2
CELSR2 LGALS9
CELSR2 RRAGA
CELSR2 ITIH4
CELSR2 PSMD7
UBE2D3 CUL4A
UBE2D3 RNASE4
UBE2D3 ADD1
UBE2D3 MATR3
UBE2D3 SFRS3
UBE2D3 DFFA
UBE2D3 SLC2A1
UBE2D3 PPP6C
UBE2D3 IER2
UBE2D3 AGPAT1
UBE2D3 GPD1L
UBE2D3 PWP1
UBE2D3 HNRNPD
UBE2D3 CORO2A
UBE2D3 BCR
UBE2D3 AMD1
ASGR1 GPR17
ASGR1 CEL
ASGR1 ASNA1
ASGR1 PLK4
ASGR1 NOP14
ASGR1 MAPK12
ASGR1 FBLN1
ASGR1 IL1R2
ASGR1 UGP2
ASGR1 STAT6
ASGR1 ZRSR2
ASGR1 RAP1GAP
ASGR1 NEFL
ASGR1 RAB3GAP1
ASGR1 EIF3F
ASGR1 ELF4
ASGR1 SKIV2L
ASGR1 PML
ASGR1 KLHDC10
ASGR1 NPPC
ASGR1 ESRRB
ASGR1 NRGN
ASGR1 HK1
ASGR1 KLF4
ASGR1 LTB
ASGR1 ENO3
ASGR1 BTG2
ASGR1 LLGL2
ASGR1 GFI1
ASGR1 GSTT1
ASGR1 POU4F1
ASGR1 ZC3H3
ASGR1 CPB1
ASGR1 AQP1
PHF20 SULT2B1
PHF20 CLOCK
KIF11 EIF3A
ITGA6 B3GNTL1
HPD CAV1
TJP2 C5orf13
TJP2 AFAP1
TJP2 NR4A1
TJP2 KIAA0100
TJP2 NRF1
CXADR RBM4
CXADR STMN1
CXADR SPTAN1
CXADR CHGB
CXADR STXBP1
CXADR MAP4K5
CXADR SMARCA4
CXADR SOX4
CXADR DGKZ
CXADR FKBP8
CXADR RGL2
CXADR THRA
CXADR H3F3B
CXADR MAGI1
CXADR YWHAB
CXADR RBM38
CXADR KIAA0513
CXADR ATP6V0C
CXADR GNB1
CXADR CLCN4
CXADR NP
CXADR SNRPN
CXADR UBA1
CXADR ACO2
CXADR FTO
CXADR BRD3
CXADR ACCN2
CXADR PPP1R10
CXADR ATP6V1E1
CXADR GRB2
CXADR ABCA3
CXADR ZNF33A
CXADR PTPRO
CXADR ATN1
CXADR MRPL49
MAP3K8 CD79A
MFSD10 POLR2E
MFSD10 RTN1
ARID4A CDK9
ARID4A KISS1
ARID4A CLCN4
ARID4A PAICS
CST6 MPG
CST6 BCAM
CST6 TAF1
CST6 CXCL9
CST6 PDK2
CST6 CPLX2
CST6 SLC5A11
CST6 ATP6V0A1
CST6 SERPINB1
CST6 UGP2
CST6 CYP3A4
CST6 MICB
CST6 ELF4
CST6 PTPN5
ITPR1 IRF4
TCP1 POLA2
TCP1 ZCCHC11
TCP1 HDAC2
TCP1 YY1
TCP1 LIMK2
TCP1 SUMO2
TCP1 SOX9
TCP1 PKP1
TCP1 CAPRIN1
TCP1 HMGN3
TCP1 RBBP4
TCP1 ACADM
TCP1 HMGN2
TCP1 CCT8
TCP1 ZNF146
TCP1 IL8RB
TCP1 NAP1L1
TCP1 FAM175B
TCP1 CPT2
TCP1 SFRS3
TCP1 HNRNPU
TCP1 ZNF8
TCP1 HSP90AB1
TCP1 BRPF1
TCP1 MARCKS
TCP1 PTP4A1
TCP1 HNRNPM
TCP1 H3F3A
TCP1 TM9SF2
TCP1 DYRK1A
TCP1 CEBPZ
TCP1 RBM39
TCP1 PNRC1
TCP1 INSM1
TCP1 MAPK1IP1L
TCP1 SUZ12
TCP1 EIF3I
TCP1 METAP1
TCP1 HK3
TCP1 CHRM5
TCP1 UBE4A
TCP1 KIAA0174
TCP1 CD24
TCP1 CUX1
TCP1 SFPQ
TCP1 CYCS
TCP1 UNG
TCP1 TRIM23
TCP1 NPM1
TCP1 DCT
TCP1 TAF7
TCP1 VAT1
TCP1 SNRPB2
TCP1 LLGL2
TCP1 TFAP4
TCP1 CCT6A
TCP1 PTPN11
TCP1 TUBB
TCP1 RBMX
TCP1 NUP153
TCP1 U2AF1
TCP1 SFRS11
TCP1 HNRNPK
TCP1 ACTG1
TCP1 CCBL2
PPAT TXN
PPAT EPRS
PPAT MYL7
ZNF33B RPS17
ZNF33B RPS16
ZNF33B RPL9
ZNF33B RPL6
ZNF33B GNAO1
ZNF33B RPS19
ZNF33B PLK4
ZNF33B RPS15A
ZNF33B RPS7
ZNF33B RPS6
ZNF33B RPS5
ZNF33B STXBP2
ZNF33B PCDHGB7
ZNF33B FBLN1
ZNF33B TSC2
ZNF33B RPS8
ZNF33B PLXNB1
ZNF33B NEFL
ZNF33B CDR1
ZNF33B TFAP2B
ZNF33B HAB1
ZNF33B RPL13A
ZNF33B CUL5
ZNF33B RPL27A
ZNF33B TLE3
ZNF33B TNR
ZNF33B CAMK2D
ZNF33B CARS
ZNF33B MAN2A2
ZNF33B RPS28
ZNF33B HERC3
ZNF33B RPL11
ZNF33B ATP2B3
ZNF33B GH1
ZNF33B WIT1
ZNF33B GNAS
ZNF33B RPL34
ZNF33B SSTR3
ZNF33B LDHB
ZNF33B FAS
ZNF33B SLC18A3
ZNF33B RPS3
ZNF33B ALPI
ZNF33B CYP2A6
ZNF33A ZCCHC11
ZNF33A MAP4K5
ZNF33A CIRBP
ZNF33A HELZ
ZNF33A SNAP25
ZNF33A MARCH6
ZNF33A VDAC1
ZNF33A LOC728849
ZNF33A PEBP1
ZNF33A SLC9A6
ZNF33A SKP1
ZNF33A SFRS5
ZNF33A ARVCF
ZNF33A TOP2B
ZNF33A MORF4L2
ZNF33A TAF1C
ZNF33A WASF3
ZNF33A TTC3
ZNF33A SOD1
ZNF33A KIAA0240
ZNF33A SAFB
ZNF33A BMI1
ZNF33A MLLT11
ZNF33A CUX1
ZNF33A ALDH6A1
ZNF33A HTATSF1
ZNF33A ALDH7A1
ZNF33A NELL2
ZNF33A C5orf13
ZNF33A ZNF638
ZNF33A UBE2N
ZNF33A REEP5
ZNF33A DNAJC7
ZNF33A SETDB1
ZNF33A PTPRA
ZNF33A COPB1
ZNF33A CREBBP
HLA-DPA1 TAF7
HLA-DPA1 MDC1
HLA-DPA1 MAPK1IP1L
HLA-DPA1 SLC38A3
HLA-DPA1 TOPBP1
HLA-DPA1 QDPR
HLA-DPA1 CUL2
HLA-DPA1 COMT
HLA-DPA1 NARS
HLA-DPA1 PSMD2
HLA-DPA1 IFI44L
HLA-DPA1 A2M
HLA-DPA1 GLUD1
HLA-DPA1 PRDM2
HLA-DPA1 PDE4A
HLA-DPA1 TRIP12
HLA-DPA1 EIF2AK2
HLA-DPA1 NPAT
HLA-DPA1 KLF9
F2RL2 C9
F2RL2 RAB3B
F2RL2 S100A4
F2RL2 MT1E
F2RL2 STIP1
F2RL2 TCF19
F2RL2 RAE1
F2RL1 SPTAN1
F2RL1 MAPK12
F2RL1 IKBKE
F2RL1 CDC6
F2RL1 SNX17
F2RL1 SLC9A2
F2RL1 RDBP
F2RL1 TNXB
F2RL1 DUSP7
F2RL1 KLHDC10
F2RL1 MAP1A
F2RL1 AQP3
F2RL1 CLCN7
F2RL1 FEV
F2RL1 SNRPC
F2RL1 LMNA
F2RL1 TUB
F2RL1 PTPN5
F2RL1 INHA
F2RL1 LST1
F2RL1 PDXDC1
F2RL1 STARD3
F2RL1 BAP1
TNFSF4 SSX5
MAD2L1 CD70
MAD2L1 GPR6
MAD2L1 IRF4
KTN1 TSN
KTN1 MORC3
KTN1 TMEM131
KTN1 YY1
KTN1 ACTG1
KTN1 PSMD6
KTN1 PABPC4
KTN1 JUND
KTN1 SRP9
KTN1 SFRS2
KTN1 KIF14
KTN1 MYL7
KTN1 PRSS3
KTN1 MARCH6
KTN1 KRT86
KTN1 SEC31A
KTN1 CDC7
KTN1 RABGGTB
KTN1 BMS1
KTN1 CALM2
KTN1 EIF3A
KTN1 ATP13A3
KTN1 HNRNPU
KTN1 RNF103
KTN1 EPS15
KTN1 HNRNPK
KTN1 HNRNPM
KTN1 H3F3A
KTN1 CYP51A1
KTN1 UBXN4
KTN1 SNRNP70
KTN1 C7
KTN1 PSMC6
KTN1 CFDP1
KTN1 TM9SF2
KTN1 FUBP1
KTN1 RCN2
KTN1 STAG1
KTN1 C11orf58
KTN1 NFIL3
KTN1 SAFB
KTN1 KIAA0174
KTN1 FERMT2
KTN1 DYRK1A
KTN1 SFPQ
KTN1 MRPL3
KTN1 NAGA
KTN1 DUT
KTN1 TOP2A
KTN1 EIF1AP1
KTN1 ALDH7A1
KTN1 HNRNPC
KTN1 DR1
KTN1 PTPN12
KTN1 FHL1
KTN1 TAF11
KTN1 RBBP4
KTN1 TRAM1
KTN1 PTGES3
KTN1 PFN2
KTN1 N4BP2L2
KTN1 HNRNPA2B1
KTN1 FSHR
KTN1 SFRS11
KTN1 TARS
KTN1 PPP2R5E
KTN1 RCOR1
KTN1 B4GALT1
ST6GAL1 F13B
ST6GAL1 CEL
ST6GAL1 PSMD2
ST6GAL1 LOC100131311
ST6GAL1 CKAP5
ST6GAL1 TOP2A
MYL9 HTR7
MYL9 HRAS
PRDX6 AOC2
PRDX6 PTDSS1
PRDX6 GNPDA1
PRDX6 ZCCHC11
PRDX6 SRP9
PRDX6 FAM3C
PRDX6 UFD1L
PRDX6 UQCRB
PRDX6 RBM15B
PRDX6 TMED10
PRDX6 HNRNPM
PRDX6 DNTTIP2
PRDX6 SRPK1
PRDX6 GNG10
PRDX6 BCLAF1
PRDX6 PTP4A1
PRDX6 CYP51A1
PRDX6 DYRK1A
PRDX6 DCT
PRDX6 MAPRE1
PRDX6 ANKRD46
PRDX6 CELA3B
PRDX6 TRIM23
PRDX6 CSNK2A2
PRDX6 BRD2
PRDX6 SNAP25
PRDX6 UBE4A
PRDX6 PTPN11
PRDX6 PPP2CB
PRDX6 RNF103
PRDX6 PRKCI
PRDX6 TNFRSF14
PRDX6 TOMM20
PRDX6 CLTC
PRDX6 ACADM
PRDX6 TANK
PRDX6 FAM175B
PRDX6 FLT1
PRDX6 TOP2B
PRDX6 COX6C
PRDX6 RCN2
PRDX6 IGL@
PRDX6 RHOH
PRDX6 EIF4H
PRDX6 SART3
PRDX6 MTFR1
PRDX6 TAF7
PRDX6 HADH
PRDX6 UBE2N
PRDX6 GFPT1
PRDX6 PPP2R5C
PRDX6 CLOCK
PRDX6 UBL4A
PRDX6 HNRNPH2
PRDX6 RNF113A
PRDX6 SET
PRDX6 HNRNPU
PRDX6 AP2M1
PRDX6 HNRNPK
PRDX6 RTCD1
PRDX6 FTH1
PRDX6 DPM1
PRDX6 RANBP2
PRDX6 MCFD2
PRDX6 FERMT2
PRDX6 LAMP2
PRDX6 UNG
PRDX6 ATXN10
PRDX6 DUT
PRDX6 HNRNPC
PRDX6 CDK2
PRDX6 IFNA21
PRDX6 PRKACB
PRDX6 MME
PRDX6 PSMB5
PRDX6 IL8
PRDX6 IL9
PRDX6 SPCS2
PRDX6 LIMK2
PRDX6 PSMD6
PRDX6 JUND
PRDX6 CYCS
PRDX6 PSMD2
PRDX6 EZH1
PRDX6 SMARCA1
PRDX6 LPGAT1
PRDX6 YES1
PRDX6 HERPUD1
PRDX6 KLF10
PRDX6 SFRS2
PRDX6 ZNF8
PRDX6 NUP188
PRDX6 YWHAH
PRDX6 PXN
PRDX6 SUZ12
PRDX6 CCT6A
PRDX6 YWHAE
PRDX6 PCNA
PRDX6 APPBP2
PRDX6 CNP
PRDX6 SAFB
PRDX6 PSME4
PRDX6 KIAA0240
PRDX6 TP53BP1
PRDX6 NAGA
PRDX6 EPCAM
PRDX6 PPP2R5E
PRDX6 FAM53B
PRDX6 KIAA0226
PRDX6 DAZAP2
PRDX6 CSTF3
PRDX6 C1D
PRDX6 SSR1
PRDX6 EBP
PRDX6 SFRS11
PRDX6 IMMT
PRDX6 FOLR2
PRDX6 CKAP5
TCEB1 ATP6V0B
TCEB1 NME1
TCEB1 COX8A
TCEB1 GUCY1A3
TCEB1 UBE2L3
TCEB1 SAP18
TCEB1 FH
TCEB1 KLC1
TCEB1 COX6A1
TCEB1 PSMB1
PRDX4 H2AFZ
PRDX4 CDC20
PRDX4 SNRPB
PRDX4 COX6C
PRDX3 USP8
PRDX3 GPS2
PRDX3 PCM1
PRDX3 AZIN1
PRDX3 RBBP7
PRDX3 TAF9
PRDX3 HMOX2
PRDX3 CBFB
PRDX3 PFN2
PRDX3 OAT
PRDX3 LMAN1
PRDX3 HNRNPA2B1
PRDX3 ZMYND11
PRDX3 UBXN4
PRDX3 CEBPZ
PRDX3 SDCBP
PRDX3 PAM
PRDX2 ATP6V0B
PRDX2 NDUFV2
PRDX2 PGD
PRDX2 TRIM28
PRDX2 PSMD4
PRDX2 PTP4A2
PRDX2 TUBG1
PRDX2 SAP18
PRDX2 CLPP
PRDX2 FH
PRDX1 NRL
PRDX1 UNC119
PRDX1 STX3
PRDX1 GNB3
PRDX1 DUSP5
PRDX1 PTPRF
PRDX1 PHC2
PRDX1 ILVBL
PRDX1 NOMO1
PRDX1 MAPRE2
NFYC BPTF
NFYC EPS15
NFYC SLBP
NFYC MFGE8
NFYC SUMO1
NFYC ARMCX6
NFYC LITAF
NFYC NARS
NFYC RAB3A
NFYC ALDH7A1
NFYC SMARCA1
NFYC ATP6V0D1
NFYB ADRA1D
NFYA CDH2
CA4 ADD1
CA4 CDH18
CA4 SF1
CA4 MAP4
CA4 APLP2
CA4 ARHGAP1
CA4 MDK
CA4 ATP6AP1
CA4 ST5
CA4 DUSP5
CA4 NEUROG1
CA4 MAN2A2
CA4 SNAPC3
CA4 PPP1R10
CA4 ATN1
CA4 NMT1
CA4 CADPS
CA4 MDM4
CA4 FTO
CA4 NEUROD2
CA4 PPP2CA
CA4 SLC35B1
CA4 ABCC8
CA4 CSRP2
MYBL1 EHMT2
MYBL1 EVX1
MYBL1 TBCC
MYBL1 MAPK3
MYBL1 PTP4A1
MYBL1 UQCRB
MYBL1 SPRR2C
SMARCA1 ZCCHC11
SMARCA1 AOC2
SMARCA1 ACTG1
SMARCA1 HUWE1
SMARCA1 CPE
SMARCA1 SRP9
SMARCA1 N4BP2L2
SMARCA1 DDX18
SMARCA1 SON
SMARCA1 UQCRB
SMARCA1 RBM15B
SMARCA1 SLC30A3
SMARCA1 TMED10
SMARCA1 OGDH
SMARCA1 ZNF142
SMARCA1 LOC100133166
SMARCA1 BCLAF1
SMARCA1 PPP2R4
SMARCA1 MARCKS
SMARCA1 PTP4A1
SMARCA1 DYRK1A
SMARCA1 SETDB1
SMARCA1 CUL3
SMARCA1 ISCU
SMARCA1 ARHGEF12
SMARCA1 NR5A1
SMARCA1 TSC22D1
SMARCA1 HK3
SMARCA1 SAFB
SMARCA1 CLCN6
SMARCA1 KIAA0174
SMARCA1 B4GALT1
SMARCA1 MADD
SMARCA1 CSNK2A2
SMARCA1 CSNK2A1
SMARCA1 BRD3
SMARCA1 PTTG1IP
SMARCA1 SNAP25
SMARCA1 UBE4A
SMARCA1 ANGPT1
SMARCA1 EIF4G2
SMARCA1 PTPN11
SMARCA1 PPP2CB
SMARCA1 MST1R
SMARCA1 SLC2A1
SMARCA1 DDX5
SMARCA1 SDC4
SMARCA1 UBC
SMARCA1 CYB5R3
SMARCA1 HMGN2
SMARCA1 HMGN1
SMARCA1 RBBP7
SMARCA1 VBP1
SMARCA1 TNFRSF4
SMARCA1 PUM1
SMARCA1 CLTC
SMARCA1 ACADM
SMARCA1 SLC9A6
SMARCA1 C21orf2
SMARCA1 TTC3
SMARCA1 USP7
SMARCA1 IL8RB
SMARCA1 TUBA1A
SMARCA1 NARS
SMARCA1 UBXN2B
SMARCA1 H3F3A
SMARCA1 ZIC1
SMARCA1 UBXN4
SMARCA1 IER2
SMARCA1 CCL22
SMARCA1 TOP2B
SMARCA1 PHKG1
SMARCA1 TOP2A
SMARCA1 MAPK1IP1L
SMARCA1 TTC1
SMARCA1 RCN2
SMARCA1 TRO
SMARCA1 RNF144A
SMARCA1 MLLT11
SMARCA1 PPP1R11
SMARCA1 DCUN1D4
SMARCA1 EIF4H
SMARCA1 RTN1
SMARCA1 GDI1
SMARCA1 C5orf13
SMARCA1 TNK2
SMARCA1 PTPN12
SMARCA1 ZNF133
SMARCA1 MTHFD1
SMARCA1 MPO
SMARCA1 WARS
SMARCA1 DNAJC7
SMARCA1 TNFAIP1
SMARCA1 PRDM2
SMARCA1 PPP2R5C
SMARCA1 YY1
SMARCA1 PI4KB
SMARCA1 CLOCK
SMARCA1 IQGAP1
SMARCA1 CIRBP
SMARCA1 CUGBP2
SMARCA1 HERC1
SMARCA1 CCNG2
SMARCA1 TAF15
SMARCA1 CBX1
SMARCA1 SET
SMARCA1 NCOA4
SMARCA1 HNRNPU
SMARCA1 CYP2A6
SMARCA1 CDC37
SMARCA1 AP2M1
SMARCA1 HNRNPK
SMARCA1 TM9SF2
SMARCA1 SRD5A1
SMARCA1 SNRNP70
SMARCA1 TAF7
SMARCA1 KIAA0430
SMARCA1 CTF1
SMARCA1 ARVCF
SMARCA1 ALDH18A1
SMARCA1 SPARCL1
SMARCA1 KIAA0226
SMARCA1 NPEPPS
SMARCA1 HTATSF1
SMARCA1 SALL2
SMARCA1 ATXN10
SMARCA1 CHMP1A
SMARCA1 MVK
SMARCA1 NPAT
SMARCA1 ZNF638
SMARCA1 EIF2AK2
SMARCA1 PRKACB
SMARCA1 CDK9
SMARCA1 TUBGCP3
SMARCA1 IRF9
SMARCA1 POLA2
SMARCA1 RBM4
SMARCA1 SPCS2
SMARCA1 JUND
SMARCA1 CYCS
SMARCA1 PSMD2
SMARCA1 INSR
SMARCA1 SLC5A5
SMARCA1 FMR1
SMARCA1 SFRS11
SMARCA1 RB1CC1
SMARCA1 SMARCA4
SMARCA1 LOC728849
SMARCA1 YES1
SMARCA1 SFRS7
SMARCA1 NAP1L3
SMARCA1 PURA
SMARCA1 RB1
SMARCA1 AP2B1
SMARCA1 NUP188
SMARCA1 SLC35A1
SMARCA1 YWHAH
SMARCA1 YWHAE
SMARCA1 RRAGA
SMARCA1 APPBP2
SMARCA1 CNP
SMARCA1 MDC1
SMARCA1 KIAA0240
SMARCA1 BMI1
SMARCA1 CASC3
SMARCA1 ESD
SMARCA1 TP53BP1
SMARCA1 CREB1
SMARCA1 NAGA
SMARCA1 TRIP12
SMARCA1 BBS9
SMARCA1 FERMT2
SMARCA1 DAZAP2
SMARCA1 ARMCX6
SMARCA1 AARS
SMARCA1 AZIN1
SMARCA1 CSTF3
SMARCA1 RBMX
SMARCA1 SSR1
SMARCA1 CXorf40B
SMARCA1 ZNF91
SMARCA1 CTNND1
SMARCA1 DCAF8
SMARCA1 FAM175B
SMARCA1 ALDH9A1
MED21 CYP1A2
MED21 ALPL
CLCNKB RBM6
CLCNKB HTATSF1
CLCNKB KIAA0317
CLCNKB CLOCK
CLCNKB SDC4
CLCNKB SRP9
CLCNKB MAPK3
CLCNKB POLR2F
CLCNKB CYP2A6
CLCNKB SFRS11
CLCNKB PPID
CLCNKB ATP5F1
SMARCA4 CAP1
SMARCA4 AES
SMARCA4 SLBP
SMARCA4 PI4KA
SMARCA4 PTOV1
SMARCA4 CHGB
SMARCA4 TP53BP2
SMARCA4 TP53BP1
SMARCA4 PKM2
SMARCA4 MAB21L1
SMARCA4 USP9X
SMARCA4 ENOX2
SMARCA4 UPF1
SMARCA4 APLP1
SMARCA4 SEPT5
SMARCA4 ATP5B
SMARCA4 ARL4D
SMARCA4 RAF1
SMARCA4 AFAP1
SMARCA4 SOX4
SMARCA4 GPS1
SMARCA4 SLC9A6
SMARCA4 AHDC1
SMARCA4 STXBP1
SMARCA4 WASF3
SMARCA4 MPP3
SMARCA4 SFRS5
SMARCA4 DNMT1
SMARCA4 ATN1
SMARCA4 HNRNPU
SMARCA4 THRA
SMARCA4 NUP188
SMARCA4 TSC22D1
SMARCA4 GPR125
SMARCA4 H3F3B
SMARCA4 DPP6
SMARCA4 YWHAB
SMARCA4 AP1B1
SMARCA4 GTF2I
SMARCA4 TOP2B
SMARCA4 DGKD
SMARCA4 MAPRE2
SMARCA4 MLLT11
SMARCA4 ARHGEF12
SMARCA4 DHPS
SMARCA4 TRIM28
SMARCA4 RBL2
SMARCA4 RAC1
SMARCA4 PRMT2
SMARCA4 GNB1
SMARCA4 SMG7
SMARCA4 MEN1
SMARCA4 RAB1A
SMARCA4 GPR162
SMARCA4 ZNF638
SMARCA4 SNRPN
SMARCA4 CHERP
SMARCA4 UBA1
SMARCA4 ACO2
SMARCA4 BRD3
SMARCA4 CBX1
SMARCA4 PCGF2
SMARCA4 PPP2CA
SMARCA4 TNFAIP1
SMARCA4 POLR2B
SMARCA4 DDX5
SMARCA4 GRB2
SMARCA4 GPX4
SMARCA4 GNA11
SMARCA4 CDK9
SMARCA4 RHEB
ZNF3 NPY1R
ZNF3 UBL4A
ZNF3 SERPINB5
ZNF3 EED
AXIN1 CRYGB
AXIN1 NEAT1
CAMP BATF
CAMP PLK3
CAMP RPS6
CAMP CPZ
CAMP FOXO4
CAMP GPR37
CAMP CD79A
CAMP BMS1
CAMP BTG2
CAMP NEFL
CAMP ADRA2A
CAMP MT1L
CAMP TNFSF9
CAMP DOK1
CAMP TDRD9
CAMP CARS
CAMP NAT6
CAMP CPLX2
CAMP POU4F1
CAMP HCG26
CAMP RAE1
CAMP RAB3A
CAMP ATP2B3
CAMP CNN3
CAMP RPL11
CAMP CRAT
CAMP LLGL2
CAMP WIT1
CAMP TFAP4
CAMP ENO3
CAMP ABCC2
CAMP PSMB8
CAMP ALPI
CAMP FBL
CAMP IL8
FYN CDSN
FYN RAD23B
FYN HMGN2
FYN COL11A2
FYN CLOCK
FYN PSMD7
FYN SALL2
FYN CPE
FYN CLTC
FYN WIPF2
FYN PUM1
FYN AEBP1
FYN ABO
FYN FOXI1
FYN STMN1
FYN AFAP1
FYN AP2B1
FYN SH3GL3
FYN RNPS1
FYN CNTD1
FYN CDKN2D
FYN SKP1
FYN NAP1L3
FYN ZNF167
FYN DGCR6
FYN NUP188
FYN F13B
FYN PXN
FYN PHC2
FYN CNP
FYN H3F3B
FYN C5orf13
FYN ARHGEF16
FYN RAC1
FYN TRIM26
FYN MDC1
FYN GNB1
FYN MED24
FYN KIAA0226
FYN UTP14C
FYN DCUN1D4
FYN NAGA
FYN SERPINB2
FYN RBM15B
FYN CD3E
FYN BRD3
FYN BBS9
FYN CASC3
FYN CBX1
FYN BCAM
FYN RNASE4
FYN C4orf8
FYN SOX4
FYN TLK2
FYN EIF4G2
FYN PTPN11
FYN RPA2
FYN ZKSCAN1
FYN BAT3
FYN ZNF32
FYN INPP5J
FYN VPS72
ZNF8 AVPR1B
ZNF8 ZCCHC11
ZNF8 AOC2
ZNF8 COL11A2
ZNF8 CD34
ZNF8 AGER
ZNF8 APPBP2
ZNF8 MYL7
ZNF8 PAX8
ZNF8 N4BP2L2
ZNF8 MYL3
ZNF8 IKBKE
ZNF8 UQCRB
ZNF8 RBM15B
ZNF8 SLC30A3
ZNF8 MVK
ZNF8 ZNF146
ZNF8 ARHGEF7
ZNF8 ITSN2
ZNF8 DHRS2
ZNF8 THRA
ZNF8 NAPG
ZNF8 OAS2
ZNF8 PTP4A1
ZNF8 BRD2
ZNF8 TTYH2
ZNF8 NPR2
ZNF8 RNASE4
ZNF8 ARHGEF16
ZNF8 HK1
ZNF8 GRM4
ZNF8 SMARCD1
ZNF8 CSNK2A2
ZNF8 CSNK2A1
ZNF8 CCL22
ZNF8 INPP5J
ZNF8 PPP2CB
ZNF8 MST1R
ZNF8 TLR1
ZNF8 SLC5A11
ZNF8 UBC
ZNF8 PAK1
ZNF8 VPS72
ZNF8 GHRHR
ZNF8 ENOX2
ZNF8 CDSN
ZNF8 HLA-C
ZNF8 GSK3A
ZNF8 RASSF2
ZNF8 CD151
ZNF8 ST14
ZNF8 CNTN1
ZNF8 UROD
ZNF8 DHX34
ZNF8 AP2B1
ZNF8 SLC14A2
ZNF8 MADD
ZNF8 CHIC1
ZNF8 USP7
ZNF8 RSU1
ZNF8 FAM175B
ZNF8 TNXB
ZNF8 ITPKC
ZNF8 ADRB3
ZNF8 SLC35A1
ZNF8 H3F3A
ZNF8 ZIC1
ZNF8 B4GALT1
ZNF8 ANXA13
ZNF8 FLT1
ZNF8 PHKG2
ZNF8 MAP1A
ZNF8 RNPS1
ZNF8 TUBB4
ZNF8 DEFA6
ZNF8 IGL@
ZNF8 ARPC4
ZNF8 ZNF142
ZNF8 BLK
ZNF8 PTPN1
ZNF8 GDI1
ZNF8 BNIP1
ZNF8 SPRR2C
ZNF8 BCAM
ZNF8 ESR2
ZNF8 PSG3
ZNF8 TAF1
ZNF8 MPO
ZNF8 CYP2F1
ZNF8 SDC4
ZNF8 CD3E
ZNF8 PDE6B
ZNF8 CES2
ZNF8 KCNMA1
ZNF8 ZNF148
ZNF8 HES1
ZNF8 CREBBP
ZNF8 ALKBH1
ZNF8 MYH10
ZNF8 CCL2
ZNF8 PI4KA
ZNF8 CLOCK
ZNF8 GPER
ZNF8 GLA
ZNF8 CD4
ZNF8 KRT2
ZNF8 KRT1
ZNF8 KRT86
ZNF8 ADCYAP1
ZNF8 FLT4
ZNF8 GABRA1
ZNF8 NCAM1
ZNF8 RNF113A
ZNF8 MYCL1
ZNF8 CNTD1
ZNF8 SET
ZNF8 GAS2L1
ZNF8 BTG2
ZNF8 MAPK3
ZNF8 TEC
ZNF8 TEF
ZNF8 USF2
ZNF8 LIMK2
ZNF8 MARCKS
ZNF8 PTPN5
ZNF8 S100A7
ZNF8 SNRNP70
ZNF8 TCF20
ZNF8 SRF
ZNF8 TCFL5
ZNF8 CD68
ZNF8 KIAA0226
ZNF8 LGALS9
ZNF8 HTATSF1
ZNF8 SERPINF2
ZNF8 LTK
ZNF8 CD8B
ZNF8 APOC3
ZNF8 KCNJ4
ZNF8 ACOX2
ZNF8 FHL3
ZNF8 SECISBP2L
ZNF8 IFNA21
ZNF8 RPL10A
ZNF8 RNF144A
ZNF8 ZNF132
ZNF8 SLAMF1
ZNF8 SLC5A5
ZNF8 POLA2
ZNF8 CYFIP1
ZNF8 PHB2
ZNF8 HMGCS2
ZNF8 PSMD2
ZNF8 ACADM
ZNF8 FOXO1
ZNF8 MYLPF
ZNF8 FMR1
ZNF8 LPGAT1
ZNF8 P2RX5
ZNF8 BMP8A
ZNF8 DRG2
ZNF8 HERPUD1
ZNF8 PGC
ZNF8 FSHB
ZNF8 GLRB
ZNF8 GCLC
ZNF8 NUP188
ZNF8 TFDP1
ZNF8 DNASE1
ZNF8 LPCAT3
ZNF8 HK3
ZNF8 FUT3
ZNF8 CCT6A
ZNF8 AQP3
ZNF8 PRKCI
ZNF8 PDGFB
ZNF8 TDO2
ZNF8 REG1A
ZNF8 CNP
ZNF8 TMEM106A
ZNF8 MDC1
ZNF8 WARS
ZNF8 ALDH6A1
ZNF8 AR
ZNF8 REG1P
ZNF8 CYP2A6
ZNF8 NAGA
ZNF8 EPCAM
ZNF8 PBX1
ZNF8 BBS9
ZNF8 FERMT2
ZNF8 ZNF157
ZNF8 OLR1
ZNF8 ABI2
ZNF8 PCDH1
ZNF8 FOLR1
ZNF8 GSTP1
ZNF8 CYP2C19
ZNF8 PNMT
ZNF8 SFRS11
ZNF8 PPP3CA
ZNF8 HLA-DQA1
ZNF8 ESD
ZNF8 M6PR
RRS1 MAP4K5
PIK3R2 ACSL1
PIK3R2 SFTPA1B
PIK3R2 MFGE8
PIK3R2 INPP5K
PIK3R2 STXBP1
PIK3R2 CES2
PIK3R2 LAMP1
PIK3R2 TH
PIK3R2 GPR31
PIK3R2 KLC1
PIK3R2 HSD17B3
PIK3R2 BCR
CCT6A ZCCHC11
CCT6A ACTG1
CCT6A PSMF1
CCT6A SRP9
CCT6A TMED10
CCT6A EIF3I
CCT6A ZNF146
CCT6A GNG10
CCT6A PPP1R8
CCT6A MARCKS
CCT6A PTP4A1
CCT6A PRIM2
CCT6A DYRK1A
CCT6A GLO1
CCT6A MAPRE1
CCT6A C20orf24
CCT6A HK3
CCT6A FABP5L7
CCT6A SPAG11A
CCT6A SHFM1
CCT6A KIAA0174
CCT6A CSNK2A2
CCT6A BRD2
CCT6A VAT1
CCT6A CNN3
CCT6A EIF4G2
CCT6A PTPN11
CCT6A MST1R
CCT6A H2AFZ
CCT6A RBBP4
CCT6A PTPN12
CCT6A PNRC1
CCT6A METAP1
CCT6A RPS27A
CCT6A PUM1
CCT6A ACADM
CCT6A CCT8
CCT6A TANK
CCT6A IL8RB
CCT6A FAM175B
CCT6A NARS
CCT6A UBXN2B
CCT6A H3F3A
CCT6A PCBP1
CCT6A UBXN4
CCT6A RBM39
CCT6A MAPK1IP1L
CCT6A IGL@
CCT6A PARP1
CCT6A SFPQ
CCT6A EIF4H
CCT6A TAF7
CCT6A HADH
CCT6A VARS
CCT6A UBE2N
CCT6A TUBB
CCT6A NUP153
CCT6A PPP2R5C
CCT6A ATP5J
CCT6A ADSL
CCT6A EEF1A1
CCT6A NCOA6
CCT6A BTG2
CCT6A TEC
CCT6A HNRNPU
CCT6A MAPK3
CCT6A HNRNPK
CCT6A HNRNPM
CCT6A PSMA4
CCT6A RANBP2
CCT6A GRIA1
CCT6A SRF
CCT6A RPS23
CCT6A COMT
CCT6A ENO1
CCT6A HTATSF1
CCT6A UNG
CCT6A TFAP4
CCT6A CDK4
CCT6A MME
CCT6A PSMB5
CCT6A PPIA
CCT6A RBM3
CCT6A SPCS2
CCT6A LIMK2
CCT6A MSH2
CCT6A PSMD6
CCT6A CYCS
CCT6A PDHA1
CCT6A LPGAT1
CCT6A DAD1
CCT6A LOC728849
CCT6A YES1
CCT6A EIF2S2
CCT6A SERTAD2
CCT6A GCNT2
CCT6A CALCOCO2
CCT6A SFRS3
CCT6A RB1
CCT6A HNRNPA2B1
CCT6A SUZ12
CCT6A EPRS
CCT6A YWHAE
CCT6A ARFIP2
CCT6A TNR
CCT6A SNRPB
CCT6A SNRPE
CCT6A SSR2
CCT6A NCL
CCT6A SFRS11
CCT6A POU2F2
APOF RNASE3
APOF AQP3
APOF TEF
APOF KANK1
APOF LOC100128792
APOF CYP3A4
ST3GAL1 AVPR1B
ST3GAL1 PMP2
ST3GAL1 TEP1
ST3GAL1 ERCC4
ST3GAL1 ACSL1
ST3GAL1 TNXB
ST3GAL1 ITPKC
ST3GAL1 PTGER3
ST3GAL1 DLX4
ST3GAL1 CPZ
ST3GAL1 CES2
ST3GAL1 L1CAM
ST3GAL1 FOXI1
ST3GAL1 GYPB
ST3GAL1 DDB1
CSTA DAZ2
CSTA RNPS1
RAC2 PTPN5
MGC102966 BLK
MGC102966 TMEM106A
MGC102966 GPER
MGC102966 NR4A3
MGC102966 INPP5J
MGC102966 MDC1
MGC102966 ADRB3
MGC102966 KRT1
MGC102966 SYP
MGC102966 TNNC1
MGC102966 CHRND
MGC102966 TRIM25
MGC102966 PTPN1
MGC102966 LYST
MGC102966 SLC30A3
MGC102966 M6PR
RAC1 YWHAQ
RAC1 CPE
RAC1 CCT7
RAC1 GLG1
RAC1 TNNC1
RAC1 LEPROT
RAC1 SMG7
RAC1 LOC100133166
RAC1 MPP3
RAC1 DYNLT1
RAC1 DGCR6
RAC1 PHC2
RAC1 MTMR6
RAC1 DCT
RAC1 RPLP1
RAC1 ISCU
RAC1 ARHGEF12
RAC1 TRIM28
RAC1 CDKN2D
RAC1 PRMT2
RAC1 TRIM26
RAC1 HK1
RAC1 SFRS4
RAC1 MCHR1
RAC1 C16orf45
RAC1 PCDHGC3
RAC1 TPR
RAC1 MDM2
RAC1 ACOT2
RAC1 CSNK2A1
RAC1 BRD3
RAC1 PTTG1IP
RAC1 SNAP25
RAC1 PDXDC1
RAC1 PPP2CA
RAC1 HYAL2
RAC1 ACSL1
RAC1 PKIA
RAC1 SLC2A1
RAC1 GRB2
RAC1 RNF103
RAC1 CCNH
RAC1 RPS2
RAC1 PPP2CB
RAC1 HMGN2
RAC1 CLTC
RAC1 AP2B1
RAC1 PPM1F
RAC1 SLC9A6
RAC1 CSK
RAC1 TUBA1A
RAC1 CETN2
RAC1 JUP
RAC1 SH3GL3
RAC1 HTR2C
RAC1 CCL22
RAC1 NPEPPS
RAC1 KIAA0195
RAC1 TRO
RAC1 HERC1
RAC1 DCUN1D4
RAC1 BLVRB
RAC1 ACO2
RAC1 BNIP1
RAC1 C5orf13
RAC1 PSIP1
RAC1 UBE2A
RAC1 TNFAIP1
RAC1 BAT1
RAC1 IL32
RAC1 PDGFRB
RAC1 ATP6AP1
RAC1 SEC14L1
RAC1 STOM
RAC1 UPF1
RAC1 FABP3
RAC1 ABL1
RAC1 ATP5B
RAC1 A2M
RAC1 CBX1
RAC1 TSC1
RAC1 STAT3
RAC1 SKP1
RAC1 PSEN1
RAC1 AP2M1
RAC1 ALAS1
RAC1 MAPK6
RAC1 NAP1L3
RAC1 ATP6V0C
RAC1 ERCC3
RAC1 SETMAR
RAC1 ARVCF
RAC1 RAB1A
RAC1 GNB1
RAC1 KIAA0226
RAC1 CCND2
RAC1 SALL2
RAC1 ATXN10
RAC1 NPAT
RAC1 TAF1C
RAC1 SEMA3C
RAC1 EIF2AK2
RAC1 KL
RAC1 PRKACA
RAC1 AGPAT1
RAC1 CDK9
RAC1 ATP5F1
RAC1 RBM4
RAC1 SPG7
RAC1 PSMD7
RAC1 KIAA0232
RAC1 NNAT
RAC1 SOX4
RAC1 WASF3
RAC1 SLC9A3R2
RAC1 RGL2
RAC1 NUP188
RAC1 FAH
RAC1 YWHAB
RAC1 ATP5G1
RAC1 RRAGA
RAC1 GLIPR1
RAC1 AP2S1
RAC1 CASC3
RAC1 SNRPN
RAC1 USP14
RAC1 BBS9
RAC1 LGALS9
RAC1 LOC201229
RAC1 MAP3K10
RAC1 PTPRA
RAC1 COL6A1
RAC1 FUCA1
RAC1 ALDH9A1
NINJ1 BATF
NINJ1 MAP4K2
NINJ1 LLGL2
NINJ1 GSTT1
NINJ1 NRGN
NINJ1 NEFL
NINJ1 MAP1A
NINJ1 HK1
NINJ1 CPZ
NINJ1 CACNB4
NINJ1 ADRB2
NINJ1 LAD1
NINJ1 RAE1
NINJ1 SAP18
NINJ1 RAB3B
NINJ1 MT1G
NINJ1 IL8
NINJ1 PTPN6
NINJ1 NRF1
FCGR2B AVPR1B
FCGR2B GPR17
FCGR2B ACSL1
FCGR2B MMP11
FCGR2B TBXA2R
FCGR2B HP
FCGR2B PDXDC1
FCGR2B TXNDC9
FCGR2B TNFRSF14
FCGR2B DOC2B
FCGR2B ARAF
FCGR2B SPRR1A
FCGR2B BTN2A2
FCGR2B SLC30A3
FCGR2B RNF113A
FCGR2B DRG2
FCGR2B TRBC1
FCGR2B CD1C
FCGR2B CLOCK
FCGR2B TNXB
FCGR2B DVL3
FCGR2B OAS2
FCGR2B ARHGDIB
FCGR2B KRT6C
FCGR2B FMOD
FCGR2B B4GALT1
FCGR2B CCL22
FCGR2B ATP5G1
FCGR2B PAK1
FCGR2B AQP2
FCGR2B CHRND
FCGR2B RRAGB
FCGR2B F13B
FCGR2B GFRA2
FCGR2B NCAPD3
FCGR2B CES2
FCGR2B IL32
FCGR2B INPP5J
FCGR2B SMARCD1
FCGR2B EDEM1
FCGR2B LTK
FCGR2B GCGR
FCGR2B CYP3A4
FCGR2B MDM4
FCGR2B BNIP1
FCGR2B PTPN5
FCGR2B NFIC
FCGR2B TAF1
FCGR2B GH2
FCGR2B VAV1
FCGR2B MPO
FCGR2B GYPB
FCGR2B ZNF177
FCGR2B SDC4
FCGR2B TNFAIP3
FCGR2B C2orf3
FCGR2B PDE6B
FCGR2B AR
FCGR2B AGPAT1
FCGR2B SLC18A1
FCGR2B ZNF37A
FCGR2B CD3E
FCGR2B VPS72
FCGR2A TRIM21
CPLX2 GPR17
CPLX2 FXYD3
CPLX2 HLA-C
CPLX2 ADAM11
CPLX2 CCR2
CPLX2 IFNGR2
CPLX2 MUC5B
CPLX2 CD79A
CPLX2 ARNTL
CPLX2 ZRSR2
CPLX2 SPI1
CPLX2 APOB
CPLX2 CACNB3
CPLX2 ETS2
CPLX2 TNFSF9
CPLX2 TFE3
CPLX2 CACNA1S
CPLX2 KDR
CPLX2 DCHS1
CPLX2 NOS1
CPLX2 NOS3
CPLX2 NFKBIL1
CPLX2 MCHR1
CPLX2 CD68
CPLX2 VEGFC
CPLX2 RAPGEF5
CPLX2 MAP3K10
CPLX2 CPA2
LNPEP MVD
ORC3L DHRS2
ORC3L MAP2
ORC3L LPGAT1
ORC3L ITIH4
ORC3L FLT1
ORC3L MPP2
ORC3L LOC728849
ORC3L MAGI1
ORC3L SRD5A1
ORC3L APPBP2
ORC3L BMI1
ORC3L KIAA0226
ORC3L DCUN1D4
ORC3L HTATSF1
ORC3L NAGA
ORC3L LTK
ORC3L ACO2
ORC3L SPRR2A
ORC3L MRPL49
ORC3L TNXB
ORC3L TP53
ORC3L GH1
ORC3L PTPN11
ORC3L TNFAIP1
ORC3L ACTL8
ORC3L CYP2C19
ORC3L SFRS11
ORC3L ZNF132
ORC3L NRF1
APOE PSMB3
SKIL NPPC
SKIL IL8
CYTH1 TAX1BP1
CYTH1 FH
CYTH1 PTP4A2
TANK MORC3
TANK ZCCHC11
TANK YY1
TANK CAPRIN1
TANK BIRC2
TANK SRP9
TANK CTNNB1
TANK RCOR1
TANK TMEM131
TANK PPP1R8
TANK HNRNPH2
TANK DNAJB4
TANK UQCRB
TANK ACADM
TANK RCN2
TANK SET
TANK SPCS2
TANK PSMA3
TANK SFRS7
TANK TSPY3
TANK SFRS2
TANK EPRS
TANK METAP1
TANK RGS6
TANK HNRNPK
TANK PTP4A1
TANK UBXN2B
TANK SUZ12
TANK CYP51A1
TANK DYRK1A
TANK PXN
TANK HNRNPC
TANK TOP2B
TANK HNRNPA2B1
TANK PPP2CB
TANK PSMD6
TANK TTC1
TANK H3F3A
TANK CNP
TANK CELA3B
TANK MAPRE1
TANK CUGBP2
TANK SAFB
TANK COMT
TANK HIF1A
TANK TRIM23
TANK EIF1AP1
TANK UBXN4
TANK FAM120A
TANK MCM3
TANK CYCS
TANK UNG
TANK UBE2V2
TANK SRPK1
TANK C21orf33
TANK BRD2
TANK TAF7
TANK MARCKS
TANK TFAP4
TANK UBE2N
TANK RBM39
TANK DNAJC7
TANK CCNG2
TANK CSTF3
TANK HNRNPU
TANK CDK2
TANK YWHAQ
TANK SFRS11
TANK PPP2R5C
TANK FOLR2
TANK LAMP2
CADPS PPP2R1A
CADPS ATP6V1A
CADPS CDK9
CADPS FKBP4
CADPS CHN2
CADPS DARC
CADPS ARL4D
CADPS KCNA5
CADPS AANAT
CADPS UNC119
CADPS RGL2
CADPS ATP6AP1
CADPS ACLY
CADPS ILVBL
CADPS NEUROG1
CADPS MYST3
CADPS GPX4
CADPS PLA2R1
CADPS CASC3
CADPS LMAN1
CADPS TP53BP2
CADPS TNFAIP1
CADPS SSTR2
CADPS ABCA3
CADPS PTPRO
CADPS KLC1
CADPS MRPL49
CYTH2 POLA2
CYTH2 SET
CYTH2 PRCC
CYTH2 NAP1L1
CYTH2 KIAA0240
CYTH2 BMI1
CYTH2 AKR1A1
CYTH2 JAK1
CYTH2 AFAP1
PBX2 BATF
PBX2 SKAP1
PBX2 RPL9
PBX2 RPS6
PBX2 RPS5
PBX2 STXBP2
PBX2 FOXO4
PBX2 DPEP1
PBX2 UGP2
PBX2 CCT8
PBX2 HCG26
PBX2 BTG2
PBX2 DGKQ
PBX2 AFF3
PBX2 RARS
PBX2 KLF4
PBX2 SC65
PBX2 MT1G
PBX2 PDCD1
PBX2 EFNA3
PBX2 NAT6
PBX2 HR44
PBX2 CYP2A6
PBX2 KIAA0040
PBX2 KIAA0114
PBX2 MC5R
PBX2 EDN2
PBX2 CYP4A11
PBX2 GNAS
PBX2 RAPSN
PBX2 RPL10A
PBX2 POU2F2
COL6A3 ANXA5
COL6A3 JUNB
COL6A3 LAMB1
COL6A3 PCOLCE
COL6A3 COL3A1
COL6A3 COL6A2
COL6A3 GSN
PBX1 AVPR1B
PBX1 CRP
PBX1 ACSL1
PBX1 MAP1A
PBX1 SDC4
PBX1 SPTB
PBX1 CD34
PBX1 AGER
PBX1 KRT2
PBX1 IKBKE
PBX1 GNAT2
PBX1 PTPN1
PBX1 MADD
PBX1 SET
PBX1 CNP
PBX1 ASMT
PBX1 DHRS2
PBX1 ITPKC
PBX1 KRT86
PBX1 PTGER3
PBX1 DNASE1
PBX1 ADRB3
PBX1 CSNK2A1
PBX1 ACTC1
PBX1 S100A7
PBX1 ZWINTAS
PBX1 CTLA4
PBX1 PLEC1
PBX1 ELL
PBX1 CES2
PBX1 SMARCD1
PBX1 HRG
PBX1 CD8B
PBX1 BNIP1
PBX1 PTPN5
PBX1 NFIC
PBX1 PTPRU
PBX1 BCAM
PBX1 KCNJ4
PBX1 ACOX2
PBX1 INPP5K
PBX1 GABRQ
PBX1 HLA-DQA1
PBX1 KIR2DL1
PBX1 PDK2
PBX1 ATP6V0A1
PBX1 SPOCK2
PBX1 TUB
PBX1 PAK1
PBX1 AR
PBX1 SLC29A2
MAGEA12 CCL2
MAGEA12 EFNB2
MAGEA12 NEAT1
MAGEA12 COL11A2
MAGEA12 LBX1
MAGEA12 SMAD3
MAGEA12 APOC4
MAGEA12 TTYH2
MAGEA11 CSNK2A1
MAGEA11 ACAP1
MAGEA11 LPCAT3
MAGEA11 CD8B
MAGEA11 POU2F2
MAGEA11 PTPN5
SLC16A1 MMP14
SLC16A1 HMGN2
SLC16A1 LIMK2
SLC16A1 FAM120A
SLC16A1 RNPEP
SLC16A1 HNRNPH2
SLC16A1 PRPS1
SLC16A1 RDBP
SLC16A1 FAM175B
SLC16A1 PTP4A1
SLC16A1 PSMA4
SLC16A1 UBXN4
SLC16A1 MAPRE1
SLC16A1 DPM1
SLC16A1 TXNRD1
SLC16A1 NDUFA4
SLC16A1 ANXA5
SLC16A1 SUZ12
SLC16A1 FMO4
SLC16A1 COMT
SLC16A1 EIF4H
SLC16A1 PMS1
SLC16A1 PWP1
SLC16A1 TAF7
SLC16A1 HADH
SLC16A1 PTPN11
SLC16A1 FOXO1
SLC16A1 KEAP1
SLC16A1 IRF9
SLC16A2 LTBR
SLC16A2 OSM
SLC16A2 CACNA1C
SLC16A2 AVP
ARL3 PTK6
TUBG1 CRKL
TUBG1 PSMD4
TUBG1 AIMP2
TUBG1 MICB
TUBG1 MAPK1
TUBG1 RAB3A
TUBG1 LMAN2
TUBG1 PPIB
SFTPA2B TCHH
SFTPA2B MBL2
BCKDHB WNT2B
BCKDHB RPL11
BCKDHB EIF3F
PICALM HTATSF1
PICALM CYCS
PICALM CDSN
PICALM DCTN2
PICALM PI4KB
PICALM PPP1R7
PICALM MUM1
PICALM PRPS1
PICALM KDM4A
PICALM ZIC1
PICALM RAB13
PICALM TOP2B
PICALM SAFB
PICALM JAK1
PICALM KIAA0240
PICALM CUX1
PICALM NR2C1
PICALM LAMP1
PICALM PTPN4
PICALM PTGES3
PICALM MPO
PICALM CASP8
PICALM RABGGTB
PICALM ANK2
PICALM GNA13
PICALM ZNF134
PICALM CCNI
PICALM M6PR
BCKDHA HINT1
BCKDHA C21orf33
TARS CCT8
TARS GCNT2
TARS PLK3
TARS PARP1
TARS EIF3F
TARS MTHFD2
TARS TOMM20
TARS PWP1
TARS TRIP13
TARS EIF4A1
TARS PHF3
TARS CKAP5
WIPF2 PECAM1
WIPF2 PPT1
WIPF2 HSP90AB1
WIPF2 ATP6V0D1
WIPF2 ANKRD46
WIPF2 C20orf24
WIPF2 SOD1
WIPF2 CLCN3
WIPF2 GRM4
WIPF2 ATP2B1
WIPF2 HMGN2
WIPF2 GTF2F1
WIPF2 PPP2CB
WIPF2 RBBP7
WIPF2 SLC2A1
WIPF2 UBC
WIPF2 CTCF
WIPF2 HMGN3
WIPF2 PNRC1
WIPF2 DHX38
WIPF2 PUM1
WIPF2 IFNGR1
WIPF2 CLTC
WIPF2 BMS1
WIPF2 NARS
WIPF2 C11orf58
WIPF2 JAK1
WIPF2 B4GALT1
WIPF2 TOP2B
WIPF2 MAPK1IP1L
WIPF2 RCN2
WIPF2 EIF1AP1
WIPF2 EIF4H
WIPF2 PWP1
WIPF2 GARS
WIPF2 PPP1R11
WIPF2 MRPS27
WIPF2 IRF9
WIPF2 NUP153
WIPF2 GPX4
WIPF2 TTC35
WIPF2 GPD1L
WIPF2 PPP2R5C
WIPF2 YY1
WIPF2 VBP1
WIPF2 CIRBP
WIPF2 VDAC2
WIPF2 NCOA4
WIPF2 GMFB
WIPF2 CDC37
WIPF2 PSMA3
WIPF2 QDPR
WIPF2 COMT
WIPF2 CYB5R3
WIPF2 ANKS1A
WIPF2 SNRPN
WIPF2 DCT
WIPF2 EIF2AK2
WIPF2 TRAM1
WIPF2 AGPAT1
WIPF2 PSMB4
WIPF2 ZNF135
WIPF2 POLA2
WIPF2 MAP2K5
WIPF2 YES1
WIPF2 RAB32
WIPF2 SHC3
WIPF2 SFRS3
WIPF2 KDM4A
WIPF2 EFR3A
WIPF2 AMD1
WIPF2 CNP
WIPF2 TMEM106A
WIPF2 CASC3
WIPF2 POU5F1
WIPF2 GFPT1
WIPF2 MCFD2
WIPF2 PPP2R5E
WIPF2 DAZAP2
WIPF2 ARMCX6
WIPF2 AZIN1
WIPF2 IER2
WIPF2 RPA2
WIPF2 DHPS
WIPF2 EBP
WIPF2 SFRS11
WIPF2 M6PR
CALCB SLC6A8
CALCB HMOX1
CALCB SLC14A2
CALCB LMAN2
DCAF8 PPP2R1A
DCAF8 HSF2
DCAF8 HTATSF1
DCAF8 PI4KA
DCAF8 CLOCK
DCAF8 ATP6V1E1
DCAF8 JUND
DCAF8 STXBP1
DCAF8 MPRIP
DCAF8 STRA13
DCAF8 LOC728849
DCAF8 MAPK14
DCAF8 VBP1
DCAF8 SLC9A6
DCAF8 ATP1B3
DCAF8 LOC100133166
DCAF8 SFRS5
DCAF8 BCLAF1
DCAF8 GOLGA1
DCAF8 MAPK6
DCAF8 PMS2L5
DCAF8 UBXN4
DCAF8 KIAA0430
DCAF8 WASF3
DCAF8 TRO
DCAF8 KIAA0240
DCAF8 SMG7
DCAF8 KIAA0174
DCAF8 CPE
DCAF8 CUX1
DCAF8 AMFR
DCAF8 USP14
DCAF8 CUGBP2
DCAF8 ACO1
DCAF8 MLLT11
DCAF8 CSNK2A1
DCAF8 SNAP25
DCAF8 ADH5
DCAF8 EIF4G2
DCAF8 SKP1
DCAF8 TNFAIP1
DCAF8 NRIP1
DCAF8 OGDH
DCAF8 SFRS11
DCAF8 PRKACB
DCAF8 KLC1
DCAF8 PPP3CB
DCAF8 CTCF
CYP11B1 INPP5A
CYP11B1 APOC4
CYP11B1 TFDP1
TUFM TIMP2
TUFM CKB
TUFM SLC6A8
TUFM PSMD1
TUFM ARL4D
TUFM RAF1
TUFM PLXNB1
TUFM FAM50A
TUFM ST5
TUFM CSNK1D
TUFM SURF1
TUFM PSMC1
TUFM PSMC5
TUFM GPX4
TUFM PRMT1
TUFM THOP1
TUFM BCAP31
TUFM MOGS
TUFM SYP
TUFM CDK5
TUFM UNC119
TUFM PSMB3
TUFM PSMB2
DYNLL1 NEDD8
DYNLL1 NDUFA4
DYNLL1 TPT1
DYNLL1 COX5B
DYNLL1 TBCB
DYNLL1 H2AFZ
DYNLL1 UFD1L
DYNLL1 SSR2
DYNLL1 ESD
DYNLL1 NARS
DYNLL1 SRP14
DYNLL1 COX6B1
DYNLL1 FABP5L7
DYNLL1 MORF4L2
DYNLL1 COX6C
MAS1 TUBA3C
MAS1 SRM
CKB NDUFV3
CKB CDH18
CKB CSTF3
CKB ATP5B
CKB GNAO1
CKB APLP1
CKB CITED1
CKM ACADM
CKM CTNNB1
CKM RNASE4
CKM HNRNPH2
ZFR CYP17A1
ZFR KIR2DL1
ZFR SPINK1
RAD9A MMP14
RAD9A RPS3
RAD9A RPL9
RAD9A IL2
RAD9A RPL27A
RAD9A RPS27A
RAD9A ABP1
RAD9A RPL35A
RAD9A RPS15A
RAD9A RPS6
RAD9A PRSS3
RAD9A STXBP2
RAD9A HPCA
RAD9A IFNGR2
RAD9A UQCRB
RAD9A NCAM1
RAD9A RAP1GAP
RAD9A FAS
RAD9A EIF3E
RAD9A RPL13A
RAD9A HNF1A
RAD9A HNRNPA2B1
RAD9A DLX4
RAD9A RPS3A
RAD9A EDN2
RAD9A RBM39
RAD9A RPL36A
RAD9A RPS23
RAD9A MAN2A2
RAD9A RPS28
RAD9A INSL4
RAD9A MCAM
RAD9A MT1E
RAD9A PHOX2B
RAD9A NPM1
RAD9A KCNJ1
RAD9A C19orf57
RAD9A WIT1
RAD9A RPL39
RAD9A RPL34
RAD9A FPGS
RAD9A CUL4B
RAD9A RPL10A
RAD9A HSPE1
RAD9A NEFL
RAD9A NCF1C
RAD9A POU2F2
CD33 SIK1
CD33 TFAP4
CD33 TAF1
CD33 KCNJ4
CD33 IGL@
CD33 GSTZ1
CD33 CPB2
CD33 ABO
CD33 EPCAM
CD33 SLC35D1
CD33 IGF2R
CD33 SLC30A3
CD33 PPP2R5C
CD34 AVPR1B
CD34 WWP1
CD34 CPE
CD34 N4BP2L2
CD34 FOXI1
CD34 RBM15B
CD34 SLC30A3
CD34 MVK
CD34 ARHGEF7
CD34 DNASE1
CD34 NAPG
CD34 TAGLN2
CD34 HCG8
CD34 ZIC1
CD34 BCAT2
CD34 KIAA0174
CD34 NOMO1
CD34 NR2C1
CD34 HRG
CD34 CSNK2A2
CD34 CSNK2A1
CD34 RFTN1
CD34 GPR6
CD34 CXCL9
CD34 INPP5J
CD34 ACSL1
CD34 GSK3A
CD34 BST1
CD34 UBC
CD34 PAK1
CD34 CCL2
CD34 GHRHR
CD34 TRIM38
CD34 ADCYAP1
CD34 DDX18
CD34 CTLA4
CD34 HLA-C
CD34 PSMD2
CD34 EDNRA
CD34 ACADM
CD34 MADD
CD34 CHIC1
CD34 MLH1
CD34 ZNF167
CD34 IFNA21
CD34 JAK1
CD34 TNFRSF4
CD34 PDHB
CD34 FLT1
CD34 TOP2B
CD34 PHKG2
CD34 PHKG1
CD34 EPHB3
CD34 KIAA0195
CD34 PTPN1
CD34 GZMM
CD34 BNIP1
CD34 PTPN5
CD34 BCAM
CD34 ESR2
CD34 GZMA
CD34 TAF1
CD34 SDC4
CD34 PSD
CD34 ESD
CD34 ATP6V0A1
CD34 PRDM2
CD34 MGAT5
CD34 GLA
CD34 SEC14L1
CD34 BCLAF1
CD34 KRT2
CD34 ZNF177
CD34 KRT86
CD34 CDSN
CD34 ATP5B
CD34 GABRA1
CD34 SCRN1
CD34 POFUT1
CD34 CNTD1
CD34 TEF
CD34 HIST2H2AA3
CD34 RNF113A
CD34 KIAA0226
CD34 LTK
CD34 CD8B
CD34 NPAT
CD34 KCNJ4
CD34 ACOX2
CD34 EIF2AK2
CD34 NOTCH4
CD34 ADRB3
CD34 AGPAT1
CD34 WWOX
CD34 MME
CD34 CDK9
CD34 ZNF134
CD34 SLAMF1
CD34 PPP2R1A
CD34 NCKAP1L
CD34 TNFAIP1
CD34 USP7
CD34 SLC5A5
CD34 BTN2A2
CD34 GNAT2
CD34 HERPUD1
CD34 PGC
CD34 IMPDH1
CD34 TRD@
CD34 NUP188
CD34 PEA15
CD34 YWHAH
CD34 LPCAT3
CD34 CYP2C19
CD34 ZWINTAS
CD34 TMEM106A
CD34 MDC1
CD34 WARS
CD34 ALDH6A1
CD34 CES2
CD34 CYP2A6
CD34 NAGA
CD34 BBS9
CD34 DAZAP2
CD34 KLRK1
CD34 COL14A1
CD34 CSTF3
CD34 PCDHGC3
CD34 EBP
CD34 FOLR2
CD36 SMARCC2
CD36 DPF2
CD36 SFTPA1B
CD36 MFGE8
CD36 PRKAG1
CD36 PSMD7
CD36 KRT32
CD36 MMP19
CD36 UPK1A
CD36 CCR2
CD36 MYLPF
CD36 MAP2K5
CD36 FOXI1
CD36 FLT4
CD36 SH3GL3
CD36 AQP3
CD36 NCOA2
CD36 PKLR
CD36 APOB
CD36 ADD1
CD36 CPA2
CD36 TNXB
CD36 GPER
CD36 MIPEP
CD36 TFE3
CD36 CCL22
CD36 TCF20
CD36 SUOX
CD36 NOS1
CD36 DOC2B
CD36 AQP2
CD36 BMP8A
CD36 SLC38A3
CD36 GPS1
CD36 SLC10A2
CD36 LY9
CD36 IL32
CD36 FES
CD36 GCGR
CD36 CACNA1S
CD36 TAF1
CD36 C4orf8
CD36 INPP5J
CD36 COL14A1
CD36 HIST2H4A
CD36 ZNF37A
CD36 CD3E
CD36 PRG2
CD37 PPP2CA
CD37 CPE
TXNDC9 SLC2A4
TXNDC9 PMS2L5
TXNDC9 IFNGR1
TXNDC9 COPB1
TXNDC9 NDRG1
MUC5AC RALY
POLR3C PTPRD
POLR3C SF1
UQCRH RBM6
UQCRH PSMA4
UQCRH SLBP
UQCRH HMGN2
UQCRH RPL9
UQCRH RPL6
UQCRH RPL27A
UQCRH PSMD6
UQCRH HOXC5
UQCRH SRP9
UQCRH LOC728844
UQCRH MYL7
UQCRH PUM1
UQCRH PCDHGB7
UQCRH NFATC3
UQCRH C21orf33
UQCRH SFRS11
UQCRH UQCRB
UQCRH TPT1
UQCRH NCOA6
UQCRH MAPK1IP1L
UQCRH ZNF146
UQCRH PDE1C
UQCRH DAD1
UQCRH SFRS2
UQCRH TAZ
UQCRH ACADM
UQCRH PSMA3
UQCRH HNRNPK
UQCRH PTP4A1
UQCRH HNRNPA2B1
UQCRH H3F3A
UQCRH VIPR1
UQCRH YY1
UQCRH RPS3A
UQCRH EPRS
UQCRH RPS8
UQCRH RBM39
UQCRH COX6C
UQCRH PNRC1
UQCRH ITGB3
UQCRH RPS27A
UQCRH RPS23
UQCRH LDHB
UQCRH PARP1
UQCRH RPS28
UQCRH SRM
UQCRH RCN2
UQCRH C11orf58
UQCRH KIAA0040
UQCRH ALDH7A1
UQCRH MTFR1
UQCRH SNRPF
UQCRH EBNA1BP2
UQCRH SNRPE
UQCRH MARCKS
UQCRH SHFM1
UQCRH LLGL2
UQCRH RPL39
UQCRH CLP1
UQCRH PTPN12
UQCRH RPL34
UQCRH NCL
UQCRH H2AFZ
UQCRH CXorf40B
UQCRH RPL10A
UQCRH CFDP1
UQCRH HSPE1
UQCRH GNRH1
UQCRH LOC728849
UQCRH RPS3
UQCRH ALPI
UQCRH PPID
UQCRH POU2F2
UQCRH COX7C
UQCRB AOC2
UQCRB PSG11
UQCRB GNPDA1
UQCRB ZCCHC11
UQCRB RPL23
UQCRB UFD1L
UQCRB SLC30A1
UQCRB RBM15B
UQCRB TMED10
UQCRB PEBP1
UQCRB CD8B
UQCRB ZNF146
UQCRB DUT
UQCRB EIF3E
UQCRB PPP2R4
UQCRB THRA
UQCRB NAPG
UQCRB PMS2L5
UQCRB PTP4A1
UQCRB NDUFA12
UQCRB PHC2
UQCRB DYRK1A
UQCRB MTMR3
UQCRB CEACAM4
UQCRB ANKRD46
UQCRB FNTA
UQCRB HK3
UQCRB TRIM23
UQCRB PRF1
UQCRB CSNK2A2
UQCRB BRD2
UQCRB GNAI1
UQCRB UBE4A
UQCRB GTF2F1
UQCRB PTPN12
UQCRB PPP2CB
UQCRB MST1R
UQCRB H2AFZ
UQCRB UBC
UQCRB NSMAF
UQCRB APOC3
UQCRB GHRHR
UQCRB NFATC3
UQCRB CYB5R3
UQCRB PKP1
UQCRB RBBP7
UQCRB RPS27A
UQCRB CD151
UQCRB TNFRSF14
UQCRB ACADM
UQCRB MADD
UQCRB CHIC1
UQCRB C21orf2
UQCRB PLAC4
UQCRB IL8RB
UQCRB FAM175B
UQCRB SLC35A1
UQCRB H3F3A
UQCRB NFIL3
UQCRB B4GALT1
UQCRB RPL10A
UQCRB PDHB
UQCRB CDC7
UQCRB TOP2B
UQCRB PHKG1
UQCRB MAP1B
UQCRB MAPK1IP1L
UQCRB TTC3
UQCRB IGL@
UQCRB BMI1
UQCRB EIF1AP1
UQCRB EIF4H
UQCRB PTPN4
UQCRB HADH
UQCRB GINS1
UQCRB UBE2N
UQCRB SDC4
UQCRB GNAZ
UQCRB SRRD
UQCRB PPP2R5C
UQCRB MORC3
UQCRB GLA
UQCRB CUGBP2
UQCRB BCLAF1
UQCRB KIF14
UQCRB KRT1
UQCRB CCR4
UQCRB CDSN
UQCRB HNRNPH2
UQCRB ADSL
UQCRB CBX1
UQCRB FLT1
UQCRB CNTD1
UQCRB SET
UQCRB BTG3
UQCRB RPL9
UQCRB HNRNPU
UQCRB MAPK3
UQCRB HNRNPK
UQCRB PSMA4
UQCRB SRF
UQCRB RPS23
UQCRB CTF1
UQCRB POU5F1
UQCRB GNB3
UQCRB LGALS9
UQCRB HTATSF1
UQCRB CHMP1A
UQCRB MVK
UQCRB TSPY3
UQCRB DCT
UQCRB UCHL3
UQCRB TRIP13
UQCRB KCNJ4
UQCRB MAPRE1
UQCRB KEAP1
UQCRB SECISBP2L
UQCRB IFNA21
UQCRB RPS3A
UQCRB MME
UQCRB COX7C
UQCRB NRF1
UQCRB POLA2
UQCRB SPCS2
UQCRB EIF4G2
UQCRB LIMK2
UQCRB CYCS
UQCRB USP7
UQCRB CTNNB1
UQCRB SLC5A5
UQCRB MAP2K5
UQCRB LOC728849
UQCRB YES1
UQCRB HERPUD1
UQCRB TWIST1
UQCRB YWHAQ
UQCRB MLH1
UQCRB CLOCK
UQCRB PXN
UQCRB TRIM25
UQCRB YWHAE
UQCRB COPA
UQCRB RRAGA
UQCRB APPBP2
UQCRB CNP
UQCRB TMEM106A
UQCRB CHRM5
UQCRB WARS
UQCRB ABO
UQCRB SNRPN
UQCRB CYP2A6
UQCRB NAGA
UQCRB MCFD2
UQCRB PPP2R5E
UQCRB SNRPE
UQCRB BBS9
UQCRB DAZAP2
UQCRB RPL39
UQCRB KLRK1
UQCRB SELE
UQCRB PMVK
UQCRB CSTF3
UQCRB LOC201229
UQCRB SSR1
UQCRB SFRS11
UQCRB ACTG1
UQCRB TUBA1A
UQCRB FOLR2
UQCRB M6PR
PAM CNR1
PAM RAD21
PAM EIF3A
PAM KPNB1
PAM CBFB
PAM PFN2
PAM PRKCZ
PAM BCHE
PAM GAS1
GPS1 SMARCC2
GPS1 BCL2L1
GPS1 SLC6A8
GPS1 MEN1
GPS1 CHN2
GPS1 DARC
GPS1 APLP1
GPS1 FASTK
GPS1 SMG7
GPS1 MPP3
GPS1 MPP2
GPS1 DMPK
GPS1 CTAG1B
GPS1 MAPRE2
GPS1 AQP2
GPS1 SLC38A3
GPS1 CLCN1
GPS1 SMARCD1
GPS1 BRD2
GPS1 INPP5J
GPS1 INPP5K
GPS1 POP1
GPS1 KLC1
GPS1 AES
GPS1 SPTAN1
GPS1 FOXI1
GPS1 NPTX1
GPS1 ARHGAP4
GPS1 AANAT
GPS1 PITPNA
GPS1 ADAR
GPS1 PEPD
GPS1 H3F3B
GPS1 HTR2C
GPS1 DHPS
GPS1 KIAA0195
GPS1 TRO
GPS1 MAN2A2
GPS1 PPP1R10
GPS1 ACO2
GPS1 VAV1
GPS1 PSD
GPS1 SLC35B1
GPS1 GPX4
GPS1 FLOT2
GPS1 MATK
GPS1 PKM2
GPS1 PI4KB
GPS1 PI4KA
GPS1 STXBP1
GPS1 ATP5O
GPS1 RPS2
GPS1 ATP5B
GPS1 DCTN1
GPS1 NCOR2
GPS1 SH3GL3
GPS1 NR2F6
GPS1 DUSP5
GPS1 SETMAR
GPS1 GNB1
GPS1 TXN2
GPS1 SGK1
GPS1 KL
GPS1 PIAS1
GPS1 SSTR4
GPS1 AGPAT1
GPS1 MARS
GPS1 MMD
GPS1 CSNK2B
GPS1 PPP2R1A
GPS1 IFNGR2
GPS1 CHGB
GPS1 MAP4
GPS1 NNAT
GPS1 PIN1
GPS1 ARL4D
GPS1 UNC119
GPS1 RGL2
GPS1 AHDC1
GPS1 PEA15
GPS1 TH
GPS1 ARHGDIA
GPS1 ILVBL
GPS1 PSMC5
GPS1 ATP6V0A1
GPS1 CNP
GPS1 SNRPN
GPS1 TP53BP2
GPS1 RABGGTA
GPS1 ZNF91
GPS1 CHRND
GPS1 GNA11
GPS1 BCL3
GPS2 TBXA2R
GPS2 ACADVL
GPS2 NEAT1
GPS2 SPG7
GPS2 MYL5
GPS2 BNIP1
GPS2 USP11
CALM2 PTDSS1
CALM2 YY1
CALM2 LIMK2
CALM2 EIF1
CALM2 PSMD6
CALM2 CYCS
CALM2 SFRS2
CALM2 CHN1
CALM2 TRPC1
CALM2 SLC5A5
CALM2 MDH1
CALM2 SEPT7
CALM2 LOC728849
CALM2 CALCOCO2
CALM2 SERTAD2
CALM2 SPCS2
CALM2 NFE2L1
CALM2 GNG10
CALM2 PFN2
CALM2 DYNLT3
CALM2 AP2M1
CALM2 MAPK3
CALM2 YWHAH
CALM2 HNRNPK
CALM2 BRD2
CALM2 UBXN4
CALM2 FTH1
CALM2 YWHAE
CALM2 RASSF2
CALM2 TSC22D1
CALM2 PDIA6
CALM2 DGUOK
CALM2 BMI1
CALM2 ACAP2
CALM2 R3HDM1
CALM2 FERMT2
CALM2 EIF4H
CALM2 USP14
CALM2 NAGA
CALM2 ATXN10
CALM2 USP7
CALM2 PAFAH1B1
CALM2 C21orf33
CALM2 TRIM40
CALM2 TOMM20
CALM2 UBE4A
CALM2 ZNF638
CALM2 PPP1CB
CALM2 CLP1
CALM2 PTPN12
CALM2 FEZ2
CALM2 RBBP7
CALM2 COX7C
CALM2 TRAM1
CALM2 CDK2
CALM2 GRIA1
CALM2 KPNA1
CALM2 EIF4G2
CALM2 IMMT
CALM3 ATP5C1
CALM3 PPP1R7
CALM3 LAMP1
CALM3 FAM50A
CALM3 SLC9A6
CALM3 NBL1
CALM3 PSAP
CALM3 FCGR3B
CALM3 UBE2D2
CALM3 PCDHGC3
CALM3 UPF1
CALM3 MAPT
CALM3 TNFRSF4
CALM3 DCTN1
CALM3 REEP5
DCI TRAF4
DCI RAB1A
DCI GNB1
DCI JUND
DCI NDUFS1
DCI ZNF32
DCI COX8A
DCI ATP5B
DCI HNRNPC
CACNA1A CPZ
CACNA1A PHYHIP
CACNA1A MEP1B
CACNA1B ODF1
CACNA1B REG1A
CACNA1B CXCL9
CACNA1B GABRA1
CACNA1B ONECUT1
CACNA1B TTYH2
CACNA1B CD68
CACNA1B CYP17A1
CACNA1B MYBPC2
CACNA1B GRM4
CACNA1B PSG7
CACNA1B GYPB
CACNA1B P2RX5
CACNA1B TRBC1
DNMT1 CSNK1A1
DNMT1 MBOAT7
DNMT1 RAB1A
DNMT1 NDST1
DNMT1 YWHAQ
DNMT1 SRP9
DNMT1 SON
DNMT1 ZKSCAN1
DNMT1 DDX5
DNMT1 PRKACA
DNMT1 ZNF22
DNMT1 COPB1
DNMT1 HSP90AA1
DNMT1 MAPK9
DNMT1 NPEPPS
DNMT1 VCL
THRB SSX5
THRB MLLT3
THRB IGJ
THRB LPCAT3
THRB MME
THRB NCAM1
UPK1A NCKAP1L
UPK1A GPER
UPK1A COL14A1
UPK1A ERCC4
UPK1A MMP19
UPK1A CYP17A1
UPK1A FOXO1
UPK1A ARAF
UPK1A TRD@
UPK1A GNAT2
UPK1A GABRA1
UPK1A SLC30A3
UPK1A TEF
UPK1A DNASE1
UPK1A C4A
UPK1A H3F3A
UPK1A ZIC1
UPK1A TDO2
UPK1A BMP8A
UPK1A PDHB
UPK1A KIAA0226
UPK1A AR
UPK1A CASP2
UPK1A BNIP1
UPK1A ZNF638
UPK1A ESR2
UPK1A TAF1
UPK1A C4orf8
UPK1A KRT2
UPK1A SLC2A4
UPK1A MGAT3
UPK1A EBP
UPK1A HLA-DQA1
THRA AVPR1B
THRA SMARCC2
THRA DGKQ
THRA SMARCD1
THRA MFGE8
THRA PRKAG1
THRA SLC6A8
THRA CPE
THRA SF1
THRA FKBP4
THRA RAPGEF5
THRA MYL5
THRA DARC
THRA APLP2
THRA RBM15B
THRA PEBP1
THRA OGDH
THRA FAM50A
THRA MPP2
THRA CLOCK
THRA ATP6AP1
THRA PTGER3
THRA AVPR1A
THRA GOLGA1
THRA IL32
THRA NNT
THRA MAPRE2
THRA ISCU
THRA RNASE3
THRA SPTB
THRA TRIM26
THRA IFI35
THRA ATP1B2
THRA NMT1
THRA EDEM1
THRA HRG
THRA CSNK2A1
THRA BRD3
THRA GPR3
THRA SNAP25
THRA ACCN2
THRA PPP2CA
THRA INPP5J
THRA GSK3A
THRA PKIA
THRA SUPT4H1
THRA GRB2
THRA UBC
THRA CSRP2
THRA PAK1
THRA VPS72
THRA STMN1
THRA FUS
THRA PTOV1
THRA MED24
THRA TNFRSF14
THRA DEK
THRA RNH1
THRA IFNGR2
THRA CCR9
THRA SEPT5
THRA ARHGAP1
THRA KIAA0195
THRA SLC9A6
THRA CHIC1
THRA APOB
THRA ASMT
THRA ADAR
THRA ATN1
THRA CAP1
THRA JUP
THRA H3F3B
THRA SLC35A2
THRA TNFRSF4
THRA NPEPPS
THRA PHKG1
THRA ODF1
THRA SEC13
THRA SMG7
THRA MLLT11
THRA HERC1
THRA PPP1R10
THRA SART3
THRA BTG3
THRA ACO2
THRA PAX8
THRA PTPN5
THRA C5orf13
THRA MPG
THRA ETV5
THRA TAF1
THRA CDH15
THRA VAV1
THRA PSD
THRA CD3E
THRA PDE6B
THRA USP11
THRA ATP6V0A1
THRA PRDM2
THRA SNRPN
THRA PI4KB
THRA PI4KA
THRA ZNF238
THRA GLA
THRA STXBP1
THRA ATP5O
THRA RPS2
THRA ATP5B
THRA DGCR6
THRA RAF1
THRA SH3GL3
THRA FLT1
THRA CNTD1
THRA STAT3
THRA TNFAIP1
THRA SKP1
THRA CDKL5
THRA BNIP1
THRA AP2M1
THRA RPL13A
THRA MAPK6
THRA SPRR2C
THRA SPTAN1
THRA DUSP5
THRA S100A7
THRA ATP6V0C
THRA ATP6V1A
THRA ARHGEF12
THRA ARVCF
THRA RAB1A
THRA GNB1
THRA ENO2
THRA SALL2
THRA MVK
THRA NEUROD2
THRA TSTA3
THRA ATP6V1E1
THRA SLC17A2
THRA SECISBP2L
THRA ABCA3
THRA MME
THRA MYT1
THRA IL8
THRA PPP2R1A
THRA PPP3CA
THRA PSMD9
THRA CLTC
THRA CDH18
THRA CHGB
THRA S100P
THRA NNAT
THRA FMR1
THRA HLA-DQA1
THRA LOC728849
THRA SOX4
THRA DRG2
THRA HERPUD1
THRA WASF3
THRA UNC119
THRA RGL2
THRA AP2B1
THRA PEA15
THRA RABGGTA
THRA LPCAT3
THRA YWHAB
THRA ATP5G1
THRA NR3C1
THRA CNP
THRA PRKCA
THRA HMGA2
THRA MADD
THRA CASC3
THRA CES2
THRA REG1P
THRA NAGA
THRA BBS9
THRA SQSTM1
THRA PCDH1
THRA DRD4
THRA MCC
THRA LOC201229
THRA GRIN2C
THRA PURA
THRA PDK2
THRA CFDP1
THRA CHRND
THRA GNA11
THRA PTPRO
THRA PTPRN
THRA FUCA1
DARS EZH1
DARS VARS
DARS TMEM41B
DARS TAF11
DARS SC4MOL
TAF4B KCNMA1
DLGAP1 BNIP3
RBBP8 TRIP12
RBBP8 NFKB2
RBBP8 DCT
RBBP8 NCAM1
CYP51A1 ZCCHC11
CYP51A1 TMEM131
CYP51A1 YY1
CYP51A1 ACTG1
CYP51A1 PSMD6
CYP51A1 SCP2
CYP51A1 CYCS
CYP51A1 PSMD2
CYP51A1 CTNNB1
CYP51A1 HNRNPH2
CYP51A1 SEPT7
CYP51A1 LPGAT1
CYP51A1 ACADM
CYP51A1 SEC31A
CYP51A1 EIF2S2
CYP51A1 MRPL3
CYP51A1 SET
CYP51A1 DCK
CYP51A1 ZNF146
CYP51A1 FAM175B
CYP51A1 POR
CYP51A1 HNRNPU
CYP51A1 NUP188
CYP51A1 PMS2L5
CYP51A1 GPR125
CYP51A1 PTP4A1
CYP51A1 SUZ12
CYP51A1 DYRK1A
CYP51A1 MTMR6
CYP51A1 HNRNPC
CYP51A1 MAPRE1
CYP51A1 RANBP2
CYP51A1 ISCU
CYP51A1 PSME4
CYP51A1 SAFB
CYP51A1 KIAA0174
CYP51A1 EIF4H
CYP51A1 GNB3
CYP51A1 SSBP1
CYP51A1 PWP1
CYP51A1 CSNK2A2
CYP51A1 ALDH4A1
CYP51A1 EIF4G2
CYP51A1 DNAJC7
CYP51A1 CSTF3
CYP51A1 SFRS11
CYP51A1 COPB1
CYP51A1 PSMB5
CYP51A1 CALCOCO2
CYP51A1 PPP2R5C
GLO1 MTMR6
GLO1 PNRC1
GLO1 LIMK2
GLO1 CUL3
GLO1 CYCS
GLO1 PSMD2
GLO1 ATXN10
GLO1 INSR
GLO1 DEK
GLO1 GPM6A
GLO1 FABP5L7
GLO1 GNAI1
GLO1 TUBB
GLO1 USP7
GLO1 BTG2
GLO1 ARHGEF7
GLO1 ACADM
GLO1 RSU1
GLO1 SLC35A1
GLO1 PSMA4
GLO1 PCBP1
GLO1 RPS3A
GLO1 LDHB
GLO1 HNRNPM
GLO1 PPP1R1A
GLO1 RPS23
GLO1 CDK4
GLO1 PARP1
GLO1 ENO1
GLO1 EIF4H
GLO1 ATF4
GLO1 SNRPB
GLO1 GYPA
GLO1 PWP1
GLO1 GDI1
GLO1 BRD2
GLO1 SNRPE
GLO1 C5orf13
GLO1 UBE4A
GLO1 TFAP4
GLO1 MSN
GLO1 ABI2
GLO1 FEZ2
GLO1 CD164
GLO1 TYMS
GLO1 PFN2
GLO1 NCL
GLO1 EIF3A
GLO1 FLNA
GLO1 RHEB
GLO1 POU2F2
GLO1 PHF3
GLO1 NUP205
GLO1 CKAP5
DCT AOC2
DCT ACTG1
DCT SUMO1
DCT GNPDA1
DCT COL11A1
DCT ARHGEF7
DCT MARCKS
DCT PTP4A1
DCT DYRK1A
DCT MYB
DCT ANKRD46
DCT FMO4
DCT SRP14
DCT SAFB
DCT CD24
DCT HMGN2
DCT MSTP9
DCT RBBP4
DCT CTCF
DCT CYB5R3
DCT FUBP1
DCT PABPC4
DCT PUM1
DCT IFNGR1
DCT CLTC
DCT XRCC5
DCT ACADM
DCT CCT8
DCT BMS1
DCT UBAP2L
DCT U2AF1
DCT FAM175B
DCT NARS
DCT H3F3A
DCT PCBP1
DCT B4GALT1
DCT MAPK1IP1L
DCT EIF1AP1
DCT SFPQ
DCT DAG1
DCT LAMC1
DCT NASP
DCT SRRD
DCT PPP2R5C
DCT ATP5O
DCT GRPR
DCT EIF4H
DCT KIAA0101
DCT PNRC1
DCT SNRPF
DCT TEC
DCT HNRNPU
DCT PSMA3
DCT PSMA1
DCT PSMA4
DCT DPM1
DCT RRM1
DCT UNG
DCT QARS
DCT MME
DCT RHEB
DCT POLA2
DCT GTF2A2
DCT CYCS
DCT LOC728844
DCT MAP2K5
DCT RB1CC1
DCT EPS15
DCT NAP1L1
DCT SFRS3
DCT SSR2
DCT KDM4A
DCT USP6NL
DCT ESD
DCT SNRPN
DCT UCP1
DCT FAM53B
DCT ARMCX6
DCT RPA2
DCT TFCP2
DCT NCL
DCT SFRS11
DCT CKAP5
CACNA1S ADAM11
CACNA1S IFNGR2
CACNA1S AQP2
CACNA1S HIST2H4A
CACNA1S PKLR
CACNA1S APOB
CACNA1S CPA2
CACNA1S TFE3
CACNA1S TCF20
CACNA1S CST4
CACNA1S LIPE
CACNA1S HTR2C
CACNA1S NRGN
CACNA1S IL32
CACNA1S CHERP
CACNA1S EDEM1
CACNA1S HOXB13
CACNA1S GH2
CACNA1S PEX6
CACNA1S INPP5K
CACNA1S POP1
CACNA1S MYBPC2
CACNA1S ATF1
CUL2 PCNA
CUL2 ALDH4A1
CUL2 USP5
CUL2 SFRS2
CUL2 RAP1A
CUL2 USP7
CUL2 FARSA
CUL2 HNRNPM
CUL2 TM9SF2
CUL2 PSMC2
CUL2 RAE1
CUL3 TMEM131
CUL3 YY1
CUL3 SFRS2
CUL3 FUBP1
CUL3 PCMT1
CUL3 CPE
CUL3 DSC3
CUL3 KIF14
CUL3 MTERF
CUL3 PSMD2
CUL3 IER2
CUL3 RBMX
CUL3 XRCC5
CUL3 RBM15B
CUL3 CBX1
CUL3 GNAI1
CUL3 ZNF142
CUL3 SAFB
CUL3 ZNF146
CUL3 IL8RB
CUL3 TUBA1A
CUL3 GMFB
CUL3 HNRNPU
CUL3 TRD@
CUL3 PHKB
CUL3 PSMA3
CUL3 HNRNPK
CUL3 PTP4A1
CUL3 HNRNPA2B1
CUL3 TTYH2
CUL3 DYRK1A
CUL3 TOP2B
CUL3 MAPK1IP1L
CUL3 H3F3A
CUL3 HK3
CUL3 IGL@
CUL3 WARS
CUL3 CREB1
CUL3 BMI1
CUL3 FERMT2
CUL3 CUX1
CUL3 GINS1
CUL3 DCUN1D4
CUL3 ATXN10
CUL3 CD24
CUL3 DUT
CUL3 CSNK2A2
CUL3 TAF7
CUL3 MARCKS
CUL3 ZNF638
CUL3 PSIP1
CUL3 E2F1
CUL3 TLK2
CUL3 FSHB
CUL3 TUBB
CUL3 CSTF3
CUL3 RBBP4
CUL3 NUP153
CUL3 SKP1
CUL3 CXorf40B
TRIM28 TAF6
TRIM28 AES
TRIM28 DHPS
TRIM28 FAM50A
TRIM28 PTOV1
TRIM28 AHDC1
TRIM28 VPS72
BMP8A CD53
BMP8A GSR
BMP8A FUS
BMP8A ADD1
BMP8A CLOCK
BMP8A PRKAG1
BMP8A PSMD7
BMP8A MMP19
BMP8A KRT1
BMP8A GCM1
BMP8A FLT4
BMP8A SH3GL3
BMP8A MADD
BMP8A MPP2
BMP8A TRD@
BMP8A PTGER3
BMP8A MIPEP
BMP8A CHKB
BMP8A B4GALT1
BMP8A NFKB2
BMP8A ETV1
BMP8A RPL36A
BMP8A LY6E
BMP8A OGDH
BMP8A SETMAR
BMP8A WARS
BMP8A TRIM21
BMP8A CES2
BMP8A MTOR
BMP8A SMPDL3B
BMP8A AK1
BMP8A ZNF177
BMP8A SDC4
BMP8A PSD
BMP8A IFNA21
BMP8A PDE6G
BMP8A GNA11
BMP8A KLC1
BMP8A SIGMAR1
CLCN3 RBM4
CLCN3 RAD23B
CLCN3 ADSS
CLCN3 SUMO1
CLCN3 EIF1
CLCN3 PABPC4
CLCN3 CLTC
CLCN3 TROVE2
CLCN3 TMED2
CLCN3 NCOA4
CLCN3 LOC150786
CLCN3 PSMA1
CLCN3 NARS
CLCN3 PSMA3
CLCN3 C11orf58
CLCN3 SAP18
CLCN3 JAK1
CLCN3 DUSP1
CLCN3 MAPK1
CLCN3 AMD1
CLCN3 PGRMC1
CLCN3 RAB3GAP1
CLCN3 KIAA0240
CLCN3 AGFG1
CLCN3 ATP2B1
CLCN3 PWP1
CLCN3 TAF7
CLCN3 PTGES3
CLCN3 GLUD1
CLCN3 DR1
CLCN3 FARSA
CLCN3 ZNF133
CLCN3 EIF4A2
TRIM25 HTATSF1
TRIM25 TNXB
TRIM25 CCR1
TRIM25 N4BP2L2
TRIM25 POLB
TRIM25 FLT3
TRIM25 SLC30A3
TRIM25 SLC10A2
TRIM25 KRT33B
TRIM25 FAM175B
TRIM25 GMFB
TRIM25 ITIH4
TRIM25 H3F3A
TRIM25 PTPN1
TRIM25 GRM1
TRIM25 CD22
TRIM25 SNRPN
TRIM25 BLK
TRIM25 INPP5J
TRIM25 IGFALS
TRIM25 ZNF134
TRIM25 CD3E
TRIM26 HSF2
TRIM26 LAMP1
TRIM26 ADD1
TRIM26 RNPS1
TRIM26 CPE
TRIM26 SF1
TRIM26 N4BP2L2
TRIM26 ARAF
TRIM26 GCM1
TRIM26 SMG7
TRIM26 LOC100133166
TRIM26 MPP3
TRIM26 MPP2
TRIM26 ATN1
TRIM26 BCLAF1
TRIM26 FGR
TRIM26 PTGER3
TRIM26 PHC2
TRIM26 SETDB1
TRIM26 USF2
TRIM26 HMGN3
TRIM26 KIAA0174
TRIM26 MEN1
TRIM26 GRM4
TRIM26 UTP14C
TRIM26 PMS1
TRIM26 IP6K1
TRIM26 BRD3
TRIM26 PTTG1IP
TRIM26 EIF4G2
TRIM26 CCND2
TRIM26 SLC2A1
TRIM26 ZKSCAN1
TRIM26 DDX5
TRIM26 SUPT4H1
TRIM26 GRB2
TRIM26 UBC
TRIM26 KLC1
TRIM26 B4GALT1
TRIM26 CCNH
TRIM26 VPS72
TRIM26 STMN1
TRIM26 FUS
TRIM26 DARC
TRIM26 FUBP1
TRIM26 MED24
TRIM26 FOXI1
TRIM26 TNFRSF14
TRIM26 RRAGA
TRIM26 KLHDC3
TRIM26 MADD
TRIM26 NONO
TRIM26 FAM175B
TRIM26 TNXB
TRIM26 CAP1
TRIM26 JUP
TRIM26 H3F3B
TRIM26 NFIL3
TRIM26 TNFRSF4
TRIM26 GTF2I
TRIM26 NPEPPS
TRIM26 CLDN5
TRIM26 OS9
TRIM26 KIAA0195
TRIM26 TRO
TRIM26 OGDH
TRIM26 MLLT11
TRIM26 PPP1R11
TRIM26 PPP1R10
TRIM26 DCUN1D4
TRIM26 PWP1
TRIM26 ACO2
TRIM26 BNIP1
TRIM26 C5orf13
TRIM26 TNK2
TRIM26 ZNF133
TRIM26 MPO
TRIM26 G6PD
TRIM26 SDC4
TRIM26 PSD
TRIM26 BAT3
TRIM26 BAT1
TRIM26 MCM3
TRIM26 PDGFRB
TRIM26 PI4KB
TRIM26 PI4KA
TRIM26 CLOCK
TRIM26 STXBP1
TRIM26 KRT2
TRIM26 TAF11
TRIM26 FABP3
TRIM26 CDSN
TRIM26 ATP5B
TRIM26 IGF2R
TRIM26 RAF1
TRIM26 SH3GL3
TRIM26 CNTD1
TRIM26 TNFAIP1
TRIM26 SKP1
TRIM26 AP2M1
TRIM26 DUSP5
TRIM26 DDB1
TRIM26 NAP1L3
TRIM26 TBXA2R
TRIM26 BBS9
TRIM26 CYB5R3
TRIM26 GNB1
TRIM26 GGA3
TRIM26 HTATSF1
TRIM26 SALL2
TRIM26 NPAT
TRIM26 PUM2
TRIM26 PIN1
TRIM26 C4orf8
TRIM26 STX5
TRIM26 RGL2
TRIM26 PMS2L11
TRIM26 STAT5B
TRIM26 SECISBP2L
TRIM26 AGPAT1
TRIM26 LOC100128792
TRIM26 MAPRE2
TRIM26 ZNF134
TRIM26 HIVEP1
TRIM26 NRF1
TRIM26 SMN2
TRIM26 PPP2R1A
TRIM26 NCKAP1L
TRIM26 ATP6V0C
TRIM26 PSMD7
TRIM26 KIAA0232
TRIM26 ERCC4
TRIM26 MPRIP
TRIM26 RING1
TRIM26 BTN2A2
TRIM26 AFAP1
TRIM26 LOC728849
TRIM26 SOX4
TRIM26 POLA2
TRIM26 WASF3
TRIM26 SFRS3
TRIM26 MLH1
TRIM26 AP2B1
TRIM26 NUP188
TRIM26 BCR
TRIM26 RABGGTA
TRIM26 PXN
TRIM26 TH
TRIM26 YWHAB
TRIM26 AP1B1
TRIM26 ADRM1
TRIM26 TRA2A
TRIM26 DPP6
TRIM26 COPA
TRIM26 TRAF4
TRIM26 CHRND
TRIM26 CNP
TRIM26 MDC1
TRIM26 KIAA0240
TRIM26 SLC9A6
TRIM26 CASC3
TRIM26 SNRPN
TRIM26 CSNK2B
TRIM26 NOMO1
TRIM26 TAX1BP1
TRIM26 AARS
TRIM26 ENO2
TRIM26 TFCP2
TRIM26 PCDHGC3
TRIM26 GOLGB1
TRIM26 ZNF91
TRIM26 SFRS11
TRIM26 GNA11
TRIM26 PPP3CA
TRIM26 SDHC
TRIM26 UFD1L
TRIM26 M6PR
PRMT1 PSMD4
PRMT1 MAN2A2
PRMT1 SLC35B1
PRMT1 ABCC8
PRMT1 ACLY
PRMT1 ILVBL
PRMT1 NDP
PRMT1 NEUROG1
PRMT1 CSRP2
PRMT1 RAF1
PRMT1 PSMC5
CLCN7 SMARCC2
CLCN7 GPR17
CLCN7 RASL10A
CLCN7 RPL8
CLCN7 HESX1
CLCN7 EMR1
CLCN7 RPS19
CLCN7 KRT32
CLCN7 ABP1
CLCN7 AGER
CLCN7 AP3S2
CLCN7 PROL1
CLCN7 SLC29A2
CLCN7 NR5A1
CLCN7 FBLN1
CLCN7 GIPR
CLCN7 AANAT
CLCN7 UGP2
CLCN7 MFGE8
CLCN7 FASTK
CLCN7 TRBC1
CLCN7 CGA
CLCN7 MNT
CLCN7 NTRK2
CLCN7 SCNN1G
CLCN7 HLA-C
CLCN7 TH
CLCN7 SPTAN1
CLCN7 CNP
CLCN7 PIN1
CLCN7 AQP2
CLCN7 DMPK
CLCN7 NRGN
CLCN7 GFRA2
CLCN7 EFNA1
CLCN7 NCAPD3
CLCN7 FEV
CLCN7 USP11
CLCN7 SMARCD1
CLCN7 EDEM1
CLCN7 PTPN5
CLCN7 INHA
CLCN7 BMP4
CLCN7 LOC91316
CLCN7 ALPP
CLCN7 GPR6
CLCN7 AKT1
CLCN7 HLA-DOB
CLCN7 TUB
CLCN7 INPP5K
CLCN7 ECHS1
CLCN7 RABGGTA
CLCN7 MYBPC2
CLCN7 PRM2
CLCN7 STARD3
CLCN7 TRIP4
CLCN7 POU2F2
R3HDM1 MORC3
R3HDM1 SRP54
R3HDM1 PSIP1
R3HDM1 PTPN12
R3HDM1 SSR1
R3HDM1 CCNG2
R3HDM1 MARCH6
R3HDM1 GPM6A
R3HDM1 PTPRA
R3HDM1 DYRK1A
R3HDM1 GNAI1
R3HDM1 LOC728849
SLC25A5 SNRPB
SLC25A5 APCS
SLC25A5 PAICS
SLC25A5 NUP205
SLC25A5 FBL
TRIM23 ACTG1
TRIM23 MYL7
TRIM23 RBM15B
TRIM23 ZNF146
TRIM23 MARCKS
TRIM23 PTP4A1
TRIM23 DYRK1A
TRIM23 HK3
TRIM23 SAFB
TRIM23 ATP2B1
TRIM23 UBE4A
TRIM23 GTF2F1
TRIM23 PTPN12
TRIM23 RNF103
TRIM23 GFPT1
TRIM23 PUM1
TRIM23 ARHGAP5
TRIM23 BMS1
TRIM23 U2AF1
TRIM23 FAM175B
TRIM23 CDK2
TRIM23 H3F3A
TRIM23 ANXA13
TRIM23 MYST3
TRIM23 RBM39
TRIM23 RCN2
TRIM23 IGL@
TRIM23 EIF1AP1
TRIM23 CXorf40B
TRIM23 PPP1R11
TRIM23 GINS1
TRIM23 TLK1
TRIM23 MTHFD2
TRIM23 SLC39A9
TRIM23 CALML3
TRIM23 DNAJC7
TRIM23 TTC35
TRIM23 SRRD
TRIM23 PHF3
TRIM23 YY1
TRIM23 CIRBP
TRIM23 ATP5J
TRIM23 CCNG2
TRIM23 HNRNPH2
TRIM23 VDAC1
TRIM23 SET
TRIM23 NCOA6
TRIM23 GMFB
TRIM23 PSMA3
TRIM23 HNRNPK
TRIM23 HNRNPM
TRIM23 ALDH7A1
TRIM23 ZNF638
TRIM23 UBE2N
TRIM23 PPID
TRIM23 ZNF134
TRIM23 TOP2B
TRIM23 SPCS2
TRIM23 LIMK2
TRIM23 CTNNB1
TRIM23 CAMLG
TRIM23 LOC728849
TRIM23 SFRS7
TRIM23 ATP13A3
TRIM23 SFRS2
TRIM23 KDM4A
TRIM23 HNRNPA2B1
TRIM23 SUZ12
TRIM23 TRA2B
TRIM23 AMD1
TRIM23 SPAG11A
TRIM23 TMEM106A
TRIM23 CASC3
TRIM23 CUGBP2
TRIM23 TRIP12
TRIM23 PPP2R5E
TRIM23 DDX21
TRIM23 CSTF1
TRIM23 RBMX
TRIM23 SSR1
TRIM23 PURA
TRIM23 SFRS11
TRIM23 FOLR2
BRD8 CHERP
SLC15A2 CLCN6
COIL TMEM151B
C21orf33 ZCCHC11
C21orf33 ADD1
C21orf33 SUMO1
C21orf33 FAM3C
C21orf33 SRP9
C21orf33 EIF3A
C21orf33 PARK7
C21orf33 ITSN2
C21orf33 PPP2R4
C21orf33 FADD
C21orf33 DYRK1A
C21orf33 MAPRE1
C21orf33 ISCU
C21orf33 SHC3
C21orf33 SAFB
C21orf33 KIAA0174
C21orf33 B4GALT1
C21orf33 RAE1
C21orf33 UBE4A
C21orf33 PTGES3
C21orf33 RBM39
C21orf33 ACSL1
C21orf33 RBBP7
C21orf33 H2AFZ
C21orf33 RUNX1
C21orf33 TIAL1
C21orf33 PTPN12
C21orf33 NFATC3
C21orf33 HMGN3
C21orf33 PUM1
C21orf33 SEPT7
C21orf33 APOB
C21orf33 INSL4
C21orf33 NARS
C21orf33 GTF2B
C21orf33 C11orf58
C21orf33 H3F3A
C21orf33 UBXN4
C21orf33 RCN2
C21orf33 EIF4H
C21orf33 TAF7
C21orf33 ALDH4A1
C21orf33 PFN2
C21orf33 YY1
C21orf33 FAM120A
C21orf33 CNBP
C21orf33 CCNG2
C21orf33 CACNB3
C21orf33 PSEN2
C21orf33 PSMA2
C21orf33 HNRNPK
C21orf33 TM9SF2
C21orf33 NDUFA4
C21orf33 CD63
C21orf33 ENO1
C21orf33 LAMP2
C21orf33 ZNF638
C21orf33 TRAM1
C21orf33 KEAP1
C21orf33 HSPE1
C21orf33 ATP5F1
C21orf33 SPCS2
C21orf33 BIRC2
C21orf33 CYCS
C21orf33 CORO1B
C21orf33 P2RX1
C21orf33 DAD1
C21orf33 LOC728849
C21orf33 SERTAD2
C21orf33 BIK
C21orf33 SFRS7
C21orf33 ATP13A3
C21orf33 YWHAQ
C21orf33 SFRS2
C21orf33 ACADM
C21orf33 SUZ12
C21orf33 PSMC6
C21orf33 YWHAE
C21orf33 PSMA1
C21orf33 PDIA6
C21orf33 PSME2
C21orf33 SSBP1
C21orf33 CRAT
C21orf33 ABI2
C21orf33 FEZ2
C21orf33 CXorf40B
C21orf33 CLP1
C21orf33 SFRS11
C21orf33 IMMT
BRD2 TMEM41B
BRD2 ACTG1
BRD2 MFGE8
BRD2 ZCCHC11
BRD2 PPP2R1A
BRD2 AKT2
BRD2 HSF2
BRD2 CAPRIN1
BRD2 PECAM1
BRD2 OGDH
BRD2 LBR
BRD2 ZNF146
BRD2 ARHGEF7
BRD2 GNG10
BRD2 PPP2R4
BRD2 MARCKS
BRD2 PTP4A1
BRD2 DYRK1A
BRD2 MAPRE1
BRD2 HNRNPA2B1
BRD2 SSRP1
BRD2 KRT32
BRD2 NR5A1
BRD2 HK3
BRD2 COX11
BRD2 SAFB
BRD2 UBE4A
BRD2 KIAA0174
BRD2 AGER
BRD2 CEACAM4
BRD2 B4GALT1
BRD2 SMARCD1
BRD2 LOC201229
BRD2 CSNK2A2
BRD2 AFAP1
BRD2 PTTG1IP
BRD2 VAT1
BRD2 HEPN1
BRD2 CNN3
BRD2 RBM39
BRD2 PTPN11
BRD2 PPP2CB
BRD2 MST1R
BRD2 CPB2
BRD2 RBBP4
BRD2 NSMAF
BRD2 GDI1
BRD2 PTPN12
BRD2 GATAD1
BRD2 POU6F1
BRD2 MMP14
BRD2 AES
BRD2 NFATC3
BRD2 PNRC1
BRD2 HMGN1
BRD2 SPCS2
BRD2 PROL1
BRD2 DHPS
BRD2 HABP2
BRD2 SEPT7
BRD2 ACADM
BRD2 BMS1
BRD2 FUBP1
BRD2 MAML1
BRD2 IL8RB
BRD2 SLC30A1
BRD2 TUBA1A
BRD2 PEPD
BRD2 UBXN2B
BRD2 H3F3A
BRD2 PCBP1
BRD2 UBXN4
BRD2 TOP2B
BRD2 TOP2A
BRD2 ODF1
BRD2 MAPK1IP1L
BRD2 RCN2
BRD2 STAG1
BRD2 UBC
BRD2 IGL@
BRD2 PARP1
BRD2 EIF1AP1
BRD2 PPP1R10
BRD2 SFPQ
BRD2 EIF4H
BRD2 BTG3
BRD2 LAMC1
BRD2 BTG2
BRD2 TAF7
BRD2 HADH
BRD2 NASP
BRD2 CSNK1A1
BRD2 TFAP4
BRD2 UBE2N
BRD2 INSM1
BRD2 NUP153
BRD2 PFN2
BRD2 BAT2
BRD2 FLOT2
BRD2 EIF3A
BRD2 MATK
BRD2 PPP2R5C
BRD2 TMEM131
BRD2 YY1
BRD2 POLA2
BRD2 FAM120A
BRD2 RAP1A
BRD2 PRKDC
BRD2 KIF14
BRD2 E2F5
BRD2 CCNG2
BRD2 SLBP
BRD2 HNRNPH1
BRD2 TAF15
BRD2 TBX5
BRD2 ABL1
BRD2 ADSL
BRD2 DCTN1
BRD2 PWP1
BRD2 HMGN2
BRD2 SET
BRD2 SIK1
BRD2 NPM1
BRD2 HNRNPU
BRD2 MAPK3
BRD2 HNRNPK
BRD2 PSMA4
BRD2 TM9SF2
BRD2 ANP32A
BRD2 SNRNP70
BRD2 CTDSP2
BRD2 RANBP2
BRD2 IGHA1
BRD2 RPS23
BRD2 CTF1
BRD2 COMT
BRD2 SRM
BRD2 FERMT2
BRD2 SS18
BRD2 LAMP2
BRD2 UNG
BRD2 PPP1CB
BRD2 CHMP1A
BRD2 MVK
BRD2 RASL10A
BRD2 EZH1
BRD2 C4orf6
BRD2 RPL39
BRD2 RIN2
BRD2 TRAM1
BRD2 CDK2
BRD2 PUM1
BRD2 RPL10A
BRD2 CSNK2B
BRD2 MORC3
BRD2 NCKAP1L
BRD2 RBM3
BRD2 IFNGR2
BRD2 VARS
BRD2 EIF4G2
BRD2 LIMK2
BRD2 EEF1A1
BRD2 PSMD6
BRD2 JUND
BRD2 CYCS
BRD2 CTNNB1
BRD2 SLC5A5
BRD2 MAP2K5
BRD2 RB1CC1
BRD2 OAZ1
BRD2 LOC728849
BRD2 YES1
BRD2 EXT2
BRD2 SERTAD2
BRD2 SETMAR
BRD2 UNC119
BRD2 RGL2
BRD2 SFRS2
BRD2 RB1
BRD2 KLHDC3
BRD2 AHDC1
BRD2 BRPF1
BRD2 LPCAT3
BRD2 VIPR1
BRD2 ACY1
BRD2 YWHAE
BRD2 PRDM2
BRD2 MDC1
BRD2 BMI1
BRD2 CASC3
BRD2 ALDH6A1
BRD2 SNRPN
BRD2 CUGBP2
BRD2 FAM53B
BRD2 NFIB
BRD2 DAZAP2
BRD2 E2F3
BRD2 ENO1
BRD2 NOTCH4
BRD2 CSTF3
BRD2 RBMX
BRD2 TYMS
BRD2 CXorf40B
BRD2 RABGGTA
BRD2 NCL
BRD2 SFRS11
BRD2 BIRC2
BRD2 M6PR
BRD2 CALCOCO2
BRD2 CKAP5
BRD3 RGL2
BRD3 PRKAG1
BRD3 CPE
BRD3 KIAA0317
BRD3 APOC3
BRD3 SMG7
BRD3 MPP3
BRD3 MPP2
BRD3 BCLAF1
BRD3 PHC2
BRD3 ARHGEF12
BRD3 DOC2B
BRD3 SAFB
BRD3 KIAA0174
BRD3 UTP14C
BRD3 HYAL2
BRD3 INPP5J
BRD3 SLC2A1
BRD3 DGCR6
BRD3 VPS72
BRD3 STMN1
BRD3 SPTAN1
BRD3 MED24
BRD3 MADD
BRD3 SLC9A6
BRD3 NBL1
BRD3 TNXB
BRD3 H3F3B
BRD3 TNFRSF4
BRD3 FLT1
BRD3 RNPS1
BRD3 TTC3
BRD3 SLC10A2
BRD3 PPP1R7
BRD3 PPP1R11
BRD3 PPP1R10
BRD3 DCUN1D4
BRD3 MIA3
BRD3 ACO2
BRD3 C5orf13
BRD3 TLK2
BRD3 PSD
BRD3 BAT3
BRD3 SRRD
BRD3 DPF2
BRD3 PKM2
BRD3 PI4KA
BRD3 CLOCK
BRD3 CIRBP
BRD3 STXBP1
BRD3 ZNF32
BRD3 HNRNPH2
BRD3 ATP5B
BRD3 KCNA5
BRD3 CBX1
BRD3 TSC1
BRD3 CNTD1
BRD3 NCOA6
BRD3 NCOA4
BRD3 SKP1
BRD3 PSEN1
BRD3 SH3GL3
BRD3 PTOV1
BRD3 SRD5A1
BRD3 PSMD7
BRD3 ATP6V0C
BRD3 RAB1A
BRD3 GNB1
BRD3 KIAA0226
BRD3 ENO2
BRD3 HTATSF1
BRD3 SALL2
BRD3 SNRPN
BRD3 SEMA3C
BRD3 ZNF638
BRD3 ATP6V1E1
BRD3 SECISBP2L
BRD3 BLMH
BRD3 CDK9
BRD3 ZNF132
BRD3 STIM1
BRD3 NCKAP1L
BRD3 SPG7
BRD3 CHGB
BRD3 MPRIP
BRD3 RING1
BRD3 NNAT
BRD3 LOC728849
BRD3 SOX4
BRD3 WASF3
BRD3 YWHAQ
BRD3 NUP188
BRD3 PXN
BRD3 YWHAB
BRD3 AP1B1
BRD3 ATP5G1
BRD3 NOS3
BRD3 CNP
BRD3 MDC1
BRD3 BMI1
BRD3 CASC3
BRD3 IL32
BRD3 TAX1BP1
BRD3 PPP1CB
BRD3 LGALS9
BRD3 UFD1L
BRD3 ZNF91
BRD3 GNA11
BRD3 PTPRO
BRD3 FUCA1
NFE2 NAP1L1
PTPN18 HIVEP2
GLG1 ASAH1
GLG1 DGCR6
GLG1 CDK9
GLG1 APLP2
PTPN12 ZCCHC11
PTPN12 TMEM41B
PTPN12 ACTG1
PTPN12 CPE
PTPN12 SRP9
PTPN12 MYL7
PTPN12 GPM6A
PTPN12 CAPRIN1
PTPN12 MVK
PTPN12 ZNF146
PTPN12 ARHGEF7
PTPN12 CSNK2A2
PTPN12 MARCKS
PTPN12 PTP4A1
PTPN12 PRIM2
PTPN12 DYRK1A
PTPN12 MAPRE1
PTPN12 GUSB
PTPN12 EXT2
PTPN12 HK3
PTPN12 ZIC1
PTPN12 SAFB
PTPN12 KIAA0174
PTPN12 CD24
PTPN12 SMARCD2
PTPN12 PAFAH1B1
PTPN12 VAT1
PTPN12 HEPN1
PTPN12 CNN3
PTPN12 RBM39
PTPN12 ACSL1
PTPN12 MST1R
PTPN12 CPB2
PTPN12 H2AFZ
PTPN12 RBBP4
PTPN12 EIF4G2
PTPN12 CCNI
PTPN12 ATP13A3
PTPN12 PNRC1
PTPN12 METAP1
PTPN12 FUBP1
PTPN12 AKR1A1
PTPN12 TOMM20
PTPN12 TRIB2
PTPN12 SEPT7
PTPN12 ACADM
PTPN12 IL8RB
PTPN12 FAM175B
PTPN12 GTF2B
PTPN12 OAS2
PTPN12 UBXN2B
PTPN12 H3F3A
PTPN12 PCBP1
PTPN12 UBXN4
PTPN12 TOP2B
PTPN12 SMC1A
PTPN12 TTC3
PTPN12 UBC
PTPN12 BMI1
PTPN12 EIF1AP1
PTPN12 SFPQ
PTPN12 EIF4H
PTPN12 TAF7
PTPN12 HADH
PTPN12 VARS
PTPN12 UBE2N
PTPN12 UBE2A
PTPN12 IRF9
PTPN12 DUT
PTPN12 PHF3
PTPN12 PPP2R5C
PTPN12 TMEM131
PTPN12 YY1
PTPN12 CIRBP
PTPN12 SLK
PTPN12 CCNG2
PTPN12 HNRNPH1
PTPN12 NSMAF
PTPN12 CBX1
PTPN12 GNAI1
PTPN12 PKLR
PTPN12 SET
PTPN12 BTG3
PTPN12 HMGN1
PTPN12 AGER
PTPN12 HNRNPU
PTPN12 MAPK3
PTPN12 HNRNPK
PTPN12 HNRNPM
PTPN12 TM9SF2
PTPN12 SNRNP70
PTPN12 CTDSP2
PTPN12 RTCD1
PTPN12 SSR2
PTPN12 FERMT2
PTPN12 LAMP2
PTPN12 ALDH7A1
PTPN12 CHMP1A
PTPN12 EP300
PTPN12 TSPY3
PTPN12 MAP2K3
PTPN12 ZNF638
PTPN12 PKD2
PTPN12 LMO4
PTPN12 GLUD1
PTPN12 TRAM1
PTPN12 ZNF131
PTPN12 ATP5F1
PTPN12 MORC3
PTPN12 CYFIP1
PTPN12 SPCS2
PTPN12 LIMK2
PTPN12 MSH2
PTPN12 BIRC2
PTPN12 CYCS
PTPN12 USP7
PTPN12 EZH1
PTPN12 PRSS3
PTPN12 RRM1
PTPN12 CAMLG
PTPN12 LOC728849
PTPN12 YES1
PTPN12 SERTAD2
PTPN12 WASF1
PTPN12 SFRS7
PTPN12 CHIT1
PTPN12 YWHAQ
PTPN12 SFRS2
PTPN12 HNRNPA2B1
PTPN12 SUZ12
PTPN12 YWHAE
PTPN12 PCNA
PTPN12 RRAGA
PTPN12 PDIA6
PTPN12 WARS
PTPN12 ADSL
PTPN12 MGAT1
PTPN12 CUGBP2
PTPN12 PPP1CB
PTPN12 CLP1
PTPN12 CSTF3
PTPN12 RBMX
PTPN12 CXorf40B
PTPN12 NCL
PTPN12 CFDP1
PTPN12 SFRS11
PTPN12 POU2F2
PTPN12 TUBA1A
PTPN11 ZCCHC11
PTPN11 AOC2
PTPN11 SRP9
PTPN11 YY1
PTPN11 ZNF146
PTPN11 NDST1
PTPN11 H2AFB1
PTPN11 PTP4A1
PTPN11 TTYH2
PTPN11 MAPRE1
PTPN11 HNRNPA2B1
PTPN11 ANKRD46
PTPN11 RNASE4
PTPN11 SAFB
PTPN11 KIAA0174
PTPN11 CD24
PTPN11 UBXN4
PTPN11 ATP2B1
PTPN11 UBE4A
PTPN11 DR1
PTPN11 EIF4G2
PTPN11 PPP2CB
PTPN11 RBBP7
PTPN11 RBBP5
PTPN11 ZKSCAN1
PTPN11 DDX5
PTPN11 UBC
PTPN11 COPB1
PTPN11 RNF4
PTPN11 TSN
PTPN11 HMGN2
PTPN11 HMGN1
PTPN11 GRIA2
PTPN11 PUM1
PTPN11 SLC2A1
PTPN11 CLTC
PTPN11 EED
PTPN11 AP2B1
PTPN11 IL8RB
PTPN11 NID1
PTPN11 VEZF1
PTPN11 PCBP1
PTPN11 B4GALT1
PTPN11 IER2
PTPN11 TOP2B
PTPN11 MAPK1IP1L
PTPN11 RCN2
PTPN11 TTC3
PTPN11 PPP1R11
PTPN11 CUX1
PTPN11 SFPQ
PTPN11 DCUN1D4
PTPN11 EIF4H
PTPN11 MIA3
PTPN11 TAF7
PTPN11 ESR2
PTPN11 UBE2N
PTPN11 IRF9
PTPN11 TNFAIP1
PTPN11 NUP153
PTPN11 PPP2R5E
PTPN11 PPP2R5C
PTPN11 TMEM131
PTPN11 RAD23B
PTPN11 UBL4A
PTPN11 RAP1A
PTPN11 PPP2R4
PTPN11 CBX1
PTPN11 SET
PTPN11 NCOA6
PTPN11 MAPK3
PTPN11 HNRNPU
PTPN11 AP2M1
PTPN11 PSMA3
PTPN11 HNRNPK
PTPN11 HNRNPM
PTPN11 RANBP2
PTPN11 COMT
PTPN11 KIAA0226
PTPN11 SS18
PTPN11 HTATSF1
PTPN11 UNG
PTPN11 PSIP1
PTPN11 ZNF638
PTPN11 ADH4
PTPN11 YES1
PTPN11 RHEB
PTPN11 ZNF134
PTPN11 SMN2
PTPN11 NCKAP1L
PTPN11 CTNNB1
PTPN11 FOXO1
PTPN11 RTCD1
PTPN11 DAD1
PTPN11 SEC31A
PTPN11 HCFC1
PTPN11 YWHAQ
PTPN11 RB1
PTPN11 ACADM
PTPN11 PEA15
PTPN11 PXN
PTPN11 SUZ12
PTPN11 CEBPZ
PTPN11 TRA2B
PTPN11 RRAGA
PTPN11 CNP
PTPN11 BMI1
PTPN11 ABO
PTPN11 CASC3
PTPN11 FXN
PTPN11 NAGA
PTPN11 FAM53B
PTPN11 BBS9
PTPN11 CSTF3
PTPN11 RPA2
PTPN11 CXorf40B
PTPN11 NCL
PTPN11 SFRS11
PTPN11 CKAP5
ARCN1 USP8
ARCN1 PI4KB
ARCN1 EIF5
ARCN1 RNH1
ARCN1 LOC728849
ARCN1 GCDH
ARCN1 ATP6AP1
ARCN1 MAPK6
ARCN1 H3F3B
ARCN1 TNFRSF4
ARCN1 ARHGEF12
ARCN1 KIAA0430
ARCN1 APPBP2
ARCN1 RAD21
ARCN1 UBXN4
ARCN1 PCDHGC3
ARCN1 FTO
ARCN1 ABCG1
ARCN1 CDC27
ARCN1 PRKACB
ARCN1 CDK9
ARCN1 MRPL49
F2R CD24
IHH MAPK10
IHH EIF3E
AKT3 MELK
AKT3 CCDC6
AKT3 HNRNPM
CD3D ZNF24
CD3D CASP2
CD3D RPL31
CD3E AVPR1B
CD3E PTGS1
CD3E AOC2
CD3E COL11A2
CD3E APOC3
CD3E GCM1
CD3E GYPB
CD3E SLC30A3
CD3E MMP11
CD3E CD180
CD3E TSC1
CD3E ZNF148
CD3E ITSN2
CD3E NAPG
CD3E TTYH2
CD3E CDH5
CD3E LPCAT3
CD3E AQP2
CD3E HTR2C
CD3E CENPI
CD3E TRIM21
CD3E PAPPA
CD3E PRF1
CD3E SMARCD1
CD3E EDEM1
CD3E CYP3A4
CD3E GH2
CD3E CXCL9
CD3E INPP5J
CD3E SLC2A4
CD3E GFRA2
CD3E ZNF37A
CD3E SLC2A5
CD3E VPS72
CD3E CCL2
CD3E RENBP
CD3E MMP16
CD3E CD1C
CD3E HP
CD3E HABP2
CD3E SPRR1A
CD3E MAPKAPK2
CD3E CHIC1
CD3E APOB
CD3E INSL4
CD3E NCAM1
CD3E ADRB3
CD3E HLA-DQB1
CD3E H3F3A
CD3E GRM4
CD3E CCL22
CD3E ODF1
CD3E IGL@
CD3E ARPC4
CD3E BLK
CD3E TMED10P
CD3E PAX8
CD3E PTPN5
CD3E ETV1
CD3E BCAM
CD3E TAF1
CD3E MPO
CD3E SDC4
CD3E RING1
CD3E PAK1
CD3E PDE6B
CD3E SPTBN1
CD3E LMAN1
CD3E VEGFC
CD3E GPER
CD3E GLA
CD3E KRT2
CD3E CDSN
CD3E FLT4
CD3E GABRA1
CD3E ITIH4
CD3E FLT1
CD3E SLC10A1
CD3E GAS2L1
CD3E TRBC1
CD3E LPAL2
CD3E TEF
CD3E BNIP1
CD3E USF2
CD3E C2
CD3E TCF20
CD3E CST4
CD3E RNF113A
CD3E TBXA2R
CD3E SPN
CD3E F13B
CD3E HMGA2
CD3E MCAM
CD3E TCEAL1
CD3E LTK
CD3E CD8B
CD3E KCNJ4
CD3E PMS2L11
CD3E SECISBP2L
CD3E IFNA21
CD3E KDR
CD3E HLA-DOB
CD3E MYLPF
CD3E PPP2R1B
CD3E AP3S2
CD3E SLC5A5
CD3E P2RX5
CD3E AQP3
CD3E DRG2
CD3E PGC
CD3E DNASE1
CD3E OR3A1
CD3E MSX1
CD3E FUT2
CD3E CPT1A
CD3E NOS1
CD3E NR3C1
CD3E REG1A
CD3E TMEM106A
CD3E PTGIS
CD3E MGAT3
CD3E IL32
CD3E NAGA
CD3E LMNA
CD3E RAB32
CD3E BBS9
CD3E KLRK1
CD3E LGALS9
CD3E FOLR1
CD3E CYP2C19
CD3E CFDP1
CD3E ATP6V1C1
CD3E HLA-DQA1
CD3G FUT3
CSF2RB GSTT1
AES BCL2L1
AES SMARCC2
AES RPS16
AES RPL8
AES PTOV1
AES CHGB
AES MAB21L1
AES STXBP1
AES HPCA
AES RPS2
AES NNAT
AES KL
AES SOX4
AES EIF5A
AES RAF1
AES ADAR
AES CELP
AES TBC1D5
AES AHDC1
AES H3F3B
AES TLE2
AES HSD17B3
AES RPL27A
AES PDCD1
AES RPL36A
AES DHPS
AES TNK2
AES PRMT2
AES EFNA3
AES PPP1R10
AES ATN1
AES SMARCD1
AES FUS
AES SF1
AES RPS7
AES SPTAN1
AES INPP5K
AES EZR
AES RPL31
AES SLC6A8
AES PIAS1
AES AGPAT1
AES SLC1A2
AES CD19
SLBP MFGE8
SLBP SUMO1
SLBP ALDH7A1
SLBP CPD
SLBP SAP18
SLBP DYRK1A
SLBP MAPRE1
SLBP SLC25A3
SLBP SAFB
SLBP CREB1
SLBP RAE1
SLBP RBBP7
SLBP H2AFZ
SLBP RBBP4
SLBP HMGN3
SLBP METAP1
SLBP PUM1
SLBP IFNGR1
SLBP CLTC
SLBP CCT8
SLBP U2AF1
SLBP NARS
SLBP GUCY1A3
SLBP PCBP1
SLBP B4GALT1
SLBP NPPB
SLBP TOP2A
SLBP PNRC1
SLBP MAPK1IP1L
SLBP PARP1
SLBP PPP1R11
SLBP CUX1
SLBP SFPQ
SLBP ZNF131
SLBP TAF7
SLBP EIF1AP1
SLBP PSMB4
SLBP UBE2N
SLBP TTC35
SLBP PPP2R5E
SLBP YY1
SLBP VBP1
SLBP CUGBP2
SLBP HNRNPU
SLBP ATP5J
SLBP CCNG2
SLBP HNRNPH2
SLBP KIAA0101
SLBP PWP1
SLBP HMGN2
SLBP NCOA6
SLBP PSMA3
SLBP HNRNPM
SLBP PSMA5
SLBP RTCD1
SLBP COMT
SLBP SS18
SLBP HTATSF1
SLBP UNG
SLBP CSE1L
SLBP RHEB
SLBP COX5B
SLBP IER2
SLBP GTF2A2
SLBP RB1CC1
SLBP LPGAT1
SLBP DAD1
SLBP LOC728849
SLBP EPS15
SLBP YWHAQ
SLBP BRPF1
SLBP CNP
SLBP KIAA0174
SLBP NAGA
SLBP SSBP1
SLBP TRIP12
SLBP ARMCX6
SLBP AZIN1
SLBP CASP8
SLBP RABGGTB
SLBP SSR1
SLBP CXorf40B
SLBP CKAP5
DMD CAPZA1
DMD ADRA1D
DMD AKT1
DMD RYR1
DMD SPTAN1
DMD TNFRSF1A
DMD ST14
DMD DDT
DMD PROL1
DMD RPS2
DMD EPS8
DMD IKBKE
DMD PTPRN
DMD C6orf10
DMD TSC2
DMD ELF4
DMD PTPN5
DMD HOXB13
PNRC1 ZCCHC11
PNRC1 ACTG1
PNRC1 PKP1
PNRC1 ZNF146
PNRC1 EIF3A
PNRC1 KDM4A
PNRC1 MARCKS
PNRC1 GOLGA4
PNRC1 HK3
PNRC1 KIAA0174
PNRC1 LOC100131311
PNRC1 RSU1
PNRC1 MSTP9
PNRC1 GH1
PNRC1 RBBP4
PNRC1 NFATC3
PNRC1 HMGN3
PNRC1 RPL9
PNRC1 RASSF2
PNRC1 PUM1
PNRC1 ACADM
PNRC1 PPP1R1A
PNRC1 CCT8
PNRC1 NARS
PNRC1 H3F3A
PNRC1 PCBP1
PNRC1 RBM39
PNRC1 MAPK1IP1L
PNRC1 TPT1
PNRC1 PARP1
PNRC1 EIF1AP1
PNRC1 EIF4H
PNRC1 NASP
PNRC1 IRF9
PNRC1 NUP153
PNRC1 PPP2R5E
PNRC1 PHF3
PNRC1 PPP2R5C
PNRC1 YY1
PNRC1 ATP5J
PNRC1 GRPR
PNRC1 ADSL
PNRC1 PWP1
PNRC1 HNRNPU
PNRC1 PSMA3
PNRC1 PSMA4
PNRC1 RPS23
PNRC1 COMT
PNRC1 ANKS1A
PNRC1 ZNF638
PNRC1 AGPAT1
PNRC1 NRF1
PNRC1 POLA2
PNRC1 LIMK2
PNRC1 RB1CC1
PNRC1 RBMX
PNRC1 DAD1
PNRC1 LOC728849
PNRC1 GCNT2
PNRC1 MT3
PNRC1 SFRS3
PNRC1 APEX1
PNRC1 BRPF1
PNRC1 SUZ12
PNRC1 EPRS
PNRC1 YWHAE
PNRC1 TNR
PNRC1 KIAA0141
PNRC1 MCFD2
PNRC1 TRIP12
PNRC1 NPM1
PNRC1 DDX21
PNRC1 RPL39
PNRC1 CLP1
PNRC1 ARMCX6
PNRC1 RPL34
PNRC1 IER2
PNRC1 RPA2
PNRC1 SSR2
PNRC1 NCL
PNRC1 SFRS11
PNRC1 M6PR
FOXJ1 LAMC2
GNAO1 ACSL1
GNAO1 RPS17
GNAO1 SATB1
GNAO1 PI4KA
GNAO1 ATP6AP1
GNAO1 SEC14L1
GNAO1 USP4
GNAO1 PLK4
GNAO1 ANK3
GNAO1 STXBP1
GNAO1 AKT1
GNAO1 RPS5
GNAO1 MPP3
GNAO1 CD200
GNAO1 DCTN1
GNAO1 TSC2
GNAO1 CYP3A4
GNAO1 SPTBN1
GNAO1 POFUT1
GNAO1 SLC9A6
GNAO1 RPL29
GNAO1 CFLAR
GNAO1 RAB5B
GNAO1 ZNF167
GNAO1 PDK2
GNAO1 PEA15
GNAO1 LOC729602
GNAO1 H3F3B
GNAO1 YWHAB
GNAO1 NNT
GNAO1 SLC6A6
GNAO1 DPP6
GNAO1 KIAA0513
GNAO1 USP11
GNAO1 KIAA0195
GNAO1 TRO
GNAO1 MPG
GNAO1 PTPN1
GNAO1 RXRB
GNAO1 FTO
GNAO1 C16orf45
GNAO1 CES2
GNAO1 SMARCD1
GNAO1 SERPINB1
GNAO1 HRG
GNAO1 MDM4
GNAO1 PTPN5
GNAO1 BBS9
GNAO1 MAP2
GNAO1 LOC91316
GNAO1 BCAM
GNAO1 GNAQ
GNAO1 PDXDC1
GNAO1 G6PD
GNAO1 GSK3A
GNAO1 PSG3
GNAO1 CACNB3
GNAO1 NR2C1
GNAO1 ATP6V0A1
GNAO1 CHRND
GNAO1 CDK9
GNAO1 ATXN1
GNAO1 PAK1
GNAO1 SYN1
HSPG2 FOXF2
HSPG2 ATP5F1
MRPL28 FAM175B
MRPL28 EIF2AK2
MRPL28 YWHAH
MRPL28 ACAA1
MRPL28 SNRPN
MRPL28 ANXA13
HIF1A TMEM131
HIF1A YY1
HIF1A RRM1
HIF1A SPCS2
HIF1A LIMK2
HIF1A GNG10
HIF1A PSMD6
HIF1A BIRC2
HIF1A MSH6
HIF1A CBFB
HIF1A RCOR1
HIF1A CYCS
HIF1A EED
HIF1A DAD1
HIF1A UBE4A
HIF1A CDC7
HIF1A YWHAQ
HIF1A MLH3
HIF1A HNRNPU
HIF1A SUMO1
HIF1A HNRNPK
HIF1A GOLGA4
HIF1A H3F3A
HIF1A ALDH18A1
HIF1A MAPRE1
HIF1A PSMC6
HIF1A CD63
HIF1A RCN2
HIF1A PDIA6
HIF1A SAFB
HIF1A COMT
HIF1A ENO1
HIF1A USP10
HIF1A SRP9
HIF1A TAF7
HIF1A CCNB1
HIF1A CNN3
HIF1A SFPQ
HIF1A TDG
HIF1A ALDH6A1
HIF1A GCSH
GCGR FUS
GCGR GPER
GCGR FLT4
GCGR SFRS3
GCGR LYZ
GCGR TFE3
GCGR B4GALT1
GCGR CCL22
GCGR GRM1
GCGR H3F3A
GCGR CNP
GCGR TMEM106A
GCGR CD22
GCGR TRIM21
GCGR HMHA1
GCGR VASP
GCGR GATA2
GCGR GZMM
GCGR SLC2A5
GCGR SLC2A4
GCGR ID3
GCGR IFNA21
GCGR AGPAT1
IFNGR1 SMN2
IFNGR1 TMPO
IFNGR1 HMGN3
IFNGR1 HMGN2
IFNGR1 AZIN1
IFNGR1 PSMD6
IFNGR1 CYCS
IFNGR1 HNRNPU
IFNGR1 DHX38
IFNGR1 TAF11
IFNGR1 PUM1
IFNGR1 TOMM20
IFNGR1 CLTC
IFNGR1 RBBP4
IFNGR1 LOC728849
IFNGR1 CBX1
IFNGR1 NUP188
IFNGR1 OGDH
IFNGR1 LBR
IFNGR1 AMD1
IFNGR1 ANXA7
IFNGR1 MAPK1IP1L
IFNGR1 SFRS3
IFNGR1 NARS
IFNGR1 NCOR2
IFNGR1 AP2M1
IFNGR1 PSMA3
IFNGR1 HNRNPK
IFNGR1 RPIA
IFNGR1 PSMA4
IFNGR1 PCBP1
IFNGR1 UBXN4
IFNGR1 EFR3A
IFNGR1 TOP2A
IFNGR1 ANKRD46
IFNGR1 RRAGA
IFNGR1 RCN2
IFNGR1 CNP
IFNGR1 SRP14
IFNGR1 COMT
IFNGR1 PPP1R11
IFNGR1 EIF4H
IFNGR1 HTATSF1
IFNGR1 M6PR
IFNGR1 EBNA1BP2
IFNGR1 GTF2F1
IFNGR1 PKP1
IFNGR1 RBBP7
IFNGR1 PRSS3
IFNGR1 RPA2
IFNGR1 SSR1
IFNGR1 BLMH
IFNGR1 RHEB
IFNGR1 CKAP5
IFNGR2 GPR17
IFNGR2 TH
IFNGR2 PPP2R1B
IFNGR2 NCKAP1L
IFNGR2 MFGE8
IFNGR2 TBXA2R
IFNGR2 HLA-C
IFNGR2 SPTAN1
IFNGR2 TTYH2
IFNGR2 AKT1
IFNGR2 IKBKE
IFNGR2 AANAT
IFNGR2 MAPKAPK3
IFNGR2 ARHGAP1
IFNGR2 CENPB
IFNGR2 DRG2
IFNGR2 AHDC1
IFNGR2 LTBP1
IFNGR2 CYP2F1
IFNGR2 CDKL5
IFNGR2 DGKQ
IFNGR2 CELP
IFNGR2 TGOLN2
IFNGR2 DNASE1
IFNGR2 TFE3
IFNGR2 PDE6G
IFNGR2 HLA-DPB1
IFNGR2 ODF1
IFNGR2 RNPS1
IFNGR2 SMARCC2
IFNGR2 RRAGB
IFNGR2 MN1
IFNGR2 HMGA2
IFNGR2 LOC91316
IFNGR2 NCAPD3
IFNGR2 FTO
IFNGR2 POU4F1
IFNGR2 USP11
IFNGR2 SMARCD1
IFNGR2 EDEM1
IFNGR2 PAPPA
IFNGR2 WAS
IFNGR2 BNIP1
IFNGR2 PTPN5
IFNGR2 INHA
IFNGR2 MFAP5
IFNGR2 HSD17B3
IFNGR2 CYP4A11
IFNGR2 PCDH1
IFNGR2 INPP5K
IFNGR2 HMOX1
IFNGR2 SLC5A2
IFNGR2 POP1
IFNGR2 ATM
IFNGR2 GSTP1
IFNGR2 RABGGTA
IFNGR2 SLC1A2
IFNGR2 PRM2
IFNGR2 PTPRN
IFNGR2 CLK2
IFNGR2 PAX8
IFNGR2 SLC38A3
IFNGR2 SLAMF1
ARHGAP4 BCL2L1
ARHGAP4 THAP11
ARHGAP4 MYBPH
ARHGAP4 BST2
ARHGAP4 ATP6V1E1
ARHGAP4 RABGGTA
ARHGAP4 TIMM17A
ARHGAP4 REG1P
ARHGAP4 CCL22
ARHGAP4 KIAA0247
ARHGAP4 GNA11
ARHGAP4 DUSP7
ARHGAP4 CTAG1B
NDRG1 YWHAZ
NDRG1 ITPK1
NDRG1 JOSD1
ACADL FECH
ARHGAP1 AVPR1B
ARHGAP1 ADD1
ARHGAP1 PRKAG1
ARHGAP1 SPTB
ARHGAP1 MEN1
ARHGAP1 SF1
ARHGAP1 LEPROT
ARHGAP1 SLC30A3
ARHGAP1 OGDH
ARHGAP1 DLG4
ARHGAP1 DVL3
ARHGAP1 GRK6
ARHGAP1 MPP2
ARHGAP1 OAS2
ARHGAP1 TAGLN2
ARHGAP1 HCG8
ARHGAP1 PCCA
ARHGAP1 TSC22D1
ARHGAP1 AGER
ARHGAP1 PCDHGC3
ARHGAP1 SMARCD1
ARHGAP1 CSNK2A1
ARHGAP1 SNAP25
ARHGAP1 LOC91316
ARHGAP1 MYD88
ARHGAP1 INPP5D
ARHGAP1 GH2
ARHGAP1 ZNF177
ARHGAP1 ECHS1
ARHGAP1 SUPT4H1
ARHGAP1 UBC
ARHGAP1 ZNF37A
ARHGAP1 PAK1
ARHGAP1 CTNND2
ARHGAP1 ACSL1
ARHGAP1 GCM1
ARHGAP1 KLHDC3
ARHGAP1 KIAA0195
ARHGAP1 MADD
ARHGAP1 IGF2R
ARHGAP1 ASMT
ARHGAP1 ZNF167
ARHGAP1 B4GALT1
ARHGAP1 CCL22
ARHGAP1 PHKG1
ARHGAP1 SLC14A2
ARHGAP1 TRO
ARHGAP1 PTGER3
ARHGAP1 FTO
ARHGAP1 TMED10P
ARHGAP1 BNIP1
ARHGAP1 PTPN5
ARHGAP1 HERC1
ARHGAP1 MPO
ARHGAP1 G6PD
ARHGAP1 TNFAIP1
ARHGAP1 PSD
ARHGAP1 PDE6G
ARHGAP1 UPF1
ARHGAP1 FABP3
ARHGAP1 DCTN1
ARHGAP1 FLT1
ARHGAP1 CNTD1
ARHGAP1 SKP1
ARHGAP1 FANCC
ARHGAP1 S100A7
ARHGAP1 DDB1
ARHGAP1 REEP5
ARHGAP1 KIAA0513
ARHGAP1 NFIC
ARHGAP1 ERCC4
ARHGAP1 SALL2
ARHGAP1 LTK
ARHGAP1 CD8B
ARHGAP1 NPAT
ARHGAP1 C4orf8
ARHGAP1 KCNJ4
ARHGAP1 SECISBP2L
ARHGAP1 RNF144A
ARHGAP1 MME
ARHGAP1 TUB
ARHGAP1 NCKAP1L
ARHGAP1 SDC4
ARHGAP1 USP4
ARHGAP1 LOC728849
ARHGAP1 DRG2
ARHGAP1 HADHB
ARHGAP1 SLC9A3R2
ARHGAP1 NAP1L3
ARHGAP1 AP2B1
ARHGAP1 RNPS1
ARHGAP1 LPCAT3
ARHGAP1 TH
ARHGAP1 CYP2C19
ARHGAP1 ZWINTAS
ARHGAP1 ATP6V0A1
ARHGAP1 REG1A
ARHGAP1 RRAGB
ARHGAP1 WARS
ARHGAP1 CES2
ARHGAP1 REG1P
ARHGAP1 MGAT5
ARHGAP1 BBS9
ARHGAP1 HLA-DQA1
ARHGAP1 PDK2
ARHGAP1 SCN1B
ARHGAP1 FUT2
ARHGAP1 CHRNE
ARHGAP1 PTPRN
ARHGAP1 PPP3CB
ARHGAP1 FUCA1
PPM1F TGFBR2
PPM1F MADD
PPM1F RNPS1
PPM1F CSK
PPM1F SPG7
PPM1F PSMD7
PPM1F SKP1
PPM1F ERCC4
PPM1F TALDO1
PPM1F HADHB
PPM1F UPF1
PPM1F ALDH9A1
PPM1F JOSD1
PPM1F PRKACA
PPM1F AP3D1
PPM1F FCGRT
PPM1F TSC1
HMOX1 ZRSR2
PPM1A KIAA0247
PPM1A CNP
PPM1A PIGF
PPM1A SFRS3
PPM1A IRF9
PPM1A RASSF2
PPM1A GMFB
PPM1A PSMA3
PPM1A IK
PPM1A ATP2B1
PPM1A SRRD
PPM1A HLA-A
PPM1A PGK1
PRLR ARFIP2
PRLR SPINK1
C4BPA BCAM
C4BPA SLC6A6
C4BPA FUT6
C4BPA PDK2
C4BPA CHERP
C4BPA CDH1
C4BPA GRM1
C4BPB PKLR
C4BPB HSD17B3
C4BPB LIPE
C4BPB CARS
C4BPB ALX1
C4BPB ABP1
C4BPB C9
C4BPB GP9
C4BPB EDN2
C4BPB PPT2
C4BPB UGP2
EGR1 ZFP36
HOXA5 SNAPC3
GYPE RYR1
GYPE CD151
GYPE NUP188
GYPE IFNA21
XDH SNX17
XDH COX5A
XDH IL2RG
XDH ARPC1A
XDH CORO1B
XDH SSR4
HCP5 PLCB2
PPP6C CSNK1A1
PPP6C ADD1
PPP6C MAPK1
PPP6C MATR3
PPP6C ATXN10
MSMB MYOM1
MSMB PTPRH
MSMB HMOX2
HLA-DQB2 TAF7
HLA-DQB2 HSPA13
HLA-DQB2 ANKRD46
HLA-DQB2 RRAGA
HLA-DQB2 HMGN2
HLA-DQB2 SLC25A46
HLA-DQB2 PUM1
HLA-DQB2 IGL@
HLA-DQB2 HNRNPU
HLA-DQB2 RBBP4
HLA-DQB2 PSMA3
HLA-DQB2 MAPK1IP1L
HLA-DQB2 SNRPN
HLA-DQB2 ZNF76
HLA-DQB2 EBNA1BP2
HLA-DQB2 CKAP5
CX3CL1 TNFRSF25
ANXA13 AVPR1B
ANXA13 GSK3A
ANXA13 KIAA0232
ANXA13 N4BP2L2
ANXA13 FMR1
ANXA13 CCR9
ANXA13 LARS2
ANXA13 AP2B1
ANXA13 RNF113A
ANXA13 HERPUD1
ANXA13 TEC
ANXA13 DHRS2
ANXA13 TATDN2
ANXA13 NR5A1
ANXA13 C16orf45
ANXA13 SRD5A1
ANXA13 FLT1
ANXA13 PRTN3
ANXA13 APPBP2
ANXA13 IGL@
ANXA13 KIAA0240
ANXA13 BMI1
ANXA13 HERC1
ANXA13 MCM6
ANXA13 MGAT3
ANXA13 TP53BP1
ANXA13 MERTK
ANXA13 ALDH7A1
ANXA13 MLLT11
ANXA13 CALML3
ANXA13 SDC4
ANXA13 CSTF3
ANXA13 CLUL1
ANXA13 TCHH
ANXA13 BLMH
LMO2 TGFBI
LMO2 IGHA1
CLNS1A MORC3
CLNS1A ZCCHC11
CLNS1A ACTG1
CLNS1A RPL6
CLNS1A PSMD6
CLNS1A CTNNB1
CLNS1A ATP5J
CLNS1A ATP5O
CLNS1A GTF2A2
CLNS1A RPA2
CLNS1A ACADM
CLNS1A RPL41
CLNS1A EIF3I
CLNS1A RAB32
CLNS1A PHKB
CLNS1A RBM34
CLNS1A SLC35A1
CLNS1A DUSP1
CLNS1A TRA2B
CLNS1A PGK1
CLNS1A RPL36A
CLNS1A RPS27A
CLNS1A TTC3
CLNS1A KRT20
CLNS1A EIF1AP1
CLNS1A ESD
CLNS1A LOC201229
CLNS1A RABGGTB
CLNS1A RPS3A
CLNS1A ZNF91
CLNS1A SFRS11
CLNS1A DECR1
CLNS1A PPID
CLNS1A POU2F2
CLNS1A PPP2R5C
CDK6 PLK3
KCNQ2 PYGL
KCNQ2 NHLH1
CYP1A1 XK
PAX6 NHLH1
PAX6 ALDH1A3
MRPL3 PHF16
MRPL3 YY1
MRPL3 VBP1
MRPL3 SSRP1
MRPL3 PSMD6
MRPL3 CTNNB1
MRPL3 SSBP1
MRPL3 CCK
MRPL3 FH
MRPL3 COX6B1
MRPL3 VDAC1
MRPL3 DAD1
MRPL3 ACADM
MRPL3 CDC7
MRPL3 CALCOCO2
MRPL3 HNRNPK
MRPL3 HNRNPM
MRPL3 PSMA4
MRPL3 TM9SF2
MRPL3 B4GALT1
MRPL3 ATP5G3
MRPL3 HNRNPA2B1
MRPL3 COMT
MRPL3 ESD
MRPL3 C11orf58
MRPL3 SNRPB
MRPL3 MCFD2
MRPL3 PAFAH1B1
MRPL3 PSMB5
MRPL3 CNN3
MRPL3 UBE2N
MRPL3 H2AFZ
MRPL3 KRT10
MRPL3 PSMB4
MRPL3 ATP13A3
RPUSD2 ZNF146
RPUSD2 TSC22D1
RPUSD2 GNPDA1
RPUSD2 TNFAIP1
RPUSD2 CPE
RPUSD2 CUX1
RPUSD2 DDOST
RPUSD2 PXN
RPUSD2 TOP2B
RPUSD2 UBE2N
PAX2 LLGL1
PAX2 KLF4
PAX2 LAD1
PAX2 DIO2
PAX2 LAMB3
PAX2 IL8
PTPN3 PKLR
PTPN3 GUCY2D
PTPN3 MYB
PTPN3 SLC30A3
PTPN2 ITPKC
SCRN1 H3F3B
SCRN1 NAP1L3
SCRN1 PSMD7
SCRN1 MAP2K1
SCRN1 CLTC
SCRN1 SEPT7
SCRN1 TUBA1A
SCRN1 SFRS4
SCRN1 ATP6AP1
SCRN1 NTRK2
SCRN1 DGCR6
SCRN1 AP2M1
SCRN1 PEA15
SCRN1 YWHAH
SCRN1 RGS1
SCRN1 NNT
SCRN1 KIAA0513
SCRN1 ATP6V0C
SCRN1 MDC1
SCRN1 TRO
SCRN1 HK1
SCRN1 RTN1
SCRN1 KIAA0226
SCRN1 ALDH6A1
SCRN1 PCDHGC3
SCRN1 SNRPN
SCRN1 SALL2
SCRN1 TAX1BP1
SCRN1 SNAP25
SCRN1 DAZAP2
SCRN1 EIF2AK2
SCRN1 ABLIM1
SCRN1 ATXN1
KCNQ1 CD52
KCNQ1 SPI1
KCNQ1 MFGE8
KCNQ1 CDC25A
KCNQ1 AFF3
KCNQ1 RPS7
KCNQ1 CDC2L5
KCNQ1 IL2
KCNQ1 FMOD
PTPN7 POU6F1
PAX8 CCL2
PAX8 PPP2R1B
PAX8 STMN1
PAX8 MMP11
PAX8 MFGE8
PAX8 CHRNE
PAX8 HP
PAX8 KRT32
PAX8 AGER
PAX8 ITIH4
PAX8 FLT4
PAX8 MICB
PAX8 CHKB
PAX8 CNTD1
PAX8 KANK1
PAX8 MPP2
PAX8 TNXB
PAX8 FASTK
PAX8 RUNX1
PAX8 TH
PAX8 DUSP7
PAX8 CCL22
PAX8 REG3A
PAX8 TBXA2R
PAX8 RNASE3
PAX8 AQP2
PAX8 KIAA0195
PAX8 DRG2
PAX8 F13B
PAX8 EFEMP2
PAX8 HMGA2
PAX8 MFAP4
PAX8 HPN
PAX8 SMARCD1
PAX8 BNIP1
PAX8 C4orf8
PAX8 CXCL9
PAX8 INPP5J
PAX8 PSD
PAX8 STAT5B
PAX8 ADRB3
PAX8 ATP6V0A1
PAX8 CHRND
PAX8 MPO
PAX8 DGCR6
PAX8 SLAMF1
PTPN5 AVPR1B
PTPN5 SMARCC2
PTPN5 RGL2
PTPN5 HLA-DQA1
PTPN5 MFGE8
PTPN5 PRKAG1
PTPN5 AGER
PTPN5 CAP1
PTPN5 CPZ
PTPN5 MYL3
PTPN5 IKBKE
PTPN5 GCM1
PTPN5 TRH
PTPN5 RBM15B
PTPN5 ZNF141
PTPN5 MVK
PTPN5 DLG4
PTPN5 GRK6
PTPN5 MPP2
PTPN5 CLOCK
PTPN5 DHRS2
PTPN5 SLC9A6
PTPN5 KLF4
PTPN5 GLA
PTPN5 TAGLN2
PTPN5 NNT
PTPN5 DAZL
PTPN5 DOC2B
PTPN5 AQP2
PTPN5 MEN1
PTPN5 YWHAB
PTPN5 NR2C1
PTPN5 SMARCD1
PTPN5 LOC201229
PTPN5 CYP3A4
PTPN5 MDM4
PTPN5 GPR3
PTPN5 SNAP25
PTPN5 LOC91316
PTPN5 GH2
PTPN5 PDXDC1
PTPN5 CXCL9
PTPN5 INPP5J
PTPN5 ACSL1
PTPN5 GSK3A
PTPN5 CPB1
PTPN5 C4orf6
PTPN5 GFRA2
PTPN5 ZNF37A
PTPN5 AR
PTPN5 VPS72
PTPN5 ENOX2
PTPN5 STMN1
PTPN5 MMP11
PTPN5 RPL8
PTPN5 MAP1A
PTPN5 GRIA2
PTPN5 HP
PTPN5 ZNF132
PTPN5 PROL1
PTPN5 ST14
PTPN5 UROD
PTPN5 SLC14A2
PTPN5 MADD
PTPN5 CHIC1
PTPN5 ASMT
PTPN5 ZNF167
PTPN5 ITPKC
PTPN5 SLC5A11
PTPN5 HLA-DQB1
PTPN5 UGP2
PTPN5 B4GALT1
PTPN5 CCL22
PTPN5 CTLA4
PTPN5 ODF1
PTPN5 TTC1
PTPN5 KIAA0195
PTPN5 TRO
PTPN5 PTGER3
PTPN5 EFEMP2
PTPN5 TUB
PTPN5 RTN1
PTPN5 FTO
PTPN5 PTCRA
PTPN5 PTPN1
PTPN5 NCAPD3
PTPN5 BNIP1
PTPN5 BNIP2
PTPN5 MPG
PTPN5 BCAM
PTPN5 GALK1
PTPN5 TAF1
PTPN5 SLC3A2
PTPN5 G6PD
PTPN5 SDC4
PTPN5 PSD
PTPN5 PAK1
PTPN5 PDE6B
PTPN5 MPP3
PTPN5 CRYBB1
PTPN5 ATP6V0A1
PTPN5 PRDM2
PTPN5 SNRPN
PTPN5 SYN1
PTPN5 ZNF238
PTPN5 CIRBP
PTPN5 HERC1
PTPN5 ZNF177
PTPN5 UPF1
PTPN5 FABP3
PTPN5 CFLAR
PTPN5 CES2
PTPN5 FLT1
PTPN5 SNX17
PTPN5 SLC10A2
PTPN5 MLH1
PTPN5 SKP1
PTPN5 ACVR1B
PTPN5 FHL3
PTPN5 PML
PTPN5 S100A7
PTPN5 KIAA0513
PTPN5 RNF113A
PTPN5 TBXA2R
PTPN5 BBS9
PTPN5 CTF1
PTPN5 IL1RN
PTPN5 F13B
PTPN5 HMGA2
PTPN5 FEV
PTPN5 ETV2
PTPN5 SATB1
PTPN5 PPP3CA
PTPN5 LTK
PTPN5 CD8B
PTPN5 APOC3
PTPN5 NPAT
PTPN5 GSTT1
PTPN5 C4orf8
PTPN5 KCNJ4
PTPN5 ACOX2
PTPN5 EIF2AK2
PTPN5 STAT5B
PTPN5 SECISBP2L
PTPN5 IFNA21
PTPN5 HLA-DOB
PTPN5 RNF144A
PTPN5 DCTN1
PTPN5 PDE4B
PTPN5 SLAMF1
PTPN5 NCKAP1L
PTPN5 MPO
PTPN5 USP4
PTPN5 CRYAA
PTPN5 MAP2K5
PTPN5 FMR1
PTPN5 BTN2A2
PTPN5 P2RX5
PTPN5 ELF4
PTPN5 SPTBN1
PTPN5 DRG2
PTPN5 RPS2
PTPN5 HADHB
PTPN5 CHIT1
PTPN5 DGKQ
PTPN5 IL1R2
PTPN5 DNASE1
PTPN5 LOC729602
PTPN5 ARHGDIB
PTPN5 LPCAT3
PTPN5 C16orf45
PTPN5 SCN1B
PTPN5 ZWINTAS
PTPN5 PDE6G
PTPN5 RENBP
PTPN5 REG1A
PTPN5 NRGN
PTPN5 WARS
PTPN5 PRKCG
PTPN5 USP11
PTPN5 IL32
PTPN5 MGAT5
PTPN5 NAGA
PTPN5 SNRPC
PTPN5 LMNA
PTPN5 RASA2
PTPN5 NFIC
PTPN5 CYP4A11
PTPN5 KLRK1
PTPN5 PCDH1
PTPN5 FOLR1
PTPN5 GRIN2C
PTPN5 POFUT1
PTPN5 PDK2
PTPN5 CYP2C19
PTPN5 FUT2
PTPN5 CHRND
PTPN5 GNA11
PTPN5 PTPRN
PTPN5 FUCA1
PTPN5 ESD
PTPN4 AVPR1B
PTPN4 AOC2
PTPN4 RBM15B
PTPN4 TNFAIP1
PTPN4 PSMD2
PTPN4 KRT2
PTPN4 TNFRSF14
PTPN4 MYLPF
PTPN4 FAM189A2
PTPN4 CNTD1
PTPN4 SFRS4
PTPN4 DGCR6
PTPN4 NUP188
PTPN4 CSTF3
PTPN4 TNFRSF4
PTPN4 PXN
PTPN4 PTTG1IP
PTPN4 APPBP2
PTPN4 CNP
PTPN4 MDC1
PTPN4 WARS
PTPN4 KIAA0226
PTPN4 TP53BP1
PTPN4 HTATSF1
PTPN4 NAGA
PTPN4 TMED10P
PTPN4 CSNK2A1
PTPN4 BBS9
PTPN4 DAZAP2
PTPN4 SEMA3F
PTPN4 PPP2CB
PTPN4 ATP6V1E1
PTPN4 PSD
PTPN4 SECISBP2L
PTPN4 BMPR2
TMEM115 APOB
TMEM115 PLXNA3
TMEM115 PDK4
TMEM115 STAR
TMEM115 NPPC
GINS1 POLA2
GINS1 AOC2
GINS1 CYB5R3
GINS1 HMGN1
GINS1 HSP90B1
GINS1 USP7
GINS1 KIF14
GINS1 GTF2A2
GINS1 YY1
GINS1 RB1CC1
GINS1 RBM15B
GINS1 CBX1
GINS1 IL8RB
GINS1 ARHGEF7
GINS1 FAM175B
GINS1 MARCKS
GINS1 PTP4A1
GINS1 B4GALT1
GINS1 TOP2B
GINS1 PHKG1
GINS1 MAPK1IP1L
GINS1 SRF
GINS1 RCN2
GINS1 WARS
GINS1 ABO
GINS1 DYRK1A
GINS1 MCM2
GINS1 MIA3
GINS1 ATXN10
GINS1 WEE1
GINS1 CTNNB1
GINS1 ZNF638
GINS1 MAPRE1
GINS1 SSR1
GINS1 EBP
GINS1 COPB1
GINS1 TXNRD1
GINS1 IL8
TPBG CNTNAP1
TPBG LMNA
TPBG PHEX
ATOX1 ATXN2
SLC39A9 MYH10
SLC39A9 RBM6
SLC39A9 CDH15
SLC39A9 COL11A2
SLC39A9 LIMK2
SLC39A9 GLA
SLC39A9 ST14
SLC39A9 MYLPF
SLC39A9 MAP2K5
SLC39A9 FMR1
SLC39A9 NCAM1
SLC39A9 SLC30A3
SLC39A9 RNF113A
SLC39A9 PDHX
SLC39A9 STAT3
SLC39A9 SSTR3
SLC39A9 PXN
SLC39A9 TRIM32
SLC39A9 B4GALT1
SLC39A9 NFKB2
SLC39A9 ZWINTAS
SLC39A9 NPR2
SLC39A9 IFI35
SLC39A9 TSNAX
SLC39A9 TMEM106A
SLC39A9 FLT1
SLC39A9 EIF1AP1
SLC39A9 CUX1
SLC39A9 RCN2
SLC39A9 DCUN1D4
SLC39A9 PRF1
SLC39A9 NAGA
SLC39A9 LTK
SLC39A9 PTPN1
SLC39A9 CASC3
SLC39A9 PCDH1
SLC39A9 RBBP7
SLC39A9 PDE6B
SLC39A9 CDK2
SLC39A9 TLR1
SLC39A9 ZNF132
SLC39A9 ZNF37A
SLC39A9 CKAP5
DDR2 ZNF157
DDR2 NOTCH4
DDR2 HK3
DDR2 RTN1
DDR2 LIMK2
DDR2 PFN2
DDR2 HNRNPK
DDR2 TAGLN2
DDR2 TOP2B
DDR2 RAB32
PSD AVPR1B
PSD COL11A2
PSD ACAP1
PSD SPTB
PSD MEN1
PSD AKT1
PSD GCM1
PSD RBM15B
PSD SLC30A3
PSD RREB1
PSD SMG7
PSD CYP2F1
PSD MPP3
PSD MPP2
PSD ATP6AP1
PSD RFTN1
PSD GOLGA1
PSD MARCKS
PSD IP6K1
PSD CYP2C19
PSD HCG8
PSD MAPRE2
PSD ARHGEF12
PSD AQP2
PSD AQP3
PSD SLC38A3
PSD AGER
PSD B4GALT1
PSD PCDHGC3
PSD SMARCD1
PSD HRG
PSD SERPINB4
PSD CSNK2A1
PSD SNAP25
PSD LOC91316
PSD MYD88
PSD MBTPS1
PSD HYAL2
PSD INPP5J
PSD GSK3A
PSD PKIA
PSD SLC2A1
PSD SUPT4H1
PSD BMPR2
PSD PAK1
PSD VPS72
PSD STMN1
PSD SPTAN1
PSD FOXI1
PSD TNFRSF14
PSD CNTN1
PSD NPTX1
PSD AANAT
PSD PITPNA
PSD CHKB
PSD KIAA0195
PSD MADD
PSD SLC9A6
PSD ZNF167
PSD H3F3B
PSD TNFRSF4
PSD CCL22
PSD NPEPPS
PSD EPHB3
PSD ODF1
PSD RNPS1
PSD TRO
PSD HERC1
PSD PPP1R10
PSD NFIC
PSD PTPN1
PSD ACO2
PSD BNIP1
PSD FTO
PSD TNK2
PSD GNAQ
PSD VAV1
PSD MPO
PSD SDC4
PSD RING1
PSD PDE6B
PSD CDKL5
PSD USP11
PSD ATP6V0A1
PSD FLOT2
PSD DGCR6
PSD SLC18A1
PSD ATXN2
PSD PPP2R5B
PSD CD19
PSD PKM2
PSD PI4KB
PSD PI4KA
PSD CLOCK
PSD STXBP1
PSD KRT2
PSD ABL1
PSD ATP5B
PSD FLT4
PSD DCTN1
PSD TSC2
PSD ITIH4
PSD SH3GL3
PSD TSC1
PSD CNTD1
PSD TNFAIP1
PSD TEF
PSD USF2
PSD PSMD7
PSD TAX1BP1
PSD SETMAR
PSD RAB1A
PSD GNB1
PSD CD68
PSD KIAA0226
PSD ENO2
PSD HTATSF1
PSD SALL2
PSD LTK
PSD ACHE
PSD ARHGEF1
PSD SNRPN
PSD SEMA3C
PSD SGK1
PSD ACOX2
PSD AK1
PSD ATP6V1E1
PSD STAT5B
PSD ADRB3
PSD ABCA3
PSD AGPAT1
PSD MYT1
PSD ZNF134
PSD SLAMF1
PSD PPP2R1A
PSD CLTC
PSD CHGB
PSD ERCC4
PSD AP3S2
PSD MPRIP
PSD BAD
PSD LOC728849
PSD GCDH
PSD DRG2
PSD PGC
PSD WASF3
PSD RGL2
PSD AP2B1
PSD NUP188
PSD DNASE1
PSD LPCAT3
PSD TH
PSD YWHAB
PSD MSX1
PSD AP1B1
PSD PDE6G
PSD RENBP
PSD RRAGA
PSD HLA-DOB
PSD RRAGB
PSD ATP1B2
PSD REG1A
PSD MDC1
PSD WARS
PSD CASC3
PSD CES2
PSD LMAN1
PSD LMNA
PSD NOMO1
PSD BBS9
PSD BMP4
PSD NRL
PSD RABGGTA
PSD GOLGB1
PSD ZNF91
PSD CHRND
PSD GNA11
PSD PTPRO
PSD PPP3CA
PSD PPP3CB
PSD POU2F2
PSD FUCA1
NNMT CLCNKA
NNMT GTF2E1
NNMT PCDHGC3
NNMT LY9
GLIPR1 GABRE
GLIPR1 UPF1
GLIPR1 ARR3
NRF1 YY1
NRF1 RPL41
NRF1 PTGES3
NRF1 CCL8
NRF1 FUBP1
NRF1 PUM1
NRF1 VAT1
NRF1 MYL3
NRF1 CDSN
NRF1 LEPROT
NRF1 PFDN5
NRF1 STIP1
NRF1 RBBP4
NRF1 RBM15B
NRF1 CBX1
NRF1 OAS1
NRF1 HERPUD1
NRF1 CHIC1
NRF1 LAMB3
NRF1 BCLAF1
NRF1 IFI44L
NRF1 SATB1
NRF1 SLC35A1
NRF1 PSMA4
NRF1 RAB35
NRF1 UBXN4
NRF1 PTP4A1
NRF1 SRD5A1
NRF1 RRAGA
NRF1 PLK3
NRF1 BBS9
NRF1 CETP
NRF1 CNP
NRF1 MDC1
NRF1 NAT6
NRF1 MC4R
NRF1 EIF1AP1
NRF1 UTP14C
NRF1 RAE1
NRF1 HTATSF1
NRF1 ACOX2
NRF1 AZIN1
NRF1 ZNF711
NRF1 NOTCH3
NRF1 ZKSCAN1
NRF1 ZNF143
NRF1 BCL9
NRF1 ZNF91
NRF1 UBC
NRF1 COX7C
NRF1 PPP2R5C
MOG FLII
PTDSS1 KIF14
PTDSS1 MYH9
PTDSS1 CKAP5
PTDSS1 GNG10
PTDSS1 SGCB
PTDSS1 IDS
PTDSS1 OAT
PTDSS1 PRPF18
PTDSS1 GLUL
PTDSS1 BMS1
PTDSS1 EIF4H
PTDSS1 NAGA
PTDSS1 LOC100128792
PTDSS1 FLT1
PTDSS1 TMEM131
PTDSS1 CSNK2A2
PTDSS1 FECH
PTDSS1 CEACAM4
BAG1 RABGGTB
BAG1 GFPT1
BAG1 AKR1B1
VEGFC GPR17
VEGFC PRKCH
VEGFC FXYD3
VEGFC RRAD
VEGFC ADAM11
VEGFC STXBP2
VEGFC GSTT1
VEGFC ASNA1
VEGFC SIM2
VEGFC SPI1
VEGFC APOB
VEGFC CLEC3B
VEGFC AQP1
VEGFC NCAM1
VEGFC TGOLN2
VEGFC KLF4
VEGFC POLD4
VEGFC RENBP
VEGFC MAP1A
VEGFC ODF1
VEGFC AQP2
VEGFC CENPI
VEGFC NRGN
VEGFC F13B
VEGFC HMGA2
VEGFC CTLA4
VEGFC PRM2
VEGFC IGL@
VEGFC PTGIS
VEGFC ANG
VEGFC GYPB
VEGFC CXCL11
VEGFC SNRPC
VEGFC CYP3A4
VEGFC FGF4
VEGFC KIAA0226
VEGFC SERPINB2
VEGFC BCAM
VEGFC GH2
VEGFC TAF1
VEGFC CXCL9
VEGFC INPP5J
VEGFC POP1
VEGFC ADRB3
VEGFC MYBPC2
VEGFC GFRA2
VEGFC PAK1
VEGFC SYN1
GIF DRD1
KMO NPM1
MYO1F NAPG
MYO1F EDNRA
MYO1F GJA5
MYO1F CHRND
MYO1C BATF
MYO1C NEFL
RPS7 RPS10
RPS7 RPS17
RPS7 RPS16
RPS7 RPL8
RPS7 RPL9
RPS7 RPL6
RPS7 EEF1A1
RPS7 RPL27A
RPS7 RPS18
RPS7 RPSAP12
RPS7 RPL35A
RPS7 RPS15A
RPS7 RPS6
RPS7 RPS5
RPS7 NACA
RPS7 RPS3
RPS7 RLN1
RPS7 MUC5B
RPS7 RPS9
RPS7 RPS8
RPS7 RPL35
RPS7 BTG2
RPS7 CDKL5
RPS7 NEFL
RPS7 AHDC1
RPS7 RPL13A
RPS7 GLI1
RPS7 TNFRSF9
RPS7 SPTAN1
RPS7 EDN2
RPS7 RPS19
RPS7 KIAA0513
RPS7 WNT2B
RPS7 RPS27
RPS7 RPS25
RPS7 RPS21
RPS7 MAN2A2
RPS7 RPS28
RPS7 GAPDH
RPS7 REG1P
RPS7 RPL11
RPS7 RPL13
RPS7 PNOC
RPS7 SERPINB2
RPS7 RPL10A
RPS7 LOC91316
RPS7 HSD17B3
RPS7 PTPRS
RPS7 SNRPD2
RPS7 RPL4
RPS7 GNAS
RPS7 RPL34
RPS7 RPL39
RPS7 RPL31
RPS7 POMC
RPS7 RABGGTA
RPS7 RPS3A
RPS7 FAS
RPS7 HPCA
RPS7 ALPI
RPS7 RPS27A
RPS7 SMR3A
RPS6 SMARCC2
RPS6 ABP1
RPS6 KIAA0141
RPS6 FBLN1
RPS6 EIF3A
RPS6 EIF3E
RPS6 GNB2L1
RPS6 GP9
RPS6 EDN2
RPS6 PLK3
RPS6 SMR3A
RPS6 RPL13
RPS6 ATP2B3
RPS6 LPA
RPS6 EEF1G
RPS6 MMP14
RPS6 RPL8
RPS6 RPL9
RPS6 RPL6
RPS6 RPL27A
RPS6 RPS27A
RPS6 DPEP1
RPS6 NKG7
RPS6 SH3GL3
RPS6 RPS3A
RPS6 FCN2
RPS6 NACA
RPS6 NCF1C
RPS6 KIAA0040
RPS6 HIST1H2BI
RPS6 GNAS
RPS6 CHERP
RPS6 PRODH2
RPS6 ACE
RPS6 RPL35A
RPS6 RPS15A
RPS6 RPS3
RPS6 RPS17
RPS6 RPS9
RPS6 RPS8
RPS6 BTG2
RPS6 RPL13A
RPS6 RPL36A
RPS6 RPS27
RPS6 RPS23
RPS6 RPS21
RPS6 CARS
RPS6 RPS28
RPS6 RPS29
RPS6 PTPRS
RPS6 TSPO
RPS6 RPL11
RPS6 KCNJ1
RPS6 LLGL2
RPS6 HLA-C
RPS6 RPL10A
RPS6 FAS
RPS6 RBM3
RPS6 RPS16
RPS6 LIMK2
RPS6 RPS19
RPS6 RAP1GAP
RPS6 PDE1C
RPS6 NAP1L1
RPS6 RPL23
RPS6 ATP5G2
RPS6 WNT2B
RPS6 PRKCG
RPS6 NPM1
RPS6 hCG_2024410
RPS6 CYP4A11
RPS6 RPL39
RPS6 RPL34
RPS6 NEFL
RPS6 POU2F2
RPS6 RAE1
RPS5 UBE3A
RPS5 RPS17
RPS5 RPS16
RPS5 EEF1G
RPS5 RPL6
RPS5 RPS19
RPS5 RPL18A
RPS5 EIF3E
RPS5 AKT1
RPS5 RPS3
RPS5 NNAT
RPS5 RPL31
RPS5 TSC2
RPS5 DPEP1
RPS5 RPS9
RPS5 RPS8
RPS5 ARVCF
RPS5 RPL29
RPS5 RPL28
RPS5 SLC9A2
RPS5 RPL18
RPS5 ITPKC
RPS5 APOH
RPS5 GNB2L1
RPS5 CLIP1
RPS5 SEMG2
RPS5 SOX4
RPS5 EEF1A1
RPS5 KIAA0513
RPS5 WNT2B
RPS5 NEFL
RPS5 RPS21
RPS5 RPS28
RPS5 RPL13
RPS5 STAT3
RPS5 ACTB
RPS5 SNRPD2
RPS5 GNAS
RPS5 MT3
RPS5 MBOAT7
RPS5 ALPI
RPS5 POU2F2
RPS3 RPL36A
RPS3 RPS10
RPS3 RPS17
RPS3 RPS16
RPS3 RPL9
RPS3 RPL6
RPS3 RPL27A
RPS3 RPS27A
RPS3 RPS18
RPS3 RPL35A
RPS3 KRT7
RPS3 RBM3
RPS3 DPEP1
RPS3 RPS9
RPS3 RPS8
RPS3 RPL29
RPS3 NAP1L1
RPS3 EIF3E
RPS3 RPL23
RPS3 RPL13A
RPS3 BRPF1
RPS3 SLC35A2
RPS3 TACSTD2
RPS3 SC65
RPS3 NKG7
RPS3 PLK3
RPS3 WNT2B
RPS3 RPS27
RPS3 TDRD9
RPS3 NACA
RPS3 PLEC1
RPS3 RPS23
RPS3 RPS28
RPS3 POLR2G
RPS3 RPL11
RPS3 RPL13
RPS3 KIAA0114
RPS3 SNRPE
RPS3 RPS3A
RPS3 ADAM2
RPS3 RPL39
RPS3 TSPO
RPS3 EEF1G
RPS3 RPL34
RPS3 GNAS
RPS3 RAPSN
RPS3 RPL10A
RPS3 NEFL
RPS3 ACTB
RPS3 POU2F2
RPS3 FBL
RPS2 PPP2R1A
RPS2 FASTK
RPS2 RPL8
RPS2 EEF1A1
RPS2 RPLP1
RPS2 NNAT
RPS2 STXBP1
RPS2 DNM1
RPS2 RNH1
RPS2 ATP5B
RPS2 STMN1
RPS2 MAPKAPK3
RPS2 SH3GL3
RPS2 SMG7
RPS2 MPP3
RPS2 TNXB
RPS2 ARHGEF1
RPS2 GNB2L1
RPS2 H3F3B
RPS2 DUSP5
RPS2 RPS17
RPS2 ACVR1
RPS2 LDHB
RPS2 ATP6V0A1
RPS2 ATP6V0C
RPS2 DHPS
RPS2 KIAA0195
RPS2 GNB1
RPS2 MAN2A2
RPS2 ENO2
RPS2 SNRPN
RPS2 SMARCD1
RPS2 ATIC
RPS2 PDXDC1
RPS2 PPP2CA
RPS2 GSK3A
RPS2 ZNF91
VDAC2 LAGE3
VDAC2 PI4KB
VDAC2 LRPAP1
VDAC2 ATP6V1E1
VDAC2 HUWE1
VDAC2 SLC9A6
VDAC2 NCOA4
VDAC2 CDC37
VDAC2 CIRBP
VDAC2 GTF2I
VDAC2 NPEPPS
VDAC2 CTF1
VDAC2 SOD1
VDAC2 QDPR
VDAC2 DFFA
VDAC2 CASC3
VDAC2 PPP1R11
VDAC2 SLC25A46
VDAC2 ARMCX6
VDAC2 IRF9
VDAC2 AZIN1
VDAC2 CUL4A
VDAC2 BAT3
VDAC2 AGPAT1
VDAC2 COPB1
VDAC1 HMGN3
VDAC1 VBP1
VDAC1 GLUL
VDAC1 GTF2A2
VDAC1 CALCOCO2
VDAC1 HNRNPM
VDAC1 FAM175B
VDAC1 NARS
VDAC1 CDC37
VDAC1 PSMA3
VDAC1 KDM4A
VDAC1 C11orf58
VDAC1 CAPN2
VDAC1 SUZ12
VDAC1 GRM4
VDAC1 PSMC1
VDAC1 PXN
VDAC1 PARP1
VDAC1 CUX1
VDAC1 EIF4H
VDAC1 ESD
VDAC1 DAG1
VDAC1 MIA3
VDAC1 ATP2B1
VDAC1 PWP1
VDAC1 PSMB5
VDAC1 TAF7
VDAC1 PSMB4
VDAC1 GTF2F1
VDAC1 UBE2N
VDAC1 RABGGTB
VDAC1 DDX5
VDAC1 NCL
VDAC1 TTC35
VDAC1 M6PR
VDAC1 PHF3
CD79B EIF2AK2
CD79B SLC5A2
CD79B RUNX1
CD79B PRPS1
BCR SMARCC2
BCR LAGE3
BCR STMN1
BCR SMARCD1
BCR MFGE8
BCR PRKCG
BCR HP
BCR MAP2
BCR FKBP5
BCR ANKRD46
BCR UBE2L3
BCR GPR31
BCR PIN1
BCR HLA-DQA1
BCR IL1R2
BCR SPTBN1
BCR CNTD1
BCR CACNA2D1
BCR MPP2
BCR TNXB
BCR TBC1D5
BCR MPRIP
BCR DNASE1
BCR TH
BCR HSD17B3
BCR TCF20
BCR GP2
BCR AQP3
BCR CNP
BCR TSC22D1
BCR MCHR1
BCR TXN2
BCR PPP1R10
BCR CES2
BCR CHERP
BCR HTATSF1
BCR PLCD1
BCR BLVRB
BCR LMNA
BCR ACO2
BCR NFIC
BCR KIAA0226
BCR MATK
BCR C4orf8
BCR ZNF135
BCR INPP5K
BCR TBCC
BCR PMS2L11
BCR CST4
BCR PAK1
BCR PPP2R5B
RPS8 SMARCC2
RPS8 WNT2B
RPS8 RPS11
RPS8 RPS10
RPS8 RPS17
RPS8 RPS16
RPS8 RPL8
RPS8 RPL9
RPS8 RPL6
RPS8 EEF1A1
RPS8 RPL27A
RPS8 RPS18
RPS8 RPL35A
RPS8 RPS15A
RPS8 RPS25
RPS8 HAAO
RPS8 STXBP2
RPS8 FBLN1
RPS8 SERPINE1
RPS8 RPS9
RPS8 NKG7
RPS8 POMC
RPS8 ZFHX3
RPS8 RPL7A
RPS8 RPL29
RPS8 RPL28
RPS8 PEA15
RPS8 NEFL
RPS8 RPL23
RPS8 RPL13A
RPS8 GAL
RPS8 H3F3B
RPS8 RPS19
RPS8 RPL36A
RPS8 RPS27
RPS8 RPS27A
RPS8 RPS23
RPS8 RPS21
RPS8 RPS28
RPS8 RPL35
RPS8 RPL11
RPS8 NACA
RPS8 RPL13
RPS8 GRPR
RPS8 ACTB
RPS8 GIPR
RPS8 RAP1GAP
RPS8 RPS3A
RPS8 GNAS
RPS8 RPL34
RPS8 RPL39
RPS8 PMS2L11
RPS8 PLCD1
RPS8 FAS
RPS8 RPL10A
RPS8 NAP1L1
RPS8 ALPI
RPS8 POU2F2
RPS8 CHERP
CSDC2 MTHFD2
CSDC2 GNAS
CSDC2 FAS
CSDC2 CLCN1
CSDC2 INPP5K
CSDC2 COL14A1
CSDC2 ACTL8
CSDC2 MCAM
CSDC2 AP3S2
CSDC2 CTAG1B
CSDC2 MYBPC2
CSDC2 DMPK
CSDC2 HSD17B3
CSDC2 GATA3
CSDC2 RGN
CNTD1 SMG7
CNTD1 SLC6A6
CNTD1 ADD1
CNTD1 PRKAG1
CNTD1 CPE
CNTD1 CHN2
CNTD1 N4BP2L2
CNTD1 ARAF
CNTD1 RB1
CNTD1 FOXI1
CNTD1 RBM15B
CNTD1 TMED10
CNTD1 OGDH
CNTD1 LOC100133166
CNTD1 MPP2
CNTD1 DGCR6
CNTD1 NAPG
CNTD1 PMS2L5
CNTD1 USP7
CNTD1 CSNK2A1
CNTD1 PEA15
CNTD1 CD151
CNTD1 TAGLN2
CNTD1 HCG8
CNTD1 ARHGEF12
CNTD1 ANKRD46
CNTD1 AQP3
CNTD1 ARHGEF16
CNTD1 TSC22D1
CNTD1 SFRS4
CNTD1 B4GALT1
CNTD1 PCDHGC3
CNTD1 NMT1
CNTD1 RPL12
CNTD1 HRG
CNTD1 SERPINB2
CNTD1 CSNK2A2
CNTD1 IP6K1
CNTD1 SNAP25
CNTD1 CBX1
CNTD1 GTF2F1
CNTD1 HYAL2
CNTD1 INPP5J
CNTD1 PPP2CB
CNTD1 GSK3A
CNTD1 KANK1
CNTD1 SLC2A1
CNTD1 GRB2
CNTD1 TAX1BP1
CNTD1 GPM6A
CNTD1 MRPL49
CNTD1 VPS72
CNTD1 RENBP
CNTD1 ZCCHC11
CNTD1 STMN1
CNTD1 CHRNE
CNTD1 LEPROT
CNTD1 CNTN1
CNTD1 CLTC
CNTD1 TTC1
CNTD1 AANAT
CNTD1 PITPNA
CNTD1 AP2B1
CNTD1 RNPS1
CNTD1 HCCS
CNTD1 MADD
CNTD1 C21orf2
CNTD1 TRO
CNTD1 APPBP2
CNTD1 ADRB3
CNTD1 H3F3B
CNTD1 TNFRSF4
CNTD1 PHKG1
CNTD1 CES1
CNTD1 KIAA0195
CNTD1 PPP1R7
CNTD1 ARPC4
CNTD1 PPP1R10
CNTD1 DCUN1D4
CNTD1 SART3
CNTD1 PTPN1
CNTD1 ACO2
CNTD1 TMED10P
CNTD1 TNK2
CNTD1 BCAM
CNTD1 ESR2
CNTD1 CSNK1A1
CNTD1 TAF1
CNTD1 MPO
CNTD1 TNFAIP1
CNTD1 HTT
CNTD1 ATP6V0A1
CNTD1 FLOT2
CNTD1 REG1P
CNTD1 PPP2R5B
CNTD1 PI4KB
CNTD1 PI4KA
CNTD1 CLOCK
CNTD1 GPER
CNTD1 SEC14L1
CNTD1 STXBP1
CNTD1 KRT2
CNTD1 C16orf45
CNTD1 ATP5B
CNTD1 GABRA1
CNTD1 SKP1
CNTD1 ATP6V1A
CNTD1 PSEN1
CNTD1 BNIP1
CNTD1 USF2
CNTD1 FANCC
CNTD1 DUSP5
CNTD1 MAPK6
CNTD1 CHGB
CNTD1 MAPK14
CNTD1 ATP6V0C
CNTD1 RAB1A
CNTD1 GNB1
CNTD1 KIAA0226
CNTD1 GGA3
CNTD1 HTATSF1
CNTD1 SALL2
CNTD1 ATXN10
CNTD1 MVK
CNTD1 C4orf8
CNTD1 MPRIP
CNTD1 AK1
CNTD1 ATP6V1E1
CNTD1 RGL2
CNTD1 STAT5B
CNTD1 IFNA21
CNTD1 PRTN3
CNTD1 AGPAT1
CNTD1 ZNF134
CNTD1 MYLPF
CNTD1 PPP2R1A
CNTD1 RPS27
CNTD1 SDC4
CNTD1 PSMD7
CNTD1 ERCC4
CNTD1 RNASE3
CNTD1 PSMD2
CNTD1 RING1
CNTD1 FMR1
CNTD1 HERPUD1
CNTD1 ANKRD1
CNTD1 WASF3
CNTD1 ATP7A
CNTD1 NAP1L3
CNTD1 NUP188
CNTD1 RFTN1
CNTD1 YWHAB
CNTD1 ADRM1
CNTD1 DAPK1
CNTD1 PDGFB
CNTD1 PRDM2
CNTD1 CNP
CNTD1 TMEM106A
CNTD1 MDC1
CNTD1 KIAA0240
CNTD1 WARS
CNTD1 CASC3
CNTD1 USP11
CNTD1 SNRPN
CNTD1 CYP2A6
CNTD1 NAGA
CNTD1 BBS9
CNTD1 DAZAP2
CNTD1 PCDH1
CNTD1 AARS
CNTD1 AMFR
CNTD1 CSTF3
CNTD1 SSR1
CNTD1 UTP14C
CNTD1 CHRND
CNTD1 GNA11
CNTD1 PTPRO
CNTD1 FUCA1
CNTD1 M6PR
ARHGAP22 PML
ARHGAP22 FOXG1
PTK6 KIAA0101
PTK6 MESDC2
PTK6 CD47
GMFB YY1
GMFB GLUL
GMFB MAPK1IP1L
GMFB CSTF3
GMFB LEPROT
GMFB RBM15B
GMFB ZNF142
GMFB IL8RB
GMFB TMEM106A
GMFB SFRS3
GMFB SFRS2
GMFB PSMA3
GMFB KDM4A
GMFB AOC2
GMFB AMD1
GMFB ISCU
GMFB ANKRD46
GMFB RRAGA
GMFB RCN2
GMFB CNP
GMFB CASC3
GMFB SLK
GMFB ATP2B1
GMFB UBE2V2
GMFB SRY
GMFB TAF7
GMFB PSIP1
GMFB SLC25A46
GMFB TOPBP1
GMFB TOMM20
GMFB CASP8
GMFB RABGGTB
GMFB SSR2
GMFB PUM1
GMFB BAT1
GMFB DUSP2
GMFB ZNF134
GMFB EIF4A2
GPNMB FN1
GPNMB C1QB
GPNMB SERPINE1
GPNMB RHOC
GPNMB A2M
CBLN1 MAP1B
CBLN1 NCOA6
CBLN1 TSC22D1
CBLN1 PRKACB
CBLN1 MST1R
CBLN1 MLLT11
CBLN1 POLB
CBLN1 RNF103
CBLN1 ZIC1
CBLN1 SEPT7
CBLN1 GDI1
CBLN1 YWHAE
PSMA2 CD63
PSMA2 FNTA
PSMA2 RPS27A
PSMA2 AIMP2
PSMA2 LAD1
PSMA2 P2RX1
PSMA2 LLGL2
PSMA2 FABP5L7
PSMA2 EDN2
PSMA2 DAD1
PSMA2 KIAA0513
PSMA3 PRKAG1
PSMA3 SRP9
PSMA3 RBM15B
PSMA3 TMED10
PSMA3 BCLAF1
PSMA3 EBNA1BP2
PSMA3 SUMO1
PSMA3 CAPN2
PSMA3 PHC2
PSMA3 SETDB1
PSMA3 ANKRD46
PSMA3 SOD1
PSMA3 SLC25A3
PSMA3 UBAP2L
PSMA3 SRP14
PSMA3 SAFB
PSMA3 CREB1
PSMA3 UBXN4
PSMA3 ATP2B1
PSMA3 UBE4A
PSMA3 PTGES3
PSMA3 RNF103
PSMA3 COPB1
PSMA3 KLC1
PSMA3 GFPT1
PSMA3 CTCF
PSMA3 HMGN3
PSMA3 DHX38
PSMA3 PUM1
PSMA3 CLTC
PSMA3 XRCC5
PSMA3 ACADM
PSMA3 IL8RB
PSMA3 NARS
PSMA3 CCT5
PSMA3 GUCY1A3
PSMA3 PCBP1
PSMA3 B4GALT1
PSMA3 TOP2B
PSMA3 MAPK1IP1L
PSMA3 LSM1
PSMA3 EIF1AP1
PSMA3 CUX1
PSMA3 SFPQ
PSMA3 EIF4H
PSMA3 TAF7
PSMA3 NASP
PSMA3 PSMB4
PSMA3 SLC25A46
PSMA3 TLK2
PSMA3 DNAJC7
PSMA3 NUP153
PSMA3 RBM25
PSMA3 BAT3
PSMA3 GPD1L
PSMA3 EIF4A3
PSMA3 PPP2R5C
PSMA3 YY1
PSMA3 VBP1
PSMA3 RBM6
PSMA3 TLE2
PSMA3 ATP5J
PSMA3 NFATC3
PSMA3 ZNF32
PSMA3 HNRNPH2
PSMA3 FH
PSMA3 PWP1
PSMA3 SH3GL3
PSMA3 HMGN2
PSMA3 SET
PSMA3 NCOA4
PSMA3 HNRNPU
PSMA3 CDC37
PSMA3 AP2M1
PSMA3 HNRNPM
PSMA3 HNRNPD
PSMA3 GNB3
PSMA3 PUM2
PSMA3 UBE2N
PSMA3 ZNF131
PSMA3 ZNF133
PSMA3 ATP5F1
PSMA3 POLA2
PSMA3 GTF2A2
PSMA3 SSRP1
PSMA3 SRRD
PSMA3 HAX1
PSMA3 USP7
PSMA3 DDOST
PSMA3 MAP2K5
PSMA3 DAD1
PSMA3 SEC31A
PSMA3 EPS15
PSMA3 YWHAQ
PSMA3 SFRS3
PSMA3 SFRS2
PSMA3 YES1
PSMA3 SUZ12
PSMA3 CEBPZ
PSMA3 AMD1
PSMA3 CNP
PSMA3 PSME2
PSMA3 BMI1
PSMA3 CHRM1
PSMA3 IK
PSMA3 SNRPN
PSMA3 PPP2R5E
PSMA3 MCFD2
PSMA3 CD24
PSMA3 PPP1CC
PSMA3 PRCC
PSMA3 RPA2
PSMA3 RABGGTB
PSMA3 U2AF1
PSMA3 SSR2
PSMA3 EBP
PSMA3 SFRS11
PSMA3 M6PR
C9 GPR3
C9 BMS1
C9 LLGL2
C9 RPL9
C9 HLA-C
C9 LGALS7B
C9 EFNA3
C9 RPS15A
C9 MGP
C9 MCAM
C9 RAE1
C9 CARS
C9 RPL34
C9 CYP2A6
PSMA1 VBP1
PSMA1 SUMO1
PSMA1 SRP9
PSMA1 TUBB
PSMA1 NARS
PSMA1 SEC31A
PSMA1 CAD
PSMA1 ZNF146
PSMA1 DCTD
PSMA1 SFRS3
PSMA1 EIF3F
PSMA1 C11orf58
PSMA1 RPL41
PSMA1 SAP18
PSMA1 UBXN4
PSMA1 HLTF
PSMA1 TRA2B
PSMA1 CD63
PSMA1 SLC25A3
PSMA1 KPNB1
PSMA1 POLR2G
PSMA1 ALDH9A1
PSMA1 SNRPB2
PSMA1 CNN3
PSMA1 PTGES3
PSMA1 RFX1
PSMA1 H2AFZ
PSMA1 CDK4
PSMA1 PSMB7
PSMA1 ILF3
PSMA6 ALDH4A1
PSMA6 NME1
PSMA6 SEC61B
PSMA6 KRT10
PSMA6 PSME2
PSMA6 CUX1
PSMA6 RAE1
PSMA6 CARS
PSMA6 DAD1
PSMA4 ZCCHC11
PSMA4 SUMO1
PSMA4 PSMF1
PSMA4 SRP9
PSMA4 DDX18
PSMA4 EIF3I
PSMA4 ZNF146
PSMA4 EIF3A
PSMA4 GNG10
PSMA4 MARCKS
PSMA4 LAD1
PSMA4 DYRK1A
PSMA4 CDH2
PSMA4 RAB5A
PSMA4 FMO4
PSMA4 SHC3
PSMA4 CNN3
PSMA4 H2AFZ
PSMA4 RBBP4
PSMA4 SFN
PSMA4 SNRPB
PSMA4 PUM1
PSMA4 SEPT7
PSMA4 ACADM
PSMA4 CCT8
PSMA4 BMS1
PSMA4 U2AF1
PSMA4 FAM175B
PSMA4 H3F3A
PSMA4 PCBP1
PSMA4 B4GALT1
PSMA4 RBM39
PSMA4 COX6C
PSMA4 TOP2A
PSMA4 TRH
PSMA4 MAPK1IP1L
PSMA4 RCN2
PSMA4 PARP1
PSMA4 EIF1AP1
PSMA4 SFPQ
PSMA4 TAF7
PSMA4 NASP
PSMA4 UBE2N
PSMA4 TUBB
PSMA4 PPP2R5E
PSMA4 EIF4H
PSMA4 MYH9
PSMA4 YY1
PSMA4 VBP1
PSMA4 FAM120A
PSMA4 ATP5J
PSMA4 GRPR
PSMA4 CDC7
PSMA4 NCOA6
PSMA4 SNRPF
PSMA4 H1FX
PSMA4 HNRNPU
PSMA4 HNRNPK
PSMA4 HNRNPM
PSMA4 GOLGA4
PSMA4 RPS23
PSMA4 MCM3
PSMA4 COMT
PSMA4 UNG
PSMA4 TSPY3
PSMA4 RPS3A
PSMA4 HSPE1
PSMA4 PSMB5
PSMA4 COX7C
PSMA4 SMN2
PSMA4 RBM3
PSMA4 GTF2A2
PSMA4 LIMK2
PSMA4 PSMD6
PSMA4 SCP2
PSMA4 CYCS
PSMA4 PSMD2
PSMA4 CTNNB1
PSMA4 MRPS12
PSMA4 RRM1
PSMA4 RB1CC1
PSMA4 CAMLG
PSMA4 DAD1
PSMA4 EPS15
PSMA4 GCNT2
PSMA4 SFRS7
PSMA4 SFRS2
PSMA4 RPL23
PSMA4 APEX1
PSMA4 HNRNPA2B1
PSMA4 SUZ12
PSMA4 EPRS
PSMA4 YWHAE
PSMA4 ITGB3
PSMA4 PDIA6
PSMA4 SNRPN
PSMA4 SSBP1
PSMA4 MCFD2
PSMA4 TRIP12
PSMA4 NPM1
PSMA4 SNRPE
PSMA4 CCNB1
PSMA4 TOPBP1
PSMA4 RPL39
PSMA4 RPL34
PSMA4 FEZ2
PSMA4 PMVK
PSMA4 CSTF3
PSMA4 RPA2
PSMA4 NCL
PSMA4 IMMT
PSMA4 CKAP5
PSMA5 FDPS
PSMA5 GTF2E2
PSMA5 COX5A
PSMA5 MYL12A
PSMA5 UBE2N
PSMA5 TDG
PSMA5 SRP9
PSMA5 PCBP1
PSMA5 SSBP1
PSMA5 PSMB5
PSMA5 DAD1
PSMA5 FABP5L7
PSMA5 EIF4A3
PSMA5 PGK1
SLC6A12 ITIH4
SLC6A12 BAD
SLC6A12 ABCC2
SLC6A12 SIGMAR1
SLC6A12 P2RX7
SLC6A12 COX6A2
SLC6A11 CHD4
SLC6A11 BMI1
SLC6A11 RBBP5
SLC6A11 HAAO
SLC6A11 EPCAM
SLC6A11 MS4A2
HIST2H2AA3 ADD3
HIST2H2AA3 ADD1
HIST2H2AA3 ALCAM
HIST2H2AA3 RPS19
HIST2H2AA3 USP7
HIST2H2AA3 PRKAG1
HIST2H2AA3 PCDHGC3
HIST2H2AA3 ATP5O
HIST2H2AA3 COPB1
HIST2H2AA3 STX16
HIST2H2AA3 TNFRSF4
HIST2H2AA3 STAT3
HIST2H2AA3 FLT4
HIST2H2AA3 PSEN1
HIST2H2AA3 GCDH
C7 ZNF638
C7 PTGR1
C7 PPP2R5D
C6 MAD1L1
C6 TRAM2
C6 NR4A1
C5 RPS27A
C5 TP53
C5 NPAT
C5 TRA2B
GALT GPR17
GALT HLA-C
GALT SPRR1A
GALT CHRFAM7A
GALT ZER1
GALT PAPPA
GALT TBXAS1
GALT CENPI
GALT CTSB
GALT CREB3
GALT GCKR
GALT NCAPD3
GALT ARPC4
GALT YIF1A
GALT CLTCL1
GALT CD68
GALT TRIM40
GALT INHA
GALT ANG
GALT GTF2F1
GALT TAF1
GALT GZMM
GALT COL14A1
GALT PNMT
HMGCS1 HK2
HMGCS1 ACOT2
HMGCS2 MAP1A
HMGCS2 CD8B
HMGCS2 CXCL9
HMGCS2 AR
HMGCS2 FUT2
HMGCS2 MVK
FBXO46 PLEC1
FBXO46 TIAL1
FBXO46 DAZL
SRF POLA2
SRF HSF2
SRF CYB5R3
SRF PSG11
SRF MST1R
SRF ERCC4
SRF PSMD2
SRF KIF14
SRF PPP2R4
SRF ADCYAP1
SRF TAF4
SRF SLC30A1
SRF CBX1
SRF AP2M1
SRF OGDH
SRF UBC
SRF BTG2
SRF INPPL1
SRF IL8RB
SRF ARHGEF7
SRF FAM175B
SRF TEC
SRF MAPRE1
SRF CLOCK
SRF MAPK3
SRF MARCKS
SRF PTP4A1
SRF HNRNPA2B1
SRF SUZ12
SRF PRIM2
SRF B4GALT1
SRF KLF9
SRF COPA
SRF GNB3
SRF RNPS1
SRF TTC3
SRF PSME4
SRF STAG1
SRF TRO
SRF NASP
SRF KIAA0174
SRF TMEM97
SRF KIAA0226
SRF GRM4
SRF GPC3
SRF DAG1
SRF HTATSF1
SRF PWP1
SRF CSNK2A2
SRF SEMA3C
SRF E2F3
SRF HCFC1
SRF TFAP4
SRF EIF4G2
SRF WARS
SRF GTF2B
SRF SDC4
SRF IER2
SRF CCNI
SRF DPP6
SRF GNA11
SRF PPP2R1A
SRF UFD1L
SRF CRIP2
ARHGAP25 RYR1
ARHGAP25 GRM5
USP4 RUNX1T1
USP4 DCTN1
USP4 DPEP1
USP4 CES2
USP4 HIST1H2AB
USP4 ZNF167
USP4 CAP1
USP4 PDK2
USP4 YWHAB
USP4 ODF1
USP4 USP11
USP4 SMARCD1
USP4 ECHS1
USP4 LOC729602
USP4 BMPR2
USP4 ATP6V0A1
SRI SLC25A3
SRI EIF3A
SRI FEZ2
SRI GNG10
SRI H2AFZ
SRI PDIA6
SRI B4GALT1
SRI RAB13
SRI ATP5G3
SRM RBM3
SRM LIMK2
SRM AGER
SRM PTMS
SRM STRA13
SRM KIAA0101
SRM FBLN1
SRM IL8RB
SRM KRT6B
SRM H3F3A
SRM PCBP1
SRM B4GALT1
SRM MSX1
SRM ANKRD46
SRM RCN2
SRM UNG
SRM TNK1
SRM H2AFZ
SRM CXorf40B
SRM RPS3A
SRM KRT10
ADCY8 ATP6V1E1
LGALS9 TOP2B
LGALS9 CLOCK
LGALS9 CPE
LGALS9 CD151
LGALS9 MAP2K1
LGALS9 CNTN1
LGALS9 RBM15B
LGALS9 SH3GL3
LGALS9 AKR1C3
LGALS9 DRG2
LGALS9 APOB
LGALS9 TRBC1
LGALS9 SKP1
LGALS9 MPP3
LGALS9 TULP1
LGALS9 DRD4
LGALS9 HSD17B2
LGALS9 SLC12A1
LGALS9 PXN
LGALS9 NP
LGALS9 TAGLN2
LGALS9 CCL22
LGALS9 KLHDC10
LGALS9 DAZL
LGALS9 CTLA4
LGALS9 NR3C1
LGALS9 RRAGA
LGALS9 F13B
LGALS9 MDC1
LGALS9 WARS
LGALS9 B4GALT1
LGALS9 MGAT3
LGALS9 HTATSF1
LGALS9 BNIP1
LGALS9 CAPZA2
LGALS9 SEMA3C
LGALS9 E2F1
LGALS9 PDXDC1
LGALS9 NOTCH3
LGALS9 ATP5G1
LGALS9 AK1
LGALS9 HNF4A
LGALS9 FUCA1
LGALS9 DLG4
LGALS9 SECISBP2L
LGALS9 BAT3
LGALS9 UBC
LGALS9 MFGE8
LGALS9 MYLPF
SNRPB2 ZNF146
SNRPB2 NPM1
SNRPB2 DGCR5
SNRPB2 IK
SNRPB2 SRP9
SNRPB2 PHKB
SNRPB2 C11orf58
SNRPB2 EIF4E
SNRPB2 EPRS
SNRPB2 RBM39
SNRPB2 SNRPE
SF3B3 SMN2
MZF1 KCNMB1
MZF1 SNX17
MZF1 BMS1
MZF1 DR1
MZF1 CENPB
MZF1 PSMC2
MZF1 XRCC6
ATXN10 ZCCHC11
ATXN10 SFRS4
ATXN10 CPE
ATXN10 SRP9
ATXN10 N4BP2L2
ATXN10 CAPRIN1
ATXN10 LEPROT
ATXN10 RBM15B
ATXN10 MVK
ATXN10 ZNF146
ATXN10 BCLAF1
ATXN10 PMS2L5
ATXN10 PTP4A1
ATXN10 MAPRE1
ATXN10 SOD2
ATXN10 GPI
ATXN10 SAFB
ATXN10 KIAA0174
ATXN10 ATP2B1
ATXN10 UBE4A
ATXN10 GTF2I
ATXN10 TOP2B
ATXN10 PPP2CB
ATXN10 ZKSCAN1
ATXN10 DDX5
ATXN10 GRB2
ATXN10 PSMC6
ATXN10 RNF103
ATXN10 CCNI
ATXN10 HELZ
ATXN10 TOMM20
ATXN10 CLTC
ATXN10 AP2S1
ATXN10 PIK3R4
ATXN10 SLC35A1
ATXN10 ZIC1
ATXN10 UBXN4
ATXN10 MYST3
ATXN10 NPEPPS
ATXN10 TTC3
ATXN10 MLLT11
ATXN10 PPP1R11
ATXN10 CUX1
ATXN10 EIF4H
ATXN10 C5orf13
ATXN10 CSNK1A1
ATXN10 UBE2N
ATXN10 LOC100133166
ATXN10 TNFAIP1
ATXN10 CIRBP
ATXN10 RFC1
ATXN10 MAPK14
ATXN10 POLB
ATXN10 CBX1
ATXN10 AP2M1
ATXN10 NCOA4
ATXN10 SKP1
ATXN10 HNRNPU
ATXN10 MAPK6
ATXN10 HNRNPM
ATXN10 SNRNP70
ATXN10 KISS1
ATXN10 KIAA0430
ATXN10 RAB1A
ATXN10 GNB1
ATXN10 FERMT2
ATXN10 MTMR6
ATXN10 PSMD2
ATXN10 CAPZA2
ATXN10 PRKACB
ATXN10 SARS
ATXN10 ZNF134
ATXN10 ZNF135
ATXN10 H3F3B
ATXN10 MAP4K5
ATXN10 USP7
ATXN10 VHL
ATXN10 ZMYND11
ATXN10 LOC728849
ATXN10 AVL9
ATXN10 YWHAQ
ATXN10 AP1B1
ATXN10 TRA2B
ATXN10 PGRMC1
ATXN10 KIAA0247
ATXN10 KIAA0240
ATXN10 BMI1
ATXN10 CASC3
ATXN10 SNRPN
ATXN10 USP14
ATXN10 NAGA
ATXN10 SELE
ATXN10 AARS
ATXN10 SFRS11
LGALS1 PLEC1
LGALS1 VAMP3
LGALS1 ANXA5
LGALS1 TFAP4
LGALS1 MSN
LGALS1 KRTAP5-8
LGALS1 ZFP36L1
LGALS1 APOBEC3B
LGALS1 RBP1
LGALS1 INA
LGALS1 SNRPB
LGALS1 UBXN4
LGALS1 FLNA
LGALS1 RAB13
LGALS1 IRAK1
LGALS1 TSPO
LGALS1 ATP2B3
LGALS1 HIST1H2AB
SRY POLA2
SRY CYB5R3
SRY HMGN1
SRY SUMO1
SRY LOC728844
SRY CD151
SRY IER2
SRY MAP4K5
SRY AP2B1
SRY RAB35
SRY ZNF146
SRY IL8RB
SRY ACADM
SRY KDM4A
SRY B4GALT1
SRY AMD1
SRY MAPK1IP1L
SRY TTC3
SRY SPAG11A
SRY CASC3
SRY CUX1
SRY AMFR
SRY TRIP12
SRY CSNK2A2
SRY ARSA
SRY PTTG1IP
SRY NFIB
SRY USP13
SRY EIF4G2
SRY IRF9
SRY MST1R
SRY GLUD1
SRY RBMX
SRY AGPAT1
SRY MRPS27
SRY STK38
SRY CTCF
SRY M6PR
FSCN1 MYH9
FSCN1 IDS
LGALS4 CCR8
KCNJ2 TAX1BP1
KCNJ2 DUT
KCNJ2 PXN
KCNJ1 INHA
KCNJ1 RPL8
KCNJ1 LIMK2
KCNJ1 KIAA0040
KCNJ1 RPL10A
KCNJ1 CD79A
KCNJ1 POU2F2
KCNJ1 RPL27A
KCNJ1 RPS9
NMU PRR3
MYL12A P4HB
MYL12A CYR61
MYL12A RHOA
KCNJ4 AVPR1B
KCNJ4 COL11A2
KCNJ4 SF1
KCNJ4 MYL3
KCNJ4 IKBKE
KCNJ4 DLG4
KCNJ4 GRK6
KCNJ4 ADRA2B
KCNJ4 PTGER3
KCNJ4 CDH8
KCNJ4 TAGLN2
KCNJ4 MYB
KCNJ4 DAZL
KCNJ4 AQP2
KCNJ4 B4GALT1
KCNJ4 SMARCD1
KCNJ4 HRG
KCNJ4 CSNK2A1
KCNJ4 MYD88
KCNJ4 CXCL9
KCNJ4 ACSL1
KCNJ4 GSK3A
KCNJ4 MT1B
KCNJ4 GFRA2
KCNJ4 PAK1
KCNJ4 GPR17
KCNJ4 MMP16
KCNJ4 HP
KCNJ4 MATN3
KCNJ4 ST14
KCNJ4 UROD
KCNJ4 SLC14A2
KCNJ4 MADD
KCNJ4 CHIC1
KCNJ4 RDBP
KCNJ4 ZNF167
KCNJ4 ITPKC
KCNJ4 IFNA21
KCNJ4 GRM4
KCNJ4 CCL22
KCNJ4 PHKG2
KCNJ4 THRSP
KCNJ4 CTLA4
KCNJ4 KIAA0195
KCNJ4 IGL@
KCNJ4 WARS
KCNJ4 GYS1
KCNJ4 SPI1
KCNJ4 PTPN1
KCNJ4 BNIP1
KCNJ4 MPG
KCNJ4 CR1
KCNJ4 TAF1
KCNJ4 SLC3A2
KCNJ4 SDC4
KCNJ4 CRYBB1
KCNJ4 ATP6V0A1
KCNJ4 SLC18A1
KCNJ4 ZNF238
KCNJ4 GLA
KCNJ4 FABP3
KCNJ4 ADCYAP1
KCNJ4 FLT4
KCNJ4 FLT1
KCNJ4 SLC10A2
KCNJ4 CNR2
KCNJ4 TEF
KCNJ4 KRT6C
KCNJ4 RNF113A
KCNJ4 NFIC
KCNJ4 CTF1
KCNJ4 LTK
KCNJ4 CD8B
KCNJ4 SEMA3C
KCNJ4 GSTT1
KCNJ4 ACOX2
KCNJ4 NTN3
KCNJ4 ADRB3
KCNJ4 HLA-DOB
KCNJ4 MPO
KCNJ4 SLAMF1
KCNJ4 NCKAP1L
KCNJ4 EIF4G2
KCNJ4 HNF4A
KCNJ4 CRYAA
KCNJ4 BNIP2
KCNJ4 BTN2A2
KCNJ4 P2RX5
KCNJ4 ALDH1A1
KCNJ4 SPTBN1
KCNJ4 DRG2
KCNJ4 CHIT1
KCNJ4 DVL3
KCNJ4 DNASE1
KCNJ4 LPCAT3
KCNJ4 ZWINTAS
KCNJ4 FUT2
KCNJ4 NR3C1
KCNJ4 REG1A
KCNJ4 ACAP1
KCNJ4 ESD
KCNJ4 CYP2A6
KCNJ4 PPP3CA
KCNJ4 BBS9
KCNJ4 CASP2
KCNJ4 KLRK1
KCNJ4 NOTCH3
KCNJ4 GRIN2C
KCNJ4 GSTP1
KCNJ4 CYP2C19
KCNJ4 PNMT
KCNJ4 CHRNE
KCNJ4 PTPRN
KCNJ4 HLA-DQA1
TSTA3 GH2
TSTA3 ACOX2
TSTA3 F13B
TSTA3 RAPGEF5
TSTA3 PLP2
TSTA3 MN1
TSTA3 CYP3A4
TSTA3 IL6R
TSTA3 ZC3H3
EIF2AK2 AVPR1B
EIF2AK2 AOC2
EIF2AK2 PPAP2B
EIF2AK2 MFGE8
EIF2AK2 WWP1
EIF2AK2 PRKAG1
EIF2AK2 SF1
EIF2AK2 RBM15B
EIF2AK2 OGDH
EIF2AK2 PPP2R4
EIF2AK2 CSNK2A1
EIF2AK2 PHC2
EIF2AK2 TNFRSF4
EIF2AK2 IP6K1
EIF2AK2 GSK3A
EIF2AK2 SLC2A1
EIF2AK2 UBC
EIF2AK2 COPB1
EIF2AK2 CETN2
EIF2AK2 CLTC
EIF2AK2 MADD
EIF2AK2 IL8RB
EIF2AK2 TMEM106A
EIF2AK2 CAP1
EIF2AK2 NARS
EIF2AK2 B4GALT1
EIF2AK2 PDHB
EIF2AK2 ANGPT1
EIF2AK2 TOP2B
EIF2AK2 KIAA0195
EIF2AK2 SEC13
EIF2AK2 PPP1R11
EIF2AK2 LOC100128792
EIF2AK2 EIF4H
EIF2AK2 UBA1
EIF2AK2 BNIP1
EIF2AK2 TNK2
EIF2AK2 TLK2
EIF2AK2 MPO
EIF2AK2 SDC4
EIF2AK2 NUP153
EIF2AK2 BAT1
EIF2AK2 PWP1
EIF2AK2 SRRD
EIF2AK2 PDGFRB
EIF2AK2 BTN3A2
EIF2AK2 PI4KB
EIF2AK2 CLOCK
EIF2AK2 LRPAP1
EIF2AK2 ILK
EIF2AK2 ADSL
EIF2AK2 AP2M1
EIF2AK2 PSEN1
EIF2AK2 USF2
EIF2AK2 DDB1
EIF2AK2 CTF1
EIF2AK2 RAB1A
EIF2AK2 QDPR
EIF2AK2 COMT
EIF2AK2 KIAA0226
EIF2AK2 HTATSF1
EIF2AK2 SALL2
EIF2AK2 AGPAT1
EIF2AK2 MRPS27
EIF2AK2 ATP5F1
EIF2AK2 TMPO
EIF2AK2 CTTN
EIF2AK2 SPG7
EIF2AK2 PSAP
EIF2AK2 PSMD7
EIF2AK2 USP7
EIF2AK2 AP3S2
EIF2AK2 MPRIP
EIF2AK2 MDH1
EIF2AK2 RB1CC1
EIF2AK2 SPTBN1
EIF2AK2 PRPF18
EIF2AK2 RGL2
EIF2AK2 DDX18
EIF2AK2 RFTN1
EIF2AK2 YES1
EIF2AK2 AMD1
EIF2AK2 FLOT2
EIF2AK2 CNP
EIF2AK2 MDC1
EIF2AK2 WARS
EIF2AK2 CASC3
EIF2AK2 IL32
EIF2AK2 CYP2A6
EIF2AK2 NAGA
EIF2AK2 BBS9
EIF2AK2 SQSTM1
EIF2AK2 DAZAP2
EIF2AK2 AARS
EIF2AK2 AZIN1
EIF2AK2 RPA2
EIF2AK2 EBP
EIF2AK2 SFRS11
EIF2AK2 PRCP
EIF2AK2 HLA-DQA1
EIF2AK2 M6PR
TDG PCNA
TDG CNN3
TDG LAGE3
TDG SFRS2
TDG NARS
TDG C1D
TDG TMSB10
TDG PPID
TDG FABP5L7
TDG IMMT
WIPF1 WNT2B
WIPF1 NEFL
WIPF1 SLC5A2
WIPF1 FXYD2
WIPF1 MAP1A
ADRB2 PTX3
ADRB2 NEAT1
ADRB2 RAB3A
ADRB3 AVPR1B
ADRB3 AGER
ADRB3 GCM1
ADRB3 MICB
ADRB3 SLC30A3
ADRB3 CYP2F1
ADRB3 GRK6
ADRB3 MPP2
ADRB3 DGCR6
ADRB3 KLHDC10
ADRB3 AQP2
ADRB3 AQP3
ADRB3 BCAT2
ADRB3 NOMO1
ADRB3 GYPB
ADRB3 SMARCD1
ADRB3 HRG
ADRB3 SERPINB2
ADRB3 CSNK2A1
ADRB3 GPR3
ADRB3 LOC91316
ADRB3 LST1
ADRB3 CXCL9
ADRB3 INPP5J
ADRB3 SLC2A4
ADRB3 GSK3A
ADRB3 RUNX2
ADRB3 GFRA2
ADRB3 PAK1
ADRB3 CCL2
ADRB3 CRP
ADRB3 HLA-C
ADRB3 G0S2
ADRB3 TNFRSF14
ADRB3 COPA
ADRB3 DHX34
ADRB3 KIAA0195
ADRB3 CHIC1
ADRB3 CCL22
ADRB3 ODF1
ADRB3 SLC14A2
ADRB3 NCAPD3
ADRB3 LOC100128792
ADRB3 ARPC4
ADRB3 PLEK
ADRB3 BCAM
ADRB3 ESR2
ADRB3 SDC4
ADRB3 ATP6V0A1
ADRB3 DCTN1
ADRB3 TFDP1
ADRB3 EFNB3
ADRB3 GPER
ADRB3 GLA
ADRB3 RPS15A
ADRB3 KRT2
ADRB3 ADCYAP1
ADRB3 FLT4
ADRB3 GABRA1
ADRB3 NCAM1
ADRB3 POFUT1
ADRB3 GAS2L1
ADRB3 CDKL5
ADRB3 TEF
ADRB3 BNIP1
ADRB3 DSG3
ADRB3 DUSP7
ADRB3 NFIC
ADRB3 F13B
ADRB3 SMCP
ADRB3 HMGA2
ADRB3 KIAA0226
ADRB3 LTK
ADRB3 S100A7
ADRB3 C4orf8
ADRB3 ACOX2
ADRB3 STAT5B
ADRB3 IFNA21
ADRB3 PRM2
ADRB3 MME
ADRB3 TUB
ADRB3 SLAMF1
ADRB3 PPP2R1B
ADRB3 MPO
ADRB3 MYLPF
ADRB3 P2RX5
ADRB3 ELF4
ADRB3 DRG2
ADRB3 PGC
ADRB3 TWIST1
ADRB3 MLANA
ADRB3 DNASE1
ADRB3 RABGGTA
ADRB3 LPCAT3
ADRB3 TH
ADRB3 TDO2
ADRB3 TMEM106A
ADRB3 WARS
ADRB3 PRKCG
ADRB3 REG1P
ADRB3 CYP2A6
ADRB3 NAGA
ADRB3 SNRPC
ADRB3 LMNA
ADRB3 BBS9
ADRB3 CYP4A11
ADRB3 COL14A1
ADRB3 PDK2
ADRB3 CYP2C19
ADRB3 CHRNE
ADRB3 ATP6V1C1
ADRB3 HLA-DQA1
COL1A2 FN1
COL1A2 COL1A1
COL1A2 COL3A1
COL1A2 LUM
COL1A2 COL11A1
AGPAT2 LRPAP1
AGPAT2 GOLGA1
AGPAT2 SFRS5
AGPAT2 SH3GL1
AGPAT1 PPAP2B
AGPAT1 MEN1
AGPAT1 SF1
AGPAT1 AKT1
AGPAT1 ZNF76
AGPAT1 SMG7
AGPAT1 RARG
AGPAT1 MPP3
AGPAT1 SUPT5H
AGPAT1 ATP6AP1
AGPAT1 DGCR6
AGPAT1 CSNK2A1
AGPAT1 PHC2
AGPAT1 MYT1
AGPAT1 GPI
AGPAT1 EXT1
AGPAT1 NOMO1
AGPAT1 GRM4
AGPAT1 SMARCD1
AGPAT1 IP6K1
AGPAT1 GTF2F1
AGPAT1 PPP2CB
AGPAT1 GSK3A
AGPAT1 SLC2A1
AGPAT1 SUPT4H1
AGPAT1 GRB2
AGPAT1 UBC
AGPAT1 COPB1
AGPAT1 KLC1
AGPAT1 CCNI
AGPAT1 VPS72
AGPAT1 GPX4
AGPAT1 CYB5R3
AGPAT1 FUS
AGPAT1 SERINC3
AGPAT1 RNH1
AGPAT1 CLTC
AGPAT1 APPBP2
AGPAT1 SLC9A6
AGPAT1 TRO
AGPAT1 NONO
AGPAT1 ZNF167
AGPAT1 JUP
AGPAT1 H3F3B
AGPAT1 H3F3A
AGPAT1 TNFRSF4
AGPAT1 GTF2I
AGPAT1 NPEPPS
AGPAT1 ITPK1
AGPAT1 DHPS
AGPAT1 KIAA0195
AGPAT1 CSK
AGPAT1 SEC13
AGPAT1 OGDH
AGPAT1 HERC1
AGPAT1 UBA1
AGPAT1 GRN
AGPAT1 PTPN1
AGPAT1 ACO2
AGPAT1 BNIP1
AGPAT1 FTO
AGPAT1 TNK2
AGPAT1 GNAQ
AGPAT1 VAV1
AGPAT1 GZMM
AGPAT1 TNFAIP1
AGPAT1 SLC35B1
AGPAT1 STMN1
AGPAT1 BAT3
AGPAT1 ATP6V0A1
AGPAT1 FLOT2
AGPAT1 PWP1
AGPAT1 GPD1L
AGPAT1 PSEN1
AGPAT1 ATXN1
AGPAT1 PKM2
AGPAT1 PI4KB
AGPAT1 PI4KA
AGPAT1 TLE2
AGPAT1 TP53BP2
AGPAT1 KRT2
AGPAT1 UPF1
AGPAT1 CDSN
AGPAT1 ATP5B
AGPAT1 DCTN1
AGPAT1 GABRA1
AGPAT1 NCOR2
AGPAT1 SH3GL3
AGPAT1 SET
AGPAT1 SDC4
AGPAT1 MAPK6
AGPAT1 DDB2
AGPAT1 DDB1
AGPAT1 TBXA2R
AGPAT1 TAF6
AGPAT1 RAB1A
AGPAT1 PTP4A2
AGPAT1 GNB1
AGPAT1 KIAA0226
AGPAT1 GGA3
AGPAT1 CCND2
AGPAT1 LAMP1
AGPAT1 SALL2
AGPAT1 PPP1R7
AGPAT1 SGK1
AGPAT1 MAP2K2
AGPAT1 AK1
AGPAT1 ATP6V1E1
AGPAT1 PMS2L11
AGPAT1 STAT5B
AGPAT1 SECISBP2L
AGPAT1 HSD17B8
AGPAT1 SSTR4
AGPAT1 MPO
AGPAT1 CDK9
AGPAT1 MAPRE2
AGPAT1 ATP6V0C
AGPAT1 ATP5F1
AGPAT1 PPP2R1A
AGPAT1 ACVR1
AGPAT1 NPTX1
AGPAT1 MAP2K5
AGPAT1 SPG7
AGPAT1 ERCC4
AGPAT1 PSMD2
AGPAT1 MPRIP
AGPAT1 RING1
AGPAT1 MAP4
AGPAT1 PIN1
AGPAT1 WASF3
AGPAT1 RGL2
AGPAT1 SFRS3
AGPAT1 MAB21L1
AGPAT1 NUP188
AGPAT1 PEA15
AGPAT1 PXN
AGPAT1 ARHGDIA
AGPAT1 PSMC1
AGPAT1 AP1B1
AGPAT1 AMD1
AGPAT1 PRKCI
AGPAT1 CNP
AGPAT1 TMEM106A
AGPAT1 MDC1
AGPAT1 KIAA0240
AGPAT1 WARS
AGPAT1 AGFG1
AGPAT1 CASC3
AGPAT1 CES2
AGPAT1 SNRPN
AGPAT1 NAGA
AGPAT1 BBS9
AGPAT1 SQSTM1
AGPAT1 PTPRU
AGPAT1 AARS
AGPAT1 EZR
AGPAT1 RABGGTA
AGPAT1 EBP
AGPAT1 CHRND
AGPAT1 GNA11
AGPAT1 PPP2R5C
AGPAT1 M6PR
COL1A1 KPNA2
COL1A1 FN1
COL1A1 COL5A2
COL1A1 COL3A1
COL1A1 COL11A1
LOC100128792 CDSN
LOC100128792 HLA-C
LOC100128792 RASSF2
LOC100128792 AARS
LOC100128792 KIF14
LOC100128792 AOC2
LOC100128792 RB1
LOC100128792 ADCYAP1
LOC100128792 FLT4
LOC100128792 ALDH1A1
LOC100128792 MADD
LOC100128792 CHIC1
LOC100128792 CACNB1
LOC100128792 PPP2R4
LOC100128792 CSNK2A2
LOC100128792 PEA15
LOC100128792 DNASE1
LOC100128792 OAS2
LOC100128792 TNFRSF4
LOC100128792 THRSP
LOC100128792 COPA
LOC100128792 FMO4
LOC100128792 PARP4
LOC100128792 WARS
LOC100128792 GRM4
LOC100128792 CYP2A6
LOC100128792 NAGA
LOC100128792 MVK
LOC100128792 BNIP1
LOC100128792 INPP5D
LOC100128792 MPO
LOC100128792 SLC2A4
LOC100128792 SDC4
LOC100128792 HLA-DQA1
LOC100128792 SLAMF1
LOC100128792 M6PR
CSNK2B PPP2R1A
CSNK2B SUPT6H
CSNK2B FAM50A
CSNK2B NBL1
CSNK2B RGL2
CSNK2B MCM3
CSNK2B SOX4
CSNK2B PTOV1
CSNK2B ATN1
CSNK2B KLHDC3
CSNK2B ATP5F1
ELMO1 AGAP2
OCRL UMOD
OCRL NUCB1
TMPO MORC3
TMPO MYH9
TMPO COL11A2
TMPO POLA2
TMPO SSRP1
TMPO PSMD6
TMPO USP7
TMPO MAP2
TMPO PUM1
TMPO MRPS12
TMPO HNRNPH2
TMPO RBMX
TMPO RBM15B
TMPO GTF2E1
TMPO IL8RB
TMPO YWHAQ
TMPO SFRS3
TMPO SFRS2
TMPO TRD@
TMPO MAPK3
TMPO NID1
TMPO TM9SF2
TMPO MAPRE1
TMPO STAG1
TMPO PRDM2
TMPO RAB1A
TMPO AUH
TMPO TOP2B
TMPO FERMT2
TMPO POLR2G
TMPO ESD
TMPO MTOR
TMPO EIF4G2
TMPO HLA-C
TMPO CCND2
TMPO LOC201229
TMPO NUP153
TMPO RBM25
TMPO BAT3
TMPO BAT1
TMPO GNA11
IDO1 MAP2
VARS MMP14
VARS PCNA
VARS BTN3A1
VARS EEF1A1
VARS MYL7
VARS PECAM1
VARS BMS1
VARS ATP13A3
VARS MORC3
VARS TNFSF9
VARS POU6F1
VARS GP9
VARS TM9SF2
VARS MT1G
VARS RTCD1
VARS DCHS1
VARS RAB3A
VARS LOC100131311
VARS LAMC1
VARS KCNMB1
VARS MTHFD2
VARS HNRNPK
VARS CLK3
VARS CFTR
PLAUR PNLIPRP2
XIST RPS4Y1
XIST GRM1
FCGR3B MADD
FCGR3B STAT3
FCGR3B WARS
FCGR3B PPP1R11
FCGR3B IFNA21
FCGR3B PRDM2
FCGR3B SRRD
SDHC ZNF187
SDHC DLG4
SDHC CXorf40B
SDHC MED24
SDHC NONO
SDHC SUPT4H1
SDHC PHC2
SDHC VAV1
SDHC ATP5B
FOXO1 GHRHR
FOXO1 AOC2
FOXO1 GPER
FOXO1 KCNMA1
FOXO1 CNTN1
FOXO1 GABRA1
FOXO1 RNF113A
FOXO1 ZNF141
FOXO1 CALCOCO2
FOXO1 AFF2
FOXO1 IFI44L
FOXO1 VIPR1
FOXO1 RNASE4
FOXO1 STX16
FOXO1 GNB3
FOXO1 TRIP13
FOXO1 EIF4G2
FOXO1 IRF9
FOXO1 RING1
FOXO1 PCDH1
LRRC23 DRG2
LRRC23 PPP2R1B
LRRC23 CNP
LRRC23 IL10
LRRC23 TNFAIP1
LRRC23 AKT1
LRRC23 HLA-DOB
LRRC23 SLAMF1
FOXO4 PTH1R
FOXO4 BATF
FOXO4 TNFRSF25
FOXO4 HLA-C
FOXO4 PLK3
FOXO4 HNF1A
FOXO4 HR44
FOXO4 APOC4
FOXO4 PTGDR
FOXO4 MUC5B
FOXO4 LAMB3
FOXO4 FBLN1
FOXO4 RPS9
FOXO4 BMS1
FOXO4 RAP1GAP
FOXO4 MT3
FOXO4 TNXB
FOXO4 SEMG2
FOXO4 LAD1
FOXO4 INHA
FOXO4 AQP1
FOXO4 CARS
FOXO4 NAT6
FOXO4 MCAM
FOXO4 LTB
FOXO4 RAE1
FOXO4 KIAA0040
FOXO4 PLCD1
FOXO4 BTG2
FOXO4 KCNMB1
FOXO4 CYP4A11
FOXO4 GFI1
FOXO4 POU2F2
FOXO4 GABRQ
FOXO4 GNA15
FOXO4 IL8
FMR1 AOC2
FMR1 SATB1
FMR1 WWP1
FMR1 ZCCHC11
FMR1 SF1
FMR1 RB1
FMR1 SLC30A3
FMR1 MVK
FMR1 GRK6
FMR1 NFE2L1
FMR1 ZNF238
FMR1 MARCKS
FMR1 WEE1
FMR1 IFI35
FMR1 IDS
FMR1 TSPAN7
FMR1 SMARCD1
FMR1 ATP2B2
FMR1 CSNK2A1
FMR1 GPR3
FMR1 UBE4A
FMR1 EIF4G2
FMR1 PPP2CB
FMR1 GSK3A
FMR1 SLC2A1
FMR1 HMGN1
FMR1 PUM1
FMR1 SFTPA1B
FMR1 MADD
FMR1 CHIC1
FMR1 C21orf2
FMR1 TRO
FMR1 IL8RB
FMR1 B3GNTL1
FMR1 B4GALT1
FMR1 RNF113A
FMR1 CTLA4
FMR1 MAPK1IP1L
FMR1 CSK
FMR1 PRKACB
FMR1 BMI1
FMR1 HERC1
FMR1 NCOA6
FMR1 RTN1
FMR1 PPP1R11
FMR1 BCAM
FMR1 PSIP1
FMR1 SDC4
FMR1 NUP153
FMR1 ATP6V0A1
FMR1 PRDM2
FMR1 STK38
FMR1 PHF3
FMR1 TMEM131
FMR1 VBP1
FMR1 CLOCK
FMR1 RAP1A
FMR1 SDCBP
FMR1 CNBP
FMR1 KRT1
FMR1 HNRNPH1
FMR1 PTPN1
FMR1 FLT1
FMR1 BTG3
FMR1 HNRNPU
FMR1 OAS2
FMR1 ALDH18A1
FMR1 SNRNP70
FMR1 CTF1
FMR1 COMT
FMR1 ALDH9A1
FMR1 HTATSF1
FMR1 LTK
FMR1 ETV5
FMR1 CD8B
FMR1 NPAT
FMR1 IFNA21
FMR1 RNF144A
FMR1 SLC35D1
FMR1 TUBGCP3
FMR1 KCTD2
FMR1 ERCC3
FMR1 EZH1
FMR1 SLC5A5
FMR1 MAP2K5
FMR1 LOC728849
FMR1 YES1
FMR1 PRPF18
FMR1 YWHAQ
FMR1 TRD@
FMR1 SEC31A
FMR1 C16orf45
FMR1 FUT3
FMR1 ZWINTAS
FMR1 APPBP2
FMR1 CNP
FMR1 NUP160
FMR1 WARS
FMR1 CASC3
FMR1 AR
FMR1 POU5F1
FMR1 NUMB
FMR1 BBS9
FMR1 PCDH1
FMR1 RBMX
FMR1 SSR1
FMR1 CYP2C19
FMR1 SFRS11
FMR1 FOLR1
PEX13 BCAM
PEX13 PRIM1
PEX13 GJA5
PEX13 TAF1
PEX13 LPAL2
LPGAT1 ZCCHC11
LPGAT1 VBP1
LPGAT1 LIMK2
LPGAT1 CYCS
LPGAT1 MIA3
LPGAT1 GLUL
LPGAT1 CLTC
LPGAT1 RPA2
LPGAT1 ACADM
LPGAT1 YES1
LPGAT1 NCOA6
LPGAT1 FAM175B
LPGAT1 TEC
LPGAT1 NARS
LPGAT1 PXN
LPGAT1 SUZ12
LPGAT1 UBXN4
LPGAT1 RANBP2
LPGAT1 IGL@
LPGAT1 SPAG11A
LPGAT1 SAFB
LPGAT1 KIAA0174
LPGAT1 SFPQ
LPGAT1 EIF4H
LPGAT1 HTATSF1
LPGAT1 ALDH7A1
LPGAT1 CSNK2A2
LPGAT1 TAF7
LPGAT1 TAF4
LPGAT1 UBE2N
LPGAT1 RNF185
LPGAT1 EIF4G2
LPGAT1 RBBP4
LPGAT1 TTC35
LPGAT1 ZNF131
LPGAT1 TUBGCP3
LPGAT1 ATP5F1
ALDH1A1 TUBGCP3
ALDH1A1 NCOA6
ALDH1A1 LIMK2
ALDH1A1 ARHGEF7
ALDH1A1 SLC2A4
ALDH1A1 POU2F2
ALDH1A1 DDX18
ALDH1A1 OAS2
ALDH1A1 INSR
ALDH1A1 PUM1
ALDH1A1 RAB33A
ALDH1A1 RSU1
ALDH1A1 FCGRT
ALDH1A1 CSNK2A2
ALDH1A1 TDO2
ALDH1A1 M6PR
GCDH RPS11
GCDH RPS10
GCDH PI4KA
GCDH CTRC
GCDH SEC14L1
GCDH MEN1
GCDH RNH1
GCDH CLTC
GCDH TNFAIP1
GCDH PSEN1
GCDH DGKQ
GCDH DHRS2
GCDH NUP188
GCDH PEA15
GCDH H3F3B
GCDH SPTAN1
GCDH NP
GCDH RPS19
GCDH ATP1B2
GCDH KIAA0247
GCDH GNB1
GCDH PSME3
GCDH ARL6IP1
GCDH ATP6AP1
GCDH KIAA0226
GCDH TNFRSF4
GCDH GGA3
GCDH MGAT3
GCDH REG1P
GCDH HRG
GCDH ACO2
GCDH FTO
GCDH NR2C1
GCDH SRPR
GCDH CHN2
GCDH AARS
GCDH GSK3A
GCDH RPL31
GCDH GRB2
GCDH EBP
GCDH FLOT2
GCDH IP6K1
GCDH CDK9
GCDH CSNK2A1
ALDH1A3 COL11A1
ALDH1A3 GRIN2C
ALDH1A3 CRYBB1
ALDH1A3 NHLH1
ALDH1A3 CXCR4
ALDH1A3 NDP
ALDH1A3 NEUROG1
ALDH1A3 PTPRK
ALDH1A3 IGHM
AP3B1 RNPS1
TIMM17A TSN
TIMM17A AARS
TIMM17A CYB5R3
TIMM17A ADD1
TIMM17A PRKAG1
TIMM17A UBL4A
TIMM17A RSC1A1
TIMM17A GTF2A2
TIMM17A RAD23B
TIMM17A ACADM
TIMM17A SH3GL3
TIMM17A PDHX
TIMM17A HCCS
TIMM17A HERPUD1
TIMM17A ASAH1
TIMM17A CCNA1
TIMM17A U2AF1
TIMM17A HPRT1
TIMM17A SFRS4
TIMM17A SFRS3
TIMM17A MAPKAPK2
TIMM17A SLC30A3
TIMM17A DYRK1A
TIMM17A COX6C
TIMM17A GNB1
TIMM17A WARS
TIMM17A NAGA
TIMM17A PGC
TIMM17A TLK2
TIMM17A PRCC
TIMM17A PPP2CA
TIMM17A ACOX1
TIMM17A ATP6V1E1
TIMM17A GNAZ
TIMM17A SKP1
TIMM17A EBP
TIMM17A GNA11
TIMM17A CCNI
RPL29 RPS17
RPL29 RPS16
RPL29 RPL8
RPL29 EEF1A1
RPL29 RPS19
RPL29 PLCD1
RPL29 TSC2
RPL29 DPEP1
RPL29 RPS9
RPL29 IL1R2
RPL29 RPL7A
RPL29 RPL28
RPL29 DGKQ
RPL29 PTPN6
RPL29 GNB2L1
RPL29 RPL13A
RPL29 GLI1
RPL29 OXT
RPL29 RPS28
RPL29 PRKCG
RPL29 RPL13
RPL29 ALPI
RPL29 BNC1
RPL29 PDXDC1
RPL29 GNAS
RPL29 RPL10A
RPL29 ACTB
RPL28 RPS17
RPL28 HLA-DOB
RPL28 EEF1A1
RPL28 RPS19
RPL28 MBOAT7
RPL28 DPEP1
RPL28 APOH
RPL28 SERPINE1
RPL28 ITPKC
RPL28 RPS27
RPL28 KIAA0195
RPL28 RPS28
RPL28 SMARCD1
RPL28 RPL13
RPL28 HRG
RPL28 FTO
RPL28 LOC91316
RPL28 PDK2
RPL28 ATP6V0A1
RPL28 ALPI
RPL28 CD19
GCNT2 CCT8
GCNT2 NFATC3
GCNT2 RPS23
GCNT2 H1FX
GCNT2 TBCB
GCNT2 SGCB
GCNT2 APEX1
GCNT2 ATP5O
GCNT2 GDI1
NAP1L1 YY1
NAP1L1 HMGN2
NAP1L1 HMGN1
NAP1L1 LIMK2
NAP1L1 RPL27A
NAP1L1 RPS27A
NAP1L1 AGER
NAP1L1 SRP9
NAP1L1 SFRS2
NAP1L1 EIF3F
NAP1L1 ADSL
NAP1L1 EIF3E
NAP1L1 CCT8
NAP1L1 BMS1
NAP1L1 BTG2
NAP1L1 ZNF146
NAP1L1 IL8RB
NAP1L1 ATP13A3
NAP1L1 CACNA1C
NAP1L1 SFRS3
NAP1L1 HNRNPU
NAP1L1 NARS
NAP1L1 APEX1
NAP1L1 POU6F1
NAP1L1 LAD1
NAP1L1 H3F3A
NAP1L1 EPRS
NAP1L1 MTA1
NAP1L1 TRA2B
NAP1L1 ATP5G2
NAP1L1 WNT2B
NAP1L1 MAPK1IP1L
NAP1L1 SUZ12
NAP1L1 RPS23
NAP1L1 RAB3GAP1
NAP1L1 ACTG1
NAP1L1 NAT6
NAP1L1 KIAA0174
NAP1L1 ABO
NAP1L1 ENO1
NAP1L1 SFPQ
NAP1L1 KRIT1
NAP1L1 FGF5
NAP1L1 SNRPF
NAP1L1 GPR3
NAP1L1 LLGL2
NAP1L1 USP13
NAP1L1 HNRNPA2B1
NAP1L1 TOMM20
NAP1L1 TUBB
NAP1L1 RBBP4
NAP1L1 NUP153
NAP1L1 CXorf40B
NAP1L1 RPL10A
NAP1L1 FUT1
NAP1L1 ATF4
NAP1L1 POU2F2
NAP1L1 FBL
CALCOCO2 GHRHR
CALCOCO2 HMGN3
CALCOCO2 LIMK2
CALCOCO2 ZCCHC11
CALCOCO2 STOM
CALCOCO2 CD302
CALCOCO2 CLTC
CALCOCO2 SEPT7
CALCOCO2 RNF113A
CALCOCO2 NCOA6
CALCOCO2 NFE2L1
CALCOCO2 TM9SF2
CALCOCO2 YWHAB
CALCOCO2 CEBPZ
CALCOCO2 TTC35
CALCOCO2 POLR2A
CALCOCO2 RSU1
CALCOCO2 CSNK2A2
CALCOCO2 UBE2A
CALCOCO2 IRF9
CALCOCO2 CNTN1
CALCOCO2 BAT1
CALCOCO2 PLAGL2
CALCOCO2 PSMB5
CALCOCO2 EIF4H
NAP1L3 CASC3
NAP1L3 SLC6A6
NAP1L3 PI4KA
NAP1L3 CIRBP
NAP1L3 SALL2
NAP1L3 CPE
NAP1L3 PSMD2
NAP1L3 STXBP1
NAP1L3 MPRIP
NAP1L3 N4BP2L2
NAP1L3 CLTC
NAP1L3 SEPT7
NAP1L3 AP2B1
NAP1L3 UBE4A
NAP1L3 PEBP1
NAP1L3 DRG2
NAP1L3 HERPUD1
NAP1L3 CNP
NAP1L3 SKP1
NAP1L3 TIAM1
NAP1L3 TMEM41B
NAP1L3 ATP6AP1
NAP1L3 SECISBP2L
NAP1L3 DYNLT3
NAP1L3 AP2M1
NAP1L3 PEA15
NAP1L3 YWHAH
NAP1L3 KLC1
NAP1L3 AP1B1
NAP1L3 REEP5
NAP1L3 SLC9A6
NAP1L3 JUND
NAP1L3 ZNF167
NAP1L3 SPTB
NAP1L3 APPBP2
NAP1L3 TRO
NAP1L3 TSC22D1
NAP1L3 MPP2
NAP1L3 KIAA0240
NAP1L3 RTN1
NAP1L3 BMI1
NAP1L3 KIAA0226
NAP1L3 UTP14C
NAP1L3 DCUN1D4
NAP1L3 HTATSF1
NAP1L3 PPP3CA
NAP1L3 MLLT11
NAP1L3 PAFAH1B1
NAP1L3 PTTG1IP
NAP1L3 SNAP25
NAP1L3 DAZAP2
NAP1L3 ZNF638
NAP1L3 BCLAF1
NAP1L3 MPO
NAP1L3 SNRK
NAP1L3 PPP2CB
NAP1L3 SDC4
NAP1L3 RING1
NAP1L3 PURA
NAP1L3 ARVCF
NAP1L3 ZNF91
NAP1L3 UBC
NAP1L3 MRPL49
NAP1L3 ATXN1
NAP1L4 ARFIP2
NAP1L4 SET
NAP1L4 ACTG1
NAP1L4 ZNF146
NAP1L4 MST1R
NAP1L4 PCBP1
NAP1L4 KIAA0174
NAP1L4 THBS3
NAP1L4 TRAM1
NAP1L4 CXorf40B
NAP1L4 MARCKS
NAP1L4 RRM1
NAP1L4 TM9SF2
NAP1L4 BTG2
RPL23 RPS17
RPL23 RPL9
RPL23 RPL27A
RPL23 RPS27A
RPL23 RPS15A
RPL23 FBLN1
RPL23 DPEP1
RPL23 RPS9
RPL23 RPL10A
RPL23 RPL36A
RPL23 RPS21
RPL23 RPS28
RPL23 RPL11
RPL23 RPL13
RPL23 GNAS
RPL23 RPL34
RPL23 RPL39
RPL23 PMVK
RPL23 RPS3A
RPL23 COX7C
TGOLN2 DOC2B
TGOLN2 CYP4A11
TGOLN2 TTYH2
TGOLN2 ELF4
TGOLN2 PCDH1
TGOLN2 ZC3H3
TGOLN2 DNASE1
TGOLN2 KCNK1
TGOLN2 LTB
TGOLN2 GSTP1
TGOLN2 CES2
TGOLN2 LPCAT3
TGOLN2 PRM2
TGOLN2 GIPR
TGOLN2 P2RX5
TGOLN2 GRM1
TGOLN2 H3F3A
RGS6 MAPK3
RGS6 SS18
RGS6 AKT2
RGS6 RPS3A
RGS6 RAE1
RGS6 SLC35A2
RGS7 SLC9A6
RGS7 CIRBP
RGS7 SSTR3
RGS7 ENO2
RGS7 N4BP2L2
RGS7 ATP6V0A1
RGS7 ABL1
RGS7 ZNF134
LPCAT3 AVPR1B
LPCAT3 IQCB1
LPCAT3 AGER
LPCAT3 MYL3
LPCAT3 IKBKE
LPCAT3 NUP188
LPCAT3 DLG4
LPCAT3 CYP2F1
LPCAT3 GRK6
LPCAT3 BTN1A1
LPCAT3 PPP2R4
LPCAT3 TTYH2
LPCAT3 URB2
LPCAT3 TAGLN2
LPCAT3 CDH5
LPCAT3 DOC2B
LPCAT3 AQP2
LPCAT3 KRT35
LPCAT3 BCAT2
LPCAT3 SMARCD1
LPCAT3 EDEM1
LPCAT3 GPR3
LPCAT3 LOC91316
LPCAT3 CCL22
LPCAT3 GH2
LPCAT3 INPP5J
LPCAT3 GSK3A
LPCAT3 FUS
LPCAT3 HLA-C
LPCAT3 ST14
LPCAT3 UROD
LPCAT3 MAPKAPK3
LPCAT3 SSTR1
LPCAT3 CHIC1
LPCAT3 SLC9A1
LPCAT3 NONO
LPCAT3 ITPKC
LPCAT3 B4GALT1
LPCAT3 RNF113A
LPCAT3 SLC14A2
LPCAT3 PTCRA
LPCAT3 IVD
LPCAT3 GSTT1
LPCAT3 ZC3H3
LPCAT3 ATP6V0A1
LPCAT3 MPP2
LPCAT3 GLA
LPCAT3 FLT1
LPCAT3 SLC10A2
LPCAT3 BTG3
LPCAT3 TEF
LPCAT3 PML
LPCAT3 S100A7
LPCAT3 CTF1
LPCAT3 HMGA2
LPCAT3 GNB3
LPCAT3 CD8B
LPCAT3 CYP1A2
LPCAT3 ACOX2
LPCAT3 KLHDC10
LPCAT3 TNFRSF14
LPCAT3 SPRR2C
LPCAT3 SLAMF1
LPCAT3 NCKAP1L
LPCAT3 S100P
LPCAT3 CYP17A1
LPCAT3 SLC5A2
LPCAT3 P2RX5
LPCAT3 ELF4
LPCAT3 DNASE1
LPCAT3 ZWINTAS
LPCAT3 ALDH3B1
LPCAT3 ACAP1
LPCAT3 CRYBB1
LPCAT3 BBS9
LPCAT3 CASP2
LPCAT3 E2F1
LPCAT3 PCDH1
LPCAT3 GRIN2C
LPCAT3 CYP2C19
LPCAT3 FUT2
LPCAT3 CHRND
LPCAT3 CHRNE
LPCAT3 HLA-DQA1
RGS2 PRM2
PLAG1 RB1
SPINK2 IFNA21
SPINK2 ARPC4
SPINK1 PLEC1
SPINK1 PCCA
SPINK1 ALDH6A1
SPINK1 HIST1H2BJ
EYA2 TBCC
EYA2 UPF1
PIGA ACTG1
PIGA TNR
PIGA PPFIA1
PIGA CSNK2A2
PIGA MAPK3
PIGA KDM4A
PIGA CDSN
PIGA MTFR1
PIGA EPRS
PIGA MVK
PIGA MT1A
SPAG11A RBM3
SPAG11A IGSF2
SPAG11A PUM1
SPAG11A TAF15
SPAG11A UBAP2L
SPAG11A MAPK1IP1L
SPAG11A FAM175B
SPAG11A PPP1R8
SPAG11A RBM34
SPAG11A MARCKS
SPAG11A CEACAM4
SPAG11A SUZ12
SPAG11A YWHAE
SPAG11A ANKRD46
SPAG11A IGL@
SPAG11A DAG1
SPAG11A DAZAP2
SPAG11A ZNF638
SPAG11A MTHFD2
SPAG11A TFAP4
SPAG11A MRPS27
SPAG11A CDK2
SPAG11A NCL
SPAG11A HNRNPK
PIGF HMGN1
PIGF TALDO1
PIGF IRF9
PIGF SLC2A1
PIGF GOLGB1
PIGF BAT3
PIGF TRIP12
CALCRL GH2
PIGH PSME2
PIGH MAPRE2
PIGK PPP2R5C
LOXL2 CD81
LOXL2 ALCAM
LOXL2 P4HB
LOXL2 ITGB5
LOXL2 APOC1
AADAC MDM4
HPN EDN2
HPN MYBPH
HPN NRGN
HPN HP
HPN HK1
HPN MCHR1
HPN PTGIR
HPN HTR2C
HPN PRG2
HPN TFE3
HPN HSD17B3
HPN UGP2
EPCAM ACVR2A
EPCAM PPP2CB
EPCAM CASP2
EPCAM PKP1
EPCAM ZNF146
EPCAM IGL@
EPCAM RBBP5
EPCAM SLC35A1
EPCAM CEACAM4
EPCAM SUZ12
EPCAM RPGR
EPCAM MVK
EPCAM ATP6V1C1
EPCAM PNMT
GK3P ITGB1
GK3P EFNA3
GK3P KLRD1
FZD5 YBX1
BIK SNRPD2
TAX1BP1 RCAN1
TAX1BP1 SEC14L1
TAX1BP1 STRA13
TAX1BP1 LEPROT
TAX1BP1 ATP5B
TAX1BP1 PSEN1
TAX1BP1 RGL2
TAX1BP1 DGCR6
TAX1BP1 PTP4A2
TAX1BP1 DUSP5
TAX1BP1 AP1B1
TAX1BP1 ISCU
TAX1BP1 GNB1
TAX1BP1 KIAA0247
TAX1BP1 LGALS3BP
TAX1BP1 YWHAB
TAX1BP1 PCDHGC3
TAX1BP1 ADA
TAX1BP1 ACO2
TAX1BP1 PTTG1IP
TAX1BP1 AARS
TAX1BP1 STAT5B
TAX1BP1 FLOT2
TAX1BP1 ATP5O
CSNK1G2 STXBP1
CSNK1G2 ADD1
CSNK1G2 PPP2R1A
CSNK1G2 MAP1A
CSNK1G2 LRRC41
CSNK1G2 PCDHGC3
CSNK1G2 TYK2
TAX1BP3 ESRRB
TAX1BP3 PRG2
TAX1BP3 KDR
TAX1BP3 PTGIR
ALPP IFI44
ALPP IGL@
PPP1CB HMGN3
PPP1CB VBP1
PPP1CB SPCS2
PPP1CB KIAA0232
PPP1CB CPE
PPP1CB IRF2
PPP1CB PSMD2
PPP1CB CCNG2
PPP1CB COPA
PPP1CB HNRNPH1
PPP1CB MLH1
PPP1CB MFAP1
PPP1CB HNRNPH2
PPP1CB LEPROT
PPP1CB SEPT7
PPP1CB LOC728849
PPP1CB YES1
PPP1CB TMED10
PPP1CB OGDH
PPP1CB SET
PPP1CB SFRS7
PPP1CB APPBP2
PPP1CB YWHAQ
PPP1CB DDX18
PPP1CB YWHAH
PPP1CB HNRNPK
PPP1CB PTP4A1
PPP1CB UGP2
PPP1CB TM9SF2
PPP1CB DYRK1A
PPP1CB HNRNPD
PPP1CB MAPRE1
PPP1CB SLC2A1
PPP1CB CTDSP2
PPP1CB DAZAP2
PPP1CB BAT1
PPP1CB PPP1R11
PPP1CB TSC22D1
PPP1CB HK3
PPP1CB UBC
PPP1CB COMT
PPP1CB KIAA0174
PPP1CB PTGR1
PPP1CB FERMT2
PPP1CB UBXN4
PPP1CB NFIL3
PPP1CB MADD
PPP1CB TAF7
PPP1CB CHMP1A
PPP1CB USP7
PPP1CB LAMP2
PPP1CB S100A5
PPP1CB MARCKS
PPP1CB UBE4A
PPP1CB MTHFD1
PPP1CB EIF4G3
PPP1CB EIF4G2
PPP1CB IRF9
PPP1CB ACSL1
PPP1CB TNFAIP1
PPP1CB CPB2
PPP1CB CSTF3
PPP1CB CCNI
PPP1CB NOTCH4
PPP1CB UBE2A
PPP1CB PFN2
PPP1CB SFRS11
PPP1CB ZNF133
PPP1CB FOLR1
PPP1CB PPP2R5B
PPP1CB EIF4H
PPP1CC RBM4
PPP1CC EIF1
PPP1CC MSH2
PPP1CC PSMD1
PPP1CC HCFC1
PPP1CC NFE2L1
PPP1CC SFRS4
PPP1CC SFRS3
PPP1CC NARS
PPP1CC CDC37
PPP1CC PCBP1
PPP1CC UBXN4
PPP1CC TRA2A
PPP1CC NPR1
PPP1CC KIAA0247
PPP1CC LAMP1
PPP1CC EBNA1BP2
PPP1CC TAF4
PPP1CC SLC25A46
PPP1CC DR1
PPP1CC TNFAIP1
PPP1CC KIF23
PPP1CC KLC1
PPP1CC PPIA
PPP1CC M6PR
OLR1 AOC2
OLR1 STAR
OLR1 HTATSF1
OLR1 CLOCK
OLR1 CCR1
OLR1 KRT1
OLR1 HABP2
OLR1 FLT4
OLR1 MICB
OLR1 RNF113A
OLR1 HERPUD1
OLR1 RB1
OLR1 NFKB2
OLR1 REG1A
OLR1 CENPI
OLR1 BLK
OLR1 CD8B
OLR1 BNIP1
OLR1 ZNF37A
SERPINB8 DRG2
SERPINB8 LIF
SERPINB8 RARB
SERPINB8 CYP4A11
SERPINB8 ZC3H3
SERPINB8 IQCB1
SERPINB8 LOC91316
SERPINB8 AFF2
SERPINB8 SEMG2
SERPINB8 EMR1
SERPINB8 KLF4
SERPINB8 WNT10B
SERPINB8 UGP2
NAB1 OMP
MPPED2 ZNF167
MPPED2 SPOCK1
MPPED2 EPS8
MPPED2 RBM25
CLCNKA COL14A1
OAZ1 OS9
OAZ1 SQSTM1
OAZ1 ATP6V1F
OAZ1 CYP2A6
OAZ1 SERINC3
OAZ1 SETDB1
OAZ1 SUPT4H1
OAZ1 GPX4
OAZ1 PSMC1
OAZ1 ATP5B
OAZ1 PWP1
OAZ1 BCL7B
OAZ1 SFXN3
PDK2 SMARCC2
PDK2 GPR17
PDK2 KIAA0195
PDK2 SLC6A6
PDK2 EPHB3
PDK2 COL14A1
PDK2 MAP1A
PDK2 CR1
PDK2 AVPR1B
PDK2 TNNC1
PDK2 ELF4
PDK2 RPL13A
PDK2 PTGDR
PDK2 TSC2
PDK2 CES2
PDK2 POFUT1
PDK2 DGKZ
PDK2 SPI1
PDK2 CYP2F1
PDK2 FASTK
PDK2 FHL3
PDK2 CFLAR
PDK2 FTO
PDK2 UGP2
PDK2 HYAL2
PDK2 CTLA4
PDK2 ODF1
PDK2 PLEC1
PDK2 CHRND
PDK2 HK1
PDK2 PRKCG
PDK2 PEA15
PDK2 BMP4
PDK2 CYP3A4
PDK2 SATB1
PDK2 LTK
PDK2 HRG
PDK2 ATXN1
PDK2 SMARCD1
PDK2 TUB
PDK2 NFIC
PDK2 LOC91316
PDK2 BCAM
PDK2 GPR6
PDK2 TAF1
PDK2 CXCL9
PDK2 ACSL1
PDK2 GSK3A
PDK2 NR1I3
PDK2 FECH
PDK2 ATP6V0A1
PDK2 HLA-DOB
PDK2 GFRA2
PDK2 GPR3
PDK2 BAP1
PDK2 SYN1
PDK2 PAK1
PDK2 SLAMF1
PDK2 ALPL
EBP AVPR1B
EBP AOC2
EBP FAM3C
EBP CPE
EBP ZNF76
EBP RBM15B
EBP SLC30A3
EBP LOC100133166
EBP PPP4C
EBP DHRS2
EBP CAPN2
EBP CDH2
EBP TLK2
EBP B4GALT1
EBP ATP2B1
EBP RFTN1
EBP EIF4G2
EBP INPP5J
EBP GSK3A
EBP SLC2A1
EBP UBC
EBP COPB1
EBP ACOX1
EBP PUM1
EBP CLTC
EBP MAPKAPK2
EBP ATP5C1
EBP HCCS
EBP UBAP2L
EBP U2AF1
EBP TMEM106A
EBP CAP1
EBP NARS
EBP VEZF1
EBP TNFRSF4
EBP MAPK1IP1L
EBP SEC13
EBP PPP1R11
EBP CUX1
EBP EIF4H
EBP MIA3
EBP POLR2L
EBP PWP1
EBP SLC25A46
EBP UBE2N
EBP TBP
EBP GPX4
EBP SRRD
EBP PKM2
EBP RAD23B
EBP VBP1
EBP CLOCK
EBP ILK
EBP UPF1
EBP ATP5B
EBP SH3GL3
EBP SET
EBP SKP1
EBP HNRNPU
EBP USF2
EBP ATP6V0C
EBP RAB1A
EBP GNB1
EBP ARL6IP1
EBP HTATSF1
EBP DUT
EBP SEMA3C
EBP ATP6V1E1
EBP GZMM
EBP MMD
EBP ZNF134
EBP TALDO1
EBP CTNNB1
EBP EIF2S1
EBP HCFC1
EBP SFRS4
EBP NUP188
EBP DEFA6
EBP YWHAH
EBP AMD1
EBP CNP
EBP RAD21
EBP WARS
EBP CASC3
EBP AR
EBP MCM3
EBP NAGA
EBP TRIP12
EBP SQSTM1
EBP ARMCX6
EBP AARS
EBP CSTF3
EBP RPA2
EBP GNA11
EBP FOLR2
EBP M6PR
PDK4 GPR3
PDK4 CXCL9
PDK4 ACTL8
PDK4 SPRR2B
KANK1 PPP2R1B
KANK1 LIMK2
KANK1 MYLPF
KANK1 AANAT
KANK1 IQGAP1
KANK1 ASMT
KANK1 INSL4
KANK1 KCNMA1
KANK1 DNASE1
KANK1 FANCC
KANK1 DSG3
KANK1 GDF15
KANK1 REEP5
KANK1 ZMYM3
KANK1 ODF1
KANK1 DRG2
KANK1 NR4A1
KANK1 ARPC4
KANK1 PCDHGC3
KANK1 REG1P
KANK1 TMED10P
KANK1 BMP4
KANK1 SLC2A5
KANK1 TNFAIP1
KANK1 ZNF134
KANK1 CTNND2
COL6A1 DGKZ
COL6A1 PTTG1IP
COL6A1 LTBP2
COL6A1 CDKN2D
COL6A1 SEC14L1
COL6A1 ACSL1
COL6A1 RTN1
COL6A1 UBA7
COL6A1 CES2
COL6A1 SCN1B
COL6A1 MTMR6
COL6A1 TOP2B
ALPI BATF
ALPI RPS10
ALPI RPS17
ALPI RPS16
ALPI RPL9
ALPI PRKCG
ALPI EEF1A1
ALPI RPL27A
ALPI RPS27A
ALPI RPL35A
ALPI RPS15A
ALPI PROL1
ALPI STXBP2
ALPI NOP14
ALPI RPS9
ALPI PPP1R1A
ALPI CYP2F1
ALPI NEFL
ALPI RPL13A
ALPI PKNOX1
ALPI RPL6
ALPI GLI1
ALPI CARS
ALPI PML
ALPI RPL10A
ALPI CD79A
ALPI RPS19
ALPI ATP5G2
ALPI WNT2B
ALPI RPS27
ALPI NRGN
ALPI HK1
ALPI EFNA3
ALPI RPS28
ALPI HMBS
ALPI CMA1
ALPI RPL11
ALPI POU2F2
ALPI POMC
ALPI SNRPC
ALPI SERPINB2
ALPI TSPO
ALPI LLGL2
ALPI GNAS
ALPI HYAL2
ALPI HLA-C
ALPI RPL39
ALPI CPZ
ALPI FAS
ALPI HAPLN1
ALPI DGKQ
COL6A2 SPI1
COL6A2 CXCL9
COL6A2 HMGA2
COL6A2 NCAM1
COL6A2 P2RX4
ALPL CYP1A2
ALPL PLEC1
ALPL IQCB1
ALPL LOC91316
ALPL RAPGEF5
ALPL SLC5A11
ALPL NET1
ALPL FLNC
PTGS2 KRT20
PTGS2 ADRA1D
PTGS1 ENOX2
PTGS1 GH2
PTGS1 GRIN2C
PTGS1 VAV1
PTGS1 CPA3
PTGS1 INPP5J
PTGS1 HMGA2
PTGS1 CLCN6
PTGS1 PTHLH
PTGS1 MGAT5
PTGS1 TSHB
PTGS1 MPP2
PTGS1 GLA
PTGS1 FLT1
FXYD2 WNT2B
FXYD2 U2AF1
FXYD2 CARS
FXYD2 HK1
FXYD2 PON1
FXYD2 HR44
FXYD2 SLC5A2
FXYD2 NEFL
FXYD2 WNT7A
FXYD3 GPR17
FXYD3 HSD17B10
FXYD3 ASNA1
FXYD3 MAP1A
FXYD3 CORO1B
FXYD3 ADAM11
FXYD3 CCR2
FXYD3 MYLPF
FXYD3 MUC5B
FXYD3 TIMM8A
FXYD3 UGP2
FXYD3 CRYBA4
FXYD3 MYBPH
FXYD3 LPAL2
FXYD3 RYR1
FXYD3 AQP1
FXYD3 CACNB4
FXYD3 KLF4
FXYD3 TFE3
FXYD3 KLHDC10
FXYD3 NPPC
FXYD3 KDR
FXYD3 DCHS1
FXYD3 POU3F2
FXYD3 ESRRB
FXYD3 NRGN
FXYD3 GFRA2
FXYD3 MCHR1
FXYD3 KCNAB2
FXYD3 GPT
FXYD3 SNRPC
FXYD3 TAF1
FXYD3 ZC3H3
FXYD3 COL14A1
FXYD3 PDE6B
FXYD3 STARD8
FXYD3 MYBPC2
FXYD3 PRM2
FXYD3 NOP14
ORC2L GOLGB1
ORC2L DDT
SRP9 ZCCHC11
SRP9 SFRS4
SRP9 SUMO1
SRP9 SALL2
SRP9 CPE
SRP9 FBLN1
SRP9 SEC61B
SRP9 RBM15B
SRP9 ZNF146
SRP9 GNG10
SRP9 NPAT
SRP9 MARCKS
SRP9 PTP4A1
SRP9 DYRK1A
SRP9 MAPRE1
SRP9 ISCU
SRP9 ANKRD46
SRP9 SLC35A2
SRP9 SHC3
SRP9 TSC22D1
SRP9 CENPF
SRP9 CYP2B7P1
SRP9 JAK1
SRP9 SAFB
SRP9 CREB1
SRP9 SMARCD2
SRP9 MADD
SRP9 GPR3
SRP9 UBE4A
SRP9 CNN3
SRP9 PTGES3
SRP9 TOP2B
SRP9 PPP2CB
SRP9 RBBP7
SRP9 H2AFZ
SRP9 RBBP4
SRP9 DDX5
SRP9 HSPE1
SRP9 ATP5G3
SRP9 EIF4G2
SRP9 COPB1
SRP9 PCNA
SRP9 ACSL1
SRP9 HMGN2
SRP9 HMGN1
SRP9 RPL9
SRP9 METAP1
SRP9 DAZAP2
SRP9 PUM1
SRP9 CLTC
SRP9 ALDH9A1
SRP9 EED
SRP9 ACADM
SRP9 TRAM1
SRP9 AP2S1
SRP9 IL8RB
SRP9 TUBA1A
SRP9 C11orf58
SRP9 H3F3A
SRP9 SRP14
SRP9 UBXN4
SRP9 RBM39
SRP9 COX6C
SRP9 MAPK1IP1L
SRP9 RCN2
SRP9 TTC3
SRP9 PSME2
SRP9 PARP1
SRP9 EIF1AP1
SRP9 CUX1
SRP9 POLR2G
SRP9 DCUN1D4
SRP9 EIF4H
SRP9 CKAP5
SRP9 SART3
SRP9 C5orf13
SRP9 PPP1R11
SRP9 ALDH4A1
SRP9 TFAP4
SRP9 UBE2N
SRP9 SKP1
SRP9 TNFAIP1
SRP9 SFPQ
SRP9 NUP153
SRP9 PPP2R5E
SRP9 GCSH
SRP9 TSN
SRP9 TMEM131
SRP9 YY1
SRP9 VBP1
SRP9 OXA1L
SRP9 UBL4A
SRP9 ATP5J
SRP9 CCNG2
SRP9 CD302
SRP9 HNRNPH2
SRP9 CBX1
SRP9 CDC7
SRP9 PKLR
SRP9 SET
SRP9 NCOA6
SRP9 PSEN2
SRP9 HNRNPU
SRP9 HAB1
SRP9 AP2M1
SRP9 RPL13A
SRP9 HNRNPK
SRP9 MAPK6
SRP9 HNRNPM
SRP9 LAD1
SRP9 HNRNPC
SRP9 TAF7
SRP9 CD63
SRP9 CDK4
SRP9 COMT
SRP9 HTATSF1
SRP9 UNG
SRP9 UBE2V2
SRP9 DUT
SRP9 EBNA1BP2
SRP9 MAP2K3
SRP9 ZNF638
SRP9 KEAP1
SRP9 SLC23A2
SRP9 RPS3A
SRP9 BLMH
SRP9 RHEB
SRP9 COX7C
SRP9 COX5A
SRP9 SPCS2
SRP9 PHB2
SRP9 PSMD6
SRP9 SCP2
SRP9 BIRC2
SRP9 CYCS
SRP9 CTNNB1
SRP9 PRSS3
SRP9 RRM1
SRP9 RBMX
SRP9 EIF2S1
SRP9 CAMLG
SRP9 DAD1
SRP9 LOC728849
SRP9 SEC31A
SRP9 SFRS7
SRP9 YWHAQ
SRP9 SFRS3
SRP9 SFRS2
SRP9 RB1
SRP9 AP2B1
SRP9 HNRNPA2B1
SRP9 SUZ12
SRP9 VIPR1
SRP9 CEBPZ
SRP9 EPRS
SRP9 TRA2A
SRP9 TRA2B
SRP9 YWHAE
SRP9 RRAGA
SRP9 CNP
SRP9 RAD21
SRP9 KIAA0240
SRP9 BMI1
SRP9 USP13
SRP9 USP10
SRP9 KIAA0174
SRP9 USP14
SRP9 SNRPB
SRP9 TRIP12
SRP9 NPM1
SRP9 LAMP2
SRP9 SNRPE
SRP9 DDX21
SRP9 RPA2
SRP9 CXorf40B
SRP9 NCL
SRP9 CFDP1
SRP9 SFRS11
SRP9 PPP2R5C
PUF60 DCHS1
PUF60 E2F5
PUF60 SPI1
PUF60 COG2
PUF60 HNRNPU
PUF60 MCAM
PUF60 STX4
PUF60 GATA3
PUF60 RARS
PUF60 KLF4
PUF60 MCHR1
PUF60 RAB3A
PUF60 SNRPB
PUF60 MTA1
PUF60 XRCC6
FBP1 SST
FBP1 COL11A1
FBP1 PROL1
KIAA0141 WNT2B
KIAA0141 RPS27A
KIAA0141 SPAG8
KIAA0141 TNR
KIAA0141 CARS
KIAA0141 PLK3
KIAA0141 SP140
KIAA0141 EIF3E
KIAA0141 CPZ
KIAA0141 RPL10A
KIAA0141 ATR
KIAA0141 HK3
KIAA0141 RPS3A
KIAA0141 POU2F2
POLD4 INHA
POLD4 NFIC
POLD4 CDH17
POLD4 TNXB
POLD4 PRKCG
POLD4 HTR2C
POLD4 F13B
POLD4 SLC5A2
POLD4 CHERP
POLD4 ECE1
POLD4 GFRA2
POLD4 MFGE8
C6orf10 POU1F1
C6orf10 DGKQ
C6orf10 GALK1
C6orf10 ZC3H3
C6orf10 IGL@
C6orf10 SHB
C6orf10 ADRA1D
C6orf10 TNNC2
C6orf10 FASTK
C6orf10 CD5
C6orf10 ITPKC
C6orf10 TNFRSF25
C6orf10 POFUT1
PHKB YY1
PHKB AGER
PHKB KIF14
PHKB KIAA0101
PHKB DAD1
PHKB RBM15B
PHKB IL8RB
PHKB SLC35A1
PHKB PRIM2
PHKB TOP2B
PHKB TTC3
PHKB WARS
PHKB BMI1
PHKB MCM3
PHKB UNG
PHKB PSIP1
PHKB LOC201229
PHKB CDK4
PHKB PHF3
PHKB TGIF1
OGG1 GSPT1
OGG1 MPZ
OGG1 CYP1A2
OGG1 RPS9
KARS PARK7
PI3 PI4KA
PI3 FNTB
LOC96610 TYMS
LOC96610 TRA2A
LOC96610 ZNF22
CCR3 MAP3K11
CCR3 DGKD
ABCB1 SLC11A1
ABCB1 CHRND
ABCB1 RNASE6
NTRK2 MFGE8
NTRK2 PLK3
NTRK2 CRYAB
NTRK2 CCR8
NTRK2 SPRR1A
NTRK2 CEBPE
NTRK2 ASMT
NTRK2 SCNN1G
NTRK2 SEMG2
NTRK2 PHKG2
NTRK2 KLF4
NTRK2 PRKCG
NTRK2 NCAPD3
NTRK2 FEV
NTRK2 CES2
NTRK2 RAE1
NTRK2 CYP4A11
NTRK2 NTN3
NTRK2 HLA-DOA
HSP90AB1 PPP1R11
HSP90AB1 UBE4A
HSP90AB1 AGPS
HSP90AB1 HMGN3
HSP90AB1 ZNF146
HSP90AB1 LIMK2
HSP90AB1 CCNG2
HSP90AB1 DHX38
HSP90AB1 ZCCHC11
HSP90AB1 AGFG1
LRPAP1 ATP6V0C
LRPAP1 AP2S1
LRPAP1 CAPNS1
LRPAP1 VBP1
LRPAP1 SPG7
LRPAP1 SEC13
LRPAP1 CETN2
LRPAP1 SLC2A1
LRPAP1 PPP1R11
LRPAP1 SLC23A2
LRPAP1 PRKACA
LRPAP1 CHERP
SNRNP35 SEPW1
SNRNP35 IRF9
SNRNP35 MT1L
SNRNP35 KIAA0317
SNRNP35 CDK9
SNRNP35 NPEPPS
PFKL TSPY3
PFKL GFI1
PTP4A1 ZCCHC11
PTP4A1 YWHAQ
PTP4A1 ACTG1
PTP4A1 KIAA0317
PTP4A1 CAPRIN1
PTP4A1 UFD1L
PTP4A1 RBM15B
PTP4A1 PECAM1
PTP4A1 ZNF146
PTP4A1 TSPY3
PTP4A1 UBC
PTP4A1 BCLAF1
PTP4A1 MARCKS
PTP4A1 FOXF2
PTP4A1 PRIM2
PTP4A1 DYRK1A
PTP4A1 MAPRE1
PTP4A1 ANKRD46
PTP4A1 PRPSAP1
PTP4A1 NR5A1
PTP4A1 SHC3
PTP4A1 HK3
PTP4A1 SAFB
PTP4A1 VAT1
PTP4A1 KIAA0174
PTP4A1 CD24
PTP4A1 UBXN4
PTP4A1 SMARCD2
PTP4A1 LOC100131311
PTP4A1 PAFAH1B1
PTP4A1 CSNK2A2
PTP4A1 HEPN1
PTP4A1 UBE4A
PTP4A1 MSTP9
PTP4A1 PTMA
PTP4A1 CNN3
PTP4A1 PPP2CB
PTP4A1 MST1R
PTP4A1 CPB2
PTP4A1 RBBP4
PTP4A1 RNF103
PTP4A1 EIF4G2
PTP4A1 ATP13A3
PTP4A1 GHRHR
PTP4A1 NFATC3
PTP4A1 HMGN2
PTP4A1 HMGN1
PTP4A1 CREB1
PTP4A1 IGHA1
PTP4A1 PUM1
PTP4A1 UBE2L3
PTP4A1 SEPT7
PTP4A1 ACADM
PTP4A1 NEK4
PTP4A1 BMS1
PTP4A1 IL8RB
PTP4A1 TUBA1A
PTP4A1 H3F3A
PTP4A1 PCBP1
PTP4A1 B4GALT1
PTP4A1 RNF113A
PTP4A1 TOP2B
PTP4A1 TOP2A
PTP4A1 MAPK1IP1L
PTP4A1 RCN2
PTP4A1 TTC3
PTP4A1 STAG1
PTP4A1 IGL@
PTP4A1 EIF1AP1
PTP4A1 CUX1
PTP4A1 SFPQ
PTP4A1 EIF4H
PTP4A1 ZNF131
PTP4A1 BTG2
PTP4A1 TAF7
PTP4A1 HADH
PTP4A1 UBE2N
PTP4A1 DNAJC7
PTP4A1 SDC4
PTP4A1 NUP153
PTP4A1 ARHGEF7
PTP4A1 POLR2J2
PTP4A1 PPP2R5C
PTP4A1 TMEM131
PTP4A1 YY1
PTP4A1 POLA2
PTP4A1 SLK
PTP4A1 RAP1A
PTP4A1 PPP1R8
PTP4A1 CCNG2
PTP4A1 CCR4
PTP4A1 TAF15
PTP4A1 HNRNPH2
PTP4A1 KIAA0101
PTP4A1 CBX1
PTP4A1 GNAI1
PTP4A1 SET
PTP4A1 BTG3
PTP4A1 HNRNPU
PTP4A1 MAPK3
PTP4A1 HNRNPK
PTP4A1 HNRNPM
PTP4A1 TM9SF2
PTP4A1 SNRNP70
PTP4A1 RTCD1
PTP4A1 FUBP1
PTP4A1 CTF1
PTP4A1 EZH1
PTP4A1 COMT
PTP4A1 JUND
PTP4A1 FERMT2
PTP4A1 SS18
PTP4A1 LAMP2
PTP4A1 HTATSF1
PTP4A1 UNG
PTP4A1 CHMP1A
PTP4A1 MVK
PTP4A1 DUT
PTP4A1 CAPZA2
PTP4A1 ZNF638
PTP4A1 C4orf6
PTP4A1 TRAM1
PTP4A1 CDK2
PTP4A1 MME
PTP4A1 CXorf40B
PTP4A1 PSMB5
PTP4A1 ATP5F1
PTP4A1 MORC3
PTP4A1 SPCS2
PTP4A1 LIMK2
PTP4A1 PSMD6
PTP4A1 BIRC2
PTP4A1 CYCS
PTP4A1 USP7
PTP4A1 CTNNB1
PTP4A1 CASP8
PTP4A1 MAP2K5
PTP4A1 AFAP1
PTP4A1 LOC728849
PTP4A1 YES1
PTP4A1 WASF1
PTP4A1 SFRS7
PTP4A1 CHIT1
PTP4A1 TMEM41B
PTP4A1 SFRS2
PTP4A1 RBM39
PTP4A1 HNRNPA2B1
PTP4A1 SUZ12
PTP4A1 PXN
PTP4A1 TRA2A
PTP4A1 YWHAE
PTP4A1 PCNA
PTP4A1 ARFIP2
PTP4A1 MAT2A
PTP4A1 TMEM106A
PTP4A1 PRKCA
PTP4A1 BMI1
PTP4A1 ALDH6A1
PTP4A1 TP53BP1
PTP4A1 CYP2A6
PTP4A1 CUGBP2
PTP4A1 MT1X
PTP4A1 TRIP12
PTP4A1 TRIP13
PTP4A1 HSPA13
PTP4A1 DAZAP2
PTP4A1 CSTF3
PTP4A1 RBMX
PTP4A1 TFCP2
PTP4A1 NCL
PTP4A1 ILF3
PTP4A1 SFRS11
PTP4A1 FAM175B
PTP4A1 FOLR2
SAP18 LAGE3
SAP18 CYB5R3
SAP18 VBP1
SAP18 SERINC3
SAP18 MYL7
SAP18 UBE2L3
SAP18 TROVE2
SAP18 AP2S1
SAP18 NCOA4
SAP18 SUPT5H
SAP18 SFRS4
SAP18 SFRS3
SAP18 NARS
SAP18 GUCY1A3
SAP18 LAD1
SAP18 KLC1
SAP18 UBXN4
SAP18 PSMC6
SAP18 CD63
SAP18 SEPW1
SAP18 PGRMC1
SAP18 EXTL3
SAP18 C11orf58
SAP18 UBA1
SAP18 CRAT
SAP18 AZIN1
SAP18 MAPK1
SAP18 GFPT1
SAP18 ATP13A3
SAP18 ILF3
SAP18 GCSH
PTP4A2 RGL2
PTP4A2 ATP6V1A
PTP4A2 PI4KB
PTP4A2 MYH11
PTP4A2 RCAN1
PTP4A2 TNFAIP1
PTP4A2 CHGB
PTP4A2 SLC6A8
PTP4A2 UFD1L
PTP4A2 PKM2
PTP4A2 SERINC3
PTP4A2 DUSP5
PTP4A2 LEPROT
PTP4A2 ATP5O
PTP4A2 BCAP31
PTP4A2 EPS8
PTP4A2 FH
PTP4A2 ATP5B
PTP4A2 APLP2
PTP4A2 UBA1
PTP4A2 NXF1
PTP4A2 KLC1
PTP4A2 MMD
PTP4A2 WASF3
PTP4A2 SFRS4
PTP4A2 DGCR6
PTP4A2 AP2M1
PTP4A2 H3F3B
PTP4A2 PHC2
PTP4A2 YWHAB
PTP4A2 PSMC1
PTP4A2 PSMC5
PTP4A2 ATP6V0C
PTP4A2 SEPW1
PTP4A2 CNP
PTP4A2 KIAA0247
PTP4A2 GNB1
PTP4A2 TNFRSF4
PTP4A2 SNRPN
PTP4A2 LAMP1
PTP4A2 CST3
PTP4A2 PRKACA
PTP4A2 COX6A1
PTP4A2 IP6K1
PTP4A2 TNK2
PTP4A2 CSNK1A1
PTP4A2 SGK1
PTP4A2 AARS
PTP4A2 ATP6V1E1
PTP4A2 SLC2A1
PTP4A2 PSMB2
PTP4A2 SLC35B1
PTP4A2 DDX5
PTP4A2 SNRNP27
PTP4A2 BAT3
PTP4A2 GPX4
PTP4A2 GNA11
PTP4A2 KRR1
PTP4A2 PSMB3
PTP4A2 PSEN1
PTP4A2 ATP5F1
PPIC MICB
KRAS SCGB1A1
NFKBIE HNRNPA2B1
NFKBIE ME2
TWF1 CREBBP
TWF1 PSMD6
TWF1 RRAGA
TWF1 H3F3A
TWF1 TTC3
TWF1 YWHAQ
TWF1 CPE
TWF1 CNP
TWF1 GPM6A
TWF1 RTCD1
TWF1 SFRS11
TWF1 TAF9
TWF1 DYRK1A
TWF1 TOP2B
TWF1 CRADD
TWF1 CBX1
TWF1 WIT1
TDRD9 BATF
TDRD9 CDH17
TDRD9 RPL6
TDRD9 PLK3
TDRD9 APOC4
TDRD9 LAMB3
TDRD9 IFIT2
TDRD9 NEFL
TDRD9 ALX1
TDRD9 TNXB
TDRD9 ADRA2A
TDRD9 SCNN1G
TDRD9 TLE3
TDRD9 OSM
TDRD9 NRGN
TDRD9 LTB
TDRD9 PTPN6
TDRD9 WIT1
CD28 CACNA1C
CD28 IKBKE
DLX4 BATF
DLX4 PDGFB
DLX4 TH
DLX4 MC1R
DLX4 ABCC8
DLX4 SLC35A2
ABCB5 MYBPH
CYP2A13 FAS
CD22 BCL2L1
CD22 HERPUD1
CD22 FUS
CD22 PPP1R10
CD22 GPER
CD22 GZMM
CD22 H3F3A
CD22 TLE2
CD22 MATR3
IFI35 PSIP1
IFI35 SLC9A1
IFI35 PCDH1
IFI35 KRT20
IFI35 BNIP2
IFI35 MAP2K5
IFI35 RRAGA
IFI35 ZWINTAS
IFI35 IL8
CD27 HP
CD27 LOC91316
CD27 MCHR1
COL19A1 IVD
COL19A1 RNASE3
COL19A1 AQP4
COL19A1 SYT5
IFI30 MSX1
CD24 POLA2
CD24 HDAC2
CD24 ACTG1
CD24 HMGN1
CD24 EIF4G2
CD24 SUMO2
CD24 PRKX
CD24 AGER
CD24 RNASE4
CD24 BMI1
CD24 PUM1
CD24 AFAP1
CD24 RBMX
CD24 XRCC5
CD24 LOC728849
CD24 YES1
CD24 HNRNPM
CD24 ZNF142
CD24 HMGN2
CD24 IL8RB
CD24 ARHGEF7
CD24 RBBP4
CD24 HNRNPU
CD24 ZNF238
CD24 ACADM
CD24 CSNK1E
CD24 HNRNPA2B1
CD24 H3F3A
CD24 MARK3
CD24 SNRNP70
CD24 TOP2B
CD24 TAF7
CD24 WTAP
CD24 MAPK1IP1L
CD24 TMSB15A
CD24 TTC3
CD24 NFIB
CD24 HK3
CD24 PCBP1
CD24 VAT1
CD24 KIAA0174
CD24 CXorf40B
CD24 SFPQ
CD24 UNG
CD24 TRIP12
CD24 GDI1
CD24 TOP2A
CD24 C5orf13
CD24 MARCKS
CD24 NASP
CD24 PTMA
CD24 ENO1
CD24 H1FX
CD24 TMEFF1
CD24 MST1R
CD24 CSTF3
CD24 INSM1
CD24 NUP153
CD24 CNTN1
CD24 HNRNPK
CD24 TTC35
CD24 PWP1
CD24 ZNF131
CD24 AGFG1
CD24 UFD1L
CD24 PPP2R5C
PLA2R1 PLK4
PLA2R1 CNP
RBP1 PPP1R11
RBP1 MSTP9
RBP1 IRAK1
RBP1 KRT6B
AP3M2 MRPS31
PPIB P4HB
PPIB AIMP2
PPIB C3orf45
PPIB SSR4
PPIB NOP14
PPIB LMAN2
PPIB HCK
PPIB DAP
ABHD2 TAF7
ABHD2 MSTP9
ABHD2 SPCS2
ABHD2 SSTR3
ABHD2 TCEAL1
ABHD2 MYL5
ABHD2 KCNA3
SMAD3 ZC3H3
SMAD3 psiTPTE22
SMAD3 GALK1
NUCB1 HLA-C
NUCB1 ALCAM
NUCB1 TH
GPR6 ADORA2A
GPR6 FCER1A
GPR6 HLA-C
GPR6 GSK3A
GPR6 TUBB
GPR6 WARS
GPR6 FASTK
GPR6 PEA15
GPR6 SLC18A1
GPR6 TOP2A
GPR6 C1QB
GPR3 EPX
GPR3 ABP1
GPR3 MEN1
GPR3 NOTCH4
GPR3 CAPRIN1
GPR3 FBLN1
GPR3 MICB
GPR3 UGP2
GPR3 ZNF141
GPR3 SERPINB2
GPR3 CYP2F1
GPR3 EIF3E
GPR3 PPP2R4
GPR3 LAD1
GPR3 CTAG1B
GPR3 DAZL
GPR3 LY9
GPR3 RAE1
GPR3 ATP2B2
GPR3 INPP5J
GPR3 GSK3A
GPR3 H2AFZ
GPR3 GHRHR
GPR3 RPL9
GPR3 HLA-C
GPR3 RPL27A
GPR3 GPLD1
GPR3 NOP14
GPR3 BMS1
GPR3 TNXB
GPR3 RPS9
GPR3 PTPN1
GPR3 TNFRSF1A
GPR3 ZNF146
GPR3 ATP6V0A1
GPR3 PRDM2
GPR3 BTN3A1
GPR3 RPS15A
GPR3 ADRA2A
GPR3 CCR2
GPR3 STXBP2
GPR3 FLT4
GPR3 CACNB4
GPR3 SNX17
GPR3 SPI1
GPR3 TEF
GPR3 CD86
GPR3 EFNA3
GPR3 NAT6
GPR3 SALL2
GPR3 LTK
GPR3 SLC22A16
GPR3 KEAP1
GPR3 RPL10A
GPR3 PCDH1
GPR3 PDE4A
GPR3 MAP2K5
GPR3 S100P
GPR3 DRG2
GPR3 GRIN2C
GPR3 PDE1C
GPR3 DNASE1
GPR3 CXCR5
GPR3 ZWINTAS
GPR3 POU4F1
GPR3 AR
GPR3 RAB3B
GPR3 LMNA
GPR3 BBS9
GPR3 CYP4A11
GPR3 DRD4
GPR3 COL14A1
GPR3 TWIST1
GPR3 CHRNE
BMP5 NID1
BMP4 SMARCC2
BMP4 ODF1
BMP4 RUNX1
BMP4 CDKL5
BMP4 PPP2R1B
BMP4 PMS2L3
BMP4 HRG
BMP4 PITPNA
ADAM2 WNT2B
ADAM2 RPS19
ADAM2 RPS28
SRPR TRAF1
SRPR PPAP2B
SRPR KLKB1
SRPR LOC100133166
SRPR CDKL5
SRPR TRD@
SRPR ST8SIA4
SRPR ATP1B2
SRPR GNAZ
SRPR HLA-C
SRPR YWHAH
SRPR FTO
SRPR MIA3
SRPR GNA11
SRPR NP
SRPR AP1B1
ACYP2 N4BP2L1
MBTPS1 TRO
MBTPS1 STAT5B
MBTPS1 SPTAN1
MBTPS1 RGL2
MBTPS1 ZNF167
MBTPS1 ATP6AP1
MBTPS1 AKT1
MBTPS1 ATP6V0A1
MBTPS1 CRMP1
MBTPS1 ABL1
MBTPS1 FTO
PPP2CA PPP2R1A
PPP2CA PI4KA
PPP2CA ZNF167
PPP2CA CHGB
PPP2CA KIAA0232
PPP2CA CPE
PPP2CA STXBP1
PPP2CA MPRIP
PPP2CA MAPRE2
PPP2CA ATP5B
PPP2CA ARL4D
PPP2CA RPL31
PPP2CA SH3GL3
PPP2CA DGKZ
PPP2CA SLC9A6
PPP2CA IGF2R
PPP2CA SKP1
PPP2CA MPP3
PPP2CA SFRS5
PPP2CA ATP6AP1
PPP2CA RABGGTA
PPP2CA MAPK6
PPP2CA H3F3B
PPP2CA SPTAN1
PPP2CA YWHAB
PPP2CA NPEPPS
PPP2CA DPP6
PPP2CA MYT1
PPP2CA CCNH
PPP2CA KIAA0195
PPP2CA GNB1
PPP2CA PPP1R7
PPP2CA MLLT11
PPP2CA HERC1
PPP2CA DUSP5
PPP2CA PCDHGC3
PPP2CA SNRPN
PPP2CA TP53BP2
PPP2CA GRN
PPP2CA ACO2
PPP2CA MRPL49
PPP2CA FTO
PPP2CA ACCN2
PPP2CA PDXDC1
PPP2CA HYAL2
PPP2CA CCND2
PPP2CA KIAA0513
PPP2CA GRB2
PPP2CA SON
PPP2CA GNA11
PPP2CA PPP3CB
PPP2CA CSRP2
PPP2CA IP6K1
PPP2CA EWSR1
EEF1G WNT2B
EEF1G PABPC1
EEF1G EIF5
EEF1G AIMP1
EEF1G MAP2
EEF1G APOC4
EEF1G DPEP1
EEF1G RPS9
EEF1G CD79A
EEF1G RPL7A
EEF1G PTHLH
EEF1G RPL13A
EEF1G MANF
EEF1G CASR
EEF1G TACSTD2
EEF1G SC65
EEF1G RPL36A
EEF1G SPAG1
EEF1G RARB
EEF1G PRKCQ
EEF1G KIAA0114
EEF1G GNAS
EEF1G EIF4A1
EEF1G SSR4
EEF1G AHCY
EEF1G POU2F2
EEF1G HLA-DQA1
ARPC1A COX5A
ARPC1A CLPP
ARPC1A SFRS3
ARPC1A H2AFZ
ARPC1A NME1
ARPC1A POLR2E
ARPC1A KLF3
ARPC1A HNRNPM
ARPC1A PSMC2
ARPC1A SNRPG
ACSL1 AVPR1B
ACSL1 MFGE8
ACSL1 SUMO1
ACSL1 AGER
ACSL1 OAT
ACSL1 ARAF
ACSL1 IKBKE
ACSL1 ATP2B3
ACSL1 UGP2
ACSL1 DLG4
ACSL1 NFE2L1
ACSL1 GNG10
ACSL1 ARHGEF1
ACSL1 FADD
ACSL1 TAGLN2
ACSL1 ISCU
ACSL1 PLEC1
ACSL1 RNASE4
ACSL1 TSC22D1
ACSL1 HK3
ACSL1 BCAT2
ACSL1 KIAA0174
ACSL1 TPR
ACSL1 SMARCD1
ACSL1 EDEM1
ACSL1 LOC100131311
ACSL1 HRG
ACSL1 KCNMB1
ACSL1 UBE4A
ACSL1 MYD88
ACSL1 CNN3
ACSL1 PDXDC1
ACSL1 ECHS1
ACSL1 B4GALT1
ACSL1 LZTR1
ACSL1 PAK1
ACSL1 YIPF6
ACSL1 NCSTN
ACSL1 SEPT7
ACSL1 ZNF167
ACSL1 NARS
ACSL1 ITPKC
ACSL1 H3F3A
ACSL1 NFIL3
ACSL1 UBXN4
ACSL1 CCL22
ACSL1 RBM39
ACSL1 CTLA4
ACSL1 KIAA0195
ACSL1 TRO
ACSL1 KIAA0240
ACSL1 NCAPD3
ACSL1 GYS1
ACSL1 UBA7
ACSL1 STARD3
ACSL1 MLLT11
ACSL1 DCK
ACSL1 C5orf13
ACSL1 UBE2A
ACSL1 TNFAIP1
ACSL1 PFN2
ACSL1 ATP6V0A1
ACSL1 PPP2R5C
ACSL1 RAP1A
ACSL1 PTGER3
ACSL1 FLT1
ACSL1 SET
ACSL1 SDC4
ACSL1 TEF
ACSL1 HNRNPK
ACSL1 RTCD1
ACSL1 FANCA
ACSL1 TM9SF2
ACSL1 RAB13
ACSL1 HNRNPC
ACSL1 CST4
ACSL1 MAPK7
ACSL1 FEV
ACSL1 LAMP1
ACSL1 CD8B
ACSL1 CAPZA2
ACSL1 ZNF638
ACSL1 F5
ACSL1 FTO
ACSL1 CDK9
ACSL1 TUB
ACSL1 HNF4A
ACSL1 PSMD6
ACSL1 ERCC4
ACSL1 EIF5
ACSL1 USP7
ACSL1 MAP2K3
ACSL1 LOC728849
ACSL1 DGKZ
ACSL1 DRG2
ACSL1 SFRS7
ACSL1 SLC9A3R2
ACSL1 YWHAQ
ACSL1 ACADM
ACSL1 CYP2C19
ACSL1 AP1B1
ACSL1 ACAP1
ACSL1 CES2
ACSL1 REG1P
ACSL1 USP14
ACSL1 LMNA
ACSL1 PPP3CB
ACSL1 NFIC
ACSL1 RNF103
ACSL1 SCN1B
ACSL1 FUT2
ACSL1 PTPRN
ACSL1 BAP1
ACSL1 HLA-DQA1
ACSL1 CHERP
ADAM9 RAD23B
ADAM9 RRP1B
ADAM9 PPP2CB
ADAM9 CNBP
ADAM9 HCLS1
ADAM9 GFPT1
EIF4G3 AVPR1B
EIF4G3 CTNND2
EIF4G3 SRP54
EIF4G3 APPBP2
EIF4G3 TRO
EIF4G3 PDHB
EIF4G3 PIP5K1A
EIF4G3 SLC2A1
EIF4G3 STXBP1
EIF4G3 PCDHGC3
EIF4G3 CYP2C19
EIF4G3 CDK9
EIF4G3 CHMP1A
EIF4G3 TMED10
EIF4G3 LOC728849
EIF4G3 YES1
EIF4G3 RNF113A
FAT1 LAMC1
FAT1 ABCC8
GRB2 PPP2R1A
GRB2 PKM2
GRB2 SFRS4
GRB2 STMN1
GRB2 FUS
GRB2 PI4KA
GRB2 PTOV1
GRB2 CHGB
GRB2 CD59
GRB2 CPE
GRB2 SF1
GRB2 MPRIP
GRB2 UPF1
GRB2 RRAGB
GRB2 ATP5B
GRB2 RPL31
GRB2 CBX1
GRB2 AP2M1
GRB2 PEBP1
GRB2 SLC9A6
GRB2 HCFC1
GRB2 SKP1
GRB2 RGL2
GRB2 ATP6AP1
GRB2 DGCR6
GRB2 NUP188
GRB2 PRMT2
GRB2 SH3GL3
GRB2 YWHAB
GRB2 H3F3B
GRB2 CIRBP
GRB2 DUSP5
GRB2 AP1B1
GRB2 NNT
GRB2 MAPRE2
GRB2 ATP6V0C
GRB2 KIAA0195
GRB2 RBL2
GRB2 RAB1A
GRB2 NBL1
GRB2 GNB1
GRB2 PPP1R7
GRB2 HERC1
GRB2 C16orf45
GRB2 SNRPN
GRB2 NMT1
GRB2 SALL2
GRB2 ATP2B1
GRB2 ACO2
GRB2 SOX4
GRB2 IP6K1
GRB2 C5orf13
GRB2 CSNK1A1
GRB2 PDXDC1
GRB2 TNFAIP1
GRB2 KIAA0226
GRB2 DDX5
GRB2 SSTR2
GRB2 PRKACA
GRB2 CHRND
GRB2 GNA11
GRB2 ATP6V1E1
GRB2 MAD2L1BP
GRB2 NFIL3
EIF4G2 ZCCHC11
EIF4G2 ACTG1
EIF4G2 UNG
EIF4G2 KIAA0317
EIF4G2 HDAC2
EIF4G2 YY1
EIF4G2 RBM15B
EIF4G2 PEBP1
EIF4G2 LBR
EIF4G2 ZNF146
EIF4G2 ARHGEF7
EIF4G2 CLOCK
EIF4G2 GNG10
EIF4G2 BCLAF1
EIF4G2 PPP2R4
EIF4G2 MARCKS
EIF4G2 FOXF2
EIF4G2 DYRK1A
EIF4G2 MTMR6
EIF4G2 MAPRE1
EIF4G2 ISCU
EIF4G2 NR5A1
EIF4G2 TSC22D1
EIF4G2 HK3
EIF4G2 PCBP1
EIF4G2 SAFB
EIF4G2 VAT1
EIF4G2 KIAA0174
EIF4G2 B4GALT1
EIF4G2 SMARCD2
EIF4G2 CEBPZ
EIF4G2 CSNK2A2
EIF4G2 UBE4A
EIF4G2 CNN3
EIF4G2 PTMA
EIF4G2 RBM39
EIF4G2 CCND2
EIF4G2 MST1R
EIF4G2 CPB2
EIF4G2 RBBP4
EIF4G2 DDX5
EIF4G2 COPB1
EIF4G2 MVK
EIF4G2 GHRHR
EIF4G2 CYB5R3
EIF4G2 HMGN2
EIF4G2 HMGN1
EIF4G2 METAP1
EIF4G2 RBBP7
EIF4G2 FUBP1
EIF4G2 PKIA
EIF4G2 PUM1
EIF4G2 STAG1
EIF4G2 EED
EIF4G2 ACADM
EIF4G2 TRAM1
EIF4G2 MADD
EIF4G2 CPE
EIF4G2 IL8RB
EIF4G2 TUBA1A
EIF4G2 NARS
EIF4G2 OAS2
EIF4G2 C11orf58
EIF4G2 SLC35A1
EIF4G2 H3F3A
EIF4G2 ZIC1
EIF4G2 UBXN4
EIF4G2 TOP2B
EIF4G2 MAPK1IP1L
EIF4G2 RCN2
EIF4G2 TTC3
EIF4G2 UBC
EIF4G2 IGL@
EIF4G2 TMEM97
EIF4G2 PPP1R11
EIF4G2 DCUN1D4
EIF4G2 EIF4H
EIF4G2 BTG3
EIF4G2 GDI1
EIF4G2 TAF7
EIF4G2 HADH
EIF4G2 PSIP1
EIF4G2 UBE2N
EIF4G2 UBE2A
EIF4G2 IRF9
EIF4G2 TNFAIP1
EIF4G2 NUP153
EIF4G2 BAT3
EIF4G2 BAT1
EIF4G2 FAM175B
EIF4G2 PHF3
EIF4G2 PPP2R5C
EIF4G2 TMEM131
EIF4G2 RAD23B
EIF4G2 VBP1
EIF4G2 SAT1
EIF4G2 CIRBP
EIF4G2 RAP1A
EIF4G2 ATP5J
EIF4G2 TAF11
EIF4G2 CTNND1
EIF4G2 HNRNPH2
EIF4G2 HMGN3
EIF4G2 KIAA0101
EIF4G2 CBX1
EIF4G2 SET
EIF4G2 NCOA6
EIF4G2 BTG2
EIF4G2 SKP1
EIF4G2 HNRNPU
EIF4G2 AP2M1
EIF4G2 MAPK3
EIF4G2 HNRNPK
EIF4G2 HNRNPM
EIF4G2 SNRNP70
EIF4G2 CTDSP2
EIF4G2 RANBP2
EIF4G2 C5orf13
EIF4G2 PRIM2
EIF4G2 COMT
EIF4G2 SEC31A
EIF4G2 LAMP2
EIF4G2 HTATSF1
EIF4G2 ALDH7A1
EIF4G2 CHMP1A
EIF4G2 USP7
EIF4G2 DUT
EIF4G2 ZNF638
EIF4G2 TLK2
EIF4G2 STX5
EIF4G2 RPA2
EIF4G2 DECR1
EIF4G2 RHEB
EIF4G2 POLA2
EIF4G2 RBM4
EIF4G2 SPCS2
EIF4G2 MSH2
EIF4G2 CYCS
EIF4G2 PSMD2
EIF4G2 CTNNB1
EIF4G2 SLC5A5
EIF4G2 AFAP1
EIF4G2 DAD1
EIF4G2 LOC728849
EIF4G2 YES1
EIF4G2 EIF2S2
EIF4G2 SERTAD2
EIF4G2 PRPS1
EIF4G2 SFRS7
EIF4G2 YWHAQ
EIF4G2 SFRS2
EIF4G2 RB1
EIF4G2 AP2B1
EIF4G2 HNRNPA2B1
EIF4G2 SUZ12
EIF4G2 VIPR1
EIF4G2 NCL
EIF4G2 TRA2B
EIF4G2 YWHAE
EIF4G2 RRAGA
EIF4G2 TTC35
EIF4G2 CNP
EIF4G2 TNR
EIF4G2 PDIA6
EIF4G2 MDC1
EIF4G2 KIAA0240
EIF4G2 BMI1
EIF4G2 CASC3
EIF4G2 ALDH6A1
EIF4G2 SNRPN
EIF4G2 CREB1
EIF4G2 ME2
EIF4G2 SLK
EIF4G2 SNRPB
EIF4G2 TRIP12
EIF4G2 TRIP13
EIF4G2 IER2
EIF4G2 RBMX
EIF4G2 RABGGTB
EIF4G2 U2AF1
EIF4G2 ZNF91
EIF4G2 SFRS11
EIF4G2 UFD1L
PSG6 DCTN1
PSG6 SLC1A6
PSG6 HLA-DOB
PSG7 CYP2F1
PSG7 PTHLH
PSG7 RUNX1
PSG7 GYPB
AMD1 POLA2
AMD1 AOC2
AMD1 CYB5R3
AMD1 SSRP1
AMD1 B4GALT1
AMD1 DHX38
AMD1 N4BP2L2
AMD1 TALDO1
AMD1 GTF2A2
AMD1 NCOA4
AMD1 IL8RB
AMD1 TMEM106A
AMD1 SFRS3
AMD1 NARS
AMD1 RBM15B
AMD1 KDM4A
AMD1 PCM1
AMD1 GRM4
AMD1 DUSP1
AMD1 RCN2
AMD1 CNP
AMD1 JAK1
AMD1 SFRS4
AMD1 CASC3
AMD1 SS18
AMD1 IK
AMD1 UTP14C
AMD1 SNRPN
AMD1 DAG1
AMD1 ATP2B1
AMD1 MCFD2
AMD1 PWP1
AMD1 CSNK2A1
AMD1 PSMB4
AMD1 SLC25A46
AMD1 PTGES3
AMD1 ARMCX6
AMD1 IER2
AMD1 RPA2
AMD1 RABGGTB
AMD1 SSR1
AMD1 GZMM
AMD1 GPD1L
AMD1 GFPT1
AMD1 ZNF134
AMD1 CTCF
AMD1 M6PR
CCNH HCCS
CCNH PSMD9
CCNH SKP1
CCNI SFRS4
CCNI CYB5R3
CCNI HNRNPA3P1
CCNI USP7
CCNI PUM2
CCNI CNTN1
CCNI GPM6A
CCNI RB1
CCNI CLTC
CCNI CAPRIN1
CCNI LOC728849
CCNI GNAI1
CCNI OGDH
CCNI CEBPG
CCNI MAML1
CCNI ATP13A3
CCNI YWHAQ
CCNI PPP1R8
CCNI PPP2R4
CCNI MARCKS
CCNI TM9SF2
CCNI UBXN4
CCNI MTMR6
CCNI TOP2B
CCNI TRA2B
CCNI KIAA0247
CCNI RNF103
CCNI TTC3
CCNI RAB1A
CCNI ZIC1
CCNI KIAA0240
CCNI KIAA0174
CCNI FERMT2
CCNI BAT1
CCNI EIF4H
CCNI ZNF131
CCNI ACO1
CCNI PWP1
CCNI GDI1
CCNI CSNK2A2
CCNI CSNK2A1
CCNI C5orf13
CCNI HERC1
CCNI MRPS27
CCNI RBMX
CCNI RABGGTB
CCNI ANK2
CCNI CTGF
CCNI PRKACB
CCNI CKAP5
CCNI M6PR
ACVR2A IL8RB
ACVR2A TLK2
VPS72 AVPR1B
VPS72 HSF2
VPS72 ADD1
VPS72 PLK1
VPS72 MEN1
VPS72 SF1
VPS72 ARAF
VPS72 SLC30A3
VPS72 SMG7
VPS72 MPP3
VPS72 MPP2
VPS72 BCLAF1
VPS72 FGR
VPS72 ARHGEF1
VPS72 IP6K1
VPS72 GLA
VPS72 CIRBP
VPS72 SETDB1
VPS72 VEZF1
VPS72 TPR
VPS72 SMARCD1
VPS72 SERPINB5
VPS72 CSNK2A1
VPS72 PDXDC1
VPS72 INPP5J
VPS72 GSK3A
VPS72 ZKSCAN1
VPS72 SUPT4H1
VPS72 ZNF37A
VPS72 PAK1
VPS72 HMGN2
VPS72 PROL1
VPS72 TNFRSF14
VPS72 PUM1
VPS72 AP2B1
VPS72 MADD
VPS72 NONO
VPS72 NBL1
VPS72 NCOR2
VPS72 H3F3B
VPS72 GTF2I
VPS72 NPEPPS
VPS72 OS9
VPS72 DHPS
VPS72 KIAA0195
VPS72 TRO
VPS72 OGDH
VPS72 SET
VPS72 DCUN1D4
VPS72 ACO2
VPS72 BNIP1
VPS72 C5orf13
VPS72 TNK2
VPS72 IRF5
VPS72 TLK2
VPS72 VAV1
VPS72 GZMM
VPS72 TNFAIP1
VPS72 AR
VPS72 BAT3
VPS72 GPX4
VPS72 NAGA
VPS72 SNRPN
VPS72 CLK2
VPS72 CD19
VPS72 PKM2
VPS72 PI4KB
VPS72 PI4KA
VPS72 CLOCK
VPS72 TLE2
VPS72 STXBP1
VPS72 TAF11
VPS72 CDSN
VPS72 ABL1
VPS72 ATP5B
VPS72 ITIH4
VPS72 SH3GL3
VPS72 FUS
VPS72 USF2
VPS72 DDB1
VPS72 RNF113A
VPS72 TBXA2R
VPS72 CTF1
VPS72 GNB1
VPS72 KIAA0226
VPS72 ENO2
VPS72 HTATSF1
VPS72 SALL2
VPS72 ACOX2
VPS72 ARMCX6
VPS72 ATP5F1
VPS72 PPP2R1A
VPS72 NCKAP1L
VPS72 SDC4
VPS72 KIAA0232
VPS72 ERCC4
VPS72 RING1
VPS72 AFAP1
VPS72 SOX4
VPS72 RGL2
VPS72 NUP188
VPS72 RNPS1
VPS72 SPTBN1
VPS72 BAT2
VPS72 MDC1
VPS72 PSME3
VPS72 CASC3
VPS72 CES2
VPS72 IL32
VPS72 BBS9
VPS72 PCDH1
VPS72 CYP2C19
VPS72 CHRND
VPS72 GNA11
VPS72 M6PR
MATN1 ODF1
MATN1 CHIC1
MATN1 TRBC1
MATN1 TAF1
MATN1 NRGN
MATN1 NOS1
MATN1 UCK2
MATN1 KRT35
MATN1 POP1
MATN1 DNASE1
MATN1 KRT6C
MATN1 CXCL11
MATN1 SLC18A1
MATN1 GYPB
MATN1 CCL22
PPP2CB AVPR1B
PPP2CB ZCCHC11
PPP2CB AOC2
PPP2CB ACTG1
PPP2CB MARCKS
PPP2CB PLK3
PPP2CB KIAA0317
PPP2CB RBM15B
PPP2CB TMED10
PPP2CB MVK
PPP2CB ZNF146
PPP2CB PPT1
PPP2CB GNG10
PPP2CB BCLAF1
PPP2CB DYNLT3
PPP2CB CBFB
PPP2CB DYRK1A
PPP2CB MAPRE1
PPP2CB UBXN2B
PPP2CB ANKRD46
PPP2CB EXT2
PPP2CB FNTB
PPP2CB TSC22D1
PPP2CB PPP2R2A
PPP2CB KIAA0174
PPP2CB CPE
PPP2CB UBXN4
PPP2CB PRF1
PPP2CB MADD
PPP2CB ATP2B1
PPP2CB PAFAH1B1
PPP2CB CSNK2A2
PPP2CB CSNK2A1
PPP2CB SNAP25
PPP2CB UBE4A
PPP2CB GTF2F1
PPP2CB CNN3
PPP2CB NPEPPS
PPP2CB MST1R
PPP2CB ZKSCAN1
PPP2CB PHKG1
PPP2CB RNF103
PPP2CB UBC
PPP2CB B4GALT1
PPP2CB MMP14
PPP2CB HMGN2
PPP2CB HMGN1
PPP2CB CD151
PPP2CB TNFRSF4
PPP2CB PUM1
PPP2CB BTG2
PPP2CB CLTC
PPP2CB UBE2V2
PPP2CB ACADM
PPP2CB SLC9A6
PPP2CB C21orf2
PPP2CB IL8RB
PPP2CB FAM175B
PPP2CB SSTR3
PPP2CB NARS
PPP2CB SLC35A1
PPP2CB DDX18
PPP2CB GRM4
PPP2CB MYST3
PPP2CB TOP2B
PPP2CB GEM
PPP2CB ZNF187
PPP2CB MAPK1IP1L
PPP2CB RCN2
PPP2CB TTC3
PPP2CB PRKACB
PPP2CB MLLT11
PPP2CB PPP1R11
PPP2CB CUX1
PPP2CB DCUN1D4
PPP2CB EIF4H
PPP2CB SART3
PPP2CB MTFR1
PPP2CB GDI1
PPP2CB C5orf13
PPP2CB EIF1AP1
PPP2CB ALDH4A1
PPP2CB UBE2N
PPP2CB MRPS27
PPP2CB LOC100133166
PPP2CB TNFAIP1
PPP2CB PFN2
PPP2CB BAT1
PPP2CB EIF3A
PPP2CB STK38
PPP2CB SNRPN
PPP2CB PPP2R5C
PPP2CB TMEM131
PPP2CB VBP1
PPP2CB CLOCK
PPP2CB CIRBP
PPP2CB RAP1A
PPP2CB SDCBP
PPP2CB KIF14
PPP2CB KRT2
PPP2CB TAF11
PPP2CB HNRNPH2
PPP2CB MDC1
PPP2CB FLT1
PPP2CB RPL41
PPP2CB SKP1
PPP2CB HNRNPU
PPP2CB AP2M1
PPP2CB MAPK3
PPP2CB HNRNPK
PPP2CB SRD5A1
PPP2CB SNRNP70
PPP2CB GGH
PPP2CB RANBP2
PPP2CB RNF113A
PPP2CB TAF7
PPP2CB KIAA0430
PPP2CB CTF1
PPP2CB SQSTM1
PPP2CB GNB1
PPP2CB SPARCL1
PPP2CB FERMT2
PPP2CB HTATSF1
PPP2CB SALL2
PPP2CB CHMP1A
PPP2CB USP7
PPP2CB TSPY3
PPP2CB RAB33A
PPP2CB ATP6V1E1
PPP2CB FARSA
PPP2CB RNF144A
PPP2CB MME
PPP2CB MYT1
PPP2CB ZNF134
PPP2CB SPCS2
PPP2CB SPG7
PPP2CB LIMK2
PPP2CB PSMD6
PPP2CB JUND
PPP2CB CYCS
PPP2CB PSMD2
PPP2CB CTNNB1
PPP2CB MPRIP
PPP2CB INSR
PPP2CB IARS
PPP2CB CASP8
PPP2CB RB1CC1
PPP2CB LOC728849
PPP2CB YES1
PPP2CB HERPUD1
PPP2CB RBL2
PPP2CB WASF3
PPP2CB SFRS4
PPP2CB RB1
PPP2CB AP2B1
PPP2CB NUP188
PPP2CB PXN
PPP2CB SUZ12
PPP2CB YWHAB
PPP2CB TRA2B
PPP2CB APPBP2
PPP2CB CNP
PPP2CB KIAA0247
PPP2CB KIAA0240
PPP2CB BMI1
PPP2CB CASC3
PPP2CB USP13
PPP2CB ALDH6A1
PPP2CB TP53BP1
PPP2CB NAGA
PPP2CB PPP2R5E
PPP2CB BBS9
PPP2CB KIAA0226
PPP2CB DAZAP2
PPP2CB TOPBP1
PPP2CB ABI2
PPP2CB AARS
PPP2CB AZIN1
PPP2CB CSTF3
PPP2CB RPA2
PPP2CB RABGGTB
PPP2CB SSR1
PPP2CB PURA
PPP2CB ZNF91
PPP2CB SFRS11
PPP2CB ATP6V1C1
PPP2CB MYO7A
PPP2CB M6PR
AKAP10 NR2C1
RPL8 SMARCC2
RPL8 RPS17
RPL8 PRKCG
RPL8 CELP
RPL8 RPS19
RPL8 RPS15A
RPL8 PROL1
RPL8 SLC5A2
RPL8 RUNX1T1
RPL8 FBLN1
RPL8 DPEP1
RPL8 RPS9
RPL8 FASTK
RPL8 RPL7A
RPL8 KIAA0114
RPL8 DGKQ
RPL8 GNB2L1
RPL8 RPL13A
RPL8 EN2
RPL8 DMPK
RPL8 SC65
RPL8 DPP6
RPL8 RPL36A
RPL8 EFNA3
RPL8 RPS28
RPL8 RPL11
RPL8 SMARCD1
RPL8 GABRB1
RPL8 RPL18
RPL8 hCG_2024410
RPL8 PTPRS
RPL8 GNAS
RPL8 TSPO
RPL8 PEX6
RPL8 RPL31
RPL8 CHD8
RPL8 POU2F2
RPL8 HAAO
RPL9 WNT2B
RPL9 H1FX
RPL9 RBM3
RPL9 RPL6
RPL9 RPS27A
RPL9 LIMK2
RPL9 RPL35A
RPL9 RPS15A
RPL9 LOC728844
RPL9 P2RX1
RPL9 FBLN1
RPL9 DPEP1
RPL9 RPS9
RPL9 TPT1
RPL9 CCT8
RPL9 RAP1GAP
RPL9 ZNF146
RPL9 NEFL
RPL9 EIF3E
RPL9 RPL13A
RPL9 HNRNPA2B1
RPL9 H3F3A
RPL9 RPL10A
RPL9 RPL27A
RPL9 KDR
RPL9 GNAS
RPL9 RPL36A
RPL9 RPS27
RPL9 NACA
RPL9 RPS23
RPL9 RPS21
RPL9 CARS
RPL9 KRTAP5-8
RPL9 PARP1
RPL9 RPS29
RPL9 FXR1
RPL9 RPS28
RPL9 RPL11
RPL9 PTPRS
RPL9 NPM1
RPL9 PTPN6
RPL9 SNRPE
RPL9 PLK3
RPL9 LLGL2
RPL9 RPL39
RPL9 TSPO
RPL9 RPL34
RPL9 CDR1
RPL9 KIF14
RPL9 INSM1
RPL9 RPS3A
RPL9 COX6C
RPL9 POU2F2
RPL9 COX7C
RPL9 RAE1
RPL6 RPS11
RPL6 RPS17
RPL6 RPS16
RPL6 RPL27A
RPL6 RPS18
RPL6 RPL35A
RPL6 NACA
RPL6 TDGF3
RPL6 RPS9
RPL6 FAS
RPL6 RPL13A
RPL6 GAD2
RPL6 S100A7
RPL6 NKG7
RPL6 PLK3
RPL6 COX6C
RPL6 KIAA0513
RPL6 WNT2B
RPL6 RPS27A
RPL6 RPS28
RPL6 RPL11
RPL6 KIAA0040
RPL6 POMC
RPL6 EPRS
RPL6 SNRPE
RPL6 SHFM1
RPL6 LLGL2
RPL6 RPL39
RPL6 RPS3A
RPL6 NEFL
RPL6 RPL10A
RPL6 POU2F2
PTOV1 PPP2R1A
PTOV1 SPTAN1
PTOV1 CHGB
PTOV1 NNAT
PTOV1 RPL18A
PTOV1 STXBP1
PTOV1 ATP5B
PTOV1 APLP1
PTOV1 MLLT3
PTOV1 RAF1
PTOV1 SH3GL3
PTOV1 ATP5D
PTOV1 SMG7
PTOV1 DDX5
PTOV1 FAM50A
PTOV1 WASF3
PTOV1 MPP3
PTOV1 FKBP8
PTOV1 ATP6AP1
PTOV1 AHDC1
PTOV1 JUP
PTOV1 H3F3B
PTOV1 PHC2
PTOV1 CUGBP1
PTOV1 DYNLT1
PTOV1 DHPS
PTOV1 PRMT2
PTOV1 GNB1
PTOV1 SLC9A6
PTOV1 HERC1
PTOV1 ATN1
PTOV1 NMT1
PTOV1 UBA1
PTOV1 ACO2
PTOV1 IP6K1
PTOV1 ACCN2
PTOV1 PCGF2
PTOV1 SOX4
PTOV1 SUPT4H1
PTOV1 SNRPN
PTOV1 MYT1
HP PPP2R1B
HP NCKAP1L
HP FUT2
HP CTLA4
HP HLA-C
HP AGER
HP CCR2
HP MAP4K2
HP CTNND1
HP SPRR1A
HP FLT4
HP ARMCX6
HP POFUT1
HP HCG26
HP APOB
HP MYBPH
HP CYP2F1
HP SPI1
HP TNXB
HP SCNN1G
HP DNASE1
HP SLC5A11
HP UGP2
HP HTR2C
HP SMCP
HP CES2
HP S100A7
HP DAZL
HP MAP1A
HP ODF1
HP KLHDC10
HP AQP2
HP NRGN
HP GFRA2
HP IGL@
HP EFNA1
HP NCAPD3
HP NBL1
HP SMARCD1
HP EFNA3
HP NFIC
HP PAPPA
HP GATA3
HP INHA
HP ELF4
HP TAF1
HP GSTT1
HP LLGL1
HP CXCL9
HP WNT1
HP SDC4
HP HLA-DQA1
HP DUSP7
HP SCN1B
HP MYBPC2
HP PRM2
HP MFGE8
HP INPP5J
HP SLAMF1
RASSF2 SEPP1
RASSF2 MSN
RASSF2 PRSS3
RASSF2 CD302
RASSF2 NGFR
RASSF2 SIK1
RASSF2 ARHGEF7
RASSF2 TMEM41B
RASSF2 MAPK3
RASSF2 HK3
RASSF2 CHMP1A
RASSF2 VGLL4
RASSF2 LTBP2
RASSF2 PDIA6
RASSF2 NR4A1
RASSF2 TRIP12
RASSF2 LAMC1
RASSF2 CSNK2A2
RASSF2 RAB33A
RASSF2 LMO4
HOXC5 SERTAD2
HOXC5 ZNF146
HOXC5 COMT
HOXC5 UBC
HOXC5 RPL39
HOXC5 PARP1
HOXC5 H2AFZ
HOXC5 ACADM
HOXC5 COX7C
HOXC5 KRT6B
HOXC5 ACAP2
HOXC5 GYPA
HOXC5 PTPRO
HOXC5 ATF4
HOXC5 BNIP1
HOXC5 COX6C
RASSF7 PTPRS
RASSF7 WNT1
RASSF7 HNRNPL
RASSF7 MT1G
CD151 COL11A2
CD151 NAGA
CD151 CPE
CD151 CTNNB1
CD151 MYL7
CD151 MYLPF
CD151 AP2B1
CD151 CBX1
CD151 DEFA6
CD151 SFRS4
CD151 DGCR6
CD151 MAPK3
CD151 PXN
CD151 KIF14
CD151 CNP
CD151 MDC1
CD151 KIAA0226
CD151 NUP188
CD151 HTATSF1
CD151 SALL2
CD151 NELL2
CD151 FAM53B
CD151 CASC3
CD151 APOC3
CD151 KIAA0317
CD151 GNAZ
CD151 COX6C
CD151 SLC5A5
MAP7 HRG
THAP11 TNK2
THAP11 GSK3B
THAP11 FPGS
THAP11 NPPB
THAP11 SH3GL3
THAP11 POFUT1
IL1R2 MMP11
IL1R2 HLA-C
IL1R2 GPR31
IL1R2 PTGDR
IL1R2 ELF4
IL1R2 CYP2F1
IL1R2 TWIST1
IL1R2 DNASE1
IL1R2 KLF4
IL1R2 PML
IL1R2 AP3D1
IL1R2 HAS3
IL1R2 PDGFB
IL1R2 PRKCG
IL1R2 TXN2
IL1R2 POMC
IL1R2 RHOD
IL1R2 CHRNG
IL1R2 GFRA2
IL1R2 TFDP1
ATP5C1 PPP2R1A
ATP5C1 PSMD8
ATP5C1 SEC13
ATP5C1 EFEMP2
ATP5C1 CREB3
ATP5C1 ILK
ATP5C1 PSMC3
ATP5C1 PSMB2
ATP5C1 ATP5D
TERF2 PIN1
TERF2 CASR
IGF2R EFNB3
IGF2R NCKAP1L
IGF2R SATB1
IGF2R MPRIP
IGF2R FABP3
IGF2R ABL1
IGF2R SPTBN1
IGF2R FGR
IGF2R NPAT
IGF2R NFIC
IGF2R KIAA0195
IGF2R CTF1
IGF2R KIAA0174
IGF2R PRF1
IGF2R SMARCD1
IGF2R LTK
IGF2R PMS1
IGF2R BNIP1
IGF2R BBS9
IGF2R ACOX2
IGF2R VAV2
IGF2R RING1
IGF2R CXCL9
IGF2R ATP6V0A1
IGF2R TPR
CHD4 TATDN2
CHD8 RPS21
CHD8 AFF3
CHD8 TAZ
CHD8 MT1E
CHD8 TIMM8A
MNT INHA
MNT RPL36A
MNT BCAM
MNT PTPRS
MNT RAP1GAP
MNT LIMK2
MNT KRTAP5-8
MNT PLK3
MNT FOSL1
MNT RAE1
MNT SULT2B1
MNT LAD1
MNT MT1G
MNT RPS9
CAP1 PKM2
CAP1 CTNND1
CAP1 SPG7
CAP1 SDC4
CAP1 SEC14L1
CAP1 RPL18A
CAP1 HLA-F
CAP1 STOM
CAP1 MBOAT7
CAP1 RNH1
CAP1 CLTC
CAP1 ATP5B
CAP1 ABL1
CAP1 EDNRA
CAP1 DCTN1
CAP1 SMG7
CAP1 IFITM1
CAP1 MAPK6
CAP1 PXN
CAP1 YWHAB
CAP1 ATP6V0C
CAP1 ARHGEF12
CAP1 KIAA0195
CAP1 RRAGB
CAP1 EFEMP2
CAP1 GNB1
CAP1 OGDH
CAP1 NOMO1
CAP1 KIAA0226
CAP1 MME
CAP1 GGA3
CAP1 CES2
CAP1 POLR2A
CAP1 CDK9
CAP1 POLR2L
CAP1 RHOA
CAP1 BBS9
CAP1 C4orf8
CAP1 VAV1
CAP1 ENO2
CAP1 PRKACA
CAP1 ATP6V0A1
CAP1 CHRND
CAP1 GNA11
CAP1 ODF1
CAP1 IL32
CAP1 FUCA1
HINT1 PRMT2
HINT1 FGF4
HINT1 IFRD1
HINT1 PSMB1
NPC2 FAM120A
NPC2 CD63
NPC2 HLA-C
NPC2 PDIA6
NPC2 HLA-A
NPC2 MYH9
NPC2 JUNB
NPC2 C1QB
NPC2 CHRM2
NPC2 SRGN
NPC2 B4GALT1
NPC2 TRIM40
SKIV2L BATF
SKIV2L STAT4
SKIV2L ASNA1
SKIV2L HLA-C
SKIV2L MED22
SKIV2L CENPB
SKIV2L LTB
SKIV2L PAPPA
SKIV2L ADAM11
SKIV2L SIM2
SKIV2L CORO1A
SKIV2L DCTN1
SKIV2L NPPC
EPR1 GNAS
CRMP1 SLC30A3
CRMP1 DHPS
CRMP1 KIAA0195
CRMP1 CACNB3
CRMP1 RPLP1
CRMP1 TUBB3
CRMP1 STXBP1
CRMP1 MPRIP
CRMP1 RABGGTA
CRMP1 CDK5R1
CRMP1 FTO
CRMP1 FANCA
CRMP1 NNAT
CRMP1 AMPH
CRMP1 AKT1
CRMP1 SH3GL3
CRMP1 H3F3B
PTS GPR17
PTS CTLA4
PTS COL14A1
PTS MCHR1
PTS SPN
PTS GFRA2
PTS SPRR1A
PTS MYO5A
PTS MICB
RPSAP12 EEF1A1
RPSAP12 RPL31
RPSAP12 POU2F2
RPSAP12 KIAA0513
TROAP PDXK
NEDD8 NDUFA4
NEDD8 NME1
NEDD8 ATP5J
NEDD8 TFCP2
NEDD8 EIF4H
NEDD8 COX6B1
NEDD8 PSMB1
MRPL12 ABI2
MRPL12 PSMD4
MRPL12 BCL9
MRPL12 PSMB8
PRKCB MYL3
PRKCB APBB1
PRKCB SPHAR
TTC1 WWP1
TTC1 LIMK2
TTC1 PSMD6
TTC1 SPARCL1
TTC1 USP7
TTC1 CSTF3
TTC1 FLT1
TTC1 NFE2L1
TTC1 DDX18
TTC1 YWHAH
TTC1 FHL1
TTC1 H3F3A
TTC1 DYRK1A
TTC1 PDHB
TTC1 HNRNPC
TTC1 TOP2B
TTC1 MT1B
TTC1 ANGPT1
TTC1 NR5A1
TTC1 CNP
TTC1 SAFB
TTC1 UBE4A
TTC1 CREB1
TTC1 IDS
TTC1 KIAA0226
TTC1 TP53BP1
TTC1 NAGA
TTC1 PSMD2
TTC1 SRD5A1
TTC1 EIF1AP1
TTC1 DAZAP2
TTC1 ZNF638
TTC1 PRDM2
TTC1 TAF9
TTC1 PFN2
TTC1 GNA13
TTC1 HOXA1
TTC1 DGUOK
TTC1 CDK9
TTC1 OSBP
TTC1 CKAP5
RCN2 AOC2
RCN2 SUMO1
RCN2 MYL7
RCN2 N4BP2L2
RCN2 RBM15B
RCN2 RAB13
RCN2 HTR1E
RCN2 EIF3A
RCN2 GNG10
RCN2 SRP14
RCN2 NPAT
RCN2 POU6F1
RCN2 DYRK1A
RCN2 MAPRE1
RCN2 ANKRD46
RCN2 SHC3
RCN2 SAFB
RCN2 CREB1
RCN2 UBXN4
RCN2 SDCBP
RCN2 UBE4A
RCN2 TOP2B
RCN2 RBBP7
RCN2 TIAL1
RCN2 CTCF
RCN2 TSN
RCN2 CYB5R3
RCN2 HMGN2
RCN2 METAP1
RCN2 PABPC4
RCN2 PUM1
RCN2 ACADM
RCN2 IL8RB
RCN2 C11orf58
RCN2 H3F3A
RCN2 PCBP1
RCN2 B4GALT1
RCN2 RBM39
RCN2 TOP2A
RCN2 MAPK1IP1L
RCN2 SFPQ
RCN2 EIF4H
RCN2 SART3
RCN2 GDI1
RCN2 TAF7
RCN2 ALDH4A1
RCN2 NUP153
RCN2 PFN2
RCN2 KRT10
RCN2 TMEM131
RCN2 YY1
RCN2 UBL4A
RCN2 RAP1A
RCN2 CCNG2
RCN2 HNRNPH2
RCN2 KIAA0101
RCN2 HMGN1
RCN2 HNRNPU
RCN2 MAPK3
RCN2 HNRNPK
RCN2 HNRNPM
RCN2 ALDH18A1
RCN2 MSH2
RCN2 RANBP2
RCN2 PPT1
RCN2 QDPR
RCN2 COMT
RCN2 SS18
RCN2 LAMP2
RCN2 HTATSF1
RCN2 UNG
RCN2 PSIP1
RCN2 UBE2V2
RCN2 MVK
RCN2 ADH4
RCN2 C4orf6
RCN2 GLUD1
RCN2 TRAM1
RCN2 CDK2
RCN2 PPID
RCN2 ZNF135
RCN2 TOMM20
RCN2 MORC3
RCN2 GTF2A2
RCN2 SPCS2
RCN2 PSMD6
RCN2 JUND
RCN2 CYCS
RCN2 PRSS3
RCN2 CASP8
RCN2 RRM1
RCN2 RB1CC1
RCN2 LOC728849
RCN2 SEC31A
RCN2 RPS23
RCN2 EPS15
RCN2 SFRS7
RCN2 YWHAQ
RCN2 SFRS3
RCN2 SFRS2
RCN2 DDX18
RCN2 KDM4A
RCN2 HNRNPA2B1
RCN2 CNP
RCN2 NR4A1
RCN2 BMI1
RCN2 PSMC3IP
RCN2 USP13
RCN2 SNRPN
RCN2 CUGBP2
RCN2 SNRPB
RCN2 FAM53B
RCN2 HSPA13
RCN2 DAZAP2
RCN2 AZIN1
RCN2 CSTF3
RCN2 RABGGTB
RCN2 SSR1
RCN2 CXorf40B
RCN2 NCL
RCN2 SFRS11
RCN2 BIRC2
RCN2 MYO7A
TTC3 ZCCHC11
TTC3 ACTG1
TTC3 HUWE1
TTC3 CPE
TTC3 MARCH6
TTC3 APOC3
TTC3 RBM15B
TTC3 PEBP1
TTC3 OGDH
TTC3 ZNF142
TTC3 ZNF146
TTC3 BCLAF1
TTC3 MARCKS
TTC3 PRIM2
TTC3 DYRK1A
TTC3 MTMR6
TTC3 CDH2
TTC3 MAPRE1
TTC3 GUSB
TTC3 TSC22D1
TTC3 ZIC1
TTC3 SAFB
TTC3 VAT1
TTC3 KIAA0174
TTC3 UBE2V2
TTC3 CSNK2A2
TTC3 PTTG1IP
TTC3 UBE4A
TTC3 PTMA
TTC3 CNN3
TTC3 RBBP4
TTC3 DDX5
TTC3 N4BP2L2
TTC3 RNF103
TTC3 ENOX2
TTC3 CYB5R3
TTC3 HMGN2
TTC3 HMGN1
TTC3 FUBP1
TTC3 PCMT1
TTC3 HELZ
TTC3 PUM1
TTC3 CLTC
TTC3 EED
TTC3 ACADM
TTC3 MADD
TTC3 SLC9A6
TTC3 IL8RB
TTC3 FAM175B
TTC3 SLC35A1
TTC3 H3F3A
TTC3 NFIL3
TTC3 UBXN4
TTC3 TOP2B
TTC3 RB1CC1
TTC3 SMC1A
TTC3 TRH
TTC3 NPEPPS
TTC3 STAG1
TTC3 MLLT11
TTC3 PPP1R11
TTC3 CUX1
TTC3 DCUN1D4
TTC3 GDI1
TTC3 C5orf13
TTC3 TAF4
TTC3 PSIP1
TTC3 NCOA4
TTC3 UBE2N
TTC3 UBE2A
TTC3 WARS
TTC3 DNAJC7
TTC3 BAT1
TTC3 PPP2R5E
TTC3 PHF3
TTC3 PPP2R5C
TTC3 TMEM131
TTC3 YY1
TTC3 VBP1
TTC3 CLOCK
TTC3 CIRBP
TTC3 UFD1L
TTC3 TAF11
TTC3 CTNND1
TTC3 KIAA0101
TTC3 CBX1
TTC3 SET
TTC3 NCOA6
TTC3 MAPK1IP1L
TTC3 SKP1
TTC3 H1FX
TTC3 HNRNPU
TTC3 MAPK3
TTC3 HNRNPK
TTC3 HNRNPM
TTC3 SRD5A1
TTC3 SNRNP70
TTC3 MORF4L2
TTC3 TAF7
TTC3 ARVCF
TTC3 ARL6IP1
TTC3 FERMT2
TTC3 GGA3
TTC3 HTATSF1
TTC3 UNG
TTC3 CHMP1A
TTC3 ZNF638
TTC3 TLK2
TTC3 LMO4
TTC3 IRS1
TTC3 MLLT3
TTC3 SECISBP2L
TTC3 CNTN1
TTC3 ZNF131
TTC3 DECR1
TTC3 TUBGCP3
TTC3 ZNF134
TTC3 LPAR4
TTC3 POLA2
TTC3 JUND
TTC3 CYCS
TTC3 CTNNB1
TTC3 CSTF3
TTC3 MAP2K5
TTC3 AFAP1
TTC3 CAMLG
TTC3 LOC728849
TTC3 YES1
TTC3 HERPUD1
TTC3 PRKX
TTC3 YWHAQ
TTC3 RB1
TTC3 AP2B1
TTC3 NUP188
TTC3 RNF144A
TTC3 HNRNPA2B1
TTC3 SUZ12
TTC3 PXN
TTC3 TRA2B
TTC3 CNP
TTC3 KIAA0240
TTC3 BMI1
TTC3 CASC3
TTC3 USP10
TTC3 USP14
TTC3 FAM53B
TTC3 KIAA0226
TTC3 DAZAP2
TTC3 ENO2
TTC3 IER2
TTC3 RBMX
TTC3 RABGGTB
TTC3 U2AF1
TTC3 CXorf40B
TTC3 ZNF91
TTC3 SFRS11
TTC3 GNA11
TTC3 TUBA1A
TTC3 CKAP5
RAB3GAP1 YY1
RAB3GAP1 SUMO1
RAB3GAP1 POLG
RAB3GAP1 PKP1
RAB3GAP1 CD79A
RAB3GAP1 CCT8
RAB3GAP1 BTG2
RAB3GAP1 SFRS3
RAB3GAP1 EIF3F
RAB3GAP1 TATDN2
RAB3GAP1 MAPK1
RAB3GAP1 CYP21A2
RAB3GAP1 MTA1
RAB3GAP1 CARS
RAB3GAP1 SFPQ
RAB3GAP1 RAE1
RAB3GAP1 RAB3A
RAB3GAP1 PPP2R5E
RAB3GAP1 CNN3
RAB3GAP1 RBBP7
RAB3GAP1 TUBB
RAB3GAP1 RABGGTB
RAB3GAP1 PDX1
RAB3GAP1 ILF3
RAB3GAP1 ATP5F1
CDC25C CD68
MN1 MAP4K2
MN1 RAPGEF5
MN1 KRT9
MN1 BTG2
MN1 AQP1
MN1 DNASE2
MN1 OSM
MN1 KLHDC10
MN1 NPPC
MN1 DOC2B
MN1 NRGN
MN1 F13B
MN1 ENPP1
MN1 SERPINF2
MN1 IFNA8
MN1 GSTT1
MN1 GH2
MN1 ZC3H3
MN1 IGFALS
MN1 ABCA2
MN1 BRAF
MN1 GFRA2
MN1 GAS6
TTC9 TAC1
WARS AVPR1B
WARS YWHAQ
WARS COL11A2
WARS PRKAG1
WARS CPE
WARS SF1
WARS KIAA0317
WARS AOC2
WARS ARAF
WARS HNRNPA3P1
WARS RBM15B
WARS SLC30A3
WARS CD8B
WARS MPP2
WARS BCLAF1
WARS DGCR6
WARS NAPG
WARS PMS2L5
WARS MARCKS
WARS CYP2C19
WARS CENPI
WARS MEN1
WARS TNFRSF4
WARS RPL12
WARS HRG
WARS SERPINB2
WARS PAFAH1B1
WARS CSNK2A2
WARS CBX1
WARS GTF2F1
WARS INPP5J
WARS GSK3A
WARS OLFM1
WARS SLC2A1
WARS MAMLD1
WARS N4BP2L2
WARS UBC
WARS GBF1
WARS APOC3
WARS GHRHR
WARS ENOX2
WARS CYB5R3
WARS FUS
WARS CHRNE
WARS HLA-C
WARS PCMT1
WARS CEACAM4
WARS TNFRSF14
WARS RNH1
WARS CLTC
WARS UROD
WARS EED
WARS MAPKAPK2
WARS MADD
WARS CHIC1
WARS IL8RB
WARS ZNF76
WARS ZNF167
WARS FECH
WARS DDX18
WARS B4GALT1
WARS PDHB
WARS CCL22
WARS TOP2B
WARS PHKG1
WARS KIAA0195
WARS SEC13
WARS IGL@
WARS ARPC4
WARS BLK
WARS PTPN1
WARS GRM4
WARS TMED10P
WARS BNIP1
WARS ESR2
WARS CSNK1A1
WARS TLK2
WARS CALML3
WARS ATP6V0A1
WARS STK38
WARS SRRD
WARS CLOCK
WARS GLA
WARS KIF14
WARS KRT2
WARS KRT1
WARS HNRNPH1
WARS CDSN
WARS ARHGEF1
WARS GABRA1
WARS SH3GL3
WARS FLT1
WARS ACO2
WARS SPG7
WARS TEF
WARS USF2
WARS MAPK3
WARS DDB1
WARS TBXA2R
WARS SETMAR
WARS TRD@
WARS RAB1A
WARS GNB1
WARS GNB3
WARS FOXD1
WARS KIAA0226
WARS HTATSF1
WARS SALL2
WARS LTK
WARS MVK
WARS SEMA3C
WARS ACOX2
WARS ATP6V1E1
WARS ST14
WARS SECISBP2L
WARS ZNF131
WARS IL8
WARS MYLPF
WARS POLA2
WARS CTTN
WARS ATP6V0C
WARS SDC4
WARS PSMD7
WARS ERCC4
WARS USP7
WARS CTNNB1
WARS MPRIP
WARS SLC5A5
WARS MAP2K5
WARS HERPUD1
WARS SFRS4
WARS MLH1
WARS NUP188
WARS AP1B1
WARS PDE6G
WARS REG1A
WARS TMEM106A
WARS MDC1
WARS BMI1
WARS CASC3
WARS TP53BP1
WARS CYP2A6
WARS NAGA
WARS BBS9
WARS ZNF157
WARS E2F1
WARS KLRK1
WARS AARS
WARS CSTF3
WARS FUT3
WARS H3F3B
WARS GNA11
WARS HLA-DQA1
WARS M6PR
POLR2E PXMP3
POLR2E SEC61B
POLR2E SHFM1
POLR2G SUMO1
POLR2G AP2S1
POLR2G PPIA
POLR2G PRCC
POLR2G SFRS4
POLR2G AGER
POLR2G CHRNB4
POLR2G MCM7
POLR2G OXA1L
POLR2G CDK4
POLR2G ATP5G3
POLR2G KRT10
POLR2G DAD1
POLR2G SEC31A
POLR2G COX6C
POLR2F KCNA5
POLR2A AVPR1B
POLR2A H3F3B
POLR2A TNFAIP1
POLR2A STXBP1
POLR2A MBOAT7
POLR2A RNH1
POLR2A RGL2
POLR2A ATP6AP1
POLR2A MLH1
POLR2A NUP188
POLR2A GOLGA1
POLR2A TRAPPC10
POLR2A SMC1A
POLR2A NOMO1
POLR2A SMARCD1
POLR2A UBA1
POLR2A BNIP1
POLR2A PDXDC1
POLR2A PIP5K1A
POLR2A G6PD
POLR2A GSK3A
POLR2A PRKACA
POLR2A UBC
POLR2A CDK9
DAG1 POLA2
DAG1 AOC2
DAG1 CYB5R3
DAG1 RAD23A
DAG1 GNPDA1
DAG1 HNRNPU
DAG1 CEACAM4
DAG1 INSR
DAG1 ANKRD46
DAG1 GTF2A2
DAG1 COX6B1
DAG1 CAMLG
DAG1 SLC30A1
DAG1 PRPF18
DAG1 FAM175B
DAG1 WWP1
DAG1 SFRS3
DAG1 PCBP1
DAG1 RB1
DAG1 IQGAP1
DAG1 PIK3R4
DAG1 CAPN2
DAG1 SUZ12
DAG1 SRP14
DAG1 B4GALT1
DAG1 COX6C
DAG1 RANBP2
DAG1 MAPK1IP1L
DAG1 TNR
DAG1 KRTAP5-8
DAG1 PARP1
DAG1 MCAM
DAG1 COMT
DAG1 ALDH9A1
DAG1 MIA3
DAG1 CKAP5
DAG1 ATP2B1
DAG1 LOC100131311
DAG1 TRIP12
DAG1 CD180
DAG1 TLK2
DAG1 SLC2A1
DAG1 RPA2
DAG1 PUM1
DAG1 NAGA
DAG1 PWP1
DAG1 GPD1L
DAG1 M6PR
DAG1 AGFG1
POLR2B CHGB
POLR2B PUM2
POLR2B RTF1
POLR2B SCAP
POLR2B MTMR6
POLR2B SFRS5
POLR2B DGKD
ACO1 ADD1
ACO1 CIRBP
ACO1 CPE
ACO1 EZH1
ACO1 VHL
ACO1 RNH1
ACO1 SFRS4
ACO1 TNXB
ACO1 CTGF
ACO1 MTMR6
ACO1 TRO
ACO1 RAB1A
ACO1 SEC13
ACO1 KIAA0174
ACO1 NAGA
ACO1 JOSD1
ACO1 AARS
ACO1 TNFAIP1
ACO1 SLC2A1
ACO1 SECISBP2L
POLR2L SEC13
RHOA TIMP3
RHOA SPCS2
RHOA HLA-C
RHOA HLA-A
RHOA HLA-F
RHOA STOM
RHOA ATP5B
RHOA A2M
RHOA CETN2
RHOA AP2M1
RHOA MANF
RHOA ACVR1
RHOA OS9
RHOA USP14
RHOA SNRK
RHOA CTGF
RHOA ABCA3
RHOA TGFBI
RHOA PSMB3
RHOA IRF9
ACO2 SFRS4
ACO2 ADD1
ACO2 FAM3A
ACO2 MEN1
ACO2 SF1
ACO2 AKT1
ACO2 LEPROT
ACO2 SMG7
ACO2 ATP6AP1
ACO2 RING1
ACO2 PHC2
ACO2 SETDB1
ACO2 MYT1
ACO2 ARHGEF12
ACO2 OGDH
ACO2 NOMO1
ACO2 TNFRSF4
ACO2 UTP14C
ACO2 MADD
ACO2 ATP6V1B2
ACO2 IP6K1
ACO2 PTTG1IP
ACO2 PDXDC1
ACO2 CCND2
ACO2 GSK3A
ACO2 PKIA
ACO2 SLC2A1
ACO2 SUPT4H1
ACO2 KLC1
ACO2 STMN1
ACO2 FUS
ACO2 SPTAN1
ACO2 MED24
ACO2 PUM2
ACO2 FOXI1
ACO2 ANXA11
ACO2 NPTX1
ACO2 PITPNA
ACO2 KLHDC3
ACO2 SLC9A6
ACO2 CPE
ACO2 STAT5B
ACO2 NBL1
ACO2 ADAR
ACO2 H3F3B
ACO2 B4GALT1
ACO2 GTF2I
ACO2 NPEPPS
ACO2 DHPS
ACO2 KIAA0195
ACO2 TRO
ACO2 EFEMP2
ACO2 PPP1R7
ACO2 MLLT11
ACO2 HERC1
ACO2 PPP1R10
ACO2 DDO
ACO2 PTPN1
ACO2 BNIP1
ACO2 FTO
ACO2 TNK2
ACO2 GNAQ
ACO2 SLC25A46
ACO2 VAV1
ACO2 MPO
ACO2 SLC35B1
ACO2 CES2
ACO2 SPOCK1
ACO2 ATN1
ACO2 CLK2
ACO2 PPP2R5B
ACO2 PKM2
ACO2 PI4KA
ACO2 CLOCK
ACO2 GPER
ACO2 STXBP1
ACO2 C16orf45
ACO2 UPF1
ACO2 ABL1
ACO2 ATP5B
ACO2 DGCR6
ACO2 NCOR2
ACO2 RNF113A
ACO2 NCOA4
ACO2 SKP1
ACO2 PSEN1
ACO2 USF2
ACO2 SH3GL3
ACO2 MAPK6
ACO2 DUSP5
ACO2 AP3D1
ACO2 SNRNP70
ACO2 REEP5
ACO2 ATP6V0C
ACO2 KIAA0430
ACO2 SETMAR
ACO2 RAB1A
ACO2 GNB1
ACO2 KIAA0226
ACO2 ENO2
ACO2 LAMP1
ACO2 SALL2
ACO2 JOSD1
ACO2 ARHGEF1
ACO2 C4orf8
ACO2 ATP6V1E1
ACO2 PMS2L11
ACO2 PMS2L5
ACO2 SECISBP2L
ACO2 ABCA3
ACO2 CDK9
ACO2 ZNF134
ACO2 PPP2R1A
ACO2 ACVR1
ACO2 SPG7
ACO2 CHGB
ACO2 ERCC4
ACO2 MPRIP
ACO2 PLCG1
ACO2 GNAZ
ACO2 MAP4
ACO2 PIN1
ACO2 SPTBN1
ACO2 WASF3
ACO2 LOC150786
ACO2 RGL2
ACO2 MAB21L1
ACO2 PEA15
ACO2 RABGGTA
ACO2 YWHAB
ACO2 AP1B1
ACO2 DGKD
ACO2 ATP6V0A1
ACO2 TRAF4
ACO2 RRAGB
ACO2 CASC3
ACO2 USP11
ACO2 SNRPN
ACO2 TP53BP2
ACO2 ALDOA
ACO2 ZNF32
ACO2 SLC18A1
ACO2 BBS9
ACO2 PURA
ACO2 PCDHGC3
ACO2 GOLGB1
ACO2 ZNF91
ACO2 CHRND
ACO2 GNA11
ACO2 PTPRN
ACO2 PPP3CB
ACO2 M6PR
DSG3 AVPR1B
DSG3 LOC91316
DSG3 CYP2F1
DSG3 HMGCL
DSG3 INSL4
DSG3 BTN1A1
DSG3 TXN2
DSG3 UBA7
DSG3 TNFRSF14
DSG3 CXCL11
DSG3 PTPRN
DSG3 AANAT
DSG3 PITPNA
DSG3 FUT2
POLR2K FES
RHOD NOP14
RHOD NR5A1
RHOD EDN2
INHA MFGE8
INHA PLK3
INHA ABP1
INHA L1CAM
INHA FBLN1
INHA UGP2
INHA PTGER4
INHA PRODH2
INHA DAZL
INHA AQP2
INHA BCAT2
INHA PAPPA
INHA LOC91316
INHA CSPG4
INHA RUNX1
INHA MMP14
INHA BATF
INHA HLA-C
INHA GSPT1
INHA PROL1
INHA NOP14
INHA PTGDR
INHA SLC9A2
INHA TULP1
INHA TNXB
INHA SCNN1G
INHA ITPKC
INHA MT1G
INHA ODF1
INHA GPR17
INHA NCAPD3
INHA PTPN6
INHA GSTT1
INHA G6PC
INHA SULT2B1
INHA IL7R
INHA SNX17
INHA TRBC1
INHA LOC727787
INHA FOSL1
INHA S100A7
INHA CARS
INHA HNRNPA1
INHA EFNA3
INHA FEV
INHA LTB
INHA PRM2
INHA IL8
INHA MAP4K2
INHA ADAM11
INHA SLC5A2
INHA TWIST1
INHA NEFL
INHA DGKQ
INHA CELP
INHA NRGN
INHA POU4F1
INHA CRYBB1
INHA REG1P
INHA SNRPC
INHA SMR3A
INHA CYP4A11
INHA COL14A1
INHA MAP3K10
INHA RPS9
INHA PTPRN
MPG PPP2R1B
MPG MFGE8
MPG MMP19
MPG RAPGEF5
MPG CYP3A4
MPG HADHB
MPG INSL4
MPG CETN1
MPG MIPEP
MPG KRT6C
MPG NNT
MPG NOS3
MPG AQP2
MPG HLA-DOB
MPG CNP
MPG F13B
MPG HMGA2
MPG CRYBB1
MPG HRG
MPG CD8B
MPG MDM4
MPG ITK
MPG GH2
MPG TAF1
MPG ZNF177
MPG SCN1B
MPG ATP6V0A1
MPG PRDM2
MPG GFRA2
MPG PTPRN
MPG ZNF132
MPG FUCA1
AMPH C5orf13
AMPH PCGF2
AMPH CDK5R1
AMPH CUGBP1
AMPH PPP3CB
TLK1 SRP54
TLK1 SUZ12
TLK1 SPCS2
TLK1 CLP1
TLK1 RBM39
TLK1 FAM3C
TLK1 SFRS11
TLK1 PSEN2
TLK1 EIF4E
TLK1 PAFAH1B1
TLK1 ACADM
TLK1 YWHAE
TLK2 ZCCHC11
TLK2 AOC2
TLK2 ACTG1
TLK2 WWP1
TLK2 PRKAG1
TLK2 CPE
TLK2 KIAA0317
TLK2 N4BP2L2
TLK2 RBM15B
TLK2 ITPKA
TLK2 OGDH
TLK2 ZNF146
TLK2 BCLAF1
TLK2 MARCKS
TLK2 PHC2
TLK2 MAPRE1
TLK2 SETDB1
TLK2 AQP7
TLK2 ANKRD46
TLK2 TSNAX
TLK2 ARHGEF16
TLK2 SRP14
TLK2 SAFB
TLK2 KIAA0174
TLK2 B4GALT1
TLK2 UTP14C
TLK2 ATP2B1
TLK2 SNAP25
TLK2 CCND2
TLK2 CCNG2
TLK2 ZKSCAN1
TLK2 BMPR2
TLK2 UBC
TLK2 COPB1
TLK2 MRPL49
TLK2 CDSN
TLK2 HMGN3
TLK2 HMGN2
TLK2 SEC31A
TLK2 KRT1
TLK2 FUBP1
TLK2 UBE2D2
TLK2 PUM2
TLK2 PUM1
TLK2 CLTC
TLK2 GTF2E1
TLK2 IL8RB
TLK2 RBM34
TLK2 H3F3A
TLK2 JAK1
TLK2 TNFRSF4
TLK2 SRP19
TLK2 NPEPPS
TLK2 PHKG1
TLK2 MAPK1IP1L
TLK2 TMEM97
TLK2 EIF1AP1
TLK2 BTG3
TLK2 GRM4
TLK2 C5orf13
TLK2 TNFRSF1B
TLK2 UBE2N
TLK2 TNFAIP1
TLK2 NUP153
TLK2 BAT3
TLK2 PPP2R5E
TLK2 PPP2R5C
TLK2 RAD23B
TLK2 CLOCK
TLK2 PPP1R8
TLK2 KIF14
TLK2 RNPEP
TLK2 ZNF32
TLK2 CTNND1
TLK2 HNRNPH2
TLK2 CYB5R3
TLK2 CBX1
TLK2 CDC7
TLK2 SET
TLK2 NCOA6
TLK2 NCOA4
TLK2 AP2M1
TLK2 MAPK3
TLK2 DUSP1
TLK2 MDC1
TLK2 ARL6IP1
TLK2 KIAA0226
TLK2 GGA3
TLK2 MVK
TLK2 ATP6V1E1
TLK2 TRAM1
TLK2 SECISBP2L
TLK2 STX16
TLK2 ZNF134
TLK2 IL8
TLK2 POLA2
TLK2 PSMD9
TLK2 SPCS2
TLK2 SDC4
TLK2 SRRD
TLK2 PSMD2
TLK2 EZH1
TLK2 VHL
TLK2 DDOST
TLK2 SLC5A5
TLK2 BTN2A2
TLK2 RPA2
TLK2 YES1
TLK2 HERPUD1
TLK2 SFRS4
TLK2 SFRS3
TLK2 RB1
TLK2 NUP188
TLK2 PXN
TLK2 TRA2B
TLK2 ARFIP2
TLK2 CNP
TLK2 PSME4
TLK2 NR4A1
TLK2 BMI1
TLK2 CASC3
TLK2 GNB3
TLK2 RAB3A
TLK2 NAGA
TLK2 MCFD2
TLK2 DAZAP2
TLK2 E2F1
TLK2 IER2
TLK2 RBMX
TLK2 RABGGTB
TLK2 SSR1
TLK2 PURA
TLK2 GNA11
TLK2 CKAP5
TLK2 UFD1L
TLK2 M6PR
MPO AVPR1B
MPO COL11A2
MPO AGER
MPO AKT1
MPO SLC30A3
MPO PPP1R7
MPO ZNF148
MPO DHRS2
MPO DGCR6
MPO OAS2
MPO TTYH2
MPO ATP6V0D1
MPO NFIC
MPO GRM4
MPO TPR
MPO SNAP25
MPO GSK3A
MPO CDSN
MPO ODF1
MPO TNFRSF14
MPO UROD
MPO SPRR1A
MPO MC4R
MPO CHIC1
MPO C21orf2
MPO TNFRSF4
MPO CCL22
MPO NPEPPS
MPO THRSP
MPO EPHB3
MPO G0S2
MPO KIAA0195
MPO EFEMP2
MPO PTPN1
MPO GDI1
MPO TNK2
MPO SDC4
MPO PAK1
MPO ATP6V0A1
MPO REG1P
MPO MBOAT7
MPO FABP3
MPO ADCYAP1
MPO FLT4
MPO GABRA1
MPO FLT1
MPO SKP1
MPO KRT86
MPO BNIP1
MPO USF2
MPO DDB1
MPO TCF20
MPO TBXA2R
MPO CTF1
MPO KIAA0226
MPO HTATSF1
MPO SALL2
MPO JOSD1
MPO CD8B
MPO SEMA3C
MPO STAT5B
MPO ZNF134
MPO PPP2R1B
MPO SPG7
MPO PHB2
MPO P2RX5
MPO DRG2
MPO DNASE1
MPO YWHAB
MPO AP1B1
MPO NR3C1
MPO REG1A
MPO CNP
MPO TMEM106A
MPO MDC1
MPO CASC3
MPO CES2
MPO POU5F1
MPO NAGA
MPO BBS9
MPO NOTCH3
MPO RABGGTA
MPO CYP2C19
MPO ZNF91
MPO CHRND
MPO PPP3CA
MPO HLA-DQA1
MPO M6PR
HNF4A PHB2
HNF4A CNTN1
HNF4A FABP3
HNF4A ADCYAP1
HNF4A RBM15B
HNF4A FLT1
HNF4A MADD
HNF4A LOC728849
HNF4A ITPKA
HNF4A AQP2
HNF4A ACAP2
HNF4A GPC3
HNF4A RAE1
HNF4A PNOC
HNF4A CYP3A4
HNF4A CD8B
HNF4A SPRR2A
HNF4A WIT1
HNF4A STAT5B
HNF4A SECISBP2L
HNF4A ZNF37A
CLPS SMARCD3
CLPS PHKG1
MPI LOC100131892
MPI PURA
MPI TERF1
MPI ILF3
MPI TTC35
MPI HNRNPC
MPI PSMC6
HIST1H3A P2RX7
SNCB MAP1A
SNCB PRKCG
SNCB ARPC4
SNCB MYBPC2
SNCB HTR1D
SNCB ELF4
SNCB PAK1
PF4 INHBB
PF4 PMS2L3
MPZ PDLIM4
MPZ ETV5
MPZ SFRS2
MPZ SERPINE1
MPZ MAPK3
MPZ RAB3B
MPZ CYP3A4
MPZ PTPN6
MPZ SPRR2B
MATK BCL2L1
MATK INPP5K
MATK PLAGL2
MATK PIN1
MATK P2RX5
VBP1 BPTF
VBP1 ZCCHC11
VBP1 TIMP3
VBP1 SUMO1
VBP1 CPE
VBP1 PKP1
VBP1 RBM15B
VBP1 PEBP1
VBP1 PARK7
VBP1 CAPN2
VBP1 PHC2
VBP1 DYRK1A
VBP1 CDH2
VBP1 ISCU
VBP1 IARS
VBP1 SAFB
VBP1 KIAA0174
VBP1 B4GALT1
VBP1 UTP14C
VBP1 CHERP
VBP1 ATP2B1
VBP1 HEPN1
VBP1 PTGES3
VBP1 RBBP7
VBP1 SLC2A1
VBP1 DDX5
VBP1 TRA2B
VBP1 UBC
VBP1 KDM5A
VBP1 HMGN3
VBP1 HMGN2
VBP1 HMGN1
VBP1 METAP1
VBP1 MED24
VBP1 PUM1
VBP1 H2AFZ
VBP1 CLTC
VBP1 PSMC6
VBP1 SEPT7
VBP1 ACADM
VBP1 AP2S1
VBP1 U2AF1
VBP1 FAM175B
VBP1 CETN2
VBP1 NARS
VBP1 C11orf58
VBP1 H3F3A
VBP1 NFIL3
VBP1 UBXN4
VBP1 TUBGCP3
VBP1 GTF2I
VBP1 TOP2B
VBP1 PGK1
VBP1 MAPK1IP1L
VBP1 ARPC2
VBP1 SEC13
VBP1 PPP1R11
VBP1 CUX1
VBP1 SFPQ
VBP1 EIF4H
VBP1 MIA3
VBP1 ZNF22
VBP1 GARS
VBP1 TAF7
VBP1 EIF1AP1
VBP1 RHEB
VBP1 UBE2N
VBP1 UBE2A
VBP1 TBP
VBP1 IRF9
VBP1 TTC35
VBP1 SRRD
VBP1 PHF3
VBP1 YY1
VBP1 CIRBP
VBP1 ATP5J
VBP1 CTNND1
VBP1 FH
VBP1 PWP1
VBP1 CDC7
VBP1 NCOA6
VBP1 NCOA4
VBP1 SKP1
VBP1 HNRNPU
VBP1 AP2M1
VBP1 HNRNPK
VBP1 HNRNPM
VBP1 TM9SF2
VBP1 SNRNP70
VBP1 DUSP1
VBP1 KIAA0430
VBP1 QDPR
VBP1 COMT
VBP1 ARL6IP1
VBP1 PCBP1
VBP1 ALDH9A1
VBP1 HTATSF1
VBP1 ALDH7A1
VBP1 EBNA1BP2
VBP1 ZNF638
VBP1 STX5
VBP1 TBCB
VBP1 GLUD1
VBP1 ZNF133
VBP1 ZNF135
VBP1 ZNF136
VBP1 ATP5F1
VBP1 SPCS2
VBP1 TALDO1
VBP1 ERCC3
VBP1 GTF2A2
VBP1 RB1CC1
VBP1 DAD1
VBP1 SEC31A
VBP1 EIF2S2
VBP1 SFRS7
VBP1 YWHAQ
VBP1 SFRS2
VBP1 DDX18
VBP1 HNRNPA2B1
VBP1 SUZ12
VBP1 PSMC2
VBP1 ATP5G3
VBP1 RRAGA
VBP1 BAT1
VBP1 CNP
VBP1 ITGB6
VBP1 PSME2
VBP1 BMI1
VBP1 CASC3
VBP1 IK
VBP1 ESD
VBP1 CREB1
VBP1 USP14
VBP1 IGHM
VBP1 PRCC
VBP1 ARMCX6
VBP1 IER2
VBP1 RPA2
VBP1 ZNF91
VBP1 SFRS11
VBP1 GNA11
VBP1 KIAA0101
VBP1 UFD1L
UGT8 STIP1
UGT8 RXRA
P2RY10 CYP3A4
FAM120A MSH6
FAM120A SFRS2
FAM120A PUM1
FAM120A RRM1
FAM120A KIAA0101
FAM120A RBBP4
FAM120A SEC31A
FAM120A GSN
FAM120A U2AF1
FAM120A GNG10
FAM120A HNRNPU
FAM120A HNRNPK
FAM120A HNRNPA2B1
FAM120A SUZ12
FAM120A UBXN4
FAM120A CDC7
FAM120A TOP2A
FAM120A MAPK1IP1L
FAM120A PDIA6
FAM120A COMT
FAM120A ZNF638
FAM120A MSTP9
FAM120A CNN3
FAM120A H2AFZ
FAM120A CDC20
FAM120A SFRS7
FAM120A CXorf40B
FAM120A NCL
CKS1B FABP5L7
CKS1B KPNA2
CKS1B IMMT
CKS1B CEACAM6
MAPK14 SLC6A6
MAPK14 WWP1
MAPK14 AZIN1
MAPK14 TALDO1
MAPK14 PI4KB
MAPK14 PSEN1
MAPK14 RGL2
MAPK14 SON
MAPK14 PCDHB11
MAPK14 CIRBP
MAPK14 PSMC6
MAPK14 KIAA0430
MAPK14 RAB1A
MAPK14 HERC1
MAPK14 RBBP7
MAPK14 PTPN1
MAPK14 SNAP25
MAPK14 PSIP1
MAPK14 CCND2
MAPK14 TNFAIP1
MAPK14 RBBP6
MAPK14 DDX5
MAPK14 COPB1
MAPK14 MMD
MAPK14 SFRS5
PRKCQ FGF7
CD302 CYCS
CD302 PSMD2
CD302 KIAA0226
CD302 INSR
CD302 OAT
CD302 RTCD1
CD302 RANBP2
CD302 AP2B1
CD302 YWHAE
MAPK11 SULT2B1
MUC5B DCTN1
MUC5B SPI1
MUC5B PSEN1
MUC5B KLF4
MUC5B NFKBIL1
MUC5B EDN2
MUC5B NOS1
MUC5B NRGN
MUC5B PRM2
MUC5B PTGIR
MUC5B POMC
MUC5B SNRPC
MUC5B E2F4
MUC5B SEMA5A
MUC5B GSTT1
MUC5B MAP3K14
MUC5B PSMB8
MUC5B TFDP1
FABP5L7 FAM3C
FABP5L7 CYCS
FABP5L7 SNRPB
FABP5L7 MCFD2
FABP5L7 ACADM
FABP5L7 HPGD
FABP5L7 MAPK3
FABP5L7 TFRC
FABP5L7 TM9SF2
FABP5L7 PSMC2
FABP5L7 MSH2
FABP5L7 ATP5G3
FABP5L7 PCBP1
FABP5L7 CUX1
FABP5L7 SSBP1
FABP5L7 LOC100131311
FABP5L7 SNRPE
FABP5L7 TAF7
FABP5L7 H2AFZ
FABP5L7 KPNA2
FABP5L7 PPID
NCOR2 PKM2
NCOR2 FUS
NCOR2 CDH17
NCOR2 CLOCK
NCOR2 TLE2
NCOR2 UBL4A
NCOR2 PPP2R5E
NCOR2 MEN1
NCOR2 USP7
NCOR2 PUM2
NCOR2 UPF1
NCOR2 SET
NCOR2 ATP5B
NCOR2 RAF1
NCOR2 PI4KB
NCOR2 KLC1
NCOR2 SMG7
NCOR2 NCOA4
NCOR2 UBE3C
NCOR2 MAB21L1
NCOR2 JUP
NCOR2 H3F3B
NCOR2 PHC2
NCOR2 B4GALT1
NCOR2 HNRNPD
NCOR2 MAPRE2
NCOR2 NPEPPS
NCOR2 TNK2
NCOR2 RAB1A
NCOR2 CTNNB1
NCOR2 U2AF1
NCOR2 GNB1
NCOR2 CASC3
NCOR2 AMFR
NCOR2 SQSTM1
NCOR2 TP53BP2
NCOR2 PWP1
NCOR2 SF1
NCOR2 IP6K1
NCOR2 C5orf13
NCOR2 FKBP4
NCOR2 TBP
NCOR2 CCND2
NCOR2 GSK3A
NCOR2 EZR
NCOR2 DDX5
NCOR2 SSTR2
NCOR2 BAT3
NCOR2 GPX4
NCOR2 GNA11
NCOR2 PTPRO
NCOR2 MMD
NCOR2 ATP5F1
HLX GALK1
FCER1G RAP1GAP
BTG3 SMC1A
BTG3 ZCCHC11
BTG3 TMEM131
BTG3 ACTG1
BTG3 HMGN1
BTG3 POLA2
BTG3 ACADM
BTG3 CCR4
BTG3 MYL3
BTG3 AFAP1
BTG3 CAMLG
BTG3 LOC728849
BTG3 YES1
BTG3 GNAI1
BTG3 MVK
BTG3 ZNF146
BTG3 IL8RB
BTG3 CHIT1
BTG3 TMEM41B
BTG3 SLC35A1
BTG3 HNRNPK
BTG3 H3F3A
BTG3 MAPK8
BTG3 CCL22
BTG3 MAPK3
BTG3 NSMAF
BTG3 YWHAE
BTG3 PRKCI
BTG3 MAPK1IP1L
BTG3 SNRNP70
BTG3 BMI1
BTG3 CRYBB1
BTG3 CHMP1A
BTG3 TSPY3
BTG3 CSNK2A2
BTG3 PRPS1
BTG3 MST1R
BTG3 RBBP5
BTG3 KIR2DL1
BTG3 TLR1
BTG3 KIAA0101
BTG3 POU2F2
BTG3 APOC3
BTG2 USP13
BTG2 PSG11
BTG2 SUMO1
BTG2 PLK3
BTG2 PKP1
BTG2 SPINT2
BTG2 OGDH
BTG2 SERPINC1
BTG2 PPT2
BTG2 GNG10
BTG2 EIF3F
BTG2 MARCKS
BTG2 FOXF1
BTG2 EDN2
BTG2 FGA
BTG2 SLC25A3
BTG2 HK3
BTG2 GNLY
BTG2 CENPB
BTG2 RAE1
BTG2 VAT1
BTG2 CCR1
BTG2 MST1R
BTG2 WNT7A
BTG2 MMP14
BTG2 BATF
BTG2 CYB5R3
BTG2 MED22
BTG2 C12orf32
BTG2 BMS1
BTG2 IL8RB
BTG2 TUBA1A
BTG2 NARS
BTG2 GTF2B
BTG2 OSM
BTG2 PCBP1
BTG2 TACSTD2
BTG2 EIF4H
BTG2 DNAH1
BTG2 ALDH4A1
BTG2 GSTT1
BTG2 POU4F1
BTG2 RPL7L1
BTG2 FAM175B
BTG2 PPP2R5C
BTG2 RNPEP
BTG2 RPS4Y1
BTG2 TEC
BTG2 HNRNPK
BTG2 KRT6B
BTG2 NFIB
BTG2 CARS
BTG2 NAT6
BTG2 POMC
BTG2 LLGL2
BTG2 IL2RG
BTG2 GLUD1
BTG2 TRAM1
BTG2 KEAP1
BTG2 RHEB
BTG2 IL8
BTG2 ATP5F1
BTG2 ADAM11
BTG2 SAT1
BTG2 MAP4K2
BTG2 SPCS2
BTG2 SPG7
BTG2 EIF1
BTG2 MSN
BTG2 SERPINA1
BTG2 RAP1GAP
BTG2 PDE1C
BTG2 NEFL
BTG2 ALX1
BTG2 SFRS3
BTG2 RB1
BTG2 KLF4
BTG2 KLF9
BTG2 RRAGA
BTG2 EPS15
BTG2 CYP21A2
BTG2 GPC1
BTG2 RAB3A
BTG2 RCC1
BTG2 DAZAP2
BTG2 CYP4A11
BTG2 LTB
BTG2 POU2F2
BTG2 CYC1
BTG2 IER2
BTG2 RAPSN
BTG2 SSR2
BTG2 GNA15
BTG2 SFRS11
BTG2 MYO7A
BTG2 UFD1L
BTG1 BBS9
BTG1 RNASE4
BTG1 NONO
BTG1 TOP2B
BTG1 SYMPK
BTG1 TRD@
BTG1 ZNF134
BTG1 PUM2
BTG1 HAGH
BTG1 AKR1A1
BTG1 GLUD1
BTG1 USP14
BTG1 JAK1
BTG1 CDC123
BTG1 REEP5
BTG1 EIF2S2
CACNB3 MMP14
CACNB3 NCOA2
CACNB3 DOC2B
CACNB3 LPAL2
CACNB3 ESRRB
CACNB3 VAV2
CACNB3 MCHR1
CACNB3 PPP2R5B
CACNB3 BCL3
CACNB3 INSL4
CACNB3 KRT9
CACNB3 CLK3
CACNB3 KDR
CACNB3 ASL
FZD9 FUT3
CACNB1 MADD
CACNB1 NCKAP1L
CACNB1 ARHGEF16
CACNB1 C4orf8
CACNB1 SECISBP2L
CACNB1 CUGBP1
TEC CYB5R3
TEC HMGN2
TEC DUSP1
TEC FUBP1
TEC PABPC4
TEC CNTNAP1
TEC DDOST
TEC NARS
TEC CDSN
TEC IL1B
TEC ACADM
TEC EPS15
TEC HADHB
TEC FAM175B
TEC B4GALT1
TEC ZWINTAS
TEC MAPK1IP1L
TEC TMEM106A
TEC COL9A2
TEC EIF4H
TEC MIA3
TEC PWP1
TEC VAT1
TEC ARID5A
TEC PCDH1
TEC IER2
TEC RBBP4
TEC TFCP2
TEC DECR1
TEC HIVEP1
TEF AVPR1B
TEF KIAA0195
TEF ZNF177
TEF COL11A2
TEF HLA-C
TEF GNB3
TEF NOTCH3
TEF IL6ST
TEF KRT2
TEF TNFRSF14
TEF MYLPF
TEF ADCYAP1
TEF IKBKE
TEF UROD
TEF FLT4
TEF DHX34
TEF MICB
TEF FLT1
TEF DRG2
TEF CHIC1
TEF P2RX5
TEF THRSP
TEF TFDP1
TEF DNASE1
TEF TTYH2
TEF GLA
TEF S100A7
TEF CCL22
TEF KLHDC10
TEF AQP3
TEF BBS9
TEF AQP2
TEF SLC14A2
TEF CTRC
TEF HMGA2
TEF BCAT2
TEF KIAA0226
TEF CYP2A6
TEF ARPC4
TEF HRG
TEF CD8B
TEF BNIP1
TEF LOC91316
TEF MYD88
TEF ATP12A
TEF TAF1
TEF E2F1
TEF C4orf6
TEF KLRK1
TEF MAMLD1
TEF CYP2C19
TEF FUT2
TEF HLA-DOB
TEF CHRNE
TEF CCBL1
TEF HLA-DQA1
TEF SLAMF1
CACNB4 ACCN1
CACNB4 CYP1A2
CACNB4 SSX2
CACNB4 GSTT1
CACNB4 NRGN
CACNB4 DRD4
CACNB4 NOP14
CACNB4 KRT35
CACNB4 EFNA1
CACNB4 CYP2C9
CACNB4 ADAM11
CACNB4 ZNF280A
CACNB4 P2RX5
CACNB4 DAZL
PCTK1 NDUFV3
PCTK1 EFEMP2
PCTK1 POLD1
PCTK1 PURA
PCTK1 USP11
PCTK1 APLP1
PCTK1 FBLN1
HESX1 HLA-C
BCL7A SERPINB4
PCM1 EIF1AP1
PCM1 GTF2F1
PCM1 CNP
PCM1 HLA-C
PCM1 INSR
PCM1 PPP2R4
PCM1 RPA2
PCM1 RABGGTB
PCM1 GRM1
PCM1 KDM4A
PCM1 ACAP2
PCM1 HTATSF1
PCM1 NAGA
PCM1 GRM4
PCM1 DECR1
PCM1 M6PR
PCM1 RB1CC1
NFKB1 WIT1
NFKB2 SMN2
NFKB2 POLA2
NFKB2 SCGB2A2
NFKB2 RRAD
NFKB2 PSMF1
NFKB2 CCR1
NFKB2 KRT1
NFKB2 AOC2
NFKB2 DARC
NFKB2 P2RX4
NFKB2 RAB32
NFKB2 UBAP2L
NFKB2 FAM175B
NFKB2 CLOCK
NFKB2 RBM34
NFKB2 MYST3
NFKB2 PSMD7
NFKB2 DUSP2
NFKB2 AQP7
NFKB2 RRAGA
NFKB2 IGL@
NFKB2 GLRB
NFKB2 SALL2
NFKB2 TRIP12
NFKB2 GATA2
NFKB2 ETV1
NFKB2 ZNF638
NFKB2 CYP17A1
NFKB2 NTN3
NFKB2 FRY
NFKB2 IGFALS
NFKB2 LOC201229
NFKB2 PDE6B
NFKB2 IFNA21
NFKB2 SRRD
NFKB2 FOLR2
BDH1 GRK6
BDH1 PTGIS
BDH1 UROD
BDH1 LTK
RPL4 DPEP1
ESRRB MED22
ESRRB ARNTL
ESRRB SPI1
ESRRB LPAL2
ESRRB DGCR2
ESRRB ETS2
ESRRB DOK1
ESRRB DIO3
ESRRB KDR
ESRRB S100A2
ESRRB DCHS1
ESRRB CYP21A2
ESRRB CENPB
ESRRB SERPINF2
ESRRB CNN2
ESRRB MAP3K11
ESRRB IL2
ZFP36L1 MAP1A
ZFP36L1 BCAM
ZFP36L1 AHNAK
ZFP36L1 VIM
ZFP36L1 SLC29A2
ZFP36L1 NNT
ATP12A CCL22
ATP12A TCF20
ATP12A ADCYAP1
ATP12A FGR
GGA3 PKM2
GGA3 ACVR1
GGA3 MFGE8
GGA3 PSMD7
GGA3 PSMD2
GGA3 MPRIP
GGA3 CLTC
GGA3 CYB5R3
GGA3 APLP2
GGA3 ZNF76
GGA3 AP2B1
GGA3 EIF2S2
GGA3 HAGH
GGA3 SFRS4
GGA3 ATP6AP1
GGA3 NUP188
GGA3 YWHAB
GGA3 ADRM1
GGA3 SEC13
GGA3 PHKG1
GGA3 EPHB3
GGA3 MDC1
GGA3 GPI
GGA3 S100A5
GGA3 KIAA0247
GGA3 ARL6IP1
GGA3 KIAA0226
GGA3 TNFRSF4
GGA3 USP10
GGA3 EFEMP2
GGA3 LAMP1
GGA3 BBS9
GGA3 CASC3
GGA3 BCLAF1
GGA3 CDC27
GGA3 AARS
GGA3 SLC2A1
GGA3 HTT
GGA3 PRKACA
GGA3 GNA11
GGA3 CDK9
GGA3 PSMB3
CTRB1 FGF5
CTRB1 RBM39
CTRB1 RAB32
PLCD1 BATF
PLCD1 RASL10A
PLCD1 ERCC2
PLCD1 GRIA1
PLCD1 AGER
PLCD1 HAAO
PLCD1 FBLN1
PLCD1 GIPR
PLCD1 MT3
PLCD1 DGKQ
PLCD1 TNXB
PLCD1 CARS
PLCD1 POFUT1
PLCD1 NRGN
PLCD1 OXT
PLCD1 PTPN6
PLCD1 NOP14
PLCD1 PYY
PLCD1 PTPRS
PLCD1 GH1
PLCD1 FAS
PLCD1 FLNC
PLCD1 POU2F2
AP3D1 PKM2
AP3D1 CAPNS1
AP3D1 PPAP2B
AP3D1 GPER
AP3D1 CHGB
AP3D1 TIMP2
AP3D1 MBOAT7
AP3D1 MAP4
AP3D1 APLP2
AP3D1 PITPNA
AP3D1 TSC1
AP3D1 WASF3
AP3D1 PSEN1
AP3D1 DGCR6
AP3D1 RFTN1
AP3D1 TNFRSF4
AP3D1 AP1B1
AP3D1 IRF3
AP3D1 GNB1
AP3D1 NOMO1
AP3D1 MIA3
AP3D1 SRP19
AP3D1 BCAP31
AP3D1 PSAP
AP3D1 ABCA3
AP3D1 FLOT2
AP3D1 UPF1
HIST1H1C RAB9A
HIST1H1C RYR1
HIST1H1C RABIF
HIST1H1C DCTN1
HIST1H1C LCK
ZNF154 MT1L
ZNF154 ASAH1
ADH5 GNAQ
ADH5 SETMAR
ADH5 SFRS5
ADH5 PPP1R10
ADH5 GRM8
ADH4 TMEM131
ADH4 SUMO1
ADH4 PSMF1
ADH4 SDCBP
ADH4 HSPA1A
ADH4 ZNF142
ADH4 RB1
ADH4 TRH
ADH4 IGL@
ADH4 GPC1
ADH4 PAFAH1B1
ADH4 CSNK2A2
ADH4 BBS9
ADH4 CUX1
ADH4 CD164
ADH4 CASP8
ADH4 CDK2
ADH4 TLR1
ADH4 MAG
C4orf6 CCL4
C4orf6 CTRC
C4orf6 CYP17A1
C4orf6 CNTN1
C4orf6 CCR5
C4orf6 MAP2K5
C4orf6 IKBKE
C4orf6 UROD
C4orf6 H3F3A
C4orf6 SORL1
C4orf6 CHIC1
C4orf6 TMEM41B
C4orf6 SFRS2
C4orf6 LIMK2
C4orf6 DNASE1
C4orf6 HNRNPK
C4orf6 TTYH2
C4orf6 TM9SF2
C4orf6 DYRK1A
C4orf6 POFUT1
C4orf6 CTAG1B
C4orf6 ALDH3B1
C4orf6 EDEM1
C4orf6 GH2
C4orf6 NOTCH4
C4orf6 INPP5J
C4orf6 TRAM1
C4orf6 CXorf40B
C4orf6 IFI44
PKD2 ZCCHC11
PKD2 CCNG2
PKD2 CAPRIN1
PKD2 LOC728849
PKD2 MADD
PKD2 EIF3A
PKD2 ATP13A3
PKD2 RTCD1
PKD2 H3F3A
PKD2 TM9SF2
PKD2 DYRK1A
PKD2 SNRNP70
PKD2 HAS1
PKD2 ANKRD36B
PKD2 HK3
PKD2 SAFB
PKD2 TAF9
PKD2 SFRS11
PKD2 LAMP2
PKD1 HTR2A
PKD1 ELAVL3
IGFALS SEMA5A
IGFALS N4BP2L2
IGFALS APOC3
IGFALS KRT9
IGFALS FLT1
IGFALS TAC1
IGFALS CACNA1C
IGFALS TNXB
IGFALS OMP
IGFALS F13B
IGFALS PRF1
IGFALS SERPINF2
IGFALS IFNA8
IGFALS GH2
IGFALS C4orf8
IGFALS INPP5J
IGFALS IL4
IGFALS USP9Y
DSC1 SMC1A
DSC1 NPR2
DSC1 MYF6
DSC1 GHRHR
DSC1 HNRNPH2
DSC1 JOSD1
DSC1 CRHR2
PRKACG PDHA2
PRKACG NOS1
PRKACG GSTT1
PRKACG HLA-DPB1
PRKACG CENPB
PRKACG DNASE1
PIAS1 DHPS
PIAS1 RPL35A
PIAS1 CLCN1
PIAS1 RGL2
PIAS1 MAN2A2
PIAS1 PEPD
PIAS1 AHDC1
PIAS1 PPP1R10
PIAS1 FXR2
PIAS1 PSMC5
PIAS1 HPCA
PIAS1 APLP1
PIAS1 ARL4D
PIAS1 SF3B2
PIAS1 RAF1
PIAS1 CHGB
PRKACA AVPR1B
PRKACA FAM3C
PRKACA APLP2
PRKACA NFE2L1
PRKACA ATP6AP1
PRKACA DGCR6
PRKACA ARHGEF12
PRKACA TSC22D1
PRKACA NOMO1
PRKACA NR2C1
PRKACA IP6K1
PRKACA PDXDC1
PRKACA SLC2A1
PRKACA ZKSCAN1
PRKACA KPNA1
PRKACA KLC1
PRKACA LZTR1
PRKACA SPTAN1
PRKACA CNTN1
PRKACA RNH1
PRKACA CLTC
PRKACA SEPT5
PRKACA NXF1
PRKACA AP2S1
PRKACA TNFRSF4
PRKACA SULT1C2
PRKACA KIAA0195
PRKACA HERC1
PRKACA PTPN1
PRKACA FTO
PRKACA C5orf13
PRKACA TNK2
PRKACA TNFAIP1
PRKACA CREBBP
PRKACA ATXN1
PRKACA MBOAT7
PRKACA RAF1
PRKACA CBX1
PRKACA SKP1
PRKACA PSEN1
PRKACA AP2M1
PRKACA MAPK6
PRKACA FANCA
PRKACA KIAA0513
PRKACA ATP6V0C
PRKACA KIAA0430
PRKACA RAB1A
PRKACA GNB1
PRKACA KIAA0226
PRKACA LAMP1
PRKACA SALL2
PRKACA FRY
PRKACA CAPZA2
PRKACA SNRK
PRKACA SLC23A2
PRKACA CDK9
PRKACA KIAA0232
PRKACA PSMD2
PRKACA DGKZ
PRKACA HCFC1
PRKACA SON
PRKACA NUP188
PRKACA YWHAH
PRKACA YWHAB
PRKACA ATP5G1
PRKACA PGRMC1
PRKACA MADD
PRKACA CES2
PRKACA AARS
PRKACA PPP3CB
PSMB8 SMARCC2
PSMB8 CD52
PSMB8 ATP2B3
PSMB8 RAE1
PSMB8 TNNI1
PSMB8 CARS
PSMB8 PLK3
PSMB8 PRKCG
PSMB8 SH3BP2
PSMB8 PRM2
PSMB8 UGP2
PSMB8 CD79A
PSMB8 SIGMAR1
PSMB8 ABCC2
PSMB8 SYN1
PSMB7 PSMB1
PSMB7 GUSB
PSMB7 NDUFA4
PSMB7 NPDC1
PSMB7 E2F3
PSMB7 U2AF1
PSMB7 RPL18A
PSMB7 PARK7
PSMB7 RFC1
PSMB7 DDX1
PSMB7 HMGN3
PSMB7 HNRNPA2B1
PSMB7 PSMB3
PSMB7 TRA2B
ZNF131 POLA2
ZNF131 ZCCHC11
ZNF131 HNRNPD
ZNF131 SRRD
ZNF131 ANKRD36B
ZNF131 PUM2
ZNF131 CEACAM4
ZNF131 N4BP2L2
ZNF131 MLH1
ZNF131 CKAP5
ZNF131 AFAP1
ZNF131 ACADM
ZNF131 CBX1
ZNF131 CTF1
ZNF131 CLCN6
ZNF131 ATP13A3
ZNF131 RORC
ZNF131 BCLAF1
ZNF131 DDX18
ZNF131 MAPRE1
ZNF131 MAPK3
ZNF131 MARCKS
ZNF131 HNRNPM
ZNF131 TM9SF2
ZNF131 DYRK1A
ZNF131 PXN
ZNF131 TOP2B
ZNF131 ZIC1
ZNF131 ZNF187
ZNF131 STAG1
ZNF131 HK3
ZNF131 RBM34
ZNF131 SAFB
ZNF131 KIAA0174
ZNF131 EIF1AP1
ZNF131 CUX1
ZNF131 HTATSF1
ZNF131 CUGBP2
ZNF131 INPP5D
ZNF131 CHMP1A
ZNF131 MLLT11
ZNF131 DUT
ZNF131 CTNNB1
ZNF131 ZNF638
ZNF131 ALDH4A1
ZNF131 INPP5J
ZNF131 GSK3A
ZNF131 BMI1
ZNF131 IL8RB
ZNF131 TFCP2
ZNF131 HNRNPK
ZNF131 SLC35D1
ZNF131 PPP2R5E
ZNF131 PPP2R5C
PSMB5 PSMD6
PSMB5 USP5
PSMB5 CYCS
PSMB5 CTNNB1
PSMB5 FKBP5
PSMB5 KPNB1
PSMB5 TMED10
PSMB5 CDKN3
PSMB5 YWHAQ
PSMB5 NARS
PSMB5 HNRNPK
PSMB5 RTCD1
PSMB5 SUZ12
PSMB5 UBXN4
PSMB5 PSMC2
PSMB5 TOP2B
PSMB5 H3F3A
PSMB5 TOP2A
PSMB5 PCNA
PSMB5 GNPDA1
PSMB5 HK3
PSMB5 SAFB
PSMB5 COMT
PSMB5 CUX1
PSMB5 ATP2B1
PSMB5 DUT
PSMB5 TAF9
PSMB5 UBE2N
PSMB5 CSTF3
PSMB5 PPP2R5E
PSMB5 UBE2L3
PSMB4 POLA2
PSMB4 HMGN3
PSMB4 TALDO1
PSMB4 MRPS12
PSMB4 NCOA6
PSMB4 NCOA4
PSMB4 SFRS3
PSMB4 AP2M1
PSMB4 HNRNPM
PSMB4 SUZ12
PSMB4 EFR3A
PSMB4 NDUFA4
PSMB4 RNASE4
PSMB4 ATP2B1
PSMB4 PWP1
PSMB4 UBE2N
PSMB4 RPA2
PSMB4 NCL
PSMB4 GPX4
PSMB4 PPP2R5E
PSMB4 EIF4A3
PSMB4 EIF4H
PSMB3 RAD23A
PSMB3 CLTC
PSMB3 FH
PSMB3 HTRA1
PSMB3 SLC35B1
PSMB3 COX8A
PSMB3 ARHGDIA
PSMB3 DDB2
PSMB3 PSMC1
PSMB3 ATP5G1
PSMB3 PSMC5
PSMB3 PTPRB
PSMB3 ATP6V0B
PSMB3 SEC13
PSMB3 UTP14C
PSMB3 COX6A1
PSMB3 ID3
PSMB3 GPX1
PSMB3 SNRNP27
PSMB3 PSMB2
PSMB3 EIF4A3
ZNF135 BPTF
ZNF135 HMGN2
ZNF135 CPE
ZNF135 USP7
ZNF135 SOD2
ZNF135 LOC150786
ZNF135 SUPT5H
ZNF135 HNRNPU
ZNF135 CSE1L
ZNF135 TRAPPC10
ZNF135 TNFRSF4
ZNF135 GNAI1
ZNF135 NPEPPS
ZNF135 SDCBP
ZNF135 CNP
ZNF135 KIAA0226
ZNF135 SALL2
ZNF135 PWP1
ZNF135 AIMP1
ZNF135 MSTP9
ZNF135 AARS
ZNF135 IER2
ZNF135 FUS
ZNF135 PI4KB
ZNF135 SPTBN1
ZNF135 ZNF133
ZNF136 HMGN3
ZNF136 RIF1
ZNF136 ADD1
ZNF136 REEP5
ZNF136 SUMO1
ZNF136 ZNF148
ZNF136 NRIP1
ZNF136 PPP1R11
ZNF136 SECISBP2L
ZNF136 NPPB
ZNF136 SNRPN
ZNF136 TTC35
ZNF136 ALDH7A1
ZNF136 KLC1
ZNF136 TUBGCP3
ZNF136 XRCC5
ZNF136 HNRNPF
ZNF136 INPP5E
ACVR1 SOD2
ACVR1 KIAA0195
ACVR1 VAV1
ACVR1 KNTC1
ACVR1 MPRIP
ACVR1 DUSP5
ACVR1 AP1B1
ACVR1 PITPNA
TALDO1 POLA2
TALDO1 HLA-C
TALDO1 RPL18A
TALDO1 ILK
TALDO1 QDPR
TALDO1 PSMD2
TALDO1 FH
TALDO1 PEBP1
TALDO1 NCOA6
TALDO1 FAS
TALDO1 PARK7
TALDO1 SFRS4
TALDO1 CCT5
TALDO1 EIF3I
TALDO1 CTSA
TALDO1 B4GALT1
TALDO1 PSMC1
TALDO1 PPY
TALDO1 IFITM1
TALDO1 CNP
TALDO1 ARPC2
TALDO1 SEC13
TALDO1 PPP1R11
TALDO1 EIF4H
TALDO1 ALDOB
TALDO1 KIAA0226
TALDO1 UBE2N
TALDO1 HAX1
TALDO1 H2AFZ
TALDO1 RPA2
TALDO1 EIF4A3
TALDO1 PSMB1
TALDO1 ALDH9A1
MCC OXA1L
MCC FKBP4
MCC CHN2
MCC TP53BP2
MCC NCAPD3
JUNB LOXL1
JUNB KIAA0247
JUNB GRN
JUNB PRCP
JUNB DUSP1
JUND AVPR1B
JUND ACTG1
JUND FGR
JUND PMS2L5
JUND GLA
JUND DYRK1A
JUND MTMR6
JUND TSC22D1
JUND SAFB
JUND KIAA0174
JUND PAFAH1B1
JUND CSNK2A2
JUND SNAP25
JUND UBE4A
JUND GSK3A
JUND UBC
JUND MST1R
JUND FUBP1
JUND SEPT7
JUND ACADM
JUND MADD
JUND C21orf2
JUND IL8RB
JUND TUBA1A
JUND ZIC1
JUND TOP2B
JUND HERC1
JUND NELL2
JUND GDI1
JUND PPP1R11
JUND LOC728849
JUND PPP2R5C
JUND CIRBP
JUND STXBP1
JUND ZNF35
JUND CBX1
JUND RNF113A
JUND SET
JUND SKP1
JUND HNRNPU
JUND TM9SF2
JUND SRD5A1
JUND SNRNP70
JUND CTDSP2
JUND CTF1
JUND HTATSF1
JUND CHMP1A
JUND BLMH
JUND CDK9
JUND SPCS2
JUND EIF5
JUND CTNNB1
JUND RB1CC1
JUND AFAP1
JUND RBL2
JUND MT3
JUND AP2B1
JUND NUP188
JUND YWHAH
JUND TRA2A
JUND PRKCI
JUND APPBP2
JUND CNP
JUND KIAA0240
JUND CASC3
JUND TP53BP1
JUND CUGBP2
JUND DAZAP2
JUND TLX1
JUND CSTF3
JUND PURA
JUND ZNF91
JUND SFRS11
TFF2 BTF3L1
NRIP1 USP8
NRIP1 PPP2R1A
NRIP1 CIRBP
NRIP1 FAM3C
NRIP1 CPE
NRIP1 PUM2
NRIP1 TOMM20
NRIP1 LEPROT
NRIP1 NCOA6
NRIP1 LOC100133166
NRIP1 FAM175B
NRIP1 BCLAF1
NRIP1 DDX18
NRIP1 H3F3A
NRIP1 UBXN4
NRIP1 KPNA1
NRIP1 SAFB
NRIP1 BMI1
NRIP1 ZNF638
NRIP1 NUMB
NRIP1 TUBGCP3
NRIP1 UBE2N
NRIP1 TNFAIP1
NRIP1 C1D
NRIP1 BAT3
NRIP1 ZNF91
NRIP1 TTC35
NRIP1 RNF4
NRIP1 CTNND2
RPL3L C4orf8
RPL3L CXCL9
RPL3L ATM
RPL3L UTP14C
RPL3L GRM1
RPL3L P2RX7
RPL3L M6PR
CCNF CCR9
PCCB PDIA3
TDGF3 MSX2
TDGF3 RPS18
TDGF3 RPS17
TDGF3 PTPRZ1
P2RX1 TIMP1
P2RX1 RPL39
P2RX1 HLA-C
P2RX1 RPL34
P2RX1 APOBEC3B
P2RX1 SFN
P2RX1 PDE1C
P2RX1 RPS3A
P2RX1 CYP2A6
P2RX1 VIPR1
P2RX1 NOP14
HIST1H2AD ZRSR2
GNAT2 PITPNA
GNAT2 SPTBN1
GNAT2 CHIC1
GNAT2 ASMT
GNAT2 ARHGEF5
GNAT2 FHL3
GNAT2 DNASE1
GNAT2 TAGLN2
GNAT2 ZWINTAS
GNAT2 CTLA4
GNAT2 MATN3
GNAT2 CES2
GNAT2 HRG
GNAT2 BNIP1
GNAT2 PTPRU
GNAT2 PEX5
GNAT2 GNAQ
GNAT2 ACOX2
GNAT2 SDC4
GNAT2 MAMLD1
GNAT2 MGAT3
GNAT2 CYP2C19
GNAT2 ATP6V0A1
GNAT2 HLA-DOB
GNAT2 TUB
GNAT2 HLA-DQA1
GNAT2 SLAMF1
GNAT2 CD19
P2RX5 AVPR1B
P2RX5 NCKAP1L
P2RX5 ASNA1
P2RX5 COL11A2
P2RX5 PRKCH
P2RX5 FLT1
P2RX5 ATP6V0A1
P2RX5 MAP2K5
P2RX5 HLA-DQA1
P2RX5 UROD
P2RX5 FLT4
P2RX5 GABRA1
P2RX5 MICB
P2RX5 SPTBN1
P2RX5 RNF113A
P2RX5 USF2
P2RX5 CHIC1
P2RX5 CNP
P2RX5 NAPG
P2RX5 ZNF148
P2RX5 TNXB
P2RX5 ELF4
P2RX5 DNASE1
P2RX5 HTT
P2RX5 TTYH2
P2RX5 MSX1
P2RX5 CCL22
P2RX5 THRSP
P2RX5 DAZL
P2RX5 TBXA2R
P2RX5 FLT3
P2RX5 REG1A
P2RX5 CENPI
P2RX5 TMEM106A
P2RX5 ACAP1
P2RX5 IL32
P2RX5 MGAT5
P2RX5 SATB1
P2RX5 LTK
P2RX5 CYP3A4
P2RX5 GZMM
P2RX5 EPHB4
P2RX5 AKAP5
P2RX5 ZNF37A
P2RX5 NEAT1
P2RX5 CXCL9
P2RX5 PCDH1
P2RX5 DHODH
P2RX5 PAK1
P2RX5 ACOX2
P2RX5 CYP2C19
P2RX5 MYBPC2
P2RX5 CDC2L5
P2RX5 IFI44
P2RX5 SLAMF1
P2RX4 HCCS
P2RX4 AIMP2
P2RX4 MAP1A
P2RX7 IRF4
P2RX7 LRRC16A
P2RX7 HIST2H4A
P2RX7 GRM4
P2RX7 S100A7
P2RX7 ASL
P2RX7 ITIH4
P2RX7 DUSP2
MBL2 PRKCH
MBL2 ASNA1
MBL2 MAP1A
MBL2 ACVR1B
MBL2 CFLAR
MBL2 TCHH
MBL2 CD300C
MBL2 KDR
MBL2 RNF113A
TFDP2 IRF3
TFDP2 AFF3
SFRS9 SCAP
SFRS9 DAD1
SFRS9 ODC1
SFRS9 MDH1
SFRS9 MORF4L2
SFRS8 AVP
SFRS7 ZCCHC11
SFRS7 ACTG1
SFRS7 SUMO1
SFRS7 COL11A1
SFRS7 ZNF142
SFRS7 MARCKS
SFRS7 DYRK1A
SFRS7 MAPRE1
SFRS7 ISCU
SFRS7 AQP1
SFRS7 SAFB
SFRS7 CLCN6
SFRS7 KIAA0174
SFRS7 UBE4A
SFRS7 RBBP7
SFRS7 DDX5
SFRS7 TSN
SFRS7 HMGN2
SFRS7 PUM1
SFRS7 ACADM
SFRS7 FAM175B
SFRS7 H3F3A
SFRS7 PCBP1
SFRS7 UBXN4
SFRS7 TMED10
SFRS7 TOP2B
SFRS7 MAPK1IP1L
SFRS7 EIF4H
SFRS7 SART3
SFRS7 TAF7
SFRS7 TUBGCP3
SFRS7 PSIP1
SFRS7 UBE2N
SFRS7 DNAJC7
SFRS7 NUP153
SFRS7 TTC35
SFRS7 HDAC2
SFRS7 YY1
SFRS7 BTN3A1
SFRS7 HNRNPH2
SFRS7 SET
SFRS7 NCOA6
SFRS7 HNRNPU
SFRS7 AP2M1
SFRS7 HNRNPK
SFRS7 MAPK6
SFRS7 HNRNPM
SFRS7 TM9SF2
SFRS7 SNRNP70
SFRS7 RANBP2
SFRS7 C5orf13
SFRS7 COMT
SFRS7 HTATSF1
SFRS7 CHMP1A
SFRS7 DUT
SFRS7 ZNF638
SFRS7 GLUD1
SFRS7 SLC23A2
SFRS7 PPID
SFRS7 SPCS2
SFRS7 LIMK2
SFRS7 MSH2
SFRS7 PSMD6
SFRS7 CYCS
SFRS7 DAD1
SFRS7 LOC728849
SFRS7 SEC31A
SFRS7 EIF2S2
SFRS7 ATP13A3
SFRS7 SFRS2
SFRS7 SON
SFRS7 HNRNPA2B1
SFRS7 SUZ12
SFRS7 TRA2B
SFRS7 YWHAE
SFRS7 ARFIP2
SFRS7 CNP
SFRS7 NR4A1
SFRS7 BMI1
SFRS7 MCM2
SFRS7 CUGBP2
SFRS7 TRIP12
SFRS7 IGHM
SFRS7 DAZAP2
SFRS7 RBMX
SFRS7 SSR1
SFRS7 NCL
SFRS7 CFDP1
SFRS7 SFRS11
SFRS7 CHIT1
PRPF18 NFATC3
PRPF18 MAP2K5
PRPF18 MFGE8
PRPF18 WWP1
PRPF18 GHRHR
PRPF18 EZH1
PRPF18 PUM1
PRPF18 RB1
PRPF18 PKP1
PRPF18 RB1CC1
PRPF18 CHMP1A
PRPF18 FECH
PRPF18 RNF113A
PRPF18 ZNF142
PRPF18 FAM175B
PRPF18 THBS3
PRPF18 DDX18
PRPF18 NAPG
PRPF18 MAPK3
PRPF18 DEFA5
PRPF18 MARCKS
PRPF18 CEACAM4
PRPF18 NDUFA12
PRPF18 B4GALT1
PRPF18 ZWINTAS
PRPF18 YWHAE
PRPF18 MAPK1IP1L
PRPF18 TNR
PRPF18 HK3
PRPF18 GNLY
PRPF18 PCBP1
PRPF18 IGL@
PRPF18 ALDH6A1
PRPF18 MGAT5
PRPF18 RAB3A
PRPF18 ALDH7A1
PRPF18 MCFD2
PRPF18 PTPN1
PRPF18 MVK
PRPF18 RBM15B
PRPF18 CSNK2A2
PRPF18 KLRK1
PRPF18 SEPT7
PRPF18 DRD1
PRPF18 ACOX2
PRPF18 TLR1
PRPF18 FUT3
PRPF18 HNRNPK
PRPF18 NSMAF
PRPF18 CREBBP
SFRS5 TOP2B
SFRS5 MTMR6
SFRS5 PPP2R1A
SFRS5 CIRBP
SFRS5 HUWE1
SFRS5 CPE
SFRS5 CLTC
SFRS5 CCT7
SFRS5 USP9X
SFRS5 MARCH6
SFRS5 ZNF32
SFRS5 CTNND1
SFRS5 ZMYND11
SFRS5 LEPROT
SFRS5 LOC728849
SFRS5 UBA1
SFRS5 SLC9A6
SFRS5 SRP54
SFRS5 AVL9
SFRS5 NCOA4
SFRS5 SKP1
SFRS5 SPG7
SFRS5 BCLAF1
SFRS5 SON
SFRS5 CLIP1
SFRS5 H3F3B
SFRS5 UBXN4
SFRS5 C16orf45
SFRS5 PSMC1
SFRS5 ATP6V0D1
SFRS5 GTF2I
SFRS5 REEP5
SFRS5 TRA2A
SFRS5 KIAA0430
SFRS5 TTC35
SFRS5 TRO
SFRS5 BMI1
SFRS5 KIAA0174
SFRS5 HERC1
SFRS5 CUX1
SFRS5 ALDH6A1
SFRS5 TNPO1
SFRS5 SNRPN
SFRS5 LAMP1
SFRS5 SALL2
SFRS5 STAT3
SFRS5 TAF1C
SFRS5 SNAP25
SFRS5 TNNT2
SFRS5 AZIN1
SFRS5 PCCA
SFRS5 PURA
SFRS5 TERF1
SFRS5 SFRS11
SFRS5 SDHA
SFRS5 CDK9
SFRS5 CREBBP
SFRS4 ZCCHC11
SFRS4 AOC2
SFRS4 SFRS3
SFRS4 CPE
SFRS4 CHN2
SFRS4 LEPROT
SFRS4 APLP2
SFRS4 RBM15B
SFRS4 SLC30A3
SFRS4 PPP1R7
SFRS4 ZNF148
SFRS4 NFE2L1
SFRS4 BCLAF1
SFRS4 DYNLT3
SFRS4 PMS2L5
SFRS4 USF2
SFRS4 ISCU
SFRS4 CREB1
SFRS4 UBXN4
SFRS4 ATP2B1
SFRS4 CSNK2A1
SFRS4 GTF2F1
SFRS4 AP2S1
SFRS4 RBBP7
SFRS4 ZKSCAN1
SFRS4 DDX5
SFRS4 PSAP
SFRS4 KDELR2
SFRS4 TOP2A
SFRS4 CCND2
SFRS4 ATP6V1A
SFRS4 SLC7A5
SFRS4 PUM2
SFRS4 CLTC
SFRS4 CYR61
SFRS4 SLC9A6
SFRS4 PGRMC1
SFRS4 TNXB
SFRS4 H3F3B
SFRS4 TNFRSF4
SFRS4 GTF2I
SFRS4 NPEPPS
SFRS4 PGK1
SFRS4 KIAA0247
SFRS4 NXF1
SFRS4 TRO
SFRS4 SEC13
SFRS4 SMG7
SFRS4 PPP1R11
SFRS4 CUX1
SFRS4 DCUN1D4
SFRS4 EIF4H
SFRS4 SART3
SFRS4 TMED10P
SFRS4 BNIP1
SFRS4 TAF7
SFRS4 ESR2
SFRS4 CSNK1A1
SFRS4 TNFAIP1
SFRS4 BAT3
SFRS4 PPP2R5E
SFRS4 CLOCK
SFRS4 HNRNPH2
SFRS4 KIAA0100
SFRS4 RPL41
SFRS4 GDI1
SFRS4 NCOA4
SFRS4 SKP1
SFRS4 AP2M1
SFRS4 DDB1
SFRS4 RAB1A
SFRS4 PHC2
SFRS4 GNB1
SFRS4 COMT
SFRS4 KIAA0226
SFRS4 HTATSF1
SFRS4 SALL2
SFRS4 PSMD2
SFRS4 ATP6V1E1
SFRS4 FARSA
SFRS4 STIM1
SFRS4 MATR3
SFRS4 SPCS2
SFRS4 EIF1
SFRS4 EIF5
SFRS4 USP7
SFRS4 MAP2K1
SFRS4 DDOST
SFRS4 SEC31A
SFRS4 WASF3
SFRS4 LOC150786
SFRS4 YWHAQ
SFRS4 POR
SFRS4 SFRS2
SFRS4 MLH1
SFRS4 CEBPZ
SFRS4 PSMC6
SFRS4 RRAGA
SFRS4 CNP
SFRS4 RAD21
SFRS4 NR4A1
SFRS4 KIAA0240
SFRS4 ALDH6A1
SFRS4 SNRPN
SFRS4 USP14
SFRS4 NAGA
SFRS4 DAZAP2
SFRS4 ZNF157
SFRS4 AARS
SFRS4 RPA2
SFRS4 RABGGTB
SFRS4 SSR1
SFRS4 ZNF91
SFRS4 SFRS11
SFRS4 M6PR
SFRS3 ZCCHC11
SFRS3 ACTG1
SFRS3 SUMO1
SFRS3 PLK3
SFRS3 IDH1
SFRS3 RAD23B
SFRS3 SLC30A1
SFRS3 RBM15B
SFRS3 PECAM1
SFRS3 PPP1R7
SFRS3 ZNF146
SFRS3 TSFM
SFRS3 ADRA2A
SFRS3 H2AFB1
SFRS3 IFI44L
SFRS3 C11orf58
SFRS3 LAD1
SFRS3 ANKRD36B
SFRS3 NDUFA12
SFRS3 PHC2
SFRS3 MAPRE2
SFRS3 ANKRD46
SFRS3 SHC3
SFRS3 SLC25A3
SFRS3 GUSB
SFRS3 KIAA0174
SFRS3 GRM4
SFRS3 RAE1
SFRS3 ATP2B1
SFRS3 MSTP9
SFRS3 GATA1
SFRS3 MARCKS
SFRS3 GTF2F1
SFRS3 CNN3
SFRS3 PTGES3
SFRS3 H2AFZ
SFRS3 RBBP4
SFRS3 KDELR2
SFRS3 CTCF
SFRS3 ATP6V1F
SFRS3 CYB5R3
SFRS3 HMGN2
SFRS3 PPP2R5C
SFRS3 MLL3
SFRS3 PUM1
SFRS3 TOMM20
SFRS3 MATR3
SFRS3 LIMK2
SFRS3 CCT8
SFRS3 BMS1
SFRS3 ANXA7
SFRS3 IL8RB
SFRS3 NARS
SFRS3 PIK3R4
SFRS3 SF3A1
SFRS3 H3F3A
SFRS3 SRP14
SFRS3 B4GALT1
SFRS3 NPEPPS
SFRS3 MAPK1IP1L
SFRS3 PARP1
SFRS3 CUX1
SFRS3 SFPQ
SFRS3 EIF4H
SFRS3 TMEM106A
SFRS3 PWP1
SFRS3 TAF7
SFRS3 NASP
SFRS3 SLC25A46
SFRS3 TUBB
SFRS3 NUP153
SFRS3 RBM25
SFRS3 BAT3
SFRS3 GPX4
SFRS3 PPP2R5E
SFRS3 FBL
SFRS3 YY1
SFRS3 BCLAF1
SFRS3 EIF3F
SFRS3 TLE2
SFRS3 ADSL
SFRS3 AP2M1
SFRS3 HMGN1
SFRS3 NCOA4
SFRS3 FAM53B
SFRS3 HNRNPU
SFRS3 CDC37
SFRS3 HNRNPM
SFRS3 TM9SF2
SFRS3 RANBP2
SFRS3 CD63
SFRS3 RPS23
SFRS3 QDPR
SFRS3 PCBP1
SFRS3 SS18
SFRS3 EBNA1BP2
SFRS3 PUM2
SFRS3 LLGL2
SFRS3 IL2RG
SFRS3 UBE2N
SFRS3 TRAM1
SFRS3 C3orf45
SFRS3 ATP5F1
SFRS3 POLA2
SFRS3 RBM3
SFRS3 CLTC
SFRS3 SSRP1
SFRS3 EEF1A1
SFRS3 MMP14
SFRS3 HAX1
SFRS3 USP7
SFRS3 GTF2A2
SFRS3 RB1CC1
SFRS3 RPA2
SFRS3 DAD1
SFRS3 CAMLG
SFRS3 PDE1C
SFRS3 ATP13A3
SFRS3 RB1
SFRS3 BRPF1
SFRS3 HNRNPA2B1
SFRS3 EPRS
SFRS3 TRA2B
SFRS3 COX11
SFRS3 CNP
SFRS3 TNR
SFRS3 PTGIR
SFRS3 SNRPN
SFRS3 CREB1
SFRS3 RAB3A
SFRS3 GPD1L
SFRS3 MCFD2
SFRS3 NPM1
SFRS3 IGHM
SFRS3 SNRPE
SFRS3 DDX21
SFRS3 SLC20A1
SFRS3 RPL39
SFRS3 PRCC
SFRS3 AZIN1
SFRS3 IER2
SFRS3 RBMX
SFRS3 RABGGTB
SFRS3 TYMS
SFRS3 CXorf40B
SFRS3 CFDP1
SFRS3 CKAP5
SFRS3 POU2F2
SFRS3 M6PR
SFRS2 ZCCHC11
SFRS2 ACTG1
SFRS2 SUMO1
SFRS2 RBM15B
SFRS2 ZNF146
SFRS2 EIF3A
SFRS2 FADD
SFRS2 DYRK1A
SFRS2 MAPRE1
SFRS2 SHC3
SFRS2 HK3
SFRS2 SAFB
SFRS2 B4GALT1
SFRS2 SMARCD2
SFRS2 LOC100131311
SFRS2 PAFAH1B1
SFRS2 GTF2F1
SFRS2 HEPN1
SFRS2 CNN3
SFRS2 PTGES3
SFRS2 RBBP7
SFRS2 CPB2
SFRS2 RBBP4
SFRS2 ATP5G3
SFRS2 NUP205
SFRS2 HMGN2
SFRS2 METAP1
SFRS2 SEPT7
SFRS2 FAM175B
SFRS2 KRIT1
SFRS2 UBXN2B
SFRS2 H3F3A
SFRS2 UBXN4
SFRS2 TOP2B
SFRS2 COX6C
SFRS2 STAG1
SFRS2 SFPQ
SFRS2 EIF4H
SFRS2 TRIM40
SFRS2 TAF7
SFRS2 PSIP1
SFRS2 UBE2N
SFRS2 DNAJC7
SFRS2 PFN2
SFRS2 KRT10
SFRS2 PHF3
SFRS2 CREBBP
SFRS2 TMEM131
SFRS2 YY1
SFRS2 SSBP1
SFRS2 CCNG2
SFRS2 PKLR
SFRS2 MAPK3
SFRS2 HNRNPU
SFRS2 HNRNPK
SFRS2 HNRNPM
SFRS2 TM9SF2
SFRS2 COMT
SFRS2 BIRC2
SFRS2 FERMT2
SFRS2 ALDH4A1
SFRS2 UBE2V2
SFRS2 EZH1
SFRS2 TRAM1
SFRS2 CDK2
SFRS2 RPS3A
SFRS2 ATP5F1
SFRS2 MORC3
SFRS2 LIMK2
SFRS2 PSMD6
SFRS2 SPARCL1
SFRS2 MSH6
SFRS2 USP7
SFRS2 CTNNB1
SFRS2 SLC5A5
SFRS2 EIF2S1
SFRS2 LOC728849
SFRS2 SEC31A
SFRS2 ATP13A3
SFRS2 YWHAQ
SFRS2 ACADM
SFRS2 RBM39
SFRS2 HNRNPA2B1
SFRS2 SUZ12
SFRS2 PSMC6
SFRS2 PCNA
SFRS2 CNP
SFRS2 PDIA6
SFRS2 KPNB1
SFRS2 ALDH6A1
SFRS2 SNRPB
SFRS2 HSPA13
SFRS2 RPL34
SFRS2 CSTF3
SFRS2 LOC201229
SFRS2 RABGGTB
SFRS2 CXorf40B
SFRS2 SFRS11
SFRS2 POU2F2
MLH1 AVPR1B
MLH1 PSG11
MLH1 CPE
MLH1 KIAA0317
MLH1 HSF2
MLH1 RBM15B
MLH1 OGDH
MLH1 BCLAF1
MLH1 FGR
MLH1 PMS2L5
MLH1 PHC2
MLH1 ATP6V0D1
MLH1 TSC22D1
MLH1 TNFRSF4
MLH1 CSNK2A2
MLH1 CSNK2A1
MLH1 CCND2
MLH1 UBC
MLH1 PAK1
MLH1 GHRHR
MLH1 FUBP1
MLH1 AP2B1
MLH1 MADD
MLH1 TUBA1A
MLH1 UBXN4
MLH1 MYD88
MLH1 TOP2B
MLH1 PHKG1
MLH1 EPHB3
MLH1 HERC1
MLH1 BNIP1
MLH1 UBE2A
MLH1 G6PD
MLH1 TNFAIP1
MLH1 ATP6V0A1
MLH1 BAT1
MLH1 SRRD
MLH1 CYP2A6
MLH1 CLOCK
MLH1 GLA
MLH1 ZNF35
MLH1 CBX1
MLH1 SET
MLH1 SKP1
MLH1 DDB1
MLH1 KIAA0513
MLH1 SETMAR
MLH1 RAB1A
MLH1 HTATSF1
MLH1 NPAT
MLH1 ACOX2
MLH1 SECISBP2L
MLH1 CDK9
MLH1 NCKAP1L
MLH1 SDC4
MLH1 VHL
MLH1 LOC728849
MLH1 HERPUD1
MLH1 WASF3
MLH1 DDX18
MLH1 SON
MLH1 DVL3
MLH1 C16orf45
MLH1 CPT1B
MLH1 RRAGB
MLH1 MDC1
MLH1 AR
MLH1 POU5F1
MLH1 MGAT5
MLH1 BBS9
MLH1 ABI2
MLH1 GOLGB1
MLH1 ZNF91
MLH1 SFRS11
MLH1 M6PR
SOX2 STX3
SOX2 TMSB10
MSX1 MMP16
MSX1 AGER
MSX1 CYCS
MSX1 STXBP2
MSX1 RING1
MSX1 AQP3
MSX1 TXK
MSX1 EIF2S1
MSX1 CAST
MSX1 OAS2
MSX1 TFE3
MSX1 ZIC1
MSX1 CCL22
MSX1 ODF1
MSX1 KIAA0195
MSX1 F13B
MSX1 CHRM5
MSX1 BCAT2
MSX1 MGAT3
MSX1 SMARCD1
MSX1 FAM53B
MSX1 NFIC
MSX1 VAV2
MSX1 SLAMF1
MSX2 AFAP1
MSX2 PLEC1
ADRM1 MPRIP
ADRM1 PSMC5
HSD11B1 NEFL
HSD11B1 KDR
MAN2C1 DCTN1
MAN2C1 BMS1
MAN2C1 MT1A
MAN2C1 IGHM
TRAF1 GHRHR
TRAF1 CHIC1
TRAF1 LST1
TRAF1 SLC2A5
TRAF1 IFNA21
TRAF1 SDC4
TRAF1 PDE6B
TRAF1 MGAT3
TRAF1 CYP2C19
TRAF1 H3F3A
TRAF1 HNRNPA3P1
TRAF1 CCL25
TRAF1 LTBP2
TRAF3 SLC2A4
TRAF3 MYBPC2
TRAF3 BAP1
TRAF3 PITPNA
TRAF3 FLT4
TRAF4 CKAP4
TRAF4 WASF3
TRAF4 RAB1A
TRAF4 CCND2
TRAF4 GNB1
TRAF4 HERC1
TRAF4 ARAF
TRAF4 PDE6G
TRAF4 PTPRO
TRAF4 PMS1
TRAF4 LMNA
TRAF4 DCTN1
TRAF4 AP2B1
TRAF4 CBX1
AKAP6 CCR9
AKAP6 PTPRK
PGRMC1 ADSS
PGRMC1 ERCC3
PGRMC1 EIF5
PGRMC1 ERH
PGRMC1 TROVE2
PGRMC1 AP2S1
PGRMC1 HNRNPU
PGRMC1 TM9SF1
PGRMC1 PSMC2
PGRMC1 ISCU
PGRMC1 IARS
PGRMC1 SLC25A3
PGRMC1 NAMPT
PGRMC1 USP14
PGRMC1 UBA1
PGRMC1 CAPZA2
PGRMC1 KPNA1
GTF2H1 PI4KA
GTF2H1 PPFIA1
GTF2H1 ARMCX6
GTF2H1 ILK
GTF2H1 CUL4A
GTF2H1 JOSD1
GTF2H4 FCN2
GTF2H4 HERPUD1
GTF2H4 KRT2
GTF2H4 TNFSF9
GTF2H4 MT1E
GTF2H4 TIMM8A
GTF2H4 GATA3
SOX3 INPP5K
CRYM HIST1H2BI
ESD LASS1
ESD SUMO1
ESD GNPDA1
ESD MEN1
ESD HNRNPA3P1
ESD PI4KB
ESD OGDH
ESD MVK
ESD ARHGEF1
ESD NAPG
ESD OAS2
ESD SLC25A3
ESD CSNK2A1
ESD SNAP25
ESD VAT1
ESD MST1R
ESD UBC
ESD HLA-C
ESD FUBP1
ESD UROD
ESD MADD
ESD U2AF1
ESD NARS
ESD H3F3A
ESD PCBP1
ESD MYD88
ESD GRM1
ESD PGK1
ESD MAPK1IP1L
ESD TPT1
ESD ITPR3
ESD TAF7
ESD IRF9
ESD EIF4H
ESD CLOCK
ESD RPL18A
ESD ADSL
ESD PWP1
ESD NCOA6
ESD MAPK3
ESD RPS27A
ESD COMT
ESD ALDH9A1
ESD HTATSF1
ESD CHMP1A
ESD CD8B
ESD NFKBIA
ESD ZNF638
ESD ARID5A
ESD SECISBP2L
ESD PRKACB
ESD ATP5F1
ESD CTTN
ESD COX5B
ESD LIMK2
ESD LOC728844
ESD LOC728849
ESD SSR2
ESD ACADM
ESD KDM4A
ESD TRA2B
ESD YWHAE
ESD RRAGA
ESD ALDH6A1
ESD CES2
ESD CYP2A6
ESD P2RY4
ESD BBS9
ESD IER2
ESD NOTCH3
ESD MAP3K12
ESD LOC729602
ESD NCL
ESD SFRS11
ESD CHRNE
ESD ATF4
ESD M6PR
ESD UFD1L
ALDH1B1 SNRPC
ALDH1B1 CCL17
EVI2B UBA1
FOXN3 EXT2
FOXN3 UBE2A
FOXN3 RBBP7
FOXN3 KRT6C
FOXN3 B4GALT1
FOXN3 DUSP1
SPIB AVPR1B
SPIB CCL2
SPIB PPP2R1B
SPIB ST3GAL2
SPIB BCAM
SPIB CYP2F1
SPIB PAPPA
SPIB AQP5
SPIB TNNC1
SPIB KRT5
SPIB IKBKE
SPIB CCR9
SPIB RNF113A
RPL38 MAP2K6
RPL39 WNT2B
RPL39 EZH1
RPL39 TMEM131
RPL39 RBM3
RPL39 RPS27A
RPL39 RPL35A
RPL39 RPS15A
RPL39 EIF3E
RPL39 KIF14
RPL39 PRSS3
RPL39 STXBP2
RPL39 HAB1
RPL39 YY1
RPL39 ADSL
RPL39 RPS9
RPL39 EIF3I
RPL39 CCT8
RPL39 ZNF146
RPL39 NEFL
RPL39 H1FX
RPL39 APEX1
RPL39 TPT1
RPL39 H3F3A
RPL39 MYO7A
RPL39 B4GALT1
RPL39 RPL10A
RPL39 EPRS
RPL39 RBM39
RPL39 RPL27A
RPL39 LDHB
RPL39 YWHAE
RPL39 RPL36A
RPL39 RPS27
RPL39 NACA
RPL39 RPS23
RPL39 RPS21
RPL39 BATF
RPL39 KRTAP5-8
RPL39 SERTAD2
RPL39 RPS28
RPL39 RPS29
RPL39 RPL11
RPL39 LAMC1
RPL39 NPM1
RPL39 SNRPE
RPL39 VAT1
RPL39 LLGL2
RPL39 CLP1
RPL39 POU2F2
RPL39 RPL34
RPL39 SLC2A3
RPL39 TUBB
RPL39 H2AFZ
RPL39 INSM1
RPL39 SSR2
RPL39 CPT1A
RPL39 RPS3A
RPL39 KDR
RPL39 LOC728844
RPL39 GNRHR
RPL39 COX7C
PCDH1 AVPR1B
PCDH1 TPD52L1
PCDH1 SF1
PCDH1 ARAF
PCDH1 ZNF141
PCDH1 CYP2F1
PCDH1 ARHGEF7
PCDH1 PPP2R4
PCDH1 MIPEP
PCDH1 TTYH2
PCDH1 CTAG1B
PCDH1 AQP2
PCDH1 RNASE4
PCDH1 TRIM21
PCDH1 SMARCD1
PCDH1 EDEM1
PCDH1 AKAP5
PCDH1 CCL22
PCDH1 CXCL9
PCDH1 INPP5J
PCDH1 GSK3A
PCDH1 ZNF37A
PCDH1 PAK1
PCDH1 CCL2
PCDH1 HLA-C
PCDH1 GPLD1
PCDH1 SLC14A2
PCDH1 SLC9A1
PCDH1 CEACAM4
PCDH1 DIO2
PCDH1 B4GALT1
PCDH1 RNF113A
PCDH1 CTLA4
PCDH1 HOXA1
PCDH1 SLC10A2
PCDH1 PTGER3
PCDH1 PTPN1
PCDH1 BNIP1
PCDH1 BCAM
PCDH1 GJA4
PCDH1 SDC4
PCDH1 RING1
PCDH1 AR
PCDH1 ATP6V0A1
PCDH1 FLOT2
PCDH1 NR2F6
PCDH1 CLOCK
PCDH1 GLA
PCDH1 KRT1
PCDH1 FGR
PCDH1 ARHGEF1
PCDH1 FLT4
PCDH1 NCAM1
PCDH1 CES2
PCDH1 FLT1
PCDH1 GAS2L1
PCDH1 S100A7
PCDH1 HMGA2
PCDH1 KIAA0226
PCDH1 TCEAL1
PCDH1 SALL2
PCDH1 ESR2
PCDH1 CD180
PCDH1 ACOX2
PCDH1 TUB
PCDH1 SLC17A2
PCDH1 SECISBP2L
PCDH1 IFNA21
PCDH1 HLA-DOB
PCDH1 SLC35D1
PCDH1 NCKAP1L
PCDH1 PSMD7
PCDH1 ERCC4
PCDH1 MAP2K5
PCDH1 ELF4
PCDH1 SPTBN1
PCDH1 DNASE1
PCDH1 ZWINTAS
PCDH1 PDGFB
PCDH1 REG1A
PCDH1 GLRB
PCDH1 FXN
PCDH1 CRYBB1
PCDH1 IL32
PCDH1 MGAT5
PCDH1 NAGA
PCDH1 LMNA
PCDH1 BBS9
PCDH1 GRIN2C
PCDH1 FUT3
PCDH1 FOLR1
RPL34 WNT2B
RPL34 RPS11
RPL34 YY1
RPL34 RPL27A
RPL34 RPS18
RPL34 RPL35A
RPL34 RPS15A
RPL34 LOC728844
RPL34 NACA
RPL34 FBLN1
RPL34 INSM1
RPL34 TPT1
RPL34 EIF3I
RPL34 RAP1GAP
RPL34 ZNF146
RPL34 NEFL
RPL34 H1FX
RPL34 GNG10
RPL34 H3F3A
RPL34 RPL10A
RPL34 COX6C
RPL34 ATP5G2
RPL34 RPL36A
RPL34 RPS27
RPL34 RPS27A
RPL34 PFDN5
RPL34 RPS23
RPL34 RPS21
RPL34 RPS25
RPL34 RPS28
RPL34 MCM2
RPL34 GTF2F1
RPL34 NPM1
RPL34 SNRPE
RPL34 LLGL2
RPL34 CLP1
RPL34 H2AFZ
RPL34 RBMX
RPL34 RPS3A
RPL34 BRPF1
RPL34 POU2F2
RPL34 COX7C
RPL34 SMARCD2
RPL35 RPS27
RPL35 RPL7A
RPL35 RPS16
RPL35 RPS15A
RPL35 RPL31
RPL35 RPL11
RPL35 CUL5
RPL35 RPL18
COL14A1 GPR17
COL14A1 PPP2R1B
COL14A1 TNFRSF14
COL14A1 SLAMF1
COL14A1 AGER
COL14A1 SLC5A2
COL14A1 NOS3
COL14A1 SPRR1A
COL14A1 AQP2
COL14A1 GIPR
COL14A1 MICB
COL14A1 PKLR
COL14A1 APOB
COL14A1 CEBPE
COL14A1 CYP2F1
COL14A1 GAGE1
COL14A1 FAS
COL14A1 ELF4
COL14A1 FASTK
COL14A1 SPTBN1
COL14A1 COMP
COL14A1 CTAG1B
COL14A1 NOS1
COL14A1 ODF1
COL14A1 LIPE
COL14A1 TBXAS1
COL14A1 NRGN
COL14A1 CYP21A2
COL14A1 IGL@
COL14A1 BCAT2
COL14A1 PRKCG
COL14A1 NCAPD3
COL14A1 GPLD1
COL14A1 BBS9
COL14A1 IL32
COL14A1 CYP2A6
COL14A1 SNRPC
COL14A1 LMNA
COL14A1 CD68
COL14A1 IL2RB
COL14A1 SEMA5A
COL14A1 LST1
COL14A1 INPP5J
COL14A1 GSK3A
COL14A1 CCR2
COL14A1 PDGFB
COL14A1 CYP2C19
COL14A1 MYBPC2
COL14A1 CHRND
COL14A1 PRM2
COL14A1 SLC18A1
COL14A1 CLK3
COL14A1 SIGMAR1
COL14A1 TFDP1
RPL31 RPS17
RPL31 RPS19
RPL31 RPS18
RPL31 AANAT
RPL31 FASTK
RPL31 H3F3B
RPL31 CHGB
RPL31 ST14
RPL31 RPL18
RPL31 PPP3CB
RPL31 IP6K1
RPL31 RPL13
RPL31 ACTB
PCCA EZH1
PCCA CBFB
PCCA ADK
PCCA AQP1
PCCA TSC22D1
PCCA LOC728849
PCCA FERMT2
PCCA BMPR1A
PCCA HNRNPK
PCCA PRKCA
PCCA FTO
PCCA CSNK2A2
PCCA DYRK1A
PCCA CDK9
PCCA CHMP1A
PCCA PRCP
PCCA ATP6V0D1
PCCA NSMAF
GRIN2C ASNA1
GRIN2C ST14
GRIN2C MAP2K5
GRIN2C UROD
GRIN2C GRK6
GRIN2C TULP1
GRIN2C ZWINTAS
GRIN2C ACAP1
GRIN2C PGM1
GRIN2C CRYBB1
GRIN2C LTK
GRIN2C KLRK1
GRIN2C DRD1
GNA15 KCNMB1
GNA15 BATF
GNA15 HLA-DRB1
GNA15 PLK3
GNA15 MED22
GNA15 MAP4K2
GNA15 CENPB
GNA15 NOP14
GNA15 LTB
GNA15 BMS1
GNA15 TMEM131
GNA15 CLK3
GNA15 GP9
GNA15 RAE1
GNA13 TRAM1
GNA13 BMS1
GNA13 ADD1
GNA13 PTGES3
GNA13 EEF1A1
GNA13 FERMT2
GNA13 GDI2
GNA13 LOC728849
GNA13 EIF4A2
GNA11 LASS1
GNA11 ADD1
GNA11 PRKAG1
GNA11 CPE
GNA11 SF1
GNA11 FKBP4
GNA11 CHN2
GNA11 FOXI1
GNA11 ZNF76
GNA11 RBM15B
GNA11 PEBP1
GNA11 SMG7
GNA11 LOC100133166
GNA11 MPP3
GNA11 MPP2
GNA11 ATP6AP1
GNA11 BCLAF1
GNA11 PHC2
GNA11 CIRBP
GNA11 MYT1
GNA11 ARHGEF12
GNA11 ANKRD46
GNA11 FNTB
GNA11 TSC22D1
GNA11 HK1
GNA11 MEN1
GNA11 GRM4
GNA11 PCDHGC3
GNA11 PRF1
GNA11 SMARCD1
GNA11 ATP2B1
GNA11 GLA
GNA11 SNAP25
GNA11 CBX1
GNA11 GTF2F1
GNA11 PDXDC1
GNA11 INPP5J
GNA11 CCND2
GNA11 GSK3A
GNA11 SLC2A1
GNA11 DDX5
GNA11 SUPT4H1
GNA11 UBC
GNA11 KLC1
GNA11 MRPL49
GNA11 B4GALT1
GNA11 ATP6V1A
GNA11 SPTAN1
GNA11 TNFRSF14
GNA11 CNTN1
GNA11 RBBP5
GNA11 CLTC
GNA11 PITPNA
GNA11 KLHDC3
GNA11 MADD
GNA11 TRO
GNA11 TNXB
GNA11 SECISBP2L
GNA11 H3F3B
GNA11 JAK1
GNA11 TNFRSF4
GNA11 GTF2I
GNA11 NPEPPS
GNA11 PHKG1
GNA11 AP2B1
GNA11 DHPS
GNA11 KIAA0195
GNA11 SEC13
GNA11 PPP1R7
GNA11 PPP1R11
GNA11 PPP1R10
GNA11 MIA3
GNA11 CDK9
GNA11 NELL2
GNA11 TMED10P
GNA11 BNIP1
GNA11 FTO
GNA11 C5orf13
GNA11 TNK2
GNA11 SDC4
GNA11 STMN1
GNA11 BAT3
GNA11 GPX4
GNA11 FLOT2
GNA11 PWP1
GNA11 SRRD
GNA11 PSEN1
GNA11 PKM2
GNA11 PI4KB
GNA11 PI4KA
GNA11 CLOCK
GNA11 TLE2
GNA11 NXF1
GNA11 STXBP1
GNA11 KRT1
GNA11 ATP5O
GNA11 CDSN
GNA11 ATP5B
GNA11 DGCR6
GNA11 SH3GL3
GNA11 S100A5
GNA11 TNFAIP1
GNA11 NCOA4
GNA11 SKP1
GNA11 AP2M1
GNA11 DUSP5
GNA11 PSMD7
GNA11 ATP6V0C
GNA11 RAB1A
GNA11 STX5
GNA11 GNB1
GNA11 ARL6IP1
GNA11 NP
GNA11 ENO2
GNA11 HTATSF1
GNA11 SALL2
GNA11 JOSD1
GNA11 PUM2
GNA11 ZNF638
GNA11 SGK1
GNA11 SEMA3F
GNA11 ATP6V1E1
GNA11 PEPD
GNA11 FARSA
GNA11 SLC23A2
GNA11 HSP90AA1
GNA11 MAPRE2
GNA11 ZNF134
GNA11 PPP2R1A
GNA11 UPF1
GNA11 NPTX1
GNA11 MAP2K5
GNA11 CHGB
GNA11 CD59
GNA11 ERCC4
GNA11 MPRIP
GNA11 BAD
GNA11 GTF2A2
GNA11 WASF3
GNA11 ATM
GNA11 OGDH
GNA11 RGL2
GNA11 ACADM
GNA11 NUP188
GNA11 SLC35A1
GNA11 YWHAH
GNA11 PXN
GNA11 YWHAB
GNA11 AP1B1
GNA11 DPP6
GNA11 REG1P
GNA11 COPA
GNA11 RRAGA
GNA11 CNP
GNA11 MDC1
GNA11 KIAA0240
GNA11 SLC9A6
GNA11 CASC3
GNA11 CES2
GNA11 SNRPN
GNA11 NAGA
GNA11 HPRT1
GNA11 BBS9
GNA11 CSTF3
GNA11 RPA2
GNA11 RABGGTB
GNA11 PURA
GNA11 RABGGTA
GNA11 ZNF91
GNA11 CHRND
GNA11 UNC119
GNA11 CYB5R3
GNA11 PPP3CB
GNA11 M6PR
SDHA ZNF638
SDHA HMGN3
SDHA SPG7
SDHA BMI1
SDHA DSTN
SDHA TFCP2
SDHA ALDH9A1
SDHA LEPROT
ATF4 HDAC2
ATF4 ACTG1
ATF4 LOC728844
ATF4 ATP5J
ATF4 CLTA
ATF4 CD79A
ATF4 CCT8
ATF4 ZNF146
ATF4 PPP1R8
ATF4 NARS
ATF4 TNFSF9
ATF4 SUZ12
ATF4 PSMC6
ATF4 RANBP2
ATF4 CYP21A2
ATF4 PSME4
ATF4 SAFB
ATF4 VAT1
ATF4 ALDH7A1
ATF4 FAM53B
ATF4 NASP
ATF4 TFAP4
ATF4 ASNS
ATF4 RBBP4
BAP1 PLEC1
BAP1 TAF1
BAP1 RPS21
BAP1 TNXB
BAP1 CDH8
BAP1 GFRA2
BAP1 PTPRN
BAP1 KCNB1
BAP1 MAPKAPK3
SDHB COMT
ATF1 CGA
ATF1 INPP5K
ATF1 MYBPC2
SMARCC2 RPS10
SMARCC2 RPS17
SMARCC2 RASL10A
SMARCC2 PI4KA
SMARCC2 RPS19
SMARCC2 KRT32
SMARCC2 C17orf103
SMARCC2 MAP2
SMARCC2 HPCA
SMARCC2 GNB2L1
SMARCC2 STMN1
SMARCC2 AANAT
SMARCC2 FKBP8
SMARCC2 GIPR
SMARCC2 SH3GL3
SMARCC2 PRPS1
SMARCC2 MPP2
SMARCC2 AGER
SMARCC2 PEPD
SMARCC2 FASTK
SMARCC2 NEUROD2
SMARCC2 RPS9
SMARCC2 RABGGTA
SMARCC2 GRM8
SMARCC2 H3F3B
SMARCC2 TH
SMARCC2 CHGB
SMARCC2 ZNF91
SMARCC2 MAP1A
SMARCC2 RNASE3
SMARCC2 DHPS
SMARCC2 AQP2
SMARCC2 DMPK
SMARCC2 CNP
SMARCC2 LEFTY2
SMARCC2 EFEMP2
SMARCC2 PRKCG
SMARCC2 NCAPD3
SMARCC2 FEV
SMARCC2 USP11
SMARCC2 CHERP
SMARCC2 SMARCD1
SMARCC2 ATP2B3
SMARCC2 NFIC
SMARCC2 TXN2
SMARCC2 LOC91316
SMARCC2 AKT1
SMARCC2 UNC119
SMARCC2 STAT5B
SMARCC2 ATP6V0A1
SMARCC2 PTPRN
SMARCC2 ACTB
SMARCC2 NNAT
SMARCC2 PAK1
SMARCC2 SLC1A2
SMARCC2 SYN1
ZCCHC11 ACTG1
ZCCHC11 GNPDA1
ZCCHC11 CPE
ZCCHC11 KIAA0317
ZCCHC11 N4BP2L2
ZCCHC11 CHRNA2
ZCCHC11 RB1
ZCCHC11 CAMLG
ZCCHC11 RBM15B
ZCCHC11 TMED10
ZCCHC11 OGDH
ZCCHC11 ZNF146
ZCCHC11 NFE2L1
ZCCHC11 CLOCK
ZCCHC11 BCLAF1
ZCCHC11 PPP2R4
ZCCHC11 MARCKS
ZCCHC11 CSNK2A1
ZCCHC11 DYRK1A
ZCCHC11 TUBGCP3
ZCCHC11 MAPRE1
ZCCHC11 HNRNPA2B1
ZCCHC11 ANKRD46
ZCCHC11 RNASE4
ZCCHC11 ARHGEF16
ZCCHC11 TSC22D1
ZCCHC11 CENPF
ZCCHC11 SAFB
ZCCHC11 KIAA0174
ZCCHC11 B4GALT1
ZCCHC11 UTP14C
ZCCHC11 CHERP
ZCCHC11 ATP2B1
ZCCHC11 UBE2V2
ZCCHC11 CSNK2A2
ZCCHC11 SNAP25
ZCCHC11 UBE4A
ZCCHC11 MSTP9
ZCCHC11 CNN3
ZCCHC11 VEZF1
ZCCHC11 MST1R
ZCCHC11 CCNG2
ZCCHC11 RBBP4
ZCCHC11 ZKSCAN1
ZCCHC11 TLR1
ZCCHC11 PSMC6
ZCCHC11 RNF103
ZCCHC11 NSMAF
ZCCHC11 MMP14
ZCCHC11 SMC1A
ZCCHC11 GHRHR
ZCCHC11 HMGN3
ZCCHC11 HMGN2
ZCCHC11 METAP1
ZCCHC11 RBBP7
ZCCHC11 FUBP1
ZCCHC11 LRPPRC
ZCCHC11 PUM2
ZCCHC11 CEACAM4
ZCCHC11 TNFRSF4
ZCCHC11 PUM1
ZCCHC11 CLTC
ZCCHC11 ACADM
ZCCHC11 TRAM1
ZCCHC11 MAML1
ZCCHC11 IL8RB
ZCCHC11 FAM175B
ZCCHC11 NARS
ZCCHC11 RBM6
ZCCHC11 RBM34
ZCCHC11 SLC35A1
ZCCHC11 H3F3A
ZCCHC11 PCBP1
ZCCHC11 UBXN4
ZCCHC11 TOP2B
ZCCHC11 PHKG1
ZCCHC11 PGK1
ZCCHC11 UBXN2B
ZCCHC11 MAPK1IP1L
ZCCHC11 UBC
ZCCHC11 IGL@
ZCCHC11 EIF1AP1
ZCCHC11 CUX1
ZCCHC11 SFPQ
ZCCHC11 DCUN1D4
ZCCHC11 EIF4H
ZCCHC11 PWP1
ZCCHC11 GRM4
ZCCHC11 BNIP1
ZCCHC11 TAF7
ZCCHC11 PPP1R11
ZCCHC11 TAF4
ZCCHC11 MRPS27
ZCCHC11 DNAJC7
ZCCHC11 TNFAIP1
ZCCHC11 NUP153
ZCCHC11 BAT1
ZCCHC11 PPP2R5E
ZCCHC11 PHF3
ZCCHC11 CREBBP
ZCCHC11 PPP2R5C
ZCCHC11 TMEM131
ZCCHC11 YY1
ZCCHC11 MORC3
ZCCHC11 CIRBP
ZCCHC11 ATM
ZCCHC11 RAP1A
ZCCHC11 KIF14
ZCCHC11 TAF11
ZCCHC11 TRPC1
ZCCHC11 STAG1
ZCCHC11 CTNND1
ZCCHC11 HNRNPH2
ZCCHC11 ADSL
ZCCHC11 CBX1
ZCCHC11 SET
ZCCHC11 NCOA6
ZCCHC11 HMGN1
ZCCHC11 HNRNPU
ZCCHC11 GCN1L1
ZCCHC11 AP2M1
ZCCHC11 MAPK3
ZCCHC11 HNRNPK
ZCCHC11 HNRNPM
ZCCHC11 TM9SF2
ZCCHC11 GOLGA4
ZCCHC11 ALDH18A1
ZCCHC11 SNRNP70
ZCCHC11 HNRNPF
ZCCHC11 RANBP2
ZCCHC11 C5orf13
ZCCHC11 RAE1
ZCCHC11 PRIM2
ZCCHC11 COMT
ZCCHC11 SEC31A
ZCCHC11 KIAA0226
ZCCHC11 SS18
ZCCHC11 NPEPPS
ZCCHC11 LAMP2
ZCCHC11 HTATSF1
ZCCHC11 ALDH7A1
ZCCHC11 CHMP1A
ZCCHC11 MVK
ZCCHC11 NPAT
ZCCHC11 CTNNB1
ZCCHC11 ZNF638
ZCCHC11 RAB33A
ZCCHC11 TOPBP1
ZCCHC11 UBE2N
ZCCHC11 COL11A1
ZCCHC11 PRSS3
ZCCHC11 GLUD1
ZCCHC11 KEAP1
ZCCHC11 DPM1
ZCCHC11 RNF144A
ZCCHC11 ZNF133
ZCCHC11 ZNF134
ZCCHC11 TOMM20
ZCCHC11 SMN2
ZCCHC11 POLA2
ZCCHC11 SPCS2
ZCCHC11 LIMK2
ZCCHC11 PSMD6
ZCCHC11 ANKRD36B
ZCCHC11 MSH6
ZCCHC11 PSMD2
ZCCHC11 EZH1
ZCCHC11 VHL
ZCCHC11 INSR
ZCCHC11 RTCD1
ZCCHC11 CYCS
ZCCHC11 RB1CC1
ZCCHC11 RBMX
ZCCHC11 ARMCX6
ZCCHC11 LOC728849
ZCCHC11 YES1
ZCCHC11 SERTAD2
ZCCHC11 ATP13A3
ZCCHC11 TMEM41B
ZCCHC11 DDX18
ZCCHC11 AP2B1
ZCCHC11 NUP188
ZCCHC11 RBM39
ZCCHC11 PXN
ZCCHC11 SUZ12
ZCCHC11 HK3
ZCCHC11 TRA2B
ZCCHC11 YWHAE
ZCCHC11 APPBP2
ZCCHC11 CNP
ZCCHC11 GTF2E1
ZCCHC11 KIAA0240
ZCCHC11 BMI1
ZCCHC11 CASC3
ZCCHC11 USP13
ZCCHC11 ALDH6A1
ZCCHC11 CREB1
ZCCHC11 POU2F2
ZCCHC11 NAGA
ZCCHC11 RASA1
ZCCHC11 BBS9
ZCCHC11 NFIB
ZCCHC11 DAZAP2
ZCCHC11 E2F1
ZCCHC11 ABI2
ZCCHC11 GTF2B
ZCCHC11 FERMT2
ZCCHC11 CSTF3
ZCCHC11 RPA2
ZCCHC11 RABGGTB
ZCCHC11 SSR1
ZCCHC11 ZNF91
ZCCHC11 SFRS11
ZCCHC11 MYO7A
ZCCHC11 UFD1L
ZCCHC11 CKAP5
SMARCC1 PSMD6
SMARCC1 GHRHR
SMARCC1 EZH1
SMARCC1 PUM1
SMARCC1 CAPRIN1
SMARCC1 ACADM
SMARCC1 MVK
SMARCC1 TMEM41B
SMARCC1 CTNNB1
SMARCC1 MARCKS
SMARCC1 SUZ12
SMARCC1 YWHAE
SMARCC1 GUCY2D
SMARCC1 TNR
SMARCC1 IGL@
SMARCC1 ACAP2
SMARCC1 EIF1AP1
SMARCC1 SMARCD2
SMARCC1 KIAA0040
SMARCC1 GYPA
SMARCC1 EP300
SMARCC1 SNAP25
SMARCC1 CASP2
SMARCC1 TFAP4
SMARCC1 CLP1
SMARCC1 MST1R
SMARCC1 TUBB
SMARCC1 TRAM1
SMARCC1 CDK2
SMARCC1 TIAL1
SMARCC1 RANBP2
PPAP2B AOC2
PPAP2B LAMP1
PPAP2B PSAP
PPAP2B RNPS1
PPAP2B TK1
PPAP2B UPF1
PPAP2B HTRA1
PPAP2B PI4KB
PPAP2B LOC150786
PPAP2B DGCR6
PPAP2B RFTN1
PPAP2B CAPN2
PPAP2B TNFRSF4
PPAP2B CST3
PPAP2B CNP
PPAP2B RAB5B
PPAP2B GNB1
PPAP2B NOMO1
PPAP2B PCDHGC3
PPAP2B MIA3
PPAP2B SALL2
PPAP2B ARPC4
PPAP2B TNK2
PPAP2B AARS
PPAP2B ATP6V1E1
PPAP2B SLC35B1
PPAP2B CD81
PPAP2B FLOT2
PPAP2B M6PR
MFGE8 AGER
MFGE8 GPR31
MFGE8 ADD3
MFGE8 CYP2F1
MFGE8 USP7
MFGE8 DMPK
MFGE8 AQP2
MFGE8 SHC3
MFGE8 B4GALT1
MFGE8 SMARCD1
MFGE8 EDEM1
MFGE8 MDM4
MFGE8 CSNK2A2
MFGE8 LOC91316
MFGE8 PDXDC1
MFGE8 RUNX1
MFGE8 GFRA2
MFGE8 OSBP
MFGE8 MMP11
MFGE8 NSDHL
MFGE8 HLA-C
MFGE8 NCSTN
MFGE8 PROL1
MFGE8 SPRR1A
MFGE8 MAPKAPK3
MFGE8 IL1B
MFGE8 HCG26
MFGE8 APOB
MFGE8 AHNAK
MFGE8 NRGN
MFGE8 TNXB
MFGE8 SCNN1G
MFGE8 ITPKC
MFGE8 TFE3
MFGE8 TNFRSF4
MFGE8 CCL22
MFGE8 CTLA4
MFGE8 ODF1
MFGE8 KIAA0195
MFGE8 EPHB4
MFGE8 IGL@
MFGE8 NCAPD3
MFGE8 UBA7
MFGE8 RHOC
MFGE8 PTPN1
MFGE8 PTPN6
MFGE8 SFTPA1B
MFGE8 CDC27
MFGE8 CES2
MFGE8 ATP6V0A1
MFGE8 TXN2
MFGE8 RAD23B
MFGE8 GGT5
MFGE8 CD5
MFGE8 STXBP2
MFGE8 FLT4
MFGE8 SNX17
MFGE8 DDB2
MFGE8 DUSP1
MFGE8 F13B
MFGE8 HMGA2
MFGE8 FEV
MFGE8 CYP4A11
MFGE8 CD8B
MFGE8 WAS
MFGE8 WNT1
MFGE8 SGSH
MFGE8 SLAMF1
MFGE8 PPP2R1B
MFGE8 CLTC
MFGE8 COX5B
MFGE8 PSMD2
MFGE8 EZH1
MFGE8 SLC5A2
MFGE8 BTN2A2
MFGE8 GIPR
MFGE8 RB1CC1
MFGE8 SPTBN1
MFGE8 CEBPE
MFGE8 TWIST1
MFGE8 DGKQ
MFGE8 CELP
MFGE8 NUP188
MFGE8 PEA15
MFGE8 GLI1
MFGE8 TH
MFGE8 NOS1
MFGE8 NR3C1
MFGE8 TDO2
MFGE8 REG1A
MFGE8 CNP
MFGE8 RRAGB
MFGE8 NR4A1
MFGE8 PRKCG
MFGE8 POU4F1
MFGE8 USP11
MFGE8 TP53BP1
MFGE8 MGAT5
MFGE8 NAGA
MFGE8 LMNA
MFGE8 NFIC
MFGE8 KIAA0226
MFGE8 E2F3
MFGE8 AARS
MFGE8 SCN1B
MFGE8 FUT2
MFGE8 PTPRN
SUMO1 MYL7
SUMO1 MARCH6
SUMO1 DDX18
SUMO1 ZNF146
SUMO1 PPT1
SUMO1 GNG10
SUMO1 APBB2
SUMO1 MARCKS
SUMO1 TTYH2
SUMO1 FADD
SUMO1 DYRK1A
SUMO1 MAPRE1
SUMO1 ISCU
SUMO1 SLC25A3
SUMO1 EXTL2
SUMO1 CNN3
SUMO1 PTGES3
SUMO1 RBM39
SUMO1 RBBP7
SUMO1 RBBP4
SUMO1 DDX5
SUMO1 PSMC6
SUMO1 RNF103
SUMO1 TSN
SUMO1 MMP15
SUMO1 HMGN3
SUMO1 HSP90B1
SUMO1 DEK
SUMO1 ACADM
SUMO1 MAML1
SUMO1 U2AF1
SUMO1 NARS
SUMO1 C11orf58
SUMO1 UBXN2B
SUMO1 PCBP1
SUMO1 UBXN4
SUMO1 TOP2B
SUMO1 TOP2A
SUMO1 SMC1A
SUMO1 EIF1AP1
SUMO1 EIF4H
SUMO1 GDI1
SUMO1 TAF7
SUMO1 IRF2
SUMO1 PSIP1
SUMO1 PFN2
SUMO1 TTC35
SUMO1 ARHGEF7
SUMO1 HNRNPK
SUMO1 GCSH
SUMO1 YY1
SUMO1 RFC1
SUMO1 TAF11
SUMO1 CCR4
SUMO1 EIF3F
SUMO1 KIAA0101
SUMO1 RPL41
SUMO1 RPS4Y1
SUMO1 H1FX
SUMO1 NR2F2
SUMO1 FHL3
SUMO1 HNRNPM
SUMO1 TM9SF2
SUMO1 ALDH18A1
SUMO1 COMT
SUMO1 LAMP2
SUMO1 ALDH7A1
SUMO1 GLUD1
SUMO1 STAT5B
SUMO1 PUM1
SUMO1 IL2
SUMO1 RNF144A
SUMO1 ATP5F1
SUMO1 LIMK2
SUMO1 MSH2
SUMO1 PSMD6
SUMO1 USP7
SUMO1 CAMLG
SUMO1 LOC728849
SUMO1 SEC31A
SUMO1 EIF2S2
SUMO1 YWHAQ
SUMO1 RB1
SUMO1 HNRNPA2B1
SUMO1 PSMC2
SUMO1 IDH1
SUMO1 ATP5G3
SUMO1 UNG
SUMO1 ARFIP2
SUMO1 ANXA5
SUMO1 CNP
SUMO1 PDIA6
SUMO1 SNRPN
SUMO1 RAB3A
SUMO1 TRIP12
SUMO1 IGHM
SUMO1 CCNB1
SUMO1 AZIN1
SUMO1 NCL
SUMO1 IMMT
SUMO1 ILF3
SUMO3 AP2M1
SUMO3 ANKRD46
SUMO3 RRAGA
SUMO3 PUM2
SUMO3 CHAF1A
SUMO3 ERH
SUMO3 MAPRE2
SUMO2 TSN
SUMO2 HDAC2
SUMO2 RAD23B
SUMO2 HMGN2
SUMO2 HMGN1
SUMO2 ZNF238
SUMO2 TAF11
SUMO2 DEK
SUMO2 KIAA0101
SUMO2 PRKX
SUMO2 AP2B1
SUMO2 SOX4
SUMO2 EIF2S2
SUMO2 PEBP1
SUMO2 ZNF146
SUMO2 NONO
SUMO2 POR
SUMO2 LOC728849
SUMO2 CBX1
SUMO2 H3F3A
SUMO2 HNRNPC
SUMO2 NPEPPS
SUMO2 HNRNPM
SUMO2 WTAP
SUMO2 ANKRD46
SUMO2 CNP
SUMO2 BMI1
SUMO2 SS18
SUMO2 FXN
SUMO2 SNRPN
SUMO2 UNG
SUMO2 PRCC
SUMO2 HNRNPD
SUMO2 FUS
SUMO2 CUL4A
SUMO2 DDX5
SUMO2 PUM1
SUMO2 ZNF91
SUMO2 RHEB
ABP1 DCHS1
ABP1 MAN2B1
ABP1 LIMK2
ABP1 MED22
ABP1 STXBP2
ABP1 ATP5O
ABP1 PRG2
ABP1 RPS9
ABP1 PKLR
ABP1 CDKL1
ABP1 TNFSF9
ABP1 DOK1
ABP1 GP9
ABP1 SMCP
ABP1 HSD17B3
ABP1 ERBB2
ABP1 CYP21A2
ABP1 CLCN1
ABP1 EFNA3
ABP1 CENPB
ABP1 MCHR1
ABP1 PTGIR
ABP1 MCAM
ABP1 KRIT1
ABP1 CYP4A11
ABP1 ORC1L
ABP1 ARG1
ABP1 INPP5K
ABP1 APOBEC3B
ABP1 HTR1D
ABP1 TCF19
IGHG1 NPPA
IL6ST DRG2
KIAA0317 RBM6
KIAA0317 YY1
KIAA0317 ACTG1
KIAA0317 SDC4
KIAA0317 CPE
KIAA0317 PSMD2
KIAA0317 CTNNB1
KIAA0317 CCNG2
KIAA0317 PUM1
KIAA0317 CLTC
KIAA0317 ACADM
KIAA0317 CBX1
KIAA0317 MADD
KIAA0317 SKP1
KIAA0317 IL8RB
KIAA0317 YWHAQ
KIAA0317 BCLAF1
KIAA0317 RBM15B
KIAA0317 NUP188
KIAA0317 MARCKS
KIAA0317 YES1
KIAA0317 H3F3A
KIAA0317 TNFRSF4
KIAA0317 PHKG2
KIAA0317 WEE1
KIAA0317 OGDH
KIAA0317 MAT2A
KIAA0317 RAB1A
KIAA0317 GNB1
KIAA0317 CASC3
KIAA0317 TRIP13
KIAA0317 DUT
KIAA0317 CSNK2A2
KIAA0317 CSNK2A1
KIAA0317 KIF14
KIAA0317 DAZAP2
KIAA0317 CCND2
KIAA0317 TNFAIP1
KIAA0317 TAF11
KIAA0317 RBMX
KIAA0317 N4BP2L2
KIAA0317 LOC728849
KIAA0317 HNRNPK
KIAA0317 UFD1L
KIAA0317 AGFG1
PTPN6 RPS10
PTPN6 HLA-C
PTPN6 ASPH
PTPN6 PLK3
PTPN6 DGKQ
PTPN6 RPS15A
PTPN6 PROL1
PTPN6 STXBP2
PTPN6 SPRR2B
PTPN6 GIPR
PTPN6 FBLN1
PTPN6 RPS9
PTPN6 TIMP1
PTPN6 NEFL
PTPN6 RPS21
PTPN6 TNXB
PTPN6 RPL13A
PTPN6 ITPKC
PTPN6 SEMG2
PTPN6 MT1E
PTPN6 EDN2
PTPN6 RPS19
PTPN6 RENBP
PTPN6 KCNMB1
PTPN6 REG1A
PTPN6 NRGN
PTPN6 HK1
PTPN6 MAP4K2
PTPN6 PRKCG
PTPN6 CES2
PTPN6 POMC
PTPN6 LLGL2
PTPN6 MCAM
PTPN6 CR2
PTPN6 LOC91316
PTPN6 TAF1
PTPN6 ADAM11
PTPN6 POU2F2
PTPN6 TWIST1
PTPN6 SSTR3
PTPN6 SCN1B
PTPN6 RPL10A
PTPN6 ATXN1
PTPN6 CYP4A11
PTPN6 RAE1
CD44 GJB2
CD44 DAZL
L1CAM NEUROD2
L1CAM CASP2
L1CAM ACP2
L1CAM CRABP2
L1CAM MAN2B1
L1CAM UNC119
L1CAM HYOU1
L1CAM NCAPD3
L1CAM CDKL5
L1CAM USP11
L1CAM ATN1
L1CAM TH
L1CAM ARHGDIA
L1CAM APLP1
L1CAM CLK2
L1CAM NCSTN
L1CAM SLC18A1
WWP2 CYP2F1
WWP2 MYBPC2
WWP2 CHRND
WWP2 SLC18A1
AKAP1 PRKCA
AKAP1 RB1CC1
AKAP1 MARK3
AKAP1 MAPKAPK2
AKAP1 CTSG
DNAJA1 PSMD4
DNAJA1 RDX
SMG7 PLK1
SMG7 MEN1
SMG7 SF1
SMG7 FKBP4
SMG7 ATP6AP1
SMG7 CSNK2A1
SMG7 PHC2
SMG7 MAPRE2
SMG7 GPI
SMG7 NOMO1
SMG7 SMARCD1
SMG7 IP6K1
SMG7 PDXDC1
SMG7 NME3
SMG7 GSK3A
SMG7 SUPT4H1
SMG7 KLC1
SMG7 STMN1
SMG7 SPTAN1
SMG7 NFKBIA
SMG7 MED24
SMG7 PUM2
SMG7 CNTN1
SMG7 RNH1
SMG7 CLTC
SMG7 ARL4D
SMG7 AP2B1
SMG7 SLC9A6
SMG7 DCTN1
SMG7 JUP
SMG7 H3F3B
SMG7 UBXN4
SMG7 GTF2I
SMG7 NPEPPS
SMG7 PGK1
SMG7 OS9
SMG7 DHPS
SMG7 KIAA0195
SMG7 SEC13
SMG7 HERC1
SMG7 PPP1R10
SMG7 SARS
SMG7 PWP1
SMG7 BNIP1
SMG7 C5orf13
SMG7 EPS8
SMG7 VAV1
SMG7 BAT3
SMG7 ATP6V0A1
SMG7 FLOT2
SMG7 PKM2
SMG7 PI4KA
SMG7 CLOCK
SMG7 RCAN1
SMG7 STXBP1
SMG7 ATP5O
SMG7 ABL1
SMG7 ATP5B
SMG7 ARHGEF1
SMG7 RAF1
SMG7 SH3GL3
SMG7 PSMD8
SMG7 AP2M1
SMG7 DUSP5
SMG7 DDB1
SMG7 RNF113A
SMG7 ATP6V0C
SMG7 RAB1A
SMG7 GNB1
SMG7 ARL6IP1
SMG7 ENO2
SMG7 BCAP31
SMG7 ZNF638
SMG7 PIP5K1A
SMG7 ATP6V1E1
SMG7 SSTR2
SMG7 ABCA3
SMG7 CDK9
SMG7 ATP5F1
SMG7 PPP2R1A
SMG7 NPTX1
SMG7 BPGM
SMG7 TNFAIP1
SMG7 KIAA0232
SMG7 MPRIP
SMG7 MAP4
SMG7 PIN1
SMG7 LOC728849
SMG7 WASF3
SMG7 RGL2
SMG7 IMPDH1
SMG7 TRD@
SMG7 NUP188
SMG7 PSMC1
SMG7 AP1B1
SMG7 PSMC5
SMG7 GPX4
SMG7 RRAGA
SMG7 APPBP2
SMG7 KIAA0247
SMG7 MADD
SMG7 CASC3
SMG7 CES2
SMG7 SNRPN
SMG7 USP14
SMG7 ALDOA
SMG7 TIAF1
SMG7 UFD1L
SMG7 RABGGTA
SMG7 GOLGB1
SMG7 CHRND
SMG7 HLA-DQA1
SMG7 CKAP4
DLG2 NCKAP1L
DLG2 PHB2
DLG2 TULP1
DLG2 OPRL1
DLG2 ASL
HMGN4 MMP14
HMGN4 SAT1
HMGN4 ARFIP2
HMGN4 KIAA0430
HMGN4 ATP13A3
HMGN4 TM9SF2
HMGN4 SDCBP
HMGN4 ANKRD36B
HMGN4 DGUOK
DLG4 TNXB
DLG4 ACVR1B
DLG4 LRRC16A
DLG4 DRD4
DLG4 ARHGEF1
DLG4 FHL3
DLG4 ITPKC
DLG4 LOC729602
DLG4 ARAF
DLG4 NOTCH3
DLG4 LOC728849
DLG4 ATP6V0A1
BLOC1S1 NDUFV2
PTGER4 SRP19
SRPK1 FAM3C
SRPK1 TMED10
SRPK1 CCT8
SRPK1 UBE3C
SRPK1 FAM175B
SRPK1 HNRNPU
SRPK1 TATDN2
SRPK1 RTCD1
SRPK1 XRCC6
SRPK1 SAFB
SRPK1 HTATSF1
SRPK1 PPP2R5E
SRPK1 NCOA6
SRPK1 CSTF3
SRPK1 FUT6
SRPK1 NCL
SRPK1 GFPT1
COMMD1 KIAA0226
COMMD1 GPD1L
COMMD1 ENO2
COMMD1 ANGPT1
PPP2R4 AVPR1B
PPP2R4 TMEM131
PPP2R4 DDX18
PPP2R4 CAPRIN1
PPP2R4 OGDH
PPP2R4 CYP2F1
PPP2R4 ARHGEF7
PPP2R4 CSNK2A2
PPP2R4 TTYH2
PPP2R4 DYRK1A
PPP2R4 RNASE4
PPP2R4 KIAA0174
PPP2R4 B4GALT1
PPP2R4 SNAP25
PPP2R4 UBE4A
PPP2R4 CXCL9
PPP2R4 UBC
PPP2R4 INPP5J
PPP2R4 SEC31A
PPP2R4 ACADM
PPP2R4 IL8RB
PPP2R4 NARS
PPP2R4 GTF2B
PPP2R4 SF3A1
PPP2R4 TNFRSF4
PPP2R4 PGK1
PPP2R4 KIAA0195
PPP2R4 PPP1R11
PPP2R4 EIF4H
PPP2R4 GDI1
PPP2R4 TAF7
PPP2R4 EIF1AP1
PPP2R4 SDC4
PPP2R4 PDE6B
PPP2R4 PFN2
PPP2R4 TFDP1
PPP2R4 IDS
PPP2R4 KCNA6
PPP2R4 KIAA0101
PPP2R4 RNF113A
PPP2R4 NCOA6
PPP2R4 KRT86
PPP2R4 MAPK3
PPP2R4 TRIM32
PPP2R4 RAB13
PPP2R4 DUSP2
PPP2R4 HMGA2
PPP2R4 HTATSF1
PPP2R4 CHMP1A
PPP2R4 ALG13
PPP2R4 C4orf8
PPP2R4 ACOX2
PPP2R4 ARMCX6
PPP2R4 DECR1
PPP2R4 GRM4
PPP2R4 COX5B
PPP2R4 CTNNB1
PPP2R4 MAP2K5
PPP2R4 RB1CC1
PPP2R4 YES1
PPP2R4 EXT2
PPP2R4 RB1
PPP2R4 KIAA0240
PPP2R4 CRYBB1
PPP2R4 NAGA
PPP2R4 DAZAP2
PPP2R4 U2AF1
PPP2R4 IFI44
PTGER3 AVPR1B
PTGER3 PDGFRB
PTGER3 NCKAP1L
PTGER3 PI4KA
PTGER3 MAP1A
PTGER3 SPTAN1
PTGER3 EDEM1
PTGER3 IFNA21
PTGER3 SF1
PTGER3 RAPGEF5
PTGER3 UBE2L3
PTGER3 GTF2A2
PTGER3 IKBKE
PTGER3 UROD
PTGER3 DRD1
PTGER3 ELF4
PTGER3 MDC1
PTGER3 ANXA4
PTGER3 CHIC1
PTGER3 FUT2
PTGER3 HADHB
PTGER3 SLC9A3R2
PTGER3 AGER
PTGER3 DNASE1
PTGER3 KRT86
PTGER3 MT1L
PTGER3 ITPKC
PTGER3 SLC5A11
PTGER3 C4A
PTGER3 FGR
PTGER3 FSHR
PTGER3 NNT
PTGER3 ATP6V0A1
PTGER3 CTLA4
PTGER3 TMEM106A
PTGER3 HMGA2
PTGER3 NCAPD3
PTGER3 FEV
PTGER3 CES2
PTGER3 CYP2A6
PTGER3 TNFRSF25
PTGER3 SERPINF2
PTGER3 ALDH3B1
PTGER3 INPP5D
PTGER3 HK1
PTGER3 CD8B
PTGER3 CLOCK
PTGER3 SNAP25
PTGER3 CYP4A11
PTGER3 PDXDC1
PTGER3 ACOX2
PTGER3 DRD4
PTGER3 ALDH2
PTGER3 PAK1
PTGER3 LMNA
PTGER3 RABGGTA
PTGER3 SCN1B
PTGER3 ZNF91
PTGER3 CHRND
PTGER3 MPP2
PTGER3 S100P
PTGER3 PTPRN
PTGER3 TUB
PTGER3 AR
PTGER3 MGAT5
DNAJC2 PSMC2
DNAJC2 CLTC
SEMG2 ASNA1
SEMG2 PLK3
SEMG2 CPZ
SEMG2 NOP14
SEMG2 RPS9
SEMG2 ZRSR2
SEMG2 NEFL
SEMG2 TH
SEMG2 DAZL
SEMG2 NRGN
SEMG2 F13B
SEMG2 NR4A1
SEMG2 POMC
SEMG2 CYP3A4
SEMG2 LOC91316
SEMG2 CA6
SEMG2 APOBEC3B
SEMG2 IL8
SEMG2 GFRA2
SEMG2 PPBPL2
EN2 MAP2
EN2 ATM
CYP24A1 LAMC2
GABRA3 SUZ12
GABRA3 KIAA0513
WEE1 VHL
WEE1 HLA-C
WEE1 WWP1
WEE1 MST1R
WEE1 PSMD2
WEE1 COPB1
WEE1 YES1
DAZL ASNA1
DAZL MMP11
DAZL GLA
DAZL TTYH2
DAZL PLK4
DAZL CYP3A4
DAZL LTK
DAZL ATP6V0A1
DAZL NOP14
DAZL KCNA6
DAZL NOTCH3
DAZL ELF4
DAZL FLT1
DAZL GAS2L1
DAZL IL12RB1
DAZL DAD1
DAZL HARS
DAZL EDEM1
DAZL ZWINTAS
DAZL DNASE1
DAZL FOSL1
DAZL CCL22
DAZL H3F3A
DAZL FUT3
DAZL POFUT1
DAZL ONECUT1
DAZL RNF113A
DAZL CTLA4
DAZL SLC14A2
DAZL GFRA2
DAZL HMGA2
DAZL FEV
DAZL LTB
DAZL CYP2A6
DAZL RPL13
DAZL SERPINB1
DAZL PTPN1
DAZL BCAM
DAZL GH2
DAZL GSTT1
DAZL CXCL9
DAZL HLA-DOB
DAZL DRD4
DAZL ZNF177
DAZL HERC3
DAZL ACOX2
DAZL CYP2C19
DAZL FUT2
DAZL NEFL
DAZL TUB
DAZL LST1
MGAT2 NR2C1
NPR1 RPS11
NPR1 COMT
NPR2 RARG
NPR2 HMGN1
NPR2 IL8RB
NPR2 HNRNPH2
NPR2 STX5
NPR2 SSR2
NPR2 KDM4A
NPR2 SNRPN
NPR2 CTNND1
NPR2 ZNF141
NPR2 ACOX2
NPR2 ACADM
SLC38A3 PPP2R1A
SLC38A3 ADD1
SLC38A3 KRT32
SLC38A3 CETN2
SLC38A3 BAD
SLC38A3 PITPNA
SLC38A3 CDC2L5
SLC38A3 MPP2
SLC38A3 PEPD
SLC38A3 ZNF91
SLC38A3 NFIC
SLC38A3 TRO
SLC38A3 TXN2
SLC38A3 PPP1R10
SLC38A3 PCDHGC3
SLC38A3 HSP90B1
SLC38A3 STAT5B
SLC38A3 ATP6V0A1
SLC38A3 PDE4B
SLC38A3 SLAMF1
SLC38A3 CD19
CYP2B7P1 MAP4K5
CYP2B7P1 RRM1
PCBP1 ACTG1
PCBP1 GNPDA1
PCBP1 AGER
PCBP1 AKT2
PCBP1 DDX18
PCBP1 PKP1
PCBP1 ZNF142
PCBP1 ZNF146
PCBP1 BRPF1
PCBP1 MARCKS
PCBP1 PRIM2
PCBP1 DYRK1A
PCBP1 MAPRE1
PCBP1 DAZAP2
PCBP1 ANKRD46
PCBP1 EXT2
PCBP1 FMO4
PCBP1 SHC3
PCBP1 HK3
PCBP1 CLCN6
PCBP1 KIAA0174
PCBP1 RHEB
PCBP1 CSNK2A2
PCBP1 HMGN2
PCBP1 VAT1
PCBP1 HEPN1
PCBP1 CNN3
PCBP1 PTGES3
PCBP1 MST1R
PCBP1 H2AFZ
PCBP1 RBBP4
PCBP1 RNF103
PCBP1 KDELR2
PCBP1 HMGN3
PCBP1 METAP1
PCBP1 RBBP7
PCBP1 FUBP1
PCBP1 PUM1
PCBP1 SEPT7
PCBP1 XRCC5
PCBP1 ACADM
PCBP1 TPT1
PCBP1 BMS1
PCBP1 C21orf2
PCBP1 IL8RB
PCBP1 FAM175B
PCBP1 NARS
PCBP1 GTF2B
PCBP1 C11orf58
PCBP1 UBXN2B
PCBP1 H3F3A
PCBP1 SRP14
PCBP1 UBXN4
PCBP1 ANGPT1
PCBP1 TOP2A
PCBP1 MAPK1IP1L
PCBP1 IGL@
PCBP1 PARP1
PCBP1 EIF1AP1
PCBP1 SFPQ
PCBP1 EIF4H
PCBP1 TAF7
PCBP1 PPP1R11
PCBP1 NASP
PCBP1 PPID
PCBP1 TFAP4
PCBP1 UBE2N
PCBP1 MRPS27
PCBP1 TUBB
PCBP1 NUP153
PCBP1 TTC35
PCBP1 PHF3
PCBP1 AGFG1
PCBP1 YY1
PCBP1 BTN3A1
PCBP1 ATM
PCBP1 KIF14
PCBP1 ATP5J
PCBP1 TAF11
PCBP1 NFATC3
PCBP1 TAF15
PCBP1 ADSL
PCBP1 PWP1
PCBP1 HNRNPU
PCBP1 MAPK3
PCBP1 HNRNPK
PCBP1 RANBP2
PCBP1 RPS23
PCBP1 COMT
PCBP1 CRHBP
PCBP1 SS18
PCBP1 UNG
PCBP1 ZNF638
PCBP1 PLXNA3
PCBP1 MCM2
PCBP1 GLUD1
PCBP1 TRAM1
PCBP1 RPL10A
PCBP1 CSE1L
PCBP1 ZNF133
PCBP1 ATP5F1
PCBP1 POLA2
PCBP1 RBM3
PCBP1 SPCS2
PCBP1 LIMK2
PCBP1 CYCS
PCBP1 SLC5A5
PCBP1 GTF2A2
PCBP1 RB1CC1
PCBP1 LOC728849
PCBP1 YES1
PCBP1 SERTAD2
PCBP1 XG
PCBP1 TYMS
PCBP1 CXorf40B
PCBP1 RB1
PCBP1 KDM4A
PCBP1 SUZ12
PCBP1 VIPR1
PCBP1 GNLY
PCBP1 TRA2B
PCBP1 YWHAE
PCBP1 RRAGA
PCBP1 ANXA6
PCBP1 ABO
PCBP1 SNRPN
PCBP1 CYP2A6
PCBP1 TRIP12
PCBP1 TRIP13
PCBP1 FAM53B
PCBP1 HSPA13
PCBP1 DDX21
PCBP1 ENO1
PCBP1 AZIN1
PCBP1 IER2
PCBP1 U2AF1
PCBP1 SSR2
PCBP1 NCL
PCBP1 SFRS11
PCBP1 KIAA0101
PCBP1 MYO7A
PCBP1 IMMT
PCBP1 ILF3
PCBP1 CKAP5
BCAT2 AVPR1B
BCAT2 HLA-C
BCAT2 C4orf8
BCAT2 AGER
BCAT2 MMP19
BCAT2 MYLPF
BCAT2 SLC30A3
BCAT2 REG1A
BCAT2 APOB
BCAT2 MDM4
BCAT2 NAPG
BCAT2 DNASE1
BCAT2 TTYH2
BCAT2 S100A7
BCAT2 CCL22
BCAT2 CDH5
BCAT2 ODF1
BCAT2 DOC2B
BCAT2 HLA-DOB
BCAT2 HOXB6
BCAT2 CLCN6
BCAT2 PAPPA
BCAT2 KIAA0226
BCAT2 MGAT3
BCAT2 POMC
BCAT2 LTK
BCAT2 NELL2
BCAT2 NCAPD3
BCAT2 ACOT2
BCAT2 GJA5
BCAT2 BCAM
BCAT2 GH2
BCAT2 TAF1
BCAT2 HMGA2
BCAT2 PDE6B
BCAT2 CES2
BCAT2 ATP6V0A1
BCAT2 CHRND
BCAT2 GFRA2
BCAT2 PAK1
KIAA0174 CRADD
KIAA0174 YWHAQ
KIAA0174 ACTG1
KIAA0174 CPE
KIAA0174 HDAC2
KIAA0174 RB1
KIAA0174 RBM15B
KIAA0174 LRPPRC
KIAA0174 OGDH
KIAA0174 ZNF142
KIAA0174 ZNF146
KIAA0174 BRCA1
KIAA0174 DUT
KIAA0174 UBC
KIAA0174 BCLAF1
KIAA0174 MARCKS
KIAA0174 ANKRD36B
KIAA0174 PRIM2
KIAA0174 DYRK1A
KIAA0174 MTMR6
KIAA0174 TUBGCP3
KIAA0174 MAPRE1
KIAA0174 PXN
KIAA0174 ISCU
KIAA0174 ZMYM3
KIAA0174 CTNND1
KIAA0174 ANKRD46
KIAA0174 PRPSAP1
KIAA0174 ARHGEF16
KIAA0174 TSC22D1
KIAA0174 SAFB
KIAA0174 UBE4A
KIAA0174 B4GALT1
KIAA0174 CSNK2A2
KIAA0174 SNAP25
KIAA0174 VAT1
KIAA0174 PTMA
KIAA0174 MST1R
KIAA0174 CCNG2
KIAA0174 SLC2A1
KIAA0174 RBBP4
KIAA0174 ZNF238
KIAA0174 DDX5
KIAA0174 N4BP2L2
KIAA0174 PSMC6
KIAA0174 RNF103
KIAA0174 CYB5R3
KIAA0174 HMGN2
KIAA0174 METAP1
KIAA0174 FUBP1
KIAA0174 PUM1
KIAA0174 UBE2L3
KIAA0174 CLTC
KIAA0174 USP14
KIAA0174 ACADM
KIAA0174 MADD
KIAA0174 IL8RB
KIAA0174 FAM175B
KIAA0174 NARS
KIAA0174 H3F3A
KIAA0174 NFIL3
KIAA0174 UBXN4
KIAA0174 TOP2B
KIAA0174 ZIC1
KIAA0174 TOP2A
KIAA0174 AP2B1
KIAA0174 MAPK1IP1L
KIAA0174 STAG1
KIAA0174 TMEM97
KIAA0174 MLLT11
KIAA0174 PPP1R11
KIAA0174 CUX1
KIAA0174 SFPQ
KIAA0174 DCUN1D4
KIAA0174 EIF4H
KIAA0174 CKAP5
KIAA0174 PWP1
KIAA0174 GDI1
KIAA0174 TAF7
KIAA0174 HADH
KIAA0174 TAF4
KIAA0174 ALDH4A1
KIAA0174 UBE2N
KIAA0174 UBE2A
KIAA0174 MRPS27
KIAA0174 DNAJC7
KIAA0174 TNFAIP1
KIAA0174 TAF9
KIAA0174 NUP153
KIAA0174 BAT1
KIAA0174 PHF3
KIAA0174 CREBBP
KIAA0174 PPP2R5C
KIAA0174 TMEM131
KIAA0174 YY1
KIAA0174 CLOCK
KIAA0174 CIRBP
KIAA0174 TUBA1A
KIAA0174 RAP1A
KIAA0174 TAF11
KIAA0174 TRPC1
KIAA0174 POLB
KIAA0174 TAF15
KIAA0174 HNRNPH2
KIAA0174 HMGN3
KIAA0174 KIAA0101
KIAA0174 CBX1
KIAA0174 SET
KIAA0174 NCOA6
KIAA0174 HMGN1
KIAA0174 NCOA4
KIAA0174 HNRNPU
KIAA0174 MAPK3
KIAA0174 HNRNPK
KIAA0174 HNRNPM
KIAA0174 TM9SF2
KIAA0174 SRD5A1
KIAA0174 SNRNP70
KIAA0174 CTDSP2
KIAA0174 RANBP2
KIAA0174 C5orf13
KIAA0174 CTF1
KIAA0174 NFIB
KIAA0174 GPR125
KIAA0174 ARL6IP1
KIAA0174 KIAA0226
KIAA0174 SS18
KIAA0174 HTATSF1
KIAA0174 UNG
KIAA0174 CHMP1A
KIAA0174 MVK
KIAA0174 EIF1AP1
KIAA0174 ALDH18A1
KIAA0174 ZNF638
KIAA0174 AGER
KIAA0174 TBCC
KIAA0174 IRS1
KIAA0174 TRAM1
KIAA0174 KEAP1
KIAA0174 DECR1
KIAA0174 ZNF133
KIAA0174 RB1CC1
KIAA0174 ATP5F1
KIAA0174 SMN2
KIAA0174 POLA2
KIAA0174 SPCS2
KIAA0174 CYCS
KIAA0174 PSMD2
KIAA0174 VHL
KIAA0174 CSTF3
KIAA0174 AFAP1
KIAA0174 CAMLG
KIAA0174 LOC728849
KIAA0174 YES1
KIAA0174 EIF2S2
KIAA0174 HERPUD1
KIAA0174 HNRNPC
KIAA0174 HCFC1
KIAA0174 TMEM41B
KIAA0174 CXorf40B
KIAA0174 DDX18
KIAA0174 NUP188
KIAA0174 RBM39
KIAA0174 HNRNPA2B1
KIAA0174 SUZ12
KIAA0174 VIPR1
KIAA0174 TRA2B
KIAA0174 COL11A1
KIAA0174 TTC35
KIAA0174 CNP
KIAA0174 PSME4
KIAA0174 MDC1
KIAA0174 KIAA0240
KIAA0174 BMI1
KIAA0174 CLCN6
KIAA0174 CASC3
KIAA0174 USP10
KIAA0174 SRP54
KIAA0174 TP53BP1
KIAA0174 DAZAP2
KIAA0174 ARMCX6
KIAA0174 FERMT2
KIAA0174 IER2
KIAA0174 RBMX
KIAA0174 RABGGTB
KIAA0174 U2AF1
KIAA0174 TFCP2
KIAA0174 ZNF91
KIAA0174 SFRS11
KIAA0174 UFD1L
KIAA0174 LAMP2
STK3 RFXAP
STK4 MYOM1
STK4 RBMX
IFRD1 GPR64
CXCL11 SPI1
CXCL11 TRBC1
CXCL11 NRGN
CXCL11 SMCP
CXCL11 HNRNPA1
CXCL11 HMGA2
CXCL11 CYP2E1
CXCL11 MICB
CXCL11 ST8SIA4
CXCL11 TFE3
CXCL11 HRG
CXCL11 NCAM1
CYP3A4 PDLIM4
CYP3A4 ASNA1
CYP3A4 SMARCD1
CYP3A4 ACVR1B
CYP3A4 PLK4
CYP3A4 CPZ
CYP3A4 AFF3
CYP3A4 SLC5A11
CYP3A4 COPA
CYP3A4 IKBKE
CYP3A4 C2orf3
CYP3A4 DHX34
CYP3A4 NCAM1
CYP3A4 POFUT1
CYP3A4 MMP11
CYP3A4 STAT6
CYP3A4 DOC2B
CYP3A4 MT3
CYP3A4 RYR1
CYP3A4 UBE3A
CYP3A4 TNXB
CYP3A4 POU2F2
CYP3A4 ELF4
CYP3A4 CFLAR
CYP3A4 DNASE1
CYP3A4 HOXB6
CYP3A4 UGP2
CYP3A4 SLC12A1
CYP3A4 S100A7
CYP3A4 RNF113A
CYP3A4 NPPC
CYP3A4 ATP6V0A1
CYP3A4 HMGA2
CYP3A4 MAP1A
CYP3A4 GALK1
CYP3A4 AQP2
CYP3A4 SLC14A2
CYP3A4 F13B
CYP3A4 GFRA2
CYP3A4 NCAPD3
CYP3A4 NR2C1
CYP3A4 POMC
CYP3A4 LTK
CYP3A4 GRPR
CYP3A4 PHEX
CYP3A4 ADRA1D
CYP3A4 LOC91316
CYP3A4 BCAM
CYP3A4 TAF1
CYP3A4 GH2
CYP3A4 CXCL9
CYP3A4 AGER
CYP3A4 CES2
CYP3A4 SCN1B
CYP3A4 FUT2
CYP3A4 HLA-DOB
CYP3A4 NEFL
CYP3A4 CTLA4
CYP3A4 ZNF37A
CYP3A4 PAK1
CYP3A4 PPBPL2
CYP3A4 MYL3
RSU1 PRKCI
RSU1 HMGN3
RSU1 SPCS2
RSU1 LIMK2
RSU1 KIF14
RSU1 RNPEP
RSU1 PUM1
RSU1 NSMAF
RSU1 TMEM41B
RSU1 GOLGA4
RSU1 SLC35A1
RSU1 SUZ12
RSU1 TOP2B
RSU1 IGL@
RSU1 FERMT2
RSU1 EIF4H
RSU1 HTATSF1
RSU1 ADSL
RSU1 CSNK2A2
RSU1 TAF7
RSU1 ZNF638
RSU1 MRPS27
RSU1 TRAM1
RSU1 DECR1
RSU1 CREBBP
SRP19 E2F1
SRP19 BNIP1
SRP19 UBC
SRP19 TAGLN2
SRP19 REEP5
UBE4A KIAA0232
UBE4A NCL
UBE4A ACTG1
UBE4A CPE
UBE4A MYL7
UBE4A CAPRIN1
UBE4A TMED10
UBE4A ZNF146
UBE4A ARHGEF7
UBE4A NFE2L1
UBE4A BCLAF1
UBE4A CBFB
UBE4A DYRK1A
UBE4A MAPRE1
UBE4A ANKRD46
UBE4A PIK3R1
UBE4A TSC22D1
UBE4A SAFB
UBE4A CLCN6
UBE4A ATP2B1
UBE4A LOC100131311
UBE4A CSNK2A2
UBE4A CSNK2A1
UBE4A SNAP25
UBE4A GSK3A
UBE4A CPB2
UBE4A RNF103
UBE4A UBC
UBE4A COPB1
UBE4A POU6F1
UBE4A CTCF
UBE4A HMGN3
UBE4A RBBP7
UBE4A NOVA1
UBE4A LRPPRC
UBE4A DHX38
UBE4A PUM1
UBE4A PSMD2
UBE4A TOMM20
UBE4A CLTC
UBE4A SEPT7
UBE4A ACADM
UBE4A IL8RB
UBE4A TUBA1A
UBE4A GTF2B
UBE4A H3F3A
UBE4A UBXN4
UBE4A MYST3
UBE4A TOP2B
UBE4A ZNF187
UBE4A MAPK1IP1L
UBE4A STAG1
UBE4A MLLT11
UBE4A EIF1AP1
UBE4A CUX1
UBE4A DCUN1D4
UBE4A EIF4H
UBE4A SART3
UBE4A PWP1
UBE4A SPRR2C
UBE4A TAF7
UBE4A HADH
UBE4A TAF4
UBE4A ALDH4A1
UBE4A UBE2N
UBE4A TAF11
UBE4A TNFAIP1
UBE4A ALDH6A1
UBE4A NUP153
UBE4A PFN2
UBE4A HNRNPK
UBE4A STK38
UBE4A PPP2R5E
UBE4A PHF3
UBE4A PPP2R5C
UBE4A TMEM131
UBE4A YY1
UBE4A CLOCK
UBE4A CIRBP
UBE4A ATM
UBE4A PPP1R8
UBE4A CCNG2
UBE4A HNRNPH2
UBE4A CBX1
UBE4A GNAI1
UBE4A MST1R
UBE4A SET
UBE4A HMGN1
UBE4A NCOA4
UBE4A HNRNPU
UBE4A AP2M1
UBE4A MAPK3
UBE4A MARCKS
UBE4A RTCD1
UBE4A TM9SF2
UBE4A SRD5A1
UBE4A RANBP2
UBE4A KIAA0430
UBE4A RBL1
UBE4A QDPR
UBE4A MECP2
UBE4A COMT
UBE4A FERMT2
UBE4A HTATSF1
UBE4A SALL2
UBE4A ESR2
UBE4A CHMP1A
UBE4A MVK
UBE4A ALDH18A1
UBE4A TRAM1
UBE4A PRKACB
UBE4A ZNF133
UBE4A ZNF134
UBE4A ATP5F1
UBE4A EIF1
UBE4A LMF2
UBE4A SPCS2
UBE4A LIMK2
UBE4A PSMD6
UBE4A EIF5
UBE4A USP7
UBE4A EZH1
UBE4A SPARCL1
UBE4A AFAP1
UBE4A LOC728849
UBE4A YES1
UBE4A SERTAD2
UBE4A RB1
UBE4A AP2B1
UBE4A NUP188
UBE4A YWHAH
UBE4A RNF144A
UBE4A PXN
UBE4A SUZ12
UBE4A CEBPZ
UBE4A RBM39
UBE4A PSMC6
UBE4A YWHAE
UBE4A ARFIP2
UBE4A RRAGA
UBE4A APPBP2
UBE4A CNP
UBE4A RAD21
UBE4A PRKCA
UBE4A BMI1
UBE4A CASC3
UBE4A USP13
UBE4A USP10
UBE4A CREB1
UBE4A USP14
UBE4A NAGA
UBE4A MCFD2
UBE4A RASA1
UBE4A BBS9
UBE4A DAZAP2
UBE4A E2F1
UBE4A ARMCX6
UBE4A AZIN1
UBE4A CSTF3
UBE4A RPA2
UBE4A RABGGTB
UBE4A PPP1R11
UBE4A CYP2C19
UBE4A SFRS11
UBE4A UFD1L
GTF2F1 KRT5
GTF2F1 CYB5R3
GTF2F1 GTF2A2
GTF2F1 COMT
GTF2F1 CPE
GTF2F1 CYCS
GTF2F1 CTNNB1
GTF2F1 PPP3CA
GTF2F1 AOC2
GTF2F1 CDSN
GTF2F1 UBC
GTF2F1 C21orf2
GTF2F1 NCOA4
GTF2F1 FAM175B
GTF2F1 BCLAF1
GTF2F1 DEFA6
GTF2F1 B4GALT1
GTF2F1 ANKRD46
GTF2F1 CNP
GTF2F1 NR4A1
GTF2F1 KIAA0240
GTF2F1 GRM4
GTF2F1 FXN
GTF2F1 SNRPN
GTF2F1 EIF4H
GTF2F1 HTATSF1
GTF2F1 SRRD
GTF2F1 MVK
GTF2F1 DAZAP2
GTF2F1 CLTC
GTF2F1 GZMM
GTF2F1 AZIN1
GTF2F1 KRT1
GTF2F1 RPA2
GTF2F1 RPS3A
GTF2F1 SFRS11
GTF2F1 KIF5B
GTF2F1 CTCF
ADRA1D PDGFA
ADRA1D CHML
ADRA1D GALK1
ADRA1D SERPINB10
ADRA1D PIM1
ADRA1D TRBC1
ADRA1D PSMD9
ADRA1D ASNA1
RAPGEF5 REG1B
RAPGEF5 F13B
RAPGEF5 GFRA2
RAPGEF5 ZFHX3
RAPGEF5 ITPKC
RAPGEF5 PTPRN
RAPGEF5 TYK2
RAPGEF5 AGT
RAPGEF5 KLHDC10
RAPGEF5 SNRPC
DR1 FAM3C
DR1 SSTR3
DR1 CCNG2
DR1 RTCD1
DR1 RNF103
DR1 HLTF
DR1 SEPT7
DR1 GUSB
APBA2 HSD11B2
MYL4 CGA
AMT S100B
STARD8 MICA
MYL5 E2F1
MYL5 HMGA2
MYL5 SSTR3
MYL5 REG1P
MYL5 C2
MYL5 ZNF132
MYL5 FUCA1
STARD3 NEUROG1
STARD3 SPTAN1
STARD3 SLC5A11
STARD3 TUB
APOC3 CCL2
APOC3 PRKAG1
APOC3 GLA
APOC3 CTNNB1
APOC3 KRT1
APOC3 MAP2K5
APOC3 SLC30A3
APOC3 RNF113A
APOC3 UBAP2L
APOC3 TUBA1A
APOC3 AP2B1
APOC3 FAH
APOC3 RANBP2
APOC3 HERPUD1
APOC3 AQP7
APOC3 ALDH3B1
APOC3 CENPI
APOC3 NAT6
APOC3 GNB3
APOC3 PRF1
APOC3 BLK
APOC3 NAGA
APOC3 CASP2
APOC3 ACOX2
APOC3 INPP5J
APOC3 SLC2A4
APOC3 GSTZ1
APOC3 CSTF3
APOC3 LOC201229
APOC3 PDE6B
APOC3 CALML3
APOC3 SSTR3
APOC3 CFDP1
APOC3 KIF20B
APOC3 FOLR2
APOC3 MGAT5
IL7R BATF
IL7R HLA-C
IL7R MED22
IL7R PROL1
IL7R BTN2A1
IL7R SIM2
IL7R CYP2F1
IL7R SLC9A3R2
IL7R TNXB
IL7R AFF2
IL7R NRGN
IL7R SMCP
IL7R TUB
IL7R WNT1
IL7R TNFAIP3
IL7R MYO5A
IL7R RAE1
DCHS1 MMP14
DCHS1 BTN3A1
DCHS1 CD7
DCHS1 PKLR
DCHS1 BMS1
DCHS1 LPAL2
DCHS1 CYP2F1
DCHS1 CACNA1C
DCHS1 CDKL1
DCHS1 TNFSF9
DCHS1 GP9
DCHS1 TFE3
DCHS1 DIO3
DCHS1 S100A4
DCHS1 MT1G
DCHS1 ERBB2
DCHS1 GSPT1
DCHS1 LIPE
DCHS1 AQP3
DCHS1 HMGCL
DCHS1 CYP21A2
DCHS1 LGALS7B
DCHS1 EFNA3
DCHS1 CENPB
DCHS1 RAB3A
DCHS1 PTPRS
DCHS1 MAP3K10
DCHS1 CFTR
DCHS1 TFDP1
CD1D VTN
ENOX2 HMGN2
ENOX2 GLA
ENOX2 FABP3
ENOX2 CDSN
ENOX2 LOC728849
ENOX2 SLC30A3
ENOX2 FLT1
ENOX2 PEBP1
ENOX2 MADD
ENOX2 CYP11A1
ENOX2 SETMAR
ENOX2 TNXB
ENOX2 SH3GL3
ENOX2 SPTAN1
ENOX2 SRD5A1
ENOX2 MYB
ENOX2 NPEPPS
ENOX2 MATN3
ENOX2 ARVCF
ENOX2 GNB1
ENOX2 SAFB
ENOX2 ZNF24
ENOX2 HTATSF1
ENOX2 SNAP25
ENOX2 CBX1
ENOX2 CXCL9
ENOX2 TOP2B
ENOX2 INPP5J
ENOX2 ACOX2
ENOX2 HLA-DQA1
CD1B SNAPC3
CD1B PGGT1B
CD1C ATP6V0C
CD1C SLC2A4
CD1C CHIC1
CD1C GLA
CD1C INPP5J
CD1C MDC1
CD1C TNXB
CD1C RING1
CD1C ITIH4
CD1C PDE6B
CD1C TNFRSF14
CD1C POU5F1
CD1C CHRND
CD1C SH3GL3
RRP1B PSMC1
RRP1B PSME4
RRP1B UNG
GABRG2 GAS1
GABRG2 RPL13A
GABRG2 FASTK
GABRG2 CDK5
NOVA1 BBS9
NOVA1 DAZAP2
NOVA1 TSC22D1
NOVA1 TOP2B
NOVA1 CPE
NOVA1 RB1
NOVA1 CD86
NOVA1 MARCH6
NOVA1 RNF103
NOVA1 RNF144A
NOVA1 TRPC1
NOVA1 USP7
NOVA1 PAFAH1B1
RAPGEF3 FAS
RAPGEF3 SLC2A4
RAPGEF3 CHERP
RAPGEF3 GATA3
HSP90B1 CD63
HSP90B1 PDIA3
HSP90B1 PSMD6
HSP90B1 RBBP7
HSP90B1 HNRNPU
HSP90B1 UBXN4
HSP90B1 CAPN2
HSP90B1 UNG
HSP90B1 SNRPB
HSP90B1 CYP1B1
HSP90B1 PXMP3
HSP90B1 DUT
HSP90B1 ATP5G3
RAB27B LCAT
SFTPA1B ERCC4
SFTPA1B SLC5A2
SFTPA1B ABL1
SFTPA1B FLT4
SFTPA1B ITSN1
SFTPA1B FHL3
SFTPA1B USP11
SFTPA1B ZNF91
SFTPA1B NFIC
SFTPA1B CSK
SFTPA1B HMGCL
SFTPA1B AR
SFTPA1B SMARCD1
SFTPA1B RUNX1
SFTPA1B FUT2
PTGDR SLC10A3
PTGDR INPP5A
PTGDR HLA-C
PTGDR KRT35
PTGDR POU2F2
COL3A1 APOD
COL3A1 ITGB5
COL3A1 FN1
COL3A1 COL5A2
COL3A1 CTGF
COL3A1 MGP
COL3A1 C1S
COL3A1 TOP2A
COL3A1 COL11A1
STIP1 GUK1
FGL2 PCYT1A
FGL2 ZNF273
FGL2 HLA-C
CHKB DPF2
CHKB PRKAG1
CHKB CREB3
CHKB CALML3
CHKB ITSN2
CHKB ACAP1
CHKB GRM1
CHKB MAPK3
NKG7 RPL27A
NKG7 RPS27A
NKG7 TRD@
NKG7 RPS9
NKG7 RAP1GAP
NKG7 CGA
NKG7 NEFL
NKG7 EIF3F
NKG7 FOSL1
NKG7 LDHB
NKG7 WNT2B
NKG7 TNR
NKG7 HOXB7
NKG7 RPS28
NKG7 RPL11
NKG7 RPL10A
NKG7 HPCA
OVGP1 MED22
OVGP1 MAPKAPK3
CHIC1 AVPR1B
CHIC1 AOC2
CHIC1 COL11A2
CHIC1 KRT35
CHIC1 TRD@
CHIC1 GCM1
CHIC1 SLC30A3
CHIC1 MVK
CHIC1 KDM4A
CHIC1 FGR
CHIC1 NAPG
CHIC1 OAS2
CHIC1 TTYH2
CHIC1 CDH5
CHIC1 SOD2
CHIC1 AQP3
CHIC1 CENPI
CHIC1 TPR
CHIC1 SMARCD1
CHIC1 M6PR
CHIC1 CSNK2A2
CHIC1 CSNK2A1
CHIC1 ADCYAP1
CHIC1 MYD88
CHIC1 INPP5D
CHIC1 GH2
CHIC1 INPP5J
CHIC1 SLC2A4
CHIC1 ZNF37A
CHIC1 MYL3
CHIC1 CCL2
CHIC1 GHRHR
CHIC1 HLA-C
CHIC1 TBX5
CHIC1 TNFRSF14
CHIC1 CNTN1
CHIC1 UROD
CHIC1 SPRR1A
CHIC1 DHX34
CHIC1 FLT4
CHIC1 SLC14A2
CHIC1 C21orf2
CHIC1 SLC9A1
CHIC1 H3F3A
CHIC1 GRM4
CHIC1 CCL22
CHIC1 THRSP
CHIC1 KIAA0195
CHIC1 ARPC4
CHIC1 PTPN1
CHIC1 TMED10P
CHIC1 BNIP1
CHIC1 ETV1
CHIC1 ESR2
CHIC1 SLC3A2
CHIC1 SDC4
CHIC1 RING1
CHIC1 PDE6B
CHIC1 AGFG1
CHIC1 PI4KA
CHIC1 GPER
CHIC1 GLA
CHIC1 KRT1
CHIC1 CDSN
CHIC1 NR5A1
CHIC1 NSMAF
CHIC1 GABRA1
CHIC1 FLT1
CHIC1 SLC10A2
CHIC1 TCF20
CHIC1 CTF1
CHIC1 HTATSF1
CHIC1 CD8B
CHIC1 TAGLN2
CHIC1 ACOX2
CHIC1 IFNA21
CHIC1 PDE4A
CHIC1 ZNF134
CHIC1 PHB2
CHIC1 USP7
CHIC1 MAP2K5
CHIC1 SPTBN1
CHIC1 DNASE1
CHIC1 OR3A1
CHIC1 CFDP1
CHIC1 NOS1
CHIC1 REG1A
CHIC1 TMEM106A
CHIC1 ALDH6A1
CHIC1 AR
CHIC1 CYP2A6
CHIC1 NAGA
CHIC1 BBS9
CHIC1 KLRK1
CHIC1 NOTCH3
CHIC1 CYP2C19
CHIC1 PNMT
CHIC1 IFI44
CHIC1 HLA-DQA1
CHIC1 PRF1
IL8RB AOC2
IL8RB IQGAP1
IL8RB ACTG1
IL8RB SALL2
IL8RB AGER
IL8RB N4BP2L2
IL8RB MFAP3
IL8RB DDX18
IL8RB BTN3A2
IL8RB RBM15B
IL8RB ZNF142
IL8RB ZNF146
IL8RB ARHGEF7
IL8RB BCLAF1
IL8RB C5orf13
IL8RB MARCKS
IL8RB ANKRD36B
IL8RB PRIM2
IL8RB DYRK1A
IL8RB MAPRE1
IL8RB CTNND1
IL8RB ANKRD46
IL8RB SOD2
IL8RB TSNAX
IL8RB HK3
IL8RB SAFB
IL8RB RAE1
IL8RB CSNK2A2
IL8RB VAT1
IL8RB HEPN1
IL8RB PTMA
IL8RB MST1R
IL8RB RBBP4
IL8RB DDX5
IL8RB TRA2B
IL8RB COPB1
IL8RB NSMAF
IL8RB CYB5R3
IL8RB HMGN2
IL8RB HMGN1
IL8RB METAP1
IL8RB RBBP7
IL8RB FUBP1
IL8RB MLL3
IL8RB PUM1
IL8RB ACADM
IL8RB MADD
IL8RB C21orf2
IL8RB FAM175B
IL8RB TNXB
IL8RB NARS
IL8RB SLC35A1
IL8RB H3F3A
IL8RB B4GALT1
IL8RB TOP2B
IL8RB TOP2A
IL8RB AP2B1
IL8RB MAPK1IP1L
IL8RB UBC
IL8RB TMEM97
IL8RB PPP1R11
IL8RB CUX1
IL8RB SFPQ
IL8RB EHMT2
IL8RB DCUN1D4
IL8RB CKAP5
IL8RB NCOA6
IL8RB TAF7
IL8RB EIF1AP1
IL8RB NASP
IL8RB ALDH4A1
IL8RB MRPS27
IL8RB IRF9
IL8RB SDC4
IL8RB NUP153
IL8RB RAB35
IL8RB PRDM2
IL8RB KRT10
IL8RB PHF3
IL8RB PPP2R5C
IL8RB TMEM131
IL8RB YY1
IL8RB CLOCK
IL8RB CIRBP
IL8RB RAP1A
IL8RB TAF11
IL8RB TAF15
IL8RB KCNA6
IL8RB KIAA0101
IL8RB PWP1
IL8RB CBX1
IL8RB GNAI1
IL8RB SET
IL8RB SPG7
IL8RB HNRNPU
IL8RB MAPK3
IL8RB HNRNPK
IL8RB HNRNPM
IL8RB SNRNP70
IL8RB GNB3
IL8RB FERMT2
IL8RB SS18
IL8RB ALDH9A1
IL8RB HTATSF1
IL8RB UNG
IL8RB LOC728844
IL8RB ZNF638
IL8RB HLA-C
IL8RB STX5
IL8RB GLUD1
IL8RB TRAM1
IL8RB RNF144A
IL8RB ZNF133
IL8RB IL8
IL8RB POLA2
IL8RB GPC1
IL8RB RBM3
IL8RB SPCS2
IL8RB AQP7
IL8RB PSMD6
IL8RB CYCS
IL8RB CTNNB1
IL8RB INSR
IL8RB CASP8
IL8RB MAP2K5
IL8RB RB1CC1
IL8RB CAMLG
IL8RB EIF2S1
IL8RB LOC728849
IL8RB YES1
IL8RB SIM2
IL8RB SERTAD2
IL8RB ADSL
IL8RB SSR2
IL8RB RB1
IL8RB BRPF1
IL8RB HNRNPA2B1
IL8RB SUZ12
IL8RB CEBPZ
IL8RB PCNA
IL8RB TDO2
IL8RB RRAGA
IL8RB BAT1
IL8RB CNP
IL8RB TNR
IL8RB MDC1
IL8RB BMI1
IL8RB CASC3
IL8RB USP13
IL8RB MVK
IL8RB CREB1
IL8RB NAGA
IL8RB BBS9
IL8RB ALDH7A1
IL8RB E2F1
IL8RB ARMCX6
IL8RB TBP
IL8RB AZIN1
IL8RB IER2
IL8RB RBMX
IL8RB RABGGTB
IL8RB SSR1
IL8RB CXorf40B
IL8RB FUT3
IL8RB SFRS11
IL8RB BCL6
IL8RB MYO7A
IL8RB TUBA1A
IL8RB M6PR
DMC1 SPI1
SHMT1 EIF4A1
PEPD PKM2
PEPD TIMP2
PEPD F8A1
PEPD CHGB
PEPD ATM
PEPD MAP4
PEPD PRPS1
PEPD UNC119
PEPD NR2F6
PEPD ARHGDIA
PEPD AP1B1
PEPD PSMC3
PEPD SLC6A8
PEPD MAN2A2
PEPD IRF9
PEPD SLC35B1
PEPD CHRND
CETN1 ZNF141
CETN1 CCL2
CETN1 AQP2
CETN1 MYLPF
CETN1 MDM4
CETN1 AVP
CETN1 GFRA2
CETN1 GNAT1
CETN1 COL2A1
CETN1 CHGB
CETN1 NAB2
GTF2B FAM3C
GTF2B CYCS
GTF2B NARS
GTF2B GTF2A2
GTF2B SEPT7
GTF2B ACADM
GTF2B OGDH
GTF2B LOC728849
GTF2B YWHAH
GTF2B HNRNPM
GTF2B H3F3A
GTF2B UBXN4
GTF2B TRA2A
GTF2B RANBP2
GTF2B KIAA0232
GTF2B RNF103
GTF2B SAFB
GTF2B SFPQ
GTF2B EIF4H
GTF2B LAMP1
GTF2B FRY
GTF2B GDI1
GTF2B CSNK2A2
GTF2B TAF7
GTF2B RHEB
GTF2B SFRS11
GTF2B UBC
GTF2B SRRD
GTF2B PGK1
LTC4S XRCC1
LTC4S VGLL4
LTC4S TMEM106A
GRM8 DHPS
GRM8 SPG7
GRM8 KRT32
GRM8 EFNA3
GRM8 KL
GRM8 H3F3B
GRM8 NMT1
GRM8 ELL2
GRM8 CSRP2
GRM8 SOX4
GRM8 MYT1
H3F3B HSF2
H3F3B ADD1
H3F3B SLC6A8
H3F3B MEN1
H3F3B SF1
H3F3B AKT1
H3F3B DARC
H3F3B APLP1
H3F3B ZNF76
H3F3B LOC100133166
H3F3B MPP3
H3F3B ATP6AP1
H3F3B BCLAF1
H3F3B NNT
H3F3B SETDB1
H3F3B MAPRE2
H3F3B ISCU
H3F3B PCDHGC3
H3F3B FAM3C
H3F3B LEPROT
H3F3B CPE
H3F3B YWHAB
H3F3B UTP14C
H3F3B SMARCD1
H3F3B IP6K1
H3F3B STIM1
H3F3B SNAP25
H3F3B ACCN2
H3F3B PDXDC1
H3F3B CHN2
H3F3B HYAL2
H3F3B INPP5J
H3F3B GSK3A
H3F3B PKIA
H3F3B SLC2A1
H3F3B DDX5
H3F3B SUPT4H1
H3F3B DGKD
H3F3B KLC1
H3F3B NME3
H3F3B CCND2
H3F3B STMN1
H3F3B FUS
H3F3B MED24
H3F3B PUM2
H3F3B GCM1
H3F3B CNTN1
H3F3B CLTC
H3F3B SEPT5
H3F3B ARL4D
H3F3B KL
H3F3B KLHDC3
H3F3B KIAA0195
H3F3B SLC9A6
H3F3B MMD
H3F3B ADAR
H3F3B TNXB
H3F3B JUP
H3F3B TNFRSF4
H3F3B DGCR6
H3F3B GTF2I
H3F3B NPEPPS
H3F3B DHPS
H3F3B TRO
H3F3B SEC13
H3F3B OGDH
H3F3B MLLT11
H3F3B HERC1
H3F3B PPP1R10
H3F3B UBA1
H3F3B FTO
H3F3B C5orf13
H3F3B TNK2
H3F3B CSRP2
H3F3B SLC25A46
H3F3B VAV1
H3F3B SLC35B1
H3F3B RBM25
H3F3B BAT3
H3F3B GPX4
H3F3B FLOT2
H3F3B MPP2
H3F3B ATN1
H3F3B HARS2
H3F3B PSEN1
H3F3B SYN1
H3F3B PKM2
H3F3B PI4KB
H3F3B PI4KA
H3F3B CLOCK
H3F3B STXBP1
H3F3B UPF1
H3F3B ATP5O
H3F3B ABL1
H3F3B ATP5B
H3F3B ARHGEF1
H3F3B RAF1
H3F3B SH3GL3
H3F3B STAT3
H3F3B NCOA4
H3F3B SKP1
H3F3B ATM
H3F3B AP2M1
H3F3B MAPK6
H3F3B FANCA
H3F3B SPTAN1
H3F3B DUSP5
H3F3B ATP6V0C
H3F3B KIAA0430
H3F3B SEPW1
H3F3B RAB1A
H3F3B PHC2
H3F3B GNB1
H3F3B ENO2
H3F3B SALL2
H3F3B PTPRZ1
H3F3B NEUROD2
H3F3B PPP1R7
H3F3B C4orf8
H3F3B AK1
H3F3B ATP6V1E1
H3F3B PMS2L11
H3F3B SECISBP2L
H3F3B SSTR2
H3F3B SARS
H3F3B PDE4B
H3F3B ZNF134
H3F3B ATP5F1
H3F3B PPP2R1A
H3F3B PSMD8
H3F3B BPGM
H3F3B TNFAIP1
H3F3B CHGB
H3F3B KIAA0232
H3F3B REG1P
H3F3B CDK9
H3F3B MPRIP
H3F3B BAD
H3F3B MAP4
H3F3B NNAT
H3F3B PIN1
H3F3B LOC728849
H3F3B SOX4
H3F3B WASF3
H3F3B HAGH
H3F3B UNC119
H3F3B RGL2
H3F3B MAB21L1
H3F3B NUP188
H3F3B PEA15
H3F3B YWHAH
H3F3B TH
H3F3B C16orf45
H3F3B AP1B1
H3F3B DPP6
H3F3B ATP6V0A1
H3F3B NOS3
H3F3B MADD
H3F3B CASC3
H3F3B CES2
H3F3B SNRPN
H3F3B USP14
H3F3B ALDOA
H3F3B NOMO1
H3F3B TIAF1
H3F3B YWHAQ
H3F3B RABGGTA
H3F3B ZNF91
H3F3B CHRND
H3F3B PTPRO
H3F3B PPP3CB
H3F3B UFD1L
H3F3B SLC1A2
H3F3A CRADD
H3F3A ACTG1
H3F3A RB1
H3F3A AGER
H3F3A HDAC2
H3F3A MYL3
H3F3A CAPRIN1
H3F3A UFD1L
H3F3A UBE2V2
H3F3A KCNMB1
H3F3A TMED10
H3F3A ZNF142
H3F3A ZNF146
H3F3A BCLAF1
H3F3A GPER
H3F3A MARCKS
H3F3A TTYH2
H3F3A DYRK1A
H3F3A MAPRE1
H3F3A ANKRD46
H3F3A TSC22D1
H3F3A HK3
H3F3A SRP14
H3F3A SAFB
H3F3A CLCN6
H3F3A CREB1
H3F3A B4GALT1
H3F3A PHF3
H3F3A SMARCD2
H3F3A LOC100131311
H3F3A DNASE1
H3F3A SNAP25
H3F3A VAT1
H3F3A LST1
H3F3A PTMA
H3F3A TOP2B
H3F3A SLC2A5
H3F3A MST1R
H3F3A KRT1
H3F3A H2AFZ
H3F3A RBBP4
H3F3A COX6C
H3F3A RPS15
H3F3A TOP2A
H3F3A CPT1A
H3F3A GHRHR
H3F3A CYB5R3
H3F3A HMGN2
H3F3A HMGN1
H3F3A HLA-C
H3F3A RPS27A
H3F3A CPB2
H3F3A PUM1
H3F3A PPP1R8
H3F3A UBE2L3
H3F3A MAT2A
H3F3A XRCC5
H3F3A ACADM
H3F3A SLC30A3
H3F3A CCT8
H3F3A TUBA1A
H3F3A TNR
H3F3A CDK2
H3F3A C11orf58
H3F3A KRIT1
H3F3A UBXN2B
H3F3A UBXN4
H3F3A RNF113A
H3F3A RBM39
H3F3A PHKG1
H3F3A KDM4A
H3F3A POLA2
H3F3A MAPK1IP1L
H3F3A SNRNP70
H3F3A PARP1
H3F3A ARPC4
H3F3A EIF1AP1
H3F3A SFPQ
H3F3A INPP5J
H3F3A BLK
H3F3A BNIP1
H3F3A TAF7
H3F3A HADH
H3F3A NASP
H3F3A ZNF133
H3F3A UBE2N
H3F3A UBE2A
H3F3A GZMM
H3F3A DNAJC7
H3F3A TUBB
H3F3A INSM1
H3F3A TTC35
H3F3A KRT10
H3F3A PPP2R5E
H3F3A FBL
H3F3A TXNRD1
H3F3A NDUFA12
H3F3A MGAT5
H3F3A TMEM131
H3F3A YY1
H3F3A CUGBP2
H3F3A WASF1
H3F3A NAGA
H3F3A ATP5J
H3F3A CCNG2
H3F3A CCR4
H3F3A CDSN
H3F3A HNRNPH2
H3F3A KIAA0101
H3F3A GABRA1
H3F3A SET
H3F3A MAPK3
H3F3A DDX21
H3F3A SNRPF
H3F3A H1FX
H3F3A HNRNPU
H3F3A METAP1
H3F3A HNRNPK
H3F3A HNRNPM
H3F3A TM9SF2
H3F3A HNRNPC
H3F3A TCF20
H3F3A RTCD1
H3F3A SSR2
H3F3A IGHA1
H3F3A RPS23
H3F3A COMT
H3F3A RXRB
H3F3A FERMT2
H3F3A UNG
H3F3A CHMP1A
H3F3A MVK
H3F3A DUT
H3F3A TAF15
H3F3A ZNF638
H3F3A LLGL2
H3F3A ACOX2
H3F3A STX3
H3F3A TRAM1
H3F3A DEK
H3F3A RPS3A
H3F3A RHEB
H3F3A COX7C
H3F3A PPIA
H3F3A ATP5F1
H3F3A MORC3
H3F3A CRHR1
H3F3A RBM3
H3F3A GTF2A2
H3F3A SPCS2
H3F3A LIMK2
H3F3A MSH2
H3F3A PSMD6
H3F3A BIRC2
H3F3A CYCS
H3F3A PSMD2
H3F3A LOC728844
H3F3A PRSS3
H3F3A ATP5O
H3F3A IER2
H3F3A RRM1
H3F3A GNAT1
H3F3A NOTCH3
H3F3A DAD1
H3F3A LOC728849
H3F3A YES1
H3F3A CAMLG
H3F3A RAP1GAP
H3F3A CHIT1
H3F3A YWHAQ
H3F3A BRPF1
H3F3A HNRNPA2B1
H3F3A SUZ12
H3F3A VIPR1
H3F3A EPRS
H3F3A TRA2B
H3F3A YWHAE
H3F3A PCNA
H3F3A ARFIP2
H3F3A COPA
H3F3A RRAGA
H3F3A BAT1
H3F3A TMEM106A
H3F3A ALDH7A1
H3F3A BMI1
H3F3A TRIM21
H3F3A USP10
H3F3A BMS1
H3F3A ATM
H3F3A LAMP2
H3F3A SLK
H3F3A SNRPB
H3F3A UCP1
H3F3A TRIP12
H3F3A NPM1
H3F3A RASA1
H3F3A SNRPE
H3F3A HSPA13
H3F3A DAZAP2
H3F3A PKP1
H3F3A CSTF3
H3F3A RBMX
H3F3A TYMS
H3F3A CXorf40B
H3F3A CYP2C19
H3F3A SFRS11
H3F3A PPP2R5C
H3F3A FAM175B
H3F3A ILF3
H3F3A M6PR
ZIC1 TMEM41B
ZIC1 CPE
ZIC1 N4BP2L2
ZIC1 ZNF146
ZIC1 ZNF238
ZIC1 MARCKS
ZIC1 MTMR6
ZIC1 NNT
ZIC1 TSC22D1
ZIC1 TPR
ZIC1 PAFAH1B1
ZIC1 CSNK2A2
ZIC1 SNAP25
ZIC1 CCL22
ZIC1 MST1R
ZIC1 MARCH6
ZIC1 ARPC4
ZIC1 GHRHR
ZIC1 PIK3R3
ZIC1 GRM4
ZIC1 SPHAR
ZIC1 TOP2B
ZIC1 TRH
ZIC1 UBC
ZIC1 IGL@
ZIC1 MLLT11
ZIC1 PPP1R11
ZIC1 GDI1
ZIC1 C5orf13
ZIC1 SDC4
ZIC1 CLOCK
ZIC1 CIRBP
ZIC1 GABRA1
ZIC1 FLT1
ZIC1 NCOA6
ZIC1 MAPK3
ZIC1 DUSP8
ZIC1 SNRNP70
ZIC1 GNB3
ZIC1 KIAA0226
ZIC1 HTATSF1
ZIC1 SALL2
ZIC1 MVK
ZIC1 ZNF638
ZIC1 PRKACB
ZIC1 POLA2
ZIC1 KIAA0232
ZIC1 PSMD2
ZIC1 AFAP1
ZIC1 LOC728849
ZIC1 YWHAQ
ZIC1 YWHAH
ZIC1 YWHAE
ZIC1 APPBP2
ZIC1 CHRM5
ZIC1 KIAA0240
ZIC1 BMI1
ZIC1 MGAT3
ZIC1 FAM53B
ZIC1 CASP2
ZIC1 ABI2
ZIC1 CSTF3
ZIC1 ANK2
TNFRSF4 AVPR1B
TNFRSF4 RGL2
TNFRSF4 PRKAG1
TNFRSF4 CPE
TNFRSF4 CHN2
TNFRSF4 APLP2
TNFRSF4 RBM15B
TNFRSF4 SLC30A3
TNFRSF4 PEBP1
TNFRSF4 PPP1R7
TNFRSF4 ZNF148
TNFRSF4 ATP6AP1
TNFRSF4 BCLAF1
TNFRSF4 DGCR6
TNFRSF4 CAPN2
TNFRSF4 ATP6V0D1
TNFRSF4 UBXN2B
TNFRSF4 ARHGEF16
TNFRSF4 MEN1
TNFRSF4 UBXN4
TNFRSF4 PCDHGC3
TNFRSF4 SERPINB2
TNFRSF4 CSNK2A1
TNFRSF4 GSK3A
TNFRSF4 SLC2A1
TNFRSF4 UBC
TNFRSF4 COPB1
TNFRSF4 ZNF32
TNFRSF4 CCND2
TNFRSF4 RBBP7
TNFRSF4 TP53BP1
TNFRSF4 DHX38
TNFRSF4 CLTC
TNFRSF4 AP2B1
TNFRSF4 MADD
TNFRSF4 SLC9A6
TNFRSF4 B4GALT1
TNFRSF4 PDHB
TNFRSF4 NPEPPS
TNFRSF4 PHKG1
TNFRSF4 OGDH
TNFRSF4 TMED10P
TNFRSF4 FTO
TNFRSF4 TNK2
TNFRSF4 CSNK1A1
TNFRSF4 BAT3
TNFRSF4 SPOCK1
TNFRSF4 FLOT2
TNFRSF4 SNRPN
TNFRSF4 CREBBP
TNFRSF4 RAD23B
TNFRSF4 PI4KB
TNFRSF4 PI4KA
TNFRSF4 CLOCK
TNFRSF4 STXBP1
TNFRSF4 UPF1
TNFRSF4 ATP5B
TNFRSF4 CBX1
TNFRSF4 TSC1
TNFRSF4 USF2
TNFRSF4 STAT3
TNFRSF4 SDC4
TNFRSF4 SKP1
TNFRSF4 PSEN1
TNFRSF4 SPG7
TNFRSF4 AP2M1
TNFRSF4 MAPK3
TNFRSF4 FANCC
TNFRSF4 NP
TNFRSF4 ATP6V0C
TNFRSF4 KISS1
TNFRSF4 RAB1A
TNFRSF4 QDPR
TNFRSF4 GNB1
TNFRSF4 KIAA0226
TNFRSF4 HTATSF1
TNFRSF4 SALL2
TNFRSF4 USP7
TNFRSF4 TAGLN2
TNFRSF4 PUM2
TNFRSF4 ZNF638
TNFRSF4 SGK1
TNFRSF4 ATP6V1E1
TNFRSF4 STAT5B
TNFRSF4 SECISBP2L
TNFRSF4 CDK9
TNFRSF4 MAPRE2
TNFRSF4 ZNF134
TNFRSF4 TOMM20
TNFRSF4 SPCS2
TNFRSF4 TBXA2R
TNFRSF4 TNFAIP1
TNFRSF4 PSMD7
TNFRSF4 PSMD2
TNFRSF4 MAP2K1
TNFRSF4 RING1
TNFRSF4 SPTBN1
TNFRSF4 PPFIA1
TNFRSF4 LOC150786
TNFRSF4 YWHAQ
TNFRSF4 NUP188
TNFRSF4 RFTN1
TNFRSF4 DAPK1
TNFRSF4 APPBP2
TNFRSF4 CNP
TNFRSF4 MDC1
TNFRSF4 KIAA0240
TNFRSF4 CASC3
TNFRSF4 POU5F1
TNFRSF4 NAGA
TNFRSF4 DAZAP2
TNFRSF4 CA3
TNFRSF4 ARMCX6
TNFRSF4 AARS
TNFRSF4 RPA2
TNFRSF4 RABGGTA
GRM5 SMYD5
GRM5 AFF2
CCL23 NEK2
CCL23 LLGL2
CCL22 AVPR1B
CCL22 AOC2
CCL22 POFUT1
CCL22 EDEM1
CCL22 AGER
CCL22 ARAF
CCL22 MYL3
CCL22 IKBKE
CCL22 GCM1
CCL22 HRG
CCL22 CYP2F1
CCL22 GRK6
CCL22 MPP2
CCL22 FGR
CCL22 TTYH2
CCL22 CDH5
CCL22 AQP2
CCL22 RNASE6
CCL22 CREB3
CCL22 SMARCD1
CCL22 GYPB
CCL22 ATP2B2
CCL22 MDM4
CCL22 MGAT3
CCL22 MYD88
CCL22 PDXDC1
CCL22 INPP5J
CCL22 GSK3A
CCL22 PTEN
CCL22 TLR1
CCL22 GFRA2
CCL22 TNNC1
CCL22 INPP5K
CCL22 MMP12
CCL22 TRIM32
CCL22 ST14
CCL22 DEK
CCL22 UROD
CCL22 AANAT
CCL22 APOB
CCL22 EPHB4
CCL22 RDBP
CCL22 RRAGB
CCL22 TNXB
CCL22 NCAM1
CCL22 HLA-DQB1
CCL22 TFE3
CCL22 GRM4
CCL22 RNF113A
CCL22 CTLA4
CCL22 ODF1
CCL22 KIAA0195
CCL22 CSK
CCL22 NCAPD3
CCL22 BLK
CCL22 BNIP2
CCL22 ETV1
CCL22 BCAM
CCL22 TAF1
CCL22 VAV2
CCL22 SDC4
CCL22 IL12RB1
CCL22 AR
CCL22 ATP6V0A1
CCL22 MYH10
CCL22 PI4KA
CCL22 GLA
CCL22 ZNF35
CCL22 CCR4
CCL22 CDSN
CCL22 FLT4
CCL22 GABRA1
CCL22 ITIH4
CCL22 FLT1
CCL22 PKLR
CCL22 TRBC1
CCL22 KRT85
CCL22 CD86
CCL22 DUSP7
CCL22 TCF20
CCL22 TBXA2R
CCL22 CTF1
CCL22 KIAA0226
CCL22 LTK
CCL22 CD8B
CCL22 C4orf8
CCL22 ACOX2
CCL22 STAT5B
CCL22 BNIP1
CCL22 IFNA21
CCL22 SLAMF1
CCL22 PPP2R1B
CCL22 NCKAP1L
CCL22 S100A7
CCL22 S100P
CCL22 AP3S2
CCL22 PLCG1
CCL22 RING1
CCL22 ELF4
CCL22 SPTBN1
CCL22 DRG2
CCL22 PGC
CCL22 CCNA1
CCL22 SLC9A3R2
CCL22 CHIT1
CCL22 DGKQ
CCL22 DNASE1
CCL22 SCN1B
CCL22 ZWINTAS
CCL22 NOS1
CCL22 NR3C1
CCL22 REG1A
CCL22 PRKCA
CCL22 CASC3
CCL22 CES2
CCL22 IL32
CCL22 MGAT5
CCL22 NAGA
CCL22 LMNA
CCL22 CD68
CCL22 BBS9
CCL22 ABI2
CCL22 CASP8
CCL22 CYP2C19
CCL22 FUT2
CCL22 CHRND
CCL22 SELP
CCL22 HLA-DQA1
CCL25 HLA-DRB1
CCL25 HLA-DQA1
JAK1 TSN
JAK1 POLA2
JAK1 MAP4K5
JAK1 PI4KA
JAK1 TRIM32
JAK1 PSMD6
JAK1 MEN1
JAK1 PSMD2
JAK1 RABGGTB
JAK1 SPCS2
JAK1 PDE1C
JAK1 CLOCK
JAK1 TLN2
JAK1 PRKACB
JAK1 JMJD1C
JAK1 MTMR6
JAK1 RAB5A
JAK1 RNASE4
JAK1 KIAA0240
JAK1 GNB3
JAK1 ALDH6A1
JAK1 MCFD2
JAK1 CSNK2A1
JAK1 BBS9
JAK1 ESR2
JAK1 INPPL1
JAK1 TNFAIP1
JAK1 GLUD1
JAK1 TRAM1
JAK1 SSR1
JAK1 ZFP36
JAK1 STX16
JAK1 ZNF134
JAK1 EIF4A2
NR1H2 BCL2L1
NR1H2 ZNF167
NR1H2 ZNF76
NR1H2 TBC1D5
GRM3 ANXA11
GUCY2C INPP5E
GUCY2C CEBPE
GUCY2C NRGN
GUCY2C KRT35
GUCY2C LMAN1
GUCY2C PLA2G1B
GUCY2C PRM2
GUCY2C RAF1
GUCY2C TFDP1
GUCY2D CASP2
GUCY2D WIT1
GUCY2D RBM34
GUCY2D TLR1
GUCY2D TP53
GUCY2D CRHR1
TGM3 VAMP2
TGM3 SOD3
MGLL TRD@
HOXB1 LEP
HOXB1 LLGL1
HOXB6 UBE3A
HOXB6 MTMR11
HOXB6 OXT
HOXB6 CA1
HOXB6 IQCB1
HOXB6 IGL@
HOXB6 ERCC2
HOXB6 PAK1
HOXB6 DNASE2
HOXB6 DNASE1
HOXB6 DRD5
HOXB6 FUT2
HOXB6 GFRA2
HOXB6 PTPRN
HOXB6 S100A7
HOXB6 KLHDC10
HOXB6 POFUT1
HOXB7 SLC12A3
HOXB7 NPPB
HOXB7 THBS3
HOXB7 RBBP4
HOXB7 SFPQ
HOXB7 UBE2L3
HOXB7 RAB3A
HOXB7 MTMR3
HOXB7 DFFA
HOXB7 FBL
HOXB5 GLI1
CUX1 ACTG1
CUX1 MARCH6
CUX1 TMED10
CUX1 PECAM1
CUX1 ZNF146
CUX1 MARCKS
CUX1 DYRK1A
CUX1 MAPRE1
CUX1 ANKRD46
CUX1 CENPF
CUX1 SAFB
CUX1 UBXN4
CUX1 ATP2B1
CUX1 PTGES3
CUX1 RBBP7
CUX1 ZKSCAN1
CUX1 N4BP2L2
CUX1 RNF103
CUX1 COPB1
CUX1 CTCF
CUX1 HMGN3
CUX1 HMGN2
CUX1 HMGN1
CUX1 MIA3
CUX1 PUM1
CUX1 TOMM20
CUX1 CLTC
CUX1 FAM175B
CUX1 C11orf58
CUX1 PIK3R1
CUX1 B4GALT1
CUX1 GTF2I
CUX1 TOP2B
CUX1 MAPK1IP1L
CUX1 PRKACB
CUX1 PARP1
CUX1 MLLT11
CUX1 PPP1R11
CUX1 SFPQ
CUX1 EIF4H
CUX1 PWP1
CUX1 TAF7
CUX1 EIF1AP1
CUX1 ALDH4A1
CUX1 UBE2N
CUX1 SKP1
CUX1 NUP153
CUX1 PIK3R4
CUX1 TTC35
CUX1 PPP2R5E
CUX1 PHF3
CUX1 PPP2R5C
CUX1 TMEM131
CUX1 YY1
CUX1 CIRBP
CUX1 CCNG2
CUX1 NSMAF
CUX1 NCOA4
CUX1 MAPK3
CUX1 HNRNPU
CUX1 HNRNPK
CUX1 HNRNPM
CUX1 TM9SF2
CUX1 COMT
CUX1 AMFR
CUX1 ADK
CUX1 DHX38
CUX1 ZNF638
CUX1 TRAM1
CUX1 BLMH
CUX1 TUBGCP3
CUX1 ATP5F1
CUX1 PSMD9
CUX1 CTNNB1
CUX1 CSTF3
CUX1 LOC728849
CUX1 YES1
CUX1 PURA
CUX1 ACADM
CUX1 KDM4A
CUX1 PXN
CUX1 SUZ12
CUX1 TRA2A
CUX1 KIAA0247
CUX1 KIAA0240
CUX1 BMI1
CUX1 CASC3
CUX1 ALDH6A1
CUX1 MCFD2
CUX1 DAZAP2
CUX1 ABI2
CUX1 ARMCX6
CUX1 AZIN1
CUX1 IER2
CUX1 RBMX
CUX1 RABGGTB
CUX1 ANK2
CUX1 FOLR2
CUX1 SFRS11
CUX1 CKAP5
PPARD STXBP2
PPARD ZNF212
COL2A1 G0S2
COL2A1 KIAA0195
COL2A1 PDE1C
COL2A1 ADAR
COL2A1 DIO3
COL2A1 CLDN5
ARPC4 AVPR1B
ARPC4 CDKN2B
ARPC4 CLTC
ARPC4 SDC4
ARPC4 EIF5A
ARPC4 ARFIP2
ARPC4 KRT2
ARPC4 CTNND2
ARPC4 HNRNPA3P1
ARPC4 ARHGEF1
ARPC4 AP2B1
ARPC4 CES2
ARPC4 APPBP2
ARPC4 FSHB
ARPC4 GRK6
ARPC4 PIM1
ARPC4 ZNF167
ARPC4 BNIP1
ARPC4 NAPG
ARPC4 PEA15
ARPC4 DNASE1
ARPC4 SPTBN1
ARPC4 FLT1
ARPC4 PDGFB
ARPC4 KIAA0195
ARPC4 RRAGB
ARPC4 FRZB
ARPC4 KIAA0226
ARPC4 SMARCD1
ARPC4 TMED10P
ARPC4 CSNK2A1
ARPC4 BBS9
ARPC4 GSK3A
ARPC4 GNAQ
ARPC4 TNFAIP1
ARPC4 HLA-DQA1
ARPC4 CDKL5
ARPC4 SSTR3
ARPC4 IFNA21
ARPC4 CYP2C19
ARPC4 ATP6V0A1
ARPC4 PRKACB
ARPC4 KLC1
ARPC4 ZNF134
ARPC4 PAK1
TYRO3 RPL36A
TYRO3 LTB
TYRO3 ADORA3
TYRO3 PRG2
TYRO3 MEP1B
C5orf13 HSF2
C5orf13 ACTG1
C5orf13 SALL2
C5orf13 CPE
C5orf13 N4BP2L2
C5orf13 TATDN2
C5orf13 PSMD6
C5orf13 SLC30A3
C5orf13 OGDH
C5orf13 MPP2
C5orf13 ZNF238
C5orf13 BCLAF1
C5orf13 MARCKS
C5orf13 PHC2
C5orf13 MTMR6
C5orf13 TUBGCP3
C5orf13 SLC35A1
C5orf13 ISCU
C5orf13 PRPSAP1
C5orf13 NFIL3
C5orf13 SAFB
C5orf13 B4GALT1
C5orf13 TPR
C5orf13 CSNK2A1
C5orf13 SNAP25
C5orf13 TOP2B
C5orf13 RNF103
C5orf13 UBC
C5orf13 SLC7A5
C5orf13 PUM2
C5orf13 PUM1
C5orf13 CLTC
C5orf13 AP2B1
C5orf13 RNPS1
C5orf13 MADD
C5orf13 FUBP1
C5orf13 TRO
C5orf13 SLC9A6
C5orf13 TUBA1A
C5orf13 JUP
C5orf13 PIK3R3
C5orf13 UBXN4
C5orf13 MYT1
C5orf13 NPEPPS
C5orf13 NR4A1
C5orf13 MLLT11
C5orf13 PPP1R11
C5orf13 DCUN1D4
C5orf13 GDI1
C5orf13 HERC1
C5orf13 TAF4
C5orf13 UBE2N
C5orf13 TMEFF1
C5orf13 DNAJC7
C5orf13 SDC4
C5orf13 BAT3
C5orf13 BAT1
C5orf13 SRRD
C5orf13 FAM175B
C5orf13 PPP2R5C
C5orf13 PI4KA
C5orf13 CLOCK
C5orf13 CIRBP
C5orf13 STXBP1
C5orf13 POLB
C5orf13 DCTN2
C5orf13 ATP5B
C5orf13 RAF1
C5orf13 CBX1
C5orf13 SET
C5orf13 NCOA6
C5orf13 SKP1
C5orf13 AP2M1
C5orf13 SH3GL3
C5orf13 HNRNPM
C5orf13 FANCA
C5orf13 CITED2
C5orf13 ALDH18A1
C5orf13 SNRNP70
C5orf13 KIAA0430
C5orf13 RALGDS
C5orf13 CTF1
C5orf13 ARVCF
C5orf13 GNB1
C5orf13 KIAA0226
C5orf13 ENO2
C5orf13 HTATSF1
C5orf13 CAPZA2
C5orf13 ZNF638
C5orf13 C4orf8
C5orf13 AGER
C5orf13 PRKACB
C5orf13 ZNF133
C5orf13 PPP2R1A
C5orf13 TNFAIP1
C5orf13 KIAA0232
C5orf13 PSMD2
C5orf13 CTNNB1
C5orf13 MPRIP
C5orf13 AFAP1
C5orf13 LOC728849
C5orf13 SOX4
C5orf13 HCFC1
C5orf13 WASF3
C5orf13 YWHAQ
C5orf13 DDX18
C5orf13 ACADM
C5orf13 TSC22D1
C5orf13 YWHAH
C5orf13 TRA2B
C5orf13 CNP
C5orf13 PSME4
C5orf13 MDC1
C5orf13 KIAA0240
C5orf13 BMI1
C5orf13 CASC3
C5orf13 SNRPN
C5orf13 USP14
C5orf13 BBS9
C5orf13 E2F3
C5orf13 SELE
C5orf13 TBP
C5orf13 RBMX
C5orf13 ZNF91
C5orf13 SFRS11
C5orf13 PPP3CB
C5orf13 UFD1L
C5orf13 M6PR
PDAP1 PIP5K1A
GSTO1 OXA1L
GSTO1 SQSTM1
GSTO1 GTF2A2
CSNK1A1 AVPR1B
CSNK1A1 FUS
CSNK1A1 ADD1
CSNK1A1 USP7
CSNK1A1 MATR3
CSNK1A1 CAPRIN1
CSNK1A1 TROVE2
CSNK1A1 GNAI1
CSNK1A1 YWHAZ
CSNK1A1 LOC150786
CSNK1A1 AP2M1
CSNK1A1 TRAPPC10
CSNK1A1 PHKG1
CSNK1A1 PEBP1
CSNK1A1 KIAA0226
CSNK1A1 SNRPN
CSNK1A1 RPL12
CSNK1A1 LTK
CSNK1A1 BBS9
CSNK1A1 ABI2
CSNK1A1 SLC30A3
CSNK1A1 AARS
CSNK1A1 PRDM2
CSNK1A1 CSNK2A1
CSNK1A1 M6PR
MB ART3
MB CACNA1C
MB PMS2L3
DNAJC7 PCNA
DNAJC7 ACTG1
DNAJC7 METAP1
DNAJC7 PSMD6
DNAJC7 CYCS
DNAJC7 HELZ
DNAJC7 CTNNB1
DNAJC7 CCNG2
DNAJC7 HNRNPH2
DNAJC7 AFAP1
DNAJC7 XRCC5
DNAJC7 ACADM
DNAJC7 TTC35
DNAJC7 SET
DNAJC7 ATP13A3
DNAJC7 YWHAQ
DNAJC7 MARCKS
DNAJC7 HNRNPM
DNAJC7 UBXN4
DNAJC7 HNRNPC
DNAJC7 TOP2B
DNAJC7 TRA2B
DNAJC7 ZNF187
DNAJC7 RNF103
DNAJC7 TM9SF2
DNAJC7 SAFB
DNAJC7 EIF1AP1
DNAJC7 DYRK1A
DNAJC7 USP10
DNAJC7 AP2B1
DNAJC7 CREB1
DNAJC7 SART3
DNAJC7 CHMP1A
DNAJC7 UBE2N
DNAJC7 PTGES3
DNAJC7 TNFAIP1
DNAJC7 CSTF3
DNAJC7 RABGGTB
DNAJC7 HNRNPK
DNAJC7 SFRS11
DNAJC7 LOC728849
DNAJC7 PRKACB
DNAJC7 FAM175B
DNAJC7 CTCF
RING1 AVPR1B
RING1 N4BP2L2
RING1 ZNF141
RING1 MPP3
RING1 ARHGEF1
RING1 PMS2L3
RING1 CDH5
RING1 ARHGEF12
RING1 NOMO1
RING1 SMARCD1
RING1 EDEM1
RING1 MDM4
RING1 CSNK2A1
RING1 PTTG1IP
RING1 INPP5J
RING1 ZNF177
RING1 SLC2A1
RING1 GFRA2
RING1 CCL2
RING1 SLC2A4
RING1 PROL1
RING1 TNFRSF14
RING1 RNH1
RING1 PITPNA
RING1 KLHDC3
RING1 TNXB
RING1 ODF1
RING1 KIAA0195
RING1 TRO
RING1 PTPN1
RING1 BNIP1
RING1 BCAM
RING1 VAV1
RING1 GRK6
RING1 HTT
RING1 BAT3
RING1 PDE6G
RING1 PRDM2
RING1 PPP2R5B
RING1 GLA
RING1 STXBP1
RING1 RNF113A
RING1 PDCD2
RING1 ATP6V0C
RING1 SALL2
RING1 C4orf8
RING1 PMS2L11
RING1 CDC2L5
RING1 ZNF134
RING1 SLAMF1
RING1 NCKAP1L
RING1 ERCC4
RING1 MPRIP
RING1 MRPS12
RING1 SPTBN1
RING1 DRG2
RING1 PGC
RING1 XRCC5
RING1 MAPKAPK2
RING1 NUP188
RING1 DNASE1
RING1 PXN
RING1 MDC1
RING1 KIAA0240
RING1 CASC3
RING1 MGAT3
RING1 NAGA
RING1 BBS9
RING1 PTPRU
RING1 FOLR1
INS TUB
INS UGP2
SCN5A BMS1
SELENBP1 ERBB2
SELENBP1 TBXAS1
SELENBP1 FAS
SELENBP1 CD68
SELENBP1 KLF4
SELENBP1 HCK
SELENBP1 TIMM8A
CD14 INPP5J
RHOH CCL2
RHOH BATF
RHOH SEC14L1
RHOH EIF1AP1
RHOH KRT2
RHOH HNRNPH2
RHOH FOLR2
TTC35 BCLAF1
TTC35 PIK3R4
TTC35 CAPN2
TTC35 SAFB
TTC35 PTGES3
TTC35 RBBP7
TTC35 SLC2A1
TTC35 HMGN3
TTC35 CTNND1
TTC35 PUM1
TTC35 ACADM
TTC35 NARS
TTC35 C11orf58
TTC35 UBXN4
TTC35 MAPK1IP1L
TTC35 PPP1R11
TTC35 EIF4H
TTC35 TAF7
TTC35 TUBGCP3
TTC35 UBE2N
TTC35 IRF9
TTC35 TAF9
TTC35 NUP153
TTC35 CIRBP
TTC35 TAF15
TTC35 NCOA6
TTC35 HNRNPU
TTC35 HNRNPM
TTC35 TM9SF2
TTC35 HNRNPC
TTC35 DUSP1
TTC35 KIAA0430
TTC35 QDPR
TTC35 COMT
TTC35 ARL6IP1
TTC35 HTATSF1
TTC35 ALDH7A1
TTC35 EBNA1BP2
TTC35 PPID
TTC35 SPCS2
TTC35 PSMD6
TTC35 RB1CC1
TTC35 PSMC6
TTC35 BMI1
TTC35 ALDH6A1
TTC35 DDX21
TTC35 ARMCX6
TTC35 IER2
TTC35 RBMX
TTC35 RABGGTB
TTC35 PURA
TTC35 ZNF91
TTC35 SFRS11
TTC35 ATP13A3
TTC35 CKAP5
BTN1A1 RENBP
BTN1A1 AQP2
BTN1A1 REG1A
BTN1A1 SLC9A3R2
BTN1A1 SPTB
BTN1A1 CD68
BTN1A1 SLC29A2
BTN1A1 USF1
BTN1A1 PPP3CA
BTN1A1 SPRR1A
BTN1A1 SPRR2B
SLC18A3 STAT3
SLC18A3 RAE1
SLC18A3 ICAM3
DCUN1D4 ACTG1
DCUN1D4 CPE
DCUN1D4 RBM15B
DCUN1D4 OGDH
DCUN1D4 LOC100133166
DCUN1D4 BCLAF1
DCUN1D4 DGCR6
DCUN1D4 MARCKS
DCUN1D4 MTMR6
DCUN1D4 MAPRE1
DCUN1D4 TPR
DCUN1D4 IP6K1
DCUN1D4 SOX4
DCUN1D4 PKIA
DCUN1D4 RBBP5
DCUN1D4 ZKSCAN1
DCUN1D4 UBC
DCUN1D4 TSN
DCUN1D4 HMGN1
DCUN1D4 PUM1
DCUN1D4 CLTC
DCUN1D4 EDNRA
DCUN1D4 ACADM
DCUN1D4 MADD
DCUN1D4 SLC9A1
DCUN1D4 TUBA1A
DCUN1D4 TRO
DCUN1D4 TSC1
DCUN1D4 TOP2B
DCUN1D4 MAPK1IP1L
DCUN1D4 MLLT11
DCUN1D4 PWP1
DCUN1D4 PSIP1
DCUN1D4 TNFAIP1
DCUN1D4 BAT3
DCUN1D4 PPP2R5E
DCUN1D4 CREBBP
DCUN1D4 PPP2R5C
DCUN1D4 TMEM131
DCUN1D4 RAD23B
DCUN1D4 CLOCK
DCUN1D4 CIRBP
DCUN1D4 TAF11
DCUN1D4 HNRNPH2
DCUN1D4 CBX1
DCUN1D4 RNF113A
DCUN1D4 SET
DCUN1D4 SKP1
DCUN1D4 HNRNPU
DCUN1D4 MAPK3
DCUN1D4 TRAPPC10
DCUN1D4 KIAA0226
DCUN1D4 HTATSF1
DCUN1D4 SALL2
DCUN1D4 NPAT
DCUN1D4 RGL2
DCUN1D4 RHEB
DCUN1D4 USP8
DCUN1D4 KIAA0232
DCUN1D4 PSMD2
DCUN1D4 AFAP1
DCUN1D4 YES1
DCUN1D4 HCFC1
DCUN1D4 YWHAQ
DCUN1D4 DDX18
DCUN1D4 AP2B1
DCUN1D4 NUP188
DCUN1D4 PXN
DCUN1D4 APPBP2
DCUN1D4 CNP
DCUN1D4 MDC1
DCUN1D4 BMI1
DCUN1D4 CASC3
DCUN1D4 USP13
DCUN1D4 NAGA
DCUN1D4 BBS9
DCUN1D4 DAZAP2
DCUN1D4 ARMCX6
DCUN1D4 CSTF3
DCUN1D4 RPA2
DCUN1D4 CXorf40B
DCUN1D4 ZNF91
DCUN1D4 SFRS11
SLC18A1 AVPR1B
SLC18A1 CCL2
SLC18A1 ZNF177
SLC18A1 GSK3A
SLC18A1 AKT1
SLC18A1 TNFRSF14
SLC18A1 GABRA1
SLC18A1 KIAA0195
SLC18A1 SLC10A2
SLC18A1 SLC11A1
SLC18A1 FASTK
SLC18A1 ITPKC
SLC18A1 ART3
SLC18A1 AQP2
SLC18A1 HLA-DOB
SLC18A1 NCAPD3
SLC18A1 FEV
SLC18A1 SMARCD1
SLC18A1 HRG
SLC18A1 CD8B
SLC18A1 INPP5J
SLC18A1 NTN3
SLC18A1 CYP2C19
SLC18A1 CHRND
SLC18A1 PRM2
SLC18A1 SLAMF1
SLC18A1 TNFRSF1A
STAM ABI2
STAM GNG4
MPP1 TCHH
CD19 TGFB3
CD19 RPLP1
CD19 NCSTN
CD19 RCVRN
CD19 PROL1
CD19 GCM1
CD19 SOX4
CD19 AFF3
CD19 FASTK
CD19 AP1B1
CD19 ZWINTAS
CD19 RPS19
CD19 ZNF91
CD19 PNOC
CD19 NOS1
CD19 KIAA0195
CD19 GNB1
CD19 LY9
CD19 NCAPD3
CD19 USP11
CD19 SERPINB1
CD19 LMNA
CD19 LOC91316
CD19 PDXDC1
CD19 TNFRSF1A
CD19 POP1
CD19 ATP6V0A1
CD19 SGSH
CD19 TUB
CD19 SLAMF1
PRODH2 RPS9
PRODH2 COMT
ACP1 TBXAS1
ACP2 CSTF3
ACP2 DDT
ACP2 USP11
ACP2 TP53BP1
ACP2 C2
RBM6 TMEM131
RBM6 HMGN2
RBM6 SYMPK
RBM6 AGER
RBM6 PUM1
RBM6 KIAA0101
RBM6 CAD
RBM6 PDHX
RBM6 NCOA6
RBM6 MAPK1IP1L
RBM6 ZNF146
RBM6 U2AF1
RBM6 FAM175B
RBM6 AP2M1
RBM6 C11orf58
RBM6 HNRNPM
RBM6 B4GALT1
RBM6 ANKRD46
RBM6 NASP
RBM6 KIAA0226
RBM6 MCM3
RBM6 ALDH7A1
RBM6 IVD
RBM6 DDX21
RBM6 ZNF638
RBM6 ATP5J
RBM6 CALML3
RBM6 UBE2N
RBM6 RBBP5
RBM6 SFRS11
RBM6 PPP2R5E
RBM6 PPID
RBM6 PPIA
GLA AVPR1B
GLA PRKAG1
GLA N4BP2L2
GLA GCM1
GLA CD180
GLA RBM15B
GLA SLC30A3
GLA MVK
GLA MPP3
GLA TTYH2
GLA TAGLN2
GLA CDH5
GLA AQP2
GLA CENPI
GLA SAFB
GLA CPE
GLA GRM4
GLA PRF1
GLA SMARCD1
GLA EDEM1
GLA CSNK2A2
GLA CSNK2A1
GLA GH2
GLA CXCL9
GLA INPP5J
GLA SLC2A4
GLA UBC
GLA ZNF37A
GLA PAK1
GLA CCL2
GLA EMD
GLA MMP16
GLA SPRR1A
GLA MAPKAPK2
GLA MADD
GLA APOB
GLA TNXB
GLA IFNA21
GLA SLC35A2
GLA B4GALT1
GLA RNF113A
GLA TOP2B
GLA ODF1
GLA BNIP1
GLA IVD
GLA GJA4
GLA TAF1
GLA SDC4
GLA PDE6B
GLA CRYBB1
GLA ATP6V0A1
GLA STK38
GLA SRRD
GLA PI4KB
GLA CLOCK
GLA KRT1
GLA FABP3
GLA CDSN
GLA NSMAF
GLA NCAM1
GLA SH3GL3
GLA FLT1
GLA SLC10A2
GLA SGCD
GLA KRT86
GLA KDR
GLA NFIC
GLA HMGA2
GLA GNB3
GLA KIAA0226
GLA HTATSF1
GLA SERPINF2
GLA CD8B
GLA ACOX2
GLA SECISBP2L
GLA HLA-DOB
GLA MME
GLA SLAMF1
GLA MYLPF
GLA PPP2R1B
GLA NCKAP1L
GLA SLC5A5
GLA BBC3
GLA SPTBN1
GLA DNASE1
GLA CFDP1
GLA PTGIS
GLA CASC3
GLA AR
GLA IL32
GLA CYP2A6
GLA NAGA
GLA BBS9
GLA CASP2
GLA E2F1
GLA KLRK1
GLA FOLR1
GLA CYP2C19
GLA FUT2
GLA CHRNE
GLA ATP6V1C1
GLA HLA-DQA1
GLA M6PR
RAP1A SPCS2
RAP1A LIMK2
RAP1A PLK3
RAP1A IGHA1
RAP1A PABPC4
RAP1A SDCBP
RAP1A EZH1
RAP1A CCNG2
RAP1A SFRS11
RAP1A ADSL
RAP1A RBBP4
RAP1A ACADM
RAP1A TMED10
RAP1A SET
RAP1A HMGN1
RAP1A MAPK3
RAP1A HNRNPK
RAP1A HNRNPM
RAP1A DYRK1A
RAP1A PXN
RAP1A TOP2B
RAP1A RANBP2
RAP1A MAPK1IP1L
RAP1A HK3
RAP1A COMT
RAP1A UBXN4
RAP1A DUT
RAP1A TAF7
RAP1A MARCKS
RAP1A TAF4
RAP1A MAPRE1
RAP1A RBBP7
RAP1A IER2
RAP1A RBMX
RAP1A NUP153
RAP1A KEAP1
RAP1A RNF103
RAP1A TOP2A
RAP1A GBF1
RAP1A IL8
PPP1R8 ACADM
PPP1R8 YES1
PPP1R8 SET
PPP1R8 PSEN2
PPP1R8 FAM175B
PPP1R8 BCLAF1
PPP1R8 YWHAH
PPP1R8 HNRNPA2B1
PPP1R8 SUZ12
PPP1R8 FSHR
PPP1R8 SRD5A1
PPP1R8 RBM39
PPP1R8 RANBP2
PPP1R8 ABO
PPP1R8 EIF1AP1
PPP1R8 CHMP1A
PPP1R8 CSNK2A2
PPP1R8 CLP1
PPP1R8 MAPRE1
PPP1R8 NCL
PPP1R8 SFRS11
PPP1R8 PDE6H
PPP1R8 CKAP5
RHOC IFITM1
RHOC SDF2
RHOC HLA-C
RHOC CTSA
EPAG EIF3F
LHFPL2 PCOLCE
LHFPL2 COL11A1
NCOA2 DOC2B
NCOA2 GH2
NCOA2 AQP1
NCOA2 EIF4G1
NCOA2 ST8SIA4
NCOA2 CD68
NCOA2 FES
NCOA2 KDR
ENPEP DDX21
ENPEP ZNF143
ENPEP LIG1
ENPEP PPP2R5E
ENPEP MYO5A
ENPEP NCAM1
CAPG ITSN1
CAPG PRM2
CAPG NTN3
CAPG SLAMF1
NCOA6 AOC2
NCOA6 ACTG1
NCOA6 DDX18
NCOA6 PPID
NCOA6 OGDH
NCOA6 ZNF146
NCOA6 ARHGEF7
NCOA6 BCLAF1
NCOA6 MARCKS
NCOA6 DYRK1A
NCOA6 MAPRE1
NCOA6 HNRNPA2B1
NCOA6 SAFB
NCOA6 ATP2B1
NCOA6 AFAP1
NCOA6 MST1R
NCOA6 CPB2
NCOA6 UBC
NCOA6 HMGN3
NCOA6 HMGN1
NCOA6 METAP1
NCOA6 ADORA3
NCOA6 SLC7A5
NCOA6 PUM1
NCOA6 ACADM
NCOA6 MADD
NCOA6 FAM175B
NCOA6 NARS
NCOA6 PIK3R4
NCOA6 UBXN4
NCOA6 ANGPT1
NCOA6 MAPK1IP1L
NCOA6 IGL@
NCOA6 PARP1
NCOA6 GLRB
NCOA6 PPP1R11
NCOA6 EIF4H
NCOA6 MIA3
NCOA6 PWP1
NCOA6 EIF1AP1
NCOA6 TUBGCP3
NCOA6 UBE2N
NCOA6 GNAZ
NCOA6 NUP153
NCOA6 BAT3
NCOA6 PPP2R5E
NCOA6 PHF3
NCOA6 PPP2R5C
NCOA6 TMEM131
NCOA6 RAD23B
NCOA6 CLOCK
NCOA6 CIRBP
NCOA6 ATP5J
NCOA6 CTNND1
NCOA6 KIAA0101
NCOA6 AP2M1
NCOA6 HLA-C
NCOA6 HNRNPK
NCOA6 HNRNPM
NCOA6 SRD5A1
NCOA6 MORF4L2
NCOA6 RANBP2
NCOA6 TAF7
NCOA6 COMT
NCOA6 ARL6IP1
NCOA6 KIAA0226
NCOA6 ALDH9A1
NCOA6 HTATSF1
NCOA6 ALDH7A1
NCOA6 EZH1
NCOA6 ZNF638
NCOA6 KEAP1
NCOA6 SSTR3
NCOA6 SMN2
NCOA6 POLA2
NCOA6 COX5B
NCOA6 PSMD2
NCOA6 CTNNB1
NCOA6 INSR
NCOA6 RBMX
NCOA6 RB1CC1
NCOA6 YES1
NCOA6 TMEM41B
NCOA6 RB1
NCOA6 LOC728849
NCOA6 PXN
NCOA6 SUZ12
NCOA6 TRA2B
NCOA6 BAT1
NCOA6 CNP
NCOA6 KIAA0240
NCOA6 BMI1
NCOA6 SRRD
NCOA6 TRIP12
NCOA6 DDX21
NCOA6 ARMCX6
NCOA6 RPA2
NCOA6 NCL
NCOA6 SFRS11
NCOA6 UFD1L
NCOA6 CKAP5
NCOA4 HUWE1
NCOA4 MEN1
NCOA4 SF1
NCOA4 HSF2
NCOA4 PI4KB
NCOA4 PEBP1
NCOA4 LOC100133166
NCOA4 BCLAF1
NCOA4 PMS2L5
NCOA4 CAPN2
NCOA4 PHC2
NCOA4 MAPRE2
NCOA4 ANKRD46
NCOA4 B4GALT1
NCOA4 ATP2B1
NCOA4 CSNK2A1
NCOA4 PTTG1IP
NCOA4 SNAP25
NCOA4 SLC2A1
NCOA4 DDX5
NCOA4 KLC1
NCOA4 GFPT1
NCOA4 CTCF
NCOA4 HMGN3
NCOA4 HMGN2
NCOA4 HMGN1
NCOA4 MED24
NCOA4 DHX38
NCOA4 PUM1
NCOA4 UBE2L3
NCOA4 MATR3
NCOA4 XRCC5
NCOA4 AP2B1
NCOA4 SLC9A6
NCOA4 NARS
NCOA4 TMEM187
NCOA4 UBXN4
NCOA4 MYT1
NCOA4 GTF2I
NCOA4 NPEPPS
NCOA4 MAPK1IP1L
NCOA4 PPP1R11
NCOA4 PWP1
NCOA4 NASP
NCOA4 SLC25A46
NCOA4 IRF9
NCOA4 TNFAIP1
NCOA4 NUP153
NCOA4 BAT3
NCOA4 BAT1
NCOA4 SRRD
NCOA4 EIF4A3
NCOA4 PKM2
NCOA4 CIRBP
NCOA4 ZNF32
NCOA4 CTNND1
NCOA4 RPL41
NCOA4 RNF113A
NCOA4 SKP1
NCOA4 PSEN1
NCOA4 CDC37
NCOA4 AP2M1
NCOA4 HNRNPM
NCOA4 S100A5
NCOA4 HNRNPD
NCOA4 HNRNPF
NCOA4 ATP6V0C
NCOA4 ATP6V1A
NCOA4 RAB1A
NCOA4 QDPR
NCOA4 GNB1
NCOA4 HTATSF1
NCOA4 SALL2
NCOA4 CHMP1A
NCOA4 ZNF638
NCOA4 UBE2N
NCOA4 ATP6V1E1
NCOA4 PRKACB
NCOA4 ZNF133
NCOA4 ZNF134
NCOA4 ATP5F1
NCOA4 RBM4
NCOA4 CLTC
NCOA4 SPCS2
NCOA4 ATP5O
NCOA4 EPS8
NCOA4 RGL2
NCOA4 CNP
NCOA4 MDC1
NCOA4 KIAA0240
NCOA4 BMI1
NCOA4 CASC3
NCOA4 SNRPN
NCOA4 PPP2R5E
NCOA4 ARMCX6
NCOA4 AZIN1
NCOA4 EZR
NCOA4 RPA2
NCOA4 ZNF91
NCOA4 M6PR
NCOA4 ALDH9A1
NR2F6 ETS2
NR2F6 RGL2
NR2F6 ADRA2A
NR2F6 MAP3K10
NR2F6 TNFSF9
CLCN6 AVPR1B
CLCN6 ACTG1
CLCN6 PI4KA
CLCN6 PRKAG1
CLCN6 SDC4
CLCN6 CUGBP2
CLCN6 PCSK6
CLCN6 GHRHR
CLCN6 VHL
CLCN6 MAP2K5
CLCN6 GABRA1
CLCN6 LOC728849
CLCN6 SLC30A3
CLCN6 MADD
CLCN6 SRP54
CLCN6 ZNF148
CLCN6 BCLAF1
CLCN6 ACADM
CLCN6 YWHAH
CLCN6 PXN
CLCN6 DYRK1A
CLCN6 ATP6V0D1
CLCN6 SNRNP70
CLCN6 LMAN1
CLCN6 MT1A
CLCN6 KIAA0232
CLCN6 RALGDS
CLCN6 TSC22D1
CLCN6 ERCC4
CLCN6 PPP1R11
CLCN6 GPR162
CLCN6 POU5F1
CLCN6 CYP2A6
CLCN6 HTATSF1
CLCN6 SRRD
CLCN6 CHMP1A
CLCN6 TAF7
CLCN6 DAZAP2
CLCN6 GJA5
CLCN6 CHRND
CLCN6 VCAN
CLCN6 GSTZ1
CLCN6 RNF103
CLCN6 SFRS11
CLCN6 ATF7
CLCN6 ZNF133
CLCN6 PAK1
NR2F2 TSN
NR2F2 LRPPRC
NR2F2 FXR1
NR2F2 NCL
NR2F2 ABI2
NR2F2 EIF4E
NR2F2 AGFG1
ACAT1 HPRT1
ACAT1 LAMC1
ACAT1 COX7C
ACAT1 IL15
PLA2G5 CTNND2
KIAA0146 SDCBP
EEF1A1 RPL37A
EEF1A1 RPS17
EEF1A1 SLC6A6
EEF1A1 RCAN1
EEF1A1 ATP6AP1
EEF1A1 RPS19
EEF1A1 SPTB
EEF1A1 NFATC3
EEF1A1 ARHGAP5
EEF1A1 YY1
EEF1A1 CCNG2
EEF1A1 RPS16
EEF1A1 PECAM1
EEF1A1 BMS1
EEF1A1 KIAA0114
EEF1A1 TUBA1A
EEF1A1 NAPG
EEF1A1 RPL13A
EEF1A1 TNFRSF9
EEF1A1 DYRK1A
EEF1A1 RPL27A
EEF1A1 HAS2
EEF1A1 YWHAE
EEF1A1 WNT2B
EEF1A1 MAT2A
EEF1A1 HK3
EEF1A1 COMT
EEF1A1 RPS28
EEF1A1 RPL11
EEF1A1 GYPB
EEF1A1 RPL18
EEF1A1 KCNMB1
EEF1A1 SQSTM1
EEF1A1 LOC91316
EEF1A1 PTPRS
EEF1A1 GNAS
EEF1A1 PHB
EEF1A1 APOBEC3B
EEF1A1 SSTR3
EEF1A1 RPS3A
EEF1A1 TUB
DDB2 DPF2
DDB2 TIMP2
DDB2 NME3
DDB2 LY9
DDB2 CHN2
DDB2 SUPT4H1
DDB2 GPX4
DDB1 AVPR1B
DDB1 PI4KB
DDB1 CLOCK
DDB1 GCLC
DDB1 MEN1
DDB1 SF1
DDB1 DDOST
DDB1 UPF1
DDB1 RRAGB
DDB1 ATP5B
DDB1 PSG11
DDB1 OGDH
DDB1 CTNND2
DDB1 TNFAIP1
DDB1 TMEM106A
DDB1 SRP14
DDB1 KRT86
DDB1 AP2M1
DDB1 FANCC
DDB1 GOLGB1
DDB1 THRSP
DDB1 PGK1
DDB1 TBXA2R
DDB1 KIAA0247
DDB1 CNP
DDB1 TNK2
DDB1 EFEMP2
DDB1 GNB1
DDB1 CASC3
DDB1 EIF4H
DDB1 HTATSF1
DDB1 NAGA
DDB1 TMED10P
DDB1 BNIP1
DDB1 CSNK2A1
DDB1 SQSTM1
DDB1 ARMCX6
DDB1 PSMD8
DDB1 UFD1L
DDB1 RABGGTB
DDB1 SUPT4H1
DDB1 RUNX1
DDB1 ATP6V1E1
DDB1 CTCF
DDB1 UBC
DDB1 ATP5F1
DDB1 HLA-DQA1
DDB1 CKAP4
DDB1 M6PR
RIMS3 DECR1
PEX1 GFPT1
PEX1 GLUD1
RIF1 IGF1R
RIF1 LRPPRC
RIF1 CTSD
RIF1 ANKRD36B
RIF1 NPPB
CTF1 AVPR1B
CTF1 MORC3
CTF1 CDH15
CTF1 ACTG1
CTF1 HMGN1
CTF1 NOTCH3
CTF1 USP7
CTF1 VHL
CTF1 INSR
CTF1 MAP2K5
CTF1 CD8B
CTF1 LOC728849
CTF1 OGDH
CTF1 TRIP13
CTF1 COL11A2
CTF1 ZNF148
CTF1 ATP2B2
CTF1 TMEM41B
CTF1 SLC35A1
CTF1 FHL1
CTF1 NR5A1
CTF1 GRM4
CTF1 SNRNP70
CTF1 TOP2B
CTF1 REG1A
CTF1 TNK2
CTF1 STAG1
CTF1 SAFB
CTF1 RTN1
CTF1 DYRK1A
CTF1 TP53BP1
CTF1 TPR
CTF1 HTATSF1
CTF1 MVK
CTF1 GDI1
CTF1 BBS9
CTF1 NFIB
CTF1 DAZAP2
CTF1 ACOX2
CTF1 MST1R
CTF1 RBMX
CTF1 CXorf40B
CTF1 LOC729602
CTF1 PRDM2
CTF1 UBC
CTF1 RNF144A
CTF1 RB1CC1
IL1RN ODF1
IL1RN TULP1
IL1RN NCAM1
IL1RN CPB1
AUH KCNA5
AUH RAB5A
AUH PI4KB
MECP2 SPCS2
MECP2 CRHBP
ZNF80 POU2F2
KDSR ATP2B2
KDSR ETV5
KDSR TUBA1A
KDSR NR2C1
KDSR PSIP1
MCAM MMP14
MCAM PKM2
MCAM CGB
MCAM COX5A
MCAM RAB4A
MCAM KRT2
MCAM FBLN1
MCAM IQGAP1
MCAM RPS9
MCAM PECAM1
MCAM CNP
MCAM PDE1C
MCAM FAS
MCAM MYH9
MCAM PKLR
MCAM GATA3
MCAM KRT6B
MCAM GP9
MCAM DUSP7
MCAM MT1G
MCAM DUSP2
MCAM RPL36A
MCAM ELN
MCAM NRGN
MCAM ENPP2
MCAM CHRM1
MCAM CHERP
MCAM CPSF1
MCAM GYPA
MCAM CYP4A11
MCAM USPL1
MCAM MTHFD2
MCAM AK1
MCAM PPY
MCAM BST1
MCAM SULT2B1
MCAM TCF19
SS18 CYB5R3
SS18 HMGN2
SS18 TRAM1
SS18 NFATC3
SS18 PKP1
SS18 ACADM
SS18 ACTG1
SS18 CCT8
SS18 ZNF146
SS18 HNRNPU
SS18 METAP1
SS18 KDM4A
SS18 HNRNPK
SS18 SUZ12
SS18 DYRK1A
SS18 MTMR3
SS18 MAPK1IP1L
SS18 MAT2A
SS18 SHC3
SS18 HK3
SS18 PDIA6
SS18 SFPQ
SS18 MCFD2
SS18 FAM53B
SS18 BRPF1
SS18 TAF7
SS18 DDX21
SS18 MAPRE1
SS18 CCNG2
SS18 IER2
SS18 RBMX
SS18 RABGGTB
SS18 CXorf40B
SS18 CFDP1
SS18 PPP2R5E
SS18 CKAP5
LDLR MFAP1
LDLR NFKBIL1
GUCY1B3 MAP2
GUCY1B3 DNM1L
GUCY1B3 CDK2
GUCY1B3 PRKACB
PTPRZ1 AQP6
PTPRZ1 PTPRN
PTPRZ1 PDE4B
PTPRZ1 KIAA0513
TSPY3 SPCS2
TSPY3 METAP1
TSPY3 UNG
TSPY3 SCP2
TSPY3 CYCS
TSPY3 USP7
TSPY3 HNRNPH2
TSPY3 MAPK3
TSPY3 DYRK1A
TSPY3 ANGPT1
TSPY3 MAPRE1
TSPY3 DPM1
TSPY3 ACVR2B
TSPY3 NR5A1
TSPY3 SHC3
TSPY3 HK3
TSPY3 ENO1
TSPY3 LAMP2
TSPY3 NAGA
TSPY3 HADH
TSPY3 ESR2
TSPY3 CNN3
TSPY3 RBBP7
TSPY3 DRD3
TSPY3 HNRNPK
TSPY3 PPP2R5E
TSPY3 DECR1
TSPY3 GFPT1
RAB30 FARSA
CYP2C9 HSPA13
CAPZA2 RAD23B
CAPZA2 ERCC3
CAPZA2 AGER
CAPZA2 SON
CAPZA2 RBM15B
CAPZA2 CBX1
CAPZA2 SET
CAPZA2 WASF3
CAPZA2 TUBA1A
CAPZA2 YWHAQ
CAPZA2 TATDN2
CAPZA2 MTMR6
CAPZA2 KIAA0232
CAPZA2 PRPSAP1
CAPZA2 GNB1
CAPZA2 CREB1
CAPZA2 MLLT11
CAPZA2 USP14
CAPZA2 CNN3
CAPZA2 CSTF3
CAPZA2 COPB1
CAPZA2 EWSR1
IL2RB CNR2
IL2RB TRBC1
IL2RB CENPI
IL2RB ITSN2
IL2RB LYZ
IL2RB CCR1
IL2RB LMAN1
IL2RB TTYH2
IL2RB UCP1
IL2RB DUSP3
ZNF638 TMEM41B
ZNF638 ACTG1
ZNF638 SALL2
ZNF638 CPE
ZNF638 MARCH6
ZNF638 RBM15B
ZNF638 COL11A1
ZNF638 PPP1R7
ZNF638 ZNF146
ZNF638 CLOCK
ZNF638 MARCKS
ZNF638 MANF
ZNF638 PRIM2
ZNF638 DYRK1A
ZNF638 CDH2
ZNF638 MAPRE1
ZNF638 HNRNPA2B1
ZNF638 ARHGEF12
ZNF638 TSC22D1
ZNF638 GUSB
ZNF638 NFIL3
ZNF638 SAFB
ZNF638 B4GALT1
ZNF638 TSPAN7
ZNF638 SERPINB2
ZNF638 PAFAH1B1
ZNF638 CSNK2A2
ZNF638 AFAP1
ZNF638 SNAP25
ZNF638 CFDP1
ZNF638 SLC2A1
ZNF638 N4BP2L2
ZNF638 GHRHR
ZNF638 HMGN3
ZNF638 FUBP1
ZNF638 PUM1
ZNF638 RTN1
ZNF638 ACADM
ZNF638 GTF2E1
ZNF638 MADD
ZNF638 USP7
ZNF638 SLC9A6
ZNF638 FAM175B
ZNF638 SLC23A2
ZNF638 SLC35A1
ZNF638 UBXN4
ZNF638 TOP2B
ZNF638 SMC1A
ZNF638 MAPK1IP1L
ZNF638 UBC
ZNF638 IGL@
ZNF638 MLLT11
ZNF638 PPP1R11
ZNF638 ZNF142
ZNF638 EIF4H
ZNF638 CKAP5
ZNF638 GDI1
ZNF638 EIF1AP1
ZNF638 PSIP1
ZNF638 UBE2N
ZNF638 IRF9
ZNF638 TNFAIP1
ZNF638 TAF9
ZNF638 NUP153
ZNF638 HNRNPK
ZNF638 PHF3
ZNF638 CREBBP
ZNF638 PPP2R5C
ZNF638 TMEM131
ZNF638 YY1
ZNF638 CIRBP
ZNF638 BCLAF1
ZNF638 TAF11
ZNF638 TRPC1
ZNF638 POLB
ZNF638 HNRNPH2
ZNF638 MYCL1
ZNF638 SET
ZNF638 HMGN1
ZNF638 SKP1
ZNF638 HPRT1
ZNF638 KRT83
ZNF638 HNRNPU
ZNF638 AP2M1
ZNF638 FHL1
ZNF638 MAPK6
ZNF638 HNRNPM
ZNF638 SRD5A1
ZNF638 SNRNP70
ZNF638 ATP6V0C
ZNF638 PSMD6
ZNF638 TTYH2
ZNF638 POU5F1
ZNF638 KIAA0226
ZNF638 LAMP2
ZNF638 HTATSF1
ZNF638 ALDH7A1
ZNF638 CHMP1A
ZNF638 MVK
ZNF638 DUT
ZNF638 HNRNPC
ZNF638 SNRK
ZNF638 IRS1
ZNF638 SECISBP2L
ZNF638 CNTN1
ZNF638 TUBGCP3
ZNF638 CDK9
ZNF638 MORC3
ZNF638 SPCS2
ZNF638 LIMK2
ZNF638 ERCC3
ZNF638 CYCS
ZNF638 PSMD2
ZNF638 CTNNB1
ZNF638 MPRIP
ZNF638 PRSS3
ZNF638 KIAA0430
ZNF638 RB1CC1
ZNF638 LOC728849
ZNF638 SEC31A
ZNF638 SRP54
ZNF638 RBM39
ZNF638 PXN
ZNF638 SUZ12
ZNF638 HK3
ZNF638 TRA2B
ZNF638 YWHAE
ZNF638 RRAGA
ZNF638 CNP
ZNF638 SRRD
ZNF638 NR4A1
ZNF638 KIAA0240
ZNF638 BMI1
ZNF638 ALDH6A1
ZNF638 TP53BP1
ZNF638 CENPA
ZNF638 PPP2R5E
ZNF638 TRIP12
ZNF638 FERMT2
ZNF638 DAZAP2
ZNF638 E2F3
ZNF638 CXorf40B
ZNF638 ZNF91
ZNF638 SFRS11
ZNF638 PPP3CA
ZNF638 EIF4A2
ZNF638 UFD1L
ZNF638 ALDH9A1
RAB33A PDLIM4
RAB33A ABI2
RAB33A ARHGEF7
RAB33A SDC4
RAB33A TRPC1
RAB33A PSMD2
RAB33A INSR
RAB33A PUM1
RAB33A MGAT5
RAB33A ADCYAP1
RAB33A RNF144A
RAB33A GRM4
RAB33A MATN3
RAB33A TUBGCP3
SCARF1 GRAP
IL2RG CCT8
IL2RG FAM65B
IL2RG CRKL
IL2RG NEFL
IL2RG TUBB
IL2RG EIF3F
IL2RG RAE1
IL2RG NF1
IL2RG SNRPB
IL2RG CA6
IL2RG ADRA2A
IL2RG KIFC1
SLC17A4 RNH1
SLC17A4 KIAA0196
LMO1 POLB
AK1 HSF2
AK1 ADD1
AK1 MMP19
AK1 KRT2
AK1 TNNC1
AK1 ABL1
AK1 SH3GL3
AK1 MPP3
AK1 B4GALT1
AK1 MDC1
AK1 CREB3
AK1 CASC3
AK1 BAT1
AK1 PCDHGC3
AK1 SALL2
AK1 SERPINB2
AK1 SLC2A1
AK1 MGAT3
AK1 KLC1
AK1 FUCA1
LMO4 KCNMB1
LMO4 HDAC2
LMO4 BMS1
LMO4 POU2F2
LMO4 CDK2
LMO4 TLR1
LMO4 HNRNPA2B1
LMO4 EIF3A
LMO4 LAMC1
LMO4 PAFAH1B1
LMO4 PHF3
TBCB PARK7
TBCB NARS
TBCB STAT5A
TBCB PSMC1
TBCB RPL41
SLC17A2 EFNB3
SLC17A2 HLA-C
SLC17A2 TPD52L1
SLC17A2 KRT1
SLC17A2 MAP2K5
SLC17A2 UROD
SLC17A2 FLT1
SLC17A2 ASMT
SLC17A2 KCNMA1
SLC17A2 PRKAG1
SLC17A2 RBM10
SLC17A2 PXN
SLC17A2 TTYH2
SLC17A2 KRT20
SLC17A2 CHRM5
SLC17A2 IGL@
SLC17A2 TCEAL1
SLC17A2 EDEM1
SLC17A2 MVK
SLC17A2 LOC91316
SLC17A2 INPP5J
SLC17A2 NOTCH3
SLC17A2 SSTR3
SLC17A2 CRHR1
APOBEC3B BATF
APOBEC3B RPS19
APOBEC3B CPZ
APOBEC3B STXBP2
APOBEC3B DPEP1
APOBEC3B RPS9
APOBEC3B NEFL
APOBEC3B UBE3A
APOBEC3B CDKL1
APOBEC3B CCT4
APOBEC3B FASTK
APOBEC3B PPY
APOBEC3B HNRNPD
APOBEC3B PLEC1
APOBEC3B CARS
APOBEC3B CYP2A6
APOBEC3B KIAA0040
APOBEC3B TSPO
APOBEC3B POU1F1
APOBEC3B GNAS
APOBEC3B ARG1
APOBEC3B RAPSN
APOBEC3B POU2F2
ME2 MMP14
ME2 IGFBP6
ME2 HNRNPA3P1
C3orf45 MANF
C3orf45 CTAGE5
C3orf45 SEC24C
C3orf45 EIF4E
HSPE1 RBM3
HSPE1 ATP5J
HSPE1 RPS9
HSPE1 ZNF146
HSPE1 HNRNPK
HSPE1 EPRS
HSPE1 ATP5G3
HSPE1 PDIA6
HSPE1 ENO1
HSPE1 SNRPB
HSPE1 SNRPF
HSPE1 SNRPE
HSPE1 LLGL2
HSPE1 MYL7
HSPE1 H2AFZ
HSPE1 SFN
HSPE1 NCL
HSPE1 COX7C
MME FLT1
MME GHRHR
MME PRSS1
MME CRYGB
MME ACADM
MME FECH
MME POFUT1
MME MADD
MME DRP2
MME CRYGD
MME FAM175B
MME LIMK2
MME PXN
MME ZWINTAS
MME HCG8
MME NPAT
MME CHRM5
MME CYP2A6
MME DUT
MME TAGLN2
MME CSNK2A1
MME BBS9
MME TMED10
MME KLRK1
MME ALDH6A1
MME CSTF3
MME CYP2C19
MME WWOX
SARS WASF3
SARS GNB1
SARS SLC9A6
SARS MLLT11
SARS AMFR
SARS ATP5B
SARS ABCA3
EBI3 AQP3
EBI3 PNMT
EBI3 ITIH4
EBI3 PDE6B
EBI3 HTT
EBI3 MYLPF
EBI3 IL9
EBI3 GRM1
EBI3 SLC30A3
EBI3 PXN
NCKAP1L AVPR1B
NCKAP1L PRKAG1
NCKAP1L MEN1
NCKAP1L ARAF
NCKAP1L GCM1
NCKAP1L MPP3
NCKAP1L FGR
NCKAP1L AQP2
NCKAP1L NFIC
NCKAP1L ARHGEF16
NCKAP1L GRM4
NCKAP1L EDEM1
NCKAP1L ZNF174
NCKAP1L INPP5J
NCKAP1L ZNF177
NCKAP1L CXCL9
NCKAP1L MVK
NCKAP1L ZNF37A
NCKAP1L TNFRSF14
NCKAP1L SPRR1A
NCKAP1L MADD
NCKAP1L ASMT
NCKAP1L B4GALT1
NCKAP1L GCKR
NCKAP1L PPP1R10
NCKAP1L BLVRB
NCKAP1L PTPN1
NCKAP1L SPRR2A
NCKAP1L BNIP1
NCKAP1L CES2
NCKAP1L ATP6V0A1
NCKAP1L PI4KA
NCKAP1L CLOCK
NCKAP1L KRT1
NCKAP1L FABP3
NCKAP1L CDSN
NCKAP1L GABRA1
NCKAP1L FLT1
NCKAP1L TBXA2R
NCKAP1L HTATSF1
NCKAP1L SERPINF2
NCKAP1L LTK
NCKAP1L CD8B
NCKAP1L C4orf8
NCKAP1L ACOX2
NCKAP1L SECISBP2L
NCKAP1L PSMD7
NCKAP1L BTN2A2
NCKAP1L LOC728849
NCKAP1L KRT33B
NCKAP1L NUP188
NCKAP1L DVL3
NCKAP1L UCN
NCKAP1L ZNF91
NCKAP1L COPA
NCKAP1L TMEM106A
NCKAP1L AR
NCKAP1L SRRD
NCKAP1L BBS9
NCKAP1L SQSTM1
NCKAP1L CASP2
NCKAP1L FUT2
NCKAP1L CHRND
NCKAP1L HLA-DQA1
NCKAP1L M6PR
MYF6 LMNB2
MYF6 GRM1
AVP TGFB3
AVP LPAL2
AVP LOC201229
AVP TYMS
AVP HIST2H2BE
AVP UCP1
AVP CDH1
AVP IL1A
AVP FGF4
BAD PPP2R1A
BAD STMN1
BAD KRT32
BAD N4BP2L2
BAD ATP5B
BAD SH3GL3
BAD APOB
BAD CNP
BAD MPP2
BAD FASTK
BAD AQP2
BAD AQP3
BAD SNRPN
BAD HOXB13
BAD RABGGTA
KRTAP1-3 IL4
KRTAP1-3 NCAM1
KRTAP1-3 FABP1
EPS8 PKM2
EPS8 GNB1
EPS8 USP5
EPS8 FKBP5
EPS8 CLTC
EPS8 ATP5B
EPS8 SEPT7
EPS8 UGP2
EPS8 WASF3
EPS8 NFE2L1
EPS8 RGL2
EPS8 CETN2
EPS8 DUSP5
EPS8 ATP6V1B2
EPS8 NPEPPS
EPS8 ISCU
EPS8 ATP6V0C
EPS8 SEPW1
EPS8 KIAA0240
EPS8 KIAA0247
EPS8 NOMO1
EPS8 DSTN
EPS8 SNRPN
EPS8 DPH1
EPS8 BAT3
MSR1 TNXB
CETP SNAP25
CETP TP53
CETP TAF1
CETP IRS1
CETP RSC1A1
CETP GYPA
CETP MTMR6
CETP PTPRH
GIPR BATF
GIPR RASL10A
GIPR IFI27
GIPR ZFHX3
GIPR PROL1
GIPR STXBP2
GIPR FBLN1
GIPR GAD1
GIPR CEBPE
GIPR CYP2F1
GIPR TWIST1
GIPR KRT85
GIPR TH
GIPR EDN2
GIPR NRGN
GIPR CARS
GIPR PRKCG
GIPR RPS15A
GIPR LLGL2
GIPR hCG_2024410
GIPR AP3S2
GIPR LLGL1
GIPR INPP5K
GIPR IL4
GIPR GPLD1
GIPR MYBPC2
GIPR FLNC
GIPR SLAMF1
LARS2 CR2
LARS2 MDM4
LARS2 WWP1
EIF2S1 PECAM1
EIF2S1 PDGFRA
EIF2S1 ANKRD46
EIF2S1 PSIP1
EIF2S1 UBE2N
EIF2S1 CIRBP
EIF2S1 SAFB
EIF2S1 C1QB
EIF2S1 CXorf40B
EIF2S1 IK
EIF2S1 SLC23A2
EIF2S1 SRRD
EIF2S1 MVK
EIF2S1 RRAGA
EIF2S1 TRA2B
EIF2S1 PUM1
EIF2S2 SAT1
EIF2S2 SPCS2
EIF2S2 PSMD7
EIF2S2 SLC7A5
EIF2S2 PUM1
EIF2S2 ACADM
EIF2S2 SEC31A
EIF2S2 AP2M1
EIF2S2 HNRNPK
EIF2S2 IQGAP2
EIF2S2 SUZ12
EIF2S2 YWHAB
EIF2S2 TRA2B
EIF2S2 IARS
EIF2S2 RPS23
EIF2S2 CNP
EIF2S2 PPP1R11
EIF2S2 EIF4H
EIF2S2 HTATSF1
EIF2S2 DDX21
EIF2S2 RBBP7
EIF2S2 TRAM1
EIF2S2 SFRS11
EIF2S2 UBC
EIF2S2 PPID
HERPUD1 AOC2
HERPUD1 CPE
HERPUD1 RBM15B
HERPUD1 SLC30A3
HERPUD1 PEBP1
HERPUD1 LOC100133166
HERPUD1 DHRS2
HERPUD1 DGCR6
HERPUD1 NAPG
HERPUD1 RNASE3
HERPUD1 TSC22D1
HERPUD1 SAFB
HERPUD1 UTP14C
HERPUD1 SERPINB2
HERPUD1 PDHB
HERPUD1 INPP5J
HERPUD1 CCL2
HERPUD1 TRIM32
HERPUD1 CLTC
HERPUD1 MADD
HERPUD1 BMS1
HERPUD1 FAM175B
HERPUD1 CEACAM4
HERPUD1 GRM4
HERPUD1 CHRM5
HERPUD1 CTLA4
HERPUD1 NR4A1
HERPUD1 BNIP1
HERPUD1 IVD
HERPUD1 TAF4
HERPUD1 TAF1
HERPUD1 SDC4
HERPUD1 BTN3A2
HERPUD1 GPER
HERPUD1 KIF14
HERPUD1 KRT2
HERPUD1 KRT1
HERPUD1 GABRA1
HERPUD1 FLT1
HERPUD1 PSEN1
HERPUD1 KIAA0226
HERPUD1 BCAM
HERPUD1 ALDH7A1
HERPUD1 LTK
HERPUD1 MVK
HERPUD1 ACOX2
HERPUD1 SSTR3
HERPUD1 ZNF134
HERPUD1 PSMD9
HERPUD1 PSMD7
HERPUD1 AFAP1
HERPUD1 NUP188
HERPUD1 PSME4
HERPUD1 KIAA0247
HERPUD1 ABO
HERPUD1 AR
HERPUD1 IL32
HERPUD1 NAGA
HERPUD1 MCFD2
HERPUD1 CASP2
HERPUD1 KLRK1
HERPUD1 SELE
HERPUD1 AARS
HERPUD1 C1D
HERPUD1 CFDP1
HERPUD1 CKAP5
TOB1 RNF4
TOB1 FECH
EIF4G1 EFNA1
PMPCA BIRC2
DDX11 ETV1
DDX11 MAP1A
DDX11 LST1
DDX11 AGER
DDX11 CPB1
DDX11 PAPPA
DDX11 CYP2C19
DDX11 PAK1
GJB1 S100A5
GJB1 NR1H4
GJB1 C11orf72
GJB1 PLCB4
GJB1 FABP1
ADRA2B ATP2B2
GJB2 TLN2
GJB2 TNNI1
CELP DGKQ
CELP IMPDH1
CELP PROL1
CELP MAPKAPK3
CELP SNX17
CELP STAT4
CELP CYP2F1
CELP TWIST1
CELP UBE3A
CELP KRT85
CELP SCNN1G
CELP FHL3
CELP CARS
CELP EFNA3
CELP NCAPD3
CELP ACHE
CELP PTGIR
CELP LOC91316
CELP CYP4A11
CELP TNFRSF1A
CELP WNT1
CELP MAPT
CELP PTPRN
DDX18 AVPR1B
DDX18 LRPPRC
DDX18 WWP1
DDX18 CPE
DDX18 SF1
DDX18 RB1
DDX18 OGDH
DDX18 ZNF142
DDX18 ARHGEF7
DDX18 BCLAF1
DDX18 FGR
DDX18 PMS2L5
DDX18 MARCKS
DDX18 DYRK1A
DDX18 MAPRE1
DDX18 ISCU
DDX18 RNASE4
DDX18 HERC1
DDX18 B4GALT1
DDX18 NR2C1
DDX18 CSNK2A2
DDX18 SNAP25
DDX18 SLC2A1
DDX18 RNF103
DDX18 ADCYAP1
DDX18 PUM2
DDX18 PUM1
DDX18 PSMD2
DDX18 SEPT7
DDX18 ACADM
DDX18 GTF2E1
DDX18 FAM175B
DDX18 UBXN4
DDX18 ANGPT1
DDX18 TOP2B
DDX18 PHKG1
DDX18 PGK1
DDX18 MAPK1IP1L
DDX18 DNTTIP2
DDX18 PPP1R11
DDX18 EIF4H
DDX18 BNIP1
DDX18 FERMT2
DDX18 EIF1AP1
DDX18 IRF9
DDX18 G6PD
DDX18 NUP153
DDX18 PRDM2
DDX18 SRRD
DDX18 PHF3
DDX18 CREBBP
DDX18 CLOCK
DDX18 HNRNPH1
DDX18 CDSN
DDX18 HMGN2
DDX18 PSEN1
DDX18 HNRNPU
DDX18 AP2M1
DDX18 RANBP2
DDX18 TAF7
DDX18 TRD@
DDX18 RAB1A
DDX18 COMT
DDX18 KIAA0226
DDX18 HTATSF1
DDX18 SALL2
DDX18 CHMP1A
DDX18 MVK
DDX18 NPAT
DDX18 PRM1
DDX18 RNF144A
DDX18 TUBGCP3
DDX18 ZNF134
DDX18 SMN2
DDX18 LIMK2
DDX18 USP7
DDX18 VHL
DDX18 SLC5A5
DDX18 RB1CC1
DDX18 YES1
DDX18 AVL9
DDX18 HCFC1
DDX18 NUP188
DDX18 YWHAH
DDX18 PXN
DDX18 TRA2B
DDX18 PRKCI
DDX18 RRAGA
DDX18 CNP
DDX18 MDC1
DDX18 ALDH6A1
DDX18 NAGA
DDX18 BBS9
DDX18 DAZAP2
DDX18 ABI2
DDX18 RBMX
DDX18 NCL
DDX18 ZNF91
DDX18 SFRS11
DDX18 CKAP5
HGFAC PSMB6
ST5 BCAP31
ST5 TIMP2
ST5 ALDOA
ST5 PSMB2
KLF4 GHRHR
KLF4 MAP4K2
KLF4 ASNA1
KLF4 RAB3A
KLF4 IFI27
KLF4 LTB
KLF4 SELPLG
KLF4 CORO1B
KLF4 ADRA2A
KLF4 PKP1
KLF4 DCTN1
KLF4 BMS1
KLF4 FAS
KLF4 TNFSF9
KLF4 ELF4
KLF4 FHL3
KLF4 DNASE1
KLF4 UGP2
KLF4 TTYH2
KLF4 DIO3
KLF4 EDN2
KLF4 NRGN
KLF4 CYP21A2
KLF4 GFRA2
KLF4 MCHR1
KLF4 PAPPA
KLF4 TRBV5-4
KLF4 POMC
KLF4 PWP2
KLF4 GATA3
KLF4 HOXB13
KLF4 CYP1A2
KLF4 ZC3H3
KLF4 CHRNG
KLF4 HLA-DOB
KLF4 CHRNE
KLF4 PTPRN
KLF4 ABCC2
RBL2 CR2
RBL2 SAFB
RBL2 TAF9
RBL2 CDK9
RBL2 HSP90AA1
RBL2 PAFAH1B1
RBL2 LOC728849
KLF1 OXT
KLF1 LRP2
KLF1 BATF
KLF1 CARS
FPR1 SFN
PSMC1 PPP2R1A
PSMC1 ATP6V1F
PSMC1 SF3B2
PSMC1 UPF1
PSMC1 FH
PSMC1 ATP5B
PSMC1 FAM50A
PSMC1 WASF3
PSMC1 HAGH
PSMC1 PSMC5
PSMC1 PGK1
PSMC1 SEC13
PSMC1 SNRPN
PSMC1 LAMP1
PSMC1 GPD1L
PSMC1 UBAP2L
PSMC1 ATP6V1E1
PSMC1 SLC35B1
PSMC1 GPX4
PSMC1 HSP90AA1
PSMC1 ATP5F1
ATP6V1B2 PI4KA
ATP6V1B2 MEN1
ATP6V1B2 UBE2L3
ATP6V1B2 UROD
ATP6V1B2 NOMO1
ATP6V1B2 GABRB3
ATP6V1B2 WASF3
ATP6V1B2 MYST3
ATP6V1B2 REEP5
ATP6V1B2 QDPR
ATP6V1B2 KIAA0247
ATP6V1B2 SNAP25
ATP6V1B2 UBE2N
ATP6V1B2 PURA
ATP6V1B2 ACLY
ATP6V1B2 BCL3
ATP6V1B2 ATP5F1
FCGRT DOC2B
FCGRT STAT3
FCGRT KIAA0195
FCGRT CNP
FCGRT GPER
FCGRT BST2
FCGRT PSMD2
FCGRT STAT5B
FCGRT FOXD1
FCGRT HTT
FCGRT HLA-DQB1
FCGRT APOC1
FCGRT BTN2A2
FCGRT LMNA
FCGRT FUCA1
FCGRT FGA
EFR3A NTF3
EFR3A PI4KB
EFR3A QDPR
EFR3A NFKBIA
EFR3A UBXN4
EFR3A PSMB2
EFR3A ARSA
PSMC5 PPP2R1A
PSMC5 PKM2
PSMC5 PSMD8
PSMC5 CHGB
PSMC5 SF3B2
PSMC5 MAP4
PSMC5 ATP5B
PSMC5 APLP1
PSMC5 ARL4D
PSMC5 ZMYND11
PSMC5 RGL2
PSMC5 PEA15
PSMC5 EFEMP2
PSMC5 GNB1
PSMC5 KIAA0226
PSMC5 MRPL49
PSMC5 PSMB2
TRA2B BPTF
TRA2B AOC2
TRA2B ACTG1
TRA2B ALDH7A1
TRA2B CPE
TRA2B OGDH
TRA2B ZNF146
TRA2B BCLAF1
TRA2B EIF3F
TRA2B MARCKS
TRA2B YES1
TRA2B DYRK1A
TRA2B CDH2
TRA2B SAFB
TRA2B B4GALT1
TRA2B ATP2B1
TRA2B VAT1
TRA2B PTGES3
TRA2B MST1R
TRA2B RBBP4
TRA2B DDX5
TRA2B HMGN2
TRA2B METAP1
TRA2B ADORA3
TRA2B FUBP1
TRA2B PABPC4
TRA2B GLUL
TRA2B PUM1
TRA2B TOMM20
TRA2B CLTC
TRA2B XRCC5
TRA2B ACADM
TRA2B CCT8
TRA2B BMS1
TRA2B FAM175B
TRA2B NARS
TRA2B UBXN2B
TRA2B UBXN4
TRA2B ANGPT1
TRA2B TOP2B
TRA2B MAPK1IP1L
TRA2B PARP1
TRA2B TMEM97
TRA2B PPP1R11
TRA2B SFPQ
TRA2B EIF4H
TRA2B PWP1
TRA2B GDI1
TRA2B NASP
TRA2B UBE2N
TRA2B MRPS27
TRA2B NUP153
TRA2B PFN2
TRA2B PPP2R5E
TRA2B PHF3
TRA2B TMEM131
TRA2B YY1
TRA2B KIF14
TRA2B CCNG2
TRA2B HNRNPU
TRA2B HNRNPM
TRA2B RANBP2
TRA2B TAF7
TRA2B RPS23
TRA2B COMT
TRA2B HTATSF1
TRA2B UNG
TRA2B CHMP1A
TRA2B SMN2
TRA2B SPCS2
TRA2B EIF1
TRA2B CYCS
TRA2B PSMD2
TRA2B CTNNB1
TRA2B SLC5A5
TRA2B RPA2
TRA2B SEC31A
TRA2B POR
TRA2B RB1
TRA2B HNRNPA2B1
TRA2B SUZ12
TRA2B PSMC6
TRA2B PCNA
TRA2B CNP
TRA2B PSME4
TRA2B BMI1
TRA2B MCM2
TRA2B USP14
TRA2B NAGA
TRA2B FAM53B
TRA2B ARMCX6
TRA2B IER2
TRA2B RBMX
TRA2B RABGGTB
TRA2B U2AF1
TRA2B CXorf40B
TRA2B SFRS11
TRA2B ILF3
TRA2B CKAP5
ARFIP1 TRIM32
ARFIP1 ESR2
ARFIP1 ATP6V0A1
ARFIP2 ACTG1
ARFIP2 SPCS2
ARFIP2 HLA-C
ARFIP2 PSMD6
ARFIP2 EZH1
ARFIP2 CCNG2
ARFIP2 PUM1
ARFIP2 MYL3
ARFIP2 PKP1
ARFIP2 HNRNPH2
ARFIP2 SC4MOL
ARFIP2 SEPT7
ARFIP2 ACADM
ARFIP2 YES1
ARFIP2 CDC7
ARFIP2 KLF10
ARFIP2 FAM175B
ARFIP2 CXorf40B
ARFIP2 HNRNPK
ARFIP2 RTCD1
ARFIP2 GOLGA4
ARFIP2 SNRNP70
ARFIP2 CTDSP2
ARFIP2 YWHAE
ARFIP2 MAPK1IP1L
ARFIP2 SUZ12
ARFIP2 PGK1
ARFIP2 EIF1AP1
ARFIP2 UBXN4
ARFIP2 ZNF142
ARFIP2 CHMP1A
ARFIP2 CSNK2A2
ARFIP2 TAF7
ARFIP2 MARCKS
ARFIP2 DDX21
ARFIP2 POU2F2
ARFIP2 MST1R
ARFIP2 CSTF3
ARFIP2 TRAM1
ARFIP2 SSR2
ARFIP2 LOC729602
ARFIP2 SFRS11
ARFIP2 LOC728849
ARFIP2 RHEB
ARFIP2 UFD1L
ARFIP2 IL8
ARFIP2 GCSH
MDC1 AVPR1B
MDC1 AOC2
MDC1 RB1
MDC1 PRKAG1
MDC1 CPE
MDC1 ARAF
MDC1 FOXI1
MDC1 RBM15B
MDC1 SLC30A3
MDC1 OGDH
MDC1 ARHGEF7
MDC1 BCLAF1
MDC1 DGCR6
MDC1 PMS2L5
MDC1 OAS2
MDC1 PHC2
MDC1 TAGLN2
MDC1 HCG8
MDC1 ARHGEF16
MDC1 PCDHGC3
MDC1 PMS1
MDC1 PTTG1IP
MDC1 CCND2
MDC1 GSK3A
MDC1 SLC2A1
MDC1 FUS
MDC1 DDX5
MDC1 UBC
MDC1 KLC1
MDC1 LEPROT
MDC1 SLC2A4
MDC1 SLC7A5
MDC1 MMP19
MDC1 TNFRSF14
MDC1 PUM1
MDC1 CLTC
MDC1 AP2B1
[truncated: 358,192 more chars]
