# Supplementary material for: Functional networks inference from rule-based machine learning models
Source: BioData Min. 2016 Sep 5;9:28. doi: 10.1186/s13040-016-0106-4 (PMC5011349; doi:10.1186/s13040-016-0106-4)
Supplement: Supplementary file 2 — Networks. All networks used in the analysis given as a list of edges. (XZ 11980 kb) [file 13040_2016_106_MOESM2_ESM.xz › networks/mic/Leukemia/SE_C1.txt]

ZCCHC11 METAP1
TULP1 RENBP
TULP1 PKLR
TULP1 PDGFB
TULP1 SIRPD
TULP1 CEBPE
TULP1 ADAM11
TULP1 ACOX2
TULP1 NEFL
TULP1 MMP14
TULP1 DGCR2
TULP1 PDIA2
TULP1 GNB3
TULP1 MAP3K10
TULP1 BTD
TULP1 INHBB
TULP1 SRPK3
TULP1 SLC6A12
TULP1 TUB
TULP1 CDH5
TULP1 INHA
TULP1 KDR
PPAP2B CACNA1A
CRKL GGCX
PRKAG1 ATXN2
PRKAG1 TTF1
SUMO2 CCT7
ABP1 FCER2
ADD3 TTC1
HIST1H3A TBX5
HIST1H3A KRT32
HIST1H3A CEBPE
HIST1H3A IGFBP5
DLG4 ATP6V0A1
NR0B1 ITGA8
PTGER3 NEFL
PTGER3 ALAS2
NDUFB7 MMP14
NDUFB7 RDBP
NDUFB7 THRA
NDUFB7 KLK7
NDUFB7 CCR9
NDUFB7 CCL22
SEMG2 TBX5
DRAP1 ARHGEF2
GMPR FCGR2B
DAZL H3F3A
DAZL TFE3
DOC2B MMP14
DOC2B PKLR
DOC2B INHBB
DOC2B APOB
DOC2B MAP1A
DOC2B ACOX2
DOC2B HMGA2
DOC2B NTN3
DOC2B COL14A1
DOC2B ST14
DOC2B PAPPA
DOC2B DNASE1
DOC2B C12orf32
DOC2B H3F3A
DOC2B GAST
DOC2B BCL3
DOC2B HIST2H4A
TFE3 SIRPD
TFE3 PLXNA3
TFE3 MCAM
TFE3 MLF2
TFE3 PAX8
SP1 MMP14
SP1 TIMP3
SP1 IKBKE
SP1 MED22
SP1 ST14
SP1 ABAT
SP1 TBX5
SP1 SPRR1A
SP1 PNLIPRP1
SP1 APOB
SP1 MPP2
SP1 SPRR2A
SP1 HTR2C
SP1 CDH5
SP1 KDR
SP1 CALCRL
SP1 HMGA2
SP1 CYP3A4
SP1 CCR9
SP1 PTPN5
SP1 TAF1
SP1 ATAD4
SP1 PSD
SP1 GSTP1
SP1 CYP2C19
SP1 CSN3
MUC1 AVPR1B
MUC1 MMP14
MUC1 TIMP3
MUC1 ST14
MUC1 SLC29A2
MUC1 TBX5
MUC1 SPRR1A
MUC1 STAT4
MUC1 MYH6
MUC1 MPP2
MUC1 THRA
MUC1 DNASE1
MUC1 H3F3A
MUC1 CST4
MUC1 PDGFB
MUC1 SIRPD
MUC1 BCAT2
MUC1 FEV
MUC1 PDE4A
MUC1 CCR9
MUC1 PAX8
MUC1 NFIC
MUC1 CCND1
MUC1 GABRQ
MUC1 SLC17A2
MUC1 ACOX2
MUC1 IFNA21
MUC1 CSN3
MUC1 PSG7
SP3 RRP1B
BCAT2 LYST
BCAT2 MPP2
BCAT2 PMS2L11
BCAT2 SPRR1A
BCAT2 LOX
BCAT2 CDH5
BCAT2 PROX1
PAPPA ASNA1
PAPPA HLA-C
PAPPA SLC6A8
PAPPA CD36
PAPPA SLC7A1
PAPPA UGP2
PAPPA GAS2L1
PAPPA CEBPE
PAPPA PDE1C
PAPPA NEFL
PAPPA ZNF8
PAPPA C12orf32
PAPPA CACNA1S
PAPPA RENBP
PAPPA HMGA2
PAPPA MCAM
PAPPA CES2
PAPPA APOB
PAPPA SRPK3
PAPPA ACOX2
PAPPA CFB
PAPPA PMS2L11
PAPPA MAP3K10
PAPPA TWIST1
PAPPA PTPRN
PAPPA BCL3
SMARCD3 CALCRL
SMARCD3 ACOX2
SMARCD3 MPP2
SMARCD3 HMGA2
SMARCD3 KLHDC10
SMARCD3 ST14
SMARCD3 CACNA1S
SMARCD3 MMP2
SMARCD1 HMGA2
SMARCD1 NRGN
SULT1E1 HLA-C
CYP3A4 ZRSR2
CYP3A4 APOB
CYP3A4 REG1A
CYP3A4 CEBPE
CYP3A4 PDE1C
CYP3A4 CTSB
CYP3A4 TBX5
CYP3A4 PDIA2
CYP3A4 NCAPD3
CYP3A4 F13B
CYP3A4 TWIST1
CYP3A4 MPP2
CYP3A4 SFTPA1B
CYP3A4 PDE4A
CYP3A4 GPR31
CYP3A4 SPRR1A
CYP3A4 CSN3
CYP3A4 SLC14A2
GTF2F1 MAP1A
GTF2F1 ZNF8
POU2AF1 TCL1A
POU2AF1 DNTT
POU2AF1 CD79B
POU2AF1 CD24
POU2AF1 NPY
POU2AF1 PTPN7
POU2AF1 IGHM
POU2AF1 CD79A
CCND1 AVPR1B
CCND1 MMP14
CCND1 ASNA1
CCND1 KRT32
CCND1 TBX5
CCND1 CCR9
CCND1 NCOA2
CCND1 CEBPE
CCND1 MPP2
CCND1 DNASE1
CCND1 INHBB
CCND1 FANCC
CCND1 H3F3A
CCND1 GFAP
CCND1 CTAG1B
CCND1 RENBP
CCND1 HMGA2
CCND1 TAF1
CCND1 CDH5
CCND1 PDE6B
CCND1 CSN2
CCND1 PRM2
CCND1 PSG7
CD33 CFD
STARD8 KCNJ9
CSN2 CCL2
CSN2 AVPR1B
CSN2 KRT31
CSN2 HP
CSN2 ERCC4
CSN2 SLC4A3
CSN2 GAST
CSN2 NCOA2
CSN2 APOB
CSN2 BTG2
CSN2 PDE1C
CSN2 FANCC
CSN2 LPCAT3
CSN2 H3F3A
CSN2 CDH5
CSN2 KDR
CSN2 RENBP
CSN2 SIRPD
CSN2 AQP2
CSN2 HTR2C
CSN2 NCAPD3
CSN2 NFIC
CSN2 GH2
CSN2 PMS2L11
CSN2 DGCR11
CSN2 CDC2L5
CSN2 CYP2C19
CSN2 CSN3
CSN3 AVPR1B
CSN3 MMP14
CSN3 APOB
CSN3 NFIC
CSN3 CEBPE
CSN3 MPP2
CSN3 PRM2
CSN3 HMGA2
CSN3 NCOA2
CSN3 FEV
CSN3 CCL2
CSN3 TBX5
CSN3 SPRR1A
CSN3 MOBP
CSN3 ZWINTAS
CSN3 CDH5
CSRP2 TCL1A
CSRP2 CD79B
CSRP2 CD79A
DHRS2 RENBP
MMP14 NFATC1
MMP14 ASNA1
MMP14 RFC5
MMP14 RDBP
MMP14 KRT32
MMP14 ADAM11
MMP14 TBX5
MMP14 SPRR1A
MMP14 OGG1
MMP14 NCOA2
MMP14 CEBPE
MMP14 PDE1C
MMP14 MPP2
MMP14 INHBB
MMP14 DNASE1
MMP14 PFKL
MMP14 SLC6A12
MMP14 CDH5
MMP14 KDR
MMP14 RENBP
MMP14 ELN
MMP14 AQP3
MMP14 CLCN1
MMP14 EFNA3
MMP14 IGFBP5
MMP14 POU4F1
MMP14 KLK7
MMP14 SRPK3
MMP14 MAP3K10
MMP14 ACOX2
MMP14 IFNA21
MMP14 MED22
MMP14 NEFL
MMP14 PDE4A
MMP14 BCL3
HMGN4 YWHAQ
PUM2 NCOA6
PUM1 CASC3
PUM1 NARS
KRR1 TOMM20
SFTPA1B MPP2
PTGDS PDIA2
PTGDS CETN1
PTGDS WARS
PTGDS PAX6
PTGDS ADAM15
PTGDS CDH5
VPREB1 CD24
VPREB1 RAG1
VPREB1 ICAM3
VPREB1 CST3
VPREB1 CD19
VPREB1 CD79B
VPREB1 CD79A
CHKB RENBP
RCN2 GTF2I
XPO1 HNRNPA2B1
CHIC1 PTPRU
CHIC1 MAP2K5
CHIC1 MATN3
CHIC1 HLA-DOB
APOB GHRHR
APOB TIMP3
APOB HLA-C
APOB CACNA1S
APOB ST14
APOB TBX5
APOB CCR9
APOB NCOA2
APOB MYH6
APOB CEBPE
APOB PDE1C
APOB MPP2
APOB RSC1A1
APOB MOBP
APOB ZWINTAS
APOB CDH5
APOB KDR
APOB PDGFB
APOB REG1A
APOB CALCRL
APOB HMGA2
APOB FEV
APOB SPRR1A
APOB PTPN5
APOB NFIC
APOB CCL22
APOB CYP4A11
APOB ACOX2
APOB COL14A1
APOB DGCR11
APOB CYP2C19
APOB PTPRN
APOB SLC18A1
APOB FOLR1
MYBPH MVK
MYBPH ALPP
GAP43 TAF1
KCNMA1 PTPN5
CCT4 MCM3
CCT4 DYNLL1
CCT4 ACADM
LTC4S PLAUR
TNFRSF8 PRM2
LSS AVPR1B
LSS MOBP
H3F3A ST14
H3F3A NNAT
H3F3A CCR9
H3F3A GAST
H3F3A P2RX7
H3F3A HIST2H4A
H3F3A INHBB
H3F3A THRA
H3F3A DNASE1
H3F3A RELN
H3F3A RENBP
H3F3A GNB3
H3F3A NFIC
H3F3A ACOX2
H3F3A PDE4A
H3F3A EBI3
H3F3A BCL3
DIO3 PLXNA3
DIO3 HLA-C
DIO3 KLHDC10
DIO3 ACOX2
GTF2I NCOA6
GTF2I TOP2B
GTF2I SFRS2
GTF2I TCF3
REG3A RUNX1
MAPK1IP1L PTP4A1
NCAPD3 CCL2
NCAPD3 STXBP1
NCAPD3 AQP2
NCAPD3 REG1A
NCAPD3 MED22
NCAPD3 AGER
NCAPD3 PSD
NCAPD3 DGCR11
NCAPD3 NR2C1
NCAPD3 NFIC
BLK RAB32
GARS UFD1L
CSNK1A1 BCLAF1
ATAD4 TIMP3
ATAD4 REG1A
ATAD4 TAF1
ATAD4 PRM2
ATAD4 CES2
ATAD4 APLP1
ATAD4 LPCAT3
ATAD4 HTR2C
ATAD4 CCR9
ATAD4 MYH6
ATAD4 CDH5
DNAJC7 ATP6V1B2
RING1 CENPI
RING1 KCNJ4
PDE6B SPRR1A
PDE6B ZNF37A
PDE6B CES2
PDE6B PTCH1
CACNA1A ESR1
CACNA1A TBX5
SLC18A1 MPP2
SLC18A1 REG1A
ATXN2 ARHGEF2
CD19 TCL1A
CD19 CD24
CD19 RAG1
CD19 CD79B
CD19 CD79A
POLG BAT3
TAF11 RB1CC1
AKAP13 MAP3K10
SLC4A3 PSG7
FH PSMA5
OR2H1 MYH6
OR2H1 CYP2C19
OR2H1 FMOD
NCOA2 ITGA8
NCOA2 KRT32
NCOA2 ABAT
NCOA2 TBX5
NCOA2 SPRR1A
NCOA2 CEBPE
NCOA2 CACNB3
NCOA2 MPP2
NCOA2 ZNF8
NCOA2 INHBB
NCOA2 LPCAT3
NCOA2 CDH5
NCOA2 CST4
NCOA2 RENBP
NCOA2 HMGA2
NCOA2 SERPINB4
NCOA2 KCNJ4
NCOA2 PDE4A
PKLR RENBP
PKLR DGCR2
PKLR SIRPD
PKLR ACOX2
PKLR NEFL
PKLR PMS2L11
PKLR INHBB
PKLR BCL3
PKLR SRPK3
SPI1 GPX1
SPI1 APLP2
SPI1 CD302
PLEK APLP2
PLEK ZYX
CKS1B TOP2A
NR2F2 AQP6
ALAS2 NEFL
ALAS2 HBA2
ALAS2 IL8
S100A9 S100A12
S100A9 S100A8
S100A9 LYZ
S100A9 PRM2
S100A8 S100A12
HMGB2 NELL2
MOBP PDE1C
MOBP PSG7
MOBP PTPRN
TAF7 CCNG2
HERC2P3 ZWINTAS
LAMA3 NEFL
COX4I1 SRP14
PRKAR1A TMEM131
PRKAR1A DYNLL1
GFER AVPR1B
GFER FEV
GFER ARHGEF2
UBE2V2 HNRNPA2B1
MVK KRT31
MVK GH2
SRPK3 RENBP
SRPK3 CEBPE
SRPK3 ACOX2
SRPK3 NEFL
SRPK3 DGCR2
SRPK3 MAP3K10
SRPK3 HLA-C
SRPK3 ST14
SRPK3 PDE4A
SRPK3 CACNA1S
SRPK3 KDR
TAF1A CCR9
TAF1A ABAT
ZNF638 FLI1
ZNF638 FNTA
ZNF638 PHKB
APBA1 GCM1
SEMA5A CNP
NTN3 FCGR2B
NTN3 C12orf32
SLC17A2 CCL22
IFNA21 ZRSR2
IFNA21 MYH6
IFNA21 NEFL
IFNA21 HMGA2
IFNA21 PAX8
IFNA21 MAP3K10
IFNA21 GSTP1
IFNA21 ATP6V0A1
IFNA21 TBX5
IFNA21 CDH5
IFNA21 C6
IFNA21 CST4
WNT2B EEF1A1
WNT2B NACA
WNT2B RPL37A
WNT2B RPL18A
WNT2B RPL41
MYL6B PSMA6
EBI3 GJA5
EBI3 HMGA2
EBI3 GNB3
EBI3 CYP2C19
EBI3 ATP6V0A1
RBM3 HNRNPK
MAP2K5 BNIP1
MAP2K5 TMEM106A
SPCS2 DYNLL1
SPCS2 CRYZ
SPCS2 RB1
SPCS2 RBBP4
SPCS2 IFI16
SPCS2 MCM3
AQP7 PIP4K2B
EEF1A1 RPL37A
EEF1A1 RPL18A
EEF1A1 RPS29
EEF1A1 RPS7
EEF1A1 RPL41
PSMD6 EIF4H
CD93 PDIA2
SIRPD TIMP3
SIRPD NEFL
SIRPD CD36
ACRV1 FANCC
ABAT BTG2
ABAT CEBPE
ABAT F13B
ABAT KRT32
ABAT PDE1C
ABAT SPRR1A
ABAT CCR9
ABAT CLK3
ABAT C21orf33
AFAP1 FGFR2
RB1CC1 HNRNPK
HIST2H4A BCL3
HLA-DRA CD74
HLA-DRA HLA-DPA1
HLA-DRA HLA-DRB1
HLA-DRA HLA-DQB1
HLA-DRA HLA-DMA
PDE1C CCL2
PDE1C ASNA1
PDE1C KRT32
PDE1C AGER
PDE1C IKBKE
PDE1C SPRR1A
PDE1C CEBPE
PDE1C NEFL
PDE1C INHBB
PDE1C CCL22
PDE1C CDH5
PDE1C KDR
PDE1C AQP2
PDE1C CLCN1
PDE1C PDIA2
PDE1C KLK7
PDE1C TBX5
PDE1C CACNA1S
PDE1C FCER2
PDE1C ACOX2
PDE1C PMS2L11
PDE1C CLK3
RDH5 CES1
DEFA5 SLC2A4
GFAP PTPRU
GFAP MYH6
GFAP TAF1
GFAP AGER
GFAP CD151
GFAP CCL22
GFAP CST4
CLCN1 NFATC1
CLCN1 MAP1A
CLCN1 FAS
CLCN1 KLK7
CLCN1 KRT32
CLCN1 NCOR2
CLCN1 GP9
CLCN1 PRM2
CLCN1 HIVEP1
CLCN1 NEFL
TRA2B PSME1
ITGB2 SRGN
ITGB4 CFHR2
CTSD MYO1F
CTSD MGST1
CTSD ZYX
MOBKL1B PPP2R5E
FPGS CDK9
CUGBP2 SFRS11
TRIP12 AGFG1
SEC61B PSMA1
IGHM ANXA1
IGHM TCF4
IGHM TCL1A
IGHM CD72
IGHM PTPN7
IGHM CD24
IGHM CD79B
IGHM CD79A
TCL1A CD24
TCL1A CD79B
TCL1A CD79A
CFD ZYX
CFB DGCR11
CFB ACOX2
CFB SLC6A8
CFB HMGA2
CFB PSD
CFB MAP3K10
CFB ST14
CFB UGP2
PCSK6 RNASE4
MAP3K10 HLA-C
MAP3K10 KRT32
MAP3K10 CD36
MAP3K10 ADAM11
MAP3K10 ST14
MAP3K10 TBX5
MAP3K10 GCM1
MAP3K10 LIPE
MAP3K10 DNA2
MAP3K10 CEBPE
MAP3K10 SAA1
MAP3K10 NEFL
MAP3K10 TNFSF9
MAP3K10 CACNA1S
MAP3K10 KDR
MAP3K10 GALT
MAP3K10 MAP1A
MAP3K10 ELN
MAP3K10 CHERP
MAP3K10 FCER2
MAP3K10 ACOX2
MAP3K10 BTD
MAP3K10 GSTP1
MAP3K10 FAS
MAP3K10 BCL3
TWIST1 ACOX2
TWIST1 TBX5
TWIST1 PAX8
TWIST1 UGP2
NCL HADH
NCL HNRNPU
FUT2 NEK9
FUT2 LYST
FUT2 ASMT
NEFL BPGM
NEFL HNRNPD
NEFL HLA-C
NEFL KRT32
NEFL ST14
NEFL TBX5
NEFL GCM1
NEFL LIPE
NEFL ARL4D
NEFL NCOR2
NEFL C12orf32
NEFL CEBPE
NEFL FAS
NEFL GP9
NEFL KLHDC10
NEFL RENBP
NEFL MAP1A
NEFL AQP2
NEFL GNB3
NEFL HBA2
NEFL PAX8
NEFL ACOX2
NEFL CDH5
NEFL PMS2L11
NEFL PDE4A
NEFL BCL3
HLA-DMB HLA-DPA1
HLA-DMB HLA-DPB1
HLA-DMB HLA-DRB1
HLA-DMB HLA-DMA
HLA-DMA CD74
HLA-DMA HLA-DRB1
HLA-DMA HLA-DQB1
HLA-DMA HLA-DPA1
AVPR1B TIMP3
AVPR1B RRAD
AVPR1B KRT31
AVPR1B MED22
AVPR1B ST14
AVPR1B SLC29A2
AVPR1B SPRR1A
AVPR1B CDH5
AVPR1B ZRSR2
AVPR1B MYH6
AVPR1B MPP2
AVPR1B ARHGEF2
AVPR1B FANCC
AVPR1B RNF113A
AVPR1B LYST
AVPR1B CST4
AVPR1B RENBP
AVPR1B NRGN
AVPR1B GNB3
AVPR1B FEV
AVPR1B PAX8
AVPR1B NFIC
AVPR1B TAF1
AVPR1B GH2
AVPR1B ACOX2
AVPR1B KLHDC10
AVPR1B GSTP1
RPN2 ENO1
RPN2 DDOST
PCK1 GHRHR
SF1 ZNF211
SF1 BRD2
IKBKE CCR9
GCM1 DGCR11
GCM1 LIF
GCM1 DNA2
GCM1 FAS
GCM1 MCHR1
GCM1 TNFSF9
GYPB HBB
ARHGEF7 CREBBP
ARHGEF2 HMGA2
ARHGEF2 GNB3
ARHGEF2 PTPRN
ARHGEF1 PIP4K2B
RFC5 NCOR2
RFC5 KDR
RELN CCR9
RELN TAF1
NDUFA12 ATP5F1
CDH5 TIMP3
CDH5 MYCL1
CDH5 KRT31
CDH5 MST1R
CDH5 MED22
CDH5 ERCC4
CDH5 PDGFB
CDH5 KRT35
CDH5 ACOX2
CDH5 ADAM15
CDH5 TBX5
CDH5 SPRR1A
CDH5 CEBPE
CDH5 MPP2
CDH5 INHBB
CDH5 ZWINTAS
CDH5 CST4
CDH5 RENBP
CDH5 ODF1
CDH5 KRT32
CDH5 EFNA3
CDH5 GNB3
CDH5 FEV
CDH5 MYH6
CDH5 CCR9
CDH5 PTPN5
CDH5 NFIC
CDH5 GPR1
CDH5 PTPRU
CDH5 ACSL1
CDH5 COL14A1
CDH5 PSD
CDH5 CACNB3
CDH5 GSTP1
CDH5 CYP2C19
CDH5 KDR
CDH5 PSG7
BMP8A ACOX2
BMP8A FANCC
BMP8A PTPRU
BMP8A HMGA2
PIP4K2B SLC16A1
PIP4K2B NSMAF
PIP4K2B HCG8
TYRP1 INHA
LIPE KDR
LIPE CDC2L5
CENPI GABRA1
CENPI RNASE4
CENPI TMEM106A
HLA-DRB1 CD74
HLA-DRB1 HLA-DQB1
C4orf10 ACOX2
CENPB HLA-C
CENPB KDR
MCHR1 HMGA2
MCHR1 FABP3
KLK3 GPR68
KLK7 MAP1A
KLK7 CEBPE
KLK7 KRT32
KLK7 HMGA2
KLK7 PDIA2
KLK7 TBX5
KLK7 KDR
PAFAH1B1 IKZF1
PAFAH1B1 NARS
PAFAH1B1 MAML1
GH2 CPA2
GH2 CPB1
GH2 KRT31
GH2 CST4
SLC2A4 GHRHR
SLC2A4 TMEM106A
SLC2A4 CYP2C19
SLC2A4 TBX5
SLC2A4 KRT9
AZU1 LYZ
TIAL1 FEV
TIAL1 HADHB
TIAL1 MADD
TCTA TAX1BP3
KIF11 H2AFX
CCL2 ZRSR2
CCL2 HP
ANXA1 CD79B
ANXA1 CD79A
GHRHR PTPRU
GHRHR REG1A
GHRHR CYP2C19
GHRHR LPCAT3
GHRHR TIMP3
GHRHR PTPN5
GHRHR RNF113A
RPL37A RPLP1
RPL37A RPL18A
RPL37A RPL41
RRAD ACOX2
SPTAN1 TCF3
TBR1 MOG
SAA1 LOX
SAA1 IRF5
SAA1 CEBPE
SLC29A2 CST4
SLC29A2 TAF1
BTF3L1 HP
ARL4D MAP1A
ARL4D ST14
ARL4D NTSR1
GAST RENBP
GAST CDSN
GAST AQP2
GAST ACOX2
GAST MPP2
GAST ADIPOQ
GAST ST14
GAST DGCR11
GAST INHBB
GAST FANCC
GAST ADAM15
GAST CCR9
GAST FOLR1
GAST BCL3
MADD RNF113A
ASMT TIMP3
ASMT PTPN5
ASMT TMEM106A
RDBP SNX17
NRGN CCR9
NRGN ST14
NRGN CEBPE
NEK9 SPRR1A
C11orf58 SRP9
TACSTD2 ZNF37A
COX6C NDUFA4
COX6C RAD21
TCF4 CD79A
TCF7 TRBV5-4
TCF3 MEF2A
TCF3 FHL1
TCF3 CD79B
TCF3 CD79A
GCK TIMP3
GCK ACOX2
GCK ST14
GCK THRA
GCK INHBB
GCK PTPRN
RAG1 CD79A
RAG1 CD79B
EIF4H TRAM1
EIF4H HNRNPK
EIF4H BCLAF1
IGFBP5 DNA2
IGFBP5 CEBPE
IGFBP5 HLA-C
IGFBP5 TBX5
IGFBP5 CES2
MYH6 ST14
MYH6 TRIB1
MYH6 TBX5
MYH6 DRG2
MYH6 HADHB
MYH6 MPP2
MYH6 FANCC
MYH6 HTR2C
MYH6 CST4
MYH6 HMGA2
MYH6 FEV
MYH6 NFIC
MYH6 PTPRU
MYH6 PSD
MYH6 CYP2C19
MYH6 PSG7
COL16A1 ARHGAP1
COL16A1 TMEM106A
C12orf24 IRF2
C12orf24 TMEM131
C12orf24 FLI1
C12orf24 ZNF146
IRF2 TMEM131
APLNR MPP2
TUBB CCNB1
BTD GALT
BTD HLA-C
BTD MED22
MEF2A TOP2B
ATP6V0A1 ACOX2
ATP6V0A1 TEC
ATP6V0A1 CYP2C19
ATP6V0A1 TRIB1
ATP6V0A1 TBX5
ATP6V0A1 NELL2
ATP6V0A1 CD8B
COX10 TAF1
ZNF117 CCL22
CLK3 CACNA1S
CLK3 EFNA3
CLK3 THRA
CD74 HLA-DQB1
CD74 HLA-DPA1
CD74 HLA-DQA1
ITGA8 KCNJ4
ITGA8 CPA2
ITGA8 CHRNG
ITGA8 ADCYAP1
TMEM131 FLI1
CD72 CD79B
CD72 CD79A
GPER RENBP
GPER INHBB
GPER LPCAT3
GPER CCR9
GPER BCL3
GPER PIK3R2
MAPRE2 YWHAZ
RPLP1 RPL18A
RPLP1 RPL41
STXBP1 MATN3
FABP3 PSG7
FABP3 ST14
FABP3 GSTP1
FABP3 MPP2
GABRA1 CYP2C19
GABRA1 CETN1
RPL41 RPL18A
RPL41 RPS29
RPL41 SRP14
RNF113A TMEM106A
RNF113A CYP2C19
RNF113A PTPN5
MYH3 KRT35
MLF2 CHMP1A
GAS2L1 ACOX2
SNRPA1 RABGGTB
ETF1 PSME4
ETF1 RHEB
ETF1 BCLAF1
TNFSF9 CSDC2
TNFSF9 ELN
FANCC DRG2
FANCC MAP1A
FANCC HADHB
FANCC HLA-C
FANCC PSD
FANCC DNASE1
FANCC KRT6C
FANCC PSG7
CST3 APLP2
CST3 CD79A
SRP72 CCNI
LYST TNXB
CST4 PDGFB
CST4 TAF1
CST4 TIMP3
CST4 FEV
CST4 PTPN5
CST4 NFIC
CST4 PSG7
CST4 SPRR1A
CST4 PAX8
CST4 CTAG1B
ATP6V0C NAMPT
MTMR11 CPB1
F13B APLP1
F13B SPRR1A
CSTA LYZ
GNB3 RENBP
GNB3 ODF1
GNB3 ACOX2
GNB3 MPP2
GNB3 HMGA2
GNB3 SLC10A1
GNB3 ZNF8
GNB3 FEV
GNB3 HLA-C
GNB3 ST14
GNB3 CYP2C19
GNB3 PDE4A
GNB3 TUB
GNB3 SH3GL3
MTOR TTF1
ACOX2 TIMP3
ACOX2 HLA-C
ACOX2 MED22
ACOX2 ST14
ACOX2 ADAM15
ACOX2 SPRR1A
ACOX2 CCR9
ACOX2 UGP2
ACOX2 CEBPE
ACOX2 GOLGA2
ACOX2 INHBB
ACOX2 PTPN5
ACOX2 CYP2C19
ACOX2 CACNA1S
ACOX2 KLHDC10
ACOX2 RENBP
ACOX2 HMGA2
ACOX2 CES2
ACOX2 CLTCL1
ACOX2 PAX8
ACOX2 DNASE1
ACOX2 ZWINTAS
ACOX2 DGCR11
ACOX2 MPP2
ACOX2 PTPRN
ACOX2 TUB
ACOX2 BCL3
TRAM1 YWHAZ
TRAM1 PTPN1
TRAM1 SFRS5
HLA-DPA1 HLA-DQB1
TUB PAX6
ADIPOQ SLC6A12
ADIPOQ MMP2
ADIPOQ MPP2
PHB2 MAP3K4
PRDX1 CD79B
PITX2 MED22
PNLIPRP1 TAF1
PNLIPRP1 CCR9
DRG2 KRT6C
DRG2 TBX5
PIK3R2 ZWINTAS
CEBPE GPR17
CEBPE ASNA1
CEBPE NFATC1
CEBPE KRT32
CEBPE CD36
CEBPE ADAM11
CEBPE TBX5
CEBPE SPRR1A
CEBPE PTPRN
CEBPE PRM2
CEBPE PTPN5
CEBPE CACNA1S
CEBPE KDR
CEBPE MAP1A
CEBPE PDGFB
CEBPE CALCRL
CEBPE HMGA2
CEBPE PDIA2
CEBPE CES2
CEBPE CCR9
CEBPE CYP4A11
CEBPE HNF4A
CEBPE PMS2L11
CEBPE MPP2
CEBPE PDE4A
CEBPE BCL3
CEBPD FCER1G
YWHAQ FMR1
YWHAQ HSP90AA1
YWHAQ SET
YWHAQ KRT10
RB1 DYNLL1
PFKL NFIC
C12orf32 MAP1A
C12orf32 SLC6A8
C12orf32 TBX5
HCLS1 UBA1
YWHAE CYCS
MATN3 SLC10A1
MATN3 CYP2C19
CYP21A2 TBX5
MLL RENBP
CES2 TIMP3
CES2 TMEM106A
CES2 HMGA2
CES2 GCGR
CES2 PDE4A
CES2 PTPRN
CES2 TTF1
CES2 ATP5G1
MAGEA12 HMGA2
SLC16A2 CCR9
CSTF3 PIGF
NOTCH3 KRT86
TYMS PCNA
GSTP1 COL14A1
GSTP1 PSD
GSTP1 ALDH1A1
GSTP1 CDC2L5
GSTP1 TH
GSTP1 TBX5
GSTP1 HLA-DQA1
CYP2C19 TIMP3
CYP2C19 ST14
CYP2C19 TRIB1
CYP2C19 ADCYAP1
CYP2C19 TBX5
CYP2C19 SH3GL3
CYP2C19 SLC10A1
CYP2C19 HADHB
CYP2C19 MPP2
CYP2C19 LPCAT3
CYP2C19 ZWINTAS
CYP2C19 RENBP
CYP2C19 TMEM106A
CYP2C19 FEV
CYP2C19 NR2C1
CYP2C19 FGFR2
CYP2C19 NFIC
CYP2C19 TAF1
CYP2C19 HTT
CYP2C19 FOLR1
MMP2 PDIA2
IMMT SRP9
IMMT RBBP4
BPTF GUSBP1
DYNLL1 ACADM
ADD2 MAP1A
KRT31 TAF1
KRT31 NTRK2
KRT31 FEV
KRT32 NFIC
KRT32 NFATC1
KRT32 TNXB
KRT32 HMGA2
KRT32 PDIA2
KRT32 SPRR1A
KRT32 TBX5
KRT32 CCR9
KRT32 KDR
KRT35 HLA-DOB
AGER TAF1
AGER CYP2A6
AGER HTR2C
AGER SPRR1A
AGER LPCAT3
GPR31 TIMP3
CALM2 SRP9
CALM2 RBBP4
MPP2 TIMP3
MPP2 IDS
MPP2 ST14
MPP2 CCR9
MPP2 SPRR1A
MPP2 LPCAT3
MPP2 HTR2C
MPP2 CTAG1B
MPP2 PDGFB
MPP2 REG1A
MPP2 CALCRL
MPP2 HMGA2
MPP2 FEV
MPP2 PTPRN
MPP2 PTPN5
MPP2 NFIC
MPP2 PSG7
CACNA1D CARTPT
BCLAF1 RHEB
BCLAF1 PDIA3
BCLAF1 SFPQ
BCLAF1 HNRNPC
THRA HTR2C
INHBB RENBP
INHBB HMGA2
INHBB PMS2L11
INHBB DNASE1
INHBB LPCAT3
INHBB TBX5
INHBB CCR9
INHBB PTPN5
GP9 CACNA1S
FMOD GRIN2C
FMOD HMGA2
FMOD ADCYAP1
TAGLN2 PLXNA3
CACNA1S ADAM11
CACNA1S MAP1A
CACNA1S BCL3
CACNA1S CALCRL
CACNA1S HMGA2
CACNA1S TIMP3
CACNA1S ST14
CACNA1S SKIV2L
CACNA1S UGP2
CACNA1S SLC6A12
CACNA1S KDR
KLHDC10 HMGA2
SETDB1 TTC1
SETDB1 BCL2
H3F3B PTP4A1
AQP2 RENBP
AQP2 KCNJ4
AQP2 RPL3L
AQP2 RUNX1
AQP2 ADAM15
AQP2 SPRR1A
AQP2 PMS2L11
AQP3 DGCR11
AQP3 ETV2
AQP3 TBX5
AQP3 ESR1
CTSB EDN2
CLCN7 HTR2C
CCL22 PTPRU
CCL22 TNXB
CCL22 RPL3L
CCL22 HTT
CCL22 NNAT
CCL22 SERPINB4
SNRPD2 RPS7
PTPN11 PPP2R5E
CPB1 FEV
CPB1 DGCR2
RBBP4 SRP9
RBBP4 MDH1
RBBP4 PSMA5
RBBP4 LOC96610
CD3E IL32
CD3E TEF
CTLA4 PTPN5
HRAS TAX1BP3
MED22 TIMP3
MED22 REG1A
MED22 PSD
MED22 DGCR11
MED22 SKIV2L
MED22 TBX5
MED22 SPRR1A
MED22 SLC6A12
MED22 PDE4A
NTSR1 PTPRN
ACADM HNRNPF
AHNAK IL1R2
SCNN1G LPCAT3
BCR SPRR1A
MAP1A HLA-C
MAP1A ST14
MAP1A TBX5
MAP1A DNA2
MAP1A HADHB
MAP1A DNASE1
MAP1A HMGA2
MAP1A POU4F1
MAP1A GFRA2
MAP1A BCL3
PTPN7 CD79A
PAX8 RENBP
PAX8 TIMP3
PAX8 PTPN5
PAX8 SPRR1A
PAX8 ZWINTAS
PAX8 ADAM15
PTPN5 HMGA2
PTPN5 ST14
PTPN5 LPCAT3
PTPN5 TIMP3
PTPN5 KDR
GNAQ PDGFB
CYP2F1 YIF1A
MRPS22 SLC35A1
MRPS22 FNTA
PSD DNA2
PSD ST14
PSD PTPRN
ASNA1 CALCRL
ASNA1 SPRR1A
RPL18A SRP14
ILK GRB2
ILK TTC1
GPR17 ST14
GPR17 TBX5
CDSN ST14
TBX5 NFATC1
TBX5 ST14
TBX5 CCR9
TBX5 DGCR11
TBX5 ZRSR2
TBX5 DNA2
TBX5 STAT3
TBX5 TH
TBX5 KDR
TBX5 CALCRL
TBX5 HMGA2
TBX5 NFIC
TBX5 BCL3
CCR9 TIMP3
CCR9 ST14
CCR9 ADAM15
CCR9 SPRR1A
CCR9 BTG2
CCR9 HLA-C
CCR9 HTR2C
CCR9 KDR
CCR9 PDGFB
CCR9 CALCRL
CCR9 HMGA2
CCR9 NFIC
CCR9 TAF1
CCR9 FOLR1
KRT9 MYLPF
CD79B RAB32
CD79B DNTT
CD79B CD24
CD79B CTGF
CD79B CD79A
MEOX1 ELN
POFUT1 PTPRN
POFUT1 REG1A
CSDC2 ELN
SPRR2A TIMP3
CD83 JUNB
TACR2 TAF1
PSMA3 DPM1
PSMA6 MCM3
PSMA6 DNTT
PSMA4 SAFB
PSMA4 FNTA
KDR ADAM11
KDR RENBP
KDR PDGFB
KDR CALCRL
KDR HMGA2
CD63 APLP2
CD63 RHOG
MSH6 TOP2B
HTATSF1 RABGGTB
KCNJ4 BBS9
PLXNA3 CAPN2
PLXNA3 BCL3
PLXNA3 ADAM15
PMS2L11 RENBP
PMS2L11 CDC2L5
PMS2L11 PROX1
PMS2L11 CTAG1B
BNIP1 PTPRU
HLA-DOB LPCAT3
PDE4A ZRSR2
PDE4A DNA2
PDE4A NFATC1
PDE4A HADHB
PDE4A P2RX7
PDE4A SPRR1A
IL8 HBB
IL9 PRM2
PSAP AIF1
TTF1 NUP62
MYLPF REG1A
MDH1 SRP9
DNA2 DGCR11
DNA2 ST14
RAP1GAP HLA-DQA1
FAS ID1
FAS BCL3
LPCAT3 BBS9
LPCAT3 TIMP3
LPCAT3 TAF1
LPCAT3 CTAG1B
LPCAT3 BTG2
ZYX APLP2
ZYX RHOG
RENBP ADAM15
RENBP HMGA2
RENBP DGCR11
RENBP CTAG1B
RENBP BCL3
REG1A TIMP3
REG1A TAF1
REG1A CHRNG
REG1A PTPRU
REG1A ZNF8
REG1A PTPRN
CALCRL CNP
CALCRL HMGA2
CALCRL ZNF8
SAFB NUP205
SUCLG1 CLPP
PPP1CC SNRPF
HNRNPA2B1 SRP9
BCL3 HMGA2
TIMP3 SPRR1A
TIMP3 CACNB3
TIMP3 ZWINTAS
TIMP3 PTPRN
TIMP3 GPR1
TIMP3 BMP4
TIMP3 TAF1
TIMP3 PSG7
YIF1A PTGIS
YIF1A TEF
SRP9 SNRPG
SRP9 NUP205
ZNF8 HMGA2
ZNF8 HTT
ZNF8 PTPRN
APLP1 NFATC1
UGP2 BTG2
UGP2 HMGA2
UGP2 PDIA2
UGP2 HIVEP1
UGP2 NCOR2
DNTT CD24
LYZ FCER1G
DGCR6 BBS9
SUMO1 HNRNPU
MYB TOP2B
CHRNG IDS
CD24 CD79A
PRF1 NEUROG1
SERPINB4 CARTPT
DDX5 SFRS5
DDX5 HNRNPK
KDM5D RPS4Y1
PSG7 HTR2C
PSG7 SPRR1A
POLB VPS72
ADCYAP1 IDS
HLA-C HMGA2
HLA-C ADAM11
HLA-C CLTCL1
HLA-C NCOR2
HP FOLR1
ST14 COL14A1
ST14 TH
ST14 HMGA2
ST14 FEV
ST14 NFIC
SPRR1A NFATC1
SPRR1A HTR2C
SPRR1A NFIC
SPRR1A TAF1
SPRR1A PTPRN
HTR2C PTPRU
CD79A RAB32
PRKCG PRM2
NELL2 TEF
IDS HMGA2
NCOR2 BTG2
BTG2 NFIC
CACNB3 PTPRN
HMGA2 PTPRU
HMGA2 PTPRN
FEV LEP
TRIB1 RIPK1
RPL3L FOLR1
RPL3L ADAM15
ADAM15 ZWINTAS
ZWINTAS PTPRN
NF1 PTPRU
COL14A1 PTPRN
DGCR11 PTPRN
