# Supplementary material for: Functional networks inference from rule-based machine learning models
Source: BioData Min. 2016 Sep 5;9:28. doi: 10.1186/s13040-016-0106-4 (PMC5011349; doi:10.1186/s13040-016-0106-4)
Supplement: Supplementary file 2 — Networks. All networks used in the analysis given as a list of edges. (XZ 11980 kb) [file 13040_2016_106_MOESM2_ESM.xz › networks/mic/Leukemia/SN_C3.txt]

AVPR1B RENBP
AVPR1B NRGN
AVPR1B ACOX2
AVPR1B LYST
AVPR1B ARHGEF2
AVPR1B GNB3
AVPR1B KLHDC10
AVPR1B FEV
AVPR1B CCND1
AVPR1B FANCC
AVPR1B LSS
AVPR1B CSN3
AVPR1B SPRR1A
AVPR1B CDH5
AVPR1B CST4
AVPR1B SLC29A2
BPTF GUSBP1
TIMP3 SIRPD
TIMP3 TAF1
TIMP3 CACNB3
TIMP3 ATAD4
TIMP3 ACOX2
TIMP3 CES2
TIMP3 MPP2
TIMP3 SPRR1A
TIMP3 CDH5
TIMP3 PTPN5
CRKL GGCX
POFUT1 PTPRN
KRT32 MMP14
KRT32 NCOA2
KRT32 CEBPE
KRT32 NFATC1
KRT32 PDE1C
KRT32 CLCN1
KRT32 HIST1H3A
KRT32 TBX5
KRT32 CCR9
KRT32 CDH5
SRP9 SNRPG
SRP9 IMMT
SRP9 RBBP4
HTR2C MPP2
KCNMA1 PTPN5
CTSB CYP3A4
RB1 SPCS2
IKBKE SP1
GCM1 MAP3K10
GCM1 DGCR11
GCM1 TNFSF9
GCM1 DNA2
DYNLL1 SPCS2
APLP2 PLEK
UBE2V2 HNRNPA2B1
UGP2 ACOX2
UGP2 CACNA1S
UGP2 CFB
UGP2 NCOR2
TRBV5-4 TCF7
DNTT PSMA6
ZNF146 C12orf24
MPP2 MMP14
MPP2 NCOA2
MPP2 APOB
MPP2 MYH6
MPP2 PSG7
MPP2 CCND1
MPP2 MUC1
MPP2 FEV
MPP2 ST14
MPP2 CYP2C19
MPP2 CCR9
MPP2 PTPRN
MPP2 SLC18A1
MPP2 CDH5
MPP2 GAST
ARHGEF2 PTPRN
ARHGEF2 ATXN2
BCLAF1 RHEB
LYZ CSTA
THRA MUC1
INHBB ACOX2
INHBB DNASE1
INHBB H3F3A
CSRP2 CD79B
CSRP2 CD79A
LIPE MAP3K10
FMOD GRIN2C
MLF2 CHMP1A
CACNA1S CEBPE
CACNA1S CALCRL
CACNA1S ACOX2
CACNA1S SKIV2L
CACNA1S SMARCD3
CACNA1S CLK3
CACNA1S KDR
CDH5 MMP14
CDH5 MED22
CDH5 TBX5
CDH5 SPRR1A
CDH5 APOB
CDH5 PDE1C
CDH5 CST4
CDH5 RENBP
CDH5 ODF1
CDH5 FEV
CDH5 MYH6
CDH5 PTPN5
CDH5 NFIC
CDH5 ATAD4
CDH5 ACSL1
CDH5 GSTP1
CDH5 IFNA21
CDH5 KDR
CDH5 CSN3
CDH5 PSG7
HCG8 PIP4K2B
PIP4K2B SLC16A1
CALCRL TBX5
DOC2B ACOX2
DOC2B H3F3A
DOC2B HIST2H4A
AQP2 PMS2L11
H3F3A RENBP
H3F3A NFIC
H3F3A ACOX2
H3F3A ST14
H3F3A GNB3
H3F3A CSN2
H3F3A GAST
NRGN CCR9
PSMA6 MYL6B
SP1 PNLIPRP1
SP1 APOB
SP1 TBX5
SP1 CCR9
SP1 CYP3A4
MUC1 SPRR1A
MUC1 GABRQ
MUC1 BCAT2
MUC1 DNASE1
MUC1 TBX5
MUC1 PSG7
HLA-DRB1 CD74
HLA-DRB1 HLA-DQB1
HLA-DRB1 HLA-DMA
FLI1 ZNF638
FLI1 C12orf24
PAPPA GAS2L1
PAPPA ACOX2
PAPPA CFB
PAPPA HMGA2
PAPPA ZNF8
PAPPA MAP3K10
PAPPA TWIST1
PAPPA CES2
PAPPA SRPK3
PAPPA PTPRN
PAPPA BCL3
PAX6 TUB
ZNF638 FNTA
SMARCD3 MMP2
CD36 CEBPE
SMARCD1 HMGA2
KLK7 PDE1C
KLK7 CLCN1
CYP3A4 ZRSR2
CYP3A4 REG1A
CYP3A4 PDE1C
CYP3A4 GPR31
FGFR2 CYP2C19
RPS7 EEF1A1
GTF2I TOP2B
GH2 CPA2
POU2AF1 TCL1A
POU2AF1 CD24
POU2AF1 CD79B
POU2AF1 CD79A
CCND1 TAF1
CCND1 DNASE1
CCND1 CSN2
CCND1 PSG7
ATP5G1 CES2
PTPN11 PPP2R5E
RBBP4 PSMA5
CSN2 NFIC
CSN2 BTG2
CSN2 NCAPD3
CSN2 SLC4A3
CSN2 GAST
CSN3 SPRR1A
CSN3 TBX5
KDM5D RPS4Y1
PSG7 MYH6
PSG7 FANCC
PSG7 SPRR1A
PSG7 CST4
ZNF37A PDE6B
MMP14 CEBPE
MMP14 PDE1C
MMP14 OGG1
MMP14 NEFL
MMP14 KDR
RENBP PKLR
RENBP ACOX2
RENBP TULP1
RENBP GPER
RENBP KDR
RENBP GAST
RENBP SRPK3
GHRHR APOB
GHRHR CYP2C19
GHRHR REG1A
RPL37A WNT2B
RPL37A EEF1A1
RPL37A RPL18A
RPL37A RPL41
MAP1A MAP3K10
MAP1A POU4F1
MAP1A FANCC
MAP1A CEBPE
MAP1A TBX5
HLA-C MAP3K10
HLA-C ADAM11
HLA-C APOB
HLA-C CENPB
MATN3 STXBP1
SAA1 LOX
NTSR1 ARL4D
PUM2 NCOA6
ST14 NFIC
ST14 MYH6
ST14 TH
ST14 TBX5
ST14 NEFL
PUM1 NARS
SPRR1A NCOA2
SPRR1A ASNA1
SPRR1A CEBPE
SPRR1A PDE1C
SPRR1A TAF1
SPRR1A CST4
VPREB1 CD24
VPREB1 CD79A
GAST CCR9
ITGB4 CFHR2
MADD RNF113A
CHIC1 PTPRU
APOB ZWINTAS
APOB CEBPE
APOB HMGA2
APOB CYP2C19
APOB PTPN5
APOB TBX5
APOB CCR9
APOB CCL22
APOB KDR
GABRA1 CENPI
TULP1 PKLR
TULP1 PDGFB
TULP1 CEBPE
TULP1 ACOX2
TULP1 GNB3
TULP1 BTD
TULP1 SLC6A12
NCOR2 BTG2
SCNN1G LPCAT3
HLA-DQB1 CD74
HLA-DQB1 HLA-DMA
TFE3 DAZL
SRP14 COX4I1
TOP2B MYB
TOP2A CKS1B
CSDC2 TNFSF9
TIAL1 FEV
TIAL1 HADHB
GCK ACOX2
GCK PTPRN
NELL2 ATP6V0A1
NCAPD3 DGCR11
RAG1 CD19
IGFBP5 DNA2
IGFBP5 TBX5
PTPN1 TRAM1
RHOG CD63
GARS UFD1L
PTPN5 HMGA2
C4orf10 ACOX2
IRF2 TMEM131
TAF1 ATAD4
TAF1 LPCAT3
ATAD4 CES2
ATAD4 LPCAT3
BTD GALT
CES2 TMEM106A
CES2 HMGA2
CES2 PDE4A
CES2 PTPRN
ANXA1 CD79B
ANXA1 IGHM
ATP6V0A1 EBI3
CACNA1A TBX5
CTAG1B LPCAT3
CTAG1B PMS2L11
MGST1 CTSD
CD19 TCL1A
CD19 CD79A
CD74 HLA-DRA
CD74 HLA-DMA
ITGA8 ADCYAP1
ASNA1 PDE1C
ASNA1 CEBPE
CD72 CD79B
NFATC1 TBX5
CACNA1D CARTPT
RPLP1 RPL18A
RPLP1 RPL41
RPL18A WNT2B
RPL18A EEF1A1
RPL18A RPL41
HNRNPU NCL
GPR17 TBX5
ADCYAP1 CYP2C19
TBX5 NCOA2
TBX5 CEBPE
TBX5 TWIST1
TBX5 SEMG2
TBX5 HMGA2
TBX5 MAP3K10
TBX5 GSTP1
TBX5 IFNA21
TBX5 BCL3
CCR9 CEBPE
CCR9 ACOX2
PTGER3 ALAS2
CD79B TCL1A
CD79B RAB32
CD79B PRDX1
CD79B CD24
CD79B IGHM
CD79B CD79A
MEOX1 ELN
RPL41 WNT2B
RPL41 EEF1A1
RPL41 RPS29
CD79A TCL1A
CD79A RAB32
CD79A CD24
CD79A CST3
CD79A IGHM
NCOA2 CEBPE
PKLR ACOX2
PKLR SIRPD
SLC10A1 CYP2C19
MYH6 NFIC
MYH6 HADHB
MYH6 FEV
MYH6 IFNA21
MYH6 CYP2C19
MYH6 CST4
BTG2 ABAT
CACNB3 PTPRN
PLEK ZYX
TNFSF9 MAP3K10
S100A9 S100A8
OR2H1 CYP2C19
KDR CEBPE
KDR PDE1C
KDR MAP3K10
KRT6C DRG2
LAMA3 NEFL
F13B ABAT
HMGA2 CEBPE
HMGA2 ACOX2
HMGA2 PTPRN
HMGA2 BCL3
TCL1A CD24
GNB3 ACOX2
GNB3 FEV
GNB3 CYP2C19
GNB3 SH3GL3
RPS29 EEF1A1
FEV CYP2C19
FEV CST4
SRPK3 MAP3K10
SRPK3 CEBPE
SRPK3 PDE4A
PPP1CC SNRPF
HNRNPK RB1CC1
ALAS2 NEFL
ACOX2 DGCR11
ACOX2 CFB
ACOX2 MAP3K10
ACOX2 PTPRN
ACOX2 BCL3
KLHDC10 NEFL
NTN3 FCGR2B
PMS2L11 CEBPE
TRAM1 YWHAZ
FANCC HADHB
FANCC DRG2
HLA-DPA1 HLA-DRA
HLA-DPA1 HLA-DMB
HLA-DPA1 HLA-DMA
PDE4A NEFL
PDE4A CEBPE
EBI3 CYP2C19
CYCS YWHAE
SIRPD NEFL
MYLPF REG1A
ABAT PDE1C
ELN MAP3K10
HLA-DQA1 GSTP1
DGCR11 PTPRN
CEBPE PDGFB
CEBPE PDE1C
CEBPE HNF4A
CEBPE MAP3K10
FAS MAP3K10
FAS NEFL
HTT CYP2C19
LPCAT3 CYP2C19
ZWINTAS PTPRN
GFAP PTPRU
TRA2B PSME1
REG1A PTPRN
REG1A PTPRU
CUGBP2 SFRS11
CD24 IGHM
HLA-DMB HLA-DMA
CFB MAP3K10
MAP3K10 NEFL
