# Supplementary material for: Functional networks inference from rule-based machine learning models
Source: BioData Min. 2016 Sep 5;9:28. doi: 10.1186/s13040-016-0106-4 (PMC5011349; doi:10.1186/s13040-016-0106-4)
Supplement: Supplementary file 2 — Networks. All networks used in the analysis given as a list of edges. (XZ 11980 kb) [file 13040_2016_106_MOESM2_ESM.xz › networks/mic/Leukemia/SN_C1.txt]

ZCCHC11 METAP1
TULP1 RENBP
TULP1 PKLR
TULP1 PDGFB
TULP1 CEBPE
TULP1 ACOX2
TULP1 MMP14
TULP1 GNB3
TULP1 BTD
TULP1 SLC6A12
TULP1 TUB
TULP1 KDR
CRKL GGCX
HIST1H3A KRT32
HIST1H3A IGFBP5
PTGER3 ALAS2
NDUFB7 CCR9
NDUFB7 KLK7
SEMG2 TBX5
DAZL TFE3
DOC2B MMP14
DOC2B ACOX2
DOC2B NTN3
DOC2B ST14
DOC2B DNASE1
DOC2B H3F3A
DOC2B BCL3
DOC2B HIST2H4A
SP1 PNLIPRP1
SP1 MMP14
SP1 MED22
SP1 APOB
SP1 MPP2
SP1 TBX5
SP1 GSTP1
SP1 CYP2C19
SP1 IKBKE
SP1 CCR9
SP1 CYP3A4
SP1 CDH5
SP1 KDR
MUC1 AVPR1B
MUC1 NFIC
MUC1 SIRPD
MUC1 TIMP3
MUC1 SPRR1A
MUC1 MPP2
MUC1 GABRQ
MUC1 BCAT2
MUC1 SLC17A2
MUC1 THRA
MUC1 DNASE1
MUC1 IFNA21
MUC1 ST14
MUC1 TBX5
MUC1 PSG7
MUC1 CST4
BCAT2 MPP2
BCAT2 CDH5
PAPPA GAS2L1
PAPPA ACOX2
PAPPA CFB
PAPPA HLA-C
PAPPA SLC6A8
PAPPA HMGA2
PAPPA ZNF8
PAPPA MAP3K10
PAPPA TWIST1
PAPPA CES2
PAPPA SRPK3
PAPPA PTPRN
PAPPA CACNA1S
PAPPA BCL3
SMARCD3 MPP2
SMARCD3 CACNA1S
SMARCD3 MMP2
SMARCD3 CALCRL
SMARCD1 HMGA2
CYP3A4 ZRSR2
CYP3A4 REG1A
CYP3A4 PDE1C
CYP3A4 CTSB
CYP3A4 SFTPA1B
CYP3A4 GPR31
CYP3A4 SPRR1A
CYP3A4 SLC14A2
POU2AF1 TCL1A
POU2AF1 CD24
POU2AF1 CD79B
POU2AF1 IGHM
POU2AF1 CD79A
CCND1 AVPR1B
CCND1 NCOA2
CCND1 CEBPE
CCND1 TAF1
CCND1 MPP2
CCND1 DNASE1
CCND1 RENBP
CCND1 CSN2
CCND1 PSG7
CD33 CFD
CSN2 NFIC
CSN2 CCL2
CSN2 SIRPD
CSN2 AQP2
CSN2 BTG2
CSN2 GH2
CSN2 NCAPD3
CSN2 RENBP
CSN2 SLC4A3
CSN2 APOB
CSN2 PMS2L11
CSN2 CDH5
CSN2 GAST
CSN2 H3F3A
CSN3 AVPR1B
CSN3 APOB
CSN3 FEV
CSN3 TBX5
CSN3 SPRR1A
CSN3 CDH5
CSRP2 CD79B
CSRP2 CD79A
MMP14 NCOA2
MMP14 NFATC1
MMP14 CEBPE
MMP14 PDE1C
MMP14 MPP2
MMP14 CLCN1
MMP14 KRT32
MMP14 TBX5
MMP14 DNASE1
MMP14 OGG1
MMP14 NEFL
MMP14 BCL3
MMP14 CDH5
MMP14 KDR
MMP14 PDE4A
PUM2 NCOA6
PUM1 NARS
KRR1 TOMM20
PTGDS ADAM15
VPREB1 CD24
VPREB1 CD79B
VPREB1 CD79A
CHKB RENBP
CHIC1 PTPRU
CHIC1 MATN3
CHIC1 HLA-DOB
APOB GHRHR
APOB HLA-C
APOB TBX5
APOB CCR9
APOB MYH6
APOB CEBPE
APOB MPP2
APOB ZWINTAS
APOB CDH5
APOB KDR
APOB CALCRL
APOB HMGA2
APOB PTPN5
APOB NFIC
APOB CCL22
APOB CYP4A11
APOB ACOX2
APOB COL14A1
APOB CYP2C19
APOB PTPRN
MYBPH MVK
KCNMA1 PTPN5
CCT4 DYNLL1
CCT4 ACADM
LSS AVPR1B
H3F3A RENBP
H3F3A NFIC
H3F3A DNASE1
H3F3A ACOX2
H3F3A ST14
H3F3A GNB3
H3F3A INHBB
H3F3A NNAT
H3F3A GAST
H3F3A P2RX7
H3F3A HIST2H4A
DIO3 PLXNA3
DIO3 HLA-C
DIO3 KLHDC10
GTF2I NCOA6
GTF2I TOP2B
GTF2I TCF3
MAPK1IP1L PTP4A1
NCAPD3 CCL2
NCAPD3 STXBP1
NCAPD3 MED22
NCAPD3 PSD
NCAPD3 DGCR11
GARS UFD1L
ATAD4 TIMP3
ATAD4 REG1A
ATAD4 TAF1
ATAD4 CES2
ATAD4 LPCAT3
ATAD4 CCR9
ATAD4 MYH6
ATAD4 CDH5
PDE6B ZNF37A
CACNA1A ESR1
CACNA1A TBX5
SLC18A1 MPP2
ATXN2 ARHGEF2
CD19 CD79B
CD19 TCL1A
CD19 RAG1
CD19 CD24
CD19 CD79A
AKAP13 MAP3K10
SLC4A3 PSG7
OR2H1 CYP2C19
OR2H1 FMOD
NCOA2 CEBPE
NCOA2 KCNJ4
NCOA2 MPP2
NCOA2 KRT32
NCOA2 HMGA2
NCOA2 CACNB3
NCOA2 TBX5
NCOA2 SPRR1A
NCOA2 CDH5
NCOA2 CST4
NCOA2 PDE4A
PKLR RENBP
PKLR SIRPD
PKLR ACOX2
PKLR INHBB
PKLR SRPK3
SPI1 GPX1
SPI1 APLP2
PLEK APLP2
PLEK ZYX
CKS1B TOP2A
NR2F2 AQP6
ALAS2 NEFL
ALAS2 HBA2
ALAS2 IL8
S100A9 S100A8
LAMA3 NEFL
COX4I1 SRP14
PRKAR1A DYNLL1
UBE2V2 HNRNPA2B1
MVK KRT31
SRPK3 RENBP
SRPK3 CEBPE
SRPK3 ACOX2
SRPK3 MAP3K10
SRPK3 HLA-C
SRPK3 PDE4A
TAF1A ABAT
ZNF638 FLI1
ZNF638 FNTA
APBA1 GCM1
SEMA5A CNP
NTN3 FCGR2B
IFNA21 MYH6
IFNA21 CDH5
IFNA21 TBX5
WNT2B RPL37A
WNT2B RPL18A
WNT2B RPL41
MYL6B PSMA6
EBI3 CYP2C19
EBI3 ATP6V0A1
SPCS2 DYNLL1
SPCS2 RB1
EEF1A1 RPS7
EEF1A1 RPL37A
EEF1A1 RPL18A
EEF1A1 RPL41
EEF1A1 RPS29
PSMD6 EIF4H
SIRPD TIMP3
SIRPD NEFL
ABAT F13B
ABAT PDE1C
ABAT KRT32
ABAT BTG2
RB1CC1 HNRNPK
HLA-DRA CD74
HLA-DRA HLA-DPA1
HLA-DRA HLA-DRB1
PDE1C CCL2
PDE1C ASNA1
PDE1C CEBPE
PDE1C FCER2
PDE1C CLCN1
PDE1C KRT32
PDE1C KLK7
PDE1C SPRR1A
PDE1C CDH5
PDE1C KDR
GFAP PTPRU
GFAP CCL22
GFAP MYH6
GFAP TAF1
CLCN1 PRM2
CLCN1 KRT32
CLCN1 KLK7
TRA2B PSME1
ITGB4 CFHR2
CTSD MYO1F
CTSD MGST1
CTSD ZYX
MOBKL1B PPP2R5E
CUGBP2 SFRS11
IGHM ANXA1
IGHM TCL1A
IGHM CD24
IGHM CD79B
IGHM CD79A
TCL1A CD24
TCL1A CD79B
TCL1A CD79A
CFB ACOX2
CFB SLC6A8
CFB HMGA2
CFB PSD
CFB MAP3K10
CFB UGP2
MAP3K10 GALT
MAP3K10 MAP1A
MAP3K10 BCL3
MAP3K10 ELN
MAP3K10 CEBPE
MAP3K10 BTD
MAP3K10 ACOX2
MAP3K10 NEFL
MAP3K10 TBX5
MAP3K10 HLA-C
MAP3K10 TNFSF9
MAP3K10 KDR
MAP3K10 FAS
MAP3K10 GCM1
MAP3K10 LIPE
MAP3K10 CACNA1S
TWIST1 ACOX2
TWIST1 TBX5
NCL HNRNPU
NEFL HLA-C
NEFL FAS
NEFL ST14
NEFL TBX5
NEFL PDE4A
NEFL HBA2
NEFL KLHDC10
HLA-DMB HLA-DPA1
HLA-DMB HLA-DPB1
HLA-DMB HLA-DRB1
HLA-DMB HLA-DMA
HLA-DMA CD74
HLA-DMA HLA-DRB1
HLA-DMA HLA-DQB1
HLA-DMA HLA-DPA1
AVPR1B RENBP
AVPR1B ZRSR2
AVPR1B MYH6
AVPR1B NRGN
AVPR1B ACOX2
AVPR1B LYST
AVPR1B ARHGEF2
AVPR1B GNB3
AVPR1B KLHDC10
AVPR1B FEV
AVPR1B TIMP3
AVPR1B FANCC
AVPR1B SPRR1A
AVPR1B CDH5
AVPR1B CST4
AVPR1B SLC29A2
SF1 BRD2
GCM1 DGCR11
GCM1 DNA2
GCM1 FAS
GCM1 TNFSF9
ARHGEF2 PTPRN
CDH5 TIMP3
CDH5 MED22
CDH5 ERCC4
CDH5 PDGFB
CDH5 TBX5
CDH5 SPRR1A
CDH5 CEBPE
CDH5 MPP2
CDH5 ZWINTAS
CDH5 CST4
CDH5 RENBP
CDH5 ODF1
CDH5 KRT32
CDH5 FEV
CDH5 MYH6
CDH5 PTPN5
CDH5 NFIC
CDH5 GPR1
CDH5 ACSL1
CDH5 COL14A1
CDH5 PSD
CDH5 GSTP1
CDH5 KDR
CDH5 PSG7
PIP4K2B SLC16A1
PIP4K2B NSMAF
PIP4K2B HCG8
CENPI GABRA1
HLA-DRB1 CD74
HLA-DRB1 HLA-DQB1
C4orf10 ACOX2
CENPB HLA-C
MCHR1 HMGA2
KLK7 TBX5
GH2 CPA2
GH2 KRT31
GH2 CPB1
SLC2A4 CYP2C19
SLC2A4 TMEM106A
TIAL1 FEV
TIAL1 HADHB
CCL2 ZRSR2
ANXA1 CD79B
ANXA1 CD79A
GHRHR PTPRU
GHRHR REG1A
GHRHR CYP2C19
GHRHR LPCAT3
GHRHR PTPN5
RPL37A RPLP1
RPL37A RPL18A
RPL37A RPL41
TBR1 MOG
SAA1 LOX
SAA1 IRF5
SAA1 CEBPE
SLC29A2 TAF1
ARL4D NTSR1
GAST RENBP
GAST AQP2
GAST ACOX2
GAST MPP2
GAST INHBB
GAST CCR9
GAST BCL3
MADD RNF113A
ASMT TIMP3
ASMT PTPN5
RDBP SNX17
NRGN CCR9
TCF7 TRBV5-4
GCK ACOX2
GCK PTPRN
RAG1 CD79B
EIF4H TRAM1
EIF4H HNRNPK
EIF4H BCLAF1
IGFBP5 DNA2
IGFBP5 CEBPE
IGFBP5 TBX5
MYH6 NFIC
MYH6 HADHB
MYH6 MPP2
MYH6 FEV
MYH6 ST14
MYH6 CYP2C19
MYH6 PSG7
MYH6 CST4
MYH6 FANCC
C12orf24 TMEM131
C12orf24 FLI1
C12orf24 ZNF146
IRF2 TMEM131
BTD GALT
BTD HLA-C
BTD MED22
MEF2A TOP2B
ATP6V0A1 ACOX2
ATP6V0A1 NELL2
ATP6V0A1 CD8B
ATP6V0A1 CYP2C19
COX10 TAF1
CLK3 CACNA1S
CD74 HLA-DQB1
ITGA8 ADCYAP1
CD72 CD79B
GPER RENBP
GPER INHBB
GPER LPCAT3
RPLP1 RPL18A
RPLP1 RPL41
STXBP1 MATN3
RPL41 RPL18A
RPL41 RPS29
RNF113A TMEM106A
MLF2 CHMP1A
GAS2L1 ACOX2
ETF1 BCLAF1
TNFSF9 CSDC2
FANCC DRG2
FANCC MAP1A
FANCC HADHB
FANCC KRT6C
FANCC PSG7
CST3 CD79A
CST4 PDGFB
CST4 FEV
CST4 PSG7
CST4 SPRR1A
F13B APLP1
CSTA LYZ
GNB3 RENBP
GNB3 ACOX2
GNB3 MPP2
GNB3 FEV
GNB3 ST14
GNB3 CYP2C19
GNB3 SH3GL3
MTOR TTF1
ACOX2 TIMP3
ACOX2 HLA-C
ACOX2 ST14
ACOX2 ADAM15
ACOX2 SPRR1A
ACOX2 CCR9
ACOX2 UGP2
ACOX2 INHBB
ACOX2 CACNA1S
ACOX2 KLHDC10
ACOX2 RENBP
ACOX2 HMGA2
ACOX2 CLTCL1
ACOX2 ZWINTAS
ACOX2 DGCR11
ACOX2 PTPRN
ACOX2 BCL3
TRAM1 YWHAZ
TRAM1 PTPN1
TRAM1 SFRS5
TUB PAX6
PRDX1 CD79B
DRG2 KRT6C
CEBPE ASNA1
CEBPE KRT32
CEBPE CD36
CEBPE ADAM11
CEBPE TBX5
CEBPE SPRR1A
CEBPE CACNA1S
CEBPE KDR
CEBPE MAP1A
CEBPE PDGFB
CEBPE CALCRL
CEBPE HMGA2
CEBPE CES2
CEBPE CCR9
CEBPE HNF4A
CEBPE PMS2L11
CEBPE PDE4A
CEBPE BCL3
YWHAQ FMR1
C12orf32 MAP1A
C12orf32 TBX5
YWHAE CYCS
MATN3 SLC10A1
MATN3 CYP2C19
CES2 TIMP3
CES2 TMEM106A
CES2 HMGA2
CES2 PDE4A
CES2 PTPRN
CES2 TTF1
CES2 ATP5G1
NOTCH3 KRT86
TYMS PCNA
GSTP1 COL14A1
GSTP1 HLA-DQA1
GSTP1 TBX5
CYP2C19 ADCYAP1
CYP2C19 SH3GL3
CYP2C19 SLC10A1
CYP2C19 HADHB
CYP2C19 MPP2
CYP2C19 LPCAT3
CYP2C19 RENBP
CYP2C19 FEV
CYP2C19 NR2C1
CYP2C19 FGFR2
CYP2C19 TAF1
CYP2C19 HTT
CYP2C19 FOLR1
IMMT SRP9
BPTF GUSBP1
DYNLL1 ACADM
ADD2 MAP1A
KRT32 NFIC
KRT32 NFATC1
KRT32 HMGA2
KRT32 TBX5
KRT32 CCR9
KRT32 KDR
KRT35 HLA-DOB
AGER HTR2C
MPP2 TIMP3
MPP2 ST14
MPP2 CCR9
MPP2 SPRR1A
MPP2 HTR2C
MPP2 CTAG1B
MPP2 HMGA2
MPP2 FEV
MPP2 PTPRN
MPP2 NFIC
MPP2 PSG7
CACNA1D CARTPT
BCLAF1 HNRNPC
BCLAF1 RHEB
THRA HTR2C
INHBB PMS2L11
INHBB DNASE1
INHBB LPCAT3
FMOD GRIN2C
TAGLN2 PLXNA3
CACNA1S CALCRL
CACNA1S SKIV2L
CACNA1S UGP2
CACNA1S SLC6A12
CACNA1S KDR
KLHDC10 HMGA2
SETDB1 BCL2
H3F3B PTP4A1
AQP2 KCNJ4
AQP2 PMS2L11
AQP3 DGCR11
CTSB EDN2
CLCN7 HTR2C
CCL22 SERPINB4
PTPN11 PPP2R5E
CPB1 DGCR2
RBBP4 SRP9
RBBP4 PSMA5
CD3E TEF
CTLA4 PTPN5
MED22 TIMP3
MED22 DGCR11
MED22 TBX5
SCNN1G LPCAT3
MAP1A POU4F1
MAP1A DNASE1
MAP1A TBX5
PTPN7 CD79A
PTPN5 HMGA2
PTPN5 LPCAT3
PTPN5 TIMP3
PTPN5 KDR
MRPS22 SLC35A1
PSD DNA2
ASNA1 SPRR1A
RPL18A SRP14
ILK TTC1
GPR17 TBX5
TBX5 NFATC1
TBX5 ST14
TBX5 KDR
TBX5 CALCRL
TBX5 HMGA2
TBX5 BCL3
CCR9 CALCRL
CCR9 NFIC
CCR9 PDGFB
CCR9 TAF1
CCR9 ADAM15
CCR9 SPRR1A
CCR9 KDR
KRT9 MYLPF
CD79B RAB32
CD79B DNTT
CD79B CD24
CD79B CTGF
CD79B CD79A
MEOX1 ELN
POFUT1 PTPRN
PSMA6 DNTT
KDR RENBP
KDR PDGFB
KDR CALCRL
CD63 APLP2
CD63 RHOG
HTATSF1 RABGGTB
PMS2L11 RENBP
PMS2L11 CTAG1B
HLA-DOB LPCAT3
PDE4A SPRR1A
MYLPF REG1A
LPCAT3 BBS9
LPCAT3 TAF1
LPCAT3 CTAG1B
RENBP BCL3
RENBP CTAG1B
REG1A TIMP3
REG1A PTPRU
REG1A ZNF8
REG1A PTPRN
CALCRL HMGA2
SAFB NUP205
SUCLG1 CLPP
PPP1CC SNRPF
BCL3 HMGA2
TIMP3 TAF1
TIMP3 CACNB3
TIMP3 SPRR1A
TIMP3 ZWINTAS
SRP9 SNRPG
ZNF8 HTT
UGP2 NCOR2
UGP2 HIVEP1
LYZ FCER1G
DGCR6 BBS9
MYB TOP2B
CD24 CD79A
PRF1 NEUROG1
DDX5 SFRS5
KDM5D RPS4Y1
PSG7 SPRR1A
POLB VPS72
HLA-C ADAM11
HP FOLR1
ST14 NFIC
ST14 TH
ST14 HMGA2
SPRR1A NFATC1
SPRR1A TAF1
SPRR1A PTPRN
SPRR1A NFIC
CD79A RAB32
IDS HMGA2
NCOR2 BTG2
CACNB3 PTPRN
HMGA2 PTPRN
TRIB1 RIPK1
ADAM15 ZWINTAS
ZWINTAS PTPRN
NF1 PTPRU
COL14A1 PTPRN
DGCR11 PTPRN
