# Supplementary material for: Functional networks inference from rule-based machine learning models
Source: BioData Min. 2016 Sep 5;9:28. doi: 10.1186/s13040-016-0106-4 (PMC5011349; doi:10.1186/s13040-016-0106-4)
Supplement: Supplementary file 2 — Networks. All networks used in the analysis given as a list of edges. (XZ 11980 kb) [file 13040_2016_106_MOESM2_ESM.xz › networks/mic/Leukemia/SN_C4.txt]

C4A MYL3
ZCCHC11 METAP1
TULP1 MMP14
TULP1 AVPR1B
TULP1 HLA-C
TULP1 NTSR1
TULP1 ADAM11
TULP1 ADIPOQ
TULP1 PKLR
TULP1 APOB
TULP1 CEBPE
TULP1 PDE1C
TULP1 NEFL
TULP1 DGCR2
TULP1 ZNF8
TULP1 INHBB
TULP1 SLC6A12
TULP1 ZWINTAS
TULP1 CDH5
TULP1 KDR
TULP1 RENBP
TULP1 PDGFB
TULP1 SIRPD
TULP1 REG1A
TULP1 CALCRL
TULP1 HMGA2
TULP1 PDIA2
TULP1 GNB3
TULP1 KLK7
TULP1 CHMP1A
TULP1 SRPK3
TULP1 INHA
TULP1 CACNA1S
TULP1 ACOX2
TULP1 SLC16A2
TULP1 MAP3K10
TULP1 BTD
TULP1 MPP2
TULP1 PDE4A
TULP1 TUB
PPAP2B CACNA1A
CRKL F13B
CRKL GGCX
PRKAG1 MARS
PRKAG1 ATXN2
PRKAG1 TTF1
SUMO3 TMED10
SUMO2 PRMT1
SUMO2 CCT7
ABP1 NCOR2
ABP1 FCER2
IGHG1 HLA-C
IGHG1 IGL@
CELA2B ARL4D
CELA2B HIVEP1
CPZ CACNA1S
SMARCC1 TIMM17A
MFAP2 PKLR
ADD3 TTC1
LGALS1 SERPINB1
HIST1H3A TBX5
HIST1H3A KRT32
HIST1H3A CEBPE
HIST1H3A IGFBP5
NCBP1 MYOM1
SMG7 CHMP1A
DLG4 ATP6V0A1
ADK BRE
ADK CAP1
ADK ILK
NPC2 LAMP1
PIK3CA SFRS5
NR0B1 ITGA8
PTGER3 NEFL
PTGER3 ALAS2
NDUFB7 MMP14
NDUFB7 APOB
NDUFB7 RDBP
NDUFB7 SP1
NDUFB7 THRA
NDUFB7 KLK7
NDUFB7 GCM1
NDUFB7 CCR9
NDUFB7 CCL22
NDUFB7 PDE4A
NDUFB7 SRPK3
NDUFB7 HIST2H4A
SEMG2 ACOX2
SEMG2 MMP14
SEMG2 TBX5
DRAP1 RENBP
DRAP1 ARHGEF2
GMPR FCGR2B
HSPA9 ETF1
DAZL TBX2
DAZL EIF4G1
DAZL H3F3A
DAZL TFE3
DAZL GRM1
CBLB TUBGCP3
DOC2B MMP14
DOC2B GPER
DOC2B SLC6A8
DOC2B ST14
DOC2B TBX5
DOC2B GAST
DOC2B C12orf32
DOC2B HIST2H4A
DOC2B PKLR
DOC2B APOB
DOC2B DNASE1
DOC2B INHBB
DOC2B H3F3A
DOC2B RENBP
DOC2B MAP1A
DOC2B HMGA2
DOC2B MLL
DOC2B PAPPA
DOC2B GNB3
DOC2B PTPRU
DOC2B ACOX2
DOC2B NTN3
DOC2B COL14A1
DOC2B CCND1
DOC2B LOC100128792
DOC2B BCL3
TFE3 SIRPD
TFE3 PLXNA3
TFE3 MUC1
TFE3 MCAM
TFE3 MLF2
TFE3 PDE4A
TFE3 PAX8
SLC38A3 EDN2
SP1 MMP14
SP1 TIMP3
SP1 IKBKE
SP1 MED22
SP1 ST14
SP1 FABP3
SP1 ABAT
SP1 TBX5
SP1 SPRR1A
SP1 PITPNA
SP1 GAST
SP1 PNLIPRP1
SP1 APOB
SP1 CEBPE
SP1 HADHB
SP1 MPP2
SP1 STARD8
SP1 SPRR2A
SP1 HTR2C
SP1 CCL22
SP1 CDH5
SP1 KDR
SP1 CALCRL
SP1 HMGA2
SP1 FEV
SP1 CES2
SP1 MYH6
SP1 CYP3A4
SP1 CCR9
SP1 PTPN5
SP1 NFIC
SP1 ZWINTAS
SP1 TAF1
SP1 ATAD4
SP1 RPL3L
SP1 PSD
SP1 GSTP1
SP1 HTT
SP1 CYP2C19
SP1 CSN3
SP1 PSG7
MUC1 AVPR1B
MUC1 MMP14
MUC1 TIMP3
MUC1 ST14
MUC1 SLC29A2
MUC1 TBX5
MUC1 SPRR1A
MUC1 NCOA2
MUC1 STAT4
MUC1 MYH6
MUC1 CEBPE
MUC1 MPP2
MUC1 THRA
MUC1 DNASE1
MUC1 H3F3A
MUC1 ZWINTAS
MUC1 CDH5
MUC1 CST4
MUC1 RENBP
MUC1 NEFL
MUC1 PDGFB
MUC1 SIRPD
MUC1 HTR2C
MUC1 CALCRL
MUC1 GCK
MUC1 BCAT2
MUC1 FEV
MUC1 PDE4A
MUC1 APOB
MUC1 CCR9
MUC1 PAX8
MUC1 NFIC
MUC1 CCND1
MUC1 GABRQ
MUC1 SLC17A2
MUC1 ACOX2
MUC1 IFNA21
MUC1 CYP2C19
MUC1 CACNA1A
MUC1 CSN2
MUC1 CSN3
MUC1 PSG7
SP3 RRP1B
SP3 HMGN4
SP3 DYNLL1
BCAT2 AVPR1B
BCAT2 APOD
BCAT2 MYH6
BCAT2 LYST
BCAT2 MPP2
BCAT2 PMS2L11
BCAT2 FEV
BCAT2 CYP3A4
BCAT2 HTR2C
BCAT2 PTPRN
BCAT2 SPRR1A
BCAT2 LOX
BCAT2 ATAD4
BCAT2 CDH5
BCAT2 PROX1
BCAT2 CTAG1B
PAPPA ASNA1
PAPPA HLA-C
PAPPA SLC6A8
PAPPA CD36
PAPPA SLC7A1
PAPPA ST14
PAPPA SERPING1
PAPPA SPRR1A
PAPPA CCR9
PAPPA GAST
PAPPA UGP2
PAPPA PKLR
PAPPA GAS2L1
PAPPA DGCR11
PAPPA CEBPE
PAPPA PDE1C
PAPPA NEFL
PAPPA ZNF8
PAPPA FANCC
PAPPA C12orf32
PAPPA H3F3A
PAPPA CACNA1S
PAPPA RENBP
PAPPA REG1A
PAPPA CALCRL
PAPPA C4orf10
PAPPA HMGA2
PAPPA PDIA2
PAPPA MCAM
PAPPA CES2
PAPPA SMARCD3
PAPPA APOB
PAPPA SRPK3
PAPPA ACOX2
PAPPA CFB
PAPPA PMS2L11
PAPPA MAP3K10
PAPPA TWIST1
PAPPA CLTCL1
PAPPA PTPRN
PAPPA BCL3
SMARCD3 MAP1A
SMARCD3 CEBPE
SMARCD3 CALCRL
SMARCD3 ACOX2
SMARCD3 MPP2
SMARCD3 TBX5
SMARCD3 HMGA2
SMARCD3 INHBB
SMARCD3 KLHDC10
SMARCD3 ST14
SMARCD3 SPRR1A
SMARCD3 GABRQ
SMARCD3 MAGEA5
SMARCD3 SLC6A12
SMARCD3 CLTCL1
SMARCD3 UGP2
SMARCD3 CACNA1S
SMARCD3 MMP2
SMARCD3 BNIP1
SMARCD3 ADIPOQ
SMARCD1 CYP2C19
SMARCD1 TTF1
SMARCD1 HMGA2
SMARCD1 RAP1GAP
SMARCD1 NRGN
SULT1E1 HLA-C
SULT1E1 GCM1
CYP3A4 AVPR1B
CYP3A4 MMP14
CYP3A4 ABAT
CYP3A4 RFC5
CYP3A4 KRT32
CYP3A4 SFTPA1B
CYP3A4 TBX5
CYP3A4 GPR31
CYP3A4 SPRR1A
CYP3A4 SLC14A2
CYP3A4 ZRSR2
CYP3A4 APOB
CYP3A4 CEBPE
CYP3A4 PDE1C
CYP3A4 MPP2
CYP3A4 NRGN
CYP3A4 FANCC
CYP3A4 HTR2C
CYP3A4 MOBP
CYP3A4 CDH5
CYP3A4 REG1A
CYP3A4 CALCRL
CYP3A4 F13B
CYP3A4 CTSB
CYP3A4 HMGA2
CYP3A4 PDIA2
CYP3A4 NCAPD3
CYP3A4 FEV
CYP3A4 GNB3
CYP3A4 PSG7
CYP3A4 MYH6
CYP3A4 C21orf33
CYP3A4 ETV2
CYP3A4 TWIST1
CYP3A4 CSN3
CYP3A4 PDE4A
GYPE HBB
MGAT3 SCNN1G
MGAT3 PCK1
AKAP5 LYST
SHFM1 PARK7
GTF2F1 MAP1A
GTF2F1 ZNF8
GTF2F1 YIF1A
AKAP1 FNTA
AKAP1 PSMA4
AKAP1 PRIM2
POU2AF1 ANXA1
POU2AF1 TCL1A
POU2AF1 TCF3
POU2AF1 DNTT
POU2AF1 CD79B
POU2AF1 CD24
POU2AF1 CD19
POU2AF1 VPREB1
POU2AF1 NPY
POU2AF1 CST3
POU2AF1 CSRP2
POU2AF1 PTPN7
POU2AF1 IGHM
POU2AF1 CD79A
CCND1 AVPR1B
CCND1 MMP14
CCND1 ASNA1
CCND1 HLA-C
CCND1 KRT32
CCND1 NQO2
CCND1 KRT2
CCND1 TBX5
CCND1 CCR9
CCND1 NCOA2
CCND1 PKLR
CCND1 APOB
CCND1 RAP1GAP
CCND1 CEBPE
CCND1 MPP2
CCND1 DNASE1
CCND1 INHBB
CCND1 FANCC
CCND1 H3F3A
CCND1 TNFRSF8
CCND1 GFAP
CCND1 CTAG1B
CCND1 RENBP
CCND1 MAP1A
CCND1 HMGA2
CCND1 CES2
CCND1 PTPRN
CCND1 ATAD4
CCND1 TAF1
CCND1 SPRR1A
CCND1 CDH5
CCND1 PMS2L11
CCND1 PDE6B
CCND1 ACOX2
CCND1 PDE6G
CCND1 CSN2
CCND1 PRM2
CCND1 PSG7
CCND3 MGST1
MAZ ADD1
PHKG2 HIST2H4A
CD33 CFD
CD33 MGST1
CD33 ZYX
STARD8 KCNJ9
NPY CD24
NPY CD79B
MT1B PTGDS
CSN2 CCL2
CSN2 AVPR1B
CSN2 TIMP3
CSN2 SFTPA1B
CSN2 KRT31
CSN2 HP
CSN2 ERCC4
CSN2 ADAM15
CSN2 SLC4A3
CSN2 WWP2
CSN2 GAST
CSN2 ADIPOQ
CSN2 NCOA2
CSN2 PLXNA3
CSN2 APOB
CSN2 BTG2
CSN2 CEBPE
CSN2 PDE1C
CSN2 MPP2
CSN2 NRGN
CSN2 NCOR2
CSN2 FHL3
CSN2 DNASE1
CSN2 FANCC
CSN2 LPCAT3
CSN2 H3F3A
CSN2 MAGI1
CSN2 CDH5
CSN2 KDR
CSN2 RENBP
CSN2 SIRPD
CSN2 AQP2
CSN2 HTR2C
CSN2 PKLR
CSN2 EFNA3
CSN2 HMGA2
CSN2 NCAPD3
CSN2 NFIC
CSN2 ZWINTAS
CSN2 GH2
CSN2 MMP14
CSN2 PMS2L11
CSN2 DGCR11
CSN2 CDC2L5
CSN2 GSTP1
CSN2 CYP2C19
CSN2 CSN3
CSN3 AVPR1B
CSN3 MMP14
CSN3 TIMP3
CSN3 KRT32
CSN3 CCL2
CSN3 TBX5
CSN3 CCR9
CSN3 NCOR2
CSN3 C12orf32
CSN3 NCOA2
CSN3 ZRSR2
CSN3 APOB
CSN3 CEBPE
CSN3 PDE1C
CSN3 MPP2
CSN3 DHRS2
CSN3 MOBP
CSN3 ZWINTAS
CSN3 CDH5
CSN3 RENBP
CSN3 F13B
CSN3 HMGA2
CSN3 PRKCG
CSN3 FEV
CSN3 PAX8
CSN3 PTPN5
CSN3 NFIC
CSN3 CACNA1S
CSN3 ESR1
CSN3 SPRR1A
CSN3 PDCD2
CSN3 GABRQ
CSN3 LMNA
CSN3 CPA2
CSN3 PRM2
CSN3 PDE4A
CSRP2 TCL1A
CSRP2 CD79B
CSRP2 CD24
CSRP2 VPREB1
CSRP2 CD79A
YBX1 COX8A
DHRS2 RENBP
DHRS2 MPP2
MMP14 NFATC1
MMP14 TRIM15
MMP14 ASNA1
MMP14 RFC5
MMP14 RDBP
MMP14 KRT32
MMP14 FUT3
MMP14 LIPE
MMP14 ADAM11
MMP14 SIRPD
MMP14 ABAT
MMP14 TBX5
MMP14 SPRR1A
MMP14 OGG1
MMP14 NCOA2
MMP14 PKLR
MMP14 CEBPE
MMP14 PDE1C
MMP14 MPP2
MMP14 INHBB
MMP14 DNASE1
MMP14 PFKL
MMP14 SKIV2L
MMP14 H3F3A
MMP14 SLC6A12
MMP14 CCL22
MMP14 CDH5
MMP14 KDR
MMP14 CES2
MMP14 RENBP
MMP14 PDGFB
MMP14 ELN
MMP14 AQP3
MMP14 CLCN1
MMP14 EFNA3
MMP14 CENPB
MMP14 IGFBP5
MMP14 NCAPD3
MMP14 POU4F1
MMP14 GOLGA2
MMP14 KLK7
MMP14 PAX8
MMP14 SRPK3
MMP14 NFIC
MMP14 FAS
MMP14 CACNA1S
MMP14 HMGA2
MMP14 MAP3K10
MMP14 ACOX2
MMP14 IFNA21
MMP14 MED22
MMP14 CACNA1A
MMP14 NEFL
MMP14 ZNF117
MMP14 PDE4A
MMP14 CLK3
MMP14 BCL3
HMGN4 YWHAQ
HMGN3 PTPN11
ACVR1B PSG7
ACVR1B REG1A
RRP1B CCT4
PRRT1 ABAT
RPS27A RPS27
UBE2D3 ETF1
UBE2D3 H3F3B
PUM2 PAFAH1B1
PUM2 MYB
PUM2 NCOA6
PUM2 PSMA4
PUM2 IKZF1
ARF4 CYB5R3
PUM1 CASC3
PUM1 NARS
KRR1 TOMM20
KRR1 UFD1L
SFTPA1B RFC5
SFTPA1B MPP2
SFTPA1B GNB3
PTGDS MYOM1
PTGDS PDE1C
PTGDS ATAD4
PTGDS EFNA3
PTGDS PDIA2
PTGDS CETN1
PTGDS WARS
PTGDS FHL3
PTGDS PAX6
PTGDS CYP2C19
PTGDS ADAM15
PTGDS COL1A1
PTGDS SPRR1A
PTGDS LMNA
PTGDS CDH5
VPREB1 TCL1A
VPREB1 CD72
VPREB1 DNTT
VPREB1 CD24
VPREB1 RAG1
VPREB1 ICAM3
VPREB1 CST3
VPREB1 CD19
VPREB1 CD79B
VPREB1 IGHM
VPREB1 CD79A
CHKB RENBP
CHKB CDH5
CHKB ADAM15
RCN2 GTF2I
XPO1 SAFB
XPO1 HNRNPA2B1
XPO1 MLH1
APOD PLXNA3
APOD CES2
APOD ATP5G1
CHIC1 MYH3
CHIC1 PTPRU
CHIC1 HLA-DOB
CHIC1 TAF1
CHIC1 KRT35
CHIC1 MATN3
CHIC1 CYP2C19
CHIC1 MAP2K5
CHIC1 CCL22
CHIC1 CDH5
CHIC1 BNIP1
CHIC1 MEP1B
CHIC1 RNASE4
APOB ITGA8
APOB MYCL1
APOB GHRHR
APOB TIMP3
APOB HLA-C
APOB MATN3
APOB CACNA1S
APOB ST14
APOB TBX5
APOB CCR9
APOB NCOA2
APOB DRG2
APOB MYH6
APOB BTG2
APOB CEBPE
APOB PDE1C
APOB MPP2
APOB RSC1A1
APOB C21orf33
APOB KRT31
APOB INHBB
APOB MOBP
APOB ZWINTAS
APOB CDH5
APOB MT1A
APOB KDR
APOB RENBP
APOB NEFL
APOB PDGFB
APOB REG1A
APOB CALCRL
APOB HMGA2
APOB FEV
APOB SPRR1A
APOB AVPR1B
APOB NCAPD3
APOB SPRR2A
APOB S100A7
APOB PTPN5
APOB NFIC
APOB PTPRU
APOB CCL22
APOB CYP4A11
APOB GH2
APOB TAF1
APOB ACOX2
APOB COL14A1
APOB PSD
APOB CACNB3
APOB DGCR11
APOB CYP2C19
APOB CST4
APOB PTPRN
APOB SLC18A1
APOB FOLR1
MYBPH MVK
MYBPH PTPN5
MYBPH ALPP
GAP43 MAP2K5
GAP43 RNASE4
GAP43 TAF1
IL8RB CCL22
IL8RB GFAP
IL8RB TNNC1
CCT3 CCT7
CCT3 CCT4
KCNMA1 PTPN5
KCNMA1 RNF113A
CCT4 DYNLL1
CCT4 RBBP4
CCT4 MCM3
CCT4 ACADM
CCT5 HNRNPA2B1
CCT5 PSMA4
LTC4S PLAUR
SSTR2 OPN1MW2
TNFRSF8 PTCH1
TNFRSF8 PRM2
LSS AVPR1B
LSS MOBP
LSS TIMP3
LSS TTYH2
H3F3A C12orf32
H3F3A HLA-C
H3F3A ST14
H3F3A SIRPD
H3F3A TRIB1
H3F3A ADCYAP1
H3F3A NNAT
H3F3A CCR9
H3F3A GAST
H3F3A P2RX7
H3F3A HIST2H4A
H3F3A PKLR
H3F3A GAS2L1
H3F3A INHBB
H3F3A THRA
H3F3A CDH8
H3F3A DNASE1
H3F3A RELN
H3F3A SH3GL3
H3F3A CTAG1B
H3F3A RENBP
H3F3A HMGA2
H3F3A PTPRU
H3F3A GNB3
H3F3A PPP2R5E
H3F3A NFIC
H3F3A GPR1
H3F3A ACOX2
H3F3A CFB
H3F3A PMS2L11
H3F3A CYP2C19
H3F3A PDE4A
H3F3A UGP2
H3F3A EBI3
H3F3A BCL3
DIO3 AVPR1B
DIO3 PLXNA3
DIO3 PDIA2
DIO3 HLA-C
DIO3 ACOX2
DIO3 KLHDC10
ATP1A3 ACOX2
ATP1A3 CTAG1B
ATP1A3 GNB3
ATP1A3 PRM2
GTF2I NCOA6
GTF2I TCF3
GTF2I PTPN11
GTF2I SFRS2
GTF2I TOP2B
CCL25 ACOX2
GRM1 PLXNA3
REG3A RUNX1
MAPK1IP1L DYRK1A
MAPK1IP1L HNRNPK
MAPK1IP1L PTP4A1
MAPK1IP1L H3F3B
MAPK1IP1L AMD1
DNASE1L3 FEV
JAK1 ZKSCAN1
NCAPD3 CCL2
NCAPD3 MED22
NCAPD3 AGER
NCAPD3 STXBP1
NCAPD3 NCOA2
NCAPD3 SLC10A1
NCAPD3 DNA2
NCAPD3 DNASE1
NCAPD3 CDH5
NCAPD3 KDR
NCAPD3 RENBP
NCAPD3 AQP2
NCAPD3 REG1A
NCAPD3 NR2C1
NCAPD3 MYH6
NCAPD3 NFIC
NCAPD3 GH2
NCAPD3 PSD
NCAPD3 DGCR11
NCAPD3 PTPRN
IQCB1 MATN3
PPARD ST14
BLK KLHDC10
BLK RAB32
BLK PAX8
GRN CD63
GARS YWHAQ
GARS UFD1L
CSNK1A1 BCLAF1
ATAD4 GPR1
ATAD4 PDE1C
ATAD4 TIMP3
ATAD4 REG1A
ATAD4 TAF1
ATAD4 GPER
ATAD4 PRM2
ATAD4 CD93
ATAD4 AGER
ATAD4 CES2
ATAD4 APLP1
ATAD4 LPCAT3
ATAD4 HTR2C
ATAD4 CCR9
ATAD4 MYH6
ATAD4 CDH5
ATAD4 RELN
DNAJC7 ATP6V1B2
GABRQ CDH5
RING1 MPP2
RING1 RNF113A
RING1 TGFB3
RING1 CENPI
RING1 KCNJ4
PDE6B PKLR
PDE6B PTCH1
PDE6B PTPRN
PDE6B GNB3
PDE6B PMS2L11
PDE6B HLA-C
PDE6B CES2
PDE6B NGFR
PDE6B PSG7
PDE6B ACOX2
PDE6B SPRR1A
PDE6B ZNF37A
PDE6B RNF113A
PDE6G MPP2
PDE6G CCL22
CACNA1A RENBP
CACNA1A ESR1
CACNA1A INHBB
CACNA1A TBX5
HLF MR1
SLC18A1 MPP2
SLC18A1 DNA2
SLC18A1 REG1A
SLC18A1 MYH6
ATXN2 ARHGEF2
INA CYP2C19
CD19 ANXA1
CD19 TCL1A
CD19 RAB32
CD19 CD24
CD19 RAG1
CD19 CD79B
CD19 CD79A
CD40LG CHRM5
CD40LG IFI35
CD40LG CES2
CD40LG ADCYAP1
CD40LG AFAP1
CD40LG RNF113A
RET CEBPE
POLG BAT3
TAF11 RB1CC1
TAF11 RPLP1
AKAP13 MAP3K10
AKAP13 GCM1
AKAP13 DNA2
AKAP13 IGFBP5
SLC4A3 TIMP3
SLC4A3 CDC2L5
SLC4A3 CYP2C19
SLC4A3 PSG7
SLC4A3 CDH5
BLVRB HOXA9
FH PSMA5
OR2H1 MYH6
OR2H1 FMOD
OR2H1 CPA2
OR2H1 CYP2C19
OR2H1 ADCYAP1
OR2H1 RNF113A
COX7A2 SNRPB
NCOA2 ITGA8
NCOA2 ASNA1
NCOA2 HP
NCOA2 KRT32
NCOA2 HOXC6
NCOA2 ABAT
NCOA2 TBX5
NCOA2 SPRR1A
NCOA2 GAST
NCOA2 SH3GL3
NCOA2 ZRSR2
NCOA2 DNA2
NCOA2 CEBPE
NCOA2 CACNB3
NCOA2 MPP2
NCOA2 TNXB
NCOA2 ZNF8
NCOA2 INHBB
NCOA2 LPCAT3
NCOA2 CDH5
NCOA2 CST4
NCOA2 RENBP
NCOA2 HMGA2
NCOA2 CES2
NCOA2 YIF1A
NCOA2 PHEX
NCOA2 SERPINB4
NCOA2 PTPN5
NCOA2 NFIC
NCOA2 APLP1
NCOA2 TAF1
NCOA2 KCNJ4
NCOA2 PMS2L11
NCOA2 PDE1C
NCOA2 GSTP1
NCOA2 CYP2C19
NCOA2 CTAG1B
NCOA2 PDE4A
PKLR AVPR1B
PKLR PHB2
PKLR MED22
PKLR ABAT
PKLR CCR9
PKLR KRT9
PKLR CEBPE
PKLR NEFL
PKLR DGCR2
PKLR INHBB
PKLR S100A9
PKLR PIK3R2
PKLR RENBP
PKLR SIRPD
PKLR HMGA2
PKLR MLL
PKLR SRPK3
PKLR ACOX2
PKLR PMS2L11
PKLR PRM2
PKLR PTPRN
PKLR BCL3
SPI1 GPX1
SPI1 APLP2
SPI1 CD302
SPI1 ZYX
NCOA6 PTPN11
PLEK APLP2
PLEK PYGL
PLEK CFD
PLEK ZYX
CKS1B HMGB2
CKS1B CCNA2
CKS1B TOP2A
NR2F2 AQP6
ALAS2 BPGM
ALAS2 NEFL
ALAS2 HBB
ALAS2 HBA2
ALAS2 IL8
S100A9 FCN1
S100A9 LYZ
S100A9 INHBB
S100A9 IFNA21
S100A9 LPCAT3
S100A9 PRM2
S100A9 S100A12
S100A9 KLHDC10
S100A9 S100A8
S100A8 S100A12
HMGB2 NELL2
HMGB2 S100A7
MOBP DNA2
MOBP PDE1C
MOBP HMGA2
MOBP CES2
MOBP PSG7
MOBP PTPRN
MOBP ZWINTAS
MOBP PDE4A
TAF7 CCNG2
HERC2P3 GHRHR
HERC2P3 ZWINTAS
LAMA3 NEFL
CTF1 KRT31
MCAM ACOX2
TCEA1 HNRNPC
COX4I1 ATP5F1
COX4I1 SRP14
BCAM PDE1C
PRKAR1A TMEM131
PRKAR1A DYNLL1
PRKAR1A ACADM
GFER AVPR1B
GFER FEV
GFER ARHGEF2
GFER PROL1
UBE2V2 C12orf24
UBE2V2 DYNLL1
UBE2V2 HNRNPA2B1
MVK TIMP3
MVK GH2
MVK KRT31
MVK CPB1
MVK FUT2
SRPK3 GALT
SRPK3 DGCR2
SRPK3 HLA-C
SRPK3 ST14
SRPK3 RDH5
SRPK3 UGP2
SRPK3 MYH6
SRPK3 CEBPE
SRPK3 RDBP
SRPK3 NEFL
SRPK3 C12orf32
SRPK3 CACNA1S
SRPK3 CDH5
SRPK3 KDR
SRPK3 RENBP
SRPK3 PDGFB
SRPK3 LIPE
SRPK3 CENPB
SRPK3 CHERP
SRPK3 PAX8
SRPK3 ACOX2
SRPK3 CFB
SRPK3 MAP3K10
SRPK3 CYP2C19
SRPK3 PDE4A
PROZ TNXB
CYP2C9 ITGA8
TAF1A PDE1C
TAF1A CCR9
TAF1A ABAT
ZNF638 FLI1
ZNF638 FNTA
ZNF638 PHKB
APBA1 GCM1
APBA1 MAP3K10
SEMA5A CNP
NTN3 MAP1A
NTN3 FCGR2B
NTN3 C12orf32
NMT1 MEF2A
NMT1 BCL2
SLC17A2 CCL22
SLC17A2 GFAP
SLC17A2 TAF1
IFNA21 NFATC1
IFNA21 KRT32
IFNA21 TBX5
IFNA21 ZRSR2
IFNA21 CST4
IFNA21 MYH6
IFNA21 ASMT
IFNA21 NEFL
IFNA21 SPR
IFNA21 LPCAT3
IFNA21 CDH5
IFNA21 C6
IFNA21 KDR
IFNA21 HMGA2
IFNA21 CD8B
IFNA21 PAX8
IFNA21 PTPN5
IFNA21 MAP3K10
IFNA21 GSTP1
IFNA21 ATP6V0A1
WNT2B EEF1A1
WNT2B NACA
WNT2B RPL37A
WNT2B RPL18A
WNT2B RPL41
MYL6B PSMA6
EBI3 AVPR1B
EBI3 TRAF4
EBI3 GJA5
EBI3 HMGA2
EBI3 TIAL1
EBI3 GNB3
EBI3 CYP2C19
EBI3 ATP6V0A1
EBI3 SH3GL3
KCNA6 ITGA8
CCBL2 ILF2
RBM3 HNRNPK
MAP2K5 CYP2C19
MAP2K5 BNIP1
MAP2K5 TMEM106A
SPCS2 DYNLL1
SPCS2 CRYZ
SPCS2 RB1
SPCS2 RBBP4
SPCS2 IFI16
SPCS2 MCM3
SPCS2 GLRX
SPCS2 C12orf24
SPCS2 REEP5
AQP7 PIP4K2B
EEF1A1 RPL37A
EEF1A1 RPLP1
EEF1A1 RPL18A
EEF1A1 RPS29
EEF1A1 RPS7
EEF1A1 NACA
EEF1A1 SRP14
EEF1A1 RPL41
PSMD6 EIF4H
CD93 PDIA2
CD93 KLK7
PLCG1 PAM
SIRPD PDGFB
SIRPD TIMP3
SIRPD NEFL
SIRPD AGER
SIRPD CD36
SIRPD PMS2L11
SIRPD RENBP
SIRPD INHBB
SIRPD FUT3
SIRPD CDH5
SIRPD IL1R2
SIRPD C12orf32
ACRV1 FANCC
ABAT CCL2
ABAT KRT32
ABAT ADAM15
ABAT CCR9
ABAT SPRR1A
ABAT GPKOW
ABAT FGF4
ABAT BTG2
ABAT CEBPE
ABAT PDE1C
ABAT THRA
ABAT CDH5
ABAT KDR
ABAT RENBP
ABAT NRGN
ABAT F13B
ABAT PDIA2
ABAT CD8B
ABAT C21orf33
ABAT CDC2L5
ABAT PDE4A
ABAT CLK3
AFAP1 FGFR2
AFAP1 CHRNG
AFAP1 PAM
RB1CC1 PPP1CB
RB1CC1 HNRNPK
RB1CC1 GNB1
RB1CC1 PTPN1
MAGEA5 ITGA8
HIST2H4A CEBPE
HIST2H4A ACOX2
HIST2H4A NBL1
HIST2H4A HMGA2
HIST2H4A MCHR1
HIST2H4A RDBP
HIST2H4A ADAM15
HIST2H4A NEFL
HIST2H4A PDE4A
HIST2H4A GAST
HIST2H4A BCL3
FRG1 SRP9
HLA-DRA CD74
HLA-DRA HLA-DPA1
HLA-DRA HLA-DRB1
HLA-DRA HLA-DQB1
HLA-DRA HLA-DMA
TBXA2R LPCAT3
TBXA2R SLC6A6
PDE1C CCL2
PDE1C TIMP3
PDE1C ASNA1
PDE1C POU3F2
PDE1C MAP1A
PDE1C KRT32
PDE1C AGER
PDE1C IKBKE
PDE1C SPRR1A
PDE1C LOX
PDE1C ZRSR2
PDE1C CEBPE
PDE1C TWIST1
PDE1C NEFL
PDE1C GALT
PDE1C INHBB
PDE1C GP9
PDE1C CCL22
PDE1C CDH5
PDE1C KDR
PDE1C RENBP
PDE1C NFIC
PDE1C AQP2
PDE1C AQP3
PDE1C NRGN
PDE1C F13B
PDE1C CLCN1
PDE1C PDIA2
PDE1C AVPR1B
PDE1C KLK7
PDE1C CCR9
PDE1C TBX5
PDE1C CACNA1S
PDE1C FCER2
PDE1C ACOX2
PDE1C PMS2L11
PDE1C MAP3K10
PDE1C CDC2L5
PDE1C MPP2
PDE1C PSG7
PDE1C CLK3
RDH5 CES1
RAE1 GSPT1
LOC728849 KLRK1
DEFA5 GPR1
DEFA5 SLC2A4
DEFA5 TEF
PSMC1 ETF1
ATP6V1B2 PCBP1
CAD ANKRD46
GFAP PTPRU
GFAP MYH6
GFAP TAF1
GFAP KRT2
GFAP AGER
GFAP HTR2C
GFAP FEV
GFAP CD151
GFAP KRT31
GFAP CCL22
GFAP CST4
CLCN1 NFATC1
CLCN1 CEBPE
CLCN1 MAP1A
CLCN1 FAS
CLCN1 KLK7
CLCN1 KRT32
CLCN1 NCOR2
CLCN1 IL1R2
CLCN1 GP9
CLCN1 PRM2
CLCN1 HIVEP1
CLCN1 KDR
CLCN1 NEFL
TRA2B NCL
TRA2B PSME1
ITGB2 SRGN
ITGB4 CFHR2
CTSD MYO1F
CTSD MGST1
CTSD LYZ
CTSD ZYX
CTSD CTSA
CD46 SFRS11
MOBKL1B PPP2R5E
MOBKL1B PTPN11
TIMM17A SLC16A1
TIMM17A SF1
FPGS CDK9
CUGBP2 TIAL1
CUGBP2 SFRS11
CUGBP2 PCBP1
MCFD2 PAFAH1B1
TRIP12 AGFG1
TRIP13 NCOR2
SEC61B PSMA1
IGHM ANXA1
IGHM TCF4
IGHM TCL1A
IGHM CD72
IGHM PTPN7
IGHM CD24
IGHM CD79B
IGHM CD79A
WASF1 PKD2
PSMD4 TYMS
TCL1A CD72
TCL1A CD24
TCL1A CD79B
TCL1A CD79A
SCN5A GOLGA2
ARMCX6 UFD1L
CFD CST3
CFD ZYX
CFB DGCR11
CFB ZNF8
CFB ACOX2
CFB NEFL
CFB SLC6A8
CFB HMGA2
CFB PSD
CFB MAP3K10
CFB ST14
CFB FANCC
CFB CACNA1S
CFB UGP2
PCSK6 VPS72
PCSK6 RNASE4
PCSK6 TEF
PCSK6 REG1A
MAP3K10 LIF
MAP3K10 CACNA1C
MAP3K10 MFGE8
MAP3K10 RRAD
MAP3K10 HLA-C
MAP3K10 KRT32
MAP3K10 CD36
MAP3K10 ADAM11
MAP3K10 ST14
MAP3K10 TBX5
MAP3K10 GCM1
MAP3K10 LIPE
MAP3K10 C12orf32
MAP3K10 PNLIPRP1
MAP3K10 DNA2
MAP3K10 CEBPE
MAP3K10 SAA1
MAP3K10 NEFL
MAP3K10 MUC5B
MAP3K10 TNFSF9
MAP3K10 UGP2
MAP3K10 CACNA1S
MAP3K10 CDH5
MAP3K10 KDR
MAP3K10 GALT
MAP3K10 MAP1A
MAP3K10 SLC6A8
MAP3K10 ELN
MAP3K10 MPP2
MAP3K10 PRM2
MAP3K10 HMGA2
MAP3K10 IGFBP5
MAP3K10 POU4F1
MAP3K10 SPRR1A
MAP3K10 CHERP
MAP3K10 KLK7
MAP3K10 FCER2
MAP3K10 ACOX2
MAP3K10 ID1
MAP3K10 BTD
MAP3K10 GSTP1
MAP3K10 FAS
MAP3K10 PTPRN
MAP3K10 HIVEP1
MAP3K10 BCL3
TWIST1 ACOX2
TWIST1 NEFL
TWIST1 IGFBP5
TWIST1 CD5
TWIST1 PTPN5
TWIST1 TBX5
TWIST1 BCL3
TWIST1 CACNA1S
TWIST1 PAX8
TWIST1 UGP2
TWIST1 GP9
NCL HADH
NCL HNRNPU
FUT2 AVPR1B
FUT2 TIMP3
FUT2 ASMT
FUT2 MPP2
FUT2 MED22
FUT2 NEK9
FUT2 CES2
FUT2 PSG7
FUT2 LYST
CHRND AVPR1B
CHRND EFNA3
NEFL DGCR2
NEFL BPGM
NEFL HNRNPD
NEFL HLA-C
NEFL KRT32
NEFL HBB
NEFL ST14
NEFL TBX5
NEFL GCM1
NEFL LIPE
NEFL ARL4D
NEFL NCOR2
NEFL C12orf32
NEFL ZRSR2
NEFL CEBPE
NEFL FAS
NEFL PFKL
NEFL GP9
NEFL KLHDC10
NEFL KDR
NEFL RENBP
NEFL MAP1A
NEFL AQP2
NEFL HMGA2
NEFL GAST
NEFL GNB3
NEFL POU3F2
NEFL HBA2
NEFL PAX8
NEFL ACOX2
NEFL CDH5
NEFL PMS2L11
NEFL GSTP1
NEFL MPP2
NEFL PDE4A
NEFL UGP2
NEFL BCL3
CYP11B2 FXYD3
PPP3CC FHL1
HLA-DMB HLA-DPA1
HLA-DMB HLA-DPB1
HLA-DMB HLA-DRB1
HLA-DMB CD74
HLA-DMB HLA-DMA
HLA-DMA CD74
HLA-DMA HLA-DRB1
HLA-DMA HLA-DQB1
HLA-DMA HLA-DPA1
AVPR1B CCL2
AVPR1B TIMP3
AVPR1B ASNA1
AVPR1B RRAD
AVPR1B KRT31
AVPR1B MED22
AVPR1B SAA1
AVPR1B CYP17A1
AVPR1B ST14
AVPR1B SLC29A2
AVPR1B TBX5
AVPR1B SPRR1A
AVPR1B CDH5
AVPR1B PLXNA3
AVPR1B ZRSR2
AVPR1B MYH6
AVPR1B CEBPE
AVPR1B MPP2
AVPR1B ARHGEF2
AVPR1B FANCC
AVPR1B RNF113A
AVPR1B LYST
AVPR1B C6
AVPR1B CST4
AVPR1B LPCAT3
AVPR1B RENBP
AVPR1B NRGN
AVPR1B GNB3
AVPR1B FEV
AVPR1B PTPRN
AVPR1B CD8B
AVPR1B PAX8
AVPR1B PTPN5
AVPR1B NFIC
AVPR1B GPR1
AVPR1B TAF1
AVPR1B GH2
AVPR1B ACOX2
AVPR1B KLHDC10
AVPR1B GSTP1
AVPR1B COX10
AVPR1B PSG7
AVPR1B ADAM15
RPN2 ENO1
RPN2 DDOST
PCK1 GHRHR
PCK1 LYST
PCK1 SLC10A1
PCK1 PTPN5
COL11A2 CYP2C19
COL11A2 CES2
COL11A2 FANCC
COL11A2 SLC29A2
COL11A2 CD3E
PABPC1 SF1
CDO1 GPER
CDO1 GABRA1
CDO1 RSC1A1
CDO1 ZNF8
CDO1 AGER
SF1 ZNF211
SF1 TNXB
SF1 CCNI
SF1 BRD2
POU3F2 ASL
C5AR1 INPP5E
TNNC1 SPRR1A
TNNC1 NR2C1
IKBKE GAST
IKBKE CCR9
GCM1 PNLIPRP1
GCM1 DGCR11
GCM1 LIF
GCM1 DNA2
GCM1 HLA-C
GCM1 FAS
GCM1 MCHR1
GCM1 TNFSF9
GCM1 CACNA1S
GCM1 GAST
GCM1 BCL3
FBLN1 AQP2
FBLN1 ZNF212
GYPB HBB
RARA NAMPT
DNTTIP2 GNA13
LBR RBBP4
RARG FOXD1
ACAP2 TRIM32
ARHGEF7 CREBBP
ARHGEF2 HMGA2
ARHGEF2 ILK
ARHGEF2 GNB3
ARHGEF2 GSTP1
ARHGEF2 PTPRN
ARHGEF2 VPS72
MR1 FEV
FGR ACTG2
ARHGEF1 PIP4K2B
RFC5 KRT32
RFC5 TBX5
RFC5 SPRR1A
RFC5 NCOR2
RFC5 KDR
RELN TAF1
RELN HNF4A
RELN ST14
RELN CCR9
RELN SPRR2A
NDUFA12 COX7C
NDUFA12 ATP5F1
DYRK1A BCLAF1
CDH5 TIMP3
CDH5 MYCL1
CDH5 KRT31
CDH5 MST1R
CDH5 PDIA2
CDH5 MED22
CDH5 ERCC4
CDH5 PDGFB
CDH5 KRT35
CDH5 ACOX2
CDH5 PCDH1
CDH5 ADAM15
CDH5 TBX5
CDH5 SPRR1A
CDH5 DGCR11
CDH5 BTG2
CDH5 CEBPE
CDH5 CDC2L5
CDH5 MPP2
CDH5 CCL22
CDH5 GOLGA2
CDH5 INHBB
CDH5 KLHDC10
CDH5 LPCAT3
CDH5 ZWINTAS
CDH5 LYST
CDH5 CST4
CDH5 RENBP
CDH5 ODF1
CDH5 KRT32
CDH5 REG1A
CDH5 EFNA3
CDH5 GNB3
CDH5 FEV
CDH5 PTPRN
CDH5 ENO3
CDH5 SLCO2A1
CDH5 KLK7
CDH5 MYH6
CDH5 CCL2
CDH5 CCR9
CDH5 PAX8
CDH5 PTPN5
CDH5 NFIC
CDH5 BMP4
CDH5 GPR1
CDH5 CACNA1S
CDH5 PTPRU
CDH5 GH2
CDH5 ACSL1
CDH5 COL14A1
CDH5 PSD
CDH5 HMGA2
CDH5 CACNB3
CDH5 GSTP1
CDH5 CYP2C19
CDH5 KDR
CDH5 PSG7
BMP8A PTPRU
BMP8A ACOX2
BMP8A MPP2
BMP8A HMGA2
BMP8A SAA1
BMP8A FANCC
BMP8A PTPRN
PIP4K2B MYH6
PIP4K2B TMEM106A
PIP4K2B SLC16A1
PIP4K2B BMPR2
PIP4K2B NSMAF
PIP4K2B RNF113A
PIP4K2B HCG8
PIP4K2B VPS72
TYRP1 INHA
TYRP1 PAX8
IFITM1 IFITM2
LIPE MAP1A
LIPE CEBPE
LIPE ADAM11
LIPE CDC2L5
LIPE KDR
CENPI ZNF8
CENPI RNASE4
CENPI TMEM106A
CENPI KCNJ4
CENPI CLCN7
CENPI NR2C1
CENPI TEF
CENPI KRT86
CENPI GABRA1
CENPI CSNK2A2
CENPI RNF113A
HLA-DRB1 CD74
HLA-DRB1 HLA-DQB1
HLA-DRB1 HLA-DPA1
C4orf10 ACOX2
C4orf10 DGCR11
C4orf10 SAA1
C4orf10 VTN
CENPB HLA-C
CENPB ACOX2
CENPB KDR
MCHR1 ACOX2
MCHR1 HMGA2
MCHR1 ERCC4
MCHR1 FABP3
MCHR1 CACNA1S
KLK3 GPR68
TNFRSF25 ACOX2
KLK7 MAP1A
KLK7 MLF2
KLK7 CEBPE
KLK7 COL14A1
KLK7 KRT32
KLK7 HMGA2
KLK7 PDIA2
KLK7 IGFBP5
KLK7 TBX5
KLK7 SPRR1A
KLK7 HIVEP1
KLK7 KDR
PAFAH1B1 IKZF1
PAFAH1B1 NARS
PAFAH1B1 MAML1
THOC5 ARL3
PRKAR2A MST1R
PRKAR2A CEBPE
LOC91316 HLA-C
LOC91316 IGL@
GH2 CD8B
GH2 MYH6
GH2 CLK3
GH2 CPA2
GH2 CPB1
GH2 KRT31
GH2 TIMP3
GH2 CST4
EFR3A UMPS
EFR3A NARS
SLC2A4 GSTP1
SLC2A4 GHRHR
SLC2A4 ZNF211
SLC2A4 CEBPE
SLC2A4 CCL4
SLC2A4 TMEM106A
SLC2A4 HMGA2
SLC2A4 PTPRU
SLC2A4 TEF
SLC2A4 CYP2C19
SLC2A4 TBX5
SLC2A4 KRT9
SLC2A4 ZWINTAS
SLC2A4 SPRR2A
SLC2A4 CD3E
SLC2A4 PTPN5
SLC2A4 RNF113A
AZU1 CSTA
AZU1 LYZ
GNG4 C12orf32
TIAL1 FEV
TIAL1 HADHB
TIAL1 MADD
DBP LOX
GATAD1 GSTP1
GATAD1 ABCA2
TCTA TAX1BP3
KIF11 H2AFX
CCL2 ZRSR2
CCL2 HP
CCL2 AGER
CCL2 PTPRN
CCL2 ST14
CCL2 PAX6
CCL2 GPR1
CCL2 SPRR1A
ANXA1 CD79A
ANXA1 CD79B
ANXA1 SLA
GHRHR TIMP3
GHRHR MATN3
GHRHR RNF113A
GHRHR ASMT
GHRHR MPP2
GHRHR LPCAT3
GHRHR NF1
GHRHR S100A7
GHRHR REG1A
GHRHR TMEM106A
GHRHR NR2C1
GHRHR PAX8
GHRHR PTPN5
GHRHR PTPRU
GHRHR TAF1
GHRHR ACOX2
GHRHR PLG
GHRHR CYP2C19
GHRHR PTPRN
RPL37A NACA
RPL37A CLIC1
RPL37A RPLP1
RPL37A RPL18A
RPL37A RPS15A
RPL37A RPS29
RPL37A RPL41
CYB5R3 PCBP1
RRAD ACOX2
SPTAN1 TCF3
TBR1 MOG
TBR1 CEACAM4
SAA1 CEBPE
SAA1 IRF5
SAA1 ACOX2
SAA1 RPL3L
SAA1 SPRR1A
SAA1 LOX
SAA1 CACNA1S
PPP2R5C PDHB
SLC29A2 BBS9
SLC29A2 TIMP3
SLC29A2 TAF1
SLC29A2 FEV
SLC29A2 SPRR1A
SLC29A2 COL16A1
SLC29A2 DCTN1
SLC29A2 LYST
SLC29A2 CSNK2A2
SLC29A2 CST4
BTF3L1 HP
ARL4D MAP1A
ARL4D ST14
ARL4D NTSR1
ARL4D GSTP1
ARL4D FANCC
ARL4D GFRA2
GAST GPER
GAST HP
GAST ST14
GAST ADAM15
GAST CDSN
GAST TBX5
GAST CCR9
GAST ADIPOQ
GAST MPP2
GAST ZNF8
GAST INHBB
GAST FANCC
GAST RENBP
GAST MAP1A
GAST AQP2
GAST AQP3
GAST HMGA2
GAST GNB3
GAST NUCB1
GAST ACOX2
GAST DGCR11
GAST HTT
GAST FOLR1
GAST BCL3
MAGEA11 TUBB4
MADD GSTP1
MADD NTRK2
MADD RNF113A
ASMT TIMP3
ASMT REG1A
ASMT TMEM106A
ASMT LYST
ASMT PTPN5
RDBP SNX17
RDBP CEBPE
RDBP C6
RDBP NCOR2
NBL1 DNASE1
NBL1 HMGA2
NRGN CEBPE
NRGN MPP2
NRGN ST14
NRGN CCR9
NEK9 SPRR1A
NEK9 LOX
C11orf58 SRP9
C11orf58 RBBP4
CEACAM7 MT1A
TACSTD2 ZNF37A
COX6C NDUFA4
COX6C RAD21
IGF2 IL9
IGF2 PHC2
TCF4 CD79A
TCF7 TRBV5-4
TCF3 TOP2B
TCF3 DNTT
TCF3 CORO1B
TCF3 MEF2A
TCF3 FHL1
TCF3 CD79B
TCF3 CD79A
GCK TIMP3
GCK ACOX2
GCK ST14
GCK THRA
GCK INHBB
GCK HTT
GCK PTPRN
TCF12 ACADM
RAG1 CD79A
RAG1 CD79B
EIF4H TRAM1
EIF4H HNRNPK
EIF4H PTPN1
EIF4H BCLAF1
IGFBP5 DNA2
IGFBP5 HNF4A
IGFBP5 CEBPE
IGFBP5 HLA-C
IGFBP5 CYP21A2
IGFBP5 HMGA2
IGFBP5 MED22
IGFBP5 TBX5
IGFBP5 CES2
MYH6 MED22
MYH6 KRT35
MYH6 SLC6A8
MYH6 STXBP1
MYH6 ST14
MYH6 TRIB1
MYH6 TBX5
MYH6 SPRR1A
MYH6 GABRA1
MYH6 DRG2
MYH6 CEBPE
MYH6 HADHB
MYH6 MPP2
MYH6 THRA
MYH6 FANCC
MYH6 LPCAT3
MYH6 HTR2C
MYH6 RNF113A
MYH6 CST4
MYH6 RENBP
MYH6 KRT32
MYH6 FMOD
MYH6 HMGA2
MYH6 GNB3
MYH6 FEV
MYH6 NR2C1
MYH6 NFIC
MYH6 PTPRU
MYH6 PSD
MYH6 DGCR11
MYH6 GSTP1
MYH6 CYP2C19
MYH6 KDR
MYH6 REG1A
MYH6 PSG7
COL16A1 ARHGAP1
COL16A1 TMEM106A
C12orf24 IRF2
C12orf24 TMEM131
C12orf24 ZNF146
C12orf24 FLI1
IRF3 ICAM2
IRF2 TMEM131
APLNR MPP2
APLNR CTAG1B
TUBB MCM7
TUBB TYMS
TUBB CCNB1
BTD GALT
BTD MAP1A
BTD MED22
BTD HLA-C
BTD ID1
MEF2A CDK9
MEF2A TOP2B
ATP6V0A1 PTPRU
ATP6V0A1 CCL22
ATP6V0A1 TMEM106A
ATP6V0A1 ACOX2
ATP6V0A1 TEC
ATP6V0A1 ZWINTAS
ATP6V0A1 KRT86
ATP6V0A1 FOLR1
ATP6V0A1 ST14
ATP6V0A1 CYP2C19
ATP6V0A1 TRIB1
ATP6V0A1 TBX5
ATP6V0A1 B4GALT1
ATP6V0A1 NELL2
ATP6V0A1 CD8B
ATP6V0A1 GABRA1
COX10 LYST
COX10 CST4
COX10 TAF1
ZNF117 CCL22
ZNF117 PTPN5
CLK3 MYOM1
CLK3 EFNA3
CLK3 THRA
CLK3 F13B
CLK3 ADAM15
CLK3 APLP1
CLK3 CACNA1S
CD74 HLA-DQB1
CD74 HLA-DPA1
CD74 HLA-DQA1
ITGA8 KCNJ4
ITGA8 CPA2
ITGA8 WARS
ITGA8 ZNF8
ITGA8 CHRNG
ITGA8 ADCYAP1
ITGA8 CCL22
ITGA8 LPCAT3
TMEM131 FLI1
TMEM131 RASA1
CD72 CD79B
CD72 CD79A
GPER RENBP
GPER GPR1
GPER ACOX2
GPER HMGA2
GPER C12orf32
GPER INHBB
GPER LPCAT3
GPER CCR9
GPER NELL2
GPER BCL3
GPER PIK3R2
MAPRE2 YWHAZ
MAPRE2 HNRNPC
RPLP1 RPL18A
RPLP1 RPL41
STXBP1 MATN3
SMPD1 CES2
FABP3 MATN3
FABP3 TAF1
FABP3 HNF4A
FABP3 GSTP1
FABP3 ST14
FABP3 CYP2C19
FABP3 TRD@
FABP3 MPP2
FABP3 PSG7
FABP3 NEUROG1
CACNB4 TH
GABRA1 TAF1
GABRA1 TMEM106A
GABRA1 CETN1
GABRA1 CYP2C19
GABRA1 SPRR2A
GABRA1 CHRNG
RPL41 RPL18A
RPL41 RPS29
RPL41 NACA
RPL41 SRP14
RNF113A CKB
RNF113A MPP2
RNF113A THRA
RNF113A LYST
RNF113A MATN3
RNF113A TMEM106A
RNF113A GNB3
RNF113A NELL2
RNF113A PTPN5
RNF113A HTT
RNF113A CYP2C19
RNF113A PTPRN
RNF113A ZNF37A
MYH3 KRT35
MYH3 SH3GL3
MLF2 CHMP1A
MLF2 HMGA2
GAS2L1 ACOX2
CDKL5 RENBP
CDKL5 NR4A1
ATP5A1 C1QBP
ATP5A1 PSMA4
SNRPA1 RABGGTB
SNRPA1 UFD1L
ETF1 PSME4
ETF1 BCLAF1
ETF1 RHEB
TNFSF9 CSDC2
TNFSF9 PNLIPRP1
TNFSF9 ELN
TNFSF9 CEBPE
TNFSF9 SPRR1A
FANCC HLA-C
FANCC SLC6A8
FANCC AGER
FANCC ST14
FANCC TBX5
FANCC DRG2
FANCC HADHB
FANCC MPP2
FANCC DNASE1
FANCC KRT6C
FANCC HTR2C
FANCC MAP1A
FANCC GNB3
FANCC RPL3L
FANCC PSD
FANCC PSG7
FANCC BCL3
CST3 CSTA
CST3 APLP2
CST3 ZYX
CST3 CD79A
SRP72 CCNI
LYST TNXB
LYST CES2
CST4 MYCL1
CST4 TIMP3
CST4 ST14
CST4 TBX5
CST4 CCR9
CST4 CTAG1B
CST4 PDGFB
CST4 GNB3
CST4 FEV
CST4 PAX8
CST4 PTPN5
CST4 NFIC
CST4 TAF1
CST4 SPRR1A
CST4 ACSL1
CST4 CYP2C19
CST4 KDR
CST4 PSG7
HAS3 PDXK
ATP6V0C NAMPT
MTMR11 SPRR1A
MTMR11 TIMP3
MTMR11 CPB1
F13B FBP1
F13B SPRR1A
F13B APLP1
F13B CCR9
CSTA SRGN
CSTA LYZ
GNB3 DGCR2
GNB3 ZNF211
GNB3 HLA-C
GNB3 KRT32
GNB3 NTSR1
GNB3 ST14
GNB3 SH3GL3
GNB3 SLC10A1
GNB3 MPP2
GNB3 ZNF8
GNB3 LPCAT3
GNB3 SLC6A12
GNB3 ZWINTAS
GNB3 RENBP
GNB3 ODF1
GNB3 GFRA2
GNB3 HMGA2
GNB3 FEV
GNB3 LAMP1
GNB3 PTPRN
GNB3 CLTCL1
GNB3 ACOX2
GNB3 SLC16A1
GNB3 CYP2C19
GNB3 PDE4A
GNB3 TUB
ENO1 ALDOA
MTOR TTF1
NAE1 PTPN11
GAB1 TOP2B
CASP3 IARS
ACOX2 TIMP3
ACOX2 FXYD3
ACOX2 UGP2
ACOX2 MPP2
ACOX2 DGCR2
ACOX2 GOLGA2
ACOX2 CACNA1S
ACOX2 KLHDC10
ACOX2 NR2C1
ACOX2 BATF
ACOX2 HLA-C
ACOX2 MED22
ACOX2 ST14
ACOX2 SPRR1A
ACOX2 C12orf32
ACOX2 MAP1A
ACOX2 TACR2
ACOX2 PTPN5
ACOX2 AVP
ACOX2 TBX5
ACOX2 CCR9
ACOX2 INHBB
ACOX2 PAX8
ACOX2 SLC6A12
ACOX2 C6
ACOX2 KDR
ACOX2 HMGA2
ACOX2 PMS2L11
ACOX2 PRM2
ACOX2 PDE4A
ACOX2 TUB
ACOX2 ADAM11
ACOX2 ADAM15
ACOX2 GIPR
ACOX2 CLCNKB
ACOX2 CEBPE
ACOX2 TLN2
ACOX2 ZNF8
ACOX2 DNASE1
ACOX2 ZWINTAS
ACOX2 ATP5G1
ACOX2 RENBP
ACOX2 PDGFB
ACOX2 REG1A
ACOX2 PDIA2
ACOX2 CES2
ACOX2 CLTCL1
ACOX2 NFIC
ACOX2 DGCR11
ACOX2 CYP2C19
ACOX2 PTPRN
ACOX2 BCL3
PIP5K1A MAP1A
TRAM1 YWHAZ
TRAM1 PTPN1
TRAM1 SFRS5
MGST1 FAH
RPL10A RPS15A
C18orf1 CRYZ
HLA-DPA1 HLA-DQB1
CDK9 PRDX1
TUB PAX6
ASL CEBPE
ATP5F1 HNRNPC
ATP5F1 PPIA
ATP5F1 PCBP1
ADIPOQ MPP2
ADIPOQ INHBB
ADIPOQ SLC6A12
ADIPOQ SPRR1A
ADIPOQ MMP2
PHB2 MAP3K4
TCEB1 SNRPB
ERCC4 CPA3
ERCC4 CYP2C19
ERCC4 NCOR2
PRDX1 CD79B
PITX2 RBM
PITX2 MED22
SMARCA2 CDC16
OPRL1 TMEM106A
PNLIPRP1 CEBPE
PNLIPRP1 TAF1
PNLIPRP1 THRA
PNLIPRP1 CCR9
DRG2 KRT6C
DRG2 TBX5
PIK3R2 GPR1
PIK3R2 INHBB
PIK3R2 CDSN
PIK3R2 ZWINTAS
CEBPE GPR17
CEBPE ASNA1
CEBPE NFATC1
CEBPE HLA-C
CEBPE KRT32
CEBPE CD36
CEBPE ADAM11
CEBPE TBX5
CEBPE SPRR1A
CEBPE PTPRN
CEBPE CDC2L5
CEBPE PRM2
CEBPE PTPN5
CEBPE CACNA1S
CEBPE KDR
CEBPE RENBP
CEBPE MAP1A
CEBPE PDGFB
CEBPE CALCRL
CEBPE HMGA2
CEBPE PDIA2
CEBPE POU4F1
CEBPE CES2
CEBPE CCR9
CEBPE C21orf33
CEBPE NFIC
CEBPE CYP4A11
CEBPE HNF4A
CEBPE PMS2L11
CEBPE MPP2
CEBPE HADHB
CEBPE PDE4A
CEBPE BCL3
CEBPD FCER1G
YWHAQ SET
YWHAQ SUMO1
YWHAQ HNRNPM
YWHAQ KRT10
YWHAQ FMR1
YWHAQ HSP90AA1
YWHAQ SEPT7
RB1 DYNLL1
RB1 CRYZ
DVL3 ZNF8
PFKL NFIC
C12orf32 MAP1A
C12orf32 ADD2
C12orf32 SLC6A8
C12orf32 HMGA2
C12orf32 MLL
C12orf32 FAS
C12orf32 MYLPF
C12orf32 TBX5
C12orf32 SLC7A1
HCLS1 ARHGAP4
HCLS1 UBA1
ARHGAP1 CAP1
YWHAE CYCS
EXOSC7 PDIA2
MATN3 SLC10A1
MATN3 REG1A
MATN3 MPP2
MATN3 CYP2C19
MATN3 BTN2A2
COPA PTPRN
NR4A2 JUNB
CYP21A2 DNA2
CYP21A2 TBX5
FCGR2B TBX5
FCGR2B THRA
WARS TIMP3
MLL RENBP
MLL ST14
CES2 TIMP3
CES2 CKB
CES2 HLA-C
CES2 TTF1
CES2 TBX5
CES2 MPP2
CES2 HTR2C
CES2 REG1A
CES2 TMEM106A
CES2 HMGA2
CES2 SPRR1A
CES2 GCGR
CES2 PTPN5
CES2 PTPRN
CES2 PDE4A
CES2 ATP5G1
GCGR TEC
GCGR PDGFB
PBX1 RPL3L
MAGEA12 HMGA2
BCL6 TBX5
SLC16A2 SCNN1G
SLC16A2 CCR9
SLC16A2 MPP2
CSTF3 PIGF
NOTCH3 KRT86
TYMS PCNA
TYMS MCM3
GSTP1 ST14
GSTP1 TBX5
GSTP1 ALDH1A1
GSTP1 TH
GSTP1 MAP1A
GSTP1 HMGA2
GSTP1 FEV
GSTP1 COL14A1
GSTP1 PSD
GSTP1 CDC2L5
GSTP1 CYP2C19
GSTP1 HLA-DQA1
CYP2C19 TIMP3
CYP2C19 ODF1
CYP2C19 ST14
CYP2C19 TRIB1
CYP2C19 ADCYAP1
CYP2C19 TBX5
CYP2C19 SH3GL3
CYP2C19 SLC10A1
CYP2C19 HADHB
CYP2C19 MPP2
CYP2C19 THRA
CYP2C19 LPCAT3
CYP2C19 B4GALT1
CYP2C19 ZWINTAS
CYP2C19 RENBP
CYP2C19 REG1A
CYP2C19 TMEM106A
CYP2C19 FEV
CYP2C19 NR2C1
CYP2C19 PRF1
CYP2C19 PSG7
CYP2C19 NELL2
CYP2C19 FGFR2
CYP2C19 SERPINB4
CYP2C19 NFIC
CYP2C19 PTPRU
CYP2C19 ETV2
CYP2C19 TAF1
CYP2C19 KCNJ4
CYP2C19 MST1R
CYP2C19 PSD
CYP2C19 DGCR11
CYP2C19 HTT
CYP2C19 PTPRN
CYP2C19 VPS72
CYP2C19 FOLR1
MMP2 PDIA2
IMMT MDH1
IMMT SRP9
IMMT RBBP4
BPTF GUSBP1
SLC6A1 CACNA1C
DYNLL1 FNTA
DYNLL1 IFI16
DYNLL1 PSMA4
DYNLL1 ACADM
ADD2 MAP1A
KRT31 TAF1
KRT31 TMEM106A
KRT31 NTRK2
KRT31 FEV
KRT32 NFATC1
KRT32 ASNA1
KRT32 TBX5
KRT32 SPRR1A
KRT32 IL1R2
KRT32 TNXB
KRT32 GALT
KRT32 GP9
KRT32 KDR
KRT32 LPCAT3
KRT32 RENBP
KRT32 HMGA2
KRT32 PDIA2
KRT32 CCR9
KRT32 NFIC
KRT32 PRM2
KRT32 PDE4A
KRT35 BBS9
KRT35 HLA-DOB
AGER RENBP
AGER TIMP3
AGER TAF1
AGER PSG7
AGER PTPRN
AGER CYP2A6
AGER HTR2C
AGER CCR9
AGER SPRR1A
AGER LPCAT3
CCT7 PRMT1
N4BP2L2 ZP2
GPR31 TIMP3
GPR31 LIF
TMED10 HNRNPC
TMED10 PDIA3
CALM2 SRP9
CALM2 RBBP4
MPP2 TIMP3
MPP2 ASNA1
MPP2 HLA-C
MPP2 TBX5
MPP2 IDS
MPP2 ST14
MPP2 CCR9
MPP2 SPRR1A
MPP2 PDE4A
MPP2 MED22
MPP2 INHBB
MPP2 DNASE1
MPP2 LPCAT3
MPP2 HTR2C
MPP2 SLC10A1
MPP2 UGP2
MPP2 CCL22
MPP2 CTAG1B
MPP2 PDGFB
MPP2 REG1A
MPP2 P2RX7
MPP2 CALCRL
MPP2 HMGA2
MPP2 FEV
MPP2 PTPRN
MPP2 PTPN5
MPP2 NFIC
MPP2 TAF1
MPP2 COL14A1
MPP2 KDR
MPP2 PSG7
CACNA1D CARTPT
BCLAF1 RHEB
BCLAF1 UBE2N
BCLAF1 GNA13
BCLAF1 PDIA3
BCLAF1 SFPQ
BCLAF1 HNRNPC
BCLAF1 AMD1
THRA RENBP
THRA CCL22
THRA TIMP3
THRA CDC2L5
THRA ST14
THRA HTR2C
INHBB TIMP3
INHBB ST14
INHBB CDSN
INHBB TBX5
INHBB CCR9
INHBB GOLGA2
INHBB DNASE1
INHBB LPCAT3
INHBB RENBP
INHBB HMGA2
INHBB GPR1
INHBB PTPN5
INHBB PTPRU
INHBB PMS2L11
INHBB CACNB3
INHBB PRM2
INHBB PTPRN
INHBB BCL3
NAMPT ADAM9
GP9 CACNA1S
FMOD TAF1
FMOD HMGA2
FMOD GRIN2C
FMOD ADCYAP1
FMOD TBX5
FMOD FOLR1
TAGLN2 PLXNA3
CACNA1S NFATC1
CACNA1S TIMP3
CACNA1S COL14A1
CACNA1S ADAM11
CACNA1S ST14
CACNA1S CCR9
CACNA1S SPRR1A
CACNA1S UGP2
CACNA1S SKIV2L
CACNA1S SLC6A12
CACNA1S C6
CACNA1S KDR
CACNA1S MAP1A
CACNA1S CALCRL
CACNA1S HMGA2
CACNA1S TAF1
CACNA1S PTPRN
CACNA1S BCL3
KLHDC10 RENBP
KLHDC10 PTPRS
KLHDC10 DGCR2
KLHDC10 HMGA2
KLHDC10 UGP2
KLHDC10 SPRR1A
KLHDC10 SLC6A12
KLHDC10 BCL3
SETDB1 TTC1
SETDB1 BCL2
H3F3B AMD1
H3F3B PTP4A1
H3F3B CCNI
IARS FLI1
AQP2 RENBP
AQP2 CCL22
AQP2 ASNA1
AQP2 KCNJ4
AQP2 RPL3L
AQP2 RUNX1
AQP2 ADAM15
AQP2 SPRR1A
AQP2 PMS2L11
AQP3 ETV2
AQP3 ESR1
AQP3 HMGA2
AQP3 PSD
AQP3 DGCR11
AQP3 TBX5
AQP3 CCR9
AQP3 KDR
CTSA RHOG
CTSB EDN2
CLCN7 RPL3L
CLCN7 MST1R
CLCN7 HTR2C
SLC25A5 PGK1
CTSG RNASE3
NR2C1 CACNB3
NR2C1 HMGA2
CHERP MAP1A
LEPREL2 DARC
FGFR2 TAF1
CCL22 KRT2
CCL22 RPL3L
CCL22 NNAT
CCL22 CCR9
CCL22 TNXB
CCL22 ZWINTAS
CCL22 KDR
CCL22 FEV
CCL22 NELL2
CCL22 SERPINB4
CCL22 NFIC
CCL22 PTPRU
CCL22 SPRR1A
CCL22 FOLR1
CCL22 DGCR11
CCL22 HTT
CCL22 HLA-DQA1
SNRPD2 RPS7
SNRPD2 ATP5O
RBM39 NUP153
PTPN11 MCM3
PTPN11 PPP2R5E
KRT2 GOLGA2
CPB1 FEV
CPB1 DGCR2
RBBP4 CRYZ
RBBP4 MRPS22
RBBP4 SRP9
RBBP4 MDH1
RBBP4 PSMA5
RBBP4 LOC96610
RBBP4 HNRNPA2B1
RHAG IL8
ZNF37A ASNA1
ZNF37A CELA3B
ZNF37A TBX5
CD3D CCR9
CD3E REG1A
CD3E HMGA2
CD3E TEF
CD3E IL32
CD3E PTPN5
SET YWHAZ
CTLA4 ZWINTAS
CTLA4 PTPN5
CUL3 SFRS4
HRAS TAX1BP3
MED22 TIMP3
MED22 ASNA1
MED22 ST14
MED22 TBX5
MED22 SPRR1A
MED22 DNA2
MED22 DNASE1
MED22 SKIV2L
MED22 SLC6A12
MED22 REG1A
MED22 CLTCL1
MED22 PAX8
MED22 PSD
MED22 DGCR11
MED22 PTPRN
MED22 PDE4A
NTSR1 HMGA2
NTSR1 PTPRN
NTSR1 POLR2K
PROL1 PTPRN
LIF VDR
LIF SPRR1A
LIF LOX
DDX1 SNRPG
SEPT7 PPP2R5E
ACADM HNRNPF
SLC9A1 GALT
AHNAK IL1R2
AHNAK GNAQ
NARS SAFB
SQLE TTF1
SCNN1G PTPRU
SCNN1G TAF1
SCNN1G LPCAT3
SCNN1G PTPRN
SCNN1G PXN
SCNN1G POFUT1
TIAM1 PPBP
B4GALT1 FOXO1
BCR SPRR1A
MAP1A GPR17
MAP1A HLA-C
MAP1A ST14
MAP1A TBX5
MAP1A DNA2
MAP1A HADHB
MAP1A DNASE1
MAP1A TH
MAP1A KDR
MAP1A GALT
MAP1A REG1A
MAP1A CALCRL
MAP1A HMGA2
MAP1A POU4F1
MAP1A GFRA2
MAP1A PDE4A
MAP1A BCL3
PARP4 TTC1
HOXB6 ADAM15
GCKR DNASE1
MAN2A1 BTG3
PAX6 ADAM15
PTPN7 CD79A
PAX8 TIMP3
PAX8 ADAM15
PAX8 SPRR1A
PAX8 PTPN5
PAX8 ZWINTAS
PAX8 RENBP
PAX8 HMGA2
PAX8 FEV
PAX8 CD8B
PTPN5 TIMP3
PTPN5 ST14
PTPN5 TBX5
PTPN5 SPRR1A
PTPN5 ZRSR2
PTPN5 DSC1
PTPN5 LPCAT3
PTPN5 ZWINTAS
PTPN5 RENBP
PTPN5 PDGFB
PTPN5 HMGA2
PTPN5 COL14A1
PTPN5 KDR
GNAQ PDGFB
GNAQ NUCB1
GNAQ TBX5
GSTT1 RENBP
GSTT1 KDR
UBE2A FNTA
CYP2F1 NELL2
CYP2F1 TEF
CYP2F1 YIF1A
MRPS22 SLC35A1
MRPS22 FNTA
PSD ST14
PSD TBX5
PSD CCR9
PSD DNA2
PSD NTRK2
PSD PDIA2
PSD SPRR2A
PSD ETV2
PSD TAF1
PSD SPRR1A
PSD PTPRN
SLC6A8 ZNF8
SLC6A8 PTPRN
PCNA MCM3
PCNA TOP2A
STK38 BCL2
MYOM1 TIMP3
ASNA1 NFIC
ASNA1 CALCRL
ASNA1 PSG7
ASNA1 CCR9
ASNA1 SPRR1A
RPL18A RPS29
RPL18A SRP14
ILK GRB2
ILK TTC1
GPR17 DNA2
GPR17 ST14
GPR17 TBX5
GPR17 PDE4A
CDSN ST14
CDSN NUCB1
TBX5 NFATC1
TBX5 HTR2C
TBX5 ST14
TBX5 MYLPF
TBX5 SPRR1A
TBX5 CCR9
TBX5 DGCR11
TBX5 ZRSR2
TBX5 DNA2
TBX5 STAT3
TBX5 TH
TBX5 ZWINTAS
TBX5 KDR
TBX5 PDGFB
TBX5 CALCRL
TBX5 HMGA2
TBX5 FEV
TBX5 NFIC
TBX5 COL14A1
TBX5 BCL3
SRGN FCER1G
CCR9 TIMP3
CCR9 HP
CCR9 ST14
CCR9 ADAM15
CCR9 SPRR1A
CCR9 BTG2
CCR9 DNASE1
CCR9 NCOR2
CCR9 HLA-C
CCR9 HTR2C
CCR9 KDR
CCR9 LPCAT3
CCR9 PDGFB
CCR9 CALCRL
CCR9 HMGA2
CCR9 NFIC
CCR9 APLP1
CCR9 TAF1
CCR9 CACNB3
CCR9 FOLR1
KRT9 FEV
KRT9 TLN2
KRT9 MYLPF
CD79B RAB32
CD79B DNTT
CD79B CD24
CD79B CTGF
CD79B ISG20
CD79B CD79A
MEOX1 ELN
POFUT1 PTPRN
POFUT1 REG1A
CSDC2 ELN
SPRR2A TIMP3
CD83 JUNB
TACR2 TAF1
PSMA3 DPM1
PSMA6 MCM3
PSMA6 DNTT
PSMA4 POLR2E
PSMA4 FNTA
PSMA4 NME1
PSMA4 SAFB
PSMA4 PSMA5
SLC6A12 C6
KDR NFATC1
KDR ADAM11
KDR BTG2
KDR HLA-C
KDR RENBP
KDR PDGFB
KDR REG1A
KDR CALCRL
KDR GFRA2
KDR HMGA2
KDR NFIC
KDR CYP4A11
KDR CDC2L5
KDR PTPRN
GALT SPRR1A
NDUFA4 UQCRFS1
CD63 APLP2
CD63 RHOG
CD63 ZYX
MGLL MAD2L1BP
EFNA3 TIMP3
EFNA3 ADAM15
COMT KIAA0146
MSH6 TOP2B
HTATSF1 RABGGTB
LGALS2 MST1R
CD8B FAM189A2
CD8B ZWINTAS
GPR68 PMS2L11
KCNJ4 BBS9
KCNJ4 TMEM106A
KCNJ4 RPL3L
KCNJ4 ADCYAP1
KCNJ4 PHC2
PLXNA3 NCOR2
PLXNA3 CAPN2
PLXNA3 BCL3
PLXNA3 ADAM15
PMS2L11 TIMP3
PMS2L11 HLA-C
PMS2L11 TTF1
PMS2L11 CTAG1B
PMS2L11 RENBP
PMS2L11 PDGFB
PMS2L11 REG1A
PMS2L11 TMEM106A
PMS2L11 PROX1
PMS2L11 HNF4A
PMS2L11 CDC2L5
CDC2L5 RENBP
CDC2L5 MYCL1
CDC2L5 SPRR1A
BNIP1 PTPRU
BNIP1 IDS
ADRB3 FAM175B
ADRB3 HTR2C
HLA-DOB BBS9
HLA-DOB LPCAT3
PDE4A NFATC1
PDE4A AVP
PDE4A ST14
PDE4A SPRR1A
PDE4A P2RX7
PDE4A ZRSR2
PDE4A DNA2
PDE4A HADHB
PDE4A HLA-C
PDE4A HNF4A
PDE4A PSG7
PDE4A BCL3
IL8 HBB
IL9 PRM2
SAT1 NFKBIA
PSAP AIF1
TTF1 NUP62
MYLPF REG1A
MYLPF PDIA2
MDH1 MCM6
MDH1 SNRPG
MDH1 SRP9
LOX SPRR1A
RNASE4 REG1A
RNASE4 LPCAT3
DNA2 NFIC
DNA2 DGCR11
DNA2 ADAM11
DNA2 ST14
RAP1GAP HLA-DQA1
FAS HLA-C
FAS ID1
FAS BCL3
NUP188 PTPRN
LPCAT3 TIMP3
LPCAT3 BTN2A2
LPCAT3 GPKOW
LPCAT3 BTG2
LPCAT3 CACNB3
LPCAT3 CTAG1B
LPCAT3 RENBP
LPCAT3 BBS9
LPCAT3 TAF1
LPCAT3 FOLR1
ZYX RHOG
ZYX APLP2
RENBP TIMP3
RENBP ST14
RENBP ADAM15
RENBP CHRNG
RENBP PRM2
RENBP HMGA2
RENBP FEV
RENBP RPL3L
RENBP DGCR11
RENBP CTAG1B
RENBP PTPRN
RENBP BCL3
YWHAZ HNRNPC
IFI35 MYCL1
REG1A TIMP3
REG1A NELL2
REG1A ZNF8
REG1A S100A7
REG1A ZWINTAS
REG1A CALCRL
REG1A HMGA2
REG1A PTGIS
REG1A PTPRU
REG1A TAF1
REG1A CHRNG
REG1A MPO
REG1A PTPRN
CALCRL SPTA1
CALCRL ADAM11
CALCRL ST14
CALCRL SPRR1A
CALCRL ZNF8
CALCRL CNP
CALCRL HMGA2
SAFB NUP205
SUCLG1 CLPP
MCM3 LOC96610
FLNA RHOG
PPP1CC SNRPF
SFRS7 PRKCI
UTP14C CKAP5
PRPF18 HNRNPK
HNRNPA2B1 SRP9
HNRNPA2B1 POLR2E
BCL3 BATF
BCL3 HLA-C
BCL3 HMGA2
BCL3 COL14A1
TIMP3 ST14
TIMP3 SPRR1A
TIMP3 CACNB3
TIMP3 ETV2
TIMP3 HTR2C
TIMP3 ZWINTAS
TIMP3 NFIC
TIMP3 LY9
TIMP3 FEV
TIMP3 PTPRN
TIMP3 SEMA3A
TIMP3 GPR1
TIMP3 BMP4
TIMP3 TAF1
TIMP3 PSG7
YIF1A PDIA2
YIF1A PTGIS
YIF1A TEF
SRP9 SNRPG
SRP9 NUP205
ZNF8 ITSN1
ZNF8 DGCR2
ZNF8 HMGA2
ZNF8 NELL2
ZNF8 C4orf8
ZNF8 HTT
ZNF8 PTPRN
APLP1 NFATC1
UGP2 BTG2
UGP2 HMGA2
UGP2 PRM2
UGP2 PDIA2
UGP2 HIVEP1
UGP2 NCOR2
DNTT CD24
DNTT CD9
DNTT CD79A
LYZ SERPINA1
LYZ FCER1G
DGCR6 BBS9
DGCR6 SUPT4H1
GOLGA2 ZWINTAS
SUMO1 HNRNPU
MYB TOP2B
ETV1 HLA-C
CTAG1B BBS9
CTAG1B HMGA2
SOD2 JUNB
SCAMP1 IKZF1
CHRNG IDS
CD24 CD79A
E2F4 AANAT
PRF1 NEUROG1
SERPINB4 CARTPT
EIF4G2 CCNI
ACSL1 FEV
DDX5 SFRS5
DDX5 HNRNPK
KDM5D RPS4Y1
PSG7 ADCYAP1
PSG7 SPRR1A
PSG7 HTR2C
PSG7 ZWINTAS
PSG7 SEMA3A
PSG7 HMGA2
PSG7 NEUROG1
PSG7 NFIC
PSG7 TAF1
POLB VPS72
ADCYAP1 BBS9
ADCYAP1 IDS
DDX18 NSMAF
HLA-C HP
HLA-C ADAM11
HLA-C NCOR2
HLA-C PRM2
HLA-C HMGA2
HLA-C POU4F1
HLA-C CLTCL1
HLA-C AVP
MST1R HTR2C
HP FOLR1
NFKBIA JUNB
ST14 NFATC1
ST14 COL14A1
ST14 HTR2C
ST14 SPRR1A
ST14 DNASE1
ST14 TH
ST14 PRKCA
ST14 HMGA2
ST14 FEV
ST14 PTPRN
ST14 NFIC
ST14 PTPRU
TOMM20 ELF1
SPRR1A NFATC1
SPRR1A TRAF3
SPRR1A PDIA2
SPRR1A ETV2
SPRR1A P2RX7
SPRR1A HTR2C
SPRR1A PDGFB
SPRR1A FEV
SPRR1A NFIC
SPRR1A TAF1
SPRR1A COL14A1
SPRR1A CACNB3
SPRR1A ELN
SPRR1A PTPRN
NSMAF CASC3
DCTN1 CSNK2A2
CD9 CD79A
SKIV2L NFATC1
HTR2C HADHB
HTR2C PTPRU
HTR2C TAF1
CD79A RAB32
CD79A CTGF
PRKCG PRM2
NELL2 TEF
NELL2 DGCR11
RHOG FCER1G
RHOG TALDO1
INHA ADAM11
TLK1 SRP54
TAF1 HOXC6
TAF1 FEV
HTT TMEM106A
NFATC1 IL1R2
IDS HMGA2
NCOR2 BTG2
BTG2 NFIC
BTG2 SERPINA3
CACNB3 HMGA2
CACNB3 PTPRN
TEC HMGA2
NFIC COL14A1
HMGA2 ADAM11
HMGA2 GIPR
HMGA2 ZRSR2
HMGA2 TMEM106A
HMGA2 PDGFB
HMGA2 PTPRU
HMGA2 ZWINTAS
HMGA2 PTPRN
DAZAP2 PCBP1
FEV PTPRU
FEV COL14A1
FEV LEP
SEMA3F COL14A1
TRIB1 RIPK1
ADAM11 PDGFB
RPL3L DGCR11
RPL3L ADAM15
RPL3L FOLR1
ADAM15 ZRSR2
ADAM15 ZWINTAS
ADAM15 DGCR11
PXN DAPK1
TH DGCR11
ZWINTAS PTPRN
PDGFB USP11
PDGFB PTPRN
TMEM106A BBS9
NF1 PTPRU
COL14A1 PTPRN
DGCR11 PTPRN
