# Supplementary material for: Functional networks inference from rule-based machine learning models
Source: BioData Min. 2016 Sep 5;9:28. doi: 10.1186/s13040-016-0106-4 (PMC5011349; doi:10.1186/s13040-016-0106-4)
Supplement: Supplementary file 2 — Networks. All networks used in the analysis given as a list of edges. (XZ 11980 kb) [file 13040_2016_106_MOESM2_ESM.xz › networks/mic/Leukemia/SN_C2.txt]

ELANE MT1B
ELANE TBX5
NCBP1 MYOM1
HSPA9 ETF1
CELA2B ARL4D
CELA2B PTPN11
CELA2B CLCN1
CELA2B HIVEP1
CELA2B PSG11
LAPTM5 DNAJA1
SQLE SIRPD
SQLE TTF1
ADIPOQ NFIC
ADIPOQ NCOA2
ADIPOQ APOB
ADIPOQ CDSN
ADIPOQ MPP2
ADIPOQ MMP14
ADIPOQ TULP1
ADIPOQ MCHR1
ADIPOQ INHBB
ADIPOQ SMARCD3
ADIPOQ MYLPF
ADIPOQ CSN2
ADIPOQ SLC6A12
ADIPOQ SPRR1A
ADIPOQ MMP2
ADIPOQ GAST
ADIPOQ PTPN5
CAMK1 DGCR11
CAMK1 DOC2B
PIK3CA SFRS5
PIK3CA NARS
NR0B1 ITGA8
NR0B1 MMP14
NR0B1 REG1A
NR0B1 CES2
NR0B1 PTPRN
NR0B1 KLHDC10
DRAP1 RENBP
DRAP1 PKLR
DRAP1 DOC2B
DRAP1 ARHGEF2
DRAP1 GAST
CBLB TUBGCP3
SIRPD MMP14
SIRPD ITGA8
SIRPD TIMP3
SIRPD HLA-C
SIRPD KRT32
SIRPD AGER
SIRPD CD36
SIRPD ACOX2
SIRPD ADAM15
SIRPD SPRR1A
SIRPD CCR9
SIRPD THRA
SIRPD IL1R2
SIRPD C12orf32
SIRPD PKLR
SIRPD CEBPE
SIRPD PDE1C
SIRPD NEFL
SIRPD TULP1
SIRPD INHBB
SIRPD PIK3R2
SIRPD TFE3
SIRPD CYP2C19
SIRPD CDH5
SIRPD GCK
SIRPD KDR
SIRPD RENBP
SIRPD POU3F2
SIRPD PDGFB
SIRPD H3F3A
SIRPD P2RX7
SIRPD NRGN
SIRPD MPP2
SIRPD MUC1
SIRPD PRM2
SIRPD CENPB
SIRPD PAPPA
SIRPD PTPRN
SIRPD SRPK3
SIRPD CCND1
SIRPD PMS2L11
SIRPD MAP3K10
SIRPD CACNB3
SIRPD FUT3
SIRPD THRSP
SIRPD CSN2
SIRPD CSN3
SIRPD PDE4A
SIRPD BCL3
SIRPA KLHDC10
XPC ILK
SP1 MMP14
SP1 CCL2
SP1 TULP1
SP1 TIMP3
SP1 NFATC1
SP1 IKBKE
SP1 MED22
SP1 AGER
SP1 CACNA1S
SP1 ST14
SP1 SRPK3
SP1 FABP3
SP1 ABAT
SP1 TBX5
SP1 SPRR1A
SP1 PITPNA
SP1 GAST
SP1 HIST1H3A
SP1 H3F3A
SP1 PNLIPRP1
SP1 APOB
SP1 CEBPE
SP1 HADHB
SP1 MPP2
SP1 NRGN
SP1 STARD8
SP1 NDUFB7
SP1 ETV2
SP1 SPRR2A
SP1 RELN
SP1 HTR2C
SP1 PTGDS
SP1 FUT3
SP1 CCL22
SP1 CDH5
SP1 KDR
SP1 NCOA2
SP1 ODF1
SP1 KRT32
SP1 MAGI1
SP1 CALCRL
SP1 HMGA2
SP1 PTPRU
SP1 FEV
SP1 CES2
SP1 MYCL1
SP1 MYH6
SP1 CYP3A4
SP1 CCR9
SP1 PTPN5
SP1 NF1
SP1 NFIC
SP1 NR2C1
SP1 ZWINTAS
SP1 TAF1
SP1 ADAM11
SP1 ATAD4
SP1 RPL3L
SP1 PSD
SP1 MAP3K10
SP1 GSTP1
SP1 HTT
SP1 CYP2C19
SP1 CSN2
SP1 CSN3
SP1 TAF1A
SP1 PSG7
SP1 FOLR1
MUC1 AVPR1B
MUC1 MMP14
MUC1 TIMP3
MUC1 TBXA2R
MUC1 COL14A1
MUC1 POMC
MUC1 AGER
MUC1 SLC6A8
MUC1 HOXC6
MUC1 CCL2
MUC1 PSD
MUC1 ST14
MUC1 SLC29A2
MUC1 TBX5
MUC1 SPRR1A
MUC1 GABRA1
MUC1 GAST
MUC1 HIST2H4A
MUC1 NCOA2
MUC1 STAT4
MUC1 MYH6
MUC1 PTPRN
MUC1 CEBPE
MUC1 GRIN2C
MUC1 TWIST1
MUC1 MPP2
MUC1 INHBB
MUC1 THRA
MUC1 DNASE1
MUC1 ADRB3
MUC1 FANCC
MUC1 KDR
MUC1 H3F3A
MUC1 ZWINTAS
MUC1 CDH5
MUC1 CFB
MUC1 CST4
MUC1 PIP4K2B
MUC1 RENBP
MUC1 NEFL
MUC1 PDGFB
MUC1 HTR2C
MUC1 CALCRL
MUC1 GCK
MUC1 HMGA2
MUC1 BCAT2
MUC1 GNB3
MUC1 TFE3
MUC1 FEV
MUC1 PDE4A
MUC1 APOB
MUC1 COL16A1
MUC1 NCAPD3
MUC1 CCR9
MUC1 PAX8
MUC1 SRPK3
MUC1 NFIC
MUC1 RAB33A
MUC1 TAF1
MUC1 CCND1
MUC1 GFAP
MUC1 GABRQ
MUC1 SLC17A2
MUC1 KRT32
MUC1 ACOX2
MUC1 IFNA21
MUC1 CYP2C19
MUC1 CACNA1A
MUC1 CSN2
MUC1 CSN3
MUC1 COX10
MUC1 PSG7
SP3 HMGN4
SP3 DYNLL1
SP3 RRP1B
SP3 TOP2B
SP3 MEF2A
SP3 PAFAH1B1
SP3 HNRNPF
SP3 PPP2R5C
MAX CORO1B
MAZ ADD1
CSN2 CCL2
CSN2 AVPR1B
CSN2 ATAD4
CSN2 TIMP3
CSN2 SFTPA1B
CSN2 MAP1A
CSN2 KRT31
CSN2 HP
CSN2 ERCC4
CSN2 ACOX2
CSN2 ADAM15
CSN2 SLC4A3
CSN2 PTGDS
CSN2 WWP2
CSN2 GAST
CSN2 NCOA2
CSN2 PLXNA3
CSN2 ZRSR2
CSN2 APOB
CSN2 BTG2
CSN2 CEBPE
CSN2 PDE1C
CSN2 MPP2
CSN2 NRGN
CSN2 NTRK2
CSN2 NCOR2
CSN2 FHL3
CSN2 DNASE1
CSN2 FANCC
CSN2 LPCAT3
CSN2 H3F3A
CSN2 TNFRSF8
CSN2 MAGI1
CSN2 CDH5
CSN2 KDR
CSN2 RENBP
CSN2 NEFL
CSN2 AQP2
CSN2 HTR2C
CSN2 PKLR
CSN2 EFNA3
CSN2 PRM2
CSN2 HMGA2
CSN2 PTPRN
CSN2 CHKB
CSN2 NCAPD3
CSN2 PAX6
CSN2 CYP3A4
CSN2 MYH6
CSN2 HIST1H1E
CSN2 LMNA
CSN2 CD8B
CSN2 PROX1
CSN2 PTPN5
CSN2 NFIC
CSN2 ZWINTAS
CSN2 CYP4A11
CSN2 TAF1
CSN2 GH2
CSN2 MMP14
CSN2 CCND1
CSN2 GFAP
CSN2 FCER2
CSN2 PMS2L11
CSN2 DGCR11
CSN2 CDC2L5
CSN2 GSTP1
CSN2 ADRB3
CSN2 CYP2C19
CSN2 CST4
CSN2 CSN3
CSN2 PSG7
CSN2 CTAG1B
CSN2 MAP3K10
CSN3 AVPR1B
CSN3 MMP14
CSN3 TIMP3
CSN3 ABAT
CSN3 PRKAG1
CSN3 CFB
CSN3 KRT32
CSN3 IDS
CSN3 ACOX2
CSN3 ST14
CSN3 CCL2
CSN3 SFTPA1B
CSN3 TBX5
CSN3 CCR9
CSN3 NCOR2
CSN3 C12orf32
CSN3 ASNA1
CSN3 NCOA2
CSN3 ZRSR2
CSN3 APOB
CSN3 CEBPE
CSN3 PDE1C
CSN3 MPP2
CSN3 DHRS2
CSN3 NTRK2
CSN3 NEK9
CSN3 KRT31
CSN3 LPCAT3
CSN3 HTR2C
CSN3 MOBP
CSN3 ZWINTAS
CSN3 CDH5
CSN3 KDR
CSN3 FUT2
CSN3 RENBP
CSN3 MAP1A
CSN3 PDGFB
CSN3 TWIST1
CSN3 EMG1
CSN3 F13B
CSN3 HMGA2
CSN3 BCAT2
CSN3 PRKCG
CSN3 FBN1
CSN3 FEV
CSN3 CCND1
CSN3 GNB3
CSN3 SMARCD1
CSN3 ZNF117
CSN3 CYP3A4
CSN3 ATAD4
CSN3 PSG11
CSN3 PAX8
CSN3 PTPN5
CSN3 NFIC
CSN3 CACNA1S
CSN3 ESR1
CSN3 SPRR1A
CSN3 PDCD2
CSN3 HLA-C
CSN3 GABRQ
CSN3 SLC5A2
CSN3 LMNA
CSN3 CPA2
CSN3 ADRB3
CSN3 CST4
CSN3 PRM2
CSN3 PDE4A
CSN3 SLC18A1
CSN3 NEFL
ACLY PRKDC
ITGA8 ADCYAP1
ITGA8 KCNA6
ITGA8 MAGEA5
ITGA8 NCOA2
ITGA8 APOB
ITGA8 CPA2
ITGA8 ZNF8
ITGA8 RELN
ITGA8 FMOD
ITGA8 ZWINTAS
ITGA8 CHRNG
ITGA8 HMGA2
ITGA8 WARS
ITGA8 CYP2C9
ITGA8 CCL22
ITGA8 TAF1
ITGA8 KCNJ4
ITGA8 LPCAT3
ITGA8 CACNB3
ITGA8 CYP2C19
ITGA8 PDE6G
ATP2A3 SMARCA4
ALDH3A2 CCR7
ITGA3 CYP1A2
ITGA4 ATXN10
ITGA4 SUMO2
MFSD10 APLP2
MFSD10 CD63
MGST1 CSTA
MGST1 DNTT
MGST1 TCF3
MGST1 CCND3
MGST1 CD33
MGST1 CTSD
MGST1 FAH
MGST1 CST3
MGST1 RHOG
MGST1 CFD
MGST1 ZYX
APOA4 ABP1
VPREB1 NPY
VPREB1 TCL1A
VPREB1 CSRP2
VPREB1 CD9
VPREB1 CD72
VPREB1 DNTT
VPREB1 POU2AF1
VPREB1 TOP2B
VPREB1 CD24
VPREB1 RAG1
VPREB1 ICAM3
VPREB1 CST3
VPREB1 CD19
VPREB1 CD79B
VPREB1 IGHM
VPREB1 CD79A
XPO1 DYNLL1
XPO1 SAFB
XPO1 MLH1
XPO1 PHKB
XPO1 HNRNPA2B1
XPO1 PSMA4
XPO1 GLRX
XPO1 LOC728849
XPO1 UBE2V2
XPO1 ACADM
GAP43 MAGEA12
GAP43 MAP2K5
GAP43 RNASE4
GAP43 TAF1
GAP43 TMEM106A
KIR2DS3 UCP1
KIR2DS3 MLF2
LSS AVPR1B
LSS TIMP3
LSS HLA-C
LSS GNB3
LSS NCAPD3
LSS CYP17A1
LSS ST14
LSS TTYH2
LSS PTPRN
LSS MOBP
LSS C6
LSS CST4
DNASE1L1 FAM50A
DNASE1L3 FEV
DNASE1L3 CES2
GRN SPI1
GRN CD63
GRN ZYX
GARS RLF
GARS SUMO1
GARS YWHAQ
GARS SFPQ
GARS HNRNPK
GARS UFD1L
ITGAX MYO1F
ATAD4 AVPR1B
ATAD4 GHRHR
ATAD4 TIMP3
ATAD4 MFGE8
ATAD4 GPER
ATAD4 KRT32
ATAD4 AGER
ATAD4 ST14
ATAD4 CCR9
ATAD4 APLP1
ATAD4 GABRA1
ATAD4 STAT4
ATAD4 MYH6
ATAD4 PDE1C
ATAD4 INHBB
ATAD4 TNFRSF8
ATAD4 LPCAT3
ATAD4 HTR2C
ATAD4 PTGDS
ATAD4 FANCC
ATAD4 GFAP
ATAD4 RELN
ATAD4 IGF2
ATAD4 PTPRU
ATAD4 REG1A
ATAD4 BCAT2
ATAD4 PDIA2
ATAD4 CES2
ATAD4 PTPN5
ATAD4 GPR1
ATAD4 CHIC1
ATAD4 TAF1
ATAD4 CCND1
ATAD4 CDH5
ATAD4 SLC16A2
ATAD4 CD93
ATAD4 ACOX2
ATAD4 PRM2
ATAD4 TAF1A
COX7C NDUFA12
HLF MMP14
HLF MR1
HLF C21orf33
SPR IFNA21
CD40LG BBS9
CD40LG TMEM106A
CD40LG CHRM5
CD40LG IFI35
CD40LG CES2
CD40LG ADCYAP1
CD40LG AFAP1
CD40LG PIP4K2B
CD40LG RNF113A
LRPAP1 P4HB
LRPAP1 PFDN5
SMAD3 NINJ1
OR2H1 MYH6
OR2H1 FMOD
OR2H1 CPA2
OR2H1 ATP6V0A1
OR2H1 CYP2C19
OR2H1 CCR5
OR2H1 ADCYAP1
OR2H1 PSG7
OR2H1 EBI3
OR2H1 RNF113A
ARF1 CCNI
CKS1B HMGB2
CKS1B CCNA2
CKS1B TOP2A
ARF4 CYB5R3
ARF4 DLD
MOBP DNA2
MOBP APOB
MOBP CEBPE
MOBP CCL22
MOBP PDE1C
MOBP HMGA2
MOBP IGFBP5
MOBP PAPPA
MOBP PROL1
MOBP CES2
MOBP SPRR1A
MOBP PSG7
MOBP PTPRN
MOBP CYP3A4
MOBP ZWINTAS
MOBP SLAMF1
MOBP PDE4A
HERC2P3 GHRHR
HERC2P3 AQP3
HERC2P3 SLC9A2
HERC2P3 FEV
HERC2P3 ENO3
HERC2P3 ZWINTAS
TCEA1 HNRNPC
SCN4A POMC
COX4I1 EEF1A1
COX4I1 YBX1
COX4I1 ATP5F1
COX4I1 RPL37A
COX4I1 SRP14
PRKAR1A TMEM131
PRKAR1A DYNLL1
PRKAR1A ACADM
PRKAR1A C12orf24
PRKAR1A GTF2I
SRPK3 MMP14
SRPK3 GALT
SRPK3 DGCR2
SRPK3 HLA-C
SRPK3 MED22
SRPK3 ADAM11
SRPK3 ST14
SRPK3 RDH5
SRPK3 UGP2
SRPK3 HIST2H4A
SRPK3 PKLR
SRPK3 MYH6
SRPK3 CEBPE
SRPK3 RDBP
SRPK3 NEFL
SRPK3 TULP1
SRPK3 TEF
SRPK3 GAST
SRPK3 NDUFB7
SRPK3 C12orf32
SRPK3 TFE3
SRPK3 CACNA1S
SRPK3 CDH5
SRPK3 KDR
SRPK3 RENBP
SRPK3 MAP1A
SRPK3 PDGFB
SRPK3 LIPE
SRPK3 PRM2
SRPK3 HMGA2
SRPK3 CENPB
SRPK3 PAPPA
SRPK3 CPLX2
SRPK3 CHERP
SRPK3 AVPR1B
SRPK3 GAS2L1
SRPK3 PAX8
SRPK3 NFIC
SRPK3 ACOX2
SRPK3 CFB
SRPK3 MAP3K10
SRPK3 BTD
SRPK3 HADHB
SRPK3 CYP2C19
SRPK3 CACNA1A
SRPK3 PDE4A
SRPK3 TBL3
RLF RBM39
ATP1A3 MAP1A
ATP1A3 TMEM106A
ATP1A3 ACOX2
ATP1A3 GNB3
ATP1A3 PRM2
ATP1A3 CTAG1B
MYL6B AKR1B1
MYL6B PSMA6
MYL6B DNTT
MYL6B MGMT
HMGB2 COL11A2
HMGB2 TLN2
HMGB2 KIF11
HMGB2 NELL2
HMGB2 S100A7
TUBB MCM7
TUBB TYMS
TUBB CCNB1
TUBB MYBL2
TUBB PPP1CC
ACRV1 FANCC
ABAT MMP14
ABAT CCL2
ABAT TIMP3
ABAT KRT32
ABAT MPP2
ABAT ST14
ABAT ADAM15
ABAT CCR9
ABAT SPRR1A
ABAT GPKOW
ABAT IL1R2
ABAT UGP2
ABAT HIST2H4A
ABAT NCOA2
ABAT PKLR
ABAT FGF4
ABAT BTG2
ABAT CEBPE
ABAT PDE1C
ABAT NEFL
ABAT KCNMA1
ABAT PPP2R4
ABAT THRA
ABAT INHBB
ABAT GP9
ABAT CDH5
ABAT KDR
ABAT RENBP
ABAT NFIC
ABAT NRGN
ABAT F13B
ABAT DRG2
ABAT FCGR2B
ABAT PDIA2
ABAT CYP3A4
ABAT CD8B
ABAT C21orf33
ABAT TBX5
ABAT TAF1A
ABAT GH2
ABAT ACSL1
ABAT PRRT1
ABAT CDC2L5
ABAT HADHB
ABAT PDE4A
ABAT CLK3
ABAT HIVEP1
MAGEA5 KRT9
MAGEA5 SMARCD3
MAGEA5 EXOSC7
FRG1 C11orf58
FRG1 SRP9
DPYD UTP14C
RDH5 CES1
RDH5 NEFL
RDH5 GZMB
GFAP TIMP3
GFAP CCL4
GFAP KRT31
GFAP AGER
GFAP KRT2
GFAP GABRA1
GFAP REG1A
GFAP CHIC1
GFAP MYH6
GFAP IL8RB
GFAP DGCR6
GFAP LPCAT3
GFAP HTR2C
GFAP CCL22
GFAP CDH5
GFAP GCK
GFAP CST4
GFAP RENBP
GFAP GNB3
GFAP FEV
GFAP CES2
GFAP PTPRU
GFAP TAF1
GFAP CD151
GFAP CCND1
GFAP COL14A1
GFAP SLC17A2
GFAP CYP2C19
GFAP HLA-DOB
NOLC1 PSMA4
CD46 SFRS11
DNA2 GPR17
DNA2 MED22
DNA2 ADAM11
DNA2 ST14
DNA2 AKAP13
DNA2 TBX5
DNA2 GCM1
DNA2 NCOA2
DNA2 MAP3K10
DNA2 ZBTB16
DNA2 MPP2
DNA2 MAP1A
DNA2 ELN
DNA2 CYP21A2
DNA2 NCAPD3
DNA2 IGFBP5
DNA2 NFIC
DNA2 ETV2
DNA2 PSD
DNA2 DGCR11
DNA2 PTPRN
DNA2 PDE4A
DNA2 SLC18A1
FPGS CDK9
FPGS RAG1
TCL1A ANXA1
TCL1A CSRP2
TCL1A DNTT
TCL1A CD72
TCL1A POU2AF1
TCL1A TOP2B
TCL1A CD24
TCL1A TCF3
TCL1A RAG1
TCL1A PTPN7
TCL1A CD19
TCL1A CD79B
TCL1A IGHM
TCL1A CD79A
CFI AVPR1A
CFD CD33
CFD CD63
CFD CSTA
CFD AZU1
CFD CST3
CFD PLEK
CFD ZYX
CFB CCL2
CFB TRIM15
CFB HLA-C
CFB SLC6A8
CFB ST14
CFB GAST
CFB P2RX7
CFB MAP3K10
CFB TWIST1
CFB NEFL
CFB ZNF8
CFB THRA
CFB SH3GL3
CFB FANCC
CFB UGP2
CFB H3F3A
CFB CACNA1S
CFB RENBP
CFB HMGA2
CFB PAPPA
CFB POU4F2
CFB ACOX2
CFB PSD
CFB DGCR11
CFB HADHB
CFB GSTP1
CFB HTT
CFB BCKDHA
CFB PTPRN
CFB BCL3
HLA-DMB CD74
HLA-DMB HLA-DPB1
HLA-DMB HLA-DRA
HLA-DMB HLA-DRB1
HLA-DMB HLA-DPA1
HLA-DMB HLA-DMA
CFP SRGN
CFP PYGL
HLA-DMA CD74
HLA-DMA HLA-DPB1
HLA-DMA HLA-DRA
HLA-DMA HLA-DRB1
HLA-DMA HLA-DQB1
HLA-DMA HLA-DPA1
CD74 HLA-DPB1
CD74 HLA-DRA
CD74 HLA-DRB1
CD74 HLA-DQB1
CD74 HLA-DPA1
CD74 HLA-DQA1
RPN2 ENO1
RPN2 DDOST
PCK1 GHRHR
PCK1 SLC10A1
PCK1 MGAT3
PCK1 SMPD1
PCK1 FUT2
PCK1 LYST
PCK1 PTPN5
TRIM15 MMP14
TRIM15 MAP3K10
TRIM15 DGCR2
NQO2 CCND1
NQO2 AVPR1B
NQO2 PLXNA3
CDO1 GPER
CDO1 RSC1A1
CDO1 ZNF8
CDO1 AGER
CDO1 INHBB
CDO1 ST14
CDO1 SNRPC
CDO1 GABRA1
CD72 POU2AF1
CD72 CD79B
CD72 CD24
CD72 RAG1
CD72 CD19
CD72 IGHM
CD72 CD79A
MR1 FEV
MR1 MPP2
GPER PHB2
GPER AGER
GPER TBX5
GPER CCR9
GPER GAST
GPER C12orf32
GPER GAS2L1
GPER BTG2
GPER NEFL
GPER SCNN1G
GPER INHBB
GPER LPCAT3
GPER H3F3A
GPER CDH5
GPER PIK3R2
GPER RENBP
GPER DOC2B
GPER CEACAM7
GPER PAPPA
GPER HMGA2
GPER WARS
GPER MCAM
GPER FEV
GPER KLK7
GPER NELL2
GPER NCAPD3
GPER GPR1
GPER TAF1
GPER ACOX2
GPER DGCR11
GPER FOLR1
GPER BCL3
RELN IGF2
RELN APOB
RELN HTR2C
RELN TAF1
RELN SLC16A2
RELN HNF4A
RELN TIMP3
RELN KCNA6
RELN ST14
RELN ADRB3
RELN CYP2C19
RELN H3F3A
RELN MPP2
RELN PTGDS
RELN CCR9
RELN TBX5
RELN SPRR2A
PIP4K2B AVPR1B
PIP4K2B AQP7
PIP4K2B WWP2
PIP4K2B CHIC1
PIP4K2B MYH6
PIP4K2B REG1A
PIP4K2B TMEM106A
PIP4K2B SLC16A1
PIP4K2B RNASE4
PIP4K2B ZNF8
PIP4K2B ARHGEF1
PIP4K2B IL8RB
PIP4K2B BMPR2
PIP4K2B NSMAF
PIP4K2B RNF113A
PIP4K2B HCG8
PIP4K2B VPS72
TYRP1 INHA
TYRP1 MMP14
TYRP1 PAX8
TYRP1 MAGI1
TYRP1 RFC5
C4orf10 RENBP
C4orf10 MAP1A
C4orf10 PTPRU
C4orf10 ZWINTAS
C4orf10 ACOX2
C4orf10 SLC6A8
C4orf10 MAP4K2
C4orf10 SAA1
C4orf10 PAPPA
C4orf10 DGCR11
C4orf10 DOC2B
C4orf10 VTN
KLK3 GPR68
TBL3 TWIST1
TBL3 NEFL
KLK7 MMP14
KLK7 GPR17
KLK7 ASNA1
KLK7 NDUFB7
KLK7 KRT32
KLK7 TBX5
KLK7 SPRR1A
KLK7 NCOR2
KLK7 NCOA2
KLK7 MLF2
KLK7 APOB
KLK7 CEBPE
KLK7 PDE1C
KLK7 TULP1
KLK7 INHBB
KLK7 CDH5
KLK7 KDR
KLK7 MAP1A
KLK7 AQP2
KLK7 CLCN1
KLK7 HMGA2
KLK7 PDIA2
KLK7 MCHR1
KLK7 PAPPA
KLK7 IGFBP5
KLK7 CD8B
KLK7 ACOX2
KLK7 ACSL1
KLK7 COL14A1
KLK7 CD93
KLK7 MAP3K10
KLK7 TWIST1
KLK7 PTPRN
KLK7 HIVEP1
KLK7 BCL3
THOC1 DCK
THOC1 PPWD1
THOC5 ARL3
ELK4 BATF
ELK4 GNG4
ELK4 FMOD
DBP PDE1C
DBP LOX
DBP RFC1
UQCRFS1 NDUFA4
UQCRFS1 TMED10
DBT NCOA2
DBT SLC38A3
DBT UGP2
FABP3 GHRHR
FABP3 NNAT
FABP3 ST14
FABP3 ADCYAP1
FABP3 TBX5
FABP3 CCR9
FABP3 MYH3
FABP3 MPP2
FABP3 TRD@
FABP3 H3F3A
FABP3 NEUROG1
FABP3 MAP1A
FABP3 MATN3
FABP3 PTGIS
FABP3 MCHR1
FABP3 TAF1
FABP3 HNF4A
FABP3 GSTP1
FABP3 CYP2C19
FABP3 PSG7
FABP3 SIGMAR1
GGCX CRKL
TBR1 MOG
TBR1 CEACAM4
SAA1 AVPR1B
SAA1 BBS9
SAA1 GHRHR
SAA1 GNB3
SAA1 CEBPE
SAA1 IRF5
SAA1 ACOX2
SAA1 CACNA1C
SAA1 ALAS2
SAA1 GH2
SAA1 MAP3K10
SAA1 ZNF174
SAA1 RPL3L
SAA1 TRIB1
SAA1 GCM1
SAA1 SPRR1A
SAA1 LOX
SAA1 CACNA1S
SAA1 FOLR1
SAA1 BMP8A
COPS5 MSH6
COPS5 UBE2V2
COPS5 DYNLL1
COPS5 HNRNPA2B1
COPS5 SRP9
GAST TIMP3
GAST ADCYAP1
GAST HP
GAST IKBKE
GAST SLC6A8
GAST ST14
GAST ADAM15
GAST CDSN
GAST TBX5
GAST GCM1
GAST CCR9
GAST MEOX1
GAST HIST2H4A
GAST NCOA2
GAST PKLR
GAST APOB
GAST PDE1C
GAST MPP2
GAST EBI3
GAST ZNF8
GAST NDUFB7
GAST INHBB
GAST FANCC
GAST H3F3A
GAST KDR
GAST RENBP
GAST MAP1A
GAST ODF1
GAST DOC2B
GAST AQP2
GAST AQP3
GAST HMGA2
GAST GNB3
GAST PAPPA
GAST FOXD1
GAST NUCB1
GAST NFIC
GAST TAF1
GAST ACOX2
GAST RPL3L
GAST PMS2L11
GAST DGCR11
GAST CCND1
GAST HTT
GAST ATP6V0A1
GAST NEFL
GAST PTPRN
GAST FOLR1
GAST BCL3
IGF2 PLCG1
IGF2 PHC2
IGF2 UCHL1
IGF2 IL9
TCF4 CD24
TCF4 IGHM
TCF4 POU2AF1
TCF4 CD79A
TCF7 TRBV5-4
DPYSL2 IGHM
DPYSL3 KDR
TCF3 TOP2B
TCF3 DNTT
TCF3 POU2AF1
TCF3 SPTAN1
TCF3 ACADM
TCF3 PARP1
TCF3 CD24
TCF3 CORO1B
TCF3 MEF2A
TCF3 FHL1
TCF3 GTF2I
TCF3 CD79B
TCF3 IGHM
TCF3 CD79A
DLD SEC61B
NUDT2 GP9
IGFBP5 MMP14
IGFBP5 HLA-C
IGFBP5 MED22
IGFBP5 NTSR1
IGFBP5 AKAP13
IGFBP5 TBX5
IGFBP5 C12orf32
IGFBP5 CEBPE
IGFBP5 TWIST1
IGFBP5 CES2
IGFBP5 CACNA1S
IGFBP5 CALCRL
IGFBP5 CYP21A2
IGFBP5 HMGA2
IGFBP5 SNAPC2
IGFBP5 HIST1H3A
IGFBP5 GSTT1
IGFBP5 HNF4A
IGFBP5 ID1
IGFBP5 MAP3K10
IGFBP5 BTD
IGFBP5 IFNA21
IGFBP5 PDE4A
COL16A1 TMEM106A
COL16A1 ARHGEF2
COL16A1 CES2
COL16A1 SLC29A2
COL16A1 ARHGAP1
COL16A1 IL9
APLNR MPP2
APLNR PBX1
APLNR CTAG1B
APLNR CLTCL1
PROZ TNXB
CALML3 HADHB
CALML3 PTPRM
CALML3 NF1
CALML3 HLA-DOB
SST SPRR1A
SST HIST2H4A
OPN1MW2 MPP2
OPN1MW2 SSTR2
OPN1MW2 CHIC1
BTD ERBB2
BTD ADD2
BTD HLA-C
BTD MED22
BTD CD36
BTD ADAM11
BTD PMS2L11
BTD UGP2
BTD DGCR11
BTD CEBPE
BTD TWIST1
BTD TULP1
BTD DIO3
BTD GALT
BTD MAP1A
BTD KRT32
BTD LIPE
BTD HMGA2
BTD PAPPA
BTD CPLX2
BTD ACOX2
BTD ID1
BTD MAP3K10
BTD PTPRN
BTD HIVEP1
MEF2A ZNF638
MEF2A AKAP1
MEF2A FLI1
MEF2A PARP1
MEF2A NMT1
MEF2A CDK9
MEF2A TOP2B
MEF2A BCL2
COX10 AVPR1B
COX10 TAF1
COX10 ATXN2
COX10 GCKR
COX10 PSG7
COX10 PTCH1
COX10 LYST
COX10 CSNK2A2
COX10 CST4
ZNF117 MMP14
ZNF117 ZRSR2
ZNF117 MVK
ZNF117 CYP2F1
ZNF117 CACNA1A
ZNF117 CLCN1
ZNF117 DGCR2
ZNF117 HMGA2
ZNF117 PRKCG
ZNF117 THRA
ZNF117 CPB1
ZNF117 PTPRN
ZNF117 CCL22
ZNF117 PTPN5
GAS6 CYP17A1
AMPD1 FMOD
PRKAR2A NTN3
PRKAR2A MST1R
PRKAR2A CEBPE
PRKAR2A PAPPA
MLF2 ACOX2
MLF2 HMGA2
MLF2 PAPPA
MLF2 TFE3
MLF2 CYP11B2
MLF2 CHMP1A
MLF2 PAX8
NUP62 TTF1
SNRPA1 RABGGTB
SNRPA1 UFD1L
ETF1 PPP1CB
ETF1 PSME4
ETF1 BCLAF1
ETF1 TAF9
ETF1 UBE2D3
ETF1 NUP153
ETF1 PSMC1
ETF1 RHEB
CFHR2 ITGB4
MTMR11 SPRR1A
MTMR11 TIMP3
MTMR11 CPB1
MTMR11 GRM5
CLIC1 RPL37A
CLIC1 PTPN6
CLIC1 ATP5F1
CLIC1 PCBP1
KIAA0020 SSR1
GPSM3 PPP1R11
GTF3C2 SCAP
CST6 GP9
HLA-DPA1 HLA-DRA
HLA-DPA1 HLA-DRB1
HLA-DPA1 HLA-DQB1
TUB AVPR1B
TUB ENO3
TUB ACOX2
TUB TULP1
TUB GNB3
TUB PAX6
TUB ADAM15
TUB DLX4
TUB S100A7
TUB BCL6
TCEB1 SNRPB
PRDX3 MDH1
PRDX1 CORO1B
PRDX1 CDK9
PRDX1 RAG1
PRDX1 CD79B
PRDX1 IGHM
AP3S2 THRSP
NFYA CCBL2
PITX2 RBM
PITX2 MED22
SMARCA1 SSTR2
SMARCA1 LPCAT3
SMARCA1 CSNK2A2
SMARCA2 TMEM131
SMARCA2 CDC16
CAMP LMOD1
POR ADORA3
ZNF8 TULP1
ZNF8 AGPAT1
ZNF8 SLC6A8
ZNF8 KRT9
ZNF8 UQCRB
ZNF8 C12orf32
ZNF8 NCOA2
ZNF8 ITSN1
ZNF8 DGCR2
ZNF8 DVL3
ZNF8 INHBB
ZNF8 H3F3A
ZNF8 GRM4
ZNF8 FMOD
ZNF8 CDH5
ZNF8 DOC2B
ZNF8 REG1A
ZNF8 CENPI
ZNF8 CALCRL
ZNF8 GCK
ZNF8 HMGA2
ZNF8 PTPRU
ZNF8 GNB3
ZNF8 PAPPA
ZNF8 NR2C1
ZNF8 TP53BP2
ZNF8 NELL2
ZNF8 MAGEA11
ZNF8 GTF2F1
ZNF8 INPP5E
ZNF8 C4orf8
ZNF8 ACOX2
ZNF8 RING1
ZNF8 MAP3K10
ZNF8 HTT
ZNF8 TIAL1
ZNF8 PTPRN
ZNF8 CD3E
CCT6A ACADM
ST3GAL2 ERCC4
FCGR2B DAZ2
FCGR2B SLC6A8
FCGR2B COL11A2
FCGR2B NTN3
FCGR2B GSTP1
FCGR2B THRA
FCGR2B ST14
FCGR2B GMPR
FCGR2B TBX5
FCGR2B DARC
FCGR2B ALDH1A1
FCGR2B KDR
CPLX2 MAP1A
GCGR RENBP
GCGR PDGFB
GCGR TIMP3
GCGR TEC
GCGR EFNA3
GCGR NCAPD3
GCGR CES2
GCGR SMARCD1
GCGR PTPRN
CYTH2 BCL2L1
PBX1 MST1R
PBX1 NCAPD3
PBX1 STXBP1
PBX1 RPL3L
PBX1 CST4
MAGEA12 PTPRU
MAGEA12 HMGA2
MAGEA12 INA
MAGEA12 TMEM106A
MAGEA11 TUBB4
MAGEA11 ANXA4
SLC16A1 AQP6
SLC16A1 TIMM17A
SLC16A1 GNB3
SLC16A1 ALDH6A1
SLC16A1 CSNK2A2
SLC16A1 RNF113A
SLC16A2 MPP2
SLC16A2 TULP1
SLC16A2 COL14A1
SLC16A2 SCNN1G
SLC16A2 SPRR1A
SLC16A2 CCR9
SLC16A2 CST4
BCKDHA COL14A1
BCKDHA PRM2
WIPF2 SEC14L1
PTCH1 PDE6B
PTCH1 CCND1
PTCH1 PDGFB
PTCH1 TNFRSF8
DYNLL1 CTPS
DYNLL1 FNTA
DYNLL1 SPCS2
DYNLL1 RB1
DYNLL1 IFI16
DYNLL1 CCT4
DYNLL1 PSMA4
DYNLL1 UBE2V2
DYNLL1 C12orf24
DYNLL1 ACADM
DYNLL1 HNRNPF
CKB NCOA2
CKB MAP1A
CKB MFGE8
CKB HMGA2
CKB CES2
CKB ADCYAP1
CKB RNF113A
CD33 TCFL5
CD33 CST3
CD33 PYGL
CD33 ZYX
CD36 MAP1A
CD36 CEBPE
CD36 POU4F1
CD36 PAPPA
CD36 MAP3K10
CD36 SPRR1A
CD36 PMS2L11
UQCRB GJA4
PAM PLCG1
PAM AFAP1
CALM2 SRP9
CALM2 RBBP4
DCK GNG10
DCK RBBP4
DCK NCL
DCK HNRNPA2B1
DCK ACADM
CACNA1A MMP14
CACNA1A NFATC1
CACNA1A PPAP2B
CACNA1A TBX5
CACNA1A NCOR2
CACNA1A DRG2
CACNA1A APOB
CACNA1A MPP2
CACNA1A INHBB
CACNA1A SEMG2
CACNA1A FANCC
CACNA1A LPCAT3
CACNA1A CACNA1S
CACNA1A RENBP
CACNA1A MAP1A
CACNA1A DOC2B
CACNA1A HMGA2
CACNA1A SMARCD3
CACNA1A NFIC
CACNA1A CCL22
CACNA1A ESR1
CACNA1A CCND1
CACNA1A NTN3
CACNA1A PSD
CACNA1A ACOX2
CACNA1A IFNA21
CACNA1C MAP3K10
CACNA1C SLC6A1
CACNA1C TNFSF9
CACNA1C ID1
CACNA1D CARTPT
THRA MYCL1
THRA TIMP3
THRA NDUFB7
THRA KRT32
THRA ST14
THRA CCR9
THRA GPKOW
THRA OPRL1
THRA RNF113A
THRA PNLIPRP1
THRA MYH6
THRA TWIST1
THRA SSTR3
THRA TACR2
THRA S100A9
THRA H3F3A
THRA CCL22
THRA GCK
THRA RENBP
THRA NCOA2
THRA HTR2C
THRA TMEM106A
THRA PAPPA
THRA CD8B
THRA PAX8
THRA PTPN5
THRA CDC2L5
THRA STARD8
THRA CYP2C19
THRA CLK3
PLK1 TIMP3
PLK1 PAPPA
CACNA1S MMP14
CACNA1S NFATC1
CACNA1S LIF
CACNA1S TIMP3
CACNA1S ASNA1
CACNA1S DARC
CACNA1S HLA-C
CACNA1S COL14A1
CACNA1S PDIA2
CACNA1S TBX5
CACNA1S MPP2
CACNA1S ADAM11
CACNA1S ST14
CACNA1S CCR9
CACNA1S GCM1
CACNA1S SPRR1A
CACNA1S UGP2
CACNA1S APOB
CACNA1S CEBPE
CACNA1S PDE1C
CACNA1S TULP1
CACNA1S SKIV2L
CACNA1S GP9
CACNA1S GAS2L1
CACNA1S SLC6A12
CACNA1S ZWINTAS
CACNA1S CDH5
CACNA1S C6
CACNA1S KDR
CACNA1S MAP1A
CACNA1S NOS3
CACNA1S CALCRL
CACNA1S HMGA2
CACNA1S CENPB
CACNA1S MCHR1
CACNA1S PAPPA
CACNA1S SMARCD3
CACNA1S GNB3
CACNA1S AVPR1B
CACNA1S UCP1
CACNA1S NCAPD3
CACNA1S TAF1
CACNA1S ACOX2
CACNA1S CPZ
CACNA1S MAP3K10
CACNA1S TWIST1
CACNA1S CLTCL1
CACNA1S PTPRN
CACNA1S CLK3
CACNA1S HIVEP1
CACNA1S BCL3
CUL3 RB1CC1
CUL3 SFRS4
CUL3 CASP3
CUL3 DNAJC7
BMP8A PTPRU
BMP8A COL14A1
BMP8A GAS2L1
BMP8A ACOX2
BMP8A MPP2
BMP8A HMGA2
BMP8A GHRHR
BMP8A DGCR11
BMP8A CYP17A1
BMP8A ST14
BMP8A MGAT3
BMP8A FANCC
BMP8A MYLPF
BMP8A TBX5
BMP8A PTPRN
BMP8A BCL3
SLC25A3 KRR1
SLC25A3 BCLAF1
SLC25A3 EIF4H
CLCN1 MMP14
CLCN1 NFATC1
CLCN1 KRT32
CLCN1 ST14
CLCN1 NCOR2
CLCN1 CEBPE
CLCN1 PDE1C
CLCN1 FAS
CLCN1 IL1R2
CLCN1 GP9
CLCN1 CDH5
CLCN1 KDR
CLCN1 MAP1A
CLCN1 LIPE
CLCN1 HIST1H2BI
CLCN1 FCER2
CLCN1 NEFL
CLCN1 MAP3K10
CLCN1 PRM2
CLCN1 HIVEP1
PRMT1 SUMO2
PRMT1 CCT7
PRMT1 PSMB2
CLCN7 RPL3L
CLCN7 MST1R
CLCN7 CENPI
CLCN7 HTR2C
CLCN7 RAP1GAP
CLCN6 CHMP1A
SLC25A5 PGK1
C21orf33 ZRSR2
C21orf33 APOB
C21orf33 CEBPE
C21orf33 F13B
C21orf33 SPRR1A
C21orf33 SCAP
C21orf33 CYP3A4
BRD2 CD3E
BRD2 PPM1A
BRD2 SF1
FCER2 PDE1C
FCER2 KRT32
FCER2 ABP1
FCER2 MAP3K10
FCER2 PRM2
PTPN11 HMGN3
PTPN11 NCOA6
PTPN11 TCF12
PTPN11 MOBKL1B
PTPN11 C11orf58
PTPN11 MCM3
PTPN11 NAE1
PTPN11 PPP2R5E
PTPN11 GTF2I
PTPN11 LOC728849
ARCN1 SRP54
CD3D CCR9
CD3E PTPRU
CD3E REG1A
CD3E COL11A2
CD3E ACOX2
CD3E SLC2A4
CD3E HMGA2
CD3E TEF
CD3E HYAL3
CD3E DEFA5
CD3E IL32
CD3E SMARCD1
CD3E CYP2C19
CD3E NELL2
CD3E CDH5
CD3E BNIP1
CD3E PTPN5
AES SET
GNAO1 LIMK2
GNAO1 IFI35
GNAO1 CSNK2A2
GNAO1 TAF15
GAPDH RPL37A
HIF1A JUND
GAB1 TOP2B
S100A11 FCN1
IFNGR1 KIAA0174
ARHGAP4 HCLS1
ARHGAP4 ZNF133
ARHGAP1 ARHGEF2
ARHGAP1 CAP1
ARHGAP1 ADK
S100A12 S100A9
S100A12 S100A8
HLA-DQB1 HLA-DPB1
HLA-DQB1 HLA-DRA
HLA-DQB1 HLA-DRB1
ZYX SPI1
ZYX CD63
ZYX RHOG
ZYX CTSD
ZYX CSTA
ZYX MBOAT7
ZYX SERPINB1
ZYX CST3
ZYX APLP2
ZYX PLEK
DRD1 CHIC1
DRD1 ZNF136
UMPS EFR3A
PAX6 CCL2
PAX6 TRIP13
PAX6 PDE1C
PAX6 ADAM15
PAX6 PTGDS
PAX6 ZWINTAS
PAX6 CDH5
PAX6 C6
MRPL3 ICT1
MRPL3 FABP5L7
MRPL3 PSMA4
PAX3 HADHB
PTPN1 PABPC1
PTPN1 BCLAF1
PTPN1 TRAM1
PTPN1 EIF4H
PTPN1 SFRS11
PTPN1 RB1CC1
KCNQ1 SYN1
PTPN7 POU2AF1
PTPN7 BLK
PTPN7 CD79B
PTPN7 IGHM
PTPN7 CD79A
PAX8 AVPR1B
PAX8 MMP14
PAX8 GHRHR
PAX8 TIMP3
PAX8 MED22
PAX8 ADAM15
PAX8 TBX5
PAX8 SPRR1A
PAX8 TWIST1
PAX8 NEFL
PAX8 PTPN5
PAX8 TFE3
PAX8 ZWINTAS
PAX8 CDH5
PAX8 CST4
PAX8 RENBP
PAX8 MPP2
PAX8 HMGA2
PAX8 PDIA2
PAX8 FEV
PAX8 SMARCD3
PAX8 BLK
PAX8 CD8B
PAX8 ACOX2
PAX8 ACSL1
PAX8 GABRQ
PAX8 CACNB3
PAX8 MAP3K10
PAX8 ITSN1
PAX8 GSTP1
PAX8 IFNA21
PAX8 CHRNG
PTPN5 AVPR1B
PTPN5 GHRHR
PTPN5 TIMP3
PTPN5 ST14
PTPN5 TBX5
PTPN5 DARC
PTPN5 SPRR1A
PTPN5 CYP3A4
PTPN5 RNF113A
PTPN5 NCOA2
PTPN5 ZRSR2
PTPN5 APOB
PTPN5 MYBPH
PTPN5 CEBPE
PTPN5 ASMT
PTPN5 TWIST1
PTPN5 MPP2
PTPN5 TEC
PTPN5 KCNMA1
PTPN5 DSC1
PTPN5 INHBB
PTPN5 TNFRSF8
PTPN5 LPCAT3
PTPN5 ZWINTAS
PTPN5 CDH5
PTPN5 CST4
PTPN5 FUT2
PTPN5 RENBP
PTPN5 CTLA4
PTPN5 PDGFB
PTPN5 LIPE
PTPN5 REG1A
PTPN5 GCK
PTPN5 HMGA2
PTPN5 LY9
PTPN5 PAPPA
PTPN5 FEV
PTPN5 CES2
PTPN5 MYH6
PTPN5 NELL2
PTPN5 CD8B
PTPN5 PTPRU
PTPN5 ETV2
PTPN5 GH2
PTPN5 KCNJ4
PTPN5 ACOX2
PTPN5 SLC2A4
PTPN5 COL14A1
PTPN5 CPA2
PTPN5 IFNA21
PTPN5 CYP2C19
PTPN5 KDR
PSD AVPR1B
PSD MMP14
PSD COL14A1
PSD MED22
PSD ADAM11
PSD ST14
PSD TBX5
PSD CCR9
PSD BCR
PSD MYH6
PSD HADHB
PSD MPP2
PSD NTRK2
PSD FANCC
PSD UGP2
PSD PTGDS
PSD NEUROG1
PSD CDH5
PSD AQP2
PSD AQP3
PSD PDIA2
PSD NCAPD3
PSD APOB
PSD CYP3A4
PSD SPRR2A
PSD ETV2
PSD GSTT1
PSD TAF1
PSD SPRR1A
PSD RPL3L
PSD DGCR11
PSD GSTP1
PSD CYP2C19
PSD PTPRN
LPAR4 SLC2A4
MYO1F ITGB2
MYO1F CTSD
MYO1F GNAQ
RPS7 EEF1A1
RPS7 SNRPD2
RPS7 RPS15A
ABO TCFL5
CD79B CD79A
CD79B RAB32
CD79B DNTT
CD79B CST3
CD79B ANXA1
CD79B CTSD
CD79B CD24
CD79B RAG1
CD79B BLK
CD79B IGHM
CD79B POU2AF1
CD79B CTGF
CD79B NPY
CD79B ISG20
CD79B CSRP2
CD79B CD19
MEOX1 CSDC2
MEOX1 PNLIPRP1
MEOX1 TNFSF9
MEOX1 ELN
BCR SPRR1A
BCR ASNA1
BCR PSG7
CD79A FOXO1
CD79A CD9
CD79A RAB32
CD79A DNTT
CD79A LYZ
CD79A CST3
CD79A ANXA1
CD79A ITGB2
CD79A ZMYND8
CD79A CTSD
CD79A CD24
CD79A RAG1
CD79A BLK
CD79A IGHM
CD79A POU2AF1
CD79A PSAP
CD79A CTGF
CD79A CSRP2
CD79A CD19
CSDC2 TNFSF9
CSDC2 ELN
TACR2 AVPR1B
TACR2 CHIC1
TACR2 TAF1
TACR2 ACOX2
TACR2 HMGA2
TACR2 DHRS2
TACR2 KRT9
PSMA3 DPM1
PPBP TIAM1
PSMA1 SEC61B
PSMA6 DNTT
PSMA6 CCND3
PSMA6 CCT4
PSMA6 MCM3
PSMA6 CST3
PSMA4 POLR2E
PSMA4 FNTA
PSMA4 NME1
PSMA4 SPCS2
PSMA4 UBE2A
PSMA4 ATP5A1
PSMA4 C18orf1
PSMA4 SAFB
PSMA4 CCT5
PSMA4 PUM2
PSMA4 CBFB
PSMA4 HNRNPA2B1
PSMA4 PSMA5
PSMA4 PHKB
PSMA4 UBE2V2
PSMA4 TUBGCP3
PSMA4 AKAP1
PSMA5 FH
PSMA5 SRP9
PSMA5 RBBP4
SLC6A12 MMP14
SLC6A12 SNX17
SLC6A12 MED22
SLC6A12 ASNA1
SLC6A12 ACOX2
SLC6A12 CDH5
SLC6A12 TULP1
SLC6A12 HMGA2
SLC6A12 CENPB
SLC6A12 GNB3
SLC6A12 OPRL1
SLC6A12 KDR
SLC6A12 SMARCD3
SLC6A12 FUT2
SLC6A12 NEK9
SLC6A12 TBX5
SLC6A12 KLHDC10
SLC6A12 C6
SLC6A12 AKAP13
C6 AVPR1B
C6 ZRSR2
C6 PDE1C
C6 ACOX2
C6 WNT1
C6 HMGA2
C6 RDBP
C6 IFNA21
GALT MAP1A
GALT ODF1
GALT SLC9A1
GALT SLC38A3
GALT ADAM11
GALT PDE1C
GALT KRT32
GALT PAPPA
GALT MAP3K10
GALT CCND1
GALT CEBPE
GALT SPRR1A
GALT CDH5
HMGCS2 HADHB
HMGCS2 MYH6
RPLP1 RPL37A
RPLP1 EEF1A1
RPLP1 RPL18A
RPLP1 TRAM1
RPLP1 TAF11
RPLP1 RPL41
LGALS8 CSNK1E
LGALS8 MYST3
ATXN10 SET
LGALS2 SPTA1
LGALS2 MST1R
LGALS1 SERPINB1
KCNJ4 TIMP3
KCNJ4 IDS
KCNJ4 RPL3L
KCNJ4 ADCYAP1
KCNJ4 P2RX3
KCNJ4 NCOA2
KCNJ4 PHC2
KCNJ4 UCN
KCNJ4 NEUROG1
KCNJ4 AQP2
KCNJ4 CENPI
KCNJ4 TMEM106A
KCNJ4 HMGA2
KCNJ4 PRF1
KCNJ4 CSNK2A2
KCNJ4 BBS9
KCNJ4 TAF1
KCNJ4 RING1
KCNJ4 MAMLD1
KCNJ4 CYP2C19
KCNJ9 STARD8
TDG SEC24C
ADRB3 PDGFB
ADRB3 TIMP3
ADRB3 HTR2C
ADRB3 CEBPE
ADRB3 FAM175B
ADRB3 SLC4A3
NMB GATAD1
COL1A1 PTGDS
COL1A1 CDH5
LOC100128792 DOC2B
LOC100128792 H3F3A
TMPO MCM3
TMPO NUP205
PLAUR LTC4S
FOXO1 B4GALT1
FOXO1 CD24
LRRC23 RENBP
LRRC23 PKLR
LRRC23 ATXN2
FMR1 YWHAQ
LOX LIF
LOX APOB
LOX ASNA1
LOX PDE1C
LOX MED22
LOX BCAT2
LOX NEK9
LOX CYP17A1
LOX SPRR1A
ALDH1A1 GSTP1
TIMM17A TAF11
TIMM17A SMARCC1
TIMM17A SFPQ
TIMM17A SF1
LPCAT3 AVPR1B
LPCAT3 GHRHR
LPCAT3 TIMP3
LPCAT3 HLA-DOB
LPCAT3 COL11A2
LPCAT3 KRT32
LPCAT3 KRT35
LPCAT3 AGER
LPCAT3 SLC29A2
LPCAT3 SFTPA1B
LPCAT3 CCR9
LPCAT3 BTN2A2
LPCAT3 AANAT
LPCAT3 GPKOW
LPCAT3 GABRA1
LPCAT3 RNF113A
LPCAT3 NCOA2
LPCAT3 DCTN1
LPCAT3 MYH6
LPCAT3 BTG2
LPCAT3 CACNB3
LPCAT3 MPP2
LPCAT3 SCNN1G
LPCAT3 KRT31
LPCAT3 INHBB
LPCAT3 S100A9
LPCAT3 PIK3R2
LPCAT3 FMOD
LPCAT3 ZWINTAS
LPCAT3 CDH5
LPCAT3 CTAG1B
LPCAT3 RENBP
LPCAT3 TBXA2R
LPCAT3 DOC2B
LPCAT3 RNASE4
LPCAT3 TMEM106A
LPCAT3 NFIC
LPCAT3 MECP2
LPCAT3 BCAT2
LPCAT3 GNB3
LPCAT3 KDR
LPCAT3 SPRR1A
LPCAT3 APOB
LPCAT3 CSNK2A2
LPCAT3 BBS9
LPCAT3 PTPRU
LPCAT3 H3F3A
LPCAT3 TAF1
LPCAT3 LYST
LPCAT3 ACOX2
LPCAT3 GPR1
LPCAT3 PMS2L11
LPCAT3 IFNA21
LPCAT3 CYP2C19
LPCAT3 ATP6V0A1
LPCAT3 REG1A
LPCAT3 PTPRN
LPCAT3 CLK3
LPCAT3 FOLR1
PIGF CSTF3
CALCRL MMP14
CALCRL ASNA1
CALCRL KRT32
CALCRL SPTA1
CALCRL ADAM11
CALCRL ST14
CALCRL TBX5
CALCRL SPRR1A
CALCRL AQP3
CALCRL APOB
CALCRL CEBPE
CALCRL MPP2
CALCRL TULP1
CALCRL DNASE1
CALCRL FANCC
CALCRL CDH5
CALCRL KDR
CALCRL MAP1A
CALCRL REG1A
CALCRL CNP
CALCRL HMGA2
CALCRL PAPPA
CALCRL HIST1H3A
CALCRL SMARCD3
CALCRL CHRNA1
CALCRL CYP3A4
CALCRL CCR9
CALCRL ACOX2
CALCRL GSTP1
CALCRL IFNA21
CALCRL HIST2H4A
CALCRL PTPRN
TAX1BP1 TRAF4
TAX1BP3 HRAS
TAX1BP3 TCTA
ALPP MVK
ALPP MYBPH
PPP1CB RB1CC1
PPP1CB GNB1
PPP1CC CCNG2
PPP1CC SNRPF
SNAPC2 ACOX2
SNAPC2 INSL4
EBP EIF1AP1
ALPI AQP3
FXYD3 ACOX2
FXYD3 CYP11B2
SRP9 MSH2
SRP9 IMMT
SRP9 PUM2
SRP9 C11orf58
SRP9 HNRNPA2B1
SRP9 MDH1
SRP9 RBBP4
SRP9 SNRPG
SRP9 NUP205
KIAA0146 COMT
FBP1 F13B
C6orf10 AVPR1B
C6orf10 ZRSR2
C6orf10 CDH5
OGG1 MMP14
OGG1 SEMG2
LOC96610 MCM3
LOC96610 CCT4
LOC96610 RBBP4
NTRK2 MADD
NTRK2 KRT31
NTRK2 FUT2
PTP4A1 ATF4
PTP4A1 MAPK1IP1L
PTP4A1 H3F3B
PTP4A1 SDCBP
SAP18 GSPT1
SAP18 RPS15A
PTP4A2 UBE2D3
CYP2A13 GCM1
IFI35 MYCL1
IFI35 CYP2C19
IFI30 ITGB2
CD24 CSRP2
CD24 DNTT
CD24 POU2AF1
CD24 CTGF
CD24 CD9
CD24 RAG1
CD24 NPY
CD24 CD19
CD24 IGHM
NUCB1 GNAQ
NUCB1 ACOX2
NUCB1 RAP1GAP
NUCB1 ST14
NUCB1 BCL3
NUCB1 CDSN
NUCB1 EBI3
NUCB1 YES1
NUCB1 H3F3A
GPR3 MAP3K10
GPR1 AVPR1B
GPR1 CCL2
GPR1 BMP4
GPR1 TIMP3
GPR1 NFIC
GPR1 DEFA5
GPR1 ACOX2
GPR1 INHBB
GPR1 CYP2C19
GPR1 PIK3R2
GPR1 H3F3A
GPR1 CDH5
BMP4 NFIC
BMP4 ZRSR2
BMP4 TIMP3
BMP4 F13B
BMP4 CLK3
BMP4 CDH5
BMP4 KDR
DR1 GTF2B
DR1 SKP1
EEF1G RPL11
EIF4G1 DAZL
ACSL1 FEV
ACSL1 CST4
ACSL1 CDH5
ACSL1 PAK1
ACSL1 KDR
ADAM9 NAMPT
EIF4G3 TTC1
GRB2 SP110
GRB2 ILK
EIF4G2 CCNI
PSG7 AVPR1B
PSG7 CCL2
PSG7 TIMP3
PSG7 ADCYAP1
PSG7 ACVR1B
PSG7 KRT32
PSG7 AGER
PSG7 ST14
PSG7 SLC4A3
PSG7 TBX5
PSG7 SPRR1A
PSG7 ASNA1
PSG7 DGCR11
PSG7 MYH6
PSG7 CEBPE
PSG7 PDE1C
PSG7 MPP2
PSG7 TNXB
PSG7 TRD@
PSG7 FANCC
PSG7 HTR2C
PSG7 ZWINTAS
PSG7 CDH5
PSG7 CST4
PSG7 SEMA3A
PSG7 PDGFB
PSG7 HMGA2
PSG7 PAPPA
PSG7 PTPRN
PSG7 CYP3A4
PSG7 NEUROG1
PSG7 SFTPA1B
PSG7 NFIC
PSG7 CASP2
PSG7 TAF1
PSG7 CCND1
PSG7 PDE6B
PSG7 GRIN2C
PSG7 CYP2C19
PSG7 FUT2
PSG7 PDE4A
PSG7 PRRX2
PSG7 SLC29A2
AMD1 SFPQ
AMD1 MAPK1IP1L
AMD1 BCLAF1
AMD1 H3F3B
CCNI BCLAF1
CCNI SF1
CCNI TRAM1
CCNI H3F3B
CCNI PABPC1
CCNI SRP72
CCNI MAPKAPK2
VPS72 GHRHR
VPS72 PCSK6
VPS72 AAMP
VPS72 ARHGEF2
VPS72 CES2
VPS72 CYP2C19
VPS72 POLB
VPS72 AFAP1
TRIM32 ACAP2
HP CCL2
HP NCOA2
HP ETV1
HP TIMP3
HP HTR2C
HP MAP1A
HP HLA-C
HP EFNA3
HP KRT2
HP PIK3R2
HP CLU
HP BTF3L1
HP CCR9
HP GABRA1
HP FOLR1
HP ADAM15
HOXC6 NCOA2
HOXC6 CDH5
HOXC6 TAF1
HOXC6 RNF113A
CD151 CST4
IL1R2 NFATC1
IL1R2 AHNAK
IL1R2 KRT32
CAP1 ADK
NPC2 LAMP1
SKIV2L MMP14
SKIV2L NFATC1
SKIV2L BCL6
SKIV2L CEBPE
SKIV2L MED22
SKIV2L ECH1
SKIV2L DNASE1
SKIV2L TFE3
TTC1 PARP4
TTC1 ADD3
TTC1 ILK
TTC1 SETDB1
RCN2 GTF2I
RAB3GAP1 CLU
POLR2E MRPS27
POLR2E COX6A1
POLR2E HNRNPA2B1
PRKCG KRT31
PRKCG DGCR2
PRKCG PRM2
RHOA YWHAH
ACO2 NDUFA12
RHOG ANXA1
RHOG FCER1G
RHOG CD63
RHOG DNTT
RHOG TALDO1
RHOG CTSA
RHOG UPP1
RHOG RAG1
RHOG FLNA
RHOG APLP2
RHOG FTL
POLR2K PRKCI
POLR2K MAT2A
POLR2K PABPC1
POLR2K NTSR1
POLR2K YWHAB
POLR2K KLHDC3
POLR2K ATP5F1
INHA ACOX2
INHA TULP1
INHA ADAM11
INHA ADAM15
INHA DAZL
MPG MMP14
MPG KDR
TLK1 SRP54
TLK1 MOBKL1B
TLK1 CUGBP2
MPO PTGDS
MPO PTPRU
MPO FUT3
MPO REG1A
HNF4A PKLR
HNF4A MYBPH
HNF4A CEBPE
HNF4A RDBP
HNF4A PMS2L11
HNF4A PDE4A
CES2 MMP14
CES2 AVPR1B
CES2 GHRHR
CES2 TIMP3
CES2 COL11A2
CES2 HLA-C
CES2 TTF1
CES2 SMPD1
CES2 TBX5
CES2 CDH5
CES2 NCOA2
CES2 APOD
CES2 APOB
CES2 CEBPE
CES2 CACNB3
CES2 MPP2
CES2 TEC
CES2 RSC1A1
CES2 ST5
CES2 HTR2C
CES2 LYST
CES2 RENBP
CES2 PDGFB
CES2 LIPE
CES2 REG1A
CES2 TMEM106A
CES2 HMGA2
CES2 BCAT2
CES2 PAPPA
CES2 SPRR1A
CES2 EFNA3
CES2 PTPRU
CES2 ACOX2
CES2 PDE6B
CES2 CCND1
CES2 PTPRN
CES2 FUT2
CES2 PDE4A
CES2 ATP5G1
CES2 IL9
FAM120A PPID
FAM120A ATR
FAM120A IQGAP1
CD302 SERPINB1
CD302 SPI1
CD302 PLEK
MUC5B MAP3K10
NCOR2 MMP14
NCOR2 RFC5
NCOR2 ABP1
NCOR2 CCR9
NCOR2 UGP2
NCOR2 BTG2
NCOR2 RDBP
NCOR2 NEFL
NCOR2 HLA-C
NCOR2 DNASE1
NCOR2 ERCC4
NCOR2 TRIP13
NCOR2 PLXNA3
NCOR2 MAP3K10
NCOR2 ACOX2
NCOR2 FAS
NCOR2 CLK3
FCER1G ITGB2
FCER1G CD63
FCER1G CEBPD
FCER1G VCAN
FCER1G LYZ
FCER1G S100A9
FCER1G SRGN
BTG3 MAN2A1
TRBC1 IL4
CACNB3 MYCL1
CACNB3 TIMP3
CACNB3 MED22
CACNB3 ADCYAP1
CACNB3 SPRR1A
CACNB3 CCR9
CACNB3 NCOA2
CACNB3 PKLR
CACNB3 APOB
CACNB3 MPP2
CACNB3 TULP1
CACNB3 INHBB
CACNB3 DEFA5
CACNB3 CCL22
CACNB3 CDH5
CACNB3 KDR
CACNB3 GCK
CACNB3 HMGA2
CACNB3 NR2C1
CACNB3 NFIC
CACNB3 ACOX2
CACNB3 PTPRN
CACNB3 BCL3
CACNB1 DRG2
TEC HMGA2
TEC ATP6V0A1
TEF CCL22
TEF CENPI
TEF CYP2F1
TEF MST1R
TEF TMEM106A
TEF SLC2A4
TEF PCSK6
TEF GDF5
TEF DEFA5
TEF CYP2C19
TEF HTR2C
TEF YIF1A
TEF PTPRN
TEF NELL2
TEF CD8B
CACNB4 MAP1A
CACNB4 TH
CACNB4 TBX5
ZFP36L2 KIAA0430
ADA MYB
ADA DUT
HIST1H1E CTAG1B
HIST1H1E SFTPA1B
ADK BRE
ADK ILK
C4orf8 CTNND1
C4orf8 NCAPD3
PKD2 WASF1
IGFALS PTPRU
IGFALS NNAT
IGFALS ATP6V0A1
IGFALS ADD1
IGFALS EBI3
PRKACG AVPR1B
PIAS1 CTCF
PRKACA PRKCB
PSMB9 PSMB8
PRM2 CCL2
PRM2 TIMP3
PRM2 HLA-C
PRM2 KRT32
PRM2 ACOX2
PRM2 UGP2
PRM2 PKLR
PRM2 CEBPE
PRM2 PDE1C
PRM2 INHBB
PRM2 TNFRSF8
PRM2 C12orf32
PRM2 S100A9
PRM2 CDH5
PRM2 RENBP
PRM2 MAP1A
PRM2 POU4F1
PRM2 PLG
PRM2 LPAL2
PRM2 CCND1
PRM2 COL14A1
PRM2 PMS2L11
PRM2 MAP3K10
PRM2 CDC2L5
PRM2 IL9
PSMB7 COX6A1
ZNF131 TAF11
ZNF132 ZRSR2
ZNF132 TBX5
PSMB3 PSME2
PSMB2 HADH
PSMB2 ATP5A1
TALDO1 ATP6V0C
JUNB NR4A2
JUNB CD83
JUNB NFKBIA
JUNB SOD2
RPL3L TIMP3
RPL3L ADAM15
RPL3L TH
RPL3L NCOA2
RPL3L APOB
RPL3L FANCC
RPL3L TTYH2
RPL3L CCL22
RPL3L RENBP
RPL3L AQP2
RPL3L H3F3A
RPL3L HMGA2
RPL3L SPRR2A
RPL3L NFIC
RPL3L ZWINTAS
RPL3L DGCR11
RPL3L CYP2C19
RPL3L FOLR1
RPL3L BCL3
P2RX3 PTPRU
P2RX3 ST14
P2RX3 HLA-DQA1
P2RX3 ARL4D
P2RX7 AVPR1B
P2RX7 SNX17
P2RX7 CEBPE
P2RX7 ACOX2
P2RX7 NEFL
P2RX7 SPRR1A
P2RX7 H3F3A
P2RX7 MPP2
P2RX7 GCM1
P2RX7 PDE4A
SFRS7 PRKCI
SFRS7 C12orf24
SFRS7 ZNF146
PRPF18 PPP2R5E
PRPF18 SEPT7
PRPF18 HNRNPK
PRPF18 YWHAQ
PRPF18 MAPRE2
SFRS5 TRAM1
SFRS5 DDX5
SFRS5 WTAP
SFRS5 HNRNPC
MLH3 CYP21A2
SFRS2 MCFD2
SFRS2 GTF2I
MLH1 EIF2S2
MSX2 PDE4A
MSX2 CEBPE
TRAF3 SPRR1A
TRAF3 CYP2C19
TRAF3 EBI3
TRAF3 PMS2L11
TRAF4 ZNF211
TRAF4 GNB3
TRAF4 SF1
TRAF4 MAPK3
TRAF4 EBI3
CRYZ SPCS2
CRYZ UBE2A
CRYZ IMMT
CRYZ RB1
CRYZ RBBP4
CRYZ C18orf1
CRYZ LOC728849
GTF2H4 PTGDS
PCDH1 AVPR1B
PCDH1 CDH5
COL14A1 MMP14
COL14A1 GHRHR
COL14A1 TIMP3
COL14A1 ST14
COL14A1 TBX5
COL14A1 GPR31
COL14A1 SPRR1A
COL14A1 EXOSC7
COL14A1 APOB
COL14A1 CEBPE
COL14A1 TWIST1
COL14A1 NEFL
COL14A1 CEACAM7
COL14A1 PTGDS
COL14A1 CDH5
COL14A1 PDGFB
COL14A1 DOC2B
COL14A1 PAPPA
COL14A1 FEV
COL14A1 NFIC
COL14A1 PTPRU
COL14A1 CCL22
COL14A1 SEMA3F
COL14A1 ACOX2
COL14A1 DGCR11
COL14A1 GSTP1
COL14A1 MPP2
COL14A1 PTPRN
COL14A1 BCL3
GRIN2C HLA-DOB
GRIN2C FMOD
GNA13 DNTTIP2
GNA13 BCLAF1
ATF4 MAPK1IP1L
ATF7 PLCG1
ZCCHC11 METAP1
PPAP2B ACOX2
PPAP2B H3F3A
MFGE8 MAP3K10
MFGE8 NEFL
MFGE8 PMS2L11
SUMO1 YWHAQ
SUMO1 HNRNPU
SUMO1 PSME1
SUMO1 HNRNPM
SUMO1 SNRPB
SUMO1 COX6C
SUMO3 TMED10
SUMO2 CCT7
IGHG1 HLA-C
IGHG1 IGL@
SMG7 TRAM1
SMG7 CHMP1A
DLG4 ATP6V0A1
DLG4 FMOD
PTGER3 NEFL
PTGER3 ALAS2
PTGER3 FUT3
SEMG2 MMP14
SEMG2 AVPR1B
SEMG2 ACOX2
SEMG2 TULP1
SEMG2 HMGA2
SEMG2 PAPPA
SEMG2 RDBP
SEMG2 TBX5
SEMG2 CCR9
SEMG2 CDH5
DAZL TFE3
DAZL LLGL1
DAZL PLXNA3
DAZL TBX2
DAZL H3F3A
DAZL CYP11B2
DAZL GRM1
DAZ2 USPL1
DAZ2 GCK
DAZ2 MED22
SLC38A3 EDN2
SLC38A3 HMGA2
SLC38A3 GPR68
PCBP1 DAZAP2
PCBP1 CYB5R3
PCBP1 MSN
PCBP1 HNRNPK
PCBP1 EIF4H
PCBP1 CUGBP2
PCBP1 ATP6V1B2
PCBP1 RB1CC1
PCBP1 ATP5F1
BCAT2 AVPR1B
BCAT2 KRT32
BCAT2 KRT35
BCAT2 SLC29A2
BCAT2 SPRR1A
BCAT2 CDH5
BCAT2 APOD
BCAT2 MYH6
BCAT2 CRABP2
BCAT2 MPP2
BCAT2 TULP1
BCAT2 INHBB
BCAT2 HTR2C
BCAT2 LYST
BCAT2 CTAG1B
BCAT2 REG1A
BCAT2 NRGN
BCAT2 PDIA2
BCAT2 NCAPD3
BCAT2 FEV
BCAT2 CYP3A4
BCAT2 PROX1
BCAT2 ACOX2
BCAT2 PIP5K1A
BCAT2 CD93
BCAT2 PMS2L11
BCAT2 MAP3K10
BCAT2 CST4
BCAT2 PTPRN
CSF3R PLEK
CXCL11 PDIA2
CYP3A4 AVPR1B
CYP3A4 MMP14
CYP3A4 TULP1
CYP3A4 TIMP3
CYP3A4 RFC5
CYP3A4 KRT32
CYP3A4 HADHB
CYP3A4 SLC10A1
CYP3A4 SFTPA1B
CYP3A4 TBX5
CYP3A4 GPR31
CYP3A4 SPRR1A
CYP3A4 OPRL1
CYP3A4 SLC14A2
CYP3A4 NCOA2
CYP3A4 ZRSR2
CYP3A4 APOB
CYP3A4 CEBPE
CYP3A4 PDE1C
CYP3A4 MPP2
CYP3A4 NRGN
CYP3A4 FANCC
CYP3A4 HTR2C
CYP3A4 ZWINTAS
CYP3A4 CDH5
CYP3A4 CTAG1B
CYP3A4 FUT2
CYP3A4 NEFL
CYP3A4 ODF1
CYP3A4 MED22
CYP3A4 AQP2
CYP3A4 REG1A
CYP3A4 F13B
CYP3A4 CTSB
CYP3A4 HMGA2
CYP3A4 PDIA2
CYP3A4 NCAPD3
CYP3A4 FEV
CYP3A4 GNB3
CYP3A4 MYH6
CYP3A4 CCL2
CYP3A4 ETV2
CYP3A4 CYP4A11
CYP3A4 LPAL2
CYP3A4 GH2
CYP3A4 LYST
CYP3A4 CPA2
CYP3A4 TWIST1
CYP3A4 RUNX1
CYP3A4 CST4
CYP3A4 PDE4A
AKAP5 LYST
SHFM1 PARK7
SHFM1 SNRPF
GTF2F1 MAP1A
GTF2F1 PTPRU
GTF2F1 STAT3
GTF2F1 HMGA2
GTF2F1 FANCC
GTF2F1 YIF1A
AKAP1 FNTA
AKAP1 GLRX
AKAP1 PRKDC
AKAP1 PRIM2
AKAP1 PMS1
AKAP1 PHKB
STARD8 CYP2C19
SNRNP27 C1D
YBX1 RHEB
YBX1 COX8A
IL7R CCND3
CD1C MAD1L1
CD1C CLTCL1
RRP1B PPP3CB
RRP1B CCT4
KRR1 BCLAF1
KRR1 PSME4
KRR1 TOMM20
KRR1 UFD1L
SFTPA1B CHKB
SFTPA1B ETV2
SFTPA1B BTG2
SFTPA1B RFC5
SFTPA1B MPP2
SFTPA1B KRT32
SFTPA1B GNB3
SFTPA1B OSM
SFTPA1B PIK3R2
SFTPA1B PNOC
SFTPA1B CST4
PTGDS CCL2
PTGDS MYOM1
PTGDS AGER
PTGDS ADAM15
PTGDS SPRR1A
PTGDS SLC10A1
PTGDS PDE1C
PTGDS CETN1
PTGDS FHL3
PTGDS HTR2C
PTGDS CDH5
PTGDS MT1B
PTGDS EFNA3
PTGDS PDIA2
PTGDS WARS
PTGDS CLU
PTGDS LMNA
PTGDS PROX1
PTGDS NFIC
PTGDS CYP2C19
PTGDS KDR
CHKB RENBP
CHKB H3F3A
CHKB GH2
CHKB CDC2L5
CHKB ADAM15
CHKB CDH5
CHIC1 GHRHR
CHIC1 MAP2K5
CHIC1 KRT35
CHIC1 SLC29A2
CHIC1 ADCYAP1
CHIC1 RNF113A
CHIC1 MYH3
CHIC1 HTR2C
CHIC1 B4GALT1
CHIC1 CCL22
CHIC1 MATN3
CHIC1 RNASE4
CHIC1 TMEM106A
CHIC1 REG1A
CHIC1 BNIP1
CHIC1 BBS9
CHIC1 PTPRU
CHIC1 TAF1
CHIC1 CYP2C19
CHIC1 HLA-DOB
CHIC1 CDH5
CHIC1 SRRD
CHIC1 MEP1B
CHIC1 MYL3
IL8RB CCL22
IL8RB TNNC1
CETN1 GABRA1
CETN1 CYP17A1
GTF2B DNTTIP2
GTF2B RAF1
LTC4S CD8B
TNFRSF8 FAS
TNFRSF8 GHRHR
TNFRSF8 CCND1
TNFRSF8 CEACAM6
TNFRSF8 PMS2L11
TNFRSF8 PTPRN
H3F3B UBE2D3
H3F3B MAPK1IP1L
H3F3A MMP14
H3F3A ATP6V0A1
H3F3A C12orf32
H3F3A SLC6A4
H3F3A HLA-C
H3F3A GABRQ
H3F3A KRT2
H3F3A ST14
H3F3A TRIB1
H3F3A ADCYAP1
H3F3A NNAT
H3F3A CCR9
H3F3A HIST2H4A
H3F3A PKLR
H3F3A GAS2L1
H3F3A CEBPE
H3F3A MPP2
H3F3A YWHAQ
H3F3A NDUFB7
H3F3A INHBB
H3F3A CDH8
H3F3A DNASE1
H3F3A PFKL
H3F3A FANCC
H3F3A SH3GL3
H3F3A ZWINTAS
H3F3A CTAG1B
H3F3A RENBP
H3F3A GSTP1
H3F3A DOC2B
H3F3A AQP2
H3F3A REG1A
H3F3A HMGA2
H3F3A PTPRU
H3F3A GNB3
H3F3A PAPPA
H3F3A MLL
H3F3A PPP2R5E
H3F3A MYH6
H3F3A NFIC
H3F3A SLAMF1
H3F3A TAF1
H3F3A ACOX2
H3F3A PMS2L11
H3F3A PDE6B
H3F3A CCND1
H3F3A CYP2C19
H3F3A CST4
H3F3A PDE4A
H3F3A UGP2
H3F3A EBI3
H3F3A BCL3
DIO3 AVPR1B
DIO3 PKLR
DIO3 ADAM11
DIO3 PLXNA3
DIO3 NEFL
DIO3 PDIA2
DIO3 HLA-C
DIO3 RENBP
DIO3 CEACAM7
DIO3 ACOX2
DIO3 KLHDC10
DIO3 CDH5
GRM4 PLXNA3
GRM5 SLC6A4
GTF2I NCOA6
GTF2I ERCC3
GTF2I MSH6
GTF2I PUM2
GTF2I C11orf58
GTF2I TOP2B
GTF2I ACADM
CCL25 ACOX2
GRM1 PLXNA3
GRM1 KLHDC10
NR1H2 CTSD
MAPK1IP1L DAZAP2
MAPK1IP1L EIF4H
MAPK1IP1L HNRNPK
MAPK1IP1L DYRK1A
MAPK1IP1L ZNF410
HOXB6 POU4F1
HOXB6 GSTP1
HOXB6 ADAM15
PPARD ST14
PPARD APOB
PPARD PURA
PPARD TBX5
CSNK1A1 BCLAF1
DNAJC7 ATP6V1B2
DNAJC7 MORF4L2
DNAJC7 SDCBP
RING1 TGFB3
RING1 APOB
RING1 CENPI
RING1 MPP2
RING1 CCL22
RING1 RNF113A
MPP2 AVPR1B
MPP2 TIMP3
MPP2 KRT32
MPP2 DARC
MPP2 DHRS2
MPP2 INHBB
MPP2 FMOD
MPP2 CDH5
MPP2 CTAG1B
MPP2 PAPPA
MPP2 SMARCD3
MPP2 CCND1
MPP2 MMP14
MPP2 GHRHR
MPP2 ACVR1B
MPP2 HLA-C
MPP2 MED22
MPP2 MATN3
MPP2 ST14
MPP2 SPRR1A
MPP2 APOB
MPP2 TULP1
MPP2 UGP2
MPP2 HTR2C
MPP2 CCL22
MPP2 NCAPD3
MPP2 TAF1
MPP2 PDE6G
MPP2 SLC18A1
MPP2 ASNA1
MPP2 IDS
MPP2 ADCYAP1
MPP2 TBX5
MPP2 CCR9
MPP2 RNF113A
MPP2 NCOA2
MPP2 SLC10A1
MPP2 MYH6
MPP2 FANCC
MPP2 CST4
MPP2 HMGA2
MPP2 GNB3
MPP2 CD68
MPP2 FEV
MPP2 ACOX2
MPP2 KLHDC10
MPP2 PMS2L11
MPP2 KDR
MPP2 PDE4A
MPP2 EBI3
MPP2 MAP2K5
MPP2 AFAP1
MPP2 HIST2H4A
MPP2 DGCR11
MPP2 CEBPE
MPP2 HADHB
MPP2 NEFL
MPP2 DNASE1
MPP2 AQP3
MPP2 RENBP
MPP2 PDGFB
MPP2 REG1A
MPP2 NRGN
MPP2 EFNA3
MPP2 PDIA2
MPP2 NFIC
MPP2 PTPRU
MPP2 CYP4A11
MPP2 MAP3K10
MPP2 PDE1C
MPP2 CYP2C19
MPP2 FUT2
MPP2 CHRNE
MPP2 PTPRN
MPP2 FOLR1
SLC18A1 APOB
SLC18A1 REG1A
SLC18A1 SPTA1
SLC18A1 MYH6
SLC18A1 ARL4D
SLC18A1 AANAT
INA CYP2C19
INA FOLR1
INA TAF1
INA MT1B
CD19 ANXA1
CD19 RAB32
CD19 POU2AF1
CD19 RAG1
CD19 CST3
CD19 CSRP2
CD19 IGHM
ACP1 TATDN2
GLA PTPRN
GLA DGKG
GLA PROL1
PRKDC NCL
NCOA2 MMP14
NCOA2 TIMP3
NCOA2 ASNA1
NCOA2 KRT31
NCOA2 KRT32
NCOA2 ST14
NCOA2 TBX5
NCOA2 SPRR1A
NCOA2 SH3GL3
NCOA2 ZRSR2
NCOA2 APOB
NCOA2 PTPRN
NCOA2 CEBPE
NCOA2 CDC2L5
NCOA2 TNXB
NCOA2 RSC1A1
NCOA2 HLA-C
NCOA2 INHBB
NCOA2 CCL22
NCOA2 CDH5
NCOA2 CST4
NCOA2 RENBP
NCOA2 MED22
NCOA2 TWIST1
NCOA2 AQP3
NCOA2 HMGA2
NCOA2 TRIM21
NCOA2 GNB3
NCOA2 NCAPD3
NCOA2 YIF1A
NCOA2 MYH6
NCOA2 PHEX
NCOA2 CCR9
NCOA2 SERPINB4
NCOA2 NFIC
NCOA2 SLC4A3
NCOA2 APLP1
NCOA2 LPAL2
NCOA2 TAF1
NCOA2 CCND1
NCOA2 PMS2L11
NCOA2 PDE1C
NCOA2 GSTP1
NCOA2 KDR
NCOA2 CYP2C19
NCOA2 CTAG1B
NCOA2 PDE4A
NCOA2 BCL3
NCOA6 PUM2
NR2F2 AQP6
EEF1A1 WNT2B
EEF1A1 TRAM1
EEF1A1 RPL37A
EEF1A1 RPL18A
EEF1A1 RPS29
EEF1A1 NACA
EEF1A1 SRP14
EEF1A1 HNRNPC
EEF1A1 RPL41
CTF1 KRT31
CTF1 CYP2C19
CTF1 ADCYAP1
IL1RN HLA-C
AUH RAB13
MCAM PKLR
MCAM DOC2B
MCAM ACOX2
MCAM NTN3
MCAM PAPPA
MCAM MAP3K10
MCAM TFE3
MCAM BCL3
MCAM HIST2H4A
ZPBP GPR17
CYP2C9 ERCC4
CAPZA1 MAP2K1
ZNF638 TMEM131
ZNF638 FNTA
ZNF638 SPCS2
ZNF638 FLI1
ZNF638 PHKB
RAB33A MLL
RAB33A PALM
RAB33A CCR9
RAB33A PITPNA
RAB33A YES1
LMO2 FLT3
SLC17A2 TAF1
SLC17A2 CDH5
SLC17A2 AGER
SLC17A2 GNB3
SLC17A2 FANCC
SLC17A2 IKBKE
SLC17A2 CCL22
EBI3 AVPR1B
EBI3 HLA-C
EBI3 ST14
EBI3 TRIB1
EBI3 SH3GL3
EBI3 MYH6
EBI3 ODF1
EBI3 TMEM106A
EBI3 HMGA2
EBI3 GNB3
EBI3 FEV
EBI3 GJA5
EBI3 ACOX2
EBI3 ST8SIA4
EBI3 FOLR1
EBI3 GSTP1
EBI3 HTT
EBI3 CYP2C19
EBI3 ATP6V0A1
EBI3 TIAL1
EBI3 HLA-DQA1
AVP HLA-C
AVP PDE4A
AVP ACOX2
PLCG1 TULP1
PLCG1 AGER
PLCG1 ABCC8
PLCG1 HTR2C
AFAP1 REG1A
AFAP1 CHRNG
AFAP1 APOB
AFAP1 FGFR2
AFAP1 RNF113A
ERH HNRNPA2B1
HIST2H4A MMP14
HIST2H4A MAP4K2
HIST2H4A NDUFB7
HIST2H4A ADAM15
HIST2H4A CEBPE
HIST2H4A RDBP
HIST2H4A NBL1
HIST2H4A HLA-C
HIST2H4A PHKG2
HIST2H4A KDR
HIST2H4A MAP1A
HIST2H4A DOC2B
HIST2H4A TFE3
HIST2H4A HMGA2
HIST2H4A CENPB
HIST2H4A MLL
HIST2H4A MCHR1
HIST2H4A PLXNA3
HIST2H4A ACOX2
HIST2H4A NEFL
HIST2H4A PDE4A
HIST2H4A BCL3
LPIN2 IFI16
DDX18 NSMAF
DDX18 LOC728849
DDX18 PDHB
ST5 MYH6
ATP6V1B2 CYB5R3
EFR3A MRPS22
EFR3A NARS
TRA2B NCL
TRA2B PSME1
FBN1 PDE1C
TRIP12 RB1CC1
TRIP12 NSMAF
TRIP12 AGFG1
SEC61B PDIA3
SEC61B SUZ12
KLRK1 LOC728849
LOC201229 PTPRN
LOC201229 GNB3
LOC201229 CD68
MAP3K10 BCL2L1
MAP3K10 AVPR1B
MAP3K10 LIF
MAP3K10 KRT32
MAP3K10 GCM1
MAP3K10 UGP2
MAP3K10 INHBB
MAP3K10 CDH5
MAP3K10 LIPE
MAP3K10 MCHR1
MAP3K10 PAPPA
MAP3K10 CHERP
MAP3K10 SULT1E1
MAP3K10 ACOX2
MAP3K10 MMP14
MAP3K10 RRAD
MAP3K10 HLA-C
MAP3K10 NTSR1
MAP3K10 ST14
MAP3K10 CCR9
MAP3K10 SPRR1A
MAP3K10 ID1
MAP3K10 C12orf32
MAP3K10 APOB
MAP3K10 TULP1
MAP3K10 TFRC
MAP3K10 MAP1A
MAP3K10 GNAQ
MAP3K10 SLC6A8
MAP3K10 ASNA1
MAP3K10 AKAP13
MAP3K10 TBX5
MAP3K10 PKLR
MAP3K10 TNFSF9
MAP3K10 KDR
MAP3K10 ELN
MAP3K10 HMGA2
MAP3K10 EDN2
MAP3K10 APBA1
MAP3K10 PLXNA3
MAP3K10 NTN3
MAP3K10 PMS2L11
MAP3K10 IFNA21
MAP3K10 PDE4A
MAP3K10 HIVEP1
MAP3K10 ADAM11
MAP3K10 PNLIPRP1
MAP3K10 CEBPE
MAP3K10 PDE1C
MAP3K10 NEFL
MAP3K10 PFKL
MAP3K10 RENBP
MAP3K10 ITGB4
MAP3K10 CENPB
MAP3K10 POU4F1
MAP3K10 HIST1H3A
MAP3K10 DGCR11
MAP3K10 TWIST1
MAP3K10 GSTP1
MAP3K10 FAS
MAP3K10 PTPRN
MAP3K10 BCL3
TWIST1 MMP14
TWIST1 GPR17
TWIST1 LIF
TWIST1 KRT32
TWIST1 CD5
TWIST1 TBX5
TWIST1 OPRL1
TWIST1 UGP2
TWIST1 PDE1C
TWIST1 NEFL
TWIST1 DGCR2
TWIST1 GP9
TWIST1 KLHDC10
TWIST1 HMGA2
TWIST1 PAPPA
TWIST1 GSTT1
TWIST1 ACOX2
TWIST1 IFNA21
TWIST1 BCL3
NCL HADH
NCL HNRNPU
NCL PSME1
NCL NME1
CYP11B2 MAP1A
CYP11B2 GABRQ
PPP3CC FHL1
PPP3CC IGHM
CHERP MAP1A
CHERP CCL2
LIF VDR
LIF ELN
LIF ASNA1
LIF NEFL
LIF GPR31
LIF PDE4A
LIF GCM1
LIF SPRR1A
LIF PDE1C
FCGR1A SRGN
IKBKE APOB
IKBKE TIMP3
IKBKE REG1A
IKBKE PDE1C
IKBKE CCR9
IKBKE CCL22
IKBKE CDH5
IKBKE KDR
MICB CYP4A11
MICB NGFR
RARA NAMPT
DNTTIP2 EIF4H
DNTTIP2 BCLAF1
DNTTIP2 UBE2D3
RARG FOXD1
EIF3A TMEM131
EIF3A PSMC6
DHRS2 RENBP
DHRS2 APOB
DHRS2 HMGA2
DHRS2 INHBB
DHRS2 C4A
DHRS2 KRT9
DHRS2 KLHDC10
EIF3E IGBP1
FADD SLC9A2
DYRK1A USP9X
DYRK1A BCLAF1
MTMR6 SERPIND1
MAS1L ARSE
CDKN2B APBA1
BARD1 NASP
HLA-DRB1 HLA-DPB1
HLA-DRB1 HLA-DRA
TPR NUP205
NMT1 PABPC1
NMT1 BCL2
YIF1A CYP2F1
YIF1A PDIA2
YIF1A PTGIS
YIF1A DEFA5
YIF1A EXOSC7
YIF1A GMPR
HRG TAF1
PTGES3 DEK
SLC2A4 MYCL1
SLC2A4 GHRHR
SLC2A4 ZNF211
SLC2A4 CCL4
SLC2A4 ST14
SLC2A4 TBX5
SLC2A4 KRT9
SLC2A4 C12orf32
SLC2A4 RNF113A
SLC2A4 PKLR
SLC2A4 APOB
SLC2A4 CEBPE
SLC2A4 DEFA5
SLC2A4 FANCC
SLC2A4 B4GALT1
SLC2A4 ZWINTAS
SLC2A4 REG1A
SLC2A4 TMEM106A
SLC2A4 HMGA2
SLC2A4 PAPPA
SLC2A4 SPRR2A
SLC2A4 PTPRU
SLC2A4 ACOX2
SLC2A4 GSTP1
SLC2A4 CYP2C19
SLC2A4 PTPRN
SLC2A3 SOD2
TIAL1 AVPR1B
TIAL1 MADD
TIAL1 MYH6
TIAL1 HADHB
TIAL1 GNB3
TIAL1 SLC6A8
TIAL1 CELA3B
TIAL1 CYP2C19
TIAL1 FEV
TIAL1 SMARCD3
TIAL1 CUGBP2
TIAL1 FANCC
TIAL1 TBX5
CCL2 AVPR1B
CCL2 RFC5
CCL2 KRT32
CCL2 AGER
CCL2 ST14
CCL2 ADAM15
CCL2 SPRR1A
CCL2 GCM1
CCL2 ZRSR2
CCL2 MYH6
CCL2 PDE1C
CCL2 CDH5
CCL2 KDR
CCL2 MED22
CCL2 AQP2
CCL2 NCAPD3
CCL2 APOB
CCL2 CCR9
CCL2 ETV2
CCL2 FUT3
CCL2 CST4
CCL2 PTPRN
CCL2 CLK3
NFATC1 MMP14
NFATC1 RFC5
NFATC1 MED22
NFATC1 ST14
NFATC1 TBX5
NFATC1 APLP1
NFATC1 C12orf32
NFATC1 CEBPE
NFATC1 GP9
NFATC1 KDR
NFATC1 KRT32
NFATC1 LIPE
NFATC1 ESR1
NFATC1 SPRR1A
NFATC1 IFNA21
NFATC1 PDE4A
RPL37A WNT2B
RPL37A NACA
RPL37A RRAGA
RPL37A RPS27A
RPL37A RPL18A
RPL37A RPS15A
RPL37A RPS29
RPL37A RPL41
CCL4 CLTCL1
CCL4 MAP2K5
NCSTN NME3
EXOSC7 PTPRU
EXOSC7 SLC10A1
EXOSC7 APOB
EXOSC7 PDIA2
EXOSC7 MFAP4
GFER AVPR1B
GFER ARHGEF2
GFER FEV
GFER PROL1
GFER PTPRN
GFER GATAD1
GFER CDH5
GFER CST4
RDBP SNX17
RDBP MMP14
RDBP CEBPE
RDBP NDUFB7
RDBP RFC5
NBL1 MMP14
NBL1 DNASE1
NBL1 DOC2B
NBL1 HMGA2
TULP1 MMP14
TULP1 AVPR1B
TULP1 HLA-C
TULP1 KRT32
TULP1 NTSR1
TULP1 ADAM11
TULP1 TBX5
TULP1 SPRR1A
TULP1 PMS2L11
TULP1 PKLR
TULP1 APOB
TULP1 CEBPE
TULP1 PDE1C
TULP1 NEFL
TULP1 DGCR2
TULP1 INHBB
TULP1 CCL22
TULP1 ZWINTAS
TULP1 CDH5
TULP1 KDR
TULP1 RENBP
TULP1 MAP1A
TULP1 PDGFB
TULP1 REG1A
TULP1 GFRA2
TULP1 HMGA2
TULP1 PDIA2
TULP1 GNB3
TULP1 PAPPA
TULP1 CENPB
TULP1 MCHR1
TULP1 CLTCL1
TULP1 CHMP1A
TULP1 SF1
TULP1 PROL1
TULP1 ACOX2
TULP1 KLHDC10
TULP1 CD93
TULP1 PDE4A
CEACAM4 FEV
CEACAM7 HTT
CEACAM7 MT1A
TACSTD2 ZNF37A
BTG2 NFIC
BTG2 AVPR1B
BTG2 SERPINA3
BTG2 APOB
BTG2 ACOX2
BTG2 KDR
BTG2 CCR9
BTG2 CDH5
BTG2 UGP2
ZNF37A MYH6
ZNF37A ASNA1
ZNF37A COL11A2
ZNF37A CELA3B
ZNF37A PDE6B
ZNF37A CYP2C19
ZNF37A TBX5
ZNF37A CCR9
ZNF37A RNF113A
ATP6V0A1 NNAT
ATP6V0A1 ST14
ATP6V0A1 TRIB1
ATP6V0A1 TBX5
ATP6V0A1 GABRA1
ATP6V0A1 PKLR
ATP6V0A1 KRT86
ATP6V0A1 INHBB
ATP6V0A1 PIK3R2
ATP6V0A1 FMOD
ATP6V0A1 B4GALT1
ATP6V0A1 CCL22
ATP6V0A1 CTAG1B
ATP6V0A1 TMEM106A
ATP6V0A1 PRKCA
ATP6V0A1 GNB3
ATP6V0A1 NELL2
ATP6V0A1 CD8B
ATP6V0A1 NFIC
ATP6V0A1 PTPRU
ATP6V0A1 ZWINTAS
ATP6V0A1 ACOX2
ATP6V0A1 SDC4
ATP6V0A1 IFNA21
ATP6V0A1 CYP2C19
ATP6V0A1 FOLR1
CREBBP ARHGEF7
ATM CCL22
STXBP1 PDE6B
STXBP1 MATN3
STXBP1 MYH6
STXBP1 NCAPD3
SET YWHAZ
SET YWHAQ
SET HNRNPM
SKP1 BCLAF1
ATP5A1 MRPS27
ATP5A1 MDH1
ATP5A1 C1QBP
IFI16 SPCS2
FANCC AVPR1B
FANCC COL11A2
FANCC HLA-C
FANCC SLC6A8
FANCC AGER
FANCC CYP17A1
FANCC ST14
FANCC ADCYAP1
FANCC TBX5
FANCC ARL4D
FANCC DRG2
FANCC MYH6
FANCC CEBPE
FANCC HADHB
FANCC DNASE1
FANCC NNAT
FANCC KRT6C
FANCC HTR2C
FANCC CDH5
FANCC KDR
FANCC MAP1A
FANCC HMGA2
FANCC GNB3
FANCC PAPPA
FANCC FEV
FANCC PDE4A
FANCC GAS2L1
FANCC NCAPD3
FANCC WAS
FANCC GMPR
FANCC GH2
FANCC CCND1
FANCC CDKL5
FANCC CYP2C19
FANCC ACOX2
FANCC FOLR1
FANCC BCL3
AAMP GATAD1
FANCA HMGA2
HAS3 PDE6B
HAS3 HLA-C
HAS3 PDXK
HAS3 CD68
KISS1 MATN3
F13B NFIC
F13B FEV
F13B ZRSR2
F13B GPKOW
F13B HTR2C
F13B CRKL
F13B PDE1C
F13B CDH5
F13B TBX2
F13B CDC2L5
F13B SPRR1A
F13B APLP1
F13B CLK3
F13B CCR9
ENO1 ALDOA
ENO3 PDE1C
ENO3 PDIA2
ENO3 GOLGA2
ENO3 CDH5
CLU RAB32
NPAT TMEM131
NPAT FLI1
ACOX2 AVPR1B
ACOX2 TIMP3
ACOX2 KRT32
ACOX2 AGER
ACOX2 EPO
ACOX2 MFAP2
ACOX2 UGP2
ACOX2 DGCR2
ACOX2 RFC5
ACOX2 GOLGA2
ACOX2 KLHDC10
ACOX2 CTAG1B
ACOX2 DOC2B
ACOX2 CENPB
ACOX2 MCHR1
ACOX2 PAPPA
ACOX2 NR2C1
ACOX2 SMARCD3
ACOX2 TNFRSF25
ACOX2 CCND1
ACOX2 GFRA2
ACOX2 MMP14
ACOX2 BATF
ACOX2 GHRHR
ACOX2 ZNF211
ACOX2 RRAD
ACOX2 HLA-C
ACOX2 MED22
ACOX2 ST14
ACOX2 SPRR1A
ACOX2 AANAT
ACOX2 C12orf32
ACOX2 APOB
ACOX2 ASMT
ACOX2 CCL22
ACOX2 TUBB4
ACOX2 MAP1A
ACOX2 GCK
ACOX2 NCAPD3
ACOX2 MYH6
ACOX2 NELL2
ACOX2 HIVEP1
ACOX2 PDE6B
ACOX2 CLK3
ACOX2 GPR17
ACOX2 MYOM1
ACOX2 TBX5
ACOX2 CCR9
ACOX2 KRT9
ACOX2 SH3GL3
ACOX2 PKLR
ACOX2 SLC10A1
ACOX2 GAS2L1
ACOX2 INHBB
ACOX2 KDR
ACOX2 HMGA2
ACOX2 CD68
ACOX2 FEV
ACOX2 CYP17A1
ACOX2 CDH5
ACOX2 PMS2L11
ACOX2 IL4
ACOX2 IFNA21
ACOX2 PDE4A
ACOX2 GABRQ
ACOX2 SLC6A8
ACOX2 ADAM11
ACOX2 ADAM15
ACOX2 GIPR
ACOX2 CLCNKB
ACOX2 CEBPE
ACOX2 NEFL
ACOX2 TLN2
ACOX2 DNASE1
ACOX2 PFKL
ACOX2 ZWINTAS
ACOX2 ATP5G1
ACOX2 RENBP
ACOX2 PDGFB
ACOX2 REG1A
ACOX2 PDIA2
ACOX2 MLL
ACOX2 UCP1
ACOX2 GNB3
ACOX2 CLTCL1
ACOX2 NFIC
ACOX2 CYP4A11
ACOX2 DGCR11
ACOX2 PDE1C
ACOX2 GSTP1
ACOX2 CYP2C19
ACOX2 CHRNG
ACOX2 PTPRN
ACOX2 BCL3
SKIV2L2 MFSD9
CA2 RHAG
CA2 IL8
CDK9 CORO1B
CDK9 TOP2B
HOXA9 BLVRB
PHB2 PKLR
PHB2 MAP3K4
MGLL HTATSF1
MGLL MAD2L1BP
MSH6 TOP2B
CYP17A1 AVPR1B
CYP17A1 APOB
CYP17A1 ITGB4
CYP17A1 RRAD
CYP17A1 DMPK
CYP17A1 PTPRN
CYP17A1 CCR9
CYP17A1 ARL4D
GAL3ST1 AQP3
ARHGDIB MAPRE2
ARHGDIA MSN
CHRNG RENBP
CHRNG REG1A
CHRNG TAF1
CHRNG CYP2F1
CHRNG IDS
CHRNG GDF5
CHRNG FEV
CHRNG FUT2
CHRNG AVPR1B
CHRNG MVK
CHRNG GABRA1
CHRNG RNF113A
MATN3 PTPRU
MATN3 SLC10A1
MATN3 APOB
MATN3 REG1A
MATN3 MYH3
MATN3 IQCB1
MATN3 GHRHR
MATN3 CYP2C19
MATN3 UCN
MATN3 BTN2A2
MATN3 RNF113A
COPA PTPRN
PRKCA ST14
MLL RENBP
MLL PKLR
MLL DOC2B
MLL HMGA2
MLL PMS2L11
MLL ST14
MLL TBX5
MLL PTPRN
MLL PAPPA
MLL C12orf32
HIST1H3A GPR17
HIST1H3A MAP1A
HIST1H3A CEBPE
HIST1H3A ZNF212
HIST1H3A PDE1C
HIST1H3A KRT32
HIST1H3A HMGA2
HIST1H3A C12orf32
HIST1H3A NRGN
HIST1H3A TBX5
HIST1H3A KDR
LMAN1 GNB3
UCP1 HMGA2
UCP1 PAPPA
UCP1 CLTCL1
LMNA XRCC2
HBA2 WNT2B
HBA2 NEFL
HBA2 ALAS2
PPYR1 MST1R
DDX21 ZNF211
TYMS PCNA
TYMS PSMD4
TYMS H2AFX
TYMS MCM7
TYMS MCM3
TYMS KIF11
GSTP1 AVPR1B
GSTP1 MYCL1
GSTP1 TIMP3
GSTP1 MMP11
GSTP1 KRT9
GSTP1 ST14
GSTP1 TBX5
GSTP1 ARL4D
GSTP1 C12orf32
GSTP1 REG1A
GSTP1 DGCR11
GSTP1 MADD
GSTP1 MYH6
GSTP1 NEFL
GSTP1 FOLR1
GSTP1 ARHGEF2
GSTP1 TH
GSTP1 ZWINTAS
GSTP1 CDH5
GSTP1 KDR
GSTP1 RENBP
GSTP1 MAP1A
GSTP1 HMGA2
GSTP1 FEV
GSTP1 PTPRU
GSTP1 PLXNA3
GSTP1 CDC2L5
GSTP1 IFNA21
GSTP1 CYP2C19
GSTP1 GATAD1
GSTP1 HLA-DQA1
GSTP1 TRIB1
ADD3 NSMAF
ADD2 MAP1A
ADD2 CD93
ADD2 TXN2
ADD2 HTR2C
ADD2 PDE4A
ADD2 C12orf32
ADD1 MYST3
ADD1 HLA-DOA
ADD1 SF1
HNRNPD COPB1
HNRNPD NEFL
HNRNPD PSMD8
HNRNPD ATP5B
PRB1 CCR9
PRB1 IFNA21
TMED10 PDIA3
TMED10 CBFB
TMED10 HNRNPC
TMED10 PAFAH1B1
TMED10 IMMT
BCLAF1 UBE2D3
BCLAF1 TOMM20
BCLAF1 RB1CC1
BCLAF1 MAPK6
BCLAF1 HNRNPC
BCLAF1 PDIA3
BCLAF1 SFPQ
BCLAF1 EIF4H
BCLAF1 UBE2N
BCLAF1 TAF9
BCLAF1 TRAM1
BCLAF1 RHEB
MAP3K4 TBX5
PROX1 CYP2F1
PROX1 PMS2L11
FMOD PTPRU
FMOD MYH6
FMOD TAF1
FMOD ASMT
FMOD HMGA2
FMOD ADCYAP1
FMOD TBX5
FMOD KRT9
FMOD SMARCD1
FMOD FOLR1
FMOD RNF113A
SETDB1 BCL2
IARS FLI1
IARS CASP3
CTSA CD63
CTSA CTSD
CTSB EDN2
CTSD POU2AF1
CTSD LYZ
CTSG RNASE3
FGFR2 TIMP3
FGFR2 CYP2C19
FGFR2 TAF1
CXCL2 IL8
INPP5E CLTCL1
INPP5E C5AR1
INPP5E GNB3
PRRX2 TNXB
PRRX2 MYH6
AHNAK CDH5
AHNAK GNAQ
CTGF NPY
CTGF POU2AF1
GUCA2A RABGGTA
NPPC REG1P
MAP1A GPR17
MAP1A RENBP
MAP1A HLA-C
MAP1A GNB3
MAP1A KRT32
MAP1A NTSR1
MAP1A ST14
MAP1A TBX5
MAP1A ARL4D
MAP1A GIPR
MAP1A C12orf32
MAP1A ZRSR2
MAP1A GAS2L1
MAP1A CEBPE
MAP1A CDC2L5
MAP1A HADHB
MAP1A NEFL
MAP1A DNASE1
MAP1A TH
MAP1A PDE1C
MAP1A KDR
MAP1A DOC2B
MAP1A LIPE
MAP1A REG1A
MAP1A CELA3B
MAP1A HMGA2
MAP1A MCHR1
MAP1A POU4F1
MAP1A SMARCD3
MAP1A MYH6
MAP1A GNAQ
MAP1A CCND1
MAP1A CDH5
MAP1A PIP5K1A
MAP1A NTN3
MAP1A GFRA2
MAP1A PDE4A
MAP1A BCL3
GCKR DNASE1
UBA1 HCLS1
PWP1 HDAC2
PWP1 PPID
PWP1 NFATC3
SPRR2A MYCL1
SPRR2A APOB
SPRR2A REG1A
SPRR2A DRG2
SPRR2A CYP2C19
SPRR2A TIMP3
SPRR2A GABRA1
BRE HCLS1
GNAQ PDGFB
GNAQ CEBPE
GNAQ HMGA2
GNAQ TBX5
GNAQ ACTB
UBE2A FNTA
ST8SIA4 DGCR11
ST8SIA4 TIMP3
HIVEP1 CEBPE
HIVEP1 SLC6A8
HIVEP1 AKAP13
HIVEP1 BCL3
HIVEP1 PMS2L11
HIVEP1 KLHDC10
HIVEP1 UGP2
DPF2 CSNK2A2
ASNA1 MMP14
ASNA1 AVPR1B
ASNA1 VDR
ASNA1 KRT32
ASNA1 SPRR1A
ASNA1 CCR9
ASNA1 APOB
ASNA1 CEBPE
ASNA1 PDE1C
ASNA1 CDH5
ASNA1 CST4
ASNA1 MED22
ASNA1 AQP2
ASNA1 PAPPA
ASNA1 NFIC
ASNA1 CCND1
ARHGEF2 AVPR1B
ARHGEF2 LIPE
ARHGEF2 SMARCD1
ARHGEF2 KRT31
ARHGEF2 CDH5
ARHGEF2 HMGA2
ARHGEF2 ILK
ARHGEF2 GNB3
ARHGEF2 BTN1A1
ARHGEF2 SP110
ARHGEF2 PTPRN
ARHGEF2 GATAD1
ARHGEF2 ATXN2
ARHGEF2 CSNK2A1
SEC14L1 NUP153
RPL18A WNT2B
RPL18A RPS15A
RPL18A RPS29
RPL18A SRP14
RPL18A RPL41
ILK PSMB5
RPS15A RPS27
RPS15A TAF9
RPS15A RPL10A
KRT2 MMP14
KRT2 DOC2B
KRT2 CCND1
KRT2 SMCP
KRT2 INHBB
KRT2 PMS2L11
KRT2 GOLGA2
KRT2 ADAM15
KRT2 CCL22
SRGN ITGB2
SRGN CSTA
SRGN CST3
KRT9 PKLR
KRT9 PTPRU
KRT9 ADCYAP1
KRT9 TLN2
KRT9 DGCR6
KRT9 FEV
KRT9 CYP2C19
KRT9 MYLPF
KRT9 SH3GL3
KRT9 RNF113A
KRT83 TTYH2
KRT86 CENPI
KRT86 NOTCH3
KRT86 FEV
KRT86 CYP2C19
KRT86 MAP2K5
KRT86 RBMS2
KRT6C DRG2
KRT6C ST14
KRT6C SLC6A8
MORF4L2 HNRNPU
NDUFA4 HNRNPC
NDUFA4 SRP14
NDUFA4 COX6C
NDUFA4 ATP5F1
GTF2E2 MOBKL1B
PNOC TNFSF9
PNOC CD93
WAS PAPPA
GPR68 PMS2L11
PMS2L11 DRG2
PMS2L11 TIMP3
PMS2L11 HLA-C
PMS2L11 AGER
PMS2L11 TTF1
PMS2L11 SPRR1A
PMS2L11 LIPE
PMS2L11 PKLR
PMS2L11 CEBPE
PMS2L11 PDE1C
PMS2L11 NEFL
PMS2L11 KRT31
PMS2L11 INHBB
PMS2L11 HTR2C
PMS2L11 MBP
PMS2L11 CTAG1B
PMS2L11 RENBP
PMS2L11 PDGFB
PMS2L11 AQP2
PMS2L11 REG1A
PMS2L11 TMEM106A
PMS2L11 PAPPA
PMS2L11 POU4F1
PMS2L11 CCR9
PMS2L11 CCND1
PMS2L11 HYAL3
PMS2L11 PDE6B
PMS2L11 CDC2L5
PMS2L11 FUT3
PMS2L11 PDE4A
IL4 CLTCL1
IL4 GNB3
IL8 SAT1
IL8 CTPS
IL8 SPCS2
IL8 NEFL
IL8 RHAG
IL8 HBB
IL8 ALAS2
IL9 REG1A
IL9 TAF1
IL9 CENPB
IL9 PTPRN
SAT1 NFKBIA
BPGM NEFL
BPGM ALAS2
EIF1 FTH1
BIRC3 RUNX3
EIF5 TRAM1
TTF1 HDAC1
TTF1 PRKAG1
TTF1 MTOR
TTF1 SMARCD1
TTF1 SF1
TTF1 GBF1
RB1CC1 PUM1
RB1CC1 GNB1
RB1CC1 TAF11
RB1CC1 HNRNPK
RB1CC1 NP
RB1CC1 NSMAF
TLN2 BTN1A1
TLN2 HMGA2
ANXA1 RAB32
ANXA1 POU2AF1
ANXA1 CSTA
ANXA1 LYZ
ANXA1 IGHM
ANXA1 RAG1
ANXA1 FLNA
ANXA1 SLA
POU3F2 CEBPE
POU3F2 PDE1C
POU3F2 NEFL
POU3F2 KRT32
POU3F2 CCR9
POU3F2 POU2F2
POU3F2 ASL
MCM7 LIG1
MCM6 VRK1
MCM6 MDH1
POU5F1 MADD
POU5F1 TBX5
CYP2A6 ST14
CYP2A6 AGER
SQSTM1 NAMPT
RPA1 NAMPT
RPA2 GPD1L
HADHB ST14
HADHB TBX5
HADHB MYH6
HADHB CEBPE
HADHB HTR2C
HADHB RENBP
HADHB NF1
HADHB ESR1
HADHB CYP2C19
HADHB PDE4A
UFD1L ARMCX6
ILF2 YWHAQ
ILF2 CCBL2
AOC2 PALM
TIMP3 AVPR1B
TIMP3 AGER
TIMP3 GPR31
TIMP3 APLP1
TIMP3 INHBB
TIMP3 CDH5
TIMP3 LIPE
TIMP3 LY9
TIMP3 SERPINB4
TIMP3 GH2
TIMP3 MMP14
TIMP3 GHRHR
TIMP3 MED22
TIMP3 ST14
TIMP3 SLC29A2
TIMP3 SPRR1A
TIMP3 APOD
TIMP3 APOB
TIMP3 ASMT
TIMP3 HTR2C
TIMP3 CTLA4
TIMP3 GCK
TIMP3 NCAPD3
TIMP3 NELL2
TIMP3 ETV2
TIMP3 TAF1
TIMP3 HTT
TIMP3 CLK3
TIMP3 MYOM1
TIMP3 SLC4A3
TIMP3 TBX5
TIMP3 CCR9
TIMP3 S100A9
TIMP3 LYST
TIMP3 CST4
TIMP3 EFNA3
TIMP3 GNB3
TIMP3 FEV
TIMP3 MVK
TIMP3 SEMA3A
TIMP3 IFNA21
TIMP3 KDR
TIMP3 ADAM15
TIMP3 CRABP2
TIMP3 PDE1C
TIMP3 ZWINTAS
TIMP3 RENBP
TIMP3 PDGFB
TIMP3 REG1A
TIMP3 WARS
TIMP3 NFIC
TIMP3 DGCR11
TIMP3 CYP2C19
TIMP3 FUT2
TIMP3 PTPRN
HBB NEFL
HBB ALAS2
HBB RHAG
HBB GYPB
HBB GYPE
DNTT POU2AF1
DNTT RAG1
DNTT CD9
ZNF146 IRF2
ZNF146 C12orf24
DGCR2 RENBP
DGCR2 PKLR
DGCR2 NEFL
DGCR2 MMP14
DGCR2 CYP2F1
DGCR2 GNB3
DGCR2 CPB1
DGCR2 DLX4
DGCR2 UGP2
DGCR2 SCN5A
DGCR2 KLHDC10
DGCR2 CDH4
DGCR2 CDH5
LYZ SERPINA1
LYZ CSTA
LYZ AZU1
LYZ S100A9
PYGL APLP2
PYGL PLEK
RNASE4 REG1A
RNASE4 PCSK6
RNASE4 CYP2C19
RNASE4 CENPI
RNASE4 NELL2
RNASE4 POFUT1
SAFB NUP205
SAFB NARS
LY9 MYH6
LY9 APOB
LY9 REG1A
KCNN3 GPKOW
PRF1 NEUROG1
PRF1 CYP2C19
PMS1 C12orf24
H2AFX KIF11
H2AFX CCT4
H2AFX TOP2A
H2AFZ PCNA
H2AFZ RRM1
H2AFZ ATP5G3
ATR NARS
SERPING1 KDR
SERPING1 PAPPA
DDX1 PDIA6
DDX1 SNRPG
VDR GCM1
VDR CEBPE
ZNF211 GNB3
ZNF211 SF1
FOXK2 C18orf1
ZNF212 PDE1C
ZNF212 FBLN1
HLA-C BCL2L1
HLA-C FAS
HLA-C GFRA2
HLA-C GSTA2
HLA-C ADAM11
HLA-C ST14
HLA-C TBX5
HLA-C GCM1
HLA-C CCR9
HLA-C GIPR
HLA-C UGP2
HLA-C PDE6B
HLA-C APOB
HLA-C CEBPE
HLA-C PFKL
HLA-C CDH5
HLA-C HLA-A
HLA-C KDR
HLA-C RENBP
HLA-C DOC2B
HLA-C TFE3
HLA-C PKLR
HLA-C IGL@
HLA-C HMGA2
HLA-C CENPB
HLA-C GNB3
HLA-C PAPPA
HLA-C POU4F1
HLA-C CCND1
HLA-C AVPR1B
HLA-C SULT1E1
HLA-C CLTCL1
HLA-C BNIP1
HLA-C ETV1
HLA-C LOC91316
HLA-C GSTT1
HLA-C MMP14
HLA-C MBP
HLA-C PTPRU
HLA-C PTPRN
HLA-C NEFL
HLA-C PDE4A
HLA-C BCL3
SLC7A1 C12orf32
SLC7A1 PAPPA
TOMM20 ELF1
CLTC IRF2
SPRR1A AVPR1B
SPRR1A KRT31
SPRR1A KRT32
SPRR1A AGER
SPRR1A TNNC1
SPRR1A CDH5
SPRR1A CTAG1B
SPRR1A AQP2
SPRR1A PAPPA
SPRR1A SMARCD3
SPRR1A GH2
SPRR1A CCND1
SPRR1A MMP14
SPRR1A MED22
SPRR1A NTSR1
SPRR1A ST14
SPRR1A SLC29A2
SPRR1A APOB
SPRR1A CPA2
SPRR1A NRGN
SPRR1A NEK9
SPRR1A SCNN1G
SPRR1A HTR2C
SPRR1A CCL22
SPRR1A ETV2
SPRR1A TAF1
SPRR1A PDE6B
SPRR1A RFC5
SPRR1A TBX5
SPRR1A CCR9
SPRR1A MYH6
SPRR1A TNFSF9
SPRR1A CST4
SPRR1A ELN
SPRR1A HMGA2
SPRR1A FEV
SPRR1A KLHDC10
SPRR1A CDC2L5
SPRR1A KDR
SPRR1A PDE4A
SPRR1A MYCL1
SPRR1A ADAM11
SPRR1A LIPE
SPRR1A DGCR11
SPRR1A ZRSR2
SPRR1A CEBPE
SPRR1A PDE1C
SPRR1A NEFL
SPRR1A PDGFB
SPRR1A REG1A
SPRR1A PDIA2
SPRR1A NFIC
SPRR1A CYP4A11
SPRR1A CYP2C19
SPRR1A PTPRN
NSMAF CD53
NSMAF NFATC3
NSMAF CASC3
NSMAF CUGBP2
SLC5A11 MYH6
SLC5A11 CYP2C19
SLC35A1 IRF2
SLC35A1 HSD17B4
SLC35A1 MRPS22
SLC35A1 RBL2
TFE3 MAP4K2
TFE3 MUTYH
TFE3 ADAM15
TFE3 TBX5
TFE3 PKLR
TFE3 TAGLN2
TFE3 RENBP
TFE3 POU4F1
TFE3 NFIC
TFE3 PLXNA3
TFE3 PDE4A
TFE3 BCL3
TOP2B SPCS2
TOP2B PARP1
TOP2B RAG1
TOP2B GLRX
TOP2B MYB
TOP2B LOC728849
TOP2A PCNA
NACA WNT2B
NACA RPL41
NACA RPS27
GAS2L1 AQP2
GAS2L1 ADAM11
GAS2L1 INHBB
GAS2L1 PAPPA
GAS2L1 DNASE1
GAS2L1 PTPRN
FGF4 CHRFAM7A
ACTB RPS29
BCAM PDE1C
BCAM GPR17
BCAM CDH5
SDC4 GABRA1
SDC4 TRIB1
SDC4 MT1B
NUP153 RBM39
HTT APOB
HTT TMEM106A
HTT NDUFB7
HTT GCK
HTT OAS2
HTT CYP2C19
HTT MYL3
HTT B4GALT1
HTT CCL22
HTT ADORA3
HTT RNF113A
CTPS PARP1
SDCBP DAZAP2
SDCBP RHEB
GPKOW CASP9
MAPK3 TAF15
MAPK8 PDIA2
SNRNP70 HMHA1
SNRNP70 BAT3
WTAP TRAM1
ELN MMP14
ELN APOB
ELN TNFSF9
ELN GCM1
ELN CCL22
PTPRU GHRHR
PTPRU KRT35
PTPRU ST14
PTPRU ADCYAP1
PTPRU CLTCL1
PTPRU MYH6
PTPRU ITSN1
PTPRU TNXB
PTPRU SCNN1G
PTPRU INHBB
PTPRU HTR2C
PTPRU CCL22
PTPRU CDH5
PTPRU RNF113A
PTPRU DOC2B
PTPRU REG1A
PTPRU HMGA2
PTPRU CST4
PTPRU FEV
PTPRU APOB
PTPRU BNIP1
PTPRU NF1
PTPRU TAF1
PTPRU MST1R
PTPRU PDE6B
PTPRU CYP2C19
PTPRU SLAMF1
CYP4A11 NFIC
CYP4A11 MMP14
CYP4A11 APOB
CYP4A11 CEBPE
CYP4A11 KLHDC10
CYP4A11 PAPPA
CYP4A11 PDE1C
CYP4A11 CDH5
CYP4A11 KDR
BCAP31 MSN
TAF15 MYL3
LEP FEV
LEP DCTN1
ADAM11 MMP14
ADAM11 SF1
ADAM11 MFAP2
ADAM11 TBX5
ADAM11 GCM1
ADAM11 CEBPE
ADAM11 PDE1C
ADAM11 CDH5
ADAM11 KDR
ADAM11 PDGFB
ADAM11 DOC2B
ADAM11 LIPE
ADAM11 HMGA2
ADAM11 MCHR1
ADAM11 PAPPA
ADAM15 AVPR1B
ADAM15 MYOM1
ADAM15 RFC5
ADAM15 CCR9
ADAM15 PKLR
ADAM15 ZRSR2
ADAM15 APOB
ADAM15 PDE1C
ADAM15 ZWINTAS
ADAM15 CDH5
ADAM15 RENBP
ADAM15 ODF1
ADAM15 AQP2
ADAM15 EFNA3
ADAM15 MCHR1
ADAM15 PAPPA
ADAM15 NFIC
ADAM15 DGCR11
ADAM15 PLXNA3
ADAM15 CLK3
ADAM15 BCL3
DNASE1 MMP14
DNASE1 COL11A2
DNASE1 MED22
DNASE1 ST14
DNASE1 CCR9
DNASE1 GIPR
DNASE1 MYH6
DNASE1 INHBB
DNASE1 KDR
DNASE1 RENBP
DNASE1 DOC2B
DNASE1 HMGA2
DNASE1 NCAPD3
DNASE1 PDE4A
DNASE1 PAPPA
DNASE1 CCND1
DNASE1 DGCR11
DNASE1 PTPRN
DNASE1 CLK3
PXN SCNN1G
PXN BBS9
PXN DAPK1
DGKD CCNG2
CNP DARC
CNP FBLN1
CNP SEMA5A
RAD21 PPP2R5E
RAD21 HNRNPF
RAD21 COX6C
PTGIS GHRHR
PTGIS ASMT
PTGIS REG1A
USP11 PABPC1
USP11 PDGFB
USP11 ZWINTAS
USP11 ATP5G1
SNRPB COX7A2
CLTCL1 GPR17
CLTCL1 MED22
CLTCL1 SH3GL3
CLTCL1 MYBPH
CLTCL1 ITSN1
CLTCL1 PSMD5
CLTCL1 CDH5
CLTCL1 HMGA2
CLTCL1 GNB3
CLTCL1 PAPPA
CLTCL1 SMARCD3
CLTCL1 NELL2
CLTCL1 MVK
CLTCL1 LYST
CLTCL1 CPB1
CLTCL1 KLHDC10
CLTCL1 PDE6B
CLTCL1 PTPRN
SNRPF SNRPG
SNRPG PARK7
SNRPG RBBP4
SNRPG MDH1
SNRPE HSP90AA1
USPL1 IFNA21
USPL1 C12orf32
USPL1 TBX5
DGCR11 MMP14
DGCR11 AVPR1B
DGCR11 MED22
DGCR11 TBX5
DGCR11 GCM1
DGCR11 CCR9
DGCR11 C12orf32
DGCR11 REG1A
DGCR11 APOB
DGCR11 ACHE
DGCR11 INHBB
DGCR11 TH
DGCR11 CCL22
DGCR11 CDH5
DGCR11 RENBP
DGCR11 DOC2B
DGCR11 AQP3
DGCR11 HMGA2
DGCR11 PAPPA
DGCR11 MYH6
DGCR11 NELL2
DGCR11 NCAPD3
DGCR11 NFIC
DGCR11 TAF1
DGCR11 ST14
DGCR11 SLC6A8
DGCR11 CYP2C19
DGCR11 NEFL
DGCR11 PTPRN
DGCR11 BCL3
DGCR11 MYLPF
PRKAG1 MARS
PRKAG1 ATXN2
PCSK6 CDH5
PCSK6 REG1A
MEN1 STK38
MEN1 LOC728849
SP110 PARP4
SP110 OAS2
SP110 ATP7A
SP110 CSNK2A1
MOBKL1B PPP2R5E
MOBKL1B PAFAH1B1
PAPPA MMP14
PAPPA GHRHR
PAPPA RRAD
PAPPA SLC6A8
PAPPA ST14
PAPPA CCR9
PAPPA UGP2
PAPPA PDE4A
PAPPA PKLR
PAPPA CEBPE
PAPPA PDE1C
PAPPA NEFL
PAPPA INHBB
PAPPA C12orf32
PAPPA KLHDC10
PAPPA RENBP
PAPPA DOC2B
PAPPA REG1A
PAPPA CENPB
PAPPA DRG2
PAPPA HMGA2
PAPPA PDIA2
PAPPA NCAPD3
PAPPA SMARCD3
PAPPA BGN
PAPPA APOB
PAPPA RAP1GAP
PAPPA ITGB4
PAPPA MED22
PAPPA PTPRN
PAPPA HLA-DQA1
PAPPA BCL3
AHR LOC100131311
NPY POU2AF1
NPY IGHM
COX6C HPRT1
COX6C YWHAQ
COX6C GTF2A2
CTCF MAPRE2
MMP14 AVPR1B
MMP14 NDUFB7
MMP14 KRT32
MMP14 GCM1
MMP14 KRT31
MMP14 INHBB
MMP14 CDH5
MMP14 LIPE
MMP14 AQP3
MMP14 CENPB
MMP14 SMARCD3
MMP14 CCND1
MMP14 PLXNA3
MMP14 MED22
MMP14 APOB
MMP14 CCL22
MMP14 SNX17
MMP14 NCAPD3
MMP14 CLK3
MMP14 RFC5
MMP14 TBX5
MMP14 CCR9
MMP14 PKLR
MMP14 MYH6
MMP14 GOLGA2
MMP14 KDR
MMP14 ASL
MMP14 EFNA3
MMP14 FEV
MMP14 IFNA21
MMP14 PDE4A
MMP14 DOC2B
MMP14 AQP2
MMP14 ZRSR2
MMP14 CEBPE
MMP14 PDE1C
MMP14 FAS
MMP14 PFKL
MMP14 RENBP
MMP14 PDGFB
MMP14 NRGN
MMP14 CYP21A2
MMP14 TRIM21
MMP14 POU4F1
MMP14 NFIC
MMP14 HMGA2
MMP14 FUT3
MMP14 NEFL
MMP14 BCL3
MMP11 FEV
MMP11 TRIB1
UBE2D3 TRAM1
TST RGS19
APOF TNXB
APOD PLXNA3
APOD CDH5
APOD ATP5G1
APOB AVPR1B
APOB NDUFB7
APOB KRT32
APOB KRT31
APOB INHBB
APOB CDH5
APOB DOC2B
APOB GH2
APOB CCND1
APOB GHRHR
APOB PDGFB
APOB NTSR1
APOB PROL1
APOB ST14
APOB RSC1A1
APOB NEK9
APOB HTR2C
APOB NEUROG1
APOB CCL22
APOB MT1A
APOB GFRA2
APOB NCAPD3
APOB TAF1
APOB IDS
APOB TBX5
APOB CCR9
APOB RNF113A
APOB PKLR
APOB SLC10A1
APOB MYH6
APOB KDR
APOB HMGA2
APOB FEV
APOB CD8B
APOB S100A7
APOB IFNA21
APOB CST4
APOB MYCL1
APOB DRG2
APOB CEBPE
APOB PDE1C
APOB NEFL
APOB TRD@
APOB ZWINTAS
APOB RENBP
APOB REG1A
APOB NFIC
APOB CYP2C19
APOB PTPRN
APOB FOLR1
MYBPH MVK
NF1 MYH6
NF1 GHRHR
NF1 KDR
GCK GHRHR
GCK REG1A
GCK DVL3
GCK MED22
GCK ST14
GCK INHBB
GCK MYH6
GCK PTPRN
REG3A RUNX1
IGL@ LOC91316
NCAPD3 MED22
NCAPD3 AGER
NCAPD3 SLC10A1
NCAPD3 PDE1C
NCAPD3 CDH5
NCAPD3 KDR
NCAPD3 RENBP
NCAPD3 AQP2
NCAPD3 REG1A
NCAPD3 TMEM106A
NCAPD3 FEV
NCAPD3 NR2C1
NCAPD3 AVPR1B
NCAPD3 MYH6
NCAPD3 NFIC
NCAPD3 ETV2
NCAPD3 GH2
NCAPD3 CCND1
NCAPD3 CYP2C19
NCAPD3 PTPRN
NCAPD3 FOLR1
BLK RAB32
BLK KLHDC10
BNIP1 IDS
BNIP1 INHBB
BNIP1 SMARCD3
BNIP1 MAP2K5
BNIP1 CCL22
PSIP1 COG2
ATXN2 LOC729602
ATXN2 YWHAE
RET KDR
RET CEBPE
AKAP13 FAS
AKAP13 MCHR1
AKAP13 GCM1
SPI1 ATP6AP1
SPI1 GPX1
SPI1 ALDOA
SPI1 SERPINB1
SPI1 APLP2
ALAS2 NEFL
S100A9 AVPR1B
S100A9 PKLR
S100A9 FCN1
S100A9 CDH5
S100A9 INHBB
S100A9 IFNA21
S100A9 CPB1
S100A9 KLHDC10
S100A9 S100A8
S100A7 GHRHR
S100A7 REG1A
S100A7 HMGA2
S100A7 CD68
S100A7 CCL22
LTK POU4F1
APBA1 GCM1
APBA1 TNFSF9
NTN3 GPR17
NTN3 DOC2B
NTN3 SLC6A8
NTN3 ST14
NTN3 C12orf32
NTN3 KDR
IFNA21 KRT32
IFNA21 GPR17
IFNA21 ST14
IFNA21 TBX5
IFNA21 C12orf32
IFNA21 ZRSR2
IFNA21 CST4
IFNA21 MYH6
IFNA21 ZBTB16
IFNA21 ASMT
IFNA21 NEFL
IFNA21 CDH5
IFNA21 KDR
IFNA21 ODF1
IFNA21 MED22
IFNA21 HMGA2
IFNA21 AVPR1B
IFNA21 CD8B
IFNA21 GSTT1
IFNA21 PROL1
IFNA21 CYP2C19
IFNA21 WWOX
IFNA21 PDE4A
RBM3 HNRNPK
SPCS2 HAX1
SPCS2 FLI1
SPCS2 RB1
SPCS2 RBBP4
SPCS2 PUM2
SPCS2 MCM3
SPCS2 CCT4
SPCS2 GLRX
SPCS2 C12orf24
SPCS2 REEP5
ACADM CCT4
ACADM MDH1
ACADM TCF12
ACADM VRK1
ACADM HNRNPF
ACADM HNRNPA2B1
LOC728849 PUM2
LOC728849 NARS
LOC728849 CASC3
LOC728849 PAFAH1B1
CAD ANKRD46
PDE1C KRT32
PDE1C AGER
PDE1C PLXNA3
PDE1C ZRSR2
PDE1C CEBPE
PDE1C NEFL
PDE1C INHBB
PDE1C GP9
PDE1C HTR2C
PDE1C CCL22
PDE1C CDH5
PDE1C KDR
PDE1C RENBP
PDE1C NFIC
PDE1C MED22
PDE1C AQP2
PDE1C AQP3
PDE1C NRGN
PDE1C HMGA2
PDE1C PDIA2
PDE1C FEV
PDE1C POU4F1
PDE1C CCND1
PDE1C AVPR1B
PDE1C CCR9
PDE1C TBX5
PDE1C TAF1A
PDE1C GSTT1
PDE1C CD93
PDE1C CDC2L5
PDE1C FUT3
PDE1C CLK3
PDE1C BCL3
ATP13A3 CAPRIN1
DEFA5 CYP2F1
DEFA5 KRT31
DEFA5 GHRHR
DEFA5 CYP2C19
IL32 IDS
E2F4 AANAT
FUT3 AQP2
FUT3 CEBPE
FUT3 NKX2-1
FUT2 AVPR1B
FUT2 MED22
FUT2 AGER
FUT2 MYH6
FUT2 ASMT
FUT2 NEK9
FUT2 ZWINTAS
FUT2 LYST
FUT2 CST4
FUT2 RENBP
FUT2 HMGA2
FUT2 MVK
FUT2 CDH5
FUT2 KDR
FUT2 CYP2C19
CHRND AVPR1B
CHRND NFIC
CHRND EFNA3
CHRND CST4
SSB NARS
SF1 SEMA5A
SF1 RAP1GAP
SF1 HMGA2
SF1 PABPC1
SF1 TNXB
SF1 CD7
TNNC1 NR2C1
TNNC1 CDH5
TNNC1 CCL22
FBLN1 AQP2
HYOU1 OS9
GNG10 KDELR2
CBFB TCF12
CBFB PPID
CDH5 AVPR1B
CDH5 KRT31
CDH5 KRT32
CDH5 KRT35
CDH5 ITSN1
CDH5 RFC5
CDH5 GOLGA2
CDH5 KLHDC10
CDH5 LIPE
CDH5 PRMT2
CDH5 MCHR1
CDH5 GH2
CDH5 CCND1
CDH5 MST1R
CDH5 CPB1
CDH5 CTLA4
CDH5 MED22
CDH5 ST14
CDH5 ETV2
CDH5 CCL22
CDH5 ODF1
CDH5 NTSR1
CDH5 GPR17
CDH5 TAF1
CDH5 GABRQ
CDH5 CLK3
CDH5 MYOM1
CDH5 SLC4A3
CDH5 TBX5
CDH5 CCR9
CDH5 MYH6
CDH5 INHBB
CDH5 LYST
CDH5 CST4
CDH5 EFNA3
CDH5 GNB3
CDH5 FEV
CDH5 POMC
CDH5 CD8B
CDH5 GSTT1
CDH5 CDC2L5
CDH5 KDR
CDH5 PDE4A
CDH5 MYCL1
CDH5 ERCC4
CDH5 ZRSR2
CDH5 CEBPE
CDH5 NEFL
CDH5 ZWINTAS
CDH5 RENBP
CDH5 PDGFB
CDH5 REG1A
CDH5 HMGA2
CDH5 PDIA2
CDH5 SLCO2A1
CDH5 NFIC
CDH5 CYP2C19
CDH5 PTPRN
CDH5 FOLR1
IFITM2 IFITM1
LIPE KRT32
LIPE TBX5
LIPE CEBPE
LIPE NEFL
LIPE KDR
LIPE RENBP
LIPE HMGA2
LIPE CDC2L5
LIPE PTPRN
CENPI TMEM106A
CENPI NR2C1
CENPI CYP2C19
CENPI GABRA1
CENPI CSNK2A2
CENPI RNF113A
CENPB GSTT1
CENPB HMGA2
CENPB OSM
CENPB KDR
CENPB TBX5
PAFAH1B1 SRP54
PAFAH1B1 MAML1
PAFAH1B1 NARS
PAFAH1B1 PUM2
PAFAH1B1 MCFD2
PAFAH1B1 IKZF1
PAFAH1B1 CTDSP2
GH2 AVPR1B
GH2 COL11A1
GH2 KRT31
GH2 MED22
GH2 MVK
GH2 MYH6
GH2 CPA2
GH2 ZWINTAS
GH2 CST4
GH2 CD8B
GH2 CPB1
GH2 CLK3
MBP ESR1
AZU1 CSTA
GATAD1 AVPR1B
GATAD1 PLXNA3
GATAD1 ABCA2
PCNA MCM3
GHRHR HTR2C
GHRHR RIPK1
GHRHR ST14
GHRHR RNF113A
GHRHR SLC9A2
GHRHR ASMT
GHRHR ZP2
GHRHR INHBB
GHRHR ZWINTAS
GHRHR C4A
GHRHR REG1A
GHRHR TMEM106A
GHRHR GNB3
GHRHR NR2C1
GHRHR TAF1
GHRHR PLG
GHRHR CYP2C19
GHRHR PTPRN
RRAD AVPR1B
TP53BP1 HMGA2
TRIB1 FEV
TRIB1 MYH6
TRIB1 REG1A
TRIB1 GNB3
TRIB1 RIPK1
TRIB1 CYP2C19
TRIB1 TBX5
C21orf2 POLB
NEK9 CEBPE
MT1B CYP2C19
COX7A2 COX6A1
MCM3 CCT4
MCM3 KIF11
MCM3 RRM1
MCM3 DUT
SCN5A CTLA4
SCN5A GOLGA2
TMEM131 IRF2
TMEM131 FLI1
TMEM131 C12orf24
TMEM131 RASA1
UBL4A PSME1
OR1D2 TAF1A
RPL41 WNT2B
RPL41 RPS27A
RPL41 RPS29
RPL41 SRP14
RNF113A AVPR1B
RNF113A COL11A1
RNF113A PRSS1
RNF113A ST14
RNF113A MAP2K5
RNF113A GABRA1
RNF113A MYH2
RNF113A MADD
RNF113A MYH6
RNF113A KCNMA1
RNF113A LYST
RNF113A REG1A
RNF113A TMEM106A
RNF113A GNB3
RNF113A FEV
RNF113A NELL2
RNF113A MVK
RNF113A BBS9
RNF113A TAF1
RNF113A PDE6B
RNF113A CYP2C19
RNF113A PTPRN
MYH3 PRMT2
MYH3 KRT35
MYH3 HLA-DOB
MYH3 SH3GL3
MYH6 AVPR1B
MYH6 ADCYAP1
MYH6 COL11A2
MYH6 MED22
MYH6 KRT35
MYH6 AGER
MYH6 SLC6A8
MYH6 PDE4A
MYH6 ST14
MYH6 SLC4A3
MYH6 TBX5
MYH6 GABRA1
MYH6 DRG2
MYH6 CEBPE
MYH6 CCL22
MYH6 INHBB
MYH6 HTR2C
MYH6 CST4
MYH6 RENBP
MYH6 KRT32
MYH6 HMGA2
MYH6 GNB3
MYH6 FEV
MYH6 NR2C1
MYH6 PTPRN
MYH6 CD8B
MYH6 NFIC
MYH6 TAF1
MYH6 GABRQ
MYH6 PDE6B
MYH6 CYP2C19
MYH6 KDR
MYH6 REG1A
MYH6 SLC29A2
CDKL5 RENBP
CDKL5 NR4A1
GNB1 MAPRE2
GNB3 AVPR1B
GNB3 C12orf32
GNB3 KRT32
GNB3 NTSR1
GNB3 ST14
GNB3 TBX5
GNB3 AANAT
GNB3 SH3GL3
GNB3 PKLR
GNB3 SLC10A1
GNB3 CCL22
GNB3 FOLR1
GNB3 UGP2
GNB3 ZWINTAS
GNB3 CST4
GNB3 RENBP
GNB3 ODF1
GNB3 DOC2B
GNB3 NFIC
GNB3 MED22
GNB3 GFRA2
GNB3 HMGA2
GNB3 MCHR1
GNB3 FEV
GNB3 LAMP1
GNB3 PTPRN
GNB3 BBS9
GNB3 ARL4D
GNB3 TAF1
GNB3 PDE6B
GNB3 CYP2C19
GNB3 NEFL
GNB3 PDE4A
GNB3 BCL3
PIP5K1A PTPRN
TRAM1 YWHAZ
TRAM1 TAF11
TRAM1 EIF4H
TRAM1 SRP14
TRAM1 HNRNPC
CPN1 FOLR1
SLAMF1 SUPT4H1
POLA2 PRSS1
KIAA0232 HERC1
PNLIPRP1 CEBPE
PNLIPRP1 TAF1
PNLIPRP1 TNFSF9
PNLIPRP1 GCM1
PNLIPRP1 CCR9
DRG2 TH
DRG2 RAP1GAP
DRG2 TAF1
DRG2 HMGA2
DRG2 CEBPE
DRG2 TBX5
YWHAQ PRCC
YWHAQ HMGN4
YWHAQ HNRNPM
YWHAQ KRT10
YWHAQ HSP90AA1
YWHAQ SEPT7
YWHAB ATP5F1
YWHAE CYCS
CYP21A2 FAS
CYP21A2 TBX5
NR4A1 DOC2B
CASC3 PPP2R5E
CASC3 PUM1
MGAT1 NDUFB7
MGAT1 NNAT
MGAT3 HMGA2
MGAT3 SCNN1G
MGAT3 KLHDC10
MGAT3 SH3GL3
MGAT5 FEZ2
CSTF3 PARP4
CYP2C19 COL11A2
CYP2C19 CSNK2A2
CYP2C19 ITSN1
CYP2C19 AQP2
CYP2C19 NR2C1
CYP2C19 SMARCD1
CYP2C19 SERPINB4
CYP2C19 MST1R
CYP2C19 SLC4A3
CYP2C19 ST14
CYP2C19 MADD
CYP2C19 B4GALT1
CYP2C19 CCL22
CYP2C19 ODF1
CYP2C19 NELL2
CYP2C19 ETV2
CYP2C19 TAF1
CYP2C19 ADCYAP1
CYP2C19 TBX5
CYP2C19 CCR9
CYP2C19 GABRA1
CYP2C19 SH3GL3
CYP2C19 SLC10A1
CYP2C19 CST4
CYP2C19 HMGA2
CYP2C19 FEV
CYP2C19 CD8B
CYP2C19 CDC2L5
CYP2C19 KDR
CYP2C19 HLA-DOB
CYP2C19 MYCL1
CYP2C19 ERCC4
CYP2C19 MAP2K5
CYP2C19 ZWINTAS
CYP2C19 RENBP
CYP2C19 REG1A
CYP2C19 TMEM106A
CYP2C19 NFIC
CYP2C19 PTPRN
CYP2C19 FOLR1
MMP2 SMARCD3
MMP2 PDIA2
MMP2 CD68
IMMT MRPS22
IMMT RBBP4
IMMT MDH1
IMMT PPP2R5C
BPTF GUSBP1
SLC6A6 TBXA2R
NDUFB7 TBX5
NDUFB7 GCM1
NDUFB7 CCR9
NDUFB7 CEBPE
NDUFB7 PFKL
NDUFB7 CCL22
NDUFB7 RENBP
NDUFB7 HMGA2
NDUFB7 CD8B
NDUFB7 PDE4A
KRT32 RFC5
KRT32 MED22
KRT32 IDS
KRT32 TBX5
KRT32 AANAT
KRT32 CDC2L5
KRT32 CEBPE
KRT32 NEFL
KRT32 TNXB
KRT32 GP9
KRT32 C12orf32
KRT32 KDR
KRT32 RENBP
KRT32 PDGFB
KRT32 HMGA2
KRT32 PDIA2
KRT32 SMARCD3
KRT32 CCR9
KRT32 NFIC
KRT32 CRABP2
KRT32 CCND1
KRT32 ID1
KRT32 CST4
KRT32 PDE4A
KRT35 BBS9
KRT35 MAP2K5
KRT35 HLA-DOB
AGER AVPR1B
AGER ST14
AGER CCR9
AGER HTR2C
AGER RENBP
AGER REG1A
AGER PTPRN
AGER TAF1
CCT7 CCT3
CCT7 CCT4
ACTG2 FGR
HCG8 HLA-DQB2
MAPRE2 YWHAZ
MAPRE2 HNRNPC
AQP7 FAM175B
AQP3 ETV2
AQP3 APLP1
AQP3 PDGFA
AQP3 ESR1
AQP3 HMGA2
AQP3 IDS
AQP3 RENBP
AQP3 TBX5
AQP3 CCR9
AQP3 KDR
AQP1 AVPR1B
AQP1 GYPB
JAK1 ZKSCAN1
NR2C1 HMGA2
NR2C1 PTPRN
RBBP8 CSNK2A1
RBBP4 LBR
RBBP4 MRPS22
RBBP4 CCT5
RBBP4 C11orf58
RBBP4 CCT4
RBBP4 MDH1
RBBP4 HNRNPA2B1
RUNX1 AQP2
GUCY1B3 CKAP5
ADORA3 GABRA1
ADORA3 KCNMA1
ADORA3 CST4
MED22 AVPR1B
MED22 ST14
MED22 TBX5
MED22 UGP2
MED22 PKLR
MED22 RENBP
MED22 REG1A
MED22 GPR17
MED22 HMGA2
MED22 FEV
MED22 SMARCD3
MED22 NFIC
MED22 KLHDC10
MED22 PTPRN
MED22 PDE4A
PROL1 ZRSR2
PROL1 CPB1
PROL1 FEV
PROL1 PTPRN
PROL1 KDR
SEPT7 PPP2R5E
XRCC5 AGPS
NARS SRP54
NARS MAML1
NARS PUM2
NARS PUM1
SCNN1G TBX5
SCNN1G TAF1
SCNN1G INHBB
SCNN1G PTPRN
SCNN1G CLK3
SCNN1G POFUT1
CTLA4 FEV
CTLA4 ZWINTAS
GSPT1 PSMC2
GSPT1 RAE1
PARP4 NUP188
PARP1 CD81
PARP1 FLI1
PARP1 CORO1B
GSTT1 RENBP
GSTT1 TBX5
GSTT1 KDR
ESR1 BCL3
MRPS22 IRF2
MRPS22 FNTA
MRPS22 FH
MRPS22 RASA1
SLC6A8 DOC2B
SLC6A8 INHBB
SLC6A8 PTPRN
SLC6A8 C12orf32
PPP2R5C DARS
PPP2R5C PDHB
MYOM1 CLK3
NAMPT ATP6V0C
CTNND1 POFUT1
TBX5 AVPR1B
TBX5 INHBB
TBX5 DOC2B
TBX5 SMARCD3
TBX5 CCND1
TBX5 GPR17
TBX5 ADCYAP1
TBX5 ST14
TBX5 ARL4D
TBX5 C12orf32
TBX5 HTR2C
TBX5 RFC5
TBX5 CDSN
TBX5 CCR9
TBX5 PKLR
TBX5 STAT3
TBX5 KDR
TBX5 HMGA2
TBX5 FEV
TBX5 ACHE
TBX5 TAF1
TBX5 CST4
TBX5 PDE4A
TBX5 MYLPF
TBX5 ZRSR2
TBX5 CEBPE
TBX5 FAS
TBX5 TH
TBX5 ZWINTAS
TBX5 PDGFB
TBX5 NFIC
TBX5 NEFL
TBX5 PTPRN
TBX5 BCL6
TBX5 BCL3
DGCR6 BBS9
DGCR6 MADD
DGCR6 SUPT4H1
DGCR6 MVK
DGCR6 GABRA1
SLC10A1 REG1A
SLC10A1 PTPRN
FHL3 RFC5
FHL3 AQP2
FHL3 AVPR1B
KDR CYP2F1
KDR GOLGA2
KDR MCHR1
KDR CCND1
KDR GFRA2
KDR ST14
KDR INSL4
KDR CCL22
KDR ODF1
KDR RFC5
KDR SLC4A3
KDR CCR9
KDR PKLR
KDR CST4
KDR HMGA2
KDR CASP2
KDR CDC2L5
KDR PDE4A
KDR ZRSR2
KDR CEBPE
KDR NEFL
KDR RENBP
KDR PDGFB
KDR REG1A
KDR PDIA2
KDR POU4F1
KDR NFIC
KDR PTPRN
KDR BCL3
RPS27 RPS27A
PPID HADH
PPID GLUD1
PPIC DARC
SIGMAR1 RENBP
SIGMAR1 TRD@
PPIA ATP5F1
PSAP ITGB2
PSAP AIF1
MYLPF REG1A
MYLPF PDIA2
MYLPF SNRPC
MYLPF ATP5G1
MYLPF C12orf32
MDH1 HNRNPA2B1
YES1 BTN1A1
CLCNKB PLXNA3
FAS CEBPE
FAS NEFL
FAS HMGA2
FAS ID1
FAS C12orf32
FAS GCM1
FAS BCL3
NUP188 PTPRN
HNRNPA2B1 DARS
HNRNPA2B1 C1QBP
HNRNPA2B1 UBE2V2
HNRNPA2B1 CCT5
RENBP AVPR1B
RENBP KRT31
RENBP CYP2F1
RENBP INHBB
RENBP CTAG1B
RENBP CCND1
RENBP GFRA2
RENBP ST14
RENBP MADD
RENBP TNXB
RENBP CCL22
RENBP ETV2
RENBP TAF1
RENBP CCR9
RENBP PKLR
RENBP HMGA2
RENBP FEV
RENBP KLHDC10
RENBP CDC2L5
RENBP DOC2B
RENBP AQP2
RENBP CEBPE
RENBP NEFL
RENBP PDGFB
RENBP TMEM106A
RENBP NFIC
RENBP PTPRN
RENBP FOLR1
RENBP BCL3
YWHAZ HNRNPC
YWHAZ SRP14
REG1A AVPR1B
REG1A C4A
REG1A ACVR1B
REG1A IDS
REG1A HTR2C
REG1A SPTA1
REG1A ST14
REG1A ADCYAP1
REG1A GABRA1
REG1A NELL2
REG1A POFUT1
REG1A MVK
REG1A ASMT
REG1A INHBB
REG1A ZWINTAS
REG1A HMGA2
REG1A TMEM106A
REG1A CCL22
REG1A TAF1
REG1A PTPRN
CASP2 CSNK2A2
BCL6 ZRSR2
BCL6 CEBPE
BCL6 HMGA2
BCL6 TRIM21
BCL3 BATF
BCL3 CD5
BCL3 GCM1
BCL3 PKLR
BCL3 CEBPE
BCL3 NEFL
BCL3 INHBB
BCL3 KLHDC10
BCL3 DOC2B
BCL3 HMGA2
BCL3 CCND1
BCL3 PTPRN
BCL3 ST14
BCL3 ID1
BCL3 PLXNA3
BCL3 PDE4A
BCL2 STK38
DARS SRP54
DARC LEPREL2
S100A10 EMP3
S100A13 RAB32
ZP2 N4BP2L2
OAS2 FAM175B
CAPN2 PLXNA3
MYB PUM2
MYB CCND3
CTAG1B BBS9
CTAG1B TMEM106A
CTAG1B CCND1
CTAG1B HMGA2
CTAG1B CD7
CTAG1B CST4
FLI1 C12orf24
SNAPC3 SRP54
SERPINB4 ADORA2B
SERPINB4 CARTPT
SERPINB4 CCR9
SERPINB4 CCL22
ADCYAP1 IDS
ADCYAP1 HMGA2
ADCYAP1 FEV
ADCYAP1 BBS9
ADCYAP1 HLA-DOB
METAP1 UBXN4
METAP1 PI4KA
MST1R TAF1
MST1R GABRA1
MST1R RABGGTA
MST1R PIK3R2
MST1R HTR2C
DES PRB2
ST14 AVPR1B
ST14 COL11A2
ST14 INHBB
ST14 DOC2B
ST14 SMARCD3
ST14 GMPR
ST14 GPR17
ST14 NTSR1
ST14 ARL4D
ST14 C12orf32
ST14 NRGN
ST14 HTR2C
ST14 CDSN
ST14 CCR9
ST14 CST4
ST14 HMGA2
ST14 CD68
ST14 FEV
ST14 PDE4A
ST14 MYCL1
ST14 CEBPE
ST14 NEFL
ST14 PFKL
ST14 TH
ST14 PDGFB
ST14 NFIC
ST14 PTPRN
AANAT CD68
AANAT CD8B
DDX5 HNRNPK
DDX5 PUM1
TNXB ASMT
TNXB HMGA2
TNXB CCL22
TNXB LYST
HTR2C CCR9
HTR2C INHBB
HTR2C MAGI1
HTR2C PTPRN
HTR2C ETV2
HTR2C TAF1
SRP14 HNRNPC
NEUROG1 TAF1
NEUROG1 CCR9
ODF1 MYCL1
ODF1 CST4
ODF1 HMGA2
ODF1 FEV
ODF1 ZWINTAS
NELL2 CYP2F1
NELL2 TMEM106A
NELL2 FOLR1
NELL2 SSTR2
NELL2 CCL22
PLEK APLP2
EPHA7 CST2
ATP5O SNRPD2
TBXA2R DMPK
SEMA3A ZWINTAS
SEMA3A CEBPE
SEMA3A PKLR
SEMA3F PIK3R2
WWOX COL11A2
CLPP SUCLG1
RIPK1 FEV
TH CEBPE
ZWINTAS GABRA1
ZWINTAS ASMT
ZWINTAS GOLGA2
ZWINTAS RABGGTA
ZWINTAS PIK3R2
ZWINTAS B4GALT1
ZWINTAS CCL22
ZWINTAS HMGA2
ZWINTAS AVPR1B
ZWINTAS PTPRN
ZWINTAS CD8B
ZWINTAS CPB1
RRAGA FNTA
GLIPR1 ALDH3B1
POU4F1 CEBPE
POU4F1 CCND1
DAZAP2 TAF11
PTPRS KLHDC10
LOC729602 BAT1
SFRS11 CUGBP2
PTPRN AVPR1B
PTPRN INHBB
PTPRN SMARCD3
PTPRN SMARCD1
PTPRN CCND1
PTPRN NTSR1
PTPRN CCL22
PTPRN PDE6B
PTPRN POFUT1
PTPRN PKLR
PTPRN EFNA3
PTPRN MVK
PTPRN KLHDC10
PTPRN RAP1GAP
PTPRN CEBPE
PTPRN DVL3
PTPRN ATP5G1
PTPRN PDGFB
PTPRN HMGA2
PTPRN NFIC
CPA1 RFC1
MFAP4 CLK3
MFAP2 PKLR
KRT31 AVPR1B
KRT31 CCL22
KRT31 AQP2
KRT31 TMEM106A
KRT31 FEV
KRT31 MVK
KRT31 TAF1
KRT31 CCND1
DOC2B ARL4D
DOC2B C12orf32
DOC2B PKLR
DOC2B INHBB
DOC2B PFKL
DOC2B BTN1A1
DOC2B PIK3R2
DOC2B HMGA2
DOC2B GOLGA2
DOC2B CCND1
UBXN4 HTATSF1
SMARCD3 COL11A2
SMARCD3 CEBPE
SMARCD3 INHBB
SMARCD3 UGP2
SMARCD3 KLHDC10
SMARCD3 HMGA2
SMARCD3 PDIA2
SMARCD3 SMARCD1
SMARCD3 GABRQ
SMARCD3 PDE6B
SMARCD3 PDE6G
SMARCD1 RAP1GAP
SMARCD1 NRGN
SMARCD1 HMGA2
SMARCD1 MCHR1
SULT1E1 GCM1
GYPB GYPE
POU2AF1 RAB32
POU2AF1 ISG20
POU2AF1 CST3
POU2AF1 CSRP2
POU2AF1 IGHM
CCND1 AVPR1B
CCND1 CCR9
CCND1 PKLR
CCND1 CST4
CCND1 RAP1GAP
CCND1 CEBPE
CCND1 INHBB
CCND1 HMGA2
CCND1 TRIM21
CCND1 NFIC
CCND1 TAF1
CCND1 PDE6B
CCND1 PDE6G
CCND1 NEFL
TCF12 C18orf1
TCF12 ALDH9A1
CSRP2 RAG1
GPR17 CEBPE
GPR17 PDE4A
ACVR1B HMGA2
ACVR1B MAP2K5
ACVR1B POFUT1
PUM2 MAML1
PUM2 IKZF1
C12orf32 GIPR
C12orf32 CEBPE
C12orf32 NEFL
C12orf32 INHBB
C12orf32 HMGA2
C12orf32 GNG4
CCT3 CCT4
KCNMA1 CD8B
CCT5 FH
C4A ITGB8
C4A MYL3
GABRQ BTN2A2
PDE6B COL11A2
PDE6B NGFR
PDE6B PKLR
PDE6B HMGA2
PDE6B CSNK2A2
PDE6G HMGA2
PDE6G CCL22
FLNA ITGB2
POLG HMHA1
POLG BAT3
POLG BAT1
SLC4A3 CEBPE
SLC4A3 CDC2L5
DCTN1 SLC29A2
DCTN1 CSNK2A2
CDC7 DUT
PKLR AVPR1B
PKLR CCR9
PKLR CEBPE
PKLR NEFL
PKLR INHBB
PKLR PIK3R2
PKLR KLHDC10
PKLR PSMD5
PKLR HMGA2
PKLR CPB1
RPS4Y1 KDM5D
LAMA3 NEFL
UBE2V2 C12orf24
MVK BBS9
MVK CPB1
MVK SUPT4H1
MVK HTR1B
TAF1A CCR9
PSMD6 EIF4H
NGFR HMGA2
AQP2 SNX17
AQP2 NEFL
AQP2 CCL22
GIPR NEFL
GIPR HMGA2
GIPR UGP2
PRMT2 CYP2F1
ITGB2 AIF1
ITGB4 NEFL
ATN1 WARS
IGHM CD81
RABGGTB RHEB
RABGGTB HTATSF1
AVPR1B NRGN
AVPR1B TNFRSF25
AVPR1B SLC29A2
AVPR1B TAF1
AVPR1B CDSN
AVPR1B CCR9
AVPR1B LYST
AVPR1B CST4
AVPR1B HMGA2
AVPR1B FEV
AVPR1B CD8B
AVPR1B PLXNA3
AVPR1B KLHDC10
AVPR1B PDE4A
AVPR1B ZRSR2
AVPR1B CEBPE
AVPR1B NEFL
AVPR1B PDGFB
AVPR1B TMEM106A
AVPR1B PDIA2
AVPR1B NFIC
COL11A1 SLC14A2
COL11A2 TAF1
COL11A2 INHBB
COL11A2 SLC29A2
GCM1 CDSN
GCM1 RFC5
GCM1 TNFSF9
GCM1 UGP2
GCM1 HMGA2
GCM1 MCHR1
GCM1 NEFL
CCL22 NNAT
CCL22 CCR9
CCL22 GABRA1
CCL22 INHBB
CCL22 HMGA2
CCL22 FEV
CCL22 CD8B
CCL22 NFIC
CCL22 FOLR1
CCL22 HLA-DQA1
NDUFA12 ATP5F1
MCHR1 HMGA2
MCHR1 ERCC4
MCHR1 NEFL
MCHR1 UGP2
UTP14C CKAP5
VIM TAGLN2
PDXK CEBPE
CYB5R3 HTATSF1
SLC29A2 BBS9
SLC29A2 TAF1
SLC29A2 FEV
SLC29A2 HLA-DOB
SLC29A2 LYST
SLC29A2 CSNK2A2
SLC29A2 CST4
ARL4D NEFL
ARL4D HMGA2
ARL4D NTSR1
ARL4D GFRA2
ASMT TMEM106A
ASMT LYST
INSL4 S100G
RSC1A1 TAF1
CSK HMHA1
EIF4H AP2M1
EIF4H HNRNPK
C12orf24 IRF2
IRF3 HAX1
IRF3 ICAM2
IRF2 MED12
CD93 PDIA2
CD93 CPA3
CLUL1 CPA2
CLK3 EFNA3
CLK3 APLP1
RFC5 MAGI1
RFC5 CEBPE
RFC1 CCR9
GABRA1 TMEM106A
GABRA1 TAF1
TNFSF9 CEBPE
TNFSF9 NEFL
CST3 CSTA
CST3 APLP2
LYST SLC14A2
LYST FEV
LYST PDE4A
LYST CST4
CST4 MYCL1
CST4 CCR9
CST4 CEBPE
CST4 CPA2
CST4 PDGFB
CST4 EFNA3
CST4 FEV
CST4 PDE4A
CST4 NFIC
CST4 APLP1
CST4 TAF1
ASL CEBPE
LAMP1 PDIA3
NTSR1 RAP1GAP
NTSR1 HMGA2
ATP5F1 HNRNPC
ERCC4 CPA3
ERCC4 CCR9
OPRL1 TMEM106A
CEBPE UGP2
CEBPE GP9
CEBPE CCR9
CEBPE HMGA2
CEBPE FEV
CEBPE KLHDC10
CEBPE CDC2L5
CEBPE PDE4A
CEBPE NEFL
CEBPE PDGFB
CEBPE NRGN
CEBPE EFNA3
CEBPE PDIA2
CEBPE NFIC
CEBPE FOLR1
PFKL NFIC
PFKL NEFL
SLC30A3 MAP2K5
INHBB CDSN
INHBB CCR9
INHBB GOLGA2
INHBB PIK3R2
INHBB NFIC
INHBB HMGA2
INHBB CD8B
INHBB APLP1
GP9 NEFL
GP9 CCR9
GP9 UGP2
TAGLN2 PLXNA3
KLHDC10 CD5
KLHDC10 UGP2
KLHDC10 ZRSR2
KLHDC10 NEFL
KLHDC10 HMGA2
KLHDC10 PTMS
MYCL1 CDC2L5
MYCL1 CDSN
MYCL1 CCR9
CPB1 CYP2F1
CPB1 FEV
CPB1 HTR1B
CPB1 SLC14A2
MAML1 IKZF1
SYN1 CCR9
KARS EBNA1BP2
CCR2 CD8B
CDSN PIK3R2
CDSN CCR9
CCR9 APLP1
CCR9 UGP2
CCR9 TAF1
CCR9 HMGA2
CCR9 NEFL
CCR9 PDGFB
CCR9 NRGN
CCR9 EFNA3
CCR9 PDIA2
CCR9 NFIC
CCR9 FOLR1
POFUT1 FEV
STAT4 TAF1
STAT3 HMGA2
CD63 APLP2
EFNA3 NFIC
EFNA3 PDE4A
CD68 UGP2
CD8B FAM189A2
CD8B CPA2
HLA-DOB BBS9
PDE4A ZRSR2
PDE4A NEFL
PDE4A NRGN
PDE4A HMGA2
PDE4A PDIA2
PDE4A NFIC
RHEB GLUL
LIMK2 CSNK2A2
MAP2K5 TMEM106A
MAP2K5 HMGA2
MAP2K5 BTN2A2
RAP1GAP HMGA2
RAP1GAP HLA-DQA1
NEFL ZRSR2
NEFL PDGFB
NEFL HMGA2
NEFL UGP2
NRGN PDGFB
NRGN PDIA2
ABCC8 TAF1
UGP2 HMGA2
UGP2 PDIA2
GOLGA2 CRYAB
SCAMP1 IKZF1
CSNK2A2 TAF1
GFRA2 FEV
CPA2 NFIC
TMEM106A HMGA2
TMEM106A BBS9
TMEM106A FOLR1
SLC14A2 FEV
PDIA2 IDS
PDIA2 FEV
PDIA2 TAF1
TAF7 CCNG2
TAF1 FEV
TAF1 BBS9
GCSH HSP90AA1
IDS HMGA2
BBS9 CRYAA
HMGA2 ZRSR2
HMGA2 PDGFB
HMGA2 FOLR1
FEV NFIC
