# Supplementary material for: Functional networks inference from rule-based machine learning models
Source: BioData Min. 2016 Sep 5;9:28. doi: 10.1186/s13040-016-0106-4 (PMC5011349; doi:10.1186/s13040-016-0106-4)
Supplement: Supplementary file 2 — Networks. All networks used in the analysis given as a list of edges. (XZ 11980 kb) [file 13040_2016_106_MOESM2_ESM.xz › networks/mic/Prostate/SE_C2.txt]

AQP7 BTF3
AQP7 PAK2
AQP7 IL13
AQP7 IL10RA
AQP7 MYEF2
AQP7 STK17A
AQP7 LY6G6C
AQP7 UBE3B
AQP7 RBM8A
AQP7 LOC100134331
AQP7 GUCA2A
AQP7 ADCYAP1
AQP7 MMACHC
AQP7 ADAM15
AQP7 UPK2
AQP7 DCBLD2
AQP7 COL6A2
AQP7 LTK
AQP7 SLC4A3
AQP7 RABGGTA
AQP7 GPT
METTL1 TGFB1
METTL1 U2AF2
METTL1 SLC12A4
METTL1 RAB11FIP5
METTL1 LRCH4
METTL1 EFNA3
METTL1 NRG2
METTL1 SBNO2
METTL1 CD22
METTL1 HDGF
METTL1 TGOLN2
METTL1 PRPH
METTL1 GRIK5
METTL1 SPINT3
METTL1 OCEL1
METTL1 LRRC23
METTL1 UGT2B15
METTL1 WBSCR22
METTL1 THRA
METTL1 ZNF592
METTL1 ATP1B2
METTL1 PAIP2B
METTL1 DDX11
METTL1 RIMS2
METTL1 ADCYAP1
METTL1 DHRS1
METTL1 NLE1
METTL1 TRIM58
METTL1 WDR62
METTL1 GNL1
METTL1 MAP2K4
BRCA1 EPAS1
BRCA1 BCL3
BRCA1 EPOR
BRCA1 EIF2AK2
BRCA1 SCAPER
BRCA1 CD22
BRCA1 UBE3B
BRCA1 SLC9A3
BRCA1 LOC100134331
BRCA1 DUSP7
BRCA1 CCKAR
BRCA1 B4GALT3
BRCA1 FCGR2A
BRCA1 EFNA3
BRCA1 MC2R
BRCA1 GP2
BRCA1 PPP3CC
BRCA1 ADRBK1
PPAP2C TBX5
PPAP2C TREX1
REG1B TFF3
NRP2 TBX5
GZMM GCOM1
GZMM ADAM15
GZMM GNL1
DNAJC7 RAD51L3
DNAJC7 HAUS5
DNAJC7 GPR35
DNAJC7 LSM4
DNAJC7 ASGR1
DNAJC7 APOBEC3C
DNAJC7 ZSCAN12
DNAJC7 RIMS2
FOXE1 CRTC1
FOXE1 NCDN
SFPQ KCTD17
SFPQ GRN
LOC552889 UGT2B15
LOC552889 SIM2
LOC552889 EPHB2
LOC552889 PAX8
LOC552889 CRYBA4
LOC552889 LGR5
LOC552889 SERPINB7
LOC552889 POU4F1
LOC552889 PFKFB2
LOC552889 LOC100134331
LOC552889 AANAT
LOC552889 EPOR
LOC552889 CPNE6
LOC552889 ABO
LOC552889 MC2R
LOC552889 GP2
LOC552889 PPP3CC
LOC552889 YPEL1
LOC552889 LY6G6C
LOC552889 RABGGTA
LOC552889 WDR62
GPR18 RAD54L2
GPR18 HAUS5
MEF2C HAUS5
MEF2C MAD1L1
MEF2C PRPF31
MEF2C AKT3
MEF2C MFNG
MEF2C HLA-DOB
MEF2C IGHG1
MEF2C SLC22A18AS
MEF2C PITPNM1
MEF2C RAD51L3
MEF2C GPRIN2
MEF2C RAD54L2
MEF2C DHRS1
MEF2C MMACHC
MEF2C INA
MEF2C PPP3CC
MEF2C IKBKG
MEF2C SLC4A3
MEF2C WBSCR22
MEF2C P2RX6
MEF2C MLLT4
MEF2C PAX8
MEF2C CAMSAP1
MEF2C NEUROD2
MEF2C CA11
MEF2C ATP1B2
MEF2C TYR
MEF2C PAIP2B
MEF2C LBP
MEF2C ADAM15
MEF2C LSM4
MEF2C CASP2
MEF2C CORO1A
MEF2C ARHGAP26
MEF2C SLC1A4
MEF2C PTPRN
MEF2C GCKR
MEF2C MAPKAPK2
SLC22A18AS ALDOC
GTF3A SLC22A24
CYP3A4 SIM2
CYP3A4 EPOR
CYP3A4 PCBP3
CYP3A4 KRT35
KRT6A BCL3
KRT6A CD22
KRT6A CHRNB2
KRT6A KIAA0323
KRT6A POU4F1
KRT6A ADAM15
KRT6A CCBP2
KRT6A IGHMBP2
KRT6A GNL1
KRT6A MAP2K4
GNAT1 LBP
GNAT1 GRN
PCBP3 MVK
PCBP3 FAM153A
PCBP3 TPPP
PCBP3 LOC100134331
PCBP3 H6PD
PCBP3 EFNA3
PCBP3 SLC9A3R2
PCBP3 HTRA2
PCBP3 SIM2
PCBP3 ZNF783
PCBP3 HTR7
PCBP3 TLX2
PCBP3 SLC18A1
PCBP3 XDH
PCBP3 PSG1
PCBP3 IL10RA
PCBP3 PTGES
PCBP3 FANCA
PCBP3 KRT35
PCBP3 ABL1
PCBP3 NFKB2
PCBP3 SCAPER
PCBP3 IGHMBP2
PCBP3 SNUPN
PCBP3 ABO
PCBP3 MRPL28
PCBP3 REL
PCBP3 RIMS2
PCBP3 STATH
PCBP3 LGR5
PCBP3 GPR35
PCBP3 MC2R
PCBP3 DPT
PCBP3 GCKR
PCBP3 IGF1R
PCBP3 AQP5
PCBP3 ADRBK1
PCBP3 ZKSCAN3
PCBP3 ALOX5
PCBP3 GTSE1
PCBP3 DUSP7
PCBP3 MLL
PCBP3 C2orf55
PCBP3 PSG7
PCBP3 WNT11
PCBP3 SLC18A3
PCBP3 OGG1
PCBP3 ZBTB7A
PCBP3 TUBB2B
PCBP3 MYOG
PCBP3 LY6G6C
PCBP3 IGSF9B
PCBP3 RELA
PCBP3 CDK6
PCBP3 RABGGTA
PCBP3 PTH
PCBP3 TFDP2
PCBP3 SRM
PCBP3 CDR2L
PCBP3 CYP11A1
PCBP3 JAG1
PCBP3 CPNE6
PCBP3 SIT1
PCBP3 ECE2
PCBP3 RAB8A
PCBP3 FZR1
PCBP3 KIFC3
PCBP3 PFKFB2
PCBP3 NTSR2
PCBP3 SLMO1
PCBP3 MGAT3
PCBP3 MFNG
PCBP3 RASGRP3
PCBP3 GRIN2A
PCBP3 YPEL1
PCBP3 DEPDC5
PCBP3 psiTPTE22
PCBP3 UGT2B15
PCBP3 SULT4A1
PCBP3 SLC6A9
PCBP3 PRPS1L1
PCBP3 TUBGCP4
PCBP3 MYST1
PCBP3 PPP3CC
PCBP3 LRRC23
PCBP3 CCR4
PCBP3 WBSCR22
PCBP3 PRRC1
PCBP3 FNTB
PCBP3 SIX3
PCBP3 ZNF592
PCBP3 ALDOC
PCBP3 ATP1B2
PCBP3 CROCC
PCBP3 PRB1
PCBP3 AGAP8
PCBP3 GRN
PCBP3 TOP3B
PCBP3 RAP1GAP
PCBP3 ESR1
PCBP3 ALAS2
PCBP3 SLC6A8
PCBP3 MLH1
PCBP3 ADAM15
PCBP3 B4GALT3
PCBP3 DOK1
PCBP3 HCG9
PCBP3 TGFB1
PCBP3 KIFC1
PCBP3 HMX1
PCBP3 KIAA0323
PCBP3 THRA
PCBP3 RUNX1
PCBP3 KLF1
PCBP3 ELN
PCBP3 EPOR
PCBP3 CD3E
PCBP3 DDX11
PCBP3 KIAA0284
PCBP3 POU4F1
PCBP3 TUBGCP2
PCBP3 LPAR2
PCBP3 DPEP1
PCBP3 CAMSAP1
PCBP3 GRINA
PCBP3 TAZ
PCBP3 MVD
PCBP3 ADCYAP1
PCBP3 ITM2B
PCBP3 CNTN1
PCBP3 COPS6
PCBP3 SORBS3
PCBP3 ODF1
PCBP3 POU6F2
PCBP3 CD33
PCBP3 PAIP2B
PCBP3 IAH1
PCBP3 MYST2
PCBP3 CCR7
PCBP3 GP2
PCBP3 AP2A2
HTRA2 PDGFRA
HTRA2 C19orf50
HTRA2 ERBB2
HTRA2 CHKA
HTRA2 MVK
HTRA2 H6PD
HTRA2 EFNA3
HTRA2 MR1
HTRA2 SIM2
HTRA2 YPEL1
HTRA2 TLX2
HTRA2 POLG
HTRA2 CYP2A6
HTRA2 RAB3A
HTRA2 CCBP2
HTRA2 BZRPL1
HTRA2 IL10RA
HTRA2 PTGES
HTRA2 GPA33
HTRA2 MYO9B
HTRA2 SCAPER
HTRA2 ZNF157
HTRA2 ABO
HTRA2 LOC652147
HTRA2 RIMS2
HTRA2 LGR5
HTRA2 DPT
HTRA2 NCDN
HTRA2 AQP5
HTRA2 TUBB2B
HTRA2 MYB
HTRA2 C2orf55
HTRA2 TRAFD1
HTRA2 TGOLN2
HTRA2 TRIM3
HTRA2 WNT11
HTRA2 SLC9A3R2
HTRA2 SEMA4D
HTRA2 GTSE1
HTRA2 MYOG
HTRA2 LY6G6C
HTRA2 IGSF9B
HTRA2 ARPC4
HTRA2 RABGGTA
HTRA2 PTH
HTRA2 TFDP2
HTRA2 RAP1GAP
HTRA2 DOK1
HTRA2 CYP11A1
HTRA2 LGALS9
HTRA2 CPNE6
HTRA2 SLC6A9
HTRA2 LILRA4
HTRA2 FAM189A2
HTRA2 ERF
HTRA2 MAP2K4
HTRA2 FZR1
HTRA2 KIFC3
HTRA2 NOC2L
HTRA2 PFKFB2
HTRA2 ANK1
HTRA2 USP19
HTRA2 SAR1A
HTRA2 ABCB6
HTRA2 UGT2B15
HTRA2 SULT4A1
HTRA2 LYPLA2
HTRA2 MTHFR
HTRA2 LOC201229
HTRA2 VEGFC
HTRA2 MYST1
HTRA2 GRM4
HTRA2 WBSCR22
HTRA2 EIF2AK2
HTRA2 CHD8
HTRA2 IL8RB
HTRA2 SIX3
HTRA2 ZNF592
HTRA2 ATP1B2
HTRA2 RPA2
HTRA2 KCNJ4
HTRA2 MYBPC3
HTRA2 CEACAM3
HTRA2 SAMD14
HTRA2 RGS9
HTRA2 ESR1
HTRA2 ALAS2
HTRA2 RBM8A
HTRA2 TFF3
HTRA2 ADCYAP1
HTRA2 ADAM15
HTRA2 B4GALT3
HTRA2 C19orf29
HTRA2 EPHB2
HTRA2 HPGD
HTRA2 HAUS5
HTRA2 KIAA0323
HTRA2 MLANA
HTRA2 AANAT
HTRA2 RUNX1
HTRA2 FCGR2A
HTRA2 TMPRSS6
HTRA2 KLF1
HTRA2 EPOR
HTRA2 KIAA0284
HTRA2 POU4F1
HTRA2 TUBGCP2
HTRA2 UBE3B
HTRA2 ZBTB7A
HTRA2 ELAVL3
HTRA2 THRA
HTRA2 COPS6
HTRA2 SORBS3
HTRA2 IAH1
HTRA2 GP2
HTRA2 WDR62
HTRA2 CARD10
TGFB3 NCKIPSD
TGFB3 MRPS12
TGFB3 TNP1
TGFB3 SLC30A3
TGFB3 PFKFB2
TGFB3 NCR2
TGFB3 LILRA4
TGFB3 PTAFR
ABCC8 ARPC4
ABCC8 CSF1
SLC12A4 AGAP8
SLC12A4 MC2R
SLC12A4 ACCN1
SLC12A4 FDXR
SLC12A4 RAD51L3
SLC12A4 APOBEC3C
SLC12A4 CD22
SLC12A4 YPEL1
SLC12A4 GRIK5
SLC12A4 DNAH9
SLC12A4 PTGES
SLC12A4 SCAPER
SLC12A4 DAPK2
SLC12A4 NLE1
SLC12A4 RIMS2
SLC12A4 LGR5
SLC12A4 MYEF2
SLC12A4 ST3GAL1
SLC12A4 DPT
SLC12A4 GCKR
SLC12A4 PAXIP1
SLC12A4 AQP5
SLC12A4 ADRBK1
SLC12A4 ZKSCAN3
SLC12A4 LAD1
SLC12A4 MYB
SLC12A4 TGOLN2
SLC12A4 TRIM3
SLC12A4 PTGER3
SLC12A4 HTR1B
SLC12A4 UGT2B15
SLC12A4 SEMA4D
SLC12A4 LY6G6C
SLC12A4 IGSF9B
SLC12A4 ARID4B
SLC12A4 LBP
SLC12A4 NRG2
SLC12A4 MAP2K4
SLC12A4 KIFC3
SLC12A4 PFKFB2
SLC12A4 LOC100134331
SLC12A4 DEPDC5
SLC12A4 SLC9A3R2
SLC12A4 MAEA
SLC12A4 SULT4A1
SLC12A4 MTHFR
SLC12A4 SLC2A1
SLC12A4 OCEL1
SLC12A4 WBSCR22
SLC12A4 PRRC1
SLC12A4 FNTB
SLC12A4 IL8RB
SLC12A4 THRA
SLC12A4 ZNF592
SLC12A4 ALDOC
SLC12A4 ATP1B2
SLC12A4 RPH3A
SLC12A4 MYBPC3
SLC12A4 CEACAM3
SLC12A4 RGS9
SLC12A4 SLC6A8
SLC12A4 FAM189B
SLC12A4 ADAM15
SLC12A4 TGFB1
SLC12A4 HMX1
SLC12A4 WNT10B
SLC12A4 PPP3CC
SLC12A4 FCGR2A
SLC12A4 KLF1
SLC12A4 TMPRSS6
SLC12A4 EPOR
SLC12A4 DHRS1
SLC12A4 KIAA0284
SLC12A4 PRPH
SLC12A4 AMIGO2
SLC12A4 IGHMBP2
SLC12A4 UBE3B
SLC12A4 TAZ
SLC12A4 POU4F1
SLC12A4 SORBS3
SLC12A4 ODF1
SLC12A4 GJA1
SLC12A4 PAIP2B
SLC12A4 MYST2
SLC12A4 TRIM58
SLC12A4 TBX5
SLC12A4 WDR62
SLC12A4 GNL1
SLC12A4 NEUROG3
RAD51L3 TGFB1
RAD51L3 SDC3
RAD51L3 HAUS5
RAD51L3 WNT10B
RAD51L3 LOC100134331
RAD51L3 PAXIP1
RAD51L3 NCKIPSD
RAD51L3 TNFRSF25
RAD51L3 POU6F2
RAD51L3 MYBPC3
RAD51L3 APOBEC3C
RAD51L3 MLL
RAD51L3 MTHFR
RAD51L3 NRG2
RAD51L3 GPR143
RAD51L3 TGOLN2
RAD51L3 PRRC1
RAD51L3 GRIK5
RAD51L3 SEMA4D
RAD51L3 ADAM15
RAD51L3 OCEL1
RAD51L3 IGHMBP2
RAD51L3 XDH
RAD51L3 PSG1
RAD51L3 WBSCR22
RAD51L3 IGSF9B
RAD51L3 MYST2
RAD51L3 DNAH9
RAD51L3 POU4F1
RAD51L3 LY6G6C
RAD51L3 UBE3B
RAD51L3 KRT86
RAD51L3 THRA
RAD51L3 ZNF592
RAD51L3 ATP1B2
RAD51L3 FAM102A
RAD51L3 COPS6
RAD51L3 FGD1
RAD51L3 FDXR
RAD51L3 PPP3CC
RAD51L3 SCAPER
RAD51L3 TOP3B
RAD51L3 PAIP2B
RAD51L3 AGAP8
RAD51L3 LSM4
RAD51L3 RUNX1
RAD51L3 RIMS2
RAD51L3 LGALS9
RAD51L3 DHRS1
RAD51L3 NLE1
RAD51L3 TRIM58
RAD51L3 CEP135
RAD51L3 PLCD1
RAD51L3 WDR62
RAD51L3 GNL1
RAD51L3 MAP2K4
GPRIN2 PTAFR
GPRIN2 AKT3
GPRIN2 VAMP5
GPRIN2 ADH1C
GPRIN2 TNFRSF25
GPRIN2 FLT3LG
GPRIN2 SLC4A3
GPRIN2 PAFAH1B1
CD22 TGFB1
CD22 CNP
CD22 PAXIP1
CD22 MVK
CD22 WBSCR22
CD22 WNT10B
CD22 AKT3
CD22 KIAA0323
CD22 MGAT3
CD22 LOC100134331
CD22 OCEL1
CD22 H6PD
CD22 PRPH
CD22 TENC1
CD22 SETD2
CD22 TNFRSF25
CD22 TMPRSS6
CD22 TGOLN2
CD22 ADRBK1
CD22 PIK3R1
CD22 MYBPC3
CD22 SULT4A1
CD22 DNAH9
CD22 IGSF9B
CD22 DUSP7
CD22 COL6A2
CD22 NRG2
CD22 ZNF783
CD22 MAX
CD22 APOBEC3C
CD22 GRIK5
CD22 VEGFC
CD22 GGT5
CD22 PDE3A
CD22 KRTAP26-1
CD22 PPP3CC
CD22 IGHMBP2
CD22 SLC2A1
CD22 GAD2
CD22 SEMA4D
CD22 MYOG
CD22 POU4F1
CD22 LY6G6C
CD22 UBE3B
CD22 THRA
CD22 ZNF592
CD22 PTGES
CD22 ARPC4
CD22 ATP1B2
CD22 RPH3A
CD22 EXOSC2
CD22 SLC6A2
CD22 SORBS3
CD22 PCGF1
CD22 FDXR
CD22 ODF1
CD22 GJA1
CD22 SCAPER
CD22 PTH
CD22 PAIP2B
CD22 RGS9
CD22 TFF3
CD22 GNL1
CD22 ADCYAP1
CD22 DHRS1
CD22 NLE1
CD22 TRIM58
CD22 MAP2K4
CD22 UGT2B15
CD22 GP2
CD22 WDR62
CD22 RIMS2
CD22 HCG9
KCNJ6 TRIM3
KCNJ6 IL8RB
KCNJ6 LRRC23
KCNJ6 NFRKB
KCNJ6 CRTC1
SLC9A3 ITGA2B
SLC9A3 CHIT1
SLC9A3 LSM7
SLC9A3 CD52
SLC9A3 IL10RA
SLC9A3 TREX1
SLC9A3 CRTC1
SLC9A3 PRPF31
SLC9A3 RAD54L2
SLC9A3 ABCB1
SLC9A3 RBM8A
SLC9A3 NTRK2
SLC9A3 SAG
SLC9A3 ADAM15
SLC9A3 SLC30A3
SLC9A3 IGF1R
SLC9A3 PAX8
SLC9A3 XDH
SLC9A3 LAD1
ZNF264 JAG1
ZNF264 CACNA1B
ZNF264 RPRD2
POLG C19orf50
POLG MVK
POLG MAD1L1
POLG SLC30A3
POLG LOC100134331
POLG HLA-DOB
POLG USP19
POLG BCR
POLG ADRBK1
POLG AXIN1
POLG E2F1
POLG RAD54L2
POLG GRM4
POLG P2RX6
POLG MVD
POLG TUBB2B
POLG UBE3B
POLG ZNF592
POLG NOMO1
POLG COPS6
POLG CDK6
POLG GRN
POLG BTF3
POLG AANAT
POLG RUNX1
POLG DHRS1
POLG CNKSR1
POLG PTAFR
CCKAR MYST2
CCKAR FCGR2A
CCKAR CHIT1
CCBP2 MYEF2
CCBP2 U2AF2
CCBP2 GCKR
CCBP2 EFNA3
CCBP2 TNFRSF25
CCBP2 YPEL1
CCBP2 ADRBK1
CCBP2 KHK
CCBP2 UGT2B15
CCBP2 EPOR
CCBP2 RAB14
CCBP2 KIAA0284
CCBP2 PRRC1
CCBP2 TUBGCP2
CCBP2 SPINT3
CCBP2 TRIM58
CCBP2 WNT11
CCBP2 C16orf7
CCBP2 IL10RA
CCBP2 POU4F1
CCBP2 LY6G6C
CCBP2 NSFL1C
CCBP2 AIF1
CCBP2 AGAP8
CCBP2 RABGGTA
CCBP2 SNUPN
CCBP2 DDX11
CCBP2 ADCYAP1
CCBP2 CPNE6
CCBP2 NEUROG3
CCBP2 GHITM
CCBP2 LOC145678
CCBP2 MAPKAPK2
CCBP2 RIMS2
CCBP2 RAB8A
CCBP2 PML
SMG6 GRIK5
SMG6 GPR161
SMG6 ARHGAP26
SMG6 LOC100134331
KDM5B KIFC3
KDM5B NUDT3
KDM5B C2orf55
KDM5B ELAVL3
KDM5B ADAM15
KDM5B GP2
PSG1 MR1
PSG1 TPPP
PSG1 MC2R
PSG1 UPK2
PSG1 AGAP8
PSG1 PHKG2
PSG1 PVT1
PSG1 RAD54L2
PSG1 POU6F2
PSG1 GRIK5
PSG1 RAB3A
PSG1 XDH
PSG1 CRYBB3
PSG1 HSF4
PSG1 SERPINC1
PSG1 MYO9B
PSG1 SCAPER
PSG1 BTF3
PSG1 TRPC4AP
PSG1 LSM4
PSG1 MRPL28
PSG1 LOC652147
PSG1 REL
PSG1 MAD1L1
PSG1 STATH
PSG1 LGR5
PSG1 GPR35
PSG1 HLA-DOB
PSG1 GCKR
PSG1 MLL
PSG1 C2orf55
PSG1 PSG7
PSG1 WNT11
PSG1 OGG1
PSG1 FURIN
PSG1 SEMA4D
PSG1 GTSE1
PSG1 IGSF9B
PSG1 ARPC4
PSG1 C1orf144
PSG1 DAPK2
PSG1 C19orf29
PSG1 LBP
PSG1 DOK1
PSG1 CDR2L
PSG1 NRG2
PSG1 FUT7
PSG1 MTHFR
PSG1 KIFC3
PSG1 NOC2L
PSG1 PFKFB2
PSG1 SDC3
PSG1 MFNG
PSG1 GRIN2A
PSG1 SCYL3
PSG1 ENTPD2
PSG1 SLC9A3R2
PSG1 SULT4A1
PSG1 U2AF2
PSG1 LYPLA2
PSG1 PAX9
PSG1 PPP3CC
PSG1 SLC4A3
PSG1 UGT2B15
PSG1 WBSCR22
PSG1 PRRC1
PSG1 IL8RB
PSG1 CNTN1
PSG1 EXOSC2
PSG1 IQSEC1
PSG1 PRB1
PSG1 MYBPC3
PSG1 GRN
PSG1 SAMD14
PSG1 TOP3B
PSG1 RAP1GAP
PSG1 ESR1
PSG1 REM1
PSG1 RBM8A
PSG1 FAM189B
PSG1 ADAM15
PSG1 B4GALT3
PSG1 GPR161
PSG1 HCG9
PSG1 HPGD
PSG1 HAUS5
PSG1 CHMP7
PSG1 ELAVL2
PSG1 ANKRD12
PSG1 KLF1
PSG1 AXIN1
PSG1 KIAA0284
PSG1 APOBEC3C
PSG1 TUBGCP2
PSG1 IGHMBP2
PSG1 CAMSAP1
PSG1 TAZ
PSG1 MVD
PSG1 ITM2B
PSG1 SPN
PSG1 THRA
PSG1 COPS6
PSG1 CD33
PSG1 MYST2
PSG1 TBX5
PSG1 GP2
MYL2 ASGR1
BZRPL1 SBNO2
BZRPL1 HMX1
BZRPL1 KIFC3
BZRPL1 MVK
BZRPL1 AANAT
BZRPL1 MAEA
BZRPL1 DEPDC5
BZRPL1 KLF1
BZRPL1 AATK
BZRPL1 SULT4A1
BZRPL1 ATP11A
BZRPL1 RABGGTA
BZRPL1 B4GALT3
EIF3B ERBB2
SAG IL1RL1
SAG HAUS5
SAG ABCB1
SAG RBM8A
SAG LOC100134331
SAG DHRS1
SAG ATP1B2
SAG ADAM15
SAG KAT5
SAG GPR161
SAG FOXN2
SAG LAD1
DNAH9 TGFB1
DNAH9 LGR5
DNAH9 PAXIP1
DNAH9 GPR35
DNAH9 WNT10B
DNAH9 RPH3A
DNAH9 LOC100134331
DNAH9 IGSF9B
DNAH9 SETD2
DNAH9 TMPRSS6
DNAH9 CDK5R1
DNAH9 ABCB6
DNAH9 IL18RAP
DNAH9 TROAP
DNAH9 MYBPC3
DNAH9 SLC9A1
DNAH9 TUBB2B
DNAH9 PRPH
DNAH9 NRG2
DNAH9 GPR143
DNAH9 TGOLN2
DNAH9 APOBEC3C
DNAH9 GRIK5
DNAH9 VEGFC
DNAH9 OCEL1
DNAH9 GRM4
DNAH9 SLC2A1
DNAH9 WBSCR22
DNAH9 SEMA4D
DNAH9 EIF2AK2
DNAH9 POU4F1
DNAH9 LY6G6C
DNAH9 UBE3B
DNAH9 THRA
DNAH9 ZNF592
DNAH9 ATP1B2
DNAH9 COPS6
DNAH9 SULT4A1
DNAH9 FDXR
DNAH9 ITGAM
DNAH9 IGHMBP2
DNAH9 GJA1
DNAH9 SCAPER
DNAH9 PAIP2B
DNAH9 RGS9
DNAH9 GNL1
DNAH9 DHRS1
DNAH9 NLE1
DNAH9 TRIM58
DNAH9 UGT2B15
DNAH9 WDR62
DNAH9 RIMS2
DNAH9 MAP2K4
RB1 EPHB2
ARVCF HNRNPL
ARVCF LTK
KRT86 C19orf50
KRT86 LGR5
KRT86 HAUS5
KRT86 APOBEC3C
KRT86 POU4F1
KRT86 LSM4
KRT86 TOP3B
KRT86 USP11
KRT86 ODF1
KRT86 LGALS9
KRT86 HTR6
KRT86 GRIK5
KRT86 EFNA3
KRT86 MAGEA9
KRT86 MAPKAPK2
KRT86 GNL1
CHST3 SLC9A3R2
CHST3 MR1
CHST3 GJB3
CHST3 POU4F1
CHST3 ELAVL3
CHST3 LOC100134331
CHST3 MGAT3
CHST3 PTPRN
CHST3 KIFC3
CHST3 HTR2A
GDI1 SORBS3
FAU KLF1
FAU DEPDC5
KRT35 KIFC1
KRT35 EPHB2
KRT35 U2AF2
KRT35 AANAT
KRT35 MFHAS1
KRT35 FCGR2A
KRT35 SIM2
KRT35 EPOR
KRT35 CCPG1
KRT35 ATF6B
KRT35 PPP3CC
KRT35 ETV3
KRT35 CCR4
KRT35 PAX8
KRT35 UBE3B
KRT35 ATP1B2
KRT35 RABGGTA
KRT35 TFDP2
KRT35 ALAS2
KRT35 GP2
KRT35 HCG9
DNAJC9 MFAP2
JAK3 TENC1
JAK3 ODF1
PBX1 ORC1L
MUC1 PDGFRA
MUC1 RAP1GAP
MUC1 HAUS5
MUC1 PVT1
MUC1 KRT1
MUC1 MGAT3
MUC1 ZNF592
MUC1 RHBDL1
MUC1 AQP5
KAT5 ITGA2B
ABO EPHB2
ABO HPGD
ABO U2AF2
ABO SIM2
ABO FAM153A
ABO COPS6
ABO RAB11FIP5
ABO LOC100134331
ABO AANAT
ABO NCR2
ABO RUNX1
ABO CD34
ABO TNFRSF25
ABO YPEL1
ABO SLC9A3R2
ABO EPOR
ABO FGF2
ABO ALPPL2
ABO REL
ABO MTHFR
ABO CCPG1
ABO KIAA0284
ABO SLC22A24
ABO HLA-DOB
ABO AMIGO2
ABO TGFBRAP1
ABO WNT11
ABO WBSCR22
ABO P2RX6
ABO MVD
ABO PAX8
ABO GTSE1
ABO CRYBA4
ABO UBE3B
ABO ZNF592
ABO PTGES
ABO NOMO1
ABO GHITM
ABO PHKG2
ABO COL19A1
ABO ODF1
ABO GRN
ABO SAMD14
ABO RAP1GAP
ABO VASH1
ABO ESR1
ABO DOK1
ABO MR1
ABO LOC652147
ABO LGALS9
ABO ADAM15
ABO MAP2K4
ABO TBX5
ABO GP2
ABO MAPKAPK2
ABO GNL1
ABO RAB8A
NTNG1 CBFA2T3
NTNG1 CAPNS1
NTNG1 ADAM15
HTR1B ODF1
MGAT1 TGFB1
MGAT1 FZR1
MGAT1 HAUS5
MGAT1 AKT3
MGAT1 EFNA3
MGAT1 SLC6A9
MGAT1 USP11
MGAT1 GARNL4
MGAT1 MGAT3
MGAT1 TERF2
MGAT1 CD34
MGAT1 TNFRSF25
MGAT1 PITPNM1
MGAT1 AQP8
MGAT1 SLC9A3R2
MGAT1 EPOR
MGAT1 LGALS9
MGAT1 MLL
MGAT1 KCTD17
MGAT1 HAP1
MGAT1 APOBEC3C
MGAT1 RNF5
MGAT1 TUBGCP4
MGAT1 RELA
MGAT1 SPINT3
MGAT1 ADAM15
MGAT1 PPP3CC
MGAT1 LRRC23
MGAT1 PFKFB2
MGAT1 PPP2R5D
MGAT1 WBSCR22
MGAT1 IGSF9B
MGAT1 PRRC1
MGAT1 SCARB1
MGAT1 CCHCR1
MGAT1 ADCYAP1
MGAT1 ALDOC
MGAT1 ATP1B2
MGAT1 TLX2
MGAT1 COPS6
MGAT1 ODF1
MGAT1 HTR2A
MGAT1 GJA1
MGAT1 PAIP2B
MGAT1 PTGES
MGAT1 LBP
MGAT1 DOK1
MGAT1 FEM1B
MGAT1 RIMS2
MGAT1 MYST2
MGAT1 NLE1
MGAT1 CPNE6
MGAT1 UGT2B15
MGAT1 SIT1
MGAT1 PLCD1
MGAT1 PTAFR
MGAT1 ECE2
MGAT1 GNL1
MGAT1 PAFAH1B1
SMPDL3B BCL3
NLE1 TGFB1
NLE1 HAUS5
NLE1 WNT10B
NLE1 PFKFB2
NLE1 RPH3A
NLE1 LOC100134331
NLE1 PAXIP1
NLE1 CD34
NLE1 TMPRSS6
NLE1 MYBPC3
NLE1 SULT4A1
NLE1 PRPH
NLE1 NRG2
NLE1 TGOLN2
NLE1 APOBEC3C
NLE1 GRIK5
NLE1 SLC2A1
NLE1 OCEL1
NLE1 IGHMBP2
NLE1 UGT2B15
NLE1 WBSCR22
NLE1 IGSF9B
NLE1 POU4F1
NLE1 LY6G6C
NLE1 UBE3B
NLE1 THRA
NLE1 ZNF592
NLE1 ATP1B2
NLE1 FDXR
NLE1 SCAPER
NLE1 PAIP2B
NLE1 RGS9
NLE1 LSM4
NLE1 RIMS2
NLE1 DHRS1
NLE1 TRIM58
NLE1 WDR62
NLE1 GNL1
NLE1 MAP2K4
NLE1 PTAFR
MATR3 HSF4
ZSCAN12 GJA1
ZSCAN12 P2RX6
ZSCAN12 HPGD
ZSCAN12 KRT1
ZSCAN12 POM121L9P
ZSCAN12 MAGEA9
ZSCAN12 KIF22
ZSCAN12 SERBP1
ZSCAN12 CD34
ZSCAN12 MAPKAPK2
ZSCAN12 IL4
ZSCAN12 MAP2K4
PCTK3 PPP3CC
PCTK3 IGSF9B
PCTK3 ADAM15
PCTK3 POLR2J
MSX1 POLR2J
MSX1 TREX1
MSX1 OSGIN2
MSX1 RAD54L2
MSX1 TRIM15
MSX1 HSF4
MSX1 ELAVL2
MSX1 ACVR1B
MSX1 ESR2
MSX1 SEC16A
MSX1 ZMYND10
MSX1 JAG1
MSX1 PARP2
MSX1 ARHGAP6
MSX1 TBX5
MSX1 COPS6
MSX1 AATK
MSX1 COL6A2
MSX1 GRM4
MSX1 SIT1
MSX1 NEUROG3
FLT3LG TGFB1
FLT3LG P2RX6
FLT3LG PAX8
FLT3LG CRYBB3
FLT3LG DDX11
FLT3LG GRIN2A
FLT3LG CORO1A
FLT3LG ATP1B2
FLT3LG ARHGAP26
FLT3LG CDK6
FLT3LG TNFRSF25
FLT3LG OCEL1
FLT3LG ARTN
FLT3LG PTAFR
RIMS2 PDGFRA
RIMS2 CHKA
RIMS2 SIX6
RIMS2 MVK
RIMS2 SIM2
RIMS2 H6PD
RIMS2 NCSTN
RIMS2 EFNA3
RIMS2 MR1
RIMS2 MYBPC3
RIMS2 APOBEC3C
RIMS2 YPEL1
RIMS2 TLX2
RIMS2 GRIK5
RIMS2 RELA
RIMS2 XDH
RIMS2 IL10RA
RIMS2 SCARB1
RIMS2 PTGES
RIMS2 RGS9
RIMS2 CYP3A5
RIMS2 LOC100134331
RIMS2 SCAPER
RIMS2 DAPK2
RIMS2 WNT11
RIMS2 LGR5
RIMS2 MYEF2
RIMS2 GPR35
RIMS2 MC2R
RIMS2 DPT
RIMS2 GCKR
RIMS2 NCDN
RIMS2 IGF1R
RIMS2 AQP5
RIMS2 ADRBK1
RIMS2 ZKSCAN3
RIMS2 SBNO2
RIMS2 ADCYAP1
RIMS2 CARD10
RIMS2 TGOLN2
RIMS2 TRIM3
RIMS2 CRCP
RIMS2 C16orf7
RIMS2 SLC9A3R2
RIMS2 SEMA4D
RIMS2 MYOG
RIMS2 LY6G6C
RIMS2 IGSF9B
RIMS2 ARPC4
RIMS2 C1orf144
RIMS2 ARID4B
RIMS2 RABGGTA
RIMS2 PTH
RIMS2 TFDP2
RIMS2 PRKCB
RIMS2 FAM189B
RIMS2 DOK1
RIMS2 CYP11A1
RIMS2 ASGR1
RIMS2 JAG1
RIMS2 CPNE6
RIMS2 SIT1
RIMS2 FAM189A2
RIMS2 MAP2K4
RIMS2 FZR1
RIMS2 KIFC3
RIMS2 TNFRSF25
RIMS2 PFKFB2
RIMS2 LBP
RIMS2 NRG2
RIMS2 EMID1
RIMS2 DTX4
RIMS2 SCYL3
RIMS2 PITPNM1
RIMS2 AURKA
RIMS2 UGT2B15
RIMS2 SULT4A1
RIMS2 U2AF2
RIMS2 SLC6A9
RIMS2 MTHFR
RIMS2 TUBGCP4
RIMS2 SLC2A1
RIMS2 TREX1
RIMS2 PPP3CC
RIMS2 GRM4
RIMS2 WBSCR22
RIMS2 GGT5
RIMS2 EIF2AK2
RIMS2 CRYBB3
RIMS2 UBE3B
RIMS2 AGAP8
RIMS2 THRA
RIMS2 ZNF592
RIMS2 ALDOC
RIMS2 ATP1B2
RIMS2 RPH3A
RIMS2 EXOSC2
RIMS2 FDXR
RIMS2 CEACAM3
RIMS2 LRRC23
RIMS2 RAP1GAP
RIMS2 ALAS2
RIMS2 RBM8A
RIMS2 TFF3
RIMS2 SPC25
RIMS2 DUSP7
RIMS2 ADAM15
RIMS2 B4GALT3
RIMS2 CEACAM4
RIMS2 TGFB1
RIMS2 HMX1
RIMS2 PAXIP1
RIMS2 HAUS5
RIMS2 WNT10B
RIMS2 SEC16A
RIMS2 AANAT
RIMS2 RUNX1
RIMS2 FCGR2A
RIMS2 TMPRSS6
RIMS2 KLF1
RIMS2 EPOR
RIMS2 RDH16
RIMS2 KCTD17
RIMS2 DHRS1
RIMS2 KIAA0284
RIMS2 PRPH
RIMS2 TUBGCP2
RIMS2 KRTAP26-1
RIMS2 AMIGO2
RIMS2 IGHMBP2
RIMS2 LOC91316
RIMS2 IL8RB
RIMS2 TAZ
RIMS2 POU4F1
RIMS2 COPS6
RIMS2 SORBS3
RIMS2 OCEL1
RIMS2 ODF1
RIMS2 FOSL1
RIMS2 GJA1
RIMS2 PAIP2B
RIMS2 MAPKAPK2
RIMS2 MYST2
RIMS2 TRIM58
RIMS2 NEUROD2
RIMS2 GP2
RIMS2 WDR62
RIMS2 GNL1
RIMS2 NEUROG3
ARTN SLC9A3R2
ARTN CDC45L
ARTN USP19
ARTN U2AF2
ARTN MYO9B
ARTN AKT3
ARTN TBX5
ARTN TRD@
ARTN KRT85
ARTN ARHGAP6
ARTN PSMB4
ARTN TNFRSF25
ARTN IGHMBP2
ARTN IKBKG
EFNA3 SERPIND1
EFNA3 MVK
EFNA3 AKT3
EFNA3 EXOSC2
EFNA3 MC2R
EFNA3 HAP1
EFNA3 UBOX5
EFNA3 APOBEC3C
EFNA3 HTR7
EFNA3 TLX2
EFNA3 RELA
EFNA3 SPINT3
EFNA3 SPC25
EFNA3 IL10RA
EFNA3 BCL3
EFNA3 SCARB1
EFNA3 PTGES
EFNA3 AHDC1
EFNA3 ZNF157
EFNA3 AMIGO2
EFNA3 SCAPER
EFNA3 LPAR2
EFNA3 GPA33
EFNA3 LOC652147
EFNA3 BCR
EFNA3 COL6A2
EFNA3 SLMO1
EFNA3 LGR5
EFNA3 SLC25A11
EFNA3 CSTF3
EFNA3 CEACAM4
EFNA3 TNFRSF25
EFNA3 AQP5
EFNA3 COL1A1
EFNA3 SBNO2
EFNA3 TROAP
EFNA3 ADCYAP1
EFNA3 CARD10
EFNA3 TRAFD1
EFNA3 PTGER3
EFNA3 TYR
EFNA3 WNT11
EFNA3 C16orf7
EFNA3 UGT2B15
EFNA3 CCHCR1
EFNA3 PAX8
EFNA3 LY6G6C
EFNA3 IGSF9B
EFNA3 ARPC4
EFNA3 CDK6
EFNA3 RABGGTA
EFNA3 PTH
EFNA3 PRKCB
EFNA3 FAM189B
EFNA3 DOK1
EFNA3 LGALS9
EFNA3 JAG1
EFNA3 CPNE6
EFNA3 GHITM
EFNA3 MAPKAPK2
EFNA3 RAB8A
EFNA3 FZR1
EFNA3 KIFC3
EFNA3 COPS6
EFNA3 LBP
EFNA3 MGAT3
EFNA3 LOC100134331
EFNA3 EMID1
EFNA3 TENC1
EFNA3 WWOX
EFNA3 SLC9A3R2
EFNA3 MAEA
EFNA3 AIF1
EFNA3 U2AF2
EFNA3 SLC6A9
EFNA3 MTHFR
EFNA3 LOC201229
EFNA3 PPP3CC
EFNA3 LRRC23
EFNA3 CCR4
EFNA3 EIF2AK2
EFNA3 POU4F1
EFNA3 ALDOC
EFNA3 ATP1B2
EFNA3 SAP18
EFNA3 IQSEC1
EFNA3 AGAP8
EFNA3 COL19A1
EFNA3 CEACAM3
EFNA3 SNUPN
EFNA3 FEM1B
EFNA3 DDX11
EFNA3 DUSP7
EFNA3 ADAM15
EFNA3 B4GALT3
EFNA3 SLC1A4
EFNA3 GCKR
EFNA3 E2F4
EFNA3 TGFB1
EFNA3 KIFC1
EFNA3 HPGD
EFNA3 HAUS5
EFNA3 PRPF31
EFNA3 KLF1
EFNA3 MTX1
EFNA3 ELN
EFNA3 EPOR
EFNA3 DHRS1
EFNA3 KIAA0284
EFNA3 PRRC1
EFNA3 ST6GALNAC4
EFNA3 TUBGCP2
EFNA3 KRTAP26-1
EFNA3 FAM89B
EFNA3 IGHMBP2
EFNA3 SOX12
EFNA3 CAMSAP1
EFNA3 MVD
EFNA3 ACVR1B
EFNA3 LILRA4
EFNA3 SORBS3
EFNA3 RAB40B
EFNA3 ODF1
EFNA3 GJA1
EFNA3 PAIP2B
EFNA3 TBX5
EFNA3 GP2
EFNA3 GNL1
RPH3A TGFB1
RPH3A HAUS5
RPH3A DPT
RPH3A LOC100134331
RPH3A GARNL4
RPH3A TERF2
RPH3A PAXIP1
RPH3A LOC652147
RPH3A SLC6A9
RPH3A NRG2
RPH3A TGOLN2
RPH3A TRIM3
RPH3A TUBGCP4
RPH3A GRIK5
RPH3A TRIM58
RPH3A OCEL1
RPH3A IGHMBP2
RPH3A WBSCR22
RPH3A IGSF9B
RPH3A POU4F1
RPH3A LY6G6C
RPH3A UBE3B
RPH3A THRA
RPH3A ZNF592
RPH3A ATP1B2
RPH3A SAP18
RPH3A FDXR
RPH3A PPP3CC
RPH3A PLEC1
RPH3A SCAPER
RPH3A PAIP2B
RPH3A RAP1GAP
RPH3A MYST2
RPH3A DHRS1
RPH3A ADAM15
RPH3A GHITM
RPH3A WDR62
RPH3A GNL1
RPH3A MAP2K4
F2RL3 PFKFB2
F2RL3 FCGR2A
GARNL4 HAUS5
GARNL4 GPR35
GARNL4 MYO1C
GARNL4 CCDC86
GARNL4 ANK1
GARNL4 ANKRD12
GARNL4 TNFRSF25
GARNL4 LOC652147
GARNL4 SBNO2
GARNL4 SLC9A1
GARNL4 MYB
GARNL4 CYP27A1
GARNL4 SLC6A9
GARNL4 TLX2
GARNL4 DTNA
GARNL4 SULT4A1
GARNL4 PPP3CC
GARNL4 SLC4A3
GARNL4 KIAA0323
GARNL4 GGT5
GARNL4 MYOG
GARNL4 CRYBB3
GARNL4 RGS9
GARNL4 THRA
GARNL4 ARPC4
GARNL4 C1orf144
GARNL4 ELAVL3
GARNL4 COPS6
GARNL4 ANKRD46
GARNL4 TRA2A
GARNL4 C19orf29
GARNL4 SAMD14
GARNL4 ZNF157
GARNL4 BTF3
GARNL4 VAMP5
GARNL4 RHBDL1
GARNL4 PTPRN
GARNL4 GPR161
GARNL4 MAPKAPK2
GARNL4 GNL1
GARNL4 NEUROG3
DHCR7 MAG
DHCR7 IVL
CEACAM4 PDGFRA
CEACAM4 MYEF2
CEACAM4 CRYBA4
CEACAM4 SLURP1
CEACAM4 AANAT
CEACAM4 FCGR2A
CEACAM4 U2AF2
CEACAM4 KCNJ4
CEACAM4 CCPG1
CEACAM4 ESR2
CEACAM4 ATF6B
CEACAM4 TUBGCP4
CEACAM4 TUBGCP2
CEACAM4 PTGER3
CEACAM4 TRIM58
CEACAM4 LOC91316
CEACAM4 IGF2
CEACAM4 SLC22A24
CEACAM4 UBE3B
CEACAM4 NOMO1
CEACAM4 ATP1B2
CEACAM4 COPS6
CEACAM4 RAP1GAP
CEACAM4 VASH1
CEACAM4 MAG
CEACAM4 DDX11
CEACAM4 CDK2
CEACAM4 RUNX1
CEACAM4 WNT11
CEACAM4 LGALS9
CEACAM4 INA
CEACAM4 MAPKAPK2
SETD2 WNT10B
SETD2 FAM89B
SETD2 VEGFC
BCR MVK
BCR SLC9A1
BCR TREX1
BCR ITGAD
BCR POU6F2
BCR SLC2A1
BCR AMIGO2
BCR RBBP8
BCR SEMA4D
BCR IL8RB
BCR ALDOC
BCR MYST2
BCR CROCC
BCR COPS6
BCR SORBS3
BCR MYBPC3
BCR ODF1
BCR PTH
BCR RAP1GAP
BCR BTF3
BCR OAS2
BCR LSM4
BCR LGALS9
BCR DHRS1
BCR CEP135
BCR GP2
MAP3K14 SBNO2
MAP3K14 WBSCR22
MAP3K14 TAZ
MAP3K14 SEMA4D
MAP3K14 SLC9A1
MAP3K14 DAPK2
MAP3K14 LBP
MAP3K14 STAT2
MAP3K14 DDX11
MAP3K14 MTHFR
MAP3K14 LMTK2
MAP3K14 CCPG1
MAP3K14 FAM189B
MAP3K14 WWOX
MAP3K14 MC2R
MAP3K14 RGS9
MAP3K14 AGAP8
MAP3K14 ODF1
ADRBK1 MVK
ADRBK1 MC2R
ADRBK1 KIAA0284
ADRBK1 ZNF783
ADRBK1 TLX2
ADRBK1 RELA
ADRBK1 SPINT3
ADRBK1 XDH
ADRBK1 IL10RA
ADRBK1 PTGES
ADRBK1 ACAN
ADRBK1 PML
ADRBK1 WWOX
ADRBK1 OGG1
ADRBK1 HTR4
ADRBK1 RUNX2
ADRBK1 GCKR
ADRBK1 FUT7
ADRBK1 TNFRSF25
ADRBK1 ZKSCAN3
ADRBK1 SLC9A1
ADRBK1 RAGE
ADRBK1 TRIM3
ADRBK1 ADAM15
ADRBK1 CRCP
ADRBK1 C16orf7
ADRBK1 SIM2
ADRBK1 PAX8
ADRBK1 C1orf144
ADRBK1 ITGAM
ADRBK1 RABGGTA
ADRBK1 FAM189B
ADRBK1 RUNX1
ADRBK1 DHRS1
ADRBK1 CRTC1
ADRBK1 CPNE6
ADRBK1 PTPRN
ADRBK1 FAM189A2
ADRBK1 MEGF6
ADRBK1 PFKFB2
ADRBK1 LOC100134331
ADRBK1 ARHGAP6
ADRBK1 USP19
ADRBK1 YPEL1
ADRBK1 SERBP1
ADRBK1 UGT2B15
ADRBK1 MTHFR
ADRBK1 TUBGCP4
ADRBK1 GRM4
ADRBK1 WBSCR22
ADRBK1 CRYBB3
ADRBK1 PMS2L1
ADRBK1 AGAP8
ADRBK1 RAP1GAP
ADRBK1 RBM8A
ADRBK1 DUSP7
ADRBK1 TERF2
ADRBK1 KRT85
ADRBK1 RHBDL1
ADRBK1 HCG9
ADRBK1 U2AF2
ADRBK1 CHMP7
ADRBK1 AANAT
ADRBK1 NCR2
ADRBK1 FCGR2A
ADRBK1 IGF1R
ADRBK1 EPOR
ADRBK1 AXIN1
ADRBK1 XPNPEP2
ADRBK1 UPK2
ADRBK1 PRPH
ADRBK1 KIF22
ADRBK1 TUBGCP2
ADRBK1 PDE3A
ADRBK1 FGD1
ADRBK1 COPS6
ADRBK1 FOSL1
ADRBK1 IAH1
ADRBK1 ARHGAP26
ADRBK1 TBX5
ADRBK1 GP2
ADRBK1 NEUROG3
PCDH9 PIGC
PCDH9 U2AF2
MYB FZR1
MYB LGR5
MYB U2AF2
MYB MAD1L1
MYB DPT
MYB CDR2L
MYB NCR2
MYB CYP11A1
MYB FCGR2A
MYB TNFRSF25
MYB UGT2B15
MYB EPOR
MYB SLC9A1
MYB HAUS5
MYB ITGAD
MYB RDH16
MYB UNC5B
MYB CCPG1
MYB YPEL1
MYB TLX2
MYB GRIK5
MYB RABGGTA
MYB ARHGAP26
MYB WNT11
MYB ITGA2B
MYB WBSCR22
MYB PAX8
MYB PRRC1
MYB SIM2
MYB ZNF592
MYB DUSP14
MYB ALDOC
MYB ARPC4
MYB ATP1B2
MYB MVK
MYB SULT4A1
MYB FOSL1
MYB SAMD14
MYB PAIP2B
MYB RAP1GAP
MYB BTF3
MYB PTGES
MYB ADAM15
MYB CCNF
MYB RUNX1
MYB LOC652147
MYB ADCYAP1
MYB CPNE6
MYB MAP2K4
MYB GP2
MYB GPR161
MYB GNL1
MYB ZNF157
MLL STATH
MLL HAUS5
MLL FAM153A
MLL XDH
MLL KLF1
MLL POU6F2
MLL MYST2
MLL KIAA0284
MLL APOBEC3C
MLL LOC201229
MLL PSG7
MLL PPP3CC
MLL LRRC23
MLL OGG1
MLL IL10RA
MLL CAMSAP1
MLL PRRC1
MLL CNTN1
MLL ITM2B
MLL COPS6
MLL AMIGO2
MLL CD33
MLL PAIP2B
MLL ESR1
MLL LSM4
MLL LGALS9
MLL ADAM15
MLL B4GALT3
MLL HCG9
CARD10 SCAMP5
CARD10 MR1
CARD10 HAUS5
CARD10 TNFRSF25
CARD10 MC2R
CARD10 ZBED4
CARD10 TNFSF12
CARD10 NCSTN
CARD10 SCYL3
CARD10 IGF1R
CARD10 YPEL1
CARD10 DEPDC5
CARD10 SLC9A3R2
CARD10 EPOR
CARD10 GFAP
CARD10 SLC6A9
CARD10 KCNJ4
CARD10 KIAA0284
CARD10 HTR7
CARD10 GCKR
CARD10 TUBGCP2
CARD10 RRP12
CARD10 WNT11
CARD10 UGT2B15
CARD10 WBSCR22
CARD10 MYST2
CARD10 POU4F1
CARD10 LY6G6C
CARD10 ATP1B2
CARD10 COPS6
CARD10 AGAP8
CARD10 IGHMBP2
CARD10 FOSL1
CARD10 KLF1
CARD10 PAIP2B
CARD10 LBP
CARD10 ABCB1
CARD10 SRM
CARD10 CYP11A1
CARD10 LOC91316
CARD10 IL10RA
CARD10 ADCYAP1
CARD10 ADAM15
CARD10 VCX3A
CARD10 AP2A2
HSP90AB1 TMBIM6
HSP90AB1 HDGF
HSP90AB1 ATP1B2
HSP90AB1 MEN1
HSP90AB1 WWOX
HSP90AB1 IGHMBP2
HSP90AB1 MAPKAPK2
HSP90AB1 GNL1
SEMA5A ARHGAP26
PIK3R1 STAT2
DTNA WBSCR22
DTNA TRA2A
DTNA BTF3
DTNA HAUS5
DTNA SLC6A9
DTNA YPEL1
DTNA RHBDL1
DTNA SLC9A1
DTNA GPR161
DTNA SLC4A3
TBX19 MTHFR
TBX19 NCKIPSD
TBX19 CRYBB3
TBX19 WNT10B
TBX19 DOK1
TBX19 UNC5B
TBX19 RUNX1
TBX19 LOC100134331
TBX19 ANK1
TBX19 SIX3
TBX19 C2orf55
TBX19 GPR161
TBX19 AGAP8
TBX19 FAM89B
TYR SLMO1
TYR LGR5
TYR MVK
TYR WBSCR22
TYR LOC100134331
TYR AANAT
TYR WWOX
TYR SLC9A3R2
TYR EPOR
TYR SLC6A9
TYR MTHFR
TYR SPINT3
TYR WNT11
TYR C16orf7
TYR SBNO2
TYR IGSF9B
TYR ACVR1B
TYR ZNF592
TYR ALDOC
TYR COPS6
TYR CDK6
TYR ZBED4
TYR ODF1
TYR RABGGTA
TYR MAP2K4
TYR SCAPER
TYR PTGES
TYR LBP
TYR DDX11
TYR TERF1
TYR MYST2
TYR ADAM15
TYR B4GALT3
TYR NEUROD2
TYR GHITM
TYR MAPKAPK2
TYR RAB8A
KYNU WBSCR22
KYNU PHKG2
KYNU OSGIN2
KYNU ASGR1
KYNU PRPH
KYNU ST6GALNAC4
KYNU FCGR2A
CRCP TGFB1
CRCP PDGFRA
CRCP NCR1
CRCP LGR5
CRCP CLSTN3
CRCP LGALS9
CRCP LYPLA2
CRCP MTHFR
CRCP CDR2L
CRCP DPT
CRCP SLC9A3R2
CRCP ALDOC
CRCP ARPC4
CRCP RUNX2
CRCP TUBGCP2
CRCP AMIGO2
CRCP TMPRSS6
CRCP PPP3CC
SLC18A3 DPEP1
SLC18A3 MVK
SLC18A3 EXOSC2
SLC18A3 GRM4
SLC18A3 RABGGTA
ZBED1 FZR1
ZBED1 EPOR
ZBED1 ALDOC
ZBED1 PAIP2B
ZBED1 ADAM15
ZBED1 GNL1
SIM2 CNP
SIM2 KIFC1
SIM2 LGR5
SIM2 KIFC3
SIM2 FCGR2A
SIM2 U2AF2
SIM2 PAX9
SIM2 PRPF31
SIM2 XDH
SIM2 RAB3A
SIM2 DPT
SIM2 RASGRP3
SIM2 HLA-DOB
SIM2 GRIN2A
SIM2 EPHB2
SIM2 SCYL3
SIM2 USP19
SIM2 SORBS3
SIM2 C1orf144
SIM2 TNFRSF25
SIM2 DUSP7
SIM2 UGT2B15
SIM2 LSM7
SIM2 IDS
SIM2 SULT4A1
SIM2 ADCYAP1
SIM2 GTF2F1
SIM2 CCPG1
SIM2 ATF6B
SIM2 SERPIND1
SIM2 TUBGCP2
SIM2 SLC22A24
SIM2 LAD1
SIM2 TNK1
SIM2 CCR4
SIM2 CRYBB3
SIM2 SLC9A3R2
SIM2 PAX8
SIM2 EIF2AK2
SIM2 MYOG
SIM2 PRRC1
SIM2 LY6G6C
SIM2 UBE3B
SIM2 THRA
SIM2 POU4F1
SIM2 PTGES
SIM2 ATP1B2
SIM2 SERPINC1
SIM2 NTSR2
SIM2 CDK6
SIM2 LILRA4
SIM2 ODF1
SIM2 IRF2
SIM2 SCAPER
SIM2 TFDP2
SIM2 SLMO1
SIM2 AANAT
SIM2 ALAS2
SIM2 FZR1
SIM2 RAP1GAP
SIM2 RUNX1
SIM2 ETV3
SIM2 IL10RA
SIM2 LGALS9
SIM2 FGF2
SIM2 RHBDL1
SIM2 GP2
SIM2 GPR161
SIM2 NEUROG3
SIM2 MAPKAPK2
SIM2 HCG9
SIM2 FANCA
OPRL1 SBNO2
OPRL1 SCAPER
OPRL1 EPOR
OPRL1 FSCN2
OPRL1 PVT1
OPRL1 GTSE1
OPRL1 MGAT3
OPRL1 DUSP7
OPRL1 ADAM15
OPRL1 ELAVL3
OPRL1 PTGER3
OPRL1 SPINT3
OPRL1 MYO9B
OPRL1 ODF1
TUBB2B TGFB1
TUBB2B PDGFRA
TUBB2B MR1
TUBB2B CHMP7
TUBB2B XDH
TUBB2B EXOSC2
TUBB2B DPT
TUBB2B AANAT
TUBB2B TMPRSS6
TUBB2B KLF1
TUBB2B SLC9A1
TUBB2B EIF2AK2
TUBB2B CAMSAP1
TUBB2B LYPLA2
TUBB2B THBS1
TUBB2B KRTAP26-1
TUBB2B INA
TUBB2B GRM4
TUBB2B IL1RL1
TUBB2B IGF1R
TUBB2B CRYBB3
TUBB2B IL8RB
TUBB2B SERPINC1
TUBB2B ARPC4
TUBB2B C1orf144
TUBB2B FANCA
TUBB2B COPS6
TUBB2B SLC6A2
TUBB2B MYBPC3
TUBB2B E2F4
TUBB2B RRP12
TUBB2B IAH1
TUBB2B KIFC3
TUBB2B CYP11A1
TUBB2B NRG2
TUBB2B CRTC1
TUBB2B CPNE6
TUBB2B B4GALT3
TUBB2B TBX5
TUBB2B GPR161
TUBB2B NEUROG3
TAX1BP1 TFDP2
KRT1 KIFC3
KRT1 U2AF2
KRT1 DUSP7
KRT1 WNT10B
KRT1 C2orf55
KRT1 IL8RB
KRT1 MGAT3
KRT1 LOC100134331
KRT1 APOBEC3C
KRT1 CRTC1
KRT1 ADAM15
KRT1 IGF1R
KRT1 SIT1
KRT1 SLC9A1
KRT1 FAM89B
KCNQ1 PLEKHG3
KCNQ1 HTR4
DGCR11 PTPRN
DGCR11 STAT2
DGCR11 USP19
ARMC6 MAPKAPK2
ARMC6 FGD1
E2F4 TRAFD1
E2F4 WBSCR22
E2F4 MC2R
E2F4 EMID1
E2F4 GCKR
E2F4 TMPRSS6
E2F4 CYP2A13
E2F4 ELN
E2F4 TRA2A
E2F4 DUSP7
E2F4 KCTD17
E2F4 YPEL1
E2F4 TLX2
E2F4 SLC25A17
E2F4 SLC2A1
E2F4 PPP3CC
E2F4 GRM4
E2F4 TGFBRAP1
E2F4 OGG1
E2F4 PAX8
E2F4 MVD
E2F4 PTGES
E2F4 ATP1B2
E2F4 EXOSC2
E2F4 ARID4B
E2F4 FOSL1
E2F4 SCAPER
E2F4 PTH
E2F4 RGS9
E2F4 GPA33
E2F4 SLC6A8
E2F4 RBM8A
E2F4 MYST2
E2F4 ADAM15
E2F4 GRIP2
BAT3 B4GALT3
ARSE psiTPTE22
ARSE WBSCR22
ARSE SDC3
ARSE PCGF1
ARSE HAUS5
ARSE MYST2
ARSE LBP
ARSE SLC6A9
ARSE ATP1B2
ARSE KCTD17
ARSE USP6
ARSE LOC652147
ARSE APOBEC3C
ARSE GCKR
ARSE TUBGCP4
ARSE NCR2
ARSE IQSEC1
ARSE ARID4B
ARSE LRRC23
ARSE PFKFB2
ARSE GRN
ZNF169 ADAM15
ZNF169 PAIP2B
ZNF169 ECE2
ESR1 SLMO1
ESR1 EPHB2
ESR1 HPGD
ESR1 SLC30A3
ESR1 XDH
ESR1 STATH
ESR1 PRPS1L1
ESR1 ERBB2
ESR1 EIF2AK2
ESR1 KLF1
ESR1 MR1
ESR1 POU6F2
ESR1 EPOR
ESR1 CAMSAP1
ESR1 AKAP3
ESR1 KIAA0284
ESR1 HTR7
ESR1 PRRC1
ESR1 PQBP1
ESR1 TUBGCP2
ESR1 PSG7
ESR1 OCEL1
ESR1 CHRNB2
ESR1 CHD8
ESR1 OGG1
ESR1 IL10RA
ESR1 STK17A
ESR1 POU4F1
ESR1 LY6G6C
ESR1 UBE3B
ESR1 CNTN1
ESR1 ITM2B
ESR1 CROCC
ESR1 COPS6
ESR1 CDK6
ESR1 MYBPC3
ESR1 PPP3CC
ESR1 CD33
ESR1 SNUPN
ESR1 WNT11
ESR1 MYST2
ESR1 B4GALT3
ESR1 SLC1A4
ESR1 GP2
ESR1 HCG9
FLJ10038 CHD8
GRB2 SEC16A
GRB2 TRA2A
DTX4 ADCYAP1
DTX4 WBSCR22
WHAMML2 LDB3
NTRK3 TGFB1
NTRK3 SLMO1
NTRK3 LGR5
NTRK3 MR1
NTRK3 HAUS5
NTRK3 TPPP
NTRK3 ELAVL2
NTRK3 DPT
NTRK3 HMX1
NTRK3 TMPRSS6
NTRK3 DEPDC5
NTRK3 SLC9A3R2
NTRK3 PPP3CC
NTRK3 SEMA4D
NTRK3 PAX8
NTRK3 ATP1B2
NTRK3 COPS6
NTRK3 CDK6
NTRK3 MYBPC3
NTRK3 COL19A1
NTRK3 GRN
NTRK3 PAIP2B
NTRK3 SNUPN
NTRK3 LBP
NTRK3 LOC652147
NTRK3 ADAM15
CPNE6 MR1
CPNE6 MVK
CPNE6 MC2R
CPNE6 ZC3H7B
CPNE6 DUSP7
CPNE6 PTPN21
CPNE6 MYBPC3
CPNE6 PHKG2
CPNE6 YPEL1
CPNE6 HTR7
CPNE6 TLX2
CPNE6 RELA
CPNE6 NDST2
CPNE6 SLC16A5
CPNE6 DNAJC4
CPNE6 PMS2L1
CPNE6 PTGES
CPNE6 ATG2A
CPNE6 MYO9B
CPNE6 HTR2A
CPNE6 H6PD
CPNE6 REL
CPNE6 CNP
CPNE6 LGR5
CPNE6 MYEF2
CPNE6 SLC30A3
CPNE6 RUNX2
CPNE6 CROCC
CPNE6 NCDN
CPNE6 TNFRSF25
CPNE6 SLC9A1
CPNE6 CYP27A1
CPNE6 KCNJ4
CPNE6 TRIM3
CPNE6 PSG7
CPNE6 ADAM15
CPNE6 OR2B6
CPNE6 C16orf7
CPNE6 SLC9A3R2
CPNE6 RREB1
CPNE6 PAX8
CPNE6 LY6G6C
CPNE6 ARPC4
CPNE6 CDK6
CPNE6 ITGAM
CPNE6 RABGGTA
CPNE6 LTK
CPNE6 PTH
CPNE6 TFDP2
CPNE6 LBP
CPNE6 SRM
CPNE6 RUNX1
CPNE6 FZR1
CPNE6 KIFC3
CPNE6 MEGF6
CPNE6 PFKFB2
CPNE6 MGAT3
CPNE6 MFNG
CPNE6 GRIN2A
CPNE6 HMX1
CPNE6 ARHGAP6
CPNE6 WWOX
CPNE6 DEPDC5
CPNE6 UGT2B15
CPNE6 SULT4A1
CPNE6 AGFG2
CPNE6 SLC6A9
CPNE6 PARP2
CPNE6 PRPS1L1
CPNE6 PPP3CC
CPNE6 GRM4
CPNE6 CCR4
CPNE6 WBSCR22
CPNE6 FKBP15
CPNE6 PRRC1
CPNE6 THRA
CPNE6 ZNF592
CPNE6 ATP6V1B1
CPNE6 ALDOC
CPNE6 ATP1B2
CPNE6 NSFL1C
CPNE6 EXOSC2
CPNE6 AGAP8
CPNE6 COL19A1
CPNE6 OCEL1
CPNE6 SAMD14
CPNE6 SNUPN
CPNE6 PDPN
CPNE6 ALAS2
CPNE6 RBM8A
CPNE6 TFF3
CPNE6 IL10RA
CPNE6 ADCYAP1
CPNE6 KRT85
CPNE6 RHBDL1
CPNE6 GCKR
CPNE6 GPR161
CPNE6 PTAFR
CPNE6 KIFC1
CPNE6 EPHB2
CPNE6 HPGD
CPNE6 U2AF2
CPNE6 PRPF31
CPNE6 AANAT
CPNE6 CD40
CPNE6 FCGR2A
CPNE6 TMPRSS6
CPNE6 KLF1
CPNE6 PGAP2
CPNE6 EPOR
CPNE6 AXIN1
CPNE6 KIAA0284
CPNE6 SLC5A2
CPNE6 ST6GALNAC4
CPNE6 TUBGCP2
CPNE6 KRTAP26-1
CPNE6 IL8
CPNE6 AMIGO2
CPNE6 IGHMBP2
CPNE6 POU4F1
CPNE6 COPS6
CPNE6 ODF1
CPNE6 PAIP2B
CPNE6 IAH1
CPNE6 GNB3
CPNE6 TBX5
CPNE6 GP2
CPNE6 AP2A2
CPNE6 NEUROG3
AGPS RAP1GAP
ECE2 NEUROG3
ECE2 SEC16A
ECE2 PAIP2B
ECE2 SLC9A1
ECE2 MYST2
ECE2 ALAS2
ECE2 INPP4A
ECE2 UTP3
ECE2 APOBEC3C
ECE2 ADAM15
ECE2 RELA
ECE2 COPS6
ECE2 PAX8
ECE2 AQP5
ECE2 LOC145678
ECE2 ZKSCAN3
ECE2 WBSCR22
ECE2 psiTPTE22
SLC16A3 RBP3
SLC16A3 COX6A2
SLC16A3 RFC1
NOC2L HAUS5
NOC2L GPR35
NOC2L SLC30A3
NOC2L PFKFB2
NOC2L CAPNS1
NOC2L FCGR2A
NOC2L IL18RAP
NOC2L SULT4A1
NOC2L VEGFC
NOC2L RAD54L2
NOC2L GTF2F1
NOC2L KIAA0284
NOC2L RAB3A
NOC2L TUBGCP2
NOC2L POU4F1
NOC2L THRA
NOC2L COPS6
NOC2L EWSR1
NOC2L ARHGAP26
NOC2L GP2
PFKFB2 TPPP
PFKFB2 MC2R
PFKFB2 ADH1C
PFKFB2 PHKG2
PFKFB2 RAD54L2
PFKFB2 YPEL1
PFKFB2 TLX2
PFKFB2 RELA
PFKFB2 IL10RA
PFKFB2 IQSEC1
PFKFB2 H6PD
PFKFB2 LOC652147
PFKFB2 PML
PFKFB2 SERPINB7
PFKFB2 SDC3
PFKFB2 LGR5
PFKFB2 MYEF2
PFKFB2 GCKR
PFKFB2 CHRNB2
PFKFB2 TNFRSF25
PFKFB2 ZKSCAN3
PFKFB2 SBNO2
PFKFB2 GRINA
PFKFB2 SLC9A1
PFKFB2 NFKB2
PFKFB2 TRIM3
PFKFB2 PTGER3
PFKFB2 ADAM15
PFKFB2 WNT11
PFKFB2 MAGEA5
PFKFB2 MYOG
PFKFB2 LY6G6C
PFKFB2 FEZ1
PFKFB2 C1orf144
PFKFB2 CDK6
PFKFB2 FGD1
PFKFB2 ITGAM
PFKFB2 FAM189B
PFKFB2 ABCB1
PFKFB2 ASGR1
PFKFB2 DHRS1
PFKFB2 CRTC1
PFKFB2 SIT1
PFKFB2 LILRA4
PFKFB2 KIFC3
PFKFB2 LBP
PFKFB2 MGAT3
PFKFB2 LOC100134331
PFKFB2 GRIN2A
PFKFB2 ZNF783
PFKFB2 DEPDC5
PFKFB2 UGT2B15
PFKFB2 LSM7
PFKFB2 SLC6A9
PFKFB2 TUBGCP4
PFKFB2 TICAM1
PFKFB2 GRM4
PFKFB2 WBSCR22
PFKFB2 POU4F1
PFKFB2 IL8RB
PFKFB2 THRA
PFKFB2 ZNF592
PFKFB2 ATP1B2
PFKFB2 CROCC
PFKFB2 SEPT6
PFKFB2 NCR3
PFKFB2 COL19A1
PFKFB2 GRN
PFKFB2 RAP1GAP
PFKFB2 ALAS2
PFKFB2 RBM8A
PFKFB2 DUSP7
PFKFB2 KRT85
PFKFB2 B4GALT3
PFKFB2 DCBLD2
PFKFB2 GPR161
PFKFB2 HCG9
PFKFB2 BTRC
PFKFB2 HMX1
PFKFB2 CHMP7
PFKFB2 NCR2
PFKFB2 FCGR2A
PFKFB2 IGF1R
PFKFB2 KLF1
PFKFB2 EPOR
PFKFB2 KIAA0284
PFKFB2 CRYBB3
PFKFB2 TUBGCP2
PFKFB2 SV2A
PFKFB2 MCM2
PFKFB2 OSGIN2
PFKFB2 ADCYAP1
PFKFB2 COPS6
PFKFB2 SORBS3
PFKFB2 PAIP2B
PFKFB2 IAH1
PFKFB2 PRRC1
PFKFB2 GP2
PFKFB2 AP2A2
PFKFB2 PAFAH1B1
PFKFB2 NEUROG3
NAAA GLT25D2
USP11 HAUS5
USP11 WNT10B
USP11 XDH
USP11 KIAA0323
USP11 MGAT3
USP11 GRIN2A
USP11 PAXIP1
USP11 CD34
USP11 IGF1R
USP11 VAMP5
USP11 U2AF2
USP11 TRIM3
USP11 APOBEC3C
USP11 CYP2A13
USP11 TLX2
USP11 RELA
USP11 TM4SF5
USP11 AKT3
USP11 SOX12
USP11 IGSF9B
USP11 HSF4
USP11 SERPINC1
USP11 ALDOC
USP11 ATP1B2
USP11 COPS6
USP11 RAB40B
USP11 SLC15A2
USP11 PAIP2B
USP11 BTF3
USP11 ABCB1
USP11 DOK1
USP11 PTPRD
USP11 LOC652147
USP11 KRT2
USP11 ADAM15
USP11 RHBDL1
USP11 SIT1
USP11 GNL1
USP11 PAFAH1B1
MFNG C19orf50
MFNG LGR5
MFNG GPR35
MFNG PRPF31
MFNG LOC100134331
MFNG MC2R
MFNG PGAP2
MFNG SULT4A1
MFNG RAD54L2
MFNG KIAA0284
MFNG TUBGCP2
MFNG PSG7
MFNG AMIGO2
MFNG IGHMBP2
MFNG SLC4A3
MFNG WBSCR22
MFNG POU4F1
MFNG IGSF9B
MFNG SPN
MFNG AHDC1
MFNG NSFL1C
MFNG COPS6
MFNG ODF1
MFNG SCAPER
MFNG GPA33
MFNG BTF3
MFNG RBM8A
MFNG GP2
USP6 BCL3
USP6 ZNF592
USP6 MAG
USP6 EMID1
USP6 TMPRSS6
USP6 MAPKAPK2
TENC1 SULT4A1
TENC1 EML3
TENC1 SLC30A3
TENC1 LOC100134331
TENC1 COPS6
WWOX FZR1
WWOX MTHFR
WWOX MYEF2
WWOX GAD2
WWOX WNT10B
WWOX AKT3
WWOX KIFC1
WWOX RASGRP3
WWOX AANAT
WWOX TGFBR2
WWOX PGAP2
WWOX UGT2B15
WWOX EPOR
WWOX SULT4A1
WWOX AGFG2
WWOX ZNF783
WWOX LMTK2
WWOX YPEL1
WWOX SPINT3
WWOX OCEL1
WWOX SMARCD3
WWOX C16orf7
WWOX CCR4
WWOX SOX12
WWOX IL10RA
WWOX CAMSAP1
WWOX LY6G6C
WWOX HSF4
WWOX EXOSC2
WWOX AIF1
WWOX ATP2B2
WWOX RAB40B
WWOX ODF1
WWOX RABGGTA
WWOX DDX11
WWOX ASGR1
WWOX MLH1
WWOX SLC1A4
WWOX GHITM
WWOX WDR62
WWOX MAPKAPK2
WWOX MAP2K4
ARID4B FZR1
ARID4B MR1
ARID4B MVK
ARID4B RAB11FIP5
ARID4B LOC100134331
ARID4B GCKR
ARID4B MC2R
ARID4B TMPRSS6
ARID4B KHK
ARID4B SBNO2
ARID4B AGAP8
ARID4B DAPK2
ARID4B MTHFR
ARID4B YPEL1
ARID4B PRPH
ARID4B TRIM58
ARID4B SLC4A3
ARID4B WBSCR22
ARID4B SEMA4D
ARID4B POU4F1
ARID4B TAZ
ARID4B UBE3B
ARID4B PRB1
ARID4B ZNF157
ARID4B FDXR
ARID4B RGS9
ARID4B LBP
ARID4B CDR2L
ARID4B FAM189B
ARID4B INA
ARID4B GNL1
ARID4B NEUROG3
PIGC DNAJC4
PITPNM1 AKT3
PITPNM1 GRIN2A
PITPNM1 TNFRSF25
PITPNM1 IGF1R
PITPNM1 ADH1C
PITPNM1 RAB31
PITPNM1 TUBGCP4
PITPNM1 TICAM1
PITPNM1 WBSCR22
PITPNM1 FEZ1
PITPNM1 PTAFR
PITPNM1 COPS6
PITPNM1 ATP2B2
PITPNM1 BCL3
PITPNM1 PRKCB
PITPNM1 FAM189B
PITPNM1 GPR161
PITPNM1 PAFAH1B1
PITPNM1 PML
SERBP1 CYP27A1
SLC9A3R2 C19orf50
SLC9A3R2 MVK
SLC9A3R2 H6PD
SLC9A3R2 RAD54L2
SLC9A3R2 HTR7
SLC9A3R2 TLX2
SLC9A3R2 RAB3A
SLC9A3R2 SPC25
SLC9A3R2 PTGES
SLC9A3R2 FANCA
SLC9A3R2 ABL1
SLC9A3R2 SCAPER
SLC9A3R2 LPAR2
SLC9A3R2 GPA33
SLC9A3R2 SNUPN
SLC9A3R2 LSM4
SLC9A3R2 WNT11
SLC9A3R2 REL
SLC9A3R2 INPP4A
SLC9A3R2 PLCD1
SLC9A3R2 SLMO1
SLC9A3R2 LGR5
SLC9A3R2 TNFRSF25
SLC9A3R2 AQP5
SLC9A3R2 LOC652147
SLC9A3R2 SBNO2
SLC9A3R2 KCNJ4
SLC9A3R2 PSG7
SLC9A3R2 C16orf7
SLC9A3R2 MYOG
SLC9A3R2 IGSF9B
SLC9A3R2 ARPC4
SLC9A3R2 FUT7
SLC9A3R2 RABGGTA
SLC9A3R2 PTH
SLC9A3R2 TFDP2
SLC9A3R2 LBP
SLC9A3R2 DOK1
SLC9A3R2 RUNX1
SLC9A3R2 JAG1
SLC9A3R2 MAPKAPK2
SLC9A3R2 RAB8A
SLC9A3R2 FZR1
SLC9A3R2 EMID1
SLC9A3R2 SCYL3
SLC9A3R2 HAUS5
SLC9A3R2 SLC6A9
SLC9A3R2 MTHFR
SLC9A3R2 PARP2
SLC9A3R2 TUBGCP4
SLC9A3R2 SLC22A24
SLC9A3R2 PPP3CC
SLC9A3R2 WBSCR22
SLC9A3R2 POU4F1
SLC9A3R2 ALDOC
SLC9A3R2 ATP1B2
SLC9A3R2 EXOSC2
SLC9A3R2 AGAP8
SLC9A3R2 TOP3B
SLC9A3R2 BTF3
SLC9A3R2 ADCYAP1
SLC9A3R2 ADAM15
SLC9A3R2 B4GALT3
SLC9A3R2 GPR161
SLC9A3R2 HMX1
SLC9A3R2 U2AF2
SLC9A3R2 KIAA0323
SLC9A3R2 SKI
SLC9A3R2 CD40
SLC9A3R2 KLF1
SLC9A3R2 TMPRSS6
SLC9A3R2 PGAP2
SLC9A3R2 TPMT
SLC9A3R2 EPOR
SLC9A3R2 KIAA0284
SLC9A3R2 APOBEC3C
SLC9A3R2 TUBGCP2
SLC9A3R2 KRTAP26-1
SLC9A3R2 IL8
SLC9A3R2 AMIGO2
SLC9A3R2 IGHMBP2
SLC9A3R2 OR2B6
SLC9A3R2 SORBS3
SLC9A3R2 ODF1
SLC9A3R2 PAIP2B
SLC9A3R2 GP2
SLC9A3R2 GNL1
MAEA LGR5
MAEA PVT1
MAEA NDST1
MAEA ST3GAL1
MAEA LOC100134331
MAEA NCDN
MAEA AQP5
MAEA UGT2B15
MAEA EPOR
MAEA TGOLN2
MAEA TGFBRAP1
MAEA SOX12
MAEA ALDOC
MAEA ATP1B2
MAEA SAP18
MAEA ODF1
MAEA SCAPER
MAEA MYST2
MAEA ADAM15
MAEA B4GALT3
MAEA RPS6KB2
GNAS PHKG2
GNAS LMTK2
GNAS GNL1
GNAS MAP2K4
FLOT1 EDIL3
FLOT1 VCX3A
FLOT1 CD40
FLOT1 PAMR1
LMTK2 FGF2
LMTK2 ABCA1
LMTK2 MAP2K4
PRPS1L1 RABGGTA
PRPS1L1 WBSCR22
PRPS1L1 MR1
PRPS1L1 MTHFR
PRPS1L1 MAP2K4
PRPS1L1 ADCYAP1
PRPS1L1 TUBGCP2
PRPS1L1 TGFBRAP1
PRPS1L1 RAB8A
RASSF1 DDX11
RNF5 AXIN1
RNF5 FAM189B
RNF5 REG1A
RNF5 CRTC1
RNF5 TRIM58
RNF5 PLCD1
RNF5 TGFBRAP1
RNF5 PML
TUBGCP4 CNP
TUBGCP4 SDC3
TUBGCP4 PVT1
TUBGCP4 CAPNS1
TUBGCP4 LOC100134331
TUBGCP4 TERF2
TUBGCP4 PAXIP1
TUBGCP4 SLC9A1
TUBGCP4 HAUS5
TUBGCP4 KCTD17
TUBGCP4 APOBEC3C
TUBGCP4 TUBGCP2
TUBGCP4 WBSCR22
TUBGCP4 IL10RA
TUBGCP4 IL8RB
TUBGCP4 ELAVL3
TUBGCP4 SAP18
TUBGCP4 ODF1
TUBGCP4 PAIP2B
TUBGCP4 ADAM15
TUBGCP4 B4GALT3
TUBGCP4 SLC6A9
SLC2A1 TGFB1
SLC2A1 SDC3
SLC2A1 U2AF2
SLC2A1 WNT10B
SLC2A1 LOC100134331
SLC2A1 PAXIP1
SLC2A1 NRG2
SLC2A1 TGOLN2
SLC2A1 GRIK5
SLC2A1 OCEL1
SLC2A1 IGHMBP2
SLC2A1 RBBP8
SLC2A1 WBSCR22
SLC2A1 IGSF9B
SLC2A1 POU4F1
SLC2A1 LY6G6C
SLC2A1 UBE3B
SLC2A1 THRA
SLC2A1 ZNF592
SLC2A1 ATP1B2
SLC2A1 FDXR
SLC2A1 FAM89B
SLC2A1 SCAPER
SLC2A1 PAIP2B
SLC2A1 MYST2
SLC2A1 DHRS1
SLC2A1 TRIM58
SLC2A1 GHITM
SLC2A1 WDR62
SLC2A1 GNL1
SLC2A1 MAP2K4
REEP2 JAG1
REEP2 CRTC1
REEP2 CRX
WNT10B TGFB1
WNT10B LGR5
WNT10B PVT1
WNT10B AGAP8
WNT10B TRIM15
WNT10B LOC100134331
WNT10B OCEL1
WNT10B SEMA4D
WNT10B GCKR
WNT10B MC2R
WNT10B EPOR
WNT10B DAPK2
WNT10B U2AF2
WNT10B C2orf55
WNT10B MTHFR
WNT10B NRG2
WNT10B TGOLN2
WNT10B APOBEC3C
WNT10B GRIK5
WNT10B PTGER3
WNT10B FAM89B
WNT10B IGHMBP2
WNT10B TGFBRAP1
WNT10B WBSCR22
WNT10B IGSF9B
WNT10B IL10RA
WNT10B POU4F1
WNT10B TAZ
WNT10B LY6G6C
WNT10B UBE3B
WNT10B SIX3
WNT10B ZNF592
WNT10B ATP1B2
WNT10B PAXIP1
WNT10B MGAT3
WNT10B HAUS5
WNT10B FDXR
WNT10B AGPAT1
WNT10B SCAPER
WNT10B PTH
WNT10B PAIP2B
WNT10B LBP
WNT10B LSM4
WNT10B FAM189B
WNT10B DHRS1
WNT10B TRIM58
WNT10B THRA
WNT10B GHITM
WNT10B GPR161
WNT10B WDR62
WNT10B MAPKAPK2
WNT10B GNL1
WNT10B MAP2K4
GRIK5 TGFB1
GRIK5 T
GRIK5 HPGD
GRIK5 HAUS5
GRIK5 CHMP7
GRIK5 UTP3
GRIK5 LOC100134331
GRIK5 NCR2
GRIK5 IGSF9B
GRIK5 PAXIP1
GRIK5 IGF1R
GRIK5 C1orf144
GRIK5 TMPRSS6
GRIK5 TGOLN2
GRIK5 GNL1
GRIK5 GRINA
GRIK5 LSM7
GRIK5 MYBPC3
GRIK5 SULT4A1
GRIK5 TREX1
GRIK5 PRPH
GRIK5 XPNPEP2
GRIK5 C2orf55
GRIK5 MAD1L1
GRIK5 DHRS1
GRIK5 KIAA0284
GRIK5 APOBEC3C
GRIK5 KIF22
GRIK5 CRTC1
GRIK5 SLC30A3
GRIK5 KLF11
GRIK5 OCEL1
GRIK5 IGHMBP2
GRIK5 MFAP2
GRIK5 CYP27A1
GRIK5 UGT2B15
GRIK5 CRYBB3
GRIK5 WBSCR22
GRIK5 MAGEA9
GRIK5 UBE3B
GRIK5 FGF2
GRIK5 SCAPER
GRIK5 POU4F1
GRIK5 LY6G6C
GRIK5 MLLT4
GRIK5 MVD
GRIK5 ZNF592
GRIK5 RAD54L2
GRIK5 ATP1B2
GRIK5 THRA
GRIK5 FDXR
GRIK5 C19orf29
GRIK5 GRN
GRIK5 SAMD14
GRIK5 PAIP2B
GRIK5 ACAN
GRIK5 LSM4
GRIK5 RUNX1
GRIK5 LOC652147
GRIK5 NRG2
GRIK5 TRIM58
GRIK5 RHBDL1
GRIK5 GPR161
GRIK5 WDR62
GRIK5 MAP2K4
OCEL1 TGFB1
OCEL1 LGR5
OCEL1 MR1
OCEL1 PAXIP1
OCEL1 HAUS5
OCEL1 AGAP8
OCEL1 MC2R
OCEL1 DPT
OCEL1 LOC100134331
OCEL1 RASGRP3
OCEL1 FGF2
OCEL1 SEMA4D
OCEL1 CDK6
OCEL1 TMPRSS6
OCEL1 KIAA0284
OCEL1 UGT2B15
OCEL1 MYBPC3
OCEL1 SULT4A1
OCEL1 ALPPL2
OCEL1 PRPH
OCEL1 E2F1
OCEL1 MTHFR
OCEL1 NRG2
OCEL1 TGOLN2
OCEL1 APOBEC3C
OCEL1 ARHGAP26
OCEL1 AMIGO2
OCEL1 IGHMBP2
OCEL1 WBSCR22
OCEL1 P2RX6
OCEL1 IGSF9B
OCEL1 PAX8
OCEL1 SAMD14
OCEL1 PRRC1
OCEL1 TAZ
OCEL1 LY6G6C
OCEL1 UBE3B
OCEL1 TRIM58
OCEL1 THRA
OCEL1 ZNF592
OCEL1 POU4F1
OCEL1 SPN
OCEL1 ATP1B2
OCEL1 IDS
OCEL1 FDXR
OCEL1 ODF1
OCEL1 RABGGTA
OCEL1 SCAPER
OCEL1 PAIP2B
OCEL1 RGS9
OCEL1 DAPK2
OCEL1 FAM189B
OCEL1 DDX11
OCEL1 LSM4
OCEL1 LBP
OCEL1 DHRS1
OCEL1 MAP2K4
OCEL1 SLC1A4
OCEL1 GP2
OCEL1 GPR161
OCEL1 WDR62
OCEL1 MAPKAPK2
OCEL1 GNL1
OCEL1 RAB8A
OCEL1 FANCA
LRRC23 KCTD17
LRRC23 H6PD
LRRC23 NCDN
LRRC23 TNFRSF25
LRRC23 AQP5
LRRC23 ADCYAP1
LRRC23 SLC6A9
LRRC23 PCGF1
LRRC23 CEACAM3
LRRC23 MAX
LRRC23 APOBEC3C
LRRC23 LOC201229
LRRC23 AMIGO2
LRRC23 IKBKG
LRRC23 C16orf7
LRRC23 WBSCR22
LRRC23 POU4F1
LRRC23 CCHCR1
LRRC23 CNTN1
LRRC23 TMPRSS6
LRRC23 PTGES
LRRC23 ATP1B2
LRRC23 COPS6
LRRC23 SORBS3
LRRC23 PPP3CC
LRRC23 PTH
LRRC23 PAIP2B
LRRC23 ALDOC
LRRC23 ALAS2
LRRC23 LSM4
LRRC23 LGALS9
LRRC23 JAG1
LRRC23 ADAM15
LRRC23 RHBDL1
P2RX6 SAMD14
P2RX6 POU2F2
P2RX6 PAX8
P2RX6 AXIN1
P2RX6 MAD1L1
P2RX6 POU4F1
P2RX6 PRPF31
P2RX6 MVD
P2RX6 RBM8A
P2RX6 LOC652147
P2RX6 NFKB2
P2RX6 CORO1A
P2RX6 CDK6
IGF2 DDX11
IGF2 MYEF2
IGF2 U2AF2
IGF2 MEGF6
IGF2 KCNJ4
IGF2 CDK2
IGF2 CCPG1
IGF2 ESR2
IGF2 ADCYAP1
IGF2 NRG2
IGF2 INA
IGF2 TUBGCP2
IGF2 FCGR2A
IGF2 TRIM58
IGF2 RRP12
IGF2 WNT11
CHD8 EPHB2
CHD8 STIP1
CHD8 LGR5
CHD8 KLF1
CHD8 KIAA0284
CHD8 SLC6A9
CHD8 FCER2
CHD8 YPEL1
CHD8 RAB3A
CHD8 ACR
CHD8 SLC4A3
CHD8 TUBGCP2
CHD8 POU4F1
CHD8 LY6G6C
CHD8 PTGES
CHD8 CYP11A1
CHD8 MLH1
CHD8 ZP2
CHD8 GP2
CHD8 AP2A2
TRIM28 FAM38A
REG1A TGFBRAP1
REG1A PLCD1
CNTN1 SLMO1
CNTN1 XDH
CNTN1 STATH
CNTN1 NCDN
CNTN1 MC2R
CNTN1 KLF1
CNTN1 KIAA0284
CNTN1 DEPDC5
CNTN1 POU6F2
CNTN1 PRRC1
CNTN1 PSG7
CNTN1 PPP3CC
CNTN1 OGG1
CNTN1 NFATC3
CNTN1 CAMSAP1
CNTN1 POU4F1
CNTN1 ITM2B
CNTN1 AATK
CNTN1 SAP18
CNTN1 COPS6
CNTN1 ODF1
CNTN1 PTPRN
CNTN1 CD33
CNTN1 LPAR2
CNTN1 IAH1
CNTN1 MYST2
CNTN1 KRT85
CNTN1 B4GALT3
CNTN1 DCBLD2
CNTN1 PLCD1
CNTN1 HCG9
ZNF592 IL13
ZNF592 AGAP8
ZNF592 MC2R
ZNF592 FDXR
ZNF592 PRPH
ZNF592 NFRKB
ZNF592 MAGEA9
ZNF592 RAP1GAP
ZNF592 SCAPER
ZNF592 MFAP3
ZNF592 SERPINB7
ZNF592 LGR5
ZNF592 MAD1L1
ZNF592 DPT
ZNF592 MAG
ZNF592 PAXIP1
ZNF592 AQP5
ZNF592 TGOLN2
ZNF592 PTGER3
ZNF592 SEMA4D
ZNF592 PAX8
ZNF592 LY6G6C
ZNF592 IGSF9B
ZNF592 DAPK2
ZNF592 LBP
ZNF592 ASGR1
ZNF592 NRG2
ZNF592 CRTC1
ZNF592 MAP2K4
ZNF592 LOC100134331
ZNF592 ABCB6
ZNF592 UGT2B15
ZNF592 LSM7
ZNF592 SULT4A1
ZNF592 MTHFR
ZNF592 SLC22A24
ZNF592 WBSCR22
ZNF592 STK17A
ZNF592 PRRC1
ZNF592 IL8RB
ZNF592 THRA
ZNF592 ALDOC
ZNF592 ATP1B2
ZNF592 MYBPC3
ZNF592 RGS9
ZNF592 TFF3
ZNF592 FAM189B
ZNF592 B4GALT3
ZNF592 TGFB1
ZNF592 HPGD
ZNF592 FCGR2A
ZNF592 TMPRSS6
ZNF592 DHRS1
ZNF592 APOBEC3C
ZNF592 TUBGCP2
ZNF592 IGHMBP2
ZNF592 SOX12
ZNF592 UBE3B
ZNF592 TAZ
ZNF592 POU4F1
ZNF592 RAB40B
ZNF592 PAIP2B
ZNF592 EWSR1
ZNF592 TRIM58
ZNF592 WDR62
ZNF592 GNL1
ZNF592 CNTN6
NF1 IL8
XRCC2 RASGRP3
XRCC2 UGT2B15
XRCC2 AIF1
XRCC2 MLH1
MYBPC3 TGFB1
MYBPC3 LGR5
MYBPC3 MR1
MYBPC3 HAUS5
MYBPC3 DPT
MYBPC3 NRG2
MYBPC3 LOC100134331
MYBPC3 H6PD
MYBPC3 PAXIP1
MYBPC3 TNFRSF25
MYBPC3 KIFC3
MYBPC3 KIAA0284
MYBPC3 UGT2B15
MYBPC3 IGSF9B
MYBPC3 LYPLA2
MYBPC3 RAD54L2
MYBPC3 KCTD17
MYBPC3 TGOLN2
MYBPC3 APOBEC3C
MYBPC3 TUBGCP2
MYBPC3 KRTAP26-1
MYBPC3 TRIM58
MYBPC3 IGHMBP2
MYBPC3 MCM2
MYBPC3 WBSCR22
MYBPC3 FURIN
MYBPC3 UBE3B
MYBPC3 PAX8
MYBPC3 POU4F1
MYBPC3 DHRS1
MYBPC3 LY6G6C
MYBPC3 IL8RB
MYBPC3 THRA
MYBPC3 TMPRSS6
MYBPC3 PAIP2B
MYBPC3 EIF2AK2
MYBPC3 MVK
MYBPC3 COPS6
MYBPC3 FDXR
MYBPC3 GRN
MYBPC3 SCAPER
MYBPC3 GRM4
MYBPC3 ZNF157
MYBPC3 ATP1B2
MYBPC3 LSM4
MYBPC3 RBM8A
MYBPC3 GNL1
MYBPC3 JAG1
MYBPC3 CRTC1
MYBPC3 C1orf144
MYBPC3 SLC20A2
MYBPC3 GP2
MYBPC3 WDR62
MYBPC3 MAP2K4
COL19A1 FZR1
COL19A1 HAUS5
COL19A1 TNFRSF25
COL19A1 EPOR
COL19A1 KIAA0284
COL19A1 TLX2
COL19A1 TUBGCP2
COL19A1 SPINT3
COL19A1 ADAM15
COL19A1 TGFBRAP1
COL19A1 SLC4A3
COL19A1 WBSCR22
COL19A1 PAX8
COL19A1 GTSE1
COL19A1 MVD
COL19A1 ATP1B2
COL19A1 COPS6
COL19A1 RABGGTA
COL19A1 SAMD14
COL19A1 LBP
COL19A1 LOC652147
COL19A1 ADCYAP1
COL19A1 RAB8A
COL19A1 GP2
COL19A1 GPR161
COL19A1 MAP2K4
HIST1H3E TUBGCP2
HIST1H3E B4GALT3
HIST1H3E RAB8A
HIST1H3E KIAA0284
SAMD14 MVK
SAMD14 AKT3
SAMD14 TPPP
SAMD14 HOXC11
SAMD14 FGF2
SAMD14 LRCH4
SAMD14 MC2R
SAMD14 ADH1C
SAMD14 CDC2L5
SAMD14 RAD54L2
SAMD14 YPEL1
SAMD14 HTR7
SAMD14 IL10RA
SAMD14 SERPINC1
SAMD14 PTGES
SAMD14 AHDC1
SAMD14 SCAPER
SAMD14 LOC652147
SAMD14 IGF1R
SAMD14 KHK
SAMD14 SLC9A1
SAMD14 CYP27A1
SAMD14 PSG7
SAMD14 OGG1
SAMD14 SEMA4D
SAMD14 PAX8
SAMD14 CSNK1G2
SAMD14 IGSF9B
SAMD14 ARPC4
SAMD14 C1orf144
SAMD14 GPR161
SAMD14 LTK
SAMD14 LBP
SAMD14 CDR2L
SAMD14 RUNX1
SAMD14 KIFC3
SAMD14 MEGF6
SAMD14 XDH
SAMD14 COPS6
SAMD14 GRIN2A
SAMD14 UGT2B15
SAMD14 DAPK2
SAMD14 MTHFR
SAMD14 TM4SF5
SAMD14 PPP3CC
SAMD14 SLC4A3
SAMD14 WBSCR22
SAMD14 CRYBB3
SAMD14 ATP1B2
SAMD14 AGAP8
SAMD14 GRN
SAMD14 TOP3B
SAMD14 BTF3
SAMD14 RBM8A
SAMD14 PTPRD
SAMD14 FAM189B
SAMD14 ADAM15
SAMD14 C19orf29
SAMD14 TGFB1
SAMD14 HPGD
SAMD14 HAUS5
SAMD14 CHMP7
SAMD14 PRPF31
SAMD14 NCR2
SAMD14 FCGR2A
SAMD14 TNFRSF25
SAMD14 EPOR
SAMD14 UNC5B
SAMD14 KIAA0284
SAMD14 SMARCD3
SAMD14 ZMYM3
SAMD14 TAZ
SAMD14 MVD
SAMD14 ELAVL3
SAMD14 FGD1
SAMD14 NTSR2
SAMD14 PAIP2B
SAMD14 GUCA2A
SAMD14 ARHGAP26
SAMD14 GP2
SAMD14 NEUROG3
TOP3B C19orf50
TOP3B ENTPD2
TOP3B HAUS5
TOP3B LRCH4
TOP3B MVK
TOP3B MLH1
TOP3B RAD54L2
TOP3B GALK1
TOP3B APOBEC3C
TOP3B OGG1
TOP3B NFRKB
TOP3B PRB1
TOP3B MYO9B
TOP3B TWF2
TOP3B LOC644165
TOP3B LSM4
TOP3B LGALS9
TOP3B HTR6
TOP3B ADAM15
TOP3B GPR161
TOP3B AKAP3
RGS9 TGFB1
RGS9 KIFC1
RGS9 PAIP2B
RGS9 MYEF2
RGS9 CRYBA4
RGS9 OGG1
RGS9 KIAA0323
RGS9 FZR1
RGS9 LOC100134331
RGS9 AANAT
RGS9 IGHMBP2
RGS9 PAXIP1
RGS9 MC2R
RGS9 TMPRSS6
RGS9 TROAP
RGS9 SULT4A1
RGS9 MVK
RGS9 KLF11
RGS9 DUSP7
RGS9 NRG2
RGS9 TGOLN2
RGS9 PRPH
RGS9 KIF22
RGS9 CHIT1
RGS9 SLC22A24
RGS9 SPINT3
RGS9 INA
RGS9 COL6A2
RGS9 LPAR2
RGS9 UTP3
RGS9 CCR4
RGS9 WBSCR22
RGS9 IGSF9B
RGS9 FGF2
RGS9 TM4SF5
RGS9 POU4F1
RGS9 LY6G6C
RGS9 UBE3B
RGS9 THRA
RGS9 AHDC1
RGS9 ANKRD46
RGS9 COPS6
RGS9 AIF1
RGS9 ATP2B2
RGS9 FDXR
RGS9 RABGGTA
RGS9 YPEL1
RGS9 IRF2
RGS9 BCL3
RGS9 PCGF1
RGS9 ZNF157
RGS9 BTF3
RGS9 ATP1B2
RGS9 DDX11
RGS9 KLHL18
RGS9 GNL1
RGS9 IL10RA
RGS9 MLH1
RGS9 DHRS1
RGS9 TRIM58
RGS9 SLC1A4
RGS9 GCKR
RGS9 WDR62
RGS9 FAM189A2
RGS9 MAP2K4
VASH1 FZR1
VASH1 IGSF9B
VASH1 HPGD
VASH1 HAUS5
VASH1 GTSE1
VASH1 MYOG
VASH1 DOK1
VASH1 IL8RB
VASH1 CDK2
VASH1 LOC652147
VASH1 IL10RA
VASH1 IQSEC1
VASH1 PHKG2
VASH1 DEPDC5
KLHL18 LOC145678
KLHL18 RABGGTA
POLD2 OGG1
POLD2 POLR2J
SLC6A8 SDC3
SLC6A8 LGR5
SLC6A8 MYEF2
SLC6A8 MVK
SLC6A8 GPR35
SLC6A8 DPT
SLC6A8 GCKR
SLC6A8 FCGR2A
SLC6A8 IGF1R
SLC6A8 AQP5
SLC6A8 DEPDC5
SLC6A8 LAD1
SLC6A8 SLC6A9
SLC6A8 TLX2
SLC6A8 SLC25A17
SLC6A8 AATK
SLC6A8 INA
SLC6A8 IGHMBP2
SLC6A8 WBSCR22
SLC6A8 IL10RA
SLC6A8 POU4F1
SLC6A8 CHRNB2
SLC6A8 LPAR2
SLC6A8 SERPINC1
SLC6A8 ALDOC
SLC6A8 CROCC
SLC6A8 COPS6
SLC6A8 RABGGTA
SLC6A8 FOSL1
SLC6A8 RRP12
SLC6A8 ZNF157
SLC6A8 BTF3
SLC6A8 STAT2
SLC6A8 RUNX1
SLC6A8 DUSP7
SLC6A8 ADAM15
SLC6A8 TBX5
SLC6A8 GRM4
PTPRD EPOR
PTPRD FAM102A
PTPRD CDR2L
PTPRD RUNX1
PTPRD ARHGAP26
PTPRD TM4SF5
PTPRD TNFRSF25
PTPRD GP2
PTPRD PTAFR
SPC25 FZR1
SPC25 RPA2
SPC25 H6PD
SPC25 NCDN
SPC25 UGT2B15
SPC25 EPOR
SPC25 ADCYAP1
SPC25 MTHFR
SPC25 HAP1
SPC25 ST6GALNAC4
SPC25 AMIGO2
SPC25 WNT11
SPC25 IL10RA
SPC25 POU4F1
SPC25 LY6G6C
SPC25 CCHCR1
SPC25 ALDOC
SPC25 ATP1B2
SPC25 SORBS3
SPC25 AGAP8
SPC25 RABGGTA
SPC25 SCAPER
SPC25 PAIP2B
SPC25 TFDP2
SPC25 PTGES
SPC25 LGALS9
SPC25 HDGF
SPC25 ADAM15
SPC25 GP2
NFATC4 CA11
NFATC4 CRX
ADCYAP1 IL13
ADCYAP1 CHKA
ADCYAP1 MVK
ADCYAP1 PDGFRA
ADCYAP1 RAB11FIP5
ADCYAP1 H6PD
ADCYAP1 MR1
ADCYAP1 ESR2
ADCYAP1 ADH1C
ADCYAP1 YPEL1
ADCYAP1 TLX2
ADCYAP1 SPINT3
ADCYAP1 SCARB1
ADCYAP1 PTGES
ADCYAP1 BTF3
ADCYAP1 LSM4
ADCYAP1 REL
ADCYAP1 LGR5
ADCYAP1 GPR35
ADCYAP1 DPT
ADCYAP1 NCDN
ADCYAP1 TNFRSF25
ADCYAP1 AQP5
ADCYAP1 ZKSCAN3
ADCYAP1 LAD1
ADCYAP1 ATG4B
ADCYAP1 TGOLN2
ADCYAP1 TRIM3
ADCYAP1 PSG7
ADCYAP1 WNT11
ADCYAP1 C16orf7
ADCYAP1 UGT2B15
ADCYAP1 LY6G6C
ADCYAP1 CDK6
ADCYAP1 RABGGTA
ADCYAP1 PTH
ADCYAP1 TFDP2
ADCYAP1 LBP
ADCYAP1 CYP11A1
ADCYAP1 HAP1
ADCYAP1 MAPKAPK2
ADCYAP1 FZR1
ADCYAP1 KIFC3
ADCYAP1 COPS6
ADCYAP1 MGAT3
ADCYAP1 AURKA
ADCYAP1 DEPDC5
ADCYAP1 HAUS5
ADCYAP1 SLC6A9
ADCYAP1 MTHFR
ADCYAP1 GRM4
ADCYAP1 ITGA2B
ADCYAP1 WBSCR22
ADCYAP1 GGT5
ADCYAP1 EIF2AK2
ADCYAP1 POU4F1
ADCYAP1 UBE3B
ADCYAP1 ALDOC
ADCYAP1 ATP1B2
ADCYAP1 GHRHR
ADCYAP1 AGAP8
ADCYAP1 CEACAM3
ADCYAP1 RAP1GAP
ADCYAP1 SNUPN
ADCYAP1 ALAS2
ADCYAP1 RBM8A
ADCYAP1 ADAM15
ADCYAP1 B4GALT3
ADCYAP1 TGFB1
ADCYAP1 HMX1
ADCYAP1 U2AF2
ADCYAP1 ELAVL2
ADCYAP1 RUNX1
ADCYAP1 FCGR2A
ADCYAP1 KLF1
ADCYAP1 PGAP2
ADCYAP1 EPOR
ADCYAP1 KIAA0284
ADCYAP1 APOBEC3C
ADCYAP1 TUBGCP2
ADCYAP1 KRTAP26-1
ADCYAP1 IGHMBP2
ADCYAP1 LOC91316
ADCYAP1 IL8RB
ADCYAP1 DPEP1
ADCYAP1 NTSR2
ADCYAP1 SLC6A2
ADCYAP1 SORBS3
ADCYAP1 ODF1
ADCYAP1 GPT
ADCYAP1 PAIP2B
ADCYAP1 MYST2
ADCYAP1 GP2
ADCYAP1 GNL1
ADAM15 SERPIND1
ADAM15 IL13
ADAM15 MVK
ADAM15 AKT3
ADAM15 RAB3A
ADAM15 FGF2
ADAM15 HAP1
ADAM15 DUSP7
ADAM15 APOBEC3C
ADAM15 RAD54L2
ADAM15 KIF22
ADAM15 YPEL1
ADAM15 HTR7
ADAM15 TLX2
ADAM15 RELA
ADAM15 GPT
ADAM15 SPINT3
ADAM15 KCTD20
ADAM15 XDH
ADAM15 IL10RA
ADAM15 NFRKB
ADAM15 SERPINC1
ADAM15 PTGES
ADAM15 TCOF1
ADAM15 HTR2A
ADAM15 IGHMBP2
ADAM15 BTF3
ADAM15 ACAN
ADAM15 CAPN5
ADAM15 LSM4
ADAM15 OR2B6
ADAM15 PDPN
ADAM15 INPP4A
ADAM15 MAD1L1
ADAM15 MC2R
ADAM15 HTR4
ADAM15 TERF2
ADAM15 GCKR
ADAM15 PAXIP1
ADAM15 TNFRSF25
ADAM15 AQP5
ADAM15 LOC652147
ADAM15 ZKSCAN3
ADAM15 LAD1
ADAM15 GRINA
ADAM15 SLC9A1
ADAM15 CADM4
ADAM15 ATP11A
ADAM15 C16orf7
ADAM15 OGG1
ADAM15 MVD
ADAM15 PAX8
ADAM15 GTSE1
ADAM15 CHRNB2
ADAM15 IGSF9B
ADAM15 WNT11
ADAM15 C1orf144
ADAM15 ACVR1B
ADAM15 CDK6
ADAM15 C19orf29
ADAM15 RABGGTA
ADAM15 LTK
ADAM15 PTH
ADAM15 LBP
ADAM15 ABCB1
ADAM15 RUNX1
ADAM15 LGALS9
ADAM15 SIT1
ADAM15 FZR1
ADAM15 KIFC3
ADAM15 MGAT3
ADAM15 LOC100134331
ADAM15 ANK1
ADAM15 EMID1
ADAM15 RFC1
ADAM15 ZNF783
ADAM15 ABCB6
ADAM15 DEPDC5
ADAM15 SULT4A1
ADAM15 HAUS5
ADAM15 SLC6A9
ADAM15 MTHFR
ADAM15 PPP3CC
ADAM15 UGT2B15
ADAM15 WBSCR22
ADAM15 STK17A
ADAM15 POU4F1
ADAM15 FNTB
ADAM15 THRA
ADAM15 ALDOC
ADAM15 ATP1B2
ADAM15 PMS2L1
ADAM15 RPA2
ADAM15 EXOSC2
ADAM15 LY6G6C
ADAM15 AGAP8
ADAM15 GPR161
ADAM15 RAP1GAP
ADAM15 SNUPN
ADAM15 ALAS2
ADAM15 RBM8A
ADAM15 TFF3
ADAM15 B4GALT3
ADAM15 RHBDL1
ADAM15 SLC1A4
ADAM15 HCG9
ADAM15 TGFB1
ADAM15 HMX1
ADAM15 HPGD
ADAM15 U2AF2
ADAM15 CHMP7
ADAM15 PRPF31
ADAM15 KIAA0323
ADAM15 AANAT
ADAM15 NCR2
ADAM15 CYP11A1
ADAM15 KLF1
ADAM15 NCKIPSD
ADAM15 CASP2
ADAM15 FAM189B
ADAM15 SLC6A3
ADAM15 ELN
ADAM15 XPNPEP2
ADAM15 UNC5B
ADAM15 KIAA0284
ADAM15 CRYBB3
ADAM15 ST6GALNAC4
ADAM15 TUBGCP2
ADAM15 IGF1R
ADAM15 LPAR2
ADAM15 DPT
ADAM15 SOX12
ADAM15 CAMSAP1
ADAM15 TAZ
ADAM15 CCHCR1
ADAM15 ELAVL3
ADAM15 EPOR
ADAM15 SIX3
ADAM15 CROCC
ADAM15 COPS6
ADAM15 CAD
ADAM15 RAB40B
ADAM15 ODF1
ADAM15 FOSL1
ADAM15 PAIP2B
ADAM15 VAMP5
ADAM15 PRRC1
ADAM15 MYST2
ADAM15 NEUROD2
ADAM15 GP2
ADAM15 GNL1
ADAM15 SAP18
SLC1A4 LOC100134331
SLC1A4 RASGRP3
SLC1A4 FGF2
SLC1A4 TPMT
SLC1A4 MTHFR
SLC1A4 AMIGO2
SLC1A4 PRPH
SLC1A4 ARHGAP26
SLC1A4 OGG1
SLC1A4 PAX8
SLC1A4 CAMSAP1
SLC1A4 FANCA
SLC1A4 ITGAM
SLC1A4 ODF1
SLC1A4 BCL3
SLC1A4 DDX11
SLC1A4 GPR161
SLC1A4 WDR62
SLC1A4 MAPKAPK2
SLC1A4 RAB8A
SLC30A3 GPR35
SLC30A3 PRPF31
SLC30A3 AANAT
SLC30A3 TMPRSS6
SLC30A3 TNFRSF25
SLC30A3 EPOR
SLC30A3 MVK
SLC30A3 ITGAD
SLC30A3 MAD1L1
SLC30A3 NRG2
SLC30A3 RAB3A
SLC30A3 PQBP1
SLC30A3 IGHMBP2
SLC30A3 MCM2
SLC30A3 VEGFC
SLC30A3 PAX8
SLC30A3 EIF2AK2
SLC30A3 LY6G6C
SLC30A3 MVD
SLC30A3 THRA
SLC30A3 GUCA1A
SLC30A3 COPS6
SLC30A3 CYP3A5
SLC30A3 ODF1
SLC30A3 LTK
SLC30A3 GRM4
SLC30A3 TNP1
SLC30A3 DHRS1
SLC30A3 GP2
SLC30A3 PTAFR
VCX3A MVD
VCX3A UBE3B
VCX3A LOC100134331
VCX3A TRIM3
VCX3A USP19
VCX3A FOSL1
GPR161 CRYBA4
GPR161 SERPINA4
GPR161 TPPP
GPR161 MVK
GPR161 RAD54L2
GPR161 YPEL1
GPR161 IKBKG
GPR161 XDH
GPR161 IL10RA
GPR161 SERPINC1
GPR161 GNB3
GPR161 MYO9B
GPR161 PCGF1
GPR161 ZNF157
GPR161 LOC652147
GPR161 PML
GPR161 MYEF2
GPR161 GPR35
GPR161 TNFRSF25
GPR161 LAD1
GPR161 GRINA
GPR161 SLC9A1
GPR161 CADM4
GPR161 NEUROG3
GPR161 PSG7
GPR161 WNT11
GPR161 CHIT1
GPR161 IL1RL1
GPR161 IGSF9B
GPR161 C1orf144
GPR161 TRA2A
GPR161 CCL16
GPR161 CDR2L
GPR161 RUNX1
GPR161 CRTC1
GPR161 NTSR2
GPR161 TNFSF12
GPR161 GRIN2A
GPR161 UGT2B15
GPR161 SULT4A1
GPR161 TREX1
GPR161 LYPLA2
GPR161 GRM4
GPR161 SLC4A3
GPR161 ITGA2B
GPR161 WBSCR22
GPR161 CCL19
GPR161 THRA
GPR161 ATP1B2
GPR161 NSFL1C
GPR161 NCR3
GPR161 PRB1
GPR161 MLH1
GPR161 HMX1
GPR161 HAUS5
GPR161 CHMP7
GPR161 SEC16A
GPR161 ANKRD12
GPR161 NCR2
GPR161 FCGR2A
GPR161 IGF1R
GPR161 EPOR
GPR161 AXIN1
GPR161 XPNPEP2
GPR161 UNC5B
GPR161 HAP1
GPR161 CRYBB3
GPR161 TUBGCP2
GPR161 FGD1
GPR161 COPS6
GPR161 GPT
GPR161 PAIP2B
GPR161 PTGES
GPR161 PRRC1
GPR161 ARHGAP26
GPR161 GP2
GPR161 WDR62
GPR161 PAFAH1B1
SRM SBNO2
SRM TPMT
SRM IL10RA
SRM U2AF2
SRM KIAA0323
SRM STAT2
SRM RUNX1
SRM KIAA0284
SRM MAG
SRM B4GALT3
SRM LY6G6C
SRM AQP5
SRM LOC100134331
SRM ODF1
SRM RAB8A
SRM INPP4A
HCG9 STATH
HCG9 KIFC3
HCG9 POLR2J
HCG9 COPS6
HCG9 SKI
HCG9 FCGR2A
HCG9 MC2R
HCG9 KLF1
HCG9 POU6F2
HCG9 ZKSCAN3
HCG9 FGF2
HCG9 EIF2AK2
HCG9 OSGIN2
HCG9 KIAA0284
HCG9 RAB3A
HCG9 PTGER3
HCG9 PSG7
HCG9 PPP3CC
HCG9 XDH
HCG9 OGG1
HCG9 IL10RA
HCG9 CAMSAP1
HCG9 MYOG
HCG9 PRRC1
HCG9 UBE3B
HCG9 HSF4
HCG9 ITM2B
HCG9 SORBS3
HCG9 ODF1
HCG9 CD33
HCG9 SLC4A3
HCG9 MYST2
HCG9 B4GALT3
LOC644165 KATNB1
LOC644165 HOXD4
KIFC1 EPHB2
KIFC1 KIFC3
KIFC1 WBSCR22
KIFC1 COPS6
KIFC1 LOC100134331
KIFC1 RASGRP3
KIFC1 AANAT
KIFC1 EPOR
KIFC1 IDS
KIFC1 EIF2AK2
KIFC1 MLH1
KIFC1 SLC6A9
KIFC1 MTHFR
KIFC1 LOC201229
KIFC1 RAB3A
KIFC1 SLC22A24
KIFC1 PPP3CC
KIFC1 TYMS
KIFC1 CCR4
KIFC1 SBNO2
KIFC1 GTSE1
KIFC1 POU4F1
KIFC1 UBE3B
KIFC1 FANCA
KIFC1 GHITM
KIFC1 TFDP2
KIFC1 ODF1
KIFC1 RABGGTA
KIFC1 SCAPER
KIFC1 PTH
KIFC1 REL
KIFC1 B4GALT3
KIFC1 GP2
KIFC1 GNL1
KIFC1 RAB8A
EPHB2 ENTPD2
EPHB2 ZBED4
EPHB2 RASGRP3
EPHB2 AANAT
EPHB2 YPEL1
EPHB2 EIF2AK2
EPHB2 KCNJ4
EPHB2 MTHFR
EPHB2 KIAA0284
EPHB2 PQBP1
EPHB2 TUBGCP2
EPHB2 SLC22A24
EPHB2 CCR4
EPHB2 WBSCR22
EPHB2 PAX8
EPHB2 ALPPL2
EPHB2 UBE3B
EPHB2 PTGES
EPHB2 NOMO1
EPHB2 COPS6
EPHB2 CDK6
EPHB2 RABGGTA
EPHB2 NRG2
EPHB2 CNKSR1
EPHB2 RAB8A
EPHB2 GP2
EPHB2 WDR62
EPHB2 MAPKAPK2
EPHB2 MAP2K4
ENTPD2 MAD1L1
ENTPD2 RAD54L2
ENTPD2 C19orf29
VENTX PRPF31
VENTX SULT4A1
VENTX ODF1
VENTX IGHG1
GPR12 PDGFRA
GPR12 CYP3A5
GPR12 MYOG
ELAVL2 WBSCR22
ELAVL2 ERBB2
ELAVL2 HPGD
ELAVL2 STK17A
ELAVL2 RAD54L2
ELAVL2 UPK2
ELAVL2 PSG7
ELAVL2 SULT4A1
ELAVL2 IGHMBP2
AANAT CNP
AANAT LGR5
AANAT PRPF31
AANAT CAPNS1
AANAT GIGYF2
AANAT DPT
AANAT LOC100134331
AANAT EPAS1
AANAT TERF2
AANAT SCYL3
AANAT CYP11A1
AANAT CD34
AANAT CHRNB2
AANAT UGT2B15
AANAT RUNX1
AANAT FDXR
AANAT SULT4A1
AANAT SLC16A2
AANAT PRPH
AANAT MTHFR
AANAT YPEL1
AANAT ATF6B
AANAT LOC201229
AANAT PQBP1
AANAT VEGFC
AANAT SLC22A24
AANAT PPP3CC
AANAT GRM4
AANAT C16orf7
AANAT RAB3A
AANAT WBSCR22
AANAT DPEP1
AANAT BCL3
AANAT POU4F1
AANAT MYOG
AANAT LY6G6C
AANAT SBNO2
AANAT THRA
AANAT ALDOC
AANAT EXOSC2
AANAT FUT7
AANAT COPS6
AANAT ZNF157
AANAT LILRA4
AANAT ODF1
AANAT RABGGTA
AANAT LTK
AANAT ERBB2
AANAT SCAPER
AANAT LPAR2
AANAT TFDP2
AANAT TNP1
AANAT H6PD
AANAT FAM189A2
AANAT CCR4
AANAT TFF3
AANAT GNL1
AANAT NRG2
AANAT B4GALT3
AANAT GRIP2
AANAT NEUROD2
AANAT GP2
AANAT WDR62
AANAT MAPKAPK2
AANAT MAP2K4
AANAT RASSF7
CD40 FZR1
CD40 U2AF2
CD40 OGG1
CD40 TULP3
CD40 RPL3L
CD40 TNFRSF25
CD40 KHK
CD40 PTPN21
CD40 SULT4A1
CD40 MVK
CD40 IRF5
CD40 HTR7
CD40 TREX1
CD40 MFAP2
CD40 SBNO2
CD40 DNAJC4
CD40 HSF4
CD40 DUSP14
CD40 ODF1
CD40 GRN
CD40 SEC14L1
CD40 RUNX1
CD40 GP2
CD40 RAB8A
BFSP2 CRTC1
BFSP2 NTRK2
EXD2 DHRS1
EXD2 FDXR
SLC6A3 PTH
SLC6A3 SLC9A1
SLC6A3 BTF3
SLC6A3 MVK
SLC6A3 CAPNS1
SLC6A3 LOC100134331
SLC6A3 SULT4A1
SLC6A3 GP2
EPAS1 SCAPER
EPAS1 MTHFR
EPAS1 UBE3B
EPAS1 MAG
EPAS1 LGR5
EPAS1 B4GALT3
EPOR MVK
EPOR SERPINA4
EPOR HAP1
EPOR CCL19
EPOR YPEL1
EPOR HTR7
EPOR TLX2
EPOR SLC18A1
EPOR GGT5
EPOR SPINT3
EPOR IL10RA
EPOR PTGES
EPOR FANCA
EPOR ATP2B2
EPOR ABL1
EPOR LPAR2
EPOR LOC652147
EPOR SLMO1
EPOR MYEF2
EPOR SOX12
EPOR RPA2
EPOR UTP3
EPOR TERF2
EPOR GCKR
EPOR TNFRSF25
EPOR SBNO2
EPOR TROAP
EPOR TM4SF5
EPOR IDS
EPOR RAGE
EPOR MLH1
EPOR PTGER3
EPOR WNT11
EPOR C16orf7
EPOR PLIN1
EPOR PAX8
EPOR GTSE1
EPOR MYOG
EPOR ARPC4
EPOR CDK6
EPOR RABGGTA
EPOR PTH
EPOR LBP
EPOR RUNX1
EPOR LGALS9
EPOR GHITM
EPOR MAPKAPK2
EPOR RAB8A
EPOR FZR1
EPOR KIFC3
EPOR MGAT3
EPOR LOC100134331
EPOR RASGRP3
EPOR DEPDC5
EPOR UGT2B15
EPOR U2AF2
EPOR SLC6A9
EPOR MTHFR
EPOR CCPG1
EPOR SLC22A24
EPOR PPP3CC
EPOR SLC4A3
EPOR RELA
EPOR WBSCR22
EPOR PRRC1
EPOR THRA
EPOR ALDOC
EPOR ATP1B2
EPOR EXOSC2
EPOR AGAP8
EPOR COL6A2
EPOR RAP1GAP
EPOR STAT2
EPOR DUSP7
EPOR B4GALT3
EPOR CCR4
EPOR TGFB1
EPOR HMX1
EPOR HAUS5
EPOR KLF1
EPOR TMPRSS6
EPOR TPMT
EPOR UNC5B
EPOR KIAA0284
EPOR APOBEC3C
EPOR TUBGCP2
EPOR KRTAP26-1
EPOR IGHMBP2
EPOR SEMA3A
EPOR GAD2
EPOR DPEP1
EPOR OR2B6
EPOR POU4F1
EPOR COPS6
EPOR SORBS3
EPOR RAB40B
EPOR ODF1
EPOR FOSL1
EPOR PAIP2B
EPOR IAH1
EPOR RPL11
EPOR CORO1A
EPOR T
EPOR MAP2K4
EPOR GP2
EPOR WDR62
EPOR GNL1
AXIN1 C19orf50
AXIN1 MYEF2
AXIN1 TREX1
AXIN1 MEGF6
AXIN1 PRPF31
AXIN1 XDH
AXIN1 HTR4
AXIN1 LOC100134331
AXIN1 GRIN2A
AXIN1 ARHGAP6
AXIN1 USP19
AXIN1 MC2R
AXIN1 IGF1R
AXIN1 AURKA
AXIN1 SPRR2C
AXIN1 RAD54L2
AXIN1 CHMP7
AXIN1 PSG7
AXIN1 PAX8
AXIN1 CRYBB3
AXIN1 SERPINC1
AXIN1 C1orf144
AXIN1 THRA
AXIN1 PLCD1
AXIN1 IAH1
AXIN1 LBP
AXIN1 TRPC4AP
AXIN1 LOC652147
AXIN1 FAM189B
AXIN1 CRTC1
AXIN1 SMO
AXIN1 DCBLD2
AXIN1 ARR3
AXIN1 PML
FCER2 COX10
FCER2 AP2A2
FCER2 PAIP2B
FCER2 KIAA0284
LRRC68 FCGR2A
KIAA0284 C19orf50
KIAA0284 ERBB2
KIAA0284 CHKA
KIAA0284 ZBED4
KIAA0284 H6PD
KIAA0284 MFHAS1
KIAA0284 MC2R
KIAA0284 MR1
KIAA0284 DUSP7
KIAA0284 RAD54L2
KIAA0284 YPEL1
KIAA0284 HTR7
KIAA0284 TLX2
KIAA0284 COX10
KIAA0284 XDH
KIAA0284 IL10RA
KIAA0284 PTGES
KIAA0284 ABL1
KIAA0284 MYO9B
KIAA0284 RASGRP3
KIAA0284 PCGF1
KIAA0284 TNP1
KIAA0284 MRPL28
KIAA0284 LOC652147
KIAA0284 MAD1L1
KIAA0284 STATH
KIAA0284 LGR5
KIAA0284 OGG1
KIAA0284 DPT
KIAA0284 HLA-DOB
KIAA0284 GCKR
KIAA0284 NCDN
KIAA0284 TNFRSF25
KIAA0284 TRIM3
KIAA0284 PSG7
KIAA0284 WNT11
KIAA0284 UGT2B15
KIAA0284 PAX8
KIAA0284 GTSE1
KIAA0284 LY6G6C
KIAA0284 IGSF9B
KIAA0284 CDK6
KIAA0284 PTH
KIAA0284 SLMO1
KIAA0284 LBP
KIAA0284 CYP11A1
KIAA0284 HCRTR1
KIAA0284 MAPKAPK2
KIAA0284 MAP2K4
KIAA0284 FZR1
KIAA0284 KIFC3
KIAA0284 SDC3
KIAA0284 MGAT3
KIAA0284 TYMS
KIAA0284 SCYL3
KIAA0284 POU6F2
KIAA0284 DEPDC5
KIAA0284 SULT4A1
KIAA0284 MTHFR
KIAA0284 PQBP1
KIAA0284 PPP3CC
KIAA0284 GRM4
KIAA0284 TGFBRAP1
KIAA0284 SLC4A3
KIAA0284 WBSCR22
KIAA0284 FKBP15
KIAA0284 EIF2AK2
KIAA0284 IGF1R
KIAA0284 POU4F1
KIAA0284 IL8RB
KIAA0284 ATP1B2
KIAA0284 CROCC
KIAA0284 IQSEC1
KIAA0284 AGAP8
KIAA0284 GRN
KIAA0284 RAP1GAP
KIAA0284 ALAS2
KIAA0284 RBM8A
KIAA0284 NFKB2
KIAA0284 KRT85
KIAA0284 B4GALT3
KIAA0284 RHBDL1
KIAA0284 SLC20A2
KIAA0284 MYO16
KIAA0284 C19orf29
KIAA0284 DOK1
KIAA0284 HPGD
KIAA0284 HAUS5
KIAA0284 PRPF31
KIAA0284 MLANA
KIAA0284 NCR2
KIAA0284 FCGR2A
KIAA0284 TMPRSS6
KIAA0284 KLF1
KIAA0284 FAM189B
KIAA0284 PGAP2
KIAA0284 TPMT
KIAA0284 PRRC1
KIAA0284 KIF22
KIAA0284 THRA
KIAA0284 TUBGCP2
KIAA0284 KRTAP26-1
KIAA0284 IGHMBP2
KIAA0284 OR2B6
KIAA0284 CAMSAP1
KIAA0284 ELAVL3
KIAA0284 ITM2B
KIAA0284 CRX
KIAA0284 COPS6
KIAA0284 CD33
KIAA0284 PAIP2B
KIAA0284 IAH1
KIAA0284 MYST2
KIAA0284 T
KIAA0284 RAB8A
KIAA0284 GP2
KIAA0284 AP2A2
KIAA0284 KCNJ4
APOBEC3C MC2R
APOBEC3C FDXR
APOBEC3C POU6F2
APOBEC3C RELA
APOBEC3C IKBKG
APOBEC3C ATP2B2
APOBEC3C SCAPER
APOBEC3C PCGF1
APOBEC3C LSM4
APOBEC3C TNIP1
APOBEC3C UTP3
APOBEC3C PAXIP1
APOBEC3C TNFRSF25
APOBEC3C AQP5
APOBEC3C ZKSCAN3
APOBEC3C GRINA
APOBEC3C TGOLN2
APOBEC3C PLIN1
APOBEC3C SEMA4D
APOBEC3C LY6G6C
APOBEC3C IGSF9B
APOBEC3C LBP
APOBEC3C ABCB1
APOBEC3C LGALS9
APOBEC3C NRG2
APOBEC3C SIT1
APOBEC3C MAP2K4
APOBEC3C XDH
APOBEC3C MGAT3
APOBEC3C LOC100134331
APOBEC3C psiTPTE22
APOBEC3C LSM7
APOBEC3C DAPK2
APOBEC3C SLC6A9
APOBEC3C MTHFR
APOBEC3C PPP3CC
APOBEC3C WBSCR22
APOBEC3C NCKIPSD
APOBEC3C PRRC1
APOBEC3C AGAP8
APOBEC3C THRA
APOBEC3C ATP1B2
APOBEC3C IQSEC1
APOBEC3C DUSP7
APOBEC3C TGFB1
APOBEC3C HAUS5
APOBEC3C FAM189B
APOBEC3C KCTD17
APOBEC3C DHRS1
APOBEC3C GPR143
APOBEC3C POU4F1
APOBEC3C IGHMBP2
APOBEC3C TAZ
APOBEC3C CCHCR1
APOBEC3C FGD1
APOBEC3C FAM102A
APOBEC3C COPS6
APOBEC3C SORBS3
APOBEC3C PAIP2B
APOBEC3C GUCA2A
APOBEC3C MYST2
APOBEC3C TRIM58
APOBEC3C CEP135
APOBEC3C WDR62
APOBEC3C GNL1
MMACHC WBSCR22
MMACHC SPN
MMACHC CA11
MMACHC CRYBB3
MMACHC PRPF31
MMACHC RAD54L2
MMACHC IGSF9B
MMACHC NFKB2
MMACHC OGG1
MMACHC SLC4A3
IL8 RELA
IL8 ODF1
LOC728849 ALDOC
ZMYM3 FGF2
ZMYM3 CHMP7
ZMYM3 CRYBB3
ZMYM3 RBM8A
ZMYM3 ACVR1B
ZMYM3 LRCH4
ZMYM3 C1orf144
ZMYM3 WNT11
DPEP1 PDGFRA
DPEP1 HMX1
DPEP1 MVK
DPEP1 UGT2B15
DPEP1 REL
DPEP1 SLC6A9
DPEP1 WBSCR22
DPEP1 IL10RA
DPEP1 POU4F1
DPEP1 LY6G6C
DPEP1 ALDOC
DPEP1 RABGGTA
DPEP1 SNUPN
DPEP1 STAT2
DPEP1 ASGR1
DPEP1 GP2
DPEP1 GNL1
CACNA1B GTSE1
CACNA1B AGFG2
CACNA1B DOK1
CACNA1B IGSF9B
CACNA1B RPRD2
HHLA1 KLF11
HHLA1 KDM1
EML3 TFDP2
EML3 ASGR1
EML3 GCKR
EML3 SAP18
EML3 SLC22A24
EML3 COL6A2
LYZL6 CHMP7
LYZL6 UPK2
FGD1 HAUS5
FGD1 OGG1
FGD1 XDH
FGD1 MGAT3
FGD1 LOC100134331
FGD1 IGF1R
FGD1 TNFRSF25
FGD1 PGAP2
FGD1 PTPN21
FGD1 TRIM3
FGD1 PAX9
FGD1 KIF22
FGD1 RELA
FGD1 COL6A2
FGD1 MFAP2
FGD1 WBSCR22
FGD1 TBX5
FGD1 GTSE1
FGD1 OSGIN2
FGD1 CRYBB3
FGD1 ELAVL3
FGD1 TMPRSS6
FGD1 C1orf144
FGD1 NSFL1C
FGD1 NTSR2
FGD1 ODF1
FGD1 HTR2A
FGD1 PTH
FGD1 SNUPN
FGD1 LSM4
FGD1 DUSP7
FGD1 ARHGAP26
FGD1 RHBDL1
FGD1 SIT1
ITM2B STATH
ITM2B WBSCR22
ITM2B XDH
ITM2B KLF1
ITM2B POU6F2
ITM2B TUBGCP2
ITM2B PSG7
ITM2B PPP3CC
ITM2B OGG1
ITM2B CAMSAP1
ITM2B PRRC1
ITM2B COPS6
ITM2B CD33
ITM2B LOC652147
ITM2B MYST2
ITM2B CRTC1
ITM2B B4GALT3
ITM2B GP2
EFNA2 PTGS1
CRX OGG1
CRX AGAP8
CRX SCAPER
CRX DUSP7
CRX CRTC1
CRX ARHGAP26
CRX COL6A2
CRX GRM4
CRX GRN
NTSR2 WBSCR22
NTSR2 FAM5C
NTSR2 MVK
NTSR2 CRYBB3
NTSR2 SLC6A9
NTSR2 BCL3
NTSR2 KRT37
NTSR2 HAP1
NTSR2 PTAFR
NTSR2 PML
NTSR2 COPS6
NTSR2 PAFAH1B1
NTSR2 ADH1C
SORBS3 PDGFRA
SORBS3 FZR1
SORBS3 KIFC3
SORBS3 WBSCR22
SORBS3 GIGYF2
SORBS3 H6PD
SORBS3 EMID1
SORBS3 TMPRSS6
SORBS3 ZKSCAN3
SORBS3 LAD1
SORBS3 MR1
SORBS3 GJA1
SORBS3 LYPLA2
SORBS3 CYP2A6
SORBS3 PTGER3
SORBS3 IGHMBP2
SORBS3 psiTPTE22
SORBS3 EIF2AK2
SORBS3 MYOG
SORBS3 POU4F1
SORBS3 ARPC4
SORBS3 COPS6
SORBS3 KLF1
SORBS3 PTH
SORBS3 TFDP2
SORBS3 ALAS2
SORBS3 CYP11A1
SORBS3 JAG1
SORBS3 GP2
ODF1 SERPIND1
ODF1 MVK
ODF1 AKT3
ODF1 HTR7
ODF1 TLX2
ODF1 RELA
ODF1 IL10RA
ODF1 MLH1
ODF1 PTGES
ODF1 ATP2B2
ODF1 ABL1
ODF1 SCAPER
ODF1 LPAR2
ODF1 GPA33
ODF1 BTF3
ODF1 CAPN5
ODF1 REL
ODF1 GPR35
ODF1 PAX9
ODF1 UTP3
ODF1 HLA-DOB
ODF1 GCKR
ODF1 TNFRSF25
ODF1 LAD1
ODF1 TROAP
ODF1 IDS
ODF1 TRIM3
ODF1 OR2B6
ODF1 OGG1
ODF1 PAX8
ODF1 LY6G6C
ODF1 RABGGTA
ODF1 PTH
ODF1 PRKCB
ODF1 LBP
ODF1 LLGL2
ODF1 PTPRN
ODF1 GHITM
ODF1 MAPKAPK2
ODF1 KIFC3
ODF1 PVT1
ODF1 MGAT3
ODF1 RASGRP3
ODF1 GRIN2A
ODF1 ABCB6
ODF1 DEPDC5
ODF1 SULT4A1
ODF1 SLC6A9
ODF1 MTHFR
ODF1 PARP2
ODF1 PRPF31
ODF1 COL6A2
ODF1 TYMS
ODF1 UGT2B15
ODF1 WBSCR22
ODF1 POU4F1
ODF1 UBE3B
ODF1 ALDOC
ODF1 ATP1B2
ODF1 NSFL1C
ODF1 EXOSC2
ODF1 AGAP8
ODF1 SNUPN
ODF1 DDX11
ODF1 DUSP7
ODF1 B4GALT3
ODF1 RHBDL1
ODF1 MYO16
ODF1 CCR4
ODF1 HMX1
ODF1 U2AF2
ODF1 KIAA0586
ODF1 MAD1L1
ODF1 SKI
ODF1 TMPRSS6
ODF1 KLF1
ODF1 PGAP2
ODF1 UBE2H
ODF1 GTF2F1
ODF1 KIF22
ODF1 IGF1R
ODF1 IGHMBP2
ODF1 SOX12
ODF1 ELAVL3
ODF1 SIT1
ODF1 THRA
ODF1 RAB40B
ODF1 FOSL1
ODF1 GJA1
ODF1 PAIP2B
ODF1 CASP2
ODF1 T
ODF1 GP2
ODF1 PAFAH1B1
GPT SDC3
GPT IL8RB
GPT POU4F1
GPT LY6G6C
GPT UBE3B
GPT MGAT3
GPT LOC100134331
GPT MYST2
GPT FDXR
GCOM1 LYPLA2
CA11 RHBDL1
CA11 GPR35
SOCS3 RBM8A
GNB3 ITGAD
GNB3 SLC6A9
GNB3 TNFRSF25
GNB3 FOSL1
GNB3 PTAFR
IVL TRIM58
IVL RAB8A
PTPRS TRIM3
MYST2 SERPINB7
MYST2 STATH
MYST2 LGR5
MYST2 KIFC3
MYST2 HAUS5
MYST2 OGG1
MYST2 XDH
MYST2 IQSEC1
MYST2 MLANA
MYST2 DPT
MYST2 NCR2
MYST2 RUNX1
MYST2 KLF1
MYST2 IGF1R
MYST2 POU6F2
MYST2 ZKSCAN3
MYST2 GRINA
MYST2 TROAP
MYST2 SULT4A1
MYST2 DHRS1
MYST2 GPR143
MYST2 PCGF1
MYST2 GCKR
MYST2 PSG7
MYST2 PPP3CC
MYST2 RAB40B
MYST2 WNT11
MYST2 UGT2B15
MYST2 CHIT1
MYST2 CAMSAP1
MYST2 PRRC1
MYST2 UBE3B
MYST2 ALDOC
MYST2 ATP1B2
MYST2 COPS6
MYST2 FDXR
MYST2 GRN
MYST2 CD33
MYST2 PAIP2B
MYST2 FEM1B
MYST2 LBP
MYST2 TLX2
MYST2 LSM4
MYST2 SLMO1
MYST2 CYP11A1
MYST2 LOC652147
MYST2 NFKB2
MYST2 JAG1
MYST2 B4GALT3
MYST2 SDC3
MYST2 ATP2A3
MYST2 GP2
MYST2 GNL1
TNPO1 PAIP2B
TBX5 HPGD
TBX5 TREX1
TBX5 FAM153A
TBX5 XDH
TBX5 TPPP
TBX5 LOC100134331
TBX5 SBNO2
TBX5 RAD54L2
TBX5 PARP2
TBX5 GRM4
TBX5 ITGA2B
TBX5 PAX8
TBX5 GTSE1
TBX5 ARPC4
TBX5 CROCC
TBX5 FOSL1
TBX5 RAP1GAP
RDH16 ITGA2B
RDH16 PAX8
RDH16 BTF3
RDH16 MAD1L1
RDH16 ZKSCAN3
RDH16 KCTD17
RDH16 LOC100134331
RDH16 ALDOC
NEUROG3 GPR35
NEUROG3 MYEF2
NEUROG3 TREX1
NEUROG3 MEGF6
NEUROG3 SEC16A
NEUROG3 GRIN2A
NEUROG3 TNFRSF25
NEUROG3 PAX8
NEUROG3 RAD54L2
NEUROG3 CHMP7
NEUROG3 GPR143
NEUROG3 CRYBB3
NEUROG3 PSG7
NEUROG3 GRM4
NEUROG3 WBSCR22
NEUROG3 IL10RA
NEUROG3 IGF1R
NEUROG3 PRRC1
NEUROG3 HSF4
NEUROG3 C1orf144
NEUROG3 COPS6
NEUROG3 PAIP2B
NEUROG3 TRPC4AP
NEUROG3 ZMYND10
NEUROG3 PTPRN
NEUROG3 PAFAH1B1
NEUROG3 PML
PDGFRA FZR1
PDGFRA LGR5
PDGFRA CAPNS1
PDGFRA CD34
PDGFRA AQP5
PDGFRA CDK5R1
PDGFRA HNRNPL
PDGFRA EIF2AK2
PDGFRA DGKA
PDGFRA LOC201229
PDGFRA TUBGCP2
PDGFRA AMIGO2
PDGFRA RAB3A
PDGFRA NFRKB
PDGFRA LY6G6C
PDGFRA UBE3B
PDGFRA ARPC4
PDGFRA TFDP2
PDGFRA VEGFC
PDGFRA CEACAM3
PDGFRA GJA1
PDGFRA RAP1GAP
PDGFRA ALAS2
PDGFRA RUNX1
PDGFRA LGALS9
PDGFRA NRG2
PDGFRA TRIM58
C19orf50 SLMO1
C19orf50 LGR5
C19orf50 GPR35
C19orf50 AURKA
C19orf50 TUBGCP2
C19orf50 PSG7
C19orf50 SLC4A3
C19orf50 EIF2AK2
C19orf50 ATP2A3
C19orf50 IRF2
C19orf50 SEC14L1
C19orf50 LGALS9
C19orf50 EIF3G
C19orf50 PLCD1
CHKA POU4F1
CHKA TUBGCP2
CHKA KLF1
CHKA GP2
MVK IL13
MVK MR1
MVK CRYBA4
MVK AKT3
MVK HTR7
MVK TLX2
MVK GGT5
MVK DNAJC4
MVK SERPINC1
MVK PTGES
MVK RAP1GAP
MVK MYO9B
MVK BCL3
MVK GPA33
MVK OAS2
MVK LGR5
MVK GPR35
MVK DPT
MVK HLA-DOB
MVK RUNX2
MVK GCKR
MVK TNFRSF25
MVK SBNO2
MVK STAT2
MVK TRIM3
MVK OR2B6
MVK OGG1
MVK SEMA4D
MVK PAX8
MVK CHRNB2
MVK IGSF9B
MVK ARPC4
MVK FUT7
MVK CDK6
MVK ITGAM
MVK RABGGTA
MVK LTK
MVK PTH
MVK TFDP2
MVK DOK1
MVK CDR2L
MVK C1orf144
MVK PTPRN
MVK RAB8A
MVK XDH
MVK COPS6
MVK LOC100134331
MVK TYMS
MVK GRIN2A
MVK USP19
MVK ABCB6
MVK SULT4A1
MVK MTHFR
MVK CCPG1
MVK PPP3CC
MVK GRM4
MVK UGT2B15
MVK WBSCR22
MVK POU4F1
MVK THRA
MVK ALDOC
MVK ATP1B2
MVK NSFL1C
MVK SAP18
MVK EXOSC2
MVK PRB1
MVK AGAP8
MVK BTF3
MVK RBM8A
MVK RHBDL1
MVK PTAFR
MVK TGFB1
MVK HAUS5
MVK PRPF31
MVK KLF1
MVK ELN
MVK CRYBB3
MVK KIF22
MVK KRTAP26-1
MVK AMIGO2
MVK IGHMBP2
MVK TMPRSS6
MVK SPN
MVK FOSL1
MVK PAIP2B
MVK GP2
MVK GNL1
SERPINA4 LBP
SERPINA4 TGFBRAP1
SERPINA4 MC2R
RAB3A U2AF2
RAB3A GPR35
RAB3A FZR1
RAB3A FCGR2A
RAB3A SULT4A1
RAB3A MTHFR
RAB3A CYP2A6
RAB3A CCR4
RAB3A ITGA2B
RAB3A IL8RB
RAB3A EIF2AK2
RAB3A MYOG
RAB3A CHRNB2
RAB3A UBE3B
RAB3A ELAVL3
RAB3A SAP18
RAB3A COPS6
RAB3A MYO9B
RAB3A PTH
RAB3A BTF3
RAB3A MLH1
RAB3A CSF1
RAB3A GP2
ZBED4 LY6G6C
ZBED4 MTHFR
ZBED4 TUBGCP2
ZBED4 MC2R
ZBED4 MAPKAPK2
ZBED4 C16orf7
H6PD FZR1
H6PD LGR5
H6PD MR1
H6PD MGAT3
H6PD EMID1
H6PD NCDN
H6PD TMPRSS6
H6PD LYPLA2
H6PD TRIM3
H6PD CYP2A6
H6PD IGHMBP2
H6PD WBSCR22
H6PD IL8RB
H6PD EIF2AK2
H6PD POU4F1
H6PD UBE3B
H6PD COPS6
H6PD CLEC11A
H6PD MYO9B
H6PD PTH
H6PD GRM4
H6PD TFDP2
H6PD KIFC3
H6PD CYP11A1
H6PD JAG1
H6PD CNKSR1
H6PD ATF7
H6PD GP2
PHF21A CHIT1
PHF21A UBE3B
IGHG1 PAX8
IGHG1 PRPF31
IGHG1 THRA
IGHG1 LOC100134331
IGHG1 LTK
HAP1 FZR1
HAP1 PAX8
HAP1 GTSE1
HAP1 U2AF2
HAP1 TLX2
HAP1 STAT2
HAP1 GNL1
HAP1 ALDOC
HAP1 ATP1B2
HAP1 LGR5
HAP1 CBFA2T3
HAP1 MAPKAPK2
HAP1 PAIP2B
SLC6A7 PAMR1
ADH1C PAIP2B
ADH1C ZNF157
ADH1C IGSF9B
ADH1C NFKB2
ADH1C IQSEC1
ADH1C RBM8A
ADH1C MVD
ADH1C C1orf144
ADH1C COX10
ADH1C MYO9B
ADH1C LY6G6C
ADH1C PML
UBOX5 PRPF31
UBOX5 FGF2
UBOX5 PAX8
UBOX5 CCL16
SEPT6 WBSCR22
SEPT6 RAD54L2
SEPT6 ADRA1A
MAGEA9 SLC9A1
MAGEA9 PVT1
MAGEA9 MAPKAPK2
PLIN1 SCAPER
PLIN1 TROAP
E2F1 UBE2H
E2F1 SULT4A1
E2F1 MLH1
E2F1 PTAFR
YPEL1 PPP1R10
YPEL1 MC2R
YPEL1 AGAP8
YPEL1 TLX2
YPEL1 PTGES
YPEL1 ZNF157
YPEL1 LOC652147
YPEL1 INA
YPEL1 CNP
YPEL1 GCKR
YPEL1 NCDN
YPEL1 TNFRSF25
YPEL1 TRIM3
YPEL1 PTGER3
YPEL1 SEMA4D
YPEL1 PAX8
YPEL1 LY6G6C
YPEL1 IGSF9B
YPEL1 C1orf144
YPEL1 CDK6
YPEL1 RABGGTA
YPEL1 TFDP2
YPEL1 FAM189B
YPEL1 RUNX1
YPEL1 MAP2K4
YPEL1 FZR1
YPEL1 KIFC3
YPEL1 LBP
YPEL1 LOC100134331
YPEL1 ANK1
YPEL1 UGT2B15
YPEL1 DAPK2
YPEL1 U2AF2
YPEL1 MTHFR
YPEL1 SLC22A24
YPEL1 SLC4A3
YPEL1 WBSCR22
YPEL1 EIF2AK2
YPEL1 CRYBB3
YPEL1 UBE3B
YPEL1 ALDOC
YPEL1 ATP1B2
YPEL1 FDXR
YPEL1 RAP1GAP
YPEL1 BTF3
YPEL1 TFF3
YPEL1 RHBDL1
YPEL1 HAUS5
YPEL1 FCGR2A
YPEL1 IGF1R
YPEL1 TMPRSS6
YPEL1 PRPH
YPEL1 IL8RB
YPEL1 TAZ
YPEL1 POU4F1
YPEL1 COPS6
YPEL1 IAH1
YPEL1 GNL1
YPEL1 TRIM58
YPEL1 RAB8A
YPEL1 GP2
YPEL1 AP2A2
YPEL1 WDR62
YPEL1 KCNJ4
HTR7 LGR5
HTR7 MR1
HTR7 HAUS5
HTR7 GRIN2A
HTR7 TNFRSF25
HTR7 TLX2
HTR7 SLC6A9
HTR7 MTHFR
HTR7 MAX
HTR7 TRIM3
HTR7 PSG7
HTR7 GRM4
HTR7 WBSCR22
HTR7 PAX8
HTR7 LY6G6C
HTR7 TMPRSS6
HTR7 PTGES
HTR7 AGAP8
HTR7 FOSL1
HTR7 PTH
HTR7 CDR2L
HTR7 PTPRN
HTR7 GP2
HTR7 RAB8A
TLX2 IQSEC1
TLX2 SPINT3
TLX2 IKBKG
TLX2 CRYBB3
TLX2 IL10RA
TLX2 SERPINC1
TLX2 PTGES
TLX2 MGAT3
TLX2 MYO9B
TLX2 HTR2A
TLX2 BCL3
TLX2 PCGF1
TLX2 GPA33
TLX2 LOC652147
TLX2 LGR5
TLX2 GPR35
TLX2 TNFRSF25
TLX2 GRINA
TLX2 MLH1
TLX2 SEMA4D
TLX2 LY6G6C
TLX2 IGSF9B
TLX2 C1orf144
TLX2 CDK6
TLX2 RABGGTA
TLX2 LTK
TLX2 PTH
TLX2 DCT
TLX2 LBP
TLX2 KIFC3
TLX2 XDH
TLX2 LOC100134331
TLX2 DEPDC5
TLX2 UGT2B15
TLX2 SLC6A9
TLX2 GRM4
TLX2 TGFBRAP1
TLX2 WBSCR22
TLX2 PRRC1
TLX2 ATP1B2
TLX2 NSFL1C
TLX2 EXOSC2
TLX2 AGAP8
TLX2 RAP1GAP
TLX2 SNUPN
TLX2 STAT2
TLX2 LUZP1
TLX2 PTAFR
TLX2 HMX1
TLX2 HAUS5
TLX2 SEC16A
TLX2 IGF1R
TLX2 KLF1
TLX2 PRPH
TLX2 TUBGCP2
TLX2 IGHMBP2
TLX2 SEMA3A
TLX2 POU4F1
TLX2 COPS6
TLX2 PAIP2B
TLX2 GP2
TLX2 AP2A2
TLX2 GNL1
SLC25A17 PRPH
GSTM5 PAIP2B
RELA TGFB1
RELA CNP
RELA FZR1
RELA U2AF2
RELA SDC3
RELA LOC100134331
RELA SEC16A
RELA ZKSCAN3
RELA psiTPTE22
RELA SLC9A1
RELA TRIM3
RELA PTGER3
RELA KRTAP26-1
RELA SEMA4D
RELA PAX8
RELA GTSE1
RELA SCARB1
RELA IGSF9B
RELA ALDOC
RELA ATP1B2
RELA AGAP8
RELA HTR2A
RELA PTGES
RELA RBM8A
RELA CYP11A1
RELA LOC652147
RELA DUSP7
RELA CRTC1
RELA SIT1
GGT5 GAD2
GGT5 U2AF2
GGT5 KRTAP26-1
GGT5 TNFRSF25
GGT5 RRP12
SPINT3 FSCN2
SPINT3 GJB3
SPINT3 MGAT3
SPINT3 RASGRP3
SPINT3 UGT2B15
SPINT3 SLC18A1
SPINT3 C16orf7
SPINT3 GTSE1
SPINT3 ALDOC
SPINT3 ATP1B2
SPINT3 CDK6
SPINT3 RABGGTA
SPINT3 BCL3
SPINT3 PAIP2B
SPINT3 FEM1B
SPINT3 LBP
SPINT3 STAT2
SPINT3 LOC652147
SPINT3 RPL11
SPINT3 GNL1
SPINT3 MAP2K4
SPINT3 PTAFR
COX10 MYO9B
IKBKG BCL3
IKBKG FSCN2
IKBKG PRKCB
IKBKG HAUS5
IKBKG WBSCR22
IKBKG SLC6A9
IKBKG KCTD17
IKBKG GNL1
IKBKG COPS6
IKBKG PTGS1
IKBKG SLC4A3
ETV3 ATF6B
DNAJC4 PAX8
DNAJC4 U2AF2
DNAJC4 IRF5
DNAJC4 FGF2
DNAJC4 FCGR2A
MAG TGFB1
MAG SOX12
MAG TROAP
MAG MTHFR
MAG IL10RA
MAG MLH1
MAG PRPH
MAG SCARB1
MAG UBE3B
MAG BCL3
MAG GHITM
MAG AIF1
MAG WDR62
MAG RPL11
SCARB1 ARHGAP6
SCARB1 MC2R
SCARB1 DEPDC5
SCARB1 DAPK2
SCARB1 MTHFR
SCARB1 WBSCR22
SCARB1 SEMA4D
SCARB1 NFRKB
SCARB1 TAZ
SCARB1 ALDOC
SCARB1 AGAP8
SCARB1 HTR2A
SCARB1 PTH
SCARB1 FAM189B
SCARB1 LBP
SCARB1 GNL1
CECR7 ASGR1
PIGR C1orf144
PTGES MR1
PTGES AKT3
PTGES RRP12
PTGES CRYBB3
PTGES IL10RA
PTGES SERPINC1
PTGES SCAPER
PTGES GPA33
PTGES OR2B6
PTGES SLMO1
PTGES GPR35
PTGES RBM8A
PTGES HLA-DOB
PTGES TNFRSF25
PTGES LAD1
PTGES SLC9A1
PTGES TRIM3
PTGES WNT11
PTGES PAX8
PTGES LY6G6C
PTGES IGSF9B
PTGES SIT1
PTGES ARPC4
PTGES C1orf144
PTGES SLC15A2
PTGES PTH
PTGES LBP
PTGES CDR2L
PTGES CYP11A1
PTGES LGALS9
PTGES PTPRN
PTGES MAPKAPK2
PTGES RAB8A
PTGES FZR1
PTGES XDH
PTGES GRIN2A
PTGES HAUS5
PTGES SLC6A9
PTGES MTHFR
PTGES PPP3CC
PTGES GRM4
PTGES UGT2B15
PTGES WBSCR22
PTGES THRA
PTGES ALDOC
PTGES ATP1B2
PTGES SAP18
PTGES AGAP8
PTGES STAT2
PTGES TGFB1
PTGES U2AF2
PTGES PRPF31
PTGES RUNX1
PTGES KLF1
PTGES TMPRSS6
PTGES TPMT
PTGES UNC5B
PTGES ATF6B
PTGES TUBGCP2
PTGES KRTAP26-1
PTGES AMIGO2
PTGES IGHMBP2
PTGES POU4F1
PTGES SPN
PTGES COPS6
PTGES CAD
PTGES FOSL1
PTGES PAIP2B
PTGES GP2
PTGES AP2A2
NAGPA LTK
CYP3A5 GALK1
CYP3A5 ZNF157
CYP3A5 FCGR2A
CYP3A5 U2AF2
CYP3A5 RBM8A
CYP3A5 RAD54L2
CYP3A5 IFIT1
CYP3A5 CEP135
CYP3A5 TICAM1
PLEC1 PAXIP1
PLEC1 SAP18
HTR2A KIFC3
HTR2A MGAT3
HTR2A ARHGAP6
HTR2A DEPDC5
HTR2A CSF1
HTR2A PTGER3
HTR2A NFRKB
HTR2A RNASEH2B
HTR2A COPS6
HTR2A CDK6
HTR2A ATG2A
HTR2A NUDT3
HTR2A DUSP7
HTR2A CRTC1
HTR2A SMO
TNFSF12 WBSCR22
TNFSF12 UBE3B
TNFSF12 U2AF2
TNFSF12 GPR35
TNFSF12 LBP
TNFSF12 ABCB1
TNFSF12 TRPC4AP
TNFSF12 TPPP
TNFSF12 CRYBB3
ZNF157 CRYBA4
ZNF157 GPR35
ZNF157 MC2R
ZNF157 RNASEH2B
ZNF157 GCKR
ZNF157 GCK
ZNF157 SAR1A
ZNF157 TMPRSS6
ZNF157 AQP5
ZNF157 SLC9A1
ZNF157 ADAM20
ZNF157 RRP12
ZNF157 IGSF9B
ZNF157 CRYBB3
ZNF157 IL8RB
ZNF157 ARPC4
ZNF157 C1orf144
ZNF157 NCR3
ZNF157 CEACAM3
ZNF157 RAP1GAP
ZNF157 GDF5
ZNF157 NRG2
ZNF157 ATP1B2
BTF3 TGFB1
BTF3 MAD1L1
BTF3 ACVR1B
BTF3 PRPF31
BTF3 GRIN2A
BTF3 DOK2
BTF3 TNFRSF25
BTF3 ELN
BTF3 ABCB6
BTF3 SULT4A1
BTF3 HAUS5
BTF3 RAD54L2
BTF3 GPR35
BTF3 PRPH
BTF3 IGHMBP2
BTF3 SLC4A3
BTF3 ITGA2B
BTF3 WBSCR22
BTF3 PAX8
BTF3 CRYBB3
BTF3 IGSF9B
BTF3 ELAVL3
BTF3 SPN
BTF3 ATP1B2
BTF3 NSFL1C
BTF3 SAP18
BTF3 COPS6
BTF3 MYO9B
BTF3 CEACAM3
BTF3 GPA33
BTF3 ALDOC
BTF3 CAPN5
BTF3 OR2B6
BTF3 ASGR1
BTF3 ANKRD12
BTF3 STK25
BTF3 GP2
BTF3 LRCH4
IFI35 WBSCR22
IFI35 GRN
IFI35 SERPIND1
ACAN PAX8
ACAN SLC9A1
ACAN KRTAP5-9
ACAN TCOF1
ACAN C1orf144
ACAN TUBGCP2
ACAN KCND3
ACAN ARHGAP26
TRPC4AP MEGF6
TRPC4AP CRTC1
TRPC4AP INA
TRPC4AP SLC6A12
TRPC4AP ARHGAP4
GPR19 REL
GPR19 CCPG1
NADK DPT
POM121L9P PTH
POM121L9P MTHFR
POM121L9P ELAVL3
POM121L9P KIF22
POM121L9P GP2
REL TGFB1
REL LGR5
REL KIFC3
REL HAUS5
REL FZR1
REL MTHFR
REL AMIGO2
REL TGFBRAP1
REL SLC4A3
REL CCR4
REL GTSE1
REL COPS6
REL AGAP8
REL SCAPER
REL LBP
REL RAB8A
REL MAPKAPK2
REL MAP2K4
IGH@ SEC16A
IGH@ LGALS9
GPR35 LGR5
GPR35 PAX9
GPR35 GRIN2A
GPR35 IGF1R
GPR35 TNFRSF25
GPR35 AQP5
GPR35 LAD1
GPR35 SULT4A1
GPR35 ABCB6
GPR35 RAD54L2
GPR35 PRB1
GPR35 PRPF31
GPR35 ACR
GPR35 AMIGO2
GPR35 IGHMBP2
GPR35 SLC4A3
GPR35 CRYBB3
GPR35 WBSCR22
GPR35 POU4F1
GPR35 IGSF9B
GPR35 LPAR2
GPR35 THRA
GPR35 SPN
GPR35 ARPC4
GPR35 AHDC1
GPR35 NSFL1C
GPR35 COPS6
GPR35 SLC6A2
GPR35 GPA33
GPR35 LOC100134331
GPR35 GJA1
GPR35 SCAPER
GPR35 RRP12
GPR35 WNT11
GPR35 C1orf144
GPR35 INA
GPR35 CHRNA3
GPR35 GP2
PML MYEF2
PML MEGF6
PML MCM2
PML GRIN2A
PML NCR2
PML ARHGAP6
PML IGF1R
PML TNFRSF25
PML SLC9A1
PML CHMP7
PML PRRC1
PML PSG7
PML GRM4
PML MFAP2
PML PAX8
PML CRYBB3
PML FEZ1
PML C1orf144
PML COPS6
PML FOSL1
PML REM1
PML CDC45L
PML CRTC1
PML SMO
PML GCKR
PML PAFAH1B1
CNP UGT2B15
CNP SLMO1
CNP SLC9A1
CNP PRKCB
CNP IAH1
CNP ATF6B
CNP ABCB1
CNP GRIP2
CNP SIT1
CNP LPAR2
CNP MAPKAPK2
CNP SLC4A3
STATH OGG1
STATH CD33
STATH CAMSAP1
STATH PRRC1
STATH XDH
STATH B4GALT3
STATH COPS6
STATH PSG7
STATH KLF1
STATH PPP3CC
STATH POU6F2
LGR5 MR1
LGR5 SERPIND1
LGR5 DUSP7
LGR5 RRP12
LGR5 LILRA4
LGR5 IL10RA
LGR5 MEN1
LGR5 SCAPER
LGR5 IGHMBP2
LGR5 GPA33
LGR5 SERPINB7
LGR5 SLMO1
LGR5 DPT
LGR5 AQP5
LGR5 NFKB2
LGR5 C2orf55
LGR5 PSG7
LGR5 CBFA2T3
LGR5 C16orf7
LGR5 LY6G6C
LGR5 IGSF9B
LGR5 RABGGTA
LGR5 TFDP2
LGR5 LBP
LGR5 GHITM
LGR5 MAPKAPK2
LGR5 FZR1
LGR5 KIFC3
LGR5 PVT1
LGR5 MGAT3
LGR5 LOC100134331
LGR5 UGT2B15
LGR5 SULT4A1
LGR5 SLC6A9
LGR5 MTHFR
LGR5 LOC201229
LGR5 TICAM1
LGR5 WBSCR22
LGR5 PRRC1
LGR5 IL8RB
LGR5 ALDOC
LGR5 ATP1B2
LGR5 NSFL1C
LGR5 SAP18
LGR5 EXOSC2
LGR5 ALAS2
LGR5 RBM8A
LGR5 B4GALT3
LGR5 RHBDL1
LGR5 TGFB1
LGR5 HMX1
LGR5 KLF1
LGR5 DHRS1
LGR5 TUBGCP2
LGR5 AMIGO2
LGR5 LPAR2
LGR5 SOX12
LGR5 UBE3B
LGR5 CAMSAP1
LGR5 POU4F1
LGR5 COPS6
LGR5 RAB40B
LGR5 PAIP2B
LGR5 FAM189A2
LGR5 GP2
LEFTY1 SLC4A3
ZNF76 EXOSC2
TRIM15 IL10RA
TRIM15 MYEF2
TRIM15 IL8RB
TRIM15 DUSP7
TRIM15 CROCC
RPA2 SCAPER
RPA2 TRIM3
RPA2 PRRC1
RPA2 LGALS9
RPA2 LOC652147
RPA2 ALDOC
RPA2 ST6GALNAC4
RPA2 WNT11
MAPK3 TMPRSS6
CBARA1 CRYBB3
CBARA1 C1orf144
CBARA1 ITGAM
TERF2 ANK1
TERF2 RUNX2
TERF2 PAXIP1
TERF2 NCKIPSD
TERF2 IL10RA
TERF2 C2orf55
TERF2 MTHFR
TERF2 PTGER3
TERF2 PAX8
TERF2 CRYBB3
TERF2 SIX3
TERF2 ALDOC
TERF2 ATP1B2
TERF2 AGAP8
TERF2 PAIP2B
TERF2 DOK1
GCKR SERPIND1
GCKR SDC3
GCKR MR1
GCKR MVD
GCKR TNFRSF25
GCKR FZR1
GCKR LOC100134331
GCKR RAB8A
GCKR MC2R
GCKR TMPRSS6
GCKR AQP5
GCKR FAM189B
GCKR SBNO2
GCKR MTHFR
GCKR PRPH
GCKR TUBGCP2
GCKR RAP1GAP
GCKR AATK
GCKR FAM89B
GCKR TGFBRAP1
GCKR WNT11
GCKR WBSCR22
GCKR IGSF9B
GCKR TM4SF5
GCKR SCAPER
GCKR POU4F1
GCKR TAZ
GCKR UBE3B
GCKR TRIM58
GCKR ELAVL3
GCKR STXBP1
GCKR INA
GCKR ATP1B2
GCKR CROCC
GCKR EXOSC2
GCKR CDK6
GCKR FDXR
GCKR AGAP8
GCKR GRN
GCKR BCL3
GCKR GUCA1A
GCKR GPA33
GCKR LBP
GCKR MCM2
GCKR STAT2
GCKR DAPK2
GCKR RUNX1
GCKR GNL1
GCKR IL10RA
GCKR IL8RB
GCKR SEMA4D
GCKR B4GALT3
GCKR MAPKAPK2
MATN3 SLMO1
TNFRSF25 PPP1R10
TNFRSF25 MR1
TNFRSF25 AKT3
TNFRSF25 MC2R
TNFRSF25 MYO9B
TNFRSF25 LSM4
TNFRSF25 MRPL28
TNFRSF25 LOC652147
TNFRSF25 RUNX2
TNFRSF25 IGF1R
TNFRSF25 ZKSCAN3
TNFRSF25 SLC9A1
TNFRSF25 TRIM3
TNFRSF25 PSG7
TNFRSF25 KRT85
TNFRSF25 UGT2B15
TNFRSF25 SEMA4D
TNFRSF25 PAX8
TNFRSF25 LY6G6C
TNFRSF25 IGSF9B
TNFRSF25 ARPC4
TNFRSF25 C1orf144
TNFRSF25 CDK6
TNFRSF25 ITGAM
TNFRSF25 RABGGTA
TNFRSF25 PTH
TNFRSF25 LBP
TNFRSF25 CDR2L
TNFRSF25 RUNX1
TNFRSF25 CDC2L5
TNFRSF25 PTPRN
TNFRSF25 RAB8A
TNFRSF25 KIFC3
TNFRSF25 MEGF6
TNFRSF25 LOC100134331
TNFRSF25 GRIN2A
TNFRSF25 ARHGAP6
TNFRSF25 DEPDC5
TNFRSF25 DAPK2
TNFRSF25 HAUS5
TNFRSF25 ITGAD
TNFRSF25 SLC6A9
TNFRSF25 MTHFR
TNFRSF25 CCPG1
TNFRSF25 TM4SF5
TNFRSF25 PPP3CC
TNFRSF25 WBSCR22
TNFRSF25 CRYBB3
TNFRSF25 THRA
TNFRSF25 ATP1B2
TNFRSF25 EXOSC2
TNFRSF25 AGAP8
TNFRSF25 GRM4
TNFRSF25 RBM8A
TNFRSF25 RHBDL1
TNFRSF25 TGFB1
TNFRSF25 U2AF2
TNFRSF25 PRPF31
TNFRSF25 FCGR2A
TNFRSF25 KLF1
TNFRSF25 FAM189B
TNFRSF25 GPR143
TNFRSF25 IFIT1
TNFRSF25 TUBGCP2
TNFRSF25 KRTAP26-1
TNFRSF25 AMIGO2
TNFRSF25 IGHMBP2
TNFRSF25 TAZ
TNFRSF25 MVD
TNFRSF25 POU4F1
TNFRSF25 SPN
TNFRSF25 COPS6
TNFRSF25 FOSL1
TNFRSF25 PAIP2B
TNFRSF25 IAH1
TNFRSF25 ARHGAP26
TNFRSF25 GP2
TNFRSF25 AP2A2
TNFRSF25 KCNJ4
LLGL2 OGG1
ZKSCAN3 SERPINB7
ZKSCAN3 FZR1
ZKSCAN3 CDK6
ZKSCAN3 SIX6
ZKSCAN3 U2AF2
ZKSCAN3 LOC100134331
ZKSCAN3 FCGR2A
ZKSCAN3 MC2R
ZKSCAN3 psiTPTE22
ZKSCAN3 HAUS5
ZKSCAN3 CCPG1
ZKSCAN3 PRPH
ZKSCAN3 PTGER3
ZKSCAN3 KRT85
ZKSCAN3 LAD1
ZKSCAN3 WNT11
ZKSCAN3 TUBGCP2
ZKSCAN3 PAX8
ZKSCAN3 SLC22A24
ZKSCAN3 CRYBB3
ZKSCAN3 HSF4
ZKSCAN3 ALDOC
ZKSCAN3 ARPC4
ZKSCAN3 ATP1B2
ZKSCAN3 RAB40B
ZKSCAN3 PAIP2B
ZKSCAN3 RAP1GAP
ZKSCAN3 ABCB1
ZKSCAN3 DHRS1
ZKSCAN3 C1orf144
ZKSCAN3 SIT1
LAD1 U2AF2
LAD1 NDST1
LAD1 LOC100134331
LAD1 HLA-DOB
LAD1 ABCB6
LAD1 UBE3B
LAD1 ACVR1B
LAD1 ATP1B2
LAD1 ALDOC
NRTN TREX1
NRTN CHMP7
NRTN HSF4
NRTN RAD54L2
NRTN RBM8A
NRTN ELAVL3
NRTN UPK2
NRTN NCR3
NRTN GRM4
TUB FZR1
ARHGEF12 ITGA10
CRHR2 SIX6
ABCB6 HAUS5
ABCB6 CAPNS1
ABCB6 RAB11FIP5
ABCB6 ANK1
ABCB6 SULT4A1
ABCB6 ARHGAP26
ABCB6 WNT11
ABCB6 OGG1
ABCB6 LY6G6C
ABCB6 MVD
ABCB6 ELAVL3
ABCB6 SAP18
ABCB6 COPS6
ABCB6 PRB1
ABCB6 SLC9A1
ABCB6 DDX11
ABCB6 LSM4
ABCB6 GP2
ABCB6 RPS6KB2
LOC26102 SERPIND1
LOC26102 UBE3B
LOC26102 TRAFD1
TGOLN2 TGFB1
TGOLN2 HSF1
TGOLN2 LOC100134331
TGOLN2 PAXIP1
TGOLN2 KLF1
TGOLN2 TMPRSS6
TGOLN2 UGT2B15
TGOLN2 SULT4A1
TGOLN2 FDXR
TGOLN2 DHRS1
TGOLN2 PRPH
TGOLN2 CD72
TGOLN2 IGHMBP2
TGOLN2 WBSCR22
TGOLN2 UBE3B
TGOLN2 MYOG
TGOLN2 POU4F1
TGOLN2 LY6G6C
TGOLN2 IGSF9B
TGOLN2 THRA
TGOLN2 ATP1B2
TGOLN2 SCAPER
TGOLN2 PAIP2B
TGOLN2 GNL1
TGOLN2 NRG2
TGOLN2 TRIM58
TGOLN2 WDR62
TGOLN2 MAP2K4
ADAM20 UBE3B
ADAM20 LOC100134331
NME6 DAPK2
NME6 SLC22A24
RBBP8 MAGEA5
RBBP8 GTF2F1
RBBP8 HSF4
RBBP8 ZMYND10
RBBP8 DHRS1
RBBP8 SKI
CHIT1 CD52
CHIT1 CBLN1
CHIT1 ELAVL3
CHIT1 SAP18
NFATC3 PPP3CC
SEMA4D FZR1
SEMA4D SLC9A1
SEMA4D MR1
SEMA4D U2AF2
SEMA4D SOX12
SEMA4D AKT3
SEMA4D MC2R
SEMA4D DPT
SEMA4D AGAP8
SEMA4D SBNO2
SEMA4D C2orf55
SEMA4D MTHFR
SEMA4D GPR143
SEMA4D TAZ
SEMA4D PSG7
SEMA4D WBSCR22
SEMA4D FGF2
SEMA4D CSNK1G2
SEMA4D PRRC1
SEMA4D UBE3B
SEMA4D FAM102A
SEMA4D POU4F1
SEMA4D C1orf144
SEMA4D HAUS5
SEMA4D ATP2B2
SEMA4D FDXR
SEMA4D KLF1
SEMA4D SCAPER
SEMA4D DAPK2
SEMA4D LBP
SEMA4D LSM4
SEMA4D FAM189B
SEMA4D CNKSR1
SEMA4D B4GALT3
SEMA4D CEP135
SEMA4D MAP2K4
MAGEA5 CEACAM3
MAGEA5 MAD1L1
MAGEA5 UBE3B
MAGEA5 GNL1
MAGEA5 NCSTN
MAGEA5 ATP1B2
MAGEA5 LILRA4
MAGEA5 AQP5
MAGEA5 LOC91316
MAGEA5 GRN
MYOG MR1
MYOG RUNX1
MYOG TMPRSS6
MYOG IFIT1
MYOG TFDP2
MYOG LYPLA2
MYOG KCTD17
MYOG CYP2A6
MYOG IGHMBP2
MYOG EIF2AK2
MYOG IGSF9B
MYOG ARPC4
MYOG ATP1B2
MYOG SAP18
MYOG PTH
MYOG RAP1GAP
MYOG DOK1
MYOG CYP11A1
MYOG LGALS9
MYOG JAG1
MYOG CSF1
MYOG GP2
IGSF9B MC2R
IGSF9B FDXR
IGSF9B RAD54L2
IGSF9B MGAT3
IGSF9B SCAPER
IGSF9B LPAR2
IGSF9B LOC652147
IGSF9B MAD1L1
IGSF9B SLMO1
IGSF9B PAX9
IGSF9B HLA-DOB
IGSF9B GCK
IGSF9B PAXIP1
IGSF9B GDF5
IGSF9B C2orf55
IGSF9B UGT2B15
IGSF9B PAX8
IGSF9B GTSE1
IGSF9B LY6G6C
IGSF9B C1orf144
IGSF9B PTH
IGSF9B LBP
IGSF9B DOK1
IGSF9B CYP11A1
IGSF9B NRG2
IGSF9B SIT1
IGSF9B MAP2K4
IGSF9B FZR1
IGSF9B LOC100134331
IGSF9B GRIN2A
IGSF9B SULT4A1
IGSF9B SLC6A9
IGSF9B TGFBRAP1
IGSF9B WBSCR22
IGSF9B CRYBB3
IGSF9B UBE3B
IGSF9B THRA
IGSF9B ALDOC
IGSF9B ATP1B2
IGSF9B NSFL1C
IGSF9B DPT
IGSF9B COL6A2
IGSF9B GRN
IGSF9B SNUPN
IGSF9B FEM1B
IGSF9B DUSP7
IGSF9B B4GALT3
IGSF9B RHBDL1
IGSF9B TGFB1
IGSF9B HAUS5
IGSF9B KIAA0323
IGSF9B IGF1R
IGSF9B TMPRSS6
IGSF9B CEACAM3
IGSF9B KCTD17
IGSF9B DHRS1
IGSF9B PRPH
IGSF9B IGHMBP2
IGSF9B POU4F1
IGSF9B RAB40B
IGSF9B PAIP2B
IGSF9B PRRC1
IGSF9B TRIM58
IGSF9B GP2
IGSF9B WDR62
IGSF9B GNL1
IGSF9B FANCA
STXBP1 PRRC1
STXBP1 NCR2
STXBP1 FAM189B
ARPC4 TGFB1
ARPC4 FZR1
ARPC4 MTHFR
ARPC4 MR1
ARPC4 EXOSC2
ARPC4 DPT
ARPC4 CYP11A1
ARPC4 FCGR2A
ARPC4 KLF1
ARPC4 SLC9A1
ARPC4 U2AF2
ARPC4 ITGAD
ARPC4 LYPLA2
ARPC4 RAD54L2
ARPC4 UNC5B
ARPC4 CCPG1
ARPC4 IFIT1
ARPC4 SLC5A2
ARPC4 TUBGCP2
ARPC4 KRTAP26-1
ARPC4 PPP3CC
ARPC4 GRM4
ARPC4 TRIM3
ARPC4 WBSCR22
ARPC4 CHRNB2
ARPC4 IL8RB
ARPC4 THRA
ARPC4 TMPRSS6
ARPC4 ATP1B2
ARPC4 HAUS5
ARPC4 COPS6
ARPC4 AGAP8
ARPC4 ITGAM
ARPC4 FOSL1
ARPC4 PTH
ARPC4 IGHMBP2
ARPC4 RAP1GAP
ARPC4 SPN
ARPC4 RBM8A
ARPC4 RUNX1
ARPC4 LOC91316
ARPC4 ASGR1
ARPC4 LGALS9
ARPC4 CSF1
ARPC4 RHBDL1
ARPC4 GP2
ARPC4 ALDOC
FUT7 MYEF2
FUT7 U2AF2
FUT7 HOXC11
FUT7 USP19
FUT7 MC2R
FUT7 TROAP
FUT7 PVT1
FUT7 CCPG1
FUT7 TUBGCP2
FUT7 SLC22A24
FUT7 WBSCR22
FUT7 IL8RB
FUT7 FGF2
FUT7 UBE3B
FUT7 ELAVL3
FUT7 BCL3
FUT7 PTH
FUT7 RHBDL1
FUT7 GP2
FUT7 WDR62
ANKRD46 TROAP
ANKRD46 SULT4A1
ANKRD46 MAPKAPK2
ANKRD46 DPT
ANKRD46 RAD52
CDK6 TGFB1
CDK6 FZR1
CDK6 U2AF2
CDK6 KIAA0323
CDK6 SLMO1
CDK6 MGAT3
CDK6 LOC100134331
CDK6 RASGRP3
CDK6 GRIN2A
CDK6 MC2R
CDK6 ALOX5
CDK6 SLC6A9
CDK6 MTHFR
CDK6 SLC5A2
CDK6 TUBGCP2
CDK6 GRN
CDK6 C16orf7
CDK6 WBSCR22
CDK6 PAX8
CDK6 CAMSAP1
CDK6 OSGIN2
CDK6 POU4F1
CDK6 MVD
CDK6 ELAVL3
CDK6 ATP1B2
CDK6 CROCC
CDK6 FANCA
CDK6 HAUS5
CDK6 COPS6
CDK6 MYO9B
CDK6 FAM189B
CDK6 SCAPER
CDK6 LBP
CDK6 ALAS2
CDK6 DOK1
CDK6 RUNX1
CDK6 LOC652147
CDK6 PDE4C
CDK6 GP2
CDK6 AP2A2
CDK6 MAPKAPK2
CDK6 RAB8A
CDK6 GTSE1
RABGGTA IL10RA
RABGGTA BCL3
RABGGTA DPT
RABGGTA NCDN
RABGGTA IL4
RABGGTA SBNO2
RABGGTA LY6G6C
RABGGTA C16orf7
RABGGTA GTSE1
RABGGTA CHRNB2
RABGGTA PTH
RABGGTA TFDP2
RABGGTA GHITM
RABGGTA FAM189A2
RABGGTA MAP2K4
RABGGTA FZR1
RABGGTA MGAT3
RABGGTA LOC100134331
RABGGTA RASGRP3
RABGGTA UGT2B15
RABGGTA SULT4A1
RABGGTA MTHFR
RABGGTA SLC22A24
RABGGTA CCR4
RABGGTA POU4F1
RABGGTA SIX3
RABGGTA ALDOC
RABGGTA EXOSC2
RABGGTA AGAP8
RABGGTA RAP1GAP
RABGGTA STAT2
RABGGTA TFF3
RABGGTA MLH1
RABGGTA B4GALT3
RABGGTA TGFB1
RABGGTA HAUS5
RABGGTA KIAA0323
RABGGTA KLF1
RABGGTA TPMT
RABGGTA ST6GALNAC4
RABGGTA IGHMBP2
RABGGTA CAMSAP1
RABGGTA ZBTB7A
RABGGTA COPS6
RABGGTA PAIP2B
RABGGTA MAPKAPK2
RABGGTA RAB8A
RABGGTA GP2
RABGGTA GNL1
SLC15A2 FZR1
SLC15A2 UNC5B
SLC15A2 PPP3CC
PRKCB BCL3
PRKCB GNL1
PRKCB STAT2
PRKCB LOC100134331
PRKCB MC2R
LBP SERPIND1
LBP MR1
LBP MC2R
LBP FDXR
LBP ATP2B2
LBP SCAPER
LBP LOC652147
LBP SDC3
LBP MYEF2
LBP SBNO2
LBP SLC9A1
LBP CYP27A1
LBP PAX8
LBP PSG7
LBP WNT11
LBP C16orf7
LBP FGF2
LBP GTSE1
LBP CSNK1G2
LBP C1orf144
LBP LTK
LBP FAM189B
LBP RAB8A
LBP FZR1
LBP KIFC3
LBP LOC100134331
LBP GRIN2A
LBP USP19
LBP C2orf55
LBP DAPK2
LBP SLC6A9
LBP MTHFR
LBP TGFBRAP1
LBP SLC4A3
LBP WBSCR22
LBP PRRC1
LBP UBE3B
LBP ALDOC
LBP ATP1B2
LBP CROCC
LBP SAP18
LBP KCNJ4
LBP AGAP8
LBP GRN
LBP RBM8A
LBP B4GALT3
LBP PRH1
LBP TGFB1
LBP HAUS5
LBP PRPF31
LBP NCR2
LBP KLF1
LBP XPNPEP2
LBP GPR143
LBP TUBGCP2
LBP SOX12
LBP TAZ
LBP MVD
LBP POU4F1
LBP COPS6
LBP SLC6A2
LBP MAP2K4
LBP CEP135
LBP GP2
LBP AP2A2
LBP GNL1
DOK1 TGFB1
DOK1 FZR1
DOK1 ANK1
DOK1 NCKIPSD
DOK1 HAUS5
DOK1 C2orf55
DOK1 MTHFR
DOK1 IGHMBP2
DOK1 TGFBRAP1
DOK1 WBSCR22
DOK1 ZBTB7A
DOK1 PAX8
DOK1 GTSE1
DOK1 ALDOC
DOK1 ATP1B2
DOK1 AGAP8
DOK1 GRN
DOK1 CYP11A1
DOK1 LOC652147
DOK1 GP2
ITGAD IGHMBP2
ITGAD FGF2
ITGAD CRYBA4
ITGAD CRYBB3
ITGAD NCSTN
ITGAD CCPG1
ITGAD PRPF31
ITGAD C1orf144
ITGAD THRA
ITGAD AGAP8
CYP11A1 FZR1
CYP11A1 HPGD
CYP11A1 HAUS5
CYP11A1 RASGRP3
CYP11A1 FCGR2A
CYP11A1 SAR1A
CYP11A1 IGF1R
CYP11A1 DUSP7
CYP11A1 ALOX5
CYP11A1 PTPN21
CYP11A1 SLC9A1
CYP11A1 LYPLA2
CYP11A1 PHKG2
CYP11A1 CHRNB2
CYP11A1 POU4F1
CYP11A1 TUBGCP2
CYP11A1 RAP1GAP
CYP11A1 KRTAP26-1
CYP11A1 SLC4A3
CYP11A1 IL10RA
CYP11A1 CAMSAP1
CYP11A1 LY6G6C
CYP11A1 IL8RB
CYP11A1 SIX3
CYP11A1 TIMP3
CYP11A1 ATP1B2
CYP11A1 FANCA
CYP11A1 PTH
CYP11A1 PAIP2B
CYP11A1 TFDP2
CYP11A1 RAGE
CYP11A1 IAH1
CYP11A1 ALAS2
CYP11A1 RBM8A
CYP11A1 WNT11
CYP11A1 GP2
CYP11A1 LOC652147
JAG1 MR1
JAG1 IDS
JAG1 ALDOC
JAG1 ATP1B2
JAG1 GP2
JAG1 C19orf29
CORT MELK
CORT GPA33
MAPKAPK2 FZR1
MAPKAPK2 HPGD
MAPKAPK2 U2AF2
MAPKAPK2 WBSCR22
MAPKAPK2 CD34
MAPKAPK2 SLMO1
MAPKAPK2 DPT
MAPKAPK2 SBNO2
MAPKAPK2 SULT4A1
MAPKAPK2 GTSE1
MAPKAPK2 CAMSAP1
MAPKAPK2 MTHFR
MAPKAPK2 LOC201229
MAPKAPK2 TUBGCP2
MAPKAPK2 AMIGO2
MAPKAPK2 TGFBRAP1
MAPKAPK2 WNT11
MAPKAPK2 C16orf7
MAPKAPK2 CIAPIN1
MAPKAPK2 PAX8
MAPKAPK2 SLC22A24
MAPKAPK2 ALPPL2
MAPKAPK2 HSF4
MAPKAPK2 ACVR1B
MAPKAPK2 MAP2K4
MAPKAPK2 MEN1
MAPKAPK2 COPS6
MAPKAPK2 LY6G6C
MAPKAPK2 RAB40B
MAPKAPK2 FAM89B
MAPKAPK2 GJA1
MAPKAPK2 SCAPER
MAPKAPK2 GNL1
MAPKAPK2 LGALS9
MAPKAPK2 RAB8A
MAPKAPK2 GHITM
MAPKAPK2 ALDOC
RAB8A MEN1
RAB8A FZR1
RAB8A KIFC3
RAB8A MAD1L1
RAB8A PRPF31
RAB8A RASGRP3
RAB8A HMX1
RAB8A NCKIPSD
RAB8A KLF1
RAB8A DEPDC5
RAB8A SBNO2
RAB8A SULT4A1
RAB8A KCNJ4
RAB8A MTHFR
RAB8A TUBGCP2
RAB8A AMIGO2
RAB8A IGHMBP2
RAB8A OR2B6
RAB8A C16orf7
RAB8A CCR4
RAB8A IL8RB
RAB8A PAX8
RAB8A GTSE1
RAB8A POU4F1
RAB8A LY6G6C
RAB8A ELAVL3
RAB8A CROCC
RAB8A IDS
RAB8A AGAP8
RAB8A TYMS
RAB8A PTH
RAB8A SLMO1
RAB8A ALDOC
RAB8A HPGD
RAB8A SLC18A1
RAB8A RUNX1
RAB8A IL10RA
RAB8A UGT2B15
RAB8A GP2
PVT1 FZR1
PVT1 MYEF2
PVT1 DPT
PVT1 USP19
PVT1 MC2R
PVT1 UGT2B15
PVT1 SLC22A24
PVT1 FAM89B
PVT1 SLC4A3
PVT1 FGF2
PVT1 PRRC1
PVT1 IL8RB
PVT1 COPS6
PVT1 PCGF1
PVT1 ALAS2
PVT1 RHBDL1
MEGF6 CHMP7
MEGF6 NCR2
MEGF6 MC2R
MEGF6 RAD54L2
MEGF6 PSG7
MEGF6 IGF1R
MEGF6 GRM4
MEGF6 NCKIPSD
MEGF6 PAK2
MEGF6 CRYBB3
MEGF6 HSF4
MEGF6 C1orf144
MEGF6 COPS6
MEGF6 ITGAM
MEGF6 DGKG
MEGF6 REM1
MEGF6 RBM8A
MEGF6 LOC652147
MEGF6 CRTC1
MEGF6 CEP135
MEGF6 SMO
TBX1 FZR1
GIGYF2 LOC145678
GIGYF2 TFDP2
GIGYF2 ALAS2
GIGYF2 LY6G6C
GIGYF2 IL8RB
GIGYF2 DPT
GIGYF2 B4GALT3
GIGYF2 LYPLA2
GIGYF2 GRM4
TCOF1 TGFB1
TCOF1 PAX8
TCOF1 SLC9A1
TCOF1 NCR2
TCOF1 SDC3
TCOF1 DPT
TCOF1 LOC100134331
TCOF1 SERPINC1
TCOF1 VAMP5
TCOF1 PMS2L1
TCOF1 ATG2A
TCOF1 XDH
TYMS ITGA2B
TYMS OGG1
TYMS PAX8
TYMS SCAPER
TYMS ELAVL3
TYMS RASGRP3
TYMS ARHGAP26
TYMS FANCA
TYMS KIFC3
TYMS MR1
TYMS CCR4
EMID1 WBSCR22
EMID1 HMX1
EMID1 MR1
EMID1 RMND5B
EMID1 SLC6A9
EMID1 ATP1B2
EMID1 COPS6
EMID1 PAIP2B
EMID1 NCDN
EMID1 AGAP8
EMID1 DEPDC5
EMID1 psiTPTE22
SCYL3 RAD54L2
SCYL3 U2AF2
SCYL3 HLA-DOB
SCYL3 COPS6
SCYL3 PLEKHM2
SCYL3 FCGR2A
SCYL3 CD34
SCYL3 PLCD1
PPP1R16B PRPH
USP19 MYEF2
USP19 USP9X
USP19 XDH
USP19 HTR4
USP19 LOC100134331
USP19 MC2R
USP19 PAX8
USP19 TROAP
USP19 SULT4A1
USP19 MTHFR
USP19 CORO1A
USP19 KIF22
USP19 TREX1
USP19 ADRA1A
USP19 WBSCR22
USP19 FGF2
USP19 CRYBB3
USP19 TAZ
USP19 CRYBA4
USP19 MVD
USP19 SERPINC1
USP19 ATP1B2
USP19 CROCC
USP19 DAPK2
USP19 AGAP8
USP19 FOSL1
USP19 PTH
USP19 GPA33
USP19 FAM189B
USP19 HDGF
USP19 RHBDL1
PTGS1 CRYBA4
PTGS1 IL8RB
PTGS1 HSF4
PTGS1 DPT
PTGS1 LOC100134331
PTGS1 BCAM
SAR1A RAP1GAP
SAR1A LGALS9
SAR1A EXOSC2
SAR1A WDR62
SAR1A WNT11
psiTPTE22 LOC145678
psiTPTE22 PTPN9
psiTPTE22 PTGER3
psiTPTE22 GRM4
TRA2A SLC9A1
TRA2A CRYBB3
TRA2A XDH
TRA2A THRA
TRA2A C1orf144
TRA2A IGF1R
TRA2A ITGAM
CCL19 WDR62
MTHFR MR1
MTHFR EXOSC2
MTHFR FDXR
MTHFR KIF22
MTHFR IL10RA
MTHFR SCAPER
MTHFR ZFY
MTHFR ATP2B2
MTHFR FAM89B
MTHFR RASGRP3
MTHFR DAPK2
MTHFR LSM4
MTHFR OR2B6
MTHFR MAD1L1
MTHFR MC2R
MTHFR SBNO2
MTHFR SLC9A1
MTHFR AIF1
MTHFR C2orf55
MTHFR C16orf7
MTHFR UGT2B15
MTHFR FGF2
MTHFR CSNK1G2
MTHFR LY6G6C
MTHFR WNT11
MTHFR C1orf144
MTHFR PTH
MTHFR LGALS9
MTHFR GHITM
MTHFR FZR1
MTHFR BCL3
MTHFR LOC100134331
MTHFR ANK1
MTHFR ARHGAP6
MTHFR SULT4A1
MTHFR HAUS5
MTHFR SLC6A9
MTHFR LOC201229
MTHFR SLC22A24
MTHFR CCR4
MTHFR WBSCR22
MTHFR NCKIPSD
MTHFR CRYBB3
MTHFR UBE3B
MTHFR SIX3
MTHFR ALDOC
MTHFR NCR3
MTHFR AGAP8
MTHFR B4GALT3
MTHFR TGFB1
MTHFR HPGD
MTHFR U2AF2
MTHFR KLF1
MTHFR ELN
MTHFR FAM189B
MTHFR GPR143
MTHFR ST6GALNAC4
MTHFR TUBGCP2
MTHFR AMIGO2
MTHFR IGHMBP2
MTHFR SOX12
MTHFR TAZ
MTHFR POU4F1
MTHFR FAM102A
MTHFR IRF2
MTHFR PAIP2B
MTHFR PRRC1
MTHFR CNKSR1
MTHFR MAP2K4
MTHFR CEP135
MTHFR NEUROD2
MTHFR GP2
MTHFR PSG7
MTHFR GNL1
SMOX ATP2A3
CCPG1 HLA-DOB
CCPG1 LRCH4
CCPG1 FCGR2A
CCPG1 U2AF2
CCPG1 PRPH
CCPG1 SEMA3A
CCPG1 PAX8
CCPG1 IL8RB
CCPG1 UBE3B
CCPG1 HSF4
CCPG1 THRA
CCPG1 IQSEC1
CCPG1 LTK
CCPG1 IAH1
CCPG1 ASGR1
CCPG1 NRG2
CCPG1 NEUROD2
CCPG1 MAP2K4
LOC201229 EIF2AK2
LOC201229 LGALS9
LOC201229 CEACAM3
LOC201229 SLC22A24
LOC201229 GP2
LOC201229 ZBTB7A
LOC201229 CCR4
SLC22A24 U2AF2
SLC22A24 SOX12
SLC22A24 UGT2B15
SLC22A24 UBXN1
SLC22A24 PRRC1
SLC22A24 CCR4
SLC22A24 IL10RA
SLC22A24 LY6G6C
SLC22A24 UBE3B
SLC22A24 AIF1
SLC22A24 ATP2B2
SLC22A24 GJA1
SLC22A24 SCAPER
SLC22A24 FAM189A2
SLC22A24 KRT85
SLC22A24 MAP2K4
USP9X HPCAL1
MYST1 RAP1GAP
MYST1 RUNX1
MYST1 GP2
MYST1 WDR62
MYST1 WNT11
COL6A2 SLMO1
COL6A2 UBE3B
COL6A2 PAX8
COL6A2 HAUS5
COL6A2 PTH
COL6A2 ELAVL3
COL6A2 LOC100134331
COL6A2 FANCA
COL6A2 FOSL1
PARD3 ACVR1B
CCR4 WBSCR22
CCR4 COPS6
CCR4 LOC100134331
CCR4 RASGRP3
CCR4 EIF2AK2
CCR4 MLH1
CCR4 SLC6A9
CCR4 PPP3CC
CCR4 SBNO2
CCR4 GTSE1
CCR4 POU4F1
CCR4 UBE3B
CCR4 FANCA
CCR4 GP2
CCR4 TFDP2
CCR4 SCAPER
CCR4 B4GALT3
CCR4 GHITM
CCR4 GNL1
ITGA2B IL13
ITGA2B HPGD
ITGA2B SLC28A1
ITGA2B MAD1L1
ITGA2B PRPF31
ITGA2B FZR1
ITGA2B HLA-DOB
ITGA2B RFC1
ITGA2B TGFBRAP1
ITGA2B ADRA1A
ITGA2B PAX8
ITGA2B STK17A
ITGA2B ACVR1B
ITGA2B HTR4
ITGA2B FNDC3A
CIAPIN1 GP2
CIAPIN1 RUNX1
CIAPIN1 CD34
NCKIPSD SPRR2C
NCKIPSD HAUS5
NCKIPSD XDH
NCKIPSD ANK1
NCKIPSD FGF2
NCKIPSD C2orf55
NCKIPSD IL10RA
NCKIPSD CRYBB3
NCKIPSD SIX3
NCKIPSD IQSEC1
NCKIPSD AGAP8
NCKIPSD LSM4
NCKIPSD ARHGAP26
NCKIPSD PTAFR
EIF2AK2 FZR1
EIF2AK2 MR1
EIF2AK2 NCDN
EIF2AK2 KIFC3
EIF2AK2 ZNF783
EIF2AK2 IDS
EIF2AK2 RAGE
EIF2AK2 KCNJ4
EIF2AK2 CYP2A6
EIF2AK2 FANCL
EIF2AK2 IGHMBP2
EIF2AK2 TUBGCP2
EIF2AK2 KLF1
EIF2AK2 POU4F1
EIF2AK2 LY6G6C
EIF2AK2 IL8RB
EIF2AK2 TMPRSS6
EIF2AK2 FANCA
EIF2AK2 CEACAM3
EIF2AK2 GJA1
EIF2AK2 TFDP2
EIF2AK2 SLMO1
EIF2AK2 ALAS2
EIF2AK2 SLC20A2
EIF2AK2 GP2
EIF2AK2 LOC145678
PAK2 IL18RAP
PAK2 RBM8A
PAK2 RAD54L2
PAK2 HSF4
PAK2 UPK2
PAK2 GUCA2A
PAK2 ARHGAP6
PAK2 COPS6
POU4F1 MR1
POU4F1 AGAP8
POU4F1 CHRNA3
POU4F1 IL10RA
POU4F1 BCL3
POU4F1 RAP1GAP
POU4F1 MYO9B
POU4F1 SCAPER
POU4F1 SV2A
POU4F1 SNUPN
POU4F1 STAT2
POU4F1 MC2R
POU4F1 DPT
POU4F1 PAXIP1
POU4F1 AQP5
POU4F1 IDS
POU4F1 DUSP7
POU4F1 TRIM3
POU4F1 CSF1
POU4F1 LY6G6C
POU4F1 CHRNB2
POU4F1 LPAR2
POU4F1 SULT4A1
POU4F1 PTH
POU4F1 TFDP2
POU4F1 FAM189B
POU4F1 ASGR1
POU4F1 DHRS1
POU4F1 SLC6A9
POU4F1 PTPRN
POU4F1 MAP2K4
POU4F1 FZR1
POU4F1 KIFC3
POU4F1 KRTAP5-9
POU4F1 LOC100134331
POU4F1 DEPDC5
POU4F1 UGT2B15
POU4F1 DAPK2
POU4F1 U2AF2
POU4F1 LYPLA2
POU4F1 GRM4
POU4F1 SLC4A3
POU4F1 WBSCR22
POU4F1 PRRC1
POU4F1 UBE3B
POU4F1 ALDOC
POU4F1 ATP1B2
POU4F1 KCNJ4
POU4F1 CLEC11A
POU4F1 FDXR
POU4F1 CEACAM3
POU4F1 MAP3K11
POU4F1 RBM8A
POU4F1 TFF3
POU4F1 B4GALT3
POU4F1 TGFB1
POU4F1 NCDN
POU4F1 HAUS5
POU4F1 KIAA0323
POU4F1 RUNX1
POU4F1 FCGR2A
POU4F1 TMPRSS6
POU4F1 KLF1
POU4F1 TPMT
POU4F1 NRG2
POU4F1 PRPH
POU4F1 TUBGCP2
POU4F1 KRTAP26-1
POU4F1 IGHMBP2
POU4F1 MCM2
POU4F1 CNNM2
POU4F1 IL8RB
POU4F1 TAZ
POU4F1 THRA
POU4F1 COPS6
POU4F1 PAIP2B
POU4F1 CNKSR1
POU4F1 TRIM58
POU4F1 GP2
POU4F1 WDR62
POU4F1 GNL1
HTR4 IAH1
HTR4 XDH
HTR4 RUNX1
HTR4 PSG7
HTR4 SPRR2C
IL13 SERPINB7
IL13 UBE3B
IL13 IL10RA
IL13 LY6G6C
IL13 MC2R
IL13 LOC100134331
IL13 FCGR2A
IL13 COPS6
IL13 SULT4A1
IL13 IGHMBP2
IL13 MAP2K4
MYO1C UBE3B
CLEC11A CHRNB2
CLEC11A DUSP7
CLEC11A PTPRN
CLEC11A CEACAM3
AGAP8 MR1
AGAP8 AKT3
AGAP8 ZNF783
AGAP8 IL10RA
AGAP8 ACR
AGAP8 ATP2B2
AGAP8 SCAPER
AGAP8 DAPK2
AGAP8 LSM4
AGAP8 OR2B6
AGAP8 MC2R
AGAP8 NCDN
AGAP8 LOC652147
AGAP8 SBNO2
AGAP8 ALOX5
AGAP8 FGF2
AGAP8 C2orf55
AGAP8 TRIM3
AGAP8 SIT1
AGAP8 OGG1
AGAP8 PAX8
AGAP8 CSNK1G2
AGAP8 LY6G6C
AGAP8 C1orf144
AGAP8 PTH
AGAP8 ABCB1
AGAP8 AGFG2
AGAP8 RUNX1
AGAP8 SLC6A9
AGAP8 PTPRN
AGAP8 FZR1
AGAP8 MGAT3
AGAP8 ANK1
AGAP8 SULT4A1
AGAP8 U2AF2
AGAP8 LYPLA2
AGAP8 PPP3CC
AGAP8 GRM4
AGAP8 UGT2B15
AGAP8 WBSCR22
AGAP8 CAPNS1
AGAP8 CRYBB3
AGAP8 UBE3B
AGAP8 SIX3
AGAP8 ALDOC
AGAP8 ATP1B2
AGAP8 EXOSC2
AGAP8 FDXR
AGAP8 SNUPN
AGAP8 TFF3
AGAP8 DUSP7
AGAP8 RUNX2
AGAP8 B4GALT3
AGAP8 C19orf29
AGAP8 HAUS5
AGAP8 KIAA0323
AGAP8 IGF1R
AGAP8 KLF1
AGAP8 FAM189B
AGAP8 PGAP2
AGAP8 GPR143
AGAP8 TUBGCP2
AGAP8 KRTAP26-1
AGAP8 IGHMBP2
AGAP8 MCM2
AGAP8 SOX12
AGAP8 TAZ
AGAP8 SPN
AGAP8 FAM102A
AGAP8 SLC9A1
AGAP8 FOSL1
AGAP8 PAIP2B
AGAP8 VAMP5
AGAP8 PRRC1
AGAP8 CNKSR1
AGAP8 MAP2K4
AGAP8 CEP135
AGAP8 GP2
AGAP8 PSG7
DEFA3 KHK
FEM1B PAIP2B
FEM1B ALDOC
FEM1B SLC6A9
FEM1B GNL1
PLEKHM2 PLCD1
PLEKHM2 ARHGAP6
NFKB2 HPGD
NFKB2 CRYBA4
NFKB2 FCGR2A
NFKB2 LY6G6C
NFKB2 MVD
NFKB2 ELAVL3
NFKB2 IQSEC1
NFKB2 PAIP2B
NFKB2 RAP1GAP
NFKB2 RBM8A
NFKB2 LOC652147
NFKB2 PDPN
NFKB2 CORO1A
NFKB2 MRPS12
NFKB2 GP2
CSF1 FNTB
CSF1 SULT4A1
CSF1 IAH1
CSF1 KIFC3
CSF1 TAZ
CSF1 KIAA0323
CSF1 ELAVL3
CSF1 MGAT3
CSF1 RHBDL1
CSF1 GP2
CSF1 KLF1
ATF7 CEACAM3
RHBDL1 FZR1
RHBDL1 FSCN2
RHBDL1 MGAT3
RHBDL1 FCGR2A
RHBDL1 MC2R
RHBDL1 FGF2
RHBDL1 MYEF2
RHBDL1 TROAP
RHBDL1 SLC9A1
RHBDL1 CYP27A1
RHBDL1 LYPLA2
RHBDL1 UNC5B
RHBDL1 TRIM3
RHBDL1 GRM4
RHBDL1 MFAP2
RHBDL1 SLC4A3
RHBDL1 WBSCR22
RHBDL1 PAX8
RHBDL1 ZFY
RHBDL1 THRA
RHBDL1 ELAVL3
RHBDL1 HAUS5
RHBDL1 PTH
RHBDL1 PAIP2B
RHBDL1 RUNX1
RHBDL1 ATP1B2
RHBDL1 SLC6A9
RHBDL1 SIT1
RHBDL1 GP2
RHBDL1 ARHGAP26
SLC20A2 FDXR
SLC20A2 PAX8
DCBLD2 CRTC1
DCBLD2 NCDN
DCBLD2 AQP5
DCBLD2 WDR62
RPS6KB2 GPA33
RPS6KB2 SAP18
LOC145678 FSCN2
LOC145678 ALAS2
LOC145678 UBE3B
LOC145678 AQP5
LOC145678 CEACAM3
LUZP1 PRPH
MYT1 KRT2
TGFB1 AKT3
TGFB1 CD34
TGFB1 FDXR
TGFB1 IL10RA
TGFB1 LOC100134331
TGFB1 SCAPER
TGFB1 LOC652147
TGFB1 SDC3
TGFB1 MAD1L1
TGFB1 TNIP1
TGFB1 PAXIP1
TGFB1 DUSP7
TGFB1 LY6G6C
TGFB1 NRG2
TGFB1 SIT1
TGFB1 RPL11
TGFB1 MAP2K4
TGFB1 MGAT3
TGFB1 UGT2B15
TGFB1 SLC6A9
TGFB1 WBSCR22
TGFB1 DHRS1
TGFB1 UBE3B
TGFB1 FAM102A
TGFB1 ALDOC
TGFB1 ATP1B2
TGFB1 CROCC
TGFB1 GRN
TGFB1 HAUS5
TGFB1 KIAA0323
TGFB1 NCR2
TGFB1 IGF1R
TGFB1 ELN
TGFB1 UPK2
TGFB1 ATF6B
TGFB1 FAM89B
TGFB1 IGHMBP2
TGFB1 THRA
TGFB1 PAIP2B
TGFB1 TRIM58
TGFB1 VAPB
TGFB1 WDR62
TGFB1 GNL1
HAUS5 KCTD17
HAUS5 NCR3
HAUS5 PTPN21
HAUS5 RAD54L2
HAUS5 CRYBB3
HAUS5 TPPP
HAUS5 IL10RA
HAUS5 MGAT3
HAUS5 SCAPER
HAUS5 PCGF1
HAUS5 DAPK2
HAUS5 OAS2
HAUS5 LSM4
HAUS5 LOC652147
HAUS5 PLCD1
HAUS5 SERPINB7
HAUS5 MC2R
HAUS5 CYP27A1
HAUS5 MRPS12
HAUS5 WNT11
HAUS5 PAX8
HAUS5 GTSE1
HAUS5 LY6G6C
HAUS5 C1orf144
HAUS5 LTK
HAUS5 PTH
HAUS5 ABCB1
HAUS5 RUNX1
HAUS5 DHRS1
HAUS5 MAP2K4
HAUS5 FZR1
HAUS5 KIFC3
HAUS5 XDH
HAUS5 ANK1
HAUS5 DEPDC5
HAUS5 UGT2B15
HAUS5 SULT4A1
HAUS5 SLC6A9
HAUS5 TGFBRAP1
HAUS5 WBSCR22
HAUS5 KIAA0323
HAUS5 FNTB
HAUS5 IL8RB
HAUS5 THRA
HAUS5 ALDOC
HAUS5 ATP1B2
HAUS5 SAP18
HAUS5 EXOSC2
HAUS5 GRN
HAUS5 RAP1GAP
HAUS5 RBM8A
HAUS5 HMX1
HAUS5 HPGD
HAUS5 U2AF2
HAUS5 PPP3CC
HAUS5 STIP1
HAUS5 IGF1R
HAUS5 KLF1
HAUS5 ELN
HAUS5 FAM189B
HAUS5 PGAP2
HAUS5 UNC5B
HAUS5 GPR143
HAUS5 TUBGCP2
HAUS5 IGHMBP2
HAUS5 TAZ
HAUS5 MVD
HAUS5 ELAVL3
HAUS5 FAM102A
HAUS5 SIX3
HAUS5 COPS6
HAUS5 PAIP2B
HAUS5 IAH1
HAUS5 PRRC1
HAUS5 CEP135
HAUS5 GP2
KIAA0586 ATP1B2
METTL3 SEC16A
METTL3 TIMP3
METTL3 CRTC1
METTL3 MFAP2
METTL3 LOC100134331
SEC16A MYEF2
SEC16A TREX1
SEC16A CHMP7
SEC16A ARHGAP6
SEC16A IGF1R
SEC16A TRIM3
SEC16A GRM4
SEC16A CRYBB3
SEC16A C1orf144
SEC16A COPS6
SEC16A CD33
SEC16A KRT85
SEC16A SIT1
SKI PAX9
SKI THRA
SKI GRIN2A
MYBPC2 PSG7
MYBPC2 KLF1
MYBPC2 LOC100134331
IGF1R TREX1
IGF1R CHMP7
IGF1R OGG1
IGF1R TPPP
IGF1R MGAT3
IGF1R LOC100134331
IGF1R GRIN2A
IGF1R FCGR2A
IGF1R AQP5
IGF1R LOC652147
IGF1R UGT2B15
IGF1R RUNX1
IGF1R SLC9A1
IGF1R TRIM3
IGF1R TUBGCP2
IGF1R U2AF2
IGF1R PSG7
IGF1R GRM4
IGF1R MFAP2
IGF1R SLC4A3
IGF1R WBSCR22
IGF1R GTSE1
IGF1R CRYBB3
IGF1R IL8RB
IGF1R UBE3B
IGF1R ELAVL3
IGF1R COPS6
IGF1R CD33
IGF1R PAIP2B
IGF1R GPA33
IGF1R FAM189B
IGF1R RAP1GAP
IGF1R RBM8A
IGF1R ASGR1
IGF1R CRTC1
IGF1R C1orf144
IGF1R GP2
IGF1R PLCD1
IGF1R RAD54L2
TPMT UGT2B15
TPMT PHKG2
TPMT MYEF2
TPMT CAMSAP1
TPMT PDPN
TPMT PRRC1
TPMT LY6G6C
TPMT MC2R
TPMT TFF3
TPMT ST6GALNAC4
TPMT TUBGCP2
TPMT IL10RA
TPMT AP2A2
GRIN2C MVD
UNC5B FZR1
UNC5B U2AF2
UNC5B XDH
UNC5B SLC9A1
UNC5B PPP3CC
UNC5B FOSL1
UNC5B MFAP2
UNC5B AKT3
UNC5B PAX8
UNC5B CRYBB3
UNC5B ATP1B2
UNC5B PAIP2B
UNC5B RUNX1
UNC5B VAMP5
UNC5B C1orf144
DNAL4 MVD
ST6GALNAC4 UGT2B15
ST6GALNAC4 SCAPER
ST6GALNAC4 IL10RA
ST6GALNAC4 FZR1
ST6GALNAC4 CDK2
ST6GALNAC4 SIX3
ST6GALNAC4 LGALS9
ST6GALNAC4 TCF7L2
ST6GALNAC4 FAM189A2
ST6GALNAC4 WNT11
IFRD2 IL10RA
PDE3A DHRS1
PDE3A RBM8A
AATK SDC3
AATK CCDC69
AATK CROCC
THBS3 SAP18
AMIGO2 FZR1
AMIGO2 HPGD
AMIGO2 U2AF2
AMIGO2 HPCAL1
AMIGO2 DPT
AMIGO2 DOK2
AMIGO2 HMX1
AMIGO2 WBSCR22
AMIGO2 UGT2B15
AMIGO2 SULT4A1
AMIGO2 LGALS9
AMIGO2 TUBGCP2
AMIGO2 PSG7
AMIGO2 PPP3CC
AMIGO2 PAX8
AMIGO2 CAMSAP1
AMIGO2 PRRC1
AMIGO2 TMPRSS6
AMIGO2 COPS6
AMIGO2 SCAPER
AMIGO2 PAIP2B
AMIGO2 SNUPN
AMIGO2 ALDOC
AMIGO2 STAT2
AMIGO2 SLMO1
AMIGO2 MR1
AMIGO2 IL10RA
AMIGO2 RUNX2
AMIGO2 TMCC1
LPAR2 KIAA0323
LPAR2 LOC100134331
LPAR2 SBNO2
LPAR2 TROAP
LPAR2 IGHMBP2
LPAR2 ALDOC
LPAR2 COPS6
LPAR2 BCL3
LPAR2 B4GALT3
LPAR2 GP2
SEMA3A UGT2B15
SEMA3A DHRS1
SEMA3A NCR2
SEMA3A PTGER3
SEMA3A PTAFR
SBNO2 KIFC3
SBNO2 FZR1
SBNO2 RASGRP3
SBNO2 MC2R
SBNO2 IL10RA
SBNO2 FAM189B
SBNO2 UGT2B15
SBNO2 NRL
SBNO2 IDS
SBNO2 DUSP7
SBNO2 LYPLA2
SBNO2 DAPK2
SBNO2 C16orf7
SBNO2 WBSCR22
SBNO2 TAZ
SBNO2 LY6G6C
SBNO2 UBE3B
SBNO2 SCAPER
SBNO2 FAM189A2
SBNO2 KRT37
SBNO2 ZMYND10
SBNO2 B4GALT3
ALPPL2 SLMO1
ALPPL2 MAD1L1
ALPPL2 RASGRP3
ALPPL2 PRPH
ALPPL2 FANCA
ALPPL2 PAFAH1B1
ELAVL3 SERPIND1
ELAVL3 SLC16A5
ELAVL3 KIFC3
ELAVL3 CHMP7
ELAVL3 OGG1
ELAVL3 KIAA0323
ELAVL3 RAB11FIP5
ELAVL3 ANK1
ELAVL3 HMX1
ELAVL3 RUNX1
ELAVL3 ANKRD12
ELAVL3 KLF1
ELAVL3 LOC652147
ELAVL3 WBSCR22
ELAVL3 DUSP7
ELAVL3 NCR2
ELAVL3 IDS
ELAVL3 ZMYND10
ELAVL3 LYPLA2
ELAVL3 RAD54L2
ELAVL3 CRYBB3
ELAVL3 KIF22
ELAVL3 DEPDC5
ELAVL3 ARHGAP26
ELAVL3 NFRKB
ELAVL3 PRRC1
ELAVL3 FNTB
ELAVL3 MVD
ELAVL3 TRIM3
ELAVL3 ATP1B2
ELAVL3 RBM8A
ELAVL3 MR1
ELAVL3 IL10RA
ELAVL3 CADM4
ELAVL3 C1orf144
ELAVL3 XPNPEP2
ELAVL3 SIT1
ELAVL3 GP2
ELAVL3 C2orf55
RFC1 GAMT
ATG2A CRTC1
ATG2A FANCA
COPS6 MR1
COPS6 DOK2
COPS6 MC2R
COPS6 DUSP7
COPS6 ATF6B
COPS6 POU6F2
COPS6 XDH
COPS6 CRYBB3
COPS6 IL10RA
COPS6 MGAT3
COPS6 MYO9B
COPS6 SNUPN
COPS6 TBC1D22A
COPS6 LSM4
COPS6 GRIN2A
COPS6 LOC652147
COPS6 MYEF2
COPS6 PAX9
COPS6 DPT
COPS6 NCDN
COPS6 AQP5
COPS6 CDK5R1
COPS6 CADM4
COPS6 PSG7
COPS6 CHRNB2
COPS6 OGG1
COPS6 LY6G6C
COPS6 INSL3
COPS6 C1orf144
COPS6 PTH
COPS6 TFDP2
COPS6 TMPRSS6
COPS6 CDR2L
COPS6 RUNX1
COPS6 ZMYND10
COPS6 NRG2
COPS6 DHRS1
COPS6 GRIP2
COPS6 KIFC3
COPS6 SLMO1
COPS6 HMX1
COPS6 ARHGAP6
COPS6 UGT2B15
COPS6 IL18RAP
COPS6 SULT4A1
COPS6 TREX1
COPS6 SLC6A9
COPS6 VEGFC
COPS6 PPP3CC
COPS6 WBSCR22
COPS6 FNTB
COPS6 THRA
COPS6 ALDOC
COPS6 ATP1B2
COPS6 PMS2L1
COPS6 EXOSC2
COPS6 CEACAM3
COPS6 GRM4
COPS6 B4GALT3
COPS6 KLF1
COPS6 KCTD17
COPS6 TUBGCP2
COPS6 KRTAP26-1
COPS6 MCM2
COPS6 GAD2
COPS6 OR2B6
COPS6 CAMSAP1
COPS6 TAZ
COPS6 EVPL
COPS6 CD33
COPS6 PAIP2B
COPS6 IAH1
COPS6 PRRC1
COPS6 NEUROD2
COPS6 GP2
COPS6 AP2A2
COPS6 PAFAH1B1
SLC6A2 CRYBB3
SLC6A2 UBE3B
SLC6A2 LOC100134331
SLC6A2 C1orf144
SLC6A2 NCR3
SLC6A2 GNL1
SLC9A1 CHMP7
SLC9A1 SLMO1
SLC9A1 GJB3
SLC9A1 U2AF2
SLC9A1 PAX9
SLC9A1 XDH
SLC9A1 MC2R
SLC9A1 ANK1
SLC9A1 NCR2
SLC9A1 FCGR2A
SLC9A1 C1orf144
SLC9A1 FAM189B
SLC9A1 GRINA
SLC9A1 ELN
SLC9A1 CYP27A1
SLC9A1 CAMSAP1
SLC9A1 XPNPEP2
SLC9A1 FDXR
SLC9A1 GHRHR
SLC9A1 SULT4A1
SLC9A1 PPP3CC
SLC9A1 GRM4
SLC9A1 MFAP2
SLC9A1 OR2B6
SLC9A1 CRYBB3
SLC9A1 WBSCR22
SLC9A1 PRRC1
SLC9A1 TAZ
SLC9A1 INSL3
SLC9A1 THRA
SLC9A1 ATP1B2
SLC9A1 NCR3
SLC9A1 PCGF1
SLC9A1 UTP3
SLC9A1 CEACAM3
SLC9A1 LTK
SLC9A1 PAIP2B
SLC9A1 GTF2H3
SLC9A1 DDX11
SLC9A1 RBM8A
SLC9A1 DAPK2
SLC9A1 VAMP5
SLC9A1 CADM4
SLC9A1 CRTC1
SLC9A1 SLC6A9
SLC9A1 SIT1
SLC9A1 LOC652147
SLC9A1 MAP2K4
CAD ATP1B2
CAD PAIP2B
IRF2 SCAPER
IRF2 UBE3B
IRF2 B4GALT3
IRF2 GPA33
DUSP14 FZR1
PAIP2B CRYBA4
PAIP2B CRYBB3
PAIP2B RAP1GAP
PAIP2B SCAPER
PAIP2B PCGF1
PAIP2B DPT
PAIP2B PAXIP1
PAIP2B AQP5
PAIP2B XDH
PAIP2B WNT11
PAIP2B UGT2B15
PAIP2B PAX8
PAIP2B GTSE1
PAIP2B LY6G6C
PAIP2B C1orf144
PAIP2B AIF1
PAIP2B AKT3
PAIP2B ABCB1
PAIP2B LGALS9
PAIP2B NRG2
PAIP2B MAP2K4
PAIP2B FZR1
PAIP2B KIFC3
PAIP2B LOC100134331
PAIP2B SULT4A1
PAIP2B SLC6A9
PAIP2B WBSCR22
PAIP2B PRRC1
PAIP2B UBE3B
PAIP2B THRA
PAIP2B ALDOC
PAIP2B ATP1B2
PAIP2B FDXR
PAIP2B PPP3CC
PAIP2B ALAS2
PAIP2B RBM8A
PAIP2B NCDN
PAIP2B U2AF2
PAIP2B RUNX1
PAIP2B TMPRSS6
PAIP2B DHRS1
PAIP2B PRPH
PAIP2B IGHMBP2
PAIP2B SOX12
PAIP2B CCHCR1
PAIP2B TRIM58
PAIP2B GP2
PAIP2B WDR62
PAIP2B GNL1
PAIP2B SAP18
ADCY2 ATP1B2
ADCY2 U2AF2
STK25 IGHMBP2
STK25 OR2B6
STK25 LOC100134331
SERPINB7 PAX8
SERPINB7 STK17A
SERPINB7 U2AF2
SERPINB7 CRYBA4
SERPINB7 UBE3B
SERPINB7 DHRS1
SERPINB7 FCGR2A
SERPINB7 MC2R
SERPINB7 RAP1GAP
SERPINB7 PTGER3
CYP27A1 KIFC3
CYP27A1 LOC652147
CYP27A1 LRCH4
CYP27A1 NCDN
CYP27A1 PSG7
CYP27A1 C19orf29
CYP27A1 C1orf144
CDK2 WBSCR22
CDK2 KCNJ4
CDK2 INA
CDK2 FDXR
CDK2 CEACAM3
CASP2 BCL3
CASP2 FSCN2
CASP2 OGG1
CASP2 DDX11
CASP2 ARHGAP26
CASP2 PTAFR
GUCA2A TNP1
GUCA2A CSNK1G2
GUCA2A RAD54L2
CNKSR1 WBSCR22
CNKSR1 DAPK2
CNKSR1 TAZ
CNKSR1 TFF3
CNKSR1 ZNF783
CNKSR1 MC2R
CNKSR1 RAB40B
CNKSR1 FAM189B
ARHGAP26 CHMP7
ARHGAP26 PRPF31
ARHGAP26 FGF2
ARHGAP26 TRIM3
ARHGAP26 KIF22
ARHGAP26 TM4SF5
ARHGAP26 PAX8
ARHGAP26 CRYBB3
ARHGAP26 FAM102A
ARHGAP26 SMO
ARHGAP26 AHDC1
ARHGAP26 NSFL1C
ARHGAP26 THRA
ARHGAP26 ITGAM
ARHGAP26 HLF
ARHGAP26 ANK1
ARHGAP26 RBM8A
ARHGAP26 NRG2
ARHGAP26 C1orf144
PDE4C SLC5A2
VAPB ATP1B2
AP2A2 ZC3H7B
AP2A2 KCNJ4
AP2A2 TUBGCP2
AP2A2 PAX8
AP2A2 MVD
AP2A2 RBM8A
AP2A2 MAP2K4
GNL1 AKT3
GNL1 MC2R
GNL1 FDXR
GNL1 IL10RA
GNL1 SCAPER
GNL1 BCL3
GNL1 PCGF1
GNL1 MYEF2
GNL1 RBM8A
GNL1 PAXIP1
GNL1 MLH1
GNL1 C16orf7
GNL1 UGT2B15
GNL1 FGF2
GNL1 LY6G6C
GNL1 ASGR1
GNL1 NRG2
GNL1 SLC6A9
GNL1 MAP2K4
GNL1 FZR1
GNL1 LOC100134331
GNL1 GRIN2A
GNL1 SULT4A1
GNL1 IRF5
GNL1 WBSCR22
GNL1 UBE3B
GNL1 THRA
GNL1 ALDOC
GNL1 ATP1B2
GNL1 STAT2
GNL1 U2AF2
GNL1 KIAA0323
GNL1 TMPRSS6
GNL1 DHRS1
GNL1 PRPH
GNL1 IGHMBP2
GNL1 SOX12
GNL1 ZBTB7A
GNL1 SIX3
GNL1 CBLN1
GNL1 TRIM58
GNL1 WDR62
GNL1 PAFAH1B1
PAFAH1B1 WBSCR22
PAFAH1B1 TBC1D22A
PAFAH1B1 PAX9
PAFAH1B1 MLH1
PAFAH1B1 GRIN2A
PAFAH1B1 DOK2
PAFAH1B1 PAXIP1
PAFAH1B1 PTAFR
SERPIND1 SCAPER
SERPIND1 GPA33
SERPIND1 TRAFD1
SERPIND1 CBX3
SERPIND1 CRYBB3
SERPIND1 MVD
SERPIND1 FAM189B
SERPIND1 B4GALT3
SERPIND1 UBE3B
SERPIND1 TGFBRAP1
SERPIND1 LSM4
FAM153A OGG1
FAM153A FZR1
FAM153A IDS
FAM153A GTSE1
FAM153A XDH
FAM153A UBE3B
FAM153A SIX3
FAM153A CRTC1
FAM153A SAP18
FAM153A HPGD
KRT33A ACVR1B
SLURP1 ZFY
SLURP1 NEUROD2
EXOSC2 HPGD
EXOSC2 DPT
EXOSC2 LOC100134331
EXOSC2 MR1
EXOSC2 SULT4A1
EXOSC2 TRIM3
EXOSC2 RAD54L2
EXOSC2 TUBGCP2
EXOSC2 U2AF2
EXOSC2 ACR
EXOSC2 GRM4
EXOSC2 SPN
EXOSC2 CHRNB2
EXOSC2 IL8RB
EXOSC2 ZC3H7B
EXOSC2 KRTAP26-1
EXOSC2 RAP1GAP
EXOSC2 MYO9B
EXOSC2 FOSL1
EXOSC2 KLF1
EXOSC2 PTH
EXOSC2 IGHMBP2
EXOSC2 TFDP2
EXOSC2 ALDOC
EXOSC2 TFF3
EXOSC2 GRIP2
EXOSC2 GP2
HOXC11 PTH
HOXC11 FGF2
HOXC11 MVD
HOXC11 LOC100134331
HOXC11 ARHGAP6
LRRC48 B4GALT3
OR2B6 KIFC3
OR2B6 WBSCR22
OR2B6 TRIM3
OR2B6 TUBGCP2
OR2B6 IGHMBP2
OR2B6 OGG1
OR2B6 PAX8
OR2B6 C1orf144
OR2B6 SAP18
OR2B6 PRB1
OR2B6 ABL1
OR2B6 MYO9B
OR2B6 FOSL1
OR2B6 SPN
OR2B6 DDX11
OR2B6 STAT2
OR2B6 CDR2L
OR2B6 GP2
DOK2 WBSCR22
DOK2 SLMO1
DOK2 MR1
MC2R MR1
MC2R HSF4
MC2R RAP1GAP
MC2R ATP2B2
MC2R SCAPER
MC2R INA
MC2R RUNX2
MC2R NCDN
MC2R TROAP
MC2R CADM4
MC2R TRIM3
MC2R PAX8
MC2R PSG7
MC2R WNT11
MC2R ADRA1A
MC2R FGF2
MC2R CSNK1G2
MC2R ITGAM
MC2R PTH
MC2R CRTC1
MC2R MAP2K4
MC2R FZR1
MC2R LOC100134331
MC2R ARHGAP6
MC2R C2orf55
MC2R C1orf144
MC2R DAPK2
MC2R SLC4A3
MC2R WBSCR22
MC2R UBE3B
MC2R FDXR
MC2R RBM8A
MC2R TFF3
MC2R DUSP7
MC2R CHRNA3
MC2R FCGR2A
MC2R KLF1
MC2R TMPRSS6
MC2R FAM189B
MC2R GPR143
MC2R PRPH
MC2R KIF22
MC2R TUBGCP2
MC2R B4GALT3
MC2R SOX12
MC2R OSGIN2
MC2R TAZ
MC2R MVD
MC2R FAM102A
MC2R PRRC1
MC2R TRIM58
MC2R CEP135
MC2R KCNJ4
FSCN2 BCL3
FSCN2 PTH
FSCN2 TRIM3
FSCN2 KRTAP5-9
FSCN2 TFF3
FSCN2 LOC100134331
FSCN2 GDF5
FSCN2 PTAFR
RMND5B ORC1L
PTPN21 PTH
PTPN21 KIAA0323
PTPN21 GP2
CRYBA4 PRPF31
CRYBA4 DPT
CRYBA4 LOC100134331
CRYBA4 U2AF2
CRYBA4 OSGIN2
CRYBA4 THRA
CRYBA4 D4S234E
CRYBA4 CORO1A
CRYBA4 FAM189A2
CDC2L5 GP2
ZNF783 DHRS1
ZNF783 PTGER3
ZNF783 SMO
CYP2A6 TFDP2
CYP2A6 ALAS2
SLC18A1 SLC6A9
SLC18A1 TUBGCP2
SLC18A1 GHITM
SLC18A1 FANCA
RRP12 XDH
RRP12 DPT
RRP12 AQP5
RRP12 UGT2B15
RRP12 SULT4A1
RRP12 GRM4
RRP12 UBE3B
RRP12 PRRC1
RRP12 MVD
RRP12 SERPINC1
RRP12 ATP1B2
RRP12 FOSL1
RRP12 RAP1GAP
RRP12 INA
RRP12 KCNJ4
MFAP2 FZR1
MFAP2 FEZ1
MFAP2 DUSP7
MFAP2 KIF22
MFAP2 GRM4
CHRNA3 PRPH
CHRNA3 LOC100134331
NFRKB FZR1
NFRKB U2AF2
NFRKB ARHGAP6
NFRKB FCGR2A
NFRKB DEPDC5
NFRKB PRPH
NFRKB GRM4
NFRKB ADRA1A
NFRKB IL10RA
NFRKB GTSE1
NFRKB LY6G6C
NFRKB UBE3B
NFRKB C1orf144
NFRKB RAP1GAP
NFRKB NRG2
NFRKB DNAJA3
NFRKB LILRA4
NFKB1 TMPRSS6
D4S234E PTH
D4S234E UBE3B
D4S234E FCGR2A
MEN1 ALDOC
FANCA GTSE1
FANCA SLMO1
FANCA LOC100134331
FANCA RASGRP3
FANCA KLF1
FANCA POLR2J
FANCA CAMSAP1
FANCA PARP2
FANCA UBE3B
FANCA MYO9B
FANCA B4GALT3
FANCA GHITM
ATP2B2 WBSCR22
ATP2B2 LOC100134331
ATP2B2 DAPK2
ATP2B2 PTGER3
ATP2B2 PPP3CC
ATP2B2 SOX12
ATP2B2 TAZ
ATP2B2 ATP1B2
ATP2B2 TFDP2
ATP2B2 FAM189B
ATP2B2 HDGF
ATP2B2 B4GALT3
ABL1 PAX8
ABL1 DDX11
ABL1 MVD
ABL1 STAT2
ABL1 AQP5
ABL1 IGHMBP2
AGPAT1 CAMSAP1
AGPAT1 SOX12
ERBB2 PHKG2
BCL3 KIFC3
BCL3 DPT
BCL3 LOC100134331
BCL3 HMX1
BCL3 KLF1
BCL3 DEPDC5
BCL3 AIF1
BCL3 SLC6A9
BCL3 SOX12
BCL3 IL10RA
BCL3 ALDOC
BCL3 RAB40B
BCL3 GJA1
BCL3 DUSP7
BCL3 AHDC1
BCL3 RPL11
BCL3 PTAFR
SEC14L1 XDH
SEC14L1 NOMO1
SEC14L1 SPRR2C
CEBPE MRPS12
FAM50A AHDC1
WNT11 HPGD
WNT11 TPPP
WNT11 MGAT3
WNT11 RAD54L2
WNT11 RUNX1
WNT11 AQP5
WNT11 LOC652147
WNT11 LSM7
WNT11 SULT4A1
WNT11 KCNJ4
WNT11 TRAFD1
WNT11 PRPH
WNT11 TCF7L2
WNT11 TGFBRAP1
WNT11 TUBGCP2
WNT11 WBSCR22
WNT11 IL10RA
WNT11 ACVR1B
WNT11 ALDOC
WNT11 ATP1B2
WNT11 RAP1GAP
WNT11 FOSL1
WNT11 DGKG
WNT11 C16orf7
WNT11 GP2
WNT11 WDR62
WNT11 INA
PDPN TFF3
PDPN LOC100134331
PDPN RUNX2
HDGF PRRC1
HDGF PTAFR
INPP4A HMX1
INPP4A IL10RA
INPP4A DUSP7
INPP4A KIFC3
INPP4A AQP5
INPP4A MYO9B
INPP4A DEPDC5
MAD1L1 LOC100134331
MAD1L1 NCR2
MAD1L1 MR1
MAD1L1 RAD54L2
MAD1L1 OGG1
MAD1L1 IL8RB
MAD1L1 PAX8
MAD1L1 ALDOC
MAD1L1 ATP1B2
MAD1L1 POLR2E
MAD1L1 RUNX1
MAD1L1 C1orf144
MAD1L1 GP2
C12orf47 LTK
SLMO1 GTSE1
SLMO1 ZC3H7B
SLMO1 POLR2J
SLMO1 LOC100134331
SLMO1 GRIN2A
SLMO1 MR1
SLMO1 SULT4A1
SLMO1 RAD54L2
SLMO1 TUBGCP2
SLMO1 PSG7
SLMO1 IGHMBP2
SLMO1 WBSCR22
SLMO1 GHITM
SLMO1 MYO9B
SLMO1 SCAPER
SLMO1 GPA33
SLMO1 SPN
SLMO1 LOC652147
SLMO1 MAP2K4
SLMO1 GP2
GJB3 TRIM3
GJB3 SLC6A9
PAX9 WBSCR22
PAX9 LYPLA2
PAX9 HSF4
PAX9 THRA
PAX9 HLA-DOB
PAX9 NCR3
PAX9 RUNX1
PAX9 FCGR2A
PAX9 GRM4
PAX9 SLC4A3
STAT2 DPT
STAT2 UTP3
STAT2 IL10RA
STAT2 UGT2B15
STAT2 TROAP
STAT2 AIF1
STAT2 GPR143
STAT2 VEGFC
STAT2 OGG1
STAT2 ALDOC
STAT2 RUNX1
STAT2 MLH1
HMGA2 PAX8
DPT MR1
DPT CAPNS1
DPT LOC100134331
DPT IGHMBP2
DPT RUNX1
DPT CHRNB2
DPT KLF1
DPT TROAP
DPT FDXR
DPT SULT4A1
DPT CAMSAP1
DPT KCTD17
DPT PRPH
DPT TUBGCP2
DPT GRM4
DPT WBSCR22
DPT SCAPER
DPT LY6G6C
DPT IL8RB
DPT SERPINC1
DPT ALDOC
DPT SAP18
DPT CEACAM3
DPT GRN
DPT CD33
DPT PCGF1
DPT ALAS2
DPT TFF3
DPT PRRC1
DPT LGALS9
DPT DHRS1
DPT UGT2B15
RUNX2 TRIM3
RUNX2 PTH
RUNX2 LGALS9
RUNX2 ITGAM
RUNX2 RBM8A
RUNX2 THRA
RUNX2 LOC100134331
RUNX2 KRTAP26-1
GCK CEACAM3
FGF2 FCGR2A
FGF2 U2AF2
FGF2 PRPF31
FGF2 NCR2
FGF2 MYEF2
FGF2 TROAP
FGF2 DAPK2
FGF2 WBSCR22
FGF2 PAX8
FGF2 TAZ
FGF2 FOSL1
FGF2 PTH
FGF2 FAM189B
FGF2 WDR62
AQP5 MYEF2
AQP5 KLF1
AQP5 WBSCR22
AQP5 PHKG2
AQP5 KRT85
AQP5 DEPDC5
AQP5 VEGFC
AQP5 RREB1
AQP5 IL10RA
AQP5 TAZ
AQP5 LY6G6C
AQP5 CROCC
AQP5 RAP1GAP
AQP5 GRN
AQP5 ASGR1
AQP5 ATP1B2
AQP5 INA
AQP5 LILRA4
ALOX5 WBSCR22
ALOX5 PTH
ALOX5 IL10RA
ALOX5 KIFC3
ALOX5 KIAA0323
ALOX5 SDC3
ALOX5 UBXN1
ALOX5 GP2
NRL GRM4
IDS UBE3B
IDS CAPNS1
GTSE1 HPGD
GTSE1 MYEF2
GTSE1 KIAA0323
GTSE1 FZR1
GTSE1 MGAT3
GTSE1 RASGRP3
GTSE1 STIP1
GTSE1 GRIN2A
GTSE1 IL10RA
GTSE1 UGT2B15
GTSE1 PHKG2
GTSE1 DUSP7
GTSE1 SLC6A9
GTSE1 HIPK2
GTSE1 TGFBRAP1
GTSE1 OGG1
GTSE1 IL4
GTSE1 SIX3
GTSE1 DNAJA3
GTSE1 RAB11FIP5
GTSE1 ATP1B2
GTSE1 LILRA4
GTSE1 GRN
GTSE1 PTH
GTSE1 RAP1GAP
GTSE1 KIFC3
GTSE1 AGFG2
GTSE1 RUNX1
GTSE1 LOC652147
GTSE1 SIT1
GTSE1 GP2
GTSE1 DDX11
GTSE1 MAP2K4
DUSP7 FZR1
DUSP7 KIFC3
DUSP7 U2AF2
DUSP7 OGG1
DUSP7 KIAA0323
DUSP7 PTPRN
DUSP7 MGAT3
DUSP7 LOC100134331
DUSP7 FCGR2A
DUSP7 KLF1
DUSP7 MR1
DUSP7 POLR2J
DUSP7 TRIM3
DUSP7 KCNJ4
DUSP7 KIF22
DUSP7 IGHMBP2
DUSP7 ATP11A
DUSP7 WBSCR22
DUSP7 SOX12
DUSP7 IL8RB
DUSP7 IL10RA
DUSP7 SCAPER
DUSP7 UBE3B
DUSP7 ALDOC
DUSP7 ATP1B2
DUSP7 MYO9B
DUSP7 PTH
DUSP7 GPA33
DUSP7 B4GALT3
DUSP7 SDC3
DUSP7 SIT1
DUSP7 GP2
KCNJ4 MYEF2
KCNJ4 U2AF2
KCNJ4 GRINA
KCNJ4 TUBGCP2
KCNJ4 INA
KCNJ4 WBSCR22
KCNJ4 IL10RA
KCNJ4 LY6G6C
KCNJ4 IL8RB
KCNJ4 FOSL1
KCNJ4 KLF1
KCNJ4 FAM189B
KCNJ4 RUNX1
KCNJ4 LOC652147
KCNJ4 GP2
TRAFD1 IL10RA
TRAFD1 CHMP7
TRAFD1 CAPN5
TRAFD1 SERPINC1
TRAFD1 B4GALT3
TRAFD1 RAB40B
CYP2A13 ZBTB7A
CYP2A13 CRTC1
CYP2A13 SDC3
PTGER3 MYEF2
PTGER3 U2AF2
PTGER3 IL10RA
PTGER3 UGT2B15
PTGER3 SOX12
PTGER3 PRRC1
PTGER3 IL8RB
PTGER3 GJA1
PTGER3 RAP1GAP
PTGER3 IAH1
PTGER3 ALAS2
PTGER3 DHRS1
PTGER3 KRT85
PSG7 KIFC3
PSG7 PRPF31
PSG7 OGG1
PSG7 TPPP
PSG7 XDH
PSG7 GRIN2A
PSG7 NCDN
PSG7 KLF1
PSG7 POU6F2
PSG7 FAM189B
PSG7 PGAP2
PSG7 RAD54L2
PSG7 CHMP7
PSG7 CRYBB3
PSG7 PPP3CC
PSG7 IGHMBP2
PSG7 SLC4A3
PSG7 WBSCR22
PSG7 PAX8
PSG7 CAMSAP1
PSG7 SCAPER
PSG7 PRRC1
PSG7 TAZ
PSG7 PTH
PSG7 C1orf144
PSG7 DAPK2
PSG7 MYO9B
PSG7 PLCD1
PSG7 CD33
PSG7 GRM4
PSG7 STK17A
PSG7 DDX11
PSG7 AGFG2
PSG7 RBM8A
PSG7 MR1
PSG7 LOC652147
PSG7 CRTC1
PSG7 B4GALT3
PSG7 SMO
ATP11A KIFC3
C16orf7 FZR1
C16orf7 TUBGCP2
C16orf7 TGFBRAP1
C16orf7 PAX8
C16orf7 ALDOC
C16orf7 SCAPER
C16orf7 MAP2K4
PPP2R5D ATP10B
PPP2R5D ATP1B2
OGG1 HPGD
OGG1 U2AF2
OGG1 XDH
OGG1 IQSEC1
OGG1 MGAT3
OGG1 KLF1
OGG1 MR1
OGG1 POU6F2
OGG1 DEPDC5
OGG1 AURKA
OGG1 ELN
OGG1 RAD54L2
OGG1 CTSG
OGG1 TRIM3
OGG1 PPP3CC
OGG1 IGHMBP2
OGG1 CDC45L
OGG1 UBE3B
OGG1 IL10RA
OGG1 CAMSAP1
OGG1 PRRC1
OGG1 FNTB
OGG1 IL8RB
OGG1 PTH
OGG1 FOSL1
OGG1 CD33
OGG1 CAPN5
OGG1 CCNF
OGG1 CADM4
OGG1 CRTC1
OGG1 B4GALT3
OGG1 KIFC3
OGG1 GP2
OGG1 C19orf29
RREB1 FZR1
RREB1 IL10RA
RREB1 LY6G6C
RREB1 UBE3B
RREB1 PRPH
RREB1 NRG2
RREB1 B4GALT3
RREB1 RAP1GAP
IL1RL1 PAX8
IL1RL1 U2AF2
IL1RL1 SERPINC1
IL1RL1 ATP1B2
IL1RL1 C1orf144
POLR2J MLLT4
POLR2J RASGRP3
LY6G6C MR1
LY6G6C PRPH
LY6G6C IL10RA
LY6G6C RAP1GAP
LY6G6C SCAPER
LY6G6C SNUPN
LY6G6C NCDN
LY6G6C TRIM3
LY6G6C CHRNB2
LY6G6C TFDP2
LY6G6C NRG2
LY6G6C MAP2K4
LY6G6C KIFC3
LY6G6C LOC100134331
LY6G6C POU6F2
LY6G6C UGT2B15
LY6G6C SULT4A1
LY6G6C U2AF2
LY6G6C GRM4
LY6G6C SLC4A3
LY6G6C WBSCR22
LY6G6C UBE3B
LY6G6C THRA
LY6G6C ALDOC
LY6G6C ATP1B2
LY6G6C FDXR
LY6G6C RBM8A
LY6G6C TFF3
LY6G6C B4GALT3
LY6G6C PAXIP1
LY6G6C ZNF593
LY6G6C RUNX1
LY6G6C FCGR2A
LY6G6C KLF1
LY6G6C TMPRSS6
LY6G6C ELN
LY6G6C DHRS1
LY6G6C KRTAP26-1
LY6G6C IGHMBP2
LY6G6C IL8RB
LY6G6C SPN
LY6G6C PRRC1
LY6G6C TRIM58
LY6G6C GP2
LY6G6C WDR62
INSL3 STK17A
INSL3 KDM1
INSL3 CRTC1
INSL3 TUBGCP2
INSL3 C1orf144
UBXN1 TREX1
PTH TPPP
PTH MR1
PTH MYO9B
PTH SCAPER
PTH GPA33
PTH OAS2
PTH MYEF2
PTH TROAP
PTH TRIM3
PTH PAX8
PTH DNAJA3
PTH ZMYND10
PTH PTPRN
PTH LILRA4
PTH FZR1
PTH MGAT3
PTH AGFG2
PTH LYPLA2
PTH GRM4
PTH WBSCR22
PTH UBE3B
PTH THRA
PTH NSFL1C
PTH SNUPN
PTH KIAA0323
PTH TMPRSS6
PTH ELN
PTH PGAP2
PTH KRTAP26-1
PTH FAM89B
PTH IGHMBP2
PTH SPN
PTH FOSL1
PTH GP2
TFDP2 FZR1
TFDP2 NCDN
TFDP2 LOC100134331
TFDP2 TMPRSS6
TFDP2 CNNM2
TFDP2 WBSCR22
TFDP2 UBE3B
TFDP2 ALDOC
TFDP2 ATP1B2
TFDP2 ALAS2
TFDP2 ASGR1
TFDP2 B4GALT3
TFDP2 GP2
CCL16 CRYBB3
CCL16 PRPF31
CCL16 RAD54L2
CCL16 C1orf144
CCL16 SAP18
CCL16 SLC4A3
FAM189B C2orf55
FAM189B SOX12
FAM189B FZR1
FAM189B LOC100134331
FAM189B C1orf144
FAM189B IL10RA
FAM189B DEPDC5
FAM189B DAPK2
FAM189B SCAPER
FAM189B GPR143
FAM189B PRRC1
FAM189B TUBGCP2
FAM189B TAZ
FAM189B WBSCR22
FAM189B UBE3B
FAM189B PAX8
FAM189B CSNK1G2
FAM189B MVD
FAM189B FAM102A
FAM189B AHDC1
FAM189B CROCC
FAM189B IQSEC1
FAM189B FDXR
FAM189B KLF1
FAM189B RBM8A
FAM189B MR1
FAM189B B4GALT3
FAM189B CEP135
FAM189B MAP2K4
RP1-21O18.1 KRTAP26-1
RP1-21O18.1 KLF1
RP1-21O18.1 KIFC3
RP1-21O18.1 RUNX1
CDR2L FZR1
CDR2L HPGD
CDR2L ANK1
CDR2L TMPRSS6
CDR2L SLC4A3
CDR2L LYPLA2
CDR2L RAD54L2
CDR2L PPP3CC
CDR2L WBSCR22
CDR2L IRF5
CDR2L C19orf29
LGALS9 U2AF2
LGALS9 AKT3
LGALS9 HLA-DOB
LGALS9 LOC652147
LGALS9 CD3E
LGALS9 TRIM3
LGALS9 KCTD17
LGALS9 PPP3CC
LGALS9 WBSCR22
LGALS9 CCHCR1
LGALS9 DHRS1
LGALS9 ZBTB7A
LGALS9 SIX3
LGALS9 ATP1B2
LGALS9 NSFL1C
LGALS9 SCAPER
LGALS9 GPA33
LGALS9 NRG2
EIF3G BRD2
CRTC1 SDC3
CRTC1 MR1
CRTC1 MYEF2
CRTC1 TREX1
CRTC1 XDH
CRTC1 LOC100134331
CRTC1 ARHGAP6
CRTC1 AURKA
CRTC1 WBSCR22
CRTC1 AGFG2
CRTC1 CHMP7
CRTC1 TUBGCP2
CRTC1 CRYBB3
CRTC1 C1orf144
CRTC1 PGAP2
CRTC1 PLCD1
CRTC1 PCGF1
CRTC1 RAP1GAP
CRTC1 LOC652147
CRTC1 PHKG2
CRTC1 SMO
MAPK8IP1 RECQL5
SIT1 FZR1
SIT1 U2AF2
SIT1 LOC100134331
SIT1 ASGR1
SIT1 TRIM3
SIT1 PAX8
SIT1 ALDOC
SIT1 ATP1B2
SIT1 RAP1GAP
SIT1 RBM8A
SIT1 GP2
LILRA4 GRIN2A
LILRA4 AGFG2
LILRA4 FAM89B
LILRA4 LOC91316
LILRA4 CRYBB3
LILRA4 UBE3B
LILRA4 SIX3
LILRA4 ATP1B2
LILRA4 FDXR
LILRA4 RUNX1
LILRA4 B4GALT3
LILRA4 DNAJA3
PCGF1 POLA2
PCGF1 LOC100134331
PCGF1 PAX8
PCGF1 IL8RB
PCGF1 FAM102A
PCGF1 ATP1B2
PCGF1 FDXR
PCGF1 ALAS2
PCGF1 WDR62
SPRR2C IAH1
SPRR2C XDH
SPRR2C ATP1B2
FZR1 IL10RA
FZR1 SCAPER
FZR1 DAPK2
FZR1 LOC652147
FZR1 UGT2B15
FZR1 ABCB1
FZR1 MAP2K4
FZR1 KIFC3
FZR1 XDH
FZR1 MGAT3
FZR1 SULT4A1
FZR1 U2AF2
FZR1 SLC6A9
FZR1 WBSCR22
FZR1 UBE3B
FZR1 SIX3
FZR1 ALDOC
FZR1 ATP1B2
FZR1 RAP1GAP
FZR1 ALAS2
FZR1 KRT85
FZR1 KIAA0323
FZR1 TMPRSS6
FZR1 SOX12
FZR1 TAZ
FZR1 ZBTB7A
FZR1 RAB40B
FZR1 GP2
KIFC3 MR1
KIFC3 PRPF31
KIFC3 LOC100134331
KIFC3 FCGR2A
KIFC3 SULT4A1
KIFC3 SLC6A9
KIFC3 RAD54L2
KIFC3 SCAPER
KIFC3 TUBGCP2
KIFC3 ZMYND10
KIFC3 UGT2B15
KIFC3 WBSCR22
KIFC3 PAX8
KIFC3 FNTB
KIFC3 UBE3B
KIFC3 ATP1B2
KIFC3 MGAT3
KIFC3 KLF1
KIFC3 TRIM3
KIFC3 HPGD
KIFC3 RUNX1
KIFC3 IL10RA
KIFC3 IGHMBP2
KIFC3 PTPRN
KIFC3 GP2
KIFC3 C19orf29
KIFC3 LOC652147
CDH16 SLC28A1
MGAT3 TPPP
MGAT3 KIAA0323
MGAT3 LOC100134331
MGAT3 LOC652147
MGAT3 TREX1
MGAT3 LYPLA2
MGAT3 TRIM3
MGAT3 PQBP1
MGAT3 TM4SF5
MGAT3 FAM89B
MGAT3 SLC4A3
MGAT3 WBSCR22
MGAT3 PAX8
MGAT3 UBE3B
MGAT3 ATP1B2
MGAT3 ITGAM
MGAT3 LSM4
MGAT3 RBM8A
MGAT3 SLC6A9
MGAT3 PTPRN
MGAT3 GP2
MGAT3 C19orf29
ANK1 FCGR2A
ANK1 C2orf55
ANK1 CRYBB3
ANK1 MVD
ANK1 SIX3
ANK1 MYO9B
CD52 GP2
CD52 LOC100134331
C2orf55 HPGD
C2orf55 WBSCR22
C2orf55 HLA-DOB
C2orf55 MVD
C2orf55 DAPK2
C2orf55 FAM89B
C2orf55 ATP2A3
C2orf55 CRYBB3
C2orf55 TAZ
C2orf55 UBE3B
C2orf55 HSF4
C2orf55 SIX3
C2orf55 GRN
C2orf55 SCAPER
C2orf55 RAP1GAP
C2orf55 GP2
IL18RAP SULT4A1
LSM7 RAP1GAP
LSM7 TNIP1
LSM7 LOC100134331
LSM7 WDR62
DAPK2 MR1
DAPK2 SOX12
DAPK2 GPR143
DAPK2 PRRC1
DAPK2 TAZ
DAPK2 WBSCR22
DAPK2 CSNK1G2
DAPK2 UBE3B
DAPK2 HSF4
DAPK2 FAM102A
DAPK2 C1orf144
DAPK2 FDXR
DAPK2 GRN
DAPK2 KLF1
DAPK2 SCAPER
DAPK2 B4GALT3
DAPK2 CEP135
DAPK2 MAP2K4
IRF5 C19orf29
IRF5 GRM4
ZNF593 MCM2
VEGFC LOC91316
VEGFC TRIM58
VEGFC TMPRSS6
VEGFC WDR62
FANCL GP2
LTK FCGR2A
LTK RBM8A
LTK GAD2
LTK PAX8
LTK THRA
LTK MRPL28
LTK LOC652147
TGFBRAP1 HPGD
TGFBRAP1 SIX6
TGFBRAP1 UBE2H
TGFBRAP1 ZNF500
TGFBRAP1 TUBGCP2
TGFBRAP1 IL10RA
TGFBRAP1 SCAPER
TGFBRAP1 LOC652147
TGFBRAP1 C19orf29
UGT2B15 RAB11FIP5
UGT2B15 IL10RA
UGT2B15 SCAPER
UGT2B15 GPA33
UGT2B15 LSM4
UGT2B15 LOC652147
UGT2B15 MYEF2
UGT2B15 PAXIP1
UGT2B15 PAX8
UGT2B15 RUNX1
UGT2B15 NRG2
UGT2B15 MAP2K4
UGT2B15 LOC100134331
UGT2B15 SULT4A1
UGT2B15 U2AF2
UGT2B15 SLC6A9
UGT2B15 SLC4A3
UGT2B15 WBSCR22
UGT2B15 PRRC1
UGT2B15 IL8RB
UGT2B15 THRA
UGT2B15 ALDOC
UGT2B15 ATP1B2
UGT2B15 NSFL1C
UGT2B15 SAP18
UGT2B15 FDXR
UGT2B15 RAP1GAP
UGT2B15 SNUPN
UGT2B15 ALAS2
UGT2B15 NCDN
UGT2B15 DHRS1
UGT2B15 ATF6B
UGT2B15 IGHMBP2
UGT2B15 UBE3B
UGT2B15 CAMSAP1
UGT2B15 FOSL1
UGT2B15 CD33
UGT2B15 IAH1
UGT2B15 TRIM58
UGT2B15 GP2
UGT2B15 WDR62
CAPNS1 IL8RB
CAPNS1 TAZ
CAPNS1 KCTD17
CAPNS1 IFIT1
CAPNS1 DEPDC5
ATP2A3 HPGD
ATP2A3 RUNX1
THRA FDXR
THRA PRPH
THRA SCAPER
THRA LSM4
THRA PAXIP1
THRA PAX8
THRA RUNX1
THRA NRG2
THRA MAP2K4
THRA LOC100134331
THRA SULT4A1
THRA WBSCR22
THRA UBE3B
THRA ATP1B2
THRA RBM8A
THRA U2AF2
THRA FCGR2A
THRA TMPRSS6
THRA DHRS1
THRA TUBGCP2
THRA IGHMBP2
THRA MCM2
THRA IL8RB
THRA ZBTB7A
THRA TRIM58
THRA GP2
THRA WDR62
ATP1B2 KCTD17
ATP1B2 AKT3
ATP1B2 PRPH
ATP1B2 XDH
ATP1B2 IL10RA
ATP1B2 SERPINC1
ATP1B2 RAP1GAP
ATP1B2 MYO9B
ATP1B2 SCAPER
ATP1B2 GPA33
ATP1B2 LSM4
ATP1B2 LOC652147
ATP1B2 HLA-DOB
ATP1B2 PAXIP1
ATP1B2 NRG2
ATP1B2 PAX8
ATP1B2 ABCB1
ATP1B2 DHRS1
ATP1B2 SLC6A9
ATP1B2 C19orf29
ATP1B2 MAP2K4
ATP1B2 LOC100134331
ATP1B2 SULT4A1
ATP1B2 PRPF31
ATP1B2 WBSCR22
ATP1B2 PRRC1
ATP1B2 UBE3B
ATP1B2 ALDOC
ATP1B2 SAP18
ATP1B2 FDXR
ATP1B2 PPP3CC
ATP1B2 ALAS2
ATP1B2 RBM8A
ATP1B2 B4GALT3
ATP1B2 HPGD
ATP1B2 U2AF2
ATP1B2 NCR2
ATP1B2 RUNX1
ATP1B2 TMPRSS6
ATP1B2 IGHMBP2
ATP1B2 SOX12
ATP1B2 CAMSAP1
ATP1B2 CCHCR1
ATP1B2 IAH1
ATP1B2 VAMP5
ATP1B2 TRIM58
ATP1B2 GP2
ATP1B2 WDR62
PMS2L1 PTPN9
SAP18 LOC100134331
SAP18 PAXIP1
SAP18 LOC652147
SAP18 ELN
SAP18 SULT4A1
SAP18 MLH1
SAP18 IGHMBP2
SAP18 PRRC1
SAP18 VAMP5
SAP18 CADM4
SAP18 GP2
IQSEC1 SDC3
IQSEC1 PRPF31
IQSEC1 NCR2
IQSEC1 GPR143
IQSEC1 FCGR2A
IQSEC1 ELN
IQSEC1 FAM89B
IQSEC1 IL8RB
IQSEC1 PAX8
IQSEC1 MVD
IQSEC1 RAP1GAP
IQSEC1 RBM8A
IQSEC1 RUNX1
IQSEC1 MAP2K4
DCT TREX1
HLF PAX8
DCI RAD54L2
RAP1GAP PHKG2
RAP1GAP XDH
RAP1GAP IL10RA
RAP1GAP SERPINC1
RAP1GAP LOC652147
RAP1GAP GRINA
RAP1GAP TRIM3
RAP1GAP PAX8
RAP1GAP C1orf144
RAP1GAP ITGAM
RAP1GAP ABCB1
RAP1GAP ASGR1
RAP1GAP DHRS1
RAP1GAP LOC100134331
RAP1GAP AURKA
RAP1GAP WBSCR22
RAP1GAP CRYBB3
RAP1GAP UBE3B
RAP1GAP ALDOC
RAP1GAP RBM8A
RAP1GAP TFF3
RAP1GAP B4GALT3
RAP1GAP HPGD
RAP1GAP KIAA0323
RAP1GAP RUNX1
RAP1GAP FCGR2A
RAP1GAP PRPH
RAP1GAP KIF22
RAP1GAP TUBGCP2
RAP1GAP IL8RB
RAP1GAP IAH1
TNP1 RAD54L2
TNP1 UBE3B
TNP1 RUNX1
TNP1 WDR62
TNP1 PTAFR
REM1 STAU1
REM1 TPPP
NCR2 HPGD
NCR2 LRCH4
NCR2 CHMP7
NCR2 CADM4
NCR2 RAD54L2
NCR2 WBSCR22
NCR2 PAX8
NCR2 MVD
NCR2 HSF4
NCR2 CROCC
NCR2 CAPN5
NCR2 RBM8A
NCR2 RUNX1
NCR2 LOC652147
NCR2 MAP2K4
MLH1 AKT3
MLH1 GRIN2A
MLH1 TM4SF5
MLH1 PPP3CC
MLH1 PAX8
MLH1 NSFL1C
MLH1 KRT37
MLH1 B4GALT3
MLH1 GP2
MLH1 WDR62
MRPS12 LOC652147
MRPS12 IL4
COL6A1 UBE3B
C19orf29 TPPP
C19orf29 LRCH4
C19orf29 RUNX1
C19orf29 TMPRSS6
C19orf29 HPGD
C19orf29 PHKG2
C19orf29 RAD54L2
C19orf29 IGHMBP2
C19orf29 SLC4A3
C19orf29 SCAPER
C19orf29 MR1
C19orf29 LOC652147
C19orf29 C1orf144
C19orf29 GP2
CRMP1 KCTD17
CRMP1 MR1
PTAFR AKT3
PTAFR PAXIP1
PTAFR TM4SF5
PTAFR VAMP5
PTAFR CDC45L
PTAFR PAX8
PTAFR CHRNB2
HPGD MR1
HPGD KIAA0323
HPGD GRIN2A
HPGD RUNX1
HPGD LOC652147
HPGD PHKG2
HPGD KIF22
HPGD PAX8
HPGD MVD
HPGD SULT4A1
HPGD GRN
HPGD SCAPER
HPGD SLC4A3
HPGD C1orf144
HPGD GP2
HPGD RAD54L2
NDST1 GJA1
NDST1 SOX12
NDST1 RAB40B
ERGIC3 GRN
KRT37 LOC100134331
ANKRD12 RAD54L2
ANKRD12 ELN
TMPRSS6 LOC100134331
TMPRSS6 PAXIP1
TMPRSS6 MR1
TMPRSS6 IFIT1
TMPRSS6 LYPLA2
TMPRSS6 NRG2
TMPRSS6 PRPH
TMPRSS6 KIF22
TMPRSS6 KRTAP26-1
TMPRSS6 GRM4
TMPRSS6 INA
TMPRSS6 IGHMBP2
TMPRSS6 IL8RB
TMPRSS6 TRIM3
TMPRSS6 WBSCR22
TMPRSS6 UBE3B
TMPRSS6 FDXR
TMPRSS6 MYO9B
TMPRSS6 SCAPER
TMPRSS6 MT3
TMPRSS6 ZMYND10
TMPRSS6 DHRS1
TMPRSS6 TRIM58
TMPRSS6 GP2
TMPRSS6 WDR62
TMPRSS6 MAP2K4
TBXA2R SDC3
KLF1 MR1
KLF1 TPPP
KLF1 POU6F2
KLF1 XDH
KLF1 IL10RA
KLF1 NCDN
KLF1 TRIM3
KLF1 RUNX1
KLF1 LOC100134331
KLF1 PPP3CC
KLF1 GRM4
KLF1 SLC4A3
KLF1 WBSCR22
KLF1 IL8RB
KLF1 ALDOC
KLF1 TFF3
KLF1 B4GALT3
KLF1 KIAA0323
KLF1 FCGR2A
KLF1 PGAP2
KLF1 TUBGCP2
KLF1 CAMSAP1
KLF1 TAZ
KLF1 FOSL1
KLF1 GJA1
KLF1 CD33
KLF1 PRRC1
KLF1 GP2
ELN PRPF31
ELN LYPLA2
ELN RAD54L2
ELN GRM4
ELN IL8RB
ELN MVD
ELN SULT4A1
ELN CEACAM3
ELN FOSL1
ELN GP2
PGAP2 WBSCR22
PGAP2 PARP2
PGAP2 ZMYND10
PGAP2 NCDN
PGAP2 GP2
PGAP2 IGHMBP2
PGAP2 MYO9B
CD3E ALAS2
SNUPN MR1
SNUPN KIAA0323
SNUPN SLC6A9
SNUPN IGHMBP2
SNUPN WBSCR22
SNUPN GJA1
SNUPN B4GALT3
SNUPN GP2
KEAP1 NCSTN
AKAP3 RAD54L2
GTF2F1 RASGRP3
GTF2F1 GRIN2A
DHRS1 LOC100134331
DHRS1 PAXIP1
DHRS1 FDXR
DHRS1 SULT4A1
DHRS1 TREX1
DHRS1 PRPH
DHRS1 IGHMBP2
DHRS1 ZBTB7A
DHRS1 WBSCR22
DHRS1 PRRC1
DHRS1 UBE3B
DHRS1 CROCC
DHRS1 ITPR2
DHRS1 SCAPER
DHRS1 OAS2
DHRS1 LSM4
DHRS1 NRG2
DHRS1 TRIM58
DHRS1 POU6F2
DHRS1 WDR62
DHRS1 MAP2K4
UPK2 SCAPER
UPK2 RAD54L2
UPK2 CHMP7
UPK2 CRYBB3
UPK2 KCNH2
UPK2 LOC100134331
UPK2 GRIN2A
UPK2 ZFY
UPK2 PRB1
UPK2 SLC4A3
NFIX FNTB
TUBGCP2 RAB11FIP5
TUBGCP2 MR1
TUBGCP2 RAD54L2
TUBGCP2 XDH
TUBGCP2 CRYBB3
TUBGCP2 MYO9B
TUBGCP2 NCDN
TUBGCP2 LOC652147
TUBGCP2 TRIM3
TUBGCP2 PAX8
TUBGCP2 RUNX1
TUBGCP2 DEPDC5
TUBGCP2 SULT4A1
TUBGCP2 TREX1
TUBGCP2 GRM4
TUBGCP2 SLC4A3
TUBGCP2 WBSCR22
TUBGCP2 UBE3B
TUBGCP2 CROCC
TUBGCP2 RBM8A
TUBGCP2 CADM4
TUBGCP2 B4GALT3
TUBGCP2 KIAA0323
TUBGCP2 FCGR2A
TUBGCP2 KIF22
TUBGCP2 KRTAP26-1
TUBGCP2 IGHMBP2
TUBGCP2 IL8RB
TUBGCP2 CAMSAP1
TUBGCP2 OSGIN2
TUBGCP2 TAZ
TUBGCP2 IAH1
TUBGCP2 TRIM58
TUBGCP2 MAP2K4
TUBGCP2 C1orf144
TUBGCP2 GP2
CCL22 LPCAT4
FAM89B MVD
FAM89B SIX3
FAM89B WDR62
FAM89B MAP2K4
IGHMBP2 MR1
IGHMBP2 TPPP
IGHMBP2 PRPH
IGHMBP2 RAD54L2
IGHMBP2 LOC100134331
IGHMBP2 MYO9B
IGHMBP2 SCAPER
IGHMBP2 HLA-DOB
IGHMBP2 PAXIP1
IGHMBP2 ZNF167
IGHMBP2 PAX8
IGHMBP2 RUNX1
IGHMBP2 PTPRN
IGHMBP2 MAP2K4
IGHMBP2 SULT4A1
IGHMBP2 SLC6A9
IGHMBP2 GRM4
IGHMBP2 WBSCR22
IGHMBP2 UBE3B
IGHMBP2 ALDOC
IGHMBP2 TFF3
IGHMBP2 KIAA0323
IGHMBP2 NRG2
IGHMBP2 KRTAP26-1
IGHMBP2 FDXR
IGHMBP2 SPN
IGHMBP2 MAGEA1
IGHMBP2 FOSL1
IGHMBP2 PRRC1
IGHMBP2 TRIM58
IGHMBP2 GP2
IGHMBP2 WDR62
LOC91316 ERBB3
LOC91316 PRPH
ERBB3 FDXR
ATF6B UBE3B
ATF6B NRG2
ATF6B GRIP2
ATF6B WDR62
CAMSAP1 RASGRP3
CAMSAP1 SULT4A1
CAMSAP1 PRPH
CAMSAP1 PPP3CC
CAMSAP1 PAX8
CAMSAP1 PRRC1
CAMSAP1 SCAPER
CAMSAP1 CD33
CAMSAP1 GPA33
CAMSAP1 B4GALT3
CAMSAP1 GHITM
OSGIN2 ASGR1
OSGIN2 FCGR2A
TAZ MR1
TAZ FCGR2A
TAZ WBSCR22
TAZ GPR143
TAZ SOX12
TAZ UBE3B
TAZ CSNK1G2
TAZ PRRC1
TAZ IL8RB
TAZ FAM102A
TAZ C1orf144
TAZ FDXR
TAZ RAB40B
TAZ SCAPER
TAZ IAH1
TAZ RBM8A
TAZ B4GALT3
TAZ CEP135
TAZ MAP2K4
ZBTB7A SCAPER
ZBTB7A PAX8
ZBTB7A PRPF31
ZBTB7A UBE3B
ZBTB7A RASGRP3
ZBTB7A ALDOC
ZBTB7A SLC6A9
ZBTB7A GPA33
DNAJA3 AGFG2
DNAJA3 RUNX1
DNAJA3 GRIN2A
GHITM PAXIP1
GHITM RASGRP3
GHITM SOX12
GHITM SCAPER
GHITM DDX11
GHITM B4GALT3
RAB40B U2AF2
RAB40B LOC100134331
RAB40B SLC6A9
RAB40B ALDOC
RAB40B RBM8A
RAB40B B4GALT3
FOSL1 LOC100134331
FOSL1 GRIN2A
FOSL1 SULT4A1
FOSL1 CDC45L
FOSL1 UBE3B
FOSL1 PRRC1
FOSL1 MVD
FOSL1 ACVR1B
FOSL1 GPA33
CD33 XDH
CD33 POU6F2
CD33 PPP3CC
CD33 PRRC1
CD33 LOC652147
CD33 B4GALT3
DUS4L PAX8
IAH1 NCDN
IAH1 FCGR2A
IAH1 XDH
IAH1 ALDOC
IAH1 RUNX1
IAH1 LYPLA2
IAH1 GP2
VAMP5 RUNX1
VAMP5 PPP3CC
TRIM58 LOC100134331
TRIM58 PAXIP1
TRIM58 SULT4A1
TRIM58 PRPH
TRIM58 NRG2
TRIM58 WBSCR22
TRIM58 UBE3B
TRIM58 FDXR
TRIM58 SCAPER
TRIM58 INA
TRIM58 WDR62
TRIM58 MAP2K4
SMO AGFG2
SMO HSF4
GP2 TPPP
GP2 MR1
GP2 RAD54L2
GP2 IL10RA
GP2 MYO9B
GP2 GPA33
GP2 CAPN5
GP2 TFF3
GP2 NCDN
GP2 LOC652147
GP2 TRIM3
GP2 PAX8
GP2 ABCB1
GP2 ASGR1
GP2 LYPLA2
GP2 PTPRN
GP2 GRIN2A
GP2 HMX1
GP2 DEPDC5
GP2 SULT4A1
GP2 AGFG2
GP2 SLC6A9
GP2 GRM4
GP2 WBSCR22
GP2 TM4SF5
GP2 FNTB
GP2 UBE3B
GP2 SIX3
GP2 ALDOC
GP2 NSFL1C
GP2 B4GALT3
GP2 BRD2
GP2 U2AF2
GP2 PRPF31
GP2 KIAA0323
GP2 RUNX1
GP2 FCGR2A
GP2 NRG2
GP2 KIF22
GP2 KRTAP26-1
GP2 CNNM2
GP2 IL8RB
GP2 CHRNB2
WDR62 PPP3CC
WDR62 TNIP1
WDR62 LOC100134331
WDR62 NCDN
WDR62 PAXIP1
WDR62 IL10RA
WDR62 MYEF2
WDR62 SULT4A1
WDR62 PRPH
WDR62 NRG2
WDR62 INA
WDR62 WBSCR22
WDR62 UBE3B
WDR62 FDXR
WDR62 SCAPER
WDR62 PRRC1
WDR62 PRH1
WDR62 GRIP2
WDR62 MAP2K4
WDR62 CNTN6
MR1 WBSCR22
MR1 HMX1
MR1 IFIT1
MR1 DEPDC5
MR1 GAD2
MR1 LYPLA2
MR1 KCTD17
MR1 KRTAP26-1
MR1 GRM4
MR1 FURIN
MR1 PAX8
MR1 IL8RB
MR1 RAD54L2
MR1 CROCC
MR1 GRN
MR1 RBM8A
MR1 IL10RA
MR1 C1orf144
MR1 ALDOC
SIX6 DDX11
SIX6 MRPL28
AKT3 WBSCR22
AKT3 PAX8
AKT3 GPA33
AKT3 RBM8A
TPPP CHMP7
TPPP SULT4A1
TPPP LYPLA2
TPPP RAD54L2
TPPP WBSCR22
TPPP CRYBB3
TPPP IL8RB
TPPP C1orf144
TPPP MYO9B
TPPP RUNX1
TPPP SLC4A3
RAB11FIP5 WBSCR22
RAB11FIP5 DDX11
RAB11FIP5 NRG2
RAB11FIP5 LRCH4
LPCAT4 ITGAM
LRCH4 IL10RA
LRCH4 STK17A
LRCH4 CRYBB3
LRCH4 RBM8A
LRCH4 HLA-DOB
LRCH4 NRG2
LRCH4 HNRNPL
LRCH4 WBSCR22
CD34 GJA1
CD34 MRPL28
PHKG2 SDC3
PHKG2 FCGR2A
PHKG2 RAD54L2
PHKG2 PRPH
PHKG2 PQBP1
PHKG2 FURIN
PHKG2 UBE3B
PHKG2 SIX3
PHKG2 ASGR1
PHKG2 NRG2
PRPH NCDN
PRPH LOC100134331
PRPH FCGR2A
PRPH NRG2
PRPH WBSCR22
PRPH IL10RA
PRPH CHRNB2
PRPH UBE3B
PRPH PAXIP1
PRPH FDXR
PRPH SCAPER
PRPH FAM189A2
PRPH TFF3
PRPH MAP2K4
RAD52 SULT4A1
RAD54L2 LALBA
RAD54L2 GRIN2A
RAD54L2 SCAPER
RAD54L2 LYPLA2
RAD54L2 CHMP7
RAD54L2 HIPK2
RAD54L2 PQBP1
RAD54L2 INA
RAD54L2 SLC4A3
RAD54L2 WBSCR22
RAD54L2 MVD
RAD54L2 CRYBB3
RAD54L2 ZFY
RAD54L2 C1orf144
RAD54L2 PRB1
RAD54L2 MYO9B
RAD54L2 GRN
RAD54L2 CAPN5
RAD54L2 RBM8A
RAD54L2 LOC652147
KIF22 LOC100134331
KIF22 TRIM3
KIF22 KDM1
KIF22 MVD
KIF22 ASGR1
POU6F2 U2AF2
POU6F2 PPP3CC
POU6F2 UBE3B
POU6F2 LSM4
POU6F2 NRG2
POU6F2 B4GALT3
SLC17A3 CCHCR1
XDH LOC100134331
XDH U2AF2
XDH PPP3CC
XDH WBSCR22
XDH PAX8
XDH CRYBB3
XDH MVD
XDH SERPINC1
XDH LSM4
XDH RBM8A
XDH B4GALT3
IL10RA GPA33
IL10RA SDC3
IL10RA TNIP1
IL10RA TRIM3
IL10RA FAM189A2
IL10RA LOC100134331
IL10RA SLC4A3
IL10RA WBSCR22
IL10RA PRRC1
IL10RA UBE3B
IL10RA ALDOC
IL10RA B4GALT3
IL10RA U2AF2
IL10RA KIAA0323
IL10RA RUNX1
IL10RA FCGR2A
IL10RA SOX12
IL10RA IL8RB
MT4 GPA33
HSF4 FCGR2A
HSF4 CHMP7
HSF4 TRIM3
HSF4 PRB1
HSF4 LOC652147
HSF4 MAP2K4
ZFY CRYBB3
ZFY GRIN2A
ZFY C1orf144
ZFY MYO9B
ZFY SLC4A3
SERPINC1 LOC100134331
SERPINC1 PAX8
SERPINC1 U2AF2
SERPINC1 WBSCR22
SERPINC1 CRYBB3
SERPINC1 MVD
SERPINC1 GPA33
SERPINC1 RBM8A
SERPINC1 CORO1A
KRTAP26-1 U2AF2
KRTAP26-1 PPP3CC
KRTAP26-1 GRM4
KRTAP26-1 RBM8A
AHDC1 LOC100134331
LOC100134331 CRYBB3
LOC100134331 AIF1
LOC100134331 SCAPER
LOC100134331 GPA33
LOC100134331 LOC652147
LOC100134331 INA
LOC100134331 SDC3
LOC100134331 MYEF2
LOC100134331 PAXIP1
LOC100134331 GRINA
LOC100134331 TROAP
LOC100134331 TRIM3
LOC100134331 ADRA1A
LOC100134331 CHRNB2
LOC100134331 C1orf144
LOC100134331 ITGAM
LOC100134331 GRIP2
LOC100134331 FAM189A2
LOC100134331 MAP2K4
LOC100134331 DEPDC5
LOC100134331 SULT4A1
LOC100134331 AGFG2
LOC100134331 SLC6A9
LOC100134331 WBSCR22
LOC100134331 STK17A
LOC100134331 PRRC1
LOC100134331 IL8RB
LOC100134331 ALDOC
LOC100134331 CROCC
LOC100134331 FDXR
LOC100134331 RBM8A
LOC100134331 TFF3
LOC100134331 B4GALT3
LOC100134331 PRH1
LOC100134331 HMX1
LOC100134331 TREX1
LOC100134331 CHMP7
LOC100134331 FCGR2A
LOC100134331 NRG2
LOC100134331 SOX12
LOC100134331 UBE3B
MYO9B GRIN2A
MYO9B ARHGAP6
MYO9B NCR3
MYO9B WBSCR22
MYO9B PAX8
MYO9B CAPN5
MYO9B LSM4
MYO9B RUNX1
SCAPER FDXR
SCAPER GPA33
SCAPER LSM4
SCAPER LOC652147
SCAPER PAXIP1
SCAPER NRG2
SCAPER MAP2K4
SCAPER SULT4A1
SCAPER U2AF2
SCAPER PARP2
SCAPER WBSCR22
SCAPER PRRC1
SCAPER UBE3B
SCAPER ALDOC
SCAPER B4GALT3
SCAPER HMX1
SCAPER SOX12
SCAPER MVD
GPA33 MYEF2
GPA33 SULT4A1
GPA33 WBSCR22
GPA33 SPN
GPA33 PAX8
GPA33 PRRC1
GPA33 ACVR1B
GPA33 ALDOC
GPA33 RBM8A
CAPN5 ACVR1B
CAPN5 C1orf144
CAPN5 SLC4A3
OAS2 PRPF31
OAS2 PRB1
LSM4 KCTD17
LSM4 PAXIP1
LSM4 GPR143
LSM4 WBSCR22
LSM4 PRRC1
LSM4 FAM102A
LSM4 PPP3CC
LSM4 CEP135
LSM4 PTPRN
LSM4 PLCD1
LSM4 MAP2K4
MRPL28 SDC3
MRPL28 PAX8
MRPL28 RBM8A
MRPL28 FCGR2A
MRPL28 GRN
LOC652147 PLCD1
LOC652147 CADM4
LOC652147 TRIM3
LOC652147 PAX8
LOC652147 C1orf144
LOC652147 MAP2K4
LOC652147 SDC3
LOC652147 SLC6A9
LOC652147 SLC4A3
LOC652147 WBSCR22
LOC652147 IL8RB
LOC652147 GRN
LOC652147 RBM8A
LOC652147 CHMP7
LOC652147 PRPF31
LOC652147 RUNX1
LOC652147 FCGR2A
LOC652147 XPNPEP2
LOC652147 MVD
INA MYEF2
INA ESR2
INA DDX11
PLCD1 PRPF31
PLCD1 PPP3CC
TBC1D22A PRPF31
SDC3 GRIN2A
SDC3 HIPK2
SDC3 WBSCR22
SDC3 PRRC1
SDC3 KDM1
SDC3 CROCC
MYEF2 U2AF2
MYEF2 GRINA
MYEF2 TROAP
SOX12 U2AF2
SOX12 WBSCR22
SOX12 PAX8
SOX12 PRRC1
SOX12 ALDOC
SOX12 B4GALT3
UTP3 GPR143
UTP3 PAX8
HLA-DOB NRG2
NCDN DEPDC5
NCDN KCTD17
NCDN MCM2
NCDN BCL2
NCDN WBSCR22
CHRNB2 KIAA0323
CHRNB2 RUNX1
CHRNB2 SULT4A1
CHRNB2 PQBP1
CHRNB2 GRM4
CHRNB2 WBSCR22
CHRNB2 TFF3
CHRNB2 B4GALT3
IFIT1 RBM8A
IFIT1 PPP3CC
KHK PPP3CC
MLX PRRC1
TROAP SULT4A1
TROAP PPP3CC
TROAP DDX11
TROAP B4GALT3
RAGE UBE3B
RAGE PPP3CC
KRT85 WBSCR22
KRT85 U2AF2
KRT85 ALDOC
ESR2 ZMYND10
TRIM3 HMX1
TRIM3 SULT4A1
TRIM3 TREX1
TRIM3 CRYBB3
TRIM3 KIAA0323
TRIM3 FNTB
TRIM3 SIX3
TRIM3 C1orf144
TRIM3 NUDT3
TRIM3 AGFG2
TRIM3 TFF3
TRIM3 ASGR1
DDX11 GPR143
ADRA1A UBE3B
FURIN LYPLA2
FURIN RBM8A
FURIN GRN
MVD CHMP7
MVD PRPF31
MVD XPNPEP2
MVD PAX8
MVD UBE3B
MVD RBM8A
PAX8 KCTD17
PAX8 C1orf144
PAX8 GRIN2A
PAX8 SULT4A1
PAX8 U2AF2
PAX8 PARP2
PAX8 WBSCR22
PAX8 CRYBB3
PAX8 NSFL1C
PAX8 GRN
PAX8 RBM8A
PAX8 CADM4
PAX8 PRPF31
PAX8 PPP3CC
PAX8 GPR143
PAX8 SPN
PAX8 CORO1A
PAX8 MAP2K4
PAX8 XPNPEP2
CSNK1G2 WBSCR22
CSNK1G2 NRG2
C1orf144 ITGAM
C1orf144 RUNX1
C1orf144 ASGR1
C1orf144 GRIN2A
C1orf144 ARHGAP6
C1orf144 TREX1
C1orf144 GRM4
C1orf144 SLC4A3
C1orf144 WBSCR22
C1orf144 CRYBB3
C1orf144 NCR3
C1orf144 RBM8A
C1orf144 U2AF2
C1orf144 CHMP7
C1orf144 PRPF31
C1orf144 FCGR2A
C1orf144 CEP135
ACVR1B STK17A
ACVR1B ALAS2
ACVR1B RASGRP3
AIF1 B4GALT3
AIF1 PPP3CC
AIF1 FAM189A2
ITGAM U2AF2
ITGAM FCGR2A
ITGAM RBM8A
ITGAM RUNX1
GTF2H3 SLC4A3
ABCB1 BRD2
ABCB1 ITIH3
ABCB1 GRINA
ABCB1 SLC6A9
ABCB1 WBSCR22
ABCB1 RBM8A
RUNX1 TFF3
RUNX1 DEPDC5
RUNX1 SLC6A9
RUNX1 WBSCR22
RUNX1 CRYBB3
RUNX1 UBE3B
RUNX1 CROCC
RUNX1 CEACAM3
RUNX1 RBM8A
RUNX1 FCGR2A
RUNX1 SLC5A2
ASGR1 FCGR2A
ASGR1 KIAA0323
ASGR1 SLC6A9
ASGR1 CRYBB3
ASGR1 CEACAM3
ASGR1 TFF3
ZMYND10 C14orf1
NRG2 PAXIP1
NRG2 U2AF2
NRG2 GRIN2A
NRG2 FCGR2A
NRG2 SULT4A1
NRG2 WBSCR22
NRG2 UBE3B
NRG2 FDXR
NRG2 GRIP2
NRG2 MAP2K4
GRIP2 U2AF2
GRIP2 UBE3B
LYPLA2 KIAA0323
LYPLA2 SULT4A1
PTPRN TREX1
PTPRN DEPDC5
PTPRN GRM4
PTPRN WBSCR22
FAM189A2 PRPF31
FAM189A2 TFF3
FAM189A2 B4GALT3
FAM189A2 SULT4A1
FAM189A2 PPP3CC
FAM189A2 MAP2K4
MAP2K4 FDXR
MAP2K4 PAXIP1
MAP2K4 SULT4A1
MAP2K4 WBSCR22
MAP2K4 UBE3B
MAP2K4 GRN
RASGRP3 SULT4A1
RASGRP3 SLC6A9
RASGRP3 UBE3B
RASGRP3 B4GALT3
GRIN2A PRPF31
GRIN2A CHMP7
GRIN2A FCGR2A
GRIN2A GRM4
GRIN2A MCM2
GRIN2A WBSCR22
GRIN2A CRYBB3
GRIN2A CROCC
GRIN2A SPN
POU2F2 FKBP15
ARHGAP6 TREX1
ARHGAP6 DEPDC5
ARHGAP6 CRYBB3
ARHGAP6 CEP135
AURKA UBE3B
AURKA FCGR2A
DEPDC5 WBSCR22
DEPDC5 GRN
HIPK2 TREX1
SULT4A1 PAXIP1
SULT4A1 SLC6A9
SULT4A1 PRPF31
SULT4A1 WBSCR22
SULT4A1 IL8RB
SULT4A1 FDXR
SULT4A1 ALAS2
SULT4A1 HMX1
SULT4A1 FCGR2A
SULT4A1 UBE2H
SULT4A1 PRRC1
SULT4A1 MCM2
SULT4A1 UBE3B
SULT4A1 SPN
SLC6A9 HMX1
SLC6A9 NSFL1C
SLC6A9 SLC4A3
SLC6A9 WBSCR22
SLC6A9 IL8RB
SLC6A9 SIX3
SLC6A9 ALDOC
SLC6A9 CROCC
SLC6A9 ALAS2
SLC6A9 RBM8A
SLC6A9 B4GALT3
PQBP1 UBE3B
PPP3CC PAXIP1
PPP3CC U2AF2
PPP3CC TREX1
PPP3CC WBSCR22
PPP3CC PRRC1
PPP3CC KCTD17
PPP3CC ALAS2
PPP3CC RBM8A
PPP3CC B4GALT3
SLC4A3 HMX1
SLC4A3 CHMP7
SLC4A3 CRYBB3
SLC4A3 FNTB
SLC4A3 RBM8A
WBSCR22 FDXR
WBSCR22 HMX1
WBSCR22 CRYBB3
WBSCR22 IL8RB
WBSCR22 ALDOC
WBSCR22 NSFL1C
WBSCR22 GRM4
WBSCR22 ALAS2
WBSCR22 B4GALT3
WBSCR22 PAXIP1
WBSCR22 CHMP7
WBSCR22 PRPF31
WBSCR22 KIAA0323
WBSCR22 STIP1
WBSCR22 GPR143
WBSCR22 MCM2
WBSCR22 UBE3B
WBSCR22 CCHCR1
WBSCR22 FAM102A
WBSCR22 SIX3
WBSCR22 PRRC1
WBSCR22 CEP135
FKBP15 RBM8A
TM4SF5 FAM102A
STK17A UBE3B
STK17A FCGR2A
STK17A GRN
PRRC1 U2AF2
PRRC1 IL8RB
PRRC1 ALAS2
PRRC1 B4GALT3
IL8RB HMX1
IL8RB FCGR2A
IL8RB ALDOC
IL8RB CROCC
IL8RB TREX1
IL8RB B4GALT3
IL8RB NEUROD2
SIX3 KIAA0323
SIX3 STIP1
SIX3 CRYBB3
SIX3 ALDOC
SIX3 GRN
ALDOC B4GALT3
ALDOC U2AF2
ALDOC KIAA0323
ALDOC SPN
ALDOC NEUROD2
NCR3 CRYBB3
NCR3 FCGR2A
NCR3 GRM4
FDXR PAXIP1
FDXR UBE3B
CEACAM3 FCGR2A
CEACAM3 CORO1A
GRN KIAA0323
GRN CADM4
GRN RBM8A
GRM4 CHMP7
GRM4 TREX1
GRM4 CRYBB3
GRM4 RBM8A
DGKG FCGR2A
ALAS2 UBE3B
RBM8A CADM4
RBM8A U2AF2
RBM8A CHMP7
RBM8A PRPF31
RBM8A FCGR2A
RBM8A CRYBB3
RBM8A GRINA
TFF3 KIAA0323
TFF3 FCGR2A
TFF3 B4GALT3
B4GALT3 CROCC
B4GALT3 HMX1
B4GALT3 FCGR2A
PAXIP1 UBE3B
U2AF2 CRYBB3
U2AF2 CHMP7
U2AF2 NEUROD2
CHMP7 XPNPEP2
CHMP7 TREX1
CHMP7 CRYBB3
CHMP7 CEP135
PRPF31 CRYBB3
PRPF31 SPN
PRPF31 CORO1A
KIAA0323 CNNM2
KIAA0323 NUDT3
FCGR2A CRYBB3
FCGR2A UBE3B
FCGR2A T
BCL2L1 KCTD17
XPNPEP2 CRYBB3
KCTD17 MCM2
KCTD17 CCHCR1
UBE3B NEUROD2
CRYBB3 TREX1
CRYBB3 CEP135
TREX1 CROCC
C9orf114 NUDT3
