# Supplementary material for: Functional networks inference from rule-based machine learning models
Source: BioData Min. 2016 Sep 5;9:28. doi: 10.1186/s13040-016-0106-4 (PMC5011349; doi:10.1186/s13040-016-0106-4)
Supplement: Supplementary file 2 — Networks. All networks used in the analysis given as a list of edges. (XZ 11980 kb) [file 13040_2016_106_MOESM2_ESM.xz › networks/mic/Prostate/SN_C3.txt]

AQP7 IL13
AQP7 IL10RA
AQP7 MYEF2
AQP7 STK17A
AQP7 UBE3B
AQP7 LOC100134331
AQP7 ADCYAP1
AQP7 ADAM15
AQP7 COL6A2
AQP7 RABGGTA
AQP7 GPT
METTL1 TGFB1
METTL1 U2AF2
METTL1 SLC12A4
METTL1 SBNO2
METTL1 CD22
METTL1 HDGF
METTL1 TGOLN2
METTL1 PRPH
METTL1 GRIK5
METTL1 SPINT3
METTL1 OCEL1
METTL1 LRRC23
METTL1 WBSCR22
METTL1 THRA
METTL1 ZNF592
METTL1 ATP1B2
METTL1 PAIP2B
METTL1 RIMS2
METTL1 DHRS1
METTL1 NLE1
METTL1 TRIM58
METTL1 WDR62
METTL1 GNL1
METTL1 MAP2K4
BRCA1 BCL3
BRCA1 EIF2AK2
BRCA1 UBE3B
BRCA1 LOC100134331
BRCA1 EFNA3
BRCA1 PPP3CC
BRCA1 ADRBK1
PPAP2C TBX5
PPAP2C TREX1
REG1B TFF3
DNAJC7 ASGR1
DNAJC7 RIMS2
DNAJC7 GPR35
FOXE1 CRTC1
SFPQ KCTD17
SFPQ GRN
LOC552889 UGT2B15
LOC552889 EPHB2
LOC552889 PAX8
LOC552889 PFKFB2
LOC552889 LOC100134331
LOC552889 AANAT
LOC552889 EPOR
LOC552889 CPNE6
LOC552889 MC2R
LOC552889 GP2
LOC552889 PPP3CC
LOC552889 YPEL1
LOC552889 LY6G6C
LOC552889 RABGGTA
LOC552889 WDR62
GPR18 HAUS5
MEF2C MAD1L1
MEF2C PRPF31
MEF2C AKT3
MEF2C HLA-DOB
MEF2C SLC22A18AS
MEF2C PITPNM1
MEF2C RAD51L3
MEF2C GPRIN2
MEF2C RAD54L2
MEF2C MMACHC
MEF2C INA
MEF2C IKBKG
MEF2C P2RX6
MEF2C PAX8
MEF2C CAMSAP1
MEF2C NEUROD2
MEF2C CA11
MEF2C LSM4
MEF2C CORO1A
MEF2C ARHGAP26
MEF2C SLC1A4
MEF2C PTPRN
MEF2C MAPKAPK2
CYP3A4 PCBP3
KRT6A CD22
KRT6A BCL3
KRT6A POU4F1
KRT6A GNL1
GNAT1 GRN
PCBP3 TGFB1
PCBP3 KIFC1
PCBP3 LGR5
PCBP3 OGG1
PCBP3 FAM153A
PCBP3 PFKFB2
PCBP3 KIAA0323
PCBP3 FZR1
PCBP3 DPT
PCBP3 COPS6
PCBP3 EFNA3
PCBP3 AQP5
PCBP3 KIAA0284
PCBP3 psiTPTE22
PCBP3 ALOX5
PCBP3 EPOR
PCBP3 SULT4A1
PCBP3 MYST2
PCBP3 ZNF783
PCBP3 YPEL1
PCBP3 SLC18A1
PCBP3 MYST1
PCBP3 XDH
PCBP3 LRRC23
PCBP3 PSG7
PCBP3 WNT11
PCBP3 PSG1
PCBP3 CCR4
PCBP3 WBSCR22
PCBP3 MVD
PCBP3 DPEP1
PCBP3 CAMSAP1
PCBP3 PRRC1
PCBP3 TAZ
PCBP3 ZBTB7A
PCBP3 SIX3
PCBP3 ZNF592
PCBP3 ITM2B
PCBP3 ALDOC
PCBP3 CROCC
PCBP3 HCG9
PCBP3 STATH
PCBP3 KRT35
PCBP3 PRB1
PCBP3 ODF1
PCBP3 RABGGTA
PCBP3 GRN
PCBP3 KLF1
PCBP3 SCAPER
PCBP3 CD33
PCBP3 LPAR2
PCBP3 RAP1GAP
PCBP3 ESR1
PCBP3 IAH1
PCBP3 PPP3CC
PCBP3 CDR2L
PCBP3 IL10RA
PCBP3 DUSP7
PCBP3 CPNE6
PCBP3 B4GALT3
PCBP3 CCR7
PCBP3 MLL
PCBP3 POU6F2
PCBP3 SLC18A3
PCBP3 CNTN1
PCBP3 RAB8A
HTRA2 PDGFRA
HTRA2 FZR1
HTRA2 EPHB2
HTRA2 KIFC3
HTRA2 HAUS5
HTRA2 WBSCR22
HTRA2 PFKFB2
HTRA2 MLANA
HTRA2 DPT
HTRA2 ANK1
HTRA2 AANAT
HTRA2 C19orf50
HTRA2 LGR5
HTRA2 CYP11A1
HTRA2 EFNA3
HTRA2 AQP5
HTRA2 YPEL1
HTRA2 ABCB6
HTRA2 SIM2
HTRA2 EPOR
HTRA2 SULT4A1
HTRA2 GTSE1
HTRA2 LYPLA2
HTRA2 C2orf55
HTRA2 KIAA0284
HTRA2 ABO
HTRA2 SEMA4D
HTRA2 LOC201229
HTRA2 CYP2A6
HTRA2 TUBGCP2
HTRA2 CCBP2
HTRA2 CARD10
HTRA2 MYST1
HTRA2 ADAM15
HTRA2 GRM4
HTRA2 ZBTB7A
HTRA2 RAB3A
HTRA2 UGT2B15
HTRA2 IGSF9B
HTRA2 EIF2AK2
HTRA2 MYOG
HTRA2 POU4F1
HTRA2 LY6G6C
HTRA2 IL8RB
HTRA2 ELAVL3
HTRA2 ZNF157
HTRA2 SIX3
HTRA2 KCNJ4
HTRA2 VEGFC
HTRA2 SORBS3
HTRA2 MYBPC3
HTRA2 SCAPER
HTRA2 TFDP2
HTRA2 IAH1
HTRA2 ESR1
HTRA2 H6PD
HTRA2 DOK1
HTRA2 RBM8A
HTRA2 TFF3
HTRA2 RIMS2
HTRA2 ADCYAP1
HTRA2 CPNE6
HTRA2 B4GALT3
HTRA2 GP2
HTRA2 LOC652147
HTRA2 ERF
TGFB3 SLC30A3
TGFB3 NCKIPSD
TGFB3 PTAFR
ABCC8 CSF1
SLC12A4 TGFB1
SLC12A4 LGR5
SLC12A4 WBSCR22
SLC12A4 WNT10B
SLC12A4 PFKFB2
SLC12A4 DPT
SLC12A4 LOC100134331
SLC12A4 PAXIP1
SLC12A4 TMPRSS6
SLC12A4 AQP5
SLC12A4 TGOLN2
SLC12A4 ZKSCAN3
SLC12A4 ACCN1
SLC12A4 MYBPC3
SLC12A4 SULT4A1
SLC12A4 RAD51L3
SLC12A4 PRPH
SLC12A4 CD22
SLC12A4 NRG2
SLC12A4 KIAA0284
SLC12A4 APOBEC3C
SLC12A4 GRIK5
SLC12A4 SLC2A1
SLC12A4 PTGER3
SLC12A4 OCEL1
SLC12A4 IGHMBP2
SLC12A4 HTR1B
SLC12A4 UGT2B15
SLC12A4 IGSF9B
SLC12A4 DNAH9
SLC12A4 PRRC1
SLC12A4 FNTB
SLC12A4 LY6G6C
SLC12A4 UBE3B
SLC12A4 THRA
SLC12A4 ZNF592
SLC12A4 POU4F1
SLC12A4 ATP1B2
SLC12A4 RPH3A
SLC12A4 FDXR
SLC12A4 SCAPER
SLC12A4 PAIP2B
SLC12A4 RGS9
SLC12A4 GNL1
SLC12A4 MYST2
SLC12A4 DHRS1
SLC12A4 NLE1
SLC12A4 TRIM58
SLC12A4 WDR62
SLC12A4 RIMS2
SLC12A4 MAP2K4
RAD51L3 TGFB1
RAD51L3 LOC100134331
RAD51L3 PAXIP1
RAD51L3 NRG2
RAD51L3 TGOLN2
RAD51L3 GRIK5
RAD51L3 OCEL1
RAD51L3 IGHMBP2
RAD51L3 WBSCR22
RAD51L3 IGSF9B
RAD51L3 DNAH9
RAD51L3 POU4F1
RAD51L3 LY6G6C
RAD51L3 UBE3B
RAD51L3 KRT86
RAD51L3 THRA
RAD51L3 ZNF592
RAD51L3 ATP1B2
RAD51L3 FDXR
RAD51L3 SCAPER
RAD51L3 PAIP2B
RAD51L3 RUNX1
RAD51L3 RIMS2
RAD51L3 LGALS9
RAD51L3 DHRS1
RAD51L3 NLE1
RAD51L3 TRIM58
RAD51L3 WDR62
RAD51L3 GNL1
RAD51L3 MAP2K4
GPRIN2 FLT3LG
GPRIN2 VAMP5
GPRIN2 AKT3
GPRIN2 PAFAH1B1
CD22 TGFB1
CD22 CNP
CD22 PAXIP1
CD22 MVK
CD22 WBSCR22
CD22 WNT10B
CD22 AKT3
CD22 KIAA0323
CD22 MGAT3
CD22 LOC100134331
CD22 OCEL1
CD22 H6PD
CD22 PRPH
CD22 TENC1
CD22 SETD2
CD22 TNFRSF25
CD22 TMPRSS6
CD22 TGOLN2
CD22 ADRBK1
CD22 MYBPC3
CD22 SULT4A1
CD22 DNAH9
CD22 IGSF9B
CD22 DUSP7
CD22 COL6A2
CD22 NRG2
CD22 ZNF783
CD22 APOBEC3C
CD22 GRIK5
CD22 VEGFC
CD22 PPP3CC
CD22 IGHMBP2
CD22 SLC2A1
CD22 GAD2
CD22 SEMA4D
CD22 MYOG
CD22 POU4F1
CD22 LY6G6C
CD22 UBE3B
CD22 THRA
CD22 ZNF592
CD22 PTGES
CD22 ARPC4
CD22 ATP1B2
CD22 RPH3A
CD22 EXOSC2
CD22 SLC6A2
CD22 SORBS3
CD22 FDXR
CD22 ODF1
CD22 GJA1
CD22 SCAPER
CD22 PTH
CD22 PAIP2B
CD22 RGS9
CD22 TFF3
CD22 GNL1
CD22 ADCYAP1
CD22 DHRS1
CD22 NLE1
CD22 TRIM58
CD22 MAP2K4
CD22 UGT2B15
CD22 GP2
CD22 WDR62
CD22 RIMS2
CD22 HCG9
KCNJ6 IL8RB
KCNJ6 LRRC23
KCNJ6 CRTC1
SLC9A3 ITGA2B
SLC9A3 CHIT1
SLC9A3 CD52
SLC9A3 IL10RA
SLC9A3 TREX1
SLC9A3 RAD54L2
SLC9A3 RBM8A
SLC9A3 ADAM15
SLC9A3 LAD1
POLG AXIN1
POLG TUBB2B
POLG SLC30A3
POLG RAD54L2
POLG MVD
POLG LOC100134331
POLG AANAT
POLG CNKSR1
POLG GRM4
POLG GRN
CCKAR MYST2
CCKAR FCGR2A
CCBP2 GCKR
CCBP2 RAB14
CCBP2 U2AF2
CCBP2 POU4F1
CCBP2 LY6G6C
CCBP2 WNT11
CCBP2 C16orf7
CCBP2 KIAA0284
CCBP2 IL10RA
CCBP2 ADCYAP1
CCBP2 RIMS2
CCBP2 CPNE6
CCBP2 TUBGCP2
CCBP2 EFNA3
CCBP2 KHK
CCBP2 TNFRSF25
CCBP2 ADRBK1
CCBP2 RABGGTA
SMG6 GPR161
SMG6 LOC100134331
KDM5B KIFC3
KDM5B C2orf55
KDM5B ADAM15
KDM5B ELAVL3
PSG1 STATH
PSG1 LGR5
PSG1 GPR35
PSG1 PFKFB2
PSG1 COPS6
PSG1 MFNG
PSG1 KLF1
PSG1 POU6F2
PSG1 SLC9A3R2
PSG1 SULT4A1
PSG1 AXIN1
PSG1 LYPLA2
PSG1 RAD54L2
PSG1 KIAA0284
PSG1 PRRC1
PSG1 OGG1
PSG1 PSG7
PSG1 PPP3CC
PSG1 IGHMBP2
PSG1 SLC4A3
PSG1 UGT2B15
PSG1 WBSCR22
PSG1 FURIN
PSG1 CAMSAP1
PSG1 CRYBB3
PSG1 IGSF9B
PSG1 SERPINC1
PSG1 ITM2B
PSG1 C1orf144
PSG1 CNTN1
PSG1 EXOSC2
PSG1 MYO9B
PSG1 SAMD14
PSG1 CD33
PSG1 ESR1
PSG1 BTF3
PSG1 XDH
PSG1 DOK1
PSG1 MYST2
PSG1 B4GALT3
PSG1 MLL
PSG1 GP2
PSG1 C19orf29
PSG1 TRPC4AP
PSG1 HCG9
BZRPL1 AATK
BZRPL1 RABGGTA
BZRPL1 KIFC3
BZRPL1 MVK
BZRPL1 DEPDC5
SAG ATP1B2
SAG RBM8A
SAG LOC100134331
DNAH9 TGFB1
DNAH9 PAXIP1
DNAH9 GPR35
DNAH9 WNT10B
DNAH9 RPH3A
DNAH9 LOC100134331
DNAH9 IGSF9B
DNAH9 SETD2
DNAH9 TMPRSS6
DNAH9 TROAP
DNAH9 MYBPC3
DNAH9 SLC9A1
DNAH9 TUBB2B
DNAH9 PRPH
DNAH9 NRG2
DNAH9 TGOLN2
DNAH9 APOBEC3C
DNAH9 GRIK5
DNAH9 VEGFC
DNAH9 OCEL1
DNAH9 GRM4
DNAH9 SLC2A1
DNAH9 WBSCR22
DNAH9 SEMA4D
DNAH9 EIF2AK2
DNAH9 POU4F1
DNAH9 LY6G6C
DNAH9 UBE3B
DNAH9 THRA
DNAH9 ZNF592
DNAH9 ATP1B2
DNAH9 SULT4A1
DNAH9 FDXR
DNAH9 IGHMBP2
DNAH9 SCAPER
DNAH9 PAIP2B
DNAH9 RGS9
DNAH9 GNL1
DNAH9 DHRS1
DNAH9 NLE1
DNAH9 TRIM58
DNAH9 UGT2B15
DNAH9 WDR62
DNAH9 RIMS2
DNAH9 MAP2K4
ARVCF LTK
KRT86 C19orf50
KRT86 TOP3B
KRT86 USP11
KRT86 LGALS9
KRT86 HTR6
KRT86 GRIK5
KRT86 MAPKAPK2
KRT86 GNL1
CHST3 LOC100134331
CHST3 MR1
CHST3 GJB3
CHST3 ELAVL3
CHST3 HTR2A
KRT35 TFDP2
KRT35 CCPG1
KRT35 ATF6B
KRT35 PAX8
KRT35 MFHAS1
KRT35 FCGR2A
KRT35 GP2
KRT35 PPP3CC
KRT35 HCG9
JAK3 ODF1
PBX1 ORC1L
MUC1 PDGFRA
MUC1 MGAT3
MUC1 KRT1
MUC1 HAUS5
MUC1 ZNF592
KAT5 ITGA2B
ABO EPHB2
ABO U2AF2
ABO LOC100134331
ABO AANAT
ABO NCR2
ABO TNFRSF25
ABO ALPPL2
ABO MTHFR
ABO CCPG1
ABO KIAA0284
ABO WNT11
ABO MVD
ABO PAX8
ABO GTSE1
ABO UBE3B
ABO ZNF592
ABO GHITM
ABO COL19A1
ABO GRN
ABO RAP1GAP
ABO ESR1
ABO LOC652147
ABO LGALS9
ABO GP2
ABO MAPKAPK2
NTNG1 CAPNS1
HTR1B ODF1
MGAT1 TGFB1
MGAT1 FZR1
MGAT1 AKT3
MGAT1 EFNA3
MGAT1 USP11
MGAT1 TERF2
MGAT1 CD34
MGAT1 SLC9A3R2
MGAT1 LGALS9
MGAT1 MLL
MGAT1 HAP1
MGAT1 APOBEC3C
MGAT1 RELA
MGAT1 SPINT3
MGAT1 ADAM15
MGAT1 PPP3CC
MGAT1 LRRC23
MGAT1 PPP2R5D
MGAT1 ADCYAP1
MGAT1 ALDOC
MGAT1 ATP1B2
MGAT1 PAIP2B
MGAT1 PTGES
MGAT1 FEM1B
MGAT1 RIMS2
MGAT1 MYST2
MGAT1 NLE1
MGAT1 CPNE6
MGAT1 GNL1
NLE1 TGFB1
NLE1 WNT10B
NLE1 RPH3A
NLE1 LOC100134331
NLE1 PAXIP1
NLE1 TMPRSS6
NLE1 MYBPC3
NLE1 SULT4A1
NLE1 PRPH
NLE1 NRG2
NLE1 TGOLN2
NLE1 APOBEC3C
NLE1 GRIK5
NLE1 SLC2A1
NLE1 OCEL1
NLE1 IGHMBP2
NLE1 UGT2B15
NLE1 WBSCR22
NLE1 IGSF9B
NLE1 POU4F1
NLE1 LY6G6C
NLE1 UBE3B
NLE1 THRA
NLE1 ZNF592
NLE1 ATP1B2
NLE1 FDXR
NLE1 SCAPER
NLE1 PAIP2B
NLE1 RGS9
NLE1 RIMS2
NLE1 DHRS1
NLE1 TRIM58
NLE1 WDR62
NLE1 GNL1
NLE1 MAP2K4
ZSCAN12 GJA1
ZSCAN12 KRT1
ZSCAN12 MAGEA9
ZSCAN12 CD34
ZSCAN12 MAPKAPK2
ZSCAN12 MAP2K4
MSX1 OSGIN2
MSX1 ELAVL2
MSX1 ESR2
MSX1 SEC16A
MSX1 ZMYND10
MSX1 JAG1
MSX1 COPS6
MSX1 GRM4
MSX1 NEUROG3
FLT3LG TGFB1
FLT3LG PAX8
FLT3LG GRIN2A
FLT3LG CORO1A
FLT3LG ARHGAP26
FLT3LG TNFRSF25
FLT3LG PTAFR
RIMS2 CHKA
RIMS2 SIX6
RIMS2 H6PD
RIMS2 NCSTN
RIMS2 EFNA3
RIMS2 MR1
RIMS2 MYBPC3
RIMS2 APOBEC3C
RIMS2 GRIK5
RIMS2 RELA
RIMS2 XDH
RIMS2 PTGES
RIMS2 RGS9
RIMS2 CYP3A5
RIMS2 LOC100134331
RIMS2 SCAPER
RIMS2 MC2R
RIMS2 DPT
RIMS2 GCKR
RIMS2 NCDN
RIMS2 IGF1R
RIMS2 AQP5
RIMS2 ADRBK1
RIMS2 SBNO2
RIMS2 ADCYAP1
RIMS2 CARD10
RIMS2 TGOLN2
RIMS2 CRCP
RIMS2 C16orf7
RIMS2 MYOG
RIMS2 LY6G6C
RIMS2 IGSF9B
RIMS2 ARPC4
RIMS2 C1orf144
RIMS2 RABGGTA
RIMS2 PTH
RIMS2 TFDP2
RIMS2 DOK1
RIMS2 CYP11A1
RIMS2 ASGR1
RIMS2 JAG1
RIMS2 CPNE6
RIMS2 SIT1
RIMS2 FAM189A2
RIMS2 MAP2K4
RIMS2 PFKFB2
RIMS2 NRG2
RIMS2 EMID1
RIMS2 SCYL3
RIMS2 PITPNM1
RIMS2 UGT2B15
RIMS2 SULT4A1
RIMS2 U2AF2
RIMS2 SLC6A9
RIMS2 MTHFR
RIMS2 TUBGCP4
RIMS2 SLC2A1
RIMS2 PPP3CC
RIMS2 GRM4
RIMS2 WBSCR22
RIMS2 CRYBB3
RIMS2 UBE3B
RIMS2 THRA
RIMS2 ZNF592
RIMS2 ATP1B2
RIMS2 RPH3A
RIMS2 FDXR
RIMS2 CEACAM3
RIMS2 LRRC23
RIMS2 RAP1GAP
RIMS2 SPC25
RIMS2 DUSP7
RIMS2 ADAM15
RIMS2 B4GALT3
RIMS2 TGFB1
RIMS2 PAXIP1
RIMS2 HAUS5
RIMS2 WNT10B
RIMS2 SEC16A
RIMS2 AANAT
RIMS2 TMPRSS6
RIMS2 KLF1
RIMS2 KCTD17
RIMS2 DHRS1
RIMS2 KIAA0284
RIMS2 PRPH
RIMS2 TUBGCP2
RIMS2 KRTAP26-1
RIMS2 IGHMBP2
RIMS2 POU4F1
RIMS2 COPS6
RIMS2 SORBS3
RIMS2 OCEL1
RIMS2 FOSL1
RIMS2 PAIP2B
RIMS2 TRIM58
RIMS2 GP2
RIMS2 WDR62
RIMS2 GNL1
RIMS2 NEUROG3
ARTN SLC9A3R2
ARTN IKBKG
ARTN MYO9B
ARTN PSMB4
ARTN U2AF2
EFNA3 SERPIND1
EFNA3 HPGD
EFNA3 MVK
EFNA3 TNFRSF25
EFNA3 PRPF31
EFNA3 AKT3
EFNA3 IQSEC1
EFNA3 CSTF3
EFNA3 MGAT3
EFNA3 LOC100134331
EFNA3 EMID1
EFNA3 TENC1
EFNA3 MC2R
EFNA3 MTX1
EFNA3 ELN
EFNA3 DUSP7
EFNA3 SLC9A3R2
EFNA3 TROAP
EFNA3 UBOX5
EFNA3 FAM189B
EFNA3 CEACAM3
EFNA3 LGALS9
EFNA3 CARD10
EFNA3 KIAA0284
EFNA3 HTR7
EFNA3 POU4F1
EFNA3 ST6GALNAC4
EFNA3 TUBGCP2
EFNA3 PTGER3
EFNA3 KRTAP26-1
EFNA3 TYR
EFNA3 PPP3CC
EFNA3 IGHMBP2
EFNA3 RELA
EFNA3 SLC25A11
EFNA3 PAX8
EFNA3 EIF2AK2
EFNA3 PRRC1
EFNA3 MVD
EFNA3 LPAR2
EFNA3 PTGES
EFNA3 ATP1B2
EFNA3 SAP18
EFNA3 EXOSC2
EFNA3 SORBS3
EFNA3 ODF1
EFNA3 KLF1
EFNA3 PTH
EFNA3 PAIP2B
EFNA3 GPA33
EFNA3 CPNE6
EFNA3 ALDOC
EFNA3 LBP
EFNA3 DDX11
EFNA3 FEM1B
EFNA3 ADCYAP1
EFNA3 AHDC1
EFNA3 ADAM15
EFNA3 B4GALT3
EFNA3 TBX5
EFNA3 BCR
EFNA3 GP2
EFNA3 E2F4
EFNA3 LRRC23
EFNA3 MAPKAPK2
EFNA3 GNL1
EFNA3 RAB8A
EFNA3 FAM89B
RPH3A TGFB1
RPH3A HAUS5
RPH3A DPT
RPH3A LOC100134331
RPH3A GARNL4
RPH3A PAXIP1
RPH3A NRG2
RPH3A TGOLN2
RPH3A GRIK5
RPH3A TRIM58
RPH3A OCEL1
RPH3A IGHMBP2
RPH3A WBSCR22
RPH3A IGSF9B
RPH3A POU4F1
RPH3A LY6G6C
RPH3A UBE3B
RPH3A THRA
RPH3A ZNF592
RPH3A ATP1B2
RPH3A FDXR
RPH3A SCAPER
RPH3A PAIP2B
RPH3A RAP1GAP
RPH3A DHRS1
RPH3A ADAM15
RPH3A WDR62
RPH3A GNL1
RPH3A MAP2K4
F2RL3 FCGR2A
GARNL4 C1orf144
GARNL4 SLC9A1
GARNL4 MYB
GARNL4 HAUS5
GARNL4 CYP27A1
GARNL4 CRYBB3
GARNL4 TRA2A
GARNL4 GPR35
GARNL4 ANK1
GARNL4 ANKRD12
GARNL4 THRA
GARNL4 RHBDL1
GARNL4 MYO1C
GARNL4 PTPRN
GARNL4 ZNF157
GARNL4 GPR161
GARNL4 GNL1
GARNL4 DTNA
DHCR7 MAG
DHCR7 IVL
CEACAM4 RAP1GAP
CEACAM4 PTGER3
CEACAM4 CRYBA4
CEACAM4 LGALS9
CEACAM4 SLURP1
CEACAM4 SLC22A24
CEACAM4 AANAT
CEACAM4 MAG
CEACAM4 NOMO1
CEACAM4 ATP1B2
CEACAM4 FCGR2A
CEACAM4 COPS6
SETD2 WNT10B
SETD2 FAM89B
BCR SLC9A1
BCR MVK
BCR ITGAD
BCR COPS6
BCR ALDOC
BCR CEP135
BCR GP2
MAP3K14 SBNO2
MAP3K14 SLC9A1
MAP3K14 DDX11
MAP3K14 RGS9
MAP3K14 ODF1
ADRBK1 U2AF2
ADRBK1 PFKFB2
ADRBK1 HTR4
ADRBK1 LOC100134331
ADRBK1 AANAT
ADRBK1 AXIN1
ADRBK1 RUNX2
ADRBK1 NCR2
ADRBK1 ARHGAP6
ADRBK1 MC2R
ADRBK1 TNFRSF25
ADRBK1 UPK2
ADRBK1 SERBP1
ADRBK1 ZNF783
ADRBK1 MVK
ADRBK1 RAGE
ADRBK1 TRIM3
ADRBK1 XPNPEP2
ADRBK1 MTHFR
ADRBK1 YPEL1
ADRBK1 PRPH
ADRBK1 KIF22
ADRBK1 TUBGCP4
ADRBK1 RELA
ADRBK1 PDE3A
ADRBK1 SPINT3
ADRBK1 ADAM15
ADRBK1 XDH
ADRBK1 CRCP
ADRBK1 C16orf7
ADRBK1 OGG1
ADRBK1 PAX8
ADRBK1 FGD1
ADRBK1 COPS6
ADRBK1 ITGAM
ADRBK1 RABGGTA
ADRBK1 FOSL1
ADRBK1 RAP1GAP
ADRBK1 CPNE6
ADRBK1 IAH1
ADRBK1 ACAN
ADRBK1 RBM8A
ADRBK1 DUSP7
ADRBK1 DHRS1
ADRBK1 TERF2
ADRBK1 ARHGAP26
ADRBK1 GCKR
ADRBK1 FAM189A2
ADRBK1 PML
PCDH9 U2AF2
MYB LGR5
MYB U2AF2
MYB MAD1L1
MYB DPT
MYB NCR2
MYB FCGR2A
MYB UGT2B15
MYB SLC9A1
MYB HAUS5
MYB ITGAD
MYB RDH16
MYB YPEL1
MYB ARHGAP26
MYB ITGA2B
MYB PAX8
MYB PRRC1
MYB ALDOC
MYB SULT4A1
MYB FOSL1
MYB RAP1GAP
MYB BTF3
MYB RUNX1
MYB ADCYAP1
MYB CPNE6
MYB GP2
MLL STATH
MLL FAM153A
MLL XDH
MLL KLF1
MLL POU6F2
MLL MYST2
MLL KIAA0284
MLL PSG7
MLL PPP3CC
MLL LRRC23
MLL OGG1
MLL CAMSAP1
MLL PRRC1
MLL CNTN1
MLL ITM2B
MLL COPS6
MLL CD33
MLL ESR1
MLL LGALS9
MLL B4GALT3
MLL HCG9
CARD10 SCAMP5
CARD10 MR1
CARD10 HAUS5
CARD10 GFAP
CARD10 POU4F1
CARD10 KCNJ4
CARD10 CYP11A1
CARD10 ADCYAP1
CARD10 NCSTN
CARD10 SCYL3
CARD10 COPS6
CARD10 IGF1R
CARD10 KIAA0284
CARD10 FOSL1
HSP90AB1 TMBIM6
HSP90AB1 HDGF
HSP90AB1 ATP1B2
HSP90AB1 MEN1
HSP90AB1 WWOX
HSP90AB1 IGHMBP2
HSP90AB1 GNL1
DTNA SLC4A3
DTNA HAUS5
TBX19 MTHFR
TBX19 NCKIPSD
TBX19 CRYBB3
TBX19 WNT10B
TBX19 DOK1
TBX19 UNC5B
TBX19 RUNX1
TBX19 ANK1
TBX19 SIX3
TBX19 C2orf55
TBX19 GPR161
TBX19 AGAP8
TBX19 FAM89B
TYR SLC9A3R2
TYR SCAPER
TYR EPOR
TYR IGSF9B
TYR MYST2
TYR MTHFR
TYR DDX11
TYR SBNO2
TYR TERF1
TYR ZNF592
TYR AANAT
TYR ALDOC
TYR ADAM15
TYR B4GALT3
TYR SPINT3
TYR GHITM
TYR LOC100134331
TYR RAB8A
KYNU WBSCR22
KYNU ST6GALNAC4
KYNU PHKG2
KYNU OSGIN2
CRCP PDGFRA
CRCP NCR1
CRCP CLSTN3
CRCP LGALS9
CRCP MTHFR
CRCP DPT
CRCP ALDOC
CRCP ARPC4
CRCP RUNX2
CRCP TUBGCP2
CRCP TMPRSS6
CRCP PPP3CC
SLC18A3 GRM4
ZBED1 FZR1
ZBED1 PAIP2B
ZBED1 GNL1
SIM2 KIFC1
SIM2 LGR5
SIM2 FCGR2A
SIM2 PAX9
SIM2 DPT
SIM2 HLA-DOB
SIM2 GRIN2A
SIM2 USP19
SIM2 UGT2B15
SIM2 SULT4A1
SIM2 GTF2F1
SIM2 CCPG1
SIM2 ATF6B
SIM2 TNK1
SIM2 CCR4
SIM2 PRRC1
SIM2 THRA
SIM2 ATP1B2
SIM2 SERPINC1
SIM2 NTSR2
SIM2 CDK6
SIM2 ODF1
SIM2 IRF2
SIM2 SCAPER
SIM2 LGALS9
SIM2 GP2
OPRL1 SCAPER
OPRL1 FSCN2
OPRL1 GTSE1
OPRL1 ADAM15
OPRL1 PTGER3
OPRL1 ODF1
TUBB2B NEUROG3
TUBB2B PDGFRA
TUBB2B IL1RL1
TUBB2B EIF2AK2
TUBB2B CRYBB3
TUBB2B NRG2
TUBB2B DPT
TUBB2B AANAT
TUBB2B THBS1
TUBB2B CPNE6
TUBB2B C1orf144
TUBB2B COPS6
TUBB2B SLC6A2
TUBB2B SLC9A1
TUBB2B GPR161
TUBB2B GRM4
TUBB2B E2F4
TUBB2B ARPC4
KRT1 KIFC3
KRT1 U2AF2
KRT1 WNT10B
KRT1 C2orf55
KRT1 MGAT3
KRT1 APOBEC3C
KRT1 CRTC1
KRT1 ADAM15
KRT1 FAM89B
KCNQ1 PLEKHG3
DGCR11 STAT2
ARMC6 FGD1
E2F4 OGG1
E2F4 GRM4
E2F4 RGS9
E2F4 WBSCR22
E2F4 SLC6A8
E2F4 MVD
E2F4 CYP2A13
E2F4 TLX2
E2F4 ATP1B2
E2F4 ADAM15
E2F4 SLC2A1
E2F4 PTGES
E2F4 TRA2A
E2F4 GPA33
E2F4 ELN
E2F4 FOSL1
BAT3 B4GALT3
ARSE WBSCR22
ARSE SDC3
ARSE LBP
ARSE SLC6A9
ARSE LOC652147
ARSE APOBEC3C
ARSE NCR2
ARSE ARID4B
ARSE LRRC23
ARSE GRN
ZNF169 PAIP2B
ESR1 SLMO1
ESR1 EPHB2
ESR1 HPGD
ESR1 SLC30A3
ESR1 XDH
ESR1 STATH
ESR1 KLF1
ESR1 MR1
ESR1 POU6F2
ESR1 CAMSAP1
ESR1 KIAA0284
ESR1 HTR7
ESR1 PRRC1
ESR1 PQBP1
ESR1 TUBGCP2
ESR1 PSG7
ESR1 OCEL1
ESR1 OGG1
ESR1 IL10RA
ESR1 STK17A
ESR1 POU4F1
ESR1 LY6G6C
ESR1 CNTN1
ESR1 ITM2B
ESR1 CROCC
ESR1 COPS6
ESR1 MYBPC3
ESR1 PPP3CC
ESR1 CD33
ESR1 SNUPN
ESR1 MYST2
ESR1 B4GALT3
ESR1 SLC1A4
ESR1 GP2
ESR1 HCG9
NTRK3 SLMO1
NTRK3 SEMA4D
NTRK3 MR1
NTRK3 COPS6
NTRK3 PAX8
NTRK3 MYBPC3
NTRK3 GRN
CPNE6 MR1
CPNE6 MVK
CPNE6 MC2R
CPNE6 MYBPC3
CPNE6 PHKG2
CPNE6 YPEL1
CPNE6 HTR7
CPNE6 TLX2
CPNE6 SLC16A5
CPNE6 DNAJC4
CPNE6 PTGES
CPNE6 ATG2A
CPNE6 MYO9B
CPNE6 REL
CPNE6 CNP
CPNE6 LGR5
CPNE6 RUNX2
CPNE6 CROCC
CPNE6 NCDN
CPNE6 TNFRSF25
CPNE6 SLC9A1
CPNE6 CYP27A1
CPNE6 KCNJ4
CPNE6 TRIM3
CPNE6 PSG7
CPNE6 ADAM15
CPNE6 OR2B6
CPNE6 C16orf7
CPNE6 SLC9A3R2
CPNE6 RREB1
CPNE6 PAX8
CPNE6 LY6G6C
CPNE6 ARPC4
CPNE6 CDK6
CPNE6 ITGAM
CPNE6 RABGGTA
CPNE6 LTK
CPNE6 LBP
CPNE6 SRM
CPNE6 PFKFB2
CPNE6 MFNG
CPNE6 HMX1
CPNE6 WWOX
CPNE6 DEPDC5
CPNE6 UGT2B15
CPNE6 SULT4A1
CPNE6 SLC6A9
CPNE6 PARP2
CPNE6 PPP3CC
CPNE6 WBSCR22
CPNE6 FKBP15
CPNE6 PRRC1
CPNE6 THRA
CPNE6 ZNF592
CPNE6 ATP6V1B1
CPNE6 ALDOC
CPNE6 ATP1B2
CPNE6 NSFL1C
CPNE6 EXOSC2
CPNE6 AGAP8
CPNE6 COL19A1
CPNE6 OCEL1
CPNE6 SAMD14
CPNE6 SNUPN
CPNE6 PDPN
CPNE6 RBM8A
CPNE6 TFF3
CPNE6 IL10RA
CPNE6 ADCYAP1
CPNE6 KRT85
CPNE6 RHBDL1
CPNE6 GCKR
CPNE6 PTAFR
CPNE6 EPHB2
CPNE6 HPGD
CPNE6 U2AF2
CPNE6 PRPF31
CPNE6 AANAT
CPNE6 CD40
CPNE6 KLF1
CPNE6 PGAP2
CPNE6 EPOR
CPNE6 AXIN1
CPNE6 KIAA0284
CPNE6 SLC5A2
CPNE6 ST6GALNAC4
CPNE6 TUBGCP2
CPNE6 KRTAP26-1
CPNE6 AMIGO2
CPNE6 IGHMBP2
CPNE6 POU4F1
CPNE6 COPS6
CPNE6 PAIP2B
CPNE6 IAH1
CPNE6 GNB3
CPNE6 TBX5
CPNE6 GP2
ECE2 NEUROG3
ECE2 PAIP2B
ECE2 SLC9A1
ECE2 MYST2
ECE2 APOBEC3C
ECE2 ADAM15
ECE2 RELA
ECE2 COPS6
ECE2 LOC145678
ECE2 ZKSCAN3
ECE2 psiTPTE22
NOC2L EWSR1
NOC2L GPR35
NOC2L PFKFB2
NOC2L GTF2F1
NOC2L KIAA0284
NOC2L TUBGCP2
NOC2L FCGR2A
NOC2L COPS6
NOC2L GP2
NOC2L VEGFC
PFKFB2 ZKSCAN3
PFKFB2 HMX1
PFKFB2 KIFC3
PFKFB2 CHMP7
PFKFB2 CDK6
PFKFB2 NCR3
PFKFB2 SLC6A9
PFKFB2 MGAT3
PFKFB2 LOC100134331
PFKFB2 GRIN2A
PFKFB2 GCKR
PFKFB2 FCGR2A
PFKFB2 MC2R
PFKFB2 KLF1
PFKFB2 YPEL1
PFKFB2 DEPDC5
PFKFB2 ADH1C
PFKFB2 SBNO2
PFKFB2 LSM7
PFKFB2 EPOR
PFKFB2 FAM189B
PFKFB2 KRT85
PFKFB2 DUSP7
PFKFB2 RAD54L2
PFKFB2 MYOG
PFKFB2 KIAA0284
PFKFB2 POU4F1
PFKFB2 TUBGCP4
PFKFB2 TUBGCP2
PFKFB2 PTGER3
PFKFB2 TICAM1
PFKFB2 GRM4
PFKFB2 MCM2
PFKFB2 RELA
PFKFB2 CRYBB3
PFKFB2 WBSCR22
PFKFB2 TPPP
PFKFB2 IL10RA
PFKFB2 MAGEA5
PFKFB2 OSGIN2
PFKFB2 PRRC1
PFKFB2 UGT2B15
PFKFB2 LY6G6C
PFKFB2 IL8RB
PFKFB2 ZNF592
PFKFB2 ATP1B2
PFKFB2 CROCC
PFKFB2 SEPT6
PFKFB2 COPS6
PFKFB2 SORBS3
PFKFB2 LILRA4
PFKFB2 COL19A1
PFKFB2 IQSEC1
PFKFB2 PAIP2B
PFKFB2 RAP1GAP
PFKFB2 IAH1
PFKFB2 H6PD
PFKFB2 LBP
PFKFB2 ALAS2
PFKFB2 LOC652147
PFKFB2 ASGR1
PFKFB2 ADCYAP1
PFKFB2 DHRS1
PFKFB2 CRTC1
PFKFB2 ADAM15
PFKFB2 B4GALT3
PFKFB2 C1orf144
PFKFB2 ABCB1
PFKFB2 SIT1
PFKFB2 GP2
PFKFB2 GPR161
PFKFB2 NEUROG3
PFKFB2 HCG9
PFKFB2 ZNF783
USP11 HAUS5
USP11 WNT10B
USP11 KIAA0323
USP11 GRIN2A
USP11 PAXIP1
USP11 CD34
USP11 CYP2A13
USP11 TLX2
USP11 TM4SF5
USP11 IGSF9B
USP11 COPS6
USP11 SLC15A2
USP11 BTF3
USP11 ABCB1
USP11 DOK1
USP11 PTPRD
USP11 LOC652147
USP11 KRT2
USP11 RHBDL1
USP11 SIT1
USP11 PAFAH1B1
MFNG C19orf50
MFNG SULT4A1
MFNG GPR35
MFNG RAD54L2
MFNG LOC100134331
MFNG SPN
MFNG PGAP2
MFNG GP2
MFNG AMIGO2
MFNG IGHMBP2
MFNG SLC4A3
USP6 MAG
USP6 BCL3
USP6 MAPKAPK2
USP6 ZNF592
TENC1 EML3
TENC1 SULT4A1
WWOX SOX12
WWOX FZR1
WWOX SULT4A1
WWOX CAMSAP1
WWOX DDX11
WWOX WNT10B
WWOX LY6G6C
WWOX MTHFR
WWOX ATP2B2
WWOX KIFC1
WWOX YPEL1
WWOX RASGRP3
WWOX AGFG2
WWOX SLC1A4
WWOX TGFBR2
WWOX OCEL1
WWOX MAPKAPK2
WWOX ASGR1
WWOX CCR4
ARID4B SBNO2
ARID4B MVK
ARID4B INA
ARID4B PRB1
ARID4B SLC4A3
PITPNM1 WBSCR22
PITPNM1 FAM189B
PITPNM1 AKT3
PITPNM1 ATP2B2
PITPNM1 PAFAH1B1
PITPNM1 PTAFR
SLC9A3R2 FZR1
SLC9A3R2 LGR5
SLC9A3R2 MVK
SLC9A3R2 H6PD
SLC9A3R2 CD40
SLC9A3R2 TMPRSS6
SLC9A3R2 AQP5
SLC9A3R2 TPMT
SLC9A3R2 U2AF2
SLC9A3R2 RAD54L2
SLC9A3R2 KIAA0284
SLC9A3R2 PSG7
SLC9A3R2 SPC25
SLC9A3R2 MYOG
SLC9A3R2 PTGES
SLC9A3R2 ATP1B2
SLC9A3R2 SORBS3
SLC9A3R2 ODF1
SLC9A3R2 TOP3B
SLC9A3R2 GPA33
SLC9A3R2 BTF3
SLC9A3R2 SNUPN
SLC9A3R2 ALDOC
SLC9A3R2 LSM4
SLC9A3R2 SLMO1
SLC9A3R2 RUNX1
SLC9A3R2 ADCYAP1
SLC9A3R2 B4GALT3
SLC9A3R2 GP2
SLC9A3R2 RAB8A
MAEA UGT2B15
MAEA SOX12
MAEA PVT1
MAEA ST3GAL1
MAEA LOC100134331
MAEA ATP1B2
MAEA NCDN
MAEA RPS6KB2
MAEA TGOLN2
MAEA TGFBRAP1
GNAS LMTK2
FLOT1 EDIL3
FLOT1 CD40
FLOT1 PAMR1
LMTK2 ABCA1
PRPS1L1 MTHFR
PRPS1L1 TGFBRAP1
RNF5 FAM189B
RNF5 TRIM58
RNF5 REG1A
RNF5 AXIN1
RNF5 PML
TUBGCP4 WBSCR22
TUBGCP4 KCTD17
TUBGCP4 PVT1
TUBGCP4 IL8RB
TUBGCP4 CAPNS1
TUBGCP4 ELAVL3
TUBGCP4 ODF1
TUBGCP4 ADAM15
TUBGCP4 B4GALT3
TUBGCP4 LOC100134331
SLC2A1 TGFB1
SLC2A1 SDC3
SLC2A1 WNT10B
SLC2A1 LOC100134331
SLC2A1 PAXIP1
SLC2A1 NRG2
SLC2A1 TGOLN2
SLC2A1 GRIK5
SLC2A1 OCEL1
SLC2A1 IGHMBP2
SLC2A1 WBSCR22
SLC2A1 IGSF9B
SLC2A1 POU4F1
SLC2A1 LY6G6C
SLC2A1 UBE3B
SLC2A1 THRA
SLC2A1 ZNF592
SLC2A1 ATP1B2
SLC2A1 FDXR
SLC2A1 FAM89B
SLC2A1 SCAPER
SLC2A1 PAIP2B
SLC2A1 MYST2
SLC2A1 DHRS1
SLC2A1 TRIM58
SLC2A1 GHITM
SLC2A1 WDR62
SLC2A1 GNL1
SLC2A1 MAP2K4
REEP2 JAG1
REEP2 CRTC1
REEP2 CRX
WNT10B TGFB1
WNT10B PVT1
WNT10B TRIM15
WNT10B LOC100134331
WNT10B OCEL1
WNT10B GCKR
WNT10B MC2R
WNT10B EPOR
WNT10B U2AF2
WNT10B C2orf55
WNT10B MTHFR
WNT10B NRG2
WNT10B TGOLN2
WNT10B GRIK5
WNT10B FAM89B
WNT10B IGHMBP2
WNT10B TGFBRAP1
WNT10B WBSCR22
WNT10B IGSF9B
WNT10B POU4F1
WNT10B LY6G6C
WNT10B UBE3B
WNT10B SIX3
WNT10B ZNF592
WNT10B ATP1B2
WNT10B PAXIP1
WNT10B MGAT3
WNT10B FDXR
WNT10B AGPAT1
WNT10B SCAPER
WNT10B PTH
WNT10B PAIP2B
WNT10B DHRS1
WNT10B TRIM58
WNT10B THRA
WNT10B GPR161
WNT10B WDR62
WNT10B MAPKAPK2
WNT10B GNL1
WNT10B MAP2K4
GRIK5 TGFB1
GRIK5 UTP3
GRIK5 LOC100134331
GRIK5 IGSF9B
GRIK5 PAXIP1
GRIK5 TMPRSS6
GRIK5 TGOLN2
GRIK5 GNL1
GRIK5 MYBPC3
GRIK5 SULT4A1
GRIK5 PRPH
GRIK5 XPNPEP2
GRIK5 DHRS1
GRIK5 KIAA0284
GRIK5 APOBEC3C
GRIK5 OCEL1
GRIK5 IGHMBP2
GRIK5 UGT2B15
GRIK5 WBSCR22
GRIK5 UBE3B
GRIK5 SCAPER
GRIK5 POU4F1
GRIK5 LY6G6C
GRIK5 MLLT4
GRIK5 MVD
GRIK5 ZNF592
GRIK5 ATP1B2
GRIK5 THRA
GRIK5 FDXR
GRIK5 GRN
GRIK5 SAMD14
GRIK5 PAIP2B
GRIK5 LOC652147
GRIK5 NRG2
GRIK5 TRIM58
GRIK5 WDR62
GRIK5 MAP2K4
OCEL1 TGFB1
OCEL1 LGR5
OCEL1 PAXIP1
OCEL1 DPT
OCEL1 LOC100134331
OCEL1 TMPRSS6
OCEL1 UGT2B15
OCEL1 MYBPC3
OCEL1 SULT4A1
OCEL1 PRPH
OCEL1 E2F1
OCEL1 MTHFR
OCEL1 NRG2
OCEL1 TGOLN2
OCEL1 APOBEC3C
OCEL1 ARHGAP26
OCEL1 IGHMBP2
OCEL1 WBSCR22
OCEL1 IGSF9B
OCEL1 PAX8
OCEL1 PRRC1
OCEL1 LY6G6C
OCEL1 UBE3B
OCEL1 TRIM58
OCEL1 THRA
OCEL1 ZNF592
OCEL1 POU4F1
OCEL1 ATP1B2
OCEL1 FDXR
OCEL1 SCAPER
OCEL1 PAIP2B
OCEL1 RGS9
OCEL1 DHRS1
OCEL1 MAP2K4
OCEL1 GP2
OCEL1 WDR62
OCEL1 GNL1
OCEL1 RAB8A
OCEL1 FANCA
LRRC23 NCDN
LRRC23 TNFRSF25
LRRC23 AQP5
LRRC23 SLC6A9
LRRC23 PCGF1
LRRC23 APOBEC3C
LRRC23 AMIGO2
LRRC23 WBSCR22
LRRC23 CCHCR1
LRRC23 PTGES
LRRC23 ATP1B2
LRRC23 COPS6
LRRC23 PPP3CC
LRRC23 PTH
LRRC23 PAIP2B
LRRC23 LSM4
LRRC23 LGALS9
LRRC23 JAG1
LRRC23 ADAM15
LRRC23 RHBDL1
P2RX6 SAMD14
P2RX6 PAX8
P2RX6 AXIN1
P2RX6 POU4F1
P2RX6 PRPF31
P2RX6 MVD
P2RX6 RBM8A
P2RX6 LOC652147
P2RX6 NFKB2
P2RX6 CORO1A
IGF2 ADCYAP1
IGF2 CCPG1
IGF2 U2AF2
IGF2 FCGR2A
IGF2 MEGF6
CHD8 PTGES
CHD8 FCER2
CHD8 MLH1
CHD8 STIP1
CHD8 RAB3A
CHD8 AP2A2
CHD8 SLC4A3
TRIM28 FAM38A
CNTN1 SLMO1
CNTN1 XDH
CNTN1 STATH
CNTN1 MC2R
CNTN1 KLF1
CNTN1 KIAA0284
CNTN1 POU6F2
CNTN1 PRRC1
CNTN1 PSG7
CNTN1 PPP3CC
CNTN1 OGG1
CNTN1 NFATC3
CNTN1 CAMSAP1
CNTN1 POU4F1
CNTN1 ITM2B
CNTN1 COPS6
CNTN1 CD33
CNTN1 MYST2
CNTN1 B4GALT3
CNTN1 DCBLD2
CNTN1 HCG9
ZNF592 TGFB1
ZNF592 IL13
ZNF592 LGR5
ZNF592 HPGD
ZNF592 PAXIP1
ZNF592 DPT
ZNF592 LOC100134331
ZNF592 FCGR2A
ZNF592 TMPRSS6
ZNF592 ABCB6
ZNF592 UGT2B15
ZNF592 MYBPC3
ZNF592 SULT4A1
ZNF592 APOBEC3C
ZNF592 MTHFR
ZNF592 NRG2
ZNF592 TGOLN2
ZNF592 PRPH
ZNF592 PTGER3
ZNF592 IGHMBP2
ZNF592 WBSCR22
ZNF592 IGSF9B
ZNF592 STK17A
ZNF592 NFRKB
ZNF592 PRRC1
ZNF592 LY6G6C
ZNF592 UBE3B
ZNF592 TRIM58
ZNF592 THRA
ZNF592 POU4F1
ZNF592 ALDOC
ZNF592 ATP1B2
ZNF592 RGS9
ZNF592 FDXR
ZNF592 SCAPER
ZNF592 PAIP2B
ZNF592 RAP1GAP
ZNF592 TFF3
ZNF592 GNL1
ZNF592 DHRS1
ZNF592 CRTC1
ZNF592 WDR62
ZNF592 MAP2K4
ZNF592 MFAP3
XRCC2 RASGRP3
XRCC2 UGT2B15
XRCC2 AIF1
XRCC2 MLH1
MYBPC3 TGFB1
MYBPC3 MR1
MYBPC3 DPT
MYBPC3 NRG2
MYBPC3 LOC100134331
MYBPC3 PAXIP1
MYBPC3 TNFRSF25
MYBPC3 KIFC3
MYBPC3 UGT2B15
MYBPC3 IGSF9B
MYBPC3 TGOLN2
MYBPC3 TUBGCP2
MYBPC3 TRIM58
MYBPC3 IGHMBP2
MYBPC3 MCM2
MYBPC3 WBSCR22
MYBPC3 UBE3B
MYBPC3 PAX8
MYBPC3 POU4F1
MYBPC3 DHRS1
MYBPC3 LY6G6C
MYBPC3 IL8RB
MYBPC3 THRA
MYBPC3 PAIP2B
MYBPC3 COPS6
MYBPC3 FDXR
MYBPC3 SCAPER
MYBPC3 GRM4
MYBPC3 ZNF157
MYBPC3 ATP1B2
MYBPC3 GNL1
MYBPC3 JAG1
MYBPC3 CRTC1
MYBPC3 GP2
MYBPC3 WDR62
MYBPC3 MAP2K4
COL19A1 EPOR
COL19A1 PAX8
COL19A1 GTSE1
COL19A1 MVD
COL19A1 KIAA0284
COL19A1 SPINT3
COL19A1 GP2
COL19A1 LOC652147
COL19A1 SLC4A3
COL19A1 MAP2K4
HIST1H3E B4GALT3
HIST1H3E RAB8A
HIST1H3E KIAA0284
SAMD14 KIFC3
SAMD14 MVK
SAMD14 MEGF6
SAMD14 PRPF31
SAMD14 XDH
SAMD14 NTSR2
SAMD14 GRIN2A
SAMD14 NCR2
SAMD14 FCGR2A
SAMD14 IGF1R
SAMD14 TNFRSF25
SAMD14 ADH1C
SAMD14 SLC9A1
SAMD14 HAUS5
SAMD14 CYP27A1
SAMD14 CDC2L5
SAMD14 RAD54L2
SAMD14 CHMP7
SAMD14 HTR7
SAMD14 TM4SF5
SAMD14 PSG7
SAMD14 PPP3CC
SAMD14 SMARCD3
SAMD14 SLC4A3
SAMD14 WBSCR22
SAMD14 IGSF9B
SAMD14 PAX8
SAMD14 CSNK1G2
SAMD14 CRYBB3
SAMD14 MVD
SAMD14 TOP3B
SAMD14 SERPINC1
SAMD14 FGD1
SAMD14 PTGES
SAMD14 ATP1B2
SAMD14 COPS6
SAMD14 AGAP8
SAMD14 AKT3
SAMD14 PAIP2B
SAMD14 BTF3
SAMD14 LBP
SAMD14 RBM8A
SAMD14 CDR2L
SAMD14 PTPRD
SAMD14 LOC652147
SAMD14 GUCA2A
SAMD14 AHDC1
SAMD14 C1orf144
SAMD14 ADAM15
SAMD14 GP2
SAMD14 GPR161
SAMD14 NEUROG3
TOP3B C19orf50
TOP3B LGALS9
TOP3B MLH1
TOP3B HTR6
TOP3B TWF2
TOP3B MYO9B
RGS9 TGFB1
RGS9 KIFC1
RGS9 PAIP2B
RGS9 MYEF2
RGS9 CRYBA4
RGS9 LOC100134331
RGS9 AANAT
RGS9 IGHMBP2
RGS9 PAXIP1
RGS9 TROAP
RGS9 SULT4A1
RGS9 NRG2
RGS9 TGOLN2
RGS9 COL6A2
RGS9 LPAR2
RGS9 CCR4
RGS9 WBSCR22
RGS9 FGF2
RGS9 POU4F1
RGS9 LY6G6C
RGS9 UBE3B
RGS9 THRA
RGS9 AHDC1
RGS9 AIF1
RGS9 ATP2B2
RGS9 FDXR
RGS9 BCL3
RGS9 PCGF1
RGS9 ATP1B2
RGS9 DDX11
RGS9 MLH1
RGS9 DHRS1
RGS9 TRIM58
RGS9 SLC1A4
RGS9 WDR62
RGS9 FAM189A2
RGS9 MAP2K4
VASH1 IL8RB
VASH1 DOK1
VASH1 IGSF9B
VASH1 HPGD
VASH1 GTSE1
POLD2 POLR2J
SLC6A8 IGHMBP2
SLC6A8 ZNF157
SLC6A8 RRP12
SLC6A8 TLX2
SLC6A8 GPR35
SLC6A8 STAT2
SLC6A8 DPT
SLC6A8 ALDOC
SLC6A8 GCKR
SLC6A8 LGR5
SLC6A8 ADAM15
SLC6A8 SERPINC1
SLC6A8 INA
SLC6A8 COPS6
SLC6A8 AATK
SLC6A8 CROCC
SLC6A8 GRM4
SLC6A8 AQP5
SLC6A8 RABGGTA
PTPRD CDR2L
PTPRD RUNX1
PTPRD ARHGAP26
PTPRD TM4SF5
PTPRD GP2
SPC25 FZR1
SPC25 RPA2
SPC25 H6PD
SPC25 UGT2B15
SPC25 EPOR
SPC25 ADCYAP1
SPC25 MTHFR
SPC25 HAP1
SPC25 ST6GALNAC4
SPC25 IL10RA
SPC25 POU4F1
SPC25 LY6G6C
SPC25 ALDOC
SPC25 ATP1B2
SPC25 SORBS3
SPC25 AGAP8
SPC25 RABGGTA
SPC25 SCAPER
SPC25 PAIP2B
SPC25 TFDP2
SPC25 LGALS9
SPC25 HDGF
SPC25 ADAM15
SPC25 GP2
NFATC4 CA11
ADCYAP1 HMX1
ADCYAP1 KIFC3
ADCYAP1 U2AF2
ADCYAP1 DPT
ADCYAP1 NCDN
ADCYAP1 KLF1
ADCYAP1 CHKA
ADCYAP1 AQP5
ADCYAP1 TGOLN2
ADCYAP1 ADH1C
ADCYAP1 MR1
ADCYAP1 SPINT3
ADCYAP1 SLC6A9
ADCYAP1 KIAA0284
ADCYAP1 TUBGCP2
ADCYAP1 GRM4
ADCYAP1 ESR2
ADCYAP1 KRTAP26-1
ADCYAP1 IGHMBP2
ADCYAP1 C16orf7
ADCYAP1 ITGA2B
ADCYAP1 WBSCR22
ADCYAP1 NTSR2
ADCYAP1 POU4F1
ADCYAP1 UBE3B
ADCYAP1 PTGES
ADCYAP1 ATP1B2
ADCYAP1 MGAT3
ADCYAP1 COPS6
ADCYAP1 CDK6
ADCYAP1 CEACAM3
ADCYAP1 RABGGTA
ADCYAP1 PTH
ADCYAP1 PAIP2B
ADCYAP1 TFDP2
ADCYAP1 BTF3
ADCYAP1 ALDOC
ADCYAP1 LBP
ADCYAP1 CYP11A1
ADCYAP1 ADAM15
ADCYAP1 B4GALT3
ADCYAP1 GP2
ADCYAP1 LAD1
ADAM15 SERPIND1
ADAM15 MVK
ADAM15 AKT3
ADAM15 HTR7
ADAM15 GPT
ADAM15 KCTD20
ADAM15 XDH
ADAM15 IL10RA
ADAM15 SERPINC1
ADAM15 PTGES
ADAM15 TCOF1
ADAM15 HTR2A
ADAM15 IGHMBP2
ADAM15 ACAN
ADAM15 CAPN5
ADAM15 LSM4
ADAM15 OR2B6
ADAM15 PDPN
ADAM15 INPP4A
ADAM15 MAD1L1
ADAM15 MC2R
ADAM15 HTR4
ADAM15 TERF2
ADAM15 GCKR
ADAM15 TNFRSF25
ADAM15 LOC652147
ADAM15 SLC9A1
ADAM15 CADM4
ADAM15 ATP11A
ADAM15 PAX8
ADAM15 CHRNB2
ADAM15 C19orf29
ADAM15 LTK
ADAM15 LBP
ADAM15 ABCB1
ADAM15 RUNX1
ADAM15 LGALS9
ADAM15 FZR1
ADAM15 KIFC3
ADAM15 LOC100134331
ADAM15 ANK1
ADAM15 HAUS5
ADAM15 SLC6A9
ADAM15 MTHFR
ADAM15 PPP3CC
ADAM15 WBSCR22
ADAM15 POU4F1
ADAM15 FNTB
ADAM15 THRA
ADAM15 ALDOC
ADAM15 ATP1B2
ADAM15 PMS2L1
ADAM15 RPA2
ADAM15 EXOSC2
ADAM15 AGAP8
ADAM15 RAP1GAP
ADAM15 RBM8A
ADAM15 TFF3
ADAM15 B4GALT3
ADAM15 HCG9
ADAM15 TGFB1
ADAM15 U2AF2
ADAM15 PRPF31
ADAM15 NCR2
ADAM15 NCKIPSD
ADAM15 CASP2
ADAM15 SLC6A3
ADAM15 ELN
ADAM15 KIAA0284
ADAM15 CRYBB3
ADAM15 ST6GALNAC4
ADAM15 TUBGCP2
ADAM15 LPAR2
ADAM15 TAZ
ADAM15 CCHCR1
ADAM15 ELAVL3
ADAM15 SIX3
ADAM15 ODF1
ADAM15 FOSL1
ADAM15 PAIP2B
ADAM15 VAMP5
ADAM15 MYST2
ADAM15 NEUROD2
ADAM15 GP2
ADAM15 GNL1
SLC1A4 OGG1
SLC1A4 TPMT
SLC1A4 PAX8
SLC1A4 LOC100134331
SLC1A4 RASGRP3
SLC1A4 ARHGAP26
SLC1A4 FANCA
SLC1A4 FGF2
SLC1A4 WDR62
SLC30A3 TNP1
SLC30A3 MVK
SLC30A3 GPR35
SLC30A3 DHRS1
SLC30A3 THRA
SLC30A3 NRG2
SLC30A3 EIF2AK2
SLC30A3 COPS6
SLC30A3 IGHMBP2
SLC30A3 PTAFR
VCX3A UBE3B
VCX3A LOC100134331
GPR161 CCL19
GPR161 MYEF2
GPR161 HAUS5
GPR161 TPPP
GPR161 GRIN2A
GPR161 FCGR2A
GPR161 IGF1R
GPR161 UGT2B15
GPR161 GRINA
GPR161 EPOR
GPR161 SULT4A1
GPR161 AXIN1
GPR161 LYPLA2
GPR161 RAD54L2
GPR161 CRYBB3
GPR161 XDH
GPR161 GRM4
GPR161 SLC4A3
GPR161 ITGA2B
GPR161 WBSCR22
GPR161 IL10RA
GPR161 PRRC1
GPR161 CRYBA4
GPR161 IGSF9B
GPR161 THRA
GPR161 FGD1
GPR161 GNB3
GPR161 C1orf144
GPR161 SERPINC1
GPR161 SLC9A1
GPR161 PAIP2B
GPR161 ZNF157
GPR161 CRTC1
GPR161 GP2
GPR161 PML
SRM MAG
SRM AQP5
SRM KIAA0323
SRM KIAA0284
HCG9 STATH
HCG9 COPS6
HCG9 KLF1
HCG9 POU6F2
HCG9 EIF2AK2
HCG9 KIAA0284
HCG9 PTGER3
HCG9 PSG7
HCG9 PPP3CC
HCG9 XDH
HCG9 OGG1
HCG9 IL10RA
HCG9 CAMSAP1
HCG9 PRRC1
HCG9 UBE3B
HCG9 ITM2B
HCG9 SORBS3
HCG9 CD33
HCG9 MYST2
HCG9 B4GALT3
LOC644165 HOXD4
KIFC1 SBNO2
KIFC1 RABGGTA
KIFC1 EPHB2
KIFC1 GTSE1
KIFC1 POU4F1
KIFC1 SLC6A9
KIFC1 UBE3B
KIFC1 ODF1
KIFC1 RASGRP3
KIFC1 B4GALT3
KIFC1 GP2
KIFC1 PPP3CC
KIFC1 LOC100134331
KIFC1 GNL1
KIFC1 RAB8A
KIFC1 CCR4
EPHB2 WBSCR22
EPHB2 PAX8
EPHB2 ALPPL2
EPHB2 AANAT
EPHB2 ENTPD2
EPHB2 MTHFR
EPHB2 PQBP1
EPHB2 KIAA0284
EPHB2 RASGRP3
EPHB2 MAP2K4
EPHB2 COPS6
EPHB2 GP2
EPHB2 RAB8A
EPHB2 CCR4
ENTPD2 MAD1L1
VENTX PRPF31
VENTX SULT4A1
VENTX ODF1
VENTX IGHG1
GPR12 CYP3A5
ELAVL2 PSG7
ELAVL2 WBSCR22
ELAVL2 IGHMBP2
AANAT CNP
AANAT CAPNS1
AANAT GIGYF2
AANAT DPT
AANAT LOC100134331
AANAT TERF2
AANAT SCYL3
AANAT CYP11A1
AANAT UGT2B15
AANAT RUNX1
AANAT FDXR
AANAT SULT4A1
AANAT PRPH
AANAT MTHFR
AANAT YPEL1
AANAT ATF6B
AANAT LOC201229
AANAT PQBP1
AANAT VEGFC
AANAT SLC22A24
AANAT PPP3CC
AANAT GRM4
AANAT C16orf7
AANAT DPEP1
AANAT BCL3
AANAT POU4F1
AANAT LY6G6C
AANAT THRA
AANAT EXOSC2
AANAT COPS6
AANAT ZNF157
AANAT LILRA4
AANAT RABGGTA
AANAT LTK
AANAT SCAPER
AANAT TNP1
AANAT FAM189A2
AANAT TFF3
AANAT NRG2
AANAT B4GALT3
AANAT NEUROD2
AANAT GP2
AANAT MAPKAPK2
AANAT RASSF7
CD40 PTPN21
CD40 SULT4A1
CD40 U2AF2
CD40 MVK
CD40 DNAJC4
CD40 TULP3
CD40 MFAP2
CD40 HSF4
CD40 FZR1
CD40 RUNX1
CD40 DUSP14
CD40 KHK
CD40 TNFRSF25
CD40 GP2
CD40 ODF1
CD40 RAB8A
CD40 GRN
BFSP2 CRTC1
SLC6A3 SLC9A1
SLC6A3 BTF3
SLC6A3 MVK
SLC6A3 CAPNS1
SLC6A3 LOC100134331
SLC6A3 GP2
EPAS1 LGR5
EPAS1 B4GALT3
EPOR SLMO1
EPOR KIFC3
EPOR MYEF2
EPOR HAUS5
EPOR SERPINA4
EPOR LOC100134331
EPOR TERF2
EPOR GCKR
EPOR TMPRSS6
EPOR DPEP1
EPOR GGT5
EPOR LOC652147
EPOR DEPDC5
EPOR DUSP7
EPOR UGT2B15
EPOR TPMT
EPOR IDS
EPOR U2AF2
EPOR SPINT3
EPOR CCPG1
EPOR KIAA0284
EPOR TLX2
EPOR PTGER3
EPOR KRTAP26-1
EPOR GAD2
EPOR SLC4A3
EPOR SOX12
EPOR PAX8
EPOR SLC22A24
EPOR GTSE1
EPOR PRRC1
EPOR ALDOC
EPOR ARPC4
EPOR FANCA
EPOR EXOSC2
EPOR UTP3
EPOR ODF1
EPOR RABGGTA
EPOR WNT11
EPOR MLH1
EPOR HAP1
EPOR GP2
EPOR WDR62
AXIN1 C19orf50
AXIN1 MYEF2
AXIN1 TREX1
AXIN1 MEGF6
AXIN1 PRPF31
AXIN1 HTR4
AXIN1 LOC100134331
AXIN1 GRIN2A
AXIN1 ARHGAP6
AXIN1 USP19
AXIN1 MC2R
AXIN1 IGF1R
AXIN1 AURKA
AXIN1 RAD54L2
AXIN1 CHMP7
AXIN1 PSG7
AXIN1 PAX8
AXIN1 CRYBB3
AXIN1 SERPINC1
AXIN1 C1orf144
AXIN1 THRA
AXIN1 PLCD1
AXIN1 IAH1
AXIN1 LBP
AXIN1 FAM189B
AXIN1 CRTC1
AXIN1 DCBLD2
AXIN1 ARR3
AXIN1 PML
FCER2 AP2A2
LRRC68 FCGR2A
KIAA0284 CHKA
KIAA0284 MC2R
KIAA0284 MR1
KIAA0284 YPEL1
KIAA0284 COX10
KIAA0284 XDH
KIAA0284 IL10RA
KIAA0284 ABL1
KIAA0284 PCGF1
KIAA0284 LOC652147
KIAA0284 STATH
KIAA0284 LGR5
KIAA0284 OGG1
KIAA0284 DPT
KIAA0284 HLA-DOB
KIAA0284 GCKR
KIAA0284 NCDN
KIAA0284 PSG7
KIAA0284 UGT2B15
KIAA0284 PAX8
KIAA0284 LY6G6C
KIAA0284 CDK6
KIAA0284 PTH
KIAA0284 LBP
KIAA0284 HCRTR1
KIAA0284 MAPKAPK2
KIAA0284 MAP2K4
KIAA0284 TYMS
KIAA0284 POU6F2
KIAA0284 DEPDC5
KIAA0284 SULT4A1
KIAA0284 MTHFR
KIAA0284 PPP3CC
KIAA0284 GRM4
KIAA0284 TGFBRAP1
KIAA0284 SLC4A3
KIAA0284 POU4F1
KIAA0284 IL8RB
KIAA0284 ATP1B2
KIAA0284 CROCC
KIAA0284 IQSEC1
KIAA0284 AGAP8
KIAA0284 NFKB2
KIAA0284 KRT85
KIAA0284 B4GALT3
KIAA0284 RHBDL1
KIAA0284 SLC20A2
KIAA0284 MYO16
KIAA0284 HAUS5
KIAA0284 TMPRSS6
KIAA0284 KLF1
KIAA0284 FAM189B
KIAA0284 PRRC1
KIAA0284 TUBGCP2
KIAA0284 IGHMBP2
KIAA0284 CAMSAP1
KIAA0284 ELAVL3
KIAA0284 ITM2B
KIAA0284 CRX
KIAA0284 COPS6
KIAA0284 CD33
KIAA0284 PAIP2B
KIAA0284 IAH1
KIAA0284 MYST2
KIAA0284 T
KIAA0284 RAB8A
KIAA0284 GP2
KIAA0284 AP2A2
KIAA0284 KCNJ4
APOBEC3C TGFB1
APOBEC3C TNIP1
APOBEC3C UTP3
APOBEC3C LOC100134331
APOBEC3C MC2R
APOBEC3C psiTPTE22
APOBEC3C LSM7
APOBEC3C DUSP7
APOBEC3C KCTD17
APOBEC3C NRG2
APOBEC3C TGOLN2
APOBEC3C RELA
APOBEC3C WBSCR22
APOBEC3C IGSF9B
APOBEC3C POU4F1
APOBEC3C LY6G6C
APOBEC3C CCHCR1
APOBEC3C THRA
APOBEC3C ATP1B2
APOBEC3C COPS6
APOBEC3C SORBS3
APOBEC3C ATP2B2
APOBEC3C FDXR
APOBEC3C IGHMBP2
APOBEC3C SCAPER
APOBEC3C PAIP2B
APOBEC3C LSM4
APOBEC3C GNL1
APOBEC3C GUCA2A
APOBEC3C LGALS9
APOBEC3C DHRS1
APOBEC3C TRIM58
APOBEC3C SIT1
APOBEC3C WDR62
APOBEC3C MAP2K4
MMACHC CRYBB3
MMACHC SLC4A3
MMACHC IGSF9B
IL8 RELA
ZMYM3 CHMP7
DPEP1 UGT2B15
DPEP1 WBSCR22
DPEP1 MVK
DPEP1 PDGFRA
DPEP1 SLC6A9
DPEP1 STAT2
DPEP1 ASGR1
DPEP1 HMX1
DPEP1 REL
DPEP1 GP2
DPEP1 RABGGTA
EML3 TFDP2
EML3 SLC22A24
LYZL6 UPK2
FGD1 XDH
FGD1 MGAT3
FGD1 LOC100134331
FGD1 IGF1R
FGD1 TNFRSF25
FGD1 PGAP2
FGD1 PTPN21
FGD1 WBSCR22
FGD1 GTSE1
FGD1 OSGIN2
FGD1 CRYBB3
FGD1 C1orf144
FGD1 NTSR2
FGD1 ODF1
FGD1 PTH
FGD1 SNUPN
FGD1 DUSP7
FGD1 ARHGAP26
FGD1 RHBDL1
ITM2B OGG1
ITM2B STATH
ITM2B CAMSAP1
ITM2B PRRC1
ITM2B XDH
ITM2B CD33
ITM2B MYST2
ITM2B B4GALT3
ITM2B COPS6
ITM2B PSG7
ITM2B KLF1
ITM2B PPP3CC
ITM2B POU6F2
CRX OGG1
CRX AGAP8
CRX DUSP7
CRX CRTC1
CRX ARHGAP26
CRX GRM4
NTSR2 WBSCR22
NTSR2 MVK
NTSR2 CRYBB3
NTSR2 KRT37
NTSR2 HAP1
NTSR2 PTAFR
NTSR2 ADH1C
SORBS3 FZR1
SORBS3 KIFC3
SORBS3 GIGYF2
SORBS3 H6PD
SORBS3 TMPRSS6
SORBS3 ZKSCAN3
SORBS3 LAD1
SORBS3 CYP2A6
SORBS3 PTGER3
SORBS3 IGHMBP2
SORBS3 ARPC4
SORBS3 TFDP2
SORBS3 ALAS2
SORBS3 CYP11A1
SORBS3 JAG1
SORBS3 GP2
ODF1 HMX1
ODF1 KIFC3
ODF1 MVK
ODF1 SOX12
ODF1 AKT3
ODF1 MGAT3
ODF1 UTP3
ODF1 OR2B6
ODF1 ABL1
ODF1 TNFRSF25
ODF1 DEPDC5
ODF1 IDS
ODF1 U2AF2
ODF1 DUSP7
ODF1 SLC6A9
ODF1 MTHFR
ODF1 PARP2
ODF1 PVT1
ODF1 RELA
ODF1 T
ODF1 COL6A2
ODF1 SIT1
ODF1 UGT2B15
ODF1 WBSCR22
ODF1 PAX8
ODF1 ELAVL3
ODF1 PTGES
ODF1 ATP1B2
ODF1 NSFL1C
ODF1 GHITM
ODF1 AGAP8
ODF1 RAB40B
ODF1 RABGGTA
ODF1 PTH
ODF1 PAIP2B
ODF1 PRKCB
ODF1 ALDOC
ODF1 DDX11
ODF1 LLGL2
ODF1 CASP2
ODF1 IL10RA
ODF1 UBE2H
ODF1 GTF2F1
ODF1 RHBDL1
ODF1 MYO16
ODF1 GP2
ODF1 CCR4
GPT MYST2
GPT SDC3
GCOM1 LYPLA2
CA11 RHBDL1
GNB3 TNFRSF25
IVL TRIM58
IVL RAB8A
MYST2 STATH
MYST2 LGR5
MYST2 OGG1
MYST2 XDH
MYST2 MLANA
MYST2 DPT
MYST2 NCR2
MYST2 KLF1
MYST2 IGF1R
MYST2 POU6F2
MYST2 SULT4A1
MYST2 GPR143
MYST2 PCGF1
MYST2 PSG7
MYST2 PPP3CC
MYST2 WNT11
MYST2 UGT2B15
MYST2 CHIT1
MYST2 CAMSAP1
MYST2 PRRC1
MYST2 UBE3B
MYST2 ALDOC
MYST2 ATP1B2
MYST2 COPS6
MYST2 GRN
MYST2 CD33
MYST2 PAIP2B
MYST2 FEM1B
MYST2 LOC652147
MYST2 NFKB2
MYST2 B4GALT3
MYST2 GP2
MYST2 GNL1
TBX5 SBNO2
TBX5 HPGD
TBX5 TREX1
TBX5 FAM153A
TBX5 XDH
TBX5 LOC100134331
TBX5 PAX8
TBX5 GRM4
RDH16 ITGA2B
RDH16 PAX8
RDH16 BTF3
RDH16 MAD1L1
RDH16 ALDOC
NEUROG3 WBSCR22
NEUROG3 IL10RA
NEUROG3 MYEF2
NEUROG3 GPR143
NEUROG3 SEC16A
NEUROG3 C1orf144
NEUROG3 PAX8
NEUROG3 TREX1
NEUROG3 COPS6
NEUROG3 TNFRSF25
NEUROG3 GRM4
NEUROG3 PML
PDGFRA GJA1
PDGFRA LGR5
PDGFRA NFRKB
PDGFRA LY6G6C
PDGFRA UBE3B
PDGFRA TRIM58
PDGFRA CDK5R1
PDGFRA LGALS9
PDGFRA EIF2AK2
PDGFRA CEACAM3
PDGFRA AQP5
PDGFRA CD34
PDGFRA RAP1GAP
PDGFRA AMIGO2
PDGFRA HNRNPL
C19orf50 LGR5
C19orf50 EIF2AK2
C19orf50 GPR35
C19orf50 LGALS9
C19orf50 EIF3G
C19orf50 TUBGCP2
C19orf50 PSG7
C19orf50 PLCD1
C19orf50 AURKA
C19orf50 SLC4A3
CHKA POU4F1
CHKA TUBGCP2
CHKA KLF1
CHKA GP2
MVK TGFB1
MVK HAUS5
MVK XDH
MVK DPT
MVK LOC100134331
MVK HLA-DOB
MVK RUNX2
MVK GCKR
MVK TNFRSF25
MVK SULT4A1
MVK KRTAP26-1
MVK PPP3CC
MVK GRM4
MVK AKT3
MVK SBNO2
MVK SPN
MVK DNAJC4
MVK THRA
MVK IGSF9B
MVK SERPINC1
MVK PTGES
MVK ARPC4
MVK SAP18
MVK EXOSC2
MVK TFDP2
MVK AGAP8
MVK FOSL1
MVK BCL3
MVK IGHMBP2
MVK GPA33
MVK ALDOC
MVK GP2
MVK RAB8A
SERPINA4 LBP
SERPINA4 TGFBRAP1
SERPINA4 MC2R
RAB3A ITGA2B
RAB3A EIF2AK2
RAB3A U2AF2
RAB3A GPR35
RAB3A CHRNB2
RAB3A IL8RB
RAB3A FCGR2A
RAB3A COPS6
RAB3A BTF3
RAB3A GP2
ZBED4 MAPKAPK2
ZBED4 TUBGCP2
H6PD IGHMBP2
H6PD TFDP2
H6PD UBE3B
H6PD POU4F1
H6PD JAG1
H6PD CYP2A6
H6PD GP2
H6PD TMPRSS6
H6PD GRM4
PHF21A CHIT1
IGHG1 PRPF31
IGHG1 LTK
IGHG1 PAX8
IGHG1 THRA
HAP1 FZR1
HAP1 PAX8
HAP1 U2AF2
HAP1 ATP1B2
HAP1 CBFA2T3
ADH1C C1orf144
ADH1C COX10
ADH1C PML
UBOX5 PRPF31
UBOX5 PAX8
UBOX5 CCL16
SEPT6 WBSCR22
SEPT6 RAD54L2
MAGEA9 SLC9A1
E2F1 SULT4A1
E2F1 PTAFR
YPEL1 NCDN
YPEL1 HAUS5
YPEL1 UGT2B15
YPEL1 U2AF2
YPEL1 TLX2
YPEL1 SLC22A24
YPEL1 SLC4A3
YPEL1 WBSCR22
YPEL1 PAX8
YPEL1 PTGER3
YPEL1 EIF2AK2
YPEL1 ALDOC
YPEL1 COPS6
YPEL1 RABGGTA
YPEL1 BTF3
YPEL1 TFF3
YPEL1 GP2
HTR7 PTH
HTR7 AGAP8
HTR7 MR1
HTR7 HAUS5
HTR7 LY6G6C
HTR7 MTHFR
HTR7 CDR2L
HTR7 TRIM3
HTR7 GRIN2A
HTR7 PAX8
HTR7 GP2
HTR7 GRM4
TLX2 HAUS5
TLX2 XDH
TLX2 LOC100134331
TLX2 TNFRSF25
TLX2 KLF1
TLX2 UGT2B15
TLX2 GRINA
TLX2 PRPH
TLX2 GRM4
TLX2 POU4F1
TLX2 LY6G6C
TLX2 IGSF9B
TLX2 PCGF1
TLX2 MYO9B
TLX2 IGHMBP2
TLX2 RAP1GAP
TLX2 DCT
TLX2 LOC652147
TLX2 LUZP1
SLC25A17 PRPH
GSTM5 PAIP2B
RELA TGFB1
RELA FZR1
RELA SDC3
RELA LOC100134331
RELA SEC16A
RELA ZKSCAN3
RELA SLC9A1
RELA PTGER3
RELA PAX8
RELA SCARB1
RELA ATP1B2
RELA AGAP8
RELA HTR2A
RELA LOC652147
RELA DUSP7
RELA CRTC1
GGT5 TNFRSF25
GGT5 U2AF2
SPINT3 RASGRP3
SPINT3 LBP
SPINT3 CDK6
SPINT3 C16orf7
SPINT3 UGT2B15
SPINT3 GNL1
SPINT3 MAP2K4
SPINT3 PTAFR
COX10 MYO9B
IKBKG BCL3
IKBKG HAUS5
IKBKG KCTD17
IKBKG SLC4A3
DNAJC4 PAX8
DNAJC4 U2AF2
DNAJC4 IRF5
MAG TGFB1
MAG MTHFR
MAG IL10RA
MAG PRPH
MAG SCARB1
MAG UBE3B
MAG AIF1
SCARB1 NFRKB
SCARB1 ARHGAP6
SCARB1 DEPDC5
SCARB1 HTR2A
CECR7 ASGR1
PTGES TGFB1
PTGES FZR1
PTGES MR1
PTGES XDH
PTGES TNFRSF25
PTGES LAD1
PTGES SLC9A1
PTGES U2AF2
PTGES GRM4
PTGES KRTAP26-1
PTGES PPP3CC
PTGES RRP12
PTGES AKT3
PTGES WBSCR22
PTGES PAX8
PTGES AMIGO2
PTGES ALDOC
PTGES ARPC4
PTGES ATP1B2
PTGES SERPINC1
PTGES GPA33
PTGES IGHMBP2
PTGES FOSL1
PTGES SCAPER
PTGES PTH
PTGES PAIP2B
PTGES SPN
PTGES CYP11A1
PTGES LGALS9
PTGES PTPRN
PTGES GP2
PTGES AP2A2
PTGES MAPKAPK2
PTGES RAB8A
CYP3A5 FCGR2A
CYP3A5 U2AF2
CYP3A5 CEP135
CYP3A5 TICAM1
HTR2A KIFC3
HTR2A NFRKB
HTR2A MGAT3
HTR2A PTGER3
HTR2A DEPDC5
HTR2A ARHGAP6
TNFSF12 UBE3B
TNFSF12 U2AF2
TNFSF12 GPR35
TNFSF12 ABCB1
TNFSF12 TRPC4AP
TNFSF12 TPPP
ZNF157 RRP12
ZNF157 RAP1GAP
ZNF157 CRYBA4
ZNF157 CRYBB3
ZNF157 GPR35
ZNF157 C1orf144
ZNF157 ADAM20
ZNF157 AQP5
ZNF157 SLC9A1
BTF3 MAD1L1
BTF3 SULT4A1
BTF3 GPR35
BTF3 PRPH
BTF3 IGHMBP2
BTF3 ITGA2B
BTF3 ELAVL3
BTF3 SPN
BTF3 MYO9B
BTF3 CEACAM3
BTF3 ALDOC
BTF3 CAPN5
BTF3 STK25
BTF3 GP2
IFI35 WBSCR22
IFI35 SERPIND1
ACAN SLC9A1
ACAN TCOF1
ACAN KCND3
ACAN ARHGAP26
TRPC4AP ARHGAP4
GPR19 REL
NADK DPT
POM121L9P GP2
POM121L9P KIF22
POM121L9P MTHFR
POM121L9P ELAVL3
REL GTSE1
REL MTHFR
REL AMIGO2
REL AGAP8
REL TGFBRAP1
REL SLC4A3
IGH@ LGALS9
GPR35 LGR5
GPR35 GRIN2A
GPR35 AQP5
GPR35 LAD1
GPR35 SULT4A1
GPR35 RAD54L2
GPR35 ACR
GPR35 AMIGO2
GPR35 IGHMBP2
GPR35 SLC4A3
GPR35 THRA
GPR35 SPN
GPR35 LOC100134331
GPR35 GJA1
GPR35 SCAPER
GPR35 RRP12
GPR35 INA
GPR35 GP2
PML PAX8
PML MYEF2
PML IGF1R
PML MEGF6
PML CRYBB3
PML CHMP7
PML CRTC1
PML ARHGAP6
PML C1orf144
PML COPS6
PML PSG7
PML SLC9A1
PML GRM4
CNP UGT2B15
CNP SLC9A1
CNP ABCB1
CNP GRIP2
CNP SLC4A3
STATH OGG1
STATH CD33
STATH CAMSAP1
STATH PRRC1
STATH XDH
STATH B4GALT3
STATH COPS6
STATH PSG7
STATH KLF1
STATH PPP3CC
STATH POU6F2
LGR5 HMX1
LGR5 PVT1
LGR5 SERPINB7
LGR5 SLMO1
LGR5 DPT
LGR5 LOC100134331
LGR5 RRP12
LGR5 KLF1
LGR5 AQP5
LGR5 WBSCR22
LGR5 UGT2B15
LGR5 SULT4A1
LGR5 MTHFR
LGR5 PRRC1
LGR5 TUBGCP2
LGR5 CBFA2T3
LGR5 LPAR2
LGR5 C16orf7
LGR5 IGSF9B
LGR5 CAMSAP1
LGR5 POU4F1
LGR5 LY6G6C
LGR5 IL8RB
LGR5 AMIGO2
LGR5 ALDOC
LGR5 ATP1B2
LGR5 SAP18
LGR5 GPA33
LGR5 IGHMBP2
LGR5 SCAPER
LGR5 PAIP2B
LGR5 TFDP2
LGR5 ALAS2
LGR5 DHRS1
LGR5 GHITM
LGR5 MAPKAPK2
LEFTY1 SLC4A3
TRIM15 MYEF2
RPA2 TRIM3
RPA2 LGALS9
RPA2 LOC652147
RPA2 ALDOC
RPA2 ST6GALNAC4
MAPK3 TMPRSS6
TERF2 ANK1
TERF2 IL10RA
TERF2 CRYBB3
TERF2 DOK1
TERF2 MTHFR
TERF2 SIX3
TERF2 ALDOC
TERF2 RUNX2
TERF2 NCKIPSD
TERF2 AGAP8
TERF2 C2orf55
GCKR SDC3
GCKR LOC100134331
GCKR AQP5
GCKR AATK
GCKR FAM89B
GCKR TGFBRAP1
GCKR ELAVL3
GCKR STXBP1
GCKR CROCC
GCKR CDK6
GCKR BCL3
GCKR LBP
GCKR B4GALT3
TNFRSF25 TGFB1
TNFRSF25 MRPL28
TNFRSF25 MR1
TNFRSF25 U2AF2
TNFRSF25 PRPF31
TNFRSF25 AKT3
TNFRSF25 LOC100134331
TNFRSF25 GRIN2A
TNFRSF25 ZKSCAN3
TNFRSF25 AGAP8
TNFRSF25 SLC9A1
TNFRSF25 TRIM3
TNFRSF25 GPR143
TNFRSF25 AMIGO2
TNFRSF25 KRTAP26-1
TNFRSF25 PPP3CC
TNFRSF25 WBSCR22
TNFRSF25 SEMA4D
TNFRSF25 PAX8
TNFRSF25 MVD
TNFRSF25 HAUS5
TNFRSF25 COPS6
TNFRSF25 MYO9B
TNFRSF25 IGHMBP2
TNFRSF25 IAH1
TNFRSF25 RBM8A
TNFRSF25 CDR2L
TNFRSF25 LOC652147
TNFRSF25 GP2
LLGL2 OGG1
ZKSCAN3 SIX6
ZKSCAN3 U2AF2
ZKSCAN3 LOC100134331
ZKSCAN3 FCGR2A
ZKSCAN3 psiTPTE22
ZKSCAN3 PRPH
ZKSCAN3 PTGER3
ZKSCAN3 WNT11
ZKSCAN3 PAX8
ZKSCAN3 SLC22A24
ZKSCAN3 ALDOC
ZKSCAN3 ATP1B2
ZKSCAN3 RAB40B
ZKSCAN3 ABCB1
ZKSCAN3 DHRS1
ZKSCAN3 SIT1
LAD1 U2AF2
LAD1 NDST1
LAD1 UBE3B
LAD1 LOC100134331
LAD1 ABCB6
NRTN GRM4
NRTN HSF4
NRTN ELAVL3
TUB FZR1
CRHR2 SIX6
ABCB6 CAPNS1
ABCB6 DDX11
ABCB6 LSM4
ABCB6 ELAVL3
ABCB6 ANK1
ABCB6 MVD
ABCB6 ARHGAP26
ABCB6 GP2
TGOLN2 TGFB1
TGOLN2 LOC100134331
TGOLN2 PAXIP1
TGOLN2 TMPRSS6
TGOLN2 UGT2B15
TGOLN2 SULT4A1
TGOLN2 FDXR
TGOLN2 DHRS1
TGOLN2 PRPH
TGOLN2 IGHMBP2
TGOLN2 WBSCR22
TGOLN2 UBE3B
TGOLN2 MYOG
TGOLN2 POU4F1
TGOLN2 LY6G6C
TGOLN2 IGSF9B
TGOLN2 THRA
TGOLN2 ATP1B2
TGOLN2 SCAPER
TGOLN2 PAIP2B
TGOLN2 GNL1
TGOLN2 NRG2
TGOLN2 TRIM58
TGOLN2 WDR62
TGOLN2 MAP2K4
ADAM20 UBE3B
ADAM20 LOC100134331
NME6 DAPK2
NME6 SLC22A24
RBBP8 GTF2F1
CHIT1 CD52
CHIT1 CBLN1
CHIT1 ELAVL3
NFATC3 PPP3CC
SEMA4D U2AF2
SEMA4D DPT
SEMA4D C1orf144
MAGEA5 CEACAM3
MAGEA5 GNL1
MAGEA5 ATP1B2
MAGEA5 LILRA4
MAGEA5 LOC91316
MYOG LYPLA2
MYOG LGALS9
MYOG JAG1
MYOG CYP2A6
MYOG SAP18
MYOG GP2
MYOG IGHMBP2
IGSF9B TGFB1
IGSF9B FZR1
IGSF9B PAX9
IGSF9B LOC100134331
IGSF9B HLA-DOB
IGSF9B PRPH
IGSF9B PAXIP1
IGSF9B C2orf55
IGSF9B IGF1R
IGSF9B LOC652147
IGSF9B UGT2B15
IGSF9B SULT4A1
IGSF9B HAUS5
IGSF9B RAD54L2
IGSF9B KCTD17
IGSF9B NRG2
IGSF9B IGHMBP2
IGSF9B PAIP2B
IGSF9B WBSCR22
IGSF9B PAX8
IGSF9B SCAPER
IGSF9B CRYBB3
IGSF9B LY6G6C
IGSF9B UBE3B
IGSF9B THRA
IGSF9B POU4F1
IGSF9B ALDOC
IGSF9B ATP1B2
IGSF9B DPT
IGSF9B FDXR
IGSF9B RAB40B
IGSF9B GRN
IGSF9B LPAR2
IGSF9B TMPRSS6
IGSF9B FEM1B
IGSF9B DOK1
IGSF9B PRRC1
IGSF9B DHRS1
IGSF9B C1orf144
IGSF9B TRIM58
IGSF9B B4GALT3
IGSF9B RHBDL1
IGSF9B SIT1
IGSF9B GP2
IGSF9B WDR62
IGSF9B GNL1
IGSF9B MAP2K4
STXBP1 PRRC1
ARPC4 MR1
ARPC4 EXOSC2
ARPC4 DPT
ARPC4 FCGR2A
ARPC4 U2AF2
ARPC4 ITGAD
ARPC4 LYPLA2
ARPC4 UNC5B
ARPC4 PPP3CC
ARPC4 GRM4
ARPC4 ATP1B2
ARPC4 COPS6
ARPC4 PTH
ARPC4 IGHMBP2
ARPC4 RAP1GAP
ARPC4 RUNX1
ARPC4 LGALS9
ARPC4 CSF1
ARPC4 GP2
FUT7 BCL3
FUT7 PTH
FUT7 FGF2
FUT7 USP19
FUT7 U2AF2
FUT7 RHBDL1
FUT7 TROAP
FUT7 CCPG1
FUT7 PVT1
FUT7 ELAVL3
FUT7 SLC22A24
FUT7 MC2R
FUT7 GP2
FUT7 WDR62
FUT7 MYEF2
CDK6 TGFB1
CDK6 U2AF2
CDK6 KIAA0323
CDK6 LOC100134331
CDK6 GRIN2A
CDK6 ALOX5
CDK6 SLC6A9
CDK6 SLC5A2
CDK6 TUBGCP2
CDK6 C16orf7
CDK6 WBSCR22
CDK6 PAX8
CDK6 LBP
CDK6 LOC652147
CDK6 PDE4C
CDK6 MAPKAPK2
RABGGTA HAUS5
RABGGTA KIAA0323
RABGGTA DPT
RABGGTA LOC100134331
RABGGTA SBNO2
RABGGTA TPMT
RABGGTA SULT4A1
RABGGTA MLH1
RABGGTA MTHFR
RABGGTA ST6GALNAC4
RABGGTA C16orf7
RABGGTA CCR4
RABGGTA UGT2B15
RABGGTA POU4F1
RABGGTA LY6G6C
RABGGTA ALDOC
RABGGTA AGAP8
RABGGTA BCL3
RABGGTA B4GALT3
RABGGTA GP2
RABGGTA MAPKAPK2
RABGGTA GNL1
RABGGTA RAB8A
SLC15A2 FZR1
SLC15A2 PPP3CC
PRKCB BCL3
PRKCB LOC100134331
PRKCB MC2R
LBP LOC100134331
LBP TUBGCP2
LBP SLC4A3
LBP WBSCR22
LBP PAX8
LBP GTSE1
LBP MVD
LBP CROCC
LBP RBM8A
LBP LOC652147
LBP GP2
LBP MAP2K4
DOK1 WBSCR22
DOK1 FZR1
DOK1 AGAP8
DOK1 PAX8
DOK1 NCKIPSD
DOK1 MTHFR
DOK1 C2orf55
DOK1 ANK1
DOK1 ALDOC
DOK1 ATP1B2
DOK1 GP2
DOK1 IGHMBP2
DOK1 GRN
ITGAD FGF2
ITGAD CRYBA4
ITGAD NCSTN
ITGAD CCPG1
ITGAD THRA
CYP11A1 ALOX5
CYP11A1 SLC9A1
CYP11A1 HPGD
CYP11A1 TFDP2
CYP11A1 ALAS2
CYP11A1 IL8RB
CYP11A1 FZR1
CYP11A1 TUBGCP2
CYP11A1 LYPLA2
CYP11A1 KRTAP26-1
CYP11A1 GP2
CYP11A1 SLC4A3
CYP11A1 RASGRP3
CYP11A1 PHKG2
JAG1 MR1
JAG1 IDS
JAG1 ALDOC
JAG1 ATP1B2
JAG1 GP2
JAG1 C19orf29
CORT MELK
CORT GPA33
MAPKAPK2 HPGD
MAPKAPK2 U2AF2
MAPKAPK2 CD34
MAPKAPK2 SBNO2
MAPKAPK2 TUBGCP2
MAPKAPK2 AMIGO2
MAPKAPK2 WNT11
MAPKAPK2 PAX8
MAPKAPK2 ALPPL2
MAPKAPK2 FAM89B
MAPKAPK2 GJA1
MAPKAPK2 SCAPER
MAPKAPK2 LGALS9
MAPKAPK2 RAB8A
MAPKAPK2 GHITM
MAPKAPK2 ALDOC
RAB8A MEN1
RAB8A FZR1
RAB8A KIFC3
RAB8A RASGRP3
RAB8A KLF1
RAB8A SBNO2
RAB8A SULT4A1
RAB8A KCNJ4
RAB8A MTHFR
RAB8A TUBGCP2
RAB8A AMIGO2
RAB8A OR2B6
RAB8A C16orf7
RAB8A CCR4
RAB8A POU4F1
RAB8A LY6G6C
RAB8A TYMS
RAB8A PTH
RAB8A SLMO1
RAB8A ALDOC
RAB8A GP2
PVT1 UGT2B15
PVT1 FGF2
PVT1 MYEF2
PVT1 PRRC1
PVT1 IL8RB
PVT1 DPT
PVT1 PCGF1
PVT1 RHBDL1
PVT1 USP19
PVT1 ALAS2
PVT1 MC2R
PVT1 FAM89B
PVT1 SLC4A3
MEGF6 DGKG
MEGF6 CHMP7
MEGF6 REM1
MEGF6 RBM8A
MEGF6 CRTC1
MEGF6 CEP135
MEGF6 MC2R
MEGF6 PSG7
MEGF6 NCKIPSD
GIGYF2 LOC145678
GIGYF2 TFDP2
GIGYF2 ALAS2
GIGYF2 LY6G6C
GIGYF2 IL8RB
GIGYF2 DPT
GIGYF2 B4GALT3
GIGYF2 LYPLA2
GIGYF2 GRM4
TCOF1 TGFB1
TCOF1 SLC9A1
TCOF1 DPT
TCOF1 LOC100134331
TCOF1 PMS2L1
TYMS ITGA2B
TYMS OGG1
TYMS PAX8
TYMS ARHGAP26
EMID1 WBSCR22
EMID1 HMX1
EMID1 SLC6A9
EMID1 NCDN
EMID1 psiTPTE22
SCYL3 U2AF2
SCYL3 COPS6
SCYL3 PLEKHM2
SCYL3 FCGR2A
SCYL3 CD34
SCYL3 PLCD1
USP19 PTH
USP19 SULT4A1
USP19 USP9X
USP19 HDGF
USP19 SERPINC1
USP19 LOC100134331
USP19 MYEF2
USP19 CORO1A
USP19 RHBDL1
USP19 MC2R
USP19 FGF2
USP19 TROAP
USP19 KIF22
PTGS1 HSF4
PTGS1 CRYBA4
PTGS1 DPT
PTGS1 LOC100134331
SAR1A LGALS9
SAR1A RAP1GAP
SAR1A WNT11
psiTPTE22 PTPN9
psiTPTE22 PTGER3
psiTPTE22 GRM4
TRA2A CRYBB3
TRA2A XDH
TRA2A C1orf144
TRA2A ITGAM
MTHFR HPGD
MTHFR U2AF2
MTHFR MAD1L1
MTHFR LOC100134331
MTHFR ANK1
MTHFR ELN
MTHFR UGT2B15
MTHFR AGAP8
MTHFR C2orf55
MTHFR CRYBB3
MTHFR ST6GALNAC4
MTHFR TUBGCP2
MTHFR SLC22A24
MTHFR IGHMBP2
MTHFR C16orf7
MTHFR WBSCR22
MTHFR NCKIPSD
MTHFR OR2B6
MTHFR POU4F1
MTHFR LY6G6C
MTHFR ZFY
MTHFR SIX3
MTHFR ALDOC
MTHFR NCR3
MTHFR BCL3
MTHFR PAIP2B
MTHFR LGALS9
MTHFR B4GALT3
MTHFR NEUROD2
MTHFR GHITM
MTHFR FAM89B
CCPG1 PAX8
CCPG1 U2AF2
CCPG1 IQSEC1
CCPG1 THRA
CCPG1 IL8RB
CCPG1 FCGR2A
CCPG1 NEUROD2
CCPG1 LTK
LOC201229 LGALS9
LOC201229 CEACAM3
LOC201229 SLC22A24
LOC201229 GP2
SLC22A24 UGT2B15
SLC22A24 UBE3B
SLC22A24 GJA1
SLC22A24 PRRC1
SLC22A24 KRT85
USP9X HPCAL1
MYST1 RAP1GAP
MYST1 RUNX1
MYST1 GP2
MYST1 WNT11
COL6A2 PAX8
COL6A2 HAUS5
COL6A2 LOC100134331
CCR4 SBNO2
CCR4 GTSE1
CCR4 POU4F1
CCR4 SLC6A9
CCR4 UBE3B
CCR4 RASGRP3
CCR4 B4GALT3
CCR4 GP2
CCR4 PPP3CC
CCR4 LOC100134331
CCR4 GNL1
ITGA2B SLC28A1
ITGA2B MAD1L1
ITGA2B HTR4
CIAPIN1 GP2
CIAPIN1 RUNX1
NCKIPSD IL10RA
NCKIPSD CRYBB3
NCKIPSD SIX3
NCKIPSD ANK1
NCKIPSD AGAP8
NCKIPSD C2orf55
NCKIPSD PTAFR
EIF2AK2 FZR1
EIF2AK2 NCDN
EIF2AK2 ZNF783
EIF2AK2 IDS
EIF2AK2 RAGE
EIF2AK2 KCNJ4
EIF2AK2 CYP2A6
EIF2AK2 FANCL
EIF2AK2 IGHMBP2
EIF2AK2 LY6G6C
EIF2AK2 FANCA
EIF2AK2 CEACAM3
EIF2AK2 GJA1
EIF2AK2 TFDP2
EIF2AK2 SLMO1
EIF2AK2 ALAS2
EIF2AK2 SLC20A2
EIF2AK2 GP2
EIF2AK2 LOC145678
PAK2 GUCA2A
PAK2 IL18RAP
PAK2 RAD54L2
PAK2 HSF4
PAK2 COPS6
POU4F1 MR1
POU4F1 AGAP8
POU4F1 BCL3
POU4F1 SCAPER
POU4F1 SNUPN
POU4F1 DPT
POU4F1 PAXIP1
POU4F1 AQP5
POU4F1 TRIM3
POU4F1 LY6G6C
POU4F1 CHRNB2
POU4F1 SULT4A1
POU4F1 PTH
POU4F1 TFDP2
POU4F1 ASGR1
POU4F1 DHRS1
POU4F1 PTPRN
POU4F1 MAP2K4
POU4F1 KIFC3
POU4F1 KRTAP5-9
POU4F1 LOC100134331
POU4F1 UGT2B15
POU4F1 DAPK2
POU4F1 U2AF2
POU4F1 GRM4
POU4F1 SLC4A3
POU4F1 WBSCR22
POU4F1 PRRC1
POU4F1 UBE3B
POU4F1 ATP1B2
POU4F1 KCNJ4
POU4F1 FDXR
POU4F1 CEACAM3
POU4F1 TFF3
POU4F1 B4GALT3
POU4F1 TGFB1
POU4F1 NCDN
POU4F1 HAUS5
POU4F1 TMPRSS6
POU4F1 KLF1
POU4F1 NRG2
POU4F1 PRPH
POU4F1 KRTAP26-1
POU4F1 IGHMBP2
POU4F1 IL8RB
POU4F1 THRA
POU4F1 COPS6
POU4F1 PAIP2B
POU4F1 TRIM58
POU4F1 GP2
POU4F1 WDR62
POU4F1 GNL1
HTR4 IAH1
IL13 SERPINB7
IL13 IL10RA
IL13 LY6G6C
IL13 COPS6
IL13 IGHMBP2
CLEC11A CHRNB2
AGAP8 MR1
AGAP8 HAUS5
AGAP8 AKT3
AGAP8 KIAA0323
AGAP8 ANK1
AGAP8 NCDN
AGAP8 ZNF783
AGAP8 PGAP2
AGAP8 ALOX5
AGAP8 SULT4A1
AGAP8 DUSP7
AGAP8 C2orf55
AGAP8 TRIM3
AGAP8 TUBGCP2
AGAP8 U2AF2
AGAP8 ACR
AGAP8 PPP3CC
AGAP8 GRM4
AGAP8 CRYBB3
AGAP8 WBSCR22
AGAP8 PAX8
AGAP8 LY6G6C
AGAP8 SIX3
AGAP8 PSG7
AGAP8 ATP1B2
AGAP8 EXOSC2
AGAP8 IGHMBP2
AGAP8 PTH
AGAP8 PAIP2B
AGAP8 ABCB1
AGAP8 TFF3
AGAP8 IL10RA
AGAP8 SIT1
AGAP8 GP2
AGAP8 C19orf29
FEM1B GNL1
PLEKHM2 PLCD1
NFKB2 HPGD
NFKB2 MVD
NFKB2 CORO1A
NFKB2 FCGR2A
CSF1 SULT4A1
CSF1 TAZ
CSF1 ELAVL3
CSF1 RHBDL1
RHBDL1 FSCN2
RHBDL1 FCGR2A
RHBDL1 MC2R
RHBDL1 FGF2
RHBDL1 MYEF2
RHBDL1 TROAP
RHBDL1 SLC9A1
RHBDL1 LYPLA2
RHBDL1 TRIM3
RHBDL1 SLC4A3
RHBDL1 WBSCR22
RHBDL1 PAX8
RHBDL1 THRA
RHBDL1 PTH
RHBDL1 GP2
RHBDL1 ARHGAP26
SLC20A2 PAX8
RPS6KB2 GPA33
RPS6KB2 SAP18
LOC145678 ALAS2
LOC145678 AQP5
MYT1 KRT2
TGFB1 AKT3
TGFB1 KIAA0323
TGFB1 TNIP1
TGFB1 LOC100134331
TGFB1 PAXIP1
TGFB1 ELN
TGFB1 WDR62
TGFB1 NRG2
TGFB1 TRIM58
TGFB1 FAM89B
TGFB1 IGHMBP2
TGFB1 WBSCR22
TGFB1 LY6G6C
TGFB1 UBE3B
TGFB1 THRA
TGFB1 ALDOC
TGFB1 ATP1B2
TGFB1 CROCC
TGFB1 MGAT3
TGFB1 FDXR
TGFB1 SCAPER
TGFB1 PAIP2B
TGFB1 DUSP7
TGFB1 DHRS1
TGFB1 UGT2B15
TGFB1 SIT1
TGFB1 VAPB
TGFB1 GNL1
TGFB1 MAP2K4
HAUS5 FZR1
HAUS5 HMX1
HAUS5 EXOSC2
HAUS5 ANK1
HAUS5 KLF1
HAUS5 ELN
HAUS5 DEPDC5
HAUS5 UGT2B15
HAUS5 U2AF2
HAUS5 SLC6A9
HAUS5 UNC5B
HAUS5 IGHMBP2
HAUS5 WNT11
HAUS5 IL8RB
HAUS5 WBSCR22
HAUS5 PAX8
HAUS5 TAZ
HAUS5 LY6G6C
HAUS5 MVD
HAUS5 SIX3
HAUS5 ATP1B2
HAUS5 SAP18
HAUS5 NCR3
HAUS5 GRN
HAUS5 PCGF1
HAUS5 RAP1GAP
HAUS5 IAH1
HAUS5 RBM8A
HAUS5 RUNX1
HAUS5 DHRS1
HAUS5 GP2
KIAA0586 ATP1B2
METTL3 SEC16A
METTL3 CRTC1
SEC16A CD33
SEC16A MYEF2
SEC16A TREX1
SEC16A CHMP7
SEC16A CRYBB3
SEC16A SIT1
SEC16A TRIM3
SEC16A C1orf144
SEC16A KRT85
SEC16A IGF1R
SEC16A GRM4
SEC16A ARHGAP6
SKI PAX9
MYBPC2 LOC100134331
IGF1R TREX1
IGF1R CHMP7
IGF1R LOC100134331
IGF1R GRIN2A
IGF1R FCGR2A
IGF1R LOC652147
IGF1R SLC9A1
IGF1R TRIM3
IGF1R U2AF2
IGF1R GRM4
IGF1R WBSCR22
IGF1R CRYBB3
IGF1R UBE3B
IGF1R ELAVL3
IGF1R PAIP2B
IGF1R ASGR1
IGF1R CRTC1
IGF1R PLCD1
IGF1R RAD54L2
TPMT UGT2B15
TPMT PHKG2
TPMT MYEF2
TPMT CAMSAP1
TPMT LY6G6C
TPMT ST6GALNAC4
TPMT IL10RA
TPMT AP2A2
GRIN2C MVD
UNC5B FZR1
UNC5B SLC9A1
UNC5B U2AF2
UNC5B CRYBB3
UNC5B RUNX1
UNC5B VAMP5
UNC5B ATP1B2
UNC5B C1orf144
UNC5B PAX8
UNC5B MFAP2
DNAL4 MVD
ST6GALNAC4 SCAPER
ST6GALNAC4 IL10RA
ST6GALNAC4 CDK2
ST6GALNAC4 SIX3
ST6GALNAC4 LGALS9
ST6GALNAC4 TCF7L2
ST6GALNAC4 FAM189A2
ST6GALNAC4 WNT11
PDE3A RBM8A
AATK CROCC
AMIGO2 U2AF2
AMIGO2 DPT
AMIGO2 DOK2
AMIGO2 UGT2B15
AMIGO2 SULT4A1
AMIGO2 LGALS9
AMIGO2 PPP3CC
AMIGO2 PAX8
AMIGO2 PRRC1
AMIGO2 COPS6
AMIGO2 ALDOC
AMIGO2 STAT2
AMIGO2 RUNX2
AMIGO2 TMCC1
LPAR2 SBNO2
LPAR2 BCL3
LPAR2 LOC100134331
LPAR2 B4GALT3
LPAR2 GP2
SEMA3A UGT2B15
SEMA3A PTGER3
SEMA3A PTAFR
SBNO2 WBSCR22
SBNO2 KIFC3
SBNO2 C16orf7
ALPPL2 SLMO1
ALPPL2 MAD1L1
ALPPL2 RASGRP3
ALPPL2 FANCA
ELAVL3 SLC16A5
ELAVL3 CHMP7
ELAVL3 ANK1
ELAVL3 ZMYND10
ELAVL3 LYPLA2
ELAVL3 RAD54L2
ELAVL3 CRYBB3
ELAVL3 KIF22
ELAVL3 ARHGAP26
ELAVL3 NFRKB
ELAVL3 PRRC1
ELAVL3 FNTB
ELAVL3 RBM8A
ELAVL3 CADM4
ELAVL3 C1orf144
ELAVL3 SIT1
ELAVL3 GP2
RFC1 GAMT
ATG2A CRTC1
COPS6 POU6F2
COPS6 GAD2
COPS6 DOK2
COPS6 NCDN
COPS6 MC2R
COPS6 KLF1
COPS6 AQP5
COPS6 CDK5R1
COPS6 IL18RAP
COPS6 SULT4A1
COPS6 CAMSAP1
COPS6 ZMYND10
COPS6 NRG2
COPS6 TUBGCP2
COPS6 OGG1
COPS6 KRTAP26-1
COPS6 PPP3CC
COPS6 XDH
COPS6 WBSCR22
COPS6 TBC1D22A
COPS6 LY6G6C
COPS6 CD33
COPS6 THRA
COPS6 PSG7
COPS6 PMS2L1
COPS6 EXOSC2
COPS6 EVPL
COPS6 GRM4
COPS6 IAH1
COPS6 LSM4
COPS6 RUNX1
COPS6 PRRC1
COPS6 B4GALT3
COPS6 GRIP2
COPS6 NEUROD2
COPS6 GP2
COPS6 AP2A2
SLC6A2 UBE3B
SLC6A2 LOC100134331
SLC9A1 CHMP7
SLC9A1 GJB3
SLC9A1 U2AF2
SLC9A1 PAX9
SLC9A1 XDH
SLC9A1 NCR2
SLC9A1 FCGR2A
SLC9A1 C1orf144
SLC9A1 ELN
SLC9A1 PPP3CC
SLC9A1 MFAP2
SLC9A1 OR2B6
SLC9A1 CRYBB3
SLC9A1 PRRC1
SLC9A1 INSL3
SLC9A1 THRA
SLC9A1 ATP1B2
SLC9A1 PCGF1
SLC9A1 UTP3
SLC9A1 PAIP2B
SLC9A1 DDX11
SLC9A1 VAMP5
SLC9A1 CADM4
SLC9A1 CRTC1
SLC9A1 SIT1
SLC9A1 LOC652147
SLC9A1 MAP2K4
IRF2 SCAPER
IRF2 UBE3B
IRF2 B4GALT3
DUSP14 FZR1
PAIP2B FZR1
PAIP2B PAXIP1
PAIP2B U2AF2
PAIP2B SOX12
PAIP2B NRG2
PAIP2B DPT
PAIP2B LOC100134331
PAIP2B PRPH
PAIP2B IGHMBP2
PAIP2B NCDN
PAIP2B UGT2B15
PAIP2B FDXR
PAIP2B CRYBA4
PAIP2B SCAPER
PAIP2B PRRC1
PAIP2B PPP3CC
PAIP2B WBSCR22
PAIP2B UBE3B
PAIP2B PAX8
PAIP2B CRYBB3
PAIP2B LY6G6C
PAIP2B CCHCR1
PAIP2B TRIM58
PAIP2B THRA
PAIP2B ATP1B2
PAIP2B SULT4A1
PAIP2B AKT3
PAIP2B PCGF1
PAIP2B TMPRSS6
PAIP2B RBM8A
PAIP2B GNL1
PAIP2B LGALS9
PAIP2B DHRS1
PAIP2B C1orf144
PAIP2B GP2
PAIP2B WDR62
PAIP2B MAP2K4
ADCY2 ATP1B2
ADCY2 U2AF2
STK25 IGHMBP2
STK25 LOC100134331
SERPINB7 PAX8
SERPINB7 STK17A
SERPINB7 U2AF2
SERPINB7 UBE3B
SERPINB7 RAP1GAP
CYP27A1 KIFC3
CYP27A1 LOC652147
CYP27A1 LRCH4
CYP27A1 NCDN
CYP27A1 PSG7
CYP27A1 C1orf144
CASP2 BCL3
CASP2 FSCN2
CASP2 ARHGAP26
CASP2 PTAFR
GUCA2A RAD54L2
GUCA2A CSNK1G2
CNKSR1 ZNF783
ARHGAP26 PRPF31
ARHGAP26 TM4SF5
ARHGAP26 PAX8
ARHGAP26 AHDC1
ARHGAP26 THRA
ARHGAP26 ITGAM
ARHGAP26 ANK1
ARHGAP26 NRG2
PDE4C SLC5A2
VAPB ATP1B2
AP2A2 PAX8
AP2A2 KCNJ4
AP2A2 MVD
AP2A2 TUBGCP2
AP2A2 ZC3H7B
GNL1 AKT3
GNL1 LOC100134331
GNL1 PAXIP1
GNL1 NRG2
GNL1 SULT4A1
GNL1 IRF5
GNL1 DHRS1
GNL1 PRPH
GNL1 TRIM58
GNL1 IGHMBP2
GNL1 WBSCR22
GNL1 ZBTB7A
GNL1 UGT2B15
GNL1 LY6G6C
GNL1 THRA
GNL1 TMPRSS6
GNL1 ATP1B2
GNL1 UBE3B
GNL1 FDXR
GNL1 SCAPER
GNL1 ASGR1
GNL1 MLH1
GNL1 CBLN1
GNL1 SLC6A9
GNL1 WDR62
GNL1 MAP2K4
GNL1 PAFAH1B1
PAFAH1B1 PAX9
PAFAH1B1 GRIN2A
PAFAH1B1 PAXIP1
PAFAH1B1 PTAFR
SERPIND1 SCAPER
SERPIND1 GPA33
SERPIND1 CRYBB3
SERPIND1 MVD
SERPIND1 FAM189B
SERPIND1 TGFBRAP1
FAM153A OGG1
FAM153A FZR1
FAM153A IDS
FAM153A XDH
FAM153A CRTC1
KRT33A ACVR1B
EXOSC2 HPGD
EXOSC2 DPT
EXOSC2 LOC100134331
EXOSC2 RAD54L2
EXOSC2 U2AF2
EXOSC2 GRM4
EXOSC2 IGHMBP2
EXOSC2 TFDP2
EXOSC2 TFF3
EXOSC2 GP2
HOXC11 MVD
HOXC11 LOC100134331
OR2B6 OGG1
OR2B6 KIFC3
OR2B6 CDR2L
OR2B6 TRIM3
OR2B6 ABL1
OR2B6 PRB1
OR2B6 GP2
OR2B6 IGHMBP2
DOK2 WBSCR22
MC2R LOC100134331
MC2R NCDN
MC2R FGF2
MC2R TROAP
MC2R TUBGCP2
MC2R CHRNA3
MC2R ADRA1A
MC2R PAX8
MC2R MVD
MC2R PTH
MC2R FAM189B
MC2R RBM8A
MC2R CADM4
MC2R CRTC1
MC2R B4GALT3
FSCN2 BCL3
FSCN2 PTH
FSCN2 TFF3
FSCN2 LOC100134331
FSCN2 PTAFR
RMND5B ORC1L
PTPN21 GP2
PTPN21 PTH
CRYBA4 OSGIN2
CRYBA4 DPT
CRYBA4 LOC100134331
CRYBA4 D4S234E
CDC2L5 GP2
ZNF783 PTGER3
ZNF783 SMO
CYP2A6 TFDP2
CYP2A6 ALAS2
SLC18A1 SLC6A9
SLC18A1 TUBGCP2
RRP12 UGT2B15
RRP12 MVD
RRP12 SULT4A1
RRP12 PRRC1
RRP12 XDH
RRP12 UBE3B
RRP12 SERPINC1
RRP12 INA
RRP12 DPT
RRP12 AQP5
RRP12 GRM4
RRP12 FOSL1
MFAP2 FZR1
MFAP2 KIF22
MFAP2 GRM4
CHRNA3 LOC100134331
NFRKB IL10RA
NFRKB LY6G6C
NFRKB NRG2
NFRKB ARHGAP6
NFRKB FCGR2A
NFRKB RAP1GAP
NFRKB GRM4
NFRKB DEPDC5
NFKB1 TMPRSS6
D4S234E FCGR2A
FANCA POLR2J
FANCA UBE3B
FANCA PARP2
FANCA LOC100134331
FANCA MYO9B
ATP2B2 TFDP2
ATP2B2 PTGER3
ATP2B2 LOC100134331
ATP2B2 HDGF
ATP2B2 B4GALT3
ABL1 AQP5
ABL1 IGHMBP2
AGPAT1 CAMSAP1
BCL3 KIFC3
BCL3 DPT
BCL3 LOC100134331
BCL3 KLF1
BCL3 DEPDC5
BCL3 SLC6A9
BCL3 IL10RA
BCL3 ALDOC
BCL3 GJA1
BCL3 DUSP7
BCL3 RPL11
BCL3 PTAFR
SEC14L1 NOMO1
CEBPE MRPS12
FAM50A AHDC1
WNT11 AQP5
WNT11 SULT4A1
WNT11 KCNJ4
WNT11 TRAFD1
WNT11 TCF7L2
WNT11 TGFBRAP1
WNT11 WBSCR22
WNT11 IL10RA
WNT11 ALDOC
WNT11 FOSL1
WNT11 DGKG
WNT11 GP2
PDPN RUNX2
PDPN TFF3
PDPN LOC100134331
HDGF PRRC1
HDGF PTAFR
INPP4A IL10RA
INPP4A AQP5
MAD1L1 OGG1
MAD1L1 PAX8
MAD1L1 NCR2
MAD1L1 RUNX1
MAD1L1 LOC100134331
MAD1L1 ALDOC
MAD1L1 GP2
C12orf47 LTK
SLMO1 SCAPER
SLMO1 GPA33
SLMO1 WBSCR22
SLMO1 LOC100134331
SLMO1 GP2
SLMO1 GHITM
SLMO1 IGHMBP2
SLMO1 MYO9B
SLMO1 LOC652147
GJB3 TRIM3
PAX9 WBSCR22
PAX9 THRA
PAX9 RUNX1
PAX9 FCGR2A
PAX9 GRM4
PAX9 SLC4A3
STAT2 GPR143
HMGA2 PAX8
DPT MR1
DPT CAPNS1
DPT LOC100134331
DPT IGHMBP2
DPT RUNX1
DPT CHRNB2
DPT KLF1
DPT TROAP
DPT FDXR
DPT SULT4A1
DPT CAMSAP1
DPT KCTD17
DPT PRPH
DPT TUBGCP2
DPT GRM4
DPT WBSCR22
DPT SCAPER
DPT LY6G6C
DPT IL8RB
DPT SERPINC1
DPT ALDOC
DPT SAP18
DPT CEACAM3
DPT GRN
DPT CD33
DPT PCGF1
DPT ALAS2
DPT TFF3
DPT PRRC1
DPT LGALS9
DPT DHRS1
DPT UGT2B15
RUNX2 ITGAM
RUNX2 RBM8A
RUNX2 LOC100134331
FGF2 PTH
FGF2 PAX8
FGF2 U2AF2
FGF2 TROAP
FGF2 NCR2
FGF2 FCGR2A
FGF2 WDR62
FGF2 MYEF2
AQP5 KLF1
AQP5 PHKG2
AQP5 RREB1
AQP5 IL10RA
AQP5 TAZ
AQP5 LY6G6C
AQP5 CROCC
AQP5 GRN
AQP5 INA
ALOX5 WBSCR22
ALOX5 IL10RA
ALOX5 GP2
NRL GRM4
IDS UBE3B
GTSE1 HPGD
GTSE1 KIAA0323
GTSE1 MGAT3
GTSE1 RASGRP3
GTSE1 STIP1
GTSE1 IL10RA
GTSE1 UGT2B15
GTSE1 PHKG2
GTSE1 DUSP7
GTSE1 SLC6A9
GTSE1 SIX3
GTSE1 GRN
GTSE1 LOC652147
GTSE1 GP2
GTSE1 DDX11
DUSP7 KIAA0323
DUSP7 MGAT3
DUSP7 LOC100134331
DUSP7 TRIM3
DUSP7 KCNJ4
DUSP7 IGHMBP2
DUSP7 ATP11A
DUSP7 WBSCR22
DUSP7 IL10RA
DUSP7 UBE3B
DUSP7 ALDOC
DUSP7 B4GALT3
DUSP7 SIT1
KCNJ4 WBSCR22
KCNJ4 U2AF2
KCNJ4 GRINA
KCNJ4 FAM189B
KCNJ4 IL8RB
KCNJ4 RUNX1
KCNJ4 TUBGCP2
KCNJ4 GP2
KCNJ4 FOSL1
TRAFD1 RAB40B
TRAFD1 CHMP7
CYP2A13 CRTC1
PTGER3 U2AF2
PTGER3 IL10RA
PTGER3 UGT2B15
PTGER3 SOX12
PTGER3 PRRC1
PTGER3 IL8RB
PTGER3 GJA1
PTGER3 RAP1GAP
PTGER3 IAH1
PTGER3 DHRS1
PSG7 OGG1
PSG7 XDH
PSG7 NCDN
PSG7 KLF1
PSG7 POU6F2
PSG7 PGAP2
PSG7 PPP3CC
PSG7 IGHMBP2
PSG7 SLC4A3
PSG7 WBSCR22
PSG7 CAMSAP1
PSG7 PRRC1
PSG7 C1orf144
PSG7 CD33
PSG7 CRTC1
PSG7 B4GALT3
PSG7 SMO
ATP11A KIFC3
C16orf7 FZR1
C16orf7 ALDOC
C16orf7 TGFBRAP1
C16orf7 TUBGCP2
PPP2R5D ATP1B2
OGG1 HPGD
OGG1 U2AF2
OGG1 XDH
OGG1 KLF1
OGG1 MR1
OGG1 POU6F2
OGG1 RAD54L2
OGG1 PPP3CC
OGG1 IGHMBP2
OGG1 CAMSAP1
OGG1 PRRC1
OGG1 IL8RB
OGG1 FOSL1
OGG1 CD33
OGG1 CADM4
OGG1 CRTC1
OGG1 B4GALT3
RREB1 IL10RA
RREB1 LY6G6C
RREB1 B4GALT3
IL1RL1 C1orf144
IL1RL1 U2AF2
LY6G6C ZNF593
LY6G6C LOC100134331
LY6G6C THRA
LY6G6C NCDN
LY6G6C TMPRSS6
LY6G6C UGT2B15
LY6G6C FDXR
LY6G6C SULT4A1
LY6G6C U2AF2
LY6G6C NRG2
LY6G6C KRTAP26-1
LY6G6C TRIM58
LY6G6C GRM4
LY6G6C WBSCR22
LY6G6C UBE3B
LY6G6C IL10RA
LY6G6C IL8RB
LY6G6C PAXIP1
LY6G6C PRPH
LY6G6C ATP1B2
LY6G6C IGHMBP2
LY6G6C MAP2K4
LY6G6C SCAPER
LY6G6C SNUPN
LY6G6C TFF3
LY6G6C SLC4A3
LY6G6C PRRC1
LY6G6C DHRS1
LY6G6C B4GALT3
LY6G6C GP2
LY6G6C WDR62
INSL3 KDM1
INSL3 CRTC1
INSL3 STK17A
INSL3 C1orf144
UBXN1 TREX1
PTH MYEF2
PTH ZMYND10
PTH TRIM3
PTH FAM89B
PTH GRM4
PTH WBSCR22
PTH PAX8
PTH TROAP
PTH IGHMBP2
PTH SNUPN
PTH PTPRN
PTH GP2
TFDP2 FZR1
TFDP2 LOC100134331
TFDP2 CNNM2
TFDP2 WBSCR22
TFDP2 UBE3B
TFDP2 ALDOC
TFDP2 ATP1B2
TFDP2 GP2
CCL16 RAD54L2
CCL16 SLC4A3
FAM189B IQSEC1
FAM189B RBM8A
FAM189B LOC100134331
FAM189B AHDC1
FAM189B TUBGCP2
FAM189B DEPDC5
RP1-21O18.1 RUNX1
CDR2L WBSCR22
CDR2L FZR1
CDR2L ANK1
CDR2L TMPRSS6
CDR2L SLC4A3
LGALS9 U2AF2
LGALS9 AKT3
LGALS9 HLA-DOB
LGALS9 LOC652147
LGALS9 KCTD17
LGALS9 PPP3CC
LGALS9 WBSCR22
LGALS9 ZBTB7A
LGALS9 SIX3
LGALS9 ATP1B2
LGALS9 NSFL1C
LGALS9 NRG2
CRTC1 SDC3
CRTC1 MR1
CRTC1 TREX1
CRTC1 XDH
CRTC1 LOC100134331
CRTC1 AURKA
CRTC1 WBSCR22
CRTC1 CRYBB3
CRTC1 C1orf144
CRTC1 PLCD1
CRTC1 PCGF1
CRTC1 RAP1GAP
CRTC1 LOC652147
CRTC1 SMO
MAPK8IP1 RECQL5
SIT1 FZR1
SIT1 ATP1B2
SIT1 PAX8
SIT1 LOC100134331
LILRA4 B4GALT3
LILRA4 FAM89B
LILRA4 LOC91316
PCGF1 FDXR
PCGF1 FAM102A
FZR1 XDH
FZR1 UBE3B
FZR1 ATP1B2
FZR1 ALDOC
FZR1 ABCB1
FZR1 GP2
KIFC3 MR1
KIFC3 LOC100134331
KIFC3 WBSCR22
KIFC3 UBE3B
KIFC3 GP2
KIFC3 C19orf29
MGAT3 WBSCR22
MGAT3 PAX8
MGAT3 FAM89B
MGAT3 TRIM3
MGAT3 UBE3B
MGAT3 GP2
MGAT3 LOC100134331
MGAT3 SLC4A3
ANK1 CRYBB3
ANK1 MVD
ANK1 SIX3
ANK1 FCGR2A
ANK1 C2orf55
CD52 LOC100134331
C2orf55 SCAPER
C2orf55 CRYBB3
C2orf55 SIX3
C2orf55 GP2
C2orf55 FAM89B
C2orf55 GRN
IL18RAP SULT4A1
LSM7 WDR62
LSM7 LOC100134331
DAPK2 GRN
IRF5 GRM4
FANCL GP2
LTK LOC652147
LTK FCGR2A
TGFBRAP1 SCAPER
TGFBRAP1 TUBGCP2
TGFBRAP1 C19orf29
UGT2B15 LOC100134331
UGT2B15 IGHMBP2
UGT2B15 PAXIP1
UGT2B15 PAX8
UGT2B15 LOC652147
UGT2B15 SULT4A1
UGT2B15 U2AF2
UGT2B15 CAMSAP1
UGT2B15 SLC6A9
UGT2B15 FDXR
UGT2B15 NRG2
UGT2B15 ATF6B
UGT2B15 TRIM58
UGT2B15 SLC4A3
UGT2B15 WBSCR22
UGT2B15 IL8RB
UGT2B15 PRRC1
UGT2B15 SAP18
UGT2B15 UBE3B
UGT2B15 SCAPER
UGT2B15 CD33
UGT2B15 GPA33
UGT2B15 IAH1
UGT2B15 ALAS2
UGT2B15 IL10RA
UGT2B15 DHRS1
UGT2B15 ATP1B2
UGT2B15 THRA
UGT2B15 GP2
UGT2B15 WDR62
UGT2B15 MAP2K4
CAPNS1 KCTD17
CAPNS1 IFIT1
THRA PAXIP1
THRA LOC100134331
THRA FCGR2A
THRA TMPRSS6
THRA U2AF2
THRA NRG2
THRA TUBGCP2
THRA IGHMBP2
THRA WBSCR22
THRA UBE3B
THRA PAX8
THRA IL8RB
THRA TRIM58
THRA PRPH
THRA ATP1B2
THRA SULT4A1
THRA FDXR
THRA SCAPER
THRA RBM8A
THRA RUNX1
THRA DHRS1
THRA GP2
THRA WDR62
THRA MAP2K4
ATP1B2 AKT3
ATP1B2 PRPH
ATP1B2 XDH
ATP1B2 SERPINC1
ATP1B2 RAP1GAP
ATP1B2 SCAPER
ATP1B2 GPA33
ATP1B2 HLA-DOB
ATP1B2 PAXIP1
ATP1B2 NRG2
ATP1B2 PAX8
ATP1B2 DHRS1
ATP1B2 MAP2K4
ATP1B2 LOC100134331
ATP1B2 SULT4A1
ATP1B2 WBSCR22
ATP1B2 PRRC1
ATP1B2 UBE3B
ATP1B2 FDXR
ATP1B2 RBM8A
ATP1B2 U2AF2
ATP1B2 TMPRSS6
ATP1B2 IGHMBP2
ATP1B2 CAMSAP1
ATP1B2 CCHCR1
ATP1B2 TRIM58
ATP1B2 GP2
ATP1B2 WDR62
SAP18 IGHMBP2
SAP18 SULT4A1
SAP18 PRRC1
SAP18 LOC100134331
SAP18 VAMP5
SAP18 LOC652147
IQSEC1 PAX8
IQSEC1 PRPF31
IQSEC1 MVD
IQSEC1 NCR2
IQSEC1 RUNX1
IQSEC1 FCGR2A
IQSEC1 RAP1GAP
IQSEC1 FAM89B
IQSEC1 ELN
DCT TREX1
HLF PAX8
DCI RAD54L2
RAP1GAP HPGD
RAP1GAP LOC100134331
RAP1GAP FCGR2A
RAP1GAP PRPH
RAP1GAP XDH
RAP1GAP UBE3B
RAP1GAP SERPINC1
RAP1GAP ITGAM
RAP1GAP IAH1
RAP1GAP ABCB1
RAP1GAP RBM8A
RAP1GAP RUNX1
RAP1GAP LOC652147
RAP1GAP B4GALT3
TNP1 UBE3B
TNP1 RUNX1
TNP1 WDR62
TNP1 PTAFR
REM1 STAU1
REM1 TPPP
NCR2 PAX8
NCR2 HPGD
NCR2 HSF4
NCR2 RUNX1
NCR2 LOC652147
NCR2 LRCH4
NCR2 MAP2K4
MLH1 TM4SF5
MLH1 KRT37
MLH1 B4GALT3
MLH1 GP2
MLH1 PPP3CC
MRPS12 IL4
COL6A1 UBE3B
C19orf29 TPPP
C19orf29 C1orf144
C19orf29 GP2
C19orf29 IGHMBP2
C19orf29 SLC4A3
CRMP1 KCTD17
PTAFR PAX8
PTAFR CDC45L
HPGD PAX8
HPGD MVD
HPGD GP2
HPGD SLC4A3
ANKRD12 ELN
TMPRSS6 LOC100134331
TMPRSS6 PAXIP1
TMPRSS6 IFIT1
TMPRSS6 NRG2
TMPRSS6 GRM4
TMPRSS6 IGHMBP2
TMPRSS6 WBSCR22
TMPRSS6 UBE3B
TMPRSS6 FDXR
TMPRSS6 SCAPER
TMPRSS6 MT3
TMPRSS6 ZMYND10
TMPRSS6 DHRS1
TMPRSS6 TRIM58
TMPRSS6 GP2
TMPRSS6 WDR62
TMPRSS6 MAP2K4
TBXA2R SDC3
KLF1 MR1
KLF1 LOC100134331
KLF1 POU6F2
KLF1 XDH
KLF1 GRM4
KLF1 SLC4A3
KLF1 CAMSAP1
KLF1 IL8RB
KLF1 ALDOC
KLF1 PPP3CC
KLF1 CD33
KLF1 RUNX1
KLF1 PRRC1
KLF1 B4GALT3
KLF1 GP2
ELN MVD
ELN LYPLA2
ELN RAD54L2
ELN PRPF31
ELN GP2
ELN GRM4
ELN FOSL1
PGAP2 WBSCR22
PGAP2 ZMYND10
PGAP2 GP2
PGAP2 IGHMBP2
SNUPN WBSCR22
SNUPN GJA1
SNUPN KIAA0323
SNUPN GP2
DHRS1 LOC100134331
DHRS1 PAXIP1
DHRS1 FDXR
DHRS1 SULT4A1
DHRS1 PRPH
DHRS1 IGHMBP2
DHRS1 WBSCR22
DHRS1 PRRC1
DHRS1 UBE3B
DHRS1 ITPR2
DHRS1 SCAPER
DHRS1 NRG2
DHRS1 TRIM58
DHRS1 WDR62
DHRS1 MAP2K4
UPK2 CRYBB3
UPK2 GRIN2A
UPK2 LOC100134331
TUBGCP2 RAB11FIP5
TUBGCP2 RUNX1
TUBGCP2 NCDN
TUBGCP2 MR1
TUBGCP2 SULT4A1
TUBGCP2 GRM4
TUBGCP2 SLC4A3
TUBGCP2 PAX8
TUBGCP2 CAMSAP1
TUBGCP2 OSGIN2
TUBGCP2 IL8RB
TUBGCP2 IGHMBP2
TUBGCP2 B4GALT3
TUBGCP2 GP2
TUBGCP2 MAP2K4
FAM89B MVD
FAM89B SIX3
FAM89B WDR62
FAM89B MAP2K4
IGHMBP2 MR1
IGHMBP2 TPPP
IGHMBP2 PRPH
IGHMBP2 RAD54L2
IGHMBP2 LOC100134331
IGHMBP2 SCAPER
IGHMBP2 HLA-DOB
IGHMBP2 PAXIP1
IGHMBP2 PAX8
IGHMBP2 RUNX1
IGHMBP2 PTPRN
IGHMBP2 MAP2K4
IGHMBP2 SULT4A1
IGHMBP2 GRM4
IGHMBP2 WBSCR22
IGHMBP2 UBE3B
IGHMBP2 ALDOC
IGHMBP2 TFF3
IGHMBP2 KIAA0323
IGHMBP2 NRG2
IGHMBP2 FDXR
IGHMBP2 MAGEA1
IGHMBP2 PRRC1
IGHMBP2 TRIM58
IGHMBP2 GP2
IGHMBP2 WDR62
LOC91316 ERBB3
ATF6B GRIP2
CAMSAP1 SULT4A1
CAMSAP1 PPP3CC
CAMSAP1 PAX8
CAMSAP1 PRRC1
CAMSAP1 CD33
CAMSAP1 B4GALT3
CAMSAP1 GHITM
OSGIN2 FCGR2A
TAZ UBE3B
TAZ RBM8A
TAZ FCGR2A
TAZ RAB40B
ZBTB7A UBE3B
ZBTB7A RASGRP3
ZBTB7A ALDOC
GHITM DDX11
GHITM B4GALT3
RAB40B U2AF2
RAB40B RBM8A
RAB40B LOC100134331
RAB40B B4GALT3
FOSL1 SULT4A1
FOSL1 MVD
FOSL1 LOC100134331
CD33 XDH
CD33 POU6F2
CD33 PPP3CC
CD33 PRRC1
CD33 B4GALT3
IAH1 FCGR2A
IAH1 RUNX1
IAH1 ALDOC
IAH1 NCDN
IAH1 GP2
VAMP5 PPP3CC
TRIM58 LOC100134331
TRIM58 PAXIP1
TRIM58 SULT4A1
TRIM58 PRPH
TRIM58 NRG2
TRIM58 WBSCR22
TRIM58 UBE3B
TRIM58 FDXR
TRIM58 SCAPER
TRIM58 WDR62
TRIM58 MAP2K4
SMO HSF4
GP2 TPPP
GP2 MR1
GP2 RAD54L2
GP2 GPA33
GP2 CAPN5
GP2 LOC652147
GP2 TRIM3
GP2 PAX8
GP2 PTPRN
GP2 GRIN2A
GP2 HMX1
GP2 DEPDC5
GP2 SULT4A1
GP2 SLC6A9
GP2 GRM4
GP2 WBSCR22
GP2 TM4SF5
GP2 FNTB
GP2 UBE3B
GP2 SIX3
GP2 ALDOC
GP2 NSFL1C
GP2 B4GALT3
GP2 U2AF2
GP2 PRPF31
GP2 KIAA0323
GP2 RUNX1
GP2 NRG2
GP2 KRTAP26-1
GP2 CNNM2
GP2 IL8RB
WDR62 TNIP1
WDR62 LOC100134331
WDR62 PAXIP1
WDR62 SULT4A1
WDR62 PRPH
WDR62 NRG2
WDR62 WBSCR22
WDR62 UBE3B
WDR62 FDXR
WDR62 SCAPER
WDR62 MAP2K4
MR1 IFIT1
MR1 DEPDC5
MR1 KRTAP26-1
MR1 GRM4
MR1 PAX8
MR1 GRN
SIX6 MRPL28
AKT3 WBSCR22
AKT3 PAX8
AKT3 GPA33
AKT3 RBM8A
TPPP WBSCR22
TPPP LYPLA2
TPPP IL8RB
TPPP MYO9B
TPPP SLC4A3
LPCAT4 ITGAM
LRCH4 RBM8A
CD34 GJA1
PHKG2 UBE3B
PHKG2 SIX3
PHKG2 FCGR2A
PRPH NCDN
PRPH LOC100134331
PRPH FCGR2A
PRPH NRG2
PRPH WBSCR22
PRPH IL10RA
PRPH CHRNB2
PRPH UBE3B
PRPH PAXIP1
PRPH FDXR
PRPH SCAPER
PRPH TFF3
PRPH MAP2K4
RAD54L2 LALBA
RAD54L2 LYPLA2
RAD54L2 CHMP7
RAD54L2 PQBP1
RAD54L2 SLC4A3
RAD54L2 WBSCR22
RAD54L2 CRYBB3
RAD54L2 C1orf144
RAD54L2 MYO9B
RAD54L2 CAPN5
RAD54L2 RBM8A
RAD54L2 LOC652147
KIF22 LOC100134331
POU6F2 U2AF2
POU6F2 NRG2
POU6F2 B4GALT3
POU6F2 PPP3CC
SLC17A3 CCHCR1
XDH LOC100134331
XDH PPP3CC
XDH WBSCR22
XDH MVD
XDH SERPINC1
XDH RBM8A
XDH B4GALT3
IL10RA U2AF2
IL10RA KIAA0323
IL10RA TNIP1
IL10RA LOC100134331
IL10RA PRRC1
IL10RA ALDOC
IL10RA B4GALT3
IL10RA FAM189A2
HSF4 FCGR2A
HSF4 PRB1
ZFY CRYBB3
ZFY GRIN2A
ZFY SLC4A3
SERPINC1 WBSCR22
SERPINC1 MVD
SERPINC1 RBM8A
SERPINC1 LOC100134331
KRTAP26-1 PPP3CC
KRTAP26-1 GRM4
AHDC1 LOC100134331
LOC100134331 CRYBB3
LOC100134331 SCAPER
LOC100134331 GPA33
LOC100134331 LOC652147
LOC100134331 INA
LOC100134331 SDC3
LOC100134331 MYEF2
LOC100134331 PAXIP1
LOC100134331 GRINA
LOC100134331 TRIM3
LOC100134331 ADRA1A
LOC100134331 CHRNB2
LOC100134331 C1orf144
LOC100134331 ITGAM
LOC100134331 GRIP2
LOC100134331 FAM189A2
LOC100134331 MAP2K4
LOC100134331 SULT4A1
LOC100134331 AGFG2
LOC100134331 SLC6A9
LOC100134331 WBSCR22
LOC100134331 STK17A
LOC100134331 PRRC1
LOC100134331 IL8RB
LOC100134331 ALDOC
LOC100134331 CROCC
LOC100134331 FDXR
LOC100134331 RBM8A
LOC100134331 TFF3
LOC100134331 B4GALT3
LOC100134331 PRH1
LOC100134331 HMX1
LOC100134331 TREX1
LOC100134331 CHMP7
LOC100134331 NRG2
LOC100134331 SOX12
LOC100134331 UBE3B
MYO9B PAX8
MYO9B CAPN5
MYO9B LSM4
MYO9B RUNX1
SCAPER PAXIP1
SCAPER WBSCR22
SCAPER SULT4A1
SCAPER NRG2
SCAPER SOX12
SCAPER UBE3B
SCAPER PRRC1
SCAPER MVD
SCAPER FDXR
SCAPER B4GALT3
SCAPER MAP2K4
GPA33 WBSCR22
GPA33 SULT4A1
GPA33 PRRC1
GPA33 ACVR1B
CAPN5 ACVR1B
CAPN5 C1orf144
OAS2 PRB1
MRPL28 PAX8
MRPL28 RBM8A
LOC652147 SDC3
LOC652147 FCGR2A
LOC652147 SLC6A9
LOC652147 SLC4A3
LOC652147 WBSCR22
LOC652147 PAX8
LOC652147 MVD
LOC652147 GRN
LOC652147 RBM8A
LOC652147 MAP2K4
PLCD1 PPP3CC
SDC3 GRIN2A
SDC3 CROCC
MYEF2 U2AF2
MYEF2 TROAP
SOX12 U2AF2
SOX12 B4GALT3
UTP3 GPR143
UTP3 PAX8
HLA-DOB NRG2
NCDN KCTD17
NCDN MCM2
NCDN WBSCR22
CHRNB2 WBSCR22
CHRNB2 KIAA0323
CHRNB2 RUNX1
CHRNB2 B4GALT3
CHRNB2 PQBP1
CHRNB2 GRM4
IFIT1 RBM8A
TROAP DDX11
TROAP B4GALT3
TROAP PPP3CC
RAGE PPP3CC
KRT85 WBSCR22
KRT85 U2AF2
KRT85 ALDOC
TRIM3 HMX1
TRIM3 CRYBB3
TRIM3 FNTB
TRIM3 SIX3
TRIM3 C1orf144
DDX11 GPR143
FURIN LYPLA2
FURIN GRN
MVD PRPF31
MVD XPNPEP2
MVD PAX8
MVD RBM8A
PAX8 KCTD17
PAX8 C1orf144
PAX8 U2AF2
PAX8 PARP2
PAX8 WBSCR22
PAX8 NSFL1C
PAX8 GRN
PAX8 RBM8A
PAX8 CADM4
PAX8 PRPF31
PAX8 PPP3CC
PAX8 GPR143
PAX8 CORO1A
PAX8 XPNPEP2
CSNK1G2 NRG2
C1orf144 U2AF2
C1orf144 CHMP7
C1orf144 PRPF31
C1orf144 GRIN2A
C1orf144 FCGR2A
C1orf144 GRM4
C1orf144 WBSCR22
C1orf144 CRYBB3
C1orf144 ASGR1
ACVR1B RASGRP3
AIF1 PPP3CC
AIF1 B4GALT3
ITGAM RBM8A
ITGAM RUNX1
ITGAM FCGR2A
GTF2H3 SLC4A3
ABCB1 BRD2
ABCB1 RBM8A
ABCB1 ITIH3
RUNX1 FCGR2A
RUNX1 SLC5A2
RUNX1 CROCC
RUNX1 TFF3
ASGR1 CEACAM3
ASGR1 SLC6A9
ASGR1 TFF3
ASGR1 CRYBB3
ASGR1 FCGR2A
ZMYND10 C14orf1
NRG2 PAXIP1
NRG2 GRIN2A
NRG2 FCGR2A
NRG2 SULT4A1
NRG2 WBSCR22
NRG2 UBE3B
NRG2 FDXR
NRG2 MAP2K4
GRIP2 U2AF2
LYPLA2 KIAA0323
PTPRN DEPDC5
FAM189A2 TFF3
FAM189A2 B4GALT3
MAP2K4 PAXIP1
MAP2K4 WBSCR22
MAP2K4 UBE3B
MAP2K4 SULT4A1
MAP2K4 FDXR
MAP2K4 GRN
RASGRP3 UBE3B
RASGRP3 B4GALT3
GRIN2A GRM4
GRIN2A WBSCR22
GRIN2A CRYBB3
GRIN2A CROCC
ARHGAP6 CEP135
ARHGAP6 DEPDC5
AURKA FCGR2A
DEPDC5 WBSCR22
HIPK2 TREX1
SULT4A1 HMX1
SULT4A1 FCGR2A
SULT4A1 FDXR
SULT4A1 MCM2
SULT4A1 WBSCR22
SULT4A1 PRRC1
SULT4A1 IL8RB
SULT4A1 SPN
SULT4A1 PAXIP1
SULT4A1 UBE3B
SULT4A1 ALAS2
SLC6A9 SLC4A3
SLC6A9 WBSCR22
SLC6A9 IL8RB
SLC6A9 SIX3
SLC6A9 ALDOC
SLC6A9 RBM8A
SLC6A9 B4GALT3
PQBP1 UBE3B
PPP3CC U2AF2
PPP3CC WBSCR22
PPP3CC PRRC1
PPP3CC RBM8A
PPP3CC B4GALT3
SLC4A3 HMX1
SLC4A3 FNTB
WBSCR22 FDXR
WBSCR22 CRYBB3
WBSCR22 IL8RB
WBSCR22 NSFL1C
WBSCR22 ALAS2
WBSCR22 B4GALT3
WBSCR22 PAXIP1
WBSCR22 CHMP7
WBSCR22 PRPF31
WBSCR22 STIP1
WBSCR22 UBE3B
WBSCR22 PRRC1
FKBP15 RBM8A
STK17A GRN
PRRC1 IL8RB
PRRC1 ALAS2
PRRC1 B4GALT3
IL8RB FCGR2A
IL8RB ALDOC
IL8RB B4GALT3
SIX3 KIAA0323
SIX3 CRYBB3
SIX3 ALDOC
ALDOC U2AF2
ALDOC KIAA0323
ALDOC B4GALT3
NCR3 GRM4
NCR3 FCGR2A
FDXR PAXIP1
FDXR UBE3B
CEACAM3 CORO1A
CEACAM3 FCGR2A
GRN KIAA0323
GRN RBM8A
GRM4 CHMP7
GRM4 CRYBB3
DGKG FCGR2A
ALAS2 UBE3B
RBM8A U2AF2
RBM8A PRPF31
RBM8A FCGR2A
RBM8A CADM4
PAXIP1 UBE3B
U2AF2 CHMP7
U2AF2 CRYBB3
U2AF2 NEUROD2
CHMP7 CRYBB3
CHMP7 XPNPEP2
PRPF31 CORO1A
FCGR2A CRYBB3
FCGR2A UBE3B
FCGR2A T
BCL2L1 KCTD17
KCTD17 CCHCR1
KCTD17 MCM2
CRYBB3 TREX1
