# Supplementary material for: Functional networks inference from rule-based machine learning models
Source: BioData Min. 2016 Sep 5;9:28. doi: 10.1186/s13040-016-0106-4 (PMC5011349; doi:10.1186/s13040-016-0106-4)
Supplement: Supplementary file 2 — Networks. All networks used in the analysis given as a list of edges. (XZ 11980 kb) [file 13040_2016_106_MOESM2_ESM.xz › networks/mic/Prostate/SN_C1.txt]

AQP7 TUBB2B
AQP7 IL13
AQP7 MYEF2
AQP7 MVK
AQP7 MEGF6
AQP7 LOC100134331
AQP7 TNFSF12
AQP7 AANAT
AQP7 SAMD14
AQP7 IGF1R
AQP7 PAX8
AQP7 TREX1
AQP7 CHMP7
AQP7 UPK2
AQP7 APOBEC3C
AQP7 MMACHC
AQP7 COL6A2
AQP7 GPT
AQP7 SLC4A3
AQP7 SLC1A4
AQP7 IL10RA
AQP7 STK17A
AQP7 NFRKB
AQP7 CRYBB3
AQP7 LY6G6C
AQP7 UBE3B
AQP7 C1orf144
AQP7 EXOSC2
AQP7 SLC6A2
AQP7 RABGGTA
AQP7 LTK
AQP7 PAK2
AQP7 BTF3
AQP7 RBM8A
AQP7 RUNX1
AQP7 CASP2
AQP7 GUCA2A
AQP7 ADCYAP1
AQP7 DHRS1
AQP7 ADAM15
AQP7 NEUROD2
AQP7 DCBLD2
AQP7 VCX3A
AQP7 AP2A2
METTL1 TGFB1
METTL1 U2AF2
METTL1 SLC12A4
METTL1 PFKFB2
METTL1 RAB11FIP5
METTL1 LRCH4
METTL1 EFNA3
METTL1 SLC9A3R2
METTL1 NRG2
METTL1 SBNO2
METTL1 MAEA
METTL1 CD22
METTL1 PCGF1
METTL1 HDGF
METTL1 TGOLN2
METTL1 PRPH
METTL1 GRIK5
METTL1 SPINT3
METTL1 TYR
METTL1 OCEL1
METTL1 LRRC23
METTL1 PSG1
METTL1 UGT2B15
METTL1 WBSCR22
METTL1 POLR2J
METTL1 THRA
METTL1 ZNF592
METTL1 KIAA1024
METTL1 ATP1B2
METTL1 CROCC
METTL1 ATP2B2
METTL1 PAIP2B
METTL1 DDX11
METTL1 RIMS2
METTL1 MGAT1
METTL1 ADCYAP1
METTL1 DHRS1
METTL1 NLE1
METTL1 TRIM58
METTL1 PSMB4
METTL1 GPR161
METTL1 WDR62
METTL1 GNL1
METTL1 MAP2K4
METTL1 PTAFR
BRCA1 KIFC1
BRCA1 PFKFB2
BRCA1 MC2R
BRCA1 SDC3
BRCA1 DPT
BRCA1 LOC100134331
BRCA1 FCGR2A
BRCA1 EFNA3
BRCA1 TMPRSS6
BRCA1 ADRBK1
BRCA1 EPAS1
BRCA1 EPOR
BRCA1 CD22
BRCA1 SLC9A3
BRCA1 UPK2
BRCA1 CCKAR
BRCA1 PPP3CC
BRCA1 PSG1
BRCA1 CCR4
BRCA1 EIF2AK2
BRCA1 SCAPER
BRCA1 POU4F1
BRCA1 UBE3B
BRCA1 CRX
BRCA1 BCL3
BRCA1 PTH
BRCA1 DUSP7
BRCA1 B4GALT3
BRCA1 GP2
PPAP2C FCGR2A
PPAP2C TBX5
PPAP2C TREX1
REG1B TFF3
NRP2 MSX1
NRP2 RAD54L2
NRP2 TBX5
GZMM GCOM1
GZMM ADAM15
GZMM GNL1
GZMM COPS6
DNAJC7 FZR1
DNAJC7 HAUS5
DNAJC7 GPR35
DNAJC7 WNT10B
DNAJC7 TNFRSF10C
DNAJC7 MGAT3
DNAJC7 GARNL4
DNAJC7 SEMA4D
DNAJC7 FCGR2A
DNAJC7 SBNO2
DNAJC7 CRYBA4
DNAJC7 RAD51L3
DNAJC7 C2orf55
DNAJC7 APOBEC3C
DNAJC7 SLC22A24
DNAJC7 PSG7
DNAJC7 FEZ1
DNAJC7 CEP135
DNAJC7 PRRC1
DNAJC7 SCARB1
DNAJC7 MVD
DNAJC7 ZNF157
DNAJC7 MYBPC3
DNAJC7 SCAPER
DNAJC7 RAP1GAP
DNAJC7 LSM4
DNAJC7 RIMS2
DNAJC7 ASGR1
DNAJC7 MYST2
DNAJC7 HDGF
DNAJC7 ZSCAN12
DNAJC7 GNL1
FOXE1 MR1
FOXE1 SLC6A9
FOXE1 CRTC1
FOXE1 CPNE6
FOXE1 NCDN
FOXE1 MSX1
DDN SLC6A8
SFPQ KCTD17
SFPQ GRN
LOC552889 SERPINB7
LOC552889 EPHB2
LOC552889 CRYBA4
LOC552889 PFKFB2
LOC552889 LOC100134331
LOC552889 AANAT
LOC552889 GRIN2A
LOC552889 LGR5
LOC552889 MC2R
LOC552889 TNFRSF25
LOC552889 ADRBK1
LOC552889 UGT2B15
LOC552889 EPOR
LOC552889 SULT4A1
LOC552889 U2AF2
LOC552889 MYB
LOC552889 MTHFR
LOC552889 YPEL1
LOC552889 CHD8
LOC552889 LOC201229
LOC552889 KRT85
LOC552889 PPP3CC
LOC552889 SIM2
LOC552889 PAX8
LOC552889 POU4F1
LOC552889 LY6G6C
LOC552889 UBE3B
LOC552889 ALDOC
LOC552889 ATP1B2
LOC552889 KRT35
LOC552889 RABGGTA
LOC552889 PCGF1
LOC552889 ABO
LOC552889 MLH1
LOC552889 CPNE6
LOC552889 MAP2K4
LOC552889 GP2
LOC552889 GPR161
LOC552889 WDR62
LOC552889 FAM189A2
LOC552889 HCG9
GPR18 CRYBB3
GPR18 RUNX1
GPR18 RAD54L2
GPR18 WNT11
GPR18 HAUS5
MEF2C SERPIND1
MEF2C GPR35
MEF2C NCR2
MEF2C HAUS5
MEF2C MAD1L1
MEF2C PRPF31
MEF2C AKT3
MEF2C NTSR2
MEF2C SLMO1
MEF2C MFNG
MEF2C HLA-DOB
MEF2C C19orf50
MEF2C IGHG1
MEF2C SLC22A18AS
MEF2C EFNA3
MEF2C TNFRSF25
MEF2C PITPNM1
MEF2C ADH1C
MEF2C FLT3LG
MEF2C GP2
MEF2C FGF2
MEF2C GDF5
MEF2C RAD51L3
MEF2C GPRIN2
MEF2C SLC6A9
MEF2C RAD54L2
MEF2C CCDC94
MEF2C C1orf144
MEF2C DHRS1
MEF2C AMIGO2
MEF2C APOBEC3C
MEF2C MMACHC
MEF2C TUBGCP4
MEF2C SLC6A2
MEF2C SLC30A3
MEF2C INA
MEF2C PPP3CC
MEF2C IKBKG
MEF2C SLC4A3
MEF2C ADRA1A
MEF2C WBSCR22
MEF2C P2RX6
MEF2C MLLT4
MEF2C PAX8
MEF2C CAMSAP1
MEF2C THRA
MEF2C TBX1
MEF2C NEUROD2
MEF2C INHA
MEF2C ACVR1B
MEF2C OPN1SW
MEF2C CA11
MEF2C ATP1B2
MEF2C FANCA
MEF2C TYR
MEF2C LY6G6C
MEF2C UBE3B
MEF2C FDXR
MEF2C OCEL1
MEF2C PCTK3
MEF2C SAMD14
MEF2C PAIP2B
MEF2C ZNF157
MEF2C RAGE
MEF2C LBP
MEF2C ADAM15
MEF2C ABO
MEF2C LSM4
MEF2C RBM8A
MEF2C CASP2
MEF2C MGAT1
MEF2C NFKB2
MEF2C CORO1A
MEF2C AHDC1
MEF2C ARHGAP26
MEF2C SCYL3
MEF2C SLC1A4
MEF2C PTPRN
MEF2C GCKR
MEF2C AXIN1
MEF2C MLH1
MEF2C MAPKAPK2
MEF2C PTAFR
POL3S CARD10
POL3S MCM2
SLC22A18AS ALDOC
GTF3A SLC22A24
CYP3A4 SIM2
CYP3A4 EPOR
CYP3A4 PCBP3
CYP3A4 PTGER3
CYP3A4 KRT35
KRT6A BCL3
KRT6A WWOX
KRT6A GARNL4
KRT6A CD22
KRT6A CHRNB2
KRT6A KIAA0323
KRT6A TGOLN2
KRT6A POU4F1
KRT6A PRPH
KRT6A ADAM15
KRT6A TUBGCP2
KRT6A CCBP2
KRT6A EXOSC2
KRT6A COPS6
KRT6A TLX2
KRT6A IGHMBP2
KRT6A GNL1
KRT6A MAP2K4
GNAT1 LBP
GNAT1 CD40
GNAT1 GRN
PCBP3 PDGFRA
PCBP3 MR1
PCBP3 MVK
PCBP3 FAM153A
PCBP3 TPPP
PCBP3 LOC100134331
PCBP3 H6PD
PCBP3 EFNA3
PCBP3 SLC9A3R2
PCBP3 UPK2
PCBP3 HTRA2
PCBP3 SIM2
PCBP3 ZNF783
PCBP3 HTR7
PCBP3 TLX2
PCBP3 CYP2A6
PCBP3 SLC18A1
PCBP3 XDH
PCBP3 PSG1
PCBP3 BZRPL1
PCBP3 IL10RA
PCBP3 HSF4
PCBP3 PTGES
PCBP3 FANCA
PCBP3 KRT35
PCBP3 ABL1
PCBP3 NFKB2
PCBP3 SCAPER
PCBP3 IGHMBP2
PCBP3 SNUPN
PCBP3 ABO
PCBP3 MRPL28
PCBP3 MGAT1
PCBP3 REL
PCBP3 SDC3
PCBP3 RIMS2
PCBP3 STATH
PCBP3 LGR5
PCBP3 GPR35
PCBP3 MC2R
PCBP3 DPT
PCBP3 GCKR
PCBP3 BTF3
PCBP3 IGF1R
PCBP3 AQP5
PCBP3 ADRBK1
PCBP3 ZKSCAN3
PCBP3 SBNO2
PCBP3 ALOX5
PCBP3 SLC9A1
PCBP3 GTSE1
PCBP3 DUSP7
PCBP3 MLL
PCBP3 C2orf55
PCBP3 TNIP1
PCBP3 PSG7
PCBP3 KRT85
PCBP3 WNT11
PCBP3 SLC18A3
PCBP3 OGG1
PCBP3 ZBTB7A
PCBP3 TUBB2B
PCBP3 MYOG
PCBP3 LY6G6C
PCBP3 IGSF9B
PCBP3 RELA
PCBP3 CDK6
PCBP3 RABGGTA
PCBP3 PTH
PCBP3 TFDP2
PCBP3 LBP
PCBP3 SRM
PCBP3 CDR2L
PCBP3 CYP11A1
PCBP3 LGALS9
PCBP3 JAG1
PCBP3 CPNE6
PCBP3 HAP1
PCBP3 SIT1
PCBP3 ECE2
PCBP3 RAB8A
PCBP3 FZR1
PCBP3 KIFC3
PCBP3 OLFM1
PCBP3 PFKFB2
PCBP3 NTSR2
PCBP3 SLMO1
PCBP3 MGAT3
PCBP3 MFNG
PCBP3 RASGRP3
PCBP3 GRIN2A
PCBP3 YPEL1
PCBP3 DEPDC5
PCBP3 psiTPTE22
PCBP3 UGT2B15
PCBP3 SULT4A1
PCBP3 SLC6A9
PCBP3 MTHFR
PCBP3 PRPS1L1
PCBP3 TUBGCP4
PCBP3 SLC22A24
PCBP3 MYST1
PCBP3 PPP3CC
PCBP3 LRRC23
PCBP3 CCR4
PCBP3 WBSCR22
PCBP3 EIF2AK2
PCBP3 CBX3
PCBP3 PRRC1
PCBP3 FNTB
PCBP3 SIX3
PCBP3 ZNF592
PCBP3 ALDOC
PCBP3 ATP1B2
PCBP3 CROCC
PCBP3 RPA2
PCBP3 IQSEC1
PCBP3 PRB1
PCBP3 AGAP8
PCBP3 GRN
PCBP3 TOP3B
PCBP3 GRM4
PCBP3 RAP1GAP
PCBP3 ESR1
PCBP3 ALAS2
PCBP3 SLC6A8
PCBP3 MLH1
PCBP3 ADAM15
PCBP3 B4GALT3
PCBP3 DOK1
PCBP3 HCG9
PCBP3 TGFB1
PCBP3 KIFC1
PCBP3 HMX1
PCBP3 KIAA0323
PCBP3 ELAVL2
PCBP3 THRA
PCBP3 RUNX1
PCBP3 KLF1
PCBP3 ELN
PCBP3 PGAP2
PCBP3 EPOR
PCBP3 CD3E
PCBP3 DDX11
PCBP3 FCER2
PCBP3 KCTD17
PCBP3 KIAA0284
PCBP3 POU4F1
PCBP3 TUBGCP2
PCBP3 LPAR2
PCBP3 MCM2
PCBP3 SEMA3A
PCBP3 DPEP1
PCBP3 CAMSAP1
PCBP3 GRINA
PCBP3 TAZ
PCBP3 MVD
PCBP3 ADCYAP1
PCBP3 ITM2B
PCBP3 CA11
PCBP3 CNTN1
PCBP3 COPS6
PCBP3 SORBS3
PCBP3 ODF1
PCBP3 FOSL1
PCBP3 POU6F2
PCBP3 CD33
PCBP3 PAIP2B
PCBP3 IAH1
PCBP3 MYST2
PCBP3 CCR7
PCBP3 GP2
PCBP3 AP2A2
PCBP3 GNL1
HTRA2 PDGFRA
HTRA2 C19orf50
HTRA2 ERBB2
HTRA2 CHKA
HTRA2 MVK
HTRA2 HPCAL1
HTRA2 H6PD
HTRA2 TNFRSF10C
HTRA2 EFNA3
HTRA2 MR1
HTRA2 SIM2
HTRA2 AGAP8
HTRA2 PVT1
HTRA2 PRPH
HTRA2 RPH3A
HTRA2 YPEL1
HTRA2 TLX2
HTRA2 POLG
HTRA2 CYP2A6
HTRA2 RAB3A
HTRA2 CCBP2
HTRA2 SPC25
HTRA2 BZRPL1
HTRA2 IL10RA
HTRA2 BCL3
HTRA2 PTGES
HTRA2 KRT35
HTRA2 GPA33
HTRA2 LOC100134331
HTRA2 MYO9B
HTRA2 SCAPER
HTRA2 ZNF157
HTRA2 CAPN5
HTRA2 ABO
HTRA2 LOC652147
HTRA2 REL
HTRA2 PLCD1
HTRA2 FLT3LG
HTRA2 RIMS2
HTRA2 LGR5
HTRA2 DPT
HTRA2 HLA-DOB
HTRA2 NCDN
HTRA2 TNFRSF25
HTRA2 AQP5
HTRA2 ADRBK1
HTRA2 TUBB2B
HTRA2 MYB
HTRA2 DUSP7
HTRA2 C2orf55
HTRA2 TRAFD1
HTRA2 TGOLN2
HTRA2 TRIM3
HTRA2 WNT11
HTRA2 SLC9A3R2
HTRA2 FURIN
HTRA2 SEMA4D
HTRA2 PAX8
HTRA2 GTSE1
HTRA2 MYOG
HTRA2 LY6G6C
HTRA2 IGSF9B
HTRA2 ARPC4
HTRA2 FUT7
HTRA2 RABGGTA
HTRA2 PTH
HTRA2 TFDP2
HTRA2 LBP
HTRA2 RAP1GAP
HTRA2 DOK1
HTRA2 CYP11A1
HTRA2 LGALS9
HTRA2 CPNE6
HTRA2 SLC6A9
HTRA2 PTPRN
HTRA2 LILRA4
HTRA2 FAM189A2
HTRA2 ERF
HTRA2 MAP2K4
HTRA2 FZR1
HTRA2 KIFC3
HTRA2 NOC2L
HTRA2 PTK7
HTRA2 PFKFB2
HTRA2 MGAT3
HTRA2 MFNG
HTRA2 ANK1
HTRA2 USP19
HTRA2 SAR1A
HTRA2 ABCB6
HTRA2 UGT2B15
HTRA2 SULT4A1
HTRA2 LYPLA2
HTRA2 MTHFR
HTRA2 LOC201229
HTRA2 VEGFC
HTRA2 MYST1
HTRA2 GRM4
HTRA2 TYMS
HTRA2 CCR4
HTRA2 WBSCR22
HTRA2 P2RX6
HTRA2 CAPNS1
HTRA2 EIF2AK2
HTRA2 CHD8
HTRA2 IL8RB
HTRA2 SIX3
HTRA2 ZNF592
HTRA2 ATP1B2
HTRA2 RPA2
HTRA2 KCNJ4
HTRA2 MYBPC3
HTRA2 COL19A1
HTRA2 CEACAM3
HTRA2 GRN
HTRA2 SAMD14
HTRA2 RGS9
HTRA2 ESR1
HTRA2 ALAS2
HTRA2 SLC6A8
HTRA2 RBM8A
HTRA2 TFF3
HTRA2 ADCYAP1
HTRA2 ADAM15
HTRA2 B4GALT3
HTRA2 RHBDL1
HTRA2 VCX3A
HTRA2 C19orf29
HTRA2 KIFC1
HTRA2 EPHB2
HTRA2 HPGD
HTRA2 HAUS5
HTRA2 PRPF31
HTRA2 KIAA0323
HTRA2 MLANA
HTRA2 AANAT
HTRA2 CD40
HTRA2 RUNX1
HTRA2 FCGR2A
HTRA2 TMPRSS6
HTRA2 KLF1
HTRA2 EPOR
HTRA2 KIAA0284
HTRA2 POU4F1
HTRA2 TUBGCP2
HTRA2 KRTAP26-1
HTRA2 IGHMBP2
HTRA2 MCM2
HTRA2 LOC91316
HTRA2 ATF6B
HTRA2 UBE3B
HTRA2 ZBTB7A
HTRA2 ELAVL3
HTRA2 THRA
HTRA2 COPS6
HTRA2 SORBS3
HTRA2 PAIP2B
HTRA2 IAH1
HTRA2 GP2
HTRA2 WDR62
HTRA2 CARD10
TGFB3 NCKIPSD
TGFB3 MRPS12
TGFB3 TNP1
TGFB3 SLC30A3
TGFB3 PFKFB2
TGFB3 RGS9
TGFB3 NCR2
TGFB3 LILRA4
TGFB3 PLEKHM2
TGFB3 PTAFR
ABCC8 GRIK5
ABCC8 ARPC4
ABCC8 CSF1
SLC12A4 AGAP8
SLC12A4 MC2R
SLC12A4 ACCN1
SLC12A4 FDXR
SLC12A4 RAD51L3
SLC12A4 APOBEC3C
SLC12A4 CD22
SLC12A4 YPEL1
SLC12A4 GRIK5
SLC12A4 DNAH9
SLC12A4 PTGES
SLC12A4 SCAPER
SLC12A4 DAPK2
SLC12A4 MGAT1
SLC12A4 NLE1
SLC12A4 RIMS2
SLC12A4 SDC3
SLC12A4 LGR5
SLC12A4 MYEF2
SLC12A4 ST3GAL1
SLC12A4 DPT
SLC12A4 GCKR
SLC12A4 PAXIP1
SLC12A4 AQP5
SLC12A4 ADRBK1
SLC12A4 ZKSCAN3
SLC12A4 KHK
SLC12A4 LAD1
SLC12A4 SBNO2
SLC12A4 MYB
SLC12A4 ADCYAP1
SLC12A4 TGOLN2
SLC12A4 TRIM3
SLC12A4 ZNF167
SLC12A4 PTGER3
SLC12A4 HTR1B
SLC12A4 UGT2B15
SLC12A4 SEMA4D
SLC12A4 PAX8
SLC12A4 CSNK1G2
SLC12A4 LY6G6C
SLC12A4 IGSF9B
SLC12A4 ARID4B
SLC12A4 LBP
SLC12A4 CYP11A1
SLC12A4 NRG2
SLC12A4 MAP2K4
SLC12A4 KIFC3
SLC12A4 PFKFB2
SLC12A4 LOC100134331
SLC12A4 DEPDC5
SLC12A4 SLC9A3R2
SLC12A4 MAEA
SLC12A4 SULT4A1
SLC12A4 MTHFR
SLC12A4 SAP18
SLC12A4 TUBGCP4
SLC12A4 SLC2A1
SLC12A4 OCEL1
SLC12A4 WBSCR22
SLC12A4 PRRC1
SLC12A4 FNTB
SLC12A4 IL8RB
SLC12A4 THRA
SLC12A4 ZNF592
SLC12A4 ALDOC
SLC12A4 ATP1B2
SLC12A4 RPH3A
SLC12A4 MYBPC3
SLC12A4 CEACAM3
SLC12A4 RGS9
SLC12A4 SLC6A8
SLC12A4 FAM189B
SLC12A4 ADAM15
SLC12A4 HCG9
SLC12A4 TGFB1
SLC12A4 HMX1
SLC12A4 WNT10B
SLC12A4 PPP3CC
SLC12A4 FCGR2A
SLC12A4 KLF1
SLC12A4 TMPRSS6
SLC12A4 EPOR
SLC12A4 DHRS1
SLC12A4 KIAA0284
SLC12A4 PRPH
SLC12A4 AMIGO2
SLC12A4 IGHMBP2
SLC12A4 UBE3B
SLC12A4 TAZ
SLC12A4 POU4F1
SLC12A4 COPS6
SLC12A4 SORBS3
SLC12A4 ODF1
SLC12A4 GJA1
SLC12A4 PAIP2B
SLC12A4 MYST2
SLC12A4 TRIM58
SLC12A4 TBX5
SLC12A4 WDR62
SLC12A4 GNL1
SLC12A4 NEUROG3
RAD51L3 TGFB1
RAD51L3 SDC3
RAD51L3 YPEL1
RAD51L3 HAUS5
RAD51L3 WNT10B
RAD51L3 LOC100134331
RAD51L3 GCKR
RAD51L3 KIAA0284
RAD51L3 PAXIP1
RAD51L3 ARID4B
RAD51L3 NCKIPSD
RAD51L3 TNFRSF25
RAD51L3 POU6F2
RAD51L3 MYBPC3
RAD51L3 IDS
RAD51L3 SBNO2
RAD51L3 APOBEC3C
RAD51L3 MLL
RAD51L3 MTHFR
RAD51L3 NRG2
RAD51L3 GPR143
RAD51L3 TGOLN2
RAD51L3 PRRC1
RAD51L3 GRIK5
RAD51L3 SEMA4D
RAD51L3 TBX19
RAD51L3 ADAM15
RAD51L3 OCEL1
RAD51L3 IGHMBP2
RAD51L3 XDH
RAD51L3 PSG1
RAD51L3 WBSCR22
RAD51L3 IGSF9B
RAD51L3 MYST2
RAD51L3 DNAH9
RAD51L3 SAMD14
RAD51L3 POU4F1
RAD51L3 LY6G6C
RAD51L3 UBE3B
RAD51L3 KRT86
RAD51L3 THRA
RAD51L3 ZNF592
RAD51L3 ATP1B2
RAD51L3 FAM102A
RAD51L3 COPS6
RAD51L3 FGD1
RAD51L3 FDXR
RAD51L3 PPP3CC
RAD51L3 SCAPER
RAD51L3 TOP3B
RAD51L3 PAIP2B
RAD51L3 FAM189B
RAD51L3 AGAP8
RAD51L3 LSM4
RAD51L3 RUNX1
RAD51L3 RIMS2
RAD51L3 LGALS9
RAD51L3 DHRS1
RAD51L3 NLE1
RAD51L3 TRIM58
RAD51L3 CEP135
RAD51L3 NCR2
RAD51L3 PLCD1
RAD51L3 WDR62
RAD51L3 GNL1
RAD51L3 MAP2K4
GPRIN2 P2RX6
GPRIN2 PTAFR
GPRIN2 PAX8
GPRIN2 ODF1
GPRIN2 ARHGAP26
GPRIN2 PRPF31
GPRIN2 AKT3
GPRIN2 MMACHC
GPRIN2 VAMP5
GPRIN2 OR2B6
GPRIN2 GRIN2A
GPRIN2 NSFL1C
GPRIN2 ADH1C
GPRIN2 TNFRSF25
GPRIN2 PLCD1
GPRIN2 FLT3LG
GPRIN2 RPL11
GPRIN2 SLC4A3
GPRIN2 PAFAH1B1
CD22 FSCN2
CD22 MVK
CD22 AKT3
CD22 H6PD
CD22 PIK3R1
CD22 FDXR
CD22 APOBEC3C
CD22 ZNF783
CD22 HTR7
CD22 GRIK5
CD22 RELA
CD22 GGT5
CD22 SPINT3
CD22 DNAH9
CD22 PTGES
CD22 DDIT3
CD22 SCAPER
CD22 PCGF1
CD22 ACAN
CD22 NLE1
CD22 RIMS2
CD22 CNP
CD22 RPH3A
CD22 GARNL4
CD22 PAXIP1
CD22 TNFRSF25
CD22 CDK5R1
CD22 ADRBK1
CD22 IFIT1
CD22 ADCYAP1
CD22 TGOLN2
CD22 CDC45L
CD22 SEMA4D
CD22 TUBB2B
CD22 MYOG
CD22 LY6G6C
CD22 IGSF9B
CD22 ARPC4
CD22 C1orf144
CD22 PTH
CD22 PRKCB
CD22 PPP3CC
CD22 NRG2
CD22 MAP2K4
CD22 FZR1
CD22 MGAT3
CD22 LOC100134331
CD22 TENC1
CD22 CREB3
CD22 POU6F2
CD22 UGT2B15
CD22 IL18RAP
CD22 SULT4A1
CD22 SLC6A9
CD22 VEGFC
CD22 OCEL1
CD22 SLC2A1
CD22 WBSCR22
CD22 POU4F1
CD22 UBE3B
CD22 AGAP8
CD22 THRA
CD22 ZNF592
CD22 ALDOC
CD22 ATP1B2
CD22 EXOSC2
CD22 MYBPC3
CD22 COL6A2
CD22 RGS9
CD22 STAT2
CD22 TFF3
CD22 DUSP7
CD22 ADAM15
CD22 RHBDL1
CD22 HCG9
CD22 TGFB1
CD22 SETD2
CD22 WNT10B
CD22 KIAA0323
CD22 TMPRSS6
CD22 SLC6A3
CD22 EPOR
CD22 DHRS1
CD22 GPR143
CD22 MAX
CD22 PRPH
CD22 PDE3A
CD22 KRTAP26-1
CD22 IGHMBP2
CD22 GAD2
CD22 SLC6A2
CD22 SORBS3
CD22 ODF1
CD22 GJA1
CD22 PAIP2B
CD22 CDK2
CD22 TRIM58
CD22 GP2
CD22 WDR62
CD22 GNL1
KCNJ6 TRIM3
KCNJ6 IL8RB
KCNJ6 LRRC23
KCNJ6 NFRKB
KCNJ6 CRTC1
SLC9A3 CD52
SLC9A3 TREX1
SLC9A3 PAX9
SLC9A3 PRPF31
SLC9A3 XDH
SLC9A3 TPPP
SLC9A3 LALBA
SLC9A3 IGF1R
SLC9A3 LAD1
SLC9A3 LSM7
SLC9A3 AXIN1
SLC9A3 RAD54L2
SLC9A3 HSP90AB1
SLC9A3 PAX8
SLC9A3 SLC30A3
SLC9A3 CCKAR
SLC9A3 ITGA2B
SLC9A3 CHIT1
SLC9A3 SAG
SLC9A3 IL10RA
SLC9A3 UBE3B
SLC9A3 NTRK2
SLC9A3 ELAVL3
SLC9A3 POLE
SLC9A3 RAB40B
SLC9A3 SAMD14
SLC9A3 RAP1GAP
SLC9A3 BTF3
SLC9A3 ABCB1
SLC9A3 RBM8A
SLC9A3 CRTC1
SLC9A3 ADAM15
ZNF264 JAG1
ZNF264 CACNA1B
ZNF264 RPRD2
ZNF264 TGOLN2
POLG C19orf50
POLG MR1
POLG FCGR2A
POLG MVK
POLG MAD1L1
POLG SLC30A3
POLG ELAVL2
POLG LOC100134331
POLG HLA-DOB
POLG NCR2
POLG USP19
POLG MC2R
POLG BCR
POLG ADRBK1
POLG IL8RB
POLG AXIN1
POLG E2F1
POLG RAD54L2
POLG CORO1A
POLG GRM4
POLG P2RX6
POLG MVD
POLG TUBB2B
POLG ENTPD2
POLG UBE3B
POLG ZNF592
POLG NOMO1
POLG ATP1B2
POLG COPS6
POLG CDK6
POLG GRN
POLG SAMD14
POLG BTF3
POLG AANAT
POLG RUNX1
POLG LOC652147
POLG DHRS1
POLG CNKSR1
POLG ADAM15
POLG GP2
POLG NEUROG3
POLG PTAFR
CCKAR CHIT1
CCKAR ZNF592
CCKAR ASGR1
CCKAR MYST2
CCKAR FCGR2A
CCBP2 C12orf47
CCBP2 DEPDC5
CCBP2 KIFC3
CCBP2 MYEF2
CCBP2 U2AF2
CCBP2 MEGF6
CCBP2 PRPF31
CCBP2 PFKFB2
CCBP2 MC2R
CCBP2 PMS2L1
CCBP2 LBP
CCBP2 UTP3
CCBP2 HAP1
CCBP2 GCKR
CCBP2 EFNA3
CCBP2 TNFRSF25
CCBP2 YPEL1
CCBP2 ADRBK1
CCBP2 KHK
CCBP2 UGT2B15
CCBP2 EPOR
CCBP2 RAB14
CCBP2 MVK
CCBP2 MYB
CCBP2 DUSP7
CCBP2 CARD10
CCBP2 CHST15
CCBP2 KIAA0284
CCBP2 HTR7
CCBP2 PRRC1
CCBP2 ST6GALNAC4
CCBP2 PAX8
CCBP2 TUBGCP2
CCBP2 SCARB1
CCBP2 SPINT3
CCBP2 TRIM58
CCBP2 CDC45L
CCBP2 WNT11
CCBP2 C16orf7
CCBP2 TCF7L2
CCBP2 CRYBB3
CCBP2 SLC9A3R2
CCBP2 IL10RA
CCBP2 POU4F1
CCBP2 SRM
CCBP2 LY6G6C
CCBP2 FZR1
CCBP2 PTGES
CCBP2 EXOSC2
CCBP2 ATP1B2
CCBP2 NSFL1C
CCBP2 GP2
CCBP2 AIF1
CCBP2 AGAP8
CCBP2 COL19A1
CCBP2 RABGGTA
CCBP2 KLF1
CCBP2 AKT3
CCBP2 PAIP2B
CCBP2 ESR1
CCBP2 SNUPN
CCBP2 GNB3
CCBP2 ARHGAP26
CCBP2 ADAM15
CCBP2 DDX11
CCBP2 POM121L9P
CCBP2 ADCYAP1
CCBP2 ALDOC
CCBP2 C1orf144
CCBP2 CPNE6
CCBP2 ARTN
CCBP2 NEUROG3
CCBP2 GHITM
CCBP2 E2F4
CCBP2 LOC145678
CCBP2 MAPKAPK2
CCBP2 RIMS2
CCBP2 RAB8A
CCBP2 PML
SMG6 FAM50A
SMG6 LOC100134331
SMG6 DHRS1
SMG6 GRIK5
SMG6 MC2R
SMG6 ARHGAP26
SMG6 GPR161
KDM5B KIFC1
KDM5B KIFC3
KDM5B NUDT3
KDM5B C2orf55
KDM5B ELAVL3
KDM5B KIF22
KDM5B ADAM15
KDM5B GP2
PSG1 MR1
PSG1 TPPP
PSG1 MC2R
PSG1 UPK2
PSG1 AGAP8
PSG1 PHKG2
PSG1 PVT1
PSG1 MAGEA9
PSG1 RAD54L2
PSG1 POU6F2
PSG1 GRIK5
PSG1 RAB3A
PSG1 XDH
PSG1 CRYBB3
PSG1 DNAH9
PSG1 HSF4
PSG1 SERPINC1
PSG1 PTGES
PSG1 MYO9B
PSG1 SCAPER
PSG1 ZNF157
PSG1 BTF3
PSG1 TRPC4AP
PSG1 LSM4
PSG1 MRPL28
PSG1 LOC652147
PSG1 REL
PSG1 MAD1L1
PSG1 PML
PSG1 STATH
PSG1 LGR5
PSG1 GPR35
PSG1 HLA-DOB
PSG1 GCKR
PSG1 NRTN
PSG1 SLC9A1
PSG1 TUBB2B
PSG1 ADCYAP1
PSG1 MLL
PSG1 C2orf55
PSG1 TRAFD1
PSG1 PSG7
PSG1 KLF11
PSG1 WNT11
PSG1 OGG1
PSG1 FURIN
PSG1 SEMA4D
PSG1 PAX8
PSG1 GTSE1
PSG1 IGSF9B
PSG1 ARPC4
PSG1 C1orf144
PSG1 DAPK2
PSG1 C19orf29
PSG1 CA11
PSG1 LBP
PSG1 DOK1
PSG1 CDR2L
PSG1 NRG2
PSG1 FUT7
PSG1 GHITM
PSG1 MAPKAPK2
PSG1 MTHFR
PSG1 KIFC3
PSG1 NOC2L
PSG1 MEGF6
PSG1 PFKFB2
PSG1 SDC3
PSG1 MFNG
PSG1 GRIN2A
PSG1 SCYL3
PSG1 ENTPD2
PSG1 SLC9A3R2
PSG1 SULT4A1
PSG1 U2AF2
PSG1 LYPLA2
PSG1 PAX9
PSG1 PPP3CC
PSG1 GRM4
PSG1 SLC4A3
PSG1 UGT2B15
PSG1 WBSCR22
PSG1 PRRC1
PSG1 IL8RB
PSG1 CNTN1
PSG1 EXOSC2
PSG1 IQSEC1
PSG1 PRB1
PSG1 MYBPC3
PSG1 GRN
PSG1 SAMD14
PSG1 TOP3B
PSG1 RAP1GAP
PSG1 ESR1
PSG1 REM1
PSG1 RBM8A
PSG1 FAM189B
PSG1 ADAM15
PSG1 B4GALT3
PSG1 CEACAM4
PSG1 GPR161
PSG1 HCG9
PSG1 HPGD
PSG1 HAUS5
PSG1 CHMP7
PSG1 ELAVL2
PSG1 ANKRD12
PSG1 FCGR2A
PSG1 KLF1
PSG1 PGAP2
PSG1 AXIN1
PSG1 JAG1
PSG1 KIAA0284
PSG1 MAX
PSG1 APOBEC3C
PSG1 CRTC1
PSG1 TUBGCP2
PSG1 IGHMBP2
PSG1 SLN
PSG1 CAMSAP1
PSG1 TAZ
PSG1 MVD
PSG1 ITM2B
PSG1 SPN
PSG1 THRA
PSG1 COPS6
PSG1 CD33
PSG1 MYST2
PSG1 TBX5
PSG1 GP2
MYL2 ASGR1
MYL2 SERPIND1
MYL2 KIAA0323
BZRPL1 SERPIND1
BZRPL1 HMX1
BZRPL1 KIFC3
BZRPL1 MVK
BZRPL1 AANAT
BZRPL1 CD40
BZRPL1 KLF1
BZRPL1 DEPDC5
BZRPL1 SBNO2
BZRPL1 MAEA
BZRPL1 IDS
BZRPL1 IRF5
BZRPL1 LOC26102
BZRPL1 SPINT3
BZRPL1 ATP11A
BZRPL1 UGT2B15
BZRPL1 SLC9A3R2
BZRPL1 IL10RA
BZRPL1 CAMSAP1
BZRPL1 AATK
BZRPL1 SULT4A1
BZRPL1 AGAP8
BZRPL1 RABGGTA
BZRPL1 SRM
BZRPL1 B4GALT3
EIF3B ERBB2
SAG IL1RL1
SAG HAUS5
SAG ABCB1
SAG RBM8A
SAG LOC100134331
SAG MYST2
SAG DHRS1
SAG ATP1B2
SAG ADAM15
SAG RFC1
SAG KAT5
SAG GPR161
SAG FOXN2
SAG LAD1
DNAH9 TGFB1
DNAH9 COX10
DNAH9 LGR5
DNAH9 PAXIP1
DNAH9 GPR35
DNAH9 WNT10B
DNAH9 RPH3A
DNAH9 LOC100134331
DNAH9 AANAT
DNAH9 IGSF9B
DNAH9 SETD2
DNAH9 TMPRSS6
DNAH9 CDK5R1
DNAH9 ABCB6
DNAH9 IL8RB
DNAH9 IL18RAP
DNAH9 TROAP
DNAH9 MYBPC3
DNAH9 SLC9A1
DNAH9 TUBB2B
DNAH9 PRPH
DNAH9 NRG2
DNAH9 GPR143
DNAH9 TGOLN2
DNAH9 APOBEC3C
DNAH9 GRIK5
DNAH9 VEGFC
DNAH9 OCEL1
DNAH9 GRM4
DNAH9 SLC4A3
DNAH9 SLC2A1
DNAH9 WBSCR22
DNAH9 SEMA4D
DNAH9 PAX8
DNAH9 EIF2AK2
DNAH9 POU4F1
DNAH9 LY6G6C
DNAH9 UBE3B
DNAH9 THRA
DNAH9 ZNF592
DNAH9 ATP1B2
DNAH9 COPS6
DNAH9 SULT4A1
DNAH9 FDXR
DNAH9 ITGAM
DNAH9 IGHMBP2
DNAH9 GJA1
DNAH9 SCAPER
DNAH9 PAIP2B
DNAH9 RGS9
DNAH9 SERPINB7
DNAH9 GNL1
DNAH9 MLH1
DNAH9 DHRS1
DNAH9 NLE1
DNAH9 TRIM58
DNAH9 UGT2B15
DNAH9 WDR62
DNAH9 RIMS2
DNAH9 MAP2K4
DNAH9 PTAFR
VSIG4 GNB1
RB1 WBSCR22
RB1 EPHB2
RB1 LOC100134331
ARVCF HNRNPL
ARVCF DCT
ARVCF LTK
KRT86 C19orf50
KRT86 LGR5
KRT86 HAUS5
KRT86 MAD1L1
KRT86 EFNA3
KRT86 SLMO1
KRT86 USP11
KRT86 LOC100134331
KRT86 MC2R
KRT86 EPOR
KRT86 MAGEA9
KRT86 APOBEC3C
KRT86 GRIK5
KRT86 PLIN1
KRT86 POU4F1
KRT86 REG1A
KRT86 ODF1
KRT86 TOP3B
KRT86 LSM4
KRT86 LGALS9
KRT86 HTR6
KRT86 MAPKAPK2
KRT86 GNL1
NRXN1 WWOX
CHST3 SLC9A3R2
CHST3 SBNO2
CHST3 MR1
CHST3 GJB3
CHST3 POU4F1
CHST3 ELAVL3
CHST3 LOC100134331
CHST3 ASGR1
CHST3 APOBEC3C
CHST3 MGAT3
CHST3 PTPRN
CHST3 KIFC3
CHST3 RAB8A
CHST3 HTR2A
GDI1 EIF2AK2
GDI1 H6PD
GDI1 ADCYAP1
GDI1 CYP2A6
GDI1 GP2
GDI1 SORBS3
GDI1 RIMS2
FAU KLF1
FAU DEPDC5
KRT35 KIFC1
KRT35 EPHB2
KRT35 WWOX
KRT35 U2AF2
KRT35 AANAT
KRT35 MFHAS1
KRT35 FCGR2A
KRT35 TNFRSF25
KRT35 YPEL1
KRT35 SIM2
KRT35 RUNX1
KRT35 EPOR
KRT35 CRYBA4
KRT35 CCPG1
KRT35 KIAA0284
KRT35 ATF6B
KRT35 PTGER3
KRT35 PPP3CC
KRT35 ETV3
KRT35 CNNM2
KRT35 CCR4
KRT35 UGT2B15
KRT35 ZBTB7A
KRT35 PAX8
KRT35 POU4F1
KRT35 LY6G6C
KRT35 UBE3B
KRT35 ZNF592
KRT35 ALDOC
KRT35 ATP1B2
KRT35 RGS9
KRT35 RABGGTA
KRT35 TFDP2
KRT35 IAH1
KRT35 ALAS2
KRT35 TFF3
KRT35 ASGR1
KRT35 GP2
KRT35 WDR62
KRT35 HCG9
KRT35 PTAFR
DNAJC9 MFAP2
JAK3 TENC1
JAK3 ODF1
PBX1 ORC1L
PBX1 MYO9B
TMSB4Y LOC644165
TMSB4Y ADRA1A
JUNB DUSP1
MUC1 PDGFRA
MUC1 RAP1GAP
MUC1 HAUS5
MUC1 PVT1
MUC1 KCNJ4
MUC1 KRT1
MUC1 MGAT3
MUC1 ZNF592
MUC1 RHBDL1
MUC1 AQP5
MUC1 ETV3
KAT5 ITGA2B
ABO MR1
ABO CRYBA4
ABO FAM153A
ABO RAB11FIP5
ABO ZBED4
ABO CD34
ABO SIM2
ABO PHKG2
ABO YPEL1
ABO PTGES
ABO FANCA
ABO MRPL28
ABO LOC652147
ABO REL
ABO LGR5
ABO MC2R
ABO HLA-DOB
ABO TNFRSF25
ABO ADRBK1
ABO PAX8
ABO WNT11
ABO OGG1
ABO FGF2
ABO GTSE1
ABO LY6G6C
ABO IGSF9B
ABO DOK1
ABO CYP11A1
ABO LGALS9
ABO NRG2
ABO GHITM
ABO MAPKAPK2
ABO MAP2K4
ABO LOC100134331
ABO SLC9A3R2
ABO SULT4A1
ABO MTHFR
ABO CCPG1
ABO SLC22A24
ABO OCEL1
ABO TGFBRAP1
ABO UGT2B15
ABO WBSCR22
ABO P2RX6
ABO CHD8
ABO UBE3B
ABO CNTN1
ABO ZNF592
ABO ALDOC
ABO NOMO1
ABO ATP1B2
ABO SAP18
ABO AGAP8
ABO COL19A1
ABO GRN
ABO SAMD14
ABO RAP1GAP
ABO VASH1
ABO ESR1
ABO DDX11
ABO ADAM15
ABO B4GALT3
ABO HCG9
ABO EPHB2
ABO HPGD
ABO U2AF2
ABO CAPNS1
ABO AANAT
ABO NCR2
ABO RUNX1
ABO EPOR
ABO KIAA0284
ABO ACR
ABO AMIGO2
ABO IGHMBP2
ABO ALPPL2
ABO MVD
ABO COPS6
ABO ODF1
ABO MYST2
ABO RAB8A
ABO TBX5
ABO GP2
ABO GNL1
NTNG1 CBFA2T3
NTNG1 E2F4
NTNG1 CAPNS1
NTNG1 ADAM15
NTNG1 SLC1A4
HTR1B ODF1
MGAT1 MVK
MGAT1 AKT3
MGAT1 EFNA3
MGAT1 YPEL1
MGAT1 TLX2
MGAT1 RELA
MGAT1 SPINT3
MGAT1 IKBKG
MGAT1 TBX1
MGAT1 SCARB1
MGAT1 PTGES
MGAT1 MGAT3
MGAT1 HTR2A
MGAT1 NLE1
MGAT1 PLCD1
MGAT1 RIMS2
MGAT1 CD34
MGAT1 GARNL4
MGAT1 TERF2
MGAT1 TNFRSF25
MGAT1 SLC9A1
MGAT1 ADCYAP1
MGAT1 MLL
MGAT1 PTGER3
MGAT1 TYR
MGAT1 PPP2R5D
MGAT1 UGT2B15
MGAT1 PAX8
MGAT1 IGSF9B
MGAT1 PTH
MGAT1 LBP
MGAT1 DOK1
MGAT1 LGALS9
MGAT1 CPNE6
MGAT1 PTPRN
MGAT1 MAPKAPK2
MGAT1 FZR1
MGAT1 PFKFB2
MGAT1 USP11
MGAT1 RASGRP3
MGAT1 GRIN2A
MGAT1 PITPNM1
MGAT1 SLC9A3R2
MGAT1 SLC6A9
MGAT1 RNF5
MGAT1 TUBGCP4
MGAT1 PPP3CC
MGAT1 LRRC23
MGAT1 WBSCR22
MGAT1 PRRC1
MGAT1 AQP8
MGAT1 ATP1B2
MGAT1 NSFL1C
MGAT1 COL19A1
MGAT1 FEM1B
MGAT1 RBM8A
MGAT1 SPC25
MGAT1 DUSP7
MGAT1 ADAM15
MGAT1 GPR161
MGAT1 PTAFR
MGAT1 TGFB1
MGAT1 HAUS5
MGAT1 PRPF31
MGAT1 STIP1
MGAT1 NCR2
MGAT1 EPOR
MGAT1 AXIN1
MGAT1 KCTD17
MGAT1 HAP1
MGAT1 APOBEC3C
MGAT1 IGHMBP2
MGAT1 CCHCR1
MGAT1 FGD1
MGAT1 POU4F1
MGAT1 SIT1
MGAT1 COPS6
MGAT1 ODF1
MGAT1 GJA1
MGAT1 PAIP2B
MGAT1 ALDOC
MGAT1 ECE2
MGAT1 MYST2
MGAT1 GP2
MGAT1 PAFAH1B1
MGAT1 GNL1
MGAT1 FANCA
SMPDL3B BCL3
SMPDL3B FAM89B
NLE1 TGFB1
NLE1 HAUS5
NLE1 WNT10B
NLE1 PFKFB2
NLE1 MC2R
NLE1 RPH3A
NLE1 LOC100134331
NLE1 PAXIP1
NLE1 CD34
NLE1 TMPRSS6
NLE1 KIAA0284
NLE1 MYBPC3
NLE1 SULT4A1
NLE1 PRPH
NLE1 NRG2
NLE1 TGOLN2
NLE1 APOBEC3C
NLE1 GRIK5
NLE1 SLC2A1
NLE1 OCEL1
NLE1 IGHMBP2
NLE1 UGT2B15
NLE1 WBSCR22
NLE1 IGSF9B
NLE1 POU4F1
NLE1 LY6G6C
NLE1 UBE3B
NLE1 CAPNS1
NLE1 THRA
NLE1 ZNF592
NLE1 ITM2B
NLE1 ATP1B2
NLE1 COPS6
NLE1 FDXR
NLE1 TCOF1
NLE1 SCAPER
NLE1 PAIP2B
NLE1 RGS9
NLE1 LSM4
NLE1 RIMS2
NLE1 DHRS1
NLE1 TRIM58
NLE1 RAB8A
NLE1 WDR62
NLE1 GNL1
NLE1 MAP2K4
NLE1 PTAFR
MATR3 HSF4
ZSCAN12 HPGD
ZSCAN12 CHIT1
ZSCAN12 KIAA0323
ZSCAN12 CD34
ZSCAN12 IL4
ZSCAN12 SERBP1
ZSCAN12 SULT4A1
ZSCAN12 C2orf55
ZSCAN12 FGF3
ZSCAN12 MAGEA9
ZSCAN12 KIF22
ZSCAN12 IRF2
ZSCAN12 P2RX6
ZSCAN12 IL10RA
ZSCAN12 GTSE1
ZSCAN12 KRT1
ZSCAN12 GJA1
ZSCAN12 SAMD14
ZSCAN12 KLHL18
ZSCAN12 FAM189B
ZSCAN12 POM121L9P
ZSCAN12 DUSP7
ZSCAN12 MAPKAPK2
ZSCAN12 MAP2K4
PCTK3 POLR2J
PCTK3 IGSF9B
PCTK3 CNTN1
PCTK3 ADAM15
PCTK3 FANCA
PCTK3 PPP3CC
PCTK3 MYBPC3
PCTK3 MAPKAPK2
MSX1 TREX1
MSX1 ARFIP2
MSX1 TRIM15
MSX1 ELAVL2
MSX1 DPT
MSX1 SEC16A
MSX1 ARHGAP6
MSX1 UPK2
MSX1 ZKSCAN3
MSX1 SLC9A1
MSX1 RAD54L2
MSX1 PARP2
MSX1 ESR2
MSX1 APOBEC3C
MSX1 AATK
MSX1 ADAM15
MSX1 COL6A2
MSX1 GRM4
MSX1 SLC4A3
MSX1 WBSCR22
MSX1 POLR2J
MSX1 OSGIN2
MSX1 HSF4
MSX1 ACVR1B
MSX1 CRX
MSX1 COPS6
MSX1 SORBS3
MSX1 ZMYND10
MSX1 JAG1
MSX1 CRTC1
MSX1 CPNE6
MSX1 TBX5
MSX1 SIT1
MSX1 NEUROG3
ABTB2 SPINT3
FLT3LG TGFB1
FLT3LG GRIN2A
FLT3LG IGHG1
FLT3LG CDK6
FLT3LG TNFRSF25
FLT3LG GRIK5
FLT3LG ARHGAP26
FLT3LG OCEL1
FLT3LG P2RX6
FLT3LG PAX8
FLT3LG CRYBB3
FLT3LG HSF4
FLT3LG ATP1B2
FLT3LG PTGS1
FLT3LG MYO9B
FLT3LG SAMD14
FLT3LG DDX11
FLT3LG RUNX1
FLT3LG CORO1A
FLT3LG CPNE6
FLT3LG ARTN
FLT3LG PTAFR
RIMS2 PDGFRA
RIMS2 CHKA
RIMS2 SIX6
RIMS2 MVK
RIMS2 SIM2
RIMS2 IQSEC1
RIMS2 H6PD
RIMS2 NCSTN
RIMS2 EFNA3
RIMS2 MR1
RIMS2 MYBPC3
RIMS2 APOBEC3C
RIMS2 ECE2
RIMS2 YPEL1
RIMS2 HTR7
RIMS2 TLX2
RIMS2 GRIK5
RIMS2 RELA
RIMS2 SPINT3
RIMS2 RRP12
RIMS2 XDH
RIMS2 AIF1
RIMS2 IL10RA
RIMS2 BCL3
RIMS2 SCARB1
RIMS2 GIGYF2
RIMS2 PTGES
RIMS2 RGS9
RIMS2 CYP3A5
RIMS2 LOC100134331
RIMS2 PROX1
RIMS2 SCAPER
RIMS2 DAPK2
RIMS2 WNT11
RIMS2 LGR5
RIMS2 MYEF2
RIMS2 GPR35
RIMS2 SLC30A3
RIMS2 MC2R
RIMS2 DPT
RIMS2 MAG
RIMS2 RUNX2
RIMS2 GCKR
RIMS2 NCDN
RIMS2 IGF1R
RIMS2 AQP5
RIMS2 LOC652147
RIMS2 ADRBK1
RIMS2 ZKSCAN3
RIMS2 SBNO2
RIMS2 RAGE
RIMS2 ADCYAP1
RIMS2 CD34
RIMS2 STAT2
RIMS2 CARD10
RIMS2 TGOLN2
RIMS2 TRIM3
RIMS2 PTGER3
RIMS2 CRCP
RIMS2 C16orf7
RIMS2 SLC9A3R2
RIMS2 FURIN
RIMS2 SEMA4D
RIMS2 PAX8
RIMS2 MYOG
RIMS2 LY6G6C
RIMS2 IGSF9B
RIMS2 ARPC4
RIMS2 C1orf144
RIMS2 ARID4B
RIMS2 RABGGTA
RIMS2 ARSE
RIMS2 PTH
RIMS2 TFDP2
RIMS2 PRKCB
RIMS2 FAM189B
RIMS2 ABCB1
RIMS2 DOK1
RIMS2 CYP11A1
RIMS2 ASGR1
RIMS2 LGALS9
RIMS2 JAG1
RIMS2 CPNE6
RIMS2 SIT1
RIMS2 FAM189A2
RIMS2 MAP2K4
RIMS2 FZR1
RIMS2 KIFC3
RIMS2 TNFRSF25
RIMS2 PFKFB2
RIMS2 LBP
RIMS2 MGAT3
RIMS2 NRG2
RIMS2 EMID1
RIMS2 DTX4
RIMS2 SCYL3
RIMS2 C2orf55
RIMS2 PITPNM1
RIMS2 AURKA
RIMS2 DEPDC5
RIMS2 SPRR2C
RIMS2 UGT2B15
RIMS2 SULT4A1
RIMS2 U2AF2
RIMS2 SLC6A9
RIMS2 MTHFR
RIMS2 TUBGCP4
RIMS2 PQBP1
RIMS2 SLC2A1
RIMS2 TREX1
RIMS2 PPP3CC
RIMS2 GRM4
RIMS2 VEGFC
RIMS2 WBSCR22
RIMS2 GGT5
RIMS2 EIF2AK2
RIMS2 CRYBB3
RIMS2 UBE3B
RIMS2 AGAP8
RIMS2 THRA
RIMS2 ZNF592
RIMS2 ALDOC
RIMS2 ATP1B2
RIMS2 RPH3A
RIMS2 EXOSC2
RIMS2 KCNJ4
RIMS2 FDXR
RIMS2 CEACAM3
RIMS2 MAP3K11
RIMS2 LRRC23
RIMS2 RAP1GAP
RIMS2 ESR1
RIMS2 ALAS2
RIMS2 RBM8A
RIMS2 TFF3
RIMS2 SPC25
RIMS2 DUSP7
RIMS2 ADAM15
RIMS2 B4GALT3
RIMS2 RHBDL1
RIMS2 CEACAM4
RIMS2 GPR161
RIMS2 TGFB1
RIMS2 HMX1
RIMS2 PAXIP1
RIMS2 HAUS5
RIMS2 WNT10B
RIMS2 SEC16A
RIMS2 AANAT
RIMS2 RUNX1
RIMS2 FCGR2A
RIMS2 TMPRSS6
RIMS2 KLF1
RIMS2 EPOR
RIMS2 RDH16
RIMS2 KCTD17
RIMS2 DHRS1
RIMS2 KIAA0284
RIMS2 PRPH
RIMS2 TUBGCP2
RIMS2 KRTAP26-1
RIMS2 AMIGO2
RIMS2 IGHMBP2
RIMS2 LOC91316
RIMS2 SOX12
RIMS2 IL8RB
RIMS2 TAZ
RIMS2 POU4F1
RIMS2 CNTN1
RIMS2 COPS6
RIMS2 SORBS3
RIMS2 CAD
RIMS2 OCEL1
RIMS2 ODF1
RIMS2 FOSL1
RIMS2 GJA1
RIMS2 POU6F2
RIMS2 PAIP2B
RIMS2 NUDT3
RIMS2 MAPKAPK2
RIMS2 MYST2
RIMS2 TRIM58
RIMS2 NEUROD2
RIMS2 GP2
RIMS2 AP2A2
RIMS2 WDR62
RIMS2 GNL1
RIMS2 NEUROG3
ARTN SLC9A3R2
ARTN CDC45L
ARTN USP19
ARTN U2AF2
ARTN ITGAD
ARTN MYO9B
ARTN AKT3
ARTN EFNA2
ARTN TBX5
ARTN TRD@
ARTN KRT85
ARTN ARHGAP6
ARTN PSMB4
ARTN RDH16
ARTN TNFRSF25
ARTN IGHMBP2
ARTN IKBKG
ARTN SRM
ARTN DEPDC5
CACNB1 PAIP2B
CACNB1 TFDP2
EFNA3 SERPIND1
EFNA3 FSCN2
EFNA3 MVK
EFNA3 AKT3
EFNA3 EXOSC2
EFNA3 H6PD
EFNA3 MC2R
EFNA3 HAP1
EFNA3 ADH1C
EFNA3 UBOX5
EFNA3 APOBEC3C
EFNA3 FDXR
EFNA3 ZNF783
EFNA3 HTR7
EFNA3 TLX2
EFNA3 CYP2A6
EFNA3 RELA
EFNA3 SPINT3
EFNA3 IKBKG
EFNA3 SPC25
EFNA3 IL10RA
EFNA3 BCL3
EFNA3 SCARB1
EFNA3 MLLT4
EFNA3 PTGES
EFNA3 AHDC1
EFNA3 ZNF157
EFNA3 ATP2B2
EFNA3 AMIGO2
EFNA3 SCAPER
EFNA3 LPAR2
EFNA3 GPA33
EFNA3 LOC652147
EFNA3 BCR
EFNA3 COL6A2
EFNA3 GDF5
EFNA3 SLMO1
EFNA3 LGR5
EFNA3 SLC25A11
EFNA3 SLC30A3
EFNA3 CD34
EFNA3 CSTF3
EFNA3 RPA2
EFNA3 UTP3
EFNA3 MAG
EFNA3 CEACAM4
EFNA3 PDE3A
EFNA3 NCDN
EFNA3 TNFRSF25
EFNA3 AQP5
EFNA3 ADRBK1
EFNA3 COL1A1
EFNA3 SBNO2
EFNA3 TROAP
EFNA3 FGF2
EFNA3 RAGE
EFNA3 ADCYAP1
EFNA3 CARD10
EFNA3 TRAFD1
EFNA3 TRIM3
EFNA3 PTGER3
EFNA3 TYR
EFNA3 WNT11
EFNA3 C16orf7
EFNA3 ZBED1
EFNA3 UGT2B15
EFNA3 RREB1
EFNA3 CCHCR1
EFNA3 PAX8
EFNA3 LY6G6C
EFNA3 IGSF9B
EFNA3 ARPC4
EFNA3 ELAVL3
EFNA3 CDK6
EFNA3 GPR161
EFNA3 RABGGTA
EFNA3 PTH
EFNA3 PRKCB
EFNA3 FAM189B
EFNA3 DOK1
EFNA3 LGALS9
EFNA3 JAG1
EFNA3 CORT
EFNA3 CPNE6
EFNA3 PTPRN
EFNA3 GHITM
EFNA3 MAPKAPK2
EFNA3 RAB8A
EFNA3 FZR1
EFNA3 KIFC3
EFNA3 OGG1
EFNA3 COPS6
EFNA3 LBP
EFNA3 MGAT3
EFNA3 LOC100134331
EFNA3 RASGRP3
EFNA3 EMID1
EFNA3 TENC1
EFNA3 SCYL3
EFNA3 WWOX
EFNA3 SLC9A3R2
EFNA3 MAEA
EFNA3 AIF1
EFNA3 U2AF2
EFNA3 SLC6A9
EFNA3 MTHFR
EFNA3 LOC201229
EFNA3 PPP3CC
EFNA3 LRRC23
EFNA3 CCR4
EFNA3 EIF2AK2
EFNA3 POU4F1
EFNA3 UBE3B
EFNA3 THRA
EFNA3 ALDOC
EFNA3 ATP1B2
EFNA3 SAP18
EFNA3 IQSEC1
EFNA3 AGAP8
EFNA3 COL19A1
EFNA3 CEACAM3
EFNA3 SNUPN
EFNA3 FEM1B
EFNA3 DDX11
EFNA3 DUSP7
EFNA3 ADAM15
EFNA3 B4GALT3
EFNA3 SLC1A4
EFNA3 GCKR
EFNA3 E2F4
EFNA3 TGFB1
EFNA3 KIFC1
EFNA3 EPHB2
EFNA3 HPGD
EFNA3 HAUS5
EFNA3 PRPF31
EFNA3 KLF1
EFNA3 MTX1
EFNA3 ELN
EFNA3 UBE2H
EFNA3 EPOR
EFNA3 DHRS1
EFNA3 KIAA0284
EFNA3 PRRC1
EFNA3 ST6GALNAC4
EFNA3 TUBGCP2
EFNA3 SULT4A1
EFNA3 KRTAP26-1
EFNA3 FAM89B
EFNA3 IGHMBP2
EFNA3 SEMA3A
EFNA3 SOX12
EFNA3 CAMSAP1
EFNA3 MVD
EFNA3 ACVR1B
EFNA3 LILRA4
EFNA3 SORBS3
EFNA3 OCEL1
EFNA3 RAB40B
EFNA3 ODF1
EFNA3 GJA1
EFNA3 PAIP2B
EFNA3 MYST2
EFNA3 CORO1A
EFNA3 ARHGAP26
EFNA3 TBX5
EFNA3 GP2
EFNA3 PFKFB2
EFNA3 GNL1
DDIT3 STAT2
DDIT3 CREB3
ASPHD1 AGPS
ASPHD1 GNL1
RPH3A TGFB1
RPH3A HAUS5
RPH3A DPT
RPH3A LOC100134331
RPH3A GARNL4
RPH3A TERF2
RPH3A CEACAM4
RPH3A PAXIP1
RPH3A LOC652147
RPH3A SLC6A9
RPH3A NRG2
RPH3A TGOLN2
RPH3A TRIM3
RPH3A TUBGCP4
RPH3A GRIK5
RPH3A DTNA
RPH3A TRIM58
RPH3A OCEL1
RPH3A IGHMBP2
RPH3A WBSCR22
RPH3A IGSF9B
RPH3A PAX8
RPH3A POU4F1
RPH3A LY6G6C
RPH3A UBE3B
RPH3A THRA
RPH3A ZNF592
RPH3A ATP1B2
RPH3A SAP18
RPH3A GP2
RPH3A FDXR
RPH3A PPP3CC
RPH3A PLEC1
RPH3A SCAPER
RPH3A PAIP2B
RPH3A RAP1GAP
RPH3A MYST2
RPH3A DHRS1
RPH3A ADAM15
RPH3A RHBDL1
RPH3A GHITM
RPH3A WDR62
RPH3A GNL1
RPH3A MAP2K4
F2RL3 PFKFB2
F2RL3 SDC3
F2RL3 FCGR2A
GARNL4 SLC5A2
GARNL4 NCR3
GARNL4 HAUS5
GARNL4 GPR35
GARNL4 MYO1C
GARNL4 CCDC86
GARNL4 ANK1
GARNL4 MAG
GARNL4 ANKRD12
GARNL4 IGF1R
GARNL4 TNFRSF25
GARNL4 LOC652147
GARNL4 SBNO2
GARNL4 E2F4
GARNL4 FNTB
GARNL4 SLC9A1
GARNL4 MVK
GARNL4 MYB
GARNL4 CYP27A1
GARNL4 SLC6A9
GARNL4 DDX51
GARNL4 CHMP7
GARNL4 TLX2
GARNL4 MMACHC
GARNL4 TUBGCP4
GARNL4 GRIK5
GARNL4 DTNA
GARNL4 SULT4A1
GARNL4 PPP3CC
GARNL4 IGHMBP2
GARNL4 SLC4A3
GARNL4 DPT
GARNL4 WBSCR22
GARNL4 KIAA0323
GARNL4 GGT5
GARNL4 TUBB2B
GARNL4 MYOG
GARNL4 CRYBB3
GARNL4 RGS9
GARNL4 THRA
GARNL4 ARPC4
GARNL4 C1orf144
GARNL4 ELAVL3
GARNL4 COPS6
GARNL4 ANKRD46
GARNL4 TRA2A
GARNL4 ATP2B2
GARNL4 ATG2A
GARNL4 ITGAM
GARNL4 C19orf29
GARNL4 SAMD14
GARNL4 TOP3B
GARNL4 PAIP2B
GARNL4 ZNF157
GARNL4 BTF3
GARNL4 RBM8A
GARNL4 VAMP5
GARNL4 ATP1B2
GARNL4 ADAM15
GARNL4 VCX3A
GARNL4 RHBDL1
GARNL4 PTPRN
GARNL4 GP2
GARNL4 GPR161
GARNL4 MAPKAPK2
GARNL4 GNL1
GARNL4 NEUROG3
DHCR7 MAG
DHCR7 SOX12
DHCR7 IVL
CEACAM4 PDGFRA
CEACAM4 C2orf55
CEACAM4 MYEF2
CEACAM4 CRYBA4
CEACAM4 SLURP1
CEACAM4 AANAT
CEACAM4 FCGR2A
CEACAM4 ADRBK1
CEACAM4 SIM2
CEACAM4 U2AF2
CEACAM4 KCNJ4
CEACAM4 MTHFR
CEACAM4 CCPG1
CEACAM4 ESR2
CEACAM4 ATF6B
CEACAM4 ST6GALNAC4
CEACAM4 TUBGCP4
CEACAM4 TUBGCP2
CEACAM4 PTGER3
CEACAM4 HLA-DOB
CEACAM4 TRIM58
CEACAM4 LOC91316
CEACAM4 SEMA3A
CEACAM4 WBSCR22
CEACAM4 IGF2
CEACAM4 SLC22A24
CEACAM4 UBE3B
CEACAM4 ALDOC
CEACAM4 NOMO1
CEACAM4 ATP1B2
CEACAM4 DPT
CEACAM4 PTGES
CEACAM4 COPS6
CEACAM4 CDK6
CEACAM4 RAP1GAP
CEACAM4 VASH1
CEACAM4 MAG
CEACAM4 DDX11
CEACAM4 CDK2
CEACAM4 RUNX1
CEACAM4 WNT11
CEACAM4 LGALS9
CEACAM4 INA
CEACAM4 UGT2B15
CEACAM4 WDR62
CEACAM4 MAPKAPK2
CEACAM4 HCG9
SETD2 TGFB1
SETD2 WNT10B
SETD2 FAM50A
SETD2 LOC100134331
SETD2 VEGFC
SETD2 FAM89B
BCR MVK
BCR PPP3CC
BCR DPT
BCR TMPRSS6
BCR GHITM
BCR SLC9A1
BCR TREX1
BCR ITGAD
BCR POU6F2
BCR SLC2A1
BCR AMIGO2
BCR IGHMBP2
BCR RBBP8
BCR SEMA4D
BCR IL8RB
BCR ALDOC
BCR MYST2
BCR CROCC
BCR COPS6
BCR SORBS3
BCR MYBPC3
BCR ODF1
BCR PTH
BCR RAP1GAP
BCR BTF3
BCR OAS2
BCR LSM4
BCR RBM8A
BCR LGALS9
BCR DHRS1
BCR CEP135
BCR GP2
MAP3K14 PRPF31
MAP3K14 KIAA0323
MAP3K14 DPT
MAP3K14 RUNX2
MAP3K14 WWOX
MAP3K14 MC2R
MAP3K14 SBNO2
MAP3K14 SLC9A1
MAP3K14 ADCYAP1
MAP3K14 MTHFR
MAP3K14 LMTK2
MAP3K14 CCPG1
MAP3K14 WBSCR22
MAP3K14 SEMA4D
MAP3K14 TAZ
MAP3K14 DAPK2
MAP3K14 AGAP8
MAP3K14 ODF1
MAP3K14 PAIP2B
MAP3K14 RGS9
MAP3K14 LBP
MAP3K14 DDX11
MAP3K14 STAT2
MAP3K14 LOC652147
MAP3K14 FAM189B
MAP3K14 B4GALT3
MAP3K14 MAP2K4
ADRBK1 MR1
ADRBK1 MVK
ADRBK1 EXOSC2
ADRBK1 NCSTN
ADRBK1 MC2R
ADRBK1 NSFL1C
ADRBK1 CD40
ADRBK1 KIAA0284
ADRBK1 MYBPC3
ADRBK1 ZNF783
ADRBK1 HTR7
ADRBK1 TLX2
ADRBK1 RELA
ADRBK1 SPINT3
ADRBK1 RRP12
ADRBK1 XDH
ADRBK1 IL10RA
ADRBK1 NFRKB
ADRBK1 PTGES
ADRBK1 HAUS5
ADRBK1 TYR
ADRBK1 MFNG
ADRBK1 TCOF1
ADRBK1 SCAPER
ADRBK1 LPAR2
ADRBK1 ARFGEF2
ADRBK1 ACAN
ADRBK1 PDPN
ADRBK1 INA
ADRBK1 PML
ADRBK1 SLMO1
ADRBK1 WWOX
ADRBK1 OGG1
ADRBK1 HTR4
ADRBK1 RUNX2
ADRBK1 GCKR
ADRBK1 TFF3
ADRBK1 FUT7
ADRBK1 TNFRSF25
ADRBK1 ZKSCAN3
ADRBK1 GRINA
ADRBK1 TROAP
ADRBK1 SLC9A1
ADRBK1 GTSE1
ADRBK1 RAGE
ADRBK1 CADM4
ADRBK1 CARD10
ADRBK1 RASGRP3
ADRBK1 ADCYAP1
ADRBK1 TRIM3
ADRBK1 ADAM15
ADRBK1 CDC45L
ADRBK1 CRCP
ADRBK1 C16orf7
ADRBK1 SIM2
ADRBK1 PAX8
ADRBK1 TUBB2B
ADRBK1 LY6G6C
ADRBK1 ARPC4
ADRBK1 C1orf144
ADRBK1 ITGAM
ADRBK1 RABGGTA
ADRBK1 PTH
ADRBK1 FAM189B
ADRBK1 AGFG2
ADRBK1 RUNX1
ADRBK1 ASGR1
ADRBK1 DHRS1
ADRBK1 CRTC1
ADRBK1 CPNE6
ADRBK1 HAP1
ADRBK1 PTPRN
ADRBK1 LILRA4
ADRBK1 FAM189A2
ADRBK1 MAP2K4
ADRBK1 KIFC3
ADRBK1 MEGF6
ADRBK1 PFKFB2
ADRBK1 LBP
ADRBK1 MGAT3
ADRBK1 LOC100134331
ADRBK1 TNFSF12
ADRBK1 ARHGAP6
ADRBK1 USP19
ADRBK1 YPEL1
ADRBK1 SERBP1
ADRBK1 psiTPTE22
ADRBK1 UGT2B15
ADRBK1 TREX1
ADRBK1 ITGAD
ADRBK1 SLC6A9
ADRBK1 GRB2
ADRBK1 MTHFR
ADRBK1 TUBGCP4
ADRBK1 SLC8A1
ADRBK1 PPP3CC
ADRBK1 GRM4
ADRBK1 SLC4A3
ADRBK1 RAB3A
ADRBK1 WBSCR22
ADRBK1 FKBP15
ADRBK1 CRYBB3
ADRBK1 KDM1
ADRBK1 UBE3B
ADRBK1 THRA
ADRBK1 ALDOC
ADRBK1 ATP1B2
ADRBK1 PMS2L1
ADRBK1 IQSEC1
ADRBK1 AGAP8
ADRBK1 COL19A1
ADRBK1 COL6A2
ADRBK1 DEFA3
ADRBK1 SAMD14
ADRBK1 RAP1GAP
ADRBK1 ESR1
ADRBK1 RBM8A
ADRBK1 PTPRD
ADRBK1 DUSP7
ADRBK1 TERF2
ADRBK1 KRT85
ADRBK1 B4GALT3
ADRBK1 RHBDL1
ADRBK1 CCR4
ADRBK1 HCG9
ADRBK1 PTAFR
ADRBK1 KIFC1
ADRBK1 EPHB2
ADRBK1 HPGD
ADRBK1 U2AF2
ADRBK1 CHMP7
ADRBK1 PRPF31
ADRBK1 METTL3
ADRBK1 KIAA0323
ADRBK1 SEC16A
ADRBK1 AANAT
ADRBK1 NCR2
ADRBK1 FCGR2A
ADRBK1 IGF1R
ADRBK1 EPOR
ADRBK1 AXIN1
ADRBK1 XPNPEP2
ADRBK1 AKAP3
ADRBK1 UNC5B
ADRBK1 UPK2
ADRBK1 PRPH
ADRBK1 KIF22
ADRBK1 TUBGCP2
ADRBK1 PDE3A
ADRBK1 KRTAP26-1
ADRBK1 AMIGO2
ADRBK1 IGHMBP2
ADRBK1 SOX12
ADRBK1 MVD
ADRBK1 FGD1
ADRBK1 POU4F1
ADRBK1 SIT1
ADRBK1 COPS6
ADRBK1 OCEL1
ADRBK1 ODF1
ADRBK1 FOSL1
ADRBK1 PAIP2B
ADRBK1 MYB
ADRBK1 IAH1
ADRBK1 MAPKAPK2
ADRBK1 MLH1
ADRBK1 PRRC1
ADRBK1 MYST2
ADRBK1 ARHGAP26
ADRBK1 TBX5
ADRBK1 NEUROD2
ADRBK1 GP2
ADRBK1 AP2A2
ADRBK1 GNL1
ADRBK1 NEUROG3
KLHL25 SVEP1
KLHL25 MEGF6
KLHL25 AXIN1
KLHL25 CSNK1G2
PCDH9 PIGC
PCDH9 EPOR
PCDH9 RPL11
PCDH9 U2AF2
MYB MVK
MYB HAP1
MYB SIM2
MYB PRPH
MYB YPEL1
MYB TLX2
MYB GRIK5
MYB IL10RA
MYB PTGES
MYB LOC100134331
MYB ZNF157
MYB SEC14L1
MYB LOC652147
MYB LGR5
MYB MAD1L1
MYB DPT
MYB TNFRSF25
MYB SLC9A1
MYB TRIM3
MYB WNT11
MYB PAX8
MYB TUBB2B
MYB LY6G6C
MYB IGSF9B
MYB ARPC4
MYB RABGGTA
MYB CDR2L
MYB CYP11A1
MYB LGALS9
MYB CPNE6
MYB MAP2K4
MYB FZR1
MYB PFKFB2
MYB USP11
MYB TCOF1
MYB WWOX
MYB UGT2B15
MYB SULT4A1
MYB HAUS5
MYB ITGAD
MYB MTHFR
MYB CCPG1
MYB TCF7L2
MYB PPP3CC
MYB GRM4
MYB SLC4A3
MYB ITGA2B
MYB WBSCR22
MYB NCKIPSD
MYB CRYBB3
MYB THRA
MYB ZNF592
MYB DUSP14
MYB ALDOC
MYB ATP1B2
MYB EXOSC2
MYB AGAP8
MYB SAMD14
MYB RAP1GAP
MYB BTF3
MYB ADCYAP1
MYB ADAM15
MYB RHBDL1
MYB GPR161
MYB PTAFR
MYB TGFB1
MYB HPGD
MYB U2AF2
MYB CCNF
MYB NCR2
MYB RUNX1
MYB FCGR2A
MYB EPOR
MYB RDH16
MYB UNC5B
MYB KIAA0284
MYB PRRC1
MYB TUBGCP2
MYB MVD
MYB FGD1
MYB COPS6
MYB ODF1
MYB FOSL1
MYB PAIP2B
MYB MYST2
MYB ARHGAP26
MYB GP2
MYB GNL1
MYB NEUROG3
TRD@ PSMB4
MLL STATH
MLL HAUS5
MLL FAM153A
MLL XDH
MLL KLF1
MLL POU6F2
MLL MYST2
MLL KIAA0284
MLL APOBEC3C
MLL LOC201229
MLL TUBGCP4
MLL SLC22A24
MLL PSG7
MLL PPP3CC
MLL LRRC23
MLL OGG1
MLL IL10RA
MLL CAMSAP1
MLL PRRC1
MLL CNTN1
MLL ITM2B
MLL COPS6
MLL AMIGO2
MLL CD33
MLL PAIP2B
MLL ESR1
MLL LSM4
MLL LGALS9
MLL HDGF
MLL ADAM15
MLL B4GALT3
MLL HCG9
CARD10 ZKSCAN3
CARD10 SCAMP5
CARD10 LGR5
CARD10 MR1
CARD10 MYEF2
CARD10 HAUS5
CARD10 TNFRSF25
CARD10 PFKFB2
CARD10 MC2R
CARD10 MGAT3
CARD10 ZBED4
CARD10 TNFSF12
CARD10 H6PD
CARD10 NCSTN
CARD10 SCYL3
CARD10 NCDN
CARD10 IGF1R
CARD10 YPEL1
CARD10 DEPDC5
CARD10 DUSP7
CARD10 SLC9A3R2
CARD10 GRINA
CARD10 ALAS2
CARD10 EPOR
CARD10 E2F4
CARD10 GFAP
CARD10 CD34
CARD10 SLC6A9
CARD10 KCNJ4
CARD10 PCGF1
CARD10 ITGAM
CARD10 KIAA0284
CARD10 HTR7
CARD10 CRYBB3
CARD10 GCKR
CARD10 TUBGCP4
CARD10 TUBGCP2
CARD10 TREX1
CARD10 CPNE6
CARD10 RRP12
CARD10 WNT11
CARD10 UGT2B15
CARD10 WBSCR22
CARD10 KIAA0323
CARD10 MYST2
CARD10 POU4F1
CARD10 SCARB1
CARD10 LY6G6C
CARD10 THRA
CARD10 FGD1
CARD10 ATP1B2
CARD10 COPS6
CARD10 SLC6A2
CARD10 CDK6
CARD10 AGAP8
CARD10 MYO9B
CARD10 IGHMBP2
CARD10 ITPR2
CARD10 FOSL1
CARD10 KLF1
CARD10 IQSEC1
CARD10 PAIP2B
CARD10 RAP1GAP
CARD10 PDPN
CARD10 LBP
CARD10 ABCB1
CARD10 SRM
CARD10 CYP11A1
CARD10 LOC91316
CARD10 IL10RA
CARD10 ADCYAP1
CARD10 C1orf144
CARD10 ADAM15
CARD10 NEUROD2
CARD10 VCX3A
CARD10 AP2A2
CARD10 LOC652147
CARD10 GP2
HSP90AB1 WDR62
HSP90AB1 PTGER3
HSP90AB1 FUS
HSP90AB1 TMBIM6
HSP90AB1 MYST2
HSP90AB1 HDGF
HSP90AB1 ATP1B2
HSP90AB1 MEN1
HSP90AB1 WWOX
HSP90AB1 PTPRN
HSP90AB1 IGHMBP2
HSP90AB1 MAPKAPK2
HSP90AB1 GNL1
SEMA5A ARHGAP26
SEMA5A SLC4A3
PIK3R1 STAT2
DTNA WBSCR22
DTNA TRA2A
DTNA BTF3
DTNA HAUS5
DTNA SAMD14
DTNA ARHGAP26
DTNA SLC6A9
DTNA IGSF9B
DTNA YPEL1
DTNA ARPC4
DTNA CPNE6
DTNA RUNX1
DTNA RHBDL1
DTNA SLC9A1
DTNA GPR161
DTNA SLC4A3
DTNA PTAFR
TBX19 MTHFR
TBX19 NCKIPSD
TBX19 XDH
TBX19 CRYBB3
TBX19 WNT10B
TBX19 DOK1
TBX19 UNC5B
TBX19 RUNX1
TBX19 LOC100134331
TBX19 ANK1
TBX19 MYST2
TBX19 MAD1L1
TBX19 SIX3
TBX19 SERPINC1
TBX19 C2orf55
TBX19 RAP1GAP
TBX19 GPR161
TBX19 AGAP8
TBX19 ITGAM
TBX19 FAM89B
TYR TGFB1
TYR SLMO1
TYR LGR5
TYR MVK
TYR WBSCR22
TYR USP11
TYR LOC100134331
TYR EPAS1
TYR AANAT
TYR WWOX
TYR ACR
TYR SLC9A3R2
TYR EPOR
TYR U2AF2
TYR LGALS9
TYR SLC6A9
TYR MTHFR
TYR KIAA0284
TYR TUBGCP2
TYR SPINT3
TYR CBFA2T3
TYR IGHMBP2
TYR WNT11
TYR C16orf7
TYR SBNO2
TYR IL8RB
TYR ALPPL2
TYR SCARB1
TYR IGSF9B
TYR USP6
TYR ACVR1B
TYR ZNF592
TYR ALDOC
TYR ATP1B2
TYR CNTN1
TYR COPS6
TYR CDK6
TYR ZBED4
TYR ODF1
TYR RABGGTA
TYR MAP2K4
TYR SCAPER
TYR PAIP2B
TYR PTGES
TYR LBP
TYR DDX11
TYR TERF1
TYR MYST2
TYR ADAM15
TYR B4GALT3
TYR NEUROD2
TYR HCRTR1
TYR GHITM
TYR MYBPC3
TYR MAPKAPK2
TYR GNL1
TYR RAB8A
KYNU WBSCR22
KYNU PHKG2
KYNU OSGIN2
KYNU ZNF592
KYNU ASGR1
KYNU PRPH
KYNU ST6GALNAC4
KYNU FCGR2A
KYNU IL10RA
CRCP TGFB1
CRCP PDGFRA
CRCP FZR1
CRCP LGR5
CRCP CLSTN3
CRCP DPT
CRCP MAG
CRCP RUNX2
CRCP TMPRSS6
CRCP SLC9A3R2
CRCP MVK
CRCP LYPLA2
CRCP UNC5B
CRCP PRPH
CRCP TUBGCP2
CRCP AMIGO2
CRCP GRM4
CRCP LY6G6C
CRCP MTHFR
CRCP ZNF592
CRCP NCR1
CRCP ARPC4
CRCP MYBPC3
CRCP PPP3CC
CRCP PAIP2B
CRCP RAP1GAP
CRCP ALDOC
CRCP CDR2L
CRCP RUNX1
CRCP GNL1
CRCP LGALS9
CRCP NRG2
SLC18A3 DPEP1
SLC18A3 MVK
SLC18A3 EXOSC2
SLC18A3 GRM4
SLC18A3 RABGGTA
ZBED1 UGT2B15
ZBED1 FZR1
ZBED1 EPOR
ZBED1 IL10RA
ZBED1 MYEF2
ZBED1 OTUB1
ZBED1 LMTK2
ZBED1 SEC16A
ZBED1 ALDOC
ZBED1 PAIP2B
ZBED1 ADAM15
ZBED1 PDPN
ZBED1 GRM4
ZBED1 LGR5
ZBED1 MYO9B
ZBED1 GNL1
ZBED1 NEUROG3
SIM2 SERPIND1
SIM2 CRYBA4
SIM2 FGF2
SIM2 RAB3A
SIM2 TNK1
SIM2 IL10RA
SIM2 SERPINC1
SIM2 PTGES
SIM2 FANCA
SIM2 ATP2B2
SIM2 SCAPER
SIM2 GPA33
SIM2 H6PD
SIM2 CNP
SIM2 SLMO1
SIM2 LGR5
SIM2 PAX9
SIM2 DPT
SIM2 HLA-DOB
SIM2 TNFRSF25
SIM2 LAD1
SIM2 ALOX5
SIM2 IDS
SIM2 ADCYAP1
SIM2 PTGER3
SIM2 KLF11
SIM2 SLC9A3R2
SIM2 PAX8
SIM2 MYOG
SIM2 LY6G6C
SIM2 C1orf144
SIM2 CDK6
SIM2 TFDP2
SIM2 DOK1
SIM2 RUNX1
SIM2 LGALS9
SIM2 FUT7
SIM2 PTPRN
SIM2 LILRA4
SIM2 MAPKAPK2
SIM2 RAB8A
SIM2 FZR1
SIM2 KIFC3
SIM2 XDH
SIM2 COPS6
SIM2 RASGRP3
SIM2 GRIN2A
SIM2 SCYL3
SIM2 PPP1R16B
SIM2 USP19
SIM2 UGT2B15
SIM2 LSM7
SIM2 SULT4A1
SIM2 MTHFR
SIM2 CCPG1
SIM2 LOC201229
SIM2 SLC22A24
SIM2 CCR4
SIM2 EIF2AK2
SIM2 CRYBB3
SIM2 UBE3B
SIM2 THRA
SIM2 ALDOC
SIM2 ATP1B2
SIM2 NSFL1C
SIM2 SAP18
SIM2 RAP1GAP
SIM2 SNUPN
SIM2 ALAS2
SIM2 RBM8A
SIM2 ETV3
SIM2 DUSP7
SIM2 RHBDL1
SIM2 GPR161
SIM2 HCG9
SIM2 KIFC1
SIM2 EPHB2
SIM2 U2AF2
SIM2 PRPF31
SIM2 AANAT
SIM2 FCGR2A
SIM2 KLF1
SIM2 EPOR
SIM2 GTF2F1
SIM2 KIAA0284
SIM2 MAX
SIM2 ATF6B
SIM2 ST6GALNAC4
SIM2 TUBGCP2
SIM2 POU4F1
SIM2 NTSR2
SIM2 SORBS3
SIM2 ODF1
SIM2 IRF2
SIM2 PAIP2B
SIM2 PRRC1
SIM2 T
SIM2 GP2
SIM2 WDR62
SIM2 NEUROG3
PRPF6 LOC100134331
OPRL1 SBNO2
OPRL1 SCAPER
OPRL1 EPOR
OPRL1 FSCN2
OPRL1 PVT1
OPRL1 GTSE1
OPRL1 POLR2J
OPRL1 IGSF9B
OPRL1 MGAT3
OPRL1 LOC100134331
OPRL1 DUSP7
OPRL1 ADAM15
OPRL1 ELAVL3
OPRL1 PTGER3
OPRL1 SPINT3
OPRL1 MYO9B
OPRL1 ODF1
TUBB2B PDGFRA
TUBB2B C19orf50
TUBB2B MR1
TUBB2B RAD54L2
TUBB2B RRP12
TUBB2B PFKFB2
TUBB2B SERPINC1
TUBB2B FANCA
TUBB2B CYP3A5
TUBB2B ZNF157
TUBB2B CAPN5
TUBB2B TRPC4AP
TUBB2B THBS1
TUBB2B INA
TUBB2B GPR35
TUBB2B DPT
TUBB2B IGF1R
TUBB2B AQP5
TUBB2B NRL
TUBB2B SLC9A1
TUBB2B IL1RL1
TUBB2B ARPC4
TUBB2B C1orf144
TUBB2B GPR161
TUBB2B TFDP2
TUBB2B CYP11A1
TUBB2B NRG2
TUBB2B CRTC1
TUBB2B CPNE6
TUBB2B FZR1
TUBB2B KIFC3
TUBB2B NOC2L
TUBB2B MEGF6
TUBB2B XDH
TUBB2B MFNG
TUBB2B ARHGAP6
TUBB2B SAR1A
TUBB2B SULT4A1
TUBB2B LYPLA2
TUBB2B PARP2
TUBB2B PPP3CC
TUBB2B GRM4
TUBB2B WBSCR22
TUBB2B EIF2AK2
TUBB2B CHD8
TUBB2B IL8RB
TUBB2B THRA
TUBB2B ZNF592
TUBB2B SEPT6
TUBB2B EXOSC2
TUBB2B MYBPC3
TUBB2B GRN
TUBB2B RBM8A
TUBB2B B4GALT3
TUBB2B VCX3A
TUBB2B E2F4
TUBB2B TGFB1
TUBB2B HPGD
TUBB2B U2AF2
TUBB2B CHMP7
TUBB2B AANAT
TUBB2B FCGR2A
TUBB2B KLF1
TUBB2B TMPRSS6
TUBB2B INHA
TUBB2B UPK2
TUBB2B CRYBB3
TUBB2B MMACHC
TUBB2B KRTAP26-1
TUBB2B AMIGO2
TUBB2B CAMSAP1
TUBB2B MVD
TUBB2B ACVR1B
TUBB2B COPS6
TUBB2B SLC6A2
TUBB2B FOSL1
TUBB2B IAH1
TUBB2B CBLN1
TUBB2B TBX5
TUBB2B NEUROG3
TAX1BP1 TFDP2
KRT1 SERPIND1
KRT1 KIFC3
KRT1 U2AF2
KRT1 WNT10B
KRT1 MGAT3
KRT1 LOC100134331
KRT1 FGF2
KRT1 IGF1R
KRT1 TNFRSF25
KRT1 SLC9A1
KRT1 TLX2
KRT1 C2orf55
KRT1 APOBEC3C
KRT1 FAM89B
KRT1 PAX8
KRT1 IL8RB
KRT1 SIX3
KRT1 ODF1
KRT1 NFKB2
KRT1 HPGD
KRT1 LOC652147
KRT1 ASGR1
KRT1 DUSP7
KRT1 CRTC1
KRT1 ADAM15
KRT1 SIT1
KCNQ1 PLEKHG3
KCNQ1 RGS9
KCNQ1 HTR4
DGCR11 STAT2
DGCR11 LOC652147
DGCR11 SEC16A
DGCR11 USP19
DGCR11 PTPRN
DGCR11 RRP12
IQSEC3 SERPINB7
ARMC6 MAPKAPK2
ARMC6 SPRR2C
ARMC6 FGD1
E2F4 SDC3
E2F4 TRAFD1
E2F4 MVK
E2F4 WBSCR22
E2F4 MC2R
E2F4 EMID1
E2F4 GCKR
E2F4 TMPRSS6
E2F4 AQP5
E2F4 CYP2A13
E2F4 ELN
E2F4 TRA2A
E2F4 DUSP7
E2F4 KCTD17
E2F4 YPEL1
E2F4 TLX2
E2F4 KIF22
E2F4 SLC25A17
E2F4 SLC2A1
E2F4 B4GALT3
E2F4 PITPNM1
E2F4 PPP3CC
E2F4 GRM4
E2F4 TGFBRAP1
E2F4 TUBGCP2
E2F4 OGG1
E2F4 PAX8
E2F4 SAMD14
E2F4 LY6G6C
E2F4 MVD
E2F4 PTGES
E2F4 ATP1B2
E2F4 EXOSC2
E2F4 ARID4B
E2F4 FOSL1
E2F4 SCAPER
E2F4 PTH
E2F4 RGS9
E2F4 GPA33
E2F4 SLC6A8
E2F4 RBM8A
E2F4 LOC652147
E2F4 MYST2
E2F4 CRTC1
E2F4 ADAM15
E2F4 UPK2
E2F4 GRIP2
E2F4 MAPKAPK2
BAT3 B4GALT3
ARSE SDC3
ARSE HAUS5
ARSE PFKFB2
ARSE IQSEC1
ARSE DPT
ARSE LOC100134331
ARSE USP6
ARSE GCKR
ARSE TNFRSF25
ARSE FAM189B
ARSE psiTPTE22
ARSE UGT2B15
ARSE PDPN
ARSE SLC6A9
ARSE KCTD17
ARSE KIAA0284
ARSE APOBEC3C
ARSE TUBGCP4
ARSE CYP2A6
ARSE TUBGCP2
ARSE LRRC23
ARSE IKBKG
ARSE SLC4A3
ARSE WBSCR22
ARSE PAX8
ARSE MYOG
ARSE ATP1B2
ARSE COPS6
ARSE ARID4B
ARSE CYP3A5
ARSE GRN
ARSE SAMD14
ARSE PCGF1
ARSE LBP
ARSE LSM4
ARSE LOC652147
ARSE MYST2
ARSE NCR2
ZNF169 ADAM15
ZNF169 GPR161
ZNF169 PAIP2B
ZNF169 ECE2
ZNF169 NEUROG3
ESR1 C19orf50
ESR1 ERBB2
ESR1 MR1
ESR1 MVK
ESR1 IL13
ESR1 NSFL1C
ESR1 MYBPC3
ESR1 RAD54L2
ESR1 POU6F2
ESR1 HTR7
ESR1 IL10RA
ESR1 PTGES
ESR1 FANCA
ESR1 HTR2A
ESR1 SCAPER
ESR1 POU2F2
ESR1 GPA33
ESR1 OR2B6
ESR1 REL
ESR1 SLMO1
ESR1 LGR5
ESR1 GPR35
ESR1 SLC30A3
ESR1 FURIN
ESR1 NCDN
ESR1 TNFRSF25
ESR1 PSG7
ESR1 LY6G6C
ESR1 OGG1
ESR1 PLIN1
ESR1 PAX8
ESR1 CHRNB2
ESR1 WNT11
ESR1 CDK6
ESR1 ITM2B
ESR1 PTH
ESR1 LBP
ESR1 TERF1
ESR1 CPNE6
ESR1 LILRA4
ESR1 MAPKAPK2
ESR1 RAB8A
ESR1 NOC2L
ESR1 TULP3
ESR1 XDH
ESR1 STATH
ESR1 RASGRP3
ESR1 UGT2B15
ESR1 SULT4A1
ESR1 MTHFR
ESR1 PRPS1L1
ESR1 PQBP1
ESR1 OCEL1
ESR1 WBSCR22
ESR1 EIF2AK2
ESR1 PRRC1
ESR1 IL8RB
ESR1 CNTN1
ESR1 ZNF592
ESR1 CROCC
ESR1 EXOSC2
ESR1 AGAP8
ESR1 PPP3CC
ESR1 SNUPN
ESR1 ADCYAP1
ESR1 B4GALT3
ESR1 SLC1A4
ESR1 HCG9
ESR1 EPHB2
ESR1 HPGD
ESR1 PRPF31
ESR1 AANAT
ESR1 CYP11A1
ESR1 KLF1
ESR1 EPOR
ESR1 STK17A
ESR1 AKAP3
ESR1 KIAA0284
ESR1 CHD8
ESR1 TUBGCP2
ESR1 IGHMBP2
ESR1 UBE3B
ESR1 CAMSAP1
ESR1 POU4F1
ESR1 COPS6
ESR1 CD33
ESR1 MYST2
ESR1 MAP2K4
ESR1 TBX5
ESR1 GP2
FLJ10038 CHD8
GRB2 SEC16A
GRB2 TRA2A
GRB2 CRYBB3
DTX4 ADCYAP1
DTX4 ARPC4
DTX4 WBSCR22
WHAMML2 LDB3
HOXD10 CACNA1B
NTRK3 TGFB1
NTRK3 SLMO1
NTRK3 LGR5
NTRK3 MR1
NTRK3 HAUS5
NTRK3 TPPP
NTRK3 ELAVL2
NTRK3 DPT
NTRK3 EMID1
NTRK3 HMX1
NTRK3 TMPRSS6
NTRK3 AQP5
NTRK3 DEPDC5
NTRK3 SLC9A3R2
NTRK3 NOC2L
NTRK3 SLC6A9
NTRK3 PPP3CC
NTRK3 LRRC23
NTRK3 WNT11
NTRK3 SEMA4D
NTRK3 PAX8
NTRK3 ATP1B2
NTRK3 COPS6
NTRK3 CDK6
NTRK3 MYBPC3
NTRK3 COL19A1
NTRK3 GRN
NTRK3 PAIP2B
NTRK3 SNUPN
NTRK3 LBP
NTRK3 ABCB1
NTRK3 LOC652147
NTRK3 LGALS9
NTRK3 ADAM15
CPNE6 MR1
CPNE6 MVK
CPNE6 AKT3
CPNE6 MC2R
CPNE6 ZC3H7B
CPNE6 HAP1
CPNE6 DUSP7
CPNE6 PTPN21
CPNE6 MYBPC3
CPNE6 PHKG2
CPNE6 YPEL1
CPNE6 HTR7
CPNE6 TLX2
CPNE6 RELA
CPNE6 SPINT3
CPNE6 NDST2
CPNE6 SLC16A5
CPNE6 DNAJC4
CPNE6 PMS2L1
CPNE6 PTGES
CPNE6 ATG2A
CPNE6 MYO9B
CPNE6 HTR2A
CPNE6 H6PD
CPNE6 WNT11
CPNE6 REL
CPNE6 BCL2
CPNE6 PML
CPNE6 CNP
CPNE6 SLMO1
CPNE6 LGR5
CPNE6 MYEF2
CPNE6 SLC30A3
CPNE6 DPT
CPNE6 RUNX2
CPNE6 CROCC
CPNE6 NCDN
CPNE6 TNFRSF25
CPNE6 LOC652147
CPNE6 SLC9A1
CPNE6 CYP27A1
CPNE6 KCNJ4
CPNE6 CYP2A13
CPNE6 TRIM3
CPNE6 PSG7
CPNE6 ADAM15
CPNE6 OR2B6
CPNE6 C16orf7
CPNE6 SLC9A3R2
CPNE6 RREB1
CPNE6 PAX8
CPNE6 CSNK1G2
CPNE6 LY6G6C
CPNE6 ARPC4
CPNE6 CDK6
CPNE6 ITGAM
CPNE6 RABGGTA
CPNE6 LTK
CPNE6 PTH
CPNE6 TFDP2
CPNE6 PRKCB
CPNE6 LBP
CPNE6 SRM
CPNE6 RUNX1
CPNE6 PTPRN
CPNE6 ECE2
CPNE6 MAP2K4
CPNE6 FZR1
CPNE6 KIFC3
CPNE6 MEGF6
CPNE6 PFKFB2
CPNE6 NTSR2
CPNE6 MGAT3
CPNE6 MFNG
CPNE6 GRIN2A
CPNE6 HMX1
CPNE6 ARHGAP6
CPNE6 WWOX
CPNE6 DEPDC5
CPNE6 UGT2B15
CPNE6 SULT4A1
CPNE6 HAUS5
CPNE6 AGFG2
CPNE6 SLC6A9
CPNE6 MTHFR
CPNE6 PARP2
CPNE6 PRPS1L1
CPNE6 TUBGCP4
CPNE6 PPP3CC
CPNE6 GRM4
CPNE6 CCR4
CPNE6 WBSCR22
CPNE6 FKBP15
CPNE6 PRRC1
CPNE6 THRA
CPNE6 ZNF592
CPNE6 ATP6V1B1
CPNE6 ALDOC
CPNE6 ATP1B2
CPNE6 NSFL1C
CPNE6 EXOSC2
CPNE6 CLEC11A
CPNE6 AGAP8
CPNE6 COL19A1
CPNE6 OCEL1
CPNE6 GRN
CPNE6 SAMD14
CPNE6 SNUPN
CPNE6 PDPN
CPNE6 ALAS2
CPNE6 RBM8A
CPNE6 TFF3
CPNE6 IL10RA
CPNE6 ADCYAP1
CPNE6 TERF2
CPNE6 KRT85
CPNE6 RHBDL1
CPNE6 GCKR
CPNE6 GPR161
CPNE6 PTAFR
CPNE6 KIFC1
CPNE6 EPHB2
CPNE6 HPGD
CPNE6 U2AF2
CPNE6 PRPF31
CPNE6 TNFRSF10C
CPNE6 AANAT
CPNE6 CD40
CPNE6 CYP11A1
CPNE6 FCGR2A
CPNE6 TMPRSS6
CPNE6 KLF1
CPNE6 ELN
CPNE6 FAM189B
CPNE6 PGAP2
CPNE6 PLEC1
CPNE6 EPOR
CPNE6 AXIN1
CPNE6 NFRKB
CPNE6 KIAA0284
CPNE6 SLC5A2
CPNE6 ST6GALNAC4
CPNE6 TUBGCP2
CPNE6 KRTAP26-1
CPNE6 IL8
CPNE6 AMIGO2
CPNE6 IGHMBP2
CPNE6 DPEP1
CPNE6 POU4F1
CPNE6 CNTN1
CPNE6 COPS6
CPNE6 ODF1
CPNE6 FOSL1
CPNE6 PAIP2B
CPNE6 IAH1
CPNE6 GNB3
CPNE6 MLH1
CPNE6 TBX5
CPNE6 SMO
CPNE6 GP2
CPNE6 AP2A2
CPNE6 NEUROG3
AGPS RAP1GAP
AGPS ZKSCAN3
AGPS FCGR2A
ECE2 MR1
ECE2 STAT2
ECE2 UTP3
ECE2 SEC16A
ECE2 AQP5
ECE2 ZKSCAN3
ECE2 psiTPTE22
ECE2 EPOR
ECE2 SLC9A1
ECE2 KRT85
ECE2 APOBEC3C
ECE2 RELA
ECE2 PPP3CC
ECE2 WBSCR22
ECE2 PAX8
ECE2 ATP1B2
ECE2 COPS6
ECE2 PAIP2B
ECE2 ALAS2
ECE2 LSM4
ECE2 RBM8A
ECE2 MYST2
ECE2 ADAM15
ECE2 INPP4A
ECE2 LOC145678
ECE2 NEUROG3
POU6F1 IGHMBP2
SLC16A3 RBP3
SLC16A3 COX6A2
SLC16A3 RFC1
NOC2L CNP
NOC2L SLMO1
NOC2L EPHB2
NOC2L MR1
NOC2L HAUS5
NOC2L GPR35
NOC2L SLC30A3
NOC2L PFKFB2
NOC2L CAPNS1
NOC2L LOC100134331
NOC2L MED24
NOC2L FCGR2A
NOC2L MC2R
NOC2L ABCB6
NOC2L IL18RAP
NOC2L SULT4A1
NOC2L VEGFC
NOC2L ADCYAP1
NOC2L MTHFR
NOC2L RAD54L2
NOC2L GTF2F1
NOC2L KIAA0284
NOC2L ATF6B
NOC2L RAB3A
NOC2L U2AF2
NOC2L ACR
NOC2L WNT11
NOC2L TUBGCP2
NOC2L WBSCR22
NOC2L POU4F1
NOC2L LY6G6C
NOC2L IGSF9B
NOC2L THRA
NOC2L ZNF592
NOC2L ELAVL3
NOC2L COPS6
NOC2L MYO9B
NOC2L FOSL1
NOC2L EWSR1
NOC2L SERPINB7
NOC2L CYP11A1
NOC2L SLC4A3
NOC2L MYST2
NOC2L ARHGAP26
NOC2L GP2
PFKFB2 SERPIND1
PFKFB2 MR1
PFKFB2 TPPP
PFKFB2 MC2R
PFKFB2 UPK2
PFKFB2 ADH1C
PFKFB2 AGAP8
PFKFB2 PHKG2
PFKFB2 SLC5A2
PFKFB2 RAD54L2
PFKFB2 YPEL1
PFKFB2 TLX2
PFKFB2 RELA
PFKFB2 RRP12
PFKFB2 IKBKG
PFKFB2 PRPH
PFKFB2 IL10RA
PFKFB2 MLLT4
PFKFB2 PTGES
PFKFB2 MYO9B
PFKFB2 IQSEC1
PFKFB2 SEC14L1
PFKFB2 H6PD
PFKFB2 TRPC4AP
PFKFB2 LSM4
PFKFB2 MRPL28
PFKFB2 EMID1
PFKFB2 LOC652147
PFKFB2 PDPN
PFKFB2 PML
PFKFB2 SERPINB7
PFKFB2 SDC3
PFKFB2 LGR5
PFKFB2 MYEF2
PFKFB2 DPT
PFKFB2 UTP3
PFKFB2 TERF2
PFKFB2 GCKR
PFKFB2 CHRNB2
PFKFB2 TNFRSF25
PFKFB2 ZKSCAN3
PFKFB2 SBNO2
PFKFB2 GRINA
PFKFB2 TROAP
PFKFB2 SLC9A1
PFKFB2 POLR2J
PFKFB2 NFKB2
PFKFB2 LOC26102
PFKFB2 TRIM3
PFKFB2 PTGER3
PFKFB2 PSG7
PFKFB2 ADAM15
PFKFB2 WNT11
PFKFB2 PAX8
PFKFB2 MAGEA5
PFKFB2 MYOG
PFKFB2 LY6G6C
PFKFB2 FEZ1
PFKFB2 STXBP1
PFKFB2 ARPC4
PFKFB2 C1orf144
PFKFB2 CDK6
PFKFB2 FGD1
PFKFB2 ITGAM
PFKFB2 IGHMBP2
PFKFB2 PTH
PFKFB2 FAM189B
PFKFB2 ABCB1
PFKFB2 RUNX1
PFKFB2 ASGR1
PFKFB2 DHRS1
PFKFB2 CRTC1
PFKFB2 SIT1
PFKFB2 LILRA4
PFKFB2 MAP2K4
PFKFB2 KIFC3
PFKFB2 MEGF6
PFKFB2 XDH
PFKFB2 NTSR2
PFKFB2 LBP
PFKFB2 MGAT3
PFKFB2 LOC100134331
PFKFB2 GRIN2A
PFKFB2 ARHGAP6
PFKFB2 ZNF783
PFKFB2 AURKA
PFKFB2 DEPDC5
PFKFB2 UGT2B15
PFKFB2 LSM7
PFKFB2 TMPRSS6
PFKFB2 SLC6A9
PFKFB2 CCPG1
PFKFB2 TUBGCP4
PFKFB2 TICAM1
PFKFB2 PPP3CC
PFKFB2 GRM4
PFKFB2 WBSCR22
PFKFB2 POU4F1
PFKFB2 FNTB
PFKFB2 IL8RB
PFKFB2 THRA
PFKFB2 ZNF592
PFKFB2 ALDOC
PFKFB2 ATP1B2
PFKFB2 CROCC
PFKFB2 SEPT6
PFKFB2 NCR3
PFKFB2 CLEC11A
PFKFB2 MYBPC3
PFKFB2 COL19A1
PFKFB2 CEACAM3
PFKFB2 GRN
PFKFB2 SAMD14
PFKFB2 RAP1GAP
PFKFB2 ALAS2
PFKFB2 RBM8A
PFKFB2 TFF3
PFKFB2 DUSP7
PFKFB2 KRT85
PFKFB2 B4GALT3
PFKFB2 RHBDL1
PFKFB2 DCBLD2
PFKFB2 GPR161
PFKFB2 HCG9
PFKFB2 PTAFR
PFKFB2 BTRC
PFKFB2 HMX1
PFKFB2 HPGD
PFKFB2 TREX1
PFKFB2 CHMP7
PFKFB2 SEC16A
PFKFB2 NCR2
PFKFB2 FCGR2A
PFKFB2 IGF1R
PFKFB2 KLF1
PFKFB2 EPOR
PFKFB2 CD3E
PFKFB2 WNT7A
PFKFB2 KIAA0284
PFKFB2 CRYBB3
PFKFB2 KIF22
PFKFB2 TUBGCP2
PFKFB2 SULT4A1
PFKFB2 SV2A
PFKFB2 MCM2
PFKFB2 ERBB3
PFKFB2 OSGIN2
PFKFB2 TAZ
PFKFB2 ELAVL3
PFKFB2 ADCYAP1
PFKFB2 ITM2B
PFKFB2 APOBEC3C
PFKFB2 CNTN1
PFKFB2 COPS6
PFKFB2 SORBS3
PFKFB2 FOSL1
PFKFB2 PAK2
PFKFB2 PAIP2B
PFKFB2 IAH1
PFKFB2 PRRC1
PFKFB2 GP2
PFKFB2 AP2A2
PFKFB2 PAFAH1B1
PFKFB2 NEUROG3
NAAA GLT25D2
USP11 MTHFR
USP11 HAUS5
USP11 WNT10B
USP11 XDH
USP11 KIAA0323
USP11 MGAT3
USP11 GRIN2A
USP11 SCYL3
USP11 PAXIP1
USP11 CD34
USP11 IGF1R
USP11 VAMP5
USP11 U2AF2
USP11 TRIM3
USP11 KCTD17
USP11 APOBEC3C
USP11 CYP2A13
USP11 ARHGAP26
USP11 TLX2
USP11 RELA
USP11 TM4SF5
USP11 AKT3
USP11 SOX12
USP11 IL1RL1
USP11 POLR2J
USP11 GRINA
USP11 IGSF9B
USP11 HSF4
USP11 SERPINC1
USP11 ALDOC
USP11 ATP1B2
USP11 COPS6
USP11 RAB40B
USP11 SLC15A2
USP11 PAIP2B
USP11 BTF3
USP11 PTGES
USP11 LBP
USP11 ABCB1
USP11 DOK1
USP11 PTPRD
USP11 LOC652147
USP11 KRT2
USP11 MYST2
USP11 ADAM15
USP11 RHBDL1
USP11 SIT1
USP11 GNL1
USP11 PAFAH1B1
MFNG C19orf50
MFNG LGR5
MFNG MR1
MFNG MVK
MFNG GPR35
MFNG PRPF31
MFNG LOC100134331
MFNG HLA-DOB
MFNG GRIN2A
MFNG GCKR
MFNG ZNF592
MFNG MC2R
MFNG KLF1
MFNG PGAP2
MFNG SLC9A1
MFNG SULT4A1
MFNG AXIN1
MFNG ZMYND10
MFNG RAD54L2
MFNG MEGF6
MFNG KIAA0284
MFNG MMACHC
MFNG TUBGCP2
MFNG PSG7
MFNG INA
MFNG AMIGO2
MFNG IGHMBP2
MFNG MCM2
MFNG SLC4A3
MFNG WBSCR22
MFNG UBE3B
MFNG PAX8
MFNG LILRA4
MFNG GTSE1
MFNG POU4F1
MFNG MTHFR
MFNG IGSF9B
MFNG OPN1SW
MFNG FGD1
MFNG SPN
MFNG AHDC1
MFNG NSFL1C
MFNG CRX
MFNG COPS6
MFNG SLC6A2
MFNG IDS
MFNG AGAP8
MFNG MYO9B
MFNG ODF1
MFNG SCAPER
MFNG TOP3B
MFNG GPA33
MFNG SEC14L1
MFNG BTF3
MFNG PTGES
MFNG LBP
MFNG RBM8A
MFNG CCNF
MFNG RUNX1
MFNG SLC6A12
MFNG ADCYAP1
MFNG CORO1A
MFNG B4GALT3
MFNG GP2
MFNG LUZP1
MFNG KCNJ4
MFNG RAB8A
MFNG PTAFR
USP6 BCL3
USP6 PRPH
USP6 CDH4
USP6 WBSCR22
USP6 ZNF592
USP6 MAG
USP6 EMID1
USP6 RASSF7
USP6 TMPRSS6
USP6 MAPKAPK2
TENC1 EPOR
TENC1 SULT4A1
TENC1 EML3
TENC1 SLC30A3
TENC1 LY6G6C
TENC1 LOC100134331
TENC1 ADAM15
TENC1 COPS6
TENC1 POLR2E
TENC1 FDXR
TENC1 PTAFR
WWOX FZR1
WWOX MTHFR
WWOX FSCN2
WWOX MYEF2
WWOX GAD2
WWOX WNT10B
WWOX AKT3
WWOX MC2R
WWOX KIFC1
WWOX RASGRP3
WWOX AANAT
WWOX GRIN2A
WWOX RUNX2
WWOX ARHGAP6
WWOX NCDN
WWOX TGFBR2
WWOX PAX8
WWOX MEGF6
WWOX PGAP2
WWOX RECQL5
WWOX UGT2B15
WWOX ALAS2
WWOX EPOR
WWOX SULT4A1
WWOX AGFG2
WWOX ZNF783
WWOX LMTK2
WWOX IL8
WWOX YPEL1
WWOX RNF5
WWOX GRM4
WWOX PRPF31
WWOX SPINT3
WWOX OCEL1
WWOX SMARCD3
WWOX C16orf7
WWOX CCR4
WWOX SOX12
WWOX IL10RA
WWOX CAMSAP1
WWOX POU4F1
WWOX LY6G6C
WWOX ZBTB7A
WWOX HSF4
WWOX TMPRSS6
WWOX GP2
WWOX NSFL1C
WWOX FANCA
WWOX EXOSC2
WWOX AIF1
WWOX ATP2B2
WWOX RAB40B
WWOX ODF1
WWOX RABGGTA
WWOX PHKG2
WWOX SCAPER
WWOX PAIP2B
WWOX TFDP2
WWOX RPL11
WWOX DDX11
WWOX PPP3CC
WWOX HTR2A
WWOX ASGR1
WWOX MLH1
WWOX SCAMP5
WWOX FGF2
WWOX RAB8A
WWOX SLC1A4
WWOX DCBLD2
WWOX GHITM
WWOX WDR62
WWOX MAPKAPK2
WWOX ETS1
WWOX MAP2K4
WWOX PAFAH1B1
ARID4B FZR1
ARID4B MR1
ARID4B MVK
ARID4B RAB11FIP5
ARID4B LOC100134331
ARID4B GCKR
ARID4B MC2R
ARID4B TMPRSS6
ARID4B KHK
ARID4B SBNO2
ARID4B AGAP8
ARID4B DAPK2
ARID4B MTHFR
ARID4B YPEL1
ARID4B PRPH
ARID4B TRIM58
ARID4B SLC4A3
ARID4B WBSCR22
ARID4B SEMA4D
ARID4B POU4F1
ARID4B TAZ
ARID4B UBE3B
ARID4B PRB1
ARID4B ZNF157
ARID4B FDXR
ARID4B RGS9
ARID4B LBP
ARID4B CDR2L
ARID4B FAM189B
ARID4B INA
ARID4B GNL1
ARID4B NEUROG3
PIGC KCNJ4
PIGC DNAJC4
PITPNM1 AKT3
PITPNM1 LOC100134331
PITPNM1 GRIN2A
PITPNM1 TNFRSF25
PITPNM1 IGF1R
PITPNM1 ADH1C
PITPNM1 RAB31
PITPNM1 TUBGCP4
PITPNM1 TICAM1
PITPNM1 WBSCR22
PITPNM1 FEZ1
PITPNM1 PTAFR
PITPNM1 COPS6
PITPNM1 ATP2B2
PITPNM1 BCL3
PITPNM1 PRKCB
PITPNM1 FAM189B
PITPNM1 GPR161
PITPNM1 PAFAH1B1
PITPNM1 PML
SERBP1 CYP27A1
RASSF9 SMO
SLC9A3R2 C19orf50
SLC9A3R2 MR1
SLC9A3R2 MVK
SLC9A3R2 H6PD
SLC9A3R2 MYBPC3
SLC9A3R2 RAD54L2
SLC9A3R2 HTR7
SLC9A3R2 TLX2
SLC9A3R2 RAB3A
SLC9A3R2 GGT5
SLC9A3R2 SPC25
SLC9A3R2 PTGES
SLC9A3R2 FANCA
SLC9A3R2 CYP3A5
SLC9A3R2 ABL1
SLC9A3R2 SCAPER
SLC9A3R2 LPAR2
SLC9A3R2 GPA33
SLC9A3R2 SNUPN
SLC9A3R2 LSM4
SLC9A3R2 WNT11
SLC9A3R2 REL
SLC9A3R2 INPP4A
SLC9A3R2 PLCD1
SLC9A3R2 SLMO1
SLC9A3R2 LGR5
SLC9A3R2 SLC30A3
SLC9A3R2 HLA-DOB
SLC9A3R2 TNFRSF25
SLC9A3R2 AQP5
SLC9A3R2 LOC652147
SLC9A3R2 SBNO2
SLC9A3R2 KCNJ4
SLC9A3R2 PSG7
SLC9A3R2 C16orf7
SLC9A3R2 MYOG
SLC9A3R2 IGSF9B
SLC9A3R2 ARPC4
SLC9A3R2 FUT7
SLC9A3R2 ELAVL3
SLC9A3R2 RABGGTA
SLC9A3R2 PTH
SLC9A3R2 TFDP2
SLC9A3R2 LBP
SLC9A3R2 DOK1
SLC9A3R2 RUNX1
SLC9A3R2 LGALS9
SLC9A3R2 JAG1
SLC9A3R2 MAPKAPK2
SLC9A3R2 RAB8A
SLC9A3R2 FZR1
SLC9A3R2 OLFM1
SLC9A3R2 EMID1
SLC9A3R2 SCYL3
SLC9A3R2 UGT2B15
SLC9A3R2 SULT4A1
SLC9A3R2 HAUS5
SLC9A3R2 SLC6A9
SLC9A3R2 MTHFR
SLC9A3R2 PARP2
SLC9A3R2 TUBGCP4
SLC9A3R2 SLC22A24
SLC9A3R2 PPP3CC
SLC9A3R2 WBSCR22
SLC9A3R2 EIF2AK2
SLC9A3R2 POU4F1
SLC9A3R2 ZNF592
SLC9A3R2 ALDOC
SLC9A3R2 ATP1B2
SLC9A3R2 NSFL1C
SLC9A3R2 EXOSC2
SLC9A3R2 AGAP8
SLC9A3R2 OCEL1
SLC9A3R2 TOP3B
SLC9A3R2 VASH1
SLC9A3R2 BTF3
SLC9A3R2 ADCYAP1
SLC9A3R2 ADAM15
SLC9A3R2 B4GALT3
SLC9A3R2 GPR161
SLC9A3R2 HMX1
SLC9A3R2 HPGD
SLC9A3R2 U2AF2
SLC9A3R2 KIAA0323
SLC9A3R2 SKI
SLC9A3R2 CD40
SLC9A3R2 KLF1
SLC9A3R2 TMPRSS6
SLC9A3R2 PGAP2
SLC9A3R2 TPMT
SLC9A3R2 EPOR
SLC9A3R2 CSF1
SLC9A3R2 KIAA0284
SLC9A3R2 APOBEC3C
SLC9A3R2 TUBGCP2
SLC9A3R2 KRTAP26-1
SLC9A3R2 IL8
SLC9A3R2 AMIGO2
SLC9A3R2 IGHMBP2
SLC9A3R2 OR2B6
SLC9A3R2 ATP2A3
SLC9A3R2 SORBS3
SLC9A3R2 ODF1
SLC9A3R2 PAIP2B
SLC9A3R2 GP2
SLC9A3R2 GNL1
MAEA LGR5
MAEA PVT1
MAEA NDST1
MAEA PRPF31
MAEA ST3GAL1
MAEA LOC100134331
MAEA NCDN
MAEA AQP5
MAEA WBSCR22
MAEA LAD1
MAEA UGT2B15
MAEA EPOR
MAEA TGOLN2
MAEA TGFBRAP1
MAEA SOX12
MAEA MVD
MAEA EIF2AK2
MAEA BCL3
MAEA ZBTB7A
MAEA ALDOC
MAEA ATP1B2
MAEA SAP18
MAEA SORBS3
MAEA ODF1
MAEA SCAPER
MAEA MYST2
MAEA ADAM15
MAEA B4GALT3
MAEA RPS6KB2
GNAS PHKG2
GNAS LMTK2
GNAS GNL1
GNAS MAP2K4
FLOT1 EDIL3
FLOT1 CD40
FLOT1 NRG2
FLOT1 FAM102A
FLOT1 LOC201229
FLOT1 T
FLOT1 PAMR1
FLOT1 VCX3A
LMTK2 FGF2
LMTK2 ABCA1
LMTK2 MAP2K4
PRPS1L1 RABGGTA
PRPS1L1 WBSCR22
PRPS1L1 FZR1
PRPS1L1 MR1
PRPS1L1 ALPPL2
PRPS1L1 MTHFR
PRPS1L1 MAP2K4
PRPS1L1 ADCYAP1
PRPS1L1 TUBGCP2
PRPS1L1 GHITM
PRPS1L1 LOC652147
PRPS1L1 TGFBRAP1
PRPS1L1 RAB8A
PRPS1L1 UGT2B15
UBL3 GHITM
UBL3 KRT85
UBL3 PRKCB
UBL3 MAG
RASSF1 DDX11
RNF5 ATP6V1B1
RNF5 WBSCR22
RNF5 C19orf50
RNF5 AXIN1
RNF5 FAM189B
RNF5 IKBKG
RNF5 REG1A
RNF5 NCDN
RNF5 TGOLN2
RNF5 LBP
RNF5 CRTC1
RNF5 TRIM58
RNF5 PLCD1
RNF5 TGFBRAP1
RNF5 PML
TUBGCP4 CNP
TUBGCP4 SDC3
TUBGCP4 PVT1
TUBGCP4 CAPNS1
TUBGCP4 LOC100134331
TUBGCP4 TERF2
TUBGCP4 PAXIP1
TUBGCP4 PAX8
TUBGCP4 SLC9A1
TUBGCP4 HAUS5
TUBGCP4 KCTD17
TUBGCP4 KIAA0284
TUBGCP4 APOBEC3C
TUBGCP4 TUBGCP2
TUBGCP4 AATK
TUBGCP4 AMIGO2
TUBGCP4 LRRC23
TUBGCP4 IKBKG
TUBGCP4 WBSCR22
TUBGCP4 IL10RA
TUBGCP4 IL8RB
TUBGCP4 ELAVL3
TUBGCP4 STXBP1
TUBGCP4 SAP18
TUBGCP4 IGHMBP2
TUBGCP4 FDXR
TUBGCP4 ODF1
TUBGCP4 DEFA3
TUBGCP4 SAMD14
TUBGCP4 PAIP2B
TUBGCP4 LBP
TUBGCP4 SLC6A8
TUBGCP4 LSM4
TUBGCP4 PPP3CC
TUBGCP4 ADCYAP1
TUBGCP4 ADAM15
TUBGCP4 B4GALT3
TUBGCP4 SLC6A9
TUBGCP4 NCR2
SLC2A1 TGFB1
SLC2A1 SDC3
SLC2A1 U2AF2
SLC2A1 WNT10B
SLC2A1 LOC100134331
SLC2A1 NCR2
SLC2A1 PAXIP1
SLC2A1 EPOR
SLC2A1 NRG2
SLC2A1 TGOLN2
SLC2A1 GRIK5
SLC2A1 OCEL1
SLC2A1 IGHMBP2
SLC2A1 WNT11
SLC2A1 RBBP8
SLC2A1 WBSCR22
SLC2A1 IGSF9B
SLC2A1 POU4F1
SLC2A1 LY6G6C
SLC2A1 UBE3B
SLC2A1 THRA
SLC2A1 ZNF592
SLC2A1 ATP1B2
SLC2A1 SIX3
SLC2A1 FDXR
SLC2A1 MYO9B
SLC2A1 FAM89B
SLC2A1 SCAPER
SLC2A1 PAIP2B
SLC2A1 BTF3
SLC2A1 MYST2
SLC2A1 DHRS1
SLC2A1 TRIM58
SLC2A1 GHITM
SLC2A1 WDR62
SLC2A1 GNL1
SLC2A1 MAP2K4
REEP2 JAG1
REEP2 CRTC1
REEP2 CRX
WNT10B MC2R
WNT10B MYBPC3
WNT10B APOBEC3C
WNT10B FDXR
WNT10B GRIK5
WNT10B IL10RA
WNT10B SCARB1
WNT10B PSG7
WNT10B MGAT3
WNT10B AGPAT1
WNT10B SCAPER
WNT10B LSM4
WNT10B HDGF
WNT10B LGR5
WNT10B TRIM15
WNT10B GCKR
WNT10B ZKSCAN3
WNT10B SBNO2
WNT10B C2orf55
WNT10B LOC26102
WNT10B TGOLN2
WNT10B PTGER3
WNT10B SEMA4D
WNT10B PAX8
WNT10B LY6G6C
WNT10B IGSF9B
WNT10B RABGGTA
WNT10B PTH
WNT10B LBP
WNT10B NRG2
WNT10B GHITM
WNT10B MAPKAPK2
WNT10B MAP2K4
WNT10B FZR1
WNT10B PVT1
WNT10B LOC100134331
WNT10B DAPK2
WNT10B HAUS5
WNT10B MTHFR
WNT10B SLC22A24
WNT10B OCEL1
WNT10B TGFBRAP1
WNT10B WBSCR22
WNT10B POU4F1
WNT10B UBE3B
WNT10B REG1A
WNT10B SIX3
WNT10B ZNF592
WNT10B ATP1B2
WNT10B AGAP8
WNT10B RAP1GAP
WNT10B FAM189B
WNT10B GPR161
WNT10B TGFB1
WNT10B FEZ1
WNT10B PAXIP1
WNT10B U2AF2
WNT10B TNFRSF10C
WNT10B FCGR2A
WNT10B TPMT
WNT10B EPOR
WNT10B DHRS1
WNT10B PRPH
WNT10B ST6GALNAC4
WNT10B FAM89B
WNT10B IGHMBP2
WNT10B TAZ
WNT10B THRA
WNT10B PAIP2B
WNT10B PRRC1
WNT10B MYST2
WNT10B TRIM58
WNT10B CEP135
WNT10B WDR62
WNT10B GNL1
WNT10B NEUROG3
GRIK5 FDXR
GRIK5 APOBEC3C
GRIK5 RAD54L2
GRIK5 MFAP2
GRIK5 MLLT4
GRIK5 MAGEA9
GRIK5 ATP2B2
GRIK5 ATG2A
GRIK5 SCAPER
GRIK5 ACAN
GRIK5 LSM4
GRIK5 MRPL28
GRIK5 LOC652147
GRIK5 CADM4
GRIK5 MAD1L1
GRIK5 SLC30A3
GRIK5 UTP3
GRIK5 PAXIP1
GRIK5 TNFRSF25
GRIK5 GRINA
GRIK5 CYP27A1
GRIK5 C2orf55
GRIK5 TGOLN2
GRIK5 PAX8
GRIK5 KLF11
GRIK5 FGF2
GRIK5 LY6G6C
GRIK5 IGSF9B
GRIK5 INSL3
GRIK5 C1orf144
GRIK5 CDK6
GRIK5 GPR161
GRIK5 PYGM
GRIK5 LBP
GRIK5 RUNX1
GRIK5 DHRS1
GRIK5 CRTC1
GRIK5 MAP2K4
GRIK5 XDH
GRIK5 LOC100134331
GRIK5 TNFSF12
GRIK5 USP19
GRIK5 TRA2A
GRIK5 UGT2B15
GRIK5 LSM7
GRIK5 SULT4A1
GRIK5 TREX1
GRIK5 PRPF31
GRIK5 OCEL1
GRIK5 WBSCR22
GRIK5 CRYBB3
GRIK5 UBE3B
GRIK5 THRA
GRIK5 ZNF592
GRIK5 ATP1B2
GRIK5 DPT
GRIK5 MYBPC3
GRIK5 GRN
GRIK5 SAMD14
GRIK5 RGS9
GRIK5 DDX11
GRIK5 RBM8A
GRIK5 NFKB2
GRIK5 RHBDL1
GRIK5 C19orf29
GRIK5 PTAFR
GRIK5 TGFB1
GRIK5 HPGD
GRIK5 HAUS5
GRIK5 CHMP7
GRIK5 NCR2
GRIK5 IGF1R
GRIK5 TMPRSS6
GRIK5 FAM189B
GRIK5 XPNPEP2
GRIK5 NRG2
GRIK5 KIAA0284
GRIK5 PRPH
GRIK5 KIF22
GRIK5 DDX51
GRIK5 TRIM58
GRIK5 IGHMBP2
GRIK5 MVD
GRIK5 ATP2A3
GRIK5 POU4F1
GRIK5 PAIP2B
GRIK5 ABCF2
GRIK5 T
GRIK5 WDR62
GRIK5 GNL1
OCEL1 MR1
OCEL1 MC2R
OCEL1 MYBPC3
OCEL1 APOBEC3C
OCEL1 E2F1
OCEL1 FDXR
OCEL1 PTGES
OCEL1 AHDC1
OCEL1 FANCA
OCEL1 SCAPER
OCEL1 DAPK2
OCEL1 LSM4
OCEL1 SERPINB7
OCEL1 LGR5
OCEL1 DPT
OCEL1 PAXIP1
OCEL1 PAX8
OCEL1 IDS
OCEL1 TGOLN2
OCEL1 OGG1
OCEL1 SEMA4D
OCEL1 FGF2
OCEL1 LY6G6C
OCEL1 IGSF9B
OCEL1 UBOX5
OCEL1 CDK6
OCEL1 RABGGTA
OCEL1 FAM189B
OCEL1 TERF1
OCEL1 LGALS9
OCEL1 NRG2
OCEL1 GHITM
OCEL1 MAPKAPK2
OCEL1 MAP2K4
OCEL1 LOC100134331
OCEL1 RASGRP3
OCEL1 UGT2B15
OCEL1 SULT4A1
OCEL1 ITGAD
OCEL1 MTHFR
OCEL1 PPP3CC
OCEL1 TYMS
OCEL1 WBSCR22
OCEL1 P2RX6
OCEL1 PRRC1
OCEL1 UBE3B
OCEL1 THRA
OCEL1 ZNF592
OCEL1 ATP1B2
OCEL1 AGAP8
OCEL1 COL6A2
OCEL1 SAMD14
OCEL1 RGS9
OCEL1 DDX11
OCEL1 LBP
OCEL1 SLC1A4
OCEL1 GPR161
OCEL1 TGFB1
OCEL1 EPHB2
OCEL1 ENTPD2
OCEL1 HAUS5
OCEL1 AANAT
OCEL1 TMPRSS6
OCEL1 DHRS1
OCEL1 KIAA0284
OCEL1 PRPH
OCEL1 TUBGCP2
OCEL1 ACR
OCEL1 TRIM58
OCEL1 AMIGO2
OCEL1 IGHMBP2
OCEL1 ALPPL2
OCEL1 TAZ
OCEL1 ZBTB7A
OCEL1 POU4F1
OCEL1 SPN
OCEL1 COPS6
OCEL1 ODF1
OCEL1 PAIP2B
OCEL1 ABCF2
OCEL1 ARHGAP26
OCEL1 RAB8A
OCEL1 TBX5
OCEL1 GP2
OCEL1 WDR62
OCEL1 GNL1
LRRC23 KCTD17
LRRC23 TPPP
LRRC23 MGAT3
LRRC23 TNFSF12
LRRC23 H6PD
LRRC23 EMID1
LRRC23 HMX1
LRRC23 GCKR
LRRC23 NCDN
LRRC23 TNFRSF25
LRRC23 AQP5
LRRC23 CD3E
LRRC23 ADCYAP1
LRRC23 SLC6A9
LRRC23 PCGF1
LRRC23 CEACAM3
LRRC23 MAX
LRRC23 APOBEC3C
LRRC23 LOC201229
LRRC23 GRM4
LRRC23 MYBPC2
LRRC23 AMIGO2
LRRC23 IGHMBP2
LRRC23 IKBKG
LRRC23 C16orf7
LRRC23 WBSCR22
LRRC23 MYST2
LRRC23 MYOG
LRRC23 POU4F1
LRRC23 CCHCR1
LRRC23 ABCB1
LRRC23 CNTN1
LRRC23 TMPRSS6
LRRC23 PTGES
LRRC23 ATP1B2
LRRC23 CROCC
LRRC23 CRX
LRRC23 COPS6
LRRC23 SORBS3
LRRC23 ITGAM
LRRC23 PPP3CC
LRRC23 GRN
LRRC23 SAMD14
LRRC23 PTH
LRRC23 PAIP2B
LRRC23 TFDP2
LRRC23 ALDOC
LRRC23 LBP
LRRC23 ALAS2
LRRC23 NCR2
LRRC23 LSM4
LRRC23 LOC652147
LRRC23 LGALS9
LRRC23 JAG1
LRRC23 ADAM15
LRRC23 RHBDL1
LRRC23 PTPRN
LRRC23 GP2
OTUB1 PPP2R5D
P2RX6 SLMO1
P2RX6 MR1
P2RX6 MAD1L1
P2RX6 PRPF31
P2RX6 AXIN1
P2RX6 MMACHC
P2RX6 PAX8
P2RX6 POU4F1
P2RX6 MVD
P2RX6 FANCA
P2RX6 CDK6
P2RX6 SAMD14
P2RX6 POU2F2
P2RX6 BTF3
P2RX6 LBP
P2RX6 CAPN5
P2RX6 RBM8A
P2RX6 LOC652147
P2RX6 NFKB2
P2RX6 CORO1A
P2RX6 PLCD1
IGF2 PRPH
IGF2 LGR5
IGF2 DDX11
IGF2 MYEF2
IGF2 U2AF2
IGF2 MEGF6
IGF2 KCNJ4
IGF2 CDK2
IGF2 CCPG1
IGF2 ESR2
IGF2 LOC100134331
IGF2 ADCYAP1
IGF2 NRG2
IGF2 INA
IGF2 TUBGCP2
IGF2 FCGR2A
IGF2 PRB1
IGF2 TRIM58
IGF2 RRP12
IGF2 WNT11
COX6A2 PLCD1
COX6A2 CHMP7
CHD8 KIFC1
CHD8 EPHB2
CHD8 RASGRP3
CHD8 STIP1
CHD8 LGR5
CHD8 NCDN
CHD8 KLF1
CHD8 KIAA0284
CHD8 UGT2B15
CHD8 EPOR
CHD8 SLC6A9
CHD8 FCER2
CHD8 YPEL1
CHD8 ATF6B
CHD8 RAB3A
CHD8 ACR
CHD8 SLC4A3
CHD8 CHRNA3
CHD8 TUBGCP2
CHD8 POU4F1
CHD8 LY6G6C
CHD8 PTGES
CHD8 COPS6
CHD8 AANAT
CHD8 CYP11A1
CHD8 MLH1
CHD8 ZP2
CHD8 GP2
CHD8 AP2A2
CHD8 CCR4
TRIM28 FAM38A
REG1A C19orf50
REG1A PLCD1
REG1A TGFBRAP1
CNTN1 SLMO1
CNTN1 C19orf26
CNTN1 XDH
CNTN1 IQSEC1
CNTN1 STATH
CNTN1 DPT
CNTN1 AFAP1
CNTN1 NCDN
CNTN1 MC2R
CNTN1 KLF1
CNTN1 KIAA0284
CNTN1 DEPDC5
CNTN1 IDS
CNTN1 TLX2
CNTN1 KCTD17
CNTN1 POU6F2
CNTN1 PRRC1
CNTN1 TUBGCP2
CNTN1 GRM4
CNTN1 PSG7
CNTN1 PPP3CC
CNTN1 OGG1
CNTN1 NFATC3
CNTN1 MLX
CNTN1 CAMSAP1
CNTN1 SCAPER
CNTN1 POU4F1
CNTN1 ADCYAP1
CNTN1 ITM2B
CNTN1 AATK
CNTN1 SAP18
CNTN1 COPS6
CNTN1 ODF1
CNTN1 PTPRN
CNTN1 CD33
CNTN1 LPAR2
CNTN1 IAH1
CNTN1 LBP
CNTN1 CYP11A1
CNTN1 MT3
CNTN1 MYST2
CNTN1 KRT85
CNTN1 B4GALT3
CNTN1 DCBLD2
CNTN1 PLCD1
CNTN1 HCG9
ZNF592 IL13
ZNF592 MR1
ZNF592 MVK
ZNF592 AGAP8
ZNF592 MC2R
ZNF592 FDXR
ZNF592 PHKG2
ZNF592 CRYBA4
ZNF592 PRPH
ZNF592 TLX2
ZNF592 RAB3A
ZNF592 XDH
ZNF592 IL10RA
ZNF592 NFRKB
ZNF592 HSF4
ZNF592 SERPINC1
ZNF592 MAGEA9
ZNF592 RAP1GAP
ZNF592 SCAPER
ZNF592 LOC652147
ZNF592 INA
ZNF592 MFAP3
ZNF592 SERPINB7
ZNF592 LGR5
ZNF592 MAD1L1
ZNF592 DPT
ZNF592 MAG
ZNF592 GCKR
ZNF592 PAXIP1
ZNF592 AQP5
ZNF592 IDS
ZNF592 ADCYAP1
ZNF592 KCNJ4
ZNF592 TGOLN2
ZNF592 PTGER3
ZNF592 RREB1
ZNF592 SEMA4D
ZNF592 PAX8
ZNF592 GTSE1
ZNF592 LY6G6C
ZNF592 IGSF9B
ZNF592 WNT11
ZNF592 ARPC4
ZNF592 FUT7
ZNF592 ACVR1B
ZNF592 DAPK2
ZNF592 RABGGTA
ZNF592 LBP
ZNF592 CCNF
ZNF592 RUNX1
ZNF592 ASGR1
ZNF592 NRG2
ZNF592 CRTC1
ZNF592 MAP2K4
ZNF592 LOC100134331
ZNF592 ANK1
ZNF592 USP19
ZNF592 ABCB6
ZNF592 UGT2B15
ZNF592 LSM7
ZNF592 SULT4A1
ZNF592 MTHFR
ZNF592 SLC22A24
ZNF592 WBSCR22
ZNF592 STK17A
ZNF592 PRRC1
ZNF592 IL8RB
ZNF592 THRA
ZNF592 ALDOC
ZNF592 ATP1B2
ZNF592 EXOSC2
ZNF592 MYBPC3
ZNF592 SAMD14
ZNF592 RGS9
ZNF592 HLA-DOB
ZNF592 RBM8A
ZNF592 TFF3
ZNF592 FAM189B
ZNF592 B4GALT3
ZNF592 LUZP1
ZNF592 TGFB1
ZNF592 EPHB2
ZNF592 HPGD
ZNF592 TREX1
ZNF592 AANAT
ZNF592 PVT1
ZNF592 FCGR2A
ZNF592 KLF1
ZNF592 TMPRSS6
ZNF592 ELN
ZNF592 DHRS1
ZNF592 APOBEC3C
ZNF592 MMACHC
ZNF592 TUBGCP2
ZNF592 AMIGO2
ZNF592 IGHMBP2
ZNF592 SOX12
ZNF592 UBE3B
ZNF592 C6orf120
ZNF592 CAMSAP1
ZNF592 TAZ
ZNF592 ELAVL3
ZNF592 POU4F1
ZNF592 SLC9A1
ZNF592 RAB40B
ZNF592 GJA1
ZNF592 PAIP2B
ZNF592 EWSR1
ZNF592 PTGES
ZNF592 TRIM58
ZNF592 NEUROD2
ZNF592 WDR62
ZNF592 GNL1
ZNF592 CNTN6
NF1 IL8
AMMECR1 TRPC4AP
XRCC2 UGT2B15
XRCC2 KIFC1
XRCC2 TNKS
XRCC2 AIF1
XRCC2 CHRNB2
XRCC2 RASGRP3
XRCC2 MLH1
XRCC2 IL10RA
XRCC2 CCR4
MYBPC3 C19orf50
MYBPC3 MR1
MYBPC3 MVK
MYBPC3 H6PD
MYBPC3 RAD54L2
MYBPC3 RELA
MYBPC3 NFRKB
MYBPC3 SCARB1
MYBPC3 MYO9B
MYBPC3 SCAPER
MYBPC3 ZNF157
MYBPC3 TBC1D22A
MYBPC3 LSM4
MYBPC3 HDGF
MYBPC3 INA
MYBPC3 JAG1
MYBPC3 LGR5
MYBPC3 DPT
MYBPC3 SEMA4D
MYBPC3 PAXIP1
MYBPC3 TNFRSF25
MYBPC3 SBNO2
MYBPC3 C2orf55
MYBPC3 TGOLN2
MYBPC3 PSG7
MYBPC3 OR2B6
MYBPC3 UGT2B15
MYBPC3 FURIN
MYBPC3 FEZ1
MYBPC3 PAX8
MYBPC3 LY6G6C
MYBPC3 IGSF9B
MYBPC3 INSL3
MYBPC3 C1orf144
MYBPC3 CDK6
MYBPC3 CRHR1
MYBPC3 CDR2L
MYBPC3 CYP11A1
MYBPC3 NRG2
MYBPC3 CRTC1
MYBPC3 GRIP2
MYBPC3 RAB8A
MYBPC3 FZR1
MYBPC3 KIFC3
MYBPC3 MEGF6
MYBPC3 MGAT3
MYBPC3 LOC100134331
MYBPC3 ITGAD
MYBPC3 LYPLA2
MYBPC3 SLC22A24
MYBPC3 PPP3CC
MYBPC3 GRM4
MYBPC3 WBSCR22
MYBPC3 EIF2AK2
MYBPC3 POU4F1
MYBPC3 DHRS1
MYBPC3 UBE3B
MYBPC3 THRA
MYBPC3 ATP1B2
MYBPC3 FDXR
MYBPC3 GRN
MYBPC3 SAMD14
MYBPC3 RAP1GAP
MYBPC3 RBM8A
MYBPC3 MLH1
MYBPC3 ADAM15
MYBPC3 SLC20A2
MYBPC3 GPR161
MYBPC3 TGFB1
MYBPC3 HAUS5
MYBPC3 CHMP7
MYBPC3 TNFRSF10C
MYBPC3 AANAT
MYBPC3 CD40
MYBPC3 FCGR2A
MYBPC3 TMPRSS6
MYBPC3 EPOR
MYBPC3 AXIN1
MYBPC3 KCTD17
MYBPC3 KIAA0284
MYBPC3 APOBEC3C
MYBPC3 TUBGCP2
MYBPC3 KRTAP26-1
MYBPC3 AMIGO2
MYBPC3 IGHMBP2
MYBPC3 MCM2
MYBPC3 IL8RB
MYBPC3 COPS6
MYBPC3 PAIP2B
MYBPC3 PRRC1
MYBPC3 MYST2
MYBPC3 TRIM58
MYBPC3 MAP2K4
MYBPC3 CEP135
MYBPC3 NEUROD2
MYBPC3 GP2
MYBPC3 WDR62
MYBPC3 GNL1
MYBPC3 NEUROG3
COL19A1 FZR1
COL19A1 HAUS5
COL19A1 MC2R
COL19A1 NCR2
COL19A1 TNFRSF25
COL19A1 UGT2B15
COL19A1 EPOR
COL19A1 ALPPL2
COL19A1 MTHFR
COL19A1 KIAA0284
COL19A1 TLX2
COL19A1 TUBGCP2
COL19A1 SPINT3
COL19A1 ADAM15
COL19A1 PPP3CC
COL19A1 TGFBRAP1
COL19A1 SLC4A3
COL19A1 WBSCR22
COL19A1 PAX8
COL19A1 GTSE1
COL19A1 MVD
COL19A1 PTGES
COL19A1 ATP1B2
COL19A1 COPS6
COL19A1 ODF1
COL19A1 RABGGTA
COL19A1 SAMD14
COL19A1 ADCY2
COL19A1 LBP
COL19A1 RBM8A
COL19A1 LOC652147
COL19A1 ADCYAP1
COL19A1 RAB8A
COL19A1 GP2
COL19A1 GPR161
COL19A1 MAP2K4
HIST1H3E IL8RB
HIST1H3E KIAA0284
HIST1H3E TUBGCP2
HIST1H3E COPS6
HIST1H3E RAB8A
HIST1H3E B4GALT3
SAMD14 SERPIND1
SAMD14 MR1
SAMD14 MVK
SAMD14 AKT3
SAMD14 TPPP
SAMD14 HOXC11
SAMD14 FGF2
SAMD14 LRCH4
SAMD14 IGHG1
SAMD14 MC2R
SAMD14 IRF5
SAMD14 ADH1C
SAMD14 UBOX5
SAMD14 CRYBA4
SAMD14 CDC2L5
SAMD14 AXIN1
SAMD14 RAD54L2
SAMD14 KIF22
SAMD14 YPEL1
SAMD14 HTR7
SAMD14 IL10RA
SAMD14 MLLT4
SAMD14 SERPINC1
SAMD14 PTGES
SAMD14 AHDC1
SAMD14 ZNF157
SAMD14 MYO9B
SAMD14 NFKB2
SAMD14 SCAPER
SAMD14 IGHMBP2
SAMD14 GPA33
SAMD14 TNP1
SAMD14 CAPN5
SAMD14 LSM4
SAMD14 LOC652147
SAMD14 MAD1L1
SAMD14 PML
SAMD14 SLMO1
SAMD14 PAX9
SAMD14 CSTF3
SAMD14 IGF1R
SAMD14 KHK
SAMD14 SBNO2
SAMD14 SLC9A1
SAMD14 CYP27A1
SAMD14 PSG7
SAMD14 LYPLA2
SAMD14 OGG1
SAMD14 SEMA4D
SAMD14 PAX8
SAMD14 CSNK1G2
SAMD14 IGSF9B
SAMD14 ARPC4
SAMD14 C1orf144
SAMD14 SULT4A1
SAMD14 DUSP7
SAMD14 GPR161
SAMD14 LTK
SAMD14 PTH
SAMD14 CCL16
SAMD14 LBP
SAMD14 CDR2L
SAMD14 RUNX1
SAMD14 NRG2
SAMD14 SLC6A9
SAMD14 PTPRN
SAMD14 FZR1
SAMD14 KIFC3
SAMD14 MEGF6
SAMD14 XDH
SAMD14 COPS6
SAMD14 MGAT3
SAMD14 LOC100134331
SAMD14 TNFSF12
SAMD14 GRIN2A
SAMD14 UGT2B15
SAMD14 LSM7
SAMD14 DAPK2
SAMD14 U2AF2
SAMD14 MTHFR
SAMD14 TM4SF5
SAMD14 PPP3CC
SAMD14 GRM4
SAMD14 SLC4A3
SAMD14 WBSCR22
SAMD14 CRYBB3
SAMD14 IL8RB
SAMD14 THRA
SAMD14 DUSP14
SAMD14 EXOSC2
SAMD14 ATP1B2
SAMD14 NSFL1C
SAMD14 SAP18
SAMD14 IQSEC1
SAMD14 PRB1
SAMD14 AGAP8
SAMD14 GRN
SAMD14 TOP3B
SAMD14 RAP1GAP
SAMD14 BTF3
SAMD14 HLA-DOB
SAMD14 RBM8A
SAMD14 PTPRD
SAMD14 FAM189B
SAMD14 ADAM15
SAMD14 RHBDL1
SAMD14 C19orf29
SAMD14 PTAFR
SAMD14 TGFB1
SAMD14 HPGD
SAMD14 HAUS5
SAMD14 CHMP7
SAMD14 PRPF31
SAMD14 ELAVL2
SAMD14 NCR2
SAMD14 CYP11A1
SAMD14 FCGR2A
SAMD14 TNFRSF25
SAMD14 UBE2H
SAMD14 EPOR
SAMD14 SNUPN
SAMD14 XPNPEP2
SAMD14 UNC5B
SAMD14 KIAA0284
SAMD14 POU4F1
SAMD14 MMACHC
SAMD14 TUBGCP2
SAMD14 SMARCD3
SAMD14 ZMYM3
SAMD14 TAZ
SAMD14 MVD
SAMD14 ELAVL3
SAMD14 FGD1
SAMD14 SPN
SAMD14 NTSR2
SAMD14 ODF1
SAMD14 FOSL1
SAMD14 DOK2
SAMD14 PAK2
SAMD14 PAIP2B
SAMD14 GUCA2A
SAMD14 MYST2
SAMD14 CNKSR1
SAMD14 ARHGAP26
SAMD14 GP2
SAMD14 AP2A2
SAMD14 NEUROG3
TOP3B C19orf50
TOP3B ENTPD2
TOP3B HAUS5
TOP3B HLA-DOB
TOP3B LRCH4
TOP3B GCKR
TOP3B RUNX1
TOP3B RFC1
TOP3B HPGD
TOP3B ELN
TOP3B IDS
TOP3B MVK
TOP3B MLH1
TOP3B RAD54L2
TOP3B GALK1
TOP3B APOBEC3C
TOP3B MMACHC
TOP3B CRTC1
TOP3B VEGFC
TOP3B INA
TOP3B IGHMBP2
TOP3B OR2B6
TOP3B OGG1
TOP3B GTSE1
TOP3B NFRKB
TOP3B MYST2
TOP3B KCNJ4
TOP3B PRB1
TOP3B MYO9B
TOP3B TWF2
TOP3B ZNF157
TOP3B LOC644165
TOP3B LBP
TOP3B LSM4
TOP3B CCNF
TOP3B MR1
TOP3B SLC4A3
TOP3B LGALS9
TOP3B HTR6
TOP3B ADAM15
TOP3B C1orf144
TOP3B GPR161
TOP3B LUZP1
TOP3B AKAP3
RGS9 PDGFRA
RGS9 CRYBA4
RGS9 MC2R
RGS9 MVK
RGS9 YPEL1
RGS9 TLX2
RGS9 SPINT3
RGS9 IL10RA
RGS9 AHDC1
RGS9 ATP2B2
RGS9 ATG2A
RGS9 BCL3
RGS9 LPAR2
RGS9 ZNF157
RGS9 FAM50A
RGS9 INA
RGS9 MYEF2
RGS9 CHIT1
RGS9 DPT
RGS9 UTP3
RGS9 GCKR
RGS9 PAXIP1
RGS9 IGF1R
RGS9 SBNO2
RGS9 TROAP
RGS9 AIF1
RGS9 TGOLN2
RGS9 KLF11
RGS9 WNT11
RGS9 OGG1
RGS9 FGF2
RGS9 LY6G6C
RGS9 IGSF9B
RGS9 PCGF1
RGS9 RABGGTA
RGS9 NRG2
RGS9 FAM189A2
RGS9 MAP2K4
RGS9 FZR1
RGS9 LOC100134331
RGS9 RASGRP3
RGS9 SULT4A1
RGS9 MTHFR
RGS9 SLC22A24
RGS9 COL6A2
RGS9 CCR4
RGS9 WBSCR22
RGS9 TM4SF5
RGS9 EIF2AK2
RGS9 POU4F1
RGS9 IL8RB
RGS9 THRA
RGS9 ATP1B2
RGS9 FDXR
RGS9 BTF3
RGS9 KLHL18
RGS9 DDX11
RGS9 DUSP7
RGS9 B4GALT3
RGS9 SLC1A4
RGS9 TGFB1
RGS9 KIFC1
RGS9 DDX51
RGS9 KIAA0323
RGS9 AANAT
RGS9 TMPRSS6
RGS9 DHRS1
RGS9 PRPH
RGS9 KIF22
RGS9 T
RGS9 AMIGO2
RGS9 IGHMBP2
RGS9 SOX12
RGS9 UBE3B
RGS9 ANKRD46
RGS9 ITM2B
RGS9 COPS6
RGS9 ODF1
RGS9 IRF2
RGS9 PAIP2B
RGS9 MLH1
RGS9 TRIM58
RGS9 WDR62
RGS9 GNL1
VASH1 PDGFRA
VASH1 FZR1
VASH1 HPGD
VASH1 HAUS5
VASH1 KIFC3
VASH1 DEPDC5
VASH1 PHKG2
VASH1 WNT11
VASH1 IL8RB
VASH1 IL10RA
VASH1 GTSE1
VASH1 MYOG
VASH1 IGSF9B
VASH1 SIX3
VASH1 ARPC4
VASH1 IQSEC1
VASH1 GRN
VASH1 DOK1
VASH1 CDK2
VASH1 LOC652147
VASH1 LARGE
KLHL18 UGT2B15
KLHL18 SIX3
KLHL18 LOC145678
KLHL18 RABGGTA
POLD2 OGG1
POLD2 PPP3CC
POLD2 POLR2J
POLD2 HTR2A
SLC6A8 SDC3
SLC6A8 LGR5
SLC6A8 MYEF2
SLC6A8 MVK
SLC6A8 GPR35
SLC6A8 GIGYF2
SLC6A8 DPT
SLC6A8 LOC100134331
SLC6A8 GCKR
SLC6A8 FCGR2A
SLC6A8 KLF1
SLC6A8 IGF1R
SLC6A8 AQP5
SLC6A8 DEPDC5
SLC6A8 LAD1
SLC6A8 ASGR1
SLC6A8 SLC6A9
SLC6A8 ACCN1
SLC6A8 TLX2
SLC6A8 SLC25A17
SLC6A8 AATK
SLC6A8 INA
SLC6A8 IGHMBP2
SLC6A8 WNT11
SLC6A8 WBSCR22
SLC6A8 IL10RA
SLC6A8 POU4F1
SLC6A8 CHRNB2
SLC6A8 IGSF9B
SLC6A8 LPAR2
SLC6A8 SERPINC1
SLC6A8 ALDOC
SLC6A8 PAIP2B
SLC6A8 CROCC
SLC6A8 COPS6
SLC6A8 LY6G6C
SLC6A8 TFDP2
SLC6A8 CEACAM3
SLC6A8 RABGGTA
SLC6A8 FOSL1
SLC6A8 MAP3K11
SLC6A8 RRP12
SLC6A8 ZNF157
SLC6A8 BTF3
SLC6A8 FAM189B
SLC6A8 STAT2
SLC6A8 RUNX1
SLC6A8 PRRC1
SLC6A8 DUSP7
SLC6A8 ATP1B2
SLC6A8 ADAM15
SLC6A8 TBX5
SLC6A8 GRM4
SLC6A8 MPP2
SLC6A8 KCNJ4
PTPRD MAGEA9
PTPRD EPOR
PTPRD SLC4A3
PTPRD CYP27A1
PTPRD FAM102A
PTPRD CDR2L
PTPRD RUNX1
PTPRD FGD1
PTPRD MLH1
PTPRD ARHGAP26
PTPRD TM4SF5
PTPRD TNFRSF25
PTPRD GP2
PTPRD PPP3CC
PTPRD GPR161
PTPRD PTAFR
SPC25 FZR1
SPC25 KIFC1
SPC25 RPA2
SPC25 H6PD
SPC25 NCDN
SPC25 UGT2B15
SPC25 EPOR
SPC25 ADCYAP1
SPC25 MTHFR
SPC25 HAP1
SPC25 ST6GALNAC4
SPC25 RELA
SPC25 PTGER3
SPC25 AMIGO2
SPC25 WNT11
SPC25 C16orf7
SPC25 CCR4
SPC25 IL10RA
SPC25 EIF2AK2
SPC25 POU4F1
SPC25 LY6G6C
SPC25 CCHCR1
SPC25 AANAT
SPC25 ALDOC
SPC25 ATP1B2
SPC25 MGAT3
SPC25 SORBS3
SPC25 ATP2B2
SPC25 AGAP8
SPC25 RABGGTA
SPC25 SCAPER
SPC25 PAIP2B
SPC25 TFDP2
SPC25 PTGES
SPC25 ALAS2
SPC25 LGALS9
SPC25 HDGF
SPC25 ZNF167
SPC25 ADAM15
SPC25 GP2
SPC25 MAPKAPK2
NFATC4 CA11
NFATC4 C19orf29
NFATC4 CRX
NFATC4 MAD1L1
ADCYAP1 IL13
ADCYAP1 CHKA
ADCYAP1 MVK
ADCYAP1 PDGFRA
ADCYAP1 TPPP
ADCYAP1 RAB11FIP5
ADCYAP1 H6PD
ADCYAP1 MR1
ADCYAP1 ESR2
ADCYAP1 ADH1C
ADCYAP1 PRPH
ADCYAP1 RAD54L2
ADCYAP1 YPEL1
ADCYAP1 TLX2
ADCYAP1 RELA
ADCYAP1 SPINT3
ADCYAP1 CRYBB3
ADCYAP1 SCARB1
ADCYAP1 PTGES
ADCYAP1 CYP3A5
ADCYAP1 MYO9B
ADCYAP1 BCL3
ADCYAP1 IQSEC1
ADCYAP1 BTF3
ADCYAP1 LSM4
ADCYAP1 SLN
ADCYAP1 REL
ADCYAP1 SERPINB7
ADCYAP1 LGR5
ADCYAP1 GPR35
ADCYAP1 STAT2
ADCYAP1 CD34
ADCYAP1 DPT
ADCYAP1 RUNX2
ADCYAP1 GCKR
ADCYAP1 NCDN
ADCYAP1 TNFRSF25
ADCYAP1 AQP5
ADCYAP1 LOC652147
ADCYAP1 ZKSCAN3
ADCYAP1 LAD1
ADCYAP1 ATG4B
ADCYAP1 TGOLN2
ADCYAP1 TRIM3
ADCYAP1 PTGER3
ADCYAP1 PSG7
ADCYAP1 WNT11
ADCYAP1 C16orf7
ADCYAP1 UGT2B15
ADCYAP1 PAX8
ADCYAP1 LY6G6C
ADCYAP1 IGSF9B
ADCYAP1 ARPC4
ADCYAP1 C1orf144
ADCYAP1 CDK6
ADCYAP1 RABGGTA
ADCYAP1 PTH
ADCYAP1 TFDP2
ADCYAP1 LBP
ADCYAP1 DOK1
ADCYAP1 CYP11A1
ADCYAP1 ASGR1
ADCYAP1 LGALS9
ADCYAP1 DHRS1
ADCYAP1 FUT7
ADCYAP1 HAP1
ADCYAP1 SIT1
ADCYAP1 MAPKAPK2
ADCYAP1 FZR1
ADCYAP1 KIFC3
ADCYAP1 COPS6
ADCYAP1 GIGYF2
ADCYAP1 MGAT3
ADCYAP1 TNFSF12
ADCYAP1 GRIN2A
ADCYAP1 POU6F2
ADCYAP1 AURKA
ADCYAP1 DEPDC5
ADCYAP1 HAUS5
ADCYAP1 SLC6A9
ADCYAP1 MTHFR
ADCYAP1 PPP3CC
ADCYAP1 GRM4
ADCYAP1 SLC18A1
ADCYAP1 ITGA2B
ADCYAP1 WBSCR22
ADCYAP1 GGT5
ADCYAP1 EIF2AK2
ADCYAP1 POU4F1
ADCYAP1 UBE3B
ADCYAP1 ALDOC
ADCYAP1 ATP1B2
ADCYAP1 KCNJ4
ADCYAP1 PRB1
ADCYAP1 GHRHR
ADCYAP1 AGAP8
ADCYAP1 CEACAM3
ADCYAP1 MAP3K11
ADCYAP1 RAP1GAP
ADCYAP1 SNUPN
ADCYAP1 ALAS2
ADCYAP1 RBM8A
ADCYAP1 DUSP7
ADCYAP1 ADAM15
ADCYAP1 B4GALT3
ADCYAP1 RHBDL1
ADCYAP1 GPR161
ADCYAP1 PAX9
ADCYAP1 TGFB1
ADCYAP1 HMX1
ADCYAP1 U2AF2
ADCYAP1 CHMP7
ADCYAP1 ELAVL2
ADCYAP1 AANAT
ADCYAP1 RUNX1
ADCYAP1 FCGR2A
ADCYAP1 KLF1
ADCYAP1 PGAP2
ADCYAP1 EPOR
ADCYAP1 KIAA0284
ADCYAP1 APOBEC3C
ADCYAP1 TUBGCP2
ADCYAP1 KRTAP26-1
ADCYAP1 IGHMBP2
ADCYAP1 LOC91316
ADCYAP1 SOX12
ADCYAP1 IL8RB
ADCYAP1 DPEP1
ADCYAP1 NTSR2
ADCYAP1 SLC6A2
ADCYAP1 SORBS3
ADCYAP1 CAD
ADCYAP1 ODF1
ADCYAP1 GPT
ADCYAP1 GJA1
ADCYAP1 PAIP2B
ADCYAP1 MYST2
ADCYAP1 GP2
ADCYAP1 AP2A2
ADCYAP1 GNL1
ADCYAP1 PAFAH1B1
ADAM15 SERPIND1
ADAM15 IL13
ADAM15 MR1
ADAM15 MVK
ADAM15 AKT3
ADAM15 IQSEC1
ADAM15 RAB3A
ADAM15 PPP1R10
ADAM15 FGF2
ADAM15 HAP1
ADAM15 DUSP7
ADAM15 APOBEC3C
ADAM15 RAD54L2
ADAM15 KIF22
ADAM15 YPEL1
ADAM15 HTR7
ADAM15 TLX2
ADAM15 RELA
ADAM15 GPT
ADAM15 SPINT3
ADAM15 KCTD20
ADAM15 IKBKG
ADAM15 XDH
ADAM15 IL10RA
ADAM15 IDS
ADAM15 NFRKB
ADAM15 MLLT4
ADAM15 SERPINC1
ADAM15 PTGES
ADAM15 TCOF1
ADAM15 FOXN2
ADAM15 HTR2A
ADAM15 TNFSF12
ADAM15 IGHMBP2
ADAM15 GPA33
ADAM15 BTF3
ADAM15 ACAN
ADAM15 CAPN5
ADAM15 LSM4
ADAM15 GRIN2A
ADAM15 OR2B6
ADAM15 PDPN
ADAM15 INPP4A
ADAM15 MAD1L1
ADAM15 STAT2
ADAM15 MC2R
ADAM15 HTR4
ADAM15 MAPK3
ADAM15 TERF2
ADAM15 GCKR
ADAM15 PAXIP1
ADAM15 TNFRSF25
ADAM15 AQP5
ADAM15 LOC652147
ADAM15 ZKSCAN3
ADAM15 LAD1
ADAM15 GRINA
ADAM15 TROAP
ADAM15 HNRNPL
ADAM15 SLC9A1
ADAM15 CADM4
ADAM15 TRAFD1
ADAM15 LOC26102
ADAM15 TGOLN2
ADAM15 TRIM3
ADAM15 PTGER3
ADAM15 NFKB1
ADAM15 ATP11A
ADAM15 C16orf7
ADAM15 ADRA1A
ADAM15 OGG1
ADAM15 MVD
ADAM15 PAX8
ADAM15 GTSE1
ADAM15 CHRNB2
ADAM15 IGSF9B
ADAM15 WNT11
ADAM15 ARPC4
ADAM15 C1orf144
ADAM15 ACVR1B
ADAM15 CDK6
ADAM15 ITGAM
ADAM15 C19orf29
ADAM15 RABGGTA
ADAM15 LTK
ADAM15 PTH
ADAM15 TFDP2
ADAM15 PRKCB
ADAM15 LBP
ADAM15 ABCB1
ADAM15 RUNX1
ADAM15 LGALS9
ADAM15 SIT1
ADAM15 RAB8A
ADAM15 TPPP
ADAM15 FZR1
ADAM15 KIFC3
ADAM15 MGAT3
ADAM15 LOC100134331
ADAM15 ANK1
ADAM15 EMID1
ADAM15 RFC1
ADAM15 ZNF783
ADAM15 ABCB6
ADAM15 DEPDC5
ADAM15 SULT4A1
ADAM15 HAUS5
ADAM15 SLC6A9
ADAM15 MTHFR
ADAM15 PPP3CC
ADAM15 UGT2B15
ADAM15 WBSCR22
ADAM15 STK17A
ADAM15 POU4F1
ADAM15 FNTB
ADAM15 UBE3B
ADAM15 THRA
ADAM15 ALDOC
ADAM15 ATP1B2
ADAM15 PMS2L1
ADAM15 RPA2
ADAM15 EXOSC2
ADAM15 LY6G6C
ADAM15 AGAP8
ADAM15 GPR161
ADAM15 RAP1GAP
ADAM15 SNUPN
ADAM15 FEM1B
ADAM15 ALAS2
ADAM15 RBM8A
ADAM15 TFF3
ADAM15 RUNX2
ADAM15 B4GALT3
ADAM15 RHBDL1
ADAM15 SLC1A4
ADAM15 VCX3A
ADAM15 C2orf55
ADAM15 HCG9
ADAM15 TGFB1
ADAM15 HMX1
ADAM15 HPGD
ADAM15 U2AF2
ADAM15 CHMP7
ADAM15 PRPF31
ADAM15 KIAA0323
ADAM15 AANAT
ADAM15 ABL1
ADAM15 NCR2
ADAM15 CYP11A1
ADAM15 KLF1
ADAM15 NCKIPSD
ADAM15 CASP2
ADAM15 FAM189B
ADAM15 SLC6A3
ADAM15 ELN
ADAM15 DDX11
ADAM15 XPNPEP2
ADAM15 UNC5B
ADAM15 JAG1
ADAM15 GPR143
ADAM15 KIAA0284
ADAM15 CRYBB3
ADAM15 ST6GALNAC4
ADAM15 TUBGCP2
ADAM15 PDE3A
ADAM15 IGF1R
ADAM15 LPAR2
ADAM15 DPT
ADAM15 SOX12
ADAM15 C6orf120
ADAM15 CAMSAP1
ADAM15 EML3
ADAM15 TAZ
ADAM15 TBX1
ADAM15 CCHCR1
ADAM15 ELAVL3
ADAM15 PTPRN
ADAM15 EPOR
ADAM15 SIX3
ADAM15 CROCC
ADAM15 COPS6
ADAM15 SORBS3
ADAM15 CAD
ADAM15 RAB40B
ADAM15 ODF1
ADAM15 FOSL1
ADAM15 POU6F2
ADAM15 PAIP2B
ADAM15 CYP27A1
ADAM15 VAMP5
ADAM15 PRRC1
ADAM15 MYST2
ADAM15 NEUROD2
ADAM15 GP2
ADAM15 AP2A2
ADAM15 GNL1
ADAM15 SAP18
SLC1A4 UNC5B
SLC1A4 U2AF2
SLC1A4 MEGF6
SLC1A4 PPP3CC
SLC1A4 DPT
SLC1A4 LOC100134331
SLC1A4 RASGRP3
SLC1A4 FGF2
SLC1A4 KIAA0284
SLC1A4 KHK
SLC1A4 TPMT
SLC1A4 UBOX5
SLC1A4 ITGAD
SLC1A4 TMCC1
SLC1A4 MTHFR
SLC1A4 AMIGO2
SLC1A4 PRPH
SLC1A4 ST6GALNAC4
SLC1A4 TUBGCP2
SLC1A4 ARHGAP26
SLC1A4 ITGA2B
SLC1A4 OGG1
SLC1A4 PAX8
SLC1A4 CAMSAP1
SLC1A4 MVD
SLC1A4 INSL3
SLC1A4 INA
SLC1A4 AHDC1
SLC1A4 FANCA
SLC1A4 LILRA4
SLC1A4 COL6A2
SLC1A4 ITGAM
SLC1A4 ODF1
SLC1A4 BCL3
SLC1A4 DDX11
SLC1A4 TERF1
SLC1A4 B4GALT3
SLC1A4 TBX5
SLC1A4 GHITM
SLC1A4 GPR161
SLC1A4 WDR62
SLC1A4 MAPKAPK2
SLC1A4 RAB8A
SLC30A3 SLMO1
SLC30A3 MTHFR
SLC30A3 GPR35
SLC30A3 PRPF31
SLC30A3 LOC100134331
SLC30A3 AANAT
SLC30A3 SCYL3
SLC30A3 CCPG1
SLC30A3 TMPRSS6
SLC30A3 TNFRSF25
SLC30A3 ADH1C
SLC30A3 EPOR
SLC30A3 FGF2
SLC30A3 MVK
SLC30A3 RAGE
SLC30A3 ITGAD
SLC30A3 SLC6A9
SLC30A3 AKAP3
SLC30A3 MAD1L1
SLC30A3 NRG2
SLC30A3 APOBEC3C
SLC30A3 RAB3A
SLC30A3 PGAP2
SLC30A3 PSG7
SLC30A3 PQBP1
SLC30A3 IGHMBP2
SLC30A3 MCM2
SLC30A3 VEGFC
SLC30A3 RREB1
SLC30A3 UBE3B
SLC30A3 PAX8
SLC30A3 EIF2AK2
SLC30A3 LY6G6C
SLC30A3 MVD
SLC30A3 THRA
SLC30A3 GUCA1A
SLC30A3 COPS6
SLC30A3 ZNF157
SLC30A3 CYP3A5
SLC30A3 FDXR
SLC30A3 ODF1
SLC30A3 LTK
SLC30A3 CORO1A
SLC30A3 GRM4
SLC30A3 EWSR1
SLC30A3 TNP1
SLC30A3 SMYD5
SLC30A3 GDF5
SLC30A3 DHRS1
SLC30A3 GP2
SLC30A3 RPS6KB2
SLC30A3 PTAFR
VCX3A LOC100134331
VCX3A CD40
VCX3A USP19
VCX3A MC2R
VCX3A AQP5
VCX3A SULT4A1
VCX3A TRIM3
VCX3A TUBGCP2
VCX3A RRP12
VCX3A UBE3B
VCX3A CSNK1G2
VCX3A MVD
VCX3A AGAP8
VCX3A FOSL1
VCX3A LOC652147
VCX3A KCNH2
GPR161 CRYBA4
GPR161 SERPINA4
GPR161 AKT3
GPR161 TPPP
GPR161 MVK
GPR161 CDC2L5
GPR161 RAD54L2
GPR161 YPEL1
GPR161 SPINT3
GPR161 IKBKG
GPR161 XDH
GPR161 IL10RA
GPR161 SERPINC1
GPR161 GNB3
GPR161 ATP2B2
GPR161 MYO9B
GPR161 PCGF1
GPR161 ZNF157
GPR161 LSM4
GPR161 LOC652147
GPR161 PML
GPR161 SERPINB7
GPR161 MYEF2
GPR161 GPR35
GPR161 NCDN
GPR161 TNFRSF25
GPR161 LAD1
GPR161 SBNO2
GPR161 GRINA
GPR161 SLC9A1
GPR161 CADM4
GPR161 NEUROG3
GPR161 TRIM3
GPR161 PAX8
GPR161 PSG7
GPR161 WNT11
GPR161 CHIT1
GPR161 IL1RL1
GPR161 LY6G6C
GPR161 IGSF9B
GPR161 ARPC4
GPR161 C1orf144
GPR161 TRA2A
GPR161 ITGAM
GPR161 RABGGTA
GPR161 CCL16
GPR161 CDR2L
GPR161 RUNX1
GPR161 CRTC1
GPR161 SIT1
GPR161 MTHFR
GPR161 NTSR2
GPR161 LOC100134331
GPR161 TNFSF12
GPR161 GRIN2A
GPR161 UGT2B15
GPR161 SULT4A1
GPR161 TREX1
GPR161 LYPLA2
GPR161 PAX9
GPR161 TM4SF5
GPR161 GRM4
GPR161 SLC4A3
GPR161 CCR4
GPR161 ITGA2B
GPR161 WBSCR22
GPR161 CCL19
GPR161 IL8RB
GPR161 THRA
GPR161 DUSP14
GPR161 EXOSC2
GPR161 ATP1B2
GPR161 NSFL1C
GPR161 NCR3
GPR161 PRB1
GPR161 AGAP8
GPR161 PPP3CC
GPR161 BTF3
GPR161 REM1
GPR161 MFAP2
GPR161 MLH1
GPR161 RHBDL1
GPR161 PTAFR
GPR161 KIFC1
GPR161 HMX1
GPR161 HAUS5
GPR161 CHMP7
GPR161 KIAA0323
GPR161 SEC16A
GPR161 ANKRD12
GPR161 NCR2
GPR161 FCGR2A
GPR161 IGF1R
GPR161 EPOR
GPR161 AXIN1
GPR161 XPNPEP2
GPR161 UNC5B
GPR161 HAP1
GPR161 CRYBB3
GPR161 TUBGCP2
GPR161 U2AF2
GPR161 IGHMBP2
GPR161 SOX12
GPR161 ALOX5
GPR161 FGD1
GPR161 SPN
GPR161 COPS6
GPR161 GPT
GPR161 PAIP2B
GPR161 PTGES
GPR161 PRRC1
GPR161 MYST2
GPR161 ARHGAP26
GPR161 TBX5
GPR161 GP2
GPR161 WDR62
GPR161 PAFAH1B1
SRM EPHB2
SRM U2AF2
SRM KIAA0323
SRM DPT
SRM LOC100134331
SRM MAG
SRM NCSTN
SRM FCGR2A
SRM DPEP1
SRM AQP5
SRM SBNO2
SRM TPMT
SRM EPOR
SRM KIAA0284
SRM IGHMBP2
SRM INPP4A
SRM IL10RA
SRM EIF2AK2
SRM LY6G6C
SRM IL8RB
SRM ODF1
SRM STAT2
SRM RUNX1
SRM ASGR1
SRM B4GALT3
SRM KCNJ4
SRM RAB8A
HCG9 GTSE1
HCG9 SERPINB7
HCG9 STATH
HCG9 EPHB2
HCG9 KIFC3
HCG9 HAUS5
HCG9 POLR2J
HCG9 COPS6
HCG9 KIFC1
HCG9 LOC100134331
HCG9 RASGRP3
HCG9 SKI
HCG9 FCGR2A
HCG9 MC2R
HCG9 KLF1
HCG9 POU6F2
HCG9 ZKSCAN3
HCG9 DUSP7
HCG9 IDS
HCG9 FGF2
HCG9 EIF2AK2
HCG9 CDK6
HCG9 APOBEC3C
HCG9 OSGIN2
HCG9 PARP2
HCG9 KIAA0284
HCG9 ATF6B
HCG9 RAB3A
HCG9 PTGER3
HCG9 PSG7
HCG9 PPP3CC
HCG9 XDH
HCG9 CCR4
HCG9 OGG1
HCG9 IL10RA
HCG9 CAMSAP1
HCG9 MYOG
HCG9 PRRC1
HCG9 UBE3B
HCG9 HSF4
HCG9 ITM2B
HCG9 SORBS3
HCG9 ODF1
HCG9 HTR2A
HCG9 GDF5
HCG9 CD33
HCG9 TFDP2
HCG9 RUNX1
HCG9 SLC4A3
HCG9 MYST2
HCG9 B4GALT3
HCG9 GP2
HCG9 PTAFR
LOC644165 CYP27A1
LOC644165 KATNB1
LOC644165 HOXD4
LOC644165 STXBP1
LOC644165 ETV3
KIFC1 EPHB2
KIFC1 KIFC3
KIFC1 WBSCR22
KIFC1 COPS6
KIFC1 LOC100134331
KIFC1 RASGRP3
KIFC1 AANAT
KIFC1 PRPH
KIFC1 H6PD
KIFC1 ALPPL2
KIFC1 TPMT
KIFC1 EPOR
KIFC1 IDS
KIFC1 EIF2AK2
KIFC1 MLH1
KIFC1 SLC6A9
KIFC1 MTHFR
KIFC1 KIAA0284
KIFC1 LOC201229
KIFC1 RAB3A
KIFC1 SLC22A24
KIFC1 SPINT3
KIFC1 PPP3CC
KIFC1 IGHMBP2
KIFC1 TYMS
KIFC1 CCR4
KIFC1 SBNO2
KIFC1 ZBTB7A
KIFC1 IL10RA
KIFC1 GTSE1
KIFC1 POU4F1
KIFC1 LY6G6C
KIFC1 UBE3B
KIFC1 SIX3
KIFC1 ALDOC
KIFC1 ATP1B2
KIFC1 FANCA
KIFC1 GHITM
KIFC1 TFDP2
KIFC1 AGAP8
KIFC1 ODF1
KIFC1 RABGGTA
KIFC1 SCAPER
KIFC1 PTH
KIFC1 MAG
KIFC1 ASGR1
KIFC1 REL
KIFC1 B4GALT3
KIFC1 UGT2B15
KIFC1 GP2
KIFC1 GNL1
KIFC1 RAB8A
KIFC1 CRX
EPHB2 GTSE1
EPHB2 LGR5
EPHB2 ENTPD2
EPHB2 ZBED4
EPHB2 RASGRP3
EPHB2 AANAT
EPHB2 NCDN
EPHB2 MC2R
EPHB2 YPEL1
EPHB2 U2AF2
EPHB2 EIF2AK2
EPHB2 HLA-DOB
EPHB2 KCNJ4
EPHB2 MTHFR
EPHB2 CCPG1
EPHB2 KIAA0284
EPHB2 POU4F1
EPHB2 PQBP1
EPHB2 TUBGCP2
EPHB2 SLC22A24
EPHB2 B4GALT3
EPHB2 ACR
EPHB2 PPP3CC
EPHB2 LPAR2
EPHB2 AMIGO2
EPHB2 LOC91316
EPHB2 CCR4
EPHB2 WBSCR22
EPHB2 PAX8
EPHB2 ALPPL2
EPHB2 LY6G6C
EPHB2 UBE3B
EPHB2 SIX3
EPHB2 PTGES
EPHB2 NOMO1
EPHB2 COPS6
EPHB2 CDK6
EPHB2 LILRA4
EPHB2 RABGGTA
EPHB2 GHITM
EPHB2 TFDP2
EPHB2 NRG2
EPHB2 CNKSR1
EPHB2 RAB8A
EPHB2 UGT2B15
EPHB2 GP2
EPHB2 WDR62
EPHB2 MAPKAPK2
EPHB2 MAP2K4
EPHB2 FANCA
ENTPD2 SBNO2
ENTPD2 HPGD
ENTPD2 MAD1L1
ENTPD2 RAD54L2
ENTPD2 PTH
ENTPD2 POU2F2
ENTPD2 C2orf55
ENTPD2 LY6G6C
ENTPD2 SULT4A1
ENTPD2 C19orf29
ENTPD2 AGAP8
VENTX PRPF31
VENTX AGAP8
VENTX SULT4A1
VENTX ODF1
VENTX IGHG1
GPR12 PDGFRA
GPR12 CYP3A5
GPR12 ARPC4
GPR12 MYOG
ELAVL2 ERBB2
ELAVL2 HPGD
ELAVL2 HAUS5
ELAVL2 GAD2
ELAVL2 DOK2
ELAVL2 PGAP2
ELAVL2 ADH1C
ELAVL2 SULT4A1
ELAVL2 RAD54L2
ELAVL2 MEGF6
ELAVL2 UPK2
ELAVL2 PSG7
ELAVL2 IGHMBP2
ELAVL2 WBSCR22
ELAVL2 STK17A
ELAVL2 COPS6
ELAVL2 AGAP8
ELAVL2 MYO9B
ELAVL2 RBM8A
ELAVL2 C19orf29
AANAT PDGFRA
AANAT C19orf50
AANAT ERBB2
AANAT MR1
AANAT AGAP8
AANAT CD34
AANAT ATF6B
AANAT YPEL1
AANAT GLUD2
AANAT RAB3A
AANAT CHRNA3
AANAT IL10RA
AANAT SCAPER
AANAT GPA33
AANAT TCOF1
AANAT BCL3
AANAT IGHMBP2
AANAT ZNF157
AANAT H6PD
AANAT PDPN
AANAT CNP
AANAT LGR5
AANAT DPT
AANAT MAG
AANAT TERF2
AANAT NCDN
AANAT TNFRSF25
AANAT SBNO2
AANAT LY6G6C
AANAT C16orf7
AANAT FURIN
AANAT PAX8
AANAT SLC16A2
AANAT MYOG
AANAT CHRNB2
AANAT ARPC4
AANAT FUT7
AANAT RABGGTA
AANAT LTK
AANAT TFDP2
AANAT CYP11A1
AANAT ASGR1
AANAT LGALS9
AANAT NRG2
AANAT GRIP2
AANAT LILRA4
AANAT PTAFR
AANAT FAM189A2
AANAT MAP2K4
AANAT GIGYF2
AANAT LOC100134331
AANAT SCYL3
AANAT AURKA
AANAT UGT2B15
AANAT SULT4A1
AANAT MTHFR
AANAT CCPG1
AANAT LOC201229
AANAT PQBP1
AANAT VEGFC
AANAT SLC22A24
AANAT PPP3CC
AANAT GRM4
AANAT PARD3
AANAT CCR4
AANAT WBSCR22
AANAT POU4F1
AANAT UBE3B
AANAT THRA
AANAT ALDOC
AANAT NSFL1C
AANAT EXOSC2
AANAT FDXR
AANAT TNP1
AANAT TFF3
AANAT B4GALT3
AANAT RASSF7
AANAT POLA2
AANAT U2AF2
AANAT PRPF31
AANAT CAPNS1
AANAT MLANA
AANAT RUNX1
AANAT EPAS1
AANAT KIAA0284
AANAT PRPH
AANAT ST6GALNAC4
AANAT TUBGCP2
AANAT ACR
AANAT LPAR2
AANAT SOX12
AANAT DPEP1
AANAT ALPPL2
AANAT COPS6
AANAT ODF1
AANAT MAPKAPK2
AANAT NEUROD2
AANAT GP2
AANAT WDR62
AANAT GNL1
CD40 FZR1
CD40 HMX1
CD40 MR1
CD40 U2AF2
CD40 OGG1
CD40 TULP3
CD40 RPL3L
CD40 METTL3
CD40 KLF1
CD40 TNFRSF25
CD40 KHK
CD40 PTPN21
CD40 SULT4A1
CD40 MVK
CD40 WNT7A
CD40 IRF5
CD40 KCNJ4
CD40 MTHFR
CD40 KIAA0284
CD40 HTR7
CD40 TREX1
CD40 IGF1R
CD40 KRT85
CD40 IGHMBP2
CD40 MFAP2
CD40 ATP11A
CD40 SBNO2
CD40 WBSCR22
CD40 PAX8
CD40 DNAJC4
CD40 FNTB
CD40 LY6G6C
CD40 HSF4
CD40 ELAVL3
CD40 DUSP14
CD40 FOSL1
CD40 ODF1
CD40 GRN
CD40 SEC14L1
CD40 GTF2H3
CD40 CDR2L
CD40 RUNX1
CD40 IL10RA
CD40 TBX5
CD40 TAF1
CD40 GP2
CD40 RAB8A
BFSP2 CRTC1
BFSP2 NTRK2
BFSP2 FCGR2A
TGFBR2 FAM189A2
EXD2 DHRS1
EXD2 FDXR
EXD2 SDC3
EXD2 HNF1A
EXD2 STXBP1
TAF1 IL10RA
IRF2BP1 LUZP1
SLC6A3 PTH
SLC6A3 ELN
SLC6A3 SLC9A1
SLC6A3 BTF3
SLC6A3 MVK
SLC6A3 MTHFR
SLC6A3 CAPNS1
SLC6A3 STAT2
SLC6A3 MR1
SLC6A3 LOC100134331
SLC6A3 ASGR1
SLC6A3 SULT4A1
SLC6A3 GP2
SLC6A3 RPS6KB2
SLC6A3 IGHMBP2
EPAS1 SCAPER
EPAS1 MTHFR
EPAS1 UBE3B
EPAS1 MAG
EPAS1 LGR5
EPAS1 B4GALT3
EPOR MR1
EPOR MVK
EPOR SERPINA4
EPOR RAB3A
EPOR MVD
EPOR DOK2
EPOR HAP1
EPOR PRPH
EPOR RBM8A
EPOR CCL19
EPOR YPEL1
EPOR HTR7
EPOR TLX2
EPOR SLC18A1
EPOR GGT5
EPOR SPINT3
EPOR RRP12
EPOR IL10RA
EPOR PTGES
EPOR FANCA
EPOR ATP2B2
EPOR ABL1
EPOR TYMS
EPOR LPAR2
EPOR GPA33
EPOR SNUPN
EPOR H6PD
EPOR GRIN2A
EPOR LOC652147
EPOR ZNF167
EPOR INPP4A
EPOR SLMO1
EPOR MYEF2
EPOR SOX12
EPOR MC2R
EPOR RPA2
EPOR UTP3
EPOR HLA-DOB
EPOR TERF2
EPOR GCKR
EPOR TFF3
EPOR NCDN
EPOR OGG1
EPOR TNFRSF25
EPOR CDK5R1
EPOR IFIT1
EPOR SBNO2
EPOR TROAP
EPOR TM4SF5
EPOR IDS
EPOR RAGE
EPOR MLH1
EPOR TRIM3
EPOR PTGER3
EPOR WNT11
EPOR C16orf7
EPOR PLIN1
EPOR SEMA4D
EPOR PAX8
EPOR GTSE1
EPOR MYOG
EPOR LY6G6C
EPOR STXBP1
EPOR ARPC4
EPOR CDK6
EPOR FGD1
EPOR RABGGTA
EPOR PTH
EPOR CYP3A5
EPOR LBP
EPOR RUNX1
EPOR ASGR1
EPOR LGALS9
EPOR NRG2
EPOR SIT1
EPOR GHITM
EPOR MAPKAPK2
EPOR RAB8A
EPOR FZR1
EPOR KIFC3
EPOR MGAT3
EPOR LOC100134331
EPOR RASGRP3
EPOR EMID1
EPOR SCYL3
EPOR PTGS1
EPOR DEPDC5
EPOR UGT2B15
EPOR U2AF2
EPOR SLC6A9
EPOR MTHFR
EPOR CCPG1
EPOR SLC22A24
EPOR PPP3CC
EPOR SLC4A3
EPOR RELA
EPOR WBSCR22
EPOR EIF2AK2
EPOR IGF1R
EPOR PRRC1
EPOR THRA
EPOR ALDOC
EPOR ATP1B2
EPOR SAP18
EPOR EXOSC2
EPOR AGAP8
EPOR COL6A2
EPOR DEFA3
EPOR RAP1GAP
EPOR AHSG
EPOR STAT2
EPOR DUSP7
EPOR B4GALT3
EPOR CCR4
EPOR PTAFR
EPOR TGFB1
EPOR HMX1
EPOR FCGR2A
EPOR HAUS5
EPOR KIAA0323
EPOR MLANA
EPOR KLF1
EPOR TMPRSS6
EPOR TPMT
EPOR SLC9A1
EPOR CSF1
EPOR UNC5B
EPOR KIAA0284
EPOR APOBEC3C
EPOR ST6GALNAC4
EPOR TUBGCP2
EPOR PDE3A
EPOR KRTAP26-1
EPOR IGHMBP2
EPOR GTF2F1
EPOR SEMA3A
EPOR GAD2
EPOR DPEP1
EPOR OR2B6
EPOR ZBTB7A
EPOR ACVR1B
EPOR POU4F1
EPOR COPS6
EPOR SORBS3
EPOR RAB40B
EPOR ODF1
EPOR FOSL1
EPOR GJA1
EPOR TNPO1
EPOR PAIP2B
EPOR IAH1
EPOR RPL11
EPOR CORO1A
EPOR T
EPOR MAP2K4
EPOR GP2
EPOR WDR62
EPOR GNL1
EPOR NEUROG3
AXIN1 C19orf50
AXIN1 MR1
AXIN1 MYEF2
AXIN1 TREX1
AXIN1 MEGF6
AXIN1 TNFRSF25
AXIN1 PRPF31
AXIN1 XDH
AXIN1 HTR4
AXIN1 LOC100134331
AXIN1 GRIN2A
AXIN1 ATP1B2
AXIN1 NCDN
AXIN1 ARHGAP6
AXIN1 USP19
AXIN1 MC2R
AXIN1 IGF1R
AXIN1 KIAA0284
AXIN1 AURKA
AXIN1 PGAP2
AXIN1 SPRR2C
AXIN1 ATG2A
AXIN1 SLC4A3
AXIN1 NFKB2
AXIN1 RAD54L2
AXIN1 CHMP7
AXIN1 MMACHC
AXIN1 UPK2
AXIN1 PRPH
AXIN1 TUBGCP2
AXIN1 PSG7
AXIN1 ADH1C
AXIN1 WNT11
AXIN1 PAX8
AXIN1 CRYBB3
AXIN1 INSL3
AXIN1 SERPINC1
AXIN1 C1orf144
AXIN1 THRA
AXIN1 FOSL1
AXIN1 SLC6A2
AXIN1 PLCD1
AXIN1 SLC6A9
AXIN1 IAH1
AXIN1 LBP
AXIN1 TRPC4AP
AXIN1 LOC652147
AXIN1 FAM189B
AXIN1 CRTC1
AXIN1 SMO
AXIN1 DCBLD2
AXIN1 ARR3
AXIN1 GPR35
AXIN1 PML
FCER2 PAIP2B
FCER2 TFF3
FCER2 KIAA0284
FCER2 ARHGAP26
FCER2 AP2A2
FCER2 COX10
FCER2 ADH1C
LRRC68 FCGR2A
KIAA0284 C19orf50
KIAA0284 ERBB2
KIAA0284 CHKA
KIAA0284 ZBED4
KIAA0284 LRRC48
KIAA0284 H6PD
KIAA0284 MFHAS1
KIAA0284 MC2R
KIAA0284 MR1
KIAA0284 DUSP7
KIAA0284 PHKG2
KIAA0284 RAD54L2
KIAA0284 YPEL1
KIAA0284 HTR7
KIAA0284 TLX2
KIAA0284 RELA
KIAA0284 COX10
KIAA0284 XDH
KIAA0284 IL10RA
KIAA0284 SCAPER
KIAA0284 PTPN9
KIAA0284 PTGES
KIAA0284 ABL1
KIAA0284 MYO9B
KIAA0284 RASGRP3
KIAA0284 PCGF1
KIAA0284 TNP1
KIAA0284 MRPL28
KIAA0284 LOC652147
KIAA0284 MAD1L1
KIAA0284 STATH
KIAA0284 LGR5
KIAA0284 OGG1
KIAA0284 DPT
KIAA0284 HLA-DOB
KIAA0284 GCKR
KIAA0284 NCDN
KIAA0284 TNFRSF25
KIAA0284 AQP5
KIAA0284 ZKSCAN3
KIAA0284 FGF2
KIAA0284 POLR2J
KIAA0284 TRIM3
KIAA0284 PSG7
KIAA0284 WNT11
KIAA0284 UGT2B15
KIAA0284 PAX8
KIAA0284 GTSE1
KIAA0284 CSNK1G2
KIAA0284 LY6G6C
KIAA0284 IGSF9B
KIAA0284 ARPC4
KIAA0284 CDK6
KIAA0284 SLC18A1
KIAA0284 RABGGTA
KIAA0284 PTH
KIAA0284 TFDP2
KIAA0284 SLMO1
KIAA0284 LBP
KIAA0284 CYP11A1
KIAA0284 CRTC1
KIAA0284 HCRTR1
KIAA0284 SIT1
KIAA0284 MAPKAPK2
KIAA0284 ERF
KIAA0284 MAP2K4
KIAA0284 FZR1
KIAA0284 KIFC3
KIAA0284 SDC3
KIAA0284 MGAT3
KIAA0284 TYMS
KIAA0284 HMX1
KIAA0284 SCYL3
KIAA0284 POU6F2
KIAA0284 DEPDC5
KIAA0284 SULT4A1
KIAA0284 U2AF2
KIAA0284 SLC6A9
KIAA0284 MTHFR
KIAA0284 PQBP1
KIAA0284 PPP3CC
KIAA0284 GRM4
KIAA0284 TGFBRAP1
KIAA0284 SLC4A3
KIAA0284 CCR4
KIAA0284 WBSCR22
KIAA0284 FKBP15
KIAA0284 EIF2AK2
KIAA0284 IGF1R
KIAA0284 POU4F1
KIAA0284 IL8RB
KIAA0284 ALDOC
KIAA0284 ATP1B2
KIAA0284 CROCC
KIAA0284 IQSEC1
KIAA0284 AGAP8
KIAA0284 GRN
KIAA0284 RAP1GAP
KIAA0284 ALAS2
KIAA0284 RBM8A
KIAA0284 TFF3
KIAA0284 NFKB2
KIAA0284 KRT85
KIAA0284 B4GALT3
KIAA0284 RHBDL1
KIAA0284 SLC20A2
KIAA0284 MYO16
KIAA0284 C19orf29
KIAA0284 DOK1
KIAA0284 HPGD
KIAA0284 HAUS5
KIAA0284 PRPF31
KIAA0284 MLANA
KIAA0284 NCR2
KIAA0284 FCGR2A
KIAA0284 TMPRSS6
KIAA0284 KLF1
KIAA0284 FAM189B
KIAA0284 PGAP2
KIAA0284 AVPR1B
KIAA0284 TPMT
KIAA0284 CSF1
KIAA0284 ZNF783
KIAA0284 MAX
KIAA0284 PRRC1
KIAA0284 KIF22
KIAA0284 THRA
KIAA0284 TUBGCP2
KIAA0284 KRTAP26-1
KIAA0284 AMIGO2
KIAA0284 IGHMBP2
KIAA0284 LOC91316
KIAA0284 UBE3B
KIAA0284 OR2B6
KIAA0284 CAMSAP1
KIAA0284 MVD
KIAA0284 ELAVL3
KIAA0284 ITM2B
KIAA0284 CRX
KIAA0284 COPS6
KIAA0284 SORBS3
KIAA0284 ODF1
KIAA0284 CD33
KIAA0284 PAIP2B
KIAA0284 IAH1
KIAA0284 MYST2
KIAA0284 T
KIAA0284 RAB8A
KIAA0284 NEUROD2
KIAA0284 GP2
KIAA0284 AP2A2
KIAA0284 KCNJ4
APOBEC3C MR1
APOBEC3C CRYBA4
APOBEC3C MC2R
APOBEC3C ADH1C
APOBEC3C FDXR
APOBEC3C POU6F2
APOBEC3C RELA
APOBEC3C IKBKG
APOBEC3C CRYBB3
APOBEC3C SCARB1
APOBEC3C ATP2B2
APOBEC3C SCAPER
APOBEC3C PCGF1
APOBEC3C ZNF157
APOBEC3C LSM4
APOBEC3C MRPL28
APOBEC3C GDF5
APOBEC3C TNIP1
APOBEC3C UTP3
APOBEC3C PAXIP1
APOBEC3C TNFRSF25
APOBEC3C AQP5
APOBEC3C ZKSCAN3
APOBEC3C GRINA
APOBEC3C RAGE
APOBEC3C TGOLN2
APOBEC3C TRIM3
APOBEC3C PLIN1
APOBEC3C SEMA4D
APOBEC3C FGF2
APOBEC3C LY6G6C
APOBEC3C IGSF9B
APOBEC3C C1orf144
APOBEC3C PRKCB
APOBEC3C LBP
APOBEC3C ABCB1
APOBEC3C LGALS9
APOBEC3C NRG2
APOBEC3C SIT1
APOBEC3C MAP2K4
APOBEC3C XDH
APOBEC3C MGAT3
APOBEC3C LOC100134331
APOBEC3C TNFSF12
APOBEC3C SCYL3
APOBEC3C psiTPTE22
APOBEC3C LSM7
APOBEC3C DAPK2
APOBEC3C SLC6A9
APOBEC3C MTHFR
APOBEC3C PRPF31
APOBEC3C PPP3CC
APOBEC3C WBSCR22
APOBEC3C NCKIPSD
APOBEC3C PRRC1
APOBEC3C UBE3B
APOBEC3C AGAP8
APOBEC3C THRA
APOBEC3C ALDOC
APOBEC3C ATP1B2
APOBEC3C IQSEC1
APOBEC3C TNP1
APOBEC3C RBM8A
APOBEC3C DUSP7
APOBEC3C NEUROG3
APOBEC3C TGFB1
APOBEC3C NCDN
APOBEC3C HAUS5
APOBEC3C IGF1R
APOBEC3C FAM189B
APOBEC3C RDH16
APOBEC3C KCTD17
APOBEC3C DHRS1
APOBEC3C GPR143
APOBEC3C POU4F1
APOBEC3C IGHMBP2
APOBEC3C MCM2
APOBEC3C SOX12
APOBEC3C TAZ
APOBEC3C CCHCR1
APOBEC3C FGD1
APOBEC3C FAM102A
APOBEC3C COPS6
APOBEC3C SORBS3
APOBEC3C PAK2
APOBEC3C PAIP2B
APOBEC3C GUCA2A
APOBEC3C MYST2
APOBEC3C CORO1A
APOBEC3C TRIM58
APOBEC3C CEP135
APOBEC3C GP2
APOBEC3C WDR62
APOBEC3C GNL1
APOBEC3C PAFAH1B1
MMACHC GTSE1
MMACHC MR1
MMACHC MVK
MMACHC OGG1
MMACHC PRPF31
MMACHC PIGR
MMACHC LOC100134331
MMACHC GCKR
MMACHC KLF1
MMACHC IDS
MMACHC RAD54L2
MMACHC MTHFR
MMACHC HLA-DOB
MMACHC SLC4A3
MMACHC WBSCR22
MMACHC PAX8
MMACHC PAK2
MMACHC CRYBB3
MMACHC IGSF9B
MMACHC FGD1
MMACHC SPN
MMACHC C1orf144
MMACHC CRX
MMACHC BTF3
MMACHC CA11
MMACHC LBP
MMACHC LUZP1
MMACHC CCNF
MMACHC RUNX1
MMACHC NFKB2
MMACHC INA
MMACHC LILRA4
MMACHC GPR35
MMACHC KCNJ4
MMACHC PTAFR
DDX51 DPT
DDX51 ATP2B2
DDX51 ATG2A
IL8 PTH
IL8 RELA
IL8 GP2
IL8 ODF1
LOC728849 ALDOC
SLN POU4F1
ZMYM3 SDC3
ZMYM3 FGF2
ZMYM3 CHMP7
ZMYM3 CRYBB3
ZMYM3 XPNPEP2
ZMYM3 RBM8A
ZMYM3 ACVR1B
ZMYM3 UPK2
ZMYM3 LRCH4
ZMYM3 C1orf144
ZMYM3 NCR2
ZMYM3 WNT11
DPEP1 PDGFRA
DPEP1 HMX1
DPEP1 KIFC3
DPEP1 MVK
DPEP1 KIAA0323
DPEP1 RUNX1
DPEP1 KLF1
DPEP1 TNFRSF25
DPEP1 UGT2B15
DPEP1 REL
DPEP1 SLC6A9
DPEP1 HTR7
DPEP1 IGHMBP2
DPEP1 PARD3
DPEP1 WBSCR22
DPEP1 IL10RA
DPEP1 POU4F1
DPEP1 LY6G6C
DPEP1 ALDOC
DPEP1 COPS6
DPEP1 RABGGTA
DPEP1 PAIP2B
DPEP1 CDH4
DPEP1 SNUPN
DPEP1 STAT2
DPEP1 TFF3
DPEP1 MLH1
DPEP1 ASGR1
DPEP1 GP2
DPEP1 GNL1
CACNA1B PTPN21
CACNA1B PHKG2
CACNA1B GTSE1
CACNA1B AGFG2
CACNA1B DOK1
CACNA1B IGSF9B
CACNA1B RPRD2
HHLA1 MPP2
HHLA1 KDM1
HHLA1 TFF3
HHLA1 POM121L9P
HHLA1 KLF11
HHLA1 C2orf55
EML3 CHIT1
EML3 TFDP2
EML3 FCGR2A
EML3 MAD1L1
EML3 FGD1
EML3 ASGR1
EML3 PRPH
EML3 GCKR
EML3 SAP18
EML3 SLC22A24
EML3 COL6A2
EML3 HTR2A
LYZL6 CHMP7
LYZL6 UPK2
GJB5 TGFB1
FGD1 MR1
FGD1 MVK
FGD1 PTPN21
FGD1 KIF22
FGD1 RELA
FGD1 MFAP2
FGD1 HTR2A
FGD1 GPA33
FGD1 LSM4
FGD1 LOC652147
FGD1 HDGF
FGD1 INA
FGD1 PML
FGD1 PAX9
FGD1 HLA-DOB
FGD1 GCKR
FGD1 IGF1R
FGD1 GRINA
FGD1 SLC9A1
FGD1 GTSE1
FGD1 THBS1
FGD1 TRIM3
FGD1 WNT11
FGD1 OGG1
FGD1 PAX8
FGD1 POLR2J
FGD1 C1orf144
FGD1 PTH
FGD1 LBP
FGD1 CCNF
FGD1 RUNX1
FGD1 ASGR1
FGD1 SIT1
FGD1 FZR1
FGD1 XDH
FGD1 NTSR2
FGD1 MGAT3
FGD1 LOC100134331
FGD1 GRIN2A
FGD1 COL6A2
FGD1 WBSCR22
FGD1 CRYBB3
FGD1 ALDOC
FGD1 NSFL1C
FGD1 RAP1GAP
FGD1 SNUPN
FGD1 RBM8A
FGD1 DUSP7
FGD1 B4GALT3
FGD1 RHBDL1
FGD1 LUZP1
FGD1 TGFB1
FGD1 HAUS5
FGD1 CHMP7
FGD1 PRPF31
FGD1 SEC16A
FGD1 STIP1
FGD1 NCR2
FGD1 TNFRSF25
FGD1 TMPRSS6
FGD1 PGAP2
FGD1 OSGIN2
FGD1 ELAVL3
FGD1 COPS6
FGD1 IDS
FGD1 RAB40B
FGD1 ODF1
FGD1 ARHGAP26
FGD1 TBX5
FGD1 GP2
FGD1 PAFAH1B1
FGD1 KCNJ4
FGD1 NEUROG3
ITM2B STATH
ITM2B WBSCR22
ITM2B XDH
ITM2B CAPNS1
ITM2B KLF1
ITM2B POU6F2
ITM2B SULT4A1
ITM2B TUBGCP2
ITM2B PSG7
ITM2B PPP3CC
ITM2B GRM4
ITM2B OGG1
ITM2B CAMSAP1
ITM2B PRRC1
ITM2B COPS6
ITM2B CD33
ITM2B LOC652147
ITM2B MYST2
ITM2B CRTC1
ITM2B B4GALT3
ITM2B GP2
ITM2B NEUROG3
MYOZ3 CCNF
EFNA2 PTGS1
CRX MR1
CRX MVK
CRX PRPF31
CRX RASGRP3
CRX HLA-DOB
CRX GCKR
CRX UPK2
CRX KHK
CRX IDS
CRX KCNJ4
CRX KIF22
CRX INA
CRX COL6A2
CRX GRM4
CRX CCR4
CRX OGG1
CRX GTSE1
CRX AGAP8
CRX GRN
CRX SCAPER
CRX PTH
CRX LBP
CRX CCNF
CRX RUNX1
CRX DUSP7
CRX CRTC1
CRX ARHGAP26
CRX C19orf29
CRX LUZP1
CRX NEUROG3
NTSR2 MVK
NTSR2 PAFAH1B1
NTSR2 GRIN2A
NTSR2 ADH1C
NTSR2 SLC6A9
NTSR2 HAP1
NTSR2 AMIGO2
NTSR2 GRM4
NTSR2 WBSCR22
NTSR2 BCL3
NTSR2 CRYBB3
NTSR2 COPS6
NTSR2 FAM5C
NTSR2 KRT37
NTSR2 DOK2
NTSR2 C14orf1
NTSR2 PML
NTSR2 PTAFR
SORBS3 PDGFRA
SORBS3 FZR1
SORBS3 KIFC3
SORBS3 WBSCR22
SORBS3 GIGYF2
SORBS3 H6PD
SORBS3 EMID1
SORBS3 ST5
SORBS3 TMPRSS6
SORBS3 AQP5
SORBS3 ZKSCAN3
SORBS3 DEPDC5
SORBS3 LAD1
SORBS3 MR1
SORBS3 IDS
SORBS3 GJA1
SORBS3 LGALS9
SORBS3 LYPLA2
SORBS3 KCNJ4
SORBS3 FSCN2
SORBS3 CYP2A6
SORBS3 PTGER3
SORBS3 PPP3CC
SORBS3 IGHMBP2
SORBS3 psiTPTE22
SORBS3 UBE3B
SORBS3 EIF2AK2
SORBS3 MYOG
SORBS3 POU4F1
SORBS3 CCHCR1
SORBS3 ELAVL3
SORBS3 PTGES
SORBS3 ARPC4
SORBS3 PAIP2B
SORBS3 SAP18
SORBS3 DPT
SORBS3 COPS6
SORBS3 DUSP7
SORBS3 AMIGO2
SORBS3 KLF1
SORBS3 PTH
SORBS3 TFDP2
SORBS3 ALDOC
SORBS3 ALAS2
SORBS3 CYP11A1
SORBS3 JAG1
SORBS3 ATP1B2
SORBS3 GP2
ODF1 PPP1R10
ODF1 SERPIND1
ODF1 MVK
ODF1 FAM153A
ODF1 AKT3
ODF1 LOC100134331
ODF1 HTR7
ODF1 TLX2
ODF1 RELA
ODF1 SPINT3
ODF1 IKBKG
ODF1 IL10RA
ODF1 MLH1
ODF1 PTGES
ODF1 ATP2B2
ODF1 ABL1
ODF1 NFKB2
ODF1 SCAPER
ODF1 LPAR2
ODF1 GPA33
ODF1 BTF3
ODF1 CAPN5
ODF1 EMID1
ODF1 REL
ODF1 GPR35
ODF1 PAX9
ODF1 UTP3
ODF1 HLA-DOB
ODF1 GCKR
ODF1 TNFRSF25
ODF1 AQP5
ODF1 LAD1
ODF1 ALOX5
ODF1 TROAP
ODF1 IDS
ODF1 LOC26102
ODF1 TRIM3
ODF1 OR2B6
ODF1 IGFBP5
ODF1 OGG1
ODF1 PAX8
ODF1 POLR2J
ODF1 LY6G6C
ODF1 IGSF9B
ODF1 WNT11
ODF1 CDK6
ODF1 RABGGTA
ODF1 PTH
ODF1 PRKCB
ODF1 LBP
ODF1 ABCB1
ODF1 LLGL2
ODF1 ASGR1
ODF1 ZMYND10
ODF1 PTPRN
ODF1 GHITM
ODF1 LOC652147
ODF1 MAPKAPK2
ODF1 MAP2K4
ODF1 FZR1
ODF1 KIFC3
ODF1 PVT1
ODF1 XDH
ODF1 MGAT3
ODF1 RASGRP3
ODF1 GRIN2A
ODF1 MATN3
ODF1 ABCB6
ODF1 DEPDC5
ODF1 LSM7
ODF1 SULT4A1
ODF1 SLC6A9
ODF1 MTHFR
ODF1 PARP2
ODF1 PRPF31
ODF1 COL6A2
ODF1 TYMS
ODF1 UGT2B15
ODF1 WBSCR22
ODF1 KIAA0323
ODF1 POU4F1
ODF1 FNTB
ODF1 UBE3B
ODF1 ALDOC
ODF1 ATP1B2
ODF1 NSFL1C
ODF1 EXOSC2
ODF1 AGAP8
ODF1 SNUPN
ODF1 DDX11
ODF1 DUSP7
ODF1 B4GALT3
ODF1 RHBDL1
ODF1 MYO16
ODF1 CCR4
ODF1 ARHGAP26
ODF1 PTAFR
ODF1 HMX1
ODF1 HPGD
ODF1 U2AF2
ODF1 KIAA0586
ODF1 PPP3CC
ODF1 MAD1L1
ODF1 SKI
ODF1 FCGR2A
ODF1 TMPRSS6
ODF1 KLF1
ODF1 ELN
ODF1 PGAP2
ODF1 UBE2H
ODF1 GTF2F1
ODF1 PRRC1
ODF1 KIF22
ODF1 IGF1R
ODF1 AMIGO2
ODF1 IGHMBP2
ODF1 SOX12
ODF1 ZBTB7A
ODF1 ELAVL3
ODF1 SIT1
ODF1 THRA
ODF1 CROCC
ODF1 COPS6
ODF1 RAB40B
ODF1 FOSL1
ODF1 GJA1
ODF1 PAIP2B
ODF1 CASP2
ODF1 T
ODF1 RAB8A
ODF1 GP2
ODF1 PAFAH1B1
GPT TGFB1
GPT SDC3
GPT IL8RB
GPT IL10RA
GPT POU4F1
GPT LY6G6C
GPT UBE3B
GPT STAT2
GPT MGAT3
GPT LOC100134331
GPT ASGR1
GPT MYST2
GPT ZNF167
GPT DPT
GPT OGG1
GPT LSM4
GPT FDXR
GCOM1 LYPLA2
CA11 CAMSAP1
CA11 GPR35
CA11 HLA-DOB
CA11 RHBDL1
SOCS3 RBM8A
GNB3 ITGAD
GNB3 SLC6A9
GNB3 MLH1
GNB3 AHDC1
GNB3 SPINT3
GNB3 TNFRSF25
GNB3 FOSL1
GNB3 PPP3CC
GNB3 PTAFR
IVL GJA1
IVL TRIM58
IVL STATH
IVL RAB8A
PTPRS TRIM3
MYST2 CRYBA4
MYST2 TPPP
MYST2 HAP1
MYST2 PHKG2
MYST2 RAD54L2
MYST2 NFIX
MYST2 POU6F2
MYST2 TLX2
MYST2 RELA
MYST2 CRYBB3
MYST2 SCARB1
MYST2 SBNO2
MYST2 TIMP3
MYST2 PTGES
MYST2 SCAPER
MYST2 PCGF1
MYST2 LSM4
MYST2 LOC652147
MYST2 HDGF
MYST2 SDC3
MYST2 MAD1L1
MYST2 CADM4
MYST2 SERPINB7
MYST2 STATH
MYST2 LGR5
MYST2 CHIT1
MYST2 DPT
MYST2 GCKR
MYST2 IGF1R
MYST2 POM121L9P
MYST2 ZKSCAN3
MYST2 IL4
MYST2 GRINA
MYST2 TROAP
MYST2 SLC9A1
MYST2 NFKB2
MYST2 LOC26102
MYST2 TRIM3
MYST2 PSG7
MYST2 WNT11
MYST2 C16orf7
MYST2 OGG1
MYST2 SEMA4D
MYST2 FGF2
MYST2 GTSE1
MYST2 FEZ1
MYST2 C1orf144
MYST2 CDK6
MYST2 LTK
MYST2 LBP
MYST2 RUNX1
MYST2 DHRS1
MYST2 MAP2K4
MYST2 FZR1
MYST2 KIFC3
MYST2 XDH
MYST2 SLMO1
MYST2 MGAT3
MYST2 LOC100134331
MYST2 C2orf55
MYST2 UGT2B15
MYST2 SULT4A1
MYST2 TREX1
MYST2 MTHFR
MYST2 SLC22A24
MYST2 MYST1
MYST2 PPP3CC
MYST2 TNFRSF10C
MYST2 PRRC1
MYST2 UBE3B
MYST2 ALDOC
MYST2 ATP1B2
MYST2 IQSEC1
MYST2 FDXR
MYST2 GRN
MYST2 RAP1GAP
MYST2 FEM1B
MYST2 B4GALT3
MYST2 RHBDL1
MYST2 C19orf29
MYST2 HPGD
MYST2 HAUS5
MYST2 KIAA0323
MYST2 MLANA
MYST2 ANKRD12
MYST2 NCR2
MYST2 CYP11A1
MYST2 FCGR2A
MYST2 KLF1
MYST2 FAM189B
MYST2 ELN
MYST2 JAG1
MYST2 GPR143
MYST2 KIF22
MYST2 AMIGO2
MYST2 MCM2
MYST2 SOX12
MYST2 IL8RB
MYST2 CAMSAP1
MYST2 ALOX5
MYST2 ATP2A3
MYST2 SIX3
MYST2 COPS6
MYST2 RAB40B
MYST2 CD33
MYST2 PAIP2B
MYST2 ADCY2
MYST2 MAPKAPK2
MYST2 T
MYST2 CEP135
MYST2 GP2
MYST2 GNL1
TNPO1 PAIP2B
TBX5 HPGD
TBX5 MYEF2
TBX5 TREX1
TBX5 FAM153A
TBX5 XDH
TBX5 TPPP
TBX5 LOC100134331
TBX5 HLA-DOB
TBX5 SBNO2
TBX5 TPMT
TBX5 SULT4A1
TBX5 ITGAD
TBX5 CAMSAP1
TBX5 IRF5
TBX5 RAD54L2
TBX5 COL6A2
TBX5 PARP2
TBX5 U2AF2
TBX5 GRM4
TBX5 ITGA2B
TBX5 PAX8
TBX5 GTSE1
TBX5 CSNK1G2
TBX5 LY6G6C
TBX5 ELAVL3
TBX5 PTGES
TBX5 ARPC4
TBX5 CROCC
TBX5 FANCA
TBX5 CYP3A5
TBX5 PPP3CC
TBX5 FOSL1
TBX5 PTH
TBX5 IGHMBP2
TBX5 RAP1GAP
TBX5 KCNH2
TBX5 STAT2
TBX5 CDR2L
TBX5 RUNX1
TBX5 NFKB2
TBX5 INPP4A
TBX5 RHBDL1
TBX5 MFAP3
RDH16 ITGA2B
RDH16 FZR1
RDH16 PAX8
RDH16 BTF3
RDH16 MAD1L1
RDH16 ZKSCAN3
RDH16 KCTD17
RDH16 LOC100134331
RDH16 ALDOC
RDH16 SLC22A24
ADAMTSL2 RFC1
BAIAP3 MVK
NEUROG3 GPR35
NEUROG3 UNC5B
NEUROG3 MYEF2
NEUROG3 TREX1
NEUROG3 MEGF6
NEUROG3 SEC16A
NEUROG3 GRIN2A
NEUROG3 NCDN
NEUROG3 TNFRSF25
NEUROG3 PAX8
NEUROG3 RAD54L2
NEUROG3 CHMP7
NEUROG3 GPR143
NEUROG3 TMPRSS6
NEUROG3 CRYBB3
NEUROG3 PSG7
NEUROG3 INA
NEUROG3 PPP3CC
NEUROG3 GRM4
NEUROG3 UGT2B15
NEUROG3 WBSCR22
NEUROG3 IL10RA
NEUROG3 IGF1R
NEUROG3 PRRC1
NEUROG3 HSF4
NEUROG3 C1orf144
NEUROG3 COPS6
NEUROG3 PRPH
NEUROG3 PAIP2B
NEUROG3 TRPC4AP
NEUROG3 STAT2
NEUROG3 ZMYND10
NEUROG3 CRTC1
NEUROG3 CEP135
NEUROG3 PTPRN
NEUROG3 PAFAH1B1
NEUROG3 PML
PDGFRA CNP
PDGFRA FZR1
PDGFRA LGR5
PDGFRA FSCN2
PDGFRA CAPNS1
PDGFRA GIGYF2
PDGFRA DPT
PDGFRA MAG
PDGFRA RUNX2
PDGFRA CD34
PDGFRA AQP5
PDGFRA CDK5R1
PDGFRA IL8RB
PDGFRA SBNO2
PDGFRA HNRNPL
PDGFRA EIF2AK2
PDGFRA DGKA
PDGFRA LOC201229
PDGFRA CYP2A6
PDGFRA TUBGCP2
PDGFRA AMIGO2
PDGFRA CNNM2
PDGFRA RAB3A
PDGFRA WBSCR22
PDGFRA RREB1
PDGFRA TNFRSF10C
PDGFRA NFRKB
PDGFRA LY6G6C
PDGFRA UBE3B
PDGFRA ARPC4
PDGFRA TFDP2
PDGFRA VEGFC
PDGFRA CEACAM3
PDGFRA RABGGTA
PDGFRA GJA1
PDGFRA RAP1GAP
PDGFRA ALAS2
PDGFRA RUNX1
PDGFRA LOC91316
PDGFRA ASGR1
PDGFRA LGALS9
PDGFRA NRG2
PDGFRA TRIM58
PDGFRA NEUROD2
PDGFRA SCYL3
PDGFRA LOC145678
C19orf50 SLMO1
C19orf50 LGR5
C19orf50 MR1
C19orf50 GPR35
C19orf50 KATNB1
C19orf50 AURKA
C19orf50 NFKB2
C19orf50 SLC6A9
C19orf50 CORO1A
C19orf50 TUBGCP2
C19orf50 PSG7
C19orf50 SLC4A3
C19orf50 EIF2AK2
C19orf50 POU4F1
C19orf50 UBE3B
C19orf50 ATP2A3
C19orf50 CDK6
C19orf50 IRF2
C19orf50 GPA33
C19orf50 SEC14L1
C19orf50 LBP
C19orf50 CYP27A1
C19orf50 LGALS9
C19orf50 EIF3G
C19orf50 B4GALT3
C19orf50 PLCD1
CHKA POU4F1
CHKA LY6G6C
CHKA TUBGCP2
CHKA KLF1
CHKA GP2
MVK IL13
MVK MR1
MVK CRYBA4
MVK AKT3
MVK PRPH
MVK HTR7
MVK TLX2
MVK GGT5
MVK IL10RA
MVK DNAJC4
MVK SERPINC1
MVK PTGES
MVK RAP1GAP
MVK MYO9B
MVK BCL3
MVK GPA33
MVK OAS2
MVK INA
MVK LGR5
MVK GPR35
MVK DPT
MVK HLA-DOB
MVK RUNX2
MVK GCKR
MVK TNFRSF25
MVK CDK5R1
MVK SBNO2
MVK TROAP
MVK SLC9A1
MVK STAT2
MVK KCNJ4
MVK TRIM3
MVK LY6G6C
MVK OR2B6
MVK OGG1
MVK SEMA4D
MVK PAX8
MVK GTSE1
MVK CHRNB2
MVK IGSF9B
MVK ARPC4
MVK FUT7
MVK CDK6
MVK ITGAM
MVK RABGGTA
MVK LTK
MVK PTH
MVK TFDP2
MVK LBP
MVK DOK1
MVK CDR2L
MVK RUNX1
MVK ASGR1
MVK C1orf144
MVK PTPRN
MVK LILRA4
MVK RAB8A
MVK XDH
MVK COPS6
MVK LOC100134331
MVK TYMS
MVK GRIN2A
MVK USP19
MVK ABCB6
MVK SULT4A1
MVK U2AF2
MVK LYPLA2
MVK MTHFR
MVK CCPG1
MVK PPP3CC
MVK GRM4
MVK UGT2B15
MVK WBSCR22
MVK POU4F1
MVK THRA
MVK ALDOC
MVK ATP1B2
MVK NSFL1C
MVK SAP18
MVK EXOSC2
MVK PRB1
MVK AGAP8
MVK COL6A2
MVK BTF3
MVK RBM8A
MVK TFF3
MVK TERF2
MVK B4GALT3
MVK RHBDL1
MVK LUZP1
MVK PTAFR
MVK TGFB1
MVK HAUS5
MVK PRPF31
MVK KIAA0323
MVK CCNF
MVK KLF1
MVK ELN
MVK CRYBB3
MVK KIF22
MVK TUBGCP2
MVK KRTAP26-1
MVK AMIGO2
MVK IGHMBP2
MVK TMPRSS6
MVK SPN
MVK IDS
MVK FOSL1
MVK PAIP2B
MVK GP2
MVK GNL1
SERPINA4 LBP
SERPINA4 TGFBRAP1
SERPINA4 FANCA
SERPINA4 MC2R
SERPINA4 IKBKG
SERPINA4 ADH1C
RAB3A U2AF2
RAB3A GPR35
RAB3A FZR1
RAB3A DPT
RAB3A LOC100134331
RAB3A FCGR2A
RAB3A TNFRSF25
RAB3A SULT4A1
RAB3A IGSF9B
RAB3A MTHFR
RAB3A CYP2A6
RAB3A MCM2
RAB3A LY6G6C
RAB3A CCR4
RAB3A ITGA2B
RAB3A IL8RB
RAB3A EIF2AK2
RAB3A MYOG
RAB3A CHRNB2
RAB3A UBE3B
RAB3A ELAVL3
RAB3A SAP18
RAB3A COPS6
RAB3A MYO9B
RAB3A PTH
RAB3A PAIP2B
RAB3A BTF3
RAB3A H6PD
RAB3A ALAS2
RAB3A STAT2
RAB3A ASGR1
RAB3A MLH1
RAB3A CSF1
RAB3A UGT2B15
RAB3A GP2
ZBED4 LY6G6C
ZBED4 MTHFR
ZBED4 TRIM58
ZBED4 TUBGCP2
ZBED4 MC2R
ZBED4 MAPKAPK2
ZBED4 C16orf7
H6PD FZR1
H6PD LGR5
H6PD MR1
H6PD FCGR2A
H6PD HAUS5
H6PD MGAT3
H6PD EMID1
H6PD MTHFR
H6PD NCDN
H6PD CDK6
H6PD TMPRSS6
H6PD AQP5
H6PD SPRR2C
H6PD PRPH
H6PD LYPLA2
H6PD ATF6B
H6PD FSCN2
H6PD TRIM3
H6PD CRTC1
H6PD CYP2A6
H6PD PPP3CC
H6PD IGHMBP2
H6PD CCR4
H6PD WBSCR22
H6PD IL8RB
H6PD EIF2AK2
H6PD MYOG
H6PD POU4F1
H6PD CHRNB2
H6PD UBE3B
H6PD DPT
H6PD ATP1B2
H6PD SAP18
H6PD COPS6
H6PD LY6G6C
H6PD CLEC11A
H6PD MYO9B
H6PD PTH
H6PD GRM4
H6PD TFDP2
H6PD KIFC3
H6PD CYP11A1
H6PD LOC652147
H6PD ASGR1
H6PD JAG1
H6PD CNKSR1
H6PD ATF7
H6PD UGT2B15
H6PD PTPRN
H6PD GP2
PHF21A TGFB1
PHF21A CHIT1
PHF21A MTHFR
PHF21A UBE3B
PHF21A IGHMBP2
IGHG1 PAX8
IGHG1 TNP1
IGHG1 PRPF31
IGHG1 THRA
IGHG1 LOC100134331
IGHG1 SULT4A1
IGHG1 GRN
IGHG1 LTK
HAP1 FZR1
HAP1 LGR5
HAP1 U2AF2
HAP1 RBM8A
HAP1 RPA2
HAP1 TNFRSF25
HAP1 UGT2B15
HAP1 HAUS5
HAP1 LGALS9
HAP1 MTHFR
HAP1 TLX2
HAP1 CBFA2T3
HAP1 PPP3CC
HAP1 PAX8
HAP1 PTGER3
HAP1 GTSE1
HAP1 ALDOC
HAP1 ATP1B2
HAP1 PAIP2B
HAP1 PTGES
HAP1 STAT2
HAP1 RUNX1
HAP1 MAPKAPK2
HAP1 GNL1
HAP1 RAB8A
SLC6A7 PAMR1
ADH1C PRPF31
ADH1C TNFRSF25
ADH1C RAGE
ADH1C SLC6A9
ADH1C COX10
ADH1C MVD
ADH1C PAX8
ADH1C LY6G6C
ADH1C IGSF9B
ADH1C THRA
ADH1C C1orf144
ADH1C IQSEC1
ADH1C UBE3B
ADH1C FDXR
ADH1C MYO9B
ADH1C PAIP2B
ADH1C ZNF157
ADH1C LBP
ADH1C RBM8A
ADH1C LOC652147
ADH1C NFKB2
ADH1C ARHGAP26
ADH1C GP2
ADH1C AP2A2
ADH1C PML
ADH1C PTAFR
UBOX5 FGF2
UBOX5 CCL16
UBOX5 MEGF6
UBOX5 PRPF31
UBOX5 DDX11
UBOX5 ACVR1B
UBOX5 LOC652147
UBOX5 PAX8
UBOX5 LTK
SEPT6 WBSCR22
SEPT6 RAD54L2
SEPT6 ADRA1A
CCR7 GP2
MAGEA9 SLC9A1
MAGEA9 HAUS5
MAGEA9 PVT1
MAGEA9 RAP1GAP
MAGEA9 LOC100134331
MAGEA9 MAPKAPK2
PLIN1 SCAPER
PLIN1 TROAP
PLIN1 PPP3CC
PLIN1 RAB40B
E2F1 UBE2H
E2F1 SULT4A1
E2F1 PTGES
E2F1 MLH1
E2F1 PTAFR
YPEL1 PPP1R10
YPEL1 MC2R
YPEL1 AGAP8
YPEL1 TLX2
YPEL1 PTGES
YPEL1 ZNF157
YPEL1 LOC652147
YPEL1 PDPN
YPEL1 IGH@
YPEL1 INA
YPEL1 CNP
YPEL1 RUNX2
YPEL1 GCKR
YPEL1 NCDN
YPEL1 TNFRSF25
YPEL1 TRIM3
YPEL1 PTGER3
YPEL1 SEMA4D
YPEL1 PAX8
YPEL1 LY6G6C
YPEL1 IGSF9B
YPEL1 C1orf144
YPEL1 CDK6
YPEL1 RABGGTA
YPEL1 TFDP2
YPEL1 FAM189B
YPEL1 RUNX1
YPEL1 ASGR1
YPEL1 MAP2K4
YPEL1 FZR1
YPEL1 KIFC3
YPEL1 LBP
YPEL1 LOC100134331
YPEL1 ANK1
YPEL1 GRIN2A
YPEL1 ABCB6
YPEL1 UGT2B15
YPEL1 DAPK2
YPEL1 U2AF2
YPEL1 MTHFR
YPEL1 SLC22A24
YPEL1 PPP3CC
YPEL1 SLC4A3
YPEL1 WBSCR22
YPEL1 EIF2AK2
YPEL1 CRYBB3
YPEL1 UBE3B
YPEL1 ALDOC
YPEL1 ATP1B2
YPEL1 FDXR
YPEL1 RAP1GAP
YPEL1 BTF3
YPEL1 RBM8A
YPEL1 TFF3
YPEL1 RHBDL1
YPEL1 PTAFR
YPEL1 HAUS5
YPEL1 FCGR2A
YPEL1 IGF1R
YPEL1 TMPRSS6
YPEL1 TPMT
YPEL1 UNC5B
YPEL1 PRPH
YPEL1 IL8RB
YPEL1 TAZ
YPEL1 POU4F1
YPEL1 COPS6
YPEL1 IAH1
YPEL1 GNL1
YPEL1 TRIM58
YPEL1 RAB8A
YPEL1 GP2
YPEL1 AP2A2
YPEL1 WDR62
YPEL1 KCNJ4
HTR7 LGR5
HTR7 MR1
HTR7 HAUS5
HTR7 GRIN2A
HTR7 ANKRD12
HTR7 TNFRSF25
HTR7 PGAP2
HTR7 TLX2
HTR7 SLC6A9
HTR7 MTHFR
HTR7 MAX
HTR7 TRIM3
HTR7 TUBGCP2
HTR7 U2AF2
HTR7 PSG7
HTR7 PPP3CC
HTR7 GRM4
HTR7 MCM2
HTR7 INA
HTR7 WBSCR22
HTR7 PAX8
HTR7 LY6G6C
HTR7 TMPRSS6
HTR7 PTGES
HTR7 ARPC4
HTR7 AHDC1
HTR7 GHITM
HTR7 IGHMBP2
HTR7 AGAP8
HTR7 FOSL1
HTR7 PTH
HTR7 PAIP2B
HTR7 GPA33
HTR7 ALDOC
HTR7 ITGAD
HTR7 STAT2
HTR7 CDR2L
HTR7 GUCA2A
HTR7 PTPRN
HTR7 GP2
HTR7 RAB8A
TLX2 IQSEC1
TLX2 SPINT3
TLX2 IKBKG
TLX2 CRYBB3
TLX2 IL10RA
TLX2 SCAPER
TLX2 MLLT4
TLX2 SERPINC1
TLX2 PTGES
TLX2 MGAT3
TLX2 MYO9B
TLX2 HTR2A
TLX2 BCL3
TLX2 PCGF1
TLX2 GPA33
TLX2 LOC652147
TLX2 PML
TLX2 LGR5
TLX2 GPR35
TLX2 RBM8A
TLX2 TNFRSF25
TLX2 ZKSCAN3
TLX2 GRINA
TLX2 MLH1
TLX2 CHRNB2
TLX2 SEMA4D
TLX2 LY6G6C
TLX2 IGSF9B
TLX2 INSL3
TLX2 C1orf144
TLX2 CDK6
TLX2 STXBP1
TLX2 RABGGTA
TLX2 LTK
TLX2 PTH
TLX2 DCT
TLX2 LBP
TLX2 KIFC3
TLX2 XDH
TLX2 LOC100134331
TLX2 GRIN2A
TLX2 DEPDC5
TLX2 UGT2B15
TLX2 SLC6A9
TLX2 GRM4
TLX2 TGFBRAP1
TLX2 WBSCR22
TLX2 PRRC1
TLX2 ATP1B2
TLX2 NSFL1C
TLX2 EXOSC2
TLX2 AGAP8
TLX2 CEACAM3
TLX2 RAP1GAP
TLX2 SNUPN
TLX2 STAT2
TLX2 LUZP1
TLX2 PTAFR
TLX2 HMX1
TLX2 HAUS5
TLX2 KIAA0323
TLX2 SEC16A
TLX2 IGF1R
TLX2 KLF1
TLX2 TPMT
TLX2 PRPH
TLX2 TUBGCP2
TLX2 IGHMBP2
TLX2 SEMA3A
TLX2 ALPPL2
TLX2 POU4F1
TLX2 COPS6
TLX2 PAIP2B
TLX2 IAH1
TLX2 GP2
TLX2 AP2A2
TLX2 GNL1
SLC25A17 PRPH
GSTM5 PAIP2B
RELA TGFB1
RELA CNP
RELA FZR1
RELA MR1
RELA U2AF2
RELA PAX9
RELA TRIM15
RELA SDC3
RELA LOC100134331
RELA SEC16A
RELA ZKSCAN3
RELA psiTPTE22
RELA IL4
RELA SLC9A1
RELA TRIM3
RELA PTGER3
RELA KRTAP26-1
RELA PPP3CC
RELA RRP12
RELA WBSCR22
RELA SEMA4D
RELA PAX8
RELA GTSE1
RELA SCARB1
RELA IGSF9B
RELA ALDOC
RELA ATP1B2
RELA MGAT3
RELA IGHMBP2
RELA AGAP8
RELA HTR2A
RELA PAIP2B
RELA PTGES
RELA AGFG2
RELA RBM8A
RELA CYP11A1
RELA LOC652147
RELA DUSP7
RELA HDGF
RELA CRTC1
RELA SMO
RELA SIT1
RELA AP2A2
GGT5 GAD2
GGT5 U2AF2
GGT5 LGALS9
GGT5 BTF3
GGT5 VAMP5
GGT5 CRYBB3
GGT5 C1orf144
GGT5 UPK2
GGT5 PTGES
GGT5 EXOSC2
GGT5 KRTAP26-1
GGT5 TNFRSF25
GGT5 CYP3A5
GGT5 RRP12
SPINT3 TGFB1
SPINT3 FSCN2
SPINT3 GJB3
SPINT3 HAUS5
SPINT3 PRPF31
SPINT3 AKT3
SPINT3 SLMO1
SPINT3 MGAT3
SPINT3 RASGRP3
SPINT3 MAG
SPINT3 PAX8
SPINT3 FAM189B
SPINT3 UGT2B15
SPINT3 TYMS
SPINT3 MLH1
SPINT3 SLC18A1
SPINT3 PPP3CC
SPINT3 IKBKG
SPINT3 C16orf7
SPINT3 CCR4
SPINT3 PRPH
SPINT3 PTGER3
SPINT3 GTSE1
SPINT3 POU4F1
SPINT3 IGSF9B
SPINT3 ALDOC
SPINT3 ATP1B2
SPINT3 CROCC
SPINT3 FANCA
SPINT3 CDK6
SPINT3 ATP2B2
SPINT3 RABGGTA
SPINT3 BCL3
SPINT3 PAIP2B
SPINT3 KIFC3
SPINT3 FEM1B
SPINT3 LBP
SPINT3 STAT2
SPINT3 TFF3
SPINT3 LOC652147
SPINT3 RPL11
SPINT3 GNL1
SPINT3 MAP2K4
SPINT3 PTAFR
COX10 MYO9B
IKBKG CNP
IKBKG HMX1
IKBKG FSCN2
IKBKG HAUS5
IKBKG EMID1
IKBKG GCKR
IKBKG CDK6
IKBKG TNFRSF25
IKBKG LOC652147
IKBKG ZKSCAN3
IKBKG SLC6A9
IKBKG KCTD17
IKBKG PPP3CC
IKBKG SLC4A3
IKBKG WBSCR22
IKBKG PTGES
IKBKG ATP1B2
IKBKG CROCC
IKBKG COPS6
IKBKG PTGS1
IKBKG HTR2A
IKBKG BCL3
IKBKG AKT3
IKBKG PAIP2B
IKBKG ADCY2
IKBKG PRKCB
IKBKG AQP8
IKBKG LBP
IKBKG ABCB1
IKBKG DOK1
IKBKG LSM4
IKBKG RUNX1
IKBKG POM121L9P
IKBKG GNL1
ETV3 ATF6B
MPP2 LOC100134331
DNAJC4 PAX8
DNAJC4 U2AF2
DNAJC4 CSNK1G2
DNAJC4 IRF5
DNAJC4 RUNX1
DNAJC4 FGF2
DNAJC4 FCGR2A
DNAJC4 GP2
DNAJC4 FOSL1
MAG TGFB1
MAG PVT1
MAG RPA2
MAG KIR3DL3
MAG TROAP
MAG AIF1
MAG LGALS9
MAG MTHFR
MAG POU6F2
MAG PRPH
MAG PTGER3
MAG TAZ
MAG SEMA3A
MAG SOX12
MAG IL10RA
MAG SCARB1
MAG UBE3B
MAG RABGGTA
MAG BCL3
MAG LOC145678
MAG PRKCB
MAG CCR4
MAG MLH1
MAG KRT85
MAG UGT2B15
MAG GHITM
MAG WDR62
MAG RPL11
MAG RAB8A
SCARB1 C2orf55
SCARB1 HAUS5
SCARB1 FZR1
SCARB1 MGAT3
SCARB1 ARHGAP6
SCARB1 FCGR2A
SCARB1 MC2R
SCARB1 DEPDC5
SCARB1 SBNO2
SCARB1 DAPK2
SCARB1 STAT2
SCARB1 MTHFR
SCARB1 SLC22A24
SCARB1 PSG7
SCARB1 C16orf7
SCARB1 TCF7L2
SCARB1 WBSCR22
SCARB1 SEMA4D
SCARB1 NFRKB
SCARB1 PRRC1
SCARB1 TAZ
SCARB1 FEZ1
SCARB1 ALDOC
SCARB1 AGAP8
SCARB1 HTR2A
SCARB1 SCAPER
SCARB1 PTH
SCARB1 RAP1GAP
SCARB1 F7
SCARB1 FAM189B
SCARB1 LSM4
SCARB1 TNFRSF10C
SCARB1 LBP
SCARB1 HDGF
SCARB1 CEP135
SCARB1 GNL1
CECR7 ASGR1
CECR7 ZKSCAN3
PIGR C1orf144
PIGR CCL16
PIGR WDR62
PTGES MR1
PTGES AKT3
PTGES NCSTN
PTGES PRPH
PTGES RAD54L2
PTGES RRP12
PTGES CRYBB3
PTGES IL10RA
PTGES NFRKB
PTGES SERPINC1
PTGES FANCA
PTGES CYP3A5
PTGES SCAPER
PTGES GPA33
PTGES OR2B6
PTGES BCAM
PTGES SLMO1
PTGES GPR35
PTGES RBM8A
PTGES DPT
PTGES HLA-DOB
PTGES RUNX2
PTGES GCKR
PTGES NCDN
PTGES TNFRSF25
PTGES AQP5
PTGES LOC652147
PTGES LAD1
PTGES SLC9A1
PTGES MLH1
PTGES TRIM3
PTGES WNT11
PTGES PAX8
PTGES LY6G6C
PTGES IGSF9B
PTGES SIT1
PTGES ARPC4
PTGES C1orf144
PTGES SLC15A2
PTGES PTH
PTGES TFDP2
PTGES LBP
PTGES DOK1
PTGES CDR2L
PTGES CYP11A1
PTGES LGALS9
PTGES JAG1
PTGES PTPRN
PTGES MAPKAPK2
PTGES RAB8A
PTGES FZR1
PTGES BCL3
PTGES XDH
PTGES GRIN2A
PTGES SULT4A1
PTGES HAUS5
PTGES ITGAD
PTGES SLC6A9
PTGES MTHFR
PTGES PPP3CC
PTGES GRM4
PTGES UGT2B15
PTGES WBSCR22
PTGES IGF1R
PTGES THRA
PTGES ALDOC
PTGES ATP1B2
PTGES SAP18
PTGES AGAP8
PTGES RAP1GAP
PTGES STAT2
PTGES B4GALT3
PTGES TGFB1
PTGES HPGD
PTGES U2AF2
PTGES PRPF31
PTGES RUNX1
PTGES KLF1
PTGES TMPRSS6
PTGES TPMT
PTGES UNC5B
PTGES ATF6B
PTGES TUBGCP2
PTGES KRTAP26-1
PTGES AMIGO2
PTGES IGHMBP2
PTGES CAMSAP1
PTGES TAZ
PTGES POU4F1
PTGES SPN
PTGES COPS6
PTGES CAD
PTGES FOSL1
PTGES PAIP2B
PTGES VAMP5
PTGES GP2
PTGES AP2A2
CSPG4 LOC201229
NAGPA LTK
CYP3A5 U2AF2
CYP3A5 IQSEC1
CYP3A5 FCGR2A
CYP3A5 KLF1
CYP3A5 IFIT1
CYP3A5 RAD54L2
CYP3A5 KCTD17
CYP3A5 GALK1
CYP3A5 MAX
CYP3A5 TICAM1
CYP3A5 SEMA3A
CYP3A5 CEP135
CYP3A5 MYOG
CYP3A5 ARPC4
CYP3A5 COPS6
CYP3A5 ZNF157
CYP3A5 RBM8A
PLEC1 CIAPIN1
PLEC1 PAXIP1
PLEC1 ATP2A3
PLEC1 TERF2
PLEC1 SAP18
PLEC1 NCDN
PLEC1 KLF11
PLEC1 PPP3CC
C10orf12 RAB8A
HTR2A KIFC3
HTR2A HAUS5
HTR2A MGAT3
HTR2A ARHGAP6
HTR2A DEPDC5
HTR2A IDS
HTR2A CSF1
HTR2A CADM4
HTR2A PTGER3
HTR2A NFRKB
HTR2A RNASEH2B
HTR2A COPS6
HTR2A CDK6
HTR2A ATG2A
HTR2A FAM5C
HTR2A NUDT3
HTR2A LBP
HTR2A RUNX1
HTR2A LOC652147
HTR2A DUSP7
HTR2A CRTC1
HTR2A SMO
HTR2A GP2
TNFSF12 U2AF2
TNFSF12 GPR35
TNFSF12 XDH
TNFSF12 TPPP
TNFSF12 LOC100134331
TNFSF12 NCR2
TNFSF12 FCGR2A
TNFSF12 TRA2A
TNFSF12 ARHGAP26
TNFSF12 WNT11
TNFSF12 WBSCR22
TNFSF12 IGSF9B
TNFSF12 CRYBB3
TNFSF12 LY6G6C
TNFSF12 UBE3B
TNFSF12 THRA
TNFSF12 C1orf144
TNFSF12 LBP
TNFSF12 ABCB1
TNFSF12 TRPC4AP
TNFSF12 PTAFR
ZNF157 TPPP
ZNF157 CNP
ZNF157 CRYBA4
ZNF157 GPR35
ZNF157 TNFRSF25
ZNF157 PRPF31
ZNF157 MC2R
ZNF157 RNASEH2B
ZNF157 LOC100134331
ZNF157 GCKR
ZNF157 GCK
ZNF157 POU2F2
ZNF157 SAR1A
ZNF157 TMPRSS6
ZNF157 AQP5
ZNF157 ELN
ZNF157 FDXR
ZNF157 SLC9A1
ZNF157 SLC6A9
ZNF157 RAD54L2
ZNF157 ADAM20
ZNF157 PSG7
ZNF157 RRP12
ZNF157 UBE3B
ZNF157 IGSF9B
ZNF157 CRYBB3
ZNF157 LY6G6C
ZNF157 IL8RB
ZNF157 THRA
ZNF157 ARPC4
ZNF157 C1orf144
ZNF157 NCR3
ZNF157 SLC6A2
ZNF157 CEACAM3
ZNF157 PCGF1
ZNF157 RAP1GAP
ZNF157 RAGE
ZNF157 GDF5
ZNF157 NRG2
ZNF157 ATP1B2
ZNF157 RHBDL1
ZNF157 GP2
ZNF157 FAM189A2
BTF3 MR1
BTF3 DOK2
BTF3 RAD54L2
BTF3 LOC100134331
BTF3 MYO9B
BTF3 GPA33
BTF3 CAPN5
BTF3 LRCH4
BTF3 INA
BTF3 SLMO1
BTF3 MAD1L1
BTF3 GCKR
BTF3 SBNO2
BTF3 TROAP
BTF3 IDS
BTF3 KCNJ4
BTF3 OR2B6
BTF3 PAX8
BTF3 GTSE1
BTF3 IGSF9B
BTF3 ELAVL3
BTF3 RPS6KB2
BTF3 LBP
BTF3 CCNF
BTF3 RUNX1
BTF3 ASGR1
BTF3 GRIN2A
BTF3 ABCB6
BTF3 SULT4A1
BTF3 HAUS5
BTF3 GPR35
BTF3 GRM4
BTF3 SLC4A3
BTF3 ITGA2B
BTF3 WBSCR22
BTF3 CRYBB3
BTF3 ALDOC
BTF3 ATP1B2
BTF3 NSFL1C
BTF3 SAP18
BTF3 CEACAM3
BTF3 HLA-DOB
BTF3 SKI
BTF3 B4GALT3
BTF3 LUZP1
BTF3 PTAFR
BTF3 TGFB1
BTF3 U2AF2
BTF3 PRPF31
BTF3 ANKRD12
BTF3 TNFRSF25
BTF3 ELN
BTF3 PRPH
BTF3 IGHMBP2
BTF3 ACVR1B
BTF3 SPN
BTF3 COPS6
BTF3 STK25
BTF3 GP2
IFI35 TGFB1
IFI35 WBSCR22
IFI35 GRN
IFI35 STAT2
IFI35 SERPIND1
ACAN RBM8A
ACAN XDH
ACAN KRTAP5-9
ACAN TCOF1
ACAN NCR2
ACAN CREB3
ACAN KCND3
ACAN SLC9A1
ACAN TUBGCP2
ACAN ARHGAP26
ACAN PAX8
ACAN CRYBB3
ACAN UBE3B
ACAN ZFY
ACAN C1orf144
ACAN ITGAM
ACAN STAT2
ACAN CRTC1
TRPC4AP MEGF6
TRPC4AP CYP27A1
TRPC4AP CRTC1
TRPC4AP INA
TRPC4AP SLC6A12
TRPC4AP TAF5
TRPC4AP ARHGAP4
CUBN SLC6A2
GPR19 REL
GPR19 CCPG1
NADK DPT
POM121L9P PTH
POM121L9P IGSF9B
POM121L9P HPGD
POM121L9P RHBDL1
POM121L9P MTHFR
POM121L9P ELAVL3
POM121L9P TRIM3
POM121L9P KIF22
POM121L9P GP2
POM121L9P PGAP2
REL TGFB1
REL LGR5
REL KIFC3
REL HAUS5
REL FZR1
REL HPGD
REL C2orf55
REL MTHFR
REL B4GALT3
REL AMIGO2
REL IGHMBP2
REL TGFBRAP1
REL SLC4A3
REL CCR4
REL OGG1
REL GTSE1
REL COPS6
REL AGAP8
REL GRN
REL SCAPER
REL LBP
REL RAB8A
REL UGT2B15
REL MAPKAPK2
REL MAP2K4
THBS1 S1PR4
IGH@ SEC16A
IGH@ LGALS9
IGH@ ST6GALNAC4
IGH@ PRKCB
GPR35 MR1
GPR35 CRYBA4
GPR35 RAD54L2
GPR35 RRP12
GPR35 AHDC1
GPR35 EIF2AK2
GPR35 LOC100134331
GPR35 MYO9B
GPR35 SCAPER
GPR35 LPAR2
GPR35 GPA33
GPR35 DOK2
GPR35 INA
GPR35 SLMO1
GPR35 LGR5
GPR35 PAX9
GPR35 IGF1R
GPR35 AQP5
GPR35 LAD1
GPR35 WNT11
GPR35 PAX8
GPR35 IGSF9B
GPR35 ARPC4
GPR35 C1orf144
GPR35 CDH4
GPR35 CHRNA3
GPR35 ZMYND10
GPR35 RAB8A
GPR35 MEGF6
GPR35 GRIN2A
GPR35 SCYL3
GPR35 ABCB6
GPR35 SULT4A1
GPR35 MTHFR
GPR35 SLC4A3
GPR35 WBSCR22
GPR35 STK17A
GPR35 CRYBB3
GPR35 UBE3B
GPR35 THRA
GPR35 ALDOC
GPR35 NSFL1C
GPR35 EXOSC2
GPR35 PRB1
GPR35 AGAP8
GPR35 HLA-DOB
GPR35 TFF3
GPR35 B4GALT3
GPR35 PTAFR
GPR35 PRPF31
GPR35 TNFRSF25
GPR35 POU4F1
GPR35 ACR
GPR35 AMIGO2
GPR35 IGHMBP2
GPR35 MCM2
GPR35 SPN
GPR35 COPS6
GPR35 SLC6A2
GPR35 GJA1
GPR35 GP2
GPR35 PAFAH1B1
PML SDC3
PML MYEF2
PML TREX1
PML MEGF6
PML MCM2
PML GRIN2A
PML NCR2
PML ARHGAP6
PML IGF1R
PML TNFRSF25
PML FAM189B
PML SLC9A1
PML XPNPEP2
PML RAD54L2
PML CHMP7
PML UPK2
PML PRRC1
PML PSG7
PML GRM4
PML MFAP2
PML GAD2
PML DEFA3
PML PAX8
PML CRYBB3
PML FEZ1
PML C1orf144
PML COPS6
PML MC2R
PML PLCD1
PML FOSL1
PML PAK2
PML IGHMBP2
PML REM1
PML CDC45L
PML RBM8A
PML LBP
PML CRTC1
PML CEP135
PML SMO
PML GCKR
PML PAFAH1B1
CNP SLMO1
CNP CRYBA4
CNP FCGR2A
CNP TRA2A
CNP CHRNB2
CNP UGT2B15
CNP SLC9A1
CNP SLC6A9
CNP ATF6B
CNP LPAR2
CNP SLC4A3
CNP LY6G6C
CNP RPL11
CNP SULT4A1
CNP RAP1GAP
CNP IAH1
CNP PRKCB
CNP ABCB1
CNP LUZP1
CNP GRIP2
CNP SIT1
CNP MAPKAPK2
CNP PTAFR
STATH XDH
STATH KLF1
STATH POU6F2
STATH PSG7
STATH PPP3CC
STATH OGG1
STATH CAMSAP1
STATH PRRC1
STATH COPS6
STATH GJA1
STATH CD33
STATH B4GALT3
LGR5 MR1
LGR5 SERPIND1
LGR5 DUSP7
LGR5 ABL1
LGR5 POU6F2
LGR5 RRP12
LGR5 LILRA4
LGR5 IL10RA
LGR5 KCNJ4
LGR5 MEN1
LGR5 SCAPER
LGR5 IGHMBP2
LGR5 GPA33
LGR5 SEC14L1
LGR5 WNT11
LGR5 MAD1L1
LGR5 SERPINB7
LGR5 SLMO1
LGR5 STAT2
LGR5 MC2R
LGR5 DPT
LGR5 NCDN
LGR5 AQP5
LGR5 TROAP
LGR5 NFKB2
LGR5 C2orf55
LGR5 PSG7
LGR5 CBFA2T3
LGR5 C16orf7
LGR5 PAX8
LGR5 LY6G6C
LGR5 IGSF9B
LGR5 RABGGTA
LGR5 TFDP2
LGR5 LBP
LGR5 LGALS9
LGR5 GHITM
LGR5 MAPKAPK2
LGR5 FZR1
LGR5 KIFC3
LGR5 PVT1
LGR5 GIGYF2
LGR5 MGAT3
LGR5 LOC100134331
LGR5 AURKA
LGR5 DEPDC5
LGR5 UGT2B15
LGR5 SULT4A1
LGR5 SLC6A9
LGR5 MTHFR
LGR5 LOC201229
LGR5 TICAM1
LGR5 WBSCR22
LGR5 PRRC1
LGR5 IL8RB
LGR5 ALDOC
LGR5 ATP1B2
LGR5 NSFL1C
LGR5 SAP18
LGR5 EXOSC2
LGR5 ALAS2
LGR5 RBM8A
LGR5 B4GALT3
LGR5 RHBDL1
LGR5 TGFB1
LGR5 HMX1
LGR5 HAUS5
LGR5 KIAA0586
LGR5 MLANA
LGR5 KLF1
LGR5 DHRS1
LGR5 TUBGCP2
LGR5 AMIGO2
LGR5 LPAR2
LGR5 MCM2
LGR5 ERBB3
LGR5 SOX12
LGR5 UBE3B
LGR5 CAMSAP1
LGR5 POU4F1
LGR5 COPS6
LGR5 RAB40B
LGR5 FOSL1
LGR5 PAIP2B
LGR5 FAM189A2
LGR5 CASP2
LGR5 CNKSR1
LGR5 GP2
LEFTY1 SLC4A3
ZNF76 EXOSC2
RPL3L ELAVL3
ODZ4 U2AF2
TRIM15 IL10RA
TRIM15 MYEF2
TRIM15 IL8RB
TRIM15 DUSP7
TRIM15 CROCC
RPA2 FZR1
RPA2 UTP3
RPA2 SAR1A
RPA2 TRIM3
RPA2 ST6GALNAC4
RPA2 WNT11
RPA2 RBBP8
RPA2 IL10RA
RPA2 PRRC1
RPA2 ALDOC
RPA2 ATP1B2
RPA2 CDK6
RPA2 SCAPER
RPA2 LOC652147
RPA2 LGALS9
RPA2 MAPKAPK2
RPA2 PTAFR
ACCN1 PHKG2
MAPK3 TMPRSS6
CBARA1 IL13
CBARA1 NFRKB
CBARA1 CRYBB3
CBARA1 TP53TG5
CBARA1 C1orf144
CBARA1 GRIP2
CBARA1 IGF1R
CBARA1 ITGAM
TERF2 ANK1
TERF2 RUNX2
TERF2 PAXIP1
TERF2 NCKIPSD
TERF2 IL10RA
TERF2 C2orf55
TERF2 MTHFR
TERF2 PRRC1
TERF2 TUBGCP2
TERF2 PTGER3
TERF2 KRTAP26-1
TERF2 PPP3CC
TERF2 CIAPIN1
TERF2 PAX8
TERF2 CRYBB3
TERF2 UBE3B
TERF2 SIX3
TERF2 ALDOC
TERF2 ATP1B2
TERF2 AGAP8
TERF2 PAIP2B
TERF2 DOK1
GCKR SERPIND1
GCKR MR1
GCKR OR2B6
GCKR DUSP7
GCKR AGAP8
GCKR IL10RA
GCKR BCL3
GCKR KCNJ4
GCKR SCAPER
GCKR GPA33
GCKR WNT11
GCKR INA
GCKR SDC3
GCKR MAD1L1
GCKR MC2R
GCKR HLA-DOB
GCKR TNFRSF25
GCKR AQP5
GCKR LLGL2
GCKR ZKSCAN3
GCKR SBNO2
GCKR SLC9A1
GCKR ATP11A
GCKR SEMA4D
GCKR PAX8
GCKR GTSE1
GCKR IGSF9B
GCKR STXBP1
GCKR PTH
GCKR FAM189B
GCKR CCNF
GCKR RUNX1
GCKR CRTC1
GCKR GHITM
GCKR LOC652147
GCKR MAPKAPK2
GCKR RAB8A
GCKR FZR1
GCKR LOC100134331
GCKR GRIN2A
GCKR CDK6
GCKR DAPK2
GCKR MTHFR
GCKR TM4SF5
GCKR TGFBRAP1
GCKR WBSCR22
GCKR POU4F1
GCKR UBE3B
GCKR SIX3
GCKR ATP1B2
GCKR CROCC
GCKR EXOSC2
GCKR FDXR
GCKR GRN
GCKR GUCA1A
GCKR RAP1GAP
GCKR STAT2
GCKR LBP
GCKR B4GALT3
GCKR LUZP1
GCKR TGFB1
GCKR NCR2
GCKR KLF1
GCKR TMPRSS6
GCKR PRPH
GCKR TUBGCP2
GCKR AATK
GCKR FAM89B
GCKR IGHMBP2
GCKR MCM2
GCKR IL8RB
GCKR TAZ
GCKR MVD
GCKR ELAVL3
GCKR LILRA4
GCKR IDS
GCKR TRIM58
GCKR CEP135
GCKR NSFL1C
GCKR GNL1
MATN3 SLMO1
TNFRSF25 PPP1R10
TNFRSF25 MR1
TNFRSF25 AKT3
TNFRSF25 FGF2
TNFRSF25 MC2R
TNFRSF25 FDXR
TNFRSF25 AHDC1
TNFRSF25 MYO9B
TNFRSF25 GPA33
TNFRSF25 LSM4
TNFRSF25 MRPL28
TNFRSF25 LOC652147
TNFRSF25 INA
TNFRSF25 RUNX2
TNFRSF25 NCDN
TNFRSF25 OGG1
TNFRSF25 IGF1R
TNFRSF25 ZKSCAN3
TNFRSF25 GRINA
TNFRSF25 SLC9A1
TNFRSF25 GDF5
TNFRSF25 STAT2
TNFRSF25 TRIM3
TNFRSF25 PSG7
TNFRSF25 KRT85
TNFRSF25 SIT1
TNFRSF25 UGT2B15
TNFRSF25 SEMA4D
TNFRSF25 PAX8
TNFRSF25 MYOG
TNFRSF25 LY6G6C
TNFRSF25 IGSF9B
TNFRSF25 ARPC4
TNFRSF25 C1orf144
TNFRSF25 CDK6
TNFRSF25 ITGAM
TNFRSF25 RABGGTA
TNFRSF25 PTH
TNFRSF25 LBP
TNFRSF25 ABCB1
TNFRSF25 DOK1
TNFRSF25 CDR2L
TNFRSF25 RUNX1
TNFRSF25 ASGR1
TNFRSF25 CDC2L5
TNFRSF25 NRG2
TNFRSF25 PTPRN
TNFRSF25 RAB8A
TNFRSF25 FZR1
TNFRSF25 KIFC3
TNFRSF25 MEGF6
TNFRSF25 LOC100134331
TNFRSF25 GRIN2A
TNFRSF25 SCYL3
TNFRSF25 ARHGAP6
TNFRSF25 DEPDC5
TNFRSF25 DAPK2
TNFRSF25 HAUS5
TNFRSF25 ITGAD
TNFRSF25 SLC6A9
TNFRSF25 MTHFR
TNFRSF25 CCPG1
TNFRSF25 LOC201229
TNFRSF25 TM4SF5
TNFRSF25 PPP3CC
TNFRSF25 SLC4A3
TNFRSF25 WBSCR22
TNFRSF25 CRYBB3
TNFRSF25 FNTB
TNFRSF25 UBE3B
TNFRSF25 THRA
TNFRSF25 DUSP14
TNFRSF25 ATP1B2
TNFRSF25 NSFL1C
TNFRSF25 EXOSC2
TNFRSF25 AGAP8
TNFRSF25 GRM4
TNFRSF25 RAP1GAP
TNFRSF25 RBM8A
TNFRSF25 RHBDL1
TNFRSF25 PTAFR
TNFRSF25 TGFB1
TNFRSF25 U2AF2
TNFRSF25 CHMP7
TNFRSF25 PRPF31
TNFRSF25 FCGR2A
TNFRSF25 TMPRSS6
TNFRSF25 KLF1
TNFRSF25 FAM189B
TNFRSF25 LGALS9
TNFRSF25 UNC5B
TNFRSF25 GPR143
TNFRSF25 IFIT1
TNFRSF25 TUBGCP2
TNFRSF25 SULT4A1
TNFRSF25 KRTAP26-1
TNFRSF25 AMIGO2
TNFRSF25 IGHMBP2
TNFRSF25 OR2B6
TNFRSF25 TAZ
TNFRSF25 MVD
TNFRSF25 POU4F1
TNFRSF25 SPN
TNFRSF25 COPS6
TNFRSF25 FOSL1
TNFRSF25 PAIP2B
TNFRSF25 DUS4L
TNFRSF25 RAGE
TNFRSF25 IAH1
TNFRSF25 CYP27A1
TNFRSF25 CORO1A
TNFRSF25 ARHGAP26
TNFRSF25 MAP2K4
TNFRSF25 NEUROD2
TNFRSF25 GP2
TNFRSF25 AP2A2
TNFRSF25 KCNJ4
LLGL2 OGG1
ZKSCAN3 SERPINB7
ZKSCAN3 FZR1
ZKSCAN3 CDK6
ZKSCAN3 SIX6
ZKSCAN3 U2AF2
ZKSCAN3 WBSCR22
ZKSCAN3 LOC100134331
ZKSCAN3 DUSP7
ZKSCAN3 LRCH4
ZKSCAN3 FCGR2A
ZKSCAN3 MC2R
ZKSCAN3 UPK2
ZKSCAN3 psiTPTE22
ZKSCAN3 GAD2
ZKSCAN3 HAUS5
ZKSCAN3 CCPG1
ZKSCAN3 PRPH
ZKSCAN3 PTGER3
ZKSCAN3 KRT85
ZKSCAN3 LAD1
ZKSCAN3 WNT11
ZKSCAN3 TUBGCP2
ZKSCAN3 UGT2B15
ZKSCAN3 PAX8
ZKSCAN3 SLC22A24
ZKSCAN3 NFRKB
ZKSCAN3 CRYBB3
ZKSCAN3 IGSF9B
ZKSCAN3 HSF4
ZKSCAN3 ALDOC
ZKSCAN3 ARPC4
ZKSCAN3 ATP1B2
ZKSCAN3 CROCC
ZKSCAN3 TCOF1
ZKSCAN3 AGAP8
ZKSCAN3 RAB40B
ZKSCAN3 CEACAM3
ZKSCAN3 KLF1
ZKSCAN3 PAIP2B
ZKSCAN3 RAP1GAP
ZKSCAN3 ABCB1
ZKSCAN3 DOK1
ZKSCAN3 RBM8A
ZKSCAN3 SLC4A3
ZKSCAN3 IL10RA
ZKSCAN3 DHRS1
ZKSCAN3 C1orf144
ZKSCAN3 SIT1
LAD1 U2AF2
LAD1 NDST1
LAD1 ST3GAL1
LAD1 LOC100134331
LAD1 TYMS
LAD1 HLA-DOB
LAD1 MVD
LAD1 THRA
LAD1 MC2R
LAD1 ABCB6
LAD1 IGSF9B
LAD1 SLC18A1
LAD1 ZBTB7A
LAD1 UBE3B
LAD1 ACVR1B
LAD1 ATP1B2
LAD1 ELAVL3
LAD1 SCAPER
LAD1 ALDOC
NRTN SBNO2
NRTN SLC9A1
NRTN TREX1
NRTN CHMP7
NRTN CRYBB3
NRTN HSF4
NRTN RAD54L2
NRTN MVD
NRTN RBM8A
NRTN ELAVL3
NRTN UPK2
NRTN CRTC1
NRTN NCR2
NRTN NCR3
NRTN GRM4
TUB FZR1
TUB TFDP2
ARHGEF12 ITGA10
CRHR2 GJA1
CRHR2 PLCD1
CRHR2 FDXR
CRHR2 SIX6
ABCB6 HAUS5
ABCB6 CAPNS1
ABCB6 RAB11FIP5
ABCB6 LOC100134331
ABCB6 ANK1
ABCB6 SULT4A1
ABCB6 CAMSAP1
ABCB6 MTHFR
ABCB6 ARHGAP26
ABCB6 IGHMBP2
ABCB6 WNT11
ABCB6 OGG1
ABCB6 IGSF9B
ABCB6 CRYBB3
ABCB6 LY6G6C
ABCB6 MVD
ABCB6 ELAVL3
ABCB6 SAP18
ABCB6 COPS6
ABCB6 PRB1
ABCB6 SLC9A1
ABCB6 FOSL1
ABCB6 SCAPER
ABCB6 DDX11
ABCB6 LSM4
ABCB6 CDR2L
ABCB6 MLH1
ABCB6 GP2
ABCB6 RPS6KB2
LOC26102 SERPIND1
LOC26102 TRAFD1
LOC26102 UBE3B
LOC26102 DPT
CAPN3 LYPLA2
TGOLN2 TGFB1
TGOLN2 ALDOB
TGOLN2 HSF1
TGOLN2 FSCN2
TGOLN2 HDGF
TGOLN2 RPRD2
TGOLN2 LOC100134331
TGOLN2 LRCH4
TGOLN2 PAXIP1
TGOLN2 KLF1
TGOLN2 TMPRSS6
TGOLN2 UGT2B15
TGOLN2 SULT4A1
TGOLN2 FDXR
TGOLN2 DHRS1
TGOLN2 PRPH
TGOLN2 CD72
TGOLN2 IGHMBP2
TGOLN2 WBSCR22
TGOLN2 UBE3B
TGOLN2 MYOG
TGOLN2 POU4F1
TGOLN2 LY6G6C
TGOLN2 IGSF9B
TGOLN2 THRA
TGOLN2 ALDOC
TGOLN2 ATP1B2
TGOLN2 SCAPER
TGOLN2 PAIP2B
TGOLN2 GNL1
TGOLN2 NRG2
TGOLN2 TRIM58
TGOLN2 B4GALT3
TGOLN2 WDR62
TGOLN2 MAP2K4
ITGA10 USP19
ITGA10 NFRKB
ADAM20 SLMO1
ADAM20 UBE3B
ADAM20 LOC100134331
NME6 DAPK2
NME6 SLC22A24
RBBP8 FEZ1
RBBP8 MAGEA5
RBBP8 GTF2F1
RBBP8 HSF4
RBBP8 ANK1
RBBP8 ZMYND10
RBBP8 DHRS1
RBBP8 SKI
RBBP8 PQBP1
RBBP8 SLC4A3
CHIT1 CD52
CHIT1 CRYBA4
CHIT1 PAX9
CHIT1 PRPF31
CHIT1 ELN
CHIT1 ASGR1
CHIT1 MTHFR
CHIT1 TUBGCP2
CHIT1 IGHMBP2
CHIT1 ELAVL3
CHIT1 SAP18
CHIT1 TFDP2
CHIT1 SLC15A2
CHIT1 BCL3
CHIT1 KRT2
CHIT1 CBLN1
CHIT1 SKI
NFATC3 PPP3CC
NFATC3 CRTC1
SEMA4D FZR1
SEMA4D SLC9A1
SEMA4D MR1
SEMA4D FCGR2A
SEMA4D U2AF2
SEMA4D SOX12
SEMA4D AKT3
SEMA4D MC2R
SEMA4D DPT
SEMA4D TNFRSF10C
SEMA4D SLC25A11
SEMA4D AGAP8
SEMA4D SBNO2
SEMA4D C2orf55
SEMA4D MTHFR
SEMA4D HDGF
SEMA4D GPR143
SEMA4D PAX8
SEMA4D SLC22A24
SEMA4D TAZ
SEMA4D PSG7
SEMA4D WBSCR22
SEMA4D FEZ1
SEMA4D FGF2
SEMA4D CSNK1G2
SEMA4D PRRC1
SEMA4D UBE3B
SEMA4D FAM102A
SEMA4D POU4F1
SEMA4D ALDOC
SEMA4D C1orf144
SEMA4D MGAT3
SEMA4D HAUS5
SEMA4D ATP2B2
SEMA4D FDXR
SEMA4D RAB40B
SEMA4D PPP3CC
SEMA4D KLF1
SEMA4D SCAPER
SEMA4D PTGS1
SEMA4D RAP1GAP
SEMA4D DAPK2
SEMA4D LBP
SEMA4D ATP1B2
SEMA4D LSM4
SEMA4D RBM8A
SEMA4D GNL1
SEMA4D FAM189B
SEMA4D CNKSR1
SEMA4D B4GALT3
SEMA4D CEP135
SEMA4D GP2
SEMA4D MAP2K4
GARS MAPKAPK2
MAGEA5 CEACAM3
MAGEA5 MAD1L1
MAGEA5 ALAS2
MAGEA5 UBE3B
MAGEA5 GNL1
MAGEA5 NCSTN
MAGEA5 ATP1B2
MAGEA5 LILRA4
MAGEA5 AQP5
MAGEA5 LOC91316
MAGEA5 GRN
MYOG MR1
MYOG GIGYF2
MYOG DPT
MYOG RUNX1
MYOG FCGR2A
MYOG TMPRSS6
MYOG IFIT1
MYOG TFDP2
MYOG ALOX5
MYOG LYPLA2
MYOG KCTD17
MYOG CYP2A6
MYOG PPP3CC
MYOG IGHMBP2
MYOG EIF2AK2
MYOG IGSF9B
MYOG ARPC4
MYOG ATP1B2
MYOG SAP18
MYOG PTH
MYOG RAP1GAP
MYOG DOK1
MYOG CYP11A1
MYOG LGALS9
MYOG JAG1
MYOG CRTC1
MYOG CSF1
MYOG GP2
IGSF9B IL13
IGSF9B MR1
IGSF9B TPPP
IGSF9B MC2R
IGSF9B FDXR
IGSF9B RAD54L2
IGSF9B KIF22
IGSF9B KCTD20
IGSF9B RRP12
IGSF9B SERPINC1
IGSF9B MGAT3
IGSF9B RAP1GAP
IGSF9B NFKB2
IGSF9B SCAPER
IGSF9B LPAR2
IGSF9B ANK1
IGSF9B LOC652147
IGSF9B JAG1
IGSF9B MAD1L1
IGSF9B SERPINB7
IGSF9B SLMO1
IGSF9B PAX9
IGSF9B HLA-DOB
IGSF9B GCK
IGSF9B PAXIP1
IGSF9B SBNO2
IGSF9B ALOX5
IGSF9B TROAP
IGSF9B GDF5
IGSF9B C2orf55
IGSF9B WNT11
IGSF9B C16orf7
IGSF9B UGT2B15
IGSF9B PAX8
IGSF9B GTSE1
IGSF9B LY6G6C
IGSF9B NFIX
IGSF9B ARPC4
IGSF9B C1orf144
IGSF9B C19orf29
IGSF9B RABGGTA
IGSF9B PTH
IGSF9B PRKCB
IGSF9B LBP
IGSF9B ABCB1
IGSF9B DOK1
IGSF9B PPP3CC
IGSF9B CYP11A1
IGSF9B LGALS9
IGSF9B NRG2
IGSF9B SIT1
IGSF9B MAP2K4
IGSF9B FZR1
IGSF9B MTHFR
IGSF9B XDH
IGSF9B LOC100134331
IGSF9B GRIN2A
IGSF9B AURKA
IGSF9B SULT4A1
IGSF9B TREX1
IGSF9B SLC6A9
IGSF9B PRPF31
IGSF9B MYST1
IGSF9B TGFBRAP1
IGSF9B WBSCR22
IGSF9B STK17A
IGSF9B CRYBB3
IGSF9B FNTB
IGSF9B UBE3B
IGSF9B THRA
IGSF9B ALDOC
IGSF9B ATP1B2
IGSF9B NSFL1C
IGSF9B DPT
IGSF9B EXOSC2
IGSF9B COL6A2
IGSF9B GRN
IGSF9B SNUPN
IGSF9B FEM1B
IGSF9B TFF3
IGSF9B DUSP7
IGSF9B B4GALT3
IGSF9B RHBDL1
IGSF9B MYO16
IGSF9B PRH1
IGSF9B TGFB1
IGSF9B HPGD
IGSF9B HAUS5
IGSF9B CHMP7
IGSF9B KIAA0323
IGSF9B STIP1
IGSF9B NCR2
IGSF9B IGF1R
IGSF9B TMPRSS6
IGSF9B VEGFC
IGSF9B CEACAM3
IGSF9B KCTD17
IGSF9B DHRS1
IGSF9B PRPH
IGSF9B IGHMBP2
IGSF9B SOX12
IGSF9B MVD
IGSF9B ELAVL3
IGSF9B POU4F1
IGSF9B SIX3
IGSF9B COPS6
IGSF9B SLC6A2
IGSF9B RAB40B
IGSF9B PAIP2B
IGSF9B PRRC1
IGSF9B TRIM58
IGSF9B GP2
IGSF9B WDR62
IGSF9B GNL1
IGSF9B FANCA
STXBP1 UGT2B15
STXBP1 CDK6
STXBP1 MYEF2
STXBP1 PRRC1
STXBP1 FEZ1
STXBP1 UTP3
STXBP1 FAM189B
STXBP1 NCR2
STXBP1 PTGER3
STXBP1 IQSEC1
STXBP1 MAP2K4
ARPC4 MR1
ARPC4 SLC5A2
ARPC4 RAD54L2
ARPC4 DPT
ARPC4 RUNX2
ARPC4 NCDN
ARPC4 IFIT1
ARPC4 GRINA
ARPC4 SLC9A1
ARPC4 TRIM3
ARPC4 CSF1
ARPC4 PAX8
ARPC4 CHRNB2
ARPC4 ITGAM
ARPC4 PTH
ARPC4 TFDP2
ARPC4 CYP11A1
ARPC4 ASGR1
ARPC4 LGALS9
ARPC4 JAG1
ARPC4 SIT1
ARPC4 FZR1
ARPC4 SULT4A1
ARPC4 HAUS5
ARPC4 ITGAD
ARPC4 LYPLA2
ARPC4 MTHFR
ARPC4 CCPG1
ARPC4 PPP3CC
ARPC4 GRM4
ARPC4 WBSCR22
ARPC4 IL8RB
ARPC4 THRA
ARPC4 ALDOC
ARPC4 ATP1B2
ARPC4 EXOSC2
ARPC4 LY6G6C
ARPC4 AGAP8
ARPC4 RAP1GAP
ARPC4 RBM8A
ARPC4 RHBDL1
ARPC4 TGFB1
ARPC4 U2AF2
ARPC4 RUNX1
ARPC4 FCGR2A
ARPC4 TMPRSS6
ARPC4 KLF1
ARPC4 XPNPEP2
ARPC4 UNC5B
ARPC4 PRPH
ARPC4 TUBGCP2
ARPC4 KRTAP26-1
ARPC4 IGHMBP2
ARPC4 MCM2
ARPC4 LOC91316
ARPC4 ELAVL3
ARPC4 SPN
ARPC4 COPS6
ARPC4 FOSL1
ARPC4 PAIP2B
ARPC4 GP2
FUT7 MYEF2
FUT7 U2AF2
FUT7 DPT
FUT7 HOXC11
FUT7 USP19
FUT7 MC2R
FUT7 TROAP
FUT7 PVT1
FUT7 AGFG2
FUT7 KCNJ4
FUT7 CCPG1
FUT7 PRPH
FUT7 TUBGCP2
FUT7 SLC22A24
FUT7 IGHMBP2
FUT7 UGT2B15
FUT7 WBSCR22
FUT7 IL8RB
FUT7 FGF2
FUT7 UBE3B
FUT7 ELAVL3
FUT7 THRA
FUT7 COPS6
FUT7 LOC100134331
FUT7 BCL3
FUT7 PTH
FUT7 RHBDL1
FUT7 GP2
FUT7 WDR62
FUT7 FAM189A2
ANKRD46 TROAP
ANKRD46 SULT4A1
ANKRD46 MAPKAPK2
ANKRD46 DPT
ANKRD46 AQP5
ANKRD46 RAD52
CDK6 MR1
CDK6 MC2R
CDK6 FANCA
CDK6 MYO9B
CDK6 SCAPER
CDK6 LOC652147
CDK6 SLMO1
CDK6 ST3GAL1
CDK6 ALOX5
CDK6 C16orf7
CDK6 PAX8
CDK6 GTSE1
CDK6 FAM189B
CDK6 DOK1
CDK6 RUNX1
CDK6 GHITM
CDK6 MAPKAPK2
CDK6 RAB8A
CDK6 FZR1
CDK6 LBP
CDK6 MGAT3
CDK6 LOC100134331
CDK6 RASGRP3
CDK6 GRIN2A
CDK6 HAUS5
CDK6 SLC6A9
CDK6 MTHFR
CDK6 SLC4A3
CDK6 WBSCR22
CDK6 CBX3
CDK6 POU4F1
CDK6 ATP1B2
CDK6 CROCC
CDK6 GRN
CDK6 ALAS2
CDK6 RBM8A
CDK6 DUSP7
CDK6 TGFB1
CDK6 U2AF2
CDK6 KIAA0323
CDK6 SLC5A2
CDK6 TUBGCP2
CDK6 CAMSAP1
CDK6 OSGIN2
CDK6 MVD
CDK6 ELAVL3
CDK6 COPS6
CDK6 PTGS1
CDK6 PDE4C
CDK6 GP2
CDK6 AP2A2
RABGGTA IL10RA
RABGGTA BCL3
RABGGTA WNT11
RABGGTA DPT
RABGGTA NCDN
RABGGTA IL4
RABGGTA SBNO2
RABGGTA SLC16A2
RABGGTA LY6G6C
RABGGTA C16orf7
RABGGTA GTSE1
RABGGTA CHRNB2
RABGGTA PTH
RABGGTA TFDP2
RABGGTA ASGR1
RABGGTA GHITM
RABGGTA FAM189A2
RABGGTA MAP2K4
RABGGTA FZR1
RABGGTA MGAT3
RABGGTA LOC100134331
RABGGTA RASGRP3
RABGGTA UGT2B15
RABGGTA SULT4A1
RABGGTA U2AF2
RABGGTA MTHFR
RABGGTA SLC22A24
RABGGTA CCR4
RABGGTA POU4F1
RABGGTA SIX3
RABGGTA ALDOC
RABGGTA EXOSC2
RABGGTA AGAP8
RABGGTA PPP3CC
RABGGTA RAP1GAP
RABGGTA STAT2
RABGGTA TFF3
RABGGTA MLH1
RABGGTA B4GALT3
RABGGTA TGFB1
RABGGTA HAUS5
RABGGTA PRPF31
RABGGTA KIAA0323
RABGGTA KLF1
RABGGTA TPMT
RABGGTA PRPH
RABGGTA ST6GALNAC4
RABGGTA IGHMBP2
RABGGTA SEMA3A
RABGGTA CAMSAP1
RABGGTA ZBTB7A
RABGGTA COPS6
RABGGTA PAIP2B
RABGGTA IAH1
RABGGTA MAPKAPK2
RABGGTA RAB8A
RABGGTA GP2
RABGGTA GNL1
SLC15A2 FZR1
SLC15A2 PAX8
SLC15A2 UNC5B
SLC15A2 RBM8A
SLC15A2 ATP1B2
SLC15A2 RHBDL1
SLC15A2 PPP3CC
SLC15A2 IGHMBP2
SLC15A2 CDC45L
PRKCB TGFB1
PRKCB LOC100134331
PRKCB MC2R
PRKCB KRT85
PRKCB ATP1B2
PRKCB BCL3
PRKCB STAT2
PRKCB GHITM
PRKCB GNL1
LBP SERPIND1
LBP MR1
LBP OR2B6
LBP MC2R
LBP NSFL1C
LBP FDXR
LBP IDS
LBP HSF4
LBP ATP2B2
LBP SCAPER
LBP PCGF1
LBP LOC652147
LBP INA
LBP PLCD1
LBP SDC3
LBP MYEF2
LBP HLA-DOB
LBP SBNO2
LBP SLC9A1
LBP CYP27A1
LBP TRAFD1
LBP PAX8
LBP PSG7
LBP WNT11
LBP C16orf7
LBP UGT2B15
LBP FGF2
LBP GTSE1
LBP CSNK1G2
LBP C1orf144
LBP LTK
LBP FAM189B
LBP CCNF
LBP RUNX1
LBP LILRA4
LBP RAB8A
LBP FZR1
LBP KIFC3
LBP MEGF6
LBP LOC100134331
LBP GRIN2A
LBP USP19
LBP C2orf55
LBP DAPK2
LBP U2AF2
LBP SLC6A9
LBP MTHFR
LBP TGFBRAP1
LBP SLC4A3
LBP WBSCR22
LBP PRRC1
LBP UBE3B
LBP ALDOC
LBP ATP1B2
LBP CROCC
LBP SAP18
LBP KCNJ4
LBP AGAP8
LBP PPP3CC
LBP GRN
LBP RBM8A
LBP B4GALT3
LBP LUZP1
LBP PRH1
LBP TGFB1
LBP HAUS5
LBP CHMP7
LBP PRPF31
LBP NCR2
LBP KLF1
LBP XPNPEP2
LBP GPR143
LBP TUBGCP2
LBP IGHMBP2
LBP SOX12
LBP IL8RB
LBP ALPPL2
LBP TAZ
LBP MVD
LBP POU4F1
LBP COPS6
LBP SLC6A2
LBP PTGS1
LBP RAB40B
LBP ARHGAP26
LBP MAP2K4
LBP CEP135
LBP GP2
LBP AP2A2
LBP WDR62
LBP GNL1
DOK1 TGFB1
DOK1 FZR1
DOK1 HPGD
DOK1 KIAA0323
DOK1 SDC3
DOK1 ANK1
DOK1 STIP1
DOK1 MVD
DOK1 NCKIPSD
DOK1 MR1
DOK1 SBNO2
DOK1 HAUS5
DOK1 C2orf55
DOK1 MTHFR
DOK1 IGHMBP2
DOK1 TGFBRAP1
DOK1 WNT11
DOK1 WBSCR22
DOK1 ZBTB7A
DOK1 PAX8
DOK1 GTSE1
DOK1 ELAVL3
DOK1 ALDOC
DOK1 ATP1B2
DOK1 AGAP8
DOK1 GRN
DOK1 SCAPER
DOK1 PTH
DOK1 RAP1GAP
DOK1 HLA-DOB
DOK1 CYP11A1
DOK1 LOC652147
DOK1 LGALS9
DOK1 GP2
ITGAD MR1
ITGAD CRYBA4
ITGAD MAD1L1
ITGAD LOC100134331
ITGAD NCSTN
ITGAD NCR2
ITGAD STK17A
ITGAD ITGAM
ITGAD CCPG1
ITGAD PAX8
ITGAD PRPF31
ITGAD AMIGO2
ITGAD IGHMBP2
ITGAD FGF2
ITGAD CAMSAP1
ITGAD CRYBB3
ITGAD THRA
ITGAD C1orf144
ITGAD NSFL1C
ITGAD AGAP8
ITGAD MYO9B
ITGAD PPP3CC
ITGAD NRG2
ITGAD B4GALT3
ITGAD C19orf29
CCDC85B REM1
CYP11A1 FZR1
CYP11A1 HPGD
CYP11A1 NCDN
CYP11A1 HAUS5
CYP11A1 SDC3
CYP11A1 MGAT3
CYP11A1 RASGRP3
CYP11A1 FCGR2A
CYP11A1 TMPRSS6
CYP11A1 SAR1A
CYP11A1 IGF1R
CYP11A1 DUSP7
CYP11A1 UGT2B15
CYP11A1 ALOX5
CYP11A1 PTPN21
CYP11A1 SLC9A1
CYP11A1 LYPLA2
CYP11A1 NFRKB
CYP11A1 PHKG2
CYP11A1 CHRNB2
CYP11A1 POU4F1
CYP11A1 TUBGCP2
CYP11A1 U2AF2
CYP11A1 RAP1GAP
CYP11A1 KRTAP26-1
CYP11A1 SLC4A3
CYP11A1 IL10RA
CYP11A1 CAMSAP1
CYP11A1 LY6G6C
CYP11A1 IL8RB
CYP11A1 SIX3
CYP11A1 TIMP3
CYP11A1 ATP1B2
CYP11A1 FANCA
CYP11A1 KCNJ4
CYP11A1 PTH
CYP11A1 PAIP2B
CYP11A1 TFDP2
CYP11A1 RAGE
CYP11A1 IAH1
CYP11A1 ALAS2
CYP11A1 RBM8A
CYP11A1 MR1
CYP11A1 WNT11
CYP11A1 ASGR1
CYP11A1 GP2
CYP11A1 LOC652147
CYP11A1 MAPKAPK2
CYP11A1 ALDOC
JAG1 MR1
JAG1 TMPRSS6
JAG1 ESR2
JAG1 ALOX5
JAG1 IDS
JAG1 RAD54L2
JAG1 PPP3CC
JAG1 SIT1
JAG1 ATP1B2
JAG1 FANCA
JAG1 ALDOC
JAG1 RUNX1
JAG1 LGALS9
JAG1 UPK2
JAG1 GP2
JAG1 C19orf29
CORT MELK
CORT TRIM3
CORT GPA33
CORT B4GALT3
MAPKAPK2 CD34
MAPKAPK2 GPR3
MAPKAPK2 PHKG2
MAPKAPK2 RAD54L2
MAPKAPK2 AGPAT1
MAPKAPK2 HSF4
MAPKAPK2 MEN1
MAPKAPK2 FANCA
MAPKAPK2 FAM89B
MAPKAPK2 SCAPER
MAPKAPK2 FAM50A
MAPKAPK2 SLMO1
MAPKAPK2 DPT
MAPKAPK2 PAX8
MAPKAPK2 SBNO2
MAPKAPK2 ALPPL2
MAPKAPK2 WNT11
MAPKAPK2 C16orf7
MAPKAPK2 GTSE1
MAPKAPK2 LY6G6C
MAPKAPK2 LGALS9
MAPKAPK2 GRIP2
MAPKAPK2 GHITM
MAPKAPK2 MAP2K4
MAPKAPK2 FZR1
MAPKAPK2 SULT4A1
MAPKAPK2 MTHFR
MAPKAPK2 LOC201229
MAPKAPK2 SLC22A24
MAPKAPK2 TGFBRAP1
MAPKAPK2 WBSCR22
MAPKAPK2 CIAPIN1
MAPKAPK2 STK17A
MAPKAPK2 UBE3B
MAPKAPK2 ALDOC
MAPKAPK2 ATP1B2
MAPKAPK2 PPP3CC
MAPKAPK2 DDX11
MAPKAPK2 B4GALT3
MAPKAPK2 HPGD
MAPKAPK2 U2AF2
MAPKAPK2 RASSF7
MAPKAPK2 TUBGCP2
MAPKAPK2 AMIGO2
MAPKAPK2 CAMSAP1
MAPKAPK2 ACVR1B
MAPKAPK2 COPS6
MAPKAPK2 RAB40B
MAPKAPK2 GJA1
MAPKAPK2 RAB8A
MAPKAPK2 GNL1
ERF MR1
ERF SLURP1
ERF NRG2
ERF NEUROD2
RAB8A MR1
RAB8A AGAP8
RAB8A SLC18A1
RAB8A IL10RA
RAB8A MEN1
RAB8A TYMS
RAB8A INPP4A
RAB8A SLMO1
RAB8A MAD1L1
RAB8A SBNO2
RAB8A IDS
RAB8A MLH1
RAB8A KCNJ4
RAB8A OR2B6
RAB8A C16orf7
RAB8A UGT2B15
RAB8A PAX8
RAB8A GTSE1
RAB8A LY6G6C
RAB8A PTH
RAB8A TFDP2
RAB8A RUNX1
RAB8A FZR1
RAB8A KIFC3
RAB8A RASGRP3
RAB8A HMX1
RAB8A DEPDC5
RAB8A SULT4A1
RAB8A MTHFR
RAB8A CCR4
RAB8A NCKIPSD
RAB8A POU4F1
RAB8A IL8RB
RAB8A SIX3
RAB8A ALDOC
RAB8A ATP1B2
RAB8A CROCC
RAB8A DUSP7
RAB8A POLA2
RAB8A HPGD
RAB8A PRPF31
RAB8A KLF1
RAB8A TUBGCP2
RAB8A AMIGO2
RAB8A IGHMBP2
RAB8A CAMSAP1
RAB8A ELAVL3
RAB8A PAIP2B
RAB8A GP2
PVT1 FZR1
PVT1 MYEF2
PVT1 PPP3CC
PVT1 DPT
PVT1 USP19
PVT1 MC2R
PVT1 UGT2B15
PVT1 SLC22A24
PVT1 FAM89B
PVT1 SLC4A3
PVT1 FGF2
PVT1 PRRC1
PVT1 IL8RB
PVT1 COPS6
PVT1 TFDP2
PVT1 ATP2B2
PVT1 SCAPER
PVT1 PCGF1
PVT1 RAP1GAP
PVT1 ALAS2
PVT1 KRT85
PVT1 RHBDL1
PVT1 PTAFR
PVT1 PAFAH1B1
MEGF6 TREX1
MEGF6 CHMP7
MEGF6 KATNB1
MEGF6 SEC16A
MEGF6 GRIN2A
MEGF6 LOC100134331
MEGF6 NCR2
MEGF6 USP19
MEGF6 MC2R
MEGF6 FAM189B
MEGF6 PGAP2
MEGF6 SLC9A1
MEGF6 CYP27A1
MEGF6 XPNPEP2
MEGF6 RAD54L2
MEGF6 UPK2
MEGF6 PAX8
MEGF6 TUBGCP2
MEGF6 PSG7
MEGF6 IGF1R
MEGF6 GRM4
MEGF6 SLC4A3
MEGF6 WBSCR22
MEGF6 SOX12
MEGF6 NCKIPSD
MEGF6 PAK2
MEGF6 CRYBB3
MEGF6 HSF4
MEGF6 THRA
MEGF6 SLC6A12
MEGF6 C1orf144
MEGF6 COPS6
MEGF6 ITGAM
MEGF6 DGKG
MEGF6 REM1
MEGF6 AGFG2
MEGF6 RBM8A
MEGF6 LOC652147
MEGF6 CRTC1
MEGF6 CEP135
MEGF6 SMO
OLFM1 SLC6A9
TBX1 FZR1
GIGYF2 LOC145678
GIGYF2 TFDP2
GIGYF2 ALAS2
GIGYF2 LY6G6C
GIGYF2 IL8RB
GIGYF2 DPT
GIGYF2 EXOSC2
GIGYF2 B4GALT3
GIGYF2 LYPLA2
GIGYF2 GRM4
TCOF1 TGFB1
TCOF1 SDC3
TCOF1 XDH
TCOF1 DPT
TCOF1 LOC100134331
TCOF1 NCR2
TCOF1 SLC9A1
TCOF1 KCTD17
TCOF1 PDE3A
TCOF1 GRM4
TCOF1 PAX8
TCOF1 SERPINC1
TCOF1 PMS2L1
TCOF1 ATG2A
TCOF1 FOSL1
TCOF1 RRP12
TCOF1 TFF3
TCOF1 VAMP5
TYMS KIFC3
TYMS RASGRP3
TYMS GRIN2A
TYMS MR1
TYMS CCR4
TYMS ITGA2B
TYMS OGG1
TYMS PAX8
TYMS POLR2J
TYMS ELAVL3
TYMS FANCA
TYMS COPS6
TYMS SCAPER
TYMS ARHGAP26
TYMS GP2
EMID1 STIP1
EMID1 FZR1
EMID1 HMX1
EMID1 MR1
EMID1 RMND5B
EMID1 HAUS5
EMID1 NCDN
EMID1 DEPDC5
EMID1 psiTPTE22
EMID1 SLC6A9
EMID1 PPP3CC
EMID1 MFAP2
EMID1 UGT2B15
EMID1 WBSCR22
EMID1 CCHCR1
EMID1 ATP1B2
EMID1 COPS6
EMID1 AGAP8
EMID1 IGHMBP2
EMID1 PAIP2B
EMID1 GP2
SCYL3 MR1
SCYL3 U2AF2
SCYL3 WBSCR22
SCYL3 PRPF31
SCYL3 HLA-DOB
SCYL3 FCGR2A
SCYL3 CD34
SCYL3 RAGE
SCYL3 SLC6A9
SCYL3 RAD54L2
SCYL3 RRP12
SCYL3 PLEKHM2
SCYL3 LOC91316
SCYL3 LY6G6C
SCYL3 UBE3B
SCYL3 THRA
SCYL3 COPS6
SCYL3 FDXR
SCYL3 MYO9B
SCYL3 GP2
SCYL3 PLCD1
SCYL3 MAP2K4
PPP1R16B PRPH
USP19 MEN1
USP19 MYEF2
USP19 USP9X
USP19 XDH
USP19 HTR4
USP19 LOC100134331
USP19 SKI
USP19 MC2R
USP19 PAX8
USP19 TROAP
USP19 SULT4A1
USP19 MTHFR
USP19 CORO1A
USP19 OGG1
USP19 KIF22
USP19 TREX1
USP19 COL6A2
USP19 RRP12
USP19 ADRA1A
USP19 WBSCR22
USP19 FGF2
USP19 CRYBB3
USP19 TAZ
USP19 CRYBA4
USP19 MVD
USP19 SERPINC1
USP19 ATP1B2
USP19 CROCC
USP19 DAPK2
USP19 AGAP8
USP19 FOSL1
USP19 SCAPER
USP19 PTH
USP19 GPA33
USP19 FAM189B
USP19 HDGF
USP19 RHBDL1
PTGS1 GPA33
PTGS1 CRYBA4
PTGS1 IL8RB
PTGS1 HSF4
PTGS1 DPT
PTGS1 LOC100134331
PTGS1 LRCH4
PTGS1 COPS6
PTGS1 MC2R
PTGS1 BCAM
PTGS1 GNL1
PTGS1 GRN
SAR1A RAP1GAP
SAR1A TFF3
SAR1A NFRKB
SAR1A IL10RA
SAR1A LGALS9
SAR1A TUBGCP2
SAR1A FCGR2A
SAR1A EXOSC2
SAR1A MYST1
SAR1A WDR62
SAR1A WNT11
SAR1A GRN
psiTPTE22 FZR1
psiTPTE22 LOC145678
psiTPTE22 TREX1
psiTPTE22 EIF2AK2
psiTPTE22 PTPN9
psiTPTE22 PAIP2B
psiTPTE22 CYP2A6
psiTPTE22 PTGER3
psiTPTE22 ALAS2
psiTPTE22 CLEC11A
psiTPTE22 GRM4
TRA2A TPPP
TRA2A SLC9A1
TRA2A CHMP7
TRA2A CRYBB3
TRA2A XDH
TRA2A RBM8A
TRA2A THRA
TRA2A TIMP3
TRA2A C1orf144
TRA2A IGF1R
TRA2A ITGAM
CCL19 WDR62
CCL19 GPA33
CCL19 MYEF2
UBE2N AQP5
MTHFR MR1
MTHFR EXOSC2
MTHFR FDXR
MTHFR PRPH
MTHFR RAD54L2
MTHFR KIF22
MTHFR IL10RA
MTHFR SCAPER
MTHFR ZFY
MTHFR KLF11
MTHFR ATP2B2
MTHFR MYO9B
MTHFR FAM89B
MTHFR RASGRP3
MTHFR DAPK2
MTHFR LSM4
MTHFR OR2B6
MTHFR SLMO1
MTHFR MAD1L1
MTHFR MC2R
MTHFR SBNO2
MTHFR SLC9A1
MTHFR AIF1
MTHFR C2orf55
MTHFR PAX8
MTHFR PTGER3
MTHFR C16orf7
MTHFR UGT2B15
MTHFR FGF2
MTHFR GTSE1
MTHFR CSNK1G2
MTHFR LY6G6C
MTHFR WNT11
MTHFR C1orf144
MTHFR C19orf29
MTHFR PTH
MTHFR TFDP2
MTHFR SLC18A1
MTHFR LGALS9
MTHFR GRIP2
MTHFR GHITM
MTHFR LOC652147
MTHFR FZR1
MTHFR BCL3
MTHFR LOC100134331
MTHFR ANK1
MTHFR GRIN2A
MTHFR HMX1
MTHFR ARHGAP6
MTHFR SULT4A1
MTHFR HAUS5
MTHFR SLC6A9
MTHFR LOC201229
MTHFR SLC22A24
MTHFR PRPF31
MTHFR MYST1
MTHFR CCR4
MTHFR WBSCR22
MTHFR NCKIPSD
MTHFR CRYBB3
MTHFR UBE3B
MTHFR SIX3
MTHFR ALDOC
MTHFR NCR3
MTHFR AGAP8
MTHFR PPP3CC
MTHFR RUNX2
MTHFR B4GALT3
MTHFR TGFB1
MTHFR HPGD
MTHFR U2AF2
MTHFR TMPRSS6
MTHFR KLF1
MTHFR ELN
MTHFR FAM189B
MTHFR GPR143
MTHFR ST6GALNAC4
MTHFR THRA
MTHFR TUBGCP2
MTHFR ACR
MTHFR AMIGO2
MTHFR IGHMBP2
MTHFR SOX12
MTHFR ALPPL2
MTHFR TAZ
MTHFR POU4F1
MTHFR FAM102A
MTHFR COPS6
MTHFR IRF2
MTHFR PAK2
MTHFR PAIP2B
MTHFR MLH1
MTHFR PRRC1
MTHFR CNKSR1
MTHFR MAP2K4
MTHFR CEP135
MTHFR NEUROD2
MTHFR GP2
MTHFR PSG7
MTHFR GNL1
SMOX ATP2A3
CCPG1 HLA-DOB
CCPG1 LRCH4
CCPG1 FCGR2A
CCPG1 FGF2
CCPG1 U2AF2
CCPG1 PRPH
CCPG1 SEMA3A
CCPG1 SOX12
CCPG1 PAX8
CCPG1 IL8RB
CCPG1 UBE3B
CCPG1 HSF4
CCPG1 THRA
CCPG1 SERPINC1
CCPG1 IQSEC1
CCPG1 LTK
CCPG1 IAH1
CCPG1 ASGR1
CCPG1 LGALS9
CCPG1 NRG2
CCPG1 NEUROD2
CCPG1 MAP2K4
LOC201229 CCHCR1
LOC201229 SLC22A24
LOC201229 AMIGO2
LOC201229 CCR4
LOC201229 ZBTB7A
LOC201229 EIF2AK2
LOC201229 UBE3B
LOC201229 KCTD17
LOC201229 ALDOC
LOC201229 CEACAM3
LOC201229 LGALS9
LOC201229 GP2
SLC22A24 MYEF2
SLC22A24 U2AF2
SLC22A24 SOX12
SLC22A24 TNFRSF10C
SLC22A24 FZR1
SLC22A24 MGAT3
SLC22A24 SEC16A
SLC22A24 FCGR2A
SLC22A24 EPR1
SLC22A24 UGT2B15
SLC22A24 UBXN1
SLC22A24 SBNO2
SLC22A24 C2orf55
SLC22A24 PRRC1
SLC22A24 RAP1GAP
SLC22A24 PSG7
SLC22A24 CCR4
SLC22A24 ZBTB7A
SLC22A24 IL10RA
SLC22A24 FEZ1
SLC22A24 LY6G6C
SLC22A24 UBE3B
SLC22A24 ALDOC
SLC22A24 HAUS5
SLC22A24 AIF1
SLC22A24 ATP2B2
SLC22A24 GJA1
SLC22A24 SCAPER
SLC22A24 FAM189A2
SLC22A24 LSM4
SLC22A24 HDGF
SLC22A24 KRT85
SLC22A24 B4GALT3
SLC22A24 CEP135
SLC22A24 GNL1
SLC22A24 MAP2K4
USP9X HPCAL1
MYST1 UGT2B15
MYST1 FZR1
MYST1 PAIP2B
MYST1 RAP1GAP
MYST1 HAUS5
MYST1 FAM153A
MYST1 LY6G6C
MYST1 KCTD17
MYST1 RUNX1
MYST1 IL10RA
MYST1 SULT4A1
MYST1 GP2
MYST1 WDR62
MYST1 WNT11
COL6A2 SLMO1
COL6A2 HAUS5
COL6A2 OGG1
COL6A2 PRPF31
COL6A2 LOC100134331
COL6A2 SULT4A1
COL6A2 IGHMBP2
COL6A2 WBSCR22
COL6A2 PAX8
COL6A2 POLR2J
COL6A2 BCL3
COL6A2 UBE3B
COL6A2 ELAVL3
COL6A2 ALDOC
COL6A2 IDS
COL6A2 FOSL1
COL6A2 SCAPER
COL6A2 PTH
COL6A2 ARHGAP26
COL6A2 B4GALT3
COL6A2 FANCA
PARD3 ACVR1B
CCR4 WBSCR22
CCR4 COPS6
CCR4 LOC100134331
CCR4 RASGRP3
CCR4 ALPPL2
CCR4 TPMT
CCR4 EIF2AK2
CCR4 MLH1
CCR4 SLC6A9
CCR4 PPP3CC
CCR4 IGHMBP2
CCR4 UGT2B15
CCR4 SBNO2
CCR4 ZBTB7A
CCR4 IL10RA
CCR4 GTSE1
CCR4 POU4F1
CCR4 LY6G6C
CCR4 UBE3B
CCR4 SIX3
CCR4 ALDOC
CCR4 ATP1B2
CCR4 FANCA
CCR4 GP2
CCR4 TFDP2
CCR4 AGAP8
CCR4 SCAPER
CCR4 PRPH
CCR4 ASGR1
CCR4 B4GALT3
CCR4 GHITM
CCR4 GNL1
ITGA2B IL13
ITGA2B HPGD
ITGA2B SLC28A1
ITGA2B MAD1L1
ITGA2B PRPF31
ITGA2B FZR1
ITGA2B TNIP1
ITGA2B HLA-DOB
ITGA2B NCR2
ITGA2B RFC1
ITGA2B FGF2
ITGA2B IL10RA
ITGA2B ALOX5
ITGA2B AMIGO2
ITGA2B TGFBRAP1
ITGA2B ADRA1A
ITGA2B PAX8
ITGA2B STK17A
ITGA2B MVD
ITGA2B ACVR1B
ITGA2B HTR4
ITGA2B UBE3B
ITGA2B DDX11
ITGA2B FNDC3A
ITGA2B XPNPEP2
CIAPIN1 RUNX1
CIAPIN1 CD34
CIAPIN1 GP2
CIAPIN1 PPP3CC
NCKIPSD SPRR2C
NCKIPSD HAUS5
NCKIPSD XDH
NCKIPSD ANK1
NCKIPSD CHMP7
NCKIPSD FGF2
NCKIPSD MYEF2
NCKIPSD C2orf55
NCKIPSD TCF7L2
NCKIPSD IL10RA
NCKIPSD CRYBB3
NCKIPSD SIX3
NCKIPSD IQSEC1
NCKIPSD AGAP8
NCKIPSD SEC14L1
NCKIPSD RAGE
NCKIPSD LSM4
NCKIPSD ARHGAP26
NCKIPSD SMO
NCKIPSD PTAFR
EIF2AK2 FZR1
EIF2AK2 MR1
EIF2AK2 PPP3CC
EIF2AK2 NCDN
EIF2AK2 KIFC3
EIF2AK2 AQP5
EIF2AK2 ZNF783
EIF2AK2 DEPDC5
EIF2AK2 IDS
EIF2AK2 RAGE
EIF2AK2 KCNJ4
EIF2AK2 CYP2A6
EIF2AK2 FANCL
EIF2AK2 AMIGO2
EIF2AK2 IGHMBP2
EIF2AK2 TUBGCP2
EIF2AK2 UBE3B
EIF2AK2 KLF1
EIF2AK2 POU4F1
EIF2AK2 LY6G6C
EIF2AK2 IL8RB
EIF2AK2 CAPNS1
EIF2AK2 TMPRSS6
EIF2AK2 FANCA
EIF2AK2 COPS6
EIF2AK2 CLEC11A
EIF2AK2 CEACAM3
EIF2AK2 IRF2
EIF2AK2 GJA1
EIF2AK2 PAIP2B
EIF2AK2 TFDP2
EIF2AK2 SLMO1
EIF2AK2 ALAS2
EIF2AK2 SLC18A1
EIF2AK2 TRIM58
EIF2AK2 SLC20A2
EIF2AK2 GP2
EIF2AK2 LOC145678
PAK2 IL18RAP
PAK2 RBM8A
PAK2 RAD54L2
PAK2 CHMP7
PAK2 HSF4
PAK2 UPK2
PAK2 GUCA2A
PAK2 ARHGAP6
PAK2 COPS6
PAK2 PTAFR
POU4F1 MR1
POU4F1 AGAP8
POU4F1 PHKG2
POU4F1 CRYBA4
POU4F1 FGF3
POU4F1 CHRNA3
POU4F1 IL10RA
POU4F1 BCL3
POU4F1 FANCA
POU4F1 RAP1GAP
POU4F1 MYO9B
POU4F1 SCAPER
POU4F1 SV2A
POU4F1 GPA33
POU4F1 SNUPN
POU4F1 WNT11
POU4F1 PLCD1
POU4F1 STAT2
POU4F1 MC2R
POU4F1 DPT
POU4F1 PAXIP1
POU4F1 AQP5
POU4F1 IDS
POU4F1 DUSP7
POU4F1 TRIM3
POU4F1 CSF1
POU4F1 LY6G6C
POU4F1 ADRA1A
POU4F1 RREB1
POU4F1 PAX8
POU4F1 CSNK1G2
POU4F1 CHRNB2
POU4F1 LPAR2
POU4F1 SULT4A1
POU4F1 PTH
POU4F1 TFDP2
POU4F1 FAM189B
POU4F1 RP1-21O18.1
POU4F1 PPP3CC
POU4F1 ASGR1
POU4F1 DHRS1
POU4F1 SLC6A9
POU4F1 PTPRN
POU4F1 MAP2K4
POU4F1 FZR1
POU4F1 ACR
POU4F1 KIFC3
POU4F1 KRTAP5-9
POU4F1 MGAT3
POU4F1 LOC100134331
POU4F1 RASGRP3
POU4F1 GRIN2A
POU4F1 DEPDC5
POU4F1 UGT2B15
POU4F1 DAPK2
POU4F1 U2AF2
POU4F1 LYPLA2
POU4F1 PRPF31
POU4F1 GRM4
POU4F1 SLC4A3
POU4F1 WBSCR22
POU4F1 PRRC1
POU4F1 UBE3B
POU4F1 ALDOC
POU4F1 ATP1B2
POU4F1 KCNJ4
POU4F1 CLEC11A
POU4F1 FDXR
POU4F1 CEACAM3
POU4F1 MAP3K11
POU4F1 RBM8A
POU4F1 TFF3
POU4F1 B4GALT3
POU4F1 RHBDL1
POU4F1 TGFB1
POU4F1 NCDN
POU4F1 HAUS5
POU4F1 CHMP7
POU4F1 KIAA0323
POU4F1 FKBP15
POU4F1 NCR2
POU4F1 RUNX1
POU4F1 FCGR2A
POU4F1 TMPRSS6
POU4F1 KLF1
POU4F1 TPMT
POU4F1 NRG2
POU4F1 PRPH
POU4F1 TUBGCP2
POU4F1 KRTAP26-1
POU4F1 IGHMBP2
POU4F1 MCM2
POU4F1 CNNM2
POU4F1 IL8RB
POU4F1 TAZ
POU4F1 THRA
POU4F1 COPS6
POU4F1 PAIP2B
POU4F1 CNKSR1
POU4F1 TRIM58
POU4F1 SMO
POU4F1 GP2
POU4F1 AP2A2
POU4F1 WDR62
POU4F1 GNL1
HTR4 IAH1
HTR4 XDH
HTR4 RUNX1
HTR4 LOC100134331
HTR4 PRPH
HTR4 ATP1B2
HTR4 PSG7
HTR4 SPRR2C
ATP6V1B1 GJB3
IL13 SERPINB7
IL13 DPT
IL13 LOC100134331
IL13 FCGR2A
IL13 MC2R
IL13 TMPRSS6
IL13 SULT4A1
IL13 IGHMBP2
IL13 IL10RA
IL13 LY6G6C
IL13 UBE3B
IL13 ELAVL3
IL13 COPS6
IL13 SLC9A1
IL13 RAP1GAP
IL13 ARHGAP26
IL13 MAP2K4
MYO1C UBE3B
MYO1C GNL1
MYO1C HAUS5
CLEC11A SDC3
CLEC11A DPT
CLEC11A LOC100134331
CLEC11A AQP5
CLEC11A TPMT
CLEC11A ZNF783
CLEC11A CYP2A6
CLEC11A PPP3CC
CLEC11A IGHMBP2
CLEC11A CHRNB2
CLEC11A CEACAM3
CLEC11A ALAS2
CLEC11A RP1-21O18.1
CLEC11A DUSP7
CLEC11A CNKSR1
CLEC11A PTPRN
AGAP8 MR1
AGAP8 AKT3
AGAP8 TPPP
AGAP8 FSCN2
AGAP8 IDS
AGAP8 RAD54L2
AGAP8 ZNF783
AGAP8 IL10RA
AGAP8 GNL1
AGAP8 ACR
AGAP8 AHDC1
AGAP8 FANCA
AGAP8 ATP2B2
AGAP8 SCAPER
AGAP8 GPA33
AGAP8 DAPK2
AGAP8 LSM4
AGAP8 GRIN2A
AGAP8 OR2B6
AGAP8 SLMO1
AGAP8 STAT2
AGAP8 MC2R
AGAP8 NCDN
AGAP8 LOC652147
AGAP8 SBNO2
AGAP8 ALOX5
AGAP8 FGF2
AGAP8 C2orf55
AGAP8 TRIM3
AGAP8 XDH
AGAP8 CDC45L
AGAP8 SIT1
AGAP8 OGG1
AGAP8 RREB1
AGAP8 PAX8
AGAP8 GTSE1
AGAP8 CSNK1G2
AGAP8 LY6G6C
AGAP8 C1orf144
AGAP8 ITGAM
AGAP8 PTH
AGAP8 ABCB1
AGAP8 AGFG2
AGAP8 CDR2L
AGAP8 RUNX1
AGAP8 ASGR1
AGAP8 SLC6A9
AGAP8 PTPRN
AGAP8 FZR1
AGAP8 KIFC3
AGAP8 MGAT3
AGAP8 ANK1
AGAP8 HPGD
AGAP8 DEPDC5
AGAP8 SULT4A1
AGAP8 U2AF2
AGAP8 LYPLA2
AGAP8 PRPF31
AGAP8 PPP3CC
AGAP8 GRM4
AGAP8 SLC4A3
AGAP8 UGT2B15
AGAP8 WBSCR22
AGAP8 CAPNS1
AGAP8 CRYBB3
AGAP8 UBE3B
AGAP8 SIX3
AGAP8 ALDOC
AGAP8 ATP1B2
AGAP8 CROCC
AGAP8 EXOSC2
AGAP8 FDXR
AGAP8 RAP1GAP
AGAP8 SNUPN
AGAP8 PDPN
AGAP8 RBM8A
AGAP8 TFF3
AGAP8 DUSP7
AGAP8 RUNX2
AGAP8 B4GALT3
AGAP8 RHBDL1
AGAP8 C19orf29
AGAP8 HMX1
AGAP8 HAUS5
AGAP8 KIAA0323
AGAP8 IGF1R
AGAP8 KLF1
AGAP8 FAM189B
AGAP8 PGAP2
AGAP8 KCTD17
AGAP8 GPR143
AGAP8 ST6GALNAC4
AGAP8 TUBGCP2
AGAP8 PDE3A
AGAP8 KRTAP26-1
AGAP8 IGHMBP2
AGAP8 MCM2
AGAP8 SOX12
AGAP8 TAZ
AGAP8 SPN
AGAP8 FAM102A
AGAP8 SLC9A1
AGAP8 FOSL1
AGAP8 PAIP2B
AGAP8 IAH1
AGAP8 CYP27A1
AGAP8 VAMP5
AGAP8 PRRC1
AGAP8 CNKSR1
AGAP8 ARHGAP26
AGAP8 MAP2K4
AGAP8 CEP135
AGAP8 GP2
AGAP8 PSG7
TRIM66 LILRA4
SLC1A7 GSTA2
DEFA3 UGT2B15
DEFA3 BCL3
DEFA3 TROAP
DEFA3 UNC5B
DEFA3 MC2R
DEFA3 KHK
LRP3 RUNX2
FEM1B PAIP2B
FEM1B ALDOC
FEM1B SLC6A9
FEM1B KRTAP26-1
FEM1B GNL1
PLEKHM2 PLCD1
PLEKHM2 ARHGAP6
NFKB2 HPGD
NFKB2 CRYBA4
NFKB2 EXOSC2
NFKB2 LOC100134331
NFKB2 GYPB
NFKB2 FCGR2A
NFKB2 INHA
NFKB2 SLC6A9
NFKB2 UNC5B
NFKB2 AMIGO2
NFKB2 SLC4A3
NFKB2 UBE3B
NFKB2 CRYBB3
NFKB2 LY6G6C
NFKB2 MVD
NFKB2 ELAVL3
NFKB2 IQSEC1
NFKB2 PAIP2B
NFKB2 RAP1GAP
NFKB2 ABCB1
NFKB2 RBM8A
NFKB2 LOC652147
NFKB2 PDPN
NFKB2 CORO1A
NFKB2 MRPS12
NFKB2 GP2
NFKB2 PTAFR
ACTG2 MYH11
CSF1 KIFC3
CSF1 KIAA0323
CSF1 MGAT3
CSF1 KLF1
CSF1 PNMT
CSF1 PTPN21
CSF1 SULT4A1
CSF1 C2orf55
CSF1 TAZ
CSF1 TUBGCP2
CSF1 OSGIN2
CSF1 FNTB
CSF1 ELAVL3
CSF1 IAH1
CSF1 RHBDL1
CSF1 GP2
ATF7 CEACAM3
RHBDL1 FZR1
RHBDL1 FSCN2
RHBDL1 MFAP3
RHBDL1 KIAA0323
RHBDL1 LOC100134331
RHBDL1 MGAT3
RHBDL1 PNMT
RHBDL1 FCGR2A
RHBDL1 MC2R
RHBDL1 FGF2
RHBDL1 MYEF2
RHBDL1 TROAP
RHBDL1 SLC9A1
RHBDL1 CYP27A1
RHBDL1 LYPLA2
RHBDL1 UNC5B
RHBDL1 TRIM3
RHBDL1 GRM4
RHBDL1 PPP3CC
RHBDL1 MFAP2
RHBDL1 SLC4A3
RHBDL1 WBSCR22
RHBDL1 IL8RB
RHBDL1 PAX8
RHBDL1 CRYBB3
RHBDL1 ZFY
RHBDL1 THRA
RHBDL1 DUSP14
RHBDL1 ELAVL3
RHBDL1 HAUS5
RHBDL1 COPS6
RHBDL1 IGHMBP2
RHBDL1 PTH
RHBDL1 PAIP2B
RHBDL1 CDR2L
RHBDL1 RUNX1
RHBDL1 ASGR1
RHBDL1 ATP1B2
RHBDL1 SLC6A9
RHBDL1 SIT1
RHBDL1 GP2
RHBDL1 LOC652147
RHBDL1 ARHGAP26
RHBDL1 PTAFR
SLC20A2 FDXR
SLC20A2 PAX8
DCBLD2 IL10RA
DCBLD2 CRTC1
DCBLD2 NCDN
DCBLD2 AQP5
DCBLD2 WDR62
DCBLD2 MYEF2
RPS6KB2 GPA33
RPS6KB2 F7
RPS6KB2 SAP18
LOC145678 WBSCR22
LOC145678 FSCN2
LOC145678 ALAS2
LOC145678 LY6G6C
LOC145678 UBE3B
LOC145678 TRIM58
LOC145678 B4GALT3
LOC145678 NFKB1
LOC145678 AQP5
LOC145678 CEACAM3
LUZP1 TGFB1
LUZP1 MR1
LUZP1 HLA-DOB
LUZP1 TMPRSS6
LUZP1 KLF1
LUZP1 IDS
LUZP1 KCNJ4
LUZP1 PRPH
LUZP1 GTSE1
LUZP1 CCNF
LUZP1 RUNX1
LUZP1 INA
LUZP1 LILRA4
MYT1 KRT2
GYPB TERT
TGFB1 AKT3
TGFB1 CCDC69
TGFB1 CD34
TGFB1 NSFL1C
TGFB1 FDXR
TGFB1 CRYBA4
TGFB1 CHRNA3
TGFB1 IL10RA
TGFB1 LOC100134331
TGFB1 SCAPER
TGFB1 LOC652147
TGFB1 SDC3
TGFB1 MAD1L1
TGFB1 TNIP1
TGFB1 PAXIP1
TGFB1 ALOX5
TGFB1 DUSP7
TGFB1 PAX8
TGFB1 LY6G6C
TGFB1 NRG2
TGFB1 SIT1
TGFB1 RPL11
TGFB1 MAP2K4
TGFB1 KIFC3
TGFB1 MGAT3
TGFB1 GRIN2A
TGFB1 DEPDC5
TGFB1 UGT2B15
TGFB1 AIF1
TGFB1 SLC6A9
TGFB1 PRPF31
TGFB1 WBSCR22
TGFB1 DHRS1
TGFB1 UBE3B
TGFB1 FAM102A
TGFB1 ALDOC
TGFB1 ATP1B2
TGFB1 CROCC
TGFB1 PPP3CC
TGFB1 GRN
TGFB1 HAUS5
TGFB1 KIAA0323
TGFB1 NCR2
TGFB1 IGF1R
TGFB1 ELN
TGFB1 UPK2
TGFB1 ATF6B
TGFB1 FAM89B
TGFB1 IGHMBP2
TGFB1 SOX12
TGFB1 THRA
TGFB1 COPS6
TGFB1 RAB40B
TGFB1 PAIP2B
TGFB1 MLH1
TGFB1 TRIM58
TGFB1 VAPB
TGFB1 WDR62
TGFB1 GNL1
TGFB1 PAFAH1B1
HAUS5 KCTD17
HAUS5 NCR3
HAUS5 TNFRSF10C
HAUS5 PTPN21
HAUS5 RAD54L2
HAUS5 CRYBB3
HAUS5 PRPH
HAUS5 TPPP
HAUS5 IL10RA
HAUS5 FEZ1
HAUS5 MGAT3
HAUS5 MYO9B
HAUS5 SCAPER
HAUS5 PCGF1
HAUS5 DAPK2
HAUS5 OAS2
HAUS5 LSM4
HAUS5 LOC652147
HAUS5 HDGF
HAUS5 PLCD1
HAUS5 SERPINB7
HAUS5 MC2R
HAUS5 SBNO2
HAUS5 SLC9A1
HAUS5 CYP27A1
HAUS5 VAMP5
HAUS5 PSG7
HAUS5 MRPS12
HAUS5 WNT11
HAUS5 PAX8
HAUS5 GTSE1
HAUS5 LY6G6C
HAUS5 CAPNS1
HAUS5 C1orf144
HAUS5 LTK
HAUS5 PTH
HAUS5 ABCB1
HAUS5 RUNX1
HAUS5 LGALS9
HAUS5 DHRS1
HAUS5 MAP2K4
HAUS5 FZR1
HAUS5 KIFC3
HAUS5 XDH
HAUS5 ANK1
HAUS5 DEPDC5
HAUS5 UGT2B15
HAUS5 SULT4A1
HAUS5 TREX1
HAUS5 SLC6A9
HAUS5 TGFBRAP1
HAUS5 SLC4A3
HAUS5 WBSCR22
HAUS5 KIAA0323
HAUS5 FNTB
HAUS5 IL8RB
HAUS5 THRA
HAUS5 ALDOC
HAUS5 ATP1B2
HAUS5 SAP18
HAUS5 EXOSC2
HAUS5 GRN
HAUS5 RAP1GAP
HAUS5 RBM8A
HAUS5 HMX1
HAUS5 HPGD
HAUS5 U2AF2
HAUS5 PPP3CC
HAUS5 STIP1
HAUS5 NCR2
HAUS5 FCGR2A
HAUS5 IGF1R
HAUS5 KLF1
HAUS5 ELN
HAUS5 FAM189B
HAUS5 PGAP2
HAUS5 ZMYND10
HAUS5 UNC5B
HAUS5 GPR143
HAUS5 TUBGCP2
HAUS5 IGHMBP2
HAUS5 DPT
HAUS5 TAZ
HAUS5 MVD
HAUS5 ELAVL3
HAUS5 FAM102A
HAUS5 SIX3
HAUS5 COPS6
HAUS5 PAIP2B
HAUS5 IAH1
HAUS5 GNL1
HAUS5 PRRC1
HAUS5 CEP135
HAUS5 GP2
HAUS5 AP2A2
HAUS5 C2orf55
KIAA0586 ATP1B2
METTL3 TREX1
METTL3 CRYBB3
METTL3 TIMP3
METTL3 SEC16A
METTL3 CRTC1
METTL3 FCGR2A
METTL3 IGF1R
METTL3 LOC100134331
METTL3 MFAP2
TNFRSF10C FZR1
TNFRSF10C NCDN
TNFRSF10C MGAT3
TNFRSF10C FCGR2A
TNFRSF10C SBNO2
TNFRSF10C C2orf55
TNFRSF10C NRG2
TNFRSF10C PSG7
TNFRSF10C PRRC1
TNFRSF10C FEZ1
TNFRSF10C SCAPER
TNFRSF10C RAP1GAP
TNFRSF10C LSM4
TNFRSF10C HDGF
TNFRSF10C CEP135
TNFRSF10C GNL1
MLANA UBE3B
MLANA LOC100134331
MLANA MYO9B
SEC16A MYEF2
SEC16A TREX1
SEC16A CHMP7
SEC16A TPPP
SEC16A NCSTN
SEC16A ARHGAP6
SEC16A IGF1R
SEC16A TRIM3
SEC16A UPK2
SEC16A KIF22
SEC16A CRTC1
SEC16A AMIGO2
SEC16A GRM4
SEC16A WBSCR22
SEC16A CRYBB3
SEC16A C1orf144
SEC16A COPS6
SEC16A SLC6A2
SEC16A CD33
SEC16A DCT
SEC16A WNT11
SEC16A KRT85
SEC16A SIT1
SEC16A PAFAH1B1
SKI PAX9
SKI PARP2
SKI THRA
SKI RUNX1
SKI LGALS9
SKI GRIN2A
MYBPC2 PSG7
MYBPC2 KLF1
MYBPC2 DPT
MYBPC2 LOC100134331
IGF1R TPPP
IGF1R LRCH4
IGF1R MC2R
IGF1R RAD54L2
IGF1R MFAP2
IGF1R XDH
IGF1R RAP1GAP
IGF1R GPA33
IGF1R LOC652147
IGF1R PLCD1
IGF1R MYEF2
IGF1R AQP5
IGF1R SLC9A1
IGF1R GTSE1
IGF1R TRIM3
IGF1R PSG7
IGF1R OGG1
IGF1R PAX8
IGF1R LY6G6C
IGF1R C1orf144
IGF1R FAM189B
IGF1R RUNX1
IGF1R ASGR1
IGF1R CRTC1
IGF1R MGAT3
IGF1R LOC100134331
IGF1R GRIN2A
IGF1R ARHGAP6
IGF1R UGT2B15
IGF1R U2AF2
IGF1R LYPLA2
IGF1R GRM4
IGF1R TGFBRAP1
IGF1R SLC4A3
IGF1R WBSCR22
IGF1R CRYBB3
IGF1R IL8RB
IGF1R THRA
IGF1R SAP18
IGF1R REM1
IGF1R RBM8A
IGF1R PTAFR
IGF1R TREX1
IGF1R CHMP7
IGF1R KIAA0323
IGF1R NCR2
IGF1R FCGR2A
IGF1R TPMT
IGF1R TUBGCP2
IGF1R IGHMBP2
IGF1R UBE3B
IGF1R ELAVL3
IGF1R COPS6
IGF1R CD33
IGF1R PAIP2B
IGF1R GP2
IGF1R AP2A2
TPMT HMX1
TPMT MYEF2
TPMT GAD2
TPMT LOC100134331
TPMT FCGR2A
TPMT MC2R
TPMT KLF1
TPMT DEPDC5
TPMT UGT2B15
TPMT PHKG2
TPMT ST6GALNAC4
TPMT TUBGCP2
TPMT SOX12
TPMT IL10RA
TPMT CAMSAP1
TPMT PRRC1
TPMT LY6G6C
TPMT PTH
TPMT TFF3
TPMT ASGR1
TPMT PDPN
TPMT UPK2
TPMT AP2A2
TPMT MAP2K4
HIRIP3 C19orf29
HIRIP3 ATP1B2
HIRIP3 UNC5B
GRIN2C MVD
UNC5B FZR1
UNC5B U2AF2
UNC5B XDH
UNC5B SCAMP5
UNC5B RUNX2
UNC5B SLC9A1
UNC5B PPP3CC
UNC5B FOSL1
UNC5B MFAP2
UNC5B AKT3
UNC5B PRPH
UNC5B PAX8
UNC5B CRYBB3
UNC5B CRYBA4
UNC5B ATP1B2
UNC5B PAIP2B
UNC5B RUNX1
UNC5B VAMP5
UNC5B LGALS9
UNC5B C1orf144
UNC5B GP2
TNK1 CRTC1
TNK1 TREX1
DNAL4 MVD
ST6GALNAC4 FZR1
ST6GALNAC4 MYEF2
ST6GALNAC4 KIAA0323
ST6GALNAC4 HPCAL1
ST6GALNAC4 UGT2B15
ST6GALNAC4 KCNJ4
ST6GALNAC4 TCF7L2
ST6GALNAC4 CTNNBIP1
ST6GALNAC4 IL10RA
ST6GALNAC4 CAMSAP1
ST6GALNAC4 NFRKB
ST6GALNAC4 ELAVL3
ST6GALNAC4 LY6G6C
ST6GALNAC4 UBE3B
ST6GALNAC4 SIX3
ST6GALNAC4 SAP18
ST6GALNAC4 CBFA2T3
ST6GALNAC4 SCAPER
ST6GALNAC4 CDK2
ST6GALNAC4 WNT11
ST6GALNAC4 ASGR1
ST6GALNAC4 LGALS9
ST6GALNAC4 HDGF
ST6GALNAC4 FAM189A2
IFRD2 FNTB
IFRD2 IL10RA
IFRD2 DUSP7
PDE3A PAX8
PDE3A RBM8A
PDE3A DHRS1
PDE3A ATP1B2
PDE3A PTGER3
AATK SDC3
AATK MLX
AATK SCNN1D
AATK CCDC69
AATK ARHGAP6
AATK CROCC
AATK MFAP2
THBS3 UBE3B
THBS3 SAP18
AMIGO2 HPCAL1
AMIGO2 MR1
AMIGO2 DOK2
AMIGO2 ATF6B
AMIGO2 RRP12
AMIGO2 IL10RA
AMIGO2 SCAPER
AMIGO2 INA
AMIGO2 SLMO1
AMIGO2 DPT
AMIGO2 RUNX2
AMIGO2 NCDN
AMIGO2 AQP5
AMIGO2 PSG7
AMIGO2 PAX8
AMIGO2 LY6G6C
AMIGO2 ABCB1
AMIGO2 RUNX1
AMIGO2 LGALS9
AMIGO2 GHITM
AMIGO2 FZR1
AMIGO2 COPS6
AMIGO2 UGT2B15
AMIGO2 SULT4A1
AMIGO2 SLC6A9
AMIGO2 PPP3CC
AMIGO2 WBSCR22
AMIGO2 PRRC1
AMIGO2 ALDOC
AMIGO2 SNUPN
AMIGO2 STAT2
AMIGO2 TMCC1
AMIGO2 HMX1
AMIGO2 HPGD
AMIGO2 U2AF2
AMIGO2 TMPRSS6
AMIGO2 PRPH
AMIGO2 TUBGCP2
AMIGO2 KRTAP26-1
AMIGO2 IGHMBP2
AMIGO2 CAMSAP1
AMIGO2 PAIP2B
AMIGO2 CASP2
AMIGO2 GP2
AMIGO2 GNL1
LPAR2 KIAA0323
LPAR2 LOC100134331
LPAR2 NCDN
LPAR2 SBNO2
LPAR2 TROAP
LPAR2 SULT4A1
LPAR2 IGHMBP2
LPAR2 UGT2B15
LPAR2 IL10RA
LPAR2 CSNK1G2
LPAR2 ALDOC
LPAR2 COPS6
LPAR2 BCL3
LPAR2 B4GALT3
LPAR2 GP2
LPAR2 MAP2K4
SEMA3A UGT2B15
SEMA3A RAP1GAP
SEMA3A FCGR2A
SEMA3A DHRS1
SEMA3A ATP1B2
SEMA3A NCR2
SEMA3A PTGER3
SEMA3A PTAFR
SBNO2 ARFIP2
SBNO2 IL10RA
SBNO2 SCAPER
SBNO2 IGHMBP2
SBNO2 HDGF
SBNO2 MC2R
SBNO2 RUNX2
SBNO2 NRL
SBNO2 IDS
SBNO2 MLH1
SBNO2 C2orf55
SBNO2 PSG7
SBNO2 C16orf7
SBNO2 LY6G6C
SBNO2 FEZ1
SBNO2 PTH
SBNO2 FAM189B
SBNO2 KRT37
SBNO2 ZMYND10
SBNO2 FAM189A2
SBNO2 FZR1
SBNO2 KIFC3
SBNO2 MGAT3
SBNO2 RASGRP3
SBNO2 UGT2B15
SBNO2 DAPK2
SBNO2 LYPLA2
SBNO2 GRM4
SBNO2 WBSCR22
SBNO2 PRRC1
SBNO2 UBE3B
SBNO2 ALDOC
SBNO2 RAP1GAP
SBNO2 DUSP7
SBNO2 B4GALT3
SBNO2 FCGR2A
SBNO2 TMPRSS6
SBNO2 TUBGCP2
SBNO2 SULT4A1
SBNO2 LOC91316
SBNO2 ALPPL2
SBNO2 TAZ
SBNO2 ARHGAP26
SBNO2 CEP135
SBNO2 GNL1
PSMB4 MYEF2
ALPPL2 SLMO1
ALPPL2 MAD1L1
ALPPL2 RASGRP3
ALPPL2 DOK2
ALPPL2 PRPH
ALPPL2 FANCA
ALPPL2 SCAPER
ALPPL2 PAFAH1B1
ELAVL3 SERPIND1
ELAVL3 MR1
ELAVL3 RAB11FIP5
ELAVL3 FGF2
ELAVL3 IDS
ELAVL3 RAD54L2
ELAVL3 IL10RA
ELAVL3 NFRKB
ELAVL3 LOC652147
ELAVL3 CADM4
ELAVL3 SLC16A5
ELAVL3 SCAPER
ELAVL3 SLC9A1
ELAVL3 RAGE
ELAVL3 AURKA
ELAVL3 C2orf55
ELAVL3 TRIM3
ELAVL3 OGG1
ELAVL3 PTH
ELAVL3 GTF2H3
ELAVL3 CDR2L
ELAVL3 RUNX1
ELAVL3 ASGR1
ELAVL3 ZMYND10
ELAVL3 C1orf144
ELAVL3 SIT1
ELAVL3 MFAP3
ELAVL3 FZR1
ELAVL3 KIFC3
ELAVL3 XDH
ELAVL3 LOC100134331
ELAVL3 ANK1
ELAVL3 DEPDC5
ELAVL3 LSM7
ELAVL3 SULT4A1
ELAVL3 U2AF2
ELAVL3 LYPLA2
ELAVL3 KCNH2
ELAVL3 SLC4A3
ELAVL3 WBSCR22
ELAVL3 CRYBB3
ELAVL3 FNTB
ELAVL3 IL8RB
ELAVL3 ATP1B2
ELAVL3 NCR3
ELAVL3 PRB1
ELAVL3 HLA-DOB
ELAVL3 RBM8A
ELAVL3 DUSP7
ELAVL3 HMX1
ELAVL3 CHMP7
ELAVL3 KIAA0323
ELAVL3 ANKRD12
ELAVL3 NCR2
ELAVL3 FCGR2A
ELAVL3 KLF1
ELAVL3 PGAP2
ELAVL3 XPNPEP2
ELAVL3 PRRC1
ELAVL3 KIF22
ELAVL3 CRTC1
ELAVL3 CCL22
ELAVL3 IGHMBP2
ELAVL3 GRINA
ELAVL3 MVD
ELAVL3 COPS6
ELAVL3 FOSL1
ELAVL3 CYP27A1
ELAVL3 ARHGAP26
ELAVL3 MAP2K4
ELAVL3 GP2
RFC1 UPK2
RFC1 GAMT
NCR1 ALDOC
ATG2A OGG1
ATG2A POU2F2
ATG2A GPA33
ATG2A SERPIND1
ATG2A CRYBB3
ATG2A MVD
ATG2A DPT
ATG2A DUSP7
ATG2A CRTC1
ATG2A FANCA
ATG2A ATP2B2
COPS6 MR1
COPS6 TPPP
COPS6 DOK2
COPS6 MC2R
COPS6 NSFL1C
COPS6 FSCN2
COPS6 DUSP7
COPS6 ATF6B
COPS6 RAD54L2
COPS6 POU6F2
COPS6 XDH
COPS6 CRYBB3
COPS6 PRPH
COPS6 IL10RA
COPS6 NFRKB
COPS6 PTPN9
COPS6 PCGF1
COPS6 MGAT3
COPS6 ABL1
COPS6 MYO9B
COPS6 IGHMBP2
COPS6 SNUPN
COPS6 CAPN5
COPS6 TBC1D22A
COPS6 LSM4
COPS6 GRIN2A
COPS6 LOC652147
COPS6 INA
COPS6 MAD1L1
COPS6 MYEF2
COPS6 PAX9
COPS6 DPT
COPS6 NCDN
COPS6 AQP5
COPS6 CDK5R1
COPS6 CADM4
COPS6 PSG7
COPS6 CHRNB2
COPS6 OGG1
COPS6 PAX8
COPS6 LY6G6C
COPS6 INSL3
COPS6 C1orf144
COPS6 ITGAM
COPS6 PTH
COPS6 TFDP2
COPS6 TMPRSS6
COPS6 CDR2L
COPS6 RUNX1
COPS6 ASGR1
COPS6 ZMYND10
COPS6 NRG2
COPS6 DHRS1
COPS6 GRIP2
COPS6 KIFC3
COPS6 SLMO1
COPS6 HMX1
COPS6 ARHGAP6
COPS6 UGT2B15
COPS6 IL18RAP
COPS6 SULT4A1
COPS6 TREX1
COPS6 SLC6A9
COPS6 VEGFC
COPS6 PPP3CC
COPS6 WBSCR22
COPS6 FNTB
COPS6 THRA
COPS6 ALDOC
COPS6 ATP1B2
COPS6 PMS2L1
COPS6 EXOSC2
COPS6 CEACAM3
COPS6 GRM4
COPS6 HLA-DOB
COPS6 RBM8A
COPS6 B4GALT3
COPS6 CGB
COPS6 PTAFR
COPS6 PRPF31
COPS6 KLF1
COPS6 ELN
COPS6 PGAP2
COPS6 KCTD17
COPS6 TUBGCP2
COPS6 KRTAP26-1
COPS6 MCM2
COPS6 GAD2
COPS6 OR2B6
COPS6 CAMSAP1
COPS6 TAZ
COPS6 EVPL
COPS6 CD33
COPS6 PAIP2B
COPS6 IAH1
COPS6 MLH1
COPS6 PRRC1
COPS6 NEUROD2
COPS6 GP2
COPS6 AP2A2
COPS6 PAFAH1B1
COPS6 KCNJ4
SLC6A2 LOC100134331
SLC6A2 PAX8
SLC6A2 CRYBB3
SLC6A2 UBE3B
SLC6A2 C1orf144
SLC6A2 NCR3
SLC6A2 AGPAT1
SLC6A2 GNL1
SLC9A1 ZC3H7B
SLC9A1 AKT3
SLC9A1 IQSEC1
SLC9A1 MC2R
SLC9A1 ATF6B
SLC9A1 RAD54L2
SLC9A1 MFAP2
SLC9A1 NFRKB
SLC9A1 PCGF1
SLC9A1 DAPK2
SLC9A1 LOC652147
SLC9A1 MAD1L1
SLC9A1 CADM4
SLC9A1 SLMO1
SLC9A1 GJB3
SLC9A1 PAX9
SLC9A1 UTP3
SLC9A1 GRINA
SLC9A1 TROAP
SLC9A1 CYP27A1
SLC9A1 PAX8
SLC9A1 OR2B6
SLC9A1 IL1RL1
SLC9A1 INSL3
SLC9A1 C1orf144
SLC9A1 SULT4A1
SLC9A1 LTK
SLC9A1 GTF2H3
SLC9A1 ABCB1
SLC9A1 CRTC1
SLC9A1 SIT1
SLC9A1 MAP2K4
SLC9A1 XDH
SLC9A1 MGAT3
SLC9A1 ANK1
SLC9A1 MYEF2
SLC9A1 UGT2B15
SLC9A1 SLC6A9
SLC9A1 PPP3CC
SLC9A1 GRM4
SLC9A1 SLC4A3
SLC9A1 WBSCR22
SLC9A1 CRYBB3
SLC9A1 THRA
SLC9A1 ATP1B2
SLC9A1 PMS2L1
SLC9A1 NCR3
SLC9A1 GHRHR
SLC9A1 FDXR
SLC9A1 CEACAM3
SLC9A1 RAP1GAP
SLC9A1 DDX11
SLC9A1 RBM8A
SLC9A1 FAM189B
SLC9A1 HPGD
SLC9A1 U2AF2
SLC9A1 CHMP7
SLC9A1 PRPF31
SLC9A1 NCR2
SLC9A1 RUNX1
SLC9A1 FCGR2A
SLC9A1 ELN
SLC9A1 XPNPEP2
SLC9A1 CTSG
SLC9A1 CAMSAP1
SLC9A1 TAZ
SLC9A1 PAIP2B
SLC9A1 IAH1
SLC9A1 CASP2
SLC9A1 VAMP5
SLC9A1 PRRC1
CAD PAIP2B
CAD ATP1B2
CAD ALDOC
RAC2 MVD
RAC2 CAMSAP1
PTPRB MC2R
IRF2 SCAPER
IRF2 ALOX5
IRF2 UBE3B
IRF2 RASGRP3
IRF2 B4GALT3
IRF2 GPA33
DUSP14 FZR1
DUSP14 PAX8
DUSP14 PRPF31
PAIP2B MR1
PAIP2B CRYBA4
PAIP2B STAT2
PAIP2B ZNF783
PAIP2B CRYBB3
PAIP2B SERPINC1
PAIP2B RAP1GAP
PAIP2B KLF1
PAIP2B SCAPER
PAIP2B PCGF1
PAIP2B GPA33
PAIP2B MRPL28
PAIP2B GRIN2A
PAIP2B LOC652147
PAIP2B MAD1L1
PAIP2B OGG1
PAIP2B DPT
PAIP2B PAXIP1
PAIP2B AQP5
PAIP2B TRAFD1
PAIP2B PTGER3
PAIP2B XDH
PAIP2B WNT11
PAIP2B C16orf7
PAIP2B PPP2R5D
PAIP2B UGT2B15
PAIP2B FURIN
PAIP2B MVD
PAIP2B PAX8
PAIP2B GTSE1
PAIP2B LY6G6C
PAIP2B C1orf144
PAIP2B AIF1
PAIP2B AKT3
PAIP2B TFDP2
PAIP2B ABCB1
PAIP2B ASGR1
PAIP2B LGALS9
PAIP2B NRG2
PAIP2B PTPRN
PAIP2B MAP2K4
PAIP2B FZR1
PAIP2B KIFC3
PAIP2B LOC100134331
PAIP2B C2orf55
PAIP2B SULT4A1
PAIP2B SLC6A9
PAIP2B WBSCR22
PAIP2B PRRC1
PAIP2B UBE3B
PAIP2B THRA
PAIP2B ALDOC
PAIP2B ATP1B2
PAIP2B IQSEC1
PAIP2B FDXR
PAIP2B PPP3CC
PAIP2B TNP1
PAIP2B ALAS2
PAIP2B RBM8A
PAIP2B RUNX2
PAIP2B B4GALT3
PAIP2B NCDN
PAIP2B U2AF2
PAIP2B NCR2
PAIP2B RUNX1
PAIP2B TMPRSS6
PAIP2B DHRS1
PAIP2B PRPH
PAIP2B IGHMBP2
PAIP2B SOX12
PAIP2B CYP2A6
PAIP2B CCHCR1
PAIP2B TRIM58
PAIP2B GP2
PAIP2B AP2A2
PAIP2B WDR62
PAIP2B GNL1
PAIP2B SAP18
ADCY2 ATP1B2
ADCY2 U2AF2
AQP8 ATP1B2
STK25 FKBP15
STK25 IGHMBP2
STK25 OR2B6
STK25 LOC100134331
SERPINB7 U2AF2
SERPINB7 LOC100134331
SERPINB7 FCGR2A
SERPINB7 MC2R
SERPINB7 CRYBA4
SERPINB7 PQBP1
SERPINB7 PTGER3
SERPINB7 PAX8
SERPINB7 STK17A
SERPINB7 UBE3B
SERPINB7 THRA
SERPINB7 ALDOC
SERPINB7 IQSEC1
SERPINB7 RAP1GAP
SERPINB7 DHRS1
CYP27A1 KIFC3
CYP27A1 PRPF31
CYP27A1 XDH
CYP27A1 LRCH4
CYP27A1 RUNX1
CYP27A1 NCDN
CYP27A1 PSG7
CYP27A1 PAX8
CYP27A1 C1orf144
CYP27A1 LOC652147
CYP27A1 C19orf29
CDK2 WBSCR22
CDK2 KCNJ4
CDK2 SIX3
CDK2 INA
CDK2 FDXR
CDK2 CEACAM3
CASP2 BCL3
CASP2 FSCN2
CASP2 OGG1
CASP2 DDX11
CASP2 LOC100134331
CASP2 RAD54L2
CASP2 AHDC1
CASP2 ARHGAP26
CASP2 IGHMBP2
CASP2 ITGAM
CASP2 PTAFR
GUCA2A TNP1
GUCA2A CSNK1G2
GUCA2A RAD54L2
GUCA2A CHMP7
GUCA2A IL18RAP
CNKSR1 WBSCR22
CNKSR1 DAPK2
CNKSR1 PTGER3
CNKSR1 TAZ
CNKSR1 TFF3
CNKSR1 ZNF783
CNKSR1 MC2R
CNKSR1 GP2
CNKSR1 RAB40B
CNKSR1 FAM189B
CNKSR1 PAFAH1B1
ARHGAP26 SLC5A2
ARHGAP26 CHMP7
ARHGAP26 PRPF31
ARHGAP26 IL18RAP
ARHGAP26 FGF2
ARHGAP26 ZMYND10
ARHGAP26 TRIM3
ARHGAP26 KIF22
ARHGAP26 TM4SF5
ARHGAP26 SLC4A3
ARHGAP26 OGG1
ARHGAP26 PAX8
ARHGAP26 CRYBB3
ARHGAP26 FAM102A
ARHGAP26 SMO
ARHGAP26 AHDC1
ARHGAP26 NSFL1C
ARHGAP26 THRA
ARHGAP26 ITGAM
ARHGAP26 HLF
ARHGAP26 ANK1
ARHGAP26 PTH
ARHGAP26 RBM8A
ARHGAP26 NRG2
ARHGAP26 C1orf144
PDE4C GRINA
PDE4C IL10RA
PDE4C SLC5A2
VAPB ATP1B2
AP2A2 ZC3H7B
AP2A2 MGAT3
AP2A2 MC2R
AP2A2 FAM189B
AP2A2 UGT2B15
AP2A2 SLC6A9
AP2A2 KCNJ4
AP2A2 DHRS1
AP2A2 TUBGCP2
AP2A2 ACR
AP2A2 GNL1
AP2A2 PAX8
AP2A2 MVD
AP2A2 ATP1B2
AP2A2 LTK
AP2A2 KIFC3
AP2A2 RBM8A
AP2A2 CORO1A
AP2A2 SIT1
AP2A2 LOC652147
AP2A2 MAP2K4
GNL1 FSCN2
GNL1 AKT3
GNL1 EXOSC2
GNL1 MC2R
GNL1 FDXR
GNL1 IL10RA
GNL1 SCAPER
GNL1 MEN1
GNL1 MGAT3
GNL1 RAP1GAP
GNL1 ATP2B2
GNL1 BCL3
GNL1 PCGF1
GNL1 LSM4
GNL1 HDGF
GNL1 ATP6V0A2
GNL1 MYEF2
GNL1 RBM8A
GNL1 RUNX2
GNL1 PAXIP1
GNL1 MLH1
GNL1 C2orf55
GNL1 PSG7
GNL1 C16orf7
GNL1 UGT2B15
GNL1 FEZ1
GNL1 FGF2
GNL1 LY6G6C
GNL1 ASGR1
GNL1 LGALS9
GNL1 NRG2
GNL1 GRIP2
GNL1 SLC6A9
GNL1 MAP2K4
GNL1 FZR1
GNL1 LOC100134331
GNL1 RASGRP3
GNL1 GRIN2A
GNL1 SULT4A1
GNL1 IRF5
GNL1 WBSCR22
GNL1 UBE3B
GNL1 THRA
GNL1 ALDOC
GNL1 ATP1B2
GNL1 PPP3CC
GNL1 DDX11
GNL1 STAT2
GNL1 PTAFR
GNL1 U2AF2
GNL1 KIAA0323
GNL1 NCR2
GNL1 FCGR2A
GNL1 TMPRSS6
GNL1 DHRS1
GNL1 PRPH
GNL1 KRTAP26-1
GNL1 IGHMBP2
GNL1 SOX12
GNL1 ZBTB7A
GNL1 INHA
GNL1 SIX3
GNL1 GJA1
GNL1 VAMP5
GNL1 PRRC1
GNL1 CBLN1
GNL1 TRIM58
GNL1 CEP135
GNL1 WDR62
GNL1 PAFAH1B1
PAFAH1B1 PAXIP1
PAFAH1B1 PAX9
PAFAH1B1 GRIN2A
PAFAH1B1 DOK2
PAFAH1B1 CD34
PAFAH1B1 POLR2J
PAFAH1B1 GRM4
PAFAH1B1 WBSCR22
PAFAH1B1 PAX8
PAFAH1B1 HSF4
PAFAH1B1 PTAFR
PAFAH1B1 TBC1D22A
PAFAH1B1 MLH1
PPP1R10 PAX9
PPP1R10 GRIN2A
SERPIND1 MC2R
SERPIND1 LOC100134331
SERPIND1 AQP5
SERPIND1 LSM7
SERPIND1 TRAFD1
SERPIND1 TUBGCP2
SERPIND1 TGFBRAP1
SERPIND1 WNT11
SERPIND1 WBSCR22
SERPIND1 UBE3B
SERPIND1 CBX3
SERPIND1 CRYBB3
SERPIND1 MVD
SERPIND1 CROCC
SERPIND1 MYO9B
SERPIND1 GRN
SERPIND1 SCAPER
SERPIND1 GPA33
SERPIND1 LSM4
SERPIND1 LOC652147
SERPIND1 FAM189B
SERPIND1 B4GALT3
SERPIND1 GHITM
SERPIND1 PLCD1
FAM153A OGG1
FAM153A FZR1
FAM153A IL8RB
FAM153A IDS
FAM153A GTSE1
FAM153A XDH
FAM153A UBE3B
FAM153A SIX3
FAM153A CRTC1
FAM153A SAP18
FAM153A HPGD
FAM153A GRN
KRT33A ACVR1B
SLURP1 ZFY
SLURP1 FANCA
SLURP1 NEUROD2
SLURP1 KHK
EXOSC2 C19orf29
EXOSC2 HPGD
EXOSC2 RBM8A
EXOSC2 TPPP
EXOSC2 DPT
EXOSC2 LOC100134331
EXOSC2 RUNX2
EXOSC2 ELN
EXOSC2 MR1
EXOSC2 SULT4A1
EXOSC2 TRIM3
EXOSC2 LYPLA2
EXOSC2 RAD54L2
EXOSC2 TUBGCP2
EXOSC2 U2AF2
EXOSC2 ACR
EXOSC2 PPP3CC
EXOSC2 GRM4
EXOSC2 OR2B6
EXOSC2 PRPH
EXOSC2 SPN
EXOSC2 IL10RA
EXOSC2 BCL3
EXOSC2 NFRKB
EXOSC2 CHRNB2
EXOSC2 IL8RB
EXOSC2 ZC3H7B
EXOSC2 KRTAP26-1
EXOSC2 LY6G6C
EXOSC2 RAP1GAP
EXOSC2 MYO9B
EXOSC2 FOSL1
EXOSC2 KLF1
EXOSC2 PTH
EXOSC2 IGHMBP2
EXOSC2 TFDP2
EXOSC2 ALDOC
EXOSC2 RP1-21O18.1
EXOSC2 TFF3
EXOSC2 B4GALT3
EXOSC2 GRIP2
EXOSC2 GP2
HOXC11 PTH
HOXC11 FGF2
HOXC11 MVD
HOXC11 LOC100134331
HOXC11 ARHGAP6
LRRC48 B4GALT3
OR2B6 KIFC3
OR2B6 WBSCR22
OR2B6 TMPRSS6
OR2B6 MR1
OR2B6 AQP5
OR2B6 GHITM
OR2B6 TRIM3
OR2B6 TUBGCP2
OR2B6 IGHMBP2
OR2B6 OGG1
OR2B6 PAX8
OR2B6 LY6G6C
OR2B6 MVD
OR2B6 C1orf144
OR2B6 SAP18
OR2B6 PRB1
OR2B6 ABL1
OR2B6 MYO9B
OR2B6 FOSL1
OR2B6 SCAPER
OR2B6 SPN
OR2B6 DDX11
OR2B6 STAT2
OR2B6 CDR2L
OR2B6 MAP2K4
OR2B6 GP2
DOK2 WBSCR22
DOK2 SLMO1
DOK2 MR1
DOK2 ATP10B
DOK2 GHITM
DOK2 CCNF
DOK2 SPN
DOK2 GP2
DOK2 GPA33
DOK2 IGHMBP2
DOK2 MAP2K4
MC2R MR1
MC2R PHKG2
MC2R IL10RA
MC2R HSF4
MC2R SERPINC1
MC2R RAP1GAP
MC2R ATP2B2
MC2R FOXN2
MC2R SULT4A1
MC2R SCAPER
MC2R MRPL28
MC2R LOC652147
MC2R INA
MC2R SLMO1
MC2R FGF3
MC2R RUNX2
MC2R NCDN
MC2R GRINA
MC2R TROAP
MC2R CADM4
MC2R TRIM3
MC2R PAX8
MC2R PTGER3
MC2R PSG7
MC2R WNT11
MC2R ADRA1A
MC2R FGF2
MC2R CSNK1G2
MC2R ITGAM
MC2R PTH
MC2R CRTC1
MC2R MAP2K4
MC2R FZR1
MC2R KIFC3
MC2R LOC100134331
MC2R ARHGAP6
MC2R C2orf55
MC2R C1orf144
MC2R MYEF2
MC2R UGT2B15
MC2R DAPK2
MC2R U2AF2
MC2R GPA33
MC2R GRM4
MC2R SLC4A3
MC2R WBSCR22
MC2R UBE3B
MC2R ALDOC
MC2R IQSEC1
MC2R LY6G6C
MC2R FDXR
MC2R PPP3CC
MC2R RBM8A
MC2R TFF3
MC2R DUSP7
MC2R CHRNA3
MC2R BTRC
MC2R FCGR2A
MC2R KLF1
MC2R TMPRSS6
MC2R FAM189B
MC2R GPR143
MC2R PRPH
MC2R KIF22
MC2R TUBGCP2
MC2R B4GALT3
MC2R SOX12
MC2R IL8RB
MC2R OSGIN2
MC2R TAZ
MC2R MVD
MC2R FAM102A
MC2R FOSL1
MC2R IAH1
MC2R PRRC1
MC2R TRIM58
MC2R CEP135
MC2R KCNJ4
FSCN2 FZR1
FSCN2 KIFC3
FSCN2 U2AF2
FSCN2 KRTAP5-9
FSCN2 MGAT3
FSCN2 LOC100134331
FSCN2 RUNX2
FSCN2 RUNX1
FSCN2 GDF5
FSCN2 GPR143
FSCN2 TRIM3
FSCN2 PPP3CC
FSCN2 IGHMBP2
FSCN2 FEZ1
FSCN2 CEACAM3
FSCN2 BCL3
FSCN2 PTH
FSCN2 TFF3
FSCN2 PDPN
FSCN2 GP2
FSCN2 PTAFR
PNMT PAX9
PNMT MFAP2
PNMT TRIM3
PNMT INPP4A
PNMT SIT1
PNMT MYO9B
RMND5B ORC1L
PTPN21 PTH
PTPN21 HPGD
PTPN21 KIAA0323
PTPN21 RP1-21O18.1
PTPN21 NCDN
PTPN21 GP2
CRYBA4 PRPF31
CRYBA4 DPT
CRYBA4 LOC100134331
CRYBA4 SULT4A1
CRYBA4 U2AF2
CRYBA4 SCAPER
CRYBA4 TUBGCP2
CRYBA4 OSGIN2
CRYBA4 FNTB
CRYBA4 UBE3B
CRYBA4 THRA
CRYBA4 D4S234E
CRYBA4 FAM102A
CRYBA4 FOSL1
CRYBA4 RAP1GAP
CRYBA4 CORO1A
CRYBA4 GRIP2
CRYBA4 FAM189A2
CRYBA4 ATF6B
CDC2L5 MLH1
CDC2L5 TM4SF5
CDC2L5 GP2
ZNF783 ZBTB7A
ZNF783 ATP1B2
ZNF783 DHRS1
ZNF783 PTGER3
ZNF783 SMO
ZNF783 PPP3CC
ARFGEF2 TPPP
ARFGEF2 LIPE
CYP2A6 IDS
CYP2A6 TFDP2
CYP2A6 ALAS2
CYP2A6 KRT85
SLC18A1 WBSCR22
SLC18A1 SLMO1
SLC18A1 SLC6A9
SLC18A1 ARHGAP6
SLC18A1 TUBGCP2
SLC18A1 GHITM
SLC18A1 FANCA
RRP12 XDH
RRP12 DPT
RRP12 AQP5
RRP12 UGT2B15
RRP12 SULT4A1
RRP12 ESR2
RRP12 GPA33
RRP12 PPP3CC
RRP12 GRM4
RRP12 WBSCR22
RRP12 UBE3B
RRP12 IL1RL1
RRP12 PRRC1
RRP12 MVD
RRP12 SERPINC1
RRP12 ATP1B2
RRP12 LOC100134331
RRP12 FOSL1
RRP12 RAP1GAP
RRP12 ABCB1
RRP12 SMYD5
RRP12 INA
RRP12 B4GALT3
RRP12 SIT1
RRP12 KCNJ4
MFAP2 FZR1
MFAP2 SLC6A9
MFAP2 KIF22
MFAP2 GRM4
MFAP2 IL10RA
MFAP2 FEZ1
MFAP2 PTH
MFAP2 FAM189B
MFAP2 DUSP7
CHRNA3 LOC100134331
CHRNA3 PRPH
NFRKB FZR1
NFRKB HPGD
NFRKB U2AF2
NFRKB DPT
NFRKB RUNX2
NFRKB ARHGAP6
NFRKB FCGR2A
NFRKB AQP5
NFRKB DEPDC5
NFRKB PHKG2
NFRKB PRPH
NFRKB SULT4A1
NFRKB GRM4
NFRKB IGFBP5
NFRKB ADRA1A
NFRKB WBSCR22
NFRKB RREB1
NFRKB IL10RA
NFRKB GTSE1
NFRKB LY6G6C
NFRKB UBE3B
NFRKB C1orf144
NFRKB ITGAM
NFRKB IGHMBP2
NFRKB RAP1GAP
NFRKB RBM8A
NFRKB RUNX1
NFRKB ASGR1
NFRKB NRG2
NFRKB CRTC1
NFRKB DNAJA3
NFRKB LILRA4
DGKA ALDOC
TK2 FCGR2A
FAM168B MRPS12
NFKB1 FZR1
NFKB1 SULT4A1
NFKB1 LYPLA2
NFKB1 TMPRSS6
KIAA1024 ATP1B2
KIAA1024 TFF3
D4S234E PTH
D4S234E UBE3B
D4S234E FCGR2A
MEN1 SCAPER
MEN1 ALDOC
MEN1 RASSF7
FANCA GTSE1
FANCA SLMO1
FANCA PRPF31
FANCA LOC100134331
FANCA RASGRP3
FANCA HLA-DOB
FANCA KLF1
FANCA POLR2J
FANCA CAMSAP1
FANCA PARP2
FANCA MCM2
FANCA WNT11
FANCA PAX8
FANCA UBE3B
FANCA MVD
FANCA AHDC1
FANCA GP2
FANCA MYO9B
FANCA GPA33
FANCA IL10RA
FANCA CRTC1
FANCA B4GALT3
FANCA GHITM
CBFA2T3 SCAPER
ATP2B2 WBSCR22
ATP2B2 DPT
ATP2B2 LOC100134331
ATP2B2 DAPK2
ATP2B2 PTGER3
ATP2B2 PPP3CC
ATP2B2 SOX12
ATP2B2 PAX8
ATP2B2 POLR2J
ATP2B2 TAZ
ATP2B2 ATP1B2
ATP2B2 TFDP2
ATP2B2 FAM189B
ATP2B2 HDGF
ATP2B2 B4GALT3
ABL1 SCAPER
ABL1 PAX8
ABL1 DDX11
ABL1 MVD
ABL1 STAT2
ABL1 TRIM3
ABL1 MR1
ABL1 AQP5
ABL1 IGHMBP2
ABL1 UGT2B15
AGPAT1 SCAPER
AGPAT1 CAMSAP1
AGPAT1 U2AF2
AGPAT1 SOX12
ERBB2 PHKG2
ERBB2 MRPL28
ERBB2 MR1
ERBB2 IGHMBP2
ERBB2 GRN
BCL3 KIFC3
BCL3 DPT
BCL3 LOC100134331
BCL3 HMX1
BCL3 TERF1
BCL3 KLF1
BCL3 DEPDC5
BCL3 AIF1
BCL3 SLC6A9
BCL3 KCNJ4
BCL3 SOX12
BCL3 IL10RA
BCL3 LY6G6C
BCL3 ALDOC
BCL3 CROCC
BCL3 SULT4A1
BCL3 RAB40B
BCL3 GJA1
BCL3 IGHMBP2
BCL3 FAM189A2
BCL3 TFF3
BCL3 DUSP7
BCL3 AHDC1
BCL3 B4GALT3
BCL3 GRIP2
BCL3 GP2
BCL3 RPL11
BCL3 PTAFR
ABCC3 MYO9B
SEC14L1 SPRR2C
SEC14L1 XDH
SEC14L1 UBE3B
SEC14L1 FZR1
SEC14L1 NOMO1
CEBPE MRPS12
FAM50A STAT2
FAM50A SERPINC1
FAM50A AHDC1
WNT11 TPPP
WNT11 RAD54L2
WNT11 IL10RA
WNT11 DGKG
WNT11 SNUPN
WNT11 LOC652147
WNT11 INA
WNT11 NCDN
WNT11 AQP5
WNT11 KCNJ4
WNT11 TRAFD1
WNT11 C16orf7
WNT11 PAX8
WNT11 LY6G6C
WNT11 RUNX1
WNT11 FZR1
WNT11 MGAT3
WNT11 LOC100134331
WNT11 LSM7
WNT11 SULT4A1
WNT11 U2AF2
WNT11 TGFBRAP1
WNT11 TCF7L2
WNT11 WBSCR22
WNT11 SIX3
WNT11 ALDOC
WNT11 ATP1B2
WNT11 NCR3
WNT11 RAP1GAP
WNT11 HMX1
WNT11 HPGD
WNT11 STIP1
WNT11 PRPH
WNT11 TUBGCP2
WNT11 IGHMBP2
WNT11 ACVR1B
WNT11 FOSL1
WNT11 GP2
WNT11 WDR62
PDPN FAM189A2
PDPN LY6G6C
PDPN TFF3
PDPN LOC100134331
PDPN RUNX2
PDPN TRIM3
PDPN MYO9B
PDPN ALDOC
HDGF FZR1
HDGF FCGR2A
HDGF MGAT3
HDGF C2orf55
HDGF TRIM3
HDGF PSG7
HDGF SOX12
HDGF PRRC1
HDGF FEZ1
HDGF RAB40B
HDGF SCAPER
HDGF RAP1GAP
HDGF LSM4
HDGF CEP135
HDGF PTAFR
CCDC69 CYP2A13
INPP4A UGT2B15
INPP4A HMX1
INPP4A IL10RA
INPP4A CROCC
INPP4A DPT
INPP4A DUSP7
INPP4A KLF1
INPP4A KIFC3
INPP4A AQP5
INPP4A MYO9B
INPP4A ATP11A
INPP4A DEPDC5
MAD1L1 WBSCR22
MAD1L1 LOC100134331
MAD1L1 HLA-DOB
MAD1L1 NCR2
MAD1L1 MR1
MAD1L1 RAD54L2
MAD1L1 IGHMBP2
MAD1L1 OGG1
MAD1L1 IL8RB
MAD1L1 PAX8
MAD1L1 THRA
MAD1L1 ALDOC
MAD1L1 ATP1B2
MAD1L1 POLR2E
MAD1L1 TRAFD1
MAD1L1 RUNX1
MAD1L1 C1orf144
MAD1L1 B4GALT3
MAD1L1 GP2
GDF5 RAGE
GDF5 PRPF31
GDF5 LY6G6C
GDF5 UBE3B
GDF5 SLC6A9
GDF5 THRA
GDF5 CORO1A
GDF5 FDXR
GDF5 GP2
C12orf47 WBSCR22
C12orf47 LTK
SLMO1 GTSE1
SLMO1 ZC3H7B
SLMO1 POLR2J
SLMO1 SLC6A9
SLMO1 LOC100134331
SLMO1 HLA-DOB
SLMO1 GRIN2A
SLMO1 MR1
SLMO1 ACR
SLMO1 SULT4A1
SLMO1 CD34
SLMO1 RAD54L2
SLMO1 TUBGCP2
SLMO1 U2AF2
SLMO1 PSG7
SLMO1 IGHMBP2
SLMO1 MCM2
SLMO1 B4GALT3
SLMO1 WBSCR22
SLMO1 UBE3B
SLMO1 PAX8
SLMO1 GHITM
SLMO1 MYO9B
SLMO1 LTK
SLMO1 SCAPER
SLMO1 GPA33
SLMO1 SPN
SLMO1 LOC652147
SLMO1 MAP2K4
SLMO1 GP2
SLMO1 PLCD1
GJB3 UGT2B15
GJB3 SLC6A9
GJB3 DPT
GJB3 LOC100134331
GJB3 TRIM3
PAX9 HLA-DOB
PAX9 GRIN2A
PAX9 FCGR2A
PAX9 ALOX5
PAX9 ZMYND10
PAX9 LYPLA2
PAX9 GRM4
PAX9 SLC4A3
PAX9 WBSCR22
PAX9 MVD
PAX9 PAX8
PAX9 CRYBB3
PAX9 HSF4
PAX9 THRA
PAX9 NCR3
PAX9 MYO9B
PAX9 RBM8A
PAX9 RUNX1
PAX9 MLH1
PAX9 GP2
PAX9 PTAFR
STAT2 MYEF2
STAT2 DPT
STAT2 UTP3
STAT2 ATP1B2
STAT2 TFF3
STAT2 CREB3
STAT2 IL10RA
STAT2 UGT2B15
STAT2 TROAP
STAT2 AIF1
STAT2 SLC6A9
STAT2 GPR143
STAT2 VEGFC
STAT2 IGHMBP2
STAT2 OGG1
STAT2 LY6G6C
STAT2 PPP3CC
STAT2 ALDOC
STAT2 ALAS2
STAT2 RUNX1
STAT2 MLH1
STAT2 C1orf144
STAT2 KRT85
HMGA2 PAX8
DPT MR1
DPT CTSG
DPT SERPINC1
DPT SCAPER
DPT PCGF1
DPT LOC652147
DPT INA
DPT AQP5
DPT TROAP
DPT TRIM3
DPT KRT85
DPT FGF2
DPT CHRNB2
DPT TFDP2
DPT PPP3CC
DPT RUNX1
DPT LGALS9
DPT MAP2K4
DPT LOC100134331
DPT UGT2B15
DPT SULT4A1
DPT LYPLA2
DPT GRM4
DPT WBSCR22
DPT KIAA0323
DPT IL8RB
DPT ALDOC
DPT CROCC
DPT SAP18
DPT LY6G6C
DPT FDXR
DPT CEACAM3
DPT GRN
DPT ALAS2
DPT TFF3
DPT CAPNS1
DPT TMPRSS6
DPT KLF1
DPT ELN
DPT IL1RL1
DPT KCTD17
DPT DHRS1
DPT GPR143
DPT MAX
DPT PRPH
DPT TUBGCP2
DPT IGHMBP2
DPT UBE3B
DPT CAMSAP1
DPT CD33
DPT PRRC1
DPT GP2
RUNX2 SCAMP5
RUNX2 AKT3
RUNX2 LOC100134331
RUNX2 TROAP
RUNX2 AIF1
RUNX2 TRIM3
RUNX2 KRTAP26-1
RUNX2 PPP3CC
RUNX2 GRM4
RUNX2 CRYBB3
RUNX2 THRA
RUNX2 ALDOC
RUNX2 C1orf144
RUNX2 ITGAM
RUNX2 LTK
RUNX2 PTH
RUNX2 RAP1GAP
RUNX2 IAH1
RUNX2 DDX11
RUNX2 RBM8A
RUNX2 VAMP5
RUNX2 LGALS9
RUNX2 ATP1B2
RUNX2 B4GALT3
RUNX2 GRIP2
GCK CEACAM3
GCK DUSP1
FGF2 FCGR2A
FGF2 U2AF2
FGF2 CHMP7
FGF2 PRPF31
FGF2 LOC100134331
FGF2 MVD
FGF2 NCR2
FGF2 MYEF2
FGF2 ALOX5
FGF2 TROAP
FGF2 DAPK2
FGF2 RAGE
FGF2 SLC6A9
FGF2 FDXR
FGF2 PTGER3
FGF2 WBSCR22
FGF2 PAX8
FGF2 CRYBB3
FGF2 TAZ
FGF2 LY6G6C
FGF2 UBE3B
FGF2 THRA
FGF2 SULT4A1
FGF2 FOSL1
FGF2 PTH
FGF2 IL18RAP
FGF2 RBM8A
FGF2 FAM189B
FGF2 MAP2K4
FGF2 GP2
FGF2 WDR62
AQP5 MR1
AQP5 PHKG2
AQP5 IL10RA
AQP5 INA
AQP5 MYEF2
AQP5 NCDN
AQP5 GRINA
AQP5 CADM4
AQP5 RREB1
AQP5 LY6G6C
AQP5 TFDP2
AQP5 RUNX1
AQP5 ASGR1
AQP5 LILRA4
AQP5 KIFC3
AQP5 AURKA
AQP5 DEPDC5
AQP5 VEGFC
AQP5 WBSCR22
AQP5 IL8RB
AQP5 ALDOC
AQP5 ATP1B2
AQP5 CROCC
AQP5 GRN
AQP5 RAP1GAP
AQP5 ALAS2
AQP5 DUSP7
AQP5 KRT85
AQP5 HMX1
AQP5 KIAA0323
AQP5 KLF1
AQP5 ELN
AQP5 KCTD17
AQP5 TUBGCP2
AQP5 IGHMBP2
AQP5 TAZ
AQP5 FOSL1
ALOX5 SDC3
ALOX5 KIFC3
ALOX5 KIAA0323
ALOX5 HLA-DOB
ALOX5 TMPRSS6
ALOX5 GRINA
ALOX5 UBXN1
ALOX5 TUBGCP2
ALOX5 IGHMBP2
ALOX5 WBSCR22
ALOX5 IL10RA
ALOX5 PTH
ALOX5 T
ALOX5 GP2
NRL GRM4
IDS GTSE1
IDS MR1
IDS CAPNS1
IDS LOC100134331
IDS HLA-DOB
IDS NCDN
IDS KLF1
IDS KCNJ4
IDS KIF22
IDS POLR2J
IDS OSGIN2
IDS UBE3B
IDS PTH
IDS LILRA4
IDS SCAPER
IDS ZBTB25
IDS CCNF
IDS RUNX1
IDS CRTC1
IDS INA
IDS KIFC3
IDS PTPRN
IDS GP2
GTSE1 MR1
GTSE1 RAB11FIP5
GTSE1 PHKG2
GTSE1 IL10RA
GTSE1 SCAPER
GTSE1 LOC652147
GTSE1 INA
GTSE1 MYEF2
GTSE1 HLA-DOB
GTSE1 IL4
GTSE1 MLH1
GTSE1 KCNJ4
GTSE1 OGG1
GTSE1 LY6G6C
GTSE1 LTK
GTSE1 PTH
GTSE1 CCNF
GTSE1 RUNX1
GTSE1 LYPLA2
GTSE1 DNAJA3
GTSE1 LILRA4
GTSE1 FZR1
GTSE1 KIFC3
GTSE1 MGAT3
GTSE1 RASGRP3
GTSE1 GRIN2A
GTSE1 DEPDC5
GTSE1 UGT2B15
GTSE1 AGFG2
GTSE1 SLC6A9
GTSE1 HIPK2
GTSE1 TGFBRAP1
GTSE1 SLC4A3
GTSE1 SIX3
GTSE1 ATP1B2
GTSE1 GRN
GTSE1 RAP1GAP
GTSE1 DDX11
GTSE1 DUSP7
GTSE1 PTAFR
GTSE1 HPGD
GTSE1 KIAA0323
GTSE1 STIP1
GTSE1 KLF1
GTSE1 FAM189B
GTSE1 SIT1
GTSE1 MAP2K4
GTSE1 GP2
GTSE1 C2orf55
DUSP7 MR1
DUSP7 RAB11FIP5
DUSP7 PRPH
DUSP7 IL10RA
DUSP7 MYO9B
DUSP7 SCAPER
DUSP7 GPA33
DUSP7 SDC3
DUSP7 KCNJ4
DUSP7 TRIM3
DUSP7 ATP11A
DUSP7 OGG1
DUSP7 POLR2J
DUSP7 LY6G6C
DUSP7 PTH
DUSP7 FAM189B
DUSP7 ASGR1
DUSP7 CRTC1
DUSP7 PTPRN
DUSP7 FZR1
DUSP7 KIFC3
DUSP7 MGAT3
DUSP7 LOC100134331
DUSP7 GRIN2A
DUSP7 UGT2B15
DUSP7 PPP3CC
DUSP7 WBSCR22
DUSP7 IL8RB
DUSP7 ALDOC
DUSP7 ATP1B2
DUSP7 B4GALT3
DUSP7 U2AF2
DUSP7 PRPF31
DUSP7 KIAA0323
DUSP7 FCGR2A
DUSP7 KLF1
DUSP7 KIF22
DUSP7 IGHMBP2
DUSP7 SOX12
DUSP7 UBE3B
DUSP7 SIT1
DUSP7 GP2
KCNJ4 MR1
KCNJ4 MYEF2
KCNJ4 U2AF2
KCNJ4 HLA-DOB
KCNJ4 FCGR2A
KCNJ4 GRINA
KCNJ4 LILRA4
KCNJ4 GPR143
KCNJ4 PRPH
KCNJ4 CCNF
KCNJ4 TUBGCP2
KCNJ4 INA
KCNJ4 UGT2B15
KCNJ4 WBSCR22
KCNJ4 IL10RA
KCNJ4 LY6G6C
KCNJ4 IL8RB
KCNJ4 FOSL1
KCNJ4 KLF1
KCNJ4 IGHMBP2
KCNJ4 FAM189B
KCNJ4 MRPL28
KCNJ4 RUNX1
KCNJ4 LOC652147
KCNJ4 GP2
TRAFD1 CHMP7
TRAFD1 RAD54L2
TRAFD1 WBSCR22
TRAFD1 IL10RA
TRAFD1 MVD
TRAFD1 ACVR1B
TRAFD1 ATP1B2
TRAFD1 SERPINC1
TRAFD1 RAB40B
TRAFD1 RAP1GAP
TRAFD1 CAPN5
TRAFD1 LOC652147
TRAFD1 B4GALT3
CYP2A13 SDC3
CYP2A13 ZBTB7A
CYP2A13 CRTC1
PTGER3 FZR1
PTGER3 KIFC3
PTGER3 MYEF2
PTGER3 U2AF2
PTGER3 NDST1
PTGER3 MGAT3
PTGER3 IL10RA
PTGER3 UGT2B15
PTGER3 PSMB8
PTGER3 SOX12
PTGER3 UBE3B
PTGER3 PRRC1
PTGER3 IL8RB
PTGER3 NCDN
PTGER3 ATP1B2
PTGER3 RAB40B
PTGER3 GJA1
PTGER3 IQSEC1
PTGER3 RAP1GAP
PTGER3 IAH1
PTGER3 ALAS2
PTGER3 SMYD5
PTGER3 DHRS1
PTGER3 KRT85
PTGER3 SIT1
PSG7 MR1
PSG7 TPPP
PSG7 RAD54L2
PSG7 POU6F2
PSG7 LDB3
PSG7 MYO9B
PSG7 SCAPER
PSG7 LSM4
PSG7 LOC652147
PSG7 PLCD1
PSG7 NCDN
PSG7 C2orf55
PSG7 OGG1
PSG7 PAX8
PSG7 FEZ1
PSG7 LIPE
PSG7 C1orf144
PSG7 PTH
PSG7 FAM189B
PSG7 CDR2L
PSG7 CRTC1
PSG7 GHITM
PSG7 FZR1
PSG7 KIFC3
PSG7 XDH
PSG7 MGAT3
PSG7 GRIN2A
PSG7 ARHGAP6
PSG7 DAPK2
PSG7 AGFG2
PSG7 PARP2
PSG7 PPP3CC
PSG7 GRM4
PSG7 SLC4A3
PSG7 WBSCR22
PSG7 STK17A
PSG7 CRYBB3
PSG7 RAP1GAP
PSG7 DDX11
PSG7 RBM8A
PSG7 B4GALT3
PSG7 CHMP7
PSG7 PRPF31
PSG7 FCGR2A
PSG7 KLF1
PSG7 PGAP2
PSG7 PRRC1
PSG7 TUBGCP2
PSG7 IGHMBP2
PSG7 CAMSAP1
PSG7 TAZ
PSG7 CD33
PSG7 CEP135
PSG7 SMO
ATP11A KIFC3
ATP11A CRYBB3
C16orf7 FZR1
C16orf7 HPGD
C16orf7 U2AF2
C16orf7 TUBGCP2
C16orf7 PPP3CC
C16orf7 TGFBRAP1
C16orf7 B4GALT3
C16orf7 PAX8
C16orf7 ALDOC
C16orf7 SCAPER
C16orf7 MAP2K4
C16orf7 GHITM
PPP2R5D ATP10B
PPP2R5D CCHCR1
PPP2R5D ATP1B2
OGG1 MR1
OGG1 RAD54L2
OGG1 POU6F2
OGG1 IL10RA
OGG1 CAPN5
OGG1 TNIP1
OGG1 CADM4
OGG1 TRIM3
OGG1 CDC45L
OGG1 BCL2
OGG1 PAX8
OGG1 LY6G6C
OGG1 C19orf29
OGG1 PTH
OGG1 CCNF
OGG1 ASGR1
OGG1 CRTC1
OGG1 KIFC3
OGG1 XDH
OGG1 MGAT3
OGG1 AURKA
OGG1 DEPDC5
OGG1 PPP3CC
OGG1 PRRC1
OGG1 FNTB
OGG1 UBE3B
OGG1 IQSEC1
OGG1 B4GALT3
OGG1 HPGD
OGG1 U2AF2
OGG1 KLF1
OGG1 ELN
OGG1 CTSG
OGG1 IGHMBP2
OGG1 IL8RB
OGG1 CAMSAP1
OGG1 ACVR1B
OGG1 FOSL1
OGG1 CD33
OGG1 GP2
RREB1 FZR1
RREB1 IL10RA
RREB1 LY6G6C
RREB1 UBE3B
RREB1 ASGR1
RREB1 PRPH
RREB1 NRG2
RREB1 B4GALT3
RREB1 NCDN
RREB1 RAP1GAP
IL1RL1 PAX8
IL1RL1 U2AF2
IL1RL1 SERPINC1
IL1RL1 LOC100134331
IL1RL1 ATP1B2
IL1RL1 C1orf144
POLR2J STIP1
POLR2J TUBGCP2
POLR2J MLLT4
POLR2J RASGRP3
POLR2J GP2
LY6G6C MR1
LY6G6C PHKG2
LY6G6C PRPH
LY6G6C IL10RA
LY6G6C HSF4
LY6G6C RAP1GAP
LY6G6C SCAPER
LY6G6C SNUPN
LY6G6C CROCC
LY6G6C NCDN
LY6G6C TRIM3
LY6G6C PAX8
LY6G6C IL18RAP
LY6G6C CHRNB2
LY6G6C PTH
LY6G6C TFDP2
LY6G6C ASGR1
LY6G6C NRG2
LY6G6C GRIP2
LY6G6C MAP2K4
LY6G6C KIFC3
LY6G6C LOC100134331
LY6G6C RASGRP3
LY6G6C GRIN2A
LY6G6C POU6F2
LY6G6C UGT2B15
LY6G6C SULT4A1
LY6G6C U2AF2
LY6G6C SLC6A9
LY6G6C PRPF31
LY6G6C GRM4
LY6G6C SLC4A3
LY6G6C TCF7L2
LY6G6C WBSCR22
LY6G6C ORC1L
LY6G6C UBE3B
LY6G6C THRA
LY6G6C ALDOC
LY6G6C ATP1B2
LY6G6C PMS2L1
LY6G6C FDXR
LY6G6C PPP3CC
LY6G6C RBM8A
LY6G6C TFF3
LY6G6C B4GALT3
LY6G6C HPGD
LY6G6C PAXIP1
LY6G6C ZNF593
LY6G6C RUNX1
LY6G6C FCGR2A
LY6G6C KLF1
LY6G6C TMPRSS6
LY6G6C ELN
LY6G6C STK17A
LY6G6C CEACAM3
LY6G6C DHRS1
LY6G6C TUBGCP2
LY6G6C KRTAP26-1
LY6G6C IGHMBP2
LY6G6C CNNM2
LY6G6C ATF6B
LY6G6C IL8RB
LY6G6C SPN
LY6G6C SIX3
LY6G6C RAGE
LY6G6C IAH1
LY6G6C FAM189A2
LY6G6C MLH1
LY6G6C PRRC1
LY6G6C CORO1A
LY6G6C TRIM58
LY6G6C GP2
LY6G6C WDR62
INSL3 STK17A
INSL3 KDM1
INSL3 RBM8A
INSL3 CRTC1
INSL3 TUBGCP2
INSL3 C1orf144
INSL3 ARHGAP6
UBXN1 TREX1
ABCA1 RASGRP3
PTH TPPP
PTH MR1
PTH XDH
PTH MYO9B
PTH KLF1
PTH SCAPER
PTH GPA33
PTH OAS2
PTH MYEF2
PTH HLA-DOB
PTH TROAP
PTH TRIM3
PTH PAX8
PTH DNAJA3
PTH C19orf29
PTH CDR2L
PTH ASGR1
PTH ZMYND10
PTH NRG2
PTH PTPRN
PTH LILRA4
PTH FZR1
PTH KIFC3
PTH MGAT3
PTH GRIN2A
PTH SULT4A1
PTH AGFG2
PTH LYPLA2
PTH PRPF31
PTH GRM4
PTH SIX3
PTH WBSCR22
PTH UBE3B
PTH THRA
PTH NSFL1C
PTH PPP3CC
PTH SNUPN
PTH PTAFR
PTH KIAA0323
PTH TMPRSS6
PTH ELN
PTH PGAP2
PTH SLC5A2
PTH TUBGCP2
PTH KRTAP26-1
PTH FAM89B
PTH IGHMBP2
PTH MCM2
PTH SPN
PTH FOSL1
PTH GP2
TFDP2 FZR1
TFDP2 NCDN
TFDP2 LOC100134331
TFDP2 RUNX1
TFDP2 KLF1
TFDP2 CHRNB2
TFDP2 TMPRSS6
TFDP2 FCGR2A
TFDP2 PRPH
TFDP2 POU6F2
TFDP2 PTPN9
TFDP2 KRTAP26-1
TFDP2 CNNM2
TFDP2 WBSCR22
TFDP2 SOX12
TFDP2 KIAA0323
TFDP2 UGT2B15
TFDP2 UBE3B
TFDP2 ALDOC
TFDP2 ATP1B2
TFDP2 PPP3CC
TFDP2 PCGF1
TFDP2 ALAS2
TFDP2 ASGR1
TFDP2 IGHMBP2
TFDP2 B4GALT3
TFDP2 GP2
CCL16 PAX8
CCL16 CRYBB3
CCL16 PRPF31
CCL16 RAD54L2
CCL16 C1orf144
CCL16 SAP18
CCL16 SLC4A3
CCL16 PTAFR
FAM189B MR1
FAM189B FDXR
FAM189B IL10RA
FAM189B AHDC1
FAM189B SCAPER
FAM189B GPA33
FAM189B LOC652147
FAM189B C2orf55
FAM189B PAX8
FAM189B CSNK1G2
FAM189B C1orf144
FAM189B MAP2K4
FAM189B FZR1
FAM189B LOC100134331
FAM189B DEPDC5
FAM189B DAPK2
FAM189B U2AF2
FAM189B PRPF31
FAM189B WBSCR22
FAM189B PRRC1
FAM189B UBE3B
FAM189B FAM102A
FAM189B CROCC
FAM189B IQSEC1
FAM189B PPP3CC
FAM189B RBM8A
FAM189B B4GALT3
FAM189B HMX1
FAM189B NCR2
FAM189B KLF1
FAM189B GPR143
FAM189B TUBGCP2
FAM189B IGHMBP2
FAM189B SOX12
FAM189B TAZ
FAM189B MVD
FAM189B CEP135
RP1-21O18.1 WBSCR22
RP1-21O18.1 KIFC3
RP1-21O18.1 KIAA0323
RP1-21O18.1 RUNX1
RP1-21O18.1 GP2
RP1-21O18.1 KRTAP26-1
RP1-21O18.1 KLF1
CDR2L FZR1
CDR2L HPGD
CDR2L ANK1
CDR2L TMPRSS6
CDR2L ELN
CDR2L MR1
CDR2L SLC4A3
CDR2L LYPLA2
CDR2L RAD54L2
CDR2L PPP3CC
CDR2L IGHMBP2
CDR2L MCM2
CDR2L WBSCR22
CDR2L IRF5
CDR2L C19orf29
TERF1 LRCH4
LGALS9 AKT3
LGALS9 SCAPER
LGALS9 GPA33
LGALS9 LSM4
LGALS9 LOC652147
LGALS9 HLA-DOB
LGALS9 NCDN
LGALS9 CDK5R1
LGALS9 TRIM3
LGALS9 ZBTB7A
LGALS9 ABCB1
LGALS9 DHRS1
LGALS9 FZR1
LGALS9 NRG2
LGALS9 UGT2B15
LGALS9 IRF5
LGALS9 TM4SF5
LGALS9 PPP3CC
LGALS9 WBSCR22
LGALS9 PRRC1
LGALS9 THRA
LGALS9 ALDOC
LGALS9 ATP1B2
LGALS9 NSFL1C
LGALS9 GRN
LGALS9 C19orf29
LGALS9 HPGD
LGALS9 U2AF2
LGALS9 CD3E
LGALS9 KCTD17
LGALS9 MCM2
LGALS9 CAMSAP1
LGALS9 CCHCR1
LGALS9 SIX3
LGALS9 CBLN1
LGALS9 NEUROD2
LGALS9 SAP18
EIF3G BRD2
CRTC1 MR1
CRTC1 UPK2
CRTC1 PHKG2
CRTC1 RAD54L2
CRTC1 PCGF1
CRTC1 LOC652147
CRTC1 PLCD1
CRTC1 SDC3
CRTC1 MYEF2
CRTC1 BCL2
CRTC1 C1orf144
CRTC1 GAMT
CRTC1 ITGAM
CRTC1 XDH
CRTC1 LOC100134331
CRTC1 ARHGAP6
CRTC1 AURKA
CRTC1 LSM7
CRTC1 SULT4A1
CRTC1 AGFG2
CRTC1 PPP3CC
CRTC1 GRM4
CRTC1 WBSCR22
CRTC1 CRYBB3
CRTC1 PMS2L1
CRTC1 RAP1GAP
CRTC1 RBM8A
CRTC1 TREX1
CRTC1 CHMP7
CRTC1 TMPRSS6
CRTC1 ELN
CRTC1 PGAP2
CRTC1 XPNPEP2
CRTC1 KIF22
CRTC1 TUBGCP2
CRTC1 IAH1
CRTC1 SMO
MAPK8IP1 PAX8
MAPK8IP1 RECQL5
SIT1 FZR1
SIT1 MYEF2
SIT1 U2AF2
SIT1 LOC100134331
SIT1 RUNX1
SIT1 ASGR1
SIT1 TRIM3
SIT1 PRPH
SIT1 PAX8
SIT1 ALDOC
SIT1 ATP1B2
SIT1 IGHMBP2
SIT1 RAP1GAP
SIT1 RBM8A
SIT1 GP2
LILRA4 MR1
LILRA4 LOC100134331
LILRA4 GRIN2A
LILRA4 TFF3
LILRA4 AGFG2
LILRA4 FAM89B
LILRA4 LOC91316
LILRA4 ADRA1A
LILRA4 MVD
LILRA4 CRYBB3
LILRA4 UBE3B
LILRA4 SIX3
LILRA4 ATP1B2
LILRA4 FDXR
LILRA4 GJA1
LILRA4 HLA-DOB
LILRA4 CCNF
LILRA4 RUNX1
LILRA4 B4GALT3
LILRA4 DNAJA3
LILRA4 MAP2K4
PCGF1 POLA2
PCGF1 LOC100134331
PCGF1 UGT2B15
PCGF1 CEACAM3
PCGF1 WBSCR22
PCGF1 PAX8
PCGF1 IL8RB
PCGF1 FAM102A
PCGF1 ATP1B2
PCGF1 FDXR
PCGF1 IGHMBP2
PCGF1 HLA-DOB
PCGF1 ALAS2
PCGF1 LSM4
PCGF1 RBM8A
PCGF1 GHITM
PCGF1 WDR62
SPRR2C IAH1
SPRR2C XDH
SPRR2C FEZ1
SPRR2C ATP1B2
SPRR2C TMPRSS6
POLA2 TROAP
POLA2 UTP3
POLA2 CEACAM3
POLA2 MAP2K4
FZR1 AKT3
FZR1 IL10RA
FZR1 FEZ1
FZR1 SCAPER
FZR1 DAPK2
FZR1 LSM4
FZR1 LOC652147
FZR1 C2orf55
FZR1 TRIM3
FZR1 UGT2B15
FZR1 ABCB1
FZR1 MAP2K4
FZR1 KIFC3
FZR1 XDH
FZR1 MGAT3
FZR1 LSM7
FZR1 SULT4A1
FZR1 U2AF2
FZR1 SLC6A9
FZR1 VEGFC
FZR1 PPP3CC
FZR1 WBSCR22
FZR1 FNTB
FZR1 UBE3B
FZR1 SIX3
FZR1 ALDOC
FZR1 ATP1B2
FZR1 RAP1GAP
FZR1 ALAS2
FZR1 KRT85
FZR1 B4GALT3
FZR1 HPGD
FZR1 KIAA0323
FZR1 RUNX1
FZR1 FCGR2A
FZR1 TMPRSS6
FZR1 PRRC1
FZR1 IGHMBP2
FZR1 SOX12
FZR1 TAZ
FZR1 ZBTB7A
FZR1 RAB40B
FZR1 CEP135
FZR1 GP2
HSF1 ATP1B2
KIFC3 MR1
KIFC3 RAD54L2
KIFC3 IL10RA
KIFC3 SCAPER
KIFC3 CHRNB2
KIFC3 LOC652147
KIFC3 TRIM3
KIFC3 PAX8
KIFC3 RUNX1
KIFC3 ASGR1
KIFC3 ZMYND10
KIFC3 PTPRN
KIFC3 MGAT3
KIFC3 LOC100134331
KIFC3 UGT2B15
KIFC3 SULT4A1
KIFC3 SLC6A9
KIFC3 SLC4A3
KIFC3 WBSCR22
KIFC3 FNTB
KIFC3 UBE3B
KIFC3 ATP1B2
KIFC3 RBM8A
KIFC3 C19orf29
KIFC3 HMX1
KIFC3 HPGD
KIFC3 PRPF31
KIFC3 KIAA0323
KIFC3 FCGR2A
KIFC3 KLF1
KIFC3 TUBGCP2
KIFC3 IGHMBP2
KIFC3 IAH1
KIFC3 GP2
CDH16 SLC28A1
KRTAP5-9 REM1
KRTAP5-9 WBSCR22
KRTAP5-9 SLC6A9
MGAT3 TPPP
MGAT3 SLC5A2
MGAT3 SCAPER
MGAT3 LSM4
MGAT3 LOC652147
MGAT3 NCDN
MGAT3 PAX8
MGAT3 TRIM3
MGAT3 XDH
MGAT3 FEZ1
MGAT3 ITGAM
MGAT3 ASGR1
MGAT3 SLC6A9
MGAT3 PTPRN
MGAT3 LOC100134331
MGAT3 GRIN2A
MGAT3 UGT2B15
MGAT3 TREX1
MGAT3 LYPLA2
MGAT3 PQBP1
MGAT3 TM4SF5
MGAT3 PPP3CC
MGAT3 SLC4A3
MGAT3 WBSCR22
MGAT3 PRRC1
MGAT3 UBE3B
MGAT3 ALDOC
MGAT3 ATP1B2
MGAT3 CROCC
MGAT3 RAP1GAP
MGAT3 RBM8A
MGAT3 TFF3
MGAT3 C19orf29
MGAT3 PTAFR
MGAT3 KIAA0323
MGAT3 FCGR2A
MGAT3 FAM89B
MGAT3 IGHMBP2
MGAT3 IL8RB
MGAT3 CCHCR1
MGAT3 CEP135
MGAT3 GP2
MGAT3 C2orf55
ANK1 LOC100134331
ANK1 FCGR2A
ANK1 ELN
ANK1 C2orf55
ANK1 CRYBB3
ANK1 MVD
ANK1 SIX3
ANK1 MYO9B
ANK1 LSM4
ANK1 GP2
CD52 PTPRN
CD52 GP2
CD52 LOC100134331
CREB3 GPR143
CREB3 C1orf144
C2orf55 HPGD
C2orf55 WBSCR22
C2orf55 KIAA0323
C2orf55 HLA-DOB
C2orf55 MVD
C2orf55 FCGR2A
C2orf55 PAX8
C2orf55 DAPK2
C2orf55 ATF6B
C2orf55 FEZ1
C2orf55 PRRC1
C2orf55 FAM89B
C2orf55 ATP2A3
C2orf55 CEP135
C2orf55 CRYBB3
C2orf55 TAZ
C2orf55 UBE3B
C2orf55 HSF4
C2orf55 SIX3
C2orf55 ATP1B2
C2orf55 GRN
C2orf55 SCAPER
C2orf55 RAP1GAP
C2orf55 LSM4
C2orf55 B4GALT3
C2orf55 GP2
GAMT PRB1
GAMT UPK2
GAMT CHMP7
RECQL5 PRPH
SLCO2A1 LSM7
IL18RAP SULT4A1
IL18RAP NRG2
IL18RAP MFAP3
LSM7 RAP1GAP
LSM7 MYEF2
LSM7 TNIP1
LSM7 LOC100134331
LSM7 MR1
LSM7 WDR62
DAPK2 MR1
DAPK2 SOX12
DAPK2 LOC100134331
DAPK2 GPR143
DAPK2 PRRC1
DAPK2 TAZ
DAPK2 WBSCR22
DAPK2 CSNK1G2
DAPK2 UBE3B
DAPK2 HSF4
DAPK2 FAM102A
DAPK2 C1orf144
DAPK2 FDXR
DAPK2 GRN
DAPK2 KLF1
DAPK2 SCAPER
DAPK2 FGF3
DAPK2 B4GALT3
DAPK2 CEP135
DAPK2 MAP2K4
IRF5 PRPF31
IRF5 NRG2
IRF5 C19orf21
IRF5 TMPRSS6
IRF5 KLF1
IRF5 C19orf29
IRF5 GRM4
ZNF593 GRM4
ZNF593 MCM2
COL4A2 COL4A1
VEGFC TMPRSS6
VEGFC SULT4A1
VEGFC LOC91316
VEGFC UBE3B
VEGFC TAZ
VEGFC CHRNB2
VEGFC MVD
VEGFC RUNX1
VEGFC DHRS1
VEGFC TRIM58
VEGFC WDR62
FANCL GP2
TICAM1 MYO9B
TICAM1 SLC4A3
LTK FCGR2A
LTK IL4
LTK RBM8A
LTK U2AF2
LTK GAD2
LTK FURIN
LTK PAX8
LTK THRA
LTK TNP1
LTK MRPL28
LTK LOC652147
LTK CORO1A
LTK PTAFR
TGFBRAP1 HPGD
TGFBRAP1 SIX6
TGFBRAP1 MYEF2
TGFBRAP1 UBE2H
TGFBRAP1 ZNF500
TGFBRAP1 TUBGCP2
TGFBRAP1 SOX12
TGFBRAP1 IL10RA
TGFBRAP1 CROCC
TGFBRAP1 SCAPER
TGFBRAP1 ABCB1
TGFBRAP1 LOC652147
TGFBRAP1 C19orf29
TGFBRAP1 MAP2K4
UGT2B15 RAB11FIP5
UGT2B15 PRPH
UGT2B15 IL10RA
UGT2B15 SCAPER
UGT2B15 GPA33
UGT2B15 LSM4
UGT2B15 GRIN2A
UGT2B15 LOC652147
UGT2B15 MYEF2
UGT2B15 RBM8A
UGT2B15 UTP3
UGT2B15 PAXIP1
UGT2B15 MLH1
UGT2B15 TRIM3
UGT2B15 KRT85
UGT2B15 CHRNB2
UGT2B15 PAX8
UGT2B15 AIF1
UGT2B15 RUNX1
UGT2B15 ASGR1
UGT2B15 NRG2
UGT2B15 FAM189A2
UGT2B15 MAP2K4
UGT2B15 LOC100134331
UGT2B15 RASGRP3
UGT2B15 HMX1
UGT2B15 DEPDC5
UGT2B15 SULT4A1
UGT2B15 U2AF2
UGT2B15 SLC6A9
UGT2B15 SLC4A3
UGT2B15 WBSCR22
UGT2B15 PRRC1
UGT2B15 IL8RB
UGT2B15 THRA
UGT2B15 ALDOC
UGT2B15 ATP1B2
UGT2B15 NSFL1C
UGT2B15 SAP18
UGT2B15 FDXR
UGT2B15 PPP3CC
UGT2B15 RAP1GAP
UGT2B15 SNUPN
UGT2B15 ALAS2
UGT2B15 TFF3
UGT2B15 B4GALT3
UGT2B15 PTAFR
UGT2B15 NCDN
UGT2B15 KIAA0323
UGT2B15 FCGR2A
UGT2B15 KLF1
UGT2B15 STIP1
UGT2B15 DHRS1
UGT2B15 ATF6B
UGT2B15 TUBGCP2
UGT2B15 IGHMBP2
UGT2B15 SOX12
UGT2B15 UBE3B
UGT2B15 CAMSAP1
UGT2B15 MVD
UGT2B15 SIX3
UGT2B15 FOSL1
UGT2B15 GJA1
UGT2B15 CD33
UGT2B15 IAH1
UGT2B15 TRIM58
UGT2B15 GP2
UGT2B15 WDR62
CAPNS1 HPGD
CAPNS1 UPK2
CAPNS1 DEPDC5
CAPNS1 KCTD17
CAPNS1 IFIT1
CAPNS1 ATF6B
CAPNS1 TAZ
CAPNS1 IL8RB
CAPNS1 ALAS2
RPL18 P4HB
ATP2A3 HPGD
ATP2A3 RUNX1
ATP2A3 NCDN
THRA SLC5A2
THRA MR1
THRA FDXR
THRA PRPH
THRA RAD54L2
THRA CRYBB3
THRA RAP1GAP
THRA SCAPER
THRA LSM4
THRA PAXIP1
THRA RAGE
THRA TRIM3
THRA MVD
THRA PAX8
THRA RUNX1
THRA NRG2
THRA C1orf144
THRA MAP2K4
THRA LOC100134331
THRA GRIN2A
THRA AURKA
THRA SULT4A1
THRA SLC6A9
THRA PRPF31
THRA GRM4
THRA WBSCR22
THRA UBE3B
THRA ATP1B2
THRA PPP3CC
THRA RBM8A
THRA PTAFR
THRA U2AF2
THRA FCGR2A
THRA TMPRSS6
THRA DHRS1
THRA TUBGCP2
THRA ACR
THRA IGHMBP2
THRA MCM2
THRA IL8RB
THRA ZBTB7A
THRA CORO1A
THRA TRIM58
THRA GP2
THRA WDR62
NOMO1 UBE3B
ATP1B2 KCTD17
ATP1B2 MR1
ATP1B2 AKT3
ATP1B2 MVD
ATP1B2 PRPH
ATP1B2 XDH
ATP1B2 IL10RA
ATP1B2 SERPINC1
ATP1B2 RAP1GAP
ATP1B2 MYO9B
ATP1B2 KLF1
ATP1B2 SCAPER
ATP1B2 GPA33
ATP1B2 TNP1
ATP1B2 LSM4
ATP1B2 GRIN2A
ATP1B2 LOC652147
ATP1B2 HLA-DOB
ATP1B2 PAXIP1
ATP1B2 NRG2
ATP1B2 KRT85
ATP1B2 PAX8
ATP1B2 ACVR1B
ATP1B2 ABCB1
ATP1B2 DHRS1
ATP1B2 SLC6A9
ATP1B2 C19orf29
ATP1B2 MAP2K4
ATP1B2 LOC100134331
ATP1B2 SULT4A1
ATP1B2 PRPF31
ATP1B2 WBSCR22
ATP1B2 PRRC1
ATP1B2 UBE3B
ATP1B2 ALDOC
ATP1B2 SAP18
ATP1B2 FDXR
ATP1B2 PPP3CC
ATP1B2 ALAS2
ATP1B2 RBM8A
ATP1B2 B4GALT3
ATP1B2 HPGD
ATP1B2 U2AF2
ATP1B2 NCR2
ATP1B2 RUNX1
ATP1B2 TMPRSS6
ATP1B2 T
ATP1B2 IGHMBP2
ATP1B2 SOX12
ATP1B2 CAMSAP1
ATP1B2 CCHCR1
ATP1B2 PTPRN
ATP1B2 IAH1
ATP1B2 VAMP5
ATP1B2 TRIM58
ATP1B2 GP2
ATP1B2 WDR62
PMS2L1 KRT85
PMS2L1 PTPN9
SAP18 LOC100134331
SAP18 PAXIP1
SAP18 LOC652147
SAP18 ELN
SAP18 SULT4A1
SAP18 MLH1
SAP18 IGHMBP2
SAP18 PAX8
SAP18 PRRC1
SAP18 GPA33
SAP18 DDX11
SAP18 VAMP5
SAP18 CADM4
SAP18 GP2
IQSEC1 SDC3
IQSEC1 PRPF31
IQSEC1 LOC100134331
IQSEC1 LRCH4
IQSEC1 NCR2
IQSEC1 GPR143
IQSEC1 FCGR2A
IQSEC1 ELN
IQSEC1 PHKG2
IQSEC1 KRTAP26-1
IQSEC1 FAM89B
IQSEC1 IL8RB
IQSEC1 PAX8
IQSEC1 MVD
IQSEC1 RAP1GAP
IQSEC1 RBM8A
IQSEC1 RUNX1
IQSEC1 IL10RA
IQSEC1 MAP2K4
SYNM MYH11
DCT TREX1
HLF PAX8
HLF PQBP1
DCI RAD54L2
RAP1GAP MR1
RAP1GAP LRCH4
RAP1GAP PHKG2
RAP1GAP XDH
RAP1GAP IL10RA
RAP1GAP SERPINC1
RAP1GAP SCAPER
RAP1GAP LSM4
RAP1GAP LOC652147
RAP1GAP GRINA
RAP1GAP TRIM3
RAP1GAP FEZ1
RAP1GAP PAX8
RAP1GAP C1orf144
RAP1GAP ITGAM
RAP1GAP ABCB1
RAP1GAP ASGR1
RAP1GAP DHRS1
RAP1GAP LOC100134331
RAP1GAP AURKA
RAP1GAP SULT4A1
RAP1GAP WBSCR22
RAP1GAP CRYBB3
RAP1GAP UBE3B
RAP1GAP ALDOC
RAP1GAP TNIP1
RAP1GAP RBM8A
RAP1GAP TFF3
RAP1GAP B4GALT3
RAP1GAP HPGD
RAP1GAP NDST1
RAP1GAP KIAA0323
RAP1GAP RUNX1
RAP1GAP FCGR2A
RAP1GAP ELN
RAP1GAP PRPH
RAP1GAP KIF22
RAP1GAP TUBGCP2
RAP1GAP KRTAP26-1
RAP1GAP IGHMBP2
RAP1GAP IL8RB
RAP1GAP CEP135
RAP1GAP FOSL1
RAP1GAP IAH1
RAP1GAP PRRC1
RAP1GAP CNTN6
TNP1 RAD54L2
TNP1 UBE3B
TNP1 RUNX1
TNP1 WDR62
TNP1 PTAFR
REM1 STAU1
REM1 CRYBB3
REM1 RAD54L2
REM1 TPPP
REM1 C1orf144
REM1 CHMP7
NCR2 SDC3
NCR2 HPGD
NCR2 LRCH4
NCR2 CHMP7
NCR2 CADM4
NCR2 XPNPEP2
NCR2 RAD54L2
NCR2 CRYBB3
NCR2 GRM4
NCR2 WBSCR22
NCR2 IL8RB
NCR2 PAX8
NCR2 LOC100134331
NCR2 PRRC1
NCR2 MVD
NCR2 HSF4
NCR2 CROCC
NCR2 IGHMBP2
NCR2 CAPN5
NCR2 RBM8A
NCR2 RUNX1
NCR2 LOC652147
NCR2 C1orf144
NCR2 ABCB1
NCR2 ARR3
NCR2 MAP2K4
SMYD5 U2AF2
MLH1 AKT3
MLH1 LOC100134331
MLH1 GRIN2A
MLH1 TROAP
MLH1 SLC16A2
MLH1 TM4SF5
MLH1 PPP3CC
MLH1 PAX8
MLH1 NSFL1C
MLH1 DDX11
MLH1 KRT37
MLH1 B4GALT3
MLH1 GP2
MLH1 WDR62
MRPS12 LOC652147
MRPS12 VAMP5
MRPS12 IL4
COL6A1 UBE3B
C19orf29 WBSCR22
C19orf29 XDH
C19orf29 TPPP
C19orf29 LRCH4
C19orf29 RUNX1
C19orf29 TMPRSS6
C19orf29 HPGD
C19orf29 PHKG2
C19orf29 RAD54L2
C19orf29 NRG2
C19orf29 IGHMBP2
C19orf29 SLC4A3
C19orf29 PAX8
C19orf29 MVD
C19orf29 PRB1
C19orf29 MYO9B
C19orf29 KLF1
C19orf29 SCAPER
C19orf29 HLA-DOB
C19orf29 MR1
C19orf29 LOC652147
C19orf29 C1orf144
C19orf29 GP2
CRMP1 FNTB
CRMP1 KCTD17
CRMP1 MR1
PISD CEACAM3
PTAFR AKT3
PTAFR GRIN2A
PTAFR PAXIP1
PTAFR IL4
PTAFR CD34
PTAFR RAB40B
PTAFR TM4SF5
PTAFR VAMP5
PTAFR T
PTAFR CDC45L
PTAFR PAX8
PTAFR PRRC1
PTAFR CHRNB2
PTAFR MLLT4
PTAFR PRPF31
PTAFR LOC100134331
PTAFR WDR62
PTAFR LOC652147
PTAFR MAP2K4
PTAFR SLC6A9
HPGD MR1
HPGD PHKG2
HPGD RAD54L2
HPGD IL10RA
HPGD SCAPER
HPGD LOC652147
HPGD IL4
HPGD PAX8
HPGD C1orf144
HPGD RUNX1
HPGD ASGR1
HPGD GHITM
HPGD GRIN2A
HPGD SULT4A1
HPGD U2AF2
HPGD LYPLA2
HPGD SLC4A3
HPGD SIX3
HPGD PRB1
HPGD GRN
HPGD KIAA0323
HPGD FCGR2A
HPGD AKAP3
HPGD KIF22
HPGD IGHMBP2
HPGD MVD
HPGD GP2
NDST1 GJA1
NDST1 SOX12
NDST1 POU6F2
NDST1 RAB40B
ERGIC3 GRN
KRT37 PRPF31
KRT37 LOC100134331
ANKRD12 CADM4
ANKRD12 RAD54L2
ANKRD12 CTSG
ANKRD12 ELN
ANKRD12 KCNH2
RASSF7 ALDOC
TMPRSS6 MR1
TMPRSS6 TPPP
TMPRSS6 MYO9B
TMPRSS6 SCAPER
TMPRSS6 INA
TMPRSS6 PAXIP1
TMPRSS6 IFIT1
TMPRSS6 TRIM3
TMPRSS6 ITGAM
TMPRSS6 ASGR1
TMPRSS6 ZMYND10
TMPRSS6 NRG2
TMPRSS6 PTPRN
TMPRSS6 MAP2K4
TMPRSS6 LOC100134331
TMPRSS6 AGFG2
TMPRSS6 LYPLA2
TMPRSS6 GRM4
TMPRSS6 WBSCR22
TMPRSS6 DHRS1
TMPRSS6 IL8RB
TMPRSS6 FDXR
TMPRSS6 PPP3CC
TMPRSS6 MT3
TMPRSS6 PRPH
TMPRSS6 KIF22
TMPRSS6 KRTAP26-1
TMPRSS6 IGHMBP2
TMPRSS6 MCM2
TMPRSS6 UBE3B
TMPRSS6 TRIM58
TMPRSS6 GP2
TMPRSS6 WDR62
TBXA2R SDC3
KLF1 MR1
KLF1 TPPP
KLF1 PRPH
KLF1 POU6F2
KLF1 XDH
KLF1 IL10RA
KLF1 GPA33
KLF1 INA
KLF1 HLA-DOB
KLF1 NCDN
KLF1 TRIM3
KLF1 CHRNB2
KLF1 ITGAM
KLF1 CCNF
KLF1 RUNX1
KLF1 ASGR1
KLF1 LOC100134331
KLF1 DEPDC5
KLF1 U2AF2
KLF1 PPP3CC
KLF1 GRM4
KLF1 SLC4A3
KLF1 WBSCR22
KLF1 IL8RB
KLF1 ALDOC
KLF1 TFF3
KLF1 B4GALT3
KLF1 HMX1
KLF1 KIAA0323
KLF1 FCGR2A
KLF1 PGAP2
KLF1 TUBGCP2
KLF1 KRTAP26-1
KLF1 IGHMBP2
KLF1 UBE3B
KLF1 CAMSAP1
KLF1 TAZ
KLF1 FOSL1
KLF1 GJA1
KLF1 CD33
KLF1 PRRC1
KLF1 GP2
ELN KCTD17
ELN PRPF31
ELN LOC100134331
ELN LYPLA2
ELN RAD54L2
ELN CCL22
ELN GRM4
ELN MCM2
ELN IL8RB
ELN MVD
ELN SULT4A1
ELN CEACAM3
ELN FOSL1
ELN IGHMBP2
ELN ASGR1
ELN GP2
PGAP2 NCDN
PGAP2 ZMYND10
PGAP2 RAD54L2
PGAP2 PARP2
PGAP2 TRIM3
PGAP2 IGHMBP2
PGAP2 WBSCR22
PGAP2 MYO9B
PGAP2 ASGR1
PGAP2 SMO
PGAP2 GP2
CD3E ALAS2
SNUPN MR1
SNUPN KIAA0323
SNUPN NCDN
SNUPN SLC6A9
SNUPN IGHMBP2
SNUPN CRYBB3
SNUPN WBSCR22
SNUPN GJA1
SNUPN ASGR1
SNUPN B4GALT3
SNUPN GP2
KEAP1 NCSTN
KEAP1 PAX8
AKAP3 RAD54L2
GTF2F1 PAX8
GTF2F1 RASGRP3
GTF2F1 GRIN2A
GTF2F1 GP2
DHRS1 LOC100134331
DHRS1 PAXIP1
DHRS1 FDXR
DHRS1 SULT4A1
DHRS1 TREX1
DHRS1 PRPH
DHRS1 IGHMBP2
DHRS1 ZBTB7A
DHRS1 WBSCR22
DHRS1 PRRC1
DHRS1 UBE3B
DHRS1 CROCC
DHRS1 ITPR2
DHRS1 RAB40B
DHRS1 SCAPER
DHRS1 OAS2
DHRS1 LSM4
DHRS1 RBM8A
DHRS1 NRG2
DHRS1 TRIM58
DHRS1 SERPINC1
DHRS1 POU6F2
DHRS1 WDR62
DHRS1 MAP2K4
UPK2 U2AF2
UPK2 CHMP7
UPK2 TPPP
UPK2 LOC100134331
UPK2 GRIN2A
UPK2 RAD54L2
UPK2 SLC4A3
UPK2 IL10RA
UPK2 CRYBB3
UPK2 ZFY
UPK2 PRB1
UPK2 MYO9B
UPK2 SCAPER
UPK2 PAX3
UPK2 KCNH2
NFIX IL8RB
NFIX FNTB
NFIX SIX3
NFIX FCGR2A
TUBGCP2 RAB11FIP5
TUBGCP2 MR1
TUBGCP2 PHKG2
TUBGCP2 RAD54L2
TUBGCP2 XDH
TUBGCP2 CRYBB3
TUBGCP2 HSF4
TUBGCP2 SERPINC1
TUBGCP2 MYO9B
TUBGCP2 SCAPER
TUBGCP2 GRINA
TUBGCP2 PLCD1
TUBGCP2 NCDN
TUBGCP2 LOC652147
TUBGCP2 TRIM3
TUBGCP2 PAX8
TUBGCP2 ITGAM
TUBGCP2 RUNX1
TUBGCP2 DEPDC5
TUBGCP2 SULT4A1
TUBGCP2 TREX1
TUBGCP2 GRM4
TUBGCP2 SLC4A3
TUBGCP2 WBSCR22
TUBGCP2 UBE3B
TUBGCP2 CROCC
TUBGCP2 RBM8A
TUBGCP2 CADM4
TUBGCP2 B4GALT3
TUBGCP2 KIAA0323
TUBGCP2 FCGR2A
TUBGCP2 KIF22
TUBGCP2 U2AF2
TUBGCP2 KRTAP26-1
TUBGCP2 IGHMBP2
TUBGCP2 LOC91316
TUBGCP2 IL8RB
TUBGCP2 CAMSAP1
TUBGCP2 OSGIN2
TUBGCP2 TAZ
TUBGCP2 MVD
TUBGCP2 IAH1
TUBGCP2 TRIM58
TUBGCP2 MAP2K4
TUBGCP2 C1orf144
TUBGCP2 GP2
CCL22 LPCAT4
PTPN9 LSM4
ACR NEUROD2
ACR GRIN2A
ACR B4GALT3
ACR ALDOC
FAM89B MVD
FAM89B SIX3
FAM89B WDR62
FAM89B MAP2K4
IGHMBP2 STIP1
IGHMBP2 MR1
IGHMBP2 TPPP
IGHMBP2 PRPH
IGHMBP2 RAD54L2
IGHMBP2 CRYBB3
IGHMBP2 IL10RA
IGHMBP2 LOC100134331
IGHMBP2 MYO9B
IGHMBP2 SCAPER
IGHMBP2 GPA33
IGHMBP2 GRIN2A
IGHMBP2 HLA-DOB
IGHMBP2 PAXIP1
IGHMBP2 CHRNB2
IGHMBP2 LOC652147
IGHMBP2 ZNF167
IGHMBP2 PAX8
IGHMBP2 RUNX1
IGHMBP2 C1orf144
IGHMBP2 PTPRN
IGHMBP2 MAP2K4
IGHMBP2 SULT4A1
IGHMBP2 SLC6A9
IGHMBP2 PRPF31
IGHMBP2 GRM4
IGHMBP2 WBSCR22
IGHMBP2 UBE3B
IGHMBP2 ALDOC
IGHMBP2 NSFL1C
IGHMBP2 PPP3CC
IGHMBP2 TFF3
IGHMBP2 HMX1
IGHMBP2 NCDN
IGHMBP2 KIAA0323
IGHMBP2 STK17A
IGHMBP2 DDX11
IGHMBP2 NRG2
IGHMBP2 KIF22
IGHMBP2 KRTAP26-1
IGHMBP2 MCM2
IGHMBP2 FDXR
IGHMBP2 SPN
IGHMBP2 MAGEA1
IGHMBP2 FOSL1
IGHMBP2 PRRC1
IGHMBP2 TRIM58
IGHMBP2 GP2
IGHMBP2 WDR62
LOC91316 ERBB3
LOC91316 PHKG2
LOC91316 PRPH
LOC91316 AURKA
LOC91316 WBSCR22
ERBB3 SDC3
ERBB3 FDXR
ERBB3 LOC100134331
ERBB3 B4GALT3
ERBB3 GRM4
ATF6B NCDN
ATF6B WBSCR22
ATF6B FCGR2A
ATF6B U2AF2
ATF6B UBE3B
ATF6B NRG2
ATF6B GRIP2
ATF6B WDR62
C6orf120 LOC100134331
C6orf120 CAMSAP1
C6orf120 FCGR2A
CAMSAP1 U2AF2
CAMSAP1 ACVR1B
CAMSAP1 RASGRP3
CAMSAP1 SULT4A1
CAMSAP1 PRPH
CAMSAP1 PPP3CC
CAMSAP1 PAX8
CAMSAP1 PRRC1
CAMSAP1 FNTB
CAMSAP1 ZBTB7A
CAMSAP1 SCAPER
CAMSAP1 CD33
CAMSAP1 GPA33
CAMSAP1 DDX11
CAMSAP1 B4GALT3
CAMSAP1 GHITM
CAMSAP1 WDR62
OSGIN2 ASGR1
OSGIN2 FCGR2A
TAZ MR1
TAZ FCGR2A
TAZ WBSCR22
TAZ TROAP
TAZ TRIM3
TAZ SLC6A9
TAZ GPR143
TAZ SOX12
TAZ UBE3B
TAZ CSNK1G2
TAZ PRRC1
TAZ IL8RB
TAZ FAM102A
TAZ C1orf144
TAZ FDXR
TAZ RAB40B
TAZ SCAPER
TAZ IAH1
TAZ RBM8A
TAZ B4GALT3
TAZ CEP135
TAZ MAP2K4
ZBTB7A PRPF31
ZBTB7A RASGRP3
ZBTB7A HLA-DOB
ZBTB7A SLC6A9
ZBTB7A SIX3
ZBTB7A PAX8
ZBTB7A UBE3B
ZBTB7A ALDOC
ZBTB7A ACVR1B
ZBTB7A SCAPER
ZBTB7A GPA33
ZBTB7A B4GALT3
JMJD6 CEACAM3
DNAJA3 AGFG2
DNAJA3 RUNX1
DNAJA3 GRIN2A
GHITM PAXIP1
GHITM LOC100134331
GHITM RASGRP3
GHITM AIF1
GHITM RAD54L2
GHITM SOX12
GHITM IL10RA
GHITM CROCC
GHITM FOSL1
GHITM SCAPER
GHITM CAPN5
GHITM DDX11
GHITM KRT85
GHITM B4GALT3
ITPR2 CORO1A
RAB40B U2AF2
RAB40B LOC100134331
RAB40B SLC6A9
RAB40B ACVR1B
RAB40B ALDOC
RAB40B RBM8A
RAB40B B4GALT3
FOSL1 WBSCR22
FOSL1 TPPP
FOSL1 LOC100134331
FOSL1 GRIN2A
FOSL1 SULT4A1
FOSL1 SCAPER
FOSL1 GRM4
FOSL1 CDC45L
FOSL1 SOX12
FOSL1 UBE3B
FOSL1 PRRC1
FOSL1 MVD
FOSL1 ACVR1B
FOSL1 GPA33
FOSL1 B4GALT3
FOSL1 LOC652147
CD33 CHMP7
CD33 XDH
CD33 POU6F2
CD33 WBSCR22
CD33 PPP3CC
CD33 PRRC1
CD33 LOC652147
CD33 B4GALT3
DUS4L PAX8
IAH1 NCDN
IAH1 FCGR2A
IAH1 CHRNB2
IAH1 PPP3CC
IAH1 XDH
IAH1 PAX8
IAH1 ALDOC
IAH1 TFF3
IAH1 RUNX1
IAH1 LOC652147
IAH1 LYPLA2
IAH1 GP2
IAH1 WDR62
RPL11 SOX12
RPL11 DDX11
VAMP5 RUNX1
VAMP5 RBM8A
VAMP5 PPP3CC
TRIM58 MYEF2
TRIM58 LOC100134331
TRIM58 PAXIP1
TRIM58 SULT4A1
TRIM58 PRPH
TRIM58 NRG2
TRIM58 WBSCR22
TRIM58 PAX8
TRIM58 UBE3B
TRIM58 FDXR
TRIM58 SCAPER
TRIM58 DDX11
TRIM58 INA
TRIM58 CDH4
TRIM58 WDR62
TRIM58 MAP2K4
SMO AGFG2
SMO HSF4
GP2 TPPP
GP2 MR1
GP2 SLC5A2
GP2 RAD54L2
GP2 NCR3
GP2 PRPH
GP2 IL10RA
GP2 MYO9B
GP2 GPA33
GP2 CAPN5
GP2 HLA-DOB
GP2 TFF3
GP2 NCDN
GP2 LOC652147
GP2 ESR2
GP2 TRIM3
GP2 PAX8
GP2 ABCB1
GP2 ASGR1
GP2 LYPLA2
GP2 PTPRN
GP2 FAM189A2
GP2 RASGRP3
GP2 GRIN2A
GP2 HMX1
GP2 DEPDC5
GP2 SULT4A1
GP2 AGFG2
GP2 SLC6A9
GP2 PQBP1
GP2 GRM4
GP2 SLC4A3
GP2 WBSCR22
GP2 TM4SF5
GP2 FNTB
GP2 UBE3B
GP2 SIX3
GP2 ALDOC
GP2 NSFL1C
GP2 PPP3CC
GP2 GRN
GP2 B4GALT3
GP2 BRD2
GP2 U2AF2
GP2 PRPF31
GP2 KIAA0323
GP2 RUNX1
GP2 FCGR2A
GP2 CEACAM3
GP2 NRG2
GP2 FDXR
GP2 KIF22
GP2 KRTAP26-1
GP2 MCM2
GP2 CNNM2
GP2 IL8RB
GP2 CHRNB2
GP2 RAGE
GP2 CORO1A
WDR62 IL10RA
WDR62 SCAPER
WDR62 KRT2
WDR62 INA
WDR62 MYEF2
WDR62 TNIP1
WDR62 NCDN
WDR62 ITGAM
WDR62 NRG2
WDR62 GRIP2
WDR62 MAP2K4
WDR62 LOC100134331
WDR62 SULT4A1
WDR62 PPP3CC
WDR62 WBSCR22
WDR62 UBE3B
WDR62 FDXR
WDR62 B4GALT3
WDR62 PRH1
WDR62 PAXIP1
WDR62 PRPH
WDR62 PRRC1
WDR62 CNTN6
MR1 RAD54L2
MR1 IL10RA
MR1 MYO9B
MR1 SCAPER
MR1 LOC652147
MR1 INA
MR1 HLA-DOB
MR1 IFIT1
MR1 FURIN
MR1 PAX8
MR1 C1orf144
MR1 CCNF
MR1 DEPDC5
MR1 LYPLA2
MR1 GRM4
MR1 WBSCR22
MR1 IL8RB
MR1 ALDOC
MR1 CROCC
MR1 PPP3CC
MR1 GRN
MR1 STIP1
MR1 RBM8A
MR1 HMX1
MR1 PRPF31
MR1 RUNX1
MR1 KCTD17
MR1 KRTAP26-1
MR1 GAD2
SIX6 DDX11
SIX6 MRPL28
AKT3 GRIN2A
AKT3 U2AF2
AKT3 PRPH
AKT3 PPP3CC
AKT3 WBSCR22
AKT3 PAX8
AKT3 MVD
AKT3 GPA33
AKT3 RBM8A
TPPP FCGR2A
TPPP CHMP7
TPPP HLA-DOB
TPPP GRIN2A
TPPP NCDN
TPPP SULT4A1
TPPP LYPLA2
TPPP RAD54L2
TPPP TRIM3
TPPP MCM2
TPPP WBSCR22
TPPP SCAPER
TPPP CRYBB3
TPPP IL8RB
TPPP C1orf144
TPPP MYO9B
TPPP GRM4
TPPP RUNX1
TPPP SLC4A3
RAB11FIP5 WBSCR22
RAB11FIP5 DDX11
RAB11FIP5 NRG2
RAB11FIP5 LRCH4
LPCAT4 ITGAM
NCSTN KCNH2
LRCH4 CHMP7
LRCH4 HLA-DOB
LRCH4 RPRD2
LRCH4 HNRNPL
LRCH4 XPNPEP2
LRCH4 SLC5A2
LRCH4 WBSCR22
LRCH4 IL10RA
LRCH4 STK17A
LRCH4 CRYBB3
LRCH4 RBM8A
LRCH4 NRG2
CD34 PQBP1
CD34 MLLT4
CD34 GJA1
CD34 CAPN5
CD34 MRPL28
CD34 NEUROD2
FLT1 SLC5A2
PHKG2 SDC3
PHKG2 NCDN
PHKG2 U2AF2
PHKG2 PPYR1
PHKG2 LOC100134331
PHKG2 FCGR2A
PHKG2 RAD54L2
PHKG2 PRPH
PHKG2 PQBP1
PHKG2 FURIN
PHKG2 UBE3B
PHKG2 SIX3
PHKG2 ITGAM
PHKG2 CEACAM3
PHKG2 MRPL28
PHKG2 LOC652147
PHKG2 ASGR1
PHKG2 NRG2
PRPH XDH
PRPH IL10RA
PRPH HSF4
PRPH SCAPER
PRPH MYEF2
PRPH NCDN
PRPH CDC45L
PRPH CHRNB2
PRPH ITGAM
PRPH ASGR1
PRPH NRG2
PRPH FAM189A2
PRPH MAP2K4
PRPH LOC100134331
PRPH SULT4A1
PRPH PPP3CC
PRPH GRM4
PRPH WBSCR22
PRPH UBE3B
PRPH FDXR
PRPH ALAS2
PRPH TFF3
PRPH PAXIP1
PRPH FCGR2A
PRPH PRRC1
PRPH KRTAP26-1
PRPH CNNM2
PRPH SOX12
PRPH SPN
PRPH SIX3
RAD52 SULT4A1
RAD54L2 ZFY
RAD54L2 MYO9B
RAD54L2 SCAPER
RAD54L2 CAPN5
RAD54L2 LOC652147
RAD54L2 INA
RAD54L2 LALBA
RAD54L2 HLA-DOB
RAD54L2 CADM4
RAD54L2 FURIN
RAD54L2 PAX8
RAD54L2 C1orf144
RAD54L2 GRIN2A
RAD54L2 SULT4A1
RAD54L2 U2AF2
RAD54L2 LYPLA2
RAD54L2 HIPK2
RAD54L2 PQBP1
RAD54L2 GRM4
RAD54L2 SLC4A3
RAD54L2 WBSCR22
RAD54L2 STK17A
RAD54L2 CRYBB3
RAD54L2 PRB1
RAD54L2 GRN
RAD54L2 RBM8A
RAD54L2 CHMP7
RAD54L2 FCGR2A
RAD54L2 XPNPEP2
RAD54L2 MVD
KIF22 ZMYND10
KIF22 FCGR2A
KIF22 PRPF31
KIF22 LOC100134331
KIF22 LOC652147
KIF22 TRIM3
KIF22 GRM4
KIF22 WBSCR22
KIF22 PAX8
KIF22 KDM1
KIF22 MVD
KIF22 ASGR1
POU6F2 U2AF2
POU6F2 LOC100134331
POU6F2 FCGR2A
POU6F2 PPP3CC
POU6F2 MCM2
POU6F2 UBE3B
POU6F2 LSM4
POU6F2 NRG2
POU6F2 B4GALT3
SLC17A3 CCHCR1
XDH LOC100134331
XDH FCGR2A
XDH U2AF2
XDH PPP3CC
XDH C1orf144
XDH WBSCR22
XDH PAX8
XDH CRYBB3
XDH MVD
XDH SERPINC1
XDH UBE3B
XDH LSM4
XDH RBM8A
XDH B4GALT3
XDH GRM4
IL10RA GPA33
IL10RA SDC3
IL10RA MYEF2
IL10RA TNIP1
IL10RA NCDN
IL10RA TRIM3
IL10RA PAX8
IL10RA ASGR1
IL10RA FAM189A2
IL10RA LOC100134331
IL10RA GRIN2A
IL10RA SULT4A1
IL10RA TCF7L2
IL10RA PPP3CC
IL10RA SLC4A3
IL10RA WBSCR22
IL10RA PRRC1
IL10RA UBE3B
IL10RA SIX3
IL10RA ALDOC
IL10RA TFF3
IL10RA B4GALT3
IL10RA U2AF2
IL10RA KIAA0323
IL10RA RUNX1
IL10RA FCGR2A
IL10RA SOX12
IL10RA IL8RB
IL10RA MVD
MT4 GPA33
HSF4 FCGR2A
HSF4 CHMP7
HSF4 LOC100134331
HSF4 ARHGAP6
HSF4 TRIM3
HSF4 UBE3B
HSF4 PRB1
HSF4 CEACAM3
HSF4 LOC652147
HSF4 MAP2K4
ZFY CRYBB3
ZFY GRIN2A
ZFY C1orf144
ZFY NCR3
ZFY MYO9B
ZFY SLC4A3
SERPINC1 FCGR2A
SERPINC1 LOC100134331
SERPINC1 PAX8
SERPINC1 U2AF2
SERPINC1 WBSCR22
SERPINC1 UBE3B
SERPINC1 CRYBB3
SERPINC1 MVD
SERPINC1 GPA33
SERPINC1 RBM8A
SERPINC1 CORO1A
SERPINC1 B4GALT3
KRTAP26-1 U2AF2
KRTAP26-1 FDXR
KRTAP26-1 PPP3CC
KRTAP26-1 GRM4
KRTAP26-1 PAX8
KRTAP26-1 RBM8A
AHDC1 PRPF31
AHDC1 LOC100134331
AHDC1 SLC6A9
AHDC1 SMARCD3
AHDC1 PAX8
AHDC1 ACVR1B
AHDC1 NSFL1C
LOC100134331 FGF3
LOC100134331 CRYBB3
LOC100134331 AIF1
LOC100134331 SCAPER
LOC100134331 GPA33
LOC100134331 LOC652147
LOC100134331 INA
LOC100134331 SDC3
LOC100134331 MYEF2
LOC100134331 UTP3
LOC100134331 PAXIP1
LOC100134331 GRINA
LOC100134331 TROAP
LOC100134331 KRT85
LOC100134331 TRIM3
LOC100134331 ADRA1A
LOC100134331 CHRNB2
LOC100134331 C1orf144
LOC100134331 ITGAM
LOC100134331 ABCB1
LOC100134331 RUNX1
LOC100134331 GRIP2
LOC100134331 FAM189A2
LOC100134331 MAP2K4
LOC100134331 PAX8
LOC100134331 GRIN2A
LOC100134331 MYO9B
LOC100134331 ARHGAP6
LOC100134331 AURKA
LOC100134331 DEPDC5
LOC100134331 SULT4A1
LOC100134331 AGFG2
LOC100134331 SLC6A9
LOC100134331 PRPF31
LOC100134331 WBSCR22
LOC100134331 STK17A
LOC100134331 PRRC1
LOC100134331 FNTB
LOC100134331 IL8RB
LOC100134331 ALDOC
LOC100134331 CROCC
LOC100134331 FDXR
LOC100134331 GRM4
LOC100134331 RBM8A
LOC100134331 TFF3
LOC100134331 B4GALT3
LOC100134331 PRH1
LOC100134331 HMX1
LOC100134331 TREX1
LOC100134331 CHMP7
LOC100134331 FCGR2A
LOC100134331 TNIP1
LOC100134331 DDX11
LOC100134331 NRG2
LOC100134331 SOX12
LOC100134331 UBE3B
LOC100134331 ACVR1B
LOC100134331 CORO1A
LOC100134331 NSFL1C
MYO9B GRIN2A
MYO9B CRYBB3
MYO9B ARHGAP6
MYO9B CHMP7
MYO9B NCR3
MYO9B WBSCR22
MYO9B PAX8
MYO9B CAPN5
MYO9B LSM4
MYO9B RUNX1
SCAPER FDXR
SCAPER GPA33
SCAPER LSM4
SCAPER LOC652147
SCAPER PAXIP1
SCAPER TROAP
SCAPER RUNX1
SCAPER NRG2
SCAPER MAP2K4
SCAPER SULT4A1
SCAPER U2AF2
SCAPER FEZ1
SCAPER PARP2
SCAPER ESR2
SCAPER WBSCR22
SCAPER PRRC1
SCAPER UBE3B
SCAPER ALDOC
SCAPER CROCC
SCAPER GRN
SCAPER STIP1
SCAPER B4GALT3
SCAPER HMX1
SCAPER FCGR2A
SCAPER SOX12
SCAPER MVD
SCAPER CEP135
GPA33 MYEF2
GPA33 PRPF31
GPA33 HLA-DOB
GPA33 GRIN2A
GPA33 SULT4A1
GPA33 SLC6A9
GPA33 PPP3CC
GPA33 WBSCR22
GPA33 SPN
GPA33 MVD
GPA33 PAX8
GPA33 PRRC1
GPA33 ACVR1B
GPA33 NSFL1C
GPA33 ITGAM
GPA33 ALDOC
GPA33 RBM8A
GPA33 B4GALT3
CAPN5 CHMP7
CAPN5 HLA-DOB
CAPN5 SULT4A1
CAPN5 XPNPEP2
CAPN5 SLC4A3
CAPN5 ACVR1B
CAPN5 C1orf144
CAPN5 RBM8A
CAPN5 LOC652147
CAPN5 CEP135
OAS2 PRPF31
OAS2 PRB1
LSM4 KCTD17
LSM4 FCGR2A
LSM4 PAXIP1
LSM4 GPR143
LSM4 WBSCR22
LSM4 PRRC1
LSM4 FEZ1
LSM4 FAM102A
LSM4 PPP3CC
LSM4 CCHCR1
LSM4 ASGR1
LSM4 CEP135
LSM4 SLC6A9
LSM4 PTPRN
LSM4 PLCD1
LSM4 MAP2K4
MRPL28 SDC3
MRPL28 FCGR2A
MRPL28 PQBP1
MRPL28 GRN
MRPL28 PAX8
MRPL28 RBM8A
MRPL28 LOC652147
LOC652147 PLCD1
LOC652147 CADM4
LOC652147 UTP3
LOC652147 TRIM3
LOC652147 PAX8
LOC652147 C1orf144
LOC652147 ABCB1
LOC652147 LYPLA2
LOC652147 MAP2K4
LOC652147 SDC3
LOC652147 GRIN2A
LOC652147 SLC6A9
LOC652147 PPP3CC
LOC652147 SLC4A3
LOC652147 WBSCR22
LOC652147 IL8RB
LOC652147 GRN
LOC652147 RBM8A
LOC652147 HMX1
LOC652147 CHMP7
LOC652147 PRPF31
LOC652147 KIAA0323
LOC652147 RUNX1
LOC652147 FCGR2A
LOC652147 XPNPEP2
LOC652147 KCTD17
LOC652147 UBE3B
LOC652147 MVD
INA MYEF2
INA HLA-DOB
INA ESR2
INA CCNF
INA PPP3CC
INA DDX11
INA GRM4
INA RUNX1
ATP10B FEZ1
PLCD1 CHMP7
PLCD1 PRPF31
PLCD1 KATNB1
PLCD1 PPP3CC
PLCD1 CRYBB3
PLCD1 C1orf144
PLCD1 CORO1A
TBC1D22A PAX8
TBC1D22A PRPF31
TBC1D22A C1orf144
MFAP3 FCGR2A
SDC3 TREX1
SDC3 GRIN2A
SDC3 FCGR2A
SDC3 KCNH2
SDC3 HIPK2
SDC3 WBSCR22
SDC3 PRRC1
SDC3 KDM1
SDC3 CROCC
SDC3 ASGR1
SDC3 CEP135
MYEF2 U2AF2
MYEF2 KIAA0323
MYEF2 GRINA
MYEF2 DDX11
MYEF2 SLC4A3
MYEF2 PRRC1
MYEF2 TROAP
MYEF2 TREX1
MYEF2 ITGAM
SOX12 U2AF2
SOX12 PPP3CC
SOX12 WBSCR22
SOX12 PAX8
SOX12 PRRC1
SOX12 ALDOC
SOX12 B4GALT3
TNIP1 FAM102A
TNIP1 GRIP2
TNIP1 AURKA
UTP3 GPR143
UTP3 PAX8
UTP3 WBSCR22
HLA-DOB WBSCR22
HLA-DOB PAX8
HLA-DOB SPN
HLA-DOB CCNF
HLA-DOB RUNX1
HLA-DOB NRG2
NCDN DEPDC5
NCDN FCGR2A
NCDN HMX1
NCDN CEACAM3
NCDN KCTD17
NCDN PPP3CC
NCDN MCM2
NCDN BCL2
NCDN WBSCR22
NCDN CSNK1G2
NCDN IL8RB
NCDN MAP2K4
CHRNB2 KIAA0323
CHRNB2 RUNX1
CHRNB2 SULT4A1
CHRNB2 PQBP1
CHRNB2 GRM4
CHRNB2 WBSCR22
CHRNB2 STK17A
CHRNB2 UBE3B
CHRNB2 TFF3
CHRNB2 B4GALT3
CDK5R1 SULT4A1
IFIT1 RBM8A
IFIT1 PPP3CC
KHK MVD
KHK PPP3CC
MLX PRRC1
TROAP SULT4A1
TROAP GPR143
TROAP PPP3CC
TROAP WBSCR22
TROAP KIAA0323
TROAP DDX11
TROAP B4GALT3
GJA1 U2AF2
GJA1 WBSCR22
RAGE PRPF31
RAGE FCGR2A
RAGE SLC6A9
RAGE PPP3CC
RAGE UBE3B
RAGE FDXR
RAGE CORO1A
RAGE B4GALT3
CAP2 GAGE2E
KRT85 U2AF2
KRT85 FCGR2A
KRT85 GRM4
KRT85 WBSCR22
KRT85 PAX8
KRT85 ALDOC
KRT85 RBM8A
ESR2 ZMYND10
ZNF500 NRG2
TRIM3 C1orf144
TRIM3 ASGR1
TRIM3 DEPDC5
TRIM3 SULT4A1
TRIM3 AGFG2
TRIM3 CRYBB3
TRIM3 FNTB
TRIM3 TFF3
TRIM3 HMX1
TRIM3 TREX1
TRIM3 KIAA0323
TRIM3 SIX3
TRIM3 NUDT3
CCNF RUNX1
MYL9 MYH11
CDC45L PAX8
DDX11 GPR143
DDX11 PQBP1
DDX11 WBSCR22
DDX11 ACVR1B
DDX11 SPN
BCL2 ASGR1
BCL2 MCM2
ADRA1A MVD
ADRA1A UBE3B
ADRA1A RUNX1
FURIN LYPLA2
FURIN RBM8A
FURIN HTR6
FURIN GRN
MVD PAX8
MVD SULT4A1
MVD SLC6A9
MVD UBE3B
MVD GRN
MVD RBM8A
MVD CHMP7
MVD PRPF31
MVD XPNPEP2
PAX8 KCTD17
PAX8 CROCC
PAX8 PAXIP1
PAX8 GRINA
PAX8 C1orf144
PAX8 ITGAM
PAX8 ABCB1
PAX8 GRIN2A
PAX8 SULT4A1
PAX8 U2AF2
PAX8 SLC6A9
PAX8 PARP2
PAX8 WBSCR22
PAX8 CRYBB3
PAX8 IL8RB
PAX8 NSFL1C
PAX8 GRN
PAX8 CCHCR1
PAX8 RBM8A
PAX8 CADM4
PAX8 CHMP7
PAX8 PRPF31
PAX8 PPP3CC
PAX8 GPR143
PAX8 PRRC1
PAX8 ACVR1B
PAX8 SPN
PAX8 CORO1A
PAX8 MAP2K4
PAX8 XPNPEP2
CSNK1G2 WBSCR22
CSNK1G2 KDM1
CSNK1G2 NRG2
CSNK1G2 MAP2K4
FEZ1 FCGR2A
FEZ1 TREX1
FEZ1 GRM4
FEZ1 GAD2
FEZ1 PRRC1
FEZ1 CEP135
FEZ1 ARR3
KIR2DL4 ASGR1
C1orf144 ITGAM
C1orf144 RUNX1
C1orf144 ASGR1
C1orf144 GRIN2A
C1orf144 ARHGAP6
C1orf144 TREX1
C1orf144 GRM4
C1orf144 SLC4A3
C1orf144 WBSCR22
C1orf144 CRYBB3
C1orf144 UBE3B
C1orf144 NCR3
C1orf144 RBM8A
C1orf144 U2AF2
C1orf144 CHMP7
C1orf144 PRPF31
C1orf144 FCGR2A
C1orf144 XPNPEP2
C1orf144 IL8RB
C1orf144 CEP135
PIK3R2 CDH4
ACVR1B RASGRP3
ACVR1B STK17A
ACVR1B ALAS2
AIF1 RUNX1
AIF1 B4GALT3
AIF1 PPP3CC
AIF1 FAM189A2
SLC1A6 U2AF2
ITGAM SLC5A2
ITGAM U2AF2
ITGAM FCGR2A
ITGAM GRM4
ITGAM IL8RB
ITGAM UBE3B
ITGAM ALDOC
ITGAM RBM8A
ITGAM RUNX1
GTF2H3 SLC4A3
ABCB1 BRD2
ABCB1 ITIH3
ABCB1 GRINA
ABCB1 SLC6A9
ABCB1 KCTD17
ABCB1 WBSCR22
ABCB1 RBM8A
RUNX1 TFF3
RUNX1 ASGR1
RUNX1 ZMYND10
RUNX1 DEPDC5
RUNX1 U2AF2
RUNX1 SLC6A9
RUNX1 WBSCR22
RUNX1 CRYBB3
RUNX1 UBE3B
RUNX1 CROCC
RUNX1 CEACAM3
RUNX1 MAP3K11
RUNX1 RBM8A
RUNX1 B4GALT3
RUNX1 HMX1
RUNX1 FCGR2A
RUNX1 SLC5A2
RUNX1 SULT4A1
RUNX1 MCM2
ASGR1 GRINA
ASGR1 MAP2K4
ASGR1 SULT4A1
ASGR1 SLC6A9
ASGR1 PPP3CC
ASGR1 WBSCR22
ASGR1 CRYBB3
ASGR1 IL8RB
ASGR1 SIX3
ASGR1 CEACAM3
ASGR1 TFF3
ASGR1 B4GALT3
ASGR1 KIAA0323
ASGR1 FCGR2A
ASGR1 CNNM2
ZMYND10 GRIN2A
ZMYND10 ARHGAP6
ZMYND10 SLC4A3
ZMYND10 NCR3
ZMYND10 C14orf1
NRG2 PAXIP1
NRG2 U2AF2
NRG2 GRIN2A
NRG2 FCGR2A
NRG2 SULT4A1
NRG2 WBSCR22
NRG2 UBE3B
NRG2 FDXR
NRG2 GRIP2
NRG2 MAP2K4
GRIP2 FCGR2A
GRIP2 U2AF2
GRIP2 WBSCR22
GRIP2 UBE3B
LYPLA2 KIAA0323
LYPLA2 SULT4A1
LYPLA2 ALDOC
PTPRN TREX1
PTPRN DEPDC5
PTPRN CRYBB3
PTPRN GRM4
PTPRN WBSCR22
PTPRN MYO16
FAM189A2 PRPF31
FAM189A2 PPP3CC
FAM189A2 SULT4A1
FAM189A2 TFF3
FAM189A2 B4GALT3
FAM189A2 MAP2K4
MAP2K4 FDXR
MAP2K4 PAXIP1
MAP2K4 RASGRP3
MAP2K4 SULT4A1
MAP2K4 U2AF2
MAP2K4 PRPF31
MAP2K4 WBSCR22
MAP2K4 STK17A
MAP2K4 UBE3B
MAP2K4 PPP3CC
MAP2K4 GRN
MAP2K4 RBM8A
MAP2K4 KIAA0323
MAP2K4 XPNPEP2
FOXN2 ALDOC
RASGRP3 PPP3CC
RASGRP3 SULT4A1
RASGRP3 SLC6A9
RASGRP3 UBE3B
RASGRP3 B4GALT3
GRIN2A SULT4A1
GRIN2A SLC6A9
GRIN2A GRM4
GRIN2A WBSCR22
GRIN2A CRYBB3
GRIN2A ALDOC
GRIN2A CROCC
GRIN2A B4GALT3
GRIN2A CHMP7
GRIN2A PRPF31
GRIN2A FCGR2A
GRIN2A MCM2
GRIN2A SPN
POU2F2 FKBP15
ARHGAP6 TREX1
ARHGAP6 CHMP7
ARHGAP6 DEPDC5
ARHGAP6 WBSCR22
ARHGAP6 CRYBB3
ARHGAP6 CEP135
AURKA UBE3B
AURKA FNDC3A
AURKA B4GALT3
AURKA FCGR2A
DEPDC5 U2AF2
DEPDC5 WBSCR22
DEPDC5 UBE3B
DEPDC5 GRN
HIPK2 TREX1
SULT4A1 PAXIP1
SULT4A1 SLC6A9
SULT4A1 PRPF31
SULT4A1 WBSCR22
SULT4A1 IL8RB
SULT4A1 FDXR
SULT4A1 ALAS2
SULT4A1 RBM8A
SULT4A1 B4GALT3
SULT4A1 HMX1
SULT4A1 FCGR2A
SULT4A1 UBE2H
SULT4A1 PRRC1
SULT4A1 MCM2
SULT4A1 UBE3B
SULT4A1 SPN
AGFG2 PPP3CC
AGFG2 ARR3
SLC6A9 FDXR
SLC6A9 ALAS2
SLC6A9 GRINA
SLC6A9 U2AF2
SLC6A9 PPP3CC
SLC6A9 SLC4A3
SLC6A9 WBSCR22
SLC6A9 IL8RB
SLC6A9 SIX3
SLC6A9 ALDOC
SLC6A9 NSFL1C
SLC6A9 GRN
SLC6A9 RBM8A
SLC6A9 B4GALT3
SLC6A9 HMX1
SLC6A9 PRPF31
SLC6A9 UBE3B
SLC6A9 CORO1A
SLC6A9 CROCC
PARP2 ITIH4
CCNA2 FCGR2A
PQBP1 WBSCR22
PQBP1 UBE3B
PQBP1 CNNM2
PQBP1 GRN
TCF7L2 B4GALT3
PPP3CC PAXIP1
PPP3CC TREX1
PPP3CC TM4SF5
PPP3CC WBSCR22
PPP3CC PRRC1
PPP3CC ALDOC
PPP3CC GRM4
PPP3CC ALAS2
PPP3CC RBM8A
PPP3CC B4GALT3
PPP3CC U2AF2
PPP3CC PRPF31
PPP3CC CCHCR1
PPP3CC KCTD17
PPP3CC T
SLC4A3 WBSCR22
SLC4A3 FNTB
SLC4A3 NCR3
SLC4A3 RBM8A
SLC4A3 HMX1
SLC4A3 CHMP7
SLC4A3 CRYBB3
WBSCR22 FDXR
WBSCR22 HMX1
WBSCR22 TREX1
WBSCR22 CRYBB3
WBSCR22 FNTB
WBSCR22 IL8RB
WBSCR22 ALDOC
WBSCR22 NSFL1C
WBSCR22 GRN
WBSCR22 GRM4
WBSCR22 ALAS2
WBSCR22 B4GALT3
WBSCR22 PAXIP1
WBSCR22 CHMP7
WBSCR22 PRPF31
WBSCR22 KIAA0323
WBSCR22 STIP1
WBSCR22 FCGR2A
WBSCR22 KCTD17
WBSCR22 GPR143
WBSCR22 MCM2
WBSCR22 UBE3B
WBSCR22 CCHCR1
WBSCR22 FAM102A
WBSCR22 SIX3
WBSCR22 CROCC
WBSCR22 PRRC1
WBSCR22 CEP135
FKBP15 IL8RB
FKBP15 RBM8A
TM4SF5 FAM102A
STK17A FCGR2A
STK17A UBE3B
STK17A GRN
PRRC1 IL8RB
PRRC1 NSFL1C
PRRC1 ALAS2
PRRC1 RBM8A
PRRC1 B4GALT3
PRRC1 U2AF2
PRRC1 FCGR2A
PRRC1 CEP135
FNTB HMX1
FNTB NUDT3
KDM1 RNASEH2B
IL8RB CRYBB3
IL8RB GRINA
IL8RB TREX1
IL8RB UBE3B
IL8RB ALDOC
IL8RB CROCC
IL8RB RBM8A
IL8RB B4GALT3
IL8RB HMX1
IL8RB PRPF31
IL8RB FCGR2A
IL8RB SLC5A2
IL8RB NEUROD2
SIX3 KIAA0323
SIX3 STIP1
SIX3 UQCRC1
SIX3 CRYBB3
SIX3 ALDOC
SIX3 GRN
ALDOC ALAS2
ALDOC CROCC
ALDOC B4GALT3
ALDOC U2AF2
ALDOC KIAA0323
ALDOC CEACAM3
ALDOC MAX
ALDOC CNNM2
ALDOC SPN
ALDOC NEUROD2
NCR3 U2AF2
NCR3 FCGR2A
NCR3 CADM4
NCR3 GRM4
NCR3 CRYBB3
FDXR CORO1A
FDXR PAXIP1
FDXR PRPF31
FDXR UBE3B
CEACAM3 FCGR2A
CEACAM3 CORO1A
GRN HMX1
GRN KIAA0323
GRN CADM4
GRN RBM8A
GRM4 CRYBB3
GRM4 RBM8A
GRM4 TFF3
GRM4 TREX1
GRM4 CHMP7
DGKG FCGR2A
ALAS2 FCGR2A
ALAS2 UBE3B
ALAS2 B4GALT3
RBM8A CADM4
RBM8A UBE3B
RBM8A U2AF2
RBM8A CHMP7
RBM8A PRPF31
RBM8A FCGR2A
RBM8A XPNPEP2
RBM8A CRYBB3
RBM8A GRINA
TFF3 KIAA0323
TFF3 FCGR2A
TFF3 CNNM2
TFF3 IL4
TFF3 B4GALT3
CADM4 CRYBB3
B4GALT3 CROCC
B4GALT3 HMX1
B4GALT3 FCGR2A
B4GALT3 NEUROD2
PRH1 U2AF2
PAXIP1 UBE3B
U2AF2 CRYBB3
U2AF2 CHMP7
U2AF2 C19orf21
U2AF2 NEUROD2
CHMP7 PRPF31
CHMP7 FCGR2A
CHMP7 XPNPEP2
CHMP7 TREX1
CHMP7 CRYBB3
CHMP7 CEP135
PRPF31 CRYBB3
PRPF31 UBE3B
PRPF31 SPN
PRPF31 CORO1A
KIAA0323 CNNM2
KIAA0323 NUDT3
STIP1 UBE3B
FCGR2A SLC5A2
FCGR2A CRYBB3
FCGR2A TREX1
FCGR2A UBE3B
FCGR2A T
FCGR2A CEP135
FCGR2A NEUROD2
BCL2L1 KCTD17
XPNPEP2 CRYBB3
KCTD17 MCM2
KCTD17 CCHCR1
GPR143 CRYBB3
UBE3B CRYBB3
UBE3B TREX1
UBE3B CORO1A
UBE3B NEUROD2
CRYBB3 TREX1
CRYBB3 CEP135
FAM102A T
TREX1 CROCC
C9orf114 NUDT3
CEP135 CROCC
