# Supplementary material for: Functional networks inference from rule-based machine learning models
Source: BioData Min. 2016 Sep 5;9:28. doi: 10.1186/s13040-016-0106-4 (PMC5011349; doi:10.1186/s13040-016-0106-4)
Supplement: Supplementary file 2 — Networks. All networks used in the analysis given as a list of edges. (XZ 11980 kb) [file 13040_2016_106_MOESM2_ESM.xz › networks/mic/Prostate/SN_C4.txt]

NRP2 AQP7
NRP2 SERPIND1
NRP2 C19orf50
NRP2 MR1
NRP2 MVK
NRP2 SIM2
NRP2 FAM153A
NRP2 TPPP
NRP2 RAB11FIP5
NRP2 CCHCR1
NRP2 MFNG
NRP2 ESR1
NRP2 MEF2C
NRP2 MFHAS1
NRP2 EIF2C2
NRP2 MC2R
NRP2 KIAA0284
NRP2 PCBP3
NRP2 HTRA2
NRP2 ADH1C
NRP2 SLC12A4
NRP2 ATG2A
NRP2 UBXN1
NRP2 PVT1
NRP2 HLA-DOB
NRP2 SLC5A2
NRP2 RAD52
NRP2 RAD54L2
NRP2 OTUB1
NRP2 EPHB2
NRP2 ST6GALNAC4
NRP2 SLC9A3
NRP2 TMPRSS6
NRP2 SLC16A2
NRP2 POLG
NRP2 AFF2
NRP2 RELA
NRP2 CCBP2
NRP2 OLFM1
NRP2 RRP12
NRP2 IKBKG
NRP2 XDH
NRP2 PSG1
NRP2 MYL2
NRP2 CRYBB3
NRP2 PRPH
NRP2 IL10RA
NRP2 NFRKB
NRP2 PPP2R5D
NRP2 GNL1
NRP2 HSF4
NRP2 KRT86
NRP2 PTGES
NRP2 AHDC1
NRP2 ARFIP2
NRP2 ZNF157
NRP2 ABL1
NRP2 MYO9B
NRP2 INPP4A
NRP2 HTR2A
NRP2 LYPLA2
NRP2 SCAPER
NRP2 SV2A
NRP2 GPA33
NRP2 MUC1
NRP2 ACAN
NRP2 ATP10B
NRP2 TRPC4AP
NRP2 PAX3
NRP2 NTNG1
NRP2 OR2B6
NRP2 REL
NRP2 HDGF
NRP2 TENC1
NRP2 INA
NRP2 MYBPC3
NRP2 RBP3
NRP2 MSX1
NRP2 PLCD1
NRP2 SLC18A3
NRP2 RIMS2
NRP2 ZFY
NRP2 PML
NRP2 SDC3
NRP2 LGR5
NRP2 MYEF2
NRP2 GPR35
NRP2 ALOX5
NRP2 INPP5K
NRP2 HMGA2
NRP2 PMS2L1
NRP2 DPT
NRP2 CBARA1
NRP2 TERF2
NRP2 GCKR
NRP2 NCDN
NRP2 SNUPN
NRP2 TNFRSF25
NRP2 AQP5
NRP2 LOC652147
NRP2 ADRBK1
NRP2 ZKSCAN3
NRP2 COL1A1
NRP2 KLHL25
NRP2 PCDH9
NRP2 GRINA
NRP2 HNRNPL
NRP2 IDS
NRP2 POLR2J
NRP2 ADCYAP1
NRP2 PNMT
NRP2 CARD10
NRP2 TRAFD1
NRP2 THBS1
NRP2 PPP1R2
NRP2 TRIM3
NRP2 ADAM20
NRP2 GRIK5
NRP2 VAMP5
NRP2 PSG7
NRP2 TYR
NRP2 KYNU
NRP2 ATP11A
NRP2 RBBP8
NRP2 B4GALT3
NRP2 ZBED1
NRP2 OGG1
NRP2 PRPF6
NRP2 IGSF9B
NRP2 PAX8
NRP2 LILRA4
NRP2 TUBB2B
NRP2 CSNK1G2
NRP2 ELAVL3
NRP2 BCL3
NRP2 FEZ1
NRP2 INSL3
NRP2 WNT11
NRP2 C1orf144
NRP2 RBMX2
NRP2 CDK6
NRP2 E2F4
NRP2 BAT3
NRP2 PTH
NRP2 KIF20B
NRP2 FOXC2
NRP2 RGS10
NRP2 LBP
NRP2 DKFZP564C196
NRP2 SRM
NRP2 GPRIN2
NRP2 PTPRB
NRP2 CYP11A1
NRP2 ASGR1
NRP2 ZMYND10
NRP2 NTRK3
NRP2 CRTC1
NRP2 CPNE6
NRP2 IRF5
NRP2 PTPRN
NRP2 GHITM
NRP2 TWF2
NRP2 FAM189A2
NRP2 C19orf29
NRP2 RAB8A
NRP2 ST20
NRP2 NCR2
NRP2 KIFC3
NRP2 SLC16A3
NRP2 NOC2L
NRP2 MEGF6
NRP2 PTK7
NRP2 PFKFB2
NRP2 NTSR2
NRP2 KRTAP5-9
NRP2 SLMO1
NRP2 MGAT3
NRP2 LOC100134331
NRP2 ANK1
NRP2 USP6
NRP2 GRIN2A
NRP2 SLC16A5
NRP2 ARHGAP6
NRP2 USP19
NRP2 TRA2A
NRP2 PITPNM1
NRP2 AURKA
NRP2 PAMR1
NRP2 DEPDC5
NRP2 psiTPTE22
NRP2 SLC9A3R2
NRP2 HTR7
NRP2 LSM7
NRP2 MAEA
NRP2 SULT4A1
NRP2 HAUS5
NRP2 ITGAD
NRP2 SLC6A9
NRP2 KCNH2
NRP2 PARP2
NRP2 RNF5
NRP2 TUBGCP4
NRP2 TCF7L2
NRP2 WNT10B
NRP2 ITIH4
NRP2 CCKAR
NRP2 PPP3CC
NRP2 GRM4
NRP2 TGFBRAP1
NRP2 SLC4A3
NRP2 TYMS
NRP2 WBSCR22
NRP2 MAGEA9
NRP2 TRIM15
NRP2 NCKIPSD
NRP2 CCDC85B
NRP2 STK17A
NRP2 CBX3
NRP2 PRRC1
NRP2 UBE3B
NRP2 THRA
NRP2 ELAVL2
NRP2 ATP1B2
NRP2 CROCC
NRP2 STAT2
NRP2 AGAP8
NRP2 COL6A2
NRP2 GRN
NRP2 SAMD14
NRP2 TOP3B
NRP2 RAP1GAP
NRP2 BTF3
NRP2 LRRC48
NRP2 REM1
NRP2 ALAS2
NRP2 SLC6A8
NRP2 GGT5
NRP2 RBM8A
NRP2 DGCR11
NRP2 DUSP7
NRP2 RUNX2
NRP2 ADAM15
NRP2 BAP1
NRP2 SLC1A4
NRP2 VCX3A
NRP2 GPR161
NRP2 HCG9
NRP2 TGFB1
NRP2 BZRPL1
NRP2 HMX1
NRP2 HPGD
NRP2 TREX1
NRP2 CHMP7
NRP2 NDST1
NRP2 PRPF31
NRP2 TNFRSF10C
NRP2 MLANA
NRP2 SEC16A
NRP2 STIP1
NRP2 COPS6
NRP2 CD40
NRP2 FCGR2A
NRP2 IGF1R
NRP2 EFNA3
NRP2 KLF1
NRP2 TBX19
NRP2 FAM189B
NRP2 DNAL4
NRP2 TPMT
NRP2 EPOR
NRP2 AXIN1
NRP2 UQCRC1
NRP2 TIPRL
NRP2 UNC5B
NRP2 UPK2
NRP2 POM121L9P
NRP2 POU4F1
NRP2 KIF22
NRP2 TUBGCP2
NRP2 U2AF2
NRP2 AMIGO2
NRP2 IGHMBP2
NRP2 TFDP1
NRP2 GAD2
NRP2 IL8RB
NRP2 PSMB4
NRP2 HHLA1
NRP2 NRTN
NRP2 MPP2
NRP2 MVD
NRP2 ACVR1B
NRP2 FGD1
NRP2 ITM2B
NRP2 SPN
NRP2 POU6F1
NRP2 CNTN1
NRP2 SLC28A1
NRP2 GP2
NRP2 SLC6A2
NRP2 SLC9A1
NRP2 RAC2
NRP2 KANK3
NRP2 ODF1
NRP2 FOSL1
NRP2 SPC25
NRP2 NFKB1
NRP2 CASP2
NRP2 MYST2
NRP2 ABCB6
NRP2 ARHGAP26
NRP2 TBX5
NRP2 MLL
NRP2 NSFL1C
NRP2 C2orf55
NRP2 NEUROG3
ERBB2 AQP7
ERBB2 METTL1
ERBB2 NADK
ERBB2 DNAJC7
ERBB2 SFPQ
ERBB2 LOC552889
ERBB2 BRCA1
ERBB2 PCBP3
ERBB2 HTRA2
ERBB2 TGFB3
ERBB2 SIM2
ERBB2 RAD51L3
ERBB2 CD22
ERBB2 SLC9A3
ERBB2 ZNF264
ERBB2 POLG
ERBB2 GLUD2
ERBB2 CCBP2
ERBB2 SLC6A8
ERBB2 PSG1
ERBB2 MYL2
ERBB2 EIF3B
ERBB2 SAG
ERBB2 DNAH9
ERBB2 RB1
ERBB2 KRT86
ERBB2 ARL2
ERBB2 SNUPN
ERBB2 ABO
ERBB2 NLE1
ERBB2 MSX1
ERBB2 RIMS2
ERBB2 CACNB1
ERBB2 EFNA3
ERBB2 MAG
ERBB2 BCR
ERBB2 MAP3K14
ERBB2 ADRBK1
ERBB2 GAGE2E
ERBB2 MYB
ERBB2 MLL
ERBB2 CARD10
ERBB2 HSP90AB1
ERBB2 SEMA5A
ERBB2 PIK3R1
ERBB2 NDUFS7
ERBB2 KRT85
ERBB2 KYNU
ERBB2 SLC18A3
ERBB2 SLC12A4
ERBB2 OPRL1
ERBB2 TUBB2B
ERBB2 OPN1SW
ERBB2 ARMC6
ERBB2 C19orf29
ERBB2 LTK
ERBB2 ARSE
ERBB2 ESR1
ERBB2 NTRK3
ERBB2 CPNE6
ERBB2 NOC2L
ERBB2 XDH
ERBB2 USP11
ERBB2 LOC100134331
ERBB2 USP6
ERBB2 DTX4
ERBB2 CDK6
ERBB2 GPX4
ERBB2 SLC9A3R2
ERBB2 FLOT1
ERBB2 TUBGCP4
ERBB2 SLC2A1
ERBB2 OCEL1
ERBB2 LRRC23
ERBB2 P2RX6
ERBB2 IGF2
ERBB2 CRYBB3
ERBB2 TRIM28
ERBB2 CNTN1
ERBB2 ZNF592
ERBB2 MYBPC3
ERBB2 HIST1H3E
ERBB2 SAMD14
ERBB2 TOP3B
ERBB2 RGS9
ERBB2 VASH1
ERBB2 PCTK3
ERBB2 DDX11
ERBB2 DGCR11
ERBB2 ADCYAP1
ERBB2 ADAM15
ERBB2 SLC1A4
ERBB2 CD40
ERBB2 HCG9
ERBB2 PLEKHM1
ERBB2 EPHB2
ERBB2 ENTPD2
ERBB2 WNT10B
ERBB2 ELAVL2
ERBB2 AANAT
ERBB2 NCR2
ERBB2 EXD2
ERBB2 CPSF1
ERBB2 EPOR
ERBB2 AXIN1
ERBB2 KIAA0284
ERBB2 APOBEC3C
ERBB2 MMACHC
ERBB2 CACNA1B
ERBB2 HHLA1
ERBB2 MPP2
ERBB2 FGD1
ERBB2 ITM2B
ERBB2 CRX
ERBB2 PTGS1
ERBB2 ODF1
ERBB2 PAK2
ERBB2 BAX
ERBB2 MYST2
ERBB2 CDC37
ERBB2 TBX5
ERBB2 PDGFRA
ERBB2 C19orf50
ERBB2 CRYBA4
ERBB2 H6PD
ERBB2 IGHG1
ERBB2 ADH1C
ERBB2 UBOX5
ERBB2 YPEL1
ERBB2 TLX2
ERBB2 SLC25A17
ERBB2 AFF2
ERBB2 RAB3A
ERBB2 SPINT3
ERBB2 ETV3
ERBB2 BCL3
ERBB2 PTPN9
ERBB2 PTGES
ERBB2 CYP3A5
ERBB2 PLEC1
ERBB2 MUC1
ERBB2 ZNF157
ERBB2 BTF3
ERBB2 TRPC4AP
ERBB2 REL
ERBB2 TNP1
ERBB2 GPR35
ERBB2 RAPGEF5
ERBB2 STATH
ERBB2 LGR5
ERBB2 MAPK3
ERBB2 CBARA1
ERBB2 GCKR
ERBB2 TNFRSF25
ERBB2 ZKSCAN3
ERBB2 LAD1
ERBB2 TUB
ERBB2 CRHR2
ERBB2 TGOLN2
ERBB2 RBBP8
ERBB2 NFATC3
ERBB2 SEMA4D
ERBB2 MAGEA5
ERBB2 MYOG
ERBB2 IGSF9B
ERBB2 ARPC4
ERBB2 FUT7
ERBB2 ARID4B
ERBB2 RAD50
ERBB2 RABGGTA
ERBB2 LBP
ERBB2 DOK1
ERBB2 CYP11A1
ERBB2 HCRTR1
ERBB2 MAPKAPK2
ERBB2 ERF
ERBB2 RAB8A
ERBB2 PVT1
ERBB2 PIGR
ERBB2 TCOF1
ERBB2 EMID1
ERBB2 SCYL3
ERBB2 PPP1R16B
ERBB2 USP19
ERBB2 SORBS3
ERBB2 SAR1A
ERBB2 ITGAD
ERBB2 MTHFR
ERBB2 CCPG1
ERBB2 LOC201229
ERBB2 SLC22A24
ERBB2 PARD3
ERBB2 ITGA2B
ERBB2 EIF2AK2
ERBB2 POU4F1
ERBB2 RAC2
ERBB2 EXOSC2
ERBB2 AGAP8
ERBB2 GARNL4
ERBB2 NFKB2
ERBB2 CSF1
ERBB2 SLC20A2
ERBB2 TGFB1
ERBB2 HAUS5
ERBB2 MLANA
ERBB2 SEC16A
ERBB2 MTFR1
ERBB2 TMPRSS6
ERBB2 KIF22
ERBB2 PDE3A
ERBB2 AATK
ERBB2 THBS3
ERBB2 AMIGO2
ERBB2 F2RL3
ERBB2 CTRL
ERBB2 SBNO2
ERBB2 ALPPL2
ERBB2 ACVR1B
ERBB2 RTN2
ERBB2 COPS6
ERBB2 IDS
ERBB2 GJA1
ERBB2 PAIP2B
ERBB2 EWSR1
ERBB2 CDK2
ERBB2 GUCA2A
ERBB2 CNKSR1
ERBB2 AP2A2
ERBB2 KCNJ4
ERBB2 PAFAH1B1
ERBB2 FAM153A
ERBB2 SLURP1
ERBB2 IL13
ERBB2 HOXC11
ERBB2 DOK2
ERBB2 MC2R
ERBB2 FSCN2
ERBB2 MVK
ERBB2 CDC2L5
ERBB2 GRIK5
ERBB2 SLC18A1
ERBB2 RRP12
ERBB2 NFRKB
ERBB2 FANCA
ERBB2 KLF11
ERBB2 ATG2A
ERBB2 NDUFV1
ERBB2 SEC14L1
ERBB2 FAM50A
ERBB2 WNT11
ERBB2 SERPINB7
ERBB2 SLMO1
ERBB2 SPRR2C
ERBB2 MAD1L1
ERBB2 SLC30A3
ERBB2 CSTF3
ERBB2 DPT
ERBB2 RUNX2
ERBB2 AQP5
ERBB2 ALOX5
ERBB2 SLC9A1
ERBB2 GTSE1
ERBB2 GDF5
ERBB2 C2orf55
ERBB2 PSG7
ERBB2 OR2B6
ERBB2 C16orf7
ERBB2 OGG1
ERBB2 FGF2
ERBB2 HSPBP1
ERBB2 POLR2J
ERBB2 CHRNB2
ERBB2 INSL3
ERBB2 KRT1
ERBB2 ZNF101
ERBB2 ABCA1
ERBB2 PTH
ERBB2 TFDP2
ERBB2 CCL16
ERBB2 ERGIC3
ERBB2 CDR2L
ERBB2 TERF1
ERBB2 LGALS9
ERBB2 EIF3G
ERBB2 CRTC1
ERBB2 LILRA4
ERBB2 POLA2
ERBB2 FZR1
ERBB2 MGAT3
ERBB2 FUS
ERBB2 DAPK2
ERBB2 LYPLA2
ERBB2 FANCL
ERBB2 TGFBRAP1
ERBB2 RELA
ERBB2 CALR
ERBB2 FAM102A
ERBB2 ECH1
ERBB2 NOMO1
ERBB2 ATP1B2
ERBB2 CROCC
ERBB2 SAP18
ERBB2 IQSEC1
ERBB2 BAT1
ERBB2 HLF
ERBB2 RAP1GAP
ERBB2 GNAS
ERBB2 SMYD5
ERBB2 MLH1
ERBB2 MRPS12
ERBB2 COL6A1
ERBB2 E2F4
ERBB2 PAX9
ERBB2 PTAFR
ERBB2 HPGD
ERBB2 CCNF
ERBB2 RASSF7
ERBB2 KLF1
ERBB2 INHA
ERBB2 RDH16
ERBB2 DHRS1
ERBB2 UPK2
ERBB2 TUBGCP2
ERBB2 ACR
ERBB2 IGHMBP2
ERBB2 GAS6
ERBB2 ERBB3
ERBB2 ATF6B
ERBB2 C6orf120
ERBB2 CAMSAP1
ERBB2 TAZ
ERBB2 ZBTB7A
ERBB2 ANKRD46
ERBB2 GHITM
ERBB2 CD33
ERBB2 DUSP1
ERBB2 SPC25
ERBB2 TRIM58
ERBB2 GP2
ERBB2 WDR62
ERBB2 MR1
ERBB2 RAB11FIP5
ERBB2 LRCH4
ERBB2 RPRD2
ERBB2 CD34
ERBB2 HNRNPL
ERBB2 PHKG2
ERBB2 PRPH
ERBB2 RBM8A
ERBB2 RAD54L2
ERBB2 POU6F2
ERBB2 KCTD20
ERBB2 PFKFB2
ERBB2 COL21A1
ERBB2 MAP3K3
ERBB2 EIF4G1
ERBB2 HSF4
ERBB2 KRTAP26-1
ERBB2 AHDC1
ERBB2 MYO9B
ERBB2 TKT
ERBB2 NBEAL2
ERBB2 SCAPER
ERBB2 PCGF1
ERBB2 GPA33
ERBB2 CAPN5
ERBB2 OAS2
ERBB2 LSM4
ERBB2 MRPL28
ERBB2 LOC652147
ERBB2 ZNF167
ERBB2 INA
ERBB2 PLCD1
ERBB2 SDC3
ERBB2 TUBB2C
ERBB2 CLSTN3
ERBB2 TNIP1
ERBB2 UTP3
ERBB2 HLA-DOB
ERBB2 NCDN
ERBB2 IFIT1
ERBB2 COL1A1
ERBB2 TROAP
ERBB2 RAGE
ERBB2 PTOV1
ERBB2 SLC25A3
ERBB2 TRIM3
ERBB2 ADRA1A
ERBB2 FURIN
ERBB2 PAX8
ERBB2 SLC16A2
ERBB2 CSNK1G2
ERBB2 C1orf144
ERBB2 ELAVL3
ERBB2 ITGAM
ERBB2 CDH4
ERBB2 TEX28
ERBB2 ABCB1
ERBB2 RUNX1
ERBB2 ASGR1
ERBB2 NRG2
ERBB2 KATNB1
ERBB2 TYR
ERBB2 FAM189A2
ERBB2 MAP2K4
ERBB2 AURKA
ERBB2 UGT2B15
ERBB2 SULT4A1
ERBB2 PSMD11
ERBB2 PQBP1
ERBB2 PPP3CC
ERBB2 PLEKHM2
ERBB2 WBSCR22
ERBB2 ACADVL
ERBB2 STK17A
ERBB2 PRRC1
ERBB2 IL8RB
ERBB2 SIX3
ERBB2 TMBIM6
ERBB2 ALDOC
ERBB2 NSFL1C
ERBB2 LY6G6C
ERBB2 FDXR
ERBB2 CEACAM3
ERBB2 NFATC2IP
ERBB2 GRN
ERBB2 GRM4
ERBB2 DGKG
ERBB2 ALAS2
ERBB2 STAT2
ERBB2 CADM4
ERBB2 B4GALT3
ERBB2 BRD2
ERBB2 CD52
ERBB2 PAXIP1
ERBB2 U2AF2
ERBB2 CHMP7
ERBB2 PRPF31
ERBB2 CAPNS1
ERBB2 STIP1
ERBB2 MED24
ERBB2 FCGR2A
ERBB2 UQCRC1
ERBB2 XPNPEP2
ERBB2 KCTD17
ERBB2 GPR143
ERBB2 MAX
ERBB2 CHD8
ERBB2 SSTR5
ERBB2 MCM2
ERBB2 CNNM2
ERBB2 MEF2C
ERBB2 UBE3B
ERBB2 MVD
ERBB2 CD63
ERBB2 THRA
ERBB2 GNL1
ERBB2 CORO1A
ERBB2 HTR6
ERBB2 CEP135
ERBB2 NEUROD2
RBM4B HSF1
RBM4B IKZF1
RBM4B ELAVL2
RBM4B PRB1
RBM4B ARID4B
RBM4B CDK5R1
DDN AQP7
DDN PDGFRA
DDN IL13
DDN GTF2F1
DDN MR1
DDN MVK
DDN PXN
DDN SLURP1
DDN EXOSC2
DDN C19orf50
DDN POLR2E
DDN FLOT1
DDN LOC552889
DDN MEF2C
DDN IGHG1
DDN MC2R
DDN FSCN2
DDN PCBP3
DDN HTRA2
DDN SIM2
DDN NOC2L
DDN CD22
DDN E2F1
DDN RAD54L2
DDN SLC9A3
DDN YPEL1
DDN HTR7
DDN POLG
DDN CCKAR
DDN RAB3A
DDN CCBP2
DDN NUP214
DDN PSG1
DDN BZRPL1
DDN MPP2
DDN NTSR2
DDN DNAJC4
DDN PMS2L1
DDN RB1
DDN ARVCF
DDN PIGR
DDN PTGES
DDN FOSL1
DDN RGS9
DDN MFNG
DDN RAD52
DDN TCOF1
DDN BCL3
DDN GPA33
DDN MUC1
DDN OAS2
DDN NTNG1
DDN FAM50A
DDN WNT11
DDN HDGF
DDN ZNF167
DDN INA
DDN IRF4
DDN ZSCAN12
DDN KLF1
DDN RIMS2
DDN GDF5
DDN SLMO1
DDN LGR5
DDN SPP2
DDN SFRS4
DDN GPR35
DDN SLC30A3
DDN ODZ4
DDN SLC6A7
DDN HTR4
DDN DPT
DDN HLA-DOB
DDN RUNX2
DDN GCKR
DDN SLC1A6
DDN SETD2
DDN PAX8
DDN AQP5
DDN LOC652147
DDN LAD1
DDN GAGE2E
DDN TROAP
DDN SLC9A1
DDN TUB
DDN RAGE
DDN CADM4
DDN KCNJ4
DDN TRAFD1
DDN GALK1
DDN SEMA5A
DDN TGOLN2
DDN TRIM3
DDN NFKB1
DDN CSF1
DDN CHIT1
DDN OR2B6
DDN ADRA1A
DDN CHD8
DDN OGG1
DDN PRPF6
DDN B4GALT3
DDN FGF2
DDN CSNK1G2
DDN LY6G6C
DDN IGSF9B
DDN INSL3
DDN ZNF157
DDN ACVR1B
DDN CDK6
DDN MMP25
DDN ITGAM
DDN E2F4
DDN RABGGTA
DDN LTK
DDN CRHR1
DDN CDH4
DDN GNG4
DDN CYP11A1
DDN LGALS9
DDN NRG2
DDN CRTC1
DDN CPNE6
DDN SLC6A9
DDN DNAJA3
DDN LILRA4
DDN TWF2
DDN LRRC23
DDN FAM189A2
DDN SF1
DDN LASS1
DDN FZR1
DDN MTHFR
DDN PVT1
DDN TULP3
DDN GNB1
DDN ASNA1
DDN GIGYF2
DDN MGAT3
DDN LOC100134331
DDN TENC1
DDN USP19
DDN IQSEC3
DDN SAR1A
DDN ENTPD2
DDN GPR161
DDN ABCB6
DDN SLC9A3R2
DDN SULT4A1
DDN HAUS5
DDN GABRG3
DDN LYPLA2
DDN UBE2N
DDN MAD1L1
DDN VEGFC
DDN GRM4
DDN IRF5
DDN RELA
DDN ITGA2B
DDN WBSCR22
DDN ACADVL
DDN NCOR2
DDN EIF2AK2
DDN POU4F1
DDN KDM1
DDN IL8RB
DDN PTH
DDN THRA
DDN ZNF592
DDN NSFL1C
DDN SAP18
DDN NCR3
DDN PRB1
DDN GHRHR
DDN CEACAM3
DDN FETUB
DDN GRN
DDN SAMD14
DDN TOP3B
DDN GUCA1A
DDN RAP1GAP
DDN BTF3
DDN GARNL4
DDN SLC6A8
DDN STAT2
DDN TFF3
DDN IL10RA
DDN MLH1
DDN ADAM15
DDN F7
DDN RHBDL1
DDN SLC1A4
DDN RPS6KB2
DDN HPGD
DDN PRSS16
DDN U2AF2
DDN LMO1
DDN CAPNS1
DDN MLANA
DDN CCNF
DDN AANAT
DDN DDX11
DDN RUNX1
DDN FCGR2A
DDN TNFRSF25
DDN EFNA3
DDN TMPRSS6
DDN ELN
DDN CPSF1
DDN SLC6A3
DDN EPAS1
DDN EPOR
DDN AXIN1
DDN AKAP3
DDN NFRKB
DDN CORO1A
DDN SLC5A2
DDN ST6GALNAC4
DDN TUBGCP2
DDN CCL22
DDN MT4
DDN TRIM58
DDN FAM89B
DDN IGHMBP2
DDN MCM2
DDN UBE3B
DDN CACNA1B
DDN CAMSAP1
DDN EML3
DDN RBM8A
DDN MVD
DDN ELAVL3
DDN CA11
DDN RPH3A
DDN COPS6
DDN SLC6A2
DDN GPT
DDN IRF2
DDN ADAMTSL2
DDN EWSR1
DDN SCARB1
DDN CDC37
DDN ARHGAP26
DDN GP2
DDN WDR62
GPR18 SERPIND1
GPR18 NOC2L
GPR18 GTF2F1
GPR18 MR1
GPR18 MVK
GPR18 FAM153A
GPR18 GALK1
GPR18 TPPP
GPR18 TIMP2
GPR18 RAB11FIP5
GPR18 LOC100134331
GPR18 MVD
GPR18 DOK2
GPR18 RPRD2
GPR18 CD34
GPR18 TBX19
GPR18 FSCN2
GPR18 UPK2
GPR18 PCBP3
GPR18 HTRA2
GPR18 ADH1C
GPR18 SIM2
GPR18 ZNF500
GPR18 PTPN21
GPR18 AGAP8
GPR18 PHKG2
GPR18 IRF5
GPR18 PRPH
GPR18 CD22
GPR18 E2F1
GPR18 RAD54L2
GPR18 KIF1A
GPR18 YPEL1
GPR18 HTR7
GPR18 CRCP
GPR18 NCR3
GPR18 GRIK5
GPR18 GGT5
GPR18 KRT33A
GPR18 RRP12
GPR18 MFAP2
GPR18 PFKFB2
GPR18 PSG1
GPR18 BZRPL1
GPR18 RAP1GAP
GPR18 NFATC4
GPR18 IL10RA
GPR18 FEZ1
GPR18 NFRKB
GPR18 PTPN9
GPR18 HSF4
GPR18 KRT86
GPR18 MTG1
GPR18 KCNJ4
GPR18 PTGES
GPR18 TOMM34
GPR18 FANCA
GPR18 UBXN1
GPR18 NCOR2
GPR18 GPA33
GPR18 CYP3A5
GPR18 ATG2A
GPR18 MYO9B
GPR18 T
GPR18 HTR2A
GPR18 TCOF1
GPR18 SCAPER
GPR18 ZNF157
GPR18 ESR1
GPR18 ATP10B
GPR18 CUBN
GPR18 WNT11
GPR18 MUC1
GPR18 REL
GPR18 ZSCAN12
GPR18 CAPN5
GPR18 MSX1
GPR18 GRINA
GPR18 CIAPIN1
GPR18 CBARA1
GPR18 GPR35
GPR18 RIMS2
GPR18 MFAP3
GPR18 SERPINB7
GPR18 SLMO1
GPR18 MYEF2
GPR18 PAX9
GPR18 SLC30A3
GPR18 EFNA3
GPR18 HHLA1
GPR18 RPH3A
GPR18 GARNL4
GPR18 RUNX2
GPR18 GCKR
GPR18 NCDN
GPR18 SNUPN
GPR18 CHRNB2
GPR18 TNFRSF25
GPR18 AQP5
GPR18 POM121L9P
GPR18 ADRBK1
GPR18 ZKSCAN3
GPR18 SBNO2
GPR18 NRTN
GPR18 TROAP
GPR18 SLC9A1
GPR18 GTSE1
GPR18 LOC644165
GPR18 CADM4
GPR18 STAT2
GPR18 C2orf55
GPR18 PXN
GPR18 ADCYAP1
GPR18 TRIM3
GPR18 USP19
GPR18 PSG7
GPR18 TYR
GPR18 CHIT1
GPR18 OR2B6
GPR18 RBBP8
GPR18 CHD8
GPR18 OGG1
GPR18 ZBTB7A
GPR18 PAX8
GPR18 LILRA4
GPR18 TUBB2B
GPR18 CSNK1G2
GPR18 LY6G6C
GPR18 IGSF9B
GPR18 INSL3
GPR18 LIPE
GPR18 PCDH7
GPR18 ARPC4
GPR18 C1orf144
GPR18 ELAVL3
GPR18 ARID4B
GPR18 AGPS
GPR18 DUSP7
GPR18 GPR161
GPR18 WNT10B
GPR18 ITM2B
GPR18 PTH
GPR18 FAM5C
GPR18 CCL16
GPR18 USP11
GPR18 ABCB1
GPR18 SRM
GPR18 GPRIN2
GPR18 RP1-21O18.1
GPR18 CDR2L
GPR18 CYP11A1
GPR18 ASGR1
GPR18 ZMYND10
GPR18 NTRK3
GPR18 CRTC1
GPR18 CPNE6
GPR18 SLC6A9
GPR18 PTPRN
GPR18 PAX3
GPR18 LOC652147
GPR18 RPL11
GPR18 RAB8A
GPR18 SPRR2C
GPR18 FZR1
GPR18 HSF1
GPR18 KIFC3
GPR18 PVT1
GPR18 SLC12A4
GPR18 POLR2J
GPR18 XDH
GPR18 NTSR2
GPR18 KRTAP5-9
GPR18 PIGR
GPR18 MGAT3
GPR18 MFNG
GPR18 RASGRP3
GPR18 GRIN2A
GPR18 ARHGAP6
GPR18 WWOX
GPR18 CDK6
GPR18 ENTPD2
GPR18 RECQL5
GPR18 SLC9A3R2
GPR18 IL18RAP
GPR18 SULT4A1
GPR18 TREX1
GPR18 TLX2
GPR18 LYPLA2
GPR18 KCNH2
GPR18 MTHFR
GPR18 SMOX
GPR18 BCL3
GPR18 ZNF593
GPR18 RNF5
GPR18 PSMD11
GPR18 CARD10
GPR18 CCKAR
GPR18 COL6A2
GPR18 GRM4
GPR18 SLC4A3
GPR18 SIX3
GPR18 ITGA2B
GPR18 WBSCR22
GPR18 MAGEA9
GPR18 CAPNS1
GPR18 NCKIPSD
GPR18 CCBP2
GPR18 STK17A
GPR18 CRYBB3
GPR18 TRA2A
GPR18 IL8RB
GPR18 THRA
GPR18 ZNF592
GPR18 ALDOC
GPR18 SCNN1D
GPR18 ATP1B2
GPR18 NSFL1C
GPR18 SAP18
GPR18 EXOSC2
GPR18 PRB1
GPR18 UBE3B
GPR18 MYBPC3
GPR18 SLC1A7
GPR18 NFATC2IP
GPR18 SAMD14
GPR18 TOP3B
GPR18 LRRC23
GPR18 RGS9
GPR18 VASH1
GPR18 BTF3
GPR18 HLA-DOB
GPR18 REM1
GPR18 ALAS2
GPR18 SLC6A8
GPR18 PPP3CC
GPR18 RBM8A
GPR18 PDLIM7
GPR18 NFKB2
GPR18 SKI
GPR18 ADAM15
GPR18 B4GALT3
GPR18 RHBDL1
GPR18 SLC1A4
GPR18 C19orf50
GPR18 E2F4
GPR18 TERF1
GPR18 PTAFR
GPR18 TGFB1
GPR18 KIFC1
GPR18 DTX4
GPR18 HPGD
GPR18 HAUS5
GPR18 CHMP7
GPR18 GYPE
GPR18 PRPF31
GPR18 METTL3
GPR18 KIAA0323
GPR18 ELAVL2
GPR18 KRT37
GPR18 SEC16A
GPR18 STIP1
GPR18 MAD1L1
GPR18 ANKRD12
GPR18 CD40
GPR18 RUNX1
GPR18 FCGR2A
GPR18 TMPRSS6
GPR18 KLF1
GPR18 ELN
GPR18 PGAP2
GPR18 AVPR1B
GPR18 PLEC1
GPR18 CDK5R1
GPR18 AXIN1
GPR18 CSF1
GPR18 LGALS9
GPR18 KCTD17
GPR18 BCAT1
GPR18 KIAA0284
GPR18 SLC5A2
GPR18 KIF22
GPR18 TUBGCP2
GPR18 U2AF2
GPR18 MT4
GPR18 ACR
GPR18 NUDT3
GPR18 AMIGO2
GPR18 IGHMBP2
GPR18 MCM2
GPR18 DPT
GPR18 KRT1
GPR18 PTH1R
GPR18 DPEP1
GPR18 CACNA1B
GPR18 CAMSAP1
GPR18 ALOX5
GPR18 EML3
GPR18 GJB5
GPR18 NRL
GPR18 ACVR1B
GPR18 FGD1
GPR18 POU4F1
GPR18 SPN
GPR18 EPOR
GPR18 CRX
GPR18 GSTA2
GPR18 COPS6
GPR18 IDS
GPR18 OCEL1
GPR18 ODF1
GPR18 FOSL1
GPR18 CD33
GPR18 PAIP2B
GPR18 DUS4L
GPR18 MYB
GPR18 IAH1
GPR18 WNT7A
GPR18 CDK2
GPR18 MLH1
GPR18 PRRC1
GPR18 MYST2
GPR18 COL9A2
GPR18 ARHGAP26
GPR18 MAP2K4
GPR18 TBX5
GPR18 SMO
GPR18 ATP2A3
GPR18 GP2
GPR18 GNL1
GPR18 PAFAH1B1
DPF2 LGR5
DPF2 MR1
DPF2 ZNF593
DPF2 PFKFB2
DPF2 GIGYF2
DPF2 DPT
DPF2 ZBED4
DPF2 H6PD
DPF2 EMID1
DPF2 RPS26
DPF2 GCKR
DPF2 CYP11A1
DPF2 MC2R
DPF2 KLF1
DPF2 KIAA0284
DPF2 ADRBK1
DPF2 HTRA2
DPF2 psiTPTE22
DPF2 SLC12A4
DPF2 CNOT4
DPF2 ADCYAP1
DPF2 LYPLA2
DPF2 CARD10
DPF2 LGALS9
DPF2 GP9
DPF2 YPEL1
DPF2 ATF6B
DPF2 TUBGCP4
DPF2 CYP2A6
DPF2 TUBGCP2
DPF2 ADAM15
DPF2 CHRNB2
DPF2 MYL2
DPF2 SAG
DPF2 MAGEA5
DPF2 EIF2AK2
DPF2 MYOG
DPF2 POU4F1
DPF2 PTPN9
DPF2 LY6G6C
DPF2 ATP1B2
DPF2 PMS2L1
DPF2 KCNJ4
DPF2 SORBS3
DPF2 CAD
DPF2 MYBPC3
DPF2 CEACAM3
DPF2 BAT3
DPF2 PAIP2B
DPF2 TFDP2
DPF2 SNUPN
DPF2 FAM189B
DPF2 ALAS2
DPF2 SLC6A8
DPF2 LSM4
DPF2 CLEC11A
DPF2 TFF3
DPF2 LOC652147
DPF2 MGAT1
DPF2 PDPN
DPF2 RUNX2
DPF2 KRT85
DPF2 GRIP2
DPF2 GP2
DPF2 RIMS2
MAT1A AQP7
MAT1A METTL1
MAT1A GTF2F1
MAT1A MR1
MAT1A CRYBA4
MAT1A AKT3
MAT1A TPPP
MAT1A RAB11FIP5
MAT1A LOC100134331
MAT1A MEF2C
MAT1A EFNA3
MAT1A FSCN2
MAT1A PCBP3
MAT1A ADH1C
MAT1A SIM2
MAT1A UBXN1
MAT1A E2F1
MAT1A KIF22
MAT1A SLC9A3
MAT1A POU6F2
MAT1A RELA
MAT1A SMG6
MAT1A MFAP2
MAT1A XDH
MAT1A MAP3K3
MAT1A IL10RA
MAT1A DNAH9
MAT1A DNAJC4
MAT1A SCARB1
MAT1A SERPINC1
MAT1A GNB3
MAT1A AHDC1
MAT1A ATP2B2
MAT1A ATG2A
MAT1A MYO9B
MAT1A DDIT3
MAT1A HTR2A
MAT1A BCL3
MAT1A SMARCD3
MAT1A ZNF157
MAT1A SNUPN
MAT1A IFI35
MAT1A NTNG1
MAT1A FAM50A
MAT1A FLT3LG
MAT1A POU4F1
MAT1A ARTN
MAT1A PML
MAT1A HNF4G
MAT1A SLMO1
MAT1A MYEF2
MAT1A MT4
MAT1A GPR35
MAT1A RPL3L
MAT1A CBARA1
MAT1A RUNX2
MAT1A PAXIP1
MAT1A TNFRSF25
MAT1A ADRBK1
MAT1A KHK
MAT1A DNAJA3
MAT1A PCDH9
MAT1A TROAP
MAT1A REEP2
MAT1A FGF2
MAT1A MYB
MAT1A DUSP7
MAT1A TGOLN2
MAT1A CDC45L
MAT1A ATP11A
MAT1A OGG1
MAT1A PAX8
MAT1A TUSC2
MAT1A TUBB2B
MAT1A FEZ1
MAT1A POLE
MAT1A INSL3
MAT1A FUT7
MAT1A SULT4A1
MAT1A ARMC6
MAT1A ITGAM
MAT1A IGHMBP2
MAT1A PTH
MAT1A FAM5C
MAT1A RGS10
MAT1A PRKCB
MAT1A LBP
MAT1A ETS1
MAT1A KRT37
MAT1A RUNX1
MAT1A ZMYND10
MAT1A LRRC68
MAT1A C1orf144
MAT1A CPNE6
MAT1A MYT1
MAT1A MYOZ3
MAT1A TWF2
MAT1A PHKG1
MAT1A HSF1
MAT1A F7
MAT1A PVT1
MAT1A MEGF6
MAT1A PFKFB2
MAT1A NTSR2
MAT1A MGAT3
MAT1A MFNG
MAT1A TNFSF12
MAT1A GRIN2A
MAT1A TENC1
MAT1A ARHGAP6
MAT1A USP19
MAT1A AIF1
MAT1A UGT2B15
MAT1A IL18RAP
MAT1A LSM7
MAT1A C18orf10
MAT1A DAPK2
MAT1A SLC6A9
MAT1A PAX9
MAT1A RNF5
MAT1A TM4SF5
MAT1A WNT10B
MAT1A PPP3CC
MAT1A GRM4
MAT1A MAPK8IP1
MAT1A CHD8
MAT1A P2RX6
MAT1A NCKIPSD
MAT1A FGF8
MAT1A CRYBB3
MAT1A THRA
MAT1A CYTH3
MAT1A SCNN1D
MAT1A NSFL1C
MAT1A NCR3
MAT1A AGAP8
MAT1A COL6A2
MAT1A CCL16
MAT1A SAMD14
MAT1A RGS9
MAT1A ESR1
MAT1A IKBKG
MAT1A DDX11
MAT1A STAT2
MAT1A PTPRD
MAT1A DGCR11
MAT1A GDF5
MAT1A RHBDL1
MAT1A C14orf1
MAT1A NEUROG3
MAT1A GPR161
MAT1A PRH1
MAT1A PTAFR
MAT1A TREX1
MAT1A CHMP7
MAT1A PRPF31
MAT1A MMP11
MAT1A CD40
MAT1A FCGR2A
MAT1A IGF1R
MAT1A CASP2
MAT1A WWOX
MAT1A PGAP2
MAT1A EPOR
MAT1A AXIN1
MAT1A UNC5B
MAT1A CCL19
MAT1A MMACHC
MAT1A CRTC1
MAT1A CACNB4
MAT1A PDE3A
MAT1A T
MAT1A SV2A
MAT1A GAD2
MAT1A C19orf26
MAT1A SLC1A4
MAT1A FGD1
MAT1A ITM2B
MAT1A PTPRN
MAT1A COPS6
MAT1A SLC6A2
MAT1A ODF1
MAT1A FOSL1
MAT1A PAK2
MAT1A CRHR2
MAT1A MLH1
MAT1A GUCA2A
MAT1A ARHGAP26
MAT1A TBX5
MAT1A PMS2L1
MAT1A DYRK1B
MAT1A WDR62
MAT1A PAFAH1B1
SLC22A18AS PDGFRA
SLC22A18AS SCAMP5
SLC22A18AS KCTD17
SLC22A18AS ZC3H7B
SLC22A18AS CRYBA4
SLC22A18AS GZMM
SLC22A18AS AGAP8
SLC22A18AS EXOSC2
SLC22A18AS C19orf50
SLC22A18AS HOXC11
SLC22A18AS LOC552889
SLC22A18AS MEF2C
SLC22A18AS KIAA0284
SLC22A18AS EFNA3
SLC22A18AS MR1
SLC22A18AS HNRNPL
SLC22A18AS PCBP3
SLC22A18AS HTRA2
SLC22A18AS SIM2
SLC22A18AS MYBPC3
SLC22A18AS MVK
SLC22A18AS ATF6B
SLC22A18AS CD22
SLC22A18AS RPH3A
SLC22A18AS LY6E
SLC22A18AS TLX2
SLC22A18AS GSTM5
SLC22A18AS ASPHD1
SLC22A18AS RRP12
SLC22A18AS IKBKG
SLC22A18AS SPC25
SLC22A18AS PHLDA1
SLC22A18AS DTNA
SLC22A18AS DNAH9
SLC22A18AS RGS9
SLC22A18AS CECR7
SLC22A18AS KRT86
SLC22A18AS ACR
SLC22A18AS GDI1
SLC22A18AS MEN1
SLC22A18AS MGAT3
SLC22A18AS MC2R
SLC22A18AS DGKG
SLC22A18AS CYP3A5
SLC22A18AS LOC100134331
SLC22A18AS MYO9B
SLC22A18AS SCAPER
SLC22A18AS ZNF157
SLC22A18AS LSM4
SLC22A18AS MAPKAPK2
SLC22A18AS GRIN2A
SLC22A18AS MGAT1
SLC22A18AS PDPN
SLC22A18AS HDGF
SLC22A18AS IGH@
SLC22A18AS CNTN1
SLC22A18AS MSX1
SLC22A18AS RIMS2
SLC22A18AS PWP1
SLC22A18AS ZBED1
SLC22A18AS SLMO1
SLC22A18AS LGR5
SLC22A18AS KIF3C
SLC22A18AS USP19
SLC22A18AS GPR35
SLC22A18AS SLC30A3
SLC22A18AS ORC1L
SLC22A18AS VPS11
SLC22A18AS DPT
SLC22A18AS MAG
SLC22A18AS DHCR7
SLC22A18AS TERF2
SLC22A18AS NCDN
SLC22A18AS TNFRSF25
SLC22A18AS AQP5
SLC22A18AS ADRBK1
SLC22A18AS ZKSCAN3
SLC22A18AS COL1A1
SLC22A18AS IL4
SLC22A18AS SLC25A11
SLC22A18AS SLC9A1
SLC22A18AS TUB
SLC22A18AS C9orf114
SLC22A18AS CRHR2
SLC22A18AS STAT2
SLC22A18AS CARD10
SLC22A18AS TRIM3
SLC22A18AS NLE1
SLC22A18AS PAX8
SLC22A18AS PTGER3
SLC22A18AS PSG7
SLC22A18AS ADAM15
SLC22A18AS MAP2K5
SLC22A18AS PPP2R5D
SLC22A18AS ATP6V1B1
SLC22A18AS CHIT1
SLC22A18AS RDH5
SLC22A18AS MVD
SLC22A18AS OPRL1
SLC22A18AS TUBB2B
SLC22A18AS MYOG
SLC22A18AS LY6G6C
SLC22A18AS IGSF9B
SLC22A18AS ARPC4
SLC22A18AS GPR161
SLC22A18AS LTK
SLC22A18AS TFDP2
SLC22A18AS DMWD
SLC22A18AS LBP
SLC22A18AS ABCB1
SLC22A18AS RGS7
SLC22A18AS RP1-21O18.1
SLC22A18AS CYP11A1
SLC22A18AS CSTF3
SLC22A18AS LGALS9
SLC22A18AS DHRS1
SLC22A18AS CRTC1
SLC22A18AS CPNE6
SLC22A18AS GRIP2
SLC22A18AS LYPLA2
SLC22A18AS FAM189A2
SLC22A18AS ERF
SLC22A18AS RAB8A
SLC22A18AS FZR1
SLC22A18AS MTHFR
SLC22A18AS KIFC3
SLC22A18AS PFKFB2
SLC22A18AS GIGYF2
SLC22A18AS USP11
SLC22A18AS TCOF1
SLC22A18AS RASGRP3
SLC22A18AS USP6
SLC22A18AS EMID1
SLC22A18AS SCYL3
SLC22A18AS WWOX
SLC22A18AS PTGS1
SLC22A18AS AURKA
SLC22A18AS COX10
SLC22A18AS psiTPTE22
SLC22A18AS UGT2B15
SLC22A18AS RUNX1
SLC22A18AS MDC1
SLC22A18AS SULT4A1
SLC22A18AS U2AF2
SLC22A18AS ITGAD
SLC22A18AS SLC6A9
SLC22A18AS TFAP2A
SLC22A18AS CCPG1
SLC22A18AS LOC201229
SLC22A18AS TUBGCP4
SLC22A18AS SEMA4D
SLC22A18AS TICAM1
SLC22A18AS PPP3CC
SLC22A18AS GRM4
SLC22A18AS MAPK8IP1
SLC22A18AS PARD3
SLC22A18AS WBSCR22
SLC22A18AS SLITRK3
SLC22A18AS EIF2AK2
SLC22A18AS CHD8
SLC22A18AS UBE3B
SLC22A18AS THRA
SLC22A18AS SLC9A3R2
SLC22A18AS GALNTL4
SLC22A18AS ALDOC
SLC22A18AS NOMO1
SLC22A18AS ATP1B2
SLC22A18AS RPL11
SLC22A18AS STATH
SLC22A18AS IDS
SLC22A18AS FDXR
SLC22A18AS CEACAM3
SLC22A18AS MAP3K11
SLC22A18AS SAMD14
SLC22A18AS TOP3B
SLC22A18AS LRRC23
SLC22A18AS RAP1GAP
SLC22A18AS GARNL4
SLC22A18AS DAGLA
SLC22A18AS ALAS2
SLC22A18AS DDX11
SLC22A18AS RBM8A
SLC22A18AS PTPRD
SLC22A18AS DGCR11
SLC22A18AS MT3
SLC22A18AS ADCYAP1
SLC22A18AS RUNX2
SLC22A18AS KRT85
SLC22A18AS B4GALT3
SLC22A18AS SLC6A8
SLC22A18AS E2F4
SLC22A18AS LOC145678
SLC22A18AS PTAFR
SLC22A18AS POLA2
SLC22A18AS BRD2
SLC22A18AS MRPL33
SLC22A18AS PAXIP1
SLC22A18AS HAUS5
SLC22A18AS SMO
SLC22A18AS NDST1
SLC22A18AS WNT10B
SLC22A18AS CAPNS1
SLC22A18AS SPINT3
SLC22A18AS AANAT
SLC22A18AS SKI
SLC22A18AS BMI1
SLC22A18AS RASSF7
SLC22A18AS FCGR2A
SLC22A18AS ST5
SLC22A18AS IFIT1
SLC22A18AS TPMT
SLC22A18AS EPOR
SLC22A18AS SMARCD2
SLC22A18AS UNC5B
SLC22A18AS JAG1
SLC22A18AS HAP1
SLC22A18AS APOBEC3C
SLC22A18AS HTR6
SLC22A18AS TUBGCP2
SLC22A18AS KRTAP26-1
SLC22A18AS AMIGO2
SLC22A18AS IGHMBP2
SLC22A18AS ERBB3
SLC22A18AS EPAS1
SLC22A18AS IL8RB
SLC22A18AS CAMSAP1
SLC22A18AS MPP2
SLC22A18AS TAZ
SLC22A18AS ZBTB7A
SLC22A18AS ELAVL3
SLC22A18AS MAP2K4
SLC22A18AS ITM2B
SLC22A18AS SPN
SLC22A18AS TBR1
SLC22A18AS FAM102A
SLC22A18AS COPS6
SLC22A18AS EVPL
SLC22A18AS SORBS3
SLC22A18AS ITPR2
SLC22A18AS RAB40B
SLC22A18AS DOK2
SLC22A18AS GCOM1
SLC22A18AS PAIP2B
SLC22A18AS RAGE
SLC22A18AS NUDT3
SLC22A18AS PTGES
SLC22A18AS RREB1
SLC22A18AS ECE2
SLC22A18AS MYST2
SLC22A18AS CORO1A
SLC22A18AS CNKSR1
SLC22A18AS TRIM58
SLC22A18AS PLEC1
SLC22A18AS TBX5
SLC22A18AS SLC7A4
SLC22A18AS GP2
SLC22A18AS AP2A2
SLC22A18AS GNL1
SLC22A18AS PAFAH1B1
IQCK METTL1
IQCK PDGFRA
IQCK PPYR1
IQCK C20orf194
IQCK C19orf50
IQCK ZBED4
IQCK LRRC48
IQCK H6PD
IQCK LRCH4
IQCK MC2R
IQCK HAP1
IQCK HTRA2
IQCK NDUFS7
IQCK ABCC8
IQCK SIM2
IQCK CD22
IQCK ZNF783
IQCK TLX2
IQCK RAB3A
IQCK SMG6
IQCK RRP12
IQCK IKBKG
IQCK MYL2
IQCK MAP3K3
IQCK DNAH9
IQCK KRTAP5-9
IQCK MGAT3
IQCK KRT35
IQCK CYP3A5
IQCK HTR2A
IQCK LOC652147
IQCK RIMS2
IQCK UBE2C
IQCK CD34
IQCK UTP3
IQCK ZKSCAN3
IQCK KLHL25
IQCK SLC7A4
IQCK MYOG
IQCK TBX19
IQCK ADAM15
IQCK ACCN1
IQCK CSNK1G2
IQCK IGSF9B
IQCK RELA
IQCK ARPC4
IQCK ZNF337
IQCK IRF2
IQCK DOK1
IQCK CPNE6
IQCK SIT1
IQCK EIF4B
IQCK PTK7
IQCK NAAA
IQCK GIGYF2
IQCK USP11
IQCK ANK1
IQCK EMID1
IQCK DEPDC5
IQCK UGT2B15
IQCK SULT4A1
IQCK VEGFC
IQCK PLEKHM2
IQCK SLC2A1
IQCK WBSCR22
IQCK CIAPIN1
IQCK POU4F1
IQCK UBE3B
IQCK THRA
IQCK ATP1B2
IQCK XRCC2
IQCK AGAP8
IQCK LY6E
IQCK HLF
IQCK TOP3B
IQCK RAP1GAP
IQCK BTF3
IQCK DDX11
IQCK SMYD5
IQCK ADCYAP1
IQCK CSF1
IQCK RHBDL1
IQCK VCX3A
IQCK HAUS5
IQCK AANAT
IQCK CD40
IQCK KLF1
IQCK TMPRSS6
IQCK WNT7A
IQCK KCTD17
IQCK KIAA0284
IQCK DNAL4
IQCK KIF22
IQCK TUBGCP2
IQCK CACNA1B
IQCK TAZ
IQCK ZBTB7A
IQCK CRYBB3
IQCK SORBS3
IQCK ITPR2
IQCK GJA1
IQCK PAIP2B
IQCK IAH1
IQCK DUSP1
IQCK SCAMP5
IQCK GP2
ZBTB16 PTK7
ZBTB16 METTL3
ZBTB16 TRIM15
ZBTB16 PLEC1
ZBTB16 CBARA1
ZBTB16 TENC1
ZBTB16 FUS
ZBTB16 DEPDC5
ZBTB16 SLC12A4
ZBTB16 PTPN21
ZBTB16 PHKG2
ZBTB16 MYB
ZBTB16 ITGAD
ZBTB16 ITGAM
ZBTB16 KIF22
ZBTB16 SLC22A24
ZBTB16 WNT11
ZBTB16 PSG1
ZBTB16 C6orf120
ZBTB16 FCGRT
ZBTB16 CRYBB3
ZBTB16 CNTN1
ZBTB16 STMN1
ZBTB16 ITM2B
ZBTB16 ALDOC
ZBTB16 SAP18
ZBTB16 MOBKL1B
ZBTB16 CD33
ZBTB16 DGKG
ZBTB16 DUSP1
ZBTB16 TRPC4AP
ZBTB16 CCNF
ZBTB16 NTRK3
ZBTB16 LRCH4
ZBTB16 RDH16
ZBTB16 OAS2
ZBTB16 HCG9
ZBTB16 RBMS1
CD22 METTL1
CD22 AQP7
CD22 BRCA1
CD22 TRIM66
CD22 GZMM
CD22 DNAJC7
CD22 PAX7
CD22 LOC552889
CD22 OPN1SW
CD22 POL3S
CD22 CYP3A4
CD22 KRT6A
CD22 GNAT1
CD22 PCBP3
CD22 PIK3R1
CD22 TGFB3
CD22 ABCC8
CD22 SLC12A4
CD22 RAD51L3
CD22 KCNJ6
CD22 SLC9A3
CD22 ZNF264
CD22 TAF12
CD22 NCR3
CD22 POLG
CD22 CCKAR
CD22 CCBP2
CD22 SMG6
CD22 NRG1
CD22 KDM5B
CD22 PSG1
CD22 MYL2
CD22 BZRPL1
CD22 SAG
CD22 DNAH9
CD22 VSIG4
CD22 RB1
CD22 KRT86
CD22 SFPQ
CD22 GNB3
CD22 KRT35
CD22 NCOR2
CD22 DNAJC9
CD22 REG1B
CD22 DDIT3
CD22 TET3
CD22 ESR1
CD22 KAT5
CD22 ABO
CD22 NTNG1
CD22 MGAT1
CD22 NLE1
CD22 AXIN1
CD22 MATR3
CD22 ZSCAN12
CD22 POLD2
CD22 MSX1
CD22 FLT3LG
CD22 RIMS2
CD22 ARTN
CD22 TFAP2A
CD22 CACNB1
CD22 EFNA3
CD22 ASPHD1
CD22 RPH3A
CD22 GARNL4
CD22 DHCR7
CD22 CEACAM4
CD22 SETD2
CD22 IGF1R
CD22 MAP3K14
CD22 ADRBK1
CD22 KLHL25
CD22 SBNO2
CD22 MYB
CD22 MLL
CD22 CARD10
CD22 HSP90AB1
CD22 SEMA5A
CD22 HTRA2
CD22 NDUFS7
CD22 DTNA
CD22 TBX19
CD22 ADAM15
CD22 KYNU
CD22 CRCP
CD22 SLC18A3
CD22 GJB3
CD22 SIM2
CD22 PRPF6
CD22 OPRL1
CD22 TUBB2B
CD22 KRT1
CD22 KCNQ1
CD22 TBX10
CD22 VCX3A
CD22 IQSEC3
CD22 ARMC6
CD22 C19orf29
CD22 PMS2L3
CD22 LTK
CD22 ARSE
CD22 ZNF169
CD22 IRF2
CD22 FLJ10038
CD22 DTX4
CD22 LCT
CD22 CPNE6
CD22 SLC6A11
CD22 RPL11
CD22 DNPEP
CD22 MYH8
CD22 NOC2L
CD22 XDH
CD22 NAAA
CD22 ZNF239
CD22 USP11
CD22 MFNG
CD22 ACHE
CD22 USP6
CD22 TENC1
CD22 WWOX
CD22 CREB3
CD22 PITPNM1
CD22 SERBP1
CD22 SLC9A3R2
CD22 MAEA
CD22 XRCC2
CD22 GNAS
CD22 ITGAM
CD22 NRTN
CD22 PRPS1L1
CD22 NDST1
CD22 RNF5
CD22 TUBGCP4
CD22 SLC2A1
CD22 MAPK9
CD22 VENTX
CD22 CYP2A6
CD22 OCEL1
CD22 GRM4
CD22 IRF5
CD22 CHD8
CD22 IGF2
CD22 GYPE
CD22 CRYBB3
CD22 UBE3B
CD22 REG1A
CD22 CNTN1
CD22 ZNF592
CD22 NF1
CD22 AMMECR1
CD22 SEPT6
CD22 FAM5C
CD22 MYBPC3
CD22 COL19A1
CD22 EWSR1
CD22 HIST1H3E
CD22 SAMD14
CD22 TOP3B
CD22 RGS9
CD22 TNP1
CD22 KLHL18
CD22 PCTK3
CD22 SLC6A8
CD22 PTPRD
CD22 DGCR11
CD22 ADCYAP1
CD22 KRT85
CD22 SLC1A4
CD22 CD40
CD22 GPR161
CD22 SRM
CD22 HCG9
CD22 PLEKHM1
CD22 KIFC1
CD22 EPHB2
CD22 ENTPD2
CD22 WNT10B
CD22 GPR12
CD22 ELAVL2
CD22 AANAT
CD22 NCR2
CD22 RBCK1
CD22 TGFBR2
CD22 EXD2
CD22 SLC6A3
CD22 EPAS1
CD22 EPOR
CD22 CEBPE
CD22 FCER2
CD22 C19orf57
CD22 JAG1
CD22 KIAA0284
CD22 MAGEA9
CD22 MMACHC
CD22 SERPIND1
CD22 DDX51
CD22 GAMT
CD22 IL8
CD22 LOC728849
CD22 SLN
CD22 DPEP1
CD22 CACNA1B
CD22 HHLA1
CD22 EML3
CD22 FGD1
CD22 ITM2B
CD22 MYOZ3
CD22 EFNA2
CD22 CRX
CD22 NTSR2
CD22 PTGS1
CD22 ODF1
CD22 GPT
CD22 PAK2
CD22 ATG2A
CD22 CHST3
CD22 MAPKAPK2
CD22 HMGB3
CD22 BGLAP
CD22 MYST2
CD22 TNPO1
CD22 TBX5
CD22 ADAMTSL2
CD22 ACADVL
CD22 NEUROG3
CD22 PDGFRA
CD22 IL13
CD22 BCL2L11
CD22 ZC3H7B
CD22 MVK
CD22 SERPINA4
CD22 LRRC15
CD22 TSSK2
CD22 H6PD
CD22 PHF21A
CD22 IGHG1
CD22 UPK2
CD22 SLC6A7
CD22 ADH1C
CD22 ZNF101
CD22 MYO9B
CD22 APOBEC3C
CD22 PLIN1
CD22 E2F1
CD22 MEGF6
CD22 YPEL1
CD22 HTR7
CD22 TLX2
CD22 SLC25A17
CD22 RAB3A
CD22 GGT5
CD22 SPINT3
CD22 COX10
CD22 IKBKG
CD22 ETV3
CD22 NPAT
CD22 ATP13A3
CD22 DNAJC4
CD22 MAG
CD22 SCARB1
CD22 PIGR
CD22 PTGES
CD22 HIST1H2AG
CD22 CYP3A5
CD22 PLEC1
CD22 HTR2A
CD22 RASGRP3
CD22 ZNF157
CD22 NBEAL2
CD22 IFI35
CD22 ACAN
CD22 TRPC4AP
CD22 CUBN
CD22 GPR19
CD22 NADK
CD22 POM121L9P
CD22 ATG4B
CD22 REL
CD22 IGH@
CD22 PML
CD22 CNP
CD22 STATH
CD22 LGR5
CD22 LEFTY1
CD22 ZNF76
CD22 ODZ4
CD22 SAPS1
CD22 RNASEH2B
CD22 ACCN1
CD22 CBARA1
CD22 TERF2
CD22 GCKR
CD22 FMO5
CD22 KCND3
CD22 TNFRSF25
CD22 DGCR6L
CD22 ZKSCAN3
CD22 LAD1
CD22 GRINA
CD22 TUB
CD22 ARHGEF12
CD22 CRHR2
CD22 ABCB6
CD22 LOC26102
CD22 TGOLN2
CD22 ADAM20
CD22 DOPEY1
CD22 NME6
CD22 RBBP8
CD22 CHIT1
CD22 NFATC3
CD22 SEMA4D
CD22 MAGEA5
CD22 MYOG
CD22 PCDH1
CD22 IGSF9B
CD22 STXBP1
CD22 MN1
CD22 ARPC4
CD22 FUT7
CD22 ARID4B
CD22 RABGGTA
CD22 SLC15A2
CD22 PYGM
CD22 PRKCB
CD22 LBP
CD22 DOK1
CD22 CYP11A1
CD22 LRRC68
CD22 CORT
CD22 AHSG
CD22 ERF
CD22 RAB8A
CD22 PVT1
CD22 C12orf47
CD22 LPXN
CD22 TBX1
CD22 GIGYF2
CD22 TCOF1
CD22 TYMS
CD22 LYPLA2
CD22 EMID1
CD22 SCYL3
CD22 PPP1R16B
CD22 USP19
CD22 SORBS3
CD22 SAR1A
CD22 MATN3
CD22 LPIN2
CD22 psiTPTE22
CD22 C18orf10
CD22 TRA2A
CD22 ITGAD
CD22 CCL19
CD22 MTHFR
CD22 CCPG1
CD22 LOC201229
CD22 SLC22A24
CD22 SVEP1
CD22 MYST1
CD22 COL6A2
CD22 CCR4
CD22 ITGA2B
CD22 CIAPIN1
CD22 NCKIPSD
CD22 EIF2AK2
CD22 GCOM1
CD22 POU4F1
CD22 CSNK2A1
CD22 OMG
CD22 NTRK2
CD22 ATP6V1B1
CD22 EXOSC2
CD22 CLEC11A
CD22 AGAP8
CD22 SLC1A7
CD22 DEFA3
CD22 LRP3
CD22 GUCA1A
CD22 FEM1B
CD22 PLEKHM2
CD22 NFKB2
CD22 MSC
CD22 CSF1
CD22 ATF7
CD22 RHBDL1
CD22 SLC20A2
CD22 DCBLD2
CD22 CBFA2T3
CD22 RPS6KB2
CD22 LOC145678
CD22 LUZP1
CD22 MYT1
CD22 GYPB
CD22 TGFB1
CD22 HAUS5
CD22 ZNF593
CD22 METTL3
CD22 TNFRSF10C
CD22 MLANA
CD22 SEC16A
CD22 ABL1
CD22 SKI
CD22 MYBPC2
CD22 BCR
CD22 MTFR1
CD22 TMPRSS6
CD22 FGF7
CD22 P2RX7
CD22 TMCC1
CD22 NFYB
CD22 TPMT
CD22 HIRIP3
CD22 UNC5B
CD22 GRAP2
CD22 PHB
CD22 DNAL4
CD22 ST6GALNAC4
CD22 GLE1
CD22 PDE3A
CD22 KRTAP26-1
CD22 THBS3
CD22 AMIGO2
CD22 F2RL3
CD22 SEMA3A
CD22 CTRL
CD22 SOX12
CD22 CCR7
CD22 ALPPL2
CD22 ELAVL3
CD22 CA11
CD22 POU6F1
CD22 COPS6
CD22 SLC6A2
CD22 SLC9A1
CD22 GJA1
CD22 KEAP1
CD22 CDX2
CD22 PAIP2B
CD22 C1orf105
CD22 STK25
CD22 CYP27A1
CD22 CDK2
CD22 CASP2
CD22 GUCA2A
CD22 TEX261
CD22 CNKSR1
CD22 ARHGAP26
CD22 AP2A2
CD22 GNL1
CD22 EIF3K
CD22 PAFAH1B1
CD22 PPP1R10
CD22 PROX1
CD22 CCDC94
CD22 FAM153A
CD22 SLURP1
CD22 MYO1C
CD22 PPP3R1
CD22 SMARCD3
CD22 HOXC11
CD22 LRRC48
CD22 OR2B6
CD22 DOK2
CD22 MC2R
CD22 MR1
CD22 PNMT
CD22 BAX
CD22 CRYBA4
CD22 ZNF783
CD22 SRRT
CD22 GRIK5
CD22 SLC18A1
CD22 RRP12
CD22 MFAP2
CD22 CHRNA3
CD22 UQCRFS1
CD22 RGL1
CD22 NFRKB
CD22 TK2
CD22 TIMP3
CD22 NFKB1
CD22 KIAA1024
CD22 D4S234E
CD22 MEN1
CD22 FANCA
CD22 KLF11
CD22 ATP2B2
CD22 ZBED4
CD22 GLUD2
CD22 BCL3
CD22 SEC14L1
CD22 SOS1
CD22 FAM50A
CD22 WNT11
CD22 SLC25A16
CD22 PDPN
CD22 HDGF
CD22 POLR2E
CD22 ATP6V0A2
CD22 BCAM
CD22 MAD1L1
CD22 GDF5
CD22 PSMD14
CD22 SERPINB7
CD22 SLMO1
CD22 SLC16A5
CD22 SPRR2C
CD22 GPR35
CD22 SLC30A3
CD22 PCDH9
CD22 HTR4
CD22 DPT
CD22 RUNX2
CD22 GCK
CD22 IL1RL1
CD22 AQP5
CD22 AMELX
CD22 ZBTB7A
CD22 ALOX5
CD22 NRL
CD22 IDS
CD22 GTSE1
CD22 DUSP7
CD22 C2orf55
CD22 TRAFD1
CD22 CYP2A13
CD22 RAPGEF5
CD22 PTGER3
CD22 PSG7
CD22 sept-06
CD22 LY6G6C
CD22 C16orf7
CD22 OGG1
CD22 RREB1
CD22 FGF2
CD22 CGB
CD22 CHRNB2
CD22 LOR
CD22 INSL3
CD22 IFI27
CD22 AKR1C4
CD22 AGPS
CD22 SPEF1
CD22 PTH
CD22 TFDP2
CD22 CCL16
CD22 FAM189B
CD22 RGS7
CD22 PPP4R1
CD22 KRT37
CD22 TERF1
CD22 ACOT11
CD22 LGALS9
CD22 DHRS1
CD22 CRTC1
CD22 SMPDL3B
CD22 SIT1
CD22 LILRA4
CD22 POLA2
CD22 FZR1
CD22 HSF1
CD22 KIFC3
CD22 BRD2
CD22 KRTAP5-9
CD22 MGAT3
CD22 ANK1
CD22 CD52
CD22 SMARCD2
CD22 ABCA1
CD22 RECQL5
CD22 IL18RAP
CD22 LSM7
CD22 AIF1
CD22 U2AF2
CD22 RALY
CD22 CD79B
CD22 HIPK2
CD22 VEGFC
CD22 FANCL
CD22 TICAM1
CD22 BAT3
CD22 TGFBRAP1
CD22 RELA
CD22 CAPNS1
CD22 CALR
CD22 RAF1
CD22 PPP1R8
CD22 THRA
CD22 NOMO1
CD22 ATP1B2
CD22 PMS2L1
CD22 SAP18
CD22 IQSEC1
CD22 NUP188
CD22 DCT
CD22 HLF
CD22 RAP1GAP
CD22 BTF3
CD22 REM1
CD22 SMYD5
CD22 MLH1
CD22 DSG1
CD22 MRPS12
CD22 COL6A1
CD22 USP9X
CD22 E2F4
CD22 CRMP1
CD22 PAX9
CD22 PTAFR
CD22 SEMA7A
CD22 HPGD
CD22 SLC5A2
CD22 CD72
CD22 HBBP1
CD22 IVL
CD22 DDX11
CD22 RASSF7
CD22 MTX1
CD22 KLF1
CD22 ELN
CD22 PGAP2
CD22 INHA
CD22 CD3E
CD22 RAB31
CD22 ZBTB25
CD22 RDH16
CD22 AKAP3
CD22 GTF2F1
CD22 DGKA
CD22 CTSG
CD22 HAP1
CD22 UBOX5
CD22 NFIX
CD22 LARGE
CD22 TUBGCP2
CD22 PTPN9
CD22 ACR
CD22 FAM89B
CD22 IGHMBP2
CD22 LOC91316
CD22 ERBB3
CD22 C6orf120
CD22 CAMSAP1
CD22 OSGIN2
CD22 TAZ
CD22 PISD
CD22 ANKRD46
CD22 DNAJA3
CD22 GHITM
CD22 EVPL
CD22 TERT
CD22 RAB40B
CD22 FOSL1
CD22 NQO1
CD22 CD33
CD22 DUS4L
CD22 IAH1
CD22 CYHR1
CD22 ECE2
CD22 SPC25
CD22 VAMP5
CD22 CBLN1
CD22 AHDC1
CD22 TRIM58
CD22 SMO
CD22 GP2
CD22 WDR62
CD22 CNTN6
CD22 SCAMP5
CD22 FSCN2
CD22 SIX6
CD22 EIF5B
CD22 LPAR2
CD22 AKT3
CD22 TPPP
CD22 RAB11FIP5
CD22 RAMP3
CD22 NCSTN
CD22 LRCH4
CD22 RPRD2
CD22 CD34
CD22 HNRNPL
CD22 FLT1
CD22 PHKG2
CD22 PRPH
CD22 RBM8A
CD22 RAD54L2
CD22 KIF22
CD22 POU6F2
CD22 SLC17A3
CD22 PFKFB2
CD22 IFRD2
CD22 ARFIP2
CD22 IL10RA
CD22 TBC1D22A
CD22 MLLT4
CD22 HSF4
CD22 ZFY
CD22 SERPINC1
CD22 AATK
CD22 POU2F2
CD22 LY9
CD22 LOC100134331
CD22 RAD52
CD22 MUC1
CD22 SCAPER
CD22 PCGF1
CD22 GPA33
CD22 CAPN5
CD22 OAS2
CD22 LSM4
CD22 MRPL28
CD22 LOC652147
CD22 KRT2
CD22 ZNF167
CD22 INA
CD22 PLCD1
CD22 TTC22
CD22 MFAP3
CD22 HNF4G
CD22 SDC3
CD22 MYEF2
CD22 CLSTN3
CD22 SLC25A11
CD22 ST3GAL1
CD22 TNIP1
CD22 UTP3
CD22 HLA-DOB
CD22 PAXIP1
CD22 SNUPN
CD22 UCHL1
CD22 CDK5R1
CD22 IFIT1
CD22 KHK
CD22 TROAP
CD22 SPTLC2
CD22 RAGE
CD22 SLC7A4
CD22 ESR2
CD22 ZNF500
CD22 TRIM3
CD22 RALYL
CD22 CCNF
CD22 TCF25
CD22 CDC45L
CD22 HTR1B
CD22 IGFBP5
CD22 ADRA1A
CD22 DAXX
CD22 FURIN
CD22 MVD
CD22 PAX8
CD22 SLC16A2
CD22 CSNK1G2
CD22 FEZ1
CD22 LIPE
CD22 NPM3
CD22 C1orf144
CD22 UBL3
CD22 ACVR1B
CD22 DAPK2
CD22 PHOX2B
CD22 FLOT1
CD22 HRAS
CD22 CDH4
CD22 NCR1
CD22 ABCB1
CD22 ETS1
CD22 RUNX1
CD22 ASGR1
CD22 ZMYND10
CD22 NRG2
CD22 CDR2L
CD22 GRIP2
CD22 GJB5
CD22 PTPRN
CD22 TYR
CD22 FAM189A2
CD22 MAP2K4
CD22 ST20
CD22 GNB1
CD22 ZBED1
CD22 TNFSF12
CD22 GRIN2A
CD22 ARHGAP6
CD22 MAGEA1
CD22 AURKA
CD22 DEPDC5
CD22 UGT2B15
CD22 NUP210
CD22 SULT4A1
CD22 AGFG2
CD22 SLC6A9
CD22 FGF3
CD22 PARP2
CD22 CCNA2
CD22 PQBP1
CD22 TCF7L2
CD22 PPP3CC
CD22 SLC4A3
CD22 LOC729400
CD22 ARID3A
CD22 WBSCR22
CD22 FKBP15
CD22 TM4SF5
CD22 STK17A
CD22 PRRC1
CD22 FNTB
CD22 KDM1
CD22 IL8RB
CD22 SIX3
CD22 DUSP14
CD22 ALDOC
CD22 NSFL1C
CD22 RPA2
CD22 KCNJ4
CD22 PRB1
CD22 GHRHR
CD22 FDXR
CD22 CEACAM3
CD22 GRN
CD22 LRRC23
CD22 DGKG
CD22 F7
CD22 ALAS2
CD22 STAT2
CD22 TFF3
CD22 CADM4
CD22 HIPK3
CD22 B4GALT3
CD22 C14orf1
CD22 MYO16
CD22 PRH1
CD22 SLC4A8
CD22 KLHL35
CD22 HMX1
CD22 NCDN
CD22 TREX1
CD22 CHMP7
CD22 PRPF31
CD22 CDK6
CD22 KIAA0323
CD22 VLDLR
CD22 C19orf50
CD22 SFTPD
CD22 NOL7
CD22 FCGR2A
CD22 UBE2H
CD22 EPR1
CD22 RAB14
CD22 WNT7A
CD22 XPNPEP2
CD22 KCTD17
CD22 CENPA
CD22 GPR143
CD22 IL4
CD22 MAX
CD22 ATF6B
CD22 LDB2
CD22 SV2A
CD22 MCM2
CD22 CNNM2
CD22 MEF2C
CD22 GAD2
CD22 PLXNA3
CD22 CCHCR1
CD22 SPN
CD22 FAM102A
CD22 SLC28A1
CD22 TAP2
CD22 KCNAB2
CD22 NUDT3
CD22 FGF9
CD22 CORO1A
CD22 HTR6
CD22 T
CD22 CEP135
CD22 NEUROD2
CD22 CROCC
CD22 LAIR1
CD22 SSTR5
PMF1 METTL1
PMF1 PPP1R10
PMF1 C19orf50
PMF1 MR1
PMF1 CRYBA4
PMF1 SERPINA4
PMF1 LRRC15
PMF1 NRG2
PMF1 ZBED4
PMF1 MFNG
PMF1 LOC552889
PMF1 MEF2C
PMF1 EFNA3
PMF1 PCBP3
PMF1 HTRA2
PMF1 TGFB3
PMF1 SIM2
PMF1 UBOX5
PMF1 RAD51L3
PMF1 PRPH
PMF1 CDC2L5
PMF1 E2F1
PMF1 RAD54L2
PMF1 ARID4B
PMF1 ZNF783
PMF1 TLX2
PMF1 HLA-DOB
PMF1 GRIK5
PMF1 SLC18A1
PMF1 CCBP2
PMF1 SPINT3
PMF1 HTR2A
PMF1 IKBKG
PMF1 PSG1
PMF1 LILRA4
PMF1 SAG
PMF1 DNAH9
PMF1 BCL3
PMF1 GARNL4
PMF1 MLLT4
PMF1 HSF4
PMF1 KRT86
PMF1 GNB3
PMF1 MGAT3
PMF1 MC2R
PMF1 YPEL1
PMF1 ATP2B2
PMF1 LOC100134331
PMF1 MYO9B
PMF1 AGPAT1
PMF1 PBX1
PMF1 NFKB2
PMF1 TYMS
PMF1 ZNF157
PMF1 PLEKHM2
PMF1 ABO
PMF1 POM121L9P
PMF1 MGAT1
PMF1 PDPN
PMF1 HDGF
PMF1 IGH@
PMF1 ZSCAN12
PMF1 FLT3LG
PMF1 RIMS2
PMF1 PML
PMF1 CNP
PMF1 SDC3
PMF1 LGR5
PMF1 KIF3C
PMF1 USP19
PMF1 MAD1L1
PMF1 SLC30A3
PMF1 SLC6A7
PMF1 DDIT3
PMF1 RPA2
PMF1 UTP3
PMF1 MAG
PMF1 TERF2
PMF1 CEACAM4
PMF1 SCAPER
PMF1 TNFRSF25
PMF1 AQP5
PMF1 LOC652147
PMF1 IL4
PMF1 FGF2
PMF1 GTSE1
PMF1 RAGE
PMF1 REL
PMF1 CD34
PMF1 CARD10
PMF1 TNIP1
PMF1 NLE1
PMF1 PAX8
PMF1 PTGER3
PMF1 TBX19
PMF1 TYR
PMF1 CDC45L
PMF1 LY6G6C
PMF1 RBBP8
PMF1 PPP2R5D
PMF1 SLC9A3R2
PMF1 CCHCR1
PMF1 OPRL1
PMF1 POLR2J
PMF1 SLC5A5
PMF1 CHRNB2
PMF1 KRT1
PMF1 STXBP1
PMF1 KCNQ1
PMF1 GPR3
PMF1 PIK3R2
PMF1 CDK6
PMF1 RABGGTA
PMF1 ARSE
PMF1 CYP3A5
PMF1 ESR1
PMF1 PRKCB
PMF1 LBP
PMF1 ABCB1
PMF1 DOK1
PMF1 GPRIN2
PMF1 DHRS1
PMF1 CPNE6
PMF1 GJB5
PMF1 GHITM
PMF1 MAPKAPK2
PMF1 RAB8A
PMF1 FZR1
PMF1 RPS26
PMF1 KIFC3
PMF1 PVT1
PMF1 OTUB1
PMF1 PFKFB2
PMF1 SLMO1
PMF1 USP11
PMF1 PLEC1
PMF1 RASGRP3
PMF1 USP6
PMF1 GRIN2A
PMF1 SCYL3
PMF1 PPP1R16B
PMF1 WWOX
PMF1 C2orf55
PMF1 PITPNM1
PMF1 MYEF2
PMF1 UGT2B15
PMF1 AIF1
PMF1 SLC6A9
PMF1 MTHFR
PMF1 LMTK2
PMF1 LOC201229
PMF1 TUBGCP4
PMF1 MAP3K14
PMF1 SLC2A1
PMF1 TM4SF5
PMF1 PRPF31
PMF1 CYP2A6
PMF1 PPP3CC
PMF1 TGFBRAP1
PMF1 SLC4A3
PMF1 CHD8
PMF1 WBSCR22
PMF1 P2RX6
PMF1 SFTPD
PMF1 NCKIPSD
PMF1 PRRC1
PMF1 IL8RB
PMF1 REG1A
PMF1 AGAP8
PMF1 THRA
PMF1 NOMO1
PMF1 ATP1B2
PMF1 RPH3A
PMF1 XRCC2
PMF1 FOXE1
PMF1 MYBPC3
PMF1 COL19A1
PMF1 OCEL1
PMF1 GRN
PMF1 HLF
PMF1 SAMD14
PMF1 TOP3B
PMF1 RGS9
PMF1 MRPS12
PMF1 TNP1
PMF1 AFAP1
PMF1 DDX11
PMF1 PTPRD
PMF1 DGCR11
PMF1 MLH1
PMF1 ADAM15
PMF1 B4GALT3
PMF1 GPR161
PMF1 HCG9
PMF1 PTAFR
PMF1 TGFB1
PMF1 BTRC
PMF1 EPHB2
PMF1 HPGD
PMF1 HAUS5
PMF1 WNT10B
PMF1 ADCYAP1
PMF1 AANAT
PMF1 NCR2
PMF1 BCR
PMF1 IDS
PMF1 EXD2
PMF1 FAM189B
PMF1 FDXR
PMF1 EPOR
PMF1 AXIN1
PMF1 XPNPEP2
PMF1 KCTD17
PMF1 LEFTY1
PMF1 KIAA0284
PMF1 APOBEC3C
PMF1 TUBGCP2
PMF1 KRTAP26-1
PMF1 ARHGAP26
PMF1 AMIGO2
PMF1 LOC91316
PMF1 SOX12
PMF1 UBE3B
PMF1 ALPPL2
PMF1 P2RY6
PMF1 EML3
PMF1 MVD
PMF1 ELAVL3
PMF1 ZFY
PMF1 POU4F1
PMF1 COPS6
PMF1 SLC6A2
PMF1 SLC9A1
PMF1 ODF1
PMF1 GJA1
PMF1 PAIP2B
PMF1 SOCS3
PMF1 RPL11
PMF1 AMMECR1
PMF1 GNL1
PMF1 MYST2
PMF1 CORO1A
PMF1 TRIM58
PMF1 MAP2K4
PMF1 WDR62
PMF1 LHX2
PMF1 PAFAH1B1
SERHL2 MR1
SERHL2 ZBTB7B
SERHL2 MRPL28
SERHL2 RNASEH2B
SERHL2 MED24
SERHL2 PGAP2
SERHL2 PCDH9
SERHL2 ZNF101
SERHL2 PHKG2
SERHL2 MMP25
SERHL2 SDF2
SERHL2 UPK2
SERHL2 LDB3
SERHL2 APOBEC3C
SERHL2 IMP4
SERHL2 SLC6A12
SERHL2 COX10
SERHL2 COL21A1
SERHL2 ARFIP2
SERHL2 FURIN
SERHL2 TUBB2B
SERHL2 NFRKB
SERHL2 LYZL6
SERHL2 COL6A1
SERHL2 ATP2A3
SERHL2 TFF1
SERHL2 USP11
SERHL2 SEPT6
SERHL2 IQSEC1
SERHL2 MYBPC3
SERHL2 FLOT1
SERHL2 DCI
SERHL2 LTBR
SERHL2 IAH1
SERHL2 RBM8A
SERHL2 GSTA2
SERHL2 MYST2
SERHL2 CSF1
SERHL2 SMO
SERHL2 PAX3
PICK1 NOL7
IGFALS MR1
IGFALS SPRR2C
IGFALS MVK
IGFALS CD40
IGFALS NCDN
IGFALS MC2R
IGFALS ENTPD2
IGFALS ZKSCAN3
IGFALS PGAP2
IGFALS AXIN1
IGFALS KIF1A
IGFALS SLC9A3
IGFALS LDB3
IGFALS RNF5
IGFALS ZNF167
IGFALS PSG7
IGFALS OCEL1
IGFALS TGFBRAP1
IGFALS PSG1
IGFALS MAP3K3
IGFALS WBSCR22
IGFALS POU4F1
IGFALS ATP2A3
IGFALS FGD1
IGFALS AMMECR1
IGFALS NTSR2
IGFALS FAM5C
IGFALS HTR2A
IGFALS TOP3B
IGFALS ZNF157
IGFALS BTF3
IGFALS LBP
IGFALS TRPC4AP
IGFALS NTNG1
IGFALS ZMYND10
IGFALS CORO1A
IGFALS CRTC1
IGFALS ZSCAN12
IGFALS ARR3
IGFALS PML
NRG1 HPCAL1
NRG1 MVK
NRG1 AKT3
NRG1 RAB11FIP5
NRG1 EFNA3
NRG1 PCBP3
NRG1 HTRA2
NRG1 RAD51L3
NRG1 SLC5A2
NRG1 CDC2L5
NRG1 E2F1
NRG1 HTR7
NRG1 CCBP2
NRG1 SMG6
NRG1 RRP12
NRG1 DNAJC7
NRG1 IL10RA
NRG1 MLH1
NRG1 NFRKB
NRG1 SERPINC1
NRG1 PTGES
NRG1 ATP2B2
NRG1 MYO9B
NRG1 SCAPER
NRG1 GPA33
NRG1 ABO
NRG1 FAM50A
NRG1 OR2B6
NRG1 ZSCAN12
NRG1 SLMO1
NRG1 TNKS
NRG1 GPR35
NRG1 HLA-DOB
NRG1 RUNX2
NRG1 GCKR
NRG1 ECD
NRG1 TNFRSF25
NRG1 POM121L9P
NRG1 ADRBK1
NRG1 MYB
NRG1 NFKB2
NRG1 C2orf55
NRG1 TRIM3
NRG1 CDC45L
NRG1 CRCP
NRG1 OGG1
NRG1 MVD
NRG1 GTSE1
NRG1 LY6G6C
NRG1 IGSF9B
NRG1 INSL3
NRG1 WNT11
NRG1 ARPC4
NRG1 C1orf144
NRG1 ELAVL3
NRG1 AIF1
NRG1 ITGAM
NRG1 RABGGTA
NRG1 PTH
NRG1 SRM
NRG1 ASGR1
NRG1 NRG2
NRG1 CPNE6
NRG1 UGT2B15
NRG1 GHITM
NRG1 MAPKAPK2
NRG1 RAB8A
NRG1 FZR1
NRG1 KIFC3
NRG1 XDH
NRG1 MGAT3
NRG1 RASGRP3
NRG1 USP6
NRG1 TENC1
NRG1 USP19
NRG1 SAR1A
NRG1 ABCB6
NRG1 SLC9A3R2
NRG1 SULT4A1
NRG1 MTHFR
NRG1 VEGFC
NRG1 TM4SF5
NRG1 MYST1
NRG1 OCEL1
NRG1 CCR4
NRG1 CRYBB3
NRG1 SIX3
NRG1 ALDOC
NRG1 PMS2L1
NRG1 SAP18
NRG1 AGAP8
NRG1 COL6A2
NRG1 RGS9
NRG1 BTF3
NRG1 SLC6A8
NRG1 STAT2
NRG1 PTPRD
NRG1 DUSP7
NRG1 B4GALT3
NRG1 RHBDL1
NRG1 SLC1A4
NRG1 VCX3A
NRG1 E2F4
NRG1 DOK1
NRG1 TGFB1
NRG1 KIFC1
NRG1 HPGD
NRG1 VENTX
NRG1 KIAA0323
NRG1 CD40
NRG1 TMPRSS6
NRG1 CASP2
NRG1 SLC6A3
NRG1 EPAS1
NRG1 ELN
NRG1 UNC5B
NRG1 MAGEA9
NRG1 KIF22
NRG1 AMIGO2
NRG1 IGHMBP2
NRG1 UBE2H
NRG1 DPEP1
NRG1 CAMSAP1
NRG1 TBX1
NRG1 ITGB6
NRG1 ZBTB7A
NRG1 ACVR1B
NRG1 RIF1
NRG1 CA11
NRG1 POU6F1
NRG1 EPOR
NRG1 THRA
NRG1 MAGEA1
NRG1 ODF1
NRG1 FOSL1
NRG1 IRF2
NRG1 NF1
NRG1 WDR45
NRG1 VAMP5
NRG1 MYST2
NRG1 TBX5
NRG1 GP2
NRG1 WDR62
BZRPL1 METTL1
BZRPL1 AQP7
BZRPL1 BRCA1
BZRPL1 DNAJC7
BZRPL1 IQSEC1
BZRPL1 PAX7
BZRPL1 LOC552889
BZRPL1 NADK
BZRPL1 POL3S
BZRPL1 KRT6A
BZRPL1 GNAT1
BZRPL1 PCBP3
BZRPL1 HTRA2
BZRPL1 ABCC8
BZRPL1 SIM2
BZRPL1 MYBPC3
BZRPL1 GPRIN2
BZRPL1 KCNJ6
BZRPL1 STAT2
BZRPL1 SLC9A3
BZRPL1 ZNF264
BZRPL1 POLG
BZRPL1 CCKAR
BZRPL1 CCBP2
BZRPL1 NUP214
BZRPL1 KDM5B
BZRPL1 PSG1
BZRPL1 MYL2
BZRPL1 RB1
BZRPL1 KRT86
BZRPL1 CHST3
BZRPL1 DNAJC9
BZRPL1 JAK3
BZRPL1 PBX1
BZRPL1 MUC1
BZRPL1 ABO
BZRPL1 NTNG1
BZRPL1 MGAT1
BZRPL1 ZSCAN12
BZRPL1 POLD2
BZRPL1 MSX1
BZRPL1 FLT3LG
BZRPL1 RIMS2
BZRPL1 ARTN
BZRPL1 UBE2C
BZRPL1 CHIT1
BZRPL1 MC2R
BZRPL1 FURIN
BZRPL1 RPH3A
BZRPL1 MAG
BZRPL1 INSL3
BZRPL1 CEACAM4
BZRPL1 IGF1R
BZRPL1 MAP3K14
BZRPL1 ADRBK1
BZRPL1 KLHL25
BZRPL1 SBNO2
BZRPL1 MSI1
BZRPL1 MYB
BZRPL1 ADCYAP1
BZRPL1 MLL
BZRPL1 CARD10
BZRPL1 SEMA5A
BZRPL1 ESR1
BZRPL1 TBX19
BZRPL1 KLF11
BZRPL1 CRCP
BZRPL1 SLC18A3
BZRPL1 ZBED1
BZRPL1 ACCN1
BZRPL1 OPRL1
BZRPL1 GTSE1
BZRPL1 TAX1BP1
BZRPL1 OPN1SW
BZRPL1 IQSEC3
BZRPL1 C19orf29
BZRPL1 CAPN3
BZRPL1 IRF2
BZRPL1 NTRK3
BZRPL1 CPNE6
BZRPL1 ECE2
BZRPL1 SLC16A3
BZRPL1 NOC2L
BZRPL1 SLC12A4
BZRPL1 XDH
BZRPL1 AAK1
BZRPL1 USP11
BZRPL1 LOC100134331
BZRPL1 USP6
BZRPL1 TENC1
BZRPL1 WWOX
BZRPL1 CREB3
BZRPL1 PIGC
BZRPL1 TRIP13
BZRPL1 SERBP1
BZRPL1 SLC9A3R2
BZRPL1 MAEA
BZRPL1 GNAS
BZRPL1 TAF1
BZRPL1 PRPS1L1
BZRPL1 RNF5
BZRPL1 TUBGCP4
BZRPL1 SLC2A1
BZRPL1 WNT10B
BZRPL1 OCEL1
BZRPL1 LRRC23
BZRPL1 SNAPC4
BZRPL1 CHD8
BZRPL1 P2RX6
BZRPL1 IGF2
BZRPL1 CRYBB3
BZRPL1 UBE3B
BZRPL1 REG1A
BZRPL1 CNTN1
BZRPL1 ZNF592
BZRPL1 MYO1C
BZRPL1 XRCC2
BZRPL1 SEZ6L
BZRPL1 KIAA1539
BZRPL1 COL19A1
BZRPL1 SAMD14
BZRPL1 TOP3B
BZRPL1 RGS9
BZRPL1 VASH1
BZRPL1 KLHL18
BZRPL1 PCTK3
BZRPL1 SLC6A8
BZRPL1 DGCR11
BZRPL1 TRD@
BZRPL1 ADAM15
BZRPL1 SLC1A4
BZRPL1 VCX3A
BZRPL1 GPR161
BZRPL1 DOK1
BZRPL1 HCG9
BZRPL1 KIFC1
BZRPL1 EPHB2
BZRPL1 LMO1
BZRPL1 VENTX
BZRPL1 BFSP2
BZRPL1 ELAVL2
BZRPL1 AANAT
BZRPL1 CD40
BZRPL1 SLCO2A1
BZRPL1 TGFBR2
BZRPL1 CPSF1
BZRPL1 SLC6A3
BZRPL1 EPAS1
BZRPL1 EPOR
BZRPL1 AXIN1
BZRPL1 KIAA0284
BZRPL1 APOBEC3C
BZRPL1 MMACHC
BZRPL1 DPEP1
BZRPL1 GADD45B
BZRPL1 HHLA1
BZRPL1 EML3
BZRPL1 FGD1
BZRPL1 ITM2B
BZRPL1 CRX
BZRPL1 C19orf26
BZRPL1 SORBS3
BZRPL1 ODF1
BZRPL1 GMPS
BZRPL1 GPT
BZRPL1 GCOM1
BZRPL1 MAPKAPK2
BZRPL1 MYST2
BZRPL1 PSMB4
BZRPL1 ABCD1
BZRPL1 NEUROG3
BZRPL1 SERPIND1
BZRPL1 C19orf50
BZRPL1 ZC3H7B
BZRPL1 MVK
BZRPL1 H6PD
BZRPL1 IGHG1
BZRPL1 HAP1
BZRPL1 ATG2A
BZRPL1 UBXN1
BZRPL1 MAGEA9
BZRPL1 E2F1
BZRPL1 YPEL1
BZRPL1 HTR7
BZRPL1 TLX2
BZRPL1 CIZ1
BZRPL1 SLC25A17
BZRPL1 AFF2
BZRPL1 RAB3A
BZRPL1 SPINT3
BZRPL1 IKBKG
BZRPL1 LILRA4
BZRPL1 PIGR
BZRPL1 PTGES
BZRPL1 CYP3A5
BZRPL1 HTR2A
BZRPL1 TNFSF12
BZRPL1 MYH2
BZRPL1 ZNF157
BZRPL1 IFI35
BZRPL1 TRPC4AP
BZRPL1 POM121L9P
BZRPL1 ATG4B
BZRPL1 REL
BZRPL1 PML
BZRPL1 CNP
BZRPL1 STATH
BZRPL1 LGR5
BZRPL1 RPL3L
BZRPL1 ODZ4
BZRPL1 RPA2
BZRPL1 AFAP1
BZRPL1 TERF2
BZRPL1 GCKR
BZRPL1 TNFRSF25
BZRPL1 DGCR6L
BZRPL1 ZKSCAN3
BZRPL1 LAD1
BZRPL1 GLT25D2
BZRPL1 GRINA
BZRPL1 CRHR2
BZRPL1 ABCB6
BZRPL1 LOC26102
BZRPL1 ARHGEF17
BZRPL1 TGOLN2
BZRPL1 VWA5A
BZRPL1 UGT2B15
BZRPL1 NFATC3
BZRPL1 ACVR1B
BZRPL1 MAGEA5
BZRPL1 MYOG
BZRPL1 IGSF9B
BZRPL1 STXBP1
BZRPL1 ARPC4
BZRPL1 FUT7
BZRPL1 DMP1
BZRPL1 CDK6
BZRPL1 RAD50
BZRPL1 RABGGTA
BZRPL1 NR4A1
BZRPL1 LBP
BZRPL1 SRM
BZRPL1 CYP11A1
BZRPL1 JAG1
BZRPL1 CORT
BZRPL1 HCRTR1
BZRPL1 TWF2
BZRPL1 AHSG
BZRPL1 ERF
BZRPL1 RAB8A
BZRPL1 MTHFR
BZRPL1 PVT1
BZRPL1 TULP3
BZRPL1 OLFM1
BZRPL1 GIGYF2
BZRPL1 PLEC1
BZRPL1 TYMS
BZRPL1 LYPLA2
BZRPL1 EMID1
BZRPL1 SCYL3
BZRPL1 USP19
BZRPL1 RFC1
BZRPL1 SAR1A
BZRPL1 MATN3
BZRPL1 C18orf10
BZRPL1 ITGAD
BZRPL1 MAD1L1
BZRPL1 CCPG1
BZRPL1 LOC201229
BZRPL1 SLC22A24
BZRPL1 SLC30A3
BZRPL1 MYST1
BZRPL1 COL6A2
BZRPL1 CD7
BZRPL1 CCR4
BZRPL1 ITGA2B
BZRPL1 NCOR2
BZRPL1 EIF2AK2
BZRPL1 POU4F1
BZRPL1 NTRK2
BZRPL1 ATP6V1B1
BZRPL1 EXOSC2
BZRPL1 CLEC11A
BZRPL1 AGAP8
BZRPL1 SLC1A7
BZRPL1 DEFA3
BZRPL1 FLJ10038
BZRPL1 GARNL4
BZRPL1 NFKB2
BZRPL1 RUNX2
BZRPL1 CSF1
BZRPL1 MPDU1
BZRPL1 RHBDL1
BZRPL1 BAX
BZRPL1 CBFA2T3
BZRPL1 RPS6KB2
BZRPL1 LOC145678
BZRPL1 LUZP1
BZRPL1 TGFB1
BZRPL1 HAUS5
BZRPL1 KIAA0586
BZRPL1 PIK3CB
BZRPL1 METTL3
BZRPL1 MLANA
BZRPL1 SEC16A
BZRPL1 SKI
BZRPL1 MYBPC2
BZRPL1 BCR
BZRPL1 MTFR1
BZRPL1 TMPRSS6
BZRPL1 PRKCB
BZRPL1 ACY1
BZRPL1 TPMT
BZRPL1 HIRIP3
BZRPL1 CDK5
BZRPL1 UNC5B
BZRPL1 PHB
BZRPL1 ST6GALNAC4
BZRPL1 IFRD2
BZRPL1 AATK
BZRPL1 AMIGO2
BZRPL1 LPAR2
BZRPL1 CTNNBIP1
BZRPL1 SOX12
BZRPL1 TBX5
BZRPL1 ALPPL2
BZRPL1 ATP2A3
BZRPL1 CA11
BZRPL1 POU6F1
BZRPL1 COPS6
BZRPL1 SLC6A2
BZRPL1 SLC9A1
BZRPL1 CAD
BZRPL1 PTPRB
BZRPL1 GJA1
BZRPL1 PAIP2B
BZRPL1 C1orf105
BZRPL1 CDK2
BZRPL1 CASP2
BZRPL1 CNKSR1
BZRPL1 PDE4C
BZRPL1 KCNJ4
BZRPL1 EIF3K
BZRPL1 LAIR1
BZRPL1 PDGFRA
BZRPL1 FAM153A
BZRPL1 KRT33A
BZRPL1 FAU
BZRPL1 NFATC4
BZRPL1 IL13
BZRPL1 HOXC11
BZRPL1 LRRC48
BZRPL1 DOK2
BZRPL1 EFNA3
BZRPL1 CHKA
BZRPL1 PTPN21
BZRPL1 CRYBA4
BZRPL1 CDC2L5
BZRPL1 RNF167
BZRPL1 LTK
BZRPL1 ARHGEF12
BZRPL1 SLC18A1
BZRPL1 RRP12
BZRPL1 MFAP2
BZRPL1 CHRNA3
BZRPL1 NDST2
BZRPL1 NFRKB
BZRPL1 PSG7
BZRPL1 KIAA1024
BZRPL1 MEN1
BZRPL1 FANCA
BZRPL1 TYR
BZRPL1 ATP2B2
BZRPL1 ABL1
BZRPL1 FOXN2
BZRPL1 BCL3
BZRPL1 ABCC3
BZRPL1 SEC14L1
BZRPL1 ANXA2P1
BZRPL1 WNT11
BZRPL1 PDPN
BZRPL1 HDGF
BZRPL1 KRT37
BZRPL1 INPP4A
BZRPL1 GDF5
BZRPL1 SLMO1
BZRPL1 SLC16A5
BZRPL1 GJB3
BZRPL1 GPR35
BZRPL1 USP9X
BZRPL1 DPT
BZRPL1 ATP11A
BZRPL1 MSC
BZRPL1 GYPB
BZRPL1 LCAT
BZRPL1 FGF2
BZRPL1 AQP5
BZRPL1 AMELX
BZRPL1 ALOX5
BZRPL1 NRL
BZRPL1 IDS
BZRPL1 TUBB2B
BZRPL1 DUSP7
BZRPL1 C2orf55
BZRPL1 TRAFD1
BZRPL1 PTGER3
BZRPL1 TCF25
BZRPL1 sept-06
BZRPL1 OR2B6
BZRPL1 C16orf7
BZRPL1 ATF7
BZRPL1 OGG1
BZRPL1 RREB1
BZRPL1 P2RX4
BZRPL1 POLR2J
BZRPL1 LY6G6C
BZRPL1 KRT1
BZRPL1 HPCAL1
BZRPL1 ZNF101
BZRPL1 ABCA1
BZRPL1 PTH
BZRPL1 TFDP2
BZRPL1 DCT
BZRPL1 FAM189B
BZRPL1 RP1-21O18.1
BZRPL1 CCNF
BZRPL1 TERF1
BZRPL1 LGALS9
BZRPL1 DGKA
BZRPL1 CRTC1
BZRPL1 MAPK8IP1
BZRPL1 SIT1
BZRPL1 SLC1A6
BZRPL1 PGAM2
BZRPL1 FZR1
BZRPL1 KIFC3
BZRPL1 CDH16
BZRPL1 KRTAP5-9
BZRPL1 MGAT3
BZRPL1 ANK1
BZRPL1 IL18RAP
BZRPL1 LSM7
BZRPL1 AIF1
BZRPL1 U2AF2
BZRPL1 IRF5
BZRPL1 NUP155
BZRPL1 HIPK2
BZRPL1 ZNF593
BZRPL1 VEGFC
BZRPL1 BAT3
BZRPL1 TGFBRAP1
BZRPL1 RELA
BZRPL1 KIAA0323
BZRPL1 FLOT1
BZRPL1 CYP2B7P1
BZRPL1 THRA
BZRPL1 SCNN1D
BZRPL1 ATP1B2
BZRPL1 CROCC
BZRPL1 SAP18
BZRPL1 FOXE1
BZRPL1 SLC5A2
BZRPL1 RAP1GAP
BZRPL1 BTF3
BZRPL1 REM1
BZRPL1 NCR2
BZRPL1 MLH1
BZRPL1 COL6A1
BZRPL1 E2F4
BZRPL1 PAX9
BZRPL1 PTAFR
BZRPL1 SEMA7A
BZRPL1 HPGD
BZRPL1 NDST1
BZRPL1 CDR2L
BZRPL1 KLF1
BZRPL1 ELN
BZRPL1 PGAP2
BZRPL1 INHA
BZRPL1 CD3E
BZRPL1 SNUPN
BZRPL1 RDH16
BZRPL1 GTF2F1
BZRPL1 CTSG
BZRPL1 UPK2
BZRPL1 TUBGCP2
BZRPL1 ACR
BZRPL1 SFRS2
BZRPL1 IGHMBP2
BZRPL1 LOC91316
BZRPL1 ERBB3
BZRPL1 CAMSAP1
BZRPL1 TAZ
BZRPL1 ZBTB7A
BZRPL1 STMN1
BZRPL1 DNAJA3
BZRPL1 GHITM
BZRPL1 RAB40B
BZRPL1 FOSL1
BZRPL1 CD33
BZRPL1 DUS4L
BZRPL1 IAH1
BZRPL1 CCR7
BZRPL1 ABCF2
BZRPL1 SPC25
BZRPL1 TRIM58
BZRPL1 XPNPEP2
BZRPL1 GP2
BZRPL1 WDR62
BZRPL1 MR1
BZRPL1 XRCC5
BZRPL1 TPPP
BZRPL1 RAB11FIP5
BZRPL1 MELK
BZRPL1 NCSTN
BZRPL1 LRCH4
BZRPL1 CD34
BZRPL1 PHKG2
BZRPL1 ATF6B
BZRPL1 RAD54L2
BZRPL1 GP9
BZRPL1 KIF22
BZRPL1 POU6F2
BZRPL1 KCTD20
BZRPL1 PFKFB2
BZRPL1 MAP3K3
BZRPL1 ARFIP2
BZRPL1 IL10RA
BZRPL1 MT4
BZRPL1 HSF4
BZRPL1 SERPINC1
BZRPL1 KRTAP26-1
BZRPL1 AHDC1
BZRPL1 EMX1
BZRPL1 MFNG
BZRPL1 MYO9B
BZRPL1 SCAPER
BZRPL1 PCGF1
BZRPL1 GPA33
BZRPL1 CAPN5
BZRPL1 OAS2
BZRPL1 LSM4
BZRPL1 MRPL28
BZRPL1 LOC652147
BZRPL1 INA
BZRPL1 ATP10B
BZRPL1 PLCD1
BZRPL1 NFKB1
BZRPL1 MFAP3
BZRPL1 SDC3
BZRPL1 MYEF2
BZRPL1 CLSTN3
BZRPL1 ORC1L
BZRPL1 TNIP1
BZRPL1 UTP3
BZRPL1 HLA-DOB
BZRPL1 NCDN
BZRPL1 CHRNB2
BZRPL1 IFIT1
BZRPL1 KHK
BZRPL1 TROAP
BZRPL1 RAGE
BZRPL1 SLC7A4
BZRPL1 PTGS1
BZRPL1 GALK1
BZRPL1 ESR2
BZRPL1 TRIM3
BZRPL1 HOXD10
BZRPL1 CDC45L
BZRPL1 DDX11
BZRPL1 BCL2
BZRPL1 ADRA1A
BZRPL1 ASPHD1
BZRPL1 PAX8
BZRPL1 ANGEL1
BZRPL1 SLC16A2
BZRPL1 CSNK1G2
BZRPL1 TFAP2A
BZRPL1 RBP3
BZRPL1 FEZ1
BZRPL1 KIR2DL4
BZRPL1 C1orf144
BZRPL1 PIK3R2
BZRPL1 ELAVL3
BZRPL1 PSMB8
BZRPL1 MMP25
BZRPL1 ITGAM
BZRPL1 EMR1
BZRPL1 SPTLC1
BZRPL1 CDH4
BZRPL1 GTF2H3
BZRPL1 ABCB1
BZRPL1 RUNX1
BZRPL1 ASGR1
BZRPL1 ZMYND10
BZRPL1 NRG2
BZRPL1 CNTN2
BZRPL1 GRIP2
BZRPL1 GJB5
BZRPL1 PTPRN
BZRPL1 FAM189A2
BZRPL1 MAP2K4
BZRPL1 PCK2
BZRPL1 PTK7
BZRPL1 RASGRP3
BZRPL1 GRIN2A
BZRPL1 ARHGAP6
BZRPL1 AURKA
BZRPL1 DEPDC5
BZRPL1 STAU1
BZRPL1 SULT4A1
BZRPL1 KRT85
BZRPL1 AGFG2
BZRPL1 SLC6A9
BZRPL1 PARP2
BZRPL1 VILL
BZRPL1 TCF7L2
BZRPL1 PPP3CC
BZRPL1 SLC4A3
BZRPL1 WBSCR22
BZRPL1 STK17A
BZRPL1 CBX3
BZRPL1 PRRC1
BZRPL1 FNTB
BZRPL1 KDM1
BZRPL1 IL8RB
BZRPL1 SIX3
BZRPL1 ALDOC
BZRPL1 NSFL1C
BZRPL1 RNASEH2B
BZRPL1 NCR3
BZRPL1 PRB1
BZRPL1 FDXR
BZRPL1 MOBKL1B
BZRPL1 CEACAM3
BZRPL1 GRN
BZRPL1 MAP3K11
BZRPL1 GRM4
BZRPL1 DGKG
BZRPL1 F7
BZRPL1 ALAS2
BZRPL1 RBM8A
BZRPL1 TFF3
BZRPL1 CADM4
BZRPL1 B4GALT3
BZRPL1 CGB
BZRPL1 MYO16
BZRPL1 PRH1
BZRPL1 RER1
BZRPL1 HMX1
BZRPL1 TREX1
BZRPL1 CHMP7
BZRPL1 PRPF31
BZRPL1 CAPNS1
BZRPL1 STIP1
BZRPL1 NOL7
BZRPL1 FCGR2A
BZRPL1 BCL2L1
BZRPL1 UBE2H
BZRPL1 EPR1
BZRPL1 RAB14
BZRPL1 BMP1
BZRPL1 KCTD17
BZRPL1 GPR143
BZRPL1 PRPH
BZRPL1 COL1A1
BZRPL1 ABCA2
BZRPL1 MCM2
BZRPL1 CNNM2
BZRPL1 MVD
BZRPL1 SPN
BZRPL1 FAM102A
BZRPL1 GAGE2E
BZRPL1 ABCC1
BZRPL1 NUDT3
BZRPL1 GNL1
BZRPL1 CORO1A
BZRPL1 NEUROD2
BZRPL1 PMS2L1
BZRPL1 SSTR5
RFXANK SLC9A3R2
RFXANK POU4F1
RFXANK SLC6A9
RFXANK LSM4
RFXANK ADCYAP1
RFXANK RNF5
RB1 AQP7
RB1 SFPQ
RB1 LOC552889
RB1 BRCA1
RB1 POL3S
RB1 PCBP3
RB1 HTRA2
RB1 SLC12A4
RB1 MYBPC3
RB1 RAD51L3
RB1 SLC9A3
RB1 POLG
RB1 CCBP2
RB1 NUP214
RB1 SPC25
RB1 SAG
RB1 DNAH9
RB1 KRT35
RB1 DDIT3
RB1 MUC1
RB1 ABO
RB1 MEF2C
RB1 ZSCAN12
RB1 MSX1
RB1 RIMS2
RB1 MC2R
RB1 MAG
RB1 CEACAM4
RB1 PSTPIP1
RB1 MAP3K14
RB1 ADRBK1
RB1 SBNO2
RB1 MYB
RB1 MLL
RB1 CARD10
RB1 TYR
RB1 SIM2
RB1 OPRL1
RB1 TIMP1
RB1 GTSE1
RB1 INSL3
RB1 WNT11
RB1 KCNQ1
RB1 LTK
RB1 ESR1
RB1 CPNE6
RB1 SLC6A11
RB1 RPL11
RB1 NOC2L
RB1 PFKFB2
RB1 MFNG
RB1 TENC1
RB1 WWOX
RB1 MRPL33
RB1 ST7
RB1 SLC9A3R2
RB1 GNAS
RB1 ITGA3
RB1 LMTK2
RB1 PRPS1L1
RB1 TUBGCP4
RB1 SLC2A1
RB1 OCEL1
RB1 GRM4
RB1 IRF5
RB1 P2RX6
RB1 CHD8
RB1 UBE3B
RB1 CNTN1
RB1 ZNF592
RB1 XRCC2
RB1 KIAA1539
RB1 HIST1H3E
RB1 TOP3B
RB1 RGS9
RB1 KLHL18
RB1 SLC6A8
RB1 ADCYAP1
RB1 ADAM15
RB1 SLC1A4
RB1 HIST1H2AG
RB1 HCG9
RB1 KIFC1
RB1 EPHB2
RB1 WNT10B
RB1 ELAVL2
RB1 AANAT
RB1 EXD2
RB1 CPSF1
RB1 EPAS1
RB1 EPOR
RB1 KIAA0284
RB1 APOBEC3C
RB1 ZMYM3
RB1 DPEP1
RB1 CACNA1B
RB1 MPP2
RB1 ITM2B
RB1 SORBS3
RB1 ODF1
RB1 GPT
RB1 MAPKAPK2
RB1 IL3
RB1 MYST2
RB1 PSMB4
RB1 PDGFRA
RB1 C19orf50
RB1 ZBED4
RB1 IGHG1
RB1 ADH1C
RB1 UBOX5
RB1 MORF4L2
RB1 YPEL1
RB1 HTR7
RB1 RAB3A
RB1 SPINT3
RB1 ETV3
RB1 SCARB1
RB1 PTGES
RB1 MYH2
RB1 LY9
RB1 BTF3
RB1 LGR5
RB1 TRIM15
RB1 RNASEH2B
RB1 CBARA1
RB1 TERF2
RB1 GCKR
RB1 ZKSCAN3
RB1 GADD45B
RB1 TUB
RB1 LOC26102
RB1 ARHGEF17
RB1 TGOLN2
RB1 EML3
RB1 NME6
RB1 CHIT1
RB1 NFATC3
RB1 MAGEA5
RB1 IGSF9B
RB1 ARPC4
RB1 FUT7
RB1 RABGGTA
RB1 SRM
RB1 CYP11A1
RB1 HCRTR1
RB1 AHSG
RB1 ERF
RB1 RAB8A
RB1 DOLK
RB1 SMAD9
RB1 PLEC1
RB1 SCYL3
RB1 PPP1R16B
RB1 USP19
RB1 RFC1
RB1 MATN3
RB1 sept-06
RB1 MTHFR
RB1 CCPG1
RB1 SLC22A24
RB1 COL6A2
RB1 CCR4
RB1 ITGA2B
RB1 EIF2AK2
RB1 POU4F1
RB1 CSNK2A1
RB1 RAC2
RB1 EXOSC2
RB1 AGAP8
RB1 DEFA3
RB1 LRP3
RB1 FLJ10038
RB1 BAP1
RB1 RPS6KB2
RB1 LOC145678
RB1 LUZP1
RB1 POLA2
RB1 METTL3
RB1 MLANA
RB1 MYBPC2
RB1 MTFR1
RB1 AVPR1B
RB1 TPMT
RB1 KIF22
RB1 TRIM58
RB1 AMIGO2
RB1 SMARCD3
RB1 GAGE2E
RB1 CEL
RB1 ACVR1B
RB1 COPS6
RB1 IDS
RB1 GJA1
RB1 PAIP2B
RB1 CDK2
RB1 CASP2
RB1 SGCA
RB1 CNKSR1
RB1 C2orf55
RB1 EIF3K
RB1 SERPIND1
RB1 IL13
RB1 LRRC48
RB1 EFNA3
RB1 SOX3
RB1 CYP2A6
RB1 SLC18A1
RB1 CHRNA3
RB1 NFRKB
RB1 TK2
RB1 TCF25
RB1 FANCA
RB1 ATG2A
RB1 BCL3
RB1 F7
RB1 LLGL2
RB1 PDPN
RB1 ALAS2
RB1 SERPINB7
RB1 SLMO1
RB1 SLC30A3
RB1 PPAP2C
RB1 HTR4
RB1 DPT
RB1 RUNX2
RB1 GCK
RB1 LCAT
RB1 AQP5
RB1 SLC9A1
RB1 KCNJ4
RB1 PTGER3
RB1 NFKB1
RB1 OR2B6
RB1 C16orf7
RB1 PPP2R5D
RB1 OGG1
RB1 RREB1
RB1 FGF2
RB1 CHRNB2
RB1 ABCA1
RB1 PTH
RB1 TFDP2
RB1 RP1-21O18.1
RB1 CCNF
RB1 TERF1
RB1 DHRS1
RB1 LILRA4
RB1 TGFB1
RB1 FZR1
RB1 MGAT3
RB1 CD52
RB1 IL18RAP
RB1 DAPK2
RB1 LYPLA2
RB1 HIPK2
RB1 VEGFC
RB1 TGFBRAP1
RB1 KIAA0323
RB1 CRHR1
RB1 THRA
RB1 NOMO1
RB1 CROCC
RB1 SAP18
RB1 RAP1GAP
RB1 TNP1
RB1 MLH1
RB1 COL6A1
RB1 E2F4
RB1 PTAFR
RB1 HPGD
RB1 NDST1
RB1 KLF1
RB1 TUBGCP2
RB1 PTPN9
RB1 ACR
RB1 MMP23B
RB1 FAM89B
RB1 IGHMBP2
RB1 LOC91316
RB1 ERBB3
RB1 CAMSAP1
RB1 STMN1
RB1 GHITM
RB1 RAB40B
RB1 CD33
RB1 DUSP1
RB1 THBS3
RB1 GP2
RB1 WDR62
RB1 FSCN2
RB1 PIM1
RB1 TPPP
RB1 NCSTN
RB1 LRCH4
RB1 HNRNPL
RB1 PHKG2
RB1 ST6GALNAC4
RB1 POU6F2
RB1 COL21A1
RB1 MAP3K3
RB1 IL10RA
RB1 HSF4
RB1 ZNF804A
RB1 LOC100134331
RB1 MYO9B
RB1 SCAPER
RB1 LPAR2
RB1 GPA33
RB1 OAS2
RB1 MRPL28
RB1 KRT2
RB1 ZNF167
RB1 SDC3
RB1 SFRS4
RB1 TNIP1
RB1 UTP3
RB1 HLA-DOB
RB1 NCDN
RB1 TROAP
RB1 RAGE
RB1 KRT85
RB1 TRIM3
RB1 SERBP1
RB1 DDX11
RB1 ADRA1A
RB1 DAXX
RB1 PAX8
RB1 SLC16A2
RB1 FEZ1
RB1 PSMD9
RB1 PIK3R2
RB1 ELAVL3
RB1 AIF1
RB1 ITGAM
RB1 ETS1
RB1 RUNX1
RB1 ASGR1
RB1 NRG2
RB1 GRIP2
RB1 CELP
RB1 FAM189A2
RB1 MAP2K4
RB1 PTK7
RB1 RASGRP3
RB1 GRIN2A
RB1 SPP2
RB1 AURKA
RB1 DEPDC5
RB1 UGT2B15
RB1 PLEKHG3
RB1 SULT4A1
RB1 SLC6A9
RB1 PQBP1
RB1 PPP3CC
RB1 WBSCR22
RB1 STK17A
RB1 IL8RB
RB1 ALDOC
RB1 LY6G6C
RB1 FDXR
RB1 MOBKL1B
RB1 CEACAM3
RB1 IRF4
RB1 STBD1
RB1 STAT2
RB1 TFF3
RB1 GDF5
RB1 HIPK3
RB1 B4GALT3
RB1 PRH1
RB1 DCHS1
RB1 U2AF2
RB1 PRPF31
RB1 CAPNS1
RB1 FCGR2A
RB1 KCTD17
RB1 PRPH
RB1 MCM2
RB1 CNNM2
RB1 MVD
RB1 SPN
RB1 FAM102A
RB1 TAP2
RB1 MDK
RB1 GNL1
RB1 CORO1A
RB1 NEUROD2
ARVCF AQP7
ARVCF IL13
ARVCF MYO1C
ARVCF ZC3H7B
ARVCF SIX6
ARVCF MVK
ARVCF KRT33A
ARVCF AKT3
ARVCF TPPP
ARVCF POLR2E
ARVCF MELK
ARVCF LOC552889
ARVCF LRCH4
ARVCF RHBDD3
ARVCF MFHAS1
ARVCF EFNA3
ARVCF HNRNPL
ARVCF PCBP3
ARVCF HTRA2
ARVCF TGFB3
ARVCF ABCC8
ARVCF SIM2
ARVCF PHKG2
ARVCF CRYBA4
ARVCF RAD51L3
ARVCF APOBEC3C
ARVCF E2F1
ARVCF RAD54L2
ARVCF KCNJ6
ARVCF SLC9A3
ARVCF YPEL1
ARVCF TLX2
ARVCF POLG
ARVCF GRIK5
ARVCF RELA
ARVCF CCBP2
ARVCF ADAM20
ARVCF SMG6
ARVCF APOC3
ARVCF PFKFB2
ARVCF PSG1
ARVCF PRPH
ARVCF NFATC4
ARVCF IL10RA
ARVCF PTGER3
ARVCF DNAH9
ARVCF NFRKB
ARVCF PMS2L1
ARVCF MT4
ARVCF TK2
ARVCF HSF4
ARVCF ZFY
ARVCF ACR
ARVCF MC2R
ARVCF NAGPA
ARVCF MFNG
ARVCF MYO9B
ARVCF ADRA1A
ARVCF HTR2A
ARVCF TYMS
ARVCF IQSEC1
ARVCF TNP1
ARVCF DAPK2
ARVCF CAPN5
ARVCF OAS2
ARVCF LSM4
ARVCF MRPL28
ARVCF RPS6KB2
ARVCF LOC652147
ARVCF MGAT1
ARVCF CAP2
ARVCF MEF2C
ARVCF UPK2
ARVCF ZSCAN12
ARVCF MSX1
ARVCF IGHG1
ARVCF FLT3LG
ARVCF GPR35
ARVCF ABO
ARVCF ARTN
ARVCF PML
ARVCF SERPINB7
ARVCF SDC3
ARVCF SLC6A11
ARVCF MAD1L1
ARVCF SLC30A3
ARVCF CD34
ARVCF HTR4
ARVCF RPH3A
ARVCF GARNL4
ARVCF MSC
ARVCF TFF3
ARVCF ATP2B1
ARVCF ZNF593
ARVCF FGF2
ARVCF MAP3K14
ARVCF ADRBK1
ARVCF ZKSCAN3
ARVCF EXOSC2
ARVCF NRTN
ARVCF TROAP
ARVCF GNAT1
ARVCF SLC9A1
ARVCF MYB
ARVCF AURKA
ARVCF KCNJ4
ARVCF SEMA5A
ARVCF TGOLN2
ARVCF ZNF500
ARVCF VWA5A
ARVCF DNAJC7
ARVCF RAPGEF1
ARVCF ESR1
ARVCF DTNA
ARVCF VAMP5
ARVCF SLC5A5
ARVCF ADH1C
ARVCF SLC18A3
ARVCF ZBTB7A
ARVCF PAX8
ARVCF C14orf1
ARVCF GTSE1
ARVCF DNAL4
ARVCF OPN1SW
ARVCF LIPE
ARVCF ARPC4
ARVCF FUT7
ARVCF VCX3A
ARVCF CDK6
ARVCF RAD50
ARVCF MMP25
ARVCF FETUB
ARVCF C19orf29
ARVCF ESPL1
ARVCF PTH
ARVCF PYGM
ARVCF DCT
ARVCF NR4A1
ARVCF GTF2H3
ARVCF ABCB1
ARVCF LOC644165
ARVCF KRT37
ARVCF RUNX1
ARVCF CSTF3
ARVCF NRG2
ARVCF CRTC1
ARVCF CPNE6
ARVCF HCG9
ARVCF NEUROD2
ARVCF POLE
ARVCF MAP2K4
ARVCF DOLK
ARVCF KIFC3
ARVCF NOC2L
ARVCF CNP
ARVCF TULP3
ARVCF CDH16
ARVCF NTSR2
ARVCF PIGR
ARVCF MGAT3
ARVCF LOC100134331
ARVCF ANK1
ARVCF GRIN2A
ARVCF SCYL3
ARVCF ARHGAP6
ARVCF USP19
ARVCF TRA2A
ARVCF SAR1A
ARVCF ABCB6
ARVCF SERBP1
ARVCF HIPK2
ARVCF ARMC6
ARVCF SULT4A1
ARVCF HAUS5
ARVCF AGFG2
ARVCF IRF5
ARVCF GRB2
ARVCF MTHFR
ARVCF CCPG1
ARVCF PLEKHG3
ARVCF NR0B2
ARVCF PQBP1
ARVCF VEGFC
ARVCF TM4SF5
ARVCF SLC6A12
ARVCF PPP3CC
ARVCF LTK
ARVCF TGFBRAP1
ARVCF SLC4A3
ARVCF SLC2A1
ARVCF ITGA2B
ARVCF P2RX6
ARVCF SFTPD
ARVCF OPRL1
ARVCF STK17A
ARVCF POU4F1
ARVCF UBE3B
ARVCF THRA
ARVCF ZNF592
ARVCF NOMO1
ARVCF ATP1B2
ARVCF NSFL1C
ARVCF NCR3
ARVCF OCEL1
ARVCF GRN
ARVCF HLF
ARVCF SAMD14
ARVCF TOP3B
ARVCF GUCA1A
ARVCF BTF3
ARVCF HLA-DOB
ARVCF STBD1
ARVCF DDX11
ARVCF RBM8A
ARVCF DCI
ARVCF PTPRD
ARVCF PLEKHM2
ARVCF RUNX2
ARVCF ADAM15
ARVCF RHBDL1
ARVCF NCR2
ARVCF GPR161
ARVCF PAX9
ARVCF AATK
ARVCF PTAFR
ARVCF TGFB1
ARVCF HPGD
ARVCF PRSS16
ARVCF U2AF2
ARVCF CHMP7
ARVCF NDST1
ARVCF PRPF31
ARVCF METTL3
ARVCF VLDLR
ARVCF AANAT
ARVCF PVT1
ARVCF ANKRD12
ARVCF CD40
ARVCF CYP11A1
ARVCF FCGR2A
ARVCF BFSP2
ARVCF GRM4
ARVCF ELN
ARVCF SLC6A3
ARVCF UBE2H
ARVCF TNFRSF25
ARVCF CCL16
ARVCF CDK5R1
ARVCF COX6A2
ARVCF AKAP3
ARVCF DNAJC4
ARVCF DHRS1
ARVCF GPR143
ARVCF KIAA0284
ARVCF CRYBB3
ARVCF MMACHC
ARVCF TUBGCP2
ARVCF IGF1R
ARVCF IGHMBP2
ARVCF SLN
ARVCF SEMA3A
ARVCF ZMYM3
ARVCF NAALADL1
ARVCF C6orf120
ARVCF CEP135
ARVCF CAMSAP1
ARVCF MPP2
ARVCF TBX1
ARVCF SMO
ARVCF ELAVL3
ARVCF RFC1
ARVCF INHA
ARVCF SLC28A1
ARVCF COPS6
ARVCF PTGS1
ARVCF TREX1
ARVCF ITGAM
ARVCF ODF1
ARVCF RAB31
ARVCF PAK2
ARVCF C9orf114
ARVCF IAH1
ARVCF GNB3
ARVCF ABCF2
ARVCF SCNN1D
ARVCF GTF2F1
ARVCF GUCA2A
ARVCF MYST2
ARVCF CORO1A
ARVCF ARHGAP26
ARVCF C1orf144
ARVCF CD4
ARVCF ASCC2
ARVCF GP2
ARVCF AP2A2
ARVCF WDR62
ARVCF GNL1
ARVCF PAFAH1B1
BMP10 METTL1
BMP10 AP1G2
BMP10 MR1
BMP10 MVK
BMP10 METTL3
BMP10 HTR4
BMP10 MFNG
BMP10 HLA-DOB
BMP10 LRCH4
BMP10 GCKR
BMP10 GCK
BMP10 RPRD2
BMP10 NCKIPSD
BMP10 MAP3K14
BMP10 CPSF1
BMP10 DEPDC5
BMP10 IDS
BMP10 MYB
BMP10 SLC7A4
BMP10 KCNJ4
BMP10 LRIG2
BMP10 TGOLN2
BMP10 PRPH
BMP10 MMACHC
BMP10 GLUD2
BMP10 TCF7L2
BMP10 PSG1
BMP10 OGG1
BMP10 EML3
BMP10 GTSE1
BMP10 NFRKB
BMP10 POU4F1
BMP10 FNTB
BMP10 SHBG
BMP10 PIGR
BMP10 ATP1B2
BMP10 NCOR2
BMP10 HTR2A
BMP10 LBP
BMP10 CAPN5
BMP10 STAT2
BMP10 CCNF
BMP10 RUNX1
BMP10 ZNF264
BMP10 B4GALT3
BMP10 NEUROD2
BMP10 LILRA4
BMP10 LUZP1
ARHGEF6 IL13
ARHGEF6 MR1
ARHGEF6 RMND5B
ARHGEF6 CRYBA4
ARHGEF6 SLURP1
ARHGEF6 RAB11FIP5
ARHGEF6 DOK2
ARHGEF6 EFNA3
ARHGEF6 HAP1
ARHGEF6 PCBP3
ARHGEF6 AGAP8
ARHGEF6 RAD54L2
ARHGEF6 GP9
ARHGEF6 POLG
ARHGEF6 CCBP2
ARHGEF6 RRP12
ARHGEF6 ARFIP2
ARHGEF6 SAG
ARHGEF6 DNAH9
ARHGEF6 HSF4
ARHGEF6 KRT86
ARHGEF6 FANCA
ARHGEF6 AGPAT1
ARHGEF6 ZNF157
ARHGEF6 MUC1
ARHGEF6 TBC1D22A
ARHGEF6 CUBN
ARHGEF6 LOC652147
ARHGEF6 MEF2C
ARHGEF6 ABO
ARHGEF6 CNP
ARHGEF6 SLMO1
ARHGEF6 GPR35
ARHGEF6 UTP3
ARHGEF6 RUNX2
ARHGEF6 AQP5
ARHGEF6 LAD1
ARHGEF6 SBNO2
ARHGEF6 SLC9A1
ARHGEF6 LOC644165
ARHGEF6 ADCYAP1
ARHGEF6 C2orf55
ARHGEF6 OGG1
ARHGEF6 FURIN
ARHGEF6 IGSF9B
ARHGEF6 PAX8
ARHGEF6 TUBB2B
ARHGEF6 MYOG
ARHGEF6 FEZ1
ARHGEF6 INSL3
ARHGEF6 TBX10
ARHGEF6 ARID4B
ARHGEF6 CDH4
ARHGEF6 SPN
ARHGEF6 CYP11A1
ARHGEF6 RIMS2
ARHGEF6 GRIP2
ARHGEF6 LILRA4
ARHGEF6 MAPKAPK2
ARHGEF6 ERF
ARHGEF6 FZR1
ARHGEF6 PFKFB2
ARHGEF6 PIGR
ARHGEF6 LOC100134331
ARHGEF6 MDC1
ARHGEF6 SULT4A1
ARHGEF6 TREX1
ARHGEF6 MAD1L1
ARHGEF6 CCPG1
ARHGEF6 TUBGCP4
ARHGEF6 OCEL1
ARHGEF6 GRM4
ARHGEF6 ITGA2B
ARHGEF6 WBSCR22
ARHGEF6 CAPNS1
ARHGEF6 IL8RB
ARHGEF6 DUSP14
ARHGEF6 ALDOC
ARHGEF6 MYBPC3
ARHGEF6 COL19A1
ARHGEF6 GRN
ARHGEF6 RAP1GAP
ARHGEF6 VASH1
ARHGEF6 DDX11
ARHGEF6 SMYD5
ARHGEF6 CADM4
ARHGEF6 E2F4
ARHGEF6 HCG9
ARHGEF6 U2AF2
ARHGEF6 HBBP1
ARHGEF6 AANAT
ARHGEF6 FCGR2A
ARHGEF6 KLF1
ARHGEF6 CNOT4
ARHGEF6 HIRIP3
ARHGEF6 KCTD17
ARHGEF6 CORO1A
ARHGEF6 KIAA0284
ARHGEF6 ATF6B
ARHGEF6 NFIX
ARHGEF6 MCM2
ARHGEF6 CACNA1B
ARHGEF6 TAZ
ARHGEF6 MVD
ARHGEF6 ELAVL3
ARHGEF6 RTN2
ARHGEF6 SORBS3
ARHGEF6 CDK2
ARHGEF6 CDC37
ARHGEF6 NEUROD2
ARHGEF6 TJP1
GNB3 METTL1
GNB3 AQP7
GNB3 GZMM
GNB3 GAGE2E
GNB3 LOC552889
GNB3 MEF2C
GNB3 CYP3A4
GNB3 PCBP3
GNB3 HTRA2
GNB3 SIM2
GNB3 RAD51L3
GNB3 GPRIN2
GNB3 SLC9A3
GNB3 POLG
GNB3 CCBP2
GNB3 SPC25
GNB3 PSG1
GNB3 SAG
GNB3 DNAH9
GNB3 VSIG4
GNB3 KRT86
GNB3 GIPR
GNB3 KRT35
GNB3 NCOR2
GNB3 DDIT3
GNB3 VASH1
GNB3 TMSB4Y
GNB3 MUC1
GNB3 ABO
GNB3 NTNG1
GNB3 MGAT1
GNB3 NLE1
GNB3 ZSCAN12
GNB3 MSX1
GNB3 FLT3LG
GNB3 RIMS2
GNB3 ARTN
GNB3 TFAP2A
GNB3 MC2R
GNB3 RPH3A
GNB3 GARNL4
GNB3 DHCR7
GNB3 CEACAM4
GNB3 BCR
GNB3 ADRBK1
GNB3 PCDH9
GNB3 SLC25A11
GNB3 LOC644165
GNB3 CARD10
GNB3 HSP90AB1
GNB3 DTNA
GNB3 TBX19
GNB3 TYR
GNB3 CRCP
GNB3 SLC18A3
GNB3 ZBED1
GNB3 SLC12A4
GNB3 OPRL1
GNB3 TUBB2B
GNB3 INSL3
GNB3 E2F4
GNB3 LTK
GNB3 ARSE
GNB3 MSI1
GNB3 NTRK3
GNB3 CPNE6
GNB3 RPL11
GNB3 SLC16A3
GNB3 NOC2L
GNB3 KATNB1
GNB3 USP11
GNB3 MFNG
GNB3 USP6
GNB3 DTX4
GNB3 WWOX
GNB3 CDK6
GNB3 PIGC
GNB3 PITPNM1
GNB3 SERBP1
GNB3 SLC9A3R2
GNB3 TCAP
GNB3 LMTK2
GNB3 RNF5
GNB3 TUBGCP4
GNB3 TM4SF5
GNB3 VENTX
GNB3 OCEL1
GNB3 GRM4
GNB3 CHD8
GNB3 P2RX6
GNB3 CRYBB3
GNB3 UBE3B
GNB3 REG1A
GNB3 ZNF592
GNB3 NF1
GNB3 AMMECR1
GNB3 XRCC2
GNB3 MYBPC3
GNB3 COL19A1
GNB3 SAMD14
GNB3 TOP3B
GNB3 RGS9
GNB3 TNP1
GNB3 KLHL18
GNB3 DDX11
GNB3 PTPRD
GNB3 ADCYAP1
GNB3 ADAM15
GNB3 SLC1A4
GNB3 NCR2
GNB3 GPR161
GNB3 HCG9
GNB3 KIFC1
GNB3 EPHB2
GNB3 ENTPD2
GNB3 WNT10B
GNB3 ELAVL2
GNB3 AANAT
GNB3 CD40
GNB3 IRF2BP1
GNB3 EPOR
GNB3 AXIN1
GNB3 KIAA0284
GNB3 MAGEA9
GNB3 IL8
GNB3 ZMYM3
GNB3 DPEP1
GNB3 CACNA1B
GNB3 EML3
GNB3 LYZL6
GNB3 CELP
GNB3 NGF
GNB3 FGD1
GNB3 CRX
GNB3 NTSR2
GNB3 PTGS1
GNB3 ODF1
GNB3 GPT
GNB3 PAK2
GNB3 HAS1
GNB3 SOCS3
GNB3 BAX
GNB3 IL3
GNB3 MYST2
GNB3 PSMB4
GNB3 NEUROG3
GNB3 PDGFRA
GNB3 C19orf50
GNB3 CHKA
GNB3 MVK
GNB3 SERPINA4
GNB3 ZBED4
GNB3 H6PD
GNB3 IGHG1
GNB3 HMGA2
GNB3 KIAA0467
GNB3 UPK2
GNB3 ADH1C
GNB3 ATG2A
GNB3 APOBEC3C
GNB3 E2F1
GNB3 YPEL1
GNB3 HTR7
GNB3 TLX2
GNB3 RELA
GNB3 GGT5
GNB3 SPINT3
GNB3 IKBKG
GNB3 MAG
GNB3 PTPN9
GNB3 PTGES
GNB3 CYP3A5
GNB3 PLEC1
GNB3 HTR2A
GNB3 RASGRP3
GNB3 ZNF157
GNB3 IFI35
GNB3 ACAN
GNB3 TRPC4AP
GNB3 GPR19
GNB3 POM121L9P
GNB3 REL
GNB3 IGH@
GNB3 PML
GNB3 CNP
GNB3 LGR5
GNB3 LEFTY1
GNB3 MRPS12
GNB3 RPA2
GNB3 MAPK3
GNB3 CBARA1
GNB3 TERF2
GNB3 GCKR
GNB3 TNFRSF25
GNB3 ZKSCAN3
GNB3 LAD1
GNB3 PDPN
GNB3 TGOLN2
GNB3 ADAM20
GNB3 RBBP8
GNB3 SEMA4D
GNB3 SLC6A6
GNB3 IGSF9B
GNB3 STXBP1
GNB3 ARPC4
GNB3 FUT7
GNB3 ARID4B
GNB3 RABGGTA
GNB3 SLC15A2
GNB3 PRKCB
GNB3 LBP
GNB3 DOK1
GNB3 CYP11A1
GNB3 MAPKAPK2
GNB3 RAB8A
GNB3 MTHFR
GNB3 PVT1
GNB3 MEGF6
GNB3 TBX1
GNB3 PIGR
GNB3 TCOF1
GNB3 USP19
GNB3 KCND3
GNB3 TRA2A
GNB3 ITGAD
GNB3 PAX9
GNB3 SMOX
GNB3 CCPG1
GNB3 LOC201229
GNB3 SLC30A3
GNB3 SLC6A12
GNB3 COL6A2
GNB3 PARD3
GNB3 CCR4
GNB3 ITGA2B
GNB3 SLC6A7
GNB3 NCKIPSD
GNB3 POU4F1
GNB3 EXOSC2
GNB3 AGAP8
GNB3 DEFA3
GNB3 FEM1B
GNB3 NFKB2
GNB3 MSC
GNB3 RHBDL1
GNB3 RPS6KB2
GNB3 LOC145678
GNB3 LUZP1
GNB3 CCL19
GNB3 HAUS5
GNB3 WDR45
GNB3 MLANA
GNB3 SEC16A
GNB3 CIAPIN1
GNB3 IGF1R
GNB3 PTCRA
GNB3 TMPRSS6
GNB3 IHH
GNB3 TPMT
GNB3 UNC5B
GNB3 KIF22
GNB3 IFRD2
GNB3 KRTAP26-1
GNB3 AMIGO2
GNB3 SMARCD3
GNB3 SEMA3A
GNB3 SBNO2
GNB3 TBX5
GNB3 ALPPL2
GNB3 ACVR1B
GNB3 RTN2
GNB3 COPS6
GNB3 SLC6A2
GNB3 IDS
GNB3 PTPRB
GNB3 PAIP2B
GNB3 MYB
GNB3 CYP27A1
GNB3 GUCA2A
GNB3 CNKSR1
GNB3 ARHGAP26
GNB3 VAPB
GNB3 AP2A2
GNB3 KCNJ4
GNB3 PAFAH1B1
GNB3 PPP1R10
GNB3 SLURP1
GNB3 HOXC11
GNB3 MFHAS1
GNB3 EFNA3
GNB3 FSCN2
GNB3 CRYBA4
GNB3 CDC2L5
GNB3 ARFGEF2
GNB3 GRIK5
GNB3 MFAP2
GNB3 NFRKB
GNB3 ISG20L2
GNB3 NFKB1
GNB3 ATP2B2
GNB3 ABL1
GNB3 AGPAT1
GNB3 BCL3
GNB3 IQSEC1
GNB3 FAM50A
GNB3 WNT11
GNB3 ESR1
GNB3 HDGF
GNB3 BCAM
GNB3 MAD1L1
GNB3 SLMO1
GNB3 SPRR2C
GNB3 GPR35
GNB3 STAT2
GNB3 CSTF3
GNB3 DPT
GNB3 RUNX2
GNB3 GYPB
GNB3 ALOX5
GNB3 SLC9A1
GNB3 GTSE1
GNB3 GDF5
GNB3 C2orf55
GNB3 PTGER3
GNB3 PSG7
GNB3 OR2B6
GNB3 OGG1
GNB3 RREB1
GNB3 IL1RL1
GNB3 POLR2J
GNB3 TCF3
GNB3 LY6G6C
GNB3 KRT1
GNB3 UBOX5
GNB3 CBX5
GNB3 GAMT
GNB3 PTH
GNB3 TFDP2
GNB3 RGS10
GNB3 FAM189B
GNB3 CDR2L
GNB3 TERF1
GNB3 LGALS9
GNB3 DHRS1
GNB3 CRTC1
GNB3 GHITM
GNB3 TGFB1
GNB3 FZR1
GNB3 KIFC3
GNB3 MGAT3
GNB3 ABCA1
GNB3 IL18RAP
GNB3 DAPK2
GNB3 U2AF2
GNB3 IRF5
GNB3 PLEKHG3
GNB3 TGFBRAP1
GNB3 MRPL12
GNB3 KIAA0323
GNB3 THRA
GNB3 ATP1B2
GNB3 CROCC
GNB3 SAP18
GNB3 FOXE1
GNB3 HLF
GNB3 RAP1GAP
GNB3 BTF3
GNB3 REM1
GNB3 SMYD5
GNB3 MLH1
GNB3 SKI
GNB3 SLC5A5
GNB3 SLC6A8
GNB3 C19orf29
GNB3 PTAFR
GNB3 SEMA7A
GNB3 HPGD
GNB3 IKZF1
GNB3 IVL
GNB3 ANKRD12
GNB3 MTX1
GNB3 KLF1
GNB3 PGAP2
GNB3 SNUPN
GNB3 AKAP3
GNB3 GTF2F1
GNB3 DGKA
GNB3 HAP1
GNB3 TUBGCP2
GNB3 CCL22
GNB3 SCARB1
GNB3 FAM89B
GNB3 IGHMBP2
GNB3 CAMSAP1
GNB3 LILRA4
GNB3 FOSL1
GNB3 DDX17
GNB3 IAH1
GNB3 VAMP5
GNB3 TRIM58
GNB3 SMO
GNB3 GP2
GNB3 PFKFB2
GNB3 WDR62
GNB3 TBCD
GNB3 MR1
GNB3 PIM1
GNB3 AKT3
GNB3 TPPP
GNB3 RAB11FIP5
GNB3 NCSTN
GNB3 LRCH4
GNB3 CD34
GNB3 FLT1
GNB3 DUSP7
GNB3 PHKG2
GNB3 SLC5A2
GNB3 RAD54L2
GNB3 POU6F2
GNB3 XDH
GNB3 IL10RA
GNB3 MLLT4
GNB3 HSF4
GNB3 ZFY
GNB3 AHDC1
GNB3 LOC100134331
GNB3 MYO9B
GNB3 SCAPER
GNB3 PCGF1
GNB3 GPA33
GNB3 ATP10B
GNB3 LSM4
GNB3 LOC652147
GNB3 KRT2
GNB3 INA
GNB3 PLCD1
GNB3 SDC3
GNB3 MYEF2
GNB3 SOX12
GNB3 UTP3
GNB3 NCDN
GNB3 CHRNB2
GNB3 CDK5R1
GNB3 IL4
GNB3 KHK
GNB3 SPTLC2
GNB3 RAGE
GNB3 FRAT2
GNB3 ANG
GNB3 ZNF500
GNB3 TRIM3
GNB3 IKBKE
GNB3 CDC45L
GNB3 HTR1B
GNB3 ADRA1A
GNB3 MVD
GNB3 PAX8
GNB3 CSNK1G2
GNB3 FEZ1
GNB3 LIPE
GNB3 GJB5
GNB3 KIR2DL4
GNB3 C1orf144
GNB3 PIK3R2
GNB3 ELAVL3
GNB3 ITGAM
GNB3 CDH4
GNB3 GTF2H3
GNB3 ABCB1
GNB3 GSTA2
GNB3 RUNX1
GNB3 ASGR1
GNB3 ZMYND10
GNB3 NRG2
GNB3 GRIP2
GNB3 LYPLA2
GNB3 PTPRN
GNB3 FAM189A2
GNB3 MAP2K4
GNB3 TNFSF12
GNB3 GRIN2A
GNB3 ARHGAP6
GNB3 GLP1R
GNB3 DEPDC5
GNB3 UGT2B15
GNB3 SULT4A1
GNB3 ATP5G3
GNB3 KRT85
GNB3 AGFG2
GNB3 SLC6A9
GNB3 PPP3CC
GNB3 SLC4A3
GNB3 WBSCR22
GNB3 FKBP15
GNB3 STK17A
GNB3 PRRC1
GNB3 SIX3
GNB3 DUSP14
GNB3 ALDOC
GNB3 NSFL1C
GNB3 NCR3
GNB3 PRB1
GNB3 CEACAM3
GNB3 LRRC23
GNB3 RBM8A
GNB3 TFF3
GNB3 CADM4
GNB3 B4GALT3
GNB3 ARR3
GNB3 KHSRP
GNB3 CHMP7
GNB3 PRPF31
GNB3 CAPNS1
GNB3 FCGR2A
GNB3 UBE2H
GNB3 WNT7A
GNB3 XPNPEP2
GNB3 KCTD17
GNB3 MAX
GNB3 PRPH
GNB3 CNNM2
GNB3 GAD2
GNB3 CCHCR1
GNB3 SPN
GNB3 FAM102A
GNB3 TAP2
GNB3 GNL1
GNB3 CORO1A
GNB3 T
GNB3 CEP135
GDI1 PDGFRA
GDI1 C19orf50
GDI1 BRCA1
GDI1 FSCN2
GDI1 GZMM
GDI1 TPPP
GDI1 H6PD
GDI1 RPS26
GDI1 MFHAS1
GDI1 HAP1
GDI1 HTRA2
GDI1 SIM2
GDI1 TET3
GDI1 ZNF783
GDI1 TLX2
GDI1 CYP2A6
GDI1 RAB3A
GDI1 SPINT3
GDI1 MFAP2
GDI1 SPC25
GDI1 CCR4
GDI1 IL10RA
GDI1 ATP13A3
GDI1 PTPN9
GDI1 KRT86
GDI1 PTGES
GDI1 KRT35
GDI1 RGS9
GDI1 CYP3A5
GDI1 HTR2A
GDI1 SCAPER
GDI1 GPA33
GDI1 ESR1
GDI1 OAS2
GDI1 LOC91316
GDI1 MGAT1
GDI1 PDPN
GDI1 RIMS2
GDI1 LGR5
GDI1 GJB3
GDI1 ORC1L
GDI1 DPT
GDI1 TERF2
GDI1 CEACAM4
GDI1 NCDN
GDI1 AQP5
GDI1 ADRBK1
GDI1 IFIT1
GDI1 SBNO2
GDI1 TROAP
GDI1 ADCYAP1
GDI1 CD34
GDI1 CARD10
GDI1 TRIM3
GDI1 NFKB1
GDI1 SMARCD2
GDI1 CRCP
GDI1 ZBED1
GDI1 SLC12A4
GDI1 ISLR
GDI1 MYOG
GDI1 FZD9
GDI1 LY6G6C
GDI1 IGSF9B
GDI1 WNT11
GDI1 ARPC4
GDI1 RABGGTA
GDI1 PTH
GDI1 TFDP2
GDI1 DOK1
GDI1 RUNX1
GDI1 LGALS9
GDI1 JAG1
GDI1 CRTC1
GDI1 CPNE6
GDI1 UGT2B15
GDI1 SIT1
GDI1 ECE2
GDI1 TNPO1
GDI1 FZR1
GDI1 ACR
GDI1 KIFC3
GDI1 XDH
GDI1 GIGYF2
GDI1 MGAT3
GDI1 TCOF1
GDI1 EMID1
GDI1 SLC16A5
GDI1 LEFTY1
GDI1 C2orf55
GDI1 YPEL1
GDI1 psiTPTE22
GDI1 DAXX
GDI1 SULT4A1
GDI1 AGFG2
GDI1 LYPLA2
GDI1 MTHFR
GDI1 LY6E
GDI1 LOC201229
GDI1 PQBP1
GDI1 VEGFC
GDI1 SVEP1
GDI1 PPP3CC
GDI1 GRM4
GDI1 RELA
GDI1 ITGA2B
GDI1 WBSCR22
GDI1 CAPNS1
GDI1 EIF2AK2
GDI1 PXDN
GDI1 POU4F1
GDI1 MATN4
GDI1 ALDOC
GDI1 ATP1B2
GDI1 EXOSC2
GDI1 CLEC11A
GDI1 FDXR
GDI1 CEACAM3
GDI1 LRRC23
GDI1 RAP1GAP
GDI1 NUDT3
GDI1 BTF3
GDI1 FEM1B
GDI1 ALAS2
GDI1 SLC6A8
GDI1 RBM8A
GDI1 DUSP7
GDI1 ADAM15
GDI1 B4GALT3
GDI1 TAX1BP1
GDI1 LOC145678
GDI1 KIFC1
GDI1 HAUS5
GDI1 PRPF31
GDI1 KIAA0323
GDI1 AANAT
GDI1 SKI
GDI1 KLF1
GDI1 EFNA3
GDI1 TMPRSS6
GDI1 EPOR
GDI1 CSF1
GDI1 UNC5B
GDI1 DHRS1
GDI1 CTSG
GDI1 KIAA0284
GDI1 APOBEC3C
GDI1 KIF22
GDI1 TUBGCP2
GDI1 CCL22
GDI1 SCARB1
GDI1 KRTAP26-1
GDI1 AMIGO2
GDI1 SLN
GDI1 SEMA3A
GDI1 SOX12
GDI1 DPEP1
GDI1 HHLA1
GDI1 TAZ
GDI1 ZBTB7A
GDI1 RTN2
GDI1 EVPL
GDI1 SORBS3
GDI1 ITPR2
GDI1 IRF2
GDI1 GCOM1
GDI1 PAIP2B
GDI1 IAH1
GDI1 FAM189A2
GDI1 VAMP5
GDI1 TRIM58
GDI1 GP2
GDI1 AP2A2
GDI1 GNL1
GIPR PPP1R10
GIPR GTF2F1
GIPR MR1
GIPR MVK
GIPR AKT3
GIPR TPPP
GIPR FZR1
GIPR LOC100134331
GIPR LOC552889
GIPR MEF2C
GIPR IGHG1
GIPR EFNA3
GIPR AGAP8
GIPR PHLDA2
GIPR CDC2L5
GIPR E2F1
GIPR RAD54L2
GIPR NMB
GIPR KIF22
GIPR SLC9A3
GIPR PLA2G6
GIPR HTR7
GIPR HRK
GIPR GGT5
GIPR SPINT3
GIPR E2F4
GIPR PSG1
GIPR NFATC4
GIPR IL10RA
GIPR DNAH9
GIPR MT4
GIPR HSF4
GIPR SERPINC1
GIPR PPP3R1
GIPR PTGES
GIPR AHDC1
GIPR USP11
GIPR RGS9
GIPR TCOF1
GIPR JAK3
GIPR IFT140
GIPR ZNF157
GIPR MUC1
GIPR ANK1
GIPR H6PD
GIPR OAS2
GIPR CUBN
GIPR NTNG1
GIPR FAM50A
GIPR SEMA3F
GIPR HTR1B
GIPR MGAT1
GIPR DOK2
GIPR INA
GIPR RBBP8
GIPR FLT3LG
GIPR TBC1D22A
GIPR CNP
GIPR MYEF2
GIPR CLSTN3
GIPR GPR35
GIPR MC2R
GIPR LALBA
GIPR GARNL4
GIPR RUNX2
GIPR LRRC37A3
GIPR PTPRD
GIPR NCDN
GIPR TNFRSF25
GIPR ADRBK1
GIPR KHK
GIPR PCDH9
GIPR NRTN
GIPR TROAP
GIPR FGF2
GIPR MYB
GIPR NFKB2
GIPR SOS1
GIPR C2orf55
GIPR ESR2
GIPR RALYL
GIPR ADAM20
GIPR DTNA
GIPR TBX19
GIPR CDC45L
GIPR CRCP
GIPR C16orf7
GIPR CHIT1
GIPR PAX8
GIPR C14orf1
GIPR TUBB2B
GIPR CRYBA4
GIPR LOR
GIPR INSL3
GIPR FGFR4
GIPR ARPC4
GIPR C1orf144
GIPR SLC1A7
GIPR AKR1C4
GIPR ARID4B
GIPR STX16
GIPR ITGAM
GIPR C19orf29
GIPR RABGGTA
GIPR LTK
GIPR PTH
GIPR MSI1
GIPR NR4A1
GIPR CA11
GIPR LBP
GIPR MYBPC3
GIPR CDR2L
GIPR OTUB1
GIPR LGALS9
GIPR NRG2
GIPR FUT7
GIPR GJB5
GIPR LILRA4
GIPR MLH1
GIPR MAP2K4
GIPR ST20
GIPR MTHFR
GIPR MEGF6
GIPR OGG1
GIPR NTSR2
GIPR KRTAP5-9
GIPR MGAT3
GIPR MFNG
GIPR TNFSF12
GIPR USP6
GIPR GRIN2A
GIPR AIF1
GIPR PIGC
GIPR YPEL1
GIPR ABCB6
GIPR SERBP1
GIPR UGT2B15
GIPR IL18RAP
GIPR CCKBR
GIPR SULT4A1
GIPR HAUS5
GIPR ITGAD
GIPR IRF5
GIPR KCNH2
GIPR PAX9
GIPR CCPG1
GIPR ABO
GIPR TM4SF5
GIPR VENTX
GIPR C18orf10
GIPR PPP3CC
GIPR GRM4
GIPR SLC4A3
GIPR SLC15A2
GIPR CCR4
GIPR ITGA2B
GIPR P2RX6
GIPR CRYBB3
GIPR DHRS1
GIPR UBE3B
GIPR THRA
GIPR ZNF592
GIPR NSFL1C
GIPR SAP18
GIPR EIF2B1
GIPR NCR3
GIPR PRB1
GIPR SLC24A1
GIPR FDXR
GIPR OCEL1
GIPR HLF
GIPR SAMD14
GIPR TOP3B
GIPR RAP1GAP
GIPR BTF3
GIPR HLA-DOB
GIPR SLC6A8
GIPR C6orf120
GIPR TFF3
GIPR DUSP7
GIPR ANKRD12
GIPR ADAM15
GIPR CHRNA3
GIPR RHBDL1
GIPR SLC1A4
GIPR GPR161
GIPR LUZP1
GIPR PRH1
GIPR KLHL18
GIPR KIFC1
GIPR HPGD
GIPR U2AF2
GIPR IKZF1
GIPR PRPF31
GIPR KIAA0323
GIPR CDK2
GIPR AANAT
GIPR SKI
GIPR CD40
GIPR FCGR2A
GIPR BCR
GIPR TMPRSS6
GIPR SLC6A3
GIPR EPOR
GIPR UQCRC1
GIPR ZMYND10
GIPR UNC5B
GIPR CENPA
GIPR GPR143
GIPR MAX
GIPR SLC5A2
GIPR MMACHC
GIPR IFRD2
GIPR CACNB4
GIPR ACR
GIPR T
GIPR AMIGO2
GIPR IGHMBP2
GIPR SLN
GIPR CNNM2
GIPR SBNO2
GIPR DPEP1
GIPR CEP135
GIPR ALOX5
GIPR ELAVL3
GIPR POU4F1
GIPR SPN
GIPR CRX
GIPR SLC28A1
GIPR COPS6
GIPR SLC6A2
GIPR ODF1
GIPR MSC
GIPR FOSL1
GIPR IRF2
GIPR ADCY2
GIPR CYP27A1
GIPR DEFB4
GIPR VAMP5
GIPR PRRC1
GIPR CBLN1
GIPR ARHGAP26
GIPR TBX5
GIPR GP2
GIPR NEUROG3
OR2J2 PI4KB
OR2J2 USP19
CTNNA1 STAU1
CTNNA1 MYOZ3
CTNNA1 sept-06
CTNNA1 CCNI
CTNNA1 PKM2
DAG1 EIF4G2
SEMA3F CACNB1
SEMA3F GIGYF2
SEMA3F USP11
SEMA3F AANAT
SEMA3F GYPB
SEMA3F FCGR2A
SEMA3F PITPNM1
SEMA3F UNC5B
SEMA3F ATF6B
SEMA3F LOC201229
SEMA3F RBBP8
SEMA3F TUBB2B
SEMA3F HSF4
SEMA3F MGP
SEMA3F ARSE
SEMA3F MGAT1
SEMA3F LGALS9
SEMA3F NLE1
SEMA3F SH3BP1
SEMA3F TBX5
SEMA3F PRH1
XAF1 CHMP7
XAF1 PRPF31
XAF1 CSTF3
XAF1 MEF2C
XAF1 WWOX
XAF1 MC2R
XAF1 PAX8
XAF1 IL4
XAF1 NRTN
XAF1 FGF3
XAF1 SLC9A3
XAF1 GRIK5
XAF1 SV2A
XAF1 FGF2
XAF1 SAMD14
XAF1 LTK
XAF1 PAK2
XAF1 DDX11
XAF1 RBM8A
XAF1 LOC652147
XAF1 GUCA2A
XAF1 NFKB2
XAF1 ARHGAP26
XAF1 FLT3LG
XAF1 MAP2K4
MSX1 AQP7
MSX1 BRCA1
MSX1 REG1B
MSX1 TACC2
MSX1 GZMM
MSX1 DNAJC7
MSX1 IQSEC1
MSX1 PAX7
MSX1 LOC552889
MSX1 OPN1SW
MSX1 MEF2C
MSX1 KRT6A
MSX1 GNAT1
MSX1 PCBP3
MSX1 HTRA2
MSX1 TGFB3
MSX1 ABCC8
MSX1 SLC12A4
MSX1 KIAA1539
MSX1 RAD51L3
MSX1 GPRIN2
MSX1 SLC9A3
MSX1 ZNF264
MSX1 POLG
MSX1 CCKAR
MSX1 CCBP2
MSX1 SMG6
MSX1 KDM5B
MSX1 PSG1
MSX1 EIF3B
MSX1 SAG
MSX1 DNAH9
MSX1 VSIG4
MSX1 KRT86
MSX1 MTG1
MSX1 PPP3R1
MSX1 CHST3
MSX1 FAU
MSX1 KRT35
MSX1 DNAJC9
MSX1 JAK3
MSX1 PBX1
MSX1 TIPRL
MSX1 TMSB4Y
MSX1 ESR1
MSX1 KAT5
MSX1 ABO
MSX1 NTNG1
MSX1 MGAT1
MSX1 GTF3A
MSX1 IGFBP5
MSX1 ZSCAN12
MSX1 PCTK3
MSX1 FLT3LG
MSX1 RIMS2
MSX1 ARTN
MSX1 UBE2C
MSX1 CACNB1
MSX1 EFNA3
MSX1 DDIT3
MSX1 FURIN
MSX1 RPH3A
MSX1 GARNL4
MSX1 DHCR7
MSX1 CEACAM4
MSX1 SETD2
MSX1 IGF1R
MSX1 MAP3K14
MSX1 ADRBK1
MSX1 KLHL25
MSX1 PCDH9
MSX1 MUC1
MSX1 MYB
MSX1 TRD@
MSX1 MLL
MSX1 CARD10
MSX1 HSP90AB1
MSX1 SEMA5A
MSX1 PIK3R1
MSX1 METTL1
MSX1 SLC29A2
MSX1 DTNA
MSX1 TBX19
MSX1 TYR
MSX1 KYNU
MSX1 CRCP
MSX1 SLC18A3
MSX1 ZBED1
MSX1 SIM2
MSX1 PRPF6
MSX1 OPRL1
MSX1 TUBB2B
MSX1 INSL3
MSX1 PTGES
MSX1 ZNF337
MSX1 IQSEC3
MSX1 ARMC6
MSX1 C19orf29
MSX1 CAPN3
MSX1 ARSE
MSX1 IRF2
MSX1 CDC2L5
MSX1 NTRK3
MSX1 CPNE6
MSX1 AGPS
MSX1 ECE2
MSX1 RBMX2
MSX1 SLC16A3
MSX1 NOC2L
MSX1 XDH
MSX1 NAAA
MSX1 USP11
MSX1 LOC100134331
MSX1 ACHE
MSX1 TENC1
MSX1 WWOX
MSX1 ARID4B
MSX1 PIGC
MSX1 PITPNM1
MSX1 SERBP1
MSX1 SLC9A3R2
MSX1 MAEA
MSX1 GNAS
MSX1 ITGA3
MSX1 TAF1
MSX1 UTRN
MSX1 PRPS1L1
MSX1 RNF5
MSX1 TUBGCP4
MSX1 SLC2A1
MSX1 REEP2
MSX1 GRIK5
MSX1 OCEL1
MSX1 GRM4
MSX1 CHD8
MSX1 P2RX6
MSX1 SFTPD
MSX1 COX6A2
MSX1 GATA2
MSX1 CRYBB3
MSX1 UBE3B
MSX1 REG1A
MSX1 CNTN1
MSX1 ZNF592
MSX1 NF1
MSX1 AMMECR1
MSX1 MYBPC3
MSX1 COL19A1
MSX1 SAMD14
MSX1 TOP3B
MSX1 RGS9
MSX1 VASH1
MSX1 KLHL18
MSX1 POLD2
MSX1 DDX11
MSX1 TEX28
MSX1 PTPRD
MSX1 DGCR11
MSX1 ADCYAP1
MSX1 KRT85
MSX1 SLC1A4
MSX1 SLC30A3
MSX1 VCX3A
MSX1 GPR161
MSX1 SRM
MSX1 HCG9
MSX1 PLEKHM1
MSX1 KIFC1
MSX1 EPHB2
MSX1 ENTPD2
MSX1 WNT10B
MSX1 ELAVL2
MSX1 AANAT
MSX1 CD40
MSX1 BFSP2
MSX1 CPSF1
MSX1 SLC6A3
MSX1 EPAS1
MSX1 EPOR
MSX1 AXIN1
MSX1 FCER2
MSX1 KCNF1
MSX1 KIAA0284
MSX1 APOBEC3C
MSX1 MMACHC
MSX1 DDX51
MSX1 IL8
MSX1 SLN
MSX1 ZMYM3
MSX1 RGS10
MSX1 DPEP1
MSX1 CACNA1B
MSX1 HHLA1
MSX1 EML3
MSX1 LYZL6
MSX1 NEUROD2
MSX1 CELP
MSX1 FGD1
MSX1 ITM2B
MSX1 SHBG
MSX1 EFNA2
MSX1 CRX
MSX1 NTSR2
MSX1 PTGS1
MSX1 ODF1
MSX1 CEBPE
MSX1 PAK2
MSX1 MYST2
MSX1 NPPA
MSX1 TBX5
MSX1 STBD1
MSX1 ADAMTSL2
MSX1 ABCA2
MSX1 NEUROG3
MSX1 SERPIND1
MSX1 C19orf50
MSX1 ZC3H7B
MSX1 RYR3
MSX1 MVK
MSX1 SERPINA4
MSX1 EMD
MSX1 ZBED4
MSX1 H6PD
MSX1 CCDC69
MSX1 IGHG1
MSX1 PDLIM5
MSX1 HAP1
MSX1 RBM4
MSX1 ADH1C
MSX1 ABL1
MSX1 UBXN1
MSX1 MAGEA9
MSX1 IDH2
MSX1 E2F1
MSX1 YPEL1
MSX1 HTR7
MSX1 TLX2
MSX1 SLC25A17
MSX1 AFF2
MSX1 RELA
MSX1 GGT5
MSX1 SPINT3
MSX1 COX10
MSX1 IKBKG
MSX1 ETV3
MSX1 MC5R
MSX1 DNAJC4
MSX1 SCARB1
MSX1 CECR7
MSX1 GIGYF2
MSX1 KPNA6
MSX1 SLC35A2
MSX1 PHF16
MSX1 CYP3A5
MSX1 TCOF1
MSX1 HTR2A
MSX1 RASGRP3
MSX1 LY9
MSX1 IFI35
MSX1 ACAN
MSX1 TBC1D22A
MSX1 GPR19
MSX1 POM121L9P
MSX1 CAP2
MSX1 THBS1
MSX1 LCK
MSX1 TNP1
MSX1 LIPE
MSX1 PML
MSX1 CNP
MSX1 STATH
MSX1 LGR5
MSX1 LEFTY1
MSX1 ZNF76
MSX1 RPL3L
MSX1 TRIM15
MSX1 RPA2
MSX1 ACCN1
MSX1 MAPK3
MSX1 CBARA1
MSX1 TERF2
MSX1 GCKR
MSX1 TNFRSF25
MSX1 LLGL2
MSX1 C19orf6
MSX1 ZKSCAN3
MSX1 LAD1
MSX1 GLT25D2
MSX1 NRTN
MSX1 TUB
MSX1 CRHR2
MSX1 ABCB6
MSX1 SDF2
MSX1 MXRA8
MSX1 TGOLN2
MSX1 MPP2
MSX1 NLE1
MSX1 ADAM20
MSX1 SLC17A1
MSX1 RBBP8
MSX1 CHIT1
MSX1 NFATC3
MSX1 SEMA4D
MSX1 MYOG
MSX1 IGSF9B
MSX1 STXBP1
MSX1 ARPC4
MSX1 FUT7
MSX1 TFF1
MSX1 CDK6
MSX1 RAD50
MSX1 RABGGTA
MSX1 SLC15A2
MSX1 PYGM
MSX1 KCNAB2
MSX1 PRKCB
MSX1 LBP
MSX1 DOK1
MSX1 CYP11A1
MSX1 JAG1
MSX1 HCRTR1
MSX1 TWF2
MSX1 MAPKAPK2
MSX1 KCNH2
MSX1 RAB8A
MSX1 EDIL3
MSX1 EIF4B
MSX1 MTHFR
MSX1 PVT1
MSX1 MEGF6
MSX1 TULP3
MSX1 C19orf26
MSX1 PIGR
MSX1 PLEC1
MSX1 TYMS
MSX1 EMID1
MSX1 SCYL3
MSX1 PPP1R16B
MSX1 USP19
MSX1 SORBS3
MSX1 SAR1A
MSX1 MATN3
MSX1 IQSEC2
MSX1 psiTPTE22
MSX1 TRA2A
MSX1 ITGAD
MSX1 CCL19
MSX1 GPR35
MSX1 HMOX2
MSX1 LOC201229
MSX1 SLC22A24
MSX1 SLC8A1
MSX1 MYST1
MSX1 COL6A2
MSX1 GPT
MSX1 CCR4
MSX1 ITGA2B
MSX1 SOX12
MSX1 CIAPIN1
MSX1 NCKIPSD
MSX1 EIF2AK2
MSX1 POU4F1
MSX1 SVEP1
MSX1 NTRK2
MSX1 CSTF3
MSX1 ATP6V1B1
MSX1 EXOSC2
MSX1 CLEC11A
MSX1 AGAP8
MSX1 LTA
MSX1 SLC1A7
MSX1 DEFA3
MSX1 MAG
MSX1 ADAM15
MSX1 CCL16
MSX1 TCF20
MSX1 PLEKHM2
MSX1 DUSP7
MSX1 MSC
MSX1 CSF1
MSX1 RHBDL1
MSX1 SLC20A2
MSX1 DCBLD2
MSX1 CBFA2T3
MSX1 RPS6KB2
MSX1 LOC145678
MSX1 LUZP1
MSX1 GCK
MSX1 TGFB1
MSX1 HAUS5
MSX1 ZNF593
MSX1 METTL3
MSX1 MLANA
MSX1 SEC16A
MSX1 NDRG2
MSX1 SKI
MSX1 MMP19
MSX1 BCR
MSX1 MTFR1
MSX1 TMPRSS6
MSX1 TMCC1
MSX1 AVPR1B
MSX1 TPMT
MSX1 HIRIP3
MSX1 PYY
MSX1 CDK5
MSX1 UNC5B
MSX1 TNK1
MSX1 RPS6KA3
MSX1 KIF22
MSX1 AATK
MSX1 THBS3
MSX1 AMIGO2
MSX1 LPAR2
MSX1 CTNNBIP1
MSX1 SEMA3A
MSX1 SBNO2
MSX1 MLX
MSX1 ALPPL2
MSX1 CD4
MSX1 ACVR1B
MSX1 RFC1
MSX1 CA11
MSX1 POU6F1
MSX1 TBR1
MSX1 COPS6
MSX1 SLC6A2
MSX1 SLC9A1
MSX1 GJA1
MSX1 KEAP1
MSX1 PAIP2B
MSX1 ADCY2
MSX1 CEACAM1
MSX1 IVL
MSX1 CDK2
MSX1 CASP2
MSX1 GUCA2A
MSX1 CNKSR1
MSX1 ARHGAP26
MSX1 AP2A2
MSX1 GNL1
MSX1 PAFAH1B1
MSX1 PPP1R10
MSX1 MYO1C
MSX1 PZP
MSX1 FAM153A
MSX1 KRT33A
MSX1 SLURP1
MSX1 NFATC4
MSX1 CCDC86
MSX1 IL13
MSX1 SRPX
MSX1 OR2B6
MSX1 DOK2
MSX1 RHBDD3
MSX1 MFHAS1
MSX1 MC2R
MSX1 MR1
MSX1 PNMT
MSX1 PTPN21
MSX1 GPR3
MSX1 CRYBA4
MSX1 KIAA0999
MSX1 ZNF783
MSX1 ARFGEF2
MSX1 CYP2A6
MSX1 SLC18A1
MSX1 RDH5
MSX1 RRP12
MSX1 MFAP2
MSX1 NDST2
MSX1 NFRKB
MSX1 TIMP3
MSX1 KIAA1024
MSX1 MEN1
MSX1 FANCA
MSX1 KLF11
MSX1 ATP2B2
MSX1 ATG2A
MSX1 BCL3
MSX1 UTF1
MSX1 SEC14L1
MSX1 SOS1
MSX1 FEM1B
MSX1 FAM50A
MSX1 ATP11A
MSX1 SLC25A16
MSX1 PDPN
MSX1 HDGF
MSX1 RGS4
MSX1 INPP4A
MSX1 ATP6V0A2
MSX1 BCAM
MSX1 DNASE1L1
MSX1 SERPINB7
MSX1 SLMO1
MSX1 SLC16A5
MSX1 GJB3
MSX1 MAD1L1
MSX1 RBM8A
MSX1 PPAP2C
MSX1 HTR4
MSX1 DPT
MSX1 RUNX2
MSX1 PRDX2
MSX1 GYPB
MSX1 IL1RL1
MSX1 AQP5
MSX1 PIK3R3
MSX1 AMELX
MSX1 ALOX5
MSX1 NRL
MSX1 IDS
MSX1 GTSE1
MSX1 CYP27A1
MSX1 KCNJ4
MSX1 TRAFD1
MSX1 CYP2A13
MSX1 UBE2S
MSX1 PTGER3
MSX1 PSG7
MSX1 WNT11
MSX1 C16orf7
MSX1 PPP2R5D
MSX1 OGG1
MSX1 PLIN1
MSX1 FGF2
MSX1 POLR2J
MSX1 LY6G6C
MSX1 KRT1
MSX1 PDE4A
MSX1 ZNF101
MSX1 AKR1C4
MSX1 GAMT
MSX1 SPEF1
MSX1 PTH
MSX1 TFDP2
MSX1 DCT
MSX1 FAM189B
MSX1 RP1-21O18.1
MSX1 CDR2L
MSX1 TERF1
MSX1 LGALS9
MSX1 DHRS1
MSX1 CRTC1
MSX1 SIT1
MSX1 GHITM
MSX1 ARR3
MSX1 SPRR2C
MSX1 POLA2
MSX1 FZR1
MSX1 HSF1
MSX1 KIFC3
MSX1 CDH16
MSX1 KRTAP5-9
MSX1 MGAT3
MSX1 ANK1
MSX1 MUC6
MSX1 C2orf55
MSX1 ABCA1
MSX1 IL18RAP
MSX1 LSM7
MSX1 DAPK2
MSX1 U2AF2
MSX1 LYPLA2
MSX1 ADCY1
MSX1 HIPK2
MSX1 CTRB2
MSX1 FANCL
MSX1 TICAM1
MSX1 GSTM5
MSX1 LTK
MSX1 MAPK8IP1
MSX1 CAPNS1
MSX1 CALR
MSX1 RAF1
MSX1 ATP2A3
MSX1 PPP1R8
MSX1 ANKLE2
MSX1 THRA
MSX1 SCNN1D
MSX1 ATP1B2
MSX1 CROCC
MSX1 SAP18
MSX1 FOXE1
MSX1 LOC90925
MSX1 SLC5A2
MSX1 HLF
MSX1 DCI
MSX1 RAP1GAP
MSX1 BTF3
MSX1 REM1
MSX1 NCR2
MSX1 CCDC130
MSX1 TAF5
MSX1 SMYD5
MSX1 MLH1
MSX1 MRPS12
MSX1 COL6A1
MSX1 SLC6A8
MSX1 E2F4
MSX1 CRMP1
MSX1 PAX9
MSX1 MARCO
MSX1 PTAFR
MSX1 PDLIM7
MSX1 HPGD
MSX1 NDST1
MSX1 CD72
MSX1 HBBP1
MSX1 HOXD13
MSX1 KRT37
MSX1 ANKRD12
MSX1 C9
MSX1 KLF1
MSX1 ELN
MSX1 PGAP2
MSX1 INHA
MSX1 CD3E
MSX1 SNUPN
MSX1 ZBTB25
MSX1 RDH16
MSX1 AKAP3
MSX1 GTF2F1
MSX1 DGKA
MSX1 CTSG
MSX1 UPK2
MSX1 UBOX5
MSX1 TUBGCP2
MSX1 ACR
MSX1 FAM89B
MSX1 IGHMBP2
MSX1 LOC91316
MSX1 ERBB3
MSX1 CAMSAP1
MSX1 OSGIN2
MSX1 TAZ
MSX1 ZBTB7A
MSX1 ANKRD46
MSX1 STMN1
MSX1 DNAJA3
MSX1 LILRA4
MSX1 RAB40B
MSX1 FOSL1
MSX1 CD33
MSX1 IAH1
MSX1 DUSP1
MSX1 RPL11
MSX1 ABCF2
MSX1 SPC25
MSX1 VAMP5
MSX1 CBLN1
MSX1 ZNF804A
MSX1 TRIM58
MSX1 SMO
MSX1 GP2
MSX1 WDR62
MSX1 PCDHGC3
MSX1 SCAMP5
MSX1 FSCN2
MSX1 SIX6
MSX1 PIM1
MSX1 AKT3
MSX1 TPPP
MSX1 RAB11FIP5
MSX1 NCSTN
MSX1 LRCH4
MSX1 CHST2
MSX1 CD34
MSX1 FLT1
MSX1 PHKG2
MSX1 PRPH
MSX1 MUC2
MSX1 RAD52
MSX1 RAD54L2
MSX1 ST6GALNAC4
MSX1 POU6F2
MSX1 CHRNB2
MSX1 HRK
MSX1 SCAND2
MSX1 PFKFB2
MSX1 COL21A1
MSX1 MAP3K3
MSX1 ARFIP2
MSX1 IL10RA
MSX1 C12orf47
MSX1 MT4
MSX1 HSF4
MSX1 ZFY
MSX1 SERPINC1
MSX1 NR4A1
MSX1 AHDC1
MSX1 ZNF157
MSX1 MFNG
MSX1 MYO9B
MSX1 NFKB2
MSX1 SCAPER
MSX1 RRH
MSX1 PCGF1
MSX1 GPA33
MSX1 CAPN5
MSX1 OAS2
MSX1 LSM4
MSX1 MRPL28
MSX1 LOC652147
MSX1 KRT2
MSX1 INA
MSX1 ATP10B
MSX1 PLCD1
MSX1 TRPC4AP
MSX1 CADM4
MSX1 SDC3
MSX1 MYEF2
MSX1 CLSTN3
MSX1 PRPF19
MSX1 LALBA
MSX1 ST3GAL1
MSX1 UTP3
MSX1 HLA-DOB
MSX1 NCDN
MSX1 CDKN2C
MSX1 CDK5R1
MSX1 IL4
MSX1 KHK
MSX1 TROAP
MSX1 SPTLC2
MSX1 C9orf114
MSX1 REL
MSX1 SLC7A4
MSX1 SCGB1D2
MSX1 GALK1
MSX1 PPP1R2
MSX1 ESR2
MSX1 ZNF500
MSX1 TRIM3
MSX1 CCNF
MSX1 HOXD10
MSX1 TGFBRAP1
MSX1 CDC45L
MSX1 HTR1B
MSX1 BCL2
MSX1 ADRA1A
MSX1 ASPHD1
MSX1 MVD
MSX1 PAX8
MSX1 CSNK1G2
MSX1 RBP3
MSX1 FEZ1
MSX1 PSMD9
MSX1 GJB5
MSX1 KIR2DL4
MSX1 C1orf144
MSX1 UBL3
MSX1 ELAVL3
MSX1 MET
MSX1 AIF1
MSX1 PSMB8
MSX1 MMP25
MSX1 ITGAM
MSX1 HRAS
MSX1 CDH4
MSX1 GTF2H3
MSX1 ABCB1
MSX1 ETS1
MSX1 GSTA2
MSX1 RUNX1
MSX1 TTC22
MSX1 ASGR1
MSX1 ZMYND10
MSX1 NRG2
MSX1 KATNB1
MSX1 GRIP2
MSX1 IRF5
MSX1 PTPRN
MSX1 PAX3
MSX1 MFAP3
MSX1 FAM189A2
MSX1 MAP2K4
MSX1 JAM3
MSX1 PTK7
MSX1 TNFSF12
MSX1 GRIN2A
MSX1 ARHGAP6
MSX1 MAGEA1
MSX1 AURKA
MSX1 DEPDC5
MSX1 UGT2B15
MSX1 SULT4A1
MSX1 SFRS4
MSX1 AGFG2
MSX1 CARS
MSX1 SLC6A9
MSX1 GRB2
MSX1 FGF3
MSX1 PARP2
MSX1 PQBP1
MSX1 TCF7L2
MSX1 PPP3CC
MSX1 SLC4A3
MSX1 LOC729400
MSX1 CAMK1
MSX1 WBSCR22
MSX1 FKBP15
MSX1 ITIH4
MSX1 TM4SF5
MSX1 STK17A
MSX1 CBX3
MSX1 PRRC1
MSX1 FNTB
MSX1 KDM1
MSX1 IL8RB
MSX1 SIX3
MSX1 DUSP14
MSX1 ALDOC
MSX1 NSFL1C
MSX1 RNASEH2B
MSX1 NCR3
MSX1 PRB1
MSX1 FDXR
MSX1 CEACAM3
MSX1 NFATC2IP
MSX1 GRN
MSX1 LRRC23
MSX1 DGKG
MSX1 F7
MSX1 AFAP1
MSX1 ALAS2
MSX1 STAT2
MSX1 SV2A
MSX1 TFF3
MSX1 MT3
MSX1 GDF5
MSX1 B4GALT3
MSX1 C14orf1
MSX1 MYO16
MSX1 PRH1
MSX1 PGAM2
MSX1 SLC4A8
MSX1 HMX1
MSX1 PAXIP1
MSX1 TREX1
MSX1 CHMP7
MSX1 PRPF31
MSX1 KIAA0323
MSX1 VLDLR
MSX1 STIP1
MSX1 C19orf21
MSX1 IGF2
MSX1 NOL7
MSX1 FCGR2A
MSX1 UBE2H
MSX1 UQCRC1
MSX1 WNT7A
MSX1 XPNPEP2
MSX1 KCTD17
MSX1 S1PR4
MSX1 GPR143
MSX1 MAX
MSX1 ATF6B
MSX1 COL1A1
MSX1 SSTR5
MSX1 MCM2
MSX1 CNNM2
MSX1 NHP2
MSX1 GAD2
MSX1 GRINA
MSX1 CCHCR1
MSX1 CD63
MSX1 SPN
MSX1 FAM102A
MSX1 SLC28A1
MSX1 TAP2
MSX1 GAGE2E
MSX1 ASMTL
MSX1 RAGE
MSX1 NUDT3
MSX1 CYTH3
MSX1 GADD45B
MSX1 NOMO1
MSX1 CORO1A
MSX1 HTR6
MSX1 CEP135
MSX1 FRAT2
MSX1 PMS2L1
MSX1 DYRK1B
MSX1 LLGL1
FLT3LG METTL1
FLT3LG AQP7
FLT3LG NADK
FLT3LG TRIM66
FLT3LG DNAJC7
FLT3LG FOXE1
FLT3LG SFPQ
FLT3LG LOC552889
FLT3LG MEF2C
FLT3LG GTF3A
FLT3LG CYP3A4
FLT3LG GNAT1
FLT3LG PCBP3
FLT3LG HTRA2
FLT3LG SIM2
FLT3LG RAD51L3
FLT3LG GPRIN2
FLT3LG SLC9A3
FLT3LG POLG
FLT3LG CCBP2
FLT3LG SMG6
FLT3LG SPC25
FLT3LG PSG1
FLT3LG EIF3B
FLT3LG SAG
FLT3LG DNAH9
FLT3LG KRT86
FLT3LG CHST3
FLT3LG FAU
FLT3LG NCOR2
FLT3LG DDIT3
FLT3LG SNUPN
FLT3LG KAT5
FLT3LG ABO
FLT3LG NTNG1
FLT3LG MGAT1
FLT3LG NLE1
FLT3LG ZSCAN12
FLT3LG RIMS2
FLT3LG ARTN
FLT3LG MC2R
FLT3LG RPH3A
FLT3LG GARNL4
FLT3LG DHCR7
FLT3LG CEACAM4
FLT3LG SETD2
FLT3LG IGF1R
FLT3LG ADRBK1
FLT3LG KLHL25
FLT3LG GAGE2E
FLT3LG ZFYVE26
FLT3LG MYB
FLT3LG CARD10
FLT3LG PXN
FLT3LG SEMA5A
FLT3LG PIK3R1
FLT3LG DTNA
FLT3LG TBX19
FLT3LG TYR
FLT3LG SLC18A3
FLT3LG SLC12A4
FLT3LG OPRL1
FLT3LG GTSE1
FLT3LG OPN1SW
FLT3LG KCNQ1
FLT3LG ARMC6
FLT3LG E2F4
FLT3LG LTK
FLT3LG ARSE
FLT3LG ESR1
FLT3LG NTRK3
FLT3LG CPNE6
FLT3LG RPL11
FLT3LG NOC2L
FLT3LG XDH
FLT3LG USP11
FLT3LG MFNG
FLT3LG USP6
FLT3LG WWOX
FLT3LG ARID4B
FLT3LG PITPNM1
FLT3LG SLC9A3R2
FLT3LG TCAP
FLT3LG GNAS
FLT3LG IKZF1
FLT3LG LMTK2
FLT3LG PRPS1L1
FLT3LG RNF5
FLT3LG PSMD11
FLT3LG SLC2A1
FLT3LG TM4SF5
FLT3LG WNT10B
FLT3LG OCEL1
FLT3LG LRRC23
FLT3LG CHD8
FLT3LG P2RX6
FLT3LG SFTPD
FLT3LG CRYBB3
FLT3LG UBE3B
FLT3LG REG1A
FLT3LG CNTN1
FLT3LG ZNF592
FLT3LG NF1
FLT3LG AMMECR1
FLT3LG XRCC2
FLT3LG MYBPC3
FLT3LG COL19A1
FLT3LG SAMD14
FLT3LG TOP3B
FLT3LG RGS9
FLT3LG POLD2
FLT3LG DDX11
FLT3LG PTPRD
FLT3LG ADCYAP1
FLT3LG KRT85
FLT3LG SLC1A4
FLT3LG NCR2
FLT3LG GPR161
FLT3LG HCG9
FLT3LG KIFC1
FLT3LG EPHB2
FLT3LG ENTPD2
FLT3LG VENTX
FLT3LG ELAVL2
FLT3LG AANAT
FLT3LG CD40
FLT3LG IRF2BP1
FLT3LG EPOR
FLT3LG AXIN1
FLT3LG FCER2
FLT3LG TERT
FLT3LG KIAA0284
FLT3LG APOBEC3C
FLT3LG MMACHC
FLT3LG IL8
FLT3LG ZMYM3
FLT3LG TRPC4AP
FLT3LG EML3
FLT3LG LYZL6
FLT3LG GJB5
FLT3LG NGF
FLT3LG FGD1
FLT3LG MYOZ3
FLT3LG C22orf9
FLT3LG CRX
FLT3LG NTSR2
FLT3LG PTGS1
FLT3LG ODF1
FLT3LG PAK2
FLT3LG BAX
FLT3LG MYST2
FLT3LG TBX5
FLT3LG ADAMTSL2
FLT3LG NEUROG3
FLT3LG SERPIND1
FLT3LG C19orf50
FLT3LG ZC3H7B
FLT3LG MVK
FLT3LG SERPINA4
FLT3LG ZBED4
FLT3LG H6PD
FLT3LG IGHG1
FLT3LG HMGA2
FLT3LG ADH1C
FLT3LG UBOX5
FLT3LG MAGEA9
FLT3LG E2F1
FLT3LG YPEL1
FLT3LG HTR7
FLT3LG TLX2
FLT3LG RELA
FLT3LG GGT5
FLT3LG SPINT3
FLT3LG COX10
FLT3LG IKBKG
FLT3LG ETV3
FLT3LG NPAT
FLT3LG DNAJC4
FLT3LG PTGES
FLT3LG CYP3A5
FLT3LG TCOF1
FLT3LG C10orf12
FLT3LG HTR2A
FLT3LG RASGRP3
FLT3LG ZNF157
FLT3LG BTF3
FLT3LG IFI35
FLT3LG ACAN
FLT3LG TBC1D22A
FLT3LG POM121L9P
FLT3LG ATG4B
FLT3LG REL
FLT3LG LCK
FLT3LG PML
FLT3LG CNP
FLT3LG LGR5
FLT3LG LEFTY1
FLT3LG ZNF76
FLT3LG OAZ1
FLT3LG MAPK3
FLT3LG CBARA1
FLT3LG TERF2
FLT3LG GCKR
FLT3LG TNFRSF25
FLT3LG ZKSCAN3
FLT3LG LAD1
FLT3LG GRINA
FLT3LG TUB
FLT3LG CRHR2
FLT3LG STAT2
FLT3LG TGOLN2
FLT3LG MPP2
FLT3LG MPZ
FLT3LG ADAM20
FLT3LG TAZ
FLT3LG RBBP8
FLT3LG SEMA4D
FLT3LG IGSF9B
FLT3LG STXBP1
FLT3LG FUT7
FLT3LG CDK6
FLT3LG RABGGTA
FLT3LG SLC15A2
FLT3LG PRKCB
FLT3LG LBP
FLT3LG DOK1
FLT3LG RASSF1
FLT3LG CYP11A1
FLT3LG JAG1
FLT3LG CORT
FLT3LG MAPKAPK2
FLT3LG RAB8A
FLT3LG PVT1
FLT3LG MEGF6
FLT3LG TULP3
FLT3LG TBX1
FLT3LG C19orf26
FLT3LG PIGR
FLT3LG PLEC1
FLT3LG TYMS
FLT3LG EMID1
FLT3LG SCYL3
FLT3LG USP19
FLT3LG KCND3
FLT3LG TRA2A
FLT3LG ITGAD
FLT3LG CCL19
FLT3LG MTHFR
FLT3LG LOC201229
FLT3LG SLC22A24
FLT3LG SVEP1
FLT3LG SLC6A12
FLT3LG COL6A2
FLT3LG PARD3
FLT3LG CCR4
FLT3LG ITGA2B
FLT3LG SLC6A7
FLT3LG NCKIPSD
FLT3LG EIF2AK2
FLT3LG POU4F1
FLT3LG RAC2
FLT3LG EXOSC2
FLT3LG AGAP8
FLT3LG MAG
FLT3LG ADAM15
FLT3LG PLEKHM2
FLT3LG NFKB2
FLT3LG MSC
FLT3LG IVL
FLT3LG RHBDL1
FLT3LG RPS6KB2
FLT3LG LUZP1
FLT3LG MYT1
FLT3LG TGFB1
FLT3LG HAUS5
FLT3LG NR0B2
FLT3LG MLANA
FLT3LG SEC16A
FLT3LG SKI
FLT3LG BCR
FLT3LG TMPRSS6
FLT3LG TMCC1
FLT3LG IL23A
FLT3LG TPMT
FLT3LG UNC5B
FLT3LG DNAL4
FLT3LG KIF22
FLT3LG THBS3
FLT3LG AMIGO2
FLT3LG LPAR2
FLT3LG TFDP1
FLT3LG SBNO2
FLT3LG PSMB4
FLT3LG ALPPL2
FLT3LG ELAVL3
FLT3LG ATG2A
FLT3LG COPS6
FLT3LG SLC6A2
FLT3LG IDS
FLT3LG CAD
FLT3LG GJA1
FLT3LG CDX2
FLT3LG PAIP2B
FLT3LG EWSR1
FLT3LG CASP2
FLT3LG GUCA2A
FLT3LG ARHGAP26
FLT3LG ASCC2
FLT3LG AP2A2
FLT3LG C2orf55
FLT3LG PAFAH1B1
FLT3LG PPP1R10
FLT3LG PZP
FLT3LG CCDC94
FLT3LG SLURP1
FLT3LG SCAMP5
FLT3LG SRPX
FLT3LG DOK2
FLT3LG RHBDD3
FLT3LG EFNA3
FLT3LG FSCN2
FLT3LG RBM38
FLT3LG CRYBA4
FLT3LG CDC2L5
FLT3LG RNF167
FLT3LG GRIK5
FLT3LG SLC18A1
FLT3LG NFRKB
FLT3LG TIMP3
FLT3LG MEN1
FLT3LG FANCA
FLT3LG ATP2B2
FLT3LG ABL1
FLT3LG AGPAT1
FLT3LG BCL3
FLT3LG SLC6A8
FLT3LG FAM50A
FLT3LG WNT11
FLT3LG HDGF
FLT3LG BCAM
FLT3LG MAD1L1
FLT3LG GDF5
FLT3LG SERPINB7
FLT3LG SLMO1
FLT3LG GPR35
FLT3LG SLC30A3
FLT3LG HSPA4
FLT3LG PCDH9
FLT3LG CSTF3
FLT3LG DPT
FLT3LG RUNX2
FLT3LG IL1RL1
FLT3LG AQP5
FLT3LG ALOX5
FLT3LG SLC9A1
FLT3LG TUBB2B
FLT3LG CYP27A1
FLT3LG KCNJ4
FLT3LG PTGER3
FLT3LG PSG7
FLT3LG CSF1
FLT3LG OR2B6
FLT3LG OGG1
FLT3LG RREB1
FLT3LG FGF2
FLT3LG POLR2J
FLT3LG SLC5A5
FLT3LG LY6G6C
FLT3LG POLE
FLT3LG DYRK2
FLT3LG KRT1
FLT3LG CBX5
FLT3LG FETUB
FLT3LG PTH
FLT3LG CCL16
FLT3LG FAM189B
FLT3LG KRT37
FLT3LG TERF1
FLT3LG LGALS9
FLT3LG DHRS1
FLT3LG CRTC1
FLT3LG SIT1
FLT3LG LILRA4
FLT3LG FZR1
FLT3LG HSF1
FLT3LG KIFC3
FLT3LG GNS
FLT3LG MGAT3
FLT3LG ANK1
FLT3LG IL18RAP
FLT3LG AIF1
FLT3LG U2AF2
FLT3LG IRF5
FLT3LG CACNA1B
FLT3LG HIPK2
FLT3LG FANCL
FLT3LG TGFBRAP1
FLT3LG THRA
FLT3LG SCNN1D
FLT3LG ATP1B2
FLT3LG CROCC
FLT3LG SAP18
FLT3LG IQSEC1
FLT3LG RGS10
FLT3LG HLF
FLT3LG RAP1GAP
FLT3LG TNP1
FLT3LG SMYD5
FLT3LG MLH1
FLT3LG MRPS12
FLT3LG USP9X
FLT3LG C19orf29
FLT3LG PAX9
FLT3LG MARCO
FLT3LG PTAFR
FLT3LG HPGD
FLT3LG AURKA
FLT3LG CIAPIN1
FLT3LG NDST1
FLT3LG CDR2L
FLT3LG ANKRD12
FLT3LG MTX1
FLT3LG TBXA2R
FLT3LG KLF1
FLT3LG PGAP2
FLT3LG INHA
FLT3LG RDH16
FLT3LG GTF2F1
FLT3LG DGKA
FLT3LG UPK2
FLT3LG TUBGCP2
FLT3LG CCL22
FLT3LG ACR
FLT3LG FAM89B
FLT3LG IGHMBP2
FLT3LG LOC91316
FLT3LG CAMSAP1
FLT3LG P2RY6
FLT3LG ASGR2
FLT3LG ZBTB7A
FLT3LG DNAJA3
FLT3LG GHITM
FLT3LG TCF7
FLT3LG FOSL1
FLT3LG CD33
FLT3LG IAH1
FLT3LG ABCF2
FLT3LG VAMP5
FLT3LG CBLN1
FLT3LG TRIM58
FLT3LG SMO
FLT3LG GP2
FLT3LG WDR62
FLT3LG TBCD
FLT3LG MR1
FLT3LG AKT3
FLT3LG TPPP
FLT3LG RAB11FIP5
FLT3LG LRCH4
FLT3LG CD34
FLT3LG SLC5A2
FLT3LG RAD52
FLT3LG RAD54L2
FLT3LG CCL15
FLT3LG C3orf51
FLT3LG KCTD20
FLT3LG PFKFB2
FLT3LG MAP3K3
FLT3LG IL10RA
FLT3LG MT4
FLT3LG MLLT4
FLT3LG HSF4
FLT3LG ZFY
FLT3LG AHDC1
FLT3LG BBC3
FLT3LG LOC100134331
FLT3LG MYO9B
FLT3LG MUC1
FLT3LG SCAPER
FLT3LG GPA33
FLT3LG CAPN5
FLT3LG OAS2
FLT3LG LSM4
FLT3LG MRPL28
FLT3LG LOC652147
FLT3LG KRT2
FLT3LG INA
FLT3LG ATP10B
FLT3LG PLCD1
FLT3LG TTC22
FLT3LG MFAP3
FLT3LG SDC3
FLT3LG MYEF2
FLT3LG SLC25A11
FLT3LG ST3GAL1
FLT3LG UTP3
FLT3LG HLA-DOB
FLT3LG PAXIP1
FLT3LG ATP2B1
FLT3LG CHRNB2
FLT3LG KCNF1
FLT3LG CDK5R1
FLT3LG IL4
FLT3LG KHK
FLT3LG TROAP
FLT3LG RAGE
FLT3LG ESR2
FLT3LG TRIM3
FLT3LG CCNF
FLT3LG CDC45L
FLT3LG DAXX
FLT3LG RDH5
FLT3LG CCHCR1
FLT3LG PAX8
FLT3LG CSNK1G2
FLT3LG FEZ1
FLT3LG PSMD9
FLT3LG C1orf144
FLT3LG PIK3R2
FLT3LG ACVR1B
FLT3LG MAEA
FLT3LG ITGAM
FLT3LG ABCB1
FLT3LG GSTA2
FLT3LG RUNX1
FLT3LG ZMYND10
FLT3LG NRG2
FLT3LG CELP
FLT3LG PTPRN
FLT3LG MAP2K4
FLT3LG PTK7
FLT3LG TNFSF12
FLT3LG GRIN2A
FLT3LG ARHGAP6
FLT3LG MAGEA1
FLT3LG ABCB6
FLT3LG UGT2B15
FLT3LG PLEKHG3
FLT3LG SULT4A1
FLT3LG AGFG2
FLT3LG CARS
FLT3LG SLC6A9
FLT3LG PARP2
FLT3LG TUBGCP4
FLT3LG PQBP1
FLT3LG PPP3CC
FLT3LG SLC4A3
FLT3LG WBSCR22
FLT3LG FKBP15
FLT3LG REEP2
FLT3LG PRRC1
FLT3LG FNTB
FLT3LG IL8RB
FLT3LG SIX3
FLT3LG ALDOC
FLT3LG NSFL1C
FLT3LG RPA2
FLT3LG NCR3
FLT3LG PRB1
FLT3LG FDXR
FLT3LG CEACAM3
FLT3LG NFATC2IP
FLT3LG GRN
FLT3LG GRM4
FLT3LG DGKG
FLT3LG RBM8A
FLT3LG CADM4
FLT3LG B4GALT3
FLT3LG UBL3
FLT3LG HMX1
FLT3LG NCDN
FLT3LG TREX1
FLT3LG CHMP7
FLT3LG PRPF31
FLT3LG CAPNS1
FLT3LG FCGR2A
FLT3LG UBE2H
FLT3LG WNT7A
FLT3LG XPNPEP2
FLT3LG KCTD17
FLT3LG GPR143
FLT3LG MAX
FLT3LG PRPH
FLT3LG SV2A
FLT3LG GAD2
FLT3LG MVD
FLT3LG SPN
FLT3LG FAM102A
FLT3LG NOMO1
FLT3LG GNL1
FLT3LG CORO1A
FLT3LG HTR6
FLT3LG CEP135
FLT3LG DYRK1B
RIMS2 METTL1
RIMS2 AQP7
RIMS2 BRCA1
RIMS2 REG1B
RIMS2 GZMM
RIMS2 SDF2
RIMS2 DNAJC7
RIMS2 FOXE1
RIMS2 PAX7
RIMS2 LOC552889
RIMS2 MEF2C
RIMS2 POL3S
RIMS2 RXRB
RIMS2 GTF3A
RIMS2 CYP3A4
RIMS2 KRT6A
RIMS2 PCBP3
RIMS2 HTRA2
RIMS2 TGFB3
RIMS2 SIM2
RIMS2 KIAA1539
RIMS2 RAD51L3
RIMS2 GPRIN2
RIMS2 SFTPD
RIMS2 CCDC94
RIMS2 KCNJ6
RIMS2 RALYL
RIMS2 SLC9A3
RIMS2 LY6E
RIMS2 POLG
RIMS2 GLUD2
RIMS2 CCBP2
RIMS2 NUP214
RIMS2 SMG6
RIMS2 SPC25
RIMS2 PSG1
RIMS2 MYL2
RIMS2 CRYBB3
RIMS2 EIF3B
RIMS2 SAG
RIMS2 TROVE2
RIMS2 DNAH9
RIMS2 INPP5K
RIMS2 KRT86
RIMS2 MTG1
RIMS2 SFPQ
RIMS2 CHST3
RIMS2 FAU
RIMS2 CPSF4
RIMS2 KRT35
RIMS2 NCOR2
RIMS2 DNAJC9
RIMS2 PBX1
RIMS2 TET3
RIMS2 DNAJA1
RIMS2 SNUPN
RIMS2 KAT5
RIMS2 ABO
RIMS2 NTNG1
RIMS2 MGAT1
RIMS2 SMPDL3B
RIMS2 NLE1
RIMS2 IGFBP5
RIMS2 ZSCAN12
RIMS2 POLD2
RIMS2 ABTB2
RIMS2 DDX11
RIMS2 ARTN
RIMS2 UBE2C
RIMS2 AMHR2
RIMS2 TFAP2A
RIMS2 CACNB1
RIMS2 MC2R
RIMS2 DDIT3
RIMS2 ASPHD1
RIMS2 RPH3A
RIMS2 HNF1A
RIMS2 GARNL4
RIMS2 DHCR7
RIMS2 CEACAM4
RIMS2 PPP4R1
RIMS2 SETD2
RIMS2 BCR
RIMS2 MAP3K14
RIMS2 ADRBK1
RIMS2 KLHL25
RIMS2 SBNO2
RIMS2 GNAT1
RIMS2 MYB
RIMS2 TRD@
RIMS2 MLL
RIMS2 CARD10
RIMS2 HSP90AB1
RIMS2 PXN
RIMS2 SEMA5A
RIMS2 PIK3R1
RIMS2 SLC29A2
RIMS2 NDUFS7
RIMS2 DTNA
RIMS2 TBX19
RIMS2 TYR
RIMS2 KYNU
RIMS2 CRCP
RIMS2 SLC18A3
RIMS2 ZBED1
RIMS2 SLC12A4
RIMS2 SLC14A2
RIMS2 TUBB2B
RIMS2 ZNF264
RIMS2 TAX1BP1
RIMS2 KRT1
RIMS2 MAGEC1
RIMS2 KCNQ1
RIMS2 TBX10
RIMS2 SVEP1
RIMS2 HIST1H2AG
RIMS2 ZNF337
RIMS2 ITGA10
RIMS2 ARMC6
RIMS2 C19orf29
RIMS2 LTK
RIMS2 ARSE
RIMS2 ZNF169
RIMS2 KIF20B
RIMS2 ATXN3
RIMS2 IRF2
RIMS2 DTX4
RIMS2 KIR2DL4
RIMS2 WHAMML2
RIMS2 KIAA0999
RIMS2 NTRK3
RIMS2 CPNE6
RIMS2 SLC6A11
RIMS2 ECE2
RIMS2 TBXA2R
RIMS2 DNPEP
RIMS2 NOC2L
RIMS2 XDH
RIMS2 NAAA
RIMS2 ZNF239
RIMS2 USP11
RIMS2 MFNG
RIMS2 ACHE
RIMS2 USP6
RIMS2 TENC1
RIMS2 WWOX
RIMS2 CDK6
RIMS2 PIGC
RIMS2 PITPNM1
RIMS2 SERBP1
RIMS2 SLC9A3R2
RIMS2 MAEA
RIMS2 GNAS
RIMS2 GABRG3
RIMS2 FLOT1
RIMS2 PRPS1L1
RIMS2 RNF5
RIMS2 TUBGCP4
RIMS2 SLC2A1
RIMS2 MAPK9
RIMS2 VENTX
RIMS2 CYP2A6
RIMS2 OCEL1
RIMS2 GRM4
RIMS2 ESR2
RIMS2 ZNF187
RIMS2 P2RX6
RIMS2 IGF2
RIMS2 GYPE
RIMS2 COX6A2
RIMS2 GATA2
RIMS2 CHD8
RIMS2 UBE3B
RIMS2 REG1A
RIMS2 CNTN1
RIMS2 ZNF592
RIMS2 NF1
RIMS2 LCT
RIMS2 XRCC2
RIMS2 PYGM
RIMS2 MYBPC3
RIMS2 COL19A1
RIMS2 HIST1H3E
RIMS2 IL17RA
RIMS2 SAMD14
RIMS2 TOP3B
RIMS2 RGS9
RIMS2 VASH1
RIMS2 KLHL18
RIMS2 PCTK3
RIMS2 SLC6A8
RIMS2 TEX28
RIMS2 PTPRD
RIMS2 DGCR11
RIMS2 ADCYAP1
RIMS2 TRIM33
RIMS2 ADAM15
RIMS2 MARCO
RIMS2 SLC1A4
RIMS2 VCX3A
RIMS2 GPR161
RIMS2 SRM
RIMS2 HCG9
RIMS2 PLEKHM1
RIMS2 KIFC1
RIMS2 EPHB2
RIMS2 ENTPD2
RIMS2 WNT10B
RIMS2 GPR12
RIMS2 ELAVL2
RIMS2 AANAT
RIMS2 NCR2
RIMS2 RBCK1
RIMS2 BFSP2
RIMS2 TGFBR2
RIMS2 EXD2
RIMS2 TAF1
RIMS2 SLC6A3
RIMS2 EPAS1
RIMS2 EPOR
RIMS2 AXIN1
RIMS2 FCER2
RIMS2 LRRC68
RIMS2 KIAA0284
RIMS2 APOBEC3C
RIMS2 MMACHC
RIMS2 B4GALT5
RIMS2 DDX51
RIMS2 IL8
RIMS2 LOC728849
RIMS2 SLN
RIMS2 RGS10
RIMS2 DPEP1
RIMS2 CACNA1B
RIMS2 HHLA1
RIMS2 EML3
RIMS2 GJB5
RIMS2 FGD1
RIMS2 ITM2B
RIMS2 MYOZ3
RIMS2 DGCR9
RIMS2 EFNA2
RIMS2 CRX
RIMS2 NTSR2
RIMS2 SORBS3
RIMS2 ODF1
RIMS2 GPT
RIMS2 PAK2
RIMS2 TTC15
RIMS2 SOCS3
RIMS2 AHSG
RIMS2 VSIG4
RIMS2 NFYB
RIMS2 MYST2
RIMS2 SOS1
RIMS2 COL9A2
RIMS2 TNPO1
RIMS2 TBX5
RIMS2 ADAMTSL2
RIMS2 ACADVL
RIMS2 NEUROG3
RIMS2 PDGFRA
RIMS2 C19orf50
RIMS2 CHKA
RIMS2 RYR3
RIMS2 MVK
RIMS2 SERPINA4
RIMS2 LRRC15
RIMS2 NRXN1
RIMS2 ZBED4
RIMS2 LOC728643
RIMS2 H6PD
RIMS2 PHF21A
RIMS2 IGHG1
RIMS2 UPK2
RIMS2 SLC6A7
RIMS2 PTPRO
RIMS2 ADH1C
RIMS2 ABL1
RIMS2 SEPT6
RIMS2 IRF5
RIMS2 MAGEA9
RIMS2 PLIN1
RIMS2 E2F1
RIMS2 BMI1
RIMS2 OTUB1
RIMS2 YPEL1
RIMS2 HTR7
RIMS2 TLX2
RIMS2 SLC25A17
RIMS2 GSTM5
RIMS2 RELA
RIMS2 GGT5
RIMS2 SPINT3
RIMS2 COX10
RIMS2 IKBKG
RIMS2 TAF5
RIMS2 ADCY2
RIMS2 NPAT
RIMS2 ATP13A3
RIMS2 DNAJC4
RIMS2 SCARB1
RIMS2 CECR7
RIMS2 PIGR
RIMS2 PTGES
RIMS2 CYP3A5
RIMS2 PLEC1
RIMS2 ATF7
RIMS2 MUC1
RIMS2 TNFSF12
RIMS2 ZNF157
RIMS2 BTF3
RIMS2 IFI35
RIMS2 ACAN
RIMS2 TRPC4AP
RIMS2 CUBN
RIMS2 NADK
RIMS2 POM121L9P
RIMS2 ATG4B
RIMS2 REL
RIMS2 IGH@
RIMS2 ALMS1
RIMS2 TNP1
RIMS2 NUP188
RIMS2 PML
RIMS2 CNP
RIMS2 STATH
RIMS2 LGR5
RIMS2 KIF3C
RIMS2 LEFTY1
RIMS2 FGF3
RIMS2 RPL3L
RIMS2 ODZ4
RIMS2 TRIM15
RIMS2 RPA2
RIMS2 ACCN1
RIMS2 MAPK3
RIMS2 AFAP1
RIMS2 TERF2
RIMS2 GCKR
RIMS2 KLRC3
RIMS2 TNFRSF25
RIMS2 LLGL2
RIMS2 ZKSCAN3
RIMS2 LAD1
RIMS2 GRINA
RIMS2 TUB
RIMS2 ARHGEF12
RIMS2 CRHR2
RIMS2 ABCB6
RIMS2 P2RY6
RIMS2 LOC26102
RIMS2 TGOLN2
RIMS2 MPP2
RIMS2 ADAM20
RIMS2 PCBP2
RIMS2 NME6
RIMS2 RBBP8
RIMS2 MATR3
RIMS2 CHIT1
RIMS2 NFATC3
RIMS2 SEMA4D
RIMS2 MAGEA5
RIMS2 MYOG
RIMS2 IGSF9B
RIMS2 STXBP1
RIMS2 MN1
RIMS2 ARPC4
RIMS2 FUT7
RIMS2 NQO1
RIMS2 TSSK2
RIMS2 ARID4B
RIMS2 RABGGTA
RIMS2 SLC15A2
RIMS2 FAM5C
RIMS2 KCNAB2
RIMS2 PRKCB
RIMS2 LBP
RIMS2 DOK1
RIMS2 RASSF1
RIMS2 CYP11A1
RIMS2 JAG1
RIMS2 CORT
RIMS2 MLLT1
RIMS2 HCRTR1
RIMS2 MAPKAPK2
RIMS2 ERF
RIMS2 RAB8A
RIMS2 EDIL3
RIMS2 DOLK
RIMS2 ARF1
RIMS2 PVT1
RIMS2 MEGF6
RIMS2 OLFM1
RIMS2 C19orf26
RIMS2 GIGYF2
RIMS2 TCOF1
RIMS2 TYMS
RIMS2 EMID1
RIMS2 SCYL3
RIMS2 PPP1R16B
RIMS2 USP19
RIMS2 PTGS1
RIMS2 SAR1A
RIMS2 MATN3
RIMS2 LPIN2
RIMS2 psiTPTE22
RIMS2 C18orf10
RIMS2 TRA2A
RIMS2 ITGAD
RIMS2 CCL19
RIMS2 MTHFR
RIMS2 SMOX
RIMS2 CDC20
RIMS2 CCPG1
RIMS2 LOC201229
RIMS2 SLC22A24
RIMS2 USP9X
RIMS2 MYST1
RIMS2 COL6A2
RIMS2 PARD3
RIMS2 CCR4
RIMS2 ITGA2B
RIMS2 CIAPIN1
RIMS2 NCKIPSD
RIMS2 EIF2AK2
RIMS2 GCOM1
RIMS2 POU4F1
RIMS2 SLC8A1
RIMS2 MATN4
RIMS2 NTRK2
RIMS2 INSL3
RIMS2 GTF2H3
RIMS2 ATP6V1B1
RIMS2 AQP8
RIMS2 EXOSC2
RIMS2 CLEC11A
RIMS2 AGAP8
RIMS2 SLC1A7
RIMS2 DEFA3
RIMS2 LRP3
RIMS2 S1PR4
RIMS2 GUCA1A
RIMS2 KDM5B
RIMS2 MAG
RIMS2 CCL16
RIMS2 TCF20
RIMS2 PLEKHM2
RIMS2 DUSP7
RIMS2 MSC
RIMS2 CSF1
RIMS2 MPDU1
RIMS2 RHBDL1
RIMS2 SLC20A2
RIMS2 DCBLD2
RIMS2 CBFA2T3
RIMS2 RPS6KB2
RIMS2 LOC145678
RIMS2 LUZP1
RIMS2 GCK
RIMS2 TGFB1
RIMS2 HAUS5
RIMS2 ZNF593
RIMS2 METTL3
RIMS2 TNFRSF10C
RIMS2 MLANA
RIMS2 SEC16A
RIMS2 SKI
RIMS2 MYBPC2
RIMS2 IGF1R
RIMS2 MTFR1
RIMS2 TMPRSS6
RIMS2 P2RX7
RIMS2 TPMT
RIMS2 SLC17A7
RIMS2 HIRIP3
RIMS2 UNC5B
RIMS2 TNK1
RIMS2 GYG1
RIMS2 PHB
RIMS2 GFAP
RIMS2 ST6GALNAC4
RIMS2 IFRD2
RIMS2 PDE3A
RIMS2 KRTAP26-1
RIMS2 THBS3
RIMS2 AMIGO2
RIMS2 F2RL3
RIMS2 AGPAT1
RIMS2 SEMA3A
RIMS2 SOX12
RIMS2 HMGXB3
RIMS2 CCR7
RIMS2 ALPPL2
RIMS2 NRL
RIMS2 ELAVL3
RIMS2 RIF1
RIMS2 CA11
RIMS2 TBR1
RIMS2 COPS6
RIMS2 SLC6A2
RIMS2 SLC9A1
RIMS2 CAD
RIMS2 RAC2
RIMS2 PTPRB
RIMS2 ACTL6B
RIMS2 GJA1
RIMS2 KEAP1
RIMS2 CDX2
RIMS2 PAIP2B
RIMS2 EWSR1
RIMS2 LOC644165
RIMS2 STK25
RIMS2 CYP27A1
RIMS2 CDK2
RIMS2 CASP2
RIMS2 FNDC3A
RIMS2 CNKSR1
RIMS2 ARHGAP26
RIMS2 PDE4C
RIMS2 AP2A2
RIMS2 KCNJ4
RIMS2 PAFAH1B1
RIMS2 PPP1R10
RIMS2 PROX1
RIMS2 SERPIND1
RIMS2 FAM153A
RIMS2 KRT33A
RIMS2 SLURP1
RIMS2 MYO1C
RIMS2 CCDC86
RIMS2 IL13
RIMS2 SRPX
RIMS2 HOXC11
RIMS2 LRRC48
RIMS2 PRB1
RIMS2 DOK2
RIMS2 MFHAS1
RIMS2 EFNA3
RIMS2 FSCN2
RIMS2 PNMT
RIMS2 RMND5B
RIMS2 PTPN21
RIMS2 ABHD14A
RIMS2 CRYBA4
RIMS2 TBC1D9B
RIMS2 CDC2L5
RIMS2 RNF167
RIMS2 ZNF783
RIMS2 GRIK5
RIMS2 SLC18A1
RIMS2 CACNB4
RIMS2 RRP12
RIMS2 MFAP2
RIMS2 CHRNA3
RIMS2 UQCRFS1
RIMS2 RAD52
RIMS2 NFRKB
RIMS2 TIMP3
RIMS2 TCF25
RIMS2 KIAA1024
RIMS2 FLJ10038
RIMS2 MEN1
RIMS2 FANCA
RIMS2 KLF11
RIMS2 ATP2B2
RIMS2 ATG2A
RIMS2 FOXN2
RIMS2 BCL3
RIMS2 BAIAP3
RIMS2 SEC14L1
RIMS2 TIPRL
RIMS2 CEBPE
RIMS2 FEM1B
RIMS2 FAM50A
RIMS2 OR2B6
RIMS2 SLC25A16
RIMS2 PDPN
RIMS2 HDGF
RIMS2 KRT37
RIMS2 INPP4A
RIMS2 BCAM
RIMS2 MAD1L1
RIMS2 GDF5
RIMS2 DNASE1L1
RIMS2 SERPINB7
RIMS2 SLMO1
RIMS2 SLC16A5
RIMS2 SPRR2C
RIMS2 GPR35
RIMS2 SLC30A3
RIMS2 PPAP2C
RIMS2 HTR4
RIMS2 DPT
RIMS2 ATP11A
RIMS2 RUNX2
RIMS2 GYPB
RIMS2 IL1RL1
RIMS2 AQP5
RIMS2 AMELX
RIMS2 GLE1
RIMS2 CCNB2
RIMS2 ALOX5
RIMS2 DBN1
RIMS2 RANBP9
RIMS2 IDS
RIMS2 GTSE1
RIMS2 NFKB2
RIMS2 C2orf55
RIMS2 TRAFD1
RIMS2 LRIG2
RIMS2 CYP2A13
RIMS2 IFNA4
RIMS2 RAPGEF5
RIMS2 PTGER3
RIMS2 PSG7
RIMS2 WNT11
RIMS2 C16orf7
RIMS2 PPP2R5D
RIMS2 SSX1
RIMS2 OGG1
RIMS2 RREB1
RIMS2 FGF2
RIMS2 CGB
RIMS2 POLR2J
RIMS2 CHRNB2
RIMS2 LOR
RIMS2 OPN1SW
RIMS2 HPCAL1
RIMS2 ZNF101
RIMS2 AKR1C4
RIMS2 UBXN1
RIMS2 AGPS
RIMS2 FETUB
RIMS2 PTH
RIMS2 TFDP2
RIMS2 DCT
RIMS2 FAM189B
RIMS2 RGS7
RIMS2 KCNH2
RIMS2 RP1-21O18.1
RIMS2 CDR2L
RIMS2 TERF1
RIMS2 ACOT11
RIMS2 LGALS9
RIMS2 DHRS1
RIMS2 CRTC1
RIMS2 MAPK8IP1
RIMS2 SIT1
RIMS2 LILRA4
RIMS2 ARR3
RIMS2 POLA2
RIMS2 FZR1
RIMS2 HSF1
RIMS2 KIFC3
RIMS2 GJB3
RIMS2 KRTAP5-9
RIMS2 FGFR1
RIMS2 MGAT3
RIMS2 ANK1
RIMS2 CD52
RIMS2 CREB3
RIMS2 IQSEC3
RIMS2 SMARCD2
RIMS2 ABCA1
RIMS2 RECQL5
RIMS2 IL18RAP
RIMS2 LSM7
RIMS2 AIF1
RIMS2 TREX1
RIMS2 LYPLA2
RIMS2 FAIM2
RIMS2 HIPK2
RIMS2 KIAA0586
RIMS2 VEGFC
RIMS2 FANCL
RIMS2 HLA-DQB1
RIMS2 TICAM1
RIMS2 BAT3
RIMS2 TGFBRAP1
RIMS2 RAB3A
RIMS2 MRPL12
RIMS2 KIAA0323
RIMS2 OPRL1
RIMS2 CALR
RIMS2 RAF1
RIMS2 ATP2A3
RIMS2 CRHR1
RIMS2 THRA
RIMS2 NOMO1
RIMS2 ATP1B2
RIMS2 CROCC
RIMS2 SAP18
RIMS2 LIG3
RIMS2 IQSEC1
RIMS2 CD40
RIMS2 SLC5A2
RIMS2 HLF
RIMS2 TRAK1
RIMS2 DCI
RIMS2 RAP1GAP
RIMS2 ESR1
RIMS2 REM1
RIMS2 CCDC130
RIMS2 GPR6
RIMS2 ETV3
RIMS2 SMYD5
RIMS2 MLH1
RIMS2 MRPS12
RIMS2 COL6A1
RIMS2 HS6ST1
RIMS2 E2F4
RIMS2 CRMP1
RIMS2 PAX9
RIMS2 PISD
RIMS2 PTAFR
RIMS2 GRP
RIMS2 PDLIM7
RIMS2 SEMA7A
RIMS2 HPGD
RIMS2 IKZF1
RIMS2 NDST1
RIMS2 CD72
RIMS2 HBBP1
RIMS2 IVL
RIMS2 ANKRD12
RIMS2 SMARCD3
RIMS2 RASSF7
RIMS2 C9
RIMS2 ST5
RIMS2 KLF1
RIMS2 ELN
RIMS2 PGAP2
RIMS2 PDE3B
RIMS2 INHA
RIMS2 CD3E
RIMS2 RAB31
RIMS2 CCKAR
RIMS2 CCDC69
RIMS2 RDH16
RIMS2 AKAP3
RIMS2 GTF2F1
RIMS2 DGKA
RIMS2 CTSG
RIMS2 HAP1
RIMS2 UBOX5
RIMS2 NFIX
RIMS2 LARGE
RIMS2 TUBGCP2
RIMS2 PTPN9
RIMS2 ACR
RIMS2 FAM89B
RIMS2 IGHMBP2
RIMS2 LOC91316
RIMS2 ERBB3
RIMS2 COBRA1
RIMS2 C6orf120
RIMS2 PSMB4
RIMS2 CAMSAP1
RIMS2 OSGIN2
RIMS2 IHH
RIMS2 TAZ
RIMS2 ZBTB7A
RIMS2 JMJD6
RIMS2 ANKRD46
RIMS2 STMN1
RIMS2 DNAJA3
RIMS2 GHITM
RIMS2 EVPL
RIMS2 TERT
RIMS2 ITPR2
RIMS2 RAB40B
RIMS2 FOSL1
RIMS2 DDX17
RIMS2 IFI27
RIMS2 CD33
RIMS2 DUS4L
RIMS2 IAH1
RIMS2 DUSP1
RIMS2 RPL11
RIMS2 PCDH9
RIMS2 TP53TG5
RIMS2 VAMP5
RIMS2 RRBP1
RIMS2 CBLN1
RIMS2 AHDC1
RIMS2 TRIM58
RIMS2 SMO
RIMS2 GP2
RIMS2 WDR62
RIMS2 LHX2
RIMS2 PCDHGC3
RIMS2 CNTN6
RIMS2 SCAMP5
RIMS2 MR1
RIMS2 SIX6
RIMS2 EIF5B
RIMS2 LPAR2
RIMS2 SLC7A4
RIMS2 AKT3
RIMS2 TPPP
RIMS2 RAB11FIP5
RIMS2 POLR2E
RIMS2 NCSTN
RIMS2 LRCH4
RIMS2 RPRD2
RIMS2 CD34
RIMS2 HNRNPL
RIMS2 C1orf105
RIMS2 FLT1
RIMS2 PPP3CA
RIMS2 PHKG2
RIMS2 PRPH
RIMS2 CRABP1
RIMS2 RBM8A
RIMS2 RAD54L2
RIMS2 CCL15
RIMS2 KIF22
RIMS2 RPS26
RIMS2 POU6F2
RIMS2 HRK
RIMS2 PAMR1
RIMS2 KCTD20
RIMS2 SLC17A3
RIMS2 HTR2A
RIMS2 PFKFB2
RIMS2 COL21A1
RIMS2 MAP3K3
RIMS2 ARFIP2
RIMS2 IL10RA
RIMS2 C12orf47
RIMS2 MT4
RIMS2 MLLT4
RIMS2 HSF4
RIMS2 ZFY
RIMS2 SERPINC1
RIMS2 AATK
RIMS2 POU2F2
RIMS2 LY9
RIMS2 C20orf194
RIMS2 LOC100134331
RIMS2 MYO9B
RIMS2 NBEAL2
RIMS2 SCAPER
RIMS2 PCGF1
RIMS2 GPA33
RIMS2 ATP10B
RIMS2 OAS2
RIMS2 LSM4
RIMS2 MRPL28
RIMS2 LOC652147
RIMS2 KRT2
RIMS2 ZNF167
RIMS2 INA
RIMS2 CAPN5
RIMS2 PLCD1
RIMS2 NFKB1
RIMS2 ABCC9
RIMS2 TBC1D22A
RIMS2 MFAP3
RIMS2 SDC3
RIMS2 MYEF2
RIMS2 CLSTN3
RIMS2 SLC25A11
RIMS2 CDC37
RIMS2 ORC1L
RIMS2 LALBA
RIMS2 ST3GAL1
RIMS2 TNIP1
RIMS2 UTP3
RIMS2 MTX1
RIMS2 HLA-DOB
RIMS2 NCDN
RIMS2 KCNF1
RIMS2 CDK5R1
RIMS2 IFIT1
RIMS2 COL1A1
RIMS2 DLX2
RIMS2 TROAP
RIMS2 DHX30
RIMS2 RAGE
RIMS2 KRT85
RIMS2 LLGL1
RIMS2 GALK1
RIMS2 PPP1R2
RIMS2 SLC25A3
RIMS2 ZNF500
RIMS2 TRIM3
RIMS2 PPYR1
RIMS2 CCNF
RIMS2 HOXD10
RIMS2 CDC45L
RIMS2 HTR1B
RIMS2 BCL2
RIMS2 ADRA1A
RIMS2 PDE1A
RIMS2 FURIN
RIMS2 MVD
RIMS2 PAX8
RIMS2 SLC16A2
RIMS2 CSNK1G2
RIMS2 SOLH
RIMS2 FEZ1
RIMS2 LIPE
RIMS2 NPM3
RIMS2 C1orf144
RIMS2 UBL3
RIMS2 ACVR1B
RIMS2 DAPK2
RIMS2 PHOX2B
RIMS2 MMP25
RIMS2 ITGAM
RIMS2 HRAS
RIMS2 CDH4
RIMS2 RTN2
RIMS2 ABCB1
RIMS2 ETS1
RIMS2 GSTA2
RIMS2 RUNX1
RIMS2 TTC22
RIMS2 ASGR1
RIMS2 ZMYND10
RIMS2 NRG2
RIMS2 CNTN2
RIMS2 GRIP2
RIMS2 RALY
RIMS2 PTPRN
RIMS2 PAX3
RIMS2 FAM189A2
RIMS2 MAP2K4
RIMS2 ST20
RIMS2 MPZL2
RIMS2 PTK7
RIMS2 GNB1
RIMS2 RASGRP3
RIMS2 ITIH3
RIMS2 GRIN2A
RIMS2 ARHGAP6
RIMS2 SPP2
RIMS2 MAGEA1
RIMS2 D4S234E
RIMS2 AURKA
RIMS2 DEPDC5
RIMS2 UGT2B15
RIMS2 MDC1
RIMS2 NUP210
RIMS2 SULT4A1
RIMS2 HADHA
RIMS2 GPR176
RIMS2 AGFG2
RIMS2 SLC6A9
RIMS2 GRB2
RIMS2 ZNF76
RIMS2 PARP2
RIMS2 CCNA2
RIMS2 PSMD11
RIMS2 PQBP1
RIMS2 TCF7L2
RIMS2 PPP3CC
RIMS2 SLC4A3
RIMS2 LOC729400
RIMS2 ARID3A
RIMS2 WBSCR22
RIMS2 FKBP15
RIMS2 TM4SF5
RIMS2 STK17A
RIMS2 CBX3
RIMS2 PRRC1
RIMS2 FNTB
RIMS2 KDM1
RIMS2 IL8RB
RIMS2 SIX3
RIMS2 DUSP14
RIMS2 ALDOC
RIMS2 NSFL1C
RIMS2 RNASEH2B
RIMS2 NCR3
RIMS2 LY6G6C
RIMS2 GHRHR
RIMS2 SLC24A1
RIMS2 FDXR
RIMS2 CEACAM3
RIMS2 NFATC2IP
RIMS2 GRN
RIMS2 MAP3K11
RIMS2 LRRC23
RIMS2 DGKG
RIMS2 F7
RIMS2 ALAS2
RIMS2 RP5-1000E10.4
RIMS2 STAT2
RIMS2 TFF3
RIMS2 MT3
RIMS2 CADM4
RIMS2 B4GALT3
RIMS2 C14orf1
RIMS2 MYO16
RIMS2 PRH1
RIMS2 PGAM2
RIMS2 SLC4A8
RIMS2 BTRC
RIMS2 HMX1
RIMS2 PAXIP1
RIMS2 U2AF2
RIMS2 CHMP7
RIMS2 PRPF31
RIMS2 CAPNS1
RIMS2 VLDLR
RIMS2 STIP1
RIMS2 STX11
RIMS2 FCGR2A
RIMS2 BCL2L1
RIMS2 UBE2H
RIMS2 GUCA2A
RIMS2 CNOT4
RIMS2 EPR1
RIMS2 RAB14
RIMS2 UQCRC1
RIMS2 WNT7A
RIMS2 XPNPEP2
RIMS2 ZC3H7B
RIMS2 KCTD17
RIMS2 CENPA
RIMS2 GPR143
RIMS2 IL4
RIMS2 MAX
RIMS2 ATF6B
RIMS2 LDB2
RIMS2 KHK
RIMS2 PCBP1
RIMS2 SH3BP1
RIMS2 SV2A
RIMS2 MCM2
RIMS2 CNNM2
RIMS2 NHP2
RIMS2 GAD2
RIMS2 TRIM28
RIMS2 NRTN
RIMS2 CCHCR1
RIMS2 SPN
RIMS2 FAM102A
RIMS2 SLC28A1
RIMS2 TAP2
RIMS2 ERGIC3
RIMS2 ATP5G3
RIMS2 GAGE2E
RIMS2 C9orf114
RIMS2 NUDT3
RIMS2 GNL1
RIMS2 CORO1A
RIMS2 HTR6
RIMS2 T
RIMS2 CEP135
RIMS2 NEUROD2
RIMS2 PMS2L1
RIMS2 SSTR5
UBE2C METTL1
UBE2C SERPIND1
UBE2C HSP90AB1
UBE2C MR1
UBE2C CRYBA4
UBE2C CCDC94
UBE2C FAM153A
UBE2C DNAJC7
UBE2C TPPP
UBE2C NRG2
UBE2C RAB11FIP5
UBE2C KCNF1
UBE2C LRCH4
UBE2C MFHAS1
UBE2C LSM1
UBE2C PCBP3
UBE2C PIK3R1
UBE2C SLC12A4
UBE2C PHKG2
UBE2C RAD51L3
UBE2C APOBEC3C
UBE2C CDC2L5
UBE2C E2F1
UBE2C RAD54L2
UBE2C XRCC5
UBE2C KIF22
UBE2C GSTM5
UBE2C RELA
UBE2C PAMR1
UBE2C SPINT3
UBE2C SMG6
UBE2C KDM5B
UBE2C PSG1
UBE2C MYL2
UBE2C IL10RA
UBE2C RGS9
UBE2C HSF4
UBE2C SERPINC1
UBE2C KIAA1024
UBE2C MGAT3
UBE2C KLF11
UBE2C RAP1GAP
UBE2C ATP2B2
UBE2C MFNG
UBE2C CARD10
UBE2C HTR2A
UBE2C SCAPER
UBE2C GPA33
UBE2C TYR
UBE2C ABO
UBE2C MAGEA5
UBE2C NTNG1
UBE2C WNT11
UBE2C KRT2
UBE2C HDGF
UBE2C INA
UBE2C INPP4A
UBE2C ZSCAN12
UBE2C CNTN1
UBE2C PLCD1
UBE2C PPP2R5D
UBE2C RPA2
UBE2C CADM4
UBE2C STATH
UBE2C GJB3
UBE2C ALOX5
UBE2C DPT
UBE2C HLA-DOB
UBE2C GCKR
UBE2C FGF2
UBE2C AQP5
UBE2C POM121L9P
UBE2C ZKSCAN3
UBE2C CACNA1B
UBE2C NDRG2
UBE2C GRINA
UBE2C TROAP
UBE2C GNAT1
UBE2C HHLA1
UBE2C MYB
UBE2C ADCYAP1
UBE2C MLL
UBE2C C2orf55
UBE2C OSGIN2
UBE2C HNF1A
UBE2C TRIM3
UBE2C TBX19
UBE2C CBFA2T3
UBE2C KYNU
UBE2C ATP11A
UBE2C RBBP8
UBE2C STAU1
UBE2C OGG1
UBE2C PRPF6
UBE2C PAX8
UBE2C RHBDL1
UBE2C GTSE1
UBE2C CSNK1G2
UBE2C SLC6A12
UBE2C IGSF9B
UBE2C OPN1SW
UBE2C KRT1
UBE2C ELAVL3
UBE2C UBXN1
UBE2C ARMC6
UBE2C FLOT1
UBE2C SLC18A1
UBE2C MRPL28
UBE2C PTH
UBE2C XDH
UBE2C LBP
UBE2C ABCB1
UBE2C DOK1
UBE2C GSTA2
UBE2C RUNX1
UBE2C JAG1
UBE2C CRTC1
UBE2C CPNE6
UBE2C DNAJA3
UBE2C LILRA4
UBE2C LOC652147
UBE2C MAP2K4
UBE2C FZR1
UBE2C KIFC3
UBE2C SLC16A3
UBE2C PFKFB2
UBE2C KRTAP5-9
UBE2C USP11
UBE2C LOC100134331
UBE2C RASGRP3
UBE2C USP19
UBE2C MYEF2
UBE2C UGT2B15
UBE2C IL18RAP
UBE2C LSM7
UBE2C MAEA
UBE2C SULT4A1
UBE2C SLC6A9
UBE2C GRB2
UBE2C PRPS1L1
UBE2C TUBGCP4
UBE2C SLC22A24
UBE2C SVEP1
UBE2C MYST1
UBE2C GRIK5
UBE2C GRM4
UBE2C SLC4A3
UBE2C SNAPC4
UBE2C ARID3A
UBE2C ITGA2B
UBE2C WBSCR22
UBE2C ACADVL
UBE2C CBX3
UBE2C CRYBB3
UBE2C UBE3B
UBE2C SIX3
UBE2C ZNF592
UBE2C ALDOC
UBE2C ATP1B2
UBE2C NFKB2
UBE2C TNIP1
UBE2C XRCC2
UBE2C PRB1
UBE2C COL19A1
UBE2C GRN
UBE2C LRRC23
UBE2C DGKG
UBE2C BTF3
UBE2C STIP1
UBE2C REM1
UBE2C RBM8A
UBE2C DGCR11
UBE2C DUSP7
UBE2C MRPS12
UBE2C MPDU1
UBE2C CGB
UBE2C SLC1A4
UBE2C CD40
UBE2C CCR4
UBE2C TGFB1
UBE2C KIFC1
UBE2C HPGD
UBE2C TREX1
UBE2C ZNF593
UBE2C PSMD11
UBE2C HBBP1
UBE2C SEC16A
UBE2C MICAL2
UBE2C SLURP1
UBE2C NCR2
UBE2C TGFBR2
UBE2C STAT2
UBE2C FAM189B
UBE2C INHA
UBE2C UQCRC1
UBE2C RDH16
UBE2C DHRS1
UBE2C KIAA0284
UBE2C PRPH
UBE2C ST6GALNAC4
UBE2C TUBGCP2
UBE2C CCL22
UBE2C SV2A
UBE2C TRPC4AP
UBE2C ALPPL2
UBE2C DLX2
UBE2C EML3
UBE2C MVD
UBE2C ATP2A3
UBE2C FGD1
UBE2C POU4F1
UBE2C SIT1
UBE2C EPOR
UBE2C CRX
UBE2C CHD8
UBE2C IRF2
UBE2C PAIP2B
UBE2C CDK2
UBE2C GNL1
UBE2C PRRC1
UBE2C CASK
UBE2C KCNJ4
UBE2C PCDHGC3
SUMO1 CNP
SUMO1 TGFB3
SUMO1 KRT35
SLC6A7 DNAJC7
SLC6A7 LOC552889
SLC6A7 MEF2C
SLC6A7 PCBP3
SLC6A7 MEGF6
SLC6A7 TGFB3
SLC6A7 SIM2
SLC6A7 KIAA1539
SLC6A7 RAD51L3
SLC6A7 GPRIN2
SLC6A7 POLG
SLC6A7 PSG1
SLC6A7 SAG
SLC6A7 DNAH9
SLC6A7 KRT86
SLC6A7 KRT35
SLC6A7 JAK3
SLC6A7 TNP1
SLC6A7 ABO
SLC6A7 MGAT1
SLC6A7 ZSCAN12
SLC6A7 BAIAP3
SLC6A7 EFNA3
SLC6A7 GARNL4
SLC6A7 SETD2
SLC6A7 BCR
SLC6A7 ADRBK1
SLC6A7 KLHL25
SLC6A7 MYB
SLC6A7 CARD10
SLC6A7 PXN
SLC6A7 SEMA5A
SLC6A7 TYR
SLC6A7 ACCN1
SLC6A7 PRPF6
SLC6A7 TUBB2B
SLC6A7 INSL3
SLC6A7 LTK
SLC6A7 KIF20B
SLC6A7 FAM65B
SLC6A7 CPNE6
SLC6A7 NOC2L
SLC6A7 USP11
SLC6A7 MFNG
SLC6A7 USP6
SLC6A7 TENC1
SLC6A7 WWOX
SLC6A7 PIGC
SLC6A7 DHX30
SLC6A7 LMTK2
SLC6A7 RNF5
SLC6A7 TM4SF5
SLC6A7 VENTX
SLC6A7 OCEL1
SLC6A7 CHD8
SLC6A7 P2RX6
SLC6A7 SFTPD
SLC6A7 CRYBB3
SLC6A7 UBE3B
SLC6A7 REG1A
SLC6A7 ZNF592
SLC6A7 NF1
SLC6A7 XRCC2
SLC6A7 MYBPC3
SLC6A7 SAMD14
SLC6A7 TOP3B
SLC6A7 RGS9
SLC6A7 KLHL18
SLC6A7 SLC6A8
SLC6A7 PTPRD
SLC6A7 ADAM15
SLC6A7 SLC1A4
SLC6A7 GPR161
SLC6A7 KIFC1
SLC6A7 EPHB2
SLC6A7 ENTPD2
SLC6A7 WNT10B
SLC6A7 AANAT
SLC6A7 SLC6A3
SLC6A7 EPAS1
SLC6A7 EPOR
SLC6A7 AXIN1
SLC6A7 KIAA0284
SLC6A7 MMACHC
SLC6A7 IL8
SLC6A7 CACNA1B
SLC6A7 MPP2
SLC6A7 LYZL6
SLC6A7 CRX
SLC6A7 C19orf26
SLC6A7 ODF1
SLC6A7 PAK2
SLC6A7 MAPKAPK2
SLC6A7 MYST2
SLC6A7 PSMB4
SLC6A7 NEUROG3
SLC6A7 PDGFRA
SLC6A7 C19orf50
SLC6A7 MVK
SLC6A7 H6PD
SLC6A7 UBOX5
SLC6A7 E2F1
SLC6A7 SFRS17A
SLC6A7 YPEL1
SLC6A7 HTR7
SLC6A7 TLX2
SLC6A7 RAB3A
SLC6A7 SPINT3
SLC6A7 DNAJC4
SLC6A7 PTPN9
SLC6A7 PTGES
SLC6A7 CYP3A5
SLC6A7 PLEC1
SLC6A7 HTR2A
SLC6A7 TRPC4AP
SLC6A7 REL
SLC6A7 GPR35
SLC6A7 TNKS
SLC6A7 USP19
SLC6A7 RNASEH2B
SLC6A7 TERF2
SLC6A7 GCKR
SLC6A7 TNFRSF25
SLC6A7 CRHR2
SLC6A7 STAT2
SLC6A7 PRSS12
SLC6A7 TGOLN2
SLC6A7 DOPEY1
SLC6A7 CHIT1
SLC6A7 NFATC3
SLC6A7 SEMA4D
SLC6A7 GYG1
SLC6A7 STXBP1
SLC6A7 FUT7
SLC6A7 ARID4B
SLC6A7 RABGGTA
SLC6A7 LBP
SLC6A7 DOK1
SLC6A7 LRRC68
SLC6A7 MLLT1
SLC6A7 AMBP
SLC6A7 AHSG
SLC6A7 TNPO1
SLC6A7 OTUB1
SLC6A7 TBX1
SLC6A7 TCOF1
SLC6A7 TYMS
SLC6A7 LEFTY1
SLC6A7 MTHFR
SLC6A7 CCPG1
SLC6A7 MYST1
SLC6A7 COL6A2
SLC6A7 CCR4
SLC6A7 CIAPIN1
SLC6A7 NCKIPSD
SLC6A7 POU4F1
SLC6A7 ATP6V1B1
SLC6A7 AGAP8
SLC6A7 GUCA1A
SLC6A7 NFKB2
SLC6A7 RUNX2
SLC6A7 CSF1
SLC6A7 RHBDL1
SLC6A7 LOR
SLC6A7 DCBLD2
SLC6A7 LOC145678
SLC6A7 LUZP1
SLC6A7 TGFB1
SLC6A7 HAUS5
SLC6A7 SKI
SLC6A7 NCOR2
SLC6A7 UNC5B
SLC6A7 LPAR2
SLC6A7 HMGXB3
SLC6A7 ALPPL2
SLC6A7 ELAVL3
SLC6A7 RTN2
SLC6A7 COPS6
SLC6A7 SLC6A2
SLC6A7 PAIP2B
SLC6A7 STK25
SLC6A7 CASP2
SLC6A7 GUCA2A
SLC6A7 TBCD
SLC6A7 ARHGAP26
SLC6A7 GNL1
SLC6A7 PAFAH1B1
SLC6A7 PPP1R10
SLC6A7 FAM153A
SLC6A7 IL13
SLC6A7 HOXC11
SLC6A7 MC2R
SLC6A7 CRYBA4
SLC6A7 CDC2L5
SLC6A7 RNF167
SLC6A7 GRIK5
SLC6A7 RRP12
SLC6A7 NFRKB
SLC6A7 TCF25
SLC6A7 FLJ10038
SLC6A7 AGPAT1
SLC6A7 FAM50A
SLC6A7 OR2B6
SLC6A7 SLMO1
SLC6A7 SLC16A5
SLC6A7 GJB3
SLC6A7 MAD1L1
SLC6A7 SLC30A3
SLC6A7 DPT
SLC6A7 MSC
SLC6A7 AQP5
SLC6A7 ALOX5
SLC6A7 SLC9A1
SLC6A7 CYP27A1
SLC6A7 CYP2A13
SLC6A7 PTGER3
SLC6A7 PSG7
SLC6A7 WNT11
SLC6A7 RREB1
SLC6A7 FGF2
SLC6A7 LY6G6C
SLC6A7 KRT1
SLC6A7 GAMT
SLC6A7 PTH
SLC6A7 CCL16
SLC6A7 RGS7
SLC6A7 LGALS9
SLC6A7 DHRS1
SLC6A7 CRTC1
SLC6A7 LILRA4
SLC6A7 FZR1
SLC6A7 KIFC3
SLC6A7 MGAT3
SLC6A7 ANK1
SLC6A7 AIF1
SLC6A7 IRF5
SLC6A7 PLEKHG3
SLC6A7 CTRB2
SLC6A7 VEGFC
SLC6A7 FAM102A
SLC6A7 ATP1B2
SLC6A7 PMS2L1
SLC6A7 SAP18
SLC6A7 RGS10
SLC6A7 HLF
SLC6A7 RAP1GAP
SLC6A7 BTF3
SLC6A7 GPR6
SLC6A7 MLH1
SLC6A7 MRPS12
SLC6A7 C19orf29
SLC6A7 PAX9
SLC6A7 PTAFR
SLC6A7 HPGD
SLC6A7 TMPRSS6
SLC6A7 ELN
SLC6A7 PGAP2
SLC6A7 SMARCD2
SLC6A7 CTSG
SLC6A7 TUBGCP2
SLC6A7 SCARB1
SLC6A7 ACR
SLC6A7 IGHMBP2
SLC6A7 ERBB3
SLC6A7 CAMSAP1
SLC6A7 OSGIN2
SLC6A7 ZBTB7A
SLC6A7 GHITM
SLC6A7 FOSL1
SLC6A7 IAH1
SLC6A7 VAMP5
SLC6A7 TRIM58
SLC6A7 SMO
SLC6A7 GP2
SLC6A7 WDR62
SLC6A7 SCAMP5
SLC6A7 MR1
SLC6A7 SIX6
SLC6A7 AKT3
SLC6A7 TPPP
SLC6A7 POLR2E
SLC6A7 HNRNPL
SLC6A7 FLT1
SLC6A7 RAD54L2
SLC6A7 LDB3
SLC6A7 PAMR1
SLC6A7 MLLT4
SLC6A7 ZFY
SLC6A7 SERPINC1
SLC6A7 AHDC1
SLC6A7 SCAPER
SLC6A7 POU2F2
SLC6A7 GPA33
SLC6A7 CAPN5
SLC6A7 LSM4
SLC6A7 KRT2
SLC6A7 PLCD1
SLC6A7 PAK4
SLC6A7 MYEF2
SLC6A7 TNIP1
SLC6A7 HLA-DOB
SLC6A7 NCDN
SLC6A7 CDK5R1
SLC6A7 IL4
SLC6A7 TROAP
SLC6A7 RAGE
SLC6A7 SLC25A3
SLC6A7 CDC45L
SLC6A7 DDX11
SLC6A7 PAX8
SLC6A7 CSNK1G2
SLC6A7 FEZ1
SLC6A7 C1orf144
SLC6A7 ATP2A3
SLC6A7 MMP25
SLC6A7 FLOT1
SLC6A7 CDC42
SLC6A7 CDH4
SLC6A7 CA11
SLC6A7 ETS1
SLC6A7 RUNX1
SLC6A7 NRG2
SLC6A7 FAM189A2
SLC6A7 MAP2K4
SLC6A7 ST20
SLC6A7 RASGRP3
SLC6A7 GRIN2A
SLC6A7 LGR5
SLC6A7 SLA
SLC6A7 ARHGAP6
SLC6A7 ABCB6
SLC6A7 UGT2B15
SLC6A7 SULT4A1
SLC6A7 AGFG2
SLC6A7 SLC6A9
SLC6A7 PARP2
SLC6A7 LPIN2
SLC6A7 TCF7L2
SLC6A7 PPP3CC
SLC6A7 SLC4A3
SLC6A7 LOC729400
SLC6A7 ARID3A
SLC6A7 WBSCR22
SLC6A7 ITIH4
SLC6A7 KDM1
SLC6A7 RPA2
SLC6A7 NCR3
SLC6A7 FDXR
SLC6A7 F7
SLC6A7 RHO
SLC6A7 RBM8A
SLC6A7 TFF3
SLC6A7 GDF5
SLC6A7 B4GALT3
SLC6A7 ARR3
SLC6A7 PAXIP1
SLC6A7 U2AF2
SLC6A7 PRPF31
SLC6A7 IGF2
SLC6A7 FCGR2A
SLC6A7 UBE2H
SLC6A7 KCTD17
SLC6A7 CENPA
SLC6A7 GPR143
SLC6A7 CCL19
SLC6A7 SLC25A11
SLC6A7 MVD
SLC6A7 SPN
SLC6A7 THRA
SLC6A7 CORO1A
SLC6A7 T
SLC6A7 CEP135
RPL37A RPS29
C11orf51 MEF2C
C11orf51 GPRIN2
C11orf51 DPEP1
C11orf51 HTR2A
MUC8 MYEF2
MUC8 U2AF2
MUC8 GPR35
MUC8 PRPF31
MUC8 MC2R
MUC8 LOC100134331
MUC8 EPAS1
MUC8 MEF2C
MUC8 CEACAM4
MUC8 EFNA3
MUC8 TMPRSS6
MUC8 MAP3K14
MUC8 SLC6A8
MUC8 HTRA2
MUC8 LAD1
MUC8 SBNO2
MUC8 AIF1
MUC8 ETS1
MUC8 KCNJ4
MUC8 CDK2
MUC8 ESR2
MUC8 PRPH
MUC8 INA
MUC8 MYBPC2
MUC8 RRP12
MUC8 WNT11
MUC8 ITGA2B
MUC8 SLC12A4
MUC8 IGF2
MUC8 FGF2
MUC8 POU4F1
MUC8 RGS9
MUC8 IGSF9B
MUC8 CAPNS1
MUC8 PTGES
MUC8 FUT7
MUC8 COPS6
MUC8 PTGS1
MUC8 TAP2
MUC8 COL19A1
MUC8 CEACAM3
MUC8 FOSL1
MUC8 RASGRP3
MUC8 ZNF157
MUC8 ALAS2
MUC8 DDX11
MUC8 STAT2
MUC8 KRT37
MUC8 RUNX1
MUC8 LLGL2
MUC8 GDF5
MUC8 TRIM58
MUC8 GCKR
MUC8 RAD54L2
MAP3K14 METTL1
MAP3K14 AQP7
MAP3K14 REG1B
MAP3K14 DNAJC7
MAP3K14 FOXE1
MAP3K14 SFPQ
MAP3K14 LOC552889
MAP3K14 OPN1SW
MAP3K14 MEF2C
MAP3K14 PCBP3
MAP3K14 HTRA2
MAP3K14 TGFB3
MAP3K14 SLC12A4
MAP3K14 KIAA1539
MAP3K14 RAD51L3
MAP3K14 GPRIN2
MAP3K14 SLC9A3
MAP3K14 ZNF264
MAP3K14 POLG
MAP3K14 CCBP2
MAP3K14 NUP214
MAP3K14 SMG6
MAP3K14 SLC6A8
MAP3K14 PSG1
MAP3K14 EIF3B
MAP3K14 SAG
MAP3K14 DNAH9
MAP3K14 UCHL1
MAP3K14 KRT86
MAP3K14 CHST3
MAP3K14 CPSF4
MAP3K14 KRT35
MAP3K14 DDIT3
MAP3K14 VASH1
MAP3K14 BTF3
MAP3K14 ABO
MAP3K14 NTNG1
MAP3K14 MGAT1
MAP3K14 NLE1
MAP3K14 ZSCAN12
MAP3K14 ABTB2
MAP3K14 XK
MAP3K14 TFAP2A
MAP3K14 CACNB1
MAP3K14 EFNA3
MAP3K14 RPH3A
MAP3K14 GARNL4
MAP3K14 DHCR7
MAP3K14 CEACAM4
MAP3K14 SETD2
MAP3K14 IGF1R
MAP3K14 ADRBK1
MAP3K14 KLHL25
MAP3K14 SBNO2
MAP3K14 MYB
MAP3K14 MLL
MAP3K14 CARD10
MAP3K14 HSP90AB1
MAP3K14 SEMA5A
MAP3K14 PIK3R1
MAP3K14 NDUFS7
MAP3K14 TBX19
MAP3K14 TYR
MAP3K14 CRCP
MAP3K14 SLC18A3
MAP3K14 ACCN1
MAP3K14 OPRL1
MAP3K14 GTSE1
MAP3K14 INSL3
MAP3K14 KCNQ1
MAP3K14 NUP155
MAP3K14 LTK
MAP3K14 ARSE
MAP3K14 ESR1
MAP3K14 CPNE6
MAP3K14 SLC6A11
MAP3K14 RPL11
MAP3K14 TRIM22
MAP3K14 NMB
MAP3K14 PFKFB2
MAP3K14 ZNF239
MAP3K14 USP11
MAP3K14 MFNG
MAP3K14 USP6
MAP3K14 WWOX
MAP3K14 CREB3
MAP3K14 PITPNM1
MAP3K14 SERBP1
MAP3K14 SLC9A3R2
MAP3K14 FLOT1
MAP3K14 LMTK2
MAP3K14 PRPS1L1
MAP3K14 TUBGCP4
MAP3K14 SLC2A1
MAP3K14 TM4SF5
MAP3K14 CYP2A6
MAP3K14 OCEL1
MAP3K14 GRM4
MAP3K14 IRF5
MAP3K14 CHD8
MAP3K14 P2RX6
MAP3K14 IGF2
MAP3K14 CRYBB3
MAP3K14 UBE3B
MAP3K14 REG1A
MAP3K14 CNTN1
MAP3K14 ZNF592
MAP3K14 AMMECR1
MAP3K14 XRCC2
MAP3K14 MYBPC3
MAP3K14 COL19A1
MAP3K14 SAMD14
MAP3K14 TOP3B
MAP3K14 RGS9
MAP3K14 TNP1
MAP3K14 KLHL18
MAP3K14 POLD2
MAP3K14 DDX11
MAP3K14 DGCR11
MAP3K14 ADCYAP1
MAP3K14 ADAM15
MAP3K14 SLC1A4
MAP3K14 CD40
MAP3K14 GPR161
MAP3K14 SRM
MAP3K14 HCG9
MAP3K14 PLEKHM1
MAP3K14 KIFC1
MAP3K14 EPHB2
MAP3K14 WNT10B
MAP3K14 ELAVL2
MAP3K14 AANAT
MAP3K14 NCR2
MAP3K14 RBCK1
MAP3K14 TGFBR2
MAP3K14 EXD2
MAP3K14 EPAS1
MAP3K14 EPOR
MAP3K14 AXIN1
MAP3K14 KIAA0284
MAP3K14 MAGEA9
MAP3K14 MMACHC
MAP3K14 SERPIND1
MAP3K14 SLN
MAP3K14 ZMYM3
MAP3K14 DPEP1
MAP3K14 CACNA1B
MAP3K14 HHLA1
MAP3K14 EML3
MAP3K14 FGD1
MAP3K14 ITM2B
MAP3K14 C22orf9
MAP3K14 CRX
MAP3K14 PTGS1
MAP3K14 ODF1
MAP3K14 GPT
MAP3K14 PAK2
MAP3K14 AHSG
MAP3K14 NFYB
MAP3K14 MYST2
MAP3K14 NPPA
MAP3K14 PSMB4
MAP3K14 ADAMTSL2
MAP3K14 ITGB3BP
MAP3K14 NEUROG3
MAP3K14 PDGFRA
MAP3K14 C19orf50
MAP3K14 CRYBA4
MAP3K14 SIM2
MAP3K14 LRRC15
MAP3K14 ZBED4
MAP3K14 PHF21A
MAP3K14 IGHG1
MAP3K14 KIAA0467
MAP3K14 ADH1C
MAP3K14 UBOX5
MAP3K14 APOBEC3C
MAP3K14 E2F1
MAP3K14 OTUB1
MAP3K14 YPEL1
MAP3K14 HTR7
MAP3K14 TLX2
MAP3K14 RELA
MAP3K14 SPINT3
MAP3K14 ETV3
MAP3K14 ADCY2
MAP3K14 DNAJC4
MAP3K14 SCARB1
MAP3K14 CECR7
MAP3K14 GIGYF2
MAP3K14 PTGES
MAP3K14 PLEC1
MAP3K14 MUC1
MAP3K14 ZNF157
MAP3K14 ACAN
MAP3K14 TRPC4AP
MAP3K14 CUBN
MAP3K14 GPR19
MAP3K14 UROS
MAP3K14 POM121L9P
MAP3K14 REL
MAP3K14 IGH@
MAP3K14 PML
MAP3K14 CNP
MAP3K14 STATH
MAP3K14 LGR5
MAP3K14 LEFTY1
MAP3K14 FGF3
MAP3K14 RPL3L
MAP3K14 RPA2
MAP3K14 CBARA1
MAP3K14 TERF2
MAP3K14 GCKR
MAP3K14 TNFRSF25
MAP3K14 LLGL2
MAP3K14 ZKSCAN3
MAP3K14 LAD1
MAP3K14 GRINA
MAP3K14 CRHR2
MAP3K14 LOC26102
MAP3K14 TGOLN2
MAP3K14 ADAM20
MAP3K14 NME6
MAP3K14 RBBP8
MAP3K14 CHIT1
MAP3K14 NFATC3
MAP3K14 SEMA4D
MAP3K14 MAGEA5
MAP3K14 MYOG
MAP3K14 IGSF9B
MAP3K14 STXBP1
MAP3K14 ARPC4
MAP3K14 FUT7
MAP3K14 ARID4B
MAP3K14 RABGGTA
MAP3K14 PYGM
MAP3K14 NR4A1
MAP3K14 LBP
MAP3K14 DOK1
MAP3K14 TRIM33
MAP3K14 CYP11A1
MAP3K14 JAG1
MAP3K14 CORT
MAP3K14 HCRTR1
MAP3K14 MAPKAPK2
MAP3K14 C19orf29
MAP3K14 RAB8A
MAP3K14 MTHFR
MAP3K14 PVT1
MAP3K14 MEGF6
MAP3K14 PIGR
MAP3K14 TCOF1
MAP3K14 SCYL3
MAP3K14 PPP1R16B
MAP3K14 USP19
MAP3K14 SORBS3
MAP3K14 MATN3
MAP3K14 ITGAD
MAP3K14 CCL19
MAP3K14 GPR35
MAP3K14 CCPG1
MAP3K14 LOC201229
MAP3K14 SLC22A24
MAP3K14 UBL3
MAP3K14 MYST1
MAP3K14 COL6A2
MAP3K14 PARD3
MAP3K14 CCR4
MAP3K14 ITGA2B
MAP3K14 NCKIPSD
MAP3K14 POU4F1
MAP3K14 CSNK2A1
MAP3K14 NTRK2
MAP3K14 RAC2
MAP3K14 ATP6V1B1
MAP3K14 IL13
MAP3K14 EXOSC2
MAP3K14 PTPRJ
MAP3K14 AGAP8
MAP3K14 DEFA3
MAP3K14 MAG
MAP3K14 SLC4A3
MAP3K14 NFKB2
MAP3K14 MSC
MAP3K14 IVL
MAP3K14 BAP1
MAP3K14 RHBDL1
MAP3K14 LOR
MAP3K14 RPS6KB2
MAP3K14 LOC145678
MAP3K14 LUZP1
MAP3K14 TGFB1
MAP3K14 HAUS5
MAP3K14 PIK3CB
MAP3K14 METTL3
MAP3K14 TNFRSF10C
MAP3K14 MLANA
MAP3K14 MYBPC2
MAP3K14 BCR
MAP3K14 TMPRSS6
MAP3K14 BGLAP
MAP3K14 TPMT
MAP3K14 UNC5B
MAP3K14 PHB
MAP3K14 ST6GALNAC4
MAP3K14 PDE3A
MAP3K14 AATK
MAP3K14 THBS3
MAP3K14 AMIGO2
MAP3K14 LPAR2
MAP3K14 SEMA3A
MAP3K14 SOX12
MAP3K14 HMGXB3
MAP3K14 TBX5
MAP3K14 ALPPL2
MAP3K14 ACVR1B
MAP3K14 CA11
MAP3K14 ATG2A
MAP3K14 COPS6
MAP3K14 SLC6A2
MAP3K14 IDS
MAP3K14 GJA1
MAP3K14 CDX2
MAP3K14 PAIP2B
MAP3K14 LOC644165
MAP3K14 CYP27A1
MAP3K14 CDK2
MAP3K14 CASP2
MAP3K14 GUCA2A
MAP3K14 LDB2
MAP3K14 ARHGAP26
MAP3K14 PDE4C
MAP3K14 ASCC2
MAP3K14 AP2A2
MAP3K14 C2orf55
MAP3K14 PAFAH1B1
MAP3K14 PPP1R10
MAP3K14 PROX1
MAP3K14 CCDC94
MAP3K14 FAM153A
MAP3K14 KRT33A
MAP3K14 SLURP1
MAP3K14 HPCAL1
MAP3K14 HOXC11
MAP3K14 MFHAS1
MAP3K14 MC2R
MAP3K14 MR1
MAP3K14 MVK
MAP3K14 CDC2L5
MAP3K14 RNF167
MAP3K14 ZNF783
MAP3K14 GRIK5
MAP3K14 SLC18A1
MAP3K14 RRP12
MAP3K14 MFAP2
MAP3K14 CHRNA3
MAP3K14 NFRKB
MAP3K14 TK2
MAP3K14 TIMP3
MAP3K14 TCF25
MAP3K14 KIAA1024
MAP3K14 MEN1
MAP3K14 FANCA
MAP3K14 ATP2B2
MAP3K14 ABL1
MAP3K14 AGPAT1
MAP3K14 BCL3
MAP3K14 FAM50A
MAP3K14 OR2B6
MAP3K14 PDPN
MAP3K14 HDGF
MAP3K14 SERPINB7
MAP3K14 SLMO1
MAP3K14 SPRR2C
MAP3K14 MAD1L1
MAP3K14 SLC30A3
MAP3K14 PCDH9
MAP3K14 HTR4
MAP3K14 DPT
MAP3K14 RUNX2
MAP3K14 GCK
MAP3K14 LCAT
MAP3K14 IL1RL1
MAP3K14 AQP5
MAP3K14 ALOX5
MAP3K14 SLC9A1
MAP3K14 TUBB2B
MAP3K14 CADM4
MAP3K14 KCNJ4
MAP3K14 TRAFD1
MAP3K14 PTGER3
MAP3K14 PSG7
MAP3K14 WNT11
MAP3K14 C16orf7
MAP3K14 PPP2R5D
MAP3K14 SSX1
MAP3K14 OGG1
MAP3K14 PLIN1
MAP3K14 FGF2
MAP3K14 SLC5A5
MAP3K14 LY6G6C
MAP3K14 SLC20A2
MAP3K14 KRT1
MAP3K14 ABCA1
MAP3K14 PTH
MAP3K14 TFDP2
MAP3K14 DCT
MAP3K14 FAM189B
MAP3K14 RGS7
MAP3K14 CCNF
MAP3K14 TERF1
MAP3K14 LGALS9
MAP3K14 DHRS1
MAP3K14 CRTC1
MAP3K14 SMPDL3B
MAP3K14 DNAJA3
MAP3K14 GHITM
MAP3K14 POLA2
MAP3K14 FZR1
MAP3K14 KIFC3
MAP3K14 MGAT3
MAP3K14 ANK1
MAP3K14 DCHS1
MAP3K14 IL18RAP
MAP3K14 LSM7
MAP3K14 AIF1
MAP3K14 DDX51
MAP3K14 LYPLA2
MAP3K14 CD79B
MAP3K14 HIPK2
MAP3K14 CTRB2
MAP3K14 TICAM1
MAP3K14 TGFBRAP1
MAP3K14 RAB3A
MAP3K14 CAPNS1
MAP3K14 FAM102A
MAP3K14 NOMO1
MAP3K14 ATP1B2
MAP3K14 CROCC
MAP3K14 SAP18
MAP3K14 IQSEC1
MAP3K14 CCL16
MAP3K14 TRAK1
MAP3K14 RAP1GAP
MAP3K14 GNAS
MAP3K14 REM1
MAP3K14 GPR6
MAP3K14 TAF5
MAP3K14 SMYD5
MAP3K14 MLH1
MAP3K14 MRPS12
MAP3K14 USP9X
MAP3K14 E2F4
MAP3K14 PAX9
MAP3K14 MARCO
MAP3K14 PTAFR
MAP3K14 PDLIM7
MAP3K14 HPGD
MAP3K14 NDST1
MAP3K14 HBBP1
MAP3K14 KRT37
MAP3K14 ANKRD12
MAP3K14 SMARCD3
MAP3K14 MTX1
MAP3K14 KLF1
MAP3K14 ELN
MAP3K14 INHA
MAP3K14 CD3E
MAP3K14 SNUPN
MAP3K14 CTSG
MAP3K14 TUBGCP2
MAP3K14 ACR
MAP3K14 FAM89B
MAP3K14 IGHMBP2
MAP3K14 LOC91316
MAP3K14 CAMSAP1
MAP3K14 P2RY6
MAP3K14 TAZ
MAP3K14 ZBTB7A
MAP3K14 ANKRD46
MAP3K14 SIT1
MAP3K14 LILRA4
MAP3K14 RAB40B
MAP3K14 FOSL1
MAP3K14 CD33
MAP3K14 DUS4L
MAP3K14 IAH1
MAP3K14 DUSP1
MAP3K14 RREB1
MAP3K14 ECE2
MAP3K14 SPC25
MAP3K14 VAMP5
MAP3K14 CBLN1
MAP3K14 AHDC1
MAP3K14 TRIM58
MAP3K14 GP2
MAP3K14 WDR62
MAP3K14 CNTN6
MAP3K14 FSCN2
MAP3K14 XRCC5
MAP3K14 SRRT
MAP3K14 TPPP
MAP3K14 RAB11FIP5
MAP3K14 LPCAT4
MAP3K14 LRCH4
MAP3K14 RPRD2
MAP3K14 CD34
MAP3K14 CACNA1C
MAP3K14 HNRNPL
MAP3K14 FLT1
MAP3K14 PHKG2
MAP3K14 ATF6B
MAP3K14 MYO9B
MAP3K14 RAD54L2
MAP3K14 KIF22
MAP3K14 POU6F2
MAP3K14 DOLK
MAP3K14 XDH
MAP3K14 COL21A1
MAP3K14 MAP3K3
MAP3K14 IL10RA
MAP3K14 MT4
MAP3K14 HSF4
MAP3K14 SERPINC1
MAP3K14 POU2F2
MAP3K14 BBC3
MAP3K14 LOC100134331
MAP3K14 RAD52
MAP3K14 SCAPER
MAP3K14 PCGF1
MAP3K14 GPA33
MAP3K14 CAPN5
MAP3K14 OAS2
MAP3K14 LSM4
MAP3K14 MRPL28
MAP3K14 LOC652147
MAP3K14 KRT2
MAP3K14 ZNF167
MAP3K14 INA
MAP3K14 ATP10B
MAP3K14 PLCD1
MAP3K14 MFAP3
MAP3K14 SDC3
MAP3K14 MYEF2
MAP3K14 CLSTN3
MAP3K14 TNIP1
MAP3K14 UTP3
MAP3K14 HLA-DOB
MAP3K14 NCDN
MAP3K14 CHRNB2
MAP3K14 CDK5R1
MAP3K14 IL4
MAP3K14 KHK
MAP3K14 TROAP
MAP3K14 RAGE
MAP3K14 SLC7A4
MAP3K14 ANG
MAP3K14 ESR2
MAP3K14 TRIM3
MAP3K14 RALYL
MAP3K14 CDC45L
MAP3K14 HTR1B
MAP3K14 ADRA1A
MAP3K14 ASPHD1
MAP3K14 PAX8
MAP3K14 SLC16A2
MAP3K14 CSNK1G2
MAP3K14 FEZ1
MAP3K14 PBX1
MAP3K14 LIPE
MAP3K14 C1orf144
MAP3K14 PIK3R2
MAP3K14 ELAVL3
MAP3K14 DAPK2
MAP3K14 MMP25
MAP3K14 ITGAM
MAP3K14 CDH4
MAP3K14 ABCB1
MAP3K14 ETS1
MAP3K14 GSTA2
MAP3K14 RUNX1
MAP3K14 ASGR1
MAP3K14 NRG2
MAP3K14 CDR2L
MAP3K14 GRIP2
MAP3K14 GJB5
MAP3K14 FAM189A2
MAP3K14 MAP2K4
MAP3K14 PTK7
MAP3K14 RASGRP3
MAP3K14 GRIN2A
MAP3K14 SLA
MAP3K14 ARHGAP6
MAP3K14 ABCB6
MAP3K14 TAP2
MAP3K14 DEPDC5
MAP3K14 UGT2B15
MAP3K14 PLEKHG3
MAP3K14 SULT4A1
MAP3K14 KRT85
MAP3K14 AGFG2
MAP3K14 SLC6A9
MAP3K14 CCNA2
MAP3K14 PQBP1
MAP3K14 TCF7L2
MAP3K14 PPP3CC
MAP3K14 PLEKHM2
MAP3K14 ARID3A
MAP3K14 WBSCR22
MAP3K14 STK17A
MAP3K14 PRRC1
MAP3K14 FNTB
MAP3K14 IL8RB
MAP3K14 SIX3
MAP3K14 ALDOC
MAP3K14 NSFL1C
MAP3K14 RNASEH2B
MAP3K14 PRB1
MAP3K14 FDXR
MAP3K14 CEACAM3
MAP3K14 GRN
MAP3K14 LRRC23
MAP3K14 F7
MAP3K14 ALAS2
MAP3K14 STAT2
MAP3K14 TFF3
MAP3K14 GDF5
MAP3K14 B4GALT3
MAP3K14 C14orf1
MAP3K14 PRH1
MAP3K14 ARR3
MAP3K14 BRD2
MAP3K14 BTRC
MAP3K14 HMX1
MAP3K14 PAXIP1
MAP3K14 U2AF2
MAP3K14 CHMP7
MAP3K14 PRPF31
MAP3K14 CDK6
MAP3K14 KIAA0323
MAP3K14 PRKCB
MAP3K14 SFTPD
MAP3K14 FCGR2A
MAP3K14 BCL2L1
MAP3K14 UBE2H
MAP3K14 FNDC3A
MAP3K14 XPNPEP2
MAP3K14 KCTD17
MAP3K14 GPR143
MAP3K14 PRPH
MAP3K14 CNKSR1
MAP3K14 COL1A1
MAP3K14 SSTR5
MAP3K14 MCM2
MAP3K14 GAD2
MAP3K14 RBM8A
MAP3K14 MVD
MAP3K14 SPN
MAP3K14 THRA
MAP3K14 SLC28A1
MAP3K14 TREX1
MAP3K14 MDK
MAP3K14 GNL1
MAP3K14 CORO1A
MAP3K14 HTR6
MAP3K14 T
MAP3K14 CEP135
MAP3K14 NEUROD2
CDK5 METTL1
CDK5 SERPIND1
CDK5 HPCAL1
CDK5 MR1
CDK5 MVK
CDK5 TPPP
CDK5 C19orf50
CDK5 ZBED4
CDK5 LRRC48
CDK5 EFNA3
CDK5 PCBP3
CDK5 HTRA2
CDK5 ADH1C
CDK5 SLC12A4
CDK5 RAD51L3
CDK5 GPRIN2
CDK5 KIF22
CDK5 ZNF264
CDK5 TLX2
CDK5 CCBP2
CDK5 SPINT3
CDK5 RRP12
CDK5 IKBKG
CDK5 IFRD2
CDK5 KRT86
CDK5 RAB11FIP5
CDK5 LY9
CDK5 SCAPER
CDK5 POU2F2
CDK5 GPA33
CDK5 BTF3
CDK5 NTNG1
CDK5 LOC652147
CDK5 ATG4B
CDK5 NLE1
CDK5 ZSCAN12
CDK5 CADM4
CDK5 LGR5
CDK5 MYEF2
CDK5 DPT
CDK5 MAPK3
CDK5 GARNL4
CDK5 TNFRSF25
CDK5 CRHR2
CDK5 CARD10
CDK5 HSP90AB1
CDK5 TGOLN2
CDK5 TYR
CDK5 ATP11A
CDK5 UGT2B15
CDK5 SLC16A2
CDK5 CSNK1G2
CDK5 LY6G6C
CDK5 IGSF9B
CDK5 KIR2DL4
CDK5 ZNF337
CDK5 ITGAM
CDK5 RABGGTA
CDK5 PTH
CDK5 CDH4
CDK5 FAM189B
CDK5 RUNX1
CDK5 ASGR1
CDK5 ZMYND10
CDK5 DGKA
CDK5 CPNE6
CDK5 PTPRN
CDK5 MAP2K4
CDK5 NOC2L
CDK5 PFKFB2
CDK5 KRTAP5-9
CDK5 TENC1
CDK5 WWOX
CDK5 SAR1A
CDK5 DEPDC5
CDK5 SLC9A3R2
CDK5 AGFG2
CDK5 SLC6A9
CDK5 RNF5
CDK5 PQBP1
CDK5 TCF7L2
CDK5 OCEL1
CDK5 TGFBRAP1
CDK5 SLC4A3
CDK5 SLC2A1
CDK5 CHD8
CDK5 WBSCR22
CDK5 CIAPIN1
CDK5 CBX3
CDK5 CRYBB3
CDK5 ATP6V1B1
CDK5 ALDOC
CDK5 NSFL1C
CDK5 RPH3A
CDK5 GHRHR
CDK5 AGAP8
CDK5 COL6A2
CDK5 NFATC2IP
CDK5 HLF
CDK5 SAMD14
CDK5 TOP3B
CDK5 RAP1GAP
CDK5 SNUPN
CDK5 FEM1B
CDK5 RBM8A
CDK5 TFF3
CDK5 ADCYAP1
CDK5 ADAM15
CDK5 EPHB2
CDK5 HAUS5
CDK5 WNT10B
CDK5 CAPNS1
CDK5 MLANA
CDK5 KLF1
CDK5 NTRK3
CDK5 KIAA0284
CDK5 POU4F1
CDK5 ST6GALNAC4
CDK5 TUBGCP2
CDK5 KRTAP26-1
CDK5 IGHMBP2
CDK5 MCM2
CDK5 CACNA1B
CDK5 EML3
CDK5 CCHCR1
CDK5 FGD1
CDK5 ODF1
CDK5 FOSL1
CDK5 CDK2
CDK5 MLH1
CDK5 PRRC1
CDK5 TRIM58
CDK5 RAB8A
CDK5 TBX5
CDK5 C2orf55
BBS9 TGFB1
BBS9 PAX9
BBS9 WNT10B
BBS9 TNIP1
BBS9 MAG
BBS9 HIRIP3
BBS9 CYP2A6
BBS9 DDIT3
BBS9 IKBKG
BBS9 CTNNBIP1
BBS9 TUBGCP2
BBS9 FNTB
BBS9 MVD
BBS9 OPN1SW
BBS9 STXBP1
BBS9 PTGS1
BBS9 AGAP8
BBS9 FLOT1
BBS9 ODF1
BBS9 NFATC2IP
BBS9 DDX11
BBS9 CYP11A1
BBS9 ADCYAP1
BBS9 NEUROD2
BBS9 PTPRN
MYB METTL1
MYB AQP7
MYB PPAP2C
MYB REG1B
MYB LOC26102
MYB DNAJC7
MYB IQSEC1
MYB SFPQ
MYB LOC552889
MYB OPN1SW
MYB MEF2C
MYB RXRB
MYB GPR15
MYB GTF3A
MYB KRT6A
MYB GNAT1
MYB PCBP3
MYB HTRA2
MYB TGFB3
MYB ABCC8
MYB SIM2
MYB RAD51L3
MYB GPRIN2
MYB CHST15
MYB SLC9A3
MYB ZNF264
MYB POLG
MYB CCKAR
MYB CCBP2
MYB NUP214
MYB CCDC94
MYB SMG6
MYB SLC6A8
MYB PSG1
MYB MYL2
MYB CRYBB3
MYB SAG
MYB DNAH9
MYB VSIG4
MYB ZBED4
MYB KRT86
MYB FAU
MYB KRT35
MYB NCOR2
MYB JAK3
MYB PBX1
MYB TET3
MYB ESR1
MYB ABO
MYB NTNG1
MYB HTR1B
MYB MGAT1
MYB NLE1
MYB ZSCAN12
MYB PCTK3
MYB ARTN
MYB SLC14A2
MYB CACNB1
MYB EFNA3
MYB DDIT3
MYB FURIN
MYB RPH3A
MYB MAG
MYB DHCR7
MYB CEACAM4
MYB SETD2
MYB IGF1R
MYB ADRBK1
MYB KLHL25
MYB SBNO2
MYB LOC644165
MYB TRD@
MYB MLL
MYB CARD10
MYB HSP90AB1
MYB PXN
MYB SEMA5A
MYB PIK3R1
MYB GFPT2
MYB RBM4
MYB NDUFS7
MYB DTNA
MYB TBX19
MYB TYR
MYB KYNU
MYB CRCP
MYB SLC18A3
MYB ZBED1
MYB SLC12A4
MYB OPRL1
MYB GTSE1
MYB TAX1BP1
MYB KRT1
MYB DGCR11
MYB VCX3A
MYB IQSEC3
MYB C19orf29
MYB LTK
MYB ARSE
MYB ZNF169
MYB IRF2
MYB LLGL2
MYB NTRK3
MYB CPNE6
MYB AGPS
MYB RPL11
MYB SLC16A3
MYB NOC2L
MYB XDH
MYB NAAA
MYB USP11
MYB LOC100134331
MYB ACHE
MYB USP6
MYB EPHB2
MYB WWOX
MYB ARID4B
MYB PIGC
MYB PITPNM1
MYB SERBP1
MYB RASSF9
MYB SLC9A3R2
MYB TCAP
MYB TAF1
MYB SF1
MYB LMTK2
MYB PRPS1L1
MYB RNF5
MYB TUBGCP4
MYB SLC2A1
MYB TM4SF5
MYB VENTX
MYB GLUD2
MYB OCEL1
MYB GRM4
MYB P2RX6
MYB IGF2
MYB CHD8
MYB UBE3B
MYB REG1A
MYB CNTN1
MYB ZNF592
MYB NF1
MYB AMMECR1
MYB XRCC2
MYB FAM5C
MYB MYBPC3
MYB COL19A1
MYB SAMD14
MYB TOP3B
MYB RGS9
MYB VASH1
MYB KLHL18
MYB POLD2
MYB DDX11
MYB PTPRD
MYB SPC25
MYB ADCYAP1
MYB ADAM15
MYB SLC1A4
MYB NCR2
MYB GPR161
MYB DOK1
MYB HCG9
MYB PLEKHM1
MYB KIFC1
MYB DTX4
MYB ENTPD2
MYB WNT10B
MYB GPR12
MYB ELAVL2
MYB AANAT
MYB CD40
MYB PRSS16
MYB BFSP2
MYB EXD2
MYB CPSF1
MYB IRF2BP1
MYB SLC6A3
MYB EPAS1
MYB EPOR
MYB AXIN1
MYB LRRC68
MYB KIAA0284
MYB APOBEC3C
MYB MMACHC
MYB IL8
MYB LOC728849
MYB SLN
MYB ZMYM3
MYB PTH1R
MYB DPEP1
MYB CACNA1B
MYB HHLA1
MYB EML3
MYB LYZL6
MYB FGD1
MYB ITM2B
MYB PDPK1
MYB CRX
MYB NTSR2
MYB SORBS3
MYB ODF1
MYB GPT
MYB PAK2
MYB HAS1
MYB SOCS3
MYB BAX
MYB NFYB
MYB MYST2
MYB CDC37
MYB TNPO1
MYB PSMB4
MYB STBD1
MYB ADAMTSL2
MYB ACADVL
MYB NEUROG3
MYB PDGFRA
MYB C19orf50
MYB ZC3H7B
MYB MVK
MYB SERPINA4
MYB LRRC15
MYB TSSK2
MYB FLOT1
MYB H6PD
MYB PHF21A
MYB IGHG1
MYB HMGA2
MYB ZFP36L2
MYB KIAA0467
MYB UPK2
MYB ADH1C
MYB UBOX5
MYB UBXN1
MYB MMP25
MYB MAGEA9
MYB PLIN1
MYB E2F1
MYB YPEL1
MYB HTR7
MYB TLX2
MYB SLC25A17
MYB RELA
MYB GGT5
MYB SPINT3
MYB IKBKG
MYB ETV3
MYB DNAJC4
MYB PTPN9
MYB PTGES
MYB CYP3A5
MYB PLEC1
MYB MUC1
MYB IFT140
MYB MYH2
MYB ZNF157
MYB BTF3
MYB IFI35
MYB ACAN
MYB TRPC4AP
MYB CUBN
MYB GPR19
MYB POM121L9P
MYB ATG4B
MYB REL
MYB IGH@
MYB TNP1
MYB PML
MYB CNP
MYB STATH
MYB LGR5
MYB KIF3C
MYB LEFTY1
MYB FGF3
MYB RPL3L
MYB ODZ4
MYB TRIM15
MYB RPA2
MYB ACCN1
MYB CBARA1
MYB TERF2
MYB GCKR
MYB GPR162
MYB TNFRSF25
MYB DGCR6L
MYB C19orf6
MYB ZKSCAN3
MYB LAD1
MYB GRINA
MYB NEU1
MYB TUB
MYB CRHR2
MYB STAT2
MYB TNFSF12
MYB TGOLN2
MYB VWA5A
MYB ADAM20
MYB ASGR2
MYB LOC283079
MYB RBBP8
MYB CHIT1
MYB NFATC3
MYB SEMA4D
MYB MAGEA5
MYB MYOG
MYB TENC1
MYB IGSF9B
MYB STXBP1
MYB ARPC4
MYB FUT7
MYB KCNA5
MYB CDK6
MYB RAD50
MYB RABGGTA
MYB SLC15A2
MYB PYGM
MYB PRKCB
MYB LBP
MYB SRM
MYB CYP11A1
MYB JAG1
MYB CORT
MYB HCRTR1
MYB IDH2
MYB MAPKAPK2
MYB ERF
MYB RAB8A
MYB MTHFR
MYB PVT1
MYB MEGF6
MYB TBX1
MYB PIGR
MYB TCOF1
MYB TYMS
MYB EMID1
MYB SCYL3
MYB PPP1R16B
MYB USP19
MYB PTGS1
MYB SAR1A
MYB MATN3
MYB GJB3
MYB TRA2A
MYB ITGAD
MYB CCL19
MYB MAD1L1
MYB SMOX
MYB CCPG1
MYB LOC201229
MYB SLC22A24
MYB MYST1
MYB COL6A2
MYB PARD3
MYB CCR4
MYB ITGA2B
MYB CIAPIN1
MYB NCKIPSD
MYB EIF2AK2
MYB POU4F1
MYB NTRK2
MYB CSTF3
MYB ATP6V1B1
MYB SLC6A12
MYB EXOSC2
MYB FOLR1
MYB CLEC11A
MYB AGAP8
MYB TRIM66
MYB SLC1A7
MYB DEFA3
MYB KDM5B
MYB GARNL4
MYB MAEA
MYB TCF20
MYB PLEKHM2
MYB NFKB2
MYB MSC
MYB CSF1
MYB MPDU1
MYB RHBDL1
MYB DCBLD2
MYB LRRC37A3
MYB RPS6KB2
MYB AHSG
MYB LUZP1
MYB POLA2
MYB HAUS5
MYB ZNF593
MYB PIK3CB
MYB METTL3
MYB TNFRSF10C
MYB MLANA
MYB SEC16A
MYB ABL1
MYB SKI
MYB MYBPC2
MYB BCR
MYB TMPRSS6
MYB FGF7
MYB P2RX7
MYB AVPR1B
MYB TPMT
MYB HIRIP3
MYB TOMM34
MYB EXOSC7
MYB UNC5B
MYB DNAL4
MYB ST6GALNAC4
MYB IFRD2
MYB PDE3A
MYB KRTAP26-1
MYB THBS3
MYB AMIGO2
MYB LPAR2
MYB CTNNBIP1
MYB SEMA3A
MYB SOX12
MYB TBX5
MYB ALPPL2
MYB ELAVL3
MYB RTN2
MYB POU6F1
MYB COPS6
MYB SLC6A2
MYB IDS
MYB CAD
MYB RAC2
MYB GJA1
MYB KEAP1
MYB CDX2
MYB PAIP2B
MYB EWSR1
MYB CEACAM1
MYB IVL
MYB CDK2
MYB CASP2
MYB FNDC3A
MYB SGCA
MYB CNKSR1
MYB ARHGAP26
MYB AP2A2
MYB C2orf55
MYB PAFAH1B1
MYB PPP1R10
MYB SERPIND1
MYB FAM153A
MYB KRT33A
MYB SLURP1
MYB NFATC4
MYB IL13
MYB HOXC11
MYB PRB1
MYB ELOVL5
MYB DOK2
MYB MFHAS1
MYB MC2R
MYB FSCN2
MYB PNMT
MYB PTPN21
MYB CRYBA4
MYB CDC2L5
MYB RNF167
MYB ZNF783
MYB GRIK5
MYB SLC18A1
MYB RRP12
MYB MFAP2
MYB CHRNA3
MYB DCT
MYB NFRKB
MYB TIMP3
MYB KIAA1024
MYB MEN1
MYB FANCA
MYB CBFA2T3
MYB ATP2B2
MYB ATG2A
MYB AGPAT1
MYB BCL3
MYB ABCC3
MYB SEC14L1
MYB SOS1
MYB FEM1B
MYB FAM50A
MYB OR2B6
MYB SLC25A16
MYB PDPN
MYB HDGF
MYB KRT37
MYB INPP4A
MYB BCAM
MYB GDF5
MYB SERPINB7
MYB SLMO1
MYB SPRR2C
MYB GPR35
MYB SLC30A3
MYB PCDH9
MYB HTR4
MYB DPT
MYB RUNX2
MYB GYPB
MYB LCAT
MYB IL1RL1
MYB AQP5
MYB KHSRP
MYB AMELX
MYB ALOX5
MYB RANBP9
MYB SLC9A1
MYB TUBB2B
MYB CYP27A1
MYB KCNJ4
MYB TRAFD1
MYB CYP2A13
MYB PTGER3
MYB PSG7
MYB LOC728216
MYB WNT11
MYB C16orf7
MYB PPP2R5D
MYB OGG1
MYB RREB1
MYB FGF2
MYB TUSC2
MYB SLC5A5
MYB CHRNB2
MYB INSL3
MYB HPCAL1
MYB ZNF101
MYB ABCA1
MYB PTH
MYB TFDP2
MYB RGS10
MYB FAM189B
MYB RP1-21O18.1
MYB CDR2L
MYB TERF1
MYB LGALS9
MYB DHRS1
MYB CRTC1
MYB MAPK8IP1
MYB SIT1
MYB GHITM
MYB TGFB1
MYB FZR1
MYB KIFC3
MYB MAGEA4
MYB KRTAP5-9
MYB MGAT3
MYB ANK1
MYB CD52
MYB GAMT
MYB RECQL5
MYB IL18RAP
MYB LSM7
MYB DAPK2
MYB TREX1
MYB IRF5
MYB NUP155
MYB HIPK2
MYB KIAA0586
MYB VEGFC
MYB FANCL
MYB BAIAP3
MYB TGFBRAP1
MYB RAB3A
MYB CAPNS1
MYB ARHGAP4
MYB RAF1
MYB ATP2A3
MYB THRA
MYB NOMO1
MYB ATP1B2
MYB CROCC
MYB SAP18
MYB FOXE1
MYB BAT1
MYB CCL16
MYB HLF
MYB RAP1GAP
MYB GNAS
MYB REM1
MYB TAF5
MYB SMYD5
MYB MLH1
MYB MRPS12
MYB E2F4
MYB CRMP1
MYB PAX9
MYB MARCO
MYB PTAFR
MYB PDLIM7
MYB HPGD
MYB AURKA
MYB IKZF1
MYB NDST1
MYB PHLDA2
MYB CCNF
MYB ANKRD12
MYB RASSF7
MYB MTX1
MYB KLF1
MYB ELN
MYB PGAP2
MYB INHA
MYB CD3E
MYB SNUPN
MYB RDH16
MYB AKAP3
MYB GTF2F1
MYB DGKA
MYB HAP1
MYB TUBGCP2
MYB CCL22
MYB SCARB1
MYB ACR
MYB FAM89B
MYB IGHMBP2
MYB LOC91316
MYB ATF6B
MYB C6orf120
MYB CAMSAP1
MYB OSGIN2
MYB TAZ
MYB ZBTB7A
MYB ANKRD46
MYB STMN1
MYB DNAJA3
MYB LILRA4
MYB TERT
MYB RAB40B
MYB TCF7
MYB FOSL1
MYB CD33
MYB DUS4L
MYB IAH1
MYB DUSP1
MYB ECE2
MYB VAMP5
MYB CBLN1
MYB TRIM58
MYB SMO
MYB GP2
MYB WDR62
MYB LHX2
MYB CNTN6
MYB PPYR1
MYB MR1
MYB SIX6
MYB EIF5B
MYB SRRT
MYB AKT3
MYB TPPP
MYB RAB11FIP5
MYB LPCAT4
MYB NCSTN
MYB LRCH4
MYB RPRD2
MYB CD34
MYB CACNA1C
MYB HNRNPL
MYB C1orf105
MYB FLT1
MYB DUSP7
MYB PHKG2
MYB PRPH
MYB RAD54L2
MYB KIF22
MYB POU6F2
MYB EZH1
MYB KCTD20
MYB HTR2A
MYB PFKFB2
MYB COL21A1
MYB MAP3K3
MYB ARFIP2
MYB IL10RA
MYB MT4
MYB MLLT4
MYB HSF4
MYB ZFY
MYB SERPINC1
MYB AATK
MYB AHDC1
MYB LY9
MYB MFNG
MYB MYO9B
MYB NBEAL2
MYB SCAPER
MYB PCGF1
MYB GPA33
MYB BRCA1
MYB CAPN5
MYB OAS2
MYB LSM4
MYB MRPL28
MYB LOC652147
MYB KRT2
MYB ZNF167
MYB INA
MYB ATP10B
MYB PLCD1
MYB TBC1D22A
MYB MFAP3
MYB KANK3
MYB SDC3
MYB MYEF2
MYB CLSTN3
MYB SLC25A11
MYB ORC1L
MYB ST3GAL1
MYB TNIP1
MYB UTP3
MYB HLA-DOB
MYB NCDN
MYB CDK5R1
MYB IL4
MYB KHK
MYB MLX
MYB DLX2
MYB TROAP
MYB RAGE
MYB KRT85
MYB LLGL1
MYB GALK1
MYB ANG
MYB ESR2
MYB ZNF500
MYB TRIM3
MYB KLF11
MYB CDC45L
MYB LYPLA2
MYB ADRA1A
MYB DAXX
MYB ASPHD1
MYB CCHCR1
MYB PAX8
MYB ANGEL1
MYB SLC16A2
MYB CSNK1G2
MYB FEZ1
MYB LIPE
MYB C1orf144
MYB ACVR1B
MYB AIF1
MYB SLC1A6
MYB ITGAM
MYB CA11
MYB ABCB1
MYB ETS1
MYB GSTA2
MYB RUNX1
MYB ASGR1
MYB ZMYND10
MYB NRG2
MYB GRIP2
MYB GJB5
MYB PTPRN
MYB FAM189A2
MYB MAP2K4
MYB ST20
MYB JAM3
MYB PTK7
MYB SLC4A8
MYB FOXN2
MYB RASGRP3
MYB GRIN2A
MYB SLA
MYB ARHGAP6
MYB SPP2
MYB MAGEA1
MYB RGN
MYB FAM13A
MYB ABCB6
MYB DEPDC5
MYB UGT2B15
MYB PLEKHG3
MYB SULT4A1
MYB AGFG2
MYB SLC6A9
MYB KCNH2
MYB PARP2
MYB PSMD11
MYB PQBP1
MYB TCF7L2
MYB PPP3CC
MYB SLC4A3
MYB WBSCR22
MYB FKBP15
MYB ITIH4
MYB MAPK9
MYB STK17A
MYB CBX3
MYB PRRC1
MYB FNTB
MYB KDM1
MYB IL8RB
MYB SIX3
MYB DUSP14
MYB ALDOC
MYB NSFL1C
MYB STAU1
MYB NCR3
MYB LY6G6C
MYB GHRHR
MYB FDXR
MYB CEACAM3
MYB NFATC2IP
MYB GRN
MYB LRRC23
MYB DGKG
MYB RHO
MYB SLC38A10
MYB ALAS2
MYB RBM8A
MYB TFF3
MYB DDX19A
MYB CADM4
MYB B4GALT3
MYB C14orf1
MYB MYO16
MYB PRH1
MYB ARR3
MYB BRD2
MYB BTRC
MYB HMX1
MYB PAXIP1
MYB U2AF2
MYB CHMP7
MYB PRPF31
MYB KIAA0323
MYB STIP1
MYB C19orf21
MYB SFTPD
MYB FCGR2A
MYB AQP8
MYB UBE2H
MYB GUCA2A
MYB RAB14
MYB UQCRC1
MYB WNT7A
MYB XPNPEP2
MYB KCTD17
MYB GPR143
MYB MPZL2
MYB MAX
MYB SLC5A2
MYB GLP1R
MYB COL1A1
MYB SSTR5
MYB MCM2
MYB CNNM2
MYB GAD2
MYB TRIM28
MYB NRTN
MYB MVD
MYB SPN
MYB FAM102A
MYB SLC28A1
MYB TAP2
MYB C9orf114
MYB NUDT3
MYB GNL1
MYB CORO1A
MYB HTR6
MYB T
MYB CEP135
MYB NEUROD2
MYB PMS2L1
CRY2 ITGAM
CRY2 IKZF1
CRY2 DGKG
CRY2 ADRA1A
TPP1 NONO
EFNA1 NAAA
GTPBP6 SDC3
GTPBP6 HMX1
GTPBP6 MR1
GTPBP6 MVK
GTPBP6 MAD1L1
GTPBP6 TPPP
GTPBP6 TNIP1
GTPBP6 NCSTN
GTPBP6 CD40
GTPBP6 HPGD
GTPBP6 AURKA
GTPBP6 AGAP8
GTPBP6 TRA2A
GTPBP6 C9orf114
GTPBP6 CYP27A1
GTPBP6 KIAA0999
GTPBP6 IRF5
GTPBP6 RAD54L2
GTPBP6 UPK2
GTPBP6 LDB3
GTPBP6 KIF22
GTPBP6 PSG7
GTPBP6 PSG1
GTPBP6 ARFIP2
GTPBP6 IL10RA
GTPBP6 TUBB2B
GTPBP6 CROCC
GTPBP6 FNTB
GTPBP6 KDM1
GTPBP6 ZFY
GTPBP6 ELAVL3
GTPBP6 VAPB
GTPBP6 EXOSC2
GTPBP6 MYBPC3
GTPBP6 ARSE
GTPBP6 SAMD14
GTPBP6 TOP3B
GTPBP6 GTF2H3
GTPBP6 GRB2
GTPBP6 POM121L9P
GTPBP6 BCL2
GTPBP6 VCX3A
GTPBP6 C19orf29
GTPBP6 KCNH2
UQCRFS1 PDGFRA
UQCRFS1 PPYR1
UQCRFS1 DNAJC7
UQCRFS1 FXYD3
UQCRFS1 ST20
UQCRFS1 H6PD
UQCRFS1 LRCH4
UQCRFS1 MC2R
UQCRFS1 PNMT
UQCRFS1 ZNF259
UQCRFS1 PHKG2
UQCRFS1 TLX2
UQCRFS1 ATP6V1G2
UQCRFS1 CCBP2
UQCRFS1 SLC7A11
UQCRFS1 XDH
UQCRFS1 IL10RA
UQCRFS1 NFRKB
UQCRFS1 PTGES
UQCRFS1 KRT35
UQCRFS1 MYO9B
UQCRFS1 MUC1
UQCRFS1 SLC25A16
UQCRFS1 PDPN
UQCRFS1 IGH@
UQCRFS1 ARTN
UQCRFS1 RBM8A
UQCRFS1 HTR4
UQCRFS1 GCK
UQCRFS1 IGF1R
UQCRFS1 DGCR11
UQCRFS1 ADRBK1
UQCRFS1 ZKSCAN3
UQCRFS1 ZNF282
UQCRFS1 CADM4
UQCRFS1 PCBP3
UQCRFS1 CARD10
UQCRFS1 LOC26102
UQCRFS1 ADAM20
UQCRFS1 PTGER3
UQCRFS1 ADAM15
UQCRFS1 WNT11
UQCRFS1 PAX8
UQCRFS1 CHRNB2
UQCRFS1 INSL3
UQCRFS1 KCNQ1
UQCRFS1 AGPS
UQCRFS1 RABGGTA
UQCRFS1 SRM
UQCRFS1 GSTA2
UQCRFS1 RUNX1
UQCRFS1 ASGR1
UQCRFS1 DHRS1
UQCRFS1 CRTC1
UQCRFS1 CPNE6
UQCRFS1 GRIP2
UQCRFS1 ECE2
UQCRFS1 FZR1
UQCRFS1 PVT1
UQCRFS1 OTUB1
UQCRFS1 PFKFB2
UQCRFS1 USP11
UQCRFS1 TCOF1
UQCRFS1 ITIH3
UQCRFS1 AURKA
UQCRFS1 psiTPTE22
UQCRFS1 UGT2B15
UQCRFS1 LSM7
UQCRFS1 ITGAD
UQCRFS1 CCPG1
UQCRFS1 SLC22A24
UQCRFS1 CYP2A6
UQCRFS1 PPP3CC
UQCRFS1 HTR1D
UQCRFS1 GGT5
UQCRFS1 EIF2AK2
UQCRFS1 UBE3B
UQCRFS1 THRA
UQCRFS1 ZNF592
UQCRFS1 ALDOC
UQCRFS1 IL13
UQCRFS1 ATP1B2
UQCRFS1 PRB1
UQCRFS1 OCEL1
UQCRFS1 RAP1GAP
UQCRFS1 TNP1
UQCRFS1 ALAS2
UQCRFS1 SLC6A8
UQCRFS1 STAT2
UQCRFS1 ETV3
UQCRFS1 ADCYAP1
UQCRFS1 CSF1
UQCRFS1 ARPC4
UQCRFS1 LOC145678
UQCRFS1 SEMA7A
UQCRFS1 TREX1
UQCRFS1 TNFRSF10C
UQCRFS1 FGF7
UQCRFS1 CRABP1
UQCRFS1 KCTD17
UQCRFS1 NRG2
UQCRFS1 PRPH
UQCRFS1 TUBGCP2
UQCRFS1 HHLA1
UQCRFS1 TAZ
UQCRFS1 ELAVL3
UQCRFS1 SORBS3
UQCRFS1 FOSL1
UQCRFS1 PAIP2B
UQCRFS1 WDR62
UQCRFS1 GNL1
UQCRFS1 CNTN6
DTNA AQP7
DTNA DNAJC7
DTNA LOC552889
DTNA MEF2C
DTNA PCBP3
DTNA HTRA2
DTNA SLC12A4
DTNA RAD51L3
DTNA GPRIN2
DTNA SLC9A3
DTNA CCBP2
DTNA SMG6
DTNA SLC6A8
DTNA PSG1
DTNA CRYBB3
DTNA SAG
DTNA DNAH9
DTNA KRT86
DTNA KRT35
DTNA TIPRL
DTNA TNP1
DTNA ABO
DTNA MGAT1
DTNA NLE1
DTNA ZSCAN12
DTNA ARTN
DTNA CACNB1
DTNA EFNA3
DTNA RPH3A
DTNA GARNL4
DTNA BCR
DTNA ADRBK1
DTNA PCDH9
DTNA MLL
DTNA CARD10
DTNA PXN
DTNA SEMA5A
DTNA TBX19
DTNA ADAM15
DTNA SLC18A3
DTNA SIM2
DTNA TUBB2B
DTNA INSL3
DTNA KCNQ1
DTNA ARMC6
DTNA C19orf29
DTNA LTK
DTNA ARSE
DTNA ZNF169
DTNA ESR1
DTNA NTRK3
DTNA CPNE6
DTNA RPL11
DTNA NOC2L
DTNA PFKFB2
DTNA USP11
DTNA LOC100134331
DTNA USP6
DTNA TENC1
DTNA WWOX
DTNA CDK6
DTNA PITPNM1
DTNA SLC9A3R2
DTNA MAEA
DTNA NDST1
DTNA RNF5
DTNA TUBGCP4
DTNA TM4SF5
DTNA VENTX
DTNA OCEL1
DTNA LRRC23
DTNA IRF5
DTNA SNAPC4
DTNA P2RX6
DTNA SFTPD
DTNA CHD8
DTNA UBE3B
DTNA CNTN1
DTNA ZNF592
DTNA NF1
DTNA MYO1C
DTNA MYBPC3
DTNA SAMD14
DTNA TOP3B
DTNA RGS9
DTNA VASH1
DTNA PCTK3
DTNA DDX11
DTNA PTPRD
DTNA DGCR11
DTNA ADCYAP1
DTNA KRT85
DTNA VCX3A
DTNA GPR161
DTNA SRM
DTNA HCG9
DTNA KIFC1
DTNA EPHB2
DTNA ENTPD2
DTNA WNT10B
DTNA ELAVL2
DTNA AANAT
DTNA CD40
DTNA BFSP2
DTNA EXD2
DTNA SLC6A3
DTNA EPOR
DTNA AXIN1
DTNA TERT
DTNA KIAA0284
DTNA MAGEA9
DTNA MMACHC
DTNA IL8
DTNA ZMYM3
DTNA DPEP1
DTNA CACNA1B
DTNA HHLA1
DTNA LYZL6
DTNA FGD1
DTNA ITM2B
DTNA SHBG
DTNA NTSR2
DTNA PTGS1
DTNA ODF1
DTNA HAS1
DTNA BAX
DTNA NFYB
DTNA MYST2
DTNA PSMB4
DTNA NEUROG3
DTNA C19orf50
DTNA ZC3H7B
DTNA MVK
DTNA IGHG1
DTNA HMGA2
DTNA ADH1C
DTNA ABL1
DTNA APOBEC3C
DTNA E2F1
DTNA YPEL1
DTNA HTR7
DTNA TLX2
DTNA GGT5
DTNA SPINT3
DTNA IKBKG
DTNA CECR7
DTNA PTGES
DTNA OBSL1
DTNA CYP3A5
DTNA PLEC1
DTNA HTR2A
DTNA RASGRP3
DTNA ZNF157
DTNA IFI35
DTNA ACAN
DTNA TRPC4AP
DTNA CUBN
DTNA GPR19
DTNA POM121L9P
DTNA REL
DTNA LCK
DTNA PML
DTNA CNP
DTNA LGR5
DTNA LEFTY1
DTNA CBARA1
DTNA TERF2
DTNA GCKR
DTNA TNFRSF25
DTNA DGCR6L
DTNA ZKSCAN3
DTNA LAD1
DTNA GRINA
DTNA TUB
DTNA ABCB6
DTNA LOC26102
DTNA ADAM20
DTNA TAZ
DTNA LOC283079
DTNA SLC17A1
DTNA RBBP8
DTNA CHIT1
DTNA SEMA4D
DTNA IGSF9B
DTNA STXBP1
DTNA ARPC4
DTNA FUT7
DTNA ARID4B
DTNA RABGGTA
DTNA SLC15A2
DTNA PRKCB
DTNA LBP
DTNA DOK1
DTNA CYP11A1
DTNA JAG1
DTNA CORT
DTNA MAPKAPK2
DTNA RAB8A
DTNA MTHFR
DTNA PVT1
DTNA MEGF6
DTNA PIGR
DTNA TCOF1
DTNA USP19
DTNA SORBS3
DTNA SAR1A
DTNA TRA2A
DTNA ITGAD
DTNA GPR35
DTNA CCPG1
DTNA SLC22A24
DTNA COL6A2
DTNA ITGA2B
DTNA NCKIPSD
DTNA EIF2AK2
DTNA POU4F1
DTNA NTRK2
DTNA HTR4
DTNA EXOSC2
DTNA CLEC11A
DTNA AGAP8
DTNA DEFA3
DTNA AHSG
DTNA FEM1B
DTNA NFKB2
DTNA MSC
DTNA CSF1
DTNA RHBDL1
DTNA RPS6KB2
DTNA LUZP1
DTNA GYPB
DTNA TGFB1
DTNA HAUS5
DTNA ZNF593
DTNA PIK3CB
DTNA METTL3
DTNA MLANA
DTNA ZBTB7B
DTNA SEC16A
DTNA SKI
DTNA IGF1R
DTNA TMPRSS6
DTNA AVPR1B
DTNA TPMT
DTNA UNC5B
DTNA KIF22
DTNA IFRD2
DTNA KRTAP26-1
DTNA AMIGO2
DTNA LPAR2
DTNA SEMA3A
DTNA SBNO2
DTNA TBX5
DTNA ELAVL3
DTNA CA11
DTNA POU6F1
DTNA COPS6
DTNA SLC6A2
DTNA SLC9A1
DTNA CAD
DTNA GJA1
DTNA PAIP2B
DTNA C1orf105
DTNA LOC644165
DTNA CYP27A1
DTNA CASP2
DTNA FNDC3A
DTNA LDB2
DTNA ARHGAP26
DTNA PDE4C
DTNA AP2A2
DTNA GNL1
DTNA PAFAH1B1
DTNA PPP1R10
DTNA FAM153A
DTNA FAU
DTNA NFATC4
DTNA HOXC11
DTNA MC2R
DTNA FSCN2
DTNA PNMT
DTNA CRYBA4
DTNA CDC2L5
DTNA ARFGEF2
DTNA GRIK5
DTNA RRP12
DTNA MFAP2
DTNA PHLDA1
DTNA NFRKB
DTNA D4S234E
DTNA MEN1
DTNA TYR
DTNA ATP2B2
DTNA ATG2A
DTNA BCL3
DTNA OR2B6
DTNA PDPN
DTNA PSMD14
DTNA SLMO1
DTNA SPRR2C
DTNA MAD1L1
DTNA SLC30A3
DTNA CSTF3
DTNA DPT
DTNA RUNX2
DTNA GCK
DTNA IL1RL1
DTNA AQP5
DTNA ALOX5
DTNA IDS
DTNA GTSE1
DTNA GDF5
DTNA C2orf55
DTNA TRAFD1
DTNA PTGER3
DTNA PSG7
DTNA LOC728216
DTNA WNT11
DTNA PPP2R5D
DTNA OGG1
DTNA PLIN1
DTNA FGF2
DTNA LY6G6C
DTNA KRT1
DTNA PTH
DTNA TFDP2
DTNA RGS10
DTNA FAM189B
DTNA RP1-21O18.1
DTNA CDR2L
DTNA LGALS9
DTNA DHRS1
DTNA CRTC1
DTNA SIT1
DTNA LILRA4
DTNA FZR1
DTNA KIFC3
DTNA MAGEA4
DTNA MGAT3
DTNA DDIT4
DTNA ANK1
DTNA DCHS1
DTNA RECQL5
DTNA AIF1
DTNA TREX1
DTNA LYPLA2
DTNA VEGFC
DTNA TGFBRAP1
DTNA GAGE12J
DTNA CAPNS1
DTNA THRA
DTNA SCNN1D
DTNA ATP1B2
DTNA SAP18
DTNA DCT
DTNA RAP1GAP
DTNA BTF3
DTNA REM1
DTNA NCR2
DTNA SMYD5
DTNA MLH1
DTNA MRPS12
DTNA E2F4
DTNA PAX9
DTNA PTAFR
DTNA HPGD
DTNA ACVR1B
DTNA IVL
DTNA ANKRD12
DTNA KLF1
DTNA ELN
DTNA PGAP2
DTNA SNUPN
DTNA GTF2F1
DTNA UPK2
DTNA TUBGCP2
DTNA CCL22
DTNA ACR
DTNA IGHMBP2
DTNA ERBB3
DTNA ATF6B
DTNA CAMSAP1
DTNA ASGR2
DTNA ZBTB7A
DTNA EVPL
DTNA FOSL1
DTNA CD33
DTNA IAH1
DTNA CCR7
DTNA VAMP5
DTNA TRIM58
DTNA GP2
DTNA WDR62
DTNA MR1
DTNA AKT3
DTNA TPPP
DTNA RAB11FIP5
DTNA MELK
DTNA LPCAT4
DTNA NCSTN
DTNA LRCH4
DTNA CD34
DTNA DUSP7
DTNA SLC5A2
DTNA MYO9B
DTNA RAD54L2
DTNA LDB3
DTNA XDH
DTNA ARFIP2
DTNA IL10RA
DTNA IFT140
DTNA MT4
DTNA MLLT4
DTNA HSF4
DTNA ZFY
DTNA SERPINC1
DTNA KCNJ4
DTNA AATK
DTNA AHDC1
DTNA MFNG
DTNA RAD52
DTNA MUC1
DTNA SCAPER
DTNA PCGF1
DTNA GPA33
DTNA CAPN5
DTNA OAS2
DTNA LSM4
DTNA MRPL28
DTNA LOC652147
DTNA KRT2
DTNA INA
DTNA PLCD1
DTNA MFAP3
DTNA SDC3
DTNA MYEF2
DTNA SLC25A11
DTNA UTP3
DTNA HLA-DOB
DTNA NCDN
DTNA CHRNB2
DTNA CDK5R1
DTNA COL1A1
DTNA TROAP
DTNA C9orf114
DTNA TET3
DTNA GALK1
DTNA ESR2
DTNA ZNF500
DTNA TRIM3
DTNA CDC45L
DTNA ASPHD1
DTNA PAX8
DTNA CSNK1G2
DTNA FEZ1
DTNA LIPE
DTNA C1orf144
DTNA TRIM22
DTNA PHOX2B
DTNA ITGAM
DTNA GTF2H3
DTNA ABCB1
DTNA ETS1
DTNA RUNX1
DTNA ASGR1
DTNA ZMYND10
DTNA NRG2
DTNA GRIP2
DTNA GJB5
DTNA PTPRN
DTNA MAP2K4
DTNA TNFSF12
DTNA GRIN2A
DTNA ARHGAP6
DTNA AURKA
DTNA DEPDC5
DTNA UGT2B15
DTNA SULT4A1
DTNA AGFG2
DTNA SLC6A9
DTNA KCNH2
DTNA PPP3CC
DTNA SLC4A3
DTNA LOC729400
DTNA WBSCR22
DTNA FKBP15
DTNA PRRC1
DTNA FNTB
DTNA IL8RB
DTNA SIX3
DTNA DUSP14
DTNA ALDOC
DTNA NSFL1C
DTNA NCR3
DTNA PRB1
DTNA FDXR
DTNA CEACAM3
DTNA GRN
DTNA GRM4
DTNA ALAS2
DTNA STAT2
DTNA TFF3
DTNA DDX19A
DTNA CADM4
DTNA B4GALT3
DTNA C14orf1
DTNA ARR3
DTNA BRD2
DTNA BTRC
DTNA HMX1
DTNA PAXIP1
DTNA U2AF2
DTNA CHMP7
DTNA PRPF31
DTNA KIAA0323
DTNA FCGR2A
DTNA WNT7A
DTNA XPNPEP2
DTNA KCTD17
DTNA GPR143
DTNA PRPH
DTNA CNKSR1
DTNA MCM2
DTNA GAD2
DTNA RBM8A
DTNA MVD
DTNA SPN
DTNA FAM102A
DTNA SLC28A1
DTNA KCNAB2
DTNA NUDT3
DTNA NOMO1
DTNA CORO1A
DTNA HTR6
DTNA T
DTNA CEP135
TBX19 AQP7
TBX19 METTL1
TBX19 BRCA1
TBX19 REG1B
TBX19 DNAJC7
TBX19 FOXE1
TBX19 SFPQ
TBX19 LOC552889
TBX19 OPN1SW
TBX19 MEF2C
TBX19 POL3S
TBX19 KRT6A
TBX19 PCBP3
TBX19 HTRA2
TBX19 TGFB3
TBX19 TRIM66
TBX19 SLC12A4
TBX19 RAD51L3
TBX19 GPRIN2
TBX19 KCNJ6
TBX19 STAT2
TBX19 SLC9A3
TBX19 ZNF264
TBX19 NCR3
TBX19 POLG
TBX19 CCKAR
TBX19 CCBP2
TBX19 SMG6
TBX19 KDM5B
TBX19 PSG1
TBX19 MYL2
TBX19 SAG
TBX19 DNAH9
TBX19 KRT86
TBX19 MTG1
TBX19 FAU
TBX19 KRT35
TBX19 VASH1
TBX19 TMSB4Y
TBX19 JUNB
TBX19 TNP1
TBX19 KAT5
TBX19 ABO
TBX19 NTNG1
TBX19 MGAT1
TBX19 NLE1
TBX19 ZSCAN12
TBX19 BAIAP3
TBX19 ARTN
TBX19 CACNB1
TBX19 MC2R
TBX19 ASPHD1
TBX19 RPH3A
TBX19 MAG
TBX19 CEACAM4
TBX19 SETD2
TBX19 BCR
TBX19 ADRBK1
TBX19 KLHL25
TBX19 SBNO2
TBX19 SLC25A11
TBX19 MUC1
TBX19 MLL
TBX19 CARD10
TBX19 HSP90AB1
TBX19 PXN
TBX19 SEMA5A
TBX19 PIK3R1
TBX19 ZNF101
TBX19 NDUFS7
TBX19 TYR
TBX19 KYNU
TBX19 CRCP
TBX19 SLC18A3
TBX19 SIM2
TBX19 PRPF6
TBX19 OPRL1
TBX19 GTSE1
TBX19 TAX1BP1
TBX19 KRT1
TBX19 KCNQ1
TBX19 DGCR11
TBX19 IQSEC3
TBX19 ARMC6
TBX19 C19orf29
TBX19 LTK
TBX19 ARSE
TBX19 ZNF169
TBX19 ESR1
TBX19 CPNE6
TBX19 RPL11
TBX19 TRIM22
TBX19 DNPEP
TBX19 NOC2L
TBX19 PFKFB2
TBX19 NAAA
TBX19 ZNF239
TBX19 USP11
TBX19 LOC100134331
TBX19 USP6
TBX19 TENC1
TBX19 WWOX
TBX19 CREB3
TBX19 PITPNM1
TBX19 SLC9A3R2
TBX19 MAEA
TBX19 GNAS
TBX19 ITGAM
TBX19 LMTK2
TBX19 PRPS1L1
TBX19 RNF5
TBX19 TUBGCP4
TBX19 SLC2A1
TBX19 TM4SF5
TBX19 OCEL1
TBX19 LRRC23
TBX19 P2RX6
TBX19 IGF2
TBX19 CRYBB3
TBX19 UBE3B
TBX19 REG1A
TBX19 CNTN1
TBX19 ZNF592
TBX19 NF1
TBX19 AMMECR1
TBX19 XRCC2
TBX19 MYBPC3
TBX19 COL19A1
TBX19 HIST1H3E
TBX19 SAMD14
TBX19 TOP3B
TBX19 RGS9
TBX19 TET3
TBX19 KLHL18
TBX19 PCTK3
TBX19 DDX11
TBX19 PTPRD
TBX19 SPC25
TBX19 ADCYAP1
TBX19 ADAM15
TBX19 SLC1A4
TBX19 VCX3A
TBX19 GPR161
TBX19 SRM
TBX19 HCG9
TBX19 KIFC1
TBX19 EPHB2
TBX19 WNT10B
TBX19 ELAVL2
TBX19 AANAT
TBX19 CD40
TBX19 RBCK1
TBX19 BFSP2
TBX19 TGFBR2
TBX19 EXD2
TBX19 CPSF1
TBX19 SLC6A3
TBX19 EPAS1
TBX19 EPOR
TBX19 AXIN1
TBX19 FCER2
TBX19 JAG1
TBX19 KIAA0284
TBX19 APOBEC3C
TBX19 MMACHC
TBX19 CORT
TBX19 GAMT
TBX19 IL8
TBX19 LOC728849
TBX19 SLN
TBX19 ZMYM3
TBX19 RGS10
TBX19 CACNA1B
TBX19 HHLA1
TBX19 EML3
TBX19 LYZL6
TBX19 FGD1
TBX19 ITM2B
TBX19 CRX
TBX19 NTSR2
TBX19 PTGS1
TBX19 ODF1
TBX19 GPT
TBX19 AXL
TBX19 PAK2
TBX19 SOCS3
TBX19 CHST3
TBX19 AHSG
TBX19 IL3
TBX19 MYST2
TBX19 TBX5
TBX19 ADAMTSL2
TBX19 NEUROG3
TBX19 SERPIND1
TBX19 C19orf50
TBX19 MVK
TBX19 SERPINA4
TBX19 TIMP2
TBX19 ZBED4
TBX19 PHF21A
TBX19 HMGA2
TBX19 HAP1
TBX19 ADH1C
TBX19 MAPK9
TBX19 UBXN1
TBX19 MAGEA9
TBX19 E2F1
TBX19 YPEL1
TBX19 HTR7
TBX19 TLX2
TBX19 SLC25A17
TBX19 RELA
TBX19 GGT5
TBX19 SPINT3
TBX19 IKBKG
TBX19 ETV3
TBX19 SCARB1
TBX19 PTGES
TBX19 CYP3A5
TBX19 PLEC1
TBX19 HTR2A
TBX19 RASGRP3
TBX19 MYH2
TBX19 LY9
TBX19 IFI35
TBX19 ACAN
TBX19 TRPC4AP
TBX19 CUBN
TBX19 POM121L9P
TBX19 ATG4B
TBX19 REL
TBX19 IGH@
TBX19 GPR35
TBX19 PML
TBX19 CNP
TBX19 STATH
TBX19 LGR5
TBX19 FGF3
TBX19 RPL3L
TBX19 ODZ4
TBX19 TRIM15
TBX19 RNASEH2B
TBX19 MAPK3
TBX19 CBARA1
TBX19 TERF2
TBX19 GCKR
TBX19 GPR162
TBX19 TNFRSF25
TBX19 C19orf6
TBX19 ZKSCAN3
TBX19 LAD1
TBX19 GRINA
TBX19 CRHR2
TBX19 ABCB6
TBX19 LOC26102
TBX19 TGOLN2
TBX19 ITGA10
TBX19 ADAM20
TBX19 NME6
TBX19 RBBP8
TBX19 CHIT1
TBX19 SEMA4D
TBX19 MAGEA5
TBX19 MYOG
TBX19 IGSF9B
TBX19 STXBP1
TBX19 MN1
TBX19 ARPC4
TBX19 FUT7
TBX19 TSSK2
TBX19 ARID4B
TBX19 RABGGTA
TBX19 SLC15A2
TBX19 FAM5C
TBX19 PRKCB
TBX19 LBP
TBX19 DOK1
TBX19 CCDC85B
TBX19 CYP11A1
TBX19 LRRC68
TBX19 B4GALT5
TBX19 HCRTR1
TBX19 MAPKAPK2
TBX19 KCNH2
TBX19 EDIL3
TBX19 PVT1
TBX19 MEGF6
TBX19 TBX1
TBX19 PIGR
TBX19 TCOF1
TBX19 TYMS
TBX19 SCYL3
TBX19 PPP1R16B
TBX19 USP19
TBX19 RFC1
TBX19 SAR1A
TBX19 KCND3
TBX19 GJB3
TBX19 TRA2A
TBX19 ITGAD
TBX19 KANK3
TBX19 MTHFR
TBX19 HMOX2
TBX19 CCPG1
TBX19 LOC201229
TBX19 SLC22A24
TBX19 UBL3
TBX19 MYST1
TBX19 COL6A2
TBX19 PARD3
TBX19 CCR4
TBX19 ITGA2B
TBX19 CIAPIN1
TBX19 NCKIPSD
TBX19 IFI27
TBX19 POU4F1
TBX19 CSTF3
TBX19 ATP6V1B1
TBX19 SLC6A12
TBX19 MYO1C
TBX19 AGAP8
TBX19 SLC1A7
TBX19 DEFA3
TBX19 GARNL4
TBX19 SLC4A3
TBX19 DUSP7
TBX19 MSC
TBX19 CSF1
TBX19 BAP1
TBX19 RHBDL1
TBX19 DCBLD2
TBX19 RPS6KB2
TBX19 LOC145678
TBX19 LUZP1
TBX19 TGFB1
TBX19 HAUS5
TBX19 METTL3
TBX19 TNFRSF10C
TBX19 ACADVL
TBX19 SEC16A
TBX19 ABL1
TBX19 SKI
TBX19 MMP19
TBX19 IGF1R
TBX19 MTFR1
TBX19 TMPRSS6
TBX19 SLC17A7
TBX19 HIRIP3
TBX19 UNC5B
TBX19 TNK1
TBX19 GYG1
TBX19 KIF22
TBX19 IFRD2
TBX19 PDE3A
TBX19 AATK
TBX19 AMIGO2
TBX19 F2RL3
TBX19 SEMA3A
TBX19 SOX12
TBX19 PSMB4
TBX19 ALPPL2
TBX19 ELAVL3
TBX19 RIF1
TBX19 COPS6
TBX19 SLC6A2
TBX19 MAGEA1
TBX19 CAD
TBX19 IRF2
TBX19 GJA1
TBX19 PAIP2B
TBX19 C1orf105
TBX19 STK25
TBX19 IVL
TBX19 CDK2
TBX19 CASP2
TBX19 GUCA2A
TBX19 CNKSR1
TBX19 ARHGAP26
TBX19 ASCC2
TBX19 VAPB
TBX19 AP2A2
TBX19 GNL1
TBX19 PAFAH1B1
TBX19 PPP1R10
TBX19 PZP
TBX19 CCDC94
TBX19 FAM153A
TBX19 KRT33A
TBX19 SLURP1
TBX19 NFATC4
TBX19 IL13
TBX19 HOXC11
TBX19 LRRC48
TBX19 ACHE
TBX19 DOK2
TBX19 EFNA3
TBX19 MR1
TBX19 CCL19
TBX19 PNMT
TBX19 MPV17
TBX19 PTPN21
TBX19 CRYBA4
TBX19 GFPT2
TBX19 CDC2L5
TBX19 RNF167
TBX19 ZNF783
TBX19 GRIK5
TBX19 SLC18A1
TBX19 RRP12
TBX19 MFAP2
TBX19 NFRKB
TBX19 KIAA1024
TBX19 FANCA
TBX19 KLF11
TBX19 ATP2B2
TBX19 ATG2A
TBX19 AGPAT1
TBX19 BCL3
TBX19 SEC14L1
TBX19 CEBPE
TBX19 FEM1B
TBX19 FAM50A
TBX19 OR2B6
TBX19 SLC25A16
TBX19 PDPN
TBX19 HDGF
TBX19 INPP4A
TBX19 BCAM
TBX19 GDF5
TBX19 SERPINB7
TBX19 SLMO1
TBX19 SPRR2C
TBX19 MAD1L1
TBX19 SLC30A3
TBX19 PPAP2C
TBX19 HTR4
TBX19 DPT
TBX19 ATP11A
TBX19 RUNX2
TBX19 GCK
TBX19 IL1RL1
TBX19 AQP5
TBX19 ALOX5
TBX19 NRL
TBX19 IDS
TBX19 TUBB2B
TBX19 CYP27A1
TBX19 C2orf55
TBX19 TRAFD1
TBX19 SORBS3
TBX19 CYP2A13
TBX19 PTGER3
TBX19 PSG7
TBX19 WNT11
TBX19 C16orf7
TBX19 OGG1
TBX19 PLIN1
TBX19 FGF2
TBX19 POLR2J
TBX19 LY6G6C
TBX19 POLE
TBX19 INSL3
TBX19 UBOX5
TBX19 AGPS
TBX19 PTH
TBX19 DCT
TBX19 FAM189B
TBX19 KRT37
TBX19 LGALS9
TBX19 DHRS1
TBX19 CRTC1
TBX19 SMPDL3B
TBX19 SIT1
TBX19 LILRA4
TBX19 PHKG1
TBX19 FZR1
TBX19 KIFC3
TBX19 MAGEA4
TBX19 KRTAP5-9
TBX19 MGAT3
TBX19 ANK1
TBX19 RAB31
TBX19 HMX1
TBX19 ABCA1
TBX19 IL18RAP
TBX19 LSM7
TBX19 AIF1
TBX19 U2AF2
TBX19 IRF5
TBX19 HIPK2
TBX19 VEGFC
TBX19 TGFBRAP1
TBX19 RAB3A
TBX19 CAPNS1
TBX19 RAF1
TBX19 THRA
TBX19 MLANA
TBX19 NOMO1
TBX19 ATP1B2
TBX19 CROCC
TBX19 IQSEC1
TBX19 CCL16
TBX19 HLF
TBX19 RAP1GAP
TBX19 BTF3
TBX19 REM1
TBX19 NCR2
TBX19 TAF5
TBX19 SMYD5
TBX19 MLH1
TBX19 MRPS12
TBX19 SLC6A8
TBX19 E2F4
TBX19 PAX9
TBX19 MARCO
TBX19 PTAFR
TBX19 PDLIM7
TBX19 HPGD
TBX19 ACVR1B
TBX19 CD72
TBX19 CCNF
TBX19 SMARCD3
TBX19 TBXA2R
TBX19 KLF1
TBX19 ELN
TBX19 SLC9A1
TBX19 CD3E
TBX19 SNUPN
TBX19 RDH16
TBX19 AKAP3
TBX19 DGKA
TBX19 UPK2
TBX19 NFIX
TBX19 TUBGCP2
TBX19 CCL22
TBX19 PTPN9
TBX19 ACR
TBX19 FAM89B
TBX19 IGHMBP2
TBX19 ERBB3
TBX19 ATF6B
TBX19 C6orf120
TBX19 CAMSAP1
TBX19 OSGIN2
TBX19 TAZ
TBX19 ZBTB7A
TBX19 ANKRD46
TBX19 DNAJA3
TBX19 GHITM
TBX19 TERT
TBX19 RAB40B
TBX19 ARC
TBX19 FOSL1
TBX19 DDX17
TBX19 NQO1
TBX19 CD33
TBX19 DUS4L
TBX19 IAH1
TBX19 DUSP1
TBX19 ECE2
TBX19 VAMP5
TBX19 RRBP1
TBX19 TRIM58
TBX19 SMO
TBX19 GP2
TBX19 WDR62
TBX19 SCAMP5
TBX19 FSCN2
TBX19 SIX6
TBX19 EIF5B
TBX19 LPAR2
TBX19 SLC7A4
TBX19 AKT3
TBX19 TPPP
TBX19 RAB11FIP5
TBX19 POLR2E
TBX19 LPCAT4
TBX19 NCSTN
TBX19 LRCH4
TBX19 RPRD2
TBX19 CD34
TBX19 HNRNPL
TBX19 FLT1
TBX19 PHKG2
TBX19 PRPH
TBX19 RAD54L2
TBX19 ST6GALNAC4
TBX19 POU6F2
TBX19 HRK
TBX19 KCTD20
TBX19 SLC17A3
TBX19 XDH
TBX19 IL10RA
TBX19 IFT140
TBX19 C12orf47
TBX19 MT4
TBX19 MLLT4
TBX19 HSF4
TBX19 ZFY
TBX19 SERPINC1
TBX19 KRTAP26-1
TBX19 AHDC1
TBX19 BBC3
TBX19 ZNF157
TBX19 MFNG
TBX19 MYO9B
TBX19 NFKB2
TBX19 SCAPER
TBX19 PCGF1
TBX19 GPA33
TBX19 CAPN5
TBX19 OAS2
TBX19 LSM4
TBX19 MRPL28
TBX19 LOC652147
TBX19 KRT2
TBX19 ZNF167
TBX19 INA
TBX19 PLCD1
TBX19 MFAP3
TBX19 SDC3
TBX19 MYEF2
TBX19 PRPF19
TBX19 TNIP1
TBX19 UTP3
TBX19 HLA-DOB
TBX19 NCDN
TBX19 CHRNB2
TBX19 KCNF1
TBX19 CDK5R1
TBX19 IL4
TBX19 TROAP
TBX19 RAGE
TBX19 KRT85
TBX19 GALK1
TBX19 ESR2
TBX19 ZNF500
TBX19 TRIM3
TBX19 RALYL
TBX19 CDC45L
TBX19 HTR1B
TBX19 IGFBP5
TBX19 ADRA1A
TBX19 DAXX
TBX19 FURIN
TBX19 PAX8
TBX19 SLC16A2
TBX19 CSNK1G2
TBX19 FEZ1
TBX19 LIPE
TBX19 C1orf144
TBX19 ATP2A3
TBX19 DAPK2
TBX19 FLOT1
TBX19 TRIM16
TBX19 ABCB1
TBX19 ETS1
TBX19 GSTA2
TBX19 RUNX1
TBX19 ASGR1
TBX19 ZMYND10
TBX19 NRG2
TBX19 KATNB1
TBX19 GRIP2
TBX19 GJB5
TBX19 PTPRN
TBX19 FAM189A2
TBX19 MAP2K4
TBX19 JAM3
TBX19 TAF1
TBX19 FOXN2
TBX19 TNFSF12
TBX19 GRIN2A
TBX19 OASL
TBX19 ARHGAP6
TBX19 AURKA
TBX19 DEPDC5
TBX19 UGT2B15
TBX19 PLEKHG3
TBX19 SULT4A1
TBX19 AGFG2
TBX19 SLC6A9
TBX19 GRB2
TBX19 ZNF76
TBX19 PARP2
TBX19 CCNA2
TBX19 PQBP1
TBX19 TCF7L2
TBX19 PPP3CC
TBX19 PLEKHM2
TBX19 WBSCR22
TBX19 FKBP15
TBX19 IL23A
TBX19 STK17A
TBX19 PRRC1
TBX19 FNTB
TBX19 KDM1
TBX19 IL8RB
TBX19 SIX3
TBX19 DUSP14
TBX19 ALDOC
TBX19 EXOSC2
TBX19 NSFL1C
TBX19 RPA2
TBX19 STAU1
TBX19 KCNJ4
TBX19 PRB1
TBX19 FDXR
TBX19 MOBKL1B
TBX19 CEACAM3
TBX19 NFATC2IP
TBX19 GRN
TBX19 GRM4
TBX19 DGKG
TBX19 IRF4
TBX19 RHO
TBX19 ALAS2
TBX19 RBM8A
TBX19 TFF3
TBX19 CADM4
TBX19 HIPK3
TBX19 B4GALT3
TBX19 C14orf1
TBX19 CD52
TBX19 PAXIP1
TBX19 TREX1
TBX19 CHMP7
TBX19 PRPF31
TBX19 CDK6
TBX19 KIAA0323
TBX19 MICAL2
TBX19 SFTPD
TBX19 FCGR2A
TBX19 UBE2H
TBX19 RAB14
TBX19 WNT7A
TBX19 XPNPEP2
TBX19 KCTD17
TBX19 GPR143
TBX19 MAX
TBX19 SLC5A2
TBX19 SV2A
TBX19 MCM2
TBX19 CNNM2
TBX19 GAD2
TBX19 NRTN
TBX19 MVD
TBX19 FAM102A
TBX19 CDR2L
TBX19 ASMTL
TBX19 ABCC1
TBX19 C9orf114
TBX19 CORO1A
TBX19 HTR6
TBX19 T
TBX19 CEP135
TBX19 NEUROD2
TBX19 PMS2L1
TBX19 SSTR5
KLF11 METTL1
KLF11 BRCA1
KLF11 PAX7
KLF11 LOC552889
KLF11 MEF2C
KLF11 PCBP3
KLF11 HTRA2
KLF11 SIM2
KLF11 RAD51L3
KLF11 GPRIN2
KLF11 SLC9A3
KLF11 POLG
KLF11 CCKAR
KLF11 NUP214
KLF11 SMG6
KLF11 KDM5B
KLF11 PSG1
KLF11 DNAH9
KLF11 KRT86
KLF11 MTG1
KLF11 CHST3
KLF11 KRT35
KLF11 DDIT3
KLF11 TET3
KLF11 BTF3
KLF11 ABO
KLF11 MGAT1
KLF11 NLE1
KLF11 ZSCAN12
KLF11 PCTK3
KLF11 TFAP2A
KLF11 MC2R
KLF11 RPH3A
KLF11 GARNL4
KLF11 CEACAM4
KLF11 BCR
KLF11 DGCR11
KLF11 ADRBK1
KLF11 KLHL25
KLF11 SBNO2
KLF11 MLL
KLF11 CARD10
KLF11 HSP90AB1
KLF11 PIK3R1
KLF11 TYR
KLF11 KYNU
KLF11 SLC18A3
KLF11 SLC12A4
KLF11 OPRL1
KLF11 GTSE1
KLF11 KRT1
KLF11 IQSEC3
KLF11 E2F4
KLF11 ARSE
KLF11 NTRK3
KLF11 CPNE6
KLF11 RBMX2
KLF11 PFKFB2
KLF11 PI4KB
KLF11 USP11
KLF11 LOC100134331
KLF11 USP6
KLF11 DTX4
KLF11 ARID4B
KLF11 SLC9A3R2
KLF11 MAEA
KLF11 ITGA3
KLF11 ITGAM
KLF11 PSMD11
KLF11 SLC2A1
KLF11 OCEL1
KLF11 LRRC23
KLF11 IRF5
KLF11 GYPE
KLF11 CHD8
KLF11 UBE3B
KLF11 CNTN1
KLF11 ZNF592
KLF11 XRCC2
KLF11 MYBPC3
KLF11 SAMD14
KLF11 TOP3B
KLF11 RGS9
KLF11 TNP1
KLF11 POLD2
KLF11 SLC6A8
KLF11 SPC25
KLF11 ADCYAP1
KLF11 ADAM15
KLF11 NCR2
KLF11 GPR161
KLF11 HCG9
KLF11 KIFC1
KLF11 EPHB2
KLF11 ENTPD2
KLF11 WNT10B
KLF11 ELAVL2
KLF11 AANAT
KLF11 CD40
KLF11 SLC6A3
KLF11 EPAS1
KLF11 EPOR
KLF11 AXIN1
KLF11 KIAA0284
KLF11 MAGEA9
KLF11 MMACHC
KLF11 CACNA1B
KLF11 HHLA1
KLF11 EML3
KLF11 FGD1
KLF11 ITM2B
KLF11 CRX
KLF11 SORBS3
KLF11 ODF1
KLF11 GPT
KLF11 BAX
KLF11 MYST2
KLF11 CDC37
KLF11 TBX5
KLF11 PDGFRA
KLF11 C19orf50
KLF11 CHKA
KLF11 CRYBA4
KLF11 H6PD
KLF11 PHF21A
KLF11 ATP2B2
KLF11 ADH1C
KLF11 UBXN1
KLF11 APOBEC3C
KLF11 E2F1
KLF11 YPEL1
KLF11 TLX2
KLF11 AFF2
KLF11 RAB3A
KLF11 SPINT3
KLF11 IKBKG
KLF11 ETV3
KLF11 BCL3
KLF11 SCARB1
KLF11 PTGES
KLF11 CYP3A5
KLF11 PLEC1
KLF11 ZNF157
KLF11 TRPC4AP
KLF11 POM121L9P
KLF11 SCD
KLF11 REL
KLF11 CNP
KLF11 STATH
KLF11 LGR5
KLF11 INPP5K
KLF11 TRIM15
KLF11 RPA2
KLF11 CBARA1
KLF11 TERF2
KLF11 GCKR
KLF11 TNFRSF25
KLF11 DGCR6L
KLF11 ZKSCAN3
KLF11 LAD1
KLF11 GRINA
KLF11 TUB
KLF11 STAT2
KLF11 TGOLN2
KLF11 RBBP8
KLF11 CHIT1
KLF11 SEMA4D
KLF11 FSCN2
KLF11 MAGEA5
KLF11 MYOG
KLF11 IGSF9B
KLF11 STXBP1
KLF11 CDK6
KLF11 PRKCB
KLF11 LBP
KLF11 DOK1
KLF11 CYP11A1
KLF11 JAG1
KLF11 MAPKAPK2
KLF11 ERF
KLF11 RAB8A
KLF11 MTHFR
KLF11 PVT1
KLF11 C12orf47
KLF11 TCOF1
KLF11 USP19
KLF11 PTGS1
KLF11 SAR1A
KLF11 GJB3
KLF11 ITGAD
KLF11 MAD1L1
KLF11 SMOX
KLF11 LOC201229
KLF11 SLC22A24
KLF11 COL6A2
KLF11 CCR4
KLF11 ITGA2B
KLF11 EIF2AK2
KLF11 POU4F1
KLF11 EXOSC2
KLF11 CLEC11A
KLF11 AGAP8
KLF11 MAG
KLF11 DUSP7
KLF11 CSF1
KLF11 RHBDL1
KLF11 SLC20A2
KLF11 TGFB1
KLF11 HAUS5
KLF11 TNFRSF10C
KLF11 MLANA
KLF11 SEC16A
KLF11 SKI
KLF11 MYBPC2
KLF11 TMPRSS6
KLF11 TPMT
KLF11 HIRIP3
KLF11 KIF22
KLF11 IFRD2
KLF11 AATK
KLF11 AMIGO2
KLF11 ALPPL2
KLF11 ACVR1B
KLF11 CA11
KLF11 COPS6
KLF11 SLC9A1
KLF11 IRF2
KLF11 PAIP2B
KLF11 C2orf55
KLF11 SLURP1
KLF11 EFNA3
KLF11 ZC3H7B
KLF11 PTPN21
KLF11 MVK
KLF11 GRIK5
KLF11 RRP12
KLF11 MFAP2
KLF11 TCF25
KLF11 KIAA1024
KLF11 MEN1
KLF11 FANCA
KLF11 TSPAN9
KLF11 ATG2A
KLF11 NDUFV1
KLF11 WNT11
KLF11 HDGF
KLF11 INPP4A
KLF11 SERPINB7
KLF11 SLMO1
KLF11 SPRR2C
KLF11 GPR35
KLF11 SLC30A3
KLF11 DPT
KLF11 RUNX2
KLF11 AQP5
KLF11 ALOX5
KLF11 NRL
KLF11 IDS
KLF11 GDF5
KLF11 KCNJ4
KLF11 TRAFD1
KLF11 PTGER3
KLF11 PSG7
KLF11 OR2B6
KLF11 C16orf7
KLF11 OGG1
KLF11 PLIN1
KLF11 FGF2
KLF11 POLR2J
KLF11 LY6G6C
KLF11 PTH
KLF11 TFDP2
KLF11 FAM189B
KLF11 CDR2L
KLF11 LGALS9
KLF11 DHRS1
KLF11 CRTC1
KLF11 SIT1
KLF11 LILRA4
KLF11 POLA2
KLF11 FZR1
KLF11 HSF1
KLF11 KIFC3
KLF11 KRTAP5-9
KLF11 MGAT3
KLF11 ANK1
KLF11 HMX1
KLF11 LSM7
KLF11 TREX1
KLF11 LYPLA2
KLF11 FANCL
KLF11 RELA
KLF11 CAPNS1
KLF11 THRA
KLF11 ATP1B2
KLF11 CROCC
KLF11 SAP18
KLF11 IQSEC1
KLF11 SLC5A2
KLF11 RAP1GAP
KLF11 ESR1
KLF11 CCDC130
KLF11 MLH1
KLF11 MRPS12
KLF11 C19orf29
KLF11 CRMP1
KLF11 PTAFR
KLF11 PDLIM7
KLF11 NDST1
KLF11 HBBP1
KLF11 CCNF
KLF11 ANKRD12
KLF11 KLF1
KLF11 ELN
KLF11 CD3E
KLF11 SNUPN
KLF11 RDH16
KLF11 NFIX
KLF11 TUBGCP2
KLF11 ACR
KLF11 FAM89B
KLF11 IGHMBP2
KLF11 LOC91316
KLF11 RAPGEF5
KLF11 CAMSAP1
KLF11 ZBTB7A
KLF11 GHITM
KLF11 FOSL1
KLF11 DDX17
KLF11 CD33
KLF11 DUS4L
KLF11 IAH1
KLF11 RRBP1
KLF11 TRIM58
KLF11 SMO
KLF11 GP2
KLF11 WDR62
KLF11 MR1
KLF11 SCGB1D2
KLF11 TPPP
KLF11 RAB11FIP5
KLF11 NCSTN
KLF11 LRCH4
KLF11 RPRD2
KLF11 CD34
KLF11 PHKG2
KLF11 ATF6B
KLF11 CCL15
KLF11 POU6F2
KLF11 XDH
KLF11 IL10RA
KLF11 HSF4
KLF11 MFNG
KLF11 MYO9B
KLF11 NFKB2
KLF11 SCAPER
KLF11 PCGF1
KLF11 GPA33
KLF11 OAS2
KLF11 LSM4
KLF11 LOC652147
KLF11 INA
KLF11 PLCD1
KLF11 TBC1D22A
KLF11 SDC3
KLF11 CLSTN3
KLF11 ORC1L
KLF11 ST3GAL1
KLF11 TNIP1
KLF11 HLA-DOB
KLF11 NCDN
KLF11 TROAP
KLF11 RAGE
KLF11 TRIM3
KLF11 DDX11
KLF11 ADRA1A
KLF11 CCHCR1
KLF11 PAX8
KLF11 CSNK1G2
KLF11 FEZ1
KLF11 PSMD9
KLF11 ELAVL3
KLF11 FLOT1
KLF11 TEX28
KLF11 ABCB1
KLF11 RUNX1
KLF11 ASGR1
KLF11 ZMYND10
KLF11 NRG2
KLF11 GRIP2
KLF11 GJB5
KLF11 PTPRN
KLF11 FAM189A2
KLF11 MAP2K4
KLF11 RASGRP3
KLF11 UGT2B15
KLF11 NUP210
KLF11 SULT4A1
KLF11 AGFG2
KLF11 SLC6A9
KLF11 CSRP3
KLF11 TUBGCP4
KLF11 PPP3CC
KLF11 WBSCR22
KLF11 ACADVL
KLF11 IL23A
KLF11 PRRC1
KLF11 FNTB
KLF11 KDM1
KLF11 IL8RB
KLF11 SIX3
KLF11 ALDOC
KLF11 NSFL1C
KLF11 FDXR
KLF11 CEACAM3
KLF11 NFATC2IP
KLF11 GRN
KLF11 GRM4
KLF11 DGKG
KLF11 ALAS2
KLF11 RBM8A
KLF11 TFF3
KLF11 CADM4
KLF11 B4GALT3
KLF11 CGB
KLF11 MYO16
KLF11 ARR3
KLF11 CD52
KLF11 PAXIP1
KLF11 U2AF2
KLF11 PRPF31
KLF11 KIAA0323
KLF11 FCGR2A
KLF11 UBE2H
KLF11 EPR1
KLF11 KCTD17
KLF11 GPR143
KLF11 MAX
KLF11 PRPH
KLF11 SSTR5
KLF11 MCM2
KLF11 MVD
KLF11 CRYBB3
KLF11 SPN
KLF11 FAM102A
KLF11 NUDT3
KLF11 GNL1
KLF11 CORO1A
KLF11 HTR6
KLF11 T
KLF11 CEP135
CRCP METTL1
CRCP AQP7
CRCP REG1B
CRCP GZMM
CRCP DNAJC7
CRCP LOC552889
CRCP MEF2C
CRCP GTF3A
CRCP PCBP3
CRCP HTRA2
CRCP SIM2
CRCP RAD51L3
CRCP GPRIN2
CRCP SLC9A3
CRCP SLC29A2
CRCP CCBP2
CRCP SPC25
CRCP PSG1
CRCP SAG
CRCP DNAH9
CRCP TMEM87A
CRCP KRT86
CRCP CHST3
CRCP FAU
CRCP JAK3
CRCP DDIT3
CRCP SNUPN
CRCP ABO
CRCP NTNG1
CRCP MGAT1
CRCP NLE1
CRCP ZSCAN12
CRCP BAIAP3
CRCP ARTN
CRCP CACNB1
CRCP MC2R
CRCP RPH3A
CRCP MAG
CRCP CEACAM4
CRCP BCR
CRCP ADRBK1
CRCP SBNO2
CRCP MLL
CRCP CARD10
CRCP TYR
CRCP SLC18A3
CRCP ZBED1
CRCP SLC12A4
CRCP GTSE1
CRCP TAX1BP1
CRCP INSL3
CRCP KCNQ1
CRCP TBX10
CRCP E2F4
CRCP LTK
CRCP ARSE
CRCP ESR1
CRCP LLGL2
CRCP NTRK3
CRCP CPNE6
CRCP RPL11
CRCP MYH8
CRCP PFKFB2
CRCP USP11
CRCP LOC100134331
CRCP USP6
CRCP DTX4
CRCP WWOX
CRCP CDK6
CRCP PIGC
CRCP PITPNM1
CRCP SERBP1
CRCP SLC9A3R2
CRCP TAF1
CRCP SF1
CRCP LMTK2
CRCP RNF5
CRCP TUBGCP4
CRCP MAPK9
CRCP VENTX
CRCP CYP2A6
CRCP OCEL1
CRCP GRM4
CRCP IGF2
CRCP CRYBB3
CRCP UBE3B
CRCP REG1A
CRCP CNTN1
CRCP ZNF592
CRCP SEPT6
CRCP MYBPC3
CRCP COL19A1
CRCP SAMD14
CRCP TOP3B
CRCP RGS9
CRCP VASH1
CRCP KLHL18
CRCP SLC6A8
CRCP PTPRD
CRCP DGCR11
CRCP ADCYAP1
CRCP ADAM15
CRCP SLC1A4
CRCP CD40
CRCP GPR161
CRCP DOK1
CRCP HCG9
CRCP KIFC1
CRCP EPHB2
CRCP WNT10B
CRCP GPR12
CRCP ELAVL2
CRCP AANAT
CRCP NCR2
CRCP PRSS16
CRCP BFSP2
CRCP CPSF1
CRCP EPAS1
CRCP EPOR
CRCP AXIN1
CRCP KDM5B
CRCP KIAA0284
CRCP HTR4
CRCP MAGEA9
CRCP DDX51
CRCP LOC728849
CRCP ZMYM3
CRCP PTH1R
CRCP DPEP1
CRCP HHLA1
CRCP GJB5
CRCP FGD1
CRCP ITM2B
CRCP CRX
CRCP NTSR2
CRCP PTGS1
CRCP ODF1
CRCP GCOM1
CRCP CSPG4
CRCP BAX
CRCP MYST2
CRCP CDC37
CRCP PSMB4
CRCP NEUROG3
CRCP PDGFRA
CRCP C19orf50
CRCP ZC3H7B
CRCP CRYBA4
CRCP ZBED4
CRCP H6PD
CRCP CCDC69
CRCP IGHG1
CRCP KIAA0467
CRCP HAP1
CRCP UBXN1
CRCP CCR7
CRCP APOBEC3C
CRCP YPEL1
CRCP HTR7
CRCP TLX2
CRCP SLC25A17
CRCP RELA
CRCP GGT5
CRCP SPINT3
CRCP IKBKG
CRCP ETV3
CRCP SCARB1
CRCP CECR7
CRCP PIGR
CRCP PTGES
CRCP CYP3A5
CRCP PLEC1
CRCP MUC1
CRCP ZNF157
CRCP NBEAL2
CRCP CUBN
CRCP POM121L9P
CRCP REL
CRCP IGH@
CRCP TNP1
CRCP PML
CRCP CNP
CRCP STATH
CRCP LGR5
CRCP LEFTY1
CRCP RPL3L
CRCP INPP5K
CRCP TRIM15
CRCP RPA2
CRCP TERF2
CRCP GCKR
CRCP TNFRSF25
CRCP DGCR6L
CRCP ZKSCAN3
CRCP LAD1
CRCP NEU1
CRCP TGOLN2
CRCP RBBP8
CRCP CHIT1
CRCP SEMA4D
CRCP MYOG
CRCP IGSF9B
CRCP ARPC4
CRCP FUT7
CRCP KCNA5
CRCP ARID4B
CRCP RABGGTA
CRCP SLC15A2
CRCP PRKCB
CRCP LBP
CRCP SRM
CRCP CYP11A1
CRCP JAG1
CRCP CORT
CRCP HCRTR1
CRCP MAPKAPK2
CRCP ERF
CRCP RAB8A
CRCP ARF1
CRCP PVT1
CRCP MEGF6
CRCP TULP3
CRCP TBX1
CRCP GIGYF2
CRCP TCOF1
CRCP EMID1
CRCP SCYL3
CRCP USP19
CRCP SORBS3
CRCP SAR1A
CRCP TRA2A
CRCP ITGAD
CRCP KANK3
CRCP MTHFR
CRCP SMOX
CRCP CCPG1
CRCP LOC201229
CRCP SLC22A24
CRCP SLC30A3
CRCP MYST1
CRCP PARD3
CRCP CCR4
CRCP ITGA2B
CRCP CIAPIN1
CRCP NCKIPSD
CRCP EIF2AK2
CRCP POU4F1
CRCP SVEP1
CRCP RAC2
CRCP SLC6A12
CRCP MYO1C
CRCP AGAP8
CRCP DEFA3
CRCP GARNL4
CRCP NFKB2
CRCP MSC
CRCP CSF1
CRCP RHBDL1
CRCP LOC145678
CRCP LUZP1
CRCP POLA2
CRCP HAUS5
CRCP ZNF593
CRCP MLANA
CRCP SEC16A
CRCP TMPRSS6
CRCP P2RX7
CRCP TMCC1
CRCP TPMT
CRCP HIRIP3
CRCP TOMM34
CRCP UNC5B
CRCP ST6GALNAC4
CRCP IFRD2
CRCP KRTAP26-1
CRCP AMIGO2
CRCP LPAR2
CRCP TFDP1
CRCP SEMA3A
CRCP SOX12
CRCP TBX5
CRCP ALPPL2
CRCP ELAVL3
CRCP NCR1
CRCP COPS6
CRCP IDS
CRCP CAD
CRCP PAIP2B
CRCP IVL
CRCP CNKSR1
CRCP GNL1
CRCP PAFAH1B1
CRCP SERPIND1
CRCP FAM153A
CRCP SLURP1
CRCP NFATC4
CRCP PRB1
CRCP DOK2
CRCP EFNA3
CRCP FSCN2
CRCP PTPN21
CRCP MVK
CRCP RNF167
CRCP ZNF783
CRCP GRIK5
CRCP RRP12
CRCP MFAP2
CRCP NFRKB
CRCP MEN1
CRCP FANCA
CRCP IGL@
CRCP BCL3
CRCP ABCC3
CRCP FAM50A
CRCP WNT11
CRCP HDGF
CRCP PHF21A
CRCP INPP4A
CRCP BCAM
CRCP MAD1L1
CRCP SLMO1
CRCP GPR35
CRCP STAT2
CRCP CSTF3
CRCP DPT
CRCP RUNX2
CRCP AQP5
CRCP EXOSC7
CRCP AMELX
CRCP ALOX5
CRCP NRL
CRCP SLC9A1
CRCP TUBB2B
CRCP CYP27A1
CRCP KCNJ4
CRCP PTGER3
CRCP PSG7
CRCP OR2B6
CRCP C16orf7
CRCP OGG1
CRCP IL1RL1
CRCP CHRNB2
CRCP KRT1
CRCP PTH
CRCP TFDP2
CRCP RGS10
CRCP FAM189B
CRCP RP1-21O18.1
CRCP CDR2L
CRCP TERF1
CRCP LGALS9
CRCP DGKA
CRCP CRTC1
CRCP GHITM
CRCP TGFB1
CRCP FZR1
CRCP HSF1
CRCP KIFC3
CRCP KRTAP5-9
CRCP MGAT3
CRCP ANK1
CRCP HMX1
CRCP C2orf55
CRCP RECQL5
CRCP IL18RAP
CRCP LSM7
CRCP AIF1
CRCP TREX1
CRCP LYPLA2
CRCP NUP155
CRCP MAPK8IP1
CRCP RAB3A
CRCP KIAA0323
CRCP RAF1
CRCP FAM102A
CRCP NOMO1
CRCP ATP1B2
CRCP SAP18
CRCP RAP1GAP
CRCP BTF3
CRCP CCDC130
CRCP MRPS12
CRCP C19orf29
CRCP PTAFR
CRCP SEMA7A
CRCP HPGD
CRCP IKZF1
CRCP NDST1
CRCP HBBP1
CRCP KRT37
CRCP ANKRD12
CRCP DDX11
CRCP RASSF7
CRCP KLF1
CRCP ELN
CRCP PGAP2
CRCP CD3E
CRCP RDH16
CRCP AKAP3
CRCP GTF2F1
CRCP DHRS1
CRCP CTSG
CRCP IHH
CRCP TUBGCP2
CRCP CCL22
CRCP ACR
CRCP LRRC23
CRCP IGHMBP2
CRCP LOC91316
CRCP RAPGEF5
CRCP COBRA1
CRCP CAMSAP1
CRCP TAZ
CRCP ZBTB7A
CRCP RAB40B
CRCP FOSL1
CRCP PXDN
CRCP CD33
CRCP IAH1
CRCP ECE2
CRCP VAMP5
CRCP RRBP1
CRCP CBLN1
CRCP TRIM58
CRCP SMO
CRCP GP2
CRCP WDR62
CRCP MR1
CRCP TPPP
CRCP RAB11FIP5
CRCP NCSTN
CRCP LRCH4
CRCP RPRD2
CRCP CACNA1C
CRCP HNRNPL
CRCP FLT1
CRCP PHKG2
CRCP ATF6B
CRCP RAD54L2
CRCP CCL15
CRCP KIF22
CRCP POU6F2
CRCP LDB3
CRCP XDH
CRCP MAP3K3
CRCP ARFIP2
CRCP IL10RA
CRCP MT4
CRCP HSF4
CRCP SERPINC1
CRCP AATK
CRCP C20orf194
CRCP MFNG
CRCP MYO9B
CRCP SCAPER
CRCP SMARCD3
CRCP GPA33
CRCP OAS2
CRCP LSM4
CRCP LOC652147
CRCP TENC1
CRCP INA
CRCP CADM4
CRCP SDC3
CRCP MYEF2
CRCP CLSTN3
CRCP ORC1L
CRCP TNIP1
CRCP UTP3
CRCP HLA-DOB
CRCP NCDN
CRCP CDK5R1
CRCP IFIT1
CRCP COL1A1
CRCP TROAP
CRCP C9orf114
CRCP SLC7A4
CRCP GALK1
CRCP ANG
CRCP ESR2
CRCP MGST3
CRCP TRIM3
CRCP CCNF
CRCP TGFBRAP1
CRCP HTR1B
CRCP BCL2
CRCP DAXX
CRCP FURIN
CRCP MVD
CRCP PAX8
CRCP CSNK1G2
CRCP FEZ1
CRCP KIR2DL4
CRCP C1orf144
CRCP ACVR1B
CRCP PSMB8
CRCP ITGAM
CRCP HRAS
CRCP ABCB1
CRCP RUNX1
CRCP ASGR1
CRCP ZMYND10
CRCP NRG2
CRCP GRIP2
CRCP IRF5
CRCP PTPRN
CRCP FAM189A2
CRCP MAP2K4
CRCP RASGRP3
CRCP GRIN2A
CRCP TNKS
CRCP ABCB6
CRCP UGT2B15
CRCP SULT4A1
CRCP HADHA
CRCP AGFG2
CRCP SLC6A9
CRCP TCF7L2
CRCP PPP3CC
CRCP SLC4A3
CRCP WBSCR22
CRCP TM4SF5
CRCP PRRC1
CRCP FNTB
CRCP IL8RB
CRCP SIX3
CRCP DUSP14
CRCP ALDOC
CRCP EXOSC2
CRCP NSFL1C
CRCP LY6G6C
CRCP FDXR
CRCP CEACAM3
CRCP GRN
CRCP FAIM2
CRCP DGKG
CRCP ALAS2
CRCP RBM8A
CRCP TFF3
CRCP GDF5
CRCP B4GALT3
CRCP BRD2
CRCP CD52
CRCP PAXIP1
CRCP U2AF2
CRCP PRPF31
CRCP CAPNS1
CRCP FCGR2A
CRCP UBE2H
CRCP WNT7A
CRCP XPNPEP2
CRCP KCTD17
CRCP GPR143
CRCP IL4
CRCP MAX
CRCP PRPH
CRCP KHK
CRCP MCM2
CRCP CNNM2
CRCP CCHCR1
CRCP SPN
CRCP THRA
CRCP SLC28A1
CRCP RAGE
CRCP NUDT3
CRCP HTR6
CRCP T
CRCP CEP135
CRCP NEUROD2
PRPF6 AQP7
PRPF6 SERPIND1
PRPF6 IL13
PRPF6 BRCA1
PRPF6 FSCN2
PRPF6 CRYBA4
PRPF6 FAM153A
PRPF6 DNAJC7
PRPF6 EXOSC2
PRPF6 CCDC86
PRPF6 C19orf50
PRPF6 HOXC11
PRPF6 NCSTN
PRPF6 LRCH4
PRPF6 IGHG1
PRPF6 MC2R
PRPF6 METTL1
PRPF6 MR1
PRPF6 HTRA2
PRPF6 AGAP8
PRPF6 UBXN1
PRPF6 PHLDA2
PRPF6 MYO9B
PRPF6 XRCC5
PRPF6 FGF3
PRPF6 SLC9A3
PRPF6 POLG
PRPF6 CCKAR
PRPF6 PAMR1
PRPF6 KCTD20
PRPF6 SMG6
PRPF6 RRP12
PRPF6 AKT3
PRPF6 CD3G
PRPF6 COL21A1
PRPF6 STX1A
PRPF6 MPP2
PRPF6 HRAS
PRPF6 NFRKB
PRPF6 MT4
PRPF6 MVK
PRPF6 SERPINC1
PRPF6 GIGYF2
PRPF6 PTGES
PRPF6 KIAA1024
PRPF6 AHDC1
PRPF6 FANCA
PRPF6 RAP1GAP
PRPF6 ATP2B2
PRPF6 ATG2A
PRPF6 JAK3
PRPF6 TIPRL
PRPF6 BCL3
PRPF6 ABCC3
PRPF6 POU2F2
PRPF6 GPA33
PRPF6 SEC14L1
PRPF6 IFI35
PRPF6 TRPC4AP
PRPF6 NTNG1
PRPF6 FAM50A
PRPF6 ATP11A
PRPF6 ATG4B
PRPF6 PDPN
PRPF6 THBS1
PRPF6 MEF2C
PRPF6 INA
PRPF6 ALAS2
PRPF6 SLC18A3
PRPF6 PSMD14
PRPF6 DGCR6L
PRPF6 SPRR2C
PRPF6 CLSTN3
PRPF6 OGG1
PRPF6 RPL3L
PRPF6 HTR4
PRPF6 TNIP1
PRPF6 DAXX
PRPF6 HLA-DOB
PRPF6 RUNX2
PRPF6 SETD2
PRPF6 MPDU1
PRPF6 BTF3
PRPF6 PAX8
PRPF6 POM121L9P
PRPF6 ADRBK1
PRPF6 KHK
PRPF6 KLHL25
PRPF6 PCDH9
PRPF6 TROAP
PRPF6 ALPPL2
PRPF6 RAGE
PRPF6 AIF1
PRPF6 PTH
PRPF6 C2orf55
PRPF6 LOC26102
PRPF6 SEMA5A
PRPF6 ARHGEF17
PRPF6 TRIM3
PRPF6 ADAM20
PRPF6 RNF167
PRPF6 CDC45L
PRPF6 WNT11
PRPF6 ADRA1A
PRPF6 CHIT1
PRPF6 FGF2
PRPF6 RHBDL1
PRPF6 CSNK1G2
PRPF6 SLC1A4
PRPF6 INSL3
PRPF6 ARPC4
PRPF6 C1orf144
PRPF6 CDC2L5
PRPF6 DAPK2
PRPF6 MMP25
PRPF6 ITGAM
PRPF6 LTK
PRPF6 CDC42
PRPF6 RGS10
PRPF6 PRKCB
PRPF6 CA11
PRPF6 CCNF
PRPF6 ASGR1
PRPF6 CTSA
PRPF6 CRTC1
PRPF6 PTPRN
PRPF6 LILRA4
PRPF6 AHSG
PRPF6 EDIL3
PRPF6 HSF1
PRPF6 MEGF6
PRPF6 XDH
PRPF6 XPNPEP2
PRPF6 LOC100134331
PRPF6 TNFSF12
PRPF6 TENC1
PRPF6 USP19
PRPF6 IQSEC3
PRPF6 MATN3
PRPF6 D4S234E
PRPF6 AURKA
PRPF6 psiTPTE22
PRPF6 STAU1
PRPF6 IL18RAP
PRPF6 LSM7
PRPF6 ARMC6
PRPF6 SULT4A1
PRPF6 TREX1
PRPF6 PDLIM5
PRPF6 AGFG2
PRPF6 FLOT1
PRPF6 MAD1L1
PRPF6 TCF7L2
PRPF6 NCR2
PRPF6 AFF2
PRPF6 COL6A2
PRPF6 GRM4
PRPF6 ITGA2B
PRPF6 IRF2
PRPF6 P2RX6
PRPF6 IGF2
PRPF6 NCOR2
PRPF6 STK17A
PRPF6 CRYBB3
PRPF6 KDM1
PRPF6 C9orf33
PRPF6 THRA
PRPF6 ZNF592
PRPF6 NFKB2
PRPF6 ALDOC
PRPF6 NSFL1C
PRPF6 RPH3A
PRPF6 SEPT6
PRPF6 MYO1C
PRPF6 PRB1
PRPF6 MYBPC3
PRPF6 TFAP2A
PRPF6 SLC1A7
PRPF6 SAMD14
PRPF6 GUCA1A
PRPF6 DNAJC9
PRPF6 F7
PRPF6 MAEA
PRPF6 DDX11
PRPF6 RBM8A
PRPF6 TFF3
PRPF6 DGCR11
PRPF6 DUSP7
PRPF6 BAP1
PRPF6 C14orf1
PRPF6 COL6A1
PRPF6 VCX3A
PRPF6 E2F4
PRPF6 HCG9
PRPF6 SLC28A1
PRPF6 CHMP7
PRPF6 KIAA0586
PRPF6 PRPF31
PRPF6 PPP3CC
PRPF6 MLANA
PRPF6 GSTA2
PRPF6 CDKN2C
PRPF6 RGS9
PRPF6 MMP19
PRPF6 RBCK1
PRPF6 TNFRSF25
PRPF6 EFNA3
PRPF6 TMPRSS6
PRPF6 SLC6A3
PRPF6 UBE2H
PRPF6 TPMT
PRPF6 INHA
PRPF6 SNUPN
PRPF6 RDH16
PRPF6 DNAJC4
PRPF6 GPR143
PRPF6 UPK2
PRPF6 MAGEA9
PRPF6 KIF22
PRPF6 CORT
PRPF6 STMN1
PRPF6 B4GALT3
PRPF6 IGHMBP2
PRPF6 CEL
PRPF6 CAMSAP1
PRPF6 P2RY6
PRPF6 EML3
PRPF6 LYZL6
PRPF6 MVD
PRPF6 ACVR1B
PRPF6 FGD1
PRPF6 ITM2B
PRPF6 OTUB1
PRPF6 CRX
PRPF6 NTSR2
PRPF6 SLC6A2
PRPF6 CDR2L
PRPF6 OCEL1
PRPF6 PTPRB
PRPF6 ODF1
PRPF6 FOSL1
PRPF6 DOK2
PRPF6 PAK2
PRPF6 CSPG4
PRPF6 NF1
PRPF6 CASP2
PRPF6 ARHGAP26
PRPF6 TBX5
PRPF6 POLR2E
PRPF6 ACADVL
PRPF6 NEUROG3
LECT2 HPCAL1
LECT2 HMX1
LECT2 MR1
LECT2 USP11
LECT2 CD40
LECT2 TMPRSS6
LECT2 MATN3
LECT2 PITPNM1
LECT2 KHK
LECT2 UGT2B15
LECT2 EPOR
LECT2 ADCYAP1
LECT2 SLC6A9
LECT2 LGALS9
LECT2 TUBGCP4
LECT2 IFRD2
LECT2 IGHMBP2
LECT2 IKBKG
LECT2 CHRNA3
LECT2 WBSCR22
LECT2 IL10RA
LECT2 PRRC1
LECT2 XRCC2
LECT2 AGAP8
LECT2 COL19A1
LECT2 RABGGTA
LECT2 DEFA3
LECT2 ARSE
LECT2 PRKCB
LECT2 REL
LECT2 NTRK3
LECT2 ADAM15
LECT2 GNL1
OPN1SW AQP7
OPN1SW METTL1
OPN1SW TRIM66
OPN1SW DNAJC7
OPN1SW GAGE2E
OPN1SW CHKA
OPN1SW MEF2C
OPN1SW PCBP3
OPN1SW PIK3R1
OPN1SW TGFB3
OPN1SW ACCN1
OPN1SW RAD51L3
OPN1SW GPRIN2
OPN1SW SLC9A3
OPN1SW ZNF264
OPN1SW POLG
OPN1SW CCBP2
OPN1SW SMG6
OPN1SW PSG1
OPN1SW SAG
OPN1SW DNAH9
OPN1SW KRT86
OPN1SW JAK3
OPN1SW DDIT3
OPN1SW VASH1
OPN1SW SNUPN
OPN1SW ABO
OPN1SW NTNG1
OPN1SW NLE1
OPN1SW ZSCAN12
OPN1SW BAIAP3
OPN1SW CHIT1
OPN1SW EFNA3
OPN1SW GARNL4
OPN1SW CEACAM4
OPN1SW SETD2
OPN1SW IGF1R
OPN1SW ADRBK1
OPN1SW KLHL25
OPN1SW PCDH9
OPN1SW LOC644165
OPN1SW CARD10
OPN1SW SEMA5A
OPN1SW LY6G6C
OPN1SW TYR
OPN1SW SLC18A3
OPN1SW SIM2
OPN1SW TUBB2B
OPN1SW INSL3
OPN1SW VCX3A
OPN1SW ARMC6
OPN1SW C19orf29
OPN1SW LTK
OPN1SW ARSE
OPN1SW ESR1
OPN1SW NTRK3
OPN1SW CPNE6
OPN1SW RPL11
OPN1SW RBMX2
OPN1SW SLC16A3
OPN1SW NOC2L
OPN1SW PFKFB2
OPN1SW LOC100134331
OPN1SW TENC1
OPN1SW WWOX
OPN1SW CREB3
OPN1SW PITPNM1
OPN1SW MAEA
OPN1SW GNAS
OPN1SW TAF1
OPN1SW SF1
OPN1SW RNF5
OPN1SW SLC2A1
OPN1SW REEP2
OPN1SW OCEL1
OPN1SW GRM4
OPN1SW CHD8
OPN1SW P2RX6
OPN1SW IGF2
OPN1SW COX6A2
OPN1SW CRYBB3
OPN1SW UBE3B
OPN1SW REG1A
OPN1SW ZNF592
OPN1SW CYTH3
OPN1SW UCP3
OPN1SW XRCC2
OPN1SW PYGM
OPN1SW MYBPC3
OPN1SW COL19A1
OPN1SW SAMD14
OPN1SW TOP3B
OPN1SW RGS9
OPN1SW TNP1
OPN1SW PCTK3
OPN1SW DDX11
OPN1SW PTPRD
OPN1SW ADCYAP1
OPN1SW KAT5
OPN1SW SLC1A4
OPN1SW NCR2
OPN1SW GPR161
OPN1SW SRM
OPN1SW EPHB2
OPN1SW ENTPD2
OPN1SW WNT10B
OPN1SW GPR12
OPN1SW ELAVL2
OPN1SW AANAT
OPN1SW CD40
OPN1SW NQO1
OPN1SW TGFBR2
OPN1SW CPSF1
OPN1SW SLC6A3
OPN1SW AXIN1
OPN1SW TERT
OPN1SW KIAA0284
OPN1SW MMACHC
OPN1SW DPEP1
OPN1SW CACNA1B
OPN1SW EML3
OPN1SW FGD1
OPN1SW CRX
OPN1SW NTSR2
OPN1SW PTGS1
OPN1SW ODF1
OPN1SW GPT
OPN1SW PAK2
OPN1SW HAS1
OPN1SW BAX
OPN1SW MYST2
OPN1SW TBX5
OPN1SW ABCD1
OPN1SW NEUROG3
OPN1SW SERPIND1
OPN1SW IL13
OPN1SW ZC3H7B
OPN1SW RYR3
OPN1SW MVK
OPN1SW ZBED4
OPN1SW IGHG1
OPN1SW UPK2
OPN1SW ADH1C
OPN1SW ATG2A
OPN1SW E2F1
OPN1SW YPEL1
OPN1SW HTR7
OPN1SW TLX2
OPN1SW GGT5
OPN1SW IKBKG
OPN1SW SCARB1
OPN1SW KPNA6
OPN1SW PTGES
OPN1SW CYP3A5
OPN1SW ATPAF2
OPN1SW TNFSF12
OPN1SW ZNF157
OPN1SW ACAN
OPN1SW CUBN
OPN1SW REL
OPN1SW PML
OPN1SW CNP
OPN1SW STATH
OPN1SW LGR5
OPN1SW FGF3
OPN1SW MRPS12
OPN1SW CBARA1
OPN1SW TERF2
OPN1SW GCKR
OPN1SW TNFRSF25
OPN1SW LLGL2
OPN1SW ZKSCAN3
OPN1SW LAD1
OPN1SW GRINA
OPN1SW CRHR2
OPN1SW STAT2
OPN1SW LOC26102
OPN1SW ARHGEF17
OPN1SW TGOLN2
OPN1SW ITGA10
OPN1SW NME6
OPN1SW UGT2B15
OPN1SW IGSF9B
OPN1SW ARPC4
OPN1SW FUT7
OPN1SW CDK6
OPN1SW FAM5C
OPN1SW PRKCB
OPN1SW LBP
OPN1SW DOK1
OPN1SW CCDC85B
OPN1SW CYP11A1
OPN1SW JAG1
OPN1SW HCRTR1
OPN1SW TWF2
OPN1SW MAPKAPK2
OPN1SW MTHFR
OPN1SW PVT1
OPN1SW MEGF6
OPN1SW LPXN
OPN1SW TBX1
OPN1SW PIGR
OPN1SW TCOF1
OPN1SW TYMS
OPN1SW SCYL3
OPN1SW USP19
OPN1SW RFC1
OPN1SW SAR1A
OPN1SW KCND3
OPN1SW RASSF1
OPN1SW RAB40B
OPN1SW MAD1L1
OPN1SW COL6A2
OPN1SW ITGA2B
OPN1SW CIAPIN1
OPN1SW NCOR2
OPN1SW POU4F1
OPN1SW HTR4
OPN1SW ATP6V1B1
OPN1SW EXOSC2
OPN1SW AGAP8
OPN1SW GUCA1A
OPN1SW ADAM15
OPN1SW PLEKHM2
OPN1SW NFKB2
OPN1SW MPDU1
OPN1SW RHBDL1
OPN1SW LOR
OPN1SW LUZP1
OPN1SW TGFB1
OPN1SW HAUS5
OPN1SW MLANA
OPN1SW SKI
OPN1SW C9
OPN1SW IHH
OPN1SW HIRIP3
OPN1SW GRIN2C
OPN1SW UNC5B
OPN1SW PHB
OPN1SW ST6GALNAC4
OPN1SW KRTAP26-1
OPN1SW THBS3
OPN1SW AMIGO2
OPN1SW LPAR2
OPN1SW CTNNBIP1
OPN1SW SOX12
OPN1SW CCR7
OPN1SW ELAVL3
OPN1SW COPS6
OPN1SW SLC6A2
OPN1SW IDS
OPN1SW PTPRB
OPN1SW GJA1
OPN1SW ADAMTSL2
OPN1SW STK25
OPN1SW CDK2
OPN1SW CASP2
OPN1SW GUCA2A
OPN1SW CNKSR1
OPN1SW ARHGAP26
OPN1SW AP2A2
OPN1SW GNL1
OPN1SW EIF3K
OPN1SW PAFAH1B1
OPN1SW CCDC94
OPN1SW KRT33A
OPN1SW C19orf50
OPN1SW HOXC11
OPN1SW ELOVL5
OPN1SW DOK2
OPN1SW MFHAS1
OPN1SW MC2R
OPN1SW MR1
OPN1SW PTPN21
OPN1SW CRYBA4
OPN1SW RNF167
OPN1SW GRIK5
OPN1SW SLC18A1
OPN1SW RRP12
OPN1SW NFRKB
OPN1SW RAB11FIP5
OPN1SW FLJ10038
OPN1SW FANCA
OPN1SW CBFA2T3
OPN1SW ATP2B2
OPN1SW ABL1
OPN1SW BCL3
OPN1SW ANXA2P1
OPN1SW WNT11
OPN1SW SLC25A16
OPN1SW C12orf47
OPN1SW SLMO1
OPN1SW SPRR2C
OPN1SW GPR35
OPN1SW SLC30A3
OPN1SW CSTF3
OPN1SW ATP11A
OPN1SW MSC
OPN1SW AQP5
OPN1SW SLC9A1
OPN1SW GTSE1
OPN1SW CYP27A1
OPN1SW KCNJ4
OPN1SW PSG7
OPN1SW OR2B6
OPN1SW OGG1
OPN1SW FGF2
OPN1SW RNF185
OPN1SW CHRNB2
OPN1SW ZNF101
OPN1SW GAMT
OPN1SW FETUB
OPN1SW PTH
OPN1SW LOC90925
OPN1SW CCL16
OPN1SW FAM189B
OPN1SW CCNF
OPN1SW TERF1
OPN1SW DHRS1
OPN1SW CRTC1
OPN1SW SMPDL3B
OPN1SW DNAJA3
OPN1SW LILRA4
OPN1SW FZR1
OPN1SW HSF1
OPN1SW KRTAP5-9
OPN1SW MGAT3
OPN1SW ANK1
OPN1SW C2orf55
OPN1SW IL18RAP
OPN1SW AIF1
OPN1SW TREX1
OPN1SW RALY
OPN1SW VEGFC
OPN1SW TICAM1
OPN1SW TGFBRAP1
OPN1SW CAPNS1
OPN1SW THRA
OPN1SW NOMO1
OPN1SW ATP1B2
OPN1SW CROCC
OPN1SW TTYH2
OPN1SW IQSEC1
OPN1SW RGS10
OPN1SW HLF
OPN1SW RAP1GAP
OPN1SW BTF3
OPN1SW REM1
OPN1SW SMYD5
OPN1SW MLH1
OPN1SW SLC5A5
OPN1SW E2F4
OPN1SW PAX9
OPN1SW MARCO
OPN1SW PTAFR
OPN1SW HPGD
OPN1SW AURKA
OPN1SW KRT37
OPN1SW TMPRSS6
OPN1SW KLF1
OPN1SW PGAP2
OPN1SW INHA
OPN1SW RAB31
OPN1SW AKAP3
OPN1SW GTF2F1
OPN1SW CTSG
OPN1SW HAP1
OPN1SW NFIX
OPN1SW TUBGCP2
OPN1SW CCL22
OPN1SW FAM89B
OPN1SW IGHMBP2
OPN1SW LOC91316
OPN1SW GAS6
OPN1SW CAMSAP1
OPN1SW OSGIN2
OPN1SW TAZ
OPN1SW GHITM
OPN1SW ABCC9
OPN1SW FOSL1
OPN1SW IFI27
OPN1SW DUS4L
OPN1SW IAH1
OPN1SW ABCF2
OPN1SW VAMP5
OPN1SW TRIM58
OPN1SW GP2
OPN1SW WDR62
OPN1SW TBCD
OPN1SW FSCN2
OPN1SW SIX6
OPN1SW AKT3
OPN1SW TPPP
OPN1SW CMA1
OPN1SW POLR2E
OPN1SW NCSTN
OPN1SW LRCH4
OPN1SW RPRD2
OPN1SW CD34
OPN1SW NCKIPSD
OPN1SW HNRNPL
OPN1SW DUSP7
OPN1SW PHKG2
OPN1SW RAD54L2
OPN1SW KIF22
OPN1SW LDB3
OPN1SW HRK
OPN1SW PAMR1
OPN1SW HTR2A
OPN1SW MAP3K3
OPN1SW IL10RA
OPN1SW IFT140
OPN1SW MT4
OPN1SW MLLT4
OPN1SW HSF4
OPN1SW ZFY
OPN1SW SERPINC1
OPN1SW AHDC1
OPN1SW MFNG
OPN1SW MYO9B
OPN1SW SCAPER
OPN1SW POU2F2
OPN1SW GPA33
OPN1SW CAPN5
OPN1SW OAS2
OPN1SW MRPL28
OPN1SW LOC652147
OPN1SW ZNF167
OPN1SW INA
OPN1SW PLCD1
OPN1SW SDC3
OPN1SW MYEF2
OPN1SW TNIP1
OPN1SW UTP3
OPN1SW HLA-DOB
OPN1SW PAXIP1
OPN1SW CDK5R1
OPN1SW IL4
OPN1SW TROAP
OPN1SW CAP2
OPN1SW GALK1
OPN1SW CR1
OPN1SW ESR2
OPN1SW ZNF500
OPN1SW CDC45L
OPN1SW ADRA1A
OPN1SW FURIN
OPN1SW PAX8
OPN1SW CSNK1G2
OPN1SW RBP3
OPN1SW FEZ1
OPN1SW LIPE
OPN1SW KIR2DL4
OPN1SW C1orf144
OPN1SW ACVR1B
OPN1SW DAPK2
OPN1SW ITGAM
OPN1SW CDH4
OPN1SW GTF2H3
OPN1SW ABCB1
OPN1SW RUNX1
OPN1SW ZMYND10
OPN1SW NRG2
OPN1SW GRIP2
OPN1SW IRF5
OPN1SW PAX3
OPN1SW FAM189A2
OPN1SW MAP2K4
OPN1SW C11orf80
OPN1SW RASGRP3
OPN1SW GRIN2A
OPN1SW ARHGAP6
OPN1SW ABCB6
OPN1SW DEPDC5
OPN1SW STAU1
OPN1SW SULT4A1
OPN1SW AGFG2
OPN1SW SLC6A9
OPN1SW ZNF76
OPN1SW PARP2
OPN1SW PQBP1
OPN1SW TCF7L2
OPN1SW SLC1A7
OPN1SW SLC4A3
OPN1SW WBSCR22
OPN1SW TM4SF5
OPN1SW STK17A
OPN1SW CBX3
OPN1SW SERPINB7
OPN1SW IL8RB
OPN1SW SIX3
OPN1SW PAIP2B
OPN1SW NSFL1C
OPN1SW PRB1
OPN1SW FDXR
OPN1SW CEACAM3
OPN1SW NFATC2IP
OPN1SW GRN
OPN1SW LRRC23
OPN1SW RBM8A
OPN1SW TFF3
OPN1SW CADM4
OPN1SW HIPK3
OPN1SW B4GALT3
OPN1SW C14orf1
OPN1SW PRH1
OPN1SW HMX1
OPN1SW U2AF2
OPN1SW CHMP7
OPN1SW PRPF31
OPN1SW KIAA0323
OPN1SW AP3M2
OPN1SW SFTPD
OPN1SW LSM1
OPN1SW FCGR2A
OPN1SW UBE2H
OPN1SW XPNPEP2
OPN1SW KCTD17
OPN1SW RAMP3
OPN1SW GPR143
OPN1SW MAX
OPN1SW ATF6B
OPN1SW SV2A
OPN1SW MCM2
OPN1SW CNNM2
OPN1SW GAD2
OPN1SW NRTN
OPN1SW MVD
OPN1SW ABCC1
OPN1SW EXTL1
OPN1SW S1PR4
OPN1SW NEUROD2
PSMD1 LRP3
PSMD1 SOX12
PSMD1 sept-06
PSMD1 RGS9
PSMD1 SLC22A24
PSMD1 MLH1
PSMD1 WNT10B
PSMD1 PSMB4
PSMD1 MAG
PSMD1 SETD2
PSMD1 MC2R
PSMD1 WDR62
IQSEC3 AQP7
IQSEC3 SPEF1
IQSEC3 REG1B
IQSEC3 LOC552889
IQSEC3 BRCA1
IQSEC3 PCBP3
IQSEC3 HTRA2
IQSEC3 ABCC8
IQSEC3 SIM2
IQSEC3 KCNJ6
IQSEC3 SLC9A3
IQSEC3 POLG
IQSEC3 CCKAR
IQSEC3 CCBP2
IQSEC3 TNK1
IQSEC3 PSG1
IQSEC3 MYL2
IQSEC3 SAG
IQSEC3 DNAH9
IQSEC3 KRT86
IQSEC3 KRT35
IQSEC3 DNAJC9
IQSEC3 DDIT3
IQSEC3 TMSB4Y
IQSEC3 ESR1
IQSEC3 ABO
IQSEC3 NTNG1
IQSEC3 NCAN
IQSEC3 MGAT1
IQSEC3 ABTB2
IQSEC3 ARTN
IQSEC3 CACNB1
IQSEC3 EFNA3
IQSEC3 RPH3A
IQSEC3 GARNL4
IQSEC3 CEACAM4
IQSEC3 IGF1R
IQSEC3 ADRBK1
IQSEC3 SBNO2
IQSEC3 MLL
IQSEC3 SLC12A4
IQSEC3 OPRL1
IQSEC3 GTSE1
IQSEC3 INSL3
IQSEC3 KCNQ1
IQSEC3 FANCG
IQSEC3 VCX3A
IQSEC3 LTK
IQSEC3 CPNE6
IQSEC3 NOC2L
IQSEC3 PFKFB2
IQSEC3 AAK1
IQSEC3 USP11
IQSEC3 MFNG
IQSEC3 PRM2
IQSEC3 ARID4B
IQSEC3 RASSF9
IQSEC3 SLC9A3R2
IQSEC3 OCEL1
IQSEC3 LRRC23
IQSEC3 CRYBB3
IQSEC3 UBE3B
IQSEC3 CNTN1
IQSEC3 ZNF592
IQSEC3 NF1
IQSEC3 LOC90586
IQSEC3 MYBPC3
IQSEC3 COL19A1
IQSEC3 SAMD14
IQSEC3 TOP3B
IQSEC3 RGS9
IQSEC3 TNP1
IQSEC3 POLD2
IQSEC3 SLC6A8
IQSEC3 DGCR11
IQSEC3 ADCYAP1
IQSEC3 ADAM15
IQSEC3 SLC1A4
IQSEC3 CD40
IQSEC3 GPR161
IQSEC3 HCG9
IQSEC3 KIFC1
IQSEC3 EPHB2
IQSEC3 ELAVL2
IQSEC3 AANAT
IQSEC3 NCR2
IQSEC3 RBCK1
IQSEC3 BFSP2
IQSEC3 CPSF1
IQSEC3 SLC6A3
IQSEC3 EPOR
IQSEC3 AXIN1
IQSEC3 KDM5B
IQSEC3 KIAA0284
IQSEC3 APOBEC3C
IQSEC3 MMACHC
IQSEC3 IL8
IQSEC3 HHLA1
IQSEC3 FGD1
IQSEC3 ITM2B
IQSEC3 SHBG
IQSEC3 CRX
IQSEC3 SORBS3
IQSEC3 ODF1
IQSEC3 GPT
IQSEC3 MYST2
IQSEC3 NEUROG3
IQSEC3 SERPIND1
IQSEC3 IL13
IQSEC3 ZC3H7B
IQSEC3 CRYBA4
IQSEC3 ZBED4
IQSEC3 H6PD
IQSEC3 UBXN1
IQSEC3 MAGEA9
IQSEC3 YPEL1
IQSEC3 HTR7
IQSEC3 TLX2
IQSEC3 RAB3A
IQSEC3 ETV3
IQSEC3 CECR7
IQSEC3 SLC35A2
IQSEC3 NAGPA
IQSEC3 CYP3A5
IQSEC3 PLEC1
IQSEC3 HTR2A
IQSEC3 RASGRP3
IQSEC3 MYH2
IQSEC3 ZNF157
IQSEC3 IFI35
IQSEC3 ACAN
IQSEC3 TRPC4AP
IQSEC3 POM121L9P
IQSEC3 THBS1
IQSEC3 STATH
IQSEC3 LGR5
IQSEC3 COBRA1
IQSEC3 MXRA8
IQSEC3 GCKR
IQSEC3 TNFRSF25
IQSEC3 DGCR6L
IQSEC3 ZKSCAN3
IQSEC3 LAD1
IQSEC3 GRINA
IQSEC3 TGOLN2
IQSEC3 MPZ
IQSEC3 TAZ
IQSEC3 RBBP8
IQSEC3 CHIT1
IQSEC3 SEMA4D
IQSEC3 MAGEA5
IQSEC3 MYOG
IQSEC3 IGSF9B
IQSEC3 ARPC4
IQSEC3 FUT7
IQSEC3 TFF1
IQSEC3 CDK6
IQSEC3 LBP
IQSEC3 CYP11A1
IQSEC3 JAG1
IQSEC3 MTHFR
IQSEC3 MEGF6
IQSEC3 TCOF1
IQSEC3 TYMS
IQSEC3 SCYL3
IQSEC3 USP19
IQSEC3 PTGS1
IQSEC3 SAR1A
IQSEC3 TRA2A
IQSEC3 ITGAD
IQSEC3 PAX9
IQSEC3 LOC201229
IQSEC3 SLC22A24
IQSEC3 SVEP1
IQSEC3 COL6A2
IQSEC3 CCR4
IQSEC3 ITGA2B
IQSEC3 NCKIPSD
IQSEC3 EIF2AK2
IQSEC3 POU4F1
IQSEC3 NTRK2
IQSEC3 ATP6V1B1
IQSEC3 AGAP8
IQSEC3 GUCA1A
IQSEC3 NFKB2
IQSEC3 MSC
IQSEC3 CSF1
IQSEC3 RHBDL1
IQSEC3 SLC20A2
IQSEC3 DCBLD2
IQSEC3 LOC145678
IQSEC3 LUZP1
IQSEC3 HAUS5
IQSEC3 METTL3
IQSEC3 NDRG2
IQSEC3 SKI
IQSEC3 BCR
IQSEC3 TMPRSS6
IQSEC3 KIF22
IQSEC3 AATK
IQSEC3 AMIGO2
IQSEC3 ELAVL3
IQSEC3 COPS6
IQSEC3 SLC6A2
IQSEC3 SLC9A1
IQSEC3 CASP2
IQSEC3 GUCA2A
IQSEC3 CNKSR1
IQSEC3 GNL1
IQSEC3 PAFAH1B1
IQSEC3 PDGFRA
IQSEC3 SLURP1
IQSEC3 C19orf50
IQSEC3 MFHAS1
IQSEC3 MC2R
IQSEC3 MR1
IQSEC3 PNMT
IQSEC3 PTPN21
IQSEC3 MVK
IQSEC3 CDC2L5
IQSEC3 ZNF783
IQSEC3 CYP2A6
IQSEC3 RRP12
IQSEC3 MFAP2
IQSEC3 NFRKB
IQSEC3 KIAA1024
IQSEC3 FANCA
IQSEC3 ATP2B2
IQSEC3 ATG2A
IQSEC3 SEC14L1
IQSEC3 PDPN
IQSEC3 MAD1L1
IQSEC3 SERPINB7
IQSEC3 SPRR2C
IQSEC3 GPR35
IQSEC3 RBM8A
IQSEC3 PPAP2C
IQSEC3 HTR4
IQSEC3 DPT
IQSEC3 RUNX2
IQSEC3 AQP5
IQSEC3 HTR1B
IQSEC3 IDS
IQSEC3 TUBB2B
IQSEC3 DUSP7
IQSEC3 KCNJ4
IQSEC3 PSG7
IQSEC3 WNT11
IQSEC3 OGG1
IQSEC3 FGF2
IQSEC3 POLR2J
IQSEC3 LY6G6C
IQSEC3 POLE
IQSEC3 KRT1
IQSEC3 PTH
IQSEC3 TFDP2
IQSEC3 DCT
IQSEC3 RP1-21O18.1
IQSEC3 CDR2L
IQSEC3 DHRS1
IQSEC3 CRTC1
IQSEC3 SIT1
IQSEC3 LILRA4
IQSEC3 PHKG1
IQSEC3 FZR1
IQSEC3 KIFC3
IQSEC3 KRTAP5-9
IQSEC3 MGAT3
IQSEC3 C2orf55
IQSEC3 LSM7
IQSEC3 TREX1
IQSEC3 IRF5
IQSEC3 VEGFC
IQSEC3 GAGE12J
IQSEC3 RELA
IQSEC3 CAPNS1
IQSEC3 CALR
IQSEC3 THRA
IQSEC3 NOMO1
IQSEC3 ATP1B2
IQSEC3 CROCC
IQSEC3 SAP18
IQSEC3 IQSEC1
IQSEC3 RAP1GAP
IQSEC3 BTF3
IQSEC3 REM1
IQSEC3 SMYD5
IQSEC3 MLH1
IQSEC3 COL6A1
IQSEC3 C19orf29
IQSEC3 HPGD
IQSEC3 NDST1
IQSEC3 CCNF
IQSEC3 ANKRD12
IQSEC3 KLF1
IQSEC3 PGAP2
IQSEC3 CD3E
IQSEC3 RDH16
IQSEC3 GTF2F1
IQSEC3 UPK2
IQSEC3 TUBGCP2
IQSEC3 IGHMBP2
IQSEC3 ERBB3
IQSEC3 ATF6B
IQSEC3 C6orf120
IQSEC3 CAMSAP1
IQSEC3 OSGIN2
IQSEC3 ASGR2
IQSEC3 DNAJA3
IQSEC3 GHITM
IQSEC3 FOSL1
IQSEC3 CD33
IQSEC3 IAH1
IQSEC3 CASK
IQSEC3 SMO
IQSEC3 GP2
IQSEC3 WDR62
IQSEC3 FSCN2
IQSEC3 NCSTN
IQSEC3 RPRD2
IQSEC3 HNRNPL
IQSEC3 FLT1
IQSEC3 PHKG2
IQSEC3 SLC5A2
IQSEC3 POU6F2
IQSEC3 SLC17A3
IQSEC3 XDH
IQSEC3 ARFIP2
IQSEC3 IL10RA
IQSEC3 HSF4
IQSEC3 SERPINC1
IQSEC3 ZNF804A
IQSEC3 LY9
IQSEC3 LOC100134331
IQSEC3 MYO9B
IQSEC3 SCAPER
IQSEC3 PCGF1
IQSEC3 OAS2
IQSEC3 MRPL28
IQSEC3 LOC652147
IQSEC3 ZNF167
IQSEC3 INA
IQSEC3 CADM4
IQSEC3 SDC3
IQSEC3 WWOX
IQSEC3 HLA-DOB
IQSEC3 NCDN
IQSEC3 KHK
IQSEC3 TROAP
IQSEC3 RAGE
IQSEC3 KRT85
IQSEC3 TRIM3
IQSEC3 CDC45L
IQSEC3 DDX11
IQSEC3 ADRA1A
IQSEC3 RDH5
IQSEC3 PAX8
IQSEC3 CSNK1G2
IQSEC3 LIPE
IQSEC3 KIR2DL4
IQSEC3 C1orf144
IQSEC3 ITGAM
IQSEC3 ABCB1
IQSEC3 ETS1
IQSEC3 RUNX1
IQSEC3 ASGR1
IQSEC3 ZMYND10
IQSEC3 NRG2
IQSEC3 GRIP2
IQSEC3 LYPLA2
IQSEC3 FAM189A2
IQSEC3 TNFSF12
IQSEC3 GRIN2A
IQSEC3 ARHGAP6
IQSEC3 AURKA
IQSEC3 DEPDC5
IQSEC3 UGT2B15
IQSEC3 SULT4A1
IQSEC3 AGFG2
IQSEC3 SLC6A9
IQSEC3 TCF7L2
IQSEC3 PPP3CC
IQSEC3 WBSCR22
IQSEC3 STK17A
IQSEC3 PRRC1
IQSEC3 KDM1
IQSEC3 IL8RB
IQSEC3 DUSP14
IQSEC3 ALDOC
IQSEC3 PRB1
IQSEC3 FDXR
IQSEC3 CEACAM3
IQSEC3 GRN
IQSEC3 GRM4
IQSEC3 DGKG
IQSEC3 CBARA1
IQSEC3 ALAS2
IQSEC3 STAT2
IQSEC3 TFF3
IQSEC3 GDF5
IQSEC3 B4GALT3
IQSEC3 MYO16
IQSEC3 HMX1
IQSEC3 U2AF2
IQSEC3 PRPF31
IQSEC3 KIAA0323
IQSEC3 FCGR2A
IQSEC3 WNT7A
IQSEC3 KCTD17
IQSEC3 GPR143
IQSEC3 MAX
IQSEC3 PRPH
IQSEC3 NRTN
IQSEC3 CORO1A
IQSEC3 T
IQSEC3 CEP135
GREM1 CBLN1
GREM1 RPS6KB2
GREM1 GPR161
GREM1 USP11
LTK AQP7
LTK METTL1
LTK TRIM66
LTK GZMM
LTK LOC26102
LTK DNAJC7
LTK FOXE1
LTK SFPQ
LTK LOC552889
LTK MEF2C
LTK POL3S
LTK KRT6A
LTK GNAT1
LTK PCBP3
LTK HTRA2
LTK TGFB3
LTK ABCC8
LTK SLC12A4
LTK RAD51L3
LTK GPRIN2
LTK STAT2
LTK SLC9A3
LTK NCR3
LTK POLG
LTK CCKAR
LTK CCBP2
LTK NUP214
LTK ASPHD1
LTK SMG6
LTK SPC25
LTK PSG1
LTK EIF3B
LTK SAG
LTK EML3
LTK DNAH9
LTK KRT86
LTK KRT35
LTK NCOR2
LTK REG1B
LTK DDIT3
LTK TIPRL
LTK TMSB4Y
LTK ESR1
LTK ABO
LTK NTNG1
LTK NME6
LTK MGAT1
LTK NLE1
LTK IGFBP5
LTK ZSCAN12
LTK POLD2
LTK ARTN
LTK CACNB1
LTK MC2R
LTK RDH5
LTK RPH3A
LTK GARNL4
LTK CEACAM4
LTK SETD2
LTK IGF1R
LTK ADRBK1
LTK SBNO2
LTK MLL
LTK CARD10
LTK PXN
LTK SEMA5A
LTK PIK3R1
LTK TYR
LTK SLC18A3
LTK SIM2
LTK OPRL1
LTK TUBB2B
LTK TAX1BP1
LTK KCNQ1
LTK TBX10
LTK ARMC6
LTK C19orf29
LTK CAPN3
LTK ARSE
LTK ZNF169
LTK WHAMML2
LTK NTRK3
LTK CPNE6
LTK SLC6A11
LTK RPL11
LTK RBMX2
LTK NOC2L
LTK XDH
LTK NAAA
LTK USP11
LTK MFNG
LTK USP6
LTK TENC1
LTK WWOX
LTK ARID4B
LTK PITPNM1
LTK SERBP1
LTK SLC9A3R2
LTK MAEA
LTK GNAS
LTK SF1
LTK LMTK2
LTK PRPS1L1
LTK RNF5
LTK TUBGCP4
LTK SLC2A1
LTK REEP2
LTK VENTX
LTK OCEL1
LTK GRM4
LTK CHD8
LTK P2RX6
LTK SFTPD
LTK CRYBB3
LTK UBE3B
LTK REG1A
LTK CNTN1
LTK ZNF592
LTK NF1
LTK MYO1C
LTK SEPT6
LTK MYBPC3
LTK COL19A1
LTK HIST1H3E
LTK SAMD14
LTK TOP3B
LTK RGS9
LTK TNP1
LTK KLHL18
LTK PCTK3
LTK DDX11
LTK DGCR11
LTK ADCYAP1
LTK KAT5
LTK SLC1A4
LTK CD40
LTK GPR161
LTK SRM
LTK HCG9
LTK KIFC1
LTK DTX4
LTK ENTPD2
LTK LMO1
LTK WNT10B
LTK GPR12
LTK ELAVL2
LTK AANAT
LTK NCR2
LTK NQO1
LTK BFSP2
LTK EXD2
LTK SLC6A3
LTK EPAS1
LTK EPOR
LTK AXIN1
LTK FCER2
LTK LRRC68
LTK KIAA0284
LTK PLCG2
LTK APOBEC3C
LTK MMACHC
LTK SERPIND1
LTK IL8
LTK LOC728849
LTK SLN
LTK ZMYM3
LTK DPEP1
LTK HHLA1
LTK MPP2
LTK CELP
LTK FGD1
LTK ITM2B
LTK CRX
LTK NTSR2
LTK PTGS1
LTK ODF1
LTK CEBPE
LTK PAK2
LTK SOCS3
LTK AHSG
LTK IL3
LTK MYST2
LTK TNPO1
LTK TBX5
LTK CD4
LTK ADAMTSL2
LTK NEUROG3
LTK PDGFRA
LTK C19orf50
LTK ZC3H7B
LTK MVK
LTK SERPINA4
LTK KCNF1
LTK H6PD
LTK PHF21A
LTK IGHG1
LTK HMGA2
LTK PDLIM5
LTK KIAA0467
LTK HAP1
LTK ADH1C
LTK UBOX5
LTK UBXN1
LTK PLRG1
LTK MAGEA9
LTK E2F1
LTK YPEL1
LTK HTR7
LTK TLX2
LTK SLC25A17
LTK GSTM5
LTK RELA
LTK GGT5
LTK SPINT3
LTK COX10
LTK IKBKG
LTK ETV3
LTK DNAJC4
LTK PTPN9
LTK GIGYF2
LTK PTGES
LTK NAGPA
LTK CYP3A5
LTK TCOF1
LTK MUC1
LTK IFT140
LTK ZNF157
LTK ACAN
LTK TBC1D22A
LTK GPR19
LTK UROS
LTK LOC91316
LTK ATG4B
LTK CAP2
LTK IGH@
LTK PML
LTK ERBB3
LTK STATH
LTK LGR5
LTK LEFTY1
LTK FGF3
LTK OAZ1
LTK MAPK3
LTK CBARA1
LTK TERF2
LTK GCKR
LTK MATN3
LTK TNFRSF25
LTK ZKSCAN3
LTK SSTR5
LTK NRTN
LTK TUB
LTK CRHR2
LTK AURKA
LTK TNFSF12
LTK HDGF
LTK ARHGEF17
LTK TGOLN2
LTK ITGA10
LTK ADAM20
LTK ASGR2
LTK RBBP8
LTK CHIT1
LTK SEMA4D
LTK MAGEA5
LTK MYOG
LTK IGSF9B
LTK STXBP1
LTK ARPC4
LTK FUT7
LTK CDK6
LTK RABGGTA
LTK SLC15A2
LTK PYGM
LTK PRKCB
LTK LBP
LTK DOK1
LTK CYP11A1
LTK JAG1
LTK CORT
LTK HCRTR1
LTK MAPKAPK2
LTK ERF
LTK RAB8A
LTK DOLK
LTK PVT1
LTK MEGF6
LTK TULP3
LTK LPXN
LTK PIGR
LTK PLEC1
LTK TYMS
LTK EMID1
LTK SCYL3
LTK PPP1R16B
LTK USP19
LTK RFC1
LTK SAR1A
LTK KCND3
LTK GJB3
LTK TRA2A
LTK ITGAD
LTK CCL19
LTK MTHFR
LTK CCPG1
LTK SLC22A24
LTK UBL3
LTK SLC6A12
LTK COL6A2
LTK GPT
LTK PRRC1
LTK PARD3
LTK CCR4
LTK ITGA2B
LTK CIAPIN1
LTK NCKIPSD
LTK EIF2AK2
LTK GCOM1
LTK POU4F1
LTK SVEP1
LTK NTRK2
LTK CSTF3
LTK ATP6V1B1
LTK MYST1
LTK EXOSC2
LTK LAD1
LTK CLEC11A
LTK AGAP8
LTK DEFA3
LTK LRP3
LTK GUCA1A
LTK SYNGR4
LTK MAG
LTK ADAM15
LTK SLC4A3
LTK NFKB2
LTK MSC
LTK CSF1
LTK BAP1
LTK RHBDL1
LTK SLC20A2
LTK DCBLD2
LTK RPS6KB2
LTK LOC145678
LTK LUZP1
LTK MYT1
LTK GCK
LTK TGFB1
LTK HAUS5
LTK ZNF593
LTK PIK3CB
LTK METTL3
LTK TNFRSF10C
LTK MLANA
LTK SEC16A
LTK SKI
LTK MYBPC2
LTK BCR
LTK MTFR1
LTK TMPRSS6
LTK GHITM
LTK TPMT
LTK HIRIP3
LTK GRIN2C
LTK UNC5B
LTK PHB
LTK DNAL4
LTK KIF22
LTK PDE3A
LTK AATK
LTK HTR1B
LTK AMIGO2
LTK F2RL3
LTK SEMA3A
LTK GAGE2E
LTK CELSR2
LTK ALPPL2
LTK ACVR1B
LTK CA11
LTK ATG2A
LTK COPS6
LTK SLC6A2
LTK IDS
LTK CAD
LTK RAC2
LTK PTPRB
LTK GJA1
LTK KEAP1
LTK PAIP2B
LTK EWSR1
LTK LOC644165
LTK STK25
LTK CDK2
LTK CASP2
LTK GUCA2A
LTK SGCA
LTK CNKSR1
LTK ARHGAP26
LTK ASCC2
LTK AP2A2
LTK GNL1
LTK PAFAH1B1
LTK PPP1R10
LTK ZFPL1
LTK PROX1
LTK CCDC94
LTK KRT33A
LTK SLURP1
LTK NFATC4
LTK IL13
LTK HOXC11
LTK PRB1
LTK ELOVL5
LTK DOK2
LTK RHBDD3
LTK MFHAS1
LTK EFNA3
LTK SOX3
LTK FSCN2
LTK PNMT
LTK RMND5B
LTK PTPN21
LTK BAX
LTK CRYBA4
LTK CDC2L5
LTK EPHB2
LTK ZNF783
LTK GRIK5
LTK SLC18A1
LTK RRP12
LTK MFAP2
LTK CHRNA3
LTK NDST2
LTK NFRKB
LTK NFKB1
LTK FANCA
LTK CBFA2T3
LTK ATP2B2
LTK ABL1
LTK FOXN2
LTK BCL3
LTK SEC14L1
LTK FEM1B
LTK FAM50A
LTK WNT11
LTK PDPN
LTK AHDC1
LTK CCDC69
LTK ZP2
LTK ALAS2
LTK BCAM
LTK PPP2R5D
LTK MAD1L1
LTK GDF5
LTK C12orf47
LTK SLMO1
LTK SLC16A5
LTK SPRR2C
LTK GPR35
LTK SLC30A3
LTK HTR4
LTK DPT
LTK RUNX2
LTK GYPB
LTK LCAT
LTK IL1RL1
LTK AQP5
LTK PIK3R3
LTK ALOX5
LTK SLC9A1
LTK GTSE1
LTK CYP27A1
LTK C2orf55
LTK TRAFD1
LTK CYP2A13
LTK PTGER3
LTK PSG7
LTK OR2B6
LTK C16orf7
LTK ATF7
LTK OGG1
LTK FGF2
LTK POLR2J
LTK SLC5A5
LTK CHRNB2
LTK POLE
LTK INSL3
LTK KRT1
LTK ZNF101
LTK AGPS
LTK FETUB
LTK PTH
LTK TFDP2
LTK CCL16
LTK FAM189B
LTK RGS7
LTK CDR2L
LTK TERF1
LTK LGALS9
LTK DHRS1
LTK CRTC1
LTK SIT1
LTK SLC1A6
LTK POLA2
LTK FZR1
LTK KIFC3
LTK MGAT3
LTK ANK1
LTK HMX1
LTK RECQL5
LTK IL18RAP
LTK LSM7
LTK DAPK2
LTK HRAS
LTK IRF5
LTK CD79B
LTK PLEKHG3
LTK CTRB2
LTK VEGFC
LTK TICAM1
LTK STBD1
LTK RAB3A
LTK KIAA0323
LTK ATP2A3
LTK CRHR1
LTK THRA
LTK NOMO1
LTK ATP1B2
LTK PMS2L1
LTK SAP18
LTK EIF2B1
LTK IQSEC1
LTK LOC90925
LTK LY6E
LTK DCT
LTK HLF
LTK DCI
LTK RAP1GAP
LTK BTF3
LTK REM1
LTK GPR6
LTK SMYD5
LTK MLH1
LTK MRPS12
LTK SLC6A8
LTK E2F4
LTK PAX9
LTK PTAFR
LTK SEMA7A
LTK HPGD
LTK TEKT2
LTK NDST1
LTK ANKRD12
LTK TBXA2R
LTK KLF1
LTK ELN
LTK PGAP2
LTK INHA
LTK SNUPN
LTK SMARCD2
LTK AKAP3
LTK GTF2F1
LTK CTSG
LTK UPK2
LTK POM121L9P
LTK TUBGCP2
LTK CCL22
LTK SCARB1
LTK ACR
LTK LRRC23
LTK FAM89B
LTK IGHMBP2
LTK RALY
LTK RAPGEF5
LTK ATF6B
LTK C6orf120
LTK CAMSAP1
LTK OSGIN2
LTK TAZ
LTK ZBTB7A
LTK DNAJA3
LTK LILRA4
LTK EVPL
LTK TERT
LTK ITPR2
LTK RAB40B
LTK TCF7
LTK FOSL1
LTK DDX17
LTK IFI27
LTK CD33
LTK DUS4L
LTK IAH1
LTK DUSP1
LTK ABCF2
LTK VAMP5
LTK ZNF804A
LTK TRIM58
LTK SMO
LTK GP2
LTK WDR62
LTK SCAMP5
LTK MR1
LTK SIX6
LTK LPAR2
LTK SLC7A4
LTK AKT3
LTK TPPP
LTK FGF7
LTK RAB11FIP5
LTK POLR2E
LTK LPCAT4
LTK NCSTN
LTK LRCH4
LTK RPRD2
LTK CD34
LTK HNRNPL
LTK DUSP7
LTK PHKG2
LTK PRPH
LTK RAD52
LTK RAD54L2
LTK POU6F2
LTK LDB3
LTK KCTD20
LTK SLC17A3
LTK HTR2A
LTK SLC7A11
LTK PFKFB2
LTK COL21A1
LTK MAP3K3
LTK IL10RA
LTK AGT
LTK MT4
LTK MLLT4
LTK HSF4
LTK ZFY
LTK SERPINC1
LTK KRTAP26-1
LTK POU2F2
LTK BBC3
LTK LOC100134331
LTK MYO9B
LTK SCAPER
LTK PRM2
LTK PCGF1
LTK GPA33
LTK BRCA1
LTK CAPN5
LTK OAS2
LTK LSM4
LTK MRPL28
LTK LOC652147
LTK KRT2
LTK ZNF167
LTK INA
LTK PLCD1
LTK TRPC4AP
LTK MFAP3
LTK SDC3
LTK MYEF2
LTK CLSTN3
LTK SOX12
LTK TNIP1
LTK UTP3
LTK HLA-DOB
LTK PAXIP1
LTK ATP2B1
LTK CDK5R1
LTK IL4
LTK KHK
LTK SCD
LTK TROAP
LTK RAGE
LTK REL
LTK KRT85
LTK GALK1
LTK ESR2
LTK TRIM3
LTK HOXD10
LTK PRM1
LTK CDC45L
LTK LYPLA2
LTK BCL2
LTK ADRA1A
LTK DAXX
LTK FURIN
LTK CCHCR1
LTK PAX8
LTK CSNK1G2
LTK FEZ1
LTK LIPE
LTK NR4A1
LTK C1orf144
LTK ELAVL3
LTK AIF1
LTK MMP25
LTK ITGAM
LTK GTF2H3
LTK ABCB1
LTK ETS1
LTK GSTA2
LTK RUNX1
LTK ASGR1
LTK ZMYND10
LTK NRG2
LTK CNTN2
LTK GRIP2
LTK GJB5
LTK PAX3
LTK FAM189A2
LTK MAP2K4
LTK JAM3
LTK CNP
LTK ASNA1
LTK RASGRP3
LTK GRIN2A
LTK ARHGAP6
LTK SPP2
LTK ABCB6
LTK DEPDC5
LTK TUBB2C
LTK UGT2B15
LTK HIPK2
LTK SULT4A1
LTK SFRS4
LTK AGFG2
LTK SLC6A9
LTK ZNF76
LTK PSMD11
LTK PQBP1
LTK TCF7L2
LTK PPP3CC
LTK PLEKHM2
LTK WBSCR22
LTK FKBP15
LTK ITIH4
LTK STK17A
LTK SERPINB7
LTK KDM1
LTK IL8RB
LTK THBS3
LTK SIX3
LTK DUSP14
LTK ALDOC
LTK NSFL1C
LTK RNASEH2B
LTK STAU1
LTK KCNJ4
LTK LY6G6C
LTK GHRHR
LTK SLC24A1
LTK FDXR
LTK CEACAM3
LTK NFATC2IP
LTK GRN
LTK D4S234E
LTK DGKG
LTK NUPR1
LTK IRF4
LTK TGFBRAP1
LTK RBM8A
LTK TFF3
LTK CADM4
LTK B4GALT3
LTK ADCY2
LTK PRH1
LTK RER1
LTK BRD2
LTK FGFR1
LTK CD52
LTK NCDN
LTK U2AF2
LTK CHMP7
LTK PRPF31
LTK CAPNS1
LTK STIP1
LTK IGF2
LTK FCGR2A
LTK UBE2H
LTK FNDC3A
LTK RAB14
LTK WNT7A
LTK XPNPEP2
LTK KCTD17
LTK GPR143
LTK MAX
LTK SLC5A2
LTK COL1A1
LTK SV2A
LTK MCM2
LTK CNNM2
LTK NHP2
LTK GAD2
LTK GRINA
LTK MVD
LTK SPN
LTK FAM102A
LTK TREX1
LTK NUDT3
LTK EXTL1
LTK AMMECR1
LTK CORO1A
LTK HTR6
LTK T
LTK CEP135
LTK NEUROD2
LTK CROCC
FAM65B C19orf50
FAM65B EPHB2
FAM65B CRYBA4
FAM65B TNFRSF25
FAM65B HTR4
FAM65B TNIP1
FAM65B LOC100134331
FAM65B SULT2B1
FAM65B MEF2C
FAM65B RPRD2
FAM65B MC2R
FAM65B C9
FAM65B EXD2
FAM65B LAD1
FAM65B PHKG2
FAM65B FMNL1
FAM65B CRHR2
FAM65B FLOT1
FAM65B CCPG1
FAM65B UPK2
FAM65B LDB3
FAM65B SLC2A1
FAM65B TYR
FAM65B COX10
FAM65B SLC4A3
FAM65B ERBB3
FAM65B IL10RA
FAM65B CACNA1B
FAM65B NFRKB
FAM65B RBMX2
FAM65B SLC6A2
FAM65B AGAP8
FAM65B MYO9B
FAM65B LRRC23
FAM65B CUBN
FAM65B CRTC1
FAM65B BAP1
FAM65B PAX3
FAM65B PLCD1
UBE2M TBX10
UBE2M RSC1A1
UBE2M CREB3
UBE4A TGFB1
UBE4A UBE3B
UBE4A PSMB4
ECE2 METTL1
ECE2 TACC2
ECE2 GZMM
ECE2 DNAJC7
ECE2 FOXE1
ECE2 SFPQ
ECE2 LOC552889
ECE2 MEF2C
ECE2 GTF3A
ECE2 PCBP3
ECE2 HTRA2
ECE2 TGFB3
ECE2 SIM2
ECE2 RAD51L3
ECE2 GPRIN2
ECE2 SLC9A3
ECE2 POLG
ECE2 SLC29A2
ECE2 CCBP2
ECE2 SPC25
ECE2 PSG1
ECE2 SAG
ECE2 DNAH9
ECE2 KRT86
ECE2 DDIT3
ECE2 VASH1
ECE2 ESR1
ECE2 ABO
ECE2 HTR1B
ECE2 MGAT1
ECE2 NLE1
ECE2 MATR3
ECE2 ARTN
ECE2 TFAP2A
ECE2 CACNB1
ECE2 MC2R
ECE2 HS3ST1
ECE2 RPH3A
ECE2 GARNL4
ECE2 DHCR7
ECE2 CEACAM4
ECE2 ECD
ECE2 IGF1R
ECE2 ADRBK1
ECE2 KLHL25
ECE2 SBNO2
ECE2 MLL
ECE2 CARD10
ECE2 HSP90AB1
ECE2 NDUFS7
ECE2 KRT85
ECE2 SLC18A3
ECE2 ZBED1
ECE2 SLC12A4
ECE2 OPRL1
ECE2 GTSE1
ECE2 KRT1
ECE2 KCNQ1
ECE2 TBX10
ECE2 C19orf29
ECE2 ARSE
ECE2 ZNF169
ECE2 KIF20B
ECE2 NTRK3
ECE2 C1orf144
ECE2 CPNE6
ECE2 SLC6A11
ECE2 RPL11
ECE2 XDH
ECE2 USP11
ECE2 MFNG
ECE2 USP6
ECE2 WWOX
ECE2 ARID4B
ECE2 MRPL33
ECE2 PITPNM1
ECE2 SLC9A3R2
ECE2 MAEA
ECE2 GABRG3
ECE2 LMTK2
ECE2 PRPS1L1
ECE2 RNF5
ECE2 TUBGCP4
ECE2 SLC2A1
ECE2 CYP2A6
ECE2 OCEL1
ECE2 LRRC23
ECE2 CHD8
ECE2 P2RX6
ECE2 GATA2
ECE2 CRYBB3
ECE2 UBE3B
ECE2 REG1A
ECE2 CNTN1
ECE2 ZNF592
ECE2 MYBPC3
ECE2 COL19A1
ECE2 SAMD14
ECE2 TOP3B
ECE2 RGS9
ECE2 TNP1
ECE2 KLHL18
ECE2 PCTK3
ECE2 SLC6A8
ECE2 PTPRD
ECE2 DGCR11
ECE2 S100A4
ECE2 ADCYAP1
ECE2 ADAM15
ECE2 SLC1A4
ECE2 CD40
ECE2 GPR161
ECE2 DOK1
ECE2 HCG9
ECE2 EPHB2
ECE2 WNT10B
ECE2 AANAT
ECE2 NCR2
ECE2 DBN1
ECE2 EXD2
ECE2 EPAS1
ECE2 EPOR
ECE2 AXIN1
ECE2 AGPAT1
ECE2 KIAA0284
ECE2 APOBEC3C
ECE2 SSH1
ECE2 IL8
ECE2 LOC728849
ECE2 DPEP1
ECE2 CACNA1B
ECE2 HHLA1
ECE2 MPP2
ECE2 FGD1
ECE2 ITM2B
ECE2 CRX
ECE2 NTSR2
ECE2 SORBS3
ECE2 ODF1
ECE2 GPT
ECE2 GCOM1
ECE2 SOCS3
ECE2 MAPKAPK2
ECE2 MYST2
ECE2 TNPO1
ECE2 TBX5
ECE2 RDH16
ECE2 ITGB3BP
ECE2 NEUROG3
ECE2 PDGFRA
ECE2 HPCAL1
ECE2 CHKA
ECE2 MVK
ECE2 SERPINA4
ECE2 LRRC15
ECE2 ZBED4
ECE2 LOC728643
ECE2 H6PD
ECE2 IGHG1
ECE2 HMGA2
ECE2 KIAA0467
ECE2 UPK2
ECE2 ADH1C
ECE2 UBOX5
ECE2 UBXN1
ECE2 MAGEA9
ECE2 YPEL1
ECE2 HTR7
ECE2 TLX2
ECE2 CIZ1
ECE2 SLC25A17
ECE2 GSTM5
ECE2 RELA
ECE2 GGT5
ECE2 SPINT3
ECE2 IKBKG
ECE2 TAF5
ECE2 SCARB1
ECE2 CECR7
ECE2 PTGES
ECE2 CYP3A5
ECE2 PLEC1
ECE2 HTR2A
ECE2 RASGRP3
ECE2 ZNF157
ECE2 IFI35
ECE2 ACAN
ECE2 CUBN
ECE2 REL
ECE2 IGH@
ECE2 PML
ECE2 CNP
ECE2 STATH
ECE2 LGR5
ECE2 RPL3L
ECE2 INPP5K
ECE2 TRIM15
ECE2 RPA2
ECE2 ACCN1
ECE2 MAPK3
ECE2 SVEP1
ECE2 TERF2
ECE2 GCKR
ECE2 TNFRSF25
ECE2 ZKSCAN3
ECE2 LAD1
ECE2 GRINA
ECE2 TUB
ECE2 STAT2
ECE2 LOC26102
ECE2 TGOLN2
ECE2 ITGA10
ECE2 ASGR2
ECE2 RBBP8
ECE2 CHIT1
ECE2 SEMA4D
ECE2 MAGEA5
ECE2 MYOG
ECE2 IGSF9B
ECE2 STXBP1
ECE2 ARPC4
ECE2 CDK6
ECE2 RABGGTA
ECE2 SLC15A2
ECE2 PRKCB
ECE2 LBP
ECE2 SRM
ECE2 CYP11A1
ECE2 JAG1
ECE2 AHSG
ECE2 RAB8A
ECE2 EIF4B
ECE2 RPS26
ECE2 PVT1
ECE2 OTUB1
ECE2 GIGYF2
ECE2 TCOF1
ECE2 EMID1
ECE2 USP19
ECE2 PTGS1
ECE2 SAR1A
ECE2 MATN3
ECE2 psiTPTE22
ECE2 TRA2A
ECE2 ITGAD
ECE2 CFDP1
ECE2 MTHFR
ECE2 LOC201229
ECE2 SLC22A24
ECE2 SLC30A3
ECE2 MYST1
ECE2 COL6A2
ECE2 HTR1D
ECE2 PARD3
ECE2 ITGA2B
ECE2 CIAPIN1
ECE2 NCKIPSD
ECE2 EIF2AK2
ECE2 POU4F1
ECE2 SLC8A1
ECE2 RAC2
ECE2 SLC6A12
ECE2 CLEC11A
ECE2 AGAP8
ECE2 DEFA3
ECE2 GUCA1A
ECE2 MAG
ECE2 NFKB2
ECE2 MSC
ECE2 CSF1
ECE2 RHBDL1
ECE2 RPS6KB2
ECE2 LOC145678
ECE2 TGFB1
ECE2 HAUS5
ECE2 ZNF593
ECE2 METTL3
ECE2 TNFRSF10C
ECE2 MLANA
ECE2 SEC16A
ECE2 SKI
ECE2 MYBPC2
ECE2 BCR
ECE2 TMPRSS6
ECE2 P2RX7
ECE2 ARHGAP4
ECE2 TPMT
ECE2 UNC5B
ECE2 KIF22
ECE2 IFRD2
ECE2 AATK
ECE2 AMIGO2
ECE2 SEMA3A
ECE2 SOX12
ECE2 HMGXB3
ECE2 ELAVL3
ECE2 RTN2
ECE2 ATG2A
ECE2 TBR1
ECE2 COPS6
ECE2 SLC9A1
ECE2 CAD
ECE2 IRF2
ECE2 PAIP2B
ECE2 ADCY2
ECE2 CDK2
ECE2 TEX261
ECE2 CNKSR1
ECE2 PDE4C
ECE2 AP2A2
ECE2 GNL1
ECE2 PAFAH1B1
ECE2 PPP1R10
ECE2 SERPIND1
ECE2 FAM153A
ECE2 FAU
ECE2 OR2B6
ECE2 DOK2
ECE2 EFNA3
ECE2 FSCN2
ECE2 CCL19
ECE2 PNMT
ECE2 CRYBA4
ECE2 ZNF783
ECE2 GRIK5
ECE2 SLC18A1
ECE2 RRP12
ECE2 MFAP2
ECE2 NFRKB
ECE2 TIMP3
ECE2 NFKB1
ECE2 MEN1
ECE2 FANCA
ECE2 TYR
ECE2 ABL1
ECE2 FOXN2
ECE2 BCL3
ECE2 FEM1B
ECE2 ATP11A
ECE2 SLC25A16
ECE2 PDPN
ECE2 HDGF
ECE2 INPP4A
ECE2 BCAM
ECE2 MAD1L1
ECE2 GDF5
ECE2 C12orf47
ECE2 SLMO1
ECE2 GJB3
ECE2 GPR35
ECE2 USP9X
ECE2 PCDH9
ECE2 HTR4
ECE2 DPT
ECE2 RUNX2
ECE2 GCK
ECE2 FGF2
ECE2 AQP5
ECE2 ALOX5
ECE2 IDS
ECE2 TUBB2B
ECE2 DUSP7
ECE2 KCNJ4
ECE2 TRAFD1
ECE2 CYP2A13
ECE2 PTGER3
ECE2 PSG7
ECE2 WNT11
ECE2 C16orf7
ECE2 PPP2R5D
ECE2 OGG1
ECE2 RREB1
ECE2 IL1RL1
ECE2 HSPBP1
ECE2 LY6G6C
ECE2 INSL3
ECE2 PTH
ECE2 TFDP2
ECE2 FAM189B
ECE2 RP1-21O18.1
ECE2 CDR2L
ECE2 LGALS9
ECE2 DGKA
ECE2 CRTC1
ECE2 SIT1
ECE2 GHITM
ECE2 POLA2
ECE2 FZR1
ECE2 KIFC3
ECE2 KRTAP5-9
ECE2 MGAT3
ECE2 ANK1
ECE2 HMX1
ECE2 ALDOB
ECE2 C2orf55
ECE2 RECQL5
ECE2 LSM7
ECE2 AIF1
ECE2 TREX1
ECE2 LYPLA2
ECE2 VEGFC
ECE2 TGFBRAP1
ECE2 RAB3A
ECE2 MRPL12
ECE2 KIAA0323
ECE2 CALR
ECE2 ANKLE2
ECE2 FAM102A
ECE2 NOMO1
ECE2 ATP1B2
ECE2 CROCC
ECE2 SAP18
ECE2 IQSEC1
ECE2 LY6E
ECE2 RAP1GAP
ECE2 BTF3
ECE2 REM1
ECE2 ETV3
ECE2 SMYD5
ECE2 MLH1
ECE2 MRPS12
ECE2 COL6A1
ECE2 E2F4
ECE2 PTAFR
ECE2 SEMA7A
ECE2 HPGD
ECE2 NDST1
ECE2 IVL
ECE2 ANKRD12
ECE2 KLF1
ECE2 ELN
ECE2 PGAP2
ECE2 CD3E
ECE2 SMARCD2
ECE2 GTF2F1
ECE2 DHRS1
ECE2 CTSG
ECE2 HAP1
ECE2 TUBGCP2
ECE2 CCL22
ECE2 PTPN9
ECE2 ACR
ECE2 FAM89B
ECE2 IGHMBP2
ECE2 LOC91316
ECE2 ERBB3
ECE2 CAMSAP1
ECE2 TAZ
ECE2 ZBTB7A
ECE2 EVPL
ECE2 ITPR2
ECE2 RAB40B
ECE2 FOSL1
ECE2 CD33
ECE2 DUS4L
ECE2 IAH1
ECE2 DUSP1
ECE2 VAMP5
ECE2 TRIM58
ECE2 SMO
ECE2 GP2
ECE2 WDR62
ECE2 LHX2
ECE2 CNTN6
ECE2 MR1
ECE2 AKT3
ECE2 TPPP
ECE2 RAB11FIP5
ECE2 NCSTN
ECE2 LRCH4
ECE2 CD34
ECE2 HNRNPL
ECE2 FLT1
ECE2 PHKG2
ECE2 RAD54L2
ECE2 CCL15
ECE2 ST6GALNAC4
ECE2 POU6F2
ECE2 PFKFB2
ECE2 ARFIP2
ECE2 IL10RA
ECE2 HSF4
ECE2 SERPINC1
ECE2 KRTAP26-1
ECE2 LY9
ECE2 LOC100134331
ECE2 MYO9B
ECE2 MUC1
ECE2 SCAPER
ECE2 PCGF1
ECE2 GPA33
ECE2 ATP10B
ECE2 LSM4
ECE2 LOC652147
ECE2 KRT2
ECE2 INA
ECE2 PLCD1
ECE2 SDC3
ECE2 MYEF2
ECE2 HADHA
ECE2 ORC1L
ECE2 LALBA
ECE2 ST3GAL1
ECE2 TNIP1
ECE2 UTP3
ECE2 HLA-DOB
ECE2 NCDN
ECE2 IL4
ECE2 KHK
ECE2 TROAP
ECE2 GJA1
ECE2 C9orf114
ECE2 ESR2
ECE2 TRIM3
ECE2 CCNF
ECE2 TCF25
ECE2 DDX11
ECE2 BCL2
ECE2 CCHCR1
ECE2 PAX8
ECE2 FEZ1
ECE2 PBX1
ECE2 KIR2DL4
ECE2 CCKBR
ECE2 PIK3R2
ECE2 ACVR1B
ECE2 PHOX2B
ECE2 MMP25
ECE2 ITGAM
ECE2 TEX28
ECE2 ABCB1
ECE2 RUNX1
ECE2 ASGR1
ECE2 NRG2
ECE2 GRIP2
ECE2 IRF5
ECE2 PTPRN
ECE2 MAP2K4
ECE2 ST20
ECE2 PCK2
ECE2 TNFSF12
ECE2 ITIH3
ECE2 GRIN2A
ECE2 TNKS
ECE2 ARHGAP6
ECE2 MAGEA1
ECE2 DEPDC5
ECE2 UGT2B15
ECE2 SULT4A1
ECE2 CLSTN3
ECE2 AGFG2
ECE2 SLC6A9
ECE2 TCF7L2
ECE2 PPP3CC
ECE2 WBSCR22
ECE2 PRRC1
ECE2 IL8RB
ECE2 SIX3
ECE2 DUSP14
ECE2 ALDOC
ECE2 PRB1
ECE2 GHRHR
ECE2 FDXR
ECE2 CEACAM3
ECE2 GRN
ECE2 MAP3K11
ECE2 GRM4
ECE2 F7
ECE2 AFAP1
ECE2 ALAS2
ECE2 RBM8A
ECE2 TFF3
ECE2 MT3
ECE2 CADM4
ECE2 B4GALT3
ECE2 CGB
ECE2 UBL3
ECE2 BIRC2
ECE2 PRH1
ECE2 ARR3
ECE2 BRD2
ECE2 CD52
ECE2 PAXIP1
ECE2 U2AF2
ECE2 CHMP7
ECE2 PRPF31
ECE2 CAPNS1
ECE2 SLURP1
ECE2 FCGR2A
ECE2 BCL2L1
ECE2 UBE2H
ECE2 CNOT4
ECE2 RAB14
ECE2 WNT7A
ECE2 XPNPEP2
ECE2 KCTD17
ECE2 CORO1A
ECE2 GPR143
ECE2 IFIT1
ECE2 PRPH
ECE2 COL1A1
ECE2 GAD2
ECE2 MVD
ECE2 SPN
ECE2 THRA
ECE2 TAP2
ECE2 KCNAB2
ECE2 NUDT3
ECE2 GADD45B
ECE2 S1PR4
ECE2 CEP135
ECE2 PMS2L1
PFDN1 PLEKHM1
PFDN1 SLMO1
PFDN1 TRAFD1
PFDN1 HAUS5
PFDN1 MAD1L1
PFDN1 PRPF31
PFDN1 AKT3
PFDN1 EFNA3
PFDN1 SDC3
PFDN1 USP11
PFDN1 HLA-DOB
PFDN1 GRIN2A
PFDN1 DOK2
PFDN1 SCYL3
PFDN1 SLC1A4
PFDN1 RFC1
PFDN1 FGF2
PFDN1 GHITM
PFDN1 RECQL5
PFDN1 TROAP
PFDN1 RAD51L3
PFDN1 CADM4
PFDN1 CTRB2
PFDN1 RAD54L2
PFDN1 CCDC94
PFDN1 FEZ1
PFDN1 SLC9A3
PFDN1 HIPK2
PFDN1 MMACHC
PFDN1 NEUROD2
PFDN1 SLC2A1
PFDN1 WNT10B
PFDN1 PSG7
PFDN1 KCTD20
PFDN1 OCEL1
PFDN1 LAD1
PFDN1 MCM2
PFDN1 TBX1
PFDN1 PSG1
PFDN1 SAG
PFDN1 PAX8
PFDN1 TBC1D22A
PFDN1 CAMSAP1
PFDN1 ATP2A3
PFDN1 SAP18
PFDN1 CHRNB2
PFDN1 MLLT4
PFDN1 ACVR1B
PFDN1 KCNJ4
PFDN1 KEAP1
PFDN1 NSFL1C
PFDN1 FANCA
PFDN1 IQSEC1
PFDN1 PLCD1
PFDN1 GPT
PFDN1 MN1
PFDN1 PCGF1
PFDN1 CCL16
PFDN1 NTSR2
PFDN1 AANAT
PFDN1 TYR
PFDN1 CAPN5
PFDN1 ABO
PFDN1 LOC652147
PFDN1 MEGF6
PFDN1 MYST2
PFDN1 NLE1
PFDN1 CD4
PFDN1 GCKR
PFDN1 GPR161
PFDN1 MAPKAPK2
PFDN1 GNL1
PFDN1 PAFAH1B1
SLC16A3 BRCA1
SLC16A3 MR1
SLC16A3 SEPT6
SLC16A3 PIM1
SLC16A3 SERPIND1
SLC16A3 SLURP1
SLC16A3 TPPP
SLC16A3 OR2B6
SLC16A3 NCSTN
SLC16A3 LRCH4
SLC16A3 KIAA0284
SLC16A3 HNRNPL
SLC16A3 PCBP3
SLC16A3 ZNF101
SLC16A3 PHKG2
SLC16A3 CRYBA4
SLC16A3 GPRIN2
SLC16A3 RAD54L2
SLC16A3 SLC9A3
SLC16A3 ZNF783
SLC16A3 HTR7
SLC16A3 ARFGEF2
SLC16A3 PAK2
SLC16A3 RELA
SLC16A3 CCBP2
SLC16A3 MFAP2
SLC16A3 TNK1
SLC16A3 PSG1
SLC16A3 NDST2
SLC16A3 SAG
SLC16A3 IL10RA
SLC16A3 DNAJC4
SLC16A3 ZFY
SLC16A3 SERPINC1
SLC16A3 PIGR
SLC16A3 KPNA6
SLC16A3 LY9
SLC16A3 ATG2A
SLC16A3 MYO9B
SLC16A3 FOXN2
SLC16A3 TIPRL
SLC16A3 SCAPER
SLC16A3 BAIAP3
SLC16A3 GPA33
SLC16A3 IFI35
SLC16A3 LPCAT4
SLC16A3 ACAN
SLC16A3 ATP10B
SLC16A3 ABO
SLC16A3 LOC652147
SLC16A3 SLC25A16
SLC16A3 INA
SLC16A3 CAPN5
SLC16A3 PLCD1
SLC16A3 TRPC4AP
SLC16A3 ARTN
SLC16A3 PML
SLC16A3 SDC3
SLC16A3 MYEF2
SLC16A3 MAD1L1
SLC16A3 RPL3L
SLC16A3 TRIM15
SLC16A3 UTP3
SLC16A3 GARNL4
SLC16A3 STAU1
SLC16A3 LRRC37A3
SLC16A3 IGF1R
SLC16A3 ADRBK1
SLC16A3 ZKSCAN3
SLC16A3 KHK
SLC16A3 LAD1
SLC16A3 PCDH9
SLC16A3 NRTN
SLC16A3 FGF2
SLC16A3 C19orf29
SLC16A3 FRAT2
SLC16A3 CARD10
SLC16A3 HSP90AB1
SLC16A3 SEMA5A
SLC16A3 ESR2
SLC16A3 PAX8
SLC16A3 PSG7
SLC16A3 TYR
SLC16A3 ATP11A
SLC16A3 ADRA1A
SLC16A3 OGG1
SLC16A3 IL1RL1
SLC16A3 RHBDL1
SLC16A3 RBP3
SLC16A3 FEZ1
SLC16A3 INSL3
SLC16A3 STXBP1
SLC16A3 WNT11
SLC16A3 C1orf144
SLC16A3 KATNB1
SLC16A3 VCX3A
SLC16A3 CDK6
SLC16A3 GAMT
SLC16A3 LIPE
SLC16A3 ITGAM
SLC16A3 E2F4
SLC16A3 ITM2B
SLC16A3 FAM5C
SLC16A3 DCT
SLC16A3 FAM189B
SLC16A3 SRM
SLC16A3 ITGAD
SLC16A3 CDR2L
SLC16A3 JAG1
SLC16A3 CRTC1
SLC16A3 BCAM
SLC16A3 IRF5
SLC16A3 SIT1
SLC16A3 LILRA4
SLC16A3 TWF2
SLC16A3 MFAP3
SLC16A3 KCNH2
SLC16A3 RAB8A
SLC16A3 NOC2L
SLC16A3 MEGF6
SLC16A3 XDH
SLC16A3 COPS6
SLC16A3 KRTAP5-9
SLC16A3 SLMO1
SLC16A3 MGAT3
SLC16A3 LOC100134331
SLC16A3 TNFSF12
SLC16A3 GRIN2A
SLC16A3 ARHGAP6
SLC16A3 USP19
SLC16A3 RFC1
SLC16A3 ABCB6
SLC16A3 RECQL5
SLC16A3 SLC9A3R2
SLC16A3 LSM7
SLC16A3 AGFG2
SLC16A3 TBX5
SLC16A3 GRB2
SLC16A3 VILL
SLC16A3 RNF5
SLC16A3 REEP2
SLC16A3 WNT10B
SLC16A3 COL6A2
SLC16A3 GRM4
SLC16A3 MAPK8IP1
SLC16A3 SLC4A3
SLC16A3 ITGA2B
SLC16A3 SOX12
SLC16A3 COX6A2
SLC16A3 CBX3
SLC16A3 CHD8
SLC16A3 NTRK2
SLC16A3 CNTN1
SLC16A3 ZNF592
SLC16A3 CYTH3
SLC16A3 MYO1C
SLC16A3 ATP1B2
SLC16A3 CROCC
SLC16A3 STATH
SLC16A3 NCR3
SLC16A3 PRB1
SLC16A3 AGAP8
SLC16A3 COL19A1
SLC16A3 OCEL1
SLC16A3 SLC5A2
SLC16A3 SAMD14
SLC16A3 TOP3B
SLC16A3 DGKG
SLC16A3 BTF3
SLC16A3 HLA-DOB
SLC16A3 REM1
SLC16A3 RBM8A
SLC16A3 SPC25
SLC16A3 NFKB2
SLC16A3 ADAM15
SLC16A3 B4GALT3
SLC16A3 C14orf1
SLC16A3 SLC1A4
SLC16A3 DCBLD2
SLC16A3 CD40
SLC16A3 GPR161
SLC16A3 HPGD
SLC16A3 TREX1
SLC16A3 CHMP7
SLC16A3 PRPF31
SLC16A3 METTL3
SLC16A3 ELAVL2
SLC16A3 GSTA2
SLC16A3 SEC16A
SLC16A3 ANKRD12
SLC16A3 NCR2
SLC16A3 FCGR2A
SLC16A3 TNFRSF25
SLC16A3 KLF1
SLC16A3 TAF1
SLC16A3 TPMT
SLC16A3 FGF7
SLC16A3 AXIN1
SLC16A3 XPNPEP2
SLC16A3 KAT5
SLC16A3 NFRKB
SLC16A3 GCKR
SLC16A3 NTRK3
SLC16A3 UPK2
SLC16A3 CRYBB3
SLC16A3 KIF22
SLC16A3 THRA
SLC16A3 AATK
SLC16A3 AMIGO2
SLC16A3 SV2A
SLC16A3 GAD2
SLC16A3 CACNA1B
SLC16A3 CAMSAP1
SLC16A3 GRINA
SLC16A3 ACVR1B
SLC16A3 HPR
SLC16A3 PTPRN
SLC16A3 CRX
SLC16A3 NTSR2
SLC16A3 SLC6A2
SLC16A3 KRT2
SLC16A3 DYRK1B
SLC16A3 GPT
SLC16A3 PXDN
SLC16A3 NUDT3
SLC16A3 ALDOC
SLC16A3 ABCF2
SLC16A3 CASP2
SLC16A3 PRRC1
SLC16A3 STK17A
SLC16A3 MAP2K4
SLC16A3 CEP135
SLC16A3 PFKFB2
SLC16A3 KCNJ4
SLC16A3 NEUROG3
KATNB1 AQP7
KATNB1 SERPIND1
KATNB1 C19orf50
KATNB1 PZP
KATNB1 REG1B
KATNB1 SLURP1
KATNB1 TPPP
KATNB1 MEF2C
KATNB1 MC2R
KATNB1 MR1
KATNB1 UPK2
KATNB1 PCBP3
KATNB1 HTRA2
KATNB1 TGFB3
KATNB1 RBM38
KATNB1 PHKG2
KATNB1 GPRIN2
KATNB1 RAD54L2
KATNB1 RNF167
KATNB1 NFIX
KATNB1 SLC9A3
KATNB1 POU6F2
KATNB1 HTR7
KATNB1 ARFGEF2
KATNB1 POLG
KATNB1 PPAP2C
KATNB1 SLC18A1
KATNB1 PGAP2
KATNB1 ETV3
KATNB1 PSG1
KATNB1 SAG
KATNB1 IL10RA
KATNB1 TBC1D22A
KATNB1 BCL3
KATNB1 C12orf47
KATNB1 ISG20L2
KATNB1 ZFY
KATNB1 FANCA
KATNB1 TYR
KATNB1 ATG2A
KATNB1 KIAA0892
KATNB1 TMSB4Y
KATNB1 FOXG1
KATNB1 UTF1
KATNB1 SEC14L1
KATNB1 ACAN
KATNB1 CAPN5
KATNB1 ABO
KATNB1 LOC652147
KATNB1 ERBB3
KATNB1 SDC3
KATNB1 PCTK3
KATNB1 PLCD1
KATNB1 TRPC4AP
KATNB1 PML
KATNB1 SERPINB7
KATNB1 SLMO1
KATNB1 MAD1L1
KATNB1 HSPA4
KATNB1 TRIM15
KATNB1 HTR4
KATNB1 CBARA1
KATNB1 TERF2
KATNB1 PPP1R10
KATNB1 GYPB
KATNB1 IGF1R
KATNB1 ADRBK1
KATNB1 KLF1
KATNB1 NRTN
KATNB1 FOXE1
KATNB1 FGF2
KATNB1 LOC644165
KATNB1 CYP27A1
KATNB1 C2orf55
KATNB1 SEMA5A
KATNB1 TRIM3
KATNB1 HOXD10
KATNB1 PSG7
KATNB1 CBFA2T3
KATNB1 OR2B6
KATNB1 ADRA1A
KATNB1 OGG1
KATNB1 PAX8
KATNB1 GTSE1
KATNB1 TCF3
KATNB1 RBP3
KATNB1 INSL3
KATNB1 LIPE
KATNB1 GATA4
KATNB1 C1orf144
KATNB1 ELAVL3
KATNB1 CDK6
KATNB1 GAMT
KATNB1 STXBP1
KATNB1 ITGAM
KATNB1 GPR161
KATNB1 RASGRP3
KATNB1 FOXC2
KATNB1 CCL16
KATNB1 FAM189B
KATNB1 ABCB1
KATNB1 CCNF
KATNB1 CYP11A1
KATNB1 WHAMML2
KATNB1 DHRS1
KATNB1 CRTC1
KATNB1 CPNE6
KATNB1 MARCO
KATNB1 HCRTR1
KATNB1 LILRA4
KATNB1 PTAFR
KATNB1 MAPKAPK2
KATNB1 MTHFR
KATNB1 NOC2L
KATNB1 MEGF6
KATNB1 TNFRSF25
KATNB1 PTK7
KATNB1 XDH
KATNB1 KRTAP5-9
KATNB1 LBP
KATNB1 TNFSF12
KATNB1 SLC6A2
KATNB1 GRIN2A
KATNB1 SCYL3
KATNB1 ARHGAP6
KATNB1 CREB3
KATNB1 KCND3
KATNB1 C3orf51
KATNB1 RASSF9
KATNB1 E2F4
KATNB1 MAEA
KATNB1 GNAS
KATNB1 AGFG2
KATNB1 RALY
KATNB1 PAX9
KATNB1 PRPS1L1
KATNB1 HIPK2
KATNB1 RNF5
KATNB1 PQBP1
KATNB1 SLC2A1
KATNB1 FANCL
KATNB1 COL6A2
KATNB1 PLEKHM2
KATNB1 TCF7L2
KATNB1 ITGA2B
KATNB1 WBSCR22
KATNB1 CIAPIN1
KATNB1 NCKIPSD
KATNB1 NDUFS7
KATNB1 STK17A
KATNB1 CRYBB3
KATNB1 IL8RB
KATNB1 REG1A
KATNB1 RAC2
KATNB1 CYTH3
KATNB1 NOMO1
KATNB1 CROCC
KATNB1 STATH
KATNB1 MYO1C
KATNB1 MYBPC3
KATNB1 GRN
KATNB1 SMAP1
KATNB1 SAMD14
KATNB1 TOP3B
KATNB1 RAP1GAP
KATNB1 TET3
KATNB1 ESR1
KATNB1 GARNL4
KATNB1 REM1
KATNB1 ADAM15
KATNB1 RBM8A
KATNB1 TYMP
KATNB1 SPC25
KATNB1 SMYD5
KATNB1 NFKB2
KATNB1 SLC5A5
KATNB1 B4GALT3
KATNB1 C14orf1
KATNB1 SLC1A4
KATNB1 DCBLD2
KATNB1 GCKR
KATNB1 C19orf29
KATNB1 HCG9
KATNB1 ARR3
KATNB1 BRD2
KATNB1 KLHL35
KATNB1 EPHB2
KATNB1 HPGD
KATNB1 TREX1
KATNB1 CHMP7
KATNB1 ACVR1B
KATNB1 PRPF31
KATNB1 KIAA0323
KATNB1 MLANA
KATNB1 MYH8
KATNB1 NCR2
KATNB1 TERF1
KATNB1 BCR
KATNB1 PTCRA
KATNB1 AXL
KATNB1 DUSP8
KATNB1 TMCC1
KATNB1 ARHGAP4
KATNB1 NADK
KATNB1 AXIN1
KATNB1 XPNPEP2
KATNB1 POLD2
KATNB1 KIAA0284
KATNB1 MAX
KATNB1 MMACHC
KATNB1 TUBGCP2
KATNB1 THBS3
KATNB1 NHP2
KATNB1 ZMYM3
KATNB1 RGS10
KATNB1 CACNA1B
KATNB1 LYZL6
KATNB1 NEUROD2
KATNB1 MVD
KATNB1 PRPF19
KATNB1 ATP2A3
KATNB1 FGD1
KATNB1 ITM2B
KATNB1 CRX
KATNB1 COPS6
KATNB1 EVPL
KATNB1 ITPR2
KATNB1 FOSL1
KATNB1 PAK2
KATNB1 CD33
KATNB1 HAS1
KATNB1 CRHR2
KATNB1 IL3
KATNB1 CASP2
KATNB1 MYST2
KATNB1 CORO1A
KATNB1 ARHGAP26
KATNB1 CEP135
KATNB1 SMO
KATNB1 ADAMTSL2
KATNB1 NEUROG3
GLP1R GTF2F1
GLP1R TULP3
GLP1R SCYL3
GLP1R WWOX
GLP1R TNFRSF25
GLP1R ADRBK1
GLP1R C19orf6
GLP1R CHST15
GLP1R SEMA5A
GLP1R CCBP2
GLP1R PSG7
GLP1R ARHGAP26
GLP1R RBBP8
GLP1R FKBP15
GLP1R PAX8
GLP1R THRA
GLP1R ESR1
GLP1R ADAM15
GLP1R LSM4
GLP1R PTPRD
GLP1R CPNE6
GLP1R CEP135
GLP1R TAX1BP1
GLP1R CD40
SERBP1 METTL1
SERBP1 UNC5B
SERBP1 FSCN2
SERBP1 REG1B
SERBP1 CRYBA4
SERBP1 SERPINA4
SERBP1 DNAJC7
SERBP1 FGF2
SERBP1 LRCH4
SERBP1 CHMP7
SERBP1 KIAA0284
SERBP1 EFNA3
SERBP1 KIAA0467
SERBP1 HNRNPL
SERBP1 FLT1
SERBP1 MYBPC3
SERBP1 MVK
SERBP1 GPRIN2
SERBP1 E2F1
SERBP1 RAD54L2
SERBP1 ARID4B
SERBP1 SLC9A3
SERBP1 HTR7
SERBP1 TLX2
SERBP1 GRIK5
SERBP1 CCBP2
SERBP1 SPINT3
SERBP1 SMG6
SERBP1 IKBKG
SERBP1 ETV3
SERBP1 HPS1
SERBP1 CRYBB3
SERBP1 PRPH
SERBP1 SAG
SERBP1 IL10RA
SERBP1 PCDH9
SERBP1 SCAPER
SERBP1 ZFY
SERBP1 KPNA6
SERBP1 TYR
SERBP1 RAP1GAP
SERBP1 LOC100134331
SERBP1 DDIT3
SERBP1 HTR2A
SERBP1 BCL3
SERBP1 IGHMBP2
SERBP1 ZNF157
SERBP1 TNP1
SERBP1 FGF3
SERBP1 ACAN
SERBP1 ABO
SERBP1 LSM4
SERBP1 KRT2
SERBP1 REL
SERBP1 NAGPA
SERBP1 CADM4
SERBP1 ZSCAN12
SERBP1 IGHG1
SERBP1 POM121L9P
SERBP1 PML
SERBP1 SLMO1
SERBP1 MYEF2
SERBP1 CLSTN3
SERBP1 CHIT1
SERBP1 STAT2
SERBP1 MC2R
SERBP1 CSTF3
SERBP1 RPH3A
SERBP1 GARNL4
SERBP1 TFF3
SERBP1 PAXIP1
SERBP1 BTF3
SERBP1 IGF1R
SERBP1 ADRBK1
SERBP1 IL4
SERBP1 SBNO2
SERBP1 TROAP
SERBP1 SLC9A1
SERBP1 CYP27A1
SERBP1 KCNJ4
SERBP1 ZNF500
SERBP1 TRIM3
SERBP1 ADAM20
SERBP1 ADAM15
SERBP1 CDC45L
SERBP1 WNT11
SERBP1 IGFBP5
SERBP1 OGG1
SERBP1 ASPHD1
SERBP1 PAX8
SERBP1 GTSE1
SERBP1 SLC5A5
SERBP1 CHRNB2
SERBP1 IGSF9B
SERBP1 KRT1
SERBP1 INSL3
SERBP1 GJB5
SERBP1 C1orf144
SERBP1 VENTX
SERBP1 AIF1
SERBP1 GAMT
SERBP1 RABGGTA
SERBP1 ARSE
SERBP1 PRKCB
SERBP1 LBP
SERBP1 SRM
SERBP1 CCDC85B
SERBP1 GSTA2
SERBP1 TERF1
SERBP1 ASGR1
SERBP1 TERT
SERBP1 CPNE6
SERBP1 GRIP2
SERBP1 IRF5
SERBP1 LOC652147
SERBP1 MAPKAPK2
SERBP1 GBX1
SERBP1 MAP2K4
SERBP1 FZR1
SERBP1 KIFC3
SERBP1 MEGF6
SERBP1 ZKSCAN3
SERBP1 USP11
SERBP1 MFNG
SERBP1 USP6
SERBP1 WWOX
SERBP1 CDK6
SERBP1 KCND3
SERBP1 RAC2
SERBP1 TCAP
SERBP1 DAPK2
SERBP1 SLC28A1
SERBP1 AGFG2
SERBP1 SLC6A9
SERBP1 MTHFR
SERBP1 LMTK2
SERBP1 CCPG1
SERBP1 PLEKHG3
SERBP1 SLC2A1
SERBP1 TM4SF5
SERBP1 SVEP1
SERBP1 MYST1
SERBP1 DGKG
SERBP1 PPP3CC
SERBP1 GRM4
SERBP1 TGFBRAP1
SERBP1 SLC4A3
SERBP1 ARID3A
SERBP1 ITGA2B
SERBP1 IGF2
SERBP1 POU4F1
SERBP1 UBE3B
SERBP1 ZNF592
SERBP1 AGAP8
SERBP1 COL6A2
SERBP1 GRN
SERBP1 SAMD14
SERBP1 TOP3B
SERBP1 RGS9
SERBP1 GNAS
SERBP1 KLHL18
SERBP1 DDX11
SERBP1 RBM8A
SERBP1 PTPRD
SERBP1 DGCR11
SERBP1 MLH1
SERBP1 MRPS12
SERBP1 F7
SERBP1 TAX1BP1
SERBP1 SLC30A3
SERBP1 GPR161
SERBP1 MYT1
SERBP1 PTAFR
SERBP1 TGFB1
SERBP1 BRD2
SERBP1 PDLIM7
SERBP1 HPGD
SERBP1 HAUS5
SERBP1 CIAPIN1
SERBP1 PRPF31
SERBP1 VLDLR
SERBP1 ELAVL2
SERBP1 CDR2L
SERBP1 AANAT
SERBP1 ANKRD12
SERBP1 NCR2
SERBP1 RUNX1
SERBP1 FCGR2A
SERBP1 TNFRSF25
SERBP1 TGFBR2
SERBP1 IRF2BP1
SERBP1 DNAL4
SERBP1 EPOR
SERBP1 WNT7A
SERBP1 AKAP3
SERBP1 NFRKB
SERBP1 DHRS1
SERBP1 HAP1
SERBP1 MAGEA9
SERBP1 ST6GALNAC4
SERBP1 TUBGCP2
SERBP1 CCL22
SERBP1 SV2A
SERBP1 SLN
SERBP1 SOX12
SERBP1 SLC1A4
SERBP1 DPEP1
SERBP1 PSMB4
SERBP1 ALPPL2
SERBP1 EML3
SERBP1 MVD
SERBP1 ELAVL3
SERBP1 FGD1
SERBP1 ITM2B
SERBP1 INHA
SERBP1 CRX
SERBP1 NTSR2
SERBP1 SLC6A2
SERBP1 OCEL1
SERBP1 TCF7
SERBP1 PAK2
SERBP1 RAGE
SERBP1 LLGL1
SERBP1 RPL11
SERBP1 PRRC1
SERBP1 MYST2
SERBP1 CORO1A
SERBP1 CNKSR1
SERBP1 ARHGAP26
SERBP1 TBX5
SERBP1 SMO
SERBP1 GP2
SERBP1 WDR62
SERBP1 GNL1
SERBP1 PAFAH1B1
RASSF9 AQP7
RASSF9 SERPIND1
RASSF9 TBCD
RASSF9 MR1
RASSF9 MVK
RASSF9 SERPINA4
RASSF9 LOC100134331
RASSF9 MEF2C
RASSF9 RHBDD3
RASSF9 KIAA0284
RASSF9 EFNA3
RASSF9 FSCN2
RASSF9 GNAT1
RASSF9 PCBP3
RASSF9 FLT1
RASSF9 DUSP7
RASSF9 SIM2
RASSF9 PTPN21
RASSF9 AGAP8
RASSF9 PHKG2
RASSF9 GPRIN2
RASSF9 SLC9A3
RASSF9 POU6F2
RASSF9 TLX2
RASSF9 GRIK5
RASSF9 RELA
RASSF9 CCBP2
RASSF9 SPINT3
RASSF9 SAG
RASSF9 IL10RA
RASSF9 CECR7
RASSF9 MLLT4
RASSF9 ZFY
RASSF9 KRT86
RASSF9 KCNJ4
RASSF9 CHST3
RASSF9 FANCA
RASSF9 KRT35
RASSF9 MC2R
RASSF9 ATG2A
RASSF9 JAK3
RASSF9 HTR2A
RASSF9 TCOF1
RASSF9 SCAPER
RASSF9 GPA33
RASSF9 ABO
RASSF9 LOC652147
RASSF9 MGAT1
RASSF9 PDPN
RASSF9 INPP4A
RASSF9 ALAS2
RASSF9 PLCD1
RASSF9 TRPC4AP
RASSF9 PML
RASSF9 CNP
RASSF9 SLC16A5
RASSF9 WWOX
RASSF9 OGG1
RASSF9 MRPS12
RASSF9 ORC1L
RASSF9 RPA2
RASSF9 UTP3
RASSF9 ATP11A
RASSF9 INSL3
RASSF9 TERF2
RASSF9 GCKR
RASSF9 NCDN
RASSF9 TNFRSF25
RASSF9 ADRBK1
RASSF9 KHK
RASSF9 SBNO2
RASSF9 SLC9A1
RASSF9 TUBB2B
RASSF9 LOC644165
RASSF9 CYP27A1
RASSF9 MAGEC1
RASSF9 C2orf55
RASSF9 TRIM3
RASSF9 PTGER3
RASSF9 PSG7
RASSF9 ADAM15
RASSF9 WNT11
RASSF9 PPP2R5D
RASSF9 UGT2B15
RASSF9 ASPHD1
RASSF9 IGSF9B
RASSF9 PAX8
RASSF9 GTSE1
RASSF9 PCDH1
RASSF9 CHRNB2
RASSF9 FEZ1
RASSF9 KRT1
RASSF9 STXBP1
RASSF9 C1orf144
RASSF9 CDK6
RASSF9 ARMC6
RASSF9 RABGGTA
RASSF9 FAM189B
RASSF9 DOK1
RASSF9 CDR2L
RASSF9 CYP11A1
RASSF9 WHAMML2
RASSF9 CRTC1
RASSF9 CPNE6
RASSF9 PTPRN
RASSF9 PTAFR
RASSF9 MAPKAPK2
RASSF9 MAP2K4
RASSF9 FZR1
RASSF9 MTHFR
RASSF9 PTK7
RASSF9 XDH
RASSF9 COPS6
RASSF9 KRTAP5-9
RASSF9 MGAT3
RASSF9 PLEC1
RASSF9 RASGRP3
RASSF9 SCYL3
RASSF9 LEFTY1
RASSF9 MYEF2
RASSF9 SLC9A3R2
RASSF9 MFHAS1
RASSF9 LSM7
RASSF9 TREX1
RASSF9 AGFG2
RASSF9 SLC6A9
RASSF9 PRPF19
RASSF9 PRPS1L1
RASSF9 RNF5
RASSF9 PPP3CC
RASSF9 GRM4
RASSF9 TGFBRAP1
RASSF9 SLC4A3
RASSF9 CCR4
RASSF9 ITGA2B
RASSF9 WBSCR22
RASSF9 P2RX6
RASSF9 CRYBB3
RASSF9 SIX3
RASSF9 ALDOC
RASSF9 NOMO1
RASSF9 ATP1B2
RASSF9 XRCC2
RASSF9 REL
RASSF9 CLEC11A
RASSF9 MYBPC3
RASSF9 COL19A1
RASSF9 COL6A2
RASSF9 GRN
RASSF9 SAMD14
RASSF9 TOP3B
RASSF9 IAH1
RASSF9 ESR1
RASSF9 POLD2
RASSF9 STAT2
RASSF9 TFF3
RASSF9 LBP
RASSF9 SLC5A5
RASSF9 B4GALT3
RASSF9 RHBDL1
RASSF9 DCBLD2
RASSF9 NCR2
RASSF9 HCG9
RASSF9 ARR3
RASSF9 KIFC1
RASSF9 HPGD
RASSF9 HAUS5
RASSF9 PRPF31
RASSF9 KIAA0323
RASSF9 STIP1
RASSF9 CD40
RASSF9 TERF1
RASSF9 PGAP2
RASSF9 EPOR
RASSF9 AXIN1
RASSF9 VASH1
RASSF9 UNC5B
RASSF9 HAP1
RASSF9 POU4F1
RASSF9 AMIGO2
RASSF9 CACNA1B
RASSF9 ALPPL2
RASSF9 MVD
RASSF9 ELAVL3
RASSF9 FGD1
RASSF9 APOBEC3C
RASSF9 NTSR2
RASSF9 IDS
RASSF9 ODF1
RASSF9 GPT
RASSF9 CD33
RASSF9 PAIP2B
RASSF9 ADCY2
RASSF9 NUDT3
RASSF9 PRRC1
RASSF9 MYST2
RASSF9 CNKSR1
RASSF9 ARHGAP26
RASSF9 SMO
RASSF9 GP2
RASSF9 NEUROG3
RASSF9 GNL1
RASSF9 PAFAH1B1
ITGA3 PPP1R10
ITGA3 MR1
ITGA3 REG1B
ITGA3 PIM1
ITGA3 DNAJC7
ITGA3 PAX7
ITGA3 ZBED4
ITGA3 DHRS1
ITGA3 H6PD
ITGA3 NTSR1
ITGA3 PHF21A
ITGA3 MFHAS1
ITGA3 FSCN2
ITGA3 GNAT1
ITGA3 PCBP3
ITGA3 RYR3
ITGA3 SIM2
ITGA3 PTPN21
ITGA3 FDXR
ITGA3 PVT1
ITGA3 GPRIN2
ITGA3 KCNJ6
ITGA3 ZNF783
ITGA3 TLX2
ITGA3 RELA
ITGA3 SPINT3
ITGA3 IKBKG
ITGA3 CHRNA3
ITGA3 CRYBB3
ITGA3 SAG
ITGA3 IL10RA
ITGA3 NFRKB
ITGA3 SCARB1
ITGA3 SBNO2
ITGA3 IL18RAP
ITGA3 KRT86
ITGA3 CHST3
ITGA3 FANCA
ITGA3 KRT35
ITGA3 ATP2B2
ITGA3 ATG2A
ITGA3 HTR2A
ITGA3 SCAPER
ITGA3 PCGF1
ITGA3 PSMB4
ITGA3 TRPC4AP
ITGA3 LSM4
ITGA3 LOC652147
ITGA3 CCDC69
ITGA3 INA
ITGA3 ZSCAN12
ITGA3 POLD2
ITGA3 JAG1
ITGA3 MLX
ITGA3 SDC3
ITGA3 MYEF2
ITGA3 PAX9
ITGA3 DPT
ITGA3 HLA-DOB
ITGA3 DHCR7
ITGA3 CEACAM4
ITGA3 CHRNB2
ITGA3 IGF1R
ITGA3 LAD1
ITGA3 GLT25D2
ITGA3 ALOX5
ITGA3 IDS
ITGA3 C9orf114
ITGA3 TRD@
ITGA3 SLC7A4
ITGA3 KCNJ4
ITGA3 TRIM3
ITGA3 PSG7
ITGA3 TYR
ITGA3 HTR1B
ITGA3 STAU1
ITGA3 SLC12A4
ITGA3 OPRL1
ITGA3 MYOG
ITGA3 CRYBA4
ITGA3 FEZ1
ITGA3 KRT1
ITGA3 STXBP1
ITGA3 PSMB8
ITGA3 RABGGTA
ITGA3 ARL3
ITGA3 CDH4
ITGA3 DCT
ITGA3 PRKCB
ITGA3 LBP
ITGA3 CCNF
ITGA3 RUNX1
ITGA3 ASGR1
ITGA3 ZMYND10
ITGA3 NRG2
ITGA3 PRH1
ITGA3 GRIP2
ITGA3 SIT1
ITGA3 AHSG
ITGA3 MAP2K4
ITGA3 FZR1
ITGA3 KIFC3
ITGA3 NOC2L
ITGA3 MGAT3
ITGA3 MFNG
ITGA3 ARHGAP6
ITGA3 USP19
ITGA3 PITPNM1
ITGA3 ALAS2
ITGA3 UGT2B15
ITGA3 HIPK2
ITGA3 HAUS5
ITGA3 AGFG2
ITGA3 SLC6A9
ITGA3 GRB2
ITGA3 MTHFR
ITGA3 PLEKHG3
ITGA3 TUBGCP4
ITGA3 SLC2A1
ITGA3 SLC22A24
ITGA3 OCEL1
ITGA3 FOSL1
ITGA3 SLC4A3
ITGA3 CCR4
ITGA3 WBSCR22
ITGA3 IGF2
ITGA3 CHD8
ITGA3 FNTB
ITGA3 IL8RB
ITGA3 NTRK2
ITGA3 ZNF592
ITGA3 ATP1B2
ITGA3 NCR3
ITGA3 TFDP2
ITGA3 CLEC11A
ITGA3 MYBPC3
ITGA3 GRN
ITGA3 SAMD14
ITGA3 TOP3B
ITGA3 RGS9
ITGA3 BTF3
ITGA3 MFAP2
ITGA3 DDX11
ITGA3 SMYD5
ITGA3 DUSP7
ITGA3 MARCO
ITGA3 RHBDL1
ITGA3 GCKR
ITGA3 GPR161
ITGA3 CRMP1
ITGA3 CCR5
ITGA3 HCG9
ITGA3 PTAFR
ITGA3 RAB3A
ITGA3 KIFC1
ITGA3 HMX1
ITGA3 TREX1
ITGA3 ATP11A
ITGA3 METTL3
ITGA3 KIAA0323
ITGA3 SEC16A
ITGA3 ANKRD12
ITGA3 FCGR2A
ITGA3 TNFRSF25
ITGA3 KLF1
ITGA3 TPMT
ITGA3 EPOR
ITGA3 CD3E
ITGA3 RAB31
ITGA3 WNT7A
ITGA3 KCNF1
ITGA3 GPR143
ITGA3 UPK2
ITGA3 APOBEC3C
ITGA3 HRK
ITGA3 POU4F1
ITGA3 SOX12
ITGA3 CEP135
ITGA3 ELAVL3
ITGA3 FGD1
ITGA3 TMPRSS6
ITGA3 PTPRN
ITGA3 SORBS3
ITGA3 JAM3
ITGA3 ODF1
ITGA3 GPT
ITGA3 POU6F2
ITGA3 PAIP2B
ITGA3 DUS4L
ITGA3 RAGE
ITGA3 NUDT3
ITGA3 MAPKAPK2
ITGA3 PRRC1
ITGA3 MYST2
ITGA3 RAB8A
ITGA3 TBX5
ITGA3 GP2
ITGA3 C2orf55
ITGA3 PCDHGC3
SNX26 WNT10B
LMTK2 METTL1
LMTK2 DNAJC7
LMTK2 NRXN1
LMTK2 LOC552889
LMTK2 MEF2C
LMTK2 CYP3A4
LMTK2 PCBP3
LMTK2 TGFB3
LMTK2 RAD51L3
LMTK2 GPRIN2
LMTK2 SLC9A3
LMTK2 CCKAR
LMTK2 CCBP2
LMTK2 SMG6
LMTK2 SPC25
LMTK2 SAG
LMTK2 DNAH9
LMTK2 MVK
LMTK2 KRT86
LMTK2 KRT35
LMTK2 PBX1
LMTK2 TMSB4Y
LMTK2 TNP1
LMTK2 ABO
LMTK2 MGAT1
LMTK2 NLE1
LMTK2 ZSCAN12
LMTK2 DDX11
LMTK2 MAG
LMTK2 CEACAM4
LMTK2 BCR
LMTK2 ADRBK1
LMTK2 SBNO2
LMTK2 MLL
LMTK2 CARD10
LMTK2 HSP90AB1
LMTK2 NOX1
LMTK2 KRT85
LMTK2 STAU1
LMTK2 ZBED1
LMTK2 OPRL1
LMTK2 GTSE1
LMTK2 KRT1
LMTK2 KCNQ1
LMTK2 NUP155
LMTK2 ARSE
LMTK2 MSI1
LMTK2 RPL11
LMTK2 NMB
LMTK2 PFKFB2
LMTK2 USP11
LMTK2 LOC100134331
LMTK2 USP6
LMTK2 WWOX
LMTK2 SLC9A3R2
LMTK2 ITGAM
LMTK2 PRPS1L1
LMTK2 SLC2A1
LMTK2 TM4SF5
LMTK2 WNT10B
LMTK2 GRIK5
LMTK2 OCEL1
LMTK2 IGF2
LMTK2 CRYBB3
LMTK2 UBE3B
LMTK2 REG1A
LMTK2 ZNF592
LMTK2 NF1
LMTK2 XRCC2
LMTK2 MYBPC3
LMTK2 COL19A1
LMTK2 SAMD14
LMTK2 RGS9
LMTK2 KLHL18
LMTK2 PCTK3
LMTK2 SLC6A8
LMTK2 PTPRD
LMTK2 TRD@
LMTK2 KAT5
LMTK2 SLC1A4
LMTK2 CD40
LMTK2 GPR161
LMTK2 KIFC1
LMTK2 EPHB2
LMTK2 VENTX
LMTK2 MMP11
LMTK2 AANAT
LMTK2 NCR2
LMTK2 EXD2
LMTK2 C22orf9
LMTK2 CEBPE
LMTK2 APOBEC3C
LMTK2 SLN
LMTK2 ZMYM3
LMTK2 DPEP1
LMTK2 EML3
LMTK2 LYZL6
LMTK2 FGD1
LMTK2 EPOR
LMTK2 C19orf26
LMTK2 ODF1
LMTK2 GPT
LMTK2 PAK2
LMTK2 SOCS3
LMTK2 AHSG
LMTK2 MYST2
LMTK2 CDC37
LMTK2 RAB8A
LMTK2 PSMB4
LMTK2 CD4
LMTK2 NEUROG3
LMTK2 PDGFRA
LMTK2 CRYBA4
LMTK2 SERPINA4
LMTK2 UPK2
LMTK2 UBOX5
LMTK2 E2F1
LMTK2 YPEL1
LMTK2 HTR7
LMTK2 TLX2
LMTK2 RELA
LMTK2 SPINT3
LMTK2 IKBKG
LMTK2 TAF5
LMTK2 STX1A
LMTK2 DNAJC4
LMTK2 PTGES
LMTK2 FGF9
LMTK2 C10orf12
LMTK2 MUC1
LMTK2 RASGRP3
LMTK2 BTF3
LMTK2 ACAN
LMTK2 GPR19
LMTK2 POM121L9P
LMTK2 REL
LMTK2 IGH@
LMTK2 PML
LMTK2 CNP
LMTK2 STATH
LMTK2 RPA2
LMTK2 TERF2
LMTK2 GCKR
LMTK2 TNFRSF25
LMTK2 ZKSCAN3
LMTK2 LAD1
LMTK2 GRINA
LMTK2 TUB
LMTK2 STAT2
LMTK2 ADAM20
LMTK2 NME6
LMTK2 CHIT1
LMTK2 SEMA4D
LMTK2 GYG1
LMTK2 STXBP1
LMTK2 FUT7
LMTK2 CDK6
LMTK2 RABGGTA
LMTK2 PRKCB
LMTK2 LBP
LMTK2 SRM
LMTK2 MAPKAPK2
LMTK2 TNPO1
LMTK2 PVT1
LMTK2 OTUB1
LMTK2 LPXN
LMTK2 TBX1
LMTK2 PIGR
LMTK2 TCOF1
LMTK2 USP19
LMTK2 RFC1
LMTK2 E2F4
LMTK2 CFDP1
LMTK2 MTHFR
LMTK2 CCPG1
LMTK2 LOC201229
LMTK2 SLC22A24
LMTK2 USP9X
LMTK2 CCR4
LMTK2 CIAPIN1
LMTK2 NCKIPSD
LMTK2 WT1
LMTK2 CSNK2A1
LMTK2 SLC8A1
LMTK2 NTRK2
LMTK2 LRP3
LMTK2 GUCA1A
LMTK2 FEM1B
LMTK2 ADAM15
LMTK2 NFKB2
LMTK2 LUZP1
LMTK2 TGFB1
LMTK2 HAUS5
LMTK2 IGF1R
LMTK2 UNC5B
LMTK2 ST6GALNAC4
LMTK2 KRTAP26-1
LMTK2 AMIGO2
LMTK2 SEMA3A
LMTK2 SOX12
LMTK2 TBX5
LMTK2 ELAVL3
LMTK2 COPS6
LMTK2 SLC6A2
LMTK2 PAIP2B
LMTK2 SERPINB7
LMTK2 CDK2
LMTK2 GUCA2A
LMTK2 CNKSR1
LMTK2 ARHGAP26
LMTK2 PDE4C
LMTK2 GNL1
LMTK2 PAFAH1B1
LMTK2 NFATC4
LMTK2 GTF3A
LMTK2 EFNA3
LMTK2 PNMT
LMTK2 GPR3
LMTK2 PHLDA2
LMTK2 CDC2L5
LMTK2 RNF167
LMTK2 CYP2A6
LMTK2 NFRKB
LMTK2 MEN1
LMTK2 TYR
LMTK2 ATP2B2
LMTK2 ABL1
LMTK2 FOXN2
LMTK2 BCL3
LMTK2 FAM50A
LMTK2 PDPN
LMTK2 HDGF
LMTK2 BCAM
LMTK2 SLC18A3
LMTK2 C12orf47
LMTK2 SLMO1
LMTK2 MAD1L1
LMTK2 SLC30A3
LMTK2 CSTF3
LMTK2 DPT
LMTK2 IL1RL1
LMTK2 AQP5
LMTK2 RANBP9
LMTK2 SLC9A1
LMTK2 CYP27A1
LMTK2 KCNJ4
LMTK2 LRIG2
LMTK2 PTGER3
LMTK2 OR2B6
LMTK2 C16orf7
LMTK2 FGF2
LMTK2 LY6G6C
LMTK2 INSL3
LMTK2 ABCA1
LMTK2 PTH
LMTK2 TFDP2
LMTK2 DCT
LMTK2 FAM189B
LMTK2 PPP4R1
LMTK2 LGALS9
LMTK2 SMPDL3B
LMTK2 DNAJA3
LMTK2 LILRA4
LMTK2 FZR1
LMTK2 MGAT3
LMTK2 ANK1
LMTK2 PRAMEF12
LMTK2 LSM7
LMTK2 DAPK2
LMTK2 HRAS
LMTK2 IRF5
LMTK2 HIPK2
LMTK2 TGFBRAP1
LMTK2 RAF1
LMTK2 FAM102A
LMTK2 GALNTL4
LMTK2 SCNN1D
LMTK2 ATP1B2
LMTK2 CROCC
LMTK2 IQSEC1
LMTK2 CCL16
LMTK2 HLF
LMTK2 TRAK1
LMTK2 GNAS
LMTK2 GPR6
LMTK2 MLH1
LMTK2 DSG1
LMTK2 MRPS12
LMTK2 C19orf29
LMTK2 PTAFR
LMTK2 SEMA7A
LMTK2 HPGD
LMTK2 HBBP1
LMTK2 IVL
LMTK2 DGCR9
LMTK2 CD3E
LMTK2 AKAP3
LMTK2 HAP1
LMTK2 ERBB3
LMTK2 CAMSAP1
LMTK2 P2RY6
LMTK2 TAZ
LMTK2 ANKRD46
LMTK2 SIT1
LMTK2 GHITM
LMTK2 RAB40B
LMTK2 IAH1
LMTK2 ABCF2
LMTK2 VAMP5
LMTK2 CBLN1
LMTK2 TRIM58
LMTK2 WDR62
LMTK2 PPYR1
LMTK2 FSCN2
LMTK2 EIF5B
LMTK2 AKT3
LMTK2 POLR2E
LMTK2 MELK
LMTK2 NCSTN
LMTK2 LRCH4
LMTK2 CD34
LMTK2 FLT1
LMTK2 PHKG2
LMTK2 SLC5A2
LMTK2 RAD52
LMTK2 C3orf51
LMTK2 IL10RA
LMTK2 GARNL4
LMTK2 MLLT4
LMTK2 HSF4
LMTK2 SERPINC1
LMTK2 ZNF804A
LMTK2 MC2R
LMTK2 MYO9B
LMTK2 SCAPER
LMTK2 PCGF1
LMTK2 LOC652147
LMTK2 KRT2
LMTK2 SDC3
LMTK2 MYEF2
LMTK2 UTP3
LMTK2 RHO
LMTK2 PAXIP1
LMTK2 CHRNB2
LMTK2 IL4
LMTK2 KHK
LMTK2 TROAP
LMTK2 ZNF500
LMTK2 CDC45L
LMTK2 HTR1B
LMTK2 IGFBP5
LMTK2 ASPHD1
LMTK2 PAX8
LMTK2 SLC16A2
LMTK2 FEZ1
LMTK2 C1orf144
LMTK2 PIK3R2
LMTK2 ACVR1B
LMTK2 AIF1
LMTK2 FLOT1
LMTK2 CDH4
LMTK2 ABCB1
LMTK2 GSTA2
LMTK2 NQO1
LMTK2 ASGR1
LMTK2 NRG2
LMTK2 GJB5
LMTK2 FAM189A2
LMTK2 MAP2K4
LMTK2 TNFSF12
LMTK2 GRIN2A
LMTK2 ABCB6
LMTK2 UGT2B15
LMTK2 PLEKHG3
LMTK2 SULT4A1
LMTK2 AGFG2
LMTK2 SLC6A9
LMTK2 PQBP1
LMTK2 PPP3CC
LMTK2 PLEKHM2
LMTK2 LOC729400
LMTK2 WBSCR22
LMTK2 ACADVL
LMTK2 PRRC1
LMTK2 IL8RB
LMTK2 ALDOC
LMTK2 NSFL1C
LMTK2 NCR3
LMTK2 FDXR
LMTK2 GRN
LMTK2 F7
LMTK2 STBD1
LMTK2 RBM8A
LMTK2 MT3
LMTK2 B4GALT3
LMTK2 PRH1
LMTK2 ARR3
LMTK2 BTRC
LMTK2 U2AF2
LMTK2 CHMP7
LMTK2 PRPF31
LMTK2 C19orf21
LMTK2 XPNPEP2
LMTK2 GPR143
LMTK2 MPZL2
LMTK2 PRPH
LMTK2 SV2A
LMTK2 FAM168B
LMTK2 THRA
LMTK2 SLC28A1
LMTK2 TAP2
LMTK2 T
LMTK2 NEUROD2
TUBGCP4 AQP7
TUBGCP4 TACC2
TUBGCP4 SEPT6
TUBGCP4 GZMM
TUBGCP4 DNAJC7
TUBGCP4 GAGE2E
TUBGCP4 SFPQ
TUBGCP4 CHKA
TUBGCP4 LOC552889
TUBGCP4 MEF2C
TUBGCP4 CYP3A4
TUBGCP4 KRT6A
TUBGCP4 NUP188
TUBGCP4 PCBP3
TUBGCP4 HTRA2
TUBGCP4 TGFB3
TUBGCP4 ABCC8
TUBGCP4 SIM2
TUBGCP4 KIAA1539
TUBGCP4 RAD51L3
TUBGCP4 GPRIN2
TUBGCP4 SLC9A3
TUBGCP4 LY6E
TUBGCP4 POLG
TUBGCP4 SLC29A2
TUBGCP4 CCBP2
TUBGCP4 NUP214
TUBGCP4 SPC25
TUBGCP4 PSG1
TUBGCP4 MYL2
TUBGCP4 SAG
TUBGCP4 DNAH9
TUBGCP4 KRT86
TUBGCP4 MTG1
TUBGCP4 CHST3
TUBGCP4 FAU
TUBGCP4 CPSF4
TUBGCP4 KRT35
TUBGCP4 DNAJC9
TUBGCP4 DDIT3
TUBGCP4 VASH1
TUBGCP4 SNUPN
TUBGCP4 KAT5
TUBGCP4 ABO
TUBGCP4 MGAT1
TUBGCP4 NLE1
TUBGCP4 IGFBP5
TUBGCP4 ZSCAN12
TUBGCP4 PCTK3
TUBGCP4 ABTB2
TUBGCP4 ARTN
TUBGCP4 BNIP1
TUBGCP4 BBC3
TUBGCP4 TFAP2A
TUBGCP4 CACNB1
TUBGCP4 MC2R
TUBGCP4 ASPHD1
TUBGCP4 RPH3A
TUBGCP4 GARNL4
TUBGCP4 DHCR7
TUBGCP4 CEACAM4
TUBGCP4 SETD2
TUBGCP4 IGF1R
TUBGCP4 ADRBK1
TUBGCP4 KLHL25
TUBGCP4 SBNO2
TUBGCP4 FOXE1
TUBGCP4 MUC1
TUBGCP4 MLL
TUBGCP4 CARD10
TUBGCP4 HSP90AB1
TUBGCP4 SEMA5A
TUBGCP4 PIK3R1
TUBGCP4 ADAM15
TUBGCP4 KYNU
TUBGCP4 SLC18A3
TUBGCP4 ZBED1
TUBGCP4 SLC12A4
TUBGCP4 SLC14A2
TUBGCP4 TUBB2B
TUBGCP4 ZNF264
TUBGCP4 RSC1A1
TUBGCP4 INSL3
TUBGCP4 ABHD14A
TUBGCP4 C19orf29
TUBGCP4 ARSE
TUBGCP4 ZNF169
TUBGCP4 KIF20B
TUBGCP4 FOXC2
TUBGCP4 IRF2
TUBGCP4 LYPD3
TUBGCP4 KIAA0999
TUBGCP4 NTRK3
TUBGCP4 CPNE6
TUBGCP4 RBMX2
TUBGCP4 MYH8
TUBGCP4 NOC2L
TUBGCP4 XDH
TUBGCP4 NAAA
TUBGCP4 ZNF239
TUBGCP4 USP11
TUBGCP4 LOC100134331
TUBGCP4 USP6
TUBGCP4 TENC1
TUBGCP4 WWOX
TUBGCP4 ARID4B
TUBGCP4 MRPL33
TUBGCP4 PIGC
TUBGCP4 PITPNM1
TUBGCP4 PSMB8
TUBGCP4 SLC9A3R2
TUBGCP4 MAEA
TUBGCP4 GNAS
TUBGCP4 FLOT1
TUBGCP4 PRPS1L1
TUBGCP4 RNF5
TUBGCP4 SLC2A1
TUBGCP4 CYP2A6
TUBGCP4 OCEL1
TUBGCP4 LRRC23
TUBGCP4 IRF5
TUBGCP4 SNAPC4
TUBGCP4 CHD8
TUBGCP4 P2RX6
TUBGCP4 IGF2
TUBGCP4 GATA2
TUBGCP4 CRYBB3
TUBGCP4 UBE3B
TUBGCP4 REG1A
TUBGCP4 CNTN1
TUBGCP4 ZNF592
TUBGCP4 NF1
TUBGCP4 AMMECR1
TUBGCP4 XRCC2
TUBGCP4 MYBPC3
TUBGCP4 COL19A1
TUBGCP4 HIST1H3E
TUBGCP4 SAMD14
TUBGCP4 TOP3B
TUBGCP4 RGS9
TUBGCP4 TET3
TUBGCP4 KLHL18
TUBGCP4 POLD2
TUBGCP4 SLC6A8
TUBGCP4 TEX28
TUBGCP4 PTPRD
TUBGCP4 DGCR11
TUBGCP4 ADCYAP1
TUBGCP4 KRT85
TUBGCP4 SLC1A4
TUBGCP4 SLC30A3
TUBGCP4 VCX3A
TUBGCP4 GPR161
TUBGCP4 SRM
TUBGCP4 HCG9
TUBGCP4 PLEKHM1
TUBGCP4 KIFC1
TUBGCP4 EPHB2
TUBGCP4 WNT10B
TUBGCP4 ELAVL2
TUBGCP4 AANAT
TUBGCP4 NCR2
TUBGCP4 RBCK1
TUBGCP4 DBN1
TUBGCP4 EXD2
TUBGCP4 EPAS1
TUBGCP4 EPOR
TUBGCP4 IL1RL1
TUBGCP4 AXIN1
TUBGCP4 MAGEA5
TUBGCP4 C19orf57
TUBGCP4 KCNF1
TUBGCP4 KIAA0284
TUBGCP4 HTR4
TUBGCP4 APOBEC3C
TUBGCP4 MMACHC
TUBGCP4 DDX51
TUBGCP4 IL8
TUBGCP4 RGS10
TUBGCP4 DPEP1
TUBGCP4 CACNA1B
TUBGCP4 HHLA1
TUBGCP4 EML3
TUBGCP4 FGD1
TUBGCP4 ITM2B
TUBGCP4 MYOZ3
TUBGCP4 CRX
TUBGCP4 NTSR2
TUBGCP4 PTGS1
TUBGCP4 ODF1
TUBGCP4 GPT
TUBGCP4 CA11
TUBGCP4 SOCS3
TUBGCP4 AHSG
TUBGCP4 ERF
TUBGCP4 NFYB
TUBGCP4 MYST2
TUBGCP4 TBX5
TUBGCP4 ADAMTSL2
TUBGCP4 NEUROG3
TUBGCP4 PDGFRA
TUBGCP4 C19orf50
TUBGCP4 ZC3H7B
TUBGCP4 RYR3
TUBGCP4 MVK
TUBGCP4 SERPINA4
TUBGCP4 LRRC15
TUBGCP4 ZBED4
TUBGCP4 H6PD
TUBGCP4 PHF21A
TUBGCP4 HMGA2
TUBGCP4 RANBP9
TUBGCP4 ADH1C
TUBGCP4 UBOX5
TUBGCP4 UBXN1
TUBGCP4 MAGEA9
TUBGCP4 E2F1
TUBGCP4 OTUB1
TUBGCP4 YPEL1
TUBGCP4 HTR7
TUBGCP4 TLX2
TUBGCP4 SLC25A17
TUBGCP4 RELA
TUBGCP4 SPINT3
TUBGCP4 COX10
TUBGCP4 IKBKG
TUBGCP4 TAF5
TUBGCP4 NDUFV1
TUBGCP4 PTPN9
TUBGCP4 CECR7
TUBGCP4 PTGES
TUBGCP4 PHF16
TUBGCP4 CYP3A5
TUBGCP4 PLEC1
TUBGCP4 HTR2A
TUBGCP4 TNFSF12
TUBGCP4 ZNF157
TUBGCP4 BTF3
TUBGCP4 IFI35
TUBGCP4 ACAN
TUBGCP4 TRPC4AP
TUBGCP4 CUBN
TUBGCP4 GPR19
TUBGCP4 POM121L9P
TUBGCP4 REL
TUBGCP4 IGH@
TUBGCP4 TNP1
TUBGCP4 GPR35
TUBGCP4 PML
TUBGCP4 CNP
TUBGCP4 STATH
TUBGCP4 LGR5
TUBGCP4 KIF3C
TUBGCP4 LEFTY1
TUBGCP4 ODZ4
TUBGCP4 TRIM15
TUBGCP4 RPA2
TUBGCP4 ACCN1
TUBGCP4 CBARA1
TUBGCP4 TERF2
TUBGCP4 GCKR
TUBGCP4 TNFRSF25
TUBGCP4 LLGL2
TUBGCP4 C19orf6
TUBGCP4 ZKSCAN3
TUBGCP4 LAD1
TUBGCP4 GLT25D2
TUBGCP4 GRINA
TUBGCP4 TUB
TUBGCP4 ARHGEF12
TUBGCP4 CRHR2
TUBGCP4 LOC26102
TUBGCP4 TGOLN2
TUBGCP4 ASGR2
TUBGCP4 RBBP8
TUBGCP4 CHIT1
TUBGCP4 NFATC3
TUBGCP4 SEMA4D
TUBGCP4 ISLR
TUBGCP4 MYOG
TUBGCP4 PCDH1
TUBGCP4 IGSF9B
TUBGCP4 STXBP1
TUBGCP4 ARPC4
TUBGCP4 FUT7
TUBGCP4 CDK6
TUBGCP4 RAD50
TUBGCP4 RABGGTA
TUBGCP4 PRKCB
TUBGCP4 LBP
TUBGCP4 DOK1
TUBGCP4 CYP11A1
TUBGCP4 JAG1
TUBGCP4 CORT
TUBGCP4 HAP1
TUBGCP4 HCRTR1
TUBGCP4 MAPKAPK2
TUBGCP4 GRB2
TUBGCP4 RAB8A
TUBGCP4 RPS26
TUBGCP4 PVT1
TUBGCP4 MEGF6
TUBGCP4 TULP3
TUBGCP4 OLFM1
TUBGCP4 TBX1
TUBGCP4 SMAD9
TUBGCP4 GIGYF2
TUBGCP4 TCOF1
TUBGCP4 EMID1
TUBGCP4 SCYL3
TUBGCP4 PPP1R16B
TUBGCP4 USP19
TUBGCP4 SORBS3
TUBGCP4 SAR1A
TUBGCP4 MATN3
TUBGCP4 psiTPTE22
TUBGCP4 CALCOCO1
TUBGCP4 TRA2A
TUBGCP4 ITGAD
TUBGCP4 CCL19
TUBGCP4 MTHFR
TUBGCP4 HMOX2
TUBGCP4 CCPG1
TUBGCP4 LOC201229
TUBGCP4 SLC22A24
TUBGCP4 SVEP1
TUBGCP4 SLC6A12
TUBGCP4 COL6A2
TUBGCP4 CCR4
TUBGCP4 ITGA2B
TUBGCP4 CIAPIN1
TUBGCP4 NCKIPSD
TUBGCP4 EIF2AK2
TUBGCP4 POU4F1
TUBGCP4 SLC8A1
TUBGCP4 NTRK2
TUBGCP4 CSTF3
TUBGCP4 ATP6V1B1
TUBGCP4 AQP8
TUBGCP4 SLC35A2
TUBGCP4 EXOSC2
TUBGCP4 CLEC11A
TUBGCP4 AGAP8
TUBGCP4 SLC1A7
TUBGCP4 DEFA3
TUBGCP4 KDM5B
TUBGCP4 MAG
TUBGCP4 PLEKHM2
TUBGCP4 DUSP7
TUBGCP4 MSC
TUBGCP4 CSF1
TUBGCP4 RHBDL1
TUBGCP4 SLC20A2
TUBGCP4 DCBLD2
TUBGCP4 CBFA2T3
TUBGCP4 RPS6KB2
TUBGCP4 LOC145678
TUBGCP4 LUZP1
TUBGCP4 POLA2
TUBGCP4 HAUS5
TUBGCP4 KIAA0586
TUBGCP4 METTL3
TUBGCP4 TNFRSF10C
TUBGCP4 MLANA
TUBGCP4 SEC16A
TUBGCP4 SKI
TUBGCP4 MYBPC2
TUBGCP4 BCR
TUBGCP4 MTFR1
TUBGCP4 MTX1
TUBGCP4 P2RX7
TUBGCP4 ARHGAP4
TUBGCP4 ACY1
TUBGCP4 TPMT
TUBGCP4 STK17A
TUBGCP4 HIRIP3
TUBGCP4 UNC5B
TUBGCP4 KIF22
TUBGCP4 IFRD2
TUBGCP4 PDE3A
TUBGCP4 AATK
TUBGCP4 THBS3
TUBGCP4 AMIGO2
TUBGCP4 SMARCD3
TUBGCP4 EIF2B1
TUBGCP4 SEMA3A
TUBGCP4 SOX12
TUBGCP4 PSMB4
TUBGCP4 ACVR1B
TUBGCP4 NCR1
TUBGCP4 ATG2A
TUBGCP4 TBR1
TUBGCP4 COPS6
TUBGCP4 SLC6A2
TUBGCP4 SLC9A1
TUBGCP4 CAD
TUBGCP4 ACTL6B
TUBGCP4 GJA1
TUBGCP4 KEAP1
TUBGCP4 PAIP2B
TUBGCP4 C1orf105
TUBGCP4 LOC644165
TUBGCP4 CYP27A1
TUBGCP4 CDK2
TUBGCP4 CASP2
TUBGCP4 FNDC3A
TUBGCP4 TEX261
TUBGCP4 CNKSR1
TUBGCP4 ARHGAP26
TUBGCP4 PDE4C
TUBGCP4 AP2A2
TUBGCP4 GNL1
TUBGCP4 PAFAH1B1
TUBGCP4 PPP1R10
TUBGCP4 PROX1
TUBGCP4 SERPIND1
TUBGCP4 FAM153A
TUBGCP4 KRT33A
TUBGCP4 SLURP1
TUBGCP4 IL13
TUBGCP4 HOXC11
TUBGCP4 PRB1
TUBGCP4 DOK2
TUBGCP4 MFHAS1
TUBGCP4 EFNA3
TUBGCP4 FSCN2
TUBGCP4 PNMT
TUBGCP4 SIX6
TUBGCP4 PTPN21
TUBGCP4 FADS1
TUBGCP4 CRYBA4
TUBGCP4 CDC2L5
TUBGCP4 ZNF783
TUBGCP4 GRIK5
TUBGCP4 SLC18A1
TUBGCP4 RRP12
TUBGCP4 MFAP2
TUBGCP4 CHRNA3
TUBGCP4 NFRKB
TUBGCP4 TIMP3
TUBGCP4 NFKB1
TUBGCP4 D4S234E
TUBGCP4 MEN1
TUBGCP4 FANCA
TUBGCP4 TYR
TUBGCP4 ATP2B2
TUBGCP4 ABL1
TUBGCP4 AGPAT1
TUBGCP4 BCL3
TUBGCP4 SEC14L1
TUBGCP4 FEM1B
TUBGCP4 OR2B6
TUBGCP4 PDPN
TUBGCP4 HDGF
TUBGCP4 CCDC69
TUBGCP4 INPP4A
TUBGCP4 BCAM
TUBGCP4 SERPINB7
TUBGCP4 SLMO1
TUBGCP4 SLC16A5
TUBGCP4 GJB3
TUBGCP4 MAD1L1
TUBGCP4 RBM8A
TUBGCP4 PPAP2C
TUBGCP4 PLIN1
TUBGCP4 DPT
TUBGCP4 TP53I11
TUBGCP4 ATP11A
TUBGCP4 RUNX2
TUBGCP4 LCAT
TUBGCP4 OPRL1
TUBGCP4 AQP5
TUBGCP4 KHSRP
TUBGCP4 ALOX5
TUBGCP4 NRL
TUBGCP4 IDS
TUBGCP4 GTSE1
TUBGCP4 CADM4
TUBGCP4 C2orf55
TUBGCP4 TRAFD1
TUBGCP4 CYP2A13
TUBGCP4 PTGER3
TUBGCP4 PSG7
TUBGCP4 WNT11
TUBGCP4 C16orf7
TUBGCP4 PPP2R5D
TUBGCP4 SSX1
TUBGCP4 OGG1
TUBGCP4 RREB1
TUBGCP4 FGF2
TUBGCP4 POLR2J
TUBGCP4 LY6G6C
TUBGCP4 KRT1
TUBGCP4 MYO16
TUBGCP4 HPCAL1
TUBGCP4 ZNF101
TUBGCP4 AGPS
TUBGCP4 PTH
TUBGCP4 TFDP2
TUBGCP4 DCT
TUBGCP4 FAM189B
TUBGCP4 RP1-21O18.1
TUBGCP4 CDR2L
TUBGCP4 TERF1
TUBGCP4 LGALS9
TUBGCP4 DHRS1
TUBGCP4 CRTC1
TUBGCP4 MAPK8IP1
TUBGCP4 SIT1
TUBGCP4 GHITM
TUBGCP4 SPRR2C
TUBGCP4 TGFB1
TUBGCP4 FZR1
TUBGCP4 HOXD4
TUBGCP4 KIFC3
TUBGCP4 MAGEA4
TUBGCP4 KRTAP5-9
TUBGCP4 MGAT3
TUBGCP4 ANK1
TUBGCP4 CD52
TUBGCP4 CREB3
TUBGCP4 IL18RAP
TUBGCP4 LSM7
TUBGCP4 DAPK2
TUBGCP4 TREX1
TUBGCP4 LYPLA2
TUBGCP4 HIPK2
TUBGCP4 ZNF593
TUBGCP4 VEGFC
TUBGCP4 TGFBRAP1
TUBGCP4 RAB3A
TUBGCP4 KIAA0323
TUBGCP4 CALR
TUBGCP4 RAF1
TUBGCP4 ATP2A3
TUBGCP4 ANKLE2
TUBGCP4 FAM102A
TUBGCP4 VAT1
TUBGCP4 NOMO1
TUBGCP4 ATP1B2
TUBGCP4 CROCC
TUBGCP4 SAP18
TUBGCP4 LIG3
TUBGCP4 IQSEC1
TUBGCP4 CD40
TUBGCP4 SLC5A2
TUBGCP4 RAP1GAP
TUBGCP4 ESR1
TUBGCP4 REM1
TUBGCP4 GPR6
TUBGCP4 TYMP
TUBGCP4 ETV3
TUBGCP4 SMYD5
TUBGCP4 MLH1
TUBGCP4 MRPS12
TUBGCP4 COL6A1
TUBGCP4 E2F4
TUBGCP4 CRMP1
TUBGCP4 PAX9
TUBGCP4 PTAFR
TUBGCP4 PDLIM7
TUBGCP4 SEMA7A
TUBGCP4 HPGD
TUBGCP4 NDST1
TUBGCP4 ERGIC3
TUBGCP4 IVL
TUBGCP4 ANKRD12
TUBGCP4 DDX11
TUBGCP4 TMPRSS6
TUBGCP4 KLF1
TUBGCP4 ELN
TUBGCP4 PGAP2
TUBGCP4 CD3E
TUBGCP4 RAB31
TUBGCP4 RDH16
TUBGCP4 GTF2F1
TUBGCP4 CTSG
TUBGCP4 UPK2
TUBGCP4 NFIX
TUBGCP4 LARGE
TUBGCP4 TUBGCP2
TUBGCP4 CCL22
TUBGCP4 SCARB1
TUBGCP4 ACR
TUBGCP4 FAM89B
TUBGCP4 IGHMBP2
TUBGCP4 LOC91316
TUBGCP4 ERBB3
TUBGCP4 CAMSAP1
TUBGCP4 OSGIN2
TUBGCP4 TAZ
TUBGCP4 ZBTB7A
TUBGCP4 ANKRD46
TUBGCP4 STMN1
TUBGCP4 LILRA4
TUBGCP4 EVPL
TUBGCP4 RAB40B
TUBGCP4 FOSL1
TUBGCP4 DDX17
TUBGCP4 IFI27
TUBGCP4 CD33
TUBGCP4 DUS4L
TUBGCP4 IAH1
TUBGCP4 CYHR1
TUBGCP4 RPL11
TUBGCP4 VAMP5
TUBGCP4 CBLN1
TUBGCP4 AHDC1
TUBGCP4 TRIM58
TUBGCP4 SMO
TUBGCP4 GP2
TUBGCP4 WDR62
TUBGCP4 LHX2
TUBGCP4 PCDHGC3
TUBGCP4 CNTN6
TUBGCP4 MR1
TUBGCP4 RMND5B
TUBGCP4 PIM1
TUBGCP4 EIF5B
TUBGCP4 LPAR2
TUBGCP4 AKT3
TUBGCP4 TPPP
TUBGCP4 RAB11FIP5
TUBGCP4 LPCAT4
TUBGCP4 NCSTN
TUBGCP4 LRCH4
TUBGCP4 CD34
TUBGCP4 FLT1
TUBGCP4 DRG2
TUBGCP4 PHKG2
TUBGCP4 ATF6B
TUBGCP4 RAD52
TUBGCP4 RAD54L2
TUBGCP4 ST6GALNAC4
TUBGCP4 POU6F2
TUBGCP4 HRK
TUBGCP4 PFKFB2
TUBGCP4 COL21A1
TUBGCP4 ARFIP2
TUBGCP4 IL10RA
TUBGCP4 HYAL2
TUBGCP4 MLLT4
TUBGCP4 HSF4
TUBGCP4 ZFY
TUBGCP4 SERPINC1
TUBGCP4 KRTAP26-1
TUBGCP4 PCGF1
TUBGCP4 SCAMP1
TUBGCP4 MFNG
TUBGCP4 MYO9B
TUBGCP4 NFKB2
TUBGCP4 SCAPER
TUBGCP4 POU2F2
TUBGCP4 GPA33
TUBGCP4 BRCA1
TUBGCP4 ATP10B
TUBGCP4 OAS2
TUBGCP4 LSM4
TUBGCP4 MRPL28
TUBGCP4 LOC652147
TUBGCP4 KRT2
TUBGCP4 INA
TUBGCP4 PLCD1
TUBGCP4 TBC1D22A
TUBGCP4 MFAP3
TUBGCP4 SDC3
TUBGCP4 MAP2K5
TUBGCP4 MYEF2
TUBGCP4 HADHA
TUBGCP4 GAD2
TUBGCP4 ORC1L
TUBGCP4 LALBA
TUBGCP4 ST3GAL1
TUBGCP4 TNIP1
TUBGCP4 UTP3
TUBGCP4 HLA-DOB
TUBGCP4 PAXIP1
TUBGCP4 CHRNB2
TUBGCP4 IL4
TUBGCP4 COL1A1
TUBGCP4 MLX
TUBGCP4 TROAP
TUBGCP4 C9orf114
TUBGCP4 TCAP
TUBGCP4 KIF1C
TUBGCP4 PPP1R2
TUBGCP4 ESR2
TUBGCP4 TRIM3
TUBGCP4 CCNF
TUBGCP4 HOXD10
TUBGCP4 CDC45L
TUBGCP4 HTR1B
TUBGCP4 BCL2
TUBGCP4 ADRA1A
TUBGCP4 DAXX
TUBGCP4 FURIN
TUBGCP4 CCHCR1
TUBGCP4 PAX8
TUBGCP4 CSNK1G2
TUBGCP4 FEZ1
TUBGCP4 PBX1
TUBGCP4 C1orf144
TUBGCP4 ELAVL3
TUBGCP4 MET
TUBGCP4 PHOX2B
TUBGCP4 ITGAM
TUBGCP4 SPTLC1
TUBGCP4 RTN2
TUBGCP4 ABCB1
TUBGCP4 ETS1
TUBGCP4 RUNX1
TUBGCP4 MYST1
TUBGCP4 ASGR1
TUBGCP4 ZMYND10
TUBGCP4 NRG2
TUBGCP4 BAX
TUBGCP4 GRIP2
TUBGCP4 GJB5
TUBGCP4 PTPRN
TUBGCP4 PAX3
TUBGCP4 FAM189A2
TUBGCP4 MAP2K4
TUBGCP4 ST20
TUBGCP4 JAM3
TUBGCP4 FOXN2
TUBGCP4 RASGRP3
TUBGCP4 GRIN2A
TUBGCP4 TNKS
TUBGCP4 ARHGAP6
TUBGCP4 MAGEA1
TUBGCP4 AURKA
TUBGCP4 DEPDC5
TUBGCP4 UGT2B15
TUBGCP4 NUP210
TUBGCP4 SULT4A1
TUBGCP4 CLSTN3
TUBGCP4 AGFG2
TUBGCP4 SLC6A9
TUBGCP4 KCNH2
TUBGCP4 PARP2
TUBGCP4 PQBP1
TUBGCP4 TCF7L2
TUBGCP4 PPP3CC
TUBGCP4 SLC4A3
TUBGCP4 WBSCR22
TUBGCP4 ACADVL
TUBGCP4 IL23A
TUBGCP4 METTL1
TUBGCP4 CBX3
TUBGCP4 PRRC1
TUBGCP4 FNTB
TUBGCP4 KDM1
TUBGCP4 IL8RB
TUBGCP4 SIX3
TUBGCP4 DUSP14
TUBGCP4 ALDOC
TUBGCP4 NSFL1C
TUBGCP4 RNASEH2B
TUBGCP4 KCNJ4
TUBGCP4 ACHE
TUBGCP4 FDXR
TUBGCP4 CEACAM3
TUBGCP4 GRN
TUBGCP4 MAP3K11
TUBGCP4 GRM4
TUBGCP4 NUPR1
TUBGCP4 IRF4
TUBGCP4 ALAS2
TUBGCP4 STAT2
TUBGCP4 GTF2H3
TUBGCP4 TFF3
TUBGCP4 GDF5
TUBGCP4 B4GALT3
TUBGCP4 C14orf1
TUBGCP4 UBL3
TUBGCP4 PRH1
TUBGCP4 ARR3
TUBGCP4 BRD2
TUBGCP4 HMX1
TUBGCP4 NCDN
TUBGCP4 U2AF2
TUBGCP4 CHMP7
TUBGCP4 PRPF31
TUBGCP4 CAPNS1
TUBGCP4 STIP1
TUBGCP4 SFTPD
TUBGCP4 FCGR2A
TUBGCP4 UBE2H
TUBGCP4 CNOT4
TUBGCP4 EPR1
TUBGCP4 RAB14
TUBGCP4 WNT7A
TUBGCP4 XPNPEP2
TUBGCP4 KCTD17
TUBGCP4 GPR143
TUBGCP4 IFIT1
TUBGCP4 MAX
TUBGCP4 PRPH
TUBGCP4 KHK
TUBGCP4 MCM2
TUBGCP4 SLC25A11
TUBGCP4 NRTN
TUBGCP4 MVD
TUBGCP4 SPN
TUBGCP4 THRA
TUBGCP4 SLC28A1
TUBGCP4 TAP2
TUBGCP4 KCNAB2
TUBGCP4 RAGE
TUBGCP4 NUDT3
TUBGCP4 GADD45B
TUBGCP4 FGF9
TUBGCP4 CORO1A
TUBGCP4 HTR6
TUBGCP4 T
TUBGCP4 CEP135
TUBGCP4 NEUROD2
TUBGCP4 PMS2L1
OCEL1 METTL1
OCEL1 AQP7
OCEL1 SEPT6
OCEL1 DNAJC7
OCEL1 FOXE1
OCEL1 PAX7
OCEL1 LOC552889
OCEL1 MEF2C
OCEL1 POL3S
OCEL1 CYP3A4
OCEL1 KRT6A
OCEL1 GNAT1
OCEL1 PCBP3
OCEL1 HTRA2
OCEL1 NDUFS7
OCEL1 REG1B
OCEL1 SIM2
OCEL1 KIAA1539
OCEL1 RAD51L3
OCEL1 GPRIN2
OCEL1 CHST15
OCEL1 SLC9A3
OCEL1 ZNF264
OCEL1 NCR3
OCEL1 POLG
OCEL1 CCKAR
OCEL1 CCBP2
OCEL1 SMG6
OCEL1 SPC25
OCEL1 PSG1
OCEL1 MYL2
OCEL1 EIF3B
OCEL1 SAG
OCEL1 DNAH9
OCEL1 KRT86
OCEL1 TRIM16
OCEL1 SFPQ
OCEL1 FAU
OCEL1 KRT35
OCEL1 NCOR2
OCEL1 DNAJC9
OCEL1 JAK3
OCEL1 DDIT3
OCEL1 TIPRL
OCEL1 ESR1
OCEL1 KAT5
OCEL1 ABO
OCEL1 NTNG1
OCEL1 HTR1B
OCEL1 MGAT1
OCEL1 SMPDL3B
OCEL1 NLE1
OCEL1 MATR3
OCEL1 ZSCAN12
OCEL1 PCTK3
OCEL1 ABTB2
OCEL1 ARTN
OCEL1 BNIP1
OCEL1 TFAP2A
OCEL1 CACNB1
OCEL1 EFNA3
OCEL1 RPH3A
OCEL1 DAXX
OCEL1 MAG
OCEL1 DHCR7
OCEL1 CEACAM4
OCEL1 ECD
OCEL1 SETD2
OCEL1 BCR
OCEL1 ADRBK1
OCEL1 KLHL25
OCEL1 SBNO2
OCEL1 SLC25A11
OCEL1 TRD@
OCEL1 MLL
OCEL1 CARD10
OCEL1 HSP90AB1
OCEL1 PXN
OCEL1 SEMA5A
OCEL1 PIK3R1
OCEL1 TGFB3
OCEL1 TYR
OCEL1 KYNU
OCEL1 SLC18A3
OCEL1 ZBED1
OCEL1 SLC12A4
OCEL1 OPRL1
OCEL1 TUBB2B
OCEL1 KRT1
OCEL1 VCX3A
OCEL1 ARMC6
OCEL1 E2F4
OCEL1 ARSE
OCEL1 ZNF169
OCEL1 CCR5
OCEL1 LLGL2
OCEL1 CSTF3
OCEL1 NTRK3
OCEL1 CPNE6
OCEL1 CLCN6
OCEL1 RPL11
OCEL1 TRIM22
OCEL1 NOC2L
OCEL1 XDH
OCEL1 ZNF239
OCEL1 USP11
OCEL1 MFNG
OCEL1 USP6
OCEL1 DTX4
OCEL1 WWOX
OCEL1 ARID4B
OCEL1 PIGC
OCEL1 PITPNM1
OCEL1 SLC9A3R2
OCEL1 MAEA
OCEL1 GNAS
OCEL1 GABRG3
OCEL1 PSMD9
OCEL1 FLOT1
OCEL1 PRPS1L1
OCEL1 UBL3
OCEL1 RNF5
OCEL1 SLC2A1
OCEL1 MAPK9
OCEL1 WNT10B
OCEL1 CYP2A6
OCEL1 LRRC23
OCEL1 P2RX6
OCEL1 IGF2
OCEL1 GYPE
OCEL1 CHD8
OCEL1 FMO4
OCEL1 UBE3B
OCEL1 REG1A
OCEL1 CNTN1
OCEL1 ZNF592
OCEL1 MYO1C
OCEL1 XRCC2
OCEL1 SEZ6L
OCEL1 MYBPC3
OCEL1 COL19A1
OCEL1 HIST1H3E
OCEL1 SAMD14
OCEL1 TOP3B
OCEL1 RGS9
OCEL1 TET3
OCEL1 POLD2
OCEL1 SLC6A8
OCEL1 GTF2H3
OCEL1 PTPRD
OCEL1 DGCR11
OCEL1 ADCYAP1
OCEL1 TRIM33
OCEL1 ADAM15
OCEL1 SLC1A4
OCEL1 CD40
OCEL1 GPR161
OCEL1 SRM
OCEL1 HCG9
OCEL1 KIFC1
OCEL1 EPHB2
OCEL1 ENTPD2
OCEL1 LMO1
OCEL1 VENTX
OCEL1 GPR12
OCEL1 ELAVL2
OCEL1 GSTA2
OCEL1 AANAT
OCEL1 NCR2
OCEL1 RBCK1
OCEL1 PRSS16
OCEL1 BFSP2
OCEL1 EXD2
OCEL1 TAF1
OCEL1 SLC6A3
OCEL1 EPAS1
OCEL1 EPOR
OCEL1 AXIN1
OCEL1 TERT
OCEL1 KIAA0284
OCEL1 MAGEA9
OCEL1 MMACHC
OCEL1 DDX51
OCEL1 IL8
OCEL1 SLN
OCEL1 ZMYM3
OCEL1 RGS10
OCEL1 DPEP1
OCEL1 CACNA1B
OCEL1 HHLA1
OCEL1 EML3
OCEL1 CELP
OCEL1 NGF
OCEL1 FGD1
OCEL1 ITM2B
OCEL1 EFNA2
OCEL1 CRX
OCEL1 NTSR2
OCEL1 SORBS3
OCEL1 ODF1
OCEL1 GPT
OCEL1 PAK2
OCEL1 SOCS3
OCEL1 CHST3
OCEL1 AHSG
OCEL1 MPZL1
OCEL1 WDR45
OCEL1 MYST2
OCEL1 CDC37
OCEL1 TBX5
OCEL1 ADAMTSL2
OCEL1 ACADVL
OCEL1 NEUROG3
OCEL1 SERPIND1
OCEL1 C19orf50
OCEL1 MVK
OCEL1 SERPINA4
OCEL1 F2RL3
OCEL1 ZBED4
OCEL1 H6PD
OCEL1 PHF21A
OCEL1 IGHG1
OCEL1 KIAA0467
OCEL1 HAP1
OCEL1 ADH1C
OCEL1 UBOX5
OCEL1 UBXN1
OCEL1 APOBEC3C
OCEL1 E2F1
OCEL1 IL23A
OCEL1 YPEL1
OCEL1 HTR7
OCEL1 TLX2
OCEL1 SLC25A17
OCEL1 RAB3A
OCEL1 GGT5
OCEL1 SPINT3
OCEL1 LRRC68
OCEL1 COX10
OCEL1 IKBKG
OCEL1 ETV3
OCEL1 ADCY2
OCEL1 NPAT
OCEL1 CACNB4
OCEL1 DNAJC4
OCEL1 SCARB1
OCEL1 GIGYF2
OCEL1 PTGES
OCEL1 CSPG4
OCEL1 BAP1
OCEL1 CYP3A5
OCEL1 PLEC1
OCEL1 C10orf12
OCEL1 HTR2A
OCEL1 TNFSF12
OCEL1 ZNF157
OCEL1 IFI35
OCEL1 ACAN
OCEL1 TBC1D22A
OCEL1 CUBN
OCEL1 GPR19
OCEL1 POM121L9P
OCEL1 ATG4B
OCEL1 REL
OCEL1 CAMK4
OCEL1 TNP1
OCEL1 PML
OCEL1 CNP
OCEL1 STATH
OCEL1 LGR5
OCEL1 LEFTY1
OCEL1 ZNF76
OCEL1 RPL3L
OCEL1 ODZ4
OCEL1 RFC1
OCEL1 RPA2
OCEL1 ACCN1
OCEL1 MAPK3
OCEL1 CBARA1
OCEL1 TERF2
OCEL1 GCKR
OCEL1 MPDU1
OCEL1 TNFRSF25
OCEL1 DGCR6L
OCEL1 ZKSCAN3
OCEL1 LAD1
OCEL1 TBCD
OCEL1 GRINA
OCEL1 TUB
OCEL1 CRHR2
OCEL1 AURKA
OCEL1 P2RY6
OCEL1 LOC26102
OCEL1 TGOLN2
OCEL1 MPP2
OCEL1 ADAM20
OCEL1 DOPEY1
OCEL1 ASGR2
OCEL1 NME6
OCEL1 RBBP8
OCEL1 CHIT1
OCEL1 NFATC3
OCEL1 SEMA4D
OCEL1 GARS
OCEL1 MAGEA5
OCEL1 MYOG
OCEL1 TENC1
OCEL1 IGSF9B
OCEL1 STXBP1
OCEL1 ARPC4
OCEL1 FUT7
OCEL1 NQO1
OCEL1 TSSK2
OCEL1 CDK6
OCEL1 RABGGTA
OCEL1 SLC15A2
OCEL1 PRKCB
OCEL1 LBP
OCEL1 DOK1
OCEL1 GFAP
OCEL1 CCDC85B
OCEL1 CYP11A1
OCEL1 JAG1
OCEL1 CORT
OCEL1 HCRTR1
OCEL1 MAPKAPK2
OCEL1 ERF
OCEL1 RAB8A
OCEL1 EDIL3
OCEL1 MTHFR
OCEL1 PVT1
OCEL1 MEGF6
OCEL1 TULP3
OCEL1 OLFM1
OCEL1 TBX1
OCEL1 C19orf26
OCEL1 PIGR
OCEL1 TCOF1
OCEL1 TYMS
OCEL1 LYPLA2
OCEL1 EMID1
OCEL1 SCYL3
OCEL1 PPP1R16B
OCEL1 USP19
OCEL1 PTGS1
OCEL1 SAR1A
OCEL1 MATN3
OCEL1 GJB3
OCEL1 TRA2A
OCEL1 ITGAD
OCEL1 CCL19
OCEL1 RGS7
OCEL1 GPR35
OCEL1 SMOX
OCEL1 CDC20
OCEL1 CCPG1
OCEL1 LOC201229
OCEL1 SLC22A24
OCEL1 SVEP1
OCEL1 MYST1
OCEL1 COL6A2
OCEL1 PARD3
OCEL1 CCR4
OCEL1 ITGA2B
OCEL1 NCKIPSD
OCEL1 EIF2AK2
OCEL1 POU4F1
OCEL1 MATN4
OCEL1 NTRK2
OCEL1 RAC2
OCEL1 ATP6V1B1
OCEL1 EXOSC2
OCEL1 CLEC11A
OCEL1 AGAP8
OCEL1 TRIM66
OCEL1 SLC1A7
OCEL1 DEFA3
OCEL1 GUCA1A
OCEL1 KDM5B
OCEL1 GARNL4
OCEL1 CCL16
OCEL1 PLEKHM2
OCEL1 DUSP7
OCEL1 MSC
OCEL1 CD7
OCEL1 RHBDL1
OCEL1 SLC20A2
OCEL1 DCBLD2
OCEL1 CBFA2T3
OCEL1 RPS6KB2
OCEL1 LOC145678
OCEL1 LUZP1
OCEL1 GCK
OCEL1 TGFB1
OCEL1 HAUS5
OCEL1 KIAA0586
OCEL1 PIK3CB
OCEL1 METTL3
OCEL1 TNFRSF10C
OCEL1 MLANA
OCEL1 SEC16A
OCEL1 CIAPIN1
OCEL1 MYBPC2
OCEL1 C14orf1
OCEL1 IGF1R
OCEL1 MTFR1
OCEL1 TMPRSS6
OCEL1 P2RX7
OCEL1 TMCC1
OCEL1 AVPR1B
OCEL1 TPMT
OCEL1 HIRIP3
OCEL1 UNC5B
OCEL1 AMMECR1
OCEL1 PHB
OCEL1 DNAL4
OCEL1 ST6GALNAC4
OCEL1 IFRD2
OCEL1 PDE3A
OCEL1 KRTAP26-1
OCEL1 THBS3
OCEL1 AMIGO2
OCEL1 LPAR2
OCEL1 TFDP1
OCEL1 SEMA3A
OCEL1 PCDH9
OCEL1 HMGXB3
OCEL1 PSMB4
OCEL1 ALPPL2
OCEL1 ACVR1B
OCEL1 CA11
OCEL1 ATG2A
OCEL1 COPS6
OCEL1 SLC6A2
OCEL1 SLC9A1
OCEL1 CAD
OCEL1 PTPRB
OCEL1 IRF2
OCEL1 KEAP1
OCEL1 CDX2
OCEL1 PAIP2B
OCEL1 EWSR1
OCEL1 LOC644165
OCEL1 STK25
OCEL1 CYP27A1
OCEL1 CDK2
OCEL1 CASP2
OCEL1 FNDC3A
OCEL1 SCAMP5
OCEL1 CNKSR1
OCEL1 ARHGAP26
OCEL1 PDE4C
OCEL1 AP2A2
OCEL1 GNL1
OCEL1 EIF3K
OCEL1 PAFAH1B1
OCEL1 PPP1R10
OCEL1 PDGFRA
OCEL1 FAM153A
OCEL1 KRT33A
OCEL1 SLURP1
OCEL1 NFATC4
OCEL1 CCDC86
OCEL1 IL13
OCEL1 HOXC11
OCEL1 LRRC48
OCEL1 ACHE
OCEL1 DOK2
OCEL1 MFHAS1
OCEL1 EIF2C2
OCEL1 MC2R
OCEL1 SOX3
OCEL1 FSCN2
OCEL1 PNMT
OCEL1 RMND5B
OCEL1 PTPN21
OCEL1 GPR3
OCEL1 RBM38
OCEL1 CRYBA4
OCEL1 CDC2L5
OCEL1 RNF167
OCEL1 ZNF783
OCEL1 GRIK5
OCEL1 SLC18A1
OCEL1 RAPGEF1
OCEL1 RRP12
OCEL1 MFAP2
OCEL1 CHRNA3
OCEL1 RAD52
OCEL1 NDST2
OCEL1 NFRKB
OCEL1 TIMP3
OCEL1 TCF25
OCEL1 KIAA1024
OCEL1 D4S234E
OCEL1 MEN1
OCEL1 FANCA
OCEL1 TRIM15
OCEL1 ATP2B2
OCEL1 ABL1
OCEL1 AGPAT1
OCEL1 BCL3
OCEL1 SEC14L1
OCEL1 SOS1
OCEL1 FEM1B
OCEL1 FAM50A
OCEL1 WNT11
OCEL1 PDPN
OCEL1 HDGF
OCEL1 KRT37
OCEL1 INPP4A
OCEL1 ZP2
OCEL1 ATP6V0A2
OCEL1 BCAM
OCEL1 GDF5
OCEL1 SERPINB7
OCEL1 SLMO1
OCEL1 SPRR2C
OCEL1 MAD1L1
OCEL1 SLC30A3
OCEL1 HTR4
OCEL1 DPT
OCEL1 RUNX2
OCEL1 GYPB
OCEL1 LCAT
OCEL1 IL1RL1
OCEL1 AQP5
OCEL1 TUSC2
OCEL1 ALOX5
OCEL1 IDS
OCEL1 GTSE1
OCEL1 NFKB2
OCEL1 C2orf55
OCEL1 TRAFD1
OCEL1 CYP2A13
OCEL1 RAPGEF5
OCEL1 PTGER3
OCEL1 PSG7
OCEL1 OR2B6
OCEL1 C16orf7
OCEL1 PPP2R5D
OCEL1 SSX1
OCEL1 OGG1
OCEL1 PLIN1
OCEL1 FGF2
OCEL1 PTCH1
OCEL1 POLR2J
OCEL1 LY6G6C
OCEL1 LOR
OCEL1 INSL3
OCEL1 HPCAL1
OCEL1 ZNF101
OCEL1 AGPS
OCEL1 FETUB
OCEL1 PTH
OCEL1 TFDP2
OCEL1 DCT
OCEL1 FAM189B
OCEL1 NDUFV1
OCEL1 KCNH2
OCEL1 RP1-21O18.1
OCEL1 CDR2L
OCEL1 TERF1
OCEL1 ACOT11
OCEL1 LGALS9
OCEL1 DHRS1
OCEL1 CRTC1
OCEL1 TNKS
OCEL1 MAPK8IP1
OCEL1 SIT1
OCEL1 LILRA4
OCEL1 RNASEH2B
OCEL1 POLA2
OCEL1 FZR1
OCEL1 HSF1
OCEL1 KIFC3
OCEL1 MAGEA4
OCEL1 CDH16
OCEL1 KRTAP5-9
OCEL1 MGAT3
OCEL1 ANK1
OCEL1 RAB31
OCEL1 CD52
OCEL1 ALDOB
OCEL1 GAMT
OCEL1 IL18RAP
OCEL1 LSM7
OCEL1 DAPK2
OCEL1 TREX1
OCEL1 IRF5
OCEL1 HIPK2
OCEL1 ZNF593
OCEL1 VEGFC
OCEL1 FANCL
OCEL1 HLA-DQB1
OCEL1 TICAM1
OCEL1 BAIAP3
OCEL1 TGFBRAP1
OCEL1 GAGE12J
OCEL1 RELA
OCEL1 KIAA0323
OCEL1 CALR
OCEL1 RAF1
OCEL1 ATP2A3
OCEL1 CRHR1
OCEL1 THRA
OCEL1 NOMO1
OCEL1 ATP1B2
OCEL1 CROCC
OCEL1 SAP18
OCEL1 IQSEC1
OCEL1 LOC90925
OCEL1 TTLL12
OCEL1 SLC5A2
OCEL1 HLF
OCEL1 RAP1GAP
OCEL1 MRPS12
OCEL1 BTF3
OCEL1 REM1
OCEL1 GPR6
OCEL1 TAF5
OCEL1 SMYD5
OCEL1 MLH1
OCEL1 DSG1
OCEL1 SKI
OCEL1 SLC5A5
OCEL1 COL6A1
OCEL1 USP9X
OCEL1 C19orf29
OCEL1 PAX9
OCEL1 BAT3
OCEL1 MARCO
OCEL1 PTAFR
OCEL1 PDLIM7
OCEL1 HPGD
OCEL1 IKZF1
OCEL1 NDST1
OCEL1 HBBP1
OCEL1 IVL
OCEL1 ANKRD12
OCEL1 SMARCD3
OCEL1 C9
OCEL1 TBXA2R
OCEL1 KLF1
OCEL1 ELN
OCEL1 PGAP2
OCEL1 IFIT1
OCEL1 INHA
OCEL1 CD3E
OCEL1 SNUPN
OCEL1 CCDC69
OCEL1 RDH16
OCEL1 AKAP3
OCEL1 GTF2F1
OCEL1 DGKA
OCEL1 CTSG
OCEL1 UPK2
OCEL1 TUBGCP2
OCEL1 PTPN9
OCEL1 ACR
OCEL1 FAM89B
OCEL1 IGHMBP2
OCEL1 LOC91316
OCEL1 ERBB3
OCEL1 ATF6B
OCEL1 C6orf120
OCEL1 CAMSAP1
OCEL1 OSGIN2
OCEL1 TAZ
OCEL1 ZBTB7A
OCEL1 ANKRD46
OCEL1 DNAJA3
OCEL1 GHITM
OCEL1 RAB40B
OCEL1 FOSL1
OCEL1 IFI27
OCEL1 CD33
OCEL1 DUS4L
OCEL1 IAH1
OCEL1 TCF20
OCEL1 RREB1
OCEL1 WNT7A
OCEL1 ABCF2
OCEL1 VAMP5
OCEL1 CBLN1
OCEL1 TRIM58
OCEL1 SMO
OCEL1 GP2
OCEL1 WDR62
OCEL1 PPYR1
OCEL1 MR1
OCEL1 SIX6
OCEL1 PIM1
OCEL1 EIF5B
OCEL1 SRRT
OCEL1 SLC7A4
OCEL1 AKT3
OCEL1 TPPP
OCEL1 RAB11FIP5
OCEL1 POLR2E
OCEL1 MELK
OCEL1 NCSTN
OCEL1 LRCH4
OCEL1 RPRD2
OCEL1 CD34
OCEL1 HNRNPL
OCEL1 FLT1
OCEL1 MYH8
OCEL1 DRG2
OCEL1 PHKG2
OCEL1 PRPH
OCEL1 RBM8A
OCEL1 RAD54L2
OCEL1 KIF22
OCEL1 POU6F2
OCEL1 HRK
OCEL1 DOLK
OCEL1 KCTD20
OCEL1 SLC17A3
OCEL1 PFKFB2
OCEL1 COL21A1
OCEL1 MAP3K3
OCEL1 IL10RA
OCEL1 C12orf47
OCEL1 MT4
OCEL1 MLLT4
OCEL1 HSF4
OCEL1 ZFY
OCEL1 SERPINC1
OCEL1 NR4A1
OCEL1 AHDC1
OCEL1 LY9
OCEL1 LOC100134331
OCEL1 MYO9B
OCEL1 MUC1
OCEL1 SCAPER
OCEL1 PRM2
OCEL1 PCGF1
OCEL1 GPA33
OCEL1 BRCA1
OCEL1 CAPN5
OCEL1 OAS2
OCEL1 LSM4
OCEL1 MRPL28
OCEL1 LOC652147
OCEL1 KRT2
OCEL1 ZNF167
OCEL1 INA
OCEL1 ATP10B
OCEL1 PLCD1
OCEL1 TRPC4AP
OCEL1 MFAP3
OCEL1 SDC3
OCEL1 ABCA1
OCEL1 MYEF2
OCEL1 CLSTN3
OCEL1 SOX12
OCEL1 CREB3
OCEL1 ST3GAL1
OCEL1 TNIP1
OCEL1 UTP3
OCEL1 MTX1
OCEL1 HLA-DOB
OCEL1 PAXIP1
OCEL1 CHRNB2
OCEL1 KCNF1
OCEL1 CDK5R1
OCEL1 IL4
OCEL1 KHK
OCEL1 MLX
OCEL1 TROAP
OCEL1 GJA1
OCEL1 RAGE
OCEL1 KRT85
OCEL1 GALK1
OCEL1 PPP1R2
OCEL1 ESR2
OCEL1 ZNF500
OCEL1 TRIM3
OCEL1 RALYL
OCEL1 CCNF
OCEL1 HOXD10
OCEL1 CDC45L
OCEL1 DDX11
OCEL1 ADRA1A
OCEL1 PDE1A
OCEL1 FURIN
OCEL1 CCHCR1
OCEL1 PAX8
OCEL1 SLC16A2
OCEL1 CSNK1G2
OCEL1 FEZ1
OCEL1 LIPE
OCEL1 NPM3
OCEL1 C1orf144
OCEL1 PIK3R2
OCEL1 ELAVL3
OCEL1 MET
OCEL1 AIF1
OCEL1 MMP25
OCEL1 ITGAM
OCEL1 ESPL1
OCEL1 DPH1
OCEL1 CDH4
OCEL1 RTN2
OCEL1 ABCB1
OCEL1 ETS1
OCEL1 POU6F1
OCEL1 RUNX1
OCEL1 TTC22
OCEL1 ASGR1
OCEL1 ZMYND10
OCEL1 NRG2
OCEL1 GRIP2
OCEL1 GJB5
OCEL1 PTPRN
OCEL1 PAX3
OCEL1 FAM189A2
OCEL1 MAP2K4
OCEL1 PCK2
OCEL1 JAM3
OCEL1 PTK7
OCEL1 FOXN2
OCEL1 RASGRP3
OCEL1 ITIH3
OCEL1 GRIN2A
OCEL1 POU2F2
OCEL1 ARHGAP6
OCEL1 MAGEA1
OCEL1 ABCB6
OCEL1 DEPDC5
OCEL1 TUBB2C
OCEL1 UGT2B15
OCEL1 PLEKHG3
OCEL1 SULT4A1
OCEL1 HADHA
OCEL1 GPR176
OCEL1 AGFG2
OCEL1 SLC6A9
OCEL1 GRB2
OCEL1 FGF3
OCEL1 PARP2
OCEL1 CCNA2
OCEL1 PSMD11
OCEL1 PQBP1
OCEL1 TCF7L2
OCEL1 PPP3CC
OCEL1 SLC4A3
OCEL1 ARID3A
OCEL1 WBSCR22
OCEL1 FKBP15
OCEL1 ORC1L
OCEL1 ITIH4
OCEL1 TM4SF5
OCEL1 STK17A
OCEL1 PRRC1
OCEL1 FNTB
OCEL1 KDM1
OCEL1 IL8RB
OCEL1 SIX3
OCEL1 DUSP14
OCEL1 ALDOC
OCEL1 NSFL1C
OCEL1 OAZ1
OCEL1 KCNJ4
OCEL1 PRB1
OCEL1 GHRHR
OCEL1 FDXR
OCEL1 CEACAM3
OCEL1 NFATC2IP
OCEL1 GRN
OCEL1 GRM4
OCEL1 DGKG
OCEL1 F7
OCEL1 ALAS2
OCEL1 STAT2
OCEL1 SV2A
OCEL1 TFF3
OCEL1 CADM4
OCEL1 B4GALT3
OCEL1 CGB
OCEL1 MYO16
OCEL1 PRH1
OCEL1 PGAM2
OCEL1 BRD2
OCEL1 HMX1
OCEL1 NCDN
OCEL1 U2AF2
OCEL1 CHMP7
OCEL1 PRPF31
OCEL1 CAPNS1
OCEL1 VLDLR
OCEL1 AP3M2
OCEL1 STIP1
OCEL1 C19orf21
OCEL1 SFTPD
OCEL1 LSM1
OCEL1 NOL7
OCEL1 FCGR2A
OCEL1 UBE2H
OCEL1 GUCA2A
OCEL1 RAB14
OCEL1 UQCRC1
OCEL1 VASH1
OCEL1 XPNPEP2
OCEL1 KCTD17
OCEL1 CENPA
OCEL1 GPR143
OCEL1 TPO
OCEL1 MAX
OCEL1 CRYBB3
OCEL1 COL1A1
OCEL1 SSTR5
OCEL1 MCM2
OCEL1 CNNM2
OCEL1 GAD2
OCEL1 MVD
OCEL1 CD63
OCEL1 SPN
OCEL1 FAM102A
OCEL1 SLC28A1
OCEL1 TAP2
OCEL1 GAGE2E
OCEL1 NUPR1
OCEL1 SCNN1D
OCEL1 CORO1A
OCEL1 HTR6
OCEL1 T
OCEL1 CEP135
OCEL1 NEUROD2
GRM4 AQP7
GRM4 BRCA1
GRM4 REG1B
GRM4 TACC2
GRM4 GZMM
GRM4 LOC26102
GRM4 DNAJC7
GRM4 PAX7
GRM4 CHKA
GRM4 LOC552889
GRM4 MEF2C
GRM4 POL3S
GRM4 RXRB
GRM4 METTL1
GRM4 CYP3A4
GRM4 KRT6A
GRM4 GNAT1
GRM4 PCBP3
GRM4 HTRA2
GRM4 TGFB3
GRM4 ABCC8
GRM4 SLC12A4
GRM4 KIAA1539
GRM4 RAD51L3
GRM4 ITGA10
GRM4 CEL
GRM4 KCNJ6
GRM4 SLC9A3
GRM4 POLG
GRM4 CCKAR
GRM4 CCBP2
GRM4 KRT33A
GRM4 SMG6
GRM4 TNK1
GRM4 PSG1
GRM4 MYL2
GRM4 CRYBB3
GRM4 EIF3B
GRM4 SAG
GRM4 EML3
GRM4 DNAH9
GRM4 ARHGAP1
GRM4 KRT86
GRM4 MTG1
GRM4 SFPQ
GRM4 SLC7A2
GRM4 CHST3
GRM4 FAU
GRM4 KRT35
GRM4 NCOR2
GRM4 DNAJC9
GRM4 JAK3
GRM4 PBX1
GRM4 TIPRL
GRM4 TMSB4Y
GRM4 BTF3
GRM4 MATK
GRM4 ABO
GRM4 NTNG1
GRM4 MGAT1
GRM4 NLE1
GRM4 IGFBP5
GRM4 ZSCAN12
GRM4 BAIAP3
GRM4 ABTB2
GRM4 ARTN
GRM4 XK
GRM4 BBC3
GRM4 AMHR2
GRM4 TFAP2A
GRM4 CACNB1
GRM4 EFNA3
GRM4 DDIT3
GRM4 RDH5
GRM4 RPH3A
GRM4 GARNL4
GRM4 DHCR7
GRM4 CEACAM4
GRM4 IGF1R
GRM4 ADRBK1
GRM4 KLHL25
GRM4 SBNO2
GRM4 TRD@
GRM4 MLL
GRM4 CARD10
GRM4 HSP90AB1
GRM4 SEMA5A
GRM4 HADHA
GRM4 PIK3R1
GRM4 GFPT2
GRM4 NDUFS7
GRM4 TYR
GRM4 KYNU
GRM4 SLC18A3
GRM4 ZBED1
GRM4 SIM2
GRM4 OPRL1
GRM4 TUBB2B
GRM4 INSL3
GRM4 WNT11
GRM4 KCNQ1
GRM4 TBX10
GRM4 HIST1H2AG
GRM4 ARMC6
GRM4 E2F4
GRM4 ARSE
GRM4 ZNF169
GRM4 FOXC2
GRM4 IRF2
GRM4 SPG20
GRM4 GPRIN2
GRM4 DTX4
GRM4 LCT
GRM4 NTRK3
GRM4 CPNE6
GRM4 SPC25
GRM4 MYH8
GRM4 NOC2L
GRM4 XDH
GRM4 ZNF239
GRM4 USP11
GRM4 MFNG
GRM4 USP6
GRM4 YY1
GRM4 TENC1
GRM4 WWOX
GRM4 CREB3
GRM4 PIGC
GRM4 PITPNM1
GRM4 SLC9A3R2
GRM4 MAEA
GRM4 XRCC2
GRM4 GNAS
GRM4 GABRG3
GRM4 TAF1
GRM4 SF1
GRM4 PRPS1L1
GRM4 RNF5
GRM4 SLC2A1
GRM4 REEP2
GRM4 VENTX
GRM4 CYP2A6
GRM4 LRRC23
GRM4 SNAPC4
GRM4 P2RX6
GRM4 SFTPD
GRM4 GYPE
GRM4 COX6A2
GRM4 GATA2
GRM4 CHD8
GRM4 UBE3B
GRM4 REG1A
GRM4 CNTN1
GRM4 ZNF592
GRM4 NF1
GRM4 MYO1C
GRM4 SEPT6
GRM4 SNX27
GRM4 MYBPC3
GRM4 COL19A1
GRM4 HIST1H3E
GRM4 SAMD14
GRM4 TOP3B
GRM4 RGS9
GRM4 TNP1
GRM4 KLHL18
GRM4 PCTK3
GRM4 SLC6A8
GRM4 TEX28
GRM4 PTPRD
GRM4 DGCR11
GRM4 S100A4
GRM4 ADCYAP1
GRM4 VASH1
GRM4 KRT85
GRM4 SLC1A4
GRM4 VCX3A
GRM4 GPR161
GRM4 SRM
GRM4 HCG9
GRM4 PLEKHM1
GRM4 KIFC1
GRM4 EPHB2
GRM4 ENTPD2
GRM4 WNT10B
GRM4 GPR12
GRM4 ELAVL2
GRM4 AANAT
GRM4 CD40
GRM4 BFSP2
GRM4 EXD2
GRM4 CPSF1
GRM4 SLC6A3
GRM4 NADK
GRM4 EPOR
GRM4 AXIN1
GRM4 FCER2
GRM4 LRRC68
GRM4 KIAA0284
GRM4 HTR4
GRM4 APOBEC3C
GRM4 MMACHC
GRM4 DDX51
GRM4 GAMT
GRM4 IL8
GRM4 SLN
GRM4 ZMYM3
GRM4 EPAS1
GRM4 DPEP1
GRM4 CACNA1B
GRM4 HHLA1
GRM4 MPP2
GRM4 LYZL6
GRM4 GJB5
GRM4 NGF
GRM4 FGD1
GRM4 ITM2B
GRM4 MYOZ3
GRM4 EFNA2
GRM4 CRX
GRM4 NTSR2
GRM4 SORBS3
GRM4 ODF1
GRM4 GPT
GRM4 PAK2
GRM4 CSPG4
GRM4 MAPKAPK2
GRM4 ERF
GRM4 NFYB
GRM4 MYST2
GRM4 CDC37
GRM4 RAB8A
GRM4 TBX5
GRM4 RDH16
GRM4 ADAMTSL2
GRM4 ITGB3BP
GRM4 NEUROG3
GRM4 SERPIND1
GRM4 C19orf50
GRM4 ZC3H7B
GRM4 RYR3
GRM4 MVK
GRM4 SERPINA4
GRM4 LRRC15
GRM4 TIMP2
GRM4 F2RL3
GRM4 ZBED4
GRM4 H6PD
GRM4 PHF21A
GRM4 IGHG1
GRM4 HMGA2
GRM4 HAP1
GRM4 ADH1C
GRM4 ABL1
GRM4 UBXN1
GRM4 MAGEA9
GRM4 PLIN1
GRM4 E2F1
GRM4 PSMB4
GRM4 HOXD4
GRM4 YPEL1
GRM4 HTR7
GRM4 TLX2
GRM4 SLC25A17
GRM4 GSTM5
GRM4 RELA
GRM4 GGT5
GRM4 SPINT3
GRM4 COX10
GRM4 IKBKG
GRM4 ETV3
GRM4 CD3G
GRM4 ADCY2
GRM4 IFI27
GRM4 SSH1
GRM4 DNAJC4
GRM4 PTPN9
GRM4 PIGR
GRM4 PTGES
GRM4 ING2
GRM4 NAGPA
GRM4 CYP3A5
GRM4 PLEC1
GRM4 HTR2A
GRM4 RASGRP3
GRM4 MYH2
GRM4 ZNF157
GRM4 NBEAL2
GRM4 IFI35
GRM4 ACAN
GRM4 BMI1
GRM4 TRPC4AP
GRM4 CUBN
GRM4 POM121L9P
GRM4 SCD
GRM4 REL
GRM4 THBS1
GRM4 PML
GRM4 CNP
GRM4 STATH
GRM4 LGR5
GRM4 KIF3C
GRM4 ZNF76
GRM4 RPL3L
GRM4 ODZ4
GRM4 RFC1
GRM4 RNASEH2B
GRM4 ACCN1
GRM4 MAPK3
GRM4 CBARA1
GRM4 TERF2
GRM4 GCKR
GRM4 TNFRSF25
GRM4 DGCR6L
GRM4 ZKSCAN3
GRM4 LAD1
GRM4 NRTN
GRM4 TUB
GRM4 CRHR2
GRM4 PTPRS
GRM4 AURKA
GRM4 OSGIN2
GRM4 CELSR2
GRM4 TGOLN2
GRM4 VWA5A
GRM4 ADAM20
GRM4 ASGR2
GRM4 LOC283079
GRM4 RBBP8
GRM4 CHIT1
GRM4 NFATC3
GRM4 SEMA4D
GRM4 MAGEA5
GRM4 MYOG
GRM4 IGSF9B
GRM4 STXBP1
GRM4 ARPC4
GRM4 FUT7
GRM4 TFF1
GRM4 ARID4B
GRM4 RAD50
GRM4 RABGGTA
GRM4 SLC15A2
GRM4 FAM5C
GRM4 PRKCB
GRM4 LBP
GRM4 DOK1
GRM4 TRIM33
GRM4 CCDC85B
GRM4 CYP11A1
GRM4 JAG1
GRM4 CORT
GRM4 MLLT1
GRM4 TWF2
GRM4 AHSG
GRM4 KCNH2
GRM4 TNPO1
GRM4 EDIL3
GRM4 EIF4B
GRM4 DOLK
GRM4 PVT1
GRM4 MEGF6
GRM4 TULP3
GRM4 OLFM1
GRM4 TBX1
GRM4 GIGYF2
GRM4 TCOF1
GRM4 TYMS
GRM4 EMID1
GRM4 SCYL3
GRM4 PPP1R16B
GRM4 USP19
GRM4 PTGS1
GRM4 SAR1A
GRM4 MATN3
GRM4 psiTPTE22
GRM4 TRA2A
GRM4 ITGAD
GRM4 CCL19
GRM4 UBE2N
GRM4 PAX9
GRM4 SMOX
GRM4 HMOX2
GRM4 CCPG1
GRM4 LOC201229
GRM4 SLC22A24
GRM4 USP9X
GRM4 SLC6A12
GRM4 COL6A2
GRM4 PARD3
GRM4 CCR4
GRM4 ITGA2B
GRM4 NCKIPSD
GRM4 EIF2AK2
GRM4 GCOM1
GRM4 POU4F1
GRM4 SVEP1
GRM4 NTRK2
GRM4 GPLD1
GRM4 RAC2
GRM4 ATP6V1B1
GRM4 MYST1
GRM4 EXOSC2
GRM4 CLEC11A
GRM4 AGAP8
GRM4 SLC1A7
GRM4 DEFA3
GRM4 GUCA1A
GRM4 KDM5B
GRM4 CEBPE
GRM4 MAG
GRM4 ADAM15
GRM4 DUSP1
GRM4 DUSP7
GRM4 MSC
GRM4 IVL
GRM4 ATF7
GRM4 RHBDL1
GRM4 SLC20A2
GRM4 DCBLD2
GRM4 CBFA2T3
GRM4 RPS6KB2
GRM4 LOC145678
GRM4 LUZP1
GRM4 MYT1
GRM4 TGFB1
GRM4 HAUS5
GRM4 ZNF593
GRM4 METTL3
GRM4 TNFRSF10C
GRM4 MLANA
GRM4 ZBTB7B
GRM4 SEC16A
GRM4 SKI
GRM4 MYBPC2
GRM4 BCR
GRM4 MTFR1
GRM4 TMPRSS6
GRM4 FGF7
GRM4 ACY1
GRM4 TPMT
GRM4 SLC17A7
GRM4 HIRIP3
GRM4 TOMM34
GRM4 POLD2
GRM4 UNC5B
GRM4 DNAL4
GRM4 KIF22
GRM4 IFRD2
GRM4 PDE3A
GRM4 KRTAP26-1
GRM4 AMIGO2
GRM4 LPAR2
GRM4 SEMA3A
GRM4 GAGE2E
GRM4 HMGXB3
GRM4 CCR7
GRM4 ALPPL2
GRM4 ELAVL3
GRM4 CA11
GRM4 COPS6
GRM4 SLC6A2
GRM4 IDS
GRM4 PTPRB
GRM4 GJA1
GRM4 CDX2
GRM4 PAIP2B
GRM4 EWSR1
GRM4 LOC644165
GRM4 CYP27A1
GRM4 CDK2
GRM4 CASP2
GRM4 GUCA2A
GRM4 CNKSR1
GRM4 ARHGAP26
GRM4 VAPB
GRM4 AP2A2
GRM4 GNL1
GRM4 PAFAH1B1
GRM4 PPP1R10
GRM4 PROX1
GRM4 PDGFRA
GRM4 FAM153A
GRM4 ALOX12
GRM4 SLURP1
GRM4 NFATC4
GRM4 CCDC86
GRM4 IL13
GRM4 HOXC11
GRM4 LRRC48
GRM4 DOK2
GRM4 RHBDD3
GRM4 MFHAS1
GRM4 MC2R
GRM4 FSCN2
GRM4 PNMT
GRM4 SIX6
GRM4 PTPN21
GRM4 ABHD14A
GRM4 CRYBA4
GRM4 TBC1D9B
GRM4 ZNF783
GRM4 ARFGEF2
GRM4 GRIK5
GRM4 SLC18A1
GRM4 CACNB4
GRM4 RRP12
GRM4 MFAP2
GRM4 CHRNA3
GRM4 RAD52
GRM4 NDST2
GRM4 NFRKB
GRM4 TIMP3
GRM4 PSG7
GRM4 KIAA1024
GRM4 FLJ10038
GRM4 MEN1
GRM4 FANCA
GRM4 ATP2B2
GRM4 ATG2A
GRM4 FOXN2
GRM4 BCL3
GRM4 ABCC3
GRM4 UTF1
GRM4 SEC14L1
GRM4 C1orf216
GRM4 SOS1
GRM4 FEM1B
GRM4 FAM50A
GRM4 OR2B6
GRM4 PDPN
GRM4 HDGF
GRM4 CCDC69
GRM4 INPP4A
GRM4 ZP2
GRM4 ATP6V0A2
GRM4 BCAM
GRM4 MAD1L1
GRM4 GDF5
GRM4 PSMD14
GRM4 SERPINB7
GRM4 SLMO1
GRM4 SLC16A5
GRM4 SPRR2C
GRM4 GPR35
GRM4 SLC30A3
GRM4 PPAP2C
GRM4 CSTF3
GRM4 DPT
GRM4 ATP11A
GRM4 RUNX2
GRM4 GCK
GRM4 IL1RL1
GRM4 AQP5
GRM4 AMELX
GRM4 ALOX5
GRM4 NRL
GRM4 SLC9A1
GRM4 HMG20B
GRM4 NFKB2
GRM4 C2orf55
GRM4 TRAFD1
GRM4 LRIG2
GRM4 CYP2A13
GRM4 PTGER3
GRM4 NFKB1
GRM4 CSF1
GRM4 CHRNB2
GRM4 C16orf7
GRM4 PPP2R5D
GRM4 SSX1
GRM4 OGG1
GRM4 RREB1
GRM4 FGF2
GRM4 CGB
GRM4 POLR2J
GRM4 LY6G6C
GRM4 POLE
GRM4 KRT1
GRM4 HPCAL1
GRM4 ZNF101
GRM4 AKR1C4
GRM4 AGPS
GRM4 AQP2
GRM4 MGP
GRM4 SPEF1
GRM4 PTH
GRM4 TFDP2
GRM4 DCT
GRM4 FAM189B
GRM4 DKFZP564C196
GRM4 RGS7
GRM4 RP1-21O18.1
GRM4 CCNF
GRM4 TERF1
GRM4 LGALS9
GRM4 DHRS1
GRM4 CRTC1
GRM4 SIT1
GRM4 LILRA4
GRM4 PHKG1
GRM4 POLA2
GRM4 FZR1
GRM4 HSF1
GRM4 KIFC3
GRM4 BRD2
GRM4 CDH16
GRM4 KRTAP5-9
GRM4 BTRC
GRM4 MGAT3
GRM4 ANK1
GRM4 RAB31
GRM4 NAALADL1
GRM4 CD52
GRM4 BAX
GRM4 SH3PXD2A
GRM4 ABCA1
GRM4 RECQL5
GRM4 ADD2
GRM4 IL18RAP
GRM4 LSM7
GRM4 AIF1
GRM4 TREX1
GRM4 LYPLA2
GRM4 NUP155
GRM4 HIPK2
GRM4 KIAA0586
GRM4 VEGFC
GRM4 FANCL
GRM4 TICAM1
GRM4 AFF2
GRM4 BAT3
GRM4 MAPK8IP1
GRM4 GAGE12J
GRM4 RAB3A
GRM4 CAPNS1
GRM4 FLOT1
GRM4 CALR
GRM4 ATP2A3
GRM4 CRHR1
GRM4 THRA
GRM4 NOMO1
GRM4 ATP1B2
GRM4 PMS2L1
GRM4 SAP18
GRM4 EIF2B1
GRM4 IQSEC1
GRM4 LY6E
GRM4 CCL16
GRM4 TRAK1
GRM4 DCI
GRM4 RAP1GAP
GRM4 ESR1
GRM4 STIP1
GRM4 REM1
GRM4 NCR2
GRM4 CCDC130
GRM4 GPR6
GRM4 TAF5
GRM4 SMYD5
GRM4 MLH1
GRM4 SLC5A5
GRM4 COL6A1
GRM4 C19orf29
GRM4 CRMP1
GRM4 PTAFR
GRM4 SEMA7A
GRM4 HPGD
GRM4 KRT37
GRM4 NDST1
GRM4 ERGIC3
GRM4 PHLDA2
GRM4 CDR2L
GRM4 ANKRD12
GRM4 DDX11
GRM4 RASSF7
GRM4 ST5
GRM4 KLF1
GRM4 ELN
GRM4 PGAP2
GRM4 INHA
GRM4 CD3E
GRM4 SNUPN
GRM4 ZBTB25
GRM4 SMARCD2
GRM4 AKAP3
GRM4 GTF2F1
GRM4 DGKA
GRM4 CTSG
GRM4 UPK2
GRM4 NFIX
GRM4 TUBGCP2
GRM4 CCL22
GRM4 SCARB1
GRM4 ACR
GRM4 IGHMBP2
GRM4 LOC91316
GRM4 ERBB3
GRM4 ATF6B
GRM4 C6orf120
GRM4 CAMSAP1
GRM4 P2RY6
GRM4 TAZ
GRM4 ZBTB7A
GRM4 COBRA1
GRM4 ANKRD46
GRM4 STMN1
GRM4 DNAJA3
GRM4 GHITM
GRM4 EVPL
GRM4 RAB14
GRM4 ITPR2
GRM4 RAB40B
GRM4 FOSL1
GRM4 DDX17
GRM4 PXDN
GRM4 CD33
GRM4 DUS4L
GRM4 IAH1
GRM4 TCF20
GRM4 RPL11
GRM4 PCDH9
GRM4 DEFB4
GRM4 TP53TG5
GRM4 VAMP5
GRM4 CBLN1
GRM4 AHDC1
GRM4 TRIM58
GRM4 MXD1
GRM4 SMO
GRM4 GP2
GRM4 WDR62
GRM4 PCDHGC3
GRM4 CNTN6
GRM4 SCAMP5
GRM4 MR1
GRM4 RMND5B
GRM4 PIM1
GRM4 EIF5B
GRM4 AKT3
GRM4 TPPP
GRM4 RAB11FIP5
GRM4 LPCAT4
GRM4 NCSTN
GRM4 LRCH4
GRM4 CHST2
GRM4 CD34
GRM4 HNRNPL
GRM4 C1orf105
GRM4 FLT1
GRM4 PHKG2
GRM4 SLC5A2
GRM4 RBM8A
GRM4 RAD54L2
GRM4 CCL15
GRM4 ST6GALNAC4
GRM4 POU6F2
GRM4 LDB3
GRM4 PAMR1
GRM4 KCTD20
GRM4 SLC17A3
GRM4 SLC7A11
GRM4 PFKFB2
GRM4 COL21A1
GRM4 ARFIP2
GRM4 IL10RA
GRM4 IFT140
GRM4 C12orf47
GRM4 MLLT4
GRM4 HSF4
GRM4 ZFY
GRM4 SERPINC1
GRM4 KCNJ4
GRM4 AATK
GRM4 PCGF1
GRM4 SCAMP1
GRM4 BCAT1
GRM4 LOC100134331
GRM4 MYO9B
GRM4 TKT
GRM4 MUC1
GRM4 SCAPER
GRM4 RRH
GRM4 POU2F2
GRM4 GPA33
GRM4 ATP10B
GRM4 OAS2
GRM4 LSM4
GRM4 MRPL28
GRM4 LOC652147
GRM4 KRT2
GRM4 ZNF167
GRM4 INA
GRM4 IRF4
GRM4 CAPN5
GRM4 PLCD1
GRM4 TBC1D22A
GRM4 MFAP3
GRM4 HNF4G
GRM4 SDC3
GRM4 MYEF2
GRM4 CLSTN3
GRM4 SOX12
GRM4 CIITA
GRM4 ORC1L
GRM4 LALBA
GRM4 ST3GAL1
GRM4 UTP3
GRM4 HLA-DOB
GRM4 SLC1A6
GRM4 NCDN
GRM4 CDKN2C
GRM4 CDK5R1
GRM4 GJB3
GRM4 IFIT1
GRM4 KHK
GRM4 MLX
GRM4 ATG4B
GRM4 TROAP
GRM4 C9orf114
GRM4 MTHFR
GRM4 GALK1
GRM4 PPP1R2
GRM4 ESR2
GRM4 ZNF500
GRM4 TRIM3
GRM4 RALYL
GRM4 HOXD10
GRM4 TGFBRAP1
GRM4 TCF25
GRM4 CDC45L
GRM4 HTR1B
GRM4 BCL2
GRM4 ADRA1A
GRM4 FURIN
GRM4 CCHCR1
GRM4 PAX8
GRM4 SLC16A2
GRM4 CSNK1G2
GRM4 RBP3
GRM4 FEZ1
GRM4 LIPE
GRM4 KIR2DL4
GRM4 C1orf144
GRM4 ACVR1B
GRM4 DAPK2
GRM4 MMP25
GRM4 ITGAM
GRM4 CDC42
GRM4 CDH4
GRM4 GTF2H3
GRM4 ABCB1
GRM4 ETS1
GRM4 GSTA2
GRM4 RUNX1
GRM4 TTC22
GRM4 ASGR1
GRM4 ZMYND10
GRM4 NRG2
GRM4 CNTN2
GRM4 GRIP2
GRM4 IRF5
GRM4 PTPRN
GRM4 PAX3
GRM4 FAM189A2
GRM4 MAP2K4
GRM4 GTSE1
GRM4 ST20
GRM4 PTK7
GRM4 TNFSF12
GRM4 GRIN2A
GRM4 ARHGAP6
GRM4 ABCB6
GRM4 DEPDC5
GRM4 UGT2B15
GRM4 RTN2
GRM4 SULT4A1
GRM4 ATP5G3
GRM4 AGFG2
GRM4 SLC6A9
GRM4 GRB2
GRM4 FGF3
GRM4 PARP2
GRM4 VILL
GRM4 CCNA2
GRM4 PQBP1
GRM4 TCF7L2
GRM4 PPP3CC
GRM4 SLC4A3
GRM4 LOC729400
GRM4 WBSCR22
GRM4 FKBP15
GRM4 TRIM15
GRM4 ITIH4
GRM4 TM4SF5
GRM4 STK17A
GRM4 PRRC1
GRM4 FNTB
GRM4 KDM1
GRM4 IL8RB
GRM4 SIX3
GRM4 DUSP14
GRM4 ALDOC
GRM4 NSFL1C
GRM4 RPA2
GRM4 NCR3
GRM4 PRB1
GRM4 GHRHR
GRM4 SLC24A1
GRM4 FDXR
GRM4 CEACAM3
GRM4 NFATC2IP
GRM4 GRN
GRM4 D4S234E
GRM4 DGKG
GRM4 F7
GRM4 AFAP1
GRM4 ALAS2
GRM4 STAT2
GRM4 SV2A
GRM4 TFF3
GRM4 CADM4
GRM4 B4GALT3
GRM4 C14orf1
GRM4 MYO16
GRM4 MGAT5
GRM4 PRH1
GRM4 ARR3
GRM4 SLC4A8
GRM4 FGFR1
GRM4 HMX1
GRM4 PAXIP1
GRM4 U2AF2
GRM4 CHMP7
GRM4 PRPF31
GRM4 CDK6
GRM4 KIAA0323
GRM4 MICAL2
GRM4 C19orf21
GRM4 IGF2
GRM4 FCGR2A
GRM4 UBE2H
GRM4 CADM3
GRM4 UQCRC1
GRM4 WNT7A
GRM4 XPNPEP2
GRM4 KCTD17
GRM4 CORO1A
GRM4 GPR143
GRM4 IL4
GRM4 MAX
GRM4 PRPH
GRM4 COL1A1
GRM4 SH3BP1
GRM4 ABCA2
GRM4 MCM2
GRM4 CNNM2
GRM4 NHP2
GRM4 GAD2
GRM4 GRINA
GRM4 MVD
GRM4 PRPF19
GRM4 SPN
GRM4 FAM102A
GRM4 SLC28A1
GRM4 TAP2
GRM4 SOCS3
GRM4 RAGE
GRM4 NUDT3
GRM4 GADD45B
GRM4 SCNN1D
GRM4 FGF9
GRM4 S1PR4
GRM4 HTR6
GRM4 T
GRM4 CEP135
GRM4 NEUROD2
GRM4 CROCC
GRM4 DYRK1B
GRM4 STBD1
PRF1 TGFB1
PRF1 HSF1
PRF1 WNT10B
PRF1 LOC100134331
PRF1 DAGLA
PRF1 CEACAM4
PRF1 SIM2
PRF1 NRTN
PRF1 AIF1
PRF1 MTHFR
PRF1 CCBP2
PRF1 TYR
PRF1 AMIGO2
PRF1 SMARCD3
PRF1 SPC25
PRF1 C16orf7
PRF1 B4GALT3
PRF1 SOX12
PRF1 IL10RA
PRF1 CAMSAP1
PRF1 KRT86
PRF1 ALDOC
PRF1 DMP1
PRF1 RABGGTA
PRF1 SCAPER
PRF1 BTF3
PRF1 ALAS2
PRF1 NFKB2
PRF1 IGH@
PRF1 ATF7
PRF1 SLC1A4
PRF1 GHITM
PRF1 MAPKAPK2
N4BP2L2 TOP3B
N4BP2L2 KDM5B
N4BP2L2 WNT11
N4BP2L2 KCTD20
N4BP2L2 LOC91316
N4BP2L2 ARID3A
RPL10 RPS14
RPL10 RPL9
IGF2 AQP7
IGF2 METTL1
IGF2 BRCA1
IGF2 DNAJC7
IGF2 PAX7
IGF2 LOC552889
IGF2 MEF2C
IGF2 POL3S
IGF2 PCBP3
IGF2 HTRA2
IGF2 TGFB3
IGF2 SLC12A4
IGF2 RAD51L3
IGF2 KCNJ6
IGF2 SLC9A3
IGF2 ZNF264
IGF2 POLG
IGF2 CCKAR
IGF2 CCBP2
IGF2 SMG6
IGF2 SPC25
IGF2 PSG1
IGF2 NFATC4
IGF2 DNAH9
IGF2 KRT86
IGF2 NCOR2
IGF2 PBX1
IGF2 MUC1
IGF2 KAT5
IGF2 ABO
IGF2 NTNG1
IGF2 MGAT1
IGF2 NLE1
IGF2 ZSCAN12
IGF2 BAIAP3
IGF2 ABTB2
IGF2 EFNA3
IGF2 RPH3A
IGF2 GARNL4
IGF2 DHCR7
IGF2 CEACAM4
IGF2 SETD2
IGF2 IGF1R
IGF2 ADRBK1
IGF2 SBNO2
IGF2 MLL
IGF2 CARD10
IGF2 HSP90AB1
IGF2 PIK3R1
IGF2 TYR
IGF2 SLC18A3
IGF2 ZBED1
IGF2 SIM2
IGF2 TUBB2B
IGF2 TAX1BP1
IGF2 RSC1A1
IGF2 INSL3
IGF2 KCNQ1
IGF2 C19orf29
IGF2 ARSE
IGF2 ESR1
IGF2 DTX4
IGF2 CPNE6
IGF2 RPL11
IGF2 TRIM22
IGF2 NOC2L
IGF2 PFKFB2
IGF2 USP11
IGF2 MFNG
IGF2 TENC1
IGF2 WWOX
IGF2 CDK6
IGF2 PITPNM1
IGF2 SLC9A3R2
IGF2 CCKBR
IGF2 GNAS
IGF2 FLOT1
IGF2 SF1
IGF2 SLC2A1
IGF2 TM4SF5
IGF2 VENTX
IGF2 CYP2A6
IGF2 CHD8
IGF2 P2RX6
IGF2 CRYBB3
IGF2 UBE3B
IGF2 CNTN1
IGF2 ZNF592
IGF2 SEPT6
IGF2 PYGM
IGF2 MYBPC3
IGF2 COL19A1
IGF2 SAMD14
IGF2 TOP3B
IGF2 RGS9
IGF2 TNP1
IGF2 SLC6A8
IGF2 PTPRD
IGF2 ADCYAP1
IGF2 ADAM15
IGF2 SLC1A4
IGF2 VCX3A
IGF2 GPR161
IGF2 HCG9
IGF2 PLEKHM1
IGF2 KIFC1
IGF2 EPHB2
IGF2 LMO1
IGF2 WNT10B
IGF2 ELAVL2
IGF2 AANAT
IGF2 SAG
IGF2 CD40
IGF2 BFSP2
IGF2 EPAS1
IGF2 EPOR
IGF2 AXIN1
IGF2 ATF6B
IGF2 KCNF1
IGF2 KIAA0284
IGF2 APOBEC3C
IGF2 MMACHC
IGF2 ZMYM3
IGF2 DPEP1
IGF2 CACNA1B
IGF2 HHLA1
IGF2 EML3
IGF2 FGD1
IGF2 ITM2B
IGF2 C22orf9
IGF2 EFNA2
IGF2 CRX
IGF2 NTSR2
IGF2 PTGS1
IGF2 ODF1
IGF2 RAB31
IGF2 PAK2
IGF2 BAX
IGF2 MYST2
IGF2 CDC37
IGF2 PSMB4
IGF2 STBD1
IGF2 OMG
IGF2 NEUROG3
IGF2 PDGFRA
IGF2 IL13
IGF2 MVK
IGF2 ZBED4
IGF2 PHF21A
IGF2 IGHG1
IGF2 HAP1
IGF2 ADH1C
IGF2 UBOX5
IGF2 PLIN1
IGF2 E2F1
IGF2 YPEL1
IGF2 HTR7
IGF2 TLX2
IGF2 SLC25A17
IGF2 RELA
IGF2 GGT5
IGF2 COX10
IGF2 ETV3
IGF2 NPAT
IGF2 SCARB1
IGF2 CECR7
IGF2 GIGYF2
IGF2 PTGES
IGF2 NAGPA
IGF2 CYP3A5
IGF2 HTR2A
IGF2 MYH2
IGF2 ZNF157
IGF2 CUBN
IGF2 ATG4B
IGF2 CAP2
IGF2 IGH@
IGF2 PML
IGF2 CNP
IGF2 STATH
IGF2 LGR5
IGF2 RPL3L
IGF2 TRIM15
IGF2 RNASEH2B
IGF2 ACCN1
IGF2 CBARA1
IGF2 TERF2
IGF2 GCKR
IGF2 TNFRSF25
IGF2 DGCR6L
IGF2 ZKSCAN3
IGF2 LAD1
IGF2 GRINA
IGF2 CRHR2
IGF2 STAT2
IGF2 LOC26102
IGF2 TGOLN2
IGF2 ADAM20
IGF2 LOC283079
IGF2 NME6
IGF2 RBBP8
IGF2 CHIT1
IGF2 NFATC3
IGF2 SEMA4D
IGF2 MAGEA5
IGF2 IGSF9B
IGF2 STXBP1
IGF2 MN1
IGF2 ARPC4
IGF2 FUT7
IGF2 ARID4B
IGF2 RABGGTA
IGF2 FAM5C
IGF2 LBP
IGF2 CYP11A1
IGF2 LRRC68
IGF2 CORT
IGF2 HCRTR1
IGF2 MAPKAPK2
IGF2 ERF
IGF2 MTHFR
IGF2 PVT1
IGF2 MEGF6
IGF2 LPXN
IGF2 PIGR
IGF2 TCOF1
IGF2 LYPLA2
IGF2 SCYL3
IGF2 USP19
IGF2 SORBS3
IGF2 TRA2A
IGF2 ITGAD
IGF2 RAB40B
IGF2 GPR35
IGF2 CCPG1
IGF2 LOC201229
IGF2 SLC22A24
IGF2 USP9X
IGF2 E2F5
IGF2 ITGA2B
IGF2 NCKIPSD
IGF2 EIF2AK2
IGF2 POU4F1
IGF2 NTRK2
IGF2 VPS11
IGF2 ATP6V1B1
IGF2 MYO1C
IGF2 AGAP8
IGF2 DEFA3
IGF2 MAG
IGF2 PLEKHM2
IGF2 NFKB2
IGF2 MSC
IGF2 CSF1
IGF2 RHBDL1
IGF2 RPS6KB2
IGF2 LOC145678
IGF2 LUZP1
IGF2 GYPB
IGF2 TGFB1
IGF2 HAUS5
IGF2 METTL3
IGF2 TNFRSF10C
IGF2 FKBP15
IGF2 SEC16A
IGF2 SKI
IGF2 TMPRSS6
IGF2 PRSS23
IGF2 TPMT
IGF2 HIRIP3
IGF2 UNC5B
IGF2 KIF22
IGF2 PDE3A
IGF2 KRTAP26-1
IGF2 AMIGO2
IGF2 LPAR2
IGF2 SOX12
IGF2 HMGXB3
IGF2 TBX5
IGF2 ALPPL2
IGF2 ELAVL3
IGF2 RFC1
IGF2 COPS6
IGF2 SLC6A2
IGF2 SLC9A1
IGF2 CAD
IGF2 IRF2
IGF2 PAIP2B
IGF2 LOC644165
IGF2 IVL
IGF2 CDK2
IGF2 GUCA2A
IGF2 CNKSR1
IGF2 ARHGAP26
IGF2 PDE4C
IGF2 VAPB
IGF2 C2orf55
IGF2 PAFAH1B1
IGF2 PPP1R10
IGF2 KNG1
IGF2 CCDC94
IGF2 KRT33A
IGF2 SLURP1
IGF2 EXOSC2
IGF2 HOXC11
IGF2 OR2B6
IGF2 DOK2
IGF2 MFHAS1
IGF2 MC2R
IGF2 SOX3
IGF2 FSCN2
IGF2 CCL19
IGF2 CRYBA4
IGF2 CDC2L5
IGF2 RNF167
IGF2 GRIK5
IGF2 SLC18A1
IGF2 RRP12
IGF2 MFAP2
IGF2 CHRNA3
IGF2 NFRKB
IGF2 FANCA
IGF2 ATP2B2
IGF2 ATG2A
IGF2 AGPAT1
IGF2 GLUD2
IGF2 BCL3
IGF2 SOS1
IGF2 IVD
IGF2 FAM50A
IGF2 LLGL2
IGF2 SLC25A16
IGF2 PDPN
IGF2 ALAS2
IGF2 SERPINB7
IGF2 SLMO1
IGF2 SPRR2C
IGF2 MAD1L1
IGF2 SLC30A3
IGF2 PCDH9
IGF2 HTR4
IGF2 DPT
IGF2 RUNX2
IGF2 GCK
IGF2 LCAT
IGF2 AQP5
IGF2 AMELX
IGF2 ALOX5
IGF2 IDS
IGF2 GTSE1
IGF2 GDF5
IGF2 KCNJ4
IGF2 TRAFD1
IGF2 CYP2A13
IGF2 PTGER3
IGF2 PSG7
IGF2 WNT11
IGF2 C16orf7
IGF2 OGG1
IGF2 RREB1
IGF2 FGF2
IGF2 TCF3
IGF2 LY6G6C
IGF2 KRT1
IGF2 ZNF101
IGF2 GAMT
IGF2 PTH
IGF2 TFDP2
IGF2 CCL16
IGF2 FAM189B
IGF2 CCNF
IGF2 TERF1
IGF2 LGALS9
IGF2 DHRS1
IGF2 CRTC1
IGF2 SMPDL3B
IGF2 DNAJA3
IGF2 LILRA4
IGF2 POLA2
IGF2 FZR1
IGF2 HSF1
IGF2 MAGEA4
IGF2 KRTAP5-9
IGF2 MGAT3
IGF2 SULT2B1
IGF2 AGPS
IGF2 RECQL5
IGF2 IL18RAP
IGF2 DAPK2
IGF2 SLC28A1
IGF2 IRF5
IGF2 HIPK2
IGF2 VEGFC
IGF2 MAPK8IP1
IGF2 KIAA0323
IGF2 RAF1
IGF2 ACP1
IGF2 FAM102A
IGF2 MLANA
IGF2 NOMO1
IGF2 ATP1B2
IGF2 SAP18
IGF2 EIF2B1
IGF2 IQSEC1
IGF2 DCT
IGF2 RAP1GAP
IGF2 BTF3
IGF2 REM1
IGF2 MLH1
IGF2 E2F4
IGF2 PAX9
IGF2 MARCO
IGF2 PTAFR
IGF2 SEMA7A
IGF2 HPGD
IGF2 IKZF1
IGF2 NDST1
IGF2 HBBP1
IGF2 KRT37
IGF2 KLF1
IGF2 ELN
IGF2 PGAP2
IGF2 DGCR9
IGF2 CD3E
IGF2 SNUPN
IGF2 RDH16
IGF2 AKAP3
IGF2 GTF2F1
IGF2 UPK2
IGF2 TUBGCP2
IGF2 PTPN9
IGF2 ACR
IGF2 LRRC23
IGF2 FAM89B
IGF2 IGHMBP2
IGF2 LOC91316
IGF2 RAPGEF5
IGF2 COBRA1
IGF2 C6orf120
IGF2 CAMSAP1
IGF2 P2RY6
IGF2 TAZ
IGF2 ZBTB7A
IGF2 ANKRD46
IGF2 GHITM
IGF2 ABCC9
IGF2 FOSL1
IGF2 CD33
IGF2 TP53TG5
IGF2 RRBP1
IGF2 TRIM58
IGF2 SMO
IGF2 GP2
IGF2 WDR62
IGF2 MR1
IGF2 TPPP
IGF2 RAB11FIP5
IGF2 NCSTN
IGF2 LRCH4
IGF2 RPRD2
IGF2 CD34
IGF2 HNRNPL
IGF2 FLT1
IGF2 PHKG2
IGF2 SLC5A2
IGF2 RAD52
IGF2 RAD54L2
IGF2 ST6GALNAC4
IGF2 POU6F2
IGF2 HRK
IGF2 PAMR1
IGF2 SLC17A3
IGF2 XDH
IGF2 MAP3K3
IGF2 IL10RA
IGF2 C12orf47
IGF2 MT4
IGF2 HSF4
IGF2 SERPINC1
IGF2 AHDC1
IGF2 SCAMP1
IGF2 LY9
IGF2 C20orf194
IGF2 LOC100134331
IGF2 MYO9B
IGF2 SCAPER
IGF2 PRM2
IGF2 POU2F2
IGF2 GPA33
IGF2 CAPN5
IGF2 OAS2
IGF2 KRT2
IGF2 ZNF167
IGF2 INA
IGF2 ATP10B
IGF2 SDC3
IGF2 MYEF2
IGF2 CLSTN3
IGF2 CREB3
IGF2 TNIP1
IGF2 UTP3
IGF2 HLA-DOB
IGF2 PAXIP1
IGF2 CHRNB2
IGF2 CDK5R1
IGF2 IL4
IGF2 COL1A1
IGF2 TROAP
IGF2 GJA1
IGF2 C9orf114
IGF2 REL
IGF2 SLC7A4
IGF2 GALK1
IGF2 ESR2
IGF2 TRIM3
IGF2 RALYL
IGF2 CDC45L
IGF2 DDX11
IGF2 ADRA1A
IGF2 FURIN
IGF2 PAX8
IGF2 SLC16A2
IGF2 CSNK1G2
IGF2 FEZ1
IGF2 C1orf144
IGF2 ACVR1B
IGF2 AIF1
IGF2 MMP25
IGF2 ITGAM
IGF2 SPTLC1
IGF2 CDH4
IGF2 ABCB1
IGF2 ETS1
IGF2 RUNX1
IGF2 ASGR1
IGF2 ZMYND10
IGF2 NRG2
IGF2 GRIP2
IGF2 GJB5
IGF2 FAM189A2
IGF2 MAP2K4
IGF2 RASGRP3
IGF2 GRIN2A
IGF2 ARHGAP6
IGF2 AURKA
IGF2 UGT2B15
IGF2 SULT4A1
IGF2 KRT85
IGF2 AGFG2
IGF2 SLC6A9
IGF2 PQBP1
IGF2 TCF7L2
IGF2 PPP3CC
IGF2 SLC4A3
IGF2 ARID3A
IGF2 WBSCR22
IGF2 ACADVL
IGF2 ITIH4
IGF2 STK17A
IGF2 PRRC1
IGF2 IL8RB
IGF2 SIX3
IGF2 DUSP14
IGF2 ALDOC
IGF2 NSFL1C
IGF2 RPA2
IGF2 PRB1
IGF2 GHRHR
IGF2 FDXR
IGF2 CEACAM3
IGF2 NFATC2IP
IGF2 GRN
IGF2 D4S234E
IGF2 DGKG
IGF2 F7
IGF2 TGFBRAP1
IGF2 RBM8A
IGF2 TFF3
IGF2 CADM4
IGF2 HIPK3
IGF2 B4GALT3
IGF2 PRH1
IGF2 HMX1
IGF2 NCDN
IGF2 U2AF2
IGF2 CHMP7
IGF2 PRPF31
IGF2 CAPNS1
IGF2 FCGR2A
IGF2 JAG1
IGF2 WNT7A
IGF2 GPR143
IGF2 MAX
IGF2 PRPH
IGF2 MCM2
IGF2 CNNM2
IGF2 GAD2
IGF2 PPP1R8
IGF2 MVD
IGF2 SPN
IGF2 THRA
IGF2 TREX1
IGF2 GNL1
IGF2 CORO1A
IGF2 T
IGF2 CEP135
IGF2 NEUROD2
CCL19 METTL1
CCL19 AQP7
CCL19 LOC552889
CCL19 MEF2C
CCL19 PCBP3
CCL19 HTRA2
CCL19 TGFB3
CCL19 SIM2
CCL19 RAD51L3
CCL19 GPRIN2
CCL19 SLC9A3
CCL19 POLG
CCL19 CCBP2
CCL19 SPC25
CCL19 PSG1
CCL19 VSIG4
CCL19 KRT86
CCL19 BTF3
CCL19 ABO
CCL19 NTNG1
CCL19 MGAT1
CCL19 ZSCAN12
CCL19 MC2R
CCL19 RPH3A
CCL19 MAG
CCL19 CEACAM4
CCL19 IGF1R
CCL19 ADRBK1
CCL19 SBNO2
CCL19 MLL
CCL19 CARD10
CCL19 TYR
CCL19 ZBED1
CCL19 SLC12A4
CCL19 TUBB2B
CCL19 INSL3
CCL19 ARSE
CCL19 ZNF169
CCL19 ESR1
CCL19 NTRK3
CCL19 CPNE6
CCL19 NOC2L
CCL19 XDH
CCL19 USP11
CCL19 MFNG
CCL19 WWOX
CCL19 ARID4B
CCL19 PITPNM1
CCL19 SLC9A3R2
CCL19 PRPS1L1
CCL19 RNF5
CCL19 CYP2A6
CCL19 LRRC23
CCL19 COX6A2
CCL19 CHD8
CCL19 UBE3B
CCL19 REG1A
CCL19 CNTN1
CCL19 ZNF592
CCL19 XRCC2
CCL19 MYBPC3
CCL19 COL19A1
CCL19 SAMD14
CCL19 TOP3B
CCL19 RGS9
CCL19 SLC6A8
CCL19 PTPRD
CCL19 DGCR11
CCL19 ADCYAP1
CCL19 KRT85
CCL19 SLC1A4
CCL19 GPR161
CCL19 KIFC1
CCL19 EPHB2
CCL19 WNT10B
CCL19 AANAT
CCL19 CD40
CCL19 EPAS1
CCL19 EPOR
CCL19 AXIN1
CCL19 KIAA0284
CCL19 APOBEC3C
CCL19 MMACHC
CCL19 DPEP1
CCL19 HHLA1
CCL19 FGD1
CCL19 ITM2B
CCL19 CRX
CCL19 C19orf26
CCL19 SORBS3
CCL19 ODF1
CCL19 PAK2
CCL19 AHSG
CCL19 MYST2
CCL19 RAB8A
CCL19 TBX5
CCL19 NEUROG3
CCL19 SERPIND1
CCL19 ZC3H7B
CCL19 MVK
CCL19 SERPINA4
CCL19 H6PD
CCL19 UPK2
CCL19 MAGEA9
CCL19 E2F1
CCL19 YPEL1
CCL19 HTR7
CCL19 TLX2
CCL19 SPINT3
CCL19 IKBKG
CCL19 DNAJC4
CCL19 PTPN9
CCL19 PTGES
CCL19 HTR2A
CCL19 TNFSF12
CCL19 ZNF157
CCL19 TRPC4AP
CCL19 POM121L9P
CCL19 REL
CCL19 PML
CCL19 CNP
CCL19 STATH
CCL19 LGR5
CCL19 LEFTY1
CCL19 TRIM15
CCL19 RPA2
CCL19 TERF2
CCL19 GCKR
CCL19 TNFRSF25
CCL19 ZKSCAN3
CCL19 SSTR5
CCL19 CRHR2
CCL19 SOS1
CCL19 TGOLN2
CCL19 ADAM20
CCL19 RBBP8
CCL19 CHIT1
CCL19 SEMA4D
CCL19 IGSF9B
CCL19 ARPC4
CCL19 FUT7
CCL19 CDK6
CCL19 RABGGTA
CCL19 PRKCB
CCL19 LBP
CCL19 SRM
CCL19 CYP11A1
CCL19 JAG1
CCL19 MAPKAPK2
CCL19 TNPO1
CCL19 PVT1
CCL19 NTSR2
CCL19 PLEC1
CCL19 USP19
CCL19 SAR1A
CCL19 TRA2A
CCL19 MTHFR
CCL19 SLC22A24
CCL19 MYST1
CCL19 COL6A2
CCL19 CCR4
CCL19 POU4F1
CCL19 AGAP8
CCL19 ADAM15
CCL19 PLEKHM2
CCL19 NFKB2
CCL19 MSC
CCL19 RHBDL1
CCL19 DCBLD2
CCL19 LUZP1
CCL19 TGFB1
CCL19 HAUS5
CCL19 MLANA
CCL19 SEC16A
CCL19 TMPRSS6
CCL19 TPMT
CCL19 UNC5B
CCL19 ST6GALNAC4
CCL19 AMIGO2
CCL19 SEMA3A
CCL19 SOX12
CCL19 PSMB4
CCL19 ALPPL2
CCL19 TNXB
CCL19 ELAVL3
CCL19 COPS6
CCL19 SLC6A2
CCL19 IDS
CCL19 PAIP2B
CCL19 CDK2
CCL19 GUCA2A
CCL19 CNKSR1
CCL19 PDE4C
CCL19 AP2A2
CCL19 GNL1
CCL19 PAFAH1B1
CCL19 PPP1R10
CCL19 EFNA3
CCL19 FSCN2
CCL19 CRYBA4
CCL19 GRIK5
CCL19 RRP12
CCL19 MFAP2
CCL19 NFRKB
CCL19 FANCA
CCL19 ATP2B2
CCL19 ATG2A
CCL19 AGPAT1
CCL19 BCL3
CCL19 WNT11
CCL19 PDPN
CCL19 HDGF
CCL19 INPP4A
CCL19 SLMO1
CCL19 SPRR2C
CCL19 GPR35
CCL19 SLC30A3
CCL19 RUNX2
CCL19 GYPB
CCL19 AQP5
CCL19 ALOX5
CCL19 SLC9A1
CCL19 GTSE1
CCL19 C2orf55
CCL19 TRAFD1
CCL19 PSG7
CCL19 OR2B6
CCL19 OGG1
CCL19 RREB1
CCL19 FGF2
CCL19 POLR2J
CCL19 LY6G6C
CCL19 KRT1
CCL19 PTH
CCL19 TFDP2
CCL19 RGS10
CCL19 FAM189B
CCL19 CCNF
CCL19 LGALS9
CCL19 DGKA
CCL19 CRTC1
CCL19 DNAJA3
CCL19 LILRA4
CCL19 FZR1
CCL19 KIFC3
CCL19 MGAT3
CCL19 RECQL5
CCL19 LSM7
CCL19 DAPK2
CCL19 U2AF2
CCL19 IRF5
CCL19 VEGFC
CCL19 CAPN3
CCL19 TGFBRAP1
CCL19 KIAA0323
CCL19 THRA
CCL19 ATP1B2
CCL19 SAP18
CCL19 SLC5A2
CCL19 RAP1GAP
CCL19 TNP1
CCL19 MLH1
CCL19 COL6A1
CCL19 PTAFR
CCL19 PDLIM7
CCL19 HPGD
CCL19 NDST1
CCL19 CD72
CCL19 DDX11
CCL19 KLF1
CCL19 SNUPN
CCL19 GTF2F1
CCL19 HAP1
CCL19 TUBGCP2
CCL19 SCARB1
CCL19 ACR
CCL19 IGHMBP2
CCL19 ATF6B
CCL19 OSGIN2
CCL19 TAZ
CCL19 ZBTB7A
CCL19 GHITM
CCL19 FOSL1
CCL19 CD33
CCL19 IAH1
CCL19 VAMP5
CCL19 TRIM58
CCL19 SMO
CCL19 GP2
CCL19 WDR62
CCL19 CNTN6
CCL19 MR1
CCL19 RMND5B
CCL19 AKT3
CCL19 TPPP
CCL19 RAB11FIP5
CCL19 LRCH4
CCL19 CD34
CCL19 FLT1
CCL19 PHKG2
CCL19 PRPH
CCL19 RBM8A
CCL19 RAD54L2
CCL19 PFKFB2
CCL19 MAP3K3
CCL19 IL10RA
CCL19 MLLT4
CCL19 HSF4
CCL19 ZFY
CCL19 KCNJ4
CCL19 LOC100134331
CCL19 MYO9B
CCL19 SCAPER
CCL19 GPA33
CCL19 LSM4
CCL19 MRPL28
CCL19 LOC652147
CCL19 INA
CCL19 PLCD1
CCL19 MYEF2
CCL19 ORC1L
CCL19 TNIP1
CCL19 UTP3
CCL19 HLA-DOB
CCL19 NCDN
CCL19 CHRNB2
CCL19 CDK5R1
CCL19 KHK
CCL19 SLC7A4
CCL19 ESR2
CCL19 TRIM3
CCL19 LYPLA2
CCL19 ASPHD1
CCL19 PAX8
CCL19 CSNK1G2
CCL19 FEZ1
CCL19 C1orf144
CCL19 ITGAM
CCL19 ETS1
CCL19 RUNX1
CCL19 ASGR1
CCL19 ZMYND10
CCL19 NRG2
CCL19 GJB5
CCL19 FAM189A2
CCL19 MAP2K4
CCL19 RASGRP3
CCL19 GRIN2A
CCL19 ARHGAP6
CCL19 FAM13A
CCL19 AURKA
CCL19 DEPDC5
CCL19 UGT2B15
CCL19 SULT4A1
CCL19 AGFG2
CCL19 SLC6A9
CCL19 PPP3CC
CCL19 SLC4A3
CCL19 WBSCR22
CCL19 PRRC1
CCL19 IL8RB
CCL19 SIX3
CCL19 DUSP14
CCL19 ALDOC
CCL19 NCR3
CCL19 FDXR
CCL19 STAT2
CCL19 TFF3
CCL19 CADM4
CCL19 B4GALT3
CCL19 PRH1
CCL19 ARR3
CCL19 BTRC
CCL19 HMX1
CCL19 TREX1
CCL19 CHMP7
CCL19 PRPF31
CCL19 CAPNS1
CCL19 C19orf21
CCL19 FCGR2A
CCL19 BCL2L1
CCL19 RAB14
CCL19 XPNPEP2
CCL19 KCTD17
CCL19 GPR143
CCL19 CRYBB3
CCL19 SV2A
CCL19 MVD
CCL19 FAM102A
CCL19 CORO1A
CCL19 CEP135
TRIM28 BRD2
TRIM28 C19orf50
TRIM28 SIX6
TRIM28 PDGFRA
TRIM28 WNT10B
TRIM28 ODZ4
TRIM28 CAPNS1
TRIM28 AANAT
TRIM28 FAM38A
TRIM28 CDK5R1
TRIM28 FUS
TRIM28 NDUFS7
TRIM28 FLII
TRIM28 SLC25A1
TRIM28 CRHR2
TRIM28 PTOV1
TRIM28 GPX4
TRIM28 HSP90AB1
TRIM28 SLC25A3
TRIM28 ATF6B
TRIM28 PSMD11
TRIM28 GLUD2
TRIM28 VEGFC
TRIM28 SVEP1
TRIM28 PQBP1
TRIM28 PPP3CC
TRIM28 AHCYL1
TRIM28 LOC728849
TRIM28 ZNF167
TRIM28 GAS6
TRIM28 RAB3A
TRIM28 FURIN
TRIM28 TUBB2B
TRIM28 RAF1
TRIM28 POU4F1
TRIM28 PTPN9
TRIM28 EIF3F
TRIM28 UBC
TRIM28 EWSR1
TRIM28 MYBPC3
TRIM28 GJA1
TRIM28 NDUFV1
TRIM28 PAIP2B
TRIM28 ZNF157
TRIM28 RAGE
TRIM28 GNAS
TRIM28 DUSP1
TRIM28 LSM4
TRIM28 ERGIC3
TRIM28 CYP11A1
TRIM28 ERF
TRIM28 EIF3G
TRIM28 HTR6
TRIM28 THBS3
TRIM28 BCL2
TRIM28 SLC30A3
TRIM28 GHITM
TRIM28 WDR62
CYTH3 PPP1R10
CYTH3 REG1B
CYTH3 CRYBA4
CYTH3 SERPINA4
CYTH3 TPPP
CYTH3 MEF2C
CYTH3 ESR2
CYTH3 ABCC8
CYTH3 MVK
CYTH3 RAD51L3
CYTH3 SLC9A3
CYTH3 XDH
CYTH3 MAP3K3
CYTH3 SAG
CYTH3 NFRKB
CYTH3 ATG2A
CYTH3 SCAPER
CYTH3 TBC1D22A
CYTH3 FAM50A
CYTH3 PLCD1
CYTH3 TRPC4AP
CYTH3 PML
CYTH3 PAX9
CYTH3 HLA-DOB
CYTH3 IGF1R
CYTH3 AMELX
CYTH3 NRTN
CYTH3 FOXE1
CYTH3 TGOLN2
CYTH3 TRIM3
CYTH3 TYR
CYTH3 WNT11
CYTH3 C14orf1
CYTH3 RBP3
CYTH3 FEZ1
CYTH3 KRT1
CYTH3 C1orf144
CYTH3 GAMT
CYTH3 ARMC6
CYTH3 GSTA2
CYTH3 RUNX1
CYTH3 ZMYND10
CYTH3 NRG2
CYTH3 PVT1
CYTH3 MGAT3
CYTH3 ANK1
CYTH3 RFC1
CYTH3 IL18RAP
CYTH3 AGFG2
CYTH3 GRB2
CYTH3 REEP2
CYTH3 SLC1A7
CYTH3 LRRC23
CYTH3 SLC4A3
CYTH3 ITGA2B
CYTH3 WBSCR22
CYTH3 NCKIPSD
CYTH3 CRYBB3
CYTH3 MYO1C
CYTH3 AGAP8
CYTH3 NFATC2IP
CYTH3 GRN
CYTH3 PCTK3
CYTH3 DDX11
CYTH3 RHBDL1
CYTH3 GPR161
CYTH3 PTAFR
CYTH3 CHMP7
CYTH3 MMP11
CYTH3 SEC16A
CYTH3 AXIN1
CYTH3 UPK2
CYTH3 CHD8
CYTH3 KIF22
CYTH3 ZMYM3
CYTH3 CACNA1B
CYTH3 EML3
CYTH3 ELAVL3
CYTH3 CRX
CYTH3 STXBP1
CYTH3 IRF2
CYTH3 PAK2
CYTH3 CDX2
CYTH3 GUCA2A
CYTH3 SMO
CYTH3 ADAMTSL2
AMMECR1 MICAL2
AMMECR1 SERPIND1
AMMECR1 C19orf50
AMMECR1 BRCA1
AMMECR1 MR1
AMMECR1 MVK
AMMECR1 SERPINA4
AMMECR1 AKT3
AMMECR1 TPPP
AMMECR1 CCDC86
AMMECR1 LOC552889
AMMECR1 MEF2C
AMMECR1 MC2R
AMMECR1 CARD10
AMMECR1 KIAA0284
AMMECR1 TGFB3
AMMECR1 ADH1C
AMMECR1 SLC12A4
AMMECR1 FDXR
AMMECR1 RBM38
AMMECR1 CRYBA4
AMMECR1 RAD51L3
AMMECR1 GPRIN2
AMMECR1 E2F1
AMMECR1 RAD54L2
AMMECR1 RPH3A
AMMECR1 YPEL1
AMMECR1 HTR7
AMMECR1 AFF2
AMMECR1 SPINT3
AMMECR1 SMG6
AMMECR1 IKBKG
AMMECR1 XDH
AMMECR1 PSG1
AMMECR1 PRPH
AMMECR1 IL10RA
AMMECR1 NTSR2
AMMECR1 NFRKB
AMMECR1 MAG
AMMECR1 SCARB1
AMMECR1 MLLT4
AMMECR1 HSF4
AMMECR1 ZFY
AMMECR1 KRT86
AMMECR1 PSG7
AMMECR1 USP11
AMMECR1 LDB3
AMMECR1 MLL
AMMECR1 CYP3A5
AMMECR1 LOC100134331
AMMECR1 MYO9B
AMMECR1 DDIT3
AMMECR1 SCAPER
AMMECR1 BTF3
AMMECR1 ACAN
AMMECR1 CEBPE
AMMECR1 TRPC4AP
AMMECR1 LSM4
AMMECR1 NTNG1
AMMECR1 FAM50A
AMMECR1 LOC652147
AMMECR1 MGAT1
AMMECR1 NLE1
AMMECR1 INA
AMMECR1 RBBP8
AMMECR1 ZSCAN12
AMMECR1 PLCD1
AMMECR1 TBC1D22A
AMMECR1 LRCH4
AMMECR1 PML
AMMECR1 C12orf47
AMMECR1 SLMO1
AMMECR1 LEFTY1
AMMECR1 ZNF76
AMMECR1 MRPS12
AMMECR1 CD34
AMMECR1 HTR4
AMMECR1 DPT
AMMECR1 UTP3
AMMECR1 MAPK3
AMMECR1 GARNL4
AMMECR1 TERF2
AMMECR1 GCKR
AMMECR1 NCDN
AMMECR1 PAX8
AMMECR1 KLHL25
AMMECR1 PCDH9
AMMECR1 IDS
AMMECR1 TUBB2B
AMMECR1 CYP27A1
AMMECR1 STAT2
AMMECR1 KCNJ4
AMMECR1 PXN
AMMECR1 TGOLN2
AMMECR1 ADCYAP1
AMMECR1 USP19
AMMECR1 TAZ
AMMECR1 TYR
AMMECR1 WNT11
AMMECR1 C16orf7
AMMECR1 SLC18A3
AMMECR1 OGG1
AMMECR1 SEMA4D
AMMECR1 FGF2
AMMECR1 MAGEA5
AMMECR1 GTSE1
AMMECR1 CSNK1G2
AMMECR1 LOR
AMMECR1 ZMYM3
AMMECR1 POLE
AMMECR1 KRT1
AMMECR1 C1orf144
AMMECR1 CDK6
AMMECR1 STXBP1
AMMECR1 SLC18A1
AMMECR1 CCL16
AMMECR1 LBP
AMMECR1 ABCB1
AMMECR1 RGS7
AMMECR1 TRIM33
AMMECR1 MYBPC3
AMMECR1 RUNX1
AMMECR1 LGALS9
AMMECR1 NRG2
AMMECR1 E2F4
AMMECR1 CELP
AMMECR1 LILRA4
AMMECR1 CADM4
AMMECR1 MAPKAPK2
AMMECR1 MAP2K4
AMMECR1 CBX5
AMMECR1 FZR1
AMMECR1 FAM189A2
AMMECR1 TNFRSF25
AMMECR1 PFKFB2
AMMECR1 COPS6
AMMECR1 PIGR
AMMECR1 MGAT3
AMMECR1 MFNG
AMMECR1 HAP1
AMMECR1 GRIN2A
AMMECR1 SCYL3
AMMECR1 ARHGAP6
AMMECR1 WWOX
AMMECR1 CREB3
AMMECR1 POU6F2
AMMECR1 WDR62
AMMECR1 UGT2B15
AMMECR1 IL18RAP
AMMECR1 DAPK2
AMMECR1 SLC13A2
AMMECR1 AGFG2
AMMECR1 SLC6A9
AMMECR1 MTHFR
AMMECR1 PRPS1L1
AMMECR1 ARHGAP1
AMMECR1 RNF5
AMMECR1 ABO
AMMECR1 TM4SF5
AMMECR1 WNT10B
AMMECR1 SLC6A12
AMMECR1 GRIK5
AMMECR1 PPP3CC
AMMECR1 LRRC23
AMMECR1 PRRC1
AMMECR1 PLEKHM2
AMMECR1 SLC2A1
AMMECR1 WBSCR22
AMMECR1 P2RX6
AMMECR1 CIAPIN1
AMMECR1 NCKIPSD
AMMECR1 CRYBB3
AMMECR1 SVEP1
AMMECR1 REG1A
AMMECR1 CNTN1
AMMECR1 ZNF592
AMMECR1 ATP6V1B1
AMMECR1 ATP1B2
AMMECR1 CROCC
AMMECR1 RPA2
AMMECR1 NEUROG3
AMMECR1 AGAP8
AMMECR1 COL19A1
AMMECR1 HIST1H3E
AMMECR1 GRN
AMMECR1 HLF
AMMECR1 SAMD14
AMMECR1 TOP3B
AMMECR1 DGKG
AMMECR1 TNP1
AMMECR1 HLA-DOB
AMMECR1 REM1
AMMECR1 TGFBRAP1
AMMECR1 RBM8A
AMMECR1 NFKB2
AMMECR1 ADAM15
AMMECR1 B4GALT3
AMMECR1 SLC1A4
AMMECR1 UBL3
AMMECR1 GPR161
AMMECR1 LUZP1
AMMECR1 C2orf55
AMMECR1 PTAFR
AMMECR1 EPHB2
AMMECR1 PAXIP1
AMMECR1 HAUS5
AMMECR1 CHMP7
AMMECR1 PRPF31
AMMECR1 UBXN1
AMMECR1 AANAT
AMMECR1 THRA
AMMECR1 FCGR2A
AMMECR1 BCR
AMMECR1 KLF1
AMMECR1 POLR2J
AMMECR1 FAM189B
AMMECR1 FANCA
AMMECR1 PLEC1
AMMECR1 EPOR
AMMECR1 AXIN1
AMMECR1 FCER2
AMMECR1 UNC5B
AMMECR1 DHRS1
AMMECR1 GPR143
AMMECR1 UPK2
AMMECR1 POU4F1
AMMECR1 MMACHC
AMMECR1 TUBGCP2
AMMECR1 SV2A
AMMECR1 ERBB3
AMMECR1 GAD2
AMMECR1 CAMSAP1
AMMECR1 P2RY6
AMMECR1 LYZL6
AMMECR1 TBX1
AMMECR1 NEUROD2
AMMECR1 DNAJC7
AMMECR1 ATP2A3
AMMECR1 FGD1
AMMECR1 SAP18
AMMECR1 APOBEC3C
AMMECR1 FAM102A
AMMECR1 CRX
AMMECR1 GHITM
AMMECR1 SLC9A1
AMMECR1 ODF1
AMMECR1 SOX12
AMMECR1 DOK2
AMMECR1 PAK2
AMMECR1 PAIP2B
AMMECR1 RPL11
AMMECR1 MLH1
AMMECR1 GUCA2A
AMMECR1 MYST2
AMMECR1 ARHGAP26
AMMECR1 CEP135
AMMECR1 SMO
AMMECR1 GP2
AMMECR1 AP2A2
AMMECR1 ADAMTSL2
AMMECR1 GNL1
AMMECR1 PAFAH1B1
PDIA2 PDGFRA
PDIA2 GPA33
PDIA2 EIF2AK2
PDIA2 KCTD17
PDIA2 RBM8A
PDIA2 STMN1
PDIA2 LGALS9
PDIA2 EFNA3
PDIA2 NAGPA
PDIA2 HTRA2
XRCC2 METTL1
XRCC2 AQP7
XRCC2 BRCA1
XRCC2 DNAJC7
XRCC2 PAX7
XRCC2 LOC552889
XRCC2 MEF2C
XRCC2 CYP3A4
XRCC2 KRT6A
XRCC2 GNAT1
XRCC2 PCBP3
XRCC2 HTRA2
XRCC2 TGFB3
XRCC2 SIM2
XRCC2 MYBPC3
XRCC2 RAD51L3
XRCC2 GPRIN2
XRCC2 CCDC94
XRCC2 POLG
XRCC2 CCBP2
XRCC2 SLC6A8
XRCC2 PSG1
XRCC2 SAG
XRCC2 DNAH9
XRCC2 SAMD14
XRCC2 KRT86
XRCC2 NRXN1
XRCC2 KRT35
XRCC2 ESR1
XRCC2 ABO
XRCC2 NTNG1
XRCC2 MGAT1
XRCC2 NLE1
XRCC2 CACNB1
XRCC2 RPH3A
XRCC2 MAG
XRCC2 DHCR7
XRCC2 CEACAM4
XRCC2 PTPRD
XRCC2 SETD2
XRCC2 ADRBK1
XRCC2 KLHL25
XRCC2 GAGE2E
XRCC2 TRD@
XRCC2 MLL
XRCC2 CARD10
XRCC2 HSP90AB1
XRCC2 TYR
XRCC2 KYNU
XRCC2 ZBED1
XRCC2 ACCN1
XRCC2 GTSE1
XRCC2 KRT1
XRCC2 WNT11
XRCC2 ARMC6
XRCC2 E2F4
XRCC2 KIF20B
XRCC2 IRF2
XRCC2 WHAMML2
XRCC2 CPNE6
XRCC2 RPL11
XRCC2 NOC2L
XRCC2 SLC12A4
XRCC2 XDH
XRCC2 USP11
XRCC2 MFNG
XRCC2 USP6
XRCC2 TENC1
XRCC2 WWOX
XRCC2 CDK6
XRCC2 PIGC
XRCC2 SLC9A3R2
XRCC2 MAEA
XRCC2 PRPS1L1
XRCC2 RNF5
XRCC2 SLC2A1
XRCC2 TM4SF5
XRCC2 GRIK5
XRCC2 CHD8
XRCC2 CRYBB3
XRCC2 UBE3B
XRCC2 ZNF592
XRCC2 NF1
XRCC2 KIAA1539
XRCC2 COL19A1
XRCC2 VSIG4
XRCC2 TOP3B
XRCC2 RGS9
XRCC2 VASH1
XRCC2 KLHL18
XRCC2 POLD2
XRCC2 DDX11
XRCC2 ECD
XRCC2 ADCYAP1
XRCC2 ADAM15
XRCC2 SLC1A4
XRCC2 HIST1H2AG
XRCC2 DOK1
XRCC2 HCG9
XRCC2 KIFC1
XRCC2 EPHB2
XRCC2 ENTPD2
XRCC2 WNT10B
XRCC2 AANAT
XRCC2 CD40
XRCC2 TGFBR2
XRCC2 SLC6A3
XRCC2 EPAS1
XRCC2 EPOR
XRCC2 AXIN1
XRCC2 FCER2
XRCC2 KCNF1
XRCC2 KIAA0284
XRCC2 EFNA3
XRCC2 APOBEC3C
XRCC2 MMACHC
XRCC2 DPEP1
XRCC2 CACNA1B
XRCC2 EML3
XRCC2 MFAP4
XRCC2 FGD1
XRCC2 C22orf9
XRCC2 CRX
XRCC2 PTGS1
XRCC2 ODF1
XRCC2 CHST3
XRCC2 MAPKAPK2
XRCC2 PTPRS
XRCC2 MYST2
XRCC2 TNPO1
XRCC2 TBX5
XRCC2 SERPIND1
XRCC2 C19orf50
XRCC2 MVK
XRCC2 SERPINA4
XRCC2 LRRC15
XRCC2 SCEL
XRCC2 ZBED4
XRCC2 H6PD
XRCC2 HMGA2
XRCC2 ATG2A
XRCC2 E2F1
XRCC2 YPEL1
XRCC2 TLX2
XRCC2 RAB3A
XRCC2 SPINT3
XRCC2 IKBKG
XRCC2 ETV3
XRCC2 DNAJC4
XRCC2 SCARB1
XRCC2 OBSL1
XRCC2 HTR2A
XRCC2 ZNF157
XRCC2 NBEAL2
XRCC2 IFI35
XRCC2 POM121L9P
XRCC2 REL
XRCC2 CNP
XRCC2 STATH
XRCC2 TNKS
XRCC2 USP19
XRCC2 RPA2
XRCC2 TERF2
XRCC2 GCKR
XRCC2 TNFRSF25
XRCC2 GRINA
XRCC2 TUB
XRCC2 ARHGEF12
XRCC2 CRHR2
XRCC2 LOC26102
XRCC2 NUP188
XRCC2 ADAM20
XRCC2 NFATC3
XRCC2 SEMA4D
XRCC2 GYG1
XRCC2 PCDH1
XRCC2 IGSF9B
XRCC2 STXBP1
XRCC2 FUT7
XRCC2 ARID4B
XRCC2 RABGGTA
XRCC2 PRKCB
XRCC2 LBP
XRCC2 SRM
XRCC2 ITGAD
XRCC2 CYP11A1
XRCC2 JAG1
XRCC2 HCRTR1
XRCC2 CEL
XRCC2 AHSG
XRCC2 NPPA
XRCC2 PVT1
XRCC2 OTUB1
XRCC2 GIGYF2
XRCC2 PLEC1
XRCC2 TYMS
XRCC2 EMID1
XRCC2 SCYL3
XRCC2 PPP1R16B
XRCC2 LEFTY1
XRCC2 MATN3
XRCC2 GJB3
XRCC2 RASSF1
XRCC2 ANKLE2
XRCC2 MTHFR
XRCC2 LOC201229
XRCC2 SLC22A24
XRCC2 SLC30A3
XRCC2 MYST1
XRCC2 COL6A2
XRCC2 CCR4
XRCC2 CIAPIN1
XRCC2 NCKIPSD
XRCC2 EIF2AK2
XRCC2 POU4F1
XRCC2 AGAP8
XRCC2 LRP3
XRCC2 GUCA1A
XRCC2 GARNL4
XRCC2 NFKB2
XRCC2 RHBDL1
XRCC2 DCBLD2
XRCC2 NACAD
XRCC2 LUZP1
XRCC2 TGFB1
XRCC2 HAUS5
XRCC2 TNFRSF10C
XRCC2 MLANA
XRCC2 TMPRSS6
XRCC2 HIRIP3
XRCC2 UNC5B
XRCC2 ST6GALNAC4
XRCC2 AMIGO2
XRCC2 SMARCD3
XRCC2 SEMA3A
XRCC2 SBNO2
XRCC2 PSMB4
XRCC2 ACVR1B
XRCC2 COPS6
XRCC2 SLC9A1
XRCC2 GJA1
XRCC2 PAIP2B
XRCC2 CDK2
XRCC2 CASP2
XRCC2 CNKSR1
XRCC2 ARHGAP26
XRCC2 AP2A2
XRCC2 GNL1
XRCC2 PDGFRA
XRCC2 FAM153A
XRCC2 HPCAL1
XRCC2 HOXC11
XRCC2 LRRC48
XRCC2 MC2R
XRCC2 FSCN2
XRCC2 PTPN21
XRCC2 GPR3
XRCC2 NPPB
XRCC2 ZNF783
XRCC2 CYP2A6
XRCC2 SLC18A1
XRCC2 RRP12
XRCC2 SDC2
XRCC2 NFRKB
XRCC2 TCF25
XRCC2 KIAA1024
XRCC2 FANCA
XRCC2 ATP2B2
XRCC2 ABL1
XRCC2 BCL3
XRCC2 SEC14L1
XRCC2 OR2B6
XRCC2 HDGF
XRCC2 KRT37
XRCC2 ATP6V0A2
XRCC2 SLMO1
XRCC2 SPRR2C
XRCC2 GPR35
XRCC2 USP9X
XRCC2 RREB1
XRCC2 DPT
XRCC2 RUNX2
XRCC2 AQP5
XRCC2 ALOX5
XRCC2 IDS
XRCC2 DUSP7
XRCC2 KCNJ4
XRCC2 PTGER3
XRCC2 PSG7
XRCC2 LY6G6C
XRCC2 C16orf7
XRCC2 OGG1
XRCC2 PLIN1
XRCC2 FGF2
XRCC2 CHRNB2
XRCC2 ABCA1
XRCC2 CRHR1
XRCC2 LOC145678
XRCC2 TFDP2
XRCC2 FAM189B
XRCC2 PPP4R1
XRCC2 CCNF
XRCC2 TERF1
XRCC2 LGALS9
XRCC2 DGKA
XRCC2 SMPDL3B
XRCC2 DNAJA3
XRCC2 GHITM
XRCC2 FZR1
XRCC2 KIFC3
XRCC2 MGAT3
XRCC2 DDIT4
XRCC2 HMX1
XRCC2 C2orf55
XRCC2 RECQL5
XRCC2 IL18RAP
XRCC2 LSM7
XRCC2 UROD
XRCC2 DAPK2
XRCC2 TREX1
XRCC2 IRF5
XRCC2 NUP155
XRCC2 HIPK2
XRCC2 VEGFC
XRCC2 KIAA0323
XRCC2 PTH
XRCC2 THRA
XRCC2 ATP1B2
XRCC2 CROCC
XRCC2 SAP18
XRCC2 LIG3
XRCC2 FOXE1
XRCC2 HLF
XRCC2 RAP1GAP
XRCC2 BTF3
XRCC2 NCR2
XRCC2 CCDC130
XRCC2 MLH1
XRCC2 MRPS12
XRCC2 COL6A1
XRCC2 C19orf29
XRCC2 MARCO
XRCC2 PTAFR
XRCC2 HPGD
XRCC2 IVL
XRCC2 ANKRD12
XRCC2 MTX1
XRCC2 KLF1
XRCC2 INHA
XRCC2 SNUPN
XRCC2 GTF2F1
XRCC2 DHRS1
XRCC2 HAP1
XRCC2 TUBGCP2
XRCC2 PTPN9
XRCC2 FAM89B
XRCC2 IGHMBP2
XRCC2 ERCC8
XRCC2 C6orf120
XRCC2 CAMSAP1
XRCC2 OSGIN2
XRCC2 TAZ
XRCC2 ZBTB7A
XRCC2 ANKRD46
XRCC2 LILRA4
XRCC2 TERT
XRCC2 ITPR2
XRCC2 RAB40B
XRCC2 FOSL1
XRCC2 DUS4L
XRCC2 IAH1
XRCC2 VAMP5
XRCC2 TRIM58
XRCC2 GP2
XRCC2 WDR62
XRCC2 CNTN6
XRCC2 SCAMP5
XRCC2 MR1
XRCC2 SIX6
XRCC2 AKT3
XRCC2 LRCH4
XRCC2 CD34
XRCC2 PHKG2
XRCC2 ATF6B
XRCC2 RAD54L2
XRCC2 POU6F2
XRCC2 HRK
XRCC2 IL10RA
XRCC2 MT4
XRCC2 MLLT4
XRCC2 HSF4
XRCC2 LOC100134331
XRCC2 MYO9B
XRCC2 MUC1
XRCC2 SCAPER
XRCC2 LPAR2
XRCC2 GPA33
XRCC2 OAS2
XRCC2 LSM4
XRCC2 LOC652147
XRCC2 KRT2
XRCC2 ZNF167
XRCC2 INA
XRCC2 PLCD1
XRCC2 ABCC9
XRCC2 MYEF2
XRCC2 CLSTN3
XRCC2 SOX12
XRCC2 TNIP1
XRCC2 UTP3
XRCC2 HLA-DOB
XRCC2 NCDN
XRCC2 IL4
XRCC2 COL1A1
XRCC2 FLII
XRCC2 TROAP
XRCC2 RAGE
XRCC2 SLC7A4
XRCC2 ESR2
XRCC2 TRIM3
XRCC2 HOXD10
XRCC2 CDC45L
XRCC2 DAXX
XRCC2 ASPHD1
XRCC2 CCHCR1
XRCC2 PAX8
XRCC2 ANGEL1
XRCC2 SLC16A2
XRCC2 FEZ1
XRCC2 C1orf144
XRCC2 PIK3R2
XRCC2 AIF1
XRCC2 PHOX2B
XRCC2 SLC1A6
XRCC2 ITGAM
XRCC2 ESPL1
XRCC2 RAB8A
XRCC2 CDH4
XRCC2 RUNX1
XRCC2 ASGR1
XRCC2 ZMYND10
XRCC2 NRG2
XRCC2 GRIP2
XRCC2 FAM189A2
XRCC2 MAP2K4
XRCC2 JAM3
XRCC2 PTK7
XRCC2 RASGRP3
XRCC2 LGR5
XRCC2 ARHGAP6
XRCC2 SPP2
XRCC2 ABCB6
XRCC2 DEPDC5
XRCC2 UGT2B15
XRCC2 SULT4A1
XRCC2 AGFG2
XRCC2 SLC6A9
XRCC2 PARP2
XRCC2 PQBP1
XRCC2 TCF7L2
XRCC2 WBSCR22
XRCC2 ITIH4
XRCC2 PRRC1
XRCC2 IL8RB
XRCC2 SIX3
XRCC2 ALDOC
XRCC2 NSFL1C
XRCC2 GHRHR
XRCC2 FDXR
XRCC2 CEACAM3
XRCC2 GRN
XRCC2 BTBD2
XRCC2 F7
XRCC2 STAT2
XRCC2 TFF3
XRCC2 MT3
XRCC2 GDF5
XRCC2 B4GALT3
XRCC2 PRH1
XRCC2 BTRC
XRCC2 DCHS1
XRCC2 PAXIP1
XRCC2 U2AF2
XRCC2 PRPF31
XRCC2 CAPNS1
XRCC2 STIP1
XRCC2 LSM1
XRCC2 FCGR2A
XRCC2 UBE2H
XRCC2 RAB14
XRCC2 KCTD17
XRCC2 GPR143
XRCC2 PRPH
XRCC2 SV2A
XRCC2 MCM2
XRCC2 CNNM2
XRCC2 FAM168B
XRCC2 SPN
XRCC2 FAM102A
XRCC2 NUPR1
XRCC2 CORO1A
XRCC2 T
XRCC2 CEP135
LOC90586 MAP3K3
LOC90586 GSTA2
LOC90586 FGF2
LOC90586 AGFG2
LOC90586 POU4F1
LOC90586 WNT10B
LOC90586 ETS1
LOC90586 DNAJC4
LOC90586 CSTF3
LOC90586 ELAVL3
LOC90586 ZNF783
LOC90586 CCKAR
LOC90586 USP19
LOC90586 SULT4A1
LOC90586 DCBLD2
LOC90586 ATP2B2
LOC90586 ZNF592
LOC90586 ADRBK1
LOC90586 CD40
LOC90586 HCG9
FAM5C AQP7
FAM5C SERPIND1
FAM5C MR1
FAM5C TRIM66
FAM5C MVK
FAM5C LOC26102
FAM5C AKT3
FAM5C TPPP
FAM5C HOXC11
FAM5C MEF2C
FAM5C RPRD2
FAM5C MC2R
FAM5C PCBP3
FAM5C ADH1C
FAM5C ACCN1
FAM5C ATG2A
FAM5C JAM3
FAM5C MYO9B
FAM5C E2F1
FAM5C RAD54L2
FAM5C RNF167
FAM5C SLC9A3
FAM5C YPEL1
FAM5C HTR7
FAM5C NCR3
FAM5C POLG
FAM5C CCKAR
FAM5C GGT5
FAM5C PAMR1
FAM5C KCTD20
FAM5C SMG6
FAM5C RRP12
FAM5C MFAP2
FAM5C PFKFB2
FAM5C PSG1
FAM5C EIF3B
FAM5C NFATC4
FAM5C NFRKB
FAM5C SCARB1
FAM5C HSF4
FAM5C SERPINC1
FAM5C PTGES
FAM5C AHDC1
FAM5C ZNF157
FAM5C CYP3A5
FAM5C ABL1
FAM5C RAD52
FAM5C HTR2A
FAM5C BCL3
FAM5C SV2A
FAM5C GPA33
FAM5C BTF3
FAM5C ACAN
FAM5C NTNG1
FAM5C FAM50A
FAM5C POM121L9P
FAM5C ZNF167
FAM5C INA
FAM5C ZSCAN12
FAM5C BAIAP3
FAM5C POLR2E
FAM5C PLCD1
FAM5C SLC18A3
FAM5C PML
FAM5C SDC3
FAM5C MYEF2
FAM5C PAX9
FAM5C SLC30A3
FAM5C EFNA3
FAM5C RNASEH2B
FAM5C GARNL4
FAM5C IGF1R
FAM5C AQP5
FAM5C CDK5R1
FAM5C ZKSCAN3
FAM5C LAD1
FAM5C SBNO2
FAM5C NRTN
FAM5C TROAP
FAM5C SLC9A1
FAM5C MTHFR
FAM5C CACNA1B
FAM5C TRAFD1
FAM5C GALK1
FAM5C PTPRN
FAM5C ADAM20
FAM5C WNT11
FAM5C ADRA1A
FAM5C SIM2
FAM5C IGSF9B
FAM5C PAX8
FAM5C RHBDL1
FAM5C TUBB2B
FAM5C CSNK1G2
FAM5C ARID4B
FAM5C FEZ1
FAM5C LIPE
FAM5C TRA2A
FAM5C FUT7
FAM5C CDK6
FAM5C GAMT
FAM5C FLOT1
FAM5C GPR161
FAM5C MGP
FAM5C ARSE
FAM5C ITM2B
FAM5C PTH
FAM5C FOXC2
FAM5C CCL16
FAM5C SLMO1
FAM5C FAM189B
FAM5C RAP1GAP
FAM5C KCNH2
FAM5C RP1-21O18.1
FAM5C RUNX1
FAM5C ASGR1
FAM5C ZMYND10
FAM5C CRTC1
FAM5C SIT1
FAM5C TWF2
FAM5C FAM189A2
FAM5C PHKG1
FAM5C MAP2K4
FAM5C FZR1
FAM5C HSF1
FAM5C PVT1
FAM5C XDH
FAM5C COPS6
FAM5C PIGR
FAM5C MGAT3
FAM5C LOC100134331
FAM5C TNFSF12
FAM5C GRIN2A
FAM5C TENC1
FAM5C ARHGAP6
FAM5C USP19
FAM5C RFC1
FAM5C C1orf144
FAM5C PITPNM1
FAM5C DEPDC5
FAM5C WDR62
FAM5C NCR2
FAM5C LSM7
FAM5C SULT4A1
FAM5C DDX51
FAM5C MYBPC3
FAM5C SF1
FAM5C GPR35
FAM5C RNF5
FAM5C SLC2A1
FAM5C TICAM1
FAM5C SLC4A3
FAM5C CREB3
FAM5C WBSCR22
FAM5C NCKIPSD
FAM5C COX6A2
FAM5C CRYBB3
FAM5C KDM1
FAM5C UBE3B
FAM5C AGAP8
FAM5C DPT
FAM5C MYO1C
FAM5C PRB1
FAM5C FDXR
FAM5C SAMD14
FAM5C TOP3B
FAM5C RGS9
FAM5C SNUPN
FAM5C REM1
FAM5C SLC6A8
FAM5C FGF3
FAM5C DGCR11
FAM5C B4GALT3
FAM5C C14orf1
FAM5C VCX3A
FAM5C E2F4
FAM5C LUZP1
FAM5C C2orf55
FAM5C ARR3
FAM5C PLEKHM1
FAM5C ENTPD2
FAM5C TREX1
FAM5C CHMP7
FAM5C CAPNS1
FAM5C CD40
FAM5C TMPRSS6
FAM5C AXIN1
FAM5C XPNPEP2
FAM5C AKAP3
FAM5C UNC5B
FAM5C KCNF1
FAM5C UPK2
FAM5C MAX
FAM5C POU4F1
FAM5C KIF22
FAM5C TUBGCP2
FAM5C CACNB4
FAM5C GPR162
FAM5C TRIM58
FAM5C IGHMBP2
FAM5C GAD2
FAM5C TBX5
FAM5C EML3
FAM5C MVD
FAM5C ELAVL3
FAM5C FGD1
FAM5C LAIR1
FAM5C CA11
FAM5C NTSR2
FAM5C CAD
FAM5C ARC
FAM5C FOSL1
FAM5C PAK2
FAM5C ADAMTSL2
FAM5C STK25
FAM5C VAMP5
FAM5C GUCA2A
FAM5C ARHGAP26
FAM5C PSMB4
FAM5C PSG7
FAM5C GNL1
FAM5C NEUROG3
TNNI2 H6PD
TNNI2 FLOT1
TNNI2 PTGER3
TNP1 AQP7
TNP1 METTL1
TNP1 TRIM66
TNP1 DNAJC7
TNP1 IQSEC1
TNP1 SFPQ
TNP1 LOC552889
TNP1 MEF2C
TNP1 POL3S
TNP1 GNAT1
TNP1 PCBP3
TNP1 HTRA2
TNP1 TGFB3
TNP1 ABCC8
TNP1 SIM2
TNP1 RAD51L3
TNP1 GPRIN2
TNP1 CHST15
TNP1 SLC9A3
TNP1 POLG
TNP1 GLUD2
TNP1 CCBP2
TNP1 SMG6
TNP1 SLC6A8
TNP1 PSG1
TNP1 EIF3B
TNP1 SAG
TNP1 DNAH9
TNP1 VSIG4
TNP1 KRT86
TNP1 KRT35
TNP1 DDIT3
TNP1 TET3
TNP1 TMSB4Y
TNP1 GNAS
TNP1 ABO
TNP1 NTNG1
TNP1 MGAT1
TNP1 NLE1
TNP1 ZSCAN12
TNP1 TFAP2A
TNP1 EFNA3
TNP1 RPH3A
TNP1 MAG
TNP1 INSL3
TNP1 CEACAM4
TNP1 SETD2
TNP1 IGF1R
TNP1 ADRBK1
TNP1 SBNO2
TNP1 MLL
TNP1 CARD10
TNP1 HSP90AB1
TNP1 SEMA5A
TNP1 PIK3R1
TNP1 TYR
TNP1 KYNU
TNP1 SLC18A3
TNP1 SLC12A4
TNP1 GTSE1
TNP1 TAX1BP1
TNP1 KRT1
TNP1 WNT11
TNP1 KCNQ1
TNP1 TBX10
TNP1 PTGES
TNP1 ARMC6
TNP1 E2F4
TNP1 ARSE
TNP1 ZNF169
TNP1 DTX4
TNP1 NTRK3
TNP1 CPNE6
TNP1 FAM168A
TNP1 DNPEP
TNP1 NOC2L
TNP1 XDH
TNP1 USP11
TNP1 MFNG
TNP1 USP6
TNP1 TENC1
TNP1 WWOX
TNP1 ARID4B
TNP1 PIGC
TNP1 PITPNM1
TNP1 SLC9A3R2
TNP1 TCAP
TNP1 FLOT1
TNP1 SLC2A1
TNP1 TM4SF5
TNP1 CCKAR
TNP1 LRRC23
TNP1 CHD8
TNP1 P2RX6
TNP1 CRYBB3
TNP1 UBE3B
TNP1 REG1A
TNP1 CNTN1
TNP1 ZNF592
TNP1 NF1
TNP1 MYBPC3
TNP1 COL19A1
TNP1 HIST1H3E
TNP1 SAMD14
TNP1 TOP3B
TNP1 RGS9
TNP1 VASH1
TNP1 PCTK3
TNP1 DDX11
TNP1 TEX28
TNP1 PTPRD
TNP1 ADCYAP1
TNP1 KAT5
TNP1 SLC1A4
TNP1 GPR161
TNP1 SRM
TNP1 HCG9
TNP1 EPHB2
TNP1 ENTPD2
TNP1 WNT10B
TNP1 GPR12
TNP1 ELAVL2
TNP1 AANAT
TNP1 NCR2
TNP1 EXD2
TNP1 EPOR
TNP1 AXIN1
TNP1 FCER2
TNP1 JAG1
TNP1 KIAA0284
TNP1 APOBEC3C
TNP1 MMACHC
TNP1 DDX51
TNP1 LOC728849
TNP1 SLN
TNP1 ZMYM3
TNP1 CACNA1B
TNP1 HHLA1
TNP1 EML3
TNP1 CELP
TNP1 FGD1
TNP1 EFNA2
TNP1 NTSR2
TNP1 PTGS1
TNP1 ODF1
TNP1 GPT
TNP1 PAK2
TNP1 SOCS3
TNP1 BAX
TNP1 NFYB
TNP1 MYST2
TNP1 TBX5
TNP1 CD4
TNP1 CYP2C18
TNP1 ADAMTSL2
TNP1 ACADVL
TNP1 NEUROG3
TNP1 PDGFRA
TNP1 C19orf50
TNP1 MVK
TNP1 SERPINA4
TNP1 TSSK2
TNP1 PHF21A
TNP1 IGHG1
TNP1 HMGA2
TNP1 KIAA0467
TNP1 ADH1C
TNP1 UBOX5
TNP1 MAGEA9
TNP1 E2F1
TNP1 OTUB1
TNP1 YPEL1
TNP1 HTR7
TNP1 TLX2
TNP1 RELA
TNP1 GGT5
TNP1 SPINT3
TNP1 COX10
TNP1 IKBKG
TNP1 TAF5
TNP1 NPAT
TNP1 ATP13A3
TNP1 DNAJC4
TNP1 PTPN9
TNP1 CYHR1
TNP1 NAGPA
TNP1 CYP3A5
TNP1 PLEC1
TNP1 MUC1
TNP1 RASGRP3
TNP1 ZNF157
TNP1 BTF3
TNP1 IFI35
TNP1 ACAN
TNP1 TBC1D22A
TNP1 GPR19
TNP1 UROS
TNP1 CAP2
TNP1 PML
TNP1 CNP
TNP1 LGR5
TNP1 USP19
TNP1 FGF3
TNP1 RPA2
TNP1 MAPK3
TNP1 AFAP1
TNP1 TERF2
TNP1 GCKR
TNP1 TNFRSF25
TNP1 LLGL2
TNP1 ZKSCAN3
TNP1 LAD1
TNP1 GRINA
TNP1 CRHR2
TNP1 AURKA
TNP1 TGOLN2
TNP1 ADAM20
TNP1 ASGR2
TNP1 NME6
TNP1 RBBP8
TNP1 CHIT1
TNP1 SEMA4D
TNP1 MAGEA5
TNP1 MYOG
TNP1 IGSF9B
TNP1 STXBP1
TNP1 ARPC4
TNP1 FUT7
TNP1 TFF1
TNP1 CDK6
TNP1 RABGGTA
TNP1 SLC15A2
TNP1 PYGM
TNP1 PRKCB
TNP1 LBP
TNP1 DOK1
TNP1 CYP11A1
TNP1 LRRC68
TNP1 B4GALT5
TNP1 MAPKAPK2
TNP1 ERF
TNP1 RAB8A
TNP1 MTHFR
TNP1 PVT1
TNP1 MEGF6
TNP1 TULP3
TNP1 TBX1
TNP1 PIGR
TNP1 TCOF1
TNP1 TYMS
TNP1 EMID1
TNP1 SCYL3
TNP1 LEFTY1
TNP1 SAR1A
TNP1 KCND3
TNP1 TRA2A
TNP1 ITGAD
TNP1 MAD1L1
TNP1 CCPG1
TNP1 LOC201229
TNP1 UBL3
TNP1 SLC6A12
TNP1 PARD3
TNP1 ITGA2B
TNP1 NCKIPSD
TNP1 EIF2AK2
TNP1 POU4F1
TNP1 CSNK2A1
TNP1 HTR4
TNP1 MYST1
TNP1 EXOSC2
TNP1 AGAP8
TNP1 DEFA3
TNP1 LRP3
TNP1 GUCA1A
TNP1 AHSG
TNP1 GARNL4
TNP1 ADAM15
TNP1 DHCR7
TNP1 PLEKHM2
TNP1 NFKB2
TNP1 MSC
TNP1 RHBDL1
TNP1 SLC20A2
TNP1 CBFA2T3
TNP1 RPS6KB2
TNP1 LUZP1
TNP1 TGFB1
TNP1 HAUS5
TNP1 NR0B2
TNP1 METTL3
TNP1 MLANA
TNP1 SEC16A
TNP1 ABL1
TNP1 SKI
TNP1 MYBPC2
TNP1 BCR
TNP1 MTFR1
TNP1 TMPRSS6
TNP1 TPMT
TNP1 UNC5B
TNP1 DNAL4
TNP1 KIF22
TNP1 PDE3A
TNP1 KRTAP26-1
TNP1 AMIGO2
TNP1 F2RL3
TNP1 TFDP1
TNP1 SEMA3A
TNP1 SOX12
TNP1 PSMB4
TNP1 ALPPL2
TNP1 ACVR1B
TNP1 COPS6
TNP1 SLC6A2
TNP1 IDS
TNP1 CAD
TNP1 GJA1
TNP1 DUSP14
TNP1 PAIP2B
TNP1 EWSR1
TNP1 LOC644165
TNP1 STK25
TNP1 CDK2
TNP1 CASP2
TNP1 GUCA2A
TNP1 TEX261
TNP1 CNKSR1
TNP1 ARHGAP26
TNP1 ASCC2
TNP1 VAPB
TNP1 AP2A2
TNP1 GNL1
TNP1 PAFAH1B1
TNP1 PPP1R10
TNP1 PROX1
TNP1 SERPIND1
TNP1 SLURP1
TNP1 MYO1C
TNP1 IL13
TNP1 HOXC11
TNP1 NRD1
TNP1 DOK2
TNP1 MC2R
TNP1 FSCN2
TNP1 PNMT
TNP1 CRYBA4
TNP1 CDC2L5
TNP1 ZNF783
TNP1 GRIK5
TNP1 SLC18A1
TNP1 RRP12
TNP1 RAD52
TNP1 NFRKB
TNP1 TIMP3
TNP1 MEN1
TNP1 ATP2B2
TNP1 ATG2A
TNP1 BCL3
TNP1 FAM50A
TNP1 OR2B6
TNP1 PDPN
TNP1 HDGF
TNP1 GDF5
TNP1 SERPINB7
TNP1 SLMO1
TNP1 SPRR2C
TNP1 GPR35
TNP1 SLC30A3
TNP1 HSPA4
TNP1 PCDH9
TNP1 CSTF3
TNP1 DPT
TNP1 RUNX2
TNP1 IL1RL1
TNP1 AQP5
TNP1 ALOX5
TNP1 SLC9A1
TNP1 TUBB2B
TNP1 CYP27A1
TNP1 C2orf55
TNP1 TRAFD1
TNP1 RAPGEF5
TNP1 PTGER3
TNP1 PSG7
TNP1 LY6G6C
TNP1 C16orf7
TNP1 OGG1
TNP1 FGF2
TNP1 POLR2J
TNP1 TCF3
TNP1 CHRNB2
TNP1 POLE
TNP1 ABCA1
TNP1 FETUB
TNP1 PTH
TNP1 CCL16
TNP1 FAM189B
TNP1 KRT37
TNP1 TERF1
TNP1 LGALS9
TNP1 DHRS1
TNP1 CRTC1
TNP1 SIT1
TNP1 LILRA4
TNP1 CAMK2G
TNP1 POLA2
TNP1 FZR1
TNP1 HSF1
TNP1 KIFC3
TNP1 MGAT3
TNP1 ANK1
TNP1 HMX1
TNP1 C3orf51
TNP1 AGPS
TNP1 RECQL5
TNP1 IL18RAP
TNP1 DAPK2
TNP1 TREX1
TNP1 LYPLA2
TNP1 HIPK2
TNP1 CTRB2
TNP1 VEGFC
TNP1 TICAM1
TNP1 TGFBRAP1
TNP1 RAB3A
TNP1 CROCC
TNP1 THRA
TNP1 NOMO1
TNP1 ATP1B2
TNP1 PMS2L1
TNP1 SAP18
TNP1 FOXE1
TNP1 LY6E
TNP1 DCT
TNP1 HLF
TNP1 RAP1GAP
TNP1 ESR1
TNP1 REM1
TNP1 CCKBR
TNP1 SMYD5
TNP1 MLH1
TNP1 MRPS12
TNP1 C19orf29
TNP1 CRMP1
TNP1 PAX9
TNP1 MARCO
TNP1 PTAFR
TNP1 SEMA7A
TNP1 HPGD
TNP1 IKZF1
TNP1 NDST1
TNP1 ANKRD12
TNP1 TBXA2R
TNP1 ELN
TNP1 SMARCD2
TNP1 RAB31
TNP1 RDH16
TNP1 AKAP3
TNP1 GTF2F1
TNP1 UPK2
TNP1 TUBGCP2
TNP1 MT4
TNP1 ACR
TNP1 FAM89B
TNP1 IGHMBP2
TNP1 LOC91316
TNP1 ERBB3
TNP1 ATF6B
TNP1 C6orf120
TNP1 CAMSAP1
TNP1 OSGIN2
TNP1 TAZ
TNP1 ZBTB7A
TNP1 DNAJA3
TNP1 GHITM
TNP1 EVPL
TNP1 RAB40B
TNP1 TCF7
TNP1 FOSL1
TNP1 DDX17
TNP1 CD33
TNP1 IAH1
TNP1 DUSP1
TNP1 RPL11
TNP1 ABCF2
TNP1 VAMP5
TNP1 CBLN1
TNP1 TRIM58
TNP1 TAF15
TNP1 SMO
TNP1 GP2
TNP1 WDR62
TNP1 TBCD
TNP1 MR1
TNP1 SIX6
TNP1 EIF5B
TNP1 LPAR2
TNP1 AKT3
TNP1 TPPP
TNP1 POLR2E
TNP1 LPCAT4
TNP1 NCSTN
TNP1 LRCH4
TNP1 RPRD2
TNP1 CD34
TNP1 HNRNPL
TNP1 FLT1
TNP1 DRG2
TNP1 PHKG2
TNP1 SLC5A2
TNP1 RBM8A
TNP1 RAD54L2
TNP1 CCL15
TNP1 POU6F2
TNP1 KCTD20
TNP1 HTR2A
TNP1 PFKFB2
TNP1 IL10RA
TNP1 EIF4G1
TNP1 MLLT4
TNP1 HSF4
TNP1 ZFY
TNP1 SERPINC1
TNP1 KCNJ4
TNP1 AHDC1
TNP1 BBC3
TNP1 LOC100134331
TNP1 MYO9B
TNP1 SCAPER
TNP1 PCGF1
TNP1 GPA33
TNP1 CAPN5
TNP1 OAS2
TNP1 LSM4
TNP1 MRPL28
TNP1 LOC652147
TNP1 KRT2
TNP1 INA
TNP1 PLCD1
TNP1 TRPC4AP
TNP1 SDC3
TNP1 MYEF2
TNP1 CLSTN3
TNP1 PRPF19
TNP1 UTP3
TNP1 HLA-DOB
TNP1 PAXIP1
TNP1 ATP2B1
TNP1 CDK5R1
TNP1 IL4
TNP1 KHK
TNP1 TROAP
TNP1 RAGE
TNP1 KRT85
TNP1 HNF1A
TNP1 TRIM3
TNP1 HTR1B
TNP1 ADRA1A
TNP1 FURIN
TNP1 MVD
TNP1 PAX8
TNP1 SLC16A2
TNP1 CSNK1G2
TNP1 FEZ1
TNP1 PSMD9
TNP1 C1orf144
TNP1 PIK3R2
TNP1 ELAVL3
TNP1 AIF1
TNP1 ITGAM
TNP1 CDH4
TNP1 GTF2H3
TNP1 ABCB1
TNP1 ETS1
TNP1 GSTA2
TNP1 RUNX1
TNP1 TTC22
TNP1 ASGR1
TNP1 NRG2
TNP1 GRIP2
TNP1 GJB5
TNP1 PTPRN
TNP1 FAM189A2
TNP1 MAP2K4
TNP1 SNUPN
TNP1 SYNGR4
TNP1 TNFSF12
TNP1 ITIH3
TNP1 GRIN2A
TNP1 POU2F2
TNP1 ARHGAP6
TNP1 MAGEA1
TNP1 ABCB6
TNP1 UGT2B15
TNP1 PLEKHG3
TNP1 SULT4A1
TNP1 AGFG2
TNP1 SLC6A9
TNP1 ZNF76
TNP1 PSMD11
TNP1 PQBP1
TNP1 PPP3CC
TNP1 SLC4A3
TNP1 WBSCR22
TNP1 FKBP15
TNP1 STK17A
TNP1 PRRC1
TNP1 FNTB
TNP1 IL8RB
TNP1 SIX3
TNP1 KEAP1
TNP1 ALDOC
TNP1 NSFL1C
TNP1 NCR3
TNP1 GHRHR
TNP1 FDXR
TNP1 CEACAM3
TNP1 NFATC2IP
TNP1 GRN
TNP1 D4S234E
TNP1 DGKG
TNP1 F7
TNP1 CBARA1
TNP1 STAT2
TNP1 TFF3
TNP1 CADM4
TNP1 B4GALT3
TNP1 C14orf1
TNP1 SLC5A5
TNP1 PRH1
TNP1 CD52
TNP1 NCDN
TNP1 U2AF2
TNP1 CHMP7
TNP1 PRPF31
TNP1 CAPNS1
TNP1 SFTPD
TNP1 FCGR2A
TNP1 UBE2H
TNP1 WNT7A
TNP1 XPNPEP2
TNP1 KCTD17
TNP1 GPR143
TNP1 MPZL2
TNP1 MAX
TNP1 PRPH
TNP1 SV2A
TNP1 MCM2
TNP1 CNNM2
TNP1 NHP2
TNP1 GAD2
TNP1 CCHCR1
TNP1 SPN
TNP1 FAM102A
TNP1 SLC28A1
TNP1 GAGE2E
TNP1 SCARB1
TNP1 CYP2D6
TNP1 CORO1A
TNP1 T
TNP1 CEP135
TNP1 NEUROD2
KLHL18 METTL1
KLHL18 BRCA1
KLHL18 REG1B
KLHL18 GZMM
KLHL18 DNAJC7
KLHL18 SFPQ
KLHL18 LOC552889
KLHL18 SPEF1
KLHL18 PCBP3
KLHL18 HTRA2
KLHL18 TGFB3
KLHL18 SLC12A4
KLHL18 RAD51L3
KLHL18 GPRIN2
KLHL18 SLC9A3
KLHL18 ZNF264
KLHL18 GLUD2
KLHL18 CCBP2
KLHL18 SPC25
KLHL18 SAG
KLHL18 DNAH9
KLHL18 KRT86
KLHL18 MTG1
KLHL18 KRT35
KLHL18 DDIT3
KLHL18 MUC1
KLHL18 MGAT1
KLHL18 ZSCAN12
KLHL18 BAIAP3
KLHL18 ARTN
KLHL18 MC2R
KLHL18 MAG
KLHL18 CEACAM4
KLHL18 SETD2
KLHL18 IGF1R
KLHL18 ADRBK1
KLHL18 SBNO2
KLHL18 SLC4A8
KLHL18 CARD10
KLHL18 HSP90AB1
KLHL18 TYR
KLHL18 KYNU
KLHL18 SLC18A3
KLHL18 ACCN1
KLHL18 OPRL1
KLHL18 GTSE1
KLHL18 KRT1
KLHL18 KCNQ1
KLHL18 ARMC6
KLHL18 C19orf29
KLHL18 ARSE
KLHL18 ESR1
KLHL18 WHAMML2
KLHL18 CPNE6
KLHL18 SLC6A11
KLHL18 RPL11
KLHL18 XDH
KLHL18 USP11
KLHL18 LOC100134331
KLHL18 USP6
KLHL18 TENC1
KLHL18 WWOX
KLHL18 PITPNM1
KLHL18 GNAS
KLHL18 SLC2A1
KLHL18 GRIK5
KLHL18 CRYBB3
KLHL18 UBE3B
KLHL18 ZNF592
KLHL18 NF1
KLHL18 MYBPC3
KLHL18 COL19A1
KLHL18 SAMD14
KLHL18 TOP3B
KLHL18 RGS9
KLHL18 SLC6A8
KLHL18 PTPRD
KLHL18 ADCYAP1
KLHL18 KRT85
KLHL18 SLC1A4
KLHL18 GPR161
KLHL18 SRM
KLHL18 HCG9
KLHL18 KIFC1
KLHL18 EPHB2
KLHL18 WNT10B
KLHL18 ELAVL2
KLHL18 NCR2
KLHL18 EPOR
KLHL18 FCER2
KLHL18 KIAA0284
KLHL18 MAGEA9
KLHL18 IL8
KLHL18 DPEP1
KLHL18 CACNA1B
KLHL18 HHLA1
KLHL18 EML3
KLHL18 FGD1
KLHL18 CRX
KLHL18 PTGS1
KLHL18 ODF1
KLHL18 BAX
KLHL18 MYST2
KLHL18 TNPO1
KLHL18 PSMB4
KLHL18 NEUROG3
KLHL18 PDGFRA
KLHL18 CRYBA4
KLHL18 SERPINA4
KLHL18 H6PD
KLHL18 PHF21A
KLHL18 ADH1C
KLHL18 UBOX5
KLHL18 APOBEC3C
KLHL18 PLIN1
KLHL18 YPEL1
KLHL18 TLX2
KLHL18 RELA
KLHL18 GGT5
KLHL18 SPINT3
KLHL18 IKBKG
KLHL18 ETV3
KLHL18 DNAJC4
KLHL18 SCARB1
KLHL18 CECR7
KLHL18 PTGES
KLHL18 PLEC1
KLHL18 HTR2A
KLHL18 ZNF157
KLHL18 ACAN
KLHL18 GPR19
KLHL18 POM121L9P
KLHL18 REL
KLHL18 IGH@
KLHL18 PML
KLHL18 CNP
KLHL18 STATH
KLHL18 TNKS
KLHL18 FGF3
KLHL18 RPL3L
KLHL18 RPA2
KLHL18 MAPK3
KLHL18 CBARA1
KLHL18 TERF2
KLHL18 GCKR
KLHL18 TNFRSF25
KLHL18 ZKSCAN3
KLHL18 GRINA
KLHL18 P2RY6
KLHL18 LOC26102
KLHL18 TGOLN2
KLHL18 CHIT1
KLHL18 SEMA4D
KLHL18 IGSF9B
KLHL18 STXBP1
KLHL18 ARPC4
KLHL18 FUT7
KLHL18 KCNA5
KLHL18 CDK6
KLHL18 RABGGTA
KLHL18 PRKCB
KLHL18 LBP
KLHL18 DOK1
KLHL18 JAG1
KLHL18 MAPKAPK2
KLHL18 RAB8A
KLHL18 MTHFR
KLHL18 PVT1
KLHL18 OTUB1
KLHL18 GIGYF2
KLHL18 TCOF1
KLHL18 USP19
KLHL18 KCND3
KLHL18 SPRR2C
KLHL18 TRA2A
KLHL18 PAX9
KLHL18 CCPG1
KLHL18 SLC22A24
KLHL18 SLC30A3
KLHL18 COL6A2
KLHL18 CCR4
KLHL18 ITGA2B
KLHL18 CIAPIN1
KLHL18 POU4F1
KLHL18 SLC8A1
KLHL18 NTRK2
KLHL18 RAC2
KLHL18 AGAP8
KLHL18 DEFA3
KLHL18 LRP3
KLHL18 GUCA1A
KLHL18 AHSG
KLHL18 GARNL4
KLHL18 ADAM15
KLHL18 NFKB2
KLHL18 RHBDL1
KLHL18 RPS6KB2
KLHL18 LOC145678
KLHL18 LUZP1
KLHL18 POLA2
KLHL18 HAUS5
KLHL18 MLANA
KLHL18 SEC16A
KLHL18 TMPRSS6
KLHL18 TPMT
KLHL18 UNC5B
KLHL18 KIF22
KLHL18 IFRD2
KLHL18 KRTAP26-1
KLHL18 AMIGO2
KLHL18 LPAR2
KLHL18 CTNNBIP1
KLHL18 SEMA3A
KLHL18 SOX12
KLHL18 ELAVL3
KLHL18 TBR1
KLHL18 COPS6
KLHL18 SLC6A2
KLHL18 IDS
KLHL18 PAIP2B
KLHL18 CDK2
KLHL18 CASP2
KLHL18 GUCA2A
KLHL18 CNKSR1
KLHL18 ARHGAP26
KLHL18 AP2A2
KLHL18 GNL1
KLHL18 PAFAH1B1
KLHL18 CCDC94
KLHL18 NTSR1
KLHL18 GTF3A
KLHL18 MFHAS1
KLHL18 EFNA3
KLHL18 MR1
KLHL18 PNMT
KLHL18 MVK
KLHL18 ZNF783
KLHL18 CYP2A6
KLHL18 MFAP2
KLHL18 NFRKB
KLHL18 FANCA
KLHL18 ATP2B2
KLHL18 ATG2A
KLHL18 BCL3
KLHL18 WNT11
KLHL18 SLC25A16
KLHL18 PDPN
KLHL18 HDGF
KLHL18 INPP4A
KLHL18 SERPINB7
KLHL18 SLMO1
KLHL18 GJB3
KLHL18 GPR35
KLHL18 STAT2
KLHL18 HTR4
KLHL18 DPT
KLHL18 RUNX2
KLHL18 GCK
KLHL18 IL1RL1
KLHL18 AQP5
KLHL18 ALOX5
KLHL18 SLC9A1
KLHL18 DUSP7
KLHL18 KCNJ4
KLHL18 PTGER3
KLHL18 PSG7
KLHL18 LY6G6C
KLHL18 PPP2R5D
KLHL18 OGG1
KLHL18 RREB1
KLHL18 FGF2
KLHL18 CHRNB2
KLHL18 INSL3
KLHL18 PTH
KLHL18 TFDP2
KLHL18 FAM189B
KLHL18 TERF1
KLHL18 DHRS1
KLHL18 CRTC1
KLHL18 SMPDL3B
KLHL18 SIT1
KLHL18 LILRA4
KLHL18 TGFB1
KLHL18 FZR1
KLHL18 KIFC3
KLHL18 KRTAP5-9
KLHL18 MGAT3
KLHL18 ANK1
KLHL18 C2orf55
KLHL18 IL18RAP
KLHL18 LSM7
KLHL18 DAPK2
KLHL18 U2AF2
KLHL18 IRF5
KLHL18 PGM3
KLHL18 PLEKHG3
KLHL18 TGFBRAP1
KLHL18 RAB3A
KLHL18 FAM102A
KLHL18 ATP1B2
KLHL18 PMS2L1
KLHL18 IQSEC1
KLHL18 RAP1GAP
KLHL18 BTF3
KLHL18 MLH1
KLHL18 MRPS12
KLHL18 E2F4
KLHL18 PTAFR
KLHL18 PDLIM7
KLHL18 HPGD
KLHL18 ANKRD12
KLHL18 DDX11
KLHL18 SIM2
KLHL18 MTX1
KLHL18 KLF1
KLHL18 ELN
KLHL18 CD3E
KLHL18 SMARCD2
KLHL18 DGKA
KLHL18 TUBGCP2
KLHL18 CCL22
KLHL18 PTPN9
KLHL18 FAM89B
KLHL18 IGHMBP2
KLHL18 LOC91316
KLHL18 OSGIN2
KLHL18 TAZ
KLHL18 ZBTB7A
KLHL18 GHITM
KLHL18 FOSL1
KLHL18 CD33
KLHL18 IAH1
KLHL18 VAMP5
KLHL18 SMO
KLHL18 GP2
KLHL18 WDR62
KLHL18 FSCN2
KLHL18 LRCH4
KLHL18 RPRD2
KLHL18 HNRNPL
KLHL18 FLT1
KLHL18 RAB3GAP1
KLHL18 PFKFB2
KLHL18 COL21A1
KLHL18 IL10RA
KLHL18 HSF4
KLHL18 MYO9B
KLHL18 SCAPER
KLHL18 PCGF1
KLHL18 GPA33
KLHL18 LOC652147
KLHL18 KRT2
KLHL18 INA
KLHL18 PLCD1
KLHL18 CADM4
KLHL18 MYEF2
KLHL18 TNIP1
KLHL18 UTP3
KLHL18 NCDN
KLHL18 CDK5R1
KLHL18 IL4
KLHL18 TROAP
KLHL18 RAGE
KLHL18 TRIM3
KLHL18 CDC45L
KLHL18 HTR1B
KLHL18 IGFBP5
KLHL18 PAX8
KLHL18 ANGEL1
KLHL18 SLC16A2
KLHL18 FEZ1
KLHL18 PBX1
KLHL18 C1orf144
KLHL18 PIK3R2
KLHL18 ACVR1B
KLHL18 AIF1
KLHL18 ITGAM
KLHL18 SPTLC1
KLHL18 ABCB1
KLHL18 RUNX1
KLHL18 ASGR1
KLHL18 NRG2
KLHL18 GRIP2
KLHL18 GJB5
KLHL18 MAP2K4
KLHL18 LGR5
KLHL18 DEPDC5
KLHL18 UGT2B15
KLHL18 HIPK2
KLHL18 SULT4A1
KLHL18 AGFG2
KLHL18 SLC6A9
KLHL18 PQBP1
KLHL18 TCF7L2
KLHL18 PPP3CC
KLHL18 SLC4A3
KLHL18 WBSCR22
KLHL18 PRRC1
KLHL18 IL8RB
KLHL18 SIX3
KLHL18 ALDOC
KLHL18 NCR3
KLHL18 PRB1
KLHL18 FDXR
KLHL18 CEACAM3
KLHL18 GRN
KLHL18 MAP3K11
KLHL18 F7
KLHL18 ALAS2
KLHL18 RBM8A
KLHL18 TFF3
KLHL18 GDF5
KLHL18 B4GALT3
KLHL18 PRH1
KLHL18 ARR3
KLHL18 DCHS1
KLHL18 PAXIP1
KLHL18 TREX1
KLHL18 CHMP7
KLHL18 PRPF31
KLHL18 KIAA0323
KLHL18 FCGR2A
KLHL18 WNT7A
KLHL18 XPNPEP2
KLHL18 KCTD17
KLHL18 GPR143
KLHL18 PRPH
KLHL18 CNNM2
KLHL18 NRTN
KLHL18 MVD
KLHL18 SPN
KLHL18 THRA
KLHL18 NUDT3
KLHL18 T
TNK1 AQP7
TNK1 SERPIND1
TNK1 KCTD17
TNK1 MR1
TNK1 MVK
TNK1 FAM153A
TNK1 SLURP1
TNK1 TPPP
TNK1 SLC12A4
TNK1 MFNG
TNK1 LOC552889
TNK1 NCSTN
TNK1 MEF2C
TNK1 RPRD2
TNK1 EFNA3
TNK1 PCBP3
TNK1 HTRA2
TNK1 SIM2
TNK1 PTPN21
TNK1 ABL1
TNK1 UBXN1
TNK1 CRYBA4
TNK1 RAD51L3
TNK1 MAGEA9
TNK1 MUC2
TNK1 E2F1
TNK1 RAD54L2
TNK1 STAT2
TNK1 SLC9A3
TNK1 POU6F2
TNK1 TLX2
TNK1 GRIK5
TNK1 RELA
TNK1 OGG1
TNK1 SPINT3
TNK1 RRP12
TNK1 IKBKG
TNK1 TAF5
TNK1 PSG1
TNK1 MYL2
TNK1 MAP3K3
TNK1 ARFIP2
TNK1 DEFA3
TNK1 IL10RA
TNK1 CCL22
TNK1 GARNL4
TNK1 MLLT4
TNK1 ARHGAP1
TNK1 KRT86
TNK1 TIMP3
TNK1 PTGES
TNK1 FAU
TNK1 MEN1
TNK1 BBC3
TNK1 CYP3A5
TNK1 ATG2A
TNK1 MYO9B
TNK1 HTR2A
TNK1 TCOF1
TNK1 SCAPER
TNK1 LY9
TNK1 BTF3
TNK1 ANK1
TNK1 ACAN
TNK1 TRPC4AP
TNK1 LSM4
TNK1 MRPL28
TNK1 LOC652147
TNK1 MGAT1
TNK1 PDPN
TNK1 ZNF167
TNK1 INPP4A
TNK1 PLCD1
TNK1 ARTN
TNK1 PML
TNK1 SERPINB7
TNK1 SDC3
TNK1 GJB3
TNK1 GPR35
TNK1 SLC30A3
TNK1 PPAP2C
TNK1 MAG
TNK1 GCKR
TNK1 NCDN
TNK1 TNFRSF25
TNK1 AQP5
TNK1 ADRBK1
TNK1 ZKSCAN3
TNK1 KLHL25
TNK1 GAGE2E
TNK1 GRINA
TNK1 NRL
TNK1 SLC9A1
TNK1 RAGE
TNK1 AIF1
TNK1 MLL
TNK1 TRIM3
TNK1 GGT2
TNK1 PAX8
TNK1 ASGR2
TNK1 NFKB1
TNK1 MRPS12
TNK1 XDH
TNK1 ADH1C
TNK1 MAP2K5
TNK1 BCL2
TNK1 ADRA1A
TNK1 CHIT1
TNK1 FGF2
TNK1 ISLR
TNK1 TUBB2B
TNK1 CSNK1G2
TNK1 LY6G6C
TNK1 FEZ1
TNK1 POLE
TNK1 INSL3
TNK1 WNT11
TNK1 ARPC4
TNK1 C1orf144
TNK1 ACVR1B
TNK1 MET
TNK1 CDK6
TNK1 LIPE
TNK1 PRKCB
TNK1 LBP
TNK1 ABCB1
TNK1 AGFG2
TNK1 KCNQ1
TNK1 CYP11A1
TNK1 ASGR1
TNK1 ZMYND10
TNK1 NTRK3
TNK1 CRTC1
TNK1 CPNE6
TNK1 PTPRN
TNK1 GHITM
TNK1 CBX5
TNK1 FZR1
TNK1 KIFC3
TNK1 ARF1
TNK1 MEGF6
TNK1 PFKFB2
TNK1 MGAT3
TNK1 LOC100134331
TNK1 RASGRP3
TNK1 CD52
TNK1 ARHGAP6
TNK1 USP19
TNK1 PITPNM1
TNK1 MFAP2
TNK1 COX10
TNK1 MYEF2
TNK1 SLC9A3R2
TNK1 LSM7
TNK1 TRA2A
TNK1 HAUS5
TNK1 KRT85
TNK1 ITGAD
TNK1 SLC6A9
TNK1 MTHFR
TNK1 HIPK2
TNK1 NDST1
TNK1 MAZ
TNK1 SLC6A12
TNK1 WBSCR22
TNK1 ACADVL
TNK1 ITIH4
TNK1 FGF8
TNK1 EIF2AK2
TNK1 CRYBB3
TNK1 KDM1
TNK1 UBE3B
TNK1 P2RX6
TNK1 THRA
TNK1 RAC2
TNK1 NOMO1
TNK1 ATP1B2
TNK1 CROCC
TNK1 CLEC11A
TNK1 MYBPC3
TNK1 GRN
TNK1 SMAP1
TNK1 SAMD14
TNK1 TOP3B
TNK1 LRRC23
TNK1 NUDT3
TNK1 ESR1
TNK1 HLA-DOB
TNK1 ADAM15
TNK1 DDX11
TNK1 RBM8A
TNK1 DGCR11
TNK1 GDF5
TNK1 CSF1
TNK1 B4GALT3
TNK1 KHSRP
TNK1 VCX3A
TNK1 GPR161
TNK1 LOC145678
TNK1 AATK
TNK1 ARR3
TNK1 BRD2
TNK1 HMX1
TNK1 TREX1
TNK1 CHMP7
TNK1 GPRIN2
TNK1 PRPF31
TNK1 CAPNS1
TNK1 HOXD13
TNK1 MLANA
TNK1 SEC16A
TNK1 STX11
TNK1 CD40
TNK1 RUNX1
TNK1 FCGR2A
TNK1 MTX1
TNK1 TMPRSS6
TNK1 CPSF1
TNK1 DNAL4
TNK1 EPOR
TNK1 AXIN1
TNK1 UNC5B
TNK1 KIAA0284
TNK1 SLC5A2
TNK1 KIF22
TNK1 TUBGCP2
TNK1 PCBP1
TNK1 ACR
TNK1 POU4F1
TNK1 MCM2
TNK1 KRT1
TNK1 CACNA1B
TNK1 CAMSAP1
TNK1 EML3
TNK1 LYZL6
TNK1 MVD
TNK1 ELAVL3
TNK1 FGD1
TNK1 ITM2B
TNK1 APOBEC3C
TNK1 COPS6
TNK1 IDS
TNK1 ZNF592
TNK1 ODF1
TNK1 GPT
TNK1 PXDN
TNK1 RBBP8
TNK1 IAH1
TNK1 CYP27A1
TNK1 PRRC1
TNK1 CORO1A
TNK1 ARHGAP26
TNK1 TBX5
TNK1 ASCC2
TNK1 GP2
TNK1 AP2A2
TNK1 PSG7
TNK1 GNL1
TNK1 NEUROG3
S100A4 POLA2
S100A4 SDC3
S100A4 SEMA7A
S100A4 OTUB1
S100A4 MRPL28
S100A4 PFKFB2
S100A4 KIAA0323
S100A4 FZR1
S100A4 TCOF1
S100A4 SEC16A
S100A4 CBARA1
S100A4 DHCR7
S100A4 MEF2C
S100A4 MYBPC2
S100A4 NCDN
S100A4 KLF1
S100A4 WDR62
S100A4 MTX1
S100A4 psiTPTE22
S100A4 UGT2B15
S100A4 UBOX5
S100A4 CD3E
S100A4 MLL
S100A4 CTSG
S100A4 KIAA0284
S100A4 PCGF1
S100A4 RELA
S100A4 WNT10B
S100A4 SMARCD2
S100A4 IGHMBP2
S100A4 SPC25
S100A4 SLC9A3R2
S100A4 FEZ1
S100A4 P2RY6
S100A4 HMGA2
S100A4 PTPN9
S100A4 CCHCR1
S100A4 ADAM15
S100A4 KRT1
S100A4 STXBP1
S100A4 CCKBR
S100A4 TBR1
S100A4 COPS6
S100A4 SLC9A1
S100A4 CLEC11A
S100A4 FDXR
S100A4 MAP3K11
S100A4 BCL3
S100A4 SAG
S100A4 LOC145678
S100A4 RGS9
S100A4 F7
S100A4 AFAP1
S100A4 REM1
S100A4 ALAS2
S100A4 LSM4
S100A4 STAT2
S100A4 CCNF
S100A4 HTR1B
S100A4 MYST2
S100A4 HDGF
S100A4 IGH@
S100A4 KRT85
S100A4 CEP135
S100A4 COL6A1
S100A4 PTPRN
S100A4 MEN1
S100A4 NEUROG3
S100A4 GNL1
S100A4 PML
SCEL UGT2B15
SCEL MLH1
SCEL SLMO1
SCEL IGHMBP2
SCEL RAP1GAP
SCEL PSD4
SCEL ALDOC
SCEL MTHFR
SCEL ZNF592
SCEL AANAT
SCEL DGKA
SCEL B4GALT3
SCEL SULT4A1
SCEL LOC100134331
SCEL ADRBK1
SCEL GNL1
SMARCD2 SCAMP5
SMARCD2 FSCN2
SMARCD2 MVK
SMARCD2 GZMM
SMARCD2 AKT3
SMARCD2 GAGE2E
SMARCD2 ST20
SMARCD2 MFNG
SMARCD2 LOC552889
SMARCD2 MEF2C
SMARCD2 TERF2
SMARCD2 MC2R
SMARCD2 CYP3A4
SMARCD2 PCBP3
SMARCD2 HTRA2
SMARCD2 ADH1C
SMARCD2 SLC12A4
SMARCD2 FDXR
SMARCD2 HLA-DOB
SMARCD2 APOBEC3C
SMARCD2 RAD52
SMARCD2 POU4F1
SMARCD2 ZNF783
SMARCD2 TLX2
SMARCD2 SLC29A2
SMARCD2 RELA
SMARCD2 PARD3
SMARCD2 SPINT3
SMARCD2 RRP12
SMARCD2 SPC25
SMARCD2 DNAH9
SMARCD2 BCL3
SMARCD2 GARNL4
SMARCD2 DGKA
SMARCD2 HSF4
SMARCD2 SERPINC1
SMARCD2 ACR
SMARCD2 MEN1
SMARCD2 USP11
SMARCD2 RAP1GAP
SMARCD2 TCOF1
SMARCD2 MYO9B
SMARCD2 TADA3L
SMARCD2 CARD10
SMARCD2 SCAPER
SMARCD2 PSMC5
SMARCD2 PCGF1
SMARCD2 ZNF157
SMARCD2 MUC1
SMARCD2 ACAN
SMARCD2 FAM50A
SMARCD2 MGAT1
SMARCD2 PDPN
SMARCD2 HDGF
SMARCD2 NLE1
SMARCD2 INA
SMARCD2 RBM8A
SMARCD2 CNTN1
SMARCD2 SH2B1
SMARCD2 SLC6A8
SMARCD2 SERPINB7
SMARCD2 LGR5
SMARCD2 USP19
SMARCD2 CLSTN3
SMARCD2 SOX12
SMARCD2 USP9X
SMARCD2 EFNA3
SMARCD2 DPT
SMARCD2 MTX1
SMARCD2 MAG
SMARCD2 DHCR7
SMARCD2 RUNX2
SMARCD2 GCKR
SMARCD2 GCK
SMARCD2 PAXIP1
SMARCD2 PAX8
SMARCD2 AQP5
SMARCD2 ADRBK1
SMARCD2 ZKSCAN3
SMARCD2 KHK
SMARCD2 LAD1
SMARCD2 SBNO2
SMARCD2 SMYD5
SMARCD2 TROAP
SMARCD2 SLC9A1
SMARCD2 TUB
SMARCD2 TRD@
SMARCD2 CD34
SMARCD2 KRT85
SMARCD2 KCNJ4
SMARCD2 TGOLN2
SMARCD2 ITGA10
SMARCD2 PTGER3
SMARCD2 TYR
SMARCD2 PPP2R5D
SMARCD2 ZBED1
SMARCD2 ACCN1
SMARCD2 RREB1
SMARCD2 SEMA4D
SMARCD2 IL1RL1
SMARCD2 TUBB2B
SMARCD2 MYOG
SMARCD2 LY6G6C
SMARCD2 IGSF9B
SMARCD2 BMP8A
SMARCD2 LPAR2
SMARCD2 STXBP1
SMARCD2 MN1
SMARCD2 COBRA1
SMARCD2 ABHD14A
SMARCD2 PIK3R2
SMARCD2 ELAVL3
SMARCD2 ARID4B
SMARCD2 ABCA1
SMARCD2 CCBP2
SMARCD2 ITGAM
SMARCD2 RPS6KB2
SMARCD2 RABGGTA
SMARCD2 TFDP2
SMARCD2 ESR1
SMARCD2 PRKCB
SMARCD2 SPN
SMARCD2 LBP
SMARCD2 ABCB1
SMARCD2 ETS1
SMARCD2 GABRG3
SMARCD2 RP1-21O18.1
SMARCD2 ARPC4
SMARCD2 RUNX1
SMARCD2 LGALS9
SMARCD2 DHRS1
SMARCD2 TBX10
SMARCD2 CPNE6
SMARCD2 HCG9
SMARCD2 SLC6A9
SMARCD2 MYOZ3
SMARCD2 GHITM
SMARCD2 C19orf29
SMARCD2 MAP2K4
SMARCD2 FAM89B
SMARCD2 FZR1
SMARCD2 MTHFR
SMARCD2 F7
SMARCD2 PVT1
SMARCD2 OTUB1
SMARCD2 PFKFB2
SMARCD2 GIGYF2
SMARCD2 MGAT3
SMARCD2 LOC100134331
SMARCD2 EMID1
SMARCD2 SCYL3
SMARCD2 WWOX
SMARCD2 AIF1
SMARCD2 GPR161
SMARCD2 YPEL1
SMARCD2 IL8RB
SMARCD2 psiTPTE22
SMARCD2 UGT2B15
SMARCD2 E2F4
SMARCD2 MMP25
SMARCD2 SULT4A1
SMARCD2 SMARCD1
SMARCD2 LYPLA2
SMARCD2 GPR35
SMARCD2 CCPG1
SMARCD2 GPA33
SMARCD2 LOC201229
SMARCD2 PQBP1
SMARCD2 SLC22A24
SMARCD2 SLC30A3
SMARCD2 KIAA1539
SMARCD2 PPP3CC
SMARCD2 MAPK12
SMARCD2 LOC729400
SMARCD2 CYP2A6
SMARCD2 ITGA2B
SMARCD2 WBSCR22
SMARCD2 RAB3A
SMARCD2 RP5-1000E10.4
SMARCD2 FLOT1
SMARCD2 CALR
SMARCD2 EIF2AK2
SMARCD2 PRRC1
SMARCD2 CSNK2A1
SMARCD2 UBE3B
SMARCD2 IQSEC1
SMARCD2 ST14
SMARCD2 FAM102A
SMARCD2 ZNF592
SMARCD2 AMELX
SMARCD2 ALDOC
SMARCD2 RHO
SMARCD2 ATP1B2
SMARCD2 PSD4
SMARCD2 EXOSC2
SMARCD2 CLEC11A
SMARCD2 AGAP8
SMARCD2 CEACAM3
SMARCD2 DEFA3
SMARCD2 MAP3K11
SMARCD2 RGS9
SMARCD2 FEM1B
SMARCD2 CORT
SMARCD2 ALAS2
SMARCD2 DDX11
SMARCD2 STAT2
SMARCD2 GDF5
SMARCD2 ANKRD12
SMARCD2 ADAM15
SMARCD2 B4GALT3
SMARCD2 TAX1BP1
SMARCD2 CEACAM4
SMARCD2 MYBPC3
SMARCD2 LOC145678
SMARCD2 PRH1
SMARCD2 RASSF7
SMARCD2 POLA2
SMARCD2 DCHS1
SMARCD2 HAUS5
SMARCD2 NDST1
SMARCD2 WNT10B
SMARCD2 TNFRSF10C
SMARCD2 CDR2L
SMARCD2 RAD51L3
SMARCD2 AANAT
SMARCD2 IL13
SMARCD2 CYP11A1
SMARCD2 FCGR2A
SMARCD2 TMPRSS6
SMARCD2 KLF1
SMARCD2 PIGC
SMARCD2 EXD2
SMARCD2 FAM189B
SMARCD2 EPAS1
SMARCD2 TPMT
SMARCD2 CRABP1
SMARCD2 TEX261
SMARCD2 DNAJC4
SMARCD2 CDC37
SMARCD2 GPR143
SMARCD2 KIAA0284
SMARCD2 MAX
SMARCD2 PRPH
SMARCD2 CRTC1
SMARCD2 PDE3A
SMARCD2 KRTAP26-1
SMARCD2 AMIGO2
SMARCD2 IGHMBP2
SMARCD2 RAPGEF5
SMARCD2 SLC25A11
SMARCD2 HMGXB3
SMARCD2 SLC1A4
SMARCD2 DPEP1
SMARCD2 CAMSAP1
SMARCD2 GRINA
SMARCD2 MPP2
SMARCD2 TAZ
SMARCD2 ZBTB7A
SMARCD2 ANKRD46
SMARCD2 ADCYAP1
SMARCD2 ITM2B
SMARCD2 SIT1
SMARCD2 TBR1
SMARCD2 THRA
SMARCD2 COPS6
SMARCD2 PRPF31
SMARCD2 SORBS3
SMARCD2 RAB40B
SMARCD2 PAIP2B
SMARCD2 MAPKAPK2
SMARCD2 CDK2
SMARCD2 LRCH4
SMARCD2 MYST2
SMARCD2 CORO1A
SMARCD2 CNKSR1
SMARCD2 TRIM58
SMARCD2 TNPO1
SMARCD2 PDE4C
SMARCD2 NEUROD2
SMARCD2 ASCC2
SMARCD2 GP2
SMARCD2 AP2A2
SMARCD2 GNL1
SMARCD2 NEUROG3
HIST1H2AG PDGFRA
HIST1H2AG C19orf50
HIST1H2AG FAM153A
HIST1H2AG EFNA3
HIST1H2AG HNRNPL
HIST1H2AG PCBP3
HIST1H2AG HTRA2
HIST1H2AG MYBPC3
HIST1H2AG RAD54L2
HIST1H2AG YPEL1
HIST1H2AG TLX2
HIST1H2AG GRIK5
HIST1H2AG RAB3A
HIST1H2AG CCBP2
HIST1H2AG PFKFB2
HIST1H2AG RAP1GAP
HIST1H2AG MYO9B
HIST1H2AG ZNF157
HIST1H2AG OAS2
HIST1H2AG NTNG1
HIST1H2AG TNKS
HIST1H2AG CACNB1
HIST1H2AG DPT
HIST1H2AG MAG
HIST1H2AG RUNX2
HIST1H2AG CEACAM4
HIST1H2AG NCDN
HIST1H2AG TNFRSF25
HIST1H2AG AQP5
HIST1H2AG ADRBK1
HIST1H2AG SBNO2
HIST1H2AG GNAT1
HIST1H2AG IDS
HIST1H2AG RAGE
HIST1H2AG TGOLN2
HIST1H2AG TRIM3
HIST1H2AG TCF25
HIST1H2AG CHRNB2
HIST1H2AG FEZ1
HIST1H2AG PAX8
HIST1H2AG MYOG
HIST1H2AG LY6G6C
HIST1H2AG IGSF9B
HIST1H2AG PSMD9
HIST1H2AG FLOT1
HIST1H2AG RABGGTA
HIST1H2AG MRPL28
HIST1H2AG CDH4
HIST1H2AG IRF2
HIST1H2AG DHRS1
HIST1H2AG LILRA4
HIST1H2AG MAPKAPK2
HIST1H2AG MAP2K4
HIST1H2AG FZR1
HIST1H2AG OTUB1
HIST1H2AG PTK7
HIST1H2AG XDH
HIST1H2AG GIGYF2
HIST1H2AG MGAT3
HIST1H2AG TENC1
HIST1H2AG SCYL3
HIST1H2AG USP19
HIST1H2AG UGT2B15
HIST1H2AG SULT4A1
HIST1H2AG SLC6A9
HIST1H2AG LOC201229
HIST1H2AG PSMD11
HIST1H2AG VEGFC
HIST1H2AG WBSCR22
HIST1H2AG ACADVL
HIST1H2AG POU4F1
HIST1H2AG UBE3B
HIST1H2AG ZNF592
HIST1H2AG ATP1B2
HIST1H2AG GHRHR
HIST1H2AG AGAP8
HIST1H2AG CEACAM3
HIST1H2AG GRN
HIST1H2AG SAMD14
HIST1H2AG TOP3B
HIST1H2AG RGS9
HIST1H2AG ESR1
HIST1H2AG CCDC130
HIST1H2AG STAT2
HIST1H2AG GDF5
HIST1H2AG ADAM15
HIST1H2AG B4GALT3
HIST1H2AG COL6A1
HIST1H2AG GCKR
HIST1H2AG EPHB2
HIST1H2AG ENTPD2
HIST1H2AG ELAVL2
HIST1H2AG AANAT
HIST1H2AG FCGR2A
HIST1H2AG TMPRSS6
HIST1H2AG EPOR
HIST1H2AG KIAA0284
HIST1H2AG PRPH
HIST1H2AG IGHMBP2
HIST1H2AG MCM2
HIST1H2AG LOC91316
HIST1H2AG GAS6
HIST1H2AG EML3
HIST1H2AG SLC9A1
HIST1H2AG DDX17
HIST1H2AG PAIP2B
HIST1H2AG CDK2
HIST1H2AG MYST2
HIST1H2AG CNKSR1
HIST1H2AG TRIM58
HIST1H2AG GNL1
GPR161 METTL1
GPR161 AQP7
GPR161 SPEF1
GPR161 REG1B
GPR161 LOC26102
GPR161 DNAJC7
GPR161 GAGE2E
GPR161 SFPQ
GPR161 LOC552889
GPR161 MEF2C
GPR161 POL3S
GPR161 RXRB
GPR161 GPR15
GPR161 CYP3A4
GPR161 KRT6A
GPR161 GNAT1
GPR161 PCBP3
GPR161 HTRA2
GPR161 TGFB3
GPR161 ABCC8
GPR161 SIM2
GPR161 KIAA1539
GPR161 RAD51L3
GPR161 GPRIN2
GPR161 KCNJ6
GPR161 STAT2
GPR161 SLC9A3
GPR161 ZNF264
GPR161 POLG
GPR161 CCKAR
GPR161 CCBP2
GPR161 SMG6
GPR161 SLC6A8
GPR161 PSG1
GPR161 MYL2
GPR161 CRYBB3
GPR161 SAG
GPR161 DNAH9
GPR161 ARHGAP1
GPR161 KRT86
GPR161 MTG1
GPR161 PAX7
GPR161 FAU
GPR161 KRT35
GPR161 NCOR2
GPR161 DNAJC9
GPR161 JAK3
GPR161 DDIT3
GPR161 TIPRL
GPR161 TMSB4Y
GPR161 LRRC48
GPR161 BTF3
GPR161 DAPK2
GPR161 KAT5
GPR161 ABO
GPR161 NTNG1
GPR161 NTSR1
GPR161 MGAT1
GPR161 SMPDL3B
GPR161 NLE1
GPR161 IGFBP5
GPR161 ZSCAN12
GPR161 BAIAP3
GPR161 ARTN
GPR161 SLC14A2
GPR161 TFAP2A
GPR161 CACNB1
GPR161 MC2R
GPR161 FURIN
GPR161 RPH3A
GPR161 GARNL4
GPR161 DHCR7
GPR161 CEACAM4
GPR161 SETD2
GPR161 IGF1R
GPR161 ADRBK1
GPR161 KLHL25
GPR161 SBNO2
GPR161 FOXE1
GPR161 TRD@
GPR161 MLL
GPR161 CARD10
GPR161 HSP90AB1
GPR161 PXN
GPR161 SEMA5A
GPR161 PIK3R1
GPR161 GFPT2
GPR161 NDUFS7
GPR161 KRT85
GPR161 KYNU
GPR161 SLC18A3
GPR161 ZBED1
GPR161 SLC12A4
GPR161 OPRL1
GPR161 psiTPTE22
GPR161 GTSE1
GPR161 RSC1A1
GPR161 INSL3
GPR161 TNFSF8
GPR161 DGCR11
GPR161 ARMC6
GPR161 C19orf29
GPR161 ARSE
GPR161 ZNF169
GPR161 KIF20B
GPR161 ESR1
GPR161 CCR5
GPR161 LCT
GPR161 WHAMML2
GPR161 KIAA0999
GPR161 NTRK3
GPR161 CPNE6
GPR161 RPL11
GPR161 NOC2L
GPR161 XDH
GPR161 USP11
GPR161 MFNG
GPR161 ACHE
GPR161 USP6
GPR161 YY1
GPR161 EPHB2
GPR161 WWOX
GPR161 ARID4B
GPR161 FOXN1
GPR161 PIGC
GPR161 PITPNM1
GPR161 SLC9A3R2
GPR161 MAEA
GPR161 GNAS
GPR161 TAF1
GPR161 UTRN
GPR161 PRPS1L1
GPR161 RNF5
GPR161 SLC2A1
GPR161 TM4SF5
GPR161 VENTX
GPR161 CYP2A6
GPR161 IRF5
GPR161 SNAPC4
GPR161 OTUB1
GPR161 CHD8
GPR161 P2RX6
GPR161 SFTPD
GPR161 GYPE
GPR161 COX6A2
GPR161 UBE3B
GPR161 REG1A
GPR161 CNTN1
GPR161 ZNF592
GPR161 NF1
GPR161 PYGM
GPR161 MYBPC3
GPR161 COL19A1
GPR161 HIST1H3E
GPR161 SAMD14
GPR161 TOP3B
GPR161 RGS9
GPR161 VASH1
GPR161 KCNQ1
GPR161 PCTK3
GPR161 DDX11
GPR161 TEX28
GPR161 PTPRD
GPR161 SPC25
GPR161 NFATC4
GPR161 ADCYAP1
GPR161 ADAM15
GPR161 SLC1A4
GPR161 VCX3A
GPR161 DOK1
GPR161 HCG9
GPR161 PLEKHM1
GPR161 KIFC1
GPR161 DTX4
GPR161 ENTPD2
GPR161 WNT10B
GPR161 ELAVL2
GPR161 AANAT
GPR161 CD40
GPR161 NQO1
GPR161 BFSP2
GPR161 TGFBR2
GPR161 CPSF1
GPR161 IRF2BP1
GPR161 SLC6A3
GPR161 EPAS1
GPR161 EPOR
GPR161 AXIN1
GPR161 FCER2
GPR161 LRRC68
GPR161 KIAA0284
GPR161 APOBEC3C
GPR161 MMACHC
GPR161 PDGFRA
GPR161 CACNB4
GPR161 IL8
GPR161 SLN
GPR161 ZMYM3
GPR161 RGS10
GPR161 DPEP1
GPR161 CACNA1B
GPR161 HHLA1
GPR161 EML3
GPR161 LYZL6
GPR161 FGD1
GPR161 ITM2B
GPR161 MYOZ3
GPR161 EFNA2
GPR161 CRX
GPR161 NTSR2
GPR161 SORBS3
GPR161 ODF1
GPR161 GMPS
GPR161 GPT
GPR161 PAK2
GPR161 HAS1
GPR161 CHST3
GPR161 SLC20A2
GPR161 AHSG
GPR161 NFYB
GPR161 MYST2
GPR161 COL9A2
GPR161 RAB8A
GPR161 TBX5
GPR161 CD4
GPR161 ADAMTSL2
GPR161 BTRC
GPR161 NEUROG3
GPR161 SERPIND1
GPR161 C19orf50
GPR161 ZC3H7B
GPR161 CRYBA4
GPR161 SERPINA4
GPR161 ZBED4
GPR161 H6PD
GPR161 PHF21A
GPR161 IGHG1
GPR161 HMGA2
GPR161 PDLIM5
GPR161 HAP1
GPR161 TCAP
GPR161 ADH1C
GPR161 UBOX5
GPR161 UBXN1
GPR161 CCR7
GPR161 MAGEA9
GPR161 E2F1
GPR161 PSMB4
GPR161 HOXD4
GPR161 YPEL1
GPR161 HTR7
GPR161 TLX2
GPR161 SLC25A17
GPR161 AFF2
GPR161 RELA
GPR161 GGT5
GPR161 SPINT3
GPR161 COX10
GPR161 IKBKG
GPR161 ETV3
GPR161 NPAT
GPR161 DNAJC4
GPR161 MAG
GPR161 SCARB1
GPR161 GIGYF2
GPR161 PTGES
GPR161 PHF16
GPR161 CYP3A5
GPR161 PLEC1
GPR161 C10orf12
GPR161 KIAA0892
GPR161 HTR2A
GPR161 TNFSF12
GPR161 ZNF157
GPR161 CTSO
GPR161 IFI35
GPR161 ACAN
GPR161 BMI1
GPR161 TBC1D22A
GPR161 CUBN
GPR161 GPR19
GPR161 NADK
GPR161 POM121L9P
GPR161 ATG4B
GPR161 REL
GPR161 IGH@
GPR161 LCK
GPR161 PML
GPR161 CNP
GPR161 STATH
GPR161 LGR5
GPR161 KIF3C
GPR161 LEFTY1
GPR161 FGF3
GPR161 RPL3L
GPR161 ODZ4
GPR161 TRIM15
GPR161 RPA2
GPR161 ACCN1
GPR161 MAPK3
GPR161 CBARA1
GPR161 TERF2
GPR161 GCKR
GPR161 GPR162
GPR161 TNFRSF25
GPR161 DGCR6L
GPR161 C19orf6
GPR161 ZKSCAN3
GPR161 LAD1
GPR161 GRINA
GPR161 CRHR2
GPR161 SOS1
GPR161 CELSR2
GPR161 CAPN3
GPR161 TGOLN2
GPR161 MPP2
GPR161 ADAM20
GPR161 ASGR2
GPR161 LOC283079
GPR161 NME6
GPR161 RBBP8
GPR161 CHIT1
GPR161 NFATC3
GPR161 SEMA4D
GPR161 MAGEA5
GPR161 MYOG
GPR161 IGSF9B
GPR161 KCNMA1
GPR161 STXBP1
GPR161 MN1
GPR161 ARPC4
GPR161 FUT7
GPR161 CDK6
GPR161 RABGGTA
GPR161 SLC15A2
GPR161 PRKCB
GPR161 LBP
GPR161 SRM
GPR161 CYP11A1
GPR161 JAG1
GPR161 CORT
GPR161 HCRTR1
GPR161 CEL
GPR161 MAPKAPK2
GPR161 GRB2
GPR161 TNPO1
GPR161 EDIL3
GPR161 MTHFR
GPR161 PVT1
GPR161 MEGF6
GPR161 TULP3
GPR161 OLFM1
GPR161 TBX1
GPR161 C19orf26
GPR161 PIGR
GPR161 TCOF1
GPR161 TYMS
GPR161 EMID1
GPR161 SCYL3
GPR161 PPP1R16B
GPR161 USP19
GPR161 RFC1
GPR161 SAR1A
GPR161 MATN3
GPR161 GJB3
GPR161 MYCN
GPR161 C18orf10
GPR161 TRA2A
GPR161 ITGAD
GPR161 KANK3
GPR161 GPR35
GPR161 LOC201229
GPR161 CCPG1
GPR161 MGAT4C
GPR161 HMOX2
GPR161 SLC22A24
GPR161 USP9X
GPR161 MYST1
GPR161 COL6A2
GPR161 PARD3
GPR161 CCR4
GPR161 ITGA2B
GPR161 CIAPIN1
GPR161 NCKIPSD
GPR161 POU4F1
GPR161 SVEP1
GPR161 NTRK2
GPR161 CSTF3
GPR161 ATP6V1B1
GPR161 SLC6A12
GPR161 EXOSC2
GPR161 PTPRJ
GPR161 CLEC11A
GPR161 AGAP8
GPR161 TRIM66
GPR161 SLC1A7
GPR161 DEFA3
GPR161 LRP3
GPR161 FLJ10038
GPR161 KDM5B
GPR161 FEM1B
GPR161 PLEKHM2
GPR161 NFKB2
GPR161 MSC
GPR161 CSF1
GPR161 BAP1
GPR161 RHBDL1
GPR161 BAX
GPR161 DCBLD2
GPR161 CBFA2T3
GPR161 RPS6KB2
GPR161 LUZP1
GPR161 GYPB
GPR161 TGFB1
GPR161 HAUS5
GPR161 ZNF593
GPR161 PIK3CB
GPR161 METTL3
GPR161 TNFRSF10C
GPR161 MLANA
GPR161 SEC16A
GPR161 ABL1
GPR161 SKI
GPR161 MMP19
GPR161 BCR
GPR161 MTFR1
GPR161 TMPRSS6
GPR161 FGF7
GPR161 P2RX7
GPR161 PRSS23
GPR161 ARHGAP4
GPR161 ACY1
GPR161 TPMT
GPR161 IFNW1
GPR161 SLC17A7
GPR161 HIRIP3
GPR161 TOMM34
GPR161 PYY
GPR161 UNC5B
GPR161 DNAL4
GPR161 KIF22
GPR161 IFRD2
GPR161 PDE3A
GPR161 AATK
GPR161 AMIGO2
GPR161 LPAR2
GPR161 SEMA3A
GPR161 SOX12
GPR161 MLX
GPR161 ALPPL2
GPR161 ELAVL3
GPR161 RIF1
GPR161 CA11
GPR161 TBR1
GPR161 COPS6
GPR161 SLC6A2
GPR161 IDS
GPR161 CAD
GPR161 RAC2
GPR161 IRF2
GPR161 GJA1
GPR161 KEAP1
GPR161 CDX2
GPR161 PAIP2B
GPR161 C1orf105
GPR161 LOC644165
GPR161 AQP8
GPR161 STK25
GPR161 IVL
GPR161 CYP27A1
GPR161 CDK2
GPR161 CASP2
GPR161 GUCA2A
GPR161 TEX261
GPR161 CNKSR1
GPR161 ARHGAP26
GPR161 PDE4C
GPR161 ASCC2
GPR161 VAPB
GPR161 AP2A2
GPR161 GNL1
GPR161 PAFAH1B1
GPR161 PPP1R10
GPR161 CCDC94
GPR161 FAM153A
GPR161 KRT33A
GPR161 SLURP1
GPR161 MYO1C
GPR161 IL13
GPR161 HOXC11
GPR161 NRD1
GPR161 PRB1
GPR161 ELOVL5
GPR161 DOK2
GPR161 RHBDD3
GPR161 MFHAS1
GPR161 EIF2C2
GPR161 EFNA3
GPR161 FSCN2
GPR161 PNMT
GPR161 PTPN21
GPR161 GPR3
GPR161 MVK
GPR161 CDC2L5
GPR161 RNF167
GPR161 ZNF783
GPR161 ARFGEF2
GPR161 GRIK5
GPR161 SLC18A1
GPR161 RRP12
GPR161 MFAP2
GPR161 CHRNA3
GPR161 SMAP1
GPR161 TBX10
GPR161 NFRKB
GPR161 TK2
GPR161 TIMP3
GPR161 KIAA1024
GPR161 D4S234E
GPR161 MEN1
GPR161 FANCA
GPR161 TYR
GPR161 ATP2B2
GPR161 ATG2A
GPR161 AGPAT1
GPR161 BCL3
GPR161 ABCC3
GPR161 UTF1
GPR161 SEC14L1
GPR161 CEBPE
GPR161 FAM50A
GPR161 OR2B6
GPR161 SLC25A16
GPR161 PDPN
GPR161 HDGF
GPR161 CCDC69
GPR161 INPP4A
GPR161 ATP6V0A2
GPR161 BCAM
GPR161 GDF5
GPR161 DNASE1L1
GPR161 SERPINB7
GPR161 SLMO1
GPR161 SLC16A5
GPR161 AVPR1B
GPR161 SPRR2C
GPR161 MAD1L1
GPR161 SLC30A3
GPR161 PCDH9
GPR161 HTR4
GPR161 DPT
GPR161 ATP11A
GPR161 RUNX2
GPR161 GCK
GPR161 IL1RL1
GPR161 AQP5
GPR161 KHSRP
GPR161 ALOX5
GPR161 NRL
GPR161 SLC9A1
GPR161 TUBB2B
GPR161 DUSP7
GPR161 C2orf55
GPR161 TRAFD1
GPR161 CYP2A13
GPR161 RAPGEF5
GPR161 PTGER3
GPR161 PSG7
GPR161 WNT11
GPR161 C16orf7
GPR161 ATF7
GPR161 OGG1
GPR161 PLIN1
GPR161 FGF2
GPR161 TUSC2
GPR161 POLR2J
GPR161 TCF3
GPR161 CHRNB2
GPR161 LOR
GPR161 POLE
GPR161 KRT1
GPR161 NPPA
GPR161 HPCAL1
GPR161 AKR1C4
GPR161 GAMT
GPR161 FETUB
GPR161 MGP
GPR161 PTH
GPR161 TFDP2
GPR161 CCL16
GPR161 FAM189B
GPR161 RP1-21O18.1
GPR161 CDR2L
GPR161 TERF1
GPR161 ACOT11
GPR161 LGALS9
GPR161 DHRS1
GPR161 CRTC1
GPR161 MAPK8IP1
GPR161 SIT1
GPR161 LILRA4
GPR161 PHKG1
GPR161 POLA2
GPR161 FZR1
GPR161 HSF1
GPR161 KIFC3
GPR161 MAGEA4
GPR161 CDH16
GPR161 KRTAP5-9
GPR161 ACVRL1
GPR161 MGAT3
GPR161 ANK1
GPR161 NAALADL1
GPR161 CD52
GPR161 C3orf51
GPR161 AGPS
GPR161 RECQL5
GPR161 IL18RAP
GPR161 LSM7
GPR161 AIF1
GPR161 U2AF2
GPR161 LYPLA2
GPR161 SCAND2
GPR161 HIPK2
GPR161 NR0B2
GPR161 CTRB2
GPR161 VEGFC
GPR161 HLA-DQB1
GPR161 TICAM1
GPR161 BAT3
GPR161 TGFBRAP1
GPR161 RAB3A
GPR161 CAPNS1
GPR161 FLOT1
GPR161 RAF1
GPR161 ATP2A3
GPR161 THRA
GPR161 SCNN1D
GPR161 ATP1B2
GPR161 CROCC
GPR161 SAP18
GPR161 IQSEC1
GPR161 DCT
GPR161 HLF
GPR161 DCI
GPR161 RAP1GAP
GPR161 SNUPN
GPR161 STIP1
GPR161 REM1
GPR161 NCR2
GPR161 ALDH4A1
GPR161 GPR6
GPR161 TAF5
GPR161 SMYD5
GPR161 MLH1
GPR161 DSG1
GPR161 MRPS12
GPR161 MYBPC2
GPR161 E2F4
GPR161 CRMP1
GPR161 PAX9
GPR161 PTAFR
GPR161 PDLIM7
GPR161 HPGD
GPR161 AURKA
GPR161 IKZF1
GPR161 NDST1
GPR161 CD72
GPR161 KRT37
GPR161 ANKRD12
GPR161 SMARCD3
GPR161 MTX1
GPR161 TBXA2R
GPR161 KLF1
GPR161 ELN
GPR161 PGAP2
GPR161 INHA
GPR161 CD3E
GPR161 RAB31
GPR161 ZBTB25
GPR161 RDH16
GPR161 AKAP3
GPR161 GTF2F1
GPR161 CTSG
GPR161 UPK2
GPR161 NFIX
GPR161 TUBGCP2
GPR161 CCL22
GPR161 PTPN9
GPR161 ACR
GPR161 FAM89B
GPR161 IGHMBP2
GPR161 LOC91316
GPR161 ERBB3
GPR161 ATF6B
GPR161 C6orf120
GPR161 CAMSAP1
GPR161 OSGIN2
GPR161 TAZ
GPR161 ZBTB7A
GPR161 ANKRD46
GPR161 DNAJA3
GPR161 GHITM
GPR161 EVPL
GPR161 TERT
GPR161 RAB40B
GPR161 TCF7
GPR161 ARC
GPR161 FOSL1
GPR161 IFI27
GPR161 CD33
GPR161 DUS4L
GPR161 IAH1
GPR161 TCF20
GPR161 RREB1
GPR161 ABCF2
GPR161 VAMP5
GPR161 CBLN1
GPR161 TRIM58
GPR161 SMO
GPR161 GP2
GPR161 WDR62
GPR161 LHX2
GPR161 CNTN6
GPR161 PPYR1
GPR161 MR1
GPR161 SIX6
GPR161 PIM1
GPR161 EIF5B
GPR161 FKBP15
GPR161 SLC7A4
GPR161 AKT3
GPR161 TPPP
GPR161 MAPK9
GPR161 RAB11FIP5
GPR161 MELK
GPR161 LPCAT4
GPR161 NCSTN
GPR161 LRCH4
GPR161 GART
GPR161 RPRD2
GPR161 CD34
GPR161 HNRNPL
GPR161 FLT1
GPR161 MYH8
GPR161 DRG2
GPR161 PHKG2
GPR161 SLC5A2
GPR161 RAD52
GPR161 RAD54L2
GPR161 ST6GALNAC4
GPR161 PTH1R
GPR161 POU6F2
GPR161 LDB3
GPR161 PCDH7
GPR161 KCTD20
GPR161 SLC17A3
GPR161 PFKFB2
GPR161 COL21A1
GPR161 MAP3K3
GPR161 ARFIP2
GPR161 IL10RA
GPR161 IFT140
GPR161 C12orf47
GPR161 MT4
GPR161 MLLT4
GPR161 HSF4
GPR161 ZFY
GPR161 SERPINC1
GPR161 KCNJ4
GPR161 KRTAP26-1
GPR161 AHDC1
GPR161 SCAMP1
GPR161 LY9
GPR161 LOC100134331
GPR161 MYO9B
GPR161 MUC1
GPR161 SCAPER
GPR161 PCGF1
GPR161 GPA33
GPR161 BRCA1
GPR161 CAPN5
GPR161 OAS2
GPR161 LSM4
GPR161 MRPL28
GPR161 LOC652147
GPR161 KRT2
GPR161 TENC1
GPR161 INA
GPR161 ATP10B
GPR161 PLCD1
GPR161 TRPC4AP
GPR161 MFAP3
GPR161 SDC3
GPR161 ABCA1
GPR161 MYEF2
GPR161 SFRS4
GPR161 SLC25A11
GPR161 CIITA
GPR161 CREB3
GPR161 LALBA
GPR161 ST3GAL1
GPR161 TNIP1
GPR161 UTP3
GPR161 HLA-DOB
GPR161 RPS26
GPR161 UROS
GPR161 NCDN
GPR161 CDKN2C
GPR161 CDK5R1
GPR161 IL4
GPR161 KHK
GPR161 CCR1
GPR161 TROAP
GPR161 ZNF282
GPR161 RAGE
GPR161 TET3
GPR161 FRAT2
GPR161 PTGS1
GPR161 PLXNA3
GPR161 GALK1
GPR161 ANG
GPR161 ESR2
GPR161 ZNF500
GPR161 TRIM3
GPR161 CCNF
GPR161 HOXD10
GPR161 MCRS1
GPR161 CDC45L
GPR161 HTR1B
GPR161 BCL2
GPR161 ADRA1A
GPR161 DAXX
GPR161 ASPHD1
GPR161 CCHCR1
GPR161 PAX8
GPR161 SLC16A2
GPR161 CSNK1G2
GPR161 FEZ1
GPR161 PBX1
GPR161 TSHB
GPR161 LIPE
GPR161 C1orf144
GPR161 ACVR1B
GPR161 MATK
GPR161 PHOX2B
GPR161 SLC1A6
GPR161 ITGAM
GPR161 SPTLC1
GPR161 CDH4
GPR161 GTF2H3
GPR161 ABCB1
GPR161 ETS1
GPR161 GSTA2
GPR161 RUNX1
GPR161 TTC22
GPR161 ASGR1
GPR161 ZMYND10
GPR161 NRG2
GPR161 GRIP2
GPR161 GJB5
GPR161 PTPRN
GPR161 PAX3
GPR161 FAM189A2
GPR161 SF1
GPR161 MAP2K4
GPR161 ST20
GPR161 MPZL2
GPR161 PTK7
GPR161 FOXN2
GPR161 RASGRP3
GPR161 GRIN2A
GPR161 POU2F2
GPR161 ARHGAP6
GPR161 MAGEA1
GPR161 FAM13A
GPR161 ABCB6
GPR161 DEPDC5
GPR161 UGT2B15
GPR161 PLEKHG3
GPR161 RTN2
GPR161 SULT4A1
GPR161 AGFG2
GPR161 SLC6A9
GPR161 KCNH2
GPR161 ZNF76
GPR161 PARP2
GPR161 PSMD11
GPR161 PQBP1
GPR161 TCF7L2
GPR161 S100A5
GPR161 PPP3CC
GPR161 SLC4A3
GPR161 LOC729400
GPR161 ARID3A
GPR161 WBSCR22
GPR161 ACADVL
GPR161 ITIH4
GPR161 IL23A
GPR161 STK17A
GPR161 PRRC1
GPR161 FNTB
GPR161 KDM1
GPR161 IL8RB
GPR161 SIX3
GPR161 DUSP14
GPR161 ALDOC
GPR161 NSFL1C
GPR161 RNASEH2B
GPR161 STAU1
GPR161 NCR3
GPR161 LY6G6C
GPR161 EWSR1
GPR161 FDXR
GPR161 CEACAM3
GPR161 NFATC2IP
GPR161 GRN
GPR161 LRRC23
GPR161 DGKG
GPR161 F7
GPR161 ALAS2
GPR161 RBM8A
GPR161 TFF3
GPR161 CADM4
GPR161 B4GALT3
GPR161 C14orf1
GPR161 MYO16
GPR161 PRH1
GPR161 ARR3
GPR161 KLHL35
GPR161 HMX1
GPR161 PAXIP1
GPR161 TREX1
GPR161 CHMP7
GPR161 PRPF31
GPR161 KIAA0323
GPR161 VLDLR
GPR161 MICAL2
GPR161 C19orf21
GPR161 LSM1
GPR161 NOL7
GPR161 FCGR2A
GPR161 UBE2H
GPR161 FNDC3A
GPR161 MMP25
GPR161 RAB14
GPR161 UQCRC1
GPR161 WNT7A
GPR161 XPNPEP2
GPR161 KCTD17
GPR161 CENPA
GPR161 GPR143
GPR161 TPO
GPR161 MAX
GPR161 PRPH
GPR161 COL1A1
GPR161 SV2A
GPR161 MCM2
GPR161 CNNM2
GPR161 NHP2
GPR161 GAD2
GPR161 NRTN
GPR161 MVD
GPR161 HPR
GPR161 SPN
GPR161 FAM102A
GPR161 SLC28A1
GPR161 C9orf114
GPR161 NUDT3
GPR161 NOMO1
GPR161 CORO1A
GPR161 HTR6
GPR161 T
GPR161 CEP135
GPR161 NEUROD2
GPR161 PMS2L1
GPR161 DYRK1B
GPR161 SSTR5
DOK1 METTL1
DOK1 AQP7
DOK1 BRCA1
DOK1 DNAJC7
DOK1 FOXE1
DOK1 SFPQ
DOK1 LOC552889
DOK1 MEF2C
DOK1 ZBED4
DOK1 KRT6A
DOK1 GNAT1
DOK1 PCBP3
DOK1 HTRA2
DOK1 TGFB3
DOK1 SIM2
DOK1 RAD51L3
DOK1 GPRIN2
DOK1 CHST15
DOK1 SLC9A3
DOK1 ZNF264
DOK1 POLG
DOK1 PPAP2C
DOK1 CCBP2
DOK1 NUP214
DOK1 CCDC94
DOK1 SMG6
DOK1 KDM5B
DOK1 PSG1
DOK1 SAG
DOK1 DNAH9
DOK1 VSIG4
DOK1 TMEM87A
DOK1 KRT86
DOK1 MTG1
DOK1 CHST3
DOK1 FAU
DOK1 KRT35
DOK1 JAK3
DOK1 DDIT3
DOK1 TET3
DOK1 SNUPN
DOK1 ABO
DOK1 HTR1B
DOK1 MGAT1
DOK1 NLE1
DOK1 ZSCAN12
DOK1 POLD2
DOK1 CACNB1
DOK1 MC2R
DOK1 RPH3A
DOK1 GARNL4
DOK1 DHCR7
DOK1 CEACAM4
DOK1 SETD2
DOK1 BCR
DOK1 DGCR11
DOK1 ADRBK1
DOK1 KLHL25
DOK1 SBNO2
DOK1 LOC644165
DOK1 TRD@
DOK1 MLL
DOK1 CARD10
DOK1 HSP90AB1
DOK1 PXN
DOK1 SEMA5A
DOK1 ZNF101
DOK1 RBM4
DOK1 NDUFS7
DOK1 TYR
DOK1 KYNU
DOK1 SLC18A3
DOK1 SLC12A4
DOK1 OPRL1
DOK1 GTSE1
DOK1 TAX1BP1
DOK1 KRT1
DOK1 ZNF337
DOK1 ARMC6
DOK1 C19orf29
DOK1 ARSE
DOK1 MT3
DOK1 ATXN3
DOK1 WHAMML2
DOK1 NTRK3
DOK1 CPNE6
DOK1 TRIM22
DOK1 NOC2L
DOK1 XDH
DOK1 NAAA
DOK1 USP11
DOK1 LOC100134331
DOK1 USP6
DOK1 DTX4
DOK1 ERBB3
DOK1 PRM2
DOK1 ARID4B
DOK1 PIGC
DOK1 PITPNM1
DOK1 PSMB8
DOK1 SLC9A3R2
DOK1 MAEA
DOK1 GNAS
DOK1 GABRG3
DOK1 TAF1
DOK1 PRPS1L1
DOK1 RNF5
DOK1 SLC2A1
DOK1 TM4SF5
DOK1 CYP2A6
DOK1 LRRC23
DOK1 IRF5
DOK1 SNAPC4
DOK1 CHD8
DOK1 P2RX6
DOK1 SFTPD
DOK1 GYPE
DOK1 CRYBB3
DOK1 UBE3B
DOK1 REG1A
DOK1 CNTN1
DOK1 ZNF592
DOK1 NF1
DOK1 MYBPC3
DOK1 COL19A1
DOK1 HIST1H3E
DOK1 SAMD14
DOK1 TOP3B
DOK1 RGS9
DOK1 VASH1
DOK1 PCTK3
DOK1 SLC6A8
DOK1 PTPRD
DOK1 SPC25
DOK1 ADCYAP1
DOK1 ADAM15
DOK1 SLC1A4
DOK1 CD40
DOK1 MPP2
DOK1 HCG9
DOK1 KIFC1
DOK1 EPHB2
DOK1 ENTPD2
DOK1 LMO1
DOK1 WNT10B
DOK1 GPR12
DOK1 ELAVL2
DOK1 AANAT
DOK1 NCR2
DOK1 SLCO2A1
DOK1 DBN1
DOK1 SLC6A3
DOK1 EPAS1
DOK1 EPOR
DOK1 AXIN1
DOK1 FCER2
DOK1 KCNF1
DOK1 KIAA0284
DOK1 APOBEC3C
DOK1 MMACHC
DOK1 IL8
DOK1 LOC728849
DOK1 ZMYM3
DOK1 RGS10
DOK1 DPEP1
DOK1 CACNA1B
DOK1 HHLA1
DOK1 EML3
DOK1 LYZL6
DOK1 FGD1
DOK1 ITM2B
DOK1 INHA
DOK1 EFNA2
DOK1 CRX
DOK1 NTSR2
DOK1 PTGS1
DOK1 ODF1
DOK1 GPT
DOK1 PAK2
DOK1 AHSG
DOK1 WDR45
DOK1 NFYB
DOK1 MYST2
DOK1 TBX5
DOK1 NEUROG3
DOK1 PDGFRA
DOK1 IL13
DOK1 ZC3H7B
DOK1 MVK
DOK1 SERPINA4
DOK1 TSSK2
DOK1 H6PD
DOK1 PHF21A
DOK1 HMGA2
DOK1 UPK2
DOK1 ADH1C
DOK1 ATG2A
DOK1 MAGEA9
DOK1 E2F1
DOK1 PSMB4
DOK1 OTUB1
DOK1 YPEL1
DOK1 HTR7
DOK1 TLX2
DOK1 CIZ1
DOK1 GSTM5
DOK1 RAB3A
DOK1 GGT5
DOK1 SPINT3
DOK1 IKBKG
DOK1 ETV3
DOK1 AIF1
DOK1 NPAT
DOK1 SCARB1
DOK1 CECR7
DOK1 PIGR
DOK1 PTGES
DOK1 PHF16
DOK1 CYP3A5
DOK1 PLEC1
DOK1 HTR2A
DOK1 TNFSF12
DOK1 LY9
DOK1 BTF3
DOK1 ACAN
DOK1 TBC1D22A
DOK1 CUBN
DOK1 POM121L9P
DOK1 ATG4B
DOK1 REL
DOK1 THBS1
DOK1 IGH@
DOK1 GPR35
DOK1 PML
DOK1 CNP
DOK1 STATH
DOK1 LGR5
DOK1 LEFTY1
DOK1 ZNF76
DOK1 RPL3L
DOK1 INPP5K
DOK1 TRIM15
DOK1 RPA2
DOK1 ACCN1
DOK1 MAPK3
DOK1 CBARA1
DOK1 TERF2
DOK1 GCKR
DOK1 KCND3
DOK1 TNFRSF25
DOK1 LLGL2
DOK1 ZKSCAN3
DOK1 LAD1
DOK1 GLT25D2
DOK1 GRINA
DOK1 TUB
DOK1 CRHR2
DOK1 STAT2
DOK1 P2RY6
DOK1 LOC26102
DOK1 CAPN3
DOK1 TGOLN2
DOK1 ITGA10
DOK1 ADAM20
DOK1 NME6
DOK1 RBBP8
DOK1 CHIT1
DOK1 NFATC3
DOK1 SEMA4D
DOK1 MAGEA5
DOK1 MYOG
DOK1 ELAVL3
DOK1 PYGO1
DOK1 SLC6A12
DOK1 IGSF9B
DOK1 STXBP1
DOK1 ARPC4
DOK1 FUT7
DOK1 KCNA5
DOK1 CDK6
DOK1 RABGGTA
DOK1 SLC15A2
DOK1 PRKCB
DOK1 LBP
DOK1 SRM
DOK1 ITGAD
DOK1 CYP11A1
DOK1 JAG1
DOK1 B4GALT5
DOK1 HCRTR1
DOK1 MAPKAPK2
DOK1 ERF
DOK1 RAB8A
DOK1 RPS26
DOK1 ARF1
DOK1 PVT1
DOK1 MEGF6
DOK1 TULP3
DOK1 LPXN
DOK1 TBX1
DOK1 GIGYF2
DOK1 TCOF1
DOK1 TYMS
DOK1 EMID1
DOK1 SCYL3
DOK1 PPP1R16B
DOK1 USP19
DOK1 SORBS3
DOK1 SAR1A
DOK1 MATN3
DOK1 psiTPTE22
DOK1 TRA2A
DOK1 RASSF1
DOK1 MTHFR
DOK1 SMOX
DOK1 CCPG1
DOK1 LOC201229
DOK1 SLC22A24
DOK1 MYST1
DOK1 COL6A2
DOK1 PARD3
DOK1 CCR4
DOK1 ITGA2B
DOK1 CIAPIN1
DOK1 NCKIPSD
DOK1 EIF2AK2
DOK1 POU4F1
DOK1 IMP4
DOK1 NTRK2
DOK1 RAC2
DOK1 AQP8
DOK1 EXOSC2
DOK1 CLEC11A
DOK1 AGAP8
DOK1 GUCA1A
DOK1 MAG
DOK1 PLEKHM2
DOK1 NFKB2
DOK1 RUNX2
DOK1 CSF1
DOK1 ATF7
DOK1 RHBDL1
DOK1 LUZP1
DOK1 TGFB1
DOK1 HAUS5
DOK1 ZNF593
DOK1 PIK3CB
DOK1 METTL3
DOK1 TNFRSF10C
DOK1 MLANA
DOK1 SEC16A
DOK1 SKI
DOK1 IGF1R
DOK1 TMPRSS6
DOK1 P2RX7
DOK1 AVPR1B
DOK1 TPMT
DOK1 SLC17A7
DOK1 HIRIP3
DOK1 UNC5B
DOK1 ST6GALNAC4
DOK1 ISLR
DOK1 IFRD2
DOK1 KRTAP26-1
DOK1 AMIGO2
DOK1 LPAR2
DOK1 AGPAT1
DOK1 SEMA3A
DOK1 SOX12
DOK1 MLX
DOK1 ALPPL2
DOK1 ATP2A3
DOK1 CA11
DOK1 COPS6
DOK1 SLC6A2
DOK1 MAGEA1
DOK1 CAD
DOK1 PTPRB
DOK1 IRF2
DOK1 PAIP2B
DOK1 EWSR1
DOK1 CEACAM1
DOK1 STK25
DOK1 CYP27A1
DOK1 CDK2
DOK1 CASP2
DOK1 GUCA2A
DOK1 CNKSR1
DOK1 ARHGAP26
DOK1 VAPB
DOK1 AP2A2
DOK1 KCNJ4
DOK1 PAFAH1B1
DOK1 PPP1R10
DOK1 PZP
DOK1 SERPIND1
DOK1 FAM153A
DOK1 FKBP6
DOK1 SLURP1
DOK1 NFATC4
DOK1 C19orf50
DOK1 SRPX
DOK1 HOXC11
DOK1 PRB1
DOK1 DOK2
DOK1 MFHAS1
DOK1 EFNA3
DOK1 SOX3
DOK1 FSCN2
DOK1 PNMT
DOK1 PTPN21
DOK1 GPR3
DOK1 CRYBA4
DOK1 CDC2L5
DOK1 ZNF783
DOK1 GRIK5
DOK1 SLC18A1
DOK1 RRP12
DOK1 MFAP2
DOK1 NFRKB
DOK1 FAM168B
DOK1 D4S234E
DOK1 FANCA
DOK1 CBFA2T3
DOK1 ATP2B2
DOK1 ABL1
DOK1 FOXN2
DOK1 BCL3
DOK1 SEC14L1
DOK1 CEBPE
DOK1 FAM50A
DOK1 OR2B6
DOK1 SLC25A16
DOK1 PDPN
DOK1 HDGF
DOK1 CCDC69
DOK1 INPP4A
DOK1 BCAM
DOK1 DNASE1L1
DOK1 SERPINB7
DOK1 SLMO1
DOK1 SLC16A5
DOK1 SPRR2C
DOK1 MAD1L1
DOK1 SLC30A3
DOK1 PCDH9
DOK1 HTR4
DOK1 DPT
DOK1 ATP11A
DOK1 MSC
DOK1 GCK
DOK1 IL1RL1
DOK1 AQP5
DOK1 AMELX
DOK1 ALOX5
DOK1 IDS
DOK1 TUBB2B
DOK1 DUSP7
DOK1 C2orf55
DOK1 TRAFD1
DOK1 CYP2A13
DOK1 PTGER3
DOK1 PSG7
DOK1 WNT11
DOK1 C16orf7
DOK1 PPP2R5D
DOK1 OGG1
DOK1 PLIN1
DOK1 FGF2
DOK1 POLR2J
DOK1 CHRNB2
DOK1 INSL3
DOK1 HPCAL1
DOK1 UBOX5
DOK1 AGPS
DOK1 FETUB
DOK1 PTH
DOK1 TFDP2
DOK1 CCL16
DOK1 FAM189B
DOK1 RP1-21O18.1
DOK1 CDR2L
DOK1 TERF1
DOK1 LGALS9
DOK1 DHRS1
DOK1 CRTC1
DOK1 SIT1
DOK1 LILRA4
DOK1 PHKG1
DOK1 POLA2
DOK1 FZR1
DOK1 KIFC3
DOK1 MAGEA4
DOK1 KRTAP5-9
DOK1 MGAT3
DOK1 ANK1
DOK1 CD52
DOK1 ABCA1
DOK1 RECQL5
DOK1 IL18RAP
DOK1 LSM7
DOK1 DAPK2
DOK1 U2AF2
DOK1 LYPLA2
DOK1 HIPK2
DOK1 VEGFC
DOK1 FANCL
DOK1 BAIAP3
DOK1 TGFBRAP1
DOK1 RELA
DOK1 KIAA0323
DOK1 CALR
DOK1 ANKLE2
DOK1 THRA
DOK1 NOMO1
DOK1 ATP1B2
DOK1 CROCC
DOK1 SAP18
DOK1 IQSEC1
DOK1 LY6E
DOK1 SLC5A2
DOK1 HLF
DOK1 DCI
DOK1 RAP1GAP
DOK1 ESR1
DOK1 REM1
DOK1 CCDC130
DOK1 TYMP
DOK1 TAF5
DOK1 SMYD5
DOK1 MLH1
DOK1 MRPS12
DOK1 E2F4
DOK1 CRMP1
DOK1 PAX9
DOK1 PTAFR
DOK1 PDLIM7
DOK1 HPGD
DOK1 KRT37
DOK1 AURKA
DOK1 NDST1
DOK1 ERGIC3
DOK1 HBBP1
DOK1 CCNF
DOK1 ANKRD12
DOK1 TBXA2R
DOK1 KLF1
DOK1 ELN
DOK1 PGAP2
DOK1 SLC9A1
DOK1 CD3E
DOK1 RAB31
DOK1 CCKAR
DOK1 RDH16
DOK1 AKAP3
DOK1 DGKA
DOK1 HAP1
DOK1 NFIX
DOK1 TUBGCP2
DOK1 CCL22
DOK1 ACR
DOK1 FAM89B
DOK1 IGHMBP2
DOK1 LOC91316
DOK1 RAPGEF5
DOK1 CAMSAP1
DOK1 OSGIN2
DOK1 TAZ
DOK1 ZBTB7A
DOK1 JMJD6
DOK1 DNAJA3
DOK1 GHITM
DOK1 FOSL1
DOK1 DDX17
DOK1 PXDN
DOK1 CD33
DOK1 DUS4L
DOK1 IAH1
DOK1 RPL11
DOK1 VAMP5
DOK1 RRBP1
DOK1 TRIM58
DOK1 SMO
DOK1 GP2
DOK1 WDR62
DOK1 SCAMP5
DOK1 MR1
DOK1 SIX6
DOK1 PIM1
DOK1 EIF5B
DOK1 AKT3
DOK1 TPPP
DOK1 RAB11FIP5
DOK1 POLR2E
DOK1 NCSTN
DOK1 LRCH4
DOK1 RPRD2
DOK1 CD34
DOK1 HNRNPL
DOK1 DRG2
DOK1 PHKG2
DOK1 PI3
DOK1 PRPH
DOK1 RAD54L2
DOK1 CCL15
DOK1 KIF22
DOK1 POU6F2
DOK1 LDB3
DOK1 HRK
DOK1 SLC17A3
DOK1 PFKFB2
DOK1 ARFIP2
DOK1 IL10RA
DOK1 MLLT4
DOK1 HSF4
DOK1 ZFY
DOK1 SERPINC1
DOK1 AATK
DOK1 AHDC1
DOK1 BBC3
DOK1 ZNF157
DOK1 MFNG
DOK1 MYO9B
DOK1 MUC1
DOK1 SCAPER
DOK1 PCGF1
DOK1 GPA33
DOK1 ATP10B
DOK1 OAS2
DOK1 LSM4
DOK1 MRPL28
DOK1 LOC652147
DOK1 KRT2
DOK1 ZNF167
DOK1 INA
DOK1 CAPN5
DOK1 PLCD1
DOK1 MFAP3
DOK1 SDC3
DOK1 MYEF2
DOK1 CLSTN3
DOK1 PRPF19
DOK1 CREB3
DOK1 ST3GAL1
DOK1 TNIP1
DOK1 UTP3
DOK1 HLA-DOB
DOK1 NCDN
DOK1 ATP2B1
DOK1 CDK5R1
DOK1 IL4
DOK1 COL1A1
DOK1 TROAP
DOK1 GJA1
DOK1 C9orf114
DOK1 KRT85
DOK1 ESR2
DOK1 ZNF500
DOK1 TRIM3
DOK1 PPYR1
DOK1 HOXD10
DOK1 DDX11
DOK1 BCL2
DOK1 ADRA1A
DOK1 DAXX
DOK1 FURIN
DOK1 MVD
DOK1 PAX8
DOK1 SLC16A2
DOK1 CSNK1G2
DOK1 FEZ1
DOK1 PBX1
DOK1 NPM3
DOK1 C1orf144
DOK1 ACVR1B
DOK1 MATK
DOK1 PHOX2B
DOK1 SLC1A6
DOK1 ITGAM
DOK1 WWOX
DOK1 CDH4
DOK1 GTF2H3
DOK1 ABCB1
DOK1 ETS1
DOK1 GSTA2
DOK1 RUNX1
DOK1 ASGR1
DOK1 ZMYND10
DOK1 NRG2
DOK1 GRIP2
DOK1 GJB5
DOK1 PTPRN
DOK1 PAX3
DOK1 FAM189A2
DOK1 MAP2K4
DOK1 PCK2
DOK1 RASGRP3
DOK1 GRIN2A
DOK1 TNKS
DOK1 ARHGAP6
DOK1 SPP2
DOK1 ABCB6
DOK1 DEPDC5
DOK1 UGT2B15
DOK1 NUP210
DOK1 SULT4A1
DOK1 HADHA
DOK1 AGFG2
DOK1 SLC6A9
DOK1 FGF3
DOK1 PARP2
DOK1 PSMD11
DOK1 PQBP1
DOK1 TCF7L2
DOK1 PPP3CC
DOK1 SLC4A3
DOK1 LOC729400
DOK1 WBSCR22
DOK1 FKBP15
DOK1 STK17A
DOK1 CBX3
DOK1 PRRC1
DOK1 FNTB
DOK1 KDM1
DOK1 IL8RB
DOK1 SIX3
DOK1 DUSP14
DOK1 ALDOC
DOK1 NSFL1C
DOK1 LY6G6C
DOK1 C1orf105
DOK1 FDXR
DOK1 CEACAM3
DOK1 NFATC2IP
DOK1 GRN
DOK1 DGKG
DOK1 F7
DOK1 AFAP1
DOK1 ALAS2
DOK1 RBM8A
DOK1 TFF3
DOK1 DDX19A
DOK1 CADM4
DOK1 CSTF3
DOK1 B4GALT3
DOK1 ADCY2
DOK1 MYO16
DOK1 PRH1
DOK1 ARR3
DOK1 BRD2
DOK1 HMX1
DOK1 PAXIP1
DOK1 TREX1
DOK1 CHMP7
DOK1 PRPF31
DOK1 CAPNS1
DOK1 STIP1
DOK1 FCGR2A
DOK1 UBE2H
DOK1 FNDC3A
DOK1 RAB14
DOK1 XPNPEP2
DOK1 KCTD17
DOK1 GPR143
DOK1 IFIT1
DOK1 ATF6B
DOK1 PCBP1
DOK1 SSTR5
DOK1 MCM2
DOK1 CNNM2
DOK1 GAD2
DOK1 NRTN
DOK1 CCHCR1
DOK1 SPN
DOK1 FAM102A
DOK1 TAP2
DOK1 RAGE
DOK1 NUDT3
DOK1 GNL1
DOK1 HTR6
DOK1 T
DOK1 CEP135
DOK1 NEUROD2
DOK1 PMS2L1
DOK1 LAIR1
HCG9 METTL1
HCG9 AQP7
HCG9 BRCA1
HCG9 LOC26102
HCG9 DNAJC7
HCG9 IQSEC1
HCG9 LOC552889
HCG9 POL3S
HCG9 CYP3A4
HCG9 TGOLN2
HCG9 PCBP3
HCG9 HTRA2
HCG9 TGFB3
HCG9 SLC12A4
HCG9 RAD51L3
HCG9 GPRIN2
HCG9 CCDC94
HCG9 SLC9A3
HCG9 ZNF264
HCG9 POLG
HCG9 CCKAR
HCG9 CCBP2
HCG9 ASPHD1
HCG9 SMG6
HCG9 SPC25
HCG9 PSG1
HCG9 MYL2
HCG9 PRPH
HCG9 SAG
HCG9 DNAH9
HCG9 FRAT2
HCG9 KRT86
HCG9 MTG1
HCG9 CHST3
HCG9 FAU
HCG9 KRT35
HCG9 DNAJC9
HCG9 DDIT3
HCG9 VASH1
HCG9 TMSB4Y
HCG9 BTF3
HCG9 ABO
HCG9 NTNG1
HCG9 HTR1B
HCG9 MGAT1
HCG9 NLE1
HCG9 ZSCAN12
HCG9 PCTK3
HCG9 ABTB2
HCG9 ARTN
HCG9 SLC14A2
HCG9 CACNB1
HCG9 EFNA3
HCG9 FURIN
HCG9 RPH3A
HCG9 GARNL4
HCG9 DHCR7
HCG9 CEACAM4
HCG9 SETD2
HCG9 BCR
HCG9 ADRBK1
HCG9 KLHL25
HCG9 SBNO2
HCG9 GNAT1
HCG9 MLL
HCG9 CARD10
HCG9 HSP90AB1
HCG9 SEMA5A
HCG9 PIK3R1
HCG9 SLC29A2
HCG9 NDUFS7
HCG9 KYNU
HCG9 SLC18A3
HCG9 GJB3
HCG9 ACCN1
HCG9 OPRL1
HCG9 GTSE1
HCG9 KRT1
HCG9 KCNQ1
HCG9 DGCR11
HCG9 ARMC6
HCG9 C19orf29
HCG9 ARSE
HCG9 KIF20B
HCG9 IRF2
HCG9 LCT
HCG9 WHAMML2
HCG9 NTRK3
HCG9 CPNE6
HCG9 NOC2L
HCG9 XDH
HCG9 NAAA
HCG9 USP11
HCG9 LOC100134331
HCG9 USP6
HCG9 TENC1
HCG9 WWOX
HCG9 CREB3
HCG9 MRPL33
HCG9 PIGC
HCG9 PITPNM1
HCG9 SLC9A3R2
HCG9 MAEA
HCG9 GNAS
HCG9 FLOT1
HCG9 PRPS1L1
HCG9 RNF5
HCG9 SLC2A1
HCG9 TM4SF5
HCG9 VENTX
HCG9 GRIK5
HCG9 CHD8
HCG9 P2RX6
HCG9 CRYBB3
HCG9 UBE3B
HCG9 REG1A
HCG9 CNTN1
HCG9 ZNF592
HCG9 NF1
HCG9 MYBPC3
HCG9 COL19A1
HCG9 HIST1H3E
HCG9 SAMD14
HCG9 TOP3B
HCG9 RGS9
HCG9 TET3
HCG9 POLD2
HCG9 SLC6A8
HCG9 PTPRD
HCG9 KDM5B
HCG9 ADCYAP1
HCG9 KRT85
HCG9 SLC1A4
HCG9 VCX3A
HCG9 SRM
HCG9 KIFC1
HCG9 EPHB2
HCG9 WNT10B
HCG9 ELAVL2
HCG9 AANAT
HCG9 CD40
HCG9 RBCK1
HCG9 BFSP2
HCG9 SLC6A3
HCG9 EPAS1
HCG9 EPOR
HCG9 AXIN1
HCG9 FCER2
HCG9 KCNF1
HCG9 KIAA0284
HCG9 APOBEC3C
HCG9 MMACHC
HCG9 TMEM87A
HCG9 IL8
HCG9 SLN
HCG9 ZMYM3
HCG9 DPEP1
HCG9 CACNA1B
HCG9 HHLA1
HCG9 EML3
HCG9 GJB5
HCG9 NGF
HCG9 FGD1
HCG9 ITM2B
HCG9 SHBG
HCG9 EFNA2
HCG9 CRX
HCG9 PTGS1
HCG9 ODF1
HCG9 GPT
HCG9 PAK2
HCG9 ZBTB25
HCG9 IL3
HCG9 NFYB
HCG9 MYST2
HCG9 CDC37
HCG9 TBX5
HCG9 NEUROG3
HCG9 PDGFRA
HCG9 C19orf50
HCG9 CHKA
HCG9 CRYBA4
HCG9 SIM2
HCG9 LRRC15
HCG9 H6PD
HCG9 PHF21A
HCG9 IGHG1
HCG9 HMGA2
HCG9 ALPK3
HCG9 UPK2
HCG9 ADH1C
HCG9 UBOX5
HCG9 UBXN1
HCG9 MAGEA9
HCG9 OTUB1
HCG9 YPEL1
HCG9 NADK
HCG9 TLX2
HCG9 ISLR
HCG9 SLC25A17
HCG9 GSTM5
HCG9 RAB3A
HCG9 GGT5
HCG9 SPINT3
HCG9 IKBKG
HCG9 ETV3
HCG9 ATP13A3
HCG9 DNAJC4
HCG9 SCARB1
HCG9 CECR7
HCG9 GIGYF2
HCG9 PTGES
HCG9 BAP1
HCG9 PHF16
HCG9 CYP3A5
HCG9 PLEC1
HCG9 C10orf12
HCG9 HTR2A
HCG9 TNFSF12
HCG9 MYH2
HCG9 ZNF157
HCG9 IFI35
HCG9 ACAN
HCG9 TRPC4AP
HCG9 GPR19
HCG9 POM121L9P
HCG9 ATG4B
HCG9 REL
HCG9 IGH@
HCG9 PML
HCG9 CNP
HCG9 STATH
HCG9 LGR5
HCG9 KIF3C
HCG9 LEFTY1
HCG9 NAGPA
HCG9 RPL3L
HCG9 ODZ4
HCG9 TRIM15
HCG9 RPA2
HCG9 CBARA1
HCG9 TERF2
HCG9 GCKR
HCG9 TNFRSF25
HCG9 EPR1
HCG9 C19orf6
HCG9 ZKSCAN3
HCG9 LAD1
HCG9 GRINA
HCG9 CRHR2
HCG9 AURKA
HCG9 SDF2
HCG9 CAPN3
HCG9 NUP188
HCG9 MPP2
HCG9 MPZ
HCG9 ASGR2
HCG9 NME6
HCG9 RBBP8
HCG9 CHIT1
HCG9 NFATC3
HCG9 SEMA4D
HCG9 MAGEA5
HCG9 MYOG
HCG9 IGSF9B
HCG9 STXBP1
HCG9 ARPC4
HCG9 FUT7
HCG9 CDK6
HCG9 RAD50
HCG9 STMN1
HCG9 RABGGTA
HCG9 SLC15A2
HCG9 PRKCB
HCG9 LBP
HCG9 CYP11A1
HCG9 JAG1
HCG9 CORT
HCG9 HCRTR1
HCG9 MAPKAPK2
HCG9 ERF
HCG9 RAB8A
HCG9 EDIL3
HCG9 PVT1
HCG9 MEGF6
HCG9 TULP3
HCG9 TBX1
HCG9 FST
HCG9 SMAD9
HCG9 PIGR
HCG9 TCOF1
HCG9 TYMS
HCG9 EMID1
HCG9 SCYL3
HCG9 PPP1R16B
HCG9 USP19
HCG9 SORBS3
HCG9 SAR1A
HCG9 MATN3
HCG9 psiTPTE22
HCG9 TRA2A
HCG9 ITGAD
HCG9 MTHFR
HCG9 CDC20
HCG9 CCPG1
HCG9 LOC201229
HCG9 SLC22A24
HCG9 UBL3
HCG9 MYST1
HCG9 COL6A2
HCG9 CD7
HCG9 CCR4
HCG9 ITGA2B
HCG9 PPAP2C
HCG9 NCKIPSD
HCG9 EIF2AK2
HCG9 IFI27
HCG9 POU4F1
HCG9 SLC8A1
HCG9 MATN4
HCG9 NTRK2
HCG9 CSTF3
HCG9 ATP6V1B1
HCG9 SLC6A12
HCG9 ARID4B
HCG9 SLC35A2
HCG9 EXOSC2
HCG9 CLEC11A
HCG9 AGAP8
HCG9 DEFA3
HCG9 LRP3
HCG9 GUCA1A
HCG9 MAG
HCG9 ADAM15
HCG9 PLEKHM2
HCG9 NFKB2
HCG9 MSC
HCG9 CSF1
HCG9 MPDU1
HCG9 RHBDL1
HCG9 SLC20A2
HCG9 DCBLD2
HCG9 RPS6KB2
HCG9 LOC145678
HCG9 LUZP1
HCG9 GYPB
HCG9 TGFB1
HCG9 HAUS5
HCG9 KIAA0586
HCG9 METTL3
HCG9 TNFRSF10C
HCG9 MLANA
HCG9 SEC16A
HCG9 NDRG2
HCG9 SKI
HCG9 MYBPC2
HCG9 IGF1R
HCG9 MTFR1
HCG9 TMPRSS6
HCG9 ACY1
HCG9 TPMT
HCG9 UNC5B
HCG9 KIF22
HCG9 IFRD2
HCG9 PDE3A
HCG9 AATK
HCG9 TRIM58
HCG9 AMIGO2
HCG9 LPAR2
HCG9 CTNNBIP1
HCG9 SEMA3A
HCG9 SOX12
HCG9 PSMB4
HCG9 ALPPL2
HCG9 ELAVL3
HCG9 CA11
HCG9 TBR1
HCG9 COPS6
HCG9 SLC6A2
HCG9 SLC9A1
HCG9 ACTL6B
HCG9 GJA1
HCG9 KEAP1
HCG9 CDX2
HCG9 PAIP2B
HCG9 EWSR1
HCG9 LOC644165
HCG9 AQP8
HCG9 CYP27A1
HCG9 CDK2
HCG9 CASP2
HCG9 FNDC3A
HCG9 CNKSR1
HCG9 ARHGAP26
HCG9 PDE4C
HCG9 ASCC2
HCG9 AP2A2
HCG9 GNL1
HCG9 PAFAH1B1
HCG9 PPP1R10
HCG9 SERPIND1
HCG9 FAM153A
HCG9 SLURP1
HCG9 IL13
HCG9 HOXC11
HCG9 PRB1
HCG9 ELOVL5
HCG9 DOK2
HCG9 RHBDD3
HCG9 MFHAS1
HCG9 MC2R
HCG9 MR1
HCG9 PNMT
HCG9 RMND5B
HCG9 PTPN21
HCG9 GPR3
HCG9 MVK
HCG9 CDC2L5
HCG9 RNF167
HCG9 ZNF783
HCG9 CYP2A6
HCG9 SLC18A1
HCG9 RRP12
HCG9 MFAP2
HCG9 RAD52
HCG9 NDST2
HCG9 PHLDA1
HCG9 NFRKB
HCG9 DGKA
HCG9 FAM168B
HCG9 TIMP3
HCG9 TCF25
HCG9 KIAA1024
HCG9 D4S234E
HCG9 MEN1
HCG9 FANCA
HCG9 CBFA2T3
HCG9 ATP2B2
HCG9 ATG2A
HCG9 FOXN2
HCG9 BCL3
HCG9 SEC14L1
HCG9 FAM50A
HCG9 ATP11A
HCG9 PDPN
HCG9 HDGF
HCG9 CCDC69
HCG9 INPP4A
HCG9 ATP6V0A2
HCG9 MAD1L1
HCG9 DNASE1L1
HCG9 SERPINB7
HCG9 SLMO1
HCG9 SLC16A5
HCG9 PHF20
HCG9 SPRR2C
HCG9 GPR35
HCG9 SLC30A3
HCG9 PCDH9
HCG9 HTR4
HCG9 DPT
HCG9 RUNX2
HCG9 PRDX2
HCG9 GCK
HCG9 MXRA8
HCG9 IL1RL1
HCG9 AQP5
HCG9 ALOX5
HCG9 IDS
HCG9 TUBB2B
HCG9 GDF5
HCG9 KCNJ4
HCG9 TRAFD1
HCG9 LRIG2
HCG9 CYP2A13
HCG9 PTGER3
HCG9 PSG7
HCG9 WNT11
HCG9 C16orf7
HCG9 PPP2R5D
HCG9 OGG1
HCG9 PLIN1
HCG9 FGF2
HCG9 POLR2J
HCG9 LY6G6C
HCG9 INSL3
HCG9 AGPS
HCG9 FETUB
HCG9 SPEF1
HCG9 PTH
HCG9 TFDP2
HCG9 RGS10
HCG9 FAM189B
HCG9 NDUFV1
HCG9 RP1-21O18.1
HCG9 CCNF
HCG9 TERF1
HCG9 LGALS9
HCG9 DHRS1
HCG9 CRTC1
HCG9 SIT1
HCG9 LILRA4
HCG9 PHKG1
HCG9 POLA2
HCG9 FZR1
HCG9 KIFC3
HCG9 KRTAP5-9
HCG9 MGAT3
HCG9 ANK1
HCG9 CD52
HCG9 C2orf55
HCG9 ABCA1
HCG9 HTR7
HCG9 LSM7
HCG9 DAPK2
HCG9 U2AF2
HCG9 LYPLA2
HCG9 HIPK2
HCG9 VEGFC
HCG9 FANCL
HCG9 TICAM1
HCG9 BAIAP3
HCG9 TGFBRAP1
HCG9 RELA
HCG9 MRPL12
HCG9 CAPNS1
HCG9 CALR
HCG9 RAF1
HCG9 FAM102A
HCG9 NOMO1
HCG9 ATP1B2
HCG9 CROCC
HCG9 SAP18
HCG9 FOXE1
HCG9 LY6E
HCG9 CCL16
HCG9 DCI
HCG9 RAP1GAP
HCG9 ESR1
HCG9 STIP1
HCG9 REM1
HCG9 NCR2
HCG9 GPR6
HCG9 SMYD5
HCG9 MLH1
HCG9 DSG1
HCG9 MRPS12
HCG9 COL6A1
HCG9 E2F4
HCG9 CRMP1
HCG9 PAX9
HCG9 PTAFR
HCG9 PDLIM7
HCG9 HPGD
HCG9 CIAPIN1
HCG9 NDST1
HCG9 HBBP1
HCG9 HOXD13
HCG9 IVL
HCG9 ANKRD12
HCG9 KLF1
HCG9 ELN
HCG9 PGAP2
HCG9 INHA
HCG9 CD3E
HCG9 SNUPN
HCG9 SVEP1
HCG9 RDH16
HCG9 GTF2F1
HCG9 EIF3G
HCG9 HAP1
HCG9 NFIX
HCG9 LARGE
HCG9 TUBGCP2
HCG9 CCL22
HCG9 PTPN9
HCG9 ACR
HCG9 FAM89B
HCG9 IGHMBP2
HCG9 LOC91316
HCG9 ERBB3
HCG9 C6orf120
HCG9 CAMSAP1
HCG9 OSGIN2
HCG9 TAZ
HCG9 ZBTB7A
HCG9 ANKRD46
HCG9 ZFY
HCG9 DNAJA3
HCG9 GHITM
HCG9 EVPL
HCG9 ITPR2
HCG9 RAB40B
HCG9 FOSL1
HCG9 PXDN
HCG9 CD33
HCG9 DUS4L
HCG9 IAH1
HCG9 CYHR1
HCG9 RREB1
HCG9 RPL11
HCG9 CASK
HCG9 THBS3
HCG9 SMO
HCG9 GP2
HCG9 WDR62
HCG9 PCDHGC3
HCG9 PPYR1
HCG9 DHFR
HCG9 FSCN2
HCG9 SIX6
HCG9 PIM1
HCG9 EIF5B
HCG9 AKT3
HCG9 TPPP
HCG9 RAB11FIP5
HCG9 NCSTN
HCG9 LRCH4
HCG9 RPRD2
HCG9 CD34
HCG9 HNRNPL
HCG9 FLT1
HCG9 DUSP7
HCG9 PHKG2
HCG9 SLC5A2
HCG9 RBM8A
HCG9 RAD54L2
HCG9 ST6GALNAC4
HCG9 POU6F2
HCG9 HRK
HCG9 PFKFB2
HCG9 COL21A1
HCG9 ARFIP2
HCG9 IL10RA
HCG9 MLLT4
HCG9 HSF4
HCG9 IL18RAP
HCG9 SERPINC1
HCG9 KRTAP26-1
HCG9 AHDC1
HCG9 LY9
HCG9 MFNG
HCG9 MYO9B
HCG9 TKT
HCG9 MUC1
HCG9 SCAPER
HCG9 PCGF1
HCG9 GPA33
HCG9 ATP10B
HCG9 OAS2
HCG9 LSM4
HCG9 MRPL28
HCG9 LOC652147
HCG9 KRT2
HCG9 ZNF167
HCG9 INA
HCG9 CAPN5
HCG9 PLCD1
HCG9 MFAP3
HCG9 SDC3
HCG9 MYEF2
HCG9 ST3GAL1
HCG9 TNIP1
HCG9 UTP3
HCG9 HLA-DOB
HCG9 NCDN
HCG9 CHRNB2
HCG9 CDK5R1
HCG9 IL4
HCG9 KHK
HCG9 TROAP
HCG9 SPTLC2
HCG9 RAGE
HCG9 TCAP
HCG9 ANG
HCG9 TRIM3
HCG9 RALYL
HCG9 HOXD10
HCG9 CDC45L
HCG9 DDX11
HCG9 BCL2
HCG9 ADRA1A
HCG9 DAXX
HCG9 RDH5
HCG9 CCHCR1
HCG9 PAX8
HCG9 CSNK1G2
HCG9 FEZ1
HCG9 PBX1
HCG9 NPM3
HCG9 C1orf144
HCG9 ATP2A3
HCG9 AIF1
HCG9 PSMB8
HCG9 SLC1A6
HCG9 ITGAM
HCG9 HRAS
HCG9 CDH4
HCG9 TEX28
HCG9 ABCB1
HCG9 ETS1
HCG9 RUNX1
HCG9 ASGR1
HCG9 ZMYND10
HCG9 NRG2
HCG9 GRIP2
HCG9 IRF5
HCG9 PTPRN
HCG9 TYR
HCG9 FAM189A2
HCG9 MAP2K4
HCG9 PCK2
HCG9 ACVR1B
HCG9 PTK7
HCG9 ZBED1
HCG9 RASGRP3
HCG9 ITIH3
HCG9 GRIN2A
HCG9 ARHGAP6
HCG9 SPP2
HCG9 MAGEA1
HCG9 ABCB6
HCG9 DEPDC5
HCG9 UGT2B15
HCG9 NUP210
HCG9 SULT4A1
HCG9 ATP5G3
HCG9 AGFG2
HCG9 CARS
HCG9 SLC6A9
HCG9 PARP2
HCG9 CCNA2
HCG9 SMARCD1
HCG9 PQBP1
HCG9 TCF7L2
HCG9 PPP3CC
HCG9 SLC4A3
HCG9 WBSCR22
HCG9 STK17A
HCG9 PRRC1
HCG9 FNTB
HCG9 KDM1
HCG9 IL8RB
HCG9 SIX3
HCG9 DUSP14
HCG9 ALDOC
HCG9 NSFL1C
HCG9 ACHE
HCG9 FDXR
HCG9 CEACAM3
HCG9 GRN
HCG9 MAP3K11
HCG9 LRRC23
HCG9 DGKG
HCG9 ALAS2
HCG9 STAT2
HCG9 TFF3
HCG9 CADM4
HCG9 B4GALT3
HCG9 C14orf1
HCG9 MYO16
HCG9 ARR3
HCG9 BRD2
HCG9 BTRC
HCG9 HMX1
HCG9 PAXIP1
HCG9 TREX1
HCG9 CHMP7
HCG9 PRPF31
HCG9 KIAA0323
HCG9 CDKN2C
HCG9 LSM1
HCG9 FCGR2A
HCG9 UBE2H
HCG9 GUCA2A
HCG9 RAB14
HCG9 UQCRC1
HCG9 WNT7A
HCG9 XPNPEP2
HCG9 ZC3H7B
HCG9 KCTD17
HCG9 GPR143
HCG9 MAX
HCG9 ATF6B
HCG9 COL1A1
HCG9 MCM2
HCG9 CNNM2
HCG9 NHP2
HCG9 MEF2C
HCG9 NRTN
HCG9 MVD
HCG9 KRT16
HCG9 SPN
HCG9 THRA
HCG9 CDR2L
HCG9 LCAT
HCG9 GAGE2E
HCG9 GADD45B
HCG9 SCNN1D
HCG9 CORO1A
HCG9 HTR6
HCG9 T
HCG9 CEP135
HCG9 NEUROD2
KIFC1 AQP7
KIFC1 METTL1
KIFC1 BRCA1
KIFC1 PAX7
KIFC1 LOC552889
KIFC1 MEF2C
KIFC1 POL3S
KIFC1 CYP3A4
KIFC1 KRT6A
KIFC1 GNAT1
KIFC1 PCBP3
KIFC1 HTRA2
KIFC1 NDUFS7
KIFC1 ABCC8
KIFC1 SLC12A4
KIFC1 RAD51L3
KIFC1 GPRIN2
KIFC1 SLC9A3
KIFC1 ZNF264
KIFC1 CCKAR
KIFC1 CCBP2
KIFC1 NUP214
KIFC1 KDM5B
KIFC1 PSG1
KIFC1 SAG
KIFC1 DNAH9
KIFC1 VSIG4
KIFC1 KRT86
KIFC1 MTG1
KIFC1 CHST3
KIFC1 KRT35
KIFC1 JAK3
KIFC1 PBX1
KIFC1 SNUPN
KIFC1 KAT5
KIFC1 ABO
KIFC1 NTNG1
KIFC1 HTR1B
KIFC1 MGAT1
KIFC1 MATR3
KIFC1 ZSCAN12
KIFC1 ARTN
KIFC1 CACNB1
KIFC1 MC2R
KIFC1 RPH3A
KIFC1 GARNL4
KIFC1 DHCR7
KIFC1 CEACAM4
KIFC1 ECD
KIFC1 SETD2
KIFC1 BCR
KIFC1 DGCR11
KIFC1 ADRBK1
KIFC1 KLHL25
KIFC1 SBNO2
KIFC1 MUC1
KIFC1 MLL
KIFC1 CARD10
KIFC1 HSP90AB1
KIFC1 PXN
KIFC1 TGFB3
KIFC1 TYR
KIFC1 KYNU
KIFC1 SLC18A3
KIFC1 ZBED1
KIFC1 SIM2
KIFC1 OPRL1
KIFC1 GTSE1
KIFC1 KRT1
KIFC1 TBX10
KIFC1 ARMC6
KIFC1 C19orf29
KIFC1 ESR1
KIFC1 CSTF3
KIFC1 NTRK3
KIFC1 CPNE6
KIFC1 CLCN6
KIFC1 RPL11
KIFC1 TRIM22
KIFC1 NOC2L
KIFC1 XDH
KIFC1 PI4KB
KIFC1 USP11
KIFC1 MFNG
KIFC1 ACHE
KIFC1 USP6
KIFC1 EPHB2
KIFC1 WWOX
KIFC1 ARID4B
KIFC1 PIGC
KIFC1 ZNF783
KIFC1 PHOX2B
KIFC1 SLC9A3R2
KIFC1 MAEA
KIFC1 GNAS
KIFC1 TAF1
KIFC1 PRPS1L1
KIFC1 RNF5
KIFC1 SLC2A1
KIFC1 TM4SF5
KIFC1 WNT10B
KIFC1 GRIK5
KIFC1 P2RX6
KIFC1 GYPE
KIFC1 CRYBB3
KIFC1 FMO4
KIFC1 TRA2A
KIFC1 UBE3B
KIFC1 REG1A
KIFC1 CNTN1
KIFC1 ZNF592
KIFC1 NF1
KIFC1 SEZ6L
KIFC1 MYBPC3
KIFC1 COL19A1
KIFC1 HIST1H3E
KIFC1 SAMD14
KIFC1 TOP3B
KIFC1 RGS9
KIFC1 VASH1
KIFC1 PCTK3
KIFC1 DDX11
KIFC1 GTF2H3
KIFC1 PTPRD
KIFC1 SPC25
KIFC1 ADCYAP1
KIFC1 ADAM15
KIFC1 SLC1A4
KIFC1 NCR2
KIFC1 SRM
KIFC1 DTX4
KIFC1 ENTPD2
KIFC1 VENTX
KIFC1 ELAVL2
KIFC1 AANAT
KIFC1 CD40
KIFC1 RBCK1
KIFC1 PRSS16
KIFC1 SLCO2A1
KIFC1 TGFBR2
KIFC1 SLC6A3
KIFC1 EPAS1
KIFC1 EPOR
KIFC1 AXIN1
KIFC1 KIAA0284
KIFC1 MAGEA9
KIFC1 IL8
KIFC1 SLN
KIFC1 DPEP1
KIFC1 CACNA1B
KIFC1 HHLA1
KIFC1 EML3
KIFC1 ITGB6
KIFC1 FGD1
KIFC1 ITM2B
KIFC1 SHBG
KIFC1 CRX
KIFC1 NTSR2
KIFC1 SORBS3
KIFC1 ODF1
KIFC1 GPT
KIFC1 AHSG
KIFC1 WDR45
KIFC1 MYST2
KIFC1 CDC37
KIFC1 NPPA
KIFC1 TBX5
KIFC1 NEUROG3
KIFC1 PDGFRA
KIFC1 C19orf50
KIFC1 CHKA
KIFC1 MVK
KIFC1 SERPINA4
KIFC1 LRRC15
KIFC1 TIMP2
KIFC1 ZBED4
KIFC1 H6PD
KIFC1 PHF21A
KIFC1 IGHG1
KIFC1 ZFP36L2
KIFC1 JMJD6
KIFC1 ADH1C
KIFC1 ABL1
KIFC1 APOBEC3C
KIFC1 E2F1
KIFC1 MEGF6
KIFC1 YPEL1
KIFC1 HTR7
KIFC1 TLX2
KIFC1 SLC25A17
KIFC1 RAB3A
KIFC1 GGT5
KIFC1 SPINT3
KIFC1 IKBKG
KIFC1 ETV3
KIFC1 DNAJC4
KIFC1 PTPN9
KIFC1 CECR7
KIFC1 GIGYF2
KIFC1 PTGES
KIFC1 CYP3A5
KIFC1 TCOF1
KIFC1 C10orf12
KIFC1 HTR2A
KIFC1 TNFSF12
KIFC1 ZNF157
KIFC1 GPR19
KIFC1 POM121L9P
KIFC1 REL
KIFC1 IGH@
KIFC1 ALMS1
KIFC1 PML
KIFC1 CNP
KIFC1 STATH
KIFC1 LGR5
KIFC1 KIF3C
KIFC1 RPL3L
KIFC1 INPP5K
KIFC1 TRIM15
KIFC1 RPA2
KIFC1 CBARA1
KIFC1 TERF2
KIFC1 GCKR
KIFC1 TNFRSF25
KIFC1 LLGL2
KIFC1 ZKSCAN3
KIFC1 LAD1
KIFC1 GRINA
KIFC1 TUB
KIFC1 CRHR2
KIFC1 SOS1
KIFC1 P2RY6
KIFC1 TGOLN2
KIFC1 MPP2
KIFC1 psiTPTE22
KIFC1 RBBP8
KIFC1 CHIT1
KIFC1 NFATC3
KIFC1 SEMA4D
KIFC1 MAGEA5
KIFC1 MYOG
KIFC1 IGSF9B
KIFC1 STXBP1
KIFC1 ARPC4
KIFC1 FUT7
KIFC1 KCNA5
KIFC1 CDK6
KIFC1 RABGGTA
KIFC1 PRKCB
KIFC1 ZNF167
KIFC1 LBP
KIFC1 CYP11A1
KIFC1 JAG1
KIFC1 CORT
KIFC1 HCRTR1
KIFC1 MAPKAPK2
KIFC1 ERF
KIFC1 RAB8A
KIFC1 EDIL3
KIFC1 MTHFR
KIFC1 PVT1
KIFC1 OTUB1
KIFC1 OLFM1
KIFC1 PIGR
KIFC1 PLEC1
KIFC1 TYMS
KIFC1 EMID1
KIFC1 SCYL3
KIFC1 PPP1R16B
KIFC1 USP19
KIFC1 PTGS1
KIFC1 SAR1A
KIFC1 MATN3
KIFC1 GJB3
KIFC1 PSMC5
KIFC1 ITGAD
KIFC1 GPR35
KIFC1 CDC20
KIFC1 CCPG1
KIFC1 LOC201229
KIFC1 SLC22A24
KIFC1 USP9X
KIFC1 MYST1
KIFC1 COL6A2
KIFC1 CD7
KIFC1 CCR4
KIFC1 ITGA2B
KIFC1 CIAPIN1
KIFC1 NCKIPSD
KIFC1 EIF2AK2
KIFC1 POU4F1
KIFC1 SLC8A1
KIFC1 MATN4
KIFC1 NTRK2
KIFC1 HTR4
KIFC1 AQP8
KIFC1 IL13
KIFC1 EXOSC2
KIFC1 CLEC11A
KIFC1 AGAP8
KIFC1 DEFA3
KIFC1 LRP3
KIFC1 FLJ10038
KIFC1 MAG
KIFC1 PLEKHM2
KIFC1 DUSP7
KIFC1 CSF1
KIFC1 ATF7
KIFC1 RHBDL1
KIFC1 BAX
KIFC1 DCBLD2
KIFC1 RPS6KB2
KIFC1 LOC145678
KIFC1 LUZP1
KIFC1 MYT1
KIFC1 TGFB1
KIFC1 HAUS5
KIFC1 PIK3CB
KIFC1 TNFRSF10C
KIFC1 MLANA
KIFC1 SEC16A
KIFC1 SKI
KIFC1 TMPRSS6
KIFC1 TPMT
KIFC1 UNC5B
KIFC1 KIF22
KIFC1 IFRD2
KIFC1 AATK
KIFC1 AMIGO2
KIFC1 LPAR2
KIFC1 SEMA3A
KIFC1 SOX12
KIFC1 PSMB4
KIFC1 ALPPL2
KIFC1 ELAVL3
KIFC1 RTN2
KIFC1 POU6F1
KIFC1 COPS6
KIFC1 SLC9A1
KIFC1 CAD
KIFC1 IRF2
KIFC1 CDX2
KIFC1 PAIP2B
KIFC1 EWSR1
KIFC1 LOC644165
KIFC1 STK25
KIFC1 CDK2
KIFC1 CASP2
KIFC1 FNDC3A
KIFC1 SGCA
KIFC1 SCAMP5
KIFC1 CNKSR1
KIFC1 ARHGAP26
KIFC1 PDE4C
KIFC1 AP2A2
KIFC1 C2orf55
KIFC1 EIF3K
KIFC1 PAFAH1B1
KIFC1 PPP1R10
KIFC1 SERPIND1
KIFC1 FAM153A
KIFC1 FAU
KIFC1 SMARCD3
KIFC1 OR2B6
KIFC1 DOK2
KIFC1 MFHAS1
KIFC1 EFNA3
KIFC1 MR1
KIFC1 PNMT
KIFC1 PTPN21
KIFC1 GPR3
KIFC1 CRYBA4
KIFC1 TBC1D9B
KIFC1 CDC2L5
KIFC1 RNF167
KIFC1 ARHGEF12
KIFC1 CYP2A6
KIFC1 SLC18A1
KIFC1 RRP12
KIFC1 MFAP2
KIFC1 CHRNA3
KIFC1 RAD52
KIFC1 NFRKB
KIFC1 PSG7
KIFC1 MEN1
KIFC1 FANCA
KIFC1 ATP2B2
KIFC1 ATG2A
KIFC1 AGPAT1
KIFC1 BCL3
KIFC1 ABCC3
KIFC1 FEM1B
KIFC1 FAM50A
KIFC1 WNT11
KIFC1 PDPN
KIFC1 HDGF
KIFC1 KRT37
KIFC1 INPP4A
KIFC1 ZP2
KIFC1 ADCY2
KIFC1 SLMO1
KIFC1 SLC16A5
KIFC1 SPRR2C
KIFC1 MAD1L1
KIFC1 SLC30A3
KIFC1 PCDH9
KIFC1 RREB1
KIFC1 DPT
KIFC1 ATP11A
KIFC1 RUNX2
KIFC1 GCK
KIFC1 LCAT
KIFC1 AQP5
KIFC1 AMELX
KIFC1 ALOX5
KIFC1 MRE11A
KIFC1 IDS
KIFC1 TUBB2B
KIFC1 CADM4
KIFC1 KCNJ4
KIFC1 TRAFD1
KIFC1 PTGER3
KIFC1 TCF25
KIFC1 LY6G6C
KIFC1 C16orf7
KIFC1 OGG1
KIFC1 PLIN1
KIFC1 FGF2
KIFC1 PTCH1
KIFC1 POLR2J
KIFC1 CHRNB2
KIFC1 INSL3
KIFC1 HPCAL1
KIFC1 UBOX5
KIFC1 AKR1C4
KIFC1 ABCA1
KIFC1 FETUB
KIFC1 PTH
KIFC1 TFDP2
KIFC1 FAM189B
KIFC1 RP1-21O18.1
KIFC1 CDR2L
KIFC1 TERF1
KIFC1 LGALS9
KIFC1 DHRS1
KIFC1 CRTC1
KIFC1 SMPDL3B
KIFC1 DNAJA3
KIFC1 LILRA4
KIFC1 RAD54L2
KIFC1 MON2
KIFC1 POLA2
KIFC1 FZR1
KIFC1 HSF1
KIFC1 KIFC3
KIFC1 BRD2
KIFC1 KRTAP5-9
KIFC1 MGAT3
KIFC1 ANK1
KIFC1 CD52
KIFC1 PRAMEF12
KIFC1 AGPS
KIFC1 RECQL5
KIFC1 IL18RAP
KIFC1 LSM7
KIFC1 AIF1
KIFC1 HRAS
KIFC1 IRF5
KIFC1 HIPK2
KIFC1 VEGFC
KIFC1 FANCL
KIFC1 TGFBRAP1
KIFC1 RELA
KIFC1 MRPL12
KIFC1 KIAA0323
KIFC1 FLOT1
KIFC1 CALR
KIFC1 ATP2A3
KIFC1 THRA
KIFC1 NOMO1
KIFC1 ATP1B2
KIFC1 CROCC
KIFC1 SAP18
KIFC1 LIG3
KIFC1 FOXE1
KIFC1 SLC5A2
KIFC1 DCI
KIFC1 RAP1GAP
KIFC1 MRPS12
KIFC1 BTF3
KIFC1 SMYD5
KIFC1 MLH1
KIFC1 DSG1
KIFC1 SLC5A5
KIFC1 SLC6A8
KIFC1 E2F4
KIFC1 CRMP1
KIFC1 PAX9
KIFC1 PTAFR
KIFC1 PDLIM7
KIFC1 HPGD
KIFC1 AURKA
KIFC1 NDST1
KIFC1 PPP4R1
KIFC1 HBBP1
KIFC1 IVL
KIFC1 ANKRD12
KIFC1 RASSF7
KIFC1 C9
KIFC1 ST5
KIFC1 KLF1
KIFC1 ELN
KIFC1 PGAP2
KIFC1 CD3E
KIFC1 GTF2F1
KIFC1 DGKA
KIFC1 HAP1
KIFC1 NFIX
KIFC1 TUBGCP2
KIFC1 SCARB1
KIFC1 ACR
KIFC1 FAM89B
KIFC1 IGHMBP2
KIFC1 LOC91316
KIFC1 ERBB3
KIFC1 ATF6B
KIFC1 C6orf120
KIFC1 CAMSAP1
KIFC1 OSGIN2
KIFC1 TAZ
KIFC1 ZBTB7A
KIFC1 ANKRD46
KIFC1 SIT1
KIFC1 ZBTB40
KIFC1 GHITM
KIFC1 RAB40B
KIFC1 FOSL1
KIFC1 CD33
KIFC1 DUS4L
KIFC1 IAH1
KIFC1 CCR7
KIFC1 RRBP1
KIFC1 CBLN1
KIFC1 TRIM58
KIFC1 SMO
KIFC1 GP2
KIFC1 WDR62
KIFC1 BCL2
KIFC1 TBCD
KIFC1 FSCN2
KIFC1 SIX6
KIFC1 AKT3
KIFC1 TPPP
KIFC1 RAB11FIP5
KIFC1 MELK
KIFC1 NCSTN
KIFC1 LRCH4
KIFC1 RPRD2
KIFC1 CD34
KIFC1 FLT1
KIFC1 PHKG2
KIFC1 PRPH
KIFC1 RBM8A
KIFC1 ACCN1
KIFC1 GP9
KIFC1 ST6GALNAC4
KIFC1 RPS26
KIFC1 POU6F2
KIFC1 DOLK
KIFC1 PFKFB2
KIFC1 IL10RA
KIFC1 MT4
KIFC1 MLLT4
KIFC1 HSF4
KIFC1 ZFY
KIFC1 KRTAP26-1
KIFC1 AHDC1
KIFC1 LOC100134331
KIFC1 MYO9B
KIFC1 NFKB2
KIFC1 SCAPER
KIFC1 PRM2
KIFC1 POU2F2
KIFC1 GPA33
KIFC1 ATP10B
KIFC1 OAS2
KIFC1 LSM4
KIFC1 MRPL28
KIFC1 LOC652147
KIFC1 KRT2
KIFC1 TENC1
KIFC1 INA
KIFC1 PLCD1
KIFC1 NFKB1
KIFC1 MFAP3
KIFC1 SDC3
KIFC1 DGCR6L
KIFC1 MYEF2
KIFC1 CLSTN3
KIFC1 ORC1L
KIFC1 ST3GAL1
KIFC1 TNIP1
KIFC1 HLA-DOB
KIFC1 NCDN
KIFC1 CDK5R1
KIFC1 IL4
KIFC1 COL1A1
KIFC1 TROAP
KIFC1 PINK1
KIFC1 GJA1
KIFC1 RAGE
KIFC1 KRT85
KIFC1 ESR2
KIFC1 ZNF500
KIFC1 TRIM3
KIFC1 CCNF
KIFC1 HOXD10
KIFC1 CDC45L
KIFC1 LYPLA2
KIFC1 IGFBP5
KIFC1 RDH5
KIFC1 CCHCR1
KIFC1 PAX8
KIFC1 ANGEL1
KIFC1 SLC16A2
KIFC1 CSNK1G2
KIFC1 FEZ1
KIFC1 KIR2DL4
KIFC1 C1orf144
KIFC1 PIK3R2
KIFC1 ACVR1B
KIFC1 PSMB8
KIFC1 ITGAM
KIFC1 CDH4
KIFC1 CA11
KIFC1 ABCB1
KIFC1 ETS1
KIFC1 RUNX1
KIFC1 ASGR1
KIFC1 ZMYND10
KIFC1 NRG2
KIFC1 GRIP2
KIFC1 GJB5
KIFC1 PTPRN
KIFC1 FAM189A2
KIFC1 MAP2K4
KIFC1 PTK7
KIFC1 GNB1
KIFC1 RASGRP3
KIFC1 PCGF1
KIFC1 GRIN2A
KIFC1 TNKS
KIFC1 ARHGAP6
KIFC1 SPP2
KIFC1 ABCB6
KIFC1 DEPDC5
KIFC1 UGT2B15
KIFC1 SULT4A1
KIFC1 AGFG2
KIFC1 SLC6A9
KIFC1 PARP2
KIFC1 CCNA2
KIFC1 PSMD11
KIFC1 TCF7L2
KIFC1 PPP3CC
KIFC1 SLC4A3
KIFC1 LOC729400
KIFC1 WBSCR22
KIFC1 FKBP15
KIFC1 STK17A
KIFC1 PRRC1
KIFC1 FNTB
KIFC1 IL8RB
KIFC1 SIX3
KIFC1 DUSP14
KIFC1 ALDOC
KIFC1 NSFL1C
KIFC1 PRB1
KIFC1 GHRHR
KIFC1 SLC24A1
KIFC1 FDXR
KIFC1 CEACAM3
KIFC1 NFATC2IP
KIFC1 GRN
KIFC1 MAP3K11
KIFC1 LRRC23
KIFC1 ALAS2
KIFC1 STAT2
KIFC1 TFF3
KIFC1 MT3
KIFC1 GDF5
KIFC1 B4GALT3
KIFC1 CGB
KIFC1 PRH1
KIFC1 SLC4A8
KIFC1 HMX1
KIFC1 PAXIP1
KIFC1 U2AF2
KIFC1 PRPF31
KIFC1 CAPNS1
KIFC1 STIP1
KIFC1 SLURP1
KIFC1 SFTPD
KIFC1 FCGR2A
KIFC1 UBE2H
KIFC1 EPR1
KIFC1 RAB14
KIFC1 UQCRC1
KIFC1 KCTD17
KIFC1 GPR143
KIFC1 IFIT1
KIFC1 CHD8
KIFC1 KHK
KIFC1 SSTR5
KIFC1 MCM2
KIFC1 CNNM2
KIFC1 MVD
KIFC1 SPN
KIFC1 FAM102A
KIFC1 TREX1
KIFC1 NUDT3
KIFC1 GADD45B
KIFC1 SCNN1D
KIFC1 GNL1
KIFC1 CORO1A
KIFC1 HTR6
KIFC1 T
KIFC1 CEP135
KIFC1 NEUROD2
KIFC1 PMS2L1
DAP NFATC2IP
MUC5AC OGG1
MUC5AC STAT2
MUC5AC APOBEC3C
MUC5AC EMID1
MUC5AC CLEC11A
MUC5AC AURKA
ATP2A2 PALLD
ATP2A2 TLN1
NCR2 AQP7
NCR2 METTL1
NCR2 BRCA1
NCR2 TRIM66
NCR2 DNAJC7
NCR2 FOXE1
NCR2 SFPQ
NCR2 LOC552889
NCR2 MEF2C
NCR2 HNF1A
NCR2 KRT6A
NCR2 GNAT1
NCR2 PCBP3
NCR2 HTRA2
NCR2 TGFB3
NCR2 ABCC8
NCR2 SLC12A4
NCR2 IDS
NCR2 RAD51L3
NCR2 GPRIN2
NCR2 CHST15
NCR2 SLC9A3
NCR2 POLG
NCR2 CCKAR
NCR2 CCBP2
NCR2 SMG6
NCR2 SPC25
NCR2 PSG1
NCR2 MYL2
NCR2 EIF3B
NCR2 SAG
NCR2 DNAH9
NCR2 TMEM87A
NCR2 KRT86
NCR2 MTG1
NCR2 KRT35
NCR2 REG1B
NCR2 DDIT3
NCR2 TET3
NCR2 TMSB4Y
NCR2 KAT5
NCR2 ABO
NCR2 NTNG1
NCR2 MGAT1
NCR2 NLE1
NCR2 BCL2
NCR2 ZSCAN12
NCR2 POLD2
NCR2 ARTN
NCR2 TFAP2A
NCR2 EFNA3
NCR2 RPH3A
NCR2 MAG
NCR2 CEACAM4
NCR2 SETD2
NCR2 IGF1R
NCR2 ADRBK1
NCR2 KLHL25
NCR2 SBNO2
NCR2 TRD@
NCR2 MLL
NCR2 CARD10
NCR2 HSP90AB1
NCR2 SEMA5A
NCR2 PIK3R1
NCR2 GFPT2
NCR2 TYR
NCR2 KYNU
NCR2 FRAT2
NCR2 SLC18A3
NCR2 ZBED1
NCR2 SIM2
NCR2 OPRL1
NCR2 GTSE1
NCR2 INSL3
NCR2 ARMC6
NCR2 E2F4
NCR2 ARSE
NCR2 ZNF169
NCR2 ESR1
NCR2 IFNA14
NCR2 LLGL2
NCR2 WHAMML2
NCR2 NTRK3
NCR2 CPNE6
NCR2 ST6GALNAC4
NCR2 NOC2L
NCR2 XDH
NCR2 USP11
NCR2 LOC100134331
NCR2 USP6
NCR2 TENC1
NCR2 WWOX
NCR2 CREB3
NCR2 PITPNM1
NCR2 SLC9A3R2
NCR2 MAEA
NCR2 GNAS
NCR2 FLOT1
NCR2 SF1
NCR2 PRPS1L1
NCR2 RNF5
NCR2 SLC2A1
NCR2 TM4SF5
NCR2 WNT10B
NCR2 LRRC23
NCR2 DPH2
NCR2 SNAPC4
NCR2 SEC11A
NCR2 CHD8
NCR2 P2RX6
NCR2 SFTPD
NCR2 COX6A2
NCR2 CRYBB3
NCR2 UBE3B
NCR2 CNTN1
NCR2 ZNF592
NCR2 NF1
NCR2 UCP3
NCR2 MYBPC3
NCR2 COL19A1
NCR2 HIST1H3E
NCR2 SAMD14
NCR2 TOP3B
NCR2 RGS9
NCR2 VASH1
NCR2 PCTK3
NCR2 DDX11
NCR2 PTPRD
NCR2 DGCR11
NCR2 ADCYAP1
NCR2 ADAM15
NCR2 SLC1A4
NCR2 VCX3A
NCR2 SRM
NCR2 EPHB2
NCR2 ENTPD2
NCR2 VENTX
NCR2 ELAVL2
NCR2 AANAT
NCR2 CD40
NCR2 NQO1
NCR2 AXL
NCR2 EXD2
NCR2 CPSF1
NCR2 SLC6A3
NCR2 EPAS1
NCR2 EPOR
NCR2 AXIN1
NCR2 FCER2
NCR2 KDM5B
NCR2 KIAA0284
NCR2 APOBEC3C
NCR2 MMACHC
NCR2 B4GALT5
NCR2 PDGFRA
NCR2 IL8
NCR2 LOC728849
NCR2 ZMYM3
NCR2 CACNA1B
NCR2 HHLA1
NCR2 EML3
NCR2 LYZL6
NCR2 FGD1
NCR2 ITM2B
NCR2 CRX
NCR2 NTSR2
NCR2 PTGS1
NCR2 ODF1
NCR2 GPT
NCR2 PAK2
NCR2 CA11
NCR2 HAS1
NCR2 SOCS3
NCR2 CHST3
NCR2 IL3
NCR2 NFYB
NCR2 MYST2
NCR2 TBX5
NCR2 CD4
NCR2 ADAMTSL2
NCR2 ACADVL
NCR2 NEUROG3
NCR2 SERPIND1
NCR2 C19orf50
NCR2 MVK
NCR2 SERPINA4
NCR2 PHF21A
NCR2 IGHG1
NCR2 HMGA2
NCR2 PDLIM5
NCR2 KIAA0467
NCR2 HAP1
NCR2 ATP2B2
NCR2 ADH1C
NCR2 UBOX5
NCR2 UBXN1
NCR2 MAGEA9
NCR2 E2F1
NCR2 BMI1
NCR2 HOXD4
NCR2 YPEL1
NCR2 HTR7
NCR2 TLX2
NCR2 SLC25A17
NCR2 GSTM5
NCR2 RELA
NCR2 GGT5
NCR2 SPINT3
NCR2 COX10
NCR2 IKBKG
NCR2 TAF5
NCR2 ADCY2
NCR2 DNAJC4
NCR2 SCARB1
NCR2 KPNA6
NCR2 PTGES
NCR2 BAP1
NCR2 PHF16
NCR2 CYP3A5
NCR2 PLEC1
NCR2 C10orf12
NCR2 HTR2A
NCR2 TNFSF12
NCR2 ZNF157
NCR2 IFI35
NCR2 ACAN
NCR2 TRPC4AP
NCR2 GPR19
NCR2 UROS
NCR2 POM121L9P
NCR2 REL
NCR2 THBS1
NCR2 IGH@
NCR2 LCK
NCR2 GPR35
NCR2 PML
NCR2 CNP
NCR2 STATH
NCR2 LGR5
NCR2 KIF3C
NCR2 LEFTY1
NCR2 FGF3
NCR2 RPA2
NCR2 CBARA1
NCR2 TERF2
NCR2 GCKR
NCR2 TNFRSF25
NCR2 DGCR6L
NCR2 ZKSCAN3
NCR2 LAD1
NCR2 NRTN
NCR2 STAT2
NCR2 LOC26102
NCR2 TGOLN2
NCR2 ITGA10
NCR2 ADAM20
NCR2 ASGR2
NCR2 SPTLC2
NCR2 SLC17A1
NCR2 RBBP8
NCR2 CHIT1
NCR2 MAGEA5
NCR2 IGSF9B
NCR2 STXBP1
NCR2 ARPC4
NCR2 FUT7
NCR2 CDK6
NCR2 RABGGTA
NCR2 SLC15A2
NCR2 PRKCB
NCR2 LBP
NCR2 CYP11A1
NCR2 JAG1
NCR2 CORT
NCR2 HCRTR1
NCR2 MAPKAPK2
NCR2 RAB8A
NCR2 PVT1
NCR2 MEGF6
NCR2 TULP3
NCR2 TBX1
NCR2 PIGR
NCR2 TCOF1
NCR2 TYMS
NCR2 SLC16A5
NCR2 SCYL3
NCR2 PPP1R16B
NCR2 USP19
NCR2 RFC1
NCR2 SAR1A
NCR2 KCND3
NCR2 GJB3
NCR2 TRA2A
NCR2 ITGAD
NCR2 MTHFR
NCR2 SMOX
NCR2 LOC201229
NCR2 CCPG1
NCR2 HMOX2
NCR2 SLC22A24
NCR2 UBL3
NCR2 SLC6A12
NCR2 COL6A2
NCR2 CCR4
NCR2 ITGA2B
NCR2 CIAPIN1
NCR2 NCKIPSD
NCR2 POU4F1
NCR2 RAC2
NCR2 ATP6V1B1
NCR2 MYST1
NCR2 EXOSC2
NCR2 CLEC11A
NCR2 AGAP8
NCR2 SLC1A7
NCR2 DEFA3
NCR2 GUCA1A
NCR2 GARNL4
NCR2 PLEKHM2
NCR2 NFKB2
NCR2 MSC
NCR2 CSF1
NCR2 MPDU1
NCR2 RHBDL1
NCR2 POLA2
NCR2 HAUS5
NCR2 METTL3
NCR2 TNFRSF10C
NCR2 MLANA
NCR2 SEC16A
NCR2 ABL1
NCR2 SKI
NCR2 MYBPC2
NCR2 BCR
NCR2 MTFR1
NCR2 TMPRSS6
NCR2 ARHGAP4
NCR2 ACY1
NCR2 TPMT
NCR2 HIRIP3
NCR2 UNC5B
NCR2 DNAL4
NCR2 KIF22
NCR2 IFRD2
NCR2 PDE3A
NCR2 KRTAP26-1
NCR2 THBS3
NCR2 AMIGO2
NCR2 F2RL3
NCR2 SEMA3A
NCR2 SOX12
NCR2 ALPPL2
NCR2 ACVR1B
NCR2 NCR1
NCR2 TBR1
NCR2 COPS6
NCR2 SLC6A2
NCR2 MAGEA1
NCR2 CAD
NCR2 PTPRB
NCR2 GJA1
NCR2 KEAP1
NCR2 PAIP2B
NCR2 LOC644165
NCR2 AQP8
NCR2 STK25
NCR2 CYP27A1
NCR2 CDK2
NCR2 CASP2
NCR2 GUCA2A
NCR2 TEX261
NCR2 CNKSR1
NCR2 ARHGAP26
NCR2 VAPB
NCR2 AP2A2
NCR2 C2orf55
NCR2 PAFAH1B1
NCR2 PPP1R10
NCR2 STX2
NCR2 PZP
NCR2 CCDC94
NCR2 FAM153A
NCR2 KRT33A
NCR2 SLURP1
NCR2 NFATC4
NCR2 IL13
NCR2 HOXC11
NCR2 DOK2
NCR2 RHBDD3
NCR2 MFHAS1
NCR2 MC2R
NCR2 FSCN2
NCR2 PNMT
NCR2 RMND5B
NCR2 PTPN21
NCR2 CRYBA4
NCR2 CDC2L5
NCR2 RNF167
NCR2 ZNF783
NCR2 GRIK5
NCR2 SLC18A1
NCR2 RRP12
NCR2 MFAP2
NCR2 DCT
NCR2 NFRKB
NCR2 TIMP3
NCR2 KIAA1024
NCR2 D4S234E
NCR2 MEN1
NCR2 FANCA
NCR2 CBFA2T3
NCR2 RBM4
NCR2 ATG2A
NCR2 FOXN2
NCR2 BCL3
NCR2 SEC14L1
NCR2 TIPRL
NCR2 CEBPE
NCR2 FEM1B
NCR2 FAM50A
NCR2 OR2B6
NCR2 PDPN
NCR2 HDGF
NCR2 CCDC69
NCR2 INPP4A
NCR2 ALAS2
NCR2 BCAM
NCR2 GDF5
NCR2 PSMD14
NCR2 SERPINB7
NCR2 SLMO1
NCR2 WNT2B
NCR2 SPRR2C
NCR2 MAD1L1
NCR2 SLC30A3
NCR2 HSPA4
NCR2 PPAP2C
NCR2 HTR4
NCR2 DPT
NCR2 RUNX2
NCR2 GYPB
NCR2 IL1RL1
NCR2 AQP5
NCR2 ALOX5
NCR2 SLC9A1
NCR2 TUBB2B
NCR2 DUSP7
NCR2 KCNJ4
NCR2 TRAFD1
NCR2 CYP2A13
NCR2 PTGER3
NCR2 PSG7
NCR2 WNT11
NCR2 C16orf7
NCR2 PPP2R5D
NCR2 SSX1
NCR2 OGG1
NCR2 PLIN1
NCR2 FGF2
NCR2 TUSC2
NCR2 POLR2J
NCR2 TCF3
NCR2 LY6G6C
NCR2 POLE
NCR2 KRT1
NCR2 GAMT
NCR2 FETUB
NCR2 PTH
NCR2 LOC90925
NCR2 RGS10
NCR2 FAM189B
NCR2 RP1-21O18.1
NCR2 CDR2L
NCR2 TERF1
NCR2 LGALS9
NCR2 DHRS1
NCR2 CRTC1
NCR2 DNAJA3
NCR2 GHITM
NCR2 PHKG1
NCR2 TGFB1
NCR2 FZR1
NCR2 KIFC3
NCR2 CDH16
NCR2 KRTAP5-9
NCR2 MGAT3
NCR2 ANK1
NCR2 ALDOB
NCR2 ABCA1
NCR2 RECQL5
NCR2 IL18RAP
NCR2 LSM7
NCR2 DAPK2
NCR2 U2AF2
NCR2 IRF5
NCR2 NUP155
NCR2 HIPK2
NCR2 CTRB2
NCR2 VEGFC
NCR2 TICAM1
NCR2 BAT3
NCR2 TGFBRAP1
NCR2 RAB3A
NCR2 CAPNS1
NCR2 ABCB6
NCR2 RAF1
NCR2 ATP2A3
NCR2 ANKLE2
NCR2 THRA
NCR2 SLC5A2
NCR2 SCNN1D
NCR2 ATP1B2
NCR2 CROCC
NCR2 SAP18
NCR2 IQSEC1
NCR2 CCL16
NCR2 HLF
NCR2 RAP1GAP
NCR2 BTF3
NCR2 STIP1
NCR2 REM1
NCR2 TYMP
NCR2 ETV3
NCR2 SMYD5
NCR2 MLH1
NCR2 MRPS12
NCR2 SLC6A8
NCR2 C19orf29
NCR2 PAX9
NCR2 MARCO
NCR2 PTAFR
NCR2 PDLIM7
NCR2 HPGD
NCR2 IKZF1
NCR2 NDST1
NCR2 HBBP1
NCR2 CCNF
NCR2 ANKRD12
NCR2 MTX1
NCR2 TBXA2R
NCR2 KLF1
NCR2 ELN
NCR2 PGAP2
NCR2 INHA
NCR2 CD3E
NCR2 RAB31
NCR2 ZBTB25
NCR2 RDH16
NCR2 AKAP3
NCR2 GTF2F1
NCR2 CTSG
NCR2 UPK2
NCR2 TCAP
NCR2 TUBGCP2
NCR2 FAM89B
NCR2 IGHMBP2
NCR2 LOC91316
NCR2 ERBB3
NCR2 CAMSAP1
NCR2 OSGIN2
NCR2 TAZ
NCR2 ZBTB7A
NCR2 SIT1
NCR2 LILRA4
NCR2 EVPL
NCR2 TERT
NCR2 RAB40B
NCR2 FOSL1
NCR2 CD33
NCR2 DUS4L
NCR2 IAH1
NCR2 SLC35A2
NCR2 RPL11
NCR2 ABCF2
NCR2 VAMP5
NCR2 TRIM58
NCR2 SMO
NCR2 GP2
NCR2 WDR62
NCR2 LHX2
NCR2 SCAMP5
NCR2 MR1
NCR2 SIX6
NCR2 PIM1
NCR2 EIF5B
NCR2 LPAR2
NCR2 SLC7A4
NCR2 AKT3
NCR2 TPPP
NCR2 RAB11FIP5
NCR2 LPCAT4
NCR2 NCSTN
NCR2 LRCH4
NCR2 CD34
NCR2 HNRNPL
NCR2 FLT1
NCR2 MYH8
NCR2 DRG2
NCR2 PHKG2
NCR2 ATF6B
NCR2 RAD54L2
NCR2 CCL15
NCR2 ARID4B
NCR2 POU6F2
NCR2 LDB3
NCR2 HRK
NCR2 PAMR1
NCR2 KCTD20
NCR2 SLC17A3
NCR2 PFKFB2
NCR2 COL21A1
NCR2 ARFIP2
NCR2 IL10RA
NCR2 MLLT4
NCR2 HSF4
NCR2 ZFY
NCR2 SERPINC1
NCR2 AATK
NCR2 AHDC1
NCR2 BBC3
NCR2 LY9
NCR2 MFNG
NCR2 MYO9B
NCR2 MUC1
NCR2 SCAPER
NCR2 PCGF1
NCR2 GPA33
NCR2 CAPN5
NCR2 OAS2
NCR2 LSM4
NCR2 MRPL28
NCR2 LOC652147
NCR2 KRT2
NCR2 INA
NCR2 ATP10B
NCR2 PLCD1
NCR2 TBC1D22A
NCR2 MFAP3
NCR2 SDC3
NCR2 MYEF2
NCR2 CLSTN3
NCR2 PRPF19
NCR2 LALBA
NCR2 ST3GAL1
NCR2 TNIP1
NCR2 UTP3
NCR2 HLA-DOB
NCR2 SLC1A6
NCR2 NCDN
NCR2 SNUPN
NCR2 CHRNB2
NCR2 IL4
NCR2 KHK
NCR2 TROAP
NCR2 ZNF282
NCR2 RAGE
NCR2 KRT85
NCR2 KIF1C
NCR2 GALK1
NCR2 CR1
NCR2 ZNF500
NCR2 TRIM3
NCR2 CDC45L
NCR2 LYPLA2
NCR2 IGFBP5
NCR2 ADRA1A
NCR2 DAXX
NCR2 ASPHD1
NCR2 MVD
NCR2 PAX8
NCR2 CSNK1G2
NCR2 PFKFB3
NCR2 FEZ1
NCR2 PBX1
NCR2 LIPE
NCR2 GATA4
NCR2 C1orf144
NCR2 ELAVL3
NCR2 MET
NCR2 AIF1
NCR2 MMP25
NCR2 ITGAM
NCR2 GTF2H3
NCR2 ABCB1
NCR2 GSTA2
NCR2 RUNX1
NCR2 ASGR1
NCR2 NRG2
NCR2 GRIP2
NCR2 GJB5
NCR2 PTPRN
NCR2 FAM189A2
NCR2 MAP2K4
NCR2 GAD2
NCR2 PCK2
NCR2 TAF1
NCR2 PTK7
NCR2 RASGRP3
NCR2 ITIH3
NCR2 GRIN2A
NCR2 POU2F2
NCR2 OASL
NCR2 ARHGAP6
NCR2 AURKA
NCR2 DEPDC5
NCR2 UGT2B15
NCR2 PLEKHG3
NCR2 SULT4A1
NCR2 GPR176
NCR2 AGFG2
NCR2 SLC6A9
NCR2 KCNH2
NCR2 PARP2
NCR2 PQBP1
NCR2 TCF7L2
NCR2 PPP3CC
NCR2 SLC4A3
NCR2 WBSCR22
NCR2 FKBP15
NCR2 ITIH4
NCR2 IL23A
NCR2 STK17A
NCR2 CBX3
NCR2 PRRC1
NCR2 FNTB
NCR2 KDM1
NCR2 IL8RB
NCR2 SIX3
NCR2 DUSP14
NCR2 ALDOC
NCR2 NSFL1C
NCR2 RNASEH2B
NCR2 STAU1
NCR2 NCR3
NCR2 PRB1
NCR2 FDXR
NCR2 CEACAM3
NCR2 NFATC2IP
NCR2 GRN
NCR2 DGKG
NCR2 F7
NCR2 AFAP1
NCR2 MAPK8IP1
NCR2 RBM8A
NCR2 TFF3
NCR2 CXCL5
NCR2 DDX19A
NCR2 CADM4
NCR2 CSTF3
NCR2 B4GALT3
NCR2 C14orf1
NCR2 SLC5A5
NCR2 MYO16
NCR2 NECAB2
NCR2 ARR3
NCR2 BTRC
NCR2 HMX1
NCR2 PAXIP1
NCR2 TREX1
NCR2 CHMP7
NCR2 PRPF31
NCR2 KIAA0323
NCR2 MICAL2
NCR2 C19orf21
NCR2 FCGR2A
NCR2 BCL2L1
NCR2 UBE2H
NCR2 FNDC3A
NCR2 RAB14
NCR2 PTK6
NCR2 WNT7A
NCR2 XPNPEP2
NCR2 KCTD17
NCR2 GPR143
NCR2 MAX
NCR2 PRPH
NCR2 COL1A1
NCR2 SV2A
NCR2 MCM2
NCR2 SLC25A11
NCR2 GRINA
NCR2 CCHCR1
NCR2 SPN
NCR2 FAM102A
NCR2 SLC28A1
NCR2 TAP2
NCR2 KCNAB2
NCR2 C9orf114
NCR2 NUDT3
NCR2 GAGE2E
NCR2 NOMO1
NCR2 GNL1
NCR2 CORO1A
NCR2 T
NCR2 CEP135
NCR2 NEUROD2
NCR2 PMS2L1
NCR2 DYRK1B
NCR2 SSTR5
PRSS16 SERPIND1
PRSS16 GTF2F1
PRSS16 MVK
PRSS16 MELK
PRSS16 EFNA3
PRSS16 SIM2
PRSS16 KIAA1539
PRSS16 CRYBA4
PRSS16 CDC2L5
PRSS16 E2F1
PRSS16 CCKAR
PRSS16 PSG1
PRSS16 IL10RA
PRSS16 NFRKB
PRSS16 MT4
PRSS16 PTGES
PRSS16 RGS9
PRSS16 AMIGO2
PRSS16 SCAPER
PRSS16 GPA33
PRSS16 NBEAL2
PRSS16 ABO
PRSS16 NTNG1
PRSS16 LOC652147
PRSS16 REL
PRSS16 ZSCAN12
PRSS16 MAD1L1
PRSS16 MFAP3
PRSS16 SLMO1
PRSS16 OGG1
PRSS16 SLC6A9
PRSS16 HLA-DOB
PRSS16 BCR
PRSS16 AQP5
PRSS16 ALOX5
PRSS16 NEU1
PRSS16 GTSE1
PRSS16 NFKB2
PRSS16 KCNJ4
PRSS16 WNT11
PRSS16 CHIT1
PRSS16 DGKQ
PRSS16 FGF2
PRSS16 TUBB2B
PRSS16 LY6G6C
PRSS16 AKR1C4
PRSS16 CDK6
PRSS16 FLOT1
PRSS16 RABGGTA
PRSS16 ESPL1
PRSS16 PTH
PRSS16 CDH4
PRSS16 ETS1
PRSS16 CYP11A1
PRSS16 ZMYND10
PRSS16 NRG2
PRSS16 CRTC1
PRSS16 GRIP2
PRSS16 UGT2B15
PRSS16 FZR1
PRSS16 TULP3
PRSS16 RASGRP3
PRSS16 SAR1A
PRSS16 ABCB6
PRSS16 SLC9A3R2
PRSS16 IL18RAP
PRSS16 SULT4A1
PRSS16 CACNA1C
PRSS16 IRF5
PRSS16 MTHFR
PRSS16 CCPG1
PRSS16 PRPS1L1
PRSS16 TM4SF5
PRSS16 VENTX
PRSS16 MYST1
PRSS16 FOSL1
PRSS16 CCR4
PRSS16 ITGA2B
PRSS16 CAPNS1
PRSS16 GYPE
PRSS16 CHD8
PRSS16 NTRK2
PRSS16 SIX3
PRSS16 SAP18
PRSS16 PYGM
PRSS16 FDXR
PRSS16 RAP1GAP
PRSS16 BTF3
PRSS16 SLC6A8
PRSS16 MLH1
PRSS16 RHBDL1
PRSS16 SLC1A4
PRSS16 LUZP1
PRSS16 SRM
PRSS16 HPGD
PRSS16 U2AF2
PRSS16 PRPF31
PRSS16 HBBP1
PRSS16 C19orf21
PRSS16 CD40
PRSS16 KLF1
PRSS16 ELN
PRSS16 SLC6A3
PRSS16 EPAS1
PRSS16 EPOR
PRSS16 CD3E
PRSS16 AXIN1
PRSS16 UNC5B
PRSS16 ST6GALNAC4
PRSS16 FAM89B
PRSS16 IGHMBP2
PRSS16 TFDP1
PRSS16 DPEP1
PRSS16 HHLA1
PRSS16 EML3
PRSS16 ELAVL3
PRSS16 CA11
PRSS16 SLC6A2
PRSS16 SORBS3
PRSS16 GPT
PRSS16 CSPG4
PRSS16 T
BFSP2 METTL1
BFSP2 SERPIND1
BFSP2 IL13
BFSP2 NADK
BFSP2 MR1
BFSP2 REG1B
BFSP2 MVK
BFSP2 PDGFRA
BFSP2 LOC26102
BFSP2 EXOSC2
BFSP2 HOXC11
BFSP2 H6PD
BFSP2 CCDC69
BFSP2 RHBDD3
BFSP2 MC2R
BFSP2 SLC9A3R2
BFSP2 FSCN2
BFSP2 HNRNPL
BFSP2 PCBP3
BFSP2 ACCN1
BFSP2 PTPN21
BFSP2 FDXR
BFSP2 PHKG2
BFSP2 PIM1
BFSP2 SLC5A2
BFSP2 KCNJ6
BFSP2 SLC9A3
BFSP2 POU6F2
BFSP2 CHRNB2
BFSP2 TLX2
BFSP2 POLG
BFSP2 CCKAR
BFSP2 RAB3A
BFSP2 KRT33A
BFSP2 RRP12
BFSP2 MFAP2
BFSP2 TBX1
BFSP2 PSG1
BFSP2 MYL2
BFSP2 CRYBB3
BFSP2 IL10RA
BFSP2 BRCA1
BFSP2 NFRKB
BFSP2 HSF4
BFSP2 GIGYF2
BFSP2 KRTAP26-1
BFSP2 KIAA1024
BFSP2 FLJ10038
BFSP2 FANCA
BFSP2 HAUS5
BFSP2 OVGP1
BFSP2 VEGFC
BFSP2 RGS9
BFSP2 LOC100134331
BFSP2 TMEM8B
BFSP2 NFKB2
BFSP2 TCOF1
BFSP2 BCL3
BFSP2 PCGF1
BFSP2 ZNF157
BFSP2 ESR1
BFSP2 DAPK2
BFSP2 FAM50A
BFSP2 PDPN
BFSP2 NLE1
BFSP2 OPCML
BFSP2 ATP6V0A2
BFSP2 COL6A2
BFSP2 GPR35
BFSP2 SERPINB7
BFSP2 SDC3
BFSP2 LGR5
BFSP2 HTR2A
BFSP2 SPRR2C
BFSP2 CHIT1
BFSP2 SLC30A3
BFSP2 ODZ4
BFSP2 HTR4
BFSP2 RNASEH2B
BFSP2 CBARA1
BFSP2 SEMA4D
BFSP2 CEACAM4
BFSP2 SETD2
BFSP2 CDKN2C
BFSP2 IGF1R
BFSP2 AQP5
BFSP2 CDK5R1
BFSP2 ADRBK1
BFSP2 ZKSCAN3
BFSP2 LAD1
BFSP2 XDH
BFSP2 TROAP
BFSP2 CAMSAP1
BFSP2 IGSF9B
BFSP2 ADCYAP1
BFSP2 KRT85
BFSP2 KCNJ4
BFSP2 TRAFD1
BFSP2 GALK1
BFSP2 TGOLN2
BFSP2 MGST3
BFSP2 TRIM3
BFSP2 ZNF167
BFSP2 ALOX12
BFSP2 KYNU
BFSP2 WNT11
BFSP2 STAU1
BFSP2 BTF3
BFSP2 OGG1
BFSP2 RREB1
BFSP2 MVD
BFSP2 LOC552889
BFSP2 MAGEA5
BFSP2 TUBB2B
BFSP2 MYOG
BFSP2 LY6G6C
BFSP2 FEZ1
BFSP2 INSL3
BFSP2 STXBP1
BFSP2 ARPC4
BFSP2 C1orf144
BFSP2 TFF1
BFSP2 ELAVL3
BFSP2 SULT4A1
BFSP2 AGPS
BFSP2 ITGAM
BFSP2 RAB14
BFSP2 PTPRN
BFSP2 PTH
BFSP2 CRMP1
BFSP2 TFDP2
BFSP2 SLMO1
BFSP2 GTF2H3
BFSP2 FAM189B
BFSP2 ABCB1
BFSP2 ETS1
BFSP2 CCNF
BFSP2 CYP11A1
BFSP2 ASGR1
BFSP2 NTRK3
BFSP2 CRTC1
BFSP2 CPNE6
BFSP2 GRIP2
BFSP2 IRF5
BFSP2 MYOZ3
BFSP2 LILRA4
BFSP2 GLUD2
BFSP2 MAPKAPK2
BFSP2 MAP2K4
BFSP2 GTSE1
BFSP2 TGFB1
BFSP2 FZR1
BFSP2 ACR
BFSP2 NOC2L
BFSP2 BRD2
BFSP2 TNFRSF25
BFSP2 PFKFB2
BFSP2 NTSR2
BFSP2 KRTAP5-9
BFSP2 ZNF239
BFSP2 MGAT3
BFSP2 MFNG
BFSP2 RASGRP3
BFSP2 TENC1
BFSP2 ARHGAP6
BFSP2 C2orf55
BFSP2 SAR1A
BFSP2 AURKA
BFSP2 psiTPTE22
BFSP2 UGT2B15
BFSP2 E2F4
BFSP2 CSF1
BFSP2 MAEA
BFSP2 AIF1
BFSP2 GNAS
BFSP2 SLC6A9
BFSP2 MTHFR
BFSP2 CCPG1
BFSP2 CCNA2
BFSP2 NDST1
BFSP2 SLC2A1
BFSP2 CARD10
BFSP2 DGKG
BFSP2 TGFBRAP1
BFSP2 SLC4A3
BFSP2 TCF7L2
BFSP2 ITGA2B
BFSP2 WBSCR22
BFSP2 NCKIPSD
BFSP2 EIF2AK2
BFSP2 POU4F1
BFSP2 FNTB
BFSP2 SIM2
BFSP2 IL8RB
BFSP2 NTRK2
BFSP2 THRA
BFSP2 ZNF592
BFSP2 ALDOC
BFSP2 NOMO1
BFSP2 ATP1B2
BFSP2 PMS2L1
BFSP2 DPT
BFSP2 IQSEC1
BFSP2 PRB1
BFSP2 CLEC11A
BFSP2 AGAP8
BFSP2 CEACAM3
BFSP2 ZBED1
BFSP2 TOP3B
BFSP2 GUCA1A
BFSP2 RAP1GAP
BFSP2 VASH1
BFSP2 SNUPN
BFSP2 MAG
BFSP2 REM1
BFSP2 ALAS2
BFSP2 SLC6A8
BFSP2 RBM8A
BFSP2 TFF3
BFSP2 LBP
BFSP2 IGHMBP2
BFSP2 ADAM15
BFSP2 B4GALT3
BFSP2 GCKR
BFSP2 C19orf29
BFSP2 LOC145678
BFSP2 PRH1
BFSP2 PLEKHM1
BFSP2 U2AF2
BFSP2 KIAA0586
BFSP2 WNT10B
BFSP2 KIAA0323
BFSP2 CSNK1G2
BFSP2 SEC16A
BFSP2 AANAT
BFSP2 MYBPC2
BFSP2 RUNX1
BFSP2 FCGR2A
BFSP2 TMPRSS6
BFSP2 KLF1
BFSP2 CD3E
BFSP2 AXIN1
BFSP2 ZBTB25
BFSP2 WNT7A
BFSP2 STIP1
BFSP2 XPNPEP2
BFSP2 UNC5B
BFSP2 CTSG
BFSP2 KIAA0284
BFSP2 MAX
BFSP2 PRPH
BFSP2 NFIX
BFSP2 TUBGCP2
BFSP2 CYP2A6
BFSP2 AATK
BFSP2 TRIM58
BFSP2 AMIGO2
BFSP2 ABCA2
BFSP2 LOC91316
BFSP2 ERBB3
BFSP2 UBE3B
BFSP2 DPEP1
BFSP2 TBX5
BFSP2 AQP7
BFSP2 EML3
BFSP2 TAZ
BFSP2 ZBTB7A
BFSP2 ACVR1B
BFSP2 FGD1
BFSP2 C9
BFSP2 DNAJA3
BFSP2 SIX3
BFSP2 COPS6
BFSP2 SORBS3
BFSP2 RAB40B
BFSP2 ODF1
BFSP2 GPT
BFSP2 PAK2
BFSP2 CD33
BFSP2 PAIP2B
BFSP2 RAGE
BFSP2 IAH1
BFSP2 CDK2
BFSP2 TP53TG5
BFSP2 VAMP5
BFSP2 MYST2
BFSP2 CNKSR1
BFSP2 STK17A
BFSP2 CEL
BFSP2 GNL1
BFSP2 SEC14L1
KISS1 PTPRN
KISS1 FURIN
KISS1 MYBPC3
KISS1 MR1
KISS1 GRN
EXD2 METTL1
EXD2 AQP7
EXD2 BRCA1
EXD2 DNAJC7
EXD2 GAGE2E
EXD2 SFPQ
EXD2 MEF2C
EXD2 KRT6A
EXD2 PCBP3
EXD2 HTRA2
EXD2 TGFB3
EXD2 ACCN1
EXD2 RAD51L3
EXD2 SLC9A3
EXD2 POLG
EXD2 CCBP2
EXD2 SPC25
EXD2 PSG1
EXD2 EIF3B
EXD2 DNAH9
EXD2 KRT86
EXD2 DDIT3
EXD2 TET3
EXD2 SNUPN
EXD2 ABO
EXD2 MGAT1
EXD2 NLE1
EXD2 CACNB1
EXD2 EFNA3
EXD2 ASPHD1
EXD2 MAG
EXD2 CEACAM4
EXD2 BCR
EXD2 ADRBK1
EXD2 SBNO2
EXD2 LOC644165
EXD2 MLL
EXD2 CARD10
EXD2 HSP90AB1
EXD2 SEMA5A
EXD2 NDUFS7
EXD2 KRT85
EXD2 SLC18A3
EXD2 ZBED1
EXD2 SLC12A4
EXD2 SSX1
EXD2 VCX3A
EXD2 ARMC6
EXD2 ARSE
EXD2 ESR1
EXD2 WHAMML2
EXD2 NTRK3
EXD2 CPNE6
EXD2 NOC2L
EXD2 XDH
EXD2 PI4KB
EXD2 USP11
EXD2 MFNG
EXD2 WWOX
EXD2 CREB3
EXD2 PITPNM1
EXD2 GABRG3
EXD2 SF1
EXD2 PRPS1L1
EXD2 RNF5
EXD2 CRYBB3
EXD2 UBE3B
EXD2 REG1A
EXD2 CNTN1
EXD2 ZNF592
EXD2 MYBPC3
EXD2 COL19A1
EXD2 HIST1H3E
EXD2 SAMD14
EXD2 TOP3B
EXD2 RGS9
EXD2 VASH1
EXD2 SLC6A8
EXD2 TEX28
EXD2 ADCYAP1
EXD2 ADAM15
EXD2 CD40
EXD2 EPHB2
EXD2 WNT10B
EXD2 AANAT
EXD2 EPAS1
EXD2 EPOR
EXD2 AXIN1
EXD2 FCER2
EXD2 KIAA0284
EXD2 MAGEA9
EXD2 MMACHC
EXD2 SSH1
EXD2 ZMYM3
EXD2 CACNA1B
EXD2 EML3
EXD2 FGD1
EXD2 CRX
EXD2 SORBS3
EXD2 GCOM1
EXD2 MYST2
EXD2 TBX5
EXD2 STBD1
EXD2 ADAMTSL2
EXD2 NEUROG3
EXD2 SERPIND1
EXD2 C19orf50
EXD2 CHKA
EXD2 MVK
EXD2 ZBED4
EXD2 H6PD
EXD2 PDLIM5
EXD2 ADH1C
EXD2 ABL1
EXD2 UBXN1
EXD2 APOBEC3C
EXD2 YPEL1
EXD2 NADK
EXD2 TLX2
EXD2 SLC25A17
EXD2 GSTM5
EXD2 RELA
EXD2 SPINT3
EXD2 IKBKG
EXD2 DNAJC4
EXD2 SCARB1
EXD2 CYP3A5
EXD2 ZNF157
EXD2 IFI35
EXD2 ACAN
EXD2 CUBN
EXD2 REL
EXD2 IGH@
EXD2 PML
EXD2 CNP
EXD2 LGR5
EXD2 LEFTY1
EXD2 ZNF76
EXD2 AFAP1
EXD2 GCKR
EXD2 TNFRSF25
EXD2 ZKSCAN3
EXD2 GRINA
EXD2 STAT2
EXD2 TGOLN2
EXD2 NME6
EXD2 RBBP8
EXD2 NFATC3
EXD2 SEMA4D
EXD2 MAGEA5
EXD2 MYOG
EXD2 PCDH1
EXD2 IGSF9B
EXD2 STXBP1
EXD2 ARID4B
EXD2 RABGGTA
EXD2 IL17RA
EXD2 PRKCB
EXD2 LBP
EXD2 CYP11A1
EXD2 JAG1
EXD2 CORT
EXD2 HCRTR1
EXD2 AHSG
EXD2 ERF
EXD2 RAB8A
EXD2 DOLK
EXD2 TULP3
EXD2 OLFM1
EXD2 GIGYF2
EXD2 TCOF1
EXD2 EMID1
EXD2 SCYL3
EXD2 USP19
EXD2 PTGS1
EXD2 psiTPTE22
EXD2 TRIM33
EXD2 MTHFR
EXD2 SMOX
EXD2 LOC201229
EXD2 HMOX2
EXD2 SLC22A24
EXD2 COL6A2
EXD2 NCKIPSD
EXD2 EIF2AK2
EXD2 POU4F1
EXD2 ATP6V1B1
EXD2 AQP8
EXD2 SKIV2L
EXD2 EXOSC2
EXD2 CLEC11A
EXD2 AGAP8
EXD2 GARNL4
EXD2 NFKB2
EXD2 DCBLD2
EXD2 LOC145678
EXD2 POLA2
EXD2 HAUS5
EXD2 SEC16A
EXD2 MTFR1
EXD2 TMPRSS6
EXD2 TPMT
EXD2 HIRIP3
EXD2 IFRD2
EXD2 PDE3A
EXD2 F2RL3
EXD2 SEMA3A
EXD2 SOX12
EXD2 HMGXB3
EXD2 ACVR1B
EXD2 COPS6
EXD2 IDS
EXD2 GJA1
EXD2 PAIP2B
EXD2 CDK2
EXD2 GUCA2A
EXD2 CNKSR1
EXD2 ARHGAP26
EXD2 ASCC2
EXD2 AP2A2
EXD2 C2orf55
EXD2 PDGFRA
EXD2 NFATC4
EXD2 HOXC11
EXD2 PRB1
EXD2 GTF3A
EXD2 MFHAS1
EXD2 MC2R
EXD2 FSCN2
EXD2 SIX6
EXD2 CRYBA4
EXD2 CDC2L5
EXD2 ZNF783
EXD2 GRIK5
EXD2 NFRKB
EXD2 MEN1
EXD2 FANCA
EXD2 ATP2B2
EXD2 ATG2A
EXD2 BCL3
EXD2 SEC14L1
EXD2 FEM1B
EXD2 LLGL2
EXD2 PDPN
EXD2 HDGF
EXD2 BCAM
EXD2 GJB3
EXD2 SLC30A3
EXD2 HTR4
EXD2 DPT
EXD2 RUNX2
EXD2 GCK
EXD2 AQP5
EXD2 SLC9A1
EXD2 GTSE1
EXD2 DUSP7
EXD2 KCNJ4
EXD2 CYP2A13
EXD2 PSG7
EXD2 WNT11
EXD2 C16orf7
EXD2 PPP2R5D
EXD2 RREB1
EXD2 FGF2
EXD2 POLR2J
EXD2 CHRNB2
EXD2 PTH
EXD2 TFDP2
EXD2 FAM189B
EXD2 RP1-21O18.1
EXD2 CCNF
EXD2 LGALS9
EXD2 DHRS1
EXD2 CRTC1
EXD2 SIT1
EXD2 LILRA4
EXD2 FZR1
EXD2 KIFC3
EXD2 MGAT3
EXD2 ANK1
EXD2 DAPK2
EXD2 LYPLA2
EXD2 PGM3
EXD2 HIPK2
EXD2 VEGFC
EXD2 FANCL
EXD2 TICAM1
EXD2 TGFBRAP1
EXD2 THRA
EXD2 ATP1B2
EXD2 CROCC
EXD2 SAP18
EXD2 IQSEC1
EXD2 RAP1GAP
EXD2 SMYD5
EXD2 MRPS12
EXD2 COL6A1
EXD2 E2F4
EXD2 PTAFR
EXD2 DDX11
EXD2 KLF1
EXD2 PGAP2
EXD2 INHA
EXD2 TUBGCP2
EXD2 PTPN9
EXD2 IGHMBP2
EXD2 CAMSAP1
EXD2 P2RY6
EXD2 TAZ
EXD2 ZBTB7A
EXD2 GHITM
EXD2 ITPR2
EXD2 RAB40B
EXD2 FOSL1
EXD2 IAH1
EXD2 DUSP1
EXD2 TRIM58
EXD2 GP2
EXD2 WDR62
EXD2 TUBB2B
EXD2 SCAMP5
EXD2 MR1
EXD2 RMND5B
EXD2 LRCH4
EXD2 CD34
EXD2 PHKG2
EXD2 PRPH
EXD2 RAD54L2
EXD2 POU6F2
EXD2 PFKFB2
EXD2 IL10RA
EXD2 HSF4
EXD2 ZFY
EXD2 PCGF1
EXD2 LOC100134331
EXD2 MYO9B
EXD2 SCAPER
EXD2 LPAR2
EXD2 OAS2
EXD2 LSM4
EXD2 MRPL28
EXD2 LOC652147
EXD2 INA
EXD2 PLCD1
EXD2 SDC3
EXD2 MYEF2
EXD2 UTP3
EXD2 HLA-DOB
EXD2 NCDN
EXD2 CDKN2C
EXD2 KHK
EXD2 RAGE
EXD2 SLC7A4
EXD2 HNF1A
EXD2 HOXD10
EXD2 HTR1B
EXD2 BCL2
EXD2 ADRA1A
EXD2 FURIN
EXD2 FAM168B
EXD2 PAX8
EXD2 CSNK1G2
EXD2 FEZ1
EXD2 PBX1
EXD2 ATP2A3
EXD2 MET
EXD2 YY1
EXD2 FLOT1
EXD2 GTF2H3
EXD2 ABCB1
EXD2 RUNX1
EXD2 ASGR1
EXD2 ZMYND10
EXD2 NRG2
EXD2 GRIP2
EXD2 RALY
EXD2 PTPRN
EXD2 MAP2K4
EXD2 ST20
EXD2 RASGRP3
EXD2 ARHGAP6
EXD2 FAM13A
EXD2 UGT2B15
EXD2 AGFG2
EXD2 SLC6A9
EXD2 PQBP1
EXD2 TCF7L2
EXD2 PPP3CC
EXD2 PLEKHM2
EXD2 WBSCR22
EXD2 STK17A
EXD2 PRRC1
EXD2 ALDOC
EXD2 LY6G6C
EXD2 FDXR
EXD2 CEACAM3
EXD2 GRN
EXD2 LRRC23
EXD2 IRF4
EXD2 CBARA1
EXD2 ALAS2
EXD2 RBM8A
EXD2 TFF3
EXD2 GDF5
EXD2 HIPK3
EXD2 B4GALT3
EXD2 MYO16
EXD2 MGAT5
EXD2 ARR3
EXD2 BTRC
EXD2 HMX1
EXD2 PAXIP1
EXD2 DDX51
EXD2 PRPF31
EXD2 CDK6
EXD2 CAPNS1
EXD2 FCGR2A
EXD2 UBE2H
EXD2 KCTD17
EXD2 GPR143
EXD2 MAX
EXD2 ATF6B
EXD2 GAD2
EXD2 CCHCR1
EXD2 FAM102A
EXD2 GNL1
EXD2 CORO1A
EXD2 HTR6
EXD2 T
EXD2 CEP135
EXD2 NEUROD2
EPAS1 METTL1
EPAS1 AQP7
EPAS1 BRCA1
EPAS1 REG1B
EPAS1 DNAJC7
EPAS1 GAGE2E
EPAS1 PAX7
EPAS1 LOC552889
EPAS1 MEF2C
EPAS1 POL3S
EPAS1 CYP3A4
EPAS1 PCBP3
EPAS1 HTRA2
EPAS1 TGFB3
EPAS1 SIM2
EPAS1 KIAA1539
EPAS1 RAD51L3
EPAS1 GPRIN2
EPAS1 KCNJ6
EPAS1 SLC9A3
EPAS1 POLG
EPAS1 CCKAR
EPAS1 NUP214
EPAS1 SPC25
EPAS1 PSG1
EPAS1 DNAH9
EPAS1 KRT86
EPAS1 NRXN1
EPAS1 CHST3
EPAS1 KRT35
EPAS1 NCOR2
EPAS1 DNAJC9
EPAS1 DDIT3
EPAS1 BTF3
EPAS1 ABO
EPAS1 NTNG1
EPAS1 MGAT1
EPAS1 NLE1
EPAS1 PCTK3
EPAS1 ABTB2
EPAS1 AMHR2
EPAS1 CACNB1
EPAS1 MC2R
EPAS1 HS3ST1
EPAS1 RPH3A
EPAS1 MAG
EPAS1 CEACAM4
EPAS1 IGF1R
EPAS1 ADRBK1
EPAS1 KLHL25
EPAS1 SBNO2
EPAS1 FOXE1
EPAS1 MLL
EPAS1 HSP90AB1
EPAS1 NDUFS7
EPAS1 TYR
EPAS1 ZBED1
EPAS1 SLC12A4
EPAS1 OPRL1
EPAS1 GTSE1
EPAS1 TAX1BP1
EPAS1 RSC1A1
EPAS1 INSL3
EPAS1 E2F4
EPAS1 ARSE
EPAS1 ZNF169
EPAS1 IRF2
EPAS1 GNG4
EPAS1 CPNE6
EPAS1 TRIM22
EPAS1 NOC2L
EPAS1 XDH
EPAS1 ZNF239
EPAS1 USP11
EPAS1 LOC100134331
EPAS1 USP6
EPAS1 TENC1
EPAS1 WWOX
EPAS1 CDK6
EPAS1 PIGC
EPAS1 PITPNM1
EPAS1 TRIP13
EPAS1 SLC9A3R2
EPAS1 MAEA
EPAS1 GNAS
EPAS1 GABRG3
EPAS1 FLOT1
EPAS1 UTRN
EPAS1 PRPS1L1
EPAS1 RNF5
EPAS1 SLC2A1
EPAS1 TM4SF5
EPAS1 LRRC23
EPAS1 RAE1
EPAS1 CHD8
EPAS1 CRYBB3
EPAS1 TRA2A
EPAS1 UBE3B
EPAS1 REG1A
EPAS1 CNTN1
EPAS1 ZNF592
EPAS1 MYBPC3
EPAS1 COL19A1
EPAS1 HIST1H3E
EPAS1 SAMD14
EPAS1 TOP3B
EPAS1 RGS9
EPAS1 VASH1
EPAS1 POLD2
EPAS1 SLC6A8
EPAS1 KDM5B
EPAS1 ADCYAP1
EPAS1 KRT85
EPAS1 SLC1A4
EPAS1 VCX3A
EPAS1 EPHB2
EPAS1 WNT10B
EPAS1 AANAT
EPAS1 CD40
EPAS1 TGFBR2
EPAS1 EPOR
EPAS1 AXIN1
EPAS1 FCER2
EPAS1 KIAA0284
EPAS1 PLCG2
EPAS1 APOBEC3C
EPAS1 MMACHC
EPAS1 DDX51
EPAS1 IL8
EPAS1 DPEP1
EPAS1 CACNA1B
EPAS1 EML3
EPAS1 GJB5
EPAS1 FGD1
EPAS1 ITM2B
EPAS1 DGCR9
EPAS1 EFNA2
EPAS1 CRX
EPAS1 C19orf26
EPAS1 SORBS3
EPAS1 ODF1
EPAS1 GPT
EPAS1 PAK2
EPAS1 AHSG
EPAS1 MYST2
EPAS1 RAB8A
EPAS1 PSMB4
EPAS1 RDH16
EPAS1 OMG
EPAS1 NEUROG3
EPAS1 PDGFRA
EPAS1 C19orf50
EPAS1 RYR3
EPAS1 CRYBA4
EPAS1 LRRC15
EPAS1 ZBED4
EPAS1 H6PD
EPAS1 CCDC69
EPAS1 IGHG1
EPAS1 PDLIM5
EPAS1 HAP1
EPAS1 ADH1C
EPAS1 ATG2A
EPAS1 UBXN1
EPAS1 OTUB1
EPAS1 YPEL1
EPAS1 HTR7
EPAS1 TLX2
EPAS1 SLC25A17
EPAS1 RAB3A
EPAS1 SPINT3
EPAS1 IKBKG
EPAS1 DNAJC4
EPAS1 SCARB1
EPAS1 PTGES
EPAS1 CYP3A5
EPAS1 PLEC1
EPAS1 HTR2A
EPAS1 MYH2
EPAS1 ZNF157
EPAS1 ACAN
EPAS1 TRPC4AP
EPAS1 CUBN
EPAS1 REL
EPAS1 GPR35
EPAS1 CNP
EPAS1 STATH
EPAS1 LGR5
EPAS1 LEFTY1
EPAS1 RPL3L
EPAS1 RPA2
EPAS1 CBARA1
EPAS1 TERF2
EPAS1 GCKR
EPAS1 TNFRSF25
EPAS1 ZKSCAN3
EPAS1 LAD1
EPAS1 GRINA
EPAS1 TUB
EPAS1 ARHGEF12
EPAS1 PDPN
EPAS1 ABCB6
EPAS1 TGOLN2
EPAS1 ITGA10
EPAS1 NME6
EPAS1 RBBP8
EPAS1 CHIT1
EPAS1 SEMA4D
EPAS1 MAGEA5
EPAS1 MYOG
EPAS1 PCDH1
EPAS1 IGSF9B
EPAS1 KIF17
EPAS1 STXBP1
EPAS1 MN1
EPAS1 ARPC4
EPAS1 FUT7
EPAS1 ARID4B
EPAS1 RABGGTA
EPAS1 PRKCB
EPAS1 LBP
EPAS1 SRM
EPAS1 CYP11A1
EPAS1 JAG1
EPAS1 CORT
EPAS1 MAPKAPK2
EPAS1 ERF
EPAS1 TNPO1
EPAS1 MTHFR
EPAS1 PVT1
EPAS1 MEGF6
EPAS1 TULP3
EPAS1 OLFM1
EPAS1 GIGYF2
EPAS1 TCOF1
EPAS1 TYMS
EPAS1 EMID1
EPAS1 SCYL3
EPAS1 PPP1R16B
EPAS1 USP19
EPAS1 PTGS1
EPAS1 SAR1A
EPAS1 MATN3
EPAS1 psiTPTE22
EPAS1 PSMC5
EPAS1 ITGAD
EPAS1 MAD1L1
EPAS1 LOC201229
EPAS1 SLC22A24
EPAS1 USP9X
EPAS1 MYST1
EPAS1 COL6A2
EPAS1 CCR4
EPAS1 ITGA2B
EPAS1 NCKIPSD
EPAS1 EIF2AK2
EPAS1 POU4F1
EPAS1 MATN4
EPAS1 NTRK2
EPAS1 ATP6V1B1
EPAS1 IL13
EPAS1 EXOSC2
EPAS1 CLEC11A
EPAS1 AGAP8
EPAS1 DEFA3
EPAS1 GARNL4
EPAS1 ADAM15
EPAS1 DUSP7
EPAS1 ATF7
EPAS1 RHBDL1
EPAS1 DCBLD2
EPAS1 CBFA2T3
EPAS1 RPS6KB2
EPAS1 LOC145678
EPAS1 LUZP1
EPAS1 HAUS5
EPAS1 ZNF593
EPAS1 METTL3
EPAS1 TNFRSF10C
EPAS1 MLANA
EPAS1 SKI
EPAS1 BCR
EPAS1 TMPRSS6
EPAS1 TPMT
EPAS1 HIRIP3
EPAS1 UNC5B
EPAS1 DNAL4
EPAS1 PRCP
EPAS1 IFRD2
EPAS1 KRTAP26-1
EPAS1 AMIGO2
EPAS1 F2RL3
EPAS1 SEMA3A
EPAS1 SOX12
EPAS1 CEL
EPAS1 ALPPL2
EPAS1 ELAVL3
EPAS1 CA11
EPAS1 COPS6
EPAS1 SLC6A2
EPAS1 IDS
EPAS1 GJA1
EPAS1 PAIP2B
EPAS1 C1orf105
EPAS1 CYP27A1
EPAS1 CDK2
EPAS1 CASP2
EPAS1 FNDC3A
EPAS1 CNKSR1
EPAS1 PDE4C
EPAS1 AP2A2
EPAS1 C2orf55
EPAS1 PAFAH1B1
EPAS1 PROX1
EPAS1 SERPIND1
EPAS1 CCDC86
EPAS1 HPCAL1
EPAS1 HOXC11
EPAS1 EFNA3
EPAS1 FSCN2
EPAS1 PTPN21
EPAS1 GPR3
EPAS1 MVK
EPAS1 TBC1D9B
EPAS1 ZNF783
EPAS1 GRIK5
EPAS1 SLC18A1
EPAS1 RRP12
EPAS1 MFAP2
EPAS1 CHRNA3
EPAS1 KIF22
EPAS1 NFRKB
EPAS1 KIAA1024
EPAS1 MEN1
EPAS1 FANCA
EPAS1 ATP2B2
EPAS1 ABL1
EPAS1 AGPAT1
EPAS1 BCL3
EPAS1 IRF4
EPAS1 ANXA2P1
EPAS1 WNT11
EPAS1 ESR1
EPAS1 HDGF
EPAS1 PHF21A
EPAS1 ATP6V0A2
EPAS1 SERPINB7
EPAS1 SLMO1
EPAS1 SLC16A5
EPAS1 GJB3
EPAS1 ACCN1
EPAS1 SLC30A3
EPAS1 PPAP2C
EPAS1 HTR4
EPAS1 DPT
EPAS1 RUNX2
EPAS1 GCK
EPAS1 AQP5
EPAS1 ALOX5
EPAS1 SLC9A1
EPAS1 TUBB2B
EPAS1 NFKB2
EPAS1 KCNJ4
EPAS1 TRAFD1
EPAS1 CYP2A13
EPAS1 PTGER3
EPAS1 PSG7
EPAS1 OR2B6
EPAS1 C16orf7
EPAS1 SSX1
EPAS1 OGG1
EPAS1 RREB1
EPAS1 FGF2
EPAS1 LY6G6C
EPAS1 KRT1
EPAS1 AQP2
EPAS1 PTH
EPAS1 TFDP2
EPAS1 FAM189B
EPAS1 RP1-21O18.1
EPAS1 CCNF
EPAS1 LGALS9
EPAS1 DHRS1
EPAS1 CRTC1
EPAS1 SMPDL3B
EPAS1 SIT1
EPAS1 LILRA4
EPAS1 SPRR2C
EPAS1 TGFB1
EPAS1 FZR1
EPAS1 KIFC3
EPAS1 MGAT3
EPAS1 ANK1
EPAS1 CREB3
EPAS1 IL18RAP
EPAS1 LSM7
EPAS1 AIF1
EPAS1 U2AF2
EPAS1 LYPLA2
EPAS1 NUP155
EPAS1 HIPK2
EPAS1 VEGFC
EPAS1 HLA-DQB1
EPAS1 TICAM1
EPAS1 TGFBRAP1
EPAS1 RELA
EPAS1 KIAA0323
EPAS1 FAM102A
EPAS1 ATP1B2
EPAS1 CROCC
EPAS1 SAP18
EPAS1 IQSEC1
EPAS1 RAP1GAP
EPAS1 SNUPN
EPAS1 GPR6
EPAS1 MLH1
EPAS1 COL6A1
EPAS1 C19orf29
EPAS1 CRMP1
EPAS1 PAX9
EPAS1 PTAFR
EPAS1 PDLIM7
EPAS1 HPGD
EPAS1 NDST1
EPAS1 CDR2L
EPAS1 DDX11
EPAS1 RASSF7
EPAS1 KLF1
EPAS1 ELN
EPAS1 PGAP2
EPAS1 INHA
EPAS1 CRABP1
EPAS1 RAB31
EPAS1 PIM1
EPAS1 DGKA
EPAS1 CTSG
EPAS1 UPK2
EPAS1 LARGE
EPAS1 TUBGCP2
EPAS1 ACR
EPAS1 FAM89B
EPAS1 IGHMBP2
EPAS1 LOC91316
EPAS1 ERBB3
EPAS1 C6orf120
EPAS1 CAMSAP1
EPAS1 TAZ
EPAS1 ZBTB7A
EPAS1 GHITM
EPAS1 RAB40B
EPAS1 FOSL1
EPAS1 CD33
EPAS1 IAH1
EPAS1 RRBP1
EPAS1 TRIM58
EPAS1 SMO
EPAS1 GP2
EPAS1 WDR62
EPAS1 SCAMP5
EPAS1 MR1
EPAS1 RMND5B
EPAS1 SCGB1D2
EPAS1 EIF5B
EPAS1 LPAR2
EPAS1 AKT3
EPAS1 TPPP
EPAS1 LRCH4
EPAS1 CACNA1C
EPAS1 H3F3B
EPAS1 PHKG2
EPAS1 ATF6B
EPAS1 RBM8A
EPAS1 RAD54L2
EPAS1 ST6GALNAC4
EPAS1 POU6F2
EPAS1 DOLK
EPAS1 PFKFB2
EPAS1 ARFIP2
EPAS1 IL10RA
EPAS1 MT4
EPAS1 HSF4
EPAS1 SERPINC1
EPAS1 AHDC1
EPAS1 EMX1
EPAS1 LY9
EPAS1 MFNG
EPAS1 MYO9B
EPAS1 MUC1
EPAS1 SCAPER
EPAS1 PCGF1
EPAS1 GPA33
EPAS1 LSM4
EPAS1 LOC652147
EPAS1 ZNF167
EPAS1 INA
EPAS1 PLCD1
EPAS1 SDC3
EPAS1 MYEF2
EPAS1 CLSTN3
EPAS1 ORC1L
EPAS1 TNIP1
EPAS1 UTP3
EPAS1 HLA-DOB
EPAS1 NCDN
EPAS1 CHRNB2
EPAS1 CDK5R1
EPAS1 KHK
EPAS1 TROAP
EPAS1 RAGE
EPAS1 SLC7A4
EPAS1 TRIM3
EPAS1 HOXD10
EPAS1 HTR1B
EPAS1 ADRA1A
EPAS1 DAXX
EPAS1 PAX8
EPAS1 SLC16A2
EPAS1 CSNK1G2
EPAS1 FEZ1
EPAS1 C1orf144
EPAS1 PIK3R2
EPAS1 ATP2A3
EPAS1 DAPK2
EPAS1 PHOX2B
EPAS1 SLC1A6
EPAS1 ITGAM
EPAS1 GTF2H3
EPAS1 ABCB1
EPAS1 ETS1
EPAS1 RUNX1
EPAS1 ASGR1
EPAS1 NRG2
EPAS1 GRIP2
EPAS1 IRF5
EPAS1 MYOZ3
EPAS1 PAX3
EPAS1 FAM189A2
EPAS1 MAP2K4
EPAS1 ST20
EPAS1 PCK2
EPAS1 ACVR1B
EPAS1 PTK7
EPAS1 RASGRP3
EPAS1 GRIN2A
EPAS1 TNKS
EPAS1 ARHGAP6
EPAS1 AURKA
EPAS1 DEPDC5
EPAS1 UGT2B15
EPAS1 MDC1
EPAS1 SULT4A1
EPAS1 AGFG2
EPAS1 SLC6A9
EPAS1 GRB2
EPAS1 PARP2
EPAS1 CCNA2
EPAS1 TCF7L2
EPAS1 PPP3CC
EPAS1 PLEKHM2
EPAS1 WBSCR22
EPAS1 STK17A
EPAS1 PRRC1
EPAS1 FNTB
EPAS1 KDM1
EPAS1 IL8RB
EPAS1 SIX3
EPAS1 DUSP14
EPAS1 ALDOC
EPAS1 NSFL1C
EPAS1 RNASEH2B
EPAS1 NCR3
EPAS1 PRB1
EPAS1 FDXR
EPAS1 CEACAM3
EPAS1 NFATC2IP
EPAS1 GRN
EPAS1 MAP3K11
EPAS1 POU2F2
EPAS1 DGKG
EPAS1 F7
EPAS1 ALAS2
EPAS1 STAT2
EPAS1 TFF3
EPAS1 GDF5
EPAS1 B4GALT3
EPAS1 PRH1
EPAS1 ARR3
EPAS1 HMX1
EPAS1 PAXIP1
EPAS1 TREX1
EPAS1 CHMP7
EPAS1 PRPF31
EPAS1 CAPNS1
EPAS1 LSM1
EPAS1 FCGR2A
EPAS1 UBE2H
EPAS1 WNT7A
EPAS1 KCTD17
EPAS1 GPR143
EPAS1 MAX
EPAS1 PRPH
EPAS1 COL1A1
EPAS1 CNNM2
EPAS1 SLC25A11
EPAS1 MVD
EPAS1 SPN
EPAS1 THRA
EPAS1 TAP2
EPAS1 C9orf114
EPAS1 GNL1
EPAS1 CORO1A
EPAS1 HTR6
EPAS1 T
EPAS1 CEP135
EPAS1 NEUROD2
EPAS1 SEC14L1
CEBPE FSCN2
CEBPE MEF2C
CEBPE EFNA3
CEBPE PCBP3
CEBPE TGFB3
CEBPE ACCN1
CEBPE MYBPC3
CEBPE GPRIN2
CEBPE YPEL1
CEBPE GRIK5
CEBPE SPINT3
CEBPE IKBKG
CEBPE PSG1
CEBPE DNAH9
CEBPE SCARB1
CEBPE HSF4
CEBPE MGAT3
CEBPE MC2R
CEBPE RGS9
CEBPE CYP3A5
CEBPE HTR2A
CEBPE SCAPER
CEBPE CAPN5
CEBPE LSM4
CEBPE MRPL28
CEBPE LOC652147
CEBPE MGAT1
CEBPE PDPN
CEBPE LRCH4
CEBPE CNP
CEBPE SLMO1
CEBPE SPRR2C
CEBPE FGF3
CEBPE CD34
CEBPE CSTF3
CEBPE DPT
CEBPE GARNL4
CEBPE RUNX2
CEBPE TNFRSF25
CEBPE ADRBK1
CEBPE ZKSCAN3
CEBPE SLC9A1
CEBPE LOC644165
CEBPE CADM4
CEBPE KCNJ4
CEBPE TGOLN2
CEBPE USP19
CEBPE NLE1
CEBPE MRPS12
CEBPE CHRNB2
CEBPE RBBP8
CEBPE SLC18A3
CEBPE PAX8
CEBPE LY6G6C
CEBPE IGSF9B
CEBPE KRT1
CEBPE FUT7
CEBPE DAPK2
CEBPE ARSE
CEBPE PTH
CEBPE LBP
CEBPE ABCB1
CEBPE AGFG2
CEBPE GSTA2
CEBPE RUNX1
CEBPE DHRS1
CEBPE CPNE6
CEBPE HCRTR1
CEBPE SIT1
CEBPE RPL11
CEBPE MAP2K4
CEBPE SDC3
CEBPE USP11
CEBPE MFNG
CEBPE SCYL3
CEBPE WWOX
CEBPE SULT4A1
CEBPE RASSF1
CEBPE CCPG1
CEBPE PQBP1
CEBPE CARD10
CEBPE PPP3CC
CEBPE TGFBRAP1
CEBPE SLC4A3
CEBPE WBSCR22
CEBPE P2RX6
CEBPE CNTN1
CEBPE ALDOC
CEBPE EXOSC2
CEBPE AGAP8
CEBPE LY6E
CEBPE GRN
CEBPE SAMD14
CEBPE TOP3B
CEBPE RAP1GAP
CEBPE DDX11
CEBPE RBM8A
CEBPE TFF3
CEBPE PLEKHM2
CEBPE SMYD5
CEBPE GDF5
CEBPE ADAM15
CEBPE TAX1BP1
CEBPE MARCO
CEBPE PTAFR
CEBPE TGFB1
CEBPE HPGD
CEBPE HAUS5
CEBPE IGH@
CEBPE KIAA0323
CEBPE AANAT
CEBPE FCGR2A
CEBPE CNOT4
CEBPE HIRIP3
CEBPE WNT7A
CEBPE XPNPEP2
CEBPE KIAA0284
CEBPE APOBEC3C
CEBPE TUBGCP2
CEBPE IGHMBP2
CEBPE LOC91316
CEBPE CACNA1B
CEBPE MVD
CEBPE THRA
CEBPE COPS6
CEBPE PTGS1
CEBPE TAP2
CEBPE NUDT3
CEBPE MYST2
CEBPE CNKSR1
CEBPE NEUROD2
CEBPE GP2
CEBPE AP2A2
CEBPE WDR62
CEBPE GNL1
BCAT1 C19orf50
BCAT1 HSF1
BCAT1 CHMP7
BCAT1 PRPF31
BCAT1 TPPP
BCAT1 RPH3A
BCAT1 MEF2C
BCAT1 KLF1
BCAT1 NCKIPSD
BCAT1 PCBP3
BCAT1 SLC12A4
BCAT1 MYBPC3
BCAT1 UBXN1
BCAT1 FDXR
BCAT1 HTR7
BCAT1 TUBGCP2
BCAT1 TYR
BCAT1 LRRC23
BCAT1 SLC4A3
BCAT1 RBBP8
BCAT1 WBSCR22
BCAT1 PAX8
BCAT1 DNAH9
BCAT1 NFRKB
BCAT1 SBNO2
BCAT1 MTG1
BCAT1 DPT
BCAT1 ARID4B
BCAT1 AGAP8
BCAT1 SCAPER
BCAT1 TOP3B
BCAT1 ZMYND10
BCAT1 RUNX2
BCAT1 ZSCAN12
BCAT1 E2F4
BCAT1 GNL1
BCAT1 MAP2K4
BCAT1 CRX
APOBEC3C AQP7
APOBEC3C METTL1
APOBEC3C BRCA1
APOBEC3C PPAP2C
APOBEC3C TRIM66
APOBEC3C GZMM
APOBEC3C DNAJC7
APOBEC3C GAGE2E
APOBEC3C SFPQ
APOBEC3C LOC552889
APOBEC3C MEF2C
APOBEC3C POL3S
APOBEC3C GTF3A
APOBEC3C CYP3A4
APOBEC3C KRT6A
APOBEC3C GNAT1
APOBEC3C PCBP3
APOBEC3C PIK3R1
APOBEC3C TGFB3
APOBEC3C ABCC8
APOBEC3C SLC12A4
APOBEC3C KIAA1539
APOBEC3C RAD51L3
APOBEC3C GPRIN2
APOBEC3C CCDC94
APOBEC3C KCNJ6
APOBEC3C SLC9A3
APOBEC3C ZNF264
APOBEC3C POLG
APOBEC3C SLC29A2
APOBEC3C CCBP2
APOBEC3C KRT33A
APOBEC3C SMG6
APOBEC3C SPC25
APOBEC3C PSG1
APOBEC3C MYL2
APOBEC3C EIF3B
APOBEC3C SPN
APOBEC3C SAG
APOBEC3C DNAH9
APOBEC3C VSIG4
APOBEC3C TMEM87A
APOBEC3C ZBED4
APOBEC3C KRT86
APOBEC3C PAX7
APOBEC3C CHST3
APOBEC3C FAU
APOBEC3C KRT35
APOBEC3C NCOR2
APOBEC3C DNAJC9
APOBEC3C REG1B
APOBEC3C PBX1
APOBEC3C TET3
APOBEC3C TMSB4Y
APOBEC3C MATK
APOBEC3C KAT5
APOBEC3C ABO
APOBEC3C NTNG1
APOBEC3C MGAT1
APOBEC3C NLE1
APOBEC3C IGFBP5
APOBEC3C ZSCAN12
APOBEC3C POLD2
APOBEC3C ABTB2
APOBEC3C ARTN
APOBEC3C AMHR2
APOBEC3C PDE1A
APOBEC3C CACNB1
APOBEC3C EFNA3
APOBEC3C DDIT3
APOBEC3C FURIN
APOBEC3C RPH3A
APOBEC3C GARNL4
APOBEC3C DHCR7
APOBEC3C CEACAM4
APOBEC3C ECD
APOBEC3C SETD2
APOBEC3C IGF1R
APOBEC3C PIM1
APOBEC3C ADRBK1
APOBEC3C ISLR
APOBEC3C SBNO2
APOBEC3C CD40
APOBEC3C MSI1
APOBEC3C TRD@
APOBEC3C MLL
APOBEC3C CARD10
APOBEC3C HSP90AB1
APOBEC3C SEMA5A
APOBEC3C HTRA2
APOBEC3C NDUFS7
APOBEC3C KYNU
APOBEC3C SLC18A3
APOBEC3C ZBED1
APOBEC3C SIM2
APOBEC3C OPRL1
APOBEC3C TUBB2B
APOBEC3C BAP1
APOBEC3C RSC1A1
APOBEC3C KRT1
APOBEC3C KCNQ1
APOBEC3C TBX10
APOBEC3C ARMC6
APOBEC3C C19orf29
APOBEC3C ARSE
APOBEC3C ZNF169
APOBEC3C IRF2
APOBEC3C NDUFV1
APOBEC3C WHAMML2
APOBEC3C NTRK3
APOBEC3C CPNE6
APOBEC3C SLC6A11
APOBEC3C DNPEP
APOBEC3C NOC2L
APOBEC3C PFKFB2
APOBEC3C NAAA
APOBEC3C ZNF239
APOBEC3C USP11
APOBEC3C LOC100134331
APOBEC3C USP6
APOBEC3C TENC1
APOBEC3C WWOX
APOBEC3C ARID4B
APOBEC3C PITPNM1
APOBEC3C PSMB8
APOBEC3C SLC9A3R2
APOBEC3C MAEA
APOBEC3C GNAS
APOBEC3C FLOT1
APOBEC3C PRPS1L1
APOBEC3C NDST1
APOBEC3C RNF5
APOBEC3C PISD
APOBEC3C SLC2A1
APOBEC3C MAPK9
APOBEC3C VENTX
APOBEC3C CYP2A6
APOBEC3C LRRC23
APOBEC3C DPH2
APOBEC3C CHD8
APOBEC3C P2RX6
APOBEC3C SFTPD
APOBEC3C GYPE
APOBEC3C COX6A2
APOBEC3C CRYBB3
APOBEC3C UBE3B
APOBEC3C REG1A
APOBEC3C CNTN1
APOBEC3C ZNF592
APOBEC3C NF1
APOBEC3C SEPT6
APOBEC3C MYBPC3
APOBEC3C COL19A1
APOBEC3C EWSR1
APOBEC3C HIST1H3E
APOBEC3C SAMD14
APOBEC3C TOP3B
APOBEC3C RGS9
APOBEC3C VASH1
APOBEC3C PCTK3
APOBEC3C DDX11
APOBEC3C GTF2H3
APOBEC3C PTPRD
APOBEC3C DGCR11
APOBEC3C ADCYAP1
APOBEC3C KRT85
APOBEC3C SLC1A4
APOBEC3C VCX3A
APOBEC3C MPP2
APOBEC3C SRM
APOBEC3C EPHB2
APOBEC3C WNT10B
APOBEC3C GPR12
APOBEC3C ELAVL2
APOBEC3C AANAT
APOBEC3C PHLDA1
APOBEC3C RBCK1
APOBEC3C TGFBR2
APOBEC3C TAF1
APOBEC3C SLC6A3
APOBEC3C EPOR
APOBEC3C IL1RL1
APOBEC3C AXIN1
APOBEC3C FCER2
APOBEC3C LRRC68
APOBEC3C KIAA0284
APOBEC3C PLCG2
APOBEC3C MAGEA9
APOBEC3C MMACHC
APOBEC3C DDX51
APOBEC3C IL8
APOBEC3C LOC728849
APOBEC3C SLN
APOBEC3C PTH1R
APOBEC3C DPEP1
APOBEC3C CACNA1B
APOBEC3C HHLA1
APOBEC3C EML3
APOBEC3C LYZL6
APOBEC3C FGD1
APOBEC3C ITM2B
APOBEC3C MYOZ3
APOBEC3C EFNA2
APOBEC3C CRX
APOBEC3C NTSR2
APOBEC3C PTGS1
APOBEC3C ODF1
APOBEC3C GPT
APOBEC3C PAK2
APOBEC3C TTC15
APOBEC3C ZBTB25
APOBEC3C AHSG
APOBEC3C WDR45
APOBEC3C CYHR1
APOBEC3C NFYB
APOBEC3C MYST2
APOBEC3C COL9A2
APOBEC3C RAB8A
APOBEC3C TBX5
APOBEC3C CD4
APOBEC3C ADAMTSL2
APOBEC3C ABCA2
APOBEC3C NEUROG3
APOBEC3C PDGFRA
APOBEC3C C19orf50
APOBEC3C ZC3H7B
APOBEC3C RYR3
APOBEC3C CRYBA4
APOBEC3C TIMP2
APOBEC3C F2RL3
APOBEC3C TSSK2
APOBEC3C H6PD
APOBEC3C PHF21A
APOBEC3C IGHG1
APOBEC3C HMGA2
APOBEC3C PDLIM5
APOBEC3C ALPK3
APOBEC3C HAP1
APOBEC3C ADH1C
APOBEC3C ZNF101
APOBEC3C UBXN1
APOBEC3C IRF5
APOBEC3C MMP25
APOBEC3C E2F1
APOBEC3C MEGF6
APOBEC3C YPEL1
APOBEC3C HTR7
APOBEC3C TLX2
APOBEC3C SLC25A17
APOBEC3C GSTM5
APOBEC3C RELA
APOBEC3C GGT5
APOBEC3C OLFM1
APOBEC3C SPINT3
APOBEC3C COX10
APOBEC3C IKBKG
APOBEC3C TAF5
APOBEC3C NPAT
APOBEC3C ATP13A3
APOBEC3C DNAJC4
APOBEC3C MAG
APOBEC3C SCARB1
APOBEC3C CECR7
APOBEC3C PIGR
APOBEC3C PTGES
APOBEC3C OBSL1
APOBEC3C OVGP1
APOBEC3C PHF16
APOBEC3C CYP3A5
APOBEC3C PLEC1
APOBEC3C C10orf12
APOBEC3C HTR2A
APOBEC3C RASGRP3
APOBEC3C ZNF157
APOBEC3C BTF3
APOBEC3C IFI35
APOBEC3C ACAN
APOBEC3C TBC1D22A
APOBEC3C CUBN
APOBEC3C GPR19
APOBEC3C NADK
APOBEC3C POM121L9P
APOBEC3C ATG4B
APOBEC3C REL
APOBEC3C IGH@
APOBEC3C NUP188
APOBEC3C GPR35
APOBEC3C PML
APOBEC3C CNP
APOBEC3C STATH
APOBEC3C LGR5
APOBEC3C KIF3C
APOBEC3C LEFTY1
APOBEC3C NAGPA
APOBEC3C FGF3
APOBEC3C RPL3L
APOBEC3C ODZ4
APOBEC3C TRIM15
APOBEC3C RPA2
APOBEC3C ACCN1
APOBEC3C MAPK3
APOBEC3C AFAP1
APOBEC3C TERF2
APOBEC3C GCKR
APOBEC3C MATN3
APOBEC3C TNFRSF25
APOBEC3C DGCR6L
APOBEC3C ZKSCAN3
APOBEC3C LAD1
APOBEC3C GLT25D2
APOBEC3C GRINA
APOBEC3C TUB
APOBEC3C CRHR2
APOBEC3C AURKA
APOBEC3C P2RY6
APOBEC3C LOC26102
APOBEC3C TGOLN2
APOBEC3C ITGA10
APOBEC3C ADAM20
APOBEC3C NME6
APOBEC3C RBBP8
APOBEC3C MATR3
APOBEC3C STAU1
APOBEC3C NFATC3
APOBEC3C SEMA4D
APOBEC3C MAGEA5
APOBEC3C MYOG
APOBEC3C NACAD
APOBEC3C IGSF9B
APOBEC3C STXBP1
APOBEC3C ARPC4
APOBEC3C FUT7
APOBEC3C CDK6
APOBEC3C RAD50
APOBEC3C RABGGTA
APOBEC3C SLC15A2
APOBEC3C PYGM
APOBEC3C PRKCB
APOBEC3C LBP
APOBEC3C TRIM33
APOBEC3C CCDC85B
APOBEC3C CYP11A1
APOBEC3C JAG1
APOBEC3C CORT
APOBEC3C AMBP
APOBEC3C MAPKAPK2
APOBEC3C ERF
APOBEC3C TNPO1
APOBEC3C RPS26
APOBEC3C ARF1
APOBEC3C PVT1
APOBEC3C C12orf47
APOBEC3C LPXN
APOBEC3C TBX1
APOBEC3C FST
APOBEC3C GIGYF2
APOBEC3C TCOF1
APOBEC3C TYMS
APOBEC3C EMID1
APOBEC3C SCYL3
APOBEC3C PPP1R16B
APOBEC3C USP19
APOBEC3C SORBS3
APOBEC3C SAR1A
APOBEC3C KCND3
APOBEC3C FAIM2
APOBEC3C psiTPTE22
APOBEC3C TRA2A
APOBEC3C ITGAD
APOBEC3C MTHFR
APOBEC3C CDC20
APOBEC3C CCPG1
APOBEC3C LOC201229
APOBEC3C SLC22A24
APOBEC3C UBL3
APOBEC3C MYST1
APOBEC3C COL6A2
APOBEC3C CCR4
APOBEC3C ITGA2B
APOBEC3C CIAPIN1
APOBEC3C NCKIPSD
APOBEC3C EIF2AK2
APOBEC3C GCOM1
APOBEC3C POU4F1
APOBEC3C OMG
APOBEC3C SVEP1
APOBEC3C NTRK2
APOBEC3C CSTF3
APOBEC3C ATP6V1B1
APOBEC3C AQP8
APOBEC3C IL13
APOBEC3C SLC35A2
APOBEC3C MYO1C
APOBEC3C CSNK1A1
APOBEC3C CLEC11A
APOBEC3C AGAP8
APOBEC3C DEFA3
APOBEC3C ZNF143
APOBEC3C GUCA1A
APOBEC3C KDM5B
APOBEC3C FEM1B
APOBEC3C ADAM15
APOBEC3C TCF20
APOBEC3C SLC4A3
APOBEC3C NFKB2
APOBEC3C MSC
APOBEC3C CSF1
APOBEC3C ATF7
APOBEC3C RHBDL1
APOBEC3C SLC20A2
APOBEC3C DCBLD2
APOBEC3C CBFA2T3
APOBEC3C LOC145678
APOBEC3C LUZP1
APOBEC3C MYT1
APOBEC3C GYPB
APOBEC3C TGFB1
APOBEC3C HAUS5
APOBEC3C ZNF593
APOBEC3C METTL3
APOBEC3C TNFRSF10C
APOBEC3C MLANA
APOBEC3C SEC16A
APOBEC3C ABL1
APOBEC3C SKI
APOBEC3C MYBPC2
APOBEC3C BCR
APOBEC3C MTFR1
APOBEC3C TMPRSS6
APOBEC3C P2RX7
APOBEC3C ARHGAP4
APOBEC3C ACY1
APOBEC3C TPMT
APOBEC3C HIRIP3
APOBEC3C UNC5B
APOBEC3C PHB
APOBEC3C DNAL4
APOBEC3C ST6GALNAC4
APOBEC3C IFRD2
APOBEC3C PDE3A
APOBEC3C AATK
APOBEC3C THBS3
APOBEC3C AMIGO2
APOBEC3C LPAR2
APOBEC3C AGPAT1
APOBEC3C SEMA3A
APOBEC3C SOX12
APOBEC3C HMGXB3
APOBEC3C PSMB4
APOBEC3C ALPPL2
APOBEC3C TNXB
APOBEC3C NRL
APOBEC3C ELAVL3
APOBEC3C CA11
APOBEC3C TBR1
APOBEC3C COPS6
APOBEC3C SLC6A2
APOBEC3C IDS
APOBEC3C CAD
APOBEC3C RAC2
APOBEC3C ACTL6B
APOBEC3C GJA1
APOBEC3C DUSP14
APOBEC3C CDX2
APOBEC3C PAIP2B
APOBEC3C C1orf105
APOBEC3C LOC644165
APOBEC3C CYP27A1
APOBEC3C CDK2
APOBEC3C CASP2
APOBEC3C GUCA2A
APOBEC3C TBCD
APOBEC3C CNKSR1
APOBEC3C ARHGAP26
APOBEC3C PDE4C
APOBEC3C VAPB
APOBEC3C AP2A2
APOBEC3C GNL1
APOBEC3C PAFAH1B1
APOBEC3C PPP1R10
APOBEC3C ZFPL1
APOBEC3C PROX1
APOBEC3C SERPIND1
APOBEC3C FAM153A
APOBEC3C RALY
APOBEC3C SLURP1
APOBEC3C EXOSC2
APOBEC3C USP9X
APOBEC3C SMARCD3
APOBEC3C SRPX
APOBEC3C HOXC11
APOBEC3C OR2B6
APOBEC3C DOK2
APOBEC3C RHBDD3
APOBEC3C MFHAS1
APOBEC3C SCAMP1
APOBEC3C MC2R
APOBEC3C FSCN2
APOBEC3C PNMT
APOBEC3C RMND5B
APOBEC3C PTPN21
APOBEC3C GPR3
APOBEC3C MVK
APOBEC3C CDC2L5
APOBEC3C RNF167
APOBEC3C ZNF783
APOBEC3C ARFGEF2
APOBEC3C GRIK5
APOBEC3C SLC18A1
APOBEC3C CACNB4
APOBEC3C RRP12
APOBEC3C MFAP2
APOBEC3C CHRNA3
APOBEC3C RAD52
APOBEC3C RGL1
APOBEC3C NFRKB
APOBEC3C FAM168B
APOBEC3C TIMP3
APOBEC3C NFKB1
APOBEC3C KIAA1024
APOBEC3C D4S234E
APOBEC3C MEN1
APOBEC3C FANCA
APOBEC3C TYR
APOBEC3C ATP2B2
APOBEC3C ATG2A
APOBEC3C FOXN2
APOBEC3C BCL3
APOBEC3C SEC14L1
APOBEC3C SOS1
APOBEC3C SOCS3
APOBEC3C FAM50A
APOBEC3C SLC6A12
APOBEC3C SLC25A16
APOBEC3C PDPN
APOBEC3C HDGF
APOBEC3C CCDC69
APOBEC3C INPP4A
APOBEC3C ATP6V0A2
APOBEC3C BCAM
APOBEC3C DNASE1L1
APOBEC3C SERPINB7
APOBEC3C SLMO1
APOBEC3C SLC16A5
APOBEC3C PHF20
APOBEC3C GJB3
APOBEC3C MAD1L1
APOBEC3C SLC30A3
APOBEC3C PCDH9
APOBEC3C HTR4
APOBEC3C DPT
APOBEC3C ATP11A
APOBEC3C RUNX2
APOBEC3C GCK
APOBEC3C SLC14A2
APOBEC3C AQP5
APOBEC3C AMELX
APOBEC3C ALOX5
APOBEC3C DBN1
APOBEC3C SLC9A1
APOBEC3C GTSE1
APOBEC3C CADM4
APOBEC3C C2orf55
APOBEC3C TRAFD1
APOBEC3C CYP2A13
APOBEC3C RAPGEF5
APOBEC3C PTGER3
APOBEC3C PSG7
APOBEC3C CHIT1
APOBEC3C WNT11
APOBEC3C C16orf7
APOBEC3C PPP2R5D
APOBEC3C SSX1
APOBEC3C OGG1
APOBEC3C PLIN1
APOBEC3C FGF2
APOBEC3C C14orf1
APOBEC3C POLR2J
APOBEC3C TCF3
APOBEC3C LY6G6C
APOBEC3C LOR
APOBEC3C INSL3
APOBEC3C NPPA
APOBEC3C HPCAL1
APOBEC3C UBOX5
APOBEC3C AKR1C4
APOBEC3C AGPS
APOBEC3C SPEF1
APOBEC3C PTH
APOBEC3C TFDP2
APOBEC3C DCT
APOBEC3C FAM189B
APOBEC3C RGS7
APOBEC3C KCNH2
APOBEC3C RP1-21O18.1
APOBEC3C CCNF
APOBEC3C LGALS9
APOBEC3C DHRS1
APOBEC3C CRTC1
APOBEC3C PPM1D
APOBEC3C SIT1
APOBEC3C LILRA4
APOBEC3C SPRR2C
APOBEC3C POLA2
APOBEC3C FZR1
APOBEC3C HSF1
APOBEC3C KIFC3
APOBEC3C BRD2
APOBEC3C SOD3
APOBEC3C FGFR1
APOBEC3C MGAT3
APOBEC3C ANK1
APOBEC3C CD52
APOBEC3C SH3PXD2A
APOBEC3C PRAMEF12
APOBEC3C ABCA1
APOBEC3C RECQL5
APOBEC3C IL18RAP
APOBEC3C LSM7
APOBEC3C AIF1
APOBEC3C U2AF2
APOBEC3C LYPLA2
APOBEC3C RGS10
APOBEC3C PLEKHG3
APOBEC3C KIAA0586
APOBEC3C VEGFC
APOBEC3C FANCL
APOBEC3C TICAM1
APOBEC3C TGFBRAP1
APOBEC3C RAB3A
APOBEC3C C1QL1
APOBEC3C CAPNS1
APOBEC3C CALR
APOBEC3C RAF1
APOBEC3C THRA
APOBEC3C NOMO1
APOBEC3C ATP1B2
APOBEC3C CROCC
APOBEC3C SAP18
APOBEC3C LIG3
APOBEC3C IQSEC1
APOBEC3C LY6E
APOBEC3C AHDC1
APOBEC3C CCL16
APOBEC3C HLF
APOBEC3C DCI
APOBEC3C RAP1GAP
APOBEC3C ESR1
APOBEC3C REM1
APOBEC3C CCKBR
APOBEC3C ALDH4A1
APOBEC3C KLHL25
APOBEC3C FOXE1
APOBEC3C ETV3
APOBEC3C SMYD5
APOBEC3C MLH1
APOBEC3C MRPS12
APOBEC3C COL6A1
APOBEC3C SLC6A8
APOBEC3C E2F4
APOBEC3C CRMP1
APOBEC3C PAX9
APOBEC3C MARCO
APOBEC3C PTAFR
APOBEC3C GRP
APOBEC3C PDLIM7
APOBEC3C SEMA7A
APOBEC3C HPGD
APOBEC3C KRT37
APOBEC3C SLC5A2
APOBEC3C CD72
APOBEC3C PHLDA2
APOBEC3C IVL
APOBEC3C ANKRD12
APOBEC3C RASSF7
APOBEC3C TBXA2R
APOBEC3C KLF1
APOBEC3C ELN
APOBEC3C PGAP2
APOBEC3C IFIT1
APOBEC3C INHA
APOBEC3C CD3E
APOBEC3C RAB31
APOBEC3C CEACAM3
APOBEC3C RDH16
APOBEC3C AKAP3
APOBEC3C GTF2F1
APOBEC3C DGKA
APOBEC3C CTSG
APOBEC3C UPK2
APOBEC3C ATF6
APOBEC3C LARGE
APOBEC3C TUBGCP2
APOBEC3C CCL22
APOBEC3C PTPN9
APOBEC3C ACR
APOBEC3C FAM89B
APOBEC3C IGHMBP2
APOBEC3C LOC91316
APOBEC3C ERBB3
APOBEC3C CAMSAP1
APOBEC3C OSGIN2
APOBEC3C TAZ
APOBEC3C ZBTB7A
APOBEC3C JMJD6
APOBEC3C ANKRD46
APOBEC3C DNAJA3
APOBEC3C ZBTB40
APOBEC3C GHITM
APOBEC3C EVPL
APOBEC3C TERT
APOBEC3C ITPR2
APOBEC3C RAB40B
APOBEC3C FOSL1
APOBEC3C DDX17
APOBEC3C CD33
APOBEC3C DUS4L
APOBEC3C IAH1
APOBEC3C DUSP1
APOBEC3C RREB1
APOBEC3C RPL11
APOBEC3C ABCF2
APOBEC3C VAMP5
APOBEC3C CBLN1
APOBEC3C ZNF804A
APOBEC3C TRIM58
APOBEC3C SMO
APOBEC3C GP2
APOBEC3C WDR62
APOBEC3C PCDHGC3
APOBEC3C CNTN6
APOBEC3C SCAMP5
APOBEC3C MR1
APOBEC3C SIX6
APOBEC3C SCGB1D2
APOBEC3C EIF5B
APOBEC3C AKT3
APOBEC3C TPPP
APOBEC3C RAB11FIP5
APOBEC3C GPR6
APOBEC3C POLR2E
APOBEC3C MELK
APOBEC3C NCSTN
APOBEC3C LRCH4
APOBEC3C RPRD2
APOBEC3C CD34
APOBEC3C FLT1
APOBEC3C DUSP7
APOBEC3C PHKG2
APOBEC3C ATF6B
APOBEC3C RBM8A
APOBEC3C RAD54L2
APOBEC3C HOXD4
APOBEC3C KIF22
APOBEC3C POU6F2
APOBEC3C HRK
APOBEC3C DOLK
APOBEC3C KCTD20
APOBEC3C SLC17A3
APOBEC3C PRM1
APOBEC3C XDH
APOBEC3C COL21A1
APOBEC3C ARFIP2
APOBEC3C IL10RA
APOBEC3C KRTAP5-9
APOBEC3C MLLT4
APOBEC3C HSF4
APOBEC3C ZFY
APOBEC3C SERPINC1
APOBEC3C KCNJ4
APOBEC3C KRTAP26-1
APOBEC3C POU2F2
APOBEC3C BBC3
APOBEC3C LY9
APOBEC3C MFNG
APOBEC3C MYO9B
APOBEC3C MUC1
APOBEC3C SCAPER
APOBEC3C PCGF1
APOBEC3C GPA33
APOBEC3C ATP10B
APOBEC3C OAS2
APOBEC3C LSM4
APOBEC3C MRPL28
APOBEC3C LOC652147
APOBEC3C KRT2
APOBEC3C ZNF167
APOBEC3C INA
APOBEC3C CAPN5
APOBEC3C PLCD1
APOBEC3C TRPC4AP
APOBEC3C MFAP3
APOBEC3C SDC3
APOBEC3C MYEF2
APOBEC3C CLSTN3
APOBEC3C SLC25A11
APOBEC3C CREB3
APOBEC3C LALBA
APOBEC3C ST3GAL1
APOBEC3C TNIP1
APOBEC3C UTP3
APOBEC3C MTX1
APOBEC3C HLA-DOB
APOBEC3C PAXIP1
APOBEC3C SNUPN
APOBEC3C CHRNB2
APOBEC3C KCNF1
APOBEC3C CDK5R1
APOBEC3C IL4
APOBEC3C COL1A1
APOBEC3C MLX
APOBEC3C DLX2
APOBEC3C TROAP
APOBEC3C SPTLC2
APOBEC3C RAGE
APOBEC3C SLC7A4
APOBEC3C HNF1A
APOBEC3C ESR2
APOBEC3C ZNF500
APOBEC3C TRIM3
APOBEC3C RALYL
APOBEC3C HOXD10
APOBEC3C CDC45L
APOBEC3C HTR1B
APOBEC3C BCL2
APOBEC3C ADRA1A
APOBEC3C DAXX
APOBEC3C ASPHD1
APOBEC3C MVD
APOBEC3C PAX8
APOBEC3C SLC16A2
APOBEC3C CSNK1G2
APOBEC3C FEZ1
APOBEC3C KIR2DL4
APOBEC3C C1orf144
APOBEC3C ATP2A3
APOBEC3C DAPK2
APOBEC3C PHOX2B
APOBEC3C SLC1A6
APOBEC3C ITGAM
APOBEC3C CDC42
APOBEC3C CDH4
APOBEC3C TEX28
APOBEC3C ABCB1
APOBEC3C ETS1
APOBEC3C RUNX1
APOBEC3C ASGR1
APOBEC3C ZMYND10
APOBEC3C NRG2
APOBEC3C CDR2L
APOBEC3C GRIP2
APOBEC3C GJB5
APOBEC3C PTPRN
APOBEC3C PAX3
APOBEC3C FAM189A2
APOBEC3C MAP2K4
APOBEC3C ST20
APOBEC3C PCK2
APOBEC3C JAM3
APOBEC3C ACVR1B
APOBEC3C TNFSF12
APOBEC3C ITIH3
APOBEC3C GRIN2A
APOBEC3C ARHGAP6
APOBEC3C MAGEA1
APOBEC3C ABCB6
APOBEC3C DEPDC5
APOBEC3C UGT2B15
APOBEC3C HIPK2
APOBEC3C NUP210
APOBEC3C SULT4A1
APOBEC3C HADHA
APOBEC3C AGFG2
APOBEC3C SLC6A9
APOBEC3C GRB2
APOBEC3C PARP2
APOBEC3C CCNA2
APOBEC3C PQBP1
APOBEC3C TCF7L2
APOBEC3C PPP3CC
APOBEC3C PLEKHM2
APOBEC3C LOC729400
APOBEC3C ARID3A
APOBEC3C WBSCR22
APOBEC3C FKBP15
APOBEC3C ORC1L
APOBEC3C TM4SF5
APOBEC3C STK17A
APOBEC3C PRRC1
APOBEC3C FNTB
APOBEC3C KDM1
APOBEC3C IL8RB
APOBEC3C SIX3
APOBEC3C KEAP1
APOBEC3C ALDOC
APOBEC3C NSFL1C
APOBEC3C RNASEH2B
APOBEC3C NCR3
APOBEC3C PRB1
APOBEC3C GHRHR
APOBEC3C FDXR
APOBEC3C ARHGEF12
APOBEC3C GRN
APOBEC3C DGKG
APOBEC3C F7
APOBEC3C CBARA1
APOBEC3C ALAS2
APOBEC3C STAT2
APOBEC3C TFF3
APOBEC3C MT3
APOBEC3C GDF5
APOBEC3C B4GALT3
APOBEC3C ADCY2
APOBEC3C MYO16
APOBEC3C BIRC2
APOBEC3C PRH1
APOBEC3C ARR3
APOBEC3C SLC4A8
APOBEC3C BTRC
APOBEC3C HMX1
APOBEC3C NCDN
APOBEC3C TREX1
APOBEC3C CHMP7
APOBEC3C PRPF31
APOBEC3C KIAA0323
APOBEC3C VLDLR
APOBEC3C STIP1
APOBEC3C C19orf21
APOBEC3C LSM1
APOBEC3C NOL7
APOBEC3C FCGR2A
APOBEC3C BCL2L1
APOBEC3C UBE2H
APOBEC3C RAB14
APOBEC3C WNT7A
APOBEC3C XPNPEP2
APOBEC3C KCTD17
APOBEC3C GPR143
APOBEC3C MPZL2
APOBEC3C MAX
APOBEC3C PRPH
APOBEC3C KHK
APOBEC3C SLC8A1
APOBEC3C SV2A
APOBEC3C MCM2
APOBEC3C CNNM2
APOBEC3C NHP2
APOBEC3C GAD2
APOBEC3C C19orf26
APOBEC3C NRTN
APOBEC3C CCHCR1
APOBEC3C OTUB1
APOBEC3C FAM102A
APOBEC3C SLC28A1
APOBEC3C TAP2
APOBEC3C C9orf114
APOBEC3C NUDT3
APOBEC3C GADD45B
APOBEC3C SCNN1D
APOBEC3C CORO1A
APOBEC3C HTR6
APOBEC3C T
APOBEC3C CEP135
APOBEC3C NEUROD2
APOBEC3C PMS2L1
APOBEC3C SSTR5
APOBEC3C TTYH2
TMEM87A TBCD
TMEM87A GTF2F1
TMEM87A MR1
TMEM87A NCSTN
TMEM87A BRCA1
TMEM87A UPK2
TMEM87A PNMT
TMEM87A ABCC8
TMEM87A SIM2
TMEM87A ZNF783
TMEM87A GRIK5
TMEM87A RAB3A
TMEM87A SPC25
TMEM87A ARFIP2
TMEM87A IL10RA
TMEM87A KRT86
TMEM87A TIMP3
TMEM87A SLC35A2
TMEM87A COL9A2
TMEM87A KRT35
TMEM87A PHF16
TMEM87A HTR2A
TMEM87A TYMS
TMEM87A P4HB
TMEM87A MGAT1
TMEM87A ABTB2
TMEM87A SERPINB7
TMEM87A SDC3
TMEM87A PRPF19
TMEM87A SLC30A3
TMEM87A HLA-DOB
TMEM87A CEACAM4
TMEM87A NCDN
TMEM87A TNFRSF25
TMEM87A ADRBK1
TMEM87A ZKSCAN3
TMEM87A GLT25D2
TMEM87A NRTN
TMEM87A NEU1
TMEM87A POLR2J
TMEM87A KCNJ4
TMEM87A MYOG
TMEM87A ANG
TMEM87A TRIM3
TMEM87A PTGER3
TMEM87A PSG7
TMEM87A CHIT1
TMEM87A OGG1
TMEM87A PAX8
TMEM87A ISLR
TMEM87A TUBB2B
TMEM87A CSNK1G2
TMEM87A LY6G6C
TMEM87A IGSF9B
TMEM87A KRT1
TMEM87A INSL3
TMEM87A ARPC4
TMEM87A NUP210
TMEM87A PSMB8
TMEM87A PTH
TMEM87A CD47
TMEM87A ABCB1
TMEM87A CDR2L
TMEM87A RUNX1
TMEM87A WHAMML2
TMEM87A ZMYND10
TMEM87A LARGE
TMEM87A CPNE6
TMEM87A SIT1
TMEM87A PHKG1
TMEM87A RAB8A
TMEM87A KIFC3
TMEM87A ARF1
TMEM87A PFKFB2
TMEM87A NAAA
TMEM87A LOC100134331
TMEM87A ANK1
TMEM87A ARHGAP6
TMEM87A WWOX
TMEM87A AGPS
TMEM87A DEPDC5
TMEM87A SLC9A3R2
TMEM87A TCAP
TMEM87A SULT4A1
TMEM87A PAX9
TMEM87A HIPK2
TMEM87A PPP3CC
TMEM87A ITGA2B
TMEM87A CAPNS1
TMEM87A CALR
TMEM87A FNTB
TMEM87A KDM1
TMEM87A IL8RB
TMEM87A ATP1B2
TMEM87A NCR3
TMEM87A AGAP8
TMEM87A GRN
TMEM87A SMAP1
TMEM87A DCI
TMEM87A LTBR
TMEM87A VASH1
TMEM87A POLD2
TMEM87A CEACAM1
TMEM87A DGCR11
TMEM87A DUSP7
TMEM87A SKI
TMEM87A CSF1
TMEM87A RHBDL1
TMEM87A MYO16
TMEM87A CRMP1
TMEM87A CD52
TMEM87A HAUS5
TMEM87A KIAA0323
TMEM87A LCT
TMEM87A ANKRD12
TMEM87A CYP11A1
TMEM87A FCGR2A
TMEM87A KLF1
TMEM87A ELN
TMEM87A PGAP2
TMEM87A ASGR1
TMEM87A EPOR
TMEM87A AXIN1
TMEM87A ZBTB25
TMEM87A WNT7A
TMEM87A KCTD17
TMEM87A KDM5B
TMEM87A KIAA0284
TMEM87A KIF22
TMEM87A AATK
TMEM87A MCM2
TMEM87A UBE3B
TMEM87A CACNA1B
TMEM87A HHLA1
TMEM87A OSGIN2
TMEM87A ALOX5
TMEM87A ELAVL3
TMEM87A ITM2B
TMEM87A PTPRN
TMEM87A IDS
TMEM87A ODF1
TMEM87A IAH1
TMEM87A CHST3
TMEM87A T
TMEM87A GP2
IL8 AQP7
IL8 BRCA1
IL8 LOC552889
IL8 MEF2C
IL8 CYP3A4
IL8 KRT6A
IL8 PCBP3
IL8 HTRA2
IL8 ABCC8
IL8 SIM2
IL8 KIAA1539
IL8 GPRIN2
IL8 STAT2
IL8 SLC9A3
IL8 POLG
IL8 CCKAR
IL8 CCBP2
IL8 PSG1
IL8 DNAH9
IL8 KRT86
IL8 CHST3
IL8 KRT35
IL8 ESR1
IL8 KAT5
IL8 ABO
IL8 MGAT1
IL8 IGFBP5
IL8 ZSCAN12
IL8 ABTB2
IL8 ARTN
IL8 BNIP1
IL8 CACNB1
IL8 MC2R
IL8 RPH3A
IL8 GARNL4
IL8 SETD2
IL8 BCR
IL8 ADRBK1
IL8 KLHL25
IL8 GAGE2E
IL8 MLL
IL8 CARD10
IL8 HSP90AB1
IL8 PXN
IL8 ADAM15
IL8 KYNU
IL8 MAPKAPK3
IL8 ZBED1
IL8 SLC12A4
IL8 OPRL1
IL8 GTSE1
IL8 KRT1
IL8 KCNQ1
IL8 TBX10
IL8 ARMC6
IL8 C19orf29
IL8 CPNE6
IL8 SLC6A11
IL8 NOC2L
IL8 PFKFB2
IL8 MFNG
IL8 USP6
IL8 EPHB2
IL8 WWOX
IL8 SLC9A3R2
IL8 TCAP
IL8 FLOT1
IL8 PRPS1L1
IL8 TM4SF5
IL8 WNT10B
IL8 GRIK5
IL8 CHD8
IL8 P2RX6
IL8 SFTPD
IL8 CRYBB3
IL8 UBE3B
IL8 CNTN1
IL8 ZNF592
IL8 NF1
IL8 MYBPC3
IL8 COL19A1
IL8 HIST1H3E
IL8 SAMD14
IL8 TOP3B
IL8 RGS9
IL8 TET3
IL8 SLC6A8
IL8 PTPRD
IL8 ADCYAP1
IL8 KRT85
IL8 SLC1A4
IL8 DTX4
IL8 ENTPD2
IL8 VENTX
IL8 ELAVL2
IL8 AANAT
IL8 CD40
IL8 SLC6A3
IL8 EPOR
IL8 AXIN1
IL8 FCER2
IL8 KIAA0284
IL8 MAGEA9
IL8 MMACHC
IL8 SLN
IL8 DPEP1
IL8 GJB5
IL8 MFAP4
IL8 FGD1
IL8 ITM2B
IL8 SHBG
IL8 NTSR2
IL8 SORBS3
IL8 ODF1
IL8 GPT
IL8 MYST2
IL8 TNPO1
IL8 TBX5
IL8 SERPIND1
IL8 C19orf50
IL8 MVK
IL8 TSSK2
IL8 H6PD
IL8 IGHG1
IL8 ATG2A
IL8 E2F1
IL8 YPEL1
IL8 HTR7
IL8 TLX2
IL8 RELA
IL8 GGT5
IL8 SPINT3
IL8 COX10
IL8 IKBKG
IL8 DNAJC4
IL8 MAG
IL8 PTPN9
IL8 PTGES
IL8 NAGPA
IL8 CYP3A5
IL8 PLEC1
IL8 HTR2A
IL8 RASGRP3
IL8 ZNF157
IL8 BTF3
IL8 ACAN
IL8 TRPC4AP
IL8 GPR19
IL8 POM121L9P
IL8 REL
IL8 THBS1
IL8 PML
IL8 RAPGEF5
IL8 LGR5
IL8 FGF3
IL8 RPL3L
IL8 RNASEH2B
IL8 TERF2
IL8 GCKR
IL8 TNFRSF25
IL8 ZKSCAN3
IL8 LAD1
IL8 GRINA
IL8 TUB
IL8 ABCB6
IL8 LOC26102
IL8 psiTPTE22
IL8 NME6
IL8 RBBP8
IL8 CHIT1
IL8 SEMA4D
IL8 MYOG
IL8 IGSF9B
IL8 STXBP1
IL8 ARPC4
IL8 FUT7
IL8 CDK6
IL8 RABGGTA
IL8 SLC15A2
IL8 LBP
IL8 SRM
IL8 CYP11A1
IL8 JAG1
IL8 CORT
IL8 MAPKAPK2
IL8 RAB8A
IL8 PVT1
IL8 MEGF6
IL8 TULP3
IL8 TCOF1
IL8 TYMS
IL8 EMID1
IL8 USP19
IL8 PTGS1
IL8 GJB3
IL8 TRA2A
IL8 ITGAD
IL8 MTHFR
IL8 CCPG1
IL8 LOC201229
IL8 TREX1
IL8 COL6A2
IL8 CCR4
IL8 ITGA2B
IL8 NCKIPSD
IL8 EIF2AK2
IL8 POU4F1
IL8 MATN4
IL8 EXOSC2
IL8 CLEC11A
IL8 AGAP8
IL8 GUCA1A
IL8 FEM1B
IL8 SLC4A3
IL8 DUSP7
IL8 MSC
IL8 CSF1
IL8 BAP1
IL8 RHBDL1
IL8 SLC20A2
IL8 RPS6KB2
IL8 TGFB1
IL8 HAUS5
IL8 MLANA
IL8 SKI
IL8 IGF1R
IL8 TMPRSS6
IL8 FGF7
IL8 P2RX7
IL8 HIRIP3
IL8 UNC5B
IL8 KIF22
IL8 KRTAP26-1
IL8 AMIGO2
IL8 LPAR2
IL8 SOX12
IL8 CCR7
IL8 ACVR1B
IL8 RTN2
IL8 POU6F1
IL8 COPS6
IL8 SLC9A1
IL8 IRF2
IL8 PAIP2B
IL8 EWSR1
IL8 LOC644165
IL8 STK25
IL8 CYP27A1
IL8 CASP2
IL8 GUCA2A
IL8 SCAMP5
IL8 CNKSR1
IL8 ARHGAP26
IL8 PDE4C
IL8 AP2A2
IL8 GNL1
IL8 PAFAH1B1
IL8 IL13
IL8 SRPX
IL8 HOXC11
IL8 MFHAS1
IL8 EFNA3
IL8 FSCN2
IL8 PNMT
IL8 RMND5B
IL8 PTPN21
IL8 RNF167
IL8 ZNF783
IL8 CYP2A6
IL8 SLC18A1
IL8 RRP12
IL8 MFAP2
IL8 NFRKB
IL8 NFKB1
IL8 MEN1
IL8 FANCA
IL8 TYR
IL8 ATP2B2
IL8 ABL1
IL8 FOXN2
IL8 ABCC3
IL8 WNT11
IL8 PDPN
IL8 HDGF
IL8 SLC18A3
IL8 MAD1L1
IL8 SERPINB7
IL8 SLMO1
IL8 SLC16A5
IL8 SPRR2C
IL8 GPR35
IL8 SLC30A3
IL8 PCDH9
IL8 HTR4
IL8 DPT
IL8 RUNX2
IL8 AQP5
IL8 ALOX5
IL8 NRL
IL8 IDS
IL8 TUBB2B
IL8 GDF5
IL8 KCNJ4
IL8 TRAFD1
IL8 PTGER3
IL8 PSG7
IL8 OR2B6
IL8 C16orf7
IL8 OGG1
IL8 PLIN1
IL8 FGF2
IL8 POLR2J
IL8 LY6G6C
IL8 INSL3
IL8 AGPS
IL8 FETUB
IL8 PTH
IL8 TFDP2
IL8 RGS10
IL8 FAM189B
IL8 RP1-21O18.1
IL8 CDR2L
IL8 LGALS9
IL8 DHRS1
IL8 CRTC1
IL8 DNAJA3
IL8 SLC1A6
IL8 PHKG1
IL8 POLA2
IL8 FZR1
IL8 KIFC3
IL8 KRTAP5-9
IL8 SCAMP1
IL8 ANK1
IL8 CD52
IL8 GAMT
IL8 RECQL5
IL8 LSM7
IL8 AIF1
IL8 U2AF2
IL8 LYPLA2
IL8 MAPK8IP1
IL8 RAB3A
IL8 CAPNS1
IL8 ATP2A3
IL8 THRA
IL8 SCNN1D
IL8 ATP1B2
IL8 PMS2L1
IL8 SAP18
IL8 LIG3
IL8 FOXE1
IL8 TRAK1
IL8 RAP1GAP
IL8 SNUPN
IL8 GPR6
IL8 SMYD5
IL8 MLH1
IL8 MRPS12
IL8 E2F4
IL8 PAX9
IL8 PTAFR
IL8 PDLIM7
IL8 HPGD
IL8 HOXD13
IL8 C9
IL8 KLF1
IL8 ELN
IL8 PGAP2
IL8 INHA
IL8 ZBTB25
IL8 GTF2F1
IL8 CTSG
IL8 HAP1
IL8 TUBGCP2
IL8 SCARB1
IL8 ACR
IL8 FAM89B
IL8 IGHMBP2
IL8 ERBB3
IL8 ATF6B
IL8 CAMSAP1
IL8 OSGIN2
IL8 TAZ
IL8 ZBTB7A
IL8 STMN1
IL8 SIT1
IL8 TCF7
IL8 FOSL1
IL8 CD33
IL8 DUS4L
IL8 IAH1
IL8 RREB1
IL8 ABCF2
IL8 VAMP5
IL8 AHDC1
IL8 SMO
IL8 GP2
IL8 WDR62
IL8 TBCD
IL8 MR1
IL8 SIX6
IL8 AKT3
IL8 TPPP
IL8 CCHCR1
IL8 POLR2E
IL8 MELK
IL8 NCSTN
IL8 CD34
IL8 FLT1
IL8 SLC5A2
IL8 RAD54L2
IL8 ST6GALNAC4
IL8 POU6F2
IL8 KCTD20
IL8 XDH
IL8 MAP3K3
IL8 ARFIP2
IL8 IL10RA
IL8 MLLT4
IL8 HSF4
IL8 SERPINC1
IL8 AATK
IL8 POU2F2
IL8 MGAT3
IL8 LOC100134331
IL8 MYO9B
IL8 NFKB2
IL8 SCAPER
IL8 PCGF1
IL8 GPA33
IL8 ATP10B
IL8 OAS2
IL8 LSM4
IL8 LOC652147
IL8 KRT2
IL8 TENC1
IL8 INA
IL8 PLCD1
IL8 MFAP3
IL8 MYEF2
IL8 HLA-DOB
IL8 NCDN
IL8 CHRNB2
IL8 IFIT1
IL8 TROAP
IL8 GJA1
IL8 RAGE
IL8 TRIM3
IL8 HOXD10
IL8 CDC45L
IL8 DDX11
IL8 BCL2
IL8 PDE1A
IL8 RDH5
IL8 FAM168B
IL8 PAX8
IL8 CSNK1G2
IL8 FEZ1
IL8 C1orf144
IL8 ELAVL3
IL8 DAPK2
IL8 PHOX2B
IL8 ITGAM
IL8 HRAS
IL8 GTF2H3
IL8 ABCB1
IL8 ETS1
IL8 RUNX1
IL8 ASGR1
IL8 ZMYND10
IL8 NRG2
IL8 IRF5
IL8 PTPRN
IL8 FAM189A2
IL8 MAP2K4
IL8 PTK7
IL8 TNFSF12
IL8 GRIN2A
IL8 ARHGAP6
IL8 MAGEA1
IL8 AURKA
IL8 DEPDC5
IL8 UGT2B15
IL8 SULT4A1
IL8 AGFG2
IL8 SLC6A9
IL8 PARP2
IL8 PPP3CC
IL8 PLEKHM2
IL8 LOC729400
IL8 WBSCR22
IL8 FKBP15
IL8 ITIH4
IL8 PRRC1
IL8 FNTB
IL8 KDM1
IL8 IL8RB
IL8 KEAP1
IL8 ALDOC
IL8 NSFL1C
IL8 RPA2
IL8 NCR3
IL8 PRB1
IL8 SLC24A1
IL8 FDXR
IL8 CEACAM3
IL8 ADCY2
IL8 LRRC23
IL8 DGKG
IL8 RBM8A
IL8 TFF3
IL8 CADM4
IL8 B4GALT3
IL8 PGAM2
IL8 HMX1
IL8 PAXIP1
IL8 DDX51
IL8 CHMP7
IL8 PRPF31
IL8 KIAA0323
IL8 FCGR2A
IL8 UBE2H
IL8 RAB14
IL8 XPNPEP2
IL8 CENPA
IL8 GPR143
IL8 MAX
IL8 PRPH
IL8 MCM2
IL8 SLC25A11
IL8 PLXNA3
IL8 MVD
IL8 SPN
IL8 FAM102A
IL8 NUDT3
IL8 CORO1A
IL8 T
LOC728849 METTL1
LOC728849 PDGFRA
LOC728849 FSCN2
LOC728849 MVK
LOC728849 TPPP
LOC728849 EIF4B
LOC728849 PHF21A
LOC728849 IGHG1
LOC728849 EFNA3
LOC728849 CARD10
LOC728849 KRT6A
LOC728849 PCBP3
LOC728849 SLC12A4
LOC728849 AGAP8
LOC728849 HLA-DOB
LOC728849 PRPH
LOC728849 FDXR
LOC728849 CCL15
LOC728849 RPH3A
LOC728849 HTR7
LOC728849 KRTAP26-1
LOC728849 GRIK5
LOC728849 SLC18A1
LOC728849 GGT5
LOC728849 LLGL2
LOC728849 SPINT3
LOC728849 DEFA3
LOC728849 IKBKG
LOC728849 SPC25
LOC728849 PSG1
LOC728849 EIF3B
LOC728849 DNAH9
LOC728849 SCAPER
LOC728849 SCARB1
LOC728849 KRT86
LOC728849 NRXN1
LOC728849 PTGES
LOC728849 MGAT3
LOC728849 RAP1GAP
LOC728849 CYP3A5
LOC728849 LOC100134331
LOC728849 DDIT3
LOC728849 BCL3
LOC728849 IGHMBP2
LOC728849 GPA33
LOC728849 SNUPN
LOC728849 FEM1B
LOC728849 HTR1B
LOC728849 KRT2
LOC728849 NLE1
LOC728849 ZSCAN12
LOC728849 ALAS2
LOC728849 JAG1
LOC728849 BCAM
LOC728849 GPR35
LOC728849 CADM4
LOC728849 CNP
LOC728849 SLMO1
LOC728849 LGR5
LOC728849 WWOX
LOC728849 CLSTN3
LOC728849 CHIT1
LOC728849 RBM8A
LOC728849 CD34
LOC728849 DPT
LOC728849 DAXX
LOC728849 GARNL4
LOC728849 RUNX2
LOC728849 GCKR
LOC728849 SETD2
LOC728849 OPRL1
LOC728849 PCBP1
LOC728849 CDK5R1
LOC728849 ADRBK1
LOC728849 IFIT1
LOC728849 COL1A1
LOC728849 SBNO2
LOC728849 MGAT1
LOC728849 TROAP
LOC728849 TEX261
LOC728849 SLC9A1
LOC728849 SLC16A2
LOC728849 ADCYAP1
LOC728849 C2orf55
LOC728849 TRAFD1
LOC728849 LOC26102
LOC728849 TGOLN2
LOC728849 TRIM3
LOC728849 IGH@
LOC728849 PTGER3
LOC728849 TYR
LOC728849 WNT11
LOC728849 C16orf7
LOC728849 SLC18A3
LOC728849 OGG1
LOC728849 MVD
LOC728849 PAX8
LOC728849 GTSE1
LOC728849 MYOG
LOC728849 CHRNB2
LOC728849 IGSF9B
LOC728849 KRT1
LOC728849 BCL2
LOC728849 UBOX5
LOC728849 UBL3
LOC728849 CDC2L5
LOC728849 CDK6
LOC728849 FETUB
LOC728849 SPTLC1
LOC728849 PTH
LOC728849 TFDP2
LOC728849 RAD51L3
LOC728849 PRKCB
LOC728849 LBP
LOC728849 ABCB1
LOC728849 GPRIN2
LOC728849 CDR2L
LOC728849 RUNX1
LOC728849 SMARCD3
LOC728849 ASGR1
LOC728849 LGALS9
LOC728849 NRG2
LOC728849 B4GALT5
LOC728849 GRIP2
LOC728849 GJB5
LOC728849 HCRTR1
LOC728849 GHITM
LOC728849 RPL11
LOC728849 MAP2K4
LOC728849 FZR1
LOC728849 NFRKB
LOC728849 F7
LOC728849 NOC2L
LOC728849 ZKSCAN3
LOC728849 USP11
LOC728849 PLEC1
LOC728849 ANK1
LOC728849 LYPLA2
LOC728849 TENC1
LOC728849 USP19
LOC728849 PTGS1
LOC728849 MATN3
LOC728849 AURKA
LOC728849 DEPDC5
LOC728849 MYEF2
LOC728849 SLC9A3R2
LOC728849 IL18RAP
LOC728849 sept-06
LOC728849 SULT4A1
LOC728849 SFRS4
LOC728849 SLC6A9
LOC728849 MTHFR
LOC728849 PSMD11
LOC728849 TCF7L2
LOC728849 SLC22A24
LOC728849 USP9X
LOC728849 CYP2A6
LOC728849 PPP3CC
LOC728849 TGFBRAP1
LOC728849 SLC4A3
LOC728849 UGT2B15
LOC728849 ITGA2B
LOC728849 WBSCR22
LOC728849 RAB3A
LOC728849 CIAPIN1
LOC728849 CCBP2
LOC728849 SLC17A7
LOC728849 RAF1
LOC728849 POU4F1
LOC728849 DHRS1
LOC728849 UBE3B
LOC728849 EIF3F
LOC728849 FAM102A
LOC728849 ZNF592
LOC728849 ALDOC
LOC728849 NOMO1
LOC728849 ATP1B2
LOC728849 NSFL1C
LOC728849 SAP18
LOC728849 EXOSC2
LOC728849 LY6G6C
LOC728849 MYBPC3
LOC728849 CEACAM3
LOC728849 GRN
LOC728849 SAMD14
LOC728849 TOP3B
LOC728849 RRP12
LOC728849 RGS9
LOC728849 VASH1
LOC728849 GNAS
LOC728849 MAG
LOC728849 ADAM15
LOC728849 SLC6A8
LOC728849 STAT2
LOC728849 MLH1
LOC728849 TERF2
LOC728849 MRPS12
LOC728849 B4GALT3
LOC728849 RHBDL1
LOC728849 TAX1BP1
LOC728849 SLC30A3
LOC728849 E2F4
LOC728849 LOC145678
LOC728849 CNTN1
LOC728849 PTAFR
LOC728849 TGFB1
LOC728849 EPHB2
LOC728849 SLC2A1
LOC728849 HAUS5
LOC728849 WNT10B
LOC728849 KIAA0323
LOC728849 GPR12
LOC728849 MLANA
LOC728849 KRT37
LOC728849 SEC16A
LOC728849 AANAT
LOC728849 ANKRD12
LOC728849 KLF1
LOC728849 TMPRSS6
LOC728849 VAMP5
LOC728849 CPSF1
LOC728849 FANCA
LOC728849 EPOR
LOC728849 HIRIP3
LOC728849 WNT7A
LOC728849 RASSF7
LOC728849 UNC5B
LOC728849 NTRK3
LOC728849 GPR143
LOC728849 KIAA0284
LOC728849 TUBGCP2
LOC728849 ACR
LOC728849 FAM89B
LOC728849 LPAR2
LOC728849 MCM2
LOC728849 LOC91316
LOC728849 IL8RB
LOC728849 DPEP1
LOC728849 HHLA1
LOC728849 TAZ
LOC728849 ZBTB7A
LOC728849 SFPQ
LOC728849 ELAVL3
LOC728849 SPN
LOC728849 PAXIP1
LOC728849 SIX3
LOC728849 SORBS3
LOC728849 TREX1
LOC728849 RAB40B
LOC728849 ODF1
LOC728849 HMG20B
LOC728849 GJA1
LOC728849 PAIP2B
LOC728849 NUDT3
LOC728849 DUSP1
LOC728849 MAPKAPK2
LOC728849 RABGGTA
LOC728849 CDK2
LOC728849 GNL1
LOC728849 MYST2
LOC728849 HTR6
LOC728849 TBX5
LOC728849 NEUROD2
LOC728849 GP2
LOC728849 AP2A2
LOC728849 WDR62
LOC728849 KCNJ4
LOC728849 PAFAH1B1
DPEP1 AQP7
DPEP1 BRCA1
DPEP1 GZMM
DPEP1 PAX7
DPEP1 LOC552889
DPEP1 MEF2C
DPEP1 KRT6A
DPEP1 PCBP3
DPEP1 HTRA2
DPEP1 SIM2
DPEP1 GPRIN2
DPEP1 KCNJ6
DPEP1 ZNF264
DPEP1 CCKAR
DPEP1 CCBP2
DPEP1 SPC25
DPEP1 PSG1
DPEP1 DNAH9
DPEP1 VSIG4
DPEP1 KRT86
DPEP1 SFPQ
DPEP1 KRT35
DPEP1 JAK3
DPEP1 PBX1
DPEP1 MUC1
DPEP1 ABO
DPEP1 NTNG1
DPEP1 MGAT1
DPEP1 BCL2
DPEP1 ZSCAN12
DPEP1 CACNB1
DPEP1 MC2R
DPEP1 RPH3A
DPEP1 MAG
DPEP1 INSL3
DPEP1 CEACAM4
DPEP1 BCR
DPEP1 ADRBK1
DPEP1 SBNO2
DPEP1 TRD@
DPEP1 MLL
DPEP1 CARD10
DPEP1 GFPT2
DPEP1 TYR
DPEP1 KYNU
DPEP1 SLC18A3
DPEP1 ZBED1
DPEP1 SLC12A4
DPEP1 OPRL1
DPEP1 TUBB2B
DPEP1 WNT11
DPEP1 E2F4
DPEP1 ARSE
DPEP1 NTRK3
DPEP1 CPNE6
DPEP1 RPL11
DPEP1 NOC2L
DPEP1 XDH
DPEP1 PI4KB
DPEP1 USP11
DPEP1 MFNG
DPEP1 USP6
DPEP1 TENC1
DPEP1 WWOX
DPEP1 ARID4B
DPEP1 PIGC
DPEP1 PITPNM1
DPEP1 SLC9A3R2
DPEP1 MAEA
DPEP1 GABRG3
DPEP1 FLOT1
DPEP1 PRPS1L1
DPEP1 RNF5
DPEP1 VENTX
DPEP1 LRRC23
DPEP1 SNAPC4
DPEP1 P2RX6
DPEP1 GATA2
DPEP1 UBE3B
DPEP1 CNTN1
DPEP1 ZNF592
DPEP1 MYBPC3
DPEP1 COL19A1
DPEP1 SAMD14
DPEP1 TOP3B
DPEP1 RGS9
DPEP1 VASH1
DPEP1 SLC6A8
DPEP1 PTPRD
DPEP1 DGCR11
DPEP1 ADCYAP1
DPEP1 ADAM15
DPEP1 SLC1A4
DPEP1 VCX3A
DPEP1 EPHB2
DPEP1 ENTPD2
DPEP1 WNT10B
DPEP1 ELAVL2
DPEP1 AANAT
DPEP1 CD40
DPEP1 EPOR
DPEP1 FCER2
DPEP1 KIAA0284
DPEP1 SLN
DPEP1 HHLA1
DPEP1 MPP2
DPEP1 FGD1
DPEP1 ITM2B
DPEP1 CRX
DPEP1 NTSR2
DPEP1 SORBS3
DPEP1 ODF1
DPEP1 GPT
DPEP1 CA11
DPEP1 CHST3
DPEP1 AHSG
DPEP1 MYST2
DPEP1 TBX5
DPEP1 PDGFRA
DPEP1 HPCAL1
DPEP1 MVK
DPEP1 TIMP2
DPEP1 ZBED4
DPEP1 H6PD
DPEP1 CCDC69
DPEP1 IGHG1
DPEP1 UPK2
DPEP1 ATG2A
DPEP1 MAGEA9
DPEP1 MORF4L2
DPEP1 YPEL1
DPEP1 HTR7
DPEP1 TLX2
DPEP1 SLC25A17
DPEP1 RAB3A
DPEP1 GGT5
DPEP1 SPINT3
DPEP1 COX10
DPEP1 IKBKG
DPEP1 ETV3
DPEP1 LILRA4
DPEP1 PTPN9
DPEP1 PTGES
DPEP1 CYP3A5
DPEP1 HTR2A
DPEP1 RASGRP3
DPEP1 MYH2
DPEP1 ZNF157
DPEP1 BTF3
DPEP1 IFI35
DPEP1 POM121L9P
DPEP1 REL
DPEP1 IGH@
DPEP1 ALMS1
DPEP1 PML
DPEP1 CNP
DPEP1 LGR5
DPEP1 ZNF76
DPEP1 RPL3L
DPEP1 TRIM15
DPEP1 RPA2
DPEP1 ACCN1
DPEP1 MAPK3
DPEP1 TERF2
DPEP1 GCKR
DPEP1 TNFRSF25
DPEP1 LLGL2
DPEP1 ZKSCAN3
DPEP1 LAD1
DPEP1 GRINA
DPEP1 TUB
DPEP1 AURKA
DPEP1 LOC26102
DPEP1 TGOLN2
DPEP1 EML3
DPEP1 ADAM20
DPEP1 RBBP8
DPEP1 UGT2B15
DPEP1 MYOG
DPEP1 IGSF9B
DPEP1 KIF17
DPEP1 STXBP1
DPEP1 ARPC4
DPEP1 FUT7
DPEP1 CDK6
DPEP1 RABGGTA
DPEP1 PRKCB
DPEP1 LBP
DPEP1 SRM
DPEP1 CYP11A1
DPEP1 JAG1
DPEP1 HCRTR1
DPEP1 MAPKAPK2
DPEP1 ERF
DPEP1 RAB8A
DPEP1 PVT1
DPEP1 OTUB1
DPEP1 OLFM1
DPEP1 GIGYF2
DPEP1 KRT12
DPEP1 PLEC1
DPEP1 TYMS
DPEP1 LYPLA2
DPEP1 EMID1
DPEP1 SCYL3
DPEP1 USP19
DPEP1 PTGS1
DPEP1 SAR1A
DPEP1 MATN3
DPEP1 TRA2A
DPEP1 ITGAD
DPEP1 MTHFR
DPEP1 LOC201229
DPEP1 SLC22A24
DPEP1 SLC30A3
DPEP1 MYST1
DPEP1 COL6A2
DPEP1 PARD3
DPEP1 CCR4
DPEP1 ITGA2B
DPEP1 EIF2AK2
DPEP1 POU4F1
DPEP1 ATP6V1B1
DPEP1 AQP8
DPEP1 EXOSC2
DPEP1 CLEC11A
DPEP1 AGAP8
DPEP1 DEFA3
DPEP1 FLJ10038
DPEP1 FEM1B
DPEP1 DUSP7
DPEP1 MSC
DPEP1 CSF1
DPEP1 ATF7
DPEP1 RHBDL1
DPEP1 BAX
DPEP1 RPS6KB2
DPEP1 LOC145678
DPEP1 LUZP1
DPEP1 POLA2
DPEP1 HAUS5
DPEP1 METTL3
DPEP1 TNFRSF10C
DPEP1 MYBPC2
DPEP1 IGF1R
DPEP1 TMPRSS6
DPEP1 P2RX7
DPEP1 TPMT
DPEP1 HIRIP3
DPEP1 UNC5B
DPEP1 KIF22
DPEP1 IFRD2
DPEP1 KRTAP26-1
DPEP1 AMIGO2
DPEP1 LPAR2
DPEP1 SEMA3A
DPEP1 SOX12
DPEP1 PSMB4
DPEP1 ALPPL2
DPEP1 ACVR1B
DPEP1 RTN2
DPEP1 POU6F1
DPEP1 COPS6
DPEP1 SLC9A1
DPEP1 CAD
DPEP1 IRF2
DPEP1 PAIP2B
DPEP1 ADCY2
DPEP1 CEACAM1
DPEP1 CDK2
DPEP1 CASP2
DPEP1 CNKSR1
DPEP1 AP2A2
DPEP1 C2orf55
DPEP1 LAIR1
DPEP1 SERPIND1
DPEP1 FAU
DPEP1 NFATC4
DPEP1 CCDC86
DPEP1 LRRC48
DPEP1 DOK2
DPEP1 EFNA3
DPEP1 MR1
DPEP1 PNMT
DPEP1 PTPN21
DPEP1 ABHD14A
DPEP1 CRYBA4
DPEP1 CYP2A6
DPEP1 SLC18A1
DPEP1 RRP12
DPEP1 MFAP2
DPEP1 CHRNA3
DPEP1 NFRKB
DPEP1 NFKB1
DPEP1 MEN1
DPEP1 FANCA
DPEP1 ATP2B2
DPEP1 ABL1
DPEP1 FOXN2
DPEP1 BCL3
DPEP1 OR2B6
DPEP1 PDPN
DPEP1 HDGF
DPEP1 INPP4A
DPEP1 BCAM
DPEP1 MAD1L1
DPEP1 SLMO1
DPEP1 GJB3
DPEP1 GPR35
DPEP1 USP9X
DPEP1 PLIN1
DPEP1 DPT
DPEP1 RUNX2
DPEP1 AQP5
DPEP1 ALOX5
DPEP1 IDS
DPEP1 GTSE1
DPEP1 NFKB2
DPEP1 KCNJ4
DPEP1 TRAFD1
DPEP1 PTGER3
DPEP1 PSG7
DPEP1 ATP11A
DPEP1 C16orf7
DPEP1 PPP2R5D
DPEP1 OGG1
DPEP1 RREB1
DPEP1 TUSC2
DPEP1 CHRNB2
DPEP1 KRT1
DPEP1 AGPS
DPEP1 FETUB
DPEP1 PTH
DPEP1 TFDP2
DPEP1 FAM189B
DPEP1 RP1-21O18.1
DPEP1 CDR2L
DPEP1 TERF1
DPEP1 LGALS9
DPEP1 DHRS1
DPEP1 CRTC1
DPEP1 SMPDL3B
DPEP1 SIT1
DPEP1 GHITM
DPEP1 TGFB1
DPEP1 FZR1
DPEP1 KIFC3
DPEP1 KRTAP5-9
DPEP1 MGAT3
DPEP1 ANK1
DPEP1 CD52
DPEP1 ABCA1
DPEP1 IL18RAP
DPEP1 LSM7
DPEP1 AIF1
DPEP1 TREX1
DPEP1 IRF5
DPEP1 NUP155
DPEP1 HIPK2
DPEP1 FANCL
DPEP1 HLA-DQB1
DPEP1 TICAM1
DPEP1 TGFBRAP1
DPEP1 RELA
DPEP1 CAPNS1
DPEP1 CYP2B7P1
DPEP1 CRHR1
DPEP1 FAM102A
DPEP1 ATP1B2
DPEP1 CROCC
DPEP1 SAP18
DPEP1 DCI
DPEP1 RAP1GAP
DPEP1 ESR1
DPEP1 MLH1
DPEP1 DSG1
DPEP1 C19orf29
DPEP1 CRMP1
DPEP1 PTAFR
DPEP1 GRP
DPEP1 SEMA7A
DPEP1 HPGD
DPEP1 HBBP1
DPEP1 IVL
DPEP1 ANKRD12
DPEP1 RASSF7
DPEP1 C9
DPEP1 KLF1
DPEP1 ELN
DPEP1 PGAP2
DPEP1 SNUPN
DPEP1 ZBTB25
DPEP1 RDH16
DPEP1 DGKA
DPEP1 HAP1
DPEP1 NFIX
DPEP1 TUBGCP2
DPEP1 SCARB1
DPEP1 ACR
DPEP1 FAM89B
DPEP1 IGHMBP2
DPEP1 LOC91316
DPEP1 ATF6B
DPEP1 CAMSAP1
DPEP1 OSGIN2
DPEP1 TAZ
DPEP1 ZBTB7A
DPEP1 ZBTB40
DPEP1 SLC1A6
DPEP1 RAB40B
DPEP1 FOSL1
DPEP1 CD33
DPEP1 IAH1
DPEP1 ABCF2
DPEP1 VAMP5
DPEP1 TRIM58
DPEP1 SMO
DPEP1 GP2
DPEP1 WDR62
DPEP1 CNTN6
DPEP1 FSCN2
DPEP1 PIM1
DPEP1 AKT3
DPEP1 TPPP
DPEP1 RAB11FIP5
DPEP1 MELK
DPEP1 LPCAT4
DPEP1 NCSTN
DPEP1 LRCH4
DPEP1 PHKG2
DPEP1 PRPH
DPEP1 RBM8A
DPEP1 RAD54L2
DPEP1 ST6GALNAC4
DPEP1 POU6F2
DPEP1 PAMR1
DPEP1 KCTD20
DPEP1 PFKFB2
DPEP1 MAP3K3
DPEP1 ARFIP2
DPEP1 IL10RA
DPEP1 GARNL4
DPEP1 SERPINC1
DPEP1 AHDC1
DPEP1 LOC100134331
DPEP1 MYO9B
DPEP1 SCAPER
DPEP1 POU2F2
DPEP1 GPA33
DPEP1 LSM4
DPEP1 MRPL28
DPEP1 LOC652147
DPEP1 KRT2
DPEP1 ZNF167
DPEP1 INA
DPEP1 MFAP3
DPEP1 SDC3
DPEP1 MYEF2
DPEP1 CLSTN3
DPEP1 ORC1L
DPEP1 ST3GAL1
DPEP1 TNIP1
DPEP1 UTP3
DPEP1 HLA-DOB
DPEP1 NCDN
DPEP1 IFIT1
DPEP1 COL1A1
DPEP1 TROAP
DPEP1 GJA1
DPEP1 RAGE
DPEP1 ESR2
DPEP1 ZNF500
DPEP1 TRIM3
DPEP1 CDC45L
DPEP1 DDX11
DPEP1 IGFBP5
DPEP1 FURIN
DPEP1 PAX8
DPEP1 SLC16A2
DPEP1 CSNK1G2
DPEP1 RBP3
DPEP1 FEZ1
DPEP1 KIR2DL4
DPEP1 C1orf144
DPEP1 PIK3R2
DPEP1 ELAVL3
DPEP1 PHOX2B
DPEP1 ITGAM
DPEP1 CDH4
DPEP1 GTF2H3
DPEP1 ABCB1
DPEP1 RUNX1
DPEP1 ASGR1
DPEP1 ZMYND10
DPEP1 NRG2
DPEP1 GRIP2
DPEP1 GJB5
DPEP1 PTPRN
DPEP1 SLC30A9
DPEP1 FAM189A2
DPEP1 MAP2K4
DPEP1 ST20
DPEP1 TNFSF12
DPEP1 GRIN2A
DPEP1 TNKS
DPEP1 ABCB6
DPEP1 DEPDC5
DPEP1 STAU1
DPEP1 PLEKHG3
DPEP1 SULT4A1
DPEP1 SLC6A9
DPEP1 KCNH2
DPEP1 PARP2
DPEP1 TCF7L2
DPEP1 PPP3CC
DPEP1 SLC4A3
DPEP1 LOC729400
DPEP1 WBSCR22
DPEP1 FKBP15
DPEP1 ITIH4
DPEP1 SLC17A7
DPEP1 PRRC1
DPEP1 FNTB
DPEP1 IL8RB
DPEP1 SIX3
DPEP1 ALDOC
DPEP1 NSFL1C
DPEP1 NCR3
DPEP1 LY6G6C
DPEP1 FDXR
DPEP1 CEACAM3
DPEP1 GRN
DPEP1 MAP3K11
DPEP1 F7
DPEP1 ALAS2
DPEP1 STAT2
DPEP1 TFF3
DPEP1 CADM4
DPEP1 B4GALT3
DPEP1 PRH1
DPEP1 PGAM2
DPEP1 SLC4A8
DPEP1 HMX1
DPEP1 PAXIP1
DPEP1 U2AF2
DPEP1 PRPF31
DPEP1 KIAA0323
DPEP1 STIP1
DPEP1 FCGR2A
DPEP1 BCL2L1
DPEP1 UBE2H
DPEP1 RAB14
DPEP1 UQCRC1
DPEP1 KCTD17
DPEP1 GPR143
DPEP1 IL4
DPEP1 CHD8
DPEP1 PCBP1
DPEP1 MCM2
DPEP1 CNNM2
DPEP1 CRYBB3
DPEP1 SPN
DPEP1 THRA
DPEP1 TAP2
DPEP1 C9orf114
DPEP1 GNL1
DPEP1 NEUROD2
DPEP1 PMS2L1
ITGB6 TGFB1
ITGB6 WNT10B
ITGB6 RGL1
ITGB6 PXN
ITGB6 CCDC86
ITGB6 MGST3
ITGB6 DNAL4
ITGB6 TRIM58
ITGB6 MYO1C
ITGB6 SLC4A8
KDM4A ACVRL1
KDM4A IGSF9B
KDM4A CRTC1
KDM4A ST5
KDM4A WDR62
KDM4A PNMT
CCL7 MEF2C
NTSR2 AQP7
NTSR2 METTL1
NTSR2 GZMM
NTSR2 DNAJC7
NTSR2 GAGE2E
NTSR2 LOC552889
NTSR2 MEF2C
NTSR2 HNF1A
NTSR2 KRT6A
NTSR2 GNAT1
NTSR2 PCBP3
NTSR2 PIK3R1
NTSR2 ABCC8
NTSR2 SIM2
NTSR2 RAD51L3
NTSR2 GPRIN2
NTSR2 CHST15
NTSR2 SLC9A3
NTSR2 POLG
NTSR2 CCKAR
NTSR2 CCBP2
NTSR2 SMG6
NTSR2 SLC6A8
NTSR2 PSG1
NTSR2 CRYBB3
NTSR2 EIF3B
NTSR2 DNAH9
NTSR2 VSIG4
NTSR2 KRT86
NTSR2 KRT35
NTSR2 JAK3
NTSR2 DDIT3
NTSR2 TIPRL
NTSR2 ESR1
NTSR2 KAT5
NTSR2 ABO
NTSR2 NTNG1
NTSR2 MGAT1
NTSR2 NLE1
NTSR2 ZSCAN12
NTSR2 ARTN
NTSR2 MC2R
NTSR2 RPH3A
NTSR2 GARNL4
NTSR2 DHCR7
NTSR2 SETD2
NTSR2 IGF1R
NTSR2 ADRBK1
NTSR2 PCDH9
NTSR2 SLC4A8
NTSR2 CARD10
NTSR2 HSP90AB1
NTSR2 SEMA5A
NTSR2 HTRA2
NTSR2 ADAM15
NTSR2 SLC18A3
NTSR2 ZBED1
NTSR2 SLC12A4
NTSR2 TUBB2B
NTSR2 KRT1
NTSR2 VCX3A
NTSR2 ARMC6
NTSR2 C19orf29
NTSR2 ARSE
NTSR2 ZNF169
NTSR2 NTRK3
NTSR2 CPNE6
NTSR2 RPL11
NTSR2 NOC2L
NTSR2 XDH
NTSR2 ZNF239
NTSR2 USP11
NTSR2 LOC100134331
NTSR2 USP6
NTSR2 TENC1
NTSR2 WWOX
NTSR2 CDK6
[truncated: 3,450,048 more chars]
