# Supplementary material for: Functional networks inference from rule-based machine learning models
Source: BioData Min. 2016 Sep 5;9:28. doi: 10.1186/s13040-016-0106-4 (PMC5011349; doi:10.1186/s13040-016-0106-4)
Supplement: Supplementary file 2 — Networks. All networks used in the analysis given as a list of edges. (XZ 11980 kb) [file 13040_2016_106_MOESM2_ESM.xz › networks/mic/Prostate/SN_C2.txt]

FMO3 LOC652147
NRP2 ERBB2
NRP2 RBM4B
NRP2 GJB1
NRP2 DDN
NRP2 GPR18
NRP2 MAT1A
NRP2 SLC22A18AS
NRP2 IQCK
NRP2 ZBTB16
NRP2 CD22
NRP2 PMF1
NRP2 SERHL2
NRP2 PICK1
NRP2 IGFALS
NRP2 NRG1
NRP2 BZRPL1
NRP2 RB1
NRP2 ARVCF
NRP2 BMP10
NRP2 ARHGEF6
NRP2 GNB3
NRP2 GDI1
NRP2 GIPR
NRP2 CTNNA1
NRP2 SEMA3F
NRP2 NME6
NRP2 MSX1
NRP2 FLT3LG
NRP2 RIMS2
NRP2 UBE2C
NRP2 SLC6A7
NRP2 MAP3K14
NRP2 CDK5
NRP2 BBS9
NRP2 LOC644165
NRP2 MLH1
NRP2 GTPBP6
NRP2 UQCRFS1
NRP2 DTNA
NRP2 TBX19
NRP2 KLF11
NRP2 CRCP
NRP2 PRPF6
NRP2 LECT2
NRP2 OPN1SW
NRP2 PSMD1
NRP2 HDAC3
NRP2 LTK
NRP2 FAM65B
NRP2 UBE2M
NRP2 UBE4A
NRP2 ECE2
NRP2 PFDN1
NRP2 SLC16A3
NRP2 KATNB1
NRP2 GLP1R
NRP2 SERBP1
NRP2 RASSF9
NRP2 ITGA3
NRP2 PEX7
NRP2 LMTK2
NRP2 TUBGCP4
NRP2 OCEL1
NRP2 GRM4
NRP2 PRF1
NRP2 N4BP2L2
NRP2 IGF2
NRP2 CCL19
NRP2 TRIM28
NRP2 CYTH3
NRP2 AMMECR1
NRP2 SEPT6
NRP2 LOC90586
NRP2 FAM5C
NRP2 TNP1
NRP2 KLHL18
NRP2 TNK1
NRP2 S100A4
NRP2 KRT85
NRP2 HIST1H2AG
NRP2 GPR161
NRP2 SRM
NRP2 HCG9
NRP2 KIFC1
NRP2 MUC5AC
NRP2 NCR2
NRP2 PRSS16
NRP2 BFSP2
NRP2 KISS1
NRP2 EXD2
NRP2 EPAS1
NRP2 CEBPE
NRP2 BCAT1
NRP2 SNX13
NRP2 APOBEC3C
NRP2 CHP
NRP2 IL8
NRP2 LOC728849
NRP2 DPEP1
NRP2 ITGB6
NRP2 NTSR2
NRP2 SORBS3
NRP2 PPP3CB
NRP2 ODF1
NRP2 GMPS
NRP2 GPT
NRP2 HAS1
NRP2 HMGB3
NRP2 WDR45
NRP2 PTPRS
NRP2 TOMM34
NRP2 CCR7
NRP2 IL13
NRP2 RYR3
NRP2 CRYBA4
NRP2 TSSK2
NRP2 SLC7A2
NRP2 HMGA2
NRP2 HTR7
NRP2 TLX2
NRP2 DLEC1
NRP2 AFF2
NRP2 GGT5
NRP2 FURIN
NRP2 COX10
NRP2 IKBKG
NRP2 ETV3
NRP2 CD3G
NRP2 AIPL1
NRP2 OBSL1
NRP2 NAGPA
NRP2 MIOS
NRP2 TMEM8B
NRP2 ATPAF2
NRP2 ZNF157
NRP2 IFI35
NRP2 GPR19
NRP2 ATG4B
NRP2 REL
NRP2 PML
NRP2 STATH
NRP2 CDC6
NRP2 MAPK3
NRP2 CBARA1
NRP2 TNFRSF25
NRP2 ZKSCAN3
NRP2 NEU1
NRP2 SDF2
NRP2 ARHGEF17
NRP2 ITGA10
NRP2 ADAM20
NRP2 DOPEY1
NRP2 LOC283079
NRP2 RBBP8
NRP2 KRT33B
NRP2 CHIT1
NRP2 ISLR
NRP2 MYOG
NRP2 KCNA5
NRP2 CDK6
NRP2 SLC15A2
NRP2 MYO10
NRP2 IL17RA
NRP2 CYP11A1
NRP2 JAG1
NRP2 ERF
NRP2 TNPO1
NRP2 OTUB1
NRP2 TULP3
NRP2 PPP1R16B
NRP2 USP19
NRP2 RFC1
NRP2 MATN3
NRP2 IQSEC2
NRP2 GFAP
NRP2 UBE2N
NRP2 LOC201229
NRP2 SVEP1
NRP2 NCKIPSD
NRP2 EIF2AK2
NRP2 GPLD1
NRP2 AQP8
NRP2 IGF2BP3
NRP2 EXOSC2
NRP2 DEFA3
NRP2 SMAP1
NRP2 ITGA2
NRP2 FLJ10038
NRP2 FEM1B
NRP2 NFKB2
NRP2 CSF1
NRP2 SLC20A2
NRP2 RPS6KB2
NRP2 LOC145678
NRP2 PPM1D
NRP2 TGFB1
NRP2 SLC28A1
NRP2 PIK3CB
NRP2 METTL3
NRP2 TNFRSF10C
NRP2 SKI
NRP2 MMP19
NRP2 SSTR2
NRP2 LGALS3
NRP2 NKX2-1
NRP2 PRSS23
NRP2 GRIN2C
NRP2 C4A
NRP2 RPS6KA3
NRP2 ST6GALNAC4
NRP2 PDE3A
NRP2 TRIM58
NRP2 SMARCD3
NRP2 TPO
NRP2 PPP2R1B
NRP2 ATP2A3
NRP2 NCR1
NRP2 IGKC
NRP2 MAGEA1
NRP2 PTPRB
NRP2 CDX2
NRP2 PAIP2B
NRP2 MYB
NRP2 NME3
NRP2 FNDC3A
NRP2 AP2A2
NRP2 PZP
NRP2 FAU
NRP2 NFATC4
NRP2 SCAMP5
NRP2 SRPX
NRP2 LRRC48
NRP2 TBC1D9B
NRP2 CDC2L5
NRP2 ZNF783
NRP2 CYP2A6
NRP2 STX5
NRP2 NDST2
NRP2 SDC2
NRP2 MAN2B1
NRP2 PIK3IP1
NRP2 KIAA1024
NRP2 MEN1
NRP2 RBM4
NRP2 ATG2A
NRP2 FOXN2
NRP2 SEC14L1
NRP2 ANXA2P1
NRP2 FAM50A
NRP2 PLXND1
NRP2 PDPN
NRP2 GGT2
NRP2 INPP4A
NRP2 BPHL
NRP2 SERPINB7
NRP2 GJB3
NRP2 HSPA4
NRP2 HTR4
NRP2 DPT
NRP2 MSC
NRP2 LCAT
NRP2 HAL
NRP2 NRL
NRP2 HMG20B
NRP2 C2orf55
NRP2 CYP2A13
NRP2 DKFZP564C196
NRP2 VAT1
NRP2 C16orf7
NRP2 SSX1
NRP2 RREB1
NRP2 GAMT
NRP2 FETUB
NRP2 LIN37
NRP2 PTH
NRP2 TFDP2
NRP2 ERGIC3
NRP2 CDR2L
NRP2 ACOT11
NRP2 CRTC1
NRP2 LILRA4
NRP2 ING2
NRP2 NECAP1
NRP2 CLDN9
NRP2 MUC6
NRP2 IQSEC3
NRP2 INTS9
NRP2 LSM7
NRP2 SEPT11
NRP2 DAPK2
NRP2 PLEKHG3
NRP2 KIAA0586
NRP2 GAGE12J
NRP2 SFRS4
NRP2 SLITRK3
NRP2 DKK4
NRP2 ACOT2
NRP2 PPP1R8
NRP2 NOMO1
NRP2 SAP18
NRP2 IQSEC1
NRP2 ATXN3
NRP2 RAP1GAP
NRP2 GNAS
NRP2 SLC5A5
NRP2 PDLIM7
NRP2 ANKRD12
NRP2 RASSF7
NRP2 EP300
NRP2 C9
NRP2 TBXA2R
NRP2 SLCO2A1
NRP2 ACSM2A
NRP2 TPM2
NRP2 TUBGCP2
NRP2 CCL22
NRP2 EIF4G1
NRP2 PPM1E
NRP2 FAM89B
NRP2 RAPGEF5
NRP2 COBRA1
NRP2 P2RY6
NRP2 CALB2
NRP2 UBE2D1
NRP2 RHOB
NRP2 ITPR2
NRP2 TCF7
NRP2 FOSL1
NRP2 CASK
NRP2 RGL1
NRP2 CMA1
NRP2 MELK
NRP2 LPCAT4
NRP2 RGS4
NRP2 CACNA1C
NRP2 MYH8
NRP2 CDC25B
NRP2 CAMK2G
NRP2 CCL15
NRP2 KIF22
NRP2 PRAMEF12
NRP2 PCDH7
NRP2 SLC17A3
NRP2 TTLL4
NRP2 NACAD
NRP2 PI4KB
NRP2 MLLT4
NRP2 ADD2
NRP2 SERPINC1
NRP2 SCAPER
NRP2 PCGF1
NRP2 MRPL28
NRP2 TTC22
NRP2 SDC3
NRP2 CLCN7
NRP2 LALBA
NRP2 ST3GAL1
NRP2 RHO
NRP2 IL4
NRP2 KHK
NRP2 SPTLC2
NRP2 SLC7A4
NRP2 TRIM3
NRP2 RALYL
NRP2 IKBKE
NRP2 ANGEL1
NRP2 CSNK1G2
NRP2 LIPE
NRP2 C1orf144
NRP2 UBL3
NRP2 RBMX2
NRP2 ERCC4
NRP2 MET
NRP2 CASP10
NRP2 KRT12
NRP2 GTF2H3
NRP2 RUNX1
NRP2 ASGR1
NRP2 NRG2
NRP2 CNTN2
NRP2 GRIP2
NRP2 PDPK1
NRP2 PAX3
NRP2 JAM3
NRP2 PTK7
NRP2 ASNA1
NRP2 SLA
NRP2 SPP2
NRP2 RGN
NRP2 CD8A
NRP2 AURKA
NRP2 TUBB2C
NRP2 PARP2
NRP2 LPIN2
NRP2 LOC644761
NRP2 CSRP3
NRP2 TCF7L2
NRP2 FGF8
NRP2 PLEKHM2
NRP2 LOC729400
NRP2 ARID3A
NRP2 ACADVL
NRP2 ITIH4
NRP2 RHCE
NRP2 CBX3
NRP2 KDM1
NRP2 SIX3
NRP2 NSFL1C
NRP2 GHRHR
NRP2 MAP3K11
NRP2 PTPRO
NRP2 CASQ2
NRP2 GDF5
NRP2 KIAA0513
NRP2 PTCH1
NRP2 MYO16
NRP2 CTAG1A
NRP2 MYCL1
NRP2 ACVRL1
NRP2 CD52
NRP2 PAXIP1
NRP2 CYP4F11
NRP2 CHMP7
NRP2 PRPF31
NRP2 CDK2
NRP2 C19orf21
NRP2 TMEM87A
NRP2 JTB
NRP2 BCL2L1
NRP2 UBE2H
NRP2 ZNF384
NRP2 WNT7A
NRP2 IFIT1
NRP2 SLC5A2
NRP2 EZH1
NRP2 SH3BP1
NRP2 CCHCR1
NRP2 TAP2
NRP2 ABCC1
NRP2 NUPR1
NRP2 DYRK1B
NRP2 METTL1
NRP2 NADK
NRP2 XRCC2
NRP2 GZMM
NRP2 MTERFD2
NRP2 SFPQ
NRP2 CYP3A4
NRP2 FOSL2
NRP2 SLC4A8
NRP2 PIK3R1
NRP2 TGFB3
NRP2 SIM2
NRP2 GPRIN2
NRP2 CCDC94
NRP2 KCNJ6
NRP2 SLC9A3
NRP2 ZNF264
NRP2 CCKAR
NRP2 PSG1
NRP2 EIF3B
NRP2 PLIN3
NRP2 KIT
NRP2 ARHGAP1
NRP2 KRT86
NRP2 MTG1
NRP2 PHF21A
NRP2 JAK3
NRP2 TMSB4Y
NRP2 FOXG1
NRP2 TRAP1
NRP2 NLE1
NRP2 BAIAP3
NRP2 ARTN
NRP2 GARNL4
NRP2 MDM2
NRP2 ADRBK1
NRP2 GAGE2E
NRP2 ADCYAP1
NRP2 CARD10
NRP2 PXN
NRP2 SOLH
NRP2 TYR
NRP2 OPRL1
NRP2 TNIK
NRP2 TNFSF8
NRP2 PTH2R
NRP2 UROD
NRP2 NUP155
NRP2 ZNF169
NRP2 KIF20B
NRP2 ACAA1
NRP2 POLR1C
NRP2 CPNE6
NRP2 NUPL1
NRP2 NOC2L
NRP2 MFNG
NRP2 USP6
NRP2 WWOX
NRP2 PINK1
NRP2 PHOX2B
NRP2 ST7
NRP2 MAEA
NRP2 RNF5
NRP2 SLC2A1
NRP2 REEP2
NRP2 SEC11A
NRP2 SFTPD
NRP2 PTK6
NRP2 CNTN1
NRP2 NF1
NRP2 SEZ6L
NRP2 SAMD14
NRP2 DDX11
NRP2 ZER1
NRP2 PCDHA3
NRP2 FOXM1
NRP2 PLEKHM1
NRP2 AANAT
NRP2 CD40
NRP2 TGFBR2
NRP2 ETFB
NRP2 CPSF1
NRP2 SLC6A3
NRP2 EFNA5
NRP2 FCER2
NRP2 KCNF1
NRP2 JMJD6
NRP2 PLCG2
NRP2 SLN
NRP2 PTH1R
NRP2 VWA5A
NRP2 CNGB1
NRP2 FGD1
NRP2 CRX
NRP2 C19orf26
NRP2 SHMT1
NRP2 PPBPL2
NRP2 BGLAP
NRP2 CEL
NRP2 ABCD1
NRP2 ZC3H7B
NRP2 C2orf27A
NRP2 TIMP2
NRP2 ZBED4
NRP2 IGHG1
NRP2 PDLIM5
NRP2 RANBP9
NRP2 ABL1
NRP2 UBXN1
NRP2 NCK2
NRP2 KIF1A
NRP2 LOC729678
NRP2 CIZ1
NRP2 LTA
NRP2 NPAT
NRP2 CACNB4
NRP2 SCARB1
NRP2 PTGES
NRP2 PHF16
NRP2 CYP3A5
NRP2 MYH2
NRP2 TRPC4AP
NRP2 CUBN
NRP2 POM121L9P
NRP2 IGH@
NRP2 ALMS1
NRP2 OASL
NRP2 CNP
NRP2 IRF8
NRP2 KIF3C
NRP2 RPL3L
NRP2 TRIM15
NRP2 SAPS1
NRP2 RNASEH2B
NRP2 GCKR
NRP2 DGCR6L
NRP2 ABCA2
NRP2 GLT25D2
NRP2 CRHR2
NRP2 TGOLN2
NRP2 PROL1
NRP2 SLC17A1
NRP2 XAF1
NRP2 STAM2
NRP2 NFATC3
NRP2 SEMA4D
NRP2 GYG1
NRP2 PCDH1
NRP2 KCNMA1
NRP2 TFF1
NRP2 IL1B
NRP2 DMP1
NRP2 ARID4B
NRP2 CLINT1
NRP2 PYGM
NRP2 PVALB
NRP2 MAPKAPK2
NRP2 NPPA
NRP2 EDIL3
NRP2 ARF1
NRP2 PLRG1
NRP2 OLFM1
NRP2 GIGYF2
NRP2 TYMS
NRP2 EMID1
NRP2 LEFTY1
NRP2 PTGS1
NRP2 SMOX
NRP2 CCPG1
NRP2 HMOX2
NRP2 USP9X
NRP2 MYST1
NRP2 COL6A2
NRP2 NCOR2
NRP2 POU4F1
NRP2 DSC1
NRP2 ATP6V1B1
NRP2 AGAP8
NRP2 PPP3CC
NRP2 SOCS3
NRP2 CSK
NRP2 LAS1L
NRP2 FOXK2
NRP2 SLC7A8
NRP2 IHH
NRP2 TMCC1
NRP2 PHB
NRP2 PRCP
NRP2 AATK
NRP2 AMIGO2
NRP2 TFDP1
NRP2 SEMA3A
NRP2 MXD1
NRP2 HMGXB3
NRP2 MLX
NRP2 ALPPL2
NRP2 MAST2
NRP2 ACVR1B
NRP2 RIF1
NRP2 CA11
NRP2 POU6F1
NRP2 SLC6A2
NRP2 GJA1
NRP2 C1orf105
NRP2 STK25
NRP2 AP3M2
NRP2 SGCA
NRP2 CNKSR1
NRP2 ASCC2
NRP2 SERPIND1
NRP2 FAM153A
NRP2 MOCS1
NRP2 SLURP1
NRP2 NRD1
NRP2 PRB1
NRP2 PSMC5
NRP2 PTPN21
NRP2 DGCR2
NRP2 NIACR2
NRP2 RNF167
NRP2 CEACAM3
NRP2 GRIK5
NRP2 MFAP2
NRP2 NFRKB
NRP2 DGKA
NRP2 TIMP3
NRP2 COL9A2
NRP2 ATP2B2
NRP2 AGPAT1
NRP2 ABCC3
NRP2 UTF1
NRP2 MAP2K5
NRP2 CCDC69
NRP2 SPRR2C
NRP2 SLC30A3
NRP2 CSTF3
NRP2 GCK
NRP2 MRE11A
NRP2 SLC9A1
NRP2 CADM4
NRP2 KCNJ4
NRP2 TRAFD1
NRP2 LRIG2
NRP2 RABGAP1L
NRP2 IFNA4
NRP2 PSG7
NRP2 CITED1
NRP2 ATP11A
NRP2 GCN1L1
NRP2 OGG1
NRP2 PLIN1
NRP2 P2RX4
NRP2 C14orf1
NRP2 AQP2
NRP2 UBOX5
NRP2 AGPS
NRP2 CRHR1
NRP2 CCL16
NRP2 FAM189B
NRP2 NECAB2
NRP2 RGS7
NRP2 LGALS9
NRP2 SMPDL3B
NRP2 GHITM
NRP2 PGAM2
NRP2 EEF1D
NRP2 GNS
NRP2 EMX1
NRP2 HMX1
NRP2 ALDOB
NRP2 SMR3B
NRP2 SH3PXD2A
NRP2 HTR3A
NRP2 IL18RAP
NRP2 AIF1
NRP2 FAM5B
NRP2 KLK13
NRP2 IRF5
NRP2 VEGFC
NRP2 FANCL
NRP2 MRPL12
NRP2 CYP2B7P1
NRP2 RAF1
NRP2 THRA
NRP2 GALNTL4
NRP2 LEFTY2
NRP2 PMS2L1
NRP2 LIG3
NRP2 FOXE1
NRP2 HCRT
NRP2 DCT
NRP2 BTF3
NRP2 GPR6
NRP2 TYMP
NRP2 TAF5
NRP2 SMYD5
NRP2 ALOX12
NRP2 COL6A1
NRP2 HPS1
NRP2 PTAFR
NRP2 HPGD
NRP2 PRDM2
NRP2 ST5
NRP2 KLF1
NRP2 ELN
NRP2 SPINT1
NRP2 RAB31
NRP2 ZBTB25
NRP2 EIF3G
NRP2 CTSG
NRP2 HAP1
NRP2 ACR
NRP2 NAALADL1
NRP2 C6orf120
NRP2 CAMSAP1
NRP2 ASGR2
NRP2 STMN1
NRP2 EVPL
NRP2 RAB40B
NRP2 ATP6V1G2
NRP2 DDX17
NRP2 IFI27
NRP2 CD33
NRP2 FOLR1
NRP2 IAH1
NRP2 DUSP1
NRP2 RRBP1
NRP2 CBLN1
NRP2 PTMA
NRP2 LHX2
NRP2 PCDHGC3
NRP2 PPYR1
NRP2 DHFR
NRP2 PGRMC2
NRP2 SIX6
NRP2 EIF5B
NRP2 HNRNPL
NRP2 PHKG2
NRP2 MUC2
NRP2 RAD54L2
NRP2 GP9
NRP2 POU6F2
NRP2 SCAND2
NRP2 KCTD20
NRP2 PCBP2
NRP2 MAP3K3
NRP2 IL10RA
NRP2 MSL3
NRP2 IRGC
NRP2 ZFY
NRP2 SCAMP1
NRP2 C20orf194
NRP2 RAD52
NRP2 POU2F2
NRP2 GPA33
NRP2 GNLY
NRP2 ATP10B
NRP2 PLCD1
NRP2 MFAP3
NRP2 HNF4G
NRP2 CIITA
NRP2 ORC1L
NRP2 ATP2B1
NRP2 CDK5R1
NRP2 SDCCAG1
NRP2 COL1A1
NRP2 DLX2
NRP2 TOP2A
NRP2 C9orf114
NRP2 FRAT2
NRP2 KIF1C
NRP2 GALK1
NRP2 PPP1R2
NRP2 MGST3
NRP2 CDC45L
NRP2 HTR1B
NRP2 ASPHD1
NRP2 FEZ1
NRP2 PSMD9
NRP2 KIR2DL4
NRP2 CLCN6
NRP2 TRIM22
NRP2 TRIP13
NRP2 MMP25
NRP2 FLOT1
NRP2 SPTLC1
NRP2 HRAS
NRP2 DPH1
NRP2 ABCB1
NRP2 GSTA2
NRP2 TERT
NRP2 RALY
NRP2 FAM189A2
NRP2 RBMS1
NRP2 PCK2
NRP2 ARHGAP6
NRP2 UGT2B15
NRP2 MDC1
NRP2 SULT4A1
NRP2 GPR176
NRP2 CARS
NRP2 FGF3
NRP2 CEP164
NRP2 SLC4A3
NRP2 WBSCR22
NRP2 FKBP15
NRP2 IL23A
NRP2 SLC17A7
NRP2 PRRC1
NRP2 FNTB
NRP2 ALDOC
NRP2 FDXR
NRP2 GRN
NRP2 ZFR
NRP2 BTBD2
NRP2 D4S234E
NRP2 DGKG
NRP2 IRF4
NRP2 AFAP1
NRP2 SLC38A10
NRP2 ALAS2
NRP2 RBM8A
NRP2 TFF3
NRP2 NPAS2
NRP2 PDE4A
NRP2 BAHD1
NRP2 PRH1
NRP2 ARR3
NRP2 FGFR1
NRP2 TREX1
NRP2 CAPNS1
NRP2 VLDLR
NRP2 STX11
NRP2 MED24
NRP2 FCGR2A
NRP2 DOK4
NRP2 ENC1
NRP2 ITIH1
NRP2 RAB14
NRP2 BMP1
NRP2 GPR143
NRP2 MPZL2
NRP2 MAX
NRP2 PRPH
NRP2 ZNF133
NRP2 SV2A
NRP2 DCTD
NRP2 NRTN
NRP2 MVD
NRP2 KRT16
NRP2 HBXIP
NRP2 CYP2D6
NRP2 CORO1A
NRP2 CROCC
NRP2 HNRNPH1
NRP2 TACC2
NRP2 SPEF1
NRP2 CELSR2
NRP2 DNAJC7
NRP2 PAX7
NRP2 MEF2C
NRP2 POL3S
NRP2 PCBP3
NRP2 HTRA2
NRP2 REG1B
NRP2 RCE1
NRP2 CCBP2
NRP2 NUP214
NRP2 SMG6
NRP2 STK38
NRP2 KDM5B
NRP2 SAG
NRP2 TROVE2
NRP2 DNAH9
NRP2 KRT35
NRP2 HRC
NRP2 DDIT3
NRP2 TIPRL
NRP2 DNAJA1
NRP2 MUC1
NRP2 KAT5
NRP2 MATR3
NRP2 ZSCAN12
NRP2 ARHGAP12
NRP2 ABTB2
NRP2 NOS3
NRP2 DRG1
NRP2 CFHR3
NRP2 TFAP2A
NRP2 RPH3A
NRP2 DHCR7
NRP2 CEACAM4
NRP2 BCR
NRP2 MARK3
NRP2 SBNO2
NRP2 XPO6
NRP2 MLL
NRP2 HSP90AB1
NRP2 SEMA5A
NRP2 NDUFS7
NRP2 ZBED1
NRP2 SLC12A4
NRP2 SLC14A2
NRP2 CTRL
NRP2 RSC1A1
NRP2 INSL3
NRP2 TBX10
NRP2 ARMC6
NRP2 KLRC2
NRP2 CAPN3
NRP2 FOXC2
NRP2 CCR5
NRP2 LCT
NRP2 WHAMML2
NRP2 NTRK3
NRP2 SFRS2
NRP2 LASS1
NRP2 GRP
NRP2 XDH
NRP2 PRLR
NRP2 NAAA
NRP2 AAK1
NRP2 USP11
NRP2 TENC1
NRP2 CREB3
NRP2 FOXN1
NRP2 PIGC
NRP2 PITPNM1
NRP2 SLC9A3R2
NRP2 TCAP
NRP2 C2orf24
NRP2 SF1
NRP2 PRPS1L1
NRP2 PSMD11
NRP2 GLUD2
NRP2 P2RX6
NRP2 GYPE
NRP2 COX6A2
NRP2 GATA2
NRP2 UBE3B
NRP2 REG1A
NRP2 SPINLW1
NRP2 NFKBIL1
NRP2 VSIG4
NRP2 RGS9
NRP2 HNRNPA3
NRP2 PCTK3
NRP2 PTPRD
NRP2 TRD@
NRP2 DTX4
NRP2 SIGMAR1
NRP2 MMP11
NRP2 ELAVL2
NRP2 RBCK1
NRP2 AXL
NRP2 MYCN
NRP2 KIAA0284
NRP2 MAGEA9
NRP2 MMACHC
NRP2 SSH1
NRP2 OVGP1
NRP2 ZMYM3
NRP2 CACNA1B
NRP2 HHLA1
NRP2 HCRTR1
NRP2 FCGR2B
NRP2 TRIM16
NRP2 FSHR
NRP2 POP5
NRP2 SOX2
NRP2 MGAT4C
NRP2 GCOM1
NRP2 FSHB
NRP2 MPZL1
NRP2 IL3
NRP2 GBX1
NRP2 MYST2
NRP2 CDC37
NRP2 RAB8A
NRP2 PSMB4
NRP2 STBD1
NRP2 ITGB3BP
NRP2 NEUROG3
NRP2 PDGFRA
NRP2 HPCAL1
NRP2 CHKA
NRP2 MVK
NRP2 SERPINA4
NRP2 LRRC15
NRP2 H6PD
NRP2 KIAA0467
NRP2 ADH1C
NRP2 ZNF101
NRP2 CTSA
NRP2 E2F1
NRP2 SLC25A17
NRP2 GSTM5
NRP2 RELA
NRP2 SPINT3
NRP2 ARAF
NRP2 DNAJC4
NRP2 PTPN9
NRP2 CECR7
NRP2 RXRB
NRP2 C10orf12
NRP2 HTR2A
NRP2 ACAN
NRP2 SCD
NRP2 CAP2
NRP2 LCK
NRP2 TNKS
NRP2 ZNF76
NRP2 CYP27B1
NRP2 KLRC3
NRP2 EPR1
NRP2 GRINA
NRP2 SOS1
NRP2 LOC26102
NRP2 MPZ
NRP2 STXBP1
NRP2 GHRH
NRP2 RABGGTA
NRP2 KCNAB2
NRP2 PRKCB
NRP2 TSHB
NRP2 RASSF1
NRP2 CCDC85B
NRP2 CORT
NRP2 AMBP
NRP2 MEGF6
NRP2 TBX1
NRP2 PIGR
NRP2 TCOF1
NRP2 MCRS1
NRP2 SCYL3
NRP2 SAR1A
NRP2 KCND3
NRP2 psiTPTE22
NRP2 sept-06
NRP2 ITGAD
NRP2 KANK3
NRP2 MTHFR
NRP2 SLC22A24
NRP2 RPS26
NRP2 PARD3
NRP2 ITGA2B
NRP2 CIAPIN1
NRP2 SLC8A1
NRP2 MATN4
NRP2 NTRK2
NRP2 RAP2A
NRP2 CDKN1B
NRP2 GUCA1A
NRP2 MAG
NRP2 ZNF79
NRP2 BAP1
NRP2 RHBDL1
NRP2 LUZP1
NRP2 HAUS5
NRP2 SEC16A
NRP2 NDRG2
NRP2 MTX1
NRP2 P2RX7
NRP2 ZNF274
NRP2 ARHGAP4
NRP2 GAD2
NRP2 HIRIP3
NRP2 PYY
NRP2 UNC5B
NRP2 VAMP4
NRP2 IFRD2
NRP2 KRTAP26-1
NRP2 SOX12
NRP2 EIF1AY
NRP2 ELAVL3
NRP2 RTN2
NRP2 CAD
NRP2 IRF2
NRP2 EWSR1
NRP2 MFN1
NRP2 GUCA2A
NRP2 LDB2
NRP2 PDE4C
NRP2 GNL1
NRP2 EIF3K
NRP2 PAFAH1B1
NRP2 PPP1R10
NRP2 STX2
NRP2 MYO1C
NRP2 PPP3R1
NRP2 HOXC11
NRP2 ELOVL5
NRP2 DOK2
NRP2 RHBDD3
NRP2 EIF2C2
NRP2 MC2R
NRP2 SOX3
NRP2 MR1
NRP2 PNMT
NRP2 GPR3
NRP2 SCGB1D2
NRP2 KIAA0999
NRP2 GNB2L1
NRP2 ARFGEF2
NRP2 SLC18A1
NRP2 HSD17B3
NRP2 RRP12
NRP2 CHRNA3
NRP2 P2RY11
NRP2 MYCBP
NRP2 BTNL3
NRP2 KCNQ3
NRP2 FANCA
NRP2 CELA2B
NRP2 IGL@
NRP2 RASA2
NRP2 BCL3
NRP2 IVD
NRP2 SLC25A16
NRP2 HDGF
NRP2 WNT6
NRP2 BCAM
NRP2 DNASE1L1
NRP2 SLMO1
NRP2 WNT2B
NRP2 MAD1L1
NRP2 PCBP1
NRP2 ALOX5
NRP2 REG3A
NRP2 TEX261
NRP2 PCNXL2
NRP2 GTSE1
NRP2 CYP27A1
NRP2 NUAK1
NRP2 ZFPL1
NRP2 PTGER3
NRP2 HCN4
NRP2 WNT11
NRP2 ATF7
NRP2 IL1RL1
NRP2 ELF5
NRP2 LY6G6C
NRP2 CBX5
NRP2 AKR1C4
NRP2 MGP
NRP2 ANKLE2
NRP2 LOC90925
NRP2 CD47
NRP2 KRT37
NRP2 MYT1
NRP2 SIT1
NRP2 SLC1A6
NRP2 PHKG1
NRP2 POLA2
NRP2 FZR1
NRP2 KRTAP5-9
NRP2 SULT2B1
NRP2 RECQL5
NRP2 ADCY1
NRP2 PGM3
NRP2 CTRB2
NRP2 HLA-DQB1
NRP2 TICAM1
NRP2 TGFBRAP1
NRP2 LHCGR
NRP2 FAM102A
NRP2 SCNN1D
NRP2 ATP1B2
NRP2 TTYH2
NRP2 HLF
NRP2 SNUPN
NRP2 DAGLA
NRP2 CCDC130
NRP2 NR6A1
NRP2 CRY2
NRP2 ECD
NRP2 C19orf29
NRP2 MARCO
NRP2 SEMA7A
NRP2 IKZF1
NRP2 MFSD10
NRP2 CD72
NRP2 HBBP1
NRP2 IVL
NRP2 PGAP2
NRP2 INHA
NRP2 CRABP1
NRP2 SMARCD2
NRP2 AKAP3
NRP2 GTF2F1
NRP2 ATF6
NRP2 MMP23B
NRP2 SLC16A6
NRP2 TAZ
NRP2 ANKRD46
NRP2 ABCC9
NRP2 ARC
NRP2 PXDN
NRP2 PTPRJ
NRP2 ABCF2
NRP2 TP53TG5
NRP2 VAMP5
NRP2 CCT3
NRP2 THBS3
NRP2 SMO
NRP2 WDR62
NRP2 SPINK2
NRP2 TBCD
NRP2 FSCN2
NRP2 RMND5B
NRP2 XRCC5
NRP2 SRRT
NRP2 AKT3
NRP2 TPPP
NRP2 RAI14
NRP2 POLR2E
NRP2 NCSTN
NRP2 LRCH4
NRP2 GART
NRP2 CHST2
NRP2 LDB3
NRP2 ARFIP2
NRP2 AGT
NRP2 HYAL2
NRP2 MAGED2
NRP2 GPR162
NRP2 HSF4
NRP2 AHDC1
NRP2 BBC3
NRP2 CHRNE
NRP2 LOC100134331
NRP2 MYO9B
NRP2 TKT
NRP2 F2RL3
NRP2 GOLGA1
NRP2 KRT2
NRP2 ZNF167
NRP2 INA
NRP2 AP1G2
NRP2 GBA
NRP2 MYEF2
NRP2 CLSTN3
NRP2 HLA-DOB
NRP2 NCDN
NRP2 TROAP
NRP2 KLF5
NRP2 ANG
NRP2 ESR2
NRP2 ZNF500
NRP2 PUM2
NRP2 HOXD10
NRP2 MCAT
NRP2 C5orf30
NRP2 BCL2
NRP2 PAX8
NRP2 PFKFB3
NRP2 RBP3
NRP2 CCKBR
NRP2 PSMB8
NRP2 BAI1
NRP2 CDC42
NRP2 CDH4
NRP2 ETS1
NRP2 GJB5
NRP2 ABCA1
NRP2 C11orf80
NRP2 ST20
NRP2 TNFSF12
NRP2 UCP2
NRP2 FAM13A
NRP2 CSNK1A1
NRP2 ATP5G3
NRP2 AGFG2
NRP2 SLC6A9
NRP2 VILL
NRP2 PQBP1
NRP2 SLC1A7
NRP2 HOXA9
NRP2 MCM3AP
NRP2 TM4SF5
NRP2 STK17A
NRP2 VAPB
NRP2 ACHE
NRP2 MOBKL1B
NRP2 ARHGEF12
NRP2 NFATC2IP
NRP2 ACYP2
NRP2 MT3
NRP2 CGB
NRP2 RER1
NRP2 BRD2
NRP2 BTRC
NRP2 KHSRP
NRP2 KIAA0323
NRP2 MLXIP
NRP2 LSM1
NRP2 NOL7
NRP2 CADM3
NRP2 UQCRC1
NRP2 XPNPEP2
NRP2 KCTD17
NRP2 CRYBB3
NRP2 NHP2
NRP2 FAM155B
NRP2 WDR18
NRP2 MC1R
NRP2 HPR
NRP2 SPN
NRP2 RAGE
NRP2 NUDT3
NRP2 T
NRP2 CEP135
NRP2 LAIR1
NRP2 AQP7
NRP2 BRCA1
NRP2 TRIM66
NRP2 NRXN1
NRP2 LOC552889
NRP2 RIBC2
NRP2 HNF1A
NRP2 KRT6A
NRP2 GNAT1
NRP2 ABCC8
NRP2 ACCN1
NRP2 RAD51L3
NRP2 CHST15
NRP2 TAF12
NRP2 POLG
NRP2 SLC29A2
NRP2 SPC25
NRP2 MYL2
NRP2 CHST3
NRP2 PBX1
NRP2 TET3
NRP2 ABO
NRP2 NTNG1
NRP2 COLQ
NRP2 MGAT1
NRP2 M6PR
NRP2 BNIP1
NRP2 AMHR2
NRP2 CACNB1
NRP2 UBTF
NRP2 PTEN
NRP2 SOX1
NRP2 TRAF3IP1
NRP2 SETD2
NRP2 IGF1R
NRP2 RUNDC3A
NRP2 KLHL25
NRP2 PCDH9
NRP2 ZFYVE26
NRP2 GFPT2
NRP2 CBFA2T3
NRP2 KYNU
NRP2 SLC18A3
NRP2 DGKQ
NRP2 TUBB2B
NRP2 TAX1BP1
NRP2 KRT1
NRP2 GIF
NRP2 KCNQ1
NRP2 ZNF337
NRP2 BAT3
NRP2 ARSE
NRP2 SPG20
NRP2 NPPB
NRP2 LYPD3
NRP2 SLC6A11
NRP2 PIK3R2
NRP2 RPL11
NRP2 PFKFB2
NRP2 ZNF239
NRP2 DHX30
NRP2 TNFRSF10D
NRP2 DAXX
NRP2 YY1
NRP2 GABRG3
NRP2 TAF1
NRP2 VENTX
NRP2 LRRC23
NRP2 RAE1
NRP2 MAPK12
NRP2 SNAPC4
NRP2 CHD8
NRP2 FMO4
NRP2 ZNF592
NRP2 UCP3
NRP2 LOC399904
NRP2 GSN
NRP2 MYBPC3
NRP2 COL19A1
NRP2 HIST1H3E
NRP2 TOP3B
NRP2 DNAJC9
NRP2 VASH1
NRP2 POLD2
NRP2 SLC6A8
NRP2 DMWD
NRP2 DGCR11
NRP2 ADAM15
NRP2 SLC1A4
NRP2 VCX3A
NRP2 EPHB2
NRP2 ENTPD2
NRP2 WNT10B
NRP2 BMI1
NRP2 ASL
NRP2 DBN1
NRP2 DUSP8
NRP2 EPOR
NRP2 AXIN1
NRP2 NID1
NRP2 GADD45B
NRP2 MPP2
NRP2 LYZL6
NRP2 ITM2B
NRP2 PTPRN
NRP2 PSME1
NRP2 C22orf9
NRP2 EFNA2
NRP2 PAK2
NRP2 CSPG4
NRP2 BAX
NRP2 NFYB
NRP2 ADAMTSL2
NRP2 NPM3
NRP2 C19orf50
NRP2 LOC728643
NRP2 ALPK3
NRP2 HOXD4
NRP2 YPEL1
NRP2 RAB3A
NRP2 C16orf88
NRP2 KPNA6
NRP2 SLC35A2
NRP2 KIAA0892
NRP2 IFT140
NRP2 LY9
NRP2 NBEAL2
NRP2 TBC1D22A
NRP2 THBS1
NRP2 MMP15
NRP2 LGR5
NRP2 RAD54L
NRP2 INPP5K
NRP2 RPA2
NRP2 TERF2
NRP2 BIRC2
NRP2 C19orf6
NRP2 LAD1
NRP2 TXNRD2
NRP2 TUB
NRP2 NUP188
NRP2 EML3
NRP2 F8
NRP2 MAGEA5
NRP2 FZD9
NRP2 IGSF9B
NRP2 ARPC4
NRP2 FUT7
NRP2 BCAT2
NRP2 CAMK2B
NRP2 OR7E24
NRP2 LBP
NRP2 DOK1
NRP2 LRRC68
NRP2 B4GALT5
NRP2 MLLT1
NRP2 TWF2
NRP2 AHSG
NRP2 KCNH2
NRP2 EIF4B
NRP2 DOLK
NRP2 MAN1A2
NRP2 PVT1
NRP2 C12orf47
NRP2 LPXN
NRP2 FST
NRP2 PLEC1
NRP2 TIAM1
NRP2 MXRA8
NRP2 CALCOCO1
NRP2 TRA2A
NRP2 SMARCD1
NRP2 GPR35
NRP2 SLC6A12
NRP2 CD7
NRP2 CCR4
NRP2 RAC2
NRP2 CLEC11A
NRP2 LRP3
NRP2 ZNF143
NRP2 DUSP7
NRP2 RUNX2
NRP2 MPDU1
NRP2 LOR
NRP2 DCBLD2
NRP2 TBXAS1
NRP2 ZNF593
NRP2 MLANA
NRP2 MYBPC2
NRP2 MTFR1
NRP2 TMPRSS6
NRP2 FGF7
NRP2 SEC31B
NRP2 AVPR1B
NRP2 PDAP1
NRP2 ACY1
NRP2 TPMT
NRP2 GRAP2
NRP2 PPP3CA
NRP2 DNAL4
NRP2 CLIP2
NRP2 LPAR2
NRP2 CTNNBIP1
NRP2 TBX5
NRP2 TBR1
NRP2 COPS6
NRP2 ACTL6B
NRP2 KEAP1
NRP2 OMG
NRP2 ADCY2
NRP2 CEACAM1
NRP2 CASP2
NRP2 HSD11B2
NRP2 ARHGAP26
NRP2 KNG1
NRP2 PROX1
NRP2 KRT33A
NRP2 CCDC86
NRP2 FBLN1
NRP2 EPB41
NRP2 GTF3A
NRP2 MFHAS1
NRP2 EFNA3
NRP2 BRD4
NRP2 PSAP
NRP2 ABHD14A
NRP2 RBM38
NRP2 RDH5
NRP2 PHLDA1
NRP2 ISG20L2
NRP2 TCF25
NRP2 FAIM2
NRP2 CYP2C18
NRP2 EIF2AK1
NRP2 NDUFV1
NRP2 AKAP4
NRP2 F7
NRP2 LLGL2
NRP2 ZP2
NRP2 ATP6V0A2
NRP2 PSMD14
NRP2 SLC16A5
NRP2 PPAP2C
NRP2 GYPB
NRP2 ZFP36L2
NRP2 FGF2
NRP2 AQP5
NRP2 EXOSC7
NRP2 AMELX
NRP2 IDS
NRP2 RNF185
NRP2 RAPGEF1
NRP2 NFKB1
NRP2 OR2B6
NRP2 PPP2R5D
NRP2 TUSC2
NRP2 POLR2J
NRP2 TCF3
NRP2 CHRNB2
NRP2 POLE
NRP2 ZNF263
NRP2 RGS10
NRP2 PPP4R1
NRP2 CCNF
NRP2 TERF1
NRP2 DHRS1
NRP2 LARGE
NRP2 HSF1
NRP2 KIFC3
NRP2 MAGEA4
NRP2 CDH16
NRP2 MGAT3
NRP2 ANK1
NRP2 BCL11A
NRP2 ARFIP1
NRP2 FUS
NRP2 TNNT1
NRP2 U2AF2
NRP2 LYPLA2
NRP2 CSTF2
NRP2 HIPK2
NRP2 MAPK8IP1
NRP2 C1QL1
NRP2 CALR
NRP2 SPG7
NRP2 HSD17BP1
NRP2 ACP1
NRP2 SRRD
NRP2 EIF2B1
NRP2 PMS2CL
NRP2 BAT1
NRP2 DCI
NRP2 ESR1
NRP2 STIP1
NRP2 REM1
NRP2 ALDH4A1
NRP2 DSG1
NRP2 MRPS12
NRP2 E2F4
NRP2 CRMP1
NRP2 PAX9
NRP2 ST3GAL5
NRP2 MRPL33
NRP2 NDST1
NRP2 RP1-21O18.1
NRP2 MC5R
NRP2 FRY
NRP2 DGCR9
NRP2 CD3E
NRP2 RDH16
NRP2 UPK2
NRP2 NFIX
NRP2 IGHMBP2
NRP2 LOC91316
NRP2 ERBB3
NRP2 OSGIN2
NRP2 ZBTB7A
NRP2 PYGO1
NRP2 DNAJA3
NRP2 FGF9
NRP2 CFDP1
NRP2 DUS4L
NRP2 TCF20
NRP2 ZBTB17
NRP2 MAML3
NRP2 TNXB
NRP2 GP2
NRP2 CNTN6
NRP2 PIM1
NRP2 RAB11FIP5
NRP2 RPRD2
NRP2 CD34
NRP2 FLT1
NRP2 HRK
NRP2 PAMR1
NRP2 COL21A1
NRP2 MOGS
NRP2 MT4
NRP2 PHLDB1
NRP2 CAPN5
NRP2 OAS2
NRP2 LSM4
NRP2 LOC652147
NRP2 HADHA
NRP2 PRPF19
NRP2 TNIP1
NRP2 UTP3
NRP2 CDKN2C
NRP2 CDH22
NRP2 ZNF282
NRP2 SLC22A14
NRP2 ASMT
NRP2 LLGL1
NRP2 PLXNA3
NRP2 CELP
NRP2 IGFBP5
NRP2 ADRA1A
NRP2 PDE1A
NRP2 FAM168B
NRP2 SLC16A2
NRP2 GATA4
NRP2 ALOX12P2
NRP2 MATK
NRP2 ITGAM
NRP2 ESPL1
NRP2 SNX27
NRP2 TEX28
NRP2 NQO1
NRP2 ZMYND10
NRP2 MYOZ3
NRP2 MAP2K4
NRP2 RASGRP3
NRP2 GRIN2A
NRP2 ABCB6
NRP2 DEPDC5
NRP2 STAU1
NRP2 GRB2
NRP2 CCNA2
NRP2 SECISBP2L
NRP2 S100A5
NRP2 ODZ4
NRP2 IL8RB
NRP2 DUSP14
NRP2 PSD4
NRP2 NCR3
NRP2 SLC24A1
NRP2 FADS1
NRP2 STAT2
NRP2 CXCL5
NRP2 DDX19A
NRP2 ANP32E
NRP2 HIPK3
NRP2 B4GALT3
NRP2 CCT8
NRP2 KLHL35
NRP2 DDX51
NRP2 MICAL2
NRP2 EEF1A2
NRP2 RAMP3
NRP2 ATF6B
NRP2 SSTR5
NRP2 MCM2
NRP2 CNNM2
NRP2 SLC25A11
NRP2 SNRK
NRP2 HLA-G
NRP2 SPTB
NRP2 ASMTL
NRP2 EXTL1
NRP2 MT1X
NRP2 S1PR4
NRP2 HTR6
NRP2 NEUROD2
NRP2 TPX2
ZNF205 EPAS1
ZNF205 IGF2
ZNF205 CDH16
ZNF205 POU6F2
ZNF205 FAS
ZNF205 INHA
ZNF205 AURKA
ZNF205 PRH1
ZNF205 ARID3A
ERBB2 DDN
ERBB2 GPR18
ERBB2 SPEF1
ERBB2 MAT1A
ERBB2 SLC22A18AS
ERBB2 IQCK
ERBB2 ZBTB16
ERBB2 CD22
ERBB2 PMF1
ERBB2 SERHL2
ERBB2 NRG1
ERBB2 BZRPL1
ERBB2 RB1
ERBB2 ARVCF
ERBB2 BMP10
ERBB2 ARHGEF6
ERBB2 GNB3
ERBB2 GDI1
ERBB2 GIPR
ERBB2 OR2J2
ERBB2 CTNNA1
ERBB2 SEMA3F
ERBB2 XAF1
ERBB2 MSX1
ERBB2 FLT3LG
ERBB2 RIMS2
ERBB2 UBE2C
ERBB2 SLC6A7
ERBB2 MUC8
ERBB2 MAP3K14
ERBB2 CDK5
ERBB2 BBS9
ERBB2 MYB
ERBB2 CD151
ERBB2 GTPBP6
ERBB2 UQCRFS1
ERBB2 DTNA
ERBB2 TBX19
ERBB2 KLF11
ERBB2 CRCP
ERBB2 PRPF6
ERBB2 LECT2
ERBB2 OPN1SW
ERBB2 PSMD1
ERBB2 IQSEC3
ERBB2 PTP4A2
ERBB2 LTK
ERBB2 FAM65B
ERBB2 UBE4A
ERBB2 ECE2
ERBB2 DAGLA
ERBB2 SLC16A3
ERBB2 KATNB1
ERBB2 SERBP1
ERBB2 ITGA3
ERBB2 SNX26
ERBB2 KPNA5
ERBB2 LMTK2
ERBB2 TUBGCP4
ERBB2 OCEL1
ERBB2 PTPRO
ERBB2 PRF1
ERBB2 N4BP2L2
ERBB2 RPL10
ERBB2 IGF2
ERBB2 CCL19
ERBB2 TRIM28
ERBB2 CYTH3
ERBB2 AMMECR1
ERBB2 PDIA2
ERBB2 XRCC2
ERBB2 KIAA0182
ERBB2 FAM5C
ERBB2 TNP1
ERBB2 KLHL18
ERBB2 TNK1
ERBB2 S100A4
ERBB2 DNASE2
ERBB2 SMARCD2
ERBB2 HIST1H2AG
ERBB2 GPR161
ERBB2 DOK1
ERBB2 HCG9
ERBB2 KIFC1
ERBB2 RNF19B
ERBB2 NCR2
ERBB2 PRSS16
ERBB2 BFSP2
ERBB2 KISS1
ERBB2 EXD2
ERBB2 EPAS1
ERBB2 CEBPE
ERBB2 BCAT1
ERBB2 APOBEC3C
ERBB2 TMEM87A
ERBB2 IL8
ERBB2 LOC728849
ERBB2 DPEP1
ERBB2 CCL7
ERBB2 NPAS1
ERBB2 NTSR2
ERBB2 PTGS1
ERBB2 ODF1
ERBB2 GPT
ERBB2 HAS1
ERBB2 WDR45
ERBB2 PTPRS
ERBB2 TOMM34
ERBB2 CCR7
ERBB2 CD4
ERBB2 IL13
ERBB2 RYR3
ERBB2 CRYBA4
ERBB2 TSSK2
ERBB2 PHF21A
ERBB2 HMGA2
ERBB2 RBM5
ERBB2 HTR7
ERBB2 TLX2
ERBB2 AFF2
ERBB2 GGT5
ERBB2 FURIN
ERBB2 COX10
ERBB2 IKBKG
ERBB2 ETV3
ERBB2 CD3G
ERBB2 GTF2I
ERBB2 CYHR1
ERBB2 OBSL1
ERBB2 CACYBP
ERBB2 NAGPA
ERBB2 TMEM8B
ERBB2 ATPAF2
ERBB2 ZNF157
ERBB2 IFI35
ERBB2 ATP5S
ERBB2 GPR19
ERBB2 UROS
ERBB2 ATG4B
ERBB2 REL
ERBB2 TRIB2
ERBB2 ARFGAP2
ERBB2 PML
ERBB2 STATH
ERBB2 CDC6
ERBB2 OAZ1
ERBB2 MAPK3
ERBB2 CBARA1
ERBB2 TNFRSF25
ERBB2 ZKSCAN3
ERBB2 NEU1
ERBB2 SDF2
ERBB2 ARHGEF17
ERBB2 ITGA10
ERBB2 ADAM20
ERBB2 DOPEY1
ERBB2 LOC283079
ERBB2 RBBP8
ERBB2 CFHR3
ERBB2 CHIT1
ERBB2 ISLR
ERBB2 MYOG
ERBB2 KIF17
ERBB2 KCNA5
ERBB2 CDK6
ERBB2 SLC15A2
ERBB2 MYO10
ERBB2 IL17RA
ERBB2 CYP11A1
ERBB2 JAG1
ERBB2 GBX1
ERBB2 RAB8A
ERBB2 OTUB1
ERBB2 TULP3
ERBB2 SMAD9
ERBB2 PPP1R16B
ERBB2 USP19
ERBB2 RFC1
ERBB2 MATN3
ERBB2 COPA
ERBB2 C18orf10
ERBB2 GFAP
ERBB2 UBE2N
ERBB2 LOC201229
ERBB2 SVEP1
ERBB2 NCKIPSD
ERBB2 EIF2AK2
ERBB2 IMP4
ERBB2 AQP8
ERBB2 IGF2BP3
ERBB2 EXOSC2
ERBB2 EIF2AK1
ERBB2 DEFA3
ERBB2 SMAP1
ERBB2 FLJ10038
ERBB2 FEM1B
ERBB2 NFKB2
ERBB2 CSF1
ERBB2 PTHLH
ERBB2 SLC20A2
ERBB2 GRM5
ERBB2 LRRC37A3
ERBB2 RPS6KB2
ERBB2 LOC145678
ERBB2 PPM1D
ERBB2 TGFB1
ERBB2 SLC28A1
ERBB2 NR0B2
ERBB2 PIK3CB
ERBB2 METTL3
ERBB2 TNFRSF10C
ERBB2 SKI
ERBB2 MMP19
ERBB2 SSTR2
ERBB2 NKX2-1
ERBB2 PRSS23
ERBB2 GRIN2C
ERBB2 RPS6KA3
ERBB2 ST6GALNAC4
ERBB2 PDE3A
ERBB2 TRIM58
ERBB2 F2RL3
ERBB2 ATP2A3
ERBB2 NCR1
ERBB2 IGKC
ERBB2 MAGEA1
ERBB2 HSF2
ERBB2 PTPRB
ERBB2 CDX2
ERBB2 PAIP2B
ERBB2 LOC644165
ERBB2 NME3
ERBB2 FNDC3A
ERBB2 RCVRN
ERBB2 AP2A2
ERBB2 C1orf68
ERBB2 DOC2A
ERBB2 PZP
ERBB2 FMNL1
ERBB2 PSD
ERBB2 FAU
ERBB2 NFATC4
ERBB2 TBCD
ERBB2 SRPX
ERBB2 LRRC48
ERBB2 NTSR1
ERBB2 TBC1D9B
ERBB2 CDC2L5
ERBB2 ZNF783
ERBB2 CYP2A6
ERBB2 STX5
ERBB2 NDST2
ERBB2 SDC2
ERBB2 KIAA1024
ERBB2 MEN1
ERBB2 RBM4
ERBB2 ATG2A
ERBB2 FOXN2
ERBB2 SEC14L1
ERBB2 C1orf216
ERBB2 FAM50A
ERBB2 PDPN
ERBB2 GGT2
ERBB2 INPP4A
ERBB2 BPHL
ERBB2 SERPINB7
ERBB2 GJB3
ERBB2 HSPA4
ERBB2 HTR4
ERBB2 DPT
ERBB2 MSC
ERBB2 LCAT
ERBB2 OR2H2
ERBB2 NRL
ERBB2 SSX1
ERBB2 C2orf55
ERBB2 CYP2A13
ERBB2 UBE2S
ERBB2 RRAS
ERBB2 TCF25
ERBB2 C16orf7
ERBB2 RREB1
ERBB2 MBOAT7
ERBB2 RPS5
ERBB2 GAMT
ERBB2 FETUB
ERBB2 LIN37
ERBB2 PTH
ERBB2 TFDP2
ERBB2 ERGIC3
ERBB2 CDR2L
ERBB2 ACOT11
ERBB2 CRTC1
ERBB2 LILRA4
ERBB2 ING2
ERBB2 TLE3
ERBB2 NECAP1
ERBB2 DDIT4
ERBB2 RND1
ERBB2 C6orf106
ERBB2 INTS9
ERBB2 LSM7
ERBB2 DAPK2
ERBB2 NSUN5C
ERBB2 PLEKHG3
ERBB2 KIAA0586
ERBB2 GAGE12J
ERBB2 SLITRK3
ERBB2 DKK4
ERBB2 ACOT2
ERBB2 PPP1R8
ERBB2 NOMO1
ERBB2 SAP18
ERBB2 IQSEC1
ERBB2 ATXN3
ERBB2 RAP1GAP
ERBB2 GNAS
ERBB2 SLC5A5
ERBB2 HS6ST1
ERBB2 PDLIM7
ERBB2 ANKRD12
ERBB2 HOXC4
ERBB2 RASSF7
ERBB2 EP300
ERBB2 C9
ERBB2 TBXA2R
ERBB2 SLCO2A1
ERBB2 BCL2L11
ERBB2 TUBGCP2
ERBB2 CCL22
ERBB2 PRPF40A
ERBB2 FAM89B
ERBB2 RAPGEF5
ERBB2 COBRA1
ERBB2 ARL4C
ERBB2 P2RY6
ERBB2 CAMK1
ERBB2 CALB2
ERBB2 UBE2D1
ERBB2 RHOB
ERBB2 ITPR2
ERBB2 TCF7
ERBB2 FOSL1
ERBB2 CASK
ERBB2 RGL1
ERBB2 CMA1
ERBB2 MELK
ERBB2 LPCAT4
ERBB2 PFDN1
ERBB2 H3F3B
ERBB2 MYH8
ERBB2 ARL3
ERBB2 HSPA1A
ERBB2 CAMK2G
ERBB2 ADIPOR2
ERBB2 CCL15
ERBB2 RAB3GAP1
ERBB2 C3orf51
ERBB2 PCDH7
ERBB2 SLC17A3
ERBB2 TTLL4
ERBB2 NACAD
ERBB2 EEF1G
ERBB2 EIF4G1
ERBB2 MLLT4
ERBB2 ADD2
ERBB2 SERPINC1
ERBB2 SCAPER
ERBB2 PCGF1
ERBB2 MRPL28
ERBB2 TTC22
ERBB2 SDC3
ERBB2 CREB3
ERBB2 LALBA
ERBB2 ST3GAL1
ERBB2 RHO
ERBB2 IFIT1
ERBB2 KHK
ERBB2 PITPNM1
ERBB2 SLC7A4
ERBB2 TNP2
ERBB2 TRIM3
ERBB2 RALYL
ERBB2 WBP4
ERBB2 ANGEL1
ERBB2 CSNK1G2
ERBB2 LOC100128031
ERBB2 LIPE
ERBB2 C1orf144
ERBB2 RBMX2
ERBB2 ERCC4
ERBB2 MET
ERBB2 KRT12
ERBB2 DDX23
ERBB2 GTF2H3
ERBB2 POU6F1
ERBB2 RUNX1
ERBB2 DIDO1
ERBB2 ASGR1
ERBB2 APBB3
ERBB2 CNTN2
ERBB2 RNF4
ERBB2 GRIP2
ERBB2 PAX3
ERBB2 JAM3
ERBB2 PTK7
ERBB2 NEURL
ERBB2 GNB1
ERBB2 ASNA1
ERBB2 OASL
ERBB2 SPP2
ERBB2 CD8A
ERBB2 AURKA
ERBB2 MYEF2
ERBB2 NUP210
ERBB2 PARP2
ERBB2 LPIN2
ERBB2 CSRP3
ERBB2 TCF7L2
ERBB2 PLEKHM2
ERBB2 LOC729400
ERBB2 ARID3A
ERBB2 ACADVL
ERBB2 ITIH4
ERBB2 CBX3
ERBB2 KDM1
ERBB2 SIX3
ERBB2 NSFL1C
ERBB2 GHRHR
ERBB2 MAP3K11
ERBB2 GRM4
ERBB2 YBX1
ERBB2 TM9SF4
ERBB2 CASQ2
ERBB2 NRCAM
ERBB2 GDF5
ERBB2 GCN1L1
ERBB2 PTCH1
ERBB2 MYO16
ERBB2 NECAB2
ERBB2 MYCL1
ERBB2 ACVRL1
ERBB2 HMX1
ERBB2 PAXIP1
ERBB2 CD79B
ERBB2 PRPF31
ERBB2 AP3M2
ERBB2 C19orf21
ERBB2 JTB
ERBB2 UBE2H
ERBB2 TEX261
ERBB2 TPO
ERBB2 SLC5A2
ERBB2 EZH1
ERBB2 SH3BP1
ERBB2 DOT1L
ERBB2 CCHCR1
ERBB2 CD63
ERBB2 SMARCC2
ERBB2 TAP2
ERBB2 ABCC1
ERBB2 NUPR1
ERBB2 CADPS
ERBB2 METTL1
ERBB2 NADK
ERBB2 SEPT6
ERBB2 N4BP2L1
ERBB2 GZMM
ERBB2 MTERFD2
ERBB2 SFPQ
ERBB2 CYP3A4
ERBB2 IGF1
ERBB2 SLC4A8
ERBB2 PIK3R1
ERBB2 TGFB3
ERBB2 SIM2
ERBB2 GPRIN2
ERBB2 KCNJ6
ERBB2 SLC9A3
ERBB2 ZNF264
ERBB2 ZNF710
ERBB2 GLUD2
ERBB2 FKBP6
ERBB2 PSG1
ERBB2 EIF3B
ERBB2 PLIN3
ERBB2 UCHL1
ERBB2 ARHGAP1
ERBB2 KRT86
ERBB2 TRIM16
ERBB2 SLC7A2
ERBB2 ATP8B1
ERBB2 UBC
ERBB2 JAK3
ERBB2 TMSB4Y
ERBB2 EEF2
ERBB2 ARL2
ERBB2 TRAP1
ERBB2 NLE1
ERBB2 BAIAP3
ERBB2 ARTN
ERBB2 MAG
ERBB2 ECD
ERBB2 ADRBK1
ERBB2 GAGE2E
ERBB2 ADCYAP1
ERBB2 CARD10
ERBB2 PXN
ERBB2 FCGRT
ERBB2 KLHL4
ERBB2 KRT85
ERBB2 MAPKAPK3
ERBB2 OPRL1
ERBB2 TNIK
ERBB2 MAGEC1
ERBB2 TNFSF8
ERBB2 STX16
ERBB2 UROD
ERBB2 PMS2L3
ERBB2 ZNF169
ERBB2 KIF20B
ERBB2 HSD17B8
ERBB2 ACAA1
ERBB2 PDK1
ERBB2 CPNE6
ERBB2 MCL1
ERBB2 ZNF208
ERBB2 RFC5
ERBB2 NOC2L
ERBB2 HOXA11
ERBB2 LOC100134331
ERBB2 USP6
ERBB2 WWOX
ERBB2 PINK1
ERBB2 GPX4
ERBB2 PHOX2B
ERBB2 ST7
ERBB2 MAEA
ERBB2 RNF5
ERBB2 TRAIP
ERBB2 SLC2A1
ERBB2 REEP2
ERBB2 TRIP10
ERBB2 SFTPD
ERBB2 PTK6
ERBB2 CNTN1
ERBB2 NF1
ERBB2 CDH4
ERBB2 SAMD14
ERBB2 DDX11
ERBB2 EAPP
ERBB2 PCDHA3
ERBB2 PLEKHM1
ERBB2 GPR12
ERBB2 AANAT
ERBB2 CD40
ERBB2 TGFBR2
ERBB2 CPSF1
ERBB2 SLC6A3
ERBB2 EFNA5
ERBB2 FCER2
ERBB2 BHMT
ERBB2 KCNF1
ERBB2 JMJD6
ERBB2 PLCG2
ERBB2 SLN
ERBB2 GIP
ERBB2 PTH1R
ERBB2 IL1R2
ERBB2 CNGB1
ERBB2 FGD1
ERBB2 CRX
ERBB2 C19orf26
ERBB2 PPBPL2
ERBB2 BGLAP
ERBB2 TBX5
ERBB2 ABCD1
ERBB2 ZC3H7B
ERBB2 C2orf27A
ERBB2 EMD
ERBB2 TIMP2
ERBB2 SCEL
ERBB2 IGFBP2
ERBB2 IGHG1
ERBB2 PDLIM5
ERBB2 RANBP9
ERBB2 ATP2B2
ERBB2 HAAO
ERBB2 ABL1
ERBB2 UBXN1
ERBB2 KIF1A
ERBB2 LOC729678
ERBB2 ITGAD
ERBB2 CIZ1
ERBB2 LTA
ERBB2 NPAT
ERBB2 FRY
ERBB2 SCARB1
ERBB2 MAP2K3
ERBB2 PTGES
ERBB2 ICAM1
ERBB2 CYP3A5
ERBB2 MYH2
ERBB2 TRPC4AP
ERBB2 CUBN
ERBB2 POM121L9P
ERBB2 IGH@
ERBB2 SLA
ERBB2 CNP
ERBB2 KIF3C
ERBB2 SFI1
ERBB2 RPL3L
ERBB2 TRIM15
ERBB2 SAPS1
ERBB2 RNASEH2B
ERBB2 GCKR
ERBB2 DGCR6L
ERBB2 ABCA2
ERBB2 GLT25D2
ERBB2 CRHR2
ERBB2 PRSS12
ERBB2 TGOLN2
ERBB2 SLC17A1
ERBB2 NME6
ERBB2 NFATC3
ERBB2 SEMA4D
ERBB2 GARS
ERBB2 GYG1
ERBB2 PCDH1
ERBB2 KCNMA1
ERBB2 TFF1
ERBB2 DMP1
ERBB2 ARID4B
ERBB2 ATP5G3
ERBB2 PYGM
ERBB2 NR4A1
ERBB2 CYP21A2
ERBB2 TOP3A
ERBB2 ALDH5A1
ERBB2 PVALB
ERBB2 MAPKAPK2
ERBB2 SEC24C
ERBB2 NPPA
ERBB2 EDIL3
ERBB2 PDHA2
ERBB2 ARF1
ERBB2 PLRG1
ERBB2 OLFM1
ERBB2 RPS14
ERBB2 GIGYF2
ERBB2 TYMS
ERBB2 EMID1
ERBB2 LEFTY1
ERBB2 SORBS3
ERBB2 TUBB2A
ERBB2 SLC13A2
ERBB2 SMOX
ERBB2 CCPG1
ERBB2 HMOX2
ERBB2 MAZ
ERBB2 UBL3
ERBB2 MYST1
ERBB2 COL6A2
ERBB2 H1FX
ERBB2 NCOR2
ERBB2 POU4F1
ERBB2 VPS11
ERBB2 ATP6V1B1
ERBB2 SKIV2L
ERBB2 AGAP8
ERBB2 PPP3CC
ERBB2 ZBTB24
ERBB2 UPP1
ERBB2 SYT5
ERBB2 DDX21
ERBB2 MPPED1
ERBB2 CSK
ERBB2 FOXK2
ERBB2 SLC7A8
ERBB2 IHH
ERBB2 TOB2
ERBB2 PHB
ERBB2 KIF22
ERBB2 AATK
ERBB2 AMIGO2
ERBB2 TFDP1
ERBB2 SEMA3A
ERBB2 HMGXB3
ERBB2 MLX
ERBB2 ALPPL2
ERBB2 ACVR1B
ERBB2 CA11
ERBB2 C8orf71
ERBB2 SLC6A2
ERBB2 GJA1
ERBB2 C1orf105
ERBB2 STK25
ERBB2 CDK2
ERBB2 SGCA
ERBB2 CNKSR1
ERBB2 ASCC2
ERBB2 CCDC94
ERBB2 FAM153A
ERBB2 MOCS1
ERBB2 SLURP1
ERBB2 NRD1
ERBB2 ACHE
ERBB2 PSMC5
ERBB2 PTPN21
ERBB2 RNF167
ERBB2 ARHGEF12
ERBB2 GRIK5
ERBB2 MFAP2
ERBB2 GRK5
ERBB2 USP22
ERBB2 NFRKB
ERBB2 TK2
ERBB2 TIMP3
ERBB2 FGF12
ERBB2 TSPAN9
ERBB2 AGPAT1
ERBB2 ABCC3
ERBB2 UTF1
ERBB2 MAP2K5
ERBB2 CCDC69
ERBB2 ZNF20
ERBB2 TAOK3
ERBB2 PHF20
ERBB2 SPRR2C
ERBB2 MAP2K2
ERBB2 SLC30A3
ERBB2 CSTF3
ERBB2 GCK
ERBB2 GLE1
ERBB2 MRE11A
ERBB2 SLC9A1
ERBB2 CADM4
ERBB2 KCNJ4
ERBB2 TRAFD1
ERBB2 LRIG2
ERBB2 RABGAP1L
ERBB2 IFNA4
ERBB2 PSG7
ERBB2 ATP11A
ERBB2 OGG1
ERBB2 PLIN1
ERBB2 P2RX4
ERBB2 HSPBP1
ERBB2 DYRK2
ERBB2 AQP2
ERBB2 ZNF101
ERBB2 ABCA1
ERBB2 CRHR1
ERBB2 CCL16
ERBB2 FAM189B
ERBB2 CTAG1A
ERBB2 RGS7
ERBB2 LGALS9
ERBB2 SMPDL3B
ERBB2 GHITM
ERBB2 PGAM2
ERBB2 PDCL
ERBB2 EHMT2
ERBB2 EIF4G2
ERBB2 EEF1D
ERBB2 GNS
ERBB2 EMX1
ERBB2 CD52
ERBB2 ALDOB
ERBB2 SMR3B
ERBB2 SH3PXD2A
ERBB2 AGPS
ERBB2 IL18RAP
ERBB2 AIF1
ERBB2 IRF5
ERBB2 CHMP7
ERBB2 VEGFC
ERBB2 FANCL
ERBB2 MRPL12
ERBB2 CYP2B7P1
ERBB2 RAF1
ERBB2 THRA
ERBB2 GALNTL4
ERBB2 VPS8
ERBB2 LEFTY2
ERBB2 CROCC
ERBB2 FOXE1
ERBB2 HCRT
ERBB2 TTLL12
ERBB2 DCT
ERBB2 TRAK1
ERBB2 BTF3
ERBB2 GPR6
ERBB2 TYMP
ERBB2 TRBV5-4
ERBB2 TAF5
ERBB2 SMYD5
ERBB2 ALPI
ERBB2 COL6A1
ERBB2 PTAFR
ERBB2 SPHK2
ERBB2 HPGD
ERBB2 TEKT2
ERBB2 POM121L2
ERBB2 PRDM2
ERBB2 KIR3DL3
ERBB2 ST5
ERBB2 KLF1
ERBB2 ELN
ERBB2 VIP
ERBB2 RAB31
ERBB2 HUWE1
ERBB2 TIPRL
ERBB2 EIF3G
ERBB2 CTSG
ERBB2 HAP1
ERBB2 ACR
ERBB2 C6orf120
ERBB2 CAMSAP1
ERBB2 ASGR2
ERBB2 CHN1
ERBB2 STMN1
ERBB2 EVPL
ERBB2 RAB40B
ERBB2 DDX17
ERBB2 IFI27
ERBB2 CD33
ERBB2 IAH1
ERBB2 DUSP1
ERBB2 WNT7A
ERBB2 RRBP1
ERBB2 CBLN1
ERBB2 DRD3
ERBB2 LHX2
ERBB2 PCDHGC3
ERBB2 ARPC1B
ERBB2 PPYR1
ERBB2 MR1
ERBB2 SIX6
ERBB2 EIF5B
ERBB2 KIF23
ERBB2 HNRNPL
ERBB2 DRG2
ERBB2 LPHN3
ERBB2 PHKG2
ERBB2 MUC2
ERBB2 RAD54L2
ERBB2 GP9
ERBB2 POU6F2
ERBB2 SCAND2
ERBB2 KCTD20
ERBB2 HTR2A
ERBB2 SLC7A11
ERBB2 MAP3K3
ERBB2 ZNF862
ERBB2 IL10RA
ERBB2 MSL3
ERBB2 TFAP2B
ERBB2 ZFY
ERBB2 ZNF804A
ERBB2 SCAMP1
ERBB2 RAD52
ERBB2 DMBT1
ERBB2 POU2F2
ERBB2 GPA33
ERBB2 ATP10B
ERBB2 PLCD1
ERBB2 MFAP3
ERBB2 CIITA
ERBB2 ORC1L
ERBB2 USF2
ERBB2 ATP2B1
ERBB2 CDK5R1
ERBB2 SDCCAG1
ERBB2 COL1A1
ERBB2 FLII
ERBB2 C9orf114
ERBB2 PTOV1
ERBB2 FRAT2
ERBB2 KIF1C
ERBB2 GALK1
ERBB2 PPP1R2
ERBB2 MGST3
ERBB2 CDC45L
ERBB2 HTR1B
ERBB2 ASPHD1
ERBB2 FEZ1
ERBB2 PSMD9
ERBB2 KIR2DL4
ERBB2 CLCN6
ERBB2 TRIM22
ERBB2 MMP25
ERBB2 FLOT1
ERBB2 SPTLC1
ERBB2 HRAS
ERBB2 DPH1
ERBB2 ABCB1
ERBB2 AHCYL1
ERBB2 GSTA2
ERBB2 TERT
ERBB2 LYPLA2
ERBB2 FAM189A2
ERBB2 RBMS1
ERBB2 PCK2
ERBB2 MTRF1L
ERBB2 ARHGAP6
ERBB2 UGT2B15
ERBB2 MDC1
ERBB2 SULT4A1
ERBB2 GPR176
ERBB2 CARS
ERBB2 ZNF76
ERBB2 SLC4A3
ERBB2 WBSCR22
ERBB2 FKBP15
ERBB2 FCN3
ERBB2 IL23A
ERBB2 SLC17A7
ERBB2 PRRC1
ERBB2 FNTB
ERBB2 RNF113A
ERBB2 ALDOC
ERBB2 FDXR
ERBB2 GRN
ERBB2 BTBD2
ERBB2 D4S234E
ERBB2 DGKG
ERBB2 F7
ERBB2 AFAP1
ERBB2 SLC38A10
ERBB2 ALAS2
ERBB2 RBM8A
ERBB2 TFF3
ERBB2 PDE4A
ERBB2 ACTN1
ERBB2 MGAT5
ERBB2 PRH1
ERBB2 ARR3
ERBB2 TREX1
ERBB2 SOX4
ERBB2 CAPNS1
ERBB2 VLDLR
ERBB2 GOLGA2
ERBB2 STX11
ERBB2 MED24
ERBB2 FCGR2A
ERBB2 CNOT4
ERBB2 ITIH1
ERBB2 RAB14
ERBB2 WASF2
ERBB2 BMP1
ERBB2 RPL18
ERBB2 GPR143
ERBB2 MPZL2
ERBB2 MAX
ERBB2 PRPH
ERBB2 SV2A
ERBB2 DCTD
ERBB2 CDC42EP1
ERBB2 NRTN
ERBB2 FAM168B
ERBB2 KRT16
ERBB2 PPM1E
ERBB2 ZBTB25
ERBB2 CYP2D6
ERBB2 FSHB
ERBB2 CORO1A
ERBB2 CYP1A1
ERBB2 PMS2L1
ERBB2 HNRNPH1
ERBB2 TACC2
ERBB2 DPF2
ERBB2 CELSR2
ERBB2 DNAJC7
ERBB2 PAX7
ERBB2 BTC
ERBB2 MEF2C
ERBB2 POL3S
ERBB2 PCBP3
ERBB2 HTRA2
ERBB2 TRIM66
ERBB2 DUSP2
ERBB2 RCE1
ERBB2 CAP1
ERBB2 CCBP2
ERBB2 NUP214
ERBB2 SMG6
ERBB2 KDM5B
ERBB2 CRK
ERBB2 SAG
ERBB2 DNAH9
ERBB2 CPSF4
ERBB2 KRT35
ERBB2 DDIT3
ERBB2 EIF3CL
ERBB2 DNAJA1
ERBB2 MUC1
ERBB2 AMH
ERBB2 MATR3
ERBB2 ZSCAN12
ERBB2 ABTB2
ERBB2 DRG1
ERBB2 XK
ERBB2 TFAP2A
ERBB2 RPH3A
ERBB2 DHCR7
ERBB2 TCF15
ERBB2 CEACAM4
ERBB2 BCR
ERBB2 FOSL2
ERBB2 CALCOCO1
ERBB2 SBNO2
ERBB2 ONECUT2
ERBB2 MLL
ERBB2 HSP90AB1
ERBB2 SEMA5A
ERBB2 NDUFS7
ERBB2 POU2F3
ERBB2 ZBED1
ERBB2 SLC12A4
ERBB2 SLC14A2
ERBB2 TIMP1
ERBB2 CTRL
ERBB2 RSC1A1
ERBB2 INSL3
ERBB2 TBX10
ERBB2 ARMC6
ERBB2 KLRC2
ERBB2 CAPN3
ERBB2 FOXC2
ERBB2 LCT
ERBB2 WHAMML2
ERBB2 NTRK3
ERBB2 SFRS2
ERBB2 HTR1E
ERBB2 DNPEP
ERBB2 XDH
ERBB2 PRLR
ERBB2 PI4KB
ERBB2 AAK1
ERBB2 USP11
ERBB2 TENC1
ERBB2 CLCN7
ERBB2 FOXN1
ERBB2 PIGC
ERBB2 SPTLC2
ERBB2 SLC9A3R2
ERBB2 TCAP
ERBB2 SF1
ERBB2 PRPS1L1
ERBB2 C7orf44
ERBB2 PSMD11
ERBB2 ATF4
ERBB2 CCKAR
ERBB2 DPH2
ERBB2 ZNF187
ERBB2 P2RX6
ERBB2 GYPE
ERBB2 SAPS2
ERBB2 COX6A2
ERBB2 GATA2
ERBB2 UBE3B
ERBB2 REG1A
ERBB2 NFKBIL1
ERBB2 ATRX
ERBB2 VSIG4
ERBB2 RGS9
ERBB2 HNRNPA3
ERBB2 PCTK3
ERBB2 PTPRD
ERBB2 TRD@
ERBB2 DTX4
ERBB2 LMO1
ERBB2 NFE2L1
ERBB2 MMP11
ERBB2 ELAVL2
ERBB2 ARID4A
ERBB2 RBCK1
ERBB2 IRF2BP1
ERBB2 KIAA0284
ERBB2 MAGEA9
ERBB2 MMACHC
ERBB2 CACNB4
ERBB2 OVGP1
ERBB2 LOC100129500
ERBB2 FKBP2
ERBB2 ZMYM3
ERBB2 CACNA1B
ERBB2 HHLA1
ERBB2 TMCC2
ERBB2 SHBG
ERBB2 MTG1
ERBB2 FSHR
ERBB2 SOX2
ERBB2 MGAT4C
ERBB2 FUT3
ERBB2 GCOM1
ERBB2 SOCS3
ERBB2 DNMBP
ERBB2 MPZL1
ERBB2 IL3
ERBB2 ERF
ERBB2 MYST2
ERBB2 CDC37
ERBB2 HSD17B4
ERBB2 TNPO1
ERBB2 PSMB4
ERBB2 STBD1
ERBB2 TJP1
ERBB2 ITGB3BP
ERBB2 NEUROG3
ERBB2 PDGFRA
ERBB2 HPCAL1
ERBB2 CHKA
ERBB2 MVK
ERBB2 SERPINA4
ERBB2 LRRC15
ERBB2 BAK1
ERBB2 H6PD
ERBB2 KIAA0467
ERBB2 SLC22A6
ERBB2 ADH1C
ERBB2 UBOX5
ERBB2 CTSA
ERBB2 E2F1
ERBB2 C1orf21
ERBB2 SLC25A17
ERBB2 GSTM5
ERBB2 RELA
ERBB2 SPINT3
ERBB2 STX1A
ERBB2 DNAJC4
ERBB2 PTPN9
ERBB2 CECR7
ERBB2 PCYT1B
ERBB2 RXRB
ERBB2 C10orf12
ERBB2 PCBP2
ERBB2 P4HB
ERBB2 ACAN
ERBB2 SCD
ERBB2 CAP2
ERBB2 LCK
ERBB2 SSH1
ERBB2 TNKS
ERBB2 PPIH
ERBB2 FGF3
ERBB2 DRD1
ERBB2 CYP27B1
ERBB2 CGB
ERBB2 KLRC3
ERBB2 NRG2
ERBB2 EPR1
ERBB2 IQSEC2
ERBB2 GRINA
ERBB2 SOS1
ERBB2 LOC26102
ERBB2 MPZ
ERBB2 STXBP1
ERBB2 RAD50
ERBB2 RABGGTA
ERBB2 PRKCB
ERBB2 TSHB
ERBB2 RASSF1
ERBB2 CCDC85B
ERBB2 CORT
ERBB2 ACTB
ERBB2 HCRTR1
ERBB2 MEGF6
ERBB2 TBX1
ERBB2 PIGR
ERBB2 TCOF1
ERBB2 SCYL3
ERBB2 SAR1A
ERBB2 KCND3
ERBB2 WHAMM
ERBB2 psiTPTE22
ERBB2 sept-06
ERBB2 TRIM33
ERBB2 KANK3
ERBB2 MTHFR
ERBB2 SLC22A24
ERBB2 SFRS3
ERBB2 HTR1D
ERBB2 PARD3
ERBB2 ITGA2B
ERBB2 CIAPIN1
ERBB2 NCAM1
ERBB2 IDE
ERBB2 SLC8A1
ERBB2 EIF1AY
ERBB2 NTRK2
ERBB2 RAP2A
ERBB2 GUCA1A
ERBB2 GARNL4
ERBB2 BAP1
ERBB2 RHBDL1
ERBB2 LUZP1
ERBB2 HAUS5
ERBB2 SEC16A
ERBB2 NDRG2
ERBB2 MTX1
ERBB2 P2RX7
ERBB2 ZNF274
ERBB2 ARHGAP4
ERBB2 HIRIP3
ERBB2 PYY
ERBB2 UNC5B
ERBB2 VAMP4
ERBB2 NAAA
ERBB2 IFRD2
ERBB2 U2AF2
ERBB2 CSNK2A1
ERBB2 KRTAP26-1
ERBB2 SOX12
ERBB2 MATN4
ERBB2 ELAVL3
ERBB2 RTN2
ERBB2 CAD
ERBB2 CHST1
ERBB2 IRF2
ERBB2 EWSR1
ERBB2 MFN1
ERBB2 GUCA2A
ERBB2 LDB2
ERBB2 PDE4C
ERBB2 GNL1
ERBB2 EIF3K
ERBB2 PAFAH1B1
ERBB2 PPP1R10
ERBB2 MYO1C
ERBB2 PPP3R1
ERBB2 HOXC11
ERBB2 ELOVL5
ERBB2 DOK2
ERBB2 RHBDD3
ERBB2 EIF2C2
ERBB2 MC2R
ERBB2 SOX3
ERBB2 PGRMC2
ERBB2 PNMT
ERBB2 ZNF259
ERBB2 MPV17
ERBB2 GPR3
ERBB2 SCGB1D2
ERBB2 KIAA0999
ERBB2 GNB2L1
ERBB2 ARFGEF2
ERBB2 SLC18A1
ERBB2 IRAK1
ERBB2 RRP12
ERBB2 CHRNA3
ERBB2 CHKB
ERBB2 MARK2
ERBB2 MYCBP
ERBB2 FANCA
ERBB2 CELA2B
ERBB2 CBFA2T3
ERBB2 BCL3
ERBB2 IVD
ERBB2 SLC25A16
ERBB2 HDGF
ERBB2 WNT6
ERBB2 BCAM
ERBB2 DNASE1L1
ERBB2 SLMO1
ERBB2 WNT2B
ERBB2 GPR35
ERBB2 TTC15
ERBB2 PCBP1
ERBB2 ALOX5
ERBB2 GTSE1
ERBB2 CYP27A1
ERBB2 NUAK1
ERBB2 ZFPL1
ERBB2 PTGER3
ERBB2 WNT11
ERBB2 ATF7
ERBB2 IL1RL1
ERBB2 RNF185
ERBB2 LY6G6C
ERBB2 CBX5
ERBB2 AKR1C4
ERBB2 MGP
ERBB2 ANKLE2
ERBB2 LOC90925
ERBB2 EMR1
ERBB2 DDX6
ERBB2 SIT1
ERBB2 SLC1A6
ERBB2 PHKG1
ERBB2 POLA2
ERBB2 FZR1
ERBB2 KRTAP5-9
ERBB2 RECQL5
ERBB2 SUPT6H
ERBB2 PGM3
ERBB2 CTRB2
ERBB2 H2AFY
ERBB2 HLA-DQB1
ERBB2 TICAM1
ERBB2 TGFBRAP1
ERBB2 KCNA3
ERBB2 DHRS1
ERBB2 NUP98
ERBB2 ST14
ERBB2 FAM102A
ERBB2 SCNN1D
ERBB2 ATP1B2
ERBB2 LY6E
ERBB2 HLF
ERBB2 LTBR
ERBB2 SNUPN
ERBB2 CCDC130
ERBB2 NR6A1
ERBB2 MLH1
ERBB2 CEP290
ERBB2 USP9X
ERBB2 C19orf29
ERBB2 MARCO
ERBB2 CSNK1D
ERBB2 SEMA7A
ERBB2 IKZF1
ERBB2 CD72
ERBB2 HBBP1
ERBB2 IVL
ERBB2 DES
ERBB2 PGAP2
ERBB2 INHA
ERBB2 CRABP1
ERBB2 TMCC1
ERBB2 AKAP3
ERBB2 GTF2F1
ERBB2 MMP23B
ERBB2 TAZ
ERBB2 PISD
ERBB2 ANKRD46
ERBB2 ABCC9
ERBB2 PXDN
ERBB2 PTPRJ
ERBB2 LIMK2
ERBB2 ABCF2
ERBB2 TP53TG5
ERBB2 VAMP5
ERBB2 THBS3
ERBB2 TAF15
ERBB2 SMO
ERBB2 WDR62
ERBB2 SCAMP5
ERBB2 FSCN2
ERBB2 RMND5B
ERBB2 SRRT
ERBB2 AKT3
ERBB2 TPPP
ERBB2 POLR2E
ERBB2 NCSTN
ERBB2 LRCH4
ERBB2 GART
ERBB2 CHST2
ERBB2 PI3
ERBB2 LDB3
ERBB2 DOLK
ERBB2 ARFIP2
ERBB2 AGT
ERBB2 MAGED2
ERBB2 GPR162
ERBB2 HSF4
ERBB2 TRAF3IP2
ERBB2 AHDC1
ERBB2 BBC3
ERBB2 CHRNE
ERBB2 MFNG
ERBB2 MYO9B
ERBB2 TKT
ERBB2 SMARCD3
ERBB2 GOLGA1
ERBB2 KRT2
ERBB2 ZNF167
ERBB2 INA
ERBB2 CD99
ERBB2 AP1G2
ERBB2 GBA
ERBB2 TUBB2C
ERBB2 CLSTN3
ERBB2 HLA-DOB
ERBB2 NCDN
ERBB2 TROAP
ERBB2 ANXA9
ERBB2 ANG
ERBB2 ESR2
ERBB2 ZNF500
ERBB2 PUM2
ERBB2 RBPMS
ERBB2 HOXD10
ERBB2 MCAT
ERBB2 C5orf30
ERBB2 BCL2
ERBB2 PAX8
ERBB2 SOLH
ERBB2 RBP3
ERBB2 CCKBR
ERBB2 PSMB8
ERBB2 PRKACA
ERBB2 CDC42
ERBB2 SEZ6L
ERBB2 PROC
ERBB2 ETS1
ERBB2 SIGLEC7
ERBB2 GJB5
ERBB2 TYR
ERBB2 C11orf80
ERBB2 ST20
ERBB2 TNFSF12
ERBB2 ITIH3
ERBB2 CBX4
ERBB2 EPHA2
ERBB2 FAM13A
ERBB2 CSNK1A1
ERBB2 SFRS4
ERBB2 AGFG2
ERBB2 SLC6A9
ERBB2 PRPF19
ERBB2 VILL
ERBB2 STARD3
ERBB2 PQBP1
ERBB2 SLC1A7
ERBB2 MCM3AP
ERBB2 TM4SF5
ERBB2 STK17A
ERBB2 TMBIM6
ERBB2 VAPB
ERBB2 NR2C1
ERBB2 PRB1
ERBB2 MOBKL1B
ERBB2 CEACAM3
ERBB2 NFATC2IP
ERBB2 MT3
ERBB2 C14orf1
ERBB2 CACNA1F
ERBB2 RER1
ERBB2 BRD2
ERBB2 BTRC
ERBB2 KHSRP
ERBB2 KIAA0323
ERBB2 MLXIP
ERBB2 LSM1
ERBB2 NOL7
ERBB2 CADM3
ERBB2 UQCRC1
ERBB2 XPNPEP2
ERBB2 KCTD17
ERBB2 CHD8
ERBB2 NHP2
ERBB2 MC1R
ERBB2 SFRS1
ERBB2 HPR
ERBB2 SPN
ERBB2 ADRA1D
ERBB2 NUDT3
ERBB2 MDK
ERBB2 OPCML
ERBB2 T
ERBB2 CEP135
ERBB2 LAIR1
ERBB2 MRC2
ERBB2 AQP7
ERBB2 BRCA1
ERBB2 REG1B
ERBB2 NRXN1
ERBB2 LOC552889
ERBB2 HNF1A
ERBB2 KRT6A
ERBB2 GNAT1
ERBB2 ABCC8
ERBB2 ACCN1
ERBB2 MYBPC3
ERBB2 RAD51L3
ERBB2 MYO7A
ERBB2 CHST15
ERBB2 TAF12
ERBB2 POLG
ERBB2 SLC29A2
ERBB2 APOC3
ERBB2 SPC25
ERBB2 MYL2
ERBB2 DDOST
ERBB2 CHST3
ERBB2 TUBB3
ERBB2 C1orf123
ERBB2 PBX1
ERBB2 TET3
ERBB2 JUNB
ERBB2 ABO
ERBB2 RTN4
ERBB2 NTNG1
ERBB2 NCAN
ERBB2 MGAT1
ERBB2 BNIP1
ERBB2 AMHR2
ERBB2 CACNB1
ERBB2 CRLF1
ERBB2 RDH5
ERBB2 PTEN
ERBB2 PSTPIP1
ERBB2 SETD2
ERBB2 IGF1R
ERBB2 ZBTB40
ERBB2 DLGAP4
ERBB2 KLHL25
ERBB2 PCDH9
ERBB2 ZFYVE26
ERBB2 GFPT2
ERBB2 CYP2E1
ERBB2 ADAM15
ERBB2 KYNU
ERBB2 SLC18A3
ERBB2 TUBB2B
ERBB2 GLRA2
ERBB2 SLC1A4
ERBB2 KRT1
ERBB2 KCNQ1
ERBB2 FANCG
ERBB2 ZNF337
ERBB2 BAT3
ERBB2 ARSE
ERBB2 MSI1
ERBB2 SPG20
ERBB2 NPPB
ERBB2 LYPD3
ERBB2 SLC6A11
ERBB2 PIK3R2
ERBB2 RPL11
ERBB2 PKM2
ERBB2 PFKFB2
ERBB2 ZNF239
ERBB2 SF3B2
ERBB2 PRM2
ERBB2 DHX30
ERBB2 DAXX
ERBB2 GABRG3
ERBB2 TAF1
ERBB2 UTRN
ERBB2 PRRG1
ERBB2 MAPK9
ERBB2 WNT10B
ERBB2 ACTL8
ERBB2 LRRC23
ERBB2 MAPK12
ERBB2 SNAPC4
ERBB2 RP5-1000E10.4
ERBB2 HSD17B3
ERBB2 CRYBB3
ERBB2 SHC2
ERBB2 ZNF202
ERBB2 ZNF592
ERBB2 APLP1
ERBB2 GPR15
ERBB2 KIAA1539
ERBB2 COL19A1
ERBB2 HIST1H3E
ERBB2 TOP3B
ERBB2 DNAJC9
ERBB2 VASH1
ERBB2 POLD2
ERBB2 SLC6A8
ERBB2 TEX28
ERBB2 DGCR11
ERBB2 KAT5
ERBB2 TAX1BP1
ERBB2 CYP11B2
ERBB2 VCX3A
ERBB2 EPHB2
ERBB2 ENTPD2
ERBB2 CTNS
ERBB2 VENTX
ERBB2 BMI1
ERBB2 DBN1
ERBB2 DUSP8
ERBB2 EPOR
ERBB2 AXIN1
ERBB2 RABGGTB
ERBB2 SERPIND1
ERBB2 C2CD2
ERBB2 GADD45B
ERBB2 MPP2
ERBB2 LYZL6
ERBB2 NGF
ERBB2 MFAP4
ERBB2 ITM2B
ERBB2 MYOZ3
ERBB2 PSME1
ERBB2 C22orf9
ERBB2 EFNA2
ERBB2 BRD3
ERBB2 KLF12
ERBB2 PAK2
ERBB2 CSPG4
ERBB2 BAX
ERBB2 HMGA1
ERBB2 NFYB
ERBB2 ADAMTSL2
ERBB2 NPM3
ERBB2 C19orf50
ERBB2 PHLDA2
ERBB2 FIG4
ERBB2 LOC728643
ERBB2 PWP1
ERBB2 FAM38A
ERBB2 ZFP36L2
ERBB2 SLC25A1
ERBB2 HOXD4
ERBB2 PIGO
ERBB2 YPEL1
ERBB2 RAB3A
ERBB2 C16orf88
ERBB2 SH2B2
ERBB2 ATP13A3
ERBB2 KPNA6
ERBB2 SLC35A2
ERBB2 KIAA0892
ERBB2 IFT140
ERBB2 LY9
ERBB2 NBEAL2
ERBB2 CCL25
ERBB2 TBC1D22A
ERBB2 THBS1
ERBB2 CAMK4
ERBB2 APAF1
ERBB2 LGR5
ERBB2 ODZ4
ERBB2 RPA2
ERBB2 TERF2
ERBB2 BIRC2
ERBB2 DKC1
ERBB2 C19orf6
ERBB2 LAD1
ERBB2 IL4
ERBB2 TXNRD2
ERBB2 TUB
ERBB2 RGS11
ERBB2 NUP188
ERBB2 EML3
ERBB2 F8
ERBB2 H2AFB1
ERBB2 NAP1L1
ERBB2 MAGEA5
ERBB2 IGSF9B
ERBB2 MN1
ERBB2 ARPC4
ERBB2 FUT7
ERBB2 BCAT2
ERBB2 CAMK2B
ERBB2 OR7E24
ERBB2 ACTR2
ERBB2 LBP
ERBB2 SRM
ERBB2 DAP
ERBB2 LRRC68
ERBB2 B4GALT5
ERBB2 MLLT1
ERBB2 TWF2
ERBB2 AHSG
ERBB2 KCNH2
ERBB2 WHSC2
ERBB2 EIF4B
ERBB2 RPS26
ERBB2 MAN1A2
ERBB2 PVT1
ERBB2 C12orf47
ERBB2 LPXN
ERBB2 FST
ERBB2 PLEC1
ERBB2 TIAM1
ERBB2 CDC42EP4
ERBB2 MXRA8
ERBB2 CGREF1
ERBB2 ACADS
ERBB2 MYCN
ERBB2 TRA2A
ERBB2 MAD1L1
ERBB2 CDC20
ERBB2 SLC6A12
ERBB2 E2F5
ERBB2 CD7
ERBB2 CCR4
ERBB2 RGS4
ERBB2 NUCB1
ERBB2 S100A5
ERBB2 RAC2
ERBB2 CLEC11A
ERBB2 LRP3
ERBB2 ZNF143
ERBB2 DUSP7
ERBB2 RUNX2
ERBB2 MPDU1
ERBB2 LOR
ERBB2 DCBLD2
ERBB2 SPTB
ERBB2 TBXAS1
ERBB2 FMO5
ERBB2 ZNF593
ERBB2 MLANA
ERBB2 ZBTB7B
ERBB2 MYBPC2
ERBB2 MTFR1
ERBB2 TMPRSS6
ERBB2 FGF7
ERBB2 SEC31B
ERBB2 AVPR1B
ERBB2 ACY1
ERBB2 TPMT
ERBB2 KRT32
ERBB2 GRAP2
ERBB2 PPP3CA
ERBB2 DNAL4
ERBB2 ZNF473
ERBB2 LPAR2
ERBB2 TRIB1
ERBB2 CTNNBIP1
ERBB2 CEL
ERBB2 TBR1
ERBB2 COPS6
ERBB2 ACTL6B
ERBB2 HMG20B
ERBB2 KEAP1
ERBB2 OMG
ERBB2 ADCY2
ERBB2 KIF21B
ERBB2 CEACAM1
ERBB2 CASP2
ERBB2 HSD11B2
ERBB2 ARHGAP26
ERBB2 HTR3A
ERBB2 DHX9
ERBB2 PROX1
ERBB2 KRT33A
ERBB2 CCDC86
ERBB2 FBLN1
ERBB2 EPB41
ERBB2 GTF3A
ERBB2 MFHAS1
ERBB2 EFNA3
ERBB2 BRD4
ERBB2 PAN2
ERBB2 RBM38
ERBB2 LOC100131311
ERBB2 PHLDA1
ERBB2 C19orf57
ERBB2 ISG20L2
ERBB2 DKFZP564C196
ERBB2 FAIM2
ERBB2 CYP2C18
ERBB2 ZBED4
ERBB2 NDUFV1
ERBB2 IRF4
ERBB2 LLGL2
ERBB2 ZP2
ERBB2 ATP6V0A2
ERBB2 SH2B1
ERBB2 FAM119B
ERBB2 PSMD14
ERBB2 SLC16A5
ERBB2 PPAP2C
ERBB2 TP53I11
ERBB2 PRDX2
ERBB2 GYPB
ERBB2 ALPK3
ERBB2 FGF2
ERBB2 AQP5
ERBB2 EXOSC7
ERBB2 AMELX
ERBB2 CCNB2
ERBB2 IDS
ERBB2 SCNN1A
ERBB2 NFKB1
ERBB2 OR2B6
ERBB2 PPP2R5D
ERBB2 POLR2J
ERBB2 TCF3
ERBB2 CHRNB2
ERBB2 BMP8A
ERBB2 POLE
ERBB2 ADSL
ERBB2 ZNF263
ERBB2 RGS10
ERBB2 PPP4R1
ERBB2 CCNF
ERBB2 TERF1
ERBB2 DGKA
ERBB2 LARGE
ERBB2 HYAL1
ERBB2 HSF1
ERBB2 KIFC3
ERBB2 MAGEA4
ERBB2 MORF4L2
ERBB2 CDH16
ERBB2 MGAT3
ERBB2 ANK1
ERBB2 BCL11A
ERBB2 FUS
ERBB2 TNNT1
ERBB2 CACNA1C
ERBB2 SKAP1
ERBB2 ADORA1
ERBB2 RALY
ERBB2 CSTF2
ERBB2 HIPK2
ERBB2 MAPK8IP1
ERBB2 CALR
ERBB2 SPG7
ERBB2 ACP1
ERBB2 ECH1
ERBB2 EIF2B1
ERBB2 PMS2CL
ERBB2 BAT1
ERBB2 DCI
ERBB2 ESR1
ERBB2 STIP1
ERBB2 REM1
ERBB2 ALDH4A1
ERBB2 DSG1
ERBB2 MRPS12
ERBB2 E2F4
ERBB2 CRMP1
ERBB2 PAX9
ERBB2 GRP
ERBB2 MRPL33
ERBB2 NDST1
ERBB2 RP1-21O18.1
ERBB2 HOXD13
ERBB2 LDLR
ERBB2 KRT37
ERBB2 RPL18A
ERBB2 AXL
ERBB2 DGCR9
ERBB2 CD3E
ERBB2 RDH16
ERBB2 PHB2
ERBB2 UPK2
ERBB2 NFIX
ERBB2 AR
ERBB2 IGHMBP2
ERBB2 LOC91316
ERBB2 GAS6
ERBB2 ERBB3
ERBB2 ERCC8
ERBB2 OSGIN2
ERBB2 ZBTB7A
ERBB2 DNAJA3
ERBB2 FGF9
ERBB2 CFDP1
ERBB2 BCL9
ERBB2 DUS4L
ERBB2 TCF20
ERBB2 UBTF
ERBB2 TNXB
ERBB2 GP2
ERBB2 CNTN6
ERBB2 PIM1
ERBB2 RAB11FIP5
ERBB2 TGM4
ERBB2 RPRD2
ERBB2 CD34
ERBB2 ZKSCAN5
ERBB2 FLT1
ERBB2 HRK
ERBB2 PAMR1
ERBB2 NASP
ERBB2 COL21A1
ERBB2 MT4
ERBB2 CLIC1
ERBB2 RRH
ERBB2 CAPN5
ERBB2 OAS2
ERBB2 LSM4
ERBB2 LOC652147
ERBB2 PAK4
ERBB2 HADHA
ERBB2 GAD2
ERBB2 TNIP1
ERBB2 UTP3
ERBB2 CDKN2C
ERBB2 EFNB1
ERBB2 CDH22
ERBB2 RAGE
ERBB2 SLC25A3
ERBB2 IGFBP5
ERBB2 ADRA1A
ERBB2 PDE1A
ERBB2 MVD
ERBB2 SLC16A2
ERBB2 CDKL5
ERBB2 DYNC1I1
ERBB2 GATA4
ERBB2 MATK
ERBB2 ITGAM
ERBB2 ESPL1
ERBB2 PDE6C
ERBB2 SNX27
ERBB2 DMWD
ERBB2 NQO1
ERBB2 ZMYND10
ERBB2 PTPRN
ERBB2 MAP2K4
ERBB2 SYNGR4
ERBB2 RASGRP3
ERBB2 GRIN2A
ERBB2 ABCB6
ERBB2 DEPDC5
ERBB2 STAU1
ERBB2 GRB2
ERBB2 CCNA2
ERBB2 SMARCD1
ERBB2 CDK2AP2
ERBB2 INPP5K
ERBB2 IL8RB
ERBB2 EIF3F
ERBB2 DUSP14
ERBB2 NCR3
ERBB2 SLC24A1
ERBB2 FADS1
ERBB2 RAB3GAP2
ERBB2 STAT2
ERBB2 CXCL5
ERBB2 DDX19A
ERBB2 ANP32E
ERBB2 HIPK3
ERBB2 B4GALT3
ERBB2 MKI67
ERBB2 KLHL35
ERBB2 DCHS1
ERBB2 DDX51
ERBB2 MICAL2
ERBB2 RAMP3
ERBB2 ATF6B
ERBB2 SSTR5
ERBB2 MCM2
ERBB2 CNNM2
ERBB2 SLC25A11
ERBB2 TNFAIP6
ERBB2 DNAJC8
ERBB2 HLA-G
ERBB2 CELP
ERBB2 UBR4
ERBB2 KCNAB2
ERBB2 ASMTL
ERBB2 MT1X
ERBB2 S1PR4
ERBB2 HTR6
ERBB2 NEUROD2
RBM4B METTL1
RBM4B AQP7
RBM4B BRCA1
RBM4B TRIM66
RBM4B APOC4
RBM4B DNAJC7
RBM4B GAGE2E
RBM4B DDN
RBM4B SFPQ
RBM4B GPR18
RBM4B SPEF1
RBM4B POL3S
RBM4B GTF3A
RBM4B PROX1
RBM4B KRT6A
RBM4B NUP188
RBM4B PCBP3
RBM4B PIK3R1
RBM4B TGFB3
RBM4B REG1B
RBM4B SIM2
RBM4B KIAA1539
RBM4B ZBTB16
RBM4B RAD51L3
RBM4B GPRIN2
RBM4B CD22
RBM4B KCNJ6
RBM4B SLC9A3
RBM4B ZNF264
RBM4B TAF12
RBM4B POLG
RBM4B GLUD2
RBM4B CCBP2
RBM4B NUP214
RBM4B SLC4A8
RBM4B SGPL1
RBM4B SMG6
RBM4B SPC25
RBM4B PSG1
RBM4B MYL2
RBM4B EIF3B
RBM4B SAG
RBM4B DNAH9
RBM4B VSIG4
RBM4B RB1
RBM4B F8
RBM4B RREB1
RBM4B KRT86
RBM4B MTG1
RBM4B ARHGEF6
RBM4B NR1I2
RBM4B GNB3
RBM4B FAU
RBM4B TUBB3
RBM4B GIPR
RBM4B CPSF4
RBM4B KRT35
RBM4B EXD2
RBM4B JAK3
RBM4B DDIT3
RBM4B EIF3CL
RBM4B TMSB4Y
RBM4B MUC1
RBM4B TRAP1
RBM4B NTNG1
RBM4B ELOVL5
RBM4B COLQ
RBM4B MGAT1
RBM4B SEMA3F
RBM4B NLE1
RBM4B MATR3
RBM4B ZSCAN12
RBM4B POLD2
RBM4B MSX1
RBM4B JAG1
RBM4B FLT3LG
RBM4B RIMS2
RBM4B ARTN
RBM4B MFHAS1
RBM4B BNIP1
RBM4B SLC15A1
RBM4B AMHR2
RBM4B PDE1A
RBM4B CACNB1
RBM4B SLC6A7
RBM4B FURIN
RBM4B RPH3A
RBM4B GARNL4
RBM4B DHCR7
RBM4B CEACAM4
RBM4B SETD2
RBM4B BCR
RBM4B PIM1
RBM4B MAP3K14
RBM4B ADRBK1
RBM4B KLHL25
RBM4B SBNO2
RBM4B MYB
RBM4B PLLP
RBM4B MLL
RBM4B CARD10
RBM4B MYOG
RBM4B PXN
RBM4B SEMA5A
RBM4B HTRA2
RBM4B GFPT2
RBM4B NDUFS7
RBM4B FCGRT
RBM4B TBX19
RBM4B KAT5
RBM4B HCRTR2
RBM4B CRCP
RBM4B SOCS6
RBM4B SLC18A3
RBM4B SLC12A4
RBM4B OPRL1
RBM4B TUBB2B
RBM4B RSC1A1
RBM4B INSL3
RBM4B WNT11
RBM4B KCNQ1
RBM4B TBX10
RBM4B IQSEC3
RBM4B PSMD9
RBM4B C19orf29
RBM4B KLRC2
RBM4B CAPN3
RBM4B ZNF169
RBM4B FOXC2
RBM4B ESR1
RBM4B GRB2
RBM4B KIR2DL4
RBM4B KIAA0999
RBM4B NTRK3
RBM4B MMP23B
RBM4B SLC6A11
RBM4B HCRTR1
RBM4B CPSF1
RBM4B RPL11
RBM4B FAM168A
RBM4B SLC16A3
RBM4B NOC2L
RBM4B XDH
RBM4B ZNF239
RBM4B USP11
RBM4B MFNG
RBM4B USP6
RBM4B TENC1
RBM4B ERBB3
RBM4B WWOX
RBM4B CREB3
RBM4B FOXN1
RBM4B PITPNM1
RBM4B GPX4
RBM4B SERBP1
RBM4B SLC9A3R2
RBM4B MMP25
RBM4B XRCC2
RBM4B GNAS
RBM4B C2orf24
RBM4B FLOT1
RBM4B UTRN
RBM4B PRPS1L1
RBM4B NDST1
RBM4B RNF5
RBM4B TUBGCP4
RBM4B SLC2A1
RBM4B TM4SF5
RBM4B VENTX
RBM4B ATF4
RBM4B CCKAR
RBM4B OCEL1
RBM4B GRM4
RBM4B IRF5
RBM4B CHD8
RBM4B SFTPD
RBM4B GYPE
RBM4B SAPS2
RBM4B COX6A2
RBM4B CRYBB3
RBM4B FMO4
RBM4B UBE3B
RBM4B REG1A
RBM4B CNTN1
RBM4B ZNF592
RBM4B CYTH3
RBM4B AMMECR1
RBM4B SEPT6
RBM4B ARID1A
RBM4B KIAA0182
RBM4B FAM5C
RBM4B GSN
RBM4B MYBPC3
RBM4B HIST1H3E
RBM4B SAMD14
RBM4B TOP3B
RBM4B RGS9
RBM4B TET3
RBM4B KLHL18
RBM4B HNRNPA3
RBM4B PCTK3
RBM4B DDX11
RBM4B PTPRD
RBM4B TNK1
RBM4B ADCYAP1
RBM4B ADAM15
RBM4B MAP3K7IP2
RBM4B SLC1A4
RBM4B VCX3A
RBM4B GPR161
RBM4B ABLIM1
RBM4B SRM
RBM4B HCG9
RBM4B PLEKHM1
RBM4B KIFC1
RBM4B DTX4
RBM4B ENTPD2
RBM4B PBX2
RBM4B WNT10B
RBM4B MMP11
RBM4B ELAVL2
RBM4B ARID4A
RBM4B AANAT
RBM4B NCR2
RBM4B RBCK1
RBM4B TRIM16
RBM4B EFNA3
RBM4B KISS1
RBM4B OPN1SW
RBM4B DUSP8
RBM4B TAF1
RBM4B IRF2BP1
RBM4B SLC6A3
RBM4B EPOR
RBM4B AXIN1
RBM4B MAGEA5
RBM4B NFRKB
RBM4B KCNF1
RBM4B KIAA0284
RBM4B PLCG2
RBM4B APOBEC3C
RBM4B MMACHC
RBM4B B4GALT5
RBM4B PDGFRA
RBM4B CACNB4
RBM4B TMEM87A
RBM4B OAZ1
RBM4B IL8
RBM4B LOC728849
RBM4B SLN
RBM4B PTH1R
RBM4B GADD45B
RBM4B HHLA1
RBM4B LYZL6
RBM4B NEUROD2
RBM4B GJB5
RBM4B NGF
RBM4B MFAP4
RBM4B FGD1
RBM4B ITM2B
RBM4B FCGR2B
RBM4B EFNA2
RBM4B CRX
RBM4B NTSR2
RBM4B PTGS1
RBM4B TIMP3
RBM4B ODF1
RBM4B GPT
RBM4B PAK2
RBM4B HAS1
RBM4B BCAT1
RBM4B ERC1
RBM4B BAX
RBM4B IL3
RBM4B UBC
RBM4B PTPRS
RBM4B MYST2
RBM4B NPPA
RBM4B TBX5
RBM4B RDH16
RBM4B STAM2
RBM4B ADAMTSL2
RBM4B ACADVL
RBM4B CHRNA2
RBM4B NEUROG3
RBM4B SERPIND1
RBM4B IL13
RBM4B GTF2F1
RBM4B CHKA
RBM4B MVK
RBM4B SERPINA4
RBM4B DGCR11
RBM4B ZBED4
RBM4B LOC728643
RBM4B H6PD
RBM4B PHF21A
RBM4B IGHG1
RBM4B HMGA2
RBM4B PDLIM5
RBM4B LEFTY1
RBM4B JMJD6
RBM4B ADH1C
RBM4B UBOX5
RBM4B UBXN1
RBM4B MYO9B
RBM4B MAGEA9
RBM4B E2F1
RBM4B HOXD4
RBM4B KIF1A
RBM4B YPEL1
RBM4B HTR7
RBM4B TLX2
RBM4B RGL1
RBM4B SLC25A17
RBM4B RAB3A
RBM4B GGT5
RBM4B SPINT3
RBM4B TIPRL
RBM4B IKBKG
RBM4B ETV3
RBM4B CD3G
RBM4B STX1A
RBM4B NPAT
RBM4B FRY
RBM4B BCL3
RBM4B MAG
RBM4B SCARB1
RBM4B CHST2
RBM4B EIF2AK1
RBM4B AMBP
RBM4B RXRB
RBM4B PRPF40A
RBM4B SNN
RBM4B CYP3A5
RBM4B TCOF1
RBM4B TMEM8B
RBM4B SEC14L1
RBM4B RASGRP3
RBM4B FOLR3
RBM4B ZNF157
RBM4B BTF3
RBM4B IFI35
RBM4B RBM9
RBM4B ACAN
RBM4B TBC1D22A
RBM4B ATP5S
RBM4B UROS
RBM4B ATG4B
RBM4B CAP2
RBM4B THBS1
RBM4B IGH@
RBM4B LCK
RBM4B OASL
RBM4B GPR35
RBM4B ABO
RBM4B PML
RBM4B CNP
RBM4B STATH
RBM4B LGR5
RBM4B CDC42EP4
RBM4B ZNF76
RBM4B RPL3L
RBM4B ODZ4
RBM4B TRIM15
RBM4B SAPS1
RBM4B RNASEH2B
RBM4B MAPK3
RBM4B CBARA1
RBM4B TERF2
RBM4B GCKR
RBM4B PDE3A
RBM4B KCND3
RBM4B TNFRSF25
RBM4B DGCR6L
RBM4B C19orf6
RBM4B ZKSCAN3
RBM4B ABCA2
RBM4B GLT25D2
RBM4B NRTN
RBM4B NEU1
RBM4B TUB
RBM4B ARHGEF12
RBM4B AURKA
RBM4B LOC26102
RBM4B ARHGEF17
RBM4B TGOLN2
RBM4B ADAM20
RBM4B SNX27
RBM4B TAZ
RBM4B GPR12
RBM4B NME6
RBM4B RBBP8
RBM4B AK1
RBM4B CHIT1
RBM4B NFATC3
RBM4B SEMA4D
RBM4B SLC6A6
RBM4B INPP5K
RBM4B GYG1
RBM4B IGSF9B
RBM4B STXBP1
RBM4B MN1
RBM4B ARPC4
RBM4B FUT7
RBM4B TFF1
RBM4B NQO1
RBM4B KCNA5
RBM4B TSSK2
RBM4B ARID4B
RBM4B RAD50
RBM4B RABGGTA
RBM4B SLC15A2
RBM4B PYGM
RBM4B KCNAB2
RBM4B PRKCB
RBM4B LBP
RBM4B DOK1
RBM4B RASSF1
RBM4B CCDC85B
RBM4B CYP11A1
RBM4B LRRC68
RBM4B CORT
RBM4B NPAS2
RBM4B HAP1
RBM4B TLN2
RBM4B CALCA
RBM4B MAPKAPK2
RBM4B ERF
RBM4B RAB8A
RBM4B EIF4B
RBM4B MTHFR
RBM4B MAN1A2
RBM4B PVT1
RBM4B MEGF6
RBM4B TULP3
RBM4B LPXN
RBM4B PIGR
RBM4B PLEC1
RBM4B TYMS
RBM4B LYPLA2
RBM4B EMID1
RBM4B SCYL3
RBM4B PPP1R16B
RBM4B USP19
RBM4B RFC1
RBM4B MXRA8
RBM4B MATN3
RBM4B MYCN
RBM4B TRA2A
RBM4B ITGAD
RBM4B PAX9
RBM4B CCPG1
RBM4B LOC201229
RBM4B SLC22A24
RBM4B UBL3
RBM4B MYST1
RBM4B COL6A2
RBM4B CCR4
RBM4B ITGA2B
RBM4B CIAPIN1
RBM4B NCKIPSD
RBM4B EIF2AK2
RBM4B PXDN
RBM4B POU4F1
RBM4B SVEP1
RBM4B NTRK2
RBM4B HTR4
RBM4B ATP6V1B1
RBM4B SLC6A12
RBM4B PCDH9
RBM4B SLC35A2
RBM4B MYO1C
RBM4B PTPRJ
RBM4B AGAP8
RBM4B SLC1A7
RBM4B DEFA3
RBM4B LRP3
RBM4B GUCA1A
RBM4B AHSG
RBM4B SYNGR4
RBM4B IVD
RBM4B MAEA
RBM4B DUSP1
RBM4B SLC4A3
RBM4B NFKB2
RBM4B MSC
RBM4B CSF1
RBM4B BAP1
RBM4B RHBDL1
RBM4B LOR
RBM4B DCBLD2
RBM4B RPS6KB2
RBM4B LOC145678
RBM4B LUZP1
RBM4B MYT1
RBM4B GCK
RBM4B TGFB1
RBM4B USP33
RBM4B HAUS5
RBM4B KIAA0586
RBM4B PIK3CB
RBM4B METTL3
RBM4B TNFRSF10C
RBM4B MLANA
RBM4B SEC16A
RBM4B ABL1
RBM4B SKI
RBM4B MYBPC2
RBM4B IGF1R
RBM4B MTFR1
RBM4B NCOR2
RBM4B FGF7
RBM4B P2RX7
RBM4B PRSS23
RBM4B PDAP1
RBM4B ACY1
RBM4B TPMT
RBM4B TOMM34
RBM4B PPP3CA
RBM4B HSPA1A
RBM4B KIF22
RBM4B U2AF2
RBM4B GPR162
RBM4B AATK
RBM4B THBS3
RBM4B AMIGO2
RBM4B SMARCD3
RBM4B TFDP1
RBM4B CTNNBIP1
RBM4B SOX12
RBM4B MLX
RBM4B ALPPL2
RBM4B MAST2
RBM4B CD4
RBM4B ELAVL3
RBM4B TRD@
RBM4B CA11
RBM4B ATG2A
RBM4B TBR1
RBM4B IGKC
RBM4B COPS6
RBM4B SLC6A2
RBM4B SLC9A1
RBM4B RAC2
RBM4B HMG20B
RBM4B IRF2
RBM4B DUSP14
RBM4B CDX2
RBM4B PAIP2B
RBM4B EWSR1
RBM4B LOC644165
RBM4B TNFSF8
RBM4B STK25
RBM4B PDE4D
RBM4B CDK2
RBM4B CASP2
RBM4B GUCA2A
RBM4B SGCA
RBM4B CNKSR1
RBM4B ARHGAP26
RBM4B PDE4C
RBM4B AP2A2
RBM4B GNL1
RBM4B PAFAH1B1
RBM4B PPP1R10
RBM4B HSP90AB1
RBM4B PZP
RBM4B CCDC94
RBM4B FAM153A
RBM4B KRT33A
RBM4B SLURP1
RBM4B NFATC4
RBM4B CCDC86
RBM4B C19orf50
RBM4B SRPX
RBM4B HOXC11
RBM4B LRRC48
RBM4B NTSR1
RBM4B DOK2
RBM4B PTCH1
RBM4B DHX9
RBM4B MC2R
RBM4B SOX3
RBM4B FSCN2
RBM4B PNMT
RBM4B ZNF259
RBM4B PAN2
RBM4B PTPN21
RBM4B FADS1
RBM4B RBM38
RBM4B CRYBA4
RBM4B CDC2L5
RBM4B RFC5
RBM4B EPHB2
RBM4B ZNF783
RBM4B ARFGEF2
RBM4B GRIK5
RBM4B SLC18A1
RBM4B RRP12
RBM4B MFAP2
RBM4B CHRNA3
RBM4B DCT
RBM4B DTNA
RBM4B C19orf57
RBM4B DGKA
RBM4B CMA1
RBM4B NFKB1
RBM4B HMGA1
RBM4B MEN1
RBM4B FANCA
RBM4B KLF11
RBM4B ATP2B2
RBM4B LILRA4
RBM4B NDUFV1
RBM4B BAIAP3
RBM4B IRF4
RBM4B SOS1
RBM4B YBX1
RBM4B FAM50A
RBM4B LLGL2
RBM4B SLC25A16
RBM4B PDPN
RBM4B HDGF
RBM4B INPP4A
RBM4B BPHL
RBM4B MAPKAPK3
RBM4B LAD1
RBM4B C10orf12
RBM4B GDF5
RBM4B SERPINB7
RBM4B SLMO1
RBM4B SLC16A5
RBM4B NID1
RBM4B SPRR2C
RBM4B MT4
RBM4B MAD1L1
RBM4B SLC30A3
RBM4B HSPA4
RBM4B PPAP2C
RBM4B CSTF3
RBM4B DPT
RBM4B TP53I11
RBM4B RUNX2
RBM4B GYPB
RBM4B LCAT
RBM4B IL1RL1
RBM4B AQP5
RBM4B ZBTB7A
RBM4B ALOX5
RBM4B NRL
RBM4B IDS
RBM4B GTSE1
RBM4B CYP27A1
RBM4B C2orf55
RBM4B TRAFD1
RBM4B CYP2A13
RBM4B RRAS
RBM4B RAPGEF1
RBM4B PTGER3
RBM4B PSG7
RBM4B OR2B6
RBM4B OGG1
RBM4B PLIN1
RBM4B FGF2
RBM4B DCAF8
RBM4B POLR2J
RBM4B SLC5A5
RBM4B LY6G6C
RBM4B SLC20A2
RBM4B POLE
RBM4B KRT1
RBM4B EEF1A2
RBM4B AKR1C4
RBM4B GAMT
RBM4B FETUB
RBM4B ZNF263
RBM4B PTH
RBM4B RGS10
RBM4B FAM189B
RBM4B RGS7
RBM4B RP1-21O18.1
RBM4B KRT37
RBM4B TERF1
RBM4B LGALS9
RBM4B DHRS1
RBM4B CRTC1
RBM4B PPM1D
RBM4B MAPK8IP1
RBM4B SIT1
RBM4B GHITM
RBM4B EEF1D
RBM4B FZR1
RBM4B HSF1
RBM4B KIFC3
RBM4B BRD2
RBM4B GNS
RBM4B NECAP1
RBM4B KRTAP5-9
RBM4B MGAT3
RBM4B ANK1
RBM4B CD52
RBM4B HDAC3
RBM4B FUS
RBM4B ABCA1
RBM4B RECQL5
RBM4B IL18RAP
RBM4B LSM7
RBM4B ARMC6
RBM4B AIF1
RBM4B DDX51
RBM4B RALY
RBM4B CD79B
RBM4B CACNA1B
RBM4B PLEKHG3
RBM4B WFS1
RBM4B CTRB2
RBM4B VEGFC
RBM4B FANCL
RBM4B TICAM1
RBM4B LTK
RBM4B STBD1
RBM4B GAGE12J
RBM4B ATF6B
RBM4B RELA
RBM4B C1QL1
RBM4B KIAA0323
RBM4B CALR
RBM4B SPG7
RBM4B RAF1
RBM4B ATP2A3
RBM4B PPP1R8
RBM4B CRHR1
RBM4B THRA
RBM4B SCNN1D
RBM4B ATP1B2
RBM4B CROCC
RBM4B SAP18
RBM4B EIF2B1
RBM4B IQSEC1
RBM4B BAT1
RBM4B CD40
RBM4B CCL16
RBM4B HLF
RBM4B TRAK1
RBM4B RAP1GAP
RBM4B TNP1
RBM4B REM1
RBM4B CCDC130
RBM4B GPR6
RBM4B SMYD5
RBM4B MLH1
RBM4B DSG1
RBM4B MRPS12
RBM4B COL6A1
RBM4B SLC6A8
RBM4B MMP19
RBM4B E2F4
RBM4B CRMP1
RBM4B MARCO
RBM4B PTAFR
RBM4B PDLIM7
RBM4B SEMA7A
RBM4B HPGD
RBM4B TEKT2
RBM4B IKZF1
RBM4B ACVR1B
RBM4B C8orf84
RBM4B HBBP1
RBM4B IVL
RBM4B RPS6KB1
RBM4B ECE2
RBM4B EP300
RBM4B TMPRSS6
RBM4B TBXA2R
RBM4B KLF1
RBM4B ELN
RBM4B PGAP2
RBM4B INHA
RBM4B RAB31
RBM4B ZBTB25
RBM4B TMCC1
RBM4B AKAP3
RBM4B DNAJC4
RBM4B EIF3G
RBM4B CTSG
RBM4B UPK2
RBM4B C1orf21
RBM4B TUBGCP2
RBM4B EIF4G1
RBM4B ACR
RBM4B CPNE6
RBM4B FAM89B
RBM4B IGHMBP2
RBM4B RAPGEF5
RBM4B COBRA1
RBM4B TCF7L2
RBM4B C6orf120
RBM4B CAMSAP1
RBM4B P2RY6
RBM4B ASGR2
RBM4B PISD
RBM4B ANKRD46
RBM4B STMN1
RBM4B DNAJA3
RBM4B CALB2
RBM4B RBM42
RBM4B EVPL
RBM4B RAB40B
RBM4B ARC
RBM4B FOSL1
RBM4B IFI27
RBM4B CD33
RBM4B DUS4L
RBM4B IAH1
RBM4B PTGES
RBM4B RPL13P5
RBM4B CCR7
RBM4B WNT7A
RBM4B UBTF
RBM4B DEFB4
RBM4B VAMP5
RBM4B RRBP1
RBM4B CBLN1
RBM4B TRIM58
RBM4B SMO
RBM4B GP2
RBM4B PFKFB2
RBM4B WDR62
RBM4B BCL2
RBM4B TBCD
RBM4B KCTD17
RBM4B MR1
RBM4B SIX6
RBM4B SCGB1D2
RBM4B EIF5B
RBM4B SRRT
RBM4B SLC7A4
RBM4B AKT3
RBM4B TPPP
RBM4B RAB11FIP5
RBM4B POLR2E
RBM4B MELK
RBM4B NCSTN
RBM4B LRCH4
RBM4B GART
RBM4B RPRD2
RBM4B CD34
RBM4B H3F3B
RBM4B FLT1
RBM4B MYH8
RBM4B DRG2
RBM4B PHB
RBM4B PHKG2
RBM4B SLC5A2
RBM4B RBM8A
RBM4B RAD54L2
RBM4B TLE3
RBM4B ST6GALNAC4
RBM4B RAB3GAP1
RBM4B POU6F2
RBM4B HRK
RBM4B PCDH7
RBM4B PAMR1
RBM4B KCTD20
RBM4B SLC17A3
RBM4B HTR2A
RBM4B KATNB1
RBM4B MAP3K3
RBM4B ARFIP2
RBM4B IL10RA
RBM4B AGT
RBM4B C12orf47
RBM4B MAGED2
RBM4B IRGC
RBM4B MLLT4
RBM4B HSF4
RBM4B ZFY
RBM4B SERPINC1
RBM4B KCNJ4
RBM4B KRTAP26-1
RBM4B FOXD1
RBM4B AHDC1
RBM4B SCAMP1
RBM4B LY9
RBM4B C20orf194
RBM4B LOC100134331
RBM4B RAD52
RBM4B TKT
RBM4B NBEAL2
RBM4B SCAPER
RBM4B PRM2
RBM4B POU2F2
RBM4B GPA33
RBM4B TYR
RBM4B CAPN5
RBM4B OAS2
RBM4B LSM4
RBM4B LOC652147
RBM4B KRT2
RBM4B GOLGA1
RBM4B ZNF167
RBM4B INA
RBM4B CD99
RBM4B ATP10B
RBM4B PLCD1
RBM4B TRPC4AP
RBM4B MFAP3
RBM4B SDC3
RBM4B TUBB2C
RBM4B HADHA
RBM4B GAD2
RBM4B CIITA
RBM4B CLCN7
RBM4B LALBA
RBM4B ST3GAL1
RBM4B TNIP1
RBM4B UTP3
RBM4B MTX1
RBM4B HLA-DOB
RBM4B PAXIP1
RBM4B SNUPN
RBM4B CHRNB2
RBM4B CDK5R1
RBM4B IFIT1
RBM4B COL1A1
RBM4B TRIM25
RBM4B TROAP
RBM4B SPTLC2
RBM4B GJA1
RBM4B RAGE
RBM4B REL
RBM4B PTOV1
RBM4B KRT85
RBM4B GALK1
RBM4B ESR2
RBM4B ZNF500
RBM4B TRIM3
RBM4B CCNF
RBM4B RBPMS
RBM4B MCAT
RBM4B TGFBRAP1
RBM4B TCF25
RBM4B CDC45L
RBM4B HTR1B
RBM4B IGFBP5
RBM4B ADRA1A
RBM4B DAXX
RBM4B RDH5
RBM4B CCHCR1
RBM4B PAX8
RBM4B MPPED1
RBM4B SLC16A2
RBM4B CSNK1G2
RBM4B PFKFB3
RBM4B RBP3
RBM4B FEZ1
RBM4B LIPE
RBM4B ZFP36L2
RBM4B DUSP7
RBM4B C1orf144
RBM4B RBMX2
RBM4B EVX1
RBM4B MET
RBM4B DAPK2
RBM4B CASP10
RBM4B ITGAM
RBM4B MAPK9
RBM4B HRAS
RBM4B CDC42
RBM4B CDH4
RBM4B ITGA3
RBM4B GTF2H3
RBM4B ABCB1
RBM4B ETS1
RBM4B GSTA2
RBM4B RUNX1
RBM4B TTC22
RBM4B ASGR1
RBM4B ZMYND10
RBM4B NRG2
RBM4B CDR2L
RBM4B GRIP2
RBM4B CELP
RBM4B PTPRN
RBM4B PAX3
RBM4B MAP2K4
RBM4B RBMS1
RBM4B JAM3
RBM4B PTK7
RBM4B ASNA1
RBM4B CLDN9
RBM4B TNFSF12
RBM4B GRIN2A
RBM4B SLA
RBM4B ARHGAP6
RBM4B MAGEA1
RBM4B RGN
RBM4B ABCB6
RBM4B DEPDC5
RBM4B MYEF2
RBM4B UGT2B15
RBM4B HIPK2
RBM4B SULT4A1
RBM4B SFRS4
RBM4B AGFG2
RBM4B SLC6A9
RBM4B KCNH2
RBM4B PRPF19
RBM4B PARP2
RBM4B PSMD11
RBM4B PQBP1
RBM4B NFE2L1
RBM4B FGF8
RBM4B PPP3CC
RBM4B PLEKHM2
RBM4B UBL4A
RBM4B WBSCR22
RBM4B FKBP15
RBM4B ITIH4
RBM4B REEP2
RBM4B STK17A
RBM4B PRRC1
RBM4B FNTB
RBM4B KDM1
RBM4B IL8RB
RBM4B SIX3
RBM4B KEAP1
RBM4B ALDOC
RBM4B EXOSC2
RBM4B NSFL1C
RBM4B RPA2
RBM4B NCR3
RBM4B PRB1
RBM4B GHRHR
RBM4B SLC24A1
RBM4B FDXR
RBM4B MOBKL1B
RBM4B CEACAM3
RBM4B NFATC2IP
RBM4B GRN
RBM4B TUBA3C
RBM4B BTBD2
RBM4B LRRC23
RBM4B DGKG
RBM4B F7
RBM4B RHO
RBM4B SLC38A10
RBM4B ALAS2
RBM4B NRCAM
RBM4B STAT2
RBM4B TFF3
RBM4B DDX19A
RBM4B CADM4
RBM4B B4GALT3
RBM4B C14orf1
RBM4B MYO16
RBM4B PRH1
RBM4B TRO
RBM4B HMX1
RBM4B NCDN
RBM4B TREX1
RBM4B CHMP7
RBM4B PRPF31
RBM4B CDK6
RBM4B CAPNS1
RBM4B MLXIP
RBM4B IGF2
RBM4B NOL7
RBM4B FCGR2A
RBM4B UBE2H
RBM4B FNDC3A
RBM4B CADM3
RBM4B PTK6
RBM4B UQCRC1
RBM4B CST6
RBM4B XPNPEP2
RBM4B PCGF1
RBM4B RAMP3
RBM4B GPR143
RBM4B IL4
RBM4B MAX
RBM4B PRPH
RBM4B PCBP1
RBM4B GIGYF2
RBM4B LPAR2
RBM4B SV2A
RBM4B MCM2
RBM4B CNNM2
RBM4B NHP2
RBM4B MEF2C
RBM4B SLC25A11
RBM4B DCTD
RBM4B TRIM28
RBM4B ALPK3
RBM4B GRINA
RBM4B MVD
RBM4B TOP2A
RBM4B CD63
RBM4B SPN
RBM4B FAM102A
RBM4B SLC28A1
RBM4B TAP2
RBM4B SPTB
RBM4B ASMTL
RBM4B DPM2
RBM4B NUDT3
RBM4B NF1
RBM4B MDK
RBM4B NOMO1
RBM4B ARID3A
RBM4B CORO1A
RBM4B HTR6
RBM4B T
RBM4B CEP135
RBM4B FRAT2
RBM4B PMS2L1
RBM4B DYRK1B
RBM4B TTYH2
GJB1 GZMM
GJB1 DDN
GJB1 MEF2C
GJB1 KRT6A
GJB1 GNAT1
GJB1 PCBP3
GJB1 HTRA2
GJB1 ABCC8
GJB1 SLC12A4
GJB1 MYBPC3
GJB1 RAD51L3
GJB1 GPRIN2
GJB1 KCNJ6
GJB1 ZNF264
GJB1 TAF12
GJB1 POLG
GJB1 IGFALS
GJB1 NUP214
GJB1 KDM5B
GJB1 PSG1
GJB1 BZRPL1
GJB1 SAG
GJB1 DNAH9
GJB1 UCHL1
GJB1 ARVCF
GJB1 KRT86
GJB1 CHST3
GJB1 GIPR
GJB1 DNAJC9
GJB1 DDIT3
GJB1 SNUPN
GJB1 ABO
GJB1 MGAT1
GJB1 FLT3LG
GJB1 DDX11
GJB1 ARTN
GJB1 BNIP1
GJB1 AMHR2
GJB1 HS3ST1
GJB1 RPH3A
GJB1 GARNL4
GJB1 CEACAM4
GJB1 IGF1R
GJB1 ADRBK1
GJB1 KLHL25
GJB1 GAGE2E
GJB1 MYB
GJB1 CD40
GJB1 DTNA
GJB1 TBX19
GJB1 TYR
GJB1 SLC18A3
GJB1 OPRL1
GJB1 TUBB2B
GJB1 OPN1SW
GJB1 WNT11
GJB1 TNFSF8
GJB1 TBX10
GJB1 NUP155
GJB1 CAPN3
GJB1 ARSE
GJB1 ESR1
GJB1 NTRK3
GJB1 CPNE6
GJB1 SLC6A11
GJB1 SLC16A3
GJB1 NOC2L
GJB1 PFKFB2
GJB1 USP11
GJB1 MFNG
GJB1 ARID4B
GJB1 MRPL33
GJB1 PITPNM1
GJB1 SIRPB1
GJB1 SLC9A3R2
GJB1 CCKBR
GJB1 SF1
GJB1 PRPS1L1
GJB1 RNF5
GJB1 TUBGCP4
GJB1 SLC2A1
GJB1 TM4SF5
GJB1 OCEL1
GJB1 LRRC23
GJB1 P2RX6
GJB1 CHD8
GJB1 REG1A
GJB1 KIAA1539
GJB1 COL19A1
GJB1 SAMD14
GJB1 TOP3B
GJB1 RGS9
GJB1 SLC6A8
GJB1 PTPRD
GJB1 TNK1
GJB1 S100A4
GJB1 ADAM15
GJB1 SLC1A4
GJB1 VCX3A
GJB1 GPR161
GJB1 SRM
GJB1 PLEKHM1
GJB1 KIFC1
GJB1 EPHB2
GJB1 VENTX
GJB1 ELAVL2
GJB1 AANAT
GJB1 NCR2
GJB1 EXD2
GJB1 SLC6A3
GJB1 EPAS1
GJB1 EPOR
GJB1 AXIN1
GJB1 LRRC68
GJB1 KIAA0284
GJB1 MAGEA9
GJB1 MMACHC
GJB1 LOC728849
GJB1 DPEP1
GJB1 ITM2B
GJB1 EFNA2
GJB1 C19orf26
GJB1 ODF1
GJB1 GPT
GJB1 GNB3
GJB1 NFYB
GJB1 MYST2
GJB1 SLC5A2
GJB1 ADAMTSL2
GJB1 NEUROG3
GJB1 SERPIND1
GJB1 CHKA
GJB1 MVK
GJB1 SERPINA4
GJB1 TSSK2
GJB1 IGHG1
GJB1 HMGA2
GJB1 ADH1C
GJB1 UBXN1
GJB1 E2F1
GJB1 YPEL1
GJB1 HTR7
GJB1 TLX2
GJB1 SLC25A17
GJB1 RAB3A
GJB1 SPINT3
GJB1 IKBKG
GJB1 ETV3
GJB1 PTPN9
GJB1 PTGES
GJB1 CYP3A5
GJB1 MUC1
GJB1 RASGRP3
GJB1 BTF3
GJB1 TBC1D22A
GJB1 POM121L9P
GJB1 ATG4B
GJB1 REL
GJB1 IGH@
GJB1 PML
GJB1 CNP
GJB1 MAPK3
GJB1 CBARA1
GJB1 GCKR
GJB1 TNFRSF25
GJB1 GRINA
GJB1 ABCB6
GJB1 LOC26102
GJB1 TGOLN2
GJB1 ASGR2
GJB1 RBBP8
GJB1 ARPC4
GJB1 FUT7
GJB1 KCNA5
GJB1 CDK6
GJB1 RABGGTA
GJB1 PRKCB
GJB1 LBP
GJB1 DOK1
GJB1 CYP11A1
GJB1 JAG1
GJB1 AHSG
GJB1 C19orf29
GJB1 MTHFR
GJB1 PVT1
GJB1 MEGF6
GJB1 OLFM1
GJB1 NTSR2
GJB1 TYMS
GJB1 EMID1
GJB1 USP19
GJB1 RFC1
GJB1 C18orf10
GJB1 TRA2A
GJB1 MAD1L1
GJB1 USP9X
GJB1 MYST1
GJB1 CCR4
GJB1 POU4F1
GJB1 ATP6V1B1
GJB1 EXOSC2
GJB1 AGAP8
GJB1 DEFA3
GJB1 MAEA
GJB1 NFKB2
GJB1 ATF7
GJB1 RHBDL1
GJB1 RPS6KB2
GJB1 LUZP1
GJB1 PPM1D
GJB1 CCL19
GJB1 HAUS5
GJB1 ZNF593
GJB1 METTL3
GJB1 TNFRSF10C
GJB1 MLANA
GJB1 SEC16A
GJB1 C9
GJB1 AQP5
GJB1 ARHGAP4
GJB1 TPMT
GJB1 HIRIP3
GJB1 UNC5B
GJB1 KIF22
GJB1 U2AF2
GJB1 GPR162
GJB1 KRTAP26-1
GJB1 LPAR2
GJB1 TBX5
GJB1 ELAVL3
GJB1 POU6F1
GJB1 TBR1
GJB1 GNB1
GJB1 SLC6A2
GJB1 SLC9A1
GJB1 CAD
GJB1 IRF2
GJB1 KEAP1
GJB1 PAIP2B
GJB1 C1orf105
GJB1 STK25
GJB1 AP3M2
GJB1 CASP2
GJB1 FNDC3A
GJB1 AP2A2
GJB1 GNL1
GJB1 PAFAH1B1
GJB1 PPP1R10
GJB1 FAU
GJB1 OR2B6
GJB1 DOK2
GJB1 EIF2C2
GJB1 EFNA3
GJB1 ZC3H7B
GJB1 CRYBA4
GJB1 NPPB
GJB1 CDC2L5
GJB1 GRIK5
GJB1 SLC18A1
GJB1 RRP12
GJB1 MFAP2
GJB1 CHRNA3
GJB1 PSG7
GJB1 FANCA
GJB1 KLF11
GJB1 TSPAN9
GJB1 ABL1
GJB1 ANXA2P1
GJB1 LLGL2
GJB1 ALOX12B
GJB1 ZP2
GJB1 ZNF20
GJB1 SLMO1
GJB1 SLC16A5
GJB1 GJB3
GJB1 GPR35
GJB1 SLC30A3
GJB1 CSTF3
GJB1 DPT
GJB1 MSC
GJB1 PCBP1
GJB1 ALOX5
GJB1 IDS
GJB1 CYP27A1
GJB1 C2orf55
GJB1 NFKB1
GJB1 MAP2K5
GJB1 OGG1
GJB1 LY6G6C
GJB1 AQP2
GJB1 PTH
GJB1 DCT
GJB1 FAM189B
GJB1 KCNH2
GJB1 KRT37
GJB1 TERF1
GJB1 CRTC1
GJB1 KIFC3
GJB1 MGAT3
GJB1 ANK1
GJB1 HMX1
GJB1 DAPK2
GJB1 TREX1
GJB1 IRF5
GJB1 VEGFC
GJB1 TICAM1
GJB1 LTK
GJB1 TGFBRAP1
GJB1 RAF1
GJB1 CRHR1
GJB1 THRA
GJB1 SCNN1D
GJB1 ATP1B2
GJB1 PMS2L1
GJB1 SAP18
GJB1 LIG3
GJB1 CCL16
GJB1 HLF
GJB1 TNP1
GJB1 SMYD5
GJB1 MLH1
GJB1 COL6A1
GJB1 E2F4
GJB1 CRMP1
GJB1 PAX9
GJB1 PTAFR
GJB1 PDLIM7
GJB1 HPGD
GJB1 IKZF1
GJB1 TBXA2R
GJB1 KLF1
GJB1 ELN
GJB1 PGAP2
GJB1 RAB31
GJB1 CTSG
GJB1 UPK2
GJB1 TUBGCP2
GJB1 SCARB1
GJB1 ACR
GJB1 IGHMBP2
GJB1 LOC91316
GJB1 ERBB3
GJB1 ATF6B
GJB1 C6orf120
GJB1 TAZ
GJB1 STMN1
GJB1 TERT
GJB1 FOSL1
GJB1 TNXB
GJB1 GP2
GJB1 WDR62
GJB1 MR1
GJB1 RMND5B
GJB1 AKT3
GJB1 TPPP
GJB1 RAB11FIP5
GJB1 NCSTN
GJB1 DUSP7
GJB1 PRPH
GJB1 RAD52
GJB1 RAD54L2
GJB1 KCTD20
GJB1 HTR2A
GJB1 XDH
GJB1 MAP3K3
GJB1 ARFIP2
GJB1 IL10RA
GJB1 MT4
GJB1 MLLT4
GJB1 ZFY
GJB1 SERPINC1
GJB1 KCNJ4
GJB1 AATK
GJB1 LOC100134331
GJB1 MYO9B
GJB1 SCAPER
GJB1 RRH
GJB1 PCGF1
GJB1 GPA33
GJB1 CAPN5
GJB1 OAS2
GJB1 LSM4
GJB1 LOC652147
GJB1 PLCD1
GJB1 TRPC4AP
GJB1 SDC3
GJB1 MYEF2
GJB1 PRPF19
GJB1 CIITA
GJB1 HLA-DOB
GJB1 PAXIP1
GJB1 ATP2B1
GJB1 CDK5R1
GJB1 COL1A1
GJB1 TROAP
GJB1 SLC22A14
GJB1 KRT85
GJB1 GALK1
GJB1 ESR2
GJB1 ZNF500
GJB1 TRIM3
GJB1 C5orf30
GJB1 HTR1B
GJB1 PAX8
GJB1 CSNK1G2
GJB1 FEZ1
GJB1 C1orf144
GJB1 MMP25
GJB1 ITGAM
GJB1 CDH4
GJB1 GTF2H3
GJB1 RUNX1
GJB1 ZMYND10
GJB1 NRG2
GJB1 GRIP2
GJB1 GJB5
GJB1 MYOZ3
GJB1 PAX3
GJB1 FAM189A2
GJB1 PCK2
GJB1 JAM3
GJB1 COPS6
GJB1 TNFSF12
GJB1 GRIN2A
GJB1 OASL
GJB1 ARHGAP6
GJB1 SPP2
GJB1 AURKA
GJB1 DEPDC5
GJB1 UGT2B15
GJB1 SULT4A1
GJB1 SLC6A9
GJB1 GRB2
GJB1 PARP2
GJB1 PPP3CC
GJB1 SLC4A3
GJB1 WBSCR22
GJB1 PRRC1
GJB1 FNTB
GJB1 KDM1
GJB1 IL8RB
GJB1 DUSP14
GJB1 ALDOC
GJB1 NSFL1C
GJB1 NCR3
GJB1 GRN
GJB1 MAP3K11
GJB1 F7
GJB1 CADM4
GJB1 B4GALT3
GJB1 CGB
GJB1 EDEM1
GJB1 PGAM2
GJB1 CD52
GJB1 NCDN
GJB1 CACNA1C
GJB1 CHMP7
GJB1 PRPF31
GJB1 KIAA0323
GJB1 VLDLR
GJB1 MLXIP
GJB1 STIP1
GJB1 C19orf21
GJB1 UBE2H
GJB1 KCTD17
GJB1 GPR143
GJB1 MAX
GJB1 CRYBB3
GJB1 KHK
GJB1 MCM2
GJB1 TNFAIP6
GJB1 CCHCR1
GJB1 ST14
GJB1 SPN
GJB1 SPTB
GJB1 NUPR1
GJB1 T
GJB1 CEP135
GJB1 CROCC
DDN GPR18
DDN DPF2
DDN MAT1A
DDN SLC22A18AS
DDN IQCK
DDN ZBTB16
DDN CD22
DDN SERHL2
DDN IGFALS
DDN SGPL1
DDN NRG1
DDN BZRPL1
DDN RB1
DDN ARVCF
DDN BMP10
DDN ARHGEF6
DDN GNB3
DDN GDI1
DDN GIPR
DDN CTNNA1
DDN SEMA3F
DDN XAF1
DDN MSX1
DDN POLD1
DDN FLT3LG
DDN RIMS2
DDN CNTF
DDN UBE2C
DDN SUMO1
DDN SLC6A7
DDN C11orf51
DDN MUC8
DDN MAP3K14
DDN CDK5
DDN BBS9
DDN LOC644165
DDN MLH1
DDN CD151
DDN GTPBP6
DDN UQCRFS1
DDN DTNA
DDN TBX19
DDN KLF11
DDN CRCP
DDN PRPF6
DDN LECT2
DDN OPN1SW
DDN PSMD1
DDN IQSEC3
DDN SNRPB
DDN GREM1
DDN LTK
DDN FAM65B
DDN UBE4A
DDN ECE2
DDN DAGLA
DDN SLC16A3
DDN KATNB1
DDN SERBP1
DDN ITGA3
DDN LMTK2
DDN TUBGCP4
DDN OCEL1
DDN PTPRO
DDN PRF1
DDN IGF2
DDN CCL19
DDN TRIM28
DDN CYTH3
DDN AMMECR1
DDN XRCC2
DDN LOC90586
DDN FAM5C
DDN TNP1
DDN KLHL18
DDN TNK1
DDN SMARCD2
DDN HIST1H2AG
DDN GPR161
DDN DOK1
DDN HCG9
DDN KIFC1
DDN DOCK2
DDN NCR2
DDN PRSS16
DDN BFSP2
DDN KISS1
DDN EXD2
DDN EPAS1
DDN CEBPE
DDN APOBEC3C
DDN TMEM87A
DDN IL8
DDN LOC728849
DDN DPEP1
DDN ITGB6
DDN NTSR2
DDN SORBS3
DDN ODF1
DDN GPT
DDN HAS1
DDN PTPRS
DDN TOMM34
DDN PTS
DDN CCR7
DDN CD4
DDN IL13
DDN DNAJB12
DDN RYR3
DDN CRYBA4
DDN TSSK2
DDN PHF21A
DDN HMGA2
DDN RBM5
DDN SFRS17A
DDN HTR7
DDN TLX2
DDN DLEC1
DDN AFF2
DDN GGT5
DDN FURIN
DDN COX10
DDN IKBKG
DDN ETV3
DDN CD3G
DDN GTF2I
DDN ARID1A
DDN CYHR1
DDN OBSL1
DDN CACYBP
DDN NAGPA
DDN TMEM8B
DDN ATPAF2
DDN ZNF157
DDN IFI35
DDN MAML1
DDN GPR19
DDN UROS
DDN ATG4B
DDN REL
DDN PML
DDN STATH
DDN IL7R
DDN CDC6
DDN OAZ1
DDN ZFR
DDN CBARA1
DDN TNFRSF25
DDN ZKSCAN3
DDN NEU1
DDN SDF2
DDN ARHGEF17
DDN ITGA10
DDN ADAM20
DDN DOPEY1
DDN LOC283079
DDN RBBP8
DDN KRT33B
DDN CHIT1
DDN SLC6A6
DDN MYOG
DDN KIF17
DDN KCNA5
DDN CDK6
DDN SLC15A2
DDN RCC1
DDN IL17RA
DDN CYP11A1
DDN JAG1
DDN TLN2
DDN ERF
DDN RAB8A
DDN OTUB1
DDN TULP3
DDN SMAD9
DDN PPP1R16B
DDN USP19
DDN RFC1
DDN MATN3
DDN IQSEC2
DDN C18orf10
DDN UBE2N
DDN LOC201229
DDN SVEP1
DDN NCKIPSD
DDN EIF2AK2
DDN CSNK2A1
DDN KLRC4
DDN GPLD1
DDN AQP8
DDN IGF2BP3
DDN MYO1C
DDN DEFA3
DDN SMAP1
DDN FLJ10038
DDN IVD
DDN NFKB2
DDN CSF1
DDN SLC20A2
DDN LRRC37A3
DDN RPS6KB2
DDN LOC145678
DDN PPM1D
DDN TGFB1
DDN SLC28A1
DDN NR0B2
DDN PIK3CB
DDN METTL3
DDN TNFRSF10C
DDN SKI
DDN MMP19
DDN NKX2-1
DDN PRSS23
DDN GRIN2C
DDN RPS6KA3
DDN WDR73
DDN ST6GALNAC4
DDN PDE3A
DDN TRIM58
DDN SMARCD3
DDN ATP2A3
DDN MAGEA1
DDN HSF2
DDN PTPRB
DDN CDX2
DDN PAIP2B
DDN MYB
DDN CDC25C
DDN TLE4
DDN FNDC3A
DDN AP2A2
DDN DOC2A
DDN PZP
DDN FMNL1
DDN FAU
DDN NFATC4
DDN ACTG1
DDN TBCD
DDN SRPX
DDN LRRC48
DDN NTSR1
DDN NPPB
DDN CDC2L5
DDN ZNF783
DDN CYP2A6
DDN STX5
DDN SDC2
DDN KIAA1024
DDN MEN1
DDN COL10A1
DDN RBM4
DDN ATG2A
DDN FOXN2
DDN SEC14L1
DDN C1orf216
DDN RUVBL1
DDN FAM50A
DDN PDPN
DDN GGT2
DDN ALDH9A1
DDN INPP4A
DDN BPHL
DDN C12orf47
DDN GJB3
DDN HTR4
DDN DPT
DDN MSC
DDN LCAT
DDN OR2H2
DDN NRL
DDN SSX1
DDN C2orf55
DDN CYP2A13
DDN RRAS
DDN TCF25
DDN LOC728216
DDN C16orf7
DDN RREB1
DDN GAMT
DDN FETUB
DDN PTH
DDN TFDP2
DDN ERGIC3
DDN CDR2L
DDN PRL
DDN CRTC1
DDN LILRA4
DDN ADIPOR2
DDN NECAP1
DDN PRAMEF12
DDN INTS9
DDN LSM7
DDN DAPK2
DDN PLEKHG3
DDN KIAA0586
DDN CSNK2B
DDN GAGE12J
DDN DKK4
DDN ACOT2
DDN PPP1R8
DDN NOMO1
DDN SAP18
DDN IQSEC1
DDN RAP1GAP
DDN GNAS
DDN SLC5A5
DDN CRIM1
DDN HS6ST1
DDN PDLIM7
DDN ANKRD12
DDN RASSF7
DDN EP300
DDN C9
DDN TBXA2R
DDN SLCO2A1
DDN BCL2L11
DDN ACSM2A
DDN TUBGCP2
DDN CCL22
DDN FAM89B
DDN RAPGEF5
DDN COBRA1
DDN CPA1
DDN P2RY6
DDN CAMK1
DDN RHOB
DDN ITPR2
DDN TCF7
DDN FOSL1
DDN DEFB4
DDN RGL1
DDN CMA1
DDN MELK
DDN LPCAT4
DDN RGS4
DDN RPL13P5
DDN MAP1B
DDN CACNA1C
DDN H3F3B
DDN MYH8
DDN INPP5B
DDN CAMK2G
DDN TLE3
DDN CCL15
DDN KIF22
DDN RAB3GAP1
DDN C3orf51
DDN PCDH7
DDN SLC17A3
DDN TTLL4
DDN EIF4G1
DDN MLLT4
DDN SERPINC1
DDN SCAPER
DDN PCGF1
DDN MRPL28
DDN CCR1
DDN IRF4
DDN TTC22
DDN SDC3
DDN LALBA
DDN ST3GAL1
DDN RHO
DDN IL4
DDN KHK
DDN SPTLC2
DDN SLC7A4
DDN TRIM3
DDN RALYL
DDN TOMM20
DDN ANGEL1
DDN CSNK1G2
DDN KLHL4
DDN LIPE
DDN GJB5
DDN C1orf144
DDN RBMX2
DDN ERCC4
DDN KRT12
DDN GTF2H3
DDN RUNX1
DDN DIDO1
DDN ASGR1
DDN NRG2
DDN CNTN2
DDN RNF4
DDN GRIP2
DDN PDPK1
DDN PAX3
DDN JAM3
DDN PTK7
DDN COPS6
DDN ASNA1
DDN OASL
DDN SPP2
DDN RGN
DDN AURKA
DDN TUBB2C
DDN PARP2
DDN LPIN2
DDN CSRP3
DDN TCF7L2
DDN FGF8
DDN PLEKHM2
DDN LOC729400
DDN ARID3A
DDN ACADVL
DDN ITIH4
DDN RHCE
DDN CBX3
DDN KDM1
DDN PGRMC1
DDN SIX3
DDN CCDC69
DDN NSFL1C
DDN GHRHR
DDN MAP3K11
DDN GRM4
DDN TM9SF4
DDN DPH2
DDN CADM4
DDN PTCH1
DDN MYO16
DDN CD52
DDN PAXIP1
DDN CHMP7
DDN PRPF31
DDN CDK2
DDN C19orf21
DDN BCL2L1
DDN UBE2H
DDN WNT7A
DDN TPO
DDN SLC5A2
DDN EZH1
DDN SH3BP1
DDN DOT1L
DDN CCHCR1
DDN CD63
DDN TAP2
DDN ATP2B4
DDN ABCC1
DDN NUPR1
DDN DYRK1B
DDN METTL1
DDN NADK
DDN SEPT6
DDN GZMM
DDN APOC4
DDN MTERFD2
DDN SFPQ
DDN CYP3A4
DDN SLC4A8
DDN PIK3R1
DDN TGFB3
DDN SIM2
DDN GPRIN2
DDN KCNJ6
DDN SLC9A3
DDN ZNF264
DDN ZNF710
DDN CCKAR
DDN PSG1
DDN EIF3B
DDN UCHL1
DDN KRT86
DDN TRIM16
DDN SLC7A2
DDN UBC
DDN JAK3
DDN TMSB4Y
DDN ARL2
DDN TRAP1
DDN NLE1
DDN TBCB
DDN BAIAP3
DDN ARTN
DDN EIF1AY
DDN GARNL4
DDN ECD
DDN ADRBK1
DDN GAGE2E
DDN ADCYAP1
DDN CARD10
DDN PXN
DDN ATRN
DDN FCGRT
DDN LOC100128031
DDN KRT85
DDN OPRL1
DDN TNIK
DDN TNFSF8
DDN STX16
DDN NUP155
DDN PMS2L3
DDN ZNF169
DDN KIF20B
DDN ACAA1
DDN CPNE6
DDN NUPL1
DDN FAM168A
DDN RFC5
DDN NOC2L
DDN EVX1
DDN MFNG
DDN USP6
DDN WWOX
DDN PINK1
DDN PHOX2B
DDN ST7
DDN CYP1A2
DDN MAEA
DDN TGDS
DDN RNF5
DDN SLC2A1
DDN TM4SF5
DDN NFE2L1
DDN SFTPD
DDN PTK6
DDN CNTN1
DDN NF1
DDN CDH4
DDN SAMD14
DDN DDX11
DDN HOXA11
DDN ZER1
DDN PCDHA3
DDN PLEKHM1
DDN GPR12
DDN AANAT
DDN PHLDA1
DDN CD40
DDN TGFBR2
DDN ETFB
DDN CPSF1
DDN SLC6A3
DDN EFNA5
DDN FCER2
DDN BHMT
DDN KCNF1
DDN JMJD6
DDN PLCG2
DDN SLN
DDN GIP
DDN PTH1R
DDN LOC100130219
DDN VWA5A
DDN CNGB1
DDN FGD1
DDN CRX
DDN C19orf26
DDN PPBPL2
DDN BGLAP
DDN CEL
DDN ABCD1
DDN ZC3H7B
DDN C2orf27A
DDN TSR1
DDN TIMP2
DDN ZBED4
DDN IGHG1
DDN PDLIM5
DDN RANBP9
DDN ATP2B2
DDN ABL1
DDN UBXN1
DDN MORF4L2
DDN LOC729678
DDN CSTF2
DDN LTA
DDN NPAT
DDN SSH1
DDN SCARB1
DDN MAP2K3
DDN PTGES
DDN MARK2
DDN CYP3A5
DDN MYH2
DDN TRPC4AP
DDN CUBN
DDN POM121L9P
DDN IGH@
DDN SLA
DDN CNP
DDN KIF3C
DDN SFI1
DDN RPL3L
DDN TRIM15
DDN SAPS1
DDN RNASEH2B
DDN GCKR
DDN DGCR6L
DDN ABCA2
DDN SNX17
DDN CRHR2
DDN PRSS12
DDN TGOLN2
DDN PROL1
DDN SLC17A1
DDN NME6
DDN NFATC3
DDN SEMA4D
DDN GARS
DDN GYG1
DDN TFF1
DDN IL1B
DDN DMP1
DDN ARID4B
DDN ATP5G3
DDN PYGM
DDN NR4A1
DDN PVALB
DDN MAPKAPK2
DDN SEC24C
DDN NPPA
DDN EDIL3
DDN PDHA2
DDN ARF1
DDN PLRG1
DDN OLFM1
DDN GIGYF2
DDN TYMS
DDN EMID1
DDN LEFTY1
DDN PTGS1
DDN TUBB2A
DDN SLC13A2
DDN SMOX
DDN CCPG1
DDN HMOX2
DDN MAZ
DDN SLC30A3
DDN MYST1
DDN COL6A2
DDN H1FX
DDN NCOR2
DDN POU4F1
DDN DSC1
DDN ATP6V1B1
DDN SKIV2L
DDN AGAP8
DDN PPP3CC
DDN SYT5
DDN MPPED1
DDN CSK
DDN LAS1L
DDN FOXK2
DDN SLC7A8
DDN NAT8
DDN IHH
DDN PHB
DDN PRCP
DDN AATK
DDN AMIGO2
DDN TFDP1
DDN SEMA3A
DDN HMGXB3
DDN MLX
DDN ALPPL2
DDN ACVR1B
DDN CASP10
DDN CA11
DDN POU6F1
DDN SLC6A2
DDN GJA1
DDN C1orf105
DDN STK25
DDN AP3M2
DDN SGCA
DDN CNKSR1
DDN ASCC2
DDN CCDC94
DDN FAM153A
DDN MOCS1
DDN SLURP1
DDN ACHE
DDN COMT
DDN PSMC5
DDN EPM2A
DDN PTPN21
DDN RNF167
DDN ARHGEF12
DDN GRIK5
DDN MFAP2
DDN NFRKB
DDN DGKA
DDN TK2
DDN TIMP3
DDN TSPAN9
DDN AGPAT1
DDN ABCC3
DDN MAP2K5
DDN ALOX12B
DDN IDH2
DDN TAOK3
DDN SPRR2C
DDN UBL3
DDN CSTF3
DDN GCK
DDN PIK3R3
DDN GLE1
DDN HSPBP1
DDN SLC9A1
DDN GDF5
DDN KCNJ4
DDN TRAFD1
DDN LRIG2
DDN RABGAP1L
DDN MOG
DDN PSG7
DDN ATP11A
DDN OGG1
DDN PLIN1
DDN P2RX4
DDN C14orf1
DDN AQP2
DDN UBOX5
DDN AGPS
DDN CRHR1
DDN CCL16
DDN FAM189B
DDN RGS7
DDN LGALS9
DDN SMPDL3B
DDN GHITM
DDN PDCL
DDN EHMT2
DDN EIF4G2
DDN EEF1D
DDN SCAMP1
DDN HMX1
DDN ALDOB
DDN SMR3B
DDN SH3PXD2A
DDN ABCA1
DDN IL18RAP
DDN AIF1
DDN SP140
DDN IRF5
DDN CD79B
DDN OSTF1
DDN VEGFC
DDN FANCL
DDN MRPL12
DDN RAF1
DDN THRA
DDN GALNTL4
DDN LEFTY2
DDN PMS2L1
DDN LIG3
DDN FOXE1
DDN HCRT
DDN TTLL12
DDN ALDH1B1
DDN TRAK1
DDN BTF3
DDN PFDN1
DDN GPR6
DDN TYMP
DDN TAF5
DDN SMYD5
DDN COL6A1
DDN PTAFR
DDN HPGD
DDN TEKT2
DDN PRDM2
DDN KIR3DL3
DDN ST5
DDN KLF1
DDN ELN
DDN VIP
DDN TAF6L
DDN ZBTB25
DDN ERCC1
DDN EIF3G
DDN CTSG
DDN HAP1
DDN ACR
DDN NAALADL1
DDN C6orf120
DDN CAMSAP1
DDN ASGR2
DDN STMN1
DDN EVPL
DDN TGM3
DDN RAB40B
DDN DDX17
DDN IFI27
DDN CD33
DDN IAH1
DDN DUSP1
DDN RRBP1
DDN CBLN1
DDN LY6G6D
DDN DRD3
DDN STAT4
DDN LHX2
DDN TACSTD2
DDN PPYR1
DDN DHFR
DDN PGRMC2
DDN SIX6
DDN EIF5B
DDN KIF23
DDN HNRNPL
DDN DRG2
DDN PHKG2
DDN RAD54L2
DDN GP9
DDN POU6F2
DDN TRIM33
DDN SCAND2
DDN KCTD20
DDN PCBP2
DDN SLC7A11
DDN MAP3K3
DDN IL10RA
DDN MSL3
DDN ZFY
DDN ZNF804A
DDN EMX1
DDN C20orf194
DDN RAD52
DDN DMBT1
DDN POU2F2
DDN GPA33
DDN ATP10B
DDN PLCD1
DDN CA12
DDN MFAP3
DDN HNF4G
DDN CIITA
DDN ORC1L
DDN ATP2B1
DDN CDK5R1
DDN COL1A1
DDN FLII
DDN TOP2A
DDN C9orf114
DDN PTOV1
DDN FRAT2
DDN KIF1C
DDN GALK1
DDN PPP1R2
DDN MGST3
DDN CDC45L
DDN HTR1B
DDN ASPHD1
DDN FEZ1
DDN PSMD9
DDN KIR2DL4
DDN PIK3R2
DDN TRIM22
DDN MMP25
DDN FLOT1
DDN DPH1
DDN ABCB1
DDN DVL1
DDN AHCYL1
DDN GSTA2
DDN TERT
DDN LYPLA2
DDN FAM189A2
DDN RBMS1
DDN PCK2
DDN ARHGAP6
DDN UGT2B15
DDN MDC1
DDN SULT4A1
DDN GPR176
DDN CARS
DDN ZNF76
DDN SLC4A3
DDN WBSCR22
DDN FKBP15
DDN FCN3
DDN IL23A
DDN SLC17A7
DDN PRRC1
DDN FNTB
DDN ALDOC
DDN FDXR
DDN GRN
DDN MAPK3
DDN BTBD2
DDN D4S234E
DDN DGKG
DDN F7
DDN STBD1
DDN RBM8A
DDN TFF3
DDN PDE4A
DDN PTPRU
DDN MGAT5
DDN PRH1
DDN ARR3
DDN FGFR1
DDN TREX1
DDN CAPNS1
DDN CYB5R1
DDN STX11
DDN MED24
DDN FCGR2A
DDN CNOT4
DDN RAB14
DDN BMP1
DDN GPR143
DDN MPZL2
DDN MAX
DDN PRPH
DDN CYB5A
DDN SV2A
DDN DCTD
DDN NRTN
DDN MVD
DDN KRT16
DDN TP53
DDN CYP2D6
DDN DOHH
DDN CORO1A
DDN CYP1A1
DDN CROCC
DDN TACC2
DDN SPEF1
DDN CELSR2
DDN DNAJC7
DDN ZNF211
DDN PAX7
DDN BTC
DDN MEF2C
DDN POL3S
DDN PCBP3
DDN HTRA2
DDN REG1B
DDN RCE1
DDN CAP1
DDN CCBP2
DDN NUP214
DDN SMG6
DDN KDM5B
DDN SAG
DDN DNAH9
DDN CTF1
DDN ATP6V1A
DDN CPSF4
DDN KRT35
DDN DDIT3
DDN TIPRL
DDN DNAJA1
DDN MUC1
DDN KAT5
DDN MATR3
DDN ZSCAN12
DDN ABTB2
DDN XK
DDN TFAP2A
DDN RPH3A
DDN DHCR7
DDN CEACAM4
DDN DYNC1LI2
DDN BCR
DDN DHPS
DDN CALCOCO1
DDN SBNO2
DDN LILRB2
DDN XPO6
DDN PLLP
DDN MLL
DDN HSP90AB1
DDN SEMA5A
DDN NDUFS7
DDN HCRTR2
DDN ZBED1
DDN SLC12A4
DDN TIMP1
DDN CTRL
DDN RSC1A1
DDN INSL3
DDN TBX10
DDN ARMC6
DDN KLRC2
DDN CAPN3
DDN FOXC2
DDN CCR5
DDN LCT
DDN WHAMML2
DDN NTRK3
DDN SFRS2
DDN LASS1
DDN GRP
DDN XDH
DDN PRLR
DDN NAAA
DDN AAK1
DDN USP11
DDN TENC1
DDN CREB3
DDN FOXN1
DDN PIGC
DDN PITPNM1
DDN SLC9A3R2
DDN SLC9A7
DDN TCAP
DDN SF1
DDN PRPS1L1
DDN C7orf44
DDN PSMD11
DDN ATF4
DDN GLUD2
DDN PRKD2
DDN FAM189A1
DDN P2RX6
DDN GYPE
DDN SAPS2
DDN COX6A2
DDN GATA2
DDN UBE3B
DDN REG1A
DDN VSIG4
DDN RGS9
DDN SRRD
DDN HNRNPA3
DDN PCTK3
DDN PTPRD
DDN TRD@
DDN DTX4
DDN PBX2
DDN LMO1
DDN CCDC85B
DDN MMP11
DDN ELAVL2
DDN ARID4A
DDN RBCK1
DDN IRF2BP1
DDN KIAA0284
DDN MAGEA9
DDN MMACHC
DDN CACNB4
DDN LOC100129500
DDN ZMYM3
DDN CACNA1B
DDN HHLA1
DDN HCRTR1
DDN SHBG
DDN MTG1
DDN SOX2
DDN MGAT4C
DDN SOCS3
DDN MPZL1
DDN IL3
DDN GBX1
DDN MYST2
DDN CDC37
DDN TNPO1
DDN PSMB4
DDN TJP1
DDN ITGB3BP
DDN NEUROG3
DDN PDGFRA
DDN HPCAL1
DDN CHKA
DDN MVK
DDN SERPINA4
DDN LRRC15
DDN IBTK
DDN BAK1
DDN B3GAT2
DDN H6PD
DDN KIAA0467
DDN SLC22A6
DDN ADH1C
DDN ZNF101
DDN CTSA
DDN E2F1
DDN NFIX
DDN SLC25A17
DDN GSTM5
DDN RELA
DDN SPINT3
DDN HPS1
DDN STX1A
DDN DNAJC4
DDN PTPN9
DDN CECR7
DDN RXRB
DDN C10orf12
DDN HTR2A
DDN ACAN
DDN SCD
DDN CAP2
DDN TNKS
DDN PPIH
DDN FGF3
DDN CASP8
DDN DDX5
DDN CYP27B1
DDN KCND3
DDN EPR1
DDN PKM2
DDN GRINA
DDN SOS1
DDN LOC26102
DDN MPZ
DDN STXBP1
DDN RAD50
DDN RABGGTA
DDN KCNAB2
DDN PRKCB
DDN ITGAD
DDN SIGMAR1
DDN CORT
DDN AMBP
DDN MEGF6
DDN TBX1
DDN PIGR
DDN TCOF1
DDN MCRS1
DDN SCYL3
DDN SAR1A
DDN KLRC3
DDN psiTPTE22
DDN sept-06
DDN RASSF1
DDN KANK3
DDN MTHFR
DDN SLC22A24
DDN RPS26
DDN HTR1D
DDN PARD3
DDN ITGA2B
DDN CIAPIN1
DDN MATN4
DDN NTRK2
DDN RAP2A
DDN GUCA1A
DDN MAG
DDN BAP1
DDN RHBDL1
DDN LUZP1
DDN GATA1
DDN HAUS5
DDN SEC16A
DDN MTX1
DDN P2RX7
DDN ZNF274
DDN ARHGAP4
DDN HIRIP3
DDN PYY
DDN UNC5B
DDN VAMP4
DDN LOC100128570
DDN IFRD2
DDN U2AF2
DDN KRTAP26-1
DDN SOX12
DDN FGR
DDN ELAVL3
DDN RTN2
DDN CAD
DDN CHST1
DDN IRF2
DDN EWSR1
DDN GUCA2A
DDN LDB2
DDN PDE4C
DDN GNL1
DDN EIF3K
DDN PAFAH1B1
DDN PPP1R10
DDN EXOSC2
DDN PPP3R1
DDN HOXC11
DDN DOK2
DDN RHBDD3
DDN EIF2C2
DDN MC2R
DDN SOX3
DDN MR1
DDN PNMT
DDN GPR3
DDN PIM1
DDN KIAA0999
DDN FARSA
DDN ARFGEF2
DDN SLC18A1
DDN HSD17B3
DDN RRP12
DDN CHRNA3
DDN MYCBP
DDN BTNL3
DDN KCNQ3
DDN FANCA
DDN CELA2B
DDN TYR
DDN RASA2
DDN BCL3
DDN FEM1B
DDN SLC25A16
DDN HDGF
DDN BCAM
DDN DNASE1L1
DDN SLMO1
DDN MAD1L1
DDN PCBP1
DDN ALOX5
DDN REG3A
DDN TEX261
DDN PCNXL2
DDN GTSE1
DDN CYP27A1
DDN PTGER3
DDN WNT11
DDN ATF7
DDN IL1RL1
DDN ELF5
DDN GMFG
DDN LY6G6C
DDN CBX5
DDN AKR1C4
DDN RBM42
DDN MGP
DDN ANKLE2
DDN LOC90925
DDN KRT37
DDN MYT1
DDN DNAJA3
DDN SLC1A6
DDN PHKG1
DDN POLA2
DDN FZR1
DDN KRTAP5-9
DDN SULT2B1
DDN RECQL5
DDN SUPT6H
DDN PGM3
DDN CTRB2
DDN HLA-DQB1
DDN TICAM1
DDN TGFBRAP1
DDN KCNA3
DDN ST14
DDN FAM102A
DDN SCNN1D
DDN ATP1B2
DDN TTYH2
DDN RBMS3
DDN LY6E
DDN HLF
DDN SNUPN
DDN CCDC130
DDN NR6A1
DDN PPP1R3D
DDN CRY2
DDN USP9X
DDN C19orf29
DDN MARCO
DDN SEMA7A
DDN IKZF1
DDN CD72
DDN HBBP1
DDN LIAS
DDN IVL
DDN DES
DDN PGAP2
DDN IFIT1
DDN INHA
DDN CRABP1
DDN TMCC1
DDN AKAP3
DDN GTF2F1
DDN ATF6
DDN MMP23B
DDN SLC16A6
DDN TAZ
DDN PISD
DDN ANKRD46
DDN KIAA0141
DDN ABCC9
DDN PXDN
DDN PTPRJ
DDN ABCF2
DDN TP53TG5
DDN VAMP5
DDN THBS3
DDN TAF15
DDN SMO
DDN WDR62
DDN SCAMP5
DDN FSCN2
DDN RMND5B
DDN XRCC5
DDN SRRT
DDN AKT3
DDN TPPP
DDN POLR2E
DDN NCSTN
DDN LRCH4
DDN GART
DDN CHST2
DDN LDB3
DDN RHEB
DDN ARFIP2
DDN AGT
DDN HYAL2
DDN MAGED2
DDN GPR162
DDN HSF4
DDN AHDC1
DDN BBC3
DDN LOC100134331
DDN MYO9B
DDN TKT
DDN F2RL3
DDN GOLGA1
DDN KRT2
DDN ZNF167
DDN INA
DDN ANP32A
DDN AP1G2
DDN GBA
DDN MYEF2
DDN CLSTN3
DDN HLA-DOB
DDN NCDN
DDN TROAP
DDN ANXA9
DDN ANG
DDN ESR2
DDN ZNF500
DDN RBPMS
DDN HOXD10
DDN C5orf30
DDN BCL2
DDN PAX8
DDN PFKFB3
DDN RBP3
DDN PDK1
DDN PSMB8
DDN CDC42
DDN SEZ6L
DDN ETS1
DDN CELP
DDN ST20
DDN TNFSF12
DDN EPHA2
DDN CSNK1A1
DDN SFRS4
DDN AGFG2
DDN SLC6A9
DDN VILL
DDN PQBP1
DDN SLC1A7
DDN REEP2
DDN STK17A
DDN C9orf33
DDN TMBIM6
DDN VAPB
DDN PRB1
DDN MOBKL1B
DDN CEACAM3
DDN NFATC2IP
DDN MT3
DDN PKIA
DDN CGB
DDN PGAM2
DDN BRD2
DDN BTRC
DDN KIAA0323
DDN MLXIP
DDN LSM1
DDN NOL7
DDN CADM3
DDN UQCRC1
DDN XPNPEP2
DDN KCTD17
DDN CRYBB3
DDN ACOT8
DDN NHP2
DDN ZNF202
DDN WDR18
DDN HPR
DDN SPN
DDN DPM2
DDN NUDT3
DDN MDK
DDN OPCML
DDN T
DDN CEP135
DDN LAIR1
DDN AQP7
DDN DAZ2
DDN BRCA1
DDN TRIM66
DDN PFDN5
DDN LOC552889
DDN KRT6A
DDN GNAT1
DDN ABCC8
DDN ACCN1
DDN KIAA1539
DDN RAD51L3
DDN MYO7A
DDN PTGIS
DDN TAF12
DDN POLG
DDN SLC29A2
DDN SPC25
DDN MYL2
DDN EIF3CL
DDN CHST3
DDN TUBB3
DDN PBX1
DDN VASH1
DDN JUNB
DDN ABO
DDN NTNG1
DDN NCAN
DDN MGAT1
DDN M6PR
DDN BNIP1
DDN AMHR2
DDN CACNB1
DDN CRLF1
DDN UBTF
DDN PSTPIP1
DDN SETD2
DDN IGF1R
DDN DLGAP4
DDN KLHL25
DDN PCDH9
DDN ZFYVE26
DDN GFPT2
DDN CBFA2T3
DDN KYNU
DDN SLC18A3
DDN DGKQ
DDN TUBB2B
DDN SLC1A4
DDN KRT1
DDN KCNQ1
DDN FANCG
DDN ZNF337
DDN BAT3
DDN ARSE
DDN TBC1D9B
DDN GNG4
DDN SLC6A11
DDN CLCN6
DDN RPL11
DDN PFKFB2
DDN ZNF239
DDN SF3B2
DDN PRM2
DDN DHX30
DDN DAXX
DDN GABRG3
DDN TAF1
DDN UTRN
DDN PRRG1
DDN MAPK9
DDN VENTX
DDN LRRC23
DDN RAE1
DDN MAPK12
DDN SNAPC4
DDN RP5-1000E10.4
DDN CHD8
DDN WISP2
DDN ZNF592
DDN UCP3
DDN GSN
DDN MYBPC3
DDN COL19A1
DDN HIST1H3E
DDN TOP3B
DDN DNAJC9
DDN TET3
DDN POLD2
DDN SLC6A8
DDN DGCR11
DDN ADAM15
DDN GINS1
DDN TAX1BP1
DDN CYP11B2
DDN VCX3A
DDN EPHB2
DDN ENTPD2
DDN CTNS
DDN WNT10B
DDN RRAGA
DDN BMI1
DDN DBN1
DDN DUSP8
DDN EPOR
DDN AXIN1
DDN NID1
DDN SERPIND1
DDN MPP2
DDN LYZL6
DDN NGF
DDN MFAP4
DDN ITM2B
DDN EFNA2
DDN RBM17
DDN PAK2
DDN CSPG4
DDN ERC1
DDN BAX
DDN XPNPEP1
DDN HMGA1
DDN ADRB3
DDN ADAMTSL2
DDN NPM3
DDN C19orf50
DDN PHLDA2
DDN FIG4
DDN LOC728643
DDN ALPK3
DDN HOXD4
DDN YPEL1
DDN RAB3A
DDN C16orf88
DDN SH2B2
DDN ATP13A3
DDN KPNA6
DDN SLC35A2
DDN FGF9
DDN KIAA0892
DDN IFT140
DDN LY9
DDN NBEAL2
DDN TBC1D22A
DDN ANXA2P1
DDN THBS1
DDN CAMK4
DDN APAF1
DDN LGR5
DDN ODZ4
DDN RPA2
DDN TERF2
DDN DKC1
DDN C19orf6
DDN LAD1
DDN TUB
DDN NUP188
DDN EML3
DDN MMP17
DDN F8
DDN MAGEA5
DDN FZD9
DDN IGSF9B
DDN MN1
DDN FGFR4
DDN ARPC4
DDN FUT7
DDN CAMK2B
DDN OR7E24
DDN LBP
DDN SRM
DDN DAP
DDN LRRC68
DDN B4GALT5
DDN MLLT1
DDN TWF2
DDN AHSG
DDN GRB2
DDN EIF4B
DDN DOLK
DDN MAN1A2
DDN PVT1
DDN SERPINB7
DDN LPXN
DDN FST
DDN PLEC1
DDN TIAM1
DDN CDC42EP4
DDN MXRA8
DDN ALDH1L1
DDN MYCN
DDN TRA2A
DDN GPR35
DDN SLC6A12
DDN E2F5
DDN CD7
DDN CCR4
DDN NUCB1
DDN RAC2
DDN PRKACG
DDN CLEC11A
DDN LRP3
DDN ZNF143
DDN DUSP7
DDN RUNX2
DDN MPDU1
DDN LOR
DDN DCBLD2
DDN TBXAS1
DDN FMO5
DDN ZNF593
DDN MLANA
DDN MYBPC2
DDN MTFR1
DDN TMPRSS6
DDN FGF7
DDN AVPR1B
DDN TPMT
DDN KRT32
DDN PPP3CA
DDN DNAL4
DDN LPAR2
DDN CTNNBIP1
DDN TBX5
DDN TBR1
DDN GNB1
DDN ACTL6B
DDN HMG20B
DDN DUSP14
DDN ADCY2
DDN CEACAM1
DDN CASP2
DDN HSD11B2
DDN ARHGAP26
DDN DHX9
DDN KNG1
DDN PROX1
DDN KRT33A
DDN CCDC86
DDN FBLN1
DDN EPB41
DDN GTF3A
DDN MFHAS1
DDN EFNA3
DDN BRD4
DDN SCN1B
DDN RBM38
DDN NMB
DDN RDH5
DDN DCT
DDN GRB10
DDN CLIP3
DDN CYP2C18
DDN EIF2AK1
DDN CDKN2B
DDN NDUFV1
DDN CD99
DDN LLGL2
DDN ZP2
DDN ALAS2
DDN ATP6V0A2
DDN SH2B1
DDN FAM119B
DDN PSMD14
DDN SLC16A5
DDN PPAP2C
DDN TP53I11
DDN GYPB
DDN FGF2
DDN AQP5
DDN EXOSC7
DDN AMELX
DDN CCNB2
DDN FAS
DDN IDS
DDN RNF185
DDN RAPGEF1
DDN NFKB1
DDN OR2B6
DDN PPP2R5D
DDN TUSC2
DDN POLR2J
DDN TCF3
DDN CHRNB2
DDN POLE
DDN SEPT4
DDN ZNF263
DDN RGS10
DDN CSTB
DDN PPP4R1
DDN CCNF
DDN TERF1
DDN DHRS1
DDN MON2
DDN HSF1
DDN KIFC3
DDN MAGEA4
DDN PRKAR2A
DDN KIF1A
DDN CDH16
DDN MGAT3
DDN DDX3X
DDN ANK1
DDN DCAF8
DDN FUS
DDN HRAS
DDN ADORA1
DDN RALY
DDN CIZ1
DDN HIPK2
DDN MAPK8IP1
DDN C1QL1
DDN CALR
DDN ACP1
DDN DFFB
DDN EIF2B1
DDN BAT1
DDN DCI
DDN ESR1
DDN STIP1
DDN REM1
DDN CCKBR
DDN ALDH4A1
DDN DSG1
DDN MRPS12
DDN E2F4
DDN CRMP1
DDN PAX9
DDN ST3GAL5
DDN MRPL33
DDN NDST1
DDN RP1-21O18.1
DDN HOXD13
DDN AXL
DDN PET112L
DDN DGCR9
DDN CD3E
DDN RDH16
DDN UPK2
DDN C1orf21
DDN IGHMBP2
DDN LOC91316
DDN GAS6
DDN ERBB3
DDN ERCC8
DDN OSGIN2
DDN ZBTB7A
DDN SIT1
DDN PPP3CB
DDN CFDP1
DDN PPFIA4
DDN DUS4L
DDN TCF20
DDN TNXB
DDN GP2
DDN CNTN6
DDN SCGB1D2
DDN RAB11FIP5
DDN CENPA
DDN FTL
DDN RPRD2
DDN CD34
DDN FLT1
DDN HRK
DDN PAMR1
DDN NASP
DDN COL21A1
DDN CYFIP1
DDN MT4
DDN VAMP7
DDN RRH
DDN MED21
DDN CAPN5
DDN OAS2
DDN LSM4
DDN LOC652147
DDN PAK4
DDN HADHA
DDN GAD2
DDN TNIP1
DDN UTP3
DDN ZNF282
DDN RAGE
DDN PLXNA3
DDN SLC25A3
DDN ZP3
DDN IGFBP5
DDN ADRA1A
DDN PDE1A
DDN FAM168B
DDN SLC16A2
DDN CDKL5
DDN TEP1
DDN GATA4
DDN MATK
DDN ITGAM
DDN ESPL1
DDN PDE6C
DDN SNX27
DDN TEX28
DDN NQO1
DDN ZMYND10
DDN PTPRN
DDN MAP2K4
DDN RASGRP3
DDN GRIN2A
DDN ABCB6
DDN DEPDC5
DDN STAU1
DDN CD300C
DDN KCNH2
DDN CCNA2
DDN SMARCD1
DDN S100A5
DDN INPP5K
DDN IL8RB
DDN KEAP1
DDN PSD4
DDN NCR3
DDN SLC24A1
DDN FADS1
DDN RAB3GAP2
DDN STAT2
DDN CXCL5
DDN DDX19A
DDN HIPK3
DDN B4GALT3
DDN CCT8
DDN KLHL35
DDN DCHS1
DDN DDX51
DDN MICAL2
DDN RAMP3
DDN ATF6B
DDN SSTR5
DDN MCM2
DDN CNNM2
DDN SLC25A11
DDN HLA-G
DDN SPTB
DDN ASMTL
DDN PCBP4
DDN MT1X
DDN S1PR4
DDN HTR6
DDN NEUROD2
DDN TPX2
FAM131B METTL1
FAM131B PPP1R10
FAM131B UNC5B
FAM131B PZP
FAM131B REG1B
FAM131B PHLDA2
FAM131B CCDC94
FAM131B PXN
FAM131B MYO1C
FAM131B CCDC86
FAM131B SFPQ
FAM131B POLR2E
FAM131B MELK
FAM131B NCSTN
FAM131B GTF3A
FAM131B GART
FAM131B MC2R
FAM131B PNMT
FAM131B RBM4
FAM131B IKBKG
FAM131B SLC12A4
FAM131B UBXN1
FAM131B CRYBA4
FAM131B GPRIN2
FAM131B CDC2L5
FAM131B E2F1
FAM131B XRCC5
FAM131B PRAMEF12
FAM131B CCKAR
FAM131B MYBPC2
FAM131B MFAP2
FAM131B PSG1
FAM131B COL21A1
FAM131B ARFIP2
FAM131B TPPP
FAM131B IL10RA
FAM131B UCHL1
FAM131B KIFC1
FAM131B PTGES
FAM131B D4S234E
FAM131B GIPR
FAM131B KRT35
FAM131B PHF16
FAM131B ATP2B2
FAM131B ABL1
FAM131B MYO9B
FAM131B DDIT3
FAM131B HTR2A
FAM131B TNFSF12
FAM131B PCGF1
FAM131B ACAN
FAM131B PSMB4
FAM131B WNT11
FAM131B KRT2
FAM131B MATR3
FAM131B MSX1
FAM131B GRINA
FAM131B UTF1
FAM131B ARTN
FAM131B UBE2C
FAM131B SLC16A5
FAM131B MYEF2
FAM131B HADHA
FAM131B PAX9
FAM131B USP9X
FAM131B KIAA0999
FAM131B TNIP1
FAM131B GARNL4
FAM131B MSC
FAM131B PAXIP1
FAM131B CDKN2C
FAM131B IGF1R
FAM131B C19orf6
FAM131B KLHL25
FAM131B GLT25D2
FAM131B ALOX5
FAM131B CD40
FAM131B FGF2
FAM131B MYB
FAM131B TRD@
FAM131B PCBP3
FAM131B CARD10
FAM131B HSP90AB1
FAM131B LOC26102
FAM131B TRIM3
FAM131B USP19
FAM131B DTNA
FAM131B TBX19
FAM131B KLF11
FAM131B CDC45L
FAM131B HTR1B
FAM131B IGFBP5
FAM131B INPP4A
FAM131B CHIT1
FAM131B PAX8
FAM131B CSNK1G2
FAM131B PCDH1
FAM131B TCF3
FAM131B INSL3
FAM131B KRT1
FAM131B C1orf144
FAM131B ACVR1B
FAM131B AKR1C4
FAM131B IQSEC3
FAM131B GAMT
FAM131B STXBP1
FAM131B ITGAM
FAM131B GPR161
FAM131B WNT10B
FAM131B PTH
FAM131B DCT
FAM131B MGAT1
FAM131B SRM
FAM131B GFAP
FAM131B PPP4R1
FAM131B CYP11A1
FAM131B CD22
FAM131B CRTC1
FAM131B SLC6A11
FAM131B GJB5
FAM131B DNAJA3
FAM131B GHITM
FAM131B MMP11
FAM131B KCNH2
FAM131B NPPA
FAM131B EDIL3
FAM131B HSF1
FAM131B KIFC3
FAM131B PVT1
FAM131B OGG1
FAM131B C19orf26
FAM131B ACVRL1
FAM131B ANK1
FAM131B TRIM10
FAM131B HMX1
FAM131B ARHGAP6
FAM131B LEFTY1
FAM131B DHX30
FAM131B ABCB6
FAM131B UGT2B15
FAM131B TRA2A
FAM131B U2AF2
FAM131B KRT85
FAM131B MUC2
FAM131B TAF1
FAM131B GRB2
FAM131B LMTK2
FAM131B TM4SF5
FAM131B SLC8A1
FAM131B SLC6A12
FAM131B ATP6V1G2
FAM131B PPP3CC
FAM131B IRF5
FAM131B TYMS
FAM131B CCR4
FAM131B ITGA2B
FAM131B FLOT1
FAM131B EIF2AK2
FAM131B CRYBB3
FAM131B FNTB
FAM131B SHBG
FAM131B NTRK2
FAM131B FAM102A
FAM131B KEAP1
FAM131B NF1
FAM131B SCNN1D
FAM131B NFKB2
FAM131B SAP18
FAM131B NCR3
FAM131B ACHE
FAM131B FDXR
FAM131B SLC1A7
FAM131B GRN
FAM131B OPRL1
FAM131B RGS9
FAM131B KLHL18
FAM131B SLC38A10
FAM131B POLD2
FAM131B PTPRD
FAM131B SLC4A3
FAM131B CADM4
FAM131B DSG1
FAM131B CSF1
FAM131B TRAFD1
FAM131B RHBDL1
FAM131B VCX3A
FAM131B RPS6KB2
FAM131B CRMP1
FAM131B ETS1
FAM131B PRH1
FAM131B SLC4A8
FAM131B PDLIM7
FAM131B CD52
FAM131B TREX1
FAM131B CHKB
FAM131B GYPE
FAM131B PRPF31
FAM131B METTL3
FAM131B TNFRSF10C
FAM131B HOXD13
FAM131B SEC16A
FAM131B C19orf21
FAM131B ANKLE2
FAM131B MMP19
FAM131B TNFRSF25
FAM131B CEP135
FAM131B FGF7
FAM131B SLC6A3
FAM131B INHA
FAM131B CD3E
FAM131B RAB31
FAM131B WNT7A
FAM131B DNAJC4
FAM131B GPR143
FAM131B UPK2
FAM131B MAGEA9
FAM131B KIF22
FAM131B TUBGCP2
FAM131B IGHMBP2
FAM131B SLN
FAM131B SBNO2
FAM131B MLX
FAM131B CAMSAP1
FAM131B OSGIN2
FAM131B VWA5A
FAM131B LYZL6
FAM131B AMBP
FAM131B ELAVL3
FAM131B EPOR
FAM131B SLC28A1
FAM131B NTSR2
FAM131B SLC6A2
FAM131B IDS
FAM131B TAP2
FAM131B AXL
FAM131B IAH1
FAM131B CHST3
FAM131B ABCF2
FAM131B CDK2
FAM131B MLH1
FAM131B PRRC1
FAM131B CDC37
FAM131B T
FAM131B RAB8A
FAM131B PDE4C
FAM131B GP2
FAM131B WDR62
NFE2 PPAP2C
APLP2 SLC5A2
APLP2 HPCAL1
APLP2 KCTD17
APLP2 MR1
APLP2 CRYBA4
APLP2 PDGFRA
APLP2 DNAJC7
APLP2 TPPP
APLP2 FXYD3
APLP2 SFPQ
APLP2 ZBED4
APLP2 H6PD
APLP2 NCSTN
APLP2 DOK2
APLP2 IGHG1
APLP2 CD34
APLP2 TGOLN2
APLP2 H3F3B
APLP2 HTRA2
APLP2 SLC12A4
APLP2 ZNF101
APLP2 PHKG2
APLP2 SCGB1D2
APLP2 MYO9B
APLP2 LOC100128570
APLP2 CTSA
APLP2 JAK3
APLP2 RAD54L2
APLP2 MORF4L2
APLP2 ST6GALNAC4
APLP2 SLC9A3
APLP2 YPEL1
APLP2 HTR7
APLP2 GSTM5
APLP2 RELA
APLP2 KRT4
APLP2 GNL1
APLP2 RRP12
APLP2 MFAP2
APLP2 TAF5
APLP2 PSG1
APLP2 CRYBB3
APLP2 EIF3B
APLP2 MAGEA9
APLP2 CLEC11A
APLP2 CCDC86
APLP2 ATP6V1A
APLP2 HSF4
APLP2 ARL2
APLP2 RAB11FIP5
APLP2 PTGES
APLP2 CLCN6
APLP2 FANCA
APLP2 GPA33
APLP2 ATP2B2
APLP2 LOC100134331
APLP2 CTNNA1
APLP2 DDIT3
APLP2 PCBP2
APLP2 KLF1
APLP2 SCAPER
APLP2 ABCC3
APLP2 LY9
APLP2 OAS2
APLP2 KLHL18
APLP2 MRPL28
APLP2 GRIN2A
APLP2 CRKRS
APLP2 OR2B6
APLP2 ATG4B
APLP2 REL
APLP2 GTF3A
APLP2 ZSCAN12
APLP2 POLD2
APLP2 MSX1
APLP2 GPR35
APLP2 RIMS2
APLP2 MFAP3
APLP2 STATH
APLP2 LGR5
APLP2 SPRR2C
APLP2 CLSTN3
APLP2 FGF3
APLP2 ALOX5
APLP2 SLC1A7
APLP2 DPT
APLP2 HLA-DOB
APLP2 PRDX2
APLP2 NCDN
APLP2 CDKN2C
APLP2 BCR
APLP2 AQP5
APLP2 POM121L9P
APLP2 IFIT1
APLP2 GLE1
APLP2 CAP1
APLP2 SBNO2
APLP2 GRINA
APLP2 DPEP1
APLP2 NEU1
APLP2 TUBB2B
APLP2 MYB
APLP2 CADM4
APLP2 PNMT
APLP2 C2orf55
APLP2 GYG1
APLP2 GALK1
APLP2 SEMA5A
APLP2 MXRA8
APLP2 ESR2
APLP2 ADCYAP1
APLP2 TRIM3
APLP2 MOG
APLP2 PTGER3
APLP2 NFKB1
APLP2 ADAM15
APLP2 KYNU
APLP2 CRCP
APLP2 C16orf7
APLP2 SLC18A3
APLP2 OGG1
APLP2 FURIN
APLP2 SEMA4D
APLP2 ORC1L
APLP2 GTSE1
APLP2 MYOG
APLP2 SLC25A16
APLP2 ARID4B
APLP2 IGSF9B
APLP2 PCBP3
APLP2 TRA2A
APLP2 KIR2DL4
APLP2 C1orf144
APLP2 TFF1
APLP2 ELAVL3
APLP2 ZBTB16
APLP2 FLOT1
APLP2 GPR161
APLP2 MGP
APLP2 SLC15A2
APLP2 PTH
APLP2 TFDP2
APLP2 CD47
APLP2 ACAA1
APLP2 DOK1
APLP2 CSTB
APLP2 MYBPC3
APLP2 LCT
APLP2 ASGR1
APLP2 ZMYND10
APLP2 JAG1
APLP2 KATNB1
APLP2 CPNE6
APLP2 E2F1
APLP2 SIT1
APLP2 GHITM
APLP2 ECE2
APLP2 RAB8A
APLP2 IGKC
APLP2 POLA2
APLP2 FZR1
APLP2 HSF1
APLP2 KIFC3
APLP2 SLC16A3
APLP2 PVT1
APLP2 MEGF6
APLP2 PFKFB2
APLP2 GNB1
APLP2 NAAA
APLP2 MGAT3
APLP2 TCOF1
APLP2 EMID1
APLP2 SEMA7A
APLP2 KCNAB2
APLP2 SORBS3
APLP2 SAR1A
APLP2 EIF4B
APLP2 GNB2L1
APLP2 IL10RA
APLP2 MYEF2
APLP2 SLC9A3R2
APLP2 IQSEC3
APLP2 SULT4A1
APLP2 ITGAD
APLP2 IRF5
APLP2 MAD1L1
APLP2 ARHGAP1
APLP2 CDC20
APLP2 PSMD11
APLP2 CYP2A6
APLP2 OCEL1
APLP2 GRM4
APLP2 TGFBRAP1
APLP2 SLC4A3
APLP2 LOC729400
APLP2 CCR4
APLP2 ITGA2B
APLP2 WBSCR22
APLP2 ACADVL
APLP2 CAPNS1
APLP2 CCBP2
APLP2 IGF1R
APLP2 CHD8
APLP2 FNTB
APLP2 KDM1
APLP2 IL8RB
APLP2 PPP1R8
APLP2 SPTB
APLP2 RAC2
APLP2 ALDOC
APLP2 ATP1B2
APLP2 SAP18
APLP2 SLC24A1
APLP2 AGAP8
APLP2 CEACAM3
APLP2 MT4
APLP2 TBX5
APLP2 BTF3
APLP2 GARNL4
APLP2 SLC38A10
APLP2 ALAS2
APLP2 DDX11
APLP2 PPP3CC
APLP2 STAT2
APLP2 ECD
APLP2 DGCR11
APLP2 SMYD5
APLP2 DUSP7
APLP2 KRT85
APLP2 RHBDL1
APLP2 MYO16
APLP2 PDE4C
APLP2 E2F4
APLP2 ARHGAP26
APLP2 ARR3
APLP2 TGFB1
APLP2 HMX1
APLP2 ENTPD2
APLP2 P2RX6
APLP2 TEKT2
APLP2 ARFIP2
APLP2 ZNF593
APLP2 GGT2
APLP2 METTL3
APLP2 KIAA0323
APLP2 GPR12
APLP2 FKBP15
APLP2 CDR2L
APLP2 MAGEA1
APLP2 FCGR2A
APLP2 TNFRSF25
APLP2 TMPRSS6
APLP2 P2RX7
APLP2 PGAP2
APLP2 GGT5
APLP2 TPMT
APLP2 CTNS
APLP2 MAPK8IP1
APLP2 HIRIP3
APLP2 TOMM34
APLP2 RDH16
APLP2 UNC5B
APLP2 NRG2
APLP2 RPS6KA3
APLP2 APOBEC3C
APLP2 KIF22
APLP2 CHIT1
APLP2 TUBGCP2
APLP2 TMEM87A
APLP2 ACR
APLP2 IL8
APLP2 AMIGO2
APLP2 IGHMBP2
APLP2 MCM2
APLP2 COBRA1
APLP2 PTH1R
APLP2 C6orf120
APLP2 CACNA1B
APLP2 HHLA1
APLP2 OSGIN2
APLP2 CORT
APLP2 MAST2
APLP2 GGA2
APLP2 MVD
APLP2 GSTA2
APLP2 MFAP4
APLP2 TRD@
APLP2 ITM2B
APLP2 RTN2
APLP2 POU6F1
APLP2 SHBG
APLP2 CRX
APLP2 COPS6
APLP2 PTGS1
APLP2 PCTK3
APLP2 IRF2
APLP2 IFI27
APLP2 CD33
APLP2 PAIP2B
APLP2 ATG2A
APLP2 SOCS3
APLP2 NUDT3
APLP2 IVL
APLP2 SF3B2
APLP2 MT1X
APLP2 MYST2
APLP2 CBLN1
APLP2 TRIM58
APLP2 CCR7
APLP2 MLL
APLP2 GP2
APLP2 KCNJ4
APLP2 NEUROG3
GPR18 MAT1A
GPR18 IQCK
GPR18 ZBTB16
GPR18 CD22
GPR18 PMF1
GPR18 SERHL2
GPR18 NRG1
GPR18 BZRPL1
GPR18 TMEM87A
GPR18 ARVCF
GPR18 BMP10
GPR18 ARHGEF6
GPR18 GNB3
GPR18 GDI1
GPR18 GIPR
GPR18 SEMA3F
GPR18 XAF1
GPR18 MSX1
GPR18 FLT3LG
GPR18 RIMS2
GPR18 UBE2C
GPR18 SUMO1
GPR18 SLC6A7
GPR18 HS3ST1
GPR18 MAP3K14
GPR18 CDK5
GPR18 LOC644165
GPR18 GTPBP6
GPR18 UQCRFS1
GPR18 DTNA
GPR18 TBX19
GPR18 KLF11
GPR18 CRCP
GPR18 PRPF6
GPR18 LECT2
GPR18 OPN1SW
GPR18 IQSEC3
GPR18 LTK
GPR18 ATXN3
GPR18 ECE2
GPR18 PFDN1
GPR18 SLC16A3
GPR18 KATNB1
GPR18 GLP1R
GPR18 SERBP1
GPR18 RASSF9
GPR18 ITGA3
GPR18 LMTK2
GPR18 TUBGCP4
GPR18 OCEL1
GPR18 GRM4
GPR18 PRF1
GPR18 N4BP2L2
GPR18 IGF2
GPR18 CCL19
GPR18 TRIM28
GPR18 CYTH3
GPR18 AMMECR1
GPR18 XRCC2
GPR18 LOC90586
GPR18 FAM5C
GPR18 TNP1
GPR18 KLHL18
GPR18 S100A4
GPR18 TMCC1
GPR18 HIST1H2AG
GPR18 GPR161
GPR18 SRM
GPR18 HCG9
GPR18 KIFC1
GPR18 NCR2
GPR18 PRSS16
GPR18 BFSP2
GPR18 EXD2
GPR18 EPAS1
GPR18 ERICH1
GPR18 BCAT1
GPR18 APOBEC3C
GPR18 RB1
GPR18 IL8
GPR18 LOC728849
GPR18 CYP2C9
GPR18 DPEP1
GPR18 ITGB6
GPR18 NTSR2
GPR18 PTGS1
GPR18 ODF1
GPR18 GMPS
GPR18 GPT
GPR18 HAS1
GPR18 WDR45
GPR18 PTPRS
GPR18 TOMM34
GPR18 CCR7
GPR18 CD4
GPR18 IL13
GPR18 RYR3
GPR18 CRYBA4
GPR18 TSSK2
GPR18 PHF21A
GPR18 HMGA2
GPR18 HTR7
GPR18 TLX2
GPR18 AFF2
GPR18 GGT5
GPR18 FURIN
GPR18 COX10
GPR18 IKBKG
GPR18 ETV3
GPR18 CD3G
GPR18 EIF3G
GPR18 CYHR1
GPR18 OBSL1
GPR18 NAGPA
GPR18 MIOS
GPR18 TMEM8B
GPR18 ATPAF2
GPR18 ZNF157
GPR18 IFI35
GPR18 GPR19
GPR18 UROS
GPR18 ATG4B
GPR18 REL
GPR18 PML
GPR18 STATH
GPR18 OAZ1
GPR18 MAPK3
GPR18 CBARA1
GPR18 TNFRSF25
GPR18 ZKSCAN3
GPR18 NEU1
GPR18 SLC46A3
GPR18 ARHGEF17
GPR18 ITGA10
GPR18 ADAM20
GPR18 DOPEY1
GPR18 LOC283079
GPR18 RBBP8
GPR18 KRT33B
GPR18 CHIT1
GPR18 SLC6A6
GPR18 ISLR
GPR18 MYOG
GPR18 KIF17
GPR18 KCNA5
GPR18 CDK6
GPR18 SLC15A2
GPR18 RCC1
GPR18 SPINLW1
GPR18 IL17RA
GPR18 CYP11A1
GPR18 JAG1
GPR18 ERF
GPR18 RAB8A
GPR18 OTUB1
GPR18 TULP3
GPR18 PPP1R16B
GPR18 USP19
GPR18 RFC1
GPR18 MATN3
GPR18 C18orf10
GPR18 GFAP
GPR18 UBE2N
GPR18 LOC201229
GPR18 SVEP1
GPR18 NCKIPSD
GPR18 EIF2AK2
GPR18 GPLD1
GPR18 AQP8
GPR18 MYO1C
GPR18 DEFA3
GPR18 SMAP1
GPR18 FLJ10038
GPR18 FEM1B
GPR18 NFKB2
GPR18 CSF1
GPR18 SLC20A2
GPR18 LRRC37A3
GPR18 RPS6KB2
GPR18 LOC145678
GPR18 MYT1
GPR18 TGFB1
GPR18 SLC28A1
GPR18 NR0B2
GPR18 PIK3CB
GPR18 METTL3
GPR18 TNFRSF10C
GPR18 SKI
GPR18 MMP19
GPR18 SSTR2
GPR18 ATXN10
GPR18 NKX2-1
GPR18 PRSS23
GPR18 GRIN2C
GPR18 MYH7
GPR18 RPS6KA3
GPR18 ST6GALNAC4
GPR18 PDE3A
GPR18 THBS3
GPR18 F2RL3
GPR18 TPO
GPR18 PPP2R1B
GPR18 ATP2A3
GPR18 NCR1
GPR18 LPCAT3
GPR18 IGKC
GPR18 MAGEA1
GPR18 HSF2
GPR18 PTPRB
GPR18 CDX2
GPR18 PAIP2B
GPR18 MYB
GPR18 FNDC3A
GPR18 AP2A2
GPR18 PZP
GPR18 FAU
GPR18 NFATC4
GPR18 SRPX
GPR18 LRRC48
GPR18 NTSR1
GPR18 NPPB
GPR18 CDC2L5
GPR18 ZNF783
GPR18 CYP2A6
GPR18 STX5
GPR18 NDST2
GPR18 MAN2B1
GPR18 PIK3IP1
GPR18 MEN1
GPR18 RBM4
GPR18 ATG2A
GPR18 FOXN2
GPR18 SEC14L1
GPR18 FAM50A
GPR18 PLXND1
GPR18 PDPN
GPR18 GGT2
GPR18 INPP4A
GPR18 SERPINB7
GPR18 GJB3
GPR18 HSPA4
GPR18 HTR4
GPR18 DPT
GPR18 MSC
GPR18 LCAT
GPR18 OR2H2
GPR18 NRL
GPR18 HMG20B
GPR18 C2orf55
GPR18 CYP2A13
GPR18 UBE2S
GPR18 RRAS
GPR18 TCF25
GPR18 VAT1
GPR18 C16orf7
GPR18 SSX1
GPR18 RREB1
GPR18 GAMT
GPR18 FETUB
GPR18 PTH
GPR18 TFDP2
GPR18 RP1-21O18.1
GPR18 CDR2L
GPR18 ACOT11
GPR18 CRTC1
GPR18 LILRA4
GPR18 NECAP1
GPR18 RND1
GPR18 MUC6
GPR18 HDAC3
GPR18 C6orf106
GPR18 LSM7
GPR18 MATK
GPR18 FMO5
GPR18 PLEKHG3
GPR18 KIAA0586
GPR18 GAGE12J
GPR18 ACOT2
GPR18 PPP1R8
GPR18 NOMO1
GPR18 SAP18
GPR18 IQSEC1
GPR18 FAM65B
GPR18 RAP1GAP
GPR18 GNAS
GPR18 HCN4
GPR18 F7
GPR18 PDLIM7
GPR18 ACSM3
GPR18 C8orf84
GPR18 ANKRD12
GPR18 RASSF7
GPR18 EP300
GPR18 C9
GPR18 TBXA2R
GPR18 SLCO2A1
GPR18 TUBGCP2
GPR18 CCL22
GPR18 EIF4G1
GPR18 PPM1E
GPR18 FAM89B
GPR18 RAPGEF5
GPR18 COBRA1
GPR18 P2RY6
GPR18 CALB2
GPR18 ITPR2
GPR18 TCF7
GPR18 FOSL1
GPR18 DEFB4
GPR18 CASK
GPR18 CMA1
GPR18 MELK
GPR18 LPCAT4
GPR18 DAGLA
GPR18 MYH8
GPR18 CAMK2G
GPR18 CCL15
GPR18 PRCP
GPR18 PCDH7
GPR18 SLC17A3
GPR18 TTLL4
GPR18 PI4KB
GPR18 MLLT4
GPR18 SERPINC1
GPR18 FOXD1
GPR18 SCAPER
GPR18 PCGF1
GPR18 MRPL28
GPR18 TTC22
GPR18 SDC3
GPR18 CLCN7
GPR18 LALBA
GPR18 ST3GAL1
GPR18 RHO
GPR18 IFIT1
GPR18 KHK
GPR18 MLX
GPR18 SPTLC2
GPR18 SLC7A4
GPR18 TRIM3
GPR18 RALYL
GPR18 IKBKE
GPR18 ANGEL1
GPR18 CSNK1G2
GPR18 LIPE
GPR18 C1orf144
GPR18 RBMX2
GPR18 MET
GPR18 GPR44
GPR18 GTF2H3
GPR18 RUNX1
GPR18 ASGR1
GPR18 NRG2
GPR18 CNTN2
GPR18 GRIP2
GPR18 PDPK1
GPR18 PAX3
GPR18 REEP1
GPR18 JAM3
GPR18 PTK7
GPR18 GNB1
GPR18 ASNA1
GPR18 OASL
GPR18 SPP2
GPR18 AURKA
GPR18 TUBB2C
GPR18 NUP210
GPR18 PARP2
GPR18 LOC644761
GPR18 CSRP3
GPR18 TCF7L2
GPR18 PLEKHM2
GPR18 LOC729400
GPR18 ARID3A
GPR18 ACADVL
GPR18 ITIH4
GPR18 RHCE
GPR18 CBX3
GPR18 KDM1
GPR18 SIX3
GPR18 NSFL1C
GPR18 GHRHR
GPR18 MAP3K11
GPR18 PTPRO
GPR18 CDK2AP2
GPR18 GDF5
GPR18 PTCH1
GPR18 MYO16
GPR18 MYCL1
GPR18 CD52
GPR18 PAXIP1
GPR18 CD79B
GPR18 PRPF31
GPR18 AP3M2
GPR18 C19orf21
GPR18 JTB
GPR18 BCL2L1
GPR18 UBE2H
GPR18 ZNF384
GPR18 WNT7A
GPR18 IL4
GPR18 SLC5A2
GPR18 EZH1
GPR18 PDHB
GPR18 SH3BP1
GPR18 IL1RAP
GPR18 CCHCR1
GPR18 TAP2
GPR18 ABCC1
GPR18 DYRK1B
GPR18 METTL1
GPR18 NADK
GPR18 SEPT6
GPR18 GZMM
GPR18 APOC4
GPR18 MTERFD2
GPR18 SFPQ
GPR18 CYP3A4
GPR18 FOSL2
GPR18 SLC4A8
GPR18 PIK3R1
GPR18 TGFB3
GPR18 SIM2
GPR18 GPRIN2
GPR18 CCDC94
GPR18 KCNJ6
GPR18 SLC9A3
GPR18 ZNF264
GPR18 ZNF862
GPR18 CCKAR
GPR18 KRT33A
GPR18 PSG1
GPR18 EIF3B
GPR18 UCHL1
GPR18 ARHGAP1
GPR18 KRT86
GPR18 MTG1
GPR18 SLC7A2
GPR18 JAK3
GPR18 TMSB4Y
GPR18 ARL2
GPR18 NLE1
GPR18 BAIAP3
GPR18 ARTN
GPR18 GARNL4
GPR18 PTPRD
GPR18 ADRBK1
GPR18 GAGE2E
GPR18 ADCYAP1
GPR18 CARD10
GPR18 PXN
GPR18 TYR
GPR18 MAPKAPK3
GPR18 OPRL1
GPR18 TNIK
GPR18 TNFSF8
GPR18 PTH2R
GPR18 STX16
GPR18 NUP155
GPR18 ZNF169
GPR18 KIF20B
GPR18 ACAA1
GPR18 CPNE6
GPR18 FAM168A
GPR18 RFC5
GPR18 NOC2L
GPR18 LOC100134331
GPR18 USP6
GPR18 WWOX
GPR18 IGFBP2
GPR18 GPX4
GPR18 PSMB8
GPR18 MAEA
GPR18 RNF5
GPR18 TRAIP
GPR18 SLC2A1
GPR18 TM4SF5
GPR18 SFTPD
GPR18 PTK6
GPR18 CNTN1
GPR18 NF1
GPR18 CDH4
GPR18 SAMD14
GPR18 DDX11
GPR18 PCDHA3
GPR18 FOXM1
GPR18 PLEKHM1
GPR18 GPR12
GPR18 AANAT
GPR18 CD40
GPR18 TGFBR2
GPR18 ETFB
GPR18 CPSF1
GPR18 SLC6A3
GPR18 EFNA5
GPR18 FCER2
GPR18 KCNF1
GPR18 JMJD6
GPR18 PLCG2
GPR18 SLN
GPR18 GIP
GPR18 PTH1R
GPR18 VWA5A
GPR18 CELP
GPR18 FGD1
GPR18 CRX
GPR18 C19orf26
GPR18 PPBPL2
GPR18 CEL
GPR18 ABCD1
GPR18 ZC3H7B
GPR18 C2orf27A
GPR18 EMD
GPR18 TIMP2
GPR18 ZBED4
GPR18 IGHG1
GPR18 PDLIM5
GPR18 RANBP9
GPR18 TSPAN9
GPR18 UBXN1
GPR18 KIF1A
GPR18 CIZ1
GPR18 LTA
GPR18 NPAT
GPR18 CACNB4
GPR18 SCARB1
GPR18 CHP
GPR18 PTGES
GPR18 PHF16
GPR18 CYP3A5
GPR18 MYH2
GPR18 TRPC4AP
GPR18 CUBN
GPR18 POM121L9P
GPR18 IGH@
GPR18 ALMS1
GPR18 SLA
GPR18 GPR35
GPR18 CNP
GPR18 IRF8
GPR18 KIF3C
GPR18 RPL3L
GPR18 TRIM15
GPR18 RNASEH2B
GPR18 GCKR
GPR18 DGCR6L
GPR18 ABCA2
GPR18 GLT25D2
GPR18 CRHR2
GPR18 TGOLN2
GPR18 SLC17A1
GPR18 NME6
GPR18 NFATC3
GPR18 SEMA4D
GPR18 GYG1
GPR18 PCDH1
GPR18 KCNMA1
GPR18 TFF1
GPR18 IL1B
GPR18 ARID4B
GPR18 PYGM
GPR18 NR4A1
GPR18 CYP21A2
GPR18 FCGR2B
GPR18 MAPKAPK2
GPR18 SEC24C
GPR18 NPPA
GPR18 EDIL3
GPR18 ARF1
GPR18 OLFM1
GPR18 GIGYF2
GPR18 TYMS
GPR18 EMID1
GPR18 LEFTY1
GPR18 SORBS3
GPR18 SLC13A2
GPR18 SMOX
GPR18 CCPG1
GPR18 COL18A1
GPR18 HMOX2
GPR18 MAZ
GPR18 SLC30A3
GPR18 MYST1
GPR18 COL6A2
GPR18 H1FX
GPR18 NCOR2
GPR18 NOTCH4
GPR18 POU4F1
GPR18 ATP6V1B1
GPR18 AGAP8
GPR18 SLC1A7
GPR18 UPP1
GPR18 PIP4K2A
GPR18 SYT5
GPR18 MPPED1
GPR18 CSK
GPR18 FOXK2
GPR18 IHH
GPR18 PHB
GPR18 KIF22
GPR18 AATK
GPR18 AMIGO2
GPR18 TFDP1
GPR18 SEMA3A
GPR18 MXD1
GPR18 KRT4
GPR18 ALPPL2
GPR18 MAST2
GPR18 ACVR1B
GPR18 CA11
GPR18 POU6F1
GPR18 SLC6A2
GPR18 GJA1
GPR18 C1orf105
GPR18 STK25
GPR18 CDK2
GPR18 SGCA
GPR18 CNKSR1
GPR18 ASCC2
GPR18 SERPIND1
GPR18 FAM153A
GPR18 MOCS1
GPR18 SLURP1
GPR18 NRD1
GPR18 PRB1
GPR18 PTPN21
GPR18 RNF167
GPR18 ARHGEF12
GPR18 GRIK5
GPR18 MFAP2
GPR18 NFRKB
GPR18 TIMP3
GPR18 COL9A2
GPR18 ATP2B2
GPR18 AGPAT1
GPR18 ABCC3
GPR18 UTF1
GPR18 ATP4B
GPR18 MAP2K5
GPR18 CCDC69
GPR18 SPRR2C
GPR18 UBL3
GPR18 CSTF3
GPR18 GCK
GPR18 HSPBP1
GPR18 MRE11A
GPR18 SLC9A1
GPR18 CADM4
GPR18 KCNJ4
GPR18 TRAFD1
GPR18 LRIG2
GPR18 RABGAP1L
GPR18 IFNA4
GPR18 PSG7
GPR18 ATP11A
GPR18 OGG1
GPR18 PLIN1
GPR18 P2RX4
GPR18 C14orf1
GPR18 AQP2
GPR18 UBOX5
GPR18 AGPS
GPR18 CRHR1
GPR18 DCT
GPR18 FAM189B
GPR18 RGS7
GPR18 LGALS9
GPR18 SMPDL3B
GPR18 GHITM
GPR18 RER1
GPR18 PDCL
GPR18 SCAMP1
GPR18 HMX1
GPR18 ALDOB
GPR18 NOS3
GPR18 ABCA1
GPR18 IL18RAP
GPR18 AIF1
GPR18 IRF5
GPR18 CHMP7
GPR18 VEGFC
GPR18 FANCL
GPR18 MRPL12
GPR18 CYP2B7P1
GPR18 RAF1
GPR18 THRA
GPR18 GALNTL4
GPR18 LEFTY2
GPR18 PMS2L1
GPR18 LIG3
GPR18 FOXE1
GPR18 HCRT
GPR18 CCL16
GPR18 BTF3
GPR18 GPR6
GPR18 TAF5
GPR18 SMYD5
GPR18 ALPI
GPR18 COL6A1
GPR18 PTAFR
GPR18 CSN2
GPR18 HPGD
GPR18 PRDM2
GPR18 ST5
GPR18 KLF1
GPR18 ELN
GPR18 RAB31
GPR18 ZBTB25
GPR18 DGKA
GPR18 CTSG
GPR18 HAP1
GPR18 ACR
GPR18 NAALADL1
GPR18 C6orf120
GPR18 CAMSAP1
GPR18 ASGR2
GPR18 STMN1
GPR18 EVPL
GPR18 RAB40B
GPR18 DDX17
GPR18 IFI27
GPR18 CD33
GPR18 FOLR1
GPR18 IAH1
GPR18 DUSP1
GPR18 RRBP1
GPR18 CBLN1
GPR18 DRD3
GPR18 PCDHGC3
GPR18 PPYR1
GPR18 DHFR
GPR18 MR1
GPR18 SIX6
GPR18 EIF5B
GPR18 HNRNPL
GPR18 DRG2
GPR18 LPHN3
GPR18 PHKG2
GPR18 MUC2
GPR18 RAD54L2
GPR18 GP9
GPR18 POU6F2
GPR18 SCAND2
GPR18 KCTD20
GPR18 PRM1
GPR18 SLC7A11
GPR18 MAP3K3
GPR18 IL10RA
GPR18 MSL3
GPR18 ZFY
GPR18 ZNF804A
GPR18 EMX1
GPR18 C20orf194
GPR18 RAD52
GPR18 POU2F2
GPR18 GPA33
GPR18 ATP10B
GPR18 PLCD1
GPR18 MFAP3
GPR18 HNF4G
GPR18 ORC1L
GPR18 USF2
GPR18 ATP2B1
GPR18 CDK5R1
GPR18 SH3PXD2A
GPR18 COL1A1
GPR18 DLX2
GPR18 C9orf114
GPR18 PTOV1
GPR18 FRAT2
GPR18 KIF1C
GPR18 GALK1
GPR18 SFRS4
GPR18 MGST3
GPR18 CDC45L
GPR18 HTR1B
GPR18 RDH5
GPR18 FEZ1
GPR18 PSMD9
GPR18 KIR2DL4
GPR18 CLCN6
GPR18 TRIM22
GPR18 YY1
GPR18 FLOT1
GPR18 SPTLC1
GPR18 HRAS
GPR18 DPH1
GPR18 ABCB1
GPR18 AHCYL1
GPR18 GSTA2
GPR18 TERT
GPR18 RALY
GPR18 FAM189A2
GPR18 RBMS1
GPR18 PCK2
GPR18 ARHGAP6
GPR18 UGT2B15
GPR18 SULT4A1
GPR18 ZNF76
GPR18 CEP164
GPR18 SLC4A3
GPR18 WBSCR22
GPR18 FKBP15
GPR18 IL23A
GPR18 SLC17A7
GPR18 PRRC1
GPR18 FNTB
GPR18 ALDOC
GPR18 FDXR
GPR18 GRN
GPR18 ZFR
GPR18 FAIM2
GPR18 DGKG
GPR18 KIAA0513
GPR18 AFAP1
GPR18 SLC38A10
GPR18 ALAS2
GPR18 RBM8A
GPR18 TFF3
GPR18 PDE4A
GPR18 MGAT5
GPR18 PRH1
GPR18 ARR3
GPR18 FGFR1
GPR18 TREX1
GPR18 CAPNS1
GPR18 VLDLR
GPR18 STX11
GPR18 MED24
GPR18 FCGR2A
GPR18 RAB14
GPR18 WASF2
GPR18 CST6
GPR18 BMP1
GPR18 FGFR2
GPR18 GPR143
GPR18 MPZL2
GPR18 MAX
GPR18 PRPH
GPR18 SV2A
GPR18 CDC42EP1
GPR18 NRTN
GPR18 MVD
GPR18 HBXIP
GPR18 CYP2D6
GPR18 CORO1A
GPR18 CYP1A1
GPR18 CROCC
GPR18 TACC2
GPR18 SPEF1
GPR18 CELSR2
GPR18 DNAJC7
GPR18 PAX7
GPR18 MEF2C
GPR18 POL3S
GPR18 PCBP3
GPR18 HTRA2
GPR18 REG1B
GPR18 RCE1
GPR18 CCBP2
GPR18 NUP214
GPR18 SMG6
GPR18 KDM5B
GPR18 B9D1
GPR18 SAG
GPR18 TROVE2
GPR18 DNAH9
GPR18 CPSF4
GPR18 KRT35
GPR18 DDIT3
GPR18 TIPRL
GPR18 DNAJA1
GPR18 MUC1
GPR18 MATR3
GPR18 ZSCAN12
GPR18 ABTB2
GPR18 XK
GPR18 TFAP2A
GPR18 RPH3A
GPR18 DHCR7
GPR18 CEACAM4
GPR18 BCR
GPR18 SBNO2
GPR18 PLLP
GPR18 MLL
GPR18 HSP90AB1
GPR18 SEMA5A
GPR18 NDUFS7
GPR18 ZBED1
GPR18 SLC12A4
GPR18 SLC14A2
GPR18 CTRL
GPR18 RSC1A1
GPR18 INSL3
GPR18 TBX10
GPR18 ARMC6
GPR18 KLRC2
GPR18 CAPN3
GPR18 FOXC2
GPR18 LCT
GPR18 WHAMML2
GPR18 NTRK3
GPR18 XDH
GPR18 PRLR
GPR18 NAAA
GPR18 USP11
GPR18 NDUFS3
GPR18 TENC1
GPR18 CREB3
GPR18 PIGC
GPR18 PITPNM1
GPR18 SLC9A3R2
GPR18 SLC9A7
GPR18 TCAP
GPR18 C2orf24
GPR18 SF1
GPR18 PRPS1L1
GPR18 PSMD11
GPR18 GLUD2
GPR18 DPH2
GPR18 P2RX6
GPR18 GYPE
GPR18 COX6A2
GPR18 GATA2
GPR18 UBE3B
GPR18 REG1A
GPR18 VSIG4
GPR18 RGS9
GPR18 HNRNPA3
GPR18 PCTK3
GPR18 ECD
GPR18 TRD@
GPR18 DTX4
GPR18 LMO1
GPR18 MMP11
GPR18 ELAVL2
GPR18 ARID4A
GPR18 RBCK1
GPR18 IRF2BP1
GPR18 KIAA0284
GPR18 MAGEA9
GPR18 MMACHC
GPR18 SSH1
GPR18 OVGP1
GPR18 ZMYM3
GPR18 CACNA1B
GPR18 HHLA1
GPR18 HCRTR1
GPR18 SHBG
GPR18 TRIM16
GPR18 FSHR
GPR18 MGAT4C
GPR18 GCOM1
GPR18 SOCS3
GPR18 MPZL1
GPR18 IL3
GPR18 MYST2
GPR18 CDC37
GPR18 HSD17B4
GPR18 TNPO1
GPR18 PSMB4
GPR18 STBD1
GPR18 ITGB3BP
GPR18 NEUROG3
GPR18 PDGFRA
GPR18 HPCAL1
GPR18 CHKA
GPR18 MVK
GPR18 SERPINA4
GPR18 LRRC15
GPR18 BAK1
GPR18 H6PD
GPR18 KIAA0467
GPR18 SLC22A6
GPR18 ADH1C
GPR18 ZNF101
GPR18 IDH2
GPR18 E2F1
GPR18 C1orf21
GPR18 SLC25A17
GPR18 GSTM5
GPR18 RELA
GPR18 SPINT3
GPR18 STX1A
GPR18 DNAJC4
GPR18 PTPN9
GPR18 CECR7
GPR18 RXRB
GPR18 C10orf12
GPR18 HTR2A
GPR18 P4HB
GPR18 ACAN
GPR18 CAP2
GPR18 LCK
GPR18 TNKS
GPR18 FGF3
GPR18 DRD1
GPR18 EPR1
GPR18 CNPY2
GPR18 GRINA
GPR18 SOS1
GPR18 LOC26102
GPR18 MPZ
GPR18 STXBP1
GPR18 RAD50
GPR18 STK35
GPR18 RABGGTA
GPR18 KCNAB2
GPR18 PRKCB
GPR18 TSHB
GPR18 ITGAD
GPR18 CCDC85B
GPR18 CORT
GPR18 AMBP
GPR18 MEGF6
GPR18 TBX1
GPR18 PIGR
GPR18 TCOF1
GPR18 SCYL3
GPR18 SAR1A
GPR18 KCND3
GPR18 psiTPTE22
GPR18 sept-06
GPR18 TRIM33
GPR18 KANK3
GPR18 MTHFR
GPR18 SLC22A24
GPR18 HTR1D
GPR18 PARD3
GPR18 ITGA2B
GPR18 CIAPIN1
GPR18 SLC8A1
GPR18 EIF1AY
GPR18 NTRK2
GPR18 RAP2A
GPR18 GUCA1A
GPR18 MAG
GPR18 ATF7
GPR18 RHBDL1
GPR18 LUZP1
GPR18 HAUS5
GPR18 SEC16A
GPR18 NDRG2
GPR18 MTX1
GPR18 P2RX7
GPR18 ZNF274
GPR18 ARHGAP4
GPR18 GAD2
GPR18 HIRIP3
GPR18 PYY
GPR18 UNC5B
GPR18 LOC100128570
GPR18 IFRD2
GPR18 KRTAP26-1
GPR18 SOX12
GPR18 MATN4
GPR18 ELAVL3
GPR18 RTN2
GPR18 CAD
GPR18 IRF2
GPR18 EWSR1
GPR18 GUCA2A
GPR18 PDE4C
GPR18 GNL1
GPR18 EIF3K
GPR18 PAFAH1B1
GPR18 PPP1R10
GPR18 STX2
GPR18 EXOSC2
GPR18 PPP3R1
GPR18 HOXC11
GPR18 ELOVL5
GPR18 DOK2
GPR18 RHBDD3
GPR18 EIF2C2
GPR18 MC2R
GPR18 SOX3
GPR18 PGRMC2
GPR18 PNMT
GPR18 GPR3
GPR18 SCGB1D2
GPR18 KIAA0999
GPR18 ARFGEF2
GPR18 SLC18A1
GPR18 RRP12
GPR18 CHRNA3
GPR18 BTNL3
GPR18 KCNQ3
GPR18 FANCA
GPR18 CELA2B
GPR18 IGL@
GPR18 ASL
GPR18 BCL3
GPR18 SLC25A16
GPR18 HDGF
GPR18 BCAM
GPR18 DNASE1L1
GPR18 SLMO1
GPR18 WNT2B
GPR18 PAX9
GPR18 TTC15
GPR18 PCBP1
GPR18 ALOX5
GPR18 REG3A
GPR18 TEX261
GPR18 TUBB2B
GPR18 CYP27A1
GPR18 ZFPL1
GPR18 PTGER3
GPR18 WNT11
GPR18 BAP1
GPR18 IL1RL1
GPR18 RNF185
GPR18 SLC5A5
GPR18 LY6G6C
GPR18 AKR1C4
GPR18 MGP
GPR18 ANKLE2
GPR18 CD47
GPR18 DDX6
GPR18 PPM1D
GPR18 SIT1
GPR18 SLC1A6
GPR18 PHKG1
GPR18 POLA2
GPR18 FZR1
GPR18 KRTAP5-9
GPR18 FMOD
GPR18 RECQL5
GPR18 SUPT6H
GPR18 ADCY1
GPR18 PGM3
GPR18 CTRB2
GPR18 HLA-DQB1
GPR18 TICAM1
GPR18 TGFBRAP1
GPR18 FAM102A
GPR18 SCNN1D
GPR18 ATP1B2
GPR18 TTYH2
GPR18 LY6E
GPR18 HLF
GPR18 LTBR
GPR18 SNUPN
GPR18 CCDC130
GPR18 MLH1
GPR18 USP9X
GPR18 C19orf29
GPR18 MARCO
GPR18 SEMA7A
GPR18 IKZF1
GPR18 CLOCK
GPR18 HBBP1
GPR18 IVL
GPR18 PGAP2
GPR18 INHA
GPR18 AKAP3
GPR18 GTF2F1
GPR18 ATF6
GPR18 MMP23B
GPR18 TAZ
GPR18 ANKRD46
GPR18 TRIM10
GPR18 ABCC9
GPR18 PXDN
GPR18 LIMK2
GPR18 ABCF2
GPR18 TP53TG5
GPR18 VAMP5
GPR18 TRIM58
GPR18 TAF15
GPR18 SMO
GPR18 WDR62
GPR18 SPINK2
GPR18 TBCD
GPR18 FSCN2
GPR18 RMND5B
GPR18 SRRT
GPR18 AKT3
GPR18 TPPP
GPR18 POLR2E
GPR18 NCSTN
GPR18 LRCH4
GPR18 GART
GPR18 CHST2
GPR18 PI3
GPR18 LDB3
GPR18 DOLK
GPR18 ARFIP2
GPR18 AGT
GPR18 HYAL2
GPR18 HSF4
GPR18 AHDC1
GPR18 BBC3
GPR18 CHRNE
GPR18 MFNG
GPR18 MYO9B
GPR18 TKT
GPR18 SMARCD3
GPR18 GOLGA1
GPR18 KRT2
GPR18 ZNF167
GPR18 INA
GPR18 CD99
GPR18 AP1G2
GPR18 GBA
GPR18 MYEF2
GPR18 CLSTN3
GPR18 HLA-DOB
GPR18 NCDN
GPR18 TROAP
GPR18 ANG
GPR18 ESR2
GPR18 ZNF500
GPR18 HOXD10
GPR18 C5orf30
GPR18 BCL2
GPR18 PAX8
GPR18 SOLH
GPR18 RBP3
GPR18 CCKBR
GPR18 PHOX2B
GPR18 CDC42
GPR18 SEZ6L
GPR18 ETS1
GPR18 SIGLEC7
GPR18 GJB5
GPR18 C11orf80
GPR18 ST20
GPR18 TNFSF12
GPR18 ITIH3
GPR18 CBX4
GPR18 FAM13A
GPR18 ATP5G3
GPR18 AGFG2
GPR18 MLLT1
GPR18 SLC6A9
GPR18 VILL
GPR18 PQBP1
GPR18 PPP3CC
GPR18 REEP2
GPR18 STK17A
GPR18 C9orf33
GPR18 TMBIM6
GPR18 VAPB
GPR18 ACHE
GPR18 MOBKL1B
GPR18 CEACAM3
GPR18 NFATC2IP
GPR18 MT3
GPR18 CGB
GPR18 PGAM2
GPR18 BRD2
GPR18 BTRC
GPR18 KHSRP
GPR18 KIAA0323
GPR18 NOL7
GPR18 CADM3
GPR18 UQCRC1
GPR18 XPNPEP2
GPR18 KCTD17
GPR18 CRYBB3
GPR18 NHP2
GPR18 FAM155B
GPR18 CREB5
GPR18 HPR
GPR18 SPN
GPR18 NUDT3
GPR18 T
GPR18 CEP135
GPR18 TRIM31
GPR18 LAIR1
GPR18 AQP7
GPR18 BRCA1
GPR18 TRIM66
GPR18 LOC552889
GPR18 PPP1R2
GPR18 KRT6A
GPR18 GNAT1
GPR18 ABCC8
GPR18 ACCN1
GPR18 KIAA1539
GPR18 RAD51L3
GPR18 CHST15
GPR18 TAF12
GPR18 POLG
GPR18 SLC29A2
GPR18 SPC25
GPR18 MYL2
GPR18 SDF2
GPR18 NR1I2
GPR18 CHST3
GPR18 PBX1
GPR18 VASH1
GPR18 ABO
GPR18 NTNG1
GPR18 COLQ
GPR18 MGAT1
GPR18 BNIP1
GPR18 AMHR2
GPR18 CACNB1
GPR18 CRLF1
GPR18 ASPHD1
GPR18 SETD2
GPR18 IGF1R
GPR18 ZBTB40
GPR18 KLHL25
GPR18 PCDH9
GPR18 GFPT2
GPR18 ADAM15
GPR18 KYNU
GPR18 SLC18A3
GPR18 GTSE1
GPR18 SLC1A4
GPR18 KRT1
GPR18 KCNQ1
GPR18 FANCG
GPR18 ZNF337
GPR18 BAT3
GPR18 ARSE
GPR18 MSI1
GPR18 TBC1D9B
GPR18 LYPD3
GPR18 SLC6A11
GPR18 PIK3R2
GPR18 RPL11
GPR18 PFKFB2
GPR18 ZNF239
GPR18 PRM2
GPR18 DHX30
GPR18 DAXX
GPR18 MMP25
GPR18 GABRG3
GPR18 TAF1
GPR18 UTRN
GPR18 RASSF1
GPR18 MAPK9
GPR18 WNT10B
GPR18 LRRC23
GPR18 RAE1
GPR18 MAPK12
GPR18 SNAPC4
GPR18 CHD8
GPR18 FMO4
GPR18 ZNF592
GPR18 UCP3
GPR18 MYBPC3
GPR18 COL19A1
GPR18 HIST1H3E
GPR18 TOP3B
GPR18 DNAJC9
GPR18 TET3
GPR18 POLD2
GPR18 SLC6A8
GPR18 DGCR11
GPR18 KAT5
GPR18 TAX1BP1
GPR18 CYP11B2
GPR18 VCX3A
GPR18 EPHB2
GPR18 ENTPD2
GPR18 VENTX
GPR18 BMI1
GPR18 DBN1
GPR18 EPOR
GPR18 AXIN1
GPR18 NID1
GPR18 GADD45B
GPR18 EML3
GPR18 LYZL6
GPR18 ITM2B
GPR18 MYOZ3
GPR18 C22orf9
GPR18 EFNA2
GPR18 PAK2
GPR18 BAX
GPR18 NFYB
GPR18 ADAMTSL2
GPR18 NPM3
GPR18 C19orf50
GPR18 PHLDA2
GPR18 CLIP2
GPR18 ALPK3
GPR18 HOXD4
GPR18 YPEL1
GPR18 RAB3A
GPR18 C16orf88
GPR18 ATP13A3
GPR18 KPNA6
GPR18 SLC35A2
GPR18 KIAA0892
GPR18 IFT140
GPR18 LY9
GPR18 NBEAL2
GPR18 TBC1D22A
GPR18 THBS1
GPR18 APAF1
GPR18 LGR5
GPR18 RAD54L
GPR18 ODZ4
GPR18 RPA2
GPR18 TERF2
GPR18 C19orf6
GPR18 LAD1
GPR18 TUB
GPR18 NUP188
GPR18 MPP2
GPR18 ADRA2C
GPR18 F8
GPR18 MAGEA5
GPR18 FZD9
GPR18 IGSF9B
GPR18 MN1
GPR18 ARPC4
GPR18 FUT7
GPR18 CAMK2B
GPR18 OR7E24
GPR18 LBP
GPR18 DOK1
GPR18 LRRC68
GPR18 B4GALT5
GPR18 NPAS2
GPR18 TWF2
GPR18 AHSG
GPR18 KCNH2
GPR18 EIF4B
GPR18 RPS26
GPR18 MAN1A2
GPR18 PVT1
GPR18 C12orf47
GPR18 LPXN
GPR18 FST
GPR18 PLEC1
GPR18 CDC42EP4
GPR18 MXRA8
GPR18 TRA2A
GPR18 MAD1L1
GPR18 CDC20
GPR18 SLC6A12
GPR18 E2F5
GPR18 CD7
GPR18 CCR4
GPR18 RAC2
GPR18 CLEC11A
GPR18 LRP3
GPR18 ZNF143
GPR18 DUSP7
GPR18 RUNX2
GPR18 MPDU1
GPR18 LOR
GPR18 DCBLD2
GPR18 CBFA2T3
GPR18 DRD5
GPR18 TBXAS1
GPR18 CTSO
GPR18 ZNF593
GPR18 MLANA
GPR18 ZBTB7B
GPR18 MYBPC2
GPR18 TMPRSS6
GPR18 FGF7
GPR18 AVPR1B
GPR18 ACY1
GPR18 TPMT
GPR18 NDUFB7
GPR18 GRAP2
GPR18 PPP3CA
GPR18 DNAL4
GPR18 LPAR2
GPR18 CTNNBIP1
GPR18 TBX5
GPR18 TBR1
GPR18 COPS6
GPR18 ACTL6B
GPR18 DUSP14
GPR18 OMG
GPR18 ADCY2
GPR18 CEACAM1
GPR18 CASP2
GPR18 HSD11B2
GPR18 ARHGAP26
GPR18 PPIE
GPR18 DHX9
GPR18 KNG1
GPR18 PROX1
GPR18 FKBP6
GPR18 CCDC86
GPR18 EPB41
GPR18 GTF3A
GPR18 MFHAS1
GPR18 EFNA3
GPR18 BRD4
GPR18 RBM38
GPR18 NMB
GPR18 C19orf57
GPR18 ISG20L2
GPR18 DKFZP564C196
GPR18 D4S234E
GPR18 CYP2C18
GPR18 ABL1
GPR18 NDUFV1
GPR18 AKAP4
GPR18 IRF4
GPR18 LLGL2
GPR18 ZP2
GPR18 PSMD14
GPR18 SLC16A5
GPR18 PPAP2C
GPR18 TP53I11
GPR18 PRDX2
GPR18 GYPB
GPR18 FGF2
GPR18 AQP5
GPR18 EXOSC7
GPR18 AMELX
GPR18 CCNB2
GPR18 IDS
GPR18 RAPGEF1
GPR18 NFKB1
GPR18 OR2B6
GPR18 PPP2R5D
GPR18 TUSC2
GPR18 POLR2J
GPR18 CD80
GPR18 TCF3
GPR18 CHRNB2
GPR18 POLE
GPR18 RGS10
GPR18 PPP4R1
GPR18 CCNF
GPR18 TERF1
GPR18 KCNH1
GPR18 DHRS1
GPR18 MON2
GPR18 HSF1
GPR18 KIFC3
GPR18 MAGEA4
GPR18 MORF4L2
GPR18 CDH16
GPR18 MGAT3
GPR18 ANK1
GPR18 TNNT1
GPR18 U2AF2
GPR18 SKAP1
GPR18 LYPLA2
GPR18 HIPK2
GPR18 MAPK8IP1
GPR18 CALR
GPR18 SPG7
GPR18 HSD17BP1
GPR18 ECH1
GPR18 EIF2B1
GPR18 PMS2CL
GPR18 DCI
GPR18 ESR1
GPR18 STIP1
GPR18 REM1
GPR18 ALDH4A1
GPR18 DSG1
GPR18 MRPS12
GPR18 E2F4
GPR18 CRMP1
GPR18 FOXN1
GPR18 NDST1
GPR18 ERGIC3
GPR18 KRT37
GPR18 AXL
GPR18 PET112L
GPR18 DGCR9
GPR18 CD3E
GPR18 RDH16
GPR18 UPK2
GPR18 NFIX
GPR18 IGHMBP2
GPR18 LOC91316
GPR18 GAS6
GPR18 ERBB3
GPR18 OSGIN2
GPR18 ZBTB7A
GPR18 DNAJA3
GPR18 FGF9
GPR18 DUS4L
GPR18 TCF20
GPR18 MAML3
GPR18 TNXB
GPR18 GP2
GPR18 TAGLN3
GPR18 CNTN6
GPR18 PIM1
GPR18 RAB11FIP5
GPR18 RPRD2
GPR18 CD34
GPR18 FLT1
GPR18 HRK
GPR18 PAMR1
GPR18 COL21A1
GPR18 MOGS
GPR18 MT4
GPR18 SYPL1
GPR18 VAMP7
GPR18 CAPN5
GPR18 OAS2
GPR18 LSM4
GPR18 LOC652147
GPR18 HADHA
GPR18 PRPF19
GPR18 TNIP1
GPR18 UTP3
GPR18 CDKN2C
GPR18 EFNB1
GPR18 CDH22
GPR18 ZNF282
GPR18 SLC22A14
GPR18 RAGE
GPR18 SLC25A3
GPR18 IGFBP5
GPR18 ADRA1A
GPR18 FAM168B
GPR18 SLC16A2
GPR18 DYNC1I1
GPR18 GATA4
GPR18 DAPK2
GPR18 ITGAM
GPR18 SNX27
GPR18 TEX28
GPR18 NQO1
GPR18 ZMYND10
GPR18 PTPRN
GPR18 SLC30A9
GPR18 C8B
GPR18 MAP2K4
GPR18 SYNGR4
GPR18 RASGRP3
GPR18 GRIN2A
GPR18 ABCB6
GPR18 DEPDC5
GPR18 STAU1
GPR18 CD300C
GPR18 KRT85
GPR18 GRB2
GPR18 CCNA2
GPR18 SECISBP2L
GPR18 S100A5
GPR18 INPP5K
GPR18 IL8RB
GPR18 KEAP1
GPR18 NCR3
GPR18 SLC24A1
GPR18 RAB3GAP2
GPR18 STAT2
GPR18 CXCL5
GPR18 DDX19A
GPR18 ANP32E
GPR18 HIPK3
GPR18 B4GALT3
GPR18 CCT8
GPR18 KLHL35
GPR18 DDX51
GPR18 MICAL2
GPR18 CENPA
GPR18 ATF6B
GPR18 SSTR5
GPR18 MCM2
GPR18 CNNM2
GPR18 SLC25A11
GPR18 WNT1
GPR18 TNFAIP6
GPR18 HLA-G
GPR18 SPTB
GPR18 ASMTL
GPR18 EXTL1
GPR18 S1PR4
GPR18 HTR6
GPR18 NEUROD2
DPF2 METTL1
DPF2 AQP7
DPF2 REG1B
DPF2 CALR
DPF2 TACC2
DPF2 GZMM
DPF2 FOXE1
DPF2 SFPQ
DPF2 LOC552889
DPF2 OPN1SW
DPF2 NADK
DPF2 RIBC2
DPF2 POL3S
DPF2 CTF1
DPF2 SLC22A18AS
DPF2 GTF3A
DPF2 CYP3A4
DPF2 KRT6A
DPF2 GNAT1
DPF2 PCBP3
DPF2 HTRA2
DPF2 TGFB3
DPF2 ABCC8
DPF2 SLC12A4
DPF2 AQP2
DPF2 KIAA1539
DPF2 RAD51L3
DPF2 ITGA10
DPF2 CD22
DPF2 PMF1
DPF2 CCDC94
DPF2 KCNJ6
DPF2 RARS
DPF2 SLC9A3
DPF2 ZNF264
DPF2 ZP3
DPF2 POLG
DPF2 SLC29A2
DPF2 CCBP2
DPF2 NUP214
DPF2 SMG6
DPF2 SPC25
DPF2 PSG1
DPF2 MYL2
DPF2 CRYBB3
DPF2 PRPH
DPF2 SAG
DPF2 HMGN1
DPF2 DNAH9
DPF2 VSIG4
DPF2 RB1
DPF2 ARVCF
DPF2 SBNO2
DPF2 RSAD2
DPF2 KRT86
DPF2 TRIM16
DPF2 ARHGEF6
DPF2 CHST3
DPF2 GDI1
DPF2 FAU
DPF2 KRT35
DPF2 HRC
DPF2 JAK3
DPF2 PBX1
DPF2 TET3
DPF2 DNAJA1
DPF2 SNUPN
DPF2 C16orf88
DPF2 INHBB
DPF2 ABO
DPF2 NTNG1
DPF2 ST14
DPF2 NCAN
DPF2 MGAT1
DPF2 NLE1
DPF2 ZSCAN12
DPF2 PCTK3
DPF2 MSX1
DPF2 ABTB2
DPF2 FLT3LG
DPF2 RIMS2
DPF2 ARTN
DPF2 XK
DPF2 SUMO1
DPF2 AMHR2
DPF2 TFAP2A
DPF2 CACNB1
DPF2 EFNA3
DPF2 ASPHD1
DPF2 RPH3A
DPF2 PTEN
DPF2 MAG
DPF2 DHCR7
DPF2 CEACAM4
DPF2 PSTPIP1
DPF2 SETD2
DPF2 IGF1R
DPF2 MUC8
DPF2 DGCR11
DPF2 ADRBK1
DPF2 ISLR
DPF2 GAGE2E
DPF2 CD40
DPF2 BBS9
DPF2 MYB
DPF2 ADCYAP1
DPF2 PDE1A
DPF2 MLL
DPF2 CARD10
DPF2 HSP90AB1
DPF2 SEMA5A
DPF2 HADHA
DPF2 UQCRFS1
DPF2 DTNA
DPF2 CCKAR
DPF2 TYR
DPF2 KYNU
DPF2 CRCP
DPF2 SLC18A3
DPF2 ZBED1
DPF2 ACCN1
DPF2 DGKQ
DPF2 SLC14A2
DPF2 SSX1
DPF2 TAX1BP1
DPF2 RSC1A1
DPF2 KRT1
DPF2 MAGEC1
DPF2 KCNQ1
DPF2 GPR3
DPF2 HIST1H2AG
DPF2 IQSEC3
DPF2 STX16
DPF2 ARMC6
DPF2 C19orf29
DPF2 PMS2L3
DPF2 BAT3
DPF2 ARSE
DPF2 ZNF169
DPF2 C12orf47
DPF2 KIF20B
DPF2 ATXN3
DPF2 IRF2
DPF2 CCR5
DPF2 DGCR2
DPF2 DTX4
DPF2 LCT
DPF2 SMARCD3
DPF2 WHAMML2
DPF2 NTRK3
DPF2 CPNE6
DPF2 SLC6A11
DPF2 DHX30
DPF2 FOXM1
DPF2 ECE2
DPF2 TRIM22
DPF2 DNPEP
DPF2 MYH8
DPF2 NOC2L
DPF2 PFKFB2
DPF2 PI4KB
DPF2 USP11
DPF2 LOC100134331
DPF2 USP6
DPF2 TENC1
DPF2 WWOX
DPF2 ARID4B
DPF2 PIGC
DPF2 PITPNM1
DPF2 PSMB8
DPF2 ST7
DPF2 RASSF9
DPF2 SLC9A3R2
DPF2 MAEA
DPF2 ITGA3
DPF2 GABRG3
DPF2 FLOT1
DPF2 SF1
DPF2 CTNS
DPF2 LMTK2
DPF2 UPK2
DPF2 PRPS1L1
DPF2 IQCK
DPF2 RASSF1
DPF2 RNF5
DPF2 TUBGCP4
DPF2 SLC2A1
DPF2 TM4SF5
DPF2 VENTX
DPF2 ATP6V1G2
DPF2 OCEL1
DPF2 LRRC23
DPF2 IRF5
DPF2 SNAPC4
DPF2 SEC11A
DPF2 ZNF187
DPF2 P2RX6
DPF2 SFTPD
DPF2 GYPE
DPF2 GATA2
DPF2 CHD8
DPF2 UBE3B
DPF2 REG1A
DPF2 CNTN1
DPF2 ZNF592
DPF2 NF1
DPF2 PDIA2
DPF2 XRCC2
DPF2 GPR15
DPF2 MYBPC3
DPF2 COL19A1
DPF2 EWSR1
DPF2 HIST1H3E
DPF2 TNNI2
DPF2 SAMD14
DPF2 TOP3B
DPF2 RGS9
DPF2 VASH1
DPF2 KLHL18
DPF2 POLD2
DPF2 SLC6A8
DPF2 GTF2H3
DPF2 ECD
DPF2 ZBTB40
DPF2 S100A4
DPF2 LBP
DPF2 KRT85
DPF2 HOXA11
DPF2 SLC1A4
DPF2 VCX3A
DPF2 GPR161
DPF2 CALCOCO1
DPF2 DOK1
DPF2 HCG9
DPF2 LOC644165
DPF2 PLEKHM1
DPF2 BZRPL1
DPF2 KIFC1
DPF2 EPHB2
DPF2 ENTPD2
DPF2 KATNB1
DPF2 EIF3B
DPF2 WNT10B
DPF2 CTBS
DPF2 GPR12
DPF2 ELAVL2
DPF2 AANAT
DPF2 MAGEA1
DPF2 NCR2
DPF2 NQO1
DPF2 PRSS16
DPF2 BFSP2
DPF2 DBN1
DPF2 TROVE2
DPF2 CD52
DPF2 CPSF1
DPF2 SLC6A3
DPF2 EPAS1
DPF2 EPOR
DPF2 AXIN1
DPF2 RABGGTB
DPF2 EXD2
DPF2 AGPAT1
DPF2 BHMT
DPF2 TERT
DPF2 KIAA0284
DPF2 HTR4
DPF2 APOBEC3C
DPF2 MMACHC
DPF2 DDX51
DPF2 INPP5J
DPF2 IL8
DPF2 LOC728849
DPF2 SLN
DPF2 RGS10
DPF2 DPEP1
DPF2 GADD45B
DPF2 HHLA1
DPF2 RXRB
DPF2 MPP2
DPF2 CELP
DPF2 NGF
DPF2 FGD1
DPF2 ITM2B
DPF2 MYOZ3
DPF2 MICAL3
DPF2 SHBG
DPF2 CRX
DPF2 NTSR2
DPF2 PTGS1
DPF2 TIMP3
DPF2 GRIK5
DPF2 ODF1
DPF2 GPT
DPF2 AXL
DPF2 GCOM1
DPF2 SPRR2C
DPF2 TTC15
DPF2 SOCS3
DPF2 GNB3
DPF2 BAX
DPF2 HMGB3
DPF2 CDK7
DPF2 GBX1
DPF2 BGLAP
DPF2 MYST2
DPF2 CDC37
DPF2 HSD17B4
DPF2 KRT33A
DPF2 TNPO1
DPF2 TBX5
DPF2 RDH16
DPF2 OMG
DPF2 BAIAP3
DPF2 FCER2
DPF2 ASIP
DPF2 NEUROG3
DPF2 PDGFRA
DPF2 C19orf50
DPF2 DNAJB12
DPF2 CHKA
DPF2 MVK
DPF2 SIM2
DPF2 KLRC4
DPF2 LRRC15
DPF2 SCEL
DPF2 BAK1
DPF2 ZBED4
DPF2 B3GAT2
DPF2 H6PD
DPF2 PHF21A
DPF2 IGHG1
DPF2 EIF2AK1
DPF2 KIAA0467
DPF2 RANBP9
DPF2 RBM4
DPF2 PTPRO
DPF2 ADH1C
DPF2 ATG2A
DPF2 SEPT6
DPF2 SLC25A1
DPF2 CCR7
DPF2 MAGEA9
DPF2 CTSA
DPF2 E2F1
DPF2 PSMB4
DPF2 MEGF6
DPF2 MORF4L2
DPF2 NFIX
DPF2 PIGO
DPF2 YPEL1
DPF2 HTR7
DPF2 TLX2
DPF2 CIZ1
DPF2 SLC25A17
DPF2 AFF2
DPF2 RELA
DPF2 GGT5
DPF2 ZBTB24
DPF2 SPINT3
DPF2 ATG4B
DPF2 COX10
DPF2 IKBKG
DPF2 ETV3
DPF2 PDE3B
DPF2 NPAT
DPF2 ATP13A3
DPF2 DNAJC4
DPF2 PTPN9
DPF2 CECR7
DPF2 JUNB
DPF2 PTGES
DPF2 ICAM1
DPF2 ING2
DPF2 NAGPA
DPF2 CYP3A5
DPF2 FAM89B
DPF2 HTR2A
DPF2 RASGRP3
DPF2 ZNF157
DPF2 BTF3
DPF2 IFI35
DPF2 ACAN
DPF2 TRPC4AP
DPF2 CUBN
DPF2 GPR19
DPF2 POM121L9P
DPF2 SCD
DPF2 REL
DPF2 THBS1
DPF2 IGH@
DPF2 MOCS1
DPF2 TNP1
DPF2 GPR35
DPF2 PML
DPF2 CNP
DPF2 STATH
DPF2 LGR5
DPF2 KIF3C
DPF2 FGF3
DPF2 MARCO
DPF2 RPL3L
DPF2 ODZ4
DPF2 TRIM15
DPF2 SAPS1
DPF2 RPA2
DPF2 MAPK3
DPF2 AFAP1
DPF2 TERF2
DPF2 GCKR
DPF2 DKC1
DPF2 MPDU1
DPF2 TNFRSF25
DPF2 DGCR6L
DPF2 ZKSCAN3
DPF2 LAD1
DPF2 GLT25D2
DPF2 GRINA
DPF2 CGREF1
DPF2 FGF2
DPF2 TUB
DPF2 ARHGEF12
DPF2 CRHR2
DPF2 ABCB6
DPF2 LOC26102
DPF2 MAPKAPK3
DPF2 CAPN3
DPF2 TGOLN2
DPF2 EML3
DPF2 IHH
DPF2 ADAM20
DPF2 DOPEY1
DPF2 ASGR2
DPF2 SLC38A10
DPF2 SLC17A1
DPF2 NME6
DPF2 RBBP8
DPF2 CFHR3
DPF2 STAU1
DPF2 NFATC3
DPF2 SEMA4D
DPF2 GARS
DPF2 MAGEA5
DPF2 PHF16
DPF2 MYOG
DPF2 SLC6A12
DPF2 IGSF9B
DPF2 MDC1
DPF2 STXBP1
DPF2 CHST2
DPF2 ARPC4
DPF2 FUT7
DPF2 TFF1
DPF2 ANKRD46
DPF2 KCNA5
DPF2 DMP1
DPF2 CDK6
DPF2 RAD50
DPF2 RABGGTA
DPF2 SLC15A2
DPF2 LRRC37A3
DPF2 IL17RA
DPF2 PRKCB
DPF2 TSHB
DPF2 SRM
DPF2 ITGAD
DPF2 C22orf9
DPF2 CYP11A1
DPF2 HLF
DPF2 JAG1
DPF2 CORT
DPF2 FKBP2
DPF2 AMBP
DPF2 CEL
DPF2 PLEKHM2
DPF2 IDH2
DPF2 MAPKAPK2
DPF2 ERF
DPF2 RAB8A
DPF2 EDIL3
DPF2 DOLK
DPF2 PVT1
DPF2 OTUB1
DPF2 OLFM1
DPF2 TBX1
DPF2 FST
DPF2 PAX7
DPF2 GIGYF2
DPF2 TCOF1
DPF2 TYMS
DPF2 EMID1
DPF2 SCYL3
DPF2 PPP1R16B
DPF2 USP19
DPF2 SORBS3
DPF2 SAR1A
DPF2 MATN3
DPF2 FAIM2
DPF2 XRCC5
DPF2 psiTPTE22
DPF2 MYCN
DPF2 TRA2A
DPF2 SFRS2
DPF2 GFAP
DPF2 CCL19
DPF2 UBE2N
DPF2 MTHFR
DPF2 CDC20
DPF2 CCPG1
DPF2 LOC201229
DPF2 SLC22A24
DPF2 SLC30A3
DPF2 RPS26
DPF2 COL6A2
DPF2 E2F5
DPF2 PARD3
DPF2 CCR4
DPF2 ITGA2B
DPF2 SLC6A7
DPF2 NCAM1
DPF2 MAZ
DPF2 EIF2AK2
DPF2 HSPA9
DPF2 POU4F1
DPF2 CSNK2A1
DPF2 MATN4
DPF2 NTRK2
DPF2 MVD
DPF2 RAC2
DPF2 ATP6V1B1
DPF2 AQP8
DPF2 IL13
DPF2 EXOSC2
DPF2 CLEC11A
DPF2 AGAP8
DPF2 RBMS1
DPF2 LRP3
DPF2 ZNF143
DPF2 GUCA1A
DPF2 HTR2B
DPF2 KDM5B
DPF2 FEM1B
DPF2 ADAM15
DPF2 ZMYND10
DPF2 NFKB2
DPF2 MSC
DPF2 IVL
DPF2 ATF7
DPF2 RHBDL1
DPF2 SLC20A2
DPF2 DCBLD2
DPF2 CBFA2T3
DPF2 RPS6KB2
DPF2 LOC145678
DPF2 LUZP1
DPF2 PPM1D
DPF2 GCK
DPF2 POLA2
DPF2 HAUS5
DPF2 KIAA0586
DPF2 IL3
DPF2 METTL3
DPF2 TNFRSF10C
DPF2 MLANA
DPF2 SEC16A
DPF2 CIAPIN1
DPF2 MYBPC2
DPF2 C14orf1
DPF2 BCR
DPF2 MTFR1
DPF2 TMPRSS6
DPF2 NAT8
DPF2 PTPRS
DPF2 P2RX7
DPF2 ZNF274
DPF2 ARHGAP4
DPF2 ACY1
DPF2 TPMT
DPF2 MAP3K14
DPF2 STK17A
DPF2 HIRIP3
DPF2 GRIN2C
DPF2 CDK5
DPF2 UNC5B
DPF2 VAMP4
DPF2 TNK1
DPF2 GYG1
DPF2 DKK4
DPF2 DNAL4
DPF2 ST6GALNAC4
DPF2 IFRD2
DPF2 PDE3A
DPF2 AATK
DPF2 OR7E35P
DPF2 AMIGO2
DPF2 F2RL3
DPF2 CTNNBIP1
DPF2 SEMA3A
DPF2 CTRL
DPF2 SOX12
DPF2 HMGXB3
DPF2 KRT4
DPF2 EIF1AY
DPF2 FAM65B
DPF2 CD4
DPF2 ELAVL3
DPF2 RIF1
DPF2 C9
DPF2 CA11
DPF2 C8orf71
DPF2 LPCAT3
DPF2 IGKC
DPF2 COPS6
DPF2 SLC6A2
DPF2 SLC9A1
DPF2 CAD
DPF2 PTPRB
DPF2 ACTL6B
DPF2 HMG20B
DPF2 GJA1
DPF2 DUSP14
DPF2 CDX2
DPF2 PAIP2B
DPF2 C1orf105
DPF2 ADCY2
DPF2 CEACAM1
DPF2 COPS7A
DPF2 STK25
DPF2 CYP27A1
DPF2 CDK2
DPF2 CASP2
DPF2 FNDC3A
DPF2 TEX261
DPF2 CNKSR1
DPF2 ARHGAP26
DPF2 PDE4C
DPF2 ASCC2
DPF2 VAPB
DPF2 AP2A2
DPF2 GNL1
DPF2 PAFAH1B1
DPF2 PPP1R10
DPF2 SUPT6H
DPF2 STX2
DPF2 CXCL5
DPF2 PZP
DPF2 PHB
DPF2 SERPIND1
DPF2 FAM153A
DPF2 RALY
DPF2 SLURP1
DPF2 MYO1C
DPF2 CCDC86
DPF2 DGCR9
DPF2 SRPX
DPF2 HOXC11
DPF2 LRRC48
DPF2 ACHE
DPF2 NTSR1
DPF2 DOK2
DPF2 MFHAS1
DPF2 MC2R
DPF2 FSCN2
DPF2 PNMT
DPF2 SIX6
DPF2 PTPN21
DPF2 ABHD14A
DPF2 CRYBA4
DPF2 TBC1D9B
DPF2 CDC2L5
DPF2 RNF167
DPF2 ZNF783
DPF2 HIST1H1E
DPF2 SRRT
DPF2 ZNF804A
DPF2 CYP2A6
DPF2 SLC18A1
DPF2 DAPK2
DPF2 RDH5
DPF2 RRP12
DPF2 MFAP2
DPF2 NDST2
DPF2 PHLDA1
DPF2 TBX10
DPF2 NFRKB
DPF2 TK2
DPF2 PDPK1
DPF2 RAB11FIP5
DPF2 TCF25
DPF2 KIAA1024
DPF2 D4S234E
DPF2 MEN1
DPF2 FANCA
DPF2 KLF11
DPF2 ATP2B2
DPF2 ABL1
DPF2 FOXN2
DPF2 GLUD2
DPF2 NDUFV1
DPF2 ABCC3
DPF2 SEC14L1
DPF2 PRKACA
DPF2 C1orf216
DPF2 CEBPE
DPF2 KLHL35
DPF2 FAM50A
DPF2 WNT11
DPF2 SLC25A16
DPF2 PDPN
DPF2 HDGF
DPF2 CCDC69
DPF2 NTRK1
DPF2 INPP4A
DPF2 ZP2
DPF2 APOC1
DPF2 SH2B1
DPF2 FAM119B
DPF2 C10orf12
DPF2 GDF5
DPF2 PSMD14
DPF2 SERPINB7
DPF2 SLMO1
DPF2 SLC16A5
DPF2 AVPR1B
DPF2 GJB3
DPF2 MAD1L1
DPF2 STAT2
DPF2 HOXC4
DPF2 PPAP2C
DPF2 RREB1
DPF2 DPT
DPF2 ATP11A
DPF2 RUNX2
DPF2 GYPB
DPF2 OPRL1
DPF2 AQP5
DPF2 PIK3R3
DPF2 AMELX
DPF2 DNAJA3
DPF2 C3orf32
DPF2 ALOX5
DPF2 NRL
DPF2 IDS
DPF2 GTSE1
DPF2 TAOK3
DPF2 DUSP7
DPF2 KCNJ4
DPF2 TRAFD1
DPF2 LRIG2
DPF2 CYP2A13
DPF2 RAPGEF5
DPF2 PTGER3
DPF2 NFKB1
DPF2 SYT5
DPF2 CHIT1
DPF2 GH1
DPF2 CHRNB2
DPF2 C16orf7
DPF2 PPP2R5D
DPF2 OGG1
DPF2 PLIN1
DPF2 IL1RL1
DPF2 HSPBP1
DPF2 ELF5
DPF2 CD80
DPF2 LY6G6C
DPF2 POLE
DPF2 INSL3
DPF2 HPCAL1
DPF2 ZNF101
DPF2 VPS11
DPF2 PTPRD
DPF2 AKR1C4
DPF2 PDE6C
DPF2 UBXN1
DPF2 AGPS
DPF2 SOD3
DPF2 FETUB
DPF2 MGP
DPF2 SPEF1
DPF2 PTH
DPF2 TFDP2
DPF2 DCT
DPF2 FAM189B
DPF2 RGS7
DPF2 RP1-21O18.1
DPF2 CDR2L
DPF2 TERF1
DPF2 ACOT11
DPF2 LGALS9
DPF2 DHRS1
DPF2 CRTC1
DPF2 SIT1
DPF2 LILRA4
DPF2 PGAM2
DPF2 PDCL
DPF2 PHKG1
DPF2 HCK
DPF2 TGFB1
DPF2 FZR1
DPF2 KIFC3
DPF2 MAGEA4
DPF2 BCL3
DPF2 CDH16
DPF2 CYFIP1
DPF2 KRTAP5-9
DPF2 ACVRL1
DPF2 MGAT3
DPF2 DDIT4
DPF2 ANK1
DPF2 SULT2B1
DPF2 HMX1
DPF2 ALDOB
DPF2 C2orf55
DPF2 ARFIP1
DPF2 EIF3G
DPF2 LOC729678
DPF2 ABCA1
DPF2 RECQL5
DPF2 SLCO2A1
DPF2 IL18RAP
DPF2 LSM7
DPF2 TNNT1
DPF2 AIF1
DPF2 TREX1
DPF2 SKAP1
DPF2 FAM5B
DPF2 LYPLA2
DPF2 NBEAL2
DPF2 CHMP7
DPF2 PXDN
DPF2 CACNA1B
DPF2 HIPK2
DPF2 ZNF593
DPF2 BIRC2
DPF2 OSTF1
DPF2 VEGFC
DPF2 FANCL
DPF2 HLA-DQB1
DPF2 TICAM1
DPF2 GSTM5
DPF2 LTK
DPF2 MAPK8IP1
DPF2 RAB3A
DPF2 MRPL12
DPF2 CAPNS1
DPF2 CYP2B7P1
DPF2 CCNB2
DPF2 ATP2A3
DPF2 VLDLR
DPF2 PPP1R8
DPF2 ANKLE2
DPF2 THRA
DPF2 GALNTL4
DPF2 VAT1
DPF2 SCNN1D
DPF2 ATP1B2
DPF2 PMS2L1
DPF2 SAP18
DPF2 LIG3
DPF2 IQSEC1
DPF2 PMS2CL
DPF2 BAT1
DPF2 LY6E
DPF2 CCL16
DPF2 CLINT1
DPF2 TRAK1
DPF2 GGT2
DPF2 RAP1GAP
DPF2 MRPS12
DPF2 ESR1
DPF2 ALDH4A1
DPF2 GPR6
DPF2 CHP2
DPF2 LTA
DPF2 SMYD5
DPF2 MLH1
DPF2 DSG1
DPF2 SKI
DPF2 ALOX12
DPF2 ALPI
DPF2 COL6A1
DPF2 USP9X
DPF2 MED24
DPF2 E2F4
DPF2 CRMP1
DPF2 PAX9
DPF2 PISD
DPF2 PTAFR
DPF2 GRP
DPF2 SEMA7A
DPF2 HPGD
DPF2 IKZF1
DPF2 NDST1
DPF2 ERGIC3
DPF2 PHLDA2
DPF2 HBBP1
DPF2 CCNF
DPF2 TMCC1
DPF2 ANKRD12
DPF2 DDX11
DPF2 RASSF7
DPF2 KIR3DL3
DPF2 MUC5AC
DPF2 ST5
DPF2 KLF1
DPF2 ELN
DPF2 JTB
DPF2 PGAP2
DPF2 TECR
DPF2 NR0B2
DPF2 SLC25A3
DPF2 INHA
DPF2 CD3E
DPF2 RAB31
DPF2 FSHB
DPF2 SMARCD2
DPF2 DGKA
DPF2 CTSG
DPF2 HAP1
DPF2 ATF6
DPF2 LARGE
DPF2 TUBGCP2
DPF2 CCL22
DPF2 SCARB1
DPF2 ACR
DPF2 MMP23B
DPF2 TMEM8B
DPF2 IGHMBP2
DPF2 LOC91316
DPF2 PAK2
DPF2 ERBB3
DPF2 COBRA1
DPF2 ERCC8
DPF2 C6orf120
DPF2 CAMSAP1
DPF2 OSGIN2
DPF2 TNXB
DPF2 TAZ
DPF2 NDUFS7
DPF2 ZBTB7A
DPF2 JMJD6
DPF2 ZC3H7B
DPF2 HTR1E
DPF2 GHITM
DPF2 EVPL
DPF2 ITPR2
DPF2 RAB40B
DPF2 FOSL1
DPF2 DDX17
DPF2 IFI27
DPF2 CD33
DPF2 DUS4L
DPF2 IAH1
DPF2 TCF20
DPF2 RPL11
DPF2 PCDH9
DPF2 ABCF2
DPF2 TP53TG5
DPF2 VAMP5
DPF2 RRBP1
DPF2 CBLN1
DPF2 TOP3A
DPF2 TRIM58
DPF2 SMO
DPF2 GP2
DPF2 WDR62
DPF2 LHX2
DPF2 PCDHGC3
DPF2 CNTN6
DPF2 TUBB2B
DPF2 ARPC1B
DPF2 SCAMP5
DPF2 MR1
DPF2 RMND5B
DPF2 PIM1
DPF2 EIF5B
DPF2 LPAR2
DPF2 SLC7A4
DPF2 AKT3
DPF2 TPPP
DPF2 MASP2
DPF2 POLR2E
DPF2 MELK
DPF2 LPCAT4
DPF2 NCSTN
DPF2 LRCH4
DPF2 RPRD2
DPF2 CD34
DPF2 NCKIPSD
DPF2 CACNA1C
DPF2 HNRNPL
DPF2 H3F3B
DPF2 FLT1
DPF2 SLC16A3
DPF2 DRG2
DPF2 POLA1
DPF2 PHKG2
DPF2 SLC5A2
DPF2 RAD54L2
DPF2 PRKAR2A
DPF2 GP9
DPF2 KIF22
DPF2 KRT2
DPF2 POU6F2
DPF2 LDB3
DPF2 TRIM33
DPF2 LPIN2
DPF2 PAMR1
DPF2 KCTD20
DPF2 SLC17A3
DPF2 XDH
DPF2 COL21A1
DPF2 TTLL4
DPF2 ARFIP2
DPF2 IL10RA
DPF2 IFT140
DPF2 GARNL4
DPF2 EIF4G1
DPF2 TFAP2B
DPF2 MLLT4
DPF2 HSF4
DPF2 ZFY
DPF2 SERPINC1
DPF2 TRAF3IP2
DPF2 KRTAP26-1
DPF2 AHDC1
DPF2 BBC3
DPF2 ZNF473
DPF2 LY9
DPF2 MFNG
DPF2 MYO9B
DPF2 MUC1
DPF2 SCAPER
DPF2 PRM2
DPF2 PCGF1
DPF2 GPA33
DPF2 BRCA1
DPF2 GOLGA1
DPF2 CAPN5
DPF2 OAS2
DPF2 LSM4
DPF2 MRPL28
DPF2 GPLD1
DPF2 LOC652147
DPF2 CCR1
DPF2 ZNF167
DPF2 INA
DPF2 IRF4
DPF2 ATP10B
DPF2 PLCD1
DPF2 DIDO1
DPF2 ABCD1
DPF2 MFAP3
DPF2 HNF4G
DPF2 SDC3
DPF2 CD47
DPF2 ITGB3BP
DPF2 MYEF2
DPF2 CLSTN3
DPF2 SLC25A11
DPF2 CIITA
DPF2 RFC1
DPF2 CYP27B1
DPF2 ORC1L
DPF2 LALBA
DPF2 ST3GAL1
DPF2 TNIP1
DPF2 UTP3
DPF2 MTX1
DPF2 HLA-DOB
DPF2 SLC1A6
DPF2 NCDN
DPF2 ATP2B1
DPF2 IFIT2
DPF2 HTR3A
DPF2 IFIT1
DPF2 COL1A1
DPF2 DLX2
DPF2 TROAP
DPF2 PINK1
DPF2 RAGE
DPF2 CAP2
DPF2 SERPINA4
DPF2 FRAT2
DPF2 SCGB1D2
DPF2 ANXA9
DPF2 GALK1
DPF2 HNF1A
DPF2 ESR2
DPF2 ZNF500
DPF2 TRIM3
DPF2 PPYR1
DPF2 HOXD10
DPF2 CDC45L
DPF2 HTR1B
DPF2 BCL2
DPF2 ADRA1A
DPF2 DAXX
DPF2 FURIN
DPF2 ITSN1
DPF2 PAX8
DPF2 ANGEL1
DPF2 SLC16A2
DPF2 CSNK1G2
DPF2 SOLH
DPF2 FEZ1
DPF2 KIR2DL4
DPF2 C1orf144
DPF2 PIK3R2
DPF2 ACVR1B
DPF2 ERCC4
DPF2 MATK
DPF2 PHOX2B
DPF2 MMP25
DPF2 ITGAM
DPF2 EMR1
DPF2 SPTLC1
DPF2 HRAS
DPF2 HPR
DPF2 PCNXL2
DPF2 CDH4
DPF2 TEX28
DPF2 ABCB1
DPF2 ETS1
DPF2 GSTA2
DPF2 RUNX1
DPF2 MYST1
DPF2 ASGR1
DPF2 TRD@
DPF2 NRG2
DPF2 CNTN2
DPF2 GRIP2
DPF2 GJB5
DPF2 PTPRN
DPF2 TBR1
DPF2 SLC30A9
DPF2 FAM189A2
DPF2 MAP2K4
DPF2 HCRTR1
DPF2 SUMO4
DPF2 ST20
DPF2 PCK2
DPF2 MPZL2
DPF2 PTK7
DPF2 GNB1
DPF2 SYNGR4
DPF2 GBA
DPF2 CSF1
DPF2 TNFSF12
DPF2 ITIH3
DPF2 GRIN2A
DPF2 POU2F2
DPF2 SLA
DPF2 ARHGAP6
DPF2 SPP2
DPF2 RALYL
DPF2 AURKA
DPF2 DEPDC5
DPF2 ANG
DPF2 UGT2B15
DPF2 NPPA
DPF2 RTN2
DPF2 NUP210
DPF2 SULT4A1
DPF2 ATP5G3
DPF2 GPR176
DPF2 AGFG2
DPF2 PPP1R2
DPF2 SLC6A9
DPF2 GRB2
DPF2 RAD54L
DPF2 PARP2
DPF2 ACADVL
DPF2 CCNA2
DPF2 PSMD11
DPF2 PQBP1
DPF2 TCF7L2
DPF2 PPP3CC
DPF2 HMOX2
DPF2 SLC4A3
DPF2 LOC729400
DPF2 ARID3A
DPF2 WBSCR22
DPF2 FKBP15
DPF2 ITIH4
DPF2 RHCE
DPF2 SLC17A7
DPF2 CBX3
DPF2 PRRC1
DPF2 FNTB
DPF2 KDM1
DPF2 IL8RB
DPF2 THBS3
DPF2 SIX3
DPF2 KEAP1
DPF2 ALDOC
DPF2 NSFL1C
DPF2 RNASEH2B
DPF2 NCR3
DPF2 PRB1
DPF2 GHRHR
DPF2 SLC24A1
DPF2 FDXR
DPF2 CEACAM3
DPF2 GRN
DPF2 MAP3K11
DPF2 GRM4
DPF2 DGKG
DPF2 F7
DPF2 TM9SF4
DPF2 ALAS2
DPF2 RBM8A
DPF2 TFF3
DPF2 DPH2
DPF2 MT3
DPF2 CADM4
DPF2 CSTF3
DPF2 B4GALT3
DPF2 CGB
DPF2 MYO16
DPF2 BAHD1
DPF2 MGAT5
DPF2 PRH1
DPF2 RER1
DPF2 BRD2
DPF2 BTRC
DPF2 DCHS1
DPF2 PAXIP1
DPF2 U2AF2
DPF2 CD79B
DPF2 PRPF31
DPF2 KIAA0323
DPF2 CD48
DPF2 MLXIP
DPF2 STIP1
DPF2 IGF2
DPF2 DMWD
DPF2 NOL7
DPF2 FCGR2A
DPF2 MFSD5
DPF2 GRAMD1B
DPF2 SOS1
DPF2 ADAMTSL2
DPF2 TBX19
DPF2 BCL2L1
DPF2 UBE2H
DPF2 CNOT4
DPF2 CDK5R1
DPF2 RAB14
DPF2 WASF2
DPF2 UQCRC1
DPF2 WNT7A
DPF2 XPNPEP2
DPF2 DNASE1L1
DPF2 KCTD17
DPF2 S1PR4
DPF2 GPR143
DPF2 IL4
DPF2 MAX
DPF2 ATF6B
DPF2 EZH1
DPF2 KHK
DPF2 SH3BP1
DPF2 SSTR5
DPF2 MCM2
DPF2 CNNM2
DPF2 NHP2
DPF2 MEF2C
DPF2 GAD2
DPF2 RAF1
DPF2 KCNC4
DPF2 DNAJC9
DPF2 OR2B6
DPF2 MC1R
DPF2 CDH22
DPF2 HSPB3
DPF2 TAF5
DPF2 CCHCR1
DPF2 CD63
DPF2 KRT16
DPF2 SPN
DPF2 ZNF282
DPF2 ATXN10
DPF2 FAM102A
DPF2 SLC28A1
DPF2 HLA-G
DPF2 TAP2
DPF2 NAAA
DPF2 AHSG
DPF2 KCNAB2
DPF2 NACAD
DPF2 C9orf114
DPF2 NUDT3
DPF2 CADPS
DPF2 ATP6V0A2
DPF2 NOMO1
DPF2 OPCML
DPF2 CORO1A
DPF2 HTR6
DPF2 T
DPF2 NFYB
DPF2 CEP135
DPF2 NEUROD2
DPF2 CROCC
DPF2 PSG7
MAT1A SLC22A18AS
MAT1A IQCK
MAT1A ZBTB16
MAT1A CD22
MAT1A PMF1
MAT1A SERHL2
MAT1A IGFALS
MAT1A NRG1
MAT1A BZRPL1
MAT1A RB1
MAT1A ARVCF
MAT1A BMP10
MAT1A PPP3R1
MAT1A GNB3
MAT1A GDI1
MAT1A GIPR
MAT1A CTNNA1
MAT1A XAF1
MAT1A MSX1
MAT1A FLT3LG
MAT1A RIMS2
MAT1A UBE2C
MAT1A SLC6A7
MAT1A C11orf51
MAT1A MUC8
MAT1A MAP3K14
MAT1A CDK5
MAT1A MYB
MAT1A PDK4
MAT1A UQCRFS1
MAT1A DTNA
MAT1A TBX19
MAT1A KLF11
MAT1A CRCP
MAT1A PRPF6
MAT1A OPN1SW
MAT1A PSMD1
MAT1A HDAC3
MAT1A GREM1
MAT1A LTK
MAT1A FAM65B
MAT1A ECE2
MAT1A PFDN1
MAT1A SLC16A3
MAT1A KATNB1
MAT1A GLP1R
MAT1A SERBP1
MAT1A RASSF9
MAT1A ITGA3
MAT1A LMTK2
MAT1A TUBGCP4
MAT1A OCEL1
MAT1A GRM4
MAT1A IGF2
MAT1A CCL19
MAT1A TRIM28
MAT1A CYTH3
MAT1A AMMECR1
MAT1A SEPT6
MAT1A LOC90586
MAT1A FAM5C
MAT1A TNP1
MAT1A KLHL18
MAT1A TNK1
MAT1A S100A4
MAT1A SMARCD2
MAT1A HIST1H2AG
MAT1A GPR161
MAT1A ABLIM1
MAT1A SRM
MAT1A HCG9
MAT1A KIFC1
MAT1A NCR2
MAT1A PRSS16
MAT1A BFSP2
MAT1A EXD2
MAT1A EPAS1
MAT1A CEBPE
MAT1A BCAT1
MAT1A APOBEC3C
MAT1A CHP
MAT1A IL8
MAT1A LOC728849
MAT1A DPEP1
MAT1A ITGB6
MAT1A NTSR2
MAT1A SORBS3
MAT1A ARHGEF6
MAT1A ODF1
MAT1A GMPS
MAT1A GPT
MAT1A HAS1
MAT1A WDR45
MAT1A TOMM34
MAT1A CCR7
MAT1A CD4
MAT1A IL13
MAT1A DNAJB12
MAT1A RYR3
MAT1A CRYBA4
MAT1A CCDC69
MAT1A PCSK7
MAT1A HMGA2
MAT1A SFRS17A
MAT1A HTR7
MAT1A TLX2
MAT1A AFF2
MAT1A GGT5
MAT1A COX10
MAT1A IKBKG
MAT1A TAF5
MAT1A CD3G
MAT1A EIF3G
MAT1A JUP
MAT1A CYHR1
MAT1A OBSL1
MAT1A NAGPA
MAT1A MIOS
MAT1A ATPAF2
MAT1A ZNF157
MAT1A IFI35
MAT1A MAML1
MAT1A ATP5S
MAT1A GPR19
MAT1A UROS
MAT1A ATG4B
MAT1A REL
MAT1A ARFGAP2
MAT1A PML
MAT1A STATH
MAT1A MAPK3
MAT1A CBARA1
MAT1A TNFRSF25
MAT1A ZKSCAN3
MAT1A NEU1
MAT1A ARHGEF17
MAT1A ITGA10
MAT1A ADAM20
MAT1A DOPEY1
MAT1A LOC283079
MAT1A RBBP8
MAT1A CHIT1
MAT1A SLC6A6
MAT1A ISLR
MAT1A MYOG
MAT1A PSMC5
MAT1A SLC15A2
MAT1A IL17RA
MAT1A CYP11A1
MAT1A JAG1
MAT1A ERF
MAT1A RAB8A
MAT1A OTUB1
MAT1A TULP3
MAT1A PPP1R16B
MAT1A USP19
MAT1A RFC1
MAT1A MATN3
MAT1A IQSEC2
MAT1A C18orf10
MAT1A GFAP
MAT1A UBE2N
MAT1A LOC201229
MAT1A SVEP1
MAT1A NDUFV2
MAT1A NCKIPSD
MAT1A EIF2AK2
MAT1A CSNK2A1
MAT1A GPLD1
MAT1A AQP8
MAT1A MYO1C
MAT1A DEFA3
MAT1A SMAP1
MAT1A ITGA2
MAT1A FLJ10038
MAT1A FEM1B
MAT1A NFKB2
MAT1A CSF1
MAT1A SLC20A2
MAT1A LRRC37A3
MAT1A RPS6KB2
MAT1A CCR4
MAT1A MYT1
MAT1A TGFB1
MAT1A SLC28A1
MAT1A NR0B2
MAT1A PIK3CB
MAT1A METTL3
MAT1A TNFRSF10C
MAT1A SKI
MAT1A MMP19
MAT1A PRSS23
MAT1A GRIN2C
MAT1A ST6GALNAC4
MAT1A GPR162
MAT1A THBS3
MAT1A SMARCD3
MAT1A ATP2A3
MAT1A NCR1
MAT1A IGKC
MAT1A MAGEA1
MAT1A PTPRB
MAT1A CDX2
MAT1A PAIP2B
MAT1A LOC644165
MAT1A AP2A2
MAT1A C1orf68
MAT1A PZP
MAT1A FMNL1
MAT1A FAU
MAT1A NFATC4
MAT1A LRRC48
MAT1A NTSR1
MAT1A MBL1P1
MAT1A TBC1D9B
MAT1A CDC2L5
MAT1A ZNF783
MAT1A CYP2A6
MAT1A NDST2
MAT1A PIK3IP1
MAT1A KIAA1024
MAT1A MEN1
MAT1A ATG2A
MAT1A FOXN2
MAT1A SEC14L1
MAT1A ANXA2P1
MAT1A FAM50A
MAT1A PDPN
MAT1A INPP4A
MAT1A BPHL
MAT1A IDH3B
MAT1A SERPINB7
MAT1A GJB3
MAT1A HSPA4
MAT1A HTR4
MAT1A DPT
MAT1A MSC
MAT1A HAL
MAT1A NRL
MAT1A HMG20B
MAT1A C2orf55
MAT1A CYP2A13
MAT1A UBE2S
MAT1A DKFZP564C196
MAT1A LOC728216
MAT1A VAT1
MAT1A C16orf7
MAT1A RREB1
MAT1A GAMT
MAT1A FETUB
MAT1A PTH
MAT1A TFDP2
MAT1A RP1-21O18.1
MAT1A CDR2L
MAT1A CRTC1
MAT1A LILRA4
MAT1A ING2
MAT1A DDIT4
MAT1A MUC6
MAT1A IQSEC3
MAT1A PRAMEF12
MAT1A C6orf106
MAT1A LSM7
MAT1A DAPK2
MAT1A PLEKHG3
MAT1A ZNF593
MAT1A GAGE12J
MAT1A SLITRK3
MAT1A DKK4
MAT1A PPP1R8
MAT1A NOMO1
MAT1A SAP18
MAT1A IQSEC1
MAT1A ATXN3
MAT1A COL13A1
MAT1A RAP1GAP
MAT1A GNAS
MAT1A SLC5A5
MAT1A PDLIM7
MAT1A ANKRD12
MAT1A RASSF7
MAT1A EP300
MAT1A C9
MAT1A TBXA2R
MAT1A SLCO2A1
MAT1A BCL2L11
MAT1A TPM2
MAT1A TUBGCP2
MAT1A CCL22
MAT1A FAM89B
MAT1A RAPGEF5
MAT1A CDC6
MAT1A P2RY6
MAT1A CAMK1
MAT1A CALB2
MAT1A RHOB
MAT1A ITPR2
MAT1A TCF7
MAT1A FOSL1
MAT1A DEFB4
MAT1A MELK
MAT1A LPCAT4
MAT1A DAGLA
MAT1A MYH8
MAT1A CDC25B
MAT1A CAMK2G
MAT1A CCL15
MAT1A PRCP
MAT1A RAB3GAP1
MAT1A C3orf51
MAT1A PCDH7
MAT1A SLC17A3
MAT1A SEMA4F
MAT1A MLLT4
MAT1A ADD2
MAT1A SERPINC1
MAT1A SCAPER
MAT1A PCGF1
MAT1A MRPL28
MAT1A TTC22
MAT1A SDC3
MAT1A LALBA
MAT1A ST3GAL1
MAT1A RHO
MAT1A IL4
MAT1A KHK
MAT1A NCF4
MAT1A SLC7A4
MAT1A TMX4
MAT1A TRIM3
MAT1A RALYL
MAT1A IKBKE
MAT1A ANGEL1
MAT1A CSNK1G2
MAT1A SNAPC2
MAT1A LIPE
MAT1A C1orf144
MAT1A UBL3
MAT1A RBMX2
MAT1A MET
MAT1A CASP10
MAT1A KRT12
MAT1A GTF2H3
MAT1A RUNX1
MAT1A ASGR1
MAT1A NRG2
MAT1A RNF4
MAT1A GRIP2
MAT1A PDPK1
MAT1A PAX3
MAT1A JAM3
MAT1A PTK7
MAT1A AIM1
MAT1A ASNA1
MAT1A OASL
MAT1A SPP2
MAT1A RGN
MAT1A CD8A
MAT1A AURKA
MAT1A GLB1L2
MAT1A PARP2
MAT1A LPIN2
MAT1A TCF7L2
MAT1A FGF8
MAT1A PLEKHM2
MAT1A LOC729400
MAT1A ARID3A
MAT1A ACADVL
MAT1A ITIH4
MAT1A CBX3
MAT1A KDM1
MAT1A SIX3
MAT1A NSFL1C
MAT1A GHRHR
MAT1A PRKD2
MAT1A GDF5
MAT1A GCN1L1
MAT1A PTCH1
MAT1A MYO16
MAT1A MYCL1
MAT1A ACVRL1
MAT1A HMX1
MAT1A NCDN
MAT1A CHMP7
MAT1A PRPF31
MAT1A CDK2
MAT1A C19orf21
MAT1A TMEM87A
MAT1A BCL2L1
MAT1A UBE2H
MAT1A ZNF384
MAT1A WNT7A
MAT1A IFIT1
MAT1A SLC5A2
MAT1A CCHCR1
MAT1A TAP2
MAT1A ABCC1
MAT1A NUPR1
MAT1A DYRK1B
MAT1A METTL1
MAT1A NADK
MAT1A XRCC2
MAT1A GZMM
MAT1A SFPQ
MAT1A CYP3A4
MAT1A SLC4A8
MAT1A TGFB3
MAT1A SLC12A4
MAT1A GPRIN2
MAT1A CCDC94
MAT1A KCNJ6
MAT1A SLC9A3
MAT1A ZNF264
MAT1A CCKAR
MAT1A PSG1
MAT1A EIF3B
MAT1A PLIN3
MAT1A UCHL1
MAT1A KIT
MAT1A ARHGAP1
MAT1A KRT86
MAT1A MTG1
MAT1A JAK3
MAT1A TMSB4Y
MAT1A FOXG1
MAT1A NLE1
MAT1A BAIAP3
MAT1A ARTN
MAT1A MAG
MAT1A ECD
MAT1A ADRBK1
MAT1A GAGE2E
MAT1A TRD@
MAT1A CARD10
MAT1A PXN
MAT1A FCGRT
MAT1A TYR
MAT1A MAPKAPK3
MAT1A OPRL1
MAT1A MAGEC1
MAT1A STX16
MAT1A UROD
MAT1A NUP155
MAT1A PPP1R2
MAT1A ZNF169
MAT1A KIF20B
MAT1A ACAA1
MAT1A CPNE6
MAT1A NUPL1
MAT1A FAM168A
MAT1A NOC2L
MAT1A LOC100134331
MAT1A USP6
MAT1A WWOX
MAT1A IGFBP2
MAT1A GPX4
MAT1A PHOX2B
MAT1A MAEA
MAT1A TGDS
MAT1A RNF5
MAT1A SLC2A1
MAT1A REEP2
MAT1A SFTPD
MAT1A PTK6
MAT1A CNTN1
MAT1A NF1
MAT1A CDH4
MAT1A SAMD14
MAT1A DDX11
MAT1A HOXA11
MAT1A GIF
MAT1A SETDB1
MAT1A FOXM1
MAT1A PLEKHM1
MAT1A AANAT
MAT1A CD40
MAT1A TGFBR2
MAT1A CPSF1
MAT1A SLC6A3
MAT1A EFNA5
MAT1A FCER2
MAT1A KCNF1
MAT1A JMJD6
MAT1A PLCG2
MAT1A SLN
MAT1A LOC100130219
MAT1A VWA5A
MAT1A CELP
MAT1A FGD1
MAT1A CRX
MAT1A C19orf26
MAT1A CEL
MAT1A ABCD1
MAT1A ZC3H7B
MAT1A EMD
MAT1A TIMP2
MAT1A ZBED4
MAT1A IGHG1
MAT1A PDLIM5
MAT1A UBXN1
MAT1A KIF1A
MAT1A LOC729678
MAT1A CIZ1
MAT1A LTA
MAT1A NPAT
MAT1A SSH1
MAT1A SCARB1
MAT1A PTGES
MAT1A PHF16
MAT1A CYP3A5
MAT1A MYH2
MAT1A TRPC4AP
MAT1A CUBN
MAT1A POM121L9P
MAT1A IGH@
MAT1A SLA
MAT1A CNP
MAT1A RPL3L
MAT1A TRIM15
MAT1A SAPS1
MAT1A RNASEH2B
MAT1A GCKR
MAT1A DGCR6L
MAT1A ABCA2
MAT1A GLT25D2
MAT1A SNX17
MAT1A CRHR2
MAT1A TGOLN2
MAT1A ALOX12B
MAT1A SLC17A1
MAT1A NME6
MAT1A NFATC3
MAT1A SEMA4D
MAT1A GARS
MAT1A GYG1
MAT1A PCDH1
MAT1A TFF1
MAT1A IL1B
MAT1A ARID4B
MAT1A ENSA
MAT1A ATP5G3
MAT1A PYGM
MAT1A NR4A1
MAT1A PVALB
MAT1A MAPKAPK2
MAT1A NPPA
MAT1A EDIL3
MAT1A ARF1
MAT1A OLFM1
MAT1A GIGYF2
MAT1A TYMS
MAT1A EMID1
MAT1A LEFTY1
MAT1A PTGS1
MAT1A CCPG1
MAT1A HMOX2
MAT1A TREX1
MAT1A USP9X
MAT1A MYST1
MAT1A COL6A2
MAT1A NCOR2
MAT1A POU4F1
MAT1A DSC1
MAT1A ATP6V1B1
MAT1A SKIV2L
MAT1A AGAP8
MAT1A PPP3CC
MAT1A SYT5
MAT1A PHB
MAT1A KIF22
MAT1A AATK
MAT1A AMIGO2
MAT1A TFDP1
MAT1A SEMA3A
MAT1A MXD1
MAT1A MLX
MAT1A ALPPL2
MAT1A MAST2
MAT1A ACVR1B
MAT1A RIF1
MAT1A CA11
MAT1A POU6F1
MAT1A SLC6A2
MAT1A GJA1
MAT1A C1orf105
MAT1A STK25
MAT1A AP3M2
MAT1A TEX261
MAT1A CNKSR1
MAT1A ASCC2
MAT1A SERPIND1
MAT1A FAM153A
MAT1A MOCS1
MAT1A SLURP1
MAT1A NRD1
MAT1A ACHE
MAT1A PTPN21
MAT1A MVK
MAT1A RNF167
MAT1A CEACAM3
MAT1A GRIK5
MAT1A MFAP2
MAT1A NFRKB
MAT1A TK2
MAT1A TIMP3
MAT1A ATP2B2
MAT1A AGPAT1
MAT1A ABCC3
MAT1A UTF1
MAT1A ATP4B
MAT1A MAP2K5
MAT1A PHF21A
MAT1A PIGA
MAT1A TAOK3
MAT1A SPRR2C
MAT1A SLC30A3
MAT1A CSTF3
MAT1A GCK
MAT1A PIK3R3
MAT1A SLC9A1
MAT1A CADM4
MAT1A KCNJ4
MAT1A TRAFD1
MAT1A LRIG2
MAT1A RABGAP1L
MAT1A IFNA4
MAT1A MOG
MAT1A PSG7
MAT1A ATP11A
MAT1A OGG1
MAT1A PLIN1
MAT1A P2RX4
MAT1A C14orf1
MAT1A UBOX5
MAT1A AGPS
MAT1A CRHR1
MAT1A DCT
MAT1A FAM189B
MAT1A RGS7
MAT1A LGALS9
MAT1A SMPDL3B
MAT1A GHITM
MAT1A GNS
MAT1A SCAMP1
MAT1A CD52
MAT1A ALDOB
MAT1A SH3PXD2A
MAT1A ABCA1
MAT1A IL18RAP
MAT1A AIF1
MAT1A SP140
MAT1A IRF5
MAT1A VEGFC
MAT1A FANCL
MAT1A CYP2B7P1
MAT1A THRA
MAT1A GALNTL4
MAT1A PMS2L1
MAT1A FOXE1
MAT1A HCRT
MAT1A CCL16
MAT1A TRAK1
MAT1A BTF3
MAT1A GPR6
MAT1A ETV3
MAT1A SMYD5
MAT1A ALOX12
MAT1A COL6A1
MAT1A TCL1A
MAT1A PTAFR
MAT1A SPHK2
MAT1A HPGD
MAT1A PRDM2
MAT1A ST5
MAT1A KLF1
MAT1A ELN
MAT1A RAB31
MAT1A ZBTB25
MAT1A DGKA
MAT1A CTSG
MAT1A HAP1
MAT1A ACR
MAT1A NAALADL1
MAT1A C6orf120
MAT1A CAMSAP1
MAT1A ASGR2
MAT1A ABCB1
MAT1A STMN1
MAT1A EVPL
MAT1A RAB40B
MAT1A DDX17
MAT1A IFI27
MAT1A CD33
MAT1A FOLR1
MAT1A IAH1
MAT1A DUSP1
MAT1A RRBP1
MAT1A CBLN1
MAT1A LHX2
MAT1A PCDHGC3
MAT1A PPYR1
MAT1A DHFR
MAT1A PGRMC2
MAT1A SIX6
MAT1A EIF5B
MAT1A HDHD1A
MAT1A HNRNPL
MAT1A DRG2
MAT1A PHKG2
MAT1A MUC2
MAT1A RAD54L2
MAT1A POU6F2
MAT1A TRIM33
MAT1A SCAND2
MAT1A KCTD20
MAT1A PRM1
MAT1A SLC7A11
MAT1A MAP3K3
MAT1A IL10RA
MAT1A MSL3
MAT1A ZFY
MAT1A EMX1
MAT1A RAD52
MAT1A DMBT1
MAT1A POU2F2
MAT1A GPA33
MAT1A ATP10B
MAT1A PLCD1
MAT1A MFAP3
MAT1A HNF4G
MAT1A CIITA
MAT1A ORC1L
MAT1A ATP2B1
MAT1A CDK5R1
MAT1A SDCCAG1
MAT1A COL1A1
MAT1A TOP2A
MAT1A C9orf114
MAT1A PTOV1
MAT1A FRAT2
MAT1A KIF1C
MAT1A GALK1
MAT1A CR1
MAT1A MGST3
MAT1A USP12
MAT1A CDC45L
MAT1A HTR1B
MAT1A RAP2C
MAT1A ASPHD1
MAT1A FEZ1
MAT1A PSMD9
MAT1A KIR2DL4
MAT1A CLCN6
MAT1A TRIM22
MAT1A TRIP13
MAT1A YY1
MAT1A FLOT1
MAT1A HRAS
MAT1A KDM4A
MAT1A GSTA2
MAT1A TERT
MAT1A LYPLA2
MAT1A FAM189A2
MAT1A RBMS1
MAT1A ARHGAP6
MAT1A UGT2B15
MAT1A MDC1
MAT1A SULT4A1
MAT1A GPR176
MAT1A CARS
MAT1A FGF3
MAT1A SLC4A3
MAT1A WBSCR22
MAT1A FKBP15
MAT1A IL23A
MAT1A SLC17A7
MAT1A PRRC1
MAT1A FNTB
MAT1A ALDOC
MAT1A FDXR
MAT1A GRN
MAT1A D4S234E
MAT1A DGKG
MAT1A IRF4
MAT1A AFAP1
MAT1A SLC38A10
MAT1A ALAS2
MAT1A RBM8A
MAT1A TFF3
MAT1A PDE4A
MAT1A MGAT5
MAT1A PRH1
MAT1A ARR3
MAT1A FGFR1
MAT1A CACNA1C
MAT1A CAPNS1
MAT1A VLDLR
MAT1A STX11
MAT1A FCGR2A
MAT1A RAB14
MAT1A CST6
MAT1A BMP1
MAT1A GPR143
MAT1A MPZL2
MAT1A MAX
MAT1A PRPH
MAT1A SV2A
MAT1A DCTD
MAT1A CDC42EP1
MAT1A PLXNA3
MAT1A FAM168B
MAT1A CYP2D6
MAT1A FSHB
MAT1A CORO1A
MAT1A CYP1A1
MAT1A CROCC
MAT1A TACC2
MAT1A SPEF1
MAT1A NRGN
MAT1A CELSR2
MAT1A DNAJC7
MAT1A PAX7
MAT1A MEF2C
MAT1A POL3S
MAT1A PCBP3
MAT1A HTRA2
MAT1A TRIM66
MAT1A CCBP2
MAT1A NUP214
MAT1A SMG6
MAT1A STK38
MAT1A KDM5B
MAT1A SAG
MAT1A DNAH9
MAT1A KRT35
MAT1A DDIT3
MAT1A TIPRL
MAT1A ZNF549
MAT1A MUC1
MAT1A MATR3
MAT1A ZSCAN12
MAT1A ABTB2
MAT1A TFAP2A
MAT1A RPH3A
MAT1A DHCR7
MAT1A CEACAM4
MAT1A BCR
MAT1A DHPS
MAT1A SBNO2
MAT1A XPO6
MAT1A PLLP
MAT1A MLL
MAT1A HSP90AB1
MAT1A SEMA5A
MAT1A NDUFS7
MAT1A ZBED1
MAT1A SIM2
MAT1A CTRL
MAT1A RSC1A1
MAT1A INSL3
MAT1A TBX10
MAT1A ARMC6
MAT1A CAPN3
MAT1A FOXC2
MAT1A LCT
MAT1A WHAMML2
MAT1A NTRK3
MAT1A HTR1E
MAT1A GRP
MAT1A XDH
MAT1A NAAA
MAT1A AAK1
MAT1A USP11
MAT1A TENC1
MAT1A CREB3
MAT1A PIGC
MAT1A PITPNM1
MAT1A RAD50
MAT1A SLC9A3R2
MAT1A TCAP
MAT1A SF1
MAT1A PRPS1L1
MAT1A C7orf44
MAT1A PSMD11
MAT1A GLUD2
MAT1A DPH2
MAT1A P2RX6
MAT1A GYPE
MAT1A COX6A2
MAT1A GATA2
MAT1A UBE3B
MAT1A REG1A
MAT1A RGS12
MAT1A VSIG4
MAT1A RGS9
MAT1A HNRNPA3
MAT1A PCTK3
MAT1A PTPRD
MAT1A ADCYAP1
MAT1A NRTN
MAT1A DTX4
MAT1A PBX2
MAT1A LMO1
MAT1A MMP11
MAT1A ELAVL2
MAT1A ARID4A
MAT1A RBCK1
MAT1A IRF2BP1
MAT1A KIAA0284
MAT1A MAGEA9
MAT1A MMACHC
MAT1A CACNB4
MAT1A OVGP1
MAT1A ZMYM3
MAT1A CACNA1B
MAT1A HHLA1
MAT1A AMBP
MAT1A TRIM16
MAT1A FSHR
MAT1A POP5
MAT1A SOX2
MAT1A MGAT4C
MAT1A SOCS3
MAT1A MPZL1
MAT1A IL3
MAT1A MYST2
MAT1A CDC37
MAT1A TNPO1
MAT1A PSMB4
MAT1A STBD1
MAT1A ITGB3BP
MAT1A NEUROG3
MAT1A PDGFRA
MAT1A HPCAL1
MAT1A CHKA
MAT1A DGCR2
MAT1A SERPINA4
MAT1A LRRC15
MAT1A IBTK
MAT1A BAK1
MAT1A B3GAT2
MAT1A H6PD
MAT1A ADH1C
MAT1A ZNF101
MAT1A CTSA
MAT1A E2F1
MAT1A SLC25A17
MAT1A GSTM5
MAT1A RELA
MAT1A SPINT3
MAT1A STX1A
MAT1A DNAJC4
MAT1A PTPN9
MAT1A CECR7
MAT1A RXRB
MAT1A HTR2A
MAT1A ACAN
MAT1A CAP2
MAT1A LCK
MAT1A TNKS
MAT1A PPIH
MAT1A ZNF76
MAT1A BAHD1
MAT1A LAMB4
MAT1A EPR1
MAT1A GRINA
MAT1A SOS1
MAT1A LOC26102
MAT1A NUP88
MAT1A STXBP1
MAT1A GHRH
MAT1A RABGGTA
MAT1A KCNAB2
MAT1A PRKCB
MAT1A ASB4
MAT1A ITGAD
MAT1A CCDC85B
MAT1A CORT
MAT1A HCRTR1
MAT1A MEGF6
MAT1A TBX1
MAT1A PIGR
MAT1A TCOF1
MAT1A SCYL3
MAT1A SAR1A
MAT1A KCND3
MAT1A psiTPTE22
MAT1A sept-06
MAT1A RASSF1
MAT1A KANK3
MAT1A MTHFR
MAT1A SLC22A24
MAT1A PARD3
MAT1A ITGA2B
MAT1A CIAPIN1
MAT1A LSM12
MAT1A MATN4
MAT1A NTRK2
MAT1A CDKN1B
MAT1A GUCA1A
MAT1A GARNL4
MAT1A BAP1
MAT1A RHBDL1
MAT1A TSPAN6
MAT1A LUZP1
MAT1A HAUS5
MAT1A SEC16A
MAT1A NDRG2
MAT1A MTX1
MAT1A P2RX7
MAT1A ARHGAP4
MAT1A HIRIP3
MAT1A UNC5B
MAT1A VAMP4
MAT1A IFRD2
MAT1A KRTAP26-1
MAT1A ALDH1L1
MAT1A SOX12
MAT1A EIF1AY
MAT1A ELAVL3
MAT1A RTN2
MAT1A CAD
MAT1A IRF2
MAT1A EWSR1
MAT1A GUCA2A
MAT1A LDB2
MAT1A PDE4C
MAT1A GNL1
MAT1A EIF3K
MAT1A PAFAH1B1
MAT1A PPP1R10
MAT1A EXOSC2
MAT1A HOXC11
MAT1A DOK2
MAT1A RHBDD3
MAT1A EIF2C2
MAT1A MC2R
MAT1A SOX3
MAT1A MR1
MAT1A PNMT
MAT1A ZNF259
MAT1A MPV17
MAT1A GPR3
MAT1A PIM1
MAT1A KIAA0999
MAT1A ARFGEF2
MAT1A SLC18A1
MAT1A RRP12
MAT1A CHRNA3
MAT1A KCNQ3
MAT1A FANCA
MAT1A CELA2B
MAT1A IGL@
MAT1A ASL
MAT1A BCL3
MAT1A IVD
MAT1A SLC25A16
MAT1A HDGF
MAT1A BCAM
MAT1A DNASE1L1
MAT1A SLMO1
MAT1A WNT2B
MAT1A MAD1L1
MAT1A SLC2A4
MAT1A PCBP1
MAT1A ALOX5
MAT1A REG3A
MAT1A PCNXL2
MAT1A GTSE1
MAT1A CYP27A1
MAT1A ZFPL1
MAT1A PTGER3
MAT1A WNT11
MAT1A ATF7
MAT1A IL1RL1
MAT1A RNF185
MAT1A LY6G6C
MAT1A CBX5
MAT1A AKR1C4
MAT1A MGP
MAT1A ANKLE2
MAT1A LOC145678
MAT1A LOC90925
MAT1A EMR1
MAT1A KRT37
MAT1A PPM1D
MAT1A DNAJA3
MAT1A SLC1A6
MAT1A PHKG1
MAT1A POLA2
MAT1A FZR1
MAT1A KRTAP5-9
MAT1A FMOD
MAT1A RECQL5
MAT1A ADCY1
MAT1A PGM3
MAT1A CTRB2
MAT1A HLA-DQB1
MAT1A TICAM1
MAT1A TGFBRAP1
MAT1A INPP1
MAT1A ST14
MAT1A FAM102A
MAT1A SCNN1D
MAT1A ATP1B2
MAT1A TTYH2
MAT1A HLF
MAT1A SNUPN
MAT1A NR6A1
MAT1A PPP1R3D
MAT1A MLH1
MAT1A C19orf29
MAT1A MARCO
MAT1A SEMA7A
MAT1A IKZF1
MAT1A CD72
MAT1A HBBP1
MAT1A LIAS
MAT1A IVL
MAT1A PGAP2
MAT1A INHA
MAT1A CRABP1
MAT1A TMCC1
MAT1A AKAP3
MAT1A GTF2F1
MAT1A MMP23B
MAT1A TAZ
MAT1A PISD
MAT1A ANKRD46
MAT1A ABCC9
MAT1A ARC
MAT1A PXDN
MAT1A PTPRJ
MAT1A ABCF2
MAT1A VAMP5
MAT1A TRIM58
MAT1A SMO
MAT1A WDR62
MAT1A SPINK2
MAT1A SCAMP5
MAT1A FSCN2
MAT1A RMND5B
MAT1A XRCC5
MAT1A SRRT
MAT1A AKT3
MAT1A TPPP
MAT1A POLR2E
MAT1A NCSTN
MAT1A LRCH4
MAT1A GART
MAT1A CHST2
MAT1A LDB3
MAT1A ARFIP2
MAT1A AGT
MAT1A HYAL2
MAT1A MAGED2
MAT1A PDE3A
MAT1A HSF4
MAT1A AHDC1
MAT1A BBC3
MAT1A CHRNE
MAT1A MFNG
MAT1A MYO9B
MAT1A TKT
MAT1A F2RL3
MAT1A CPB2
MAT1A KRT2
MAT1A ZNF167
MAT1A INA
MAT1A CD99
MAT1A ILVBL
MAT1A ANP32A
MAT1A AP1G2
MAT1A GBA
MAT1A MYEF2
MAT1A CLSTN3
MAT1A HLA-DOB
MAT1A PAXIP1
MAT1A KCNQ2
MAT1A TROAP
MAT1A ANG
MAT1A ESR2
MAT1A ZNF500
MAT1A HOXD10
MAT1A BCL2
MAT1A PAX8
MAT1A PFKFB3
MAT1A RBP3
MAT1A CCKBR
MAT1A PSMB8
MAT1A CDC42
MAT1A SEZ6L
MAT1A ETS1
MAT1A GJB5
MAT1A C11orf80
MAT1A ST20
MAT1A TNFSF12
MAT1A EPHA2
MAT1A FAM13A
MAT1A CSNK1A1
MAT1A SFRS4
MAT1A AGFG2
MAT1A SLC6A9
MAT1A PRPF19
MAT1A VILL
MAT1A PQBP1
MAT1A SLC1A7
MAT1A TM4SF5
MAT1A STK17A
MAT1A C9orf33
MAT1A TMBIM6
MAT1A VAPB
MAT1A PRB1
MAT1A MOBKL1B
MAT1A ARHGEF12
MAT1A NFATC2IP
MAT1A MT3
MAT1A CGB
MAT1A PGAM2
MAT1A BRD2
MAT1A BTRC
MAT1A KHSRP
MAT1A KIAA0323
MAT1A LSM1
MAT1A NOL7
MAT1A CADM3
MAT1A UQCRC1
MAT1A XPNPEP2
MAT1A KCTD17
MAT1A SYT11
MAT1A CHD8
MAT1A NHP2
MAT1A MC1R
MAT1A SFRS1
MAT1A HPR
MAT1A SPN
MAT1A ADRA1D
MAT1A NUDT3
MAT1A MDK
MAT1A OPCML
MAT1A T
MAT1A CEP135
MAT1A LAIR1
MAT1A AQP7
MAT1A BRCA1
MAT1A REG1B
MAT1A NRXN1
MAT1A LOC552889
MAT1A RIBC2
MAT1A HNF1A
MAT1A KRT6A
MAT1A GNAT1
MAT1A ABCC8
MAT1A ACCN1
MAT1A MYBPC3
MAT1A RAD51L3
MAT1A MYO7A
MAT1A TAF12
MAT1A POLG
MAT1A SLC29A2
MAT1A SPC25
MAT1A MYL2
MAT1A CHST3
MAT1A PBX1
MAT1A TET3
MAT1A JUNB
MAT1A ABO
MAT1A NTNG1
MAT1A NCAN
MAT1A MGAT1
MAT1A BNIP1
MAT1A AMHR2
MAT1A CACNB1
MAT1A FURIN
MAT1A PTEN
MAT1A SETD2
MAT1A IGF1R
MAT1A RUNDC3A
MAT1A DLGAP4
MAT1A KLHL25
MAT1A PCDH9
MAT1A ZFYVE26
MAT1A UBL4A
MAT1A KAT5
MAT1A KYNU
MAT1A GPR1
MAT1A SLC18A3
MAT1A TUBB2B
MAT1A TAX1BP1
MAT1A KRT1
MAT1A KCNQ1
MAT1A ZNF337
MAT1A BAT3
MAT1A ARSE
MAT1A MSI1
MAT1A LYPD3
MAT1A GNG4
MAT1A SLC6A11
MAT1A PIK3R2
MAT1A RPL11
MAT1A PFKFB2
MAT1A ZNF239
MAT1A PRM2
MAT1A DHX30
MAT1A DAXX
MAT1A MMP25
MAT1A GABRG3
MAT1A TAF1
MAT1A UTRN
MAT1A PRRG1
MAT1A MAPK9
MAT1A WNT10B
MAT1A LRRC23
MAT1A RAE1
MAT1A MAPK12
MAT1A SNAPC4
MAT1A RP5-1000E10.4
MAT1A CRYBB3
MAT1A ZNF592
MAT1A UCP3
MAT1A KIAA1539
MAT1A COL19A1
MAT1A HIST1H3E
MAT1A TOP3B
MAT1A DNAJC9
MAT1A VASH1
MAT1A POLD2
MAT1A SLC6A8
MAT1A DGCR11
MAT1A CHMP2A
MAT1A ADAM15
MAT1A SLC1A4
MAT1A VCX3A
MAT1A EPHB2
MAT1A ENTPD2
MAT1A VENTX
MAT1A BMI1
MAT1A EPOR
MAT1A AXIN1
MAT1A PPIF
MAT1A GADD45B
MAT1A EML3
MAT1A LYZL6
MAT1A NGF
MAT1A MFAP4
MAT1A ITM2B
MAT1A MYOZ3
MAT1A C22orf9
MAT1A EFNA2
MAT1A PAK2
MAT1A CSPG4
MAT1A ADRB3
MAT1A NFYB
MAT1A ADAMTSL2
MAT1A C19orf50
MAT1A PHLDA2
MAT1A KIAA0226
MAT1A HOXD4
MAT1A YPEL1
MAT1A RAB3A
MAT1A SRRD
MAT1A AMELY
MAT1A ATP13A3
MAT1A KPNA6
MAT1A FGF9
MAT1A KIAA0892
MAT1A IFT140
MAT1A LY9
MAT1A NBEAL2
MAT1A TBC1D22A
MAT1A THBS1
MAT1A CAMK4
MAT1A LGR5
MAT1A RAD54L
MAT1A ODZ4
MAT1A RPA2
MAT1A TERF2
MAT1A C19orf6
MAT1A LAD1
MAT1A TUB
MAT1A NUP188
MAT1A MPP2
MAT1A NAP1L1
MAT1A MAGEA5
MAT1A FZD9
MAT1A TEF
MAT1A IGSF9B
MAT1A MN1
MAT1A ARPC4
MAT1A FUT7
MAT1A CAMK2B
MAT1A LBP
MAT1A DOK1
MAT1A LRRC68
MAT1A B4GALT5
MAT1A MLLT1
MAT1A TWF2
MAT1A AHSG
MAT1A GRB2
MAT1A DOLK
MAT1A PVT1
MAT1A C12orf47
MAT1A LPXN
MAT1A GLRA3
MAT1A PLEC1
MAT1A TIAM1
MAT1A MXRA8
MAT1A CSF2RB
MAT1A TRA2A
MAT1A GPR35
MAT1A TATDN2
MAT1A SLC6A12
MAT1A NACAD
MAT1A NUCB1
MAT1A S100A5
MAT1A RAC2
MAT1A CLEC11A
MAT1A LRP3
MAT1A ZNF143
MAT1A DUSP7
MAT1A RUNX2
MAT1A MPDU1
MAT1A LOR
MAT1A DCBLD2
MAT1A CBFA2T3
MAT1A TBXAS1
MAT1A KIAA0586
MAT1A MLANA
MAT1A ZBTB7B
MAT1A MYBPC2
MAT1A MTFR1
MAT1A TMPRSS6
MAT1A FGF7
MAT1A AVPR1B
MAT1A ACY1
MAT1A TPMT
MAT1A GRAP2
MAT1A PPP3CA
MAT1A DNAL4
MAT1A LPAR2
MAT1A CTNNBIP1
MAT1A TBX5
MAT1A TBR1
MAT1A COPS6
MAT1A KEAP1
MAT1A OMG
MAT1A ADCY2
MAT1A CEACAM1
MAT1A CASP2
MAT1A HSD11B2
MAT1A ARHGAP26
MAT1A C1orf77
MAT1A KNG1
MAT1A PROX1
MAT1A KRT33A
MAT1A CCDC86
MAT1A FBLN1
MAT1A EPB41
MAT1A GTF3A
MAT1A MFHAS1
MAT1A EFNA3
MAT1A SCN1B
MAT1A PAN2
MAT1A ABHD14A
MAT1A RBM38
MAT1A NMB
MAT1A RDH5
MAT1A PHLDA1
MAT1A C19orf57
MAT1A TCF25
MAT1A ABL1
MAT1A CDKN2B
MAT1A NDUFV1
MAT1A F7
MAT1A LLGL2
MAT1A ZP2
MAT1A ATP6V0A2
MAT1A PSMD14
MAT1A SLC16A5
MAT1A PPAP2C
MAT1A SLC8A1
MAT1A PRDX2
MAT1A GYPB
MAT1A FGF2
MAT1A AQP5
MAT1A EXOSC7
MAT1A AMELX
MAT1A CCNB2
MAT1A IDS
MAT1A RAPGEF1
MAT1A NFKB1
MAT1A OR2B6
MAT1A PPP2R5D
MAT1A TUSC2
MAT1A POLR2J
MAT1A CD80
MAT1A TCF3
MAT1A CHRNB2
MAT1A BMP8A
MAT1A POLE
MAT1A THOC1
MAT1A ZNF263
MAT1A RGS10
MAT1A PPP4R1
MAT1A CCNF
MAT1A TERF1
MAT1A KCNH1
MAT1A DHRS1
MAT1A LARGE
MAT1A HSF1
MAT1A KIFC3
MAT1A MAGEA4
MAT1A CDH16
MAT1A MGAT3
MAT1A DDX3X
MAT1A ANK1
MAT1A BCL11A
MAT1A FUS
MAT1A U2AF2
MAT1A RALY
MAT1A HIPK2
MAT1A MAPK8IP1
MAT1A C1QL1
MAT1A CALR
MAT1A EIF2B1
MAT1A DCI
MAT1A ESR1
MAT1A STIP1
MAT1A REM1
MAT1A ALDH4A1
MAT1A DSG1
MAT1A MRPS12
MAT1A E2F4
MAT1A CRMP1
MAT1A PAX9
MAT1A ST3GAL5
MAT1A FOXN1
MAT1A NDST1
MAT1A ERGIC3
MAT1A MC5R
MAT1A DGCR9
MAT1A CD3E
MAT1A CEP57
MAT1A RDH16
MAT1A UPK2
MAT1A NFIX
MAT1A IGHMBP2
MAT1A LOC91316
MAT1A GAS6
MAT1A ERBB3
MAT1A ERCC8
MAT1A OSGIN2
MAT1A ZBTB7A
MAT1A PYGO1
MAT1A SIT1
MAT1A PPP3CB
MAT1A CFDP1
MAT1A DUS4L
MAT1A TCF20
MAT1A ZBTB17
MAT1A UBTF
MAT1A TNXB
MAT1A GP2
MAT1A CNTN6
MAT1A SCGB1D2
MAT1A RAB11FIP5
MAT1A RAMP3
MAT1A RPRD2
MAT1A CD34
MAT1A FLT1
MAT1A HRK
MAT1A PAMR1
MAT1A NASP
MAT1A COL21A1
MAT1A MT4
MAT1A SLC6A4
MAT1A RRH
MAT1A CAPN5
MAT1A OAS2
MAT1A LSM4
MAT1A LOC652147
MAT1A PAK4
MAT1A HADHA
MAT1A SLC25A11
MAT1A TNIP1
MAT1A UTP3
MAT1A CDKN2C
MAT1A ZNF282
MAT1A SLC22A14
MAT1A RAGE
MAT1A LLGL1
MAT1A TP53
MAT1A IGFBP5
MAT1A ADRA1A
MAT1A PDE1A
MAT1A MVD
MAT1A SLC16A2
MAT1A GATA4
MAT1A MATK
MAT1A ITGAM
MAT1A ESPL1
MAT1A SNX27
MAT1A TEX28
MAT1A NQO1
MAT1A ZMYND10
MAT1A LOC157627
MAT1A PTPRN
MAT1A SLC30A9
MAT1A MAP2K4
MAT1A RASGRP3
MAT1A GRIN2A
MAT1A ABCB6
MAT1A DEPDC5
MAT1A STAU1
MAT1A KRT85
MAT1A KCNH2
MAT1A CCNA2
MAT1A SMARCD1
MAT1A CDK2AP2
MAT1A IL8RB
MAT1A DUSP14
MAT1A SRPX2
MAT1A PSD4
MAT1A NCR3
MAT1A SLC24A1
MAT1A RAB3GAP2
MAT1A STAT2
MAT1A DDX19A
MAT1A HIPK3
MAT1A B4GALT3
MAT1A ZMIZ2
MAT1A CCT8
MAT1A KLHL35
MAT1A DDX51
MAT1A CDK6
MAT1A MICAL2
MAT1A CENPA
MAT1A ATF6B
MAT1A SSTR5
MAT1A MCM2
MAT1A CNNM2
MAT1A GAD2
MAT1A SPTB
MAT1A ASMTL
MAT1A EXTL1
MAT1A MT1X
MAT1A S1PR4
MAT1A NEUROD2
MAT1A TPX2
SNHG3 SLC5A2
SNHG3 C19orf50
SNHG3 BRCA1
SNHG3 PZP
SNHG3 REG1B
SNHG3 KRT33A
SNHG3 SLURP1
SNHG3 TIMP2
SNHG3 PAX7
SNHG3 MELK
SNHG3 CCDC69
SNHG3 IGHG1
SNHG3 POL3S
SNHG3 RPRD2
SNHG3 CYP2A13
SNHG3 SLC22A6
SNHG3 FLT1
SNHG3 SIM2
SNHG3 PVT1
SNHG3 RAD51L3
SNHG3 MYO7A
SNHG3 CDC2L5
SNHG3 RNF167
SNHG3 ZNF783
SNHG3 ARFGEF2
SNHG3 CCKAR
SNHG3 PAMR1
SNHG3 SLC17A3
SNHG3 NRG1
SNHG3 ETV3
SNHG3 OVGP1
SNHG3 CECR7
SNHG3 HSF4
SNHG3 KRT86
SNHG3 NRXN1
SNHG3 AHDC1
SNHG3 CELA2B
SNHG3 CACYBP
SNHG3 MYO9B
SNHG3 C10orf12
SNHG3 ATPAF2
SNHG3 BCL3
SNHG3 RRH
SNHG3 POU2F2
SNHG3 ABO
SNHG3 IVD
SNHG3 LRCH4
SNHG3 ZP2
SNHG3 DDX11
SNHG3 GART
SNHG3 STATH
SNHG3 BNIP1
SNHG3 PAX9
SNHG3 SLC6A7
SNHG3 ST3GAL1
SNHG3 RNASEH2B
SNHG3 HLA-DOB
SNHG3 TERF2
SNHG3 CEACAM4
SNHG3 PPP4R1
SNHG3 NCDN
SNHG3 PIK3R3
SNHG3 LAD1
SNHG3 DHX30
SNHG3 C9orf114
SNHG3 CADM4
SNHG3 SEMA5A
SNHG3 SLC25A3
SNHG3 PTGER3
SNHG3 FGR
SNHG3 PSG7
SNHG3 TYR
SNHG3 POLR2J
SNHG3 CYP1A2
SNHG3 FEZ1
SNHG3 OPN1SW
SNHG3 FUT7
SNHG3 DMP1
SNHG3 KRT12
SNHG3 SPTLC1
SNHG3 CAPN3
SNHG3 FAM65B
SNHG3 CCL16
SNHG3 CA11
SNHG3 GPRIN2
SNHG3 CCDC85B
SNHG3 KCNH1
SNHG3 LRRC68
SNHG3 CORT
SNHG3 MLLT1
SNHG3 GRIP2
SNHG3 PAX3
SNHG3 AHSG
SNHG3 TGFB1
SNHG3 DOLK
SNHG3 NOC2L
SNHG3 PDLIM7
SNHG3 FOXN2
SNHG3 TYMS
SNHG3 GRIN2A
SNHG3 SCYL3
SNHG3 ARHGAP6
SNHG3 D4S234E
SNHG3 IL18RAP
SNHG3 AIF1
SNHG3 HRAS
SNHG3 ITGA3
SNHG3 FLOT1
SNHG3 MTHFR
SNHG3 PARP2
SNHG3 HMOX2
SNHG3 FEM1B
SNHG3 SLC2A1
SNHG3 MYH2
SNHG3 LOC729400
SNHG3 FKBP15
SNHG3 IGF2
SNHG3 NCOR2
SNHG3 PTK6
SNHG3 UBE3B
SNHG3 ACP1
SNHG3 CNTN1
SNHG3 NF1
SNHG3 DPT
SNHG3 MYO1C
SNHG3 C1orf105
SNHG3 OCEL1
SNHG3 TTLL12
SNHG3 DCT
SNHG3 DCI
SNHG3 FLJ10038
SNHG3 BTF3
SNHG3 MAG
SNHG3 SLC6A8
SNHG3 GPR6
SNHG3 NFKB2
SNHG3 CEP290
SNHG3 POLA2
SNHG3 KIFC1
SNHG3 EPHB2
SNHG3 TREX1
SNHG3 NDST1
SNHG3 VENTX
SNHG3 LIAS
SNHG3 P2RX6
SNHG3 AANAT
SNHG3 SFTPD
SNHG3 C9
SNHG3 PGAP2
SNHG3 ARHGAP4
SNHG3 DGCR9
SNHG3 CDK5R1
SNHG3 NRG2
SNHG3 PLCG2
SNHG3 LOC100128570
SNHG3 NFIX
SNHG3 ACR
SNHG3 IL8
SNHG3 LPAR2
SNHG3 ATF6B
SNHG3 MLX
SNHG3 TNFAIP6
SNHG3 LYZL6
SNHG3 APOBEC3C
SNHG3 SOX2
SNHG3 GJA1
SNHG3 PAK2
SNHG3 EWSR1
SNHG3 SOCS3
SNHG3 IAH1
SNHG3 DNMBP
SNHG3 EXTL1
SNHG3 CYP27A1
SNHG3 ABCF2
SNHG3 CYP2D6
SNHG3 GUCA2A
SNHG3 CNKSR1
SNHG3 NEUROD2
ALDH1B1 AQP7
ALDH1B1 C19orf50
ALDH1B1 ALB
ALDH1B1 MR1
ALDH1B1 CRYBA4
ALDH1B1 XRCC5
ALDH1B1 LRIG2
ALDH1B1 IQSEC1
ALDH1B1 SFPQ
ALDH1B1 LPCAT4
ALDH1B1 LRCH4
ALDH1B1 CHMP7
ALDH1B1 POL3S
ALDH1B1 RPRD2
ALDH1B1 HMGA2
ALDH1B1 PPP1R8
ALDH1B1 HNRNPL
ALDH1B1 PCBP3
ALDH1B1 HTRA2
ALDH1B1 ABCC8
ALDH1B1 ACCN1
ALDH1B1 MYBPC3
ALDH1B1 ZBTB16
ALDH1B1 RAD51L3
ALDH1B1 LOC100128570
ALDH1B1 CTSA
ALDH1B1 JAK3
ALDH1B1 SFTPD
ALDH1B1 TLE3
ALDH1B1 C1orf144
ALDH1B1 ARID4B
ALDH1B1 POU6F2
ALDH1B1 LDB3
ALDH1B1 SERHL2
ALDH1B1 SLC25A17
ALDH1B1 AFF2
ALDH1B1 RELA
ALDH1B1 PRB1
ALDH1B1 SPINT3
ALDH1B1 EIF5B
ALDH1B1 TBX1
ALDH1B1 PSG1
ALDH1B1 MYL2
ALDH1B1 CRYBB3
ALDH1B1 PRPH
ALDH1B1 SAG
ALDH1B1 IL10RA
ALDH1B1 DNAH9
ALDH1B1 GARNL4
ALDH1B1 PTPN9
ALDH1B1 ARVCF
ALDH1B1 TK2
ALDH1B1 HSF4
ALDH1B1 GUCA1A
ALDH1B1 OR2H2
ALDH1B1 UBXN1
ALDH1B1 PNMT
ALDH1B1 CYP3A5
ALDH1B1 TCOF1
ALDH1B1 MYO9B
ALDH1B1 TKT
ALDH1B1 SLC6A9
ALDH1B1 TMSB4Y
ALDH1B1 IFT140
ALDH1B1 GPA33
ALDH1B1 GNAS
ALDH1B1 H6PD
ALDH1B1 ACAN
ALDH1B1 CAPN5
ALDH1B1 ATP1B2
ALDH1B1 IVD
ALDH1B1 UROS
ALDH1B1 LOC652147
ALDH1B1 MGAT1
ALDH1B1 PDPN
ALDH1B1 CADM4
ALDH1B1 MSX1
ALDH1B1 PLCD1
ALDH1B1 GPR35
ALDH1B1 SLC6A8
ALDH1B1 PML
ALDH1B1 CDK5R1
ALDH1B1 SERPINB7
ALDH1B1 SLMO1
ALDH1B1 DGCR6L
ALDH1B1 SPRR2C
ALDH1B1 FANCG
ALDH1B1 PAX9
ALDH1B1 GPR6
ALDH1B1 SLC6A7
ALDH1B1 HTR4
ALDH1B1 RPA2
ALDH1B1 CBARA1
ALDH1B1 MSC
ALDH1B1 CROCC
ALDH1B1 PAXIP1
ALDH1B1 IL13
ALDH1B1 BTF3
ALDH1B1 TNFRSF25
ALDH1B1 AQP5
ALDH1B1 MAP3K14
ALDH1B1 ZKSCAN3
ALDH1B1 GLT25D2
ALDH1B1 GRINA
ALDH1B1 TROAP
ALDH1B1 SLC9A1
ALDH1B1 ALPPL2
ALDH1B1 MYB
ALDH1B1 CYP27A1
ALDH1B1 SLC7A4
ALDH1B1 CARD10
ALDH1B1 TRAFD1
ALDH1B1 GALK1
ALDH1B1 SEMA5A
ALDH1B1 CYP2A13
ALDH1B1 EML3
ALDH1B1 NOX1
ALDH1B1 PSG7
ALDH1B1 MRPS12
ALDH1B1 WNT11
ALDH1B1 M6PR
ALDH1B1 SLC18A3
ALDH1B1 RDH5
ALDH1B1 CNGB1
ALDH1B1 PAX8
ALDH1B1 MAGEA5
ALDH1B1 TUBB2B
ALDH1B1 IL18RAP
ALDH1B1 LY6G6C
ALDH1B1 IGSF9B
ALDH1B1 RSC1A1
ALDH1B1 INSL3
ALDH1B1 LIPE
ALDH1B1 TERF1
ALDH1B1 TBX10
ALDH1B1 KATNB1
ALDH1B1 SULT4A1
ALDH1B1 STXBP1
ALDH1B1 ITGAM
ALDH1B1 SPTLC1
ALDH1B1 CAPN3
ALDH1B1 ARSE
ALDH1B1 DUS4L
ALDH1B1 PTH
ALDH1B1 FAM65B
ALDH1B1 CCL16
ALDH1B1 SPN
ALDH1B1 FAM189B
ALDH1B1 ABCB1
ALDH1B1 RGS7
ALDH1B1 AGFG2
ALDH1B1 RP1-21O18.1
ALDH1B1 GSTA2
ALDH1B1 RUNX1
ALDH1B1 C9orf114
ALDH1B1 OTUB1
ALDH1B1 CDC2L5
ALDH1B1 FUT7
ALDH1B1 ATP2B2
ALDH1B1 HCRTR1
ALDH1B1 PTPRN
ALDH1B1 RPL11
ALDH1B1 RAD54L2
ALDH1B1 MAP2K4
ALDH1B1 RBMX2
ALDH1B1 TGFB1
ALDH1B1 KIFC3
ALDH1B1 SPEF1
ALDH1B1 PVT1
ALDH1B1 MEGF6
ALDH1B1 CD3G
ALDH1B1 PFKFB2
ALDH1B1 NAAA
ALDH1B1 MGAT3
ALDH1B1 LOC100134331
ALDH1B1 TYMS
ALDH1B1 LYPLA2
ALDH1B1 TENC1
ALDH1B1 OASL
ALDH1B1 USP19
ALDH1B1 IQSEC3
ALDH1B1 NFATC3
ALDH1B1 SH3PXD2A
ALDH1B1 ST7
ALDH1B1 DAXX
ALDH1B1 HIPK2
ALDH1B1 MMP25
ALDH1B1 AIF1
ALDH1B1 FAM5B
ALDH1B1 ZNF710
ALDH1B1 FLOT1
ALDH1B1 TFAP2A
ALDH1B1 FEZ1
ALDH1B1 CCPG1
ALDH1B1 CTSG
ALDH1B1 PLEKHG3
ALDH1B1 PRPF6
ALDH1B1 CDC20
ALDH1B1 POLG
ALDH1B1 PQBP1
ALDH1B1 VEGFC
ALDH1B1 LSM12
ALDH1B1 SLC6A12
ALDH1B1 PPP3CC
ALDH1B1 LRRC23
ALDH1B1 MAPK8IP1
ALDH1B1 SLC4A3
ALDH1B1 ITGA2B
ALDH1B1 WBSCR22
ALDH1B1 HTR1B
ALDH1B1 CAPNS1
ALDH1B1 EIF2AK2
ALDH1B1 HSD17BP1
ALDH1B1 POU4F1
ALDH1B1 IMP4
ALDH1B1 UBE3B
ALDH1B1 REG1A
ALDH1B1 CD33
ALDH1B1 CNTN1
ALDH1B1 GALNTL4
ALDH1B1 AMMECR1
ALDH1B1 TFDP2
ALDH1B1 PMS2L1
ALDH1B1 SAP18
ALDH1B1 FOXE1
ALDH1B1 STX2
ALDH1B1 ATXN3
ALDH1B1 AGAP8
ALDH1B1 CEACAM3
ALDH1B1 TTLL12
ALDH1B1 TNNI2
ALDH1B1 LRP3
ALDH1B1 SAMD14
ALDH1B1 TOP3B
ALDH1B1 GRM4
ALDH1B1 DGKG
ALDH1B1 TNP1
ALDH1B1 HLA-DOB
ALDH1B1 REM1
ALDH1B1 SLC7A11
ALDH1B1 DDX11
ALDH1B1 TEX28
ALDH1B1 RBM8A
ALDH1B1 DGCR11
ALDH1B1 SMYD5
ALDH1B1 ADCYAP1
ALDH1B1 RUNX2
ALDH1B1 ADAM15
ALDH1B1 BAP1
ALDH1B1 GPR161
ALDH1B1 MGAT5
ALDH1B1 COL6A2
ALDH1B1 SPHK2
ALDH1B1 BZRPL1
ALDH1B1 DCT
ALDH1B1 SEMA7A
ALDH1B1 HAUS5
ALDH1B1 CD79B
ALDH1B1 NDST1
ALDH1B1 PIK3CB
ALDH1B1 HBBP1
ALDH1B1 ELAVL2
ALDH1B1 LCT
ALDH1B1 AANAT
ALDH1B1 ANKRD12
ALDH1B1 THRA
ALDH1B1 CYP11A1
ALDH1B1 FCGR2A
ALDH1B1 TMPRSS6
ALDH1B1 EFNA3
ALDH1B1 KLF1
ALDH1B1 IHH
ALDH1B1 PRSS23
ALDH1B1 ARHGAP4
ALDH1B1 DNAL4
ALDH1B1 EPOR
ALDH1B1 CADM3
ALDH1B1 PRRC1
ALDH1B1 PIK3R1
ALDH1B1 GPR143
ALDH1B1 KIAA0284
ALDH1B1 MAX
ALDH1B1 APOBEC3C
ALDH1B1 NFIX
ALDH1B1 CRTC1
ALDH1B1 CA11
ALDH1B1 TUBGCP2
ALDH1B1 B4GALT3
ALDH1B1 AATK
ALDH1B1 CPNE6
ALDH1B1 IGHMBP2
ALDH1B1 LOC91316
ALDH1B1 ZMYM3
ALDH1B1 GAD2
ALDH1B1 IL8RB
ALDH1B1 CACNA1B
ALDH1B1 CAMSAP1
ALDH1B1 NRTN
ALDH1B1 MPP2
ALDH1B1 LYZL6
ALDH1B1 ZBTB7A
ALDH1B1 PYGM
ALDH1B1 ELAVL3
ALDH1B1 RTN2
ALDH1B1 SHBG
ALDH1B1 CRX
ALDH1B1 COPS6
ALDH1B1 KRT2
ALDH1B1 ODF1
ALDH1B1 IRF2
ALDH1B1 CDX2
ALDH1B1 ADAMTSL2
ALDH1B1 HAS1
ALDH1B1 SOCS3
ALDH1B1 IGF2
ALDH1B1 IL3
ALDH1B1 SCNN1D
ALDH1B1 GUCA2A
ALDH1B1 MYST2
ALDH1B1 CORO1A
ALDH1B1 HTR6
ALDH1B1 NPPA
ALDH1B1 CEP135
ALDH1B1 SMO
ALDH1B1 GP2
ALDH1B1 AP2A2
ALDH1B1 WDR62
ALDH1B1 NEUROG3
SLC22A18AS IQCK
SLC22A18AS ZBTB16
SLC22A18AS CD22
SLC22A18AS PMF1
SLC22A18AS SERHL2
SLC22A18AS IGFALS
SLC22A18AS NRG1
SLC22A18AS BZRPL1
SLC22A18AS RB1
SLC22A18AS ARHGEF6
SLC22A18AS GNB3
SLC22A18AS GDI1
SLC22A18AS GIPR
SLC22A18AS SEMA3F
SLC22A18AS XAF1
SLC22A18AS MSX1
SLC22A18AS FLT3LG
SLC22A18AS RIMS2
SLC22A18AS UBE2C
SLC22A18AS SUMO1
SLC22A18AS SLC6A7
SLC22A18AS HS3ST1
SLC22A18AS MUC8
SLC22A18AS MAP3K14
SLC22A18AS NFIC
SLC22A18AS LOC644165
SLC22A18AS GTPBP6
SLC22A18AS UQCRFS1
SLC22A18AS DTNA
SLC22A18AS TBX19
SLC22A18AS KLF11
SLC22A18AS CRCP
SLC22A18AS PRPF6
SLC22A18AS OPN1SW
SLC22A18AS IQSEC3
SLC22A18AS GREM1
SLC22A18AS LTK
SLC22A18AS FAM65B
SLC22A18AS UBE2M
SLC22A18AS ECE2
SLC22A18AS IL1B
SLC22A18AS DAGLA
SLC22A18AS MYH8
SLC22A18AS KATNB1
SLC22A18AS GLP1R
SLC22A18AS SERBP1
SLC22A18AS RASSF9
SLC22A18AS ITGA3
SLC22A18AS SNX26
SLC22A18AS LMTK2
SLC22A18AS TUBGCP4
SLC22A18AS OCEL1
SLC22A18AS GRM4
SLC22A18AS PRF1
SLC22A18AS IGF2
SLC22A18AS CCL19
SLC22A18AS TRIM28
SLC22A18AS AMMECR1
SLC22A18AS PDIA2
SLC22A18AS SEPT6
SLC22A18AS LOC90586
SLC22A18AS PYGM
SLC22A18AS TNNI2
SLC22A18AS TNP1
SLC22A18AS KLHL18
SLC22A18AS KDM5B
SLC22A18AS S100A4
SLC22A18AS SCEL
SLC22A18AS KRT85
SLC22A18AS HIST1H2AG
SLC22A18AS GPR161
SLC22A18AS SRM
SLC22A18AS HCG9
SLC22A18AS KIFC1
SLC22A18AS NCR2
SLC22A18AS BFSP2
SLC22A18AS KISS1
SLC22A18AS EXD2
SLC22A18AS EPAS1
SLC22A18AS CEBPE
SLC22A18AS BCAT1
SLC22A18AS APOBEC3C
SLC22A18AS TMEM87A
SLC22A18AS IL8
SLC22A18AS LOC728849
SLC22A18AS CYP2C9
SLC22A18AS DPEP1
SLC22A18AS KDM4A
SLC22A18AS NPAS1
SLC22A18AS NTSR2
SLC22A18AS PTGS1
SLC22A18AS ODF1
SLC22A18AS GPT
SLC22A18AS HMGB3
SLC22A18AS WDR45
SLC22A18AS PTPRS
SLC22A18AS TOMM34
SLC22A18AS PTS
SLC22A18AS CCR7
SLC22A18AS CD4
SLC22A18AS IL13
SLC22A18AS DNAJB12
SLC22A18AS RYR3
SLC22A18AS CRYBA4
SLC22A18AS SDC1
SLC22A18AS TSSK2
SLC22A18AS SLC7A2
SLC22A18AS HMGA2
SLC22A18AS HTR7
SLC22A18AS TLX2
SLC22A18AS AFF2
SLC22A18AS GGT5
SLC22A18AS COX10
SLC22A18AS IKBKG
SLC22A18AS ETV3
SLC22A18AS CD3G
SLC22A18AS CYHR1
SLC22A18AS OBSL1
SLC22A18AS CACYBP
SLC22A18AS NAGPA
SLC22A18AS FAM89B
SLC22A18AS ATPAF2
SLC22A18AS ZNF157
SLC22A18AS IFI35
SLC22A18AS GPR19
SLC22A18AS ATG4B
SLC22A18AS REL
SLC22A18AS PML
SLC22A18AS STATH
SLC22A18AS YWHAQ
SLC22A18AS OAZ1
SLC22A18AS ZFR
SLC22A18AS AFAP1
SLC22A18AS TNFRSF25
SLC22A18AS ZKSCAN3
SLC22A18AS NEU1
SLC22A18AS SDF2
SLC22A18AS ARHGEF17
SLC22A18AS ITGA10
SLC22A18AS ADAM20
SLC22A18AS DOPEY1
SLC22A18AS LOC283079
SLC22A18AS RBBP8
SLC22A18AS CFHR3
SLC22A18AS CHIT1
SLC22A18AS SLC6A6
SLC22A18AS ISLR
SLC22A18AS MYOG
SLC22A18AS KIF17
SLC22A18AS KCNA5
SLC22A18AS CDK6
SLC22A18AS SLC15A2
SLC22A18AS CYP11A1
SLC22A18AS JAG1
SLC22A18AS ERF
SLC22A18AS RAB8A
SLC22A18AS OTUB1
SLC22A18AS TULP3
SLC22A18AS SMAD9
SLC22A18AS PPP1R16B
SLC22A18AS USP19
SLC22A18AS MATN3
SLC22A18AS IRX3
SLC22A18AS C18orf10
SLC22A18AS UBE2N
SLC22A18AS LOC201229
SLC22A18AS SLC8A1
SLC22A18AS NCKIPSD
SLC22A18AS EIF2AK2
SLC22A18AS CSNK2A1
SLC22A18AS KLRC4
SLC22A18AS GPLD1
SLC22A18AS AQP8
SLC22A18AS EXOSC2
SLC22A18AS DEFA3
SLC22A18AS IVD
SLC22A18AS SFRS8
SLC22A18AS NFKB2
SLC22A18AS CSF1
SLC22A18AS SLC20A2
SLC22A18AS RPS6KB2
SLC22A18AS LOC145678
SLC22A18AS PPM1D
SLC22A18AS TGFB1
SLC22A18AS SLC28A1
SLC22A18AS NR0B2
SLC22A18AS PIK3CB
SLC22A18AS METTL3
SLC22A18AS TNFRSF10C
SLC22A18AS SKI
SLC22A18AS MMP19
SLC22A18AS PRSS23
SLC22A18AS CCNI
SLC22A18AS GRIN2C
SLC22A18AS C4A
SLC22A18AS PDE3B
SLC22A18AS ST6GALNAC4
SLC22A18AS PDE3A
SLC22A18AS TRIM58
SLC22A18AS F2RL3
SLC22A18AS ATP2A3
SLC22A18AS NCR1
SLC22A18AS MAGEA1
SLC22A18AS CDX2
SLC22A18AS PAIP2B
SLC22A18AS MYB
SLC22A18AS PACRG
SLC22A18AS AP2A2
SLC22A18AS C1orf68
SLC22A18AS DOC2A
SLC22A18AS PZP
SLC22A18AS FMNL1
SLC22A18AS FAU
SLC22A18AS NFATC4
SLC22A18AS SCAMP5
SLC22A18AS SRPX
SLC22A18AS LRRC48
SLC22A18AS DNASE1
SLC22A18AS TBC1D9B
SLC22A18AS CDC2L5
SLC22A18AS ZNF783
SLC22A18AS CYP2A6
SLC22A18AS STX5
SLC22A18AS SYDE1
SLC22A18AS MEN1
SLC22A18AS RBM4
SLC22A18AS ATG2A
SLC22A18AS FOXN2
SLC22A18AS SEC14L1
SLC22A18AS FAM50A
SLC22A18AS PLXND1
SLC22A18AS PDPN
SLC22A18AS GGT2
SLC22A18AS INPP4A
SLC22A18AS SERPINB7
SLC22A18AS GJB3
SLC22A18AS HSPA4
SLC22A18AS HTR4
SLC22A18AS DPT
SLC22A18AS MSC
SLC22A18AS LCAT
SLC22A18AS HAL
SLC22A18AS NRL
SLC22A18AS HMG20B
SLC22A18AS C2orf55
SLC22A18AS CYP2A13
SLC22A18AS UBE2S
SLC22A18AS DKFZP564C196
SLC22A18AS LOC728216
SLC22A18AS VAT1
SLC22A18AS C16orf7
SLC22A18AS SSX1
SLC22A18AS RREB1
SLC22A18AS GAMT
SLC22A18AS FETUB
SLC22A18AS LIN37
SLC22A18AS PTH
SLC22A18AS TFDP2
SLC22A18AS RP1-21O18.1
SLC22A18AS CDR2L
SLC22A18AS ACOT11
SLC22A18AS CRTC1
SLC22A18AS ELL2
SLC22A18AS LILRA4
SLC22A18AS ING2
SLC22A18AS NECAP1
SLC22A18AS DDIT4
SLC22A18AS C3orf51
SLC22A18AS LSM7
SLC22A18AS MATK
SLC22A18AS PLEKHG3
SLC22A18AS KIAA0586
SLC22A18AS SNCB
SLC22A18AS GAGE12J
SLC22A18AS SLITRK3
SLC22A18AS ACOT2
SLC22A18AS PPP1R8
SLC22A18AS NOMO1
SLC22A18AS SAP18
SLC22A18AS IQSEC1
SLC22A18AS RAP1GAP
SLC22A18AS GNAS
SLC22A18AS SLC5A5
SLC22A18AS MYBPC2
SLC22A18AS PDLIM7
SLC22A18AS ANKRD12
SLC22A18AS HOXC4
SLC22A18AS RASSF7
SLC22A18AS EP300
SLC22A18AS MUC5AC
SLC22A18AS TBXA2R
SLC22A18AS BCL2L11
SLC22A18AS TPM2
SLC22A18AS TUBGCP2
SLC22A18AS CCL22
SLC22A18AS EIF4G1
SLC22A18AS PPM1E
SLC22A18AS TMEM8B
SLC22A18AS RAPGEF5
SLC22A18AS COBRA1
SLC22A18AS CPA1
SLC22A18AS P2RY6
SLC22A18AS UBE2D1
SLC22A18AS RHOB
SLC22A18AS ITPR2
SLC22A18AS TCF7
SLC22A18AS FOSL1
SLC22A18AS CASK
SLC22A18AS CYP27B1
SLC22A18AS CMA1
SLC22A18AS LPCAT4
SLC22A18AS PFDN1
SLC22A18AS RPL13P5
SLC22A18AS CACNA1C
SLC22A18AS H3F3B
SLC22A18AS SLC16A3
SLC22A18AS CCL15
SLC22A18AS PRCP
SLC22A18AS PRAMEF12
SLC22A18AS SLC17A3
SLC22A18AS PI4KB
SLC22A18AS MLLT4
SLC22A18AS ADD2
SLC22A18AS SERPINC1
SLC22A18AS FOXD1
SLC22A18AS SCAPER
SLC22A18AS PCGF1
SLC22A18AS NBR2
SLC22A18AS MRPL28
SLC22A18AS CCR1
SLC22A18AS DIDO1
SLC22A18AS SDC3
SLC22A18AS CLCN7
SLC22A18AS LALBA
SLC22A18AS ST3GAL1
SLC22A18AS RHO
SLC22A18AS IL4
SLC22A18AS KHK
SLC22A18AS SPTLC2
SLC22A18AS NCF4
SLC22A18AS SLC7A4
SLC22A18AS TRIM3
SLC22A18AS RALYL
SLC22A18AS TOMM20
SLC22A18AS IKBKE
SLC22A18AS WBP4
SLC22A18AS ANGEL1
SLC22A18AS CSNK1G2
SLC22A18AS LOC100128031
SLC22A18AS LIPE
SLC22A18AS GJB5
SLC22A18AS C1orf144
SLC22A18AS RBMX2
SLC22A18AS EVX1
SLC22A18AS MET
SLC22A18AS CASP10
SLC22A18AS GTF2H3
SLC22A18AS RUNX1
SLC22A18AS TTC22
SLC22A18AS ASGR1
SLC22A18AS NRG2
SLC22A18AS RNF4
SLC22A18AS GRIP2
SLC22A18AS PAX3
SLC22A18AS REEP1
SLC22A18AS JAM3
SLC22A18AS PTK7
SLC22A18AS SLA
SLC22A18AS SPP2
SLC22A18AS AURKA
SLC22A18AS MYEF2
SLC22A18AS NUP210
SLC22A18AS PARP2
SLC22A18AS LPIN2
SLC22A18AS TCF7L2
SLC22A18AS PLEKHM2
SLC22A18AS LOC729400
SLC22A18AS ARID3A
SLC22A18AS ACADVL
SLC22A18AS ITIH4
SLC22A18AS RHCE
SLC22A18AS KDM1
SLC22A18AS SIX3
SLC22A18AS CCDC69
SLC22A18AS NSFL1C
SLC22A18AS GHRHR
SLC22A18AS MAP3K11
SLC22A18AS PTPRO
SLC22A18AS YBX1
SLC22A18AS CASQ2
SLC22A18AS NRCAM
SLC22A18AS GDF5
SLC22A18AS GCN1L1
SLC22A18AS MYO16
SLC22A18AS MYCL1
SLC22A18AS ACVRL1
SLC22A18AS HMX1
SLC22A18AS PAXIP1
SLC22A18AS CHMP7
SLC22A18AS PRPF31
SLC22A18AS AP3M2
SLC22A18AS JTB
SLC22A18AS BCL2L1
SLC22A18AS UBE2H
SLC22A18AS TEX261
SLC22A18AS TPO
SLC22A18AS SLC5A2
SLC22A18AS EZH1
SLC22A18AS ARHGAP26
SLC22A18AS CCHCR1
SLC22A18AS CD63
SLC22A18AS CXCR5
SLC22A18AS SMARCC2
SLC22A18AS TAP2
SLC22A18AS ABCC1
SLC22A18AS NUPR1
SLC22A18AS DYRK1B
SLC22A18AS METTL1
SLC22A18AS NADK
SLC22A18AS XRCC2
SLC22A18AS N4BP2L1
SLC22A18AS GZMM
SLC22A18AS MTERFD2
SLC22A18AS SFPQ
SLC22A18AS CYP3A4
SLC22A18AS FOSL2
SLC22A18AS SLC4A8
SLC22A18AS PIK3R1
SLC22A18AS TGFB3
SLC22A18AS SIM2
SLC22A18AS GPRIN2
SLC22A18AS CCDC94
SLC22A18AS KCNJ6
SLC22A18AS SLC9A3
SLC22A18AS ZNF264
SLC22A18AS ZNF710
SLC22A18AS GLUD2
SLC22A18AS ASPHD1
SLC22A18AS PSG1
SLC22A18AS EIF3B
SLC22A18AS PLIN3
SLC22A18AS UCHL1
SLC22A18AS ARHGAP1
SLC22A18AS KRT86
SLC22A18AS TRIM16
SLC22A18AS UBC
SLC22A18AS JAK3
SLC22A18AS TMSB4Y
SLC22A18AS EEF2
SLC22A18AS TRAP1
SLC22A18AS NLE1
SLC22A18AS BAIAP3
SLC22A18AS ARTN
SLC22A18AS MAG
SLC22A18AS PTPRD
SLC22A18AS ADRBK1
SLC22A18AS GAGE2E
SLC22A18AS ADCYAP1
SLC22A18AS CARD10
SLC22A18AS PXN
SLC22A18AS SOLH
SLC22A18AS TMCC1
SLC22A18AS MAPKAPK3
SLC22A18AS OPRL1
SLC22A18AS TNIK
SLC22A18AS MAGEC1
SLC22A18AS STX16
SLC22A18AS UROD
SLC22A18AS NUP155
SLC22A18AS ZNF169
SLC22A18AS KIF20B
SLC22A18AS ACAA1
SLC22A18AS CPNE6
SLC22A18AS RNF167
SLC22A18AS NOC2L
SLC22A18AS LOC100134331
SLC22A18AS USP6
SLC22A18AS WWOX
SLC22A18AS TRA2A
SLC22A18AS IGFBP2
SLC22A18AS PINK1
SLC22A18AS GPX4
SLC22A18AS PHOX2B
SLC22A18AS ST7
SLC22A18AS CCKBR
SLC22A18AS PSMA1
SLC22A18AS RNF5
SLC22A18AS SLC2A1
SLC22A18AS TM4SF5
SLC22A18AS SEC11A
SLC22A18AS SFTPD
SLC22A18AS PTK6
SLC22A18AS CNTN1
SLC22A18AS NF1
SLC22A18AS SEZ6L
SLC22A18AS SAMD14
SLC22A18AS DDX11
SLC22A18AS EAPP
SLC22A18AS PLEKHM1
SLC22A18AS GPR12
SLC22A18AS AANAT
SLC22A18AS CD40
SLC22A18AS ETFB
SLC22A18AS CPSF1
SLC22A18AS SLC6A3
SLC22A18AS EFNA5
SLC22A18AS TECR
SLC22A18AS FCER2
SLC22A18AS BHMT
SLC22A18AS KCNF1
SLC22A18AS JMJD6
SLC22A18AS SLN
SLC22A18AS PTH1R
SLC22A18AS CNGB1
SLC22A18AS FGD1
SLC22A18AS CRX
SLC22A18AS C19orf26
SLC22A18AS SHMT1
SLC22A18AS BGLAP
SLC22A18AS TBX5
SLC22A18AS ABCD1
SLC22A18AS ZC3H7B
SLC22A18AS C2orf27A
SLC22A18AS TIMP2
SLC22A18AS ZBED4
SLC22A18AS IGHG1
SLC22A18AS PDLIM5
SLC22A18AS RANBP9
SLC22A18AS ATP2B2
SLC22A18AS UBXN1
SLC22A18AS MORF4L2
SLC22A18AS LOC729678
SLC22A18AS ITGAD
SLC22A18AS CIZ1
SLC22A18AS LTA
SLC22A18AS ARL4A
SLC22A18AS NPAT
SLC22A18AS CACNB4
SLC22A18AS SCARB1
SLC22A18AS GUCY2F
SLC22A18AS PTGES
SLC22A18AS MARK2
SLC22A18AS POLA1
SLC22A18AS CYP3A5
SLC22A18AS MYH2
SLC22A18AS TRPC4AP
SLC22A18AS CUBN
SLC22A18AS POM121L9P
SLC22A18AS IGH@
SLC22A18AS ALMS1
SLC22A18AS CNP
SLC22A18AS IRF8
SLC22A18AS KIF3C
SLC22A18AS RPL3L
SLC22A18AS TRIM15
SLC22A18AS SAPS1
SLC22A18AS RNASEH2B
SLC22A18AS GCKR
SLC22A18AS DGCR6L
SLC22A18AS SSTR5
SLC22A18AS GLT25D2
SLC22A18AS CRHR2
SLC22A18AS PRSS12
SLC22A18AS TGOLN2
SLC22A18AS SLC17A1
SLC22A18AS NME6
SLC22A18AS NFATC3
SLC22A18AS SEMA4D
SLC22A18AS GARS
SLC22A18AS GYG1
SLC22A18AS PCDH1
SLC22A18AS KCNMA1
SLC22A18AS CCT5
SLC22A18AS TFF1
SLC22A18AS SF3A2
SLC22A18AS ARID4B
SLC22A18AS CLINT1
SLC22A18AS ATP5G3
SLC22A18AS FAM5C
SLC22A18AS CYP21A2
SLC22A18AS FCGR2B
SLC22A18AS ALDH5A1
SLC22A18AS PVALB
SLC22A18AS MAPKAPK2
SLC22A18AS SEC24C
SLC22A18AS NPPA
SLC22A18AS EDIL3
SLC22A18AS ARF1
SLC22A18AS OLFM1
SLC22A18AS GIGYF2
SLC22A18AS TYMS
SLC22A18AS EMID1
SLC22A18AS LEFTY1
SLC22A18AS SORBS3
SLC22A18AS TUBB2A
SLC22A18AS SMOX
SLC22A18AS CCPG1
SLC22A18AS HMOX2
SLC22A18AS MAZ
SLC22A18AS USP9X
SLC22A18AS MYST1
SLC22A18AS COL6A2
SLC22A18AS KRT7
SLC22A18AS NCOR2
SLC22A18AS POU4F1
SLC22A18AS DSC1
SLC22A18AS VPS11
SLC22A18AS ATP6V1B1
SLC22A18AS SKIV2L
SLC22A18AS AGAP8
SLC22A18AS SLC1A7
SLC22A18AS UPP1
SLC22A18AS MPPED1
SLC22A18AS CSK
SLC22A18AS LAS1L
SLC22A18AS IHH
SLC22A18AS PHB
SLC22A18AS KIF22
SLC22A18AS AATK
SLC22A18AS AMIGO2
SLC22A18AS TFDP1
SLC22A18AS SEMA3A
SLC22A18AS MXD1
SLC22A18AS HMGXB3
SLC22A18AS MLX
SLC22A18AS ALPPL2
SLC22A18AS ACVR1B
SLC22A18AS RIF1
SLC22A18AS CA11
SLC22A18AS POU6F1
SLC22A18AS SLC6A2
SLC22A18AS GJA1
SLC22A18AS C1orf105
SLC22A18AS STK25
SLC22A18AS CDK2
SLC22A18AS SGCA
SLC22A18AS CNKSR1
SLC22A18AS ASCC2
SLC22A18AS PDGFRA
SLC22A18AS FAM153A
SLC22A18AS MOCS1
SLC22A18AS SLURP1
SLC22A18AS ACHE
SLC22A18AS EPM2A
SLC22A18AS PTPN21
SLC22A18AS DGCR2
SLC22A18AS RFC5
SLC22A18AS CEACAM3
SLC22A18AS GRIK5
SLC22A18AS MFAP2
SLC22A18AS GRK5
SLC22A18AS NFRKB
SLC22A18AS DGKA
SLC22A18AS TK2
SLC22A18AS TIMP3
SLC22A18AS COL9A2
SLC22A18AS TSPAN9
SLC22A18AS AGPAT1
SLC22A18AS ABCC3
SLC22A18AS UTF1
SLC22A18AS MAP2K5
SLC22A18AS PHF21A
SLC22A18AS ZNF20
SLC22A18AS TAOK3
SLC22A18AS PHF20
SLC22A18AS SPRR2C
SLC22A18AS MAP2K2
SLC22A18AS UBL3
SLC22A18AS CSTF3
SLC22A18AS GCK
SLC22A18AS PIK3R3
SLC22A18AS GLE1
SLC22A18AS SLC9A1
SLC22A18AS CADM4
SLC22A18AS KCNJ4
SLC22A18AS TRAFD1
SLC22A18AS LRIG2
SLC22A18AS RABGAP1L
SLC22A18AS MOG
SLC22A18AS PSG7
SLC22A18AS ATP11A
SLC22A18AS OGG1
SLC22A18AS PLIN1
SLC22A18AS P2RX4
SLC22A18AS HSPBP1
SLC22A18AS BMP8A
SLC22A18AS DYRK2
SLC22A18AS AQP2
SLC22A18AS ZNF101
SLC22A18AS AGPS
SLC22A18AS CRHR1
SLC22A18AS DCT
SLC22A18AS FAM189B
SLC22A18AS RGS7
SLC22A18AS LGALS9
SLC22A18AS SMPDL3B
SLC22A18AS GHITM
SLC22A18AS PGAM2
SLC22A18AS ARPC1B
SLC22A18AS EEF1D
SLC22A18AS SCAMP1
SLC22A18AS CD52
SLC22A18AS ALDOB
SLC22A18AS SH3PXD2A
SLC22A18AS ABCA1
SLC22A18AS IL18RAP
SLC22A18AS AIF1
SLC22A18AS IRF5
SLC22A18AS CD79B
SLC22A18AS VEGFC
SLC22A18AS FANCL
SLC22A18AS SOX4
SLC22A18AS RPL18
SLC22A18AS THRA
SLC22A18AS GALNTL4
SLC22A18AS CROCC
SLC22A18AS LIG3
SLC22A18AS FOXE1
SLC22A18AS HCRT
SLC22A18AS CCL16
SLC22A18AS TRAK1
SLC22A18AS BTF3
SLC22A18AS WASF3
SLC22A18AS GPR6
SLC22A18AS TYMP
SLC22A18AS TAF5
SLC22A18AS SMYD5
SLC22A18AS ALOX12
SLC22A18AS ALPI
SLC22A18AS COL6A1
SLC22A18AS HPS1
SLC22A18AS PTAFR
SLC22A18AS HPGD
SLC22A18AS TEKT2
SLC22A18AS KIR3DL3
SLC22A18AS ST5
SLC22A18AS KLF1
SLC22A18AS ELN
SLC22A18AS SPINT1
SLC22A18AS RAB31
SLC22A18AS FSHB
SLC22A18AS FOXG1
SLC22A18AS EIF3G
SLC22A18AS CTSG
SLC22A18AS HAP1
SLC22A18AS ACR
SLC22A18AS NAALADL1
SLC22A18AS C6orf120
SLC22A18AS CAMSAP1
SLC22A18AS ASGR2
SLC22A18AS STMN1
SLC22A18AS EVPL
SLC22A18AS HSP90B1
SLC22A18AS RAB40B
SLC22A18AS DDX17
SLC22A18AS IFI27
SLC22A18AS CD33
SLC22A18AS FOLR1
SLC22A18AS IAH1
SLC22A18AS DUSP1
SLC22A18AS WNT7A
SLC22A18AS RRBP1
SLC22A18AS CBLN1
SLC22A18AS LHX2
SLC22A18AS PCDHGC3
SLC22A18AS PPYR1
SLC22A18AS KCTD17
SLC22A18AS MR1
SLC22A18AS SIX6
SLC22A18AS EIF5B
SLC22A18AS HNRNPL
SLC22A18AS DRG2
SLC22A18AS LPHN3
SLC22A18AS PHKG2
SLC22A18AS RAD54L2
SLC22A18AS GP9
SLC22A18AS POU6F2
SLC22A18AS SCAND2
SLC22A18AS KCTD20
SLC22A18AS HTR2A
SLC22A18AS SLC7A11
SLC22A18AS MAP3K3
SLC22A18AS IL10RA
SLC22A18AS TFAP2B
SLC22A18AS ZFY
SLC22A18AS ZNF804A
SLC22A18AS C20orf194
SLC22A18AS RAD52
SLC22A18AS DMBT1
SLC22A18AS POU2F2
SLC22A18AS GPA33
SLC22A18AS ATP10B
SLC22A18AS PLCD1
SLC22A18AS MFAP3
SLC22A18AS CIITA
SLC22A18AS ORC1L
SLC22A18AS USF2
SLC22A18AS ATP2B1
SLC22A18AS CDK5R1
SLC22A18AS COL1A1
SLC22A18AS DLX2
SLC22A18AS TOP2A
SLC22A18AS C9orf114
SLC22A18AS PTOV1
SLC22A18AS FRAT2
SLC22A18AS KIF1C
SLC22A18AS GALK1
SLC22A18AS HNF1A
SLC22A18AS CDC45L
SLC22A18AS HTR1B
SLC22A18AS RDH5
SLC22A18AS FEZ1
SLC22A18AS KIR2DL4
SLC22A18AS PIK3R2
SLC22A18AS TRIP13
SLC22A18AS MMP25
SLC22A18AS FLOT1
SLC22A18AS SPTLC1
SLC22A18AS HRAS
SLC22A18AS DPH1
SLC22A18AS ABCB1
SLC22A18AS AHCYL1
SLC22A18AS GSTA2
SLC22A18AS TERT
SLC22A18AS RALY
SLC22A18AS FAM189A2
SLC22A18AS RBMS1
SLC22A18AS PTPRG
SLC22A18AS ARHGAP6
SLC22A18AS UGT2B15
SLC22A18AS MDC1
SLC22A18AS SULT4A1
SLC22A18AS GPR176
SLC22A18AS CARS
SLC22A18AS FGF3
SLC22A18AS SLC4A3
SLC22A18AS WBSCR22
SLC22A18AS FKBP15
SLC22A18AS FCN3
SLC22A18AS IL23A
SLC22A18AS PRRC1
SLC22A18AS FNTB
SLC22A18AS SOX10
SLC22A18AS ALDOC
SLC22A18AS FDXR
SLC22A18AS GRN
SLC22A18AS MAPK3
SLC22A18AS FAIM2
SLC22A18AS DGKG
SLC22A18AS F7
SLC22A18AS CBARA1
SLC22A18AS SLC38A10
SLC22A18AS MAPK8IP1
SLC22A18AS RBM8A
SLC22A18AS TFF3
SLC22A18AS NPAS2
SLC22A18AS PDE4A
SLC22A18AS PTPRU
SLC22A18AS MGAT5
SLC22A18AS PRH1
SLC22A18AS ARR3
SLC22A18AS FGFR1
SLC22A18AS TREX1
SLC22A18AS MRPL12
SLC22A18AS CAPNS1
SLC22A18AS VLDLR
SLC22A18AS STX11
SLC22A18AS MED24
SLC22A18AS STON1
SLC22A18AS FCGR2A
SLC22A18AS GALNS
SLC22A18AS APBB3
SLC22A18AS CNOT4
SLC22A18AS ITIH1
SLC22A18AS RAB14
SLC22A18AS BMP1
SLC22A18AS RAF1
SLC22A18AS GPR143
SLC22A18AS MAX
SLC22A18AS PRPH
SLC22A18AS SV2A
SLC22A18AS CDC42EP1
SLC22A18AS GRINA
SLC22A18AS FAM168B
SLC22A18AS PDE6C
SLC22A18AS TP53
SLC22A18AS ZBTB25
SLC22A18AS CORO1A
SLC22A18AS CYP1A1
SLC22A18AS PMS2L1
SLC22A18AS TACC2
SLC22A18AS SPEF1
SLC22A18AS NRGN
SLC22A18AS CELSR2
SLC22A18AS DNAJC7
SLC22A18AS PAX7
SLC22A18AS MEF2C
SLC22A18AS POL3S
SLC22A18AS PCBP3
SLC22A18AS HTRA2
SLC22A18AS REG1B
SLC22A18AS RCE1
SLC22A18AS CCBP2
SLC22A18AS NUP214
SLC22A18AS SMG6
SLC22A18AS TNK1
SLC22A18AS CRK
SLC22A18AS SAG
SLC22A18AS DNAH9
SLC22A18AS YKT6
SLC22A18AS CPSF4
SLC22A18AS KRT35
SLC22A18AS HRC
SLC22A18AS DDIT3
SLC22A18AS TIPRL
SLC22A18AS DNAJA1
SLC22A18AS ZNF549
SLC22A18AS MUC1
SLC22A18AS MATR3
SLC22A18AS ZSCAN12
SLC22A18AS ABTB2
SLC22A18AS XK
SLC22A18AS TFAP2A
SLC22A18AS RPH3A
SLC22A18AS DHCR7
SLC22A18AS TCF15
SLC22A18AS CEACAM4
SLC22A18AS DYNC1LI2
SLC22A18AS BCR
SLC22A18AS DHPS
SLC22A18AS SBNO2
SLC22A18AS MLL
SLC22A18AS HSP90AB1
SLC22A18AS SEMA5A
SLC22A18AS NDUFS7
SLC22A18AS HCRTR2
SLC22A18AS ZBED1
SLC22A18AS SLC12A4
SLC22A18AS SLC14A2
SLC22A18AS TIMP1
SLC22A18AS CTRL
SLC22A18AS RSC1A1
SLC22A18AS INSL3
SLC22A18AS TBX10
SLC22A18AS ARMC6
SLC22A18AS KLRC2
SLC22A18AS CAPN3
SLC22A18AS LCT
SLC22A18AS WHAMML2
SLC22A18AS NTRK3
SLC22A18AS EIF1AX
SLC22A18AS HTR1E
SLC22A18AS ZNF22
SLC22A18AS XDH
SLC22A18AS NAAA
SLC22A18AS AAK1
SLC22A18AS USP11
SLC22A18AS TENC1
SLC22A18AS CREB3
SLC22A18AS PIGC
SLC22A18AS PITPNM1
SLC22A18AS SLC9A3R2
SLC22A18AS TCAP
SLC22A18AS C2orf24
SLC22A18AS SF1
SLC22A18AS PRPS1L1
SLC22A18AS C7orf44
SLC22A18AS PSMD11
SLC22A18AS ATF4
SLC22A18AS DPH2
SLC22A18AS ZNF187
SLC22A18AS P2RX6
SLC22A18AS GYPE
SLC22A18AS SAPS2
SLC22A18AS COX6A2
SLC22A18AS GATA2
SLC22A18AS UBE3B
SLC22A18AS REG1A
SLC22A18AS FCGBP
SLC22A18AS ATRX
SLC22A18AS VSIG4
SLC22A18AS RGS9
SLC22A18AS HNRNPA3
SLC22A18AS PCTK3
SLC22A18AS ECD
SLC22A18AS TRD@
SLC22A18AS DTX4
SLC22A18AS LMO1
SLC22A18AS NFE2L1
SLC22A18AS MMP11
SLC22A18AS ELAVL2
SLC22A18AS ARID4A
SLC22A18AS RBCK1
SLC22A18AS IRF2BP1
SLC22A18AS KIAA0284
SLC22A18AS MAGEA9
SLC22A18AS MMACHC
SLC22A18AS SSH1
SLC22A18AS OVGP1
SLC22A18AS LOC100129500
SLC22A18AS ZMYM3
SLC22A18AS CACNA1B
SLC22A18AS HHLA1
SLC22A18AS HCRTR1
SLC22A18AS SHBG
SLC22A18AS MTG1
SLC22A18AS FSHR
SLC22A18AS SOX2
SLC22A18AS MGAT4C
SLC22A18AS GCOM1
SLC22A18AS SOCS3
SLC22A18AS ZNF134
SLC22A18AS MPZL1
SLC22A18AS IL3
SLC22A18AS MYST2
SLC22A18AS CDC37
SLC22A18AS TNPO1
SLC22A18AS PSMB4
SLC22A18AS TJP1
SLC22A18AS RNH1
SLC22A18AS ITGB3BP
SLC22A18AS NEUROG3
SLC22A18AS SERPIND1
SLC22A18AS HPCAL1
SLC22A18AS CHKA
SLC22A18AS MVK
SLC22A18AS SERPINA4
SLC22A18AS LRRC15
SLC22A18AS FXYD3
SLC22A18AS BAK1
SLC22A18AS ACACA
SLC22A18AS H6PD
SLC22A18AS KIAA0467
SLC22A18AS ADH1C
SLC22A18AS UBOX5
SLC22A18AS IDH2
SLC22A18AS E2F1
SLC22A18AS SLC25A17
SLC22A18AS GSTM5
SLC22A18AS RELA
SLC22A18AS SPINT3
SLC22A18AS ARAF
SLC22A18AS STX1A
SLC22A18AS DNAJC4
SLC22A18AS PTPN9
SLC22A18AS CECR7
SLC22A18AS RXRB
SLC22A18AS PCBP2
SLC22A18AS ACAN
SLC22A18AS SCD
SLC22A18AS CAP2
SLC22A18AS LCK
SLC22A18AS TNKS
SLC22A18AS ZNF76
SLC22A18AS DRD1
SLC22A18AS POLD1
SLC22A18AS BAHD1
SLC22A18AS CGB
SLC22A18AS KCND3
SLC22A18AS EPR1
SLC22A18AS NRTN
SLC22A18AS SOS1
SLC22A18AS LOC26102
SLC22A18AS MPZ
SLC22A18AS NIPSNAP1
SLC22A18AS NUP88
SLC22A18AS STXBP1
SLC22A18AS RAD50
SLC22A18AS RABGGTA
SLC22A18AS PRKCB
SLC22A18AS RASSF1
SLC22A18AS CCDC85B
SLC22A18AS CORT
SLC22A18AS AMBP
SLC22A18AS MEGF6
SLC22A18AS TBX1
SLC22A18AS PIGR
SLC22A18AS TCOF1
SLC22A18AS MCRS1
SLC22A18AS SCYL3
SLC22A18AS SAR1A
SLC22A18AS KLRC3
SLC22A18AS psiTPTE22
SLC22A18AS TRIM33
SLC22A18AS KANK3
SLC22A18AS MTHFR
SLC22A18AS SLC22A24
SLC22A18AS HTR1D
SLC22A18AS PARD3
SLC22A18AS ITGA2B
SLC22A18AS CIAPIN1
SLC22A18AS SVEP1
SLC22A18AS MATN4
SLC22A18AS NTRK2
SLC22A18AS GUCA1A
SLC22A18AS GARNL4
SLC22A18AS BAP1
SLC22A18AS RHBDL1
SLC22A18AS LUZP1
SLC22A18AS HAUS5
SLC22A18AS SEC16A
SLC22A18AS NDRG2
SLC22A18AS MTX1
SLC22A18AS P2RX7
SLC22A18AS ARHGAP4
SLC22A18AS HIRIP3
SLC22A18AS UNC5B
SLC22A18AS VAMP4
SLC22A18AS IFRD2
SLC22A18AS IMP4
SLC22A18AS KRTAP26-1
SLC22A18AS TADA3L
SLC22A18AS SOX12
SLC22A18AS ELAVL3
SLC22A18AS C9
SLC22A18AS RTN2
SLC22A18AS CAD
SLC22A18AS CHST1
SLC22A18AS SERPINF2
SLC22A18AS IRF2
SLC22A18AS EWSR1
SLC22A18AS MFN1
SLC22A18AS GUCA2A
SLC22A18AS LDB2
SLC22A18AS PDE4C
SLC22A18AS CNTN6
SLC22A18AS GNL1
SLC22A18AS EIF3K
SLC22A18AS PAFAH1B1
SLC22A18AS PPP1R10
SLC22A18AS MYO1C
SLC22A18AS PPP3R1
SLC22A18AS HOXC11
SLC22A18AS ELOVL5
SLC22A18AS DOK2
SLC22A18AS RHBDD3
SLC22A18AS MC2R
SLC22A18AS SOX3
SLC22A18AS PGRMC2
SLC22A18AS PNMT
SLC22A18AS ZNF259
SLC22A18AS GPR3
SLC22A18AS PIM1
SLC22A18AS KIAA0999
SLC22A18AS GNB2L1
SLC22A18AS ARFGEF2
SLC22A18AS SLC18A1
SLC22A18AS HSD17B3
SLC22A18AS RRP12
SLC22A18AS CHRNA3
SLC22A18AS CHKB
SLC22A18AS CTSA
SLC22A18AS RAB11FIP5
SLC22A18AS KCNQ3
SLC22A18AS FANCA
SLC22A18AS TYR
SLC22A18AS BCL3
SLC22A18AS FEM1B
SLC22A18AS SLC25A16
SLC22A18AS HDGF
SLC22A18AS MUTYH
SLC22A18AS WNT6
SLC22A18AS BCAM
SLC22A18AS DNASE1L1
SLC22A18AS SLMO1
SLC22A18AS WNT2B
SLC22A18AS MAD1L1
SLC22A18AS TTC15
SLC22A18AS PCBP1
SLC22A18AS ALOX5
SLC22A18AS REG3A
SLC22A18AS GTSE1
SLC22A18AS CYP27A1
SLC22A18AS ZFPL1
SLC22A18AS PTGER3
SLC22A18AS WNT11
SLC22A18AS ATF7
SLC22A18AS IL1RL1
SLC22A18AS RNF185
SLC22A18AS GMFG
SLC22A18AS LY6G6C
SLC22A18AS CBX5
SLC22A18AS AKR1C4
SLC22A18AS MGP
SLC22A18AS CD47
SLC22A18AS EMR1
SLC22A18AS KRT37
SLC22A18AS MYT1
SLC22A18AS SIT1
SLC22A18AS SLC1A6
SLC22A18AS PHKG1
SLC22A18AS POLA2
SLC22A18AS FZR1
SLC22A18AS KRTAP5-9
SLC22A18AS SULT2B1
SLC22A18AS RECQL5
SLC22A18AS SUPT6H
SLC22A18AS PGM3
SLC22A18AS CTRB2
SLC22A18AS HLA-DQB1
SLC22A18AS TICAM1
SLC22A18AS TGFBRAP1
SLC22A18AS LHCGR
SLC22A18AS ST14
SLC22A18AS FAM102A
SLC22A18AS SCNN1D
SLC22A18AS ATP1B2
SLC22A18AS TTYH2
SLC22A18AS LY6E
SLC22A18AS HLF
SLC22A18AS LTBR
SLC22A18AS SNUPN
SLC22A18AS CCDC130
SLC22A18AS PPP1R3D
SLC22A18AS MLH1
SLC22A18AS C19orf29
SLC22A18AS MARCO
SLC22A18AS SEMA7A
SLC22A18AS IKZF1
SLC22A18AS CD72
SLC22A18AS CLOCK
SLC22A18AS HBBP1
SLC22A18AS IVL
SLC22A18AS PGAP2
SLC22A18AS IFIT1
SLC22A18AS INHA
SLC22A18AS CRABP1
SLC22A18AS SMARCD2
SLC22A18AS AKAP3
SLC22A18AS GTF2F1
SLC22A18AS ATF6
SLC22A18AS COPS7A
SLC22A18AS TAZ
SLC22A18AS ANKRD46
SLC22A18AS HIST1H2AH
SLC22A18AS TRIM10
SLC22A18AS ABCC9
SLC22A18AS ARC
SLC22A18AS PXDN
SLC22A18AS PTPRJ
SLC22A18AS VAMP5
SLC22A18AS THBS3
SLC22A18AS TAF15
SLC22A18AS SMO
SLC22A18AS WDR62
SLC22A18AS SPINK2
SLC22A18AS TBCD
SLC22A18AS FSCN2
SLC22A18AS RMND5B
SLC22A18AS XRCC5
SLC22A18AS SRRT
SLC22A18AS AKT3
SLC22A18AS TPPP
SLC22A18AS POLR2E
SLC22A18AS NCSTN
SLC22A18AS LRCH4
SLC22A18AS GART
SLC22A18AS CHST2
SLC22A18AS KDM6B
SLC22A18AS LDB3
SLC22A18AS DOLK
SLC22A18AS ARFIP2
SLC22A18AS AGT
SLC22A18AS MAGED2
SLC22A18AS GPR162
SLC22A18AS HSF4
SLC22A18AS AHDC1
SLC22A18AS BBC3
SLC22A18AS GPSM3
SLC22A18AS CHRNE
SLC22A18AS MFNG
SLC22A18AS MYO9B
SLC22A18AS TKT
SLC22A18AS SMARCD3
SLC22A18AS GOLGA1
SLC22A18AS KRT2
SLC22A18AS ZNF167
SLC22A18AS INA
SLC22A18AS GBA
SLC22A18AS TUBB2C
SLC22A18AS CLSTN3
SLC22A18AS HLA-DOB
SLC22A18AS NCDN
SLC22A18AS TROAP
SLC22A18AS KLF5
SLC22A18AS ANG
SLC22A18AS ESR2
SLC22A18AS ZNF500
SLC22A18AS HOXD10
SLC22A18AS C5orf30
SLC22A18AS BCL2
SLC22A18AS PAX8
SLC22A18AS PFKFB3
SLC22A18AS RBP3
SLC22A18AS MAEA
SLC22A18AS PSMB8
SLC22A18AS CDH4
SLC22A18AS ETS1
SLC22A18AS SIGLEC7
SLC22A18AS CELP
SLC22A18AS C11orf80
SLC22A18AS ST20
SLC22A18AS TNFSF12
SLC22A18AS ITIH3
SLC22A18AS CBX4
SLC22A18AS UCP2
SLC22A18AS FAM13A
SLC22A18AS CSNK1A1
SLC22A18AS SFRS4
SLC22A18AS AGFG2
SLC22A18AS SLC6A9
SLC22A18AS VILL
SLC22A18AS PQBP1
SLC22A18AS PPP3CC
SLC22A18AS STK17A
SLC22A18AS C9orf33
SLC22A18AS TMBIM6
SLC22A18AS VAPB
SLC22A18AS PRB1
SLC22A18AS MOBKL1B
SLC22A18AS ARHGEF12
SLC22A18AS NFATC2IP
SLC22A18AS MT3
SLC22A18AS C14orf1
SLC22A18AS MYCBP
SLC22A18AS RER1
SLC22A18AS BRD2
SLC22A18AS BTRC
SLC22A18AS KHSRP
SLC22A18AS KIAA0323
SLC22A18AS MLXIP
SLC22A18AS NOL7
SLC22A18AS CADM3
SLC22A18AS UQCRC1
SLC22A18AS XPNPEP2
SLC22A18AS DHFR
SLC22A18AS CHD8
SLC22A18AS NHP2
SLC22A18AS FAM155B
SLC22A18AS SFRS1
SLC22A18AS HPR
SLC22A18AS SPN
SLC22A18AS SLC11A1
SLC22A18AS ADRA1D
SLC22A18AS NUDT3
SLC22A18AS MDK
SLC22A18AS OPCML
SLC22A18AS T
SLC22A18AS CEP135
SLC22A18AS LAIR1
SLC22A18AS AQP7
SLC22A18AS BRCA1
SLC22A18AS TRIM66
SLC22A18AS NRXN1
SLC22A18AS LOC552889
SLC22A18AS RIBC2
SLC22A18AS PPP1R2
SLC22A18AS KRT6A
SLC22A18AS GNAT1
SLC22A18AS ABCC8
SLC22A18AS ACCN1
SLC22A18AS MYBPC3
SLC22A18AS RAD51L3
SLC22A18AS CHST15
SLC22A18AS TAF12
SLC22A18AS POLG
SLC22A18AS SLC29A2
SLC22A18AS SPC25
SLC22A18AS MYL2
SLC22A18AS INPP5J
SLC22A18AS CHST3
SLC22A18AS PBX1
SLC22A18AS VASH1
SLC22A18AS VPS45
SLC22A18AS JUNB
SLC22A18AS ABO
SLC22A18AS NTNG1
SLC22A18AS NCAN
SLC22A18AS MGAT1
SLC22A18AS IGFBP5
SLC22A18AS BNIP1
SLC22A18AS AMHR2
SLC22A18AS CACNB1
SLC22A18AS CREG1
SLC22A18AS FURIN
SLC22A18AS PTEN
SLC22A18AS PSTPIP1
SLC22A18AS SETD2
SLC22A18AS IGF1R
SLC22A18AS ZBTB40
SLC22A18AS KLHL25
SLC22A18AS PCDH9
SLC22A18AS ZFYVE26
SLC22A18AS GFPT2
SLC22A18AS NOX1
SLC22A18AS KAT5
SLC22A18AS KYNU
SLC22A18AS SLC18A3
SLC22A18AS CPNE1
SLC22A18AS TUBB2B
SLC22A18AS TAX1BP1
SLC22A18AS KRT1
SLC22A18AS KCNQ1
SLC22A18AS ZNF337
SLC22A18AS BAT3
SLC22A18AS ARSE
SLC22A18AS SPG20
SLC22A18AS LYPD3
SLC22A18AS SLC6A11
SLC22A18AS RPL11
SLC22A18AS PFKFB2
SLC22A18AS ZNF239
SLC22A18AS DMWD
SLC22A18AS PRM2
SLC22A18AS DHX30
SLC22A18AS DAXX
SLC22A18AS YY1
SLC22A18AS GABRG3
SLC22A18AS PRRG1
SLC22A18AS MAPK9
SLC22A18AS WNT10B
SLC22A18AS LRRC23
SLC22A18AS MAPK12
SLC22A18AS SNAPC4
SLC22A18AS RP5-1000E10.4
SLC22A18AS CRYBB3
SLC22A18AS ZNF592
SLC22A18AS UCP3
SLC22A18AS KIAA1539
SLC22A18AS COL19A1
SLC22A18AS HIST1H3E
SLC22A18AS TOR1A
SLC22A18AS TOP3B
SLC22A18AS DNAJC9
SLC22A18AS TET3
SLC22A18AS POLD2
SLC22A18AS SLC6A8
SLC22A18AS KRT31
SLC22A18AS DGCR11
SLC22A18AS ICA1
SLC22A18AS ADAM15
SLC22A18AS SLC1A4
SLC22A18AS SLC30A3
SLC22A18AS VCX3A
SLC22A18AS EPHB2
SLC22A18AS ENTPD2
SLC22A18AS VENTX
SLC22A18AS BMI1
SLC22A18AS DBN1
SLC22A18AS GDI2
SLC22A18AS DUSP8
SLC22A18AS EPOR
SLC22A18AS AXIN1
SLC22A18AS GADD45B
SLC22A18AS MPP2
SLC22A18AS LYZL6
SLC22A18AS NGF
SLC22A18AS MFAP4
SLC22A18AS ITM2B
SLC22A18AS PTPRN
SLC22A18AS C22orf9
SLC22A18AS EFNA2
SLC22A18AS PAK2
SLC22A18AS CSPG4
SLC22A18AS BAX
SLC22A18AS KIAA1024
SLC22A18AS NFYB
SLC22A18AS ADAMTSL2
SLC22A18AS NPM3
SLC22A18AS C19orf50
SLC22A18AS PHLDA2
SLC22A18AS FIG4
SLC22A18AS LOC728643
SLC22A18AS PWP1
SLC22A18AS FAM38A
SLC22A18AS ALPK3
SLC22A18AS HOXD4
SLC22A18AS YPEL1
SLC22A18AS RAB3A
SLC22A18AS ATP13A3
SLC22A18AS SLC35A2
SLC22A18AS KIAA0892
SLC22A18AS IFT140
SLC22A18AS LY9
SLC22A18AS NBEAL2
SLC22A18AS TBC1D22A
SLC22A18AS THBS1
SLC22A18AS CAMK4
SLC22A18AS UBA2
SLC22A18AS LGR5
SLC22A18AS RAD54L
SLC22A18AS ODZ4
SLC22A18AS RPA2
SLC22A18AS TERF2
SLC22A18AS BIRC2
SLC22A18AS DKC1
SLC22A18AS C19orf6
SLC22A18AS LAD1
SLC22A18AS TUB
SLC22A18AS NUP188
SLC22A18AS EML3
SLC22A18AS ADRA2C
SLC22A18AS MAGEA5
SLC22A18AS PHF16
SLC22A18AS FZD9
SLC22A18AS TEF
SLC22A18AS IGSF9B
SLC22A18AS MN1
SLC22A18AS ARPC4
SLC22A18AS FUT7
SLC22A18AS BCAT2
SLC22A18AS CAMK2B
SLC22A18AS LBP
SLC22A18AS DOK1
SLC22A18AS MED21
SLC22A18AS LRRC68
SLC22A18AS B4GALT5
SLC22A18AS MLLT1
SLC22A18AS TWF2
SLC22A18AS AHSG
SLC22A18AS KCNH2
SLC22A18AS EIF4B
SLC22A18AS RPS26
SLC22A18AS MAN1A2
SLC22A18AS PVT1
SLC22A18AS C12orf47
SLC22A18AS LPXN
SLC22A18AS FST
SLC22A18AS PLEC1
SLC22A18AS MXRA8
SLC22A18AS CGREF1
SLC22A18AS ACADS
SLC22A18AS CALCOCO1
SLC22A18AS PSMC5
SLC22A18AS GPR35
SLC22A18AS CDC20
SLC22A18AS SLC6A12
SLC22A18AS CD7
SLC22A18AS CCR4
SLC22A18AS NUCB1
SLC22A18AS RAC2
SLC22A18AS BZRAP1
SLC22A18AS CLEC11A
SLC22A18AS LRP3
SLC22A18AS ZNF143
SLC22A18AS DUSP7
SLC22A18AS RUNX2
SLC22A18AS MPDU1
SLC22A18AS LOR
SLC22A18AS DCBLD2
SLC22A18AS CBFA2T3
SLC22A18AS DRD5
SLC22A18AS ERBB4
SLC22A18AS FMO5
SLC22A18AS ZNF593
SLC22A18AS MLANA
SLC22A18AS ANXA5
SLC22A18AS HS6ST1
SLC22A18AS MTFR1
SLC22A18AS TMPRSS6
SLC22A18AS FGF7
SLC22A18AS AVPR1B
SLC22A18AS PDAP1
SLC22A18AS ACY1
SLC22A18AS TPMT
SLC22A18AS GRAP2
SLC22A18AS PPP3CA
SLC22A18AS DNAL4
SLC22A18AS LPAR2
SLC22A18AS CEL
SLC22A18AS TBR1
SLC22A18AS COPS6
SLC22A18AS ACTL6B
SLC22A18AS DUSP14
SLC22A18AS OMG
SLC22A18AS ADCY2
SLC22A18AS CASP2
SLC22A18AS HSD11B2
SLC22A18AS SH3BP1
SLC22A18AS PPIE
SLC22A18AS HTR3A
SLC22A18AS PROX1
SLC22A18AS KRT33A
SLC22A18AS CCDC86
SLC22A18AS FBLN1
SLC22A18AS EPB41
SLC22A18AS GTF3A
SLC22A18AS MFHAS1
SLC22A18AS EFNA3
SLC22A18AS BRD4
SLC22A18AS PAN2
SLC22A18AS ABHD14A
SLC22A18AS RBM38
SLC22A18AS PHLDA1
SLC22A18AS C19orf57
SLC22A18AS TCF25
SLC22A18AS D4S234E
SLC22A18AS ABL1
SLC22A18AS NDUFV1
SLC22A18AS IRF4
SLC22A18AS LLGL2
SLC22A18AS ZP2
SLC22A18AS ALAS2
SLC22A18AS ATP6V0A2
SLC22A18AS SH2B1
SLC22A18AS FAM119B
SLC22A18AS PSMD14
SLC22A18AS SLC16A5
SLC22A18AS PPAP2C
SLC22A18AS TP53I11
SLC22A18AS PRDX2
SLC22A18AS GYPB
SLC22A18AS ZFP36L2
SLC22A18AS FGF2
SLC22A18AS AQP5
SLC22A18AS AMELX
SLC22A18AS C3orf32
SLC22A18AS IDS
SLC22A18AS NFKB1
SLC22A18AS APOC1
SLC22A18AS GH1
SLC22A18AS OR2B6
SLC22A18AS PPP2R5D
SLC22A18AS POLR2J
SLC22A18AS CD80
SLC22A18AS TCF3
SLC22A18AS CHRNB2
SLC22A18AS HOXD9
SLC22A18AS POLE
SLC22A18AS RGS10
SLC22A18AS PPP4R1
SLC22A18AS CCNF
SLC22A18AS TERF1
SLC22A18AS KCNH1
SLC22A18AS DHRS1
SLC22A18AS LARGE
SLC22A18AS HCK
SLC22A18AS HSF1
SLC22A18AS KIFC3
SLC22A18AS MAGEA4
SLC22A18AS KIF1A
SLC22A18AS CDH16
SLC22A18AS SOD3
SLC22A18AS MGAT3
SLC22A18AS ANK1
SLC22A18AS BCL11A
SLC22A18AS ARFIP1
SLC22A18AS FUS
SLC22A18AS TNNT1
SLC22A18AS U2AF2
SLC22A18AS SKAP1
SLC22A18AS LYPLA2
SLC22A18AS PLK1
SLC22A18AS HIPK2
SLC22A18AS STBD1
SLC22A18AS C1QL1
SLC22A18AS CALR
SLC22A18AS ACP1
SLC22A18AS ECH1
SLC22A18AS EIF2B1
SLC22A18AS PMS2CL
SLC22A18AS BAT1
SLC22A18AS DCI
SLC22A18AS ESR1
SLC22A18AS REM1
SLC22A18AS ALDH4A1
SLC22A18AS CHP2
SLC22A18AS DSG1
SLC22A18AS MRPS12
SLC22A18AS E2F4
SLC22A18AS CRMP1
SLC22A18AS PAX9
SLC22A18AS MRPL33
SLC22A18AS ABCC10
SLC22A18AS NDST1
SLC22A18AS ERGIC3
SLC22A18AS HOXD13
SLC22A18AS DDX6
SLC22A18AS AXL
SLC22A18AS FRY
SLC22A18AS DGCR9
SLC22A18AS CD3E
SLC22A18AS RDH16
SLC22A18AS UPK2
SLC22A18AS NFIX
SLC22A18AS IGHMBP2
SLC22A18AS LOC91316
SLC22A18AS ERBB3
SLC22A18AS OSGIN2
SLC22A18AS ZBTB7A
SLC22A18AS DNAJA3
SLC22A18AS FGF9
SLC22A18AS EPS15
SLC22A18AS DUS4L
SLC22A18AS TCF20
SLC22A18AS UBTF
SLC22A18AS TNXB
SLC22A18AS GP2
SLC22A18AS ICAM1
SLC22A18AS SCGB1D2
SLC22A18AS MASP2
SLC22A18AS DEXI
SLC22A18AS RPRD2
SLC22A18AS CD34
SLC22A18AS ZKSCAN5
SLC22A18AS FLT1
SLC22A18AS HRK
SLC22A18AS PAMR1
SLC22A18AS NASP
SLC22A18AS COL21A1
SLC22A18AS CYFIP1
SLC22A18AS MT4
SLC22A18AS CLIC1
SLC22A18AS C11orf52
SLC22A18AS RRH
SLC22A18AS ACIN1
SLC22A18AS CAPN5
SLC22A18AS OAS2
SLC22A18AS LSM4
SLC22A18AS LOC652147
SLC22A18AS PAK4
SLC22A18AS HADHA
SLC22A18AS SLC25A11
SLC22A18AS TNIP1
SLC22A18AS UTP3
SLC22A18AS CDKN2C
SLC22A18AS TRIM25
SLC22A18AS ZNF282
SLC22A18AS RAGE
SLC22A18AS LLGL1
SLC22A18AS PLXNA3
SLC22A18AS SLC25A3
SLC22A18AS TXK
SLC22A18AS M6PR
SLC22A18AS ADRA1A
SLC22A18AS PDE1A
SLC22A18AS MVD
SLC22A18AS SLC16A2
SLC22A18AS DAPK2
SLC22A18AS ITGAM
SLC22A18AS KRT16
SLC22A18AS SNX27
SLC22A18AS TEX28
SLC22A18AS NQO1
SLC22A18AS ZMYND10
SLC22A18AS LOC157627
SLC22A18AS PIK3CD
SLC22A18AS MYOZ3
SLC22A18AS ACCN2
SLC22A18AS MAP2K4
SLC22A18AS SYNGR4
SLC22A18AS RASGRP3
SLC22A18AS GRIN2A
SLC22A18AS ABCB6
SLC22A18AS DEPDC5
SLC22A18AS GRB2
SLC22A18AS CCNA2
SLC22A18AS SMARCD1
SLC22A18AS IL8RB
SLC22A18AS EIF3F
SLC22A18AS KEAP1
SLC22A18AS C1orf77
SLC22A18AS PSD4
SLC22A18AS NCR3
SLC22A18AS SLC24A1
SLC22A18AS STAT2
SLC22A18AS CXCL5
SLC22A18AS HIPK3
SLC22A18AS B4GALT3
SLC22A18AS MKI67
SLC22A18AS KLHL35
SLC22A18AS DCHS1
SLC22A18AS DDX51
SLC22A18AS STIP1
SLC22A18AS RPS19
SLC22A18AS EEF1A2
SLC22A18AS CENPA
SLC22A18AS ATF6B
SLC22A18AS ABCA2
SLC22A18AS MCM2
SLC22A18AS CNNM2
SLC22A18AS GAD2
SLC22A18AS HLA-G
SLC22A18AS KCNAB2
SLC22A18AS ASMTL
SLC22A18AS EXTL1
SLC22A18AS MT1X
SLC22A18AS S1PR4
SLC22A18AS HTR6
SLC22A18AS NEUROD2
PRIM2 FCN3
PRIM2 NFRKB
PRIM2 SDF2
PRIM2 SFTPD
PRIM2 GTF2F1
PRIM2 HSF4
PRIM2 RASGRP3
PRIM2 CYHR1
PRIM2 SKI
PRIM2 KRT35
PRIM2 TNFRSF25
PRIM2 SLC17A1
PRIM2 POLD2
IQCK ZBTB16
IQCK CD22
IQCK SERHL2
IQCK IGFALS
IQCK SGPL1
IQCK NRG1
IQCK BZRPL1
IQCK RB1
IQCK ARVCF
IQCK BMP10
IQCK ARHGEF6
IQCK GNB3
IQCK GDI1
IQCK GIPR
IQCK CTNNA1
IQCK SEMA3F
IQCK MSX1
IQCK FLT3LG
IQCK RIMS2
IQCK UBE2C
IQCK SUMO1
IQCK FKBP8
IQCK SLC6A7
IQCK MAP3K14
IQCK CDK5
IQCK BBS9
IQCK LOC644165
IQCK MLH1
IQCK PDK4
IQCK GTPBP6
IQCK UQCRFS1
IQCK DTNA
IQCK TBX19
IQCK KLF11
IQCK CRCP
IQCK PRPF6
IQCK OPN1SW
IQCK IQSEC3
IQCK SNRPB
IQCK LTK
IQCK FAM65B
IQCK UBE4A
IQCK IGFBP6
IQCK ECE2
IQCK SLC16A3
IQCK KATNB1
IQCK SERBP1
IQCK RASSF9
IQCK ITGA3
IQCK TUBGCP4
IQCK OCEL1
IQCK PTPRO
IQCK N4BP2L2
IQCK IGF2
IQCK CCL19
IQCK TRIM28
IQCK CYTH3
IQCK AMMECR1
IQCK PDIA2
IQCK SEPT6
IQCK LOC90586
IQCK KIAA0182
IQCK TNNI2
IQCK TNP1
IQCK KLHL18
IQCK TNK1
IQCK SMARCD2
IQCK HIST1H2AG
IQCK GPR161
IQCK DOK1
IQCK HCG9
IQCK KIFC1
IQCK NCR2
IQCK BFSP2
IQCK KISS1
IQCK EXD2
IQCK EPAS1
IQCK CEBPE
IQCK SNX13
IQCK APOBEC3C
IQCK DDX51
IQCK TMEM87A
IQCK IL8
IQCK LOC728849
IQCK DPEP1
IQCK ITGB6
IQCK NTSR2
IQCK PTGS1
IQCK ODF1
IQCK GMPS
IQCK GPT
IQCK HAS1
IQCK WDR45
IQCK HIST4H4
IQCK TOMM34
IQCK CCR7
IQCK CD4
IQCK IL13
IQCK RYR3
IQCK CRYBA4
IQCK SDC1
IQCK TSSK2
IQCK PHF21A
IQCK PCSK7
IQCK HMGA2
IQCK HTR7
IQCK TLX2
IQCK DLEC1
IQCK AFF2
IQCK GGT5
IQCK EIF3CL
IQCK IKBKG
IQCK ETV3
IQCK GTF2I
IQCK CYHR1
IQCK OBSL1
IQCK CACYBP
IQCK NAGPA
IQCK TMEM8B
IQCK ATPAF2
IQCK ZNF157
IQCK IFI35
IQCK ATP5S
IQCK GPR19
IQCK UROS
IQCK ATG4B
IQCK REL
IQCK PML
IQCK STATH
IQCK YWHAQ
IQCK OAZ1
IQCK MAPK3
IQCK CBARA1
IQCK TNFRSF25
IQCK ZKSCAN3
IQCK NEU1
IQCK SDF2
IQCK ARHGEF17
IQCK ADAM20
IQCK LOC283079
IQCK RBBP8
IQCK KRT33B
IQCK CHIT1
IQCK ISLR
IQCK MYOG
IQCK KCNA5
IQCK CDK6
IQCK SLC15A2
IQCK IL17RA
IQCK CYP11A1
IQCK JAG1
IQCK TLN2
IQCK ERF
IQCK RAB8A
IQCK OTUB1
IQCK TULP3
IQCK PPP1R16B
IQCK USP19
IQCK RFC1
IQCK MATN3
IQCK GFAP
IQCK UBE2N
IQCK LOC201229
IQCK SVEP1
IQCK NCKIPSD
IQCK EIF2AK2
IQCK IMP4
IQCK GPLD1
IQCK AQP8
IQCK IGF2BP3
IQCK EXOSC2
IQCK DEFA3
IQCK SMAP1
IQCK FLJ10038
IQCK FEM1B
IQCK NFKB2
IQCK CSF1
IQCK SLC20A2
IQCK LRRC37A3
IQCK RPS6KB2
IQCK LOC145678
IQCK PPM1D
IQCK POLA2
IQCK SLC28A1
IQCK NR0B2
IQCK PIK3CB
IQCK METTL3
IQCK TNFRSF10C
IQCK TCN2
IQCK SKI
IQCK MMP19
IQCK TNNI1
IQCK PRSS23
IQCK GRIN2C
IQCK MYH7
IQCK RPS6KA3
IQCK WDR73
IQCK ST6GALNAC4
IQCK GPR162
IQCK F2RL3
IQCK ATP2A3
IQCK NCR1
IQCK NFIC
IQCK IGKC
IQCK MAGEA1
IQCK HSF2
IQCK PTPRB
IQCK CDX2
IQCK PAIP2B
IQCK MYB
IQCK NME3
IQCK FNDC3A
IQCK RCVRN
IQCK AP2A2
IQCK C1orf68
IQCK PZP
IQCK FAU
IQCK NFATC4
IQCK TBCD
IQCK SRPX
IQCK LRRC48
IQCK NTSR1
IQCK TBC1D9B
IQCK CDC2L5
IQCK ZNF783
IQCK CYP2A6
IQCK STX5
IQCK NDST2
IQCK PIK3IP1
IQCK HMGA1
IQCK MEN1
IQCK ATG2A
IQCK FOXN2
IQCK SEC14L1
IQCK C1orf216
IQCK FAM50A
IQCK PDPN
IQCK MLLT1
IQCK BPHL
IQCK SERPINB7
IQCK GJB3
IQCK HSPA4
IQCK HTR4
IQCK DPT
IQCK MSC
IQCK LCAT
IQCK OR2H2
IQCK HMG20B
IQCK C2orf55
IQCK CYP2A13
IQCK TCF25
IQCK VAT1
IQCK C16orf7
IQCK RREB1
IQCK GAMT
IQCK FETUB
IQCK PTH
IQCK TFDP2
IQCK ERGIC3
IQCK CDR2L
IQCK ACOT11
IQCK CRTC1
IQCK LILRA4
IQCK ING2
IQCK HDAC3
IQCK C3orf51
IQCK LSM7
IQCK DAPK2
IQCK PLEKHG3
IQCK KIAA0586
IQCK CSNK2B
IQCK GAGE12J
IQCK DKK4
IQCK NOMO1
IQCK SAP18
IQCK IQSEC1
IQCK ATXN3
IQCK RAP1GAP
IQCK GNAS
IQCK SLC5A5
IQCK MYBPC2
IQCK PDLIM7
IQCK ANKRD12
IQCK HOXC4
IQCK RASSF7
IQCK MUC5AC
IQCK TBXA2R
IQCK SLCO2A1
IQCK BCL2L11
IQCK TUBGCP2
IQCK CCL22
IQCK FAM89B
IQCK RAPGEF5
IQCK COBRA1
IQCK P2RY6
IQCK CAMK1
IQCK RHOB
IQCK ITPR2
IQCK TCF7
IQCK FOSL1
IQCK CASK
IQCK PDE3B
IQCK RGL1
IQCK CMA1
IQCK MELK
IQCK LPCAT4
IQCK RGS4
IQCK MAP1B
IQCK CACNA1C
IQCK CDC25B
IQCK TLE3
IQCK CCL15
IQCK PRCP
IQCK RAB3GAP1
IQCK PRAMEF12
IQCK PCDH7
IQCK SLC17A3
IQCK NACAD
IQCK EIF4G1
IQCK MLLT4
IQCK SERPINC1
IQCK SCAPER
IQCK PCGF1
IQCK MRPL28
IQCK CCR1
IQCK DIDO1
IQCK SDC3
IQCK CLCN7
IQCK LALBA
IQCK ST3GAL1
IQCK IFIT1
IQCK KHK
IQCK SPTLC2
IQCK SLC7A4
IQCK TRIM3
IQCK RALYL
IQCK WBP4
IQCK CSNK1G2
IQCK KLHL4
IQCK LIPE
IQCK C1orf144
IQCK RBMX2
IQCK KRT12
IQCK DDX23
IQCK GTF2H3
IQCK RUNX1
IQCK TTC22
IQCK ASGR1
IQCK NRG2
IQCK CNTN2
IQCK GRIP2
IQCK PDPK1
IQCK PAX3
IQCK JAM3
IQCK PTK7
IQCK NEURL
IQCK GNB1
IQCK ASNA1
IQCK OASL
IQCK SPP2
IQCK RGN
IQCK AURKA
IQCK TUBB2C
IQCK NUP210
IQCK PARP2
IQCK LPIN2
IQCK LOC644761
IQCK CSRP3
IQCK TCF7L2
IQCK PLEKHM2
IQCK LOC729400
IQCK ARID3A
IQCK ACADVL
IQCK ITIH4
IQCK RHCE
IQCK CBX3
IQCK KDM1
IQCK SIX3
IQCK CCDC69
IQCK NSFL1C
IQCK COASY
IQCK GHRHR
IQCK MAP3K11
IQCK GRM4
IQCK CDK2AP2
IQCK NRCAM
IQCK GDF5
IQCK KIAA0513
IQCK MYO16
IQCK MYCL1
IQCK ACVRL1
IQCK HMX1
IQCK PAXIP1
IQCK CHMP7
IQCK TCP11L1
IQCK PRPF31
IQCK AP3M2
IQCK JTB
IQCK UBE2H
IQCK WNT7A
IQCK TPO
IQCK SLC5A2
IQCK SH3BP1
IQCK CCHCR1
IQCK CTSC
IQCK RPL3
IQCK SMARCC2
IQCK TAP2
IQCK ABCC1
IQCK METTL1
IQCK NADK
IQCK XRCC2
IQCK GZMM
IQCK MTERFD2
IQCK SFPQ
IQCK CYP3A4
IQCK SLC4A8
IQCK PIK3R1
IQCK NDUFS7
IQCK SIM2
IQCK GPRIN2
IQCK KCNJ6
IQCK SLC9A3
IQCK ZNF264
IQCK GLUD2
IQCK FKBP6
IQCK PSG1
IQCK EIF3B
IQCK PLIN3
IQCK KRT86
IQCK UBC
IQCK JAK3
IQCK TMSB4Y
IQCK ARL2
IQCK TRAP1
IQCK NLE1
IQCK AK1
IQCK BAIAP3
IQCK POLR2C
IQCK ARTN
IQCK GARNL4
IQCK PTPRD
IQCK ADRBK1
IQCK GAGE2E
IQCK ADCYAP1
IQCK CARD10
IQCK PXN
IQCK FCGRT
IQCK TYR
IQCK MAPKAPK3
IQCK OPRL1
IQCK TNIK
IQCK NUP155
IQCK ZNF169
IQCK KIF20B
IQCK ACAA1
IQCK CR1
IQCK CPNE6
IQCK FAM168A
IQCK RNF167
IQCK NOC2L
IQCK LOC100134331
IQCK USP6
IQCK WWOX
IQCK PINK1
IQCK GPX4
IQCK MAEA
IQCK RNF5
IQCK SLC2A1
IQCK REEP2
IQCK SFTPD
IQCK CNTN1
IQCK NF1
IQCK SEZ6L
IQCK SAMD14
IQCK DDX11
IQCK FOXM1
IQCK PLEKHM1
IQCK GPR12
IQCK AANAT
IQCK CD40
IQCK TGFBR2
IQCK CPSF1
IQCK SLC6A3
IQCK FCER2
IQCK KCNF1
IQCK JMJD6
IQCK SLN
IQCK GIP
IQCK PTH1R
IQCK SYDE1
IQCK VWA5A
IQCK CNGB1
IQCK FGD1
IQCK CRX
IQCK C19orf26
IQCK TBX5
IQCK ABCD1
IQCK KCNJ9
IQCK ZC3H7B
IQCK EMD
IQCK TIMP2
IQCK IGFBP2
IQCK IGHG1
IQCK VNN1
IQCK ABL1
IQCK UBXN1
IQCK MORF4L2
IQCK LOC729678
IQCK CSTF2
IQCK LTA
IQCK NPAT
IQCK SSH1
IQCK SCARB1
IQCK MAP2K3
IQCK PTGES
IQCK ICAM1
IQCK PHF16
IQCK CYP3A5
IQCK MYH2
IQCK TRPC4AP
IQCK CUBN
IQCK POM121L9P
IQCK IGH@
IQCK CNP
IQCK IRF8
IQCK KIF3C
IQCK RPL3L
IQCK TRIM15
IQCK RNASEH2B
IQCK GCKR
IQCK SSTR5
IQCK GLT25D2
IQCK CRHR2
IQCK TGOLN2
IQCK SLC17A1
IQCK NME6
IQCK STAM2
IQCK NFATC3
IQCK SEMA4D
IQCK GYG1
IQCK PCDH1
IQCK TFF1
IQCK ARID4B
IQCK ATP5G3
IQCK RPLP1
IQCK FAM5C
IQCK NR4A1
IQCK CYP21A2
IQCK PVALB
IQCK MAPKAPK2
IQCK NPPA
IQCK PDHA2
IQCK ARF1
IQCK PLRG1
IQCK OLFM1
IQCK GIGYF2
IQCK TYMS
IQCK EMID1
IQCK LEFTY1
IQCK SORBS3
IQCK SLC13A2
IQCK SMOX
IQCK CCPG1
IQCK HMOX2
IQCK MAZ
IQCK USP9X
IQCK MYST1
IQCK COL6A2
IQCK H1FX
IQCK NCOR2
IQCK POU4F1
IQCK DSC1
IQCK ATP6V1B1
IQCK AGAP8
IQCK PPP3CC
IQCK ACYP2
IQCK ZBTB24
IQCK MPPED1
IQCK CSK
IQCK LAS1L
IQCK FOXK2
IQCK SLC7A8
IQCK PTCRA
IQCK NAT8
IQCK IHH
IQCK KIF22
IQCK AATK
IQCK AMIGO2
IQCK TFDP1
IQCK SEMA3A
IQCK MLX
IQCK ALPPL2
IQCK MAST2
IQCK ACVR1B
IQCK RIF1
IQCK CA11
IQCK POU6F1
IQCK SLC6A2
IQCK GJA1
IQCK C1orf105
IQCK STK25
IQCK CDK2
IQCK TEX261
IQCK CNKSR1
IQCK ASCC2
IQCK CCDC94
IQCK FAM153A
IQCK MOCS1
IQCK SLURP1
IQCK NRD1
IQCK ACHE
IQCK PTPN21
IQCK MOBKL1B
IQCK RFC5
IQCK CEACAM3
IQCK GRIK5
IQCK MFAP2
IQCK NFRKB
IQCK TK2
IQCK TIMP3
IQCK COL9A2
IQCK ATP2B2
IQCK AGPAT1
IQCK ABCC3
IQCK UTF1
IQCK MAP2K5
IQCK ALOX12B
IQCK ZNF20
IQCK TAOK3
IQCK PHF20
IQCK SPRR2C
IQCK SLC30A3
IQCK CSTF3
IQCK GCK
IQCK PIK3R3
IQCK SLC9A1
IQCK CADM4
IQCK KCNJ4
IQCK TRAFD1
IQCK LRIG2
IQCK MOG
IQCK PSG7
IQCK ATP11A
IQCK OGG1
IQCK PLIN1
IQCK P2RX4
IQCK HSPBP1
IQCK UBOX5
IQCK ABCA1
IQCK CRHR1
IQCK DCT
IQCK FAM189B
IQCK RGS7
IQCK LGALS9
IQCK SMPDL3B
IQCK GHITM
IQCK PGAM2
IQCK EEF1D
IQCK CD52
IQCK ALDOB
IQCK NOS3
IQCK AGPS
IQCK IL18RAP
IQCK AIF1
IQCK FAM5B
IQCK IRF5
IQCK VEGFC
IQCK FANCL
IQCK MRPL12
IQCK RPL18
IQCK THRA
IQCK GALNTL4
IQCK LEFTY2
IQCK PMS2L1
IQCK LIG3
IQCK FOXE1
IQCK HCRT
IQCK TTLL12
IQCK CCL16
IQCK COX10
IQCK BTF3
IQCK GPR6
IQCK TAF5
IQCK SMYD5
IQCK COL6A1
IQCK TCL1A
IQCK PTAFR
IQCK HPGD
IQCK HEG1
IQCK KIR3DL3
IQCK ST5
IQCK KLF1
IQCK ELN
IQCK ZBTB25
IQCK EIF3G
IQCK CTSG
IQCK HAP1
IQCK ACR
IQCK CAMSAP1
IQCK ASGR2
IQCK CHN1
IQCK STMN1
IQCK EVPL
IQCK RAB40B
IQCK DDX17
IQCK IFI27
IQCK CD33
IQCK IAH1
IQCK DUSP1
IQCK RRBP1
IQCK CBLN1
IQCK LY6G6D
IQCK LHX2
IQCK PCDHGC3
IQCK PPYR1
IQCK PGRMC2
IQCK SIX6
IQCK EIF5B
IQCK KIF23
IQCK HNRNPL
IQCK LPHN3
IQCK PHKG2
IQCK MUC2
IQCK RAD54L2
IQCK GP9
IQCK POU6F2
IQCK KCTD20
IQCK SLC7A11
IQCK MAP3K3
IQCK IL10RA
IQCK ZFY
IQCK ZNF804A
IQCK C20orf194
IQCK RAD52
IQCK POU2F2
IQCK GPA33
IQCK ATP10B
IQCK PLCD1
IQCK MFAP3
IQCK HNF4G
IQCK ORC1L
IQCK USF2
IQCK ATP2B1
IQCK CDK5R1
IQCK SH3PXD2A
IQCK COL1A1
IQCK DLX2
IQCK C9orf114
IQCK PTOV1
IQCK KIF1C
IQCK GALK1
IQCK PPP1R2
IQCK MGST3
IQCK CDC45L
IQCK HTR1B
IQCK ASPHD1
IQCK FEZ1
IQCK PSMD9
IQCK KIR2DL4
IQCK CLCN6
IQCK TRIM22
IQCK TNFRSF10D
IQCK MMP25
IQCK FLOT1
IQCK SPTLC1
IQCK ABCB1
IQCK AHCYL1
IQCK GSTA2
IQCK TERT
IQCK LYPLA2
IQCK FAM189A2
IQCK PCK2
IQCK ARHGAP6
IQCK UGT2B15
IQCK MDC1
IQCK SULT4A1
IQCK GPR176
IQCK CARS
IQCK ZNF76
IQCK SLC4A3
IQCK WBSCR22
IQCK FKBP15
IQCK FCN3
IQCK SLC17A7
IQCK PRRC1
IQCK FNTB
IQCK ALDOC
IQCK FDXR
IQCK GRN
IQCK BTBD2
IQCK D4S234E
IQCK DGKG
IQCK F7
IQCK AFAP1
IQCK SLC38A10
IQCK ALAS2
IQCK RBM8A
IQCK TFF3
IQCK PDE4A
IQCK CYP27B1
IQCK MGAT5
IQCK PRH1
IQCK ARR3
IQCK TREX1
IQCK CAPNS1
IQCK VLDLR
IQCK STX11
IQCK MED24
IQCK FCGR2A
IQCK APBB3
IQCK CNOT4
IQCK RAB14
IQCK WASF2
IQCK BMP1
IQCK RAF1
IQCK GPR143
IQCK MPZL2
IQCK MAX
IQCK PRPH
IQCK CYB5A
IQCK SV2A
IQCK DCTD
IQCK CDC42EP1
IQCK NRTN
IQCK FAM168B
IQCK TAL1
IQCK KRT16
IQCK HBXIP
IQCK DOHH
IQCK CORO1A
IQCK CYP1A1
IQCK CROCC
IQCK TACC2
IQCK CELSR2
IQCK DNAJC7
IQCK PAX7
IQCK MEF2C
IQCK POL3S
IQCK PCBP3
IQCK HTRA2
IQCK CCBP2
IQCK NUP214
IQCK SMG6
IQCK KDM5B
IQCK CRK
IQCK SAG
IQCK TROVE2
IQCK DNAH9
IQCK CTF1
IQCK ATP6V1A
IQCK KRT35
IQCK DDIT3
IQCK TIPRL
IQCK MUC1
IQCK ZSCAN12
IQCK ABTB2
IQCK XK
IQCK TFAP2A
IQCK RPH3A
IQCK DHCR7
IQCK TCF15
IQCK CEACAM4
IQCK BCR
IQCK DHPS
IQCK SBNO2
IQCK PPIB
IQCK XPO6
IQCK MLL
IQCK HSP90AB1
IQCK SEMA5A
IQCK TGFB3
IQCK ZBED1
IQCK SLC12A4
IQCK SLC14A2
IQCK SSX1
IQCK RSC1A1
IQCK INSL3
IQCK TBX10
IQCK ZNF132
IQCK ARMC6
IQCK CAPN3
IQCK LCT
IQCK WHAMML2
IQCK NTRK3
IQCK LASS1
IQCK DNPEP
IQCK ST3GAL5
IQCK XDH
IQCK NAAA
IQCK AAK1
IQCK USP11
IQCK TENC1
IQCK CREB3
IQCK PIGC
IQCK PITPNM1
IQCK RAD50
IQCK SLC9A3R2
IQCK TCAP
IQCK SF1
IQCK PRPS1L1
IQCK PSMD11
IQCK CCKAR
IQCK DPH2
IQCK P2RX6
IQCK GYPE
IQCK SAPS2
IQCK COX6A2
IQCK GATA2
IQCK UBE3B
IQCK REG1A
IQCK VSIG4
IQCK RGS9
IQCK PCTK3
IQCK ECD
IQCK TRD@
IQCK DTX4
IQCK LMO1
IQCK NFE2L1
IQCK MMP11
IQCK ELAVL2
IQCK RBCK1
IQCK IRF2BP1
IQCK SGCA
IQCK KIAA0284
IQCK MAGEA9
IQCK MMACHC
IQCK CACNB4
IQCK LOC100129500
IQCK CACNA1B
IQCK HHLA1
IQCK AMBP
IQCK SHBG
IQCK MGAT4C
IQCK GCOM1
IQCK SOCS3
IQCK MPZL1
IQCK IL3
IQCK GBX1
IQCK MYST2
IQCK CDC37
IQCK HSD17B4
IQCK TNPO1
IQCK PSMB4
IQCK TJP1
IQCK ITGB3BP
IQCK NEUROG3
IQCK PDGFRA
IQCK HPCAL1
IQCK CHKA
IQCK MVK
IQCK SERPINA4
IQCK LRRC15
IQCK FXYD3
IQCK B3GAT2
IQCK H6PD
IQCK KIAA0467
IQCK ADH1C
IQCK ZNF101
IQCK IDH2
IQCK E2F1
IQCK NFIX
IQCK SLC25A17
IQCK GSTM5
IQCK RELA
IQCK SPINT3
IQCK PTPN9
IQCK CECR7
IQCK RXRB
IQCK C10orf12
IQCK HTR2A
IQCK P4HB
IQCK ACAN
IQCK CAP2
IQCK TNKS
IQCK FGF3
IQCK BAHD1
IQCK CGB
IQCK KLRC3
IQCK EPR1
IQCK PKM2
IQCK GRINA
IQCK SOS1
IQCK LOC26102
IQCK STXBP1
IQCK GHRH
IQCK RABGGTA
IQCK PRKCB
IQCK ITGAD
IQCK CCDC85B
IQCK CORT
IQCK HCRTR1
IQCK MEGF6
IQCK TBX1
IQCK PIGR
IQCK TCOF1
IQCK SCYL3
IQCK SAR1A
IQCK KCND3
IQCK psiTPTE22
IQCK sept-06
IQCK RASSF1
IQCK KANK3
IQCK MTHFR
IQCK SLC22A24
IQCK HTR1D
IQCK PARD3
IQCK ITGA2B
IQCK CIAPIN1
IQCK NCAM1
IQCK SLC8A1
IQCK MATN4
IQCK NTRK2
IQCK RAP2A
IQCK CDKN1B
IQCK GUCA1A
IQCK MAG
IQCK BAP1
IQCK RHBDL1
IQCK LUZP1
IQCK HAUS5
IQCK SEC16A
IQCK NDRG2
IQCK MTX1
IQCK P2RX7
IQCK ZNF274
IQCK ARHGAP4
IQCK HIRIP3
IQCK UNC5B
IQCK LOC100128570
IQCK IFRD2
IQCK KRTAP26-1
IQCK SOX12
IQCK EIF1AY
IQCK ELAVL3
IQCK C9
IQCK RTN2
IQCK CAD
IQCK IRF2
IQCK EWSR1
IQCK GUCA2A
IQCK LDB2
IQCK PDE4C
IQCK GNL1
IQCK EIF3K
IQCK PAFAH1B1
IQCK PPP1R10
IQCK MYO1C
IQCK PPP3R1
IQCK HOXC11
IQCK ELOVL5
IQCK DOK2
IQCK RHBDD3
IQCK EIF2C2
IQCK MC2R
IQCK SOX3
IQCK MR1
IQCK PNMT
IQCK ZNF259
IQCK MPV17
IQCK GPR3
IQCK PIM1
IQCK KIAA0999
IQCK GNB2L1
IQCK ARFGEF2
IQCK SLC18A1
IQCK RRP12
IQCK CHRNA3
IQCK CYP17A1
IQCK MARK2
IQCK BTNL3
IQCK FANCA
IQCK CELA2B
IQCK BCL3
IQCK SLC25A16
IQCK HDGF
IQCK WNT6
IQCK BCAM
IQCK SLMO1
IQCK WNT2B
IQCK MAD1L1
IQCK TTC15
IQCK PCBP1
IQCK ALOX5
IQCK PCNXL2
IQCK TUBB2B
IQCK CYP27A1
IQCK ZFPL1
IQCK PTGER3
IQCK PSAP
IQCK WNT11
IQCK IL1RL1
IQCK RNF185
IQCK LY6G6C
IQCK CBX5
IQCK AKR1C4
IQCK MGP
IQCK ANKLE2
IQCK LOC90925
IQCK CD47
IQCK EMR1
IQCK KRT37
IQCK FAIM2
IQCK PI4KB
IQCK SIT1
IQCK SLC1A6
IQCK PHKG1
IQCK TGFB1
IQCK FZR1
IQCK KRTAP5-9
IQCK SULT2B1
IQCK RECQL5
IQCK ADCY1
IQCK PGM3
IQCK CTRB2
IQCK HLA-DQB1
IQCK TICAM1
IQCK TGFBRAP1
IQCK KCNA3
IQCK DHRS1
IQCK FAM102A
IQCK SCNN1D
IQCK ATP1B2
IQCK TTYH2
IQCK LY6E
IQCK HLF
IQCK LTBR
IQCK SNUPN
IQCK CCDC130
IQCK NR6A1
IQCK CRY2
IQCK C19orf29
IQCK MADD
IQCK MARCO
IQCK SEMA7A
IQCK IKZF1
IQCK MFSD10
IQCK CD72
IQCK HBBP1
IQCK IVL
IQCK DES
IQCK PGAP2
IQCK INHA
IQCK CRABP1
IQCK TMCC1
IQCK AKAP3
IQCK GTF2F1
IQCK MMP23B
IQCK TAZ
IQCK PISD
IQCK TPI1
IQCK ANKRD46
IQCK TRIM10
IQCK ABCC9
IQCK PXDN
IQCK ABCF2
IQCK TP53TG5
IQCK VAMP5
IQCK TRIM58
IQCK SMO
IQCK WDR62
IQCK SPINK2
IQCK SCAMP5
IQCK FSCN2
IQCK RMND5B
IQCK XRCC5
IQCK SRRT
IQCK AKT3
IQCK TPPP
IQCK POLR2E
IQCK NCSTN
IQCK LRCH4
IQCK CHST2
IQCK LDB3
IQCK DOLK
IQCK ARFIP2
IQCK HYAL2
IQCK MAGED2
IQCK PDE3A
IQCK HSF4
IQCK AHDC1
IQCK BBC3
IQCK CHRNE
IQCK MFNG
IQCK MYO9B
IQCK TKT
IQCK SMARCD3
IQCK KRT2
IQCK ZNF167
IQCK INA
IQCK ILVBL
IQCK AP1G2
IQCK GBA
IQCK MYEF2
IQCK CLSTN3
IQCK HLA-DOB
IQCK NCDN
IQCK TROAP
IQCK ANG
IQCK ESR2
IQCK ZNF500
IQCK RBPMS
IQCK HOXD10
IQCK C5orf30
IQCK BCL2
IQCK PAX8
IQCK PFKFB3
IQCK CCKBR
IQCK PHOX2B
IQCK CDH4
IQCK ETS1
IQCK GJB5
IQCK ST20
IQCK TNFSF12
IQCK ITIH3
IQCK TDRD7
IQCK FAM13A
IQCK CSNK1A1
IQCK SFRS4
IQCK AGFG2
IQCK SLC6A9
IQCK VILL
IQCK PQBP1
IQCK SLC1A7
IQCK TM4SF5
IQCK STK17A
IQCK TMBIM6
IQCK VAPB
IQCK PRB1
IQCK NIACR2
IQCK ARHGEF12
IQCK NFATC2IP
IQCK MT3
IQCK PKIA
IQCK C14orf1
IQCK RER1
IQCK BRD2
IQCK BTRC
IQCK KHSRP
IQCK KIAA0323
IQCK MLXIP
IQCK NOL7
IQCK UQCRC1
IQCK XPNPEP2
IQCK KCTD17
IQCK CRYBB3
IQCK LPAR2
IQCK NHP2
IQCK MC1R
IQCK HPR
IQCK SPN
IQCK SLC11A1
IQCK NUDT3
IQCK MDK
IQCK OPCML
IQCK T
IQCK CEP135
IQCK LAIR1
IQCK AQP7
IQCK BRCA1
IQCK REG1B
IQCK NRXN1
IQCK LOC552889
IQCK HNF1A
IQCK KRT6A
IQCK GNAT1
IQCK ABCC8
IQCK ACCN1
IQCK MYBPC3
IQCK RAD51L3
IQCK TAF12
IQCK POLG
IQCK SLC29A2
IQCK SPC25
IQCK MYL2
IQCK CHST3
IQCK PBX1
IQCK TET3
IQCK JUNB
IQCK ABO
IQCK NTNG1
IQCK NCAN
IQCK MGAT1
IQCK BNIP1
IQCK AMHR2
IQCK CACNB1
IQCK FURIN
IQCK PTEN
IQCK PSTPIP1
IQCK SETD2
IQCK IGF1R
IQCK RUNDC3A
IQCK ZBTB40
IQCK DLGAP4
IQCK KLHL25
IQCK PCDH9
IQCK ZFYVE26
IQCK GFPT2
IQCK NOX1
IQCK CHRNA1
IQCK CYP2E1
IQCK CBFA2T3
IQCK KYNU
IQCK SLC18A3
IQCK CPNE1
IQCK GTSE1
IQCK GLRA2
IQCK TAX1BP1
IQCK KRT1
IQCK KCNQ1
IQCK ZNF337
IQCK BAT3
IQCK ARSE
IQCK SPG20
IQCK SLC6A11
IQCK PIK3R2
IQCK RPL11
IQCK PFKFB2
IQCK ZNF239
IQCK SF3B2
IQCK DHX30
IQCK DAXX
IQCK YY1
IQCK GABRG3
IQCK TAF1
IQCK PRRG1
IQCK MAPK9
IQCK VENTX
IQCK LRRC23
IQCK RAE1
IQCK MAPK12
IQCK SNAPC4
IQCK CHD8
IQCK ZNF592
IQCK UCP3
IQCK KIAA1539
IQCK COL19A1
IQCK HIST1H3E
IQCK TOP3B
IQCK DNAJC9
IQCK VASH1
IQCK POLD2
IQCK SLC6A8
IQCK DGCR11
IQCK ICA1
IQCK CHMP2A
IQCK ADAM15
IQCK SLC1A4
IQCK CYP11B2
IQCK VCX3A
IQCK EPHB2
IQCK ENTPD2
IQCK WNT10B
IQCK RRAGA
IQCK BMI1
IQCK DBN1
IQCK EPOR
IQCK AXIN1
IQCK SERPIND1
IQCK GADD45B
IQCK EML3
IQCK LYZL6
IQCK NGF
IQCK ITM2B
IQCK PSME1
IQCK C22orf9
IQCK EFNA2
IQCK PAK2
IQCK UQCRC2
IQCK CSPG4
IQCK ERC1
IQCK BAX
IQCK KIAA1024
IQCK NFYB
IQCK ADAMTSL2
IQCK NPM3
IQCK C19orf50
IQCK FIG4
IQCK ALPK3
IQCK TEAD3
IQCK HOXD4
IQCK YPEL1
IQCK RAB3A
IQCK C16orf88
IQCK ATP13A3
IQCK KPNA6
IQCK SLC35A2
IQCK IFT140
IQCK LY9
IQCK VAMP7
IQCK TBC1D22A
IQCK ANXA2P1
IQCK THBS1
IQCK APAF1
IQCK MMP15
IQCK LGR5
IQCK ODZ4
IQCK RPA2
IQCK TERF2
IQCK BIRC2
IQCK C19orf6
IQCK LAD1
IQCK IL4
IQCK TUB
IQCK MPP2
IQCK MMP17
IQCK INPP4A
IQCK MAGEA5
IQCK FZD9
IQCK IGSF9B
IQCK MN1
IQCK ARPC4
IQCK FUT7
IQCK BCAT2
IQCK CAMK2B
IQCK LBP
IQCK SRM
IQCK LRRC68
IQCK B4GALT5
IQCK PTHLH
IQCK TWF2
IQCK AHSG
IQCK KCNH2
IQCK EIF4B
IQCK TUBB2A
IQCK MAN1A2
IQCK PVT1
IQCK C12orf47
IQCK LPXN
IQCK FST
IQCK PLEC1
IQCK MXRA8
IQCK CGREF1
IQCK ACADS
IQCK MYCN
IQCK TRA2A
IQCK GPR35
IQCK CDC20
IQCK SLC6A12
IQCK CCR4
IQCK RAC2
IQCK BZRAP1
IQCK CLEC11A
IQCK LRP3
IQCK DUSP7
IQCK RUNX2
IQCK MPDU1
IQCK LOR
IQCK DCBLD2
IQCK SPTB
IQCK FMO5
IQCK ZNF593
IQCK MLANA
IQCK HS6ST1
IQCK MTFR1
IQCK TMPRSS6
IQCK AVPR1B
IQCK TPMT
IQCK GRAP2
IQCK PPP3CA
IQCK DNAL4
IQCK MBOAT7
IQCK CTNNBIP1
IQCK CEL
IQCK TBR1
IQCK COPS6
IQCK ACTL6B
IQCK DUSP14
IQCK ADCY2
IQCK CEACAM1
IQCK CASP2
IQCK ARHGAP26
IQCK KNG1
IQCK PROX1
IQCK KRT33A
IQCK CCDC86
IQCK GTF3A
IQCK MFHAS1
IQCK EFNA3
IQCK PAN2
IQCK ABHD14A
IQCK RBM38
IQCK PHLDA1
IQCK CLIP3
IQCK ZBED4
IQCK CDKN2B
IQCK NDUFV1
IQCK IRF4
IQCK LLGL2
IQCK ZP2
IQCK ATP6V0A2
IQCK SH2B1
IQCK PSMD14
IQCK SLC16A5
IQCK PPAP2C
IQCK GYPB
IQCK FGF2
IQCK AQP5
IQCK EXOSC7
IQCK AMELX
IQCK CCNB2
IQCK IDS
IQCK NFKB1
IQCK GH1
IQCK OR2B6
IQCK PPP2R5D
IQCK TUSC2
IQCK POLR2J
IQCK CHRNB2
IQCK BMP8A
IQCK POLE
IQCK PTPRU
IQCK SEPT4
IQCK RGS10
IQCK CSTB
IQCK PPP4R1
IQCK CCNF
IQCK TERF1
IQCK DGKA
IQCK LARGE
IQCK HSF1
IQCK KIFC3
IQCK CDH16
IQCK MGAT3
IQCK ANK1
IQCK FUS
IQCK TNNT1
IQCK HRAS
IQCK SKAP1
IQCK RALY
IQCK CIZ1
IQCK HIPK2
IQCK MAPK8IP1
IQCK CALR
IQCK ECH1
IQCK EIF2B1
IQCK BAT1
IQCK DCI
IQCK ESR1
IQCK MICAL2
IQCK REM1
IQCK ALDH4A1
IQCK CHP2
IQCK DSG1
IQCK MRPS12
IQCK E2F4
IQCK CRMP1
IQCK PAX9
IQCK GRP
IQCK MRPL33
IQCK NDST1
IQCK RP1-21O18.1
IQCK HOXD13
IQCK LDLR
IQCK MC5R
IQCK DGCR9
IQCK CD3E
IQCK RDH16
IQCK PHB2
IQCK UPK2
IQCK C1orf21
IQCK IGHMBP2
IQCK LOC91316
IQCK GAS6
IQCK ERBB3
IQCK OSGIN2
IQCK ZBTB7A
IQCK DNAJA3
IQCK FGF9
IQCK CFDP1
IQCK DUS4L
IQCK TCF20
IQCK TNXB
IQCK GP2
IQCK CNTN6
IQCK SCGB1D2
IQCK RAB11FIP5
IQCK CENPA
IQCK RPRD2
IQCK CD34
IQCK FLT1
IQCK HRK
IQCK PAMR1
IQCK NASP
IQCK COL21A1
IQCK PARK7
IQCK MT4
IQCK PHLDB1
IQCK NBEAL2
IQCK CAPN5
IQCK OAS2
IQCK LSM4
IQCK LOC652147
IQCK HADHA
IQCK PRPF19
IQCK TNIP1
IQCK UTP3
IQCK CDKN2C
IQCK ZNF282
IQCK RAGE
IQCK CELP
IQCK IGFBP5
IQCK ADRA1A
IQCK PDE1A
IQCK MVD
IQCK SLC16A2
IQCK GATA4
IQCK ITGAM
IQCK ESPL1
IQCK TEX28
IQCK ZMYND10
IQCK PTPRN
IQCK MAP2K4
IQCK RASGRP3
IQCK GRIN2A
IQCK ABCB6
IQCK DEPDC5
IQCK STAU1
IQCK KRT85
IQCK GRB2
IQCK CCNA2
IQCK SMARCD1
IQCK S100A5
IQCK INPP5K
IQCK IL8RB
IQCK EIF3F
IQCK KEAP1
IQCK PSD4
IQCK NCR3
IQCK SLC24A1
IQCK FADS1
IQCK STAT2
IQCK CXCL5
IQCK DDX19A
IQCK HIPK3
IQCK B4GALT3
IQCK SDCCAG1
IQCK CCT8
IQCK KLHL35
IQCK DCHS1
IQCK U2AF2
IQCK STIP1
IQCK EEF1A2
IQCK RAMP3
IQCK ATF6B
IQCK MCM2
IQCK CNNM2
IQCK GAD2
IQCK HLA-G
IQCK KCNAB2
IQCK ASMTL
IQCK EXTL1
IQCK MT1X
IQCK S1PR4
IQCK HTR6
IQCK NEUROD2
AK2 FAM168B
AK2 OASL
AK2 IGSF9B
AK2 GNAS
AK2 PAFAH1B1
PDCD1 PDGFRA
PDCD1 BAK1
PDCD1 LOC552889
PDCD1 SIM2
PDCD1 YPEL1
PDCD1 CYP2A6
PDCD1 SLC7A11
PDCD1 TRAK1
PDCD1 MEN1
PDCD1 KRT35
PDCD1 BCL3
PDCD1 H6PD
PDCD1 INPP4A
PDCD1 CNP
PDCD1 LGR5
PDCD1 DPT
PDCD1 ECD
PDCD1 COL1A1
PDCD1 SBNO2
PDCD1 TUB
PDCD1 MYB
PDCD1 KCNJ4
PDCD1 UQCRFS1
PDCD1 PTGER3
PDCD1 KYNU
PDCD1 CHIT1
PDCD1 TUBB2B
PDCD1 MYOG
PDCD1 KLHL4
PDCD1 LY6G6C
PDCD1 FUT7
PDCD1 AKR1C4
PDCD1 AGPS
PDCD1 TFDP2
PDCD1 CDR2L
PDCD1 CYP11A1
PDCD1 ASGR1
PDCD1 LGALS9
PDCD1 GRIP2
PDCD1 RAB8A
PDCD1 FZR1
PDCD1 TBX1
PDCD1 USP6
PDCD1 CDC20
PDCD1 SLC8A1
PDCD1 LOC729400
PDCD1 CHD8
PDCD1 SIX3
PDCD1 NF1
PDCD1 SAP18
PDCD1 EXOSC2
PDCD1 HCRT
PDCD1 VSIG4
PDCD1 RGS9
PDCD1 ALAS2
PDCD1 SLC6A8
PDCD1 STAT2
PDCD1 TFF3
PDCD1 NFKB2
PDCD1 GPR161
PDCD1 LUZP1
PDCD1 MYCL1
PDCD1 GRP
PDCD1 CD52
PDCD1 ENTPD2
PDCD1 TNFRSF10C
PDCD1 VLDLR
PDCD1 AANAT
PDCD1 RASSF7
PDCD1 TMPRSS6
PDCD1 CRABP1
PDCD1 UQCRC1
PDCD1 MYST2
PDCD1 PRPH
PDCD1 ST6GALNAC4
PDCD1 LPAR2
PDCD1 LOC91316
PDCD1 SEMA3A
PDCD1 DPEP1
PDCD1 NCF4
PDCD1 SORBS3
PDCD1 MGAT4C
PDCD1 CD33
PDCD1 TP53TG5
PDCD1 RRBP1
PDCD1 GP2
PDCD1 ASIP
ZBTB16 CD22
ZBTB16 CLDN18
ZBTB16 SERHL2
ZBTB16 NRG1
ZBTB16 BZRPL1
ZBTB16 RB1
ZBTB16 ARVCF
ZBTB16 BMP10
ZBTB16 ARHGEF6
ZBTB16 GNB3
ZBTB16 GDI1
ZBTB16 GIPR
ZBTB16 CTNNA1
ZBTB16 NME6
ZBTB16 MSX1
ZBTB16 FLT3LG
ZBTB16 RIMS2
ZBTB16 UBE2C
ZBTB16 SLC6A7
ZBTB16 MAP3K14
ZBTB16 CDK5
ZBTB16 SLC25A11
ZBTB16 BBS9
ZBTB16 MYB
ZBTB16 CD151
ZBTB16 DTNA
ZBTB16 TBX19
ZBTB16 KLF11
ZBTB16 CRCP
ZBTB16 PRPF6
ZBTB16 OPN1SW
ZBTB16 PSMD1
ZBTB16 IQSEC3
ZBTB16 SNRPB
ZBTB16 LTK
ZBTB16 FAM65B
ZBTB16 UBE4A
ZBTB16 ECE2
ZBTB16 DAGLA
ZBTB16 SLC16A3
ZBTB16 KATNB1
ZBTB16 SERBP1
ZBTB16 ITGA3
ZBTB16 TUBGCP4
ZBTB16 OCEL1
ZBTB16 GRM4
ZBTB16 PRF1
ZBTB16 IGF2
ZBTB16 CCL19
ZBTB16 TRIM28
ZBTB16 CYTH3
ZBTB16 AMMECR1
ZBTB16 XRCC2
ZBTB16 PYGM
ZBTB16 KLHL18
ZBTB16 TNK1
ZBTB16 KRT85
ZBTB16 GPR161
ZBTB16 ABLIM1
ZBTB16 SRM
ZBTB16 HCG9
ZBTB16 KIFC1
ZBTB16 NCR2
ZBTB16 BFSP2
ZBTB16 KISS1
ZBTB16 EXD2
ZBTB16 EPAS1
ZBTB16 CEBPE
ZBTB16 BCAT1
ZBTB16 APOBEC3C
ZBTB16 TMEM87A
ZBTB16 IL8
ZBTB16 LOC728849
ZBTB16 DPEP1
ZBTB16 ITGB6
ZBTB16 NTSR2
ZBTB16 SORBS3
ZBTB16 ODF1
ZBTB16 GPT
ZBTB16 TOMM34
ZBTB16 CD4
ZBTB16 IL13
ZBTB16 CRYBA4
ZBTB16 PHF21A
ZBTB16 HMGA2
ZBTB16 RBM5
ZBTB16 HTR7
ZBTB16 TLX2
ZBTB16 AFF2
ZBTB16 GGT5
ZBTB16 COX10
ZBTB16 IKBKG
ZBTB16 ETV3
ZBTB16 CD3G
ZBTB16 EIF3G
ZBTB16 CYHR1
ZBTB16 CACYBP
ZBTB16 NAGPA
ZBTB16 FAM89B
ZBTB16 ATPAF2
ZBTB16 ZNF157
ZBTB16 IFI35
ZBTB16 MAML1
ZBTB16 ATP5S
ZBTB16 GPR19
ZBTB16 UROS
ZBTB16 ATG4B
ZBTB16 REL
ZBTB16 ARFGAP2
ZBTB16 PML
ZBTB16 STATH
ZBTB16 OAZ1
ZBTB16 MAPK3
ZBTB16 CBARA1
ZBTB16 TNFRSF25
ZBTB16 ZKSCAN3
ZBTB16 KIAA0430
ZBTB16 NEU1
ZBTB16 SDF2
ZBTB16 ARHGEF17
ZBTB16 ADAM20
ZBTB16 DOPEY1
ZBTB16 RBBP8
ZBTB16 KRT33B
ZBTB16 CHIT1
ZBTB16 MYOG
ZBTB16 PRKAB2
ZBTB16 CDK6
ZBTB16 SLC15A2
ZBTB16 IL17RA
ZBTB16 CYP11A1
ZBTB16 JAG1
ZBTB16 GBX1
ZBTB16 TNPO1
ZBTB16 TULP3
ZBTB16 PAX7
ZBTB16 PPP1R16B
ZBTB16 USP19
ZBTB16 RFC1
ZBTB16 MATN3
ZBTB16 COPA
ZBTB16 C18orf10
ZBTB16 GFAP
ZBTB16 UBE2N
ZBTB16 LOC201229
ZBTB16 SVEP1
ZBTB16 NCKIPSD
ZBTB16 EIF2AK2
ZBTB16 AQP8
ZBTB16 IGF2BP3
ZBTB16 EXOSC2
ZBTB16 DEFA3
ZBTB16 ITGA2
ZBTB16 FLJ10038
ZBTB16 NFKB2
ZBTB16 CSF1
ZBTB16 SLC20A2
ZBTB16 LRRC37A3
ZBTB16 RPS6KB2
ZBTB16 LOC145678
ZBTB16 MYT1
ZBTB16 TGFB1
ZBTB16 SLC28A1
ZBTB16 PIK3CB
ZBTB16 METTL3
ZBTB16 TNFRSF10C
ZBTB16 SKI
ZBTB16 MMP19
ZBTB16 NKX2-1
ZBTB16 PRSS23
ZBTB16 CCNI
ZBTB16 GRIN2C
ZBTB16 C4A
ZBTB16 ST6GALNAC4
ZBTB16 GPR162
ZBTB16 THBS3
ZBTB16 F2RL3
ZBTB16 ATP2A3
ZBTB16 IGKC
ZBTB16 MAGEA1
ZBTB16 HSF2
ZBTB16 PTPRB
ZBTB16 CDX2
ZBTB16 PAIP2B
ZBTB16 LOC644165
ZBTB16 NME3
ZBTB16 CDC25C
ZBTB16 FNDC3A
ZBTB16 AP2A2
ZBTB16 DOC2A
ZBTB16 PZP
ZBTB16 FMNL1
ZBTB16 NFATC4
ZBTB16 ACTG1
ZBTB16 SRPX
ZBTB16 LRRC48
ZBTB16 TBC1D9B
ZBTB16 CDC2L5
ZBTB16 ZNF783
ZBTB16 CYP2A6
ZBTB16 KIAA1024
ZBTB16 MEN1
ZBTB16 ATG2A
ZBTB16 FOXN2
ZBTB16 SEC14L1
ZBTB16 LPCAT4
ZBTB16 FAM50A
ZBTB16 PDPN
ZBTB16 GGT2
ZBTB16 INPP4A
ZBTB16 BPHL
ZBTB16 C12orf47
ZBTB16 GJB3
ZBTB16 HTR4
ZBTB16 DPT
ZBTB16 MSC
ZBTB16 LCAT
ZBTB16 OR2H2
ZBTB16 C2orf55
ZBTB16 CYP2A13
ZBTB16 UBE2S
ZBTB16 RRAS
ZBTB16 DKFZP564C196
ZBTB16 C16orf7
ZBTB16 RREB1
ZBTB16 GAMT
ZBTB16 FETUB
ZBTB16 PTH
ZBTB16 TFDP2
ZBTB16 RP1-21O18.1
ZBTB16 CDR2L
ZBTB16 ACOT11
ZBTB16 CRTC1
ZBTB16 LILRA4
ZBTB16 NECAP1
ZBTB16 RND1
ZBTB16 HDAC3
ZBTB16 INTS9
ZBTB16 LSM7
ZBTB16 MATK
ZBTB16 PLEKHG3
ZBTB16 ZNF593
ZBTB16 CSNK2B
ZBTB16 GAGE12J
ZBTB16 DKK4
ZBTB16 NOMO1
ZBTB16 SAP18
ZBTB16 IQSEC1
ZBTB16 ATXN3
ZBTB16 RAP1GAP
ZBTB16 GNAS
ZBTB16 HCN4
ZBTB16 HS6ST1
ZBTB16 PDLIM7
ZBTB16 C8orf84
ZBTB16 ANKRD12
ZBTB16 HOXC4
ZBTB16 RASSF7
ZBTB16 EP300
ZBTB16 C9
ZBTB16 TBXA2R
ZBTB16 SLCO2A1
ZBTB16 BCL2L11
ZBTB16 ACSM2A
ZBTB16 TUBGCP2
ZBTB16 GTF2I
ZBTB16 TMEM8B
ZBTB16 RAPGEF5
ZBTB16 CDC6
ZBTB16 CPA1
ZBTB16 P2RY6
ZBTB16 CAMK1
ZBTB16 CALB2
ZBTB16 ITPR2
ZBTB16 FOSL1
ZBTB16 GAS2L1
ZBTB16 C1orf216
ZBTB16 RGS4
ZBTB16 H3F3B
ZBTB16 MYH8
ZBTB16 ADIPOR2
ZBTB16 CCL15
ZBTB16 RAB3GAP1
ZBTB16 C3orf51
ZBTB16 PCDH7
ZBTB16 SLC17A3
ZBTB16 EIF4G1
ZBTB16 MLLT4
ZBTB16 ADD2
ZBTB16 SERPINC1
ZBTB16 SCAPER
ZBTB16 PCGF1
ZBTB16 MRPL28
ZBTB16 FLNB
ZBTB16 TTC22
ZBTB16 SDC3
ZBTB16 LALBA
ZBTB16 ST3GAL1
ZBTB16 RHO
ZBTB16 IL4
ZBTB16 KHK
ZBTB16 PITPNM1
ZBTB16 SLC7A4
ZBTB16 TRIM3
ZBTB16 RALYL
ZBTB16 TOMM20
ZBTB16 WBP4
ZBTB16 ANGEL1
ZBTB16 CSNK1G2
ZBTB16 LOC100128031
ZBTB16 LIPE
ZBTB16 C1orf144
ZBTB16 RBMX2
ZBTB16 EVX1
ZBTB16 MET
ZBTB16 RIF1
ZBTB16 KRT12
ZBTB16 DDX23
ZBTB16 GTF2H3
ZBTB16 POU6F1
ZBTB16 RUNX1
ZBTB16 ASGR1
ZBTB16 NRG2
ZBTB16 GRIP2
ZBTB16 PAX3
ZBTB16 JAM3
ZBTB16 PTK7
ZBTB16 GNB1
ZBTB16 SLA
ZBTB16 SPP2
ZBTB16 RGN
ZBTB16 CD8A
ZBTB16 AURKA
ZBTB16 MYEF2
ZBTB16 NUP210
ZBTB16 PARP2
ZBTB16 TCF7L2
ZBTB16 FGF8
ZBTB16 UPP1
ZBTB16 LOC729400
ZBTB16 ARID3A
ZBTB16 ACADVL
ZBTB16 ITIH4
ZBTB16 CBX3
ZBTB16 KDM1
ZBTB16 SIX3
ZBTB16 NSFL1C
ZBTB16 GHRHR
ZBTB16 MAP3K11
ZBTB16 TM9SF4
ZBTB16 CASQ2
ZBTB16 GDF5
ZBTB16 DCAF8
ZBTB16 UBL3
ZBTB16 CTAG1A
ZBTB16 MYCL1
ZBTB16 CD52
ZBTB16 NCDN
ZBTB16 CD79B
ZBTB16 PRPF31
ZBTB16 AP3M2
ZBTB16 UBE2H
ZBTB16 ZNF384
ZBTB16 WNT7A
ZBTB16 IFIT1
ZBTB16 SLC5A2
ZBTB16 EZH1
ZBTB16 CD63
ZBTB16 SMARCC2
ZBTB16 ABCC1
ZBTB16 NUPR1
ZBTB16 METTL1
ZBTB16 NADK
ZBTB16 SEPT6
ZBTB16 N4BP2L1
ZBTB16 GZMM
ZBTB16 APOC4
ZBTB16 MTERFD2
ZBTB16 SFPQ
ZBTB16 CYP3A4
ZBTB16 SLC4A8
ZBTB16 PIK3R1
ZBTB16 TGFB3
ZBTB16 SIM2
ZBTB16 GPRIN2
ZBTB16 KCNJ6
ZBTB16 SLC9A3
ZBTB16 ZNF264
ZBTB16 GLUD2
ZBTB16 PSG1
ZBTB16 EIF3B
ZBTB16 UCHL1
ZBTB16 KRT86
ZBTB16 TRIM16
ZBTB16 UBC
ZBTB16 TMSB4Y
ZBTB16 EEF2
ZBTB16 ARL2
ZBTB16 TRAP1
ZBTB16 NLE1
ZBTB16 BAIAP3
ZBTB16 ARTN
ZBTB16 MAG
ZBTB16 ECD
ZBTB16 ADRBK1
ZBTB16 GAGE2E
ZBTB16 TRD@
ZBTB16 CARD10
ZBTB16 PXN
ZBTB16 FCGRT
ZBTB16 SMARCD2
ZBTB16 OPRL1
ZBTB16 TNIK
ZBTB16 MAGEC1
ZBTB16 TNFSF8
ZBTB16 ZNF169
ZBTB16 KIF20B
ZBTB16 HSD17B8
ZBTB16 ACAA1
ZBTB16 MMP23B
ZBTB16 NOC2L
ZBTB16 MFNG
ZBTB16 USP6
ZBTB16 WWOX
ZBTB16 IGFBP2
ZBTB16 PINK1
ZBTB16 GPX4
ZBTB16 PSMB8
ZBTB16 SEL1L
ZBTB16 MAEA
ZBTB16 RNF5
ZBTB16 SLC2A1
ZBTB16 REEP2
ZBTB16 SFTPD
ZBTB16 CNTN1
ZBTB16 NF1
ZBTB16 SAMD14
ZBTB16 DDX11
ZBTB16 EAPP
ZBTB16 ZER1
ZBTB16 PCDHA3
ZBTB16 FOXM1
ZBTB16 PLEKHM1
ZBTB16 GPR12
ZBTB16 AANAT
ZBTB16 CD40
ZBTB16 TGFBR2
ZBTB16 CPSF1
ZBTB16 SLC6A3
ZBTB16 EFNA5
ZBTB16 FCER2
ZBTB16 BHMT
ZBTB16 KCNF1
ZBTB16 JMJD6
ZBTB16 SLN
ZBTB16 GIP
ZBTB16 PTH1R
ZBTB16 CELP
ZBTB16 FGD1
ZBTB16 CRX
ZBTB16 BGLAP
ZBTB16 CEL
ZBTB16 ZC3H7B
ZBTB16 C2orf27A
ZBTB16 TIMP2
ZBTB16 ZBED4
ZBTB16 IGHG1
ZBTB16 PDLIM5
ZBTB16 RANBP9
ZBTB16 TSPAN9
ZBTB16 ABL1
ZBTB16 UBXN1
ZBTB16 KIF1A
ZBTB16 LTA
ZBTB16 NPAT
ZBTB16 FRY
ZBTB16 SCARB1
ZBTB16 PTGES
ZBTB16 PHF16
ZBTB16 CYP3A5
ZBTB16 MYH2
ZBTB16 TRPC4AP
ZBTB16 CUBN
ZBTB16 POM121L9P
ZBTB16 IGH@
ZBTB16 OASL
ZBTB16 CNP
ZBTB16 KIF3C
ZBTB16 CDK2AP2
ZBTB16 TRIM15
ZBTB16 SAPS1
ZBTB16 RNASEH2B
ZBTB16 GCKR
ZBTB16 DGCR6L
ZBTB16 SSTR5
ZBTB16 GLT25D2
ZBTB16 SNX17
ZBTB16 CRHR2
ZBTB16 TGOLN2
ZBTB16 SLC17A1
ZBTB16 XAF1
ZBTB16 NFATC3
ZBTB16 SEMA4D
ZBTB16 GARS
ZBTB16 GYG1
ZBTB16 PCDH1
ZBTB16 TFF1
ZBTB16 ARID4B
ZBTB16 FAM5C
ZBTB16 NR4A1
ZBTB16 WNT8B
ZBTB16 FCGR2B
ZBTB16 ALDH5A1
ZBTB16 PVALB
ZBTB16 MAPKAPK2
ZBTB16 NPPA
ZBTB16 EDIL3
ZBTB16 ARF1
ZBTB16 GIGYF2
ZBTB16 TYMS
ZBTB16 EMID1
ZBTB16 LEFTY1
ZBTB16 PTGS1
ZBTB16 TUBB2A
ZBTB16 SLC13A2
ZBTB16 CCPG1
ZBTB16 HMOX2
ZBTB16 USP9X
ZBTB16 MYST1
ZBTB16 COL6A2
ZBTB16 H1FX
ZBTB16 NCOR2
ZBTB16 POU4F1
ZBTB16 ATP6V1B1
ZBTB16 AGAP8
ZBTB16 PPP3CC
ZBTB16 ZBTB24
ZBTB16 PLEKHM2
ZBTB16 LAS1L
ZBTB16 FOXK2
ZBTB16 SLC7A8
ZBTB16 IHH
ZBTB16 PHB
ZBTB16 KIF22
ZBTB16 AATK
ZBTB16 AMIGO2
ZBTB16 TFDP1
ZBTB16 SEMA3A
ZBTB16 MLX
ZBTB16 ACVR1B
ZBTB16 CASP10
ZBTB16 CA11
ZBTB16 C8orf71
ZBTB16 SLC6A2
ZBTB16 GJA1
ZBTB16 C1orf105
ZBTB16 STK25
ZBTB16 CDK2
ZBTB16 CHRNA2
ZBTB16 SGCA
ZBTB16 CNKSR1
ZBTB16 CCDC94
ZBTB16 FAM153A
ZBTB16 MOCS1
ZBTB16 SLURP1
ZBTB16 PRB1
ZBTB16 COMT
ZBTB16 PATZ1
ZBTB16 PTPN21
ZBTB16 RNF167
ZBTB16 CEACAM3
ZBTB16 GRIK5
ZBTB16 MFAP2
ZBTB16 USP22
ZBTB16 NFRKB
ZBTB16 TK2
ZBTB16 TIMP3
ZBTB16 COL9A2
ZBTB16 ATP2B2
ZBTB16 AGPAT1
ZBTB16 ABCC3
ZBTB16 MAP2K5
ZBTB16 IDH2
ZBTB16 MAD1L1
ZBTB16 PHF20
ZBTB16 SPRR2C
ZBTB16 MAP2K2
ZBTB16 SLC30A3
ZBTB16 CSTF3
ZBTB16 GCK
ZBTB16 PIK3R3
ZBTB16 HSPBP1
ZBTB16 MRE11A
ZBTB16 SLC9A1
ZBTB16 CADM4
ZBTB16 KCNJ4
ZBTB16 TRAFD1
ZBTB16 LRIG2
ZBTB16 MOG
ZBTB16 PSG7
ZBTB16 ATP11A
ZBTB16 OGG1
ZBTB16 PLIN1
ZBTB16 C14orf1
ZBTB16 AQP2
ZBTB16 MYO16
ZBTB16 UBOX5
ZBTB16 AGPS
ZBTB16 CRHR1
ZBTB16 DCT
ZBTB16 FAM189B
ZBTB16 RGS7
ZBTB16 LGALS9
ZBTB16 SMPDL3B
ZBTB16 GHITM
ZBTB16 RER1
ZBTB16 EEF1D
ZBTB16 PDE8A
ZBTB16 SCAMP1
ZBTB16 HMX1
ZBTB16 ALDOB
ZBTB16 SH3PXD2A
ZBTB16 ABCA1
ZBTB16 IL18RAP
ZBTB16 AIF1
ZBTB16 IRF5
ZBTB16 CHMP7
ZBTB16 YIPF3
ZBTB16 VEGFC
ZBTB16 FANCL
ZBTB16 MRPL12
ZBTB16 CCL16
ZBTB16 RAF1
ZBTB16 THRA
ZBTB16 CROCC
ZBTB16 LIG3
ZBTB16 FOXE1
ZBTB16 HCRT
ZBTB16 TRAK1
ZBTB16 BTF3
ZBTB16 GPR6
ZBTB16 TYMP
ZBTB16 TRBV5-4
ZBTB16 TAF5
ZBTB16 SMYD5
ZBTB16 ALOX12
ZBTB16 COL6A1
ZBTB16 PTAFR
ZBTB16 HPGD
ZBTB16 TEKT2
ZBTB16 PRDM2
ZBTB16 KIR3DL3
ZBTB16 KLF1
ZBTB16 ELN
ZBTB16 RAB31
ZBTB16 ZBTB25
ZBTB16 ERCC1
ZBTB16 TIPRL
ZBTB16 DHRS1
ZBTB16 CTSG
ZBTB16 HAP1
ZBTB16 ACR
ZBTB16 C6orf120
ZBTB16 CAMSAP1
ZBTB16 ASGR2
ZBTB16 STMN1
ZBTB16 EVPL
ZBTB16 RAB40B
ZBTB16 IFI27
ZBTB16 CD33
ZBTB16 IAH1
ZBTB16 DUSP1
ZBTB16 CBLN1
ZBTB16 PCDHGC3
ZBTB16 KCTD17
ZBTB16 MR1
ZBTB16 SIX6
ZBTB16 EIF5B
ZBTB16 HNRNPL
ZBTB16 DRG2
ZBTB16 PHKG2
ZBTB16 RAD54L2
ZBTB16 GP9
ZBTB16 POU6F2
ZBTB16 SCAND2
ZBTB16 KCTD20
ZBTB16 HTR2A
ZBTB16 MAP3K3
ZBTB16 IL10RA
ZBTB16 IRGC
ZBTB16 ZFY
ZBTB16 ZNF804A
ZBTB16 POU2F2
ZBTB16 GPA33
ZBTB16 ATP10B
ZBTB16 PLCD1
ZBTB16 MFAP3
ZBTB16 CIITA
ZBTB16 ORC1L
ZBTB16 USF2
ZBTB16 ATP2B1
ZBTB16 CDK5R1
ZBTB16 COL1A1
ZBTB16 FLII
ZBTB16 C9orf114
ZBTB16 PTOV1
ZBTB16 FRAT2
ZBTB16 GALK1
ZBTB16 PPP1R2
ZBTB16 MGST3
ZBTB16 CDC45L
ZBTB16 HTR1B
ZBTB16 ASPHD1
ZBTB16 FEZ1
ZBTB16 PSMD9
ZBTB16 KIR2DL4
ZBTB16 CLCN6
ZBTB16 TRIM22
ZBTB16 TRIP13
ZBTB16 MMP25
ZBTB16 FLOT1
ZBTB16 HRAS
ZBTB16 DPH1
ZBTB16 ABCB1
ZBTB16 GSTA2
ZBTB16 RALY
ZBTB16 FAM189A2
ZBTB16 RBMS1
ZBTB16 PCK2
ZBTB16 MTRF1L
ZBTB16 ARHGAP6
ZBTB16 UGT2B15
ZBTB16 MDC1
ZBTB16 SULT4A1
ZBTB16 FGF3
ZBTB16 SLC4A3
ZBTB16 WBSCR22
ZBTB16 FKBP15
ZBTB16 FCN3
ZBTB16 PRRC1
ZBTB16 FNTB
ZBTB16 ALDOC
ZBTB16 FDXR
ZBTB16 GRN
ZBTB16 BTBD2
ZBTB16 D4S234E
ZBTB16 DGKG
ZBTB16 IRF4
ZBTB16 AFAP1
ZBTB16 SLC38A10
ZBTB16 MAPK8IP1
ZBTB16 RBM8A
ZBTB16 TFF3
ZBTB16 PRH1
ZBTB16 TREX1
ZBTB16 CAPNS1
ZBTB16 VLDLR
ZBTB16 GOLGA2
ZBTB16 MED24
ZBTB16 FCGR2A
ZBTB16 RAB14
ZBTB16 BMP1
ZBTB16 GPR143
ZBTB16 MPZL2
ZBTB16 MAX
ZBTB16 PRPH
ZBTB16 SV2A
ZBTB16 DCTD
ZBTB16 NRTN
ZBTB16 FAM168B
ZBTB16 KRT16
ZBTB16 CORO1A
ZBTB16 CYP1A1
ZBTB16 PMS2L1
ZBTB16 TACC2
ZBTB16 SPEF1
ZBTB16 DNAJC7
ZBTB16 PPP3R1
ZBTB16 MEF2C
ZBTB16 POL3S
ZBTB16 PCBP3
ZBTB16 HTRA2
ZBTB16 TRIM66
ZBTB16 CCBP2
ZBTB16 NUP214
ZBTB16 SMG6
ZBTB16 KDM5B
ZBTB16 CRK
ZBTB16 SAG
ZBTB16 DNAH9
ZBTB16 TUBB2C
ZBTB16 CPSF4
ZBTB16 KRT35
ZBTB16 DDIT3
ZBTB16 EIF3CL
ZBTB16 DNAJA1
ZBTB16 TNP1
ZBTB16 MATR3
ZBTB16 ZSCAN12
ZBTB16 ABTB2
ZBTB16 XK
ZBTB16 TFAP2A
ZBTB16 RPH3A
ZBTB16 DHCR7
ZBTB16 TCF15
ZBTB16 CEACAM4
ZBTB16 DYNC1LI2
ZBTB16 BCR
ZBTB16 SBNO2
ZBTB16 XPO6
ZBTB16 PLLP
ZBTB16 MLL
ZBTB16 HSP90AB1
ZBTB16 SEMA5A
ZBTB16 NDUFS7
ZBTB16 ZBED1
ZBTB16 SLC12A4
ZBTB16 SLC14A2
ZBTB16 TIMP1
ZBTB16 CTRL
ZBTB16 RSC1A1
ZBTB16 INSL3
ZBTB16 TBX10
ZBTB16 ARMC6
ZBTB16 KLRC2
ZBTB16 CAPN3
ZBTB16 FOXC2
ZBTB16 LCT
ZBTB16 WHAMML2
ZBTB16 NTRK3
ZBTB16 SFRS2
ZBTB16 DNPEP
ZBTB16 XDH
ZBTB16 PRLR
ZBTB16 NAAA
ZBTB16 USP11
ZBTB16 TENC1
ZBTB16 CREB3
ZBTB16 MRPL33
ZBTB16 PIGC
ZBTB16 SPTLC2
ZBTB16 SLC9A3R2
ZBTB16 SLC9A7
ZBTB16 SF1
ZBTB16 PRPS1L1
ZBTB16 C7orf44
ZBTB16 PSMD11
ZBTB16 CCKAR
ZBTB16 ZNF187
ZBTB16 P2RX6
ZBTB16 GYPE
ZBTB16 SAPS2
ZBTB16 COX6A2
ZBTB16 UBE3B
ZBTB16 REG1A
ZBTB16 VSIG4
ZBTB16 RGS9
ZBTB16 HNRNPA3
ZBTB16 PCTK3
ZBTB16 PTPRD
ZBTB16 ADCYAP1
ZBTB16 DTX4
ZBTB16 NFE2L1
ZBTB16 ELAVL2
ZBTB16 ARID4A
ZBTB16 RBCK1
ZBTB16 KIAA0284
ZBTB16 MAGEA9
ZBTB16 MMACHC
ZBTB16 CACNA1B
ZBTB16 HHLA1
ZBTB16 SHBG
ZBTB16 MGAT4C
ZBTB16 GCOM1
ZBTB16 SOCS3
ZBTB16 MPZL1
ZBTB16 IL3
ZBTB16 ERF
ZBTB16 MYST2
ZBTB16 CDC37
ZBTB16 HSD17B4
ZBTB16 RAB8A
ZBTB16 PSMB4
ZBTB16 ITGB3BP
ZBTB16 NEUROG3
ZBTB16 PDGFRA
ZBTB16 CHKA
ZBTB16 MVK
ZBTB16 SERPINA4
ZBTB16 LRRC15
ZBTB16 FXYD3
ZBTB16 BAK1
ZBTB16 H6PD
ZBTB16 ADH1C
ZBTB16 ZNF101
ZBTB16 CTSA
ZBTB16 E2F1
ZBTB16 C1orf21
ZBTB16 SLC25A17
ZBTB16 GSTM5
ZBTB16 RELA
ZBTB16 SPINT3
ZBTB16 STX1A
ZBTB16 DNAJC4
ZBTB16 PTPN9
ZBTB16 RXRB
ZBTB16 PCBP2
ZBTB16 P4HB
ZBTB16 ACAN
ZBTB16 CAP2
ZBTB16 ZNF76
ZBTB16 DRD1
ZBTB16 POLD1
ZBTB16 CYP27B1
ZBTB16 EPR1
ZBTB16 PKM2
ZBTB16 GRINA
ZBTB16 SOS1
ZBTB16 LOC26102
ZBTB16 NUP88
ZBTB16 STXBP1
ZBTB16 RAD50
ZBTB16 ARHGEF10
ZBTB16 RABGGTA
ZBTB16 PRKCB
ZBTB16 TSHB
ZBTB16 ITGAD
ZBTB16 CCDC85B
ZBTB16 CORT
ZBTB16 ACTB
ZBTB16 HCRTR1
ZBTB16 MEGF6
ZBTB16 TBX1
ZBTB16 PIGR
ZBTB16 TCOF1
ZBTB16 SCYL3
ZBTB16 SAR1A
ZBTB16 psiTPTE22
ZBTB16 sept-06
ZBTB16 RASSF1
ZBTB16 MTHFR
ZBTB16 SLC22A24
ZBTB16 HTR1D
ZBTB16 PARD3
ZBTB16 ITGA2B
ZBTB16 CIAPIN1
ZBTB16 MATN4
ZBTB16 NTRK2
ZBTB16 SLC25A6
ZBTB16 RAP2A
ZBTB16 CDKN1B
ZBTB16 GUCA1A
ZBTB16 GARNL4
ZBTB16 BAP1
ZBTB16 RHBDL1
ZBTB16 LUZP1
ZBTB16 HAUS5
ZBTB16 SEC16A
ZBTB16 NDRG2
ZBTB16 ZYX
ZBTB16 P2RX7
ZBTB16 ZNF274
ZBTB16 ARHGAP4
ZBTB16 HIRIP3
ZBTB16 UNC5B
ZBTB16 LOC100128570
ZBTB16 KRTAP26-1
ZBTB16 SOX12
ZBTB16 FGR
ZBTB16 ELAVL3
ZBTB16 RTN2
ZBTB16 CAD
ZBTB16 IRF2
ZBTB16 EWSR1
ZBTB16 MFN1
ZBTB16 GUCA2A
ZBTB16 PDE4C
ZBTB16 GNL1
ZBTB16 EIF3K
ZBTB16 PAFAH1B1
ZBTB16 PPP1R10
ZBTB16 MYO1C
ZBTB16 HOXC11
ZBTB16 ELOVL5
ZBTB16 DOK2
ZBTB16 RHBDD3
ZBTB16 MC2R
ZBTB16 SOX3
ZBTB16 PNMT
ZBTB16 MPV17
ZBTB16 GPR3
ZBTB16 PIM1
ZBTB16 KIAA0999
ZBTB16 GNB2L1
ZBTB16 ARFGEF2
ZBTB16 SLC18A1
ZBTB16 IRAK1
ZBTB16 RRP12
ZBTB16 CHRNA3
ZBTB16 FANCA
ZBTB16 CBFA2T3
ZBTB16 BCL3
ZBTB16 SLC25A16
ZBTB16 HDGF
ZBTB16 WNT6
ZBTB16 BCAM
ZBTB16 SLMO1
ZBTB16 WNT2B
ZBTB16 GPR35
ZBTB16 TTC15
ZBTB16 PCBP1
ZBTB16 ALOX5
ZBTB16 GTSE1
ZBTB16 CYP27A1
ZBTB16 PTGER3
ZBTB16 WNT11
ZBTB16 FGF2
ZBTB16 RNF185
ZBTB16 LY6G6C
ZBTB16 CARTPT
ZBTB16 CBX5
ZBTB16 AKR1C4
ZBTB16 LOC90925
ZBTB16 CD47
ZBTB16 KRT37
ZBTB16 PI4KB
ZBTB16 SIT1
ZBTB16 SLC1A6
ZBTB16 PHKG1
ZBTB16 POLA2
ZBTB16 FZR1
ZBTB16 KRTAP5-9
ZBTB16 RECQL5
ZBTB16 SUPT6H
ZBTB16 PGM3
ZBTB16 CTRB2
ZBTB16 TICAM1
ZBTB16 TGFBRAP1
ZBTB16 NUP98
ZBTB16 ST14
ZBTB16 FAM102A
ZBTB16 ATP1B2
ZBTB16 TTYH2
ZBTB16 LY6E
ZBTB16 HLF
ZBTB16 LTBR
ZBTB16 SNUPN
ZBTB16 CCDC130
ZBTB16 MLH1
ZBTB16 C19orf29
ZBTB16 MARCO
ZBTB16 SEMA7A
ZBTB16 IKZF1
ZBTB16 HBBP1
ZBTB16 IVL
ZBTB16 MTX1
ZBTB16 PGAP2
ZBTB16 INHA
ZBTB16 AKAP3
ZBTB16 GTF2F1
ZBTB16 CPNE6
ZBTB16 TAZ
ZBTB16 PISD
ZBTB16 ANKRD46
ZBTB16 ARHGDIB
ZBTB16 ABCC9
ZBTB16 ARC
ZBTB16 PTPRJ
ZBTB16 LIMK2
ZBTB16 ABCF2
ZBTB16 VAMP5
ZBTB16 TRIM58
ZBTB16 TAF15
ZBTB16 SMO
ZBTB16 WDR62
ZBTB16 SCAMP5
ZBTB16 FSCN2
ZBTB16 RMND5B
ZBTB16 XRCC5
ZBTB16 SRRT
ZBTB16 MYH7
ZBTB16 AKT3
ZBTB16 TPPP
ZBTB16 POLR2E
ZBTB16 NCSTN
ZBTB16 LRCH4
ZBTB16 GART
ZBTB16 CHST2
ZBTB16 LDB3
ZBTB16 ARFIP2
ZBTB16 AGT
ZBTB16 MAGED2
ZBTB16 PDE3A
ZBTB16 HSF4
ZBTB16 AHDC1
ZBTB16 BBC3
ZBTB16 LOC100134331
ZBTB16 MYO9B
ZBTB16 TKT
ZBTB16 SMARCD3
ZBTB16 KRT2
ZBTB16 ZNF167
ZBTB16 INA
ZBTB16 CD99
ZBTB16 GBA
ZBTB16 KCNAB2
ZBTB16 CLSTN3
ZBTB16 HLA-DOB
ZBTB16 CYC1
ZBTB16 PAXIP1
ZBTB16 TROAP
ZBTB16 ANG
ZBTB16 ESR2
ZBTB16 ZNF500
ZBTB16 PUM2
ZBTB16 HOXD10
ZBTB16 C5orf30
ZBTB16 BCL2
ZBTB16 PAX8
ZBTB16 PTPN7
ZBTB16 PFKFB3
ZBTB16 RBP3
ZBTB16 PDK1
ZBTB16 PHOX2B
ZBTB16 CDC42
ZBTB16 CDH4
ZBTB16 ETS1
ZBTB16 SIGLEC7
ZBTB16 GJB5
ZBTB16 TYR
ZBTB16 TNFSF12
ZBTB16 ITIH3
ZBTB16 EPHA2
ZBTB16 FAM13A
ZBTB16 CSNK1A1
ZBTB16 HADHA
ZBTB16 AGFG2
ZBTB16 SLC6A9
ZBTB16 VILL
ZBTB16 PQBP1
ZBTB16 SLC1A7
ZBTB16 MCM3AP
ZBTB16 TM4SF5
ZBTB16 STK17A
ZBTB16 TMBIM6
ZBTB16 ACHE
ZBTB16 MOBKL1B
ZBTB16 ARHGEF12
ZBTB16 NFATC2IP
ZBTB16 CGB
ZBTB16 PGAM2
ZBTB16 BRD2
ZBTB16 BTRC
ZBTB16 KIAA0323
ZBTB16 CADM3
ZBTB16 UQCRC1
ZBTB16 XPNPEP2
ZBTB16 DHFR
ZBTB16 CRYBB3
ZBTB16 NHP2
ZBTB16 MC1R
ZBTB16 HPR
ZBTB16 SPN
ZBTB16 NUDT3
ZBTB16 MDK
ZBTB16 T
ZBTB16 CEP135
ZBTB16 LAIR1
ZBTB16 AQP7
ZBTB16 BRCA1
ZBTB16 REG1B
ZBTB16 KIAA0247
ZBTB16 NRXN1
ZBTB16 LOC552889
ZBTB16 KRT6A
ZBTB16 GNAT1
ZBTB16 ABCC8
ZBTB16 ACCN1
ZBTB16 MYBPC3
ZBTB16 RAD51L3
ZBTB16 TAF12
ZBTB16 POLG
ZBTB16 SLC29A2
ZBTB16 SPC25
ZBTB16 MYL2
ZBTB16 CHST3
ZBTB16 TUBB3
ZBTB16 C1orf63
ZBTB16 TET3
ZBTB16 JUNB
ZBTB16 ABO
ZBTB16 RTN4
ZBTB16 NTNG1
ZBTB16 MGAT1
ZBTB16 IGFBP5
ZBTB16 BNIP1
ZBTB16 CACNB1
ZBTB16 FURIN
ZBTB16 PSTPIP1
ZBTB16 SETD2
ZBTB16 IGF1R
ZBTB16 DLGAP4
ZBTB16 KLHL25
ZBTB16 PCDH9
ZBTB16 ZFYVE26
ZBTB16 GFPT2
ZBTB16 ADAM15
ZBTB16 KYNU
ZBTB16 SLC18A3
ZBTB16 TUBB2B
ZBTB16 GLRA2
ZBTB16 TAX1BP1
ZBTB16 KRT1
ZBTB16 KCNQ1
ZBTB16 FANCG
ZBTB16 BAT3
ZBTB16 ARSE
ZBTB16 SPG20
ZBTB16 NPPB
ZBTB16 RPL28
ZBTB16 SLC6A11
ZBTB16 RPL11
ZBTB16 PFKFB2
ZBTB16 ZNF239
ZBTB16 SF3B2
ZBTB16 PRM2
ZBTB16 DHX30
ZBTB16 DAXX
ZBTB16 YY1
ZBTB16 TAF1
ZBTB16 UTRN
ZBTB16 MAPK9
ZBTB16 VENTX
ZBTB16 LRRC23
ZBTB16 MAPK12
ZBTB16 SNAPC4
ZBTB16 CHD8
ZBTB16 ZNF592
ZBTB16 KIAA1539
ZBTB16 COL19A1
ZBTB16 HIST1H3E
ZBTB16 TOP3B
ZBTB16 DNAJC9
ZBTB16 VASH1
ZBTB16 POLD2
ZBTB16 SLC6A8
ZBTB16 DMWD
ZBTB16 DGCR11
ZBTB16 KAT5
ZBTB16 SLC1A4
ZBTB16 VCX3A
ZBTB16 EPHB2
ZBTB16 ENTPD2
ZBTB16 CTNS
ZBTB16 WNT10B
ZBTB16 BMI1
ZBTB16 DUSP8
ZBTB16 EPOR
ZBTB16 AXIN1
ZBTB16 NID1
ZBTB16 SERPIND1
ZBTB16 C2CD2
ZBTB16 GADD45B
ZBTB16 EML3
ZBTB16 LYZL6
ZBTB16 NGF
ZBTB16 MFAP4
ZBTB16 ITM2B
ZBTB16 PSME1
ZBTB16 C22orf9
ZBTB16 EFNA2
ZBTB16 USP24
ZBTB16 BRD3
ZBTB16 PAK2
ZBTB16 CSPG4
ZBTB16 BAX
ZBTB16 HMGA1
ZBTB16 NFYB
ZBTB16 ADAMTSL2
ZBTB16 NPM3
ZBTB16 C19orf50
ZBTB16 LOC728643
ZBTB16 FAM38A
ZBTB16 ZFP36L2
ZBTB16 SLC25A1
ZBTB16 HOXD4
ZBTB16 YPEL1
ZBTB16 RAB3A
ZBTB16 ATP13A3
ZBTB16 KPNA6
ZBTB16 SLC35A2
ZBTB16 KIAA0892
ZBTB16 IFT140
ZBTB16 LY9
ZBTB16 NBEAL2
ZBTB16 TBC1D22A
ZBTB16 LOC729602
ZBTB16 THBS1
ZBTB16 CAMK4
ZBTB16 APAF1
ZBTB16 MMP15
ZBTB16 LGR5
ZBTB16 RAD54L
ZBTB16 ODZ4
ZBTB16 RPA2
ZBTB16 TERF2
ZBTB16 C19orf6
ZBTB16 LAD1
ZBTB16 DEPDC5
ZBTB16 WDR77
ZBTB16 MAGEA5
ZBTB16 IGSF9B
ZBTB16 MN1
ZBTB16 ARPC4
ZBTB16 FUT7
ZBTB16 BCAT2
ZBTB16 OR7E24
ZBTB16 ACTR2
ZBTB16 LBP
ZBTB16 DOK1
ZBTB16 DAP
ZBTB16 LRRC68
ZBTB16 B4GALT5
ZBTB16 MLLT1
ZBTB16 TWF2
ZBTB16 AHSG
ZBTB16 GRB2
ZBTB16 EIF4B
ZBTB16 RPS26
ZBTB16 PVT1
ZBTB16 SERPINB7
ZBTB16 LPXN
ZBTB16 FST
ZBTB16 PLEC1
ZBTB16 TIAM1
ZBTB16 CDC42EP4
ZBTB16 CGREF1
ZBTB16 MYCN
ZBTB16 TRA2A
ZBTB16 PAX9
ZBTB16 CDC20
ZBTB16 SLC6A12
ZBTB16 CD7
ZBTB16 CCR4
ZBTB16 S100A5
ZBTB16 RAC2
ZBTB16 CLEC11A
ZBTB16 LRP3
ZBTB16 DUSP7
ZBTB16 RUNX2
ZBTB16 MPDU1
ZBTB16 LOR
ZBTB16 DCBLD2
ZBTB16 KIAA0586
ZBTB16 MLANA
ZBTB16 ZBTB7B
ZBTB16 MYBPC2
ZBTB16 MTFR1
ZBTB16 TMPRSS6
ZBTB16 FGF7
ZBTB16 AVPR1B
ZBTB16 ACY1
ZBTB16 TPMT
ZBTB16 PPP3CA
ZBTB16 HSPA1A
ZBTB16 LPAR2
ZBTB16 CTNNBIP1
ZBTB16 TBX5
ZBTB16 COPS6
ZBTB16 ACTL6B
ZBTB16 KEAP1
ZBTB16 KIF21B
ZBTB16 CEACAM1
ZBTB16 CASP2
ZBTB16 HSD11B2
ZBTB16 ARHGAP26
ZBTB16 DHX9
ZBTB16 PROX1
ZBTB16 KRT33A
ZBTB16 CCDC86
ZBTB16 FBLN1
ZBTB16 GTF3A
ZBTB16 MFHAS1
ZBTB16 EFNA3
ZBTB16 PAN2
ZBTB16 RBM38
ZBTB16 PHLDA1
ZBTB16 C19orf57
ZBTB16 TCF25
ZBTB16 FAIM2
ZBTB16 EIF2AK1
ZBTB16 NDUFV1
ZBTB16 F7
ZBTB16 LLGL2
ZBTB16 ZP2
ZBTB16 ALAS2
ZBTB16 ATP6V0A2
ZBTB16 SH2B1
ZBTB16 PSMD14
ZBTB16 SLC16A5
ZBTB16 PPAP2C
ZBTB16 TP53I11
ZBTB16 GYPB
ZBTB16 IL1RL1
ZBTB16 AQP5
ZBTB16 EXOSC7
ZBTB16 AMELX
ZBTB16 CCNB2
ZBTB16 IDS
ZBTB16 RAPGEF1
ZBTB16 NFKB1
ZBTB16 OR2B6
ZBTB16 PPP2R5D
ZBTB16 POLR2J
ZBTB16 TCF3
ZBTB16 CHRNB2
ZBTB16 POLE
ZBTB16 ZNF263
ZBTB16 RGS10
ZBTB16 CCNF
ZBTB16 TERF1
ZBTB16 DGKA
ZBTB16 LARGE
ZBTB16 MON2
ZBTB16 HSF1
ZBTB16 KIFC3
ZBTB16 MAGEA4
ZBTB16 PRKAR2A
ZBTB16 CDH16
ZBTB16 MGAT3
ZBTB16 DDX3X
ZBTB16 ANK1
ZBTB16 BCL11A
ZBTB16 FUS
ZBTB16 TUBA3D
ZBTB16 U2AF2
ZBTB16 ADORA1
ZBTB16 LYPLA2
ZBTB16 HIPK2
ZBTB16 STBD1
ZBTB16 C1QL1
ZBTB16 CALR
ZBTB16 SPG7
ZBTB16 ECH1
ZBTB16 EIF2B1
ZBTB16 BAT1
ZBTB16 DCI
ZBTB16 ESR1
ZBTB16 MICAL2
ZBTB16 REM1
ZBTB16 CCKBR
ZBTB16 DSG1
ZBTB16 MRPS12
ZBTB16 E2F4
ZBTB16 CRMP1
ZBTB16 CCR5
ZBTB16 ST3GAL5
ZBTB16 FOXN1
ZBTB16 NDST1
ZBTB16 ERGIC3
ZBTB16 HOXD13
ZBTB16 AXL
ZBTB16 PRL
ZBTB16 CD3E
ZBTB16 RDH16
ZBTB16 UPK2
ZBTB16 NFIX
ZBTB16 AR
ZBTB16 IGHMBP2
ZBTB16 LOC91316
ZBTB16 GAS6
ZBTB16 ERBB3
ZBTB16 OSGIN2
ZBTB16 ZBTB7A
ZBTB16 DNAJA3
ZBTB16 DUS4L
ZBTB16 TCF20
ZBTB16 GP2
ZBTB16 CNTN6
ZBTB16 SCGB1D2
ZBTB16 RAB11FIP5
ZBTB16 RPRD2
ZBTB16 CD34
ZBTB16 FLT1
ZBTB16 PLA2G6
ZBTB16 HRK
ZBTB16 PAMR1
ZBTB16 NASP
ZBTB16 COL21A1
ZBTB16 MYH10
ZBTB16 MOGS
ZBTB16 MT4
ZBTB16 L3MBTL
ZBTB16 MUC1
ZBTB16 CAPN5
ZBTB16 OAS2
ZBTB16 LSM4
ZBTB16 LOC652147
ZBTB16 SFRS4
ZBTB16 PRPF19
ZBTB16 TNIP1
ZBTB16 UTP3
ZBTB16 CDKN2C
ZBTB16 ZNF282
ZBTB16 RAGE
ZBTB16 SLC25A3
ZBTB16 ILF2
ZBTB16 ADRA1A
ZBTB16 PDE1A
ZBTB16 MVD
ZBTB16 SLC16A2
ZBTB16 GATA4
ZBTB16 DAPK2
ZBTB16 ITGAM
ZBTB16 PDE6C
ZBTB16 TEX28
ZBTB16 NQO1
ZBTB16 ZMYND10
ZBTB16 PTPRN
ZBTB16 MAP2K4
ZBTB16 RASGRP3
ZBTB16 GRIN2A
ZBTB16 ABCB6
ZBTB16 MMP17
ZBTB16 STAU1
ZBTB16 KCNH2
ZBTB16 CCNA2
ZBTB16 SMARCD1
ZBTB16 RPL3L
ZBTB16 IL8RB
ZBTB16 EIF3F
ZBTB16 DUSP14
ZBTB16 C1orf77
ZBTB16 NCR3
ZBTB16 SLC24A1
ZBTB16 FADS1
ZBTB16 RAB3GAP2
ZBTB16 STAT2
ZBTB16 CXCL5
ZBTB16 ANP32E
ZBTB16 HIPK3
ZBTB16 B4GALT3
ZBTB16 KLHL35
ZBTB16 DCHS1
ZBTB16 DDX51
ZBTB16 STIP1
ZBTB16 RAMP3
ZBTB16 ATF6B
ZBTB16 ABCA2
ZBTB16 MCM2
ZBTB16 CNNM2
ZBTB16 GAD2
ZBTB16 TNFAIP6
ZBTB16 HLA-G
ZBTB16 SPTB
ZBTB16 ASMTL
ZBTB16 MT1X
ZBTB16 HTR6
ZBTB16 NEUROD2
DIP2C EPHB2
DIP2C MR1
DIP2C MAD1L1
DIP2C PIK3CB
DIP2C PI4KB
DIP2C AANAT
DIP2C RUNX2
DIP2C BFSP2
DIP2C ENTPD2
DIP2C ALPPL2
DIP2C ITGAD
DIP2C HTR7
DIP2C APOBEC3C
DIP2C SLC6A2
DIP2C RELA
DIP2C MAPK8IP1
DIP2C ERVWE1
DIP2C NCKIPSD
DIP2C EIF2AK2
DIP2C CSNK1G2
DIP2C ITSN1
DIP2C GIPR
DIP2C ZNF337
DIP2C FDXR
DIP2C CEACAM3
DIP2C LBP
DIP2C MRPL28
DIP2C FAM50A
DIP2C NRG2
DIP2C CPNE6
DIP2C FKBP2
DIP2C STAC
CD22 PMF1
CD22 SERHL2
CD22 IGFALS
CD22 CBL
CD22 SGPL1
CD22 NRG1
CD22 BZRPL1
CD22 RB1
CD22 ARVCF
CD22 BMP10
CD22 ARHGEF6
CD22 GNB3
CD22 GDI1
CD22 GIPR
CD22 OR2J2
CD22 CTNNA1
CD22 SEMA3F
CD22 XAF1
CD22 MSX1
CD22 FLT3LG
CD22 RIMS2
CD22 UBE2C
CD22 CCDC130
CD22 FKBP8
CD22 SLC6A7
CD22 HS3ST1
CD22 C11orf51
CD22 MUC8
CD22 MAP3K14
CD22 CDK5
CD22 BBS9
CD22 MYB
CD22 CRY2
CD22 UQCRFS1
CD22 DTNA
CD22 TBX19
CD22 KLF11
CD22 CRCP
CD22 PRPF6
CD22 LECT2
CD22 OPN1SW
CD22 PSMD1
CD22 IQSEC3
CD22 GREM1
CD22 LTK
CD22 ATXN3
CD22 UBE2M
CD22 UBE4A
CD22 IGFBP6
CD22 ECE2
CD22 PFDN1
CD22 MYH8
CD22 KATNB1
CD22 GLP1R
CD22 SERBP1
CD22 RASSF9
CD22 ITGA3
CD22 KPNA5
CD22 LMTK2
CD22 TUBGCP4
CD22 OCEL1
CD22 GRM4
CD22 PRF1
CD22 N4BP2L2
CD22 IGF2
CD22 CCL19
CD22 TRIM28
CD22 CADPS
CD22 AMMECR1
CD22 PDIA2
CD22 XRCC2
CD22 LOC90586
CD22 KIAA0182
CD22 PYGM
CD22 TNNI2
CD22 KLHL18
CD22 KRT4
CD22 TNK1
CD22 S100A4
CD22 SCEL
CD22 KRT85
CD22 HIST1H2AG
CD22 GPR161
CD22 ABLIM1
CD22 DOK1
CD22 HCG9
CD22 KIFC1
CD22 MUC5AC
CD22 NCR2
CD22 PRSS16
CD22 BFSP2
CD22 KISS1
CD22 EXD2
CD22 EPAS1
CD22 CEBPE
CD22 BCAT1
CD22 SNX13
CD22 APOBEC3C
CD22 STK19
CD22 TMEM87A
CD22 IL8
CD22 LOC728849
CD22 DPEP1
CD22 ITGB6
CD22 KDM4A
CD22 CCL7
CD22 NPAS1
CD22 NTSR2
CD22 PTGS1
CD22 ODF1
CD22 GMPS
CD22 GPT
CD22 HSPA9
CD22 HAS1
CD22 PRPF40A
CD22 HMGB3
CD22 WDR45
CD22 HIST4H4
CD22 PTPRS
CD22 TOMM34
CD22 PTS
CD22 CCR7
CD22 CD4
CD22 IL13
CD22 RYR3
CD22 CRYBA4
CD22 TSSK2
CD22 PHF21A
CD22 PCSK7
CD22 HMGA2
CD22 SFRS17A
CD22 HTR7
CD22 TLX2
CD22 DLEC1
CD22 AFF2
CD22 GGT5
CD22 FURIN
CD22 COX10
CD22 IKBKG
CD22 ETV3
CD22 CD3G
CD22 GLRA3
CD22 GTF2I
CD22 EIF3G
CD22 CYHR1
CD22 OBSL1
CD22 CACYBP
CD22 NAGPA
CD22 MIOS
CD22 FAM89B
CD22 ATPAF2
CD22 ZNF157
CD22 IFI35
CD22 MAML1
CD22 ATP5S
CD22 GPR19
CD22 UROS
CD22 ATG4B
CD22 REL
CD22 TRIB2
CD22 IL24
CD22 PML
CD22 STATH
CD22 OAZ1
CD22 MAPK3
CD22 CBARA1
CD22 GNGT1
CD22 TNFRSF25
CD22 ZKSCAN3
CD22 NEU1
CD22 SDF2
CD22 ERLIN2
CD22 ARHGEF17
CD22 ITGA10
CD22 ADAM20
CD22 DOPEY1
CD22 PCBP2
CD22 LOC283079
CD22 LILRA3
CD22 RBBP8
CD22 KRT33B
CD22 CHIT1
CD22 SLC6A6
CD22 ISLR
CD22 MYOG
CD22 PRKAB2
CD22 KIF17
CD22 KCNA5
CD22 TRA2A
CD22 SLC15A2
CD22 RCC1
CD22 MYO10
CD22 IL17RA
CD22 CYP11A1
CD22 JAG1
CD22 TLN2
CD22 ERF
CD22 TNPO1
CD22 OTUB1
CD22 TULP3
CD22 SMAD9
CD22 PSMD2
CD22 PPP1R16B
CD22 USP19
CD22 RFC1
CD22 MATN3
CD22 IQSEC2
CD22 C18orf10
CD22 GFAP
CD22 UBE2N
CD22 LOC201229
CD22 SVEP1
CD22 NDUFV2
CD22 NCKIPSD
CD22 EIF2AK2
CD22 CSNK2A1
CD22 GPC3
CD22 KLRC4
CD22 GPLD1
CD22 AQP8
CD22 IGF2BP3
CD22 EXOSC2
CD22 HSD3B2
CD22 DEFA3
CD22 SMAP1
CD22 ITGA2
CD22 FLJ10038
CD22 FEM1B
CD22 SFRS8
CD22 NFKB2
CD22 CSF1
CD22 SLC20A2
CD22 GRM5
CD22 LRRC37A3
CD22 RPS6KB2
CD22 LOC145678
CD22 MYT1
CD22 TGFB1
CD22 SLC28A1
CD22 NR0B2
CD22 PIK3CB
CD22 METTL3
CD22 TNFRSF10C
CD22 SKI
CD22 MMP19
CD22 SSTR2
CD22 NKX2-1
CD22 PRSS23
CD22 CCNI
CD22 GRIN2C
CD22 MYH7
CD22 RPS6KA3
CD22 ST6GALNAC4
CD22 GPR162
CD22 TRIM58
CD22 F2RL3
CD22 PPP2R1B
CD22 ATP2A3
CD22 NCR1
CD22 IGKC
CD22 MAGEA1
CD22 HSF2
CD22 PTPRB
CD22 CDX2
CD22 PAIP2B
CD22 LOC644165
CD22 CDC25C
CD22 FNDC3A
CD22 AP2A2
CD22 C1orf68
CD22 DOC2A
CD22 PZP
CD22 FAU
CD22 NFATC4
CD22 TBCD
CD22 SRPX
CD22 LRRC48
CD22 NTSR1
CD22 NFAT5
CD22 TBC1D9B
CD22 CDC2L5
CD22 ZNF783
CD22 CYP2A6
CD22 NDST2
CD22 SDC2
CD22 PIK3IP1
CD22 KIAA1024
CD22 MEN1
CD22 RBM4
CD22 ATG2A
CD22 FOXN2
CD22 SEC14L1
CD22 C1orf216
CD22 FAM50A
CD22 PDPN
CD22 GGT2
CD22 INPP4A
CD22 BPHL
CD22 IDH3B
CD22 C12orf47
CD22 GJB3
CD22 HSPA4
CD22 HTR4
CD22 DPT
CD22 MSC
CD22 LCAT
CD22 OR2H2
CD22 NRL
CD22 SSX1
CD22 C2orf55
CD22 CYP2A13
CD22 UBE2S
CD22 RRAS
CD22 TCF25
CD22 LOC728216
CD22 VAT1
CD22 C16orf7
CD22 RREB1
CD22 INPP5B
CD22 MBOAT7
CD22 GAMT
CD22 FETUB
CD22 PTH
CD22 TFDP2
CD22 ERGIC3
CD22 CDR2L
CD22 ACOT11
CD22 CRTC1
CD22 LILRA4
CD22 ING2
CD22 ADIPOR2
CD22 CYFIP1
CD22 DDIT4
CD22 MUC6
CD22 CDK7
CD22 PRAMEF12
CD22 INTS9
CD22 LSM7
CD22 DAPK2
CD22 CTSO
CD22 PLEKHG3
CD22 KIAA0586
CD22 KCND2
CD22 SNCB
CD22 CSNK2B
CD22 GAGE12J
CD22 SLITRK3
CD22 DKK4
CD22 ACOT2
CD22 PPP1R8
CD22 NOMO1
CD22 SAP18
CD22 IQSEC1
CD22 FAM65B
CD22 RAP1GAP
CD22 GNAS
CD22 SLC5A5
CD22 HS6ST1
CD22 PDLIM7
CD22 C8orf84
CD22 ANKRD12
CD22 HOXC4
CD22 RASSF7
CD22 EP300
CD22 C9
CD22 TBXA2R
CD22 SLCO2A1
CD22 TCEB2
CD22 BCL2L11
CD22 ACSM2A
CD22 TPM2
CD22 TUBGCP2
CD22 CCL22
CD22 PPM1E
CD22 TMEM8B
CD22 RAPGEF5
CD22 COBRA1
CD22 CPA1
CD22 P2RY6
CD22 CAMK1
CD22 CALB2
CD22 PDS5A
CD22 RHOB
CD22 ITPR2
CD22 TCF7
CD22 FOSL1
CD22 LGI1
CD22 DEFB4
CD22 CASK
CD22 PDE3B
CD22 MTOR
CD22 ALB
CD22 RGL1
CD22 CMA1
CD22 MELK
CD22 LPCAT4
CD22 RGS4
CD22 RPL13P5
CD22 MAP1B
CD22 CACNA1C
CD22 H3F3B
CD22 SLC16A3
CD22 POLA1
CD22 ARL3
CD22 CAMK2G
CD22 TLE3
CD22 CCL15
CD22 PRCP
CD22 RAB3GAP1
CD22 C3orf51
CD22 PCDH7
CD22 SLC17A3
CD22 TTLL4
CD22 NACAD
CD22 EIF4G1
CD22 MLLT4
CD22 ADD2
CD22 SERPINC1
CD22 FOXD1
CD22 SCAPER
CD22 PCGF1
CD22 EIF2B5
CD22 MRPL28
CD22 GAB1
CD22 CCR1
CD22 TTC22
CD22 SDC3
CD22 MXD1
CD22 CLCN7
CD22 LALBA
CD22 ST3GAL1
CD22 RHO
CD22 IFIT1
CD22 KHK
CD22 SPTLC2
CD22 NCF4
CD22 SLC7A4
CD22 C21orf2
CD22 TNP2
CD22 TRIM3
CD22 RALYL
CD22 IKBKE
CD22 WBP4
CD22 ANGEL1
CD22 CSNK1G2
CD22 LOC100128031
CD22 LIPE
CD22 C1orf144
CD22 RBMX2
CD22 ERCC4
CD22 MET
CD22 CASP10
CD22 KRT12
CD22 CEP68
CD22 DDX23
CD22 GTF2H3
CD22 C8orf71
CD22 RUNX1
CD22 DIDO1
CD22 ASGR1
CD22 NRG2
CD22 CNTN2
CD22 RNF4
CD22 GRIP2
CD22 PDPK1
CD22 PAX3
CD22 REEP1
CD22 MDH2
CD22 JAM3
CD22 PTK7
CD22 NEURL
CD22 GNB1
CD22 ASNA1
CD22 SLA
CD22 SPP2
CD22 RGN
CD22 AURKA
CD22 GALNT2
CD22 NUP210
CD22 SYN3
CD22 PARP2
CD22 LPIN2
CD22 LOC644761
CD22 CSRP3
CD22 TCF7L2
CD22 FGF8
CD22 PLEKHM2
CD22 LOC729400
CD22 ARID3A
CD22 ACADVL
CD22 ITIH4
CD22 RHCE
CD22 CBX3
CD22 KDM1
CD22 SIX3
CD22 PHACTR4
CD22 NSFL1C
CD22 GHRHR
CD22 MAP3K11
CD22 PTPRO
CD22 YBX1
CD22 NRCAM
CD22 DPH2
CD22 GDF5
CD22 GCN1L1
CD22 PTCH1
CD22 UBL3
CD22 CTAG1A
CD22 PIP
CD22 MYCL1
CD22 TRO
CD22 ACVRL1
CD22 CD52
CD22 NCDN
CD22 CYP4F11
CD22 CD79B
CD22 PRPF31
CD22 AP3M2
CD22 C19orf21
CD22 JTB
CD22 BCL2L1
CD22 UBE2H
CD22 PAX2
CD22 TEX261
CD22 TPO
CD22 SLC5A2
CD22 EZH1
CD22 SH3BP1
CD22 DOT1L
CD22 CCHCR1
CD22 CTSC
CD22 CD63
CD22 CXCR5
CD22 SMARCC2
CD22 TAP2
CD22 ATP2B4
CD22 ABCC1
CD22 NUPR1
CD22 CYTH3
CD22 DYRK1B
CD22 METTL1
CD22 NADK
CD22 SEPT6
CD22 N4BP2L1
CD22 GZMM
CD22 APOC4
CD22 MTERFD2
CD22 SFPQ
CD22 ZBED4
CD22 CYP3A4
CD22 IGF1
CD22 SLC4A8
CD22 PIK3R1
CD22 TGFB3
CD22 SLC12A4
CD22 GPRIN2
CD22 CCDC94
CD22 KCNJ6
CD22 MAN1C1
CD22 SLC9A3
CD22 ZNF264
CD22 ZNF862
CD22 CCKAR
CD22 FKBP6
CD22 PSG1
CD22 EIF3B
CD22 PLIN3
CD22 UCHL1
CD22 ARHGAP1
CD22 KRT86
CD22 MTG1
CD22 SLC7A2
CD22 ATP8B1
CD22 UBC
CD22 JAK3
CD22 TMSB4Y
CD22 TRAP1
CD22 NLE1
CD22 TBCB
CD22 AK1
CD22 BAIAP3
CD22 NECAP1
CD22 ARTN
CD22 GARNL4
CD22 ECD
CD22 ADRBK1
CD22 GAGE2E
CD22 ADCYAP1
CD22 CARD10
CD22 PXN
CD22 ATRN
CD22 FCGRT
CD22 SOLH
CD22 TMCC1
CD22 HCN4
CD22 MAPKAPK3
CD22 OPRL1
CD22 TNIK
CD22 MAGEC1
CD22 TNFSF8
CD22 PTH2R
CD22 STX16
CD22 UROD
CD22 NUP155
CD22 PMS2L3
CD22 PPP1R2
CD22 ZNF169
CD22 KIF20B
CD22 IFNA14
CD22 HSD17B8
CD22 ACAA1
CD22 PDK1
CD22 CPNE6
CD22 HMOX1
CD22 NUPL1
CD22 ZNF208
CD22 FAM168A
CD22 RFC5
CD22 NOC2L
CD22 EVX1
CD22 MFNG
CD22 USP6
CD22 WWOX
CD22 IGFBP2
CD22 PINK1
CD22 GPX4
CD22 PHOX2B
CD22 ST7
CD22 MAEA
CD22 TGDS
CD22 RNF5
CD22 SLC2A1
CD22 TM4SF5
CD22 NFE2L1
CD22 SEC11A
CD22 SFTPD
CD22 PTK6
CD22 CNTN1
CD22 NF1
CD22 BTD
CD22 SEZ6L
CD22 SAMD14
CD22 KDM5A
CD22 C21orf33
CD22 DDX11
CD22 HOXA11
CD22 ZER1
CD22 PCDHA3
CD22 SETDB1
CD22 FOXM1
CD22 PLEKHM1
CD22 GPR12
CD22 AANAT
CD22 CD40
CD22 TGFBR2
CD22 ETFB
CD22 CPSF1
CD22 SLC6A3
CD22 EFNA5
CD22 TECR
CD22 FCER2
CD22 BHMT
CD22 KCNF1
CD22 JMJD6
CD22 PLCG2
CD22 SLN
CD22 GIP
CD22 PTH1R
CD22 IL1R2
CD22 LOC100130219
CD22 VWA5A
CD22 GJB5
CD22 FGD1
CD22 SUPV3L1
CD22 CRX
CD22 C19orf26
CD22 SHMT1
CD22 PPBPL2
CD22 BGLAP
CD22 CLIP3
CD22 TBX5
CD22 ABCD1
CD22 ZC3H7B
CD22 C2orf27A
CD22 EMD
CD22 TSR1
CD22 TIMP2
CD22 EIF2AK1
CD22 IGHG1
CD22 PDLIM5
CD22 RANBP9
CD22 TSPAN9
CD22 VNN1
CD22 UBXN1
CD22 NCK2
CD22 MORF4L2
CD22 LOC729678
CD22 ITGAD
CD22 CIZ1
CD22 LTA
CD22 RPS6KB1
CD22 NPAT
CD22 SSH1
CD22 SCARB1
CD22 CHP
CD22 MAP2K3
CD22 MC5R
CD22 PTGES
CD22 ICAM1
CD22 PHF16
CD22 CYP3A5
CD22 MYH2
CD22 TRPC4AP
CD22 CUBN
CD22 POM121L9P
CD22 IGH@
CD22 ALMS1
CD22 OASL
CD22 CNP
CD22 IRF8
CD22 KIF3C
CD22 SFI1
CD22 RPL3L
CD22 TRIM15
CD22 SAPS1
CD22 RNASEH2B
CD22 GCKR
CD22 DGCR6L
CD22 ABCA2
CD22 GLT25D2
CD22 SNX17
CD22 TLE1
CD22 CRHR2
CD22 PRSS12
CD22 TGOLN2
CD22 SLC17A1
CD22 NME6
CD22 STAM2
CD22 NFATC3
CD22 SEMA4D
CD22 GARS
CD22 GYG1
CD22 PCDH1
CD22 KCNMA1
CD22 CCT5
CD22 TFF1
CD22 IL1B
CD22 DMP1
CD22 ARID4B
CD22 ATP5G3
CD22 FAM5C
CD22 NR4A1
CD22 CYP21A2
CD22 FCGR2B
CD22 PVALB
CD22 MAPKAPK2
CD22 SEC24C
CD22 NPPA
CD22 EDIL3
CD22 ARF1
CD22 PLRG1
CD22 OLFM1
CD22 GIGYF2
CD22 TYMS
CD22 EMID1
CD22 LEFTY1
CD22 SORBS3
CD22 TUBB2A
CD22 SLC13A2
CD22 SMOX
CD22 CCPG1
CD22 HMOX2
CD22 MAZ
CD22 USP9X
CD22 MYST1
CD22 COL6A2
CD22 NCOR2
CD22 POU4F1
CD22 DSC1
CD22 VPS11
CD22 ATP6V1B1
CD22 SKIV2L
CD22 AGAP8
CD22 PPP3CC
CD22 ZBTB24
CD22 UPP1
CD22 SYT5
CD22 CSK
CD22 LAS1L
CD22 SLC7A8
CD22 PTCRA
CD22 NAT8
CD22 IHH
CD22 IFNW1
CD22 PHB
CD22 KIF22
CD22 AATK
CD22 AMIGO2
CD22 TFDP1
CD22 SEMA3A
CD22 C3orf32
CD22 HMGXB3
CD22 MLX
CD22 ALPPL2
CD22 MAST2
CD22 ACVR1B
CD22 RIF1
CD22 CA11
CD22 POU6F1
CD22 SLC6A2
CD22 TMEM106C
CD22 GJA1
CD22 C1orf105
CD22 STK25
CD22 CDK2
CD22 SGCA
CD22 CNKSR1
CD22 ASCC2
CD22 PDGFRA
CD22 FAM153A
CD22 MOCS1
CD22 SLURP1
CD22 NRD1
CD22 PRB1
CD22 COMT
CD22 PTPN21
CD22 DGCR2
CD22 RNF167
CD22 CEACAM3
CD22 GRIK5
CD22 MFAP2
CD22 GRK5
CD22 NFRKB
CD22 TK2
CD22 MEGF9
CD22 TIMP3
CD22 FGF12
CD22 COL9A2
CD22 ATP2B2
CD22 AGPAT1
CD22 CDK5R2
CD22 ABCC3
CD22 UTF1
CD22 ATP4B
CD22 MAP2K5
CD22 CCDC69
CD22 IDH2
CD22 ZNF20
CD22 TAOK3
CD22 PHF20
CD22 SPRR2C
CD22 MAP2K2
CD22 SLC30A3
CD22 CSTF3
CD22 GCK
CD22 PIK3R3
CD22 GLE1
CD22 MRE11A
CD22 SLC9A1
CD22 CADM4
CD22 KCNJ4
CD22 TRAFD1
CD22 LRIG2
CD22 RABGAP1L
CD22 IFNA4
CD22 MOG
CD22 PSG7
CD22 ATP11A
CD22 OGG1
CD22 PLIN1
CD22 P2RX4
CD22 HSPBP1
CD22 AQP2
CD22 MYO16
CD22 UBOX5
CD22 HTR3A
CD22 CRHR1
CD22 CCL16
CD22 FAM189B
CD22 RGS7
CD22 LGALS9
CD22 SMPDL3B
CD22 GHITM
CD22 PGAM2
CD22 PDCL
CD22 STAT4
CD22 EIF4G2
CD22 EEF1D
CD22 GNS
CD22 EMX1
CD22 HMX1
CD22 ALDOB
CD22 SMR3B
CD22 SDCCAG1
CD22 AGPS
CD22 KIAA0226
CD22 IL18RAP
CD22 AIF1
CD22 SP140
CD22 IRF5
CD22 CHMP7
CD22 WFS1
CD22 VEGFC
CD22 FANCL
CD22 MRPL12
CD22 RAF1
CD22 THRA
CD22 GALNTL4
CD22 LEFTY2
CD22 PMS2L1
CD22 LIG3
CD22 FOXE1
CD22 HCRT
CD22 GCM1
CD22 TTLL12
CD22 DCT
CD22 TRAK1
CD22 TNP1
CD22 GPR6
CD22 TYMP
CD22 TAF5
CD22 SMYD5
CD22 ALOX12
CD22 ALPI
CD22 COL6A1
CD22 TCL1A
CD22 ARAF
CD22 PTAFR
CD22 SPHK2
CD22 HPGD
CD22 TEKT2
CD22 HEG1
CD22 PRDM2
CD22 KIR3DL3
CD22 ST5
CD22 KLF1
CD22 ELN
CD22 VIP
CD22 SPINT1
CD22 RAB31
CD22 ZBTB25
CD22 ERCC1
CD22 DGKA
CD22 CTSG
CD22 HAP1
CD22 ACR
CD22 PAX6
CD22 DNAJB12
CD22 C6orf120
CD22 CAMSAP1
CD22 ASGR2
CD22 STMN1
CD22 CD8B
CD22 EVPL
CD22 TGM3
CD22 RAB40B
CD22 ATP6V1G2
CD22 DDX17
CD22 IFI27
CD22 CD33
CD22 FOLR1
CD22 IAH1
CD22 DUSP1
CD22 WNT7A
CD22 RRBP1
CD22 CBLN1
CD22 LHX2
CD22 PCDHGC3
CD22 TACSTD2
CD22 ARPC1B
CD22 PPYR1
CD22 KCTD17
CD22 PGRMC2
CD22 SIX6
CD22 EIF5B
CD22 HDHD1A
CD22 HNRNPL
CD22 DRG2
CD22 LPHN3
CD22 PHKG2
CD22 MUC2
CD22 RAD54L2
CD22 GP9
CD22 POU6F2
CD22 SCAND2
CD22 RAB11FIP2
CD22 KCTD20
CD22 PRM1
CD22 SLC7A11
CD22 MAP3K3
CD22 IL10RA
CD22 MSL3
CD22 IRGC
CD22 ZFY
CD22 C18orf1
CD22 ZNF804A
CD22 SCAMP1
CD22 C20orf194
CD22 RAD52
CD22 DMBT1
CD22 POU2F2
CD22 GPA33
CD22 GNLY
CD22 ATP10B
CD22 PLCD1
CD22 CA12
CD22 MFAP3
CD22 HNF4G
CD22 CIITA
CD22 EZH2
CD22 ORC1L
CD22 FBXO21
CD22 USF2
CD22 ATP2B1
CD22 CDK5R1
CD22 SH3PXD2A
CD22 COL1A1
CD22 FLII
CD22 DLX2
CD22 TOP2A
CD22 C9orf114
CD22 PTOV1
CD22 TRIM31
CD22 KIF1C
CD22 GALK1
CD22 HNF1A
CD22 MGST3
CD22 CDC45L
CD22 HTR1B
CD22 RAP2C
CD22 ASPHD1
CD22 KLHL4
CD22 FEZ1
CD22 PSMD9
CD22 KIR2DL4
CD22 PIK3R2
CD22 TRIM22
CD22 TRIP13
CD22 MMP25
CD22 FLOT1
CD22 SPTLC1
CD22 HRAS
CD22 DPH1
CD22 ABCB1
CD22 DVL1
CD22 AHCYL1
CD22 GSTA2
CD22 TERT
CD22 RALY
CD22 FAM189A2
CD22 RBMS1
CD22 PCK2
CD22 ARHGAP6
CD22 CHMP1A
CD22 UGT2B15
CD22 MDC1
CD22 SULT4A1
CD22 GPR176
CD22 CARS
CD22 FGF3
CD22 SLC4A3
CD22 WBSCR22
CD22 FKBP15
CD22 FCN3
CD22 IL23A
CD22 SLC17A7
CD22 PRRC1
CD22 FNTB
CD22 RNF113A
CD22 ALDOC
CD22 DPM2
CD22 FDXR
CD22 GRN
CD22 ZFR
CD22 BTBD2
CD22 FAIM2
CD22 DGKG
CD22 IRF4
CD22 AFAP1
CD22 SLC38A10
CD22 MAPK8IP1
CD22 RBM8A
CD22 TFF3
CD22 NPAS2
CD22 PDE4A
CD22 BAHD1
CD22 MGAT5
CD22 PRH1
CD22 ARR3
CD22 FGFR1
CD22 TREX1
CD22 CAPNS1
CD22 VLDLR
CD22 CYB5R1
CD22 STX11
CD22 MED24
CD22 STON1
CD22 FCGR2A
CD22 CNOT4
CD22 ITIH1
CD22 RAB14
CD22 WASF2
CD22 CST6
CD22 BMP1
CD22 GPR143
CD22 MPZL2
CD22 MAX
CD22 PRPH
CD22 SV2A
CD22 DCTD
CD22 GRINA
CD22 FAM168B
CD22 KRT16
CD22 HBXIP
CD22 TP53
CD22 CYP2D6
CD22 DOHH
CD22 FSHB
CD22 CORO1A
CD22 CYP1A1
CD22 CROCC
CD22 TACC2
CD22 SPEF1
CD22 CELSR2
CD22 DNAJC7
CD22 PAX7
CD22 BTC
CD22 MEF2C
CD22 POL3S
CD22 PCBP3
CD22 HTRA2
CD22 REG1B
CD22 DUSP2
CD22 RCE1
CD22 CAP1
CD22 CCBP2
CD22 NUP214
CD22 SMG6
CD22 KDM5B
CD22 CRK
CD22 SAG
CD22 TROVE2
CD22 DNAH9
CD22 ATP6V1A
CD22 TUBB2C
CD22 CPSF4
CD22 KRT35
CD22 HRC
CD22 DDIT3
CD22 TIPRL
CD22 DNAJA1
CD22 ZNF549
CD22 BTF3
CD22 MATR3
CD22 ZSCAN12
CD22 ARHGAP12
CD22 ABTB2
CD22 MASP2
CD22 DRG1
CD22 XK
CD22 CFHR3
CD22 TFAP2A
CD22 RPH3A
CD22 LSM12
CD22 DHCR7
CD22 CEACAM4
CD22 DYNC1LI2
CD22 BCR
CD22 FOSL2
CD22 CALCOCO1
CD22 SBNO2
CD22 SHB
CD22 XPO6
CD22 PLLP
CD22 MLL
CD22 HSP90AB1
CD22 SEMA5A
CD22 RORB
CD22 NDUFS7
CD22 HCRTR2
CD22 ZBED1
CD22 SIM2
CD22 SLC14A2
CD22 TIMP1
CD22 CTRL
CD22 RSC1A1
CD22 INSL3
CD22 TBX10
CD22 ZNF132
CD22 ARMC6
CD22 SRPK3
CD22 KLRC2
CD22 CAPN3
CD22 FOXC2
CD22 PCM1
CD22 CCR5
CD22 LCT
CD22 WHAMML2
CD22 NTRK3
CD22 SFRS2
CD22 HTR1E
CD22 ZNF22
CD22 LASS1
CD22 DNPEP
CD22 ST3GAL5
CD22 XDH
CD22 PRLR
CD22 NAAA
CD22 AAK1
CD22 USP11
CD22 NDUFS3
CD22 TENC1
CD22 CREB3
CD22 MRPL33
CD22 PIGC
CD22 PITPNM1
CD22 GHRH
CD22 SLC9A3R2
CD22 SLC9A7
CD22 TCAP
CD22 C2orf24
CD22 SF1
CD22 PRPS1L1
CD22 C7orf44
CD22 PSMD11
CD22 GLUD2
CD22 PRKD2
CD22 ZNF187
CD22 P2RX6
CD22 GYPE
CD22 SAPS2
CD22 COX6A2
CD22 GATA2
CD22 UBE3B
CD22 REG1A
CD22 FCGBP
CD22 KIAA1279
CD22 ATRX
CD22 TMEM151B
CD22 VSIG4
CD22 RGS9
CD22 HNRNPA3
CD22 PCTK3
CD22 PTPRD
CD22 TRD@
CD22 DTX4
CD22 LMO1
CD22 CCDC85B
CD22 MMP11
CD22 ELAVL2
CD22 ARID4A
CD22 RBCK1
CD22 IRF2BP1
CD22 KIAA0284
CD22 MAGEA9
CD22 MMACHC
CD22 CACNB4
CD22 OVGP1
CD22 LOC100129500
CD22 NPTX2
CD22 ZMYM3
CD22 CACNA1B
CD22 HHLA1
CD22 HCRTR1
CD22 SHBG
CD22 TRIM16
CD22 FSHR
CD22 SOX2
CD22 MGAT4C
CD22 GCOM1
CD22 SOCS3
CD22 ZNF134
CD22 RAP2B
CD22 MPZL1
CD22 IL3
CD22 GBX1
CD22 MYST2
CD22 CDC37
CD22 RAB8A
CD22 PSMB4
CD22 TJP1
CD22 RNH1
CD22 ITGB3BP
CD22 NEUROG3
CD22 SERPIND1
CD22 HPCAL1
CD22 CHKA
CD22 MVK
CD22 SERPINA4
CD22 LRRC15
CD22 FXYD3
CD22 IBTK
CD22 BAK1
CD22 B3GAT2
CD22 H6PD
CD22 KIAA0467
CD22 SLC22A6
CD22 ADH1C
CD22 ZNF101
CD22 CTSA
CD22 E2F1
CD22 C1orf21
CD22 SLC25A17
CD22 GSTM5
CD22 RELA
CD22 SPINT3
CD22 HPS1
CD22 STX1A
CD22 DNAJC4
CD22 PTPN9
CD22 CECR7
CD22 RXRB
CD22 C10orf12
CD22 HTR2A
CD22 P4HB
CD22 ACAN
CD22 SCD
CD22 CAP2
CD22 FCHO1
CD22 LCK
CD22 TNKS
CD22 PPIH
CD22 ZNF76
CD22 DRD1
CD22 POLD1
CD22 CYP27B1
CD22 KLRC3
CD22 EPR1
CD22 PKM2
CD22 NRTN
CD22 SOS1
CD22 LOC26102
CD22 MPZ
CD22 NPTX1
CD22 NUP88
CD22 STXBP1
CD22 RAD50
CD22 RABGGTA
CD22 PRKCB
CD22 TSHB
CD22 TRIM33
CD22 SIGMAR1
CD22 CORT
CD22 ACTB
CD22 AMBP
CD22 MEGF6
CD22 TBX1
CD22 PIGR
CD22 TCOF1
CD22 MCRS1
CD22 SCYL3
CD22 SAR1A
CD22 KCND3
CD22 WHAMM
CD22 psiTPTE22
CD22 sept-06
CD22 RASSF1
CD22 KANK3
CD22 ELK1
CD22 MTHFR
CD22 SLC22A24
CD22 RPS26
CD22 HTR1D
CD22 PARD3
CD22 ITGA2B
CD22 CIAPIN1
CD22 NCAM1
CD22 RAD9A
CD22 WT1
CD22 SLC8A1
CD22 MATN4
CD22 NTRK2
CD22 RAP2A
CD22 CDKN1B
CD22 GUCA1A
CD22 MAG
CD22 BAP1
CD22 RHBDL1
CD22 LUZP1
CD22 CHRND
CD22 HAUS5
CD22 SEC16A
CD22 NDRG2
CD22 C14orf1
CD22 MTX1
CD22 P2RX7
CD22 ZNF274
CD22 ARHGAP4
CD22 HIRIP3
CD22 PYY
CD22 MLC1
CD22 UNC5B
CD22 VAMP4
CD22 NUP62
CD22 LOC100128570
CD22 IFRD2
CD22 IMP4
CD22 KRTAP26-1
CD22 TADA3L
CD22 CCL13
CD22 SOX12
CD22 FGR
CD22 ELAVL3
CD22 MMP10
CD22 RTN2
CD22 CAD
CD22 CHST1
CD22 IRF2
CD22 EWSR1
CD22 PDE4D
CD22 MFN1
CD22 GUCA2A
CD22 LDB2
CD22 PDE4C
CD22 GNL1
CD22 EIF3K
CD22 PAFAH1B1
CD22 PPP1R10
CD22 STX2
CD22 GABARAPL2
CD22 MYO1C
CD22 PPP3R1
CD22 HOXC11
CD22 ELOVL5
CD22 DOK2
CD22 RHBDD3
CD22 EIF2C2
CD22 MC2R
CD22 SOX3
CD22 MR1
CD22 PNMT
CD22 ZNF259
CD22 MPV17
CD22 GPR3
CD22 SCGB1D2
CD22 KIAA0999
CD22 FARSA
CD22 GNB2L1
CD22 ARFGEF2
CD22 SLC18A1
CD22 HSD17B3
CD22 RRP12
CD22 CHRNA3
CD22 CHKB
CD22 MARK2
CD22 MYCBP
CD22 BTNL3
CD22 KCNQ3
CD22 FANCA
CD22 CELA2B
CD22 CBFA2T3
CD22 BCL3
CD22 IVD
CD22 SLC25A16
CD22 HDGF
CD22 WNT6
CD22 BCAM
CD22 DNASE1L1
CD22 SLMO1
CD22 WNT2B
CD22 MAD1L1
CD22 TTC15
CD22 HTR2B
CD22 ALOX5
CD22 PCNXL2
CD22 GTSE1
CD22 CYP27A1
CD22 ZFPL1
CD22 PTGER3
CD22 PSAP
CD22 WNT11
CD22 ATF7
CD22 IL1RL1
CD22 ELF5
CD22 GMFG
CD22 LY6G6C
CD22 CBX5
CD22 AKR1C4
CD22 RBM42
CD22 MGP
CD22 ANKLE2
CD22 LOC90925
CD22 CD47
CD22 EMR1
CD22 KRT37
CD22 PPM1D
CD22 PI4KB
CD22 SIT1
CD22 SLC1A6
CD22 PHKG1
CD22 POLA2
CD22 FZR1
CD22 EAPP
CD22 KRTAP5-9
CD22 DPY19L2P2
CD22 SULT2B1
CD22 FMOD
CD22 PDGFRB
CD22 RECQL5
CD22 SUPT6H
CD22 ADCY1
CD22 PGM3
CD22 CTRB2
CD22 HLA-DQB1
CD22 TICAM1
CD22 TGFBRAP1
CD22 INPP1
CD22 LHCGR
CD22 KCNA3
CD22 ST14
CD22 FAM102A
CD22 SCNN1D
CD22 ATP1B2
CD22 TTYH2
CD22 LY6E
CD22 HLF
CD22 LTBR
CD22 SNUPN
CD22 DAGLA
CD22 SUMO1
CD22 NR6A1
CD22 PPP1R3D
CD22 MLH1
CD22 C19orf29
CD22 MARCO
CD22 SEMA7A
CD22 IKZF1
CD22 MFSD10
CD22 CD72
CD22 CLOCK
CD22 HBBP1
CD22 IVL
CD22 DES
CD22 PGAP2
CD22 INHA
CD22 CRABP1
CD22 SMARCD2
CD22 AKAP3
CD22 GTF2F1
CD22 TRIM21
CD22 CLCN5
CD22 ATF6
CD22 MMP23B
CD22 SLC16A6
CD22 TFAP2B
CD22 COPS7A
CD22 TAZ
CD22 PISD
CD22 ANKRD46
CD22 TRIM10
CD22 ABCC9
CD22 ARC
CD22 PXDN
CD22 PTPRJ
CD22 LIMK2
CD22 ABCF2
CD22 TP53TG5
CD22 VAMP5
CD22 THBS3
CD22 TAF15
CD22 SMO
CD22 WDR62
CD22 SPINK2
CD22 SCAMP5
CD22 FSCN2
CD22 RMND5B
CD22 XRCC5
CD22 SRRT
CD22 AKT3
CD22 TPPP
CD22 POLR2E
CD22 NCSTN
CD22 LRCH4
CD22 GART
CD22 CHST2
CD22 PI3
CD22 LDB3
CD22 RHEB
CD22 ARFIP2
CD22 AGT
CD22 HYAL2
CD22 MAGED2
CD22 PDE3A
CD22 HSF4
CD22 AHDC1
CD22 BBC3
CD22 OR7E35P
CD22 GPSM3
CD22 CHRNE
CD22 LOC100134331
CD22 MYO9B
CD22 TKT
CD22 SMARCD3
CD22 GOLGA1
CD22 KRT2
CD22 ZNF167
CD22 INA
CD22 CD99
CD22 ILVBL
CD22 AP1G2
CD22 GBA
CD22 MYEF2
CD22 CLSTN3
CD22 HLA-DOB
CD22 PAXIP1
CD22 TROAP
CD22 ANXA9
CD22 ANG
CD22 ESR2
CD22 ZNF500
CD22 PUM2
CD22 RBPMS
CD22 HOXD10
CD22 MCAT
CD22 C5orf30
CD22 BCL2
CD22 MDM2
CD22 PAX8
CD22 PFKFB3
CD22 RBP3
CD22 CCKBR
CD22 PSMB8
CD22 CDC42
CD22 CDH4
CD22 ETS1
CD22 SIGLEC7
CD22 CELP
CD22 ABCA1
CD22 TYR
CD22 C11orf80
CD22 ST20
CD22 TNFSF12
CD22 ITIH3
CD22 CBX4
CD22 EPHA2
CD22 FAM13A
CD22 CSNK1A1
CD22 HADHA
CD22 AGFG2
CD22 SLC6A9
CD22 PRPF19
CD22 VILL
CD22 STARD3
CD22 PQBP1
CD22 SLC1A7
CD22 SLC46A3
CD22 MCM3AP
CD22 REEP2
CD22 STK17A
CD22 DHPS
CD22 C9orf33
CD22 TMBIM6
CD22 VAPB
CD22 NR2C1
CD22 ACHE
CD22 MOBKL1B
CD22 ARHGEF12
CD22 NFATC2IP
CD22 MT3
CD22 CGB
CD22 EDEM1
CD22 RER1
CD22 BRD2
CD22 BTRC
CD22 KHSRP
CD22 KIAA0323
CD22 MLXIP
CD22 LSM1
CD22 NOL7
CD22 MFSD5
CD22 FLJ40113
CD22 FOLH1
CD22 CADM3
CD22 UQCRC1
CD22 XPNPEP2
CD22 DHFR
CD22 SYT11
CD22 CRYBB3
CD22 SHC2
CD22 NHP2
CD22 FAM155B
CD22 WDR18
CD22 MC1R
CD22 SFRS1
CD22 HPR
CD22 SPN
CD22 ADRA1D
CD22 ASMT
CD22 NUDT3
CD22 MDK
CD22 OPCML
CD22 T
CD22 CEP135
CD22 FRAT2
CD22 LAIR1
CD22 AQP7
CD22 DAZ2
CD22 BRCA1
CD22 TRIM66
CD22 NRXN1
CD22 PFDN5
CD22 LOC552889
CD22 RIBC2
CD22 CR1
CD22 KRT6A
CD22 GNAT1
CD22 ABCC8
CD22 ACCN1
CD22 MYBPC3
CD22 RAD51L3
CD22 CHST15
CD22 RARS
CD22 TAF12
CD22 POLG
CD22 SLC29A2
CD22 SPC25
CD22 MYL2
CD22 CHST3
CD22 TUBB3
CD22 PBX1
CD22 VASH1
CD22 VPS45
CD22 JUNB
CD22 ABO
CD22 NTNG1
CD22 COLQ
CD22 NCAN
CD22 MGAT1
CD22 M6PR
CD22 SNX3
CD22 BNIP1
CD22 AMHR2
CD22 CACNB1
CD22 CRLF1
CD22 UBTF
CD22 PTEN
CD22 PSTPIP1
CD22 SETD2
CD22 IGF1R
CD22 ZBTB40
CD22 KLHL25
CD22 PCDH9
CD22 ZFYVE26
CD22 B4GALT4
CD22 GFPT2
CD22 NOX1
CD22 CYP2E1
CD22 ADAM15
CD22 KYNU
CD22 SOCS6
CD22 SLC18A3
CD22 DGKQ
CD22 TUBB2B
CD22 SLC1A4
CD22 KRT1
CD22 KCNQ1
CD22 ZNF337
CD22 TEP1
CD22 BAT3
CD22 ARSE
CD22 MSI1
CD22 SPG20
CD22 NPPB
CD22 LYPD3
CD22 GNG4
CD22 SLC6A11
CD22 CLCN6
CD22 RPL11
CD22 PFKFB2
CD22 ZNF239
CD22 SF3B2
CD22 PRM2
CD22 DHX30
CD22 DAXX
CD22 YY1
CD22 LRIT1
CD22 GABRG3
CD22 TAF1
CD22 UTRN
CD22 PRRG1
CD22 MAPK9
CD22 WNT10B
CD22 LRRC23
CD22 RAE1
CD22 MAPK12
CD22 SNAPC4
CD22 SV2C
CD22 RP5-1000E10.4
CD22 IRAK1
CD22 CHD8
CD22 FMO4
CD22 ZNF202
CD22 ZNF592
CD22 UCP3
CD22 LOC399904
CD22 APLP1
CD22 GPR15
CD22 GSN
CD22 KIAA1539
CD22 COL19A1
CD22 HIST1H3E
CD22 TOR1A
CD22 TOP3B
CD22 DNAJC9
CD22 TET3
CD22 POLD2
CD22 SLC6A8
CD22 DMWD
CD22 DGCR11
CD22 KAT5
CD22 GINS1
CD22 TAX1BP1
CD22 CYP11B2
CD22 VCX3A
CD22 EPHB2
CD22 ENTPD2
CD22 CTNS
CD22 VENTX
CD22 RRAGA
CD22 SMAD3
CD22 BMI1
CD22 DBN1
CD22 DUSP8
CD22 EPOR
CD22 AXIN1
CD22 NID1
CD22 C2CD2
CD22 GADD45B
CD22 MPP2
CD22 LYZL6
CD22 NGF
CD22 MFAP4
CD22 ITM2B
CD22 PTPRN
CD22 PSME1
CD22 C22orf9
CD22 EFNA2
CD22 BRD3
CD22 PAK2
CD22 UQCRC2
CD22 CSPG4
CD22 RANBP2
CD22 ERC1
CD22 BAX
CD22 HMGA1
CD22 NFYB
CD22 ADAMTSL2
CD22 ASIP
CD22 NPM3
CD22 C19orf50
CD22 PHLDA2
CD22 IGL@
CD22 FIG4
CD22 LOC728643
CD22 PWP1
CD22 ALPK3
CD22 TEAD3
CD22 SLC25A1
CD22 HOXD4
CD22 YPEL1
CD22 RAB3A
CD22 SRRD
CD22 ATP13A3
CD22 ERCC2
CD22 KIAA0240
CD22 KPNA6
CD22 SLC35A2
CD22 GYPA
CD22 FGF9
CD22 KIAA0892
CD22 IFT140
CD22 LY9
CD22 NBEAL2
CD22 TBC1D22A
CD22 ANXA2P1
CD22 THBS1
CD22 CAMK4
CD22 APAF1
CD22 LGR5
CD22 RAD54L
CD22 ODZ4
CD22 RPA2
CD22 TERF2
CD22 BIRC2
CD22 DKC1
CD22 TTF2
CD22 RSAD2
CD22 RIN1
CD22 C19orf6
CD22 LAD1
CD22 IL4
CD22 TXNRD2
CD22 TUB
CD22 NUP188
CD22 EML3
CD22 MMP17
CD22 F8
CD22 WDR77
CD22 CNGB1
CD22 MAGEA5
CD22 FZD9
CD22 TEF
CD22 IGSF9B
CD22 MN1
CD22 ARPC4
CD22 FUT7
CD22 BCAT2
CD22 CAMK2B
CD22 OR7E24
CD22 LBP
CD22 SRM
CD22 MED21
CD22 LRRC68
CD22 B4GALT5
CD22 MLLT1
CD22 TWF2
CD22 AHSG
CD22 GRB2
CD22 WHSC2
CD22 EIF4B
CD22 DOLK
CD22 MAN1A2
CD22 PVT1
CD22 SERPINB7
CD22 LPXN
CD22 FST
CD22 PLEC1
CD22 TIAM1
CD22 CDC42EP4
CD22 MXRA8
CD22 CGREF1
CD22 ACADS
CD22 CSF2RB
CD22 MYCN
CD22 PSMC5
CD22 SECISBP2L
CD22 GPR35
CD22 CDC20
CD22 SLC6A12
CD22 E2F5
CD22 CD7
CD22 CCR4
CD22 NUCB1
CD22 RAC2
CD22 BZRAP1
CD22 CLEC11A
CD22 LRP3
CD22 ZNF143
CD22 DUSP7
CD22 RUNX2
CD22 MPDU1
CD22 LOR
CD22 DCBLD2
CD22 SPTB
CD22 TBXAS1
CD22 FMO5
CD22 ZNF593
CD22 MLANA
CD22 ZBTB7B
CD22 MYBPC2
CD22 MTFR1
CD22 TMPRSS6
CD22 FGF7
CD22 SEC31B
CD22 PCBP1
CD22 AVPR1B
CD22 ACY1
CD22 TPMT
CD22 HAL
CD22 GRAP2
CD22 PPP3CA
CD22 DNAL4
CD22 LPAR2
CD22 CTNNBIP1
CD22 CEL
CD22 TBR1
CD22 COPS6
CD22 ACTL6B
CD22 HMG20B
CD22 DUSP14
CD22 OMG
CD22 ADCY2
CD22 CEACAM1
CD22 CASP2
CD22 HSD11B2
CD22 ARHGAP26
CD22 DHX9
CD22 KNG1
CD22 PROX1
CD22 KRT33A
CD22 FBN2
CD22 CCDC86
CD22 FBLN1
CD22 EPB41
CD22 GTF3A
CD22 MFHAS1
CD22 SLC15A1
CD22 EFNA3
CD22 BRD4
CD22 PAN2
CD22 ABHD14A
CD22 RBM38
CD22 NMB
CD22 EDA
CD22 RDH5
CD22 PHLDA1
CD22 C19orf57
CD22 ISG20L2
CD22 DKFZP564C196
CD22 D4S234E
CD22 CYP2C18
CD22 TP53I3
CD22 ABL1
CD22 CDKN2B
CD22 NDUFV1
CD22 AKAP4
CD22 F7
CD22 LLGL2
CD22 ZP2
CD22 ALAS2
CD22 ATP6V0A2
CD22 SH2B1
CD22 FAM119B
CD22 PSMD14
CD22 SLC16A5
CD22 PPAP2C
CD22 TP53I11
CD22 PRDX2
CD22 GYPB
CD22 ZFP36L2
CD22 FGF2
CD22 AQP5
CD22 EXOSC7
CD22 AMELX
CD22 CCNB2
CD22 DDX19A
CD22 IDS
CD22 RNF185
CD22 SCNN1A
CD22 RAPGEF1
CD22 NFKB1
CD22 SRD5A1
CD22 APOC1
CD22 GH1
CD22 OR2B6
CD22 PPP2R5D
CD22 TUSC2
CD22 POLR2J
CD22 CD80
CD22 TCF3
CD22 CHRNB2
CD22 BMP8A
CD22 POLE
CD22 THOC1
CD22 PTPRU
CD22 ZNF263
CD22 RGS10
CD22 CSTB
CD22 PPP4R1
CD22 CCNF
CD22 TERF1
CD22 KCNH1
CD22 DHRS1
CD22 LARGE
CD22 MON2
CD22 HCK
CD22 MKI67
CD22 HSF1
CD22 KIFC3
CD22 MAGEA4
CD22 PRKAR2A
CD22 KIF1A
CD22 CDH16
CD22 MGAT3
CD22 DDX3X
CD22 ANK1
CD22 NAALADL1
CD22 ARFIP1
CD22 FUS
CD22 U2AF2
CD22 SKAP1
CD22 ADORA1
CD22 LYPLA2
CD22 CSTF2
CD22 HIPK2
CD22 STBD1
CD22 C1QL1
CD22 CALR
CD22 SPG7
CD22 HARS
CD22 ACP1
CD22 C16orf88
CD22 EIF2B1
CD22 BAT1
CD22 DCI
CD22 ESR1
CD22 STIP1
CD22 REM1
CD22 ALDH4A1
CD22 DSG1
CD22 LOC645961
CD22 MRPS12
CD22 E2F4
CD22 CRMP1
CD22 PAX9
CD22 GRP
CD22 FOXN1
CD22 ABCC10
CD22 NDST1
CD22 RP1-21O18.1
CD22 HOXD13
CD22 LDLR
CD22 DDX6
CD22 AXL
CD22 FRY
CD22 DGCR9
CD22 CD3E
CD22 CEP57
CD22 RDH16
CD22 UPK2
CD22 NFIX
CD22 IGHMBP2
CD22 LOC91316
CD22 GAS6
CD22 ERBB3
CD22 ERCC8
CD22 OSGIN2
CD22 ZBTB7A
CD22 DNAJA3
CD22 PPP3CB
CD22 CFDP1
CD22 DUS4L
CD22 TCF20
CD22 ZBTB17
CD22 MAML3
CD22 TNXB
CD22 GP2
CD22 TAGLN3
CD22 CNTN6
CD22 PIM1
CD22 RAB11FIP5
CD22 CENPA
CD22 RPRD2
CD22 CD34
CD22 ZKSCAN5
CD22 FLT1
CD22 PLA2G6
CD22 HRK
CD22 PAMR1
CD22 NASP
CD22 COL21A1
CD22 MYH10
CD22 MOGS
CD22 MT4
CD22 SLC6A4
CD22 MUC1
CD22 RRH
CD22 ACIN1
CD22 CAPN5
CD22 OAS2
CD22 LSM4
CD22 LOC652147
CD22 PCDHGA12
CD22 PAK4
CD22 SFRS4
CD22 GAD2
CD22 TNIP1
CD22 UTP3
CD22 CDKN2C
CD22 EFNB1
CD22 CDH22
CD22 ZNF282
CD22 SLC22A14
CD22 RAGE
CD22 LLGL1
CD22 PLXNA3
CD22 SLC25A3
CD22 TXK
CD22 IGFBP5
CD22 ADRA1A
CD22 PDE1A
CD22 MVD
CD22 SLC16A2
CD22 CDKL5
CD22 DYNC1I1
CD22 GATA4
CD22 MATK
CD22 ITGAM
CD22 ESPL1
CD22 PDE6C
CD22 SNX27
CD22 TEX28
CD22 NQO1
CD22 ZMYND10
CD22 LOC157627
CD22 PIK3CD
CD22 MYOZ3
CD22 ACCN2
CD22 SLC30A9
CD22 CCL27
CD22 MAP2K4
CD22 CHRNB1
CD22 TAF11
CD22 SYNGR4
CD22 RASGRP3
CD22 GRIN2A
CD22 ABCB6
CD22 DEPDC5
CD22 STAU1
CD22 CD300C
CD22 NBAS
CD22 KCNH2
CD22 CCNA2
CD22 SMARCD1
CD22 S100A5
CD22 INPP5K
CD22 KRT81
CD22 IL8RB
CD22 EIF3F
CD22 KEAP1
CD22 C1orf77
CD22 PSD4
CD22 NCR3
CD22 SLC24A1
CD22 FADS1
CD22 TUBA3C
CD22 RAB3GAP2
CD22 ARPC2
CD22 STAT2
CD22 CXCL5
CD22 FAS
CD22 MRFAP1L1
CD22 ANP32E
CD22 HIPK3
CD22 B4GALT3
CD22 CCT8
CD22 ODF2
CD22 KLHL35
CD22 DCHS1
CD22 DDX51
CD22 CDK6
CD22 MICAL2
CD22 GRAMD1B
CD22 PTPRR
CD22 RAMP3
CD22 ATF6B
CD22 SSTR5
CD22 MCM2
CD22 CNNM2
CD22 SLC25A11
CD22 TNFAIP6
CD22 ITSN1
CD22 KCNAB2
CD22 ASMTL
CD22 EXTL1
CD22 MT1X
CD22 S1PR4
CD22 HTR6
CD22 NEUROD2
CD22 TPX2
CD22 ZNF141
PMF1 IGFALS
PMF1 NRG1
PMF1 BZRPL1
PMF1 RB1
PMF1 ARVCF
PMF1 ARHGEF6
PMF1 GNB3
PMF1 GIPR
PMF1 SEMA3F
PMF1 XAF1
PMF1 MSX1
PMF1 IPCEF1
PMF1 FLT3LG
PMF1 RIMS2
PMF1 UBE2C
PMF1 FKBP8
PMF1 SLC6A7
PMF1 MUC8
PMF1 MAP3K14
PMF1 BBS9
PMF1 MYB
PMF1 CD40
PMF1 GTPBP6
PMF1 UQCRFS1
PMF1 DTNA
PMF1 TBX19
PMF1 KLF11
PMF1 CRCP
PMF1 PRPF6
PMF1 LECT2
PMF1 OPN1SW
PMF1 PSMD1
PMF1 IQSEC3
PMF1 GREM1
PMF1 LTK
PMF1 ATXN3
PMF1 ECE2
PMF1 DAGLA
PMF1 MYH8
PMF1 KATNB1
PMF1 GLP1R
PMF1 SERBP1
PMF1 RASSF9
PMF1 ITGA3
PMF1 LMTK2
PMF1 TUBGCP4
PMF1 OCEL1
PMF1 GRM4
PMF1 PRF1
PMF1 N4BP2L2
PMF1 IGF2
PMF1 CCL19
PMF1 RIN1
PMF1 AMMECR1
PMF1 XRCC2
PMF1 KLHL18
PMF1 TNK1
PMF1 S100A4
PMF1 LBP
PMF1 TMCC1
PMF1 HIST1H2AG
PMF1 GPR161
PMF1 DOK1
PMF1 HCG9
PMF1 KIFC1
PMF1 NCR2
PMF1 PRSS16
PMF1 BFSP2
PMF1 EXD2
PMF1 EPAS1
PMF1 CEBPE
PMF1 SNX13
PMF1 APOBEC3C
PMF1 TMEM87A
PMF1 IL8
PMF1 LOC728849
PMF1 DPEP1
PMF1 NTSR2
PMF1 PTGS1
PMF1 ODF1
PMF1 GPT
PMF1 HAS1
PMF1 HMGB3
PMF1 WDR45
PMF1 CCR7
PMF1 CD4
PMF1 IL13
PMF1 RYR3
PMF1 CRYBA4
PMF1 SDC1
PMF1 TSSK2
PMF1 PHF21A
PMF1 HMGA2
PMF1 SFRS17A
PMF1 HTR7
PMF1 TLX2
PMF1 AFF2
PMF1 GGT5
PMF1 COX10
PMF1 IKBKG
PMF1 ETV3
PMF1 ARID1A
PMF1 JUP
PMF1 CYHR1
PMF1 OBSL1
PMF1 NAGPA
PMF1 FAM89B
PMF1 MUC1
PMF1 ZNF157
PMF1 IFI35
PMF1 GPR19
PMF1 UROS
PMF1 ATG4B
PMF1 REL
PMF1 PML
PMF1 STATH
PMF1 YWHAQ
PMF1 OAZ1
PMF1 MAPK3
PMF1 AFAP1
PMF1 TNFRSF25
PMF1 ZKSCAN3
PMF1 SDF2
PMF1 ADAM20
PMF1 DOPEY1
PMF1 PCBP2
PMF1 LOC283079
PMF1 ZNF467
PMF1 RBBP8
PMF1 KRT33B
PMF1 CHIT1
PMF1 ISLR
PMF1 MYOG
PMF1 CDK6
PMF1 SLC15A2
PMF1 IL17RA
PMF1 CYP11A1
PMF1 JAG1
PMF1 ERF
PMF1 TNPO1
PMF1 OTUB1
PMF1 TULP3
PMF1 SMAD9
PMF1 PPP1R16B
PMF1 USP19
PMF1 MATN3
PMF1 IQSEC2
PMF1 GFAP
PMF1 UBE2N
PMF1 LOC201229
PMF1 SLC8A1
PMF1 NDUFV2
PMF1 NCKIPSD
PMF1 EIF2AK2
PMF1 CSNK2A1
PMF1 GPLD1
PMF1 AQP8
PMF1 MYO1C
PMF1 DEFA3
PMF1 FLJ10038
PMF1 IVD
PMF1 SFRS8
PMF1 NFKB2
PMF1 CSF1
PMF1 SLC20A2
PMF1 RPS6KB2
PMF1 NACAD
PMF1 MYT1
PMF1 TGFB1
PMF1 SLC28A1
PMF1 NR0B2
PMF1 PIK3CB
PMF1 METTL3
PMF1 TNFRSF10C
PMF1 SKI
PMF1 MMP19
PMF1 GRIN2C
PMF1 RPS6KA3
PMF1 ST6GALNAC4
PMF1 GPR162
PMF1 SMARCD3
PMF1 TPO
PMF1 ATP2A3
PMF1 MAGEA1
PMF1 HSF2
PMF1 PTPRB
PMF1 CDX2
PMF1 PAIP2B
PMF1 LOC644165
PMF1 FNDC3A
PMF1 RCVRN
PMF1 AP2A2
PMF1 PZP
PMF1 FMNL1
PMF1 FAU
PMF1 NFATC4
PMF1 TBCD
PMF1 SRPX
PMF1 LRRC48
PMF1 NTSR1
PMF1 MBL1P1
PMF1 TBC1D9B
PMF1 CDC2L5
PMF1 ZNF783
PMF1 CYP2A6
PMF1 STX5
PMF1 NDST2
PMF1 SDC2
PMF1 KIAA1024
PMF1 MEN1
PMF1 RBM4
PMF1 ATG2A
PMF1 FOXN2
PMF1 SEC14L1
PMF1 FAM50A
PMF1 PLXND1
PMF1 PDPN
PMF1 MLLT1
PMF1 IDH3B
PMF1 SERPINB7
PMF1 GJB3
PMF1 S1PR2
PMF1 HSPA4
PMF1 HTR4
PMF1 DPT
PMF1 MSC
PMF1 LCAT
PMF1 HAL
PMF1 NRL
PMF1 C2orf55
PMF1 CYP2A13
PMF1 UBE2S
PMF1 TCF25
PMF1 LOC728216
PMF1 VAT1
PMF1 C16orf7
PMF1 RREB1
PMF1 GAMT
PMF1 FETUB
PMF1 PTH
PMF1 TFDP2
PMF1 RP1-21O18.1
PMF1 CDR2L
PMF1 ACOT11
PMF1 CRTC1
PMF1 ELL2
PMF1 FGF9
PMF1 TLE3
PMF1 NECAP1
PMF1 DDIT4
PMF1 C3orf51
PMF1 LSM7
PMF1 MATK
PMF1 CD300C
PMF1 KIAA0586
PMF1 GAGE12J
PMF1 SFRS4
PMF1 SLITRK3
PMF1 DKK4
PMF1 PPP1R8
PMF1 NOMO1
PMF1 SAP18
PMF1 IQSEC1
PMF1 FAM65B
PMF1 RAP1GAP
PMF1 GNAS
PMF1 SLC5A5
PMF1 HS6ST1
PMF1 PDLIM7
PMF1 ACVR1B
PMF1 ANKRD12
PMF1 HOXC4
PMF1 RASSF7
PMF1 TBXA2R
PMF1 SLCO2A1
PMF1 TUBGCP2
PMF1 CCL22
PMF1 PRPF40A
PMF1 TMEM8B
PMF1 RAPGEF5
PMF1 COBRA1
PMF1 P2RY6
PMF1 CALB2
PMF1 RHOB
PMF1 ITPR2
PMF1 TCF7
PMF1 FOSL1
PMF1 DEFB4
PMF1 CASK
PMF1 CMA1
PMF1 MELK
PMF1 LPCAT4
PMF1 PFDN1
PMF1 CACNA1C
PMF1 SLC16A3
PMF1 CDC25B
PMF1 ARL3
PMF1 ADIPOR2
PMF1 CCL15
PMF1 PRAMEF12
PMF1 PCDH7
PMF1 SLC17A3
PMF1 EIF4G1
PMF1 MLLT4
PMF1 SERPINC1
PMF1 PCGF1
PMF1 SCAPER
PMF1 LPAR2
PMF1 MRPL28
PMF1 CCR1
PMF1 TTC22
PMF1 SDC3
PMF1 ST3GAL1
PMF1 RHO
PMF1 IFIT1
PMF1 KHK
PMF1 SPTLC2
PMF1 NCF4
PMF1 SLC7A4
PMF1 TRIM3
PMF1 RALYL
PMF1 TOMM20
PMF1 IKBKE
PMF1 WBP4
PMF1 ANGEL1
PMF1 CSNK1G2
PMF1 SNAPC2
PMF1 LIPE
PMF1 C1orf144
PMF1 ZNF208
PMF1 MET
PMF1 KRT12
PMF1 GTF2H3
PMF1 RUNX1
PMF1 ASGR1
PMF1 NRG2
PMF1 CNTN2
PMF1 RNF4
PMF1 GRIP2
PMF1 PAX3
PMF1 PTK7
PMF1 ASNA1
PMF1 SLA
PMF1 SPP2
PMF1 AURKA
PMF1 MYEF2
PMF1 NUP210
PMF1 PARP2
PMF1 LPIN2
PMF1 CSRP3
PMF1 TCF7L2
PMF1 PLEKHM2
PMF1 LOC729400
PMF1 ARID3A
PMF1 ACADVL
PMF1 ITIH4
PMF1 RHCE
PMF1 CBX3
PMF1 KDM1
PMF1 SIX3
PMF1 CTSZ
PMF1 NSFL1C
PMF1 GHRHR
PMF1 MAP3K11
PMF1 NRCAM
PMF1 CADM4
PMF1 GCN1L1
PMF1 PTCH1
PMF1 UBL3
PMF1 NECAB2
PMF1 MYCL1
PMF1 ACVRL1
PMF1 CD52
PMF1 NCDN
PMF1 CHMP7
PMF1 PRPF31
PMF1 C19orf21
PMF1 BCL2L1
PMF1 UBE2H
PMF1 WNT7A
PMF1 PSMD4
PMF1 IL4
PMF1 SLC5A2
PMF1 EZH1
PMF1 SH3BP1
PMF1 TRIM28
PMF1 CCHCR1
PMF1 CD63
PMF1 CXCR5
PMF1 TAP2
PMF1 NUPR1
PMF1 DYRK1B
PMF1 METTL1
PMF1 NADK
PMF1 SEPT6
PMF1 N4BP2L1
PMF1 GZMM
PMF1 SFPQ
PMF1 CYP3A4
PMF1 GPR126
PMF1 SLC4A8
PMF1 PIK3R1
PMF1 TGFB3
PMF1 SIM2
PMF1 GPRIN2
PMF1 CCDC94
PMF1 SLC9A3
PMF1 ZNF264
PMF1 ZNF710
PMF1 CCKAR
PMF1 ASPHD1
PMF1 PSG1
PMF1 EIF3B
PMF1 UCHL1
PMF1 KRT86
PMF1 MTG1
PMF1 UBC
PMF1 MAGEA3
PMF1 JAK3
PMF1 TMSB4Y
PMF1 TRAP1
PMF1 EDN2
PMF1 NLE1
PMF1 AK1
PMF1 BAIAP3
PMF1 ARTN
PMF1 PKMYT1
PMF1 GARNL4
PMF1 ECD
PMF1 ADRBK1
PMF1 GAGE2E
PMF1 ADCYAP1
PMF1 CARD10
PMF1 PXN
PMF1 ATRN
PMF1 TYR
PMF1 OPRL1
PMF1 TNIK
PMF1 MAGEC1
PMF1 STX16
PMF1 UROD
PMF1 PMS2L3
PMF1 ZNF169
PMF1 KIF20B
PMF1 CPNE6
PMF1 KDR
PMF1 RBMX2
PMF1 RFC5
PMF1 NOC2L
PMF1 MFNG
PMF1 USP6
PMF1 WWOX
PMF1 PHOX2B
PMF1 ST7
PMF1 AP4M1
PMF1 MAEA
PMF1 RNF5
PMF1 SLC2A1
PMF1 TM4SF5
PMF1 SFTPD
PMF1 PTK6
PMF1 CNTN1
PMF1 NF1
PMF1 CDH4
PMF1 SAMD14
PMF1 MFAP2
PMF1 DDX11
PMF1 EAPP
PMF1 PCDHA3
PMF1 FOXM1
PMF1 PLEKHM1
PMF1 GPR12
PMF1 AANAT
PMF1 CA12
PMF1 TGFBR2
PMF1 ETFB
PMF1 SLC6A3
PMF1 EFNA5
PMF1 TECR
PMF1 FCER2
PMF1 KCNF1
PMF1 JMJD6
PMF1 PLCG2
PMF1 SLN
PMF1 CNGB1
PMF1 FGD1
PMF1 CRX
PMF1 C19orf26
PMF1 BGLAP
PMF1 TBX5
PMF1 ABCD1
PMF1 ZC3H7B
PMF1 TIMP2
PMF1 ZBED4
PMF1 IGHG1
PMF1 UBXN1
PMF1 LOC729678
PMF1 ITGAD
PMF1 LTA
PMF1 NPAT
PMF1 CACNB4
PMF1 SCARB1
PMF1 MAP2K3
PMF1 PTGES
PMF1 ICAM1
PMF1 PHF16
PMF1 CYP3A5
PMF1 TRPC4AP
PMF1 CUBN
PMF1 POM121L9P
PMF1 IGH@
PMF1 CNP
PMF1 IRF8
PMF1 KIF3C
PMF1 RPL3L
PMF1 TRIM15
PMF1 SAPS1
PMF1 RNASEH2B
PMF1 GCKR
PMF1 DGCR6L
PMF1 SSTR5
PMF1 CRHR2
PMF1 PRSS12
PMF1 TGOLN2
PMF1 SLC17A1
PMF1 NME6
PMF1 NFATC3
PMF1 SEMA4D
PMF1 GARS
PMF1 GYG1
PMF1 PCDH1
PMF1 KCNMA1
PMF1 TFF1
PMF1 ARID4B
PMF1 PYGM
PMF1 NR4A1
PMF1 MAPKAPK2
PMF1 NPPA
PMF1 EDIL3
PMF1 ARF1
PMF1 OLFM1
PMF1 GIGYF2
PMF1 TYMS
PMF1 EMID1
PMF1 LEFTY1
PMF1 SORBS3
PMF1 SMOX
PMF1 CCPG1
PMF1 HMOX2
PMF1 MAZ
PMF1 USP9X
PMF1 MYST1
PMF1 COL6A2
PMF1 NCOR2
PMF1 POU4F1
PMF1 DSC1
PMF1 CSTF3
PMF1 ATP6V1B1
PMF1 SKIV2L
PMF1 AGAP8
PMF1 PPP3CC
PMF1 UPP1
PMF1 CSK
PMF1 PHB
PMF1 KIF22
PMF1 AATK
PMF1 AMIGO2
PMF1 TFDP1
PMF1 SEMA3A
PMF1 MXD1
PMF1 HMGXB3
PMF1 ALPPL2
PMF1 ZNF79
PMF1 CA11
PMF1 SLC6A2
PMF1 GJA1
PMF1 C1orf105
PMF1 STK25
PMF1 CDK2
PMF1 TEX261
PMF1 CNKSR1
PMF1 ASCC2
PMF1 PDGFRA
PMF1 FAM153A
PMF1 SLURP1
PMF1 NRD1
PMF1 PRB1
PMF1 PSMC5
PMF1 EPM2A
PMF1 PTPN21
PMF1 RNF167
PMF1 GRIK5
PMF1 C21orf33
PMF1 GRK5
PMF1 NFRKB
PMF1 DGKA
PMF1 TK2
PMF1 TIMP3
PMF1 ATP2B2
PMF1 AGPAT1
PMF1 ABCC3
PMF1 USP13
PMF1 CCDC69
PMF1 NTRK1
PMF1 MAD1L1
PMF1 TAOK3
PMF1 SPRR2C
PMF1 MAP2K2
PMF1 SLC30A3
PMF1 VPS11
PMF1 GCK
PMF1 MRE11A
PMF1 SLC9A1
PMF1 GDF5
PMF1 KCNJ4
PMF1 TRAFD1
PMF1 LRIG2
PMF1 RABGAP1L
PMF1 IFNA4
PMF1 PSG7
PMF1 ATP11A
PMF1 OGG1
PMF1 PLIN1
PMF1 P2RX4
PMF1 C14orf1
PMF1 DYRK2
PMF1 AGPS
PMF1 CRHR1
PMF1 DCT
PMF1 FAM189B
PMF1 RGS7
PMF1 IDH2
PMF1 SMPDL3B
PMF1 GHITM
PMF1 EIF4G2
PMF1 GNS
PMF1 HMX1
PMF1 ALDOB
PMF1 SH3PXD2A
PMF1 ABCA1
PMF1 IL18RAP
PMF1 AIF1
PMF1 IRF5
PMF1 VEGFC
PMF1 FANCL
PMF1 MRPL12
PMF1 CYP2B7P1
PMF1 RAF1
PMF1 THRA
PMF1 GALNTL4
PMF1 CROCC
PMF1 LIG3
PMF1 FOXE1
PMF1 HCRT
PMF1 CCL16
PMF1 TRAK1
PMF1 TNP1
PMF1 GPR6
PMF1 TYMP
PMF1 TAF5
PMF1 SMYD5
PMF1 ALOX12
PMF1 COL6A1
PMF1 PTAFR
PMF1 SPHK2
PMF1 HPGD
PMF1 TEKT2
PMF1 ST5
PMF1 KLF1
PMF1 ELN
PMF1 SPINT1
PMF1 RAB31
PMF1 FSHB
PMF1 LGALS9
PMF1 EIF3G
PMF1 CTSG
PMF1 HAP1
PMF1 ACR
PMF1 CAMSAP1
PMF1 ASGR2
PMF1 STMN1
PMF1 EVPL
PMF1 RAB40B
PMF1 ATP6V1G2
PMF1 DDX17
PMF1 IFI27
PMF1 CD33
PMF1 FOLR1
PMF1 IAH1
PMF1 DUSP1
PMF1 RRBP1
PMF1 CBLN1
PMF1 LHX2
PMF1 PCDHGC3
PMF1 PPYR1
PMF1 PGRMC2
PMF1 SIX6
PMF1 EIF5B
PMF1 HSF1
PMF1 HNRNPL
PMF1 DRG2
PMF1 PHKG2
PMF1 MUC2
PMF1 RAD54L2
PMF1 POU6F2
PMF1 SCAND2
PMF1 KCTD20
PMF1 ATPAF2
PMF1 SLC7A11
PMF1 MAP3K3
PMF1 IL10RA
PMF1 ZFY
PMF1 RAD52
PMF1 DMBT1
PMF1 POU2F2
PMF1 GPA33
PMF1 ATP10B
PMF1 PLCD1
PMF1 MFAP3
PMF1 CIITA
PMF1 ORC1L
PMF1 ELK3
PMF1 USF2
PMF1 ATP2B1
PMF1 CDK5R1
PMF1 SDCCAG1
PMF1 COL1A1
PMF1 FLII
PMF1 DLX2
PMF1 C9orf114
PMF1 FRAT2
PMF1 GALK1
PMF1 HNF1A
PMF1 CDC45L
PMF1 HTR1B
PMF1 FURIN
PMF1 FEZ1
PMF1 PSMD9
PMF1 KIR2DL4
PMF1 PIK3R2
PMF1 TRIM22
PMF1 TRIP13
PMF1 MMP25
PMF1 FLOT1
PMF1 SPTLC1
PMF1 DPH1
PMF1 ABCB1
PMF1 GSTA2
PMF1 TERT
PMF1 RALY
PMF1 FAM189A2
PMF1 PCK2
PMF1 ARHGAP6
PMF1 UGT2B15
PMF1 MDC1
PMF1 SULT4A1
PMF1 GPR176
PMF1 CARS
PMF1 FGF3
PMF1 SLC4A3
PMF1 WBSCR22
PMF1 FKBP15
PMF1 FCN3
PMF1 IL23A
PMF1 SLC17A7
PMF1 PRRC1
PMF1 FNTB
PMF1 ALDOC
PMF1 FDXR
PMF1 GRN
PMF1 ZFR
PMF1 BTBD2
PMF1 D4S234E
PMF1 DGKG
PMF1 F7
PMF1 CBARA1
PMF1 ALAS2
PMF1 RBM8A
PMF1 TFF3
PMF1 PDE4A
PMF1 MGAT5
PMF1 PRH1
PMF1 ARR3
PMF1 HPGDS
PMF1 TREX1
PMF1 CAPNS1
PMF1 VLDLR
PMF1 STX11
PMF1 FCGR2A
PMF1 CNOT4
PMF1 EPR1
PMF1 RAB14
PMF1 HSD17BP1
PMF1 GPR143
PMF1 MPZL2
PMF1 MAX
PMF1 PRPH
PMF1 SV2A
PMF1 GRINA
PMF1 FAM168B
PMF1 KRT16
PMF1 ZBTB25
PMF1 CYP2D6
PMF1 CORO1A
PMF1 PMS2L1
PMF1 TACC2
PMF1 CELSR2
PMF1 DNAJC7
PMF1 PAX7
PMF1 MEF2C
PMF1 POL3S
PMF1 PCBP3
PMF1 HTRA2
PMF1 REG1B
PMF1 RCE1
PMF1 CAP1
PMF1 CCBP2
PMF1 NUP214
PMF1 SMG6
PMF1 KDM5B
PMF1 B9D1
PMF1 SAG
PMF1 DNAH9
PMF1 CPSF4
PMF1 KRT35
PMF1 DDIT3
PMF1 TIPRL
PMF1 DNAJA1
PMF1 BTF3
PMF1 MATR3
PMF1 ZSCAN12
PMF1 ARHGAP12
PMF1 ABTB2
PMF1 TFAP2A
PMF1 RPH3A
PMF1 LSM12
PMF1 DHCR7
PMF1 TCF15
PMF1 CEACAM4
PMF1 BCR
PMF1 SBNO2
PMF1 MLL
PMF1 HSP90AB1
PMF1 SEMA5A
PMF1 NDUFS7
PMF1 ZBED1
PMF1 SLC12A4
PMF1 SLC14A2
PMF1 SSX1
PMF1 RSC1A1
PMF1 INSL3
PMF1 TBX10
PMF1 ARMC6
PMF1 KLRC2
PMF1 CAPN3
PMF1 WHAMML2
PMF1 NTRK3
PMF1 SFRS2
PMF1 ZNF22
PMF1 XDH
PMF1 PRLR
PMF1 PI4KB
PMF1 AAK1
PMF1 USP11
PMF1 TENC1
PMF1 CREB3
PMF1 PIGC
PMF1 PITPNM1
PMF1 SLC9A3R2
PMF1 TCAP
PMF1 SF1
PMF1 PRPS1L1
PMF1 PSMD11
PMF1 GLUD2
PMF1 DPH2
PMF1 ZNF187
PMF1 P2RX6
PMF1 GYPE
PMF1 COX6A2
PMF1 GATA2
PMF1 UBE3B
PMF1 REG1A
PMF1 ATRX
PMF1 VSIG4
PMF1 RGS9
PMF1 HNRNPA3
PMF1 PCTK3
PMF1 PTPRD
PMF1 TRD@
PMF1 DTX4
PMF1 SIGMAR1
PMF1 MMP11
PMF1 ELAVL2
PMF1 PRKDC
PMF1 IRF2BP1
PMF1 DGKD
PMF1 SGCA
PMF1 KIAA0284
PMF1 MAGEA9
PMF1 MMACHC
PMF1 SSH1
PMF1 OVGP1
PMF1 ZMYM3
PMF1 CACNA1B
PMF1 HHLA1
PMF1 HCRTR1
PMF1 SHBG
PMF1 TRIM16
PMF1 MGAT4C
PMF1 SOCS3
PMF1 IL3
PMF1 MYST2
PMF1 CDC37
PMF1 RAB8A
PMF1 PSMB4
PMF1 STBD1
PMF1 ITGB3BP
PMF1 NEUROG3
PMF1 SERPIND1
PMF1 HPCAL1
PMF1 CHKA
PMF1 MVK
PMF1 SERPINA4
PMF1 LRRC15
PMF1 BAK1
PMF1 H6PD
PMF1 KIAA0467
PMF1 UPK2
PMF1 ADH1C
PMF1 UBOX5
PMF1 CTSA
PMF1 E2F1
PMF1 SLC25A17
PMF1 GSTM5
PMF1 RELA
PMF1 SPINT3
PMF1 STX1A
PMF1 DNAJC4
PMF1 PTPN9
PMF1 CECR7
PMF1 RXRB
PMF1 C10orf12
PMF1 HTR2A
PMF1 ACAN
PMF1 LCK
PMF1 TNKS
PMF1 ZNF76
PMF1 DRD1
PMF1 BAHD1
PMF1 ITIH1
PMF1 NRTN
PMF1 SOS1
PMF1 LOC26102
PMF1 MPZ
PMF1 STXBP1
PMF1 RAD50
PMF1 RABGGTA
PMF1 PRKCB
PMF1 TSHB
PMF1 RASSF1
PMF1 CCDC85B
PMF1 CORT
PMF1 AMBP
PMF1 MEGF6
PMF1 TBX1
PMF1 PIGR
PMF1 TCOF1
PMF1 MCRS1
PMF1 SCYL3
PMF1 SAR1A
PMF1 KCND3
PMF1 psiTPTE22
PMF1 sept-06
PMF1 TRIM33
PMF1 KANK3
PMF1 MTHFR
PMF1 SLC22A24
PMF1 PARD3
PMF1 ITGA2B
PMF1 CIAPIN1
PMF1 WT1
PMF1 SVEP1
PMF1 MATN4
PMF1 NTRK2
PMF1 RAP2A
PMF1 GUCA1A
PMF1 MAG
PMF1 BAP1
PMF1 RHBDL1
PMF1 LUZP1
PMF1 HAUS5
PMF1 SEC16A
PMF1 NDRG2
PMF1 MTX1
PMF1 P2RX7
PMF1 ARHGAP4
PMF1 HIRIP3
PMF1 UNC5B
PMF1 VAMP4
PMF1 IFRD2
PMF1 U2AF2
PMF1 IMP4
PMF1 KRTAP26-1
PMF1 TADA3L
PMF1 SOX12
PMF1 ELAVL3
PMF1 RTN2
PMF1 CAD
PMF1 FCN1
PMF1 IRF2
PMF1 GUCA2A
PMF1 PDE4C
PMF1 GNL1
PMF1 EIF3K
PMF1 PAFAH1B1
PMF1 PPP1R10
PMF1 STX2
PMF1 EXOSC2
PMF1 HOXC11
PMF1 ELOVL5
PMF1 DOK2
PMF1 RHBDD3
PMF1 EIF2C2
PMF1 MC2R
PMF1 SOX3
PMF1 MR1
PMF1 PNMT
PMF1 GPR3
PMF1 PIM1
PMF1 KIAA0999
PMF1 SLC18A1
PMF1 RRP12
PMF1 CHRNA3
PMF1 KCNQ3
PMF1 FANCA
PMF1 CELA2B
PMF1 CBFA2T3
PMF1 BCL3
PMF1 FEM1B
PMF1 SLC25A16
PMF1 HDGF
PMF1 BCAM
PMF1 SLMO1
PMF1 WNT2B
PMF1 GPR35
PMF1 PCBP1
PMF1 ALOX5
PMF1 TUBB2B
PMF1 CYP27A1
PMF1 NUAK1
PMF1 ZFPL1
PMF1 PTGER3
PMF1 PSAP
PMF1 WNT11
PMF1 ATF7
PMF1 IL1RL1
PMF1 RNF185
PMF1 LY6G6C
PMF1 CBX5
PMF1 AKR1C4
PMF1 MGP
PMF1 ANKLE2
PMF1 LOC145678
PMF1 EMR1
PMF1 SEPHS1
PMF1 KRT37
PMF1 DNAJA3
PMF1 SLC1A6
PMF1 POLA2
PMF1 FZR1
PMF1 KRTAP5-9
PMF1 RECQL5
PMF1 PGM3
PMF1 CTRB2
PMF1 HLA-DQB1
PMF1 TICAM1
PMF1 TGFBRAP1
PMF1 INPP1
PMF1 LHCGR
PMF1 ST14
PMF1 FAM102A
PMF1 SCNN1D
PMF1 ATP1B2
PMF1 TTYH2
PMF1 LY6E
PMF1 HLF
PMF1 SNUPN
PMF1 MLH1
PMF1 C19orf29
PMF1 MARCO
PMF1 SEMA7A
PMF1 IKZF1
PMF1 CLOCK
PMF1 HBBP1
PMF1 IVL
PMF1 PGAP2
PMF1 INHA
PMF1 CRABP1
PMF1 SMARCD2
PMF1 AKAP3
PMF1 GTF2F1
PMF1 ATF6
PMF1 MMP23B
PMF1 SLC16A6
PMF1 TAZ
PMF1 ANKRD46
PMF1 ABCC9
PMF1 ARC
PMF1 PXDN
PMF1 PTPRJ
PMF1 ABCF2
PMF1 VAMP5
PMF1 TRIM58
PMF1 TAF15
PMF1 SMO
PMF1 WDR62
PMF1 SCAMP5
PMF1 FSCN2
PMF1 RMND5B
PMF1 XRCC5
PMF1 SRRT
PMF1 AKT3
PMF1 TPPP
PMF1 POLR2E
PMF1 NCSTN
PMF1 LRCH4
PMF1 CHST2
PMF1 LDB3
PMF1 DOLK
PMF1 ARFIP2
PMF1 AGT
PMF1 HYAL2
PMF1 PDE3A
PMF1 HSF4
PMF1 AHDC1
PMF1 BBC3
PMF1 CHRNE
PMF1 LOC100134331
PMF1 MYO9B
PMF1 F2RL3
PMF1 GOLGA1
PMF1 KRT2
PMF1 ZNF167
PMF1 INA
PMF1 AP1G2
PMF1 GBA
PMF1 KCNAB2
PMF1 CLSTN3
PMF1 HLA-DOB
PMF1 PAXIP1
PMF1 TROAP
PMF1 ANXA9
PMF1 ANG
PMF1 ESR2
PMF1 ZNF500
PMF1 PUM2
PMF1 HOXD10
PMF1 MCAT
PMF1 BCL2
PMF1 PAX8
PMF1 PTPN7
PMF1 SOLH
PMF1 CCKBR
PMF1 PSMB8
PMF1 SEZ6L
PMF1 ETS1
PMF1 CELP
PMF1 C11orf80
PMF1 TNFSF12
PMF1 ITIH3
PMF1 CBX4
PMF1 UCP2
PMF1 FAM13A
PMF1 CSNK1A1
PMF1 ATP5G3
PMF1 AGFG2
PMF1 SLC6A9
PMF1 PRPF19
PMF1 PQBP1
PMF1 SLC1A7
PMF1 REEP2
PMF1 STK17A
PMF1 VAPB
PMF1 ACHE
PMF1 CEACAM3
PMF1 NFATC2IP
PMF1 MT3
PMF1 CGB
PMF1 RER1
PMF1 BRD2
PMF1 BTRC
PMF1 KHSRP
PMF1 KIAA0323
PMF1 MLXIP
PMF1 CDKN2C
PMF1 LSM1
PMF1 NOL7
PMF1 CADM3
PMF1 UQCRC1
PMF1 XPNPEP2
PMF1 KCTD17
PMF1 CHD8
PMF1 NHP2
PMF1 FAM155B
PMF1 SPN
PMF1 NUDT3
PMF1 MDK
PMF1 OPCML
PMF1 T
PMF1 CEP135
PMF1 LAIR1
PMF1 MRC2
PMF1 AQP7
PMF1 BRCA1
PMF1 TRIM66
PMF1 NRXN1
PMF1 LOC552889
PMF1 KRT6A
PMF1 GNAT1
PMF1 ABCC8
PMF1 ACCN1
PMF1 KIAA1539
PMF1 RAD51L3
PMF1 CHST15
PMF1 POLG
PMF1 SLC29A2
PMF1 SPC25
PMF1 MYL2
PMF1 CHST3
PMF1 PBX1
PMF1 TET3
PMF1 JUNB
PMF1 ABO
PMF1 NTNG1
PMF1 MGAT1
PMF1 BNIP1
PMF1 AMHR2
PMF1 CACNB1
PMF1 RDH5
PMF1 SETD2
PMF1 IGF1R
PMF1 ZBTB40
PMF1 KLHL25
PMF1 PCDH9
PMF1 NOX1
PMF1 KAT5
PMF1 KYNU
PMF1 SLC18A3
PMF1 DGKQ
PMF1 GTSE1
PMF1 TAX1BP1
PMF1 KRT1
PMF1 KCNQ1
PMF1 ZNF337
PMF1 BAT3
PMF1 ARSE
PMF1 MSI1
PMF1 LYPD3
PMF1 SLC6A11
PMF1 RPL11
PMF1 PFKFB2
PMF1 ZNF239
PMF1 DHX30
PMF1 DAXX
PMF1 GABRG3
PMF1 TAF1
PMF1 PRRG1
PMF1 MAPK9
PMF1 WNT10B
PMF1 ACTL8
PMF1 LRRC23
PMF1 RAE1
PMF1 SNAPC4
PMF1 RP5-1000E10.4
PMF1 CRYBB3
PMF1 FMO4
PMF1 ZNF202
PMF1 ZNF592
PMF1 UCP3
PMF1 LOC399904
PMF1 MYBPC3
PMF1 COL19A1
PMF1 HIST1H3E
PMF1 TOP3B
PMF1 DNAJC9
PMF1 VASH1
PMF1 POLD2
PMF1 SLC6A8
PMF1 TEX28
PMF1 DGCR11
PMF1 CHMP2A
PMF1 ADAM15
PMF1 SLC1A4
PMF1 VCX3A
PMF1 EPHB2
PMF1 ENTPD2
PMF1 VENTX
PMF1 CTBS
PMF1 BMI1
PMF1 DBN1
PMF1 EPOR
PMF1 AXIN1
PMF1 GADD45B
PMF1 MPP2
PMF1 LYZL6
PMF1 NGF
PMF1 MFAP4
PMF1 ITM2B
PMF1 PTPRN
PMF1 PSME1
PMF1 C22orf9
PMF1 EFNA2
PMF1 PAK2
PMF1 UQCRC2
PMF1 CSPG4
PMF1 BAX
PMF1 CYP4B1
PMF1 NFYB
PMF1 ADAMTSL2
PMF1 NPM3
PMF1 C19orf50
PMF1 PHLDA2
PMF1 FIG4
PMF1 LOC728643
PMF1 PWP1
PMF1 ZFP36L2
PMF1 PRMT2
PMF1 YPEL1
PMF1 RAB3A
PMF1 ATP13A3
PMF1 KPNA6
PMF1 GYPA
PMF1 KIAA0892
PMF1 IFT140
PMF1 LY9
PMF1 NBEAL2
PMF1 TBC1D22A
PMF1 CAMK4
PMF1 APAF1
PMF1 LGR5
PMF1 RAD54L
PMF1 INPP5K
PMF1 RPA2
PMF1 TERF2
PMF1 BIRC2
PMF1 C19orf6
PMF1 LAD1
PMF1 TUB
PMF1 NUP188
PMF1 EML3
PMF1 F8
PMF1 INPP4A
PMF1 MAGEA5
PMF1 TEF
PMF1 IGSF9B
PMF1 MN1
PMF1 ARPC4
PMF1 FUT7
PMF1 BCAT2
PMF1 CAMK2B
PMF1 ACTR2
PMF1 SCEL
PMF1 SRM
PMF1 MED21
PMF1 LRRC68
PMF1 B4GALT5
PMF1 NPAS2
PMF1 AHSG
PMF1 GRB2
PMF1 RPS26
PMF1 PVT1
PMF1 C12orf47
PMF1 LPXN
PMF1 PLEC1
PMF1 MXRA8
PMF1 CGREF1
PMF1 ACADS
PMF1 CALCOCO1
PMF1 TRA2A
PMF1 PAX9
PMF1 CDC20
PMF1 SLC6A12
PMF1 CD7
PMF1 CCR4
PMF1 NUCB1
PMF1 RAC2
PMF1 CLEC11A
PMF1 LRP3
PMF1 DUSP7
PMF1 RUNX2
PMF1 MPDU1
PMF1 LOR
PMF1 DCBLD2
PMF1 DRD5
PMF1 TBXAS1
PMF1 ZNF593
PMF1 MLANA
PMF1 MYBPC2
PMF1 MTFR1
PMF1 TMPRSS6
PMF1 FGF7
PMF1 SEC31B
PMF1 HTR2B
PMF1 AVPR1B
PMF1 TPMT
PMF1 PPP3CA
PMF1 DNAL4
PMF1 MBOAT7
PMF1 CTNNBIP1
PMF1 CEL
PMF1 TBR1
PMF1 COPS6
PMF1 DUSP14
PMF1 ADCY2
PMF1 CASP2
PMF1 HSD11B2
PMF1 ARHGAP26
PMF1 PPIE
PMF1 HTR3A
PMF1 DHX9
PMF1 KNG1
PMF1 PROX1
PMF1 KRT33A
PMF1 CCDC86
PMF1 EPB41
PMF1 GTF3A
PMF1 MFHAS1
PMF1 SLC15A1
PMF1 EFNA3
PMF1 ABHD14A
PMF1 RBM38
PMF1 NMB
PMF1 PHLDA1
PMF1 C19orf57
PMF1 DKFZP564C196
PMF1 CYP2C18
PMF1 ABL1
PMF1 NDUFV1
PMF1 LLGL2
PMF1 ZP2
PMF1 ATP6V0A2
PMF1 FAM119B
PMF1 SLC16A5
PMF1 TP53I11
PMF1 PRDX2
PMF1 GYPB
PMF1 FGF2
PMF1 AQP5
PMF1 AMELX
PMF1 IDS
PMF1 RAPGEF1
PMF1 NFKB1
PMF1 APOC1
PMF1 OR2B6
PMF1 PPP2R5D
PMF1 TUSC2
PMF1 POLR2J
PMF1 TCF3
PMF1 CHRNB2
PMF1 BMP8A
PMF1 POLE
PMF1 RGS10
PMF1 PPP4R1
PMF1 CCNF
PMF1 TERF1
PMF1 KCNH1
PMF1 DHRS1
PMF1 LARGE
PMF1 HOXD4
PMF1 KIFC3
PMF1 MAGEA4
PMF1 PRKAR2A
PMF1 CDH16
PMF1 MGAT3
PMF1 DDX3X
PMF1 ANK1
PMF1 FUS
PMF1 TNNT1
PMF1 HRAS
PMF1 ADORA1
PMF1 LYPLA2
PMF1 HIPK2
PMF1 MAPK8IP1
PMF1 C1QL1
PMF1 CALR
PMF1 HARS
PMF1 ACP1
PMF1 PMS2CL
PMF1 BAT1
PMF1 DCI
PMF1 ESR1
PMF1 REM1
PMF1 ALDH4A1
PMF1 DSG1
PMF1 MRPS12
PMF1 E2F4
PMF1 CRMP1
PMF1 GRP
PMF1 NDST1
PMF1 ERGIC3
PMF1 HOXD13
PMF1 AXL
PMF1 DGCR9
PMF1 CD3E
PMF1 CEP57
PMF1 RDH16
PMF1 GJB5
PMF1 NFIX
PMF1 IGHMBP2
PMF1 LOC91316
PMF1 GAS6
PMF1 ERBB3
PMF1 ERCC8
PMF1 OSGIN2
PMF1 ZBTB7A
PMF1 SIT1
PMF1 LILRA4
PMF1 CFDP1
PMF1 DUS4L
PMF1 UBTF
PMF1 TNXB
PMF1 GP2
PMF1 TAGLN3
PMF1 CNTN6
PMF1 SCGB1D2
PMF1 RAB11FIP5
PMF1 RPRD2
PMF1 CD34
PMF1 ZKSCAN5
PMF1 FLT1
PMF1 HRK
PMF1 PAMR1
PMF1 NASP
PMF1 COL21A1
PMF1 MT4
PMF1 CAPN5
PMF1 OAS2
PMF1 LSM4
PMF1 LOC652147
PMF1 HADHA
PMF1 GAD2
PMF1 TNIP1
PMF1 UTP3
PMF1 SNRPC
PMF1 EFNB1
PMF1 TRIM25
PMF1 ZNF282
PMF1 RAGE
PMF1 LLGL1
PMF1 PLXNA3
PMF1 TP53
PMF1 TXK
PMF1 IGFBP5
PMF1 ADRA1A
PMF1 PDE1A
PMF1 TRIM38
PMF1 MVD
PMF1 SLC16A2
PMF1 DYNC1I1
PMF1 DAPK2
PMF1 ITGAM
PMF1 ESPL1
PMF1 SNX27
PMF1 DMWD
PMF1 NQO1
PMF1 ZMYND10
PMF1 LOC157627
PMF1 MYOZ3
PMF1 ACCN2
PMF1 CCL27
PMF1 MAP2K4
PMF1 SYNGR4
PMF1 RASGRP3
PMF1 GRIN2A
PMF1 ABCB6
PMF1 DEPDC5
PMF1 STAU1
PMF1 PLEKHG3
PMF1 KRT85
PMF1 KCNH2
PMF1 CCNA2
PMF1 SMARCD1
PMF1 IL8RB
PMF1 KEAP1
PMF1 PSD4
PMF1 NCR3
PMF1 SLC24A1
PMF1 FADS1
PMF1 STAT2
PMF1 CXCL5
PMF1 DDX19A
PMF1 ANP32E
PMF1 B4GALT3
PMF1 ODF2
PMF1 DCHS1
PMF1 DDX51
PMF1 STIP1
PMF1 GRAMD1B
PMF1 ATF6B
PMF1 MCM2
PMF1 CNNM2
PMF1 SLC25A11
PMF1 WNT1
PMF1 MT1X
PMF1 S1PR4
PMF1 HTR6
PMF1 NEUROD2
MED12 MRPL33
MED12 SFRS4
MED12 PLEC1
MED12 RBCK1
MED12 FUS
MED12 RBM5
MED12 GRINA
MED12 MDC1
MED12 HCFC1
MED12 USP22
MED12 SNRK
MED12 RAF1
MED12 NUP98
MED12 EIF3F
MED12 CD63
MED12 BAT1
MED12 STX16
MED12 PCBP2
MED12 CD99
MED12 GNAS
MED12 EIF1
MED12 FTH1
MED12 HNRNPH1
GPR182 TGFB1
GPR182 PAX8
GPR182 STAT2
GPR182 MLANA
GPR182 CCPG1
GPR182 LOC100134331
GPR182 MGAT1
GPR182 AANAT
GPR182 NFIX
GPR182 SLC7A2
GPR182 CPNE6
GPR182 KYNU
GPR182 FLT1
SERHL2 CLDN18
SERHL2 IGFALS
SERHL2 NRG1
SERHL2 BZRPL1
SERHL2 TMEM87A
SERHL2 ARVCF
SERHL2 BMP10
SERHL2 PAX7
SERHL2 GNB3
SERHL2 GDI1
SERHL2 GIPR
SERHL2 MSX1
SERHL2 FLT3LG
SERHL2 RIMS2
SERHL2 UBE2C
SERHL2 RAB4A
SERHL2 SLC6A7
SERHL2 MAP3K14
SERHL2 BBS9
SERHL2 MYB
SERHL2 UQCRFS1
SERHL2 DTNA
SERHL2 TBX19
SERHL2 KLF11
SERHL2 CRCP
SERHL2 PRPF6
SERHL2 OPN1SW
SERHL2 IQSEC3
SERHL2 SNRPB
SERHL2 LTK
SERHL2 ATXN3
SERHL2 UBE4A
SERHL2 ECE2
SERHL2 MYH8
SERHL2 KATNB1
SERHL2 GLP1R
SERHL2 SERBP1
SERHL2 RASSF9
SERHL2 ITGA3
SERHL2 LMTK2
SERHL2 TUBGCP4
SERHL2 OCEL1
SERHL2 GRM4
SERHL2 IGF2
SERHL2 CYTH3
SERHL2 AMMECR1
SERHL2 SEPT6
SERHL2 PYGM
SERHL2 TNNI2
SERHL2 KLHL18
SERHL2 KDM5B
SERHL2 S100A4
SERHL2 KRT85
SERHL2 GPR161
SERHL2 DOK1
SERHL2 HCG9
SERHL2 KIFC1
SERHL2 NCR2
SERHL2 PRSS16
SERHL2 BFSP2
SERHL2 KISS1
SERHL2 EXD2
SERHL2 EPAS1
SERHL2 CEBPE
SERHL2 APOBEC3C
SERHL2 RB1
SERHL2 IL8
SERHL2 LOC728849
SERHL2 DPEP1
SERHL2 NTSR2
SERHL2 SORBS3
SERHL2 ARHGEF6
SERHL2 ODF1
SERHL2 GPT
SERHL2 HAS1
SERHL2 HMGB3
SERHL2 WDR45
SERHL2 PTPRS
SERHL2 TOMM34
SERHL2 CCR7
SERHL2 CD4
SERHL2 IL13
SERHL2 RYR3
SERHL2 CRYBA4
SERHL2 CCDC69
SERHL2 PCSK7
SERHL2 HTR7
SERHL2 TLX2
SERHL2 AFF2
SERHL2 GGT5
SERHL2 COX10
SERHL2 IKBKG
SERHL2 TAF5
SERHL2 CYHR1
SERHL2 CACYBP
SERHL2 NAGPA
SERHL2 TMEM8B
SERHL2 ATPAF2
SERHL2 ZNF157
SERHL2 IFI35
SERHL2 GPR19
SERHL2 UROS
SERHL2 ATG4B
SERHL2 REL
SERHL2 ARFGAP2
SERHL2 PML
SERHL2 STATH
SERHL2 OAZ1
SERHL2 MAPK3
SERHL2 AFAP1
SERHL2 TNFRSF25
SERHL2 ZKSCAN3
SERHL2 NEU1
SERHL2 SDF2
SERHL2 ARHGEF17
SERHL2 ITGA10
SERHL2 ADAM20
SERHL2 RBBP8
SERHL2 CHIT1
SERHL2 SLC6A6
SERHL2 ISLR
SERHL2 MYOG
SERHL2 CDK6
SERHL2 SLC15A2
SERHL2 CYP11A1
SERHL2 JAG1
SERHL2 ERF
SERHL2 TNPO1
SERHL2 OTUB1
SERHL2 TULP3
SERHL2 PSMD2
SERHL2 PPP1R16B
SERHL2 USP19
SERHL2 RFC1
SERHL2 IQSEC2
SERHL2 C18orf10
SERHL2 GFAP
SERHL2 UBE2N
SERHL2 LOC201229
SERHL2 LSM12
SERHL2 NDUFV2
SERHL2 NCKIPSD
SERHL2 EIF2AK2
SERHL2 IMP4
SERHL2 GPLD1
SERHL2 AQP8
SERHL2 IGF2BP3
SERHL2 EXOSC2
SERHL2 DEFA3
SERHL2 SMAP1
SERHL2 FLJ10038
SERHL2 NFKB2
SERHL2 CSF1
SERHL2 LRRC37A3
SERHL2 RPS6KB2
SERHL2 LOC145678
SERHL2 PPM1D
SERHL2 TGFB1
SERHL2 SLC28A1
SERHL2 METTL3
SERHL2 TNFRSF10C
SERHL2 SKI
SERHL2 MMP19
SERHL2 PRSS23
SERHL2 GRIN2C
SERHL2 C4A
SERHL2 ST6GALNAC4
SERHL2 PDE3A
SERHL2 THBS3
SERHL2 F2RL3
SERHL2 ATP2A3
SERHL2 IGKC
SERHL2 MAGEA1
SERHL2 HSF2
SERHL2 PTPRB
SERHL2 CDX2
SERHL2 PAIP2B
SERHL2 LOC644165
SERHL2 NME3
SERHL2 AP2A2
SERHL2 PZP
SERHL2 FAU
SERHL2 NFATC4
SERHL2 SCAMP5
SERHL2 SRPX
SERHL2 LRRC48
SERHL2 CDC2L5
SERHL2 ZNF783
SERHL2 CYP2A6
SERHL2 NDST2
SERHL2 KIAA1024
SERHL2 MEN1
SERHL2 RBM4
SERHL2 ATG2A
SERHL2 FOXN2
SERHL2 SEC14L1
SERHL2 LPCAT4
SERHL2 FAM50A
SERHL2 PDPN
SERHL2 INPP4A
SERHL2 SERPINB7
SERHL2 GJB3
SERHL2 HTR4
SERHL2 DPT
SERHL2 RUNX2
SERHL2 LCAT
SERHL2 OR2H2
SERHL2 NRL
SERHL2 C2orf55
SERHL2 CYP2A13
SERHL2 UBE2S
SERHL2 DKFZP564C196
SERHL2 VAT1
SERHL2 C16orf7
SERHL2 RREB1
SERHL2 GAMT
SERHL2 FETUB
SERHL2 PTH
SERHL2 TFDP2
SERHL2 ERGIC3
SERHL2 CDR2L
SERHL2 ACOT11
SERHL2 CRTC1
SERHL2 LILRA4
SERHL2 CLDN14
SERHL2 DDIT4
SERHL2 MUC6
SERHL2 LSM7
SERHL2 MATK
SERHL2 PLEKHG3
SERHL2 GAGE12J
SERHL2 DKK4
SERHL2 NOMO1
SERHL2 SAP18
SERHL2 IQSEC1
SERHL2 FAM65B
SERHL2 RAP1GAP
SERHL2 GNAS
SERHL2 SLC5A5
SERHL2 HS6ST1
SERHL2 PDLIM7
SERHL2 C8orf84
SERHL2 ANKRD12
SERHL2 HOXC4
SERHL2 EP300
SERHL2 MUC5AC
SERHL2 TBXA2R
SERHL2 BCL2L11
SERHL2 TUBGCP2
SERHL2 CCL22
SERHL2 PPM1E
SERHL2 FAM89B
SERHL2 RAPGEF5
SERHL2 CDC6
SERHL2 P2RY6
SERHL2 CALB2
SERHL2 ITPR2
SERHL2 TCF7
SERHL2 FOSL1
SERHL2 CASK
SERHL2 PDE3B
SERHL2 ALB
SERHL2 C1orf216
SERHL2 SLC16A3
SERHL2 RAB3GAP1
SERHL2 PRAMEF12
SERHL2 SLC17A3
SERHL2 TTLL4
SERHL2 SEMA4F
SERHL2 EEF1G
SERHL2 EIF4G1
SERHL2 MLLT4
SERHL2 SERPINC1
SERHL2 SCAPER
SERHL2 PCGF1
SERHL2 MRPL28
SERHL2 TTC22
SERHL2 SDC3
SERHL2 CREB3
SERHL2 LALBA
SERHL2 RHO
SERHL2 IFIT1
SERHL2 KHK
SERHL2 PITPNM1
SERHL2 ALPPL2
SERHL2 SEC14L2
SERHL2 SLC7A4
SERHL2 TRIM3
SERHL2 RALYL
SERHL2 IKBKE
SERHL2 CSNK1G2
SERHL2 LOC100128031
SERHL2 LIPE
SERHL2 C1orf144
SERHL2 RBMX2
SERHL2 EVX1
SERHL2 GTF2H3
SERHL2 RAB32
SERHL2 RUNX1
SERHL2 ASGR1
SERHL2 NRG2
SERHL2 GRIP2
SERHL2 PAX3
SERHL2 JAM3
SERHL2 PTK7
SERHL2 ASNA1
SERHL2 LYPD3
SERHL2 SLA
SERHL2 SPP2
SERHL2 AURKA
SERHL2 MYEF2
SERHL2 GLB1L2
SERHL2 NUP210
SERHL2 PARP2
SERHL2 TCF7L2
SERHL2 FGF8
SERHL2 PLEKHM2
SERHL2 LOC729400
SERHL2 ARID3A
SERHL2 ACADVL
SERHL2 ITIH4
SERHL2 CBX3
SERHL2 KDM1
SERHL2 SIX3
SERHL2 NSFL1C
SERHL2 CDK2AP2
SERHL2 CASQ2
SERHL2 CADM4
SERHL2 GCN1L1
SERHL2 MYO16
SERHL2 NECAB2
SERHL2 ACVRL1
SERHL2 CD52
SERHL2 PAXIP1
SERHL2 CD79B
SERHL2 PRPF31
SERHL2 CDK2
SERHL2 C19orf21
SERHL2 JTB
SERHL2 UBE2H
SERHL2 WNT7A
SERHL2 IL4
SERHL2 SLC5A2
SERHL2 EZH1
SERHL2 SH3BP1
SERHL2 CCHCR1
SERHL2 CD63
SERHL2 TAP2
SERHL2 ABCC1
SERHL2 NUPR1
SERHL2 DYRK1B
SERHL2 METTL1
SERHL2 NADK
SERHL2 GZMM
SERHL2 MTERFD2
SERHL2 SFPQ
SERHL2 CYP3A4
SERHL2 FOSL2
SERHL2 DCT
SERHL2 SLC4A8
SERHL2 TGFB3
SERHL2 SIM2
SERHL2 GPRIN2
SERHL2 KCNJ6
SERHL2 SLC9A3
SERHL2 ZNF264
SERHL2 ZNF862
SERHL2 CCKAR
SERHL2 ASPHD1
SERHL2 PSG1
SERHL2 PLIN3
SERHL2 UCHL1
SERHL2 ARHGAP1
SERHL2 KRT86
SERHL2 MTG1
SERHL2 JAK3
SERHL2 TMSB4Y
SERHL2 FOXG1
SERHL2 NLE1
SERHL2 BAIAP3
SERHL2 ARTN
SERHL2 GARNL4
SERHL2 ADRBK1
SERHL2 GAGE2E
SERHL2 ADCYAP1
SERHL2 CARD10
SERHL2 PXN
SERHL2 FCGRT
SERHL2 TYR
SERHL2 MAPKAPK3
SERHL2 TNIK
SERHL2 MAGEC1
SERHL2 ZNF169
SERHL2 KIF20B
SERHL2 HSD17B8
SERHL2 ACAA1
SERHL2 CPNE6
SERHL2 RFC5
SERHL2 NOC2L
SERHL2 MFNG
SERHL2 USP6
SERHL2 WWOX
SERHL2 GPX4
SERHL2 PHOX2B
SERHL2 MAEA
SERHL2 RNF5
SERHL2 SLC2A1
SERHL2 REEP2
SERHL2 SFTPD
SERHL2 CNTN1
SERHL2 NF1
SERHL2 SAMD14
SERHL2 MFAP2
SERHL2 DDX11
SERHL2 SET
SERHL2 PCDHA3
SERHL2 SETDB1
SERHL2 PLEKHM1
SERHL2 GPR12
SERHL2 AANAT
SERHL2 CD40
SERHL2 ETFB
SERHL2 CPSF1
SERHL2 SLC6A3
SERHL2 FCER2
SERHL2 KCNF1
SERHL2 JMJD6
SERHL2 PLCG2
SERHL2 SLN
SERHL2 PTH1R
SERHL2 CELP
SERHL2 FGD1
SERHL2 CRX
SERHL2 ERICH1
SERHL2 BGLAP
SERHL2 TBX5
SERHL2 ABCD1
SERHL2 KCNJ9
SERHL2 ZC3H7B
SERHL2 EMD
SERHL2 TIMP2
SERHL2 ZBED4
SERHL2 IGHG1
SERHL2 PDLIM5
SERHL2 ABL1
SERHL2 UBXN1
SERHL2 KIF1A
SERHL2 LOC729678
SERHL2 CIZ1
SERHL2 LTA
SERHL2 SCARB1
SERHL2 PTGES
SERHL2 ICAM1
SERHL2 PHF16
SERHL2 CYP3A5
SERHL2 MYH2
SERHL2 BTF3
SERHL2 TRPC4AP
SERHL2 CUBN
SERHL2 POM121L9P
SERHL2 IGH@
SERHL2 CNP
SERHL2 IRF8
SERHL2 KIF3C
SERHL2 SFI1
SERHL2 RPL3L
SERHL2 TRIM15
SERHL2 RNASEH2B
SERHL2 GCKR
SERHL2 DGCR6L
SERHL2 SSTR5
SERHL2 GLT25D2
SERHL2 SNX17
SERHL2 TLE1
SERHL2 CRHR2
SERHL2 TGOLN2
SERHL2 PROL1
SERHL2 SLC17A1
SERHL2 NME6
SERHL2 NFATC3
SERHL2 SEMA4D
SERHL2 PCDH1
SERHL2 TFF1
SERHL2 ARID4B
SERHL2 FAM5C
SERHL2 ALDH5A1
SERHL2 PVALB
SERHL2 MAPKAPK2
SERHL2 NPPA
SERHL2 PDHA2
SERHL2 ARF1
SERHL2 PLRG1
SERHL2 GIGYF2
SERHL2 TYMS
SERHL2 EMID1
SERHL2 LEFTY1
SERHL2 PTGS1
SERHL2 TUBB2A
SERHL2 SMOX
SERHL2 CCPG1
SERHL2 HMOX2
SERHL2 UBL3
SERHL2 MYST1
SERHL2 COL6A2
SERHL2 NCOR2
SERHL2 POU4F1
SERHL2 DSC1
SERHL2 ATP6V1B1
SERHL2 SKIV2L
SERHL2 AGAP8
SERHL2 PPP3CC
SERHL2 UPP1
SERHL2 LAS1L
SERHL2 IHH
SERHL2 PHB
SERHL2 KIF22
SERHL2 AATK
SERHL2 AMIGO2
SERHL2 SEMA3A
SERHL2 MLX
SERHL2 NCF4
SERHL2 ACVR1B
SERHL2 CASP10
SERHL2 CA11
SERHL2 C8orf71
SERHL2 SLC6A2
SERHL2 GJA1
SERHL2 STK25
SERHL2 AP3M2
SERHL2 TEX261
SERHL2 CNKSR1
SERHL2 CCDC94
SERHL2 FAM153A
SERHL2 MOCS1
SERHL2 SLURP1
SERHL2 COMT
SERHL2 PSMC5
SERHL2 EPM2A
SERHL2 PTPN21
SERHL2 RNF167
SERHL2 ARHGEF12
SERHL2 GRIK5
SERHL2 C21orf33
SERHL2 TBC1D12
SERHL2 NFRKB
SERHL2 TK2
SERHL2 TIMP3
SERHL2 PSG7
SERHL2 COL9A2
SERHL2 ATP2B2
SERHL2 AGPAT1
SERHL2 CDK5R2
SERHL2 GLUD2
SERHL2 ABCC3
SERHL2 UTF1
SERHL2 PHF21A
SERHL2 SPRR2C
SERHL2 SLC30A3
SERHL2 CSTF3
SERHL2 GCK
SERHL2 GLE1
SERHL2 MRE11A
SERHL2 SLC9A1
SERHL2 GDF5
SERHL2 KCNJ4
SERHL2 TRAFD1
SERHL2 LRIG2
SERHL2 RABGAP1L
SERHL2 FGF12
SERHL2 ATP11A
SERHL2 OGG1
SERHL2 HSPBP1
SERHL2 DYRK2
SERHL2 UBOX5
SERHL2 AGPS
SERHL2 CCL16
SERHL2 FAM189B
SERHL2 CTAG1A
SERHL2 RGS7
SERHL2 LGALS9
SERHL2 SMPDL3B
SERHL2 GHITM
SERHL2 EEF1D
SERHL2 PDE8A
SERHL2 GNS
SERHL2 SCAMP1
SERHL2 HMX1
SERHL2 SH3PXD2A
SERHL2 ABCA1
SERHL2 IL18RAP
SERHL2 AIF1
SERHL2 IRF5
SERHL2 CHMP7
SERHL2 VEGFC
SERHL2 FANCL
SERHL2 MRPL12
SERHL2 CYP2B7P1
SERHL2 RPL18
SERHL2 THRA
SERHL2 CROCC
SERHL2 FOXE1
SERHL2 TNP1
SERHL2 GPR6
SERHL2 TYMP
SERHL2 TRBV5-4
SERHL2 ETV3
SERHL2 SMYD5
SERHL2 COL6A1
SERHL2 ZNF132
SERHL2 ARAF
SERHL2 PTAFR
SERHL2 HPGD
SERHL2 KLF1
SERHL2 ELN
SERHL2 ZBTB25
SERHL2 EIF3G
SERHL2 CTSG
SERHL2 ACR
SERHL2 NAALADL1
SERHL2 C6orf120
SERHL2 CAMSAP1
SERHL2 ASGR2
SERHL2 STMN1
SERHL2 EVPL
SERHL2 RAB40B
SERHL2 DDX17
SERHL2 IFI27
SERHL2 CD33
SERHL2 FOLR1
SERHL2 IAH1
SERHL2 DUSP1
SERHL2 RRBP1
SERHL2 CBLN1
SERHL2 PCDHGC3
SERHL2 PPYR1
SERHL2 PGRMC2
SERHL2 SIX6
SERHL2 EIF5B
SERHL2 KIF23
SERHL2 HNRNPL
SERHL2 LPHN3
SERHL2 PHKG2
SERHL2 MUC2
SERHL2 RAD54L2
SERHL2 POU6F2
SERHL2 SCAND2
SERHL2 KCTD20
SERHL2 HTR2A
SERHL2 SLC7A11
SERHL2 MAP3K3
SERHL2 IL10RA
SERHL2 ZFY
SERHL2 ZNF804A
SERHL2 C20orf194
SERHL2 RAD52
SERHL2 POU2F2
SERHL2 GPA33
SERHL2 ATP10B
SERHL2 PLCD1
SERHL2 MFAP3
SERHL2 HNF4G
SERHL2 SLC5A1
SERHL2 FLRT2
SERHL2 ELK3
SERHL2 CDK5R1
SERHL2 COL1A1
SERHL2 C9orf114
SERHL2 PTOV1
SERHL2 FRAT2
SERHL2 GALK1
SERHL2 PPP1R2
SERHL2 MGST3
SERHL2 USP12
SERHL2 CDC45L
SERHL2 HTR1B
SERHL2 FURIN
SERHL2 FEZ1
SERHL2 PSMD9
SERHL2 KIR2DL4
SERHL2 YY1
SERHL2 FLOT1
SERHL2 SPTLC1
SERHL2 HRAS
SERHL2 DPH1
SERHL2 ABCB1
SERHL2 GSTA2
SERHL2 LYPLA2
SERHL2 FAM189A2
SERHL2 RBMS1
SERHL2 PTPRG
SERHL2 ARHGAP6
SERHL2 UGT2B15
SERHL2 SULT4A1
SERHL2 ZNF76
SERHL2 SLC4A3
SERHL2 WBSCR22
SERHL2 FKBP15
SERHL2 PRRC1
SERHL2 FNTB
SERHL2 ALDOC
SERHL2 FDXR
SERHL2 GRN
SERHL2 D4S234E
SERHL2 DGKG
SERHL2 F7
SERHL2 CBARA1
SERHL2 SLC38A10
SERHL2 STBD1
SERHL2 RBM8A
SERHL2 TFF3
SERHL2 TEC
SERHL2 PDE4A
SERHL2 MGAT5
SERHL2 PRH1
SERHL2 ARR3
SERHL2 FGFR1
SERHL2 TREX1
SERHL2 CAPNS1
SERHL2 VLDLR
SERHL2 MED24
SERHL2 FCGR2A
SERHL2 RAB14
SERHL2 RAF1
SERHL2 GPR143
SERHL2 MPZL2
SERHL2 MAX
SERHL2 PRPH
SERHL2 SV2A
SERHL2 DCTD
SERHL2 PLXNA3
SERHL2 FAM168B
SERHL2 TAL1
SERHL2 PDE6C
SERHL2 HBXIP
SERHL2 DOHH
SERHL2 FSHB
SERHL2 CORO1A
SERHL2 CYP1A1
SERHL2 PMS2L1
SERHL2 TACC2
SERHL2 SPEF1
SERHL2 DNAJC7
SERHL2 PPP3R1
SERHL2 MEF2C
SERHL2 POL3S
SERHL2 PCBP3
SERHL2 HTRA2
SERHL2 REG1B
SERHL2 CCBP2
SERHL2 NUP214
SERHL2 SMG6
SERHL2 TNK1
SERHL2 SAG
SERHL2 DNAH9
SERHL2 KRT35
SERHL2 DDIT3
SERHL2 TIPRL
SERHL2 ZNF549
SERHL2 MUC1
SERHL2 MATR3
SERHL2 ZSCAN12
SERHL2 ABTB2
SERHL2 XK
SERHL2 TFAP2A
SERHL2 RPH3A
SERHL2 TCF15
SERHL2 CEACAM4
SERHL2 BCR
SERHL2 KRT6A
SERHL2 SBNO2
SERHL2 XPO6
SERHL2 MLL
SERHL2 HSP90AB1
SERHL2 SEMA5A
SERHL2 NDUFS7
SERHL2 ZBED1
SERHL2 SLC12A4
SERHL2 SLC14A2
SERHL2 SSX1
SERHL2 RSC1A1
SERHL2 INSL3
SERHL2 ARMC6
SERHL2 KLRC2
SERHL2 CAPN3
SERHL2 LCT
SERHL2 WHAMML2
SERHL2 NTRK3
SERHL2 SFRS2
SERHL2 HTR1E
SERHL2 ZNF22
SERHL2 XDH
SERHL2 NAAA
SERHL2 AAK1
SERHL2 USP11
SERHL2 TENC1
SERHL2 CLCN7
SERHL2 MRPL33
SERHL2 SPTLC2
SERHL2 SLC9A3R2
SERHL2 SF1
SERHL2 PRPS1L1
SERHL2 PSMD11
SERHL2 COASY
SERHL2 P2RX6
SERHL2 GYPE
SERHL2 COX6A2
SERHL2 UBE3B
SERHL2 REG1A
SERHL2 RGS9
SERHL2 PCTK3
SERHL2 PTPRD
SERHL2 TRD@
SERHL2 DTX4
SERHL2 ELAVL2
SERHL2 ARID4A
SERHL2 RBCK1
SERHL2 KIAA0284
SERHL2 MAGEA9
SERHL2 MMACHC
SERHL2 SSH1
SERHL2 OVGP1
SERHL2 ZMYM3
SERHL2 CACNA1B
SERHL2 HHLA1
SERHL2 HCRTR1
SERHL2 SHBG
SERHL2 TRIM16
SERHL2 MGAT4C
SERHL2 GCOM1
SERHL2 SOCS3
SERHL2 DNMBP
SERHL2 IL3
SERHL2 MYST2
SERHL2 CDC37
SERHL2 RAB8A
SERHL2 ITGB3BP
SERHL2 NEUROG3
SERHL2 PDGFRA
SERHL2 MVK
SERHL2 SERPINA4
SERHL2 LRRC15
SERHL2 H6PD
SERHL2 ADH1C
SERHL2 ZNF101
SERHL2 CTSA
SERHL2 SLC25A17
SERHL2 GSTM5
SERHL2 RELA
SERHL2 SPINT3
SERHL2 HPS1
SERHL2 DNAJC4
SERHL2 CECR7
SERHL2 RXRB
SERHL2 PCBP2
SERHL2 P4HB
SERHL2 ACAN
SERHL2 SCD
SERHL2 CAP2
SERHL2 FGF3
SERHL2 POLD1
SERHL2 CYP27B1
SERHL2 KCND3
SERHL2 NRTN
SERHL2 LOC26102
SERHL2 MPZ
SERHL2 NUP88
SERHL2 STXBP1
SERHL2 RAD50
SERHL2 RABGGTA
SERHL2 KCNAB2
SERHL2 PRKCB
SERHL2 TRIM33
SERHL2 CCDC85B
SERHL2 CORT
SERHL2 AMBP
SERHL2 MEGF6
SERHL2 TBX1
SERHL2 PIGR
SERHL2 TCOF1
SERHL2 SCYL3
SERHL2 SAR1A
SERHL2 KLRC3
SERHL2 psiTPTE22
SERHL2 ITGAD
SERHL2 MTHFR
SERHL2 SLC22A24
SERHL2 HTR1D
SERHL2 PARD3
SERHL2 ITGA2B
SERHL2 CIAPIN1
SERHL2 IDE
SERHL2 SLC8A1
SERHL2 MATN4
SERHL2 NTRK2
SERHL2 PVRL1
SERHL2 RAP2A
SERHL2 GUCA1A
SERHL2 MAG
SERHL2 BAP1
SERHL2 RHBDL1
SERHL2 LUZP1
SERHL2 HAUS5
SERHL2 SEC16A
SERHL2 NDRG2
SERHL2 ZNF274
SERHL2 ARHGAP4
SERHL2 GAD2
SERHL2 HIRIP3
SERHL2 UNC5B
SERHL2 VAMP4
SERHL2 LOC100128570
SERHL2 KRTAP26-1
SERHL2 CCL13
SERHL2 SOX12
SERHL2 ELAVL3
SERHL2 C9
SERHL2 RTN2
SERHL2 CAD
SERHL2 CHST1
SERHL2 IRF2
SERHL2 EWSR1
SERHL2 MFN1
SERHL2 GUCA2A
SERHL2 GNL1
SERHL2 EIF3K
SERHL2 PAFAH1B1
SERHL2 PPP1R10
SERHL2 STX2
SERHL2 MYO1C
SERHL2 HOXC11
SERHL2 ELOVL5
SERHL2 DOK2
SERHL2 RHBDD3
SERHL2 EIF2C2
SERHL2 MC2R
SERHL2 MR1
SERHL2 PNMT
SERHL2 GPR3
SERHL2 SCGB1D2
SERHL2 KIAA0999
SERHL2 GNB2L1
SERHL2 ARFGEF2
SERHL2 SLC18A1
SERHL2 RRP12
SERHL2 ProSAPiP1
SERHL2 RAB11FIP5
SERHL2 KCNQ3
SERHL2 FANCA
SERHL2 CBFA2T3
SERHL2 BCL3
SERHL2 SLC25A16
SERHL2 HDGF
SERHL2 BCAM
SERHL2 SLMO1
SERHL2 WNT2B
SERHL2 GPR35
SERHL2 TTC15
SERHL2 PCBP1
SERHL2 ALOX5
SERHL2 PCNXL2
SERHL2 GTSE1
SERHL2 CYP27A1
SERHL2 NUAK1
SERHL2 ZFPL1
SERHL2 PTGER3
SERHL2 HCN4
SERHL2 WNT11
SERHL2 IL1RL1
SERHL2 RNF185
SERHL2 LY6G6C
SERHL2 AKR1C4
SERHL2 MGP
SERHL2 LOC90925
SERHL2 CD47
SERHL2 PI4KB
SERHL2 SIT1
SERHL2 PPP3CB
SERHL2 PHKG1
SERHL2 FZR1
SERHL2 KRTAP5-9
SERHL2 SULT2B1
SERHL2 FMOD
SERHL2 RECQL5
SERHL2 SUPT6H
SERHL2 PGM3
SERHL2 CTRB2
SERHL2 TICAM1
SERHL2 ST14
SERHL2 FAM102A
SERHL2 ATP1B2
SERHL2 TTYH2
SERHL2 LY6E
SERHL2 HLF
SERHL2 LTBR
SERHL2 SNUPN
SERHL2 CCDC130
SERHL2 MLH1
SERHL2 C19orf29
SERHL2 MARCO
SERHL2 SEMA7A
SERHL2 IKZF1
SERHL2 CD72
SERHL2 CLOCK
SERHL2 HBBP1
SERHL2 IVL
SERHL2 PGAP2
SERHL2 INHA
SERHL2 TMCC1
SERHL2 AKAP3
SERHL2 GTF2F1
SERHL2 ATF6
SERHL2 MMP23B
SERHL2 TAZ
SERHL2 TPI1
SERHL2 ANKRD46
SERHL2 ABCC9
SERHL2 ARC
SERHL2 PXDN
SERHL2 LIMK2
SERHL2 ABCF2
SERHL2 TP53TG5
SERHL2 VAMP5
SERHL2 TRIM58
SERHL2 TAF15
SERHL2 SMO
SERHL2 WDR62
SERHL2 TBCD
SERHL2 FSCN2
SERHL2 RMND5B
SERHL2 SRRT
SERHL2 AKT3
SERHL2 TPPP
SERHL2 POLR2E
SERHL2 NCSTN
SERHL2 LRCH4
SERHL2 CHST2
SERHL2 LDB3
SERHL2 ARFIP2
SERHL2 HSF4
SERHL2 TRAF3IP2
SERHL2 LOC100134331
SERHL2 MYO9B
SERHL2 TKT
SERHL2 KRT2
SERHL2 ZNF167
SERHL2 INA
SERHL2 GRINA
SERHL2 AP1G2
SERHL2 GBA
SERHL2 TUBB2C
SERHL2 CLSTN3
SERHL2 GNG7
SERHL2 HLA-DOB
SERHL2 NCDN
SERHL2 TROAP
SERHL2 ANG
SERHL2 ESR2
SERHL2 ZNF500
SERHL2 HOXD10
SERHL2 BCL2
SERHL2 PAX8
SERHL2 PFKFB3
SERHL2 RBP3
SERHL2 PSMB8
SERHL2 CDC42
SERHL2 CDH4
SERHL2 ETS1
SERHL2 SIGLEC7
SERHL2 GJB5
SERHL2 TNFSF12
SERHL2 ITIH3
SERHL2 CBX4
SERHL2 HADHA
SERHL2 AGFG2
SERHL2 SLC6A9
SERHL2 VILL
SERHL2 CIITA
SERHL2 PQBP1
SERHL2 SLC1A7
SERHL2 TM4SF5
SERHL2 STK17A
SERHL2 TMBIM6
SERHL2 VAPB
SERHL2 PRB1
SERHL2 CEACAM3
SERHL2 NFATC2IP
SERHL2 MT3
SERHL2 C14orf1
SERHL2 RER1
SERHL2 BRD2
SERHL2 BTRC
SERHL2 KIAA0323
SERHL2 NOL7
SERHL2 CADM3
SERHL2 UQCRC1
SERHL2 XPNPEP2
SERHL2 KCTD17
SERHL2 CHD8
SERHL2 NHP2
SERHL2 HPR
SERHL2 SPN
SERHL2 ADRA1D
SERHL2 NUDT3
SERHL2 MDK
SERHL2 T
SERHL2 CEP135
SERHL2 LAIR1
SERHL2 AQP7
SERHL2 BRCA1
SERHL2 TRIM66
SERHL2 LOC552889
SERHL2 HNF1A
SERHL2 DHPS
SERHL2 GNAT1
SERHL2 ABCC8
SERHL2 ACCN1
SERHL2 MYBPC3
SERHL2 RAD51L3
SERHL2 MYO7A
SERHL2 CHST15
SERHL2 ABCF3
SERHL2 POLG
SERHL2 SLC29A2
SERHL2 APOC3
SERHL2 SPC25
SERHL2 CHST3
SERHL2 JUNB
SERHL2 ABO
SERHL2 NTNG1
SERHL2 MGAT1
SERHL2 BNIP1
SERHL2 AMHR2
SERHL2 CACNB1
SERHL2 RDH5
SERHL2 SOX1
SERHL2 PSTPIP1
SERHL2 SETD2
SERHL2 IGF1R
SERHL2 DLGAP4
SERHL2 KLHL25
SERHL2 PCDH9
SERHL2 GFPT2
SERHL2 NOX1
SERHL2 ADAM15
SERHL2 KYNU
SERHL2 AP1S1
SERHL2 SLC18A3
SERHL2 TUBB2B
SERHL2 KRT1
SERHL2 KCNQ1
SERHL2 FANCG
SERHL2 BAT3
SERHL2 ARSE
SERHL2 SPG20
SERHL2 RPL28
SERHL2 RPL11
SERHL2 PFKFB2
SERHL2 ZNF239
SERHL2 PRM2
SERHL2 DHX30
SERHL2 DAXX
SERHL2 MMP25
SERHL2 GABRG3
SERHL2 TAF1
SERHL2 UTRN
SERHL2 LRRC23
SERHL2 SNAPC4
SERHL2 CRYBB3
SERHL2 ZNF202
SERHL2 ZNF592
SERHL2 UCP3
SERHL2 KIAA1539
SERHL2 COL19A1
SERHL2 HIST1H3E
SERHL2 TOP3B
SERHL2 DNAJC9
SERHL2 VASH1
SERHL2 POLD2
SERHL2 SLC6A8
SERHL2 DGCR11
SERHL2 CHMP2A
SERHL2 KAT5
SERHL2 SLC1A4
SERHL2 VCX3A
SERHL2 EPHB2
SERHL2 WNT10B
SERHL2 BMI1
SERHL2 DBN1
SERHL2 DUSP8
SERHL2 EPOR
SERHL2 AXIN1
SERHL2 SERPIND1
SERHL2 GADD45B
SERHL2 EML3
SERHL2 LYZL6
SERHL2 NGF
SERHL2 ITM2B
SERHL2 PSME1
SERHL2 C22orf9
SERHL2 EFNA2
SERHL2 PAK2
SERHL2 CSPG4
SERHL2 BAX
SERHL2 NFYB
SERHL2 ADAMTSL2
SERHL2 C19orf50
SERHL2 PHLDA2
SERHL2 CLIP2
SERHL2 ALPK3
SERHL2 SLC25A1
SERHL2 HOXD4
SERHL2 YPEL1
SERHL2 RAB3A
SERHL2 ATP13A3
SERHL2 SLC35A2
SERHL2 FGF9
SERHL2 KIAA0892
SERHL2 IFT140
SERHL2 LY9
SERHL2 NBEAL2
SERHL2 TBC1D22A
SERHL2 THBS1
SERHL2 LGR5
SERHL2 RAD54L
SERHL2 RPA2
SERHL2 SVEP1
SERHL2 TERF2
SERHL2 C19orf6
SERHL2 LAD1
SERHL2 TXNRD2
SERHL2 TUB
SERHL2 NUP188
SERHL2 MPP2
SERHL2 DEPDC5
SERHL2 CNGB1
SERHL2 MAGEA5
SERHL2 TEF
SERHL2 IGSF9B
SERHL2 MN1
SERHL2 ARPC4
SERHL2 FUT7
SERHL2 BCAT2
SERHL2 OR7E24
SERHL2 LBP
SERHL2 SRM
SERHL2 LRRC68
SERHL2 B4GALT5
SERHL2 AHSG
SERHL2 GRB2
SERHL2 WHSC2
SERHL2 EIF4B
SERHL2 RPS26
SERHL2 PVT1
SERHL2 C12orf47
SERHL2 LPXN
SERHL2 FST
SERHL2 PLEC1
SERHL2 MXRA8
SERHL2 CGREF1
SERHL2 ALDH1L1
SERHL2 TRA2A
SERHL2 MAD1L1
SERHL2 CDC20
SERHL2 SLC6A12
SERHL2 CD7
SERHL2 CCR4
SERHL2 SERPINE2
SERHL2 NUCB1
SERHL2 RAC2
SERHL2 BZRAP1
SERHL2 CLEC11A
SERHL2 ZNF143
SERHL2 DUSP7
SERHL2 MSC
SERHL2 MPDU1
SERHL2 LOR
SERHL2 DCBLD2
SERHL2 ZNF593
SERHL2 MLANA
SERHL2 ZBTB7B
SERHL2 MYBPC2
SERHL2 MTFR1
SERHL2 TMPRSS6
SERHL2 FGF7
SERHL2 AVPR1B
SERHL2 ACY1
SERHL2 TPMT
SERHL2 GRAP2
SERHL2 PPP3CA
SERHL2 DNAL4
SERHL2 CLDN3
SERHL2 LPAR2
SERHL2 CTNNBIP1
SERHL2 DHCR24
SERHL2 COPS6
SERHL2 ACTL6B
SERHL2 DUSP14
SERHL2 CEACAM1
SERHL2 CASP2
SERHL2 HSD11B2
SERHL2 ARHGAP26
SERHL2 PROX1
SERHL2 KRT33A
SERHL2 CCDC86
SERHL2 GTF3A
SERHL2 MFHAS1
SERHL2 EFNA3
SERHL2 BRD4
SERHL2 NMB
SERHL2 PHLDA1
SERHL2 C19orf57
SERHL2 ISG20L2
SERHL2 IGFBP2
SERHL2 IRF4
SERHL2 LLGL2
SERHL2 ZP2
SERHL2 ALAS2
SERHL2 FAM119B
SERHL2 SLC16A5
SERHL2 PPAP2C
SERHL2 TP53I11
SERHL2 PRDX2
SERHL2 GYPB
SERHL2 FGF2
SERHL2 AQP5
SERHL2 C3orf32
SERHL2 IDS
SERHL2 NFKB1
SERHL2 OR2B6
SERHL2 PPP2R5D
SERHL2 TUSC2
SERHL2 POLR2J
SERHL2 TCF3
SERHL2 CHRNB2
SERHL2 POLE
SERHL2 RGS10
SERHL2 CCNF
SERHL2 TERF1
SERHL2 DHRS1
SERHL2 LARGE
SERHL2 HSF1
SERHL2 KIFC3
SERHL2 PRKAR2A
SERHL2 CDH16
SERHL2 MGAT3
SERHL2 ANK1
SERHL2 FUS
SERHL2 TUBA3D
SERHL2 U2AF2
SERHL2 RALY
SERHL2 HIPK2
SERHL2 MAPK8IP1
SERHL2 C1QL1
SERHL2 CALR
SERHL2 ACP1
SERHL2 BAT1
SERHL2 DCI
SERHL2 ESR1
SERHL2 STIP1
SERHL2 REM1
SERHL2 ALDH4A1
SERHL2 MRPS12
SERHL2 E2F4
SERHL2 CRMP1
SERHL2 PAX9
SERHL2 ST3GAL5
SERHL2 FOXN1
SERHL2 NDST1
SERHL2 RP1-21O18.1
SERHL2 HOXD13
SERHL2 SMARCD2
SERHL2 DGCR9
SERHL2 CD3E
SERHL2 RDH16
SERHL2 UPK2
SERHL2 NFIX
SERHL2 IGHMBP2
SERHL2 LOC91316
SERHL2 ERBB3
SERHL2 OSGIN2
SERHL2 ZBTB7A
SERHL2 DNAJA3
SERHL2 SLC1A6
SERHL2 DUS4L
SERHL2 TCF20
SERHL2 LSR
SERHL2 GP2
SERHL2 CNTN6
SERHL2 PIM1
SERHL2 MYCBP
SERHL2 DEXI
SERHL2 RPRD2
SERHL2 CD34
SERHL2 FLT1
SERHL2 HRK
SERHL2 PAMR1
SERHL2 COL21A1
SERHL2 MYH10
SERHL2 MOGS
SERHL2 MT4
SERHL2 PHLDB1
SERHL2 CAPN5
SERHL2 OAS2
SERHL2 LSM4
SERHL2 LOC652147
SERHL2 SFRS4
SERHL2 PRPF19
SERHL2 TNIP1
SERHL2 UTP3
SERHL2 CDKN2C
SERHL2 EFNB1
SERHL2 ZNF282
SERHL2 RAGE
SERHL2 LLGL1
SERHL2 TP53
SERHL2 IGFBP5
SERHL2 ADRA1A
SERHL2 MVD
SERHL2 DYNC1I1
SERHL2 DAPK2
SERHL2 ITGAM
SERHL2 SNX27
SERHL2 TEX28
SERHL2 ZMYND10
SERHL2 PTPRN
SERHL2 MAP2K4
SERHL2 SYNGR4
SERHL2 RASGRP3
SERHL2 GRIN2A
SERHL2 ABCB6
SERHL2 MMP17
SERHL2 STAU1
SERHL2 KCNH2
SERHL2 CCNA2
SERHL2 S100A5
SERHL2 IL8RB
SERHL2 KEAP1
SERHL2 C1orf77
SERHL2 NCR3
SERHL2 SLC24A1
SERHL2 FADS1
SERHL2 RAB3GAP2
SERHL2 STAT2
SERHL2 CXCL5
SERHL2 HIPK3
SERHL2 B4GALT3
SERHL2 KLHL35
SERHL2 DDX51
SERHL2 MICAL2
SERHL2 CENPA
SERHL2 ATF6B
SERHL2 MCM2
SERHL2 CNNM2
SERHL2 SLC25A11
SERHL2 ITSN1
SERHL2 KRAS
SERHL2 SPTB
SERHL2 EXTL1
SERHL2 S1PR4
SERHL2 HTR6
SERHL2 NEUROD2
PICK1 METTL1
PICK1 BRCA1
PICK1 REG1B
PICK1 NRXN1
PICK1 MEF2C
PICK1 CYP3A4
PICK1 NUP188
PICK1 PCBP3
PICK1 HTRA2
PICK1 MYBPC3
PICK1 RAD51L3
PICK1 GPRIN2
PICK1 SLC9A3
PICK1 RCE1
PICK1 CCKAR
PICK1 SMG6
PICK1 APOC3
PICK1 SPC25
PICK1 PSG1
PICK1 BZRPL1
PICK1 HLF
PICK1 SAG
PICK1 UCHL1
PICK1 TMEM87A
PICK1 KRT86
PICK1 TRIM16
PICK1 ARHGEF6
PICK1 GNB3
PICK1 GIPR
PICK1 JAK3
PICK1 DDIT3
PICK1 BTF3
PICK1 ABO
PICK1 NTNG1
PICK1 MSX1
PICK1 FLT3LG
PICK1 ARTN
PICK1 UBE2C
PICK1 TFAP2A
PICK1 TRIM38
PICK1 SRP9
PICK1 BCR
PICK1 MAP3K14
PICK1 ADRBK1
PICK1 KLHL25
PICK1 PCDH9
PICK1 SLC25A11
PICK1 ZFYVE26
PICK1 UBL4A
PICK1 CARD10
PICK1 HSP90AB1
PICK1 PCDH1
PICK1 CBFA2T3
PICK1 GPR1
PICK1 ZBED1
PICK1 OPRL1
PICK1 GTSE1
PICK1 OPN1SW
PICK1 TNFSF8
PICK1 NUP155
PICK1 CAPN3
PICK1 KIF20B
PICK1 ACAA1
PICK1 MMP23B
PICK1 GNB2L1
PICK1 RPL11
PICK1 SLC16A3
PICK1 NOC2L
PICK1 KATNB1
PICK1 KRTAP5-9
PICK1 MFNG
PICK1 USP6
PICK1 EPHB2
PICK1 WWOX
PICK1 CREB3
PICK1 SPTLC2
PICK1 RASSF9
PICK1 SLC9A3R2
PICK1 MAEA
PICK1 C2orf24
PICK1 PRPS1L1
PICK1 SLC2A1
PICK1 ADCYAP1R1
PICK1 VENTX
PICK1 OCEL1
PICK1 LRRC23
PICK1 ESR2
PICK1 P2RX6
PICK1 IGF2
PICK1 GYPE
PICK1 PTK6
PICK1 CRYBB3
PICK1 UBE3B
PICK1 REG1A
PICK1 XRCC2
PICK1 IVL
PICK1 COL19A1
PICK1 SAMD14
PICK1 TOP3B
PICK1 TNP1
PICK1 DDX11
PICK1 PTPRD
PICK1 KAT5
PICK1 SLC1A4
PICK1 CD40
PICK1 GPR161
PICK1 PDGFA
PICK1 KIFC1
PICK1 DTX4
PICK1 WNT10B
PICK1 AANAT
PICK1 CA12
PICK1 SLC6A3
PICK1 EPAS1
PICK1 EPOR
PICK1 AXIN1
PICK1 JMJD6
PICK1 PLCG2
PICK1 MMACHC
PICK1 CHP
PICK1 SLN
PICK1 HHLA1
PICK1 EML3
PICK1 CRX
PICK1 C19orf26
PICK1 PTGS1
PICK1 ODF1
PICK1 PAK2
PICK1 PPBPL2
PICK1 WDR45
PICK1 TBX5
PICK1 C19orf50
PICK1 CRYBA4
PICK1 C2orf27A
PICK1 PHF21A
PICK1 UBOX5
PICK1 E2F1
PICK1 HOXD4
PICK1 E2F4
PICK1 DNAJC4
PICK1 PTPN9
PICK1 KPNA6
PICK1 PTGES
PICK1 C10orf12
PICK1 TNFSF12
PICK1 IGHMBP2
PICK1 TBC1D22A
PICK1 POM121L9P
PICK1 REL
PICK1 THBS1
PICK1 STATH
PICK1 KIF3C
PICK1 LEFTY1
PICK1 ZNF76
PICK1 RPL3L
PICK1 TRIM15
PICK1 MAPK3
PICK1 CBARA1
PICK1 TERF2
PICK1 TNFRSF25
PICK1 DGCR6L
PICK1 C19orf6
PICK1 LAD1
PICK1 GRINA
PICK1 NCR1
PICK1 SOS1
PICK1 ARHGEF17
PICK1 TGOLN2
PICK1 VWA5A
PICK1 CHIT1
PICK1 NUP88
PICK1 FZD9
PICK1 MN1
PICK1 FUT7
PICK1 CDK6
PICK1 RABGGTA
PICK1 IL17RA
PICK1 NR4A1
PICK1 DOK1
PICK1 CCDC85B
PICK1 CORT
PICK1 HCRTR1
PICK1 MAPKAPK2
PICK1 MTHFR
PICK1 RPL19
PICK1 PVT1
PICK1 MEGF6
PICK1 TULP3
PICK1 NTSR2
PICK1 PIGR
PICK1 PLEC1
PICK1 TYMS
PICK1 ABL2
PICK1 SCYL3
PICK1 USP19
PICK1 RFC1
PICK1 MATN3
PICK1 C18orf10
PICK1 RPL4
PICK1 ITGAD
PICK1 RAB40B
PICK1 GPR35
PICK1 SMOX
PICK1 LOC201229
PICK1 COL6A2
PICK1 PARD3
PICK1 CCR4
PICK1 ITGA2B
PICK1 HTR4
PICK1 MYO1C
PICK1 SMAP1
PICK1 GUCA1A
PICK1 GARNL4
PICK1 NFKB2
PICK1 BAP1
PICK1 DCBLD2
PICK1 RPS6KB2
PICK1 LUZP1
PICK1 MYT1
PICK1 TGFB1
PICK1 PIK3CB
PICK1 MLANA
PICK1 ZBTB7B
PICK1 MMP19
PICK1 IL23A
PICK1 TPMT
PICK1 HIRIP3
PICK1 ST6GALNAC4
PICK1 GPR162
PICK1 AMIGO2
PICK1 SMARCD3
PICK1 MXD1
PICK1 CEL
PICK1 ALPPL2
PICK1 SMO
PICK1 ELAVL3
PICK1 CA11
PICK1 SLC6A2
PICK1 MYB
PICK1 CDC25C
PICK1 CASP2
PICK1 CNKSR1
PICK1 ARHGAP26
PICK1 PAFAH1B1
PICK1 KRT33A
PICK1 NFATC4
PICK1 IL13
PICK1 ELOVL5
PICK1 DOK2
PICK1 SOX3
PICK1 CCL19
PICK1 GPR3
PICK1 MVK
PICK1 CDC2L5
PICK1 SERPINA4
PICK1 EDA
PICK1 ZNF783
PICK1 GRIK5
PICK1 SLC18A1
PICK1 CHRNA3
PICK1 NDUFV1
PICK1 NFKB1
PICK1 FANCA
PICK1 TYR
PICK1 ATP2B2
PICK1 ABL1
PICK1 AGPAT1
PICK1 BCL3
PICK1 ANXA2P1
PICK1 FAM50A
PICK1 CRCP
PICK1 CCDC69
PICK1 SLMO1
PICK1 WNT2B
PICK1 MAD1L1
PICK1 SLC30A3
PICK1 CSTF3
PICK1 GYPB
PICK1 LCAT
PICK1 IL1RL1
PICK1 MRE11A
PICK1 REEP2
PICK1 IDS
PICK1 HMG20B
PICK1 KCNJ4
PICK1 ZFPL1
PICK1 CYP2A13
PICK1 PTGER3
PICK1 PSG7
PICK1 C16orf7
PICK1 FGF2
PICK1 POLR2J
PICK1 LY6G6C
PICK1 ABCA1
PICK1 FETUB
PICK1 ZNF263
PICK1 PTH
PICK1 CCL16
PICK1 KRT37
PICK1 TERF1
PICK1 LGALS9
PICK1 DGKA
PICK1 DNAJA3
PICK1 LILRA4
PICK1 FZR1
PICK1 MAGEA4
PICK1 GNS
PICK1 CDH16
PICK1 SOD3
PICK1 MGAT3
PICK1 ALDOB
PICK1 SDCCAG1
PICK1 POU6F2
PICK1 RECQL5
PICK1 IL18RAP
PICK1 LSM7
PICK1 TNNT1
PICK1 AIF1
PICK1 CACNA1C
PICK1 SP140
PICK1 IRF5
PICK1 PGM3
PICK1 HIPK2
PICK1 CTRB2
PICK1 MAPK8IP1
PICK1 C1QL1
PICK1 KCNA3
PICK1 THRA
PICK1 SCNN1D
PICK1 SAP18
PICK1 EIF2B1
PICK1 FOXE1
PICK1 DCT
PICK1 CLINT1
PICK1 ESR1
PICK1 REM1
PICK1 NCR2
PICK1 TYMP
PICK1 MLH1
PICK1 DSG1
PICK1 TCL1A
PICK1 C19orf29
PICK1 PAX9
PICK1 MARCO
PICK1 HPGD
PICK1 NDST1
PICK1 CDR2L
PICK1 PRDM2
PICK1 PGAP2
PICK1 INHA
PICK1 RAB31
PICK1 TMCC1
PICK1 GTF2F1
PICK1 UPK2
PICK1 ACR
PICK1 AVPR1B
PICK1 DNAJB12
PICK1 CAMSAP1
PICK1 ASGR2
PICK1 ZBTB7A
PICK1 GHITM
PICK1 ITPR2
PICK1 KANK3
PICK1 FOSL1
PICK1 PXDN
PICK1 CD33
PICK1 TCF20
PICK1 ABCF2
PICK1 TP53TG5
PICK1 CBLN1
PICK1 PTMA
PICK1 WDR62
PICK1 SCGB1D2
PICK1 SRRT
PICK1 AKT3
PICK1 TPPP
PICK1 MELK
PICK1 RGS4
PICK1 PHKG2
PICK1 RAD54L2
PICK1 KIF22
PICK1 C3orf51
PICK1 HRK
PICK1 PCDH7
PICK1 DOLK
PICK1 PFKFB2
PICK1 MAP3K3
PICK1 IL10RA
PICK1 MT4
PICK1 TFAP2B
PICK1 MLLT4
PICK1 HSF4
PICK1 ZFY
PICK1 SERPINC1
PICK1 LOC100134331
PICK1 SCAPER
PICK1 GPA33
PICK1 CAPN5
PICK1 OAS2
PICK1 LSM4
PICK1 KRT2
PICK1 INA
PICK1 PLCD1
PICK1 TRPC4AP
PICK1 MFAP3
PICK1 SDC3
PICK1 MYEF2
PICK1 SOX12
PICK1 ST3GAL1
PICK1 HLA-DOB
PICK1 NCDN
PICK1 CDK5R1
PICK1 KHK
PICK1 MLX
PICK1 FRAT2
PICK1 PPP1R2
PICK1 TNP2
PICK1 CDC45L
PICK1 IGFBP5
PICK1 ADRA1A
PICK1 RDH5
PICK1 PAX8
PICK1 ANGEL1
PICK1 CSNK1G2
PICK1 SNAPC2
PICK1 FEZ1
PICK1 PSMD9
PICK1 GATA4
PICK1 C1orf144
PICK1 ACVR1B
PICK1 MET
PICK1 ITGAM
PICK1 SPTLC1
PICK1 ESPL1
PICK1 GTF2H3
PICK1 KDM4A
PICK1 ASGR1
PICK1 NRG2
PICK1 CELP
PICK1 C11orf80
PICK1 PCK2
PICK1 JAM3
PICK1 RASGRP3
PICK1 GRIN2A
PICK1 ARHGAP6
PICK1 ABCB6
PICK1 UGT2B15
PICK1 SULT4A1
PICK1 AGFG2
PICK1 GRB2
PICK1 PARP2
PICK1 SMARCD1
PICK1 SLC1A7
PICK1 SLC4A3
PICK1 FKBP15
PICK1 TM4SF5
PICK1 STK17A
PICK1 PRRC1
PICK1 ALDOC
PICK1 NSFL1C
PICK1 PSD4
PICK1 NCR3
PICK1 PRB1
PICK1 DGKG
PICK1 F7
PICK1 STBD1
PICK1 STAT2
PICK1 GDF5
PICK1 B4GALT3
PICK1 ZMIZ2
PICK1 CCT8
PICK1 PRH1
PICK1 PAXIP1
PICK1 U2AF2
PICK1 CHMP7
PICK1 PRPF31
PICK1 KIAA0323
PICK1 C19orf21
PICK1 STX11
PICK1 NOL7
PICK1 RB1
PICK1 UBE2H
PICK1 XPNPEP2
PICK1 CENPA
PICK1 CHD8
PICK1 SV2A
PICK1 GAD2
PICK1 WNT1
PICK1 PLXNA3
PICK1 MVD
PICK1 SPN
PICK1 ABCC1
PICK1 NUDT3
PICK1 LRCH4
PICK1 T
PICK1 CEP135
PICK1 NEUROD2
IGFALS METTL1
IGFALS AQP7
IGFALS SPEF1
IGFALS TACC2
IGFALS GZMM
IGFALS DNAJC7
IGFALS PAX7
IGFALS DPP6
IGFALS LOC552889
IGFALS MEF2C
IGFALS HNF1A
IGFALS GTF3A
IGFALS PZP
IGFALS DHPS
IGFALS GNAT1
IGFALS PCBP3
IGFALS PIK3R1
IGFALS NDUFS7
IGFALS TRIM66
IGFALS SIM2
IGFALS MGST3
IGFALS KIAA1539
IGFALS RAD51L3
IGFALS GPRIN2
IGFALS CEL
IGFALS SFTPD
IGFALS CCDC94
IGFALS KCNJ6
IGFALS SLC9A3
IGFALS ZNF264
IGFALS POLG
IGFALS CCKAR
IGFALS CCBP2
IGFALS NUP214
IGFALS SMG6
IGFALS RAB40B
IGFALS SLC6A8
IGFALS PSG1
IGFALS MRFAP1L1
IGFALS BZRPL1
IGFALS EIF3B
IGFALS SAG
IGFALS PLIN3
IGFALS DNAH9
IGFALS VSIG4
IGFALS RB1
IGFALS ARVCF
IGFALS ZBED4
IGFALS ARHGAP1
IGFALS KRT86
IGFALS BMP10
IGFALS ARHGEF6
IGFALS SLC7A2
IGFALS CHST3
IGFALS GDI1
IGFALS GIPR
IGFALS DNAJC9
IGFALS JAK3
IGFALS DDIT3
IGFALS TIPRL
IGFALS LRRC48
IGFALS ESR1
IGFALS AMH
IGFALS ABO
IGFALS TAF15
IGFALS NTNG1
IGFALS EPB41
IGFALS SEMA3F
IGFALS RGL1
IGFALS MGAT1
IGFALS NLE1
IGFALS TBCB
IGFALS IGFBP5
IGFALS ZSCAN12
IGFALS BAIAP3
IGFALS MSX1
IGFALS ABTB2
IGFALS FLT3LG
IGFALS FKBP6
IGFALS RIMS2
IGFALS ARTN
IGFALS BNIP1
IGFALS AMHR2
IGFALS TFAP2A
IGFALS CACNB1
IGFALS MC2R
IGFALS RPH3A
IGFALS GARNL4
IGFALS INSL3
IGFALS SEMA4D
IGFALS LRRC37A3
IGFALS PTPRD
IGFALS LY6E
IGFALS IGF1R
IGFALS MAP3K14
IGFALS ADRBK1
IGFALS KRT6A
IGFALS KLHL25
IGFALS SBNO2
IGFALS SLC25A11
IGFALS LOC644165
IGFALS ADCYAP1
IGFALS MLL
IGFALS CARD10
IGFALS HSP90AB1
IGFALS PXN
IGFALS SEMA5A
IGFALS HTRA2
IGFALS GFPT2
IGFALS SLC29A2
IGFALS TGFB3
IGFALS DTNA
IGFALS TBX19
IGFALS ADAM15
IGFALS PSMD9
IGFALS ABCC8
IGFALS CRCP
IGFALS SLC18A3
IGFALS ZBED1
IGFALS SLC12A4
IGFALS PRPF6
IGFALS PPIH
IGFALS GTSE1
IGFALS OPN1SW
IGFALS WNT11
IGFALS KCNQ1
IGFALS TBX10
IGFALS VCX3A
IGFALS ZNF337
IGFALS IQSEC3
IGFALS ARMC6
IGFALS C19orf29
IGFALS LTK
IGFALS ARSE
IGFALS MT3
IGFALS KIF20B
IGFALS FOXC2
IGFALS NDUFV1
IGFALS MYO7A
IGFALS LYPD3
IGFALS PGRMC2
IGFALS NTRK3
IGFALS CPNE6
IGFALS SLC6A11
IGFALS RPL11
IGFALS RBMX2
IGFALS TBXA2R
IGFALS PFDN1
IGFALS MYH8
IGFALS NOC2L
IGFALS KATNB1
IGFALS NAAA
IGFALS ZNF239
IGFALS USP11
IGFALS LOC100134331
IGFALS SFRS4
IGFALS USP6
IGFALS EMX1
IGFALS TENC1
IGFALS WWOX
IGFALS CLCN7
IGFALS FOXN1
IGFALS PIGC
IGFALS PITPNM1
IGFALS SERBP1
IGFALS RASSF9
IGFALS SLC9A3R2
IGFALS KYNU
IGFALS CCKBR
IGFALS GNAS
IGFALS ITGA3
IGFALS GABRG3
IGFALS ITGAM
IGFALS SF1
IGFALS LMTK2
IGFALS PRPS1L1
IGFALS MFSD10
IGFALS RNF5
IGFALS TUBGCP4
IGFALS PISD
IGFALS SLC2A1
IGFALS MAPK9
IGFALS VENTX
IGFALS CYP2A6
IGFALS OCEL1
IGFALS GRM4
IGFALS RAE1
IGFALS IRF5
IGFALS SNAPC4
IGFALS SOD3
IGFALS CHD8
IGFALS DPYSL4
IGFALS P2RX6
IGFALS IGF2
IGFALS GYPE
IGFALS COX6A2
IGFALS CRYBB3
IGFALS UBE3B
IGFALS REG1A
IGFALS CNTN1
IGFALS ZNF592
IGFALS CYTH3
IGFALS AMMECR1
IGFALS XRCC2
IGFALS MYBPC3
IGFALS COL19A1
IGFALS HIST1H3E
IGFALS SAMD14
IGFALS TOP3B
IGFALS RGS9
IGFALS TET3
IGFALS HNRNPA3
IGFALS PCTK3
IGFALS DDX11
IGFALS ECD
IGFALS DGCR11
IGFALS S100A4
IGFALS TRD@
IGFALS VASH1
IGFALS KAT5
IGFALS SLC1A4
IGFALS NCR2
IGFALS GPR161
IGFALS MYL2
IGFALS DOK1
IGFALS HCG9
IGFALS PLEKHM1
IGFALS KIFC1
IGFALS EPHB2
IGFALS ENTPD2
IGFALS PBX2
IGFALS WNT10B
IGFALS BFSP2
IGFALS MMP11
IGFALS ELAVL2
IGFALS MYB
IGFALS AANAT
IGFALS PRKDC
IGFALS CD40
IGFALS RBCK1
IGFALS PRSS16
IGFALS AXL
IGFALS EXD2
IGFALS CPSF1
IGFALS IRF2BP1
IGFALS SLC6A3
IGFALS NADK
IGFALS MYCBP
IGFALS EPOR
IGFALS AXIN1
IGFALS DUSP8
IGFALS UCHL1
IGFALS TERT
IGFALS JMJD6
IGFALS APOBEC3C
IGFALS MMACHC
IGFALS PDGFRA
IGFALS SSH1
IGFALS TMEM87A
IGFALS IL8
IGFALS SLN
IGFALS ZMYM3
IGFALS EPAS1
IGFALS GIP
IGFALS SLC8A1
IGFALS CACNA1B
IGFALS HHLA1
IGFALS EML3
IGFALS LYZL6
IGFALS ITGB6
IGFALS HCRTR1
IGFALS CCL7
IGFALS NPAS1
IGFALS FGD1
IGFALS ITM2B
IGFALS PTPRN
IGFALS SHBG
IGFALS EFNA2
IGFALS CRX
IGFALS C19orf26
IGFALS SORBS3
IGFALS SOX2
IGFALS ODF1
IGFALS GPT
IGFALS PAK2
IGFALS HAS1
IGFALS HOXA9
IGFALS GNB3
IGFALS ERC1
IGFALS AHSG
IGFALS IL3
IGFALS ERF
IGFALS NFYB
IGFALS MYST2
IGFALS CLIP3
IGFALS RAB8A
IGFALS TBX5
IGFALS MEN1
IGFALS TJP1
IGFALS ADAMTSL2
IGFALS ACADVL
IGFALS NEUROG3
IGFALS SERPIND1
IGFALS C19orf50
IGFALS BCL2L11
IGFALS ZC3H7B
IGFALS RYR3
IGFALS MVK
IGFALS SERPINA4
IGFALS KIAA0226
IGFALS TIMP2
IGFALS BAK1
IGFALS EIF2AK1
IGFALS B3GAT2
IGFALS H6PD
IGFALS CCDC69
IGFALS IGHG1
IGFALS ST7
IGFALS HMGA2
IGFALS ALPK3
IGFALS KIAA0284
IGFALS RBM4
IGFALS ADH1C
IGFALS ABL1
IGFALS UBXN1
IGFALS MAGEA9
IGFALS E2F1
IGFALS IL23A
IGFALS OTUB1
IGFALS KIF1A
IGFALS NFIX
IGFALS YPEL1
IGFALS HTR7
IGFALS TLX2
IGFALS CIZ1
IGFALS SLC25A17
IGFALS AFF2
IGFALS RELA
IGFALS GGT5
IGFALS SPINT3
IGFALS LRRC68
IGFALS COX10
IGFALS IKBKG
IGFALS TAF5
IGFALS VWA5A
IGFALS AIF1
IGFALS CACNB4
IGFALS FOXG1
IGFALS SCARB1
IGFALS CECR7
IGFALS POLD2
IGFALS PIGR
IGFALS PTGES
IGFALS OBSL1
IGFALS PPM1E
IGFALS CYP3A5
IGFALS PLEC1
IGFALS C10orf12
IGFALS KIAA0892
IGFALS HTR2A
IGFALS RASGRP3
IGFALS SYPL1
IGFALS ZNF157
IGFALS IFI35
IGFALS ACAN
IGFALS TRPC4AP
IGFALS ATP5S
IGFALS GPR19
IGFALS CLSTN3
IGFALS POM121L9P
IGFALS SCD
IGFALS REL
IGFALS THBS1
IGFALS IGH@
IGFALS LCK
IGFALS TNP1
IGFALS SPINK4
IGFALS PML
IGFALS CNP
IGFALS STATH
IGFALS LGR5
IGFALS RHOB
IGFALS LEFTY1
IGFALS ZNF76
IGFALS SFI1
IGFALS RPL3L
IGFALS INPP5K
IGFALS TRIM15
IGFALS RNASEH2B
IGFALS ACCN1
IGFALS MAPK3
IGFALS CBARA1
IGFALS TERF2
IGFALS GCKR
IGFALS KLRC3
IGFALS TNFRSF25
IGFALS LLGL2
IGFALS ZKSCAN3
IGFALS LAD1
IGFALS GRINA
IGFALS TUB
IGFALS CRHR2
IGFALS ABCB6
IGFALS OSGIN2
IGFALS LOC26102
IGFALS ARHGEF17
IGFALS TGOLN2
IGFALS PROL1
IGFALS MPP2
IGFALS ALOX12B
IGFALS ADAM20
IGFALS ASGR2
IGFALS PRAMEF12
IGFALS LOC283079
IGFALS RBBP8
IGFALS KRT33B
IGFALS CHIT1
IGFALS NFATC3
IGFALS NUP88
IGFALS FSCN2
IGFALS C9orf33
IGFALS MYOG
IGFALS IGSF9B
IGFALS STXBP1
IGFALS CHST2
IGFALS ARPC4
IGFALS FUT7
IGFALS ARID4B
IGFALS RABGGTA
IGFALS RCC1
IGFALS FAM5C
IGFALS IL17RA
IGFALS PRKCB
IGFALS LBP
IGFALS HPGD
IGFALS ITGAD
IGFALS CCDC85B
IGFALS CYP11A1
IGFALS JAG1
IGFALS CORT
IGFALS ARF1
IGFALS HAP1
IGFALS AMBP
IGFALS TWF2
IGFALS PVALB
IGFALS MAPKAPK2
IGFALS GBX1
IGFALS TNPO1
IGFALS RPS26
IGFALS MAN1A2
IGFALS PLRG1
IGFALS MEGF6
IGFALS TULP3
IGFALS OLFM1
IGFALS TBX1
IGFALS NTSR2
IGFALS GIGYF2
IGFALS TCOF1
IGFALS EVPL
IGFALS EMID1
IGFALS SCYL3
IGFALS PPP1R16B
IGFALS USP19
IGFALS RFC1
IGFALS SAR1A
IGFALS KCND3
IGFALS GJB3
IGFALS C18orf10
IGFALS TRA2A
IGFALS SLC13A2
IGFALS TRIM33
IGFALS CCL19
IGFALS NFE2L1
IGFALS MTHFR
IGFALS SMOX
IGFALS LOC201229
IGFALS CCPG1
IGFALS MAP2K2
IGFALS HMOX2
IGFALS SLC22A24
IGFALS SVEP1
IGFALS SLC6A12
IGFALS COL6A2
IGFALS PARD3
IGFALS ITGA2B
IGFALS SLC6A7
IGFALS NCOR2
IGFALS EIF2AK2
IGFALS GCOM1
IGFALS POU4F1
IGFALS SRM
IGFALS LSM12
IGFALS MATN4
IGFALS GPLD1
IGFALS CSTF3
IGFALS ATP6V1B1
IGFALS MYST1
IGFALS EXOSC2
IGFALS AGAP8
IGFALS SLC1A7
IGFALS SFRS17A
IGFALS DEFA3
IGFALS SMAP1
IGFALS GUCA1A
IGFALS REG1B
IGFALS MAG
IGFALS DUSP1
IGFALS DHCR7
IGFALS PLEKHM2
IGFALS DUSP7
IGFALS TM4SF5
IGFALS MSC
IGFALS CSF1
IGFALS RHBDL1
IGFALS LOR
IGFALS DCBLD2
IGFALS CEACAM4
IGFALS RPS6KB2
IGFALS LOC145678
IGFALS LUZP1
IGFALS C11orf51
IGFALS TGFB1
IGFALS TBXAS1
IGFALS SETD2
IGFALS HAUS5
IGFALS KIAA0586
IGFALS METTL3
IGFALS TNFRSF10C
IGFALS MLANA
IGFALS SEC16A
IGFALS CIAPIN1
IGFALS MMP19
IGFALS BCR
IGFALS C9
IGFALS VAMP5
IGFALS IHH
IGFALS TMCC1
IGFALS ARHGAP4
IGFALS ACY1
IGFALS TPMT
IGFALS PIK3R3
IGFALS HIRIP3
IGFALS CASK
IGFALS PYY
IGFALS CDK5
IGFALS FADS1
IGFALS UNC5B
IGFALS MYH7
IGFALS TNK1
IGFALS GRAP2
IGFALS MATN3
IGFALS PHB
IGFALS DNAL4
IGFALS KIF22
IGFALS IFRD2
IGFALS U2AF2
IGFALS GPR162
IGFALS AATK
IGFALS DRD3
IGFALS AMIGO2
IGFALS F2RL3
IGFALS TFDP1
IGFALS ABCD1
IGFALS PCDH9
IGFALS HMGXB3
IGFALS MLX
IGFALS NCF4
IGFALS EIF1AY
IGFALS TNXB
IGFALS ELAVL3
IGFALS CASP10
IGFALS CA11
IGFALS POU6F1
IGFALS INTS9
IGFALS TBR1
IGFALS IGKC
IGFALS COPS6
IGFALS SLC6A2
IGFALS IDS
IGFALS CAD
IGFALS RAC2
IGFALS IRF2
IGFALS CDX2
IGFALS PAIP2B
IGFALS C1orf105
IGFALS ADCY2
IGFALS STK25
IGFALS CYP27A1
IGFALS CDK2
IGFALS CASP2
IGFALS GUCA2A
IGFALS TEX261
IGFALS CNKSR1
IGFALS ARHGAP26
IGFALS PPIE
IGFALS PDE4C
IGFALS TG
IGFALS VAPB
IGFALS AP2A2
IGFALS KCNJ4
IGFALS EIF3K
IGFALS PAFAH1B1
IGFALS PPP1R10
IGFALS MYO1C
IGFALS PROX1
IGFALS FMNL1
IGFALS KCNJ9
IGFALS FAM153A
IGFALS KRT33A
IGFALS FAU
IGFALS NFATC4
IGFALS CCDC86
IGFALS PPYR1
IGFALS SRPX
IGFALS HOXC11
IGFALS NRD1
IGFALS FBLN1
IGFALS ELOVL5
IGFALS DOK2
IGFALS RHBDD3
IGFALS MFHAS1
IGFALS EIF2C2
IGFALS EFNA3
IGFALS CHKA
IGFALS FANCG
IGFALS CNGB1
IGFALS SIX6
IGFALS PTPN21
IGFALS GPR3
IGFALS RBM38
IGFALS CRYBA4
IGFALS RNF167
IGFALS GTPBP6
IGFALS ZNF783
IGFALS ARFGEF2
IGFALS GRIK5
IGFALS SLC18A1
IGFALS RHO
IGFALS RRP12
IGFALS MFAP2
IGFALS PSTPIP1
IGFALS NDST2
IGFALS HARS
IGFALS PHLDA1
IGFALS NFRKB
IGFALS P2RY11
IGFALS CMA1
IGFALS NFKB1
IGFALS KIAA1024
IGFALS CXCR3
IGFALS KCNQ3
IGFALS FANCA
IGFALS STK16
IGFALS ATP2B2
IGFALS ATG2A
IGFALS AGPAT1
IGFALS GLUD2
IGFALS BCL3
IGFALS ABCC3
IGFALS UTF1
IGFALS SEC14L1
IGFALS ANK1
IGFALS CEBPE
IGFALS GRB2
IGFALS FAM50A
IGFALS OR2B6
IGFALS PDPN
IGFALS HDGF
IGFALS KRT37
IGFALS INPP4A
IGFALS ALAS2
IGFALS C2
IGFALS BCAM
IGFALS PPP2R5D
IGFALS MAD1L1
IGFALS PSMD14
IGFALS C12orf47
IGFALS SLMO1
IGFALS SLC16A5
IGFALS PTK6
IGFALS SPRR2C
IGFALS GPR35
IGFALS LOC100130219
IGFALS SLC30A3
IGFALS HSPA4
IGFALS PPAP2C
IGFALS HTR4
IGFALS DPT
IGFALS ATP11A
IGFALS RUNX2
IGFALS GYPB
IGFALS IRF8
IGFALS AQP5
IGFALS HAL
IGFALS KHSRP
IGFALS ALOX5
IGFALS NRL
IGFALS REEP2
IGFALS SLC9A1
IGFALS TUBB2B
IGFALS NFKB2
IGFALS C2orf55
IGFALS TRAFD1
IGFALS LRIG2
IGFALS CYP2A13
IGFALS RAPGEF1
IGFALS PTGER3
IGFALS PSG7
IGFALS XDH
IGFALS LY6G6C
IGFALS C16orf7
IGFALS GCN1L1
IGFALS SSX1
IGFALS OGG1
IGFALS PLIN1
IGFALS FGF2
IGFALS TUSC2
IGFALS POLR2J
IGFALS RNF185
IGFALS CHRNB2
IGFALS SLC20A2
IGFALS POLE
IGFALS AQP2
IGFALS NPPA
IGFALS MYO16
IGFALS KRT1
IGFALS IFI27
IGFALS CBX5
IGFALS ABCA1
IGFALS RBM42
IGFALS FETUB
IGFALS MGP
IGFALS CRHR1
IGFALS RGS10
IGFALS FAM189B
IGFALS RGS7
IGFALS PPP4R1
IGFALS CDR2L
IGFALS TERF1
IGFALS PRL
IGFALS LGALS9
IGFALS DHRS1
IGFALS CRTC1
IGFALS SMPDL3B
IGFALS DNAJA3
IGFALS GHITM
IGFALS PPAT
IGFALS ING2
IGFALS FZR1
IGFALS HSF1
IGFALS KIFC3
IGFALS CCL15
IGFALS CDH16
IGFALS KRTAP5-9
IGFALS KLHL35
IGFALS MGAT3
IGFALS SEPT6
IGFALS NAALADL1
IGFALS ALDOB
IGFALS SDCCAG1
IGFALS C3orf51
IGFALS GAMT
IGFALS IL18RAP
IGFALS LSM7
IGFALS DAPK2
IGFALS TREX1
IGFALS ADORA1
IGFALS LYPLA2
IGFALS ADCY1
IGFALS PLEKHG3
IGFALS ZNF593
IGFALS CTRB2
IGFALS VEGFC
IGFALS HLA-DQB1
IGFALS TICAM1
IGFALS GSTM5
IGFALS CAPN3
IGFALS TGFBRAP1
IGFALS GAGE12J
IGFALS INPP1
IGFALS PRCP
IGFALS KIAA0323
IGFALS ARHGAP12
IGFALS DKK4
IGFALS RAF1
IGFALS PPP1R8
IGFALS PTH
IGFALS THRA
IGFALS SRRD
IGFALS SCNN1D
IGFALS ATP1B2
IGFALS CROCC
IGFALS SAP18
IGFALS EIF2B1
IGFALS FOXE1
IGFALS NUP188
IGFALS CCL16
IGFALS HLF
IGFALS TRAK1
IGFALS DCI
IGFALS RAP1GAP
IGFALS MRPS12
IGFALS BTF3
IGFALS STIP1
IGFALS REM1
IGFALS ALDH4A1
IGFALS GPR6
IGFALS TYMP
IGFALS SMYD5
IGFALS KDM5B
IGFALS SKI
IGFALS SLC5A5
IGFALS COL6A1
IGFALS USP9X
IGFALS TCL1A
IGFALS E2F4
IGFALS PAX9
IGFALS MARCO
IGFALS PTAFR
IGFALS RANBP9
IGFALS ST3GAL5
IGFALS PDLIM7
IGFALS SEMA7A
IGFALS MRPL33
IGFALS ANG
IGFALS TEKT2
IGFALS NDST1
IGFALS CD72
IGFALS HOXD13
IGFALS IVL
IGFALS ANKRD12
IGFALS SMARCD3
IGFALS EP300
IGFALS TMPRSS6
IGFALS ST5
IGFALS KLF1
IGFALS ELN
IGFALS ALG3
IGFALS PGAP2
IGFALS PPT2
IGFALS INHA
IGFALS SLC16A3
IGFALS SNUPN
IGFALS ZBTB25
IGFALS RDH16
IGFALS AKAP3
IGFALS GTF2F1
IGFALS PTGS1
IGFALS CTSG
IGFALS UPK2
IGFALS UBOX5
IGFALS TCAP
IGFALS TUBGCP2
IGFALS CCL22
IGFALS PTPN9
IGFALS ACR
IGFALS MMP23B
IGFALS FAM89B
IGFALS IGHMBP2
IGFALS LOC91316
IGFALS ERBB3
IGFALS ATF6B
IGFALS CAMSAP1
IGFALS P2RY6
IGFALS TAZ
IGFALS GJA1
IGFALS ZBTB7A
IGFALS COBRA1
IGFALS MAP3K9
IGFALS ANKRD46
IGFALS STMN1
IGFALS SLC6A4
IGFALS LILRA4
IGFALS TRIM10
IGFALS ITPR2
IGFALS KANK3
IGFALS ARC
IGFALS FOSL1
IGFALS PXDN
IGFALS CD33
IGFALS DUS4L
IGFALS IAH1
IGFALS RXRB
IGFALS ECE2
IGFALS ABCF2
IGFALS SPC25
IGFALS TP53TG5
IGFALS MLH1
IGFALS GRIN2C
IGFALS CBLN1
IGFALS AHDC1
IGFALS TRIM58
IGFALS MXD1
IGFALS SMO
IGFALS GP2
IGFALS WDR62
IGFALS LHX2
IGFALS ICAM1
IGFALS SCAMP5
IGFALS MR1
IGFALS RMND5B
IGFALS SCGB1D2
IGFALS EEF1D
IGFALS LPAR2
IGFALS AKT3
IGFALS TPPP
IGFALS RAB11FIP5
IGFALS ACOT2
IGFALS LPCAT4
IGFALS NCSTN
IGFALS LRCH4
IGFALS RPS6KA3
IGFALS RPRD2
IGFALS CD34
IGFALS NCKIPSD
IGFALS HNRNPL
IGFALS FLT1
IGFALS HPCAL1
IGFALS DRG2
IGFALS PPP3CA
IGFALS PHKG2
IGFALS ARL3
IGFALS PRPH
IGFALS RAD52
IGFALS RAD54L2
IGFALS HOXD4
IGFALS ST6GALNAC4
IGFALS RAB3GAP1
IGFALS POU6F2
IGFALS LDB3
IGFALS HRK
IGFALS PCDH7
IGFALS FCHO1
IGFALS PAMR1
IGFALS KCTD20
IGFALS MYBPC2
IGFALS SLC7A11
IGFALS PFKFB2
IGFALS MAP3K3
IGFALS ARFIP2
IGFALS IL10RA
IGFALS RAPGEF5
IGFALS IFT140
IGFALS HYAL2
IGFALS MT4
IGFALS IRGC
IGFALS MLLT4
IGFALS HSF4
IGFALS ZFY
IGFALS SERPINC1
IGFALS KRTAP26-1
IGFALS PCGF1
IGFALS BBC3
IGFALS LY9
IGFALS MFNG
IGFALS MYO9B
IGFALS YY1
IGFALS MUC1
IGFALS SCAPER
IGFALS POU2F2
IGFALS GPA33
IGFALS TYR
IGFALS CAPN5
IGFALS OAS2
IGFALS LSM4
IGFALS MRPL28
IGFALS CPB2
IGFALS LOC652147
IGFALS MAP2K5
IGFALS GOLGA1
IGFALS ZNF167
IGFALS INA
IGFALS ATP10B
IGFALS PLCD1
IGFALS PAK4
IGFALS TBC1D22A
IGFALS CADM4
IGFALS SDC3
IGFALS CUBN
IGFALS MYEF2
IGFALS HADHA
IGFALS SOX12
IGFALS SLC5A1
IGFALS CREB3
IGFALS LALBA
IGFALS TNIP1
IGFALS UTP3
IGFALS HLA-DOB
IGFALS SLC1A6
IGFALS NCDN
IGFALS KCNF1
IGFALS CDK5R1
IGFALS IFIT1
IGFALS KHK
IGFALS CDC42EP1
IGFALS ATG4B
IGFALS TROAP
IGFALS ALPPL2
IGFALS RAGE
IGFALS CAP2
IGFALS SLC7A4
IGFALS KIF1C
IGFALS GALK1
IGFALS PPP3CB
IGFALS CR1
IGFALS ESR2
IGFALS ZNF500
IGFALS TRIM3
IGFALS CCNF
IGFALS HOXD10
IGFALS MCAT
IGFALS KLF11
IGFALS CDC45L
IGFALS HTR1B
IGFALS BCL2
IGFALS ADRA1A
IGFALS DAXX
IGFALS FURIN
IGFALS MVD
IGFALS PAX8
IGFALS ANGEL1
IGFALS CSNK1G2
IGFALS PFKFB3
IGFALS RBP3
IGFALS FEZ1
IGFALS LIPE
IGFALS GATA4
IGFALS C1orf144
IGFALS UBL3
IGFALS ATP2A3
IGFALS MET
IGFALS MATK
IGFALS MMP25
IGFALS FLOT1
IGFALS CDC42
IGFALS CDH4
IGFALS GTF2H3
IGFALS GGT2
IGFALS ABCB1
IGFALS ETS1
IGFALS CYB5A
IGFALS GSTA2
IGFALS RUNX1
IGFALS TTC22
IGFALS ASGR1
IGFALS ZMYND10
IGFALS NRG2
IGFALS BAX
IGFALS GRIP2
IGFALS CELP
IGFALS MYOZ3
IGFALS PAX3
IGFALS MFAP3
IGFALS FAM189A2
IGFALS MAP2K4
IGFALS CDC6
IGFALS JAM3
IGFALS ACVR1B
IGFALS PTK7
IGFALS NEURL
IGFALS SYNGR4
IGFALS GBA
IGFALS TNFSF12
IGFALS GRIN2A
IGFALS TNKS
IGFALS ARHGAP6
IGFALS SPP2
IGFALS AURKA
IGFALS DEPDC5
IGFALS LDB2
IGFALS UGT2B15
IGFALS HIPK2
IGFALS RTN2
IGFALS SULT4A1
IGFALS ATP5G3
IGFALS KRT85
IGFALS AGFG2
IGFALS CARS
IGFALS SLC6A9
IGFALS KCNH2
IGFALS FGF3
IGFALS VILL
IGFALS CCNA2
IGFALS CIITA
IGFALS PSMD11
IGFALS TCF7L2
IGFALS FGF8
IGFALS S100A5
IGFALS PPP3CC
IGFALS SLC4A3
IGFALS ARID3A
IGFALS WBSCR22
IGFALS FKBP15
IGFALS ORC1L
IGFALS ITIH4
IGFALS RHCE
IGFALS SLC17A7
IGFALS CBX3
IGFALS PRRC1
IGFALS FNTB
IGFALS KDM1
IGFALS IL8RB
IGFALS THBS3
IGFALS DUSP14
IGFALS ALDOC
IGFALS NSFL1C
IGFALS RPA2
IGFALS STAU1
IGFALS NCR3
IGFALS PRB1
IGFALS GHRHR
IGFALS SLC24A1
IGFALS FDXR
IGFALS CEACAM3
IGFALS NFATC2IP
IGFALS GRN
IGFALS LRRC23
IGFALS DGKG
IGFALS IRF4
IGFALS AFAP1
IGFALS MAPK8IP1
IGFALS PLA2G10
IGFALS STAT2
IGFALS TFF3
IGFALS DDX19A
IGFALS GDF5
IGFALS GJB5
IGFALS HIPK3
IGFALS B4GALT3
IGFALS C14orf1
IGFALS PDE4A
IGFALS BAHD1
IGFALS GPR176
IGFALS CTAG1A
IGFALS CCT8
IGFALS PRH1
IGFALS ARR3
IGFALS BRD2
IGFALS FGFR1
IGFALS HMX1
IGFALS PAXIP1
IGFALS DDX51
IGFALS CHMP7
IGFALS PRPF31
IGFALS CDK6
IGFALS CAPNS1
IGFALS VLDLR
IGFALS AP3M2
IGFALS MICAL2
IGFALS SLURP1
IGFALS STX11
IGFALS MED24
IGFALS FCGR2A
IGFALS PDE1A
IGFALS CALR
IGFALS UBE2H
IGFALS CNOT4
IGFALS ITIH1
IGFALS CADM3
IGFALS WASF2
IGFALS UQCRC1
IGFALS WNT7A
IGFALS XPNPEP2
IGFALS KCTD17
IGFALS RAD54L
IGFALS CORO1A
IGFALS GPR143
IGFALS IL4
IGFALS MAX
IGFALS SLC5A2
IGFALS EZH1
IGFALS SCAMP1
IGFALS COL1A1
IGFALS PCBP1
IGFALS SV2A
IGFALS MCM2
IGFALS CNNM2
IGFALS CYP2C18
IGFALS GAD2
IGFALS HSD11B2
IGFALS ZNF202
IGFALS MDH2
IGFALS MC1R
IGFALS NRTN
IGFALS RBM8A
IGFALS CCHCR1
IGFALS SFPQ
IGFALS TOP2A
IGFALS RALY
IGFALS SPN
IGFALS FAM102A
IGFALS SLC28A1
IGFALS TAP2
IGFALS SOCS3
IGFALS PDE4D
IGFALS GAGE2E
IGFALS ABCC1
IGFALS C9orf114
IGFALS NUDT3
IGFALS NF1
IGFALS NOMO1
IGFALS GNL1
IGFALS S1PR4
IGFALS HTR6
IGFALS T
IGFALS CEP135
IGFALS NEUROD2
IGFALS CYP1A1
IGFALS PMS2L1
IGFALS DYRK1B
IGFALS LAIR1
IGFALS LLGL1
IGFALS TTYH2
CBL ZKSCAN3
CBL HPCAL1
CBL KIFC3
CBL HAUS5
CBL OGG1
CBL SLURP1
CBL FZR1
CBL RPA2
CBL STIP1
CBL SCYL3
CBL DKC1
CBL CAD
CBL TGFB3
CBL SIM2
CBL ALOX5
CBL PTPN21
CBL SULT4A1
CBL CARD10
CBL UNC5B
CBL HAP1
CBL CYP2A6
CBL RAB3A
CBL ADAM15
CBL LRRC23
CBL LY6G6C
CBL WBSCR22
CBL PLIN1
CBL CALR
CBL MYOG
CBL POU4F1
CBL CHRNB2
CBL IGSF9B
CBL SIX3
CBL RAC2
CBL NF1
CBL ARPC4
CBL ATP1B2
CBL C1orf77
CBL GNB1
CBL KCNJ4
CBL SORBS3
CBL CYP3A5
CBL AGAP8
CBL FOXN2
CBL CD33
CBL PAIP2B
CBL RAP1GAP
CBL DOK1
CBL HTRA2
CBL UBC
CBL ASGR1
CBL ADCYAP1
CBL CSF1
CBL SIT1
CBL GP2
CBL RIMS2
CBL CEACAM4
SGPL1 METTL1
SGPL1 AQP7
SGPL1 BRCA1
SGPL1 SEPT6
SGPL1 TACC2
SGPL1 OPN1SW
SGPL1 MEF2C
SGPL1 POL3S
SGPL1 PCBP3
SGPL1 PIK3R1
SGPL1 SIM2
SGPL1 KIAA1539
SGPL1 GPRIN2
SGPL1 SLC9A3
SGPL1 TAF12
SGPL1 RCE1
SGPL1 POLG
SGPL1 GLUD2
SGPL1 CCBP2
SGPL1 NUP214
SGPL1 SMG6
SGPL1 NRG1
SGPL1 SPC25
SGPL1 PSG1
SGPL1 DNAH9
SGPL1 ARVCF
SGPL1 KRT86
SGPL1 BMP10
SGPL1 GDI1
SGPL1 HRC
SGPL1 MUC1
SGPL1 ABO
SGPL1 NTNG1
SGPL1 MGAT1
SGPL1 NLE1
SGPL1 MATR3
SGPL1 ZSCAN12
SGPL1 MSX1
SGPL1 RIMS2
SGPL1 SUMO1
SGPL1 CACNB1
SGPL1 MC2R
SGPL1 RPH3A
SGPL1 MAG
SGPL1 SETD2
SGPL1 BCR
SGPL1 MAP3K14
SGPL1 ADRBK1
SGPL1 SBNO2
SGPL1 MYB
SGPL1 CARD10
SGPL1 HTRA2
SGPL1 UQCRFS1
SGPL1 TBX19
SGPL1 SMARCD2
SGPL1 KYNU
SGPL1 SLC18A3
SGPL1 ACCN1
SGPL1 TUBB2B
SGPL1 RSC1A1
SGPL1 KRT1
SGPL1 MAGEC1
SGPL1 KCNQ1
SGPL1 ZNF337
SGPL1 IQSEC3
SGPL1 LTK
SGPL1 ESR1
SGPL1 CPNE6
SGPL1 ECE2
SGPL1 LASS1
SGPL1 NOC2L
SGPL1 SLC12A4
SGPL1 XDH
SGPL1 USP11
SGPL1 LOC100134331
SGPL1 TENC1
SGPL1 WWOX
SGPL1 PITPNM1
SGPL1 MAEA
SGPL1 GNAS
SGPL1 GABRG3
SGPL1 ITGAM
SGPL1 SF1
SGPL1 PSMD11
SGPL1 SLC2A1
SGPL1 CYP2A6
SGPL1 OCEL1
SGPL1 LRRC23
SGPL1 IGF2
SGPL1 CRYBB3
SGPL1 UBE3B
SGPL1 REG1A
SGPL1 ZNF592
SGPL1 XRCC2
SGPL1 MYBPC3
SGPL1 SAMD14
SGPL1 TOP3B
SGPL1 RGS9
SGPL1 KLHL18
SGPL1 SLC6A8
SGPL1 PTPRD
SGPL1 ADCYAP1
SGPL1 ADAM15
SGPL1 SLC1A4
SGPL1 VCX3A
SGPL1 GPR161
SGPL1 DOK1
SGPL1 PLEKHM1
SGPL1 EPHB2
SGPL1 WNT10B
SGPL1 GPR12
SGPL1 AANAT
SGPL1 NCR2
SGPL1 RBCK1
SGPL1 BFSP2
SGPL1 TAF1
SGPL1 SLC6A3
SGPL1 EPAS1
SGPL1 EPOR
SGPL1 AXIN1
SGPL1 KIAA0284
SGPL1 APOBEC3C
SGPL1 DDX51
SGPL1 LOC728849
SGPL1 CACNA1B
SGPL1 MPP2
SGPL1 FGD1
SGPL1 ITM2B
SGPL1 EFNA2
SGPL1 SORBS3
SGPL1 ODF1
SGPL1 PAK2
SGPL1 CSPG4
SGPL1 MYST2
SGPL1 CEL
SGPL1 TJP1
SGPL1 ITGB3BP
SGPL1 NEUROG3
SGPL1 PDGFRA
SGPL1 IL13
SGPL1 MVK
SGPL1 LRRC15
SGPL1 TSSK2
SGPL1 LOC728643
SGPL1 H6PD
SGPL1 IGHG1
SGPL1 HAP1
SGPL1 PLRG1
SGPL1 PLIN1
SGPL1 E2F1
SGPL1 YPEL1
SGPL1 TLX2
SGPL1 GSTM5
SGPL1 RAB3A
SGPL1 GGT5
SGPL1 TAF5
SGPL1 SCARB1
SGPL1 PTGES
SGPL1 CYP3A5
SGPL1 FAM89B
SGPL1 HTR2A
SGPL1 MYH2
SGPL1 LY9
SGPL1 BTF3
SGPL1 TBC1D22A
SGPL1 UROS
SGPL1 IGH@
SGPL1 CNP
SGPL1 STATH
SGPL1 LGR5
SGPL1 ODZ4
SGPL1 TRIM15
SGPL1 RNASEH2B
SGPL1 MAPK3
SGPL1 CBARA1
SGPL1 TERF2
SGPL1 GCKR
SGPL1 TNFRSF25
SGPL1 ZKSCAN3
SGPL1 SSTR5
SGPL1 NEU1
SGPL1 CRHR2
SGPL1 STAT2
SGPL1 LOC26102
SGPL1 TGOLN2
SGPL1 EML3
SGPL1 NME6
SGPL1 RBBP8
SGPL1 CHIT1
SGPL1 SEMA4D
SGPL1 MAGEA5
SGPL1 GYG1
SGPL1 IGSF9B
SGPL1 STXBP1
SGPL1 MN1
SGPL1 ARPC4
SGPL1 FUT7
SGPL1 TFF1
SGPL1 PYGM
SGPL1 SRM
SGPL1 CYP11A1
SGPL1 LRRC68
SGPL1 HCRTR1
SGPL1 MAPKAPK2
SGPL1 RAB8A
SGPL1 PVT1
SGPL1 SERPINB7
SGPL1 TULP3
SGPL1 GIGYF2
SGPL1 TCOF1
SGPL1 SCYL3
SGPL1 USP19
SGPL1 SAR1A
SGPL1 CCNA2
SGPL1 PSMC5
SGPL1 UBE2N
SGPL1 MTHFR
SGPL1 CCPG1
SGPL1 HMOX2
SGPL1 MAZ
SGPL1 CYHR1
SGPL1 MYST1
SGPL1 COL6A2
SGPL1 E2F5
SGPL1 ITGA2B
SGPL1 SLC6A7
SGPL1 NCOR2
SGPL1 SLC22A24
SGPL1 EIF2AK2
SGPL1 POU4F1
SGPL1 NTRK2
SGPL1 RAC2
SGPL1 ATP6V1B1
SGPL1 SLC6A12
SGPL1 EXOSC2
SGPL1 AGAP8
SGPL1 CDKN1B
SGPL1 FLJ10038
SGPL1 GARNL4
SGPL1 NFKB2
SGPL1 MSC
SGPL1 CSF1
SGPL1 RHBDL1
SGPL1 DCBLD2
SGPL1 CBFA2T3
SGPL1 RPS6KB2
SGPL1 LOC145678
SGPL1 LUZP1
SGPL1 GYPB
SGPL1 TGFB1
SGPL1 CSK
SGPL1 HAUS5
SGPL1 METTL3
SGPL1 MLANA
SGPL1 SKI
SGPL1 MYBPC2
SGPL1 IGF1R
SGPL1 MTFR1
SGPL1 NCKIPSD
SGPL1 P2RX7
SGPL1 GRIN2C
SGPL1 PPP3CA
SGPL1 DNAL4
SGPL1 KRTAP26-1
SGPL1 AMIGO2
SGPL1 SMARCD3
SGPL1 SOX12
SGPL1 PSMB4
SGPL1 ELAVL3
SGPL1 TBR1
SGPL1 COPS6
SGPL1 SLC9A1
SGPL1 CHST1
SGPL1 IRF2
SGPL1 GJA1
SGPL1 CDX2
SGPL1 PAIP2B
SGPL1 EWSR1
SGPL1 XPO6
SGPL1 CDK2
SGPL1 MR1
SGPL1 GUCA2A
SGPL1 SGCA
SGPL1 CNKSR1
SGPL1 ARHGAP26
SGPL1 ASCC2
SGPL1 GNL1
SGPL1 EIF3K
SGPL1 LAIR1
SGPL1 PPP1R10
SGPL1 SERPIND1
SGPL1 KRT33A
SGPL1 C19orf50
SGPL1 HOXC11
SGPL1 LRRC48
SGPL1 EFNA3
SGPL1 FSCN2
SGPL1 CRYBA4
SGPL1 ZNF783
SGPL1 GRIK5
SGPL1 LRP3
SGPL1 NFRKB
SGPL1 PSG7
SGPL1 FANCA
SGPL1 TYR
SGPL1 ATP2B2
SGPL1 ZBED4
SGPL1 AGPAT1
SGPL1 BCL3
SGPL1 SEC14L1
SGPL1 IVD
SGPL1 FAM50A
SGPL1 LLGL2
SGPL1 HDGF
SGPL1 BCAM
SGPL1 MAD1L1
SGPL1 C12orf47
SGPL1 SLMO1
SGPL1 SPRR2C
SGPL1 GPR35
SGPL1 SLC30A3
SGPL1 HTR4
SGPL1 DPT
SGPL1 RUNX2
SGPL1 GCK
SGPL1 IL1RL1
SGPL1 AQP5
SGPL1 ALOX5
SGPL1 ZKSCAN5
SGPL1 IDS
SGPL1 GTSE1
SGPL1 TAOK3
SGPL1 C2orf55
SGPL1 TRAFD1
SGPL1 PTGER3
SGPL1 TCF25
SGPL1 WNT11
SGPL1 RREB1
SGPL1 FGF2
SGPL1 POLR2J
SGPL1 LY6G6C
SGPL1 INSL3
SGPL1 FETUB
SGPL1 MGP
SGPL1 PTH
SGPL1 TFDP2
SGPL1 CCL16
SGPL1 FAM189B
SGPL1 CCNF
SGPL1 TERF1
SGPL1 LGALS9
SGPL1 DGKA
SGPL1 CRTC1
SGPL1 SIT1
SGPL1 LILRA4
SGPL1 FZR1
SGPL1 KRTAP5-9
SGPL1 MGAT3
SGPL1 ANK1
SGPL1 FUS
SGPL1 IL18RAP
SGPL1 LSM7
SGPL1 DAPK2
SGPL1 TREX1
SGPL1 LYPLA2
SGPL1 VEGFC
SGPL1 FANCL
SGPL1 TGFBRAP1
SGPL1 DKK4
SGPL1 ATP2A3
SGPL1 THRA
SGPL1 SLC7A8
SGPL1 GALNTL4
SGPL1 NOMO1
SGPL1 ATP1B2
SGPL1 IQSEC1
SGPL1 CD40
SGPL1 RAP1GAP
SGPL1 TNP1
SGPL1 ALDH4A1
SGPL1 NR6A1
SGPL1 ETV3
SGPL1 MLH1
SGPL1 COL6A1
SGPL1 E2F4
SGPL1 PTAFR
SGPL1 NDST1
SGPL1 ANKRD12
SGPL1 TMPRSS6
SGPL1 KLF1
SGPL1 ELN
SGPL1 DGCR9
SGPL1 SNUPN
SGPL1 CCKAR
SGPL1 AKAP3
SGPL1 DHRS1
SGPL1 UPK2
SGPL1 TUBGCP2
SGPL1 ACR
SGPL1 TMEM8B
SGPL1 IGHMBP2
SGPL1 LOC91316
SGPL1 GAS6
SGPL1 ERBB3
SGPL1 CAMSAP1
SGPL1 P2RY6
SGPL1 TAZ
SGPL1 PISD
SGPL1 GHITM
SGPL1 NQO1
SGPL1 DUS4L
SGPL1 IAH1
SGPL1 DUSP1
SGPL1 RPL11
SGPL1 VAMP5
SGPL1 RRBP1
SGPL1 TRIM58
SGPL1 SMO
SGPL1 GP2
SGPL1 WDR62
SGPL1 PGRMC2
SGPL1 LPAR2
SGPL1 RAB11FIP5
SGPL1 POLR2E
SGPL1 LRCH4
SGPL1 CD34
SGPL1 MAP1B
SGPL1 HNRNPL
SGPL1 DRG2
SGPL1 PHKG2
SGPL1 RAB3GAP1
SGPL1 POU6F2
SGPL1 PCDH7
SGPL1 PFKFB2
SGPL1 IL10RA
SGPL1 MLLT4
SGPL1 HSF4
SGPL1 SERPINC1
SGPL1 POU2F2
SGPL1 SCAMP1
SGPL1 ZNF157
SGPL1 C20orf194
SGPL1 MFNG
SGPL1 RAD52
SGPL1 SCAPER
SGPL1 PCGF1
SGPL1 GPA33
SGPL1 CAPN5
SGPL1 OAS2
SGPL1 LOC652147
SGPL1 KRT2
SGPL1 INA
SGPL1 PLCD1
SGPL1 TTC22
SGPL1 MYEF2
SGPL1 ORC1L
SGPL1 TNIP1
SGPL1 NCDN
SGPL1 CHRNB2
SGPL1 CDK5R1
SGPL1 TROAP
SGPL1 SPTLC2
SGPL1 C9orf114
SGPL1 SLC7A4
SGPL1 PPP1R2
SGPL1 MGST3
SGPL1 C5orf30
SGPL1 DDX11
SGPL1 ADRA1A
SGPL1 PAX8
SGPL1 SLC16A2
SGPL1 FEZ1
SGPL1 LIPE
SGPL1 C1orf144
SGPL1 RBMX2
SGPL1 MMP25
SGPL1 FLOT1
SGPL1 DPH1
SGPL1 ABCB1
SGPL1 ETS1
SGPL1 RUNX1
SGPL1 ASGR1
SGPL1 ZMYND10
SGPL1 NRG2
SGPL1 GRIP2
SGPL1 IRF5
SGPL1 FAM189A2
SGPL1 MAP2K4
SGPL1 RBMS1
SGPL1 ST20
SGPL1 PTK7
SGPL1 RASGRP3
SGPL1 GRIN2A
SGPL1 SPP2
SGPL1 MAGEA1
SGPL1 AURKA
SGPL1 DEPDC5
SGPL1 UGT2B15
SGPL1 SULT4A1
SGPL1 KRT85
SGPL1 SLC6A9
SGPL1 GRB2
SGPL1 LPIN2
SGPL1 PQBP1
SGPL1 TCF7L2
SGPL1 PPP3CC
SGPL1 PLEKHM2
SGPL1 LOC729400
SGPL1 ARID3A
SGPL1 WBSCR22
SGPL1 ACADVL
SGPL1 FNTB
SGPL1 KDM1
SGPL1 IL8RB
SGPL1 SIX3
SGPL1 RPA2
SGPL1 PRB1
SGPL1 GHRHR
SGPL1 FDXR
SGPL1 MOBKL1B
SGPL1 CEACAM3
SGPL1 GRN
SGPL1 DGKG
SGPL1 CD99
SGPL1 ALAS2
SGPL1 RBM8A
SGPL1 SV2A
SGPL1 TFF3
SGPL1 GDF5
SGPL1 B4GALT3
SGPL1 PRH1
SGPL1 DCHS1
SGPL1 U2AF2
SGPL1 CHMP7
SGPL1 PRPF31
SGPL1 CAPNS1
SGPL1 MLXIP
SGPL1 FCGR2A
SGPL1 XPNPEP2
SGPL1 KCTD17
SGPL1 GPR143
SGPL1 PRPH
SGPL1 PCBP1
SGPL1 LAD1
SGPL1 CNNM2
SGPL1 GAD2
SGPL1 MVD
SGPL1 FAM102A
SGPL1 SLC28A1
SGPL1 CYP2D6
SGPL1 CORO1A
SGPL1 CEP135
SGPL1 CYP1A1
NRG1 BZRPL1
NRG1 RB1
NRG1 PPP3R1
NRG1 GNB3
NRG1 GDI1
NRG1 GIPR
NRG1 XAF1
NRG1 MSX1
NRG1 FLT3LG
NRG1 RIMS2
NRG1 UBE2C
NRG1 SLC6A7
NRG1 C11orf51
NRG1 MAP3K14
NRG1 CDK5
NRG1 BBS9
NRG1 MYB
NRG1 UQCRFS1
NRG1 DTNA
NRG1 TBX19
NRG1 KLF11
NRG1 CRCP
NRG1 PRPF6
NRG1 LECT2
NRG1 OPN1SW
NRG1 HDAC3
NRG1 LTK
NRG1 ATXN3
NRG1 UBE4A
NRG1 ECE2
NRG1 PFDN1
NRG1 SLC16A3
NRG1 KATNB1
NRG1 SERBP1
NRG1 RASSF9
NRG1 ITGA3
NRG1 LMTK2
NRG1 TUBGCP4
NRG1 OCEL1
NRG1 GRM4
NRG1 PRF1
NRG1 IGF2
NRG1 CCL19
NRG1 CYTH3
NRG1 AMMECR1
NRG1 XRCC2
NRG1 FAM5C
NRG1 KLHL18
NRG1 TNK1
NRG1 SCEL
NRG1 SMARCD2
NRG1 HIST1H2AG
NRG1 GPR161
NRG1 SRM
NRG1 HCG9
NRG1 KIFC1
NRG1 NCR2
NRG1 PRSS16
NRG1 BFSP2
NRG1 EPAS1
NRG1 CEBPE
NRG1 SNX13
NRG1 APOBEC3C
NRG1 TMEM87A
NRG1 IL8
NRG1 LOC728849
NRG1 DPEP1
NRG1 ITGB6
NRG1 CCL7
NRG1 NTSR2
NRG1 SORBS3
NRG1 ARHGEF6
NRG1 ODF1
NRG1 GMPS
NRG1 GPT
NRG1 HAS1
NRG1 WDR45
NRG1 PTPRS
NRG1 TOMM34
NRG1 CCR7
NRG1 CD4
NRG1 IL13
NRG1 RYR3
NRG1 CRYBA4
NRG1 TSSK2
NRG1 PHF21A
NRG1 HMGA2
NRG1 HTR7
NRG1 TLX2
NRG1 DLEC1
NRG1 AFF2
NRG1 GGT5
NRG1 FURIN
NRG1 COX10
NRG1 IKBKG
NRG1 ETV3
NRG1 ARID1A
NRG1 OBSL1
NRG1 NAGPA
NRG1 FAM89B
NRG1 ATPAF2
NRG1 ZNF157
NRG1 IFI35
NRG1 GPR19
NRG1 ATG4B
NRG1 REL
NRG1 PML
NRG1 STATH
NRG1 ZFR
NRG1 CBARA1
NRG1 TNFRSF25
NRG1 ZKSCAN3
NRG1 NEU1
NRG1 COPS3
NRG1 ARHGEF17
NRG1 ITGA10
NRG1 ADAM20
NRG1 DOPEY1
NRG1 RBBP8
NRG1 CFHR3
NRG1 CHIT1
NRG1 MYOG
NRG1 KIF17
NRG1 KCNA5
NRG1 CDK6
NRG1 SLC15A2
NRG1 CYP11A1
NRG1 JAG1
NRG1 GBX1
NRG1 TNPO1
NRG1 OTUB1
NRG1 TULP3
NRG1 SMAD9
NRG1 PPP1R16B
NRG1 USP19
NRG1 RFC1
NRG1 MATN3
NRG1 IQSEC2
NRG1 C18orf10
NRG1 GFAP
NRG1 UBE2N
NRG1 LOC201229
NRG1 SVEP1
NRG1 NCKIPSD
NRG1 EIF2AK2
NRG1 CSNK2A1
NRG1 AQP8
NRG1 MYO1C
NRG1 DEFA3
NRG1 FLJ10038
NRG1 FEM1B
NRG1 SFRS8
NRG1 NFKB2
NRG1 CSF1
NRG1 SLC20A2
NRG1 CEACAM4
NRG1 RPS6KB2
NRG1 CCR4
NRG1 MYT1
NRG1 POLA2
NRG1 SLC28A1
NRG1 PIK3CB
NRG1 METTL3
NRG1 TNFRSF10C
NRG1 SKI
NRG1 MMP19
NRG1 PRSS23
NRG1 ST6GALNAC4
NRG1 PDE3A
NRG1 F2RL3
NRG1 ATP2A3
NRG1 NCR1
NRG1 MAGEA1
NRG1 PTPRB
NRG1 CDX2
NRG1 PAIP2B
NRG1 LOC644165
NRG1 FNDC3A
NRG1 AP2A2
NRG1 TTLL3
NRG1 FAU
NRG1 NFATC4
NRG1 TBCD
NRG1 SRPX
NRG1 LRRC48
NRG1 NPPB
NRG1 CDC2L5
NRG1 ZNF783
NRG1 CYP2A6
NRG1 NDST2
NRG1 SDC2
NRG1 SLC25A46
NRG1 PIK3IP1
NRG1 KIAA1024
NRG1 MEN1
NRG1 RBM4
NRG1 ATG2A
NRG1 FOXN2
NRG1 SEC14L1
NRG1 ANXA2P1
NRG1 RUVBL1
NRG1 FAM50A
NRG1 PDPN
NRG1 INPP4A
NRG1 BPHL
NRG1 SERPINB7
NRG1 GJB3
NRG1 HSPA4
NRG1 HTR4
NRG1 DPT
NRG1 MSC
NRG1 LCAT
NRG1 HAL
NRG1 NRL
NRG1 HMG20B
NRG1 C2orf55
NRG1 CYP2A13
NRG1 UBE2S
NRG1 RRAS
NRG1 TCF25
NRG1 C16orf7
NRG1 SSX1
NRG1 RREB1
NRG1 GAMT
NRG1 FETUB
NRG1 PTH
NRG1 TFDP2
NRG1 RP1-21O18.1
NRG1 CDR2L
NRG1 ACOT11
NRG1 CRTC1
NRG1 LILRA4
NRG1 ING2
NRG1 DDIT4
NRG1 MUC6
NRG1 IQSEC3
NRG1 PRAMEF12
NRG1 LSM7
NRG1 DAPK2
NRG1 PLEKHG3
NRG1 KIAA0586
NRG1 GAGE12J
NRG1 DKK4
NRG1 PPP1R8
NRG1 NOMO1
NRG1 SAP18
NRG1 IQSEC1
NRG1 FAM65B
NRG1 RAP1GAP
NRG1 GNAS
NRG1 HCN4
NRG1 PDLIM7
NRG1 ANKRD12
NRG1 RASSF7
NRG1 EP300
NRG1 C9
NRG1 TBXA2R
NRG1 SLCO2A1
NRG1 TUBGCP2
NRG1 CCL22
NRG1 PPM1E
NRG1 TMEM8B
NRG1 RAPGEF5
NRG1 PLAU
NRG1 RHOB
NRG1 ITPR2
NRG1 TCF7
NRG1 FOSL1
NRG1 DEFB4
NRG1 RGL1
NRG1 CMA1
NRG1 MELK
NRG1 LPCAT4
NRG1 RGS4
NRG1 H3F3B
NRG1 MYH8
NRG1 CAMK2G
NRG1 CCL15
NRG1 KIF22
NRG1 RAB3GAP1
NRG1 C3orf51
NRG1 PCDH7
NRG1 SLC17A3
NRG1 PI4KB
NRG1 MLLT4
NRG1 SERPINC1
NRG1 SCAPER
NRG1 PCGF1
NRG1 MRPL28
NRG1 TTC22
NRG1 SDC3
NRG1 LALBA
NRG1 ST3GAL1
NRG1 RHO
NRG1 IFIT1
NRG1 KHK
NRG1 PITPNM1
NRG1 SLC7A4
NRG1 TRIM3
NRG1 RALYL
NRG1 ANGEL1
NRG1 CSNK1G2
NRG1 LIPE
NRG1 C1orf144
NRG1 ZNF208
NRG1 ERCC4
NRG1 GPR44
NRG1 GTF2H3
NRG1 RUNX1
NRG1 ASGR1
NRG1 NRG2
NRG1 CNTN2
NRG1 RNF4
NRG1 GRIP2
NRG1 PDPK1
NRG1 PAX3
NRG1 JAM3
NRG1 PTK7
NRG1 NEURL
NRG1 GNB1
NRG1 ASNA1
NRG1 OASL
NRG1 SPP2
NRG1 RGN
NRG1 AURKA
NRG1 MYEF2
NRG1 NUP210
NRG1 PARP2
NRG1 LPIN2
NRG1 TCF7L2
NRG1 FGF8
NRG1 PLEKHM2
NRG1 LOC729400
NRG1 ARID3A
NRG1 ACADVL
NRG1 ITIH4
NRG1 CBX3
NRG1 KDM1
NRG1 SIX3
NRG1 NSFL1C
NRG1 GHRHR
NRG1 MAP3K11
NRG1 GDF5
NRG1 PTCH1
NRG1 MYO16
NRG1 MYCL1
NRG1 ACVRL1
NRG1 CD52
NRG1 PAXIP1
NRG1 CHMP7
NRG1 PRPF31
NRG1 CDK2
NRG1 C19orf21
NRG1 BCL2L1
NRG1 UBE2H
NRG1 SGCA
NRG1 IL4
NRG1 SLC5A2
NRG1 SH3BP1
NRG1 CCHCR1
NRG1 TAP2
NRG1 ABCC1
NRG1 DYRK1B
NRG1 METTL1
NRG1 SEPT6
NRG1 GZMM
NRG1 SFPQ
NRG1 CYP3A4
NRG1 SLC4A8
NRG1 PIK3R1
NRG1 TGFB3
NRG1 SIM2
NRG1 GPRIN2
NRG1 KCNJ6
NRG1 SLC9A3
NRG1 ZNF264
NRG1 CCKAR
NRG1 PSG1
NRG1 EIF3B
NRG1 UCHL1
NRG1 ARHGAP1
NRG1 KRT86
NRG1 MTG1
NRG1 JAK3
NRG1 TMSB4Y
NRG1 NLE1
NRG1 AK1
NRG1 BAIAP3
NRG1 ARTN
NRG1 GARNL4
NRG1 ECD
NRG1 ADRBK1
NRG1 GAGE2E
NRG1 ADCYAP1
NRG1 CARD10
NRG1 PXN
NRG1 TYR
NRG1 OPRL1
NRG1 PTH2R
NRG1 NUP155
NRG1 ZNF169
NRG1 KIF20B
NRG1 CPNE6
NRG1 AGPS
NRG1 RBMX2
NRG1 FAM168A
NRG1 NOC2L
NRG1 LOC100134331
NRG1 USP6
NRG1 KCNAB2
NRG1 TRA2A
NRG1 PINK1
NRG1 PSMB8
NRG1 MAEA
NRG1 TGDS
NRG1 RNF5
NRG1 SLC2A1
NRG1 TM4SF5
NRG1 SEC11A
NRG1 SFTPD
NRG1 PTK6
NRG1 CNTN1
NRG1 NF1
NRG1 SEZ6L
NRG1 SAMD14
NRG1 MFAP2
NRG1 DDX11
NRG1 HOXA11
NRG1 ZER1
NRG1 GIF
NRG1 SETDB1
NRG1 FOXM1
NRG1 PLEKHM1
NRG1 GPR12
NRG1 AANAT
NRG1 CD40
NRG1 TGFBR2
NRG1 ETFB
NRG1 CPSF1
NRG1 SLC6A3
NRG1 FCER2
NRG1 KCNF1
NRG1 JMJD6
NRG1 SLN
NRG1 PTH1R
NRG1 LOC100130219
NRG1 VWA5A
NRG1 FGD1
NRG1 CRX
NRG1 C19orf26
NRG1 PPBPL2
NRG1 BGLAP
NRG1 CEL
NRG1 ABCD1
NRG1 ZC3H7B
NRG1 ZBED4
NRG1 IGHG1
NRG1 PDLIM5
NRG1 RANBP9
NRG1 UBXN1
NRG1 KIF1A
NRG1 LOC729678
NRG1 CIZ1
NRG1 LTA
NRG1 NPAT
NRG1 SSH1
NRG1 SCARB1
NRG1 CHP
NRG1 PTGES
NRG1 CYP3A5
NRG1 BTF3
NRG1 TRPC4AP
NRG1 CUBN
NRG1 POM121L9P
NRG1 IGH@
NRG1 SLA
NRG1 CNP
NRG1 KIF3C
NRG1 SFI1
NRG1 RPL3L
NRG1 TRIM15
NRG1 SAPS1
NRG1 RNASEH2B
NRG1 GCKR
NRG1 DGCR6L
NRG1 ABCA2
NRG1 GLT25D2
NRG1 CRHR2
NRG1 TGOLN2
NRG1 PROL1
NRG1 SLC17A1
NRG1 NME6
NRG1 STAM2
NRG1 NFATC3
NRG1 SEMA4D
NRG1 GARS
NRG1 GYG1
NRG1 PCDH1
NRG1 IL1B
NRG1 DMP1
NRG1 ARID4B
NRG1 CLINT1
NRG1 ATP5G3
NRG1 PYGM
NRG1 PVALB
NRG1 MAPKAPK2
NRG1 EDIL3
NRG1 ARF1
NRG1 PLRG1
NRG1 OLFM1
NRG1 GIGYF2
NRG1 TYMS
NRG1 EMID1
NRG1 LEFTY1
NRG1 PTGS1
NRG1 CCPG1
NRG1 HMOX2
NRG1 TREX1
NRG1 USP9X
NRG1 MYST1
NRG1 COL6A2
NRG1 H1FX
NRG1 NCOR2
NRG1 POU4F1
NRG1 ATP6V1B1
NRG1 AGAP8
NRG1 PPP3CC
NRG1 ZBTB24
NRG1 SYT5
NRG1 CSK
NRG1 LAS1L
NRG1 PHB
NRG1 PRCP
NRG1 AATK
NRG1 AMIGO2
NRG1 TFDP1
NRG1 SEMA3A
NRG1 MXD1
NRG1 HMGXB3
NRG1 MLX
NRG1 ALPPL2
NRG1 MAST2
NRG1 ACVR1B
NRG1 RIF1
NRG1 CA11
NRG1 POU6F1
NRG1 SLC6A2
NRG1 GJA1
NRG1 C1orf105
NRG1 STK25
NRG1 AP3M2
NRG1 TEX261
NRG1 CNKSR1
NRG1 CCDC94
NRG1 FAM153A
NRG1 SLURP1
NRG1 NRD1
NRG1 PRB1
NRG1 PTPN21
NRG1 RNF167
NRG1 CEACAM3
NRG1 GRIK5
NRG1 C21orf33
NRG1 NFRKB
NRG1 TK2
NRG1 TIMP3
NRG1 COL9A2
NRG1 ATP2B2
NRG1 AGPAT1
NRG1 ABCC3
NRG1 UTF1
NRG1 CCDC69
NRG1 TAOK3
NRG1 SPRR2C
NRG1 SLC30A3
NRG1 CSTF3
NRG1 GCK
NRG1 PIK3R3
NRG1 MRE11A
NRG1 SLC9A1
NRG1 CADM4
NRG1 KCNJ4
NRG1 TRAFD1
NRG1 LRIG2
NRG1 RABGAP1L
NRG1 PSG7
NRG1 ATP11A
NRG1 OGG1
NRG1 PLIN1
NRG1 C14orf1
NRG1 UBOX5
NRG1 HTR3A
NRG1 CRHR1
NRG1 DCT
NRG1 FAM189B
NRG1 RGS7
NRG1 LGALS9
NRG1 SMPDL3B
NRG1 GHITM
NRG1 RER1
NRG1 EMX1
NRG1 HMX1
NRG1 SMR3B
NRG1 NOS3
NRG1 ABCA1
NRG1 IL18RAP
NRG1 AIF1
NRG1 IRF5
NRG1 VEGFC
NRG1 FANCL
NRG1 CYP2B7P1
NRG1 RAF1
NRG1 THRA
NRG1 GALNTL4
NRG1 PMS2L1
NRG1 FOXE1
NRG1 HCRT
NRG1 TTLL12
NRG1 CCL16
NRG1 TRAK1
NRG1 TNP1
NRG1 GPR6
NRG1 TAF5
NRG1 SMYD5
NRG1 ALPI
NRG1 COL6A1
NRG1 TCL1A
NRG1 PTAFR
NRG1 HPGD
NRG1 TEKT2
NRG1 KLF1
NRG1 ELN
NRG1 ZBTB25
NRG1 DHRS1
NRG1 CTSG
NRG1 HAP1
NRG1 ACR
NRG1 NAALADL1
NRG1 C6orf120
NRG1 CAMSAP1
NRG1 ASGR2
NRG1 STMN1
NRG1 EVPL
NRG1 TGM3
NRG1 RAB40B
NRG1 DDX17
NRG1 IFI27
NRG1 CD33
NRG1 IAH1
NRG1 WNT7A
NRG1 RRBP1
NRG1 CBLN1
NRG1 DRD3
NRG1 LHX2
NRG1 PCDHGC3
NRG1 PPYR1
NRG1 KCTD17
NRG1 PGRMC2
NRG1 SIX6
NRG1 EIF5B
NRG1 HDHD1A
NRG1 HNRNPL
NRG1 PHKG2
NRG1 RAD54L2
NRG1 GP9
NRG1 POU6F2
NRG1 KCTD20
NRG1 PRM1
NRG1 SLC7A11
NRG1 MAP3K3
NRG1 IL10RA
NRG1 ZFY
NRG1 SCAMP1
NRG1 C20orf194
NRG1 RAD52
NRG1 DMBT1
NRG1 POU2F2
NRG1 GPA33
NRG1 ATP10B
NRG1 PLCD1
NRG1 MFAP3
NRG1 HNF4G
NRG1 CIITA
NRG1 ORC1L
NRG1 ATP2B1
NRG1 CDK5R1
NRG1 SDCCAG1
NRG1 COL1A1
NRG1 DLX2
NRG1 KIF1C
NRG1 GALK1
NRG1 CR1
NRG1 CDC45L
NRG1 HTR1B
NRG1 ASPHD1
NRG1 FEZ1
NRG1 PSMD9
NRG1 CYP3A7
NRG1 KIR2DL4
NRG1 CLCN6
NRG1 TRIM22
NRG1 TRIP13
NRG1 MMP25
NRG1 FLOT1
NRG1 TAOK2
NRG1 SPTLC1
NRG1 HRAS
NRG1 DPH1
NRG1 ABCB1
NRG1 GSTA2
NRG1 TERT
NRG1 RALY
NRG1 FAM189A2
NRG1 PCK2
NRG1 ARHGAP6
NRG1 CHMP1A
NRG1 UGT2B15
NRG1 MDC1
NRG1 SULT4A1
NRG1 GPR176
NRG1 ZNF76
NRG1 SLC4A3
NRG1 WBSCR22
NRG1 FKBP15
NRG1 IL23A
NRG1 SLC17A7
NRG1 PRRC1
NRG1 FNTB
NRG1 ALDOC
NRG1 FDXR
NRG1 GRN
NRG1 MAPK3
NRG1 BTBD2
NRG1 FAIM2
NRG1 DGKG
NRG1 F7
NRG1 AFAP1
NRG1 MAPK8IP1
NRG1 RBM8A
NRG1 TFF3
NRG1 MGAT5
NRG1 PRH1
NRG1 ARR3
NRG1 FGFR1
NRG1 CACNA1C
NRG1 CAPNS1
NRG1 VLDLR
NRG1 FCGR2A
NRG1 WWOX
NRG1 CNOT4
NRG1 RAB14
NRG1 BMP1
NRG1 GPR143
NRG1 MPZL2
NRG1 MAX
NRG1 PRPH
NRG1 SV2A
NRG1 DCTD
NRG1 CEP135
NRG1 NRTN
NRG1 FAM168B
NRG1 HBXIP
NRG1 CYP2D6
NRG1 FSHB
NRG1 CORO1A
NRG1 CROCC
NRG1 SPEF1
NRG1 LOC26102
NRG1 DNAJC7
NRG1 PAX7
NRG1 MEF2C
NRG1 POL3S
NRG1 PCBP3
NRG1 HTRA2
NRG1 REG1B
NRG1 RCE1
NRG1 CAP1
NRG1 CCBP2
NRG1 NUP214
NRG1 SMG6
NRG1 KDM5B
NRG1 SAG
NRG1 DNAH9
NRG1 TUBB2C
NRG1 CPSF4
NRG1 KRT35
NRG1 DDIT3
NRG1 TIPRL
NRG1 MUC1
NRG1 AMH
NRG1 ADH6
NRG1 MATR3
NRG1 ZSCAN12
NRG1 ARHGAP12
NRG1 DRG1
NRG1 XK
NRG1 KRT33B
NRG1 TFAP2A
NRG1 RPH3A
NRG1 LRRC37A3
NRG1 VCAN
NRG1 BCR
NRG1 SBNO2
NRG1 MLL
NRG1 HSP90AB1
NRG1 SEMA5A
NRG1 ZBED1
NRG1 SLC12A4
NRG1 CTRL
NRG1 RSC1A1
NRG1 INSL3
NRG1 TBX10
NRG1 ARMC6
NRG1 CAPN3
NRG1 FOXC2
NRG1 LCT
NRG1 WHAMML2
NRG1 NTRK3
NRG1 SFRS2
NRG1 LASS1
NRG1 DNPEP
NRG1 XDH
NRG1 NAAA
NRG1 AAK1
NRG1 USP11
NRG1 TENC1
NRG1 CREB3
NRG1 PIGC
NRG1 SPTLC2
NRG1 SLC9A3R2
NRG1 TCAP
NRG1 SF1
NRG1 PRPS1L1
NRG1 GLUD2
NRG1 DPH2
NRG1 P2RX6
NRG1 GYPE
NRG1 COX6A2
NRG1 UBE3B
NRG1 REG1A
NRG1 VSIG4
NRG1 RGS9
NRG1 PCTK3
NRG1 PTPRD
NRG1 TRD@
NRG1 LMO1
NRG1 MMP11
NRG1 ELAVL2
NRG1 RBCK1
NRG1 IRF2BP1
NRG1 KIAA0284
NRG1 MAGEA9
NRG1 MMACHC
NRG1 CACNB4
NRG1 OVGP1
NRG1 ZMYM3
NRG1 CACNA1B
NRG1 HHLA1
NRG1 HCRTR1
NRG1 SHBG
NRG1 SOX2
NRG1 GCOM1
NRG1 SOCS3
NRG1 MPZL1
NRG1 ERF
NRG1 MYST2
NRG1 CDC37
NRG1 RAB8A
NRG1 PSMB4
NRG1 ITGB3BP
NRG1 NEUROG3
NRG1 PDGFRA
NRG1 HPCAL1
NRG1 CHKA
NRG1 MVK
NRG1 SERPINA4
NRG1 LRRC15
NRG1 IBTK
NRG1 BAK1
NRG1 B3GAT2
NRG1 H6PD
NRG1 ADH1C
NRG1 ZNF101
NRG1 CTSA
NRG1 E2F1
NRG1 SLC25A17
NRG1 GSTM5
NRG1 RELA
NRG1 SPINT3
NRG1 ARAF
NRG1 STX1A
NRG1 DNAJC4
NRG1 PTPN9
NRG1 C10orf12
NRG1 HTR2A
NRG1 ACAN
NRG1 SCD
NRG1 CAP2
NRG1 TNKS
NRG1 FGF3
NRG1 CYP27B1
NRG1 EPR1
NRG1 GRINA
NRG1 SOS1
NRG1 CELSR2
NRG1 MPZ
NRG1 STXBP1
NRG1 RABGGTA
NRG1 PRKCB
NRG1 RASSF1
NRG1 CCDC85B
NRG1 CORT
NRG1 AMBP
NRG1 MEGF6
NRG1 TBX1
NRG1 PIGR
NRG1 TCOF1
NRG1 SCYL3
NRG1 SAR1A
NRG1 KCND3
NRG1 psiTPTE22
NRG1 sept-06
NRG1 ITGAD
NRG1 KANK3
NRG1 MTHFR
NRG1 SLC22A24
NRG1 PARD3
NRG1 ITGA2B
NRG1 CIAPIN1
NRG1 IDE
NRG1 SLC8A1
NRG1 MATN4
NRG1 NTRK2
NRG1 CDKN1B
NRG1 GUCA1A
NRG1 MAG
NRG1 BAP1
NRG1 RHBDL1
NRG1 LUZP1
NRG1 HAUS5
NRG1 SEC16A
NRG1 NDRG2
NRG1 MTX1
NRG1 P2RX7
NRG1 ZNF274
NRG1 HIRIP3
NRG1 PYY
NRG1 UNC5B
NRG1 LOC100128570
NRG1 IFRD2
NRG1 KRTAP26-1
NRG1 TADA3L
NRG1 SOX12
NRG1 ELAVL3
NRG1 RTN2
NRG1 CAD
NRG1 IRF2
NRG1 EWSR1
NRG1 GUCA2A
NRG1 LDB2
NRG1 PDE4C
NRG1 GNL1
NRG1 EIF3K
NRG1 PAFAH1B1
NRG1 PPP1R10
NRG1 EXOSC2
NRG1 HOXC11
NRG1 DOK2
NRG1 RHBDD3
NRG1 EIF2C2
NRG1 MC2R
NRG1 SOX3
NRG1 MR1
NRG1 PNMT
NRG1 GPR3
NRG1 SCGB1D2
NRG1 KIAA0999
NRG1 ARFGEF2
NRG1 SLC18A1
NRG1 RRP12
NRG1 CHRNA3
NRG1 KCNQ3
NRG1 FANCA
NRG1 CELA2B
NRG1 CBFA2T3
NRG1 RASA2
NRG1 BCL3
NRG1 IVD
NRG1 SLC25A16
NRG1 HDGF
NRG1 BCAM
NRG1 SLMO1
NRG1 GPR35
NRG1 TTC15
NRG1 PCBP1
NRG1 ALOX5
NRG1 TUBB2B
NRG1 CYP27A1
NRG1 ZFPL1
NRG1 PTGER3
NRG1 WNT11
NRG1 ATF7
NRG1 IL1RL1
NRG1 ELF5
NRG1 LY6G6C
NRG1 CBX5
NRG1 AKR1C4
NRG1 MGP
NRG1 ANKLE2
NRG1 LOC145678
NRG1 LOC90925
NRG1 EMR1
NRG1 KRT37
NRG1 PPM1D
NRG1 SIT1
NRG1 SLC1A6
NRG1 PHKG1
NRG1 TGFB1
NRG1 FZR1
NRG1 KRTAP5-9
NRG1 SULT2B1
NRG1 RECQL5
NRG1 ADCY1
NRG1 PGM3
NRG1 SAFB2
NRG1 CTRB2
NRG1 HLA-DQB1
NRG1 TICAM1
NRG1 TGFBRAP1
NRG1 LHCGR
NRG1 FAM102A
NRG1 SCNN1D
NRG1 ATP1B2
NRG1 HLF
NRG1 LTBR
NRG1 SNUPN
NRG1 DAGLA
NRG1 CCDC130
NRG1 MLH1
NRG1 C19orf29
NRG1 MARCO
NRG1 SEMA7A
NRG1 IKZF1
NRG1 CD72
NRG1 HBBP1
NRG1 IVL
NRG1 PGAP2
NRG1 INHA
NRG1 CRABP1
NRG1 TMCC1
NRG1 AKAP3
NRG1 GTF2F1
NRG1 ATF6
NRG1 MMP23B
NRG1 TAZ
NRG1 ANKRD46
NRG1 ABCC9
NRG1 ARC
NRG1 PTPRJ
NRG1 ABCF2
NRG1 SSTR2
NRG1 VAMP5
NRG1 TRIM58
NRG1 SMO
NRG1 WDR62
NRG1 SPINK2
NRG1 SCAMP5
NRG1 FSCN2
NRG1 RMND5B
NRG1 XRCC5
NRG1 SRRT
NRG1 AKT3
NRG1 TPPP
NRG1 POLR2E
NRG1 NCSTN
NRG1 LRCH4
NRG1 CHST2
NRG1 PI3
NRG1 LDB3
NRG1 DOLK
NRG1 ARFIP2
NRG1 HYAL2
NRG1 GPR162
NRG1 HSF4
NRG1 AHDC1
NRG1 BBC3
NRG1 MFNG
NRG1 MYO9B
NRG1 BMP6
NRG1 SMARCD3
NRG1 KRT2
NRG1 ZNF167
NRG1 INA
NRG1 GBA
NRG1 GALNT2
NRG1 CLSTN3
NRG1 HLA-DOB
NRG1 NCDN
NRG1 TROAP
NRG1 ANXA9
NRG1 ANG
NRG1 ESR2
NRG1 ZNF500
NRG1 HOXD10
NRG1 C5orf30
NRG1 BCL2
NRG1 PAX8
NRG1 RBP3
NRG1 CCKBR
NRG1 PHOX2B
NRG1 CDC42
NRG1 CDH4
NRG1 ETS1
NRG1 GJB5
NRG1 C11orf80
NRG1 ST20
NRG1 TNFSF12
NRG1 FAM13A
NRG1 SFRS4
NRG1 AGFG2
NRG1 SLC6A9
NRG1 PRPF19
NRG1 VILL
NRG1 PQBP1
NRG1 SLC1A7
NRG1 REEP2
NRG1 STK17A
NRG1 VAPB
NRG1 ACHE
NRG1 MOBKL1B
NRG1 ARHGEF12
NRG1 NFATC2IP
NRG1 MT3
NRG1 CGB
NRG1 PGAM2
NRG1 BTRC
NRG1 KIAA0323
NRG1 LSM1
NRG1 NOL7
NRG1 UQCRC1
NRG1 XPNPEP2
NRG1 DHFR
NRG1 SYT11
NRG1 CRYBB3
NRG1 NHP2
NRG1 FAM155B
NRG1 SPN
NRG1 NUDT3
NRG1 T
NRG1 GK2
NRG1 LAIR1
NRG1 AQP7
NRG1 BRCA1
NRG1 TRIM66
NRG1 NRXN1
NRG1 LOC552889
NRG1 RIBC2
NRG1 PPP1R2
NRG1 KRT6A
NRG1 GNAT1
NRG1 ABCC8
NRG1 KIAA1539
NRG1 RAD51L3
NRG1 CHST15
NRG1 TAF12
NRG1 POLG
NRG1 SPC25
NRG1 MYL2
NRG1 CHST3
NRG1 PBX1
NRG1 TET3
NRG1 ABO
NRG1 NTNG1
NRG1 MGAT1
NRG1 BNIP1
NRG1 AMHR2
NRG1 CACNB1
NRG1 UBTF
NRG1 SETD2
NRG1 IGF1R
NRG1 ZBTB40
NRG1 KLHL25
NRG1 PCDH9
NRG1 B4GALT4
NRG1 GFPT2
NRG1 ADAM15
NRG1 KYNU
NRG1 SLC18A3
NRG1 DGKQ
NRG1 GTSE1
NRG1 SLC1A4
NRG1 KRT1
NRG1 KCNQ1
NRG1 ZNF337
NRG1 BAT3
NRG1 ARSE
NRG1 MSI1
NRG1 LYPD3
NRG1 GNG4
NRG1 SLC6A11
NRG1 PIK3R2
NRG1 RPL11
NRG1 PFKFB2
NRG1 ZNF239
NRG1 SF3B2
NRG1 PRM2
NRG1 DHX30
NRG1 DAXX
NRG1 YY1
NRG1 GABRG3
NRG1 TAF1
NRG1 VENTX
NRG1 LRRC23
NRG1 MAPK12
NRG1 SNAPC4
NRG1 CHD8
NRG1 SHC2
NRG1 ZNF592
NRG1 UCP3
NRG1 MYBPC3
NRG1 COL19A1
NRG1 HIST1H3E
NRG1 TOP3B
NRG1 DNAJC9
NRG1 VASH1
NRG1 POLD2
NRG1 SLC6A8
NRG1 TEX28
NRG1 DGCR11
NRG1 KAT5
NRG1 GINS1
NRG1 TAX1BP1
NRG1 CYP11B2
NRG1 VCX3A
NRG1 EPHB2
NRG1 ENTPD2
NRG1 CTNS
NRG1 WNT10B
NRG1 BMI1
NRG1 EPOR
NRG1 AXIN1
NRG1 NID1
NRG1 SERPIND1
NRG1 PPIF
NRG1 GADD45B
NRG1 EML3
NRG1 LYZL6
NRG1 MFAP4
NRG1 ITM2B
NRG1 PTPRN
NRG1 C22orf9
NRG1 EFNA2
NRG1 USP24
NRG1 PAK2
NRG1 CSPG4
NRG1 BAX
NRG1 CCL27
NRG1 NFYB
NRG1 OMG
NRG1 ASIP
NRG1 NPM3
NRG1 C19orf50
NRG1 PHLDA2
NRG1 LOC728643
NRG1 ALPK3
NRG1 HOXD4
NRG1 YPEL1
NRG1 RAB3A
NRG1 ATP13A3
NRG1 KPNA6
NRG1 SLC35A2
NRG1 FGF9
NRG1 IFT140
NRG1 LY9
NRG1 NBEAL2
NRG1 TBC1D22A
NRG1 THBS1
NRG1 CAMK4
NRG1 LGR5
NRG1 INPP5K
NRG1 RPA2
NRG1 TERF2
NRG1 C19orf6
NRG1 LAD1
NRG1 TUB
NRG1 MPP2
NRG1 F8
NRG1 MAGEA5
NRG1 FZD9
NRG1 IGSF9B
NRG1 MN1
NRG1 ARPC4
NRG1 FUT7
NRG1 CAMK2B
NRG1 OR7E24
NRG1 LBP
NRG1 DOK1
NRG1 LRRC68
NRG1 B4GALT5
NRG1 MLLT1
NRG1 TWF2
NRG1 AHSG
NRG1 KCNH2
NRG1 EIF4B
NRG1 RPS26
NRG1 PVT1
NRG1 C12orf47
NRG1 LPXN
NRG1 PLEC1
NRG1 TIAM1
NRG1 PSMC5
NRG1 MAD1L1
NRG1 CDC20
NRG1 SLC6A12
NRG1 CD7
NRG1 NACAD
NRG1 RAC2
NRG1 CLEC11A
NRG1 LRP3
NRG1 ZNF143
NRG1 DUSP7
NRG1 RUNX2
NRG1 MPDU1
NRG1 LOR
NRG1 DCBLD2
NRG1 TBXAS1
NRG1 FMO5
NRG1 ZNF593
NRG1 MLANA
NRG1 ZBTB7B
NRG1 MYBPC2
NRG1 TMPRSS6
NRG1 FGF7
NRG1 AVPR1B
NRG1 ACY1
NRG1 TPMT
NRG1 GRAP2
NRG1 DNAL4
NRG1 LPAR2
NRG1 CTNNBIP1
NRG1 TBX5
NRG1 COPS6
NRG1 ACTL6B
NRG1 DUSP14
NRG1 ADCY2
NRG1 CEACAM1
NRG1 CASP2
NRG1 ARHGAP26
NRG1 KNG1
NRG1 PROX1
NRG1 KRT33A
NRG1 CCDC86
NRG1 EPB41
NRG1 GTF3A
NRG1 MFHAS1
NRG1 EFNA3
NRG1 BRD4
NRG1 ABHD14A
NRG1 RBM38
NRG1 PHLDA1
NRG1 ISG20L2
NRG1 D4S234E
NRG1 ABL1
NRG1 AKAP4
NRG1 IRF4
NRG1 LLGL2
NRG1 ZP2
NRG1 ALAS2
NRG1 FAM119B
NRG1 PSMD14
NRG1 SLC16A5
NRG1 PPAP2C
NRG1 PRDX2
NRG1 GYPB
NRG1 FGF2
NRG1 AQP5
NRG1 EXOSC7
NRG1 AMELX
NRG1 CCNB2
NRG1 IDS
NRG1 RAPGEF1
NRG1 NFKB1
NRG1 SRD5A1
NRG1 OR2B6
NRG1 PPP2R5D
NRG1 TUSC2
NRG1 POLR2J
NRG1 CD80
NRG1 CHRNB2
NRG1 POLE
NRG1 RGS10
NRG1 PPP4R1
NRG1 CCNF
NRG1 TERF1
NRG1 DGKA
NRG1 MON2
NRG1 HSF1
NRG1 KIFC3
NRG1 MAGEA4
NRG1 MORF4L2
NRG1 CDH16
NRG1 SOD3
NRG1 MGAT3
NRG1 ANK1
NRG1 ARFIP1
NRG1 FUS
NRG1 U2AF2
NRG1 LYPLA2
NRG1 HIPK2
NRG1 STBD1
NRG1 C1QL1
NRG1 CALR
NRG1 EIF2B1
NRG1 DCI
NRG1 ESR1
NRG1 MICAL2
NRG1 REM1
NRG1 DSG1
NRG1 MRPS12
NRG1 E2F4
NRG1 CRMP1
NRG1 PAX9
NRG1 GRP
NRG1 ABCC10
NRG1 NDST1
NRG1 HOXD13
NRG1 PET112L
NRG1 DGCR9
NRG1 CD3E
NRG1 RDH16
NRG1 UPK2
NRG1 NFIX
NRG1 IGHMBP2
NRG1 LOC91316
NRG1 GAS6
NRG1 ERBB3
NRG1 OSGIN2
NRG1 ZBTB7A
NRG1 DNAJA3
NRG1 PPP3CB
NRG1 CFDP1
NRG1 DUS4L
NRG1 TCF20
NRG1 TNXB
NRG1 GP2
NRG1 CNTN6
NRG1 PIM1
NRG1 RAB11FIP5
NRG1 RAMP3
NRG1 RPRD2
NRG1 CD34
NRG1 FLT1
NRG1 HRK
NRG1 PAMR1
NRG1 NASP
NRG1 MYH10
NRG1 MT4
NRG1 RRH
NRG1 CAPN5
NRG1 OAS2
NRG1 LSM4
NRG1 LOC652147
NRG1 PAK4
NRG1 HADHA
NRG1 GAD2
NRG1 TNIP1
NRG1 UTP3
NRG1 CDKN2C
NRG1 ZNF282
NRG1 RAGE
NRG1 LLGL1
NRG1 PLXNA3
NRG1 ZP3
NRG1 IGFBP5
NRG1 ADRA1A
NRG1 PDE1A
NRG1 MVD
NRG1 SLC16A2
NRG1 GATA4
NRG1 ITGAM
NRG1 ESPL1
NRG1 SNX27
NRG1 DMWD
NRG1 NQO1
NRG1 ZMYND10
NRG1 MYOZ3
NRG1 C8B
NRG1 MAP2K4
NRG1 RASGRP3
NRG1 GRIN2A
NRG1 ABCB6
NRG1 DEPDC5
NRG1 STAU1
NRG1 KRT85
NRG1 GRB2
NRG1 CCNA2
NRG1 SECISBP2L
NRG1 S100A5
NRG1 ODZ4
NRG1 IL8RB
NRG1 KEAP1
NRG1 PSD4
NRG1 NCR3
NRG1 SLC24A1
NRG1 STAT2
NRG1 DDX19A
NRG1 MRFAP1L1
NRG1 ANP32E
NRG1 HIPK3
NRG1 B4GALT3
NRG1 ZMIZ2
NRG1 KLHL35
NRG1 DCHS1
NRG1 DDX51
NRG1 STIP1
NRG1 CENPA
NRG1 ATF6B
NRG1 SSTR5
NRG1 MCM2
NRG1 CNNM2
NRG1 SLC25A11
NRG1 SPTB
NRG1 ASMTL
NRG1 EXTL1
NRG1 S1PR4
NRG1 NEUROD2
NRG1 TPX2
MAP3K7IP2 SERPIND1
MAP3K7IP2 FSCN2
MAP3K7IP2 MVK
MAP3K7IP2 GZMM
MAP3K7IP2 AKT3
MAP3K7IP2 SFPQ
MAP3K7IP2 NCSTN
MAP3K7IP2 LRCH4
MAP3K7IP2 RPRD2
MAP3K7IP2 EFNA3
MAP3K7IP2 SOX3
MAP3K7IP2 CYP3A4
MAP3K7IP2 KRT6A
MAP3K7IP2 H3F3B
MAP3K7IP2 DUSP7
MAP3K7IP2 RBM38
MAP3K7IP2 E2F1
MAP3K7IP2 RAB3GAP1
MAP3K7IP2 DLGAP4
MAP3K7IP2 TLX2
MAP3K7IP2 GLUD2
MAP3K7IP2 RELA
MAP3K7IP2 CCBP2
MAP3K7IP2 SPINT3
MAP3K7IP2 SMG6
MAP3K7IP2 MFAP2
MAP3K7IP2 SPC25
MAP3K7IP2 MAP3K3
MAP3K7IP2 SAG
MAP3K7IP2 IL10RA
MAP3K7IP2 SAMD14
MAP3K7IP2 ATP6V1A
MAP3K7IP2 TNFSF8
MAP3K7IP2 GNB3
MAP3K7IP2 GDI1
MAP3K7IP2 POU2F2
MAP3K7IP2 TUBB3
MAP3K7IP2 SCAPER
MAP3K7IP2 IGHMBP2
MAP3K7IP2 MUC1
MAP3K7IP2 KAT5
MAP3K7IP2 TBC1D22A
MAP3K7IP2 GRIN2A
MAP3K7IP2 LLGL2
MAP3K7IP2 MGAT1
MAP3K7IP2 IGH@
MAP3K7IP2 BCAM
MAP3K7IP2 RIMS2
MAP3K7IP2 PPP1R16B
MAP3K7IP2 TUBB2C
MAP3K7IP2 SFRS4
MAP3K7IP2 OGG1
MAP3K7IP2 CSTF3
MAP3K7IP2 RPH3A
MAP3K7IP2 CEACAM4
MAP3K7IP2 LCAT
MAP3K7IP2 TNFRSF25
MAP3K7IP2 AQP5
MAP3K7IP2 CDK5R1
MAP3K7IP2 ADRBK1
MAP3K7IP2 IFIT1
MAP3K7IP2 COL1A1
MAP3K7IP2 LAD1
MAP3K7IP2 SBNO2
MAP3K7IP2 CADM4
MAP3K7IP2 KCNJ4
MAP3K7IP2 ARHGEF17
MAP3K7IP2 GNAS
MAP3K7IP2 PAX8
MAP3K7IP2 TYR
MAP3K7IP2 CDC45L
MAP3K7IP2 NME6
MAP3K7IP2 C16orf7
MAP3K7IP2 UGT2B15
MAP3K7IP2 FURIN
MAP3K7IP2 IL1RL1
MAP3K7IP2 POLR2J
MAP3K7IP2 IGSF9B
MAP3K7IP2 KRT1
MAP3K7IP2 ARPC4
MAP3K7IP2 TFF1
MAP3K7IP2 RBMX2
MAP3K7IP2 CDK6
MAP3K7IP2 ARMC6
MAP3K7IP2 RABGGTA
MAP3K7IP2 UBC
MAP3K7IP2 PRKCB
MAP3K7IP2 LBP
MAP3K7IP2 KIR2DL4
MAP3K7IP2 LOC652147
MAP3K7IP2 ERF
MAP3K7IP2 MAP2K4
MAP3K7IP2 RBMS1
MAP3K7IP2 EIF4B
MAP3K7IP2 TUBB2A
MAP3K7IP2 KIFC3
MAP3K7IP2 JAM3
MAP3K7IP2 MGAT3
MAP3K7IP2 EMID1
MAP3K7IP2 SCYL3
MAP3K7IP2 SLC9A3
MAP3K7IP2 WWOX
MAP3K7IP2 MXRA8
MAP3K7IP2 DEPDC5
MAP3K7IP2 SLC9A3R2
MAP3K7IP2 IL18RAP
MAP3K7IP2 sept-06
MAP3K7IP2 CSNK1A1
MAP3K7IP2 TREX1
MAP3K7IP2 SLC6A9
MAP3K7IP2 SF1
MAP3K7IP2 MTHFR
MAP3K7IP2 PRPS1L1
MAP3K7IP2 PSMD11
MAP3K7IP2 PQBP1
MAP3K7IP2 TCF7L2
MAP3K7IP2 SVEP1
MAP3K7IP2 PPP3CC
MAP3K7IP2 TGFBRAP1
MAP3K7IP2 N4BP2L2
MAP3K7IP2 SLC18A1
MAP3K7IP2 WBSCR22
MAP3K7IP2 CIAPIN1
MAP3K7IP2 GGT5
MAP3K7IP2 POU4F1
MAP3K7IP2 UBE3B
MAP3K7IP2 ALDOC
MAP3K7IP2 ATP1B2
MAP3K7IP2 PMS2L1
MAP3K7IP2 IQSEC1
MAP3K7IP2 BAT1
MAP3K7IP2 AGAP8
MAP3K7IP2 MOBKL1B
MAP3K7IP2 SLC1A7
MAP3K7IP2 HIST1H3E
MAP3K7IP2 VSIG4
MAP3K7IP2 TNP1
MAP3K7IP2 BTF3
MAP3K7IP2 ALAS2
MAP3K7IP2 DDX11
MAP3K7IP2 RBM8A
MAP3K7IP2 KDM5B
MAP3K7IP2 ADCYAP1
MAP3K7IP2 ADAM15
MAP3K7IP2 B4GALT3
MAP3K7IP2 C14orf1
MAP3K7IP2 PDE4A
MAP3K7IP2 LOC145678
MAP3K7IP2 ST3GAL5
MAP3K7IP2 HMX1
MAP3K7IP2 HAUS5
MAP3K7IP2 PRPF31
MAP3K7IP2 KIAA0323
MAP3K7IP2 SEC16A
MAP3K7IP2 KLF1
MAP3K7IP2 VAMP5
MAP3K7IP2 TPMT
MAP3K7IP2 EPOR
MAP3K7IP2 RAB14
MAP3K7IP2 SNUPN
MAP3K7IP2 WNT7A
MAP3K7IP2 RDH16
MAP3K7IP2 CTSG
MAP3K7IP2 IL4
MAP3K7IP2 ACR
MAP3K7IP2 FAM89B
MAP3K7IP2 LPAR2
MAP3K7IP2 LOC728849
MAP3K7IP2 SOX12
MAP3K7IP2 DCTD
MAP3K7IP2 ALPPL2
MAP3K7IP2 RAB40B
MAP3K7IP2 ODF1
MAP3K7IP2 FOSL1
MAP3K7IP2 GJA1
MAP3K7IP2 IFI27
MAP3K7IP2 SPTB
MAP3K7IP2 PAIP2B
MAP3K7IP2 PTGES
MAP3K7IP2 MDK
MAP3K7IP2 BAX
MAP3K7IP2 FZR1
MAP3K7IP2 CDK2
MAP3K7IP2 CASP2
MAP3K7IP2 SGCA
MAP3K7IP2 ARHGAP26
MAP3K7IP2 PSMB4
MAP3K7IP2 AP2A2
MAP3K7IP2 GNL1
SCN4A AP1G2
SCN4A SCAMP5
SCN4A SLC14A2
SCN4A IRF5
SCN4A CSNK1G2
SCN4A PCDH1
SCN4A TAF1
SCN4A KATNB1
SCN4A WNT7A
SCN4A KRTAP5-9
SCN4A STXBP1
SCN4A WHAMML2
SCN4A FOXK2
SCN4A SLN
SCN4A HCRTR1
SCN4A GRINA
SCN4A CYP27A1
SCN4A PGAM2
BZRPL1 RB1
BZRPL1 ARVCF
BZRPL1 BMP10
BZRPL1 ARHGEF6
BZRPL1 GNB3
BZRPL1 GDI1
BZRPL1 GIPR
BZRPL1 OR2J2
BZRPL1 CTNNA1
BZRPL1 SEMA3F
BZRPL1 XAF1
BZRPL1 MSX1
BZRPL1 IPCEF1
BZRPL1 FLT3LG
BZRPL1 RIMS2
BZRPL1 UBE2C
BZRPL1 FKBP8
BZRPL1 RAB4A
BZRPL1 SLC6A7
BZRPL1 HS3ST1
BZRPL1 C11orf51
BZRPL1 MUC8
BZRPL1 MAP3K14
BZRPL1 CDK5
BZRPL1 NFIC
BZRPL1 MYB
BZRPL1 PDK4
BZRPL1 GTPBP6
BZRPL1 UQCRFS1
BZRPL1 DTNA
BZRPL1 TBX19
BZRPL1 KLF11
BZRPL1 CRCP
BZRPL1 PRPF6
BZRPL1 LECT2
BZRPL1 ITSN2
BZRPL1 OPN1SW
BZRPL1 PSMD1
BZRPL1 IQSEC3
BZRPL1 PTP4A2
BZRPL1 LTK
BZRPL1 FAM65B
BZRPL1 UBE2M
BZRPL1 UBE4A
BZRPL1 ECE2
BZRPL1 SF3A2
BZRPL1 PFDN1
BZRPL1 SLC16A3
BZRPL1 KATNB1
BZRPL1 GLP1R
BZRPL1 SERBP1
BZRPL1 RASSF9
BZRPL1 LCE2B
BZRPL1 ITGA3
BZRPL1 KPNA5
BZRPL1 LMTK2
BZRPL1 TUBGCP4
BZRPL1 OCEL1
BZRPL1 GRM4
BZRPL1 PRF1
BZRPL1 N4BP2L2
BZRPL1 IGF2
BZRPL1 CCL19
BZRPL1 TRIM28
BZRPL1 CYTH3
BZRPL1 AMMECR1
BZRPL1 PDIA2
BZRPL1 XRCC2
BZRPL1 LOC90586
BZRPL1 KIAA0182
BZRPL1 FAM5C
BZRPL1 ART3
BZRPL1 TNNI2
BZRPL1 KLHL18
BZRPL1 KRT4
BZRPL1 TNK1
BZRPL1 S100A4
BZRPL1 SCEL
BZRPL1 SMARCD2
BZRPL1 HIST1H2AG
BZRPL1 GPR161
BZRPL1 SRM
BZRPL1 HCG9
BZRPL1 KIFC1
BZRPL1 MED21
BZRPL1 NCR2
BZRPL1 PRSS16
BZRPL1 BFSP2
BZRPL1 KISS1
BZRPL1 EXD2
BZRPL1 EPAS1
BZRPL1 CEBPE
BZRPL1 BCAT1
BZRPL1 APOBEC3C
BZRPL1 TMEM87A
BZRPL1 IL8
BZRPL1 LOC728849
BZRPL1 DPEP1
BZRPL1 ITGB6
BZRPL1 KDM4A
BZRPL1 NPAS1
BZRPL1 NTSR2
BZRPL1 SORBS3
BZRPL1 ODF1
BZRPL1 GMPS
BZRPL1 GPT
BZRPL1 HAS1
BZRPL1 HMGB3
BZRPL1 WDR45
BZRPL1 HIST4H4
BZRPL1 PTPRS
BZRPL1 TOMM34
BZRPL1 CCR7
BZRPL1 CD4
BZRPL1 IL13
BZRPL1 DNAJB12
BZRPL1 RYR3
BZRPL1 CRYBA4
BZRPL1 TSSK2
BZRPL1 PHF21A
BZRPL1 PCSK7
BZRPL1 HMGA2
BZRPL1 SFRS17A
BZRPL1 HTR7
BZRPL1 TLX2
BZRPL1 AFF2
BZRPL1 GGT5
BZRPL1 COX10
BZRPL1 IKBKG
BZRPL1 ETV3
BZRPL1 CD3G
BZRPL1 GTF2I
BZRPL1 ARID1A
BZRPL1 CYHR1
BZRPL1 OBSL1
BZRPL1 CACYBP
BZRPL1 NAGPA
BZRPL1 MIOS
BZRPL1 TMEM8B
BZRPL1 ATPAF2
BZRPL1 ZNF157
BZRPL1 IFI35
BZRPL1 MAML1
BZRPL1 ATP5S
BZRPL1 GPR19
BZRPL1 UROS
BZRPL1 ATG4B
BZRPL1 REL
BZRPL1 TRIB2
BZRPL1 ARFGAP2
BZRPL1 PML
BZRPL1 STATH
BZRPL1 OAZ1
BZRPL1 ZFR
BZRPL1 AFAP1
BZRPL1 TNFRSF25
BZRPL1 ZKSCAN3
BZRPL1 NEU1
BZRPL1 SDF2
BZRPL1 ERLIN2
BZRPL1 ARHGEF17
BZRPL1 ITGA10
BZRPL1 ADAM20
BZRPL1 DOPEY1
BZRPL1 LOC283079
BZRPL1 RBBP8
BZRPL1 KRT33B
BZRPL1 CHIT1
BZRPL1 SLC6A6
BZRPL1 ISLR
BZRPL1 MYOG
BZRPL1 KIF17
BZRPL1 KCNA5
BZRPL1 CDK6
BZRPL1 SLC15A2
BZRPL1 MYO10
BZRPL1 IL17RA
BZRPL1 CYP11A1
BZRPL1 JAG1
BZRPL1 TLN2
BZRPL1 ERF
BZRPL1 TNPO1
BZRPL1 OTUB1
BZRPL1 TULP3
BZRPL1 SMAD9
BZRPL1 ABL2
BZRPL1 PPP1R16B
BZRPL1 USP19
BZRPL1 RFC1
BZRPL1 MATN3
BZRPL1 IQSEC2
BZRPL1 C18orf10
BZRPL1 GFAP
BZRPL1 UBE2N
BZRPL1 LOC201229
BZRPL1 SLC8A1
BZRPL1 NDUFV2
BZRPL1 NCKIPSD
BZRPL1 MAZ
BZRPL1 EIF2AK2
BZRPL1 CSNK2A1
BZRPL1 GPLD1
BZRPL1 AQP8
BZRPL1 MYO1C
BZRPL1 EIF2AK1
BZRPL1 DEFA3
BZRPL1 SMAP1
BZRPL1 FLJ10038
BZRPL1 PEX6
BZRPL1 FEM1B
BZRPL1 NFKB2
BZRPL1 CSF1
BZRPL1 SLC20A2
BZRPL1 LRRC37A3
BZRPL1 RPS6KB2
BZRPL1 LOC145678
BZRPL1 MYT1
BZRPL1 TGFB1
BZRPL1 SLC28A1
BZRPL1 NR0B2
BZRPL1 PIK3CB
BZRPL1 METTL3
BZRPL1 TNFRSF10C
BZRPL1 SKI
BZRPL1 MMP19
BZRPL1 SSTR2
BZRPL1 ATXN10
BZRPL1 NKX2-1
BZRPL1 PRSS23
BZRPL1 CCNI
BZRPL1 GRIN2C
BZRPL1 RPS6KA3
BZRPL1 WDR73
BZRPL1 ST6GALNAC4
BZRPL1 PDE3A
BZRPL1 TRIM58
BZRPL1 F2RL3
BZRPL1 ATP2A3
BZRPL1 NCR1
BZRPL1 BBS9
BZRPL1 IGKC
BZRPL1 MAGEA1
BZRPL1 PTPRB
BZRPL1 CDX2
BZRPL1 PAIP2B
BZRPL1 LOC644165
BZRPL1 NME3
BZRPL1 CDC25C
BZRPL1 IFNG
BZRPL1 FNDC3A
BZRPL1 BAHD1
BZRPL1 AP2A2
BZRPL1 C1orf68
BZRPL1 DOC2A
BZRPL1 PZP
BZRPL1 FMNL1
BZRPL1 FAU
BZRPL1 NFATC4
BZRPL1 TBCD
BZRPL1 SRPX
BZRPL1 LRRC48
BZRPL1 NTSR1
BZRPL1 MBL1P1
BZRPL1 TBC1D9B
BZRPL1 CDC2L5
BZRPL1 ZNF783
BZRPL1 CYP2A6
BZRPL1 NDST2
BZRPL1 SDC2
BZRPL1 PIK3IP1
BZRPL1 KIAA1024
BZRPL1 MEN1
BZRPL1 RBM4
BZRPL1 ATG2A
BZRPL1 FOXN2
BZRPL1 SEC14L1
BZRPL1 ANXA2P1
BZRPL1 FAM50A
BZRPL1 PLXND1
BZRPL1 PDPN
BZRPL1 RGS4
BZRPL1 INPP4A
BZRPL1 IDH3B
BZRPL1 SERPINB7
BZRPL1 GJB3
BZRPL1 HSPA4
BZRPL1 HTR4
BZRPL1 DPT
BZRPL1 RUNX2
BZRPL1 LCAT
BZRPL1 OR2H2
BZRPL1 NRL
BZRPL1 HMG20B
BZRPL1 C2orf55
BZRPL1 CYP2A13
BZRPL1 UBE2S
BZRPL1 RRAS
BZRPL1 TCF25
BZRPL1 LOC728216
BZRPL1 VAT1
BZRPL1 C16orf7
BZRPL1 RREB1
BZRPL1 GAMT
BZRPL1 FETUB
BZRPL1 LIN37
BZRPL1 PTH
BZRPL1 TFDP2
BZRPL1 RP1-21O18.1
BZRPL1 CDR2L
BZRPL1 ACOT11
BZRPL1 CRTC1
BZRPL1 ELL2
BZRPL1 LILRA4
BZRPL1 ING2
BZRPL1 NECAP1
BZRPL1 DDIT4
BZRPL1 MUC6
BZRPL1 HDAC3
BZRPL1 C3orf51
BZRPL1 C6orf106
BZRPL1 INTS9
BZRPL1 LSM7
BZRPL1 COL1A2
BZRPL1 MATK
BZRPL1 PLEKHG3
BZRPL1 ZNF593
BZRPL1 GREM1
BZRPL1 CSNK2B
BZRPL1 GAGE12J
BZRPL1 CHRND
BZRPL1 SLITRK3
BZRPL1 DKK4
BZRPL1 ACOT2
BZRPL1 PPP1R8
BZRPL1 NOMO1
BZRPL1 SAP18
BZRPL1 IQSEC1
BZRPL1 ATXN3
BZRPL1 RAP1GAP
BZRPL1 GNAS
BZRPL1 HOXB3
BZRPL1 HCN4
BZRPL1 NDUFS8
BZRPL1 PDLIM7
BZRPL1 ACSM3
BZRPL1 C8orf84
BZRPL1 ANKRD12
BZRPL1 HOXC4
BZRPL1 RASSF7
BZRPL1 EP300
BZRPL1 C9
BZRPL1 TBXA2R
BZRPL1 SLCO2A1
BZRPL1 TFCP2
BZRPL1 BCL2L11
BZRPL1 TPM2
BZRPL1 TUBGCP2
BZRPL1 CCL22
BZRPL1 EIF4G1
BZRPL1 PRPF40A
BZRPL1 FAM89B
BZRPL1 RAPGEF5
BZRPL1 COBRA1
BZRPL1 CPA1
BZRPL1 P2RY6
BZRPL1 CAMK1
BZRPL1 CALB2
BZRPL1 RHOB
BZRPL1 ITPR2
BZRPL1 TCF7
BZRPL1 FOSL1
BZRPL1 GAS2L1
BZRPL1 DEFB4
BZRPL1 CASK
BZRPL1 PDE3B
BZRPL1 ALB
BZRPL1 RGL1
BZRPL1 CMA1
BZRPL1 MELK
BZRPL1 LPCAT4
BZRPL1 DAGLA
BZRPL1 RPL13P5
BZRPL1 H3F3B
BZRPL1 MYH8
BZRPL1 ARL3
BZRPL1 CAMK2G
BZRPL1 ADIPOR2
BZRPL1 CCL15
BZRPL1 KIF22
BZRPL1 RAB3GAP1
BZRPL1 PRAMEF12
BZRPL1 PCDH7
BZRPL1 SLC17A3
BZRPL1 TTLL4
BZRPL1 NACAD
BZRPL1 NAAA
BZRPL1 MLLT4
BZRPL1 ADD2
BZRPL1 SERPINC1
BZRPL1 FOXD1
BZRPL1 SCAPER
BZRPL1 PCGF1
BZRPL1 MRPL28
BZRPL1 CCR1
BZRPL1 IRF4
BZRPL1 DIDO1
BZRPL1 SDC3
BZRPL1 MXD1
BZRPL1 CLCN7
BZRPL1 LALBA
BZRPL1 ST3GAL1
BZRPL1 RHO
BZRPL1 IFIT1
BZRPL1 KHK
BZRPL1 SPTLC2
BZRPL1 NCF4
BZRPL1 SLC7A4
BZRPL1 C3orf32
BZRPL1 TRIM3
BZRPL1 RALYL
BZRPL1 TOMM20
BZRPL1 IKBKE
BZRPL1 WBP4
BZRPL1 ANGEL1
BZRPL1 CSNK1G2
BZRPL1 SNAPC2
BZRPL1 LOC100128031
BZRPL1 LIPE
BZRPL1 C1orf144
BZRPL1 RBMX2
BZRPL1 ERCC4
BZRPL1 MET
BZRPL1 CASP10
BZRPL1 KRT12
BZRPL1 DDX23
BZRPL1 GTF2H3
BZRPL1 RUNX1
BZRPL1 TTC22
BZRPL1 ASGR1
BZRPL1 NRG2
BZRPL1 CNTN2
BZRPL1 RNF4
BZRPL1 GRIP2
BZRPL1 PDPK1
BZRPL1 PAX3
BZRPL1 REEP1
BZRPL1 MDH2
BZRPL1 JAM3
BZRPL1 PTK7
BZRPL1 NEURL
BZRPL1 GNB1
BZRPL1 ASNA1
BZRPL1 OASL
BZRPL1 SPP2
BZRPL1 RGN
BZRPL1 AURKA
BZRPL1 TUBB2C
BZRPL1 NUP210
BZRPL1 PARP2
BZRPL1 LPIN2
BZRPL1 LOC644761
BZRPL1 CSRP3
BZRPL1 TCF7L2
BZRPL1 FGF8
BZRPL1 PLEKHM2
BZRPL1 LOC729400
BZRPL1 ARID3A
BZRPL1 ACADVL
BZRPL1 ITIH4
BZRPL1 RHCE
BZRPL1 CBX3
BZRPL1 KDM1
BZRPL1 PGRMC1
BZRPL1 SIX3
BZRPL1 CTSZ
BZRPL1 NSFL1C
BZRPL1 COASY
BZRPL1 GHRHR
BZRPL1 MAP3K11
BZRPL1 PTPRO
BZRPL1 YBX1
BZRPL1 GDF5
BZRPL1 GCN1L1
BZRPL1 PTCH1
BZRPL1 MYO16
BZRPL1 CTAG1A
BZRPL1 MYCL1
BZRPL1 TRO
BZRPL1 ACVRL1
BZRPL1 CD52
BZRPL1 PAXIP1
BZRPL1 CD79B
BZRPL1 PRPF31
BZRPL1 AP3M2
BZRPL1 C19orf21
BZRPL1 JTB
BZRPL1 BCL2L1
BZRPL1 UBE2H
BZRPL1 ZNF384
BZRPL1 WNT7A
BZRPL1 PSMD4
BZRPL1 TPO
BZRPL1 SLC5A2
BZRPL1 EZH1
BZRPL1 SH3BP1
BZRPL1 DOT1L
BZRPL1 CCHCR1
BZRPL1 CTSC
BZRPL1 CD63
BZRPL1 SMARCC2
BZRPL1 TAP2
BZRPL1 ABCC1
BZRPL1 NUPR1
BZRPL1 CADPS
BZRPL1 DYRK1B
BZRPL1 METTL1
BZRPL1 NADK
BZRPL1 SEPT6
BZRPL1 N4BP2L1
BZRPL1 GZMM
BZRPL1 MTERFD2
BZRPL1 SFPQ
BZRPL1 CYP3A4
BZRPL1 IGF1
BZRPL1 SLC4A8
BZRPL1 PIK3R1
BZRPL1 NDUFS7
BZRPL1 SIM2
BZRPL1 GPRIN2
BZRPL1 CCDC94
BZRPL1 KCNJ6
BZRPL1 SLC9A3
BZRPL1 ZNF264
BZRPL1 F2RL1
BZRPL1 ZNF710
BZRPL1 CCKAR
BZRPL1 KRT33A
BZRPL1 ASPHD1
BZRPL1 PSG1
BZRPL1 EIF3B
BZRPL1 PLIN3
BZRPL1 UCHL1
BZRPL1 ARHGAP1
BZRPL1 KRT86
BZRPL1 TRIM16
BZRPL1 SLC7A2
BZRPL1 ATP8B1
BZRPL1 UBC
BZRPL1 MAGEA3
BZRPL1 JAK3
BZRPL1 TMSB4Y
BZRPL1 ARL2
BZRPL1 TRAP1
BZRPL1 NLE1
BZRPL1 AK1
BZRPL1 BAIAP3
BZRPL1 ARTN
BZRPL1 RQCD1
BZRPL1 MAG
BZRPL1 PTPRD
BZRPL1 ADRBK1
BZRPL1 GAGE2E
BZRPL1 TRD@
BZRPL1 CARD10
BZRPL1 PXN
BZRPL1 ATRN
BZRPL1 C1orf216
BZRPL1 PFKFB3
BZRPL1 TYR
BZRPL1 MAPKAPK3
BZRPL1 OPRL1
BZRPL1 TNIK
BZRPL1 TNFSF8
BZRPL1 PTH2R
BZRPL1 STX16
BZRPL1 UROD
BZRPL1 NUP155
BZRPL1 PMS2L3
BZRPL1 ZNF169
BZRPL1 KIF20B
BZRPL1 HSD17B8
BZRPL1 ACAA1
BZRPL1 CR1
BZRPL1 PDK1
BZRPL1 CPNE6
BZRPL1 NUPL1
BZRPL1 FAM168A
BZRPL1 NOC2L
BZRPL1 EVX1
BZRPL1 LOC100134331
BZRPL1 USP6
BZRPL1 WWOX
BZRPL1 TRA2A
BZRPL1 IGFBP2
BZRPL1 PINK1
BZRPL1 GPX4
BZRPL1 PSMB8
BZRPL1 ST7
BZRPL1 CYP1A2
BZRPL1 MAEA
BZRPL1 TGDS
BZRPL1 RNF5
BZRPL1 SLC2A1
BZRPL1 TM4SF5
BZRPL1 CYTSA
BZRPL1 SEC11A
BZRPL1 SFTPD
BZRPL1 PTK6
BZRPL1 ZMYND8
BZRPL1 CNTN1
BZRPL1 NF1
BZRPL1 CDH4
BZRPL1 SAMD14
BZRPL1 C21orf33
BZRPL1 DDX11
BZRPL1 HOXA11
BZRPL1 ZER1
BZRPL1 PCDHA3
BZRPL1 SETDB1
BZRPL1 FOXM1
BZRPL1 PLEKHM1
BZRPL1 GPR12
BZRPL1 AANAT
BZRPL1 CD40
BZRPL1 TGFBR2
BZRPL1 ETFB
BZRPL1 CPSF1
BZRPL1 SLC6A3
BZRPL1 EFNA5
BZRPL1 FCER2
BZRPL1 BHMT
BZRPL1 KCNF1
BZRPL1 JMJD6
BZRPL1 PLCG2
BZRPL1 SLN
BZRPL1 GIP
BZRPL1 PTH1R
BZRPL1 LOC100130219
BZRPL1 VWA5A
BZRPL1 CELP
BZRPL1 FGD1
BZRPL1 SUPV3L1
BZRPL1 CRX
BZRPL1 C19orf26
BZRPL1 PPBPL2
BZRPL1 BGLAP
BZRPL1 CLIP3
BZRPL1 CEL
BZRPL1 ABCD1
BZRPL1 ZC3H7B
BZRPL1 C2orf27A
BZRPL1 EMD
BZRPL1 TIMP2
BZRPL1 ZBED4
BZRPL1 IGHG1
BZRPL1 PDLIM5
BZRPL1 RANBP9
BZRPL1 TSPAN9
BZRPL1 UBXN1
BZRPL1 MORF4L2
BZRPL1 LOC729678
BZRPL1 CIZ1
BZRPL1 LTA
BZRPL1 ARL4A
BZRPL1 NPAT
BZRPL1 SSH1
BZRPL1 SCARB1
BZRPL1 CHP
BZRPL1 MAP2K3
BZRPL1 MC5R
BZRPL1 PTGES
BZRPL1 ICAM1
BZRPL1 PHF16
BZRPL1 CYP3A5
BZRPL1 ATP6V1D
BZRPL1 MYH2
BZRPL1 BTF3
BZRPL1 SEPT8
BZRPL1 TRPC4AP
BZRPL1 CUBN
BZRPL1 POM121L9P
BZRPL1 IGH@
BZRPL1 SLA
BZRPL1 CNP
BZRPL1 IRF8
BZRPL1 KIF3C
BZRPL1 RPL3L
BZRPL1 TRIM15
BZRPL1 SAPS1
BZRPL1 RNASEH2B
BZRPL1 GCKR
BZRPL1 DGCR6L
BZRPL1 ABCA2
BZRPL1 GLT25D2
BZRPL1 SNX17
BZRPL1 TLE1
BZRPL1 CRHR2
BZRPL1 PRSS12
BZRPL1 TGOLN2
BZRPL1 PROL1
BZRPL1 ALOX12B
BZRPL1 SLC17A1
BZRPL1 NME6
BZRPL1 NFATC3
BZRPL1 SEMA4D
BZRPL1 GARS
BZRPL1 GYG1
BZRPL1 PCDH1
BZRPL1 KCNMA1
BZRPL1 TFF1
BZRPL1 IL1B
BZRPL1 DMP1
BZRPL1 ARID4B
BZRPL1 ENSA
BZRPL1 CLINT1
BZRPL1 ATP5G3
BZRPL1 PYGM
BZRPL1 NR4A1
BZRPL1 DNASE2
BZRPL1 TOP3A
BZRPL1 ALDH5A1
BZRPL1 PVALB
BZRPL1 MAPKAPK2
BZRPL1 NPPA
BZRPL1 EDIL3
BZRPL1 ARF1
BZRPL1 PLRG1
BZRPL1 OLFM1
BZRPL1 GIGYF2
BZRPL1 TYMS
BZRPL1 EMID1
BZRPL1 RENBP
BZRPL1 LEFTY1
BZRPL1 PTGS1
BZRPL1 SIAH2
BZRPL1 SLC13A2
BZRPL1 SMOX
BZRPL1 CCPG1
BZRPL1 HMOX2
BZRPL1 TREX1
BZRPL1 SLC30A3
BZRPL1 MYST1
BZRPL1 COL6A2
BZRPL1 KRT7
BZRPL1 H1FX
BZRPL1 NCOR2
BZRPL1 POU4F1
BZRPL1 VPS11
BZRPL1 ATP6V1B1
BZRPL1 SKIV2L
BZRPL1 AGAP8
BZRPL1 PPP3CC
BZRPL1 ZBTB24
BZRPL1 UPP1
BZRPL1 SYT5
BZRPL1 ALOX15B
BZRPL1 CSK
BZRPL1 LAS1L
BZRPL1 FOXK2
BZRPL1 SLC7A8
BZRPL1 IHH
BZRPL1 IFNW1
BZRPL1 PHB
BZRPL1 PRCP
BZRPL1 AATK
BZRPL1 AMIGO2
BZRPL1 TFDP1
BZRPL1 SEMA3A
BZRPL1 CBX1
BZRPL1 HMGXB3
BZRPL1 MLX
BZRPL1 ALPPL2
BZRPL1 MAST2
BZRPL1 ACVR1B
BZRPL1 RIF1
BZRPL1 CA11
BZRPL1 POU6F1
BZRPL1 SLC6A2
BZRPL1 GJA1
BZRPL1 C1orf105
BZRPL1 STK25
BZRPL1 CDK2
BZRPL1 TEX261
BZRPL1 CNKSR1
BZRPL1 BBS4
BZRPL1 ASCC2
BZRPL1 PDGFRA
BZRPL1 FAM153A
BZRPL1 MOCS1
BZRPL1 SLURP1
BZRPL1 NRD1
BZRPL1 PRB1
BZRPL1 PATZ1
BZRPL1 EPM2A
BZRPL1 SORL1
BZRPL1 PTPN21
BZRPL1 MVK
BZRPL1 NIACR2
BZRPL1 RNF167
BZRPL1 CEACAM3
BZRPL1 GRIK5
BZRPL1 MFAP2
BZRPL1 NFRKB
BZRPL1 TK2
BZRPL1 TIMP3
BZRPL1 COL9A2
BZRPL1 ATP2B2
BZRPL1 AGPAT1
BZRPL1 CDK5R2
BZRPL1 ABCC3
BZRPL1 UTF1
BZRPL1 ATP4B
BZRPL1 OR2B6
BZRPL1 CCDC69
BZRPL1 IDH2
BZRPL1 ZNF20
BZRPL1 TAOK3
BZRPL1 PHF20
BZRPL1 SPRR2C
BZRPL1 MAP2K2
BZRPL1 UBL3
BZRPL1 CSTF3
BZRPL1 GCK
BZRPL1 PIK3R3
BZRPL1 GLE1
BZRPL1 MRE11A
BZRPL1 SLC9A1
BZRPL1 CADM4
BZRPL1 KCNJ4
BZRPL1 TRAFD1
BZRPL1 LRIG2
BZRPL1 RABGAP1L
BZRPL1 IFNA4
BZRPL1 MOG
BZRPL1 PSG7
BZRPL1 ATP11A
BZRPL1 OGG1
BZRPL1 PLIN1
BZRPL1 P2RX4
BZRPL1 CGB
BZRPL1 DYRK2
BZRPL1 AQP2
BZRPL1 UBOX5
BZRPL1 ABCA1
BZRPL1 CRHR1
BZRPL1 CCL16
BZRPL1 FAM189B
BZRPL1 RGS7
BZRPL1 LGALS9
BZRPL1 SMPDL3B
BZRPL1 INPP5A
BZRPL1 GHITM
BZRPL1 RER1
BZRPL1 PDCL
BZRPL1 EHMT2
BZRPL1 EIF4G2
BZRPL1 GNS
BZRPL1 EMX1
BZRPL1 HMX1
BZRPL1 ALDOB
BZRPL1 SMR3B
BZRPL1 SH3PXD2A
BZRPL1 AGPS
BZRPL1 IL18RAP
BZRPL1 AIF1
BZRPL1 SP140
BZRPL1 IRF5
BZRPL1 CHMP7
BZRPL1 VEGFC
BZRPL1 FANCL
BZRPL1 MRPL12
BZRPL1 CYP2B7P1
BZRPL1 RAF1
BZRPL1 THRA
BZRPL1 GALNTL4
BZRPL1 LEFTY2
BZRPL1 CROCC
BZRPL1 LIG3
BZRPL1 FOXE1
BZRPL1 HCRT
BZRPL1 TTLL12
BZRPL1 DCT
BZRPL1 TRAK1
BZRPL1 TNP1
BZRPL1 GPR6
BZRPL1 TYMP
BZRPL1 TRBV5-4
BZRPL1 TAF5
BZRPL1 SMYD5
BZRPL1 ALOX12
BZRPL1 ALPI
BZRPL1 COL6A1
BZRPL1 TCL1A
BZRPL1 HPS1
BZRPL1 PTAFR
BZRPL1 HPGD
BZRPL1 TEKT2
BZRPL1 POM121L2
BZRPL1 HEG1
BZRPL1 PRDM2
BZRPL1 KIR3DL3
BZRPL1 ST5
BZRPL1 KLF1
BZRPL1 ELN
BZRPL1 SPINT1
BZRPL1 RAB31
BZRPL1 FSHB
BZRPL1 CAV2
BZRPL1 EIF3G
BZRPL1 CTSG
BZRPL1 HAP1
BZRPL1 ACR
BZRPL1 PAX6
BZRPL1 NAALADL1
BZRPL1 C6orf120
BZRPL1 CAMSAP1
BZRPL1 ASGR2
BZRPL1 STMN1
BZRPL1 EVPL
BZRPL1 TGM3
BZRPL1 RAB40B
BZRPL1 ATP6V1G2
BZRPL1 DDX17
BZRPL1 IFI27
BZRPL1 CD33
BZRPL1 FOLR1
BZRPL1 IAH1
BZRPL1 DUSP1
BZRPL1 RRBP1
BZRPL1 CBLN1
BZRPL1 DRD3
BZRPL1 LHX2
BZRPL1 PCDHGC3
BZRPL1 PPYR1
BZRPL1 KCTD17
BZRPL1 MR1
BZRPL1 SIX6
BZRPL1 EIF5B
BZRPL1 HDHD1A
BZRPL1 HNRNPL
BZRPL1 DRG2
BZRPL1 PHKG2
BZRPL1 MUC2
BZRPL1 RAD54L2
BZRPL1 GP9
BZRPL1 POU6F2
BZRPL1 TRIM33
BZRPL1 SCAND2
BZRPL1 KCTD20
BZRPL1 PCBP2
BZRPL1 SLC7A11
BZRPL1 MAP3K3
BZRPL1 IL10RA
BZRPL1 MSL3
BZRPL1 IRGC
BZRPL1 ZFY
BZRPL1 ZNF804A
BZRPL1 SCAMP1
BZRPL1 RFNG
BZRPL1 C20orf194
BZRPL1 RAD52
BZRPL1 DMBT1
BZRPL1 POU2F2
BZRPL1 GPA33
BZRPL1 GNLY
BZRPL1 ATP10B
BZRPL1 PLCD1
BZRPL1 CA12
BZRPL1 MFAP3
BZRPL1 HNF4G
BZRPL1 CIITA
BZRPL1 ORC1L
BZRPL1 FBXO21
BZRPL1 USF2
BZRPL1 ATP2B1
BZRPL1 CDK5R1
BZRPL1 NOS3
BZRPL1 COL1A1
BZRPL1 FLII
BZRPL1 DLX2
BZRPL1 TOP2A
BZRPL1 C9orf114
BZRPL1 PTOV1
BZRPL1 TRIM31
BZRPL1 KIF1C
BZRPL1 GALK1
BZRPL1 HNF1A
BZRPL1 MGST3
BZRPL1 CDC45L
BZRPL1 HTR1B
BZRPL1 FURIN
BZRPL1 KLHL4
BZRPL1 FEZ1
BZRPL1 PSMD9
BZRPL1 KIR2DL4
BZRPL1 CLCN6
BZRPL1 TRIM22
BZRPL1 TRIP13
BZRPL1 MMP25
BZRPL1 FLOT1
BZRPL1 SPTLC1
BZRPL1 HRAS
BZRPL1 DPH1
BZRPL1 ABCB1
BZRPL1 AHCYL1
BZRPL1 GSTA2
BZRPL1 TERT
BZRPL1 RALY
BZRPL1 FAM189A2
BZRPL1 RBMS1
BZRPL1 PCK2
BZRPL1 MTRF1L
BZRPL1 PTPRG
BZRPL1 ARHGAP6
BZRPL1 CHMP1A
BZRPL1 UGT2B15
BZRPL1 MDC1
BZRPL1 SULT4A1
BZRPL1 GPR176
BZRPL1 CARS
BZRPL1 ZNF76
BZRPL1 SLC4A3
BZRPL1 WBSCR22
BZRPL1 FKBP15
BZRPL1 FCN3
BZRPL1 IL23A
BZRPL1 SLC17A7
BZRPL1 PRRC1
BZRPL1 FNTB
BZRPL1 RNF113A
BZRPL1 ALDOC
BZRPL1 DPM2
BZRPL1 FDXR
BZRPL1 GRN
BZRPL1 MAPK3
BZRPL1 BTBD2
BZRPL1 D4S234E
BZRPL1 DGKG
BZRPL1 KIAA0513
BZRPL1 CBARA1
BZRPL1 SLC38A10
BZRPL1 ALAS2
BZRPL1 RBM8A
BZRPL1 TFF3
BZRPL1 PDE4A
BZRPL1 PTPRU
BZRPL1 MGAT5
BZRPL1 PRH1
BZRPL1 ARR3
BZRPL1 FGFR1
BZRPL1 CACNA1C
BZRPL1 CAPNS1
BZRPL1 VLDLR
BZRPL1 CYB5R1
BZRPL1 STX11
BZRPL1 MED24
BZRPL1 FCGR2A
BZRPL1 DOK4
BZRPL1 CNOT4
BZRPL1 ITIH1
BZRPL1 RAB14
BZRPL1 WASF2
BZRPL1 CST6
BZRPL1 BMP1
BZRPL1 GPR143
BZRPL1 MPZL2
BZRPL1 MAX
BZRPL1 PRPH
BZRPL1 SV2A
BZRPL1 DCTD
BZRPL1 CDC42EP1
BZRPL1 NRTN
BZRPL1 MVD
BZRPL1 KRT16
BZRPL1 HBXIP
BZRPL1 TP53
BZRPL1 ZBTB25
BZRPL1 CYP2D6
BZRPL1 DOHH
BZRPL1 CORO1A
BZRPL1 CYP1A1
BZRPL1 PMS2L1
BZRPL1 HNRNPH1
BZRPL1 TACC2
BZRPL1 SPEF1
BZRPL1 LOC26102
BZRPL1 DNAJC7
BZRPL1 PAX7
BZRPL1 MEF2C
BZRPL1 POL3S
BZRPL1 PCBP3
BZRPL1 HTRA2
BZRPL1 TRIM66
BZRPL1 RCE1
BZRPL1 CAP1
BZRPL1 CCBP2
BZRPL1 NUP214
BZRPL1 SMG6
BZRPL1 STK38
BZRPL1 KDM5B
BZRPL1 CRK
BZRPL1 B9D1
BZRPL1 SAG
BZRPL1 TROVE2
BZRPL1 DNAH9
BZRPL1 CTF1
BZRPL1 ATP6V1A
BZRPL1 CPSF4
BZRPL1 KRT35
BZRPL1 DDIT3
BZRPL1 TIPRL
BZRPL1 DNAJA1
BZRPL1 MUC1
BZRPL1 KAT5
BZRPL1 ATP8A2
BZRPL1 MATR3
BZRPL1 ZSCAN12
BZRPL1 ARHGAP12
BZRPL1 ABTB2
BZRPL1 XK
BZRPL1 CFHR3
BZRPL1 TFAP2A
BZRPL1 RPH3A
BZRPL1 DHCR7
BZRPL1 CEACAM4
BZRPL1 DYNC1LI2
BZRPL1 BCR
BZRPL1 FOSL2
BZRPL1 CALCOCO1
BZRPL1 SBNO2
BZRPL1 GGT2
BZRPL1 XPO6
BZRPL1 ONECUT2
BZRPL1 MLL
BZRPL1 HSP90AB1
BZRPL1 SEMA5A
BZRPL1 TGFB3
BZRPL1 ZBED1
BZRPL1 SLC12A4
BZRPL1 SLC14A2
BZRPL1 SSX1
BZRPL1 RSC1A1
BZRPL1 INSL3
BZRPL1 TBX10
BZRPL1 LGALS3
BZRPL1 ARMC6
BZRPL1 SRPK3
BZRPL1 KLRC2
BZRPL1 CAPN3
BZRPL1 FOXC2
BZRPL1 CCR5
BZRPL1 LCT
BZRPL1 WHAMML2
BZRPL1 NTRK3
BZRPL1 SFRS2
BZRPL1 HTR1E
BZRPL1 ZNF22
BZRPL1 LASS1
BZRPL1 DNPEP
BZRPL1 ST3GAL5
BZRPL1 XDH
BZRPL1 PI4KB
BZRPL1 AAK1
BZRPL1 USP11
BZRPL1 NDUFS3
BZRPL1 TENC1
BZRPL1 CREB3
BZRPL1 FOXN1
BZRPL1 PIGC
BZRPL1 PITPNM1
BZRPL1 GHRH
BZRPL1 SIRPB1
BZRPL1 SLC9A3R2
BZRPL1 SLC9A7
BZRPL1 TCAP
BZRPL1 C2orf24
BZRPL1 SF1
BZRPL1 PRPS1L1
BZRPL1 C7orf44
BZRPL1 PSMD11
BZRPL1 GLUD2
BZRPL1 DPH2
BZRPL1 ZNF187
BZRPL1 P2RX6
BZRPL1 GYPE
BZRPL1 COX6A2
BZRPL1 GATA2
BZRPL1 UBE3B
BZRPL1 REG1A
BZRPL1 FCGBP
BZRPL1 ATRX
BZRPL1 VSIG4
BZRPL1 RGS9
BZRPL1 HNRNPA3
BZRPL1 PCTK3
BZRPL1 ECD
BZRPL1 ADCYAP1
BZRPL1 DTX4
BZRPL1 SCAMP3
BZRPL1 LMO1
BZRPL1 SIGMAR1
BZRPL1 MMP11
BZRPL1 ELAVL2
BZRPL1 ARID4A
BZRPL1 PRKDC
BZRPL1 RBCK1
BZRPL1 IRF2BP1
BZRPL1 DGKD
BZRPL1 SGCA
BZRPL1 KIAA0284
BZRPL1 MAGEA9
BZRPL1 MMACHC
BZRPL1 CACNB4
BZRPL1 OVGP1
BZRPL1 LOC100129500
BZRPL1 LOC100133105
BZRPL1 ZMYM3
BZRPL1 CACNA1B
BZRPL1 HHLA1
BZRPL1 HCRTR1
BZRPL1 SHBG
BZRPL1 MTG1
BZRPL1 FSHR
BZRPL1 SOX2
BZRPL1 MGAT4C
BZRPL1 GCOM1
BZRPL1 B4GALNT1
BZRPL1 SOCS3
BZRPL1 DNMBP
BZRPL1 MPZL1
BZRPL1 IL3
BZRPL1 GBX1
BZRPL1 MYST2
BZRPL1 CDC37
BZRPL1 RAB8A
BZRPL1 PSMB4
BZRPL1 STBD1
BZRPL1 TJP1
BZRPL1 RNH1
BZRPL1 ITGB3BP
BZRPL1 NEUROG3
BZRPL1 SERPIND1
BZRPL1 HPCAL1
BZRPL1 CHKA
BZRPL1 DGCR2
BZRPL1 SERPINA4
BZRPL1 LRRC15
BZRPL1 FXYD3
BZRPL1 IBTK
BZRPL1 BAK1
BZRPL1 B3GAT2
BZRPL1 H6PD
BZRPL1 KIAA0467
BZRPL1 ADH1C
BZRPL1 ZNF101
BZRPL1 CTSA
BZRPL1 E2F1
BZRPL1 C1orf21
BZRPL1 SLC25A17
BZRPL1 GSTM5
BZRPL1 RELA
BZRPL1 SPINT3
BZRPL1 ARAF
BZRPL1 STX1A
BZRPL1 DNAJC4
BZRPL1 PTPN9
BZRPL1 CECR7
BZRPL1 PCYT1B
BZRPL1 RXRB
BZRPL1 C10orf12
BZRPL1 HTR2A
BZRPL1 ACAN
BZRPL1 PSMD2
BZRPL1 SCD
BZRPL1 CAP2
BZRPL1 LCK
BZRPL1 DUSP3
BZRPL1 TNKS
BZRPL1 PPIH
BZRPL1 FGF3
BZRPL1 DRD1
BZRPL1 POLD1
BZRPL1 CYP27B1
BZRPL1 GPR162
BZRPL1 KLRC3
BZRPL1 EPR1
BZRPL1 PKM2
BZRPL1 GRINA
BZRPL1 SOS1
BZRPL1 CELSR2
BZRPL1 MPZ
BZRPL1 STXBP1
BZRPL1 RAD50
BZRPL1 RABGGTA
BZRPL1 IARS2
BZRPL1 PRKCB
BZRPL1 TSHB
BZRPL1 ASB4
BZRPL1 ITGAD
BZRPL1 CCDC85B
BZRPL1 CORT
BZRPL1 AMBP
BZRPL1 MEGF6
BZRPL1 TBX1
BZRPL1 PIGR
BZRPL1 TCOF1
BZRPL1 SCYL3
BZRPL1 SAR1A
BZRPL1 KCND3
BZRPL1 psiTPTE22
BZRPL1 sept-06
BZRPL1 RASSF1
BZRPL1 KANK3
BZRPL1 MTHFR
BZRPL1 SLC22A24
BZRPL1 NMNAT2
BZRPL1 HTR1D
BZRPL1 PARD3
BZRPL1 ITGA2B
BZRPL1 CIAPIN1
BZRPL1 NCAM1
BZRPL1 IDE
BZRPL1 SVEP1
BZRPL1 MATN4
BZRPL1 NTRK2
BZRPL1 JHDM1D
BZRPL1 RAP2A
BZRPL1 CDKN1B
BZRPL1 GUCA1A
BZRPL1 GARNL4
BZRPL1 BAP1
BZRPL1 RHBDL1
BZRPL1 LUZP1
BZRPL1 MDM2
BZRPL1 HAUS5
BZRPL1 SEC16A
BZRPL1 NDRG2
BZRPL1 MTX1
BZRPL1 P2RX7
BZRPL1 ZNF274
BZRPL1 ARHGAP4
BZRPL1 HIRIP3
BZRPL1 UNC5B
BZRPL1 VAMP4
BZRPL1 LOC100128570
BZRPL1 IFRD2
BZRPL1 IMP4
BZRPL1 KRTAP26-1
BZRPL1 TADA3L
BZRPL1 CTRL
BZRPL1 SOX12
BZRPL1 EIF1AY
BZRPL1 ELAVL3
BZRPL1 RTN2
BZRPL1 TKTL1
BZRPL1 SAC3D1
BZRPL1 CAD
BZRPL1 CHST1
BZRPL1 FCN1
BZRPL1 IRF2
BZRPL1 EWSR1
BZRPL1 MFN1
BZRPL1 GUCA2A
BZRPL1 LDB2
BZRPL1 PDE4C
BZRPL1 GNL1
BZRPL1 EIF3K
BZRPL1 LAIR1
BZRPL1 PPP1R10
BZRPL1 STX2
BZRPL1 EXOSC2
BZRPL1 PPP3R1
BZRPL1 HOXC11
BZRPL1 ELOVL5
BZRPL1 DOK2
BZRPL1 RHBDD3
BZRPL1 EIF2C2
BZRPL1 MC2R
BZRPL1 SOX3
BZRPL1 PGRMC2
BZRPL1 PNMT
BZRPL1 ZNF259
BZRPL1 MPV17
BZRPL1 GPR3
BZRPL1 PIM1
BZRPL1 KIAA0999
BZRPL1 GNB2L1
BZRPL1 ARFGEF2
BZRPL1 TUBB2A
BZRPL1 SLC18A1
BZRPL1 HSD17B3
BZRPL1 RRP12
BZRPL1 CHRNA3
BZRPL1 CHKB
BZRPL1 FCGRT
BZRPL1 P2RY11
BZRPL1 MARK2
BZRPL1 MYCBP
BZRPL1 KCNQ3
BZRPL1 FANCA
BZRPL1 CELA2B
BZRPL1 IGL@
BZRPL1 DEXI
BZRPL1 ASL
BZRPL1 BCL3
BZRPL1 IVD
BZRPL1 SLC25A16
BZRPL1 HDGF
BZRPL1 MUTYH
BZRPL1 BCAM
BZRPL1 DNASE1L1
BZRPL1 SLMO1
BZRPL1 WNT2B
BZRPL1 MAD1L1
BZRPL1 TTC15
BZRPL1 PCBP1
BZRPL1 ALOX5
BZRPL1 REG3A
BZRPL1 PCNXL2
BZRPL1 TUBB2B
BZRPL1 CYP27A1
BZRPL1 ZFPL1
BZRPL1 CDYL
BZRPL1 PTGER3
BZRPL1 PSAP
BZRPL1 WNT11
BZRPL1 ATF7
BZRPL1 IL1RL1
BZRPL1 ELF5
BZRPL1 GMFG
BZRPL1 SLC5A5
BZRPL1 LY6G6C
BZRPL1 CBX5
BZRPL1 AKR1C4
BZRPL1 MGP
BZRPL1 ANKLE2
BZRPL1 LOC90925
BZRPL1 CD47
BZRPL1 EMR1
BZRPL1 KRT37
BZRPL1 SLC10A2
BZRPL1 PPM1D
BZRPL1 SIT1
BZRPL1 PPP3CB
BZRPL1 PHKG1
BZRPL1 POLA2
BZRPL1 FZR1
BZRPL1 KRTAP5-9
BZRPL1 SULT2B1
BZRPL1 RECQL5
BZRPL1 SUPT6H
BZRPL1 ADCY1
BZRPL1 PGM3
BZRPL1 SAFB2
BZRPL1 CTRB2
BZRPL1 HLA-DQB1
BZRPL1 TICAM1
BZRPL1 PCMTD2
BZRPL1 TGFBRAP1
BZRPL1 LHCGR
BZRPL1 KCNA3
BZRPL1 DHRS1
BZRPL1 ST14
BZRPL1 FAM102A
BZRPL1 SCNN1D
BZRPL1 ATP1B2
BZRPL1 TTYH2
BZRPL1 LY6E
BZRPL1 HLF
BZRPL1 LTBR
BZRPL1 SNUPN
BZRPL1 CCDC130
BZRPL1 NR6A1
BZRPL1 PPP1R3D
BZRPL1 MLH1
BZRPL1 CEP290
BZRPL1 USP9X
BZRPL1 C19orf29
BZRPL1 MARCO
BZRPL1 SEMA7A
BZRPL1 IKZF1
BZRPL1 MFSD10
BZRPL1 CD72
BZRPL1 HBBP1
BZRPL1 IVL
BZRPL1 PGAP2
BZRPL1 INHA
BZRPL1 CRABP1
BZRPL1 TMCC1
BZRPL1 AKAP3
BZRPL1 GTF2F1
BZRPL1 ATF6
BZRPL1 MMP23B
BZRPL1 SLC16A6
BZRPL1 TFAP2B
BZRPL1 TAZ
BZRPL1 PISD
BZRPL1 ANKRD46
BZRPL1 TRIM10
BZRPL1 KIAA0141
BZRPL1 ABCC9
BZRPL1 ARC
BZRPL1 PXDN
BZRPL1 PTPRJ
BZRPL1 ABCF2
BZRPL1 TP53TG5
BZRPL1 VAMP5
BZRPL1 THBS3
BZRPL1 TAF15
BZRPL1 SMO
BZRPL1 WDR62
BZRPL1 SCAMP5
BZRPL1 FSCN2
BZRPL1 RMND5B
BZRPL1 XRCC5
BZRPL1 SRRT
BZRPL1 AKT3
BZRPL1 TPPP
BZRPL1 POLR2E
BZRPL1 NCSTN
BZRPL1 LRCH4
BZRPL1 GART
BZRPL1 CHST2
BZRPL1 PI3
BZRPL1 PPAT
BZRPL1 LDB3
BZRPL1 RHEB
BZRPL1 DOLK
BZRPL1 ARFIP2
BZRPL1 AGT
BZRPL1 HYAL2
BZRPL1 MAGED2
BZRPL1 CYC1
BZRPL1 HSF4
BZRPL1 PCDH11Y
BZRPL1 AHDC1
BZRPL1 BBC3
BZRPL1 OR7E35P
BZRPL1 CHRNE
BZRPL1 MFNG
BZRPL1 MYO9B
BZRPL1 TKT
BZRPL1 SMARCD3
BZRPL1 GOLGA1
BZRPL1 CPB2
BZRPL1 KRT2
BZRPL1 ZNF167
BZRPL1 INA
BZRPL1 CD99
BZRPL1 ANP32A
BZRPL1 AP1G2
BZRPL1 GBA
BZRPL1 MYEF2
BZRPL1 CLSTN3
BZRPL1 CYP21A2
BZRPL1 HLA-DOB
BZRPL1 NCDN
BZRPL1 TROAP
BZRPL1 ANXA9
BZRPL1 KLF5
BZRPL1 ANG
BZRPL1 ESR2
BZRPL1 ZNF500
BZRPL1 PUM2
BZRPL1 RBPMS
BZRPL1 HOXD10
BZRPL1 FGR
BZRPL1 C5orf30
BZRPL1 BCL2
BZRPL1 PAX8
BZRPL1 SOLH
BZRPL1 RBP3
BZRPL1 CCKBR
BZRPL1 PHOX2B
BZRPL1 PRKACA
BZRPL1 CDC42
BZRPL1 SEZ6L
BZRPL1 PROC
BZRPL1 ETS1
BZRPL1 SIGLEC7
BZRPL1 GJB5
BZRPL1 C11orf80
BZRPL1 ST20
BZRPL1 TNFSF12
BZRPL1 ITIH3
BZRPL1 CBX4
BZRPL1 EPHA2
BZRPL1 FAM13A
BZRPL1 CSNK1A1
BZRPL1 HADHA
BZRPL1 AGFG2
BZRPL1 MLLT1
BZRPL1 SLC6A9
BZRPL1 PRPF19
BZRPL1 VILL
BZRPL1 PQBP1
BZRPL1 SLC1A7
BZRPL1 MCM3AP
BZRPL1 REEP2
BZRPL1 STK17A
BZRPL1 C9orf33
BZRPL1 TMBIM6
BZRPL1 VAPB
BZRPL1 ACHE
BZRPL1 MOBKL1B
BZRPL1 ARHGEF12
BZRPL1 NFATC2IP
BZRPL1 MT3
BZRPL1 C14orf1
BZRPL1 EDEM1
BZRPL1 PGAM2
BZRPL1 BRD2
BZRPL1 BTRC
BZRPL1 KHSRP
BZRPL1 KIAA0323
BZRPL1 CD48
BZRPL1 MLXIP
BZRPL1 LSM1
BZRPL1 NOL7
BZRPL1 FLJ40113
BZRPL1 FOLH1
BZRPL1 CADM3
BZRPL1 UQCRC1
BZRPL1 XPNPEP2
BZRPL1 DHFR
BZRPL1 CRYBB3
BZRPL1 SHC2
BZRPL1 NHP2
BZRPL1 FAM155B
BZRPL1 CREB5
BZRPL1 SFRS1
BZRPL1 HPR
BZRPL1 SPN
BZRPL1 ADRA1D
BZRPL1 ASMT
BZRPL1 NUDT3
BZRPL1 MDK
BZRPL1 OPCML
BZRPL1 T
BZRPL1 CEP135
BZRPL1 FRAT2
BZRPL1 PAFAH1B1
BZRPL1 MRC2
BZRPL1 AQP7
BZRPL1 BRCA1
BZRPL1 REG1B
BZRPL1 NRXN1
BZRPL1 PFDN5
BZRPL1 LOC552889
BZRPL1 RIBC2
BZRPL1 PPP1R2
BZRPL1 KRT6A
BZRPL1 GNAT1
BZRPL1 ABCC8
BZRPL1 ACCN1
BZRPL1 KIAA1539
BZRPL1 RAD51L3
BZRPL1 PTGIS
BZRPL1 TAF12
BZRPL1 POLG
BZRPL1 SLC29A2
BZRPL1 APOC3
BZRPL1 SPC25
BZRPL1 MYL2
BZRPL1 CHST3
BZRPL1 TUBB3
BZRPL1 C1orf123
BZRPL1 PBX1
BZRPL1 VASH1
BZRPL1 JUNB
BZRPL1 ABO
BZRPL1 NTNG1
BZRPL1 COLQ
BZRPL1 NCAN
BZRPL1 MGAT1
BZRPL1 SNX3
BZRPL1 BNIP1
BZRPL1 AMHR2
BZRPL1 CACNB1
BZRPL1 CRLF1
BZRPL1 UBTF
BZRPL1 PSTPIP1
BZRPL1 SETD2
BZRPL1 IGF1R
BZRPL1 RUNDC3A
BZRPL1 ZBTB40
BZRPL1 DLGAP4
BZRPL1 KLHL25
BZRPL1 PCDH9
BZRPL1 ZFYVE26
BZRPL1 UBL4A
BZRPL1 B4GALT4
BZRPL1 GFPT2
BZRPL1 LOC728643
BZRPL1 CBFA2T3
BZRPL1 KYNU
BZRPL1 AP1S1
BZRPL1 SLC18A3
BZRPL1 DGKQ
BZRPL1 GTSE1
BZRPL1 GLRA2
BZRPL1 SLC1A4
BZRPL1 KRT1
BZRPL1 GIF
BZRPL1 KCNQ1
BZRPL1 FANCG
BZRPL1 HLA-DOA
BZRPL1 PPM1E
BZRPL1 ZNF337
BZRPL1 BAT3
BZRPL1 ARSE
BZRPL1 MSI1
BZRPL1 SPG20
BZRPL1 NPPB
BZRPL1 LYPD3
BZRPL1 GNG4
BZRPL1 SLC6A11
BZRPL1 PIK3R2
BZRPL1 RPL11
BZRPL1 PFKFB2
BZRPL1 ZNF239
BZRPL1 SF3B2
BZRPL1 PRM2
BZRPL1 DHX30
BZRPL1 TNFRSF10D
BZRPL1 DAXX
BZRPL1 LRIT1
BZRPL1 GABRG3
BZRPL1 TAF1
BZRPL1 UTRN
BZRPL1 PRRG1
BZRPL1 MAPK9
BZRPL1 VENTX
BZRPL1 LRRC23
BZRPL1 RAE1
BZRPL1 MAPK12
BZRPL1 SNAPC4
BZRPL1 RP5-1000E10.4
BZRPL1 IRAK1
BZRPL1 CHD8
BZRPL1 FMO4
BZRPL1 ZNF592
BZRPL1 UCP3
BZRPL1 LOC399904
BZRPL1 APLP1
BZRPL1 GPR15
BZRPL1 MYBPC3
BZRPL1 COL19A1
BZRPL1 HIST1H3E
BZRPL1 TOP3B
BZRPL1 DNAJC9
BZRPL1 TET3
BZRPL1 POLD2
BZRPL1 SLC6A8
BZRPL1 DMWD
BZRPL1 DGCR11
BZRPL1 ADAM15
BZRPL1 TAX1BP1
BZRPL1 VCX3A
BZRPL1 EPHB2
BZRPL1 ENTPD2
BZRPL1 CTNS
BZRPL1 WNT10B
BZRPL1 CTBS
BZRPL1 RRAGA
BZRPL1 BMI1
BZRPL1 DBN1
BZRPL1 DUSP8
BZRPL1 EPOR
BZRPL1 AXIN1
BZRPL1 RABGGTB
BZRPL1 NID1
BZRPL1 PPIF
BZRPL1 C2CD2
BZRPL1 GADD45B
BZRPL1 EML3
BZRPL1 LYZL6
BZRPL1 NGF
BZRPL1 MFAP4
BZRPL1 ITM2B
BZRPL1 PTPRN
BZRPL1 PSME1
BZRPL1 C22orf9
BZRPL1 EFNA2
BZRPL1 PAK2
BZRPL1 UQCRC2
BZRPL1 CSPG4
BZRPL1 ERC1
BZRPL1 BAX
BZRPL1 XPNPEP1
BZRPL1 HMGA1
BZRPL1 NFYB
BZRPL1 OMG
BZRPL1 ASIP
BZRPL1 NPM3
BZRPL1 C19orf50
BZRPL1 PHLDA2
BZRPL1 KIAA0226
BZRPL1 FIG4
BZRPL1 CLIP2
BZRPL1 ZFP36L2
BZRPL1 SLC25A1
BZRPL1 HOXD4
BZRPL1 YPEL1
BZRPL1 RAB3A
BZRPL1 C16orf88
BZRPL1 SH2B2
BZRPL1 ATP13A3
BZRPL1 KIAA0240
BZRPL1 KPNA6
BZRPL1 SLC35A2
BZRPL1 FGF9
BZRPL1 IFT140
BZRPL1 LY9
BZRPL1 NBEAL2
BZRPL1 TBC1D22A
BZRPL1 DFFB
BZRPL1 THBS1
BZRPL1 CAMK4
BZRPL1 MMP15
BZRPL1 LGR5
BZRPL1 RAD54L
BZRPL1 INPP5K
BZRPL1 RPA2
BZRPL1 TERF2
BZRPL1 BIRC2
BZRPL1 DKC1
BZRPL1 TTF2
BZRPL1 RIN1
BZRPL1 C19orf6
BZRPL1 LAD1
BZRPL1 IL4
BZRPL1 TXNRD2
BZRPL1 TUB
BZRPL1 NUP188
BZRPL1 MPP2
BZRPL1 HLA-DMB
BZRPL1 F8
BZRPL1 CNGB1
BZRPL1 MAGEA5
BZRPL1 FZD9
BZRPL1 TEF
BZRPL1 IGSF9B
BZRPL1 MN1
BZRPL1 ARPC4
BZRPL1 FUT7
BZRPL1 BCAT2
BZRPL1 CAMK2B
BZRPL1 OR7E24
BZRPL1 ACTR2
BZRPL1 LBP
BZRPL1 DOK1
BZRPL1 DAP
BZRPL1 LRRC68
BZRPL1 B4GALT5
BZRPL1 NPAS2
BZRPL1 TWF2
BZRPL1 AHSG
BZRPL1 GRB2
BZRPL1 EIF4B
BZRPL1 RPS26
BZRPL1 MAN1A2
BZRPL1 PVT1
BZRPL1 C12orf47
BZRPL1 LPXN
BZRPL1 FST
BZRPL1 PLEC1
BZRPL1 TIAM1
BZRPL1 MXRA8
BZRPL1 CGREF1
BZRPL1 ACADS
BZRPL1 ALDH1L1
BZRPL1 MYCN
BZRPL1 PSMC5
BZRPL1 GPR35
BZRPL1 CDC20
BZRPL1 SLC6A12
BZRPL1 E2F5
BZRPL1 CD7
BZRPL1 CCR4
BZRPL1 NUCB1
BZRPL1 S100A5
BZRPL1 RAC2
BZRPL1 PRKACG
BZRPL1 CLEC11A
BZRPL1 LRP3
BZRPL1 ZNF143
BZRPL1 DUSP7
BZRPL1 MSC
BZRPL1 MPDU1
BZRPL1 LOR
BZRPL1 DCBLD2
BZRPL1 SPTB
BZRPL1 TBXAS1
BZRPL1 FMO5
BZRPL1 KIAA0586
BZRPL1 CYP4B1
BZRPL1 MLANA
BZRPL1 ZBTB7B
BZRPL1 MYBPC2
BZRPL1 MTFR1
BZRPL1 TMPRSS6
BZRPL1 FGF7
BZRPL1 SEC31B
BZRPL1 HTR2B
BZRPL1 AVPR1B
BZRPL1 ACY1
BZRPL1 TPMT
BZRPL1 HAL
BZRPL1 GRAP2
BZRPL1 PPP3CA
BZRPL1 DNAL4
BZRPL1 ZNF473
BZRPL1 LPAR2
BZRPL1 CTNNBIP1
BZRPL1 TBX5
BZRPL1 CD1C
BZRPL1 TBR1
BZRPL1 COPS6
BZRPL1 ACTL6B
BZRPL1 DUSP14
BZRPL1 ADAMTSL2
BZRPL1 ADCY2
BZRPL1 CEACAM1
BZRPL1 CASP2
BZRPL1 HSD11B2
BZRPL1 ARHGAP26
BZRPL1 HTR3A
BZRPL1 DHX9
BZRPL1 KNG1
BZRPL1 PROX1
BZRPL1 FKBP6
BZRPL1 FBN2
BZRPL1 CCDC86
BZRPL1 FBLN1
BZRPL1 EPB41
BZRPL1 GTF3A
BZRPL1 MFHAS1
BZRPL1 EFNA3
BZRPL1 BRD4
BZRPL1 PAN2
BZRPL1 ABHD14A
BZRPL1 RBM38
BZRPL1 NMB
BZRPL1 EDA
BZRPL1 RDH5
BZRPL1 PHLDA1
BZRPL1 C14orf79
BZRPL1 C19orf57
BZRPL1 DKFZP564C196
BZRPL1 FAIM2
BZRPL1 ABL1
BZRPL1 CDKN2B
BZRPL1 NDUFV1
BZRPL1 AKAP4
BZRPL1 F7
BZRPL1 LLGL2
BZRPL1 ZP2
BZRPL1 ATP6V0A2
BZRPL1 SH2B1
BZRPL1 FAM119B
BZRPL1 PSMD14
BZRPL1 SLC16A5
BZRPL1 PPAP2C
BZRPL1 TP53I11
BZRPL1 PRDX2
BZRPL1 GYPB
BZRPL1 ALPK3
BZRPL1 FGF2
BZRPL1 AQP5
BZRPL1 EXOSC7
BZRPL1 AMELX
BZRPL1 CCNB2
BZRPL1 FAS
BZRPL1 IDS
BZRPL1 NFKB1
BZRPL1 SRD5A1
BZRPL1 APOC1
BZRPL1 MAP2K5
BZRPL1 PPP2R5D
BZRPL1 TUSC2
BZRPL1 POLR2J
BZRPL1 CD80
BZRPL1 TCF3
BZRPL1 CHRNB2
BZRPL1 HOXD9
BZRPL1 POLE
BZRPL1 THOC1
BZRPL1 ZNF263
BZRPL1 RGS10
BZRPL1 PPP4R1
BZRPL1 CCNF
BZRPL1 TERF1
BZRPL1 KCNH1
BZRPL1 DGKA
BZRPL1 LARGE
BZRPL1 MON2
BZRPL1 HSF1
BZRPL1 KIFC3
BZRPL1 MAGEA4
BZRPL1 PRKAR2A
BZRPL1 KIF1A
BZRPL1 CDH16
BZRPL1 MGAT3
BZRPL1 DDX3X
BZRPL1 ANK1
BZRPL1 BCL11A
BZRPL1 DCAF8
BZRPL1 ARFIP1
BZRPL1 TNNT1
BZRPL1 U2AF2
BZRPL1 SKAP1
BZRPL1 LYPLA2
BZRPL1 CSTF2
BZRPL1 HIPK2
BZRPL1 MAPK8IP1
BZRPL1 C1QL1
BZRPL1 CALR
BZRPL1 SPG7
BZRPL1 ACP1
BZRPL1 ECH1
BZRPL1 SRRD
BZRPL1 EIF2B1
BZRPL1 PMS2CL
BZRPL1 BAT1
BZRPL1 DCI
BZRPL1 ESR1
BZRPL1 STIP1
BZRPL1 REM1
BZRPL1 ALDH4A1
BZRPL1 CHP2
BZRPL1 DSG1
BZRPL1 MRPS12
BZRPL1 E2F4
BZRPL1 CRMP1
BZRPL1 PAX9
BZRPL1 GRP
BZRPL1 MRPL33
BZRPL1 NDST1
BZRPL1 ERGIC3
BZRPL1 HOXD13
BZRPL1 DDX6
BZRPL1 AXL
BZRPL1 DGCR9
BZRPL1 CD3E
BZRPL1 CEP57
BZRPL1 RDH16
BZRPL1 UPK2
BZRPL1 NFIX
BZRPL1 IGHMBP2
BZRPL1 LOC91316
BZRPL1 GAS6
BZRPL1 ERBB3
BZRPL1 ERCC8
BZRPL1 OSGIN2
BZRPL1 ZBTB7A
BZRPL1 PYGO1
BZRPL1 DNAJA3
BZRPL1 SLC1A6
BZRPL1 CFDP1
BZRPL1 EPS15
BZRPL1 PPFIA4
BZRPL1 DUS4L
BZRPL1 TCF20
BZRPL1 ZBTB17
BZRPL1 TNXB
BZRPL1 GP2
BZRPL1 TAGLN3
BZRPL1 CNTN6
BZRPL1 SCGB1D2
BZRPL1 RAB11FIP5
BZRPL1 RAMP3
BZRPL1 RPRD2
BZRPL1 CD34
BZRPL1 FLT1
BZRPL1 PLA2G6
BZRPL1 HRK
BZRPL1 PAMR1
BZRPL1 NOP16
BZRPL1 NASP
BZRPL1 COL21A1
BZRPL1 CYFIP1
BZRPL1 MOGS
BZRPL1 MT4
BZRPL1 VAMP7
BZRPL1 RRH
BZRPL1 CAPN5
BZRPL1 OAS2
BZRPL1 LSM4
BZRPL1 LOC652147
BZRPL1 PAK4
BZRPL1 SFRS4
BZRPL1 GAD2
BZRPL1 TNIP1
BZRPL1 UTP3
BZRPL1 CDKN2C
BZRPL1 WNT1
BZRPL1 CDH22
BZRPL1 ZNF282
BZRPL1 SLC22A14
BZRPL1 RAGE
BZRPL1 LLGL1
BZRPL1 PLXNA3
BZRPL1 SLC25A3
BZRPL1 ZP3
BZRPL1 IGFBP5
BZRPL1 ADRA1A
BZRPL1 PDE1A
BZRPL1 FAM168B
BZRPL1 SLC16A2
BZRPL1 CDKL5
BZRPL1 TEP1
BZRPL1 GATA4
BZRPL1 GYPC
BZRPL1 DAPK2
BZRPL1 ITGAM
BZRPL1 ESPL1
BZRPL1 SNX27
BZRPL1 TEX28
BZRPL1 NQO1
BZRPL1 ZMYND10
BZRPL1 PIK3CD
BZRPL1 MYOZ3
BZRPL1 SLC30A9
BZRPL1 WASL
BZRPL1 CCL27
BZRPL1 MAP2K4
BZRPL1 TAF11
BZRPL1 RASGRP3
BZRPL1 GRIN2A
BZRPL1 ABCB6
BZRPL1 DEPDC5
BZRPL1 STAU1
BZRPL1 KRT85
BZRPL1 KCNH2
BZRPL1 CCNA2
BZRPL1 SMARCD1
BZRPL1 CDK2AP2
BZRPL1 ODZ4
BZRPL1 IL8RB
BZRPL1 EIF3F
BZRPL1 KEAP1
BZRPL1 C1orf77
BZRPL1 PSD4
BZRPL1 NCR3
BZRPL1 SLC24A1
BZRPL1 FADS1
BZRPL1 RAB3GAP2
BZRPL1 ARPC2
BZRPL1 STAT2
BZRPL1 CXCL5
BZRPL1 DDX19A
BZRPL1 MRFAP1L1
BZRPL1 ANP32E
BZRPL1 HIPK3
BZRPL1 B4GALT3
BZRPL1 CCT8
BZRPL1 ODF2
BZRPL1 KLHL35
BZRPL1 DCHS1
BZRPL1 DDX51
BZRPL1 MICAL2
BZRPL1 CENPA
BZRPL1 ATF6B
BZRPL1 SSTR5
BZRPL1 MCM2
BZRPL1 CNNM2
BZRPL1 SLC25A11
BZRPL1 IFIT2
BZRPL1 SNRK
BZRPL1 TNFAIP6
BZRPL1 ITSN1
BZRPL1 HLA-G
BZRPL1 KCNAB2
BZRPL1 ASMTL
BZRPL1 EXTL1
BZRPL1 MT1X
BZRPL1 S1PR4
BZRPL1 HTR6
BZRPL1 NEUROD2
BZRPL1 TPX2
BZRPL1 ZNF141
RFXANK AQP7
RFXANK TACC2
RFXANK BRCA1
RFXANK IQSEC1
RFXANK NRXN1
RFXANK MEF2C
RFXANK PCBP3
RFXANK HTRA2
RFXANK SIM2
RFXANK RAD51L3
RFXANK GPRIN2
RFXANK SLC9A3
RFXANK CCBP2
RFXANK NUP214
RFXANK SPC25
RFXANK PSG1
RFXANK SAG
RFXANK DNAH9
RFXANK GNB3
RFXANK KRT35
RFXANK JAK3
RFXANK VASH1
RFXANK SNUPN
RFXANK MGAT1
RFXANK NLE1
RFXANK MATR3
RFXANK ZSCAN12
RFXANK BAIAP3
RFXANK MSX1
RFXANK RIMS2
RFXANK AMHR2
RFXANK MC2R
RFXANK RPH3A
RFXANK GARNL4
RFXANK DHCR7
RFXANK BCR
RFXANK DGCR11
RFXANK ADRBK1
RFXANK PCDH9
RFXANK LOC644165
RFXANK ADCYAP1
RFXANK CARD10
RFXANK HSP90AB1
RFXANK PXN
RFXANK SEMA5A
RFXANK METTL1
RFXANK DTNA
RFXANK TBX19
RFXANK TYR
RFXANK ZBED1
RFXANK SLC12A4
RFXANK SLC14A2
RFXANK LECT2
RFXANK VCX3A
RFXANK E2F4
RFXANK LTK
RFXANK ARSE
RFXANK NTRK3
RFXANK CPNE6
RFXANK RPL11
RFXANK NOC2L
RFXANK PFKFB2
RFXANK ZNF239
RFXANK USP11
RFXANK LOC100134331
RFXANK WWOX
RFXANK ARID4B
RFXANK PIGC
RFXANK PITPNM1
RFXANK SLC9A3R2
RFXANK PRPS1L1
RFXANK RNF5
RFXANK TUBGCP4
RFXANK WNT10B
RFXANK CYP2A6
RFXANK OCEL1
RFXANK LRRC23
RFXANK SNAPC4
RFXANK P2RX6
RFXANK SFTPD
RFXANK CHD8
RFXANK UBE3B
RFXANK NF1
RFXANK AMMECR1
RFXANK XRCC2
RFXANK MYBPC3
RFXANK COL19A1
RFXANK SAMD14
RFXANK TOP3B
RFXANK TET3
RFXANK POLD2
RFXANK SLC6A8
RFXANK GTF2H3
RFXANK PTPRD
RFXANK KDM5B
RFXANK TRD@
RFXANK ADAM15
RFXANK TAX1BP1
RFXANK NCR2
RFXANK GPR161
RFXANK KIFC1
RFXANK EPHB2
RFXANK ENTPD2
RFXANK VENTX
RFXANK ELAVL2
RFXANK AANAT
RFXANK CD40
RFXANK DBN1
RFXANK EXD2
RFXANK EPOR
RFXANK IL1RL1
RFXANK AXIN1
RFXANK JAG1
RFXANK KIAA0284
RFXANK APOBEC3C
RFXANK MMACHC
RFXANK IL8
RFXANK DPEP1
RFXANK CACNA1B
RFXANK CNGB1
RFXANK FGD1
RFXANK SHBG
RFXANK CRX
RFXANK NTSR2
RFXANK PTGS1
RFXANK ODF1
RFXANK HAS1
RFXANK CHST3
RFXANK BAX
RFXANK MYST2
RFXANK RAB8A
RFXANK CCR7
RFXANK CYP2C18
RFXANK C19orf50
RFXANK CHKA
RFXANK MVK
RFXANK SERPINA4
RFXANK LRRC15
RFXANK H6PD
RFXANK HMGA2
RFXANK KIAA0467
RFXANK ADH1C
RFXANK MAGEA9
RFXANK HOXD4
RFXANK YPEL1
RFXANK HTR7
RFXANK TLX2
RFXANK RELA
RFXANK SPINT3
RFXANK IKBKG
RFXANK SCARB1
RFXANK PTGES
RFXANK CYP3A5
RFXANK HTR2A
RFXANK TNFSF12
RFXANK ZNF157
RFXANK IFI35
RFXANK TBC1D22A
RFXANK GPR19
RFXANK REL
RFXANK CNP
RFXANK STATH
RFXANK LGR5
RFXANK USP19
RFXANK RPL3L
RFXANK INPP5K
RFXANK TRIM15
RFXANK RPA2
RFXANK MAPK3
RFXANK TERF2
RFXANK GCKR
RFXANK TNFRSF25
RFXANK C19orf6
RFXANK ZKSCAN3
RFXANK SSTR5
RFXANK GRINA
RFXANK ADAM20
RFXANK LOC283079
RFXANK RBBP8
RFXANK MAGEA5
RFXANK IGSF9B
RFXANK CDK6
RFXANK RABGGTA
RFXANK SLC15A2
RFXANK PRKCB
RFXANK LBP
RFXANK DOK1
RFXANK C22orf9
RFXANK CYP11A1
RFXANK LRRC68
RFXANK MLLT1
RFXANK MAPKAPK2
RFXANK TNPO1
RFXANK PVT1
RFXANK MEGF6
RFXANK OLFM1
RFXANK PIGR
RFXANK TCOF1
RFXANK EMID1
RFXANK LEFTY1
RFXANK SORBS3
RFXANK TRA2A
RFXANK ITGAD
RFXANK CCL19
RFXANK MTHFR
RFXANK LOC201229
RFXANK SLC8A1
RFXANK MYST1
RFXANK COL6A2
RFXANK ITGA2B
RFXANK EIF2AK2
RFXANK POU4F1
RFXANK SVEP1
RFXANK ATP6V1B1
RFXANK EXOSC2
RFXANK CLEC11A
RFXANK AGAP8
RFXANK LRP3
RFXANK GUCA1A
RFXANK AHSG
RFXANK FEM1B
RFXANK PLEKHM2
RFXANK NFKB2
RFXANK CSF1
RFXANK RHBDL1
RFXANK TGFB1
RFXANK TBXAS1
RFXANK HAUS5
RFXANK PIK3CB
RFXANK METTL3
RFXANK TNFRSF10C
RFXANK IGF1R
RFXANK TMPRSS6
RFXANK TPMT
RFXANK CDK5
RFXANK DNAL4
RFXANK AMIGO2
RFXANK ADCY2
RFXANK GAGE2E
RFXANK TBX5
RFXANK ELAVL3
RFXANK RTN2
RFXANK COPS6
RFXANK SLC9A1
RFXANK CAD
RFXANK PAIP2B
RFXANK C1orf105
RFXANK MYB
RFXANK CEACAM1
RFXANK FNDC3A
RFXANK TEX261
RFXANK ARHGAP26
RFXANK PDE4C
RFXANK AP2A2
RFXANK GNL1
RFXANK PPP1R10
RFXANK FAU
RFXANK HPCAL1
RFXANK HOXC11
RFXANK GTF3A
RFXANK EIF2C2
RFXANK EFNA3
RFXANK ZC3H7B
RFXANK GPR3
RFXANK RBM38
RFXANK CRYBA4
RFXANK GRIK5
RFXANK MFAP2
RFXANK GINS1
RFXANK MEN1
RFXANK FANCA
RFXANK ATG2A
RFXANK FOXN2
RFXANK BCL3
RFXANK WNT11
RFXANK PDPN
RFXANK HDGF
RFXANK BCAM
RFXANK SLMO1
RFXANK WNT2B
RFXANK SPRR2C
RFXANK GPR35
RFXANK STAT2
RFXANK DPT
RFXANK OPRL1
RFXANK AQP5
RFXANK ALOX5
RFXANK IDS
RFXANK GTSE1
RFXANK CYP27A1
RFXANK KCNJ4
RFXANK LRIG2
RFXANK CYP2A13
RFXANK PTGER3
RFXANK XDH
RFXANK OR2B6
RFXANK OGG1
RFXANK PLIN1
RFXANK FGF2
RFXANK LY6G6C
RFXANK CBX5
RFXANK PTH
RFXANK TFDP2
RFXANK FAM189B
RFXANK RP1-21O18.1
RFXANK CDR2L
RFXANK LGALS9
RFXANK DHRS1
RFXANK CRTC1
RFXANK SIT1
RFXANK LILRA4
RFXANK POLA2
RFXANK FZR1
RFXANK KIFC3
RFXANK KRTAP5-9
RFXANK MGAT3
RFXANK ANK1
RFXANK C2orf55
RFXANK NOS3
RFXANK LSM7
RFXANK HRAS
RFXANK LYPLA2
RFXANK TICAM1
RFXANK TGFBRAP1
RFXANK MRPL12
RFXANK ANKLE2
RFXANK THRA
RFXANK ATP1B2
RFXANK SAP18
RFXANK FOXE1
RFXANK DCI
RFXANK RAP1GAP
RFXANK BTF3
RFXANK GPR6
RFXANK SMYD5
RFXANK MLH1
RFXANK C19orf29
RFXANK PAX9
RFXANK PTAFR
RFXANK PDLIM7
RFXANK NDST1
RFXANK HBBP1
RFXANK HOXD13
RFXANK IVL
RFXANK KLF1
RFXANK ELN
RFXANK GTF2F1
RFXANK HAP1
RFXANK NFIX
RFXANK TUBGCP2
RFXANK IGHMBP2
RFXANK LOC91316
RFXANK ERBB3
RFXANK CAMSAP1
RFXANK OSGIN2
RFXANK ZBTB7A
RFXANK ELL2
RFXANK ITPR2
RFXANK KANK3
RFXANK FOSL1
RFXANK IAH1
RFXANK VAMP5
RFXANK TRIM58
RFXANK SMO
RFXANK GP2
RFXANK WDR62
RFXANK SCAMP5
RFXANK MR1
RFXANK EIF5B
RFXANK TPPP
RFXANK RAB11FIP5
RFXANK LRCH4
RFXANK CD34
RFXANK HNRNPL
RFXANK FLT1
RFXANK KATNB1
RFXANK IL10RA
RFXANK HYAL2
RFXANK MLLT4
RFXANK HSF4
RFXANK C11orf52
RFXANK AHDC1
RFXANK SCAMP1
RFXANK MFNG
RFXANK MYO9B
RFXANK SCAPER
RFXANK GPA33
RFXANK CAPN5
RFXANK LSM4
RFXANK MRPL28
RFXANK LOC652147
RFXANK KRT2
RFXANK INA
RFXANK PLCD1
RFXANK TRPC4AP
RFXANK SDC3
RFXANK MYEF2
RFXANK ST3GAL1
RFXANK TNIP1
RFXANK UTP3
RFXANK HLA-DOB
RFXANK PAXIP1
RFXANK CHRNB2
RFXANK CDK5R1
RFXANK TROAP
RFXANK ESR2
RFXANK ZNF500
RFXANK CDC45L
RFXANK DDX11
RFXANK M6PR
RFXANK MVD
RFXANK PAX8
RFXANK LIPE
RFXANK C1orf144
RFXANK RBMX2
RFXANK PHOX2B
RFXANK MMP25
RFXANK ITGAM
RFXANK TEX28
RFXANK RUNX1
RFXANK NRG2
RFXANK GJB5
RFXANK PTPRN
RFXANK MAP2K4
RFXANK PTK7
RFXANK RASGRP3
RFXANK GRIN2A
RFXANK ARHGAP6
RFXANK AURKA
RFXANK DEPDC5
RFXANK UGT2B15
RFXANK SULT4A1
RFXANK SLC6A9
RFXANK MAP2K5
RFXANK PPP3CC
RFXANK SLC4A3
RFXANK WBSCR22
RFXANK FKBP15
RFXANK SLC17A7
RFXANK PRRC1
RFXANK FNTB
RFXANK IL8RB
RFXANK DUSP14
RFXANK ALDOC
RFXANK NSFL1C
RFXANK NCR3
RFXANK CEACAM3
RFXANK GRN
RFXANK MAP3K11
RFXANK D4S234E
RFXANK ALAS2
RFXANK RBM8A
RFXANK TFF3
RFXANK CADM4
RFXANK B4GALT3
RFXANK PTPRU
RFXANK EDEM1
RFXANK PRH1
RFXANK ARR3
RFXANK HMX1
RFXANK NCDN
RFXANK U2AF2
RFXANK CHMP7
RFXANK PRPF31
RFXANK KIAA0323
RFXANK STIP1
RFXANK FCGR2A
RFXANK UBE2H
RFXANK CNOT4
RFXANK WNT7A
RFXANK GPR143
RFXANK SLC5A2
RFXANK MCM2
RFXANK CNNM2
RFXANK GAD2
RFXANK CCHCR1
RFXANK CYP2D6
RFXANK CORO1A
RFXANK T
RFXANK CEP135
RFXANK DYRK1B
SSR1 CRHR1
SSR1 CEL
SSR1 PIK3CB
SSR1 TIMP2
SSR1 CDK2
SSR1 PCDH7
SSR1 SHBG
SSR1 GLUD2
SSR1 WWOX
SSR1 ABTB2
SSR1 PARD3
RB1 MICAL2
RB1 TMEM87A
RB1 ARVCF
RB1 LIF
RB1 BMP10
RB1 PPP3R1
RB1 GNB3
RB1 GDI1
RB1 GIPR
RB1 OR2J2
RB1 CTNNA1
RB1 SEMA3F
RB1 XAF1
RB1 MSX1
RB1 FLT3LG
RB1 RIMS2
RB1 UBE2C
RB1 SUMO1
RB1 SLC6A7
RB1 HS3ST1
RB1 C11orf51
RB1 MUC8
RB1 MAP3K14
RB1 CDK5
RB1 BBS9
RB1 MYB
RB1 PDK4
RB1 CD151
RB1 GTPBP6
RB1 UQCRFS1
RB1 DTNA
RB1 TBX19
RB1 KLF11
RB1 CRCP
RB1 PRPF6
RB1 LECT2
RB1 OPN1SW
RB1 PSMD1
RB1 IQSEC3
RB1 PTP4A2
RB1 LTK
RB1 FAM65B
RB1 PSMD14
RB1 UBE2M
RB1 UBE4A
RB1 ECE2
RB1 DAGLA
RB1 MYH8
RB1 KATNB1
RB1 GLP1R
RB1 CXCR6
RB1 SERBP1
RB1 RASSF9
RB1 ITGA3
RB1 KPNA5
RB1 LMTK2
RB1 TUBGCP4
RB1 OCEL1
RB1 GRM4
RB1 PRF1
RB1 IGF2
RB1 CCL19
RB1 RIN1
RB1 CYTH3
RB1 AMMECR1
RB1 PDIA2
RB1 XRCC2
RB1 LOC90586
RB1 FAM5C
RB1 TNNI2
RB1 TNP1
RB1 KLHL18
RB1 TNK1
RB1 S100A4
RB1 SCEL
RB1 TMCC1
RB1 HIST1H2AG
RB1 GPR161
RB1 SRM
RB1 HCG9
RB1 KIFC1
RB1 NCR2
RB1 PRSS16
RB1 BFSP2
RB1 KISS1
RB1 EXD2
RB1 EPAS1
RB1 ERICH1
RB1 SNX13
RB1 APOBEC3C
RB1 IL8
RB1 LOC728849
RB1 DPEP1
RB1 ITGB6
RB1 NTSR2
RB1 SORBS3
RB1 ARHGEF6
RB1 ODF1
RB1 GMPS
RB1 GPT
RB1 HAS1
RB1 PRPF40A
RB1 WDR45
RB1 PTPRS
RB1 TOMM34
RB1 CCR7
RB1 CD4
RB1 IL13
RB1 RYR3
RB1 CRYBA4
RB1 TSSK2
RB1 DOLK
RB1 HMGA2
RB1 HTR7
RB1 TLX2
RB1 AFF2
RB1 GGT5
RB1 COX10
RB1 IKBKG
RB1 ETV3
RB1 CD3G
RB1 GTF2I
RB1 ARID1A
RB1 JUP
RB1 CYHR1
RB1 OBSL1
RB1 CACYBP
RB1 NAGPA
RB1 FAM89B
RB1 ATPAF2
RB1 ZNF157
RB1 IFI35
RB1 MAML1
RB1 ATP5S
RB1 GPR19
RB1 UROS
RB1 ATG4B
RB1 REL
RB1 TRIB2
RB1 ARFGAP2
RB1 PML
RB1 STATH
RB1 CDC6
RB1 OAZ1
RB1 MAPK3
RB1 CBARA1
RB1 TNFRSF25
RB1 ZKSCAN3
RB1 NEU1
RB1 SDF2
RB1 ARHGEF17
RB1 ITGA10
RB1 ADAM20
RB1 DOPEY1
RB1 LOC283079
RB1 PSKH1
RB1 RBBP8
RB1 KRT33B
RB1 CHIT1
RB1 ISLR
RB1 MYOG
RB1 KIF17
RB1 KCNA5
RB1 CDK6
RB1 SLC15A2
RB1 RCC1
RB1 IL17RA
RB1 CYP11A1
RB1 JAG1
RB1 TLN2
RB1 CALCA
RB1 GBX1
RB1 TNPO1
RB1 OTUB1
RB1 TULP3
RB1 SMAD9
RB1 ABL2
RB1 PPP1R16B
RB1 USP19
RB1 RFC1
RB1 MATN3
RB1 IQSEC2
RB1 C18orf10
RB1 GFAP
RB1 UBE2N
RB1 LOC201229
RB1 SVEP1
RB1 NCKIPSD
RB1 EIF2AK2
RB1 CSNK2A1
RB1 GPLD1
RB1 AQP8
RB1 IGF2BP3
RB1 EXOSC2
RB1 EIF2AK1
RB1 HSD3B2
RB1 DEFA3
RB1 SMAP1
RB1 FLJ10038
RB1 IVD
RB1 SFRS8
RB1 NFKB2
RB1 CSF1
RB1 SLC20A2
RB1 LRRC37A3
RB1 RPS6KB2
RB1 LOC145678
RB1 MYT1
RB1 POLA2
RB1 SLC28A1
RB1 NR0B2
RB1 PIK3CB
RB1 METTL3
RB1 TNFRSF10C
RB1 SKI
RB1 MMP19
RB1 NKX2-1
RB1 PRSS23
RB1 CCNI
RB1 GRIN2C
RB1 MYH7
RB1 ST6GALNAC4
RB1 PDE3A
RB1 THBS3
RB1 SMARCD3
RB1 TPO
RB1 ATP2A3
RB1 NCR1
RB1 IGKC
RB1 MAGEA1
RB1 HSF2
RB1 PTPRB
RB1 LOXL1
RB1 CDX2
RB1 PAIP2B
RB1 LOC644165
RB1 CDC25C
RB1 FNDC3A
RB1 AP2A2
RB1 C1orf68
RB1 DOC2A
RB1 PZP
RB1 FMNL1
RB1 FAU
RB1 NFATC4
RB1 ACTG1
RB1 SCAMP5
RB1 SRPX
RB1 LRRC48
RB1 NTSR1
RB1 MBL1P1
RB1 NPPB
RB1 CDC2L5
RB1 ZNF783
RB1 CYP2A6
RB1 NDST2
RB1 SDC2
RB1 PIK3IP1
RB1 KIAA1024
RB1 MEN1
RB1 RBM4
RB1 ATG2A
RB1 FOXN2
RB1 SEC14L1
RB1 C1orf216
RB1 FAM50A
RB1 PLXND1
RB1 PDPN
RB1 RGS4
RB1 INPP4A
RB1 C12orf47
RB1 GJB3
RB1 S1PR2
RB1 HSPA4
RB1 HTR4
RB1 DPT
RB1 SNAPC3
RB1 MSC
RB1 LCAT
RB1 HAL
RB1 NRL
RB1 HMG20B
RB1 C2orf55
RB1 CYP2A13
RB1 UBE2S
RB1 RRAS
RB1 TCF25
RB1 LOC728216
RB1 VAT1
RB1 C16orf7
RB1 RREB1
RB1 MBOAT7
RB1 GAMT
RB1 FETUB
RB1 LIN37
RB1 PTH
RB1 TFDP2
RB1 RP1-21O18.1
RB1 CDR2L
RB1 RASL10A
RB1 ACOT11
RB1 CRTC1
RB1 LILRA4
RB1 ING2
RB1 TLE3
RB1 NECAP1
RB1 DDIT4
RB1 RND1
RB1 MUC6
RB1 ATP5G3
RB1 HDAC3
RB1 C3orf51
RB1 INTS9
RB1 LSM7
RB1 COL1A2
RB1 DAPK2
RB1 PLEKHG3
RB1 ZNF593
RB1 CSNK2B
RB1 GAGE12J
RB1 CHRND
RB1 SLITRK3
RB1 DKK4
RB1 ACOT2
RB1 PPP1R8
RB1 NOMO1
RB1 SAP18
RB1 IQSEC1
RB1 ATXN3
RB1 COL13A1
RB1 RAP1GAP
RB1 GNAS
RB1 HCN4
RB1 CRIM1
RB1 HS6ST1
RB1 PDLIM7
RB1 C8orf84
RB1 ANKRD12
RB1 HOXC4
RB1 RASSF7
RB1 EP300
RB1 C9
RB1 TBXA2R
RB1 SLCO2A1
RB1 BCL2L11
RB1 ACSM2A
RB1 TUBGCP2
RB1 CCL22
RB1 PPM1E
RB1 TMEM8B
RB1 RAPGEF5
RB1 COBRA1
RB1 CPA1
RB1 ARL4C
RB1 P2RY6
RB1 CALB2
RB1 RHOB
RB1 ITPR2
RB1 TCF7
RB1 FOSL1
RB1 RGL1
RB1 CMA1
RB1 MELK
RB1 LPCAT4
RB1 PFDN1
RB1 RPL13P5
RB1 CACNA1C
RB1 H3F3B
RB1 SLC16A3
RB1 INPP5B
RB1 ADIPOR2
RB1 CCL15
RB1 PRCP
RB1 RAB3GAP1
RB1 PRAMEF12
RB1 PCDH7
RB1 SLC17A3
RB1 TTLL4
RB1 NACAD
RB1 EIF4G1
RB1 MLLT4
RB1 ADD2
RB1 SERPINC1
RB1 RPS29
RB1 SCAPER
RB1 PCGF1
RB1 MRPL28
RB1 IRF4
RB1 TTC22
RB1 SDC3
RB1 MXD1
RB1 LALBA
RB1 ST3GAL1
RB1 RHO
RB1 IFIT1
RB1 KHK
RB1 SPTLC2
RB1 NCF4
RB1 SLC7A4
RB1 TNP2
RB1 TRIM3
RB1 RALYL
RB1 INA
RB1 ANGEL1
RB1 CSNK1G2
RB1 SNAPC2
RB1 KLHL4
RB1 LIPE
RB1 C1orf144
RB1 UBL3
RB1 RBMX2
RB1 ERCC4
RB1 MET
RB1 RIF1
RB1 KRT12
RB1 DDX23
RB1 GTF2H3
RB1 RUNX1
RB1 DIDO1
RB1 ASGR1
RB1 NRG2
RB1 CNTN2
RB1 RNF4
RB1 GRIP2
RB1 PAX3
RB1 MDH2
RB1 JAM3
RB1 PTK7
RB1 NEURL
RB1 GNB1
RB1 ASNA1
RB1 SLA
RB1 SPP2
RB1 RGN
RB1 AURKA
RB1 MYEF2
RB1 NUP210
RB1 PARP2
RB1 LPIN2
RB1 TCF7L2
RB1 FGF8
RB1 UPP1
RB1 LOC729400
RB1 ARID3A
RB1 ACADVL
RB1 ITIH4
RB1 CBX3
RB1 KDM1
RB1 PGRMC1
RB1 SIX3
RB1 CCDC69
RB1 NSFL1C
RB1 MAGI1
RB1 GHRHR
RB1 MAP3K11
RB1 PTPRO
RB1 YBX1
RB1 TM9SF4
RB1 CASQ2
RB1 NRCAM
RB1 CADM4
RB1 GCN1L1
RB1 PTCH1
RB1 MYO16
RB1 MYCL1
RB1 TRO
RB1 ACVRL1
RB1 HMX1
RB1 PAXIP1
RB1 CHMP7
RB1 PRPF31
RB1 AP3M2
RB1 JTB
RB1 BCL2L1
RB1 DNAJB12
RB1 SGCA
RB1 C17orf75
RB1 IL4
RB1 SLC5A2
RB1 EZH1
RB1 TRIM28
RB1 CCHCR1
RB1 CD63
RB1 CXCR5
RB1 TAP2
RB1 ABCC1
RB1 NUPR1
RB1 CADPS
RB1 DYRK1B
RB1 METTL1
RB1 NADK
RB1 SEPT6
RB1 N4BP2L1
RB1 GZMM
RB1 APOC4
RB1 MTERFD2
RB1 SFPQ
RB1 CYP3A4
RB1 SLC4A8
RB1 PIK3R1
RB1 TGFB3
RB1 SLC12A4
RB1 GPRIN2
RB1 KCNJ6
RB1 SLC9A3
RB1 ZNF264
RB1 ZNF710
RB1 GLUD2
RB1 FKBP6
RB1 ASPHD1
RB1 PSG1
RB1 EIF3B
RB1 PLIN3
RB1 UCHL1
RB1 KRT86
RB1 TRIM16
RB1 SLC7A2
RB1 UBC
RB1 JAK3
RB1 TMSB4Y
RB1 PCYT1B
RB1 SLAMF1
RB1 TRAP1
RB1 NLE1
RB1 TBCB
RB1 AK1
RB1 BAIAP3
RB1 ARTN
RB1 MAG
RB1 ECD
RB1 ADRBK1
RB1 HSPA5
RB1 GAGE2E
RB1 ADCYAP1
RB1 CARD10
RB1 PXN
RB1 FCGRT
RB1 LOC100128031
RB1 TYR
RB1 MAPKAPK3
RB1 OPRL1
RB1 TNIK
RB1 MAGEC1
RB1 TNFSF8
RB1 PTH2R
RB1 STX16
RB1 UROD
RB1 NUP155
RB1 PMS2L3
RB1 ZNF169
RB1 KIF20B
RB1 HSD17B8
RB1 ACAA1
RB1 PDK1
RB1 CPNE6
RB1 FAM168A
RB1 NOC2L
RB1 EVX1
RB1 MFNG
RB1 USP6
RB1 WWOX
RB1 TRA2A
RB1 PINK1
RB1 GPX4
RB1 PHOX2B
RB1 ST7
RB1 MAEA
RB1 RNF5
RB1 SLC2A1
RB1 TM4SF5
RB1 SEC11A
RB1 SFTPD
RB1 PTK6
RB1 HSPB3
RB1 CNTN1
RB1 NF1
RB1 NEB
RB1 SEZ6L
RB1 SAMD14
RB1 C21orf33
RB1 DDX11
RB1 HOXA11
RB1 ZER1
RB1 PCDHA3
RB1 SETDB1
RB1 FOXM1
RB1 PLEKHM1
RB1 GPR12
RB1 AANAT
RB1 CD40
RB1 TGFBR2
RB1 ETFB
RB1 CPSF1
RB1 SLC6A3
RB1 EFNA5
RB1 FCER2
RB1 BHMT
RB1 KCNF1
RB1 JMJD6
RB1 PLCG2
RB1 SMPD2
RB1 SLN
RB1 GIP
RB1 PTH1R
RB1 VWA5A
RB1 CELP
RB1 FGD1
RB1 SUPV3L1
RB1 CRX
RB1 C19orf26
RB1 CEBPE
RB1 PPBPL2
RB1 HLA-DRB4
RB1 BGLAP
RB1 TBX5
RB1 ABCD1
RB1 ZC3H7B
RB1 C2orf27A
RB1 EMD
RB1 TSR1
RB1 TIMP2
RB1 ZBED4
RB1 IGHG1
RB1 PDLIM5
RB1 RANBP9
RB1 TSPAN9
RB1 VNN1
RB1 UBXN1
RB1 MORF4L2
RB1 LOC729678
RB1 CSTF2
RB1 LTA
RB1 ARL4A
RB1 NPAT
RB1 FRY
RB1 SCARB1
RB1 GUCY2F
RB1 MAP2K3
RB1 PTGES
RB1 MARK2
RB1 PHF16
RB1 CYP3A5
RB1 MYH2
RB1 TRPC4AP
RB1 CUBN
RB1 POM121L9P
RB1 IGH@
RB1 ALMS1
RB1 OASL
RB1 CNP
RB1 KIF3C
RB1 SFI1
RB1 RPL3L
RB1 TRIM15
RB1 SAPS1
RB1 RNASEH2B
RB1 GCKR
RB1 DGCR6L
RB1 ABCA2
RB1 GLT25D2
RB1 SNX17
RB1 CRHR2
RB1 PRSS12
RB1 TGOLN2
RB1 ALOX12B
RB1 SLC17A1
RB1 NME6
RB1 NFATC3
RB1 SEMA4D
RB1 GARS
RB1 GYG1
RB1 PCDH1
RB1 KCNMA1
RB1 TFF1
RB1 DMP1
RB1 ARID4B
RB1 CR1
RB1 PYGM
RB1 NR4A1
RB1 DNASE2
RB1 ALDH5A1
RB1 PVALB
RB1 MAPKAPK2
RB1 SEC24C
RB1 NPPA
RB1 EDIL3
RB1 ARF1
RB1 OLFM1
RB1 GIGYF2
RB1 TYMS
RB1 EMID1
RB1 LEFTY1
RB1 PTGS1
RB1 TUBB2A
RB1 SLC13A2
RB1 SMOX
RB1 CCPG1
RB1 COL18A1
RB1 HMOX2
RB1 MAZ
RB1 SLC30A3
RB1 MYST1
RB1 COL6A2
RB1 NCOR2
RB1 CCDC85B
RB1 POU4F1
RB1 VPS11
RB1 ATP6V1B1
RB1 SKIV2L
RB1 AGAP8
RB1 PPP3CC
RB1 ZBTB24
RB1 PRPS1
RB1 PLEKHM2
RB1 SYT5
RB1 MPPED1
RB1 CSK
RB1 LAS1L
RB1 FOXK2
RB1 SLC7A8
RB1 IHH
RB1 PHB
RB1 KIF22
RB1 AATK
RB1 AMIGO2
RB1 TFDP1
RB1 SEMA3A
RB1 CCNB2
RB1 HMGXB3
RB1 MLX
RB1 ALPPL2
RB1 ACVR1B
RB1 CASP10
RB1 CA11
RB1 POU6F1
RB1 SLC6A2
RB1 GJA1
RB1 C1orf105
RB1 STK25
RB1 CDK2
RB1 TEX261
RB1 CNKSR1
RB1 ASCC2
RB1 CCDC94
RB1 FAM153A
RB1 MOCS1
RB1 SLURP1
RB1 NRD1
RB1 ACHE
RB1 EPM2A
RB1 PTPN21
RB1 DGCR2
RB1 RNF167
RB1 ARHGEF12
RB1 GRIK5
RB1 MFAP2
RB1 GRK5
RB1 USP22
RB1 NFRKB
RB1 DGKA
RB1 TK2
RB1 TIMP3
RB1 COL9A2
RB1 ATP2B2
RB1 AGPAT1
RB1 CDK5R2
RB1 ABCC3
RB1 UTF1
RB1 OR2B6
RB1 PHF21A
RB1 ZNF20
RB1 TAOK3
RB1 PHF20
RB1 SPRR2C
RB1 MAP2K2
RB1 USP9X
RB1 CSTF3
RB1 GCK
RB1 PIK3R3
RB1 GLE1
RB1 MRE11A
RB1 SLC9A1
RB1 GDF5
RB1 KCNJ4
RB1 TRAFD1
RB1 LRIG2
RB1 PFKM
RB1 RABGAP1L
RB1 IFNA4
RB1 MOG
RB1 PSG7
RB1 CITED1
RB1 ATP11A
RB1 OGG1
RB1 PLIN1
RB1 P2RX4
RB1 HSPBP1
RB1 AQP2
RB1 ZNF101
RB1 AGPS
RB1 CRHR1
RB1 DCT
RB1 FAM189B
RB1 RGS7
RB1 LGALS9
RB1 SMPDL3B
RB1 GHITM
RB1 RER1
RB1 PDCL
RB1 EIF4G2
RB1 EEF1D
RB1 GNS
RB1 EMX1
RB1 CD52
RB1 ALDOB
RB1 SMR3B
RB1 SH3PXD2A
RB1 ABCA1
RB1 IL18RAP
RB1 AIF1
RB1 IRF5
RB1 CD79B
RB1 WFS1
RB1 VEGFC
RB1 FANCL
RB1 MRPL12
RB1 CYP2B7P1
RB1 RAF1
RB1 THRA
RB1 GALNTL4
RB1 LEFTY2
RB1 CROCC
RB1 LIG3
RB1 FOXE1
RB1 HCRT
RB1 GCM1
RB1 TTLL12
RB1 CCL16
RB1 TRAK1
RB1 BTF3
RB1 GPR6
RB1 TYMP
RB1 TAF5
RB1 SMYD5
RB1 ALG3
RB1 IKBKB
RB1 ALOX12
RB1 ALPI
RB1 COL6A1
RB1 TCL1A
RB1 PTAFR
RB1 SPHK2
RB1 HPGD
RB1 TEKT2
RB1 PRDM2
RB1 KIR3DL3
RB1 ST5
RB1 KLF1
RB1 ELN
RB1 SPINT1
RB1 RAB31
RB1 ZBTB25
RB1 ERCC1
RB1 EIF3G
RB1 CTSG
RB1 HAP1
RB1 ACR
RB1 UBE2H
RB1 C6orf120
RB1 CAMSAP1
RB1 ASGR2
RB1 STMN1
RB1 EVPL
RB1 TGM3
RB1 RAB40B
RB1 DDX17
RB1 IFI27
RB1 CD33
RB1 FOLR1
RB1 IAH1
RB1 DUSP1
RB1 WNT7A
RB1 RRBP1
RB1 DRD3
RB1 LHX2
RB1 PCDHGC3
RB1 ARPC1B
RB1 PPYR1
RB1 DHFR
RB1 MR1
RB1 SIX6
RB1 EIF5B
RB1 HNRNPL
RB1 DRG2
RB1 PHKG2
RB1 MUC2
RB1 RAD54L2
RB1 GP9
RB1 POU6F2
RB1 TRIM33
RB1 SCAND2
RB1 KCTD20
RB1 PCBP2
RB1 SLC7A11
RB1 MAP3K3
RB1 IL10RA
RB1 MSL3
RB1 TFAP2B
RB1 ZFY
RB1 ZNF804A
RB1 SCAMP1
RB1 RFNG
RB1 C20orf194
RB1 RAD52
RB1 DMBT1
RB1 POU2F2
RB1 GPA33
RB1 ATP10B
RB1 PLCD1
RB1 MFAP3
RB1 CIITA
RB1 ORC1L
RB1 FLRT2
RB1 USF2
RB1 ATP2B1
RB1 CDK5R1
RB1 COL1A1
RB1 FLII
RB1 C9orf114
RB1 PTOV1
RB1 FRAT2
RB1 GALK1
RB1 PPP1R2
RB1 MGST3
RB1 CDC45L
RB1 HTR1B
RB1 RDH5
RB1 FEZ1
RB1 PSMD9
RB1 KIR2DL4
RB1 PIK3R2
RB1 TRIM22
RB1 TRIP13
RB1 MMP25
RB1 FLOT1
RB1 SPTLC1
RB1 DPH1
RB1 ABCB1
RB1 DVL1
RB1 AHCYL1
RB1 GSTA2
RB1 TERT
RB1 RALY
RB1 FAM189A2
RB1 RBMS1
RB1 PCK2
RB1 ARHGAP6
RB1 UGT2B15
RB1 MDC1
RB1 SULT4A1
RB1 GPR176
RB1 CARS
RB1 ZNF76
RB1 SLC4A3
RB1 WBSCR22
RB1 FKBP15
RB1 FCN3
RB1 IL23A
RB1 SLC17A7
RB1 PRRC1
RB1 FNTB
RB1 ALDOC
RB1 FDXR
RB1 GRN
RB1 ZFR
RB1 BTBD2
RB1 D4S234E
RB1 DGKG
RB1 F7
RB1 AFAP1
RB1 SLC38A10
RB1 ALAS2
RB1 RBM8A
RB1 TFF3
RB1 PDE4A
RB1 MGAT5
RB1 PRH1
RB1 ARR3
RB1 FGFR1
RB1 TREX1
RB1 CAPNS1
RB1 VLDLR
RB1 CYB5R1
RB1 STX11
RB1 MED24
RB1 FCGR2A
RB1 CNOT4
RB1 ITIH1
RB1 RAB14
RB1 CST6
RB1 BMP1
RB1 GPR143
RB1 MPZL2
RB1 MAX
RB1 PRPH
RB1 SV2A
RB1 CDC42EP1
RB1 GRINA
RB1 ACP1
RB1 FAM168B
RB1 KRT16
RB1 TP53
RB1 CYP2D6
RB1 FSHB
RB1 CORO1A
RB1 CYP1A1
RB1 PMS2L1
RB1 TACC2
RB1 SPEF1
RB1 DNAJC7
RB1 PAX7
RB1 BTC
RB1 MEF2C
RB1 POL3S
RB1 PCBP3
RB1 HTRA2
RB1 REG1B
RB1 DUSP2
RB1 RCE1
RB1 CAP1
RB1 CCBP2
RB1 NUP214
RB1 SMG6
RB1 KDM5B
RB1 CRK
RB1 SAG
RB1 TROVE2
RB1 DNAH9
RB1 TUBB2C
RB1 CPSF4
RB1 KRT35
RB1 DDIT3
RB1 TIPRL
RB1 DNAJA1
RB1 MUC1
RB1 MATR3
RB1 ZSCAN12
RB1 ABTB2
RB1 XK
RB1 TFAP2A
RB1 RPH3A
RB1 DHCR7
RB1 CEACAM4
RB1 BCR
RB1 DHPS
RB1 CALCOCO1
RB1 SBNO2
RB1 XPO6
RB1 PLLP
RB1 MLL
RB1 HSP90AB1
RB1 SEMA5A
RB1 NDUFS7
RB1 HCRTR2
RB1 ZBED1
RB1 SIM2
RB1 SLC14A2
RB1 TIMP1
RB1 SSX1
RB1 RSC1A1
RB1 INSL3
RB1 TBX10
RB1 ARMC6
RB1 KLRC2
RB1 CAPN3
RB1 FOXC2
RB1 CCR5
RB1 LCT
RB1 WHAMML2
RB1 NTRK3
RB1 SFRS2
RB1 HTR1E
RB1 LASS1
RB1 DNPEP
RB1 ST3GAL5
RB1 XDH
RB1 PI4KB
RB1 AAK1
RB1 USP11
RB1 TENC1
RB1 CREB3
RB1 FOXN1
RB1 PIGC
RB1 PITPNM1
RB1 SLC9A3R2
RB1 SLC9A7
RB1 TCAP
RB1 C2orf24
RB1 SF1
RB1 PRPS1L1
RB1 C7orf44
RB1 PSMD11
RB1 CCKAR
RB1 DPH2
RB1 ZNF187
RB1 P2RX6
RB1 GYPE
RB1 SAPS2
RB1 COX6A2
RB1 GATA2
RB1 UBE3B
RB1 REG1A
RB1 VSIG4
RB1 RGS9
RB1 HNRNPA3
RB1 PCTK3
RB1 PRMT2
RB1 PTPRD
RB1 TRD@
RB1 DTX4
RB1 SCAMP3
RB1 PBX2
RB1 LMO1
RB1 NFE2L1
RB1 MMP11
RB1 ELAVL2
RB1 ARID4A
RB1 PRKDC
RB1 RBCK1
RB1 IRF2BP1
RB1 DGKD
RB1 KIAA0284
RB1 MAGEA9
RB1 MMACHC
RB1 CACNB4
RB1 OVGP1
RB1 ZMYM3
RB1 CACNA1B
RB1 HHLA1
RB1 AMBP
RB1 SHBG
RB1 MTG1
RB1 FSHR
RB1 POP5
RB1 SOX2
RB1 MGAT4C
RB1 FUT3
RB1 GCOM1
RB1 SOCS3
RB1 DNMBP
RB1 MPZL1
RB1 IL3
RB1 ERF
RB1 MYST2
RB1 CDC37
RB1 RAB8A
RB1 PSMB4
RB1 STBD1
RB1 TJP1
RB1 RNH1
RB1 ITGB3BP
RB1 NEUROG3
RB1 PDGFRA
RB1 HPCAL1
RB1 CHKA
RB1 MVK
RB1 SERPINA4
RB1 LRRC15
RB1 FXYD3
RB1 BAK1
RB1 B3GAT2
RB1 H6PD
RB1 KIAA0467
RB1 ADH1C
RB1 UBOX5
RB1 CTSA
RB1 E2F1
RB1 C1orf21
RB1 SLC25A17
RB1 GSTM5
RB1 RELA
RB1 SPINT3
RB1 HPS1
RB1 STX1A
RB1 DNAJC4
RB1 PTPN9
RB1 CECR7
RB1 ARL2
RB1 RXRB
RB1 C10orf12
RB1 HTR2A
RB1 CDK2AP2
RB1 ACAN
RB1 SCD
RB1 CAP2
RB1 FCHO1
RB1 LCK
RB1 DUSP3
RB1 TNKS
RB1 PPIH
RB1 FGF3
RB1 DRD1
RB1 CYP27B1
RB1 CGB
RB1 KCND3
RB1 EPR1
RB1 PKM2
RB1 NRTN
RB1 SOS1
RB1 LOC26102
RB1 MPZ
RB1 NUP88
RB1 STXBP1
RB1 RAD50
RB1 ARHGEF10
RB1 RABGGTA
RB1 PRKCB
RB1 TSHB
RB1 ASB4
RB1 ITGAD
RB1 SIGMAR1
RB1 CORT
RB1 HCRTR1
RB1 NGFR
RB1 MEGF6
RB1 TBX1
RB1 PIGR
RB1 TCOF1
RB1 MCRS1
RB1 SCYL3
RB1 SAR1A
RB1 KLRC3
RB1 WHAMM
RB1 psiTPTE22
RB1 sept-06
RB1 RASSF1
RB1 KANK3
RB1 MTHFR
RB1 SLC22A24
RB1 HTR1D
RB1 PARD3
RB1 ITGA2B
RB1 CIAPIN1
RB1 NCAM1
RB1 IDE
RB1 SLC8A1
RB1 MATN4
RB1 NTRK2
RB1 RAP2A
RB1 CDKN1B
RB1 GUCA1A
RB1 GARNL4
RB1 BAP1
RB1 RHBDL1
RB1 LUZP1
RB1 MDM2
RB1 HAUS5
RB1 SEC16A
RB1 NDRG2
RB1 MTX1
RB1 P2RX7
RB1 ARHGAP4
RB1 HIRIP3
RB1 PYY
RB1 UNC5B
RB1 VAMP4
RB1 LOC100128570
RB1 NAAA
RB1 IFRD2
RB1 U2AF2
RB1 IMP4
RB1 KRTAP26-1
RB1 TADA3L
RB1 CTRL
RB1 SOX12
RB1 FGR
RB1 ELAVL3
RB1 RTN2
RB1 CAD
RB1 CHST1
RB1 IRF2
RB1 EWSR1
RB1 PDE4D
RB1 MFN1
RB1 GUCA2A
RB1 LDB2
RB1 PDE4C
RB1 GNL1
RB1 EIF3K
RB1 PAFAH1B1
RB1 PPP1R10
RB1 MYO1C
RB1 HOXC11
RB1 ELOVL5
RB1 DOK2
RB1 RHBDD3
RB1 EIF2C2
RB1 MC2R
RB1 SOX3
RB1 PGRMC2
RB1 PNMT
RB1 ZNF259
RB1 MPV17
RB1 GPR3
RB1 SCGB1D2
RB1 KIAA0999
RB1 GNB2L1
RB1 ARFGEF2
RB1 SLC18A1
RB1 IRAK1
RB1 RRP12
RB1 CHRNA3
RB1 CHKB
RB1 ProSAPiP1
RB1 MASP2
RB1 KCNQ3
RB1 FANCA
RB1 CBFA2T3
RB1 BCL3
RB1 FEM1B
RB1 SLC25A16
RB1 HDGF
RB1 WNT6
RB1 BCAM
RB1 DNASE1L1
RB1 SLMO1
RB1 WNT2B
RB1 MAD1L1
RB1 TTC15
RB1 PCBP1
RB1 ALOX5
RB1 REG3A
RB1 PCNXL2
RB1 TUBB2B
RB1 CYP27A1
RB1 PTGER3
RB1 PSAP
RB1 WNT11
RB1 ATF7
RB1 IL1RL1
RB1 ELF5
RB1 SLC5A5
RB1 LY6G6C
RB1 CBX5
RB1 AKR1C4
RB1 MGP
RB1 ANKLE2
RB1 LOC90925
RB1 CD47
RB1 KRT37
RB1 FAIM2
RB1 PPM1D
RB1 SIT1
RB1 SLC1A6
RB1 PHKG1
RB1 TGFB1
RB1 FZR1
RB1 EAPP
RB1 KRTAP5-9
RB1 SULT2B1
RB1 RECQL5
RB1 SUPT6H
RB1 PGM3
RB1 CTRB2
RB1 TICAM1
RB1 TGFBRAP1
RB1 LHCGR
RB1 KCNA3
RB1 ST14
RB1 FAM102A
RB1 SCNN1D
RB1 ATP1B2
RB1 TTYH2
RB1 LY6E
RB1 HLF
RB1 LTBR
RB1 SNUPN
RB1 CCDC130
RB1 NR6A1
RB1 MLH1
RB1 CEP290
RB1 C19orf29
RB1 MARCO
RB1 SEMA7A
RB1 IKZF1
RB1 MFSD10
RB1 CD72
RB1 HBBP1
RB1 IVL
RB1 PGAP2
RB1 INHA
RB1 CRABP1
RB1 SMARCD2
RB1 AKAP3
RB1 GTF2F1
RB1 ATF6
RB1 MMP23B
RB1 IGHM
RB1 TAZ
RB1 PISD
RB1 TPI1
RB1 ANKRD46
RB1 ABCC9
RB1 PXDN
RB1 PTPRJ
RB1 LIMK2
RB1 ABCF2
RB1 TP53TG5
RB1 VAMP5
RB1 TRIM58
RB1 TAF15
RB1 SMO
RB1 WDR62
RB1 SPINK2
RB1 TBCD
RB1 FSCN2
RB1 RMND5B
RB1 XRCC5
RB1 SRRT
RB1 C4A
RB1 AKT3
RB1 TPPP
RB1 POLR2E
RB1 NCSTN
RB1 LRCH4
RB1 GART
RB1 CHST2
RB1 LDB3
RB1 RHEB
RB1 ARFIP2
RB1 AGT
RB1 HYAL2
RB1 MAGED2
RB1 GPR162
RB1 HSF4
RB1 ICAM1
RB1 TRAF3IP2
RB1 AHDC1
RB1 BBC3
RB1 OR7E35P
RB1 CHRNE
RB1 LOC100134331
RB1 MYO9B
RB1 TKT
RB1 BMP6
RB1 F2RL3
RB1 GOLGA1
RB1 KRT2
RB1 SV2B
RB1 ZNF167
RB1 TOMM20
RB1 ANP32A
RB1 AP1G2
RB1 GBA
RB1 KCNAB2
RB1 CLSTN3
RB1 HLA-DOB
RB1 NCDN
RB1 TROAP
RB1 ANXA9
RB1 ANG
RB1 ESR2
RB1 ZNF500
RB1 RBPMS
RB1 HOXD10
RB1 MCAT
RB1 C5orf30
RB1 BCL2
RB1 PAX8
RB1 PTPN7
RB1 SOLH
RB1 RBP3
RB1 CCKBR
RB1 PSMB8
RB1 CDC42
RB1 CDH4
RB1 ETS1
RB1 SIGLEC7
RB1 GJB5
RB1 ST20
RB1 TNFSF12
RB1 ITIH3
RB1 EPHA2
RB1 CSNK1A1
RB1 HADHA
RB1 AGFG2
RB1 MLLT1
RB1 SLC6A9
RB1 PRPF19
RB1 VILL
RB1 PQBP1
RB1 SLC1A7
RB1 MCM3AP
RB1 REEP2
RB1 STK17A
RB1 C9orf33
RB1 TMBIM6
RB1 VAPB
RB1 PRB1
RB1 MOBKL1B
RB1 CEACAM3
RB1 NFATC2IP
RB1 MT3
RB1 C14orf1
RB1 MYCBP
RB1 PGAM2
RB1 BRD2
RB1 BTRC
RB1 KHSRP
RB1 KIAA0323
RB1 AMFR
RB1 MLXIP
RB1 LSM1
RB1 NOL7
RB1 CADM3
RB1 UQCRC1
RB1 XPNPEP2
RB1 KCTD17
RB1 CRYBB3
RB1 MYD88
RB1 SHC2
RB1 NHP2
RB1 FAM155B
RB1 MC1R
RB1 SFRS1
RB1 HPR
RB1 SPN
RB1 ADRA1D
RB1 NUDT3
RB1 MDK
RB1 OPCML
RB1 T
RB1 CEP135
RB1 TRIM31
RB1 LAIR1
RB1 AQP7
RB1 DAZ2
RB1 BRCA1
RB1 TRIM66
RB1 NRXN1
RB1 PFDN5
RB1 LOC552889
RB1 RIBC2
RB1 HNF1A
RB1 KRT6A
RB1 GNAT1
RB1 ABCC8
RB1 ACCN1
RB1 KIAA1539
RB1 RAD51L3
RB1 MYO7A
RB1 CHST15
RB1 TAF12
RB1 POLG
RB1 SLC29A2
RB1 APOC3
RB1 SPC25
RB1 MYL2
RB1 CHST3
RB1 TUBB3
RB1 PBX1
RB1 VASH1
RB1 JUNB
RB1 ABO
RB1 NTNG1
RB1 NCAN
RB1 MGAT1
RB1 NPTX1
RB1 BNIP1
RB1 AMHR2
RB1 CACNB1
RB1 FURIN
RB1 PTEN
RB1 PSTPIP1
RB1 SETD2
RB1 IGF1R
RB1 ZBTB40
RB1 DLGAP4
RB1 KLHL25
RB1 PCDH9
RB1 ZFYVE26
RB1 B4GALT4
RB1 GFPT2
RB1 NOX1
RB1 FEV
RB1 ADAM15
RB1 KYNU
RB1 SLC18A3
RB1 GTSE1
RB1 SLC1A4
RB1 KRT1
RB1 KCNQ1
RB1 FANCG
RB1 PDGFRB
RB1 BAT3
RB1 ARSE
RB1 MSI1
RB1 SPG20
RB1 TBC1D9B
RB1 LYPD3
RB1 GNG4
RB1 SLC6A11
RB1 CLCN6
RB1 RPL11
RB1 PFKFB2
RB1 ZNF239
RB1 PRM2
RB1 DHX30
RB1 DAXX
RB1 YY1
RB1 GABRG3
RB1 TAF1
RB1 UTRN
RB1 PRRG1
RB1 MAPK9
RB1 WNT10B
RB1 LRRC23
RB1 RAE1
RB1 MAPK12
RB1 SNAPC4
RB1 SV2C
RB1 RP5-1000E10.4
RB1 HSD17B3
RB1 CHD8
RB1 FMO4
RB1 ZNF592
RB1 UCP3
RB1 GSN
RB1 MYBPC3
RB1 COL19A1
RB1 HIST1H3E
RB1 TOP3B
RB1 DNAJC9
RB1 TET3
RB1 POLD2
RB1 SLC6A8
RB1 DMWD
RB1 DGCR11
RB1 KAT5
RB1 TAX1BP1
RB1 CYP11B2
RB1 VCX3A
RB1 EPHB2
RB1 ENTPD2
RB1 CTNS
RB1 VENTX
RB1 CTBS
RB1 BMI1
RB1 DBN1
RB1 DUSP8
RB1 EPOR
RB1 AXIN1
RB1 RABGGTB
RB1 NID1
RB1 SERPIND1
RB1 GADD45B
RB1 MPP2
RB1 LYZL6
RB1 NGF
RB1 MFAP4
RB1 ITM2B
RB1 MYOZ3
RB1 PSME1
RB1 C22orf9
RB1 EFNA2
RB1 BRD3
RB1 PAK2
RB1 CSPG4
RB1 RANBP2
RB1 ERC1
RB1 BAX
RB1 HMGA1
RB1 NFYB
RB1 ADAMTSL2
RB1 ASIP
RB1 NPM3
RB1 C19orf50
RB1 PHLDA2
RB1 KIAA0226
RB1 FIG4
RB1 LOC728643
RB1 FAM38A
RB1 ZFP36L2
RB1 SLC25A1
RB1 HOXD4
RB1 YPEL1
RB1 RAB3A
RB1 ATP13A3
RB1 KPNA6
RB1 SLC35A2
RB1 KIAA0892
RB1 IFT140
RB1 LY9
RB1 NBEAL2
RB1 TBC1D22A
RB1 ANXA2P1
RB1 THBS1
RB1 CAMK4
RB1 APAF1
RB1 MMP15
RB1 LGR5
RB1 RAD54L
RB1 ODZ4
RB1 RPA2
RB1 TERF2
RB1 BIRC2
RB1 DKC1
RB1 C19orf6
RB1 LAD1
RB1 TXNRD2
RB1 TUB
RB1 NUP188
RB1 EML3
RB1 MMP17
RB1 F8
RB1 NAP1L1
RB1 CNGB1
RB1 MAGEA5
RB1 FZD9
RB1 TEF
RB1 IGSF9B
RB1 MN1
RB1 ARPC4
RB1 FUT7
RB1 BCAT2
RB1 CAMK2B
RB1 OR7E24
RB1 ACTR2
RB1 LBP
RB1 DOK1
RB1 MED21
RB1 LRRC68
RB1 B4GALT5
RB1 NPAS2
RB1 TWF2
RB1 AHSG
RB1 KCNH2
RB1 EIF4B
RB1 RPS26
RB1 MAN1A2
RB1 PVT1
RB1 SERPINB7
RB1 LPXN
RB1 FST
RB1 PLEC1
RB1 TIAM1
RB1 CDC42EP4
RB1 MXRA8
RB1 CGREF1
RB1 ALDH1L1
RB1 MYCN
RB1 PSMC5
RB1 GPR35
RB1 CDC20
RB1 SLC6A12
RB1 E2F5
RB1 CD7
RB1 CCR4
RB1 NUCB1
RB1 RAC2
RB1 PRKACG
RB1 CLEC11A
RB1 LRP3
RB1 ZNF143
RB1 DUSP7
RB1 RUNX2
RB1 MPDU1
RB1 LOR
RB1 DCBLD2
RB1 DRD5
RB1 TBXAS1
RB1 FMO5
RB1 KIAA0586
RB1 MLANA
RB1 MYBPC2
RB1 MTFR1
RB1 TMPRSS6
RB1 FGF7
RB1 HTR2B
RB1 AVPR1B
RB1 ACY1
RB1 TPMT
RB1 GRAP2
RB1 PPP3CA
RB1 DNAL4
RB1 ZNF473
RB1 LPAR2
RB1 CTNNBIP1
RB1 CEL
RB1 TBR1
RB1 COPS6
RB1 FTO
RB1 ACTL6B
RB1 DUSP14
RB1 OMG
RB1 ADCY2
RB1 CEACAM1
RB1 CASP2
RB1 HSD11B2
RB1 ARHGAP26
RB1 DHX9
RB1 KNG1
RB1 PROX1
RB1 ST8SIA5
RB1 KRT33A
RB1 CCDC86
RB1 FBLN1
RB1 GTF3A
RB1 MFHAS1
RB1 EFNA3
RB1 BRD4
RB1 ZNF337
RB1 PAN2
RB1 ABHD14A
RB1 RBM38
RB1 NMB
RB1 PHLDA1
RB1 C19orf57
RB1 ISG20L2
RB1 DKFZP564C196
RB1 CLIP3
RB1 CYP2C18
RB1 ABL1
RB1 CDKN2B
RB1 NDUFV1
RB1 AKAP4
RB1 CD99
RB1 LLGL2
RB1 ZP2
RB1 ATP6V0A2
RB1 SH2B1
RB1 FAM119B
RB1 SFT2D2
RB1 SLC16A5
RB1 PPAP2C
RB1 TP53I11
RB1 PRDX2
RB1 GYPB
RB1 ALPK3
RB1 FGF2
RB1 AQP5
RB1 EXOSC7
RB1 AMELX
RB1 C3orf32
RB1 IDS
RB1 RNF185
RB1 RAPGEF1
RB1 NFKB1
RB1 APOC1
RB1 MAP2K5
RB1 PPP2R5D
RB1 TUSC2
RB1 POLR2J
RB1 TCF3
RB1 CHRNB2
RB1 BMP8A
RB1 POLE
RB1 THOC1
RB1 ZNF263
RB1 RGS10
RB1 PPP4R1
RB1 CCNF
RB1 TERF1
RB1 DHRS1
RB1 LARGE
RB1 MON2
RB1 HSF1
RB1 KIFC3
RB1 MAGEA4
RB1 PRKAR2A
RB1 KIF1A
RB1 CDH16
RB1 SOD3
RB1 MGAT3
RB1 DDX3X
RB1 ANK1
RB1 NAALADL1
RB1 BCL11A
RB1 DCAF8
RB1 ARFIP1
RB1 FUS
RB1 TNNT1
RB1 TUBA3D
RB1 HRAS
RB1 SKAP1
RB1 ADORA1
RB1 LYPLA2
RB1 CIZ1
RB1 HIPK2
RB1 MAPK8IP1
RB1 C1QL1
RB1 CALR
RB1 SPG7
RB1 HSD17BP1
RB1 ARIH2
RB1 EIF2B1
RB1 PMS2CL
RB1 BAT1
RB1 DCI
RB1 ESR1
RB1 ATP8A2
RB1 REM1
RB1 ALDH4A1
RB1 DSG1
RB1 MRPS12
RB1 E2F4
RB1 CRMP1
RB1 PAX9
RB1 GRP
RB1 MRPL33
RB1 NDST1
RB1 ERGIC3
RB1 HOXD13
RB1 DDX6
RB1 AXL
RB1 PRL
RB1 DGCR9
RB1 CD3E
RB1 RDH16
RB1 UPK2
RB1 NFIX
RB1 IGHMBP2
RB1 LOC91316
RB1 GAS6
RB1 ERBB3
RB1 ERCC8
RB1 OSGIN2
RB1 ZBTB7A
RB1 DNAJA3
RB1 FGF9
RB1 CFDP1
RB1 DUS4L
RB1 TCF20
RB1 UBTF
RB1 TNXB
RB1 GP2
RB1 TAGLN3
RB1 CNTN6
RB1 PIM1
RB1 RAB11FIP5
RB1 CENPA
RB1 RPRD2
RB1 CD34
RB1 FLT1
RB1 ALOX15
RB1 HRK
RB1 PAMR1
RB1 NASP
RB1 COL21A1
RB1 MT4
RB1 SYPL1
RB1 VAMP7
RB1 CAPN5
RB1 OAS2
RB1 LSM4
RB1 LOC652147
RB1 PAK4
RB1 SFRS4
RB1 GAD2
RB1 TNIP1
RB1 UTP3
RB1 WNT1
RB1 CDH22
RB1 RAGE
RB1 PPP3CB
RB1 SLC25A3
RB1 ZP3
RB1 IGFBP5
RB1 ADRA1A
RB1 PDE1A
RB1 MVD
RB1 SLC16A2
RB1 CDKL5
RB1 DYNC1I1
RB1 GATA4
RB1 MATK
RB1 ITGAM
RB1 ESPL1
RB1 PDE6C
RB1 TEX28
RB1 NQO1
RB1 ZMYND10
RB1 PIK3CD
RB1 PTPRN
RB1 MAP2K4
RB1 RASGRP3
RB1 GRIN2A
RB1 ABCB6
RB1 DEPDC5
RB1 STAU1
RB1 KRT85
RB1 GRB2
RB1 CCNA2
RB1 SMARCD1
RB1 S100A5
RB1 DYRK4
RB1 INPP5K
RB1 IL8RB
RB1 EIF3F
RB1 KEAP1
RB1 C1orf77
RB1 PSD4
RB1 NCR3
RB1 SLC24A1
RB1 FADS1
RB1 RAB3GAP2
RB1 STAT2
RB1 CXCL5
RB1 HIPK3
RB1 B4GALT3
RB1 CCT8
RB1 ODF2
RB1 KLHL35
RB1 DCHS1
RB1 DDX51
RB1 STIP1
RB1 RAMP3
RB1 ATF6B
RB1 SSTR5
RB1 MCM2
RB1 CNNM2
RB1 SLC25A11
RB1 SNRK
RB1 TNFAIP6
RB1 HLA-G
RB1 SPTB
RB1 ASMTL
RB1 EXTL1
RB1 MT1X
RB1 S1PR4
RB1 HTR6
RB1 NEUROD2
RB1 LHFPL2
RB1 ZNF141
ARVCF BMP10
ARVCF ARHGEF6
ARVCF GNB3
ARVCF GDI1
ARVCF GIPR
ARVCF SEMA3F
ARVCF XAF1
ARVCF MSX1
ARVCF FLT3LG
ARVCF RIMS2
ARVCF UBE2C
ARVCF CCDC130
ARVCF SLC6A7
ARVCF C11orf51
ARVCF MUC8
ARVCF MAP3K14
ARVCF CDK5
ARVCF BBS9
ARVCF MYB
ARVCF CRY2
ARVCF CD151
ARVCF GTPBP6
ARVCF UQCRFS1
ARVCF DTNA
ARVCF TBX19
ARVCF KLF11
ARVCF CRCP
ARVCF PRPF6
ARVCF LECT2
ARVCF OPN1SW
ARVCF PSMD1
ARVCF IQSEC3
ARVCF SNRPB
ARVCF PTP4A2
ARVCF LTK
ARVCF FAM65B
ARVCF UBE4A
ARVCF ECE2
ARVCF PFDN1
ARVCF SLC16A3
ARVCF KATNB1
ARVCF GLP1R
ARVCF SERBP1
ARVCF RASSF9
ARVCF ITGA3
ARVCF LMTK2
ARVCF TUBGCP4
ARVCF ADCYAP1R1
ARVCF OCEL1
ARVCF GRM4
ARVCF PRF1
ARVCF DPYSL4
ARVCF IGF2
ARVCF CCL19
ARVCF TRIM28
ARVCF CYTH3
ARVCF AMMECR1
ARVCF XRCC2
ARVCF LOC90586
ARVCF PYGM
ARVCF KLHL18
ARVCF KDM5B
ARVCF TMCC1
ARVCF HIST1H2AG
ARVCF GPR161
ARVCF SRM
ARVCF HCG9
ARVCF KIFC1
ARVCF NCR2
ARVCF PRSS16
ARVCF BFSP2
ARVCF KISS1
ARVCF EXD2
ARVCF EPAS1
ARVCF CEBPE
ARVCF APOBEC3C
ARVCF DDX51
ARVCF TMEM87A
ARVCF IL8
ARVCF LOC728849
ARVCF DPEP1
ARVCF ITGB6
ARVCF KDM4A
ARVCF NTSR2
ARVCF PTGS1
ARVCF ODF1
ARVCF GPT
ARVCF HAS1
ARVCF HMGB3
ARVCF PTPRS
ARVCF TOMM34
ARVCF PTS
ARVCF CCR7
ARVCF CD4
ARVCF IL13
ARVCF RYR3
ARVCF CRYBA4
ARVCF TSSK2
ARVCF PHF21A
ARVCF PCSK7
ARVCF HMGA2
ARVCF SFRS17A
ARVCF HTR7
ARVCF TLX2
ARVCF AFF2
ARVCF GGT5
ARVCF FURIN
ARVCF COX10
ARVCF IKBKG
ARVCF TAF5
ARVCF CD3G
ARVCF GTF2I
ARVCF CYHR1
ARVCF OBSL1
ARVCF CACYBP
ARVCF NAGPA
ARVCF MIOS
ARVCF ATPAF2
ARVCF ZNF157
ARVCF IFI35
ARVCF ATP5S
ARVCF GPR19
ARVCF UROS
ARVCF ATG4B
ARVCF REL
ARVCF PML
ARVCF STATH
ARVCF OAZ1
ARVCF MAPK3
ARVCF CBARA1
ARVCF TNFRSF25
ARVCF ZKSCAN3
ARVCF NEU1
ARVCF SDF2
ARVCF ARHGEF17
ARVCF ITGA10
ARVCF ADAM20
ARVCF PCBP2
ARVCF LOC283079
ARVCF RBBP8
ARVCF CFHR3
ARVCF CHIT1
ARVCF SLC6A6
ARVCF ISLR
ARVCF MYOG
ARVCF KCNA5
ARVCF CDK6
ARVCF SLC15A2
ARVCF RCC1
ARVCF IL17RA
ARVCF CYP11A1
ARVCF JAG1
ARVCF TLN2
ARVCF CALCA
ARVCF ERF
ARVCF RAB8A
ARVCF OTUB1
ARVCF TULP3
ARVCF SMAD9
ARVCF ABL2
ARVCF PPP1R16B
ARVCF USP19
ARVCF RFC1
ARVCF MATN3
ARVCF C18orf10
ARVCF UBE2N
ARVCF LOC201229
ARVCF SLC8A1
ARVCF NCKIPSD
ARVCF EIF2AK2
ARVCF CSNK2A1
ARVCF IGF2BP3
ARVCF MYO1C
ARVCF EIF2AK1
ARVCF DEFA3
ARVCF SMAP1
ARVCF ITGA2
ARVCF FLJ10038
ARVCF IVD
ARVCF SFRS8
ARVCF NFKB2
ARVCF CSF1
ARVCF SLC20A2
ARVCF LRRC37A3
ARVCF RPS6KB2
ARVCF LOC145678
ARVCF MYT1
ARVCF TGFB1
ARVCF SLC28A1
ARVCF NR0B2
ARVCF PIK3CB
ARVCF METTL3
ARVCF TNFRSF10C
ARVCF TCN2
ARVCF SKI
ARVCF MMP19
ARVCF ATXN10
ARVCF PRSS23
ARVCF CCNI
ARVCF GRIN2C
ARVCF MYH7
ARVCF ST6GALNAC4
ARVCF GPR162
ARVCF TRIM58
ARVCF F2RL3
ARVCF PPP2R1B
ARVCF ATP2A3
ARVCF IGKC
ARVCF MAGEA1
ARVCF PTPRB
ARVCF CDX2
ARVCF PAIP2B
ARVCF LOC644165
ARVCF NME3
ARVCF CDC25C
ARVCF TLE4
ARVCF FNDC3A
ARVCF AP2A2
ARVCF C1orf68
ARVCF DOC2A
ARVCF PZP
ARVCF FMNL1
ARVCF FAU
ARVCF NFATC4
ARVCF SCAMP5
ARVCF SRPX
ARVCF ATP6V0E1
ARVCF NTSR1
ARVCF TBC1D9B
ARVCF CDC2L5
ARVCF ZNF783
ARVCF CYP2A6
ARVCF NDST2
ARVCF HARS
ARVCF PIK3IP1
ARVCF KIAA1024
ARVCF MEN1
ARVCF RBM4
ARVCF ATG2A
ARVCF FOXN2
ARVCF SEC14L1
ARVCF ANXA2P1
ARVCF FAM50A
ARVCF PDPN
ARVCF INPP4A
ARVCF BPHL
ARVCF HCLS1
ARVCF IDH3B
ARVCF SERPINB7
ARVCF GJB3
ARVCF HSPA4
ARVCF HTR4
ARVCF DPT
ARVCF RUNX2
ARVCF LCAT
ARVCF NRL
ARVCF HMG20B
ARVCF C2orf55
ARVCF CYP2A13
ARVCF UBE2S
ARVCF RRAS
ARVCF TCF25
ARVCF LOC728216
ARVCF C16orf7
ARVCF RREB1
ARVCF GAMT
ARVCF FETUB
ARVCF PTH
ARVCF TFDP2
ARVCF ERGIC3
ARVCF CDR2L
ARVCF ACOT11
ARVCF CRTC1
ARVCF FGF9
ARVCF ING2
ARVCF ADIPOR2
ARVCF NECAP1
ARVCF DDIT4
ARVCF MUC6
ARVCF C3orf51
ARVCF LSM7
ARVCF DAPK2
ARVCF PLEKHG3
ARVCF KIAA0586
ARVCF GAGE12J
ARVCF DKK4
ARVCF PPP1R8
ARVCF NOMO1
ARVCF SAP18
ARVCF IQSEC1
ARVCF ATXN3
ARVCF RAP1GAP
ARVCF GNAS
ARVCF SLC5A5
ARVCF PDLIM7
ARVCF ANKRD12
ARVCF RASSF7
ARVCF EP300
ARVCF C9
ARVCF TBXA2R
ARVCF SLCO2A1
ARVCF BCL2L11
ARVCF TPM2
ARVCF TUBGCP2
ARVCF CCL22
ARVCF PRPF40A
ARVCF FAM89B
ARVCF RAPGEF5
ARVCF COBRA1
ARVCF P2RY6
ARVCF CAMK1
ARVCF CALB2
ARVCF ITPR2
ARVCF TCF7
ARVCF FOSL1
ARVCF DEFB4
ARVCF MTOR
ARVCF ALB
ARVCF RGL1
ARVCF MELK
ARVCF LPCAT4
ARVCF RGS4
ARVCF RPL13P5
ARVCF CACNA1C
ARVCF MYH8
ARVCF CDC25B
ARVCF CAMK2G
ARVCF TLE3
ARVCF RAB3GAP1
ARVCF PRAMEF12
ARVCF PCDH7
ARVCF SLC17A3
ARVCF NACAD
ARVCF EIF4G1
ARVCF MLLT4
ARVCF SERPINC1
ARVCF SCAPER
ARVCF PCGF1
ARVCF MRPL28
ARVCF CACNA1G
ARVCF TTC22
ARVCF SDC3
ARVCF LALBA
ARVCF ST3GAL1
ARVCF RHO
ARVCF IL4
ARVCF KHK
ARVCF PITPNM1
ARVCF NCF4
ARVCF SLC7A4
ARVCF TNP2
ARVCF TRIM3
ARVCF RALYL
ARVCF ANGEL1
ARVCF CSNK1G2
ARVCF LIPE
ARVCF C1orf144
ARVCF UBL3
ARVCF RBMX2
ARVCF MET
ARVCF GPR44
ARVCF KRT12
ARVCF NEB
ARVCF GTF2H3
ARVCF POU6F1
ARVCF RUNX1
ARVCF ASGR1
ARVCF NRG2
ARVCF CNTN2
ARVCF GRIP2
ARVCF PDPK1
ARVCF PAX3
ARVCF JAM3
ARVCF PTK7
ARVCF NEURL
ARVCF GNB1
ARVCF ASNA1
ARVCF OASL
ARVCF SPP2
ARVCF RGN
ARVCF AURKA
ARVCF MYEF2
ARVCF PARP2
ARVCF LOC644761
ARVCF CSRP3
ARVCF TCF7L2
ARVCF FGF8
ARVCF PLEKHM2
ARVCF LOC729400
ARVCF ARID3A
ARVCF LPHN2
ARVCF ACADVL
ARVCF ITIH4
ARVCF CBX3
ARVCF KDM1
ARVCF PGRMC1
ARVCF SIX3
ARVCF CTSZ
ARVCF NSFL1C
ARVCF COASY
ARVCF GHRHR
ARVCF MAP3K11
ARVCF PTPRO
ARVCF CDK2AP2
ARVCF NRCAM
ARVCF DPH2
ARVCF GDF5
ARVCF GCN1L1
ARVCF PTCH1
ARVCF MYO16
ARVCF NECAB2
ARVCF MYCL1
ARVCF CD52
ARVCF PAXIP1
ARVCF CD79B
ARVCF PRPF31
ARVCF AP3M2
ARVCF C19orf21
ARVCF UBE2H
ARVCF WNT7A
ARVCF TPO
ARVCF SLC5A2
ARVCF SH3BP1
ARVCF CCHCR1
ARVCF FPR3
ARVCF CD63
ARVCF CXCR5
ARVCF TAP2
ARVCF ATP2B4
ARVCF ABCC1
ARVCF CADPS
ARVCF DYRK1B
ARVCF METTL1
ARVCF NADK
ARVCF SEPT6
ARVCF GZMM
ARVCF APOC4
ARVCF SFPQ
ARVCF CYP3A4
ARVCF FOSL2
ARVCF SLC4A8
ARVCF PIK3R1
ARVCF TGFB3
ARVCF SIM2
ARVCF GPRIN2
ARVCF CCDC94
ARVCF KCNJ6
ARVCF SLC9A3
ARVCF ZNF264
ARVCF GLUD2
ARVCF KRT33A
ARVCF PSG1
ARVCF EIF3B
ARVCF UCHL1
ARVCF ARHGAP1
ARVCF KRT86
ARVCF TRIM16
ARVCF SLC7A2
ARVCF ATP8B1
ARVCF JAK3
ARVCF TMSB4Y
ARVCF ARL2
ARVCF NLE1
ARVCF AK1
ARVCF BAIAP3
ARVCF SLC17A2
ARVCF ARTN
ARVCF GARNL4
ARVCF ADRBK1
ARVCF HSPA5
ARVCF GAGE2E
ARVCF ADCYAP1
ARVCF CARD10
ARVCF PXN
ARVCF ATRN
ARVCF FCGRT
ARVCF TYR
ARVCF MAPKAPK3
ARVCF OPRL1
ARVCF TNIK
ARVCF MAGEC1
ARVCF TNFSF8
ARVCF STX16
ARVCF UROD
ARVCF NUP155
ARVCF PMS2L3
ARVCF ZNF169
ARVCF KIF20B
ARVCF IFNA14
ARVCF ACAA1
ARVCF CPNE6
ARVCF FAM168A
ARVCF NOC2L
ARVCF MFNG
ARVCF USP6
ARVCF WWOX
ARVCF IGFBP2
ARVCF GPX4
ARVCF CYP1A2
ARVCF MAEA
ARVCF PDE6G
ARVCF TGDS
ARVCF RNF5
ARVCF SLC2A1
ARVCF TM4SF5
ARVCF NFE2L1
ARVCF SFTPD
ARVCF HSPB3
ARVCF CNTN1
ARVCF NF1
ARVCF SEZ6L
ARVCF SAMD14
ARVCF KDM5A
ARVCF DDX11
ARVCF HOXA11
ARVCF PCDHA3
ARVCF FOXM1
ARVCF PLEKHM1
ARVCF GPR12
ARVCF AANAT
ARVCF CD40
ARVCF TGFBR2
ARVCF ZNF202
ARVCF CPSF1
ARVCF SLC6A3
ARVCF EFNA5
ARVCF FCER2
ARVCF BHMT
ARVCF FIG4
ARVCF JMJD6
ARVCF PLCG2
ARVCF SLN
ARVCF GIP
ARVCF PTH1R
ARVCF RSAD2
ARVCF LOC100130219
ARVCF VWA5A
ARVCF CELP
ARVCF FGD1
ARVCF CRX
ARVCF C19orf26
ARVCF PPBPL2
ARVCF BGLAP
ARVCF CEL
ARVCF ABCD1
ARVCF KCNJ9
ARVCF ZC3H7B
ARVCF TSR1
ARVCF TIMP2
ARVCF ZBED4
ARVCF IGHG1
ARVCF PDLIM5
ARVCF RANBP9
ARVCF UBXN1
ARVCF KIF1A
ARVCF CIZ1
ARVCF NPAT
ARVCF FRY
ARVCF SCARB1
ARVCF CHP
ARVCF PTGES
ARVCF ICAM1
ARVCF PHF16
ARVCF CYP3A5
ARVCF ATP6V1D
ARVCF MYH2
ARVCF TRPC4AP
ARVCF CUBN
ARVCF POM121L9P
ARVCF IGH@
ARVCF SLA
ARVCF CNP
ARVCF KIF3C
ARVCF RPL3L
ARVCF TRIM15
ARVCF RNASEH2B
ARVCF GCKR
ARVCF DGCR6L
ARVCF ABCA2
ARVCF GLT25D2
ARVCF SNX17
ARVCF CRHR2
ARVCF TGOLN2
ARVCF PROL1
ARVCF ALOX12B
ARVCF SLC17A1
ARVCF NME6
ARVCF STAM2
ARVCF NFATC3
ARVCF SEMA4D
ARVCF GARS
ARVCF GYG1
ARVCF TFF1
ARVCF DMP1
ARVCF ARID4B
ARVCF FAM5C
ARVCF NR4A1
ARVCF CYP21A2
ARVCF TOP3A
ARVCF MAPKAPK2
ARVCF SEC24C
ARVCF EDIL3
ARVCF PDHA2
ARVCF PLRG1
ARVCF OLFM1
ARVCF GIGYF2
ARVCF STX6
ARVCF TYMS
ARVCF EMID1
ARVCF LEFTY1
ARVCF SORBS3
ARVCF SLC13A2
ARVCF SMOX
ARVCF CCPG1
ARVCF MAZ
ARVCF USP9X
ARVCF MYST1
ARVCF COL6A2
ARVCF H1FX
ARVCF NCOR2
ARVCF POU4F1
ARVCF VPS11
ARVCF ATP6V1B1
ARVCF AGAP8
ARVCF PPP3CC
ARVCF ZBTB24
ARVCF FOXK2
ARVCF IHH
ARVCF IFNW1
ARVCF PHB
ARVCF KIF22
ARVCF AATK
ARVCF AMIGO2
ARVCF TFDP1
ARVCF SEMA3A
ARVCF MXD1
ARVCF HMGXB3
ARVCF ALPPL2
ARVCF ACVR1B
ARVCF CASP10
ARVCF CA11
ARVCF C8orf71
ARVCF SLC6A2
ARVCF GJA1
ARVCF C1orf105
ARVCF STK25
ARVCF CDK2
ARVCF SGCA
ARVCF CNKSR1
ARVCF ASCC2
ARVCF PDGFRA
ARVCF FAM153A
ARVCF MOCS1
ARVCF SLURP1
ARVCF NRD1
ARVCF PRB1
ARVCF ACOT7
ARVCF PTPN21
ARVCF MOBKL1B
ARVCF RNF167
ARVCF GRIK5
ARVCF MFAP2
ARVCF TBC1D12
ARVCF GRK5
ARVCF NFRKB
ARVCF TK2
ARVCF TIMP3
ARVCF COL9A2
ARVCF ATP2B2
ARVCF AGPAT1
ARVCF UTF1
ARVCF ATP4B
ARVCF MAP2K5
ARVCF CCDC69
ARVCF ZNF20
ARVCF SPRR2C
ARVCF MAP2K2
ARVCF SLC30A3
ARVCF CSTF3
ARVCF GCK
ARVCF PIK3R3
ARVCF GLE1
ARVCF MRE11A
ARVCF SLC9A1
ARVCF CADM4
ARVCF KCNJ4
ARVCF TRAFD1
ARVCF LRIG2
ARVCF RABGAP1L
ARVCF MOG
ARVCF PSG7
ARVCF ATP11A
ARVCF OGG1
ARVCF PLIN1
ARVCF DYRK2
ARVCF AQP2
ARVCF ZNF101
[truncated: 21,483,564 more chars]
