# Supplementary material for: Functional networks inference from rule-based machine learning models
Source: BioData Min. 2016 Sep 5;9:28. doi: 10.1186/s13040-016-0106-4 (PMC5011349; doi:10.1186/s13040-016-0106-4)
Supplement: Supplementary file 2 — Networks. All networks used in the analysis given as a list of edges. (XZ 11980 kb) [file 13040_2016_106_MOESM2_ESM.xz › networks/aracne/LungM/SE_C2.txt]

TAP1 CCNF
TAP1 WARS
TAP1 PSMB9
TAP1 PSMB8
HSF1 NFKB1
TULP1 RCVRN
TULP1 RBM6
TULP1 SCAMP1
TULP1 BAK1
RYK PUM1
LASS1 GABRA6
SUMO1 TSG101
SUMO1 RAB9A
SUMO1 FEZ2
SUMO1 TFAM
SUMO1 NMT1
SUMO1 SP3
SUMO1 NAP1L4
SUMO1 COPS5
SUMO1 DDX1
SUMO1 HSPE1
SUMO1 RGS19
SUMO1 XRCC5
THBS2 FAP
SUMO3 AVPR1B
SUMO3 RARA
SUMO3 FRG1
SUMO3 CLCN3
SUMO3 CREB5
SUMO3 FCGR2B
SUMO3 CALB2
SUMO3 TFCP2
SUMO3 YARS
SUMO3 NMT1
SUMO3 TRIP10
SUMO3 ATP6V1C1
SSFA2 TGFBR2
IGHG1 LOC91316
IGHG1 IGL@
ZYX TGFB1
ZYX AZIN1
LAPTM5 CD53
LAPTM5 SPI1
LAPTM5 DOCK2
LAPTM5 CSTA
LAPTM5 GPNMB
LAPTM5 IFI30
LAPTM5 CYBB
LAPTM5 EMP3
CPZ COL6A3
CPZ FMOD
MFAP4 ITGA8
MFAP4 PTGDS
MFAP4 A2M
MFAP4 MAOB
ATXN2 TFCP2
L1CAM MAPKAPK2
L1CAM SMPD1
L1CAM APOC3
L1CAM TEF
L1CAM THRA
SP2 RCOR1
FAM190B RASA2
PPAP2B ITGA8
PPAP2B PIK3R1
BYSL PAICS
BYSL SRPK1
HSPA1L TCN2
SDF2 PIGF
BLOC1S1 GALT
BRCA1 GINS1
SUPT5H TOP1
SLC28A1 GHRH
PRNP HLA-DPA1
PRNP GLIPR1
PRNP UBC
PRNP GPNMB
PRNP VIM
TKT CDK9
CKM RAD23A
HMHA1 CD6
HMHA1 ICAM3
IL17A CETP
SPN HLA-DMB
UBXN8 VASP
THY1 COL1A2
HSPA9 HARS2
DHX8 COASY
DHX8 PTPN11
DHX8 PSMD6
DHX8 GNB3
DHX8 ATXN10
DHX8 KLHDC10
DHX8 CBX1
DHX8 HOXB13
DHX9 RCC1
DHX9 DLD
DHX9 SNX19
DHX9 H3F3A
DHX9 RAD23A
ARHGEF12 RCOR1
ARHGEF12 ZMYND11
MAN2C1 MUM1
MAN2C1 TTC35
HTR2C AVPR1B
HTR2C TNNT3
HTR2C CETP
HTR2C KIAA0195
HTR2C KCNJ4
HTR2C CTRC
HTR2C DRD4
HTR2C IFNA21
HTR2C OXT
HTR2C GSTM5
HTR2C TAF12
HTR2C MYL5
HTR2C FES
HTR2C NHLH1
HTR2C C21orf2
HTR2C PPY
HTR2C HLA-DOA
SIRPA CD53
SIRPA FCER1G
SIRPA NCF4
SIRPA CD33
SIRPA RTN1
SIRPA CD86
SIRPA ZKSCAN1
SIRPA ADH4
SIRPA ITGAM
SIRPA MNDA
SIRPA GABRB1
SIRPA LGALS1
SIRPA BCL2A1
GIP AANAT
XPC PUM2
XPC LMNB2
XPC FRY
XPC ZNF136
MUC1 IFI30
MUC1 SKP1
CAMK2G CHRND
CAMK2G C1D
MOBKL1B PLEK
MOBKL1B ATP6V1B2
MOBKL1B GNG10
PCSK7 AIMP2
PCSK7 KLHDC3
PCSK7 LMAN2
UBXN4 TM9SF2
PHF3 RBBP6
TNFRSF8 GRM1
BGN INHBA
AHNAK TIMP2
CXCL11 CXCL10
CXCL10 CXCL9
CXCL10 GBP1
GYPB AVPR1B
CXCL12 SEPP1
CXCL12 TCF4
CXCL12 FEZ1
CXCL12 RASSF2
CXCL12 SPARCL1
CXCL12 SERPINF1
AK1 IRX4
NEUROG1 ADRB3
C4orf6 IFNA21
AKAP6 PMS2L5
MYD88 TGFBR2
MYD88 CAPG
MYD88 IFNGR1
ESR2 NFYC
LST1 SPI1
LST1 ARHGEF6
LST1 ALOX5
LST1 SELPLG
LST1 CYBB
LST1 PTAFR
LST1 EMP3
LST1 HLA-DPA1
LST1 HCK
LST1 ARHGDIB
LST1 AIF1
POU2AF1 KIAA0125
POU2AF1 LOC91316
POU2AF1 CD27
PTS PSMD14
GM2A LIPA
GM2A SPI1
GM2A TIMP2
GM2A ATOX1
GM2A PSAP
GM2A CSF1R
GM2A HLA-F
GM2A ITGB2
GM2A FCGR1A
GM2A HLA-DMA
GM2A ATP6V1B2
GM2A PRCP
GM2A SLC1A3
ERBB2 GALT
BAK1 MAP3K11
AHR ATP6V1B2
AHR BRAF
AHR IL10RB
AHR VIM
IFNAR1 IL10RB
IFNAR1 SKI
IFNAR1 NAP1L4
IFNAR1 MAP2K1
IFNAR1 DDX1
IFNAR1 LZTR1
TAX1BP1 SNW1
TCF12 TM9SF4
TCF12 UQCRC1
TAF1A PPIG
TROAP OCRL
TROAP KIAA0101
LMO2 ARHGEF6
LMO2 ALOX5
LMO2 CD86
LMO2 IL15RA
LMO2 GLIPR1
CTCF HARS
CTCF C1D
MYL3 ADH4
MYL3 HCFC1
MYL3 UBE2N
MYL3 CHRM4
MYL3 NAP1L4
MYL3 TP73
MYL3 ADRB3
MYL3 SNRPB
TSG101 PSMA1
HSD17B10 IMMT
HMGN4 TIAL1
HMGN4 RNASE6
ELAVL1 GTF2H1
ELAVL1 EZH2
ATP2A2 OCRL
ATP2A2 TWF1
ATP2A2 TIMM17A
ATP2A2 MTHFD2
ATP2A2 HCFC1
ATP2A2 DLD
ATP2A2 ARL1
ATP2A2 SLC25A3
ATP2A2 IARS
ATP2A2 MRPL3
ATP2A2 GART
RRP1B RFC1
RRP1B SSTR3
RRP1B ATP1A3
RRP1B DYRK1A
RRP1B UBE2V2
RRP1B EP300
RARRES2 FBN1
ITGA4 CSF1R
ITGA5 ARID5A
MX1 IFI27
MX1 IFI44
GTF3C2 NONO
GTF3C2 CSNK1E
GTF3C2 PSMB4
GTF3C2 DAB2
PUM1 CLTC
PUM1 TLK2
PRG2 HERPUD1
SFTPA1B SFTPA2B
SFTPA1B ABCA3
COL3A1 VDR
COL3A1 FAP
COL3A1 PLAU
COL3A1 FBN1
COL3A1 POSTN
COL3A1 MARCKS
COL3A1 COL1A2
COL3A1 FMOD
COL3A1 COL6A3
COL3A1 HTRA1
STIP1 SSRP1
ADARB1 INPP5A
ADARB1 A2M
C12orf32 APOC3
XPO1 SFRS2
CCT8 NOLC1
APOE PLA2G7
APOE PSAP
APOE GPNMB
APOE APOC1
TANK KIAA0430
TANK BIRC2
TANK CASP8
TANK PAFAH1B2
CDC2L5 TEF
IL8RB ILF3
IL8RB COL16A1
IL8RB DRD5
IL8RB LGALS9
IL8RB SNX19
CCT3 MRPL12
CCT3 NME1
CCT3 NONO
CCT3 P4HB
CCT3 AIMP2
CCT3 BCL9
CCT3 GIPR
CCT3 SNRPE
ENG ARHGEF6
ENG SELPLG
MSH3 PRMT2
CCT7 TCEB1
CCT5 CCNB1
CCT5 TCEB1
CCT5 AIMP2
CCT5 EZH2
CCT5 DTYMK
CCT5 TK1
CCT5 PSMB1
TTK MELK
PAICS SAC3D1
PAICS NME1
PAICS TUBB3
PAICS CENPA
PAICS HMGA1
PAICS EMG1
PAICS SRP19
PAICS EIF2S2
PAICS HNRNPF
PAICS KRT18
LSR KRT18
JAK3 USP11
JAK3 THRA
H3F3A COASY
H3F3A MAPK1IP1L
H3F3A RBM3
HRH1 ACPP
IL2 MLLT3
OPCML BRAF
OPCML SCAMP1
TMED10 PIGH
TMED10 KIAA0430
NR1H2 EIF4G2
NR1H2 GHRHR
NR1H2 ATP6V0D1
GDF10 ANGPT1
HMMR ENO1
HMMR TOP2A
PDLIM7 COL6A2
PDLIM7 TPM2
HLA-DOB IL2RG
RPS23 COX7C
GPS1 SRGN
GPS1 PPP2R1A
GPS1 FRG1
GPS1 INPPL1
GPS1 EIF4G2
DNASE1L1 HNRNPA0
DNASE1L1 P2RY10
IGL@ TAF12
IGL@ LOC91316
IGL@ KIAA0125
IGL@ CYP1A2
LOC100128792 SAA1
PPARD POLR2G
PPARD PDXK
HTR2A BNC1
HTR2A AFF2
COL4A2 SPARC
COL4A2 COL1A2
COL4A2 ACTN1
COL4A2 COL4A1
COL4A1 PLOD2
COL4A1 MARCKS
GRN PSAP
GRN GPNMB
GRN IFI30
HCK RHOG
HCK MRC1
HCK ALOX5AP
HCK MAPKAPK3
BRF1 TBL3
BNIP1 COL14A1
BNIP2 LOC728849
UBE2D2 GNG10
RPS6KA1 ALOX5
SNRPB2 BBS9
SNRPB2 RAD21
SNRPB2 UBE2N
SNRPB2 RBBP4
SNRPB2 LOC728849
SNRPB2 MORF4L2
GZMA CXCL9
GZMA CD53
GZMA CCL5
WFDC2 MALL
HLX RASSF2
HLX SOD3
PSMD14 TWF1
PSMD14 MTHFD2
PSMD14 PSMD1
PSMD14 HSPE1
PSMD14 CDC123
PSMD14 ATP5G3
PSMD14 SSB
ITGAV FN1
CSNK2B EHMT2
CSNK2B KLHDC3
SLC35B1 P4HB
SLC35B1 PSMB4
CD14 PLEK
CD14 CSF1R
CD14 IFI30
RHOH ICAM3
ITGAL ARHGEF6
ITGAL FGR
ITGAL ARHGAP25
ITGAM ALOX5
TTC35 COPS5
KIR2DL4 IFNA21
IL11RA PURA
VWF TGFBR3
VWF GRK5
VWF A2M
VWF CALCRL
IL9 SKIV2L
IL15RA IGHD
IL15RA GNAI2
IL15RA CD53
ATXN3 DHCR24
EIF4A3 CCNB1
KRT18 LTC4S
KRT18 MAP7
KRT18 HLA-DPA1
KRT18 KRT8
KRT18 ENO1
MYH10 FHL1
MYH10 DPYSL2
MYH11 LMOD1
MYH11 A2M
GANAB EEF1G
GHRH SYK
GHRH TUBB
ACP1 FRG1
ACP1 COASY
ACP1 CLNS1A
ACP1 GRSF1
ACP1 ARL3
ACP1 YWHAQ
ACP1 AZIN1
ACP1 BCL9
ACP1 CBX1
ACP1 PRDM2
ACP1 XRCC5
ACP1 TROVE2
MORC3 AKT2
RCAN2 PMP22
RCAN2 SERPING1
RCAN2 A2M
SSB YWHAQ
RAP1A SMARCA2
PRKDC AIMP2
TAF12 EXOSC10
TAF12 GTF2A2
TAF12 RAB28
TAF12 NAP1L4
TAF12 MYO7A
DPT TIMP3
FOXM1 KIAA0101
FOXM1 TOP2A
MTIF2 FLAD1
ADCYAP1 MSX1
ADCYAP1 CYP2C19
FH AIMP2
FH SNRPE
SNTB2 S100A10
CDC2 KIAA0101
OR2H1 CETP
NCSTN SREBF1
LHFPL2 FCGR1A
SYT5 NTN3
EXOSC10 SSTR3
EXOSC10 TFCP2
EXOSC10 COASY
EXOSC10 FNTA
ENPEP IFNGR2
SPI1 GNPDA1
SPI1 C3AR1
SPI1 SLC31A2
SPI1 RSU1
SPI1 KIF2A
NCOA6 TM9SF4
HIC1 TCF4
HIC1 CYR61
NCOA4 SETMAR
NCOA4 LIG3
PLA2G7 FCER1G
P2RY14 IFNGR1
HARS PIGF
CKS1B PCNA
CKS1B CCNB1
CKS1B PLK3
CKS1B GGH
CKS1B EBNA1BP2
CKS1B TOP2A
MCM4 NEK2
MCM4 TOP2A
CD19 JUND
SPARC COL1A2
SPARC MFAP2
RBM10 MORF4L2
MLANA DPF1
TM9SF2 CXorf40B
TM9SF2 HNRNPF
PEX1 GNB3
LAMA2 LRP1
LAMA2 A2M
LAMA2 ZFP36L2
LAMA4 TCF4
LAMA4 PDGFRA
LAMA4 TGFB3
DMPK ETF1
CCR7 ICAM3
JARID2 MAP3K4
MBTPS1 LARP4B
TCEA2 NDUFB7
TCEA2 SERINC3
CALB2 CNP
CALB2 BCL2
ZPBP MRPS31
IL3RA PRKACA
SIGMAR1 FRG1
SIGMAR1 NPDC1
UBE2V2 DDX18
UBE2V2 LSM1
UBE2V2 NME1
UBE2V2 COPS5
SRPK1 P4HB
SRPK1 ILF3
SRPK1 MTHFD2
IL2RB FYB
IL2RB CCL5
IL2RB FGL2
IL2RB CD6
IL2RB ZAP70
IL2RB PLEK
ZNF638 GHRHR
ZNF638 CRIP1
RALY CTBS
ARID5A N4BP2L1
ARID5A HSD3B2
IL2RG NCKAP1L
IL2RG CD2
IL2RG PIK3IP1
LSP1 DOCK2
LSP1 LRP1
LSP1 NR1H3
LSP1 EMP3
LSP1 HLA-DMA
NTN3 LOC91316
TP73 DPF1
FGL2 CD53
SSTR3 FRG1
SSTR3 CHIC1
SSTR3 RAB21
SSTR3 MAD1L1
SSTR3 RBBP6
SSTR3 TEF
SSTR3 TNNI1
IFNA21 FRG1
IFNA21 GPER
IFNA21 THRA
ATP1A3 ATP6V0A1
ATP1A3 LMAN2
HSPE1 PRDX3
FUT8 ACY1
CHAF1A TOP2A
MYL6B TFCP2
MYL6B PCBP2
SSR4 MAP3K11
SSR4 LOC91316
SSR4 RNASE6
SSR4 XBP1
MYLPF PCDH1
FMO2 ITGA8
FMO2 COX7A1
FMO2 CYP4B1
NCKAP1L CD53
NCKAP1L TIMP3
NCKAP1L ACP5
NCKAP1L FGR
NCKAP1L LGALS9
NCKAP1L BAP1
B4GALNT1 BCL2L1
B4GALNT1 EPS15
B4GALNT1 GLI3
B4GALNT1 DDX1
B4GALNT1 CDK9
B4GALNT1 PSMB6
HOXA5 SPARCL1
FMO3 LRP1
FMO3 A2M
HMGB1 HNRNPA2B1
HMGB1 UBC
FLAD1 CCT6A
FLAD1 PARP1
SPARCL1 AOC3
SPARCL1 A2M
SPARCL1 SRPX
IGSF2 CYR61
IGSF2 VIM
CAT DPYSL2
RAB2A UBE2H
RAB2A CCT6A
ZMYND8 WIPF2
GIPR ILF3
C1orf61 SLC25A11
EIF2S1 MTHFD1
EIF2S1 NUMB
LOC728849 TARBP1
LOC728849 NPDC1
EIF2S2 CCNB1
EIF2S2 CCNA2
EIF2S2 MTHFD2
EIF2S2 NAMPT
EIF2S2 SLC2A1
EIF2S2 POLR2G
EIF2S2 SNRPB
EIF2S2 PPIF
EIF2S2 TRIP12
EIF2S2 DDX39
FRG1 SMC1A
FRG1 WTAP
FRG1 CIR1
FRG1 ACSL1
FRG1 PROL1
FRG1 KPNA3
EPS15 DYRK1A
EPS15 MAP3K11
EPS15 SNRK
HLA-DRA CD74
HLA-DRA ITGB2
HLA-DRA IFI30
HLA-DRA VIM
HLA-DRA PEA15
HLA-DRA HLA-E
HLA-DRA ARHGAP25
HLA-DRA HLA-DMB
CCNA2 SEPP1
CCNA2 H2AFX
CCNA2 PSMB7
CCNA2 MYBL2
CCNA2 TOP2A
MYOD1 KLHDC10
DDX10 COPS5
DPYD ATP6V1B2
MAD1L1 NAP1L4
MAD1L1 CCL17
UBTF IGHD
SELPLG CD52
SELPLG CD74
SELPLG TRIM22
SELPLG GYPC
CLIP1 UBE2N
CLIP1 MAN2A2
CLIP1 NUMB
CLIP1 LMAN2
CLIP1 DYRK1A
CLIP1 THOC1
RBM25 CBFB
CXCR4 CD53
CXCR4 RNASE6
MNDA NCF2
MNDA AIF1
BAT3 EHMT2
ATP6V1B2 TIAM1
ATP6V1B2 STOM
ATP6V1B2 MTMR6
PSMC3 UBC
PSMC5 CNP
TBCE RAB4A
ITGB1 YWHAB
ITGB1 GTF2E1
ITGB2 ATP6V1F
ITGB2 GPNMB
ITGB2 PTAFR
ITGB2 CAPG
ITGB2 HLA-DMB
ITGB2 AIF1
CYR61 TPM4
CYR61 FILIP1L
CYR61 EGR3
CYR61 EGR1
CYR61 CTGF
CYR61 ARHGAP25
CYR61 MMP2
CYR61 A2M
LTBP2 A2M
LTBP2 NME1
ITGB7 LCK
NFX1 RPL10A
FOLR2 MRC1
NOLC1 UBE2N
NOLC1 PRDX3
NOLC1 COPS5
NOLC1 THOC1
NOLC1 SNRPE
KPNB1 TOP2A
HERPUD1 LOC91316
IL10RB SLC1A5
IL10RB E2F4
IL10RB MAPRE2
FBN1 CTSK
FBN1 SERPINF1
FBN1 PCOLCE
FBN1 LUM
GK SNX19
IL32 CD247
IL32 CD3D
IL32 AOAH
CREB1 PPP2R5C
TRIP10 ILF3
LCP2 FYB
LCP2 CD53
LCP1 CD53
LCP1 HLA-DQA1
LCP1 IFI30
TRIP13 CENPF
TRIP13 CSNK1D
TRIP13 CENPA
TPSAB1 CPA3
TPSAB1 ANGPT1
TPSAB1 A2M
RAB21 PIK3R2
RAB21 UBE2N
E2F5 PABPC1
E2F5 TCF3
AOAH CD53
AOAH PSME1
BNC1 ZNF266
ARSA HRG
ARSA DPYSL2
CFH ZFP36L2
C3AR1 CSF1R
CFD CD52
CFD ANGPT1
IER2 JUNB
IER2 EGR1
LOC201229 AVPR1B
FUT6 FUT3
FUT3 PCDH1
FUT3 CDK9
SLC1A5 NME1
PPP3CB APC
PPP3CB IARS
PPP3CB PCDH1
HLA-DMB HLA-DPB1
HLA-DMB RNASE6
HLA-DMB FAS
HLA-DMB CD37
HLA-DMB CD247
HLA-DMB HLA-DPA1
HLA-DMB HLA-DQA1
HLA-DMB HLA-DMA
EWSR1 CIR1
PSMD7 SMC1A
SLC1A3 HLA-DQA1
AVPR1B TRIP12
AVPR1B PSD
AVPR1B PAX8
AVPR1B APOC3
AVPR1B MSX1
AVPR1B POU2F2
AVPR1B EBI3
NUTF2 ZNF91
RPN2 P4HB
NAP1L3 TIMM8A
AKAP13 TGFB3
AGPAT1 EHMT2
SFTPB GPD1L
SFTPB NAAA
SCN7A IGLL1
TLN2 ADRB3
TLN2 MAPKAPK2
HUWE1 NONO
EPHX2 TPM4
EPHX2 TUBB
MIF PLOD2
MIF P4HB
PTK2B CYTH1
PTK2B SFRS5
PTK2B TOP2B
PTK2B CD48
PTK2B RNASE6
AGPS IMMT
AGPS CENPA
AGPS PSMA5
ARAF KRT2
FCGR1A FCER1G
FCGR1A LILRB4
FCGR1A GPNMB
FCGR1A CD86
FCGR1A PLEK
CYP3A7 IQGAP1
KRT76 FHL3
DAB2 TRIM22
DAB2 SF1
DAB2 EMP3
DAB2 APOC1
DAB2 CAMLG
MLLT3 HNRNPA2B1
MLLT3 ARHGAP19
ROS1 AANAT
SLC25A11 MAN2A2
GNL2 PRLR
GNL2 MRPL19
GNL2 ERCC5
GNL2 ATP6V1C1
GNL2 ABL2
GNL2 TOP2B
GNL2 MORF4L2
GNL2 RANBP2
DNTTIP2 CLCN3
DNTTIP2 KPNA3
DNTTIP2 C1D
GYPC TCF4
GYPC LRP1
GYPC FILIP1L
GYPC ARHGEF6
GYPC LRRC32
GYPC CCND2
GYPC ZFP36L2
GYPC PDE2A
GYPC CD302
GYPC SELP
GYPC A2M
GYPC BCL2
CD72 HCLS1
ARHGEF6 CD52
ARHGEF6 RASSF2
ARHGEF6 SDCBP
ARHGEF6 N4BP2L1
ARHGEF6 CCR2
ARHGEF6 IFNGR1
ARHGEF6 SMARCA2
ARHGEF6 EHMT2
ARHGEF6 ADRB2
ARHGEF6 RNASE6
ARHGEF6 FLI1
ARHGEF6 PTPN6
ARHGEF6 CASP1
ARHGEF6 VIM
ARHGEF6 STAT5A
ARHGEF6 PTPRO
ARHGEF6 PSMB2
EIF3A GRSF1
EIF3A PRDX3
EIF3B NONO
EIF3B AIMP2
RAD23A UBE2A
RAD23A CNTNAP1
RAD23A EP300
GNG10 CNN3
EIF3E RPS3A
EIF3E RPL27A
EIF3E RPL10A
EIF3E RPL31
GPER PAX6
ZNF266 PRMT2
CBFB BTN3A2
CDKN3 DLGAP5
FADD TCEB1
DYRK1A KIAA0240
DYRK1A MYO5B
MTMR6 TFCP2
MTMR6 BIRC2
RELA AMPD3
CDH5 CALCRL
LPCAT3 EBNA1BP2
LPCAT3 TEF
CENPF TOP2A
CENPE EZH2
HLA-DRB1 HLA-DQB1
C4orf10 PCDH1
C4orf10 TNNT3
C4orf10 ETV2
C4orf10 WWOX
C4orf10 DRG2
CENPB KIFAP3
CENPB VGLL4
CENPA RFC4
CENPA TCEB1
CENPA MRPS22
CENPA NCAPH
CENPA PSMB2
CENPA TOP2A
LPP IGLL1
PALM SPTBN1
TBL3 GALE
TBL3 MAN2A2
TBL3 RPL8
NMT1 COASY
NMT1 MAP2K1
NMT1 MT1A
YIF1A GRSF1
YIF1A EBNA1BP2
YIF1A SNX19
FLII S100A10
THOC1 DNM1L
THOC1 GTF2H1
PAFAH1B1 ARD1A
PAFAH1B1 CALCOCO2
PAFAH1B1 ADH1C
CCR5 CD53
PAFAH1B2 HRG
SYPL1 KIFAP3
MAPK14 YWHAH
MAPK14 WIT1
LOC91316 MSN
LOC91316 HLA-C
LOC91316 TNFRSF17
LOC91316 ICAM3
LOC91316 CD79A
TMED9 P4HB
FN1 LGALS1
GTF2F2 TTYH2
C1QB NCF2
C1QB FCER1G
C1QB CD33
C1QB SLC31A2
C1QB APOC1
C1QB LGALS1
SLC2A1 PKM2
SLC2A1 GAPDH
SLC2A1 TK1
SLC2A1 FGFR2
SLC2A1 PSMB2
VIM TCF4
VIM P4HB
VIM RTN1
VIM ATXN1
VIM MSN
VIM TRPC1
VIM EMP3
VIM MAP4
VIM TGFBI
VIM PPP2R5C
VIM GNAI2
VIM XBP1
SYK CYTH1
SYK ATOX1
TMSB10 CAPG
HSD3B1 GTF2H1
TIAL1 IARS
TIAL1 ILF3
TIAL1 SHC3
HNRNPH1 TAF7
DBT APOC3
NUP88 CLNS1A
NUP88 SNRPE
CCL3 CCL4
GHRHR TIMP4
GHRHR ARHGDIA
CCND2 DOCK2
CCND2 RASSF2
CCND2 BTG2
CCND2 TOP2A
IL10RA CD53
IL10RA TRD@
CCL4 TNFAIP3
CCL4 CD53
CCL5 PTPRC
CCL5 CD2
RPL27A EIF3F
PROS1 INPP5A
PROS1 LRP1
PROS1 SNRK
PROS1 RASSF2
PROS1 ZFP36L2
PROS1 TRPC1
DYRK4 HCLS1
SAA1 PCDH1
SAA1 MT1A
COPS5 COASY
COPS5 SLBP
COPS5 RAD21
COPS5 CYCS
COPS5 TCP1
COPS5 CYP51A1
COPS5 TCEB1
COPS5 RANBP2
RRAS ANXA5
RRAS SPTBN1
MED1 RFC1
ITGB5 INHBA
LAMB2 IP6K1
CD48 IL7R
CD48 TRBV5-4
CD48 CD37
CD48 CORO1B
CD48 RUNX3
CD48 CORO1A
PIK3CA FEZ2
NEK2 MELK
GGCX HMGCL
SCGB1A1 ITGA8
SLC11A1 ENO1
RDBP PSMB6
RDBP EBNA1BP2
RDBP ADH4
NBL1 LRP1
NBL1 TIMP3
AKR1C1 PGD
AKR1C1 NQO1
AKR1C1 TALDO1
AKR1C1 AKR1C3
C6orf142 FLI1
FIG4 NUMB
ITPKB MSN
RPL41 ARHGDIA
GPR162 AANAT
GPR162 CALCOCO2
ANGPT1 ITGA8
ANGPT1 CCL15
ANGPT1 CYP4B1
ANGPT1 FHL1
ANGPT1 ADH1C
MT1A CHIC1
MT1A MT1X
MT1A ACTC1
MT1A ZWINTAS
TCF4 CD53
TCF4 TIMP3
TCF4 JUND
TCF4 COX7B
TCF4 TBXAS1
DPYSL2 BTG2
DPYSL2 CD59
DPYSL2 N4BP2L1
DPYSL2 PURA
DPYSL2 CD302
DPYSL2 A2M
DPYSL3 CDH11
DLD SMC1A
DLD COASY
DLD SLBP
DLD ST14
DLD HBZ
DLD CDC123
NUDT1 MYL7
NUDT1 CNP
GCK CNP
DEFA4 BCL9
SART3 UBE2A
SART3 PTPRF
DAP3 PARP1
IGFBP4 MGP
IGFBP4 FMOD
TK1 TOP2A
COX7A1 AOC3
COX7A1 CRYAB
COL16A1 WWP1
COL16A1 ADH4
COL16A1 CSTF1
COL16A1 USF2
COL16A1 HPCA
COL16A1 PIK3R2
EZH2 MKI67
EZH2 CTPS
EZH2 IARS
EZH2 H2AFX
EZH2 COASY
EZH2 SLBP
EZH2 MTHFD2
MUT FMR1
IRF2 CD74
IRF1 PLEK
MTHFD2 C20orf24
MTHFD2 PCCB
MTHFD2 TCEB1
MTHFD2 LOC150786
MTHFD2 PFN2
MTHFD2 KIF11
MTHFD2 AANAT
MTHFD2 SNRPF
MTHFD2 IMMT
IRF9 IFI6
IRF9 IFI27
IRF9 IFI35
IRF9 PSME1
IRF8 PTPN6
TUBB KIAA0101
TUBB REEP5
MAOB SEPP1
MAOB CCNG2
MAOB HBA2
MGP TIMP3
MGP BTG2
MGP CRYAB
MGP H2AFZ
MGP KIF14
MGP ENO1
MGP A2M
DTYMK DLGAP5
DTYMK KPNA2
DTYMK TOP2A
IGHD VGLL4
ARHGAP19 GNAI2
ARHGAP19 RPA2
BTK CD52
COX17 RPA1
CD74 CD53
CD74 CST3
ITGA8 LTC4S
PDGFRA ACTA2
PDGFRA CTGF
PDGFRA MMP2
PDGFRA C1S
TMEM131 RAB1A
LBR SNRPB
ARD1A PSMB6
FILIP1L CX3CL1
FILIP1L TIMP3
PSMB10 ABL2
PSMB10 AIF1
PSMB10 HLA-F
PSMB10 PSMB8
AMPD3 CAPG
AMPD3 RNASE6
CIRBP PDE4B
CIRBP BTG2
RFC1 KPNA3
RFC1 CIR1
RFC1 FLT3LG
CYP4B1 PIK3R1
SNRPA1 COASY
KIF14 MKI67
KIF14 LOC96610
KIF14 H2AFX
KIF14 LSM1
KIF14 KPNA2
KIF14 KIAA0101
KIF14 MYBL2
KIF14 TOP2A
RCOR1 RANBP2
TRPC1 A2M
KIF11 MCM7
KIF11 KIAA0101
KIF11 TOP2A
NHLH1 ACTC1
NHLH1 PLCD1
NHLH1 ADRB3
NHLH1 TNNI1
NHLH1 TUB
ZBTB17 FNTA
LUM CDH11
LUM FBLN2
LUM COL6A3
CBX1 SNRPB
CBX1 CLTC
N4BP2L2 PSMA5
ETF1 CHRM4
ETF1 SKP1
COASY SSRP1
COASY NAP1L4
COASY LTC4S
COASY PSMA1
COASY ALDH18A1
COASY NPEPPS
COASY DDX1
COASY GSPT1
COASY CNP
COASY CLCN3
COASY P4HB
COASY CHRM4
COASY EBNA1BP2
COASY ADH4
COASY H2AFZ
COASY RBBP4
COASY TUBG1
COASY CXorf40B
COASY EMP3
COASY TIE1
MYH6 CCL22
MYH6 MAPKAPK2
SKP1 NKX2-1
PSEN2 KIAA0430
PSEN2 MAN2A2
TPM4 GINS1
TPM4 EMP3
TPM4 SMARCA2
TPM4 RSU1
TPM4 IQGAP1
CSF1R NFIC
CSF1R CD53
CSF1R RNASE6
CSF1R C1R
TPM2 MYL9
IGHM CD27
IGHM MS4A1
PLOD2 COPB1
PLOD2 MAP4K5
CST3 SNRPB
PHYHIP CCNF
RANBP2 DDX1
RANBP2 C1D
TGFBR3 TGFBR2
TGFBR2 NME1
TGFBR2 FAS
TGFBR2 CD59
TGFBR2 PARP1
TGFBR2 GAPDH
TGFBR2 STOM
TGFBR2 ADH1C
TGFBR2 REEP5
KIAA0430 SFRS5
KIAA0430 KIAA0232
KIAA0430 SON
KIAA0430 NFYC
KIAA0430 KIAA0141
KIAA0430 SLA
RAB1A SNRPE
CKS2 MELK
HNRNPA0 CCNF
HNRNPA0 TOP2B
HNRNPA0 MAN2A2
GNB1 SP3
GNB1 MICA
GNB3 PCDH1
GNB3 APOC3
GNB3 ACTC1
GNB3 MICB
COL5A2 COL1A1
ENO1 PARP1
ENO1 RFTN1
ENO1 PMS2L3
COL5A1 INHBA
COL5A1 COL1A2
MTOR ANKS1A
CTSK HCLS1
CTSK LGALS1
UNG SNRPF
UNG SFRS9
FRY ADRB2
FRY GNAQ
FRY PIK3R1
EP300 PIN1
REEP5 SAC3D1
LRRC32 MYL9
HEXA E2F4
ZFP36 EGR1
ZFP36 DUSP1
ZFP36 NR4A1
RPS3A RPS15A
CDK9 ATP6V0D1
TUB MSX1
ATP5F1 PIGF
TGFB1 S100A10
TGFB1 EMP3
TGFB1 BCL2
TGFB3 DDR2
JAK1 MAP3K5
GRSF1 RAB9A
GRSF1 HADHB
GRSF1 MAN2A2
GRSF1 UBE2A
GRSF1 CLCN3
RPA1 KPNA3
TCEB1 NONO
TCEB1 YWHAQ
TCEB1 AZIN1
TCEB1 EBNA1BP2
KIAA0232 ACTG1
ERCC5 CAPG
ERCC5 NCF4
SF3B2 SSRP1
SF3B2 CSNK1E
ALOX15 SMARCA2
CD247 ZAP70
CASP8 CYTH1
PTGDS RASSF2
PTGDS CCL15
SMARCA1 OCRL
SMARCA2 SEPP1
SMARCA2 SAC3D1
SMARCA2 NCF4
SMARCA2 STOM
SMARCA2 PIK3R1
OCRL PRLR
OCRL PHKA1
IQGAP1 PIAS1
FYB TRD@
DRG2 PIK3R2
FCN1 RASSF2
FCN1 LYZ
UNC119 SRP19
YWHAQ SRP9
YWHAQ SNRPG
CXorf40B TFCP2
TRD@ TRBV5-4
TRD@ CD2
IL18 SRGN
IL18 CD86
ZAP70 CD53
TNNI1 PPY
TNNI1 KIAA0195
HCLS1 RNASE6
HCLS1 NCF4
HCLS1 CORO1A
EPRS PARP1
EPRS SNRPE
SLC25A16 ARHGDIA
CCT6A NME1
CCT6A CYCS
CCT6A PSMA2
CCT6A H2AFZ
CCT6A RPA3
CCT6A ATP6V0D1
CFDP1 HAGH
CFDP1 COX7B
LOXL1 COL6A3
RAC2 CD37
RAC1 FAM120A
NR4A2 NR4A1
NR4A2 DUSP1
NR4A3 FOSB
RPSAP12 RPL6
VCL RGS3
CHRM1 SERPINF1
PSME1 PSME2
C1S C1R
C1S SERPING1
C1S ZFP36L2
LILRB4 APOC1
ARHGDIA PTPN7
LMAN2 ESR1
CYTH1 PLEK
CYTH1 PIK3IP1
CDC123 ATP5C1
CDC123 RPP38
CDC123 KIAA0101
CDC123 XRCC5
CDC123 HNRNPF
CALD1 PECAM1
SLA CD53
CCNB1 CTPS
CCNB1 NME1
CCNB1 MELK
CCNB1 KIAA0101
GNAT2 IFNA8
FEZ1 ID2B
FEZ1 AOC3
FEZ1 SDCBP
FEZ2 ELF1
FEZ2 NDUFB7
ARL3 GSPT1
CUL4A MAP2K1
CUL4A NAP1L4
CUL4A NXF1
CUL4A EBNA1BP2
TYMS MCM6
TYMS CKAP5
TYMS TOP2A
MAP4K1 INPP5D
MAP4K1 GNAI2
MAP4K1 RUNX3
MAP4K1 CD6
MAP4K1 CORO1A
MAP4K1 CD3D
ADH1C FHL1
ADH1C TNXB
ADH1C CD302
ADH1C C7
ADH1C A2M
HCFC1 EIF4G2
HCFC1 TARBP1
HLA-DMA HLA-DQB1
MMP2 COL6A3
MMP2 SERPING1
MMP2 FMOD
IMMT TFAM
IMMT PCDH1
IMMT C1D
CD38 CD27
DYNLL1 BMS1
LAMP1 C1D
WWP1 SERINC3
NDUFB7 SRGN
LRRC16A BIRC2
GSS UGP2
CD36 MSX1
CD37 CD52
CD37 CD53
CD37 DOCK2
CD37 IL16
CD37 GPSM3
CD37 ARHGAP25
CD37 C1R
CD37 PTPN6
N4BP2L1 PPP2R5C
MYL7 NAP1L4
MYL7 ADH4
MYL5 MSX1
MYL5 APOC3
APOC3 NFIC
APOC3 CHIC1
APOC3 ADRB3
APOC3 PTPRN
APOC3 ZWINTAS
APOC1 ACP5
PSMD12 MAN2A2
KIF2C TOP2A
MYL9 EMP3
MYL9 CRYAB
MYL9 TAGLN
PECAM1 GRK5
PECAM1 SNRK
PECAM1 RASSF2
PECAM1 RNASE6
TRBV5-4 CD2
MPP1 IFI30
EML1 DDX5
EML1 GRM8
RORC RGN
MAP3K4 PPP1CB
MAP3K4 PIK3R2
MAP3K4 SETMAR
MAP3K4 BCL2
THRA MSX1
THRA FNTA
INHBA ACTN1
GRM8 NCF4
ADAM9 C1D
KLHDC10 ERCC3
GP2 TEF
GP2 C1D
MAPRE2 SETMAR
CTSH CD302
HLA-DPB1 CD52
TCP1 COX7B
IARS GSPT1
IARS SRP19
CETP TEF
GPI GAPDH
CLCN3 SRP19
NFIL3 TFCP2
NFIL3 SFRS5
TRIM21 IFI35
PRMT5 APEX1
PHB2 ADRB3
CCL13 MRC1
CHERP ILF3
RPL18 RPL13A
RPL18 RPS5
RPL18 RPL29
RPL18 RPS19
RBM42 COX6B1
NME1 PWP1
NME1 SNRPG
PTPN11 PPP1CC
PTPN11 UBE2N
PTPN11 SFRS2
PTPN11 NARS
PTPN11 PIK3R2
CCL17 SETMAR
RBBP7 TWF1
RBBP6 NAP1L4
RBBP6 BIRC2
RBBP6 PPM1A
ARCN1 SRPR
ARCN1 SNX19
ZNF273 EPHA2
C5AR1 IFI30
KPNA3 CSTF3
KPNA2 SLBP
CD3D STAT4
CD3D ARHGAP25
CD3D CD2
FBP1 MRC1
SLBP CCNF
DMD SEPP1
DMD PURA
DMD CD302
KIAA0141 PSMB6
DOCK2 SNX19
GAPDH LDHA
EBI3 ZWINTAS
NTSR1 DRD4
SLC31A2 SRGN
EXTL2 MMP3
IFNGR1 P4HB
IFNGR1 SEC14L1
IFNGR1 DUSP1
IFNGR1 SNRK
IFNGR2 LGALS9
FBLN2 GNAI2
SEPT7 PPT1
SEPT7 P4HB
KCNJ9 TNFSF8
KCNJ9 GABRQ
RGN CLP1
RPL7A RPL35
PPM1A ZNF410
NONO SMC1A
NONO BAT1
NONO ALDH18A1
NONO ILF3
EGR3 ATF3
RASA1 EFEMP2
EGR1 BTG2
TIAM1 ISCU
TIAM1 STAT5A
TIAM1 NR3C1
JUP KRT8
YARS AIMP2
YARS EBNA1BP2
HLA-DQB1 HLA-DQA1
DRD1 PTPRN
DRD1 P2RX7
RPL10A RPS18
CAMP ZWINTAS
NKX2-5 PPY
NKX2-5 CHIC1
NKX2-5 CDSN
NKX2-5 TEF
PGK1 CCNF
MAP1A PCDH1
GSPT1 AIMP2
CDK5R1 IDUA
MAN2A2 DAZAP2
MAN2A2 SFRS3
MAN2A2 MRPL19
MAN2A2 DNM1L
MAN2A2 NNT
MAN2A2 DDX1
PARP1 PCBP2
PARP1 KRT8
PARP1 SPTBN1
HERC1 ISCU
IGLL1 PCDH1
IGLL1 PPT2
IGLL1 AANAT
IGLL1 THAP11
PAX6 CTRC
MRPL3 MRPS22
FAM38A BCL9
MUM1 PKN1
PWP1 TWF1
PWP1 COPS8
PWP1 SFRS9
PWP1 UBE2N
PWP1 SSRP1
PWP1 AIMP2
PWP1 CDC25C
PWP1 ARL1
PWP1 DDX1
PTPN7 SNAPC1
PTPN7 SCAMP1
PTPN7 LCK
TRAP1 GOT2
TRAP1 P4HB
TRAP1 SNRPE
LMNB2 TOP2A
IL13RA1 WNT2B
GINS1 PCNA
GINS1 PDHX
GINS1 FAS
GINS1 MORF4L2
GINS1 TOP2A
TNFRSF1B IFI30
GNAQ SEPP1
GNAQ TIMP4
GNAQ MYOM1
ATOX1 SLC10A3
UBE2N SMC1A
UBE2N PSMA3
UBE2N PSMB7
UBE2N DNM1L
UBE2A SMC1A
DDR1 CDH1
DDR1 EVPL
MRPS22 EBNA1BP2
PSD PLCD1
SKI GOLGA4
UBE2S CDC20
LCK CD6
LCK CD2
PPP2R5C SFRS5
STX1A TOP2B
RB1 TNFSF8
SEC14L1 HSD11B1
MYO1C SNAPC1
RPS15A RPS6
ADRA2A NAP1L4
CCR1 PTPRO
CCR1 IFI30
RPS5 RPL28
SERPING1 NCF4
SERPING1 GNAI2
SERPING1 HLA-DQA1
ELAVL4 IGFALS
SRGN GLIPR1
SRGN IFI30
SRGN FCGR3B
SRGN SLC8A1
SRGN CTNNA1
KIAA0101 PCNA
KIAA0101 H2AFZ
KIAA0101 CDC20
KIAA0101 MCM6
KIAA0101 PSMA4
KIAA0101 HMGA1
CD79B CD27
A2M SEPP1
A2M CD69
A2M GPC3
RPS9 RPL32
RPS9 RPS15
RPS9 RPS28
CD79A CD27
EHMT2 VARS
RSU1 CRY1
CD83 CD52
GPNMB RNASE6
SNX19 BIRC2
SNX19 DGKG
ARL1 SNRPE
ICAM3 CD53
ICAM3 CYBA
PSMA5 TWF1
PSMA5 SNRPB
PSMA5 GNA13
SLC8A1 GABRB1
C2 IFI30
C7 SRPX
MORF4L2 SMC1A
MORF4L2 PIK3R2
NDUFA4 CYCS
RPS21 SNRPB
RPS21 GPSM3
IL7R CCR2
RABEPK NAP1L4
RABEPK CNP
LMNB1 TOP2A
GABRB1 AKT2
GABRB1 GOLGA4
LGALS1 CDH11
LGALS1 PCOLCE
LGALS1 COL6A3
SP3 UBC
NR5A1 CYP1A2
EBNA1BP2 PSMB1
CYP1A2 SCAMP1
LRP1 ANXA6
LRP1 SERPINF1
TDG TFCP2
TDG SNRPF
TDG LSM1
ADRB2 BCL2
ADRB3 GPR3
ADRB3 PCDH1
ADRB3 DRD2
ADRB3 LIMK2
ADRB3 SNCB
ADRB3 PIK3R2
COL1A2 VCAN
COL1A2 COL1A1
WAPAL ISCU
PDE4B CD53
RHEB PMS2L5
SEPP1 P4HB
CDH12 ABL2
MAP4K5 ATF6
VARS COL18A1
CHIC1 NAP1L4
CHIC1 POU2F2
AIMP2 ANXA5
AIMP2 H2AFX
AIMP2 HNRNPF
BIRC2 PKNOX1
CYCS PCNA
CYCS HNRNPA2B1
CORO1A PLEK
ZMYND11 SETMAR
FMR1 SMC1A
PIN1 NFIC
SPTBN1 SOD3
SPTBN1 MPO
SPTBN1 AADAC
RPL29 RPL32
RPL29 RPS8
SCAMP1 PCDH1
SCAMP1 GNAI2
NAP1L4 SETMAR
NAP1L4 SILV
NAP1L4 PCDH1
NAP1L4 GLG1
RPL13A RPL6
NUP188 PCDH1
AFF2 MSN
NUP62 PSMB2
RGS3 SNRPB
RGS3 ATP5B
PPY CYP4A11
PPY SERPINF1
P4HB MOGS
P4HB PLOD1
P4HB FERMT2
P4HB CSNK1D
P4HB DAP
PCNA SMC1A
PCNA SNRPB
PIGA POLR2G
ANXA2 S100A10
ANXA5 SMC1A
PRDM2 CD302
PRDM2 SETMAR
PIGF DNM1L
ANXA6 TIMP3
KIAA0240 SMAD7
MCM3 TOP2A
MCM2 TOP2A
EGR2 RNASE6
TAGLN ACTA2
TRIP12 SSR1
TRIP12 DDX1
OSTF1 FLI1
DYRK2 NUP153
DYRK2 TARBP1
PPP1CB TFCP2
PPP1CC SFRS9
DRD5 TIMP2
EIF4G2 TEF
EIF4G2 GNA13
RPA3 EED
RPA3 S100A10
C1D DDX39
TFCP2 PCDH1
TFCP2 SERINC3
TFCP2 GTF2H1
COL6A1 COL6A2
C1R ACTA2
C1R SERPINF1
C1R UBC
C1R COL6A2
COL6A3 COL6A2
AOC3 PMP22
AOC3 KAL1
CTRC HTT
CCR2 BTN3A2
SRP9 SNRPE
AKT2 TEF
NPDC1 MTF1
NPDC1 PCDH1
NPDC1 ATP5O
ZNF8 TEF
KIFAP3 CAP1
HBZ CYP4A11
DARC CCL15
S100A10 ARPC2
NKX2-1 GUCY1A3
NKX2-1 CDC42EP1
ZNF142 PCDH1
LOC96610 SNRPB
DDX39 RBM6
DDX39 GTPBP1
DSC2 PSMB2
POU2F2 IP6K1
HSP90AB1 SLC35A2
PMS2L5 PMS2L3
CSNK1E MSN
ARHGAP25 CD69
RPP30 ANXA7
RNASE6 GNAI2
HK3 FCER1G
ALOX5 NCF2
ALOX5 GUCY1A3
IFI35 HLA-F
IFI30 FCER1G
IFI30 CAPG
AGFG1 H2AFZ
IP6K1 TOP2B
IP6K1 ACAA1
IP6K1 ADH4
TWF1 SFRS2
BMP4 FHL3
EEF1G RPS8
H2AFZ NUP153
SRPX PMP22
CCNF STMN1
CCNF SNRPB
TLR1 PLEK
KDM5D RPS4Y1
CYTIP CD53
CCNH BRPF1
KDM5A SERINC3
SLC19A1 IGFALS
RPL8 HAGH
ACTA2 CDH11
RASSF2 EMP3
HLA-F BTN3A2
HLA-F HLA-E
HLA-F PSMB9
HLA-E CD52
HLA-E BTN3A2
ADAM8 HNRNPH2
AANAT ATP5O
GUCY1A3 CHRM4
PCBP1 SFRS2
RPS8 RPL6
TOP2A SNRPB
TOP2A CDC20
SMC1A SFRS2
SMC1A SNRPB
NXF1 PCDH1
ARPC2 GNAI2
CKAP5 SNRPB
PLEK PTPRC
PLEK GNAI2
GLUL ST14
SLC25A3 RPL6
ZNF133 CSTF1
AIF1 CD53
AIF1 FCER1G
BTN3A2 PSMB8
NCF4 VAMP2
NCF4 EMP3
NCF4 ICAM1
FOSB ATF3
STOM CD302
BTG2 SFRS7
BTG2 JUND
TEF ZNF592
RPL6 RPS10
RPL6 TARBP1
PSMA1 GTF2H1
TARBP1 MTF1
RPL11 RPL3
HIST1H1C HIST1H2AC
ADH4 PSMB8
ST14 SFRS5
RGS19 CD53
PRKACA PCDH1
PSMB9 CD53
PSMB7 SFRS3
PSMB6 ADAM15
CD52 EVI2B
CD53 PTPRC
SSRP1 MSN
HAGH AHDC1
P2RX7 PCDH1
XBP1 U2AF1
DNASE2 PCDH1
DNASE2 CNP
MSX1 CYP4A11
GLIPR1 PTPRC
GTF2E2 SNRPB
EVI2B PTPRC
