# Supplementary material for: Functional networks inference from rule-based machine learning models
Source: BioData Min. 2016 Sep 5;9:28. doi: 10.1186/s13040-016-0106-4 (PMC5011349; doi:10.1186/s13040-016-0106-4)
Supplement: Supplementary file 2 — Networks. All networks used in the analysis given as a list of edges. (XZ 11980 kb) [file 13040_2016_106_MOESM2_ESM.xz › networks/aracne/LungM/SE_C1.txt]

TAP1 PSMB9
TAP1 PSMB8
CD52 ARHGEF6
CD52 EVI2B
MYH11 A2M
IGHG1 LOC91316
IGHG1 IGL@
CD37 DOCK2
CD37 CD53
CD37 CD48
CD37 ARHGAP25
CD37 PTPN6
LAPTM5 CYBB
LAPTM5 CD53
LAPTM5 SPI1
LAPTM5 EMP3
LAPTM5 IFI30
MFAP4 ITGA8
MFAP4 PTGDS
MFAP4 A2M
FCGR1A FCER1G
FCGR1A GM2A
FCGR1A PLEK
FCGR1A GPNMB
FCGR1A CD86
APOC1 APOE
APOC1 C1QB
DAB2 EMP3
MRC1 HCK
TRBV5-4 CD2
TRBV5-4 CD48
TRBV5-4 TRD@
ARHGEF6 LST1
ARHGEF6 LMO2
ARHGEF6 RASSF2
ARHGEF6 VIM
ARHGEF6 STAT5A
ARHGAP25 ITGAL
THY1 COL1A2
HLA-DPB1 HLA-DMB
SIRPA CD53
SIRPA FCER1G
SIRPA NCF4
RNASE6 CSF1R
RNASE6 GPNMB
ALOX5 NCF2
ALOX5 LST1
HLA-DRB1 HLA-DQB1
IFI30 FCER1G
IFI30 LCP1
IFI30 CCR1
POSTN COL3A1
MSX1 ADCYAP1
CXCL10 CXCL9
CXCL10 GBP1
LOC91316 HLA-C
LOC91316 NTN3
LOC91316 CD79A
LST1 SPI1
LST1 SELPLG
LST1 EMP3
LST1 HCK
LST1 AIF1
GM2A SPI1
C1QB FCER1G
SLC2A1 GAPDH
VIM HLA-DRA
VIM EMP3
KDM5D RPS4Y1
CD3D CD2
LSP1 DOCK2
LSP1 EMP3
CCL5 CD2
ACTA2 TAGLN
RRAS SPTBN1
SFTPA1B SFTPA2B
COL3A1 COL6A3
COL3A1 COL1A2
EGR1 ZFP36
EGR1 IER2
LUM CDH11
HLA-DQB1 HLA-DQA1
HLA-DQB1 HLA-DMA
ANGPT1 FHL1
TOP2A KIF11
TOP2A TK1
SPI1 C3AR1
COL4A2 COL4A1
HCK ALOX5AP
PLEK PTPRC
CDC20 KIAA0101
MELK CCNB1
CD14 CSF1R
MGP A2M
TPSAB1 A2M
LCK CD2
CD74 HLA-DRA
NCF2 MNDA
CIRBP BTG2
CKS1B CCNB1
KIF14 KIAA0101
CD302 ADH1C
KIF11 KIAA0101
COX7A1 AOC3
SRGN FCGR3B
KIAA0101 CCNB1
A2M SPARCL1
A2M ADH1C
FCER1G AIF1
CSF1R C3AR1
SPARC COL1A2
FHL1 ADH1C
C7 ADH1C
COL5A1 COL1A2
DUSP1 ZFP36
FGL2 CD53
CORO1A MAP4K1
COL1A2 COL1A1
HLA-DPA1 HLA-DMB
CD53 AIF1
CD53 NCKAP1L
CD53 PTPRC
CD53 ZAP70
CD53 LCP2
CD53 LCP1
CD53 SLA
JUNB IER2
HLA-DRA HLA-DMB
MNDA AIF1
COL6A1 COL6A2
EVI2B PTPRC
C1S C1R
HLA-DMB HLA-DQA1
HLA-DMB HLA-DMA
