# Supplementary material for: Functional networks inference from rule-based machine learning models
Source: BioData Min. 2016 Sep 5;9:28. doi: 10.1186/s13040-016-0106-4 (PMC5011349; doi:10.1186/s13040-016-0106-4)
Supplement: Supplementary file 2 — Networks. All networks used in the analysis given as a list of edges. (XZ 11980 kb) [file 13040_2016_106_MOESM2_ESM.xz › networks/aracne/LungM/SE_C3.txt]

TAP1 PSMB9
IGHG1 LOC91316
IGHG1 IGL@
CD37 CD53
CD37 CD48
CD37 ARHGAP25
LAPTM5 CYBB
LAPTM5 CD53
LAPTM5 SPI1
LAPTM5 EMP3
LAPTM5 IFI30
MFAP4 ITGA8
MFAP4 A2M
FCGR1A FCER1G
FCGR1A PLEK
FCGR1A GPNMB
FCGR1A CD86
APOC1 APOE
APOC1 C1QB
TRBV5-4 CD2
TRBV5-4 CD48
TRBV5-4 TRD@
ARHGEF6 RASSF2
ARHGEF6 LST1
HLA-DPB1 HLA-DMB
SIRPA NCF4
RNASE6 CSF1R
ALOX5 LST1
HLA-DRB1 HLA-DQB1
IFI30 FCER1G
IFI30 LCP1
CXCL10 GBP1
LOC91316 HLA-C
LOC91316 NTN3
LST1 HCK
LST1 SELPLG
C1QB FCER1G
VIM EMP3
KDM5D RPS4Y1
CD3D CD2
CCL5 CD2
RRAS SPTBN1
SFTPA1B SFTPA2B
COL3A1 COL6A3
COL3A1 COL1A2
LUM CDH11
HLA-DQB1 HLA-DQA1
HLA-DQB1 HLA-DMA
ANGPT1 FHL1
COL4A2 COL4A1
PLEK PTPRC
CD14 CSF1R
MGP A2M
LCK CD2
CD74 HLA-DRA
NCF2 MNDA
CKS1B CCNB1
KIF14 KIAA0101
CD302 ADH1C
KIF11 KIAA0101
KIAA0101 CCNB1
A2M SPARCL1
SPARC COL1A2
FHL1 ADH1C
C7 ADH1C
COL5A1 COL1A2
DUSP1 ZFP36
COL1A2 COL1A1
HLA-DPA1 HLA-DMB
CD53 PTPRC
CD53 LCP2
CD53 LCP1
CD53 SLA
JUNB IER2
HLA-DRA HLA-DMB
C1S C1R
HLA-DMB HLA-DQA1
HLA-DMB HLA-DMA
