# Supplementary material for: Functional networks inference from rule-based machine learning models
Source: BioData Min. 2016 Sep 5;9:28. doi: 10.1186/s13040-016-0106-4 (PMC5011349; doi:10.1186/s13040-016-0106-4)
Supplement: Supplementary file 2 — Networks. All networks used in the analysis given as a list of edges. (XZ 11980 kb) [file 13040_2016_106_MOESM2_ESM.xz › networks/aracne/LungM/SN_C3.txt]

CD74 HLA-DRA
CD53 LAPTM5
CD53 LCP1
CD53 PTPRC
CD2 TRBV5-4
CD2 CD3D
JUNB IER2
IGHG1 IGL@
CD37 CD48
LAPTM5 IFI30
MFAP4 A2M
SFTPA1B SFTPA2B
COL3A1 COL6A3
COL3A1 COL1A2
KIAA0101 CCNB1
A2M MGP
HLA-DRA HLA-DMB
TRBV5-4 CD48
TRBV5-4 TRD@
ARHGEF6 LST1
COL5A1 COL1A2
SPARC COL1A2
FHL1 ANGPT1
FHL1 ADH1C
DUSP1 ZFP36
TAP1 PSMB9
FCER1G C1QB
FCER1G IFI30
C1S C1R
HCK LST1
COL1A2 COL1A1
HLA-DPA1 HLA-DMB
HLA-DMB HLA-DQA1
HLA-DMB HLA-DMA
