# Supplementary material for: Functional networks inference from rule-based machine learning models
Source: BioData Min. 2016 Sep 5;9:28. doi: 10.1186/s13040-016-0106-4 (PMC5011349; doi:10.1186/s13040-016-0106-4)
Supplement: Supplementary file 2 — Networks. All networks used in the analysis given as a list of edges. (XZ 11980 kb) [file 13040_2016_106_MOESM2_ESM.xz › networks/aracne/LungM/SN_C1.txt]

TAP1 PSMB9
IGHG1 LOC91316
IGHG1 IGL@
CD37 CD53
CD37 CD48
CD37 ARHGAP25
LAPTM5 CYBB
LAPTM5 CD53
LAPTM5 SPI1
LAPTM5 EMP3
LAPTM5 IFI30
MFAP4 ITGA8
MFAP4 A2M
FCGR1A FCER1G
FCGR1A GPNMB
APOC1 APOE
APOC1 C1QB
TRBV5-4 CD2
TRBV5-4 CD48
TRBV5-4 TRD@
ARHGEF6 RASSF2
ARHGEF6 LST1
HLA-DPB1 HLA-DMB
SIRPA NCF4
RNASE6 CSF1R
ALOX5 LST1
HLA-DRB1 HLA-DQB1
IFI30 FCER1G
IFI30 LCP1
CXCL10 GBP1
LOC91316 HLA-C
LOC91316 NTN3
LST1 HCK
LST1 SELPLG
C1QB FCER1G
KDM5D RPS4Y1
CD3D CD2
RRAS SPTBN1
SFTPA1B SFTPA2B
COL3A1 COL6A3
COL3A1 COL1A2
LUM CDH11
HLA-DQB1 HLA-DQA1
HLA-DQB1 HLA-DMA
ANGPT1 FHL1
COL4A2 COL4A1
PLEK PTPRC
MGP A2M
LCK CD2
CD74 HLA-DRA
NCF2 MNDA
CKS1B CCNB1
KIF14 KIAA0101
CD302 ADH1C
KIAA0101 CCNB1
A2M SPARCL1
SPARC COL1A2
FHL1 ADH1C
C7 ADH1C
COL5A1 COL1A2
DUSP1 ZFP36
COL1A2 COL1A1
HLA-DPA1 HLA-DMB
CD53 PTPRC
CD53 LCP2
CD53 LCP1
CD53 SLA
JUNB IER2
HLA-DRA HLA-DMB
C1S C1R
HLA-DMB HLA-DQA1
HLA-DMB HLA-DMA
