# Supplementary material for: Functional networks inference from rule-based machine learning models
Source: BioData Min. 2016 Sep 5;9:28. doi: 10.1186/s13040-016-0106-4 (PMC5011349; doi:10.1186/s13040-016-0106-4)
Supplement: Supplementary file 2 — Networks. All networks used in the analysis given as a list of edges. (XZ 11980 kb) [file 13040_2016_106_MOESM2_ESM.xz › networks/aracne/LungM/SN_C4.txt]

TAP1 PSMB9
TAP1 PSMB8
AVPR1B MSX1
AVPR1B APOC3
CD52 ARHGEF6
CD52 EVI2B
CD52 SELPLG
CD52 BTK
CD52 CD37
TIMP3 NBL1
SFTPB NAAA
MYH11 A2M
IGHG1 LOC91316
IGHG1 IGL@
CCL4 CCL3
CD37 CD53
CD37 CD48
CD37 DOCK2
CD37 ARHGAP25
CD37 HLA-DMB
CD37 PTPN6
SEPP1 P4HB
SEPP1 CXCL12
SEPP1 A2M
LAPTM5 CD53
LAPTM5 SPI1
LAPTM5 DOCK2
LAPTM5 GPNMB
LAPTM5 IFI30
LAPTM5 CYBB
LAPTM5 EMP3
MFAP4 ITGA8
MFAP4 PTGDS
MFAP4 A2M
APOC3 ADRB3
APOC3 L1CAM
FCGR1A FCER1G
FCGR1A GM2A
FCGR1A PLEK
FCGR1A GPNMB
FCGR1A CD86
APOC1 APOE
APOC1 C1QB
DAB2 EMP3
CCT5 AIMP2
CCT5 TK1
MYL9 TPM2
MYL9 TAGLN
MRC1 HCK
MRPL3 ATP2A2
TRBV5-4 CD2
TRBV5-4 CD48
TRBV5-4 TRD@
ARHGEF6 LST1
ARHGEF6 LMO2
ARHGEF6 RASSF2
ARHGEF6 VIM
ARHGEF6 STAT5A
ARHGEF6 ITGAL
ARHGEF6 GYPC
MPP1 IFI30
FGR NCKAP1L
THRA L1CAM
INHBA COL5A1
HCLS1 RNASE6
HCLS1 CORO1A
HCLS1 NCF4
ARHGAP25 CD3D
ARHGAP25 HLA-DRA
ARHGAP25 ITGAL
NHLH1 HTR2C
THY1 COL1A2
PIK3R1 SMARCA2
HNRNPA2B1 HMGB1
LIPA GM2A
HLA-DPB1 HLA-DMB
SIRPA CD53
SIRPA FCER1G
SIRPA NCF4
SIRPA CD86
SIRPA ITGAM
SIRPA MNDA
RNASE6 CSF1R
RNASE6 GPNMB
ALOX5 NCF2
ALOX5 LMO2
ALOX5 ITGAM
ALOX5 LST1
HLA-DRB1 HLA-DQB1
C4orf10 PCDH1
IFI30 FCER1G
IFI30 CCR1
IFI30 HLA-DRA
IFI30 SRGN
IFI30 LCP1
IFI30 CAPG
POSTN COL3A1
MSX1 ADCYAP1
CXCL10 CXCL9
CXCL10 GBP1
THOC1 NOLC1
CXCL12 RASSF2
CXCL12 SPARCL1
RPL18 RPS5
LOC91316 POU2AF1
LOC91316 HLA-C
LOC91316 NTN3
LOC91316 IGL@
LOC91316 CD79A
NME1 TGFBR2
LST1 SPI1
LST1 SELPLG
LST1 EMP3
LST1 HCK
LST1 AIF1
GM2A SPI1
GM2A ITGB2
C1QB FCER1G
SLC2A1 GAPDH
VIM TCF4
VIM HLA-DRA
VIM EMP3
RUNX3 MAP4K1
RUNX3 CD48
GYPC BCL2
GYPC A2M
GYPC SELPLG
KDM5D RPS4Y1
CYTIP CD53
CD3D CD2
LSP1 DOCK2
LSP1 EMP3
UBE2N NOLC1
UBE2N PWP1
CCND2 DOCK2
CCL5 IL2RB
CCL5 GZMA
CCL5 CD2
ACTA2 TAGLN
RASSF2 EMP3
RASSF2 HLX
COPS5 COASY
RRAS SPTBN1
PCDH1 NXF1
H2AFZ KIAA0101
SFTPA1B SFTPA2B
COL3A1 COL6A3
COL3A1 COL1A2
COL3A1 FAP
RBBP4 COASY
CDC2 KIAA0101
LTBP2 A2M
APOE PLA2G7
APOE GPNMB
EGR1 ZFP36
EGR1 IER2
THBS2 FAP
LUM CDH11
HLA-DQB1 HLA-DQA1
HLA-DQB1 HLA-DMA
ANGPT1 CFD
ANGPT1 FHL1
ANGPT1 TPSAB1
TOP2A CKS1B
TOP2A CENPA
TOP2A CDC20
TOP2A KIF14
TOP2A KIF11
TOP2A TK1
TCF4 CD53
DPYSL2 CD302
COASY EBNA1BP2
SPI1 C3AR1
COL4A2 SPARC
COL4A2 COL4A1
HCK ALOX5AP
PLEK CD14
PLEK PTPRC
PLEK IL2RB
MTHFD2 SNRPF
MTHFD2 EIF2S2
CDC20 KIAA0101
MELK CCNB1
CD14 CSF1R
MGP A2M
L1CAM TEF
TPSAB1 CPA3
TPSAB1 A2M
LCK CD2
KRT18 KRT8
CD74 CD53
CD74 HLA-DRA
NCF2 MNDA
PDGFRA CTGF
ACP1 GRSF1
NCF4 EMP3
CIRBP BTG2
MCM6 TYMS
MCM6 KIAA0101
CKS1B CCNB1
KIF14 KIAA0101
CD302 ADH1C
KIF11 KIAA0101
CD2 TRD@
COX7A1 AOC3
SRGN GLIPR1
SRGN FCGR3B
KIAA0101 CCNB1
A2M LAMA2
A2M SPARCL1
A2M ADH1C
A2M VWF
RPS9 RPS28
FCER1G AIF1
BTG2 JUND
CSF1R CD53
CSF1R C3AR1
SPARC COL1A2
FHL1 ADH1C
C7 ADH1C
TGFBR2 ADH1C
HLA-F PSMB9
RPN2 P4HB
COL5A1 COL1A2
IL2RG NCKAP1L
DUSP1 ZFP36
TDG SNRPF
FGL2 CD53
CORO1A MAP4K1
CORO1A CD48
COL1A2 VCAN
COL1A2 COL1A1
HLA-DPA1 HLA-DMB
CD53 AIF1
CD53 IL10RA
CD53 NCKAP1L
CD53 PTPRC
CD53 ZAP70
CD53 LCP2
CD53 LCP1
CD53 SLA
NCKAP1L ACP5
TCEB1 AZIN1
JUNB IER2
SPARCL1 AOC3
CTGF CYR61
FYB LCP2
HLA-DRA PEA15
HLA-DRA HLA-DMB
AOC3 FEZ1
MNDA AIF1
PCNA SNRPB
GLIPR1 PTPRC
COL6A1 COL6A2
CENPA TRIP13
EVI2B PTPRC
C1S C1R
HLA-DMB HLA-DQA1
HLA-DMB HLA-DMA
