# Supplementary material for: Functional networks inference from rule-based machine learning models
Source: BioData Min. 2016 Sep 5;9:28. doi: 10.1186/s13040-016-0106-4 (PMC5011349; doi:10.1186/s13040-016-0106-4)
Supplement: Supplementary file 2 — Networks. All networks used in the analysis given as a list of edges. (XZ 11980 kb) [file 13040_2016_106_MOESM2_ESM.xz › networks/aracne/LungM/SE_C4.txt]

TAP1 PSMB9
TAP1 PSMB8
SUMO1 TSG101
THBS2 FAP
IGHG1 LOC91316
IGHG1 IGL@
LAPTM5 CD53
LAPTM5 SPI1
LAPTM5 DOCK2
LAPTM5 GPNMB
LAPTM5 IFI30
LAPTM5 CYBB
LAPTM5 EMP3
MFAP4 ITGA8
MFAP4 PTGDS
MFAP4 A2M
MFAP4 MAOB
L1CAM MAPKAPK2
L1CAM APOC3
L1CAM TEF
L1CAM THRA
PRNP VIM
THY1 COL1A2
HTR2C AVPR1B
HTR2C TNNT3
HTR2C MYL5
HTR2C NHLH1
SIRPA CD53
SIRPA FCER1G
SIRPA NCF4
SIRPA CD86
SIRPA ITGAM
SIRPA MNDA
SIRPA LGALS1
CXCL10 CXCL9
CXCL10 GBP1
GYPB AVPR1B
CXCL12 SEPP1
CXCL12 FEZ1
CXCL12 RASSF2
CXCL12 SPARCL1
CXCL12 TCF4
LST1 SPI1
LST1 ARHGEF6
LST1 ALOX5
LST1 SELPLG
LST1 PTAFR
LST1 EMP3
LST1 HCK
LST1 AIF1
POU2AF1 LOC91316
GM2A LIPA
GM2A SPI1
GM2A ITGB2
GM2A FCGR1A
GM2A ATP6V1B2
GM2A SLC1A3
AHR VIM
LMO2 ARHGEF6
LMO2 ALOX5
LMO2 GLIPR1
ATP2A2 MRPL3
ATP2A2 MTHFD2
SFTPA1B SFTPA2B
COL3A1 POSTN
COL3A1 COL6A3
COL3A1 COL1A2
COL3A1 FAP
COL3A1 FBN1
CCT8 NOLC1
APOE PLA2G7
APOE GPNMB
APOE APOC1
CCT3 NME1
CCT5 TCEB1
CCT5 AIMP2
CCT5 CCNB1
CCT5 TK1
TTK MELK
PAICS HMGA1
PAICS NME1
PAICS EIF2S2
DNASE1L1 HNRNPA0
IGL@ LOC91316
COL4A2 SPARC
COL4A2 COL4A1
HCK MRC1
HCK ALOX5AP
HCK MAPKAPK3
GZMA CCL5
HLX RASSF2
PSMD14 HSPE1
PSMD14 ATP5G3
ITGAV FN1
SLC35B1 PSMB4
CD14 PLEK
CD14 CSF1R
ITGAL ARHGEF6
ITGAL ARHGAP25
ITGAM ALOX5
VWF A2M
KRT18 KRT8
MYH10 FHL1
MYH11 LMOD1
MYH11 A2M
ACP1 GRSF1
ACP1 XRCC5
ACP1 TROVE2
RCAN2 A2M
FOXM1 KIAA0101
FOXM1 TOP2A
ADCYAP1 MSX1
CDC2 KIAA0101
SPI1 SLC31A2
SPI1 C3AR1
NCOA4 LIG3
CKS1B PCNA
CKS1B CCNB1
CKS1B TOP2A
SPARC COL1A2
LAMA2 A2M
IL3RA PRKACA
UBE2V2 COPS5
IL2RB FYB
IL2RB CD6
IL2RB FGL2
IL2RB PLEK
IL2RB CCL5
IL2RG NCKAP1L
LSP1 DOCK2
LSP1 EMP3
LSP1 HLA-DMA
NTN3 LOC91316
FGL2 CD53
NCKAP1L CD53
NCKAP1L ACP5
NCKAP1L FGR
HMGB1 HNRNPA2B1
SPARCL1 AOC3
SPARCL1 A2M
SPARCL1 SRPX
EIF2S2 CCNB1
EIF2S2 MTHFD2
FRG1 CIR1
HLA-DRA CD74
HLA-DRA IFI30
HLA-DRA VIM
HLA-DRA PEA15
HLA-DRA ARHGAP25
HLA-DRA HLA-DMB
CCNA2 TOP2A
DPYD ATP6V1B2
SELPLG CD52
SELPLG CD74
SELPLG GYPC
MNDA NCF2
MNDA AIF1
ITGB2 HLA-DMB
ITGB2 AIF1
CYR61 CTGF
CYR61 EGR1
LTBP2 A2M
NOLC1 THOC1
NOLC1 UBE2N
FBN1 LUM
IL32 CD3D
LCP2 FYB
LCP2 CD53
LCP1 CD53
LCP1 IFI30
TRIP13 CENPA
TPSAB1 CPA3
TPSAB1 ANGPT1
TPSAB1 A2M
C3AR1 CSF1R
CFD ANGPT1
IER2 JUNB
IER2 EGR1
FUT6 FUT3
HLA-DMB HLA-DPB1
HLA-DMB CD37
HLA-DMB HLA-DPA1
HLA-DMB HLA-DQA1
HLA-DMB HLA-DMA
AVPR1B MSX1
AVPR1B APOC3
AVPR1B PSD
RPN2 P4HB
SFTPB NAAA
FCGR1A FCER1G
FCGR1A PLEK
FCGR1A GPNMB
FCGR1A CD86
DAB2 EMP3
GYPC LRP1
GYPC ARHGEF6
GYPC CCND2
GYPC A2M
GYPC BCL2
ARHGEF6 CD52
ARHGEF6 RNASE6
ARHGEF6 RASSF2
ARHGEF6 VIM
ARHGEF6 STAT5A
ARHGEF6 SMARCA2
ARHGEF6 PTPN6
EIF3B NONO
CENPF TOP2A
HLA-DRB1 HLA-DQB1
C4orf10 PCDH1
CENPA TCEB1
CENPA TOP2A
LOC91316 HLA-C
LOC91316 ICAM3
LOC91316 CD79A
FN1 LGALS1
C1QB NCF2
C1QB FCER1G
C1QB SLC31A2
C1QB APOC1
SLC2A1 PKM2
SLC2A1 GAPDH
SLC2A1 PSMB2
VIM TCF4
VIM TRPC1
VIM EMP3
TIAL1 IARS
CCL3 CCL4
GHRHR TIMP4
CCND2 DOCK2
CCND2 RASSF2
IL10RA CD53
IL10RA TRD@
CCL5 PTPRC
CCL5 CD2
COPS5 COASY
COPS5 TCEB1
RRAS SPTBN1
CD48 IL7R
CD48 TRBV5-4
CD48 CD37
CD48 CORO1B
CD48 RUNX3
CD48 CORO1A
NBL1 TIMP3
AKR1C1 AKR1C3
ANGPT1 ITGA8
ANGPT1 CCL15
ANGPT1 FHL1
ANGPT1 ADH1C
TCF4 CD53
DPYSL2 CD302
DPYSL2 A2M
TK1 TOP2A
COX7A1 AOC3
MTHFD2 SNRPF
MTHFD2 KIF11
MAOB SEPP1
MGP CRYAB
MGP A2M
DTYMK TOP2A
IGHD VGLL4
BTK CD52
CD74 CD53
PDGFRA ACTA2
PDGFRA CTGF
PSMB10 HLA-F
CIRBP BTG2
SNRPA1 COASY
KIF14 KIAA0101
KIF14 KPNA2
KIF14 TOP2A
KIF11 KIAA0101
KIF11 TOP2A
NHLH1 PLCD1
LUM CDH11
COASY GSPT1
COASY RBBP4
COASY EMP3
COASY NPEPPS
COASY EBNA1BP2
PSEN2 MAN2A2
CSF1R CD53
CSF1R RNASE6
TPM2 MYL9
TGFBR2 STOM
TGFBR2 ADH1C
TGFBR2 NME1
TGFBR2 PARP1
KIAA0430 KIAA0232
COL5A2 COL1A1
COL5A1 INHBA
COL5A1 COL1A2
ZFP36 EGR1
ZFP36 DUSP1
RPS3A RPS15A
TCEB1 AZIN1
TCEB1 EBNA1BP2
SMARCA1 OCRL
SMARCA2 STOM
SMARCA2 PIK3R1
TRD@ TRBV5-4
TRD@ CD2
ZAP70 CD53
HCLS1 RNASE6
HCLS1 CORO1A
HCLS1 NCF4
EPRS PARP1
EPRS SNRPE
C1S C1R
C1S SERPING1
SLA CD53
CCNB1 NME1
CCNB1 MELK
CCNB1 KIAA0101
FEZ1 AOC3
CUL4A NAP1L4
TYMS MCM6
TYMS TOP2A
MAP4K1 RUNX3
MAP4K1 CORO1A
ADH1C FHL1
ADH1C TNXB
ADH1C CD302
ADH1C C7
ADH1C A2M
HLA-DMA HLA-DQB1
MMP2 COL6A3
CD37 CD52
CD37 CD53
CD37 DOCK2
CD37 ARHGAP25
CD37 PTPN6
MYL5 MSX1
APOC3 ADRB3
APOC1 ACP5
MYL9 EMP3
MYL9 TAGLN
PECAM1 RNASE6
TRBV5-4 CD2
MPP1 IFI30
MAP3K4 PPP1CB
CTSH CD302
RPL18 RPS5
CD3D ARHGAP25
CD3D CD2
SLC31A2 SRGN
IFNGR1 P4HB
HLA-DQB1 HLA-DQA1
IGLL1 AANAT
PWP1 SSRP1
PWP1 CDC25C
PWP1 SFRS9
PWP1 UBE2N
TNFRSF1B IFI30
UBE2N SMC1A
PSD PLCD1
LCK CD6
LCK CD2
CCR1 IFI30
SRGN GLIPR1
SRGN IFI30
SRGN FCGR3B
KIAA0101 PCNA
KIAA0101 H2AFZ
KIAA0101 CDC20
KIAA0101 MCM6
A2M SEPP1
RPS9 RPS28
GPNMB RNASE6
ICAM3 CD53
TDG SNRPF
COL1A2 VCAN
COL1A2 COL1A1
SEPP1 P4HB
NAP1L4 SILV
PCNA SNRPB
TAGLN ACTA2
COL6A1 COL6A2
C1R COL6A2
C1R SERPINF1
AOC3 PMP22
CTRC HTT
DARC CCL15
ZNF142 PCDH1
PMS2L5 PMS2L3
ALOX5 NCF2
IFI30 FCER1G
IFI30 CAPG
KDM5D RPS4Y1
CYTIP CD53
RASSF2 EMP3
HLA-F BTN3A2
HLA-F HLA-E
HLA-F PSMB9
TOP2A CDC20
NXF1 PCDH1
PLEK PTPRC
AIF1 CD53
AIF1 FCER1G
BTN3A2 PSMB8
NCF4 EMP3
FOSB ATF3
STOM CD302
BTG2 JUND
CD52 EVI2B
CD53 PTPRC
DNASE2 CNP
GLIPR1 PTPRC
EVI2B PTPRC
