# Supplementary material for: Functional networks inference from rule-based machine learning models
Source: BioData Min. 2016 Sep 5;9:28. doi: 10.1186/s13040-016-0106-4 (PMC5011349; doi:10.1186/s13040-016-0106-4)
Supplement: Supplementary file 2 — Networks. All networks used in the analysis given as a list of edges. (XZ 11980 kb) [file 13040_2016_106_MOESM2_ESM.xz › networks/aracne/LungM/SN_C2.txt]

TAP1 WARS
TAP1 PSMB9
TAP1 PSMB8
TULP1 RCVRN
TULP1 SCAMP1
TULP1 BAK1
RYK PUM1
SUMO1 TSG101
SUMO1 RAB9A
SUMO1 FEZ2
SUMO1 SP3
SUMO1 NAP1L4
SUMO1 COPS5
SUMO1 DDX1
SUMO1 HSPE1
SUMO1 XRCC5
THBS2 FAP
SUMO3 AVPR1B
SUMO3 FCGR2B
SUMO3 CALB2
SUMO3 TFCP2
SUMO3 YARS
SUMO3 NMT1
SSFA2 TGFBR2
IGHG1 LOC91316
IGHG1 IGL@
LAPTM5 CD53
LAPTM5 SPI1
LAPTM5 DOCK2
LAPTM5 GPNMB
LAPTM5 IFI30
LAPTM5 CYBB
LAPTM5 EMP3
CPZ COL6A3
CPZ FMOD
MFAP4 ITGA8
MFAP4 PTGDS
MFAP4 A2M
MFAP4 MAOB
L1CAM MAPKAPK2
L1CAM APOC3
L1CAM TEF
L1CAM THRA
BYSL PAICS
BYSL SRPK1
SLC28A1 GHRH
PRNP HLA-DPA1
PRNP VIM
SPN HLA-DMB
UBXN8 VASP
THY1 COL1A2
HSPA9 HARS2
DHX8 COASY
DHX9 RCC1
DHX9 SNX19
DHX9 H3F3A
HTR2C AVPR1B
HTR2C TNNT3
HTR2C CETP
HTR2C KCNJ4
HTR2C CTRC
HTR2C MYL5
HTR2C FES
HTR2C NHLH1
HTR2C PPY
SIRPA CD53
SIRPA FCER1G
SIRPA NCF4
SIRPA CD33
SIRPA RTN1
SIRPA CD86
SIRPA ZKSCAN1
SIRPA ITGAM
SIRPA MNDA
SIRPA LGALS1
XPC PUM2
MUC1 IFI30
MUC1 SKP1
CAMK2G C1D
MOBKL1B ATP6V1B2
MOBKL1B GNG10
PCSK7 AIMP2
TNFRSF8 GRM1
BGN INHBA
CXCL11 CXCL10
CXCL10 CXCL9
CXCL10 GBP1
GYPB AVPR1B
CXCL12 SEPP1
CXCL12 TCF4
CXCL12 FEZ1
CXCL12 RASSF2
CXCL12 SPARCL1
CXCL12 SERPINF1
AK1 IRX4
NEUROG1 ADRB3
MYD88 TGFBR2
MYD88 IFNGR1
LST1 SPI1
LST1 ARHGEF6
LST1 ALOX5
LST1 SELPLG
LST1 CYBB
LST1 PTAFR
LST1 EMP3
LST1 HLA-DPA1
LST1 HCK
LST1 AIF1
POU2AF1 KIAA0125
POU2AF1 LOC91316
POU2AF1 CD27
PTS PSMD14
GM2A LIPA
GM2A SPI1
GM2A TIMP2
GM2A ATOX1
GM2A PSAP
GM2A CSF1R
GM2A HLA-F
GM2A ITGB2
GM2A FCGR1A
GM2A HLA-DMA
GM2A ATP6V1B2
GM2A PRCP
GM2A SLC1A3
AHR ATP6V1B2
AHR VIM
IFNAR1 NAP1L4
IFNAR1 MAP2K1
IFNAR1 SKI
TAF1A PPIG
TROAP OCRL
TROAP KIAA0101
LMO2 ARHGEF6
LMO2 ALOX5
LMO2 GLIPR1
CTCF HARS
CTCF C1D
MYL3 ADRB3
MYL3 CHRM4
MYL3 NAP1L4
MYL3 HCFC1
TSG101 PSMA1
HSD17B10 IMMT
HMGN4 RNASE6
ELAVL1 GTF2H1
ELAVL1 EZH2
ATP2A2 OCRL
ATP2A2 TWF1
ATP2A2 TIMM17A
ATP2A2 MTHFD2
ATP2A2 DLD
ATP2A2 IARS
ATP2A2 MRPL3
RRP1B RFC1
RRP1B UBE2V2
RRP1B ATP1A3
ITGA4 CSF1R
MX1 IFI27
MX1 IFI44
GTF3C2 PSMB4
PUM1 TLK2
PRG2 HERPUD1
SFTPA1B SFTPA2B
SFTPA1B ABCA3
COL3A1 VDR
COL3A1 FAP
COL3A1 FBN1
COL3A1 POSTN
COL3A1 COL1A2
COL3A1 COL6A3
ADARB1 INPP5A
ADARB1 A2M
CCT8 NOLC1
APOE PLA2G7
APOE GPNMB
APOE APOC1
IL8RB COL16A1
IL8RB DRD5
CCT3 AIMP2
CCT3 P4HB
CCT3 BCL9
CCT3 NME1
CCT3 SNRPE
CCT7 TCEB1
CCT5 CCNB1
CCT5 TCEB1
CCT5 AIMP2
CCT5 DTYMK
CCT5 TK1
CCT5 PSMB1
TTK MELK
PAICS NME1
PAICS CENPA
PAICS HMGA1
PAICS EIF2S2
PAICS HNRNPF
PAICS KRT18
LSR KRT18
JAK3 USP11
JAK3 THRA
H3F3A RBM3
HRH1 ACPP
OPCML BRAF
TMED10 PIGH
TMED10 KIAA0430
GDF10 ANGPT1
HMMR ENO1
HMMR TOP2A
PDLIM7 COL6A2
PDLIM7 TPM2
GPS1 SRGN
DNASE1L1 HNRNPA0
DNASE1L1 P2RY10
IGL@ TAF12
IGL@ LOC91316
IGL@ KIAA0125
PPARD PDXK
HTR2A BNC1
HTR2A AFF2
COL4A2 SPARC
COL4A2 COL1A2
COL4A2 ACTN1
COL4A2 COL4A1
COL4A1 MARCKS
GRN GPNMB
GRN IFI30
HCK MRC1
HCK ALOX5AP
HCK MAPKAPK3
SNRPB2 UBE2N
GZMA CD53
GZMA CCL5
HLX RASSF2
PSMD14 TWF1
PSMD14 MTHFD2
PSMD14 HSPE1
PSMD14 CDC123
PSMD14 ATP5G3
ITGAV FN1
CSNK2B EHMT2
SLC35B1 PSMB4
CD14 PLEK
CD14 CSF1R
CD14 IFI30
RHOH ICAM3
ITGAL ARHGEF6
ITGAL FGR
ITGAL ARHGAP25
ITGAM ALOX5
VWF TGFBR3
VWF GRK5
VWF A2M
VWF CALCRL
IL15RA GNAI2
EIF4A3 CCNB1
KRT18 HLA-DPA1
KRT18 KRT8
KRT18 MAP7
MYH10 FHL1
MYH10 DPYSL2
MYH11 LMOD1
MYH11 A2M
ACP1 FRG1
ACP1 COASY
ACP1 CLNS1A
ACP1 GRSF1
ACP1 ARL3
ACP1 YWHAQ
ACP1 AZIN1
ACP1 XRCC5
ACP1 TROVE2
RCAN2 PMP22
RCAN2 A2M
SSB YWHAQ
RAP1A SMARCA2
TAF12 RAB28
TAF12 NAP1L4
TAF12 GTF2A2
DPT TIMP3
FOXM1 KIAA0101
FOXM1 TOP2A
MTIF2 FLAD1
ADCYAP1 MSX1
FH AIMP2
SNTB2 S100A10
CDC2 KIAA0101
LHFPL2 FCGR1A
EXOSC10 SSTR3
EXOSC10 TFCP2
EXOSC10 COASY
SPI1 C3AR1
SPI1 SLC31A2
SPI1 RSU1
SPI1 KIF2A
NCOA6 TM9SF4
NCOA4 LIG3
PLA2G7 FCER1G
CKS1B PCNA
CKS1B CCNB1
CKS1B PLK3
CKS1B GGH
CKS1B EBNA1BP2
CKS1B TOP2A
MCM4 TOP2A
SPARC COL1A2
TM9SF2 HNRNPF
LAMA2 LRP1
LAMA2 A2M
LAMA2 ZFP36L2
DMPK ETF1
TCEA2 SERINC3
CALB2 CNP
IL3RA PRKACA
UBE2V2 LSM1
UBE2V2 COPS5
SRPK1 P4HB
SRPK1 ILF3
IL2RB FYB
IL2RB CCL5
IL2RB FGL2
IL2RB CD6
IL2RB ZAP70
IL2RB PLEK
ARID5A N4BP2L1
IL2RG NCKAP1L
IL2RG CD2
IL2RG PIK3IP1
LSP1 DOCK2
LSP1 LRP1
LSP1 EMP3
LSP1 HLA-DMA
NTN3 LOC91316
FGL2 CD53
SSTR3 MAD1L1
SSTR3 TNNI1
IFNA21 THRA
ATP1A3 ATP6V0A1
ATP1A3 LMAN2
HSPE1 PRDX3
MYL6B TFCP2
MYL6B PCBP2
SSR4 MAP3K11
SSR4 RNASE6
SSR4 XBP1
MYLPF PCDH1
FMO2 ITGA8
FMO2 COX7A1
FMO2 CYP4B1
NCKAP1L CD53
NCKAP1L LGALS9
NCKAP1L ACP5
NCKAP1L FGR
B4GALNT1 GLI3
FMO3 A2M
HMGB1 HNRNPA2B1
HMGB1 UBC
FLAD1 CCT6A
FLAD1 PARP1
SPARCL1 AOC3
SPARCL1 A2M
SPARCL1 SRPX
CAT DPYSL2
RAB2A UBE2H
C1orf61 SLC25A11
EIF2S1 NUMB
LOC728849 TARBP1
LOC728849 NPDC1
EIF2S2 SNRPB
EIF2S2 CCNB1
EIF2S2 MTHFD2
EIF2S2 SLC2A1
FRG1 ACSL1
FRG1 CIR1
EPS15 DYRK1A
HLA-DRA CD74
HLA-DRA ITGB2
HLA-DRA IFI30
HLA-DRA VIM
HLA-DRA PEA15
HLA-DRA HLA-E
HLA-DRA ARHGAP25
HLA-DRA HLA-DMB
CCNA2 PSMB7
CCNA2 MYBL2
CCNA2 TOP2A
DDX10 COPS5
DPYD ATP6V1B2
MAD1L1 CCL17
SELPLG CD52
SELPLG CD74
SELPLG GYPC
SELPLG TRIM22
RBM25 CBFB
CXCR4 CD53
CXCR4 RNASE6
MNDA NCF2
MNDA AIF1
PSMC3 UBC
PSMC5 CNP
TBCE RAB4A
ITGB1 GTF2E1
ITGB2 GPNMB
ITGB2 PTAFR
ITGB2 CAPG
ITGB2 HLA-DMB
ITGB2 AIF1
CYR61 EGR3
CYR61 CTGF
CYR61 EGR1
CYR61 MMP2
CYR61 A2M
LTBP2 A2M
LTBP2 NME1
NOLC1 THOC1
NOLC1 COPS5
NOLC1 PRDX3
NOLC1 UBE2N
KPNB1 TOP2A
HERPUD1 LOC91316
IL10RB SLC1A5
FBN1 PCOLCE
FBN1 CTSK
FBN1 SERPINF1
FBN1 LUM
IL32 CD247
IL32 CD3D
CREB1 PPP2R5C
TRIP10 ILF3
LCP2 FYB
LCP2 CD53
LCP1 CD53
LCP1 HLA-DQA1
LCP1 IFI30
TRIP13 CENPF
TRIP13 CSNK1D
TRIP13 CENPA
TPSAB1 CPA3
TPSAB1 ANGPT1
TPSAB1 A2M
RAB21 PIK3R2
RAB21 UBE2N
E2F5 PABPC1
AOAH CD53
BNC1 ZNF266
C3AR1 CSF1R
CFD ANGPT1
IER2 JUNB
IER2 EGR1
FUT6 FUT3
SLC1A5 NME1
HLA-DMB HLA-DPB1
HLA-DMB RNASE6
HLA-DMB FAS
HLA-DMB CD37
HLA-DMB CD247
HLA-DMB HLA-DPA1
HLA-DMB HLA-DQA1
HLA-DMB HLA-DMA
EWSR1 CIR1
PSMD7 SMC1A
AVPR1B PSD
AVPR1B APOC3
AVPR1B MSX1
AVPR1B POU2F2
AVPR1B EBI3
NUTF2 ZNF91
RPN2 P4HB
SFTPB NAAA
SCN7A IGLL1
HUWE1 NONO
PTK2B CYTH1
PTK2B SFRS5
PTK2B RNASE6
ARAF KRT2
FCGR1A FCER1G
FCGR1A LILRB4
FCGR1A GPNMB
FCGR1A CD86
FCGR1A PLEK
DAB2 CAMLG
DAB2 EMP3
DAB2 TRIM22
DAB2 APOC1
MLLT3 HNRNPA2B1
ROS1 AANAT
SLC25A11 MAN2A2
GNL2 MRPL19
GNL2 ATP6V1C1
GNL2 ABL2
GNL2 MORF4L2
GNL2 RANBP2
DNTTIP2 CLCN3
DNTTIP2 KPNA3
GYPC TCF4
GYPC LRP1
GYPC FILIP1L
GYPC ARHGEF6
GYPC LRRC32
GYPC CCND2
GYPC ZFP36L2
GYPC PDE2A
GYPC CD302
GYPC SELP
GYPC A2M
GYPC BCL2
CD72 HCLS1
ARHGEF6 CD52
ARHGEF6 EHMT2
ARHGEF6 PSMB2
ARHGEF6 RNASE6
ARHGEF6 RASSF2
ARHGEF6 FLI1
ARHGEF6 CCR2
ARHGEF6 VIM
ARHGEF6 N4BP2L1
ARHGEF6 STAT5A
ARHGEF6 PTPRO
ARHGEF6 CASP1
ARHGEF6 SMARCA2
ARHGEF6 PTPN6
ARHGEF6 ADRB2
EIF3A PRDX3
EIF3B NONO
EIF3B AIMP2
RAD23A UBE2A
EIF3E RPL27A
EIF3E RPL10A
EIF3E RPL31
FADD TCEB1
DYRK1A KIAA0240
DYRK1A MYO5B
MTMR6 BIRC2
RELA AMPD3
CDH5 CALCRL
CENPF TOP2A
CENPE EZH2
HLA-DRB1 HLA-DQB1
C4orf10 PCDH1
C4orf10 TNNT3
C4orf10 ETV2
C4orf10 DRG2
CENPA TCEB1
CENPA NCAPH
CENPA PSMB2
CENPA TOP2A
PALM SPTBN1
TBL3 MAN2A2
NMT1 MAP2K1
NMT1 MT1A
YIF1A EBNA1BP2
THOC1 DNM1L
PAFAH1B1 CALCOCO2
PAFAH1B2 HRG
LOC91316 HLA-C
LOC91316 TNFRSF17
LOC91316 ICAM3
LOC91316 CD79A
FN1 LGALS1
GTF2F2 TTYH2
C1QB NCF2
C1QB FCER1G
C1QB LGALS1
C1QB SLC31A2
C1QB APOC1
SLC2A1 PKM2
SLC2A1 GAPDH
SLC2A1 TK1
SLC2A1 FGFR2
SLC2A1 PSMB2
VIM TCF4
VIM P4HB
VIM RTN1
VIM MSN
VIM TRPC1
VIM EMP3
VIM MAP4
VIM TGFBI
VIM PPP2R5C
VIM GNAI2
VIM XBP1
SYK CYTH1
SYK ATOX1
TIAL1 IARS
TIAL1 ILF3
DBT APOC3
NUP88 SNRPE
CCL3 CCL4
GHRHR TIMP4
CCND2 DOCK2
CCND2 RASSF2
CCND2 TOP2A
IL10RA CD53
IL10RA TRD@
CCL4 TNFAIP3
CCL4 CD53
CCL5 PTPRC
CCL5 CD2
RPL27A EIF3F
PROS1 TRPC1
PROS1 RASSF2
PROS1 ZFP36L2
SAA1 PCDH1
COPS5 COASY
COPS5 RAD21
COPS5 CYCS
COPS5 TCEB1
RRAS ANXA5
RRAS SPTBN1
MED1 RFC1
LAMB2 IP6K1
CD48 IL7R
CD48 TRBV5-4
CD48 CD37
CD48 CORO1B
CD48 RUNX3
CD48 CORO1A
NEK2 MELK
GGCX HMGCL
SLC11A1 ENO1
RDBP ADH4
NBL1 LRP1
NBL1 TIMP3
AKR1C1 AKR1C3
C6orf142 FLI1
FIG4 NUMB
ANGPT1 ITGA8
ANGPT1 CCL15
ANGPT1 CYP4B1
ANGPT1 FHL1
ANGPT1 ADH1C
MT1A ACTC1
TCF4 CD53
TCF4 TIMP3
TCF4 COX7B
DPYSL2 CD302
DPYSL2 A2M
DPYSL3 CDH11
DLD SMC1A
DLD COASY
DLD SLBP
DLD HBZ
DLD CDC123
NUDT1 MYL7
DAP3 PARP1
IGFBP4 FMOD
TK1 TOP2A
COX7A1 AOC3
COX7A1 CRYAB
COL16A1 USF2
COL16A1 ADH4
EZH2 MKI67
EZH2 CTPS
EZH2 IARS
EZH2 COASY
EZH2 MTHFD2
IRF2 CD74
MTHFD2 C20orf24
MTHFD2 TCEB1
MTHFD2 PFN2
MTHFD2 KIF11
MTHFD2 SNRPF
IRF9 PSME1
TUBB KIAA0101
TUBB REEP5
MAOB SEPP1
MAOB CCNG2
MAOB HBA2
MGP TIMP3
MGP CRYAB
MGP H2AFZ
MGP KIF14
MGP ENO1
MGP A2M
DTYMK DLGAP5
DTYMK KPNA2
DTYMK TOP2A
IGHD VGLL4
BTK CD52
COX17 RPA1
CD74 CD53
CD74 CST3
PDGFRA ACTA2
PDGFRA CTGF
PDGFRA MMP2
LBR SNRPB
ARD1A PSMB6
FILIP1L TIMP3
PSMB10 AIF1
PSMB10 HLA-F
PSMB10 PSMB8
AMPD3 RNASE6
CIRBP PDE4B
CIRBP BTG2
RFC1 CIR1
RFC1 FLT3LG
CYP4B1 PIK3R1
SNRPA1 COASY
KIF14 LOC96610
KIF14 LSM1
KIF14 KPNA2
KIF14 KIAA0101
KIF14 MYBL2
KIF14 TOP2A
KIF11 KIAA0101
KIF11 TOP2A
NHLH1 ACTC1
NHLH1 ADRB3
NHLH1 TNNI1
NHLH1 PLCD1
LUM CDH11
LUM FBLN2
COASY GSPT1
COASY P4HB
COASY H2AFZ
COASY RBBP4
COASY CXorf40B
COASY EMP3
COASY NPEPPS
COASY EBNA1BP2
MYH6 CCL22
PSEN2 MAN2A2
TPM4 RSU1
TPM4 GINS1
CSF1R CD53
CSF1R RNASE6
TPM2 MYL9
IGHM MS4A1
PLOD2 MAP4K5
RANBP2 DDX1
TGFBR3 TGFBR2
TGFBR2 NME1
TGFBR2 CD59
TGFBR2 PARP1
TGFBR2 STOM
TGFBR2 ADH1C
TGFBR2 REEP5
KIAA0430 SFRS5
KIAA0430 KIAA0232
KIAA0430 SON
CKS2 MELK
HNRNPA0 TOP2B
HNRNPA0 MAN2A2
GNB3 PCDH1
COL5A2 COL1A1
COL5A1 INHBA
COL5A1 COL1A2
CTSK HCLS1
CTSK LGALS1
UNG SNRPF
UNG SFRS9
FRY GNAQ
EP300 PIN1
REEP5 SAC3D1
LRRC32 MYL9
ZFP36 EGR1
ZFP36 DUSP1
ZFP36 NR4A1
RPS3A RPS15A
CDK9 ATP6V0D1
TGFB3 DDR2
GRSF1 HADHB
GRSF1 MAN2A2
RPA1 KPNA3
TCEB1 YWHAQ
TCEB1 AZIN1
TCEB1 EBNA1BP2
SF3B2 SSRP1
CD247 ZAP70
PTGDS RASSF2
PTGDS CCL15
SMARCA1 OCRL
SMARCA2 SEPP1
SMARCA2 NCF4
SMARCA2 STOM
SMARCA2 PIK3R1
DRG2 PIK3R2
FCN1 LYZ
UNC119 SRP19
YWHAQ SNRPG
CXorf40B TFCP2
TRD@ TRBV5-4
TRD@ CD2
IL18 SRGN
IL18 CD86
ZAP70 CD53
TNNI1 PPY
HCLS1 RNASE6
HCLS1 CORO1A
HCLS1 NCF4
EPRS PARP1
EPRS SNRPE
CCT6A PSMA2
CCT6A CYCS
CCT6A H2AFZ
RAC2 CD37
NR4A2 NR4A1
NR4A2 DUSP1
NR4A3 FOSB
VCL RGS3
CHRM1 SERPINF1
C1S C1R
C1S SERPING1
LILRB4 APOC1
CYTH1 PLEK
CDC123 RPP38
CDC123 KIAA0101
CDC123 XRCC5
CDC123 HNRNPF
SLA CD53
CCNB1 CTPS
CCNB1 NME1
CCNB1 MELK
CCNB1 KIAA0101
FEZ1 ID2B
FEZ1 AOC3
FEZ1 SDCBP
CUL4A MAP2K1
CUL4A NAP1L4
CUL4A NXF1
CUL4A EBNA1BP2
TYMS MCM6
TYMS TOP2A
MAP4K1 RUNX3
MAP4K1 CORO1A
MAP4K1 CD3D
MAP4K1 INPP5D
ADH1C FHL1
ADH1C TNXB
ADH1C CD302
ADH1C C7
ADH1C A2M
HCFC1 TARBP1
HLA-DMA HLA-DQB1
MMP2 COL6A3
MMP2 FMOD
IMMT PCDH1
IMMT TFAM
CD38 CD27
WWP1 SERINC3
GSS UGP2
CD36 MSX1
CD37 CD52
CD37 CD53
CD37 DOCK2
CD37 GPSM3
CD37 ARHGAP25
CD37 C1R
CD37 PTPN6
MYL5 MSX1
MYL5 APOC3
APOC3 CHIC1
APOC3 ADRB3
APOC1 ACP5
KIF2C TOP2A
MYL9 EMP3
MYL9 CRYAB
MYL9 TAGLN
PECAM1 SNRK
PECAM1 RASSF2
PECAM1 RNASE6
TRBV5-4 CD2
MPP1 IFI30
MAP3K4 PPP1CB
MAP3K4 PIK3R2
MAP3K4 SETMAR
MAP3K4 BCL2
THRA MSX1
INHBA ACTN1
GRM8 NCF4
GP2 C1D
CTSH CD302
HLA-DPB1 CD52
CETP TEF
GPI GAPDH
CLCN3 SRP19
NFIL3 TFCP2
TRIM21 IFI35
PHB2 ADRB3
CHERP ILF3
RPL18 RPL13A
RPL18 RPS5
RPL18 RPL29
RPL18 RPS19
NME1 PWP1
NME1 SNRPG
PTPN11 SFRS2
PTPN11 PIK3R2
PTPN11 PPP1CC
PTPN11 UBE2N
RBBP7 TWF1
ARCN1 SRPR
ARCN1 SNX19
KPNA2 SLBP
CD3D ARHGAP25
CD3D CD2
DMD SEPP1
DMD CD302
KIAA0141 PSMB6
DOCK2 SNX19
GAPDH LDHA
SLC31A2 SRGN
IFNGR1 P4HB
IFNGR1 DUSP1
IFNGR1 SNRK
IFNGR2 LGALS9
FBLN2 GNAI2
RPL7A RPL35
PPM1A ZNF410
NONO ILF3
EGR3 ATF3
RASA1 EFEMP2
EGR1 BTG2
TIAM1 STAT5A
TIAM1 NR3C1
JUP KRT8
YARS AIMP2
YARS EBNA1BP2
HLA-DQB1 HLA-DQA1
DRD1 PTPRN
DRD1 P2RX7
RPL10A RPS18
CAMP ZWINTAS
NKX2-5 CHIC1
GSPT1 AIMP2
MAN2A2 DAZAP2
MAN2A2 SFRS3
MAN2A2 DNM1L
MAN2A2 NNT
MAN2A2 DDX1
HERC1 ISCU
IGLL1 PCDH1
IGLL1 AANAT
IGLL1 THAP11
PAX6 CTRC
MRPL3 MRPS22
FAM38A BCL9
PWP1 COPS8
PWP1 SFRS9
PWP1 UBE2N
PWP1 SSRP1
PWP1 CDC25C
PWP1 ARL1
PTPN7 SNAPC1
PTPN7 LCK
GINS1 PCNA
GINS1 TOP2A
TNFRSF1B IFI30
GNAQ MYOM1
UBE2N SMC1A
UBE2N PSMA3
UBE2A SMC1A
DDR1 CDH1
DDR1 EVPL
PSD PLCD1
SKI GOLGA4
UBE2S CDC20
LCK CD6
LCK CD2
PPP2R5C SFRS5
CCR1 PTPRO
CCR1 IFI30
SERPING1 GNAI2
SERPING1 HLA-DQA1
SERPING1 NCF4
SRGN GLIPR1
SRGN IFI30
SRGN FCGR3B
SRGN CTNNA1
KIAA0101 PCNA
KIAA0101 H2AFZ
KIAA0101 CDC20
KIAA0101 MCM6
KIAA0101 HMGA1
CD79B CD27
A2M SEPP1
A2M GPC3
RPS9 RPS28
CD79A CD27
CD83 CD52
GPNMB RNASE6
SNX19 DGKG
SNX19 BIRC2
ICAM3 CD53
PSMA5 TWF1
PSMA5 GNA13
C2 IFI30
MORF4L2 SMC1A
RPS21 GPSM3
IL7R CCR2
RABEPK CNP
LMNB1 TOP2A
GABRB1 AKT2
GABRB1 GOLGA4
LGALS1 CDH11
LGALS1 PCOLCE
LGALS1 COL6A3
SP3 UBC
LRP1 ANXA6
LRP1 SERPINF1
TDG TFCP2
TDG SNRPF
ADRB3 PCDH1
ADRB3 DRD2
ADRB3 LIMK2
ADRB3 SNCB
ADRB3 PIK3R2
COL1A2 VCAN
COL1A2 COL1A1
WAPAL ISCU
RHEB PMS2L5
SEPP1 P4HB
CDH12 ABL2
CHIC1 NAP1L4
CHIC1 POU2F2
AIMP2 HNRNPF
CYCS PCNA
CYCS HNRNPA2B1
CORO1A PLEK
ZMYND11 SETMAR
FMR1 SMC1A
PIN1 NFIC
SPTBN1 AADAC
SPTBN1 SOD3
RPL29 RPL32
RPL29 RPS8
SCAMP1 PCDH1
NAP1L4 SILV
NAP1L4 PCDH1
NUP188 PCDH1
P4HB PLOD1
P4HB CSNK1D
PCNA SMC1A
PCNA SNRPB
ANXA2 S100A10
PIGF DNM1L
ANXA6 TIMP3
MCM3 TOP2A
MCM2 TOP2A
EGR2 RNASE6
TAGLN ACTA2
TRIP12 SSR1
TRIP12 DDX1
PPP1CB TFCP2
PPP1CC SFRS9
RPA3 EED
C1D DDX39
TFCP2 PCDH1
TFCP2 GTF2H1
COL6A1 COL6A2
C1R ACTA2
C1R COL6A2
C1R SERPINF1
COL6A3 COL6A2
AOC3 PMP22
CTRC HTT
CCR2 BTN3A2
SRP9 SNRPE
AKT2 TEF
NPDC1 PCDH1
NPDC1 ATP5O
ZNF8 TEF
KIFAP3 CAP1
DARC CCL15
NKX2-1 GUCY1A3
ZNF142 PCDH1
DSC2 PSMB2
POU2F2 IP6K1
PMS2L5 PMS2L3
CSNK1E MSN
ARHGAP25 CD69
RNASE6 GNAI2
HK3 FCER1G
ALOX5 NCF2
IFI35 HLA-F
IFI30 FCER1G
IFI30 CAPG
IP6K1 ADH4
TWF1 SFRS2
BMP4 FHL3
EEF1G RPS8
H2AFZ NUP153
SRPX PMP22
CCNF SNRPB
TLR1 PLEK
KDM5D RPS4Y1
CYTIP CD53
KDM5A SERINC3
RPL8 HAGH
ACTA2 CDH11
RASSF2 EMP3
HLA-F BTN3A2
HLA-F HLA-E
HLA-F PSMB9
HLA-E CD52
HLA-E BTN3A2
PCBP1 SFRS2
RPS8 RPL6
TOP2A CDC20
TOP2A SNRPB
SMC1A SFRS2
SMC1A SNRPB
NXF1 PCDH1
ARPC2 GNAI2
CKAP5 SNRPB
PLEK PTPRC
PLEK GNAI2
ZNF133 CSTF1
AIF1 CD53
AIF1 FCER1G
BTN3A2 PSMB8
NCF4 VAMP2
NCF4 EMP3
FOSB ATF3
STOM CD302
BTG2 SFRS7
BTG2 JUND
ADH4 PSMB8
ST14 SFRS5
RGS19 CD53
PSMB9 CD53
CD52 EVI2B
CD53 PTPRC
DNASE2 CNP
MSX1 CYP4A11
GLIPR1 PTPRC
EVI2B PTPRC
