# Supplementary material for: Functional networks inference from rule-based machine learning models
Source: BioData Min. 2016 Sep 5;9:28. doi: 10.1186/s13040-016-0106-4 (PMC5011349; doi:10.1186/s13040-016-0106-4)
Supplement: Supplementary file 2 — Networks. All networks used in the analysis given as a list of edges. (XZ 11980 kb) [file 13040_2016_106_MOESM2_ESM.xz › networks/aracne/GSE3726/SE_C2.txt]

JRK TMEM111
TMEM5 TRIM62
SLC44A4 KIF5B
SLC44A4 PIK3CB
SLC44A4 FUT6
SLC44A4 EML4
SLC44A4 SLC35A3
SLC44A4 GFPT1
LRRC8B MARCH7
LRRC8B FEM1B
LRRC8B HN1L
LRRC8B RABL4
LRRC8B WDR61
LRRC8B PDCD10
MTL5 RUFY3
MTL5 ZNF606
MTL5 APPBP2
MTL5 TLK2
MTL5 POMGNT1
MTL5 CYB561
MTL5 AZI1
MTL5 CCND1
MTL5 CYB5R1
MTL5 SEMA3F
MTL5 DNAL4
MTL5 RNFT2
MTL5 TEX2
MTL5 MTMR4
MTL5 TFAP2C
MTL5 TMPRSS6
MTL5 SFI1
MTL5 VEZF1
MTL5 KRT19
MTL5 IQCG
GPR18 ITGAL
GPR18 TRAF3IP3
GPR18 AIM2
GPR18 CLEC10A
GPR18 TGM4
HIST1H2BC HIST1H2BE
HIST1H2BC HIST1H2BF
HIST1H2BC HIST2H2AA3
HIST1H2BC HIST1H2BD
IQCK PDCD4
IQCK CP110
IQCK CYB5A
IQCK SULT1A1
IQCK LEF1
ATP6V1H MRPS18B
AK2 UNC84B
TMPRSS4 FDX1
TMPRSS4 NCOR2
DDX24 HNRNPA3
DDX24 HSPB11
DDX24 PHF3
DDX24 BTBD1
DDX24 FAM174B
DDX24 ZEB1
DDX24 C18orf25
DDX24 LAG3
DDX24 REST
DDX24 EIF4ENIF1
DDX24 WDR61
DDX24 BMPR2
SLC19A2 TSPAN13
SLC19A2 PISD
SLC19A2 SIAH2
SLC19A2 SRP54
ARFGAP3 PEBP1
ARFGAP3 NCAN
GAPVD1 MBD4
CTDSPL TRHDE
SCN3B PHGDH
BZRPL1 RARA
PABPN1 GNS
PABPN1 SEL1L
PABPN1 TOM1L1
PABPN1 TBC1D30
C18orf22 APITD1
ULK2 TRMT12
ULK2 GARNL1
TMEM87A C21orf33
MAPK4 TBC1D9
MAPK4 YY1
LARS2 SPRY2
KHDRBS1 KLHL2
ZNF682 TFAP2C
ZNF571 DNAL4
ZNF571 ZNF177
ZNF571 RABL2A
QRICH1 HERC2P3
SEMA3F TFAP2A
SEMA3F CP110
SEMA3F KDM4B
SEMA3F DENND1B
SEMA3F XBP1
SEMA3F HIST1H2BM
SEMA3F ZNF91
SEMA3F BAIAP2
SEMA3F LRRN2
SEMA3F MAST4
SEMA3F KIF5C
SEMA3F MAP3K1
SEMA3F CTAGE5
SEMA3F GLUL
SEMA3F BHLHE40
SEMA3F MNAT1
SEMA3F CISH
SEMA3F GARNL1
SEMA3F TIAM1
SEMA3F RAB26
SEMA3F NME3
SEMA3F DNALI1
SEMA3F DLG5
SEMA3F ASTN2
SEMA3F INPP4A
SEMA3F MYT1
SEMA3F MTOR
DLG5 RND1
DLG5 EPS8L1
DLG5 C10orf57
DLG5 BRWD1
HIST1H2BM H2BFS
HIST1H2BM NAV3
HIST1H2BM HIST2H2BE
HIST1H2BM MYBL1
HIST1H2BM HIST1H2AK
HIST1H2BM TACSTD2
TRAPPC10 SFRS15
SALL2 IRS1
SALL2 PBX1
SCO2 IFIT3
PALB2 SLC38A1
PALB2 TOPORS
FKBP8 CAMK1G
FAM134B MRPS34
FAM134B COX8A
STARD13 DIXDC1
STARD13 ALDH3A2
ZNF443 GCDH
ZNF443 LCMT2
ZNF443 RFC1
ZNF45 DCAF10
CDK5 PPFIA1
TP63 TNN
TP63 CD1C
TP63 FRMD8
TP63 DST
TP63 GRM5
TP63 ARMC9
TP63 SP110
TP63 LEF1
ZNF24 GOLGA2
ZNF24 PLEKHF2
ZNF24 C21orf33
ZNF24 TSPAN13
ZNF24 MED13L
BBS9 FLJ40113
BBS9 ZNF415
BBS9 SIM1
BBS9 SMARCA2
TM4SF20 SERINC3
TM4SF20 CES2
TM4SF20 MEP1A
TM4SF20 CLIC1
TM4SF20 DDC
KIAA1772 DLX2
KIAA1772 ADRA1B
KIAA1772 ZNF574
KIAA1772 PPP2R3A
KIAA1772 LAMA4
KIAA1772 KDM4B
KIAA1772 STK19
KIAA1772 NEAT1
KIAA1772 LCMT2
KIAA1772 SS18
DTNA SLC25A30
DTNA CUL7
DTNA RBM8A
DTNA DFNB31
DEAF1 IL12B
TBX19 TTLL4
TBX19 TCF7L1
TBX19 ST3GAL6
KLF11 GPM6B
KLF11 DUOX1
KLF11 NOTCH2
KLF11 DCAF8
SNX29 KIAA1033
INSIG1 CALM1
INSIG1 ARL6IP4
DKFZP434B2016 HOXB8
DKFZP434B2016 GH1
TFEC EVI2A
KIDINS220 PAPSS1
PTP4A2 CLASP2
PTP4A2 TOM1L1
PTP4A2 SEC62
PLEKHF2 C16orf53
PLEKHF2 SLC9A3R1
PLEKHF2 WWP1
PLEKHF2 SYNGR1
PLEKHF2 C10orf57
PLEKHF2 C6orf211
PLEKHF2 GGA2
PLEKHF2 CCND1
PLEKHF2 LOC729602
PLEKHF2 COX6C
PLEKHF2 BLVRA
PLEKHF2 GARNL1
PLEKHF2 IGF1R
PLEKHF2 HHAT
PLEKHF2 ZNF91
PLEKHF2 KRT19
PLEKHF2 SRP54
METAP2 TOX4
METAP2 DICER1
IPW MEGF9
MLL2 FAM163A
MLL2 TSPY1
MLL2 HIST4H4
ABCB9 MAGED2
ABCB9 SYNGR1
ABCB9 RMND5B
ABCB9 SGSH
ABCB9 BAIAP3
GIN1 PER2
MPL CLCC1
PRRX2 KIAA1609
C19orf42 SAFB
HTR7P GULP1
TAP1 BIRC3
TAP1 WARS
TAP1 STAT1
TAP1 SOD2
LIMCH1 SFRS5
LIMCH1 PLK2
LIMCH1 GPRC5B
LIMCH1 TWSG1
LIMCH1 GOLGA2
LIMCH1 AKAP13
LIMCH1 PIK3R3
LIMCH1 PDZD2
YY1AP1 NOL3
YY1AP1 PBXIP1
YY1AP1 RPS6KC1
YY1AP1 EPN2
YY1AP1 SCYL3
YY1AP1 GBAP
TRIM62 EXOC2
TRIM62 ALKBH1
TRIM62 TSC2
TRIM62 CNOT8
TRIM62 ZNF140
HLA-DQA1 HLA-DRB4
PPP2R3A PDE4DIP
PPP2R3A DNAJC28
PPP2R3A INTS3
PPP2R3A GPRC5B
PPP2R3A TIA1
PPP2R3A LMF1
PPP2R3A PTPRF
PPP2R3A DNAL4
PPP2R3A KIAA1024
PPP2R3A SCYL3
PPP2R3A SMARCA2
PPP2R3A EFS
PPP2R3A ZNF93
PPP2R3A SHANK2
PPP2R3A SIM1
PPP2R3A TACSTD2
SNX26 PBX1
SNX26 TACSTD2
THNSL2 POLI
THNSL2 EPN2
FASLG IL2RB
FASLG IFNG
FASLG AIM2
COPG P4HB
COPG HSPA13
KIAA0232 CEP164
KIAA0232 HNRNPH2
KIAA0232 LMAN2L
KIAA0232 ARHGAP12
KIAA0232 GTF2H3
AP4S1 NUP62
AP4S1 PAH
UBFD1 RAD23B
ENPP1 MB
ENPP1 TFAP2A
ENPP1 TFAP2C
ENPP1 MED13L
ENPP1 TBC1D9
ENPP1 PMS2L2
ENPP1 PBX1
ART3 CHODL
ART3 NDRG1
ART3 MICALL1
ART3 BTG3
ART3 ROPN1B
CCNH PIGV
FBXO11 PEX11B
FBXO11 SRCAP
FBXO11 CREB1
TBX21 CD96
DNASE2 RRH
DNASE2 PCTK1
DNASE2 ELK1
MYLK SYNM
SPG11 CCDC25
SPG11 PAWR
FAM32A CEP250
FAM32A DDX39
GPR161 CAND2
CLCC1 ENPP4
CLCC1 TTC30A
SEC23IP SNW1
DHRS7 ZNF91
DHRS7 C5orf30
DHRS7 TMEM30B
EHD1 SNW1
RFPL3S IL1RAPL2
PSD3 DLEU2
PSD3 DCAF10
SEL1L LMAN2L
SEL1L C18orf25
SEL1L GNS
SEL1L ACSL3
SEL1L KIF16B
SEL1L PKNOX1
SEL1L OR2B6
EXD2 TOM1L1
SLC25A32 RAB2A
HMGN1 ZNF184
HMGN1 CYB561
HMGN1 CNOT2
PEF1 HIPK3
ZNF771 SPAG11B
EEF1G RPL14
ARL1 FAM18B
ARL1 MRPS18B
ARL1 ITPR2
ARL1 LONP2
ARL1 MRFAP1L1
SNX13 ITGB5
IL8 MMP3
TREM2 NEFH
TREM2 CRABP2
TREM2 PLXNC1
NBPF10 ERMAP
NBPF10 PDLIM3
TBC1D3F POLI
TBC1D3F C6orf155
TBC1D3F ZNF76
TBC1D3F USP34
TBC1D3F SLC39A6
TBC1D3F ZNF512B
TBC1D3F SYNGR1
TBC1D3F DNAJB6
TBC1D3F ZNF43
TBC1D3F PHF21A
TBC1D3F CAP2
TBC1D3F HOXC6
TBC1D3F RABL2A
TBC1D3F CSAD
TBC1D3F CDC42EP4
TBC1D3F PQBP1
TBC1D3F GLB1L
TBC1D3F SNN
TBC1D3F C6orf62
TBC1D3F SIRT4
TBC1D3F TACSTD2
ADRBK2 THAP3
ITGB6 NAIP
NPAS1 IL4
NPAS1 KLF8
UBE2V1 RNPEP
UHRF1BP1L POLI
GALNT7 BAG1
GALNT7 IVD
C16orf70 FCER2
GARNL1 P2RX4
GARNL1 ACOX1
GARNL1 TFAP2A
GARNL1 AMZ2
GARNL1 STRN3
GARNL1 TOB1
GARNL1 ZMYND10
GARNL1 NRIP1
GARNL1 CRNKL1
GARNL1 SRP54
GARNL1 PSMA6
GRAMD1C ZNF20
GRAMD1C PKNOX1
GRAMD1C CALCOCO2
GRAMD1C PAX2
GRAMD1C PPBPL2
CENPF SH3BP2
CENPF TLE4
HMGB3 SLC26A1
CACNA1I HBE1
CACNA1I TAT
ARF5 RC3H2
MRPS14 POLI
MRPS14 KCTD3
MRPS14 CHKB
MRPS14 ASAH1
MRPS14 DCAF10
MRPS14 TAF9B
MRPS14 TRIM45
MRPS14 MYLIP
CELSR3 HIST1H4B
MAGEF1 DNAL4
MAGEF1 WDR47
MAGEF1 SLC25A17
MAGEF1 IQCG
MAGEF1 CABYR
PSMC6 FKBP3
PSMC6 SSX2IP
KLF8 HRASLS
RYR3 PRMT2
IFIT3 MX2
IFIT3 ZNF76
IFIT3 OAS2
IFIT3 SIGLEC1
IFIT3 IFI44L
IFIT3 IFIT5
IFIT3 UBE2L6
IFIT3 TLR2
IFIT3 IFI44
IFIT3 IFIH1
IFIT3 DDX60
IFIT3 SP110
IFIT3 XAF1
SDC1 DNAL4
SDC1 FGF13
PKP4 ZNF322B
PKP4 KLC2
CDC27 CYB5A
UGGT1 RPN1
LOC150759 CST6
RABGAP1 C10orf57
TLX2 ANKRD2
AFF2 DAXX
CDH3 DSC2
ZNF140 ZBTB1
ZNF140 ELF2
LRRC47 FUSIP1
CD3G MSI1
CD3G CCL5
CD3G SH2D1A
CD3G TARP
CD3G TRAF3IP3
CD3G GIT2
CD3G ICOS
TUBGCP2 AAMP
ZNF280D MT4
ZNF280D ITGB1BP1
RBL2 UNC119
RBL2 GOLGA2L1
FHIT ARSD
ZNF226 IKBKB
ZNF226 MAB21L1
ZNF226 BCL2
RNF10 TMBIM4
RNF10 C3orf63
ZNF84 SLC4A7
ZNF84 TUBGCP5
ZNF84 MEGF9
OBSL1 HN1L
OBSL1 RGL2
OBSL1 ATP6AP1
OBSL1 ZBTB17
OBSL1 MEGF9
OBSL1 BAIAP2
OBSL1 LGALS8
OBSL1 SGSH
OBSL1 DFNB31
OBSL1 AR
OBSL1 PAK4
OBSL1 FLJ42627
OBSL1 TACSTD2
PRPF40A SMARCA4
CCDC76 C1orf109
CCDC76 TIA1
RBMY2FP PDE4DIP
SSR1 EBAG9
GSTTP1 SLC10A1
TWSG1 KIAA0513
TWSG1 ZEB1
TWSG1 ALCAM
TWSG1 GOLGA2
TWSG1 BBX
TWSG1 ATP6V0E2
TWSG1 DFNB31
TWSG1 ICOSLG
TWSG1 MME
TWSG1 ZNF135
TWSG1 PRKAR2B
TWSG1 ZMAT5
EPHA7 YY1
REL SP3
MKS1 VEZF1
MKS1 C17orf71
MKS1 MTMR4
MKS1 HEATR6
HLTF HOMER2
HLTF IQCG
HLTF EFS
HLTF TACSTD2
C5orf13 SLC38A2
ARFGAP2 DHTKD1
ZNF587 AGA
ZNF587 RABEP1
CAPZB TGM4
C18orf25 SS18
C18orf25 ZNF512B
C18orf25 FRMD8
ZFR SIRT4
ZFR PHF3
ZFR MATN2
ERGIC2 PAK4
ERGIC2 CEP290
TNFRSF25 GALK1
KIAA0430 LANCL1
KIAA0430 FKBPL
KIAA0430 SMARCA2
KIAA0430 ZER1
LUC7L3 TRIM37
LUC7L3 ANKRD40
LUC7L3 G6PC3
LUC7L3 CEP290
LUC7L3 EXOSC4
SMAD7 LRRC40
LRPAP1 MAGED2
LRPAP1 SGSM2
ERLIN2 PROSC
AIM2 CCL5
AIM2 SP140
AIM2 FYB
AIM2 LAMP3
AIM2 WARS
AIM2 CRTAM
AIM2 CD8A
AIM2 CD7
MSX2 ACSM5
SAGE1 SYNM
ELL3 METTL2B
ELL3 BLZF1
ELL3 KCTD3
ELL3 GCC2
ELL3 WDR5B
ZNF467 PAK4
RBBP8 FARP1
RBBP8 TOM1L1
FBXL2 PBX1
SP3 PTPMT1
CDK6 CCND1
PCDHB11 CLIP4
ZSCAN18 POLI
ZSCAN18 PCYOX1
ZSCAN18 ZEB1
ZSCAN18 BHLHE40
ZSCAN18 BAIAP2
ZSCAN18 IL6ST
ZSCAN18 IPPK
ZSCAN18 CSAD
ZSCAN18 KCNS3
ZSCAN18 MAB21L1
ZSCAN18 MAST4
DUOX1 LIMK2
DUOX1 CCHCR1
DUOX1 HRASLS
DUOX1 DNAL4
DUOX1 PAQR6
DUOX1 WNT6
DUOX1 ROPN1B
JAG1 FAM174B
FBXO28 ARID4B
FBXO28 SLC25A12
INSIG2 CD2BP2
BAD THSD4
BAD BSCL2
LPL GPD1
GM2A PHGDH
SDAD1 GTF3C2
SDAD1 NACA
CYB561 KCTD2
CYB561 APPBP2
CYB561 MBOAT2
CYB561 TRIM37
CYB561 SEMA4C
CYB561 MYBL1
CYB561 FAM134A
CYB561 NBN
CYB561 PPFIA1
CYB561 BAIAP2
CYB561 UNC119
CYB561 MED13L
CYB561 RPRD1A
CYB561 PMS2CL
CYB561 ZNF93
CYB561 RNF103
CYB561 TLK2
CYB561 MB
CYB561 CXorf40B
CYB561 LRCH4
CYB561 PRKAR1A
CYB561 HIST1H4B
CYB561 PAK4
ALDH2 DIAPH1
IGSF3 DNAL4
IGSF3 SMYD3
IGSF3 AKAP9
DEM1 HELZ
RFC1 GCDH
RFC1 VNN3
RFC1 INSR
RFC1 CUL5
RFC1 SLC6A2
RFC1 LCMT2
COPA PTPRF
COPA CLK2
COPA KIFAP3
LOC100134017 HOXD3
BRSK2 PNMA2
MPO ARNT
AKAP9 BCAS2
IFT122 KDM4B
IFT122 DNAL4
IFT122 CLUL1
IFT122 TACSTD2
RPS6KC1 PDE4DIP
RPS6KC1 RAB3GAP2
RPS6KC1 ABCF3
RPS6KC1 PPOX
RPS6KC1 KIFAP3
TMUB2 AMZ2
INTS6 DLG1
ZNF271 SON
ZNF271 TOM1L1
MYO1C PRMT7
GIT2 EBI3
GIT2 CCL8
GIT2 MYH4
GIT2 LCK
GIT2 TNS1
GIT2 CXCL11
RNF103 ARFIP2
RNF103 RAP1GAP
RNF103 TSPAN13
RNF103 DNAJC16
RNF103 ZC3H11A
RNF103 TMEM127
RNF103 TOB1
RNF103 ESRP2
RNF103 CANT1
RNF103 SSH3
RNF103 NCOR1
FEM1B POLI
FEM1B SP100
FEM1B FUBP1
FEM1B DICER1
FEM1B BAIAP2
FEM1B DYRK1A
SNAP23 BAG1
SNAP23 WDR48
SNAP23 SNW1
SNAP23 NUP98
SNAP23 NEDD4
ALDH3A2 CEP164
TPBG CELSR1
GPD2 HIST1H4B
GPD2 EIF5B
UPF1 FOXO3
MYT1 GRIA1
MYT1 PCSK6
METTL3 PBX1
TNFRSF10C ACCN1
PEX16 EML2
ZNF266 TTC4
LGALS3 SYK
AKR7A2 ARL3
VIPR1 EML4
FLJ42627 KIF5C
FLJ42627 TSC2
FLJ42627 SIM1
FLJ42627 CTNND2
FLJ42627 ATP6V0E2
FLJ42627 MYBL1
FLJ42627 ZNF20
FLJ42627 SLC25A42
PRSS23 RET
PRSS23 CTBS
PRSS23 TOM1L1
NAGLU ATRX
VPS24 POLR2K
PPP4R4 HIST1H4B
DBH ALCAM
DBH PRKDC
TBCC C9orf78
C4A TBC1D9
C4A MAPT
WDR73 LCMT2
ACADM C1orf109
ACADM NDRG2
PPP2R1B FHL1
PPP2R1B GPD1
PPP2R1B LIPE
REST TBC1D9
REST EEF1D
REST SMARCA2
REST NUP62
DLGAP1 CACNG2
NFIC PPAP2B
NFIC ZNF652
NFIC ZEB1
NFIC ACSM5
NFIC NUP62
NFIC DUX1
NFIC SP110
PDCD10 PPFIA1
SFRS11 TIA1
SFRS11 ZNF623
SFRS11 BCAS2
KPTN PDLIM3
PLK2 MAP3K1
PLK2 BAIAP2
PLK2 TFAP2C
PLK2 BEX4
PLK2 FGF13
PLK2 RABEP1
NME3 SLC39A6
NME3 C10orf57
TLE4 ANKRD7
TLE4 GULP1
ACTR6 GLUD1
ACTR6 PCYOX1
IL2RB HLA-E
ROPN1B TTLL4
ROPN1B PSME4
ROPN1B RYR1
ROPN1B ST3GAL6
ROPN1B LIMK1
ROPN1B GPRC5B
ROPN1B DSTYK
ROPN1B BACH2
ROPN1B AZI1
ROPN1B MFAP3L
ROPN1B CDKN2C
ROPN1B RHD
ROPN1B CBS
ROPN1B GPM6B
ROPN1B FOXC1
MUPCDH KRT20
MUPCDH GPA33
MUPCDH TMPRSS2
MUPCDH RNF186
MUPCDH VILL
MUPCDH PDZD3
LRRC48 MEIS3P1
SIRT1 SAFB2
SIRT1 UBE3B
SIRT1 LRRFIP1
SF3A1 PRPSAP2
NKAIN1 ANXA9
NKAIN1 COX6C
NKAIN1 SLC9A3R1
FZD7 ST3GAL6
RPLP2 FGF12
RPLP2 EIF5B
CHRD PDLIM5
CHRD PCOTH
CDY1 CACNG2
WDR44 ZC3H14
WDR44 ZNF410
CYP2A6 HIST1H4B
CYP2A6 PHF20L1
PRKRA VPS8
PRKRA DNAJB6
SRC MAPK14
SLC27A3 ALDH4A1
PTPN1 ESR1
KIAA1024 ST3GAL6
PCSK6 TMEM179B
ZNF93 DNAJB6
ZNF93 ZNF43
FKBP3 KCTD3
FKBP3 ETAA1
FKBP3 RAB17
FKBP3 PNN
FKBP3 SLC1A4
NEDD9 MCL1
PRRG4 GOLGA1
PRRG4 LASP1
PRRG4 ANKHD1
RAB26 PECI
RAB26 IL6ST
RAB26 CA12
RAB26 MLPH
MYST4 KDM4B
ALDH9A1 GPRC5B
INPP4A ADRA1B
INPP4A ZNF512B
INPP4A LOC645468
INPP4A FXR2
INPP4A CTNND2
ACTR3B ARHGEF9
ACTR3B IQCG
DSC2 TAF4B
DSC2 GNA11
C9orf78 PDE4DIP
TOPORS ANKHD1
TOPORS CDK2
TOPORS PLEKHB2
SFRS5 DNAJC17
SFRS5 C9orf91
SFRS5 MEIS3P1
SFRS5 DCAF10
RNF13 GMPR2
USP20 TBC1D19
SNAPC3 SLC10A1
RUNX2 RP4-692D3.1
RUNX2 ANP32A
MRPS18B MRFAP1L1
MRPS18B SFRS14
MRPS18B C10orf57
MRPS18B ATMIN
GPR45 DDR1
GPR45 KLHL22
MX1 OAS2
MX1 ISG15
MX1 BST2
MX1 IFI44L
HOOK2 CALCOCO2
C11orf75 LPIN1
C6orf124 ADORA1
PTPRC SH2D1A
PRPSAP2 ZMYND11
PRPSAP2 EPN2
KIF5C NME5
KIF5C DNALI1
KIF5C IRS1
KIF5C C3orf14
MPPED2 TOM1L1
C6orf108 ZNF574
C6orf108 SMARCA2
FCGR3B ITGAE
COG7 ERBB3
COG7 DDR1
COG7 P2RX4
COG7 EML2
COG7 DNAJB6
COG7 RABEP2
COG7 DCAF6
COG7 TOM1L1
ARAP2 ATRX
GAMT SLC39A6
GAMT IRX5
GAMT SLC9A3R1
AUTS2 MBD4
STAT1 GBP1
STAT1 SH2D1A
STAT1 CXCL10
STAT1 RECQL4
STAT1 SNRPN
LIN37 KIAA0895
TRPV1 TACC1
TRPV1 TMEM144
ZZEF1 PARD3
TOB1 KCTD3
TOB1 APPBP2
TOB1 CCND1
TOB1 RBKS
TOB1 CXorf40B
TOB1 RTN2
TOB1 DCAF10
TOB1 PDK4
ACOT11 GSS
HIST1H2BO HIST1H2BD
RBBP9 ALOX15
RBBP9 PAK2
IQCG HIST1H2BD
IQCG ST3GAL6
IQCG N4BP1
IQCG B3GALNT1
IQCG KIAA0895
IQCG ZNF43
IQCG RHD
IQCG ZNF426
IQCG PHGDH
IQCG HERC5
ING2 CCDC91
KIAA1598 ENPP4
KIAA1598 PGRMC2
CDCP1 PIGZ
NPVF KIAA0513
IL27RA LAG3
IL27RA REPS1
RND1 PRLR
RND1 DFNB31
PIGZ FUT6
PIGZ PVRL3
PIGZ LGALS4
PIGZ SERPINB1
NUP93 DLGAP5
NUP93 VRK1
MAP3K12 SLC39A6
PSME4 EFNB3
PSME4 INTS3
PSME4 GGA2
PSME4 TMEM194A
PSME4 TIA1
PSME4 ZNF43
NECAB3 P4HTM
NECAB3 SPR
SHC3 TPSAB1
SHC3 ZNF426
ARHGAP19 STAG1
USP34 ZC3H7B
USP34 P4HB
USP34 BCAS2
USP34 FAM174B
USP34 ZNF512B
USP34 AMY2A
USP34 LOC729602
USP34 SMARCA2
USP34 ZNF415
USP34 HOMER2
USP34 GLB1L
USP34 TIA1
AP4E1 APC
AP4E1 TAF13
EMX2 ST3GAL6
CCDC91 ZNF107
CCDC91 EIF2B5
CCDC91 KDM5A
USP18 DENND1B
USP18 IFI6
USP18 OASL
SYNM CAND2
SYNM SFRP1
LASP1 CHMP5
LASP1 ANKHD1
ZNF551 PAQR4
NDUFA6 MBD4
CCDC106 TBC1D9
CCDC106 STC2
UBE2O PRPSAP1
GNAS BTG3
CIB1 NUTF2
PSMD3 EFR3A
CUL4B TAF11
CUL4B SPAG9
GTF2A1 APC2
GTF2A1 PDYN
GTF2A1 HAPLN1
COQ7 P2RX4
COQ7 ARL3
ASPH SCAND2
ZNF32 GOLGA2
ZNF32 CSNK1A1
BICD2 TTC4
EIF2AK3 HFE
EIF2AK3 SDHC
EIF2AK3 DAP3
GNAQ ANKHD1
SLC16A1 ME1
SREBF1 ZMYND10
SREBF1 C4orf18
CORO2A CHMP2A
CORO2A AMMECR1
CORO2A FEZF2
CORO2A MAK10
COX4I1 RDH5
VNN3 SEMA3B
VNN3 PPBPL2
VNN3 ICOS
MGC3771 KDM4B
MGC3771 ST20
BMPR1B TBC1D9
TPM2 ST3GAL6
XBP1 KIF3A
XBP1 PISD
XBP1 SHOC2
XBP1 ESR1
XBP1 MED13L
XBP1 NINJ1
XBP1 SLC39A6
XBP1 TLE3
XBP1 SLC7A8
XBP1 RBKS
XBP1 TBX3
XBP1 MZF1
XBP1 CYB5A
XBP1 DFNB31
XBP1 PPP2R5E
XBP1 ABAT
XBP1 AR
XBP1 KCNS3
GTF2I SS18
GTF2I SFRS14
MTMR6 RNF6
KCNK1 BARD1
SNRPN TRD@
SNRPN RARRES3
SNRPN CELSR1
POLI ZNF415
POLI ALCAM
POLI FPGT
POLI ZNF302
POLI SETMAR
POLI INADL
POLI MEIS3P1
POLI MEGF9
POLI PECI
POLI KIAA0831
POLI XPA
DCTN5 PEX7
SYNGR1 KCTD3
SYNGR1 MB
SYNGR1 CHKB
SYNGR1 RTN2
SYNGR1 LGALS8
SYNGR1 REEP5
SYNGR1 OAT
SYNGR1 PLXNB2
TBC1D5 PCYOX1
KIF4A KIF2C
DYNC1LI1 FBXO9
DYNC1LI1 FPGT
DYNC1LI1 TLE3
DYNC1LI1 PRR5
DYNC1LI1 DYNC2LI1
PDS5A AAGAB
ITPR2 EFNB3
ITPR2 ZNF43
ITPR2 ZNF302
ITPR2 ZFX
ITPR2 ALAD
ITPR2 KIAA0240
ITPR2 ARHGEF10
GBP1 CCL5
GBP1 GBP2
GBP1 CD72
GBP1 SAMHD1
GBP1 CXCL10
GBP1 WARS
GBP1 UPP1
GBP1 SNAPC4
GBP1 LAMP3
PION KCTD3
GAS2L1 SERTAD2
RPL35A SNCG
RPL35A ZC3H7B
MYH7B ADRBK1
MYH7B CHM
HAUS3 ZNF107
HAUS3 BNIP2
HAUS3 TSG101
MAP1B LOC645468
H3F3B PRPSAP1
H3F3B DTX3
LMF1 RGL2
LMF1 PAQR6
LMF1 PBX1
PCLO NAV3
PCLO ADAM2
UAP1 CEP350
ARL3 FAM174B
ARL3 ASAH1
RPS18 RPL36
C9orf91 KIF3A
C9orf91 PCM1
C9orf91 MREG
C9orf91 MAB21L1
C9orf91 RABEP1
C9orf91 TACSTD2
ZNF302 BLZF1
ZNF302 BCAS2
ZNF302 TIA1
ZNF302 HFE
SERTAD2 ST3GAL6
SERTAD2 GGA2
SERTAD2 ITPKB
SERTAD2 USP13
SERTAD2 CYTSA
RPL31 PTPN4
RPL31 LPIN1
NBPF12 RRP15
NBPF12 DMTF1
NBPF12 CXorf56
CCNG2 RUFY3
CCNG2 C4orf18
CCNG2 OSGEPL1
CCNG2 ZER1
GMPR2 GATAD1
GMPR2 CSNK1A1
DPEP3 PCM1
DPEP3 GPR137
DPEP3 EIF2S1
DPEP3 OVOL2
SEMA4F TESK1
SEMA4F PI4KA
CCL5 APOBEC3G
CCL5 GNLY
CCL5 TRA@
CCL5 GZMA
CCL5 TARP
CCL5 NKG7
CCL5 BIRC3
CCL5 KLRC3
ACSL3 MRFAP1L1
ACSL3 ZKSCAN1
MRPS30 MAGED2
MRPS30 TLE3
MRPS30 BHLHE40
C12orf51 BBS4
GARNL3 POU2F3
GARNL3 NPHS1
GARNL3 CCKAR
GARNL3 NPTX1
GARNL3 SMARCA2
ATP6V0E2 NME5
ATP6V0E2 RGL2
ATP6V0E2 KCTD3
ATP6V0E2 LOC100170939
ATP6V0E2 MB
ATP6V0E2 CACNB3
ATP6V0E2 CLUL1
ATP6V0E2 IL6ST
ATP6V0E2 HN1L
ATP6V0E2 LGALS8
ATP6V0E2 CACNG4
ATP6V0E2 GGA2
ATP6V0E2 FLJ22184
ATP6V0E2 KIF3A
ATP6V0E2 ZNF177
SORBS1 FHL1
SORBS1 KCNAB1
MDM1 APBB2
NFIB LPIN1
SCAPER HNRNPA3
SCAPER TRIM32
SCAPER PPP4R1
WDR47 CADM1
WDR47 BCAS2
NGFRAP1 TROVE2
AKR1B10 KRT20
AKR1B10 GPA33
CD2 TRD@
DNM2 SLC9A7
DNM2 ST14
MED6 ARFIP1
MED6 CCDC25
MED6 PAWR
NAV2 IRF5
GAB1 PATZ1
GAB1 RGS12
NAPA LONP2
PMS2L2 DENND1B
PMS2L2 LGALS8
PMS2L2 SLC2A10
PMS2L2 RUNDC3A
THAP1 KCTD3
NPEPPS AMZ2
NPEPPS MED13L
NPEPPS KCTD3
NPEPPS PCYOX1
ZNF117 GGA2
ZNF117 TIA1
ZNF117 ZNF43
ZNF117 PC
ZNF117 ARHGEF10
ZNF117 SHANK2
CATR1 FCER2
CRYZ ABAT
TMEM132A RIT1
LOC100128031 ANXA4
LOC100128031 MVP
SFRS2IP ZNF148
SFRS2IP ABCC3
SFRS2IP EIF2S1
SFRS2IP CRBN
SFRS2IP ZNF654
SFRS2IP GPATCH8
SFRS2IP EPRS
SFRS2IP TGFBRAP1
HPCAL4 ADRA1B
HPCAL4 C4orf10
HPCAL4 CHM
HPCAL4 SS18
HPCAL4 SPTLC3
HPCAL4 MAZ
LIPE FHL1
LIPE GPD1
HOOK1 CEP70
GTF2H3 TMEM127
GTF2H3 ARHGAP12
C2orf54 KMO
CAND2 CHODL
CAND2 INSR
CAND2 GRAMD3
CAND2 RHD
CAND2 CSRP2
CAND2 SQSTM1
CAND2 GPM6B
CAND2 FKRP
ANKRD2 FBXW4P1
ANKRD2 PCDHGA11
BBX SS18
BBX PCYOX1
MBP AP3D1
MBP MYO6
OSBPL10 TLE3
OSBPL10 UEVLD
OSBPL10 DNAJC16
PDPK1 FOXO3
KIF5B EPS8L3
HSPA1L C4orf18
OASL HLA-A
OASL IFIT2
OASL IFIT5
OASL RFX5
OASL GGA2
OASL OAS1
OASL NOD2
OASL DDX60
CD8A TRD@
CD8A ICOS
LDOC1 WWC2
LDOC1 SS18
LDOC1 FGF13
LDOC1 KRT19
LDOC1 PBX1
LDOC1 TACSTD2
DYNC2LI1 FBXO9
DYNC2LI1 PRR5
DYNC2LI1 FPGT
DYNC2LI1 TLE3
SYN3 CHRNB3
ZKSCAN1 DNAJB6
POLR2J2 PNMA2
CEP250 DDX39
EPN2 TESK1
EPN2 MEGF9
EPN2 CUL9
EPN2 PBX1
EPN2 ITGB1BP1
GFI1B GRIK5
GFI1B NRXN3
RBBP6 SFRS14
RBBP6 FUSIP1
RBBP6 ZZZ3
RBBP6 PSIP1
LOC653188 ZNF613
LOC653188 DHX58
LOC653188 ASMT
LOC653188 ZNF160
LOC653188 ACSM5
LOC653188 CACNG2
LOC653188 RARRES3
LOC653188 LOC100170939
TUBD1 SLC35E1
TUBD1 FASTK
TUBD1 IGHG1
TUBD1 SKP1
NEU3 FZD5
NEU3 C2CD2L
GABRA3 NEUROG3
CES2 KRT20
CES2 MUC13
CES2 MTMR11
CES2 NR1I2
CES2 SERINC3
CES2 C17orf73
CYB5B PRSS1
PNMA2 HIST1H4B
ERAP1 MOG
ERAP1 SCAMP1
PHLPP1 STAG1
CLIC5 CEACAM5
CLIC5 CEACAM1
ZNF410 ZC3H14
DAPK3 NF2
RND2 TGM4
CADM4 USH2A
HISPPD1 MORC3
IPPK RREB1
IPPK C4orf34
PRPF31 TESK1
MTERFD1 TTLL1
SMARCA4 MBD4
LEF1 PDK4
ALG13 C10orf57
ALG13 PRDM2
ZNF552 AR
ZNF552 GLUL
ASB13 RAC3
UBE2H EDEM3
ATP5S KLHDC2
POLG2 CTNND2
NKTR LDLR
SENP7 ZNF20
IFIT1 IFI6
NKG7 CCR5
NKG7 GNLY
IRX5 MLPH
GOLPH3 WDR61
JUN ERMAP
JUN ITGB1BP1
CTAGE5 BNIP3L
CTAGE5 SULT1A1
CTAGE5 KRT19
CTAGE5 RBKS
CCHCR1 DPY19L4
CCHCR1 CEP63
CCHCR1 FARP1
CCHCR1 DNAJB6
CCHCR1 TTC26
CCHCR1 KIAA1107
CCHCR1 ITGB3BP
CCHCR1 CEP70
BAT2L SON
BAT2L SMARCC2
BAT2L TOM1L1
BAT2L TRAPPC3
RPL3 RPL13A
RPL3 RPL3P7
TMEM179B HIST1H2AD
SMARCC2 TRAPPC3
SMARCC2 SON
SMARCC2 ALMS1
SMARCC2 KIAA1109
SMARCC2 TOM1L1
DCAF6 BSCL2
DCAF6 OPN3
DCAF6 GGA2
DCAF6 CACNB3
DCAF6 CLK2
DCAF6 KIFAP3
ZNF512B UNC119
ZNF512B NCOA2
ZNF512B MCM3AP
ZNF512B GGA2
ZNF512B SOS2
ZNF512B PBX1
ZNF512B CLIP4
ZNF512B SMARCA2
ZNF512B AZI1
ZNF512B POLH
ZNF512B TACSTD2
MYO1A CLDN3
KMO MB
NR2E3 SRP54
MTF2 DDB1
ANXA9 UGT2B15
ANXA9 BSCL2
ANXA9 PCYOX1
ANXA9 SLC39A6
ANXA9 CTNND2
ANXA9 ROGDI
TAOK1 ZC3H7B
KDM4B PEX11A
KDM4B MDM2
KDM4B HHAT
KDM4B C6orf211
KDM4B SGK3
KDM4B TBC1D9
KDM4B OVOL2
KDM4B SLC39A6
KDM4B HIST1H2BD
KDM4B BHLHE40
KDM4B CELSR1
KDM4B ABAT
KDM4B MFSD7
KDM4B DNAJC12
KDM4B TOM1L1
KDM4B IRS1
KDM4B COX6C
GSTA1 DMTF1
ITPR1 SLC39A6
SULT1A3 HFE
SLC4A8 BSCL2
SLC4A8 LOC100170939
SLC4A8 FAM174B
SLC4A8 TCEAL1
SLC4A8 GALNT6
SLC4A8 ZNF91
DCTN4 FASTKD3
POLH PCOTH
ACSF2 AZI1
SUPT7L MBD4
SUPT7L RNMT
GLUD2 ZNF43
HAUS2 METTL7A
PPL PHF17
PPL DIXDC1
KCNH6 THAP3
SERPINA3 GATA3
IRF9 IFI6
KIT NDRG2
KIT ST3GAL6
KIT GPRC5B
ZNF107 CALCOCO2
ZNF107 ZNF273
ZNF107 RNFT2
ZNF107 MDM2
ABCA3 MAPT
ABCA3 PBX1
NME5 BHLHE40
TLE2 POP1
BAIAP3 BAIAP2
BAIAP3 KCNK15
BAIAP3 RABEP2
BAIAP3 MLPH
FOXO3B FOXO3
PRR14 CD2BP2
PRR14 CSNK1D
PRR14 L3MBTL
PRR14 EXOC7
PRR14 ZER1
DDR1 NOL3
DDR1 RANBP3
DDR1 TSPAN13
DDR1 IVD
DDR1 EXOC7
DDR1 BBS4
TTLL5 KRTAP5-9
TACR2 BMP7
TACR2 C7orf64
ZEB1 EXOG
ZEB1 DSTYK
ZEB1 CCDC88A
ZEB1 TTC3
ZEB1 DICER1
ZEB1 RGS12
ZEB1 RAPGEF2
ZEB1 MYH10
ZEB1 CLIP4
BECN1 B3GNT1
BECN1 CREBZF
PRKX ST3GAL6
MDM2 GCDH
MDM2 TSPAN13
MDM2 HERC2P3
MDM2 POM121L9P
MDM2 NRIP1
IL1A DUSP6
WRB RABL4
WRB TEX2
ADRBK1 RARA
AP3D1 PDGFA
AP3D1 RSRC1
AP3D1 ZC3H11A
AP3D1 PHF3
AGL C18orf1
AGL BCAS3
ATRN TRIM37
ATRN RWDD3
ATRN CALCOCO2
PCNP ZNF184
PCNP MRFAP1L1
CDC14A HBE1
ACSM5 IL23A
ACSM5 INADL
ACSM5 AR
YIPF1 FMO5
ARL14 TRIM31
EXOG CREBZF
DDX42 DGCR8
TTC3 ZNF148
TTC3 PPP1R10
TTC3 BSCL2
TTC3 MED18
TTC3 PHF3
TTC3 SH3BP5
TTC3 SLC39A6
TTC3 SON
TTC3 PCYOX1
TTC3 SS18
TTC3 ZBTB43
TTC3 IGHMBP2
TTC3 EDEM3
TTC3 KIFAP3
MAGEC1 AMZ2
WDR26 PSEN2
WDR26 CYB5R1
TMSB15B YEATS2
STX16 PCYOX1
LIG1 DDX39
TSPY1 GNRHR
HTT TMBIM4
HTT MBOAT7
C6orf97 PDCD4
C6orf97 SEMA3B
C6orf97 AHCYL1
UBTD1 WSB1
C8orf4 TRIM45
ZXDA HIST1H4B
ZXDA RAX
CDH10 HUS1
KIAA1467 LOC100170939
MAP6D1 RABL4
MAP6D1 GGA2
MAP6D1 RHD
MAP6D1 MTNR1B
SF3B1 PHGDH
CGRRF1 PDE4DIP
CGRRF1 DGCR2
POU3F2 HIST1H3A
POU3F2 TGM4
PAH UNC119
PAH CACNG2
GTF2H2 MRFAP1L1
CAV3 HIST1H4B
CAV3 SMEK2
CAV3 C7orf64
TNFAIP8 SH2D1A
TNFAIP8 PTPN6
TNFAIP8 ITGA4
TSPAN13 RAP2C
TSPAN13 P2RX4
TSPAN13 SLC9A3R1
TSPAN13 OVOL2
TSPAN13 HN1L
TSPAN13 ZNF91
HNRNPH2 ABAT
PAX2 FCER2
MYLIP MREG
MYLIP PPM1A
TGM1 KIAA1967
TGM1 CNGB1
TACC1 NRXN2
FPGT CLASP2
FPGT SLC1A4
FPGT WDR52
FPGT ABAT
FPGT TTC30A
FPGT C4orf34
APBB2 BSCL2
APBB2 TTC30A
APBB2 LRIG1
APBB2 SLC39A6
APBB2 PRLR
APBB2 GLUL
APBB2 CLASP2
APBB2 SGK3
APBB2 GALNT6
APBB2 PDCD4
APBB2 CYB5A
APBB2 CELSR1
APBB2 C6orf211
APBB2 P2RX4
APBB2 CISH
SEMA3B ADCY1
SEMA3B TLE3
SEMA3B CELSR2
SEMA3B ABAT
DLG1 MBD4
DLG1 ZNF184
KDM5A SCARB2
RALGPS1 ANKHD1
LPIN1 SCARB1
LPIN1 NDRG2
LPIN1 PAPSS1
C2orf68 SFRS14
C2orf68 PSIP1
C2orf68 DUS4L
C2orf68 TIA1
C2orf68 SYF2
GMFB C14orf104
GMFB ARF6
GMFB TMEM30B
CHI3L1 SCYL3
NDC80 SS18
NDC80 NUP155
CA12 LRRFIP2
CA12 ESR1
CA12 DNAJC16
CA12 PRLR
CA12 BHLHE40
CA12 MLPH
CG030 PSPC1
ETFB MLEC
ETFB ENC1
ING4 GPM6B
FAM110B SLC39A6
FASN FOXC1
AGAP1 PAQR4
FCER2 FZD5
FCER2 C2CD2L
FCER2 TUBBP5
FCER2 ATF6
FCER2 NRXN3
FCER2 CACNG2
ITPKB GPM6B
ITPKB SMARCA2
RAB11A C1D
RAB11A MYCBP
RAB11A FBXL5
TARP TRD@
TARP KLRC2
DLEU2 PCM1
DLEU2 UNC13A
RSAD2 SS18
RSAD2 IFI44
C5orf54 FTCD
CLGN MLPH
DFNB31 CADM1
DFNB31 NVL
DFNB31 MB
DFNB31 FAM174B
DFNB31 PBX1
DFNB31 EFHD1
DFNB31 DENND1B
MBD1 KAT5
RUSC1 EIF2AK2
SLC5A3 HIST1H4B
PRSS1 ME1
PRSS1 CAPN5
PRSS1 GNAL
PRSS1 FUT6
CTNND2 C4orf18
CTNND2 APPBP2
CTNND2 WWP1
CTNND2 ZNF652
CTNND2 GNS
CTNND2 AMZ2
CTNND2 HOXC10
CTNND2 AR
MAK10 PAWR
MAK10 RC3H2
PIGV CEP164
ST13 KRIT1
ARMC1 PRPSAP1
TDG GLTP
ZC3H7B ZNF160
ZC3H7B ZNF426
ZC3H7B LRRFIP1
ZC3H7B TEP1
C2orf27A QDPR
C2orf27A HHAT
C2orf27A TTC30A
C2orf27A NEAT1
PDYN RAB9P1
PDYN FRS2
TEX2 APPBP2
TEX2 CALCOCO2
TEX2 CCDC47
TEX2 AMZ2
TEX2 RTN3
HOXC6 HOXC10
HOXC6 KRT19
HOXC6 EFHD1
HOXC6 FGF1
TRIM37 FGFR1
TRIM37 BCAS3
TRIM37 CDK5RAP3
TRIM37 DHX40
TRIM37 VEZF1
IGHG1 POLR2I
IGHG1 SNN
ABP1 C9orf125
ABP1 DHRS9
ABP1 AHCYL2
PDLIM5 ADRA1B
PDLIM5 XPO7
PDLIM5 FBXW11
PDLIM5 TGM4
PDLIM5 PTPRF
TSPAN8 PRSS8
TSPAN8 CLDN7
CSH2 MIA3
SYT17 GATA3
SYT17 HOXC10
SYT17 NAV3
SYT17 PEX11A
SYT17 STK32B
SYT17 ARNT2
BCKDHA BLVRA
BCKDHA FBP1
BCKDHA MLPH
DCAF7 PSMC5
CRYL1 MTMR11
USP14 POLR3E
MTMR4 UTP18
DYRK1A C22orf9
DYRK1A CALCOCO2
DYRK1A OR2B6
DYRK1A MARCH7
DYRK1A TRHR
DYRK1A BRWD1
DYRK1A RCBTB1
USH1C ANXA13
USH1C MLEC
RCBTB1 MARCH7
RCBTB1 C22orf9
PIK3CA PDE4DIP
PIK3CA LSM14A
TLE3 PCM1
TLE3 C6orf211
TLE3 CELSR1
ARL4A MTMR11
ARL4A FUT3
RPS6KB1 USP32
RPS6KB1 RNFT1
CCND1 BAIAP2
CCND1 BCAS3
CCND1 SLC9A3R1
CCND1 NKX2-5
CCND1 RNF187
CCND1 GGA2
CCND1 HN1L
CCND1 MNAT1
CCND1 IKBKB
CCND1 NRIP1
CCND1 MAZ
CCND1 BAT1
CCND1 LSM1
CCND1 SS18
LOC100170939 GOLGA2L1
LOC100170939 RMND5B
LOC100170939 SMA4
LOC100170939 QDPR
LOC100170939 LOC100272216
LOC100170939 MEGF9
LOC100170939 GTF2H2B
LOC100170939 FOXA1
LOC100170939 NEFH
LOC100170939 NAIP
LOC100170939 TRIM45
ATG12 PIK3IP1
ATG12 STX12
ATG12 WSB1
ATG12 NEK9
ATG12 RNF111
SP100 HSPB11
SP100 FAM63B
SP100 DGCR6L
SP100 FAM189A2
LASS4 ESR1
LASS4 TACSTD2
EFHC1 TRIM45
SF4 EEF1D
FLJ22184 ROGDI
FLJ22184 CELSR1
PRUNE2 KCNH2
SPRY4 SIRT4
SPRY4 THAP3
ALMS1 ZNF638
HERC4 TAT
SIM1 ZNF135
SIM1 PFDN4
SIM1 IL6ST
SIM1 SNW1
SIM1 PIK3C2G
SIM1 KRT19
OSGEPL1 SCARB2
KIF3C RBBP4
HIST1H2AC HIST1H4B
PLEK BCL2A1
SFI1 TTLL1
TRIM36 C5orf30
TRIM36 WWP1
TRIM15 EFNB2
TRIM15 GCNT3
TIA1 DNAJC28
TIA1 MAP4K5
TIA1 BNIP3
TIA1 SMARCA2
TIA1 CDKN2C
TIA1 EXOC7
TIA1 NOTCH2
TIA1 SRPK2
TIA1 INTS12
TIA1 ZNF248
TIA1 SHPK
TIA1 DNAJB6
TIA1 RXRB
TIA1 ACYP2
TIA1 DSTYK
TIA1 ZNF155
TIA1 DIS3
TIA1 PAPSS1
PRPF4B ANKRD40
STOM HIST1H4B
STOM CACNG2
TAS2R14 HFE
BAIAP2 RHBDL1
BAIAP2 ASTN2
BAIAP2 YIPF2
BAIAP2 ECHDC2
BAIAP2 AGA
PRAMEF10 FAM174B
RAD51C SPAG9
GALC ANG
KLC1 KCTD2
XAF1 OAS2
XAF1 GALNT14
STAM2 MRFAP1L1
WWP1 UBR5
WWP1 REEP5
WWP1 DNALI1
WWP1 FGFR1
METRN DNALI1
IL1B MMP3
ARID4B LGALS8
ENSA ENAH
ENSA MB
NOS2 ENC1
NOS2 GCNT3
DHRS9 SERPINB1
DHRS9 MVP
YIPF2 TMEM194A
YIPF2 KCTD7
YIPF2 PTPRF
YIPF2 RABL4
YIPF2 CUL7
YIPF2 CBS
CACNG2 ITGA2B
CACNG2 HPN
CACNG2 SLC16A7
PAPSS1 C1orf109
PAPSS1 PRMT2
PAPSS1 QKI
PAPSS1 GPM6B
CACNA1E ALOX12B
SEC24C TRIM32
SETD4 BRWD1
SETD4 CCNL2
GIGYF2 RREB1
DENND1B PDE4DIP
DENND1B DNAL4
DENND1B FGF13
DENND1B SS18
DENND1B GOLGA2
DENND1B DIAPH3
DENND1B KCNS3
DENND1B MBOAT7
DENND1B ZNF91
PKN2 ZNF148
PKN2 WNK1
PKN2 PHF3
PKN2 SMC3
PKN2 INSR
PKN2 SLC25A36
PKN2 GATAD1
WDR52 RP4-692D3.1
WDR52 ZNF43
WRNIP1 P2RX4
MARCH7 MRFAP1L1
MARCH7 C22orf9
BSDC1 HIPK3
ZNF135 GPM6B
ZNF135 TRPS1
ZNF135 TACSTD2
THAP3 PAK2
KRT7 NPHS1
KRT7 GPM6B
KRT7 EFHD1
KRT7 ASMT
GCDH RBBP5
GCDH ZNF91
GCDH TOM1L1
GCDH LCMT2
H1FX GGA2
RNF14 KIF16B
RNF14 PKNOX1
CUEDC1 SQLE
INPP4B CXXC1
INPP4B ASAH1
INPP4B RABEP1
ATP6V1B1 SS18
ATP6V1B1 HIST1H2BD
MED8 DNAL4
CBS PRMT2
PDCD4 KCTD3
PDCD4 NUMA1
PDCD4 IL6ST
PDCD4 PECI
SYT5 RAP2B
SYT5 HLA-DOA
MAB21L1 CADPS2
MAB21L1 IRS1
MAB21L1 MLPH
MAB21L1 KLHL2
GPRC5B JMJD4
GPRC5B HOXC10
GPRC5B NDRG2
GPRC5B RHD
GPRC5B EFS
GPRC5B SCYL3
GPRC5B CLIP4
GPRC5B DTNB
PRPSAP1 CHKA
PRPSAP1 PPFIA1
PRPSAP1 C16orf53
PRPSAP1 VCP
FOXK2 AZI1
FOXK2 PCNXL2
FOXK2 YEATS2
VDR SPTLC1
VDR GNMT
HIST1H4D PLA2G6
HIST1H4D GNRHR
C1D MYCBP
C1D FBXL5
RBBP4 ZFYVE9
RBBP4 DNAJB6
RBBP4 DHTKD1
FLJ41278 TBC1D30
KIAA1109 MRFAP1L1
TRPS1 KCTD3
TRPS1 EFHD1
HIST1H2BH HIST2H2BE
CBX1 ARHGEF10
CBX1 FUBP1
BTN3A3 HPS5
BTN3A3 CD86
BEX1 C6orf211
ACVR1B GPX2
CELSR1 ALCAM
CELSR1 ADCY1
CELSR1 NEAT1
CELSR1 MAPT
CELSR1 TBC1D9
CELSR1 LASS2
CELSR1 MAST4
CELSR1 SLC25A42
SLC6A2 GULP1
PARL SENP5
CDK2 LRRC8D
CDK2 UBAP1
NARF RAB40B
NARF REPS1
BBS4 GOLGA2L1
BBS4 BRD2
BBS4 KCTD3
BBS4 FAM174B
BBS4 LDB1
BBS4 ZMYND10
BBS4 WFS1
BBS4 GGA2
BBS4 FAH
NEUROG3 PPP1R3A
NEUROG3 SEMG2
KCNQ1DN ZCCHC14
APPBP2 XRCC4
APPBP2 DHX40
APPBP2 HELZ
CCDC94 DZIP3
TFAP2C MLF1
TFAP2C DUSP10
TFAP2C BARD1
TFAP2C ECHDC2
TFAP2C HRASLS
TFAP2C SS18
TFAP2C ARMCX1
TFAP2C SHANK2
TFAP2C TACSTD2
NRD1 TTC4
SMARCA2 LSM14A
SMARCA2 CRBN
SMARCA2 LOC729602
SMARCA2 LANCL1
SMARCA2 CTBP2
SMARCA2 SCYL3
SMARCA2 RABEP1
SMARCA2 NCOA1
PATZ1 RGS12
PATZ1 KCTD3
PATZ1 GLUD1
PATZ1 TBC1D30
NACA GTF3C2
MYBL1 ST3GAL6
MYBL1 AZI1
MYBL1 RUNDC3A
MYBL1 GPR37
FBXL8 COBLL1
GUF1 KCTD3
FAM128B ZNF160
PRKCG DNAH6
PER2 PDE4DIP
PER2 ICMT
LRRC40 SS18
LRRC40 RAD9A
LRRC40 TRIM33
MKL1 TRD@
MKL1 NPHS1
MKL1 NUP54
MKL1 CREBZF
ABCD2 ZNF214
ABCD2 SLC6A16
C21orf33 DNAJB6
HPS6 UBAP1
FSTL4 HIST1H4B
FSTL4 ZBTB7C
PQLC3 RSHL1
HCFC1 DNAH6
BNIP3L SCAMP1
MEGF9 CHKB
MEGF9 TTC30A
MEGF9 REEP5
MEGF9 MREG
COL9A2 ACBD3
COL9A2 SCYL3
ANKRD17 RAB3GAP2
NCOA3 SON
NCOA3 SFRS2
ABCC3 C14orf1
SH2D1A PTPN6
SH2D1A GZMA
SH2D1A KLRC2
SH2D1A ITGA4
SPOP DICER1
RASSF4 FPR3
RASSF4 CCL8
RASSF4 CD86
USP13 CASKIN2
LTB TRD@
LTB LCK
GPD1 PLIN1
ZNF20 C14orf135
ZNF20 FGFR1
ZNF20 ZFYVE26
ZNF20 ZNF606
ZNF20 C16orf53
SIAH2 TFAP2A
SIAH2 BHLHE40
ALCAM EPOR
ALCAM PFDN4
ALCAM AFP
ALCAM KIAA1751
ALCAM MREG
ALCAM PTGER3
ALCAM STC2
PCGF3 MORC3
COX5A AQP4
RGL2 CHKB
RGL2 HOXC10
RGL2 CYB5R1
ZNF221 SLC4A7
MEIS3P1 PLAT
MEIS3P1 NEAT1
MEIS3P1 IL6ST
CXCL11 CXCL10
CXCL11 CLEC7A
P2RX4 ARFIP2
P2RX4 DNAJC16
P2RX4 MLPH
P2RX4 ROGDI
P2RX4 SPR
LCMT2 FGF1
LCMT2 FAHD2A
LCMT2 DPY19L4
LCMT2 HIST1H2BF
LCMT2 RHOT1
SULT1A1 ZNF91
TBC1D30 EXOC2
TBC1D30 CXorf40A
TBC1D30 HIST1H2BD
TBC1D30 MKL2
TBC1D30 GNS
NUP54 SPTLC3
NUP54 LRRN2
NUP54 RAPGEF2
AHCYL2 C9orf125
AHCYL2 CEACAM1
MOG SCAMP1
LAMP1 EML4
FGF12 ITGB3
GGPS1 PPOX
ATP11A TCL6
HERC5 IFIH1
HERC5 IFI6
HERC5 IFI44
HERC5 DDX58
TRIM14 F11R
CGB PCSK2
PTPRF ST3GAL6
PTPRF LIMK1
PTPRF RNF187
PTPRF DNAL4
PTPRF DNMT3B
SFRS15 WNK1
SFRS15 R3HDM1
SFRS15 FGFR1
PCTK1 ELK1
SAFB DHTKD1
C4orf34 PRR5
C4orf34 MED13L
DNMT3B VLDLR
DCT ZNF652
NVL BAMBI
NVL LGALS8
PADI4 TOP3A
CRELD1 ZNF187
CRELD1 TRAK1
GZMA TRD@
PSIP1 PDE4DIP
PSIP1 SFRS14
PSIP1 SR140
PSIP1 GNL1
KLC2 HIPK3
KLC2 ZMYM4
NME7 CADM1
NME7 FAM63B
EEF1D ZNF574
EEF1D EIF5B
GNS SLC9A3R1
GNS TOM1L1
BIRC3 SP140
KRT8 KRT18
KRT8 SERPINB1
ALDOB FZD5
SMR3B PCDHGA8
B3GNT1 CREBZF
BTBD1 HNRNPA3
BTBD1 HSPB11
BTBD1 EIF4ENIF1
BTBD1 WDR61
BTBD1 BMPR2
KLK13 UNC13A
IFI44L IFI6
ABAT NEAT1
PTPRT MAPT
PTPRT CCDC19
PTPRT BHLHE40
EML2 DCAF11
EML2 DNAJB6
BCAS3 AGA
BCAS3 KCTD3
IFI6 DDX60
IFI6 ISG15
GLUL ARNT2
KLHL22 LOC440366
ICMT SSX2IP
TRAK1 PCYOX1
BMP2 GCNT3
ADAM2 RAPGEF1
C1orf46 HOXC10
IKBKB MLPH
ALOX12 ST3GAL6
SMC5 DPY19L2P2
SNW1 SLC2A3P1
SNW1 ARMC9
NOL7 RFX4
CDC42EP2 RET
MEAF6 HERC2P3
DNAJC28 CD2BP2
DNAJC28 KIAA0895
TNN FGF1
TNN GATA3
TNN RET
TNN CD1C
TNN RHOBTB2
TMEM127 ARHGAP12
ZNF81 ELK1
ZNF81 ATP9B
CCT6B RABL4
EXOC7 KCTD2
EXOC7 MED13L
EXOC7 BSCL2
NPC1 SMURF2
NPC1 YEATS2
BNC1 AKT2
NRIP1 GRIA1
NRIP1 HPN
NRIP1 TOM1L1
NRIP1 SRP54
PKD1 PFKFB3
PKD1 DSTYK
CAMSAP1 CASP2
DNAJB6 CEP350
DNAJB6 ZNF248
DNAJB6 USP33
DNAJB6 ZMYM4
DNAJB6 DAXX
DNAJB6 DGCR8
DNAJB6 RANBP3
DNAJB6 KCTD17
DNAJB6 PPFIA1
DNAJB6 SS18
DNAJB6 RNFT2
DNAJB6 DCLRE1C
DNAJB6 DNAJC10
DNAJB6 RNF115
DNAJB6 SHANK2
DNAJB6 PDE4DIP
DNAJB6 SIN3B
DNAJB6 PDE4D
DNAJB6 ABCF2
DNAJB6 ZNF273
DNAJB6 HIPK3
DNAJB6 SFRS2
DNAJB6 SEPT9
PRUNE SS18
PRUNE DNAL4
PRUNE BSCL2
PRUNE DPF2
PRUNE RNF115
NOD2 IFIH1
NOD2 HLA-A
LIN7C C4orf16
DDX17 CTBS
FOLR1 UBN1
ZC3H11A ZNF148
ZC3H11A INSR
ZC3H11A EPRS
ZC3H11A NUCKS1
NT5M PTENP1
NT5M ZMAT5
TACSTD2 PDE4DIP
TACSTD2 FGF1
TACSTD2 BSCL2
TACSTD2 TFAP2A
TACSTD2 HOXC10
TACSTD2 GOLGA2L1
TACSTD2 NOTCH2NL
TACSTD2 EFHD1
TOR1AIP1 SCYL3
PGRMC2 IL6ST
PGRMC2 TTC30A
RBBP5 ZFYVE9
MICALL1 MAGEA4
MICALL1 FOXC1
PIK3C3 BNIP2
PHKG2 RABEP2
JMJD4 CDC2L6
LOC730909 CDH22
LOC730909 ZNF407
GP9 BFAR
SCAND2 IL6ST
CORIN NEFH
MST1 SPATA1
SLC35E3 PPFIA1
ZNF415 CLUL1
ZNF415 EPS8L1
ZNF415 NOTCH2NL
ATP9B TRIM45
DNAJB9 ELF1
FAM174B KCTD2
FAM174B ZNF322B
FAM174B RAC3
FAM174B LIMK1
FAM174B CXorf40A
FAM174B DNAL4
FAM174B AR
FAM174B GALNT10
FAM174B HIST1H4B
FAM174B ARNT2
FAM174B NEU2
FAM174B FAM63B
FAM174B SOS2
FAM174B ASTN2
FAM174B RCOR3
FAM174B BCAM
BLVRA SLC39A6
BLVRA C4orf18
BLVRA HIST1H2BD
EPB41L4B VDAC1
EPB41L4B PREP
ATHL1 RABEP1
LRRTM2 CHRNB3
FAHD2A NCOA2
FAHD2A APC2
FAHD2A PPFIA1
GPA33 GCNT3
GNLY CXCL10
GNLY FYB
HTN3 NPHS1
XPO7 MTMR3
TBX3 PPM1A
TBX3 PCYOX1
TBX3 QDPR
TBX3 SFRS14
TBX3 FAM189A2
ABCD3 MED13L
BCL11A SCARB1
IRS1 KCTD3
IRS1 IL6ST
GATAD1 TUG1
GATAD1 C14orf1
GATAD1 FNDC3B
GATAD1 TGFBRAP1
HOMER2 IL6ST
GOLGA2 ADRA1B
GOLGA2 HOXC10
GOLGA2 CXorf40B
GOLGA2 MFN1
GOLGA2 SS18
GOLGA2 PBX1
GOLGA2 LDB1
GOLGA2 RABEP1
NOL3 ANP32A
NOL3 HDAC11
NOL3 KRT19
NOL3 PBX1
SRPK2 PAQR3
SRPK2 BCAS2
SRPK2 BMI1
SRPK2 ZNF43
INTS3 PPOX
INTS3 PBX1
INTS3 BRWD1
ORC1L CDC20
NCLN ITGA6
FBXO21 SPAG9
FBXO21 DICER1
IL6ST KCTD3
IL6ST RDX
IL6ST ACOT2
IL6ST TBL1X
IL6ST DIXDC1
IL6ST CYB5A
IL6ST PRKAR2B
CANT1 BCAT2
HIST2H2BE HIST1H2BF
HIST2H2BE HIST2H2AA3
WNK1 UBXN4
NCOA2 ACCN1
NCOA2 ZNF407
TRHR NRXN3
NANS NDUFA2
CABYR CLUL1
CABYR GGA2
CABYR PBX1
MYO5C BAG1
MYO5C WRN
RARRES3 RET
RAP2C ZNF91
RBKS EXOC5
RBKS DICER1
RBKS VEZF1
CXCL10 CXCL9
CXCL10 LAG3
KRT8P12 DDAH1
MMP25 ZMYND11
FLOT1 COL4A6
RNF111 WSB1
KCNJ5 SNCG
KDM4A TTC4
KDM4A RAB6A
KDM4A P4HB
AHCYL1 TMED10
AHCYL1 MED13L
AHCYL1 SEC62
AHCYL1 USP33
AHCYL1 RHOT1
CRABP2 GATA3
AVL9 TSPAN6
AVL9 GSS
PSMD12 RNFT1
FGF13 EFHD1
KIF3A CP110
KIF3A ELOVL5
KIF3A DUSP10
GATA3 SPDEF
GATA3 ESR1
GATA3 TFAP2A
GATA3 C3orf14
GATA3 GREB1
GATA3 TBC1D9
GATA3 MAPT
GATA3 EFHD1
DYRK3 B3GALNT1
GLUD1 SEC16A
GLUD1 SPATS2
GLUD1 LRRFIP1
GLUD1 LDB1
GLUD1 ASTN2
GLUD1 SAFB2
GLUD1 SECISBP2
AHSA1 KIAA0323
SFRS14 PDE4DIP
SFRS14 ASTN2
SFRS14 ZNF638
SFRS14 SR140
SFRS14 ZNF623
SFRS14 INTS12
SFRS14 NCAN
SFRS14 KIAA1033
ICOSLG SPAG9
ITCH TP53
UGCG ESR1
PHF3 UBXN4
PHF3 TOP1
PHF3 DICER1
PHF3 FOXO3
PHF3 EPRS
PHF3 BRD4
MVP HSD11B2
MVP ANXA4
PCTK2 KCTD3
LGALS8 CHKB
LGALS8 MB
LGALS8 HOXC10
LGALS8 CYB5R1
LGALS8 MREG
LGALS8 HHAT
LGALS8 KDM5B
LGALS8 PBX1
PRR5 RAD50
DCUN1D4 ARHGEF10
IL23A MREG
DRD1 ADRA1B
FAH SLC39A6
RARA SLC39A6
F7 EGLN2
F7 RABEP1
MAGT1 KTN1
RBM8A RNF139
RBM8A IGHMBP2
ARL17 SNRK
HIC2 LDLR
TTC4 KCTD3
TTC4 DNAL4
TTC4 ZMYND11
FGFR1 SLC39A6
FGFR1 ZNF160
FGFR1 BRWD1
EHHADH PLD1
EHHADH B4GALT4
ZMYM4 C1orf109
ZMYM4 THNSL1
BCAS2 INTS12
BCAS2 PREPL
BCAS2 SUV420H1
SLC38A1 ZNF148
SLC38A1 GSPT1
VLDLR EFS
VLDLR ZNF43
CYB5R1 MB
CYB5R1 SLC39A6
CYB5R1 SCYL3
CYB5R1 PBX1
RPL3P7 RPL13A
KIF16B ARFIP2
KIF16B PKNOX1
KIF16B TOM1L1
KIAA0562 ZNF160
CEP70 MBD4
ZNF613 FOXA1
ZNF613 USH2A
ALOX15 MB
CYB5A FBXO9
CYB5A FAM63A
ECHDC2 RABEP1
NOX5 HOXD3
NOX5 MED18
AHNAK ZNF160
AHNAK IDS
DCTD TRIM27
KIAA1751 USH2A
CXorf56 DMTF1
WWC2 PBX1
FAM48A CHRNB3
FAM48A GNRHR
DHTKD1 KCTD3
PAQR4 CLMN
PAQR4 CEP350
PAQR4 EPRS
KCNJ1 GPR22
PDE4DIP ATRX
PDE4DIP FOLH1
PDE4DIP SR140
PDE4DIP CEP63
PDE4DIP SS18
PDE4DIP CD2BP2
PDE4DIP P4HB
PDE4DIP AZI1
PDE4DIP ZBTB17
PDE4DIP GALNT14
PDE4DIP HNRNPH1
USP1 SSX2IP
C12orf35 CCL8
TTLL1 DUSP14
TTLL1 TBCD
DPF2 SS18
SSX2IP SGSM3
GAS8 KCTD3
NUBP2 TLK2
PDK4 MAST4
PARP6 E4F1
CXXC1 CHKB
CXXC1 DCAF10
SGK3 MNAT1
SGK3 HN1L
SGK3 REEP5
STOML1 ADAM7
PLXNC1 EFHD1
B9D1 RPS6KA6
TROVE2 INTS12
HLA-A TLR3
LIMA1 MRPS33
LIMA1 SPTLC1
HIST1H3A ITGA2B
FUSIP1 GNL1
WSB1 PIK3IP1
WSB1 NEK9
WSB1 STX12
MUC1 PARD6B
MUC1 MLPH
PPP2R2D ZMAT5
PPP2R2D MME
RET SLC9A3R1
RET ARF6
RET SLC1A4
RET TBC1D9
RET TOM1L1
SOS2 TFAP2A
SOS2 PARD6B
SOS2 BARD1
SOS2 PBX1
SEC62 MRFAP1L1
SEC62 NUCB2
SEC62 KAZALD1
RCOR3 MZF1
RCOR3 TRIM45
RCOR3 SCYL3
MLPH SPDEF
MLPH MB
MLPH SIDT1
MLPH FOXA1
MLPH TBC1D9
MLPH SPATA1
MLPH RABEP1
MLPH ABCC8
ZSCAN12 TNFSF10
RAB11FIP3 USP32
RAB11FIP3 SON
RAB11FIP3 C5
RAB11FIP3 TOM1L1
TFAP2A HOXC10
TFAP2A AMZ2
TFAP2A GGA2
RABL4 KIAA0895
RABL4 FUBP1
RABL4 DSTYK
USP33 SEC24D
USP33 SLC1A4
USP33 PCYOX1
RSAD1 HDAC6
ZFP30 SMC3
TMED7 MRS2
PREP VDAC1
MLL UBXN4
MLL KRTAP5-9
MLL INSR
DNAH7 CASC1
IRS2 HUS1
GPM6B EFNB3
GPM6B FOLH1
GPM6B KIAA1609
GPM6B DKK1
GPM6B TGM4
GPM6B DNAL4
POU2F3 PTENP1
POU2F3 FRMD8
C1orf109 VPS28
C1orf109 MAP4K5
C1orf109 TANK
BLZF1 ZNF43
BLZF1 PCYOX1
TSR2 SLC39A7
USH2A HOXC10
RAB27B RABEP1
KCTD7 RAB7L1
KCTD7 LANCL1
KCTD7 ST3GAL6
GPKOW SLC35A2
GPKOW PDXK
DACH1 ANG
PCM1 QDPR
PCM1 ASAH1
COPB2 ZNF654
COPB2 EDEM3
HDAC11 AFF3
ABCC5 DCAF10
SCARB2 CD2BP2
SCARB2 ZER1
NOTCH2NL FUBP1
PRLR ZNF281
PRLR RABEP1
PLAT TUSC3
PLAT CHRNA3
PLAT TOM1L1
SPTLC2 BAG5
RAD50 OVOL2
RAD50 MAP1LC3C
ALKBH1 MORC3
ALKBH1 ZNF91
GLTP PCYOX1
SLC16A8 XRCC3
TOP1 UBN1
NRXN2 USP27X
INTS12 FARP1
INTS12 LPHN1
INTS12 ITGB1BP1
ZNF187 BSCL2
ZNF187 PBX1
C4orf18 ZNF446
C4orf18 SLC39A6
C4orf18 FAM179B
C4orf18 C6orf211
C4orf18 RABEP1
ANKRD40 HELZ
GATA2 TCEAL1
GATA2 SGSM2
VRK3 PAK1
ID1 CCT2
UBE3B SAFB2
UBE3B LRRFIP1
AMY2A ST3GAL6
RNF160 EIF5
FADD NXT2
FADD IGHMBP2
ATRX RPS6KA5
ATRX PCYOX1
ATRX SON
ATRX CEP290
ATRX NUCKS1
EVL MAPT
RGS9 RHD
RGS9 SHANK2
HNRNPA3 TRIM32
HNRNPA3 PPP4R1
HNRNPA3 EIF4ENIF1
HNRNPA3 WDR61
HNRNPA3 BMPR2
TRD@ FYB
TRD@ TRA@
IFI44 OAS2
SQSTM1 MAP2K5
CP110 CASC1
CP110 HHAT
LAMC3 CCDC19
PRKDC SCT
RTN1 MGAT4A
SCNM1 KIAA1609
KCNS3 CD2BP2
KCNS3 RABEP1
ZNF654 BAT1
ZNF654 PCYOX1
BLK PPP1R10
ZNF623 ZNF34
ZNF623 KIAA0895
REPS1 CDC2L6
REPS1 LANCL1
SLTM TMEM66
HHLA1 WASL
RIPK2 TGM4
SRI DNAJB14
FUT3 FUT6
FUT3 PVRL3
FOXE3 ANP32A
LAG3 GALNT14
MYST2 ZNF273
CALU LMNA
GFPT1 ATP2C2
CREBZF RASAL2
CREBZF GOSR2
CREBZF ZNF91
DAP3 SDHC
SNN SH3BP5
SNN ZNF652
SNN DAXX
TSPYL5 GABRP
TSPYL5 FOXC1
HIST1H4C CEACAM1
EXOC5 SUV420H1
EXOC5 ARF6
SLC6A16 ZNF214
SEMG2 UNC119
SLC25A17 PLXNB2
GRRP1 GALR1
RAD1 C3orf75
SPDEF HPN
SPDEF TBC1D9
SPDEF PBX1
SPDEF GFRA1
RXRB RHD
MLLT10 RFX5
MLLT10 CDC42EP4
KANK1 SCARB1
P4HB HDAC5
P4HB HSPA13
PSMD2 BARD1
PSMD2 SMC4
NEAT1 C2
NEAT1 AR
CAP2 RABEP1
E4F1 FAM134A
E4F1 ZBTB17
LCK TRA@
APLP2 ZNF148
APLP2 FNDC3B
APLP2 ZNF419
RNF186 ST14
TNFSF10 DHCR24
TNFSF10 FGF1
TNFSF10 MREG
TNFSF10 RABEP1
HHAT MTSS1
HHAT DCAF10
HHAT BRWD1
IQSEC2 EPS8L1
CELSR2 ADCY1
CELSR2 SLC9A3R1
DHX40 HEATR6
B3GALNT1 KCTD3
SLC35E1 RIOK3
SLC35E1 ZNF160
SLC35E1 CCNF
LPHN1 PPFIA1
C16orf35 AZI1
USP32 TLK2
CEACAM5 CEACAM1
FAM173A ROGDI
FAM63B PLA2G15
FAM63B RANBP2
PRR11 ZNF160
EML4 FDX1
GGA1 PI4KA
EDEM3 EPRS
NUMA1 LANCL1
HPN HN1L
HPN QDPR
HPN SLC39A6
HPN LYPD3
HPN HIST1H2AD
HPN MNAT1
ZNF43 MLF1
ZNF43 BSCL2
ZNF43 ZNF91
SCYL3 IDS
SCYL3 RAB3GAP2
SCYL3 HOXC10
SCYL3 NAV3
SCYL3 EFS
SCYL3 MBOAT7
SCYL3 ITGB1BP1
KLRC3 GH1
USP21 PCNXL2
TRIM33 MACF1
FAM134A RABEP2
FAM134A SEC16A
ELK1 ASMT
ELK1 MGC2889
ELK1 GNAL
SECISBP2 SPATS2
NCAM1 RGS12
BARD1 ZNF148
BARD1 ST3GAL6
BARD1 LIMK1
BARD1 AZI1
BARD1 MBD4
BARD1 SMC4
BARD1 ZNF184
BARD1 FNDC3B
BARD1 B4GALT1
HOXD3 HIST1H4B
NXT2 ZNF638
SPTLC3 MREG
ECE1 CTBS
CYLD ZNF41
TLK2 AMZ2
TLK2 IGHMBP2
RHBDL1 ZCCHC14
RHBDL1 ZNF41
RHBDL1 ABCC8
NRXN3 RFX4
GNRHR PLA2G6
GNRHR TGM4
UBE3A ADRA1B
UBE3A RAB17
PSMD10 ACBD3
SEC16A GGA2
SEC16A RABEP2
NDRG2 KLHDC8A
PAWR ARFIP1
PAWR CCDC25
NPR3 CLIC4
HIRIP3 BSCL2
SUV420H1 CD2BP2
SUV420H1 C3orf63
SUV420H1 TRIM38
PFKP CDC20
RTN2 FAM179B
MFN1 WDR61
HRASLS CLIP4
PDE4C ZNF160
THNSL1 CADM1
HOXC11 HOXC10
ELOVL5 BHLHE40
TRAF3IP3 TRA@
VEZF1 KCTD3
VEZF1 ZNF606
VEZF1 TOM1L1
NAV3 GJB5
NAV3 PTGDR
RWDD2B SOCS7
ZNF668 PLXNB3
HBS1L GCLM
UEVLD SCYL2
UEVLD CREB1
RHOBTB2 KRT19
ZNF148 UBN1
ZNF148 ZBTB38
ZNF148 SLC39A7
ZNF148 RSRC1
ZNF148 SLC25A36
ZNF148 FOXO3
ZNF148 BRD4
ZNF148 KRAS
CHKB EPOR
CHKB ZMYND10
CHKB C10orf57
AZGP1 AR
SMC6 SLC4A1AP
PAQR6 HOXC10
PAQR6 TGM4
HIST1H4B RAPGEF2
HIST1H4B HIST1H2BF
HIST1H4B RHD
IFIH1 CCL8
TGM4 GOSR2
TGM4 OVOL2
TGM4 PRG3
PNPLA4 KCTD3
SLC9A3R1 ARFIP2
SLC9A3R1 CALCOCO2
SLC9A3R1 MED13L
IVD MED13L
LRRC50 MREG
SRP54 P4HTM
SRP54 MED13L
SRP54 PSMA6
PTPN6 ITGA4
PSEN2 PTDSS2
PSEN2 GGA2
MGLL SLC35A3
UNC84B MFAP3L
UNC84B POLDIP3
PCNXL2 NOTCH2
CDYL ADRA1B
ZNF146 RAB3GAP2
SPAG11B IL4
RIN3 NPHS1
CRYBB1 AKAP4
SERP1 AGA
SERP1 BAT1
FARP1 AZI1
HIST1H2BD NUCB2
HIST1H2BD HIST1H2BF
HIST1H2BD C14orf45
KRIT1 YTHDF3
UGDH SLC1A4
INADL MREG
C9orf156 FGD6
GNG13 ME1
NPHS1 ADRA1B
HEXIM1 MED13L
CEP350 INSR
CEP350 SLC25A44
CLUAP1 DICER1
CLUAP1 CEP290
RIOK3 LRRFIP1
ADCY1 P4HTM
SAFB2 LRRFIP1
SAFB2 MRFAP1L1
NEFH FGF1
UTP18 HEATR6
FAM63A SLC39A6
FAM63A TTC30A
FAM63A PBX1
FAM63A PEX19
C14orf135 MREG
ST14 MLEC
ST14 LGALS4
ST14 PVRL3
LY6E SS18
EIF4A3 PPFIA1
TRIM32 PPP4R1
TRIM32 FUBP1
FBXO22 MARCKS
AZI1 DGCR8
AZI1 TBCD
AZI1 KIAA0895
AZI1 PPFIA1
AZI1 PCNT
NR6A1 ANP32A
PPP1R3D PCYOX1
ASTN2 NUCB2
ASTN2 MAGED2
ASTN2 LDB1
ASTN2 QDPR
ASTN2 FBP1
ASTN2 SGSM2
ASTN2 RABEP1
CEP290 UBXN4
CEP290 SGSM2
UBXN4 SNX4
UBXN4 RSRC1
CYP26A1 ST3GAL6
GTF3C2 ST3GAL6
LTF EFHD1
ZC3H13 TMBIM6
FLOT2 CCDC121
FLOT2 LOC729602
CLIP4 ST3GAL6
FEZF2 GPR31
HSPB11 EIF4ENIF1
HSPB11 WDR61
HSPB11 BMPR2
PRG3 LDHAL6B
BAG5 TUG1
BAG5 FOXO3
ATAD4 PTPRH
TRIM45 MZF1
TOM1L1 TRAPPC3
TOM1L1 SON
TOM1L1 DAXX
TOM1L1 EPOR
TOM1L1 C5
TOM1L1 SLC1A4
RABEP1 FMO5
RABEP1 PCYOX1
RABEP1 AMFR
RABEP1 TTC30A
RABEP1 AR
RABEP1 GSTM3
RABEP1 HOXC10
RABEP1 MAGED2
RABEP1 ZNF281
RABEP1 ZMYND10
RABEP1 DCAF10
LIMK2 POLDIP3
DCAF10 EXOC2
DCAF10 SETMAR
DCAF10 RABEP2
CUL5 EPS15L1
TBCD ZNF426
CLASP2 ZNF91
CLASP2 DNAJC16
RMND5B ARF6
C11orf9 SLC19A1
C11orf9 DTNB
NCSTN TRIM38
TACO1 AMZ2
PEX11B SRCAP
WDR5B SNX4
PRKAR2B FGF1
PRKAR2B SLC39A6
PRKAR2B GPC1
PRKAR2B SLC24A1
DAK AMZ2
DAK CDC2L1
DAK WDHD1
IGSF6 IFI30
MGAT4A PCYOX1
DUSP10 MREG
DUSP10 ARNT2
DUSP10 MB
RFC4 MSH6
STX12 NEK9
RAB17 ARF6
CYP21A2 PAK2
C6orf211 RMND1
CEP63 DUSP14
CEP63 SLC39A7
CEP63 KIAA0895
RWDD3 RNF139
KLF5 SLC25A15
RAB35 ARHGAP26
C5 SON
BCL2 EPOR
PAX8 ST3GAL6
TGOLN2 KRAS
TAF2 DPY19L4
PPOX CLUL1
SERPINB1 TBXAS1
SERPINB1 GCNT3
SPATA1 SS18
SPATA1 GPC1
SPATA1 ADRA1B
DDX60 UNC119
DDX60 SS18
FGF1 TUSC3
FGF1 LYPD3
FGF1 EFS
HIST1H2BG HIST1H2AD
ATP6V1D CHMP4A
ATP6V1D ADCY6
ATP6V1D CSNK1A1
ZBTB43 FOXO3
BEX4 PBX1
GP5 PARD6B
CSNK1A1 OVOL2
PPFIA1 CALCOCO2
PPFIA1 IGHMBP2
SPAG9 TUG1
SPAG9 SLC25A36
POLDIP3 MORC2
GLB1L IGF1R
KBTBD10 C10orf57
FBXL5 MYCBP
BRAP ARF6
SGSM2 SS18
SGSM2 HN1L
SGSM2 PCYOX1
AMFR LDB1
OAS1 IFIT2
LSM1 ASH2L
SERTAD3 EXOC2
LOC202181 PMS2CL
LOC202181 DNAL4
FKRP AKAP4
NANOG ADRA1B
PHF20L1 CHRNA1
PHF20L1 FRMD8
GTF2E1 GPATCH8
FOXC1 SLC19A1
FOXC1 PHGDH
ITGB1BP1 CDKN2C
CRP MGC2889
LASS2 SLC39A6
PVRL3 GCNT3
PVRL3 MUC13
ARMC9 RAC3
H2BFS HIST2H2AA3
H2BFS HIST1H1C
SLC35A3 ANKHD1
SPRED2 ZER1
ZNF184 PAK2
ZNF184 ELF1
RABEP2 CXorf40B
ABCC8 PP14571
ACCN1 KRT19
ACCN1 KIAA0513
LIMK1 UNC119
LIMK1 GOLGA2L1
MYO7A SIRT4
MYO7A GALNT14
ZNF362 KIAA0895
ZNF362 RAC3
WDR61 FUBP1
WDR61 EIF4ENIF1
WDR61 BMPR2
VPS8 SMC4
EPRS UBN1
EPRS LSM4
EPRS GNA11
EPRS NUCKS1
LGALS4 C17orf73
NR1I2 SERINC3
NR1I2 TUBAL3
NR1I2 CEBPG
EFS KIAA1609
ZNF37A SLC1A4
PBX1 ARMCX1
PBX1 MED13L
PBX1 SLC39A6
PBX1 PEX19
PBX1 TAF9B
SQLE PCYOX1
PCYOX1 NUCB2
PCYOX1 FRMD8
PCYOX1 UNC119
PCYOX1 ZNF91
PCYOX1 AKAP13
IGF1R DNAL4
IGF1R MED13L
CCDC47 RNF139
CCDC47 HELZ
NKIRAS2 AMZ2
CHRNA1 CADM1
CHRNA1 PYGO1
CHRNA1 ASMT
THUMPD1 KTN1
THUMPD1 KIAA0240
KYNU KIR3DX1
C6orf27 OR2F1
SIRT4 LOC652147
SIRT4 FOXO3
SIRT4 KIAA0892
ZER1 DNAL4
ZER1 PREPL
ATP13A1 SS18
E2F6 C16orf53
EXOC2 CXorf40B
EXOC2 PAK4
YEATS2 KIAA1609
KIF2C CDC20
YY1 TEP1
HN1L BSCL2
HN1L C16orf53
HN1L DNAL4
SPTLC1 MRPS33
SPTLC1 KRAS
MUC13 TUBAL3
MUC13 SLC22A18
HIST1H2BF HIST1H2AD
ICA1 RAB6A
ADAM15 ADAR
TAF9B SEC24D
BMI1 ZMYND11
DSTYK TEP1
DSTYK NOTCH2
DSTYK KRT19
ENTPD2 KIAA1609
CTBS BAG1
CTBS MED13L
MREG DENND2D
MREG EPOR
MREG ERBB4
MREG C9orf31
MREG AR
FGD6 BSCL2
EGLN2 BHLHE40
EPOR BNIP3
EPOR AR
FYB CCL8
SGSM3 RHD
KCTD3 TUSC3
KCTD3 SLC39A6
KCTD3 ESR1
GGA2 ZBTB17
GGA2 PDLIM3
GGA2 SS18
UBE2G2 PAQR3
SP110 AR
ASIP GKN1
CDKN2A KIAA1609
BSCL2 UNC119
BSCL2 TM7SF2
BSCL2 FMO5
BSCL2 POMGNT1
BSCL2 RAC3
BSCL2 PEX19
BSCL2 CDC2L1
SAMD9 IFIT2
CXorf40A ZNF91
CXorf40A CXorf40B
PRR5L TUBAL3
PRMT2 KIAA0895
KIAA0391 KRR1
TBC1D22A GH1
LOC729602 CUL7
RAPGEF2 MGC2889
CUL7 ZNF273
PPP2R5E SHOC2
NKX2-5 MGC2889
CXCL9 HLA-DRB4
RNFT1 HELZ
NR1I3 SLC25A44
ACOX1 APC2
DICER1 VGLL4
HIST1H2AD TIAM1
HIST1H2AD HIST2H2AA3
SLC39A6 FOXA1
SLC39A6 KRT19
SLC39A6 NOVA1
LDB1 ACOT2
C2 ZNF446
EIF4ENIF1 BMPR2
BCAT2 NR1H2
C10orf57 TTC30A
C10orf57 NUCB2
HEATR6 HELZ
ASAH1 BHLHE40
TCEAL1 QDPR
TIAM1 KIAA0895
TIAM1 RAC3
TTC30A DNAJC16
TTC30A SH3BGRL
TTC30A ANKRA2
TTC30A TESK2
QDPR SH3BGRL
SS18 UNC119
SS18 GALNT14
SLC25A42 ATP6V0A2
SLC25A42 KRT19
TMEM134 MB
RC3H2 GSPT1
NAT1 TBC1D9
ERBB4 TBC1D9
FMO5 DNAL4
TMPRSS6 SNX1
DNAL4 ZBTB17
DNAL4 CACNB3
DNAL4 SLC24A1
MBOAT7 ESR1
CEACAM1 TUBAL3
CEACAM1 GCNT3
SMAD2 ARMCX6
GOLGA2L1 ZNF160
CD2BP2 RUFY3
ZNF446 MZF1
CADM1 PAQR3
CADM1 ST3GAL6
CADM1 HS3ST3A1
OAS3 DHX58
SHANK2 ZFYVE9
ADRA1B PARD6B
ADRA1B ACSM2B
ADRA1B AFF3
SLC16A5 CALCOCO2
FOXA1 TBC1D9
DNAJC17 MZF1
DNAJC17 SLC24A1
DNAJC17 ARF6
PPM1A ZFYVE9
PPM1A NUCB2
PPM1A ZNF91
MRFAP1L1 LRRFIP1
MRFAP1L1 BRWD1
RAPGEF1 LDLR
TMEM30B BAG1
UNC119 KRT19
STK3 DPY19L4
STK3 KIAA1609
WDHD1 AMZ2
PDX1 KCNJ16
CCDC25 ARFIP1
TBC1D9 ESR1
TBC1D9 DNALI1
TBC1D9 AR
GDE1 RICS
ESR1 BHLHE40
TEK LDLR
MORC3 BRWD1
NUCB2 STS
DIXDC1 RPS6KA5
EIF2B5 LPCAT1
GRAMD3 KIAA1609
AR ZMYND10
AR COL4A5
SETMAR MAST4
LAMA4 SLC24A1
DHX58 MED13L
MAST4 MED13L
MED13L ZMYND10
BHLHE40 ZMYND10
BHLHE40 STC2
SAP30BP POLR2I
CHMP4A RPS6KA5
ARHGEF9 ST3GAL6
OAS2 IFIT2
PKLR HERC2P3
NR1H2 AAGAB
ANKRA2 SCRN3
CTBP2 SNRK
BRWD1 ARF6
