# Supplementary material for: Functional networks inference from rule-based machine learning models
Source: BioData Min. 2016 Sep 5;9:28. doi: 10.1186/s13040-016-0106-4 (PMC5011349; doi:10.1186/s13040-016-0106-4)
Supplement: Supplementary file 2 — Networks. All networks used in the analysis given as a list of edges. (XZ 11980 kb) [file 13040_2016_106_MOESM2_ESM.xz › networks/aracne/GSE3726/SE_C3.txt]

JRK TMEM111
SLC44A4 GFPT1
SLC44A4 KIF5B
SLC44A4 SLC35A3
SLC44A4 EML4
SLC44A4 PIK3CB
LRRC8B RABL4
LRRC8B PDCD10
LRRC8B WDR61
LRRC8B FEM1B
MTL5 RUFY3
MTL5 POMGNT1
MTL5 CYB561
MTL5 CCND1
MTL5 CYB5R1
MTL5 SEMA3F
MTL5 DNAL4
MTL5 RNFT2
MTL5 TEX2
MTL5 MTMR4
MTL5 TFAP2C
MTL5 VEZF1
MTL5 KRT19
MTL5 IQCG
GPR18 TRAF3IP3
GPR18 TGM4
HIST1H2BC HIST1H2BE
HIST1H2BC HIST1H2BF
HIST1H2BC HIST2H2AA3
HIST1H2BC HIST1H2BD
IQCK PDCD4
IQCK CP110
IQCK CYB5A
ATP6V1H MRPS18B
DDX24 BTBD1
DDX24 FAM174B
DDX24 ZEB1
DDX24 REST
DDX24 EIF4ENIF1
DDX24 WDR61
DDX24 BMPR2
SLC19A2 TSPAN13
SLC19A2 PISD
SLC19A2 SIAH2
SLC19A2 SRP54
GAPVD1 MBD4
SCN3B PHGDH
PABPN1 GNS
PABPN1 SEL1L
PABPN1 TOM1L1
C18orf22 APITD1
ULK2 GARNL1
MAPK4 YY1
LARS2 SPRY2
KHDRBS1 KLHL2
ZNF682 TFAP2C
ZNF571 ZNF177
SEMA3F TFAP2A
SEMA3F CP110
SEMA3F KDM4B
SEMA3F DENND1B
SEMA3F XBP1
SEMA3F ZNF91
SEMA3F BAIAP2
SEMA3F LRRN2
SEMA3F MAST4
SEMA3F KIF5C
SEMA3F MAP3K1
SEMA3F CTAGE5
SEMA3F GLUL
SEMA3F BHLHE40
SEMA3F MNAT1
SEMA3F CISH
SEMA3F TIAM1
SEMA3F RAB26
SEMA3F NME3
SEMA3F DNALI1
SEMA3F DLG5
SEMA3F ASTN2
SEMA3F INPP4A
SEMA3F MYT1
SEMA3F MTOR
DLG5 RND1
DLG5 C10orf57
DLG5 BRWD1
HIST1H2BM H2BFS
HIST1H2BM NAV3
HIST1H2BM HIST2H2BE
HIST1H2BM MYBL1
HIST1H2BM HIST1H2AK
HIST1H2BM TACSTD2
SALL2 IRS1
SALL2 PBX1
PALB2 SLC38A1
PALB2 TOPORS
FKBP8 CAMK1G
STARD13 DIXDC1
ZNF45 DCAF10
TP63 GRM5
TP63 SP110
TP63 CD1C
TP63 DST
TP63 TNN
ZNF24 GOLGA2
ZNF24 PLEKHF2
ZNF24 C21orf33
ZNF24 TSPAN13
ZNF24 MED13L
BBS9 FLJ40113
BBS9 ZNF415
BBS9 SIM1
TM4SF20 SERINC3
TM4SF20 CES2
TM4SF20 DDC
KIAA1772 DLX2
KIAA1772 ADRA1B
KIAA1772 PPP2R3A
KIAA1772 LAMA4
KIAA1772 KDM4B
KIAA1772 NEAT1
KIAA1772 LCMT2
KIAA1772 SS18
DTNA CUL7
DTNA RBM8A
DTNA DFNB31
TBX19 TTLL4
TBX19 TCF7L1
TBX19 ST3GAL6
KLF11 GPM6B
KLF11 DUOX1
DKFZP434B2016 HOXB8
TFEC EVI2A
PTP4A2 TOM1L1
PLEKHF2 C16orf53
PLEKHF2 SLC9A3R1
PLEKHF2 WWP1
PLEKHF2 SYNGR1
PLEKHF2 C10orf57
PLEKHF2 C6orf211
PLEKHF2 GGA2
PLEKHF2 CCND1
PLEKHF2 COX6C
PLEKHF2 BLVRA
PLEKHF2 GARNL1
PLEKHF2 IGF1R
PLEKHF2 HHAT
PLEKHF2 ZNF91
PLEKHF2 KRT19
PLEKHF2 SRP54
IPW MEGF9
MLL2 HIST4H4
ABCB9 MAGED2
ABCB9 SYNGR1
ABCB9 RMND5B
ABCB9 BAIAP3
PRRX2 KIAA1609
TAP1 BIRC3
TAP1 STAT1
TAP1 SOD2
LIMCH1 GOLGA2
LIMCH1 PLK2
LIMCH1 TWSG1
LIMCH1 GPRC5B
LIMCH1 SFRS5
YY1AP1 SCYL3
YY1AP1 RPS6KC1
YY1AP1 EPN2
TRIM62 ALKBH1
TRIM62 TSC2
HLA-DQA1 HLA-DRB4
PPP2R3A DNAJC28
PPP2R3A INTS3
PPP2R3A GPRC5B
PPP2R3A TIA1
PPP2R3A PTPRF
PPP2R3A DNAL4
PPP2R3A KIAA1024
PPP2R3A SCYL3
PPP2R3A SMARCA2
PPP2R3A EFS
PPP2R3A ZNF93
PPP2R3A SIM1
PPP2R3A TACSTD2
SNX26 TACSTD2
THNSL2 POLI
THNSL2 EPN2
FASLG AIM2
KIAA0232 CEP164
KIAA0232 HNRNPH2
KIAA0232 LMAN2L
KIAA0232 ARHGAP12
KIAA0232 GTF2H3
ENPP1 MB
ENPP1 TFAP2A
ENPP1 TFAP2C
ENPP1 MED13L
ENPP1 TBC1D9
ENPP1 PMS2L2
ENPP1 PBX1
ART3 CHODL
ART3 MICALL1
ART3 BTG3
ART3 ROPN1B
CCNH PIGV
MYLK SYNM
FAM32A DDX39
GPR161 CAND2
CLCC1 ENPP4
DHRS7 C5orf30
PSD3 DLEU2
PSD3 DCAF10
SEL1L LMAN2L
SEL1L C18orf25
SEL1L GNS
SEL1L ACSL3
SEL1L KIF16B
SEL1L PKNOX1
HMGN1 ZNF184
PEF1 HIPK3
ZNF771 SPAG11B
ARL1 MRPS18B
ARL1 MRFAP1L1
SNX13 ITGB5
IL8 MMP3
TREM2 NEFH
TREM2 PLXNC1
NBPF10 PDLIM3
TBC1D3F POLI
TBC1D3F USP34
TBC1D3F SLC39A6
TBC1D3F ZNF512B
TBC1D3F SYNGR1
TBC1D3F DNAJB6
TBC1D3F ZNF43
TBC1D3F CAP2
TBC1D3F HOXC6
TBC1D3F RABL2A
TBC1D3F CSAD
TBC1D3F CDC42EP4
TBC1D3F PQBP1
TBC1D3F GLB1L
TBC1D3F SNN
TBC1D3F C6orf62
TBC1D3F SIRT4
TBC1D3F TACSTD2
ITGB6 NAIP
NPAS1 IL4
NPAS1 KLF8
UHRF1BP1L POLI
GALNT7 IVD
GARNL1 P2RX4
GARNL1 STRN3
GARNL1 TOB1
GARNL1 NRIP1
GARNL1 CRNKL1
GARNL1 SRP54
GARNL1 PSMA6
GRAMD1C PKNOX1
GRAMD1C CALCOCO2
GRAMD1C PPBPL2
CENPF SH3BP2
CENPF TLE4
HMGB3 SLC26A1
CACNA1I HBE1
CACNA1I TAT
MRPS14 POLI
MRPS14 KCTD3
MRPS14 CHKB
MRPS14 ASAH1
MRPS14 DCAF10
MRPS14 TAF9B
MRPS14 TRIM45
MRPS14 MYLIP
CELSR3 HIST1H4B
MAGEF1 SLC25A17
PSMC6 FKBP3
RYR3 PRMT2
IFIT3 MX2
IFIT3 ZNF76
IFIT3 OAS2
IFIT3 SIGLEC1
IFIT3 IFI44L
IFIT3 TLR2
IFIT3 IFI44
IFIT3 IFIH1
IFIT3 DDX60
IFIT3 SP110
IFIT3 XAF1
SDC1 DNAL4
PKP4 KLC2
LOC150759 CST6
CDH3 DSC2
ZNF140 ZBTB1
ZNF140 ELF2
LRRC47 FUSIP1
CD3G GIT2
CD3G SH2D1A
CD3G TRAF3IP3
CD3G ICOS
CD3G CCL5
TUBGCP2 AAMP
ZNF280D MT4
ZNF280D ITGB1BP1
RBL2 UNC119
FHIT ARSD
ZNF226 IKBKB
ZNF226 MAB21L1
RNF10 TMBIM4
RNF10 C3orf63
ZNF84 SLC4A7
ZNF84 TUBGCP5
ZNF84 MEGF9
OBSL1 HN1L
OBSL1 RGL2
OBSL1 MEGF9
OBSL1 BAIAP2
OBSL1 LGALS8
OBSL1 DFNB31
OBSL1 AR
OBSL1 PAK4
OBSL1 TACSTD2
CCDC76 C1orf109
CCDC76 TIA1
TWSG1 KIAA0513
TWSG1 ALCAM
TWSG1 GOLGA2
TWSG1 BBX
TWSG1 ATP6V0E2
TWSG1 DFNB31
TWSG1 ICOSLG
TWSG1 ZNF135
TWSG1 PRKAR2B
MKS1 MTMR4
HLTF TACSTD2
C5orf13 SLC38A2
C18orf25 ZNF512B
C18orf25 FRMD8
ZFR PHF3
TNFRSF25 GALK1
KIAA0430 FKBPL
KIAA0430 SMARCA2
KIAA0430 ZER1
LUC7L3 ANKRD40
LUC7L3 G6PC3
LUC7L3 CEP290
LRPAP1 MAGED2
ERLIN2 PROSC
AIM2 CCL5
AIM2 SP140
AIM2 FYB
AIM2 WARS
AIM2 CRTAM
AIM2 CD8A
MSX2 ACSM5
ELL3 METTL2B
ELL3 KCTD3
RBBP8 TOM1L1
FBXL2 PBX1
CDK6 CCND1
ZSCAN18 POLI
ZSCAN18 PCYOX1
ZSCAN18 ZEB1
ZSCAN18 BHLHE40
ZSCAN18 BAIAP2
ZSCAN18 IL6ST
ZSCAN18 IPPK
ZSCAN18 CSAD
ZSCAN18 KCNS3
ZSCAN18 MAB21L1
ZSCAN18 MAST4
DUOX1 CCHCR1
DUOX1 HRASLS
DUOX1 DNAL4
DUOX1 PAQR6
DUOX1 ROPN1B
BAD BSCL2
CYB561 KCTD2
CYB561 APPBP2
CYB561 MB
CYB561 MBOAT2
CYB561 CXorf40B
CYB561 PPFIA1
CYB561 RPRD1A
CYB561 BAIAP2
CYB561 TRIM37
CYB561 PRKAR1A
CYB561 HIST1H4B
CYB561 PAK4
IGSF3 SMYD3
RFC1 VNN3
RFC1 SLC6A2
RFC1 INSR
COPA PTPRF
COPA CLK2
COPA KIFAP3
LOC100134017 HOXD3
BRSK2 PNMA2
AKAP9 BCAS2
IFT122 KDM4B
IFT122 DNAL4
IFT122 CLUL1
IFT122 TACSTD2
RPS6KC1 PDE4DIP
RPS6KC1 KIFAP3
RPS6KC1 RAB3GAP2
TMUB2 AMZ2
INTS6 DLG1
MYO1C PRMT7
GIT2 EBI3
GIT2 CCL8
GIT2 MYH4
GIT2 LCK
GIT2 CXCL11
RNF103 ARFIP2
RNF103 TSPAN13
RNF103 DNAJC16
RNF103 ZC3H11A
RNF103 TOB1
RNF103 SSH3
FEM1B BAIAP2
FEM1B DICER1
SNAP23 BAG1
SNAP23 WDR48
SNAP23 NUP98
ALDH3A2 CEP164
TPBG CELSR1
GPD2 HIST1H4B
MYT1 GRIA1
MYT1 PCSK6
METTL3 PBX1
ZNF266 TTC4
LGALS3 SYK
AKR7A2 ARL3
VIPR1 EML4
FLJ42627 MYBL1
FLJ42627 ZNF20
FLJ42627 ATP6V0E2
FLJ42627 KIF5C
FLJ42627 SIM1
PRSS23 RET
PRSS23 CTBS
PRSS23 TOM1L1
PPP4R4 HIST1H4B
DBH ALCAM
C4A TBC1D9
C4A MAPT
ACADM C1orf109
ACADM NDRG2
PPP2R1B FHL1
PPP2R1B GPD1
PPP2R1B LIPE
REST TBC1D9
REST EEF1D
REST SMARCA2
REST NUP62
DLGAP1 CACNG2
NFIC SP110
NFIC PPAP2B
NFIC ZNF652
NFIC ZEB1
PDCD10 PPFIA1
SFRS11 TIA1
SFRS11 ZNF623
SFRS11 BCAS2
KPTN PDLIM3
PLK2 MAP3K1
PLK2 BAIAP2
PLK2 TFAP2C
PLK2 BEX4
PLK2 FGF13
PLK2 RABEP1
NME3 SLC39A6
NME3 C10orf57
TLE4 ANKRD7
ACTR6 GLUD1
IL2RB HLA-E
ROPN1B PSME4
ROPN1B RYR1
ROPN1B ST3GAL6
ROPN1B GPRC5B
ROPN1B DSTYK
ROPN1B BACH2
ROPN1B AZI1
ROPN1B MFAP3L
ROPN1B RHD
ROPN1B CBS
ROPN1B GPM6B
ROPN1B FOXC1
MUPCDH KRT20
MUPCDH GPA33
LRRC48 MEIS3P1
SF3A1 PRPSAP2
NKAIN1 COX6C
FZD7 ST3GAL6
RPLP2 FGF12
RPLP2 EIF5B
CHRD PCOTH
WDR44 ZC3H14
WDR44 ZNF410
CYP2A6 PHF20L1
ZNF93 DNAJB6
ZNF93 ZNF43
FKBP3 KCTD3
FKBP3 ETAA1
FKBP3 RAB17
FKBP3 PNN
FKBP3 SLC1A4
NEDD9 MCL1
RAB26 PECI
RAB26 IL6ST
RAB26 CA12
RAB26 MLPH
MYST4 KDM4B
INPP4A ZNF512B
INPP4A LOC645468
DSC2 TAF4B
TOPORS CDK2
TOPORS PLEKHB2
SFRS5 DNAJC17
SFRS5 C9orf91
SFRS5 MEIS3P1
SFRS5 DCAF10
RUNX2 RP4-692D3.1
RUNX2 ANP32A
MRPS18B ATMIN
GPR45 KLHL22
MX1 OAS2
MX1 ISG15
MX1 BST2
MX1 IFI44L
C11orf75 LPIN1
PTPRC SH2D1A
PRPSAP2 ZMYND11
PRPSAP2 EPN2
KIF5C NME5
KIF5C DNALI1
KIF5C IRS1
MPPED2 TOM1L1
C6orf108 ZNF574
COG7 DDR1
COG7 P2RX4
COG7 EML2
COG7 DNAJB6
COG7 RABEP2
COG7 DCAF6
GAMT SLC39A6
GAMT IRX5
GAMT SLC9A3R1
STAT1 CXCL10
STAT1 SH2D1A
STAT1 GBP1
LIN37 KIAA0895
TOB1 KCTD3
TOB1 APPBP2
TOB1 CCND1
TOB1 RBKS
TOB1 CXorf40B
TOB1 RTN2
TOB1 DCAF10
TOB1 PDK4
HIST1H2BO HIST1H2BD
RBBP9 ALOX15
IQCG ST3GAL6
IQCG N4BP1
IQCG B3GALNT1
IQCG KIAA0895
IQCG ZNF43
IQCG RHD
IQCG ZNF426
ING2 CCDC91
KIAA1598 ENPP4
CDCP1 PIGZ
NPVF KIAA0513
IL27RA LAG3
RND1 PRLR
PIGZ FUT6
PSME4 EFNB3
PSME4 INTS3
PSME4 GGA2
PSME4 TIA1
PSME4 ZNF43
NECAB3 SPR
ARHGAP19 STAG1
USP34 ZC3H7B
USP34 BCAS2
USP34 AMY2A
USP34 LOC729602
USP34 SMARCA2
USP34 HOMER2
EMX2 ST3GAL6
CCDC91 ZNF107
USP18 DENND1B
USP18 IFI6
USP18 OASL
ZNF551 PAQR4
CCDC106 TBC1D9
CCDC106 STC2
GNAS BTG3
GTF2A1 APC2
GTF2A1 HAPLN1
ASPH SCAND2
ZNF32 GOLGA2
BICD2 TTC4
EIF2AK3 HFE
EIF2AK3 SDHC
EIF2AK3 DAP3
SREBF1 ZMYND10
SREBF1 C4orf18
CORO2A FEZF2
CORO2A MAK10
COX4I1 RDH5
VNN3 ICOS
MGC3771 KDM4B
BMPR1B TBC1D9
XBP1 KIF3A
XBP1 PISD
XBP1 ESR1
XBP1 MED13L
XBP1 SLC39A6
XBP1 TLE3
XBP1 SLC7A8
XBP1 RBKS
XBP1 TBX3
XBP1 MZF1
XBP1 CYB5A
XBP1 DFNB31
XBP1 ABAT
XBP1 AR
XBP1 KCNS3
GTF2I SS18
GTF2I SFRS14
SNRPN TRD@
SNRPN CELSR1
POLI ALCAM
POLI FPGT
POLI SETMAR
POLI INADL
POLI MEIS3P1
POLI MEGF9
POLI PECI
POLI KIAA0831
SYNGR1 KCTD3
SYNGR1 MB
SYNGR1 CHKB
SYNGR1 RTN2
SYNGR1 REEP5
SYNGR1 PLXNB2
KIF4A KIF2C
DYNC1LI1 FBXO9
DYNC1LI1 FPGT
DYNC1LI1 TLE3
DYNC1LI1 PRR5
DYNC1LI1 DYNC2LI1
PDS5A AAGAB
ITPR2 EFNB3
ITPR2 ZNF43
ITPR2 ZFX
ITPR2 ALAD
ITPR2 KIAA0240
ITPR2 ARHGEF10
GBP1 CCL5
GBP1 GBP2
GBP1 SAMHD1
GBP1 CXCL10
GBP1 WARS
GBP1 LAMP3
PION KCTD3
GAS2L1 SERTAD2
MYH7B CHM
HAUS3 ZNF107
HAUS3 BNIP2
MAP1B LOC645468
H3F3B PRPSAP1
H3F3B DTX3
LMF1 RGL2
LMF1 PAQR6
LMF1 PBX1
PCLO ADAM2
UAP1 CEP350
ARL3 ASAH1
C9orf91 KIF3A
C9orf91 MREG
C9orf91 MAB21L1
C9orf91 RABEP1
C9orf91 TACSTD2
ZNF302 BLZF1
ZNF302 BCAS2
SERTAD2 USP13
SERTAD2 ITPKB
NBPF12 RRP15
NBPF12 DMTF1
NBPF12 CXorf56
CCNG2 C4orf18
CCNG2 OSGEPL1
CCNG2 ZER1
GMPR2 CSNK1A1
DPEP3 PCM1
SEMA4F TESK1
CCL5 GNLY
CCL5 TRA@
CCL5 GZMA
CCL5 TARP
CCL5 KLRC3
ACSL3 ZKSCAN1
MRPS30 MAGED2
MRPS30 TLE3
MRPS30 BHLHE40
C12orf51 BBS4
GARNL3 POU2F3
GARNL3 CCKAR
GARNL3 NPTX1
ATP6V0E2 NME5
ATP6V0E2 RGL2
ATP6V0E2 KCTD3
ATP6V0E2 LOC100170939
ATP6V0E2 MB
ATP6V0E2 IL6ST
ATP6V0E2 HN1L
ATP6V0E2 LGALS8
ATP6V0E2 CACNG4
ATP6V0E2 FLJ22184
ATP6V0E2 KIF3A
ATP6V0E2 ZNF177
SORBS1 FHL1
SORBS1 KCNAB1
NFIB LPIN1
SCAPER HNRNPA3
SCAPER TRIM32
SCAPER PPP4R1
WDR47 CADM1
WDR47 BCAS2
NGFRAP1 TROVE2
AKR1B10 KRT20
AKR1B10 GPA33
DNM2 ST14
NAV2 IRF5
GAB1 RGS12
NAPA LONP2
PMS2L2 DENND1B
PMS2L2 SLC2A10
NPEPPS AMZ2
NPEPPS KCTD3
NPEPPS PCYOX1
ZNF117 ARHGEF10
ZNF117 TIA1
ZNF117 ZNF43
CATR1 FCER2
CRYZ ABAT
TMEM132A RIT1
LOC100128031 MVP
SFRS2IP ZNF148
SFRS2IP GPATCH8
SFRS2IP EIF2S1
SFRS2IP TGFBRAP1
HPCAL4 SS18
HPCAL4 ADRA1B
HPCAL4 CHM
LIPE GPD1
GTF2H3 TMEM127
GTF2H3 ARHGAP12
C2orf54 KMO
CAND2 CHODL
CAND2 GRAMD3
CAND2 RHD
CAND2 SQSTM1
CAND2 FKRP
ANKRD2 PCDHGA11
BBX PCYOX1
MBP MYO6
OSBPL10 TLE3
OSBPL10 UEVLD
OASL HLA-A
OASL IFIT2
OASL IFIT5
OASL RFX5
OASL GGA2
OASL NOD2
OASL DDX60
LDOC1 WWC2
LDOC1 SS18
LDOC1 FGF13
LDOC1 KRT19
LDOC1 PBX1
LDOC1 TACSTD2
DYNC2LI1 FBXO9
DYNC2LI1 PRR5
DYNC2LI1 FPGT
DYNC2LI1 TLE3
SYN3 CHRNB3
ZKSCAN1 DNAJB6
EPN2 MEGF9
EPN2 CUL9
EPN2 PBX1
EPN2 ITGB1BP1
GFI1B GRIK5
RBBP6 SFRS14
RBBP6 PSIP1
LOC653188 ZNF613
LOC653188 ZNF160
LOC653188 LOC100170939
LOC653188 CACNG2
TUBD1 IGHG1
TUBD1 SKP1
NEU3 FZD5
GABRA3 NEUROG3
CES2 MUC13
CES2 MTMR11
CES2 NR1I2
CES2 SERINC3
CES2 C17orf73
PNMA2 HIST1H4B
PHLPP1 STAG1
CLIC5 CEACAM5
CLIC5 CEACAM1
ZNF410 ZC3H14
DAPK3 NF2
CADM4 USH2A
IPPK RREB1
PRPF31 TESK1
LEF1 PDK4
ZNF552 AR
ZNF552 GLUL
ASB13 RAC3
UBE2H EDEM3
IFIT1 IFI6
NKG7 CCR5
NKG7 GNLY
IRX5 MLPH
GOLPH3 WDR61
JUN ERMAP
JUN ITGB1BP1
CTAGE5 SULT1A1
CCHCR1 FARP1
CCHCR1 DNAJB6
CCHCR1 CEP70
RPL3 RPL3P7
TMEM179B HIST1H2AD
SMARCC2 ALMS1
DCAF6 GGA2
DCAF6 CACNB3
DCAF6 CLK2
DCAF6 BSCL2
ZNF512B UNC119
ZNF512B MCM3AP
ZNF512B GGA2
ZNF512B SOS2
ZNF512B PBX1
ZNF512B CLIP4
ZNF512B SMARCA2
ZNF512B AZI1
ZNF512B POLH
ZNF512B TACSTD2
MYO1A CLDN3
KMO MB
MTF2 DDB1
ANXA9 SLC39A6
ANXA9 BSCL2
ANXA9 CTNND2
ANXA9 PCYOX1
TAOK1 ZC3H7B
KDM4B SGK3
KDM4B TOM1L1
KDM4B SLC39A6
KDM4B HIST1H2BD
KDM4B BHLHE40
KDM4B IRS1
KDM4B CELSR1
KDM4B C6orf211
KDM4B TBC1D9
KDM4B HHAT
KDM4B DNAJC12
KDM4B COX6C
KDM4B ABAT
KDM4B MDM2
GSTA1 DMTF1
SULT1A3 HFE
SLC4A8 BSCL2
SLC4A8 LOC100170939
SLC4A8 FAM174B
SLC4A8 TCEAL1
SLC4A8 GALNT6
SLC4A8 ZNF91
DCTN4 FASTKD3
POLH PCOTH
ACSF2 AZI1
SUPT7L RNMT
GLUD2 ZNF43
PPL DIXDC1
SERPINA3 GATA3
IRF9 IFI6
KIT NDRG2
KIT ST3GAL6
KIT GPRC5B
ZNF107 RNFT2
ZNF107 CALCOCO2
ABCA3 MAPT
ABCA3 PBX1
NME5 BHLHE40
TLE2 POP1
BAIAP3 BAIAP2
BAIAP3 RABEP2
BAIAP3 MLPH
FOXO3B FOXO3
PRR14 CD2BP2
PRR14 CSNK1D
PRR14 EXOC7
PRR14 ZER1
DDR1 NOL3
DDR1 RANBP3
DDR1 TSPAN13
DDR1 IVD
DDR1 EXOC7
DDR1 BBS4
TTLL5 KRTAP5-9
ZEB1 TTC3
ZEB1 RGS12
ZEB1 RAPGEF2
ZEB1 MYH10
ZEB1 CLIP4
MDM2 GCDH
MDM2 NRIP1
MDM2 POM121L9P
IL1A DUSP6
WRB TEX2
AP3D1 ZC3H11A
AP3D1 PHF3
AGL C18orf1
AGL BCAS3
ATRN TRIM37
ATRN RWDD3
PCNP ZNF184
PCNP MRFAP1L1
CDC14A HBE1
ACSM5 AR
ACSM5 INADL
ARL14 TRIM31
EXOG CREBZF
TTC3 ZNF148
TTC3 BSCL2
TTC3 SON
TTC3 PCYOX1
TTC3 SS18
TTC3 ZBTB43
TTC3 IGHMBP2
TTC3 KIFAP3
WDR26 PSEN2
STX16 PCYOX1
TSPY1 GNRHR
C6orf97 SEMA3B
C6orf97 AHCYL1
ZXDA HIST1H4B
ZXDA RAX
KIAA1467 LOC100170939
MAP6D1 RABL4
MAP6D1 RHD
MAP6D1 MTNR1B
POU3F2 HIST1H3A
PAH UNC119
PAH CACNG2
TSPAN13 P2RX4
TSPAN13 SLC9A3R1
TSPAN13 OVOL2
TSPAN13 HN1L
TSPAN13 ZNF91
PAX2 FCER2
MYLIP MREG
MYLIP PPM1A
TGM1 KIAA1967
TGM1 CNGB1
FPGT CLASP2
FPGT SLC1A4
FPGT WDR52
FPGT ABAT
FPGT TTC30A
FPGT C4orf34
APBB2 BSCL2
APBB2 TTC30A
APBB2 LRIG1
APBB2 SLC39A6
APBB2 PRLR
APBB2 GLUL
APBB2 CLASP2
APBB2 SGK3
APBB2 PDCD4
APBB2 CYB5A
APBB2 CELSR1
APBB2 C6orf211
APBB2 P2RX4
APBB2 CISH
SEMA3B ABAT
SEMA3B TLE3
SEMA3B ADCY1
DLG1 MBD4
LPIN1 NDRG2
C2orf68 DUS4L
C2orf68 SYF2
GMFB C14orf104
GMFB ARF6
GMFB TMEM30B
CHI3L1 SCYL3
NDC80 SS18
CA12 LRRFIP2
CA12 ESR1
CA12 DNAJC16
CA12 PRLR
CA12 BHLHE40
CA12 MLPH
CG030 PSPC1
ETFB ENC1
FAM110B SLC39A6
FCER2 C2CD2L
FCER2 TUBBP5
FCER2 ATF6
FCER2 NRXN3
FCER2 CACNG2
ITPKB GPM6B
ITPKB SMARCA2
TARP TRD@
TARP KLRC2
RSAD2 IFI44
C5orf54 FTCD
CLGN MLPH
DFNB31 CADM1
DFNB31 NVL
DFNB31 MB
DFNB31 FAM174B
DFNB31 PBX1
DFNB31 EFHD1
DFNB31 DENND1B
PRSS1 CAPN5
CTNND2 C4orf18
CTNND2 APPBP2
CTNND2 WWP1
CTNND2 ZNF652
CTNND2 AMZ2
CTNND2 AR
MAK10 PAWR
MAK10 RC3H2
PIGV CEP164
ZC3H7B ZNF160
ZC3H7B ZNF426
ZC3H7B LRRFIP1
C2orf27A QDPR
C2orf27A HHAT
C2orf27A NEAT1
PDYN RAB9P1
TEX2 APPBP2
TEX2 CCDC47
TEX2 AMZ2
TEX2 RTN3
HOXC6 HOXC10
HOXC6 KRT19
HOXC6 EFHD1
HOXC6 FGF1
TRIM37 BCAS3
TRIM37 CDK5RAP3
TRIM37 DHX40
TRIM37 VEZF1
IGHG1 SNN
ABP1 C9orf125
ABP1 AHCYL2
PDLIM5 ADRA1B
PDLIM5 TGM4
TSPAN8 CLDN7
SYT17 HOXC10
SYT17 GATA3
BCKDHA BLVRA
BCKDHA FBP1
BCKDHA MLPH
DCAF7 PSMC5
CRYL1 MTMR11
DYRK1A MARCH7
DYRK1A TRHR
DYRK1A RCBTB1
USH1C ANXA13
USH1C MLEC
RCBTB1 MARCH7
TLE3 PCM1
TLE3 C6orf211
TLE3 CELSR1
ARL4A MTMR11
ARL4A FUT3
RPS6KB1 USP32
RPS6KB1 RNFT1
CCND1 BAIAP2
CCND1 BCAS3
CCND1 SLC9A3R1
CCND1 NKX2-5
CCND1 HN1L
CCND1 MNAT1
CCND1 IKBKB
CCND1 NRIP1
CCND1 MAZ
CCND1 BAT1
LOC100170939 GOLGA2L1
LOC100170939 RMND5B
LOC100170939 SMA4
LOC100170939 QDPR
LOC100170939 LOC100272216
LOC100170939 MEGF9
LOC100170939 GTF2H2B
LOC100170939 FOXA1
LOC100170939 NEFH
LOC100170939 NAIP
LOC100170939 TRIM45
ATG12 WSB1
SP100 DGCR6L
LASS4 ESR1
LASS4 TACSTD2
EFHC1 TRIM45
SF4 EEF1D
FLJ22184 CELSR1
PRUNE2 KCNH2
SPRY4 SIRT4
SPRY4 THAP3
ALMS1 ZNF638
SIM1 ZNF135
SIM1 PFDN4
SIM1 SNW1
SIM1 PIK3C2G
SIM1 KRT19
HIST1H2AC HIST1H4B
TRIM36 C5orf30
TRIM36 WWP1
TRIM15 EFNB2
TRIM15 GCNT3
TIA1 DNAJC28
TIA1 DSTYK
TIA1 ACYP2
TIA1 SHPK
TIA1 MAP4K5
TIA1 DNAJB6
TIA1 BNIP3
TIA1 NOTCH2
TIA1 DIS3
TIA1 PAPSS1
TIA1 SMARCA2
STOM HIST1H4B
STOM CACNG2
BAIAP2 ASTN2
BAIAP2 YIPF2
BAIAP2 ECHDC2
BAIAP2 AGA
PRAMEF10 FAM174B
RAD51C SPAG9
KLC1 KCTD2
XAF1 OAS2
XAF1 GALNT14
STAM2 MRFAP1L1
WWP1 UBR5
WWP1 REEP5
WWP1 DNALI1
WWP1 FGFR1
METRN DNALI1
ARID4B LGALS8
ENSA ENAH
NOS2 ENC1
NOS2 GCNT3
DHRS9 SERPINB1
YIPF2 PTPRF
YIPF2 RABL4
YIPF2 KCTD7
CACNG2 HPN
PAPSS1 C1orf109
PAPSS1 GPM6B
PAPSS1 PRMT2
CACNA1E ALOX12B
SEC24C TRIM32
DENND1B DNAL4
DENND1B SS18
DENND1B GOLGA2
DENND1B KCNS3
DENND1B MBOAT7
DENND1B ZNF91
PKN2 ZNF148
PKN2 WNK1
PKN2 PHF3
PKN2 INSR
PKN2 SLC25A36
PKN2 GATAD1
WDR52 ZNF43
MARCH7 MRFAP1L1
BSDC1 HIPK3
ZNF135 TRPS1
ZNF135 TACSTD2
THAP3 PAK2
KRT7 ASMT
GCDH ZNF91
GCDH TOM1L1
H1FX GGA2
INPP4B CXXC1
INPP4B RABEP1
ATP6V1B1 SS18
CBS PRMT2
PDCD4 KCTD3
PDCD4 NUMA1
PDCD4 IL6ST
PDCD4 PECI
SYT5 RAP2B
SYT5 HLA-DOA
MAB21L1 CADPS2
MAB21L1 IRS1
MAB21L1 MLPH
GPRC5B HOXC10
GPRC5B NDRG2
GPRC5B RHD
GPRC5B EFS
GPRC5B CLIP4
GPRC5B DTNB
PRPSAP1 C16orf53
PRPSAP1 PPFIA1
FOXK2 PCNXL2
VDR GNMT
FLJ41278 TBC1D30
TRPS1 KCTD3
TRPS1 EFHD1
HIST1H2BH HIST2H2BE
CBX1 FUBP1
BTN3A3 HPS5
BTN3A3 CD86
BEX1 C6orf211
CELSR1 ALCAM
CELSR1 ADCY1
CELSR1 NEAT1
CELSR1 MAPT
CELSR1 TBC1D9
CELSR1 LASS2
CELSR1 MAST4
CDK2 UBAP1
BBS4 GOLGA2L1
BBS4 BRD2
BBS4 KCTD3
BBS4 FAM174B
BBS4 LDB1
BBS4 ZMYND10
BBS4 WFS1
BBS4 FAH
NEUROG3 PPP1R3A
KCNQ1DN ZCCHC14
APPBP2 DHX40
APPBP2 HELZ
CCDC94 DZIP3
TFAP2C MLF1
TFAP2C DUSP10
TFAP2C BARD1
TFAP2C ECHDC2
TFAP2C HRASLS
TFAP2C SS18
TFAP2C ARMCX1
TFAP2C SHANK2
TFAP2C TACSTD2
NRD1 TTC4
SMARCA2 LSM14A
SMARCA2 CRBN
SMARCA2 LOC729602
SMARCA2 SCYL3
SMARCA2 NCOA1
PATZ1 GLUD1
PATZ1 TBC1D30
MYBL1 ST3GAL6
MYBL1 AZI1
MYBL1 RUNDC3A
MYBL1 GPR37
FBXL8 COBLL1
FAM128B ZNF160
PRKCG DNAH6
MKL1 TRD@
MKL1 NPHS1
MKL1 NUP54
HPS6 UBAP1
FSTL4 ZBTB7C
MEGF9 CHKB
MEGF9 TTC30A
MEGF9 REEP5
MEGF9 MREG
NCOA3 SON
NCOA3 SFRS2
SH2D1A PTPN6
SH2D1A GZMA
SH2D1A KLRC2
SPOP DICER1
RASSF4 FPR3
RASSF4 CCL8
USP13 CASKIN2
LTB TRD@
LTB LCK
GPD1 PLIN1
ZNF20 C14orf135
ZNF20 ZFYVE26
ZNF20 FGFR1
ZNF20 ZNF606
SIAH2 TFAP2A
SIAH2 BHLHE40
ALCAM EPOR
ALCAM KIAA1751
ALCAM MREG
ALCAM PTGER3
ALCAM STC2
RGL2 CHKB
RGL2 HOXC10
RGL2 CYB5R1
MEIS3P1 PLAT
MEIS3P1 NEAT1
MEIS3P1 IL6ST
CXCL11 CXCL10
CXCL11 CLEC7A
P2RX4 ARFIP2
P2RX4 DNAJC16
P2RX4 MLPH
P2RX4 ROGDI
P2RX4 SPR
LCMT2 FGF1
LCMT2 DPY19L4
SULT1A1 ZNF91
TBC1D30 CXorf40A
TBC1D30 EXOC2
NUP54 LRRN2
AHCYL2 C9orf125
AHCYL2 CEACAM1
LAMP1 EML4
FGF12 ITGB3
GGPS1 PPOX
ATP11A TCL6
HERC5 IFIH1
HERC5 IFI6
HERC5 IFI44
HERC5 DDX58
TRIM14 F11R
PTPRF LIMK1
PTPRF DNAL4
PTPRF DNMT3B
SFRS15 WNK1
SFRS15 R3HDM1
SAFB DHTKD1
C4orf34 MED13L
DNMT3B VLDLR
NVL LGALS8
CRELD1 ZNF187
CRELD1 TRAK1
GZMA TRD@
PSIP1 PDE4DIP
PSIP1 SR140
PSIP1 SFRS14
PSIP1 GNL1
KLC2 HIPK3
KLC2 ZMYM4
NME7 CADM1
GNS TOM1L1
GNS SLC9A3R1
KRT8 KRT18
BTBD1 EIF4ENIF1
BTBD1 WDR61
BTBD1 BMPR2
IFI44L IFI6
ABAT NEAT1
PTPRT MAPT
PTPRT CCDC19
PTPRT BHLHE40
EML2 DCAF11
BCAS3 AGA
BCAS3 KCTD3
IFI6 DDX60
IFI6 ISG15
ICMT SSX2IP
TRAK1 PCYOX1
C1orf46 HOXC10
IKBKB MLPH
SMC5 DPY19L2P2
SNW1 ARMC9
TNN FGF1
TNN GATA3
TNN RET
TNN CD1C
TNN RHOBTB2
TMEM127 ARHGAP12
ZNF81 ATP9B
EXOC7 KCTD2
EXOC7 BSCL2
NPC1 SMURF2
NRIP1 GRIA1
NRIP1 HPN
NRIP1 TOM1L1
NRIP1 SRP54
DNAJB6 PDE4DIP
DNAJB6 CEP350
DNAJB6 ZNF248
DNAJB6 ABCF2
DNAJB6 DGCR8
DNAJB6 PPFIA1
DNAJB6 ZNF273
DNAJB6 SS18
DNAJB6 DNAJC10
DNAJB6 RNF115
DNAJB6 SFRS2
DNAJB6 ZMYM4
DNAJB6 SHANK2
PRUNE BSCL2
NOD2 IFIH1
NOD2 HLA-A
FOLR1 UBN1
ZC3H11A NUCKS1
NT5M PTENP1
NT5M ZMAT5
TACSTD2 PDE4DIP
TACSTD2 FGF1
TACSTD2 BSCL2
TACSTD2 TFAP2A
TACSTD2 HOXC10
TACSTD2 GOLGA2L1
TACSTD2 NOTCH2NL
TACSTD2 EFHD1
TOR1AIP1 SCYL3
PGRMC2 IL6ST
MICALL1 FOXC1
PIK3C3 BNIP2
PHKG2 RABEP2
GP9 BFAR
CORIN NEFH
MST1 SPATA1
ZNF415 EPS8L1
ZNF415 CLUL1
ZNF415 NOTCH2NL
FAM174B ZNF322B
FAM174B FAM63B
FAM174B LIMK1
FAM174B DNAL4
FAM174B CXorf40A
FAM174B SOS2
FAM174B ASTN2
FAM174B RCOR3
FAM174B AR
FAM174B ARNT2
BLVRA SLC39A6
BLVRA C4orf18
BLVRA HIST1H2BD
ATHL1 RABEP1
FAHD2A PPFIA1
GPA33 GCNT3
GNLY CXCL10
HTN3 NPHS1
XPO7 MTMR3
TBX3 QDPR
TBX3 SFRS14
TBX3 PCYOX1
ABCD3 MED13L
BCL11A SCARB1
IRS1 KCTD3
IRS1 IL6ST
GATAD1 TUG1
GATAD1 C14orf1
GOLGA2 ADRA1B
GOLGA2 CXorf40B
GOLGA2 SS18
GOLGA2 PBX1
GOLGA2 RABEP1
NOL3 KRT19
NOL3 ANP32A
NOL3 HDAC11
SRPK2 BMI1
SRPK2 ZNF43
INTS3 PPOX
INTS3 PBX1
INTS3 BRWD1
NCLN ITGA6
FBXO21 SPAG9
FBXO21 DICER1
IL6ST KCTD3
IL6ST RDX
IL6ST ACOT2
IL6ST TBL1X
IL6ST CYB5A
IL6ST PRKAR2B
HIST2H2BE HIST1H2BF
HIST2H2BE HIST2H2AA3
WNK1 UBXN4
NCOA2 ZNF407
TRHR NRXN3
NANS NDUFA2
CABYR CLUL1
CABYR GGA2
CABYR PBX1
MYO5C BAG1
RARRES3 RET
RBKS EXOC5
RBKS DICER1
RBKS VEZF1
CXCL10 CXCL9
CXCL10 LAG3
KRT8P12 DDAH1
MMP25 ZMYND11
AHCYL1 RHOT1
AHCYL1 SEC62
AHCYL1 TMED10
AHCYL1 MED13L
CRABP2 GATA3
AVL9 GSS
KIF3A ELOVL5
KIF3A CP110
GATA3 SPDEF
GATA3 ESR1
GATA3 TFAP2A
GATA3 C3orf14
GATA3 GREB1
GATA3 TBC1D9
GATA3 MAPT
GATA3 EFHD1
DYRK3 B3GALNT1
GLUD1 SPATS2
AHSA1 KIAA0323
SFRS14 PDE4DIP
SFRS14 ASTN2
SFRS14 ZNF638
SFRS14 SR140
SFRS14 ZNF623
SFRS14 INTS12
SFRS14 NCAN
SFRS14 KIAA1033
UGCG ESR1
PHF3 UBXN4
PHF3 TOP1
PHF3 FOXO3
PHF3 EPRS
PHF3 BRD4
MVP HSD11B2
LGALS8 CHKB
LGALS8 MB
LGALS8 HOXC10
LGALS8 CYB5R1
LGALS8 MREG
LGALS8 HHAT
LGALS8 KDM5B
LGALS8 PBX1
PRR5 RAD50
DCUN1D4 ARHGEF10
IL23A MREG
DRD1 ADRA1B
FAH SLC39A6
RARA SLC39A6
F7 EGLN2
MAGT1 KTN1
RBM8A RNF139
HIC2 LDLR
TTC4 KCTD3
TTC4 DNAL4
TTC4 ZMYND11
FGFR1 SLC39A6
FGFR1 ZNF160
FGFR1 BRWD1
EHHADH PLD1
EHHADH B4GALT4
BCAS2 INTS12
BCAS2 PREPL
SLC38A1 ZNF148
SLC38A1 GSPT1
VLDLR EFS
VLDLR ZNF43
CYB5R1 MB
CYB5R1 SLC39A6
CYB5R1 PBX1
KIF16B ARFIP2
KIF16B PKNOX1
KIAA0562 ZNF160
ZNF613 FOXA1
ZNF613 USH2A
CYB5A FAM63A
ECHDC2 RABEP1
NOX5 MED18
AHNAK IDS
DCTD TRIM27
KIAA1751 USH2A
CXorf56 DMTF1
WWC2 PBX1
FAM48A CHRNB3
DHTKD1 KCTD3
PAQR4 CEP350
PAQR4 EPRS
PDE4DIP FOLH1
PDE4DIP ZBTB17
PDE4DIP SS18
PDE4DIP ATRX
PDE4DIP SR140
USP1 SSX2IP
C12orf35 CCL8
TTLL1 DUSP14
GAS8 KCTD3
PDK4 MAST4
CXXC1 CHKB
CXXC1 DCAF10
SGK3 MNAT1
SGK3 HN1L
SGK3 REEP5
STOML1 ADAM7
PLXNC1 EFHD1
TROVE2 INTS12
HLA-A TLR3
HIST1H3A ITGA2B
MUC1 PARD6B
MUC1 MLPH
PPP2R2D MME
RET SLC9A3R1
RET TBC1D9
RET TOM1L1
SOS2 PBX1
SOS2 TFAP2A
SEC62 MRFAP1L1
SEC62 NUCB2
SEC62 KAZALD1
RCOR3 TRIM45
MLPH SPDEF
MLPH MB
MLPH SIDT1
MLPH FOXA1
MLPH TBC1D9
MLPH SPATA1
MLPH RABEP1
MLPH ABCC8
ZSCAN12 TNFSF10
RAB11FIP3 USP32
TFAP2A GGA2
RABL4 KIAA0895
USP33 PCYOX1
RSAD1 HDAC6
ZFP30 SMC3
PREP VDAC1
MLL UBXN4
GPM6B FOLH1
GPM6B DKK1
GPM6B DNAL4
POU2F3 FRMD8
C1orf109 MAP4K5
C1orf109 TANK
USH2A HOXC10
RAB27B RABEP1
KCTD7 LANCL1
KCTD7 ST3GAL6
GPKOW SLC35A2
GPKOW PDXK
PCM1 QDPR
PCM1 ASAH1
COPB2 EDEM3
SCARB2 CD2BP2
SCARB2 ZER1
PRLR RABEP1
SPTLC2 BAG5
RAD50 OVOL2
RAD50 MAP1LC3C
TOP1 UBN1
INTS12 LPHN1
ZNF187 BSCL2
ZNF187 PBX1
C4orf18 ZNF446
C4orf18 SLC39A6
C4orf18 FAM179B
C4orf18 C6orf211
C4orf18 RABEP1
GATA2 TCEAL1
AMY2A ST3GAL6
RNF160 EIF5
FADD NXT2
ATRX SON
ATRX CEP290
EVL MAPT
RGS9 SHANK2
HNRNPA3 TRIM32
HNRNPA3 PPP4R1
TRD@ FYB
TRD@ TRA@
IFI44 OAS2
CP110 CASC1
CP110 HHAT
KCNS3 RABEP1
ZNF654 BAT1
ZNF623 ZNF34
ZNF623 KIAA0895
REPS1 LANCL1
HHLA1 WASL
FUT3 PVRL3
LAG3 GALNT14
MYST2 ZNF273
CALU LMNA
GFPT1 ATP2C2
CREBZF RASAL2
CREBZF ZNF91
DAP3 SDHC
SNN SH3BP5
SNN ZNF652
TSPYL5 FOXC1
EXOC5 SUV420H1
EXOC5 ARF6
SLC6A16 ZNF214
SEMG2 UNC119
GRRP1 GALR1
SPDEF TBC1D9
SPDEF HPN
SPDEF GFRA1
RXRB RHD
MLLT10 CDC42EP4
KANK1 SCARB1
P4HB HDAC5
NEAT1 C2
NEAT1 AR
E4F1 FAM134A
E4F1 ZBTB17
LCK TRA@
APLP2 ZNF419
RNF186 ST14
TNFSF10 FGF1
TNFSF10 RABEP1
HHAT DCAF10
HHAT BRWD1
CELSR2 ADCY1
CELSR2 SLC9A3R1
DHX40 HEATR6
B3GALNT1 KCTD3
SLC35E1 RIOK3
SLC35E1 ZNF160
SLC35E1 CCNF
USP32 TLK2
CEACAM5 CEACAM1
FAM63B PLA2G15
PRR11 ZNF160
EML4 FDX1
NUMA1 LANCL1
HPN HN1L
HPN QDPR
HPN SLC39A6
HPN LYPD3
HPN HIST1H2AD
HPN MNAT1
ZNF43 MLF1
ZNF43 BSCL2
ZNF43 ZNF91
SCYL3 IDS
SCYL3 HOXC10
SCYL3 EFS
SCYL3 MBOAT7
SCYL3 ITGB1BP1
USP21 PCNXL2
ELK1 MGC2889
ELK1 GNAL
NCAM1 RGS12
BARD1 ST3GAL6
BARD1 LIMK1
BARD1 AZI1
BARD1 MBD4
BARD1 SMC4
BARD1 ZNF184
SPTLC3 MREG
UBE3A RAB17
SEC16A GGA2
PAWR CCDC25
NPR3 CLIC4
HIRIP3 BSCL2
SUV420H1 CD2BP2
SUV420H1 C3orf63
RTN2 FAM179B
HRASLS CLIP4
PDE4C ZNF160
THNSL1 CADM1
HOXC11 HOXC10
ELOVL5 BHLHE40
TRAF3IP3 TRA@
VEZF1 KCTD3
VEZF1 ZNF606
VEZF1 TOM1L1
NAV3 GJB5
RWDD2B SOCS7
ZNF668 PLXNB3
HBS1L GCLM
RHOBTB2 KRT19
ZNF148 UBN1
ZNF148 RSRC1
ZNF148 SLC25A36
ZNF148 FOXO3
ZNF148 BRD4
ZNF148 KRAS
CHKB ZMYND10
CHKB C10orf57
SMC6 SLC4A1AP
PAQR6 HOXC10
PAQR6 TGM4
HIST1H4B RAPGEF2
HIST1H4B HIST1H2BF
IFIH1 CCL8
SLC9A3R1 CALCOCO2
SLC9A3R1 MED13L
IVD MED13L
LRRC50 MREG
SRP54 P4HTM
SRP54 MED13L
SRP54 PSMA6
MGLL SLC35A3
UNC84B POLDIP3
CDYL ADRA1B
RIN3 NPHS1
CRYBB1 AKAP4
SERP1 AGA
FARP1 AZI1
HIST1H2BD NUCB2
HIST1H2BD HIST1H2BF
HIST1H2BD C14orf45
UGDH SLC1A4
INADL MREG
HEXIM1 MED13L
CEP350 INSR
CEP350 SLC25A44
ADCY1 P4HTM
SAFB2 LRRFIP1
NEFH FGF1
UTP18 HEATR6
FAM63A SLC39A6
FAM63A TTC30A
FAM63A PBX1
FAM63A PEX19
C14orf135 MREG
ST14 LGALS4
EIF4A3 PPFIA1
TRIM32 PPP4R1
TRIM32 FUBP1
AZI1 DGCR8
AZI1 TBCD
AZI1 KIAA0895
AZI1 PPFIA1
AZI1 PCNT
NR6A1 ANP32A
ASTN2 MAGED2
ASTN2 LDB1
ASTN2 QDPR
ASTN2 FBP1
ASTN2 SGSM2
ASTN2 RABEP1
CEP290 SGSM2
LTF EFHD1
FLOT2 LOC729602
CLIP4 ST3GAL6
FEZF2 GPR31
BAG5 FOXO3
ATAD4 PTPRH
TRIM45 MZF1
TOM1L1 EPOR
TOM1L1 SON
TOM1L1 SLC1A4
RABEP1 FMO5
RABEP1 PCYOX1
RABEP1 TTC30A
RABEP1 AR
RABEP1 GSTM3
RABEP1 HOXC10
RABEP1 MAGED2
RABEP1 ZNF281
RABEP1 ZMYND10
RABEP1 DCAF10
LIMK2 POLDIP3
DCAF10 SETMAR
DCAF10 RABEP2
CUL5 EPS15L1
TBCD ZNF426
C11orf9 SLC19A1
NCSTN TRIM38
TACO1 AMZ2
WDR5B SNX4
PRKAR2B GPC1
PRKAR2B SLC39A6
PRKAR2B FGF1
DAK AMZ2
DAK CDC2L1
DUSP10 ARNT2
RFC4 MSH6
RAB17 ARF6
C6orf211 RMND1
CEP63 DUSP14
CEP63 KIAA0895
RWDD3 RNF139
RAB35 ARHGAP26
BCL2 EPOR
PAX8 ST3GAL6
TAF2 DPY19L4
SERPINB1 TBXAS1
SERPINB1 GCNT3
SPATA1 SS18
SPATA1 GPC1
SPATA1 ADRA1B
DDX60 UNC119
FGF1 TUSC3
FGF1 LYPD3
FGF1 EFS
HIST1H2BG HIST1H2AD
ATP6V1D CHMP4A
ATP6V1D ADCY6
ATP6V1D CSNK1A1
ZBTB43 FOXO3
BEX4 PBX1
CSNK1A1 OVOL2
PPFIA1 CALCOCO2
PPFIA1 IGHMBP2
SPAG9 SLC25A36
GLB1L IGF1R
BRAP ARF6
SGSM2 SS18
SGSM2 PCYOX1
OAS1 IFIT2
LSM1 ASH2L
SERTAD3 EXOC2
LOC202181 PMS2CL
NANOG ADRA1B
PHF20L1 CHRNA1
FOXC1 SLC19A1
FOXC1 PHGDH
LASS2 SLC39A6
PVRL3 MUC13
H2BFS HIST2H2AA3
H2BFS HIST1H1C
SLC35A3 ANKHD1
SPRED2 ZER1
ZNF184 PAK2
ZNF184 ELF1
RABEP2 CXorf40B
ABCC8 PP14571
LIMK1 UNC119
WDR61 FUBP1
WDR61 EIF4ENIF1
WDR61 BMPR2
EPRS GNA11
LGALS4 C17orf73
NR1I2 SERINC3
NR1I2 TUBAL3
NR1I2 CEBPG
EFS KIAA1609
PBX1 ARMCX1
PBX1 MED13L
PBX1 SLC39A6
PBX1 PEX19
PBX1 TAF9B
PCYOX1 UNC119
PCYOX1 NUCB2
PCYOX1 ZNF91
PCYOX1 AKAP13
IGF1R DNAL4
CCDC47 HELZ
NKIRAS2 AMZ2
CHRNA1 PYGO1
CHRNA1 ASMT
THUMPD1 KTN1
THUMPD1 KIAA0240
SIRT4 FOXO3
SIRT4 KIAA0892
ZER1 PREPL
E2F6 C16orf53
EXOC2 PAK4
EXOC2 CXorf40B
YY1 TEP1
HN1L BSCL2
HN1L C16orf53
HN1L DNAL4
HIST1H2BF HIST1H2AD
ADAM15 ADAR
TAF9B SEC24D
BMI1 ZMYND11
DSTYK KRT19
DSTYK TEP1
DSTYK NOTCH2
MREG EPOR
MREG ERBB4
MREG C9orf31
MREG AR
EPOR AR
FYB CCL8
KCTD3 TUSC3
KCTD3 SLC39A6
KCTD3 ESR1
GGA2 ZBTB17
GGA2 PDLIM3
GGA2 SS18
UBE2G2 PAQR3
ASIP GKN1
CDKN2A KIAA1609
BSCL2 UNC119
BSCL2 TM7SF2
BSCL2 RAC3
BSCL2 PEX19
SAMD9 IFIT2
CXorf40A ZNF91
CXorf40A CXorf40B
PRR5L TUBAL3
PRMT2 KIAA0895
KIAA0391 KRR1
TBC1D22A GH1
LOC729602 CUL7
PPP2R5E SHOC2
NKX2-5 MGC2889
CXCL9 HLA-DRB4
RNFT1 HELZ
NR1I3 SLC25A44
ACOX1 APC2
HIST1H2AD TIAM1
HIST1H2AD HIST2H2AA3
SLC39A6 FOXA1
SLC39A6 KRT19
SLC39A6 NOVA1
EIF4ENIF1 BMPR2
ASAH1 BHLHE40
TIAM1 RAC3
TTC30A DNAJC16
TTC30A ANKRA2
TTC30A TESK2
QDPR SH3BGRL
SS18 UNC119
SS18 GALNT14
RC3H2 GSPT1
NAT1 TBC1D9
ERBB4 TBC1D9
TMPRSS6 SNX1
DNAL4 CACNB3
DNAL4 ZBTB17
DNAL4 SLC24A1
MBOAT7 ESR1
SMAD2 ARMCX6
ZNF446 MZF1
CADM1 ST3GAL6
CADM1 HS3ST3A1
ADRA1B PARD6B
ADRA1B ACSM2B
ADRA1B AFF3
FOXA1 TBC1D9
DNAJC17 MZF1
PPM1A ZFYVE9
PPM1A ZNF91
TMEM30B BAG1
UNC119 KRT19
STK3 DPY19L4
STK3 KIAA1609
TBC1D9 ESR1
TBC1D9 DNALI1
TBC1D9 AR
ESR1 BHLHE40
TEK LDLR
MORC3 BRWD1
NUCB2 STS
DIXDC1 RPS6KA5
EIF2B5 LPCAT1
AR ZMYND10
AR COL4A5
SETMAR MAST4
MAST4 MED13L
MED13L ZMYND10
BHLHE40 ZMYND10
BHLHE40 STC2
ARHGEF9 ST3GAL6
OAS2 IFIT2
ANKRA2 SCRN3
BRWD1 ARF6
