# Supplementary material for: Functional networks inference from rule-based machine learning models
Source: BioData Min. 2016 Sep 5;9:28. doi: 10.1186/s13040-016-0106-4 (PMC5011349; doi:10.1186/s13040-016-0106-4)
Supplement: Supplementary file 2 — Networks. All networks used in the analysis given as a list of edges. (XZ 11980 kb) [file 13040_2016_106_MOESM2_ESM.xz › networks/aracne/GSE3726/SN_C3.txt]

H2BFS HIST1H2BM
H2BFS HIST1H1C
CELSR2 SLC9A3R1
LRRC8B RABL4
KDM4B SGK3
KDM4B MYST4
KDM4B KIAA1772
KDM4B SLC39A6
KDM4B HIST1H2BD
KDM4B MGC3771
KDM4B SEMA3F
KDM4B BHLHE40
KDM4B IRS1
KDM4B CELSR1
KDM4B C6orf211
KDM4B TBC1D9
KDM4B HHAT
KDM4B DNAJC12
KDM4B COX6C
MTL5 CYB561
MTL5 DNAL4
MTL5 CYB5R1
MTL5 IQCG
GPR18 TGM4
BST2 MX1
HIST1H2BC HIST1H2BF
HIST1H2BC HIST1H2BD
SLC4A8 LOC100170939
POLH ZNF512B
ABCC8 PP14571
ABCC8 MLPH
GPC1 SPATA1
LIMK1 UNC119
HOXC10 RGL2
HOXC10 GPRC5B
HOXC10 PAQR6
HOXC10 HOXC11
HOXC10 C1orf46
HOXC10 HOXC6
HOXC10 SYT17
HOXC10 TACSTD2
DDX24 REST
SGK3 APBB2
SLC19A2 SIAH2
MUPCDH KRT20
PLXNC1 TREM2
PLXNC1 EFHD1
PABPN1 GNS
TROVE2 NGFRAP1
LOC100272216 LOC100170939
NR1I2 CES2
NR1I2 TUBAL3
RABL2A TBC1D3F
MAPK4 YY1
EFS GPRC5B
GNA11 EPRS
PBX1 MED13L
PBX1 SLC39A6
PBX1 CYB5R1
PBX1 LDOC1
PBX1 GOLGA2
PBX1 TAF9B
PBX1 SALL2
PBX1 LMF1
PBX1 FAM63A
ISG15 MX1
ISG15 IFI6
NME5 ATP6V0E2
NME5 KIF5C
NME5 BHLHE40
LRRC48 MEIS3P1
GAS8 KCTD3
PPP2R2D MME
RET TBC1D9
RET SLC9A3R1
RET TNN
SOS2 ZNF512B
SOS2 TFAP2A
SEMA3F BAIAP2
SEMA3F RAB26
SEMA3F KIF5C
SEMA3F TFAP2A
SEMA3F DNALI1
SEMA3F CP110
SEMA3F GLUL
SEMA3F BHLHE40
SEMA3F ASTN2
SEMA3F DENND1B
SEMA3F NME3
SEMA3F DLG5
SEMA3F XBP1
DLG5 RND1
HIST1H2BM TACSTD2
HIST1H2BM HIST2H2BE
HIST1H2BM NAV3
RCOR3 TRIM45
BAIAP3 BAIAP2
BAIAP3 ABCB9
BAIAP3 MLPH
FOXO3B FOXO3
SMARCA2 CRBN
SMARCA2 PPP2R3A
DDR1 NOL3
TFAP2A ENPP1
TFAP2A GATA3
TFAP2A TACSTD2
RABL4 KIAA0895
SLC25A36 ZNF148
SLC25A36 PKN2
ZNF45 DCAF10
WRB TEX2
TP63 DST
TP63 TNN
ASTN2 FAM174B
ASTN2 QDPR
ASTN2 SGSM2
ASTN2 RABEP1
MYBL1 ST3GAL6
CCDC47 HELZ
CCDC47 TEX2
TM4SF20 CES2
CHRNA1 PYGO1
CHRNA1 PHF20L1
CHRNA1 ASMT
ACSM5 AR
TBX19 ST3GAL6
KLF11 GPM6B
GPM6B PAPSS1
GPM6B ITPKB
GPM6B ROPN1B
C1orf109 TANK
SFRS5 MEIS3P1
TTC3 SON
TTC3 ZEB1
TTC3 PCYOX1
PLEKHF2 SLC9A3R1
PLEKHF2 SYNGR1
PLEKHF2 C6orf211
PLEKHF2 CCND1
PLEKHF2 COX6C
PLEKHF2 ZNF91
PLEKHF2 KRT19
PLEKHF2 SRP54
EXOC2 CXorf40B
SFRS2 NCOA3
MCL1 NEDD9
KIAA1467 LOC100170939
CHODL CAND2
CHODL ART3
NOTCH2NL TACSTD2
PRLR CA12
PRLR APBB2
PRLR RABEP1
YY1AP1 RPS6KC1
YY1AP1 EPN2
SPTLC2 BAG5
PPP2R3A TIA1
PPP2R3A TACSTD2
MREG ERBB4
MREG ALCAM
MREG C9orf91
MREG SPTLC3
MREG AR
MREG MYLIP
MREG IL23A
HN1L HPN
HN1L TSPAN13
INTS12 BCAS2
GREB1 GATA3
RYR1 ROPN1B
AMY2A ST3GAL6
APBB2 BSCL2
APBB2 TTC30A
APBB2 SLC39A6
APBB2 PDCD4
APBB2 CYB5A
APBB2 CELSR1
APBB2 C6orf211
APBB2 CISH
HIST1H2BF HIST1H2AD
HIST1H2BF HIST1H4B
HIST1H2BF HIST1H2BD
HIST1H2BF HIST2H2BE
ENPP1 MB
ATRX SON
ATRX CEP290
EVL MAPT
ART3 ROPN1B
SEMA3B ADCY1
DNAJC16 TTC30A
DNAJC16 RNF103
TRD@ GZMA
TRD@ TRA@
IFI44 OAS2
IFI44 IFIT3
IFI44 RSAD2
IFI44 HERC5
TAF9B MRPS14
CA12 RAB26
CA12 MLPH
CA12 ESR1
CA12 BHLHE40
LAMP3 GBP1
BMI1 ZMYND11
PEF1 HIPK3
EPOR ALCAM
EPOR AR
FCER2 CATR1
TARP CCL5
ZNF623 SFRS11
KIT ST3GAL6
TBC1D3F USP34
TBC1D3F SLC39A6
TBC1D3F ZNF512B
TBC1D3F SYNGR1
TBC1D3F ZNF43
TBC1D3F HOXC6
TBC1D3F CSAD
TBC1D3F SNN
TBC1D3F TACSTD2
KCTD3 NPEPPS
KCTD3 SYNGR1
KCTD3 SLC39A6
KCTD3 MRPS14
KCTD3 IRS1
KCTD3 ATP6V0E2
KCTD3 B3GALNT1
KCTD3 TRPS1
GGA2 SS18
GGA2 ZNF512B
UBE2G2 PAQR3
DFNB31 MB
DFNB31 FAM174B
DFNB31 TWSG1
DFNB31 EFHD1
DFNB31 XBP1
DFNB31 OBSL1
GALNT7 IVD
GARNL1 TOB1
GRAMD1C CALCOCO2
LAG3 CXCL10
LAG3 IL27RA
MRPS14 POLI
MRPS14 CHKB
MRPS14 DCAF10
MRPS14 TRIM45
PRSS1 CAPN5
CTNND2 AR
CTNND2 ANXA9
CTNND2 C4orf18
CTNND2 WWP1
MAST4 ZSCAN18
BAIAP2 OBSL1
DTNB GPRC5B
ZC3H7B ZNF160
ZC3H7B USP34
IFIT3 MX2
IFIT3 OAS2
IFIT3 IFI44L
IFIT3 IFIH1
IFIT3 DDX60
IFIT3 XAF1
TEX2 AMZ2
SNN ZNF652
HOXC6 KRT19
HOXC6 EFHD1
HOXC6 FGF1
TRIM37 DHX40
TRIM37 BCAS3
TSPYL5 FOXC1
SYT17 GATA3
CXorf40A CXorf40B
EXOC5 ARF6
EXOC5 RBKS
CDH3 DSC2
CD3G GIT2
CD3G CCL5
LOC100170939 SMA4
LOC100170939 QDPR
LOC100170939 LOC653188
LOC100170939 MEGF9
LOC100170939 GTF2H2B
LOC100170939 FOXA1
LOC100170939 ATP6V0E2
LOC100170939 NAIP
LOC100170939 TRIM45
SPDEF TBC1D9
SPDEF HPN
SPDEF GATA3
SPDEF MLPH
DNAJB6 SS18
DNAJB6 SHANK2
ZNF226 IKBKB
LASS4 ESR1
LASS4 TACSTD2
OBSL1 RGL2
OBSL1 MEGF9
OBSL1 PAK4
OBSL1 TACSTD2
FLJ22184 CELSR1
MAPT C4A
MAPT GATA3
MAPT PTPRT
CCDC76 TIA1
P4HB HDAC5
TWSG1 KIAA0513
LOC729602 USP34
NEAT1 KIAA1772
NEAT1 AR
NEAT1 CELSR1
NEAT1 MEIS3P1
RAPGEF2 HIST1H4B
E4F1 FAM134A
LCK GIT2
SIM1 ZNF135
HIST1H2AC HIST1H4B
C18orf25 SEL1L
CHRNB3 FAM48A
CXCL9 CXCL10
TIA1 PSME4
TIA1 DSTYK
SR140 PDE4DIP
HHAT LGALS8
RGS12 ZEB1
SSX2IP USP1
AIM2 CRTAM
AIM2 WARS
AIM2 CCL5
HIST1H2AD HPN
HIST1H2AD HIST1H2BG
PRAMEF10 FAM174B
SLC35E1 ZNF160
XAF1 OAS2
MLPH RAB26
MLPH MB
MLPH IKBKB
MLPH FOXA1
MLPH TBC1D9
MLPH RABEP1
STAM2 MRFAP1L1
WWP1 DNALI1
WWP1 UBR5
KIAA1772 DLX2
SLC39A6 FGFR1
SLC39A6 ANXA9
SLC39A6 NME3
SLC39A6 C4orf18
SLC39A6 HPN
SLC39A6 CYB5R1
SLC39A6 BLVRA
SLC39A6 FOXA1
SLC39A6 PRKAR2B
SLC39A6 LASS2
SLC39A6 GAMT
SLC39A6 RARA
SLC39A6 KRT19
SLC39A6 XBP1
SLC39A6 FAM63A
ARHGAP12 GTF2H3
ARID4B LGALS8
THNSL2 EPN2
ZSCAN18 POLI
ZSCAN18 IL6ST
ZSCAN18 BHLHE40
DUOX1 ROPN1B
RHD GPRC5B
CYB561 PRKAR1A
CYB561 PPFIA1
UHRF1BP1L POLI
HPN MNAT1
ZNF43 ZNF117
ZNF43 ZNF91
PPFIA1 IGHMBP2
PPFIA1 PRPSAP1
PPFIA1 CALCOCO2
PPFIA1 AZI1
DENND1B SS18
DENND1B GOLGA2
KLRC3 CCL5
PKN2 ZNF148
TTC30A FAM63A
TTC30A RABEP1
ZEB1 NFIC
SS18 PDE4DIP
SS18 UNC119
SS18 TFAP2C
SS18 ATP6V1B1
SS18 GOLGA2
SS18 SPATA1
SS18 SGSM2
SS18 LDOC1
AKAP9 BCAS2
IFT122 DNAL4
IFT122 TACSTD2
ZNF135 TRPS1
ZNF135 TACSTD2
RPS6KC1 PDE4DIP
RPS6KC1 KIFAP3
INPP4B RABEP1
CBS ROPN1B
GIT2 CXCL11
PKNOX1 KIF16B
RNF103 SSH3
RNF103 TSPAN13
NAT1 TBC1D9
FHL1 PPP2R1B
NRXN3 TRHR
ERBB4 TBC1D9
GPRC5B CLIP4
GPRC5B ROPN1B
SLC7A8 XBP1
PCYOX1 UNC119
PCYOX1 NUCB2
PCYOX1 SGSM2
PCYOX1 RABEP1
XBP1 ESR1
XBP1 MED13L
XBP1 TLE3
XBP1 CYB5A
XBP1 AR
GABRA3 NEUROG3
C4A TBC1D9
SUV420H1 CD2BP2
TRPS1 EFHD1
HIST1H2BH HIST2H2BE
BEX1 C6orf211
PPP2R1B LIPE
NFIC PPAP2B
CELSR1 ALCAM
CELSR1 TLE3
CELSR1 ADCY1
CELSR1 TBC1D9
CELSR1 LASS2
CELSR1 SNRPN
SFRS11 BCAS2
PLK2 LIMCH1
HRASLS CLIP4
ALMS1 ZNF638
BBS4 FAM174B
BBS4 ZMYND10
BBS4 BRD2
ROPN1B ST3GAL6
ROPN1B AZI1
ROPN1B FOXC1
RMND1 C6orf211
APPBP2 HELZ
TFAP2C ARMCX1
TFAP2C TACSTD2
NRD1 TTC4
PRR14 CD2BP2
BRD4 ZNF148
BRD4 PHF3
VEZF1 RBKS
CADM1 ST3GAL6
CADM1 HS3ST3A1
RPLP2 EIF5B
CHRD PCOTH
C3orf14 GATA3
ZNF148 UBN1
CHKB RGL2
CHKB LGALS8
CHKB MEGF9
CHKB SYNGR1
EFNB2 TRIM15
MEGF9 EPN2
HIST1H4B PNMA2
IFIH1 HERC5
IFIH1 CCL8
IFIH1 NOD2
TGM4 PDLIM5
SLC9A3R1 GAMT
SLC9A3R1 TSPAN13
ADRA1B CDYL
ADRA1B NANOG
ZNF281 RABEP1
RASSF4 FPR3
ZNF426 IQCG
HERC5 IFI6
HERC5 DDX58
ZNF20 FLJ42627
BLZF1 ZNF302
ALCAM POLI
ALCAM KIAA1751
PLIN1 GPD1
MEIS3P1 POLI
MEIS3P1 IL6ST
FOXA1 TBC1D9
FOXA1 ZNF613
CXCL11 CXCL10
UNC84B POLDIP3
DNAJC17 MZF1
COL4A5 AR
CLUL1 ZNF415
MX1 OAS2
MX1 IFI44L
GPD1 LIPE
UNC119 KRT19
RGL2 CYB5R1
RGL2 ATP6V0E2
RGL2 LMF1
P2RX4 ARFIP2
KIF5C DNALI1
KIF5C IRS1
FARP1 AZI1
HIST1H2BD C14orf45
SH2D1A STAT1
SAFB DHTKD1
GAMT IRX5
NVL LGALS8
GZMA CCL5
TOB1 RBKS
HEXIM1 MED13L
COG7 EML2
PSME4 INTS3
ARHGAP19 STAG1
IFI44L IFI6
TBC1D9 CCDC106
TBC1D9 GATA3
TBC1D9 ESR1
TBC1D9 DNALI1
TBC1D9 BMPR1B
TBC1D9 AR
NBPF12 CXorf56
PTPRT BHLHE40
BCAS3 AGA
USP34 BCAS2
ZNF160 KIAA0562
ZNF160 LOC653188
IFI6 USP18
IFI6 DDX60
IFI6 IFIT1
GLUL ZNF552
CALCOCO2 ZNF107
ESR1 GATA3
ESR1 BHLHE40
AZI1 TBCD
ZNF24 MED13L
UBXN4 PHF3
CCR5 NKG7
BICD2 TTC4
TNN GATA3
C4orf18 SREBF1
C4orf18 RABEP1
C4orf18 C6orf211
SREBF1 ZMYND10
ZNF81 ATP9B
TRIM15 GCNT3
NRIP1 CCND1
AR ZMYND10
AR FAM174B
AR RABEP1
POLI SETMAR
BAG5 FOXO3
SYNGR1 MB
SYNGR1 RTN2
AP3D1 PHF3
HIST2H2AA3 HIST2H2BE
DYNC1LI1 DYNC2LI1
RABEP1 GOLGA2
RABEP1 GSTM3
RABEP1 MAGED2
RABEP1 ZMYND10
RABEP1 C9orf91
RABEP1 ATHL1
GBP1 CXCL10
GBP1 STAT1
MB CYB5R1
MB KMO
MB ATP6V0E2
GAS2L1 SERTAD2
MYH7B CHM
TACSTD2 FGF1
TACSTD2 BSCL2
TACSTD2 ZNF512B
TACSTD2 LDOC1
TACSTD2 EFHD1
EFHD1 GATA3
STAT1 CXCL10
MST1 SPATA1
PRKAR2B IL6ST
CCL5 GNLY
BHLHE40 ZMYND10
BHLHE40 STC2
ATP6V0E2 LGALS8
OAS2 IFIT2
KRT19 LDOC1
INTS3 BRWD1
ANXA9 BSCL2
TSPAN13 ZNF91
CRABP2 GATA3
CSNK1A1 ATP6V1D
DDX60 OASL
GATA3 SERPINA3
SFRS14 PDE4DIP
PHF3 FOXO3
EPN2 ITGB1BP1
LGALS8 CYB5R1
