# Supplementary material for: Functional networks inference from rule-based machine learning models
Source: BioData Min. 2016 Sep 5;9:28. doi: 10.1186/s13040-016-0106-4 (PMC5011349; doi:10.1186/s13040-016-0106-4)
Supplement: Supplementary file 2 — Networks. All networks used in the analysis given as a list of edges. (XZ 11980 kb) [file 13040_2016_106_MOESM2_ESM.xz › networks/aracne/GSE3726/SN_C4.txt]

LAMA4 KIAA1772
ZCCHC14 KCNQ1DN
H2BFS HIST1H2BM
H2BFS HIST2H2AA3
H2BFS HIST1H1C
TAOK1 ZC3H7B
CELSR2 ADCY1
CELSR2 SLC9A3R1
SLC44A4 GFPT1
SLC44A4 KIF5B
SLC44A4 PIK3CB
BRAP ARF6
LRRC8B RABL4
LRRC8B PDCD10
LRRC8B WDR61
LRRC8B FEM1B
KDM4B SGK3
KDM4B TOM1L1
KDM4B MYST4
KDM4B KIAA1772
KDM4B SLC39A6
KDM4B HIST1H2BD
KDM4B MGC3771
KDM4B SEMA3F
KDM4B BHLHE40
KDM4B IRS1
KDM4B CELSR1
KDM4B C6orf211
KDM4B TBC1D9
KDM4B IFT122
KDM4B HHAT
KDM4B DNAJC12
KDM4B COX6C
KDM4B ABAT
MTL5 RUFY3
MTL5 POMGNT1
MTL5 CYB561
MTL5 CCND1
MTL5 CYB5R1
MTL5 SEMA3F
MTL5 DNAL4
MTL5 RNFT2
MTL5 TEX2
MTL5 MTMR4
MTL5 TFAP2C
MTL5 VEZF1
MTL5 KRT19
MTL5 IQCG
GPR18 TRAF3IP3
GPR18 TGM4
MICALL1 ART3
MICALL1 FOXC1
BST2 MX1
BAT1 CCND1
ZNF184 BARD1
SULT1A3 HFE
HIST1H2BC HIST1H2BE
HIST1H2BC HIST1H2BF
HIST1H2BC HIST2H2AA3
HIST1H2BC HIST1H2BD
IQCK PDCD4
IQCK CYB5A
SLC4A8 FAM174B
SLC4A8 BSCL2
SLC4A8 ZNF91
SLC4A8 LOC100170939
POLH ZNF512B
POLH PCOTH
ABCC8 PP14571
ABCC8 MLPH
GPC1 SPATA1
GPC1 PRKAR2B
OSBPL10 TLE3
OSBPL10 UEVLD
LIMK1 UNC119
LIMK1 PTPRF
LIMK1 BARD1
TAP1 STAT1
HOXC10 RGL2
HOXC10 USH2A
HOXC10 GPRC5B
HOXC10 PAQR6
HOXC10 HOXC11
HOXC10 C1orf46
HOXC10 HOXC6
HOXC10 SCYL3
HOXC10 LGALS8
HOXC10 SYT17
HOXC10 RABEP1
HOXC10 TACSTD2
DDX24 FAM174B
DDX24 REST
DDX24 ZEB1
SUPT7L RNMT
SGK3 MNAT1
SGK3 APBB2
SGK3 REEP5
SLC4A7 ZNF84
DPEP3 PCM1
SLC19A2 TSPAN13
SLC19A2 PISD
SLC19A2 SIAH2
SLC19A2 SRP54
GLUD2 ZNF43
WDR61 GOLPH3
GGPS1 PPOX
AKR1B10 KRT20
AKR1B10 GPA33
MUPCDH KRT20
MUPCDH GPA33
PLXNC1 TREM2
PLXNC1 EFHD1
PABPN1 GNS
PABPN1 TOM1L1
ULK2 GARNL1
TROVE2 INTS12
TROVE2 NGFRAP1
LGALS4 ST14
LOC100272216 LOC100170939
LOC645468 INPP4A
AAMP TUBGCP2
KRT18 KRT8
NR1I2 SERINC3
NR1I2 CES2
NR1I2 TUBAL3
KLC1 KCTD2
HIST1H3A POU3F2
HIST1H3A ITGA2B
RABL2A TBC1D3F
MAPK4 YY1
EFS VLDLR
EFS SCYL3
EFS PPP2R3A
EFS GPRC5B
EFS KIAA1609
RAB35 ARHGAP26
GNA11 EPRS
FUSIP1 LRRC47
ABCA3 MAPT
PBX1 ZNF187
PBX1 INTS3
PBX1 FBXL2
PBX1 MED13L
PBX1 BEX4
PBX1 SLC39A6
PBX1 ZNF512B
PBX1 SOS2
PBX1 CYB5R1
PBX1 LDOC1
PBX1 GOLGA2
PBX1 ENPP1
PBX1 PEX19
PBX1 WWC2
PBX1 DFNB31
PBX1 TAF9B
PBX1 SALL2
PBX1 LMF1
PBX1 FAM63A
ISG15 MX1
ISG15 IFI6
NME5 ATP6V0E2
NME5 KIF5C
NME5 BHLHE40
LRRC48 MEIS3P1
KHDRBS1 KLHL2
MUC1 PARD6B
GAS8 KCTD3
ZNF682 TFAP2C
PPP2R2D MME
RET SLC9A3R1
RET TNN
RET TBC1D9
RET RARRES3
RET TOM1L1
RET PRSS23
ZNF248 DNAJB6
SOS2 FAM174B
SOS2 ZNF512B
SOS2 TFAP2A
SEC62 AHCYL1
SEC62 KAZALD1
SEMA3F TFAP2A
SEMA3F CP110
SEMA3F DENND1B
SEMA3F XBP1
SEMA3F BAIAP2
SEMA3F MAST4
SEMA3F KIF5C
SEMA3F GLUL
SEMA3F BHLHE40
SEMA3F MNAT1
SEMA3F CISH
SEMA3F TIAM1
SEMA3F RAB26
SEMA3F NME3
SEMA3F DNALI1
SEMA3F DLG5
SEMA3F ASTN2
SEMA3F INPP4A
SEMA3F MYT1
SEMA3F MTOR
DLG5 RND1
DLG5 BRWD1
HIST1H2BM HIST1H2AK
HIST1H2BM TACSTD2
HIST1H2BM HIST2H2BE
HIST1H2BM NAV3
HNRNPA3 TRIM32
RCOR3 FAM174B
RCOR3 TRIM45
RBBP8 TOM1L1
BAIAP3 BAIAP2
BAIAP3 ABCB9
BAIAP3 MLPH
FOXO3B FOXO3
ZNF34 ZNF623
SLC19A1 FOXC1
SMARCA2 KIAA0430
SMARCA2 PPP2R3A
SMARCA2 LSM14A
SMARCA2 CRBN
SMARCA2 LOC729602
SMARCA2 SCYL3
SMARCA2 NCOA1
PALB2 TOPORS
DDR1 NOL3
DDR1 COG7
DDR1 EXOC7
DDR1 RANBP3
DDR1 IVD
TTLL5 KRTAP5-9
TFAP2A GATA3
TFAP2A GGA2
TFAP2A ENPP1
TFAP2A TACSTD2
RABL4 MAP6D1
RABL4 KIAA0895
SLC25A36 ZNF148
SLC25A36 PKN2
SLC25A36 SPAG9
ECHDC2 RABEP1
RBBP6 SFRS14
RBBP6 PSIP1
IL1A DUSP6
ZNF45 DCAF10
RUNDC3A MYBL1
WRB TEX2
ZFP30 SMC3
TP63 GRM5
TP63 DST
TP63 TNN
ASTN2 FAM174B
ASTN2 LDB1
ASTN2 BAIAP2
ASTN2 QDPR
ASTN2 SGSM2
ASTN2 RABEP1
MMP25 ZMYND11
MYBL1 ST3GAL6
CCDC47 HELZ
CCDC47 TEX2
MLL UBXN4
DKFZP434B2016 HOXB8
TM4SF20 CES2
DUS4L C2orf68
ATRN TRIM37
ATRN RWDD3
SEC24D TAF9B
CHRNA1 PYGO1
CHRNA1 PHF20L1
CHRNA1 ASMT
DTNA CUL7
DTNA RBM8A
ACSM5 AR
TBX19 TTLL4
TBX19 TCF7L1
TBX19 ST3GAL6
KLF11 GPM6B
GPM6B FOLH1
GPM6B DKK1
GPM6B ITPKB
GPM6B ROPN1B
GPM6B PAPSS1
POU2F3 GARNL3
C1orf109 PAPSS1
C1orf109 MAP4K5
C1orf109 TANK
SFRS5 DNAJC17
SFRS5 C9orf91
SFRS5 MEIS3P1
EXOG CREBZF
USH2A CADM4
USH2A KIAA1751
TRIM27 DCTD
ACSF2 AZI1
TTC3 ZNF148
TTC3 BSCL2
TTC3 ZEB1
TTC3 SON
TTC3 PCYOX1
TTC3 SS18
TTC3 IGHMBP2
TTC3 KIFAP3
SIRT4 TBC1D3F
SIRT4 FOXO3
SIRT4 KIAA0892
GMFB C14orf104
GMFB ARF6
SLC38A1 ZNF148
PDK4 MAST4
HPCAL4 SS18
HPCAL4 ADRA1B
HPCAL4 CHM
CREBZF ZNF91
WDR26 PSEN2
GPKOW SLC35A2
GPKOW PDXK
TEP1 YY1
TEP1 DSTYK
NUCKS1 ZC3H11A
KLRC2 TARP
KLRC2 SH2D1A
E2F6 C16orf53
FHIT ARSD
PLEKHF2 C16orf53
PLEKHF2 SLC9A3R1
PLEKHF2 WWP1
PLEKHF2 SYNGR1
PLEKHF2 C10orf57
PLEKHF2 C6orf211
PLEKHF2 CCND1
PLEKHF2 COX6C
PLEKHF2 ZNF24
PLEKHF2 BLVRA
PLEKHF2 GARNL1
PLEKHF2 IGF1R
PLEKHF2 HHAT
PLEKHF2 ZNF91
PLEKHF2 KRT19
PLEKHF2 SRP54
EXOC2 PAK4
EXOC2 CXorf40B
EXOC2 SERTAD3
EXOC2 TBC1D30
GSPT1 RC3H2
FZD7 ST3GAL6
PCM1 QDPR
PCM1 TLE3
PCM1 ASAH1
LYPD3 FGF1
PNN FKBP3
PGRMC2 IL6ST
MLL2 HIST4H4
ABCB9 MAGED2
ABCB9 SYNGR1
SFRS2 NCOA3
SFRS2 DNAJB6
ZXDA RAX
SMYD3 IGSF3
MCL1 NEDD9
ZMAT5 NT5M
SCARB2 CD2BP2
SCARB2 ZER1
KIAA1467 LOC100170939
HSD11B2 MVP
TBL1X IL6ST
CHODL CAND2
CHODL ART3
NOTCH2NL ZNF415
NOTCH2NL TACSTD2
MAP6D1 RHD
PRLR RND1
PRLR CA12
PRLR APBB2
PRLR RABEP1
DNAJC28 TIA1
DNAJC28 PPP2R3A
FAM179B RTN2
FAM179B C4orf18
YY1AP1 SCYL3
YY1AP1 RPS6KC1
YY1AP1 EPN2
PLAT MEIS3P1
CDK6 CCND1
TRIM62 TSC2
KIAA0240 ITPR2
KIAA0240 THUMPD1
SPTLC2 BAG5
F11R TRIM14
C10orf57 CHKB
PAH CACNG2
SMURF2 NPC1
C2orf68 SYF2
PPP2R3A INTS3
PPP2R3A GPRC5B
PPP2R3A KIAA1772
PPP2R3A TIA1
PPP2R3A DNAL4
PPP2R3A KIAA1024
PPP2R3A SCYL3
PPP2R3A ZNF93
PPP2R3A SIM1
PPP2R3A TACSTD2
SNX26 TACSTD2
CUL9 EPN2
MREG ERBB4
MREG ALCAM
MREG C9orf91
MREG MEGF9
MREG LRRC50
MREG LGALS8
MREG SPTLC3
MREG INADL
MREG C9orf31
MREG AR
MREG MYLIP
MREG IL23A
NOS2 ENC1
HN1L DNAL4
HN1L CCND1
HN1L HPN
HN1L TSPAN13
FRMD8 C18orf25
HNRNPH2 KIAA0232
FEM1B BAIAP2
PAX2 FCER2
INTS12 LPHN1
INTS12 SFRS14
INTS12 BCAS2
GREB1 GATA3
TGM1 KIAA1967
TGM1 CNGB1
ZNF187 CRELD1
BACH2 ROPN1B
RYR1 ROPN1B
ANKRD40 LUC7L3
FPGT CLASP2
FPGT TTC30A
FPGT C4orf34
AMY2A ST3GAL6
AMY2A USP34
APBB2 BSCL2
APBB2 TTC30A
APBB2 SLC39A6
APBB2 GLUL
APBB2 CLASP2
APBB2 PDCD4
APBB2 CYB5A
APBB2 CELSR1
APBB2 C6orf211
APBB2 P2RX4
APBB2 CISH
HIST1H2BF HIST1H2AD
HIST1H2BF HIST1H4B
HIST1H2BF HIST1H2BD
HIST1H2BF HIST2H2BE
ENPP1 MB
ENPP1 TFAP2C
ENPP1 MED13L
ENPP1 TBC1D9
ENPP1 PMS2L2
ATRX PDE4DIP
ATRX SON
ATRX CEP290
EVL MAPT
ART3 BTG3
ART3 ROPN1B
SEMA3B ABAT
SEMA3B TLE3
SEMA3B ADCY1
DLG1 MBD4
PDS5A AAGAB
CCNH PIGV
UBAP1 HPS6
LPIN1 NDRG2
LPIN1 C11orf75
DNAJC16 P2RX4
DNAJC16 TTC30A
DNAJC16 RNF103
SCN3B PHGDH
TRD@ GZMA
TRD@ FYB
TRD@ TRA@
TRD@ MKL1
ADAM15 ADAR
IFI44 OAS2
IFI44 IFIT3
IFI44 RSAD2
IFI44 HERC5
ZER1 PREPL
ZER1 CCNG2
TAF9B MRPS14
CA12 RAB26
CA12 MLPH
CA12 ESR1
CA12 BHLHE40
LAMP3 GBP1
AHCYL1 RHOT1
NDC80 SS18
DHRS7 C5orf30
TUBGCP5 ZNF84
CP110 CASC1
CP110 KIF3A
EEF1D REST
NKX2-5 MGC2889
NKX2-5 CCND1
BMI1 ZMYND11
BMI1 SRPK2
CORO2A MAK10
CG030 PSPC1
KCNS3 DENND1B
KCNS3 XBP1
KCNS3 RABEP1
AVL9 GSS
ETFB ENC1
GFRA1 SPDEF
PEF1 HIPK3
EPOR ALCAM
EPOR AR
EPOR TOM1L1
EPOR BCL2
C12orf35 CCL8
FCER2 C2CD2L
FCER2 TUBBP5
FCER2 ATF6
FCER2 CATR1
FCER2 NRXN3
ARL1 MRPS18B
KDM5B LGALS8
SNX13 ITGB5
TARP CCL5
MBP MYO6
PHGDH FOXC1
ZNF623 SFRS14
ZNF623 SFRS11
IL8 MMP3
C6orf62 TBC1D3F
KIT NDRG2
KIT ST3GAL6
KIT GPRC5B
NBPF10 PDLIM3
TBC1D3F POLI
TBC1D3F USP34
TBC1D3F SLC39A6
TBC1D3F ZNF512B
TBC1D3F SYNGR1
TBC1D3F DNAJB6
TBC1D3F ZNF43
TBC1D3F HOXC6
TBC1D3F CSAD
TBC1D3F SNN
TBC1D3F TACSTD2
KCTD3 TTC4
KCTD3 NPEPPS
KCTD3 BCAS3
KCTD3 DHTKD1
KCTD3 SYNGR1
KCTD3 SLC39A6
KCTD3 TUSC3
KCTD3 IL6ST
KCTD3 TOB1
KCTD3 PDCD4
KCTD3 MRPS14
KCTD3 IRS1
KCTD3 ATP6V0E2
KCTD3 B3GALNT1
KCTD3 BBS4
KCTD3 ELL3
KCTD3 TRPS1
GGA2 PSME4
GGA2 H1FX
GGA2 ZNF512B
GGA2 ZBTB17
GGA2 SS18
GGA2 DCAF6
GJB5 NAV3
MTMR11 CES2
MTMR11 CRYL1
GATA2 TCEAL1
UBE2G2 PAQR3
DFNB31 CADM1
DFNB31 NVL
DFNB31 MB
DFNB31 FAM174B
DFNB31 TWSG1
DFNB31 EFHD1
DFNB31 XBP1
DFNB31 OBSL1
GALNT7 IVD
GARNL1 P2RX4
GARNL1 STRN3
GARNL1 TOB1
GARNL1 NRIP1
GARNL1 CRNKL1
GARNL1 SRP54
GRAMD1C CALCOCO2
GRAMD1C PPBPL2
PRRX2 KIAA1609
CENPF SH3BP2
HMGB3 SLC26A1
CASKIN2 USP13
LAG3 CXCL10
LAG3 IL27RA
LAG3 GALNT14
CACNA1I TAT
CCNG2 C4orf18
CCNG2 OSGEPL1
MRPS14 POLI
MRPS14 CHKB
MRPS14 DCAF10
MRPS14 TRIM45
MRPS14 MYLIP
PRSS1 CAPN5
CTNND2 APPBP2
CTNND2 AR
CTNND2 ANXA9
CTNND2 C4orf18
CTNND2 WWP1
MAK10 PAWR
MAK10 RC3H2
GFPT1 ATP2C2
MAST4 ZSCAN18
MAST4 CELSR1
MAST4 MED13L
BAIAP2 ZSCAN18
BAIAP2 PLK2
BAIAP2 CYB561
BAIAP2 CCND1
BAIAP2 OBSL1
BAIAP2 YIPF2
ASIP GKN1
DTNB GPRC5B
EFNB3 ITPR2
CDKN2A KIAA1609
ZC3H7B ZNF160
ZC3H7B ZNF426
ZC3H7B LRRFIP1
ZC3H7B USP34
RYR3 PRMT2
IFIT3 MX2
IFIT3 ZNF76
IFIT3 OAS2
IFIT3 SIGLEC1
IFIT3 IFI44L
IFIT3 TLR2
IFIT3 IFIH1
IFIT3 DDX60
IFIT3 SP110
IFIT3 XAF1
PKP4 KLC2
KIF3A C9orf91
KIF3A ELOVL5
KIF3A ATP6V0E2
KIF3A XBP1
TEX2 APPBP2
TEX2 AMZ2
TEX2 RTN3
SNN SH3BP5
SNN IGHG1
SNN ZNF652
HOXC6 KRT19
HOXC6 EFHD1
HOXC6 FGF1
TRIM37 BCAS3
TRIM37 CYB561
TRIM37 CDK5RAP3
TRIM37 DHX40
TRIM37 VEZF1
TSPYL5 FOXC1
C17orf73 CES2
SYT17 GATA3
USP21 PCNXL2
SAMD9 IFIT2
OVOL2 RAD50
OVOL2 CSNK1A1
CXorf40A CXorf40B
CXorf40A TBC1D30
ZNF668 PLXNB3
EXOC5 SUV420H1
EXOC5 ARF6
EXOC5 RBKS
PRMT2 CBS
PRMT2 PAPSS1
SEMG2 UNC119
EVI2A TFEC
CDH3 DSC2
KIAA0391 KRR1
DYRK3 B3GALNT1
USH1C MLEC
GNL1 PSIP1
CD3G GIT2
CD3G SH2D1A
CD3G TRAF3IP3
CD3G ICOS
CD3G CCL5
NOTCH2 DSTYK
NOTCH2 TIA1
LOC100170939 GOLGA2L1
LOC100170939 RMND5B
LOC100170939 SMA4
LOC100170939 QDPR
LOC100170939 LOC653188
LOC100170939 MEGF9
LOC100170939 GTF2H2B
LOC100170939 FOXA1
LOC100170939 NEFH
LOC100170939 ATP6V0E2
LOC100170939 NAIP
LOC100170939 TRIM45
SPDEF TBC1D9
SPDEF HPN
SPDEF GATA3
SPDEF MLPH
SCARB1 KANK1
DNAJB6 PDE4DIP
DNAJB6 CEP350
DNAJB6 CCHCR1
DNAJB6 PPFIA1
DNAJB6 SS18
DNAJB6 DNAJC10
DNAJB6 TIA1
DNAJB6 ZNF93
DNAJB6 SHANK2
DNAJB6 ZKSCAN1
ZNF226 IKBKB
LASS4 ESR1
LASS4 TACSTD2
EFHC1 TRIM45
OBSL1 RGL2
OBSL1 MEGF9
OBSL1 LGALS8
OBSL1 AR
OBSL1 PAK4
OBSL1 TACSTD2
ING2 CCDC91
FLJ22184 CELSR1
MAPT GATA3
MAPT C4A
MAPT CELSR1
MAPT PTPRT
SPRY4 THAP3
CCDC76 TIA1
MLF1 ZNF43
P4HB HDAC5
TWSG1 KIAA0513
TWSG1 ALCAM
TWSG1 LIMCH1
TWSG1 BBX
TWSG1 ATP6V0E2
TRA@ LCK
TRA@ CCL5
ITGA6 NCLN
LOC729602 CUL7
LOC729602 USP34
NEAT1 KIAA1772
NEAT1 MEIS3P1
NEAT1 CELSR1
NEAT1 C2
NEAT1 ABAT
NEAT1 AR
RAPGEF2 HIST1H4B
E4F1 FAM134A
E4F1 ZBTB17
LCK LTB
LCK GIT2
HLTF TACSTD2
TAF4B DSC2
CTAGE5 SULT1A1
PREPL BCAS2
LANCL1 NUMA1
LANCL1 KCTD7
SIM1 ZNF135
SIM1 KRT19
IFIT5 OASL
HIST1H2AC HIST1H4B
C18orf25 SEL1L
CHRNB3 FAM48A
TUSC3 FGF1
CXCL9 CXCL10
CXCL9 HLA-DRB4
RNFT1 HELZ
TIA1 PSME4
TIA1 DSTYK
TIA1 ACYP2
TIA1 SHPK
TIA1 MAP4K5
TIA1 ZNF117
TIA1 DIS3
G6PC3 LUC7L3
C16orf53 PRPSAP1
ERMAP JUN
ZBTB1 ZNF140
SR140 PDE4DIP
HHAT DCAF10
HHAT LGALS8
RGS12 ZEB1
CACNG2 LOC653188
CACNG2 HPN
MFAP3L ROPN1B
KIAA0430 FKBPL
DMTF1 NBPF12
DMTF1 CXorf56
HHLA1 WASL
DICER1 FBXO21
DICER1 RBKS
SSX2IP USP1
ERLIN2 PROSC
AIM2 CRTAM
AIM2 WARS
AIM2 SP140
AIM2 CCL5
AIM2 FASLG
UGCG ESR1
HIST1H2AD HIST2H2AA3
HIST1H2AD HPN
HIST1H2AD TMEM179B
HIST1H2AD HIST1H2BG
PRAMEF10 FAM174B
DHX40 APPBP2
DHX40 HEATR6
SLC35E1 ZNF160
SLC35E1 CCNF
XAF1 OAS2
XAF1 GALNT14
MLPH P2RX4
MLPH RAB26
MLPH MB
MLPH IKBKB
MLPH FOXA1
MLPH TBC1D9
MLPH SPATA1
MLPH IRX5
MLPH MAB21L1
MLPH RABEP1
CLK2 COPA
STAM2 MRFAP1L1
ZNF410 ZC3H14
ZNF410 WDR44
WWP1 DNALI1
WWP1 UBR5
KIAA1772 DLX2
KIAA1772 ADRA1B
KIAA1772 LCMT2
SLC39A6 FGFR1
SLC39A6 C4orf18
SLC39A6 HPN
SLC39A6 CYB5R1
SLC39A6 FOXA1
SLC39A6 XBP1
SLC39A6 ANXA9
SLC39A6 KRT19
SLC39A6 PRKAR2B
SLC39A6 FAM63A
SLC39A6 BLVRA
SLC39A6 LASS2
SLC39A6 GAMT
SLC39A6 FAH
SLC39A6 NOVA1
SLC39A6 RARA
SLC39A6 NME3
LDB1 BBS4
ARHGAP12 GTF2H3
PMS2L2 DENND1B
ARID4B LGALS8
TMBIM4 RNF10
ARHGEF10 ZNF117
ARHGEF10 DCUN1D4
THNSL2 POLI
THNSL2 EPN2
SALL2 IRS1
INSR RFC1
ZSCAN18 POLI
ZSCAN18 PCYOX1
ZSCAN18 ZEB1
ZSCAN18 BHLHE40
ZSCAN18 IL6ST
FAM63B PLA2G15
MED18 NOX5
PRPSAP2 ZMYND11
PRPSAP2 SF3A1
DHRS9 SERPINB1
DUOX1 DNAL4
DUOX1 PAQR6
DUOX1 CCHCR1
DUOX1 HRASLS
DUOX1 ROPN1B
ASAH1 ARL3
PRR11 ZNF160
EML4 LAMP1
RHD RXRB
RHD GPRC5B
RHD ROPN1B
YIPF2 PTPRF
SOCS7 RWDD2B
EDEM3 UBE2H
EDEM3 COPB2
LOC100134017 HOXD3
CYB561 KCTD2
CYB561 APPBP2
CYB561 MB
CYB561 CXorf40B
CYB561 PPFIA1
CYB561 RPRD1A
CYB561 PRKAR1A
CYB561 HIST1H4B
CYB561 PAK4
UHRF1BP1L POLI
HPN QDPR
HPN MNAT1
TOR1AIP1 SCYL3
ZNF43 SRPK2
ZNF43 PSME4
ZNF43 WDR52
ZNF43 VLDLR
ZNF43 BSCL2
ZNF43 ZNF117
ZNF43 ZNF91
ZNF43 IQCG
PPFIA1 CALCOCO2
PPFIA1 AZI1
PPFIA1 PRPSAP1
PPFIA1 PDCD10
PPFIA1 IGHMBP2
PPFIA1 EIF4A3
CDC42EP4 MLLT10
RFC1 VNN3
DENND1B USP18
DENND1B SS18
DENND1B GOLGA2
DENND1B MBOAT7
DENND1B ZNF91
KLRC3 CCL5
COPA PTPRF
GFI1B GRIK5
ZNF419 APLP2
PLEKHB2 TOPORS
SMC5 DPY19L2P2
PKN2 ZNF148
PKN2 GATAD1
PKN2 PHF3
PKN2 WNK1
ITPR2 ALAD
ITPR2 ZFX
TTC30A MEGF9
TTC30A ANKRA2
TTC30A TESK2
TTC30A RABEP1
TTC30A FAM63A
QDPR TBX3
QDPR C2orf27A
ELK1 MGC2889
ELK1 GNAL
ZEB1 NFIC
ZEB1 MYH10
ZEB1 CLIP4
SS18 PDE4DIP
SS18 UNC119
SS18 TFAP2C
SS18 ATP6V1B1
SS18 GOLGA2
SS18 GTF2I
SS18 SPATA1
SS18 SGSM2
SS18 LDOC1
HPS5 BTN3A3
AKAP9 BCAS2
IFT122 DNAL4
IFT122 CLUL1
IFT122 TACSTD2
FUT3 PVRL3
ZNF135 TRPS1
ZNF135 TACSTD2
RPS6KC1 PDE4DIP
RPS6KC1 KIFAP3
BARD1 MBD4
INPP4B RABEP1
KCNAB1 SORBS1
BSDC1 HIPK3
CBS ROPN1B
GIT2 EBI3
GIT2 CCL8
GIT2 CXCL11
RNF10 C3orf63
PKNOX1 KIF16B
RNF103 TOB1
RNF103 SSH3
RNF103 TSPAN13
ZC3H11A AP3D1
NAT1 TBC1D9
IVD MED13L
FHL1 PPP2R1B
FHL1 SORBS1
SNAP23 BAG1
SNAP23 WDR48
TPBG CELSR1
PDCD4 PECI
PDCD4 IL6ST
RUNX2 ANP32A
NRXN3 TRHR
TLR3 HLA-A
MAB21L1 C9orf91
MAB21L1 IRS1
MYT1 GRIA1
MYT1 PCSK6
ZBTB17 PDE4DIP
ZBTB17 DNAL4
ERBB4 TBC1D9
GPRC5B LIMCH1
GPRC5B NDRG2
GPRC5B CLIP4
GPRC5B ROPN1B
PRPSAP1 H3F3B
SLC7A8 XBP1
VDR GNMT
CRYBB1 AKAP4
EIF2S1 SFRS2IP
CSNK1D PRR14
IGF1R DNAL4
PECI RAB26
PECI POLI
AKR7A2 ARL3
PCYOX1 UNC119
PCYOX1 NUCB2
PCYOX1 NPEPPS
PCYOX1 ANXA9
PCYOX1 ZNF91
PCYOX1 TBX3
PCYOX1 SGSM2
PCYOX1 RABEP1
NPR3 CLIC4
XBP1 PISD
XBP1 ESR1
XBP1 MED13L
XBP1 TLE3
XBP1 RBKS
XBP1 CYB5A
XBP1 ABAT
XBP1 AR
GABRA3 NEUROG3
SMARCC2 ALMS1
HIRIP3 BSCL2
DBH ALCAM
C4A TBC1D9
NUP62 REST
DNAL4 TTC4
DNAL4 CACNB3
DNAL4 FAM174B
DNAL4 PTPRF
DNAL4 SLC24A1
FLJ41278 TBC1D30
LCMT2 FGF1
LCMT2 DPY19L4
SUV420H1 CD2BP2
SUV420H1 C3orf63
TRPS1 EFHD1
HIST1H2BH HIST2H2BE
CBX1 FUBP1
ENPP4 KIAA1598
BEX1 C6orf211
PPP2R1B GPD1
PPP2R1B LIPE
ROGDI P2RX4
REST TBC1D9
NFIC SP110
NFIC PPAP2B
NFIC ZNF652
CELSR1 ALCAM
CELSR1 TLE3
CELSR1 ADCY1
CELSR1 TBC1D9
CELSR1 LASS2
CELSR1 SNRPN
ATP6V1H MRPS18B
SFRS11 BCAS2
ZNF571 ZNF177
PLK2 LIMCH1
PLK2 BEX4
PLK2 FGF13
CDK2 TOPORS
HRASLS CLIP4
RNF139 RWDD3
RNF139 RBM8A
ALMS1 ZNF638
B4GALT4 EHHADH
BBS4 GOLGA2L1
BBS4 BRD2
BBS4 FAM174B
BBS4 C12orf51
BBS4 ZMYND10
BBS4 WFS1
BBS4 FAH
PDE4C ZNF160
NUP54 MKL1
ROPN1B ST3GAL6
ROPN1B DSTYK
ROPN1B AZI1
ROPN1B FOXC1
GOLGA2L1 TACSTD2
RMND1 C6orf211
APPBP2 TOB1
APPBP2 HELZ
ACOX1 APC2
TFAP2C DUSP10
TFAP2C ARMCX1
TFAP2C SHANK2
TFAP2C TACSTD2
C14orf135 ZNF20
NRD1 TTC4
ELOVL5 BHLHE40
PRR14 CD2BP2
PRR14 EXOC7
BRD4 ZNF148
BRD4 PHF3
VEZF1 ZNF606
VEZF1 RBKS
VEZF1 TOM1L1
FBXL8 COBLL1
CADM1 WDR47
CADM1 ST3GAL6
CADM1 NME7
CADM1 HS3ST3A1
NKAIN1 COX6C
FAM128B ZNF160
RPLP2 FGF12
RPLP2 EIF5B
CHRD PCOTH
WDR44 ZC3H14
MKL1 NPHS1
HBS1L GCLM
C3orf14 GATA3
RHOBTB2 KRT19
RHOBTB2 TNN
ZNF148 UBN1
ZNF148 RSRC1
ZNF148 FOXO3
ZNF148 KRAS
CHKB RGL2
CHKB SYNGR1
CHKB MEGF9
CHKB LGALS8
EFNB2 TRIM15
TMEM30B BAG1
THUMPD1 KTN1
MEGF9 POLI
MEGF9 REEP5
MEGF9 EPN2
HLA-DRB4 HLA-DQA1
PAQR6 LMF1
HIST1H4B STOM
HIST1H4B PNMA2
IFIH1 HERC5
IFIH1 CCL8
IFIH1 NOD2
C9orf125 AHCYL2
TGM4 PDLIM5
FKBP3 ETAA1
FKBP3 RAB17
SLC9A3R1 CALCOCO2
SLC9A3R1 TSPAN13
SLC9A3R1 MED13L
SLC9A3R1 CCND1
SLC9A3R1 GAMT
ADRA1B PARD6B
ADRA1B CDYL
ADRA1B SPATA1
ADRA1B NANOG
ZNF281 RABEP1
RASSF4 FPR3
RASSF4 CCL8
CXorf40B GOLGA2
ZNF426 TBCD
ZNF426 IQCG
HERC5 IFI6
HERC5 DDX58
ZNF20 FGFR1
ZNF20 FLJ42627
SRP54 P4HTM
SRP54 PSMA6
SIAH2 BHLHE40
BLZF1 ZNF302
ALCAM POLI
ALCAM KIAA1751
ALCAM STC2
AGL C18orf1
PLIN1 GPD1
MEIS3P1 POLI
MEIS3P1 IL6ST
FOXA1 TBC1D9
FOXA1 ZNF613
MGLL SLC35A3
CXCL11 CXCL10
APC2 GTF2A1
UNC84B POLDIP3
DNAJC17 MZF1
SULT1A1 ZNF91
IDS AHNAK
PPM1A ZFYVE9
COL4A5 AR
CLUL1 ZNF415
CLUL1 CABYR
MX1 OAS2
MX1 IFI44L
ZMYND11 TTC4
SPR NECAB3
ST14 RNF186
ST14 DNM2
MPPED2 TOM1L1
STK3 DPY19L4
STK3 KIAA1609
GPD1 LIPE
UNC119 BSCL2
UNC119 RBL2
UNC119 ZNF512B
UNC119 DDX60
UNC119 KRT19
RGL2 CYB5R1
RGL2 ATP6V0E2
RGL2 LMF1
BAD BSCL2
P2RX4 ARFIP2
P2RX4 TSPAN13
P2RX4 COG7
CEP63 DUSP14
CEP63 KIAA0895
KIF5C DNALI1
KIF5C IRS1
SERP1 AGA
FARP1 AZI1
FARP1 CCHCR1
HIST1H2BD NUCB2
HIST1H2BD BLVRA
HIST1H2BD C14orf45
C6orf108 ZNF574
PTPRF DNMT3B
SFRS15 WNK1
NCSTN TRIM38
SH2D1A GZMA
SH2D1A STAT1
SH2D1A PTPRC
SAFB DHTKD1
GAMT IRX5
KCTD7 ST3GAL6
LIN37 KIAA0895
HAPLN1 GTF2A1
NVL LGALS8
AMZ2 DAK
GZMA CCL5
INADL POLI
TOB1 RBKS
RABEP2 DCAF10
KLC2 HIPK3
NANS NDUFA2
HEXIM1 MED13L
ANKHD1 SLC35A3
IQCG ST3GAL6
IQCG B3GALNT1
IQCG KIAA0895
CDCP1 PIGZ
TESK1 PRPF31
TESK1 SEMA4F
CEP350 PAQR4
CEP350 SLC25A44
GNS TOM1L1
COG7 DCAF6
COG7 EML2
PIGZ FUT6
PSME4 INTS3
ENSA ENAH
FMO5 RABEP1
ARHGAP19 STAG1
CCDC19 PTPRT
IFI44L IFI6
SAFB2 LRRFIP1
NEFH FGF1
PTP4A2 TOM1L1
TBC1D9 CCDC106
TBC1D9 GATA3
TBC1D9 ESR1
TBC1D9 DNALI1
TBC1D9 BMPR1B
TBC1D9 AR
NBPF12 CXorf56
PTPRT BHLHE40
FAM63A CYB5A
FAM63A PEX19
UBN1 TOP1
UBN1 FOLR1
BCAS3 AGA
BCAS3 CCND1
MTMR4 MKS1
USP34 BCAS2
ZNF160 LOC653188
ZNF160 KIAA0562
IFI6 USP18
IFI6 DDX60
IFI6 IFIT1
CCDC91 ZNF107
GLUL ZNF552
USP18 OASL
ZNF415 EPS8L1
SYNM MYLK
RPL3P7 RPL3
HLA-A NOD2
CCDC106 STC2
RDX IL6ST
CALCOCO2 ZNF107
ESR1 GATA3
ESR1 BHLHE40
AZI1 TBCD
AZI1 ZNF512B
NR6A1 ANP32A
TEK LDLR
ZNF24 TSPAN13
ZNF24 MED13L
IKBKB CCND1
CEP290 SGSM2
CEP290 LUC7L3
ASPH SCAND2
SNW1 ARMC9
UBXN4 PHF3
CCR5 NKG7
BICD2 TTC4
TNN GATA3
TNN FGF1
PPP4R1 SCAPER
C4orf18 BLVRA
C4orf18 SREBF1
C4orf18 C6orf211
C4orf18 RABEP1
LTF EFHD1
LDLR HIC2
SREBF1 ZMYND10
CLIP4 ZNF512B
CLIP4 ST3GAL6
PSIP1 SFRS14
ZNF81 ATP9B
ZNF552 AR
TRIM15 GCNT3
ACSL3 ZKSCAN1
FLJ42627 ATP6V0E2
NRIP1 CCND1
NRIP1 TOM1L1
PRSS23 CTBS
PRSS23 TOM1L1
GTF2I SFRS14
AR ZMYND10
AR FAM174B
AR RABEP1
POLI SETMAR
BAG5 FOXO3
SYNGR1 MB
SYNGR1 RTN2
SYNGR1 REEP5
AP3D1 PHF3
HIST2H2AA3 HIST2H2BE
DYNC1LI1 PRR5
DYNC1LI1 DYNC2LI1
NOD2 OASL
RBBP9 ALOX15
TRIM45 MZF1
RABEP1 GOLGA2
RABEP1 GSTM3
RABEP1 MAGED2
RABEP1 ZMYND10
RABEP1 DCAF10
RABEP1 C9orf91
RABEP1 ATHL1
KIAA1033 SFRS14
GBP1 STAT1
GBP1 CCL5
GBP1 GBP2
GBP1 CXCL10
GBP1 WARS
MB CYB5R1
MB KMO
MB ATP6V0E2
MB LGALS8
GAS2L1 SERTAD2
MYH7B CHM
HAUS3 BNIP2
SYT5 RAP2B
TACSTD2 PDE4DIP
TACSTD2 FGF1
TACSTD2 BSCL2
TACSTD2 C9orf91
TACSTD2 ZNF512B
TACSTD2 LDOC1
TACSTD2 EFHD1
TOP1 PHF3
TRIM36 C5orf30
MRPS18B ATMIN
H3F3B DTX3
EFHD1 GATA3
MUC13 PVRL3
STAT1 CXCL10
DCAF11 EML2
TLE3 C6orf211
TLE3 MRPS30
ZNF302 BCAS2
MST1 SPATA1
CDC2L1 DAK
LIMCH1 GOLGA2
CYB5A IL6ST
PRKAR2B IL6ST
PRKAR2B FGF1
PHF20L1 CYP2A6
ARFIP2 KIF16B
CCL5 GNLY
MED13L ZMYND10
MRPS30 BHLHE40
BHLHE40 ZMYND10
BHLHE40 STC2
GARNL3 CCKAR
ATP6V0E2 IL6ST
ATP6V0E2 LGALS8
ATP6V0E2 CACNG4
GPA33 GCNT3
CHMP4A ATP6V1D
MNAT1 CCND1
GNLY NKG7
OAS2 IFIT2
KRT19 NOL3
KRT19 DSTYK
KRT19 LDOC1
TBX3 SFRS14
IRS1 IL6ST
GATAD1 C14orf1
INTS3 BRWD1
IL6ST ACOT2
IFIT2 OASL
IFIT2 OAS1
ANXA9 BSCL2
MYO5C BAG1
TSPAN13 ZNF91
C2orf54 KMO
CAND2 FKRP
CRABP2 GATA3
SERPINB1 GCNT3
CSNK1A1 ATP6V1D
DDX60 OASL
BSCL2 PEX19
GATA3 SERPINA3
SFRS14 PDE4DIP
SFRS14 ZNF638
LDOC1 WWC2
DYNC2LI1 PRR5
PHF3 FOXO3
EPN2 ITGB1BP1
LGALS8 CYB5R1
BRWD1 FGFR1
LOC653188 ZNF613
MCM3AP ZNF512B
DUSP14 TTLL1
CEP70 CCHCR1
FOLH1 PDE4DIP
