# Supplementary material for: Functional networks inference from rule-based machine learning models
Source: BioData Min. 2016 Sep 5;9:28. doi: 10.1186/s13040-016-0106-4 (PMC5011349; doi:10.1186/s13040-016-0106-4)
Supplement: Supplementary file 2 — Networks. All networks used in the analysis given as a list of edges. (XZ 11980 kb) [file 13040_2016_106_MOESM2_ESM.xz › networks/aracne/dlbcl/SE_C1.txt]

ANXA7 PPT1
ANXA7 RHEB
ANXA7 TMED10
RHOA P4HB
RHOA UQCRC1
CYP4F2 HIST1H2BJ
SEC13 METAP1
HNRNPD ACLY
HNRNPD EWSR1
AIP EIF1
AIP SSR2
RARS TUFM
RARS LDHA
RARS EIF2S2
RARS TSN
RARS TAF9
RARS PSMA1
RARS ATP5J
RARS VDAC2
RARS CCT5
RARS MDH1
RARS PSMC1
RARS CLTC
RARS RBM4
RARS EIF4H
RARS GTF2A2
RARS HSPE1
CDC16 BTK
CDC16 XPO1
FXR1 SUMO1
FXR1 DDX1
FXR1 HNRNPA1
CAPRIN1 MATR3
CAP1 CLTC
CAP1 ACTG1
UQCRC1 XRCC6
UQCRC1 PSMC5
UQCRC1 U2AF1
UQCRC1 RNPS1
UQCRC1 AARS
UQCRC1 PDHB
EIF3B GARS
EIF3B BYSL
XRCC6 CDC123
XRCC6 AARS
XRCC6 PSMB7
XRCC6 PSMC5
XRCC6 HNRNPA1
XRCC6 CBX1
XRCC6 EIF3CL
XRCC6 NCL
XRCC6 TNIP1
XRCC6 COX6B1
XRCC6 PABPC4
XRCC6 HNRNPA2B1
XRCC6 EPRS
XRCC6 NDUFA9
XRCC6 PSMD1
XRCC6 CLTC
XRCC6 PPP1CC
XRCC6 DCTN2
XRCC6 EIF4H
XRCC6 SUZ12
TSN EIF4G2
TSN PARK7
TSN XPO1
TSN PPP1CC
TSN SPCS2
TSN PTPN11
TSN NCL
TSN RPN1
TSN AIMP1
TSN SAP18
TSN VDAC2
TSN HNRNPC
TSN SSBP1
TSN SSB
TSN HSPE1
PTPN11 NAP1L1
PTPN11 XPO1
RNPS1 PARK7
RNPS1 NCL
RNPS1 PSMC5
RNPS1 HNRNPA1
RNPS1 EFEMP2
RNPS1 RAD23B
RNPS1 TNIP1
RNPS1 HNRNPK
RNPS1 AP2M1
RNPS1 HNRNPA2B1
RNPS1 H3F3A
RNPS1 NONO
RNPS1 TBCB
RNPS1 RAE1
EIF3CL SND1
DNAJA1 PRMT1
PPP1CC PARK7
PPP1CC COX7C
TXNRD1 DYNLL1
TRAP1 EXOSC7
TRAP1 CCT5
CCT4 MAPRE1
CCT4 EIF1
CCT4 CCT5
CCT4 VDAC2
CCT4 SAP18
CCT4 CLTC
CCT4 PSMC1
CCT4 MDH1
CCT4 SNRPB
TBCB PARK7
TBCB PSMC5
TBCB U2AF1
TBCB PSME1
TBCB AP2M1
TBCB RBM4
TBCB PTP4A2
MATR3 PTGES3
MATR3 DDX5
MATR3 ZNF267
MATR3 TRAM1
MATR3 PRKAR1A
MATR3 ARPC4
POLRMT AP3D1
POLRMT NOMO1
POLRMT CHERP
POLRMT MAP4
POLRMT EDC4
DYNLL1 COX6A1
DYNLL1 SFRS9
DYNLL1 ATP5F1
DYNLL1 DECR1
DYNLL1 RHEB
DYNLL1 UQCRC2
DYNLL1 DCTN2
DYNLL1 PSMB4
DYNLL1 SNRPB
PPIB RPN1
PPIB PSMC1
PPIB PSME1
PPIB NDUFS8
AP3D1 MYH9
AP3D1 HCFC1
AP3D1 HYOU1
AP3D1 SAFB
AP3D1 NOMO1
AP3D1 HK1
AP3D1 ATXN2L
AP3D1 RBM42
HSP90AB1 ENO1
HSP90AB1 PPIA
HSP90AB1 HMGA1
HSP90AB1 NCL
HSP90AB1 PSMD2
MCM6 SNRPB
MCM6 NCL
UQCRFS1 MAPRE1
UQCRFS1 ATP5G3
UQCRFS1 EIF2S2
UQCRFS1 PDIA6
UQCRFS1 ATP5F1
UQCRFS1 UQCRC2
UQCRFS1 MRPS12
UQCRFS1 COX7A2
UQCRFS1 PGK1
SFRS5 BAT1
TTC3 KIAA0174
TTC3 METAP1
TALDO1 PSMC1
TALDO1 NONO
TALDO1 CD81
TALDO1 PRDX1
TALDO1 NDUFS8
PSMD1 PSMC5
PSMD1 NCL
PSMD1 VDAC1
PSMD1 CDC123
PSMD1 SNRPB
SNRPB CCT5
SNRPB MAPRE1
SNRPB SFRS9
SNRPB NONO
SNRPB GLO1
SNRPB NCL
SNRPB RPL36AL
SNRPB PSMA1
SNRPB ATP5J
SNRPB ATP5B
SNRPB SET
SNRPB VDAC2
SNRPB CLTC
SNRPB IARS
SNRPB PKM2
SNRPB RBMX
SNRPB PSMA6
PTP4A2 TAX1BP1
MTHFS H3F3A
NFKBIA TNIP1
PNN SFRS11
COX4I1 PARK7
COX4I1 COX6A1
COX4I1 SNRPD2
COX4I1 RHEB
COX4I1 SAP18
COX4I1 RPL36AL
COX4I1 GTF2A2
COX4I1 ATP5O
CHERP SON
CHERP SAFB
CHERP CHD4
CHERP ATXN2L
CHERP MBOAT7
NONO CBX1
NONO COX5A
NONO TNIP1
NONO PABPC4
NONO IGBP1
NONO DCTN2
NONO ATF4
NONO MAPRE1
NONO PSMD4
NONO NCL
NONO RBBP4
NONO PSMC1
NONO EED
NONO HPRT1
NONO U2AF1
NONO ACLY
NONO SUZ12
NONO GPI
NONO PDHA1
NONO CKAP5
NONO CCT8
MYL12A SPCS2
LCP1 PTGES3
SLC25A5 ATP5B
SLC25A5 GTF2A2
SLC25A5 EIF2S2
HLA-DQA1 HLA-DMB
MIF PSMC1
MIF SNRPD2
MIF LDHA
MIF CCT5
PSMA1 PSMD14
PSMA1 MAPRE1
PSMA1 ATP5G3
PSMA1 ATP5F1
PSMA1 CLIC1
PSMA1 PSMD8
PSMA1 UQCRC2
PSMA1 SPCS2
PSMA1 ATP5B
PSMA1 PGK1
PSMA1 SFRS9
ENO1 ATP1B3
ENO1 PKM2
PSMD11 RPN1
PSMD11 PCBP1
PSMD11 EIF4H
UBA1 MSN
ATF4 PARK7
ATF4 MAPRE1
ATF4 SPCS2
ATF4 SNRPF
ATF4 UBE2N
ATF4 RBM4
ATF4 SSBP1
HNRNPA2B1 HMGB1
HNRNPA2B1 METAP1
HNRNPA2B1 NCL
HNRNPA2B1 CCT6A
HNRNPA2B1 CLTC
HNRNPA2B1 EXOSC7
FOXO4 HTN1
FOXO4 COL9A2
FOXO4 FXR2
FOXO4 EFNA3
GUSBP1 DYRK1A
RAE1 PABPC1
RAE1 RAD23A
RPN1 PPP4C
RPN1 PSMC5
RPN1 PPP2R2A
RPN1 CCT6A
RPN1 DDX1
RPN1 GLUD1
RPN1 PSME1
RPN1 CLTC
RPN1 PSMC1
RPN1 DDX21
RPN1 EIF4H
RPN1 NCL
RPN1 RPIA
HPRT1 UBE2A
HPRT1 ATP5J
HPRT1 SUZ12
HPRT1 PSMC1
HPRT1 CLTC
HPRT1 HNRNPC
DLD PARK7
DLD PPP2R2A
DLD TOPBP1
TSFM COX6A1
TSFM CCT5
TSFM PSME1
TSFM DDX21
TSFM PSMC1
TSFM MANF
HINT1 ATP5G3
TRIM28 RBM42
PSMC1 PPP4C
PSMC1 TNIP1
PSMC1 HSP90AA1
PSMC1 VDAC1
PSMC1 COX6B1
PSMC1 HSPE1
PSMC1 MANF
PSMC1 EXOSC7
PSMC1 METAP1
PSMC1 PSMD4
PSMC1 MRPS22
PSMC1 CLTC
PSMC1 PSMB7
PSMC1 CLNS1A
PSMC1 CCT5
PSMC1 SRP19
PSMC1 CDC123
PSMC1 SSBP1
PSMC1 TCEB1
PSMC1 CCT6A
PSMC1 MRPL28
PSMC1 NDUFS8
KPNA2 MAPRE1
ATP5G2 SFRS9
POLR2G ATP5F1
GPNMB CTSD
TAX1BP1 SPCS2
SQSTM1 ATP6V1B2
SQSTM1 P4HB
CUL3 TRA2B
CUL3 PSMD6
CUL3 TOP2B
SOD1 LDHB
SOD1 COX6A1
SOD1 COX7C
SOD1 HSP90AA1
SOD1 ATP5J
SOD1 DUT
SOD1 HSPE1
SOD1 SSB
SOD1 SSBP1
SOD1 ATP5O
RAD23B NARS
RAD23B SUZ12
ATP2A2 HYOU1
TRAM1 TMED2
ATP6V0B RPL36AL
ATP6V0B ATP5B
ATP6V0B UQCRC2
ATP6V0B PPT1
ETFB TNIP1
DDX1 TOPBP1
DDX1 VDAC1
DDX1 DUT
DDX1 HSPE1
DDX1 CLTC
LDHB CCT8
LDHB SFRS9
PPP2R2A PARK7
PPP2R2A PDHB
PPP2R2A SAP18
EFEMP2 ECH1
EFEMP2 CLTC
EFEMP2 UBE2I
EFEMP2 PARK7
NCL HSP90AA1
NCL PSMD7
NCL ATP5J
NCL PDHB
NCL CYC1
NCL CLTC
NCL EPRS
NCL CCT5
NCL AP2M1
NCL CDC123
NCL RBM4
NCL SSB
NCL TUFM
NCL HNRNPA1
NCL CCT6A
NCL HNRNPC
NCL EIF4H
ANXA11 CHD4
APOE CTSD
APOE ATP6V1B2
APOE PSAP
IFNGR2 PARK7
PSME1 PARK7
PSME1 MAPRE1
PSME1 PSMD4
PSME1 PSMB10
PSME1 SSB
PSME1 SERPINB1
PSME1 TNIP1
PSME1 NDUFS8
PSME1 CLTC
PSME1 NACA
PSME1 DCTN2
PSME1 PCBP1
UQCRC2 SFRS9
UQCRC2 ATP5F1
UQCRC2 ATP5B
UQCRC2 PSMB8
UQCRC2 ATP5O
PSMB4 MAPRE1
PSMB4 MRPL23
PSMB4 SSR2
PSMB4 ATP5J
PSMB4 COX6A1
PSMB4 HNRNPC
PSMB4 GTF2A2
PSMB4 ATP5O
ATXN2L MLF2
ATXN2L MAP4
PSMC6 EIF4G2
PSMC6 PARK7
PSMC6 TRA2B
SNRPE ATP5J
DAP3 PSMD4
IGHG1 FAS
IGHG1 HTN1
TIAL1 EIF4H
ARL6IP1 SUMO1
ARL6IP1 SUZ12
MORF4L2 ATP5J
MORF4L2 CLTC
MORF4L2 MAPRE1
MORF4L2 TRA2B
ATP5J COX6A1
ATP5J PARK7
ATP5J HSP90AA1
ATP5J TRIP12
ATP5J MAPRE1
ATP5J TAF9
ATP5J SPCS2
ATP5J U2AF1
ATP5J SSBP1
ATP5J DUT
ATP5J SAP18
ATP5J ALDOA
ATP5J PSMA6
ATP5J CCT6A
ATP5J HNRNPC
ATP5J CCT8
ATP5J ESD
DYRK1A KIAA0174
PPP4C PSMD4
PPP4C PSMC5
PPP4C NDUFS8
PCNA SFRS3
POLR2L COX6B1
POLR2L COX8A
POLR2L NDUFS8
CDC123 TUFM
CDC123 CCT5
CDC123 RBM4
CDC123 EIF4H
PCBP2 ARHGDIB
PCBP2 PRKAR1A
PCBP2 PTGES3
P4HB CLTC
P4HB NARS
PDIA6 ATP5B
PDIA6 MDH1
CBFB YWHAZ
CBFB MOBKL1B
UBE2D3 ZNF267
AIMP1 RBM4
AIMP1 FNTA
AIMP1 C11orf58
MRPL3 ESD
UCP2 SAFB
YWHAQ EIF2S2
YWHAQ MAPRE1
YWHAQ SFRS9
YWHAQ ATP5F1
YWHAQ SEPT7
YWHAQ C11orf58
YWHAQ EIF4A2
YWHAQ ATP5B
YWHAQ HNRNPF
MVP CD63
CD81 LAMP1
FXR2 COL9A2
FXR2 DBI
ERH PSMD14
ERH PSMD8
ERH CCT7
ERH SFRS9
PKM2 CLTC
PKM2 LDHA
PKM2 ALDOA
ATP5F1 SFRS9
ATP5F1 EIF2S2
ATP5F1 VDAC2
ATP5F1 ATP5G3
ATP5F1 RPL36AL
ATP5F1 ATP5O
ACLY RBM42
ACLY CKAP5
ACLY RAD23A
NAP1L1 SUZ12
NAP1L1 ESD
NAP1L1 H3F3A
GARS PABPC1
CLNS1A EIF1
CLNS1A COX6B1
CLNS1A CLTC
CCT5 COX5A
CCT5 VDAC1
CCT5 HSPE1
CCT5 NDUFA9
CCT5 SSBP1
CCT5 PSMC5
CCT5 PSMB3
CCT5 PSMD4
CCT5 EPRS
CCT5 CYC1
CCT5 MRPL12
CCT5 CCT3
CCT5 AP2M1
CCT5 DDX21
CCT5 VDAC2
CCT5 RBM4
CCT5 TUFM
CCT5 CKAP5
CCT5 HNRNPA1
CCT5 CCNB1
CCT5 CCT8
RPL36AL NEDD8
RPL36AL CUL1
RPL36AL ATP5B
RPL36AL CCT7
RPL36AL VDAC2
ALDOA LDHA
ALDOA PRDX1
PPIA SNRPD2
HTN1 DBI
HTN1 CYP2A13
HTN1 FAS
HTN1 ARL4D
HTN1 COL9A2
HTN1 MAPK14
XPO1 EPS15
XPO1 HMGB1
XPO1 SPCS2
XPO1 FNTA
XPO1 TRIP12
HYOU1 NOMO1
HYOU1 IL10RA
ZNF267 TMED2
TARS EIF2S2
SEC24C CHD4
PGK1 ATP5B
RDBP NDUFS8
PSMD2 ECHS1
PSMD2 PSMC5
SCRIB ADRM1
WAPAL PHF3
PSMC5 PSMD4
PSMC5 PUF60
PSMC5 CKAP5
PSMC5 EIF1
PSMC5 AP2M1
PSMC5 SUZ12
PSMC5 EPRS
METAP1 TOPBP1
METAP1 KIAA0174
RPL29 RPL35A
TAF9 MAPRE1
TAF9 SPCS2
TUFM UBE2I
TUFM EIF4H
TATDN2 LOC100131311
SFRS3 PRKAR1A
SFRS3 PTGES3
SERPINA1 GBP1
SERPINA1 NKG7
SPCS2 EIF1
SPCS2 CLTC
SPCS2 RBM4
SPCS2 EIF4H
SPCS2 TRA2B
SPCS2 ATP5O
COX5A PSMB3
PSMB10 NDUFS8
NPC2 SRGN
CCT6A SNRPF
CCT6A DUT
CCT6A SSBP1
CCT6A CCT8
PRDX1 VDAC1
PRDX1 ATOX1
PRDX1 MANF
CCNB1 CKS2
ESD PUM1
ESD U2AF1
ESD HSP90AA1
ESD NARS
ESD RBBP4
ESD H3F3A
ESD DDX21
ESD CLTC
ESD DTYMK
ATP5O MAPRE1
ATP5O COX7C
ATP5O RHEB
ATP5O COX6A1
ATP5O SAP18
ATP5O VDAC2
ATP5O SNRPD2
ATP5O HNRNPC
ATP5O SSBP1
ATP5O SFRS9
COX6A1 VBP1
COX6A1 SSR2
COX6A1 MANF
COX6A1 RBM4
COX6A1 PSMA6
COX6A1 GTF2A2
SEPT7 PSMD14
SEPT7 SUMO1
COX5B COX6B1
COX5B EIF1
HNRNPF MAPRE1
HNRNPF CCT7
HNRNPF SFRS9
PHB C11orf58
PHB MRPS12
RBBP4 HSP90AA1
CBX1 DCTN2
GNB1 HNRNPA1
CLPP MANF
CLPP TMED10
CLPP NDUFS8
COX7B GTF2A2
TRA2B MAPRE1
TRA2B ARCN1
TRA2B RBMX
TRA2B SSB
NDUFA9 PARK7
NDUFA9 EIF4H
NACA LOC100131311
NACA EEF1D
NACA H3F3A
NACA NPM1
DECR1 RBM4
LOC100131311 TNIP1
CLTC EIF1
CLTC TNIP1
CLTC TRIP12
CLTC MAPRE1
CLTC PSMD4
CLTC SSBP1
CLTC PARK7
CLTC AP2M1
CLTC SUZ12
CLTC HNRNPA1
CLTC ARPC2
CLTC YWHAH
CLTC PSMB3
CLTC NARS
CLTC SAP18
ECHS1 TNIP1
IGL@ LOC91316
ATP5B EIF2S2
ATP5B SLC25A3
ATP5B VDAC2
ATP5B CCT7
ATP5B PDHB
ATP5B GTF2A2
RBM4 PARK7
RBM4 EIF1
RBM4 EIF3F
RBM4 SUZ12
RBM4 HNRNPC
RBM4 SUMO1
PSMB2 PRMT1
PRMT1 MRPL12
PRMT1 MRPS12
NARS RAD23A
YWHAB EIF4H
EIF4H PARK7
EIF4H SAP18
EIF4H SUZ12
PSMD14 CCT7
PSMD14 EIF2S2
HSP90AA1 PARK7
HSP90AA1 MRPS22
HSP90AA1 HSPE1
HSP90AA1 DTYMK
PCBP1 MAPRE1
DCTN2 YWHAH
DCTN2 SURF1
NR1H3 FTH1
NR1H3 ATOX1
NR1H3 CD63
CAPN1 MSN
CYP2A13 FAS
CYP2A13 DBI
SNRNP70 SAFB
TAF10 EIF1
TAF10 FNTA
HNRNPK HMGB1
HNRNPK BRD2
HNRNPK PUM1
HNRNPK SUMO1
HNRNPK TNIP1
HNRNPK H3F3A
AP2M1 MAPRE1
AP2M1 RASSF2
AP2M1 TNIP1
H3F3A EEF1D
H3F3A COX7C
H3F3A HMGB1
H3F3A COX6B1
H3F3A COX8A
H3F3A PSMB7
HK1 RUNX3
HK1 NOMO1
HK1 PRKACA
HK1 TNIP1
SAFB CHD4
SAFB RAD23A
SAFB PRKACA
HNRNPA1 COX6B1
HNRNPA1 PSMD4
HNRNPA1 U2AF1
HNRNPA1 QARS
HNRNPA1 NDUFS8
CSTB HEXB
C11orf58 MAPRE1
RBM42 ADRM1
RBM42 PSMB3
RBM42 RAD23A
RBM42 MLF2
COX6C SSBP1
EIF2S2 MAPRE1
EIF2S2 CCT7
EIF2S2 GTF2A2
EIF2S2 ATP5G3
FNTA PARK7
FNTA PDHB
VDAC1 YWHAH
VDAC1 RAD23A
VDAC1 EPRS
VDAC1 DTYMK
CAPZA1 PDHB
SSBP1 MRPL12
SSBP1 U2AF1
SSBP1 COX7C
SSBP1 SNRPF
SSBP1 PSMD4
SSBP1 MRPL23
SSBP1 HSPE1
SSBP1 SUZ12
SSBP1 SNRPD2
SSBP1 PSMA6
RPL18 EEF1G
U2AF1 HMGB1
U2AF1 SUZ12
U2AF1 DTYMK
SAP18 EIF1
SAP18 SSB
BAT1 GNAS
PABPC1 HMGB1
PPP1R7 COX6B1
SUMO1 HMGB1
SUMO1 SUMO2
SSR2 EIF1
SSR2 CLIC1
MRPS12 SFRS9
NDUFS8 PARK7
NDUFS8 FH
NDUFS8 COX6B1
NPM1 RPL6
MRPL23 PSMD4
MRPL23 SNRPD2
DDX21 HSPE1
COX6B1 COX7C
COX6B1 EIF1
COX6B1 COX8A
ARL4D FAS
SFRS9 PUF60
SFRS9 CCT7
SFRS9 VDAC2
SFRS9 PHB2
PHB2 CCT7
FH PSMD4
FH EPRS
SUZ12 EED
SUZ12 PARK7
ARHGDIB PTGES3
PSMA6 DBI
PSMA6 UBE2L3
DBI MDH1
EIF1 COX7C
RPL11 RPL35A
GLO1 CCT8
PUF60 PSMD4
ARCN1 MAPRE1
GRM8 FRMPD4
RPL12 RPL35
PARK7 HMGB1
PARK7 MAPRE1
PARK7 PDHB
PARK7 SNRPD2
PARK7 PSMD7
PARK7 SSB
IL10RA TNIP1
VDAC2 MAPRE1
HMGB1 PSMB7
UBE2L3 PDHB
SFRS4 MSN
PSMB3 PSMD4
PSMB3 CCT3
PSMB3 PSME2
PSMB3 PSMB7
COPB1 SSB
GTF2A2 MAPRE1
GTF2A2 ATP5G3
PRKACA RAD23A
UQCRH PSMD4
HNRNPC MAPRE1
HNRNPC PTMA
HNRNPC RBMX
ARHGDIA ADRM1
HSPE1 PSMB7
HSPE1 SSB
RGN VLDLR
DTYMK PSMB7
MAPRE1 VBP1
MAPRE1 MDH1
MAPRE1 ARPC2
MAPRE1 SSB
ADRM1 PSME2
IL10RB DGKZ
PDHB SSB
