# Supplementary material for: Functional networks inference from rule-based machine learning models
Source: BioData Min. 2016 Sep 5;9:28. doi: 10.1186/s13040-016-0106-4 (PMC5011349; doi:10.1186/s13040-016-0106-4)
Supplement: Supplementary file 2 — Networks. All networks used in the analysis given as a list of edges. (XZ 11980 kb) [file 13040_2016_106_MOESM2_ESM.xz › networks/aracne/dlbcl/SE_C3.txt]

IFNA1 HLF
IFNA1 MAGEA5
IFNA1 NR6A1
IFNA1 MPL
IFNA1 CREB1
F8A1 UBA1
ANXA7 TMED10
ANXA7 KIAA0247
ANXA7 CD81
ANXA7 ATP6V0B
ANXA7 TRIP12
ANXA7 CD46
ANXA7 IER2
ANXA7 PRDX4
ANXA7 LRPAP1
ANXA7 MYL12A
ANXA7 DECR1
ANXA7 RHEB
ANXA7 CD164
ANXA7 MTMR6
ANXA7 KYNU
ANXA7 RPN1
ANXA7 PARK7
ANXA7 DAD1
ANXA7 PPT1
ANXA7 TALDO1
ANXA7 GTF2E1
ANXA7 PSME1
ANXA7 ARF4
ANXA7 GSN
ANXA7 WTAP
ANXA7 UQCRC2
ANXA7 CD47
ANXA7 EIF1
ANXA7 SIK1
ANXA7 PDIA6
ANXA7 PSMB4
ANXA7 PTTG1IP
ANXA7 TRA2B
DAD1 PARK7
DAD1 COX6A1
DAD1 PSMD6
DAD1 PSMB4
DAD1 SPCS2
DAD1 ATP6V0B
DAD1 RPL36AL
DAD1 SNRPB
DAD1 CD47
DGUOK DYNLL1
DGUOK SNRPB
KIAA0247 STX4
GK3P TOP2B
PFDN5 EEF1D
PFDN5 COX7C
PFDN5 MRPL23
PFDN5 TAF10
PFDN5 POLR2G
PFDN5 PTP4A2
PFDN5 ATP5O
PFN1 EIF4A1
PFN1 AIP
PFN1 EFEMP2
PFN1 HSP90AB1
PFN1 CALM3
PFN1 PRDX1
PFN1 ECH1
PFN1 STIP1
PFN1 CDC37
PFN1 FKBP1A
BTN3A2 PABPC1
BTN3A2 SFRS5
BTN3A2 HMGB1
BTN3A2 TTC3
BTN3A2 EEF1D
BTN3A2 KLF6
BTN3A2 PRCP
BTN3A2 LOC100131311
BTN3A2 NACA
BTN3A2 SDHA
BTN3A2 PTPRC
UBE2D2 RANBP1
UBE2D2 AIP
UBE2D2 HMGN2
UBE2D2 PSMA1
UBE2D2 YWHAZ
UBE2D2 ATP5B
UBE2D2 MRPL49
UBE2D2 GTF2A2
UBE2D2 ALOX5AP
RHOA RAC1
RHOA APLP2
RHOA P4HB
RHOA UQCRC1
RHOA PPP1R11
RHOA EFEMP2
RHOA CD81
RHOA GGA3
RHOA NUBP1
RHOA ECH1
RHOA LOC100131311
RHOA TBCB
RHOA MAN2A1
RHOA DYRK1A
RHOA MSN
RHOA YWHAB
RHOA IFNGR2
BST2 BMS1
BST2 ADRM1
BST2 PRDX1
BST2 PSME2
CYP4F2 IGKV1D-13
CYP4F2 HIST1H2BJ
CYP4F2 CREB1
PSMA5 SNRPG
PSMA5 TSFM
PSMA5 ATP6V1F
PSMA5 NDUFA9
PSMA5 AKR1B1
PSMA5 EXOSC7
PSMA5 MAPRE1
PSMA5 ATP5F1
PSMA5 SNRPD3
PSMA5 RARS
PSMA5 ATP5J
PSMA5 MRPS22
PSMA5 GLRX
PSMA5 RPN1
PSMA5 DYNLL1
PSMA5 HSPA9
PSMA5 CCT5
PSMA5 CD63
PSMA5 PRDX3
PSMA5 VDAC2
PSMA5 PSMB2
PSMA5 SSBP1
PSMA5 TUFM
PSMA5 MTHFD2
PSMA5 ATP5G2
PSMA5 YBX1
PSMA5 SRP19
PSMA5 UBE2L3
PSMA5 EIF4H
PSMA5 ATP5O
CALM2 RPS9
CALM2 YWHAZ
CALM2 ATP5G3
CALM2 PTMA
CALM2 RHOH
CALM2 RPL29
CALM2 CD47
CALM2 UQCRC2
CALM2 POLR2K
CALM2 HLA-DMB
CALM2 MATR3
CALM2 RPL36AL
CALM2 IK
CALM2 ARHGDIB
CALM2 H3F3B
CALM2 LCP1
HSD17B10 ATP5B
HSD17B10 SLC25A5
S100A11 GBP1
S100A11 MT1A
S100A11 IFI30
S100A11 ANXA2
S100A11 IFNGR2
SEC13 HSP90AA1
SEC13 XPO1
SEC13 METAP1
SEC13 CLPP
SEC13 RFC4
SEC13 ATP6AP1
SEC13 TNIP1
SEC13 COX6B1
SEC13 NARS
SEC13 AP2M1
SEC13 PGM1
SEC13 POLRMT
SEC13 ATIC
SEC13 PSMB7
SEC13 TRA2B
SEC13 TDG
SEC13 CLTA
DUSP2 SNRPB
HNRNPD CTCF
HNRNPD TRIM28
HNRNPD EWSR1
HNRNPD KPNB1
HNRNPD CD81
HNRNPD AP3D1
HNRNPD HNRNPA2B1
HNRNPD TYK2
HNRNPD SNRPA
HNRNPD SAFB
HNRNPD ACLY
HNRNPD CHERP
HNRNPD PDHA1
AIP ARPC1B
AIP POLR2L
AIP ARHGDIB
AIP NUP205
AIP EIF1
AIP ATP5A1
AIP CLPP
AIP RPL36AL
AIP SSR2
AIP POLR2G
AIP UQCRH
AIP VDAC2
AIP CDC123
AIP SURF1
AIP SLC25A6
YY1 PABPC1
YY1 HMGB1
YY1 ZNF638
YY1 IL10RA
YY1 BRD2
YY1 SUMO1
YY1 GSK3B
YY1 IER2
YY1 HNRNPK
YY1 SMARCA2
YY1 CAMLG
YY1 GNG10
YY1 SQSTM1
YY1 MAPK1IP1L
NP GLO1
NP CKS2
NP APEX1
RARS ARPC1B
RARS HEXB
RARS EIF2S2
RARS HSPA4
RARS HSPE1
RARS GSTP1
RARS SRP14
RARS CAPZA1
RARS MSH2
RARS PTMA
RARS HSP90AB1
RARS ATP1B3
RARS PSMA1
RARS ATP5J
RARS TAF9
RARS MRPS22
RARS DNAJC2
RARS CYC1
RARS PSMC1
RARS MDH1
RARS EBNA1BP2
RARS GTF2A2
RARS GINS1
RARS ASNS
RARS UFM1
RARS TSN
RARS C1QBP
RARS TALDO1
RARS CD63
RARS CSE1L
RARS TCEA1
RARS MCM3
RARS CCT5
RARS CLTC
RARS VDAC2
RARS MTHFD2
RARS RBM4
RARS ALDOA
RARS UCHL3
RARS MAPK6
RARS TUFM
RARS DNAJA1
RARS HMBS
RARS LDHA
RARS CD47
RARS TXNRD1
RARS OXA1L
RARS SSR2
RARS PSMC2
RARS UBE2L3
RARS UQCRH
RARS NDUFS8
RARS GLO1
RARS NMI
RARS KIAA0114
RARS EIF4H
RARS AMD1
RARS FABP5L7
CDC16 GPS1
CDC16 XPO1
CDC16 GNAS
CDC16 SON
CDC16 GNB1
CDC16 GLUD1
CDC16 HNRNPH1
CDC16 ECH1
CDC16 SEPT7
CDC16 MAPRE1
CDC16 CDC123
CDC16 BTK
CDC16 RBM4
CDC16 DDB2
CDC16 AMD1
FXR1 PEBP1
FXR1 SUMO1
FXR1 RABGGTB
FXR1 HNRNPA1
FXR1 CCT6A
FXR1 MTIF2
FXR1 ATR
FXR1 NARS
FXR1 MRPS22
FXR1 ATF4
FXR1 SSB
FXR1 FDFT1
FXR1 DDX1
RPA3 PCNA
RPA3 CENPA
RPA3 PSMA4
RPA3 ATP5O
CAPRIN1 HNRNPF
CAPRIN1 PTGES3
CAPRIN1 PSMA1
CAPRIN1 PRKAR1A
CAPRIN1 MATR3
CAPRIN1 DEK
CASC3 WIPF2
CASC3 INPP5D
CASC3 CHERP
CASC3 SAFB
CAP1 DAZAP2
CAP1 HCLS1
CAP1 BIRC2
CAP1 CYBA
CAP1 RFTN1
CAP1 ACTG1
CAP1 ACO2
CAP1 NUBP1
CAP1 CALM3
CAP1 CORO1A
CAP1 TBCB
CAP1 GNB1
CAP1 CLTC
CAP1 DCTN2
CAP1 MOBKL1B
CAP1 RPL36A
LYL1 SOX4
LYL1 NR1H3
LYL1 DGKZ
LYL1 PSMB10
LYL1 EEF1D
LYL1 BRPF1
LYL1 IL10RB
LYL1 RAD23A
LYL1 MAP2K3
LYL1 IER2
LYL1 FKBP2
LYL1 EMG1
LYL1 TTC3
LYL1 LOC100131311
LYL1 TCF3
LYL1 ETFB
LYL1 SDHA
LYL1 RAE1
LYL1 BMS1
UQCRC1 AARS
UQCRC1 DLD
UQCRC1 ARHGDIA
UQCRC1 RAD23A
UQCRC1 PSME2
UQCRC1 EXOSC7
UQCRC1 PKM2
UQCRC1 YWHAE
UQCRC1 PSMC5
UQCRC1 PSMB3
UQCRC1 ATP5J
UQCRC1 PSMD11
UQCRC1 PDHB
UQCRC1 PSMC3
UQCRC1 LOC100131311
UQCRC1 MLF2
UQCRC1 RPN1
UQCRC1 XRCC6
UQCRC1 U2AF1
UQCRC1 RNPS1
UQCRC1 PSMB10
UQCRC1 MAP2K3
UQCRC1 ECHS1
UQCRC1 KIAA0174
UQCRC1 PSME1
UQCRC1 CCT5
UQCRC1 CTNNB1
UQCRC1 BMS1
UQCRC1 HMGB1
UQCRC1 PRDX1
UQCRC1 CORO1A
UQCRC1 MCM3
UQCRC1 CAPN1
GSTO1 HEXB
GSTO1 MTHFD2
GSTO1 COX5B
GSTO1 PPT1
GSTO1 IFI30
GSTO1 CLIC1
GSTO1 CSTB
GSTO1 PSME1
GSTO1 CD63
GSTO1 PRCP
GSTO1 SERPINB1
GSTO1 UBE2L3
GSTO1 SRI
GSTO1 DDT
GSTO1 CASP4
GSTO1 CD59
GSTO1 GTF2A2
GSTO1 GPX1
GSTO1 GUK1
EIF3B PABPC1
EIF3B ATP5D
EIF3B GARS
EIF3B CCNE1
EIF3B HARS
EIF3B POLD2
EIF3B FAM50A
EIF3B VDAC1
EIF3B UNG
EIF3B SHFM1
EIF3B BYSL
EIF3B MCM3
XRCC6 AARS
XRCC6 KIAA0226
XRCC6 COX5A
XRCC6 TNIP1
XRCC6 COX6B1
XRCC6 PABPC4
XRCC6 NDUFA9
XRCC6 DCTN2
XRCC6 EXOSC7
XRCC6 NOLC1
XRCC6 PSMC5
XRCC6 IER2
XRCC6 CARS
XRCC6 FUS
XRCC6 UBE2N
XRCC6 NCL
XRCC6 RRM1
XRCC6 APRT
XRCC6 HTATSF1
XRCC6 HNRNPA2B1
XRCC6 EPRS
XRCC6 CLTC
XRCC6 BMS1
XRCC6 PSMB7
XRCC6 RAE1
XRCC6 NASP
XRCC6 CBX1
XRCC6 GARS
XRCC6 PFKP
XRCC6 HNRNPU
XRCC6 RAD23A
XRCC6 TUBA4A
XRCC6 HMGA1
XRCC6 SUZ12
XRCC6 PSMD1
XRCC6 CDC123
XRCC6 HMHA1
XRCC6 EIF3CL
XRCC6 PPP1CC
XRCC6 HNRNPA1
XRCC6 FDFT1
XRCC6 RFTN1
XRCC6 DDT
XRCC6 DDX39
XRCC6 UBAP2L
XRCC6 SET
XRCC6 RBM42
XRCC6 ATIC
XRCC6 EIF4H
HIST1H2BJ IGKV1D-13
TSN EIF4G2
TSN MPP1
TSN SON
TSN TPR
TSN RPA2
TSN ACAT1
TSN SRP9
TSN AIMP1
TSN HSPE1
TSN PSMD6
TSN IER2
TSN NIPA2
TSN NCL
TSN ZNF146
TSN PHB
TSN TAF9
TSN EBNA1BP2
TSN RPN1
TSN PARK7
TSN SPCS2
TSN PTPN11
TSN SAP18
TSN VDAC2
TSN MTHFD2
TSN SSBP1
TSN SSB
TSN VAMP7
TSN ILF3
TSN XPO1
TSN PPP1CC
TSN NUP205
TSN TXNRD1
TSN NSMAF
TSN SMAD2
TSN MLH1
TSN TOMM20
TSN HNRNPC
TSN TRA2B
PTPN11 NAP1L1
PTPN11 CTCF
PTPN11 XPO1
PTPN11 EWSR1
PTPN11 CCT6A
PTPN11 RRP1B
PTPN11 BARD1
PTPN11 RBMX
PTPN11 LBR
PTPN11 IER2
PTPN11 HNRNPK
PTPN11 TDG
PTPN11 LARP4B
PTPN11 UBE4A
PTPN11 CAPZA2
PTPN11 IGBP1
PTPN11 RBM4
PTPN11 NCL
PTPN11 CUL3
PTPN11 WAPAL
RHOH MS4A1
RHOH UQCRC2
RHOH EIF4A2
RHOH PTGES3
RHOH DDX5
RHOH HLA-DMB
RHOH NR3C1
RHOH WTAP
RNPS1 ATP5A1
RNPS1 RAD23B
RNPS1 TNIP1
RNPS1 CCNF
RNPS1 UBB
RNPS1 NONO
RNPS1 PCBP1
RNPS1 RPN2
RNPS1 DAZAP2
RNPS1 PSMC5
RNPS1 FARSA
RNPS1 EFEMP2
RNPS1 NCL
RNPS1 TOPBP1
RNPS1 TOP1
RNPS1 HNRNPA2B1
RNPS1 KNTC1
RNPS1 PSMC1
RNPS1 RAE1
RNPS1 NASP
RNPS1 PARK7
RNPS1 TSFM
RNPS1 PPP1R11
RNPS1 USP10
RNPS1 TRIM28
RNPS1 PFKP
RNPS1 ATP6V0C
RNPS1 HNRNPK
RNPS1 AP2M1
RNPS1 HNRNPM
RNPS1 H3F3A
RNPS1 SAFB
RNPS1 ESPL1
RNPS1 EIF3I
RNPS1 CTCF
RNPS1 SDHA
RNPS1 EWSR1
RNPS1 EIF4A3
RNPS1 HNRNPA1
RNPS1 RFC4
RNPS1 SUMO1
RNPS1 FAM50A
RNPS1 TBCB
RNPS1 UBXN4
DDOST TARS
DDOST FUCA1
DDOST ATP5G3
DDOST TMED10
DDOST P4HB
DDOST PRKAR1A
DDOST RPL36AL
DDOST IFNGR1
DDOST ARHGDIB
DDOST IFNGR2
DDOST SFRS9
ADAM8 GSK3B
ADAM8 DGKZ
ADAM8 IL10RB
UBC HMGB1
UBC CARS
UBC KIAA0226
UBC TUBA4A
UBC HNRNPK
UBC GNG10
UBC CHERP
APEX1 YWHAQ
APEX1 PRMT1
APEX1 YBX1
APEX1 NPM1
APEX1 PSMD8
APEX1 PRMT5
APEX1 ERH
APEX1 ATP5B
APEX1 CDC123
APEX1 IARS
APEX1 TARS
PARP1 CCT6A
PARP1 RFTN1
PARP1 ACO2
PARP1 ACLY
PARP1 SNRPB
PARP1 KPNA2
PARP1 PDHA1
MAN2A1 PDIA6
MAN2A1 CBFB
MAN2A1 RAB1A
MAN2A1 FNTA
MAN2A1 MAP2K1
MAN2A1 CD164
MAN2A1 PSMC1
MAN2A1 MDH1
MAN2A1 MOBKL1B
MAN2A1 IFNGR2
MAN2A1 PTP4A2
MAN2A1 LCP1
LARS2 TTLL4
LARS2 RANBP2
LARS2 VLDLR
LARS2 ZNF280A
LARS2 ZNF787
LARS2 HTR1B
ZRSR2 SHC1
EMG1 HMGB1
EMG1 ATP5D
EMG1 HNRNPA1
EMG1 PPP4C
EMG1 QARS
EMG1 COX6B1
EMG1 HNRNPK
EMG1 TOMM20
EMG1 H3F3A
EMG1 STMN1
EMG1 RAE1
EMG1 BYSL
EIF3CL POLD1
EIF3CL PSMD2
EIF3CL SNRPA
EIF3CL GNL2
EIF3CL PSMC5
EIF3CL UBA1
EIF3CL ANXA11
EIF3CL PSMC1
EIF3CL EDC4
EIF3CL BMS1
EIF3CL CDC25B
EIF3CL SNRNP70
EIF3CL HARS
EIF3CL TCF3
EIF3CL TRIM28
EIF3CL HNRNPU
EIF3CL RAD23A
EIF3CL ECHS1
EIF3CL HK1
EIF3CL BCL3
EIF3CL MTA1
EIF3CL HNRNPA1
EIF3CL AP3D1
EIF3CL TBCB
EIF3CL PPP2R4
EIF3CL ATXN2L
EIF3CL SND1
EIF3CL SEC24C
EIF3CL GUSB
EEF2 PABPC1
EEF2 CD81
EEF2 RPL9
EEF2 LRPAP1
EEF2 EEF1G
EEF2 UBA52
EEF2 HSP90AB1
EEF2 ACTG1
EEF2 SSR2
EEF2 RPS28
EEF2 PHB
EEF2 EIF1
EEF2 AIMP1
EEF2 RPS7
EEF2 HDAC2
EEF2 PSAP
EEF2 SLC25A6
EEF2 ANXA2
EEF2 ATP5O
DNAJA1 FDPS
DNAJA1 CTSH
DNAJA1 CKAP5
DNAJA1 MAPRE1
DNAJA1 PRMT1
DNAJA1 EIF2S2
DNAJA1 CKS2
DNAJA1 KDELR2
DNAJA1 SET
DNAJA1 TCP1
DNAJA1 PAICS
DNAJA1 RANBP1
DNAJA1 PSMD1
DNAJA1 IARS
DNAJA1 CSTB
DNAJA1 KPNA2
DNAJA1 MCM3
DDB2 SON
DDB2 ZNF146
PPP1CC PARK7
PPP1CC COX7C
PPP1CC SOD1
PPP1CC DYNLL1
PPP1CC DUT
PPP1CC SERPINB1
PPP1CC CDC123
PPP1CC SRP14
PPP1CC SURF1
HDLBP HSPA9
HDLBP LTA4H
HDLBP AP2M1
HDLBP CAPNS1
HDLBP HNRNPU
HDLBP TCP1
HDLBP TALDO1
HDLBP ARCN1
HDLBP ECH1
HDLBP PSMD2
HDLBP MRPS22
HDLBP PDHB
HDLBP SQSTM1
HDLBP AKR1A1
HDLBP ALDOA
HDLBP ATP6V1B2
TXNRD1 ITGB1
TXNRD1 SNRPG
TXNRD1 DYNLL1
TXNRD1 COX5A
TXNRD1 RBMX
TXNRD1 CTSH
TXNRD1 HSPE1
TXNRD1 PKM2
TXNRD1 MAPRE1
TXNRD1 MSH2
TXNRD1 COX7B
TXNRD1 NIPA2
TXNRD1 MORF4L2
TXNRD1 UBE2A
TXNRD1 PSMD11
TXNRD1 KARS
TXNRD1 NONO
TXNRD1 SPCS2
TXNRD1 CSNK1E
TXNRD1 PPP2R2A
TXNRD1 SSBP1
TXNRD1 TSFM
TXNRD1 SSB
TXNRD1 CDK4
TXNRD1 FDPS
TXNRD1 MTHFD2
TXNRD1 MRPS22
TXNRD1 PSMB3
TXNRD1 PRDX1
TXNRD1 CAPZA2
TXNRD1 HNRNPC
TXNRD1 ATP5O
FDFT1 CCNB1
FDFT1 HNRNPA1
PLA2G7 SAT1
PLA2G7 NR1H3
PLA2G7 GBP1
PLA2G7 CAPG
PLA2G7 GM2A
PLA2G7 GLA
PLA2G7 FTH1
PLA2G7 GPNMB
PLA2G7 LGALS3
PLA2G7 WARS
PLA2G7 APOC1
PLA2G7 ANXA2
TRAP1 GM2A
TRAP1 EIF2S1
TRAP1 GARS
TRAP1 POLD2
TRAP1 PSMD1
TRAP1 CCT5
TRAP1 BYSL
TRAP1 HMBS
TRAP1 KIF2C
TRAP1 PMVK
TRAP1 CAD
TRAP1 EXOSC7
TRAP1 PKM2
HTR1B VLDLR
MGAT1 GM2A
MGAT1 TAP1
MGAT1 MVP
MGAT1 RNPEP
MGAT1 CCND1
MGAT1 ATP6V1B2
MGAT1 PCBP1
MGAT1 IDH3G
MGAT1 RGS19
MGAT1 MAP4
MGAT1 TNFAIP2
MGAT1 ATP6AP1
MGAT1 HADHB
MGAT1 CD63
MGAT1 ECH1
MGAT1 PSME1
MGAT1 CTSD
MGAT1 ATP6V0C
MGAT1 IL15RA
MGAT1 IFI35
MGAT1 PRDX1
MGAT1 NFKB2
MGAT1 C2
MGAT1 TNFAIP3
MGAT1 UBXN4
MGAT1 MCM3
CCT4 MAPRE1
CCT4 UBB
CCT4 EIF1
CCT4 C1D
CCT4 CLNS1A
CCT4 AKR1B1
CCT4 CCT5
CCT4 CTNNB1
CCT4 VDAC2
CCT4 CORO1A
CCT4 SAP18
CCT4 GLRX
CCT4 CLTC
CCT4 PSMC1
CCT4 MDH1
CCT4 SNRPB
CCT4 CCT8
TMSB10 RPN1
TMSB10 NPC2
TMSB10 CD59
TMSB10 BLVRA
TMSB10 PPT1
TMSB10 LST1
TMSB10 PSMB10
TMSB10 CD63
TMSB10 COX6B1
TMSB10 EIF1
TMSB10 SF3B2
TMSB10 DYNLT1
TMSB10 LOC100131311
TAX1BP3 PEA15
TBCB SFRS4
TBCB COX6B1
TBCB ARHGDIA
TBCB CHMP1A
TBCB PSMC5
TBCB PRMT2
TBCB DYRK1A
TBCB LOC100131311
TBCB MAP3K4
TBCB RPN1
TBCB PARK7
TBCB U2AF1
TBCB RAD23A
TBCB PSMC1
TBCB PSME1
TBCB AP2M1
TBCB PTDSS1
TBCB BAT1
TBCB RBM4
TBCB ARHGDIB
TBCB MOBKL1B
TBCB PTP4A2
TBCB PEBP1
TBCB MTA1
TBCB KIAA0174
TBCB NOMO1
TBCB CORO1A
TBCB FKBP2
TBCB RBM42
MATR3 PABPC1
MATR3 SFRS5
MATR3 YWHAZ
MATR3 SUMO2
MATR3 YWHAQ
MATR3 PTGES3
MATR3 LOC728849
MATR3 NCK1
MATR3 DDX5
MATR3 ZNF267
MATR3 TRAM1
MATR3 PRKAR1A
MATR3 LCP1
MATR3 SFRS3
MATR3 ARPC4
MATR3 ARF6
MATR3 GDI2
MATR3 NPEPPS
MATR3 PAFAH1B1
POLRMT MAP3K11
POLRMT RAD23A
POLRMT AP3D1
POLRMT NOMO1
POLRMT PPP2R4
POLRMT EDC4
POLRMT MAP4
POLRMT MLF2
POLRMT SDHA
POLRMT CHERP
POLRMT BMS1
SLC20A1 BAT1
SLC20A1 UBXN4
SLC20A1 IL10RA
SLC20A1 TRA2B
SLC20A1 DYNLT1
GPX1 ZNF32
GPX1 NR1H3
GPX1 IL18
GPX1 CD47
GPX1 LITAF
GPX1 DBI
GPX1 PPT1
GPX1 IFI30
GPX1 CTSH
GPX1 NPC2
GPX1 TXN
GPX1 AKR1A1
GPX1 UQCRC2
GPX1 BLVRA
GPX1 GUK1
GPX1 GPX4
GPX1 IFNGR2
GPX1 ATP5O
NCF1C ALDOA
NCF1C PTP4A2
NCF1C GNAS
DDX11 SMC1A
DDX11 CHD4
DDX11 SEPT6
UBE2C CKAP5
UBE2C POLD2
UBE2C HSP90AA1
UBE2C SNRPC
UBE2C SNRPB
UBE2C KIF2C
SFRS7 HNRNPK
ITGB1 RPN1
ITGB1 XPO1
ITGB1 PSMD6
ITGB1 P4HB
ITGB1 RAC1
ITGB1 MORF4L2
ITGB1 ARF4
ITGB1 CTNNB1
ITGB1 MSN
ITGB1 UQCRC2
ITGB1 MAPRE1
ITGB1 GNG10
ITGB1 LOC100131311
ITGB1 COPB1
ITGB1 SEPT8
ITGB1 ESD
ITGB1 TSG101
ITPR1 IRF9
NR6A1 ROS1
NR6A1 MPL
NR6A1 TOP2B
DYNLL1 LAGE3
DYNLL1 COX6A1
DYNLL1 FNTA
DYNLL1 H2AFZ
DYNLL1 DCTN2
DYNLL1 SFRS9
DYNLL1 ATP5F1
DYNLL1 ARL1
DYNLL1 DECR1
DYNLL1 RHEB
DYNLL1 CYC1
DYNLL1 SSR4
DYNLL1 CLIC1
DYNLL1 HMGN3
DYNLL1 SNRPB
DYNLL1 MOBKL1B
DYNLL1 CDK4
DYNLL1 COX17
DYNLL1 UQCRC2
DYNLL1 VAMP7
DYNLL1 EIF1
DYNLL1 PSMB4
DYNLL1 SSB
DYNLL1 PSMC6
TPR EIF4G2
TPR PARK7
TPR TMED10
TPR CBFB
TPR OXA1L
TK1 SSRP1
TK1 KIF11
TK1 RBBP8
TK1 ESPL1
ALAS1 GPNMB
ALAS1 ATP6V1B2
SRP9 EIF4G2
SRP9 CCNG1
SRP9 PPP2R2A
SRP9 YWHAQ
SRP9 ATP5F1
SRP9 COX7B
SRP9 COPS5
SRP9 RBMX
SRP9 ATP5J
SRP9 AIMP1
SRP9 PTS
SRP9 PSMC6
SRP9 ATP5C1
RBM10 EWSR1
RBM10 ARHGDIA
RBM10 COX5A
RBM10 ADRM1
PGM1 HMGB1
PGM1 PUM1
PGM1 HNRNPK
PGM1 PSME1
PGM1 GNB1
STAT3 MVP
HAX1 RDBP
IL1R1 NPC2
IL1R1 NNMT
IL1R1 PEA15
IL1R1 PAM
IL1R1 PCOLCE
IL1R1 NDRG1
IL1R1 C1S
RPS3A RPL31
POLR2F SNRPB
POLR2F SNRPF
POLR2F PSMD4
POLR2F POLR2J2
POLR2F CCT5
POLR2F PSMD9
POLR2F SAP18
POLR2F NDUFS8
POLR2F SSBP1
DAZAP2 EEF1D
DAZAP2 LAPTM5
DAZAP2 BTG1
DAZAP2 KIAA0226
DAZAP2 HNRNPK
DAZAP2 TNIP1
DAZAP2 HERPUD1
DAZAP2 PSME1
DAZAP2 DYRK1A
DAZAP2 MTMR6
DAZAP2 SURF1
PPIB RPN1
PPIB CAPZA1
PPIB JUNB
PPIB IL10RA
PPIB TMED10
PPIB HSPA9
PPIB CLIC1
PPIB ATP6V0B
PPIB CYBA
PPIB TGIF1
PPIB DECR1
PPIB PSME1
PPIB GNL2
PPIB NDUFS8
PPIB PSMC1
PPIB MANF
PPIB IFNGR2
PPIB ANXA2
UBL4A SLC9A6
UBL4A DLD
UBL4A XPO1
UBL4A EFR3A
UBL4A EIF1
UBL4A MORF4L2
UBL4A AARS
UBL4A BLVRA
UBL4A PSMC1
UBL4A NACA
AP3D1 ELF4
AP3D1 ADAR
AP3D1 LGALS3BP
AP3D1 SMARCA2
AP3D1 AIM1
AP3D1 ITPR3
AP3D1 PTPN6
AP3D1 MAP4K1
AP3D1 CDC25B
AP3D1 PSME4
AP3D1 HCFC1
AP3D1 R3HDM1
AP3D1 E2F3
AP3D1 GSK3B
AP3D1 PCOLCE
AP3D1 ANXA11
AP3D1 ARHGAP4
AP3D1 GINS1
AP3D1 SFRS5
AP3D1 MYH9
AP3D1 DPYSL2
AP3D1 NCOR2
AP3D1 HADHB
AP3D1 ARHGAP1
AP3D1 PSMB10
AP3D1 MAP2K3
AP3D1 ATP6V0C
AP3D1 NOMO1
AP3D1 IRF3
AP3D1 A2M
AP3D1 HK1
AP3D1 SAFB
AP3D1 PDXK
AP3D1 RBM42
AP3D1 ITGB2
AP3D1 DGKZ
AP3D1 TRIM26
AP3D1 HYOU1
AP3D1 FAM50A
AP3D1 TCIRG1
AP3D1 GCN1L1
AP3D1 ATXN2L
AP3D1 SND1
AP3D1 GUSB
HMGN3 PSMD14
HMGN3 SUMO1
HMGN3 SUMO2
HMGN3 GLUD1
HMGN3 RPL29
HMGN3 EIF3E
HMGN3 PDHB
HMGN3 RPL36AL
HMGN3 AMD1
HMGN3 RPIA
IL2RG MSN
IL2RG ZYX
HSP90AB1 ATP5A1
HSP90AB1 CD81
HSP90AB1 ACTG1
HSP90AB1 PSMD2
HSP90AB1 PABPC4
HSP90AB1 ACOT7
HSP90AB1 NACA
HSP90AB1 IARS
HSP90AB1 FKBP1A
HSP90AB1 EFEMP2
HSP90AB1 NCL
HSP90AB1 ENO1
HSP90AB1 CSNK2B
HSP90AB1 CCT3
HSP90AB1 HMGA1
HSP90AB1 SAP18
HSP90AB1 LDHA
HSP90AB1 SLC25A6
HSP90AB1 RPL36A
HSP90AB1 PPIA
HSP90AB1 SNRPD2
HSP90AB1 CLPP
HSP90AB1 AKR1A1
HSP90AB1 MIF
MTHFD1 ATP6AP1
MTHFD1 ADRM1
MTHFD1 CARS
MTHFD1 PRDX1
MTHFD1 ATP2A2
MTHFD1 VDAC1
MTHFD1 USP5
HADHA IGBP1
HADHA NPM1
VAMP7 SPCS2
VAMP7 SEPT7
VAMP7 BTK
VAMP7 TRA2B
MCM6 ALDOA
MCM6 PARK7
MCM6 TOP2A
MCM6 PSMB7
MCM6 HNRNPA1
MCM6 HTATSF1
MCM6 RFC4
MCM6 MCM2
MCM6 MCM4
MCM6 NCL
MCM6 E2F3
MCM6 MLH1
MCM6 SMARCA4
MCM6 H3F3A
MCM6 NDUFA9
MCM6 KNTC1
MCM6 CLTC
MCM6 SNRPB
MCM6 KPNA2
MCM6 GINS1
MCM6 MCM3
UQCRFS1 EIF2S2
UQCRFS1 ATP5A1
UQCRFS1 CYCS
UQCRFS1 COX7A2
UQCRFS1 MAPRE1
UQCRFS1 ATP5G3
UQCRFS1 ATP5F1
UQCRFS1 IRAK1
UQCRFS1 CYC1
UQCRFS1 TALDO1
UQCRFS1 IL18
UQCRFS1 PSMA4
UQCRFS1 SRI
UQCRFS1 PRDX3
UQCRFS1 VDAC2
UQCRFS1 EIF4A3
UQCRFS1 UQCRC2
UQCRFS1 PSMD6
UQCRFS1 PDIA6
UQCRFS1 AKR1A1
UQCRFS1 MRPS12
UQCRFS1 PSMC6
UQCRFS1 PGK1
PSMC3 ACLY
PSMC3 PPP4C
PSMC3 NDUFA9
PSMC3 PSMB3
CCT2 CCT7
CCT2 TIMM17A
CKS1B CCNB1
CKS1B SNRPE
CKS1B SOD1
PPWD1 EPS15
PPWD1 CCNI
PPWD1 SPCS2
PPWD1 NPM1
PPWD1 CBFB
PPWD1 DYRK1A
PPWD1 HLA-E
PPWD1 TAF10
PPWD1 KIAA0174
PPWD1 SF3B2
PPWD1 CD164
PPWD1 SNRPN
PPWD1 TAX1BP1
PPWD1 LOC100131311
PPWD1 RBM4
PPWD1 HNRNPH1
PPWD1 ZNHIT3
TGIF1 MTHFD2
TGIF1 SPCS2
TGIF1 HSP90AA1
TGIF1 MRPS22
TGIF1 HSPE1
MAPKAPK3 TNFRSF1B
RPS27 MIF
RPS27 RPL35A
RPS27 SSR2
RPS27 RPS7
RPS27 H3F3A
RPS27 NACA
RPS27 RPL36A
RPS27 SLC25A6
RPS27 RPL13
RPS27 RPL12
SFRS5 BRD2
SFRS5 TMED10
SFRS5 SON
SFRS5 BIRC2
SFRS5 TIAL1
SFRS5 KIAA0430
SFRS5 PRMT2
SFRS5 MYL12A
SFRS5 SARS
SFRS5 MBOAT7
SFRS5 N4BP2L2
SFRS5 SNRPN
SFRS5 IRF9
SFRS5 TTC3
SFRS5 KLF6
SFRS5 KIAA0174
SFRS5 GDI1
SFRS5 BAT1
SFRS5 BAG1
SFRS5 PTP4A2
SFRS5 EPS15
SFRS5 OXA1L
SFRS5 HNRNPK
SFRS5 PNN
SFRS5 HNRNPH1
KTN1 CALM3
KTN1 LBR
KTN1 MLH1
KTN1 HNRNPK
KTN1 WAPAL
KTN1 SP3
KTN1 DYRK1A
KTN1 ARL6IP1
KTN1 SFRS11
TTC3 EIF4G2
TTC3 LAPTM5
TTC3 DDX39
TTC3 KIAA0226
TTC3 SHC1
TTC3 SCAP
TTC3 CHMP1A
TTC3 NACA
TTC3 PSME4
TTC3 TAF7
TTC3 PHF3
TTC3 METAP1
TTC3 CIRBP
TTC3 MSN
TTC3 PARK7
TTC3 CD48
TTC3 BCLAF1
TTC3 TAF10
TTC3 TUBA4A
TTC3 KIAA0174
TTC3 PNN
TTC3 H3F3A
TTC3 CCNI
TTC3 EPS15
TTC3 ECHS1
TTC3 ZNF638
TTC3 MTA1
TTC3 NUP205
TTC3 CLPP
TTC3 RPL35A
TTC3 MLH1
TTC3 TOMM20
RBBP7 FDPS
RBBP7 MAPRE1
RBBP7 HMGB2
RBBP7 USP9X
RBBP7 PRPS1
RBBP7 UBE2A
RBBP7 MLH1
RBBP7 KPNA2
RBBP7 EZH2
RBBP7 MCM3
HERPUD1 EPS15
HERPUD1 SPCS2
HERPUD1 RAC1
HERPUD1 METAP1
HERPUD1 YWHAH
HERPUD1 IFNGR2
HERPUD1 KIAA0174
HERPUD1 SERPINB1
HERPUD1 HNRNPA2B1
HERPUD1 PARK7
HERPUD1 MTMR6
HERPUD1 CLTC
HERPUD1 PCBP1
HERPUD1 RAB21
HERPUD1 RBM4
TALDO1 GM2A
TALDO1 CD81
TALDO1 TNIP1
TALDO1 ATP6V1B2
TALDO1 ACOT7
TALDO1 MAPRE1
TALDO1 IFI30
TALDO1 SSR2
TALDO1 PSMC1
TALDO1 KARS
TALDO1 NONO
TALDO1 PSMB10
TALDO1 HMGA1
TALDO1 EIF1
TALDO1 PRDX1
TALDO1 MLH1
TALDO1 NDUFS8
TALDO1 SQSTM1
TALDO1 PSMB9
CYFIP2 NUP205
PSMD1 HSPA4
PSMD1 VDAC1
PSMD1 AKR1B1
PSMD1 ACOT7
PSMD1 MANF
PSMD1 SNRPB
PSMD1 PSMC5
PSMD1 NCL
PSMD1 PMVK
PSMD1 BMS1
PSMD1 CLTA
PSMD1 HPRT1
PSMD1 CYC1
PSMD1 CCT5
PSMD1 CDC123
PSMD1 ALDOA
PSMD1 ANXA2
PSMD1 PSMA6
PSMD1 PPIA
PSMD1 YBX1
PSMD1 UROS
PSMD1 MYL6B
PTGDS SDCBP
PTGDS JUNB
SNRPB RPIA
SNRPB PHB
SNRPB PIM1
SNRPB NONO
SNRPB RBMX
SNRPB SMAD2
SNRPB HSP90AA1
SNRPB ATP5B
SNRPB NDUFA9
SNRPB PSME2
SNRPB AKR1B1
SNRPB IARS
SNRPB PKM2
SNRPB EBP
SNRPB DTYMK
SNRPB ATP5J
SNRPB TOP2A
SNRPB MAPRE1
SNRPB SFRS9
SNRPB CAPN1
SNRPB PSMB3
SNRPB ASNS
SNRPB GSTP1
SNRPB MIF
SNRPB NCL
SNRPB CENPA
SNRPB PSMA1
SNRPB CCT3
SNRPB RBBP4
SNRPB MRPS22
SNRPB IRAK1
SNRPB CLTC
SNRPB PSMB7
SNRPB CSNK2B
SNRPB RANBP1
SNRPB GINS1
SNRPB MRPL12
SNRPB PABPC1
SNRPB VDAC2
SNRPB H2AFX
SNRPB CCT5
SNRPB TTC1
SNRPB HMGA1
SNRPB DUT
SNRPB TAF10
SNRPB MYBL2
SNRPB RPL36AL
SNRPB ANXA2
SNRPB PSMA6
SNRPB FDPS
SNRPB PAICS
SNRPB COX17
SNRPB CHAF1A
SNRPB PRMT1
SNRPB RFTN1
SNRPB TCP1
SNRPB SET
SNRPB PSMB1
SNRPB ACO2
SNRPB HSPA9
SNRPB UBE2L3
SNRPB UQCRH
SNRPB NDUFS8
SNRPB GLO1
SNRPB CCNB1
SNRPB FBL
SNRPB YWHAB
SNRPB ATP5G1
SNRPB H3F3A
LIG1 BMS1
LIG1 EXOSC7
LIG1 SNRNP70
LIG1 ADRM1
RPL13 EEF1D
RPL13 NACA
RPL13 RPA2
RPL13 SNRPN
PTP4A2 BRD2
PTP4A2 SON
PTP4A2 CD81
PTP4A2 SHC1
PTP4A2 MRPL23
PTP4A2 PEA15
PTP4A2 NUBP1
PTP4A2 ICAM2
PTP4A2 CD46
PTP4A2 UBXN1
PTP4A2 EFEMP2
PTP4A2 PRMT2
PTP4A2 CD164
PTP4A2 MYST3
PTP4A2 LOC100131311
PTP4A2 FNTA
PTP4A2 GGA3
PTP4A2 NPC2
PTP4A2 KIAA0174
PTP4A2 ACO2
PTP4A2 H3F3A
PTP4A2 EPS15
PTP4A2 EIF1
PTP4A2 NFKBIA
PTP4A2 PRDX1
PTP4A2 USP7
PTP4A2 GDI1
PTP4A2 TAX1BP1
PTP4A2 UBXN4
BAT3 CHERP
BAT3 PPP1R11
CXCL10 CXCL9
CXCL10 GBP1
ITGAE MTHFS
ITGAE COX7C
ITGAE H3F3A
ITGAE ESD
ITGAE DTYMK
EIF4A3 MAPRE1
EIF4A3 EIF4H
EIF4A3 NCL
EIF4A3 ZNF146
EIF4A3 VDAC2
EIF4A3 ATP5B
EIF4A3 IK
EIF4A3 KPNA2
MTHFS EPS15
MTHFS PARK7
MTHFS BCL2A1
MTHFS DUT
MTHFS H3F3A
MTHFS SRP14
MTHFS SAP18
NFKBIA JUNB
NFKBIA HARS
NFKBIA RAD23B
NFKBIA TNIP1
NFKBIA GLA
NFKBIA NDRG1
NFKBIA CAPG
NFKBIA SQSTM1
NFKBIA TNFAIP3
NFKBIA SRGN
NFKBIA ANXA2
LRBA HNRNPK
PNN EPS15
PNN TAF7
PNN EZR
PNN GNAS
PNN ILF3
PNN SLC7A6
PNN RPN1
PNN KIAA0174
PNN RGS19
PNN CLK2
PNN DYRK1A
PNN LOC100131311
PNN BAT1
PNN IQGAP1
PNN SFRS11
HLA-E CST3
HLA-E CD2
HLA-E BIRC2
HLA-E TRD@
COX4I1 COX6A1
COX4I1 RPA2
COX4I1 IGBP1
COX4I1 RPL6
COX4I1 MORF4L2
COX4I1 RHEB
COX4I1 RPS7
COX4I1 CD164
COX4I1 PDHB
COX4I1 CLTC
COX4I1 GTF2A2
COX4I1 PARK7
COX4I1 CTSH
COX4I1 SPCS2
COX4I1 PPT1
COX4I1 CLIC1
COX4I1 PSMA2
COX4I1 SAP18
COX4I1 RPL36AL
COX4I1 SRGN
COX4I1 RPL36A
COX4I1 SNRPD2
COX4I1 DBI
COX4I1 DDX39
COX4I1 DDX21
COX4I1 TRA2B
COX4I1 ATP5O
SPIB HSP90AA1
SPIB HMGB1
SPIB RFC4
SPIB UQCRH
SPIB NARS
ACO2 RNPEP
ACO2 DCTN2
ACO2 MAP4K1
ACO2 YWHAE
ACO2 PPP2R2A
ACO2 COX7B
ACO2 RPS6KA1
ACO2 HTATSF1
ACO2 IRAK1
ACO2 MDH1
ACO2 CBX1
ACO2 CTSH
ACO2 PMS2L3
ACO2 EIF3I
ACO2 RFTN1
ACO2 NUBP1
ACO2 CORO1A
ACO2 EIF4H
ACO2 ATP5O
GUSB SFRS4
GUSB ATXN2
GUSB ARHGAP1
GUSB HYOU1
GUSB SHC1
GUSB IL10RB
GUSB SEC24C
GUSB ECHS1
GUSB EDC4
GUSB BAT1
GUSB FUS
GUSB SON
SHFM1 PPP4C
SHFM1 DLD
SHFM1 TDG
SHFM1 HMGB1
SHFM1 TUBA1A
SHFM1 U2AF1
SHFM1 CCNF
SHFM1 GSK3B
SHFM1 HSPE1
SHFM1 RRS1
SHFM1 RRM1
SHFM1 BMS1
ATP5C1 EIF2S2
ATP5C1 PSMD6
ATP5C1 VBP1
ATP5C1 AIMP1
ATP5C1 SSBP1
ATP5C1 GTF2A2
ATP5C1 CUL3
CHERP BRD2
CHERP SFRS4
CHERP SON
CHERP TNIP1
CHERP SMARCA4
CHERP UCP2
CHERP CTPS
CHERP POU2AF1
CHERP ATXN2
CHERP CARS
CHERP INPP5D
CHERP CHD4
CHERP STMN1
CHERP MBOAT7
CHERP PUM1
CHERP FKBP2
CHERP IRF2
CHERP NCOR2
CHERP ARHGAP1
CHERP HNRNPU
CHERP ATP2A3
CHERP MAP2K3
CHERP MCM3
CHERP USP5
CHERP SAFB
CHERP BAT1
CHERP PRKACA
CHERP ZNF91
CHERP MAPK1IP1L
CHERP SPTAN1
CHERP CTCF
CHERP KPNB1
CHERP RFC4
CHERP MED12
CHERP NFKB2
CHERP DBT
CHERP GCN1L1
CHERP ATXN2L
CHERP JUND
CHERP SDHA
CHERP SMARCA2
COMMD1 MAPRE1
COMMD1 NPM1
COMMD1 PDIA6
COMMD1 HSPA4
COMMD1 TCP1
COMMD1 MOBKL1B
COL1A1 MYH9
COL1A1 NCOR2
COL1A1 COL3A1
COL1A1 COL4A2
COL1A1 COL6A3
COL1A1 COL6A2
NDUFV3 PRMT1
NDUFV3 LRPAP1
NDUFV3 IFI30
NDUFV3 NDUFS8
NDUFV3 ACOT7
NDUFV3 ALDOA
NDUFV3 ANXA2
NDUFV3 MCM3
FAM168A ZNF787
FAM168A ITPR2
FAM168A RANBP2
TAP1 JUNB
TAP1 GLUL
TAP1 CKAP5
TAP1 MPP1
TAP1 SERPINA1
TAP1 TNFRSF1B
TAP1 CCND1
TAP1 GM2A
TAP1 PSMB10
TAP1 PRDX1
TAP1 ACOT7
TAP1 SERPING1
TAP1 GPNMB
TAP1 PSMB9
TAP1 HK1
TAP1 NDUFS8
TAP1 SQSTM1
TAP1 TNFAIP3
TAP1 APOE
TAP1 NR1H3
PDLIM1 IK
CCNG2 DDX5
CCNG2 PAFAH1B1
PPP1R11 GPSM3
PPP1R11 CD81
PPP1R11 NCOR2
PPP1R11 TMED10
PPP1R11 MAPRE2
PPP1R11 ARHGAP1
PPP1R11 HYOU1
PPP1R11 HADHB
PPP1R11 GDI1
PPP1R11 PEA15
PPP1R11 APLP2
PPP1R11 PRCP
PPP1R11 BAT1
PPP1R11 PPP2R4
NONO SNRPD3
NONO ALDOA
NONO CBX1
NONO COX5A
NONO TNIP1
NONO UBB
NONO ABL1
NONO PABPC4
NONO PWP1
NONO AKR1B1
NONO ACOT7
NONO IGBP1
NONO DCTN2
NONO ATF4
NONO MAPRE1
NONO MSH2
NONO NUP205
NONO PSMD4
NONO RALY
NONO NCL
NONO RBBP4
NONO PMS2L3
NONO UBA1
NONO PMVK
NONO PSMC1
NONO MAP4K1
NONO RBMX
NONO EED
NONO HPRT1
NONO GARS
NONO IRAK1
NONO VBP1
NONO U2AF1
NONO MSN
NONO ACLY
NONO HMGA1
NONO PPP2R2A
NONO USP5
NONO SUZ12
NONO EWSR1
NONO RBM4
NONO GPI
NONO PDHA1
NONO CDK4
NONO CKAP5
NONO XPO1
NONO LDHA
NONO PRMT1
NONO CCT6A
NONO RFTN1
NONO DDX39
NONO PRKDC
NONO NIPA2
NONO CLK2
NONO SND1
NONO CCT8
NONO LCP1
MYL12A DARS
MYL12A NPM1
MYL12A TMEM131
MYL12A ELF1
MYL12A CD46
MYL12A MAPRE1
MYL12A CIRBP
MYL12A ARL1
MYL12A MORF4L2
MYL12A MAP2K1
MYL12A CD164
MYL12A LOC100131311
MYL12A KYNU
MYL12A SPCS2
MYL12A ARF4
MYL12A CD63
MYL12A YWHAZ
MYL12A SP3
MYL12A RPL36AL
MYL12A BAT1
MYL12A SRGN
MYL12A MOBKL1B
MYL12A SFRS11
MYL12A YWHAB
PTDSS1 SLC9A6
PTDSS1 SUZ12
SF3B2 EEF1D
SF3B2 TSFM
SF3B2 PSMB10
SF3B2 PSMD6
SF3B2 SFRS4
SF3B2 RABGGTB
SF3B2 IFI16
SF3B2 NCL
SF3B2 SHC1
SF3B2 SSR2
SF3B2 TNIP1
SF3B2 ZNF146
SF3B2 TOP2B
SF3B2 EPRS
SF3B2 FNTA
SF3B2 NDUFS8
SF3B2 COPB1
ZNF32 PSME1
LCP1 PSMD14
LCP1 TOP2A
LCP1 ATP6V0D1
LCP1 ATP5F1
LCP1 SUMO2
LCP1 PTGES3
LCP1 PDIA6
LCP1 ARPC1A
LCP1 RAB1A
LCP1 PLEK
LCP1 PSMA1
LCP1 PRKAR1A
LCP1 SFRS3
LCP1 P4HB
GANAB IDH3G
HLA-DPB1 CD46
HLA-DPB1 HLA-DMB
HLA-DPB1 RPL35A
HLA-DPB1 CD47
SLC25A5 HINT1
SLC25A5 SFRS9
SLC25A5 EIF2S2
SLC25A5 UBE2S
SLC25A5 PSMD8
SLC25A5 HSPA4
SLC25A5 PCCB
SLC25A5 YWHAQ
SLC25A5 SLC25A3
SLC25A5 VDAC2
SLC25A5 AHCY
SLC25A5 ETF1
SLC25A5 ATP5B
SLC25A5 LDHA
SLC25A5 HMGN2
SLC25A5 GTF2A2
SEPT8 RHOG
SEPT8 AMPD3
SEPT8 PEA15
SEPT8 IER2
SEPT8 MOBKL1B
HLA-DQA1 HLA-DMB
BAG1 PCNA
BAG1 TMED10
BAG1 SUMO1
BAG1 TAF9
BAG1 RRM1
BAG1 PSMC1
BAG1 ARL6IP1
BAG1 SURF1
ESPL1 CHD4
ESPL1 BYSL
ESPL1 KIF2C
ITGAL LOC100131311
ITGAL STAT5A
ITGAL FYN
ITGAL MAP3K11
RPS6KA1 PARK7
RPS6KA1 CTSH
RPS6KA1 LAPTM5
RPS6KA1 HNRNPK
RPS6KA1 PPP2R2A
RPS6KA1 GNB1
POU2AF1 CLTA
POU2AF1 ATXN2
POU2AF1 HYOU1
POU2AF1 UCP2
POU2AF1 SAFB
POU2AF1 PRKACA
POU2AF1 SMARCA2
RPL10A RPS6
RPL10A RPS9
RPL10A RPL23
IER2 RHOG
IER2 SON
IER2 SHC1
IER2 PEA15
IER2 RAB21
IER2 NR1H3
IER2 SFRS9
IER2 ATXN2
IER2 CARS
IER2 IFI30
IER2 LOC100131311
IER2 TCF3
IER2 KLF6
IER2 H3F3A
IER2 HK1
IER2 AIM1
IER2 MAPK1IP1L
IER2 EPS15
IER2 JUNB
IER2 ATOX1
IER2 YWHAH
IER2 PRDX1
IER2 UROS
IER2 SIK1
IER2 SQSTM1
IER2 SSB
ASNS FDPS
ASNS LAGE3
ASNS CKAP5
ASNS SOD1
ASNS CLNS1A
ASNS CLTC
ASNS CCT8
MIF PSMB7
MIF SNRPD2
MIF YWHAH
MIF DDT
MIF PRDX1
MIF CCT5
MIF PSMA4
MIF HMGA1
MIF COX8A
MIF PTMA
MIF PSMC1
MIF LDHA
MIF SSBP1
MIF DTYMK
IKZF1 MSN
IKZF1 GNAS
AKR1B1 HEXB
AKR1B1 NDUFS8
AKR1B1 PSMC5
AKR1B1 HNRNPA1
AKR1B1 SNRPF
AKR1B1 PSMD4
AKR1B1 YWHAH
AKR1B1 VDAC1
AKR1B1 ATP5J
AKR1B1 CORO1A
AKR1B1 AIMP2
PSMA1 PSMD14
PSMA1 TMED10
PSMA1 PSMD8
PSMA1 H2AFZ
PSMA1 PSMA3
PSMA1 ATP6V0B
PSMA1 HCCS
PSMA1 MAPRE1
PSMA1 ATP5G3
PSMA1 ATP5F1
PSMA1 SDHB
PSMA1 CYBA
PSMA1 PCNA
PSMA1 SPCS2
PSMA1 CLIC1
PSMA1 ARF4
PSMA1 NAE1
PSMA1 ATP5B
PSMA1 SFRS9
PSMA1 UQCRC2
PSMA1 P4HB
PSMA1 CBFB
PSMA1 SUMO1
PSMA1 UBE2D3
PSMA1 ETF1
PSMA1 MRPS12
PSMA1 AMD1
PSMA1 GLO1
PSMA1 PGK1
CARS MPP1
CARS TNIP1
CARS NDUFA9
CARS METAP1
CARS CHD4
CARS HTATSF1
CARS ANXA11
CARS LOC100131311
CARS CHAF1A
CARS CLTA
CARS ATP6AP1
CARS RAD23A
CARS NOMO1
CARS AP2M1
CARS HK1
CARS SAFB
CARS PSMD7
CARS EWSR1
CARS P4HB
CARS SND1
CARS ATIC
ENO1 NUP93
ENO1 PSMB2
ENO1 IDH3G
ENO1 STIP1
ENO1 LAPTM5
ENO1 RFC4
ENO1 ATP1B3
ENO1 TNIP1
ENO1 PPP2R1A
ENO1 VDAC1
ENO1 WARS
ENO1 AMD1
ENO1 FARSA
ENO1 CTSD
ENO1 ACOT7
ENO1 ALDOA
ENO1 GPI
ENO1 PKM2
ENO1 ANXA2
ENO1 RPIA
TOP1 HMGB1
TOP1 CCT6A
TOP1 PSMD4
TOP1 EZR
TOP1 PUM1
TOP1 SMARCA2
TOP1 ACLY
TOP1 ARL6IP1
TOP1 DDX1
TOP1 HYOU1
PSMD11 PHF15
PSMD11 EED
PSMD11 NPM1
PSMD11 UBE2A
PSMD11 MRPL12
PSMD11 COX6B1
PSMD11 PCBP1
PSMD11 EXOSC7
PSMD11 MAPRE1
PSMD11 PSMB3
PSMD11 EFEMP2
PSMD11 MORF4L2
PSMD11 ATP5J
PSMD11 RPN1
PSMD11 HPRT1
PSMD11 TSFM
PSMD11 CKAP5
PSMD11 METAP1
PSMD11 KIAA0100
PSMD11 EIF4H
CCL4 SERPINA1
HES1 MUM1
HES1 TNFRSF1B
UBA1 PHF15
UBA1 ADAR
UBA1 LAPTM5
UBA1 RNPEP
UBA1 ATP2A2
UBA1 STIP1
UBA1 FUS
UBA1 SAFB
UBA1 HCFC1
UBA1 HUWE1
UBA1 CTSA
UBA1 INPP5D
UBA1 PLCG2
UBA1 MSN
UBA1 BCAP31
UBA1 CBX1
UBA1 TCF3
UBA1 TRIM28
UBA1 HNRNPU
UBA1 ARCN1
UBA1 SPTAN1
UBA1 CAPN1
UBA1 GNB1
UBA1 GPI
UBA1 PEBP1
UBA1 GNAS
UBA1 MED12
UBA1 FAM50A
UBA1 AP1B1
UBA1 STX4
UBA1 RFTN1
UBA1 SND1
UBA1 TYK2
ATF4 NAP1L1
ATF4 PARK7
ATF4 SNRPB2
ATF4 MAPRE1
ATF4 SPCS2
ATF4 SNRPF
ATF4 MRPL3
ATF4 UBE2N
ATF4 TIAL1
ATF4 TFAM
ATF4 SAP18
ATF4 NDUFV2
ATF4 BCLAF1
ATF4 RBM4
ATF4 SSBP1
ATF4 TSFM
ATF4 SRP14
ATF4 AMD1
ATF4 RPL6
HNRNPA2B1 HMGB1
HNRNPA2B1 EWSR1
HNRNPA2B1 NUP205
HNRNPA2B1 METAP1
HNRNPA2B1 PSME4
HNRNPA2B1 NCL
HNRNPA2B1 DLD
HNRNPA2B1 EIF3F
HNRNPA2B1 CCT6A
HNRNPA2B1 UBE4A
HNRNPA2B1 CLTC
HNRNPA2B1 EXOSC7
FOXO4 HTN1
FOXO4 COL9A2
FOXO4 FXR2
FOXO4 EFNA3
GUSBP1 PSME4
GUSBP1 BPTF
GUSBP1 HK1
GUSBP1 CNN2
GUSBP1 PTK2B
GUSBP1 SAFB
GUSBP1 PNRC1
GUSBP1 KLF6
GUSBP1 GDI1
GUSBP1 IRF3
GUSBP1 UCP2
GUSBP1 SMARCA2
GUSBP1 MYST3
GUSBP1 DYRK1A
GUSBP1 ATXN2L
GUSBP1 BAT1
GUSBP1 PCBP1
GUSBP1 SDHA
GUSBP1 SNRNP70
RAE1 PABPC1
RAE1 MRPL28
RAE1 PSMC5
RAE1 HNRNPA1
RAE1 METAP1
RAE1 YWHAH
RAE1 RDBP
RAE1 ATP5D
RAE1 RAD23A
RAE1 COX7C
RAE1 UCP2
RAE1 CHMP1A
RAE1 EDC4
RAE1 RBM4
RAE1 BMS1
RAE1 BRD2
RAE1 DTYMK
N4BP2L2 CD46
N4BP2L2 UBXN1
N4BP2L2 PRKCB
N4BP2L2 KLF6
N4BP2L2 GDI1
N4BP2L2 BIRC2
N4BP2L2 DYRK1A
RPN1 MRPL12
RPN1 ATR
RPN1 GLUD1
RPN1 PABPC4
RPN1 ARL6IP1
RPN1 PCBP1
RPN1 TANK
RPN1 DDX1
RPN1 RPIA
RPN1 GNL2
RPN1 NOLC1
RPN1 CD46
RPN1 PPP2R2A
RPN1 PSMC5
RPN1 MSH2
RPN1 NIPA2
RPN1 NCL
RPN1 CASP3
RPN1 OXA1L
RPN1 MRPS22
RPN1 EIF3E
RPN1 CAPZA2
RPN1 IARS
RPN1 PSMC1
RPN1 CLTC
RPN1 CSRP1
RPN1 EED
RPN1 PPP4C
RPN1 PSME4
RPN1 CYBA
RPN1 BCLAF1
RPN1 ARCN1
RPN1 MYO5B
RPN1 PSME1
RPN1 AP2M1
RPN1 ABL1
RPN1 EIF3I
RPN1 HMGB1
RPN1 XPO1
RPN1 CCT6A
RPN1 SUMO1
RPN1 TCP1
RPN1 UBE2I
RPN1 DDX21
RPN1 EIF4H
RPN1 TRA2B
HPRT1 LAPTM5
HPRT1 USP9X
HPRT1 HSPA4
HPRT1 UBE2A
HPRT1 TYMS
HPRT1 CYCS
HPRT1 MSH2
HPRT1 COX7B
HPRT1 PPP2CA
HPRT1 ATP5J
HPRT1 CYC1
HPRT1 PSMC1
HPRT1 CLTC
HPRT1 PSMB7
HPRT1 EIF1AP1
HPRT1 SUZ12
HPRT1 UFD1L
HPRT1 RAD23B
HPRT1 CKAP5
HPRT1 MTHFD2
HPRT1 RPL35A
HPRT1 MLH1
HPRT1 HNRNPC
DLD MPP1
DLD CTSH
DLD HSPE1
DLD NUP93
DLD NACA
DLD YWHAE
DLD PPP2R2A
DLD NIPA2
DLD R3HDM1
DLD TOPBP1
DLD EPRS
DLD GNG10
DLD LOC100131311
DLD RRM1
DLD C21orf33
DLD PARK7
DLD ISCU
DLD CTNNB1
DLD ECHS1
DLD HNRNPK
DLD DUT
DLD CAMLG
DLD UBE4A
DLD PSMD6
DLD SLC9A6
DLD SRGN
DLD P4HB
DLD TOP2B
DLD MTIF2
DLD SUMO1
DLD NARS
DLD MARCH6
DLD SQSTM1
DLD SNRPN
DLD LAMP2
TSFM COX6A1
TSFM PWP1
TSFM MANF
TSFM DTYMK
TSFM PSMB3
TSFM PSMD4
TSFM MORF4L2
TSFM DNAJC2
TSFM PSMC1
TSFM NDUFV2
TSFM NASP
TSFM FH
TSFM BARD1
TSFM CCT5
TSFM NOMO1
TSFM AIM1
TSFM EIF3I
TSFM XPO1
TSFM PSME1
TSFM DDX21
HINT1 LDHB
HINT1 ATP5G3
HINT1 YWHAQ
HINT1 H2AFZ
HINT1 PSMA2
LHFPL2 EPS15
LHFPL2 RFTN1
LHFPL2 YWHAB
IFNA2 ITGB3
NR3C1 EPS15
NR3C1 ARHGEF7
NR3C1 FNTA
NR3C1 RRAGA
NR3C1 PRKAR1A
NR3C1 ELF1
TRIM28 KPNB1
TRIM28 UBTF
TRIM28 HCFC1
TRIM28 PKN1
TRIM28 RNPEP
TRIM28 MED12
TRIM28 MCM5
TRIM28 ECH1
TRIM28 SMARCA4
TRIM28 TYK2
TRIM28 ANXA11
TRIM28 RBM42
TRIM28 MAP4K1
TRIM28 FUS
TRIM28 IDH3G
TRIM28 BAT1
TUBA4A HMGB1
TUBA4A HNRNPK
TUBA4A SMARCA4
TUBA4A BMS1
TUBA4A CLTA
PSMC1 TFAM
PSMC1 SNRPG
PSMC1 MAPK6
PSMC1 PPP4C
PSMC1 EIF3A
PSMC1 HSPH1
PSMC1 TNIP1
PSMC1 UBAP2L
PSMC1 HSP90AA1
PSMC1 VDAC1
PSMC1 COX6B1
PSMC1 HSPE1
PSMC1 PSME2
PSMC1 SNRPC
PSMC1 MANF
PSMC1 EXOSC7
PSMC1 IMMT
PSMC1 ALDOA
PSMC1 METAP1
PSMC1 PSMD4
PSMC1 SNRPD3
PSMC1 R3HDM1
PSMC1 E2F3
PSMC1 DSTN
PSMC1 MRPS22
PSMC1 GNG10
PSMC1 MTMR6
PSMC1 CLTC
PSMC1 PSMB7
PSMC1 PSMB1
PSMC1 GARS
PSMC1 HMGB1
PSMC1 PPT1
PSMC1 CLNS1A
PSMC1 GLUL
PSMC1 CCT5
PSMC1 PSMD9
PSMC1 ECHS1
PSMC1 NDUFV2
PSMC1 SRP19
PSMC1 CDC123
PSMC1 SSBP1
PSMC1 ANXA2
PSMC1 PSMA6
PSMC1 TCEB1
PSMC1 CSRP1
PSMC1 MTHFD2
PSMC1 ATOX1
PSMC1 CCT6A
PSMC1 RFC4
PSMC1 OXA1L
PSMC1 MRPL28
PSMC1 PRDX1
PSMC1 UROS
PSMC1 HSPA9
PSMC1 BLVRA
PSMC1 NDUFS8
PSMC1 CSE1L
PSMC1 UFD1L
PSMC1 SAP18
LMNB2 PPP2R1A
LMNB2 CKAP5
LMNB2 IDH3G
LMNB2 CTSA
LMNB2 POLD1
LMNB2 PKM2
SEPT6 LAPTM5
SEPT6 CAPN1
C1D TAF9
GSN IFI30
GSN GPNMB
GSN LAMP1
KPNA2 MELK
KPNA2 MAPRE1
KPNA2 PSMD6
KPNA2 KIF11
KPNA2 SNRPD3
KPNA2 COX5A
KPNA2 SSRP1
KPNA2 IARS
KPNA2 CSE1L
KPNA2 CCNB1
KPNA2 SLBP
KPNA2 MCM2
KPNA2 PKM2
KPNA2 AIMP2
KPNA2 MCM3
PDIA3 IFNGR2
C3orf45 IFNGR2
SPTAN1 NCOR2
SPTAN1 MMP9
SPTAN1 BSG
SPTAN1 ADRM1
SPTAN1 MSN
SPTAN1 SMARCA4
SPTAN1 LAMP1
SPTAN1 RBM42
SPTAN1 LOC100131311
SPTAN1 MAP4
SPTAN1 PRKACA
PSME4 LAPTM5
PSME4 TNIP1
PSME4 USF2
PSME4 COMT
PSME4 SMARCA2
PSME4 NUP93
PSME4 NOLC1
PSME4 METAP1
PSME4 ANXA11
PSME4 LOC100131311
PSME4 PPP4C
PSME4 IL10RA
PSME4 QARS
PSME4 PABPC1
PSME4 HNRNPK
PSME4 ATXN2L
PSME4 UBE4A
PSME4 SDHA
NUP205 NCL
NUP205 PUF60
NUP205 CBFB
NUP205 PABPC4
NUP205 HNRNPM
NUP205 DCTN2
NUP205 TRA2B
NUP205 CUL3
ATP5G2 HSPA9
ATP5G2 CSTB
ATP5G2 SFRS9
ATP5G2 NPM1
ATP5G2 PPT1
ATP5G2 GSTP1
ATP5G2 SNRPD3
ATP5G2 UBE2D3
ATP5G2 RPL36AL
ATP5G2 AKR1A1
ATP5G2 SAP18
ATP5G2 NAE1
ATP5G2 IK
ATP5G2 SSR4
ATP5G2 IFNGR2
ATP5G2 PDHB
CCNH YWHAQ
CCNH EIF2S2
POLD2 ADRM1
POLD2 POLR2L
POLD2 VDAC1
POLD2 MCM7
POLD2 CYC1
POLD2 ACOT7
POLD2 HSP90AA1
POLD2 BYSL
POLD2 PDHA1
DDT ADRM1
DDT CCT5
DDT SSBP1
CXCL9 IFITM1
CXCL9 GBP1
CXCL9 GZMA
CXCL9 TNFSF10
CXCL9 WARS
CXCL9 IRF1
SET MSH2
SET PPP4C
SET PCCB
SET PSMC5
SET CKAP5
SET HMGB2
SET NCL
SET MCM3
SET ERH
SET UQCRH
SET CDC123
SET HNRNPC
SET EIF4H
SET HMBS
SET ILF2
SET HSPE1
GLG1 BRD2
GLG1 NCOR2
GLG1 INPP5D
GLG1 SMARCA4
GLG1 DYRK1A
GLG1 ATXN2L
POLR2G EPS15
POLR2G TUFM
POLR2G TAF7
POLR2G SFRS9
POLR2G ATP5F1
POLR2G EIF1
POLR2G CBFB
POLR2G HLA-DMB
POLR2G SAP18
POLR2G ELMO1
POLR2G FBL
POLR2G KRT10
POLR2G PMS2L3
POLR2G SPCS2
UMPS GLO1
GPNMB ACP5
GPNMB SLC1A3
GPNMB GLUL
GPNMB PRDX1
GPNMB ATP6V1B2
GPNMB CTSD
GPNMB ACO1
GPNMB APOC1
GPNMB ICAM1
TAX1BP1 SPCS2
TAX1BP1 EFR3A
TAX1BP1 PEA15
TAX1BP1 TOMM20
TAX1BP1 PAFAH1B1
TAX1BP1 MTMR6
TAX1BP1 PTPRC
TAX1BP1 TSG101
SQSTM1 RNPEP
SQSTM1 IL10RB
SQSTM1 TNIP1
SQSTM1 VDAC1
SQSTM1 ATP6V1B2
SQSTM1 MMP9
SQSTM1 LGALS3
SQSTM1 NR1H3
SQSTM1 CYP27A1
SQSTM1 PSMD4
SQSTM1 PRCP
SQSTM1 EPRS
SQSTM1 ACP2
SQSTM1 LOC100131311
SQSTM1 CLTC
SQSTM1 ATP6AP1
SQSTM1 PPT1
SQSTM1 CD59
SQSTM1 NDRG1
SQSTM1 SRGN
SQSTM1 ANXA2
SQSTM1 JUNB
SQSTM1 P4HB
SQSTM1 ATXN2
SQSTM1 PRDX1
SQSTM1 FTH1
SQSTM1 PPP2R4
POLB RANBP2
NUBP1 CAPZA1
NUBP1 PPP2R2A
NUBP1 RAC1
NUBP1 NCL
NUBP1 ATP6V1E1
NUBP1 SSB
NUBP1 EIF4H
NUBP1 TRA2B
CUL3 CBX1
CUL3 ZNF638
CUL3 XPO1
CUL3 UFD1L
CUL3 PSMD6
CUL3 TOP2B
CUL3 METAP1
CUL3 USP7
CUL3 KIAA0174
CUL3 TRIP12
CUL3 LOC100131311
CUL3 CLTC
CUL3 SSB
CUL3 ELF1
CUL3 TRA2B
CUL3 SFRS4
IL32 IFITM1
IL32 TRD@
IL32 LST1
IL32 GZMA
IL32 PSMB10
IL32 CD63
IL32 NPC2
IL32 CD2
IL32 TNFSF10
IL32 CST3
AARS FH
AARS EIF3A
AARS TCF3
AARS ATR
AARS ATP2A2
AARS NARS
AARS USP5
AARS BLVRA
AARS AIMP2
AARS BMS1
IMPDH2 VDAC1
SOD1 SNRPE
SOD1 COX6A1
SOD1 HSP90AA1
SOD1 HSPE1
SOD1 NACA
SOD1 DDX1
SOD1 LDHB
SOD1 ATP5G1
SOD1 ATP5J
SOD1 NDUFA4
SOD1 COX5B
SOD1 CLNS1A
SOD1 DUT
SOD1 CLTC
SOD1 SSBP1
SOD1 COX7C
SOD1 SSB
SOD1 MRPL3
SOD1 ATP5O
EIF3A TOPBP1
EIF3A HSP90AA1
EIF3A HNRNPK
EIF3A ARL6IP1
EIF3A EIF4H
NFE2L1 BSG
RAD23B CAPZA1
RAD23B USP10
RAD23B U2AF1
RAD23B NARS
RAD23B SUZ12
RAD23B HMGB1
RAD23B UBE4A
RAD23B DTYMK
HMGN2 PTGES3
HMGN2 YBX1
HMGN2 H2AFZ
HMGN2 RPL36AL
ATP2A2 PHF15
ATP2A2 EED
ATP2A2 ATP6AP1
ATP2A2 GLUL
ATP2A2 SOX4
ATP2A2 HYOU1
ATP2A2 PRDX1
ATP2A2 NUP93
ATP2A2 ACLY
ATP2A2 MANF
ATP2A2 CAD
ATP2A2 MCM2
RRAGA PPP2R2A
RRAGA RAC1
RRAGA CALM3
RRAGA MSN
RRAGA PTPRC
GLA SOX4
GLA PSME2
GLA MMP9
GLA LGALS3
GLA PCBP1
GLA NR1H3
GLA LIMK1
GLA PSMB3
GLA ATP1B3
GLA GSK3B
GLA RRM1
GLA VAT1
GLA CLTA
GLA EIF3I
GLA GLUL
GLA NOMO1
GLA HK1
GLA PDXK
GLA ITGB2
GLA MAP3K11
GLA MT1A
GLA ATOX1
GLA BCL2A1
GLA PPP2R4
GLA PPP4C
RPS28 RPL11
RPS28 RPL35A
RPS28 RPL38
PRKDC ACLY
PRKDC SND1
TRAM1 LIPA
TRAM1 TMED10
TRAM1 ADSS
TRAM1 TMED2
TRAM1 UBE2D3
TRAM1 TMED9
TRAM1 PCNA
TRAM1 NCK1
TRAM1 LOC728849
ATP6V0B SEPT7
ATP6V0B UQCRC2
ATP6V0B PPT1
ATP6V0B CD48
ATP6V0B SSR2
ATP6V0B NPC2
ATP6V0B ATP5B
ATP6V0B RHEB
ATP6V0B IL18
ATP6V0B MRPS12
ATP6V0B ACOT7
ATP6V0B RPL36AL
ATP6V0B MDH1
ATP6V0B FUCA1
ATP6V0B STX4
ATP6V0B FKBP1A
ATP6V0B GUK1
ETFB APRT
ETFB ATOX1
ETFB ADRM1
ETFB RALY
ETFB SHC1
ETFB IL10RB
ETFB TNIP1
ETFB POLR2L
ETFB ARHGDIA
ETFB UROS
ETFB HK1
ETFB PSME2
ETFB AP2S1
ETFB TCF3
ETFB BCAP31
ETFB ARHGAP4
GDI2 HLA-DMB
GDI2 TFDP1
GDI2 ARHGDIB
GDI2 PTGES3
DDX1 ATR
DDX1 VDAC1
DDX1 HSPE1
DDX1 EXOSC7
DDX1 NOLC1
DDX1 TOPBP1
DDX1 MRPS22
DDX1 ACLY
DDX1 BTK
DDX1 MTIF2
DDX1 GARS
DDX1 U2AF1
DDX1 DUT
DDX1 SUZ12
DDX1 CLTC
DDX1 CTCF
DDX1 XPO1
DDX1 CCT6A
CPSF1 ECH1
CPSF1 SHC1
C1QBP ATP5G3
TROVE2 DYRK1A
TROVE2 XPO1
TROVE2 WAPAL
TROVE2 USP7
TROVE2 SPCS2
GNL2 EED
GNL2 METAP1
GNL2 CCT6A
GNL2 GLUD1
GNL2 HSPE1
GNL2 HMGB1
GNL2 SSB
GNL2 TRA2B
LDHB PSMD14
LDHB SNRPE
LDHB RANBP1
LDHB ATP5G3
LDHB NPM1
LDHB YBX1
LDHB H2AFZ
LDHB PHB
LDHB MRPL3
LDHB CCT8
LDHB SFRS9
PPP2R2A RHOG
PPP2R2A PUF60
PPP2R2A SHC1
PPP2R2A ZYX
PPP2R2A PCBP1
PPP2R2A NACA
PPP2R2A PTPRC
PPP2R2A PSMD6
PPP2R2A NIPA2
PPP2R2A ATP6V1E1
PPP2R2A PDHB
PPP2R2A MTMR6
PPP2R2A COPB1
PPP2R2A PARK7
PPP2R2A U2AF1
PPP2R2A SAP18
PPP2R2A GNB1
PPP2R2A CD59
PPP2R2A CCT6A
PPP2R2A OXA1L
PPP2R2A NSMAF
PPP2R2A USP7
PPP2R2A EIF4H
BSG EFEMP2
BSG ZNF146
BSG CAST
BSG NARS
BSG AP2M1
BSG RAD23A
BSG MSN
BSG RBM42
BSG RPN2
RABGGTB MRPL12
RABGGTB EWSR1
RABGGTB CCT6A
RABGGTB ZNF146
RABGGTB CD63
RABGGTB PCBP1
RABGGTB MCM3
BAD MANF
EFEMP2 ATP5A1
EFEMP2 ACTG1
EFEMP2 STIP1
EFEMP2 ARHGDIA
EFEMP2 PABPC4
EFEMP2 RBBP4
EFEMP2 USP14
EFEMP2 CLTC
EFEMP2 PARK7
EFEMP2 ATP6V0C
EFEMP2 COX8A
EFEMP2 ARHGDIB
EFEMP2 ECH1
EFEMP2 UBE2I
EFEMP2 UBB
EFEMP2 CALM3
EFEMP2 ATXN2L
EFEMP2 IK
EFEMP2 CAPN1
NCL OXA1L
NCL XRCC5
NCL HSP90AA1
NCL STIP1
NCL USP7
NCL HMGB1
NCL HDAC2
NCL PSMD7
NCL MSH2
NCL PSMD6
NCL ATP5J
NCL PDHB
NCL CYC1
NCL CLTC
NCL MTIF2
NCL MCM4
NCL EPRS
NCL CYBA
NCL AP2S1
NCL CCT5
NCL AP2M1
NCL TAF10
NCL CDC123
NCL RBM4
NCL GPI
NCL SSB
NCL HNRNPU
NCL TUFM
NCL EIF4A1
NCL EWSR1
NCL GNAS
NCL HNRNPA1
NCL CCT6A
NCL SSRP1
NCL PSMD2
NCL NASP
NCL CORO1A
NCL HNRNPC
NCL EIF4H
CASP3 PARK7
CASP3 MAPRE1
CASP3 PSMC5
CASP3 BLVRA
CASP3 HMGB2
CASP3 TOPBP1
CASP3 CCT5
CASP3 ATP6V0C
CASP3 NARS
CASP3 RGS19
CASP3 UBE2I
CASP3 SUZ12
CASP3 LAPTM5
CASP3 CLTC
CASP3 TRIP12
CASP3 TNFAIP3
CASP3 IFNGR2
CASP3 DTYMK
XPC ECHS1
XPC EWSR1
XPC INPPL1
GSK3B GGA3
GSK3B E2F3
GSK3B NARS
GSK3B HK1
GSK3B ATXN2L
GSK3B RBM42
GSK3B MAPK1IP1L
CD164 EIF4G2
CD164 YWHAQ
CD164 RPA2
CD164 BIRC2
CD164 H3F3B
CD164 TMED10
CD164 PTPRC
CD164 CD46
CD164 IL18
CD164 SFRS9
CD164 EIF4A2
CD164 LST1
CD164 CAT
CD164 ARL1
CD164 PRCP
CD164 HLA-DMB
CD164 CLTC
CD164 ISCU
CD164 BCLAF1
CD164 NPC2
CD164 MOBKL1B
CD164 WTAP
CD164 EPS15
CD164 CD59
CD164 UQCRC2
CD164 FUCA1
CD164 RAP1A
CD164 PSMC6
CD164 AMD1
ANXA11 PEBP1
ANXA11 CHD4
ANXA11 FAM50A
ANXA11 HNRNPK
ANXA11 NARS
ANXA11 PSMD2
ANXA11 PFKP
ANXA11 HK1
ANXA11 SDHA
ANXA11 GPI
APOE JUNB
APOE PSAP
APOE SERPINA1
APOE CAPG
APOE MRPS22
APOE LGALS3
APOE ATP6V1B2
APOE CTSD
APOE ACOT7
APOE ANXA2
GOT2 NARS
GOT2 HMGA1
LOC728849 MS4A1
LOC728849 TMED2
LOC728849 SEPT7
LOC728849 HLA-DMB
LOC728849 DYNLT3
LOC728849 ELF1
LOC728849 ALOX5AP
IFNGR2 SFRS4
IFNGR2 CD81
IFNGR2 CSNK1D
IFNGR2 LTA4H
IFNGR2 YWHAZ
IFNGR2 SUMO2
IFNGR2 LRPAP1
IFNGR2 DECR1
IFNGR2 PRCP
IFNGR2 MYD88
IFNGR2 MTMR6
IFNGR2 KYNU
IFNGR2 CSNK2B
IFNGR2 PARK7
IFNGR2 ILF3
IFNGR2 PPT1
IFNGR2 CYBA
IFNGR2 HLA-A
IFNGR2 NPC2
IFNGR2 ABL1
IFNGR2 ANXA2
IFNGR2 ECH1
IFNGR2 EIF1
IFNGR2 OXA1L
IFNGR2 STX4
ALOX5AP ARHGDIB
ALOX5AP PTGES3
FKBP2 PPP4C
FKBP2 GRM4
FKBP2 SDHA
FKBP2 ECHS1
FKBP2 CHD4
FKBP2 MRPL28
FKBP2 ECH1
FKBP2 HNRNPK
FKBP2 NDUFS8
FKBP2 ATXN2L
FKBP2 AP2S1
FKBP2 BMS1
FKBP2 MAP2K3
CD53 SSR1
CD53 TPM4
CD53 YWHAZ
CD53 YWHAQ
CD53 ATP5F1
CD53 RAB1A
CD53 AKR1A1
CD53 ARF4
CD53 DDX5
CD53 ZNF267
CD53 GNB1
CD53 ECH1
CD53 MOBKL1B
RPS9 RPL29
RPS9 RPS5
RPS9 RPL18A
RPS9 RPS10
CDKN3 CCNB1
TNFRSF1B MAP3K11
TNFRSF1B CDC25B
TNFRSF1B NR1H3
TNFRSF1B TATDN2
TNFRSF1B MVP
TNFRSF1B BCL3
TNFRSF1B CCND1
TNFRSF1B SELPLG
TNFRSF1B IL10RB
TNFRSF1B BLVRA
TNFRSF1B NOMO1
TNFRSF1B DGKZ
TNFRSF1B HK1
TNFRSF1B LOC100131311
TNFRSF1B ADRM1
TNFRSF1B CD7
ARHGAP1 NCOR2
ARHGAP1 HCFC1
ARHGAP1 CNN2
ARHGAP1 P4HB
ARHGAP1 CAPN1
ARHGAP1 LAMP1
ARHGAP1 MMP9
ARHGAP1 SAFB
ARHGAP1 MSN
ARHGAP1 MBOAT7
ARHGAP1 TYK2
KDELR2 VDAC2
KDELR2 EIF4H
KDELR2 SRI
RPL23 RPL6
RPL23 RPL35A
RPL23 RPL29
RPL23 RPS6
RPL23 RPL31
WIPF2 SNRNP70
WIPF2 RUNX3
WIPF2 GDI1
WIPF2 UCP2
WIPF2 MYST3
WIPF2 SAFB
PSME1 SAT1
PSME1 MPP1
PSME1 LAPTM5
PSME1 IL10RB
PSME1 TNIP1
PSME1 UBB
PSME1 PSMB9
PSME1 NACA
PSME1 DCTN2
PSME1 PCBP1
PSME1 TSG101
PSME1 CDC25B
PSME1 MAPRE1
PSME1 PSMB3
PSME1 PSMD4
PSME1 IQGAP1
PSME1 CAT
PSME1 ATP6V1E1
PSME1 DSTN
PSME1 PRCP
PSME1 MYD88
PSME1 MTMR6
PSME1 CLTC
PSME1 PARK7
PSME1 CYBA
PSME1 PSMB10
PSME1 CD63
PSME1 ATP6V0C
PSME1 BLVRA
PSME1 NOMO1
PSME1 AP2M1
PSME1 KARS
PSME1 SAP18
PSME1 LEPROT
PSME1 ANXA2
PSME1 EPS15
PSME1 ECH1
PSME1 CD59
PSME1 XPO1
PSME1 BCL2A1
PSME1 COX6C
PSME1 SERPINB1
PSME1 NDUFS8
PSME1 PRDX2
PSME1 SSB
PSME1 LAMP2
PSME1 TRA2B
IRF3 UBTF
IRF3 SNRNP70
IRF3 HARS
IRF3 NOMO1
IRF3 USF2
IRF3 UCP2
IRF3 HK1
IRF3 AP2S1
IRF3 ATXN2L
IRF3 RBM42
IRF3 MLF2
ARF4 TPM4
ARF4 UQCRC2
ARF4 ARCN1
ARF4 SSR1
ARF4 AKR1A1
ARF4 CTNNB1
ARF4 CSNK2B
ARF4 OAT
ARF4 CD47
SRI FDPS
SRI SRGN
SRI MAPRE1
SRI MTHFD2
SRI PRDX4
SRI SUMO2
SRI PPT1
SRI LST1
SRI LTA4H
SRI IFI30
SRI ATP6V1F
SRI UBE2A
SRI RHEB
SRI SERPINB1
SRI IRAK1
SRI NFKB1
SRI ANXA2
SRI CSRP1
IDH1 LIPA
IDH1 TMED2
IDH1 TMED10
BRD3 MAP3K11
BRD3 MUM1
HCFC1 MCM7
HCFC1 SFRS4
HCFC1 HUWE1
HCFC1 CHD4
HCFC1 ATP2A3
HCFC1 SMARCA4
HCFC1 TYK2
HCFC1 MED12
HCFC1 FUS
HCFC1 CTPS
HCFC1 MAP4K1
PPP2R1A PSMD7
PPP2R1A ATP5A1
PPP2R1A CAPNS1
PPP2R1A CDC37
PPP2R1A CSNK2B
KLF6 ZNF638
KLF6 DGKZ
KLF6 BRPF1
KLF6 EEF1D
KLF6 IL10RB
KLF6 STAT5A
KLF6 LEPROT
KLF6 LOC100131311
KLF6 SRGN
UQCRC2 EIF4G2
UQCRC2 NPM1
UQCRC2 ATP5A1
UQCRC2 HSPA4
UQCRC2 H2AFZ
UQCRC2 ATP6V1F
UQCRC2 RAP1A
UQCRC2 SSR1
UQCRC2 AIMP1
UQCRC2 TDG
UQCRC2 LTA4H
UQCRC2 SFRS9
UQCRC2 ATP5F1
UQCRC2 LRPAP1
UQCRC2 PRCP
UQCRC2 NFKB1
UQCRC2 KARS
UQCRC2 PARK7
UQCRC2 CD81
UQCRC2 ECH1
UQCRC2 ATP5B
UQCRC2 PSMB8
UQCRC2 HNRNPH1
UQCRC2 TCP1
UQCRC2 CCT8
UQCRC2 C11orf58
UQCRC2 MRPS12
UQCRC2 YWHAB
UQCRC2 PSMC6
UQCRC2 AMD1
UQCRC2 ATP5O
RANBP2 VLDLR
RANBP2 RBM34
RANBP2 SLK
BTG1 MSN
BTG1 BAT1
BTG1 PMS2L3
BTG1 DYRK1A
RBM12 RBM5
RBM12 GNAS
GDI1 MYH9
GDI1 ZFP36L2
GDI1 IL10RA
GDI1 CAPN1
GDI1 SDHA
GDI1 SLC9A6
GDI1 GGA3
GDI1 TNIP1
GDI1 ATXN2L
GDI1 SNRNP70
GDI1 DYRK1A
GDI1 AP2S1
GDI1 UCP2
TIMM17A CCT7
TIMM17A SFRS3
TANK EPS15
TANK PARK7
TANK RHOG
TANK PPP2CA
TANK ZNF146
TANK BIRC2
TANK RB1CC1
TANK PSMC6
TANK PTPRC
SRP19 U2AF1
SRP19 TRA2B
SRP19 ARL6IP1
SRP19 HNRNPC
CDC37 EIF4A1
CDC37 PRMT1
CDC37 HSPA9
CDC37 CAPNS1
CDC37 STIP1
CDC37 PDHB
PTS PSMC6
TNPO1 ESD
PSMB4 MAPRE1
PSMB4 UFD1L
PSMB4 MRPL23
PSMB4 SSR2
PSMB4 ATP5J
PSMB4 COX6A1
PSMB4 PSMB9
PSMB4 SRP14
PSMB4 NDUFS8
PSMB4 MTMR6
PSMB4 HNRNPC
PSMB4 GUK1
PSMB4 GTF2A2
PSMB4 ATP5O
ATXN2L BRD2
ATXN2L BPTF
ATXN2L GGA3
ATXN2L SMARCA4
ATXN2L NFKB2
ATXN2L ENO2
ATXN2L MAP4
ATXN2L SPI1
ATXN2L SOX4
ATXN2L TCF3
ATXN2L MAP2K3
ATXN2L MLF2
ATXN2L BCL3
ATXN2L DGKZ
ATXN2L PKN1
ATXN2L HNRNPK
ATXN2L MUM1
ATXN2L SDHA
ATXN2L SEC24C
HNRNPM PABPC4
HNRNPM NFKB1
HNRNPM IARS
HNRNPM EIF4H
HNRNPM MCM3
KIAA0100 PARK7
KIAA0100 TAF10
KIAA0100 BAT1
PSMC6 EIF4G2
PSMC6 TDG
PSMC6 WAPAL
PSMC6 ARL6IP1
PSMC6 NCOA4
PSMC6 METAP1
PSMC6 PTMA
PSMC6 PRCP
PSMC6 DYNLT1
PSMC6 MTMR6
PSMC6 PARK7
PSMC6 TFAM
PSMC6 SP3
PSMC6 PRDX3
PSMC6 ELF1
PSMC6 EPS15
PSMC6 SNRPB2
PSMC6 SUMO1
PSMC6 MLH1
PSMC6 TRA2B
PSMC6 AMD1
TNFAIP3 IL10RA
TNFAIP3 LRPAP1
TNFAIP3 CD81
TNFAIP3 IL10RB
TNFAIP3 PRCP
TNFAIP3 ATP6V1B2
TNFAIP3 DYRK1A
TNFAIP3 COPA
SNRPE FDPS
SNRPE MRPL23
SNRPE ATP5J
SNRPE SSBP1
SNRPE ATP5O
SNRPD3 KARS
SNRPD3 MRPL12
SNRPD3 MAPRE1
SNRPD3 COX7B
SNRPD3 NPM1
SNRPD3 XRCC5
SNRPD3 IRAK1
SNRPD3 RBMX
SNRPD3 PAICS
SNRPD3 PDHB
SNRPD3 COPS6
SNRPD3 SUMO1
SNRPD3 FDPS
SNRPD3 SSBP1
SNRPD3 TRA2B
SNRPD3 MCM3
RAC1 XPO1
RAC1 PTTG1IP
RAC1 TNIP1
RAC1 RB1CC1
RAC1 PRCP
RAC1 DYNLT1
RAC1 BIRC2
RAC1 GNB1
RAC1 MSN
RAC1 TOMM20
RAC1 EIF4H
RAC1 PMS2L3
RAC1 WAPAL
RPN2 CDC25B
RPN2 ADAR
RPN2 HNRNPU
RPN2 TNIP1
RPN2 MSN
RPN2 NARS
RPN2 NOMO1
RPN2 USP5
RPN2 ACLY
RPN2 LAMP2
RPN2 MAPK1IP1L
RPN2 BCAP31
KIAA0226 CTCF
KIAA0226 XPO1
KIAA0226 PMS2L5
KIAA0226 PUM1
KIAA0226 LOC728844
KIAA0226 SERTAD2
KIAA0226 ATXN2
KIAA0226 PTOV1
KIAA0226 AP2M1
KIAA0226 H3F3A
KIAA0226 DYRK1A
KIAA0226 LOC100131311
KIAA0226 TRIP12
KIAA0226 SMC1A
KIAA0226 KIAA0232
TIMP2 C2
TIMP2 MVP
DAP3 PSMD4
DAP3 SSR2
DAP3 GTF2A2
DAP3 ATP5O
TMEM131 CIRBP
PEA15 CD81
PEA15 SHC1
PEA15 COX6B1
PEA15 NSMAF
PEA15 RGS19
PEA15 CSRP1
PEA15 PARK7
PEA15 PTTG1IP
PEA15 NPC2
PEA15 ALDOA
PEA15 MOBKL1B
PEA15 POLD4
PEA15 SLC9A6
PEA15 P4HB
PEA15 CD99
PEA15 RASSF2
PEA15 AMPD3
PEA15 SIK1
PEA15 PRNP
PABPC4 CBX1
PABPC4 HMGB1
PABPC4 LAPTM5
PABPC4 PUF60
PABPC4 DDX39
PABPC4 EIF3F
PABPC4 GNB1
PABPC4 MSN
PABPC4 SND1
PABPC4 EZR
PABPC4 TKT
IGHG1 FAS
IGHG1 HTN1
IGHG1 CFB
TIAL1 DCI
TIAL1 BCLAF1
TIAL1 ETF1
TIAL1 MTMR6
TIAL1 MYO5B
TIAL1 SRP14
TIAL1 EIF4H
TIAL1 PSMB1
AIM1 CD59
AIM1 KIAA0174
AIM1 LAPTM5
AIM1 RFTN1
AIM1 CD81
AIM1 PRDX1
AIM1 TNIP1
AIM1 WAPAL
AIM1 FUS
AIM1 TRA2B
AIM1 SPCS2
SCAP BPTF
SCAP TNIP1
SCAP SIK1
ARL6IP1 TMED10
ARL6IP1 UBE2A
ARL6IP1 E2F3
ARL6IP1 ATP5J
ARL6IP1 BARD1
ARL6IP1 U2AF1
ARL6IP1 SUZ12
ARL6IP1 CAMLG
ARL6IP1 PCMT1
ARL6IP1 RB1CC1
ARL6IP1 HMGB1
ARL6IP1 EFR3A
ARL6IP1 RASSF2
ARL6IP1 SUMO1
ARL6IP1 MLH1
LAGE3 ARD1A
LAGE3 MAPRE1
LAGE3 SFRS9
FUCA1 CORO1A
FUCA1 CDK4
GOLGB1 PURA
UBXN1 EEF1D
UBXN1 NDUFB7
UBXN1 EIF1
UBXN1 FNTA
UBXN1 COX6B1
UBXN1 TOMM20
UBXN1 H3F3A
UBXN1 TATDN2
UBXN1 DYRK1A
MSH2 MAPRE1
MSH2 VBP1
MSH2 ATP5J
MSH2 XPO1
MSH2 IGBP1
MSH2 MCM3
PRDX4 FDPS
PRDX4 COX6A1
PRDX4 ATP5F1
PRDX4 RPL36AL
PRDX4 BIRC2
PRDX4 ATP5B
PRDX4 EBNA1BP2
PRDX4 SSR4
CTSA GM2A
CTSA MVP
CTSA BRPF1
CTSA MAN2B1
CTSA EPRS
CTSA PSMB10
CTSA ARHGAP4
PRMT2 EEF1D
PRMT2 SHC1
PRMT2 TAF10
PRMT2 RBM4
MORF4L2 TMED10
MORF4L2 COX5A
MORF4L2 GLUD1
MORF4L2 NSMAF
MORF4L2 PSMB9
MORF4L2 TRIP12
MORF4L2 MAPRE1
MORF4L2 COX7B
MORF4L2 PTMA
MORF4L2 ARL1
MORF4L2 ATP5J
MORF4L2 HTATSF1
MORF4L2 CLTC
MORF4L2 CD81
MORF4L2 PDHA1
MORF4L2 CD59
MORF4L2 DYNLT1
MORF4L2 NDUFS8
MORF4L2 DDX21
MORF4L2 LAMP2
MORF4L2 TRA2B
USP10 ACLY
USP10 PUM1
ATP5J COX6A1
ATP5J PARK7
ATP5J XRCC5
ATP5J TUBA1A
ATP5J UBE2N
ATP5J H2AFZ
ATP5J HSP90AA1
ATP5J ETF1
ATP5J ACOT7
ATP5J TRIP12
ATP5J NACA
ATP5J HDAC2
ATP5J RPIA
ATP5J CAPZA1
ATP5J MAPRE1
ATP5J COX7B
ATP5J NDUFA4
ATP5J TAF9
ATP5J HTATSF1
ATP5J RPL36A
ATP5J OAT
ATP5J SPCS2
ATP5J U2AF1
ATP5J SSBP1
ATP5J DUT
ATP5J SAP18
ATP5J ALDOA
ATP5J PSMA6
ATP5J HSPA9
ATP5J UFD1L
ATP5J CCT6A
ATP5J PSMA2
ATP5J CCNB1
ATP5J HNRNPC
ATP5J CYCS
ATP5J CCT8
ATP5J ESD
ATP5J H3F3A
ME2 PTGES3
USP14 PABPC1
USP14 CAPZA1
USP14 HNRNPU
USP14 TOPBP1
USP14 CTNNB1
DYRK1A FEZ2
DYRK1A SFRS4
DYRK1A LAPTM5
DYRK1A FOXO1
DYRK1A SON
DYRK1A GGA3
DYRK1A WAPAL
DYRK1A KIAA0430
DYRK1A ATXN2
DYRK1A SERTAD2
DYRK1A PPP3CA
DYRK1A LOC100131311
DYRK1A NAP1L1
DYRK1A LOC728844
DYRK1A HNRNPK
DYRK1A HNRNPU
DYRK1A KIAA0174
DYRK1A CCNI
DYRK1A CYTH1
DYRK1A SMARCA2
DYRK1A CTCF
DYRK1A ZNF638
DYRK1A SDHA
DYRK1A SARS
DYRK1A RBM25
DYRK1A MLH1
DYRK1A TUBGCP3
DYRK1A PRNP
DYRK1A ATR
DYRK1A UBXN4
DYRK1A LAMP2
EDC4 CHD4
EDC4 INPPL1
EDC4 RAD23A
EDC4 RBM42
EDC4 SDHA
UBE4A SMC1A
UBE4A CTCF
UBE4A R3HDM1
UBE4A HNRNPU
UBE4A IL10RB
UBE4A TNIP1
UBE4A GGA3
UBE4A ECHS1
UBE4A BLVRA
UBE4A HNRNPK
PRDM2 TOP2B
CHI3L1 ACO1
PPP4C ACP5
PPP4C EZH2
PPP4C USF2
PPP4C PSMC5
PPP4C PSMB3
PPP4C PSMD4
PPP4C RALY
PPP4C APRT
PPP4C RRM1
PPP4C BMS1
PPP4C BUD31
PPP4C PEBP1
PPP4C SNRPA1
PPP4C STMN1
PPP4C COX8A
PPP4C HMHA1
PPP4C PDHA1
PPP4C EIF3I
PPP4C COX7B
PPP4C NDUFS8
PPP4C EIF4H
PPP4C PSMA4
PCNA TMED10
PCNA H2AFZ
PCNA MELK
PCNA TOP2A
PCNA TAF9
PCNA SFRS3
PCNA CLTC
PCNA KIF11
PCNA TFDP1
PCNA GINS1
PCNA PTGES3
PCNA MCM4
PCNA DUT
PCNA MTHFD2
PCNA RFC4
PCNA MRPL28
PCNA PRDX1
PCNA ERH
PCNA DEK
PCNA CCNB1
USP9X TRIP12
USP9X EFR3A
RPL9 RPL18
RPL9 EEF1G
RPL9 UBA52
RPL9 RPL18A
RPL9 RPS6
RPL9 RPS7
RPL9 RPL3
RPL9 RPL12
RPL9 NACA
ILF3 PSMC5
ILF3 SFRS9
ILF3 SFRS4
ILF3 SUMO1
ILF3 RHOG
ILF3 RGS19
ILF3 RPA2
ILF3 TOMM20
ILF3 HNRNPH1
ILF3 PMS2L3
PMVK CBX1
PMVK FH
PMVK CAPZA1
PMVK GSTP1
PMVK CCT5
PMVK ATP6V1F
PMVK SSBP1
SNRPA1 NDUFB7
SNRPA1 DUT
SNRPA1 PSMA4
SNRPA1 NDUFA9
SNRPA1 TUFM
JUNB BCL3
JUNB NR1H3
JUNB ATOX1
JUNB TMED10
JUNB MVP
JUNB GM2A
JUNB NFKB2
JUNB LGALS3
JUNB HSPB1
JUNB P4HB
MAP2K3 MAP3K11
MAP2K3 RAD23A
MAP2K3 ECHS1
MAP2K3 UNG
MAP2K3 RBM42
POLR2L PARK7
POLR2L UROS
POLR2L COX6B1
POLR2L COX8A
POLR2L MYL6B
POLR2L NDUFS8
SARS GPS1
SARS SSR1
SARS EIF2S2
SARS SNX17
SARS YWHAQ
SARS GNAS
SARS SNRPN
SARS LARP4B
SARS ATP5F1
SARS DDX5
SARS MSN
SARS AKR1A1
SARS CSNK1D
SARS PDHB
SARS NFKB1
SARS PCBP2
SARS HNRNPH1
SARS SFRS9
CAPG ACP5
CAPG NR1H3
CAPG CYP27A1
CAPG IFI30
CAPG APOC1
PSMA4 MTHFD2
PSMA4 CKS2
PSMA4 COX5A
PSMA4 CENPA
CDC123 IARS
CDC123 HMGB2
CDC123 RPL6
CDC123 CSNK2B
CDC123 CCT5
CDC123 PSMD9
CDC123 SUZ12
CDC123 RBM4
CDC123 PEBP1
CDC123 TUFM
CDC123 UBE2D3
CDC123 CSE1L
CDC123 HNRNPH1
CDC123 EIF4H
EIF1AP1 CLNS1A
EIF1AP1 HMGB1
EIF1AP1 YWHAH
EIF1AP1 U2AF1
EIF1AP1 CENPA
EIF1AP1 CTNNB1
EIF1AP1 COX6B1
EIF1AP1 NARS
EIF1AP1 CAMLG
EIF1AP1 PSME2
EIF1AP1 DCTN2
EIF1AP1 PRDX1
EIF1AP1 SUMO1
EIF1AP1 CLTA
GPI ATP6V1F
GPI MRPS22
GPI HCLS1
GPI PKM2
BMS1 EEF1D
BMS1 VDAC1
BMS1 CHMP1A
BMS1 HMHA1
BMS1 PSMC5
BMS1 EPRS
BMS1 LOC100131311
BMS1 UBTF
BMS1 GARS
BMS1 PPP1R7
BMS1 IL10RB
BMS1 ECHS1
BMS1 RBM42
BMS1 PABPC1
BMS1 HMGB1
BMS1 EWSR1
BMS1 RRS1
BMS1 INPPL1
BMS1 UROS
BMS1 GCN1L1
BMS1 MYL6B
BMS1 NDUFS8
BMS1 SSB
BMS1 BOP1
PCBP2 PABPC1
PCBP2 SSR1
PCBP2 YWHAZ
PCBP2 YWHAQ
PCBP2 PTGES3
PCBP2 DDX5
PCBP2 CSNK1D
PCBP2 PRKAR1A
PCBP2 SDHC
PCBP2 RPA1
PCBP2 COPA
PCBP2 ARHGDIB
GOT1 HNRNPK
FN1 COL6A3
COL6A1 COL6A2
COL6A1 SERPING1
COL6A1 MVP
P4HB TUBA1A
P4HB LGALS3BP
P4HB UBTF
P4HB TNIP1
P4HB FAM50A
P4HB CSNK1D
P4HB EIF4A2
P4HB RAB1A
P4HB PRCP
P4HB CLTC
P4HB IL10RA
P4HB MAN2B1
P4HB HNRNPK
P4HB AP2M1
P4HB ATP5B
P4HB PRDX1
P4HB NARS
P4HB IK
P4HB ESD
IFI35 IFI16
IFI35 EPRS
PDIA6 EIF4G2
PDIA6 CSRP1
PDIA6 UFD1L
PDIA6 YWHAQ
PDIA6 TCP1
PDIA6 USP7
PDIA6 NFKB1
PDIA6 VDAC2
PDIA6 IRAK1
PDIA6 ATP5B
PDIA6 MDH1
PDIA6 TARS
PDIA6 EIF4H
PDIA6 PRPS1
IL18 EIF4G2
IL18 ELMO1
IL18 HLA-DMB
IL18 CYBA
IL18 RAB1A
IL18 ASAH1
IL18 SSR2
IL18 TRA2B
IL18 NPC2
IL18 DECR1
IL18 ATP5B
IL18 MOBKL1B
IL18 GTF2A2
IL18 ANXA2
IL18 ATP5O
CBFB PHB2
CBFB YWHAQ
CBFB FNTA
CBFB LARP4B
CBFB DDX5
CBFB SEPT7
CBFB AHR
CBFB TRIP12
CBFB YWHAZ
CBFB DARS
CBFB STXBP3
CBFB RBBP4
CBFB MTMR6
CBFB GTF2A2
CBFB IRF9
CBFB RAD21
CBFB ELF1
CBFB MOBKL1B
CBFB XPO1
CBFB CUL1
CBFB SUMO1
CBFB UBE2D3
CBFB AMD1
UBE2D3 EIF2S2
UBE2D3 YWHAZ
UBE2D3 SUMO2
UBE2D3 PTGES3
UBE2D3 RAB1A
UBE2D3 NCK1
UBE2D3 ZNF267
UBE2D3 PRKAR1A
UBE2D3 GNB1
UBE2D3 SFRS3
UBE2D3 NAE1
UBE2D3 PSMB8
UBE2D3 HLA-DMA
UBE2D3 DEK
AIMP1 PSMD14
AIMP1 MAPRE1
AIMP1 BCLAF1
AIMP1 OXA1L
AIMP1 FNTA
AIMP1 MRPL23
AIMP1 GTF2A2
AIMP1 C11orf58
AIMP1 EIF3E
AIMP1 RBM4
AIMP1 TRA2B
UROS BLVRA
UROS TDG
UROS PSMC5
UROS ADRM1
UROS PUF60
UROS FH
UROS TNIP1
UROS MYL6B
UROS SLC25A6
SSRP1 SMARCA4
LCK CD27
PPP2R4 UBTF
PPP2R4 DGKZ
PPP2R4 FAM50A
PPP2R4 RAD23A
PPP2R4 HNRNPK
PPP2R4 PSMD2
PRNP MTMR6
PRNP LAMP2
SND1 GM2A
SND1 CHAF1A
SND1 GARS
SND1 STIP1
SND1 MRPL28
SND1 PSMB10
SND1 NARS
SND1 COX8A
SND1 DTYMK
SND1 NUP188
SNRPN SFRS4
SNRPN RPA2
SNRPN IK
MRPL3 COX7C
MRPL3 SUMO2
MRPL3 NPM1
MRPL3 RPL35A
MRPL3 CCT5
MRPL3 PSMB1
MRPL3 HDAC2
MRPL3 MTHFD2
MRPL3 TRA2B
MRPL3 ESD
MRPL3 RPIA
UCP2 BRD2
UCP2 MTA1
UCP2 SMARCC2
UCP2 GGA3
UCP2 ATP2A3
UCP2 TTC1
UCP2 SMC1A
UCP2 E2F3
UCP2 TATDN2
UCP2 SAFB
UCP2 SERTAD2
KARS PARK7
KARS EWSR1
KARS PSMD7
KARS PRMT5
KARS VDAC1
KARS RAD23A
OXA1L TUFM
OXA1L ALDOA
OXA1L CAPNS1
OXA1L DECR1
OXA1L PSMD2
OXA1L VDAC2
OXA1L YWHAB
CD59 MLH1
CD59 METAP1
CD59 EIF1
CD59 FNTA
CD59 CD81
CD59 CD63
CD59 MTMR6
CD59 LOC100131311
CD59 GNG10
CD59 NDUFS8
CD59 COPB1
CD59 DYNLT1
CD59 PRCP
YWHAQ EIF4G2
YWHAQ POLR2K
YWHAQ EIF2S2
YWHAQ ETF1
YWHAQ CSNK1D
YWHAQ IARS
YWHAQ TMED10
YWHAQ CAPZA1
YWHAQ MAPRE1
YWHAQ TRA2A
YWHAQ SFRS9
YWHAQ ATP5F1
YWHAQ RAB1A
YWHAQ SLC25A3
YWHAQ RBBP4
YWHAQ HNRNPF
YWHAQ SSR4
YWHAQ YBX1
YWHAQ GNB1
YWHAQ ATP5B
YWHAQ ABL1
YWHAQ MOBKL1B
YWHAQ ATP5G3
YWHAQ EIF4A2
YWHAQ SEPT7
YWHAQ SUMO1
YWHAQ SSR2
YWHAQ C11orf58
YWHAQ IK
MVP BCL3
MVP NR1H3
MVP DGKZ
MVP CCND1
MVP CTSD
MVP RNPEP
MVP LGALS3BP
MVP MAN2B1
MVP CD63
MVP GLUL
MVP SERPINA1
MVP GM2A
MVP IRF1
MVP GRN
CD81 BRD2
CD81 MPP1
CD81 RHOG
CD81 SON
CD81 SHC1
CD81 FKBP1A
CD81 MAP4K1
CD81 IQGAP1
CD81 IFI30
CD81 ZNF146
CD81 LAMP1
CD81 PSAP
CD81 MSN
CD81 ACP5
CD81 CTSH
CD81 ACTG1
CD81 HADHB
CD81 ATP6V0C
CD81 CTSD
CD81 ALDOA
CD81 AMPD3
CD81 STX4
CD81 LAMP2
FXR2 CFB
FXR2 DBI
FXR2 POLR3D
FXR2 COL9A2
FXR2 GNL1
RPA2 DCTN2
RPA2 PTPRC
RPA2 CAPZA1
RPA2 TLK1
RPA2 DSTN
RPA2 ZNF131
RPA2 RBBP4
RPA2 PDHB
RPA2 LOC100131311
RPA2 PARK7
RPA2 SPCS2
RPA2 CTNNB1
RPA2 DUT
RPA2 ELF1
RPA2 SFRS11
RPA2 EPS15
RPA2 SSR2
RPA2 SERPINB1
CD14 SERPING1
CD14 GBP1
CD14 ICAM1
CD14 CTSD
DDX5 EIF4G2
DDX5 TAF7
DDX5 SFRS9
DDX5 EIF4A2
DDX5 SUMO1
DDX5 SSR1
DDX5 SEPT7
DDX5 SNX17
DDX5 GNB1
DDX5 H3F3B
DDX5 PPP2R5C
DDX5 IRF9
UBB MAPRE1
UBB SNRPD2
UBB PSMD4
UBB ACTG1
UBB UBA52
UBB CLTC
UBB CYBA
ERH PSMD14
ERH RANBP1
ERH SFRS9
ERH UBE2S
ERH ATP5A1
ERH PSMD8
ERH PRMT5
ERH SYK
ERH YWHAZ
ERH AHCY
ERH CCT7
ERH ATP6V1F
ERH IARS
ERH TCEA1
BIRC2 FNTA
BIRC2 MRPL23
BIRC2 LARP4B
BIRC2 CD46
BIRC2 PRCP
BIRC2 GTF2A2
BIRC2 PPT1
BIRC2 TNIP1
BIRC2 RPL36AL
BIRC2 BAT1
BIRC2 PSMB8
BIRC2 ELF1
BIRC2 UBXN4
BIRC2 C11orf58
BIRC2 SSB
BIRC2 HNRNPH1
BIRC2 TRA2B
CHMP1A EEF1D
CHMP1A COX7C
CHMP1A ADRM1
CHMP1A EIF1
CHMP1A H3F3A
TCIRG1 BCL3
TCIRG1 DGKZ
TCIRG1 ADRM1
TCIRG1 RUNX3
TCIRG1 NOMO1
TCIRG1 HK1
PKM2 ALDOA
PKM2 LDHA
PKM2 COX5A
PKM2 GLUL
PKM2 CTSH
PKM2 VDAC1
PKM2 AHCY
PKM2 AP2M1
PKM2 NCOR2
PKM2 CLTC
PKM2 MAP4K1
SEC61B PIM1
TYMS FDPS
TYMS MTHFD2
TYMS CKS2
TYMS HSPH1
TYMS PAICS
TYMS NDUFA9
TYMS MYO5B
TYMS CCNB1
TYMS CCT8
KIAA0430 GNB1
KIAA0430 MSN
KIAA0430 BAT1
KIAA0430 CYTH1
SNX17 SPCS2
SNX17 ATP5F1
SNX17 RPL36AL
SNX17 IK
GTF2E1 ATXN2
GTF2E1 SSR2
GTF2E1 AP2M1
GTF2E1 GNB1
GTF2E1 TRIP12
ATP5F1 EIF2S2
ATP5F1 PSMA3
ATP5F1 SFRS9
ATP5F1 LRPAP1
ATP5F1 SDHB
ATP5F1 HLA-DMB
ATP5F1 SSR1
ATP5F1 PPIA
ATP5F1 SPCS2
ATP5F1 HSPA9
ATP5F1 PRMT5
ATP5F1 UBE2I
ATP5F1 VDAC2
ATP5F1 PSMB8
ATP5F1 ATP5G3
ATP5F1 RPL36AL
ATP5F1 CD47
ATP5F1 RPL35A
ATP5F1 TCP1
ATP5F1 MRPS12
ATP5F1 ATP5B
ATP5F1 FBL
ATP5F1 HNRNPH1
ATP5F1 AMD1
ATP5F1 ATP5O
LRPAP1 ATP6V1F
LRPAP1 CORO1A
LRPAP1 MAN2B1
LRPAP1 PSAP
LRPAP1 ANXA2
NNMT PCOLCE
NNMT THBS2
SMAD2 SURF1
SMAD2 UQCRH
SLK RBM34
SLK RGN
SLK ZNF280A
SATB1 HTN1
HLA-DMB MS4A1
HLA-DMB MOBKL1B
HLA-DMB HLA-DMA
HLA-DMB HLA-DQB1
LIMK1 HK1
GNG10 PABPC1
GNG10 TDG
GNG10 TUBA1A
GNG10 HNRNPK
GNG10 CTNNB1
GNG10 COMT
GNG10 CAMLG
GNG10 TRIP12
GNG10 LOC100131311
GNG10 CLTC
ACLY CNP
ACLY SMC1A
ACLY PIM1
ACLY TNIP1
ACLY UBAP2L
ACLY STIP1
ACLY ARHGDIA
ACLY SNRPA
ACLY NOLC1
ACLY SP140
ACLY FH
ACLY MPI
ACLY HNRNPU
ACLY RAD23A
ACLY SAFB
ACLY HMHA1
ACLY CTCF
ACLY CKAP5
ACLY MTA1
ACLY FAM120A
ACLY CCT6A
ACLY PRDX1
ACLY UNG
ACLY RBM42
ACLY SDHA
EIF3E PHB2
EIF3E SUMO1
EIF3E RPL35A
EIF3E TCEA1
EIF3E SRP72
EIF3E BTK
EIF3E FBL
EIF3E SSBP1
EIF3E ATP5O
CSRP1 HSPA9
CSRP1 RHOG
CSRP1 CSTB
CSRP1 TNIP1
CSRP1 CD63
CSRP1 PTTG1IP
CSRP1 LMAN2
CSRP1 SURF1
MAP4 MBOAT7
RBBP8 SSB
RBBP8 EBNA1BP2
DYNLT3 YWHAZ
NAP1L1 TDG
NAP1L1 SFRS4
NAP1L1 TNIP1
NAP1L1 NSMAF
NAP1L1 PWP1
NAP1L1 MARS
NAP1L1 TRIP12
NAP1L1 ATXN2
NAP1L1 SNRPF
NAP1L1 HNRNPU
NAP1L1 USP5
NAP1L1 SUZ12
NAP1L1 SFRS11
NAP1L1 PEBP1
NAP1L1 H3F3A
NAP1L1 EWSR1
NAP1L1 CAPZA2
NAP1L1 SURF1
NAP1L1 ESD
NAP1L1 WAPAL
NFATC3 BRD2
NFATC3 ZNF638
NUP88 HMGB1
NUP88 SERPINB1
NUP88 H3F3A
NUP88 YWHAH
NUP88 CLTC
GARS PABPC1
GARS MTA1
GARS EXOSC7
GARS E2F3
GARS UNG
GARS EPRS
GARS SAFB
GARS PRKACA
ACSL1 GM2A
POLR2K PSMD14
POLR2K COX6A1
POLR2K EIF2S2
POLR2K SUMO1
POLR2K SDHC
POLR2K SFRS3
CLNS1A RBMX
CLNS1A COX6B1
CLNS1A CYCS
CLNS1A RPIA
CLNS1A PSMD6
CLNS1A MTMR6
CLNS1A C21orf33
CLNS1A SNRPF
CLNS1A EIF3F
CLNS1A LOC100131311
CLNS1A CLTC
CLNS1A TCEB1
CLNS1A XPO1
CLNS1A EIF1
CLNS1A SUMO1
CLNS1A TOMM20
CLNS1A YWHAB
CCT5 EBP
CCT5 ALDOA
CCT5 COX5A
CCT5 CENPA
CCT5 PAICS
CCT5 VDAC1
CCT5 HSPE1
CCT5 NDUFA9
CCT5 MTHFD2
CCT5 PSMB2
CCT5 SSBP1
CCT5 PSMC5
CCT5 PSMB3
CCT5 PSMD4
CCT5 NDUFV2
CCT5 EPRS
CCT5 CYC1
CCT5 MTA1
CCT5 EBNA1BP2
CCT5 PSMB1
CCT5 DNAJC2
CCT5 MRPL12
CCT5 EIF2S1
CCT5 HSPA9
CCT5 CCT3
CCT5 PFKP
CCT5 CSE1L
CCT5 HMGA1
CCT5 AP2M1
CCT5 DDX21
CCT5 VDAC2
CCT5 RBM4
CCT5 SLC25A6
CCT5 EIF3I
CCT5 TUFM
CCT5 CKAP5
CCT5 UBE2N
CCT5 LDHA
CCT5 PRMT1
CCT5 HNRNPA1
CCT5 MCM2
CCT5 NME1
CCT5 NASP
CCT5 MCM7
CCT5 GLO1
CCT5 CCNB1
CCT5 CCT8
STX4 ADORA2A
STX4 GNAS
STX4 SFRS4
STX4 PTTG1IP
STX4 SHC1
STX4 IFI30
STX4 ATP6V1E1
STX4 NPC2
STX4 TRD@
STX4 CTSH
STX4 IGBP1
STX4 PSMB8
STX4 TSG101
STX4 TMED10
STX4 ATP5O
ARPC4 PABPC1
ARPC4 MS4A1
ARPC4 YWHAZ
ARPC4 NCK1
ARPC4 TMED9
ARPC4 PURA
ARPC4 ARHGDIB
JUND CALM3
SP3 EIF4G2
SP3 TRA2B
SP3 SSB
SP3 MOBKL1B
SP3 PTPRC
RPL36AL EIF4G2
RPL36AL NPM1
RPL36AL CD48
RPL36AL PSMA3
RPL36AL VDAC2
RPL36AL NEDD8
RPL36AL MAP2K1
RPL36AL CCT7
RPL36AL ATP5B
RPL36AL SSR4
RPL36AL CUL1
RPL36AL PSMC2
RPL36AL C11orf58
RPL36AL MRPS12
RPL36AL AMD1
TRA2A EIF4G2
TRA2A MS4A1
TRA2A HNRNPF
TRA2A PTGES3
TRA2A SUMO1
TRA2A SEPT7
TRA2A ARHGDIB
TRA2A SFRS9
ALDOA GM2A
ALDOA TMED10
ALDOA ATP6V1F
ALDOA PSMD2
ALDOA ATP6V1B2
ALDOA ACOT7
ALDOA PSMB3
ALDOA CKS2
ALDOA IFI30
ALDOA CHAF1A
ALDOA SOX4
ALDOA RDBP
ALDOA COX5B
ALDOA HSPA9
ALDOA MCM4
ALDOA COX8A
ALDOA MTHFD2
ALDOA PDXK
ALDOA DSTN
ALDOA FDPS
ALDOA PSMD7
ALDOA LDHA
ALDOA PRMT1
ALDOA CSTB
ALDOA PRDX1
ALDOA AKR1A1
ALDOA NDUFB7
ALDOA YWHAB
ALDOA PGK1
ARHGEF1 ARHGAP4
ITGB2 NR1H3
ITGB2 CCL5
ITGB2 ATP6V1B2
ITGB2 MMP9
ITGB2 LAMP1
BCL6 EPS15
PPIA TUFM
PPIA SNRPD2
PPIA CCT6A
PPIA RPL35A
PPIA CAPZA1
PPIA HSPE1
PPIA MYO5B
PPIA ARHGDIB
PPIA CCT8
HTN1 CFB
HTN1 DBI
HTN1 CYP2A13
HTN1 FAS
HTN1 ARL4D
HTN1 COL9A2
HTN1 MAPK14
XPO1 CTCF
XPO1 ARHGEF7
XPO1 FNTA
XPO1 RBMX
XPO1 MARS
XPO1 IGBP1
XPO1 TRIP12
XPO1 PCBP1
XPO1 ATP6V1E1
XPO1 TSG101
XPO1 YWHAE
XPO1 MAPRE1
XPO1 TOPBP1
XPO1 HADHB
XPO1 IRAK1
XPO1 COPB1
XPO1 MTIF2
XPO1 CBX1
XPO1 UBE2A
XPO1 SPCS2
XPO1 ECH1
XPO1 SUZ12
XPO1 MOBKL1B
XPO1 EPS15
XPO1 HMGB1
XPO1 EFR3A
XPO1 CORO1A
XPO1 ETF1
XPO1 EIF4H
XPO1 TRA2B
PRKCB SLA
BRPF1 MAP3K11
BRPF1 RAD23A
BRPF1 NOMO1
BRPF1 TATDN2
BRPF1 SDHA
HYOU1 NUP93
HYOU1 BCL3
HYOU1 ATP6AP1
HYOU1 IL10RA
HYOU1 HUWE1
HYOU1 RHOG
HYOU1 NOMO1
HYOU1 AP2M1
HYOU1 LAMP1
HYOU1 BLVRA
HYOU1 ZYX
HYOU1 AP2S1
HYOU1 SMARCA2
ATXN2 HSF1
ATXN2 SFRS4
ATXN2 GGA3
ATXN2 GCN1L1
ATXN2 HK1
ASAH1 PPT1
ASAH1 RAB1A
ASAH1 IFI30
ASAH1 NPC2
ASAH1 SDCBP
ZNF267 TMED2
ZNF267 RAB1A
ZNF267 DEK
PSMC2 AMD1
PSMC2 EIF2S2
PSMC2 PRDX3
AKR1A1 SFRS9
AKR1A1 DBI
AKR1A1 PPT1
AKR1A1 CORO1A
AKR1A1 AP2M1
AKR1A1 FKBP1A
AKR1A1 GTF2A2
AKR1A1 ANXA2
ACTB EEF1A1
ACTB PABPC1
USP4 MED12
USP4 ARHGDIA
USP4 GGA3
USP4 SP140
NAE1 RAB1A
NAE1 SUMO2
NAE1 NPM1
NAE1 PPT1
NAE1 SUMO1
NAE1 MYO5B
NAE1 RBBP4
NAE1 PRDX3
NAE1 VDAC2
NAE1 TARS
TARS GNAS
TARS EIF2S2
TARS NPM1
TARS METAP1
TARS GLUD1
TARS TCP1
TARS PAICS
TARS PRMT5
TARS IK
TARS ARCN1
SEC24C KPNB1
SEC24C CHD4
SEC24C HNRNPU
SEC24C TNIP1
SEC24C HK1
PGK1 EIF4G2
PGK1 HCCS
PGK1 EIF4A1
PGK1 COX7B
PGK1 PAICS
PGK1 EIF5
PGK1 ATP5B
PGK1 PSMB9
GUK1 ARPC1B
GUK1 COX6A1
GUK1 GSTP1
GUK1 PHB
GM2A FAM50A
GM2A WARS
GM2A PSME2
GM2A ACO1
GM2A CAD
GM2A KIF2C
GM2A SERPINA1
GM2A APOC1
GM2A ACP5
GM2A CD63
GM2A CTSD
GM2A PDXK
GM2A CKAP5
GM2A MT1A
GM2A PRDX1
PCCB ATP1B3
PCCB TOPBP1
PCCB STMN1
PCCB NARS
PCCB MRPS22
PCCB EPRS
PCCB ATP5B
ODC1 H2AFZ
ARF1 PSMC5
ARF1 SHC1
ARF1 FAM50A
ARF1 COX6B1
ARF1 ARHGDIA
ARF1 COX8A
ARF1 DCTN2
RDBP HMBS
RDBP NDUFS8
RDBP MRPL23
RDBP H3F3A
RDBP GINS1
MCM5 NOLC1
MCM5 MCM4
MCM5 CTPS
MCM5 H2AFX
VCAN THBS2
RBM34 COL4A6
RBM34 VLDLR
RBM34 PDE3B
RBM34 ZNF280A
RBM34 ITPR2
PSMD2 NUP93
PSMD2 PSMC5
PSMD2 IDH3G
PSMD2 PSMB3
PSMD2 PTOV1
PSMD2 MSN
PSMD2 BUD31
PSMD2 BCAP31
PSMD2 ATP6AP1
PSMD2 HADHB
PSMD2 PFKP
PSMD2 ECH1
PSMD2 AP2M1
PSMD2 IMMT
PSMD2 PDHA1
PSMD2 ECHS1
PSMD2 MYL6B
PSMD2 RBM42
SCRIB ADRM1
WAPAL EED
WAPAL PHF15
WAPAL PHF3
WAPAL METAP1
WAPAL TOP2B
WAPAL EPS15
WAPAL LOC100131311
WAPAL BAT1
WAPAL RAB21
SNRPA KPNB1
SNRPA HK1
SNRPA MLF2
COPA EBNA1BP2
ZNF787 FRMPD4
ZNF787 PDE3B
NASP ATP1B3
NASP HSPE1
NASP MCM3
RPIA SUMO2
RPIA NPM1
RPIA SON
RPIA HNRNPU
RPIA RAP1A
RPIA RBMX
RPIA NFKB1
RPIA HSPA9
RPIA VDAC2
RPIA RBM4
RPIA SFRS11
RPIA ESD
HCCS ATP5G3
HCCS PAICS
HCCS EIF5
HCCS ATP5B
ELF1 EIF4G2
ELF1 TAF7
ELF1 ATP5G3
ELF1 RAD21
ELF1 IRF9
ELF1 C11orf58
ELF1 EDEM1
ELF1 ZNHIT3
ELF1 H3F3B
ELF1 PTPRC
PSMC5 CBX1
PSMC5 PARK7
PSMC5 PUF60
PSMC5 PWP1
PSMC5 NACA
PSMC5 ADAR
PSMC5 CDC25B
PSMC5 IMMT
PSMC5 PSMD4
PSMC5 RALY
PSMC5 TOPBP1
PSMC5 EPRS
PSMC5 TATDN2
PSMC5 VBP1
PSMC5 ECH1
PSMC5 QARS
PSMC5 AP2M1
PSMC5 USP5
PSMC5 SUZ12
PSMC5 CKAP5
PSMC5 ADRM1
PSMC5 EIF1
PSMC5 ARHGDIA
PSMC5 ADORA2A
PSMC5 NARS
PSMC5 NDUFS8
EIF4A2 PARK7
EIF4A2 YWHAZ
EIF4A2 CUL1
EIF4A2 ELMO1
EIF4A2 RAB1A
EIF4A2 NCK1
EIF4A2 FKBP1A
EIF4A2 GNB1
EIF4A2 PRKAR1A
EIF4A2 KRT10
EIF4A2 AMD1
METAP1 USF2
METAP1 TOPBP1
METAP1 E2F3
METAP1 LOC100131311
METAP1 IL10RA
METAP1 BARD1
METAP1 KIAA0174
METAP1 H3F3A
METAP1 RBM4
METAP1 HMGB1
METAP1 CCT6A
METAP1 DDX39
NIPA2 EED
NIPA2 SPCS2
NIPA2 CCT6A
NIPA2 CAPZA1
NIPA2 ZNF146
NIPA2 UBXN4
NIPA2 SFRS11
NIPA2 HDAC2
UBA52 SNRPD2
UBA52 RPL38
UBA52 GNB2L1
UBA52 RPS6
UBA52 RPL12
UBA52 ARHGDIB
UBE2N SFRS9
UBE2N PSMD6
UBE2N CCT6A
UBE2N PSMD4
UBE2N DDX39
UBE2N CAPZA2
UBE2N CCT8
RPL29 PABPC1
RPL29 RPL6
RPL29 RPL35A
TAF9 MAPRE1
TAF9 SPCS2
TAF9 SUMO1
TAF9 ATP6V1E1
TAF9 NSMAF
TAF9 ILF2
TUFM UBE2I
TUFM PRMT1
TUFM EBNA1BP2
TUFM ATP6V1F
TUFM MANF
TUFM EIF4H
KIF2C MKI67
KIF2C LDHA
KIF2C CCNF
KIF2C GINS1
TM9SF2 SEPT7
TM9SF2 RAB1A
TATDN2 ZNF638
TATDN2 BPTF
TATDN2 RAD23A
TATDN2 HNRNPK
TATDN2 USF2
TATDN2 SAFB
TATDN2 LOC100131311
TATDN2 SDHA
SFRS3 PSMD14
SFRS3 TMED10
SFRS3 PTGES3
SFRS3 RPL35A
SFRS3 DBI
SFRS3 PRKAR1A
SFRS3 RPA1
SFRS3 ARF6
SERPINA1 FCER1G
SERPINA1 MT1A
SERPINA1 GBP1
SERPINA1 LILRB4
SERPINA1 GLUL
SERPINA1 CD63
SERPINA1 SERPING1
SERPINA1 WARS
SERPINA1 CTSD
SERPINA1 S100A8
SERPINA1 SLC31A2
SERPINA1 NKG7
SERPINA1 GRN
COL6A2 MYH9
COL6A2 LGALS3BP
COL6A2 COL4A2
COL6A2 COL6A3
ARD1A GSTP1
ARD1A VBP1
ARD1A NDUFS8
ARD1A GTF2A2
ARD1A ANXA2
PSMB1 NPM1
PSMB1 UQCRH
PSMB1 PSMA6
TNFSF10 GBP2
TNFSF10 CEBPD
TNFSF10 STOM
TNFSF10 SERPING1
TNFSF10 IRF1
RPS3 EEF1G
RPS3 RPL18A
RPS3 RPS10
RPS3 RPL18
PSEN1 TOP2B
MYH9 HUWE1
MYH9 LGALS3BP
MYH9 R3HDM1
MYH9 COL4A2
MYH9 ZFP36L2
MYH9 MSN
MYH9 ZYX
NCOR2 PHF15
NCOR2 LGALS3BP
NCOR2 HUWE1
NCOR2 PCOLCE
NCOR2 SMARCA4
NCOR2 COL4A2
NCOR2 LAMP1
NCOR2 MMP9
NCOR2 SAFB
NCOR2 ACTN1
SPCS2 DARS
SPCS2 LAPTM5
SPCS2 MRPL28
SPCS2 FNTA
SPCS2 HLA-DMA
SPCS2 PTMA
SPCS2 IRAK1
SPCS2 TBCC
SPCS2 CLTC
SPCS2 GTF2A2
SPCS2 EED
SPCS2 PTTG1IP
SPCS2 BTK
SPCS2 VDAC2
SPCS2 RBM4
SPCS2 MOBKL1B
SPCS2 UFD1L
SPCS2 EFR3A
SPCS2 EIF1
SPCS2 RASSF2
SPCS2 SUMO1
SPCS2 RPL35A
SPCS2 RAP1A
SPCS2 UQCRH
SPCS2 EIF4H
SPCS2 TRA2B
SPCS2 ATP5O
MARCH6 BRD2
MARCH6 TRIM38
MARCH6 BPTF
MARCH6 ZNF136
MARCH6 HNRNPK
MARCH6 ZNF91
HSPA9 STIP1
HSPA9 IARS
HSPA9 VDAC2
HSPA9 MTHFD2
HSPA9 FDPS
HSPA9 CKAP5
HSPA9 PSMB2
HSPA9 SUMO1
HSPA9 ATP5B
HSPA9 CCNB1
HSPA9 EIF4H
SLC7A6 MSN
SLC7A6 CYTH1
SLC7A6 MOBKL1B
COX5A HNRNPF
COX5A PSMB3
COX5A DDX39
COX5A PSMB10
COX5A AIMP2
COX5A CHAF1A
BARD1 SUZ12
BARD1 DDX21
ADSS PTGES3
PSMB10 PSMB9
PSMB10 PSME2
PSMB10 PSMB3
PSMB10 GBP2
PSMB10 MYD88
PSMB10 LOC100131311
PSMB10 AP2S1
PSMB10 SPI1
PSMB10 CD63
PSMB10 ECHS1
PSMB10 BLVRA
PSMB10 RAD23A
PSMB10 ADRM1
PSMB10 PRDX1
PSMB10 NDUFS8
NPC2 SHC1
NPC2 GPX4
NPC2 CD46
NPC2 LST1
NPC2 RHEB
NPC2 MTMR6
NPC2 IL10RA
NPC2 CD63
NPC2 SRGN
NPC2 CD47
NPC2 EIF1
NPC2 SSR2
NPC2 PTTG1IP
NPC2 CST3
NDUFV2 TCEB1
NDUFV2 HSPE1
NDUFV2 NDUFA9
NDUFV2 ATP6V1B2
PRMT5 PRMT1
PRMT5 HSPA4
PRMT5 SSR1
PRMT5 IK
PRMT5 IARS
UBE2I MAPRE1
UBE2I CTSH
UBE2I CLPP
UBE2I PHB2
UBE2I ZNF146
UBE2I CORO1A
UBE2I MCM7
UBE2I IARS
UBE2I PMS2L3
UBE2I MCM3
LAMB2 BTN2A1
KRT10 TAF7
KRT10 TMED10
KRT10 EIF1
KRT10 IK
KRT10 RBM4
KRT10 FBL
SLC25A6 EEF1D
SLC25A6 FH
SLC25A6 EIF1
SLC25A6 RPL6
SLC25A6 ECHS1
SLC25A6 VDAC1
SLC25A6 AP2M1
SLC25A6 BCAP31
SPI1 AP2S1
SPI1 SMARCA4
PSMA3 ATP5G3
PSMA3 EIF2S2
PSMA3 SUMO1
PSMA3 CCT7
COX17 MRPL28
COX17 TRA2B
COX17 GTF2A2
CCT6A TDG
CCT6A CYCS
CCT6A TRIP12
CCT6A PSMD6
CCT6A UBE2A
CCT6A SNRPF
CCT6A U2AF1
CCT6A DUT
CCT6A SSBP1
CCT6A PMS2L3
CCT6A SNRPB2
CCT6A EFR3A
CCT6A SUMO1
CCT6A NARS
CCT6A CSE1L
CCT6A CCT8
TXN PSMA6
MTIF2 HSP90AA1
MTIF2 FNTA
MTIF2 ZNF146
MTIF2 VDAC1
MTIF2 HSPE1
MTIF2 LOC100131311
MTIF2 TRIP12
PRPS1 NFKB1
PRPS1 BTK
PRPS1 SEPT7
PRDX1 MPP1
PRDX1 TMED10
PRDX1 ATP6V1F
PRDX1 COX6B1
PRDX1 VDAC1
PRDX1 PSME2
PRDX1 ACOT7
PRDX1 MANF
PRDX1 DTYMK
PRDX1 GSTP1
PRDX1 GLRX
PRDX1 CLTC
PRDX1 CHAF1A
PRDX1 BCAP31
PRDX1 PARK7
PRDX1 CCT3
PRDX1 NOMO1
PRDX1 CTSD
PRDX1 PDXK
PRDX1 NUP93
PRDX1 ATOX1
PRDX1 ARPC2
PRDX1 CSTB
PRDX1 LGALS1
PRDX1 RRS1
PRDX1 COX8A
USP7 EPS15
USP7 HSP90AA1
USP7 SFRS4
USP7 PUF60
USP7 FNTA
USP7 HNRNPU
USP7 AP2M1
USP7 PDHB
USP7 BCLAF1
USP7 CLTC
USP7 HNRNPC
USP7 PCBP1
NFKB2 MAP3K11
NFKB2 IDH3G
C1QB GBP2
C1QB SERPING1
C1QB WARS
C1QB TCN2
C1QB GZMH
SDHC CKAP5
SDHC PTGES3
SDHC MRPL23
SDHC NDUFA9
SDHC ATP5B
SDHC ARHGDIB
TUBGCP3 RRP1B
SYK HNRNPH1
SYK MS4A1
SYK HNRNPF
SYK RPA1
CCNB1 MELK
CCNB1 CYCS
CCNB1 RANBP1
CCNB1 CKS2
CCNB1 EBP
CCNB1 CENPA
CCNB1 MCM2
CCNB1 ILF2
CCNB1 MCM4
CCNB1 MYBL2
CCNB1 ATP5B
CCNB1 MTHFD2
CCNB1 PSMA6
CCNB1 LDHA
CCNB1 KIF11
CCNB1 NME1
CCNB1 UQCRH
CCNB1 LOC1720
CCNB1 CCT8
CCNB1 MCM3
RBM5 RGS19
RBM5 PAFAH1B1
ESD PUM1
ESD HSP90AA1
ESD NDUFA9
ESD HDAC2
ESD DTYMK
ESD APRT
ESD RBBP4
ESD PDHB
ESD IRAK1
ESD CLTC
ESD PSMB7
ESD COX5B
ESD U2AF1
ESD H3F3A
ESD CAMLG
ESD DSTN
ESD PABPC1
ESD SUMO1
ESD NARS
ESD DDX21
ESD CCT8
ATP5O COX6A1
ATP5O NPM1
ATP5O ATP5A1
ATP5O HMGN1
ATP5O MAPRE1
ATP5O SFRS9
ATP5O NDUFB7
ATP5O RHEB
ATP5O MTMR6
ATP5O OAT
ATP5O PPT1
ATP5O PSMA2
ATP5O SAP18
ATP5O VDAC2
ATP5O SNRPD2
ATP5O SSBP1
ATP5O ZNHIT3
ATP5O COX7C
ATP5O MRPS12
ATP5O HNRNPC
ATP5O AMD1
PHF15 GGA3
PHF15 MSN
CSK GCN1L1
CSK SAFB
COX6A1 PSMB9
COX6A1 COX7A2
COX6A1 MANF
COX6A1 IGBP1
COX6A1 PDHB
COX6A1 GTF2A2
COX6A1 COX5B
COX6A1 PPT1
COX6A1 VBP1
COX6A1 COX8A
COX6A1 GNB1
COX6A1 RBM4
COX6A1 PSMA6
COX6A1 SUMO1
COX6A1 SSR2
COX6A1 LMAN2
HSPH1 ATR
HSPH1 CENPA
HSPH1 HSP90AA1
HSPH1 UQCRH
HSPH1 CLTC
HSPH1 PAICS
HSPH1 HSPE1
LGALS3BP SERPING1
LGALS3BP SMARCA4
LGALS3BP ATP6V1B2
LGALS3BP ZYX
LGALS3BP MAP4K1
LGALS3BP HUWE1
LGALS3BP IFI30
LGALS3BP COL4A2
LGALS3BP PCOLCE
LGALS3BP TNFAIP2
LGALS3BP ATP6AP1
LGALS3BP GLUL
LGALS3BP HK1
LGALS3BP CTSD
LGALS3BP GRN
LGALS3BP C2
LGALS3BP ACTN1
LGALS3BP COL6A3
TPM4 LAPTM5
TPM4 AP2M1
TPM4 CSNK1D
TCN2 C2
TCN2 GBP1
TCN2 CD63
ANXA5 IFI16
SEPT7 PSMD14
SEPT7 NEDD8
SEPT7 XRCC5
SEPT7 HMGB2
SEPT7 CSNK2B
SEPT7 SUMO1
SEPT7 CORO1A
SEPT7 TCEA1
SEPT7 YWHAZ
SEPT7 EIF4H
SEPT7 TMED10
SDCBP CYBA
SDCBP ATP6V1B2
SDCBP IQGAP1
SDCBP ANXA2
HCLS1 NFKB1
HCLS1 CSNK2B
HCLS1 GNAS
LGALS3 MT1A
LGALS3 GLUL
LGALS3 CD63
ITPR3 HK1
ITPR3 MYST3
ZYX SIRPA
ZYX MSN
ZYX ZFP36L2
ZYX GRN
ACO1 MMP9
IARS SFRS9
IARS HSPA4
IARS ARCN1
IARS TCP1
IARS PAICS
IARS COPS6
IARS EIF4H
FKBP1A GPS1
FKBP1A SFRS9
FKBP1A PSMD6
FKBP1A LAMP1
FKBP1A MSN
FKBP1A TOMM20
FKBP1A M6PR
FKBP1A CAPNS1
FKBP1A IRF9
FKBP1A PPT1
FKBP1A ATOX1
FKBP1A ELMO1
FKBP1A CALM3
FKBP1A PRKAR1A
FKBP1A PTTG1IP
FKBP1A IK
COX5B PSMB9
COX5B EIF1
COX5B MRPL23
COX5B COX6B1
COX5B UBE2L3
COX5B SSBP1
COX5B PSMA6
ATP5G1 PARK7
ATP5G1 RANBP1
ATP5G1 GSTP1
ATP5G1 FBL
CCNI GNAS
CCNI TMED10
CCNI SON
CCNI SFRS4
CCNI KIAA0174
CCNI MOBKL1B
HNRNPF MAPRE1
HNRNPF SFRS9
HNRNPF ATP5A1
HNRNPF PHB
HNRNPF CCT7
HNRNPF NFKB1
HNRNPF M6PR
HNRNPF CDK4
LEPROT SFRS4
LEPROT SON
LEPROT NSMAF
LEPROT LOC100131311
LEPROT BAT1
LEPROT NACA
NDUFB7 PARK7
NDUFB7 H3F3A
NDUFB7 NDUFS8
GBP2 GBP1
GBP2 CD63
GBP2 SERPING1
TOPBP1 EED
TOPBP1 UBXN4
TOPBP1 RFC4
TOPBP1 SUMO1
TOPBP1 R3HDM1
TOPBP1 LBR
TOPBP1 TLK1
TOPBP1 HSP90AA1
TOPBP1 MLH1
TOPBP1 AP2M1
TOPBP1 U2AF1
PHB ATP5G3
PHB PRMT1
PHB HMGA1
PHB C11orf58
PHB MRPS12
PHB ATP5B
PHB CCT7
PHB CDK4
PHB GTF2A2
RBBP4 HMGB1
RBBP4 SFRS9
RBBP4 HMGB2
RBBP4 YWHAH
RBBP4 ARCN1
RBBP4 SFRS11
RBBP4 HSP90AA1
RBBP4 CORO1A
RBBP4 SRP72
RBBP4 HNRNPC
RBBP4 EXOSC7
RBBP4 CTDSP2
PMS2L5 TNIP1
UFM1 SSBP1
UFM1 COX7B
KNTC1 EIF4H
KNTC1 GINS1
CYC1 PARK7
CYC1 PUF60
CYC1 DNAJC2
CYC1 CORO1A
CYC1 HSPE1
CYC1 ATP5B
CYC1 MANF
CYC1 DCTN2
CYC1 GTF2A2
CYC1 AIMP2
LOC728844 BRD2
LOC728844 MTA1
LOC728844 HMGB1
LOC728844 KIAA0174
LOC728844 SFRS11
LOC728844 PTPRC
MBOAT7 DGKZ
MBOAT7 MMP9
MBOAT7 PTOV1
MBOAT7 MED12
MBOAT7 IL10RB
MBOAT7 RAD23A
MBOAT7 MYO5A
MBOAT7 HK1
MBOAT7 SDHA
TFDP1 RPA1
TFDP1 PTGES3
BCAP31 MAPRE1
BCAP31 CCND1
BCAP31 FAM50A
BCAP31 ECHS1
BCAP31 CLTC
SAT1 MPP1
SAT1 CD63
SAT1 CAST
SAT1 PSMB9
SAT1 DTYMK
CBX1 MOBKL1B
CBX1 PUF60
CBX1 EZH2
CBX1 SHC1
CBX1 IL10RA
CBX1 SAP18
CBX1 CLTC
CBX1 PCBP1
CBX1 DCTN2
CBX1 EIF4H
ISCU EEF1D
ISCU TMED10
ISCU SSR2
ISCU TRIP12
ISCU NACA
ISCU SRGN
RAD21 EIF4G2
RAD21 PTMA
RAD21 RAP1A
RAD21 DUT
RAD21 PRDX3
RAD21 TRA2B
ATP2A3 GGA3
ATP2A3 SNRNP70
ATP2A3 SAFB
TRD@ FYN
TRD@ TMED10
TRD@ TRBV5-4
TRD@ CD2
REST ROS1
REST MPL
MT1P2 MT1A
TYK2 BCL3
TYK2 SFRS4
TYK2 HUWE1
TYK2 SAFB
GNB1 ADAR
GNB1 SFRS4
GNB1 LAPTM5
GNB1 PUF60
GNB1 TRIP12
GNB1 PCBP1
GNB1 MYD88
GNB1 CCT7
GNB1 CALM3
GNB1 AP2M1
GNB1 CYTH1
GNB1 PMS2L3
GNB1 EIF3I
GNB1 HNRNPA1
GNB1 USF2
GNB1 PTTG1IP
GNB1 TRA2B
CAD HARS
CAD ADRM1
CAD VDAC1
ATP6V1F PSMB2
ATP6V1F ATOX1
ATP6V1F AP2M1
ATP6V1F MRPS12
ATP6V1F COX8A
ATP6V1F PWP1
SFRS11 EPS15
SFRS11 BRD2
SFRS11 HNRNPK
SFRS11 PPP3CA
SFRS11 BAT1
SFRS11 PTPRC
MAPK6 PARK7
MAPK6 SERPINB1
MAPK6 PSMA6
IRF2 BAT1
IRF2 PCBP1
CTCF HNRNPU
CTCF HTATSF1
CTCF HNRNPK
CTCF SMARCA2
CTCF MYST3
EWSR1 HNRNPU
EWSR1 ADAR
EWSR1 SON
CNN2 MTA1
CNN2 HMHA1
CNN2 HARS
STAT5A NR1H3
STAT5A PAM
STAT5A MMP9
STAT5A LOC100131311
STAT5A SDHA
STAT5A CD7
CLPP PARK7
CLPP PSMD6
CLPP TMED10
CLPP CAST
CLPP NDUFS8
CLPP MANF
FAM120A MSN
FAM120A RBM42
FAM120A HNRNPK
FAM120A RRP1B
HLA-DMA LDHA
HLA-DMA SUMO1
HLA-DMA HLA-DQB1
HLA-DMA YWHAB
COX7B FDPS
COX7B VBP1
COX7B PTMA
COX7B SSBP1
COX7B GTF2A2
TCP1 PSMD14
TCP1 GNAS
TCP1 VDAC2
TCP1 PSMB8
TCP1 HNRNPC
TCP1 ILF2
TRA2B XRCC5
TRA2B ARCN1
TRA2B RBMX
TRA2B MAPRE1
TRA2B CCNG1
TRA2B NFKB1
TRA2B BCLAF1
TRA2B EIF3F
TRA2B KIAA0174
TRA2B TAF7
TRA2B BAT1
TRA2B HMGB1
TRA2B SNRPB2
TRA2B DBI
TRA2B ADORA2A
TRA2B C11orf58
TRA2B SSB
CD3D CD2
CAPZA2 EPS15
CAPZA2 SFRS9
CAPZA2 TFAM
CAPZA2 CAMLG
CAPZA2 HNRNPC
IL2RB CAPN2
LMAN2 TMED10
LMAN2 IRAK1
LMAN2 RBM4
LMAN2 MAP4K1
EBP EIF2S1
EBP MANF
PAFAH1B1 EEF1D
PAFAH1B1 MS4A1
PAFAH1B1 SURF1
CBLB ANKRD36B
MPP1 HEXB
MPP1 CAST
MPP1 VDAC1
MPP1 RBM42
MPP1 MANF
MPP1 PDXK
LAPTM5 R3HDM1
LAPTM5 GGA3
LAPTM5 LARP4B
LAPTM5 ECH1
LAPTM5 AP2M1
LAPTM5 CYTH1
LAPTM5 EIF3I
CTDSP2 HNRNPA1
CTDSP2 EFR3A
CTDSP2 PSMD4
CTDSP2 YWHAH
CTDSP2 EIF3F
CTDSP2 TAF10
CTDSP2 RGS19
CTDSP2 ECH1
CTDSP2 EIF1
CTDSP2 SERPINB1
CTDSP2 ZNF146
CTDSP2 RBM4
CTDSP2 HNRNPH1
CTDSP2 TSG101
SON ACTG1
SON SSR1
SON PCBP1
SON CD46
SON ZNF146
SON PRCP
SON PDHB
SON MYST3
SON NFKB1
SON COPB1
SON PI4KA
SON MSN
SON PTPRC
SON CD99
SON RASSF2
SON HNRNPH1
UBE2A EED
UBE2A RHOG
UBE2A VBP1
ACTG1 SNRPD2
ACTG1 RPL6
ACTG1 EEF1G
ACTG1 CTSH
ACTG1 VDAC2
ACTG1 CLTC
ACTG1 CLIC1
H2AFZ ATP5G3
H2AFZ CKS2
H2AFZ GLO1
H2AFZ CCNG1
H2AFZ ATP5B
H2AFZ SFRS9
LARP4B PARK7
LARP4B CTSH
LARP4B STXBP3
LARP4B RBM25
LARP4B SUZ12
LARP4B MSN
LARP4B SURF1
SERPING1 BCL3
SERPING1 CTSD
SERPING1 MAN2B1
SERPING1 STOM
SERPING1 C2
SERPING1 WARS
TDG HMGB1
TDG TFAM
TDG PCMT1
COMT PSME2
COMT HK1
COMT TUBA1A
SMARCA2 BRD2
SMARCA2 PUM1
SMARCA2 SAFB
SMARCA2 CHD4
SMARCA2 HNRNPK
NDUFA9 PARK7
NDUFA9 TMED10
NDUFA9 APRT
NDUFA9 MRPL23
NDUFA9 TTC1
NDUFA9 PMS2L3
NDUFA9 LOC100131311
NDUFA9 EIF4H
NDUFA9 CLTA
ACOT7 VDAC1
ACOT7 IMMT
ACOT7 CENPA
ACOT7 EPRS
ACOT7 PSAP
ACOT7 ACP5
ACOT7 GLUL
ACOT7 CD63
ACOT7 MAN2B1
ACOT7 AIMP2
ACOT7 ANXA2
ACOT7 DBI
ACOT7 DDX21
NACA EEF1D
NACA RPL6
NACA NPM1
NACA IGBP1
NACA PDHB
NACA LOC100131311
NACA H3F3A
NACA BAT1
NACA SNRPD2
NACA SUZ12
TLK1 TOP2B
TLK1 PPP2CA
TLK1 KIAA0174
TLK1 RBM25
RPS10 RPL18
RPS10 EEF1G
RPS10 RPL31
RPS10 RPL11
TSG101 TOP2B
TSG101 RHEB
TSG101 TAF10
TSG101 MRPL23
TSG101 BLVRA
TSG101 COPB1
TSG101 POLD4
RANBP1 PRMT1
RANBP1 YBX1
RANBP1 CKS2
RANBP1 GLO1
RANBP1 CCT8
IMMT ATR
PSMD6 EEF1D
PSMD6 EIF2S2
PSMD6 NPM1
PSMD6 GLUD1
PSMD6 RBMX
PSMD6 SFRS9
PSMD6 SAP18
PSMD6 RBM4
PSMD6 SSR2
CIRBP MYST3
CIRBP EEF1D
FARSA RBM42
FARSA ECH1
FARSA PRMT1
PRDX3 MTHFD2
PRDX3 ATP5G3
PRDX3 AMD1
GNB2L1 EEF1G
GNB2L1 RPL6
GNB2L1 RPL12
DECR1 TMED10
DECR1 SNRPF
DECR1 PPT1
DECR1 SSR2
DECR1 GLUD1
DECR1 KIAA0174
DECR1 LOC100131311
DECR1 VDAC2
DECR1 RBM4
RPS7 LDHA
CYP2A6 CYP2A13
IRAK1 TMED10
IRAK1 PUF60
IRAK1 ARCN1
IRAK1 AP2M1
IRAK1 EIF4H
IRAK1 UQCRH
LOC100131311 BRD2
LOC100131311 BPTF
LOC100131311 TUBA1A
LOC100131311 IL10RB
LOC100131311 TNIP1
LOC100131311 TRIP12
LOC100131311 PDHB
LOC100131311 FOXO1
LOC100131311 PARK7
LOC100131311 PPT1
LOC100131311 TCF3
LOC100131311 HNRNPU
LOC100131311 RAD23A
LOC100131311 NOMO1
LOC100131311 CAMLG
LOC100131311 UNG
LOC100131311 DGKZ
LOC100131311 QARS
LOC100131311 ATR
LOC100131311 CLK2
CLTC SUMO1
CLTC EIF1
CLTC TNIP1
CLTC MYD88
CLTC TRIP12
CLTC CSE1L
CLTC MAPRE1
CLTC PSMD4
CLTC MRPS22
CLTC SSBP1
CLTC COPB1
CLTC UQCRH
CLTC PARK7
CLTC COX8A
CLTC MCM4
CLTC CTNNB1
CLTC MTMR6
CLTC AP2M1
CLTC SUZ12
CLTC SNRPB2
CLTC RHOG
CLTC UFD1L
CLTC HNRNPA1
CLTC ARPC2
CLTC YWHAH
CLTC PSMB3
CLTC ATR
CLTC NARS
CLTC CORO1A
CLTC UBE2L3
CLTC RFTN1
CLTC SAP18
GINS1 PARK7
GINS1 CLTA
GINS1 CCT3
GINS1 KIF11
GINS1 RASSF2
GINS1 CENPA
GINS1 STMN1
GINS1 NARS
GINS1 SUZ12
GINS1 CSE1L
GINS1 DTYMK
DNAJC2 HSP90AA1
DNAJC2 VDAC1
EIF3I YWHAE
EIF3I NDUFS8
EIF3I MRPL12
EIF3I EIF3F
EIF3I EED
EIF3I PMS2L3
INPP5D MED12
INPP5D GGA3
INPP5D SAFB
FCGRT CST3
FCGRT HLA-A
HADHB PRCP
HADHB PCBP1
MAN2B1 ATP6AP1
MAN2B1 ADAR
MAN2B1 RNPEP
MAN2B1 NOMO1
MAN2B1 SMARCA4
MAN2B1 LAMP1
MAN2B1 MMP9
MAN2B1 PRKACA
TTC1 KPNB1
TTC1 ATP6V1B2
TTC1 U2AF1
TTC1 CENPA
TTC1 RAD23A
TTC1 FAM50A
TTC1 VDAC1
TTC1 MCM3
TTC1 USP5
TTC1 CLTA
ECHS1 HSF1
ECHS1 TNIP1
ECHS1 VDAC1
ECHS1 PWP1
ECHS1 APRT
ECHS1 EIF3F
ECHS1 MSN
ECHS1 QARS
ECHS1 USP5
ECHS1 RAD23A
ECHS1 HMHA1
ECHS1 HNRNPA1
ECHS1 ADRM1
ECHS1 MRPL28
ECHS1 RBM42
ECHS1 EIF4H
HMGA1 PRMT1
HMGA1 SRM
HMGA1 MYBL2
HMGA1 MCM4
CAMLG EED
CAMLG IL10RA
CAMLG PSMB3
CAMLG RASSF2
CAMLG SUMO1
CAMLG MRPL28
CAMLG KIAA0174
IGL@ LOC91316
ATP5B ATP5A1
ATP5B EIF2S2
ATP5B SLC25A3
ATP5B SDHB
ATP5B CCT7
ATP5B PDHB
ATP5B AMD1
ATP5B CSNK2B
ATP5B GTF2A2
ATP5B ILF2
ATP5B EIF5
ATP5B VDAC2
ATP5B FDPS
ATP5B ELMO1
ATP5B C11orf58
ATP5B ETF1
ATP5B MRPS12
ATP5B MCM3
MTA1 PABPC1
MTA1 PUM1
MTA1 HSP90AA1
MTA1 MSN
MTA1 RGS19
MTA1 ABL1
RBM4 EEF1D
RBM4 NPM1
RBM4 PUF60
RBM4 HSPE1
RBM4 SRP14
RBM4 YWHAE
RBM4 SFRS9
RBM4 PTMA
RBM4 PARK7
RBM4 EIF3F
RBM4 MTMR6
RBM4 SAP18
RBM4 H3F3A
RBM4 COX8A
RBM4 EIF1
RBM4 SUMO1
RBM4 NDUFS8
RBM4 HNRNPC
RBM4 SUZ12
ABL1 MAPRE1
ABL1 GNAS
ABL1 CAPNS1
KYNU MDH1
KYNU CTSH
C1R C1S
TCEB1 SNRPG
TCEB1 PSMB7
CKAP5 PAICS
CKAP5 STIP1
CKAP5 PWP1
CKAP5 NOLC1
CKAP5 ATP1B3
CKAP5 KIF11
CKAP5 CSNK2B
CKAP5 FDPS
CKAP5 MCM2
CKAP5 FAM50A
CKAP5 H2AFX
CKAP5 MCM3
HMBS NDUFS8
HMBS DDX21
PSMB2 MRPL12
PSMB2 EIF4A1
PSMB2 MTHFD2
PSMB2 PRMT1
PSMB2 PSMB3
PSMB2 UBE2L3
PSMB2 PSMD7
PSMB2 SNRPG
PSMB2 CSNK2B
ZNF136 ZNF91
PRMT1 PAICS
PRMT1 GPS1
PRMT1 AHCY
PRMT1 CHAF1A
PRMT1 GTF2A2
PRMT1 MRPL12
PRMT1 MRPS12
PRMT1 NDUFS8
TOP2B EPS15
TOP2B EEF1D
TOP2B ROS1
TOP2B YWHAH
TOP2B FNTA
TOP2B LBR
TOP2B TFAM
TOP2B NSMAF
TOP2B TOMM20
TOP2B H3F3A
TOP2B RB1CC1
THOP1 EIF4A1
YBX1 PSMD14
YBX1 U2AF1
YBX1 SUMO2
YBX1 MRPL12
YBX1 SUMO1
YBX1 PSMD8
YBX1 MYO5B
YBX1 UBE2S
YBX1 SDHB
YBX1 NEDD8
YBX1 MRPS12
YBX1 VDAC2
YBX1 CCT7
CALM3 TAF7
CALM3 DBI
CALM3 PTMA
CALM3 FNTA
FAM50A CNP
FAM50A SHC1
FAM50A TNIP1
FAM50A DCTN2
FAM50A IDH3G
FAM50A UBTF
FAM50A IL10RA
FAM50A HSPB1
FAM50A NOMO1
FAM50A AP2M1
FAM50A COX8A
FAM50A ATOX1
FAM50A PTTG1IP
FAM50A RBM42
HLA-A IRF9
HLA-A RAB1A
HLA-A CST3
HLA-A IK
NARS TMED10
NARS PUM1
NARS ACAT1
NARS HSPE1
NARS MARS
NARS NUP93
NARS CHD4
NARS MRPS22
NARS CLTA
NARS MPI
NARS HNRNPU
NARS RAD23A
NARS BLVRA
NARS PABPC1
NARS HMGB1
NARS SUMO1
NARS PWP1
PRKAR1A YWHAZ
PRKAR1A TMED10
PRKAR1A RAB1A
CLK2 BRD2
CLK2 GNAS
CLK2 SFRS4
CLK2 GGA3
CLK2 H3F3A
CLK2 BAT1
MYO5B NPM1
MYO5B HSPE1
MYO5B UQCRH
MYO5B CDK4
EEF1A1 LIPA
YWHAB CD47
YWHAB FNTA
YWHAB NDUFS8
YWHAB EIF4H
EIF4H ATP5A1
EIF4H TMED10
EIF4H MTMR6
EIF4H PARK7
EIF4H PSMD9
EIF4H AP2M1
EIF4H SAP18
EIF4H AIMP2
EIF4H H3F3A
EIF4H COX8A
EIF4H YWHAH
EIF4H DDX39
EIF4H UQCRH
EIF4H SUZ12
HDAC2 SNRPD2
HDAC2 HSP90AA1
HDAC2 H3F3A
HDAC2 DDX21
PWP1 PARK7
PWP1 PSMD4
PWP1 PUF60
PWP1 MRPS22
PWP1 PDHB
PWP1 MARS
PSMD14 CSNK1D
PSMD14 SUMO2
PSMD14 EIF2S2
PSMD14 PPP2R5C
PSMD14 SSR1
PSMD14 AHCY
PSMD14 CCT7
PSMD14 AMD1
TMED10 SSR2
TMED10 ATP6V0D1
TMED10 TRIP12
TMED10 SRGN
TMED10 LAMP1
TMED10 ZFP36L2
TMED10 IRF9
TMED10 TFAM
TMED10 ARHGDIB
TMED10 ZNHIT3
TMED10 NCK1
TMED10 SERPINB1
TMED10 HNRNPH1
TMED10 SLC31A2
NDUFA4 SSBP1
NDUFA4 COX6C
ATP5A1 PAICS
ATP5A1 VDAC2
ATP5A1 CAPZA1
ATP5A1 MAPRE1
ATP5A1 SFRS9
ATP5A1 SUMO2
ATP5A1 PTMA
ATP5A1 PDHB
ATP5A1 PARK7
ATP5A1 SNRPD2
ATP5A1 UBE2L3
ATP5A1 UQCRH
HSPA4 ETF1
HSPA4 MCM3
PSMD8 MRPS12
PSMD8 UBE2S
MT2A MT1A
HSP90AA1 ATR
HSP90AA1 SHC1
HSP90AA1 HSPE1
HSP90AA1 DTYMK
HSP90AA1 ZNF146
HSP90AA1 MRPS22
HSP90AA1 PARK7
HSP90AA1 PPT1
HSP90AA1 ANXA2
HSP90AA1 SUMO1
HSP90AA1 CORO1A
HSP90AA1 CSE1L
FYN SPOCK2
ZFP36L2 PAM
TRIP12 PCBP1
TRIP12 DCTN2
TRIP12 CD46
TRIP12 RGS19
TRIP12 COPB1
TRIP12 EED
TRIP12 PPP2CA
TRIP12 BCLAF1
TRIP12 MTMR6
TRIP12 ZNF638
TRIP12 UFD1L
TRIP12 RASSF2
TRIP12 RBM39
TRIP12 RBM25
TRIP12 SIK1
PCBP1 NUP93
PCBP1 MAPRE1
PCBP1 RGS19
PCBP1 EIF1
PCBP1 TOMM20
DCTN2 PUF60
DCTN2 FNTA
DCTN2 PDHB
DCTN2 CLTA
DCTN2 FH
DCTN2 TAF10
DCTN2 AP2M1
DCTN2 H3F3A
DCTN2 UFD1L
DCTN2 YWHAH
DCTN2 SURF1
EXOSC7 PEBP1
EXOSC7 HNRNPA1
EXOSC7 APRT
EXOSC7 AP2S1
EXOSC7 CLTA
NR1H3 CCND1
NR1H3 IL10RB
NR1H3 LST1
NR1H3 IFI30
NR1H3 APOC1
NR1H3 GLUL
NR1H3 CD63
NR1H3 HK1
NR1H3 PDXK
NR1H3 TNFAIP2
NR1H3 BCL3
NR1H3 IL15RA
NR1H3 ATOX1
NR1H3 FTH1
NR1H3 SLC31A2
CAPN1 ELMO1
CAPN1 GNAS
CAPN1 HNRNPU
CAPN1 ECH1
CAPN1 CORO1A
CAPN1 MSN
CAPN1 MOBKL1B
CAPN1 MAPK1IP1L
CAPN1 MAP4K1
CYP27A1 MMP9
CYP27A1 CTSD
RFTN1 EPS15
RFTN1 EZR
RFTN1 FNTA
RFTN1 H3F3A
RFTN1 MSN
RFTN1 COX8A
RHOG NSMAF
RHOG SURF1
RHOG ELF4
RHOG BLVRA
RHOG TUBA1A
RHOG SHC1
RHOG RGS19
RHOG H3F3A
RHOG PDXK
ZNF146 EPS15
ZNF146 NPM1
ZNF146 EIF1
CYP2A13 FAS
CYP2A13 DBI
UBE2S EIF2S2
RGS19 SFRS4
RGS19 GNAS
RGS19 SHC1
RGS19 TAF10
RGS19 PUF60
LAMP1 BRD2
LAMP1 ATP6AP1
LAMP1 ADAR
LAMP1 HUWE1
LAMP1 PRCP
LAMP1 EPRS
LAMP1 MMP9
LAMP1 SIRPA
LAMP1 IQGAP1
LAMP1 GRN
SNRNP70 CDC25B
SNRNP70 HNRNPU
SNRNP70 GGA3
SNRNP70 RUNX3
SNRNP70 SAFB
PSAP SHC1
NFKB1 EPS15
NFKB1 MAPRE1
NFKB1 ARCN1
NFKB1 ECH1
NFKB1 ETF1
NFKB1 ATP6V0D1
NFKB1 IK
C2 ATP6AP1
C2 GLUL
C2 WARS
APOC1 HEXB
MAP4K1 U2AF1
MAP4K1 HUWE1
MAP4K1 SFRS4
MAP4K1 ARHGDIA
MAP4K1 PRKACA
MAP4K1 FUS
MAP4K1 CLTA
VAT1 NOMO1
PSMD9 PARK7
PSMD9 MAPRE1
PSMD9 SFRS9
PSMD9 SNRPF
PSMD9 RALY
PSMD9 MCM4
PSMD9 ADRM1
PSMD9 SUZ12
MS4A1 SUMO2
MS4A1 ARHGDIB
ACTA2 COL4A2
TCF3 TNIP1
TCF3 SDHA
INPPL1 UBTF
INPPL1 ADRM1
INPPL1 SHC1
INPPL1 IL10RB
INPPL1 GCN1L1
DPYSL2 HK1
TAF10 ATR
TAF10 FNTA
TAF10 MRPL23
TAF10 IGBP1
TAF10 MTMR6
TAF10 BTK
TAF10 GTF2A2
TAF10 PPT1
TAF10 EIF1
TAF10 SSR2
TAF10 AMD1
HNRNPK BRD2
HNRNPK FEZ2
HNRNPK PUM1
HNRNPK FNTA
HNRNPK TNIP1
HNRNPK NSMAF
HNRNPK SMARCA4
HNRNPK YWHAE
HNRNPK CTNNB1
HNRNPK KIAA0174
HNRNPK H3F3A
HNRNPK BAT1
HNRNPK SLC9A6
HNRNPK HMGB1
HNRNPK SRGN
HNRNPK SDHA
HNRNPK SUMO1
HNRNPK MLH1
HNRNPK RBM42
HNRNPK UBXN4
AP2M1 TNIP1
AP2M1 ATP6AP1
AP2M1 MANF
AP2M1 RAB21
AP2M1 MAPRE1
AP2M1 PSMD4
AP2M1 HTATSF1
AP2M1 CAPNS1
AP2M1 BLVRA
AP2M1 RFC4
AP2M1 RASSF2
AP2M1 UBAP2L
AP2M1 SIK1
EIF5 MRPS12
H3F3A EEF1D
H3F3A FNTA
H3F3A TNIP1
H3F3A COX6B1
H3F3A RB1CC1
H3F3A YWHAE
H3F3A CYTH1
H3F3A FH
H3F3A HTATSF1
H3F3A PSMB7
H3F3A CLTA
H3F3A PPP1R7
H3F3A RAD23A
H3F3A COX8A
H3F3A SNRPD2
H3F3A HMGB1
H3F3A COX7C
H3F3A RASSF2
H3F3A SUMO1
H3F3A MRPL28
H3F3A LBR
H3F3A MYL6B
H3F3A SSB
H3F3A SDHA
HK1 CNP
HK1 MMP9
HK1 IL10RB
HK1 TNIP1
HK1 SMARCA4
HK1 CDC25B
HK1 MYST3
HK1 PFKP
HK1 STMN1
HK1 RUNX3
HK1 NOMO1
HK1 SMARCC2
HK1 PRKACA
HK1 MRPL28
HK1 SDHA
SAFB BRD2
SAFB PUM1
SAFB SMARCA4
SAFB FUS
SAFB CDC25B
SAFB CHD4
SAFB MLF2
SAFB HARS
SAFB RAD23A
SAFB USP5
SAFB PRKACA
SAFB ZNF638
SAFB ADRM1
SAFB SDHA
NDRG1 FTH1
NDRG1 ATP6V1B2
NDRG1 TNFAIP2
CYTH1 EPS15
CYTH1 GGA3
UCHL3 PUF60
UCHL3 SSB
UCHL3 MAPRE1
UCHL3 HSPE1
IFI27 CD63
CUL1 SDHB
CUL1 GLUD1
CD47 CYBA
HNRNPA1 COX6B1
HNRNPA1 VDAC1
HNRNPA1 PSMB3
HNRNPA1 PSMD4
HNRNPA1 CENPA
HNRNPA1 PEBP1
HNRNPA1 HNRNPU
HNRNPA1 U2AF1
HNRNPA1 QARS
HNRNPA1 COX8A
HNRNPA1 PABPC1
HNRNPA1 KPNB1
HNRNPA1 ADRM1
HNRNPA1 CORO1A
HNRNPA1 NDUFS8
HNRNPA1 SUZ12
BOP1 PABPC1
BOP1 POU2F2
BOP1 ADRM1
PPP2R5C TCEA1
PPP2R5C SUMO1
CSTB HEXB
CSTB NPM1
CSTB SNRPF
CSTB CD63
CSTB CORO1A
CSTB PDXK
GZMA IFITM1
BCL2A1 MTHFD2
BCL2A1 DBI
PSIP1 RBMX
LGALS9 EIF4A1
C11orf58 PAICS
C11orf58 MAPRE1
C11orf58 SDHB
C11orf58 SRP72
C11orf58 IGBP1
C11orf58 PSMB8
C11orf58 AMD1
DYNLT1 IL10RA
DYNLT1 TNIP1
DYNLT1 CD63
DYNLT1 BLVRA
TCEA1 YWHAZ
TCEA1 EIF2S2
TCEA1 VDAC2
RBM42 ZBTB17
RBM42 ATP5D
RBM42 USF2
RBM42 NOLC1
RBM42 PSMB3
RBM42 PTOV1
RBM42 CHD4
RBM42 MLF2
RBM42 CHAF1A
RBM42 PEBP1
RBM42 U2AF1
RBM42 RAD23A
RBM42 USP5
RBM42 ADRM1
RBM42 RFC4
RBM42 PKN1
RBM42 GCN1L1
RBM42 H2AFX
RBM42 SDHA
ATIC PSMD4
ATIC BYSL
ATIC CLTA
COX6C SSBP1
EIF4G2 ETF1
EIF4G2 PHB2
EIF4G2 CCNG1
EIF4G2 STXBP3
EIF4G2 MOBKL1B
EIF4G2 SSR1
EIF4G2 RBM25
EEF1D CD46
EEF1D PSMB3
EEF1D PABPC1
EEF1D EIF1
EEF1D SURF1
BPTF RBM6
BPTF BRD2
BPTF TRIM38
BPTF ZNF638
BPTF GGA3
BPTF ANKRD36B
BPTF BAT1
EIF2S2 H3F3B
EIF2S2 RAB21
EIF2S2 MAPRE1
EIF2S2 ATP5G3
EIF2S2 CCT7
EIF2S2 MTMR6
EIF2S2 GTF2A2
EIF2S2 M6PR
EIF2S2 PPT1
EIF2S2 AMD1
BCL3 CDC25B
BCL3 ATP6AP1
BCL3 ATOX1
BCL3 CHD4
BCL3 PCOLCE
BCL3 TNFAIP2
RNPEP ADAR
RNPEP CHD4
AIMP2 ELMO1
AIMP2 ATP1B3
AIMP2 ECH1
AIMP2 SMARCA4
AIMP2 PUF60
AIMP2 MCM3
AIMP2 CDK4
FNTA MRPL23
FNTA GPX4
FNTA PTPRC
FNTA CAPZA1
FNTA CD46
FNTA TAF7
FNTA RHEB
FNTA PDHB
FNTA MTMR6
FNTA COPB1
FNTA PARK7
FNTA RB1CC1
FNTA COX7C
FNTA YWHAH
FNTA TOMM20
SERTAD2 BRD2
VDAC1 HSF1
VDAC1 DTYMK
VDAC1 ATP1B3
VDAC1 EPRS
VDAC1 MCM2
VDAC1 IL10RA
VDAC1 USP5
VDAC1 RAD23A
VDAC1 COX7C
VDAC1 YWHAH
ATP6V0D1 SFRS9
NUP93 ELF4
NUP93 CLTA
MTHFD2 SSBP1
MTHFD2 PSMB3
MTHFD2 GTF2A2
MTHFD2 GLUL
MTHFD2 LDHA
MTHFD2 CCT8
FUS SFRS4
FUS HNRNPU
CTPS MCM3
CAPZA1 LDHA
CAPZA1 PTMA
CAPZA1 PDHB
CAPZA1 HNRNPC
CAPZA1 ICAM2
CAPZA1 GTF2A2
LILRB4 SLC1A3
SSBP1 MRPL23
SSBP1 HSPE1
SSBP1 COX7A2
SSBP1 SRP14
SSBP1 PSMD4
SSBP1 MRPL12
SSBP1 SNRPF
SSBP1 U2AF1
SSBP1 VBP1
SSBP1 PSMA2
SSBP1 SUZ12
SSBP1 SNRPD2
SSBP1 PSMA6
SSBP1 COX7C
SSBP1 NME1
SSBP1 HMGB2
SSBP1 UQCRH
SSBP1 FBL
STXBP3 SFRS4
STXBP3 EFR3A
STXBP3 PDHB
RALY ARHGDIA
DARS UBXN4
DARS MOBKL1B
ATP6V1E1 MAPRE1
ATP6V1E1 SAP18
ATP6V1E1 SURF1
MRPS22 ATP1B3
MRPS22 GLUL
MRPS22 DDX21
MAPK1IP1L PABPC1
MAPK1IP1L HMGB1
MAPK1IP1L CHD4
MAPK1IP1L CAST
MAPK1IP1L SMARCA4
FOXO1 BRD2
FOXO1 MYST3
THBS2 FBN1
THBS2 COL3A1
THBS2 PCOLCE
THBS2 COL6A3
CHAF1A ADRM1
CHAF1A H2AFX
CHAF1A RAD23A
CHAF1A STMN1
CHAF1A NOMO1
CHAF1A PDHA1
CSNK2B PIM1
CSNK2B STIP1
CSNK2B CORO1A
MRPL12 PAICS
MRPL12 COX8A
MRPL12 CDK4
ATP6AP1 ELF4
ATP6AP1 CHD4
ATP6AP1 NOMO1
ATP6AP1 MMP9
ATP6AP1 PRKACA
ATP6AP1 GRN
RPL18 RPL35
RPL18 EEF1G
RPL18 RPL12
CD48 SSR2
MCM4 PSMD7
MCM4 EPRS
MCM4 CSE1L
MCM4 CCT8
U2AF1 DTYMK
U2AF1 PSMB3
U2AF1 CENPA
U2AF1 HTATSF1
U2AF1 PDHB
U2AF1 CTNNB1
U2AF1 FH
U2AF1 SAP18
U2AF1 HMGB1
U2AF1 ARPC2
U2AF1 RFC4
U2AF1 CORO1A
U2AF1 MYL6B
U2AF1 SUZ12
GLUL CD63
GLUL MT1A
GLUL WARS
GLUL COL6A3
GGA3 IL10RB
GGA3 USF2
GGA3 HMHA1
GGA3 R3HDM1
GGA3 SDHA
ECH1 PDHB
ECH1 AP2S1
ECH1 RAD23A
ECH1 HMHA1
ECH1 MOBKL1B
ECH1 GNAS
ECH1 NDUFS8
ECH1 SSB
NOMO1 ADAR
NOMO1 R3HDM1
NOMO1 SOX4
NOMO1 RAD23A
NOMO1 ATP6V0C
NOMO1 CAST
NOMO1 C5AR1
NOMO1 RRS1
NOMO1 MRPL28
NOMO1 SDHA
SAP18 NPM1
SAP18 XRCC5
SAP18 IGBP1
SAP18 DTYMK
SAP18 CLIC1
SAP18 SNRPB2
SAP18 EIF1
SAP18 UBE2L3
SAP18 SSB
BTK EED
BTK PUF60
BTK CCNG1
BTK MARS
BAT1 BRD2
BAT1 SFRS4
BAT1 PTPRC
BAT1 EPS15
BAT1 ZNF638
BAT1 GNAS
BAT1 AMD1
PDHA1 PSMD7
PDHA1 EPRS
RPL36A RPL38
RPL36A PTMA
PABPC1 BRD2
PABPC1 YWHAZ
PABPC1 R3HDM1
PABPC1 E2F3
PABPC1 NEDD8
PABPC1 HMGB1
PABPC1 EFR3A
PPP1R7 COX6B1
PPP1R7 EIF1
PPP1R7 SURF1
ELMO1 GNAS
ELMO1 ARHGEF7
ELMO1 SF1
ELMO1 MSN
ELMO1 CORO1A
ELMO1 IK
ELMO1 MOBKL1B
ATOX1 ADRM1
ATOX1 CCND1
ATOX1 MRPL28
ATOX1 TNIP1
ATOX1 GLRX
ATOX1 NDUFS8
ATOX1 AP2S1
GNAS IQGAP1
GNAS PTOV1
GNAS IRF9
GNAS ANXA2
GNAS IFI16
GNAS IK
EFR3A SLC9A6
EFR3A DDX39
EFR3A DDX21
EFR3A HTATSF1
EFR3A RB1CC1
EFR3A BLVRA
EFR3A MSN
EFR3A PTPRC
SUMO1 BRD2
SUMO1 PUM1
SUMO1 H3F3B
SUMO1 TAF7
SUMO1 SUMO2
SUMO1 HMGB2
SUMO1 PPP2CA
SUMO1 ARL1
SUMO1 PARK7
SUMO1 SNRPF
SUMO1 TFAM
SUMO1 DUT
SUMO1 SSB
SUMO1 HMGB1
SUMO1 COX7C
SUMO1 RAP1A
SUMO1 HNRNPH1
SSR2 NPM1
SSR2 IGBP1
SSR2 GPX4
SSR2 CD46
SSR2 SFRS9
SSR2 RHEB
SSR2 PDHB
SSR2 MTMR6
SSR2 PARK7
SSR2 CLIC1
SSR2 EIF1
SSR2 TOMM20
SSR2 UQCRH
SSR2 SURF1
TRBV5-4 CD7
BTG3 HMGB1
ADORA2A PSMB3
ADORA2A COX6B1
ADORA2A HSPE1
MLH1 RAB21
MLH1 YWHAE
MLH1 RRP1B
MLH1 HMGB1
MLH1 E2F3
FTH1 RAB13
MRPS12 NEDD8
MRPS12 SFRS9
MRPS12 SNRPC
MRPS12 ATP5G3
NDUFS8 PARK7
NDUFS8 MRPL23
NDUFS8 COX6B1
NDUFS8 HSPE1
NDUFS8 MANF
NDUFS8 PSMD4
NDUFS8 FH
NDUFS8 STMN1
NDUFS8 POLD4
NDUFS8 ADRM1
CSE1L PARK7
IK SSR1
IK YWHAZ
IK SFRS9
IK IFI30
IK PDHB
FBL NPM1
FBL MRPL23
FBL VDAC2
UBXN4 EED
UBXN4 PARK7
UBXN4 PHF3
UBXN4 PTPRC
RASSF2 MOBKL1B
RASSF2 DTYMK
MCM3 EIF3F
MCM3 RBMX
MCM3 IFI30
MCM3 KIF11
MCM3 UNG
CSNK1D CAPNS1
ACP5 HEXB
SNRPG SNRPF
SNRPG PSMA6
NPM1 RPL6
NPM1 MDH1
NPM1 CYBA
NPM1 GLO1
NPM1 VDAC2
NPM1 DBI
NPM1 HNRNPC
PUM1 NOLC1
PUM1 ZNF91
PUM1 HNRNPU
PUM1 UBAP2L
PUM1 USP5
EIF4A1 H2AFX
MRPL23 COX6B1
MRPL23 MANF
MRPL23 PSMD4
MRPL23 EPRS
MRPL23 CLIC1
MRPL23 SSB
MRPL23 FDPS
MRPL23 SNRPD2
DDX21 ATP1B3
DDX21 HSPE1
DDX21 RB1CC1
COX6B1 PSMB9
COX6B1 PSME2
COX6B1 DTYMK
COX6B1 PSMB3
COX6B1 HTATSF1
COX6B1 SNRPF
COX6B1 QARS
COX6B1 COX7C
COX6B1 EIF1
COX6B1 COX8A
ARL4D FAS
RPL18A EEF1G
ATP6V1B2 CD63
ATP6V1B2 ACP2
ATP6V1B2 MMP9
ATP6V1B2 BLVRA
ATP6V1B2 ICAM1
ATP6V1B2 PRKACA
ATP6V1B2 PTTG1IP
IGBP1 PARK7
IGBP1 RBMX
IGBP1 EIF3F
IGBP1 TAF7
IGBP1 GTF2A2
YWHAE HMGB1
YWHAE ARPC2
YWHAE EED
TAF7 CCNG1
TAF7 SUZ12
TAF7 MTMR6
BCL7B CDK4
SFRS9 PUF60
SFRS9 GLUD1
SFRS9 NEDD8
SFRS9 PHB2
SFRS9 SLC25A3
SFRS9 CCT7
SFRS9 PTGES3
SFRS9 ARPC1A
SFRS9 CYBA
SFRS9 YWHAZ
SFRS9 VDAC2
SFRS9 CDK4
SFRS9 SUMO2
SFRS9 EIF1
LST1 PPT1
LST1 IFI30
LST1 CD63
PHB2 NEDD8
PHB2 ETF1
PHB2 UBE2L3
PHB2 CCT7
PHB2 ATP5G3
R3HDM1 KPNB1
R3HDM1 SFRS4
R3HDM1 HNRNPU
PPP2CA PSMA6
E2F3 BRD2
E2F3 MAP3K11
E2F3 TNIP1
E2F3 UNG
E2F3 SUZ12
E2F3 SDHA
UBA7 GPSM3
MAP2K1 PLEK
MAP2K1 EIF1
MAP2K1 GLRX
MAP2K1 GTF2A2
SDHB ATP5G3
GTF2I MSN
FLNA CTSD
MTMR6 NSMAF
MTMR6 CD46
MTMR6 PRCP
MTMR6 GLRX
MTMR6 PSMB9
MTMR6 CLIC1
MTMR6 BLVRA
MTMR6 MDH1
MTMR6 EPS15
MTMR6 EIF1
MTMR6 SSB
AP2S1 CDC25B
AP2S1 RUNX3
AP2S1 USF2
AP2S1 RAD23A
ARHGAP4 HARS
ARHGAP4 ARHGDIA
SSR1 RAB1A
SSR1 PSMB8
MPL ROS1
CTSH EPS15
CTSH LDHA
CTSH PTMA
CTSH SERPINB1
CTSH ARHGDIB
CTSH GTF2A2
CTSH ANXA2
FH PSMD4
FH SHC1
FH STIP1
FH EPRS
FH LBR
MED12 PRKACA
MED12 ARHGDIA
SELPLG CD63
STMN1 MKI67
STMN1 HMGB2
QARS TUBA1A
SUZ12 EED
SUZ12 HMGB2
SUZ12 PARK7
SUZ12 ZNHIT3
COL6A3 CYP1B1
COL6A3 COL3A1
COL6A3 PCOLCE
S100A10 CD63
CST3 IFITM1
CST3 CD2
CST3 CXCL12
ARHGDIB RAB1A
ARHGDIB YWHAZ
ARHGDIB PTMA
ARHGDIB RPL6
ARHGDIB PTGES3
ARHGDIB CD37
PSMA6 DBI
PSMA6 HMGB2
PSMA6 UBE2L3
PSMA6 SRP14
EPS15 SFRS4
EPS15 VGLL4
EPS15 RAB21
EPS15 CD46
EPS15 CCNG1
EPS15 KIAA0174
EPS15 TNIP1
EPS15 MOBKL1B
EPS15 HNRNPH1
RUNX3 MAP3K11
RUNX3 IL10RA
SNRPB2 PARK7
SNRPB2 RBMX
SNRPB2 SRP14
SNRPB2 PDHB
GBP1 HEXB
GBP1 IFI30
GBP1 CD63
GBP1 SLC31A2
GBP1 IRF1
DBI ATP5G3
DBI PTMA
DBI ARL1
DBI CORO1A
DBI MDH1
EIF1 SNRPC
EIF1 PDHB
EIF1 EEF1G
EIF1 COX7C
RPL11 RPL35A
UBAP2L TNIP1
SLC31A2 MT1A
SLC31A2 IFI30
HMGB2 DTYMK
HMGB2 SNRPF
HMGB2 UQCRH
HMGB2 EZH2
HMGB2 CENPA
HMGB2 DUT
HMGB2 RRM1
HMGB2 CDK4
PDE3B FRMPD4
PDE3B RGN
NEDD4 ITPR2
GSTP1 SSR4
GLO1 MAPRE1
GLO1 PAICS
GLO1 CCT8
USP13 ZNF91
LAMP2 PTTG1IP
BYSL ADRM1
BYSL DTYMK
ICAM1 SOX4
ICAM1 SHC1
ICAM1 IFI30
ICAM1 CTSD
ICAM1 PDXK
ARPC1B PSMB3
XRCC5 MAPRE1
PUF60 COPS6
PUF60 MARS
PUF60 PSMD4
PUF60 ATR
PUF60 EIF3F
ARCN1 MAPRE1
IFI30 HEXB
IFI30 PRCP
IFI30 GLRX
IFI30 CD63
IFI30 CTSD
IFI30 GRN
COPS5 MAPRE1
HSF1 SMC1A
HSF1 SFRS4
GRM8 FRMPD4
PPP3CA BRD2
BLVRA SHC1
BLVRA TNIP1
BLVRA PRCP
BLVRA CD63
SLC1A3 CTSD
ZFP36 ATP6V0C
ZFP36 LOC729602
TTLL4 VLDLR
CHD4 NOLC1
CHD4 PTOV1
CHD4 MLF2
CHD4 HNRNPU
CHD4 RAD23A
CHD4 USP5
PRCP MAPRE1
PRCP PDHB
PRCP CTNNB1
HTATSF1 HMGB1
HTATSF1 PSMD4
RHEB CD46
RHEB PPT1
RHEB TUBA1A
CCT7 PAICS
GLRX ARL1
GLRX GTF2A2
EZR BRD2
EZR TNIP1
BUD31 MRPL28
OAT PPT1
RPL12 SNRPD2
RPL12 RPL38
RPL12 RPS6
RPL12 RPL35
EED MARS
EED ARL1
EED SLC9A6
EED RRP1B
EED HSPE1
PARK7 HMGB1
PARK7 MAPRE1
PARK7 PTMA
PARK7 PDHB
PARK7 EBNA1BP2
PARK7 MYD88
PARK7 TUBA1A
PARK7 SNRPD2
PARK7 PSMD7
PARK7 SSB
PARK7 SURF1
PARK7 COX8A
ATR SFRS4
ATR EIF3F
ATR KIAA0174
ATR TOMM20
IL10RA TUBA1A
IL10RA HARS
IL10RA TNIP1
IL10RA KIAA0174
MYD88 PSME2
MYD88 SSB
PSMD7 PSMB3
EEF1G RPL38
EEF1G RPL6
EEF1G RPS6
CLIC1 GTF2A2
RPA1 PTGES3
HNRNPU SHC1
HNRNPU TNIP1
HNRNPU SMARCA4
HNRNPU MMP9
HNRNPU NOLC1
HNRNPU IDH3G
HNRNPU PTOV1
HNRNPU HMGB1
TMED9 PTGES3
CTNNB1 HMGB1
CTNNB1 KPNB1
CTNNB1 BRD2
CTNNB1 HIF1A
CTNNB1 COPB1
KIAA0174 SERPINB1
KIAA0174 SDHA
MYBL2 SNRPF
VDAC2 GLUD1
VDAC2 MAPRE1
VDAC2 AMD1
GPSM3 IRF9
SRGN CD46
SRGN PPT1
SRGN SERPINB1
SRGN DSTN
SRGN PTPRC
DSTN MAPRE1
DSTN HSPE1
CDK4 SNRPF
CDK4 PAICS
CDK4 ILF2
HMGB1 TNIP1
HMGB1 SRP14
HMGB1 RRM1
HMGB1 PSMB7
HMGB1 TFAM
HMGB1 MRPL28
HMGB1 UNG
HMGB1 SDHA
HMGB1 SMARCA4
COX7C TFAM
COX7C SURF1
RPL38 SNRPD2
RPL38 RPL6
NSMAF RB1CC1
NSMAF PTPRC
RFC4 MCM2
AMPD3 SHC1
MRPL28 ADRM1
MRPL28 MARS
MRPL28 GCN1L1
MRPL28 SDHA
MRPL28 DTYMK
HIF1A TNIP1
RPS6 SNRPD2
RPS6 RPL35
MCM7 SNRPC
UBE2L3 PSMD4
UBE2L3 CORO1A
UBE2L3 MAPRE1
UBE2L3 PDHB
UBE2L3 HNRNPC
UBE2L3 GTF2A2
PSMB9 PSMB3
PSMB9 PSMB8
ROS1 HLF
SFRS4 MSN
SFRS4 COPB1
SFRS4 HMHA1
SFRS4 PKN1
SFRS4 ARHGDIA
DDX39 RBMX
EZH2 DUT
TNIP1 CNP
TNIP1 TUBA1A
TNIP1 SHC1
TNIP1 MARS
TNIP1 RAB21
TNIP1 CLTA
TNIP1 EIF3F
TNIP1 CAST
TNIP1 ADRM1
TNIP1 PTTG1IP
TNIP1 SURF1
ETF1 PSMB3
ETF1 TOMM20
ETF1 PSME2
MMP9 SDHA
MMP9 SMARCA4
MMP9 TUBA1A
MANF STIP1
MANF UFD1L
MANF FABP5L7
MUM1 RBM6
MUM1 MAP3K11
MUM1 IL10RB
NKG7 TNFAIP2
NKG7 CD63
RAB21 MAPRE1
RAB21 PSMD4
RAB21 MDH1
NEDD8 PTGES3
NEDD8 ATP5G3
PSMB3 PSME2
PSMB3 PSMD4
PSMB3 PFKP
PSMB3 PSMB7
PSMB3 CCT3
PSMB3 H2AFX
RPL6 SNRPD2
RPL6 RPL35
RPL6 PTMA
PPT1 HEXB
PPT1 ARL1
PPT1 CYBA
PPT1 MT1X
EPRS ADAR
SRP14 PSMB7
SRP14 SNRPF
SRP14 DUT
TOMM20 EIF3F
TOMM20 MOBKL1B
TNFAIP2 GRN
COPB1 SHC1
COPB1 PTTG1IP
COPB1 CD46
COPB1 SSB
GTF2A2 MAPRE1
GTF2A2 ATP5G3
GTF2A2 PDHB
GTF2A2 PSMB8
GTF2A2 RAP1A
ILF2 CYCS
ILF2 PSMA2
UBTF ADRM1
UBTF HARS
UBTF RAD23A
UBTF SMARCA4
PTGES3 DEK
PTGES3 PSMB8
PTGES3 ATP5G3
CAST RAD23A
CAST SERPINB1
CAST ANXA2
PSMA2 MAPRE1
PSMA2 SUMO2
PSMA2 UQCRH
USP5 APRT
USP5 ADRM1
PFKP ADRM1
CTSD MT1A
CTSD ACP2
PTPRC CD46
PTPRC RB1CC1
PSMB8 SUMO2
PSMB8 CYBA
PSMB8 SSR4
PRKACA TUBA1A
PRKACA SHC1
PRKACA SMARCA4
PRKACA RAD23A
PRKACA CLTA
ANXA2 TUBA1A
ANXA2 SHC1
ANXA2 IQGAP1
ANXA2 PSMD4
ANXA2 PDHB
ANXA2 SNRPD2
ZNHIT3 TFAM
SLC9A6 TUBA1A
SLC9A6 MOBKL1B
APRT ARHGDIA
YWHAH CORO1A
YWHAH PTTG1IP
YWHAH DTYMK
PLSCR1 FRMPD4
PLSCR1 TLR1
UNG SDHA
SERPINB1 SURF1
UQCRH PSMD4
UQCRH SNRPF
UQCRH CORO1A
PTTG1IP CD46
PTTG1IP MAPRE1
PTTG1IP ARL1
PTTG1IP CD99
HNRNPC MAPRE1
HNRNPC PTMA
HNRNPC RBMX
SDHA BRD2
SDHA IL10RB
SDHA RRM1
SDHA MYST3
SDHA RAD23A
SDHA MAP3K11
ELF4 SMARCA4
TUBA1A CD63
COPS6 PSMD4
COPS6 MAPRE1
SHC1 USF2
SHC1 ARHGDIA
SHC1 CYP1A2
GLUD1 CCNG1
GLUD1 AMD1
PAICS ATP5G3
PAICS CKS2
CYCS CCT8
ARHGDIA HMHA1
ARHGDIA ADRM1
ARHGDIA CD63
ARHGDIA STIP1
ARHGDIA MLF2
HSPE1 FABP5L7
HSPE1 ATP1B3
HSPE1 PSMB7
HSPE1 EBNA1BP2
HSPE1 NME1
HSPE1 SSB
RGN VLDLR
ARL1 SUMO2
DTYMK PSMD4
DTYMK PSMB7
DTYMK DUT
NOLC1 POLD1
MAPRE1 MOBKL1B
MAPRE1 SEC14L1
MAPRE1 SSR4
MAPRE1 CYBA
MAPRE1 VBP1
MAPRE1 MDH1
MAPRE1 ARPC2
MAPRE1 SSB
ATP5G3 CKS2
RAB1A PLEK
MSN IRF9
MSN MYST3
MSN ZNF638
M6PR CAPNS1
LOXL1 ACTN1
RPL35 SNRPD2
CCT3 ATP1B3
IDH3G HARS
IDH3G RAD23A
IDH3G ADRM1
IDH3G HMHA1
RAD23A TRIM26
RAD23A IL10RB
RAD23A SMARCA4
RAD23A SOX4
RBMX CCNG1
SNRPD2 COX8A
PDXK SOX4
PDXK CD63
MOBKL1B RAP1A
MOBKL1B SURF1
GRN WARS
MAP3K11 DGKZ
ZNF638 BRD2
ADRM1 IL10RB
ADRM1 PSME2
ADRM1 SOX4
ADRM1 ATP5D
ADRM1 HARS
ADRM1 SMARCA4
ADRM1 GCN1L1
KIF11 CENPA
ACAT1 CCT8
USF2 CYP1A2
USF2 HMHA1
H2AFX PSMB7
H2AFX MT1A
NIACR2 FRMPD4
BRD2 IL10RB
BRD2 ZNF91
HEXB CD63
SMC1A KPNB1
SMC1A CLTA
ADAR SMARCA4
CAPNS1 CORO1A
VLDLR FRMPD4
IL10RB HARS
IL10RB DGKZ
MT1A WARS
WARS CD63
PSME2 CD63
SUMO2 AMD1
PSMD4 UFD1L
PTMA PDHB
HARS ATP5D
HARS HMHA1
CENPA PSMB7
CENPA DUT
PDHB CORO1A
PDHB SSB
PCOLCE C5AR1
PSMB7 CLTA
CORO1A AMD1
MYL6B COX8A
