# Supplementary material for: Functional networks inference from rule-based machine learning models
Source: BioData Min. 2016 Sep 5;9:28. doi: 10.1186/s13040-016-0106-4 (PMC5011349; doi:10.1186/s13040-016-0106-4)
Supplement: Supplementary file 2 — Networks. All networks used in the analysis given as a list of edges. (XZ 11980 kb) [file 13040_2016_106_MOESM2_ESM.xz › networks/aracne/dlbcl/SN_C3.txt]

ANXA7 RHEB
PUF60 PSMD4
PUF60 PSMC5
PUF60 SFRS9
SON CHERP
VDAC2 SNRPB
IGHG1 FAS
IGHG1 HTN1
RHOA UQCRC1
NDUFA9 XRCC6
NDUFA9 CCT5
EFNA3 FOXO4
NACA PSME1
GRM8 FRMPD4
HNRNPD EWSR1
KPNA2 MAPRE1
CHD4 SEC24C
RARS EIF2S2
RARS TSN
RARS PSMA1
RARS ATP5J
RARS CCT5
RARS PSMC1
RARS CLTC
ATP5J HPRT1
ATP5J COX6A1
ATP5J PSMB4
ATP5J SOD1
ATP5J PARK7
ATP5J NCL
ATP5J MAPRE1
ATP5J SAP18
ATP5J SNRPB
ATP5J HNRNPC
ATP5J SSBP1
ATP5J CCT8
ATP5J PSMA6
RHEB DYNLL1
CCT7 PSMD14
CCT7 ERH
CCT7 HNRNPF
CCT7 EIF2S2
PSMC1 RPN1
PSMC1 HPRT1
PSMC1 TCEB1
PSMC1 PSMD4
PSMC1 CCT6A
PSMC1 CCT5
PSMC1 HSP90AA1
PSMC1 VDAC1
PSMC1 HSPE1
PSMC1 CDC123
PSMC1 CLTC
PSMC1 MANF
PSMC1 CCT4
CLTC PARK7
CLTC XRCC6
CLTC MAPRE1
CLTC SPCS2
CLTC HNRNPA1
CLTC NARS
CLTC EFEMP2
CLTC NCL
CLTC HPRT1
CLTC CCT4
CLTC PSME1
CLTC CAP1
CLTC TRIP12
CLTC DDX1
CLTC ESD
PSMD1 XRCC6
PSMD1 NCL
PARK7 PSMD7
PARK7 TSN
PARK7 PDHB
PARK7 ATF4
PARK7 RBM4
PARK7 EIF4H
PARK7 SSB
XRCC6 PSMC5
XRCC6 UQCRC1
XRCC6 HNRNPA1
XRCC6 NCL
XRCC6 DCTN2
PCNA SFRS3
TSN PPP1CC
TSN SPCS2
TSN NCL
TSN HNRNPC
RNPS1 NCL
RNPS1 PSMC5
RNPS1 UQCRC1
RNPS1 HNRNPA1
RNPS1 RAD23B
RNPS1 TNIP1
RNPS1 AP2M1
RNPS1 HNRNPA2B1
RNPS1 TBCB
KIAA0174 TTC3
HMGA1 HSP90AB1
COL9A2 HTN1
COL9A2 FXR2
IGL@ LOC91316
ATP5B SLC25A5
ATP5B UQCRC2
ATP5B PSMA1
CDC123 RBM4
CDC123 CCT5
RBM4 SPCS2
PCBP2 PRKAR1A
HMGB1 HNRNPK
CKAP5 CCT5
COX7C SSBP1
COX7C SOD1
COX7C ATP5O
PRKACA RAD23A
PRKACA HK1
PDIA6 UQCRFS1
TRAP1 CCT5
ADRM1 RBM42
ADRM1 ARHGDIA
PSMD2 PSMC5
FH PSMD4
CCT4 MDH1
CCT4 MAPRE1
TBCB PSME1
TBCB PSMC5
POLRMT AP3D1
POLRMT CHERP
POLRMT EDC4
EIF4H TUFM
EIF4H PSMD11
CBFB MOBKL1B
PSMD14 EIF2S2
PSMD14 PSMA1
YWHAQ ATP5F1
YWHAQ SFRS9
YWHAQ EIF2S2
YWHAQ HNRNPF
DYNLL1 COX6A1
DYNLL1 SFRS9
DYNLL1 UQCRC2
PSMD8 PSMA1
FXR2 FOXO4
TNIP1 HK1
SSR2 EIF1
HSP90AA1 NCL
HSP90AA1 HSPE1
HSP90AA1 ESD
HSP90AA1 DTYMK
RGN VLDLR
PCBP1 PSME1
MRPL3 ESD
NR1H3 FTH1
PPIB RPN1
ATP5F1 RPL36AL
ATP5F1 ATP5O
PSMB3 PSMB7
PSMB3 COX5A
PSMB3 CCT5
HSP90AB1 NCL
CYP2A13 FAS
CYP2A13 HTN1
CYP2A13 DBI
UQCRFS1 MAPRE1
UQCRFS1 EIF2S2
UQCRFS1 UQCRC2
ACLY NONO
GTF2A2 COX6A1
GTF2A2 PSMB4
NAP1L1 SUZ12
PTGES3 SFRS3
TTC3 METAP1
CLNS1A EIF1
CCT5 TUFM
CCT5 COX5A
CCT5 VDAC1
CCT5 HSPE1
CCT5 SSBP1
CCT5 CCT8
HNRNPK H3F3A
SNRPF SSBP1
TALDO1 PRDX1
HK1 AP3D1
HK1 NOMO1
SAFB AP3D1
SAFB CHERP
RPL36AL ATP6V0B
PSMB8 UQCRC2
HTN1 DBI
HTN1 FAS
HTN1 ARL4D
HTN1 FOXO4
XPO1 EPS15
XPO1 FNTA
HNRNPA1 U2AF1
HNRNPA1 NCL
YWHAH VDAC1
HYOU1 AP3D1
HYOU1 ATP2A2
ZNF267 TMED2
COX4I1 COX6A1
COX4I1 SAP18
COX4I1 ATP5O
RBM42 AP3D1
RBM42 MLF2
RBM42 TRIM28
RBM42 RAD23A
HNRNPC ATP5O
HNRNPC MAPRE1
COX6C SSBP1
H3F3A EEF1D
EIF2S2 MAPRE1
NONO PSMD4
NONO MAPRE1
NONO NCL
HNRNPA2B1 NCL
DTYMK ESD
SEPT7 SUMO1
FXR1 SUMO1
FXR1 DDX1
MAPRE1 PSMA1
MAPRE1 PSMB4
MAPRE1 MDH1
MAPRE1 TRA2B
MAPRE1 ATP5O
PSMC5 PSMD4
PSMC5 SUZ12
ATP5G3 PSMA1
NARS RAD23B
NARS ESD
NARS RAD23A
MIF LDHA
PSMA1 UQCRC2
PSMA1 SFRS9
SERPINA1 GBP1
PSMA6 COX6A1
RPN1 DDX21
DLD TOPBP1
SPCS2 ATF4
ECH1 EFEMP2
SAP18 EIF1
SAP18 ATP5O
TUFM NCL
CCT6A DUT
SUMO1 SUMO2
PRDX1 ALDOA
FAS ARL4D
AP3D1 ATXN2L
NDUFS8 PPP4C
NDUFS8 PSME1
SQSTM1 ATP6V1B2
ATP5O SOD1
ATP5O COX6A1
ATP5O PSMB4
ATP5O SNRPD2
ATP5O SSBP1
COX6A1 SOD1
COX6A1 PSMB4
SOD1 LDHB
SOD1 SSBP1
TSFM PSME1
COX6B1 COX5B
SFRS9 UQCRC2
PSMD4 SSBP1
NCL PDHB
PDHB UBE2L3
SSBP1 SUZ12
SSBP1 SNRPD2
