# Supplementary material for: Functional networks inference from rule-based machine learning models
Source: BioData Min. 2016 Sep 5;9:28. doi: 10.1186/s13040-016-0106-4 (PMC5011349; doi:10.1186/s13040-016-0106-4)
Supplement: Supplementary file 2 — Networks. All networks used in the analysis given as a list of edges. (XZ 11980 kb) [file 13040_2016_106_MOESM2_ESM.xz › networks/aracne/dlbcl/SE_C4.txt]

ANXA7 ANXA1
ANXA7 TMED10
ANXA7 FILIP1L
ANXA7 KIAA0247
ANXA7 CD81
ANXA7 FXYD3
ANXA7 LOC100131892
ANXA7 BST2
ANXA7 ATP6V0B
ANXA7 TRIP12
ANXA7 KANK1
ANXA7 CD46
ANXA7 TJP2
ANXA7 PREP
ANXA7 IER2
ANXA7 PRDX4
ANXA7 LRPAP1
ANXA7 MYL12A
ANXA7 DECR1
ANXA7 RHEB
ANXA7 CD164
ANXA7 MTMR6
ANXA7 KYNU
ANXA7 RPN1
ANXA7 PARK7
ANXA7 DAD1
ANXA7 PPT1
ANXA7 ORC3L
ANXA7 TALDO1
ANXA7 GTF2E1
ANXA7 PSME1
ANXA7 CNR1
ANXA7 ARF4
ANXA7 BIRC3
ANXA7 GSN
ANXA7 WTAP
ANXA7 UQCRC2
ANXA7 CD47
ANXA7 TNP1
ANXA7 EIF1
ANXA7 SRPR
ANXA7 IL13RA1
ANXA7 SIK1
ANXA7 PDIA6
ANXA7 PSMB4
ANXA7 PTTG1IP
ANXA7 TRA2B
GJB1 HIST1H4I
GJB1 CYP1A2
GJB1 EMP1
GJB1 MATN1
GJB1 RPL4
GJB1 TNP1
GJB1 NDUFA12
GJB1 SRPR
GJB1 SLC6A14
GJB1 RBL1
GJB1 ZNF35
GJB1 FRK
GJB1 TFF2
GJB1 FOXD1
GJB1 RIT2
GJB1 GPD2
GJB1 TDGF1
GJB1 LPA
GJB1 NR0B1
GJB1 RPL11
GJB1 MAGEA5
RBL1 GM2A
RBL1 UGT8
RBL1 GLDC
RBL1 GK3P
RBL1 PFN1
RBL1 TFF2
RBL1 THBD
RBL1 EMP1
RBL1 HAX1
RBL1 TRIP12
RBL1 ZNF787
RBL1 HIST1H4I
RBL1 SMA4
RBL1 PTMA
RBL1 HSP90AB1
RBL1 FRK
RBL1 MMP7
RBL1 EPS8
RBL1 ARD1A
RBL1 TDGF1
RBL1 LOC91316
RBL1 NR0B1
RBL1 GYPE
RBL1 RGR
RBL1 TTC1
RBL1 CST3
RBL1 PSME1
RBL1 RIT2
RBL1 AADAC
RBL1 IGL@
RBL1 SLC25A6
RBL1 PEA15
RBL1 TNP1
RBL1 IFI35
RBL1 HLA-DMA
RBL1 SRPR
RBL1 FOXD1
RBL1 AK1
RBL1 GPD2
RBL1 TLN2
RBL1 SNAP25
RBL1 BAD
RBL1 GIPR
GK3P XK
GK3P BRD2
GK3P MATN1
GK3P IFNA1
GK3P ADK
GK3P EMP1
GK3P RGN
GK3P SLC6A6
GK3P ACO1
GK3P PSME4
GK3P PTGDR
GK3P LRPAP1
GK3P CREB1
GK3P FRK
GK3P CSRP3
GK3P DSC3
GK3P NEDD4
GK3P ECE1
GK3P TDGF1
GK3P SERPINB3
GK3P NR0B1
GK3P GYPE
GK3P CALR
GK3P MAPK14
GK3P FOXD1
GK3P RIT2
GK3P PAX3
GK3P CYP4F2
GK3P ARHGDIB
GK3P EEF2
GK3P TOP2B
GK3P NEK2
GK3P DBT
GK3P MATR3
GK3P GPD2
GK3P CNP
GK3P IL2RB
GK3P MAP2K4
APLP2 NR0B1
APLP2 ACVRL1
APLP2 ITGB1
APLP2 GPD2
APLP2 RAC1
APLP2 PPP1R11
APLP2 FRK
APLP2 FOXD1
APLP2 RIT2
APLP2 RHOA
APLP2 EMP1
APLP2 TDGF1
GPR18 PSEN2
GPR18 DDX5
GPR18 IGJ
GPR18 EMP1
GPR18 ANXA3
GPR18 IFI44L
GPR18 MYBL1
GPR18 CD22
GPR18 SF1
GPR18 RAB11A
GPR18 GALE
GPR18 GRIK1
GPR18 TDGF1
GPR18 NR0B1
GPR18 MS4A1
GPR18 AFM
GPR18 FOXD1
GPR18 RIT2
GPR18 FRK
GPR18 PPP2R5C
GPR18 TP53BP2
GPR18 HLTF
GPR18 GPD2
GPR18 NUMB
PSMA5 GCG
PSMA5 SNRPG
PSMA5 GLDC
PSMA5 UQCRB
PSMA5 TSFM
PSMA5 ATP6V1F
PSMA5 NDUFA9
PSMA5 AKR1B1
PSMA5 EXOSC7
PSMA5 CTNNA2
PSMA5 MAPRE1
PSMA5 ATP5F1
PSMA5 SNRPD3
PSMA5 RARS
PSMA5 ATP5J
PSMA5 TNC
PSMA5 MRPS22
PSMA5 GLRX
PSMA5 RPN1
PSMA5 CAMP
PSMA5 DYNLL1
PSMA5 HSPA9
PSMA5 CCT5
PSMA5 CD63
PSMA5 PRDX3
PSMA5 VDAC2
PSMA5 PSMB2
PSMA5 SSBP1
PSMA5 TUFM
PSMA5 MTHFD2
PSMA5 ATP5G2
PSMA5 YBX1
PSMA5 SRP19
PSMA5 SORD
PSMA5 UBE2L3
PSMA5 EIF4H
PSMA5 ATP5O
FRK IFNA1
FRK PFN1
FRK RXRA
FRK ITPR1
FRK CALM2
FRK DUSP2
FRK CD22
FRK CRK
FRK PABPC1
FRK RNASE1
FRK EEF2
FRK TRAP1
FRK ITGA7
FRK MGAT1
FRK SLK
FRK MATR3
FRK MSX1
FRK PMAIP1
FRK ALAS1
FRK PRKX
FRK HAX1
FRK HSP90AB1
FRK RABEPK
FRK PDE6H
FRK ZNF35
FRK PSMD1
FRK CRYBA1
FRK E2F4
FRK PMS2L3
FRK MPL
FRK HNF4A
FRK SNAP25
FRK RPL11
FRK NDUFV3
FRK FAM168A
FRK PDLIM1
FRK CCNG2
FRK DNASE1L3
FRK USP11
FRK MPST
FRK EMP1
FRK HLA-DQA1
FRK KIF2C
FRK GUCY1A2
FRK CYP1A2
FRK MIF
FRK CYP2A13
FRK POLR3D
FRK FOXO4
FRK PRF1
FRK GYPE
FRK IFNA2
FRK CSNK2A2
FRK CNTN1
FRK UCP3
FRK TTC35
FRK BGN
FRK AKT1
FRK TRD@
FRK IFI44
FRK GMFB
FRK SQSTM1
FRK IGHD
FRK TRAF1
FRK AKR1C3
FRK ARID4A
FRK ADK
FRK EFEMP2
FRK FIG4
FRK RAB11A
FRK SERPINB1
FRK PMVK
FRK IL8
FRK APOE
FRK IFNGR2
FRK ALOX5AP
FRK THOP1
FRK COL16A1
FRK SSX5
FRK BRD3
FRK LMNB2
FRK LOC153346
FRK IL13RA1
FRK CDC37
FRK PRSS1
FRK CFD
FRK KRT4
FRK MPHOSPH9
FRK IGL@
FRK SSX2
FRK PDE6B
FRK PCSK7
FRK TIAL1
FRK ZFP36L2
FRK ADH1C
FRK CTSA
FRK LUZP2
FRK LTA
FRK NR0B1
FRK AMELY
FRK FRY
FRK USP9Y
FRK MCAM
FRK CDC123
FRK CXCL12
FRK IFI35
FRK C11orf72
FRK LCK
FRK PPP2R4
FRK CNP
FRK YWHAQ
FRK CXCL9
FRK FXR2
FRK UBB
FRK CTSH
FRK ATP5F1
FRK NUP188
FRK TDGF1
FRK SLC6A6
FRK ACSL1
FRK EIF4G3
FRK LTB
FRK GANAB
FRK DLGAP5
FRK PPIA
FRK HTN1
FRK PRKCB
FRK BRPF1
FRK INPPL1
FRK AKR1A1
FRK DBT
FRK TLN2
FRK MDM4
FRK PLG
FRK GOLGA4
FRK HCCS
FRK RPL4
FRK CDC20
FRK MAZ
FRK ECE1
FRK CTNND1
FRK UPF1
FRK ZBTB6
FRK PRMT5
FRK LAMB2
FRK SLC25A6
FRK CD3D
FRK CSF1
FRK GPD2
FRK CCL21
FRK GATA1
FRK RING1
FRK ANXA5
FRK EIF2S1
FRK MTFR1
FRK LAMA2
FRK XBP1
FRK PSG3
FRK NDUFB7
FRK KIF22
FRK POU3F1
FRK IGLL1
FRK IFNA8
FRK SEPP1
FRK REST
FRK RGS3
FRK STAG1
FRK IFNG
FRK PDE4C
FRK CDKN1A
FRK LMAN2
FRK GNL1
FRK MYH11
FRK GADD45A
FRK ACTG1
FRK TFPI2
FRK FBLN1
FRK EFNA3
FRK NACA
FRK MYBL1
FRK CIRBP
FRK FARSA
FRK SCARF1
FRK ZNF131
FRK RPS7
FRK FXYD2
FRK GPR125
FRK COL9A2
FRK COL10A1
FRK CTTN
FRK CTSB
FRK TOP2B
FRK STOM
FRK QPCT
FRK DPYS
FRK CLK2
FRK MYO5B
FRK IGHG1
FRK HIST1H4I
FRK GYPB
FRK FGF2
FRK PRKACB
FRK REG3A
FRK EBI3
FRK SMA4
FRK MEF2A
FRK PFKM
FRK PEX5
FRK UBE2S
FRK MOG
FRK SATB1
FRK PSAP
FRK SHROOM2
FRK MS4A1
FRK ACTA2
FRK P2RX4
FRK NDUFA12
FRK CD27
FRK CASP6
FRK CD37
FRK LGALS9
FRK RRM2
FRK EEF1D
FRK RNPEP
FRK TFF2
FRK ITGB3
FRK CAPZA1
FRK CNN1
FRK KLRC2
FRK HLA-DQB1
FRK CHAF1A
FRK SPG7
FRK ECH1
FRK PSME3
FRK FBLN2
FRK PDHA1
FRK HLF
FRK HLA-A
FRK EIF4A1
FRK CR2
FRK IFI16
FRK NR6A1
FRK TRBV5-4
FRK COL6A1
FRK RPL13
FRK MORC3
FRK NPM1
FRK PPP4C
FRK LTF
FRK ARL4D
FRK PRDM2
FRK HHEX
FRK ZNF345
FRK PEX1
FRK CD3E
FRK HUWE1
FRK SLC6A14
FRK CREB1
FRK LOC91316
FRK SNRPN
FRK THBS4
FRK COL2A1
FRK RIT2
FRK BTN2A1
FRK ARHGDIB
FRK TCF7
FRK DBI
FRK RPL35A
FRK SLC29A1
FRK CMA1
FRK IGJ
FRK GSPT1
FRK MRPL19
FRK CD58
FRK CCL15
FRK STXBP3
FRK BUD31
FRK ACSM3
FRK EEF1G
FRK FOXD1
FRK FUT1
FRK OMP
FRK POU2F2
FRK AMPD3
FRK HIF1A
FRK GATAD1
FRK PLCD1
FRK MATN1
FRK ROS1
FRK CDR1
FRK HADHA
FRK CCND1
FRK IL4R
FRK USF2
FRK SNRPC
FRK RPS4Y1
FRK NEDD8
FRK ASMT
FRK RPL6
FRK TNP2
FRK DSC3
FRK ZRSR2
FRK UBTF
FRK TSNAX
FRK MAPK14
FRK PSMA2
FRK USP5
FRK HTR2C
FRK ESPL1
FRK EPHA5
FRK KCNJ5
FRK MED12
FRK RUNX1
FRK TXN2
FRK LOC1720
FRK PTTG1IP
FRK DNM1L
FRK PAX3
FRK SF1
FRK MAP2K4
FRK RABIF
FRK ZNF74
FRK NOLC1
FRK SPINK1
FRK TOP1
FRK PCCB
FRK PPFIA1
FRK CSRP3
FRK CYP11B1
FRK GCHFR
FRK CD81
FRK KCNJ15
FRK BTN3A1
FRK DMC1
FRK GRN
FRK MAP3K11
FRK LDHA
FRK ANK2
FRK FAS
FRK ETF1
FRK GCN1L1
FRK ACVRL1
FRK CFB
FRK ITGB5
FRK NEK2
FRK IQGAP1
FRK SCG5
FRK PRKAG1
FRK PTMA
FRK CCL19
FRK TYRP1
FRK IFITM1
FRK EGR1
FRK LYZ
FRK MT1X
HSD17B10 ATP5B
HSD17B10 SLC25A5
HNRNPD LOC96610
HNRNPD CD81
HNRNPD TFPI2
HNRNPD SNRPA
HNRNPD ZNF345
HNRNPD HOXA5
HNRNPD RBM10
HNRNPD HNRNPA2B1
HNRNPD KNTC1
HNRNPD ACLY
HNRNPD N4BP2L2
HNRNPD TRIM28
HNRNPD TYK2
HNRNPD SAFB
HNRNPD PDHA1
HNRNPD CTCF
HNRNPD EWSR1
HNRNPD KPNB1
HNRNPD AP3D1
HNRNPD HSD17B4
HNRNPD LOC1720
HNRNPD CHERP
CD22 TMEM131
CD22 RBM34
CD22 EMP1
CD22 PSME2
CD22 ITPR3
CD22 SLC25A5
CD22 FKBP1A
CD22 PTPRC
CD22 VCL
CD22 SF1
CD22 BCL6
CD22 ZRSR2
CD22 TDGF1
CD22 UPF1
CD22 NR0B1
CD22 SGCD
CD22 GPD2
CD22 FOXD1
CD22 HLA-DPA1
CD22 PSME3
CD22 H3F3A
CD22 SP3
CD22 SSX5
CD22 CYTH1
CD22 TRIM26
CD22 LOC729602
CD22 NEAT1
CD22 SLK
CD22 DBT
CD22 ADARB1
CD22 COL6A1
CD22 RIT2
CAPRIN1 HNRNPF
CAPRIN1 PTGES3
CAPRIN1 PSMA1
CAPRIN1 PRKAR1A
CAPRIN1 MATR3
CAPRIN1 DEK
HLA-DMB BRD2
HLA-DMB PSEN2
HLA-DMB USP11
HLA-DMB DEFA6
HLA-DMB HLA-DOB
HLA-DMB BIRC2
HLA-DMB HLA-DPB1
HLA-DMB ANXA3
HLA-DMB GDI2
HLA-DMB HLA-DQA1
HLA-DMB IL18
HLA-DMB ATP5F1
HLA-DMB SGK1
HLA-DMB CALM2
HLA-DMB GALE
HLA-DMB GRIK1
HLA-DMB CD164
HLA-DMB HLA-DQB1
HLA-DMB LOC728849
HLA-DMB MS4A1
HLA-DMB AFM
HLA-DMB LYZ
HLA-DMB RHOH
HLA-DMB BTN3A1
HLA-DMB LYL1
HLA-DMB NELL2
HLA-DMB SNX17
HLA-DMB CD9
HLA-DMB FANCA
HLA-DMB PEX12
HLA-DMB IGL@
HLA-DMB MOBKL1B
HLA-DMB TM9SF2
HLA-DMB JUNB
HLA-DMB CR2
HLA-DMB HLA-DMA
HLA-DMB ASAH1
HLA-DMB PURA
HLA-DMB TRBV5-4
HLA-DMB CNBP
HLA-DMB POLR2G
HLA-DMB HLTF
HLA-DMB NUMB
HLA-DMB RRM2
HLA-DMB SLC31A2
GSTO1 HEXB
GSTO1 CTNNA2
GSTO1 S100A9
GSTO1 MMP12
GSTO1 MITF
GSTO1 IFI30
GSTO1 PRCP
GSTO1 GTF2A2
GSTO1 COX5B
GSTO1 UCHL1
GSTO1 PPT1
GSTO1 CLIC1
GSTO1 CD63
GSTO1 CD69
GSTO1 PSME1
GSTO1 GPX1
GSTO1 SRI
GSTO1 ITPR2
GSTO1 CD59
GSTO1 MTHFD2
GSTO1 DDT
GSTO1 CSTB
GSTO1 SERPINB1
GSTO1 UBE2L3
GSTO1 CASP4
GSTO1 NPPA
GSTO1 GUK1
EIF1AP1 HPRT1
EIF1AP1 CLNS1A
EIF1AP1 HMGB1
EIF1AP1 YWHAH
EIF1AP1 U2AF1
EIF1AP1 CENPA
EIF1AP1 CTNNB1
EIF1AP1 COX6B1
EIF1AP1 NARS
EIF1AP1 RRP1B
EIF1AP1 CAMLG
EIF1AP1 PSME2
EIF1AP1 DCTN2
EIF1AP1 PRDX1
EIF1AP1 SUMO1
EIF1AP1 KLRC2
EIF1AP1 CLTA
PTPN11 TDG
PTPN11 AQP3
PTPN11 RBMX
PTPN11 WAPAL
PTPN11 AHR
PTPN11 IGBP1
PTPN11 LPGAT1
PTPN11 IFI44L
PTPN11 NCL
PTPN11 E2F3
PTPN11 IER2
PTPN11 MMP7
PTPN11 NAP1L1
PTPN11 TSN
PTPN11 BARD1
PTPN11 HNRNPK
PTPN11 LARP4B
PTPN11 RBM4
PTPN11 CTCF
PTPN11 XPO1
PTPN11 EWSR1
PTPN11 CCT6A
PTPN11 RRP1B
PTPN11 LBR
PTPN11 SNAPC1
PTPN11 C5orf13
PTPN11 CAPZA2
PTPN11 UBE4A
PTPN11 CUL3
ARHGEF6 GRIK1
ARHGEF6 CD59
ARHGEF6 IRF9
ARHGEF6 TMED10
ARHGEF6 PPP1R11
ARHGEF6 PSEN2
ARHGEF6 CBFB
ARHGEF6 CCL15
ARHGEF6 GLIPR1
ARHGEF6 GALE
ARHGEF6 NELL2
ARHGEF6 PRCP
ARHGEF6 EIF4A2
ARHGEF6 IFNGR1
ARHGEF6 FGL2
ARHGEF6 ANXA3
ARHGEF6 NUMB
ARHGEF6 NACA
ARHGEF6 AFM
ARHGEF6 IFIT1
ARHGEF6 HLTF
GNB3 MYH11
GNB3 MVP
GNB3 CD27
GNB3 ZNF239
GNB3 TNIP1
GNB3 ANK2
GNB3 FCAR
GNB3 ACOT7
GNB3 SLC14A2
GNB3 IQGAP1
GNB3 IL18
GNB3 SCG5
GNB3 HSP90AB1
GNB3 TMSB10
GNB3 ECE1
GNB3 HADHB
GNB3 SLC6A6
GNB3 ATP6V1A
GNB3 RBMY1F
GNB3 RAC2
GNB3 HTR2C
GNB3 GNB1
GNB3 TRIM26
GNB3 NFKBIA
GNB3 IFNG
GNB3 LRBA
GNB3 HLA-E
GNB3 STOM
GNB3 CDC37
GNB3 LCK
GNB3 CEBPD
GDI1 FGFR1
GDI1 TNFRSF17
GDI1 GGA3
GDI1 TNIP1
GDI1 UCP2
GDI1 CHMP1A
GDI1 NFATC3
GDI1 ZFP36L2
GDI1 ACTA1
GDI1 TNNT1
GDI1 SMA4
GDI1 C3
GDI1 CNN1
GDI1 MPRIP
GDI1 C7
GDI1 SNRNP70
GDI1 DYRK1A
GDI1 AP2S1
GDI1 CXCR5
GDI1 GUSBP1
GDI1 TNNC1
GDI1 N4BP2L2
GDI1 SFRS5
GDI1 MYH9
GDI1 IL10RA
GDI1 PPP1R11
GDI1 SELPLG
GDI1 WIPF2
GDI1 PHKA2
GDI1 CD9
GDI1 CAPN1
GDI1 SEPT6
GDI1 ZRSR2
GDI1 NIACR2
GDI1 MYBPC1
GDI1 PTP4A2
GDI1 TNNI2
GDI1 SLC9A6
GDI1 RFTN1
GDI1 DOCK2
GDI1 TLE4
GDI1 CKM
GDI1 ADORA2A
GDI1 TNNC2
GDI1 LOC339290
GDI1 ATXN2L
GDI1 SDHA
GDI1 PAFAH1B1
PARP1 CCT6A
PARP1 RFTN1
PARP1 ACO2
PARP1 ACLY
PARP1 SNRPB
PARP1 KPNA2
PARP1 PDHA1
SERPINH1 CSRP1
SERPINH1 DDB2
SERPINH1 FABP4
SERPINH1 PCOLCE
SERPINH1 LGALS1
SERPINH1 ADIPOQ
SERPINH1 MUC1
SERPINH1 RARRES2
SERPINH1 ITGA5
SERPINH1 CCL22
SERPINH1 SERPINF1
SERPINH1 ACTN1
SERPINH1 COL6A3
SERPINH1 GRN
LARS2 TTLL4
LARS2 MYH11
LARS2 ATP6AP1
LARS2 RANBP2
LARS2 EFNA3
LARS2 VLDLR
LARS2 ZNF239
LARS2 CNN1
LARS2 POLR2L
LARS2 KIF14
LARS2 ERBB3
LARS2 TYK2
LARS2 HNF4A
LARS2 ZNF280A
LARS2 ZNF787
LARS2 FUS
LARS2 HTR1B
FBP2 CAMK1
FBP2 PLD3
FBP2 ADRM1
FBP2 PCTK3
FBP2 FEZ1
FBP2 TEP1
FBP2 LGALS2
FBP2 CRYAA
FBP2 GCKR
FBP2 PLG
FBP2 ODF1
FBP2 ZFP36L1
FBP2 TCF7
FBP2 YAP1
LPA MDM4
LPA WNT2
LPA BPGM
LPA ATR
LPA MRPL23
LPA AADAC
LPA MSH6
LPA PCSK7
LPA GPR21
LPA EFNA3
LPA KLF3
LPA CYP1A2
LPA CD58
LPA ASMT
LPA TCF19
LPA CD40
LPA CALCB
LPA SDHB
LPA SATB1
LPA ABCD2
LPA TFAP2C
LPA OPN1MW2
LPA IGLL1
LPA CCL13
LPA MAGEA5
LPA RBMY1F
LPA PPP1R1A
LPA TMEM115
LPA RGR
LPA PSME3
LPA FUT1
LPA DLG2
LPA OMP
LPA STAT6
LPA NOVA1
LPA IL15RA
LPA TNP1
LPA VAC14
LPA SRPR
LPA SLC9A2
LPA CHN2
LPA TP53BP2
LPA ITGA5
LPA RPL11
LPA CSRP3
IDO1 SERPINB9
IDO1 S100A8
IDO1 GBP1
SPP1 TMSB10
SPP1 YWHAB
SPP1 CTSK
SPP1 ACSL1
SPP1 PPP1R1A
CNTD1 ARPC1B
CNTD1 TMED10
CNTD1 P2RY14
CNTD1 PSEN2
CNTD1 KIAA0247
CNTD1 KIAA0226
CNTD1 CD48
CNTD1 TMEM131
CNTD1 ITGA7
CNTD1 THBD
CNTD1 ITPR1
CNTD1 ANXA3
CNTD1 SPARCL1
CNTD1 PRKACB
CNTD1 SNX17
CNTD1 HCFC1
CNTD1 SP140
CNTD1 SLC7A6
CNTD1 HCP5
CNTD1 ZNF146
CNTD1 TLK1
CNTD1 GALE
CNTD1 GRIK1
CNTD1 SATB1
CNTD1 TOMM20
CNTD1 PSMB7
CNTD1 SEPT8
CNTD1 DNASE1L3
CNTD1 HLTF
CNTD1 AOX1
CNTD1 MXD1
CNTD1 NFATC3
CNTD1 CCND2
CNTD1 EIF4G3
CNTD1 AFM
CNTD1 BCLAF1
CNTD1 TAF10
CNTD1 STX16
CNTD1 GOLGB1
CNTD1 RNF103
CNTD1 PMS2L3
CNTD1 ZNF638
CNTD1 PRKCB
CNTD1 RBM39
CNTD1 PMS2L5
CNTD1 LRBA
CNTD1 HLA-E
CNTD1 RBM25
CNTD1 SPOCK2
CNTD1 STX4
CNTD1 TRIB2
CNTD1 ALDH5A1
CNTD1 NUMB
CNTD1 SP110
CNTD1 SMG7
CNTD1 AMD1
CD59 FXYD3
CD59 PSEN2
CD59 CD81
CD59 FNTA
CD59 TMEM131
CD59 SMAD1
CD59 ANXA3
CD59 EMP3
CD59 PPP2R2A
CD59 METAP1
CD59 MORF4L2
CD59 IFI44L
CD59 GALE
CD59 GRIK1
CD59 PRCP
CD59 CD164
CD59 GNG10
CD59 MTMR6
CD59 COPB1
CD59 MYH9
CD59 ATP2A1
CD59 AFM
CD59 ORC3L
CD59 CD63
CD59 LOC100131311
CD59 PSME1
CD59 AIM1
CD59 RGS1
CD59 EIF1
CD59 IFI16
CD59 GRSF1
CD59 MLH1
CD59 TMSB10
CD59 DYNLT1
CD59 HLTF
CD59 EVI2A
CD59 NDUFS8
CD59 SQSTM1
CD59 NUMB
CD59 NPPA
PLA2G7 SAT1
PLA2G7 NR1H3
PLA2G7 GBP1
PLA2G7 CAPG
PLA2G7 ALDH1A1
PLA2G7 GM2A
PLA2G7 GLA
PLA2G7 FTH1
PLA2G7 SMARCA4
PLA2G7 GPNMB
PLA2G7 LGALS3
PLA2G7 WARS
PLA2G7 APOC1
PLA2G7 FBP1
PLA2G7 CHI3L1
PLA2G7 ANXA2
PLA2G7 MMP12
KIF14 CLU
KIF14 MYH11
KIF14 BTN3A2
KIF14 ENO2
KIF14 MTHFD1
KIF14 FUT6
KIF14 IL6
KIF14 ZNF787
KIF14 IGHA1
KIF14 CENPA
KIF14 FLNA
KIF14 PSMB7
KIF14 GCN1L1
KIF14 NAP1L1
KIF14 SGCD
KIF14 PRAME
KIF14 RAD23A
KIF14 ADAM8
KIF14 SERPINA1
KIF14 MAPK10
KIF14 CASP6
KIF14 TNP1
KIF14 RANBP2
KIF14 SRPR
KIF14 CCNF
KIF14 GOT1
KIF14 FKBP2
KIF14 CST3
KIF14 CLTA
MSX1 ATP5A1
MSX1 SON
MSX1 POLD1
MSX1 EMP1
MSX1 NDUFB7
MSX1 CENPA
MSX1 PPFIA1
MSX1 EPRS
MSX1 OPN1MW2
MSX1 TDGF1
MSX1 NR0B1
MSX1 SNRPA1
MSX1 FOXD1
MSX1 RIT2
MSX1 SNRPB
MSX1 ZNF638
MSX1 HNRNPA1
MSX1 TRIM26
MSX1 PFKL
MSX1 TLE4
MSX1 NFKB2
MSX1 STX4
MSX1 GPD2
MSX1 IGKV1D-13
UBE2C SHROOM2
UBE2C CKAP5
UBE2C HRAS
UBE2C NRGN
UBE2C POLD2
UBE2C CCNA2
UBE2C HSP90AA1
UBE2C CDC20
UBE2C H2AFB1
UBE2C RGS2
UBE2C SNRPC
UBE2C ZNF280A
UBE2C SNRPB
UBE2C KIF2C
UBE2C HTR2C
TPR EIF4G2
TPR TMED10
TPR PSEN2
TPR TRAM1
TPR ANXA3
TPR LTA4H
TPR RBM5
TPR PTPRC
TPR GALE
TPR GRIK1
TPR HLA-DQB1
TPR PARK7
TPR CALR
TPR TSN
TPR AFM
TPR GNAS
TPR CBFB
TPR OXA1L
TPR TLE4
TPR AKT1
TPR HLTF
TPR NUMB
TPR TARS
RBM12 XK
RBM12 PDLIM1
RBM12 CAPNS1
RBM12 IL4R
RBM12 CD79A
RBM12 IGHG1
RBM12 RBM5
RBM12 FKBP1A
RBM12 TCL1A
RBM12 SUMO2
RBM12 IL2RG
RBM12 BTG2
RBM12 PRCP
RBM12 CD53
RBM12 TPM4
RBM12 ID3
RBM12 HIST1H2BJ
RBM12 PPP1R11
RBM12 FXYD3
RBM12 IGL@
RBM12 ZNF91
RBM12 BAT3
RBM12 STAT6
RBM12 HLA-A
RBM12 JUNB
RBM12 CNN2
RBM12 GNAS
RBM12 YLPM1
RBM12 TRAP1
RBM12 HLA-C
RBM12 SRPR
RBM12 CD37
RBM12 CHI3L2
RBM12 TNP1
RBM12 HNF4A
RBM12 RBM42
SELL PSEN2
SELL GLIPR1
SELL SYK
SELL ANXA3
SELL HHEX
SELL PRKACB
SELL CD46
SELL CREB1
SELL GALE
SELL GRIK1
SELL CHI3L2
SELL LOC728849
SELL NUMB
SELL IRF9
SELL AFM
SELL ADSS
SELL AES
SELL KLF6
SELL STAT5A
SELL ARPC4
SELL CD27
SELL IFNGR1
SELL HLTF
SELL IL2RB
SELL NPPA
CTAG1B GALT
CTAG1B BRPF1
CTAG1B MARCH6
CTAG1B DBT
CTAG1B ACTB
CTAG1B GRM4
CTAG1B MBOAT7
CTAG1B CFDP1
EIF4G3 NR0B1
EIF4G3 MATN1
EIF4G3 SLC6A6
EIF4G3 SPINK1
EIF4G3 GNAS
EIF4G3 GADD45A
EIF4G3 AMPD3
EIF4G3 ZBTB6
EIF4G3 FOXD1
EIF4G3 IFI44L
EIF4G3 ARID4A
EIF4G3 UCP3
EIF4G3 RIT2
EIF4G3 GPD2
EIF4G3 EMP1
EIF4G3 DHRS2
EIF4G3 TDGF1
RPL35 SNRPD2
RPL35 TNP1
RPL35 RPL18
RPL35 HOXA5
RPL35 RPL6
RPL35 FXYD3
RPL35 RPS6
RPL35 RPL12
RPL35 SRPR
RPL35 RPL13
RPL35 RPL10A
RPL35 SLC36A2
UQCRFS1 EIF2S2
UQCRFS1 ATP5A1
UQCRFS1 CYCS
UQCRFS1 IGJ
UQCRFS1 COX7A2
UQCRFS1 MAPRE1
UQCRFS1 ATP5G3
UQCRFS1 ATP5F1
UQCRFS1 IRAK1
UQCRFS1 CYC1
UQCRFS1 KRT5
UQCRFS1 LIPA
UQCRFS1 RRAD
UQCRFS1 ORC3L
UQCRFS1 TALDO1
UQCRFS1 IL18
UQCRFS1 PSMA4
UQCRFS1 SRI
UQCRFS1 PRDX3
UQCRFS1 VDAC2
UQCRFS1 HTR3A
UQCRFS1 ARHGDIB
UQCRFS1 EIF4A3
UQCRFS1 UQCRC2
UQCRFS1 PSMD6
UQCRFS1 PDIA6
UQCRFS1 AKR1A1
UQCRFS1 MRPS12
UQCRFS1 PSMC6
UQCRFS1 PGK1
UQCRFS1 MAN2A1
PPWD1 SPIN2A
PPWD1 NPM1
PPWD1 ARHGEF7
PPWD1 FXYD3
PPWD1 SF3B2
PPWD1 GANAB
PPWD1 ANXA3
PPWD1 GRIK1
PPWD1 CCNI
PPWD1 RCAN2
PPWD1 UQCRB
PPWD1 GALE
PPWD1 PSEN2
PPWD1 CD164
PPWD1 DYRK1A
PPWD1 LOC100131311
PPWD1 SNRPN
PPWD1 DCTD
PPWD1 SPCS2
PPWD1 AFM
PPWD1 TFAP2B
PPWD1 TAF10
PPWD1 KIAA0174
PPWD1 BIRC3
PPWD1 PHF3
PPWD1 RBM4
PPWD1 ZNHIT3
PPWD1 EPS15
PPWD1 TNP1
PPWD1 BGN
PPWD1 CBFB
PPWD1 SRPR
PPWD1 HLA-E
PPWD1 HLTF
PPWD1 TAX1BP1
PPWD1 NUMB
PPWD1 HNRNPH1
TRIM23 GRIK1
TRIM23 MXD1
TRIM23 CD3D
TRIM23 PSEN2
TRIM23 FXYD3
TRIM23 GALE
TRIM23 AFM
TRIM23 WAPAL
TRIM23 LAMB2
TRIM23 ANXA3
TRIM23 NUMB
TRIM23 HLTF
SFRS5 BRD2
SFRS5 WNT2B
SFRS5 TMED10
SFRS5 PSEN2
SFRS5 SON
SFRS5 BTN3A2
SFRS5 FXYD3
SFRS5 BIRC2
SFRS5 TIAL1
SFRS5 ANXA3
SFRS5 ZFP36L2
SFRS5 KIAA0430
SFRS5 PRMT2
SFRS5 MYL12A
SFRS5 GALE
SFRS5 GRIK1
SFRS5 SARS
SFRS5 MBOAT7
SFRS5 N4BP2L2
SFRS5 SNRPN
SFRS5 SHROOM2
SFRS5 EEF1A1
SFRS5 UBTF
SFRS5 CD40LG
SFRS5 IRF9
SFRS5 AFM
SFRS5 TTC3
SFRS5 HLTF
SFRS5 KLF6
SFRS5 KIAA0174
SFRS5 NUMB
SFRS5 BAT1
SFRS5 BAG1
SFRS5 PTP4A2
SFRS5 EPS15
SFRS5 GATM
SFRS5 SP110
SFRS5 TNP1
SFRS5 PRKCB
SFRS5 OXA1L
SFRS5 SRPR
SFRS5 HNRNPK
SFRS5 AP3D1
SFRS5 ANKRD36B
SFRS5 MATR3
SFRS5 PNN
SFRS5 HLA-F
SFRS5 HNRNPH1
LRPPRC PPP1CC
LRPPRC TSN
LRPPRC CLNS1A
LRPPRC RARS
LRPPRC IFI44L
LRPPRC CCT6A
LRPPRC DDX21
LITAF CNP
LITAF TPM4
LITAF EIF4A1
LITAF PLIN2
LITAF NCL
LITAF ARHGDIA
LITAF STAT3
LITAF PPP2R1A
LITAF SDHB
LITAF GPX1
LITAF RBP4
LITAF CTSC
LITAF SERPINB9
LITAF S100A9
LITAF PRF1
LITAF NDUFV3
PRAME LAPTM5
PRAME CXCL9
PRAME TCN2
PRAME CD70
PRAME RBM34
PRAME DCTN2
PRAME RPIA
PRAME BSG
PRAME EPRS
PRAME ACLY
PRAME SEPT8
PRAME CLTA
PRAME ACTG2
PRAME NOMO1
PRAME PSMD1
PRAME PSMB8
PRAME PDHA1
PRAME PSMD7
PRAME GZMA
PRAME NARS
PRAME SND1
PRAME NPPA
RPS5 RPS9
RPS5 TNP1
RPS5 SRPR
RPS5 FXYD3
RPS5 RPL31
RPS5 GAPDH
RPS5 RPL7A
PSMD1 POU3F1
PSMD1 HSPA4
PSMD1 FXYD3
PSMD1 ITGB5
PSMD1 VDAC1
PSMD1 EMP1
PSMD1 AKR1B1
PSMD1 ACOT7
PSMD1 MANF
PSMD1 SNRPB
PSMD1 PSMC5
PSMD1 GABPA
PSMD1 SLC6A14
PSMD1 NCL
PSMD1 IL16
PSMD1 PSMC3
PSMD1 PMVK
PSMD1 BMS1
PSMD1 TDGF1
PSMD1 CLTA
PSMD1 HPRT1
PSMD1 XRCC6
PSMD1 GPD2
PSMD1 CYC1
PSMD1 CCT5
PSMD1 FOXD1
PSMD1 RIT2
PSMD1 CDC123
PSMD1 ALDOA
PSMD1 ANXA2
PSMD1 PSMA6
PSMD1 PPIA
PSMD1 DNAJA1
PSMD1 TNP1
PSMD1 YBX1
PSMD1 NR0B1
PSMD1 TRAP1
PSMD1 SRPR
PSMD1 UROS
PSMD1 SIK1
PSMD1 MYL6B
PSMD1 PFKL
SNRPB CDKN2A
SNRPB NCL
SNRPB PIM1
SNRPB TAF10
SNRPB VDAC2
SNRPB NDUFA9
SNRPB DUSP2
SNRPB RANBP1
SNRPB RBBP4
SNRPB ATP5J
SNRPB IRAK1
SNRPB CLTC
SNRPB GINS1
SNRPB ACSM3
SNRPB UCHL1
SNRPB TTC1
SNRPB HMGA1
SNRPB ICAM1
SNRPB MYBL2
SNRPB ATP5B
SNRPB SNRNP27
SNRPB FDPS
SNRPB PAICS
SNRPB PRMT1
SNRPB CCT4
SNRPB ASNS
SNRPB YWHAB
SNRPB DYNLL1
SNRPB RBMX
SNRPB HSP90AA1
SNRPB IARS
SNRPB PKM2
SNRPB TOP2A
SNRPB EBI3
SNRPB PSMB3
SNRPB MCM6
SNRPB PSMC3
SNRPB UBE2L3
SNRPB DTYMK
SNRPB CAMP
SNRPB DAD1
SNRPB NDUFS8
SNRPB CYFIP2
SNRPB CCT5
SNRPB RPL36AL
SNRPB DGUOK
SNRPB ANXA2
SNRPB RFTN1
SNRPB PLSCR1
SNRPB ACO2
SNRPB UQCRH
SNRPB NPPA
SNRPB H3F3A
SNRPB NONO
SNRPB LOC100131892
SNRPB VASP
SNRPB AKR1B1
SNRPB CREM
SNRPB RPIA
SNRPB MAPRE1
SNRPB HRAS
SNRPB MIF
SNRPB PSMA1
SNRPB MRPS22
SNRPB MMP7
SNRPB CHAF1A
SNRPB CSNK2B
SNRPB PSMB1
SNRPB MRPL12
SNRPB CCT3
SNRPB CAPN1
SNRPB PABPC1
SNRPB COX17
SNRPB SET
SNRPB H2AFX
SNRPB CCNB1
SNRPB FBL
SNRPB POLB
SNRPB LAGE3
SNRPB CTNNA2
SNRPB CD79B
SNRPB TCP1
SNRPB PSME2
SNRPB RGS2
SNRPB ATP5G1
SNRPB SFRS9
SNRPB GSTP1
SNRPB MLC1
SNRPB EBP
SNRPB CENPA
SNRPB PHB
SNRPB POLR2F
SNRPB PSMB7
SNRPB CAMK1
SNRPB DUT
SNRPB SSX5
SNRPB PSMA6
SNRPB HSPA9
SNRPB TFRC
SNRPB SMAD2
SNRPB GLO1
SPOCK2 CBLB
SPOCK2 PSEN2
SPOCK2 CCND1
SPOCK2 PNRC1
SPOCK2 FCAR
SPOCK2 FYN
SPOCK2 MX1
SPOCK2 ZFP36L2
SPOCK2 CAPN2
SPOCK2 AOC3
SPOCK2 ITGAL
SPOCK2 C3
SPOCK2 FCER2
SPOCK2 CCL15
SPOCK2 FSTL1
SPOCK2 GALE
SPOCK2 GRIK1
SPOCK2 MSN
SPOCK2 ANXA3
SPOCK2 CUGBP2
SPOCK2 HLTF
SPOCK2 BTN3A2
SPOCK2 AFM
SPOCK2 LGALS2
SPOCK2 CXCL12
SPOCK2 TCF7
SPOCK2 TNNI2
SPOCK2 DGKZ
SPOCK2 MUC1
SPOCK2 CYP1B1
SPOCK2 DGKA
SPOCK2 CSF1
SPOCK2 CD7
SPOCK2 IFI44
SPOCK2 NUMB
SPOCK2 CD6
PTP4A2 BRD2
PTP4A2 IL7R
PTP4A2 PEX12
PTP4A2 HADHA
PTP4A2 PSEN2
PTP4A2 SON
PTP4A2 CD81
PTP4A2 SHC1
PTP4A2 MRPL23
PTP4A2 PFDN5
PTP4A2 PEA15
PTP4A2 CD37
PTP4A2 NUBP1
PTP4A2 ANXA3
PTP4A2 IRF7
PTP4A2 ICAM2
PTP4A2 CD46
PTP4A2 UBXN1
PTP4A2 MEF2A
PTP4A2 EFEMP2
PTP4A2 PRMT2
PTP4A2 MAPKAPK3
PTP4A2 SLC20A1
PTP4A2 TSC22D1
PTP4A2 GALE
PTP4A2 GRIK1
PTP4A2 CD164
PTP4A2 MYST3
PTP4A2 HLA-DQB1
PTP4A2 LOC100131311
PTP4A2 ITK
PTP4A2 NCF1C
PTP4A2 FYN
PTP4A2 AFM
PTP4A2 FNTA
PTP4A2 LMO4
PTP4A2 GGA3
PTP4A2 NPC2
PTP4A2 KIAA0174
PTP4A2 ACO2
PTP4A2 JUND
PTP4A2 H3F3A
PTP4A2 FAM190B
PTP4A2 PNRC1
PTP4A2 HLTF
PTP4A2 OMP
PTP4A2 ICAM3
PTP4A2 EPS15
PTP4A2 LGALS2
PTP4A2 TNP1
PTP4A2 EIF1
PTP4A2 NFKBIA
PTP4A2 SRPR
PTP4A2 PRDX1
PTP4A2 USP7
PTP4A2 S100A4
PTP4A2 TBCB
PTP4A2 CCR7
PTP4A2 TAX1BP1
PTP4A2 NUMB
PTP4A2 UBXN4
PTP4A2 FXYD3
PTP4A2 MAN2A1
CLIP1 TUBB3
CLIP1 ZNF638
CLIP1 ID2B
CLIP1 SLC31A2
CLIP1 IL1R1
CLIP1 SERPINB1
CLIP1 ANKRD36B
CLIP1 DYRK1A
CLIP1 ZRSR2
CLIP1 IFI44L
CLIP1 VGLL4
CLIP1 TSG101
COX4I1 COX6A1
COX4I1 CD72
COX4I1 RPA2
COX4I1 IGBP1
COX4I1 RABIF
COX4I1 PRIM2
COX4I1 BMP7
COX4I1 RPL6
COX4I1 MORF4L2
COX4I1 ALOX15
COX4I1 RHEB
COX4I1 RPS7
COX4I1 CD164
COX4I1 PDHB
COX4I1 TFAP2C
COX4I1 CLTC
COX4I1 GTF2A2
COX4I1 PARK7
COX4I1 CTSH
COX4I1 SPCS2
COX4I1 PPT1
COX4I1 CLIC1
COX4I1 PSMA2
COX4I1 SAP18
COX4I1 RPL36AL
COX4I1 SRGN
COX4I1 RPL36A
COX4I1 SNRPD2
COX4I1 DBI
COX4I1 NUDT1
COX4I1 DDX39
COX4I1 LGALS9
COX4I1 DDX21
COX4I1 TRA2B
COX4I1 ATP5O
FSTL1 PHF15
FSTL1 PSMD7
FSTL1 TGFB1
FSTL1 HUWE1
FSTL1 CDKN1A
FSTL1 MFAP5
FSTL1 PSMA4
FSTL1 GLA
FSTL1 LUM
FSTL1 RHOA
FSTL1 NEDD4
FSTL1 SLC25A5
FSTL1 POSTN
FSTL1 GOLGB1
FSTL1 MRPL3
FSTL1 SEPT8
MPL IFNA1
MPL MATN1
MPL ROS1
MPL NR0B1
MPL SRPR
MPL EMP1
MPL HLA-DPB1
MPL ITGB3
MPL PSMB3
MPL PFKM
MPL HLA-DQB1
MPL TDGF1
MPL IFNGR2
MPL TYRP1
MPL ACSM3
MPL IGHM
MPL HIST1H2BJ
MPL BTN3A1
MPL REST
MPL FOXD1
MPL RIT2
MPL CYP4F2
MPL ITPR2
MPL TNP1
MPL SLC7A5
MPL NR6A1
MPL NFKB2
MPL GPD2
MPL GAS1
HNF4A GATA1
HNF4A GLDC
HNF4A BTN3A2
HNF4A OAS1
HNF4A HLA-F
HNF4A EMP1
HNF4A CTNNA2
HNF4A IL2RG
HNF4A PPFIA1
HNF4A KLRC2
HNF4A HLA-DQB1
HNF4A MMP7
HNF4A IL8
HNF4A CSNK2B
HNF4A LOC91316
HNF4A PDGFA
HNF4A NR0B1
HNF4A CTSH
HNF4A GPD2
HNF4A FEZ1
HNF4A FOXD1
HNF4A COL9A2
HNF4A RIT2
HNF4A H3F3A
HNF4A IGL@
HNF4A BRD3
HNF4A UQCRC2
HNF4A TDGF1
HNF4A FAS
HNF4A SERPINB1
HNF4A AK1
HNF4A KRT4
HNF4A IL2RB
HNF4A SSB
HNF4A AEBP1
SHFM1 TDG
SHFM1 EIF3B
SHFM1 TUBA1A
SHFM1 RBM34
SHFM1 HSPE1
SHFM1 GSK3B
SHFM1 RRM1
SHFM1 BMS1
SHFM1 PPP4C
SHFM1 DLD
SHFM1 ABI2
SHFM1 GRB10
SHFM1 U2AF1
SHFM1 CBX5
SHFM1 HMGB1
SHFM1 ACTN3
SHFM1 CEACAM1
SHFM1 NUDT1
SHFM1 PRPS1
SHFM1 RRS1
SHFM1 CCNF
SHFM1 GOT1
NDUFV3 GCG
NDUFV3 MATN1
NDUFV3 FXYD3
NDUFV3 ITGA7
NDUFV3 EMP1
NDUFV3 ACOT7
NDUFV3 LRPAP1
NDUFV3 IFI30
NDUFV3 BUD31
NDUFV3 TDGF1
NDUFV3 NR0B1
NDUFV3 FOXD1
NDUFV3 RIT2
NDUFV3 ALDOA
NDUFV3 ANXA2
NDUFV3 PRMT1
NDUFV3 SRM
NDUFV3 MGAT1
NDUFV3 SLC29A1
NDUFV3 GPD2
NDUFV3 NDUFS8
NDUFV3 MCM3
TAP1 GM2A
TAP1 MPP1
TAP1 TMED10
TAP1 CCND1
TAP1 FXYD3
TAP1 IER3
TAP1 PLA2G16
TAP1 PPP2R1A
TAP1 SERPING1
TAP1 IGHG1
TAP1 PSMB9
TAP1 ACOT7
TAP1 USP13
TAP1 NR1H3
TAP1 BMP7
TAP1 HRAS
TAP1 SYMPK
TAP1 CTSA
TAP1 LST1
TAP1 SS18
TAP1 GABPA
TAP1 SERPINA1
TAP1 APOE
TAP1 ITK
TAP1 IFITM1
TAP1 GRK5
TAP1 ACSL1
TAP1 TNFRSF1B
TAP1 CBR1
TAP1 GLUL
TAP1 PSMB10
TAP1 RGR
TAP1 NPC2
TAP1 STAT5A
TAP1 HK1
TAP1 MUC1
TAP1 JUNB
TAP1 CKAP5
TAP1 PLD3
TAP1 VAC14
TAP1 IFI16
TAP1 PRDX1
TAP1 RUNX1
TAP1 MGAT1
TAP1 SORD
TAP1 GPNMB
TAP1 KRT4
TAP1 NDUFS8
TAP1 SQSTM1
TAP1 TNFAIP3
TAP1 ARHGEF1
TAP1 FBP1
TAP1 MAP2K4
TAP1 B4GALT1
PDLIM1 NR0B1
PDLIM1 FABP4
PDLIM1 ATR
PDLIM1 GRK5
PDLIM1 PABPC4
PDLIM1 PCSK7
PDLIM1 EMP1
PDLIM1 ZFP36L2
PDLIM1 IARS
PDLIM1 XBP1
PDLIM1 ABCG1
PDLIM1 FARSA
PDLIM1 CENPA
PDLIM1 MYL9
PDLIM1 UBA1
PDLIM1 GUSBP1
PDLIM1 TDGF1
PDLIM1 TGIF1
PDLIM1 IFITM1
PDLIM1 DCTD
PDLIM1 IGHM
PDLIM1 NELL2
PDLIM1 FOXD1
PDLIM1 AP2M1
PDLIM1 RIT2
PDLIM1 AIMP2
PDLIM1 GRN
PDLIM1 HYOU1
PDLIM1 GPD2
PDLIM1 MRPL19
PDLIM1 CST3
PDLIM1 IK
SMARCC1 CTNNA2
SMARCC1 EIF2S2
SMARCC1 TRAF4
SMARCC1 SEPT7
SMARCC1 IARS
SMARCC1 RAB21
SMARCC1 YWHAZ
SMARCC1 HNRNPF
SMARCC1 CCT7
SMARCC1 MSN
SMARCC1 PTGES3
SMARCC1 YWHAQ
SMARCC1 TCEA1
SMARCC1 IGL@
SMARCC1 RPL36AL
SMARCC1 PCBP2
SMARCC1 CUL1
SMARCC1 CSNK1D
SMARCC1 PDIA6
SMARCC1 PRMT5
SMARCC1 TLE4
SMARCC1 PSMC2
SMARCC1 MATR3
SMARCC1 TARS
SMARCC1 AMD1
LCP1 PSMD14
LCP1 CNP
LCP1 PLEK
LCP1 NONO
LCP1 SYK
LCP1 ATP6V0D1
LCP1 NFIL3
LCP1 TOP2A
LCP1 ATP5F1
LCP1 TOP1
LCP1 SGK1
LCP1 RAB1A
LCP1 PSMA1
LCP1 CALM2
LCP1 MAP2K1
LCP1 SFRS3
LCP1 KRT5
LCP1 STK38
LCP1 ALOX5AP
LCP1 ALOX15
LCP1 PTGES3
LCP1 ARPC1A
LCP1 MAN2A1
LCP1 BIRC3
LCP1 RGS1
LCP1 P4HB
LCP1 SUMO2
LCP1 PDIA6
LCP1 NR6A1
LCP1 PRKAR1A
LCP1 MATR3
LCP1 NPPA
PRIM2 RPA3
PRIM2 PRDX6
PRIM2 MCM4
PRIM2 DUT
PRIM2 SLBP
PRIM2 DDX1
PRIM2 PRIM1
HLA-DQA1 BRD2
HLA-DQA1 HIST1H4I
HLA-DQA1 CCND3
HLA-DQA1 PSEN2
HLA-DQA1 TUBA1A
HLA-DQA1 KIAA0226
HLA-DQA1 FXYD3
HLA-DQA1 GRK5
HLA-DQA1 CD70
HLA-DQA1 PAICS
HLA-DQA1 VDAC1
HLA-DQA1 SDCBP
HLA-DQA1 HLA-F
HLA-DQA1 S100A13
HLA-DQA1 NDUFA9
HLA-DQA1 HMGB1
HLA-DQA1 ACOT7
HLA-DQA1 ANXA3
HLA-DQA1 HIST1H4C
HLA-DQA1 CTBS
HLA-DQA1 SRPR
HLA-DQA1 GALE
HLA-DQA1 ATP5J
HLA-DQA1 NPEPPS
HLA-DQA1 PHF3
HLA-DQA1 ATXN2
HLA-DQA1 MLC1
HLA-DQA1 MYL12A
HLA-DQA1 ZNF146
HLA-DQA1 RPL29
HLA-DQA1 DSTN
HLA-DQA1 GRIK1
HLA-DQA1 STMN1
HLA-DQA1 HLA-DQB1
HLA-DQA1 IL8
HLA-DQA1 TDGF1
HLA-DQA1 LOC91316
HLA-DQA1 NR0B1
HLA-DQA1 DLD
HLA-DQA1 CXCL9
HLA-DQA1 GARS
HLA-DQA1 GPD2
HLA-DQA1 PTPN7
HLA-DQA1 AFM
HLA-DQA1 LYZ
HLA-DQA1 CYBA
HLA-DQA1 PLOD2
HLA-DQA1 TTC1
HLA-DQA1 GATM
HLA-DQA1 MCAM
HLA-DQA1 UBC
HLA-DQA1 RIT2
HLA-DQA1 FANCA
HLA-DQA1 HK1
HLA-DQA1 AIM1
HLA-DQA1 SYK
HLA-DQA1 CAST
HLA-DQA1 EEF2
HLA-DQA1 EMP1
HLA-DQA1 UQCRC2
HLA-DQA1 TNP1
HLA-DQA1 NSMAF
HLA-DQA1 RASSF2
HLA-DQA1 GZMA
HLA-DQA1 PRDX1
HLA-DQA1 BCL2A1
HLA-DQA1 TRD@
HLA-DQA1 TMSB10
HLA-DQA1 PTS
HLA-DQA1 HLTF
HLA-DQA1 PDE4C
HLA-DQA1 NUMB
HLA-DQA1 MRPL3
HLA-DQA1 FOXD1
HLA-DQA1 ESD
ITGAL PSEN2
ITGAL GGA3
ITGAL TIAM1
ITGAL ITPKB
ITGAL USP4
ITGAL ANXA3
ITGAL SLC20A1
ITGAL GALE
ITGAL GRIK1
ITGAL PCOLCE
ITGAL MSN
ITGAL LCK
ITGAL MAPKAPK3
ITGAL FYN
ITGAL CCL5
ITGAL AFM
ITGAL LGALS2
ITGAL STAT5A
ITGAL PTGDS
ITGAL ZNF91
ITGAL MAP3K11
ITGAL ITGAX
ITGAL TRD@
ITGAL ANKRD36B
ITGAL HLTF
ITGAL LOC100131311
ITGAL CST3
ITGAL NUMB
POU2AF1 PSME4
POU2AF1 CLTA
POU2AF1 ATXN2
POU2AF1 HYOU1
POU2AF1 P2RX5
POU2AF1 AMFR
POU2AF1 GOT1
POU2AF1 TUBB3
POU2AF1 UCP2
POU2AF1 SEPT6
POU2AF1 SAFB
POU2AF1 PHF16
POU2AF1 PRKACA
POU2AF1 CHERP
POU2AF1 SEC14L1
POU2AF1 SMARCA2
ZNF33B PABPC1
ZNF33B FUT6
ZNF33B TNP1
ZNF33B FXYD3
ZNF33B F13B
ZNF33B UBE2D3
ZNF33B CYP2A13
ZNF33B POLD1
ZNF33B FBLN1
ZNF33B TP53BP2
ZNF33B PTGER3
ZNF33B SRPR
NPM1 XK
NPM1 FOXN3
NPM1 SNRPD3
NPM1 HADHA
NPM1 PSEN2
NPM1 UMPS
NPM1 NTN3
NPM1 SRPX
NPM1 SLC16A1
NPM1 RBM34
NPM1 RPL36AL
NPM1 EMP1
NPM1 DNA2
NPM1 KIAA0040
NPM1 NACA
NPM1 STX16
NPM1 RPIA
NPM1 COMMD1
NPM1 LDHB
NPM1 PSMD6
NPM1 CEP57
NPM1 RPL6
NPM1 HTR3A
NPM1 MYL12A
NPM1 ZNF146
NPM1 CNN1
NPM1 RAB2A
NPM1 GRIK1
NPM1 PSMD11
NPM1 MPHOSPH6
NPM1 ANXA3
NPM1 MDH1
NPM1 TDGF1
NPM1 PSMB1
NPM1 HLTF
NPM1 NR0B1
NPM1 NUMB
NPM1 PTPN7
NPM1 AFM
NPM1 FXYD3
NPM1 CYBA
NPM1 VAV1
NPM1 CD1C
NPM1 GLO1
NPM1 FOXD1
NPM1 APEX1
NPM1 RIT2
NPM1 SAP18
NPM1 ARHGAP25
NPM1 VDAC2
NPM1 GALE
NPM1 RBM4
NPM1 FBL
NPM1 UQCRC2
NPM1 TNP1
NPM1 ATP5G2
NPM1 DBI
NPM1 CSTB
NPM1 SRPR
NPM1 SSR2
NPM1 TIMM17A
NPM1 LOC91316
NPM1 KLHDC10
NPM1 SERPINB3
NPM1 GPD2
NPM1 NAE1
NPM1 MYO5B
NPM1 HNRNPC
NPM1 TARS
NPM1 MRPL3
NPM1 ATP5O
ENO1 FXYD3
ENO1 HADHA
ENO1 LAPTM5
ENO1 VSNL1
ENO1 MCM5
ENO1 TNIP1
ENO1 PPP2R1A
ENO1 STIP1
ENO1 WARS
ENO1 NUP93
ENO1 ACOT7
ENO1 ADM
ENO1 PTP4A1
ENO1 PKM2
ENO1 RPIA
ENO1 IDH3G
ENO1 NP
ENO1 FARSA
ENO1 GRB2
ENO1 HSP90AB1
ENO1 ATP1B3
ENO1 TXK
ENO1 SFTPA1B
ENO1 TSPY3
ENO1 LYZ
ENO1 PTGIR
ENO1 CTSD
ENO1 ALDOA
ENO1 GPI
ENO1 ANXA2
ENO1 TLE1
ENO1 PSMB2
ENO1 VDAC1
ENO1 RFC4
ENO1 ERP29
ENO1 SORD
ENO1 CDKN1A
ENO1 AMD1
UBA1 PHF15
UBA1 MKI67
UBA1 F8A1
UBA1 ADAR
UBA1 LAPTM5
UBA1 RNPEP
UBA1 NONO
UBA1 ATP2A2
UBA1 STIP1
UBA1 TP53
UBA1 FUS
UBA1 SAFB
UBA1 FAS
UBA1 HCFC1
UBA1 HUWE1
UBA1 GLB1
UBA1 CTSA
UBA1 TLR1
UBA1 INPP5D
UBA1 NUP188
UBA1 PLCG2
UBA1 DECR1
UBA1 CCL22
UBA1 MSN
UBA1 SEPT8
UBA1 BCAP31
UBA1 CBX1
UBA1 SERPINB9
UBA1 CALR
UBA1 TCF3
UBA1 TRIM28
UBA1 HNRNPU
UBA1 ARCN1
UBA1 SPTAN1
UBA1 MARCKS
UBA1 PCTK1
UBA1 PRKCD
UBA1 CAPN1
UBA1 GNB1
UBA1 FUT1
UBA1 GPI
UBA1 EIF3CL
UBA1 PEBP1
UBA1 MCM5
UBA1 TNP1
UBA1 GNAS
UBA1 MED12
UBA1 CLU
UBA1 SRPR
UBA1 FAM50A
UBA1 SIK1
UBA1 USP13
UBA1 AP1B1
UBA1 STX4
UBA1 H2AFB1
UBA1 RFTN1
UBA1 SND1
UBA1 TYK2
MAP4 SPTAN1
MAP4 GRK5
MAP4 SLPI
MAP4 UBXN1
MAP4 PTOV1
MAP4 NFE2L1
MAP4 ABI2
MAP4 FXYD3
MAP4 SGCD
MAP4 MGAT1
MAP4 H19
MAP4 LYZ
MAP4 POLRMT
MAP4 ATXN2L
MAP4 NMI
MAP4 MBOAT7
MAP4 IQGAP1
MAP4 FSCN1
MAP4 BRD3
MLF2 TTN
MLF2 CA3
MLF2 ARHGDIA
MLF2 SNRPA
MLF2 BCR
MLF2 PTP4A1
MLF2 TNNT1
MLF2 ACTA1
MLF2 CYP1A2
MLF2 BMP7
MLF2 UQCRC1
MLF2 CHD4
MLF2 NEB
MLF2 CKM
MLF2 TPM2
MLF2 MYLPF
MLF2 MYL2
MLF2 LSP1
MLF2 COX6A2
MLF2 H19
MLF2 TPM3
MLF2 IRF3
MLF2 SAFB
MLF2 MYBPC1
MLF2 POU2F2
MLF2 TNNC1
MLF2 MYH6
MLF2 GLG1
MLF2 LGALS9
MLF2 CTNND2
MLF2 TNNC2
MLF2 MYL1
MLF2 POLRMT
MLF2 ATXN2L
MLF2 RBM42
GRM4 EEF1A1
GRM4 BRD2
GRM4 TRIM38
GRM4 GALT
GRM4 ATP2A1
GRM4 ASS1
GRM4 CCDC88A
GRM4 ABI2
GRM4 PNRC1
GRM4 ADAM8
GRM4 E2F3
GRM4 MCAM
GRM4 UBC
GRM4 FKBP2
GRM4 NFATC3
GRM4 USP6NL
GRM4 SGCD
GRM4 CFDP1
GRM4 TNNI2
PRF1 CCL4
PRF1 CLEC2B
PRF1 FXYD3
PRF1 TNFSF10
PRF1 EMP1
PRF1 GDI2
PRF1 CTSC
PRF1 S100A9
PRF1 ATP5F1
PRF1 LRPAP1
PRF1 STAT3
PRF1 ARF6
PRF1 FCGRT
PRF1 SERPINA1
PRF1 TDGF1
PRF1 IRF1
PRF1 NR0B1
PRF1 PTGES3
PRF1 PPT1
PRF1 ATP6V1A
PRF1 MCAM
PRF1 FOXD1
PRF1 RIT2
PRF1 FGL2
PRF1 FCER1G
PRF1 PLD3
PRF1 LGALS9
PRF1 AKR1A1
PRF1 GPD2
N4BP2L2 CLU
N4BP2L2 CCND3
N4BP2L2 HIST1H4I
N4BP2L2 PARK7
N4BP2L2 PSEN2
N4BP2L2 RABIF
N4BP2L2 H1FX
N4BP2L2 ADD3
N4BP2L2 BIRC2
N4BP2L2 ANXA3
N4BP2L2 ZFP36L2
N4BP2L2 HHEX
N4BP2L2 HIST1H4C
N4BP2L2 RBM5
N4BP2L2 GALE
N4BP2L2 CD46
N4BP2L2 UBXN1
N4BP2L2 SMAD5
N4BP2L2 MARCH6
N4BP2L2 IRF7
N4BP2L2 UBA7
N4BP2L2 GRIK1
N4BP2L2 KLHDC10
N4BP2L2 CYP2A6
N4BP2L2 MYST3
N4BP2L2 DYRK1A
N4BP2L2 GTF2E1
N4BP2L2 APOE
N4BP2L2 MBOAT7
N4BP2L2 CUGBP2
N4BP2L2 NFATC3
N4BP2L2 AFM
N4BP2L2 HLA-DQB1
N4BP2L2 KLF6
N4BP2L2 CD69
N4BP2L2 ACTN3
N4BP2L2 TRIM22
N4BP2L2 ACSM3
N4BP2L2 STX16
N4BP2L2 FOXO4
N4BP2L2 UQCRC2
N4BP2L2 PRKCB
N4BP2L2 HLA-E
N4BP2L2 TRBV5-4
N4BP2L2 DGCR11
N4BP2L2 DGKA
N4BP2L2 P2RY10
N4BP2L2 HLTF
N4BP2L2 LTB
N4BP2L2 NUMB
N4BP2L2 RPL13
N4BP2L2 SLC31A2
HPRT1 LAGE3
HPRT1 CKB
HPRT1 LAPTM5
HPRT1 USP9X
HPRT1 HSPA4
HPRT1 UBE2A
HPRT1 CDKN2A
HPRT1 TYMS
HPRT1 CYCS
HPRT1 CREM
HPRT1 TOP2A
HPRT1 MSH2
HPRT1 COX7B
HPRT1 PPP2CA
HPRT1 ATP5J
HPRT1 PSMD11
HPRT1 GGH
HPRT1 CYC1
HPRT1 PSMC1
HPRT1 CLTC
HPRT1 PSMB7
HPRT1 SEPT8
HPRT1 NONO
HPRT1 SLC25A46
HPRT1 TCFL5
HPRT1 CCK
HPRT1 MMP7
HPRT1 SUZ12
HPRT1 UFD1L
HPRT1 IGL@
HPRT1 RAD23B
HPRT1 DLGAP5
HPRT1 CKAP5
HPRT1 MTHFD2
HPRT1 RPL35A
HPRT1 MLH1
HPRT1 HNRNPC
DLD CCND3
DLD MPP1
DLD ENO2
DLD RRAGA
DLD CTSH
DLD HSPE1
DLD NUP93
DLD NACA
DLD IL1R1
DLD YWHAE
DLD PPP2R2A
DLD UQCRC1
DLD NIPA2
DLD R3HDM1
DLD TOPBP1
DLD ZNF74
DLD HNRNPA2B1
DLD EPRS
DLD GNG10
DLD LOC100131311
DLD RRM1
DLD C21orf33
DLD UBL4A
DLD PARK7
DLD ISCU
DLD GTF2E2
DLD CD1C
DLD CTNNB1
DLD ECHS1
DLD HNRNPK
DLD DUT
DLD PAM
DLD CAMLG
DLD UBE4A
DLD F13A1
DLD PSMD6
DLD GATM
DLD SLC9A6
DLD SRGN
DLD P4HB
DLD TOP2B
DLD MTIF2
DLD SUMO1
DLD RBM3
DLD NARS
DLD MARCH6
DLD KLHDC10
DLD RRM2
DLD CCR7
DLD SQSTM1
DLD SNRPN
DLD LAMP2
CCL19 EEF1D
CCL19 CLEC2B
CCL19 RIT2
CCL19 VDAC1
CCL19 S100A13
CCL19 EMP1
CCL19 AIF1
CCL19 FYB
CCL19 LST1
CCL19 APOE
CCL19 TDGF1
CCL19 HTR1B
CCL19 NR0B1
CCL19 CD63
CCL19 FOXD1
CCL19 PSME3
CCL19 PTGDS
CCL19 CDC123
CCL19 CD3D
CCL19 AMPD3
CCL19 TRD@
CCL19 GPD2
CCL19 CASP4
KIAA0232 EEF1D
KIAA0232 PSEN2
KIAA0232 KIAA0226
KIAA0232 TMEM131
KIAA0232 ANXA3
KIAA0232 PIK3R1
KIAA0232 GRIK1
KIAA0232 MTHFD1
KIAA0232 GALE
KIAA0232 AFM
KIAA0232 C21orf33
KIAA0232 CD19
KIAA0232 SEMA4D
KIAA0232 H19
KIAA0232 TTC3
KIAA0232 AUH
KIAA0232 MCAM
KIAA0232 NUMB
KIAA0232 ZFP36L1
KIAA0232 ADRM1
KIAA0232 SEPT8
KIAA0232 CHI3L2
KIAA0232 HLTF
KIAA0232 IFI44
KIAA0232 KDR
KIAA0232 EDEM1
TRIM28 PIM1
TRIM28 RNPEP
TRIM28 MCM5
TRIM28 SMARCA4
TRIM28 MTFR1
TRIM28 FUS
TRIM28 MAP4K1
TRIM28 HCFC1
TRIM28 ANXA11
TRIM28 EIF3CL
TRIM28 UBTF
TRIM28 IDH3G
TRIM28 RNPS1
TRIM28 ATP2A3
TRIM28 ECH1
TRIM28 TYK2
TRIM28 BAT1
TRIM28 BAT3
TRIM28 KPNB1
TRIM28 MED12
TRIM28 PKN1
TRIM28 CTNND2
TRIM28 RBM42
TRIM28 TCF3
IGJ MORC3
IGJ EMP1
IGJ CD79B
IGJ ITPR1
IGJ ICAM2
IGJ CXCL12
IGJ XBP1
IGJ CCNG1
IGJ POLR2F
IGJ TBCC
IGJ LOC728849
IGJ EED
IGJ NR0B1
IGJ MS4A1
IGJ ISCU
IGJ AES
IGJ FOXD1
IGJ RIT2
IGJ KRT10
IGJ SSR4
IGJ TDGF1
IGJ TANK
IGJ FAS
IGJ GPD2
IGJ PSMC6
IGJ NPPA
CADPS SLC14A1
CADPS SILV
CADPS DIRAS1
CADPS FXYD3
CADPS SLC12A2
CADPS PCSK7
CADPS GPR21
CADPS GLMN
CADPS RAB27B
CADPS LRP2
CADPS SMAD5
CADPS SULT2A1
CADPS ZNF154
CADPS ATP6V0A1
CADPS MKRN3
CADPS MNDA
CADPS CCL13
CADPS SGCD
CADPS OPRL1
CADPS TAC1
CADPS GAGE1
CADPS ACP1
CADPS RGS7
CADPS SFRS8
CADPS STRN3
CADPS CHN2
CADPS RPE65
CADPS MAP2K6
CADPS DYNLT3
CADPS CD40
CADPS GNL1
ACAP1 EIF2S2
ACAP1 IKZF1
ACAP1 PSEN2
ACAP1 FXYD3
ACAP1 ENO2
ACAP1 HLA-F
ACAP1 MYOM1
ACAP1 ANXA3
ACAP1 GALE
ACAP1 IDH3G
ACAP1 CTSA
ACAP1 NMU
ACAP1 KDELR3
ACAP1 GRIK1
ACAP1 DYRK1A
ACAP1 MBOAT7
ACAP1 SNRPN
ACAP1 PHLDA1
ACAP1 ATP2A1
ACAP1 SPG7
ACAP1 AFM
ACAP1 YWHAQ
ACAP1 LYL1
ACAP1 TUBB3
ACAP1 GANAB
ACAP1 CTTN
ACAP1 BYSL
ACAP1 ZNF91
ACAP1 HTN1
ACAP1 CNN2
ACAP1 CD3D
ACAP1 TOB1
ACAP1 FAS
ACAP1 HLTF
ACAP1 NUMB
ACAP1 ARHGEF1
ACAP1 IGFBP4
SEPT6 BRD2
SEPT6 LAPTM5
SEPT6 MS4A1
SEPT6 CD70
SEPT6 ANXA3
SEPT6 PSEN2
SEPT6 ABCG1
SEPT6 SP140
SEPT6 ATXN2
SEPT6 GALE
SEPT6 WNT2
SEPT6 ALOX5AP
SEPT6 SUPT5H
SEPT6 SOX4
SEPT6 NFATC3
SEPT6 AFM
SEPT6 CD1C
SEPT6 FEZ1
SEPT6 ARHGAP1
SEPT6 FXR2
SEPT6 RUNX3
SEPT6 CAPN1
SEPT6 SAFB
SEPT6 F13A1
SEPT6 CDC123
SEPT6 STX16
SEPT6 GRIK1
SEPT6 CKAP5
SEPT6 TNP1
SEPT6 DDX11
SEPT6 SRPR
SEPT6 HLTF
SEPT6 LOC339290
SEPT6 NUMB
KIAA0182 KIAA0430
KIAA0182 CYTH1
KIAA0182 GGA3
KIAA0182 LARP4B
KIAA0182 UBE4A
KIAA0182 UBXN4
SLC12A1 SMAD6
SLC12A1 SGCD
SLC12A1 TRDN
SLC12A1 DDX10
SLC12A1 TSPY3
SLC12A1 FXYD3
SLC12A1 VSNL1
SLC12A1 FXR2
SLC12A1 USP9Y
SLC12A1 ITGA6
SLC12A1 FAS
SLC12A1 CALCB
SLC12A1 CD37
SLC12A1 DSC2
SLC12A1 LPGAT1
SLC12A1 SLC9A2
SLC12A1 GLMN
SLC12A1 CTNND1
SLC12A1 HIST1H2BJ
C3orf45 FDPS
C3orf45 LDHB
C3orf45 UQCRC2
C3orf45 CUL1
C3orf45 TNP1
C3orf45 EIF4A2
C3orf45 SRPR
C3orf45 FXYD3
C3orf45 TCEA1
C3orf45 PHB
C3orf45 PRMT5
C3orf45 ERH
C3orf45 CCT7
C3orf45 IK
C3orf45 ATP5B
C3orf45 MRPS12
C3orf45 IARS
C3orf45 FBL
C3orf45 IFNGR2
TNNI2 HEXB
TNNI2 MPP1
TNNI2 TIMP2
TNNI2 CKB
TNNI2 CA3
TNNI2 GLA
TNNI2 CSDA
TNNI2 COX6A2
TNNI2 MYH6
TNNI2 ACTA1
TNNI2 TNNT1
TNNI2 EIF2AK2
TNNI2 GBP2
TNNI2 TTN
TNNI2 NEB
TNNI2 MYBPC1
TNNI2 HSPA1A
TNNI2 GSK3B
TNNI2 HES1
TNNI2 ECE1
TNNI2 CHAF1A
TNNI2 MYLPF
TNNI2 SLN
TNNI2 ATP5D
TNNI2 PPAP2B
TNNI2 CCL5
TNNI2 LYL1
TNNI2 ATXN2L
TNNI2 MYH2
TNNI2 TNNT3
TNNI2 SLC25A4
TNNI2 TEP1
TNNI2 BRD3
TNNI2 C1R
TNNI2 CFH
TNNI2 MB
TNNI2 CKM
TNNI2 NINJ1
TNNI2 TNNC1
TNNI2 CEBPD
TNNI2 MUM1
TNNI2 S100A4
TNNI2 TNNC2
TNNI2 MYL1
TNNI2 TPM3
TNNI2 C2
TNNI2 COL6A3
TNP1 IFNA2
TNP1 DAZL
TNP1 CD74
TNP1 IFNA1
TNP1 RPL8
TNP1 SON
TNP1 ZNF146
TNP1 PFN1
TNP1 CD37
TNP1 UBE2D2
TNP1 TIAL1
TNP1 FUT1
TNP1 ZFP36L2
TNP1 IRF7
TNP1 RBM5
TNP1 RPS10
TNP1 ATP5G2
TNP1 FAS
TNP1 ABL1
TNP1 AIP
TNP1 PRMT2
TNP1 CCL15
TNP1 MYL12A
TNP1 GNB2L1
TNP1 IER2
TNP1 RPL31
TNP1 RPS7
TNP1 SNRNP27
TNP1 HES1
TNP1 HNRNPF
TNP1 BUD31
TNP1 PRMT5
TNP1 TTLL4
TNP1 MC4R
TNP1 CDC16
TNP1 CCNI
TNP1 MC5R
TNP1 ADIPOQ
TNP1 RPL9
TNP1 NOVA1
TNP1 EEF1G
TNP1 ACTG1
TNP1 VIM
TNP1 RPA1
TNP1 USP9Y
TNP1 CORO1B
TNP1 AUH
TNP1 APEX1
TNP1 HNRNPM
TNP1 KRT5
TNP1 VDAC2
TNP1 GAPDH
TNP1 GOLGB1
TNP1 ITGB3
TNP1 DNA2
TNP1 OMP
TNP1 P4HB
TNP1 EEF2
TNP1 JUNB
TNP1 RPL38
TNP1 FDFT1
TNP1 CALM3
TNP1 ITGA6
TNP1 GTF2A2
TNP1 RPS6
TNP1 GOT1
TNP1 ERBB3
TNP1 AK1
TNP1 ARHGEF1
TNP1 SF1
TNP1 MAD1L1
TNP1 ATP6V0D1
TNP1 XK
TNP1 TYRP1
TNP1 WNT2B
TNP1 ROS1
TNP1 HADHA
TNP1 PLIN2
TNP1 ATP5A1
TNP1 CCND1
TNP1 IL4R
TNP1 FXR2
TNP1 ATP6V1F
TNP1 SSR2
TNP1 UBB
TNP1 USF2
TNP1 STX4
TNP1 SNRPN
TNP1 GPR21
TNP1 HAX1
TNP1 P11
TNP1 NKG7
TNP1 RPS3A
TNP1 MGAT1
TNP1 GRN
TNP1 PTGDR
TNP1 PPIB
TNP1 ATP5F1
TNP1 LRPAP1
TNP1 PTOV1
TNP1 RPL6
TNP1 SCGB2A2
TNP1 RPS28
TNP1 GNB2
TNP1 CALM2
TNP1 UBE2S
TNP1 RGS19
TNP1 MAZ
TNP1 DSC3
TNP1 LAMP1
TNP1 FCGRT
TNP1 PSAP
TNP1 NFKB1
TNP1 PEA15
TNP1 OPN1MW2
TNP1 HIST1H4H
TNP1 M6PR
TNP1 NCF1C
TNP1 RPS27
TNP1 MAGEA5
TNP1 CCND2
TNP1 CAPZA1
TNP1 SNRPC
TNP1 RGR
TNP1 ZNF35
TNP1 RPS17
TNP1 NDUFA12
TNP1 JUND
TNP1 SOD2
TNP1 ACTN1
TNP1 NDRG1
TNP1 UNG
TNP1 PSMB8
TNP1 RPL10A
TNP1 RPL13
TNP1 SECTM1
TNP1 RPL36AL
TNP1 NR6A1
TNP1 CUL1
TNP1 MTHFS
TNP1 YLPM1
TNP1 HLA-C
TNP1 NQO1
TNP1 LGALS9
TNP1 C11orf58
TNP1 TXN2
TNP1 FKBP2
TNP1 LOC1720
TNP1 TLN2
TNP1 ATP5O
TNP1 RPL11
TNP1 BAD
TNP1 PLP2
TNP1 UGT8
TNP1 RPL19
TNP1 IRF9
TNP1 P2RY14
TNP1 BPGM
TNP1 IQGAP1
TNP1 SHC1
TNP1 GLUD1
TNP1 AADAC
TNP1 STXBP3
TNP1 TFF2
TNP1 ARHGDIA
TNP1 RPS15A
TNP1 HLA-DPB1
TNP1 NR3C1
TNP1 COPA
TNP1 ACPP
TNP1 GPX4
TNP1 XRCC5
TNP1 IK
TNP1 CYP1A2
TNP1 OMD
TNP1 RPL4
TNP1 DECR1
TNP1 UBA52
TNP1 MIF
TNP1 PLK1
TNP1 RHEB
TNP1 CYP24A1
TNP1 RPL29
TNP1 TAF10
TNP1 HLA-DQB1
TNP1 EPS8
TNP1 POLD4
TNP1 CSNK2B
TNP1 CTNND1
TNP1 RPS3
TNP1 CTLA4
TNP1 LST1
TNP1 GCHFR
TNP1 CD81
TNP1 GYPE
TNP1 GABRA3
TNP1 RPL18
TNP1 RASA2
TNP1 CYBA
TNP1 ARF4
TNP1 GZMB
TNP1 RAD23A
TNP1 RAC2
TNP1 ECH1
TNP1 UQCRC2
TNP1 ITGAX
TNP1 COX8A
TNP1 CYP4F2
TNP1 KRT10
TNP1 SLC25A6
TNP1 PDHA1
TNP1 RPL36A
TNP1 PABPC1
TNP1 HLA-A
TNP1 PSMA1
TNP1 LDHA
TNP1 GNAS
TNP1 YBX1
TNP1 HLF
TNP1 DDX11
TNP1 DBI
TNP1 SRPR
TNP1 PURA
TNP1 TRBV5-4
TNP1 DGCR11
TNP1 ADORA2A
TNP1 CLPP
TNP1 TK1
TNP1 EIF2AK2
TNP1 SERPINB3
TNP1 CD40
TNP1 DDX5
TNP1 SET
TNP1 RPL7A
TNP1 PCBP2
TNP1 CCT5
TNP1 GATA1
TNP1 GLDC
TNP1 WNT2
TNP1 UBA7
TNP1 HLA-DRB1
TNP1 CD40LG
TNP1 RING1
TNP1 ANXA5
TNP1 CSNK1D
TNP1 RPL18A
TNP1 ITGA5
TNP1 HSP90AB1
TNP1 EFNA3
TNP1 ICAM2
TNP1 CPSF1
TNP1 TMED10
TNP1 HIST1H2BJ
TNP1 GPS1
TNP1 PPP2R2A
TNP1 PSG3
TNP1 SPG7
TNP1 NDUFB7
TNP1 COL4A6
TNP1 PTMA
TNP1 SLC6A14
TNP1 SNRPD3
TNP1 AKR1A1
TNP1 MDM4
TNP1 CALCB
TNP1 SDHB
TNP1 SERPINB1
TNP1 RPL12
TNP1 POU3F1
TNP1 PMVK
TNP1 SARS
TNP1 IL8
TNP1 ARHGAP4
TNP1 LOC91316
TNP1 ALOX5AP
TNP1 ACTB
TNP1 CD53
TNP1 RPS9
TNP1 CTSH
TNP1 ALOX5
TNP1 PCCB
TNP1 COMMD1
TNP1 PTTG1IP
TNP1 ZNF91
TNP1 RPL23
TNP1 UBE2D3
TNP1 HMGN3
TNP1 HLA-F
TNP1 GPX1
TNP1 RPL3
TNP1 COL16A1
TNP1 SERINC3
TNP1 IGL@
TNP1 ARHGDIB
TNP1 MYH9
TNP1 RBMX
TNP1 CTDSP2
TNP1 UBE2I
TNP1 SNRPD2
TNP1 TLE4
TNP1 MAPK14
TNP1 EIF1
TNP1 HLA-DMA
TNP1 RPL35A
TNP1 RAB1A
TNP1 LAG3
TNP1 NEK2
TNP1 CDC37
TNP1 HLA-DPA1
TNP1 CFD
TNP1 PPP4C
TNP1 GCN1L1
TNP1 MRPL23
TNP1 SSB
TNP1 SP110
TNP1 EFEMP2
TNP1 SAP18
CCNH EIF2S2
CCNH YWHAQ
CCNH POLR2G
CCNH SDCBP
CCNH MDH1
CCNH NPPA
MYH6 MYH11
MYH6 MPP1
MYH6 PTK2B
MYH6 SRPX
MYH6 SAA1
MYH6 ITGA7
MYH6 COMT
MYH6 TSC22D1
MYH6 AKR1C1
MYH6 BMP7
MYH6 C3
MYH6 ACTC1
MYH6 ETV5
MYH6 FBN1
MYH6 RELA
MYH6 THBS2
MYH6 TNNC1
MYH6 MYL2
MYH6 GRK5
MYH6 ATP2A1
MYH6 RRAD
MYH6 GRB10
MYH6 PCOLCE
MYH6 COX7A1
MYH6 UBC
MYH6 CTTN
MYH6 C1R
MYH6 FN1
MYH6 MYH2
MYH6 NINJ1
MYH6 CCL5
MYH6 MUM1
MYH6 CES1
MYH6 C2
MYH6 PMP22
MYH6 MYL3
MYH6 COL11A1
MYH6 IFITM1
MYH6 CA3
MYH6 PGM1
MYH6 VCAN
MYH6 CTSK
MYH6 COL1A1
MYH6 MYH3
MYH6 RPS4Y1
MYH6 NPEPPS
MYH6 RCAN2
MYH6 CYP27A1
MYH6 NNMT
MYH6 PFKM
MYH6 IRF7
MYH6 CD9
MYH6 MYLPF
MYH6 HSPB1
MYH6 IGFBP5
MYH6 PPAP2B
MYH6 MFGE8
MYH6 ACSL1
MYH6 H19
MYH6 TCF3
MYH6 TPM3
MYH6 SOD2
MYH6 S100A1
MYH6 LUM
MYH6 CRYAB
MYH6 MYOM1
MYH6 SLC25A4
MYH6 COL1A2
MYH6 MYBPC1
MYH6 ITGB2
MYH6 CFH
MYH6 ACTN3
MYH6 CSTB
MYH6 BCL2A1
MYH6 CKM
MYH6 ACTB
MYH6 MYL1
MYH6 COL6A3
MYH6 AEBP1
MYH6 CKB
MYH6 TUBA1A
MYH6 EGR2
MYH6 AQP3
MYH6 ALDH2
MYH6 RBM34
MYH6 MEST
MYH6 ATP1B1
MYH6 LGALS1
MYH6 ACTA1
MYH6 TNNT1
MYH6 GZMB
MYH6 FSCN1
MYH6 CSRP3
MYH6 HTRA1
MYH6 EIF2AK2
MYH6 NBL1
MYH6 LRRC32
MYH6 ENO2
MYH6 TUBA4A
MYH6 HBA2
MYH6 NEB
MYH6 APOC4
MYH6 FBLN2
MYH6 PDXK
MYH6 FHL1
MYH6 ORM1
MYH6 RAB13
MYH6 APP
MYH6 COL6A1
MYH6 AUH
MYH6 ABLIM1
MYH6 LAGE3
MYH6 CKMT2
MYH6 IL10RB
MYH6 ITGB5
MYH6 COL3A1
MYH6 CSDA
MYH6 MYBPC2
MYH6 S100A13
MYH6 DES
MYH6 TNNI1
MYH6 CSTA
MYH6 COX6A2
MYH6 GBP2
MYH6 EEF1A2
MYH6 MLC1
MYH6 TTN
MYH6 HSPA1A
MYH6 TPM2
MYH6 NKG7
MYH6 MGMT
MYH6 PPP1R1A
MYH6 TNNT3
MYH6 ITK
MYH6 SLN
MYH6 TNNC2
MYH6 THBS4
MYH6 EGR1
MYH6 HADHB
MYH6 LSP1
MYH6 ENO3
MYH6 MT1P2
MYH6 SORL1
MYH6 PAM
MYH6 G0S2
MYH6 IFI27
MYH6 MB
MYH6 MMP2
MYH6 MT1G
MYH6 CTNND2
MYH6 MYL6B
MYH6 ATXN2L
MYH6 GAS1
MYH6 LAMP2
MYH6 PCDHGC3
S100A4 BATF
S100A4 IL7R
S100A4 ROS1
S100A4 CTSO
S100A4 TNFRSF1B
S100A4 GBP2
S100A4 CXCL9
S100A4 TMSB10
S100A4 LGALS3
S100A4 S100A13
S100A4 DTYMK
S100A4 CD7
S100A4 IL32
MT1E GRB10
MT1E CEBPD
MT1E SERPINB9
MT1E TCN2
MT1E CD63
MT1E HSPA1A
MT1E MT1P2
MT1E S100A8
MT1E ICAM1
MT1E CXCL11
MT1E TNFAIP2
MT1E MT1X
MT1E HSD11B1
MT1E B4GALT1
ABLIM1 PSEN2
ABLIM1 CA3
ABLIM1 MYBPC2
ABLIM1 ANXA3
ABLIM1 ACTA1
ABLIM1 GRIK1
ABLIM1 BMP7
ABLIM1 TTN
ABLIM1 IRF7
ABLIM1 GALE
ABLIM1 AFM
ABLIM1 MYLPF
ABLIM1 MYL2
ABLIM1 LHFPL2
ABLIM1 COX6A2
ABLIM1 H19
ABLIM1 TTC3
ABLIM1 ITK
ABLIM1 HLTF
ABLIM1 TNNT1
ABLIM1 MYBPC1
ABLIM1 EPS15
ABLIM1 NEB
ABLIM1 TNNC1
ABLIM1 CKM
ABLIM1 TNNC2
ABLIM1 MYL1
ABLIM1 TPM3
ABLIM1 NUMB
IGHD NR0B1
IGHD FXYD3
IGHD FXR2
IGHD EMP1
IGHD ITGB3
IGHD GLMN
IGHD EPS8
IGHD TDGF1
IGHD ACSM3
IGHD HIST1H2BJ
IGHD PTPN7
IGHD BTN3A1
IGHD FOXD1
IGHD RIT2
IGHD FANCA
IGHD LAMB2
IGHD F13B
IGHD GPD2
IGHD SQSTM1
IGHD PAX3
IGHD NPPA
TRAF1 MYH11
TRAF1 CNP
TRAF1 GM2A
TRAF1 CLEC2B
TRAF1 FXYD3
TRAF1 FXR2
TRAF1 IGHG1
TRAF1 FAM168A
TRAF1 EMP1
TRAF1 RABIF
TRAF1 LOC729991
TRAF1 IGF1
TRAF1 AKT1
TRAF1 EBI3
TRAF1 PPFIA1
TRAF1 CALM2
TRAF1 DHRS2
TRAF1 C21orf33
TRAF1 LTA
TRAF1 RBBP8
TRAF1 NR0B1
TRAF1 MS4A1
TRAF1 LYZ
TRAF1 FOXD1
TRAF1 RIT2
TRAF1 IGL@
TRAF1 ILK
TRAF1 ZNF91
TRAF1 BRD3
TRAF1 RNASE1
TRAF1 TDGF1
TRAF1 AMPD3
TRAF1 VGLL4
TRAF1 FAS
TRAF1 TRD@
TRAF1 CDC37
TRAF1 FABP6
TRAF1 GPD2
TRAF1 CD40
TRAF1 SLC31A2
TRAF1 NPPA
SOD1 SNRPE
SOD1 COX6A1
SOD1 ROS1
SOD1 CREM
SOD1 PSEN1
SOD1 RING1
SOD1 HSP90AA1
SOD1 OAS1
SOD1 HSPE1
SOD1 ATM
SOD1 NACA
SOD1 DDX1
SOD1 HMGN1
SOD1 LDHB
SOD1 ATP5G1
SOD1 SORL1
SOD1 MAGEA5
SOD1 ATP5J
SOD1 KRT5
SOD1 CKS1B
SOD1 NDUFA4
SOD1 FEZ1
SOD1 COX5B
SOD1 SLC2A5
SOD1 CLNS1A
SOD1 DUT
SOD1 CLTC
SOD1 PPP1CC
SOD1 SSBP1
SOD1 COX7C
SOD1 SNAPC1
SOD1 UNG
SOD1 SORD
SOD1 ASNS
SOD1 SDHC
SOD1 SSB
SOD1 MRPL3
SOD1 ATP5O
EIF3A AARS
EIF3A TOPBP1
EIF3A HSP90AA1
EIF3A HNRNPK
EIF3A AIM1
EIF3A PSMC1
EIF3A ARL6IP1
EIF3A EIF4H
TSFM COX6A1
TSFM SF3B2
TSFM SEC61B
TSFM PWP1
TSFM MANF
TSFM DTYMK
TSFM PSMB3
TSFM PSMD4
TSFM MORF4L2
TSFM PSMD11
TSFM DNAJC2
TSFM PSMC1
TSFM NDUFV2
TSFM NASP
TSFM FH
TSFM BARD1
TSFM RNPS1
TSFM CCT5
TSFM ATF4
TSFM NOMO1
TSFM AIM1
TSFM FUT1
TSFM EIF3I
TSFM GTF2E2
TSFM XPO1
TSFM IFI35
TSFM TXNRD1
TSFM SLC7A5
TSFM PSME1
TSFM MFAP1
TSFM DDX21
ATP2A2 PHF15
ATP2A2 AARS
ATP2A2 PRKCI
ATP2A2 ALAS1
ATP2A2 NUP93
ATP2A2 MANF
ATP2A2 ZNF787
ATP2A2 FAM3C
ATP2A2 MTHFD1
ATP2A2 COL4A2
ATP2A2 ACLY
ATP2A2 MCM2
ATP2A2 EED
ATP2A2 SOX4
ATP2A2 ATP6AP1
ATP2A2 GLUL
ATP2A2 PRKCD
ATP2A2 KIAA0125
ATP2A2 CAD
ATP2A2 HYOU1
ATP2A2 DOCK2
ATP2A2 PRDX1
ATP2A2 CEBPD
TRAM1 TMED10
TRAM1 PSEN2
TRAM1 UBE2D3
TRAM1 SAA1
TRAM1 PCNA
TRAM1 ITPR1
TRAM1 ENPP2
TRAM1 ANXA3
TRAM1 PRKACB
TRAM1 GRIK1
TRAM1 PCTK2
TRAM1 GALE
TRAM1 DECR1
TRAM1 LOC728849
TRAM1 HLTF
TRAM1 LIPA
TRAM1 FRY
TRAM1 AFM
TRAM1 LYZ
TRAM1 ADSS
TRAM1 TMED9
TRAM1 PLP2
TRAM1 FNTA
TRAM1 EVI2A
TRAM1 EEF1A1
TRAM1 CD47
TRAM1 TMED2
TRAM1 NCK1
TRAM1 CSF1
TRAM1 MATR3
TRAM1 LTB
TRAM1 NUMB
TRAM1 E2F4
TRAM1 NPPA
RGS2 DNAJA1
RGS2 POLR2G
RGS2 EIF1
RGS2 CD70
RGS2 RPA3
RGS2 NDUFA9
RGS2 AP2S1
RGS2 S100A10
RGS2 CCNB1
RGS2 BAG1
TROVE2 XPO1
TROVE2 SPCS2
TROVE2 USP7
TROVE2 KLHDC10
TROVE2 WAPAL
TROVE2 DYRK1A
TROVE2 ARHGAP25
TROVE2 NPPA
LDHB PSMD14
LDHB SNRPE
LDHB CTNNA2
LDHB DIRAS1
LDHB H2AFZ
LDHB TRAF4
LDHB RANBP1
LDHB ATP5G3
LDHB NP
LDHB PHB
LDHB FUT8
LDHB HINT1
LDHB ADSS
LDHB MNAT1
LDHB SFRS9
LDHB ACTN3
LDHB YBX1
LDHB ELL2
LDHB MRPL3
LDHB CCT8
LDHB NPPA
EEF1G MATN1
EEF1G ACTG1
EEF1G RPL18A
EEF1G FTL
EEF1G EMP1
EEF1G RPS10
EEF1G ACTC1
EEF1G PTMA
EEF1G RPL6
EEF1G GNB2L1
EEF1G ALOX15
EEF1G TDGF1
EEF1G RPS3
EEF1G FXYD3
EEF1G NR0B1
EEF1G RPL9
EEF1G RPL18
EEF1G KLRD1
EEF1G FOXD1
EEF1G RIT2
EEF1G EEF2
EEF1G RPSAP12
EEF1G RPL38
EEF1G EIF1
EEF1G SRPR
EEF1G RPS6
EEF1G PRSS7
EEF1G GPD2
EEF1G PRR4
EEF1G SLC36A2
EEF1G RPL7A
INPP5D JAK1
INPP5D FAS
INPP5D SEMA4D
INPP5D MYST3
INPP5D CCR7
INPP5D IKZF1
INPP5D MED12
INPP5D WASF3
INPP5D GGA3
INPP5D LOC729602
INPP5D IFI44L
INPP5D GLG1
INPP5D CASC3
INPP5D SLC20A1
INPP5D SAFB
INPP5D STX16
INPP5D CHERP
INPP5D BCL2
STAT3 XK
STAT3 CNP
STAT3 MVP
STAT3 SERPINB9
STAT3 ACTG1
STAT3 ARCN1
STAT3 CSNK1D
STAT3 COPA
STAT3 FKBP1A
STAT3 ACSL1
STAT3 GLB1
STAT3 CTSA
STAT3 TSPY3
STAT3 IER2
STAT3 COL4A2
STAT3 HLA-DQB1
STAT3 IFNGR2
STAT3 TPM4
STAT3 PTPN7
STAT3 FXYD3
STAT3 DDOST
STAT3 IGF2R
STAT3 GNB1
STAT3 NDRG1
STAT3 PDXK
STAT3 LY6E
STAT3 ANXA2
STAT3 JUNB
STAT3 P4HB
STAT3 ATP5G2
STAT3 CRIP1
STAT3 LOC729602
STAT3 IL2RB
STAT3 SLC31A2
PMVK NR0B1
PMVK NONO
PMVK FXYD3
PMVK ATP6V1F
PMVK EMP1
PMVK UCHL1
PMVK CAPZA1
PMVK GSTP1
PMVK HMGCL
PMVK TDGF1
PMVK CBX1
PMVK FH
PMVK RPL23
PMVK CCT5
PMVK FOXD1
PMVK RIT2
PMVK LAMB2
PMVK SSBP1
PMVK TRAP1
PMVK SRPR
PMVK TXN2
PMVK GPD2
IL8 FOXN3
IL8 MATN1
IL8 ROS1
IL8 CDR1
IL8 SRPR
IL8 CD81
IL8 AADAC
IL8 DPYS
IL8 ITPR1
IL8 HLA-DPB1
IL8 SIK1
IL8 HDAC2
IL8 PSG3
IL8 GSTP1
IL8 F8A1
IL8 MYL9
IL8 HLA-DQB1
IL8 ZRSR2
IL8 TDGF1
IL8 LOC91316
IL8 M6PR
IL8 SNRPN
IL8 CRK
IL8 NR0B1
IL8 MYH9
IL8 GPD2
IL8 SERPINB6
IL8 RGS1
IL8 HIST1H4H
IL8 EMP1
IL8 BTN3A1
IL8 NPC2
IL8 GPR125
IL8 RIT2
IL8 IGL@
IL8 FBLN2
IL8 SSX5
IL8 NIACR2
IL8 LY6E
IL8 PPIA
IL8 ZNF638
IL8 SLAMF1
IL8 LOC153346
IL8 YWHAH
IL8 NFKBIA
IL8 TMED2
IL8 FOXD1
IL8 NEK2
IL8 CTNND2
IL8 LOC1720
IL8 SNAP25
IL8 ACTN1
IL8 RPL13
IL8 PCDHGB7
IL8 DAZL
SEPT8 ITGB1
SEPT8 RHOG
SEPT8 FABP4
SEPT8 SERPINB9
SEPT8 ARCN1
SEPT8 PEA15
SEPT8 LGALS1
SEPT8 MAPRE1
SEPT8 ATP5F1
SEPT8 IFI44L
SEPT8 IER2
SEPT8 CLTC
SEPT8 DDB2
SEPT8 ACTA2
SEPT8 CCL22
SEPT8 TCF3
SEPT8 ARF4
SEPT8 TJP2
SEPT8 EPS8
SEPT8 MOBKL1B
SEPT8 DNAJA1
SEPT8 RANBP2
SEPT8 AMPD3
SEPT8 HIF1A
SEPT8 FAS
SEPT8 IFI44
SEPT8 PRNP
SEPT8 RRM2
SEPT8 CCT8
SEPT8 MCM3
ALOX5AP CNP
ALOX5AP CD79B
ALOX5AP FXYD3
ALOX5AP UBE2D2
ALOX5AP EMP1
ALOX5AP GRM8
ALOX5AP RPS4Y1
ALOX5AP YWHAZ
ALOX5AP PRKAG1
ALOX5AP F8A1
ALOX5AP TNP2
ALOX5AP ANXA13
ALOX5AP RAE1
ALOX5AP AK1
ALOX5AP NR0B1
ALOX5AP CD79A
ALOX5AP PTGES3
ALOX5AP NELL2
ALOX5AP GPR125
ALOX5AP RIT2
ALOX5AP PAX3
ALOX5AP ARHGDIB
ALOX5AP RNASE1
ALOX5AP HMGB1
ALOX5AP TDGF1
ALOX5AP LOC728849
ALOX5AP SRPR
ALOX5AP FOXD1
ALOX5AP TRD@
ALOX5AP DYNLT3
ALOX5AP GPD2
ALOX5AP ZNF280A
GZMK GRIK1
GZMK CD3D
GZMK PSEN2
GZMK GZMA
GZMK TRD@
GZMK GALE
GZMK CD2
GZMK HLTF
GZMK ANXA3
GZMK LCP2
GZMK NUMB
GZMK AFM
GZMK YAP1
GZMK IL32
SEPW1 GRIK1
SEPW1 GALE
SEPW1 ISCU
SEPW1 PPT1
SEPW1 SSR2
SEPW1 HLTF
SEPW1 NPC2
SEPW1 PSEN2
SEPW1 XBP1
SEPW1 ANXA3
SEPW1 NUMB
SEPW1 SRGN
SEPW1 AFM
SEPW1 ANXA2
SEPW1 ZNF32
ODF1 MYH11
ODF1 EEF1D
ODF1 CD27
ODF1 ARCN1
ODF1 ACOT7
ODF1 IGHG1
ODF1 GYPB
ODF1 PLG
ODF1 HLA-DPB1
ODF1 IQGAP1
ODF1 ZNF74
ODF1 FKBP1A
ODF1 S100A11
ODF1 SPINK1
ODF1 GRIA3
ODF1 HSP90AB1
ODF1 PCTK2
ODF1 CALM2
ODF1 HSPA1A
ODF1 RHD
ODF1 RARB
ODF1 PSMB7
ODF1 SH3GL1
ODF1 CNTN1
ODF1 ZNF239
ODF1 IGF2R
ODF1 ARHGEF1
ODF1 YAP1
ODF1 HSPA9
ODF1 SPAG11A
ODF1 STAG1
ODF1 DUSP1
ODF1 LOC153346
ODF1 IFNG
ODF1 RUNX1
ODF1 CCR1
ODF1 TRD@
ODF1 FABP6
ODF1 GPNMB
ODF1 GCKR
ODF1 BCAM
ODF1 PHKG1
TSPAN31 BRD2
TSPAN31 SP140
TSPAN31 ALOX5
TSPAN31 PSME3
TSPAN31 KYNU
TSPAN31 CSNK2B
TSPAN31 RBP4
HSPA9 MYH11
HSPA9 CTNNA2
HSPA9 FXYD3
HSPA9 ANXA5
HSPA9 PPP2R1A
HSPA9 STIP1
HSPA9 VASP
HSPA9 ATM
HSPA9 PDIA3
HSPA9 IARS
HSPA9 IFI44L
HSPA9 RPIA
HSPA9 RAB27B
HSPA9 PPIB
HSPA9 ATP5F1
HSPA9 HCP5
HSPA9 LY6E
HSPA9 ATP5J
HSPA9 PSMC1
HSPA9 CSRP1
HSPA9 RANBP2
HSPA9 CCT5
HSPA9 MARCKS
HSPA9 ICAM1
HSPA9 GATAD1
HSPA9 VDAC2
HSPA9 MTHFD2
HSPA9 ALDOA
HSPA9 FAH
HSPA9 FDPS
HSPA9 CKAP5
HSPA9 EIF4A1
HSPA9 PSMB2
HSPA9 HDLBP
HSPA9 ATP5G2
HSPA9 HUWE1
HSPA9 S100A11
HSPA9 SLC7A5
HSPA9 SUMO1
HSPA9 CDC37
HSPA9 HSD17B4
HSPA9 ATP5B
HSPA9 CCNB1
HSPA9 EIF4H
HSPA9 GUSB
LMNB2 MATN1
LMNB2 MDM4
LMNB2 FXYD3
LMNB2 PPP2R1A
LMNB2 EMP1
LMNB2 SNRPC
LMNB2 PKM2
LMNB2 IDH3G
LMNB2 NFKB2
LMNB2 CTSA
LMNB2 CDKN1A
LMNB2 NUP188
LMNB2 CSRP3
LMNB2 KIF22
LMNB2 MAZ
LMNB2 TDGF1
LMNB2 NR0B1
LMNB2 THOP1
LMNB2 RIT2
LMNB2 LAMB2
LMNB2 COL10A1
LMNB2 PDXK
LMNB2 LY6E
LMNB2 POLD1
LMNB2 CKAP5
LMNB2 MUC1
LMNB2 IFI35
LMNB2 ITGA6
LMNB2 NQO1
LMNB2 FAS
LMNB2 AP1B1
LMNB2 PPP2R4
LMNB2 GPD2
LMNB2 FOXD1
BTG1 DAZAP2
BTG1 DYRK1A
BTG1 MSN
BTG1 BAT1
BTG1 SFRS11
BTG1 PMS2L3
BTG1 SPINT2
IL13RA1 GATA1
IL13RA1 CDR1
IL13RA1 ITGB5
IL13RA1 ADK
IL13RA1 EMP1
IL13RA1 TGFBR2
IL13RA1 IGF1
IL13RA1 CTSC
IL13RA1 IL18
IL13RA1 HUWE1
IL13RA1 TNP2
IL13RA1 DHRS2
IL13RA1 BTK
IL13RA1 TDGF1
IL13RA1 TRAF4
IL13RA1 NR0B1
IL13RA1 ACSL1
IL13RA1 ZBTB6
IL13RA1 ARPC4
IL13RA1 RIT2
IL13RA1 HTR2C
IL13RA1 SYK
IL13RA1 RGS1
IL13RA1 CTSB
IL13RA1 BGN
IL13RA1 FOXD1
IL13RA1 FAS
IL13RA1 GPD2
IL13RA1 RBP4
TIMM17A MRPL19
TIMM17A CCT2
TIMM17A SFRS3
TIMM17A CCT7
TIMM17A RPA1
POSTN COL15A1
POSTN SPARC
POSTN HIF1A
POSTN PLSCR1
POSTN IFI44L
POSTN COL3A1
POSTN LUM
POSTN IFI44
POSTN GATAD1
POSTN MMP1
ARF5 COX6A1
ARF5 AIP
ARF5 FXYD3
ARF5 MRPL28
ARF5 MRPL23
ARF5 ATP6V1F
ARF5 ECHS1
ARF5 HAX1
PTS RBM34
PTS CHN2
PTS SRP9
PTS FXYD3
PTS IL4R
PTS RAB11A
PTS FAS
PTS RPA3
PTS CD9
PTS H3F3A
PTS IFI44
PTS CDC123
PTS DGUOK
PTS PSMC6
CCR7 PSEN2
CCR7 CD70
CCR7 SCAP
CCR7 ANXA3
CCR7 PRKACB
CCR7 GALE
CCR7 NOLC1
CCR7 CCL17
CCR7 CNN1
CCR7 KDELR3
CCR7 GRIK1
CCR7 CLK2
CCR7 ATP6AP1
CCR7 AFM
CCR7 TCF3
CCR7 TRIO
CCR7 CCT6A
CCR7 HLTF
CCR7 NUMB
CCR7 PCDHGB7
KIAA0100 PARK7
KIAA0100 PRKCI
KIAA0100 SFRS4
KIAA0100 FXYD3
KIAA0100 MPST
KIAA0100 TAF10
KIAA0100 IFI44L
KIAA0100 PSMD11
KIAA0100 TBCB
KIAA0100 TRAM2
KIAA0100 BAT1
KIAA0100 SSTR2
KIAA0100 RBM5
KIAA0100 PMS2L3
DCK HMMR
DCK ACADM
DCK DUT
DCK PEX12
DCK CBS
DCK NR3C1
DCK HHEX
DCK ELF1
DCK NPPA
DCK TSG101
PSMC6 EIF4G2
PSMC6 TDG
PSMC6 HIST1H2AC
PSMC6 ACSM3
PSMC6 CCNG2
PSMC6 DYNLL1
PSMC6 SRP9
PSMC6 WAPAL
PSMC6 ARL6IP1
PSMC6 BIRC3
PSMC6 NCOA4
PSMC6 FAM3C
PSMC6 METAP1
PSMC6 PTMA
PSMC6 PRCP
PSMC6 DYNLT1
PSMC6 CD164
PSMC6 TBCC
PSMC6 MTMR6
PSMC6 KRT5
PSMC6 DNA2
PSMC6 PARK7
PSMC6 LOC728844
PSMC6 JUNB
PSMC6 TFAM
PSMC6 GATM
PSMC6 CASP6
PSMC6 SP3
PSMC6 PRDX3
PSMC6 ELF1
PSMC6 EPS15
PSMC6 SNRPB2
PSMC6 UQCRC2
PSMC6 BIK
PSMC6 SUMO1
PSMC6 PLA2G16
PSMC6 TANK
PSMC6 MLH1
PSMC6 TUBGCP3
PSMC6 POLB
PSMC6 TRA2B
PSMC6 AMD1
PSMC6 TTC35
GIPR PDGFA
GIPR SOX4
GIPR CKB
GIPR IRF4
GIPR MCM5
GIPR POLRMT
GSTM2 PPP2R1A
GSTM2 TRIM38
GSTM2 UQCRC2
GSTM2 ACSM3
GSTM2 FXYD3
GSTM2 NFATC3
GSTM2 POLD1
GSTM2 MAL
GSTM2 NPPA
GSTM2 DYRK1A
GSTM2 CCNB1
GSTM2 NIACR2
GSTM2 SFRS11
GSTM2 CD7
FOXN3 CXCL9
FOXN3 FXYD3
FOXN3 AMFR
FOXN3 ITPR1
FOXN3 NUP93
FOXN3 ZYX
FOXN3 GLMN
FOXN3 KIAA0430
FOXN3 IDH3G
FOXN3 MYST3
FOXN3 DDB2
FOXN3 IRF1
FOXN3 AK1
FOXN3 PSEN1
FOXN3 TPM4
FOXN3 IFNA2
FOXN3 TAF10
FOXN3 H3F3A
FOXN3 SERINC3
FOXN3 RBM4
FOXN3 EEF2
FOXN3 ANK2
FOXN3 REL
FOXN3 CDC37
FOXN3 P2RY10
FOXN3 CLK2
FOXN3 CBR1
FOXN3 PAX3
RAC1 SP110
RAC1 XPO1
RAC1 ITGB1
RAC1 PTTG1IP
RAC1 HERPUD1
RAC1 TNIP1
RAC1 RRAGA
RAC1 RB1CC1
RAC1 PRCP
RAC1 DYNLT1
RAC1 BIRC2
RAC1 RHOA
RAC1 GNB1
RAC1 MSN
RAC1 TOMM20
RAC1 SMG7
RAC1 EIF4H
RAC1 NUBP1
RAC1 PMS2L3
RAC1 WAPAL
HIC1 PRMT5
TMEM131 LAPTM5
TMEM131 ADD3
TMEM131 SYT11
TMEM131 ITPR1
TMEM131 TRIP12
TMEM131 HHEX
TMEM131 PI4KA
TMEM131 KIAA0430
TMEM131 SORL1
TMEM131 SLC7A6
TMEM131 CIRBP
TMEM131 ZFP36
TMEM131 MX1
TMEM131 MYL12A
TMEM131 ITPKB
TMEM131 IFI44L
TMEM131 DYRK1A
TMEM131 MSN
TMEM131 USP6NL
TMEM131 PTPRC
TMEM131 SEMA4D
TMEM131 LHFPL2
TMEM131 AIM1
TMEM131 CYTH1
TMEM131 SLC23A2
TMEM131 GNAS
TMEM131 WASF3
TMEM131 IL2RB
PCSK7 NDUFA5
PCSK7 FXYD3
PCSK7 EMP1
PCSK7 EFNA3
PCSK7 ASMT
PCSK7 PRKAG1
PCSK7 CTSA
PCSK7 SULT2A1
PCSK7 DYRK1A
PCSK7 DLG2
PCSK7 IGLL1
PCSK7 TDGF1
PCSK7 NR0B1
PCSK7 COL2A1
PCSK7 GPD2
PCSK7 TMEM115
PCSK7 FOXD1
PCSK7 RIT2
PCSK7 BTN2A1
PCSK7 CNR1
PCSK7 ATP5F1
PCSK7 ZBTB17
PCSK7 SLC9A2
PCSK7 SMAD5
PCSK7 TP53BP2
PCSK7 GCN1L1
PCSK7 ELL2
PCSK7 CCT8
TIAL1 NR0B1
TIAL1 DIRAS1
TIAL1 FXYD3
TIAL1 TFPI2
TIAL1 ANXA5
TIAL1 ETF1
TIAL1 WAPAL
TIAL1 EMP1
TIAL1 SRP14
TIAL1 ALOX5
TIAL1 CLUL1
TIAL1 BLK
TIAL1 ATF4
TIAL1 ISG20
TIAL1 TDGF1
TIAL1 LOC91316
TIAL1 BLOC1S1
TIAL1 BCLAF1
TIAL1 AES
TIAL1 KRT1
TIAL1 MTMR6
TIAL1 FOXD1
TIAL1 RIT2
TIAL1 PMS2L3
TIAL1 DCI
TIAL1 IFI35
TIAL1 SRPR
TIAL1 PSMB1
TIAL1 DYNLT1
TIAL1 GPD2
TIAL1 MYO5B
TIAL1 EIF4H
ARL6IP1 TMED10
ARL6IP1 KTN1
ARL6IP1 UBE2A
ARL6IP1 CSNK2A2
ARL6IP1 CREM
ARL6IP1 SMA4
ARL6IP1 SRP19
ARL6IP1 SMAD5
ARL6IP1 E2F3
ARL6IP1 ATP5J
ARL6IP1 TOP1
ARL6IP1 KLHDC10
ARL6IP1 RBBP8
ARL6IP1 RPN1
ARL6IP1 SFRS7
ARL6IP1 BARD1
ARL6IP1 U2AF1
ARL6IP1 SUZ12
ARL6IP1 CAMLG
ARL6IP1 PCMT1
ARL6IP1 RB1CC1
ARL6IP1 BAG1
ARL6IP1 HMGB1
ARL6IP1 EFR3A
ARL6IP1 RASSF2
ARL6IP1 SUMO1
ARL6IP1 MLH1
ARL6IP1 DYNLT1
RBM5 FXYD3
RBM5 PSEN2
RBM5 TPM4
RBM5 DDX5
RBM5 FCAR
RBM5 GLRB
RBM5 CD37
RBM5 ANXA3
RBM5 ZNF787
RBM5 SPARCL1
RBM5 KIF2C
RBM5 SEMA3C
RBM5 CCNI
RBM5 CAPN2
RBM5 TLR1
RBM5 SYT11
RBM5 TNP2
RBM5 GALE
RBM5 GRIK1
RBM5 RGS19
RBM5 LYZ
RBM5 MS4A1
RBM5 SEMA4D
RBM5 NPAT
RBM5 IRF9
RBM5 AFM
RBM5 TTC3
RBM5 AES
RBM5 STX16
RBM5 SRGN
RBM5 SRPR
RBM5 PURA
RBM5 LOC729602
RBM5 DGCR11
RBM5 HLTF
RBM5 ADARB1
RBM5 ALDH5A1
RBM5 NUMB
RBM5 PAFAH1B1
RBM5 DAZL
RBM5 WAPAL
MSH2 RPN1
MSH2 MAPRE1
MSH2 TXNRD1
MSH2 NONO
MSH2 VBP1
MSH2 RARS
MSH2 SET
MSH2 ATP5J
MSH2 XPO1
MSH2 IGBP1
MSH2 NCL
MSH2 MCM3
P2RY14 FEZ2
P2RY14 TXK
P2RY14 AFM
P2RY14 GRIK1
P2RY14 PSEN2
P2RY14 SRPR
P2RY14 ANXA3
P2RY14 GALE
P2RY14 NSMAF
P2RY14 BIRC2
P2RY14 THBD
P2RY14 AHR
P2RY14 HLA-DPB1
P2RY14 RB1CC1
P2RY14 UBE4A
P2RY14 ICAM2
P2RY14 NUMB
P2RY14 HLTF
BTK HIST1H2AC
BTK PUF60
BTK MARS
BTK ATM
BTK CDC16
BTK DDX1
BTK NPEPPS
BTK BTG2
BTK PFKM
BTK IFI44L
BTK CCNG1
BTK GTF2I
BTK EED
BTK SPCS2
BTK TAF10
BTK POLD4
BTK VAMP7
BTK PRKCB
BTK PRPS1
BTK EIF3E
BTK UBE4A
BTK WASF3
FCGR1A GBP2
FCGR1A C2
FCGR1A SECTM1
FCGR1A YAP1
POU3F1 NR0B1
POU3F1 GPD2
POU3F1 MVP
POU3F1 IGL@
POU3F1 SRPR
POU3F1 FOXD1
POU3F1 CTNNB1
POU3F1 AP3D1
POU3F1 PSMD2
POU3F1 RIT2
POU3F1 RHOA
POU3F1 EMP1
POU3F1 RBM42
POU3F1 TDGF1
PCNA CNP
PCNA SQLE
PCNA TMED10
PCNA BRD2
PCNA SERPINB9
PCNA H2AFZ
PCNA MELK
PCNA RFC3
PCNA SNRPC
PCNA FUT8
PCNA TOP2A
PCNA TAF9
PCNA PSMA1
PCNA CCNA2
PCNA RPA3
PCNA MTFR1
PCNA ARF6
PCNA KIAA0101
PCNA SFRS3
PCNA CLTC
PCNA DNA2
PCNA KIF11
PCNA TFDP1
PCNA GINS1
PCNA EIF5A
PCNA ACADM
PCNA PTGES3
PCNA MCM4
PCNA CMA1
PCNA NELL2
PCNA DUT
PCNA CBS
PCNA BAG1
PCNA HMGB1
PCNA MTHFD2
PCNA RFC4
PCNA PRPS1
PCNA MRPL28
PCNA PRDX1
PCNA ERH
PCNA DEK
PCNA CCNB1
MGMT ALDOA
MGMT TUBA1A
MGMT CA3
MGMT CKM
MGMT ACTA1
MGMT CAPZA1
MGMT BMP7
MGMT UBXN1
MGMT TTN
MGMT THBS2
MGMT CST2
MGMT MYLPF
MGMT MYL2
MGMT COX6A2
MGMT H19
MGMT LYL1
MGMT ECH1
MGMT TNNT1
MGMT TUBB3
MGMT CAPN1
MGMT GANAB
MGMT COL1A2
MGMT MYBPC1
MGMT PMS2L3
MGMT NEB
MGMT TNNC1
MGMT TNNC2
MGMT MYL1
MGMT TPM3
RBL2 MORC3
RBL2 CBLB
RBL2 DCTD
RBL2 TOP2B
RBL2 MNAT1
RBL2 TRIB2
VIM FXYD3
VIM HLA-A
VIM CTSH
VIM SRPR
VIM GNAS
VIM IFITM1
VIM IFI16
VIM CD81
VIM CALM3
VIM NPC2
VIM UBB
VIM SERPINB3
VIM HLA-C
VIM PSAP
VIM ZFP36L2
VIM IQGAP1
VIM EPS8
VIM BAT1
RUNX3 MAP3K11
RUNX3 BMP7
RUNX3 POLR2A
RUNX3 IL10RA
RUNX3 HK1
RUNX3 DOCK2
RUNX3 TCIRG1
RUNX3 ACTA2
RUNX3 SNRNP70
RUNX3 WIPF2
RUNX3 AP2S1
RUNX3 TNFAIP2
RUNX3 MUM1
RUNX3 LIG1
RUNX3 CD19
RUNX3 ITGB7
MCAM ST6GAL1
MCAM NR0B1
MCAM CCL4
MCAM BTN3A2
MCAM TPM4
MCAM TNFSF10
MCAM SAA1
MCAM WARS
MCAM VASP
MCAM EMP1
MCAM SEL1L
MCAM ITGB3
MCAM ABCG1
MCAM SPINK1
MCAM AP3D1
MCAM ZFP36L1
MCAM CNN1
MCAM IFNA2
MCAM GSK3B
MCAM USP14
MCAM HLA-DQB1
MCAM ACSM3
MCAM MYH9
MCAM NCOR2
MCAM GPD2
MCAM SERPINB6
MCAM IGFBP3
MCAM ABI2
MCAM ARHGAP1
MCAM MBOAT7
MCAM CTNNB1
MCAM FOXD1
MCAM RIT2
MCAM F13A1
MCAM MYOM1
MCAM ZNF91
MCAM GATA1
MCAM CCL8
MCAM UBE2I
MCAM ZNF136
MCAM PLD3
MCAM TDGF1
MCAM CEBPD
MCAM IFNG
MCAM NFKB2
MCAM KRT4
MCAM CD2
MCAM RBM42
MCAM CHERP
PSMA4 AARS
PSMA4 RPS26
PSMA4 COX5A
PSMA4 ETF1
PSMA4 PSME2
PSMA4 P11
PSMA4 CREM
PSMA4 PRDX6
PSMA4 MIF
PSMA4 EBP
PSMA4 CASP3
PSMA4 CENPA
PSMA4 IFI44L
PSMA4 RPA3
PSMA4 MPHOSPH6
PSMA4 KRT5
PSMA4 EBNA1BP2
PSMA4 UPP1
PSMA4 PPP4C
PSMA4 IDH2
PSMA4 SNRPA1
PSMA4 MNAT1
PSMA4 MTHFD2
PSMA4 ADRM1
PSMA4 CKS2
PSMA4 BYSL
GLRB RBM6
GLRB FAM168A
GLRB ELF1
GLRB HIST1H4I
GLRB SCGB2A2
GLRB EIF1
GLRB TFPI2
GLRB CREB1
GLRB P2RY10
GLRB DEFA6
GLRB CASP6
GLRB SNRPN
GLRB HMOX1
GLRB ZNF787
GLRB SMARCA2
GLRB GRM8
FN1 COL11A1
FN1 ALDH2
FN1 ITGB5
FN1 CTSK
FN1 CKM
FN1 ACTA1
FN1 COL1A2
FN1 NNMT
FN1 TTN
FN1 MYLPF
FN1 SLN
FN1 COX6A2
FN1 NBL1
FN1 ARF4
FN1 TIMP3
FN1 TNNT1
FN1 ICAM1
FN1 CA3
FN1 MYBPC1
FN1 TNNC1
FN1 NEB
FN1 SPARC
FN1 TNNC2
FN1 MYL1
FN1 TPM3
FN1 COL6A3
FN1 SERPINE1
IFI35 CNBP
IFI35 CD38
IFI35 ATM
IFI35 NR0B1
IFI35 GLUD1
IFI35 CREB1
IFI35 VDAC1
IFI35 MATN1
IFI35 PSMB9
IFI35 BST2
IFI35 SNRPC
IFI35 IFIT1
IFI35 S100A11
IFI35 NOLC1
IFI35 PPP2R2A
IFI35 UBXN1
IFI35 CCL8
IFI35 GBP2
IFI35 CASP3
IFI35 MYL12A
IFI35 PSMA1
IFI35 IFI44L
IFI35 CSRP3
IFI35 EPRS
IFI35 STX4
IFI35 TDGF1
IFI35 HIST1H4I
IFI35 PPP4C
IFI35 IFNA2
IFI35 FXYD3
IFI35 NDUFS8
IFI35 EMP1
IFI35 USP9Y
IFI35 BLVRA
IFI35 PSME1
IFI35 RIT2
IFI35 ALDOA
IFI35 NIACR2
IFI35 CKAP5
IFI35 HNRNPA1
IFI35 HP
IFI35 IFI16
IFI35 FOXD1
IFI35 ADAM2
IFI35 MGAT1
IFI35 TMSB10
IFI35 TXN2
IFI35 TOMM20
IFI35 GPD2
IFI35 YWHAH
IFI35 SSB
UROS CKB
UROS TDG
UROS PUF60
UROS KIAA0125
UROS FXYD3
UROS TNIP1
UROS ETFB
UROS PSMC5
UROS ACTC1
UROS IER2
UROS PSMC1
UROS MMP7
UROS BMS1
UROS TFDP1
UROS GALNT3
UROS FH
UROS POLR2L
UROS BLVRA
UROS SLC25A6
UROS ADRM1
UROS PFKL
UROS PLA2G16
UROS MYL6B
UROS POLB
REL EIF4G2
REL XPO1
REL TNFRSF17
REL SERPINB9
REL TRA2B
REL VCL
REL TOMM20
REL GNB1
REL IFIT1
REL IFI44L
REL MOBKL1B
REL VGLL4
C11orf72 GRIK1
C11orf72 HLA-A
C11orf72 EMP1
C11orf72 BSG
C11orf72 SFRS4
C11orf72 MXD1
C11orf72 PSEN2
C11orf72 NR0B1
C11orf72 PRPS1
C11orf72 GALE
C11orf72 AFM
C11orf72 FOXD1
C11orf72 RIT2
C11orf72 GPD2
C11orf72 MYD88
C11orf72 ANXA3
C11orf72 NUMB
C11orf72 TDGF1
C11orf72 HLTF
TRIB2 IFNA1
TRIB2 IKZF1
TRIB2 PSEN2
TRIB2 TIAM1
TRIB2 SMAD1
TRIB2 ANXA3
TRIB2 HHEX
TRIB2 CD46
TRIB2 CIRBP
TRIB2 GALE
TRIB2 GRIK1
TRIB2 C7
TRIB2 SATB1
TRIB2 CD7
TRIB2 FCAR
TRIB2 AFM
TRIB2 SELPLG
TRIB2 PEX12
TRIB2 RB1CC1
TRIB2 CBFB
TRIB2 DGKA
TRIB2 CES1
TRIB2 LCK
TRIB2 HLTF
TRIB2 TUBGCP3
TRIB2 TAX1BP1
TRIB2 NUMB
TRIB2 PAFAH1B1
C5orf13 EED
C5orf13 PPIB
C5orf13 LOC1720
C5orf13 HYOU1
C5orf13 HMOX1
C5orf13 CASP3
C5orf13 TEP1
C5orf13 HSPE1
C5orf13 CAMLG
C5orf13 NDUFS8
C5orf13 CHMP1A
C5orf13 RAE1
C5orf13 SLN
MRPL3 HDAC2
MRPL3 RPIA
MRPL3 DDX10
MRPL3 SUMO2
MRPL3 ATF4
MRPL3 KRT5
MRPL3 PSMB1
MRPL3 EIF5A
MRPL3 CCT5
MRPL3 GATM
MRPL3 MTHFD2
MRPL3 DLGAP5
MRPL3 COX7C
MRPL3 PRDX4
MRPL3 SUMO1
MRPL3 RPL35A
MRPL3 ELL2
MRPL3 TRA2B
MRPL3 ESD
IL7R PSEN2
IL7R IER3
IL7R IL6
IL7R P2RX4
IL7R DGKD
IL7R METAP1
IL7R GALE
IL7R GRIK1
IL7R C7
IL7R MBOAT7
IL7R ANXA3
IL7R IL10RA
IL7R AFM
IL7R STAT5A
IL7R HK1
IL7R LEPROT
IL7R YY1
IL7R BRD3
IL7R CASP6
IL7R TRD@
IL7R HLTF
IL7R CD2
IL7R NUMB
YWHAQ EIF4G2
YWHAQ GCG
YWHAQ POLR2K
YWHAQ EIF2S2
YWHAQ PLEK
YWHAQ HIST1H2BE
YWHAQ RIT2
YWHAQ HLA-E
YWHAQ SRP9
YWHAQ ETF1
YWHAQ CSNK1D
YWHAQ EMP1
YWHAQ SLC25A5
YWHAQ IARS
YWHAQ TMED10
YWHAQ CAPZA1
YWHAQ MAPRE1
YWHAQ TRA2A
YWHAQ SFRS9
YWHAQ ATP5F1
YWHAQ RGS1
YWHAQ SLC6A14
YWHAQ RAB1A
YWHAQ SLC25A3
YWHAQ BLK
YWHAQ RBBP4
YWHAQ CD164
YWHAQ SARS
YWHAQ HNRNPF
YWHAQ PCBP2
YWHAQ SSR4
YWHAQ TDGF1
YWHAQ FUT8
YWHAQ DYNLT3
YWHAQ CD53
YWHAQ NR0B1
YWHAQ MS4A1
YWHAQ HINT1
YWHAQ FOXD1
YWHAQ YBX1
YWHAQ PLP2
YWHAQ GNB1
YWHAQ ATP5B
YWHAQ ABL1
YWHAQ MOBKL1B
YWHAQ ATP5G3
YWHAQ EIF4A2
YWHAQ SEPT7
YWHAQ PDIA6
YWHAQ CBFB
YWHAQ SUMO1
YWHAQ SSR2
YWHAQ C11orf58
YWHAQ APEX1
YWHAQ SLC16A1
YWHAQ MATR3
YWHAQ GPD2
YWHAQ IK
YWHAQ ESD
MVP HCK
MVP GM2A
MVP PTPN6
MVP IFITM1
MVP RNPEP
MVP CCND1
MVP TIMP2
MVP TNFRSF9
MVP VASP
MVP NFIL3
MVP CNN1
MVP BTN3A2
MVP MYL9
MVP NR1H3
MVP EBI3
MVP LIMK1
MVP CTSA
MVP NFE2L1
MVP SERPINA1
MVP ECE1
MVP IRF1
MVP C1S
MVP NCF2
MVP SOX4
MVP LGALS3BP
MVP TNFRSF1B
MVP SDC4
MVP GLUL
MVP MAN2B1
MVP CD63
MVP A2M
MVP RAD23A
MVP LAMB2
MVP CTSD
MVP RAC2
MVP VAC14
MVP GRN
MVP BCL3
MVP JUNB
MVP DGKZ
MVP ATP5F1
MVP MMP2
MVP C5AR1
MVP FBP1
MVP PKN1
MVP CHI3L1
MVP MGAT1
MVP CFD
MVP COL6A1
MVP ARHGEF1
MVP CCR5
ERH PSMD14
ERH SEC61B
ERH ATP5A1
ERH PSMD8
ERH ATP6V1F
ERH SYK
ERH MTFR1
ERH IARS
ERH RPS4Y1
ERH RANBP1
ERH SFRS9
ERH TOP1
ERH PLK1
ERH UBE2S
ERH AHCY
ERH CCT7
ERH KLRC2
ERH KRT5
ERH EIF2S3
ERH PRMT5
ERH YWHAZ
ERH ERP29
ERH TCEA1
ERH SET
ERH APEX1
ERH AK1
ID3 CTSC
ID3 ISCU
ID3 CTDSP2
ID3 EIF4A2
ID3 FYB
ID3 NCK1
ID3 CEBPD
ID3 UBE2D3
ID3 DECR1
ID3 IFNGR1
ID3 RPA1
ID3 SERINC3
ID3 H3F3B
NFIL3 TMED10
NFIL3 PUF60
NFIL3 RBM3
NFIL3 GLA
NFIL3 NAPG
NFIL3 TRIP12
NFIL3 LTA4H
NFIL3 XBP1
NFIL3 TOP2A
NFIL3 PPP2R2A
NFIL3 GBP2
NFIL3 CCL17
NFIL3 CASP3
NFIL3 ZNF117
NFIL3 GLB1
NFIL3 FKBP1A
NFIL3 DYRK1A
NFIL3 MDH1
NFIL3 KYNU
NFIL3 PPT1
NFIL3 COMMD1
NFIL3 RNPS1
NFIL3 ATP6V0C
NFIL3 NOMO1
NFIL3 PRKCD
NFIL3 ICAM1
NFIL3 CTSD
NFIL3 KANK1
NFIL3 GRN
NFIL3 EPS15
NFIL3 AUH
NFIL3 DNAJA1
NFIL3 CD47
NFIL3 DBI
NFIL3 YWHAH
NFIL3 SSR2
NFIL3 NUBP1
NFIL3 MAL
NFIL3 PSMB4
NFIL3 NPPA
NFIL3 PSMB9
BLOC1S1 PPP4C
BLOC1S1 PSMC5
BLOC1S1 PPP1R7
BLOC1S1 EIF1
BLOC1S1 PUF60
BLOC1S1 CASP3
BLOC1S1 SSR2
BLOC1S1 NDUFV2
BLOC1S1 RBM4
BLOC1S1 EIF4H
KIAA0430 ELF1
KIAA0430 PSMD7
KIAA0430 RRP1B
KIAA0430 DYRK1A
KIAA0430 IFI44L
KIAA0430 GOLGB1
KIAA0430 MX2
KIAA0430 CR2
KIAA0430 AIM1
KIAA0430 GNB1
KIAA0430 MSN
KIAA0430 BAT1
KIAA0430 CYTH1
KIAA0430 TRIM22
PTGDR RBM6
PTGDR SRPR
PTGDR CD48
PTGDR DBT
PTGDR HES1
PTGDR DNA2
ATP5F1 RASL10A
ATP5F1 FXYD3
ATP5F1 ATP5B
ATP5F1 MRPL19
ATP5F1 DUSP2
ATP5F1 PRDX4
ATP5F1 WEE1
ATP5F1 NR0B1
ATP5F1 SERPINB9
ATP5F1 NELL2
ATP5F1 FOXD1
ATP5F1 FANCA
ATP5F1 VDAC2
ATP5F1 SSR1
ATP5F1 CNR1
ATP5F1 NINJ1
ATP5F1 POLR2C
ATP5F1 ANP32A
ATP5F1 HIST1H2AC
ATP5F1 UQCRB
ATP5F1 DYNLL1
ATP5F1 FXR2
ATP5F1 PSMA3
ATP5F1 SRP9
ATP5F1 SNX17
ATP5F1 SMA4
ATP5F1 LRPAP1
ATP5F1 CDKN1A
ATP5F1 NUP188
ATP5F1 TDGF1
ATP5F1 NCF1C
ATP5F1 CTSD
ATP5F1 RPL36AL
ATP5F1 PSMB8
ATP5F1 ALDOA
ATP5F1 PPIA
ATP5F1 CD47
ATP5F1 AKR1A1
ATP5F1 CD38
ATP5F1 EIF2S2
ATP5F1 RDBP
ATP5F1 FNTA
ATP5F1 RNASE6
ATP5F1 RBM34
ATP5F1 EMP1
ATP5F1 HCCS
ATP5F1 ATP5G3
ATP5F1 PLIN2
ATP5F1 PSMA1
ATP5F1 SFRS3
ATP5F1 SPCS2
ATP5F1 GATM
ATP5F1 PRMT5
ATP5F1 UQCRC2
ATP5F1 LOC100128792
ATP5F1 RGS1
ATP5F1 PABPC1
ATP5F1 EIF4A1
ATP5F1 SRPR
ATP5F1 POLR2G
ATP5F1 MRPS12
ATP5F1 GPD2
ATP5F1 CD40
ATP5F1 FBL
ATP5F1 ATP5O
ATP5F1 BRD2
ATP5F1 HEXB
ATP5F1 LSM1
ATP5F1 TTC35
ATP5F1 MTFR1
ATP5F1 BCL7B
ATP5F1 SFRS9
ATP5F1 PRKAG1
ATP5F1 CREB1
ATP5F1 SDHB
ATP5F1 NEDD4
ATP5F1 SARS
ATP5F1 CD53
ATP5F1 DCTD
ATP5F1 RIT2
ATP5F1 ARHGDIB
ATP5F1 UBE2I
ATP5F1 RPL35A
ATP5F1 TCP1
ATP5F1 CAPZA2
ATP5F1 HNRNPH1
ATP5F1 AMD1
LRPAP1 GCG
LRPAP1 NTN3
LRPAP1 WNT2B
LRPAP1 FXYD3
LRPAP1 ATP6V1F
LRPAP1 CD40
LRPAP1 CALR
LRPAP1 GPS1
LRPAP1 GNB2
LRPAP1 POLR3D
LRPAP1 PSAP
LRPAP1 IFNGR2
LRPAP1 MAGEA5
LRPAP1 MAN2B1
LRPAP1 GSN
LRPAP1 ANXA2
LRPAP1 EEF2
LRPAP1 UQCRC2
LRPAP1 SRPR
LRPAP1 USP13
LRPAP1 QPCT
LRPAP1 CORO1A
LRPAP1 SERPINB3
LRPAP1 TNFAIP3
P2RY6 FABP6
P2RY6 BTN3A2
P2RY6 RXRA
P2RY6 YAP1
GNB2 CSNK1D
GNB2 BUD31
GNB2 PPP2R2A
GNB2 FBLN1
GNB2 TMED10
GNB2 FXYD3
GNB2 EFEMP2
GNB2 CD81
GNB2 CAPNS1
GNB2 ARCN1
GNB2 NFKB1
GNB2 ATP6V0D1
GNB2 SARS
GNB2 TNFAIP3
GNB2 HCLS1
GNB2 EIF4H
GNB2 SON
GNB2 SRPR
CES1 CA3
CES1 HHEX
CES1 CKM
CES1 ACTA1
CES1 TNNT1
CES1 TTN
CES1 CYP2A6
CES1 FOXO4
CES1 TNNC1
CES1 CHI3L1
CES1 TNNC2
CES1 COX6A2
CES1 COL9A2
CES1 MYOM1
CES1 MYBPC1
CES1 IFI27
CES1 NEB
CES1 MYLPF
CES1 FAS
CES1 FTH1
CES1 CTNND2
CES1 MYL1
CES1 TPM3
CES1 COL6A3
DDB2 AMFR
DDB2 CRIP1
DDB2 LAPTM5
DDB2 RFTN1
DDB2 SON
DDB2 FAM50A
DDB2 ZNF146
DDB2 CDC16
DDB2 VASP
DDB2 APOBEC3B
DDB2 ADD3
DDB2 POLD4
RBBP8 GPM6A
RBBP8 ITGAE
RBBP8 MAPRE2
RBBP8 YBX1
RBBP8 HMGB2
RBBP8 ADH1C
RBBP8 BCL2
RBBP8 TK1
RBBP8 NRIP1
RBBP8 UQCRH
RBBP8 LOC1720
RBBP8 MMP7
RBBP8 SSB
RBBP8 SPINT2
RBBP8 EBNA1BP2
RBBP8 NASP
RBBP8 DLGAP5
RBBP8 DTYMK
DYNLT3 BRD2
DYNLT3 PSEN2
DYNLT3 DDX5
DYNLT3 ANXA3
DYNLT3 NR3C1
DYNLT3 CD46
DYNLT3 YWHAZ
DYNLT3 EIF4A2
DYNLT3 PRKAG1
DYNLT3 CAT
DYNLT3 GALE
DYNLT3 GRIK1
DYNLT3 LOC728849
DYNLT3 CD53
DYNLT3 AFM
DYNLT3 CBS
DYNLT3 FMR1
DYNLT3 PCBP2
DYNLT3 TMED2
DYNLT3 IFNGR1
DYNLT3 HLTF
DYNLT3 NUMB
CHIT1 ACTG2
CHIT1 CHI3L1
CHIT1 KRT4
CHIT1 FXYD2
SLC6A6 MYH11
SLC6A6 MATN1
SLC6A6 TFPI2
SLC6A6 ARID4A
SLC6A6 EMP1
SLC6A6 PLG
SLC6A6 RGN
SLC6A6 REG3A
SLC6A6 ARSD
SLC6A6 PSG3
SLC6A6 SLC6A14
SLC6A6 PPFIA1
SLC6A6 DHRS2
SLC6A6 ANXA13
SLC6A6 TDGF1
SLC6A6 IFNA8
SLC6A6 NR0B1
SLC6A6 COL2A1
SLC6A6 PPP1R7
SLC6A6 ZBTB6
SLC6A6 KCNJ15
SLC6A6 MRPL23
SLC6A6 LAMA2
SLC6A6 UCP3
SLC6A6 RIT2
SLC6A6 ZNF197
SLC6A6 HLA-A
SLC6A6 LOC153346
SLC6A6 YWHAH
SLC6A6 GPR125
SLC6A6 FOXD1
SLC6A6 RHD
SLC6A6 GPD2
SLC6A6 LTB
SLC6A6 MAP2K4
CLNS1A LAGE3
CLNS1A RBMX
CLNS1A COX6B1
CLNS1A CYCS
CLNS1A P2RX4
CLNS1A RPIA
CLNS1A DDX10
CLNS1A PSMD6
CLNS1A QPCT
CLNS1A CD24
CLNS1A PSMC1
CLNS1A MTMR6
CLNS1A ASNS
CLNS1A C21orf33
CLNS1A CAMP
CLNS1A HIST1H1T
CLNS1A SNRPF
CLNS1A TCFL5
CLNS1A EIF3F
CLNS1A LOC100131311
CLNS1A CLTC
CLNS1A UCHL3
CLNS1A TCEB1
CLNS1A XPO1
CLNS1A EIF1
CLNS1A SUMO1
CLNS1A NEAT1
CLNS1A CCT4
CLNS1A TOMM20
CLNS1A PPP3CB
CLNS1A YWHAB
FTH1 BTN3A2
FTH1 ALDH2
FTH1 IER3
FTH1 GLA
FTH1 SAA1
FTH1 NR1H3
FTH1 FKBP5
FTH1 MYO5A
FTH1 MTMR6
FTH1 CHI3L1
FTH1 BCAP31
FTH1 THBS4
FTH1 ALDH1A1
FTH1 C5AR1
FTH1 LGALS2
FTH1 IGF2R
FTH1 NDRG1
FTH1 ZFP36L1
FTH1 G0S2
FTH1 IFI27
FTH1 TCIRG1
FTH1 RAB13
FTH1 CTNND2
FTH1 SQSTM1
CYFIP2 MCM7
CYFIP2 XRCC6
CYFIP2 NUP205
CYFIP2 YWHAH
CYFIP2 NONO
CYFIP2 PABPC4
CYFIP2 MSN
CYFIP2 DCTN2
A2M HCK
A2M LGALS3BP
A2M FXR2
A2M ACOT7
A2M ACTA1
A2M TNNT1
A2M EEF1A2
A2M ZNF117
A2M COL4A2
A2M PCOLCE
A2M COL6A2
A2M TNNC1
A2M GLUL
A2M NOMO1
A2M CTSD
A2M MYBPC1
A2M GRN
A2M PRDX1
A2M CKM
A2M AP3D1
A2M TNNC2
A2M ATXN2L
A2M KDR
A2M APOD
SP3 EIF4G2
SP3 MORC3
SP3 PSEN2
SP3 KTN1
SP3 ANXA3
SP3 CREM
SP3 PTPRC
SP3 H3F3B
SP3 MYL12A
SP3 RASA2
SP3 GALE
SP3 GRIK1
SP3 TFAP2C
SP3 FABP4
SP3 AFM
SP3 RBMY1F
SP3 MOBKL1B
SP3 SFRS11
SP3 SNRNP27
SP3 HLTF
SP3 NUMB
SP3 SSB
SP3 TRA2B
SP3 NPPA
PSMC5 HOXD3
PSMC5 CBX1
PSMC5 ARF1
PSMC5 PARK7
PSMC5 PUF60
PSMC5 EZH2
PSMC5 FXYD3
PSMC5 FAM168A
PSMC5 PSMD2
PSMC5 PWP1
PSMC5 SNTA1
PSMC5 AKR1B1
PSMC5 NACA
PSMC5 ADAR
PSMC5 CDC25B
PSMC5 IMMT
PSMC5 UQCRC1
PSMC5 PRKAG1
PSMC5 PSMD4
PSMC5 RALY
PSMC5 PTOV1
PSMC5 CASP3
PSMC5 TOPBP1
PSMC5 EPRS
PSMC5 TATDN2
PSMC5 BMS1
PSMC5 RAE1
PSMC5 CD19
PSMC5 RPN1
PSMC5 PPP4C
PSMC5 XRCC6
PSMC5 PFKP
PSMC5 VBP1
PSMC5 RNPS1
PSMC5 KRT1
PSMC5 CCT5
PSMC5 RAC2
PSMC5 ECH1
PSMC5 CSDA
PSMC5 QARS
PSMC5 AP2M1
PSMC5 USP5
PSMC5 SUZ12
PSMC5 C16orf35
PSMC5 EIF3CL
PSMC5 ILF3
PSMC5 CKAP5
PSMC5 PRKCB
PSMC5 ADRM1
PSMC5 EIF1
PSMC5 ARHGDIA
PSMC5 ADORA2A
PSMC5 NARS
PSMC5 NAP1L4
PSMC5 TBCB
PSMC5 NDUFS8
PSMC5 SET
HYOU1 DOCK2
HYOU1 RHOG
HYOU1 IL6
HYOU1 SMARCA2
HYOU1 NUP93
HYOU1 ZYX
HYOU1 PTP4A1
HYOU1 HUWE1
HYOU1 HSPA1A
HYOU1 CIRBP
HYOU1 E2F3
HYOU1 TOP1
HYOU1 LAMP1
HYOU1 AP2S1
HYOU1 CD7
HYOU1 ARID3A
HYOU1 ATP6AP1
HYOU1 IL10RA
HYOU1 PHF16
HYOU1 PPP1R11
HYOU1 SLC2A5
HYOU1 BLVRA
HYOU1 NOMO1
HYOU1 AP2M1
HYOU1 PHC2
HYOU1 HSP90B1
HYOU1 FSCN1
HYOU1 BCL3
HYOU1 ZBTB17
HYOU1 MARCKS
HYOU1 AP3D1
HYOU1 GUSB
DBT TGFB1
DBT SUPT5H
DBT GPD2
DBT MATN1
DBT ROS1
DBT CDR1
DBT NRGN
DBT CNP
DBT CD40LG
DBT SSX2
DBT GLA
DBT ARL4D
DBT LYZ
DBT RHEB
DBT HLA-F
DBT DES
DBT RASL10A
DBT RABIF
DBT GUCY1A2
DBT CSTA
DBT PSG3
DBT PDE6H
DBT FIG4
DBT IFI44L
DBT MYO5A
DBT GSK3B
DBT TDGF1
DBT NEDD4
DBT ARHGAP25
DBT CSNK2B
DBT RBM6
DBT EEF1A1
DBT ACOX2
DBT ATP2A1
DBT SFTPB
DBT SPG7
DBT DBI
DBT RB1
DBT ABI2
DBT AKT2
DBT UCP3
DBT CASP6
DBT RIT2
DBT HTR2C
DBT F13A1
DBT MYOM1
DBT ITGB5
DBT CFDP1
DBT BCL6
DBT MAP3K11
DBT EPHA5
DBT EMP1
DBT DGKZ
DBT ZNF136
DBT TOP2B
DBT LOC153346
DBT NR0B1
DBT PRPS1
DBT SUMO1
DBT FOXD1
DBT TRBV5-4
DBT SFTPA1B
DBT RRM2
DBT LOC1720
DBT ADK
DBT CHERP
DBT SLC31A2
CBR1 PSEN2
CBR1 BTN3A2
CBR1 TCN2
CBR1 IGHG1
CBR1 LGALS3
CBR1 ANXA3
CBR1 ZNF787
CBR1 SEC13
CBR1 ARID5A
CBR1 GALE
CBR1 GRIK1
CBR1 GNG10
CBR1 ARHGAP25
CBR1 MAPKAPK3
CBR1 CALR
CBR1 AFM
CBR1 LTBP2
CBR1 RAD23A
CBR1 HTR2C
CBR1 NUMB
CBR1 SRGN
CBR1 ADRM1
CBR1 GZMA
CBR1 HLA-E
CBR1 GOT1
CBR1 C1QB
CBR1 HLTF
CBR1 PDE4C
CBR1 C2
CBR1 RBM42
WIPF2 BRD2
WIPF2 SNRNP70
WIPF2 CASC3
WIPF2 UCP2
WIPF2 MYST3
WIPF2 SAFB
WIPF2 ZFP36L1
TARS EIF2S2
TARS KIAA0317
TARS GLUD1
TARS PAICS
TARS SEMA3C
TARS SPINK1
TARS METAP1
TARS PDE4B
TARS PPP1R1A
TARS VAV1
TARS DDOST
TARS ARCN1
TARS PRMT5
TARS APEX1
TARS SNRPB2
TARS GNAS
TARS PDIA6
TARS TCP1
TARS ERP29
TARS NAE1
TARS IK
BAD NRGN
BAD PSEN2
BAD BTN3A2
BAD ZNF239
BAD NR1I3
BAD ANXA3
BAD P11
BAD MANF
BAD MYL9
BAD SMA4
BAD CYP24A1
BAD GALE
BAD GRIK1
BAD MAPKAPK3
BAD ACSM3
BAD PHLDA1
BAD TNFRSF1B
BAD AFM
BAD HOXD3
BAD KLRC2
BAD HLF
BAD SRPR
BAD P2RY10
BAD HLTF
BAD TLN2
BAD NUMB
BAD BCAM
BAD DAZL
TNPO1 KIAA0226
TNPO1 IFI44L
TNPO1 NARS
TNPO1 SF3B2
TNPO1 ESD
TNPO1 CUL3
CCND3 CLU
CCND3 BMP7
CCND3 GPSM3
CCND3 ADIPOQ
CCND3 UQCRC1
CCND3 RHOG
CCND3 H19
CCND3 ZFP36
CCND3 HNRNPU
CCND3 JUNB
CCND3 TNFSF10
CCND3 IFI44L
CCND3 NFKB2
CCND3 PDHB
CCND3 UBE4A
CCND3 LAMP1
GM2A BPGM
GM2A MGLL
GM2A FAM50A
GM2A OAS1
GM2A WARS
GM2A PSME2
GM2A ACO1
GM2A CAD
GM2A PTP4A1
GM2A LIMK1
GM2A CTSA
GM2A CDKN1A
GM2A PCCB
GM2A KIF2C
GM2A ZNF117
GM2A MDM4
GM2A SERPINA1
GM2A CTNND2
GM2A APOC1
GM2A ARID3A
GM2A ACP5
GM2A ACTG2
GM2A ACSL1
GM2A LTBP2
GM2A FEZ1
GM2A ALDH1A1
GM2A JUNB
GM2A TALDO1
GM2A CD63
GM2A CTSD
GM2A PDXK
GM2A ALDOA
GM2A RXRA
GM2A CKAP5
GM2A MT1A
GM2A TRAP1
GM2A ZBTB17
GM2A PRDX1
GM2A MGAT1
GM2A CSF1
GM2A APP
GM2A SND1
GM2A ITGA5
GM2A B4GALT1
GM2A SERPINE1
GM2A MAP2K4
GM2A GUK1
RDBP DCTD
RDBP HMBS
RDBP DDX10
RDBP HIST1H2BE
RDBP NDUFS8
RDBP HBA2
RDBP MRPL23
RDBP CSDA
RDBP SORD
RDBP H3F3A
RDBP HAX1
RDBP ALDOA
RDBP RAE1
RDBP GINS1
RDBP HRAS
ALDH2 PTPN12
ALDH2 CA3
ALDH2 TPM3
ALDH2 RHOA
ALDH2 PSME2
ALDH2 CKM
ALDH2 CTTN
ALDH2 ACTA1
ALDH2 S100A11
ALDH2 CSTA
ALDH2 TNNT1
ALDH2 COX6A2
ALDH2 EEF1A2
ALDH2 TTN
ALDH2 GLB1
ALDH2 GLRX
ALDH2 MYLPF
ALDH2 MMP1
ALDH2 IFITM1
ALDH2 TPM4
ALDH2 FYN
ALDH2 LHFPL2
ALDH2 ACSL1
ALDH2 PLOD2
ALDH2 GLUL
ALDH2 NPC2
ALDH2 CAPG
ALDH2 LUM
ALDH2 GNB1
ALDH2 NDRG1
ALDH2 GSN
ALDH2 MYBPC1
ALDH2 NEB
ALDH2 TNNC1
ALDH2 TNNC2
ALDH2 MYL1
ALDH2 PTTG1IP
ALDH2 HTR3A
ALDH2 PMP22
PSMD2 ARMCX6
PSMD2 HSP90AB1
PSMD2 COL11A1
PSMD2 CSNK2A2
PSMD2 NUP93
PSMD2 IDH3G
PSMD2 PSMB3
PSMD2 PTOV1
PSMD2 NCL
PSMD2 LOC729991
PSMD2 ANXA11
PSMD2 MSN
PSMD2 BUD31
PSMD2 BCAP31
PSMD2 ATP6AP1
PSMD2 SLC2A5
PSMD2 HADHB
PSMD2 PFKP
PSMD2 ECH1
PSMD2 AP2M1
PSMD2 IMMT
PSMD2 ALDOA
PSMD2 PDHA1
PSMD2 EIF3CL
PSMD2 ECHS1
PSMD2 HDLBP
PSMD2 PFKL
PSMD2 OXA1L
PSMD2 CXCR3
PSMD2 PPP2R4
PSMD2 MYL6B
PSMD2 RBM42
PSMD2 MYL3
PSMD2 FXYD3
SNRPA PEBP1
SNRPA CSK
SNRPA KPNB1
SNRPA MYO5A
SNRPA HK1
SNRPA ACLY
SNRPA EIF3CL
COPA FXYD3
COPA SYK
COPA LOC729602
COPA SPARCL1
COPA HUWE1
COPA GATAD1
COPA RGS1
COPA ARL1
COPA OGT
COPA RGS19
COPA OMP
COPA EBNA1BP2
COPA FUT8
COPA ACSL1
COPA CD70
COPA TNFAIP3
COPA SERINC3
COPA ALDOA
COPA ZNF91
COPA SLC23A2
COPA PCBP2
COPA SLC7A5
COPA AMPD3
COPA SRPR
COPA CD37
COPA NPPA
COPA IK
COPA LAMP2
COPA PRPS1
COPA DAZL
COPA VASP
PTP4A1 PCK2
PTP4A1 WNT2
PTP4A1 RAD23B
PTP4A1 GGA3
PTP4A1 TNIP1
PTP4A1 MSH6
PTP4A1 RXRA
PTP4A1 VASP
PTP4A1 ACOT7
PTP4A1 RAB27B
PTP4A1 CDKN1A
PTP4A1 GRB2
PTP4A1 CASP3
PTP4A1 ARID5A
PTP4A1 MAPKAPK3
PTP4A1 H1FX
PTP4A1 RNPS1
PTP4A1 H3F3A
PTP4A1 NCKAP1L
PTP4A1 KIAA0125
PTP4A1 GANAB
PTP4A1 ADAM2
PTP4A1 CORO1A
PTP4A1 SSB
SPARCL1 ANXA1
SPARCL1 MXD1
SPARCL1 PSEN2
SPARCL1 FABP4
SPARCL1 LOC729602
SPARCL1 ENPP2
SPARCL1 ANXA3
SPARCL1 PTPRC
SPARCL1 GALE
SPARCL1 GRIK1
SPARCL1 CDC20
SPARCL1 GNG11
SPARCL1 FILIP1L
SPARCL1 IGHM
SPARCL1 AFM
SPARCL1 DDOST
SPARCL1 GHRH
SPARCL1 MGP
SPARCL1 PRKCB
SPARCL1 DUSP1
SPARCL1 RGS7
SPARCL1 TMED2
SPARCL1 PLSCR1
SPARCL1 TRD@
SPARCL1 PRKAR1A
SPARCL1 HLTF
SPARCL1 NUMB
SPARCL1 HHEX
PRIM1 RASL10A
PRIM1 TRAP1
PRIM1 IFI44L
PRIM1 C11orf58
PRIM1 CDKL1
PRIM1 GINS1
ATXN2 HSF1
ATXN2 HK1
ATXN2 SFRS4
ATXN2 PSEN2
ATXN2 USP9X
ATXN2 KIAA0226
ATXN2 GGA3
ATXN2 CD70
ATXN2 MSH6
ATXN2 ANXA3
ATXN2 AOC3
ATXN2 DTYMK
ATXN2 GRIK1
ATXN2 CYP1A2
ATXN2 GRIK3
ATXN2 SP140
ATXN2 IRF7
ATXN2 GALE
ATXN2 IER2
ATXN2 DYRK1A
ATXN2 GTF2E1
ATXN2 TSG101
ATXN2 TFDP1
ATXN2 MAP3K4
ATXN2 NAP1L1
ATXN2 DIRAS1
ATXN2 EIF2AK2
ATXN2 PTPN7
ATXN2 AFM
ATXN2 SELPLG
ATXN2 HLTF
ATXN2 AP3B2
ATXN2 PTGDS
ATXN2 SART3
ATXN2 ZNF197
ATXN2 ASMT
ATXN2 RANBP2
ATXN2 SUMO1
ATXN2 DGCR11
ATXN2 CHN2
ATXN2 GCN1L1
ATXN2 SQSTM1
ATXN2 NUMB
ATXN2 CHERP
ATXN2 SLC31A2
ATXN2 GUSB
UBE2N FAM53B
UBE2N CTNNA2
UBE2N UBE3C
UBE2N ATM
UBE2N SFRS9
UBE2N PSMD6
UBE2N NP
UBE2N PSMD4
UBE2N RAB33A
UBE2N ATP5J
UBE2N SRP72
UBE2N ATF4
UBE2N XRCC6
UBE2N CCT5
UBE2N MMP7
UBE2N ARPC4
UBE2N CCT6A
UBE2N DDX39
UBE2N CAPZA2
UBE2N POLB
UBE2N CCT8
UBE2N NPPA
AKAP9 FRMPD4
AKAP9 VLDLR
AKAP9 NIACR2
AKAP9 ADIPOQ
NDUFV2 TCEB1
NDUFV2 NSMAF
NDUFV2 CCT5
NDUFV2 PSMC1
NDUFV2 HSPE1
NDUFV2 NDUFA9
NDUFV2 USP4
NDUFV2 ATF4
NDUFV2 SLC25A4
NDUFV2 ATP6V1B2
ECE1 MYH11
ECE1 CCND1
ECE1 FXYD3
ECE1 FUT6
ECE1 FBLN1
ECE1 EMP1
ECE1 EFNA3
ECE1 CAPN2
ECE1 ACTA1
ECE1 TNNT1
ECE1 BRPF1
ECE1 NUP188
ECE1 ANXA11
ECE1 FLNA
ECE1 TNNC1
ECE1 NR0B1
ECE1 MYH9
ECE1 CD40LG
ECE1 NCOR2
ECE1 CALR
ECE1 MSN
ECE1 FOXD1
ECE1 RIT2
ECE1 F13A1
ECE1 CTTN
ECE1 LOC100128792
ECE1 MYBPC1
ECE1 BRCA2
ECE1 TDGF1
ECE1 IRF4
ECE1 MED12
ECE1 TLE4
ECE1 CKM
ECE1 CHI3L2
ECE1 TNNC2
ECE1 GPD2
ECE1 COL6A1
ECE1 POLR2A
ECE1 CHERP
ECE1 PCDHGC3
CTNND1 CLU
CTNND1 TGFB1
CTNND1 HLA-DMA
CTNND1 SRPR
CTNND1 LGALS3BP
CTNND1 FXYD3
CTNND1 RFC3
CTNND1 EMP1
CTNND1 HLA-DQB1
CTNND1 OPN1MW2
CTNND1 TDGF1
CTNND1 UPF1
CTNND1 NR0B1
CTNND1 PLOD2
CTNND1 C5AR1
CTNND1 FOXD1
CTNND1 RIT2
CTNND1 COX8A
CTNND1 GNB1
CTNND1 FUT1
CTNND1 RNASE1
CTNND1 OAS2
CTNND1 AMPD3
CTNND1 NR6A1
CTNND1 LOC729602
CTNND1 GPD2
CTNND1 PRPS1
MYH9 MYH11
MYH9 IFNA1
MYH9 KIAA0317
MYH9 SRPR
MYH9 CLEC2B
MYH9 LGALS3BP
MYH9 MSH6
MYH9 OAS1
MYH9 MMP9
MYH9 ZYX
MYH9 ZFP36L2
MYH9 PIK3R1
MYH9 COL1A1
MYH9 VCL
MYH9 HUWE1
MYH9 R3HDM1
MYH9 TCF7
MYH9 MAGEA9
MYH9 COL4A2
MYH9 MSN
MYH9 COL6A2
MYH9 PHKA2
MYH9 FYN
MYH9 CALR
MYH9 HSPB1
MYH9 CTTN
MYH9 FSCN1
MYH9 CD99
MYH9 BGN
MYH9 DOCK2
MYH9 TMED2
MYH9 TAX1BP3
MYH9 FAS
MYH9 AP3D1
MYH9 IFI44
MYH9 POLR2A
MYH9 GPM6A
HMMR NPPA
HMMR ODC1
HMMR DDX11
HMMR UBE2S
HMMR RAD21
HMMR HMGN2
HMMR POLR2F
HMMR PSMC2
HMMR ARPC4
HMMR BIRC2
HMMR H3F3A
HMMR CPSF1
HMMR ILF2
HMMR PCBP2
EIF2AK2 CA3
EIF2AK2 MYBPC2
EIF2AK2 EMG1
EIF2AK2 IFIT1
EIF2AK2 ACTA1
EIF2AK2 UBE2H
EIF2AK2 PKN2
EIF2AK2 TNNT1
EIF2AK2 MX1
EIF2AK2 TTN
EIF2AK2 IFI44L
EIF2AK2 GSK3B
EIF2AK2 TPM2
EIF2AK2 CST2
EIF2AK2 MYLPF
EIF2AK2 SLN
EIF2AK2 GALT
EIF2AK2 COX6A2
EIF2AK2 H19
EIF2AK2 MYOM1
EIF2AK2 MYBPC1
EIF2AK2 NEB
EIF2AK2 KDM5A
EIF2AK2 CKM
EIF2AK2 TNNC1
EIF2AK2 WASF3
EIF2AK2 SRPR
EIF2AK2 MUM1
EIF2AK2 TNNC2
EIF2AK2 MYL1
EIF2AK2 TPM3
EIF2AK2 ATXN2L
UMPS DNAJA1
UMPS BCLAF1
UMPS TCP1
UMPS RBMX
UMPS GLO1
PSMB10 ARMCX6
PSMB10 GLDC
PSMB10 NFE2L1
PSMB10 BTN3A2
PSMB10 COX5A
PSMB10 DEFA6
PSMB10 SF3B2
PSMB10 PSMB9
PSMB10 PSME2
PSMB10 TGFBR2
PSMB10 MITF
PSMB10 UQCRC1
PSMB10 PSMB3
PSMB10 GBP2
PSMB10 MYD88
PSMB10 LOC100131311
PSMB10 AP2S1
PSMB10 SPI1
PSMB10 MAPKAPK3
PSMB10 CTSA
PSMB10 FRMPD4
PSMB10 SECTM1
PSMB10 HSPB1
PSMB10 CAMK1
PSMB10 TALDO1
PSMB10 CD63
PSMB10 ECHS1
PSMB10 BLVRA
PSMB10 PSME1
PSMB10 RAD23A
PSMB10 LYL1
PSMB10 LIMK1
PSMB10 ADRM1
PSMB10 PRDX1
PSMB10 AP3D1
PSMB10 TMSB10
PSMB10 RHD
PSMB10 NDUFS8
PSMB10 SND1
PSMB10 IL32
SPI1 SMAD3
SPI1 VAC14
SPI1 MED12
SPI1 CRYAA
SPI1 PFKM
SPI1 ACO2
SPI1 SMARCA4
SPI1 COMT
SPI1 PSME2
SPI1 ATXN2L
SPI1 AP2S1
SPI1 CHAF1A
SPI1 CMA1
SPI1 CPSF1
IVD TRIM38
IVD YY1
IVD RRS1
IVD MUM1
IVD KLF6
IVD PCMT1
IVD CEBPZ
IVD SART3
IVD CTBS
SFRS8 RAB27B
SFRS8 SLC14A1
SFRS8 SOX11
SFRS8 KCNJ6
SFRS8 RGS7
SFRS8 SELPLG
SFRS8 AMFR
SFRS8 FXR2
SFRS8 CHN2
SFRS8 TP53BP2
SFRS8 SLC12A2
SFRS8 STRN3
SFRS8 USP4
SFRS8 CTTN
SFRS8 HMHA1
SFRS8 SULT2A1
SFRS8 FXYD3
PRDX1 MPP1
PRDX1 TMED10
PRDX1 ACSM3
PRDX1 AIM1
PRDX1 CD40LG
PRDX1 ATP6V1F
PRDX1 F13B
PRDX1 COX6B1
PRDX1 VDAC1
PRDX1 UGT8
PRDX1 BST2
PRDX1 PSME2
PRDX1 ACOT7
PRDX1 MANF
PRDX1 SERPINB9
PRDX1 DTYMK
PRDX1 CXCL9
PRDX1 ADM
PRDX1 UQCRC1
PRDX1 CTSA
PRDX1 GSTP1
PRDX1 MIF
PRDX1 PPP2CA
PRDX1 MTHFD1
PRDX1 CNN1
PRDX1 IER2
PRDX1 GLRX
PRDX1 ACLY
PRDX1 CLTC
PRDX1 CHAF1A
PRDX1 CMA1
PRDX1 FUT8
PRDX1 BCAP31
PRDX1 PARK7
PRDX1 CCT3
PRDX1 PLG
PRDX1 TUBA4A
PRDX1 PSMC1
PRDX1 NOMO1
PRDX1 TALDO1
PRDX1 CTSD
PRDX1 IDH1
PRDX1 PDXK
PRDX1 ALDOA
PRDX1 MGLL
PRDX1 P4HB
PRDX1 NUP93
PRDX1 PFN1
PRDX1 ATOX1
PRDX1 TXNRD1
PRDX1 ARPC2
PRDX1 PRPS1
PRDX1 CSTB
PRDX1 LGALS1
PRDX1 PLSCR1
PRDX1 SIK1
PRDX1 MGAT1
PRDX1 PRDX6
PRDX1 NR1I3
PRDX1 GPNMB
PRDX1 RRS1
PRDX1 SQSTM1
PRDX1 LIMK2
PRDX1 PFKL
PRDX1 COX8A
NFKB2 PHF15
NFKB2 ZBTB17
NFKB2 POFUT1
NFKB2 MDM4
NFKB2 FXYD3
NFKB2 ADAM8
NFKB2 RBM34
NFKB2 CRYAA
NFKB2 ACOT7
NFKB2 SNAP25
NFKB2 IDH3G
NFKB2 GRB2
NFKB2 ZNF117
NFKB2 H19
NFKB2 COL4A2
NFKB2 OPN1MW2
NFKB2 UPF1
NFKB2 SPG7
NFKB2 TNFRSF1B
NFKB2 AMFR
NFKB2 PPP2R4
NFKB2 SLC25A6
NFKB2 LY6E
NFKB2 MAP3K11
NFKB2 JUNB
NFKB2 PLAU
NFKB2 TRIM26
NFKB2 DOCK2
NFKB2 INPPL1
NFKB2 MGAT1
NFKB2 CSF1
NFKB2 GCN1L1
NFKB2 IFI16
NFKB2 ATXN2L
NFKB2 POLR2A
NFKB2 CHERP
CSF1 CNP
CSF1 GATA1
CSF1 EMP1
CSF1 NR0B1
CSF1 CRK
CSF1 ATP5A1
CSF1 TIMP2
CSF1 DEFA6
CSF1 USF2
CSF1 IGHG1
CSF1 LY6E
CSF1 GOLGA4
CSF1 CAPZA1
CSF1 CTSA
CSF1 LST1
CSF1 R3HDM1
CSF1 NUP188
CSF1 MBOAT7
CSF1 TDGF1
CSF1 SNRPN
CSF1 SUPT5H
CSF1 ACSM3
CSF1 CD79A
CSF1 FRY
CSF1 PLA2G2A
CSF1 FXYD3
CSF1 TTC1
CSF1 PSME1
CSF1 JUND
CSF1 H3F3A
CSF1 CTSD
CSF1 PTGDS
CSF1 SSX5
CSF1 CYTH1
CSF1 ZFP36L1
CSF1 MAP3K11
CSF1 BCL3
CSF1 JUNB
CSF1 FOXD1
CSF1 LAG3
CSF1 FAS
CSF1 GPD2
CSF1 PDE4C
CSF1 TNFRSF9
CSF1 RIT2
TUBGCP3 IFIT1
TUBGCP3 SLC9A6
TUBGCP3 SPINK1
TUBGCP3 POFUT1
TUBGCP3 ENPP2
TUBGCP3 LMO4
TUBGCP3 RRP1B
TUBGCP3 C5AR1
TUBGCP3 CTNNB1
TUBGCP3 ADORA2A
TUBGCP3 IFI44L
TUBGCP3 DYRK1A
TUBGCP3 ELF1
TPM3 MYH11
TPM3 MPP1
TPM3 PTK2B
TPM3 SRPX
TPM3 SAA1
TPM3 ITGA7
TPM3 COMT
TPM3 TSC22D1
TPM3 AKR1C1
TPM3 S100A1
TPM3 C3
TPM3 ACTC1
TPM3 ETV5
TPM3 FBN1
TPM3 RELA
TPM3 THBS2
TPM3 TNNC1
TPM3 MYL2
TPM3 GRK5
TPM3 ATP2A1
TPM3 RRAD
TPM3 GRB10
TPM3 PCOLCE
TPM3 COX7A1
TPM3 UBC
TPM3 CTTN
TPM3 C1R
TPM3 MYH2
TPM3 NINJ1
TPM3 CCL5
TPM3 MUM1
TPM3 C2
TPM3 PMP22
TPM3 MYL3
TPM3 COL11A1
TPM3 IFITM1
TPM3 CA3
TPM3 PGM1
TPM3 VCAN
TPM3 CTSK
TPM3 COL1A1
TPM3 MYH3
TPM3 RPS4Y1
TPM3 NPEPPS
TPM3 RCAN2
TPM3 CYP27A1
TPM3 NNMT
TPM3 PFKM
TPM3 IRF7
TPM3 CD9
TPM3 MYLPF
TPM3 HSPB1
TPM3 IGFBP5
TPM3 PPAP2B
TPM3 MFGE8
TPM3 ACSL1
TPM3 H19
TPM3 TCF3
TPM3 SOD2
TPM3 BMP7
TPM3 LUM
TPM3 CRYAB
TPM3 MYOM1
TPM3 SLC25A4
TPM3 COL1A2
TPM3 MYBPC1
TPM3 ITGB2
TPM3 CFH
TPM3 NEB
TPM3 CSTB
TPM3 BCL2A1
TPM3 CKM
TPM3 ACTB
TPM3 MYL1
TPM3 COL6A3
TPM3 AEBP1
TPM3 CKB
TPM3 TUBA1A
TPM3 EGR2
TPM3 AQP3
TPM3 RBM34
TPM3 MEST
TPM3 ATP1B1
TPM3 LGALS1
TPM3 ACTA1
TPM3 TNNT1
TPM3 GZMB
TPM3 FSCN1
TPM3 CSRP3
TPM3 HTRA1
TPM3 NBL1
TPM3 LRRC32
TPM3 ENO2
TPM3 TUBA4A
TPM3 HBA2
TPM3 ACTN3
TPM3 APOC4
TPM3 FBLN2
TPM3 PDXK
TPM3 FHL1
TPM3 ORM1
TPM3 RAB13
TPM3 APP
TPM3 COL6A1
TPM3 AUH
TPM3 LAGE3
TPM3 CKMT2
TPM3 IL10RB
TPM3 ITGB5
TPM3 COL3A1
TPM3 CSDA
TPM3 MYBPC2
TPM3 S100A13
TPM3 DES
TPM3 TNNI1
TPM3 CSTA
TPM3 COX6A2
TPM3 GBP2
TPM3 EEF1A2
TPM3 MLC1
TPM3 TTN
TPM3 HSPA1A
TPM3 TPM2
TPM3 NKG7
TPM3 PPP1R1A
TPM3 TNNT3
TPM3 ITK
TPM3 SLN
TPM3 TNNC2
TPM3 THBS4
TPM3 EGR1
TPM3 HADHB
TPM3 LSP1
TPM3 ENO3
TPM3 MT1P2
TPM3 SORL1
TPM3 PAM
TPM3 G0S2
TPM3 IFI27
TPM3 MB
TPM3 MMP2
TPM3 MT1G
TPM3 CTNND2
TPM3 MYL6B
TPM3 ATXN2L
TPM3 GAS1
TPM3 LAMP2
TPM3 PCDHGC3
CCNB1 CDKN2A
CCNB1 SEC61B
CCNB1 SERPINB9
CCNB1 MELK
CCNB1 CYCS
CCNB1 NDUFA4L2
CCNB1 EPR1
CCNB1 HMGCL
CCNB1 RANBP1
CCNB1 CKS2
CCNB1 ALAS1
CCNB1 EBP
CCNB1 CENPA
CCNB1 MEST
CCNB1 ATP5J
CCNB1 GGH
CCNB1 MAPK10
CCNB1 MCM2
CCNB1 ILF2
CCNB1 MCM4
CCNB1 CDKN3
CCNB1 CCT5
CCNB1 CBS
CCNB1 CDC2
CCNB1 MYBL2
CCNB1 ATP5B
CCNB1 MTHFD2
CCNB1 KPNA2
CCNB1 DLGAP5
CCNB1 PSMA6
CCNB1 TYMS
CCNB1 LDHA
CCNB1 FDFT1
CCNB1 KIF11
CCNB1 TFRC
CCNB1 NME1
CCNB1 CKS1B
CCNB1 UQCRH
CCNB1 LOC1720
CCNB1 CCT8
CCNB1 MCM3
CCL21 MATN1
CCL21 PSEN2
CCL21 DNASE1L3
CCL21 TFF2
CCL21 EMP1
CCL21 ANXA3
CCL21 GOLGA4
CCL21 GALE
CCL21 GRIK1
CCL21 C7
CCL21 TDGF1
CCL21 NR0B1
CCL21 AMELY
CCL21 AFM
CCL21 CD69
CCL21 FOXD1
CCL21 RIT2
CCL21 CXCL12
CCL21 KLRC2
CCL21 PSMB2
CCL21 HLTF
CCL21 GPD2
CCL21 NUMB
LAGE3 COX6A1
LAGE3 CTNNA2
LAGE3 TTN
LAGE3 DYNLL1
LAGE3 CA3
LAGE3 ARD1A
LAGE3 CKM
LAGE3 ACTA1
LAGE3 MAPRE1
LAGE3 SFRS9
LAGE3 MORF4L2
LAGE3 CST2
LAGE3 MYLPF
LAGE3 MYL2
LAGE3 TYRP1
LAGE3 COX6A2
LAGE3 TNNT1
LAGE3 MYBPC1
LAGE3 NEB
LAGE3 TNNC1
LAGE3 ASNS
LAGE3 TNNC2
LAGE3 MYL1
GCG PKM2
GCG RPS26
GCG PSMB2
GCG SCGB2A2
GCG POLD2
GCG RPL6
GCG CCT7
GCG CAD
GCG STIP1
GCG STX4
GCG LAMP1
GCG ACOT7
GCG SARS
GCG GSPT1
GCG GHRH
GCG SFRS9
GCG AMD1
RPL35A RPS26
RPL35A ODC1
RPL35A NR0B1
RPL35A PSEN2
RPL35A TFAP2C
RPL35A FXYD3
RPL35A CD52
RPL35A EMP1
RPL35A HLA-DPB1
RPL35A ANXA3
RPL35A AOC3
RPL35A GRIK1
RPL35A HAS2
RPL35A RPS28
RPL35A RPL29
RPL35A GALE
RPL35A AFM
RPL35A SFRS3
RPL35A LOC728849
RPL35A HLTF
RPL35A RPS27
RPL35A SGCD
RPL35A SPCS2
RPL35A IFNA2
RPL35A TTC3
RPL35A RPL23
RPL35A BLVRA
RPL35A FOXD1
RPL35A RIT2
RPL35A CPSF6
RPL35A WTAP
RPL35A PPIA
RPL35A TDGF1
RPL35A CTSB
RPL35A FDFT1
RPL35A RPL11
RPL35A SRPR
RPL35A EIF3E
RPL35A AK1
RPL35A GPD2
RPL35A GMFB
RPL35A NUMB
RPL35A EYA2
VCAN ITGB5
VCAN INHBA
VCAN CKM
VCAN IFIT1
VCAN ACTA1
VCAN TNNT1
VCAN EEF1A2
VCAN MX1
VCAN TTN
VCAN THBS2
VCAN RNASE1
VCAN MYLPF
VCAN HTRA1
VCAN COX6A2
VCAN TIMP3
VCAN CA3
VCAN MYBPC1
VCAN TNNC1
VCAN NEB
VCAN SPARC
VCAN TPM1
VCAN TNNC2
VCAN MYL1
ENO2 DPYSL3
ENO2 WNT2
ENO2 CKMT2
ENO2 CA3
ENO2 DEFA6
ENO2 SAA1
ENO2 ACO1
ENO2 ACTA1
ENO2 HLA-DQB1
ENO2 BMP7
ENO2 COX6A2
ENO2 TTN
ENO2 PFKM
ENO2 CKM
ENO2 CDC20
ENO2 PPP1R1A
ENO2 MYLPF
ENO2 SHROOM2
ENO2 EGR1
ENO2 FCAR
ENO2 LMO2
ENO2 RRAD
ENO2 PLOD2
ENO2 TFPI2
ENO2 LGALS2
ENO2 TNNT1
ENO2 NIACR2
ENO2 MYBPC1
ENO2 BRD3
ENO2 NEB
ENO2 TNNC1
ENO2 SLK
ENO2 TNNC2
ENO2 MYL1
ENO2 ATXN2L
ENO2 SGCD
TCN2 IFIT1
TCN2 LILRB4
TCN2 GBP1
TCN2 ADM
TCN2 ADRM1
TCN2 ALDH1A1
TCN2 CEBPD
TCN2 HMOX1
TCN2 TIMP2
TCN2 CD63
TCN2 STOM
TCN2 CSDA
TCN2 GPNMB
TCN2 MMP9
TCN2 C2
TCN2 C1QB
TCN2 CXCL11
TCN2 XAF1
SLC9A2 MKRN3
SLC9A2 ATR
SLC9A2 LTF
SLC9A2 LARP4B
SLC9A2 PFN1
SLC9A2 MSH6
SLC9A2 SEL1L
SLC9A2 KLF3
SLC9A2 BSG
SLC9A2 RPE65
SLC9A2 SULT2A1
SLC9A2 PHB2
SLC9A2 KCNJ6
SLC9A2 ZNF154
SLC9A2 GABPA
SLC9A2 ATP6V0A1
SLC9A2 ABCD2
SLC9A2 BAMBI
SLC9A2 TNFAIP2
SLC9A2 IGLL1
SLC9A2 CCL13
SLC9A2 RPS27
SLC9A2 SGCD
SLC9A2 GALT
SLC9A2 VSNL1
SLC9A2 PNRC1
SLC9A2 GAGE1
SLC9A2 LRP2
SLC9A2 P2RY2
SLC9A2 TCF7
SLC9A2 STAT6
SLC9A2 NOVA1
SLC9A2 FUCA1
SLC9A2 KCNJ5
SLC9A2 DDT
SLC9A2 CALM3
SLC9A2 LOC729602
SLC9A2 ASMT
SLC9A2 CHN2
SLC9A2 KDR
SLC9A2 FXYD3
SEPT7 PSMD14
SEPT7 SQLE
SEPT7 XRCC5
SEPT7 DIRAS1
SEPT7 FNTA
SEPT7 MT2A
SEPT7 DDX5
SEPT7 ATP6V0B
SEPT7 ATP2A1
SEPT7 GLMN
SEPT7 NEDD8
SEPT7 TRA2A
SEPT7 TMED10
SEPT7 HMGB2
SEPT7 CD24
SEPT7 CDC16
SEPT7 GCLC
SEPT7 SRP72
SEPT7 CSNK2B
SEPT7 CCL13
SEPT7 ACADM
SEPT7 ACSL1
SEPT7 ACP1
SEPT7 TCEA1
SEPT7 YWHAZ
SEPT7 SRPX
SEPT7 CBS
SEPT7 TM9SF2
SEPT7 SMAD6
SEPT7 VAMP7
SEPT7 ERP29
SEPT7 LOC728849
SEPT7 CBFB
SEPT7 SUMO1
SEPT7 CORO1A
SEPT7 PLCD1
SEPT7 EIF4H
SEPT7 PRPS1
SDCBP KIF2A
SDCBP DIRAS1
SDCBP MS4A1
SDCBP AIMP1
SDCBP ATP6V1B2
SDCBP PDIA3
SDCBP LTA4H
SDCBP CTSC
SDCBP NCOA4
SDCBP TM9SF2
SDCBP IQGAP1
SDCBP HSD11B1
SDCBP SNRPD3
SDCBP GLB1
SDCBP ANXA2
SDCBP HLA-DQB1
SDCBP KYNU
SDCBP ACP5
SDCBP IFITM1
SDCBP TPM4
SDCBP SFTPA1B
SDCBP CYBA
SDCBP ATP6V1A
SDCBP IGF2R
SDCBP PTGDS
SDCBP BAT1
SDCBP ITPR2
SDCBP RARRES1
SDCBP ITGB2
SDCBP ASAH1
SDCBP LGALS9
SDCBP CYBB
SDCBP SGK1
SDCBP CPM
SDCBP TRA2B
S100A13 FGFR1
S100A13 CA3
S100A13 CKM
S100A13 AKR1C1
S100A13 ACTA1
S100A13 S100A1
S100A13 PRMT2
S100A13 TTN
S100A13 H19
S100A13 MYLPF
S100A13 H1FX
S100A13 ATP2A1
S100A13 COX6A2
S100A13 NPC2
S100A13 CAPG
S100A13 TNNT1
S100A13 CD27
S100A13 SRGN
S100A13 MYBPC1
S100A13 NEB
S100A13 TNNC1
S100A13 TNNC2
S100A13 MYL1
S100A13 LPL
PDIA3 FDPS
PDIA3 HMGN1
PDIA3 SNRPD3
PDIA3 PFKM
PDIA3 PRCP
PDIA3 IFI44
PDIA3 IFNGR2
ITPR3 MAP3K11
ITPR3 DPYSL3
ITPR3 MYST3
ITPR3 NIACR2
ITPR3 USP7
ITPR3 SSX2
ITPR3 AP3D1
ITPR3 BCL6
ITPR3 TUBB3
ITPR3 HK1
ITPR3 AKR1C1
ITPR3 RABIF
ITPR3 LIG1
ITPR3 PCDHGC3
TNNI1 CFB
TNNI1 FXYD3
TNNI1 CA3
TNNI1 IGHG1
TNNI1 CKM
TNNI1 ACTA1
TNNI1 TNNT1
TNNI1 SCGB2A2
TNNI1 TTN
TNNI1 NEB
TNNI1 TCF3
TNNI1 MYLPF
TNNI1 TNNC2
TNNI1 COX6A2
TNNI1 TTC3
TNNI1 RPL23
TNNI1 CXCR3
TNNI1 AIM1
TNNI1 GHRH
TNNI1 SRGN
TNNI1 MYBPC1
TNNI1 MYH2
TNNI1 MB
TNNI1 TNNC1
TNNI1 FHL1
TNNI1 PLA2G16
TNNI1 CD37
TNNI1 CLK2
TNNI1 MYL1
ACO1 CLU
ACO1 SIRPA
ACO1 MMP9
ACO1 PKM2
ACO1 CALR
ACO1 PSME4
ACO1 NR1H3
ACO1 CCL8
ACO1 LIMK1
ACO1 RELA
ACO1 MBOAT7
ACO1 CHI3L1
ACO1 MFGE8
ACO1 SERPINB6
ACO1 CHERP
ACO1 PRKACA
ACO1 C1R
ACO1 FBP1
ACO1 AP3D1
ACO1 GPNMB
ACO1 SPINK2
ICAM2 EIF4G2
ICAM2 CLU
ICAM2 GLDC
ICAM2 PSEN2
ICAM2 SON
ICAM2 FXYD3
ICAM2 ADD3
ICAM2 ENPP2
ICAM2 ANXA3
ICAM2 PRKACB
ICAM2 CAPZA1
ICAM2 TAF7
ICAM2 RCAN2
ICAM2 GALE
ICAM2 GRIK1
ICAM2 LOC728849
ICAM2 MS4A1
ICAM2 ST8SIA4
ICAM2 AFM
ICAM2 NUMB
ICAM2 RB1CC1
ICAM2 CXCL12
ICAM2 MAPRE2
ICAM2 CBFB
ICAM2 SRPR
ICAM2 HLA-E
ICAM2 GNG11
ICAM2 HLTF
ICAM2 LTB
ICAM2 SMAD1
ICAM2 NPPA
FKBP1A TFAP2C
FKBP1A CD81
FKBP1A FXYD3
FKBP1A PFN1
FKBP1A ATP6V0B
FKBP1A NR3C1
FKBP1A GLMN
FKBP1A IQGAP1
FKBP1A GPS1
FKBP1A SFRS9
FKBP1A PSMD6
FKBP1A HSP90AB1
FKBP1A KCNJ6
FKBP1A SORD
FKBP1A CYB5A
FKBP1A LAMP1
FKBP1A MSN
FKBP1A TOMM20
FKBP1A ISG20
FKBP1A M6PR
FKBP1A NCF1C
FKBP1A CAPNS1
FKBP1A IRF9
FKBP1A PPT1
FKBP1A ORC3L
FKBP1A VAV1
FKBP1A GNB1
FKBP1A CXCL12
FKBP1A ATOX1
FKBP1A TRDN
FKBP1A ELMO1
FKBP1A EIF4A2
FKBP1A TNFSF4
FKBP1A IFI16
FKBP1A CALM3
FKBP1A AKR1A1
FKBP1A HSD17B4
FKBP1A PRKAR1A
FKBP1A SERPINB3
FKBP1A PTTG1IP
FKBP1A IK
FKBP1A DUSP5
FKBP1A NPPA
FKBP1A RBP4
CSTA EEF1D
CSTA RARRES2
CSTA TIMP2
CSTA RRAGA
CSTA PEA15
CSTA ITGA7
CSTA BIRC2
CSTA ZFP36L2
CSTA CKM
CSTA AKR1C1
CSTA ACTA1
CSTA IL18
CSTA C3
CSTA TTN
CSTA PPP1R1A
CSTA MYLPF
CSTA LOC91316
CSTA FILIP1L
CSTA PPAP2B
CSTA LMO2
CSTA COX6A2
CSTA LTF
CSTA GPR125
CSTA TNNT1
CSTA IGL@
CSTA PTGDS
CSTA SRGN
CSTA MYBPC1
CSTA MGP
CSTA NEB
CSTA TNNC1
CSTA FHL1
CSTA FAS
CSTA RAB13
CSTA TNNC2
CSTA MYL1
CSTA LTB
CSTA GAS1
CSTA CA3
CSTA APOD
CSTA LPL
CCNI MORC3
CCNI TMED10
CCNI PSEN2
CCNI SON
CCNI FXYD3
CCNI EVI2B
CCNI ANXA3
CCNI SFRS4
CCNI GALE
CCNI GRIK1
CCNI DYRK1A
CCNI AFM
CCNI TTC3
CCNI CD1C
CCNI KIAA0174
CCNI MOBKL1B
CCNI RNF103
CCNI GNAS
CCNI SRPR
CCNI DGKA
CCNI HLTF
CCNI NUMB
FAM3C XPO1
FAM3C COPB1
FAM3C SFRS4
FAM3C HNRNPH1
FAM3C YWHAH
FAM3C RAD21
FAM3C CD164
FAM3C CALM3
FAM3C PSIP1
FAM3C RPL36AL
FAM3C BIRC2
FAM3C USP14
FAM3C TRIP12
FAM3C ADAR
FAM3C MDH1
FAM3C DARS
FAM3C CSRP1
FAM3C WAPAL
GBP2 GCH1
GBP2 IFNG
GBP2 KIF2A
GBP2 PSEN2
GBP2 BTN3A2
GBP2 ZNF239
GBP2 TNFSF10
GBP2 CA3
GBP2 SERPING1
GBP2 ANXA3
GBP2 CKM
GBP2 ACTA1
GBP2 STOM
GBP2 BMP7
GBP2 HLTF
GBP2 CCL8
GBP2 TTN
GBP2 GALE
GBP2 GRIK1
GBP2 MBOAT7
GBP2 MYLPF
GBP2 CD7
GBP2 MAPKAPK3
GBP2 CCL3
GBP2 FCAR
GBP2 COX6A2
GBP2 CCL5
GBP2 TNFRSF1B
GBP2 AFM
GBP2 CD63
GBP2 LGALS2
GBP2 MT1P2
GBP2 TNNT1
GBP2 MYOM1
GBP2 ZFP36L1
GBP2 MYBPC1
GBP2 YAP1
GBP2 NEB
GBP2 GBP1
GBP2 TNNC1
GBP2 CYP1B1
GBP2 GZMA
GBP2 CSDA
GBP2 TRD@
GBP2 C1QB
GBP2 TNNC2
GBP2 MYL1
GBP2 NUMB
GBP2 CCR5
MT1G NEB
MT1G COX6A2
MT1G CKM
MT1G EEF1A2
MT1G TTN
MT1G MT1P2
MT1G TNNT1
MT1G TNNC2
MT1G MYL1
MT1G CA3
MT1G MYLPF
MT1G MYBPC1
MT1G ACTA1
MT1G TNNC1
CYC1 CDKN2A
CYC1 PUF60
CYC1 DYNLL1
CYC1 FXYD3
CYC1 CYP51A1
CYC1 HSPE1
CYC1 MANF
CYC1 DCTN2
CYC1 LRP2
CYC1 NCL
CYC1 RARS
CYC1 DNAJC2
CYC1 C21orf33
CYC1 GTF2A2
CYC1 PARK7
CYC1 CCT5
CYC1 ATP5B
CYC1 AIMP2
CYC1 POLD2
CYC1 CORO1A
CUGBP2 CCND2
AOX1 TUBA3C
AOX1 NUMB
AOX1 MC5R
AOX1 SCGB2A2
AOX1 MXD1
AOX1 PSEN2
AOX1 TCHH
AOX1 GRIK1
AOX1 LTF
AOX1 CYP24A1
AOX1 HLTF
AOX1 KRT16
AOX1 AFM
AOX1 KRT14
AOX1 PRR4
AOX1 ALDH5A1
AOX1 KRT5
AOX1 TXK
AOX1 ANXA3
AOX1 GALE
SEPP1 GRIK1
SEPP1 NR0B1
SEPP1 GPD2
SEPP1 PSEN2
SEPP1 FOXD1
SEPP1 GLIPR1
SEPP1 GALE
SEPP1 AFM
SEPP1 ZNF267
SEPP1 RIT2
SEPP1 HLTF
SEPP1 EMP1
SEPP1 ANXA3
SEPP1 NUMB
SEPP1 CXCL12
SEPP1 TDGF1
SEPP1 IFIT1
ACADM CD53
ACADM LOC728849
ACADM SYK
ACADM SSR1
ACADM GYPB
ACADM BIK
ACADM ELF1
ACADM E2F5
ACADM SNRNP27
LSP1 CA3
LSP1 MYBPC2
LSP1 MMP9
LSP1 CKM
LSP1 ACTA1
LSP1 MYH3
LSP1 PSME4
LSP1 TNNT1
LSP1 EEF1A2
LSP1 TTN
LSP1 IFI44L
LSP1 PCOLCE
LSP1 MBOAT7
LSP1 MYLPF
LSP1 SOX4
LSP1 COX6A2
LSP1 H19
LSP1 TCF3
LSP1 CAPN1
LSP1 MYBPC1
LSP1 MAP3K11
LSP1 NEB
LSP1 TNNC1
LSP1 TNNC2
LSP1 MYL1
LSP1 ATXN2L
CALD1 ANXA1
CALD1 PRDX4
CALD1 DUSP1
CALD1 TNFSF10
CALD1 IFIT1
CALD1 ITPR1
CALD1 IL1R1
CALD1 PRKACB
ZBTB6 CTSO
ZBTB6 KLRK1
ZBTB6 SLC2A3
ZBTB6 DRD1
ZBTB6 ANK2
ZBTB6 ARID4A
ZBTB6 PDE6B
ZBTB6 RXRA
ZBTB6 EMP1
ZBTB6 PLG
ZBTB6 FGF2
ZBTB6 CD58
ZBTB6 SLC6A14
ZBTB6 RABEPK
ZBTB6 MOG
ZBTB6 DSC3
ZBTB6 LUZP2
ZBTB6 TDGF1
ZBTB6 NR0B1
ZBTB6 COL2A1
ZBTB6 TSNAX
ZBTB6 MAPK14
ZBTB6 CD69
ZBTB6 GPR125
ZBTB6 RIT2
ZBTB6 COL10A1
ZBTB6 FXYD2
ZBTB6 DMC1
ZBTB6 STAG1
ZBTB6 LOC153346
ZBTB6 UCP3
ZBTB6 FOXD1
ZBTB6 GPD2
RAD21 EIF4G2
RAD21 SORL1
RAD21 HMGN1
RAD21 PTMA
RAD21 CBFB
RAD21 RAP1A
RAD21 SYT11
RAD21 DUT
RAD21 PRDX3
RAD21 CBS
RAD21 ELF1
RAD21 TRA2B
ATP2A3 RRP1B
ATP2A3 HCFC1
ATP2A3 PTOV1
ATP2A3 MOBKL1B
ATP2A3 GGA3
ATP2A3 IFI44L
ATP2A3 ECHS1
ATP2A3 UCP2
ATP2A3 SNRNP70
ATP2A3 SAFB
ATP2A3 SCAP
ATP2A3 BAT1
ATP2A3 SP110
ATP2A3 CHERP
ATP2A3 CKAP4
REST NR0B1
REST ARSD
REST ROS1
REST EMP1
REST ACOX2
REST NMU
REST CNN1
REST GPD2
REST FOXD1
REST MATN1
REST RIT2
REST LAMB2
REST TAX1BP1
REST SNAP25
REST CYP4F2
REST NACA
REST GOLGA4
REST TDGF1
REST FOXO4
LPCAT3 RPS27
LPCAT3 GRIK2
LPCAT3 NOVA1
LPCAT3 KCNJ6
LPCAT3 SELPLG
LPCAT3 SMAD3
LPCAT3 SATB1
LPCAT3 DLG2
LPCAT3 P2RY2
LPCAT3 CSNK2B
RGS3 CRK
RGS3 NR0B1
RGS3 GPD2
RGS3 LIPA
RGS3 HIST1H4I
RGS3 PTOV1
RGS3 ARF4
RGS3 RBM34
RGS3 FOXD1
RGS3 GALT
RGS3 MATN1
RGS3 AK1
RGS3 EMP1
RGS3 DPYS
RGS3 RIT2
RGS3 IGLL1
RGS3 TDGF1
KIAA0125 TTLL4
KIAA0125 ACTA2
KIAA0125 MT1A
KIAA0125 ADRM1
KIAA0125 MRPL28
KIAA0125 SERPINB9
KIAA0125 VBP1
KIAA0125 BTG3
KIAA0125 ETF1
KIAA0125 UBC
KIAA0125 AP2M1
KIAA0125 JUND
KIAA0125 PSME2
KIAA0125 NCOR2
KIAA0125 PCBP1
KIAA0125 SURF1
KIAA0125 SART3
PREP SHC1
PREP C16orf35
PREP P11
PREP RABEPK
PREP PABPC4
PREP EPRS
PREP LOC100131311
PREP PHKG1
SFRS11 BRD2
SFRS11 KTN1
SFRS11 LOC728844
SFRS11 RPA2
SFRS11 HLA-DOB
SFRS11 UGCG
SFRS11 RPIA
SFRS11 CTDSP2
SFRS11 LYST
SFRS11 NIPA2
SFRS11 HBB
SFRS11 MYL12A
SFRS11 PPP3CA
SFRS11 RBBP4
SFRS11 PTPRC
SFRS11 NAP1L1
SFRS11 HIST1H4H
SFRS11 HNRNPK
SFRS11 BAT1
SFRS11 ZNF91
SFRS11 EPS15
SFRS11 SNRPB2
SFRS11 PRKCB
SFRS11 PNN
SFRS11 LOC729602
SFRS11 ANKRD36B
SFRS11 RRM2
LOXL1 RARRES2
LOXL1 MMP2
LOXL1 ENPP2
LOXL1 FLNA
LOXL1 COL6A3
LOXL1 PTGDS
LOXL1 ACTN1
LOXL1 IFIT1
CTCF XPO1
CTCF MSH6
CTCF KIAA0226
CTCF HNRNPU
CTCF RNPS1
CTCF HTATSF1
CTCF HNRNPK
CTCF SMARCA2
CTCF MYST3
CTCF DYRK1A
CTCF ACLY
CTCF UBE4A
CTCF DDX1
CTCF CHERP
TRDN SLC14A1
TRDN NDUFA5
TRDN SOX11
TRDN MKRN3
TRDN BAMBI
TRDN CAPNS1
TRDN FXYD3
TRDN RING1
TRDN SRPX
TRDN LOC100131892
TRDN GLMN
TRDN AOC3
TRDN KLF3
TRDN LRP2
TRDN SYMPK
TRDN TCF19
TRDN RPE65
TRDN CNN3
TRDN TSPY3
TRDN KCNJ6
TRDN ZNF154
TRDN CALCB
TRDN ORC3L
TRDN M6PR
TRDN NOVA1
TRDN TAC1
TRDN VSNL1
TRDN ACP1
TRDN ECH1
TRDN UCP3
TRDN PEX12
TRDN PTDSS1
TRDN SMAD6
TRDN SLC7A5
TRDN SMAD5
TRDN TP53BP2
TRDN TXN2
TRDN TFAP2C
TRDN KCNJ1
TRDN CSRP3
CLPP TMED10
CLPP KIAA0317
CLPP KLRD1
CLPP LYZ
CLPP BMI1
CLPP ANXA3
CLPP MANF
CLPP PSEN2
CLPP HIST1H2BJ
CLPP GRIK1
CLPP SEC13
CLPP RPS4Y1
CLPP AIP
CLPP PSMD6
CLPP HSP90AB1
CLPP SYT11
CLPP ZNF117
CLPP GNAZ
CLPP TCF3
CLPP FOXO4
CLPP AKAP12
CLPP LOC91316
CLPP PARK7
CLPP AMELY
CLPP NUMB
CLPP RPS15
CLPP GRIK3
CLPP AFM
CLPP TTC3
CLPP RBMY1F
CLPP PFKP
CLPP CAST
CLPP GALE
CLPP PTDSS1
CLPP ARHGDIB
CLPP GTF2E2
CLPP UBE2I
CLPP SRPR
CLPP PLA2G16
CLPP TRAM2
CLPP FAS
CLPP CDC37
CLPP SORD
CLPP HLTF
CLPP NDUFS8
CLPP IL2RB
CLPP FXYD3
IFNG MATN1
IFNG EMP1
IFNG CXCL9
IFNG ZNF239
IFNG SMAD3
IFNG FCAR
IFNG ATM
IFNG PSME2
IFNG MYH3
IFNG NR1H3
IFNG HCP5
IFNG PCTK2
IFNG GZMH
IFNG SERPINA1
IFNG RHD
IFNG RARB
IFNG TDGF1
IFNG CCL3
IFNG NR0B1
IFNG SERPINB9
IFNG CCL5
IFNG RB1
IFNG RBMY1F
IFNG FOXD1
IFNG RIT2
IFNG YAP1
IFNG OAS2
IFNG LAG3
IFNG GRIA3
IFNG FABP6
IFNG C1QB
IFNG AK1
IFNG GPD2
IFNG CD6
TLE4 FAM168A
TLE4 KIAA0317
TLE4 CSNK2A2
TLE4 ACOT7
TLE4 TGFBR2
TLE4 ANXA3
TLE4 HHEX
TLE4 AKR1C1
TLE4 GRIK1
TLE4 VCL
TLE4 GALE
TLE4 PSEN2
TLE4 LOC728849
TLE4 EIF5A
TLE4 PI4KA
TLE4 AFM
TLE4 RGR
TLE4 AUH
TLE4 JUND
TLE4 PLP2
TLE4 ACTN3
TLE4 SRPR
TLE4 FAS
TLE4 MARCH6
TLE4 HLTF
TLE4 LTB
TLE4 NUMB
TLE4 APOD
TLE4 ANP32A
APOBEC3B HMGB1
APOBEC3B SNRPF
APOBEC3B RBMY1F
APOBEC3B ATR
APOBEC3B GZMA
APOBEC3B IFI30
APOBEC3B ADA
APOBEC3B PSME2
APOBEC3B SERPINB9
APOBEC3B YWHAB
RPL32 RPSAP12
RPL32 RPL38
RPL32 RPL18
RPL32 RPS21
RPL32 FXYD3
RPL32 FTL
RPL32 RPL12
RPL32 SLC36A2
RPL32 RPL7A
CAPZA2 RPS27
CAPZA2 CTNNA2
CAPZA2 CTBS
CAPZA2 IL1R1
CAPZA2 SFRS9
CAPZA2 ACTC1
CAPZA2 TSC22D1
CAPZA2 LMO4
CAPZA2 RPN1
CAPZA2 USP9Y
CAPZA2 TFAM
CAPZA2 CAMLG
CAPZA2 NAP1L1
CAPZA2 EPS15
CAPZA2 JUNB
CAPZA2 TXNRD1
CAPZA2 NAP1L4
CAPZA2 HNRNPC
CAPZA2 NPPA
IL2RB CLU
IL2RB SPIN2A
IL2RB LGALS3BP
IL2RB SERPING1
IL2RB FYN
IL2RB PRDX2
IL2RB EFNA3
IL2RB IFITM2
IL2RB CAPN2
IL2RB ID2B
IL2RB ZFP36
IL2RB PCCB
IL2RB UBA7
IL2RB GLB1
IL2RB CDC20
IL2RB FCGRT
IL2RB SDC4
IL2RB SARS
IL2RB LOC91316
IL2RB CD7
IL2RB TPM4
IL2RB SEMA4D
IL2RB LYZ
IL2RB CYBA
IL2RB RGR
IL2RB SERPINA1
IL2RB COL9A2
IL2RB FGL2
IL2RB IGF2R
IL2RB PTGDS
IL2RB GPI
IL2RB MAPRE2
IL2RB PDIA6
IL2RB TRIM26
IL2RB CALM3
IL2RB SET
IL2RB TNFAIP3
IL2RB PLCD1
IL2RB IL32
B4GALT1 MKI67
B4GALT1 NPPA
B4GALT1 ANXA11
B4GALT1 CHD4
B4GALT1 MAN2B1
B4GALT1 NOMO1
B4GALT1 SMARCA2
B4GALT1 MMP9
B4GALT1 COL6A1
B4GALT1 YY1
B4GALT1 CHERP
B4GALT1 COL1A1
ITGB7 CTSA
ITGB7 BRPF1
ITGB7 BTN3A2
ITGB7 ADAM8
ITGB7 LAG3
ITGB7 IFI44L
ITGB7 ATXN2L
ITGB7 C2
CCL4 GRIK1
CCL4 GCH1
CCL4 FXYD3
CCL4 AFM
CCL4 HADHA
CCL4 SFRS4
CCL4 METAP1
CCL4 GRIA3
CCL4 RBMY1F
CCL4 CD48
CCL4 GNB2L1
CCL4 GALE
CCL4 HLTF
CCL4 ANXA3
CCL4 SERPINA1
CCL4 NUMB
CCL4 PSEN2
CCL4 YAP1
ACTG1 HSP90AB1
ACTG1 CTNNA2
ACTG1 PSEN2
ACTG1 TFAP2C
ACTG1 SON
ACTG1 CD81
ACTG1 FXYD3
ACTG1 UBB
ACTG1 MATN1
ACTG1 GAPDH
ACTG1 EMP1
ACTG1 CXCL11
ACTG1 ANXA3
ACTG1 AKR1C1
ACTG1 GRIK1
ACTG1 ACTC1
ACTG1 EFEMP2
ACTG1 RPL6
ACTG1 GALE
ACTG1 ALOX15
ACTG1 CAP1
ACTG1 CLTC
ACTG1 TDGF1
ACTG1 HLTF
ACTG1 NR0B1
ACTG1 CTSH
ACTG1 SFTPB
ACTG1 CLIC1
ACTG1 ZNF35
ACTG1 FOXD1
ACTG1 RIT2
ACTG1 NUMB
ACTG1 VDAC2
ACTG1 BTN2A1
ACTG1 STX16
ACTG1 AFM
ACTG1 KLRC2
ACTG1 EEF2
ACTG1 SNRPD2
ACTG1 SRPR
ACTG1 AK1
ACTG1 GPD2
ACTG1 PAX3
ACTG1 RBP4
ACTG1 IGKV1D-13
ADAM8 HCK
ADAM8 PSEN1
ADAM8 IL10RB
ADAM8 GSK3B
ADAM8 GUSBP1
ADAM8 CKAP4
ADAM8 ARID3A
ADAM8 SOX4
ADAM8 ATP5D
ADAM8 TCF3
ADAM8 FEZ1
ADAM8 BTN3A1
ADAM8 CAPG
ADAM8 BRD3
ADAM8 BCL3
ADAM8 DGKZ
ADAM8 GCN1L1
ADAM8 POLRMT
ADAM8 C2
ADAM8 SSB
SRPX WNT2
SRPX TFAP2C
SRPX TTN
SRPX MKRN3
SRPX CA3
SRPX COL3A1
SRPX ITGA7
SRPX THBD
SRPX GPR21
SRPX GLMN
SRPX AOC3
SRPX ACTA1
SRPX MYH3
SRPX RAB27B
SRPX TNNT1
SRPX AP3D1
SRPX RPE65
SRPX CNN3
SRPX HBB
SRPX P2RX5
SRPX KCNJ6
SRPX RARS
SRPX CKM
SRPX ATP6V0A1
SRPX PPP1R1A
SRPX EPS8
SRPX DLG2
SRPX MNDA
SRPX FABP4
SRPX IGFBP5
SRPX MAGEA5
SRPX COX6A2
SRPX GRB10
SRPX VSNL1
SRPX FHL1
SRPX ARF4
SRPX MYL1
SRPX NEB
SRPX JUND
SRPX DDOST
SRPX CRYAB
SRPX P2RY2
SRPX MYBPC1
SRPX TNNC1
SRPX GNAS
SRPX MYLPF
SRPX SF3B2
SRPX SMAD3
SRPX MLH1
SRPX TNNC2
SRPX SLC12A2
SRPX YWHAB
SRPX SULT2A1
SRPX GUK1
ADD3 UBE2H
ADD3 BRD2
ADD3 IFI44
ADD3 CDC16
ADD3 IFI44L
ADD3 CD164
ADD3 GTF2I
ADD3 TNFAIP3
S100A9 LILRB4
S100A9 VLDLR
S100A9 MT1X
S100A9 S100A8
HAS2 CD53
HAS2 FXYD3
HAS2 RPL29
OGT MS4A1
OGT YWHAZ
OGT HIST1H2AC
OGT CD37
OGT SYK
OGT IGBP1
OGT LOC728849
OGT PDHA1
OGT FRY
CYP2A6 ANXA2
CYP2A6 CD46
CYP2A6 FABP6
CYP2A6 NFKBIA
CYP2A6 RBMY1F
CYP2A6 ST3GAL4
CYP2A6 CYP2A13
CYP2A6 PSME1
CYP2A6 NEUROG1
CYP2A6 HLA-DPB1
WEE1 YWHAZ
WEE1 PTGES3
WEE1 SERPINB9
WEE1 AKAP12
WEE1 MT2A
WEE1 CBS
WEE1 EDEM1
WEE1 ARHGDIB
HES1 BRD2
HES1 GLDC
HES1 CD79A
HES1 HLA-F
HES1 IL6
HES1 IRF3
HES1 C7
HES1 LOC100131311
HES1 H1FX
HES1 TNFRSF1B
HES1 LYZ
HES1 LYL1
HES1 KLF6
HES1 PAM
HES1 FUT1
HES1 TEP1
HES1 MYOM1
HES1 SRPR
HES1 MUM1
HES1 TRD@
HES1 SDHA
HES1 RBP4
LMNB1 CBS
LMNB1 SLBP
LMNB1 CHD4
LMNB1 GLUL
LMNB1 LOC96610
TSPY3 RPS26
TSPY3 WNT2
TSPY3 BPGM
TSPY3 PNRC1
TSPY3 NFATC3
TSPY3 DRD1
TSPY3 ARL4D
TSPY3 SF3B2
TSPY3 FABP5L7
TSPY3 SNCA
TSPY3 PSME2
TSPY3 SEL1L
TSPY3 P2RY2
TSPY3 SYMPK
TSPY3 CD2
TSPY3 GRIA3
TSPY3 KCNJ6
TSPY3 RPS7
TSPY3 PPP1R1A
TSPY3 IRF1
TSPY3 ERBB3
TSPY3 SGCD
TSPY3 ZNF169
TSPY3 RBMY1F
TSPY3 CD1C
TSPY3 RAD23A
TSPY3 RAC2
TSPY3 UCP3
TSPY3 CXCL12
TSPY3 YAP1
TSPY3 SMAD6
TSPY3 PLD3
TSPY3 SMAD3
TSPY3 MUM1
TSPY3 LGALS9
TSPY3 DSC2
TSPY3 KCNJ1
TSPY3 FXYD3
SLC25A46 UFD1L
SLC25A46 SPCS2
SLC25A46 EIF2S2
SLC25A46 DYNLL1
SLC25A46 VBP1
SLC25A46 RBMX
SLC25A46 ETF1
SLC25A46 CCT8
SLC25A46 NPPA
SLC25A46 ZNHIT3
ARF4 ITGB1
ARF4 FXYD3
ARF4 ARCN1
ARF4 SSR1
ARF4 ITPR1
ARF4 EMP3
ARF4 XBP1
ARF4 TLE1
ARF4 PRKAG1
ARF4 NNMT
ARF4 MYL12A
ARF4 PSMA1
ARF4 GLB1
ARF4 CSNK2B
ARF4 FLNA
ARF4 OPN1MW2
ARF4 OAT
ARF4 CD53
ARF4 TPM4
ARF4 PLOD2
ARF4 ACP1
ARF4 CTNNB1
ARF4 GPR125
ARF4 PLP2
ARF4 SPINK1
ARF4 UQCRC2
ARF4 CD47
ARF4 SPARC
ARF4 SRPR
ARF4 AKR1A1
ARF4 SNAP25
ARF4 ZNF280A
TTC1 ERBB3
TTC1 CDKN2A
TTC1 CSNK2A2
TTC1 FAM50A
TTC1 RBM34
TTC1 VDAC1
TTC1 ATP6V1B2
TTC1 NDUFA9
TTC1 ARHGAP4
TTC1 CENPA
TTC1 NUP188
TTC1 CASC3
TTC1 UCP2
TTC1 CLTA
TTC1 RPS27
TTC1 SCGB2A2
TTC1 U2AF1
TTC1 RAD23A
TTC1 USP5
TTC1 KPNB1
TTC1 KCNA4
TTC1 PRPS1
TTC1 PLA2G16
TTC1 MUM1
TTC1 LGALS9
TTC1 SCARF1
TTC1 LTB
TTC1 MCM3
ECHS1 MYH11
ECHS1 HSF1
ECHS1 TNFRSF17
ECHS1 DNAJB1
ECHS1 TNIP1
ECHS1 VDAC1
ECHS1 PWP1
ECHS1 LOC729991
ECHS1 SERPINB3
ECHS1 E2F3
ECHS1 S100A1
ECHS1 UQCRC1
ECHS1 ACTC1
ECHS1 ZFP36L1
ECHS1 XPC
ECHS1 APRT
ECHS1 MAZ
ECHS1 PSMC1
ECHS1 BMS1
ECHS1 MYL3
ECHS1 BCAP31
ECHS1 CXCR5
ECHS1 TTC3
ECHS1 EIF3F
ECHS1 MAP2K3
ECHS1 MSN
ECHS1 QARS
ECHS1 USP5
ECHS1 RAD23A
ECHS1 UBE4A
ECHS1 HMHA1
ECHS1 SLC25A6
ECHS1 EIF3CL
ECHS1 GTF2E2
ECHS1 HNRNPA1
ECHS1 ADRM1
ECHS1 YLPM1
ECHS1 MRPL28
ECHS1 FKBP2
ECHS1 RBM42
ECHS1 EIF4H
ECHS1 GUSB
ECHS1 CBX5
PTPN1 CHD4
PTPN1 CAST
PTPN1 PDE4C
PTPN1 ATXN2L
PTPN1 MBOAT7
PTPN1 CHERP
HMGA1 AKR1C3
HMGA1 NONO
HMGA1 MIF
HMGA1 HSP90AB1
HMGA1 PPFIA1
HMGA1 PHB
HMGA1 MNDA
HMGA1 XRCC6
HMGA1 HIST1H2BJ
HMGA1 MCM4
HMGA1 CCT5
HMGA1 PCTK1
HMGA1 TALDO1
HMGA1 MYBL2
HMGA1 AKAP12
HMGA1 PRMT1
HMGA1 SRM
HMGA1 FRZB
HMGA1 PRR4
HMGA1 RRM2
HMGA1 GOT2
HMGA1 DAZL
COL10A1 PPP4C
COL10A1 CD58
COL10A1 PSMB3
COL10A1 FXYD3
COL10A1 IL10RB
COL10A1 TNP2
COL10A1 FOXD1
COL10A1 RIT2
COL10A1 GPD2
COL10A1 EMP1
COL10A1 NR0B1
COL10A1 TDGF1
ATP5B PLK1
ATP5B ATP5A1
ATP5B SERPINB9
ATP5B H2AFZ
ATP5B RPL36AL
ATP5B UBE2D2
ATP5B NDUFA4L2
ATP5B CD9
ATP5B ATP6V0B
ATP5B MTFR1
ATP5B SLC25A5
ATP5B CREM
ATP5B HCCS
ATP5B IL18
ATP5B EIF2S2
ATP5B PCCB
ATP5B PSMA1
ATP5B SLC25A3
ATP5B PHB
ATP5B ALOX15
ATP5B SDHB
ATP5B SORD
ATP5B CCT7
ATP5B PDHB
ATP5B GCLC
ATP5B AMD1
ATP5B CSNK2B
ATP5B GTF2A2
ATP5B ILF2
ATP5B PRDX4
ATP5B ZNF35
ATP5B APEX1
ATP5B EIF5
ATP5B VDAC2
ATP5B SLC25A4
ATP5B P4HB
ATP5B FDPS
ATP5B UQCRC2
ATP5B ELMO1
ATP5B EIF4A3
ATP5B CD99
ATP5B PDIA6
ATP5B ASMT
ATP5B ERP29
ATP5B C11orf58
ATP5B ETF1
ATP5B MRPS12
ATP5B SDHC
ATP5B OAS1
ATP5B PGK1
ATP5B MCM3
RBM4 EEF1D
RBM4 COX6A1
RBM4 HADHA
RBM4 PSEN2
RBM4 PUF60
RBM4 NONO
RBM4 CSNK2A2
RBM4 HERPUD1
RBM4 AIMP1
RBM4 WNT2B
RBM4 HSPE1
RBM4 ANXA3
RBM4 KIAA0040
RBM4 SRP14
RBM4 LOC729991
RBM4 RPIA
RBM4 GRIK1
RBM4 YWHAE
RBM4 SFRS9
RBM4 PSMD6
RBM4 METAP1
RBM4 FAM3A
RBM4 PTMA
RBM4 NCL
RBM4 RARS
RBM4 CDC16
RBM4 ZNF131
RBM4 DECR1
RBM4 CD72
RBM4 ATF4
RBM4 RAE1
RBM4 PARK7
RBM4 DCTD
RBM4 SPCS2
RBM4 GTF2E2
RBM4 AFM
RBM4 PPP1R1A
RBM4 EIF3F
RBM4 CCT5
RBM4 RAC2
RBM4 GATM
RBM4 MTMR6
RBM4 SAP18
RBM4 GALE
RBM4 CDC123
RBM4 KRT10
RBM4 CXCR5
RBM4 LMAN2
RBM4 CTDSP2
RBM4 PRMT2
RBM4 H3F3A
RBM4 COX8A
RBM4 EIF1
RBM4 MED12
RBM4 SUMO1
RBM4 CYP51A1
RBM4 TBCB
RBM4 HLTF
RBM4 NDUFS8
RBM4 NUMB
RBM4 HNRNPC
RBM4 SUZ12
MELK HMGB1
MELK SEC61B
MELK CCL17
MELK SERPINB9
MELK KPNA2
HMBS MRPL12
HMBS TRAP1
HMBS RARS
HMBS SET
HMBS DNAJC2
HMBS NDUFS8
HMBS DDX21
HMBS TCFL5
PSMB2 MRPL12
PSMB2 EIF4A1
PSMB2 MTHFD2
PSMB2 PRMT1
PSMB2 PSMB3
PSMB2 ACOX2
PSMB2 CCT5
PSMB2 GATAD1
PSMB2 UBE2L3
PSMB2 ATP6V1F
PSMB2 PSMD7
PSMB2 SNRPG
PSMB2 CSNK2B
ZNF136 DGKZ
ZNF136 KDM5A
ZNF136 WASF3
ZNF136 GSK3B
ZNF136 ANK2
ZNF136 MARCH6
ZNF136 FMO2
ZNF136 ATXN2L
ZNF136 ZNF91
PKN1 SUPT5H
PKN1 BCL3
PKN1 FAM53B
PKN1 IKZF1
PKN1 SMA4
PKN1 SFRS4
PKN1 IFI44L
PKN1 PRKCI
PKN1 ARHGAP25
PKN1 ATXN2L
PKN1 RBM42
PKN1 EIF3CL
HLA-E EEF1D
HLA-E CD52
HLA-E N4BP2L1
HLA-E LAPTM5
HLA-E PTK2B
HLA-E BTN3A2
HLA-E PNRC1
HLA-E CMA1
HLA-E FCAR
HLA-E ANXA3
HLA-E SEMA4D
HLA-E BIRC2
HLA-E PSMB9
HLA-E USP4
HLA-E HLA-DPB1
HLA-E ZFP36L2
HLA-E IFIT1
HLA-E GRIK1
HLA-E ID2B
HLA-E CD2
HLA-E ZFP36
HLA-E PRMT2
HLA-E HCP5
HLA-E GALE
HLA-E PSEN2
HLA-E SATB1
HLA-E PCOLCE
HLA-E MMP7
HLA-E ITK
HLA-E ELL2
HLA-E NCF1C
HLA-E FYN
HLA-E AFM
HLA-E VSNL1
HLA-E BLVRA
HLA-E CD27
HLA-E NUMB
HLA-E GPSM3
HLA-E IFI16
HLA-E FYB
HLA-E TRD@
HLA-E TMSB10
HLA-E HLTF
HLA-E CST3
HLA-E TNFAIP3
HLA-E YWHAB
HLA-E EMP3
HLA-E CD6
ASNS FDPS
ASNS CKAP5
ASNS ILF3
ASNS RARS
ASNS CLTC
ASNS CCT8
H2AFB1 HK1
H2AFB1 SOX4
H2AFB1 CDKN1A
H2AFB1 PUM1
H2AFB1 FEZ1
H2AFB1 GLUD1
H2AFB1 HIF1A
H2AFB1 GLA
H2AFB1 MAGEA9
H2AFB1 HNRNPK
H2AFB1 USF2
H2AFB1 PLP2
H2AFB1 ATXN2L
H2AFB1 ETFB
H2AFB1 NARS
H2AFB1 PDXK
H2AFB1 GINS1
DSC2 ERBB3
DSC2 SMAD6
DSC2 MOG
DSC2 STAG1
DSC2 GALNT3
DSC2 SMAD3
DSC2 LIG4
DSC2 CTSO
DSC2 PEX12
DSC2 DUSP5
DSC2 AOC3
DSC2 BRCA2
DSC2 KLF3
HCLS1 LHFPL2
HCLS1 GNAS
HCLS1 ALOX15
HCLS1 PRKCD
HCLS1 GPI
HCLS1 HLA-DMA
HCLS1 CAPNS1
HCLS1 CSNK1D
HCLS1 CAP1
HCLS1 NFKB1
HCLS1 IGBP1
HCLS1 CSNK2B
HCLS1 SLC7A5
HCLS1 DAZL
EIF4H PTPN12
EIF4H ARMCX6
EIF4H CBX1
EIF4H ATP5A1
EIF4H DIRAS1
EIF4H TPM4
EIF4H NDUFA9
EIF4H CREM
EIF4H IARS
EIF4H PPP2R2A
EIF4H TMED10
EIF4H NCL
EIF4H RARS
EIF4H PSMD11
EIF4H IRAK1
EIF4H KNTC1
EIF4H MTMR6
EIF4H RPN1
EIF4H PARK7
EIF4H XRCC6
EIF4H SPCS2
EIF4H PSMD9
EIF4H ACO2
EIF4H AP2M1
EIF4H HNRNPM
EIF4H SAP18
EIF4H PHC2
EIF4H AIMP2
EIF4H CDC123
EIF4H TUFM
EIF4H H3F3A
EIF4H XPO1
EIF4H EIF4A3
EIF4H COX8A
EIF4H PDIA6
EIF4H YWHAH
EIF4H DDX39
EIF4H CAMP
EIF4H SET
EIF4H UQCRH
EIF4H PPP4C
EIF4H KDELR2
EIF4H LUM
EIF4H YWHAB
EIF4H NUBP1
EIF4H SUZ12
ANXA1 FABP4
ANXA1 KIAA0247
ANXA1 SERPINB9
ANXA1 COL3A1
ANXA1 IL1R1
ANXA1 S100A11
ANXA1 CIRBP
ANXA1 CNN3
ANXA1 NNMT
ANXA1 SFRS3
ANXA1 FILIP1L
ANXA1 PPT1
ANXA1 NPC2
ANXA1 S100A8
ANXA1 IGL@
ANXA1 FBLN2
ANXA1 GSN
ANXA1 MOBKL1B
ANXA1 MGP
ANXA1 RNASE1
ANXA1 SPARC
ANXA1 BCL2A1
ANXA1 TPM1
ANXA1 IFI44
ANXA1 MED12
ANXA1 HTR3A
HIST1H4I MATN1
HIST1H4I USF2
HIST1H4I EMP1
HIST1H4I USP4
HIST1H4I PRDX6
HIST1H4I EFEMP2
HIST1H4I TMEM97
HIST1H4I ZNF146
HIST1H4I TDGF1
HIST1H4I LOC91316
HIST1H4I SUPT5H
HIST1H4I NR0B1
HIST1H4I MS4A1
HIST1H4I CTSH
HIST1H4I SCGB2A2
HIST1H4I FOXD1
HIST1H4I RIT2
HIST1H4I COX8A
HIST1H4I SRGN
HIST1H4I AKT1
HIST1H4I CDC37
HIST1H4I GPD2
UQCRB POLR2K
UQCRB PSEN2
UQCRB CD48
UQCRB FGL2
UQCRB SRP9
UQCRB ANXA3
UQCRB GALE
UQCRB GRIK1
UQCRB SNRNP27
UQCRB KRT5
UQCRB LOC728849
UQCRB ISCU
UQCRB AFM
UQCRB CD63
UQCRB PSMA2
UQCRB KLRC2
UQCRB CCT6A
UQCRB HLTF
UQCRB NUMB
UQCRB NPPA
UQCRB ATP5O
ATP5A1 TNFRSF17
ATP5A1 FXYD3
ATP5A1 EIF5A
ATP5A1 PAICS
ATP5A1 VDAC2
ATP5A1 ZNF74
ATP5A1 CAPZA1
ATP5A1 MAPRE1
ATP5A1 AIP
ATP5A1 SFRS9
ATP5A1 SUMO2
ATP5A1 ACTC1
ATP5A1 PTMA
ATP5A1 EFEMP2
ATP5A1 HSP90AB1
ATP5A1 OPN1MW2
ATP5A1 PDHB
ATP5A1 PARK7
ATP5A1 MS4A1
ATP5A1 GRB10
ATP5A1 RNPS1
ATP5A1 KRT1
ATP5A1 RAC2
ATP5A1 AUH
ATP5A1 HLA-DPA1
ATP5A1 PLP2
ATP5A1 OMP
ATP5A1 HNRNPF
ATP5A1 PPP2R1A
ATP5A1 UQCRC2
ATP5A1 SNRPD2
ATP5A1 TNFSF4
ATP5A1 ERP29
ATP5A1 SUMO1
ATP5A1 SRPR
ATP5A1 SFTPA1B
ATP5A1 UBE2L3
ATP5A1 UQCRH
ATP5A1 RBM34
ATP5A1 ATP5O
HSPA4 GRIK1
HSPA4 UQCRC2
HSPA4 PSEN2
HSPA4 COMMD1
HSPA4 ANXA3
HSPA4 RARS
HSPA4 UBAP2L
HSPA4 GALE
HSPA4 AFM
HSPA4 PRMT5
HSPA4 ETF1
HSPA4 HLTF
HSPA4 ELL2
HSPA4 SLC25A5
HSPA4 IARS
HSPA4 NUMB
HSPA4 NPPA
HSPA4 MCM3
PSMA3 SQLE
PSMA3 ATP5G3
PSMA3 EIF2S2
PSMA3 SUMO1
PSMA3 PSMA1
PSMA3 CCT7
PSMA3 RPL36AL
PSMA3 ARHGDIB
PSMA3 NPPA
USP4 FAM53B
USP4 IKZF1
USP4 DIRAS1
USP4 FXYD3
USP4 GGA3
USP4 PFN1
USP4 PRKDC
USP4 SLA
USP4 SCAP
USP4 ARHGDIA
USP4 GRIK3
USP4 SP140
USP4 CDKN1A
USP4 UBA7
USP4 ARHGAP25
USP4 MBOAT7
USP4 OPRL1
USP4 SPG7
USP4 PPP1R11
USP4 RB1
USP4 SFRS7
USP4 SELPLG
USP4 IL10RB
USP4 AIM1
USP4 BAT1
USP4 IGLL1
USP4 KCNJ5
USP4 KPNB1
USP4 MED12
USP4 ASMT
USP4 GLG1
USP4 AP3B2
USP4 SLC12A2
USP4 PCTK3
USP4 GUSB
IARS CTNNA2
IARS HIST1H2BE
IARS ARCN1
IARS SLC16A1
IARS PAICS
IARS PSG3
IARS SFRS9
IARS HSP90AB1
IARS TOP1
IARS PPP1R1A
IARS RPN1
IARS GCHFR
IARS PRMT5
IARS APEX1
IARS HNRNPM
IARS COPS6
IARS CDC123
IARS KPNA2
IARS DNAJA1
IARS UBE2I
IARS TCP1
IARS HSD17B4
IARS MFAP1
IARS AZIN1
IARS MX2
IARS NPPA
EMP3 CLU
EMP3 CIRBP
EMP3 CALM3
EMP3 GLB1
EMP3 LOC729602
EMP3 CST3
EMP3 ZFP36L2
CCND2 PSEN2
CCND2 SRPR
CCND2 GRIK1
CCND2 GALE
CCND2 TRD@
CCND2 SLA
CCND2 THBD
CCND2 ANXA3
CCND2 GTF2E1
CCND2 NUMB
CCND2 AFM
CCND2 HLTF
MX1 IFITM1
MX1 HTRA1
MX1 PTK2B
MX1 IRF7
MX1 GLG1
MX1 BST2
MX1 PMP22
MX1 NMI
MX1 IFI44L
CYP2A13 NTN3
CYP2A13 AQP3
CYP2A13 TFF2
CYP2A13 EMP1
CYP2A13 IFITM2
CYP2A13 GOLGA4
CYP2A13 TLR1
CYP2A13 CDC20
CYP2A13 PDHB
CYP2A13 ACOT7
CYP2A13 KRT5
CYP2A13 ISG20
CYP2A13 TDGF1
CYP2A13 UQCRH
CYP2A13 NR0B1
CYP2A13 GRK5
CYP2A13 FXYD3
CYP2A13 ENO3
CYP2A13 TEP1
CYP2A13 FOXD1
CYP2A13 RIT2
CYP2A13 GNB1
CYP2A13 FBLN2
CYP2A13 GANAB
CYP2A13 DMD
CYP2A13 RGS1
CYP2A13 HTN1
CYP2A13 DBI
CYP2A13 FAS
CYP2A13 NEUROG1
CYP2A13 GPD2
CYP2A13 IGKV1D-13
UBE2S CTNNA2
UBE2S EIF2S2
UBE2S FXYD3
UBE2S SLC16A1
UBE2S FBLN1
UBE2S EMP1
UBE2S SLC25A5
UBE2S PRKAG1
UBE2S CDC20
UBE2S MMP7
UBE2S TDGF1
UBE2S NR0B1
UBE2S PSMD8
UBE2S FOXD1
UBE2S RIT2
UBE2S HTR3A
UBE2S YBX1
UBE2S SRPR
UBE2S GPD2
UBE2S NPPA
DNAJC2 RARS
DNAJC2 CCT5
DNAJC2 HSP90AA1
DNAJC2 VDAC1
DNAJC2 NDUFA4L2
DNAJC2 MEST
DNAJC2 ZBTB17
GRM8 GRIK1
GRM8 ADIPOQ
GRM8 FRMPD4
GRM8 USP11
GRM8 GALE
GRM8 PSEN2
GRM8 HLTF
GRM8 ANXA3
GRM8 NUMB
GRM8 SRGN
GRM8 AFM
MYLPF MYH11
MYLPF MPP1
MYLPF PTK2B
MYLPF SAA1
MYLPF ITGA7
MYLPF COMT
MYLPF TSC22D1
MYLPF AKR1C1
MYLPF S100A1
MYLPF C3
MYLPF ACTC1
MYLPF ETV5
MYLPF FBN1
MYLPF RELA
MYLPF THBS2
MYLPF TNNC1
MYLPF MYL2
MYLPF GRK5
MYLPF ATP2A1
MYLPF RRAD
MYLPF GRB10
MYLPF PCOLCE
MYLPF COX7A1
MYLPF UBC
MYLPF CTTN
MYLPF C1R
MYLPF MYH2
MYLPF NINJ1
MYLPF CCL5
MYLPF MUM1
MYLPF C2
MYLPF PMP22
MYLPF MYL3
MYLPF COL11A1
MYLPF IFITM1
MYLPF CA3
MYLPF PGM1
MYLPF CTSK
MYLPF COL1A1
MYLPF MYH3
MYLPF RPS4Y1
MYLPF NPEPPS
MYLPF RCAN2
MYLPF CYP27A1
MYLPF NNMT
MYLPF PFKM
MYLPF IRF7
MYLPF CD9
MYLPF HSPB1
MYLPF IGFBP5
MYLPF PPAP2B
MYLPF MFGE8
MYLPF ACSL1
MYLPF H19
MYLPF TCF3
MYLPF SOD2
MYLPF BMP7
MYLPF LUM
MYLPF CRYAB
MYLPF MYOM1
MYLPF SLC25A4
MYLPF COL1A2
MYLPF MYBPC1
MYLPF ITGB2
MYLPF CFH
MYLPF ACTN3
MYLPF CSTB
MYLPF BCL2A1
MYLPF CKM
MYLPF ACTB
MYLPF MYL1
MYLPF COL6A3
MYLPF AEBP1
MYLPF CKB
MYLPF TUBA1A
MYLPF EGR2
MYLPF AQP3
MYLPF RBM34
MYLPF MEST
MYLPF ATP1B1
MYLPF LGALS1
MYLPF ACTA1
MYLPF TNNT1
MYLPF GZMB
MYLPF FSCN1
MYLPF CSRP3
MYLPF HTRA1
MYLPF NBL1
MYLPF LRRC32
MYLPF TUBA4A
MYLPF HBA2
MYLPF NEB
MYLPF APOC4
MYLPF FBLN2
MYLPF PDXK
MYLPF FHL1
MYLPF ORM1
MYLPF RAB13
MYLPF APP
MYLPF COL6A1
MYLPF AUH
MYLPF CKMT2
MYLPF IL10RB
MYLPF ITGB5
MYLPF COL3A1
MYLPF CSDA
MYLPF MYBPC2
MYLPF DES
MYLPF COX6A2
MYLPF EEF1A2
MYLPF MLC1
MYLPF TTN
MYLPF HSPA1A
MYLPF TPM2
MYLPF NKG7
MYLPF PPP1R1A
MYLPF TNNT3
MYLPF ITK
MYLPF SLN
MYLPF TNNC2
MYLPF THBS4
MYLPF EGR1
MYLPF HADHB
MYLPF ENO3
MYLPF MT1P2
MYLPF SORL1
MYLPF PAM
MYLPF G0S2
MYLPF IFI27
MYLPF MB
MYLPF MMP2
MYLPF CTNND2
MYLPF MYL6B
MYLPF ATXN2L
MYLPF GAS1
MYLPF LAMP2
MYLPF PCDHGC3
VAT1 MAP3K11
VAT1 GALE
VAT1 GRIK1
VAT1 PSEN2
VAT1 LYL1
VAT1 GLA
VAT1 AFM
VAT1 NOMO1
VAT1 HLTF
VAT1 ANXA3
VAT1 C2
VAT1 NUMB
VAT1 CD63
VAT1 YAP1
MRPL19 CNP
MRPL19 MATN1
MRPL19 UBE3C
MRPL19 EMP1
MRPL19 MTFR1
MRPL19 LPGAT1
MRPL19 CTSA
MRPL19 CREB1
MRPL19 PDE6H
MRPL19 CHAF1A
MRPL19 TDGF1
MRPL19 CRK
MRPL19 NR0B1
MRPL19 FRY
MRPL19 IFNA2
MRPL19 FOXD1
MRPL19 HLA-DPA1
MRPL19 RIT2
MRPL19 HK1
MRPL19 PMS2L3
MRPL19 GPD2
MRPL19 GMFB
MRPL19 BET1
MS4A1 PHF15
MS4A1 BRD2
MS4A1 IRF8
MS4A1 CD52
MS4A1 RASL10A
MS4A1 ATM
MS4A1 BTN3A2
MS4A1 IL4R
MS4A1 SYK
MS4A1 RARRES2
MS4A1 RRAGA
MS4A1 EVI2B
MS4A1 ANXA3
MS4A1 ZFP36L2
MS4A1 HHEX
MS4A1 PRKACB
MS4A1 FRY
MS4A1 GRIK1
MS4A1 GALT
MS4A1 PHLDA1
MS4A1 ABL1
MS4A1 TRA2A
MS4A1 SUMO2
MS4A1 ZNF148
MS4A1 AKR1C1
MS4A1 PSMA1
MS4A1 PSEN2
MS4A1 CCNG2
MS4A1 LNPEP
MS4A1 LOC728849
MS4A1 ANXA6
MS4A1 NCF1C
MS4A1 CD53
MS4A1 NR0B1
MS4A1 TPM4
MS4A1 HDAC1
MS4A1 NPAT
MS4A1 LMO2
MS4A1 SMAD3
MS4A1 AFM
MS4A1 RHOH
MS4A1 HLA-DQB1
MS4A1 HLTF
MS4A1 LGALS2
MS4A1 NELL2
MS4A1 ZNF267
MS4A1 RIT2
MS4A1 BIRC3
MS4A1 ARHGDIB
MS4A1 NUMB
MS4A1 EPS15
MS4A1 EEF2
MS4A1 EMP1
MS4A1 TOP2B
MS4A1 TDGF1
MS4A1 PPP2R5C
MS4A1 SUMO1
MS4A1 ARPC4
MS4A1 SET
MS4A1 FAS
MS4A1 CHI3L2
MS4A1 GALE
MS4A1 GPD2
MS4A1 NAE1
MS4A1 FOXD1
MS4A1 NPPA
MS4A1 PAFAH1B1
SFTPB EEF1A1
SFTPB CTSH
SFTPB PSG3
SFTPB SP140
SFTPB ASS1
SFTPB TCP1
SFTPB FXR1
SFTPB LOC1720
SFTPB NFATC1
SFTPB SNRPD2
SFTPB HNRNPC
SFTPB GOLGA4
SFTPB SLC25A6
SFTPB SLN
SFTPB SNRPN
FCGR3B DUSP1
FCGR3B CEBPD
FCGR3B SERPINB9
FCGR3B TNFSF10
FCGR3B SERPINA1
FCGR3B KRT5
FCGR3B NKG7
FCGR3B RNASE1
FLI1 EIF4G2
FLI1 UQCRC2
FLI1 CTSB
FLI1 TMED10
FLI1 NIACR2
FLI1 CAT
FLI1 PPP1CB
FLI1 IFI44L
FLI1 CD164
FLI1 HHEX
FLI1 ELF1
FLI1 MOBKL1B
FLI1 ANXA6
HMHA1 SFRS4
HMHA1 FXYD3
HMHA1 GGA3
HMHA1 TNIP1
HMHA1 ARHGDIA
HMHA1 USF2
HMHA1 CPSF1
HMHA1 IDH3G
HMHA1 IFI44L
HMHA1 ACLY
HMHA1 BMS1
HMHA1 SUPT5H
HMHA1 PPP4C
HMHA1 XRCC6
HMHA1 HARS
HMHA1 STAT5A
HMHA1 HOXD3
HMHA1 ECH1
HMHA1 DGKZ
HMHA1 CNN2
HMHA1 SMARCA4
SMAD6 SLC14A1
SMAD6 SOX11
SMAD6 TFAP2C
SMAD6 VSNL1
SMAD6 DRD1
SMAD6 AOC3
SMAD6 LRP2
SMAD6 SYMPK
SMAD6 KCNJ6
SMAD6 CALCB
SMAD6 MNDA
SMAD6 SGCD
SMAD6 TAC1
SMAD6 RBMY1F
SMAD6 UCP3
SMAD6 PEX12
SMAD6 SLK
SMAD6 MAP2K6
CASP6 MYH11
CASP6 NTN3
CASP6 DPYSL3
CASP6 CDR1
CASP6 TIMP2
CASP6 TFPI2
CASP6 MATN1
CASP6 EMP1
CASP6 ZNF787
CASP6 AOC3
CASP6 GUCY1A2
CASP6 TRD@
CASP6 FARSA
CASP6 ADK
CASP6 CNN1
CASP6 PRSS1
CASP6 TDGF1
CASP6 TYRP1
CASP6 NR0B1
CASP6 CD79A
CASP6 GALT
CASP6 GPD2
CASP6 FEZ1
CASP6 BTN3A1
CASP6 FOXD1
CASP6 RIT2
CASP6 H3F3A
CASP6 IGL@
CASP6 GANAB
CASP6 EPHA5
CASP6 CTSB
CASP6 BRPF1
CASP6 F13B
CASP6 UBE2D3
CASP6 SFTPA1B
CASP6 KRT4
CASP6 PAX3
CASP6 IL32
CD37 BRD2
CD37 EMP1
CD37 TMED10
CD37 SRPR
CD37 NONO
CD37 FXYD3
CD37 FXR2
CD37 ANXA5
CD37 AMELY
CD37 ITPR1
CD37 GLMN
CD37 RPIA
CD37 YWHAZ
CD37 TP53BP2
CD37 CNN1
CD37 RGS19
CD37 MTMR6
CD37 TDGF1
CD37 NR0B1
CD37 CD79A
CD37 EIF5A
CD37 FEZ1
CD37 CORO1B
CD37 CD70
CD37 FOXD1
CD37 RIT2
CD37 SAP18
CD37 JAK1
CD37 KRT10
CD37 ARHGDIB
CD37 PRKCB
CD37 MAPRE2
CD37 HLA-DMA
CD37 TFPI2
CD37 PDE3B
CD37 P2RY10
CD37 STX4
CD37 GPD2
CD37 SDHA
CD37 RRM2
TOB1 FAM168A
TOB1 IGLL1
TOB1 MPST
TOB1 TCOF1
TOB1 GLG1
TOB1 ACTB
TOB1 SIK1
ELL2 FDPS
ELL2 FXYD3
ELL2 LAMB2
ELL2 PRMT5
ELL2 FUS
ELL2 COX5A
ELL2 CCT5
ELL2 TRAF4
ELL2 IER2
ELL2 CDC37
ELL2 RUNX1
ELL2 IGF2R
ELL2 RPL36AL
ELL2 SSX5
ELL2 ARID5A
ELL2 PGK1
BPTF BRD2
BPTF IKZF1
BPTF SMARCC2
BPTF GGA3
BPTF FMO2
BPTF PHF16
BPTF SCAP
BPTF PIK3R1
BPTF IFI44L
BPTF KDELR3
BPTF TATDN2
BPTF LOC100131311
BPTF USP6NL
BPTF GUSBP1
BPTF RBM6
BPTF TRIM38
BPTF CTBS
BPTF ZRSR2
BPTF BAT1
BPTF SART3
BPTF ZNF638
BPTF ACTN3
BPTF DOCK2
BPTF MUM1
BPTF MARCH6
BPTF ANKRD36B
BPTF ATXN2L
FABP4 TAGLN
FABP4 TMED10
FABP4 PSEN2
FABP4 KIAA0226
FABP4 SSR1
FABP4 ITPR1
FABP4 ANXA3
FABP4 ADH1C
FABP4 GALE
FABP4 GSTP1
FABP4 NNMT
FABP4 HERPUD1
FABP4 COL15A1
FABP4 GRIK1
FABP4 FCER2
FABP4 ACP5
FABP4 MGST1
FABP4 ADIPOQ
FABP4 PLA2G2A
FABP4 AFM
FABP4 PLOD2
FABP4 DDOST
FABP4 CSNK1E
FABP4 NUMB
FABP4 COL1A2
FABP4 RNASE1
FABP4 JUNB
FABP4 CTGF
FABP4 TPM1
FABP4 HLTF
FABP4 PMP22
FABP4 POLR2C
KCNA4 GATA1
KCNA4 LAPTM5
KCNA4 FXYD3
KCNA4 TCOF1
KCNA4 ARHGDIA
KCNA4 ANXA3
KCNA4 PSEN2
KCNA4 KIF2C
KCNA4 DTYMK
KCNA4 ABCG1
KCNA4 NOLC1
KCNA4 OMD
KCNA4 PRKAG1
KCNA4 ZNF131
KCNA4 ARHGEF7
KCNA4 GOT2
KCNA4 GALT
KCNA4 TNFRSF1B
KCNA4 AFM
KCNA4 PSME1
KCNA4 GALE
KCNA4 POU2F2
KCNA4 GRIK1
KCNA4 DDX11
KCNA4 MRPL28
KCNA4 HLTF
KCNA4 PDE4C
KCNA4 POLRMT
KCNA4 NUMB
KCNA4 CHERP
NUP93 ELF4
NUP93 SON
NUP93 FXYD3
NUP93 SMARCA2
NUP93 PCBP1
NUP93 LOC729991
NUP93 PSME4
NUP93 NUP188
NUP93 DYRK1A
NUP93 CD7
NUP93 CLTA
NUP93 SLC2A5
NUP93 TALDO1
NUP93 AMFR
NUP93 TUBA4A
NUP93 UBC
NUP93 PHF16
NUP93 MAPK1IP1L
NUP93 CTSB
NUP93 RFTN1
NUP93 NARS
NUP93 CTNND2
NUP93 SLC7A5
CTPS ELF4
CTPS HCFC1
CTPS IRF4
CTPS MCM5
CTPS TRAM2
CTPS ATXN2L
CTPS CHERP
CTPS MCM3
PSME4 PDGFA
PSME4 LAPTM5
PSME4 TNIP1
PSME4 CSDA
PSME4 USF2
PSME4 COMT
PSME4 SMARCA2
PSME4 NOLC1
PSME4 CCL8
PSME4 SLC2A5
PSME4 METAP1
PSME4 HNRNPA2B1
PSME4 ANXA11
PSME4 LOC100131311
PSME4 GUSBP1
PSME4 RPN1
PSME4 PPP4C
PSME4 IL10RA
PSME4 TTC3
PSME4 GTF2E1
PSME4 QARS
PSME4 SMARCC2
PSME4 NDRG1
PSME4 PHF16
PSME4 PABPC1
PSME4 MAPRE2
PSME4 HNRNPK
PSME4 AP3D1
PSME4 NR1I3
PSME4 ATXN2L
PSME4 UBE4A
PSME4 SDHA
SSBP1 SNRPE
SSBP1 SNRPD3
SSBP1 NDUFA4
SSBP1 MRPL23
SSBP1 HSPE1
SSBP1 COX7A2
SSBP1 SRP14
SSBP1 RBP4
SSBP1 COX7B
SSBP1 PSMD4
SSBP1 MIF
SSBP1 TSN
SSBP1 ATP5J
SSBP1 POLR2F
SSBP1 ATF4
SSBP1 CLTC
SSBP1 MRPL12
SSBP1 COX5B
SSBP1 UFM1
SSBP1 SNRPF
SSBP1 U2AF1
SSBP1 VBP1
SSBP1 CCT5
SSBP1 PSMC1
SSBP1 PSMA2
SSBP1 SUZ12
SSBP1 SNRPD2
SSBP1 NDUFA5
SSBP1 PSMA6
SSBP1 COX7C
SSBP1 TXNRD1
SSBP1 CCT6A
SSBP1 DDT
SSBP1 NME1
SSBP1 HMGB2
SSBP1 EIF3E
SSBP1 UQCRH
SSBP1 MTHFD2
SSBP1 FBL
SSBP1 ATP5C1
SSBP1 COX6C
SSBP1 NPPA
SSBP1 ATP5O
IGHA1 SOX4
IGHA1 HCFC1
IGHA1 SP140
IGHA1 PTOV1
IGHA1 PLSCR1
IGHA1 NUP188
IGHA1 NDUFS8
IGHA1 SND1
IGHA1 BRD3
GABPA GRIK2
GABPA GABPB1
GABPA SOX11
GABPA FXYD3
GABPA NDUFA5
GABPA SLC12A2
GABPA BIRC2
GABPA HHEX
GABPA PRKACB
GABPA KLF3
GABPA CNN3
GABPA SULT2A1
GABPA CAP1
GABPA DLG2
GABPA CCL13
GABPA FYN
GABPA TAC1
GABPA ORC3L
GABPA GAGE1
GABPA SELPLG
GABPA RAC2
GABPA UCP3
GABPA STAT6
GABPA NOVA1
GABPA GRSF1
GABPA TMED2
GABPA CHN2
GABPA GNG11
GABPA MYL3
GABPA AP3B2
GABPA IL32
HBB LIPA
HBB IDH3G
HBB PTK2B
HBB GRB2
HBB ATR
HBB RPS26
HBB ARF6
HBB MGST1
HBB CNN3
HBB PLCD1
HBB P2RY2
HBB TFDP1
HBB MGP
HBB UPF1
RBM10 EWSR1
RBM10 ADRM1
RBM10 COX5A
RBM10 NCKAP1L
RBM10 ARHGDIA
RBM10 USF2
MAPK1IP1L PABPC1
MAPK1IP1L HMGB1
MAPK1IP1L UBE2H
MAPK1IP1L CTDSP2
MAPK1IP1L FRMPD4
MAPK1IP1L TCF3
MAPK1IP1L CYP1B1
MAPK1IP1L CHD4
MAPK1IP1L IFI44L
MAPK1IP1L CKAP4
MAPK1IP1L CAST
MAPK1IP1L IER2
MAPK1IP1L GSK3B
MAPK1IP1L SMARCA4
MAPK1IP1L CAPN1
MAPK1IP1L MDH1
MAPK1IP1L YY1
MAPK1IP1L CHERP
MAPK1IP1L RPN2
MAPK1IP1L PRDM2
VGLL1 PSEN2
VGLL1 USP11
VGLL1 ANXA3
VGLL1 ZFP36L2
VGLL1 HIST1H2BJ
VGLL1 SEMA3C
VGLL1 OMD
VGLL1 GALE
VGLL1 GRIK1
VGLL1 RAB2A
VGLL1 DNA2
VGLL1 ERBB3
VGLL1 GABRA3
VGLL1 AFM
VGLL1 CTNNB1
VGLL1 STX16
VGLL1 LOC100128792
VGLL1 MAPRE2
VGLL1 SET
VGLL1 HLTF
VGLL1 ATXN2L
VGLL1 NUMB
VGLL1 ARHGEF1
EPS8 ACSM3
EPS8 DMD
EPS8 SRPR
EPS8 EFR3A
EPS8 TTC3
EPS8 FEZ1
EPS8 ATP5J
EPS8 HLA-DMA
EPS8 UBC
EPS8 GGH
EPS8 SNAP25
EPS8 EPHA5
EPS8 MITF
EPS8 AOC3
EPS8 HDAC2
CSNK2B PIM1
CSNK2B CD40LG
CSNK2B FXYD3
CSNK2B PPP2R1A
CSNK2B ZFP36
CSNK2B HSP90AB1
CSNK2B DSC3
CSNK2B IFNGR2
CSNK2B CCL13
CSNK2B SGCD
CSNK2B IGL@
CSNK2B CDC123
CSNK2B CKAP5
CSNK2B STIP1
CSNK2B SRPR
CSNK2B CORO1A
CSNK2B PRSS7
CSNK2B RBP4
NBL1 PTPN12
NBL1 CA3
NBL1 ACOT7
NBL1 CKM
NBL1 ACTA1
NBL1 MYH3
NBL1 S100A1
NBL1 HNRNPF
NBL1 EEF1A2
NBL1 TTN
NBL1 THBS2
NBL1 CST2
NBL1 IFNGR2
NBL1 COX6A2
NBL1 PCOLCE
NBL1 TNNT1
NBL1 PAM
NBL1 COL6A3
NBL1 GSN
NBL1 COL1A2
NBL1 MYBPC1
NBL1 NEB
NBL1 TNNC1
NBL1 TAX1BP3
NBL1 TNNC2
NBL1 MYL1
NBL1 PMP22
LMO4 EPS15
LMO4 FOXO1
LMO4 PEA15
LMO4 IER2
LMO4 PNN
LMO4 UCP2
LMO4 GUSBP1
LMO4 CHERP
LMO4 IL1R1
BCLAF1 RPN1
BCLAF1 GRIK1
BCLAF1 PSEN2
BCLAF1 TTC3
BCLAF1 ANXA3
BCLAF1 USP7
BCLAF1 IFI44L
BCLAF1 GALE
BCLAF1 GLB1
BCLAF1 AIMP1
BCLAF1 KLHDC10
BCLAF1 CD164
BCLAF1 NUMB
BCLAF1 ATF4
BCLAF1 TRIP12
BCLAF1 AFM
BCLAF1 TRA2B
BCLAF1 HLTF
NOMO1 PTPN6
NOMO1 ADAR
NOMO1 NCKAP1L
NOMO1 FAM50A
NOMO1 GLA
NOMO1 SMAD3
NOMO1 FYN
NOMO1 RPN2
NOMO1 IRF3
NOMO1 FAM120A
NOMO1 CARS
NOMO1 R3HDM1
NOMO1 ETV5
NOMO1 HSPA1A
NOMO1 LOC100131311
NOMO1 CHAF1A
NOMO1 PRKAR2B
NOMO1 SOX4
NOMO1 ATP6AP1
NOMO1 TNFRSF1B
NOMO1 SLC2A5
NOMO1 ABI2
NOMO1 RAD23A
NOMO1 ATP6V0C
NOMO1 PSME1
NOMO1 MAN2B1
NOMO1 HK1
NOMO1 NDRG1
NOMO1 PHF16
NOMO1 CTTN
NOMO1 CAST
NOMO1 POLR2A
NOMO1 CNN2
NOMO1 C5AR1
NOMO1 BRPF1
NOMO1 RRS1
NOMO1 MRPL28
NOMO1 LAG3
NOMO1 TCIRG1
NOMO1 AP3D1
NOMO1 TBCB
NOMO1 POLRMT
NOMO1 SDHA
NOMO1 CEBPD
NOMO1 CXCR5
MFAP1 FDPS
MFAP1 DNAJA1
MFAP1 MAPRE1
MFAP1 PSMD9
MFAP1 HSD17B4
MFAP1 CDC123
MFAP1 KPNA2
MFAP1 MCM3
PRKCD CD38
PRKCD ELF4
PRKCD RAD23B
PRKCD RHOA
PRKCD EBI3
PRKCD TRD@
PRKCD KNTC1
PRKCD MSN
PRKCD GINS1
PRKCD UPF1
PRKCD SERPINB9
PRKCD CCT5
PRKCD CAPN1
PRKCD DGUOK
PRKCD ALDOA
PRKCD JUNB
PRKCD KPNB1
PRKCD RFTN1
PRKCD AP1B1
PRKCD RBM42
PRKCD IGFBP4
PRKCD SPINT2
SAP18 CTNNA2
SAP18 XRCC5
SAP18 FXYD3
SAP18 IGBP1
SAP18 DTYMK
SAP18 PPP2R2A
SAP18 PSMD6
SAP18 CCT4
SAP18 HSP90AB1
SAP18 ATP6V1E1
SAP18 ATP5J
SAP18 POLR2F
SAP18 ATF4
SAP18 CLTC
SAP18 MTHFS
SAP18 CBX1
SAP18 TSN
SAP18 CLIC1
SAP18 U2AF1
SAP18 POLR2G
SAP18 PSMC1
SAP18 PSME1
SAP18 KLRC2
SAP18 SNRPB2
SAP18 ATP5G2
SAP18 EIF1
SAP18 SRPR
SAP18 SMAD2
SAP18 UBE2L3
SAP18 SSB
SAP18 NPPA
SAP18 ATP5O
CYP4F2 EZR
CYP4F2 SYK
CYP4F2 DPYS
CYP4F2 TAF7
CYP4F2 MIF
CYP4F2 CREB1
CYP4F2 DLG2
CYP4F2 LOC728849
CYP4F2 GINS1
CYP4F2 PSEN1
CYP4F2 HIST1H2BJ
CYP4F2 PLOD2
CYP4F2 BLVRA
CYP4F2 ARSD
CYP4F2 NIACR2
CYP4F2 SRPR
CYP4F2 POLR2G
CYP4F2 IGKV1D-13
RPL36A RPS27
RPL36A RAB27B
RPL36A CSTB
RPL36A RPL38
RPL36A ALOX15
RPL36A PTMA
RPL36A HSP90AB1
RPL36A FXYD3
RPL36A ATP5J
RPL36A CAP1
RPL36A IGL@
RPL36A SRPR
RPL36A UGT8
RPL36A SH3BP2
GNAS ST6GAL1
GNAS WNT2B
GNAS COL11A1
GNAS AKR1C3
GNAS IKZF1
GNAS RING1
GNAS RHAG
GNAS SERINC3
GNAS IQGAP1
GNAS ZNF74
GNAS FCGRT
GNAS ALOX5
GNAS RAC2
GNAS PTOV1
GNAS NCL
GNAS CDC16
GNAS CSNK1E
GNAS BLK
GNAS RGS19
GNAS SARS
GNAS NCF1C
GNAS GYPE
GNAS IRF9
GNAS FXYD3
GNAS HMGN3
GNAS ECH1
GNAS PNN
GNAS CAPN1
GNAS BAT1
GNAS ABL1
GNAS ANXA2
GNAS HTN1
GNAS ELMO1
GNAS TOP2B
GNAS IFI16
GNAS ZBTB17
GNAS SRPR
GNAS TCP1
GNAS USP13
GNAS STX4
GNAS CLK2
GNAS IK
GNAS PARP4
TMED2 ST6GAL1
TMED2 EIF5A
TMED2 TFF2
TMED2 ITPR1
TMED2 STX4
TMED2 CD24
TMED2 CCNA2
TMED2 LOC728849
TMED2 CCL13
TMED2 CRK
TMED2 LYZ
TMED2 ATP6V1A
TMED2 NELL2
TMED2 ZNF267
TMED2 CXCL12
TMED2 EVI2A
TMED2 EEF1A1
TMED2 IDH1
TMED2 STAG1
TMED2 AP3D1
TMED2 C11orf58
TMED2 IFNGR1
TMED2 PLCD1
TMED2 CDK8
ADORA2A FXYD3
ADORA2A COX6B1
ADORA2A SMAD3
ADORA2A HSPE1
ADORA2A ATM
ADORA2A ATP2B1
ADORA2A PSMB3
ADORA2A MTMR6
ADORA2A ERBB3
ADORA2A ANXA6
ADORA2A PMS2L3
ADORA2A SLC9A6
ADORA2A SRPR
ADORA2A STX4
ADORA2A NDUFS8
ADORA2A SNAP25
ADORA2A TRA2B
ADORA2A NPPA
TK1 GRIK1
TK1 LOC96610
TK1 PSEN2
TK1 SRPR
TK1 SSRP1
TK1 FXYD3
TK1 GALE
TK1 AFM
TK1 CYP51A1
TK1 HLTF
TK1 MYBL2
TK1 ANXA3
TK1 CSE1L
TK1 NUMB
TK1 KIF11
TK1 ESPL1
PRSS7 ARCN1
PRSS7 TNIP1
PRSS7 VDAC1
PRSS7 GNB2L1
PRSS7 NOLC1
PRSS7 IER2
PRSS7 PHB2
PRSS7 PEX5
PRSS7 ZNF131
PRSS7 RPA3
PRSS7 RPS7
PRSS7 TATDN2
PRSS7 RPN1
PRSS7 EPS15
PRSS7 DPYSL2
PRSS7 TOP1
PRSS7 STMN1
PRSS7 UBC
PRSS7 AIM1
PRSS7 SLC25A6
PRSS7 PABPC1
PRSS7 SURF1
NDUFS8 CNP
NDUFS8 PARK7
NDUFS8 MRPL23
NDUFS8 COX6B1
NDUFS8 HP
NDUFS8 SF3B2
NDUFS8 HSPE1
NDUFS8 AKR1B1
NDUFS8 MANF
NDUFS8 KRT6C
NDUFS8 ZNF74
NDUFS8 PPIB
NDUFS8 NDUFB7
NDUFS8 PSMD4
NDUFS8 LGALS9
NDUFS8 MORF4L2
NDUFS8 RARS
NDUFS8 IL16
NDUFS8 POLR2F
NDUFS8 PSMC1
NDUFS8 BMS1
NDUFS8 ARD1A
NDUFS8 PPP4C
NDUFS8 EIF5A
NDUFS8 FH
NDUFS8 TALDO1
NDUFS8 STMN1
NDUFS8 POLR2L
NDUFS8 PSME1
NDUFS8 CXCR3
NDUFS8 CXCR5
NDUFS8 PRMT1
NDUFS8 POLD4
NDUFS8 EIF3I
NDUFS8 ECH1
NDUFS8 BTN3A1
NDUFS8 ATOX1
NDUFS8 HNRNPA1
NDUFS8 ADRM1
NDUFS8 PRPS1
NDUFS8 FAM3A
NDUFS8 FKBP2
NDUFS8 PSMB4
NDUFS8 HTR3A
NDUFS8 YWHAB
CSE1L GATM
CSE1L PARK7
CSE1L CYP51A1
CSE1L CCT6A
CSE1L MCM4
CSE1L TMEM97
CSE1L RARS
CSE1L CCT5
CSE1L HSP90AA1
CSE1L CLTC
CSE1L PSMC1
CSE1L CDC123
CSE1L KPNA2
CSE1L ZNF74
CSE1L GINS1
FBL ODC1
FBL GLDC
FBL PSEN2
FBL MRPL23
FBL ANXA3
FBL HTR3A
FBL CTNNA2
FBL ATP5G1
FBL POLR2G
FBL GALE
FBL GRIK1
FBL AFM
FBL VDAC2
FBL KRT10
FBL TRD@
FBL EIF3E
FBL HLTF
FBL NUMB
ZNF32 GRIK1
ZNF32 GABPB1
ZNF32 ISCU
ZNF32 TMED10
ZNF32 PSEN2
ZNF32 FXYD3
ZNF32 P2RY10
ZNF32 GALE
ZNF32 AFM
ZNF32 PSME1
ZNF32 GPX1
ZNF32 HLTF
ZNF32 IGL@
ZNF32 HLA-DPB1
ZNF32 NUMB
ZNF32 HHEX
ZNF32 ANXA3
ZNF32 HDAC2
TTLL4 SRPR
TTLL4 AIP
TTLL4 HIST1H2BJ
TTLL4 COL4A6
TTLL4 AQP3
TTLL4 FEZ1
TTLL4 VLDLR
TTLL4 AADAC
TTLL4 ZNF197
TTLL4 TNFRSF9
TTLL4 ACLY
TTLL4 ZNF280A
TTLL4 IGHM
TTLL4 PCDHGB7
TTLL4 MMP1
TTLL4 ADIPOQ
CKMT2 RENBP
CKMT2 MPP1
CKMT2 ARHGEF7
CKMT2 FOXO1
CKMT2 CA3
CKMT2 SAA1
CKMT2 ITGA7
CKMT2 DES
CKMT2 TNNT1
CKMT2 ACTA1
CKMT2 BMP7
CKMT2 TLR1
CKMT2 TTN
CKMT2 CKM
CKMT2 COL15A1
CKMT2 KRT5
CKMT2 APOC1
CKMT2 SLN
CKMT2 IGFBP5
CKMT2 ACSM3
CKMT2 OPRL1
CKMT2 COX6A2
CKMT2 HBA2
CKMT2 MYH2
CKMT2 TNNT3
CKMT2 FBLN2
CKMT2 LOC100128792
CKMT2 MYBPC1
CKMT2 NEB
CKMT2 MB
CKMT2 TNNC1
CKMT2 CKAP4
CKMT2 TNNC2
CKMT2 MYL1
CKMT2 COL6A1
CSNK2A2 NR0B1
CSNK2A2 FXYD3
CSNK2A2 PWP1
CSNK2A2 EMP1
CSNK2A2 ARHGAP4
CSNK2A2 NOLC1
CSNK2A2 PSMB3
CSNK2A2 FAM3A
CSNK2A2 MPST
CSNK2A2 APRT
CSNK2A2 PSMD11
CSNK2A2 BMS1
CSNK2A2 PSMB7
CSNK2A2 TDGF1
CSNK2A2 PPP4C
CSNK2A2 FGF2
CSNK2A2 FOXD1
CSNK2A2 RIT2
CSNK2A2 GANAB
CSNK2A2 PDHA1
CSNK2A2 DDX11
CSNK2A2 PPP2R4
CSNK2A2 GPD2
NCKAP1L PRKACA
NCKAP1L ADAR
NCKAP1L UQCRC1
NCKAP1L NONO
NCKAP1L TNIP1
NCKAP1L USP5
NCKAP1L PSME2
NCKAP1L ACLY
NCKAP1L SND1
NCKAP1L RPN2
NCKAP1L BCAP31
SLC16A1 PLOD2
SLC16A1 XRCC6
SLC16A1 PLK1
SLC16A1 TRA2A
SLC16A1 HNRNPF
SLC16A1 YBX1
SLC16A1 TALDO1
SLC16A1 AHCY
SLC16A1 QPCT
SLC16A1 KPNA2
HP GATA1
HP C1QB
HP CFD
HP BST2
HP KLRC2
NAPG IFITM1
NAPG EIF2S1
NAPG HNRNPA1
NAPG ATP5G2
NAPG ADRM1
NAPG KLRD1
NAPG HSPH1
NAPG ETF1
NAPG CSRP1
NAPG CTNNA2
SEL1L SOX11
SEL1L FXYD3
SEL1L SMAD3
SEL1L AOC3
SEL1L PRKACB
SEL1L RAB27B
SEL1L SYMPK
SEL1L GRIA3
SEL1L SULT2A1
SEL1L ZNF154
SEL1L OPRL1
SEL1L UCP3
SEL1L P2RY2
SEL1L ZNF169
SEL1L IL15RA
SEL1L ASAH1
SEL1L NEK2
SEL1L LCK
SEL1L DUSP5
CXCR4 SP110
CXCR4 PRKCB
CXCR4 IKZF1
CXCR4 IL2RG
CXCR4 R3HDM1
CXCR4 TGFBR2
CXCR4 LOC100131311
CXCR4 CXCL12
CXCR4 GUSBP1
ZNF345 NR0B1
ZNF345 GPD2
ZNF345 P4HB
ZNF345 DRD1
ZNF345 UGCG
ZNF345 FOXD1
ZNF345 RIT2
ZNF345 GYPB
ZNF345 EMP1
ZNF345 MRPL49
ZNF345 TDGF1
ZNF345 AOC3
ZNF345 YAP1
PEX1 FGFR1
PEX1 CDR1
PEX1 NR0B1
PEX1 RBM34
PEX1 GCKR
PEX1 GYPB
PEX1 EMP1
PEX1 PLG
PEX1 IL2RG
PEX1 PDE6H
PEX1 TDGF1
PEX1 ACSM3
PEX1 DNM1L
PEX1 FOXD1
PEX1 RIT2
PEX1 FANCA
PEX1 NIACR2
PEX1 P4HB
PEX1 GPD2
PEX1 SNAP25
PEX1 MAP2K4
SFRS9 PSMD6
SFRS9 CTNNA2
SFRS9 CD79B
SFRS9 PUF60
SFRS9 DYNLL1
SFRS9 GLUD1
SFRS9 DDX5
SFRS9 NAMPT
SFRS9 ATP6V0D1
SFRS9 SLC25A5
SFRS9 NEDD8
SFRS9 TRA2A
SFRS9 HNRNPF
SFRS9 PHB2
SFRS9 PSMA1
SFRS9 SLC25A3
SFRS9 IER2
SFRS9 RBBP4
SFRS9 CCT7
SFRS9 GTF2I
SFRS9 SARS
SFRS9 CD164
SFRS9 NCF1C
SFRS9 TPM4
SFRS9 PTGES3
SFRS9 ARPC1A
SFRS9 CYBA
SFRS9 DDOST
SFRS9 PSMD9
SFRS9 YWHAZ
SFRS9 VDAC2
SFRS9 CDK4
SFRS9 ILF3
SFRS9 UQCRC2
SFRS9 SUMO2
SFRS9 ATP5G2
SFRS9 EIF1
SFRS9 H2AFZ
SFRS9 SSR2
SFRS9 POLR2G
SFRS9 AKR1A1
SFRS9 MRPS12
SFRS9 AZIN1
SFRS9 IK
SFRS9 ATP5O
PRDX6 IRF4
PRDX6 PPP4C
PRDX6 FAM168A
PRDX6 ITPR2
PRDX6 ITGB5
PRDX6 E2F3
PRDX6 RANBP2
PRDX6 CKAP5
PRDX6 SLC29A1
PRDX6 POLR2F
PRDX6 ALDOA
PRDX6 CCT8
PRDX6 RBP4
ASS1 SOX4
ASS1 MARCH6
ASS1 ACTB
ASS1 ATXN2L
ASS1 MBOAT7
ASS1 CFDP1
UBA7 CLU
UBA7 GATA1
UBA7 FXYD3
UBA7 TFPI2
UBA7 USP11
UBA7 PPP2R1A
UBA7 WAPAL
UBA7 ZFP36L2
UBA7 NTN3
UBA7 EFEMP2
UBA7 RGS19
UBA7 ZRSR2
UBA7 DNA2
UBA7 TRIM38
UBA7 CXCL12
UBA7 RASA2
UBA7 GPSM3
UBA7 SRPR
UBA7 LOC729602
UBA7 DGKA
UBA7 ARHGEF1
UBA7 IL2RG
UBA7 UCP2
MAP2K1 CNP
MAP2K1 HADHA
MAP2K1 PLEK
MAP2K1 FXYD3
MAP2K1 RPL36AL
MAP2K1 IFIT1
MAP2K1 ARL1
MAP2K1 MYL12A
MAP2K1 GLRX
MAP2K1 GTF2A2
MAP2K1 HDAC1
MAP2K1 IL10RA
MAP2K1 LMO2
MAP2K1 GATM
MAP2K1 MAN2A1
MAP2K1 LRMP
MAP2K1 ARHGDIB
MAP2K1 BRD2
MAP2K1 DBI
MAP2K1 EIF1
MAP2K1 PRPS1
MAP2K1 PRSS1
MAP2K1 IFNGR1
MAP2K1 MRPL49
MAP2K1 SPINK2
MAP2K1 OAS2
TPM2 IL10RB
TPM2 CA3
TPM2 ACTA1
TPM2 MYH3
TPM2 NR1H3
TPM2 TNNT1
TPM2 NNMT
TPM2 TTN
TPM2 CKM
TPM2 ANXA11
TPM2 GUSBP1
TPM2 COX6A2
TPM2 TNFRSF1B
TPM2 MBOAT7
TPM2 LYL1
TPM2 SAFB
TPM2 ZNF91
TPM2 MYBPC1
TPM2 C1R
TPM2 NEB
TPM2 TNNC1
TPM2 MUM1
TPM2 MARCH6
TPM2 TNNC2
TPM2 MYL1
TPM2 PCDHGC3
GTF2I HMGB1
GTF2I TAF7
GTF2I HNRNPF
GTF2I CBFB
GTF2I LOC728844
GTF2I LOC729602
GTF2I CD180
GTF2I MSN
GTF2I IFI44L
MTMR6 CD38
MTMR6 EIF2S2
MTMR6 BIRC3
MTMR6 FNTA
MTMR6 NSMAF
MTMR6 TRIP12
MTMR6 GNL1
MTMR6 DAZAP2
MTMR6 CD46
MTMR6 PPP2R2A
MTMR6 HERPUD1
MTMR6 PASK
MTMR6 PRCP
MTMR6 GLRX
MTMR6 PSMC1
MTMR6 CLTC
MTMR6 ITK
MTMR6 IFNGR2
MTMR6 MAP1A
MTMR6 BMP7
MTMR6 GMFB
MTMR6 PSMB9
MTMR6 FXYD3
MTMR6 CLIC1
MTMR6 TAF10
MTMR6 NPC2
MTMR6 BLVRA
MTMR6 PSME1
MTMR6 TAF7
MTMR6 FAM190B
MTMR6 MDH1
MTMR6 EPS15
MTMR6 SUMO3
MTMR6 EIF1
MTMR6 CBFB
MTMR6 PRNP
MTMR6 SSR2
MTMR6 UPP1
MTMR6 RHD
MTMR6 PSMB4
MTMR6 TAX1BP1
MTMR6 SSB
MTMR6 ATP5O
SNRPN GATA1
SNRPN RPS26
SNRPN EMP1
SNRPN SFRS4
SNRPN NR0B1
SNRPN PSEN2
SNRPN DNASE1L3
SNRPN IGL@
SNRPN RIT2
SNRPN RPA2
SNRPN ANXA5
SNRPN DDX5
SNRPN MATN1
SNRPN IGHG1
SNRPN EVI2B
SNRPN ANXA3
SNRPN ZFP36L2
SNRPN KIF2C
SNRPN PRKACB
SNRPN TCL1A
SNRPN FIG4
SNRPN SYT11
SNRPN CALM2
SNRPN GALE
SNRPN GRIK1
SNRPN CDC20
SNRPN RASA2
SNRPN SARS
SNRPN TRIB1
SNRPN HLTF
SNRPN GALT
SNRPN AFM
SNRPN FXYD3
SNRPN HIST1H4H
SNRPN SCRN1
SNRPN PNN
SNRPN ARHGEF1
SNRPN ARHGAP25
SNRPN KRT10
SNRPN ZNF91
SNRPN LY6E
SNRPN ESPL1
SNRPN DEFA6
SNRPN TDGF1
SNRPN GPSM3
SNRPN PRKCB
SNRPN ZRSR2
SNRPN RASSF2
SNRPN SRPR
SNRPN PURA
SNRPN FOXD1
SNRPN FAS
SNRPN CD2
SNRPN PPP2R4
SNRPN GPD2
SNRPN YLPM1
SNRPN IK
SNRPN RPL13
SNRPN NUMB
RAPGEF5 LHFPL2
RAPGEF5 NRGN
RAPGEF5 BTG2
RAPGEF5 NELL2
RAPGEF5 KNTC1
RAPGEF5 MYBL1
RAPGEF5 ITK
THBS4 ITGB5
THBS4 GLA
THBS4 ITGA7
THBS4 EMP1
THBS4 ACTA1
THBS4 MYH3
THBS4 NR1H3
THBS4 TNNT1
THBS4 TTN
THBS4 ETV5
THBS4 TDGF1
THBS4 PPP1R1A
THBS4 TNNT3
THBS4 SLN
THBS4 TNNC2
THBS4 NR0B1
THBS4 GRK5
THBS4 GPD2
THBS4 COX6A2
THBS4 H19
THBS4 FOXD1
THBS4 NEB
THBS4 RIT2
THBS4 ANXA13
THBS4 CA3
THBS4 MYBPC1
THBS4 ITGB2
THBS4 PABPC1
THBS4 RBM34
THBS4 MYH2
THBS4 MB
THBS4 CKM
THBS4 TNNC1
THBS4 FHL1
THBS4 RUNX1
THBS4 MUM1
THBS4 PPP2R4
THBS4 MYL1
THBS4 CHI3L1
HIST1H1T MAP3K11
HIST1H1T FAM168A
HIST1H1T SCGB2A2
HIST1H1T FDFT1
HIST1H1T MUM1
HIST1H1T DECR1
HIST1H1T RELA
HIST1H1T DLG2
HIST1H1T ITK
FH CTNNA2
FH AARS
FH U2AF1
FH FAH
FH PSMD4
FH FXYD3
FH P11
FH SHC1
FH SIK1
FH STIP1
FH OAS1
FH EPRS
FH ACLY
FH DCTN2
FH SLC25A6
FH LBR
FH H3F3A
ADD2 GALT
ADD2 SPG7
ADD2 VLDLR
ADD2 MAGEA9
ADD2 KIF22
ADD2 CEL
ADD2 PPP1R1A
ADD2 OPN1MW2
ADD2 P2RY2
ENO3 TNNT1
ENO3 FXR2
ENO3 CA3
ENO3 SAA1
ENO3 CKM
ENO3 ACTA1
ENO3 NPEPPS
ENO3 EEF1A2
ENO3 MLC1
ENO3 TTN
ENO3 CSRP3
ENO3 TNNT3
ENO3 FOXO4
ENO3 SLN
ENO3 COX6A2
ENO3 COL9A2
ENO3 FBLN2
ENO3 MYBPC1
ENO3 NEB
ENO3 MB
ENO3 TNNC1
ENO3 FAS
ENO3 MYH2
ENO3 TNNC2
ENO3 MYL1
ENO3 AEBP1
CAMK1 JUNB
CAMK1 ICAM1
CAMK1 POLD4
CAMK1 YWHAH
CAMK1 LYL1
CAMK1 GLA
CAMK1 TMSB10
CAMK1 USF2
CAMK1 RHOA
CAMK1 LEPROT
CAMK1 DTYMK
LGALS2 PSEN2
LGALS2 BTN3A2
LGALS2 FXYD3
LGALS2 EFNA3
LGALS2 ANXA3
LGALS2 RABIF
LGALS2 CCL8
LGALS2 LST1
LGALS2 GALE
LGALS2 GRIK1
LGALS2 C7
LGALS2 CD7
LGALS2 FCAR
LGALS2 TNFRSF1B
LGALS2 AFM
LGALS2 SELPLG
LGALS2 ANXA13
LGALS2 SSX5
LGALS2 NUMB
LGALS2 RHD
LGALS2 HLTF
LGALS2 ACTN1
PLAU COL6A3
PLAU COL6A1
PLAU CYP27A1
ZNF267 PSEN2
ZNF267 UBE2D3
ZNF267 RPL36AL
ZNF267 ANXA3
ZNF267 RAB1A
ZNF267 GALE
ZNF267 GRIK1
ZNF267 PPP1R1A
ZNF267 STK38
ZNF267 LOC728849
ZNF267 DEK
ZNF267 SERPINB3
ZNF267 CD53
ZNF267 AFM
ZNF267 HLTF
ZNF267 JAK1
ZNF267 LCP2
ZNF267 EVI2A
ZNF267 CTSB
ZNF267 EIF1
ZNF267 PLSCR1
ZNF267 IFNGR1
ZNF267 MATR3
ZNF267 NUMB
ZNF267 CDK8
SUZ12 EED
SUZ12 RAD23B
SUZ12 LARP4B
SUZ12 SMAD1
SUZ12 NACA
SUZ12 IFI44L
SUZ12 DDX1
SUZ12 TAF7
SUZ12 HMGB2
SUZ12 CASP3
SUZ12 E2F3
SUZ12 CLTC
SUZ12 GINS1
SUZ12 NAP1L1
SUZ12 PARK7
SUZ12 XRCC6
SUZ12 NONO
SUZ12 BARD1
SUZ12 U2AF1
SUZ12 PSMD9
SUZ12 PTDSS1
SUZ12 CDC123
SUZ12 ZNHIT3
SUZ12 MMD
SUZ12 XPO1
SUZ12 HNRNPA1
SUZ12 MYL3
SUZ12 CEP57
UBE4A SMC1A
UBE4A P2RX5
UBE4A RAD23B
UBE4A IL10RB
UBE4A TNIP1
UBE4A R3HDM1
UBE4A IFI44L
UBE4A HNRNPA2B1
UBE4A HNRNPU
UBE4A GGA3
UBE4A BLVRA
UBE4A HNRNPK
UBE4A CXCR5
S100A10 EGR1
S100A10 ACTA2
S100A10 KIF2A
S100A10 BTN3A2
S100A10 RAD23A
S100A10 CD63
S100A10 ATP5J
S100A10 PLP2
S100A10 PDXK
S100A10 MITF
S100A10 MMP1
S100A10 YAP1
ITPR2 FAM168A
ITPR2 FAM53B
ITPR2 ROS1
ITPR2 LAPTM5
ITPR2 RBM34
ITPR2 NACA
ITPR2 GOLGA4
ITPR2 IQGAP1
ITPR2 PTMA
ITPR2 TLR1
ITPR2 MAGEA9
ITPR2 CD164
ITPR2 NEDD4
ITPR2 CLTA
ITPR2 ECH1
ITPR2 YWHAH
ITPR2 PLSCR1
ITPR2 FKBP2
ITPR2 KRT4
ITPR2 IFI16
ITPR2 MIF
TCF7 CLU
TCF7 MMP9
TCF7 PSEN2
TCF7 EMP1
TCF7 ANXA3
TCF7 CHI3L2
TCF7 FYB
TCF7 GALE
TCF7 GRIK1
TCF7 TDGF1
TCF7 ERBB3
TCF7 NR0B1
TCF7 AFM
TCF7 FOXD1
TCF7 RIT2
TCF7 TOP2B
TCF7 LCK
TCF7 HLTF
TCF7 GPD2
TCF7 NUMB
ICAM3 GRIK1
ICAM3 UBXN1
ICAM3 PSEN2
ICAM3 TTC3
ICAM3 ANXA3
ICAM3 GALE
ICAM3 TRD@
ICAM3 TBCB
ICAM3 HLTF
ICAM3 NUMB
ICAM3 ANXA13
ICAM3 AFM
SNRPB2 PARK7
SNRPB2 CCT6A
SNRPB2 RBMX
SNRPB2 TRA2B
SNRPB2 PTPRC
SNRPB2 ATF4
SNRPB2 CLTC
SNRPB2 SRP14
SNRPB2 ATP5C1
SNRPB2 NPPA
SNRPB2 PDHB
ITGAX FILIP1L
ITGAX JUNB
ITGAX PPAP2B
ITGAX NFKBIA
ITGAX SRPR
ITGAX CD70
ITGAX PTGIR
ITGAX MMP9
ITGAX ZYX
ITGAX TNFAIP3
ITGAX NPPA
GBP1 HEXB
GBP1 CXCL9
GBP1 SECTM1
GBP1 CXCL11
GBP1 CAPN2
GBP1 S100A11
GBP1 BMP7
GBP1 SYMPK
GBP1 GZMB
GBP1 HSD11B1
GBP1 IFI30
GBP1 TNP2
GBP1 SERPINA1
GBP1 IRF1
GBP1 CP
GBP1 ALDH1A1
GBP1 CD63
GBP1 CXCL10
GBP1 GNLY
GBP1 CD14
GBP1 STOM
GBP1 C2
GBP1 CASP4
GBP1 SLC31A2
DBI CD83
DBI HADHA
DBI SRPR
DBI SERPINB9
DBI FXYD3
DBI FXR2
DBI FBLN2
DBI NAMPT
DBI VASP
DBI EMP1
DBI ACOT7
DBI NUP188
DBI DPM1
DBI ATP5G3
DBI PTMA
DBI SF1
DBI ARL1
DBI CORO1A
DBI SFRS3
DBI MDH1
DBI RNASE1
DBI TDGF1
DBI NR0B1
DBI LMO2
DBI FOXD1
DBI GPX1
DBI RIT2
DBI PAX3
DBI LRMP
DBI PSMA6
DBI HTN1
DBI CALM3
DBI HIF1A
DBI BCL2A1
DBI AKR1A1
DBI SORD
DBI GPD2
DBI NOTCH3
DBI CD40
DBI TRA2B
EIF1 EEF1D
EIF1 DYNLL1
EIF1 FXYD3
EIF1 AMELY
EIF1 UBXN1
EIF1 COX6B1
EIF1 SNRPC
EIF1 CHMP1A
EIF1 PCBP1
EIF1 KRT10
EIF1 COX5B
EIF1 RPS4Y1
EIF1 UBL4A
EIF1 POLR2G
EIF1 ACTC1
EIF1 ZNF146
EIF1 MPRIP
EIF1 CYB5A
EIF1 PDHB
EIF1 CLTC
EIF1 IFNGR2
EIF1 ERBB3
EIF1 DCTD
EIF1 SPCS2
EIF1 SCGB2A2
EIF1 EEF2
EIF1 KRT1
EIF1 TALDO1
EIF1 NPC2
EIF1 CDK9
EIF1 TAF10
EIF1 AIP
EIF1 RRAGA
EIF1 SLC25A6
EIF1 CTDSP2
EIF1 DPM1
EIF1 PPP1R7
EIF1 COX7C
EIF1 GTF2E2
EIF1 SRPR
EIF1 SSR2
EIF1 CCT4
EIF1 TMSB10
EIF1 ALDH9A1
HSPH1 TYMS
HSPH1 ODC1
HSPH1 DDX10
HSPH1 WASF3
HSPH1 ATR
HSPH1 CENPA
HSPH1 HSP90AA1
HSPH1 CYP51A1
HSPH1 UQCRH
HSPH1 PSMC1
HSPH1 CLTC
HSPH1 PRKAR2B
HSPH1 PAICS
HSPH1 HSPE1
UBAP2L XRCC6
UBAP2L PUM1
UBAP2L ORC1L
UBAP2L TNIP1
UBAP2L TFDP1
UBAP2L PSMC1
UBAP2L AP2M1
UBAP2L AK1
UBAP2L MYL6B
UBAP2L KNTC1
UBAP2L ACLY
PDE3B GALT
PDE3B MT1A
PDE3B MAPRE2
PDE3B FRMPD4
PDE3B RBM34
PDE3B COL4A6
PDE3B ROS1
PDE3B PSMD11
PDE3B PSME2
PDE3B RGN
PDE3B ZNF787
BRD8 FCAR
BRD8 SFRS4
LAMP2 WNT2
LAMP2 MORF4L2
LAMP2 CD81
LAMP2 CA3
LAMP2 EFNA3
LAMP2 CKM
LAMP2 RPN2
LAMP2 ACTA1
LAMP2 TNNT1
LAMP2 CTDSP2
LAMP2 TTN
LAMP2 RAB2A
LAMP2 NRIP1
LAMP2 DYRK1A
LAMP2 CST2
LAMP2 OAT
LAMP2 MAPKAPK3
LAMP2 ACSM3
LAMP2 COX6A2
LAMP2 PTTG1IP
LAMP2 PSME1
LAMP2 CD9
LAMP2 PDXK
LAMP2 MYBPC1
LAMP2 NEB
LAMP2 TNNC1
LAMP2 TRBV5-4
LAMP2 TNNC2
LAMP2 MYL1
LAMP2 PRNP
BYSL TUBB3
BYSL EIF3B
BYSL SLPI
BYSL CCNE1
BYSL ADRM1
BYSL POLD2
BYSL TRAP1
BYSL CFH
BYSL MT2A
BYSL RUNX1
BYSL TCOF1
BYSL EMG1
BYSL ATIC
BYSL ESPL1
BYSL DDX11
BYSL RABIF
BYSL DTYMK
PUF60 CTNNA2
PUF60 COPS6
PUF60 CAMP
PUF60 PRKDC
PUF60 PABPC4
PUF60 MARS
PUF60 DCTN2
PUF60 CREM
PUF60 PPP2R2A
PUF60 PSMD4
PUF60 IFI44L
PUF60 ALOX15
PUF60 RGS19
PUF60 IRAK1
PUF60 CD7
PUF60 CBX1
PUF60 HDAC1
PUF60 ATR
PUF60 SLC2A5
PUF60 EIF3F
PUF60 AIMP2
PUF60 UCHL3
PUF60 NUP205
PUF60 GTF2E2
PUF60 GNB1
PUF60 PLA2G16
PUF60 USP7
PUF60 PWP1
CMA1 ACVRL1
CMA1 MATN1
CMA1 BTN3A2
CMA1 GLA
CMA1 EMP1
CMA1 SLPI
CMA1 SMA4
CMA1 TDGF1
CMA1 NR0B1
CMA1 GPD2
CMA1 HNRNPU
CMA1 TEP1
CMA1 FOXD1
CMA1 RIT2
CMA1 STMN1
CMA1 PABPC1
CMA1 STOM
CMA1 PRKAR1A
CMA1 CEL
CMA1 TLN2
CMA1 PAX3
ZNF154 GABPB1
ZNF154 SOX11
ZNF154 MKRN3
ZNF154 FXYD3
ZNF154 NDUFA5
ZNF154 SLC12A2
ZNF154 GPR21
ZNF154 AOC3
ZNF154 KLF3
ZNF154 RAB27B
ZNF154 RPE65
ZNF154 SULT2A1
ZNF154 KCNJ6
ZNF154 ABCD2
ZNF154 DLG2
ZNF154 MNDA
ZNF154 CCL13
ZNF154 SGCD
ZNF154 OPRL1
ZNF154 TAC1
ZNF154 BAMBI
ZNF154 ACP1
ZNF154 P2RY2
ZNF154 NOVA1
ZNF154 RGS7
ZNF154 CHN2
ZNF154 TP53BP2
ZNF154 MAP2K6
ZNF154 KCNJ1
PPP2R1A GADD45A
PPP2R1A SON
PPP2R1A CD81
PPP2R1A FXYD3
PPP2R1A PTPN7
PPP2R1A ANXA5
PPP2R1A POLD1
PPP2R1A FBLN1
PPP2R1A WNT2B
PPP2R1A YWHAZ
PPP2R1A SYMPK
PPP2R1A F8A1
PPP2R1A LAMP1
PPP2R1A FCGRT
PPP2R1A NFKB1
PPP2R1A TPM4
PPP2R1A CAPNS1
PPP2R1A EIF4A1
PPP2R1A F13A1
PPP2R1A BTN2A1
PPP2R1A PSMD7
PPP2R1A JUNB
PPP2R1A PLD3
PPP2R1A ERP29
PPP2R1A AKT1
PPP2R1A CDC37
PPP2R1A MCM7
PPP2R1A IK
FUT1 RHOG
FUT1 CD48
FUT1 IGHG1
FUT1 EMP1
FUT1 HIST1H4C
FUT1 KRT10
FUT1 PPP2R2A
FUT1 METAP1
FUT1 HMGB2
FUT1 RAB1A
FUT1 RPL29
FUT1 RGS19
FUT1 TDGF1
FUT1 NR0B1
FUT1 MC5R
FUT1 PTPN7
FUT1 FXYD3
FUT1 MCM4
FUT1 MAPK14
FUT1 FOXD1
FUT1 RIT2
FUT1 COL16A1
FUT1 NDRG1
FUT1 PDXK
FUT1 RAC2
FUT1 OMP
FUT1 PPIA
FUT1 YBX1
FUT1 MTHFS
FUT1 CCT6A
FUT1 SRPR
FUT1 LGALS9
FUT1 GPD2
FUT1 RPL11
H3F3B GOLGB1
H3F3B NPAT
H3F3B EIF2S2
H3F3B CD3D
H3F3B SUMO1
H3F3B FNTA
H3F3B CALM2
H3F3B DDX5
H3F3B CD164
H3F3B ELF1
H3F3B SNRNP27
MAP4K1 PTPN6
MAP4K1 SFRS4
MAP4K1 CD81
MAP4K1 ARHGDIA
MAP4K1 MGLL
MAP4K1 FUS
MAP4K1 PKM2
MAP4K1 HCFC1
MAP4K1 HUWE1
MAP4K1 PRKAG1
MAP4K1 LGALS3BP
MAP4K1 ARID5A
MAP4K1 LAMP1
MAP4K1 CLTA
MAP4K1 TYRP1
MAP4K1 NONO
MAP4K1 LHFPL2
MAP4K1 DNMT1
MAP4K1 U2AF1
MAP4K1 ACO2
MAP4K1 CAPN1
MAP4K1 PRKACA
MAP4K1 JUNB
MAP4K1 CNN2
MAP4K1 CDK2
MAP4K1 AP3D1
MAP4K1 COL6A1
MAP4K1 LMAN2
MAP4K1 HIST1H2BI
CDC25B BCL3
CDC25B HK1
CDC25B TNFRSF1B
CDC25B FOXO1
CDC25B CYP1B1
CDC25B IFI44L
CDC25B AP3D1
CDC25B PSME1
CDC25B SMAD1
CDC25B SNRNP70
CDC25B SAFB
CDC25B AP2S1
CDC25B RPN2
CDC25B EIF3CL
DSTN MAPRE1
DSTN NCAM1
DSTN HDAC2
DSTN ALDOA
DSTN ASAH1
DSTN MYL12A
DSTN RPA2
DSTN HSP90AA1
DSTN PSME1
DSTN KLHDC10
DSTN HSPE1
DSTN NDUFA9
DSTN PSMC1
DSTN NACA
DSTN SRGN
DSTN IL1R1
DSTN ESD
CCL15 NR0B1
CCL15 RARB
CCL15 GPD2
CCL15 FXYD3
CCL15 NCL
CCL15 CD1C
CCL15 FOXD1
CCL15 AHCY
CCL15 RIT2
CCL15 EMP1
CCL15 IGL@
CCL15 SRPR
CCL15 CXCL12
CCL15 ZNF787
CCL15 TDGF1
CCL15 RNASE1
SERTAD2 BRD2
SERTAD2 PRKCI
SERTAD2 BCL3
SERTAD2 PUM1
SERTAD2 KIAA0226
SERTAD2 XPC
SERTAD2 UCP2
SERTAD2 TATDN2
SERTAD2 DYRK1A
SERTAD2 RBM42
SERTAD2 SEC24C
SERTAD2 SAFB
FBN1 ACTA1
FBN1 NEB
FBN1 COX6A2
FBN1 CKM
FBN1 TNNT1
FBN1 EEF1A2
FBN1 THBS2
FBN1 TTN
FBN1 TNNC2
FBN1 MYL1
FBN1 SERPINF1
FBN1 F13A1
FBN1 CA3
FBN1 MYBPC1
FBN1 MYL9
FBN1 TNNC1
RPL31 RPS15A
RPL31 RPL7A
RPL31 SRPR
RPL31 HLA-DRB1
RPL31 HLA-C
RPL31 FXYD3
RPL31 RPL23
RPL31 SERPINB3
RPL31 EVI2B
RPL31 SLC36A2
RPL31 RPS10
RPL31 RPS3A
CCT7 PSMD14
CCT7 PHB2
CCT7 CTNNA2
CCT7 EIF2S2
CCT7 CCT2
CCT7 KLRD1
CCT7 HNRNPF
CCT7 NP
CCT7 PCCB
CCT7 PHB
CCT7 KRT5
CCT7 LIPA
CCT7 EIF2S3
CCT7 GNB1
CCT7 RPL36AL
CCT7 PAICS
CCT7 YBX1
CCT7 ERP29
TBCC XPO1
TBCC SPCS2
TBCC GRIK3
TBCC SLC7A6
TBCC DIRAS1
TBCC ACP1
TBCC TAF10
TBCC TRA2B
TBCC PHB
TBCC CALCB
TBCC BIRC2
TBCC NPPA
TBCC PEX12
TBCC AHR
TBCC SLC25A5
TBCC PAFAH1B1
OAT ACP5
OAT JUNB
OAT PPT1
OAT ATP5J
OAT MTFR1
OAT SERPINB1
OAT MEST
OAT CBS
OAT MSN
OAT PTPRC
OAT ATP5O
ACP5 HEXB
ACP5 SIRPA
ACP5 PSEN2
ACP5 CAPNS1
ACP5 INHBA
ACP5 TGFBR2
ACP5 ITGA5
ACP5 BST2
ACP5 ACOT7
ACP5 ANXA3
ACP5 SERPINB9
ACP5 S100A11
ACP5 SYMPK
ACP5 SLC20A1
ACP5 GALE
ACP5 GRIK1
ACP5 PPP4C
ACP5 CD81
ACP5 AFM
ACP5 CAPG
ACP5 CD9
ACP5 LEPROT
ACP5 PTGDS
ACP5 ITGB2
ACP5 RNASE1
ACP5 RGS7
ACP5 SORD
ACP5 GPNMB
ACP5 HLTF
ACP5 NUMB
ACP5 SERPINE1
CCL5 ACTA1
CCL5 PSEN2
CCL5 TIMP2
CCL5 TNFSF10
CCL5 CA3
CCL5 GLA
CCL5 SAA1
CCL5 TNFRSF9
CCL5 ANXA3
CCL5 CKM
CCL5 IFIT1
CCL5 NKG7
CCL5 MYH3
CCL5 TNNT1
CCL5 TTN
CCL5 GALE
CCL5 GRIK1
CCL5 YAP1
CCL5 SDC4
CCL5 HLTF
CCL5 FCAR
CCL5 COX6A2
CCL5 PSMD7
CCL5 AFM
CCL5 NEB
CCL5 MITF
CCL5 ZFP36L1
CCL5 MYBPC1
CCL5 ITGB2
CCL5 IFI27
CCL5 DGKZ
CCL5 TNNC1
CCL5 GZMA
CCL5 TNNC2
CCL5 MYL1
CCL5 C2
CCL5 NUMB
CCL5 CCR5
CCL5 SLC31A2
FCER1G ACSL1
FCER1G SYMPK
FCER1G PDIA6
FCER1G CXCL10
FCER1G SERPINA1
FCER1G P2RY2
COL4A6 VLDLR
COL4A6 RBM34
COL4A6 IGHG1
COL4A6 RGN
COL4A6 CRIP1
COL4A6 CNN1
COL4A6 PPP3CA
COL4A6 ISG20
COL4A6 HIST1H2BJ
COL4A6 DDX18
COL4A6 GPX1
COL4A6 MAN2A1
COL4A6 NIACR2
COL4A6 SRPR
COL4A6 NEK2
COL4A6 P2RY10
COL4A6 LTB
COL4A6 GCKR
COL4A6 HNRNPH1
COL4A6 RBP4
ARPC1A ATOX1
TMEM115 SGCD
TMEM115 OPRL1
TMEM115 MUC1
TMEM115 AOC3
TMEM115 NFE2L1
TMEM115 CCT5
TMEM115 CPSF1
TMEM115 GPX1
TMEM115 DLG2
TMEM115 P2RY2
TMEM115 IRF1
FOXD1 IFNA1
FOXD1 PFN1
FOXD1 RXRA
FOXD1 ITPR1
FOXD1 DUSP2
FOXD1 CRK
FOXD1 PABPC1
FOXD1 RNASE1
FOXD1 EEF2
FOXD1 TRAP1
FOXD1 ITGA7
FOXD1 MGAT1
FOXD1 SLK
FOXD1 MATR3
FOXD1 PMAIP1
FOXD1 ALAS1
FOXD1 PRKX
FOXD1 HAX1
FOXD1 HSP90AB1
FOXD1 RABEPK
FOXD1 PDE6H
FOXD1 TNP2
FOXD1 ZNF35
FOXD1 CRYBA1
FOXD1 E2F4
FOXD1 PMS2L3
FOXD1 SNAP25
FOXD1 RPL11
FOXD1 FAM168A
FOXD1 CCNG2
FOXD1 DNASE1L3
FOXD1 USP11
FOXD1 MPST
FOXD1 EMP1
FOXD1 KIF2C
FOXD1 GUCY1A2
FOXD1 CYP1A2
FOXD1 MIF
FOXD1 POLR3D
FOXD1 FOXO4
FOXD1 GYPE
FOXD1 IFNA2
FOXD1 CNTN1
FOXD1 UCP3
FOXD1 TTC35
FOXD1 BGN
FOXD1 AKT1
FOXD1 TRD@
FOXD1 IFI44
FOXD1 GMFB
FOXD1 SQSTM1
FOXD1 AKR1C3
FOXD1 ARID4A
FOXD1 ADK
FOXD1 EFEMP2
FOXD1 FIG4
FOXD1 RAB11A
FOXD1 SERPINB1
FOXD1 APOE
FOXD1 IFNGR2
FOXD1 THOP1
FOXD1 COL16A1
FOXD1 SSX5
FOXD1 BRD3
FOXD1 LOC153346
FOXD1 CDC37
FOXD1 PRSS1
FOXD1 CFD
FOXD1 KRT4
FOXD1 MPHOSPH9
FOXD1 IGL@
FOXD1 SSX2
FOXD1 PDE6B
FOXD1 ZFP36L2
FOXD1 ADH1C
FOXD1 CTSA
FOXD1 LUZP2
FOXD1 LTA
FOXD1 NR0B1
FOXD1 AMELY
FOXD1 FRY
FOXD1 USP9Y
FOXD1 CDC123
FOXD1 CXCL12
FOXD1 LCK
FOXD1 PPP2R4
FOXD1 CNP
FOXD1 CXCL9
FOXD1 FXR2
FOXD1 UBB
FOXD1 CTSH
FOXD1 NUP188
FOXD1 TDGF1
FOXD1 ACSL1
FOXD1 LTB
FOXD1 GANAB
FOXD1 DLGAP5
FOXD1 PPIA
FOXD1 HTN1
FOXD1 PRKCB
FOXD1 BRPF1
FOXD1 INPPL1
FOXD1 AKR1A1
FOXD1 TLN2
FOXD1 MDM4
FOXD1 PLG
FOXD1 GOLGA4
FOXD1 HCCS
FOXD1 RPL4
FOXD1 CDC20
FOXD1 MAZ
FOXD1 UPF1
FOXD1 PRMT5
FOXD1 LAMB2
FOXD1 SLC25A6
FOXD1 CD3D
FOXD1 GPD2
FOXD1 GATA1
FOXD1 RING1
FOXD1 ANXA5
FOXD1 EIF2S1
FOXD1 MTFR1
FOXD1 LAMA2
FOXD1 XBP1
FOXD1 PSG3
FOXD1 NDUFB7
FOXD1 KIF22
FOXD1 IGLL1
FOXD1 IFNA8
FOXD1 STAG1
FOXD1 PDE4C
FOXD1 CDKN1A
FOXD1 LMAN2
FOXD1 GNL1
FOXD1 MYH11
FOXD1 GADD45A
FOXD1 TFPI2
FOXD1 FBLN1
FOXD1 EFNA3
FOXD1 NACA
FOXD1 MYBL1
FOXD1 CIRBP
FOXD1 FARSA
FOXD1 SCARF1
FOXD1 ZNF131
FOXD1 RPS7
FOXD1 FXYD2
FOXD1 GPR125
FOXD1 COL9A2
FOXD1 CTTN
FOXD1 CTSB
FOXD1 TOP2B
FOXD1 STOM
FOXD1 QPCT
FOXD1 DPYS
FOXD1 CLK2
FOXD1 MYO5B
FOXD1 IGHG1
FOXD1 GYPB
FOXD1 FGF2
FOXD1 PRKACB
FOXD1 REG3A
FOXD1 EBI3
FOXD1 SMA4
FOXD1 MEF2A
FOXD1 PFKM
FOXD1 PEX5
FOXD1 MOG
FOXD1 SATB1
FOXD1 PSAP
FOXD1 SHROOM2
FOXD1 ACTA2
FOXD1 P2RX4
FOXD1 NDUFA12
FOXD1 CD27
FOXD1 LGALS9
FOXD1 RRM2
FOXD1 EEF1D
FOXD1 RNPEP
FOXD1 TFF2
FOXD1 ITGB3
FOXD1 CAPZA1
FOXD1 CNN1
FOXD1 KLRC2
FOXD1 HLA-DQB1
FOXD1 CHAF1A
FOXD1 SPG7
FOXD1 ECH1
FOXD1 PSME3
FOXD1 FBLN2
FOXD1 PDHA1
FOXD1 HLF
FOXD1 HLA-A
FOXD1 EIF4A1
FOXD1 CR2
FOXD1 IFI16
FOXD1 NR6A1
FOXD1 TRBV5-4
FOXD1 COL6A1
FOXD1 RPL13
FOXD1 MORC3
FOXD1 PPP4C
FOXD1 LTF
FOXD1 ARL4D
FOXD1 PRDM2
FOXD1 HHEX
FOXD1 CD3E
FOXD1 HUWE1
FOXD1 SLC6A14
FOXD1 CREB1
FOXD1 LOC91316
FOXD1 COL2A1
FOXD1 RIT2
FOXD1 BTN2A1
FOXD1 ARHGDIB
FOXD1 SLC29A1
FOXD1 GSPT1
FOXD1 CD58
FOXD1 STXBP3
FOXD1 BUD31
FOXD1 ACSM3
FOXD1 OMP
FOXD1 POU2F2
FOXD1 AMPD3
FOXD1 HIF1A
FOXD1 GATAD1
FOXD1 PLCD1
FOXD1 MATN1
FOXD1 ROS1
FOXD1 CDR1
FOXD1 HADHA
FOXD1 CCND1
FOXD1 IL4R
FOXD1 USF2
FOXD1 SNRPC
FOXD1 RPS4Y1
FOXD1 NEDD8
FOXD1 ASMT
FOXD1 RPL6
FOXD1 CALM2
FOXD1 DSC3
FOXD1 ZRSR2
FOXD1 UBTF
FOXD1 TSNAX
FOXD1 MAPK14
FOXD1 PSMA2
FOXD1 USP5
FOXD1 HTR2C
FOXD1 ESPL1
FOXD1 EPHA5
FOXD1 KCNJ5
FOXD1 MED12
FOXD1 RUNX1
FOXD1 TXN2
FOXD1 LOC1720
FOXD1 PTTG1IP
FOXD1 DNM1L
FOXD1 PAX3
FOXD1 SF1
FOXD1 MAP2K4
FOXD1 RABIF
FOXD1 ZNF74
FOXD1 NOLC1
FOXD1 SPINK1
FOXD1 TOP1
FOXD1 PCCB
FOXD1 PPFIA1
FOXD1 CSRP3
FOXD1 CYP11B1
FOXD1 GCHFR
FOXD1 CD81
FOXD1 KCNJ15
FOXD1 BTN3A1
FOXD1 DMC1
FOXD1 GRN
FOXD1 MAP3K11
FOXD1 LDHA
FOXD1 ANK2
FOXD1 FAS
FOXD1 ETF1
FOXD1 GCN1L1
FOXD1 ACVRL1
FOXD1 CFB
FOXD1 ITGB5
FOXD1 NEK2
FOXD1 IQGAP1
FOXD1 SCG5
FOXD1 PRKAG1
FOXD1 PTMA
FOXD1 TYRP1
FOXD1 IFITM1
FOXD1 EGR1
FOXD1 LYZ
FOXD1 MT1X
HLA-DPA1 SLC14A1
HLA-DPA1 FXYD3
HLA-DPA1 FXR2
HLA-DPA1 ARHGDIA
HLA-DPA1 HLA-DPB1
HLA-DPA1 HHEX
HLA-DPA1 PTPN7
HLA-DPA1 CX3CR1
HLA-DPA1 HLA-DQB1
HLA-DPA1 OPN1MW2
HLA-DPA1 PPP1R11
HLA-DPA1 BAMBI
HLA-DPA1 COL9A2
HLA-DPA1 COX8A
HLA-DPA1 LAMB2
HLA-DPA1 CAD
HLA-DPA1 SLC25A6
HLA-DPA1 HTN1
HLA-DPA1 PDIA6
HLA-DPA1 SRPR
HLA-DPA1 SET
HLA-DPA1 KCNJ1
S100A8 FKBP5
S100A8 GLA
S100A8 RPA2
S100A8 SOD2
S100A8 STOM
S100A8 NDRG1
S100A8 WARS
S100A8 SERPINA1
S100A8 TNFAIP2
S100A8 KRT6C
SRGN FAM190B
SRGN TMED10
SRGN PSEN2
SRGN LTF
SRGN LARP4B
SRGN ANXA3
SRGN ZFP36L2
SRGN PTPRC
SRGN GRIK1
SRGN GALE
SRGN CD46
SRGN RRAD
SRGN RAB13
SRGN PRMT2
SRGN MYL12A
SRGN ZNF74
SRGN AFM
SRGN HLA-DQB1
SRGN PSEN1
SRGN ISCU
SRGN SCGB2A2
SRGN CFH
SRGN PPT1
SRGN KLF6
SRGN BLVRA
SRGN HNRNPK
SRGN PAM
SRGN SRI
SRGN NUMB
SRGN NPC2
SRGN NFKBIA
SRGN FAS
SRGN SERPINB1
SRGN HLTF
SRGN SQSTM1
SRGN CASP4
SRGN MYL3
SRGN NPPA
EEF1A1 CNP
EEF1A1 GLDC
EEF1A1 FXYD3
EEF1A1 DRD1
EEF1A1 HLA-F
EEF1A1 ARSB
EEF1A1 ACPP
EEF1A1 NEDD4
EEF1A1 GCN1L1
EEF1A1 LIPA
EEF1A1 MAP2K3
EEF1A1 H3F3A
EEF1A1 IGL@
EEF1A1 PRKACA
EEF1A1 MBOAT7
EEF1A1 PLSCR1
EEF1A1 MARCH6
EEF1A1 ACTB
EEF1A1 UPF1
HMGB1 TDG
HMGB1 ALCAM
HMGB1 RAD23B
HMGB1 HMGN2
HMGB1 TNIP1
HMGB1 GRSF1
HMGB1 PABPC4
HMGB1 PGM1
HMGB1 SRP14
HMGB1 BTG3
HMGB1 BTN3A2
HMGB1 SART3
HMGB1 GNL2
HMGB1 USP13
HMGB1 YWHAE
HMGB1 YY1
HMGB1 UQCRC1
HMGB1 METAP1
HMGB1 NCL
HMGB1 IGHG1
HMGB1 HTATSF1
HMGB1 RBBP4
HMGB1 HNRNPA2B1
HMGB1 PSMC1
HMGB1 RRM1
HMGB1 BMS1
HMGB1 PSMB7
HMGB1 RPN1
HMGB1 PARK7
HMGB1 NUP88
HMGB1 FGF2
HMGB1 LOC728844
HMGB1 U2AF1
HMGB1 HNRNPU
HMGB1 TOP1
HMGB1 CTNNB1
HMGB1 TUBA4A
HMGB1 UBC
HMGB1 H3F3A
HMGB1 EMG1
HMGB1 TFAM
HMGB1 PABPC1
HMGB1 XPO1
HMGB1 MAPRE2
HMGB1 SUMO1
HMGB1 MRPL28
HMGB1 HNRNPK
HMGB1 MLH1
HMGB1 NARS
HMGB1 UNG
HMGB1 SPIB
HMGB1 MMP1
HMGB1 SDHA
HMGB1 SMARCA4
HMGB1 TRA2B
IGLL1 MYH11
IGLL1 NR0B1
IGLL1 IGL@
IGLL1 FXYD3
IGLL1 USF2
IGLL1 EMP1
IGLL1 GLMN
IGLL1 SP140
IGLL1 CTSA
IGLL1 CDKN1A
IGLL1 KCNJ6
IGLL1 FIG4
IGLL1 NUP188
IGLL1 KDELR3
IGLL1 ATP6V0A1
IGLL1 LUZP2
IGLL1 OPN1MW2
IGLL1 TDGF1
IGLL1 CCL13
IGLL1 MAP1A
IGLL1 ACSM3
IGLL1 GALT
IGLL1 RBMY1F
IGLL1 BLVRA
IGLL1 RIT2
IGLL1 LEPROT
IGLL1 P2RY2
IGLL1 PPIA
IGLL1 HTN1
IGLL1 MUC1
IGLL1 VAC14
IGLL1 AKT1
IGLL1 GPD2
IGLL1 RXRA
AMPD3 RARRES2
AMPD3 TMED10
AMPD3 NR0B1
AMPD3 CD81
AMPD3 SHC1
AMPD3 PEA15
AMPD3 EMP1
AMPD3 ZFP36L2
AMPD3 GOLGA4
AMPD3 PIK3R1
AMPD3 CD46
AMPD3 GLMN
AMPD3 SPINK1
AMPD3 RAB11A
AMPD3 FILIP1L
AMPD3 REG3A
AMPD3 RIT2
AMPD3 GOLGB1
AMPD3 PABPC1
AMPD3 DUSP5
AMPD3 TDGF1
AMPD3 CBFB
AMPD3 TANK
AMPD3 CORO1A
AMPD3 IFNGR1
AMPD3 GPD2
AMPD3 PTTG1IP
AMPD3 ZNF280A
AMPD3 HNRNPH1
AMPD3 RRM2
MRPL28 NTN3
MRPL28 RPS26
MRPL28 CAMLG
MRPL28 DNAJB1
MRPL28 FXYD3
MRPL28 MARS
MRPL28 ZNF787
MRPL28 DTYMK
MRPL28 CYP1A2
MRPL28 CD7
MRPL28 PSMC1
MRPL28 BUD31
MRPL28 RAE1
MRPL28 CD19
MRPL28 GCN1L1
MRPL28 SPCS2
MRPL28 H3F3A
MRPL28 HK1
MRPL28 COX17
MRPL28 ATOX1
MRPL28 ADRM1
MRPL28 TRIB1
MRPL28 USP13
MRPL28 FKBP2
MRPL28 SND1
MRPL28 SDHA
HIF1A CLU
HIF1A NR0B1
HIF1A PMAIP1
HIF1A TNIP1
HIF1A EMP1
HIF1A IQGAP1
HIF1A HIST1H2BJ
HIF1A RPS4Y1
HIF1A IL18
HIF1A ASMT
HIF1A COX7B
HIF1A GUSBP1
HIF1A SUPT5H
HIF1A PSEN1
HIF1A ACTA2
HIF1A LMO2
HIF1A CTNNB1
HIF1A RIT2
HIF1A ICAM1
HIF1A LAMB2
HIF1A GNB1
HIF1A F13A1
HIF1A MAPK14
HIF1A TDGF1
HIF1A TOP2B
HIF1A GPD2
HIF1A TRA2B
HIF1A PAFAH1B1
CCR1 IFIT1
CCR1 FCAR
CCR1 GRIA3
CCR1 CEBPD
CCR1 TIMP2
CCR1 NMU
CCR1 SOD2
CCR1 GLA
CCR1 WARS
CCR1 PCTK2
CCR1 MMP9
CCR1 YAP1
CD2 CLU
CD2 PSEN2
CD2 CLEC2B
CD2 CD52
CD2 TGFBR2
CD2 ANXA3
CD2 CAPN2
CD2 CTSC
CD2 GALE
CD2 GRIK1
CD2 CHI3L2
CD2 ITK
CD2 CD7
CD2 CD79A
CD2 FCAR
CD2 AFM
CD2 ANXA6
CD2 LCP2
CD2 GPSM3
CD2 CD3D
CD2 CD6
CD2 TRD@
CD2 LCK
CD2 HLTF
CD2 CST3
CD2 NUMB
CD2 SLC31A2
CD2 IL32
MCM7 SPIN2A
MCM7 UBE2I
MCM7 RASL10A
MCM7 HCFC1
MCM7 POLD2
MCM7 SLC7A5
MCM7 ADH6
MCM7 CCT5
MCM7 MT2A
MCM7 CD38
MCM7 RXRA
MCM7 BST2
MCM7 SNRPC
MCM7 AKR1B1
MCM7 IFI44L
MCM7 CREM
MCM7 FXYD3
STX4 SFRS4
STX4 PSEN2
STX4 SRPR
STX4 KIAA0247
STX4 CD81
STX4 SHC1
STX4 TNFSF10
STX4 ANXA5
STX4 ATP6V0B
STX4 IGBP1
STX4 IFI44L
STX4 TSG101
STX4 GRIK1
STX4 AKT1
STX4 TMED10
STX4 IFI30
STX4 ATP6V1E1
STX4 GALE
STX4 AFM
STX4 ANXA3
STX4 IFNGR2
STX4 HLTF
STX4 CTSH
STX4 FRY
STX4 FRMPD4
STX4 ORC3L
STX4 TCFL5
STX4 VAV1
STX4 NPC2
STX4 FAM190B
STX4 LCP2
STX4 PSMB8
STX4 TRD@
STX4 PTTG1IP
STX4 NUMB
STX4 FXYD3
STX4 ATP5O
DNM2 GRIK1
DNM2 MXD1
DNM2 PSEN2
DNM2 SHC1
DNM2 GALE
DNM2 AFM
DNM2 USF2
DNM2 HLTF
DNM2 ANXA3
DNM2 NUMB
AP3B2 GRIK2
AP3B2 GABPB1
AP3B2 DIRAS1
AP3B2 ATP6V1F
AP3B2 SMAD3
AP3B2 KLF3
AP3B2 RAB27B
AP3B2 SULT2A1
AP3B2 ATP6V0A1
AP3B2 ABCD2
AP3B2 DLG2
AP3B2 GRIK3
AP3B2 ORC3L
AP3B2 ACP1
AP3B2 LIMS1
AP3B2 PSME3
AP3B2 GHRH
AP3B2 P2RY2
AP3B2 STAT6
AP3B2 EIF4A3
AP3B2 STAG1
AP3B2 RGS7
AP3B2 SLC12A2
AP3B2 TP53BP2
AP3B2 MAP2K6
AP3B2 MAP2K4
GCH1 SAT1
GCH1 UQCRC2
GCH1 MPP1
GCH1 CEBPD
GCH1 GLUL
GCH1 TNFSF10
GCH1 RARS
GCH1 FKBP5
GCH1 NINJ1
GCH1 ACTN3
GCH1 PSMA1
GCH1 MMP7
GCH1 SSB
GCH1 CNN1
GCH1 IFIT1
ROS1 NR0B1
ROS1 SRPR
ROS1 TCOF1
ROS1 EMP1
ROS1 LAMA2
ROS1 ITGB3
ROS1 ARSD
ROS1 MEF2A
ROS1 EPS15
ROS1 NEDD4
ROS1 TDGF1
ROS1 PABPC1
ROS1 FEZ1
ROS1 UCP3
ROS1 RIT2
ROS1 LAMB2
ROS1 HLF
ROS1 CFH
ROS1 TOP2B
ROS1 NR6A1
ROS1 GPD2
ROS1 APOD
ROS1 MAP2K4
CDR1 MYH11
CDR1 SSX2
CDR1 GYPB
CDR1 EMP1
CDR1 PSG3
CDR1 HSP90AB1
CDR1 PCTK2
CDR1 TDGF1
CDR1 NR0B1
CDR1 BTN3A1
CDR1 RIT2
CDR1 SSX5
CDR1 EPHA5
CDR1 NEK2
CDR1 GPD2
CDR1 CHERP
CDR1 GNL1
MXD1 ARMCX6
MXD1 PSEN2
MXD1 TCHH
MXD1 TCOF1
MXD1 HLA-DPB1
MXD1 BMI1
MXD1 NDUFA9
MXD1 IFITM2
MXD1 ANXA3
MXD1 PRKACB
MXD1 ADH1C
MXD1 HMGCL
MXD1 CYP24A1
MXD1 GALE
MXD1 GRIK1
MXD1 FABP6
MXD1 NEDD4
MXD1 TXK
MXD1 ITK
MXD1 SH3BP2
MXD1 ITGA2B
MXD1 AMELY
MXD1 MC5R
MXD1 AFM
MXD1 CRYZ
MXD1 NUMB
MXD1 TUBA3C
MXD1 RBM25
MXD1 DGCR11
MXD1 LGALS9
MXD1 P2RY10
MXD1 HLTF
MXD1 ALDH5A1
MXD1 KDR
MXD1 RRM2
MXD1 CD6
IL4R BRD2
IL4R RASL10A
IL4R FXYD3
IL4R FXR2
IL4R USF2
IL4R EMP1
IL4R ZNF787
IL4R CD24
IL4R IFI44L
IL4R ETF1
IL4R TDGF1
IL4R NR0B1
IL4R PTPN7
IL4R RIT2
IL4R TPM4
IL4R PCBP2
IL4R SUMO1
IL4R SRPR
IL4R MAL
IL4R GPD2
IL4R TCL1A
IL4R GNL1
RBMX CTNNA2
RBMX SRPR
RBMX NONO
RBMX SRP9
RBMX IGBP1
RBMX RPIA
RBMX DPM1
RBMX RPS4Y1
RBMX PSMD6
RBMX SNRPD3
RBMX TMEM97
RBMX CCNG1
RBMX MME
RBMX HMGN1
RBMX RNASE1
RBMX XPO1
RBMX TXNRD1
RBMX DDX39
RBMX PSIP1
RBMX HNRNPC
RBMX TRA2B
RBMX MCM3
CA3 MYH11
CA3 MPP1
CA3 PTK2B
CA3 SAA1
CA3 ITGA7
CA3 COMT
CA3 TSC22D1
CA3 AKR1C1
CA3 S100A1
CA3 C3
CA3 ACTC1
CA3 ETV5
CA3 RELA
CA3 THBS2
CA3 TNNC1
CA3 MYL2
CA3 GRK5
CA3 ATP2A1
CA3 RRAD
CA3 GRB10
CA3 PCOLCE
CA3 COX7A1
CA3 UBC
CA3 CTTN
CA3 C1R
CA3 MYH2
CA3 NINJ1
CA3 MUM1
CA3 C2
CA3 PMP22
CA3 MYL3
CA3 COL11A1
CA3 IFITM1
CA3 PGM1
CA3 CTSK
CA3 COL1A1
CA3 MYH3
CA3 RPS4Y1
CA3 NPEPPS
CA3 RCAN2
CA3 CYP27A1
CA3 NNMT
CA3 PFKM
CA3 IRF7
CA3 CD9
CA3 HSPB1
CA3 IGFBP5
CA3 PPAP2B
CA3 MFGE8
CA3 ACSL1
CA3 H19
CA3 TCF3
CA3 SOD2
CA3 BMP7
CA3 LUM
CA3 CRYAB
CA3 MYOM1
CA3 SLC25A4
CA3 COL1A2
CA3 MYBPC1
CA3 ITGB2
CA3 CFH
CA3 ACTN3
CA3 CSTB
CA3 BCL2A1
CA3 CKM
CA3 ACTB
CA3 MYL1
CA3 COL6A3
CA3 AEBP1
CA3 CKB
CA3 TUBA1A
CA3 EGR2
CA3 AQP3
CA3 RBM34
CA3 MEST
CA3 ATP1B1
CA3 LGALS1
CA3 ACTA1
CA3 TNNT1
CA3 GZMB
CA3 FSCN1
CA3 CSRP3
CA3 HTRA1
CA3 LRRC32
CA3 TUBA4A
CA3 HBA2
CA3 NEB
CA3 APOC4
CA3 FBLN2
CA3 PDXK
CA3 FHL1
CA3 ORM1
CA3 RAB13
CA3 APP
CA3 COL6A1
CA3 AUH
CA3 IL10RB
CA3 ITGB5
CA3 COL3A1
CA3 CSDA
CA3 MYBPC2
CA3 DES
CA3 COX6A2
CA3 EEF1A2
CA3 MLC1
CA3 TTN
CA3 HSPA1A
CA3 NKG7
CA3 PPP1R1A
CA3 TNNT3
CA3 ITK
CA3 SLN
CA3 TNNC2
CA3 EGR1
CA3 HADHB
CA3 MT1P2
CA3 SORL1
CA3 PAM
CA3 G0S2
CA3 IFI27
CA3 MB
CA3 MMP2
CA3 CTNND2
CA3 MYL6B
CA3 ATXN2L
CA3 GAS1
CA3 PCDHGC3
IFIT1 RARRES2
IFIT1 MPP1
IFIT1 BTN3A2
IFIT1 GLIPR1
IFIT1 CD14
IFIT1 PPAP2B
IFIT1 BST2
IFIT1 ZYX
IFIT1 LTA4H
IFIT1 RAB21
IFIT1 CTSC
IFIT1 SLC1A3
IFIT1 FYB
IFIT1 GLG1
IFIT1 MYD88
IFIT1 GPNMB
IFIT1 RARRES1
IFIT1 XAF1
IFIT1 PRKAR2B
IFIT1 ZNF148
IFIT1 HCCS
IFIT1 LIPA
IFIT1 IL10RA
IFIT1 IRF9
IFIT1 PPP1R11
IFIT1 ANXA6
IFIT1 LTBP2
IFIT1 FGL2
IFIT1 TNFSF10
IFIT1 PHC2
IFIT1 SERINC3
IFIT1 STX16
IFIT1 TPSAB1
IFIT1 YAP1
IFIT1 PICALM
IFIT1 PLD3
IFIT1 MMP2
IFIT1 CEBPD
IFIT1 NCK1
IFIT1 NEAT1
IFIT1 STOM
IFIT1 TOMM20
IFIT1 MMP9
IFIT1 CASP4
IFIT1 NMI
IFIT1 WASF3
RAB21 EPS15
RAB21 MAPRE1
RAB21 EIF2S2
RAB21 MLH1
RAB21 PSMD4
RAB21 HERPUD1
RAB21 TNIP1
RAB21 IFI44L
RAB21 IER2
RAB21 AP2M1
RAB21 NRIP1
RAB21 WAPAL
RAB21 ATM
RAB21 PRDX3
RAB21 MDH1
RAB21 MCM3
NPEPPS SMARCA2
NPEPPS ACTA1
NPEPPS TNNT1
NPEPPS TTN
NPEPPS KRT5
NPEPPS MATR3
NPEPPS COX6A2
NPEPPS KANK1
NPEPPS MYBPC1
NPEPPS NEB
NPEPPS TNNC1
NPEPPS CKM
NPEPPS TBCB
NPEPPS TNNC2
NPEPPS MYL1
NPEPPS APOD
ILK MPP1
ILK FXYD3
ILK TALDO1
ILK SNRPC
ILK ZNF280A
ILK IFNGR2
PSMB3 ARPC1B
PSMB3 EEF1D
PSMB3 RPS26
PSMB3 ARHGEF7
PSMB3 DNAJB1
PSMB3 COX5A
PSMB3 COX6B1
PSMB3 ETF1
PSMB3 PSMB9
PSMB3 PSME2
PSMB3 AKR1C1
PSMB3 HRAS
PSMB3 UQCRC1
PSMB3 PSMD4
PSMB3 PFKP
PSMB3 PSMD11
PSMB3 PSMC3
PSMB3 CLTC
PSMB3 PSMB7
PSMB3 UPP1
PSMB3 PPP4C
PSMB3 UCHL1
PSMB3 CCT3
PSMB3 U2AF1
PSMB3 CD1C
PSMB3 CCT5
PSMB3 PSME1
PSMB3 CAMLG
PSMB3 MTHFD2
PSMB3 ALDOA
PSMB3 PSMD7
PSMB3 TXNRD1
PSMB3 HNRNPA1
PSMB3 CEACAM1
PSMB3 NEAT1
PSMB3 GLA
PSMB3 FABP6
PSMB3 H2AFX
PSMB3 RBM42
F8A1 TYRP1
F8A1 CDKN2A
F8A1 ELMO1
F8A1 CX3CR1
F8A1 USP11
F8A1 NPPA
F8A1 MSN
F8A1 IK
TNP2 MYH11
TNP2 IFNA1
TNP2 DRD1
TNP2 ITGB5
TNP2 NR1H3
TNP2 PDE6B
TNP2 RXRA
TNP2 EMP1
TNP2 GOLGA4
TNP2 IQGAP1
TNP2 REG3A
TNP2 IL18
TNP2 HSP90AB1
TNP2 SLC20A1
TNP2 SDC4
TNP2 MDH1
TNP2 COPB1
TNP2 TDGF1
TNP2 NR0B1
TNP2 LYZ
TNP2 HIST1H4H
TNP2 GLUL
TNP2 MAPK14
TNP2 ECH1
TNP2 PPP2R2A
TNP2 RIT2
TNP2 HTR2C
TNP2 IGF2R
TNP2 FBLN2
TNP2 KLRC2
TNP2 DGKZ
TNP2 MTHFD2
TNP2 TOP2B
TNP2 SPARC
TNP2 NEK2
TNP2 RAB13
TNP2 GPNMB
TNP2 GPD2
TNP2 MPHOSPH9
ZNF117 GRIK1
ZNF117 DGKD
ZNF117 CCND1
ZNF117 ANXA3
ZNF117 IL10RB
ZNF117 PSEN2
ZNF117 SMARCA4
ZNF117 HLTF
ZNF117 MMP9
ZNF117 PSAP
ZNF117 NUMB
ZNF117 AFM
ZNF117 GALE
TNC COL6A3
TNC PRKACA
TNC MBOAT7
TNC AIM1
DSC3 SPIN2A
DSC3 MATN1
DSC3 ACOX2
DSC3 TFPI2
DSC3 SF3B2
DSC3 GCKR
DSC3 EMP1
DSC3 LAMA2
DSC3 FGF2
DSC3 FIG4
DSC3 COL4A2
DSC3 DHRS2
DSC3 IFNA8
DSC3 NR0B1
DSC3 AMELY
DSC3 PMAIP1
DSC3 GYPE
DSC3 RIT2
DSC3 GRN
DSC3 IRF2
DSC3 STAG1
DSC3 LOC153346
DSC3 TDGF1
DSC3 SRPR
DSC3 USP7
DSC3 SFTPA1B
DSC3 GPD2
UBE2L3 COX5B
UBE2L3 PSMD4
UBE2L3 PHB2
UBE2L3 RARS
UBE2L3 ALOX15
UBE2L3 CORO1A
UBE2L3 MAPRE1
UBE2L3 PDHB
UBE2L3 CLTC
UBE2L3 HNRNPC
UBE2L3 PSMA6
UBE2L3 GTF2A2
BATF ID2B
BATF OAS1
BATF WARS
BATF PHF16
BATF ARID3A
BATF TGIF1
BATF CLTA
SERPINB6 CKB
SERPINB6 ALDOA
SERPINB6 LIMK1
SERPINB6 TCF3
SERPINB6 ARID5A
SERPINB6 LAG3
SERPINB6 CD63
SERPINB6 RAB13
SERPINB6 MT1P2
SERPINB6 SERPINB1
SERPINB6 GPNMB
SERPINB6 LGALS3
SERPINB6 SQSTM1
SERPINB6 PDXK
SERPINB6 ITGB2
SERPINB6 ETV5
HIST1H4H BRD2
HIST1H4H CFB
HIST1H4H BPGM
HIST1H4H SON
HIST1H4H CD40LG
HIST1H4H ANXA5
HIST1H4H EFNA3
HIST1H4H P11
HIST1H4H CIRBP
HIST1H4H CAT
HIST1H4H SLC20A1
HIST1H4H SATB1
HIST1H4H FOXO4
HIST1H4H RPS3
HIST1H4H IGL@
HIST1H4H YAP1
HIST1H4H MED12
HIST1H4H SRPR
HIST1H4H GRIA3
HIST1H4H ACTB
HIST1H4H CEL
HIST1H4H PRNP
HIST1H4H RPL11
HIST1H4H AK1
MAPK14 F13B
MAPK14 RHOG
MAPK14 LTF
MAPK14 MATN1
MAPK14 EMP1
MAPK14 LAMA2
MAPK14 AKR1C1
MAPK14 BMP7
MAPK14 EBI3
MAPK14 EEF2
MAPK14 ZFP36
MAPK14 KIF2A
MAPK14 LUZP2
MAPK14 TDGF1
MAPK14 LTA
MAPK14 NR0B1
MAPK14 CP
MAPK14 FCAR
MAPK14 ADIPOQ
MAPK14 PTPN7
MAPK14 C16orf35
MAPK14 RIT2
MAPK14 PSG3
MAPK14 PPP1R7
MAPK14 HTN1
MAPK14 ZBTB17
MAPK14 SRPR
MAPK14 FABP6
MAPK14 MAL
MAPK14 GPD2
MAPK14 PAX3
MAPK14 SURF1
MAPK14 FXYD3
PSMA2 TYMS
PSMA2 EMP1
PSMA2 MAPRE1
PSMA2 SUMO2
PSMA2 ATP5J
PSMA2 TDGF1
PSMA2 ILF2
PSMA2 NR0B1
PSMA2 HINT1
PSMA2 GATM
PSMA2 RIT2
PSMA2 KLRC2
PSMA2 NUDT1
PSMA2 UQCRH
PSMA2 GPD2
PSMA2 NPPA
PSMA2 ATP5O
USP5 TYRP1
USP5 AARS
USP5 PUM1
USP5 NONO
USP5 FXYD3
USP5 VDAC1
USP5 EMP1
USP5 RPN2
USP5 BMP7
USP5 CHD4
USP5 MTHFD1
USP5 APRT
USP5 MAZ
USP5 TDGF1
USP5 NAP1L1
USP5 NR0B1
USP5 AMELY
USP5 ABI2
USP5 RIT2
USP5 SAFB
USP5 ADRM1
USP5 GPD2
USP5 RBM42
USP5 CHERP
IGF2R MARCKS
IGF2R CTLA4
IGF2R SIRPA
IGF2R ACSL1
IGF2R SERPINB9
IGF2R PLD3
IGF2R AP3D1
IGF2R GPNMB
IGF2R KRT4
IGF2R TNFAIP3
IGF2R RARRES1
IGF2R GRN
CTSD SIRPA
CTSD ACP2
CTSD LGALS3BP
CTSD FXYD3
CTSD SERPING1
CTSD COL2A1
CTSD FGF2
CTSD TLE1
CTSD SLC1A3
CTSD CYP27A1
CTSD IFI30
CTSD FLNA
CTSD APOE
CTSD TXK
CTSD CHI3L1
CTSD CD81
CTSD GYPE
CTSD SERPINA1
CTSD ICAM1
CTSD CD70
CTSD MT1A
CTSD CD14
CTSD MGAT1
CTSD TAX1BP3
CTSD GPNMB
CTSD KRT4
CTSD CD9
PTPRC XK
PTPRC ASAH1
PTPRC SON
PTPRC LOC728844
PTPRC FNTA
PTPRC RPA2
PTPRC RRAGA
PTPRC NSMAF
PTPRC BAT1
PTPRC HLA-DPB1
PTPRC MYBL1
PTPRC ELF1
PTPRC KIAA0226
PTPRC CD46
PTPRC PPP2R2A
PTPRC CTDSP2
PTPRC CD24
PTPRC CD164
PTPRC E2F5
PTPRC NCF1C
PTPRC BTN3A2
PTPRC RB1CC1
PTPRC NEAT1
PTPRC EFR3A
PTPRC PPP2R5C
PTPRC UBE2D3
PTPRC TANK
PTPRC TAX1BP1
PTPRC TNFAIP3
PTPRC UBXN4
PTPRC NPPA
CPT1B H19
CPT1B XPC
CPT1B ATXN2L
CPT1B DYRK1A
CPT1B LOC100131311
CPT1B GUSBP1
EPHA5 NR0B1
EPHA5 GPD2
EPHA5 PSG3
EPHA5 TLR1
EPHA5 NONO
EPHA5 RIT2
EPHA5 TFPI2
EPHA5 PPFIA1
EPHA5 BCL2A1
EPHA5 MATN1
EPHA5 GYPB
EPHA5 EMP1
EPHA5 TDGF1
EPHA5 APOD
EPHA5 MAP2K4
NEB MYH11
NEB MPP1
NEB PTK2B
NEB SAA1
NEB ITGA7
NEB COMT
NEB TSC22D1
NEB AKR1C1
NEB S100A1
NEB C3
NEB ACTC1
NEB ETV5
NEB RELA
NEB THBS2
NEB TNNC1
NEB MYL2
NEB GRK5
NEB ATP2A1
NEB RRAD
NEB GRB10
NEB PCOLCE
NEB COX7A1
NEB UBC
NEB CTTN
NEB C1R
NEB MYH2
NEB NINJ1
NEB MUM1
NEB C2
NEB PMP22
NEB MYL3
NEB COL11A1
NEB IFITM1
NEB PGM1
NEB CTSK
NEB COL1A1
NEB MYH3
NEB RPS4Y1
NEB RCAN2
NEB CYP27A1
NEB NNMT
NEB PFKM
NEB IRF7
NEB CD9
NEB HSPB1
NEB IGFBP5
NEB PPAP2B
NEB MFGE8
NEB ACSL1
NEB H19
NEB TCF3
NEB SOD2
NEB BMP7
NEB LUM
NEB CRYAB
NEB MYOM1
NEB SLC25A4
NEB COL1A2
NEB MYBPC1
NEB ITGB2
NEB CFH
NEB ACTN3
NEB CSTB
NEB BCL2A1
NEB CKM
NEB ACTB
NEB MYL1
NEB COL6A3
NEB AEBP1
NEB CKB
NEB TUBA1A
NEB EGR2
NEB AQP3
NEB RBM34
NEB MEST
NEB ATP1B1
NEB LGALS1
NEB ACTA1
NEB TNNT1
NEB GZMB
NEB FSCN1
NEB CSRP3
NEB HTRA1
NEB LRRC32
NEB TUBA4A
NEB HBA2
NEB APOC4
NEB FBLN2
NEB PDXK
NEB FHL1
NEB ORM1
NEB RAB13
NEB APP
NEB COL6A1
NEB AUH
NEB IL10RB
NEB ITGB5
NEB COL3A1
NEB CSDA
NEB MYBPC2
NEB DES
NEB COX6A2
NEB EEF1A2
NEB MLC1
NEB TTN
NEB HSPA1A
NEB NKG7
NEB PPP1R1A
NEB TNNT3
NEB ITK
NEB SLN
NEB TNNC2
NEB EGR1
NEB HADHB
NEB MT1P2
NEB SORL1
NEB PAM
NEB G0S2
NEB IFI27
NEB MB
NEB MMP2
NEB CTNND2
NEB MYL6B
NEB ATXN2L
NEB GAS1
NEB PCDHGC3
MARCKS HUWE1
MARCKS NOLC1
MARCKS MSN
MARCKS NARS
MARCKS PRCP
MARCKS HSD17B4
MARCKS PDE4B
MARCKS PCOLCE
MARCKS TGFBI
MARCKS DUSP5
RUNX1 TGFB1
RUNX1 EMP1
RUNX1 NR0B1
RUNX1 GADD45A
RUNX1 FXYD3
RUNX1 FCAR
RUNX1 POLD1
RUNX1 COL2A1
RUNX1 EVI2B
RUNX1 LAMA2
RUNX1 ZFP36L2
RUNX1 RPIA
RUNX1 CD3E
RUNX1 GRB2
RUNX1 UGT8
RUNX1 RABEPK
RUNX1 MPST
RUNX1 SH3GL1
RUNX1 CSRP3
RUNX1 DHRS2
RUNX1 SARS
RUNX1 TDGF1
RUNX1 LOC91316
RUNX1 PHLDA1
RUNX1 SLC14A2
RUNX1 SPG7
RUNX1 GPX1
RUNX1 RIT2
RUNX1 TYK2
RUNX1 LAMB2
RUNX1 SSX5
RUNX1 LY6E
RUNX1 YAP1
RUNX1 CTSB
RUNX1 MUC1
RUNX1 MYL3
RUNX1 FAS
RUNX1 GPD2
RUNX1 MPHOSPH9
RUNX1 POLB
PTTG1IP HSF1
PTTG1IP USP9X
PTTG1IP TNIP1
PTTG1IP RRAGA
PTTG1IP PEA15
PTTG1IP ATP6V1B2
PTTG1IP ATM
PTTG1IP HLA-DPB1
PTTG1IP EMP1
PTTG1IP CD46
PTTG1IP MAPRE1
PTTG1IP CD58
PTTG1IP GSTP1
PTTG1IP ARL1
PTTG1IP COPB1
PTTG1IP TDGF1
PTTG1IP NR0B1
PTTG1IP SPCS2
PTTG1IP JUNB
PTTG1IP NPC2
PTTG1IP PAM
PTTG1IP GNB1
PTTG1IP ZNF638
PTTG1IP CSRP1
PTTG1IP CD99
PTTG1IP YWHAH
PTTG1IP SRPR
PTTG1IP FAM50A
PTTG1IP AKT1
PTTG1IP TAX1BP3
PTTG1IP GPD2
PTTG1IP RIT2
PTTG1IP DUSP5
PAX3 FAM53B
PAX3 PLEK
PAX3 UBE3C
PAX3 DNASE1L3
PAX3 GATA1
PAX3 PEA15
PAX3 GYPB
PAX3 EMP1
PAX3 GOLGA4
PAX3 GPX4
PAX3 GUCY1A2
PAX3 PSG3
PAX3 CTDSP2
PAX3 PRKAG1
PAX3 SNRPD3
PAX3 GADD45A
PAX3 SFRS3
PAX3 ANXA13
PAX3 OPN1MW2
PAX3 FXYD3
PAX3 NR0B1
PAX3 GALT
PAX3 GPD2
PAX3 TCF3
PAX3 RIT2
PAX3 LAMB2
PAX3 SSX5
PAX3 SCG5
PAX3 CUL1
PAX3 TDGF1
PAX3 LILRB1
PAX3 PDE4C
PAX3 MAP2K4
HNRNPC CTNNA2
HNRNPC SET
HNRNPC CAPZA1
HNRNPC MAPRE1
HNRNPC ALOX15
HNRNPC PTMA
HNRNPC NCL
HNRNPC ATP5J
HNRNPC ZNF131
HNRNPC RBBP4
HNRNPC CYB5A
HNRNPC DNA2
HNRNPC TSN
HNRNPC GRB10
HNRNPC TXNRD1
HNRNPC TCP1
HNRNPC USP7
HNRNPC SRP19
HNRNPC PSMB4
HNRNPC NPPA
HNRNPC ATP5O
SF1 BRD2
SF1 FXYD3
SF1 ARL4D
SF1 EMP1
SF1 HUWE1
SF1 IL2RG
SF1 EBP
SF1 PFKM
SF1 TDGF1
SF1 MME
SF1 NR0B1
SF1 CD79A
SF1 LYZ
SF1 RIT2
SF1 ELMO1
SF1 MED12
SF1 SRPR
SF1 THOP1
SF1 GPD2
SF1 UPF1
RBP4 STIP1
RBP4 UBE3C
RBP4 BTN3A2
RBP4 VLDLR
RBP4 TCOF1
RBP4 POLD1
RBP4 SAA1
RBP4 ITGA7
RBP4 BCR
RBP4 LTF
RBP4 GPX4
RBP4 CD46
RBP4 PLA2G16
RBP4 CCNA2
RBP4 STARD3
RBP4 NEDD4
RBP4 CHAF1A
RBP4 HTR1B
RBP4 PARK7
RBP4 GRK5
RBP4 SEMA4D
RBP4 OPRL1
RBP4 PTPN7
RBP4 FEZ1
RBP4 SELPLG
RBP4 TAF10
RBP4 FLNA
RBP4 PNN
RBP4 AP2M1
RBP4 H3F3A
RBP4 IGL@
RBP4 LCP2
RBP4 TRAF4
RBP4 WTAP
RBP4 EPS15
RBP4 ADRM1
RBP4 F13B
RBP4 CEL
RBP4 POLB
PTPN12 CKAP5
PTPN12 DPYSL3
PTPN12 P4HB
PTPN12 WASF3
PTPN12 COL5A2
PTPN12 FABP5L7
PTPN12 SLN
IGFBP5 ATP6V1B2
IGFBP5 ZFP36L2
IGFBP5 CKM
IGFBP5 ACTA1
IGFBP5 MYH3
IGFBP5 TNNT1
IGFBP5 EEF1A2
IGFBP5 TTN
IGFBP5 HSPA1A
IGFBP5 THBS2
IGFBP5 TNNT3
IGFBP5 SLN
IGFBP5 IFITM1
IGFBP5 COX6A2
IGFBP5 PLA2G2A
IGFBP5 H19
IGFBP5 PCOLCE
IGFBP5 RAD23A
IGFBP5 CRYAB
IGFBP5 MYBPC1
IGFBP5 RNASE1
IGFBP5 MYH2
IGFBP5 MB
IGFBP5 TNNC1
IGFBP5 FHL1
IGFBP5 TNNC2
IGFBP5 MYL1
IGFBP5 COL6A3
IGFBP5 APOD
GNB1 COX6A1
GNB1 ARHGDIB
GNB1 ADAR
GNB1 SFRS4
GNB1 LAPTM5
GNB1 NRIP1
GNB1 FXYD3
GNB1 ODC1
GNB1 DDX5
GNB1 CSNK1D
GNB1 PABPC4
GNB1 PGM1
GNB1 CD180
GNB1 ZNF787
GNB1 SERPINB9
GNB1 TRIP12
GNB1 PCBP1
GNB1 AOC3
GNB1 PPP2R2A
GNB1 EIF4A2
GNB1 SGK1
GNB1 PFKM
GNB1 HADHA
GNB1 CDC16
GNB1 RPS6KA1
GNB1 UBE3C
GNB1 CDC20
GNB1 CAP1
GNB1 MYD88
GNB1 CD72
GNB1 GTF2E1
GNB1 LOC91316
GNB1 CD53
GNB1 HDAC1
GNB1 ACSL1
GNB1 PMAIP1
GNB1 RHOH
GNB1 VAV1
GNB1 CALM3
GNB1 AP2M1
GNB1 TAF10
GNB1 PHC2
GNB1 CYTH1
GNB1 PMS2L3
GNB1 EIF3I
GNB1 EIF4A1
GNB1 ARSB
GNB1 HNRNPA1
GNB1 UBE2D3
GNB1 SERPINA1
GNB1 CORO1A
GNB1 USF2
GNB1 LCK
GNB1 TRA2B
PAICS SERPINB9
PAICS TYMS
PAICS EIF2S3
PAICS HCCS
PAICS ATP5G3
PAICS CKS2
PAICS SNRPD3
PAICS AKR1A1
PAICS NMU
PAICS CCNA2
PAICS FUT8
PAICS MRPL12
PAICS JUNB
PAICS DNAJA1
PAICS CCT5
PAICS NELL2
PAICS TKT
PAICS CDK4
PAICS CKAP5
PAICS PRMT1
PAICS TFRC
PAICS FRY
PAICS C11orf58
PAICS GLO1
PAICS PGK1
SLA GRIK1
SLA GALE
SLA DCTD
SLA SFRS4
SLA PSEN2
SLA PARP4
SLA ANXA3
SLA HIST1H2AC
SLA PRKCB
SLA C1QB
SLA HLTF
SLA AHR
SLA NUMB
SLA AFM
SLA IRF1
SLA TLE1
AKR1B1 ARPC1B
AKR1B1 HEXB
AKR1B1 HNRNPA1
AKR1B1 SNRPF
AKR1B1 PSMD4
AKR1B1 YWHAH
AKR1B1 NONO
AKR1B1 VDAC1
AKR1B1 ATP5J
AKR1B1 CCT4
AKR1B1 CORO1A
AKR1B1 AIMP2
CREM FAM168A
CREM COX6A1
CREM SNRPG
CREM DYNLL1
CREM CBX5
CREM AIMP1
CREM BIRC2
CREM NDUFA9
CREM TOP2A
CREM PSMD4
CREM POLR2J2
CREM RARS
CREM ATP5J
CREM TAF9
CREM CSRP1
CREM M6PR
CREM RBBP7
CREM DAD1
CREM CDKN3
CREM H3F3A
CREM SRI
CREM DLGAP5
CREM XPO1
CREM MED12
CREM CBFB
CREM BCL2A1
CREM GMFB
CREM SSB
CREM SURF1
CREM CCT8
CREM NPPA
KDELR3 CBLB
KDELR3 IKZF1
KDELR3 PSEN2
KDELR3 VLDLR
KDELR3 POLD1
KDELR3 ANXA3
KDELR3 SP140
KDELR3 GALE
KDELR3 GRIK1
KDELR3 GSK3B
KDELR3 C7
KDELR3 IGHM
KDELR3 AFM
KDELR3 IGL@
KDELR3 KDM5A
KDELR3 MTA1
KDELR3 MUM1
KDELR3 DGKA
KDELR3 ANKRD36B
KDELR3 HLTF
KDELR3 NUMB
DPP4 RHD
DPP4 PDE6B
DPP4 GYPE
DPP4 LILRB1
DPP4 RBMY1F
POLR2J2 COX6A1
POLR2J2 PSMD6
POLR2J2 DECR1
POLR2J2 DYNLL1
POLR2J2 RARS
POLR2J2 PSMC2
POLR2J2 POLR2F
POLR2J2 CD79B
POLR2J2 RPL36AL
POLR2J2 POLR2C
POLR2J2 NPPA
POLR2J2 GUK1
CSRP3 GATA1
CSRP3 EMP1
CSRP3 NDUFA5
CSRP3 CRYAA
CSRP3 DES
CSRP3 ACOT7
CSRP3 CKM
CSRP3 ACTA1
CSRP3 MYH3
CSRP3 TNNT1
CSRP3 IDH3G
CSRP3 CTSA
CSRP3 MYL2
CSRP3 TTN
CSRP3 PFKM
CSRP3 TDGF1
CSRP3 PPP1R1A
CSRP3 TNNT3
CSRP3 SLN
CSRP3 CCL13
CSRP3 PCYT1A
CSRP3 NR0B1
CSRP3 GPD2
CSRP3 COX6A2
CSRP3 BLVRA
CSRP3 ACTN3
CSRP3 RIT2
CSRP3 GANAB
CSRP3 MYBPC1
CSRP3 TNNC1
CSRP3 MUC1
CSRP3 MB
CSRP3 FHL1
CSRP3 MYH2
CSRP3 TNNC2
CSRP3 MYL1
CSRP3 RUNX1T1
CSRP3 APOD
MSN PHF15
MSN ITGB1
MSN SIRPA
MSN SFRS4
MSN IKZF1
MSN KIAA0317
MSN SON
MSN CD81
MSN LARP4B
MSN RRAGA
MSN PABPC4
MSN SMAD1
MSN RHOA
MSN CD180
MSN ENPP2
MSN ZYX
MSN RPN2
MSN IRF9
MSN FAM120A
MSN SLC7A6
MSN IL2RG
MSN DNMT1
MSN SARS
MSN NONO
MSN IGFBP3
MSN TTC3
MSN ARHGAP1
MSN SPARC
MSN CAPN1
MSN MYST3
MSN MTA1
MSN PI4KA
MSN COL5A2
MSN FSCN1
MSN ITGB2
MSN SPTAN1
MSN ZNF638
MSN ELMO1
MSN BSG
MSN EFR3A
MSN OAS2
MSN SIK1
MSN KRT4
MSN RFTN1
MSN HTR3A
MSN GAS1
MTIF2 HSP90AA1
MTIF2 XPO1
MTIF2 CCT4
MTIF2 NCL
MTIF2 FNTA
MTIF2 XRCC6
MTIF2 ZNF146
MTIF2 FXR1
MTIF2 VDAC1
MTIF2 HSPE1
MTIF2 LOC100131311
MTIF2 TRIP12
MTIF2 DDX1
MTIF2 RPN2
UPP1 CAMLG
UPP1 TUBA1A
UPP1 SERPINB9
UPP1 GLA
UPP1 LGALS3
UPP1 LGALS1
UPP1 IL1R1
UPP1 S100A11
UPP1 NR1H3
UPP1 ATP5J
UPP1 GNG10
UPP1 APOC1
UPP1 GTF2A2
UPP1 SOX4
UPP1 CD63
UPP1 BLVRA
UPP1 SRI
UPP1 LYL1
UPP1 MAPK6
UPP1 JUNB
UPP1 ATOX1
UPP1 GPNMB
UPP1 SQSTM1
ARID3A PCK2
ARID3A CTRL
ARID3A ZBTB17
ARID3A NR1H3
ARID3A CD63
ARID3A IL6
ARID3A MNDA
ARID3A FCAR
ARID3A WARS
ARID3A TLN2
ARID3A UBTF
ARID3A MBOAT7
ARID3A ZFP36L1
ARID3A TFAP2B
ARID3A YAP1
GABRA3 ERBB3
GABRA3 BRD2
GABRA3 OMD
GABRA3 SCGB2A2
GABRA3 PSEN2
GABRA3 SRPR
GABRA3 SSTR2
GABRA3 GALE
GABRA3 AFM
GABRA3 GPR125
GABRA3 PRKAR1A
GABRA3 HLTF
GABRA3 ANXA3
GABRA3 HLA-DPB1
GABRA3 NUMB
GABRA3 GRIK1
GABRA3 HTR1B
GABRA3 BAT3
BTN3A1 GPD2
BTN3A1 WNT2B
BTN3A1 PSEN2
BTN3A1 FXYD3
BTN3A1 TPM4
BTN3A1 USP11
BTN3A1 ITGB5
BTN3A1 PSMB9
BTN3A1 EMP1
BTN3A1 BTN2A1
BTN3A1 ANXA3
BTN3A1 NACA
BTN3A1 UGCG
BTN3A1 CTSC
BTN3A1 SCG5
BTN3A1 SMA4
BTN3A1 LST1
BTN3A1 HSP90AB1
BTN3A1 CALM2
BTN3A1 GALE
BTN3A1 GRIK1
BTN3A1 HLA-DQB1
BTN3A1 FOXO4
BTN3A1 ARD1A
BTN3A1 TDGF1
BTN3A1 IRF1
BTN3A1 HLTF
BTN3A1 RPN1
BTN3A1 NR0B1
BTN3A1 H1FX
BTN3A1 COL2A1
BTN3A1 GYPE
BTN3A1 SPCS2
BTN3A1 SCGB2A2
BTN3A1 TUFM
BTN3A1 AFM
BTN3A1 TLN2
BTN3A1 PSME1
BTN3A1 RIT2
BTN3A1 LAMB2
BTN3A1 GANAB
BTN3A1 SSX5
BTN3A1 PSMD7
BTN3A1 TXK
BTN3A1 LOC729602
BTN3A1 PDE4C
BTN3A1 NUMB
BTN3A1 GYPB
NDUFA5 SNRPE
NDUFA5 WNT2
NDUFA5 KTN1
NDUFA5 DIRAS1
NDUFA5 FXYD3
NDUFA5 GABPB1
NDUFA5 GPR21
NDUFA5 RAB27B
NDUFA5 SYMPK
NDUFA5 SMAD5
NDUFA5 ATP6V0A1
NDUFA5 SRP72
NDUFA5 MNDA
NDUFA5 CCL13
NDUFA5 NDUFA4
NDUFA5 SERPINB9
NDUFA5 OPRL1
NDUFA5 TAC1
NDUFA5 PEX12
NDUFA5 MTHFD2
NDUFA5 SNAPC1
NDUFA5 MAP2K6
NDUFA5 RPE65
NDUFA5 KCNJ1
NDUFA5 COX6C
NDUFA5 PAFAH1B1
TRIO PRKCI
TRIO PPP4C
TRIO TRIM38
TRIO SDHA
TRIO BRD2
TRIO FXYD3
TRIO SOX4
TRIO CAST
TRIO TRD@
TRIO GSK3B
TRIO GALT
TRIO ANKRD36B
TRIO VASP
TRIO MMP9
TRIO CRYBA1
TRIO ATXN2L
TRIO RBM42
TRIO TNFAIP2
TRIO MBOAT7
MAP3K11 FAM168A
MAP3K11 FAM53B
MAP3K11 PSEN2
MAP3K11 LTF
MAP3K11 H1FX
MAP3K11 GLA
MAP3K11 TRIM26
MAP3K11 WAPAL
MAP3K11 EMP1
MAP3K11 ANXA3
MAP3K11 FXR2
MAP3K11 SART3
MAP3K11 ARID5A
MAP3K11 E2F3
MAP3K11 GALE
MAP3K11 GRIK1
MAP3K11 KIF22
MAP3K11 TDGF1
MAP3K11 NR0B1
MAP3K11 UBTF
MAP3K11 GRIK3
MAP3K11 TNFRSF1B
MAP3K11 AFM
MAP3K11 FXYD3
MAP3K11 POLRMT
MAP3K11 RBMY1F
MAP3K11 MAP2K3
MAP3K11 BMP7
MAP3K11 RIT2
MAP3K11 PRKACA
MAP3K11 LIG1
MAP3K11 BRD3
MAP3K11 C1R
MAP3K11 DEFA6
MAP3K11 DGKZ
MAP3K11 BRPF1
MAP3K11 LAG3
MAP3K11 MUM1
MAP3K11 HLTF
MAP3K11 GPD2
MAP3K11 MED12
MAP3K11 NUMB
MAP3K11 SDHA
YBX1 PSMD14
YBX1 ODC1
YBX1 HMGN2
YBX1 RANBP1
YBX1 SUMO2
YBX1 CALCB
YBX1 CCNA2
YBX1 SDHB
YBX1 RPS7
YBX1 MRPL12
YBX1 MC5R
YBX1 DPM1
YBX1 PSMD8
YBX1 U2AF1
YBX1 RAC2
YBX1 APEX1
YBX1 NEDD8
YBX1 VDAC2
YBX1 SUMO1
YBX1 SRPR
YBX1 MRPS12
YBX1 GMFB
YBX1 MYO5B
YBX1 FXYD3
STRN3 SILV
STRN3 GRIK2
STRN3 MNDA
STRN3 SULT2A1
STRN3 SOX11
STRN3 FXYD3
STRN3 RGS7
STRN3 DIRAS1
STRN3 ACP1
STRN3 SLC12A2
STRN3 GAGE1
STRN3 SMAD3
STRN3 ATP6V0A1
STRN3 MKRN3
STRN3 P2RY2
STRN3 HDAC2
STRN3 KLF3
GCN1L1 CSK
GCN1L1 CKB
GCN1L1 SRPR
GCN1L1 FXYD3
GCN1L1 CD70
GCN1L1 ETF1
GCN1L1 EMP1
GCN1L1 ACPP
GCN1L1 AKR1C1
GCN1L1 NUP188
GCN1L1 KIF22
GCN1L1 BMS1
GCN1L1 TDGF1
GCN1L1 PRKAR2B
GCN1L1 NR0B1
GCN1L1 GALT
GCN1L1 SPG7
GCN1L1 AMFR
GCN1L1 RIT2
GCN1L1 OPN1MW2
GCN1L1 POU2F2
GCN1L1 ADRM1
GCN1L1 INPPL1
GCN1L1 PLSCR1
GCN1L1 AP3D1
GCN1L1 ACTB
GCN1L1 GPD2
GCN1L1 RBM42
GCN1L1 CHERP
GCN1L1 ANP32A
NMI ACSL1
NMI XRCC5
NMI RARS
NMI IFI44L
NMI ALDOA
NMI WASF3
APOD BRD2
APOD RPS26
APOD CXCL9
APOD HLA-DOB
APOD ITGA7
APOD AKR1C1
APOD XBP1
APOD HIST1H2BJ
APOD TMEM97
APOD PSMA1
APOD PRCP
APOD PPP1R1A
APOD PSEN1
APOD SPCS2
APOD SORL1
APOD PSMB8
APOD PSMC2
APOD TP53BP2
APOD CCL13
APOD COL6A1
APOD TCL1A
APOD MAP2K4
RPL7A RPL19
RPL7A FXYD3
RPL7A RPL18A
RPL7A RPS3A
RPL7A RPL4
RPL7A UBA52
RPL7A RPL12
RPL7A MC5R
RPL7A RPL18
RPL7A RPL23
RPL7A RPS17
RPL7A RPL3
RPL7A RPSAP12
RPL7A RPL38
RPL7A SRPR
RPL7A RPS6
RPL7A SLC36A2
ACVRL1 NR0B1
ACVRL1 MATN1
ACVRL1 GPD2
ACVRL1 LYST
ACVRL1 RIT2
ACVRL1 FXR2
ACVRL1 LCK
ACVRL1 HTR2C
ACVRL1 EMP1
ACVRL1 PLG
ACVRL1 CRYBA1
ACVRL1 CXCL12
ACVRL1 RNASE1
ACVRL1 TDGF1
ACVRL1 PDHA1
ACVRL1 IL32
CD52 CD48
CD52 FXR2
CD52 DDX5
CD52 HLA-DPB1
CD52 CD46
CD52 SNX17
CD52 EIF4A2
CD52 SARS
CD52 LOC728849
CD52 IFNGR2
CD52 NCF1C
CD52 FNTA
CD52 RHOH
CD52 CD27
CD52 RPL36AL
CD52 ARHGDIB
CD52 PMS2L3
CD52 SUMO2
CD52 HLA-DMA
CD52 UBE2D3
CD52 TMSB10
CD52 MATR3
CD52 RPL11
CD79B RASL10A
CD79B DYNLL1
CD79B PFDN5
CD79B HIST1H4C
CD79B MYBL1
CD79B CD24
CD79B TLK1
CD79B E2F5
CD79B CD79A
CD79B TCEA1
CD79B PEX12
CD79B ELF1
CD79B ARHGDIB
CD79B CNR1
CD79B PNN
CD79B SDHC
CD79B SYK
CD79B POLR2C
CD79B NPPA
CD40LG IGHM
CD40LG HIST1H2BJ
CD40LG XRCC5
CD40LG FRMPD4
CD40LG SRPR
CD40LG SNRPD3
CD40LG AQP3
CD40LG SET
CD40LG NID2
CD40LG GYPE
CD40LG SNAP25
CD40LG TOP2B
CD40LG PKM2
CD40LG OMP
IL10RB BRD2
IL10RB MPP1
IL10RB LAPTM5
IL10RB KIAA0247
IL10RB BTN3A2
IL10RB IL6
IL10RB NR1I3
IL10RB VASP
IL10RB ETFB
IL10RB ACTA1
IL10RB NR1H3
IL10RB TNNT1
IL10RB TNFRSF1B
IL10RB TTN
IL10RB ARID5A
IL10RB CKM
IL10RB H19
IL10RB GSK3B
IL10RB SLC2A3
IL10RB RELA
IL10RB LOC100131311
IL10RB BMS1
IL10RB MBOAT7
IL10RB SLN
IL10RB MAPKAPK3
IL10RB CRK
IL10RB EGR1
IL10RB LIPA
IL10RB COX6A2
IL10RB HARS
IL10RB GGA3
IL10RB RAD23A
IL10RB LYL1
IL10RB KLF6
IL10RB PSME1
IL10RB HK1
IL10RB EMG1
IL10RB MYBPC1
IL10RB DGKZ
IL10RB ADRM1
IL10RB TNNC1
IL10RB MYOM1
IL10RB INPPL1
IL10RB LAG3
IL10RB MUM1
IL10RB CST2
IL10RB TNNC2
IL10RB MYL1
IL10RB SQSTM1
IL10RB TNFAIP3
IL10RB SDHA
IL10RB GUSB
PLA2G16 NTN3
PLA2G16 BTN3A2
PLA2G16 FXR2
PLA2G16 ITGA7
PLA2G16 WARS
PLA2G16 SEC13
PLA2G16 HLA-DQB1
PLA2G16 MBOAT7
PLA2G16 SLN
PLA2G16 PCYT1A
PLA2G16 RAD23A
PLA2G16 BLVRA
PLA2G16 HBA2
PLA2G16 AIMP2
PLA2G16 ATOX1
PLA2G16 TUBB
RFC3 SERPINB9
RFC3 LCK
SMARCA4 DOCK2
SMARCA4 ELF4
SMARCA4 ADAR
SMARCA4 AIMP2
SMARCA4 PRKCI
SMARCA4 MYBPC2
SMARCA4 PRDM2
SMARCA4 MMP9
SMARCA4 CPSF1
SMARCA4 SART3
SMARCA4 HCFC1
SMARCA4 IFI44L
SMARCA4 MCM6
SMARCA4 HADHB
SMARCA4 UBTF
SMARCA4 LGALS3BP
SMARCA4 NCOR2
SMARCA4 H19
SMARCA4 HNRNPU
SMARCA4 RAD23A
SMARCA4 TUBA4A
SMARCA4 HNRNPK
SMARCA4 BMP7
SMARCA4 PAM
SMARCA4 MAN2B1
SMARCA4 HK1
SMARCA4 SAFB
SMARCA4 PRKACA
SMARCA4 SPTAN1
SMARCA4 CNN2
SMARCA4 ADRM1
SMARCA4 SSRP1
SMARCA4 GLG1
SMARCA4 SMARCC2
SMARCA4 ATXN2L
SMARCA4 CHERP
COX7A2 NUDT1
COX7A2 COX6A1
CYP4F3 GRIK1
CYP4F3 SLC9A6
CYP4F3 FEZ2
CYP4F3 GOLGB1
CYP4F3 AFM
CYP4F3 CR2
CYP4F3 PSEN2
CYP4F3 PRPS1
CYP4F3 DYNLL1
CYP4F3 HLTF
CYP4F3 DDX5
CYP4F3 KIAA0174
CYP4F3 RGS19
CYP4F3 H3F3A
CYP4F3 ANXA3
CYP4F3 NUMB
CYP4F3 SSX5
CYP4F3 FMR1
CYP4F3 CAST
CYP4F3 GALE
UBE2H PHF15
UBE2H CD53
UBE2H FEZ2
UBE2H HSF1
UBE2H GARS
UBE2H HADHA
UBE2H KTN1
UBE2H PRPS1
UBE2H FNTA
UBE2H SFRS4
UBE2H IFI44L
UBE2H WASF3
UBE2H PGM1
UBE2H BAT1
UBE2H R3HDM1
UBE2H PUM1
UBE2H GUSB
UBE2H PAFAH1B1
PSMD4 MYH11
PSMD4 FXYD3
PSMD4 MRPL23
PSMD4 UBB
PSMD4 PWP1
PSMD4 DTYMK
PSMD4 CTDSP2
PSMD4 MEST
PSMD4 TOP1
PSMD4 POLR2F
PSMD4 HTATSF1
PSMD4 PSMC3
PSMD4 PSMC1
PSMD4 CLTC
PSMD4 PPP4C
PSMD4 NONO
PSMD4 KRT1
PSMD4 CCT5
PSMD4 DAP3
PSMD4 PSME1
PSMD4 AP2M1
PSMD4 COPS6
PSMD4 SLC25A4
PSMD4 ANXA2
PSMD4 UFD1L
PSMD4 HNRNPA1
PSMD4 UQCRH
PSMD4 SQSTM1
PSMD4 ATIC
HCP5 TGFB1
HCP5 TMED10
HCP5 PSEN2
HCP5 DEFA6
HCP5 PSMB9
HCP5 ANXA3
HCP5 GRIK1
HCP5 PHF3
HCP5 RAB1A
HCP5 GALE
HCP5 AFM
HCP5 DCTD
HCP5 PPT1
HCP5 CD1C
HCP5 NPC2
HCP5 SLC25A6
HCP5 CBFB
HCP5 HLTF
HCP5 NUMB
AHCY PSMD14
AHCY TOP2A
AHCY EIF2S3
AHCY PRMT1
AHCY MNAT1
AHCY FXYD3
AHCY SERPINB9
AHCY SGCD
AHCY TRAF4
AHCY GATM
AHCY NELL2
AHCY KRT5
AHCY SLC25A5
AHCY PKM2
PDHB ARMCX6
PDHB COX6A1
PDHB SON
PDHB SERPINB9
PDHB FNTA
PDHB RPA2
PDHB CPSF6
PDHB PWP1
PDHB NACA
PDHB DCTN2
PDHB SNRPD3
PDHB CAPZA1
PDHB PPP2R2A
PDHB UQCRC1
PDHB NDUFB7
PDHB PTMA
PDHB NCL
PDHB CDC37
PDHB STXBP3
PDHB PRCP
PDHB SARS
PDHB GTF2A2
PDHB PARK7
PDHB CALR
PDHB U2AF1
PDHB HMGN3
PDHB ECH1
PDHB LOC100131311
PDHB HTR2C
PDHB ANXA2
PDHB HDLBP
PDHB ATP5G2
PDHB PFKL
PDHB SSR2
PDHB USP7
PDHB CORO1A
PDHB NPPA
PDHB IK
PDHB SSB
PDHB ESD
KNTC1 USP13
KNTC1 KIF11
KNTC1 WASF3
KNTC1 SUMO1
KNTC1 RNPS1
KNTC1 IFI44L
KNTC1 MCM6
KNTC1 TAF7
KNTC1 GATAD1
KNTC1 GINS1
DEK PTGES3
DEK CCT2
DEK UBE2D3
DEK SERPINB9
MPI ACLY
MPI NARS
MPI FCAR
MPI ANXA11
RGR WNT2B
RGR SRPR
RGR CD70
RGR TFF2
RGR SLC12A2
RGR FAM53B
RGR GPR21
RGR LRP2
RGR ASMT
RGR RGS19
RGR MAZ
RGR SARS
RGR CTLA4
RGR FILIP1L
RGR IGHM
RGR NOVA1
RGR MCM4
RGR SELPLG
RGR PSME3
RGR OMP
RGR EEF2
RGR RGS7
RGR SUMO1
RGR ADH6
RGR CHN2
RGR CDC37
RGR ARHGEF1
C5AR1 MYH11
C5AR1 POFUT1
C5AR1 CD81
C5AR1 ARHGAP1
C5AR1 NMU
C5AR1 IL6
C5AR1 HSPA1A
C5AR1 GPNMB
C5AR1 YAP1
C5AR1 PCOLCE
C5AR1 NDRG1
C5AR1 COL6A3
C5AR1 TNFAIP3
C5AR1 IL1R1
C5AR1 ITGB2
C5AR1 GRN
CD63 TUBA1A
CD63 LGALS3
CD63 RARS
CD63 IFI30
CD63 ARHGDIA
CD63 WARS
CD63 ATP6V1B2
CD63 PSME2
CD63 ACOT7
CD63 NKG7
CD63 NR1H3
CD63 AIF1
CD63 RABGGTB
CD63 LST1
CD63 MYL12A
CD63 HSPA1A
CD63 RPA1
CD63 SERPINA1
CD63 CSRP1
CD63 HEXB
CD63 SAT1
CD63 TCF3
CD63 FEZ1
CD63 SELPLG
CD63 GLUL
CD63 SOD2
CD63 NPC2
CD63 BLVRA
CD63 PSME1
CD63 AIM1
CD63 PDXK
CD63 GNLY
CD63 IFI27
CD63 CSTB
CD63 MGAT1
CD63 TMSB10
CD63 DYNLT1
CD63 CDKN1A
CD63 FBP1
CD63 IL32
NEDD8 PABPC1
NEDD8 NR0B1
NEDD8 GPD2
NEDD8 CTNNA2
NEDD8 PHB2
NEDD8 PTGES3
NEDD8 MRPS12
NEDD8 SPINK1
NEDD8 EMP1
NEDD8 RPL36AL
NEDD8 RIT2
NEDD8 TDGF1
NEDD8 LOC91316
NEDD8 ATP5G3
RPL3 RPL19
RPL3 RPL4
RPL3 RPL9
RPL3 ACTC1
RPL3 RPL8
RPL3 RPS21
RPL3 PRR4
RPL3 FXYD3
RPL3 DRD1
RPL3 RPS17
RPL3 RPL18A
RPL3 CDKL1
RPL3 SRPR
RPL3 RPL10A
RPL3 SLC36A2
RPL3 HOXA5
CXCR5 PABPC1
CXCR5 AARS
CXCR5 NONO
CXCR5 DDX10
CXCR5 POLRMT
CXCR5 IFI44L
CXCR5 AP2M1
CXCR5 BMS1
SMARCC2 SPTAN1
SMARCC2 MED12
SMARCC2 CHD4
SMARCC2 AMFR
SMARCC2 UCP2
SMARCC2 HK1
SMARCC2 LRRC32
SMARCC2 LTBP2
SMARCC2 PHF16
SMARCC2 POLR2A
SMARCC2 SEC24C
SMARCC2 CD7
RB1CC1 MORC3
RB1CC1 PSEN2
RB1CC1 FNTA
RB1CC1 NSMAF
RB1CC1 ANXA3
RB1CC1 IFI44L
RB1CC1 GALE
RB1CC1 GRIK1
RB1CC1 HLTF
RB1CC1 TYRP1
RB1CC1 AFM
RB1CC1 H3F3A
RB1CC1 DDX21
RB1CC1 TOP2B
RB1CC1 EFR3A
RB1CC1 TANK
RB1CC1 GNG11
RB1CC1 NUMB
NCK1 GRIK1
NCK1 IFITM1
NCK1 UQCRC2
NCK1 TRA2A
NCK1 EIF4A2
NCK1 TMED10
NCK1 DUSP1
NCK1 PSEN2
NCK1 ANXA3
NCK1 UBE2D3
NCK1 GALE
NCK1 AFM
NCK1 ARPC4
NCK1 IFNGR1
NCK1 MATR3
NCK1 NUMB
NCK1 TPSAB1
NCK1 HLTF
TPM1 PLIN2
TPM1 PSEN2
TPM1 TAX1BP3
TPM1 PEA15
TPM1 LGALS3
TPM1 ZFP36L2
TPM1 GLMN
TPM1 IL1R1
TPM1 COL1A1
TPM1 GALE
TPM1 NNMT
TPM1 COL15A1
TPM1 GRIK1
TPM1 INHBA
TPM1 NRIP1
TPM1 PCOLCE
TPM1 SARS
TPM1 THBS2
TPM1 CST2
TPM1 ANXA3
TPM1 MMP1
TPM1 AFM
TPM1 PLOD2
TPM1 COL9A2
TPM1 LUM
TPM1 NUMB
TPM1 RNASE1
TPM1 DDX5
TPM1 SPARC
TPM1 CTGF
TPM1 HLTF
TPM1 PMP22
ANKRD36B CBLB
ANKRD36B IKZF1
ANKRD36B LOC728844
ANKRD36B FCAR
ANKRD36B OAS1
ANKRD36B IFI44L
ANKRD36B CD44
ANKRD36B KIF2A
ANKRD36B ZRSR2
ANKRD36B XAF1
ANKRD36B NFATC3
ANKRD36B FYN
ANKRD36B TFAP2B
ANKRD36B LIMS1
ANKRD36B TEP1
ANKRD36B KDM5A
ANKRD36B GLG1
AMD1 PSMD14
AMD1 EIF2S2
AMD1 GLUD1
AMD1 VDAC2
AMD1 NAMPT
AMD1 EIF4A2
AMD1 RARS
AMD1 PSMA1
AMD1 CDC16
AMD1 CD164
AMD1 ATF4
AMD1 DCTD
AMD1 TPM4
AMD1 UCHL1
AMD1 TAF10
AMD1 HMGN3
AMD1 PRDX3
AMD1 RPL36AL
AMD1 BAT1
AMD1 IDH1
AMD1 CORO1A
AMD1 UQCRC2
AMD1 SUMO2
AMD1 PRKCB
AMD1 CBFB
AMD1 PLSCR1
AMD1 PSMC2
AMD1 C11orf58
AMD1 ATP5O
MYH11 ITGA7
MYH11 PDE6B
MYH11 BST2
MYH11 DPM1
MYH11 MPST
MYH11 PSMC1
MYH11 RARB
MYH11 TNNC1
MYH11 NR0B1
MYH11 PCOLCE
MYH11 CTSB
MYH11 PRKACA
MYH11 TDGF1
MYH11 AK1
MYH11 MYL3
MYH11 MATN1
MYH11 GYPB
MYH11 REG3A
MYH11 COL15A1
MYH11 MOG
MYH11 DHRS2
MYH11 CST2
MYH11 PPP1R1A
MYH11 HNRNPK
MYH11 HTR2C
MYH11 HK1
MYH11 NDRG1
MYH11 ALDOA
MYH11 MYBPC1
MYH11 KLRC2
MYH11 CKM
MYH11 TNNC2
MYH11 MYL1
MYH11 RBM42
MYH11 TLR1
MYH11 RBM34
MYH11 TFF2
MYH11 EMP1
MYH11 PLG
MYH11 LGALS1
MYH11 ZNF787
MYH11 ACTA1
MYH11 TNNT1
MYH11 MIF
MYH11 PPFIA1
MYH11 CNN1
MYH11 TATDN2
MYH11 CD7
MYH11 ATP6AP1
MYH11 COX6A2
MYH11 RAD23A
MYH11 CAPN1
MYH11 ADRM1
MYH11 DDT
MYH11 TRBV5-4
MYH11 GPD2
MYH11 POLB
MYH11 VLDLR
MYH11 ITGB5
MYH11 HLA-F
MYH11 SCG5
MYH11 TTN
MYH11 NEDD4
MYH11 RPS9
MYH11 COL2A1
MYH11 NR1H3
MYH11 RIT2
MYH11 SSX5
MYH11 STAG1
MYH11 CTNND2
MYH11 CEL
SEC61B CAPZA1
SEC61B CKAP5
SEC61B SERPINB9
SEC61B CTNNA2
SEC61B PIM1
SEC61B CKS2
SEC61B FXYD3
SEC61B PSMA1
SEC61B ANXA5
SEC61B BCL2A1
SEC61B MRPS22
SEC61B NDUFA4L2
SEC61B BIK
SEC61B GINS1
N4BP2L1 GRIK1
N4BP2L1 GALE
N4BP2L1 PSEN2
N4BP2L1 MEF2A
N4BP2L1 DDX5
N4BP2L1 AFM
N4BP2L1 HLTF
N4BP2L1 ANXA3
N4BP2L1 NUMB
N4BP2L1 ITK
APOC4 CTNNA2
APOC4 COX6A2
APOC4 CYP27A1
APOC4 CSTB
APOC4 TTN
APOC4 CKM
APOC4 MYBPC1
APOC4 TNNT1
APOC4 TNNC2
APOC4 MYL1
APOC4 CST2
APOC4 CHI3L1
APOC4 ACTA1
APOC4 TNNC1
ZNF197 SGCD
ZNF197 PPFIA1
ZNF197 ANXA13
ZNF197 P11
ZNF197 C9
UBE2D2 CAMP
UBE2D2 RANBP1
UBE2D2 AIP
UBE2D2 ERP29
UBE2D2 FXYD3
UBE2D2 HLA-DMA
UBE2D2 HMGN2
UBE2D2 PSMA1
UBE2D2 HIST1H2BE
UBE2D2 YWHAZ
UBE2D2 SRPR
UBE2D2 KLRC2
UBE2D2 KRT5
UBE2D2 MRPL49
UBE2D2 ARHGEF1
UBE2D2 GTF2A2
UBE2D2 BCAP31
RHOA CD81
RHOA GGA3
RHOA SMAD3
RHOA HADHA
RHOA UQCRC1
RHOA EFEMP2
RHOA STXBP3
RHOA DYRK1A
RHOA LOC100131311
RHOA CHI3L2
RHOA IFNGR2
RHOA SUPT5H
RHOA GRK5
RHOA PPP1R11
RHOA COMMD1
RHOA ECH1
RHOA MAN2A1
RHOA NIACR2
RHOA P4HB
RHOA SCRN1
RHOA SUMO1
RHOA NUBP1
RHOA TBCB
RHOA YWHAB
ITPR1 MATN1
ITPR1 GLDC
ITPR1 TMED10
ITPR1 NR0B1
ITPR1 TNFRSF17
ITPR1 KIAA0247
ITPR1 FNTA
ITPR1 SMARCA2
ITPR1 EMP1
ITPR1 ANXA3
ITPR1 TRIP12
ITPR1 HHEX
ITPR1 PRKACB
ITPR1 FRY
ITPR1 GRIK1
ITPR1 ZNF146
ITPR1 GALE
ITPR1 PSEN2
ITPR1 LAMP1
ITPR1 TDGF1
ITPR1 HLTF
ITPR1 FILIP1L
ITPR1 IRF9
ITPR1 AFM
ITPR1 ANXA6
ITPR1 RIT2
ITPR1 RNASE6
ITPR1 FBLN2
ITPR1 RNASE1
ITPR1 PRKCB
ITPR1 CD3D
ITPR1 PURA
ITPR1 MATR3
ITPR1 GPD2
ITPR1 NUMB
CYP3A4 EPRS
CYP3A4 NOLC1
CYP3A4 RASSF2
CYP3A4 SPCS2
CYP3A4 CPSF1
IGF1 STARD3
IGF1 CD46
IGF1 ZNF787
IGF1 LOC728849
IGF1 SIK1
IGF1 FAS
IGF1 GNG11
IGF1 COL6A1
IGF1 ZYX
IGF1 GAS1
IGF1 ZNF91
PIK3R1 BRD2
PIK3R1 ACTG2
PIK3R1 PNRC1
PIK3R1 LRBA
PIK3R1 IGL@
PIK3R1 SPINK1
S100A11 PPP4C
S100A11 MT1A
S100A11 SPARC
S100A11 HSD11B1
S100A11 PLD3
S100A11 IFI30
S100A11 GLUL
S100A11 YAP1
S100A11 SERPINA1
S100A11 IFNGR2
S100A11 ANXA2
S100A11 SIRPA
RAB27B CLU
RAB27B GABPB1
RAB27B SNCA
RAB27B MKRN3
RAB27B DIRAS1
RAB27B SLC12A2
RAB27B PABPC4
RAB27B GPR21
RAB27B KLF3
RAB27B GLMN
RAB27B ASMT
RAB27B TCF19
RAB27B SMAD5
RAB27B SULT2A1
RAB27B KCNJ6
RAB27B ABCD2
RAB27B TFAP2C
RAB27B CHI3L2
RAB27B DLG2
RAB27B MNDA
RAB27B CCL13
RAB27B ILF2
RAB27B ZNF169
RAB27B IFNA2
RAB27B SELPLG
RAB27B ACP1
RAB27B AIMP2
RAB27B RGS7
RAB27B TANK
RAB27B CHN2
RAB27B RPE65
RAB27B MAP2K6
RAB27B CFD
RAB27B KCNJ1
AIP ARPC1B
AIP ARMCX6
AIP RPS26
AIP TNFRSF17
AIP FXYD3
AIP RNASE6
AIP PFN1
AIP VDAC2
AIP SNCA
AIP GPS1
AIP POLR2G
AIP ZNF131
AIP ERP29
AIP KRT1
AIP ZNF35
AIP CORO1B
AIP POLR2L
AIP RPL36AL
AIP CDC123
AIP ARHGDIB
AIP SLC25A6
AIP DCI
AIP NUP205
AIP HLA-C
AIP SRPR
AIP SSR2
AIP TXN2
AIP ERBB3
AIP UQCRH
AIP SURF1
KCNJ6 SNCA
KCNJ6 SOX11
KCNJ6 SILV
KCNJ6 FXYD3
KCNJ6 SLC12A2
KCNJ6 GPR21
KCNJ6 GLMN
KCNJ6 AOC3
KCNJ6 TFAP2C
KCNJ6 SYMPK
KCNJ6 SMAD5
KCNJ6 SULT2A1
KCNJ6 UCHL1
KCNJ6 ZNF146
KCNJ6 ZNF169
KCNJ6 C7
KCNJ6 ATP6V0A1
KCNJ6 MKRN3
KCNJ6 DLG2
KCNJ6 CCL13
KCNJ6 SGCD
KCNJ6 OPRL1
KCNJ6 GRIK3
KCNJ6 PPP2CA
KCNJ6 VSNL1
KCNJ6 GAGE1
KCNJ6 RBMY1F
KCNJ6 PEX12
KCNJ6 IK
KCNJ6 MNDA
KCNJ6 RPE65
KCNJ6 MAP2K6
KCNJ6 HMOX1
KCNJ6 KCNJ1
MYL12A PPP1CB
MYL12A DARS
MYL12A CD72
MYL12A FXYD3
MYL12A ANXA5
MYL12A ELF1
MYL12A IRF9
MYL12A CD46
MYL12A MAPRE1
MYL12A CIRBP
MYL12A ARL1
MYL12A MORF4L2
MYL12A CD164
MYL12A XBP1
MYL12A LOC100131311
MYL12A KYNU
MYL12A ITK
MYL12A FILIP1L
MYL12A DCTD
MYL12A NPAT
MYL12A SPCS2
MYL12A RBMY1F
MYL12A YWHAZ
MYL12A RPL36AL
MYL12A BAT1
MYL12A MOBKL1B
MYL12A SNRNP27
MYL12A CNR1
MYL12A SRPR
MYL12A KLHDC10
MYL12A ACTN3
MYL12A SNAP25
MYL12A YWHAB
NMU RBM6
NMU DARS
NMU MTA1
NMU ACTG2
NMU ADRM1
NMU GRIA3
NMU YWHAH
NMU PCCB
NMU CHD4
NMU CNN1
NMU COX6B1
NMU ARSD
NMU P11
NMU PSG3
NMU MBOAT7
NMU MYL9
RPS6KA1 PHF15
RPS6KA1 PARK7
RPS6KA1 CTSH
RPS6KA1 HLA-A
RPS6KA1 LAPTM5
RPS6KA1 FXYD3
RPS6KA1 CD48
RPS6KA1 HNRNPK
RPS6KA1 CCK
RPS6KA1 CD44
RPS6KA1 ACO2
RPS6KA1 PPP2R2A
RPS6KA1 ARHGAP25
RPS6KA1 LOC91316
HNRNPA2B1 XRCC6
HNRNPA2B1 EWSR1
HNRNPA2B1 NUP205
HNRNPA2B1 SLC2A5
HNRNPA2B1 METAP1
HNRNPA2B1 NCL
HNRNPA2B1 RNPS1
HNRNPA2B1 EIF3F
HNRNPA2B1 CCT6A
HNRNPA2B1 CLTC
HNRNPA2B1 SART3
HNRNPA2B1 EXOSC7
HNRNPA2B1 NASP
HNRNPA2B1 HERPUD1
EIF3B PABPC1
EIF3B ATP5D
EIF3B GARS
EIF3B GOT1
EIF3B CCNE1
EIF3B HARS
EIF3B FAM3A
EIF3B POLD2
EIF3B ABI2
EIF3B FAM50A
EIF3B CSDA
EIF3B CKAP4
EIF3B VDAC1
EIF3B UNG
EIF3B CST2
EIF3B MCM3
ATP2A1 MKI67
ATP2A1 ITGB5
ATP2A1 COL3A1
ATP2A1 NKG7
ATP2A1 TNNT1
ATP2A1 PRMT2
ATP2A1 TTN
ATP2A1 CKM
ATP2A1 ACTA1
ATP2A1 TNNT3
ATP2A1 SLN
ATP2A1 MYL1
ATP2A1 COX6A2
ATP2A1 H19
ATP2A1 RB1
ATP2A1 BLVRA
ATP2A1 ARPC4
ATP2A1 MYOM1
ATP2A1 PDXK
ATP2A1 MYBPC1
ATP2A1 SAA1
ATP2A1 TNNC1
ATP2A1 MUM1
ATP2A1 TNNC2
ATP2A1 CEL
IRF9 BRD2
IRF9 TMED10
IRF9 PSEN2
IRF9 FXYD3
IRF9 DDX5
IRF9 ANXA3
IRF9 HADHA
IRF9 ZFP36
IRF9 PARP4
IRF9 SLC20A1
IRF9 GALE
IRF9 GRIK1
IRF9 CD164
IRF9 LAMP1
IRF9 AFM
IRF9 DDOST
IRF9 MAN2A1
IRF9 ELF1
IRF9 DMC1
IRF9 TPSAB1
IRF9 HLA-A
IRF9 JUNB
IRF9 GPSM3
IRF9 CBFB
IRF9 SRPR
IRF9 HLTF
IRF9 CST3
IRF9 NUMB
UCHL1 FDPS
UCHL1 NPPA
UCHL1 TOP2A
UCHL1 UQCRC2
UCHL1 GSTP1
UCHL1 SERPINB9
UCHL1 COX5A
UCHL1 CBS
UCHL1 FNTA
UCHL1 ACOT7
UCHL1 MANF
TCFL5 HCFC1
TCFL5 RASSF2
TCFL5 RRP1B
TCFL5 CFLAR
TCFL5 MPRIP
TCFL5 HDAC2
RNPS1 FEZ2
RNPS1 FRZB
RNPS1 RAD23B
RNPS1 TNIP1
RNPS1 CCNF
RNPS1 UBB
RNPS1 MYH10
RNPS1 NONO
RNPS1 PCBP1
RNPS1 RPN2
RNPS1 DAZAP2
RNPS1 UQCRC1
RNPS1 FARSA
RNPS1 EFEMP2
RNPS1 NCL
RNPS1 TOPBP1
RNPS1 TOP1
RNPS1 PSMC1
RNPS1 RAE1
RNPS1 NASP
RNPS1 PARK7
RNPS1 IGHM
RNPS1 PPP1R11
RNPS1 USP10
RNPS1 PFKP
RNPS1 ATP6V0C
RNPS1 HNRNPK
RNPS1 AP2M1
RNPS1 HNRNPM
RNPS1 H3F3A
RNPS1 SAFB
RNPS1 ESPL1
RNPS1 EIF3I
RNPS1 SDHA
RNPS1 EWSR1
RNPS1 EIF4A3
RNPS1 HNRNPA1
RNPS1 RFC4
RNPS1 CNBP
RNPS1 SUMO1
RNPS1 FAM50A
RNPS1 FAS
RNPS1 TBCB
RNPS1 MAP3K4
RNPS1 UBXN4
RNPS1 GRB2
UBC KIAA0226
UBC SAA1
UBC CKM
UBC ACTA1
UBC BMP7
UBC CARS
UBC TTN
UBC MYBPC1
UBC GNG10
UBC TNNC2
UBC SAT1
UBC LIPA
UBC COX6A2
UBC H19
UBC PLOD2
UBC TUBA4A
UBC HNRNPK
UBC TNNT1
UBC G0S2
UBC TNNC1
UBC PRPS1
UBC MYL1
UBC CHERP
UBC SPINT2
RNASE1 CLU
RNASE1 EMP1
RNASE1 TMED10
RNASE1 RIT2
RNASE1 ANXA5
RNASE1 TFF2
RNASE1 TGFBR2
RNASE1 CAPN2
RNASE1 IDH3G
RNASE1 NNMT
RNASE1 CENPA
RNASE1 PPT1
RNASE1 LOC728849
RNASE1 NR0B1
RNASE1 FRY
RNASE1 IGFBP3
RNASE1 PLOD2
RNASE1 MYO5B
RNASE1 LUM
RNASE1 IGL@
RNASE1 CXCL12
RNASE1 COL1A2
RNASE1 TDGF1
RNASE1 SPARC
RNASE1 NR6A1
RNASE1 GPD2
RNASE1 CST3
RNASE1 GATAD1
RNASE1 COL4A1
STAT6 SATB1
STAT6 ARHGDIB
STAT6 IDH1
STAT6 MAD1L1
STAT6 SILV
STAT6 ARF6
STAT6 FKBP2
STAT6 FCGRT
STAT6 SFRS3
STAT6 PCBP2
STAT6 MBOAT7
STAT6 PAFAH1B1
EEF2 NR0B1
EEF2 PSEN2
EEF2 CD81
EEF2 AIMP1
EEF2 EMP1
EEF2 ANXA3
EEF2 HDAC2
EEF2 GRIK1
EEF2 GALE
EEF2 AFM
EEF2 UBA52
EEF2 HSP90AB1
EEF2 RPS28
EEF2 PHB
EEF2 BLK
EEF2 RPS7
EEF2 PSAP
EEF2 TDGF1
EEF2 ALOX15
EEF2 RPL9
EEF2 KLRD1
EEF2 PRR4
EEF2 RIT2
EEF2 IGL@
EEF2 SLC25A6
EEF2 ANXA2
EEF2 PABPC1
EEF2 SRPR
EEF2 SSR2
EEF2 TRBV5-4
EEF2 HLTF
EEF2 GPD2
EEF2 PTMA
EEF2 NAE1
EEF2 NUMB
EEF2 FXYD3
EEF2 ATP5O
SLAMF1 DGKD
SLAMF1 CP
SLAMF1 SERPINB9
SLAMF1 LMO2
SLAMF1 LYZ
SLAMF1 CLEC2B
SLAMF1 KLRK1
SLAMF1 MT2A
SLAMF1 NARS
SLAMF1 ARPC4
SLAMF1 NRIP1
SLAMF1 MMP7
SLAMF1 MYBPC2
SLAMF1 ITK
SLAMF1 NPPA
SLAMF1 SPINT2
FDFT1 NID2
FDFT1 PPIA
FDFT1 XRCC6
FDFT1 HNRNPA1
FDFT1 PMS2L5
FDFT1 FXYD3
FDFT1 FXR1
FDFT1 SRPR
TRAP1 RASL10A
TRAP1 GADD45A
TRAP1 FXYD3
TRAP1 EMP1
TRAP1 GYPE
TRAP1 EXOSC7
TRAP1 KIF2C
TRAP1 EBI3
TRAP1 CDKN1A
TRAP1 PKM2
TRAP1 TDGF1
TRAP1 NR0B1
TRAP1 EIF2S1
TRAP1 GARS
TRAP1 HIST1H2BJ
TRAP1 SCGB2A2
TRAP1 CCT5
TRAP1 RIT2
TRAP1 FANCA
TRAP1 IGL@
TRAP1 BTN2A1
TRAP1 CAD
TRAP1 OMP
TRAP1 ESPL1
TRAP1 POLD2
TRAP1 FRZB
TRAP1 NEK2
TRAP1 GPD2
TRAP1 TLN2
TRAP1 PLCD1
TRAP1 SPINT2
CNBP WNT2B
CNBP MPP1
CNBP SON
CNBP CXCL9
CNBP RING1
CNBP GYPB
CNBP HLA-DPB1
CNBP RPIA
CNBP RPL6
CNBP BTG2
CNBP ZNF146
CNBP SERPINB3
CNBP AMELY
CNBP SPCS2
CNBP CCT5
CNBP ICAM1
CNBP PCTK3
CNBP MGAT1
CNBP SFTPA1B
CNBP ACTB
CNBP UBXN4
CNBP CHERP
CNBP H3F3A
CCT4 MAPRE1
CCT4 UBB
CCT4 C1D
CCT4 CCT5
CCT4 CTNNB1
CCT4 VDAC2
CCT4 CORO1A
CCT4 PRKCI
CCT4 GLRX
CCT4 CLTC
CCT4 PSMC1
CCT4 MDH1
CCT4 CCT8
CCT4 NPPA
TBCB SFRS4
TBCB HIST1H2BE
TBCB FXYD3
TBCB COX6B1
TBCB ARHGDIA
TBCB CHMP1A
TBCB ZNF74
TBCB PRMT2
TBCB LOC729991
TBCB CAP1
TBCB DYRK1A
TBCB LOC100131311
TBCB MAP3K4
TBCB RPN1
TBCB PARK7
TBCB C16orf35
TBCB U2AF1
TBCB RAD23A
TBCB PSMC1
TBCB PSME1
TBCB AP2M1
TBCB PTDSS1
TBCB BAT1
TBCB ARHGDIB
TBCB MOBKL1B
TBCB EIF3CL
TBCB PEBP1
TBCB MTA1
TBCB KIAA0174
TBCB CORO1A
TBCB FKBP2
TBCB RBM42
TBCB MAPKAPK3
AK1 BRD2
AK1 WNT2B
AK1 CTNNA2
AK1 IKZF1
AK1 TGFBR2
AK1 SRPR
AK1 ZNF74
AK1 RPIA
AK1 GPS1
AK1 IDH3G
AK1 SMA4
AK1 PTMA
AK1 MIF
AK1 STARD3
AK1 RGS19
AK1 CAP1
AK1 MYD88
AK1 RAE1
AK1 GALT
AK1 VSNL1
AK1 CAST
AK1 P2RY2
AK1 KLRC2
AK1 CALM3
AK1 CCK
AK1 SDHA
BGN CFB
BGN HADHA
BGN FXYD3
BGN FXR2
BGN FUT6
BGN MATN1
BGN IGHG1
BGN EMP1
BGN CD3E
BGN RPL6
BGN CHD4
BGN FOXO4
BGN TDGF1
BGN RPS27
BGN NR0B1
BGN RIT2
BGN FBLN2
BGN GANAB
BGN HTN1
BGN UBE2I
BGN FAS
BGN CFD
BGN GPD2
BIK MTHFD2
BIK LMO2
BIK CKS2
BIK H2AFZ
BIK CEP57
BIK CDC123
BIK MCM3
POLR2C HIST1H2BE
POLR2C HERPUD1
POLR2C SYK
POLR2C ARPC4
POLR2C ATM
POLR2C RNF103
ITGB1 MPP1
ITGB1 GLDC
ITGB1 ALAS1
ITGB1 COL1A1
ITGB1 TSG101
ITGB1 NPPA
ITGB1 MAPRE1
ITGB1 NCOA4
ITGB1 PSMD6
ITGB1 MORF4L2
ITGB1 IFI44L
ITGB1 GNG10
ITGB1 COPB1
ITGB1 RPN1
ITGB1 CFH
ITGB1 SLC2A5
ITGB1 CTNNB1
ITGB1 LOC100131311
ITGB1 UQCRC2
ITGB1 SLC9A6
ITGB1 COL3A1
ITGB1 XPO1
ITGB1 P4HB
ITGB1 TXNRD1
ITGB1 WASF3
ITGB1 CD99
ITGB1 IFI44
ITGB1 COL6A3
ITGB1 COL4A1
ITGB1 ESD
CXCR3 CALR
CXCR3 LST1
CXCR3 NDUFA9
CXCR3 CST2
ALAS1 NR0B1
ALAS1 LILRB4
ALAS1 GPD2
ALAS1 TXNRD1
ALAS1 TFRC
ALAS1 ASAH1
ALAS1 GPNMB
ALAS1 ATP6V1B2
ALAS1 EMP1
ALAS1 ACOT7
ALAS1 COL6A3
ALAS1 RIT2
ALAS1 LTA4H
ALAS1 TDGF1
SRP9 EIF4G2
SRP9 CCNG1
SRP9 PPP2R2A
SRP9 TSN
SRP9 COX7B
SRP9 COPS5
SRP9 ATP5J
SRP9 AIMP1
SRP9 NPPA
SRP9 ATP5C1
PRKX GRIK1
PRKX NR0B1
PRKX GPD2
PRKX CTSO
PRKX PSEN2
PRKX ZNF160
PRKX TSNAX
PRKX MAP2K3
PRKX GALE
PRKX AFM
PRKX RIT2
PRKX HLTF
PRKX EMP1
PRKX ANXA3
PRKX NUMB
PRKX TDGF1
PRKX YAP1
IL1A LOC153346
IL1A HOXA5
IL1A NCAM1
IL1A AADAC
IL1A HLA-DQB1
DAZAP2 EEF1D
DAZAP2 IGFBP3
DAZAP2 TNFRSF17
DAZAP2 IFI44L
DAZAP2 LAPTM5
DAZAP2 KIAA0226
DAZAP2 HNRNPK
DAZAP2 TNIP1
DAZAP2 HERPUD1
DAZAP2 PTDSS1
DAZAP2 PSME1
DAZAP2 CAP1
DAZAP2 DYRK1A
DAZAP2 GSTP1
DAZAP2 SURF1
POLR2G CD38
POLR2G HIST1H2AC
POLR2G SERPINB9
POLR2G PFDN5
POLR2G HHEX
POLR2G TAF7
POLR2G SCARF1
POLR2G SPCS2
POLR2G F13A1
POLR2G KRT10
POLR2G RRAGA
POLR2G PMS2L3
POLR2G EPS15
POLR2G TUFM
POLR2G ELMO1
POLR2G CBFB
POLR2G PPP3CB
PTPN7 CLU
PTPN7 TGFB1
PTPN7 FAM53B
PTPN7 TFF2
PTPN7 HIST1H4C
PTPN7 PRKAG1
PTPN7 LST1
PTPN7 CDC20
PTPN7 LOC91316
PTPN7 CD79A
PTPN7 CTSH
PTPN7 GYPE
PTPN7 FXYD3
PTPN7 GATM
PTPN7 IGL@
PTPN7 CORO1B
PTPN7 NUP188
PTPN7 EIF4A1
PTPN7 CDC37
PTPN7 IL32
RPS28 RPS27
RPS28 SRPR
RPS28 RPL38
RPS28 RPL18
RPS28 FXYD3
RPS28 C9
RPS28 RPL13
RPS28 RPL11
RPS28 GNL1
RPS28 RPS3
IRF7 MYBPC2
IRF7 CKM
IRF7 ACTA1
IRF7 TNNT1
IRF7 TTN
IRF7 IFI44L
IRF7 MBOAT7
IRF7 COX6A2
IRF7 H19
IRF7 HK1
IRF7 MYBPC1
IRF7 IFI27
IRF7 TNNC1
IRF7 SRPR
IRF7 LGALS9
IRF7 TNNC2
IRF7 MYL1
MCM6 NDUFA9
MCM6 E2F3
MCM6 TOP2A
MCM6 NCL
MCM6 LOC729991
MCM6 HTATSF1
MCM6 CLTC
MCM6 PSMB7
MCM6 MCM2
MCM6 GINS1
MCM6 PARK7
MCM6 MCM4
MCM6 H3F3A
MCM6 ALDOA
MCM6 KPNA2
MCM6 HNRNPA1
MCM6 RFC4
MCM6 MLH1
MCM6 MCM3
PDE6H MATN1
PDE6H NR0B1
PDE6H EMP1
PDE6H GOLGA4
PDE6H PSG3
PDE6H SATB1
PDE6H NEDD4
PDE6H SERPINA1
PDE6H TDGF1
PDE6H ITGA2B
PDE6H ACSM3
PDE6H FRY
PDE6H RIT2
PDE6H ICAM1
PDE6H PHF3
PDE6H GPD2
PDE6H SNAP25
PDE6H MAP2K4
PSMC3 PPP4C
PSMC3 CKAP5
PSMC3 UQCRC1
PSMC3 PSMD11
PSMC3 NDUFA9
PSMC3 ACLY
PSMC3 PSMB7
TGIF1 POU2F2
TGIF1 MTHFD2
TGIF1 SPCS2
TGIF1 PIM1
TGIF1 IL6
TGIF1 HSP90AA1
TGIF1 HIST2H2AA3
TGIF1 MRPS22
TGIF1 HSPE1
TGIF1 AIMP2
TGIF1 PPIB
TGIF1 ATIC
TGIF1 HTR3A
TGIF1 DAZL
MAPKAPK3 PSEN2
MAPKAPK3 BTN3A2
MAPKAPK3 LTF
MAPKAPK3 NR1I3
MAPKAPK3 PSME2
MAPKAPK3 BCR
MAPKAPK3 FKBP5
MAPKAPK3 AIF1
MAPKAPK3 GZMB
MAPKAPK3 FXR1
MAPKAPK3 GRIK1
MAPKAPK3 TATDN2
MAPKAPK3 ANXA3
MAPKAPK3 CD44
MAPKAPK3 TNFRSF1B
MAPKAPK3 AFM
MAPKAPK3 FEZ1
MAPKAPK3 GYPC
MAPKAPK3 LGALS3
MAPKAPK3 FAM190B
MAPKAPK3 GALE
MAPKAPK3 G0S2
MAPKAPK3 BRD3
MAPKAPK3 IFI27
MAPKAPK3 RRS1
MAPKAPK3 NARS
MAPKAPK3 TMSB10
MAPKAPK3 HLTF
MAPKAPK3 NUMB
MAPKAPK3 GPM6A
GALT FXYD3
GALT SPG7
GALT MIF
GALT ARID5A
GALT KIF22
GALT CYP11B1
GALT GZMH
GALT TFDP1
GALT H19
GALT RBMY1F
GALT TEP1
GALT MYOM1
GALT VAC14
GALT PCTK3
GALT F13B
GALT FAS
OPRL1 GRIK2
OPRL1 RENBP
OPRL1 SOX11
OPRL1 MKRN3
OPRL1 PNRC1
OPRL1 FXR2
OPRL1 LOC100131892
OPRL1 SMAD3
OPRL1 ACOT7
OPRL1 GLMN
OPRL1 TAF7
OPRL1 SULT2A1
OPRL1 HSP90AB1
OPRL1 PSMA1
OPRL1 CDC16
OPRL1 PHB
OPRL1 ATP6V0A1
OPRL1 PDHA1
OPRL1 ABCD2
OPRL1 SILV
OPRL1 SARS
OPRL1 MNDA
OPRL1 P2RX4
OPRL1 GRIK3
OPRL1 SELPLG
OPRL1 VDAC2
OPRL1 P2RY2
OPRL1 OMP
OPRL1 IL15RA
OPRL1 CR2
OPRL1 KCNJ1
TTC3 EIF4G2
TTC3 CFB
TTC3 LAPTM5
TTC3 DDX39
TTC3 KIAA0226
TTC3 SHC1
TTC3 ACTC1
TTC3 CD38
TTC3 NR3C1
TTC3 SCAP
TTC3 CHMP1A
TTC3 NACA
TTC3 LOC729991
TTC3 LPGAT1
TTC3 BIRC3
TTC3 GALE
TTC3 GRIK1
TTC3 TAF7
TTC3 PHF3
TTC3 METAP1
TTC3 CIRBP
TTC3 BTG2
TTC3 TSC22D1
TTC3 PSEN2
TTC3 MFSD10
TTC3 MYD88
TTC3 RCOR1
TTC3 ANXA3
TTC3 FILIP1L
TTC3 NCF1C
TTC3 PARK7
TTC3 GRK5
TTC3 BTN3A2
TTC3 FRY
TTC3 SNTA1
TTC3 GTF2E2
TTC3 AFM
TTC3 CD48
TTC3 FEZ1
TTC3 CNN1
TTC3 TAF10
TTC3 LYL1
TTC3 TUBA4A
TTC3 KIAA0174
TTC3 PNN
TTC3 JUND
TTC3 H3F3A
TTC3 CD27
TTC3 EPS15
TTC3 ZNF638
TTC3 CNR1
TTC3 MTA1
TTC3 NUP205
TTC3 SCRN1
TTC3 MLH1
TTC3 TOMM20
TTC3 HLTF
TTC3 LOC339290
TTC3 NUMB
TTC3 MAP2K4
RPS17 SRPR
RPS17 RPL19
RPS17 RPL4
RPS17 RPL18
RPS17 UBA52
RPS17 FXYD3
RPS17 RPL23
RPS17 RPL8
RPS17 MC5R
RPS17 RPL38
KLRD1 FAS
KLRD1 PRMT1
KLRD1 MTHFS
KLRD1 YWHAH
KLRD1 FXYD3
KLRD1 GNB2L1
KLRD1 ECH1
KLRD1 ARHGEF7
KLRD1 SYK
KLRD1 CTNNB1
KLRD1 EBNA1BP2
CRYBA1 NR0B1
CRYBA1 CTSH
CRYBA1 GYPE
CRYBA1 EMP1
CRYBA1 SMA4
CRYBA1 TEP1
CRYBA1 GSK3B
CRYBA1 MATN1
CRYBA1 RIT2
CRYBA1 CYP11B1
CRYBA1 PDE4C
CRYBA1 PLG
CRYBA1 GPD2
CRYBA1 TDGF1
CRYBA1 KLRC2
CRYBA1 HTR2C
STX16 PSEN2
STX16 RPA1
STX16 ANXA3
STX16 TAF7
STX16 GALE
STX16 GRIK1
STX16 HLA-DQB1
STX16 PRKAR2B
STX16 HLTF
STX16 LIPA
STX16 AFM
STX16 RB1
STX16 FEZ1
STX16 CAPN1
STX16 GHRH
STX16 LOC100128792
STX16 JUNB
STX16 LCK
STX16 NUMB
STX16 PAFAH1B1
EVI2A GRIK1
EVI2A UQCRC2
EVI2A TMED10
EVI2A PSEN2
EVI2A GALE
EVI2A AFM
EVI2A BIRC2
EVI2A MATR3
EVI2A ANXA3
EVI2A NUMB
EVI2A WTAP
EVI2A HLTF
LIG1 MFGE8
LIG1 ADRM1
LIG1 SNRNP70
LIG1 BMS1
LIG1 EXOSC7
LIG1 MCM3
PMS2L3 PHF15
PMS2L3 ATM
PMS2L3 NR0B1
PMS2L3 NONO
PMS2L3 FXYD3
PMS2L3 GLUD1
PMS2L3 SYK
PMS2L3 NDUFA9
PMS2L3 NACA
PMS2L3 ZFP36
PMS2L3 CASP3
PMS2L3 IFI44L
PMS2L3 TDGF1
PMS2L3 NCF1C
PMS2L3 MMD
PMS2L3 BTN3A2
PMS2L3 ACO2
PMS2L3 RIT2
PMS2L3 MAN2A1
PMS2L3 EIF3I
PMS2L3 ILF3
PMS2L3 EMP1
PMS2L3 UBE2I
PMS2L3 CCT6A
PMS2L3 OAS2
PMS2L3 KLHDC10
PMS2L3 GPD2
PMS2L3 GATAD1
PMS2L3 WAPAL
CFH MPP1
CFH TMED10
CFH ACTA1
CFH IL18
CFH TTN
CFH CKM
CFH GLRX
CFH PCOLCE
CFH COX6A2
CFH TNFRSF1B
CFH TNNT1
CFH MYBPC1
CFH TNNC1
CFH SIK1
CFH TNNC2
CFH MYL1
CFH MYL3
VAC14 AARS
VAC14 HSF1
VAC14 ACOT7
VAC14 KIF2C
VAC14 NR1H3
VAC14 CALCB
VAC14 EPRS
VAC14 XRCC6
VAC14 SPG7
VAC14 TFAP2B
VAC14 TEP1
VAC14 UCP3
VAC14 TNFAIP2
VAC14 ZNF169
VAC14 PCTK3
VAC14 TXN2
VAC14 CEL
NFKBIA RAD23B
NFKBIA ACOX2
NFKBIA TNIP1
NFKBIA GLA
NFKBIA PTGDS
NFKBIA IER3
NFKBIA LILRB4
NFKBIA YY1
NFKBIA EBI3
NFKBIA NIACR2
NFKBIA TLR1
NFKBIA SLC20A1
NFKBIA SLC2A3
NFKBIA ANXA2
NFKBIA ARHGAP25
NFKBIA BUD31
NFKBIA IFITM1
NFKBIA SEMA4D
NFKBIA NCOR2
NFKBIA MFGE8
NFKBIA HARS
NFKBIA ID2B
NFKBIA CAPG
NFKBIA ICAM1
NFKBIA SRI
NFKBIA NDRG1
NFKBIA SERINC3
NFKBIA GSN
NFKBIA ABL1
NFKBIA RGS1
NFKBIA JUNB
NFKBIA FAS
NFKBIA LGALS9
NFKBIA COL6A1
NFKBIA SQSTM1
NFKBIA TNFAIP3
NFKBIA PCDHGB7
NFKBIA HSD11B1
HLA-C RPS27
HLA-C UBA52
HLA-C FXYD3
HLA-C RPS7
HLA-C RPL12
HLA-C TLN2
HLA-C SRPR
HLA-C KRT10
HLA-C ZNF787
HLA-C RPL11
HLA-C NPPA
HLA-C RPS3
AP1B1 FXYD3
AP1B1 MMP9
HMOX1 AADAC
HMOX1 RHOH
HMOX1 IFI6
HMOX1 SET
HMOX1 IFI44L
HMOX1 LIMS1
HMOX1 CBS
HMOX1 BTN2A1
HMOX1 LOC91316
HMOX1 DTYMK
COL6A3 COL11A1
COL6A3 SIRPA
COL6A3 LGALS3BP
COL6A3 COL5A2
COL6A3 LGALS3
COL6A3 LGALS1
COL6A3 CTSK
COL6A3 CKM
COL6A3 COL1A1
COL6A3 TNNT1
COL6A3 COX6A2
COL6A3 EEF1A2
COL6A3 NNMT
COL6A3 TTN
COL6A3 ETV5
COL6A3 INHBA
COL6A3 ACTA1
COL6A3 PCOLCE
COL6A3 THBS2
COL6A3 COL6A2
COL6A3 CST2
COL6A3 SLN
COL6A3 TNNC2
COL6A3 HTRA1
COL6A3 ACSL1
COL6A3 TNFRSF1B
COL6A3 PLOD2
COL6A3 GLUL
COL6A3 TIMP3
COL6A3 NID2
COL6A3 FBLN2
COL6A3 MYOM1
COL6A3 COL1A2
COL6A3 MYBPC1
COL6A3 COL3A1
COL6A3 MMP2
COL6A3 SPARC
COL6A3 CYP1B1
COL6A3 GPNMB
COL6A3 MMP1
COL6A3 MYL1
COL6A3 TGFBI
COL6A3 PMP22
COL6A3 TNNC1
COL6A3 SERPINE1
COL6A3 COL4A1
FAM168A SMC1A
FAM168A NR0B1
FAM168A PSEN2
FAM168A PRDX3
FAM168A TNIP1
FAM168A ITGB5
FAM168A DEFA6
FAM168A GYPB
FAM168A EMP1
FAM168A ANXA3
FAM168A ZNF787
FAM168A ACTG2
FAM168A GALE
FAM168A TAF7
FAM168A EFEMP2
FAM168A COL15A1
FAM168A GRIK1
FAM168A C7
FAM168A HLA-DQB1
FAM168A TDGF1
FAM168A CBX1
FAM168A HIST1H2BJ
FAM168A AFM
FAM168A PLOD2
FAM168A HNRNPU
FAM168A PNN
FAM168A MAPRE1
FAM168A RIT2
FAM168A LAMB2
FAM168A COPS6
FAM168A BCL3
FAM168A RANBP2
FAM168A ADRM1
FAM168A YWHAH
FAM168A LIMK2
FAM168A FAS
FAM168A HLTF
FAM168A GPD2
FAM168A YLPM1
FAM168A NUMB
PI3 FXYD3
PI3 POLD1
PI3 CASC3
PI3 BAT1
PI3 ACOT7
PI3 MRPL49
PI3 NACA
SERPINB9 H2AFZ
SERPINB9 DUSP2
SERPINB9 MORF4L2
SERPINB9 HERPUD1
SERPINB9 CCNG1
SERPINB9 RARRES1
SERPINB9 DDOST
SERPINB9 NELL2
SERPINB9 MAN2A1
SERPINB9 SSR1
SERPINB9 JUNB
SERPINB9 MYO5B
SERPINB9 COL4A1
SERPINB9 PLIN2
SERPINB9 COX7B
SERPINB9 SGK1
SERPINB9 GLB1
SERPINB9 SDC4
SERPINB9 DNA2
SERPINB9 SEMA4D
SERPINB9 ACSL1
SERPINB9 PCTK1
SERPINB9 CD9
SERPINB9 MT1P2
SERPINB9 RRM2
SERPINB9 CD38
SERPINB9 CCT2
SERPINB9 NAMPT
SERPINB9 GPX4
SERPINB9 ATP5G3
SERPINB9 CRIP1
SERPINB9 RAB1A
SERPINB9 CCNA2
SERPINB9 CALR
SERPINB9 MCM4
SERPINB9 ADSS
SERPINB9 MGST1
SERPINB9 GATM
SERPINB9 SLBP
SERPINB9 FAH
SERPINB9 TXN
SERPINB9 CKS1B
SERPINB9 CD6
SERPINB9 MCM3
SERPINB9 LGALS3BP
SERPINB9 TRAF4
SERPINB9 GSTP1
SERPINB9 KIAA0101
SERPINB9 CCL22
SERPINB9 STMN1
SERPINB9 CSNK1E
SERPINB9 SRI
SERPINB9 COPS6
SERPINB9 ELF1
SERPINB9 CORO1A
SERPINB9 CNN3
EMP1 IFNA1
EMP1 PFN1
EMP1 RXRA
EMP1 DUSP2
EMP1 CRK
EMP1 PABPC1
EMP1 ITGA7
EMP1 MGAT1
EMP1 SLK
EMP1 MATR3
EMP1 PMAIP1
EMP1 HAX1
EMP1 HSP90AB1
EMP1 RABEPK
EMP1 ZNF35
EMP1 E2F4
EMP1 SNAP25
EMP1 RPL11
EMP1 CCNG2
EMP1 DNASE1L3
EMP1 USP11
EMP1 MPST
EMP1 KIF2C
EMP1 GUCY1A2
EMP1 CYP1A2
EMP1 MIF
EMP1 POLR3D
EMP1 FOXO4
EMP1 GYPE
EMP1 IFNA2
EMP1 CNTN1
EMP1 UCP3
EMP1 TTC35
EMP1 AKT1
EMP1 TRD@
EMP1 IFI44
EMP1 GMFB
EMP1 SQSTM1
EMP1 AKR1C3
EMP1 ARID4A
EMP1 ADK
EMP1 EFEMP2
EMP1 FIG4
EMP1 RAB11A
EMP1 SERPINB1
EMP1 APOE
EMP1 IFNGR2
EMP1 THOP1
EMP1 COL16A1
EMP1 SSX5
EMP1 BRD3
EMP1 LOC153346
EMP1 CDC37
EMP1 PRSS1
EMP1 CFD
EMP1 KRT4
EMP1 MPHOSPH9
EMP1 IGL@
EMP1 SSX2
EMP1 PDE6B
EMP1 ZFP36L2
EMP1 ADH1C
EMP1 CTSA
EMP1 LUZP2
EMP1 LTA
EMP1 NR0B1
EMP1 AMELY
EMP1 FRY
EMP1 USP9Y
EMP1 CDC123
EMP1 CXCL12
EMP1 LCK
EMP1 PPP2R4
EMP1 CNP
EMP1 CXCL9
EMP1 FXR2
EMP1 UBB
EMP1 CTSH
EMP1 NUP188
EMP1 TDGF1
EMP1 ACSL1
EMP1 LTB
EMP1 GANAB
EMP1 DLGAP5
EMP1 PPIA
EMP1 HTN1
EMP1 PRKCB
EMP1 BRPF1
EMP1 INPPL1
EMP1 AKR1A1
EMP1 TLN2
EMP1 MDM4
EMP1 PLG
EMP1 GOLGA4
EMP1 HCCS
EMP1 RPL4
EMP1 CDC20
EMP1 MAZ
EMP1 UPF1
EMP1 PRMT5
EMP1 LAMB2
EMP1 SLC25A6
EMP1 CD3D
EMP1 GPD2
EMP1 GATA1
EMP1 RING1
EMP1 ANXA5
EMP1 EIF2S1
EMP1 MTFR1
EMP1 LAMA2
EMP1 XBP1
EMP1 PSG3
EMP1 NDUFB7
EMP1 KIF22
EMP1 IFNA8
EMP1 STAG1
EMP1 PDE4C
EMP1 CDKN1A
EMP1 LMAN2
EMP1 GNL1
EMP1 GADD45A
EMP1 TFPI2
EMP1 FBLN1
EMP1 EFNA3
EMP1 NACA
EMP1 MYBL1
EMP1 CIRBP
EMP1 FARSA
EMP1 SCARF1
EMP1 ZNF131
EMP1 RPS7
EMP1 FXYD2
EMP1 GPR125
EMP1 COL9A2
EMP1 CTTN
EMP1 CTSB
EMP1 TOP2B
EMP1 STOM
EMP1 QPCT
EMP1 DPYS
EMP1 CLK2
EMP1 MYO5B
EMP1 IGHG1
EMP1 GYPB
EMP1 FGF2
EMP1 PRKACB
EMP1 REG3A
EMP1 EBI3
EMP1 SMA4
EMP1 MEF2A
EMP1 PFKM
EMP1 PEX5
EMP1 MOG
EMP1 SATB1
EMP1 PSAP
EMP1 SHROOM2
EMP1 ACTA2
EMP1 P2RX4
EMP1 NDUFA12
EMP1 CD27
EMP1 LGALS9
EMP1 RRM2
EMP1 EEF1D
EMP1 RNPEP
EMP1 TFF2
EMP1 ITGB3
EMP1 CAPZA1
EMP1 CNN1
EMP1 KLRC2
EMP1 HLA-DQB1
EMP1 CHAF1A
EMP1 SPG7
EMP1 ECH1
EMP1 PSME3
EMP1 FBLN2
EMP1 PDHA1
EMP1 HLF
EMP1 HLA-A
EMP1 EIF4A1
EMP1 CR2
EMP1 IFI16
EMP1 NR6A1
EMP1 TRBV5-4
EMP1 COL6A1
EMP1 RPL13
EMP1 MORC3
EMP1 PPP4C
EMP1 LTF
EMP1 ARL4D
EMP1 PRDM2
EMP1 HHEX
EMP1 CD3E
EMP1 HUWE1
EMP1 SLC6A14
EMP1 CREB1
EMP1 LOC91316
EMP1 COL2A1
EMP1 RIT2
EMP1 BTN2A1
EMP1 ARHGDIB
EMP1 SLC29A1
EMP1 GSPT1
EMP1 CD58
EMP1 STXBP3
EMP1 BUD31
EMP1 ACSM3
EMP1 OMP
EMP1 POU2F2
EMP1 GATAD1
EMP1 PLCD1
EMP1 MATN1
EMP1 HADHA
EMP1 CCND1
EMP1 USF2
EMP1 SNRPC
EMP1 RPS4Y1
EMP1 ASMT
EMP1 RPL6
EMP1 CALM2
EMP1 ZRSR2
EMP1 UBTF
EMP1 TSNAX
EMP1 HTR2C
EMP1 ESPL1
EMP1 KCNJ5
EMP1 MED12
EMP1 TXN2
EMP1 LOC1720
EMP1 DNM1L
EMP1 MAP2K4
EMP1 RABIF
EMP1 ZNF74
EMP1 NOLC1
EMP1 SPINK1
EMP1 TOP1
EMP1 PCCB
EMP1 PPFIA1
EMP1 CYP11B1
EMP1 GCHFR
EMP1 CD81
EMP1 KCNJ15
EMP1 DMC1
EMP1 GRN
EMP1 LDHA
EMP1 ANK2
EMP1 FAS
EMP1 ETF1
EMP1 CFB
EMP1 ITGB5
EMP1 NEK2
EMP1 IQGAP1
EMP1 SCG5
EMP1 PRKAG1
EMP1 PTMA
EMP1 TYRP1
EMP1 IFITM1
EMP1 EGR1
EMP1 LYZ
EMP1 MT1X
ANXA3 KIAA0247
ANXA3 STK38
ANXA3 EIF5A
ANXA3 RHOH
ANXA3 DDOST
ANXA3 MAN2A1
ANXA3 GNG11
ANXA3 MATR3
ANXA3 IL1R1
ANXA3 HSP90AB1
ANXA3 RPS27
ANXA3 PTGDS
ANXA3 ARPC4
ANXA3 CHI3L2
ANXA3 KDR
ANXA3 CCNG2
ANXA3 DNASE1L3
ANXA3 HLA-DPB1
ANXA3 MANF
ANXA3 IL18
ANXA3 MIF
ANXA3 TOP1
ANXA3 GUSBP1
ANXA3 GYPE
ANXA3 LHFPL2
ANXA3 DDX11
ANXA3 DGCR11
ANXA3 TRD@
ANXA3 TAX1BP1
ANXA3 BTN3A2
ANXA3 GLIPR1
ANXA3 BMI1
ANXA3 TGFBR2
ANXA3 GDI2
ANXA3 DGKD
ANXA3 FYB
ANXA3 FCER2
ANXA3 ITPKB
ANXA3 RAB11A
ANXA3 BLK
ANXA3 CD164
ANXA3 APOE
ANXA3 LOC728849
ANXA3 CD53
ANXA3 LOC1720
ANXA3 GRIK3
ANXA3 BRD3
ANXA3 P2RY10
ANXA3 NUMB
ANXA3 SP110
ANXA3 EFEMP2
ANXA3 TDG
ANXA3 DEFA6
ANXA3 DPYS
ANXA3 ZFP36L2
ANXA3 LPGAT1
ANXA3 ADH1C
ANXA3 HMGCL
ANXA3 DYRK1A
ANXA3 AMELY
ANXA3 MC5R
ANXA3 NELL2
ANXA3 CXCL12
ANXA3 CBFB
ANXA3 ITGA6
ANXA3 MUM1
ANXA3 LCK
ANXA3 IRF8
ANXA3 RPA2
ANXA3 DDX5
ANXA3 UBB
ANXA3 BIRC2
ANXA3 SNX17
ANXA3 ST8SIA4
ANXA3 IFNGR1
ANXA3 FUT8
ANXA3 NFATC3
ANXA3 SEMA4D
ANXA3 PPP2CA
ANXA3 PNN
ANXA3 PTGR1
ANXA3 RPL36AL
ANXA3 PPIA
ANXA3 PRKCB
ANXA3 SLC7A6
ANXA3 ALDH5A1
ANXA3 TCHH
ANXA3 TCOF1
ANXA3 SSR1
ANXA3 SCRIB
ANXA3 WAPAL
ANXA3 EVI2B
ANXA3 ZNF787
ANXA3 OMD
ANXA3 TJP2
ANXA3 EIF4A2
ANXA3 CYP24A1
ANXA3 CDC20
ANXA3 C7
ANXA3 TATDN2
ANXA3 E2F5
ANXA3 ITGA2B
ANXA3 H1FX
ANXA3 SLC25A6
ANXA3 WTAP
ANXA3 CD3D
ANXA3 PURA
ANXA3 C1QB
ANXA3 CD180
ANXA3 TFDP1
ANXA3 CRYZ
ANXA3 CD1C
ANXA3 HMGN3
ANXA3 RAP1A
ANXA3 PAFAH1B1
ANXA3 GRIK2
ANXA3 TFAP2C
ANXA3 LARP4B
ANXA3 NDUFA9
ANXA3 NACA
ANXA3 PSAP
ANXA3 CIRBP
ANXA3 RNF103
ANXA3 ZNF131
ANXA3 IER2
ANXA3 RPS7
ANXA3 LOC100131311
ANXA3 ZNF148
ANXA3 IGFBP3
ANXA3 SFRS7
ANXA3 KLF6
ANXA3 IGL@
ANXA3 GOLGB1
ANXA3 PEA15
ANXA3 OXA1L
ANXA3 CLK2
ANXA3 LTB
ANXA3 WNT2B
ANXA3 TMED10
ANXA3 PSEN2
ANXA3 TRIP12
ANXA3 PRKACB
ANXA3 FOSB
ANXA3 SLC20A1
ANXA3 TLK1
ANXA3 SATB1
ANXA3 GZMH
ANXA3 FYN
ANXA3 AFM
ANXA3 NDUFA12
ANXA3 HNRNPK
ANXA3 EIF5
ANXA3 JAK1
ANXA3 MGP
ANXA3 CD47
ANXA3 PPP2R5C
ANXA3 GZMA
ANXA3 C11orf58
ANXA3 EIF4G2
ANXA3 EEF1D
ANXA3 PRMT2
ANXA3 FNTA
ANXA3 FGL2
ANXA3 NSMAF
ANXA3 COMP
ANXA3 SH3BP2
ANXA3 RPS15
ANXA3 GRIK1
ANXA3 VLDLR
ANXA3 PDHA1
ANXA3 PABPC1
ANXA3 CR2
ANXA3 SUMO1
ANXA3 SSR2
ANXA3 GAPDH
ANXA3 CCR5
ANXA3 CD6
ANXA3 MORC3
ANXA3 FEZ2
ANXA3 LTF
ANXA3 HLA-F
ANXA3 NPAT
ANXA3 HHEX
ANXA3 TAF7
ANXA3 CD3E
ANXA3 SCGB2A2
ANXA3 CEP57
ANXA3 LST1
ANXA3 DGKA
ANXA3 PASK
ANXA3 E2F3
ANXA3 NRIP1
ANXA3 ERBB3
ANXA3 FMO2
ANXA3 ARHGDIB
ANXA3 G0S2
ANXA3 EPS15
ANXA3 CYP1B1
ANXA3 SYK
ANXA3 SAA1
ANXA3 THBD
ANXA3 PPP1CB
ANXA3 STXBP3
ANXA3 IRF1
ANXA3 PARK7
ANXA3 ADIPOQ
ANXA3 KIAA0174
ANXA3 VDAC2
ANXA3 RBM39
ANXA3 RBM25
ANXA3 GATAD1
ANXA3 ANP32A
ANXA3 HADHA
ANXA3 MKNK1
ANXA3 CALM2
ANXA3 SDC4
ANXA3 TOMM20
ANXA3 TNFAIP2
ANXA3 TXK
ANXA3 HLTF
ANXA3 TRIM38
ANXA3 DAD1
ANXA3 TRIM22
ANXA3 LCP2
ANXA3 PLSCR1
ANXA3 LOC339290
ANXA3 SHC1
ANXA3 RABIF
ANXA3 SEMA3C
ANXA3 CD46
ANXA3 PHF3
ANXA3 CCL8
ANXA3 TLR1
ANXA3 RAB1A
ANXA3 RRAD
ANXA3 CCNA2
ANXA3 GALE
ANXA3 CYBA
ANXA3 MOBKL1B
ANXA3 TUBA3C
ANXA3 ZNF638
ANXA3 LDHA
ANXA3 SIK1
ANXA3 RAB13
ANXA3 ARMCX6
ANXA3 BRD2
ANXA3 CD48
ANXA3 STIP1
ANXA3 LSM1
ANXA3 TRAM2
ANXA3 SYT11
ANXA3 ARF6
ANXA3 ITK
ANXA3 RBM6
ANXA3 IFITM1
ANXA3 DCTD
ANXA3 LIPA
ANXA3 FRMPD4
ANXA3 LYZ
ANXA3 AES
ANXA3 FMR1
ANXA3 DGKZ
ANXA3 PICALM
ANXA3 CTGF
GPX4 CTSH
GPX4 MC5R
GPX4 TAX1BP3
GPX4 FXYD3
GPX4 SDC4
GPX4 FNTA
GPX4 SSR2
GPX4 HMGN3
GPX4 NPC2
GPX4 GPX1
GPX4 CD40
GPX4 IGL@
GPX4 RPL13
GPX4 SRPR
GPX4 MUC1
KLF3 MORC3
KLF3 GRIK2
KLF3 GABPB1
KLF3 SLC14A1
KLF3 SOX11
KLF3 SILV
KLF3 BAMBI
KLF3 FXYD3
KLF3 GLIPR1
KLF3 MSH6
KLF3 SLC12A2
KLF3 GPR21
KLF3 GLMN
KLF3 LRP2
KLF3 RPE65
KLF3 CNN3
KLF3 SULT2A1
KLF3 SATB1
KLF3 MKRN3
KLF3 DLG2
KLF3 VSNL1
KLF3 PEX12
KLF3 P2RY2
KLF3 NOVA1
KLF3 LDHA
KLF3 CHN2
KLF3 MAP2K6
CYP1A2 BRD2
CYP1A2 GATA1
CYP1A2 RPL19
CYP1A2 SRPR
CYP1A2 SHC1
CYP1A2 USF2
CYP1A2 MC5R
CYP1A2 BSG
CYP1A2 PTMA
CYP1A2 APBA2
CYP1A2 UBA52
CYP1A2 CDC16
CYP1A2 TRIB1
CYP1A2 NR0B1
CYP1A2 NCAM1
CYP1A2 SPG7
CYP1A2 LYZ
CYP1A2 NDUFA12
CYP1A2 RIT2
CYP1A2 ABL1
CYP1A2 TDGF1
CYP1A2 GPD2
CYP1A2 TLN2
CYP1A2 SDHA
CYP1A2 MYL3
CYP1A2 FXYD3
IL18 EIF4G2
IL18 RARRES2
IL18 UBE3C
IL18 DPYS
IL18 ATP6V0B
IL18 PSEN2
IL18 IL1R1
IL18 GRIK1
IL18 RAB1A
IL18 GALE
IL18 DECR1
IL18 CD164
IL18 SDC4
IL18 GTF2A2
IL18 MMP1
IL18 IFITM1
IL18 AFM
IL18 LYZ
IL18 CYBA
IL18 NPC2
IL18 GPX1
IL18 PHF16
IL18 HTR3A
IL18 MOBKL1B
IL18 ANXA2
IL18 ELMO1
IL18 ERP29
IL18 SPARC
IL18 ASAH1
IL18 SSR2
IL18 SH3BP2
IL18 HLTF
IL18 NUMB
IL18 TRA2B
IL18 ATP5O
SULT2A1 GRIK2
SULT2A1 GABPB1
SULT2A1 SNCA
SULT2A1 SLC14A1
SULT2A1 SOX11
SULT2A1 SILV
SULT2A1 DIRAS1
SULT2A1 FXYD3
SULT2A1 VSNL1
SULT2A1 SLC12A2
SULT2A1 GPR21
SULT2A1 AOC3
SULT2A1 RPE65
SULT2A1 ATP6V0A1
SULT2A1 SATB1
SULT2A1 ABCD2
SULT2A1 MKRN3
SULT2A1 DLG2
SULT2A1 MNDA
SULT2A1 CCL13
SULT2A1 GRIK3
SULT2A1 NOVA1
SULT2A1 TAC1
SULT2A1 PNRC1
SULT2A1 GAGE1
SULT2A1 ACP1
SULT2A1 PSME3
SULT2A1 P2RY2
SULT2A1 ZNF169
SULT2A1 RGS7
SULT2A1 SMAD3
SULT2A1 CHN2
SULT2A1 TP53BP2
SULT2A1 MAP2K6
SULT2A1 KCNJ1
PSMA1 PSMD14
PSMA1 TMED10
PSMA1 SRPR
PSMA1 PSMD8
PSMA1 H2AFZ
PSMA1 TRAF4
PSMA1 NAMPT
PSMA1 ATP6V0B
PSMA1 XBP1
PSMA1 EIF2S3
PSMA1 HCCS
PSMA1 MAPRE1
PSMA1 ATP5G3
PSMA1 RARS
PSMA1 ALOX15
PSMA1 SDHB
PSMA1 SORD
PSMA1 DAZL
PSMA1 MMP7
PSMA1 GNG11
PSMA1 CYBA
PSMA1 DCTD
PSMA1 SPCS2
PSMA1 FXYD3
PSMA1 CLIC1
PSMA1 NAE1
PSMA1 MX2
PSMA1 UCHL3
PSMA1 UQCRC2
PSMA1 P4HB
PSMA1 CBFB
PSMA1 SUMO1
PSMA1 UBE2D3
PSMA1 ETF1
PSMA1 MRPS12
PSMA1 GLO1
PSMA1 CREB1
PSMA1 PGK1
PSMA1 FANCA
PRPS2 DDX21
PRPS2 CD9
PRPS2 ATP1B3
PRPS2 RBBP7
ANXA2 TUBA1A
ANXA2 SHC1
ANXA2 CD70
ANXA2 HSP90AA1
ANXA2 SERPINF1
ANXA2 ACOT7
ANXA2 ZFP36L2
ANXA2 IQGAP1
ANXA2 PPIB
ANXA2 TLE1
ANXA2 CAPN2
ANXA2 THBS2
ANXA2 PSMC1
ANXA2 APOE
ANXA2 ARD1A
ANXA2 IFNGR2
ANXA2 SHROOM2
ANXA2 ENG
ANXA2 CTSH
ANXA2 ITGB5
ANXA2 HLA-DQB1
ANXA2 CAST
ANXA2 PSME1
ANXA2 HTR2C
ANXA2 SRI
ANXA2 RARRES1
ANXA2 TKT
ANXA2 IL15RA
ANXA2 SNRPD2
ANXA2 P4HB
ANXA2 ARPC4
ANXA2 RAB13
ANXA2 AKR1A1
ANXA2 GNG11
ANXA2 SQSTM1
ANXA2 RRM2
SILV GRIK2
SILV GABPB1
SILV SOX11
SILV MKRN3
SILV FXYD3
SILV SLC12A2
SILV BIRC2
SILV GPR21
SILV ENPP2
SILV GLMN
SILV ASMT
SILV CNN3
SILV ABCD2
SILV MNDA
SILV CCL13
SILV TAC1
SILV P2RY2
SILV NOVA1
SILV RGS7
SILV UBE2D3
MDH1 RASL10A
MDH1 CD83
MDH1 LOC100131892
MDH1 VASP
MDH1 ATP6V0B
MDH1 MAPRE1
MDH1 RARS
MDH1 KYNU
MDH1 HTR1B
MDH1 ACO2
MDH1 MAN2A1
MDH1 CNR1
MDH1 CTSB
MDH1 PDIA6
MDH1 GMFB
GUSBP1 CBLB
GUSBP1 PSEN2
GUSBP1 PTK2B
GUSBP1 PNRC1
GUSBP1 UCP2
GUSBP1 PHF16
GUSBP1 PCBP1
GUSBP1 CAPN2
GUSBP1 IRF3
GUSBP1 BSG
GUSBP1 AKR1C1
GUSBP1 SYT11
GUSBP1 LOC729991
GUSBP1 GALE
GUSBP1 GRIK1
GUSBP1 LAMP1
GUSBP1 MYST3
GUSBP1 DYRK1A
GUSBP1 ZRSR2
GUSBP1 CD7
GUSBP1 EGR1
GUSBP1 SNRNP70
GUSBP1 AFM
GUSBP1 KLF6
GUSBP1 JUND
GUSBP1 HK1
GUSBP1 SAFB
GUSBP1 BAT1
GUSBP1 USP6NL
GUSBP1 CNN2
GUSBP1 USP13
GUSBP1 DGKA
GUSBP1 HLTF
GUSBP1 ATXN2L
GUSBP1 NUMB
GUSBP1 SDHA
GUSBP1 SMARCA2
RAD23B CAPZA1
RAD23B ACTC1
RAD23B USP10
RAD23B U2AF1
RAD23B MPST
RAD23B IFI44L
RAD23B NARS
RAD23B MYD88
RAD23B RPL13
RAD23B KANK1
RAD23B DTYMK
HTRA1 CTNNA2
HTRA1 SAA1
HTRA1 CKM
HTRA1 ACTA1
HTRA1 TNNT1
HTRA1 EEF1A2
HTRA1 NNMT
HTRA1 TTN
HTRA1 THBS2
HTRA1 CST2
HTRA1 COX6A2
HTRA1 COX7A1
HTRA1 MYBPC1
HTRA1 TNNC1
HTRA1 TNNC2
HTRA1 MYL1
HTRA1 PMP22
CNTN1 MATN1
CNTN1 ITGB5
CNTN1 FCAR
CNTN1 GYPB
CNTN1 LAMA2
CNTN1 GUCY1A2
CNTN1 SLC6A14
CNTN1 DHRS2
CNTN1 TDGF1
CNTN1 NR0B1
CNTN1 COL2A1
CNTN1 RIT2
CNTN1 HTR2C
CNTN1 YAP1
CNTN1 STAG1
CNTN1 ADH6
CNTN1 GPR125
CNTN1 PDE6B
CNTN1 RHD
CNTN1 GPD2
ARID4A NR0B1
ARID4A MATN1
ARID4A GPD2
ARID4A MEF2A
ARID4A KIF2A
ARID4A SCARF1
ARID4A PPFIA1
ARID4A GPR125
ARID4A RIT2
ARID4A ANXA13
ARID4A DHRS2
ARID4A LAMA2
ARID4A TDGF1
ARID4A MAP2K4
KDM5A FAM53B
KDM5A CCDC88A
KDM5A WASF3
KDM5A IFI44L
KDM5A PCBP1
KDM5A UPF1
DDX11 MKI67
DDX11 SMC1A
DDX11 GLDC
DDX11 P2RX5
DDX11 PSEN2
DDX11 CHD4
DDX11 GALE
DDX11 GRIK1
DDX11 GOT2
DDX11 TRIB1
DDX11 SCGB2A2
DDX11 AFM
DDX11 FXYD3
DDX11 ARHGAP1
DDX11 ESPL1
DDX11 POU2F2
DDX11 POLD2
DDX11 SRPR
DDX11 USP13
DDX11 UNG
DDX11 HLTF
DDX11 NUMB
SET NCL
SET ATM
SET FXYD3
SET MT2A
SET DDX5
SET HSPE1
SET CD180
SET ENPP2
SET CTNNA2
SET OMD
SET HMGB2
SET PCCB
SET PPFIA1
SET IFI44L
SET FKBP5
SET NASP
SET ILF2
SET MATR3
SET PPP4C
SET XRCC6
SET DNAJA1
SET BLVRA
SET AP2M1
SET CDC123
SET CKAP5
SET CAMP
SET OAS2
SET SUMO1
SET SRPR
SET CDK2
SET USP7
SET UQCRH
SET NPPA
SET MCM3
GPNMB NCF2
GPNMB SIRPA
GPNMB ATP6V1B2
GPNMB SLC1A3
GPNMB TSC22D1
GPNMB SS18
GPNMB APOC1
GPNMB CHI3L1
GPNMB ENG
GPNMB COL2A1
GPNMB LYZ
GPNMB GLUL
GPNMB ICAM1
GPNMB F13A1
GPNMB GSN
GPNMB RARRES1
GPNMB SYMPK
GPNMB PLD3
GPNMB TFRC
RBBP7 FDPS
RBBP7 MAPRE1
RBBP7 DDX10
RBBP7 NASP
RBBP7 HMGB2
RBBP7 USP9X
RBBP7 PRPS1
RBBP7 UBE2A
RBBP7 MLH1
RBBP7 WASF3
RBBP7 IFI44L
RBBP7 KPNA2
RBBP7 EZH2
RBBP7 MCM3
CASP4 ZFP36
CASP4 WASF3
CASP4 FXYD3
CASP4 TNFSF10
CASP4 BLVRA
CASP4 SORD
CASP4 C7
CASP4 SSB
CASP4 CCL8
HIST1H2BI NR0B1
HIST1H2BI AMELY
HIST1H2BI ATP1B3
HIST1H2BI STIP1
HIST1H2BI MAP3K4
HIST1H2BI SMARCA2
ATP5C1 PARK7
ATP5C1 EIF2S2
ATP5C1 PSMD6
ATP5C1 VBP1
ATP5C1 AIMP1
ATP5C1 NPPA
ATP5C1 GTF2A2
ATP5C1 CUL3
AKR1C3 PABPC1
AKR1C3 DPM1
AKR1C3 AMELY
AKR1C3 MATN1
AKR1C3 GPD2
AKR1C3 NR0B1
AKR1C3 CALM2
AKR1C3 RIT2
AKR1C3 RBM42
AKR1C3 PDXK
AKR1C3 TDGF1
BTN3A2 TIMP2
BTN3A2 ZFP36L2
BTN3A2 NACA
BTN3A2 CTSA
BTN3A2 MPST
BTN3A2 LOC100131311
BTN3A2 RARB
BTN3A2 LIMS1
BTN3A2 KLF6
BTN3A2 MUC1
BTN3A2 NEAT1
BTN3A2 GOT1
BTN3A2 FABP6
BTN3A2 HLTF
BTN3A2 MYL3
BTN3A2 PSEN2
BTN3A2 FMO2
BTN3A2 MUM1
BTN3A2 RPS4Y1
BTN3A2 SLK
BTN3A2 SATB1
BTN3A2 GZMH
BTN3A2 FYN
BTN3A2 AFM
BTN3A2 TEP1
BTN3A2 HTR2C
BTN3A2 P2RY2
BTN3A2 RHD
BTN3A2 SDHA
BTN3A2 MAP2K4
BTN3A2 EEF1D
BTN3A2 EVI2B
BTN3A2 GOLGA4
BTN3A2 PCCB
BTN3A2 CNN1
BTN3A2 GALE
BTN3A2 MYO5A
BTN3A2 YAP1
BTN3A2 CD7
BTN3A2 GRIK1
BTN3A2 ZNF160
BTN3A2 PABPC1
BTN3A2 CEBPD
BTN3A2 DGCR11
BTN3A2 NR1I3
BTN3A2 CD6
BTN3A2 IL32
BTN3A2 GATA1
BTN3A2 CTSO
BTN3A2 ACOX2
BTN3A2 LILRB1
BTN3A2 ZYX
BTN3A2 LST1
BTN3A2 MLC1
BTN3A2 SYT11
BTN3A2 PRCP
BTN3A2 EGR1
BTN3A2 FCAR
BTN3A2 GRIK3
BTN3A2 MT1P2
BTN3A2 AIM1
BTN3A2 BRD3
BTN3A2 LAG3
BTN3A2 PDE4C
BTN3A2 NUMB
BTN3A2 ACVR2B
BTN3A2 SP110
HMGN2 PTGES3
HMGN2 ARHGEF7
HMGN2 PLEK
HMGN2 H2AFZ
HMGN2 SLC25A3
HMGN2 RPA3
HMGN2 RPL36AL
HMGN2 SLC25A5
TRAF4 PSMD14
TRAF4 RANBP2
TRAF4 PRKAG1
TRAF4 DNASE1L3
TRAF4 FEZ1
TRAF4 FXYD3
TRAF4 RARS
TRAF4 STARD3
TRAF4 SDHC
TRAF4 RPL36AL
TRAF4 PSEN1
INHBA RARRES2
INHBA MPP1
INHBA MED12
INHBA NNMT
INHBA THBS2
INHBA IFI30
INHBA COL3A1
INHBA MAGEA5
INHBA LUM
INHBA MMP1
INHBA EVI2B
INHBA COL1A2
INHBA G0S2
INHBA SNRPD3
INHBA SIRPA
CSDA MRPL12
CSDA ATP1B3
CSDA CKM
CSDA ACTA1
CSDA MYH3
CSDA TNNT1
CSDA CASP3
CSDA TNNT3
CSDA CST2
CSDA SLN
CSDA COX6A2
CSDA PFKP
CSDA ECH1
CSDA MYH2
CSDA MYBPC1
CSDA BCL3
CSDA MB
CSDA TTN
CSDA TNNC1
CSDA CD14
CSDA SORD
CSDA TNNC2
CSDA MYL1
CSDA ATXN2L
PHLDA1 COL11A1
PHLDA1 LAG3
PHLDA1 IGHG1
PHLDA1 JAK1
CD40 PLEK
CD40 FXYD3
CD40 ANXA5
CD40 FUT6
CD40 ATP6V0D1
CD40 KRT6C
CD40 ALDOA
CD40 SMAD5
CD40 CCL17
CD40 MAD1L1
CD40 PCTK2
CD40 IGHM
CD40 RPL18
CD40 ORC3L
CD40 RBMY1F
CD40 MAN2A1
CD40 LGALS9
CD40 EIF4A1
CD40 SUMO2
CD40 SRPR
CD40 SLC29A1
TGFBR2 BRD2
TGFBR2 IRF8
TGFBR2 TYRP1
TGFBR2 PSEN2
TGFBR2 DDX5
TGFBR2 RASL10A
TGFBR2 EIF4A2
TGFBR2 FYB
TGFBR2 IL2RG
TGFBR2 GALE
TGFBR2 GRIK1
TGFBR2 LAMP1
TGFBR2 ISG20
TGFBR2 FCAR
TGFBR2 AFM
TGFBR2 HLTF
TGFBR2 NUMB
TGFBR2 CNR1
TGFBR2 CD47
TGFBR2 CD3D
TGFBR2 RGS7
TGFBR2 MATR3
TGFBR2 IK
TGFBR2 PAFAH1B1
ETFB CKB
ETFB GLDC
ETFB SHC1
ETFB TNIP1
ETFB MSH6
ETFB ARHGDIA
ETFB PSME2
ETFB ZNF787
ETFB ARHGAP4
ETFB FAM120A
ETFB RALY
ETFB APRT
ETFB MYO5A
ETFB AP2S1
ETFB CST2
ETFB BCAP31
ETFB TCF3
ETFB LYL1
ETFB POLR2L
ETFB TUBB3
ETFB AADAC
ETFB HK1
ETFB ATOX1
ETFB ADRM1
GLMN NONO
GLMN FNTA
GLMN GABPB1
GLMN SF3B2
GLMN GYPB
GLMN EIF4A2
GLMN SMAD5
GLMN CALCB
GLMN ITK
GLMN GTF2A2
GLMN CCL13
GLMN SGCD
GLMN CORO1B
GLMN GPX1
GLMN PEX12
GLMN PDXK
GLMN TM9SF2
GLMN UBE2I
GLMN MNDA
GLMN RGS7
GLMN LTB
GLMN PAFAH1B1
GLMN IL32
DDX1 CD72
DDX1 ATR
DDX1 VDAC1
DDX1 HSPE1
DDX1 EXOSC7
DDX1 NOLC1
DDX1 TOPBP1
DDX1 IFI44L
DDX1 FXR1
DDX1 TOP1
DDX1 MRPS22
DDX1 ACLY
DDX1 RPN1
DDX1 GARS
DDX1 U2AF1
DDX1 DUT
DDX1 CLTC
DDX1 UCHL3
DDX1 XPO1
DDX1 CCT6A
DDX1 MAL
CPSF1 GYPE
CPSF1 SMA4
CPSF1 CTSA
CPSF1 SHC1
CPSF1 ECH1
CPSF1 PMS2L5
CPSF1 HOXD3
CPSF1 SRPR
CPSF1 TLN2
CPSF1 FXYD3
CPSF1 NCF1C
HMGN1 HDAC1
HMGN1 FUCA1
HMGN1 CBS
HMGN1 ATP5O
FASN FEZ1
FASN FXYD3
PPP2R2A EIF4B
PPP2R2A RHOG
PPP2R2A NONO
PPP2R2A SHC1
PPP2R2A CD79A
PPP2R2A RRAGA
PPP2R2A NUBP1
PPP2R2A SNTA1
PPP2R2A ZYX
PPP2R2A PCBP1
PPP2R2A NACA
PPP2R2A ZNF131
PPP2R2A PSMD6
PPP2R2A NIPA2
PPP2R2A ATP6V1E1
PPP2R2A SRPR
PPP2R2A COPB1
PPP2R2A RPN1
PPP2R2A PARK7
PPP2R2A FXYD3
PPP2R2A U2AF1
PPP2R2A DDX18
PPP2R2A ACO2
PPP2R2A GTF2E2
PPP2R2A TXNRD1
PPP2R2A CCT6A
PPP2R2A OXA1L
PPP2R2A NSMAF
PPP2R2A USP7
PPP2R2A FAS
PPP2R2A IFI44L
NDUFA4 ACTN3
NDUFA4 ATP5J
NDUFA4 COX6C
NDUFA4 NPPA
NCL ARMCX6
NCL CDKN2A
NCL OXA1L
NCL XRCC5
NCL NONO
NCL FXYD3
NCL HSP90AA1
NCL STIP1
NCL SF3B2
NCL USP7
NCL SMA4
NCL HDAC2
NCL PSMD7
NCL RPS4Y1
NCL EIF4A3
NCL PSMD6
NCL CLUL1
NCL HSP90AB1
NCL ATP5J
NCL CLTC
NCL CYP51A1
NCL MCM4
NCL EPRS
NCL RPN1
NCL XRCC6
NCL CR2
NCL PLCD1
NCL TSN
NCL CYBA
NCL AP2S1
NCL CCT5
NCL AP2M1
NCL TAF10
NCL CDC123
NCL GPI
NCL SSB
NCL NUP205
NCL HNRNPU
NCL TUFM
NCL EIF4A1
NCL EWSR1
NCL HNRNPA1
NCL CCT6A
NCL SLC7A5
NCL SSRP1
NCL NASP
NCL CORO1A
NCL HSD17B4
NCL CHI3L2
NCL MRPL49
NCL NUBP1
FIG4 NR0B1
FIG4 GPD2
FIG4 FXYD3
FIG4 RIT2
FIG4 NUP188
FIG4 LOC100131311
FIG4 TDGF1
FIG4 KIF2C
ITPKB PHF15
ITPKB NRGN
ITPKB PSEN2
ITPKB RRAGA
ITPKB NR3C1
ITPKB FAM3A
ITPKB CX3CR1
ITPKB GALE
ITPKB GRIK1
ITPKB NRIP1
ITPKB HLA-DQB1
ITPKB LOC728849
ITPKB LHFPL2
ITPKB AFM
ITPKB CBS
ITPKB RFTN1
ITPKB LRBA
ITPKB LCK
ITPKB HLTF
ITPKB NUMB
ITPKB GNL1
ITPKB PAFAH1B1
XPC BRD2
XPC UBXN4
XPC EWSR1
XPC INPPL1
XPC BAT1
XPC SDHA
PLCG2 CHERP
PLCG2 WASF3
PLCG2 NONO
PLCG2 IFI44L
PLCG2 ATP6V0C
PLCG2 GPI
PLCG2 PRKAR2B
CALCB IFNA1
CALCB SLC14A1
CALCB WNT2
CALCB TFAP2C
CALCB FXYD3
CALCB GPR21
CALCB LRP2
CALCB SMAD5
CALCB SATB1
CALCB BPGM
CALCB LOC91316
CALCB HLA-DQB1
CALCB NOVA1
CALCB OAS2
CALCB SRPR
CALCB KCNJ1
CALCB CBFB
SERPINB1 CD38
SERPINB1 TMED10
SERPINB1 RPA2
SERPINB1 NUP88
SERPINB1 ADM
SERPINB1 CTDSP2
SERPINB1 HERPUD1
SERPINB1 HLA-DQB1
SERPINB1 TDGF1
SERPINB1 NR0B1
SERPINB1 CTSH
SERPINB1 CALR
SERPINB1 PPP1R11
SERPINB1 RBMY1F
SERPINB1 CAST
SERPINB1 KIAA0174
SERPINB1 PSME1
SERPINB1 RIT2
SERPINB1 SRI
SERPINB1 MAPK6
SERPINB1 PPP1CC
SERPINB1 SRPR
SERPINB1 FAS
SERPINB1 GPD2
SERPINB1 SURF1
SERPINB1 FBP1
CD164 EIF4G2
CD164 PPP1CB
CD164 PSEN2
CD164 BIRC3
CD164 RPA2
CD164 BIRC2
CD164 TTC35
CD164 TMED10
CD164 CD46
CD164 EIF4A2
CD164 LST1
CD164 CAT
CD164 ARL1
CD164 GALE
CD164 GRIK1
CD164 PRCP
CD164 CLTC
CD164 ISCU
CD164 NPAT
CD164 AFM
CD164 NPC2
CD164 MAN2A1
CD164 FMR1
CD164 MOBKL1B
CD164 WTAP
CD164 EPS15
CD164 UQCRC2
CD164 FUCA1
CD164 RAP1A
CD164 IFNGR1
CD164 HLTF
CD164 IFI44
CD164 NUMB
PPP1R1A TFAP2C
PPP1R1A PNRC1
PPP1R1A ITGA7
PPP1R1A CKM
PPP1R1A AKR1C1
PPP1R1A ACTA1
PPP1R1A DTYMK
PPP1R1A MYH3
PPP1R1A TNNT1
PPP1R1A HNRNPF
PPP1R1A TTN
PPP1R1A SFRS3
PPP1R1A TNNC2
PPP1R1A UBTF
PPP1R1A COX6A2
PPP1R1A TNFRSF1B
PPP1R1A H19
PPP1R1A RBMY1F
PPP1R1A FEZ1
PPP1R1A MRPL23
PPP1R1A COX7A1
PPP1R1A HK1
PPP1R1A MYOM1
PPP1R1A MYBPC1
PPP1R1A MTA1
PPP1R1A ATOX1
PPP1R1A TNNC1
PPP1R1A FHL1
PPP1R1A GPR125
PPP1R1A ACTB
PPP1R1A MYL1
PPP1R1A ATXN2L
PPP1R1A RBM42
PPP1R1A BOP1
APOE HCK
APOE PSEN2
APOE FXYD3
APOE MT2A
APOE SMAD3
APOE ATP6V1B2
APOE LGALS3
APOE ACOT7
APOE GRIK1
APOE UGT8
APOE GALE
APOE AFM
APOE MRPS22
APOE PSAP
APOE SERPINA1
APOE TXK
APOE TDGF1
APOE NR0B1
APOE CD69
APOE CAPG
APOE RIT2
APOE PSMA6
APOE JUNB
APOE TOP2B
APOE TRBV5-4
APOE HLTF
APOE GPD2
APOE NUMB
SLN TNNT1
SLN SAA1
SLN ITGA7
SLN PGM1
SLN DES
SLN CKM
SLN ACTA1
SLN S100A1
SLN COX6A2
SLN RCAN2
SLN CYP27A1
SLN ACTC1
SLN TTN
SLN PFKM
SLN COX7A1
SLN TNNT3
SLN HSPB1
SLN TNNC2
SLN AUH
SLN SCRN1
SLN MT1P2
SLN SORL1
SLN CRYAB
SLN FBLN2
SLN MYOM1
SLN MYBPC1
SLN C1R
SLN MYH2
SLN MB
SLN TNNC1
SLN FHL1
SLN ORM1
SLN BCL2A1
SLN ACTB
SLN MYL1
SLN MYL3
CD53 WNT2
CD53 FXYD3
CD53 SSR1
CD53 HMGCS1
CD53 NR3C1
CD53 PKM2
CD53 YWHAZ
CD53 HADHA
CD53 ARSB
CD53 RAB1A
CD53 GALE
CD53 PSEN2
CD53 HLTF
CD53 ITGA2B
CD53 TPM4
CD53 AFM
CD53 ECH1
CD53 GRIK1
CD53 MOBKL1B
CD53 TLE1
CD53 SMA4
CD53 SRPR
CD53 LGALS9
CD53 AKR1A1
CD53 NUMB
CD53 DDX5
CD53 GNL1
RPS9 RPL29
RPS9 HINT1
RPS9 ACTC1
RPS9 SRPR
RPS9 FXYD3
RPS9 CALM2
RPS9 RPL18A
RPS9 RPS15A
RPS9 RPL10A
RPS9 TEP1
RPS9 RPS10
RPS9 RPS3A
CD79A CLU
CD79A ST6GAL1
CD79A HADHA
CD79A EZR
CD79A AQP3
CD79A USP11
CD79A SYK
CD79A CSNK1D
CD79A OAS1
CD79A WARS
CD79A LOC729602
CD79A TFAP2C
CD79A IDH3G
CD79A ZFP36
CD79A PFKM
CD79A ARL4D
CD79A BLK
CD79A RBBP4
CD79A PTK2B
CD79A CD7
CD79A NCF1C
CD79A HLA-DQB1
CD79A CD1C
CD79A STMN1
CD79A TAF7
CD79A MX2
CD79A ELMO1
CD79A TOP2B
CD79A HLA-DMA
CD79A CR2
CD79A SLC31A2
CD79A GLG1
CD79A YWHAB
CD79A CBFB
HADHB TNNT1
HADHB DIRAS1
HADHB FXYD3
HADHB PCBP1
HADHB CKM
HADHB IQGAP1
HADHB ACTA1
HADHB BMP7
HADHB ACSL1
HADHB TTN
HADHB IFI44L
HADHB PRCP
HADHB CST2
HADHB AKAP12
HADHB CD81
HADHB PI4KA
HADHB COX6A2
HADHB PPP1R11
HADHB H19
HADHB MYBPC1
HADHB XPO1
HADHB TNNC1
HADHB MGAT1
HADHB AP3D1
HADHB TNNC2
HADHB MYL1
TNFRSF1B PTPN6
TNFRSF1B CCND1
TNFRSF1B FXYD3
TNFRSF1B IER3
TNFRSF1B IL6
TNFRSF1B SAA1
TNFRSF1B PCK2
TNFRSF1B SERPINF1
TNFRSF1B DPYSL3
TNFRSF1B NR1H3
TNFRSF1B GZMB
TNFRSF1B TATDN2
TNFRSF1B CD7
TNFRSF1B H19
TNFRSF1B SELPLG
TNFRSF1B KLF6
TNFRSF1B BLVRA
TNFRSF1B HK1
TNFRSF1B MYOM1
TNFRSF1B ITGB2
TNFRSF1B BCL3
TNFRSF1B DGKZ
TNFRSF1B ATOX1
TNFRSF1B ADRM1
TNFRSF1B ZBTB17
TNFRSF1B TCIRG1
TNFRSF1B CDK9
TNFRSF1B LOC100131311
TNFRSF1B IL32
RBMY1F CD70
RBMY1F LIPA
RBMY1F WAPAL
RBMY1F ZNF787
RBMY1F COX5B
RBMY1F REG3A
RBMY1F SYMPK
RBMY1F GRIA3
RBMY1F TLR1
RBMY1F CNN1
RBMY1F SLK
RBMY1F SERPINA1
RBMY1F IFNA8
RBMY1F KRT4
RBMY1F VAV1
RBMY1F SELPLG
RBMY1F HLA-A
RBMY1F UCP3
RBMY1F COL9A2
RBMY1F KCNJ1
RBMY1F CORO1B
RBMY1F JUNB
RBMY1F DGKZ
RBMY1F CD47
RBMY1F PLD3
RBMY1F PCTK3
RBMY1F SLC29A1
RBMY1F GOT1
RBMY1F PPP2R4
RBMY1F RXRA
RBMY1F TNFAIP3
UBE2I WNT2B
UBE2I COL11A1
UBE2I CTNNA2
UBE2I HADHA
UBE2I FXYD3
UBE2I ATP6V1F
UBE2I ANXA5
UBE2I GPS1
UBE2I MAPRE1
UBE2I CD44
UBE2I EFEMP2
UBE2I PHB2
UBE2I CASP3
UBE2I ZNF146
UBE2I ALOX15
UBE2I KRT5
UBE2I RPN1
UBE2I CTSH
UBE2I HIST1H2BJ
UBE2I ORC3L
UBE2I CBS
UBE2I TUFM
UBE2I SRPR
UBE2I CORO1A
UBE2I MCM3
MMP2 SERPINF1
MMP2 CKM
MMP2 ACTA1
MMP2 TNNT1
MMP2 EEF1A2
MMP2 TTN
MMP2 PCOLCE
MMP2 COX6A2
MMP2 BLVRA
MMP2 FBLN2
MMP2 MYBPC1
MMP2 ATP5G2
MMP2 TNNC1
MMP2 TNNC2
MMP2 MYL1
LILRB1 TGFB1
LILRB1 AIF1
LILRB1 CEL
LILRB1 TLN2
LILRB1 SSX5
LILRB1 RRM2
LILRB1 GZMH
FAM50A CNP
FAM50A ARF1
FAM50A ARD1A
FAM50A SHC1
FAM50A TNIP1
FAM50A VASP
FAM50A DCTN2
FAM50A IDH3G
FAM50A LIMK1
FAM50A MYO5A
FAM50A ANXA11
FAM50A BUD31
FAM50A LOC91316
FAM50A BCAP31
FAM50A UBTF
FAM50A IL10RA
FAM50A TIMP2
FAM50A HSPB1
FAM50A AP2M1
FAM50A COX8A
FAM50A P4HB
FAM50A CKAP5
FAM50A ATOX1
FAM50A PRPS1
FAM50A AP3D1
FAM50A PCTK1
FAM50A PPP2R4
FAM50A RBM42
PRSS1 NR0B1
PRSS1 GPD2
PRSS1 FEZ1
PRSS1 FXYD3
PRSS1 NUP188
PRSS1 FUT6
PRSS1 TXN2
PRSS1 RIT2
PRSS1 FKBP2
PRSS1 IGL@
PRSS1 RABIF
PRSS1 TDGF1
PRSS1 MATR3
CTNND2 HEXB
CTNND2 CTNNA2
CTNND2 TUBA1A
CTNND2 TIMP2
CTNND2 WARS
CTNND2 MMP9
CTNND2 DCTN2
CTNND2 CPM
CTNND2 PKM2
CTNND2 ACTA1
CTNND2 TNNT1
CTNND2 CYP27A1
CTNND2 FARSA
CTNND2 TTN
CTNND2 NUP188
CTNND2 SERPINA1
CTNND2 CHI3L1
CTNND2 CD7
CTNND2 ATP6AP1
CTNND2 COX6A2
CTNND2 PPP1R11
CTNND2 TALDO1
CTNND2 HERC2P3
CTNND2 SARS
CTNND2 AKR1C1
CTNND2 PTGR1
CTNND2 HTR2C
CTNND2 MYBL2
CTNND2 NDRG1
CTNND2 BTN2A1
CTNND2 LOC100128792
CTNND2 MYBPC1
CTNND2 ITGB2
CTNND2 CTSB
CTNND2 CKM
CTNND2 TNNC1
CTNND2 SUMO1
CTNND2 C1QB
CTNND2 TNNC2
CTNND2 MYL1
CTNND2 EEF1A2
CTNND2 BIRC2
CTNND2 VGLL4
CEL GATA1
CEL USP11
CEL IGHG1
CEL GRIA3
CEL YAP1
CEL LTBP2
CEL TEP1
CEL KLRC2
CEL MUC1
CEL SPAG11A
CEL PCTK3
CEL FAS
CEL ATXN2L
CEL KDR
CEL BCAM
CEL MPHOSPH9
TDG PSEN2
TDG MPST
TDG ETF1
TDG LPGAT1
TDG SEC13
TDG MARCH6
TDG RAB11A
TDG GALE
TDG GRIK1
TDG GNG10
TDG ANXA13
TDG NAP1L1
TDG NUMB
TDG AFM
TDG TFAM
TDG PCMT1
TDG UQCRC2
TDG CCT6A
TDG GOT1
TDG HLTF
PTK2B TNFRSF17
PTK2B CKM
PTK2B AKR1C1
PTK2B ACTA1
PTK2B DGKD
PTK2B BMP7
PTK2B SLC7A6
PTK2B TTN
PTK2B MYL2
PTK2B COX6A2
PTK2B H19
PTK2B KLF6
PTK2B TNNT1
PTK2B MYBPC1
PTK2B TNNC1
PTK2B TNNC2
PTK2B MYL1
TIMP2 HK1
TIMP2 FXYD3
TIMP2 GLA
TIMP2 KRT6C
TIMP2 CTNNA2
TIMP2 CYP27A1
TIMP2 CST2
TIMP2 LAMB2
TIMP2 IGL@
TIMP2 MYOM1
TIMP2 LY6E
TIMP2 C1R
TIMP2 STOM
TIMP2 C2
TIMP2 EDEM1
TIMP2 IGFBP4
SSX2 SPIN2A
SSX2 ACOX2
SSX2 TFPI2
SSX2 MYBL1
SSX2 CTSA
SSX2 HSP90AB1
SSX2 CREB1
SSX2 PPFIA1
SSX2 TDGF1
SSX2 NR0B1
SSX2 CTSH
SSX2 IFNA2
SSX2 RIT2
SSX2 LEPROT
SSX2 IGL@
SSX2 LOC153346
SSX2 PURA
SSX2 GPD2
SSX2 RPL13
SSX2 PCDHGC3
PEA15 RARRES2
PEA15 PSEN2
PEA15 CD81
PEA15 SHC1
PEA15 FXR2
PEA15 TNFSF10
PEA15 ITGA6
PEA15 COX6B1
PEA15 NSMAF
PEA15 FYN
PEA15 TNFRSF9
PEA15 IL1R1
PEA15 MAGEA5
PEA15 GRIK1
PEA15 CRIP1
PEA15 TLR1
PEA15 GALE
PEA15 IER2
PEA15 RGS19
PEA15 CSRP1
PEA15 HLTF
PEA15 PARK7
PEA15 TAX1BP1
PEA15 HIST1H2BJ
PEA15 PPP1R11
PEA15 AFM
PEA15 NPC2
PEA15 IER3
PEA15 LAMB2
PEA15 IGL@
PEA15 ALDOA
PEA15 MOBKL1B
PEA15 POLD4
PEA15 YLPM1
PEA15 SLC9A6
PEA15 MNDA
PEA15 P4HB
PEA15 CD99
PEA15 LOC728849
PEA15 RASSF2
PEA15 SRPR
PEA15 TAX1BP3
PEA15 SIK1
PEA15 LCK
PEA15 PRNP
PEA15 NUMB
PEA15 FXYD3
IGHG1 MAP1A
IGHG1 GATA1
IGHG1 CFB
IGHG1 TMED10
IGHG1 NR0B1
IGHG1 AQP3
IGHG1 TNFSF10
IGHG1 WNT2B
IGHG1 ACOT7
IGHG1 NACA
IGHG1 PHF3
IGHG1 SPINK1
IGHG1 CALM2
IGHG1 FOXO4
IGHG1 TDGF1
IGHG1 IFITM1
IGHG1 ST3GAL4
IGHG1 SPCS2
IGHG1 RRAD
IGHG1 FXYD3
IGHG1 LTBP2
IGHG1 FUT6
IGHG1 TEP1
IGHG1 MATN1
IGHG1 ICAM1
IGHG1 IGL@
IGHG1 NOTCH3
IGHG1 PCBP2
IGHG1 HTN1
IGHG1 GPSM3
IGHG1 ITGA6
IGHG1 TRBV5-4
IGHG1 FAS
IGHG1 GPD2
IGHG1 RIT2
LTA4H UQCRC2
LTA4H CALR
LTA4H HDLBP
LTA4H ASAH1
LTA4H NAMPT
LTA4H SRI
LTA4H SLBP
LTA4H IFNGR2
UBXN1 EEF1D
UBXN1 NTN3
UBXN1 FNTA
UBXN1 CAMP
UBXN1 COX6B1
UBXN1 RABIF
UBXN1 NDUFB7
UBXN1 CIRBP
UBXN1 MPST
UBXN1 SATB1
UBXN1 HLA-DQB1
UBXN1 RELA
UBXN1 H1FX
UBXN1 TATDN2
UBXN1 FXYD3
UBXN1 DYRK1A
UBXN1 H3F3A
UBXN1 TOMM20
UBXN1 SLC36A2
UBXN1 GNL1
UBXN1 EYA2
NCOA4 SPINK1
NCOA4 SUMO2
NCOA4 KIF2A
NCOA4 PPT1
NCOA4 RHEB
NCOA4 IFI44
NCOA4 COPB1
PRDX4 FDPS
PRDX4 JUNB
PRDX4 COX6A1
PRDX4 SQLE
PRDX4 DNASE1L3
PRDX4 HDLBP
PRDX4 RASL10A
PRDX4 RPL36AL
PRDX4 DPYS
PRDX4 BIRC2
PRDX4 SRI
PRDX4 KIAA0040
PRDX4 HTR3A
PRDX4 EBNA1BP2
PRDX4 XBP1
PRDX4 SSR4
MAGEA9 P2RY2
MAGEA9 TNFSF4
MAGEA9 TPM4
MAGEA9 ANXA5
MAGEA9 PSME1
MAGEA9 PDXK
MORF4L2 TMED10
MORF4L2 COX5A
MORF4L2 GLUD1
MORF4L2 NSMAF
MORF4L2 PSMB9
MORF4L2 TRIP12
MORF4L2 MAPRE1
MORF4L2 UBL4A
MORF4L2 COX7B
MORF4L2 PTMA
MORF4L2 ARL1
MORF4L2 TSC22D1
MORF4L2 ATP5J
MORF4L2 HTATSF1
MORF4L2 PSMD11
MORF4L2 NRIP1
MORF4L2 CLTC
MORF4L2 CD81
MORF4L2 CRYZ
MORF4L2 CD9
MORF4L2 GGH
MORF4L2 KRT5
MORF4L2 PDHA1
MORF4L2 TXNRD1
MORF4L2 LOC729602
MORF4L2 VGLL4
MORF4L2 DYNLT1
MORF4L2 DDX21
MORF4L2 TRA2B
CCNG1 EIF4G2
CCNG1 EPS15
CCNG1 TAF7
CCNG1 MPHOSPH6
CCNG1 GATAD1
CCNG1 H2AFZ
CCNG1 GLUD1
CCNG1 THBD
CCNG1 CD180
CCNG1 BIRC3
CCNG1 TRA2B
USP14 PABPC1
USP14 CAPZA1
USP14 ACTN3
USP14 ELF4
USP14 EFEMP2
USP14 HNRNPU
USP14 TOPBP1
USP14 CTNNB1
USP14 IL6
USP14 TFAM
USP14 BET1
DYRK1A CBLB
DYRK1A LAPTM5
DYRK1A SON
DYRK1A KIAA0226
DYRK1A DPYS
DYRK1A PASK
DYRK1A ZFP36L2
DYRK1A LOC100131311
DYRK1A ATR
DYRK1A NPAT
DYRK1A IGFBP3
DYRK1A HNRNPU
DYRK1A AUH
DYRK1A KIAA0174
DYRK1A RBM25
DYRK1A GOT1
DYRK1A HLTF
DYRK1A PRNP
DYRK1A SMARCA2
DYRK1A SFRS4
DYRK1A PSEN2
DYRK1A FOXO1
DYRK1A ENPP2
DYRK1A CXCL11
DYRK1A ZRSR2
DYRK1A NAP1L1
DYRK1A AFM
DYRK1A HNRNPK
DYRK1A CYTH1
DYRK1A DOCK2
DYRK1A PNN
DYRK1A SNAP25
DYRK1A TNFAIP3
DYRK1A SDHA
DYRK1A KTN1
DYRK1A LOC728844
DYRK1A TIAM1
DYRK1A WAPAL
DYRK1A CD46
DYRK1A GALE
DYRK1A C7
DYRK1A GRIK1
DYRK1A SLC23A2
DYRK1A ZNF638
DYRK1A GLG1
DYRK1A MLH1
DYRK1A MARCH6
DYRK1A KLHDC10
DYRK1A UBXN4
DYRK1A FEZ2
DYRK1A GGA3
DYRK1A BMI1
DYRK1A CD180
DYRK1A CTDSP2
DYRK1A SYT11
DYRK1A PPP3CA
DYRK1A BCL6
DYRK1A SARS
DYRK1A LOC728849
DYRK1A NUMB
DYRK1A PCDHGC3
EDC4 SUPT5H
EDC4 POU2F2
EDC4 FXYD3
EDC4 CHD4
EDC4 INPPL1
EDC4 RAD23A
EDC4 NUP188
EDC4 MAZ
EDC4 POLRMT
EDC4 RBM42
EDC4 SDHA
EDC4 RAE1
EDC4 GUSB
EDC4 EIF3CL
RARRES1 DNAJA1
RARRES1 P4HB
RARRES1 PLIN2
RARRES1 ASAH1
RARRES1 HEXB
RARRES1 TALDO1
RARRES1 GLUL
RARRES1 CSNK1D
RARRES1 ICAM1
RARRES1 ACOT7
RARRES1 CD14
CHI3L1 HERC2P3
CHI3L1 PTGDS
CHI3L1 WARS
CHI3L1 CTSK
CHI3L1 NR1H3
CHI3L1 S100A1
CHI3L1 CYP27A1
CHI3L1 HSD11B1
CHI3L1 CNN1
CHI3L1 SERPINA1
CHI3L1 CP
CHI3L1 ATP6AP1
CHI3L1 ALDH1A1
CHI3L1 NDRG1
CHI3L1 PTGIR
PPP4C SPIN2A
PPP4C RPS26
PPP4C HADHA
PPP4C NR0B1
PPP4C EZH2
PPP4C IER3
PPP4C GLA
PPP4C USF2
PPP4C NQO1
PPP4C ZNF74
PPP4C RALY
PPP4C EBP
PPP4C APRT
PPP4C PSMC1
PPP4C RRM1
PPP4C BMS1
PPP4C BUD31
PPP4C TDGF1
PPP4C RPN1
PPP4C PEBP1
PPP4C FRY
PPP4C SCGB2A2
PPP4C FXYD3
PPP4C SNRPA1
PPP4C KRT1
PPP4C STMN1
PPP4C RIT2
PPP4C COX8A
PPP4C EMG1
PPP4C ZNF91
PPP4C PDHA1
PPP4C EIF3I
PPP4C COX7B
PPP4C SRPR
PPP4C ERBB3
PPP4C FKBP2
PPP4C GPD2
NPAT PSEN2
NPAT GLIPR1
NPAT ATM
NPAT GRIK1
NPAT PHF3
NPAT CIRBP
NPAT GALE
NPAT STXBP3
NPAT LOC728849
NPAT AFM
NPAT LRMP
NPAT ELF1
NPAT MOBKL1B
NPAT JUNB
NPAT GPSM3
NPAT RANBP2
NPAT CBFB
NPAT HLTF
NPAT NUMB
FRY CNP
FRY MATN1
FRY MDM4
FRY TNFSF10
FRY BST2
FRY IFI44L
FRY CD3E
FRY SNRPD3
FRY RAB11A
FRY MYO5A
FRY TDGF1
FRY NASP
FRY CRK
FRY GPD2
FRY DDX18
FRY BLVRA
FRY RIT2
FRY HTR2C
FRY TPSAB1
FRY EIF3I
FRY ZNF638
FRY EIF4A3
FRY NR0B1
FRY MGAT1
FRY NARS
FRY GLIPR1
FRY GATAD1
FRY HNRNPH1
FRY ICAM1
SNRPA1 NDUFB7
SNRPA1 FXYD3
SNRPA1 BCL2A1
SNRPA1 DUT
SNRPA1 ETF1
SNRPA1 NDUFA9
SNRPA1 TUFM
USP9Y ACSM3
USP9Y HLA-DOB
USP9Y MTFR1
USP9Y ASMT
USP9Y SFTPA1B
USP9Y RGS1
USP9Y STXBP3
USP9Y DLG2
USP9Y TDGF1
USP9Y MAP1A
USP9Y IFITM1
USP9Y AMELY
USP9Y GPD2
USP9Y IFNA2
USP9Y HSPB1
USP9Y RIT2
USP9Y NIACR2
USP9Y SUMO1
USP9Y SRPR
USP9Y SLC29A1
USP9Y NR0B1
USP9Y MAP2K4
USP9Y IGKV1D-13
MAP2K3 POU2F2
MAP2K3 FAM120A
MAP2K3 UQCRC1
MAP2K3 DOCK2
MAP2K3 ADSS
MAP2K3 RAD23A
MAP2K3 LYL1
MAP2K3 AP3D1
MAP2K3 UNG
MAP2K3 FKBP2
MAP2K3 ATXN2L
MAP2K3 RBM42
MAP2K3 CHERP
POLR2L FXYD3
POLR2L COX6B1
POLR2L AKR1C1
POLR2L ACTA1
POLR2L S100A1
POLR2L HRAS
POLR2L FAM3A
POLR2L TNNC1
POLR2L MYL2
POLR2L PARK7
POLR2L H19
POLR2L TNNT1
POLR2L COX8A
POLR2L MYBPC1
POLR2L POLD2
POLR2L CKM
POLR2L TNNC2
POLR2L MYL6B
ACO2 RNPEP
ACO2 TFPI2
ACO2 USP11
ACO2 GLA
ACO2 SNCA
ACO2 DCTN2
ACO2 YWHAE
ACO2 COX7B
ACO2 PFKM
ACO2 SYT11
ACO2 HTATSF1
ACO2 CAP1
ACO2 IRAK1
ACO2 CBX1
ACO2 CTSH
ACO2 ACSL1
ACO2 HTR3A
ACO2 EIF3I
ACO2 CD99
ACO2 RFTN1
ACO2 SLC7A5
ACO2 NUBP1
ACO2 CORO1A
ACO2 ATP5O
ICAM1 DUSP2
ICAM1 RASL10A
ICAM1 SIRPA
ICAM1 SHC1
ICAM1 ANXA5
ICAM1 ATP6V1B2
ICAM1 ITGA6
ICAM1 LILRB4
ICAM1 VCL
ICAM1 HUWE1
ICAM1 UGT8
ICAM1 IFI30
ICAM1 GLB1
ICAM1 GSK3B
ICAM1 VASP
ICAM1 SOX4
ICAM1 COMMD1
ICAM1 NR1H3
ICAM1 SRI
ICAM1 AIMP2
ICAM1 PDXK
ICAM1 MUC1
ICAM1 SEC14L1
ICAM1 ASAH1
ICAM1 CD14
ICAM1 TP53BP2
ICAM1 OAS2
TNNT3 TNNT1
TNNT3 CKM
TNNT3 ACTA1
TNNT3 MYH3
TNNT3 S100A1
TNNT3 RCAN2
TNNT3 CYP27A1
TNNT3 ACTC1
TNNT3 EEF1A2
TNNT3 TTN
TNNT3 COX6A2
TNNT3 H19
TNNT3 COX7A1
TNNT3 LUM
TNNT3 CRYAB
TNNT3 FBLN2
TNNT3 MYBPC1
TNNT3 C1R
TNNT3 MYH2
TNNT3 MB
TNNT3 TNNC1
TNNT3 FHL1
TNNT3 ORM1
TNNT3 TNNC2
TNNT3 MYL1
TNNT3 MYL3
CDC123 NR0B1
CDC123 CD72
CDC123 CD38
CDC123 NP
CDC123 HMGB2
CDC123 RPL6
CDC123 CDC16
CDC123 PSMC1
CDC123 PRKAR2B
CDC123 ALOX15
CDC123 XRCC6
CDC123 IGFBP3
CDC123 CCT5
CDC123 PSMD9
CDC123 APEX1
CDC123 RIT2
CDC123 PEBP1
CDC123 TUFM
CDC123 TDGF1
CDC123 PPP1CC
CDC123 CD3D
CDC123 UBE2D3
CDC123 GPD2
CDC123 HNRNPH1
CXCL12 BRD2
CXCL12 PSEN2
CXCL12 GLIPR1
CXCL12 RNASE6
CXCL12 ADH1C
CXCL12 GALE
CXCL12 ID2B
CXCL12 CD3E
CXCL12 ASMT
CXCL12 ZFP36
CXCL12 SYT11
CXCL12 GRIK1
CXCL12 C7
CXCL12 TDGF1
CXCL12 NR0B1
CXCL12 CAPN2
CXCL12 ST8SIA4
CXCL12 AFM
CXCL12 ANXA6
CXCL12 RIT2
CXCL12 PLP2
CXCL12 NUMB
CXCL12 PTGDS
CXCL12 PRKCB
CXCL12 CD3D
CXCL12 NINJ1
CXCL12 MED12
CXCL12 DGCR11
CXCL12 CHI3L2
CXCL12 HLTF
CXCL12 GPD2
CXCL12 CST3
CXCL12 PMP22
MYH2 CKM
MYH2 AKR1C1
MYH2 ACTA1
MYH2 MYH3
MYH2 S100A1
MYH2 COX6A2
MYH2 RCAN2
MYH2 CYP27A1
MYH2 ACTC1
MYH2 EEF1A2
MYH2 TTN
MYH2 PCOLCE
MYH2 MYL2
MYH2 TNNC2
MYH2 RRAD
MYH2 PRR4
MYH2 TNNT1
MYH2 LUM
MYH2 CRYAB
MYH2 FBLN2
MYH2 SLC25A4
MYH2 MYBPC1
MYH2 ITGB2
MYH2 C1R
MYH2 MB
MYH2 NINJ1
MYH2 TNNC1
MYH2 FHL1
MYH2 ORM1
MYH2 APP
MYH2 MYL1
MYH2 MYL3
PDIA6 EIF4G2
PDIA6 ALOX15
PDIA6 IRAK1
PDIA6 NFKB1
PDIA6 CSRP1
PDIA6 COMMD1
PDIA6 MAN2A1
PDIA6 VDAC2
PDIA6 LY6E
PDIA6 CNR1
PDIA6 UFD1L
PDIA6 PRPS1
PDIA6 TCP1
PDIA6 USP7
PDIA6 DAZL
LOC728849 MORC3
LOC728849 CD83
LOC728849 GADD45A
LOC728849 UBE2D3
LOC728849 IGL@
LOC728849 SHC1
LOC728849 CD24
LOC728849 HLA-DPB1
LOC728849 MYBL1
LOC728849 CCNG2
LOC728849 HIST1H2AC
LOC728849 GRIK1
LOC728849 GALE
LOC728849 ELF1
LOC728849 SMA4
LOC728849 RAB1A
LOC728849 BTG2
LOC728849 PSEN2
LOC728849 RGS19
LOC728849 FOXO4
LOC728849 MATR3
LOC728849 AFM
LOC728849 LYZ
LOC728849 HLTF
LOC728849 CD9
LOC728849 BIRC3
LOC728849 RPL36AL
LOC728849 FMR1
LOC728849 MUC1
LOC728849 PRPS1
LOC728849 HNRNPK
LOC728849 HSD17B4
LOC728849 IFNGR1
LOC728849 CBS
LOC728849 SQSTM1
LOC728849 NUMB
LOC728849 SPINT2
UBE2D3 EIF2S2
UBE2D3 FXYD3
UBE2D3 GLUD1
UBE2D3 TTC35
UBE2D3 SRPR
UBE2D3 YWHAZ
UBE2D3 SUMO2
UBE2D3 RAB1A
UBE2D3 SFRS3
UBE2D3 PTGES3
UBE2D3 PSMB8
UBE2D3 ATP5G2
UBE2D3 CBFB
UBE2D3 PRKAR1A
UBE2D3 FUT8
UBE2D3 NAE1
UBE2D3 HLA-DMA
SND1 HCK
SND1 NONO
SND1 STIP1
SND1 PRKDC
SND1 PABPC4
SND1 DTYMK
SND1 AP3D1
SND1 CARS
SND1 EBP
SND1 NUP188
SND1 CHAF1A
SND1 GARS
SND1 CD1C
SND1 COX8A
SND1 EIF3CL
SND1 IRF4
SND1 NARS
SND1 FBP1
CNP ST6GAL1
CNP SMC1A
CNP TUBA1A
CNP FXYD3
CNP TNIP1
CNP CD70
CNP POLD1
CNP VDAC1
CNP CFB
CNP MMP9
CNP IFI44L
CNP REG3A
CNP IDH3G
CNP SNRPD3
CNP ARL4D
CNP CDKL1
CNP ACLY
CNP TDGF1
CNP NR0B1
CNP ITGB5
CNP TSNAX
CNP COL2A1
CNP STAT5A
CNP ATP6V1A
CNP MATN1
CNP CAPN1
CNP HK1
CNP SSX5
CNP PRKACA
CNP CD58
CNP HLA-A
CNP KCNJ5
CNP COX8A
CNP TOP2B
CNP CTSB
CNP PRPS1
CNP MATR3
CNP GPD2
CNP POLRMT
CNP RIT2
CNP SSB
CNP RRM2
CNP IGFBP4
CNP MAP2K4
CNP MCM3
ST6GAL1 LIG4
ST6GAL1 BRD2
ST6GAL1 LIPA
ST6GAL1 EIF5A
ST6GAL1 IDH1
ST6GAL1 CARS
ST6GAL1 PRPS1
ST6GAL1 NONO
ST6GAL1 AKT2
ST6GAL1 EIF2S3
ST6GAL1 USF2
ST6GAL1 BIRC2
ST6GAL1 CD27
ST6GAL1 RRM2
ST6GAL1 DTYMK
HIST1H2AC EIF4G2
HIST1H2AC PARK7
HIST1H2AC UQCRC2
HIST1H2AC SPCS2
HIST1H2AC MLH1
HIST1H2AC HIST1H2BE
HIST1H2AC CBFB
HIST1H2AC TAF7
HIST1H2AC CAT
HIST1H2AC YWHAZ
HIST1H2AC CHI3L2
HIST1H2AC WASF3
HIST1H2AC IK
HIST1H2AC LOC91316
PLIN2 XK
PLIN2 SRPR
PLIN2 FXYD3
PLIN2 FXR2
PLIN2 ANXA5
PLIN2 HLA-DPB1
PLIN2 CTSC
PLIN2 SCGB2A2
PLIN2 SLC1A3
PLIN2 EFEMP2
PLIN2 IFI30
PLIN2 PDE4B
PLIN2 FLNA
PLIN2 ATP6V1A
PLIN2 LIMS1
PLIN2 PSMB8
PLIN2 ITGB2
PLIN2 CTSB
PLIN2 JUNB
PLIN2 IDH1
PLIN2 ASAH1
PLIN2 SORD
UBB PSEN2
UBB NONO
UBB FTL
UBB MAPRE1
UBB CLUL1
UBB EFEMP2
UBB GALE
UBB GRIK1
UBB CLTC
UBB TDGF1
UBB CYBA
UBB NR0B1
UBB AFM
UBB FXYD3
UBB PSME1
UBB RIT2
UBB NUMB
UBB RPL10A
UBB SNRPD2
UBB SRPR
UBB HLTF
UBB GPD2
UBB UBA52
UBB GAPDH
TNFRSF9 FCAR
TNFRSF9 ATOX1
TNFRSF9 NDRG1
TNFRSF9 ATP6V1B2
TNFRSF9 PTGDS
TNFRSF9 TNFAIP3
TNFRSF9 YAP1
NR3C1 XK
NR3C1 TMED10
NR3C1 ARHGEF7
NR3C1 CCNG2
NR3C1 FNTA
NR3C1 RRAGA
NR3C1 MYBL1
NR3C1 ELF1
NR3C1 CLTC
NR3C1 LMO2
NR3C1 RHOH
NR3C1 CD9
NR3C1 IGL@
NR3C1 FMR1
NR3C1 EPS15
NR3C1 HLA-DMA
NR3C1 SRPR
NR3C1 PURA
NR3C1 KCNJ1
NR3C1 PRKAR1A
NR3C1 ZNF280A
NR3C1 HNRNPH1
NR3C1 FXYD3
P11 TMED10
P11 SRPR
P11 CXCL9
P11 AADAC
P11 GCKR
P11 ZFP36L2
P11 IQGAP1
P11 ZNF74
P11 RPS3A
P11 ARSD
P11 HOXA5
P11 RPS7
P11 HLA-DQB1
P11 FUT8
P11 CTLA4
P11 SEMA4D
P11 CDKL1
P11 CTNNB1
P11 SQSTM1
P11 MAPK6
P11 HLA-A
P11 JUNB
P11 GNLY
P11 MTHFS
P11 GZMA
P11 LOC153346
P11 FABP6
P11 NEUROG1
P11 GZMB
P11 SNAP25
P11 RPL11
USP13 SPIN2A
USP13 IKZF1
USP13 PUM1
USP13 KIAA0226
USP13 IFI44L
USP13 GARS
USP13 SLC2A5
USP13 HNRNPU
USP13 ECH1
USP13 STAT5A
USP13 AIMP2
USP13 ZNF91
USP13 RFC4
USP13 PFN2
USP13 NARS
USP13 ATXN2L
USP13 CHERP
USP13 WASF3
SNX17 KLF6
SNX17 SPCS2
SNX17 PSEN2
SNX17 FXYD3
SNX17 AES
SNX17 GRIK1
SNX17 DDX5
SNX17 SARS
SNX17 HLTF
SNX17 NUMB
SNX17 RPL36AL
SNX17 IK
SNX17 AFM
SNX17 GALE
TLE1 HSP90AA1
TLE1 ZNF638
TLE1 CD38
TLE1 ATP5G3
TLE1 RFC4
TLE1 AIMP2
TLE1 PSMC1
RCAN2 EGR2
RCAN2 SHC1
RCAN2 NACA
RCAN2 CKM
RCAN2 ACTA1
RCAN2 MYH3
RCAN2 TNNT1
RCAN2 CTDSP2
RCAN2 ACTC1
RCAN2 TTN
RCAN2 ZNF146
RCAN2 MYL2
RCAN2 FYN
RCAN2 COX6A2
RCAN2 TAF10
RCAN2 ECH1
RCAN2 PAM
RCAN2 COX7A1
RCAN2 MYBPC1
RCAN2 SLC9A6
RCAN2 MB
RCAN2 TNNC1
RCAN2 FHL1
RCAN2 MGAT1
RCAN2 TNNC2
RCAN2 MYL1
RCAN2 SMG7
CCL17 DNAJA1
CCL17 RARRES2
CCL17 EBI3
CCL17 TNFSF4
CCL17 GSTP1
CCL17 BIRC3
CCL17 PASK
CCL17 CORO1B
CCL17 FAS
CCL17 CCL22
CCL17 SFRS3
CCL17 RGS1
CCL17 XBP1
ZNF74 NR0B1
ZNF74 TPM4
ZNF74 IQGAP1
ZNF74 PSG3
ZNF74 SPINK1
ZNF74 GRIA3
ZNF74 TDGF1
ZNF74 FCAR
ZNF74 RING1
ZNF74 RIT2
ZNF74 ELF1
ZNF74 YAP1
ZNF74 GPD2
AKT1 MATN1
AKT1 SFRS4
AKT1 GADD45A
AKT1 FXYD3
AKT1 RXRA
AKT1 RGS19
AKT1 TDGF1
AKT1 NR0B1
AKT1 RIT2
AKT1 PFN1
AKT1 QPCT
AKT1 GPD2
AKT1 SQSTM1
LOXL2 CAST
LOXL2 LRRC32
LOXL2 MFGE8
LOXL2 GINS1
XAF1 LILRB4
XAF1 ID2B
XAF1 IFI44L
XAF1 GLG1
XAF1 YAP1
FUT8 PSEN2
FUT8 SYK
FUT8 LIPA
FUT8 SMARCA2
FUT8 IFITM2
FUT8 GRIK1
FUT8 HNRNPF
FUT8 EIF4A2
FUT8 PRKAG1
FUT8 RARS
FUT8 GALE
FUT8 PDE4B
FUT8 ME2
FUT8 ARF6
FUT8 RPA1
FUT8 OPN1MW2
FUT8 TFDP1
FUT8 HLTF
FUT8 DCTD
FUT8 AFM
FUT8 ARPC4
FUT8 PLP2
FUT8 NUMB
FUT8 CUL1
FUT8 PRKAR1A
FUT8 PURA
FUT8 RBM42
FUT8 COL16A1
PCYT1A FUT6
PCYT1A GATA1
PCYT1A TEP1
PCYT1A SSR1
PCYT1A CRYAA
PCYT1A SERPINB3
PCYT1A FOXO4
CCL3 SAT1
CCL3 FCAR
CCL3 CD14
CCL3 GLUL
CCL3 MT2A
CCL3 C1QB
CCL3 YAP1
ACVR2B PCTK3
ACVR2B TCOF1
ACVR2B YAP1
ACVR2B LYL1
NFATC3 CBLB
NFATC3 BRD2
NFATC3 PRKCI
NFATC3 GADD45A
NFATC3 ATR
NFATC3 PNRC1
NFATC3 AMFR
NFATC3 TIAM1
NFATC3 MSH6
NFATC3 CD180
NFATC3 HIST1H4C
NFATC3 GRIK1
NFATC3 PKN2
NFATC3 GALE
NFATC3 PSEN2
NFATC3 SATB1
NFATC3 HLTF
NFATC3 TRIM38
NFATC3 FYN
NFATC3 AFM
NFATC3 FXYD3
NFATC3 SELPLG
NFATC3 LOC100128792
NFATC3 ZNF169
NFATC3 ZNF638
NFATC3 CCL13
NFATC3 NUMB
SEMA4D PSEN2
SEMA4D CLEC2B
SEMA4D LOC728844
SEMA4D NSMAF
SEMA4D PHB
SEMA4D SCAP
SEMA4D GALE
SEMA4D GRIK1
SEMA4D TNFAIP2
SEMA4D AFM
SEMA4D NUMB
SEMA4D RGS7
SEMA4D LOC729602
SEMA4D HLTF
GARS CCNE1
GARS NONO
GARS DEFA6
GARS OAS1
GARS ATM
GARS EXOSC7
GARS BMP7
GARS DDX10
GARS E2F3
GARS MYO5A
GARS EPRS
GARS PSMC1
GARS BMS1
GARS RELA
GARS XRCC6
GARS ORC1L
GARS SAFB
GARS PRKACA
GARS HRAS
GARS PABPC1
GARS MTA1
GARS KPNB1
GARS LBR
GARS UNG
GARS TUBB
GARS ALDH5A1
GARS MCM3
ACTG2 EBI3
ACTG2 MT1P2
ACTG2 ZYX
ACTG2 MT1A
ACTG2 LTA
ACTG2 MYL9
ACSL1 ELF4
ACSL1 SSR1
ACSL1 MGLL
ACSL1 CKM
ACSL1 PKM2
ACSL1 ACTA1
ACSL1 TNNT1
ACSL1 SUMO2
ACSL1 RAB1A
ACSL1 TTN
ACSL1 HSPA1A
ACSL1 GSK3B
ACSL1 TDGF1
ACSL1 HLA-DQB1
ACSL1 TNFAIP2
ACSL1 SAT1
ACSL1 NR0B1
ACSL1 COL2A1
ACSL1 NCOR2
ACSL1 GPD2
ACSL1 COX6A2
ACSL1 LYZ
ACSL1 HNRNPU
ACSL1 GLUL
ACSL1 RIT2
ACSL1 MYBPC1
ACSL1 CTSB
ACSL1 MAPRE2
ACSL1 TNNC1
ACSL1 AKR1A1
ACSL1 TNNC2
ACSL1 MYL1
PPP2CA PSEN2
PPP2CA EZR
PPP2CA TRIP12
PPP2CA UGCG
PPP2CA CD3E
PPP2CA TLK1
PPP2CA GALE
PPP2CA GRIK1
PPP2CA LOC100131311
PPP2CA KYNU
PPP2CA AMELY
PPP2CA NUP88
PPP2CA GRIK3
PPP2CA AFM
PPP2CA AUH
PPP2CA H3F3A
PPP2CA BAT1
PPP2CA BAG1
PPP2CA PSMA6
PPP2CA RFTN1
PPP2CA SUMO1
PPP2CA TANK
PPP2CA HLTF
PPP2CA NUMB
PPP2CA SURF1
CCT5 EBP
CCT5 ALDOA
CCT5 TNFRSF17
CCT5 SRPR
CCT5 COX5A
CCT5 CENPA
CCT5 VDAC1
CCT5 CYP51A1
CCT5 CD38
CCT5 HSPE1
CCT5 NDUFA9
CCT5 MTHFD2
CCT5 GSN
CCT5 UQCRC1
CCT5 MIF
CCT5 CASP3
CCT5 RARS
CCT5 MEST
CCT5 ZNF131
CCT5 POLR2F
CCT5 EPRS
CCT5 PSMC1
CCT5 MTA1
CCT5 LGALS9
CCT5 EBNA1BP2
CCT5 PSMB1
CCT5 MRPL12
CCT5 EIF2S1
CCT5 EPR1
CCT5 CALR
CCT5 CCT3
CCT5 PFKP
CCT5 AP2M1
CCT5 DDX21
CCT5 VDAC2
CCT5 SLC25A6
CCT5 EIF3I
CCT5 TUFM
CCT5 CKAP5
CCT5 LDHA
CCT5 PRMT1
CCT5 HNRNPA1
CCT5 DDT
CCT5 MCM2
CCT5 NME1
CCT5 THOP1
CCT5 NASP
CCT5 ADA
CCT5 GLO1
CCT5 CCT8
MYO5B HIST1H2BE
MYO5B TYMS
MYO5B CDK4
MYO5B TDGF1
MYO5B RPN1
MYO5B NR0B1
MYO5B IGHM
MYO5B RIT2
MYO5B PABPC1
MYO5B PPIA
MYO5B UQCRH
MYO5B GPD2
MYO5B NAE1
MYO5B RRM2
MYO5B HSPE1
PNN PSEN2
PNN EZR
PNN GATA1
PNN PRDM2
PNN HLA-DPB1
PNN IQGAP1
PNN GRIK1
PNN DGKD
PNN TAF7
PNN HLTF
PNN SLC7A6
PNN SMAD5
PNN RGS19
PNN IFI44L
PNN GALE
PNN BLK
PNN BCL6
PNN LOC100131311
PNN E2F5
PNN RPN1
PNN ADIPOQ
PNN AFM
PNN TFPI2
PNN KIAA0174
PNN BAT1
PNN ZNF91
PNN EPS15
PNN ILF3
PNN CLK2
PNN NUMB
JUND ACTB
JUND COL11A1
JUND SRPR
JUND FXYD3
JUND DEFA6
JUND MMP9
JUND AKR1C1
JUND SEC13
JUND BSG
JUND NDUFB7
JUND IER2
JUND LOC100131311
JUND RHD
JUND DNA2
JUND FKBP2
JUND RPN1
JUND ZNF638
JUND STAT5A
JUND AP2M1
JUND BCL3
JUND JUNB
JUND MAPRE2
JUND CALM3
JUND MUM1
JUND PPP2R4
JUND ALDH5A1
JUND CLTA
JUND CHERP
ALDOA OXA1L
ALDOA ATP6V0D1
ALDOA TMED10
ALDOA HIST1H2BE
ALDOA NONO
ALDOA ACOX2
ALDOA ATP6V1F
ALDOA RARS
ALDOA ATP6V1B2
ALDOA ACOT7
ALDOA PKM2
ALDOA CD81
ALDOA CKS2
ALDOA IFI30
ALDOA LOC729991
ALDOA ATP5J
ALDOA PSMC1
ALDOA CHAF1A
ALDOA NCF1C
ALDOA SOX4
ALDOA COX5B
ALDOA MCM4
ALDOA COX8A
ALDOA MTHFD2
ALDOA PDXK
ALDOA TKT
ALDOA IDH1
ALDOA FDPS
ALDOA PSMD7
ALDOA LDHA
ALDOA HDLBP
ALDOA PRMT1
ALDOA PFKL
ALDOA CSTB
ALDOA SIK1
ALDOA AKR1A1
ALDOA NDUFB7
ALDOA ISG15
ALDOA YWHAB
ALDOA PGK1
ITGB2 TUBA1A
ITGB2 TTN
ITGB2 GLA
ITGB2 COMT
ITGB2 ATP6V1B2
ITGB2 MMP9
ITGB2 CKM
ITGB2 ACTA1
ITGB2 NR1H3
ITGB2 TNNT1
ITGB2 SYMPK
ITGB2 AP3D1
ITGB2 EEF1A2
ITGB2 MLC1
ITGB2 H19
ITGB2 SLC20A1
ITGB2 GLB1
ITGB2 NARS
ITGB2 LAMP1
ITGB2 SDC4
ITGB2 MYL2
ITGB2 GRK5
ITGB2 FYN
ITGB2 COX6A2
ITGB2 MFGE8
ITGB2 GRB10
ITGB2 VAV1
ITGB2 LOC100131311
ITGB2 PAM
ITGB2 TNFAIP3
ITGB2 LCP2
ITGB2 MYBPC1
ITGB2 TNNC1
ITGB2 ACTN3
ITGB2 PLD3
ITGB2 CD99
ITGB2 MB
ITGB2 ASAH1
ITGB2 SLC2A3
ITGB2 RAB13
ITGB2 TNNC2
ITGB2 MYL1
ITGB2 WARS
ITGB2 MYL3
ITGB2 COL4A1
ATP5G3 SQLE
ATP5G3 EIF2S2
ATP5G3 H2AFZ
ATP5G3 ATP6V0D1
ATP5G3 HCCS
ATP5G3 CKS2
ATP5G3 PHB2
ATP5G3 BTG2
ATP5G3 CALM2
ATP5G3 PHB
ATP5G3 SDHB
ATP5G3 GTF2A2
ATP5G3 HINT1
ATP5G3 EIF2S3
ATP5G3 PTGES3
ATP5G3 CD1C
ATP5G3 C1QBP
ATP5G3 DDOST
ATP5G3 PRDX3
ATP5G3 CBS
ATP5G3 ELF1
ATP5G3 MRPS12
ATP5G3 NPPA
ACTN3 CAMLG
ACTN3 ACAT1
ACTN3 SERPING1
ACTN3 ACTA1
ACTN3 BMP7
ACTN3 MLC1
ACTN3 TTN
ACTN3 MYBPC1
ACTN3 TATDN2
ACTN3 GNG10
ACTN3 BMS1
ACTN3 MYL2
ACTN3 ATP5D
ACTN3 TNNC2
ACTN3 MYL1
ACTN3 COX6A2
ACTN3 GRB10
ACTN3 TFAM
ACTN3 TNNT1
ACTN3 TUBB3
ACTN3 FAM190B
ACTN3 EMG1
ACTN3 APOC1
ACTN3 COL3A1
ACTN3 CKM
ACTN3 TNNC1
ACTN3 SUMO1
ACTN3 SIK1
ACTN3 ACTB
ACTN3 LOC339290
ACTN3 ATXN2L
RFTN1 ACSM3
RFTN1 EZR
RFTN1 NONO
RFTN1 FNTA
RFTN1 TP53
RFTN1 CAP1
RFTN1 CLTC
RFTN1 SOX4
RFTN1 XRCC6
RFTN1 LHFPL2
RFTN1 RHOH
RFTN1 STAT5A
RFTN1 H3F3A
RFTN1 AIM1
RFTN1 EPS15
RFTN1 MAP2K4
RFTN1 COX8A
INPPL1 SOX4
INPPL1 FXYD3
INPPL1 CARS
INPPL1 RELA
INPPL1 BMS1
INPPL1 TDGF1
INPPL1 NR0B1
INPPL1 UBTF
INPPL1 H19
INPPL1 SHC1
INPPL1 RIT2
INPPL1 POU2F2
INPPL1 ADRM1
INPPL1 GPD2
PSMC2 EIF2S2
PSMC2 CTGF
PSMC2 RARS
PSMC2 RBM3
PSMC2 PRDX3
PSMC2 RPL36AL
ALDH5A1 MORC3
ALDH5A1 BRD2
ALDH5A1 PSEN2
ALDH5A1 KLRK1
ALDH5A1 AIMP1
ALDH5A1 RBM25
ALDH5A1 NDUFA9
ALDH5A1 MC5R
ALDH5A1 UQCRC1
ALDH5A1 CIRBP
ALDH5A1 GALE
ALDH5A1 GRIK1
ALDH5A1 TXK
ALDH5A1 CTSH
ALDH5A1 AFM
ALDH5A1 LYZ
ALDH5A1 AES
ALDH5A1 NUMB
ALDH5A1 DCI
ALDH5A1 CD3D
ALDH5A1 DDT
ALDH5A1 DUSP1
ALDH5A1 TRAM2
ALDH5A1 MUM1
ALDH5A1 TRD@
ALDH5A1 P2RY10
ALDH5A1 C1QB
ALDH5A1 HLTF
ALDH5A1 TCL1A
ALDH5A1 CD6
SEC24C SUPT5H
SEC24C KPNB1
SEC24C CHD4
SEC24C HNRNPU
SEC24C TNIP1
SEC24C HK1
SEC24C ATXN2L
SEC24C GUSB
SEC24C EIF3CL
NPPA SNRPE
NPPA EBP
NPPA RASL10A
NPPA DAP3
NPPA SYK
NPPA COPS5
NPPA DMD
NPPA PSMD6
NPPA MOBKL1B
NPPA PPP1CB
NPPA GLRX
NPPA NRIP1
NPPA BUD31
NPPA C21orf33
NPPA LTA
NPPA MYH10
NPPA DNAJA1
NPPA CTNNB1
NPPA AUH
NPPA TPSAB1
NPPA SNRNP27
NPPA CDK4
NPPA TCEB1
NPPA MAPK10
NPPA VAMP7
NPPA TXNRD1
NPPA CALM3
NPPA PFN2
NPPA FBP1
NPPA PSMD14
NPPA POLR2K
NPPA KIAA0317
NPPA HAX1
NPPA EPR1
NPPA TOP2A
NPPA SRP14
NPPA KYNU
NPPA M6PR
NPPA DAD1
NPPA FEZ1
NPPA ARPC4
NPPA PLP2
NPPA BAG1
NPPA UCHL3
NPPA ZNHIT3
NPPA SLC9A6
NPPA MAPRE2
NPPA ADA
NPPA TLN2
NPPA GUK1
NPPA EIF4G2
NPPA EIF2S2
NPPA KTN1
NPPA FNTA
NPPA USP11
NPPA CD70
NPPA TIAM1
NPPA CYCS
NPPA AIMP1
NPPA SMAD1
NPPA MANF
NPPA CCNA2
NPPA DGUOK
NPPA VCL
NPPA CKS2
NPPA ATP6V1E1
NPPA SS18
NPPA GGH
NPPA TM9SF2
NPPA MME
NPPA ITGA2B
NPPA COX5B
NPPA UFM1
NPPA GTF2E2
NPPA MCM4
NPPA VBP1
NPPA SLBP
NPPA LOC100128792
NPPA KPNA2
NPPA COX17
NPPA PRPS1
NPPA NME1
NPPA CKS1B
NPPA SDHC
NPPA SURF1
NPPA CUL3
NPPA KIAA0114
NPPA CSTB
NPPA SNRPG
NPPA HLA-DRB1
NPPA LSM1
NPPA NDUFA4L2
NPPA ZYX
NPPA GDI2
NPPA XBP1
NPPA HMGB2
NPPA GSTP1
NPPA FCER2
NPPA ARL1
NPPA C11orf58
NPPA PASK
NPPA NUP62
NPPA RAB2A
NPPA ALOX15
NPPA POLR2F
NPPA CYB5A
NPPA PSMB7
NPPA CBX1
NPPA CRYZ
NPPA COMMD1
NPPA HMGN3
NPPA PTGIR
NPPA TYK2
NPPA COPS6
NPPA BRD3
NPPA PSMA6
NPPA UFD1L
NPPA TNFSF4
NPPA CEACAM1
NPPA SRP19
NPPA PSMB4
NPPA SSB
RPL19 MC5R
RPL19 RPL4
RPL19 RPL18
RPL19 ACTC1
RPL19 PTMA
RPL19 FXYD3
RPL19 RPL23
RPL19 RPL18A
RPL19 SRPR
RPL19 SLC36A2
ARF1 NRGN
ARF1 SHC1
ARF1 COX6B1
ARF1 ARHGDIA
ARF1 COX8A
ARF1 DCTN2
MCM5 NOLC1
MCM5 FARSA
MCM5 MCM4
MCM5 IFI44L
MCM5 H2AFX
TYMS FDPS
TYMS TXN
TYMS MTHFD2
TYMS NELL2
TYMS CKS2
TYMS PLOD2
TYMS PLSCR1
TYMS TFDP1
TYMS RFC4
TYMS KIAA0101
TYMS NDUFA9
TYMS KRT5
TYMS CCT8
TYMS MMP7
TYMS CDC2
SCRIB GRIK1
SCRIB BMP7
SCRIB ADRM1
SCRIB PSEN2
SCRIB FXYD3
SCRIB GALE
SCRIB AFM
SCRIB HLTF
SCRIB SCAP
SCRIB NUMB
SCRIB TRIB1
EVI2B BRD2
EVI2B PSEN2
EVI2B BIRC2
EVI2B ZFP36L2
EVI2B GALE
EVI2B GRB10
EVI2B PARK7
EVI2B GRIK1
EVI2B CD27
EVI2B AFM
EVI2B P2RY10
EVI2B HLTF
EVI2B ADARB1
EVI2B NUMB
IL6 HCK
IL6 DCTD
IL6 SMARCA2
IL6 PPIB
IL6 C3
IL6 MPST
IL6 ETV5
IL6 GSK3B
IL6 PCOLCE
IL6 PSMC1
IL6 CD7
IL6 UBTF
IL6 BLVRA
IL6 BAT1
IL6 BCL3
IL6 MTA1
IL6 ATOX1
IL6 IRF4
IL6 ZBTB17
IL6 TRAM2
IL6 FKBP2
GOLGA4 MATN1
GOLGA4 FXYD3
GOLGA4 GYPB
GOLGA4 KIF2C
GOLGA4 REG3A
GOLGA4 MOG
GOLGA4 TDGF1
GOLGA4 IFNGR2
GOLGA4 UPF1
GOLGA4 NR0B1
GOLGA4 ACOX2
GOLGA4 RPS4Y1
GOLGA4 RIT2
GOLGA4 H3F3A
GOLGA4 BTN2A1
GOLGA4 ZNF638
GOLGA4 P2RY10
GOLGA4 CHI3L2
GOLGA4 GPD2
GOLGA4 ESD
RPIA UBE3C
RPIA CD72
RPIA SON
RPIA ATP5J
RPIA SUMO2
RPIA NFKB1
RPIA ARHGAP25
RPIA RPN1
RPIA LRRC32
RPIA HNRNPU
RPIA HMGN3
RPIA VDAC2
RPIA MAPRE2
RPIA RAP1A
RPIA FAS
RPIA ESD
PKN2 RPS26
PKN2 ATOX1
PKN2 WASF3
PKN2 ANK2
PKN2 IFI44L
PKN2 ZNF131
PKN2 GSK3B
TJP2 GRIK1
TJP2 PSEN2
TJP2 GALE
TJP2 AFM
TJP2 HLTF
TJP2 NUMB
TJP2 HDAC2
SLC7A6 BRD2
SLC7A6 FAM53B
SLC7A6 PSEN2
SLC7A6 VCL
SLC7A6 CX3CR1
SLC7A6 GALE
SLC7A6 GRIK1
SLC7A6 AFM
SLC7A6 SORL1
SLC7A6 CYTH1
SLC7A6 MOBKL1B
SLC7A6 SLC23A2
SLC7A6 HLTF
SLC7A6 ADARB1
SLC7A6 NUMB
SLC7A6 UBXN4
UBA52 FXYD3
UBA52 FTL
UBA52 RPL4
UBA52 HOXA5
UBA52 GNB2L1
UBA52 RPL12
UBA52 RPL9
UBA52 ECH1
UBA52 ARHGDIB
UBA52 RPSAP12
UBA52 SNRPD2
UBA52 RPL38
UBA52 SRPR
UBA52 RPS6
UBA52 SLC36A2
CYP24A1 HADHA
CYP24A1 PSEN2
CYP24A1 TCHH
CYP24A1 FXYD3
CYP24A1 CRYAA
CYP24A1 MC5R
CYP24A1 EFEMP2
CYP24A1 GALE
CYP24A1 AFM
CYP24A1 GYPE
CYP24A1 SPG7
CYP24A1 GRIK1
CYP24A1 HOXD3
CYP24A1 EIF3I
CYP24A1 EIF4A1
CYP24A1 SRPR
CYP24A1 HLTF
CYP24A1 NUMB
TAF9 IFI44L
TAF9 MAPRE1
TAF9 ODC1
TAF9 SPCS2
TAF9 TSN
TAF9 PMS2L5
TAF9 C1D
TAF9 SUMO1
TAF9 RARS
TAF9 ATP6V1E1
TAF9 ATP5J
TAF9 NSMAF
TAF9 NAMPT
TAF9 CBS
TAF9 BAG1
TAF9 AKAP12
TAF9 PDHX
TAF9 ILF2
TAF9 CD83
MAZ FXYD3
MAZ FBLN1
MAZ TDGF1
MAZ NR0B1
MAZ GPD2
MAZ SPG7
MAZ HNRNPU
MAZ RAD23A
MAZ GANAB
MAZ DLGAP5
MAZ BCL3
MAZ CKAP5
MAZ SRPR
MAZ KRT4
MAZ RIT2
MAZ ARHGEF1
SERPINA1 TNFSF10
SERPINA1 SERPING1
SERPINA1 WARS
SERPINA1 NKG7
SERPINA1 LILRB4
SERPINA1 SYMPK
SERPINA1 GZMB
SERPINA1 P2RY10
SERPINA1 CCL22
SERPINA1 CTLA4
SERPINA1 IFITM1
SERPINA1 GNLY
SERPINA1 GRB10
SERPINA1 ALDH1A1
SERPINA1 GLUL
SERPINA1 GPX1
SERPINA1 PICALM
SERPINA1 GRN
SERPINA1 MT1A
SERPINA1 PLD3
SERPINA1 CD3D
SERPINA1 NINJ1
SERPINA1 ASAH1
SERPINA1 TRD@
SERPINA1 CST3
SERPINA1 DUSP5
SERPINA1 SLC31A2
COL6A2 SIRPA
COL6A2 PLD3
COL6A2 LGALS3BP
COL6A2 COL4A2
COL6A2 COL6A1
COL6A2 F13A1
COL6A2 COL1A1
LNPEP HLA-DOB
LNPEP ELF1
PSMB1 UQCRH
PSMB1 PSMC1
PSMB1 PSMA6
UPF1 MKI67
UPF1 FAM53B
UPF1 CD81
UPF1 FXYD3
UPF1 FXR2
UPF1 USF2
UPF1 WAPAL
UPF1 BTN2A1
UPF1 IGBP1
UPF1 IQGAP1
UPF1 MGAT1
UPF1 IDH3G
UPF1 QPCT
UPF1 ZFP36
UPF1 FCGRT
UPF1 MATN1
UPF1 NR0B1
UPF1 GMFB
UPF1 MAN2B1
UPF1 TEP1
UPF1 COL9A2
UPF1 GANAB
UPF1 SSX5
UPF1 MTA1
UPF1 TDGF1
UPF1 FAS
UPF1 C11orf58
UPF1 GPD2
UPF1 COL6A1
UPF1 RIT2
UPF1 POLB
UPF1 PCDHGC3
UPF1 VASP
H1FX PSEN2
H1FX LST1
H1FX GALE
H1FX AFM
H1FX MYST3
H1FX GRIK1
H1FX AP2M1
H1FX MUC1
H1FX TMSB10
H1FX P2RY10
H1FX HLTF
H1FX COL6A1
H1FX NUMB
H1FX SDHA
NCOR2 PHF15
NCOR2 LGALS3BP
NCOR2 MMP9
NCOR2 MGLL
NCOR2 PKM2
NCOR2 COL1A1
NCOR2 IDH3G
NCOR2 HUWE1
NCOR2 PRKAG1
NCOR2 IL2RG
NCOR2 COL4A2
NCOR2 LAMP1
NCOR2 PCOLCE
NCOR2 CD7
NCOR2 PPP1R11
NCOR2 ARHGAP1
NCOR2 PHKA2
NCOR2 FAM190B
NCOR2 SAFB
NCOR2 F13A1
NCOR2 FSCN1
NCOR2 SPTAN1
NCOR2 PCDHGB7
NCOR2 LOC729602
NCOR2 GLG1
NCOR2 AP3D1
NCOR2 ACTN1
NCOR2 POLR2A
NCOR2 CHERP
PSMD8 EIF2S3
PSMD8 MRPS12
PSMD8 ANXA5
PSMD8 APEX1
PSMD8 ATP6V1F
PSMD8 ZNF280A
PSMD8 SLC25A5
PSMD8 CCNA2
ALDH1A1 CYP1B1
ALDH1A1 STOM
ALDH1A1 C2
ALDH1A1 WARS
ALDH1A1 C1QB
ALDH1A1 TNFAIP2
ALDH1A1 CCL8
NPC2 SHC1
NPC2 MPST
NPC2 ATP6V0B
NPC2 IL1R1
NPC2 CD46
NPC2 RARRES2
NPC2 LST1
NPC2 RHEB
NPC2 KRT6C
NPC2 MNDA
NPC2 IFNGR2
NPC2 NCF1C
NPC2 IL10RA
NPC2 SELPLG
NPC2 CAPG
NPC2 GPX1
NPC2 SPINK1
NPC2 SUMO3
NPC2 CD47
NPC2 CNN2
NPC2 CEBPD
NPC2 ASAH1
NPC2 SSR2
NPC2 TMSB10
NPC2 CST3
NPC2 IL32
CBS ODC1
CBS RCOR1
CBS RRAGA
CBS DPYS
CBS MEST
CBS HLA-DPB1
CBS MYBL1
CBS SLC25A4
CBS TOP2A
CBS COX7B
CBS SNRPD3
CBS ATP6V1E1
CBS ATP5J
CBS RBBP4
CBS KIAA0101
CBS STMN1
CBS TCEA1
CBS DUT
CBS COPS6
CBS SLBP
CBS FMR1
CBS CDK4
CBS EFR3A
CBS MCM3
KRT10 TMED10
KRT10 TFAP2C
KRT10 TCHH
KRT10 FXYD3
KRT10 TAF7
KRT10 EIF4A2
KRT10 CIRBP
KRT10 KRT5
KRT10 MME
KRT10 PPP2R5C
KRT10 SRPR
KRT10 PURA
KRT10 PRR4
KRT10 IK
WTAP MORC3
WTAP IKZF1
WTAP PSEN2
WTAP CTNNA2
WTAP DPM1
WTAP SUMO2
WTAP TLR1
WTAP GALE
WTAP GRIK1
WTAP SFRS3
WTAP TFDP1
WTAP AFM
WTAP RHOH
WTAP HMGN3
WTAP H3F3A
WTAP PCBP2
WTAP SUMO1
WTAP HLTF
WTAP NUMB
MX2 TSN
MX2 CBFB
MX2 PPP1R11
MX2 IFI44L
MX2 NARS
MX2 RGS19
MX2 GLIPR1
MX2 GLO1
CCT6A NONO
CCT6A CYCS
CCT6A CYP51A1
CCT6A CD38
CCT6A TRIP12
CCT6A GNL2
CCT6A ATP5J
CCT6A CCL8
CCT6A PSMD6
CCT6A METAP1
CCT6A NIPA2
CCT6A FXR1
CCT6A TOP1
CCT6A SLC2A5
CCT6A ACLY
CCT6A MMP7
CCT6A RPN1
CCT6A UBE2A
CCT6A SNRPF
CCT6A U2AF1
CCT6A PSMC1
CCT6A DUT
CCT6A UCHL3
CCT6A PPIA
CCT6A CNR1
CCT6A RABGGTB
CCT6A EFR3A
CCT6A SUMO1
CCT6A NARS
CCT6A CCT8
PRPS1 XRCC5
PRPS1 TNIP1
PRPS1 HCCS
PRPS1 PTGES3
PRPS1 NFKB1
PRPS1 RAE1
PRPS1 HARS
PRPS1 MCM4
PRPS1 CDK4
PRPS1 ATOX1
PRPS1 ADRM1
PRPS1 TRIB1
PRPS1 MTHFS
PRPS1 CHERP
PURA BRD2
PURA TMED10
PURA PSEN2
PURA CD81
PURA FXYD3
PURA PSMB8
PURA GALE
PURA GRIK1
PURA MYST3
PURA MC5R
PURA FCGRT
PURA AFM
PURA RHOH
PURA HTN1
PURA HLTF
PURA ARPC4
PURA SERINC3
PURA GOLGB1
PURA JUNB
PURA SRPR
PURA CLK2
PURA NUMB
USP7 HADHA
USP7 MAD1L1
USP7 FNTA
USP7 HSP90AA1
USP7 PCBP1
USP7 SFRS4
USP7 ALOX15
USP7 ARSB
USP7 IFI44L
USP7 BLK
USP7 NFE2L1
USP7 CLTC
USP7 C21orf33
USP7 CAMP
USP7 HNRNPU
USP7 AP2M1
USP7 GATAD1
USP7 BAT3
USP7 EPS15
USP7 PPP2R5C
USP7 SUMO1
USP7 TCL1A
USP7 OAS2
USP7 CUL3
CHN2 SLC14A1
CHN2 GABPB1
CHN2 SOX11
CHN2 MKRN3
CHN2 DIRAS1
CHN2 PNRC1
CHN2 FGL2
CHN2 GPR21
CHN2 LRP2
CHN2 RPE65
CHN2 DLG2
CHN2 MNDA
CHN2 LOC91316
CHN2 CCL13
CHN2 RPS27
CHN2 HLA-A
CHN2 TAC1
CHN2 FXYD3
CHN2 PSME3
CHN2 P2RY2
CHN2 NOVA1
CHN2 ADH6
CHN2 TP53BP2
CHN2 MAP2K6
CHN2 CST3
CHN2 PAFAH1B1
DDX21 ATP1B3
DDX21 ACOT7
DDX21 HSPE1
DDX21 IFITM2
DDX21 HDAC2
DDX21 DDX10
DDX21 EBP
DDX21 MRPS22
DDX21 BCL2
DDX21 RPN1
DDX21 SGCD
DDX21 DIRAS1
DDX21 GRIK3
DDX21 ORC3L
DDX21 BARD1
DDX21 KLHDC10
DDX21 ZNF169
DDX21 EFR3A
DDX21 GRSF1
DDX21 SORD
DDX21 CCL13
DDX21 DUSP5
DDX21 ESD
ESD ATP1B1
ESD PUM1
ESD FXYD3
ESD HSP90AA1
ESD MSH6
ESD NDUFA9
ESD ATP6V0B
ESD HDAC2
ESD DTYMK
ESD APRT
ESD RPS4Y1
ESD S100A1
ESD TRA2A
ESD DDX10
ESD CAT
ESD ATP5J
ESD RBBP4
ESD IRAK1
ESD CLTC
ESD PSMB7
ESD NAP1L1
ESD FILIP1L
ESD EIF5A
ESD COX5B
ESD U2AF1
ESD ADSS
ESD AKAP12
ESD H3F3A
ESD CAMLG
ESD PABPC1
ESD UQCRC2
ESD ITGAE
ESD P4HB
ESD MAPRE2
ESD SUMO1
ESD POLR2K
ESD NARS
ESD CCT8
ATP5O SNRPE
ATP5O COX6A1
ATP5O FXYD3
ATP5O DAP3
ATP5O PFDN5
ATP5O CD38
ATP5O MAPRE1
ATP5O ANXA5
ATP5O NDUFB7
ATP5O RPA3
ATP5O RHEB
ATP5O EIF3E
ATP5O SPCS2
ATP5O PPT1
ATP5O TMED9
ATP5O VDAC2
ATP5O SNRPD2
ATP5O ZNHIT3
ATP5O UQCRC2
ATP5O COX7C
ATP5O TXNRD1
ATP5O NUDT1
ATP5O SRPR
ATP5O GPX1
ATP5O MRPS12
ATP5O MAP2K4
ATP5O PSMB4
ATP5O BET1
CSK POLD2
CSK RAD23A
CSK NARS
CSK SAFB
CSK GANAB
CSK BOP1
RING1 NR0B1
RING1 SRPR
RING1 FXYD3
RING1 RPA2
RING1 MGAT1
RING1 RIT2
RING1 SDHC
RING1 GPD2
RING1 TDGF1
RING1 BAT3
LAMA2 CBLB
LAMA2 BRD2
LAMA2 TFPI2
LAMA2 RPA2
LAMA2 UCP2
LAMA2 PPFIA1
LAMA2 TDGF1
LAMA2 IFNA8
LAMA2 NR0B1
LAMA2 FCAR
LAMA2 UCP3
LAMA2 DMD
LAMA2 GPR125
LAMA2 GPD2
LAMA2 RIT2
DDX10 PHF16
DDX10 CLTC
DDX10 WASF3
DDX10 ATR
DDX10 MRPL23
DDX10 IFI44L
DDX10 HSP90AA1
DDX10 EIF2S1
DDX10 GINS1
DDX10 PSMC1
PARP4 HUWE1
PARP4 LAPTM5
PARP4 WASF3
PARP4 CCL22
PARP4 SYK
PARP4 STXBP3
PARP4 PDE4B
PARP4 MYD88
PARP4 PCOLCE
TOPBP1 FRZB
TOPBP1 R3HDM1
TOPBP1 ORC1L
TOPBP1 HSP90AA1
TOPBP1 CNR1
TOPBP1 KIAA0040
TOPBP1 METAP1
TOPBP1 PCCB
TOPBP1 CASP3
TOPBP1 TLK1
TOPBP1 ALCAM
TOPBP1 EED
TOPBP1 U2AF1
TOPBP1 BLK
TOPBP1 AP2M1
TOPBP1 XPO1
TOPBP1 RFC4
TOPBP1 SUMO1
TOPBP1 LBR
TOPBP1 MLH1
TOPBP1 UBXN4
TOPBP1 SMG7
PHB CTNNA2
PHB DIRAS1
PHB FXYD3
PHB NDUFA4L2
PHB ALOX15
PHB HNRNPF
PHB GTF2A2
PHB PRKAR2B
PHB GYPE
PHB TSN
PHB ZNF35
PHB HTR3A
PHB CDK4
PHB PRMT1
PHB SUMO1
PHB C11orf58
PHB MRPS12
PHB KCNJ1
PHB GUK1
RBBP4 HIST1H2BE
RBBP4 NONO
RBBP4 ARCN1
RBBP4 RPA2
RBBP4 HSP90AA1
RBBP4 EXOSC7
RBBP4 HMGB2
RBBP4 EFEMP2
RBBP4 SRP72
RBBP4 FILIP1L
RBBP4 TPM4
RBBP4 CTDSP2
RBBP4 YWHAH
RBBP4 CBFB
RBBP4 CEP57
RBBP4 CORO1A
RBBP4 NAE1
P2RY10 PHF15
P2RY10 PSEN2
P2RY10 SYK
P2RY10 RBM34
P2RY10 GANAB
P2RY10 GRIK1
P2RY10 AFM
P2RY10 CCNA2
P2RY10 GALE
P2RY10 FRMPD4
P2RY10 BLVRA
P2RY10 EMG1
P2RY10 SSX5
P2RY10 NIACR2
P2RY10 KIAA0174
P2RY10 SLC31A2
P2RY10 HLTF
P2RY10 NUMB
P2RY10 BET1
TFDP1 PSEN2
TFDP1 HLA-F
TFDP1 GDI2
TFDP1 TLR1
TFDP1 CASP3
TFDP1 GALE
TFDP1 GRIK1
TFDP1 RPA1
TFDP1 E2F5
TFDP1 HDAC1
TFDP1 PTGES3
TFDP1 AFM
TFDP1 AKT2
TFDP1 HLTF
TFDP1 NUMB
CBX1 EZH2
CBX1 NONO
CBX1 SHC1
CBX1 PABPC4
CBX1 PCBP1
CBX1 DCTN2
CBX1 SORL1
CBX1 CLTC
CBX1 XRCC6
CBX1 IL10RA
CBX1 MOBKL1B
CBX1 XPO1
CBX1 LPIN1
CBX1 CUL3
KRT4 RENBP
KRT4 NR0B1
KRT4 FXYD3
KRT4 RXRA
KRT4 UGCG
KRT4 TLR1
KRT4 LUZP2
KRT4 HLA-DQB1
KRT4 TDGF1
KRT4 RIT2
KRT4 GPD2
CRYZ GRIK1
CRYZ MAPRE2
CRYZ PSEN2
CRYZ RPA2
CRYZ GALE
CRYZ AFM
CRYZ MATR3
CRYZ NUMB
CRYZ HLTF
HMGN3 PSMD14
HMGN3 PSEN2
HMGN3 DYNLL1
HMGN3 FXYD3
HMGN3 GLUD1
HMGN3 KIAA0040
HMGN3 GRIK1
HMGN3 SUMO2
HMGN3 RPL29
HMGN3 GALE
HMGN3 AFM
HMGN3 LTA
HMGN3 HLTF
HMGN3 GRB10
HMGN3 ORC3L
HMGN3 TCEA1
HMGN3 RPL36AL
HMGN3 SUMO1
HMGN3 SRPR
HMGN3 EIF3E
HMGN3 NUMB
CPSF6 HINT1
CPSF6 CCNG2
CPSF6 HLA-DMA
CPSF6 C11orf58
CPSF6 BIRC2
CPSF6 SSB
CPSF6 CBFB
CPSF6 PAFAH1B1
MITF NTN3
MITF F13B
MITF FEZ1
MITF FXYD3
MITF FUT6
MITF IER2
MITF RAD23A
MITF JAK1
MITF MBOAT7
MITF AOC3
POLD4 YWHAE
POLD4 PSMD6
POLD4 RHOG
POLD4 SRPR
POLD4 FXYD3
POLD4 RBM3
POLD4 MRPS22
POLD4 CAPN1
POLD4 BET1
POLD4 TSG101
FUCA1 HLA-DQB1
FUCA1 SMAD1
FUCA1 ACTC1
FUCA1 ORC3L
FUCA1 ATP6V0B
FUCA1 AQP3
FUCA1 EIF3F
FUCA1 DDOST
FUCA1 RAC2
FUCA1 ENPP2
FUCA1 CORO1A
FUCA1 LOC729991
FUCA1 PRDX3
FUCA1 CHI3L2
FUCA1 ISG20
FUCA1 MYL3
FUCA1 CDK4
STAG1 MATN1
STAG1 CTSO
STAG1 PDE6B
STAG1 ENPP2
STAG1 GRIA3
STAG1 TOP1
STAG1 DHRS2
STAG1 TDGF1
STAG1 NR0B1
STAG1 FGF2
STAG1 TSNAX
STAG1 RIT2
STAG1 GRN
STAG1 IFNGR1
STAG1 MATR3
STAG1 GPD2
SLC36A2 RPL8
SLC36A2 FXYD3
SLC36A2 RPS3A
SLC36A2 RPL4
SLC36A2 RPL12
SLC36A2 RPS3
SLC36A2 RPL18
SLC36A2 RPL23
SLC36A2 RPS19
SLC36A2 RPSAP12
SLC36A2 SNRPD2
SLC36A2 RPL38
SLC36A2 PRMT1
SLC36A2 RPS6
CDK2 ABL1
CDK2 STIP1
CDK2 CDC16
CDK2 PCCB
CDK2 CASP3
CDK2 CCT8
CDK2 NASP
CDK2 HSD17B4
CDK2 HK1
CDK2 KRT5
CDK2 EXOSC7
CDK2 PKM2
CDK2 MCM3
TRA2B XRCC5
TRA2B AIM1
TRA2B ARCN1
TRA2B RRAGA
TRA2B AIMP1
TRA2B BIRC2
TRA2B KIAA0040
TRA2B BIRC3
TRA2B GNL2
TRA2B SEC13
TRA2B MAPRE1
TRA2B SNRPD3
TRA2B SLC20A1
TRA2B UCHL3
TRA2B ZNF131
TRA2B NFKB1
TRA2B RPN1
TRA2B NR0B1
TRA2B TPM4
TRA2B HDAC1
TRA2B SPCS2
TRA2B TSN
TRA2B EIF3F
TRA2B KIAA0174
TRA2B PSME1
TRA2B TAF7
TRA2B LRMP
TRA2B BAT1
TRA2B COX17
TRA2B VAMP7
TRA2B XPO1
TRA2B NUP205
TRA2B NUDT1
TRA2B NUBP1
TRA2B SRP19
TRA2B C11orf58
TRA2B SSB
TRA2B CUL3
TFAP2C GRIK2
TFAP2C PSEN2
TFAP2C GPR21
TFAP2C HLA-DPB1
TFAP2C TRIP12
TFAP2C GHRH
TFAP2C GRIK1
TFAP2C SYMPK
TFAP2C SMAD5
TFAP2C PHB2
TFAP2C PFKM
TFAP2C ZNF146
TFAP2C CALM2
TFAP2C GALE
TFAP2C SDHB
TFAP2C HLA-DQB1
TFAP2C DLG2
TFAP2C CDC20
TFAP2C ERBB3
TFAP2C AFM
TFAP2C BAMBI
TFAP2C TAF10
TFAP2C NUMB
TFAP2C IRF4
TFAP2C HLTF
TFAP2C KCNJ1
TFAP2C FXYD3
TFPI2 MATN1
TFPI2 RHOG
TFPI2 FXYD3
TFPI2 NSMAF
TFPI2 ITGB3
TFPI2 RABIF
TFPI2 FUS
TFPI2 DTYMK
TFPI2 SEC13
TFPI2 PSG3
TFPI2 SCARF1
TFPI2 PPFIA1
TFPI2 HTATSF1
TFPI2 MYD88
TFPI2 DHRS2
TFPI2 ACLY
TFPI2 ZRSR2
TFPI2 MCM2
TFPI2 IFNA8
TFPI2 NR0B1
TFPI2 PPP1R11
TFPI2 RIT2
TFPI2 KRT5
TFPI2 TOP2B
TFPI2 TDGF1
TFPI2 UCP3
TFPI2 ADAM2
TFPI2 GPD2
TFPI2 LMAN2
TFPI2 MAP2K4
TFPI2 IGKV1D-13
COMT TUBA1A
COMT ATP6V1B2
COMT PSME2
COMT CKM
COMT ACTA1
COMT TNNT1
COMT TTN
COMT TOP1
COMT GNG10
COMT ACLY
COMT COX6A2
COMT H19
COMT U2AF1
COMT HK1
COMT MYBPC1
COMT TNNC1
COMT ATP1B3
COMT TNNC2
COMT MYL1
SMARCA2 BRD2
SMARCA2 PUM1
SMARCA2 USF2
SMARCA2 CHD4
SMARCA2 TOP1
SMARCA2 MYST3
SMARCA2 HDAC1
SMARCA2 HARS
SMARCA2 HNRNPK
SMARCA2 SAFB
SMARCA2 PHF16
SMARCA2 LOC100128792
SMARCA2 YY1
SMARCA2 AP3D1
SMARCA2 MAP3K4
SMARCA2 CHERP
NDUFA9 GRSF1
NDUFA9 TMED10
NDUFA9 PSEN2
NDUFA9 MRPL23
NDUFA9 GALE
NDUFA9 APRT
NDUFA9 HLTF
NDUFA9 CARS
NDUFA9 GRIK1
NDUFA9 CLTA
NDUFA9 PARK7
NDUFA9 XRCC6
NDUFA9 AFM
NDUFA9 LOC100131311
NDUFA9 DCI
NDUFA9 FAS
NDUFA9 KLHDC10
NDUFA9 SDHC
NDUFA9 NUMB
ACOT7 NONO
ACOT7 VDAC1
ACOT7 CRYAA
ACOT7 PRDM2
ACOT7 ATP6V0B
ACOT7 MTFR1
ACOT7 SERPINF1
ACOT7 IMMT
ACOT7 DUSP5
ACOT7 AKR1C1
ACOT7 HSP90AB1
ACOT7 CENPA
ACOT7 ATP5J
ACOT7 EPRS
ACOT7 PSAP
ACOT7 TRIB1
ACOT7 LOC91316
ACOT7 FEZ1
ACOT7 GLUL
ACOT7 TALDO1
ACOT7 MAN2B1
ACOT7 MYBL2
ACOT7 AIMP2
ACOT7 LOC100131892
ACOT7 IL15RA
ACOT7 MUC1
ACOT7 POLD2
ACOT7 DDT
ACOT7 LIMK2
ACOT7 TXN2
ACOT7 RHD
ACOT7 CCL13
ACOT7 MCM3
NACA EEF1D
NACA RPL6
NACA PSEN2
NACA FXYD3
NACA DPYS
NACA ZFP36L2
NACA IGBP1
NACA GALE
NACA UBL4A
NACA HSP90AB1
NACA ATP5J
NACA GRIK1
NACA TCF3
NACA LOC100131311
NACA TDGF1
NACA LOC91316
NACA RPS27
NACA ACSM3
NACA ISCU
NACA GPD2
NACA RPL9
NACA AFM
NACA PSME1
NACA RIT2
NACA H3F3A
NACA LEPROT
NACA BAT1
NACA DCI
NACA SNRPD2
NACA HLTF
NACA NR0B1
NACA NUMB
NACA RPL13
NACA PCDHGB7
NACA OMP
MYBL1 RRAGA
MYBL1 HLA-DOB
MYBL1 ENPP2
MYBL1 PFKM
MYBL1 BCL6
MYBL1 MAPK10
MYBL1 ITK
MYBL1 MME
MYBL1 NR0B1
MYBL1 HDAC1
MYBL1 CD9
MYBL1 TDGF1
MYBL1 MAPRE2
MYBL1 PSIP1
MYBL1 SFTPA1B
MYBL1 GPD2
MYBL1 RIT2
MYBL1 HNRNPH1
MYBL1 VGLL4
IMMT FARSA
IMMT ATR
IMMT PSMC1
PSMD6 EEF1D
PSMD6 EIF2S2
PSMD6 FXYD3
PSMD6 GLUD1
PSMD6 SF3B2
PSMD6 ENPP2
PSMD6 HTR3A
PSMD6 ACTC1
PSMD6 DAD1
PSMD6 FOXO4
PSMD6 TSN
PSMD6 KPNA2
PSMD6 CD99
PSMD6 SSR2
PSMD6 CUL3
CIRBP EEF1D
CIRBP TNFRSF17
CIRBP RRAGA
CIRBP BMI1
CIRBP PSEN2
CIRBP GRIK1
CIRBP SYT11
CIRBP GALE
CIRBP KIAA0317
CIRBP BCL6
CIRBP MYST3
CIRBP FOXO4
CIRBP TDGF1
CIRBP HLTF
CIRBP NR0B1
CIRBP AFM
CIRBP RIT2
CIRBP GADD45A
CIRBP NUMB
CIRBP BTN2A1
CIRBP GPD2
CIRBP TCL1A
NIACR2 PIM1
NIACR2 AQP3
NIACR2 CRYAA
NIACR2 SNRPD3
NIACR2 NEDD4
NIACR2 ACSM3
NIACR2 GRK5
NIACR2 FRMPD4
NIACR2 ARHGAP1
NIACR2 PTGDS
NIACR2 GPSM3
NIACR2 BTG3
NIACR2 DNM1L
NIACR2 PCDHGB7
NIACR2 BET1
ARID5A CLU
ARID5A FAM53B
ARID5A CCND1
ARID5A FXYD3
ARID5A CCL8
ARID5A CTSA
ARID5A MYO5A
ARID5A MBOAT7
ARID5A CALR
ARID5A PPP1R7
ARID5A MUC1
ARID5A BCL3
ARID5A P4HB
ARID5A MED12
ARID5A F13B
ARID5A MGAT1
ABCD2 MNDA
ABCD2 SPAG11A
ABCD2 MKRN3
ABCD2 GAGE1
ABCD2 PNRC1
ABCD2 SMAD3
ABCD2 TP53BP2
ABCD2 ATP6V0A1
ABCD2 CCL13
ABCD2 MAP2K6
ABCD2 P2RY2
DNAJB1 PPIB
DNAJB1 METAP1
DNAJB1 GNG10
DNAJB1 RAD23A
DNAJB1 COX6B1
DNAJB1 NARS
DNAJB1 PSME1
DNAJB1 PSME2
DNAJB1 LOC100131311
MNDA GRIK2
MNDA HEXB
MNDA SNCA
MNDA SOX11
MNDA MKRN3
MNDA DIRAS1
MNDA FXYD3
MNDA GABPB1
MNDA SLC12A2
MNDA GPR21
MNDA P2RY2
MNDA AIF1
MNDA SYMPK
MNDA RPE65
MNDA MIF
MNDA SYT11
MNDA ATP6V0A1
MNDA CLTC
MNDA APOC1
MNDA CSRP1
MNDA CCL13
MNDA SGCD
MNDA IGHM
MNDA ORC3L
MNDA GAGE1
MNDA ACP1
MNDA CSNK1E
MNDA H3F3A
MNDA PEX12
MNDA LOC100128792
MNDA ZNF169
MNDA TRD@
MNDA TP53BP2
MNDA MAP2K6
MNDA KCNJ1
MNDA SSB
C21orf33 MAP2K4
C21orf33 ACTC1
C21orf33 TCF3
C21orf33 CASP3
C21orf33 H19
C21orf33 SF3B2
C21orf33 ZNF146
C21orf33 BAT1
C21orf33 COPB1
C21orf33 ANP32A
C21orf33 HDAC2
KIF22 NR0B1
KIF22 FXYD3
KIF22 RXRA
KIF22 BST2
KIF22 PCBP1
KIF22 ZNF787
KIF22 KIF2C
KIF22 CTSA
KIF22 NUP188
KIF22 GSK3B
KIF22 CHAF1A
KIF22 TDGF1
KIF22 SOX4
KIF22 SPG7
KIF22 TFAP2B
KIF22 THOP1
KIF22 RIT2
KIF22 CKAP5
KIF22 BRPF1
KIF22 GPD2
KIF22 SDHA
KIF22 BOP1
GRK5 TUBA1A
GRK5 TNIP1
GRK5 SAA1
GRK5 DPYSL3
GRK5 RABIF
GRK5 CKM
GRK5 TNNT1
GRK5 ACTA1
GRK5 AP2S1
GRK5 RPS4Y1
GRK5 BMP7
GRK5 TTN
GRK5 SNRNP70
GRK5 LYZ
GRK5 MBOAT7
GRK5 ITK
GRK5 CD7
GRK5 ITGA2B
GRK5 MYST3
GRK5 COX6A2
GRK5 FRMPD4
GRK5 RAD23A
GRK5 LYL1
GRK5 AIM1
GRK5 MYBPC1
GRK5 TNNC1
GRK5 STK38
GRK5 ATOX1
GRK5 TRIM26
GRK5 TNNC2
GRK5 MYL1
IGFBP3 PHF15
IGFBP3 SFRS4
IGFBP3 PSEN2
IGFBP3 MMP9
IGFBP3 HLA-DPB1
IGFBP3 TMED10
IGFBP3 C3
IGFBP3 GALE
IGFBP3 GRIK1
IGFBP3 ACLY
IGFBP3 RRAD
IGFBP3 AFM
IGFBP3 F13A1
IGFBP3 PRKCB
IGFBP3 CTGF
IGFBP3 GNG11
IGFBP3 HLTF
IGFBP3 LTB
IGFBP3 NUMB
CDKN3 DLGAP5
TIMP3 ABCG1
TIMP3 PLOD2
TIMP3 PDGFA
TIMP3 SPARC
TIMP3 COL6A1
TIMP3 COL3A1
TIMP3 GLB1
TIMP3 LUM
TIMP3 PGK1
TIMP3 THBS2
TIMP3 COL1A2
TIMP3 COL1A1
TIMP3 PCOLCE
COL9A2 SLC14A1
COL9A2 RPS26
COL9A2 KIAA0317
COL9A2 AQP3
COL9A2 FXR2
COL9A2 MATN1
COL9A2 HHEX
COL9A2 PKM2
COL9A2 CTDSP2
COL9A2 RPL6
COL9A2 LUZP2
COL9A2 FOXO4
COL9A2 TDGF1
COL9A2 NR0B1
COL9A2 AMELY
COL9A2 FXYD3
COL9A2 RIT2
COL9A2 HTN1
COL9A2 GPD2
COL9A2 GNL1
CTTN FXYD3
CTTN ARHGDIA
CTTN CKM
CTTN ACTA1
CTTN SEC13
CTTN TNNT1
CTTN TTN
CTTN MYBPC1
CTTN RELA
CTTN TDGF1
CTTN NR0B1
CTTN GPD2
CTTN COX6A2
CTTN ARHGAP1
CTTN KLF6
CTTN LY6E
CTTN TNNC1
CTTN ITGA7
CTTN TNNC2
CTTN MYL1
CTTN RIT2
CTTN SDHA
CTTN FHL1
TCEB1 SNRPG
TCEB1 PSMC1
TCEB1 PSMB7
CKAP5 NONO
CKAP5 STIP1
CKAP5 PWP1
CKAP5 AKR1C1
CKAP5 NOLC1
CKAP5 HRAS
CKAP5 GRB2
CKAP5 ATP1B3
CKAP5 PSMD11
CKAP5 KIF11
CKAP5 ACLY
CKAP5 PRKAR2B
CKAP5 IFI16
CKAP5 GTF2E2
CKAP5 THOP1
CKAP5 FDPS
CKAP5 DNAJA1
CKAP5 MCM2
CKAP5 SDHC
CKAP5 H2AFX
CKAP5 MCM3
TOP2B MORC3
TOP2B EEF1D
TOP2B MATN1
TOP2B FNTA
TOP2B ITGB5
TOP2B NSMAF
TOP2B SF3B2
TOP2B ADK
TOP2B WAPAL
TOP2B BTN2A1
TOP2B HLA-DPB1
TOP2B PNOC
TOP2B TSG101
TOP2B S100A1
TOP2B FOSB
TOP2B CREB1
TOP2B TLK1
TOP2B PEX5
TOP2B SARS
TOP2B TDGF1
TOP2B SAT1
TOP2B PSEN1
TOP2B HDAC1
TOP2B GPD2
TOP2B RRAD
TOP2B RB1
TOP2B HTN1
TOP2B TFAM
TOP2B ARSD
TOP2B RIT2
TOP2B H3F3A
TOP2B BRD2
TOP2B DNA2
TOP2B EPS15
TOP2B DCI
TOP2B SHROOM2
TOP2B YWHAH
TOP2B NR6A1
TOP2B LBR
TOP2B PSIP1
TOP2B FAS
TOP2B IFI44L
TOP2B TOMM20
TOP2B MAP2K4
TOP2B IFI44
TOP2B SNAP25
TOP2B NR0B1
TOP2B YWHAB
TOP2B CUL3
TOP2B PRDM2
TCIRG1 BCL3
TCIRG1 GATA1
TCIRG1 DGKZ
TCIRG1 ADRM1
TCIRG1 H19
TCIRG1 AP3D1
TCIRG1 HK1
TCIRG1 PSME2
TCIRG1 C2
TCIRG1 NDRG1
STOM SHROOM2
STOM MATN1
STOM CCND1
STOM SERPING1
STOM WARS
STOM NKG7
STOM YAP1
STOM TXK
STOM TDGF1
STOM SAT1
STOM NR0B1
STOM TNFSF10
STOM KLRC2
STOM CTSB
STOM NEAT1
STOM MGAT1
STOM C1QB
STOM GPD2
STOM RIT2
STOM CCR5
STOM HTR2C
PDE6B MATN1
PDE6B GYPB
PDE6B PLG
PDE6B CNN1
PDE6B DHRS2
PDE6B TDGF1
PDE6B IFNA8
PDE6B NR0B1
PDE6B COL2A1
PDE6B STAT5A
PDE6B UCP3
PDE6B RIT2
PDE6B HTR2C
PDE6B SSX5
PDE6B CTSB
PDE6B LOC729602
PDE6B CD7
PDE6B GPD2
CLK2 BRD2
CLK2 CFB
CLK2 SFRS4
CLK2 PSEN2
CLK2 NONO
CLK2 FXYD3
CLK2 GGA3
CLK2 MATN1
CLK2 GALE
CLK2 GRIK1
CLK2 NTN3
CLK2 LOC100131311
CLK2 TDGF1
CLK2 NR0B1
CLK2 MC5R
CLK2 GPD2
CLK2 AFM
CLK2 RIT2
CLK2 H3F3A
CLK2 BAT1
CLK2 HLTF
CLK2 NUMB
CLK2 SP110
CLK2 DAZL
LTB EEF1D
LTB PSEN2
LTB DNASE1L3
LTB KLRK1
LTB CD48
LTB TNIP1
LTB RRAGA
LTB HLA-DOB
LTB ENPP2
LTB PRKACB
LTB HCCS
LTB CD46
LTB SMAD5
LTB LST1
LTB GALE
LTB TDGF1
LTB CTLA4
LTB NR0B1
LTB LTF
LTB CD69
LTB RIT2
LTB PEX12
LTB PTGDS
LTB AFM
LTB CNR1
LTB ATOX1
LTB GRIK1
LTB HLTF
LTB GPD2
LTB NUMB
LTB LPL
CLU FAM53B
CLU EEF1D
CLU IGL@
CLU FXR2
CLU TFF2
CLU ZFP36L2
CLU HCFC1
CLU C3
CLU FCER2
CLU CAP1
CLU OPN1MW2
CLU ST8SIA4
CLU TNFAIP3
CLU PTGDS
CLU ARHGDIB
CLU KRT6C
CLU TRBV5-4
CLU SNAP25
CLU RRM2
ALCAM METAP1
ALCAM CRIP1
ALCAM CCNF
ALCAM MMP7
ALCAM PSMC1
ALCAM G0S2
USP9X EFR3A
USP9X SMA4
USP9X PFKM
USP9X MMP7
USP9X TRIP12
USP9X RARB
COX5A NONO
COX5A PKM2
COX5A HNRNPF
COX5A IFI44L
COX5A CHAF1A
COX5A XRCC6
COX5A CD9
COX5A AIMP2
COX5A SLC25A4
COX5A KPNA2
COX5A TXNRD1
COX5A NP
COX5A DDX39
COX5A TXN2
COX5A SERPINE1
MT2A IFITM1
MT2A MT1A
MT2A SYMPK
MT2A BLK
MT2A TP53BP2
MT2A BCL2
MT2A GINS1
MT2A DTYMK
CXCL11 POFUT1
CXCL11 NDUFB7
CXCL11 GZMB
CXCL11 CEBPD
CXCL11 RAD23A
CXCL11 CAST
CXCL11 GOT1
CXCL11 C1QB
CXCL11 CHAF1A
TRIP12 MORC3
TRIP12 NAP1L1
TRIP12 TMED10
TRIP12 IKZF1
TRIP12 PSEN2
TRIP12 CASP3
TRIP12 KIAA0226
TRIP12 SMG7
TRIP12 THBD
TRIP12 PCBP1
TRIP12 DCTN2
TRIP12 GRIK1
TRIP12 GALE
TRIP12 CD46
TRIP12 CEP57
TRIP12 MPST
TRIP12 RAB11A
TRIP12 ATP5J
TRIP12 GLB1
TRIP12 RGS19
TRIP12 LOC100131311
TRIP12 CLTC
TRIP12 COPB1
TRIP12 EED
TRIP12 FILIP1L
TRIP12 CAMP
TRIP12 ISCU
TRIP12 AFM
TRIP12 GNG10
TRIP12 AUH
TRIP12 GTF2E1
TRIP12 MAPK6
TRIP12 ZNF638
TRIP12 XPO1
TRIP12 UFD1L
TRIP12 RASSF2
TRIP12 RBM39
TRIP12 RBM25
TRIP12 SIK1
TRIP12 HLTF
TRIP12 NUMB
TRIP12 CBFB
TRIP12 CUL3
DCTN2 HSF1
DCTN2 DYNLL1
DCTN2 FNTA
DCTN2 RPA2
DCTN2 TOP2A
DCTN2 CDC20
DCTN2 CAP1
DCTN2 LOC91316
DCTN2 ATP6V1F
DCTN2 CLTA
DCTN2 XRCC6
DCTN2 NONO
DCTN2 TAF10
DCTN2 PSME1
DCTN2 AP2M1
DCTN2 H3F3A
DCTN2 KANK1
DCTN2 UFD1L
DCTN2 NUP205
DCTN2 YWHAH
DCTN2 ASAH1
DCTN2 QPCT
DCTN2 SURF1
MYH3 CSTB
MYH3 MPP1
MYH3 TNNT1
MYH3 SAA1
MYH3 DES
MYH3 CKM
MYH3 ACTA1
MYH3 S100A1
MYH3 GRIA3
MYH3 TTN
MYH3 COX6A2
MYH3 RRAD
MYH3 HBA2
MYH3 GRB10
MYH3 MYOM1
MYH3 MYBPC1
MYH3 C1R
MYH3 MB
MYH3 NINJ1
MYH3 TNNC1
MYH3 FHL1
MYH3 ITGA7
MYH3 TNNC2
MYH3 MYL1
MYH3 MYL3
EBI3 FXYD3
EBI3 ZNF239
EBI3 CD70
EBI3 ARL4D
EBI3 GRIA3
EBI3 GSTP1
EBI3 DHRS2
EBI3 CSRP1
EBI3 TDGF1
EBI3 LTA
EBI3 SOX4
EBI3 CD1C
EBI3 GPX1
EBI3 CDC37
EBI3 GPD2
EBI3 NR0B1
EBI3 COL6A1
EBI3 RIT2
DEFB1 RBM6
DEFB1 HLF
DEFB1 SGCD
DEFB1 ARSD
DEFB1 GPR125
DEFB1 GCKR
DEFB1 ANXA13
DEFB1 BRD3
CDKN1A MATN1
CDKN1A FXYD3
CDKN1A TNIP1
CDKN1A CTDSP2
CDKN1A RABEPK
CDKN1A PDHA1
CDKN1A TDGF1
CDKN1A LTA
CDKN1A NR0B1
CDKN1A ATP6AP1
CDKN1A FEZ1
CDKN1A EIF4A1
CDKN1A RIT2
CDKN1A BRD3
CDKN1A CSTB
CDKN1A IRF1
CDKN1A AKR1A1
CDKN1A GPD2
PFKM CBLB
PFKM GPD2
PFKM OAS1
PFKM PSME2
PFKM EFNA3
PFKM KIF2C
PFKM ACTA1
PFKM VCL
PFKM TTN
PFKM CKM
PFKM CDC20
PFKM TDGF1
PFKM MME
PFKM NR0B1
PFKM TNNC2
PFKM LMO2
PFKM COX6A2
PFKM PLOD2
PFKM STMN1
PFKM NDUFA12
PFKM TNNT1
PFKM RIT2
PFKM MYBPC1
PFKM ELMO1
PFKM ATP5G2
PFKM TNNC1
PFKM SRP19
PFKM MYL1
PFKM MYL2
PFKM RRM2
PFKM MLC1
TLK1 TCF4
TLK1 TNFRSF17
TLK1 RPA2
TLK1 DEFA6
TLK1 NR1I3
TLK1 UGCG
TLK1 GRIK1
TLK1 GALE
TLK1 CEP57
TLK1 ZNF131
TLK1 PSEN2
TLK1 AFM
TLK1 KIAA0174
TLK1 BAG1
TLK1 CNR1
TLK1 PRKCB
TLK1 FRZB
TLK1 RAP1A
TLK1 RBM25
TLK1 MUM1
TLK1 HLTF
TLK1 NUMB
RGS19 SFRS4
RGS19 RHOG
RGS19 SHC1
RGS19 CD180
RGS19 PCBP1
RGS19 CTDSP2
RGS19 CASP3
RGS19 ANXA13
RGS19 ALOX5
RGS19 FXYD3
RGS19 TAF10
RGS19 MTA1
RGS19 BRD3
RGS19 ILF3
RGS19 GPSM3
RGS19 SRPR
RGS19 MGAT1
MOG COL5A2
MOG GPD2
MOG MATN1
MOG PSG3
MOG NR0B1
MOG GRIA3
MOG ANK2
MOG PCTK2
MOG TANK
MOG RIT2
MOG HTR2C
MOG GPR21
MOG COL6A1
MOG TDGF1
LAMP1 BRD2
LAMP1 PRKCI
LAMP1 ADAR
LAMP1 TMED10
LAMP1 CD81
LAMP1 FXYD3
LAMP1 OAS1
LAMP1 ATP6V0D1
LAMP1 MMP9
LAMP1 ENPP2
LAMP1 IGHM
LAMP1 IQGAP1
LAMP1 SIRPA
LAMP1 FAS
LAMP1 SPINK1
LAMP1 HUWE1
LAMP1 LGALS9
LAMP1 IL2RG
LAMP1 PRCP
LAMP1 EPRS
LAMP1 SARS
LAMP1 OPN1MW2
LAMP1 ATP6AP1
LAMP1 RB1
LAMP1 ARHGAP1
LAMP1 MAN2B1
LAMP1 ARPC4
LAMP1 COPS6
LAMP1 F13A1
LAMP1 GSN
LAMP1 ABL1
LAMP1 GRN
LAMP1 SPTAN1
LAMP1 JUNB
LAMP1 PICALM
LAMP1 SSRP1
LAMP1 SRPR
LAMP1 BCL2A1
LAMP1 MGAT1
LAMP1 TRD@
LAMP1 CST3
LAMP1 CHERP
LAMP1 COL4A1
P2RX4 NR0B1
P2RX4 ADRM1
P2RX4 CCR5
P2RX4 RIT2
P2RX4 GPD2
P2RX4 TDGF1
P2RX4 TRIB1
P2RX4 BRCA2
HLTF KIAA0247
HLTF STK38
HLTF EIF5A
HLTF RHOH
HLTF DDOST
HLTF MAN2A1
HLTF GNG11
HLTF MATR3
HLTF IL1R1
HLTF HSP90AB1
HLTF RPS27
HLTF PTGDS
HLTF ARPC4
HLTF CHI3L2
HLTF KDR
HLTF CCNG2
HLTF DNASE1L3
HLTF HLA-DPB1
HLTF MANF
HLTF MIF
HLTF TOP1
HLTF GYPE
HLTF LHFPL2
HLTF DGCR11
HLTF TRD@
HLTF TAX1BP1
HLTF GLIPR1
HLTF BMI1
HLTF GDI2
HLTF DGKD
HLTF FYB
HLTF FCER2
HLTF RAB11A
HLTF BLK
HLTF LOC1720
HLTF GRIK3
HLTF BRD3
HLTF NUMB
HLTF SP110
HLTF EFEMP2
HLTF DEFA6
HLTF DPYS
HLTF ZFP36L2
HLTF LPGAT1
HLTF ADH1C
HLTF HMGCL
HLTF AMELY
HLTF MC5R
HLTF NELL2
HLTF CBFB
HLTF ITGA6
HLTF MUM1
HLTF LCK
HLTF IRF8
HLTF RPA2
HLTF DDX5
HLTF BIRC2
HLTF ST8SIA4
HLTF IFNGR1
HLTF PTGR1
HLTF RPL36AL
HLTF PPIA
HLTF PRKCB
HLTF TCHH
HLTF TCOF1
HLTF SSR1
HLTF WAPAL
HLTF ZNF787
HLTF OMD
HLTF EIF4A2
HLTF CDC20
HLTF C7
HLTF TATDN2
HLTF E2F5
HLTF ITGA2B
HLTF SLC25A6
HLTF CD3D
HLTF C1QB
HLTF CD180
HLTF CD1C
HLTF RAP1A
HLTF PAFAH1B1
HLTF GRIK2
HLTF LARP4B
HLTF PSAP
HLTF RNF103
HLTF ZNF131
HLTF IER2
HLTF RPS7
HLTF LOC100131311
HLTF ZNF148
HLTF SFRS7
HLTF KLF6
HLTF IGL@
HLTF GOLGB1
HLTF OXA1L
HLTF WNT2B
HLTF TMED10
HLTF PSEN2
HLTF PRKACB
HLTF FOSB
HLTF SLC20A1
HLTF SATB1
HLTF GZMH
HLTF FYN
HLTF AFM
HLTF NDUFA12
HLTF HNRNPK
HLTF EIF5
HLTF JAK1
HLTF MGP
HLTF CD47
HLTF PPP2R5C
HLTF GZMA
HLTF C11orf58
HLTF EIF4G2
HLTF EEF1D
HLTF PRMT2
HLTF FNTA
HLTF FGL2
HLTF NSMAF
HLTF COMP
HLTF SH3BP2
HLTF RPS15
HLTF GRIK1
HLTF VLDLR
HLTF PDHA1
HLTF PABPC1
HLTF CR2
HLTF SUMO1
HLTF SSR2
HLTF GAPDH
HLTF CCR5
HLTF CD6
HLTF MORC3
HLTF FEZ2
HLTF LTF
HLTF HLA-F
HLTF HHEX
HLTF TAF7
HLTF CD3E
HLTF SCGB2A2
HLTF CEP57
HLTF LST1
HLTF DGKA
HLTF PASK
HLTF E2F3
HLTF NRIP1
HLTF ERBB3
HLTF FMO2
HLTF ARHGDIB
HLTF G0S2
HLTF EPS15
HLTF CYP1B1
HLTF SYK
HLTF SAA1
HLTF THBD
HLTF PPP1CB
HLTF STXBP3
HLTF IRF1
HLTF PARK7
HLTF ADIPOQ
HLTF KIAA0174
HLTF VDAC2
HLTF RBM39
HLTF RBM25
HLTF GATAD1
HLTF ANP32A
HLTF HADHA
HLTF MKNK1
HLTF CALM2
HLTF SDC4
HLTF TOMM20
HLTF TNFAIP2
HLTF TXK
HLTF TRIM38
HLTF DAD1
HLTF TRIM22
HLTF LCP2
HLTF PLSCR1
HLTF LOC339290
HLTF SHC1
HLTF RABIF
HLTF SEMA3C
HLTF CD46
HLTF PHF3
HLTF CCL8
HLTF TLR1
HLTF RAB1A
HLTF RRAD
HLTF CCNA2
HLTF GALE
HLTF CYBA
HLTF MOBKL1B
HLTF TUBA3C
HLTF ZNF638
HLTF LDHA
HLTF SIK1
HLTF RAB13
HLTF ARMCX6
HLTF BRD2
HLTF CD48
HLTF STIP1
HLTF LSM1
HLTF TRAM2
HLTF SYT11
HLTF ARF6
HLTF ITK
HLTF RBM6
HLTF IFITM1
HLTF DCTD
HLTF LIPA
HLTF FRMPD4
HLTF LYZ
HLTF AES
HLTF FMR1
HLTF DGKZ
HLTF PICALM
HLTF CTGF
PHKA2 MTA1
PHKA2 R3HDM1
PHKA2 ARHGAP1
PHKA2 TUBA1A
PHKA2 POLRMT
PHKA2 FXYD3
PCTK1 PIM1
PCTK1 NARS
PCTK1 USP11
PCTK1 TRBV5-4
PCTK1 ANK2
PCTK1 STIP1
PCTK1 ARHGDIA
PCTK1 CASC3
PCTK1 LAG3
PCTK1 PKM2
PCTK1 MYL9
PCTK1 VASP
H3F3A KIAA0226
H3F3A HIST1H4C
H3F3A BMP7
H3F3A ATP5J
H3F3A IER2
H3F3A EMG1
H3F3A SNRNP27
H3F3A COX7C
H3F3A LBR
H3F3A RPS27
H3F3A RHOG
H3F3A HIST1H2BE
H3F3A TNIP1
H3F3A HDAC2
H3F3A CLUL1
H3F3A TXK
H3F3A NAP1L1
H3F3A NUP88
H3F3A KRT1
H3F3A HNRNPK
H3F3A CYTH1
H3F3A ITGAE
H3F3A MTHFS
H3F3A RASSF2
H3F3A TUBB
H3F3A LOC1720
H3F3A SDHA
H3F3A EEF1D
H3F3A FNTA
H3F3A RNASE6
H3F3A FUT6
H3F3A ATP1B1
H3F3A CHMP1A
H3F3A METAP1
H3F3A FKBP5
H3F3A POLR3D
H3F3A HTATSF1
H3F3A ANXA13
H3F3A RAD23A
H3F3A COX8A
H3F3A PPP1R7
H3F3A SUMO1
H3F3A BTG3
H3F3A SDHC
H3F3A POLB
H3F3A GATA1
H3F3A COX6B1
H3F3A YWHAE
H3F3A NDUFB7
H3F3A RAB2A
H3F3A PSMB7
H3F3A LOC91316
H3F3A CLTA
H3F3A SNRPD2
H3F3A GRSF1
H3F3A MYL6B
H3F3A SSB
JAK1 GRIK1
JAK1 FILIP1L
JAK1 IRF8
JAK1 PICALM
JAK1 PTGES3
JAK1 PSEN2
JAK1 RB1
JAK1 CLEC2B
JAK1 LTBP2
JAK1 GALE
JAK1 AFM
JAK1 NUMB
JAK1 RBM42
JAK1 PCBP2
SAFB BRD2
SAFB PUM1
SAFB MSH6
SAFB UCP2
SAFB FUS
SAFB EIF4A2
SAFB CARS
SAFB CHD4
SAFB CASC3
SAFB ACLY
SAFB SHROOM2
SAFB SNRNP70
SAFB HARS
SAFB ARHGAP1
SAFB RAD23A
SAFB TYK2
SAFB TATDN2
SAFB PHF16
SAFB IGHM
SAFB PRKACA
SAFB ZNF638
SAFB POU2F2
SAFB ADRM1
SAFB AP3D1
SAFB SDHA
SAFB CHERP
NDRG1 BPGM
NDRG1 FXYD3
NDRG1 ATP6V1B2
NDRG1 SRPR
NDRG1 CTSK
NDRG1 CKM
NDRG1 IL1R1
NDRG1 ACTA1
NDRG1 SQSTM1
NDRG1 LILRB4
NDRG1 TNNT1
NDRG1 LIMK1
NDRG1 CCK
NDRG1 HSD11B1
NDRG1 PMP22
NDRG1 HSPA1A
NDRG1 PCOLCE
NDRG1 FLNA
NDRG1 TNFAIP2
NDRG1 TNNC1
NDRG1 C1S
NDRG1 FILIP1L
NDRG1 CP
NDRG1 FCAR
NDRG1 LYZ
NDRG1 SOD2
NDRG1 STAT5A
NDRG1 LEPROT
NDRG1 MYBPC1
NDRG1 YAP1
NDRG1 SLC1A3
NDRG1 ORM1
NDRG1 FAS
NDRG1 RAB13
NDRG1 TNNC2
NDRG1 ATXN2L
NDRG1 ACTN1
NDRG1 RRM2
NDRG1 IL32
HTR3A RARRES2
HTR3A SMC1A
HTR3A BIRC2
HTR3A ATM
HTR3A ENPP2
HTR3A PKM2
HTR3A YWHAZ
HTR3A PPIB
HTR3A COX7B
HTR3A CALM2
HTR3A MYD88
HTR3A HLA-DQB1
HTR3A NCF1C
HTR3A LMO2
HTR3A ANXA6
HTR3A VAV1
HTR3A ACP1
HTR3A GATM
HTR3A PRMT5
HTR3A RPL36AL
HTR3A FDPS
HTR3A ASAH1
HTR3A TRBV5-4
HTR3A QPCT
HTR3A IGFBP4
HTR3A PGK1
UCHL3 MAPRE1
UCHL3 COX5B
UCHL3 RARS
UCHL3 MRPL23
UCHL3 ATP5J
UCHL3 PSME1
UCHL3 HSPE1
UCHL3 SSB
UCHL3 IFI44L
UCHL3 EBNA1BP2
CUL1 EIF4A2
CUL1 PLEK
CUL1 SRPR
CUL1 CBFB
CUL1 FXYD3
CUL1 GLUD1
CUL1 SDHB
CUL1 OMP
CUL1 RPL36AL
HNRNPA1 ORC1L
HNRNPA1 FXYD3
HNRNPA1 COX6B1
HNRNPA1 VDAC1
HNRNPA1 EXOSC7
HNRNPA1 FXR1
HNRNPA1 CTDSP2
HNRNPA1 CENPA
HNRNPA1 GNB2L1
HNRNPA1 CLTC
HNRNPA1 RAE1
HNRNPA1 PEBP1
HNRNPA1 XRCC6
HNRNPA1 NUTF2
HNRNPA1 HNRNPU
HNRNPA1 U2AF1
HNRNPA1 TOP3A
HNRNPA1 QARS
HNRNPA1 COX8A
HNRNPA1 EMG1
HNRNPA1 EIF3CL
HNRNPA1 PABPC1
HNRNPA1 KPNB1
HNRNPA1 ADRM1
HNRNPA1 CORO1A
PPP2R5C PSMD14
PPP2R5C PSEN2
PPP2R5C FNTA
PPP2R5C DCTD
PPP2R5C SYK
PPP2R5C DDX5
PPP2R5C ZFP36L2
PPP2R5C CAT
PPP2R5C CD24
PPP2R5C GALE
PPP2R5C GRIK1
PPP2R5C MME
PPP2R5C EIF2S3
PPP2R5C AFM
PPP2R5C TCEA1
PPP2R5C PEX12
PPP2R5C NUMB
PPP2R5C BTN2A1
PPP2R5C PRKCB
PPP2R5C MAPRE2
PPP2R5C OAS2
PPP2R5C SUMO1
PPP2R5C TCL1A
F13B NOTCH3
F13B SDHA
F13B POLB
F13B FXYD3
F13B FUT6
F13B ACTB
F13B STMN1
F13B LYZ
F13B CHERP
F13B LOC91316
F13B PTGER3
GZMA PSEN2
GZMA CXCL9
GZMA FGL2
GZMA SERPING1
GZMA AIF1
GZMA GALE
GZMA GRIK1
GZMA GZMH
GZMA BMS1
GZMA CD7
GZMA IFITM1
GZMA AFM
GZMA KLRC2
GZMA PRKAR1A
GZMA NUMB
GZMA IL32
PSIP1 MMD
PSIP1 ISCU
PSIP1 TMED10
PSIP1 PPP1CB
PSIP1 TANK
PSIP1 RRAGA
IDH2 MCM3
IDH2 ADRM1
IDH2 CHAF1A
IDH2 PSME2
SORD HLA-DPB1
SORD OAS1
SORD SNRPC
SORD HNRNPF
SORD CARS
SORD ZFP36
SORD SNRPD3
SORD MTFR1
SORD SAT1
SORD TPM4
SORD RAD23A
SORD P2RX5
SORD KPNA2
SORD CDK4
SORD COX7C
SORD HDLBP
SORD FAS
SORD CD44
SORD DPYS
SORD SERPINB3
TCEA1 YWHAZ
TCEA1 EIF2S2
TCEA1 VSNL1
TCEA1 FNTA
TCEA1 RARS
TCEA1 EIF3E
TCEA1 GMFB
TCEA1 VDAC2
TCEA1 LSM1
TCEA1 E2F5
TCEA1 MME
SMPDL3B APRT
SMPDL3B MAP1A
SMPDL3B TXN2
SMPDL3B OMP
LUM CKM
LUM ACTA1
LUM TNNT1
LUM EEF1A2
LUM NNMT
LUM TTN
LUM CST2
LUM MMP1
LUM COX6A2
LUM PRDX3
LUM MYBPC1
LUM CD47
LUM MB
LUM SPARC
LUM CTGF
LUM TNNC2
LUM MYL1
LUM TNNC1
POLR2A MKI67
POLR2A OMD
POLR2A HCFC1
POLR2A AP3D1
POLR2A JUNB
POLR2A HLA-F
POLR2A ATXN2L
POLR2A RBM42
POLR2A CHERP
RRM2 MATN1
RRM2 NR0B1
RRM2 CXCL9
RRM2 SYK
RRM2 LOC729602
RRM2 HSP90AB1
RRM2 IFI30
RRM2 FCGRT
RRM2 SFRS3
RRM2 CST3
RRM2 RIT2
RRM2 HTN1
RRM2 TDGF1
RRM2 CD47
RRM2 MED12
RRM2 FAS
RRM2 LGALS9
RRM2 GPD2
IGKV1D-13 CFB
IGKV1D-13 CD81
IGKV1D-13 HLA-DOB
IGKV1D-13 ITGB3
IGKV1D-13 NUP188
IGKV1D-13 OPN1MW2
IGKV1D-13 TYRP1
IGKV1D-13 HIST1H2BJ
IGKV1D-13 PPP1R11
IGKV1D-13 IFNA2
IGKV1D-13 FXYD3
IGKV1D-13 BLVRA
IGKV1D-13 TALDO1
IGKV1D-13 LAMB2
IGKV1D-13 IGL@
IGKV1D-13 SSX5
IGKV1D-13 TRIM26
IGKV1D-13 TRBV5-4
IGKV1D-13 TLN2
IGKV1D-13 SNAP25
EIF4G2 PSEN2
EIF4G2 BIRC3
EIF4G2 DDX5
EIF4G2 ETF1
EIF4G2 IQGAP1
EIF4G2 CTNNA2
EIF4G2 GRIK1
EIF4G2 GALE
EIF4G2 TRA2A
EIF4G2 PHB2
EIF4G2 FMR1
EIF4G2 STXBP3
EIF4G2 TSN
EIF4G2 AFM
EIF4G2 CD1C
EIF4G2 RPL36AL
EIF4G2 ELF1
EIF4G2 MOBKL1B
EIF4G2 SSR1
EIF4G2 UQCRC2
EIF4G2 RBM25
EIF4G2 NUMB
EIF4G2 PGK1
EEF1D CKB
EEF1D PSEN2
EEF1D CLEC2B
EEF1D PFDN5
EEF1D DEFA6
EEF1D SF3B2
EEF1D NR1I3
EEF1D CHMP1A
EEF1D ITGA6
EEF1D GRIK1
EEF1D CD46
EEF1D AFM
EEF1D PRMT2
EEF1D MPST
EEF1D RAB2A
EEF1D GRB10
EEF1D C7
EEF1D KLRC2
EEF1D MYST3
EEF1D BMS1
EEF1D TDGF1
EEF1D FKBP5
EEF1D NR0B1
EEF1D ISCU
EEF1D C16orf35
EEF1D LYL1
EEF1D KLF6
EEF1D NELL2
EEF1D RIT2
EEF1D BIRC3
EEF1D SLC25A6
EEF1D CD27
EEF1D PABPC1
EEF1D NEAT1
EEF1D ACTC1
EEF1D STS
EEF1D GNG11
EEF1D GALE
EEF1D GPD2
EEF1D NUMB
EEF1D RPL13
EEF1D SURF1
EEF1D PAFAH1B1
SOX11 GRIK2
SOX11 GABPB1
SOX11 SLC14A1
SOX11 BAMBI
SOX11 VSNL1
SOX11 ORC3L
SOX11 SLC12A2
SOX11 GPR21
SOX11 SYMPK
SOX11 RPE65
SOX11 MKRN3
SOX11 DLG2
SOX11 DIRAS1
SOX11 ZNF169
SOX11 TAC1
SOX11 FXYD3
SOX11 GAGE1
SOX11 P2RY2
SOX11 NOVA1
SOX11 TP53BP2
SOX11 MAP2K6
RNPEP ADAR
RNPEP NFE2L1
RNPEP FXYD3
RNPEP CHD4
RNPEP TNFAIP2
RNPEP TDGF1
RNPEP NR0B1
RNPEP MAN2B1
RNPEP PAM
RNPEP ABL1
RNPEP C1R
RNPEP MGAT1
RNPEP GPD2
RNPEP SQSTM1
RNPEP RIT2
CCT2 PABPC1
CCT2 TOP2A
CCT2 TMED9
CCT2 GATM
CCT2 ARHGDIB
FNTA HADHA
FNTA ARHGEF7
FNTA DYNLL1
FNTA MRPL23
FNTA AIMP1
FNTA BIRC2
FNTA CAPZA1
FNTA CD46
FNTA TAF7
FNTA CD24
FNTA GALE
FNTA PSEN2
FNTA RHEB
FNTA ALDH9A1
FNTA COPB1
FNTA PARK7
FNTA SPCS2
FNTA AFM
FNTA ACP1
FNTA TAF10
FNTA SCRN1
FNTA HNRNPK
FNTA PSMB8
FNTA ABL1
FNTA XPO1
FNTA COX7C
FNTA GRIK1
FNTA YWHAH
FNTA CBFB
FNTA CALM3
FNTA SF3B2
FNTA TOMM20
FNTA NUMB
FNTA YWHAB
FNTA MAN2A1
NSMAF CP
NSMAF RHOG
NSMAF PSEN2
NSMAF LOC728844
NSMAF GRIK1
NSMAF HTATSF1
NSMAF HERPUD1
NSMAF GALE
NSMAF NAP1L1
NSMAF EGR1
NSMAF TSN
NSMAF AFM
NSMAF LYL1
NSMAF HNRNPK
NSMAF LEPROT
NSMAF NUMB
ALDOB GAPDH
SERPINF1 MMP1
SERPINF1 RARRES2
SERPINF1 C3
SERPINF1 NNMT
SERPINF1 IGFBP4
SERPINF1 MFAP5
SERPINF1 PCOLCE
SERPINF1 ACTN1
SERPINF1 CST2
SERPINF1 IL1R1
SERPINF1 IFI16
ITGB3 BRD2
ITGB3 MATN1
ITGB3 MTFR1
ITGB3 BTG3
ITGB3 KIF2C
ITGB3 CREB1
ITGB3 POLR3D
ITGB3 HLA-DQB1
ITGB3 FOXO4
ITGB3 TDGF1
ITGB3 NR0B1
ITGB3 IFNA2
ITGB3 AP2M1
ITGB3 RIT2
ITGB3 DMC1
ITGB3 SRPR
ITGB3 NEK2
ITGB3 TRD@
ITGB3 GPD2
ITGB3 SNAP25
TGFB1 RENBP
TGFB1 PLEK
TGFB1 GADD45A
TGFB1 FXYD3
TGFB1 TCOF1
TGFB1 TFF2
TGFB1 ARHGDIA
TGFB1 PLG
TGFB1 ZFP36
TGFB1 UGT8
TGFB1 OPN1MW2
TGFB1 SUPT5H
TGFB1 FRMPD4
TGFB1 THOP1
TGFB1 AP2M1
TGFB1 LY6E
TGFB1 BCL3
TGFB1 PLD3
TGFB1 FRZB
TGFB1 ZNF280A
TGFB1 SSB
TGFB1 YWHAB
AIF1 LST1
AIF1 TNFSF10
AIF1 C1QB
AIF1 EBNA1BP2
SP140 PEBP1
SP140 FAM53B
SP140 IKZF1
SP140 WASF3
SP140 ATR
SP140 OAS1
SP140 VASP
SP140 ACLY
TMEM97 SMC1A
TMEM97 SNRPD3
TMEM97 KIF11
ATP6V1E1 ACSM3
ATP6V1E1 CD46
ATP6V1E1 MAPRE1
ATP6V1E1 GLB1
ATP6V1E1 KTN1
ATP6V1E1 NUBP1
ATP6V1E1 RRAGA
ATP6V1E1 PSME1
ATP6V1E1 XPO1
ATP6V1E1 PRNP
ATP6V1E1 SURF1
MRPS22 HSP90AA1
MRPS22 CSNK1D
MRPS22 PWP1
MRPS22 PCCB
MRPS22 ATP1B3
MRPS22 RARS
MRPS22 FXR1
MRPS22 PSMC1
MRPS22 CLTC
MRPS22 RPN1
MRPS22 SLC2A5
MRPS22 GLUL
MRPS22 GPI
MRPS22 TXNRD1
MRPS22 HDLBP
MRPS22 NARS
CHAF1A SNRPC
CHAF1A AKR1C1
CHAF1A SMA4
CHAF1A CARS
CHAF1A IFI44L
CHAF1A TDGF1
CHAF1A NR0B1
CHAF1A FEZ1
CHAF1A RAD23A
CHAF1A STMN1
CHAF1A RIT2
CHAF1A RBM42
CHAF1A PDHA1
CHAF1A PRMT1
CHAF1A ADRM1
CHAF1A FAS
CHAF1A GPD2
CHAF1A H2AFX
CHAF1A PCDHGB7
DRD1 FXYD3
DRD1 PCTK2
DRD1 NEUROG1
DRD1 FCGRT
DRD1 SDHA
DRD1 RPS3A
PRCP BRD2
PRCP SON
PRCP BIRC2
PRCP MMP12
PRCP MAPRE1
PRCP IFI30
PRCP IFNGR2
PRCP VAV1
PRCP CALR
PRCP PPP1R11
PRCP CTNNB1
PRCP BLVRA
PRCP PSME1
PRCP ACTN1
PRCP UQCRC2
PRCP P4HB
PRCP SUMO1
PRCP HSD17B4
PRCP SQSTM1
PRCP TNFAIP3
MRPL12 RPN1
MRPL12 EIF3I
MRPL12 RABGGTB
MRPL12 PRMT1
MRPL12 SNRPD3
MRPL12 BCL3
MRPL12 PSMD11
MRPL12 COX8A
MRPL12 CDKL1
MRPL12 SUMO1
MRPL12 CDK4
RPS15 GRIK1
RPS15 ZNF638
RPS15 FXYD3
RPS15 GALE
RPS15 PSEN2
RPS15 COX8A
RPS15 NUMB
RPS15 FOXO4
RPS15 ARD1A
RPS15 AFM
RPS15 KLRC2
RPL18 RPSAP12
RPL18 RPL9
RPL18 SRPR
RPL18 RPS21
RPL18 PRR4
RPL18 FXYD3
RPL18 RPS6
RPL18 ACTC1
RPL18 RPL12
RPL18 RPS10
RPL18 RPS3
MCM4 CTNNA2
MCM4 HIST1H2BE
MCM4 LOC729991
MCM4 EPRS
MCM4 CLTC
MCM4 PSMD9
MCM4 THOP1
MCM4 SSX5
MCM4 FDPS
MCM4 PSMD7
MCM4 IRF4
MCM4 HSD17B4
MCM4 CCT8
IFI6 CTLA4
IFI6 IFITM1
IFI6 HIST1H2BJ
IFI6 PRKCB
IFI6 HLA-DQB1
IFI6 IGL@
GLUL NCF2
GLUL TMED10
GLUL LGALS3BP
GLUL GLA
GLUL WARS
GLUL LGALS3
GLUL PKM2
GLUL NR1H3
GLUL IFI30
GLUL SDC4
GLUL MMP7
GLUL CALR
GLUL LYZ
GLUL PSMC1
GLUL PSME1
GLUL MT1A
GLUL SOD2
GLUL MTHFD2
GLUL BLVRA
GLUL TFRC
GLUL ORM1
GLUL GPR125
GLUL C2
GLUL DUSP5
GLUL SLC31A2
AMFR HNRNPH1
AMFR MUC1
AMFR RANBP2
AMFR IKZF1
AMFR MIF
AMFR FXYD3
AMFR NR1I3
AMFR SNRNP70
AMFR EXOSC7
AMFR CCT8
AMFR SNRPD3
PDHA1 MDM4
PDHA1 PSEN2
PDHA1 SRPR
PDHA1 NONO
PDHA1 RBM3
PDHA1 GALE
PDHA1 SMA4
PDHA1 GRIK1
PDHA1 EPRS
PDHA1 TDGF1
PDHA1 KRT5
PDHA1 OPN1MW2
PDHA1 TRIB1
PDHA1 GPD2
PDHA1 AFM
PDHA1 LYZ
PDHA1 NUMB
PDHA1 GANAB
PDHA1 PSMD7
PDHA1 TXK
PDHA1 POLD2
PDHA1 NR6A1
PDHA1 NR0B1
PDHA1 RIT2
PDHA1 FXYD3
HLA-A NR0B1
HLA-A FXYD3
HLA-A PI4KA
HLA-A ARSB
HLA-A RAB1A
HLA-A FCGRT
HLA-A TDGF1
HLA-A IFNGR2
HLA-A M6PR
HLA-A MC4R
HLA-A RIT2
HLA-A LCP2
HLA-A PABPC1
HLA-A SRPR
HLA-A TRBV5-4
HLA-A ACTB
HLA-A GPD2
HLA-A CST3
HLA-A IK
HLA-A POLB
ATOX1 CCND1
ATOX1 TNIP1
ATOX1 GLA
ATOX1 ATP6V0D1
ATOX1 NR1H3
ATOX1 SPINK1
ATOX1 MYO5A
ATOX1 LST1
ATOX1 IER2
ATOX1 GLRX
ATOX1 PSMC1
ATOX1 AP2S1
ATOX1 TRIB1
ATOX1 ATP6V1F
ATOX1 BCL3
ATOX1 JUNB
ATOX1 IL15RA
ATOX1 ADRM1
ATOX1 TRD@
ATOX1 CCR5
HDLBP TUBA1A
HDLBP CAPNS1
HDLBP ARCN1
HDLBP ATP6V1B2
HDLBP IL2RG
HDLBP CALR
HDLBP HNRNPU
HDLBP TALDO1
HDLBP ECH1
HDLBP AP2M1
HDLBP SPARC
HDLBP TCP1
HDLBP AKR1A1
HDLBP SQSTM1
WASF3 MORC3
WASF3 OAS1
WASF3 ATM
WASF3 ACPP
WASF3 IQGAP1
WASF3 TSG101
WASF3 GLG1
WASF3 PHF3
WASF3 DARS
WASF3 CDC16
WASF3 NRIP1
WASF3 MYD88
WASF3 BCL2
WASF3 IL10RA
WASF3 DDX18
WASF3 SCRN1
WASF3 TRIM22
WASF3 TUBA3C
WASF3 PRKCB
WASF3 EFR3A
WASF3 IFI16
WASF3 LBR
WASF3 MLH1
WASF3 HSD17B4
WASF3 PRKAR2B
WASF3 SP110
SRPR IFNA2
SRPR DAZL
SRPR CD74
SRPR IFNA1
SRPR RPL8
SRPR SON
SRPR ZNF146
SRPR PFN1
SRPR ZFP36L2
SRPR RPS10
SRPR ATP5G2
SRPR FAS
SRPR ABL1
SRPR PRMT2
SRPR GNB2L1
SRPR IER2
SRPR RPS7
SRPR SNRNP27
SRPR HNRNPF
SRPR BUD31
SRPR PRMT5
SRPR MC4R
SRPR CDC16
SRPR MC5R
SRPR ADIPOQ
SRPR RPL9
SRPR NOVA1
SRPR RPA1
SRPR CORO1B
SRPR AUH
SRPR APEX1
SRPR HNRNPM
SRPR KRT5
SRPR VDAC2
SRPR GAPDH
SRPR GOLGB1
SRPR DNA2
SRPR OMP
SRPR P4HB
SRPR JUNB
SRPR RPL38
SRPR CALM3
SRPR ITGA6
SRPR GTF2A2
SRPR RPS6
SRPR GOT1
SRPR ERBB3
SRPR ARHGEF1
SRPR MAD1L1
SRPR ATP6V0D1
SRPR XK
SRPR TYRP1
SRPR WNT2B
SRPR HADHA
SRPR CCND1
SRPR FXR2
SRPR ATP6V1F
SRPR SSR2
SRPR USF2
SRPR GPR21
SRPR HAX1
SRPR NKG7
SRPR RPS3A
SRPR MGAT1
SRPR GRN
SRPR PPIB
SRPR PTOV1
SRPR RPL6
SRPR SCGB2A2
SRPR CALM2
SRPR FCGRT
SRPR PSAP
SRPR NFKB1
SRPR OPN1MW2
SRPR M6PR
SRPR NCF1C
SRPR RPS27
SRPR MAGEA5
SRPR CAPZA1
SRPR SNRPC
SRPR ZNF35
SRPR NDUFA12
SRPR SOD2
SRPR ACTN1
SRPR UNG
SRPR PSMB8
SRPR RPL10A
SRPR RPL13
SRPR SECTM1
SRPR RPL36AL
SRPR MTHFS
SRPR YLPM1
SRPR NQO1
SRPR LGALS9
SRPR C11orf58
SRPR TXN2
SRPR FKBP2
SRPR LOC1720
SRPR TLN2
SRPR RPL11
SRPR PLP2
SRPR UGT8
SRPR BPGM
SRPR IQGAP1
SRPR SHC1
SRPR GLUD1
SRPR AADAC
SRPR STXBP3
SRPR TFF2
SRPR ARHGDIA
SRPR RPS15A
SRPR HLA-DPB1
SRPR ACPP
SRPR XRCC5
SRPR IK
SRPR OMD
SRPR RPL4
SRPR DECR1
SRPR MIF
SRPR PLK1
SRPR RHEB
SRPR RPL29
SRPR TAF10
SRPR HLA-DQB1
SRPR RPS3
SRPR CTLA4
SRPR LST1
SRPR GCHFR
SRPR CD81
SRPR GYPE
SRPR RASA2
SRPR CYBA
SRPR GZMB
SRPR RAD23A
SRPR RAC2
SRPR ECH1
SRPR UQCRC2
SRPR COX8A
SRPR SLC25A6
SRPR PABPC1
SRPR LDHA
SRPR HLF
SRPR NR6A1
SRPR TRBV5-4
SRPR DGCR11
SRPR SERPINB3
SRPR DDX5
SRPR PCBP2
SRPR GATA1
SRPR GLDC
SRPR WNT2
SRPR HLA-DRB1
SRPR ANXA5
SRPR CSNK1D
SRPR RPL18A
SRPR ITGA5
SRPR HSP90AB1
SRPR EFNA3
SRPR TMED10
SRPR HIST1H2BJ
SRPR GPS1
SRPR PSG3
SRPR SPG7
SRPR NDUFB7
SRPR PTMA
SRPR SLC6A14
SRPR SNRPD3
SRPR AKR1A1
SRPR MDM4
SRPR SDHB
SRPR RPL12
SRPR SARS
SRPR ARHGAP4
SRPR LOC91316
SRPR ACTB
SRPR CTSH
SRPR ALOX5
SRPR PCCB
SRPR COMMD1
SRPR ZNF91
SRPR RPL23
SRPR HLA-F
SRPR GPX1
SRPR COL16A1
SRPR SERINC3
SRPR IGL@
SRPR ARHGDIB
SRPR CTDSP2
SRPR SNRPD2
SRPR HLA-DMA
SRPR RAB1A
SRPR LAG3
SRPR NEK2
SRPR CDC37
SRPR CFD
SRPR MRPL23
SRPR SSB
SRPR SP110
SRPR EFEMP2
TRBV5-4 FXYD3
TRBV5-4 RPA2
TRBV5-4 SF3B2
TRBV5-4 ENPP2
TRBV5-4 HLA-DPB1
TRBV5-4 AKR1C1
TRBV5-4 CD46
TRBV5-4 CTDSP2
TRBV5-4 TRD@
TRBV5-4 TDGF1
TRBV5-4 NR0B1
TRBV5-4 SCGB2A2
TRBV5-4 LYZ
TRBV5-4 DUSP2
TRBV5-4 ARPC4
TRBV5-4 RIT2
TRBV5-4 SLC9A6
TRBV5-4 GPSM3
TRBV5-4 RANBP2
TRBV5-4 IFI16
TRBV5-4 SSTR2
TRBV5-4 LGALS9
TRBV5-4 DYNLT1
TRBV5-4 CD7
TRBV5-4 GPD2
TRBV5-4 CST3
ADAM2 NR0B1
ADAM2 PSG3
ADAM2 P4HB
ADAM2 SUMO1
ADAM2 GLA
ADAM2 SFTPA1B
ADAM2 SQSTM1
ADAM2 DAZL
MARCH6 BRD2
MARCH6 CCDC88A
MARCH6 HIST1H4C
MARCH6 SMA4
MARCH6 C3
MARCH6 RBM6
MARCH6 TRIM38
MARCH6 FMO2
MARCH6 RB1
MARCH6 HNRNPK
MARCH6 LEPROT
MARCH6 YY1
MARCH6 ZNF91
MARCH6 RARA
MARCH6 POLB
MARCH6 CD6
NEUROG1 FOSB
NEUROG1 TEP1
NEUROG1 FAS
NEUROG1 ARL4D
COL6A1 MKI67
COL6A1 CFB
COL6A1 SIRPA
COL6A1 FXYD3
COL6A1 ITGB5
COL6A1 SERPING1
COL6A1 MYL9
COL6A1 TNNT1
COL6A1 LGALS9
COL6A1 EEF1A2
COL6A1 TTN
COL6A1 CKM
COL6A1 FKBP5
COL6A1 ACTA1
COL6A1 TDGF1
COL6A1 LTA
COL6A1 SAT1
COL6A1 NR0B1
COL6A1 GPD2
COL6A1 COX6A2
COL6A1 RIT2
COL6A1 FBLN2
COL6A1 GANAB
COL6A1 MYBPC1
COL6A1 TNNC1
COL6A1 CYP1B1
COL6A1 AP3D1
COL6A1 TNNC2
COL6A1 MYL1
COL6A1 IGFBP4
LSM1 GRIK1
LSM1 YWHAZ
LSM1 DAD1
LSM1 PSEN2
LSM1 GALE
LSM1 AFM
LSM1 NUMB
RGS7 DIRAS1
RGS7 PNRC1
RGS7 SLC12A2
RGS7 SNCA
RGS7 DLG2
RGS7 GAGE1
RGS7 BTG3
RGS7 MAP2K6
KIAA0114 SLC25A4
KIAA0114 SNRPD3
KIAA0114 RARS
RRS1 PRKCI
RRS1 RABGGTB
RRS1 IFI44L
RRS1 LOC100131311
RRS1 NR1I3
RRS1 ATXN2L
RRS1 BMS1
RRS1 SART3
LOC96610 H2AFX
SNCA GABPB1
SNCA DIRAS1
SNCA CD47
SNCA GRIK3
SNCA SMAD5
SNCA HSP90AB1
SNCA SELPLG
SNCA SLC12A2
SNCA MAP2K6
SNCA AIMP2
SNCA RPL36AL
SNCA ARD1A
PNRC1 GRIK2
PNRC1 WNT2
PNRC1 ACOX2
PNRC1 MSH6
PNRC1 SLC12A2
PNRC1 AOC3
PNRC1 BMP7
PNRC1 GRIA3
PNRC1 CCL13
PNRC1 GRIK3
PNRC1 NOVA1
PNRC1 SELPLG
PNRC1 PSME3
PNRC1 P2RY2
PNRC1 ZFP36L1
PNRC1 ZNF169
PNRC1 PRKCB
PNRC1 LOC729602
PNRC1 DGCR11
PNRC1 RHD
PNRC1 IFI44
MRPL23 SNRPE
MRPL23 NRGN
MRPL23 PFDN5
MRPL23 COX6B1
MRPL23 AIMP1
MRPL23 BIRC2
MRPL23 SNTA1
MRPL23 MANF
MRPL23 TSG101
MRPL23 SNAPC1
MRPL23 CYB5A
MRPL23 EPRS
MRPL23 AMELY
MRPL23 COX5B
MRPL23 FXYD3
MRPL23 CLIC1
MRPL23 TAF10
MRPL23 PEX12
MRPL23 SSB
MRPL23 FDPS
MRPL23 SNRPD2
MRPL23 POLD2
MRPL23 RHD
MRPL23 SDHC
MRPL23 PSMB4
PRDM2 NR0B1
PRDM2 PRKCI
PRDM2 IFI44L
PRDM2 RIT2
PRDM2 GPD2
PRDM2 IFI44
PRDM2 GATAD1
PRDM2 TDGF1
IGBP1 COX6A1
IGBP1 HADHA
IGBP1 NONO
IGBP1 PSMB9
IGBP1 TAF7
IGBP1 IFI44L
IGBP1 AKAP12
IGBP1 GTF2A2
IGBP1 PARK7
IGBP1 CALR
IGBP1 EIF3F
IGBP1 TAF10
IGBP1 SORL1
IGBP1 DMD
IGBP1 XPO1
IGBP1 OAS2
IGBP1 SSR2
IGBP1 C11orf58
HHEX MORC3
HHEX GABPB1
HHEX WNT2
HHEX CCNG2
HHEX HLA-DOB
HHEX BMI1
HHEX PSEN2
HHEX TSG101
HHEX GRIK1
HHEX CD46
HHEX GALE
HHEX TDGF1
HHEX LOC91316
HHEX NR0B1
HHEX AFM
HHEX RIT2
HHEX CD27
HHEX PRKCB
HHEX CCL13
HHEX GPD2
HHEX NUMB
HHEX PAFAH1B1
HUWE1 DNMT1
HUWE1 LGALS3BP
HUWE1 MMP9
HUWE1 HCFC1
HUWE1 IFI44L
HUWE1 COL4A2
HUWE1 TRIB1
HUWE1 NR0B1
HUWE1 GPD2
HUWE1 RIT2
HUWE1 IGL@
HUWE1 FSCN1
HUWE1 TDGF1
HUWE1 PLSCR1
HUWE1 IFI44
HUWE1 COL4A1
HUWE1 TYK2
LGALS9 XK
LGALS9 NR0B1
LGALS9 KLRK1
LGALS9 FXYD3
LGALS9 SYK
LGALS9 RPS26
LGALS9 PSME2
LGALS9 IFI44L
LGALS9 ARHGAP4
LGALS9 CHD4
LGALS9 CASC3
LGALS9 RPA1
LGALS9 NFKB1
LGALS9 CLTC
LGALS9 IRF1
LGALS9 CD7
LGALS9 TPM4
LGALS9 HIST1H2BJ
LGALS9 ARHGAP1
LGALS9 RIT2
LGALS9 LCP2
LGALS9 PLCD1
LGALS9 ESPL1
LGALS9 EIF4A1
LGALS9 PLD3
LGALS9 TDGF1
LGALS9 GOT1
LGALS9 HSD17B4
LGALS9 PPP2R4
LGALS9 GPD2
LGALS9 POLRMT
LGALS9 LMAN2
LST1 PSEN2
LST1 FXYD3
LST1 RENBP
LST1 GRIK1
LST1 NR1H3
LST1 CCL8
LST1 CASP3
LST1 IFI30
LST1 GALE
LST1 NEDD4
LST1 ISG20
LST1 IRF1
LST1 PPT1
LST1 CD47
LST1 SRI
LST1 LEPROT
LST1 AFM
LST1 LY6E
LST1 MUC1
LST1 TMSB10
LST1 NUMB
LST1 MPHOSPH9
LST1 CCR5
LST1 IL32
SLC6A14 MATN1
SLC6A14 ADK
SLC6A14 GYPB
SLC6A14 ZNF787
SLC6A14 PSG3
SLC6A14 DHRS2
SLC6A14 TDGF1
SLC6A14 NR0B1
SLC6A14 RIT2
SLC6A14 LOC153346
SLC6A14 GPD2
SLC6A14 IK
SLC6A14 SDHA
PASK GRIK1
PASK PSEN2
PASK GALE
PASK AFM
PASK NUMB
E2F3 MKI67
E2F3 BRD2
E2F3 POFUT1
E2F3 PSEN2
E2F3 GGA3
E2F3 TNIP1
E2F3 UCP2
E2F3 GALE
E2F3 METAP1
E2F3 IFI44L
E2F3 GRIK1
E2F3 GSK3B
E2F3 PSMC1
E2F3 TRIM38
E2F3 AFM
E2F3 PHF16
E2F3 SART3
E2F3 PABPC1
E2F3 DGKZ
E2F3 KPNB1
E2F3 PCTK3
E2F3 MLH1
E2F3 AP3D1
E2F3 UNG
E2F3 FABP6
E2F3 NUMB
E2F3 SDHA
E2F3 VASP
MPRIP TNIP1
MPRIP HK1
MPRIP SDHA
SLC2A3 BCL3
SLC2A3 NR1H3
SLC2A3 FCAR
SLC2A3 PPAP2B
SLC2A3 STAT5A
SLC2A3 GRIA3
SLC2A3 CD81
SLC2A3 IER2
SLC2A3 YAP1
SLC2A3 C2
NRIP1 PSEN2
NRIP1 PUM1
NRIP1 BIRC2
NRIP1 WAPAL
NRIP1 IL1R1
NRIP1 GALE
NRIP1 GRIK1
NRIP1 BCL6
NRIP1 FCGRT
NRIP1 ITK
NRIP1 MME
NRIP1 AFM
NRIP1 PAM
NRIP1 SERINC3
NRIP1 CYTH1
NRIP1 RGS1
NRIP1 PFN2
NRIP1 NUMB
NRIP1 SPINT2
MAL ADAR
MAL TNFSF4
MAL CD3D
MAL DDX39
MAL KLRK1
MAL TIAM1
MAL SPINT2
COL2A1 MATN1
COL2A1 ODC1
COL2A1 ACOX2
COL2A1 POLD1
COL2A1 GYPB
COL2A1 DHRS2
COL2A1 TDGF1
COL2A1 NR0B1
COL2A1 SGCD
COL2A1 GPD2
COL2A1 IFNA2
COL2A1 GPR125
COL2A1 RIT2
COL2A1 YAP1
COL2A1 DUSP1
COL2A1 UCP3
COL2A1 ANK2
COL2A1 SPIN2A
COL2A1 HTR2C
HSPB1 CKM
HSPB1 ACTA1
HSPB1 TNNT1
HSPB1 LIMK1
HSPB1 TTN
HSPB1 PCOLCE
HSPB1 COX6A2
HSPB1 MYBPC1
HSPB1 JUNB
HSPB1 NINJ1
HSPB1 TNNC1
HSPB1 CEBPD
HSPB1 TNNC2
HSPB1 MYL1
HSPB1 ATXN2L
PRR4 RPL38
PRR4 MB
PRR4 PLA2G2A
PRR4 TCHH
PRR4 KRT1
PRR4 KRT14
PRR4 RPL29
PRR4 RPL18A
PRR4 KRT5
PRR4 TCOF1
PRR4 RPS3
SELPLG SMAD3
SELPLG FCAR
SELPLG THBD
SELPLG MMP9
SELPLG ZFP36L2
SELPLG CCL8
SELPLG CDC20
SELPLG MYST3
SELPLG CD7
SELPLG SERPINB3
SELPLG RPS27
SELPLG FYN
SELPLG GRIK3
SELPLG FXYD3
SELPLG STAT5A
SELPLG PTGDS
SELPLG LOC100128792
SELPLG JUNB
SELPLG CD47
SELPLG SLC12A2
SELPLG TP53BP2
SELPLG PSME3
SELPLG UBXN4
SELPLG GNL1
SELPLG LPL
STMN1 MKI67
STMN1 IFNA1
STMN1 FRZB
STMN1 ELF4
STMN1 HK1
STMN1 NRGN
STMN1 XK
STMN1 SMAD3
STMN1 KIF2C
STMN1 HMGB2
STMN1 PCCB
STMN1 CDC20
STMN1 GINS1
STMN1 TUBB3
STMN1 MYBL2
STMN1 EMG1
STMN1 LY6E
STMN1 MAPK10
STMN1 MAPRE2
STMN1 OAS2
STMN1 FAS
STMN1 PTOV1
STMN1 MAP3K4
STMN1 CHERP
STMN1 AEBP1
LEPROT SFRS4
LEPROT SON
LEPROT FXYD3
LEPROT LOC100131311
LEPROT EGR1
LEPROT LHFPL2
LEPROT SLC2A5
LEPROT KLF6
LEPROT PSME1
LEPROT PAM
LEPROT PTGDS
LEPROT BAT1
LEPROT BRD3
LEPROT BCL3
LEPROT TNFAIP3
HSP90B1 PSMC1
HSP90B1 MANF
HSP90B1 PPIB
HSP90B1 HSPE1
IFI27 SERPING1
IFI27 ACTA1
IFI27 TNNT1
IFI27 TTN
IFI27 COX6A2
IFI27 MYBPC1
IFI27 C1R
IFI27 TNNC1
IFI27 CKM
IFI27 TNNC2
IFI27 MYL1
SUMO2 PSMD14
SUMO2 AMELY
SUMO2 ARL1
SUMO2 DNA2
SUMO2 IFNGR2
SUMO2 ERBB3
SUMO2 CD58
SUMO2 SRI
SUMO2 PSMB8
SUMO2 RAC2
SUMO2 RGS1
SUMO2 SUMO1
SUMO2 BTG3
SUMO2 RHD
SUMO2 MATR3
SUMO2 NAE1
SUMO2 TTC35
SPAG11A FCAR
SPAG11A GRIA3
SPAG11A PCTK2
SPAG11A TEP1
SPAG11A LIG4
SPAG11A RHD
SPAG11A SSX5
SPAG11A CDK8
SPAG11A YAP1
DUSP1 CTSO
DUSP1 TNFSF10
DUSP1 ACTA1
DUSP1 TNNT1
DUSP1 GRIA3
DUSP1 FCGRT
DUSP1 TNNC1
DUSP1 EGR1
DUSP1 FCAR
DUSP1 CST3
DUSP1 HBA2
DUSP1 GPX1
DUSP1 MYBPC1
DUSP1 YAP1
DUSP1 JUNB
DUSP1 CEBPD
DUSP1 CKM
DUSP1 TNNC2
DUSP1 SLC31A2
CYP1B1 PSEN2
CYP1B1 LGALS3BP
CYP1B1 SAA1
CYP1B1 PSG3
CYP1B1 FSCN1
CYP1B1 GALE
CYP1B1 GRIK1
CYP1B1 GSK3B
CYP1B1 PCOLCE
CYP1B1 FYN
CYP1B1 AFM
CYP1B1 CD9
CYP1B1 NUMB
CYP1B1 TAX1BP3
CYP1B1 RAB13
SLC31A2 CD38
SLC31A2 TMED10
SLC31A2 FGL2
SLC31A2 ANXA5
SLC31A2 SERPING1
SLC31A2 CPM
SLC31A2 XBP1
SLC31A2 NR1H3
SLC31A2 FARSA
SLC31A2 HSD11B1
SLC31A2 IFI30
SLC31A2 NKG7
SLC31A2 HLA-DQB1
SLC31A2 NCF1C
SLC31A2 F13A1
SLC31A2 EIF3CL
SLC31A2 MT1A
SLC31A2 TXN
SLC31A2 MT1X
SMG7 TUFM
SMG7 LAPTM5
SMG7 KIAA0226
SMG7 LARP4B
SMG7 TNIP1
PCDHGC3 ELF4
PCDHGC3 USP11
PCDHGC3 PRKDC
PCDHGC3 RASL10A
PCDHGC3 CKM
PCDHGC3 AKR1C1
PCDHGC3 ACTA1
PCDHGC3 DGKD
PCDHGC3 VCL
PCDHGC3 IDH3G
PCDHGC3 TTN
PCDHGC3 CX3CR1
PCDHGC3 COX6A2
PCDHGC3 IFNA2
PCDHGC3 TNNT1
PCDHGC3 RPA2
PCDHGC3 PRKACA
PCDHGC3 MYBPC1
PCDHGC3 P4HB
PCDHGC3 RANBP2
PCDHGC3 TNNC1
PCDHGC3 LOC729602
PCDHGC3 TNNC2
PCDHGC3 MYL1
PCDHGC3 SPINK2
PCDHGC3 BET1
PCDHGC3 CAPN1
SPIN2A DCTD
SPIN2A GYPE
SPIN2A IFNA2
SPIN2A TMSB10
SPIN2A CDC37
SPIN2A HTR2C
SPIN2A TNFAIP3
SPIN2A GLUD1
SPIN2A ZNF239
SPIN2A DMC1
SPIN2A GYPB
ARPC1B P4HB
ARPC1B RARS
ARPC1B GUK1
NTN3 XK
NTN3 CFB
NTN3 TMED10
NTN3 FXYD3
NTN3 MMP9
NTN3 PKM2
NTN3 ARHGAP4
NTN3 SERPINB3
NTN3 FEZ1
NTN3 LY6E
NTN3 PSMD7
NTN3 TRD@
NTN3 SSB
RASL10A BRD2
RASL10A PLEK
RASL10A RXRA
RASL10A PSMB9
RASL10A ZNF787
RASL10A ZNF146
RASL10A IFI44L
RASL10A FYN
RASL10A FXYD3
RASL10A MYBL2
RASL10A KANK1
RASL10A DMD
RASL10A ZNF91
RASL10A FAS
RASL10A CFD
RASL10A PLCD1
RASL10A GAS1
RASL10A GNL1
TNFRSF17 RPN1
TNFRSF17 TRD@
TNFRSF17 CD27
TNFRSF17 GGA3
TNFRSF17 PSME1
TNFRSF17 SARS
TNFRSF17 UGCG
DIRAS1 MKRN3
DIRAS1 GABPB1
DIRAS1 SMAD3
DIRAS1 FUS
DIRAS1 SDHB
DIRAS1 CASC3
DIRAS1 CAP1
DIRAS1 ATP6V0A1
DIRAS1 DLG2
DIRAS1 M6PR
DIRAS1 GRIK3
DIRAS1 TAC1
DIRAS1 CD27
DIRAS1 P2RY2
DIRAS1 IL15RA
DIRAS1 GPSM3
DIRAS1 MTHFS
DIRAS1 ITGA6
DIRAS1 TP53BP2
DIRAS1 ANP32A
DIRAS1 PAFAH1B1
SECTM1 GZMB
SECTM1 TCOF1
SECTM1 NKG7
THBD TMED10
THBD PSEN2
THBD TCHH
THBD LARP4B
THBD CNN3
THBD GALE
THBD GRIK1
THBD PSMC1
THBD PARK7
THBD XRCC6
THBD AFM
THBD PSME1
THBD PSMA6
THBD LDHA
THBD GLIPR1
THBD CST3
THBD NUMB
AKR1C1 AQP3
AKR1C1 STIP1
AKR1C1 ITGA7
AKR1C1 CHMP1A
AKR1C1 ACTA1
AKR1C1 TNNT1
AKR1C1 COX6A2
AKR1C1 TTN
AKR1C1 COL15A1
AKR1C1 NFKB1
AKR1C1 SERPINB3
AKR1C1 FYN
AKR1C1 ADIPOQ
AKR1C1 SCGB2A2
AKR1C1 PLA2G2A
AKR1C1 H19
AKR1C1 AKAP12
AKR1C1 COX8A
AKR1C1 SRI
AKR1C1 CRYAB
AKR1C1 LOC100128792
AKR1C1 MYBPC1
AKR1C1 TNNC1
AKR1C1 TNNC2
AKR1C1 COX7A1
AKR1C1 UQCRC2
AKR1C1 MTA1
AKR1C1 MB
AKR1C1 CKM
AKR1C1 MYL3
AKR1C1 SLC7A5
AKR1C1 FAS
AKR1C1 MYL1
AKR1C1 POLB
AKR1C1 FHL1
YWHAZ TYRP1
YWHAZ WNT2B
YWHAZ HIST1H2BE
YWHAZ ZFP36L2
YWHAZ LOC91316
YWHAZ CTNNA2
YWHAZ EIF4A2
YWHAZ CALM2
YWHAZ DNA2
YWHAZ IFNGR2
YWHAZ HDAC1
YWHAZ GATM
YWHAZ ARPC4
YWHAZ GHRH
YWHAZ ARHGDIB
YWHAZ PCBP2
YWHAZ PABPC1
YWHAZ CBFB
YWHAZ E2F5
YWHAZ PRKAR1A
YWHAZ MATR3
YWHAZ IK
SLC1A3 LILRB4
SLC1A3 ATP6V1A
SLC1A3 PLD3
SLC1A3 LYZ
SLC1A3 HSD11B1
SLC1A3 SDC4
SLC1A3 GLB1
SLC1A3 CPM
SLC1A3 TFRC
TPSAB1 CBLB
TPSAB1 CTSO
TPSAB1 IGL@
PPP1CB CTNNA2
PPP1CB PSEN2
PPP1CB CCNG2
PPP1CB DDX5
PPP1CB ELF1
PPP1CB GALE
PPP1CB AFM
PPP1CB RHEB
PPP1CB GRIK1
PPP1CB FMR1
PPP1CB DMC1
PPP1CB RASA2
PPP1CB SNRNP27
PPP1CB PPT1
PPP1CB NUMB
STXBP3 MORC3
STXBP3 SFRS4
STXBP3 PSEN2
STXBP3 FXYD3
STXBP3 LARP4B
STXBP3 GALE
STXBP3 GRIK1
STXBP3 TDGF1
STXBP3 NR0B1
STXBP3 AFM
STXBP3 RIT2
STXBP3 EFR3A
STXBP3 CBFB
STXBP3 RBM25
STXBP3 GPD2
STXBP3 NUMB
STXBP3 UBXN4
BPGM WNT2
BPGM ACP1
BPGM UCP3
BPGM GRIA3
BPGM GUK1
HOXD3 NFE2L1
HOXD3 ARHGDIA
HOXD3 RAD23A
HOXD3 ARHGEF1
HOXD3 TYK2
HOXD3 CDK9
HOXD3 C9
HOXD3 CAD
HOXD3 EXOSC7
HOXD3 ARHGAP4
LOC728844 BRD2
LOC728844 REG3A
LOC728844 MTA1
LOC728844 MAPRE2
LOC728844 KIAA0226
LOC728844 KIAA0174
LOC728844 KLHDC10
LOC728844 BIRC2
LOC728844 CR2
LOC728844 CEBPZ
LOC728844 SPINT2
LOC728844 FUS
IL10RA CBLB
IL10RA TUBA1A
IL10RA TNIP1
IL10RA VDAC1
IL10RA IFITM2
IL10RA S100A1
IL10RA PPIB
IL10RA METAP1
IL10RA SLC20A1
IL10RA TRIB1
IL10RA HARS
IL10RA SLC2A5
IL10RA ABI2
IL10RA KIAA0174
IL10RA CAMLG
IL10RA YY1
IL10RA CD47
IL10RA P4HB
IL10RA DYNLT1
IL10RA TNFAIP3
SCGB2A2 PSEN2
SCGB2A2 CD48
SCGB2A2 RPA2
SCGB2A2 CHMP1A
SCGB2A2 GRIK1
SCGB2A2 OMD
SCGB2A2 MEF2A
SCGB2A2 GOT1
SCGB2A2 GALE
SCGB2A2 AFM
SCGB2A2 CASC3
SCGB2A2 RELA
SCGB2A2 HLA-DQB1
SCGB2A2 HTR1B
SCGB2A2 ERBB3
SCGB2A2 XRCC6
SCGB2A2 HIST1H2BJ
SCGB2A2 FRMPD4
SCGB2A2 FXYD3
SCGB2A2 DUSP2
SCGB2A2 AKT2
SCGB2A2 GPX1
SCGB2A2 ITGAE
SCGB2A2 GPSM3
SCGB2A2 ITGA6
SCGB2A2 SH3BP2
SCGB2A2 SLK
SCGB2A2 SERPINB3
SCGB2A2 NUMB
SCGB2A2 SURF1
TFAP2B PPP1R7
TFAP2B CD47
TFAP2B SIRPA
TFAP2B VDAC1
TFAP2B BCAM
TFAP2B MAPK6
COX7A1 SAA1
COX7A1 ITGA7
COX7A1 CKM
COX7A1 ACTA1
COX7A1 TNNT1
COX7A1 NNMT
COX7A1 TTN
COX7A1 MYBPC1
COX7A1 CST2
COX7A1 MFGE8
COX7A1 COX6A2
COX7A1 H19
COX7A1 FBLN2
COX7A1 G0S2
COX7A1 TNNC1
COX7A1 FHL1
COX7A1 TNNC2
COX7A1 MYL1
BLVRA IFNA1
BLVRA AARS
BLVRA TMED10
BLVRA RHOG
BLVRA SHC1
BLVRA TNIP1
BLVRA GLA
BLVRA ATP6V1B2
BLVRA ATM
BLVRA TSG101
BLVRA POFUT1
BLVRA UBL4A
BLVRA CLUL1
BLVRA CASP3
BLVRA CREB1
BLVRA RAB2A
BLVRA PSMC1
BLVRA GPX1
BLVRA FXYD3
BLVRA COMMD1
BLVRA GATM
BLVRA PSME1
BLVRA AP2M1
BLVRA TYK2
BLVRA SSX5
BLVRA MGP
BLVRA SPINK1
BLVRA EFR3A
BLVRA NARS
BLVRA TMSB10
BLVRA DYNLT1
BLVRA TGFBI
BLVRA DUSP5
BLVRA IL32
MYBL2 NRGN
MYBL2 SNRPF
MYBL2 FRZB
MYBL2 POLD1
MYBL2 C7
MYBL2 EPRS
MYBL2 NASP
VDAC2 CTNNA2
VDAC2 PSEN2
VDAC2 GLUD1
VDAC2 RPL36AL
VDAC2 SLC25A5
VDAC2 GRIK1
VDAC2 DPM1
VDAC2 MAPRE1
VDAC2 RARS
VDAC2 LOC729991
VDAC2 GALE
VDAC2 DECR1
VDAC2 STK38
VDAC2 GCHFR
VDAC2 SPCS2
VDAC2 TSN
VDAC2 AFM
VDAC2 FXYD3
VDAC2 EIF4A3
VDAC2 OXA1L
VDAC2 TCP1
VDAC2 TRAM2
VDAC2 KDELR2
VDAC2 NAE1
VDAC2 NUMB
YLPM1 NID2
YLPM1 EIF4A2
YLPM1 KIF2A
YLPM1 FXYD3
YLPM1 PPFIA1
YLPM1 GLA
YLPM1 SLK
YLPM1 IGL@
OMP HADHA
OMP FXYD3
OMP VDAC1
OMP ITGA7
OMP MC5R
OMP NDUFB7
OMP HSP90AB1
OMP CLTC
OMP TDGF1
OMP NR0B1
OMP GPD2
OMP RIT2
OMP BTN2A1
OMP PSMB8
OMP PRMT1
OMP TP53BP2
OMP TXN2
PSMD7 FXYD3
PSMD7 ATM
PSMD7 CARS
PSMD7 IFI44L
PSMD7 KARS
PSMD7 PARK7
PSMD7 PFKL
PSMD7 ACTC1
PSMD7 SLC7A5
POU2F2 BAT1
POU2F2 SMA4
POU2F2 CHD4
POU2F2 PSMC1
POU2F2 TDGF1
POU2F2 NR0B1
POU2F2 AMELY
POU2F2 RAD23A
POU2F2 LOC100131311
POU2F2 RIT2
POU2F2 EMG1
POU2F2 GPD2
POU2F2 POLRMT
POU2F2 ATXN2L
POU2F2 CHERP
POU2F2 BOP1
GPSM3 CD1C
GPSM3 PPP1R11
GPSM3 FOXO1
GPSM3 ARHGAP1
GPSM3 MYST3
GPSM3 ZFP36L2
GPSM3 ZNF787
GPSM3 FXYD3
GNLY HCK
GNLY TNFSF10
GNLY NKG7
TFF2 RPS26
TFF2 ADH6
TFF2 ANXA5
TFF2 MATN1
TFF2 HLA-F
TFF2 SPINK1
TFF2 PCCB
TFF2 SARS
TFF2 GRN
TFF2 TDGF1
TFF2 NR0B1
TFF2 GCHFR
TFF2 GYPE
TFF2 LMO2
TFF2 RIT2
TFF2 COX8A
TFF2 TXK
TFF2 CTSB
TFF2 CD3D
TFF2 GPD2
TFF2 MAP2K4
RFC4 SEC13
RFC4 POLB
RFC4 SPIB
RFC4 CHERP
RFC4 GRB2
RFC4 U2AF1
RFC4 AP2M1
RFC4 PSMC1
RFC4 RBM42
RFC4 MCM2
RFC4 MAGEA5
RBM25 NUMB
RBM25 GRIK1
RBM25 PSEN2
RBM25 AHR
RBM25 LARP4B
RBM25 GALE
RBM25 IFI44L
RBM25 AFM
MRPL49 S100A1
MRPL49 LDHA
MRPL49 SPCS2
MRPL49 ALOX15
MRPL49 SNRPC
MRPL49 FXYD3
MRPL49 BIRC2
MRPL49 FANCA
MRPL49 NFKB1
MRPL49 LRMP
MRPL49 IFNGR2
MRPL49 CTNNA2
PLCD1 NR0B1
PLCD1 GPD2
PLCD1 FXYD3
PLCD1 LARP4B
PLCD1 HSP90AA1
PLCD1 ETF1
PLCD1 RIT2
PLCD1 ZNF787
PLCD1 TDGF1
GPM6A EED
GPM6A GATA1
GPM6A MAPRE2
GPM6A CBFB
GPM6A HLA-DPB1
GPM6A GINS1
GPM6A FCGRT
GPM6A IGL@
GPM6A PTGDS
GPM6A NCF1C
SLC14A1 GABPB1
SLC14A1 MKRN3
SLC14A1 CD81
SLC14A1 FXYD3
SLC14A1 PFN1
SLC14A1 GPR21
SLC14A1 LRP2
SLC14A1 RPE65
SLC14A1 SGCD
SLC14A1 TAC1
SLC14A1 SMAD5
SLC14A1 TP53BP2
SLC14A1 MAP2K6
EZH2 CCNE1
EZH2 HMGB2
EZH2 DUT
EZH2 UFD1L
ORC1L NARS
ORC1L PUM1
ORC1L VDAC1
ORC1L SPIB
USF2 BRD2
USF2 FRZB
USF2 HADHA
USF2 NR0B1
USF2 SHC1
USF2 GGA3
USF2 FBLN1
USF2 LHFPL2
USF2 IRF3
USF2 METAP1
USF2 CNN1
USF2 MYST3
USF2 AP2S1
USF2 TDGF1
USF2 IGHM
USF2 TATDN2
USF2 TUBA4A
USF2 LOC1720
USF2 GPX1
USF2 RIT2
USF2 FCGRT
USF2 SSX5
USF2 RPL13
USF2 ATP6V0C
USF2 DGKZ
USF2 PFKL
USF2 DOCK2
USF2 PPP2R4
USF2 TLN2
USF2 GPD2
USF2 RBM42
USF2 ARHGEF1
USF2 FXYD3
ATP2B1 EED
ATP2B1 SLC9A6
ATP2B1 PRKCI
ATP2B1 UBE2A
ATP2B1 IFI44L
ATP2B1 SSB
NEAT1 EPS15
NEAT1 RRP1B
NEAT1 OAS2
NEAT1 FEZ1
NEAT1 TNFSF10
NEAT1 BCL6
NEAT1 SARS
CAPN2 SAT1
CAPN2 IL2RG
CAPN2 PDXK
CAPN2 IFI30
CAPN2 COL15A1
CAPN2 PAM
CAPN2 LCP2
CAPN2 IL1R1
CAPN2 IL32
COL1A1 COL3A1
COL1A1 SCAP
COL1A1 LAMB1
COL1A1 ACTA1
COL1A1 TNNT1
COL1A1 SMA4
COL1A1 EEF1A2
COL1A1 TTN
COL1A1 CKM
COL1A1 COL15A1
COL1A1 GSK3B
COL1A1 COL4A2
COL1A1 CST2
COL1A1 MMP1
COL1A1 COX6A2
COL1A1 COL1A2
COL1A1 MYBPC1
COL1A1 P4HB
COL1A1 TNNC1
COL1A1 TAX1BP3
COL1A1 TNNC2
COL1A1 MYL1
COL1A1 AEBP1
COL1A1 IGFBP4
TOP2A EZR
TOP2A CCNA2
TOP2A GTF2E1
TOP2A ATP6V1A
TOP2A RGS1
TOP2A TXNRD1
TOP2A EFR3A
TOP2A YWHAH
TOP2A FAS
TOP2A VGLL4
PTOV1 MKI67
PTOV1 KIAA0226
PTOV1 FXYD3
PTOV1 ENPP2
PTOV1 CHD4
PTOV1 NUP188
PTOV1 MBOAT7
PTOV1 SPG7
PTOV1 HNRNPU
PTOV1 NFATC1
PTOV1 BAT3
PTOV1 FAS
PTOV1 RBM42
RPL6 RXRA
RPL6 GNB2L1
RPL6 RPS6
RPL6 ACTC1
RPL6 PTMA
RPL6 RPL29
RPL6 ATF4
RPL6 TDGF1
RPL6 NR0B1
RPL6 FXYD3
RPL6 RPL23
RPL6 RIT2
RPL6 FANCA
RPL6 ARHGDIB
RPL6 SLC25A6
RPL6 SNRPD2
RPL6 RPL38
RPL6 GPD2
EPRS ADAR
EPRS MFAP5
EPRS VDAC1
EPRS SF3B2
EPRS PCK2
EPRS CTSA
EPRS PCCB
EPRS COL4A2
EPRS MMP7
EPRS BMS1
EPRS CKAP4
EPRS XRCC6
EPRS THOP1
EPRS LBR
EPRS SIK1
EPRS HSD17B4
EPRS TLN2
EPRS SQSTM1
EPRS RUNX1T1
COPB1 SFRS4
COPB1 SON
COPB1 SHC1
COPB1 SF3B2
COPB1 IFI44L
COPB1 TSG101
COPB1 CD46
COPB1 CLTC
COPB1 ENG
COPB1 CTNNB1
COPB1 MAPK6
COPB1 XPO1
COPB1 TNFAIP3
COPB1 SSB
HTR1B JUNB
HTR1B RPS26
HTR1B ATM
HTR1B CRIP1
HTR1B DNASE1L3
HTR1B VLDLR
HTR1B ADIPOQ
HTR1B CD70
HTR1B PSME3
HTR1B TYK2
HTR1B SFRS3
HTR1B CNN1
NCF1C FXYD3
NCF1C HLA-DPB1
NCF1C ABCG1
NCF1C BLK
NCF1C CTSH
NCF1C FRMPD4
NCF1C FEZ1
NCF1C OAS2
NCF1C GRN
NCF1C SYMPK
NCF1C HLA-DMA
NCF1C SUMO1
NCF1C FAS
UBTF CKB
UBTF NR0B1
UBTF FXYD3
UBTF IRF3
UBTF CTSA
UBTF C1R
UBTF LOC729991
UBTF BMS1
UBTF TDGF1
UBTF GPD2
UBTF RRAD
UBTF HARS
UBTF RAD23A
UBTF CORO1B
UBTF GPR125
UBTF RIT2
UBTF BRCA2
UBTF BCL3
UBTF P4HB
UBTF ADRM1
UBTF PPP2R4
UBTF PDE4C
TNNC2 MPP1
TNNC2 SAA1
TNNC2 ITGA7
TNNC2 TSC22D1
TNNC2 S100A1
TNNC2 C3
TNNC2 ACTC1
TNNC2 ETV5
TNNC2 RELA
TNNC2 THBS2
TNNC2 TNNC1
TNNC2 MYL2
TNNC2 RRAD
TNNC2 GRB10
TNNC2 C1R
TNNC2 NINJ1
TNNC2 MUM1
TNNC2 C2
TNNC2 PMP22
TNNC2 MYL3
TNNC2 COL11A1
TNNC2 IFITM1
TNNC2 EGR1
TNNC2 IER3
TNNC2 PGM1
TNNC2 CTSK
TNNC2 IL1R1
TNNC2 RPS4Y1
TNNC2 CYP27A1
TNNC2 NNMT
TNNC2 CD9
TNNC2 C1S
TNNC2 DPYSL2
TNNC2 PPAP2B
TNNC2 MFGE8
TNNC2 H19
TNNC2 TCF3
TNNC2 SOD2
TNNC2 BMP7
TNNC2 HK1
TNNC2 CRYAB
TNNC2 MYOM1
TNNC2 SLC25A4
TNNC2 COL1A2
TNNC2 MYBPC1
TNNC2 CSTB
TNNC2 BCL2A1
TNNC2 CKM
TNNC2 ACTB
TNNC2 MYL1
TNNC2 AEBP1
TNNC2 CKB
TNNC2 TUBA1A
TNNC2 EGR2
TNNC2 AQP3
TNNC2 RBM34
TNNC2 MEST
TNNC2 ATP1B1
TNNC2 LGALS1
TNNC2 ACTA1
TNNC2 TNNT1
TNNC2 COMP
TNNC2 GZMB
TNNC2 FSCN1
TNNC2 COX6A2
TNNC2 LRRC32
TNNC2 TUBA4A
TNNC2 STAT5A
TNNC2 HBA2
TNNC2 FBLN2
TNNC2 PDXK
TNNC2 CD99
TNNC2 FHL1
TNNC2 ORM1
TNNC2 RAB13
TNNC2 APP
TNNC2 AUH
TNNC2 ITGB5
TNNC2 COL3A1
TNNC2 MYBPC2
TNNC2 DES
TNNC2 EEF1A2
TNNC2 MLC1
TNNC2 TTN
TNNC2 HSPA1A
TNNC2 NKG7
TNNC2 PCOLCE
TNNC2 ITK
TNNC2 ATP5D
TNNC2 MT1P2
TNNC2 SORL1
TNNC2 PAM
TNNC2 G0S2
TNNC2 MB
TNNC2 MYL6B
TNNC2 ATXN2L
TNNC2 GAS1
BAMBI NOVA1
BAMBI HTN1
BAMBI RENBP
BAMBI SYMPK
BAMBI RPE65
BAMBI VSNL1
BAMBI FAS
BAMBI RPS7
BAMBI MKRN3
BAMBI PTDSS1
BAMBI DLG2
BAMBI P2RY2
BAMBI CCL13
FEZ1 PSEN1
FEZ1 CXCL9
FEZ1 FUT6
FEZ1 HLA-DPB1
FEZ1 LOC729602
FEZ1 LGALS3
FEZ1 BCR
FEZ1 RABIF
FEZ1 PCDHGB7
FEZ1 HDAC2
FEZ1 NRGN
FEZ1 APBA2
FEZ1 CNN1
FEZ1 MANF
FEZ1 ACSM3
FEZ1 SGCD
FEZ1 ZFP36
FEZ1 TALDO1
FEZ1 GSTP1
FEZ1 PHKG1
FEZ1 MYOM1
FEZ1 PDXK
FEZ1 ZNF91
FEZ1 RASA2
FEZ1 BRD3
FEZ1 BCL3
FEZ1 MAPRE2
FEZ1 DDT
FEZ1 MUM1
FEZ1 GOT1
FEZ1 MEF2A
FEZ1 CEBPD
PSMD9 PARK7
PSMD9 CAMP
PSMD9 MAPRE1
PSMD9 SNRPF
PSMD9 CTNNA2
PSMD9 RALY
PSMD9 ADRM1
PSMD9 KRT1
PSMD9 POLR2F
PSMD9 PSMC1
CXCL10 CXCL9
TNNT1 MPP1
TNNT1 SAA1
TNNT1 ITGA7
TNNT1 TSC22D1
TNNT1 S100A1
TNNT1 C3
TNNT1 ACTC1
TNNT1 ETV5
TNNT1 RELA
TNNT1 THBS2
TNNT1 TNNC1
TNNT1 MYL2
TNNT1 RRAD
TNNT1 GRB10
TNNT1 C1R
TNNT1 NINJ1
TNNT1 MUM1
TNNT1 C2
TNNT1 PMP22
TNNT1 MYL3
TNNT1 COL11A1
TNNT1 IFITM1
TNNT1 EGR1
TNNT1 IER3
TNNT1 PGM1
TNNT1 CTSK
TNNT1 IL1R1
TNNT1 RPS4Y1
TNNT1 CYP27A1
TNNT1 NNMT
TNNT1 CD9
TNNT1 C1S
TNNT1 DPYSL2
TNNT1 PPAP2B
TNNT1 MFGE8
TNNT1 H19
TNNT1 TCF3
TNNT1 SOD2
TNNT1 BMP7
TNNT1 HK1
TNNT1 CRYAB
TNNT1 MYOM1
TNNT1 SLC25A4
TNNT1 COL1A2
TNNT1 MYBPC1
TNNT1 CSTB
TNNT1 BCL2A1
TNNT1 CKM
TNNT1 ACTB
TNNT1 MYL1
TNNT1 AEBP1
TNNT1 CKB
TNNT1 TUBA1A
TNNT1 EGR2
TNNT1 AQP3
TNNT1 RBM34
TNNT1 MEST
TNNT1 ATP1B1
TNNT1 LGALS1
TNNT1 ACTA1
TNNT1 COMP
TNNT1 GZMB
TNNT1 FSCN1
TNNT1 COX6A2
TNNT1 LRRC32
TNNT1 TUBA4A
TNNT1 STAT5A
TNNT1 HBA2
TNNT1 FBLN2
TNNT1 PDXK
TNNT1 CD99
TNNT1 FHL1
TNNT1 ORM1
TNNT1 RAB13
TNNT1 APP
TNNT1 AUH
TNNT1 ITGB5
TNNT1 COL3A1
TNNT1 MYBPC2
TNNT1 DES
TNNT1 EEF1A2
TNNT1 MLC1
TNNT1 TTN
TNNT1 HSPA1A
TNNT1 NKG7
TNNT1 PCOLCE
TNNT1 ITK
TNNT1 ATP5D
TNNT1 MT1P2
TNNT1 SORL1
TNNT1 PAM
TNNT1 G0S2
TNNT1 MB
TNNT1 MYL6B
TNNT1 ATXN2L
TNNT1 GAS1
PLP2 HLA-F
PLP2 HNRNPF
PLP2 CALM2
PLP2 FCGRT
PLP2 SARS
PLP2 CHI3L2
PLP2 MC4R
PLP2 PTGES3
PLP2 GATM
PLP2 ARPC4
PLP2 CBFB
PLP2 PRKAR1A
PLP2 EYA2
MYOM1 PUM1
MYOM1 AQP3
MYOM1 ACTA1
MYOM1 COX6A2
MYOM1 TTN
MYOM1 CKM
MYOM1 GSK3B
MYOM1 MBOAT7
MYOM1 C1S
MYOM1 RBM6
MYOM1 MT1P2
MYOM1 MYBPC1
MYOM1 TNNC1
MYOM1 ADRM1
MYOM1 PCTK3
MYOM1 FHL1
MYOM1 MUM1
MYOM1 MYL1
MYOM1 ATXN2L
MYOM1 CCR5
DGUOK DYNLL1
YY1 BRD2
YY1 FGFR1
YY1 CCDC88A
YY1 ZNF146
YY1 IFI44L
YY1 IER2
YY1 GSK3B
YY1 GNG10
YY1 CEBPZ
YY1 HNRNPK
YY1 CAMLG
YY1 ZNF91
YY1 PABPC1
YY1 ZNF638
YY1 SUMO1
YY1 SQSTM1
MMD NAP1L1
MMD EPS15
MMD SPCS2
MMD U2AF1
MMD DDX5
MMD SURF1
SLC9A6 POFUT1
SLC9A6 TUBA1A
SLC9A6 EGR2
SLC9A6 XBP1
SLC9A6 UBL4A
SLC9A6 EED
SLC9A6 PHC2
SLC9A6 PTDSS1
SLC9A6 MOBKL1B
SLC9A6 EFR3A
SLC9A6 HNRNPK
KCNJ5 ITGA7
KCNJ5 MATN1
KCNJ5 GPD2
KCNJ5 IKZF1
KCNJ5 NR0B1
KCNJ5 FXYD3
KCNJ5 FXR2
KCNJ5 PRKDC
KCNJ5 RIT2
KCNJ5 IGL@
KCNJ5 TDGF1
MED12 NR0B1
MED12 IGL@
MED12 FXYD3
MED12 ARHGDIA
MED12 KIF2C
MED12 HCFC1
MED12 BSG
MED12 MBOAT7
MED12 TDGF1
MED12 SOX4
MED12 DDX18
MED12 CSNK1E
MED12 RIT2
MED12 GANAB
MED12 PRKACA
MED12 PRKCB
MED12 ZRSR2
MED12 GPD2
MED12 CHERP
MED12 IGFBP4
PFKL ZNF787
PFKL PRMT1
PFKL FRMPD4
PFKL FXYD3
PFKL IER2
PFKL GTF2E1
PLSCR1 DPYSL3
PLSCR1 PSEN2
PLSCR1 VLDLR
PLSCR1 COL3A1
PLSCR1 SLC25A5
PLSCR1 GRIK1
PLSCR1 TLR1
PLSCR1 GALE
PLSCR1 AFM
PLSCR1 HLA-DQB1
PLSCR1 SOX4
PLSCR1 GPR125
PLSCR1 FRMPD4
PLSCR1 GPX1
PLSCR1 PTGR1
PLSCR1 LAMB2
PLSCR1 ZNF638
PLSCR1 RANBP2
PLSCR1 NUMB
UNG EED
UNG CCDC88A
UNG ACPP
UNG CAST
UNG LOC100131311
UNG GOT1
UNG TUBB
UNG ACLY
UNG SDHA
UNG CFDP1
UNG MCM3
DUT RPA2
DUT SRP14
DUT DTYMK
DUT SORL1
DUT HMGB2
DUT CENPA
DUT ATP5J
DUT NUDT1
DUT BMP7
DUT PPP1CC
DUT MTHFS
DUT SUMO1
DUT CEP57
DUT KLHDC10
DUT SPINT2
IMPDH2 VDAC1
IMPDH2 KIAA0040
SDHA CBLB
SDHA BRD2
SDHA DES
SDHA IFNA1
SDHA GLDC
SDHA FXYD3
SDHA NR1I3
SDHA MMP9
SDHA IK
SDHA BMP7
SDHA GOT1
SDHA RRM1
SDHA TATDN2
SDHA ANXA11
SDHA ACLY
SDHA MBOAT7
SDHA ACTB
SDHA LIPA
SDHA MYST3
SDHA GGA3
SDHA TCF3
SDHA RAD23A
SDHA LYL1
SDHA KIAA0174
SDHA HNRNPK
SDHA HK1
SDHA STAT5A
SDHA BRPF1
SDHA DOCK2
SDHA SIK1
SDHA FKBP2
SDHA LOC1720
SDHA POLRMT
SDHA ATXN2L
SDHA RBM42
SDHA CHERP
AEBP1 ACTA1
AEBP1 DPYSL3
AEBP1 SIRPA
AEBP1 LGALS1
AEBP1 CKM
AEBP1 MYL9
AEBP1 TTN
AEBP1 PCOLCE
AEBP1 FLNA
AEBP1 CST2
AEBP1 COX6A2
AEBP1 MYBPC1
AEBP1 TNNC1
AEBP1 LAG3
AEBP1 MYL1
PLK1 FXYD3
PLK1 CD70
PLK1 SLC25A6
P2RX5 BRD2
P2RX5 MTA1
P2RX5 CNN2
P2RX5 IRF4
P2RX5 ADRM1
P2RX5 IGHM
P2RX5 SPIB
P2RX5 ITGAE
P2RX5 GOT2
P2RX5 CKAP4
UBE3C PABPC1
UBE3C DPM1
UBE3C CTDSP2
UBE3C PLEK
UBE3C CEP57
UBE3C CYBA
UBE3C CD81
UBE3C CD48
UBE3C KLF6
UBE3C NEDD4
UBE3C DNM1L
UBE3C PAFAH1B1
KTN1 NR0B1
KTN1 SORL1
KTN1 ATM
KTN1 KIAA0247
KTN1 CALM3
KTN1 LBR
KTN1 MLH1
KTN1 HNRNPK
KTN1 PRKCI
KTN1 WAPAL
AQP3 DPYSL3
AQP3 FXR2
AQP3 EFNA3
AQP3 CKM
AQP3 ACTA1
AQP3 TTN
AQP3 FOXO4
AQP3 CST2
AQP3 COX6A2
AQP3 HBA2
AQP3 MYBPC1
AQP3 NINJ1
AQP3 TNNC1
AQP3 FAS
AQP3 MYL1
AQP3 PCDHGB7
AQP3 MYL3
GLUD1 FXYD3
GLUD1 GNL2
GLUD1 IL2RG
GLUD1 CDC16
GLUD1 DECR1
GLUD1 GCLC
GLUD1 HLA-DQB1
GLUD1 RPN1
GLUD1 CAMP
GLUD1 IGL@
TRD@ TCF4
TRD@ BRD2
TRD@ OXA1L
TRD@ RIT2
TRD@ TMED10
TRD@ MAD1L1
TRD@ EZR
TRD@ KLRK1
TRD@ CD48
TRD@ ADH1C
TRD@ TCOF1
TRD@ RBM34
TRD@ MMP9
TRD@ PSEN2
TRD@ GUCY1A2
TRD@ DTYMK
TRD@ GRIK1
TRD@ CTSC
TRD@ AFM
TRD@ FYB
TRD@ CTSA
TRD@ RNF103
TRD@ GALE
TRD@ PDE4B
TRD@ YWHAB
TRD@ ANXA11
TRD@ ITK
TRD@ IRF1
TRD@ NR0B1
TRD@ FYN
TRD@ IGHM
TRD@ TCF3
TRD@ CD1C
TRD@ MBOAT7
TRD@ CAST
TRD@ HNRNPK
TRD@ CD27
TRD@ EMG1
TRD@ ZNF91
TRD@ LY6E
TRD@ TIAM1
TRD@ STAT5A
TRD@ TDGF1
TRD@ LYST
TRD@ SPIB
TRD@ GPD2
TRD@ RBM42
TRD@ IL32
TRD@ COX6A1
TRD@ NUMB
TRD@ PAFAH1B1
CYCS TXNRD1
CYCS ATP5J
CYCS CCT8
CYCS ILF2
ARHGDIA SFRS4
ARHGDIA CAPNS1
ARHGDIA SHC1
ARHGDIA STIP1
ARHGDIA ARHGAP4
ARHGDIA UQCRC1
ARHGDIA RALY
ARHGDIA EFEMP2
ARHGDIA APRT
ARHGDIA ACLY
ARHGDIA M6PR
ARHGDIA FXYD3
ARHGDIA THOP1
ARHGDIA F13A1
ARHGDIA ADRM1
ARHGDIA LIMK2
ARHGDIA CDC37
ARHGDIA SERPINB3
ARHGDIA APBA2
MARS EED
MARS NAP1L1
MARS XPO1
MARS TNIP1
MARS IFI44L
MARS NARS
MARS PWP1
MARS FXYD3
CHMP1A FXYD3
CHMP1A COX7C
CHMP1A ADRM1
CHMP1A H19
CHMP1A ACTC1
CHMP1A MYL3
CHMP1A BMS1
CHMP1A RAE1
RABIF PSEN2
RABIF VLDLR
RABIF FUT6
RABIF HLA-DPB1
RABIF PRKDC
RABIF APBA2
RABIF GALE
RABIF GRIK1
RABIF MYST3
RABIF TDGF1
RABIF NR0B1
RABIF AFM
RABIF LTF
RABIF THOP1
RABIF RIT2
RABIF OXA1L
RABIF GPD2
RABIF NUMB
RABIF YWHAB
RABIF FXYD3
CNN1 FCAR
CNN1 ITGB5
CNN1 FUT6
CNN1 ADK
CNN1 PLG
CNN1 MYL9
CNN1 LILRB4
CNN1 GUCY1A2
CNN1 FCGRT
CNN1 DHRS2
CNN1 TDGF1
CNN1 NR0B1
CNN1 ACOX2
CNN1 FGF2
CNN1 LMO2
CNN1 RIT2
CNN1 HTR2C
CNN1 SSX5
CNN1 ZFP36L1
CNN1 LY6E
CNN1 YAP1
CNN1 CD47
CNN1 JUNB
CNN1 MUC1
CNN1 POLB
CNN1 UCP3
CNN1 RHD
CNN1 GPD2
CNN1 GCKR
CNN1 CHERP
CNN1 CTSB
UGCG ZNF148
UGCG TLR1
UGCG IKZF1
UGCG DGKA
UGCG BCL2
UGCG IL32
TSG101 RCOR1
TSG101 CFB
TSG101 CTDSP2
TSG101 IFI44L
TSG101 RHEB
TSG101 MME
TSG101 TAF10
TSG101 PSME1
TSG101 XPO1
TSG101 NAP1L4
TSG101 TAX1BP1
PHF3 PSEN2
PHF3 SCARF1
PHF3 WAPAL
PHF3 IFI44L
PHF3 GALE
PHF3 AFM
PHF3 GRIK1
PHF3 CD1C
PHF3 OAS2
PHF3 KLHDC10
PHF3 NUMB
PHF3 UBXN4
SPINK1 CTSO
SPINK1 PLG
SPINK1 FABP5L7
SPINK1 EFNA3
SPINK1 HLA-DPB1
SPINK1 GSPT1
SPINK1 NKG7
SPINK1 POLR3D
SPINK1 RPS7
SPINK1 HLA-DQB1
SPINK1 TDGF1
SPINK1 NR0B1
SPINK1 GPD2
SPINK1 TSN
SPINK1 EIF5
SPINK1 PRDX3
SPINK1 FBLN2
SPINK1 PSMB8
SPINK1 DUSP5
SPINK1 YWHAH
SPINK1 CALM3
SPINK1 NAE1
SPINK1 RIT2
SPINK1 RPL13
SPINK1 PHKG1
CARS MPP1
CARS TNIP1
CARS IER2
CARS METAP1
CARS CHD4
CARS MTHFD1
CARS HTATSF1
CARS ANXA11
CARS LOC100131311
CARS CLTA
CARS XRCC6
CARS ATP6AP1
CARS RAD23A
CARS AP2M1
CARS HK1
CARS SART3
CARS EWSR1
CARS P4HB
CARS GRSF1
CARS ATIC
CARS CHERP
GZMB CKM
GZMB ACTA1
GZMB TTN
GZMB GZMH
GZMB TNNC1
GZMB COX6A2
GZMB MYBPC1
GZMB MYL1
PCTK2 FCAR
PCTK2 KIF2A
PCTK2 VLDLR
PCTK2 ZYX
PCTK2 C9
PCTK2 FUS
PCTK2 PSG3
PCTK2 FOSB
PCTK2 GRIA3
PCTK2 PSMC1
PCTK2 ERBB3
PCTK2 SH3GL1
PCTK2 UCP3
PCTK2 YAP1
PCTK2 LOC153346
PCTK2 LIG4
PCTK2 RHD
PCTK2 AZIN1
GALE KIAA0247
GALE STK38
GALE EIF5A
GALE RHOH
GALE DDOST
GALE MAN2A1
GALE GNG11
GALE MATR3
GALE IL1R1
GALE HSP90AB1
GALE RPS27
GALE PTGDS
GALE ARPC4
GALE CHI3L2
GALE KDR
GALE CCNG2
GALE DNASE1L3
GALE HLA-DPB1
GALE MANF
GALE MIF
GALE TOP1
GALE GYPE
GALE LHFPL2
GALE DGCR11
GALE TAX1BP1
GALE GLIPR1
GALE BMI1
GALE GDI2
GALE DGKD
GALE FYB
GALE FCER2
GALE RAB11A
GALE BLK
GALE LOC1720
GALE GRIK3
GALE BRD3
GALE NUMB
GALE SP110
GALE EFEMP2
GALE DEFA6
GALE DPYS
GALE ZFP36L2
GALE LPGAT1
GALE ADH1C
GALE HMGCL
GALE AMELY
GALE MC5R
GALE NELL2
GALE CBFB
GALE ITGA6
GALE MUM1
GALE LCK
GALE IRF8
GALE RPA2
GALE DDX5
GALE BIRC2
GALE ST8SIA4
GALE IFNGR1
GALE PTGR1
GALE RPL36AL
GALE PPIA
GALE PRKCB
GALE TCHH
GALE TCOF1
GALE SSR1
GALE WAPAL
GALE ZNF787
GALE OMD
GALE EIF4A2
GALE CDC20
GALE C7
GALE TATDN2
GALE E2F5
GALE ITGA2B
GALE SLC25A6
GALE CD3D
GALE C1QB
GALE CD180
GALE CD1C
GALE RAP1A
GALE PAFAH1B1
GALE GRIK2
GALE LARP4B
GALE PSAP
GALE RNF103
GALE ZNF131
GALE IER2
GALE RPS7
GALE LOC100131311
GALE ZNF148
GALE SFRS7
GALE KLF6
GALE IGL@
GALE GOLGB1
GALE OXA1L
GALE WNT2B
GALE TMED10
GALE PSEN2
GALE PRKACB
GALE FOSB
GALE SLC20A1
GALE SATB1
GALE GZMH
GALE FYN
GALE AFM
GALE NDUFA12
GALE HNRNPK
GALE EIF5
GALE MGP
GALE CD47
GALE C11orf58
GALE PRMT2
GALE FGL2
GALE COMP
GALE SH3BP2
GALE GRIK1
GALE VLDLR
GALE PABPC1
GALE CR2
GALE SUMO1
GALE SSR2
GALE GAPDH
GALE CCR5
GALE CD6
GALE MORC3
GALE FEZ2
GALE LTF
GALE HLA-F
GALE TAF7
GALE CD3E
GALE CEP57
GALE DGKA
GALE ERBB3
GALE FMO2
GALE ARHGDIB
GALE G0S2
GALE EPS15
GALE SYK
GALE SAA1
GALE IRF1
GALE PARK7
GALE ADIPOQ
GALE KIAA0174
GALE RBM39
GALE GATAD1
GALE ANP32A
GALE HADHA
GALE MKNK1
GALE CALM2
GALE SDC4
GALE TOMM20
GALE TNFAIP2
GALE TXK
GALE TRIM38
GALE DAD1
GALE TRIM22
GALE LCP2
GALE LOC339290
GALE SHC1
GALE SEMA3C
GALE CD46
GALE CCL8
GALE TLR1
GALE RAB1A
GALE RRAD
GALE CCNA2
GALE CYBA
GALE MOBKL1B
GALE TUBA3C
GALE ZNF638
GALE LDHA
GALE SIK1
GALE RAB13
GALE ARMCX6
GALE BRD2
GALE CD48
GALE STIP1
GALE TRAM2
GALE SYT11
GALE ARF6
GALE ITK
GALE RBM6
GALE IFITM1
GALE DCTD
GALE LIPA
GALE FRMPD4
GALE LYZ
GALE AES
GALE FMR1
GALE DGKZ
GALE PICALM
GALE CTGF
RRM1 XRCC6
RRM1 HMGB2
RRM1 IFI44L
RRM1 GLA
RRM1 CBX5
RRM1 BAG1
DCUN1D4 SPCS2
DCUN1D4 TTC35
UFM1 KRT5
UFM1 RARS
UFM1 COX7B
CCT3 HSP90AB1
CCT3 ATP1B3
CCT3 LOC729991
CCT3 SNAPC1
CCT3 KIAA0040
CCT3 GINS1
ORC3L GPR21
ORC3L SYMPK
ORC3L IFNGR2
ORC3L SPCS2
ORC3L MAN2A1
ORC3L PEX12
ORC3L MOBKL1B
ORC3L EIF4A3
ORC3L DDT
ORC3L ASAH1
ORC3L GTF2A2
ATP6V0C IRF2
ATP6V0C CDKN2A
ATP6V0C SIRPA
ATP6V0C CASP3
ATP6V0C EFEMP2
ATP6V0C CD81
ATP6V0C PSME1
ATP6V0C CD14
ATP6V0C MGAT1
ATP6V0C AP3D1
ATP6V0C ZFP36
ATP6V0C FXYD3
ATP6V1F PWP1
ATP6V1F EBP
ATP6V1F CASP3
ATP6V1F MC5R
ATP6V1F CALR
ATP6V1F FXYD3
ATP6V1F KRT1
ATP6V1F ZNF35
ATP6V1F COX8A
ATP6V1F SRI
ATP6V1F GPI
ATP6V1F TUFM
ATP6V1F UQCRC2
ATP6V1F AP2M1
ATP6V1F MRPS12
ATP6V1F GUK1
NFATC1 MBOAT7
NFATC1 IGHM
NFATC1 SPIB
FAH DYNLL1
FAH FXYD3
FAH TALDO1
FAH POLB
GRN HCK
GRN LGALS3BP
GRN FXYD3
GRN WARS
GRN ZYX
GRN LILRB4
GRN IDH3G
GRN IFI30
GRN CCL22
GRN FLNA
GRN TNFAIP2
GRN TDGF1
GRN TYRP1
GRN NR0B1
GRN ATP6AP1
GRN VAV1
GRN GPI
GRN SLC7A5
GRN GPD2
GRN RIT2
GRN COL4A1
EIF3I EED
EIF3I LAPTM5
EIF3I GLA
EIF3I YWHAE
EIF3I CREB1
EIF3I LOC729991
EIF3I CDKL1
EIF3I RPN1
EIF3I EIF3F
EIF3I RAC2
EIF3I SSX5
EIF3I JUNB
POLD1 GATA1
POLD1 FXYD3
POLD1 TCOF1
POLD1 NOLC1
POLD1 NRGN
POLD1 CTSA
POLD1 OPN1MW2
POLD1 SUPT5H
POLD1 GYPE
POLD1 GRIK3
POLD1 RAD23A
POLD1 TYK2
POLD1 TKT
POLD1 EIF3CL
POLD1 FRZB
POLD1 FKBP2
RARA GLA
RARA HARS
RARA BRD3
RARA MUM1
CD99 SON
CD99 ACTA1
CD99 BMP7
CD99 BSG
CD99 ACTC1
CD99 FSCN1
CD99 TNNC1
CD99 CTSH
CD99 LYL1
CD99 MYBPC1
CD99 JUNB
CD99 TAX1BP3
CD99 CKM
SIK1 AARS
SIK1 SIRPA
SIK1 PSEN2
SIK1 GYPB
SIK1 SCAP
SIK1 IL1R1
SIK1 GRIK1
SIK1 CAT
SIK1 IER2
SIK1 THBS2
SIK1 MMP1
SIK1 AFM
SIK1 TALDO1
SIK1 AP2M1
SIK1 CD9
SIK1 C1R
SIK1 P4HB
SIK1 ATXN2L
SIK1 NUMB
NAP1L4 LOC100131311
NAP1L4 EIF3F
ACTN1 SIRPA
ACTN1 SFRS4
ACTN1 LGALS3BP
ACTN1 FXYD3
ACTN1 MYL9
ACTN1 SLC20A1
ACTN1 TSC22D1
ACTN1 HLA-DQB1
ACTN1 C1S
ACTN1 ENG
ACTN1 ACTA2
ACTN1 MAGEA5
ACTN1 ARHGAP1
ACTN1 FSCN1
ACTN1 TNFAIP3
ACTN1 IGFBP4
ARMCX6 GRIK1
ARMCX6 PSEN2
ARMCX6 SHC1
ARMCX6 SSR2
ARMCX6 AFM
ARMCX6 NUMB
HEXB LILRB4
HEXB MPP1
HEXB PPT1
HEXB CD58
HEXB HSD11B1
HEXB CSTB
HEXB IFI30
HEXB RARS
HEXB BST2
HEXB APOC1
HEXB LYL1
POFUT1 IDH3G
POFUT1 ZNF169
POFUT1 SHC1
POFUT1 GLA
POFUT1 GSK3B
POFUT1 IFI44L
SOX4 GLA
SOX4 SAA1
SOX4 VASP
SOX4 LOC729991
SOX4 MFGE8
SOX4 LIMK1
SOX4 ETV5
SOX4 GNAZ
SOX4 CD7
SOX4 NCF2
SOX4 LYZ
SOX4 H2AFX
SOX4 RAD23A
SOX4 LYL1
SOX4 PDXK
SOX4 C1R
SOX4 ADRM1
SOX4 ATXN2L
CAPNS1 GPS1
CAPNS1 STIP1
CAPNS1 OXA1L
CAPNS1 FXYD3
CAPNS1 CDC37
CAPNS1 VAV1
CAPNS1 CSNK1D
CAPNS1 CORO1A
CAPNS1 AP2M1
CAPNS1 M6PR
CAPNS1 ZYX
CAPNS1 ABL1
VLDLR PSEN2
VLDLR RBM34
VLDLR RGN
VLDLR ZFP36L2
VLDLR MYL9
VLDLR GRIK1
VLDLR TLR1
VLDLR HLA-DQB1
VLDLR FRMPD4
VLDLR AFM
VLDLR RANBP2
VLDLR CORO1A
VLDLR NUMB
VLDLR RPL11
CSNK1D PSMD14
CSNK1D ANXA5
CSNK1D FBLN1
CSNK1D ATP6V0D1
CSNK1D GPS1
CSNK1D ARSB
CSNK1D ALOX15
CSNK1D SARS
CSNK1D IFNGR2
CSNK1D TPM4
CSNK1D CALR
CSNK1D IGL@
CSNK1D PCBP2
CSNK1D P4HB
CSNK1D CSTB
CSNK1D LTA
LIG4 CDK8
LIG4 ARPC4
LIG4 ARF6
LIG4 ARHGDIB
LIG4 YAP1
HMGCS1 ARL4D
HMGCS1 ATP6AP1
HMGCS1 KIAA0101
HMGCS1 TCF3
SCG5 NR0B1
SCG5 GPD2
SCG5 GALNT3
SCG5 IFNA2
SCG5 TDGF1
SCG5 RIT2
SCG5 GYPB
SCG5 ZFP36L1
SCG5 YAP1
SCG5 HTR2C
PRKAG1 FXYD3
PRKAG1 FGL2
PRKAG1 SSR1
PRKAG1 GDI2
PRKAG1 SSX5
PRKAG1 IER2
PRKAG1 TDGF1
PRKAG1 NR0B1
PRKAG1 RIT2
PRKAG1 PSMB8
PRKAG1 PCBP2
PRKAG1 ELMO1
PRKAG1 P4HB
PRKAG1 PPP2R4
PRKAG1 GPD2
GSTP1 ATP5G2
GSTP1 RARS
GSTP1 TRAM2
GSTP1 GUK1
GSTP1 ATP5G1
GSTP1 LOC729991
GSTP1 ARD1A
GSTP1 SSR4
CAT MORC3
CAT RPS4Y1
CAT CNR1
CAT NIPA2
CAT CNN3
CAT SSR1
CAT PSME1
CAT CD9
ALOX15 PSMD14
ALOX15 EIF2S2
ALOX15 HLA-DRB1
ALOX15 ATR
ALOX15 SLC25A5
ALOX15 RPS10
ALOX15 DTYMK
ALOX15 MAPRE1
ALOX15 PPIB
ALOX15 PTMA
ALOX15 EFEMP2
ALOX15 GNB2L1
ALOX15 CAP1
ALOX15 CLIC1
ALOX15 COMMD1
ALOX15 AP2M1
ALOX15 MOBKL1B
ALOX15 SNRPD2
ALOX15 PCBP2
ALOX15 PABPC1
ALOX15 UQCRC2
ALOX15 LDHA
ALOX15 CYBA
ALOX15 IFNGR2
ALOX15 C11orf58
ALOX15 ACTB
ALOX15 CHERP
CYB5A FCGRT
CYB5A RAB1A
CYB5A GLRX
MYST3 BRD2
MYST3 CFB
MYST3 TMED10
MYST3 FOXO1
MYST3 SON
MYST3 FXYD3
MYST3 CASC3
MYST3 RARB
MYST3 HARS
MYST3 HK1
MYST3 SSX5
MYST3 CYTH1
MYST3 JUNB
MYST3 QPCT
MYST3 LOC1720
MYST3 SPINT2
NEDD4 PRKACA
NEDD4 IFI30
NEDD4 CRK
NEDD4 IFNA2
NEDD4 BIRC3
NEDD4 GCKR
KRT5 CD70
KRT5 SNRPC
KRT5 KRT6C
KRT5 TMED10
KRT5 COX7B
KRT5 CLUL1
KRT5 IL2RG
KRT5 ARL1
KRT5 GLB1
KRT5 TATDN2
KRT5 C1D
KRT5 ARHGAP1
KRT5 TALDO1
KRT5 H2AFZ
KRT5 CDC2
KRT5 PRDX3
KRT5 COX7C
KRT5 MTHFD2
KRT5 IDH1
KRT5 ATP5G2
KRT5 CKS1B
KRT5 UQCRH
PSMB7 MKI67
PSMB7 CTNNA2
PSMB7 AMELY
PSMB7 HSPE1
PSMB7 SRP14
PSMB7 DTYMK
PSMB7 SEC13
PSMB7 MIF
PSMB7 CENPA
PSMB7 PSMC1
PSMB7 CLTA
PSMB7 XRCC6
PSMB7 KANK1
PSMB7 TUBB
PSMB7 H2AFX
CD19 GATA1
CD19 FAM53B
CD19 RANBP2
CD19 FXYD3
CD19 MUM1
CD19 CASC3
CD19 SCAP
CD19 BRD3
CLTA SMC1A
CLTA ACOX2
CLTA TNIP1
CLTA GLA
CLTA EXOSC7
CLTA SEC13
CLTA ARHGAP25
CLTA GINS1
CLTA CD44
CLTA LRRC32
CLTA ABI2
CLTA TUBA4A
CLTA PRKACA
CLTA CNN2
CLTA DOCK2
CLTA NARS
CLTA ATIC
CLTA FBP1
IFITM1 GLDC
IFITM1 PSEN2
IFITM1 CXCL9
IFITM1 FXYD3
IFITM1 TNFSF10
IFITM1 HLA-DPB1
IFITM1 SERPING1
IFITM1 ATP6V1B2
IFITM1 IFITM2
IFITM1 ACTA1
IFITM1 GRIK1
IFITM1 CTSC
IFITM1 HSP90AB1
IFITM1 RAB1A
IFITM1 TTN
IFITM1 TSC22D1
IFITM1 DECR1
IFITM1 RHEB
IFITM1 TDGF1
IFITM1 NR0B1
IFITM1 GPD2
IFITM1 COX6A2
IFITM1 AFM
IFITM1 LYZ
IFITM1 CST3
IFITM1 PSME1
IFITM1 RIT2
IFITM1 FGL2
IFITM1 RPL36AL
IFITM1 MYBPC1
IFITM1 TNNC1
IFITM1 CKM
IFITM1 IFI16
IFITM1 NEK2
IFITM1 MYL1
IFITM1 TLN2
IFITM1 SQSTM1
IFITM1 NUMB
IFITM1 IL32
DCTD PSMD14
DCTD TMED10
DCTD PSEN2
DCTD CCNG2
DCTD GLIPR1
DCTD CD46
DCTD GRIK1
DCTD SPCS2
DCTD ST8SIA4
DCTD TSN
DCTD AFM
DCTD RHOH
DCTD TAF10
DCTD RNASE6
DCTD RPL36AL
DCTD BAT1
DCTD MOBKL1B
DCTD CD47
DCTD DGKA
DCTD NUMB
DCTD SSB
LIPA EIF2S2
LIPA PSEN2
LIPA IRF8
LIPA HLA-F
LIPA REG3A
LIPA CALM2
LIPA GRIK1
LIPA MMP7
LIPA AFM
LIPA RB1
LIPA CTSC
LIPA COL16A1
LIPA IGL@
LIPA PICALM
LIPA IDH1
LIPA DPYS
LIPA LOC339290
LIPA NUMB
PPT1 COX6A1
PPT1 EIF2S2
PPT1 ENPP2
PPT1 HSP90AA1
PPT1 RARRES2
PPT1 BIRC2
PPT1 ATP6V0B
PPT1 HLA-DPB1
PPT1 ARL1
PPT1 NAE1
PPT1 DECR1
PPT1 RHEB
PPT1 PSMC1
PPT1 IFNGR2
PPT1 MMP7
PPT1 SGCD
PPT1 CYBA
PPT1 TAF10
PPT1 LOC100131311
PPT1 GPX1
PPT1 SRI
PPT1 ATP5G2
PPT1 ASAH1
PPT1 MT1X
PPT1 TMSB10
PPT1 ME2
PPT1 GNG11
PPT1 CNN3
PPT1 SQSTM1
PPT1 AKR1A1
LYZ MATN1
LYZ PSEN2
LYZ ASAH1
LYZ UCP2
LYZ ATM
LYZ CTSK
LYZ IL1R1
LYZ RAB1A
LYZ IFI30
LYZ SLC20A1
LYZ GRIK1
LYZ KIF2C
LYZ HLA-DQB1
LYZ LTA
LYZ TPM4
LYZ IGHM
LYZ GPD2
LYZ TSN
LYZ AFM
LYZ TCF3
LYZ ORM1
LYZ CAPG
LYZ AP2M1
LYZ RIT2
LYZ NUMB
LYZ FBLN2
LYZ SLBP
LYZ ESPL1
LYZ FDPS
LYZ TDGF1
LYZ FAS
LYZ AKR1A1
LYZ MAP2K4
LYZ NR0B1
LYZ POLB
LYZ PSEN1
GAGE1 GRIK3
GAGE1 VSNL1
GAGE1 PSME3
GAGE1 SLC12A2
GAGE1 MAP2K6
GAGE1 SATB1
GAGE1 GPR21
GAGE1 MKRN3
GAGE1 ATP6V0A1
GAGE1 FXYD3
GAGE1 TP53BP2
AES CTSO
AES PSEN2
AES DDX5
AES BST2
AES HLA-DPB1
AES IL1R1
AES GRIK1
AES ST8SIA4
AES AFM
AES LIMS1
AES RAC2
AES CAPN1
AES PTGDS
AES PSMB8
AES ATP5G2
AES PRKCB
AES NUMB
KRT16 FXYD3
KRT16 TATDN2
GPX1 RARRES2
GPX1 FXYD3
GPX1 PSMB9
GPX1 LGALS3
GPX1 ZNF787
GPX1 NR1H3
GPX1 GRIA3
GPX1 IFI30
GPX1 SUMO1
GPX1 IFNGR2
GPX1 MMP7
GPX1 PSEN1
GPX1 CTSH
GPX1 LMO2
GPX1 P2RY2
GPX1 RGS1
GPX1 UQCRC2
GPX1 CD47
GPX1 TXN
GPX1 ITGA6
GPX1 AKR1A1
GPX1 CHI3L2
GPX1 GUK1
PAM ADAR
PAM LGALS3BP
PAM MYBPC1
PAM EFNA3
PAM ZFP36L2
PAM CKM
PAM IL1R1
PAM ACTA1
PAM CD46
PAM TTN
PAM TSC22D1
PAM ENPP2
PAM MMP1
PAM FYN
PAM COX6A2
PAM PRNP
PAM STAT5A
PAM HNRNPK
PAM FSCN1
PAM C1R
PAM TNNC1
PAM TAX1BP3
PAM GLG1
PAM AP3D1
PAM MYL1
PAM TNFAIP3
PAM MYL3
PCMT1 SUMO1
FMR1 SUMO1
FMR1 SPCS2
FMR1 GRIK1
FMR1 PSEN2
FMR1 RHOH
FMR1 AFM
FMR1 GATAD1
FMR1 ELF1
FMR1 NUMB
FMR1 SNRNP27
SSR4 ATP5G2
SSR4 MAPRE1
SSR4 DYNLL1
SSR4 HLA-DQB1
SSR4 RPL36AL
SSR4 PSMB8
PICALM GRIK1
PICALM CALR
PICALM PSEN2
PICALM AFM
PICALM MMP9
PICALM NUMB
PICALM CHERP
PICALM IDH1
CORO1A HSP90AA1
CORO1A HLA-DQB1
CORO1A CD3E
CORO1A UQCRC1
CORO1A CAP1
CORO1A CLTC
CORO1A SNAPC1
CORO1A U2AF1
CORO1A XPO1
CORO1A CAPN1
CORO1A ELMO1
CORO1A TKT
CORO1A LOC100131892
CORO1A YWHAH
CORO1A CSTB
CORO1A AKR1A1
CORO1A UQCRH
HNRNPH1 GATA1
HNRNPH1 TMED10
HNRNPH1 GADD45A
HNRNPH1 SON
HNRNPH1 SYK
HNRNPH1 BIRC2
HNRNPH1 HLA-DPB1
HNRNPH1 IQGAP1
HNRNPH1 CTDSP2
HNRNPH1 CDC16
HNRNPH1 SARS
HNRNPH1 EPS15
HNRNPH1 ILF3
HNRNPH1 UQCRC2
HNRNPH1 SUMO1
SPINT2 RHOG
SPINT2 KIAA0226
SPINT2 FXYD3
SPINT2 LARP4B
SPINT2 AUH
SPINT2 BTN2A1
SPINT2 CHERP
SPINT2 HOXA5
NRGN TCOF1
NRGN BIRC2
NRGN PSME2
NRGN SNRPC
NRGN CENPA
NRGN GINS1
NRGN U2AF1
NRGN RAD23A
NRGN DMD
NRGN CNN2
NRGN POLD2
NRGN SUMO1
NRGN VGLL4
NRGN ARHGEF1
PFN1 STIP1
PFN1 ASMT
PFN1 ACTC1
PFN1 EFEMP2
PFN1 HSP90AB1
PFN1 TXK
PFN1 TDGF1
PFN1 NR0B1
PFN1 FXYD3
PFN1 ECH1
PFN1 RIT2
PFN1 LAMB2
PFN1 EIF4A1
PFN1 FRZB
PFN1 CALM3
PFN1 CDC37
PFN1 SERPINB3
PFN1 GPD2
PFN1 MYL3
PFN1 DAZL
RXRA FXYD3
RXRA DES
RXRA PLG
RXRA HIST1H4C
RXRA CTSA
RXRA LUZP2
RXRA TDGF1
RXRA NR0B1
RXRA SGCD
RXRA GPD2
RXRA CTRL
RXRA UCP3
RXRA RIT2
LYST ID2B
LYST FCAR
LYST REG3A
LYST AKT2
LYST MMP7
LYST PRKACB
LYST IL32
KIAA0040 WAPAL
KIAA0040 FUS
KIAA0040 METAP1
KIAA0040 SNRPD3
KIAA0040 CHD4
KIAA0040 LOC100131311
KIAA0040 BMS1
KIAA0040 GINS1
KIAA0040 EIF2S1
KIAA0040 U2AF1
KIAA0040 HNRNPU
KIAA0040 HK1
KIAA0040 POLD2
KIAA0040 BOP1
SEC13 FXYD3
SEC13 TNIP1
SEC13 HSP90AA1
SEC13 ARL4D
SEC13 PGM1
SEC13 METAP1
SEC13 NARS
SEC13 AMELY
SEC13 ATP6AP1
SEC13 TCF3
SEC13 POLRMT
SEC13 AP2M1
SEC13 COX6B1
SEC13 HTN1
SEC13 XPO1
SEC13 TRAM2
SEC13 ATIC
SEC13 GNL1
SEC13 RBM34
DUSP2 NR0B1
DUSP2 COL11A1
DUSP2 FXYD3
DUSP2 ADA
DUSP2 RIT2
DUSP2 TATDN2
DUSP2 MMP7
DUSP2 GPD2
DUSP2 TDGF1
FAM120A PARK7
FAM120A AARS
FAM120A TUBA1A
FAM120A RRP1B
FAM120A ACLY
FAM120A HNRNPK
FAM120A RBM42
FAM120A IFI44L
NP DNAJA1
NP PRMT1
NP CKS2
NP STIP1
NP APEX1
NP GLO1
NP CDK4
UGT8 CTSA
UGT8 ATR
UGT8 CDC37
UGT8 PSME1
UGT8 ARHGAP4
HERPUD1 CD38
HERPUD1 PCBP1
HERPUD1 METAP1
HERPUD1 CLTC
HERPUD1 IFNGR2
HERPUD1 PARK7
HERPUD1 SPCS2
HERPUD1 KIAA0174
HERPUD1 EPS15
HERPUD1 YWHAH
HERPUD1 ALDH9A1
HERPUD1 MAP2K4
CDC16 SON
CDC16 RUNX1T1
CDC16 FXYD3
CDC16 GPS1
CDC16 MAPRE1
CDC16 IFI44L
CDC16 ECH1
CDC16 XPO1
CDC16 ERP29
CDC16 HSD17B4
FXR1 PEBP1
FXR1 NR0B1
FXR1 SUMO1
FXR1 RABGGTB
FXR1 CEBPZ
FXR1 ATR
FXR1 NARS
FXR1 IFI16
FXR1 ATF4
FXR1 IL16
FXR1 SSB
CAP1 CALM3
CAP1 DPYS
CAP1 BIRC2
CAP1 ATP6V0D1
CAP1 CLUL1
CAP1 CLTC
CAP1 FXYD3
CAP1 CYBA
CAP1 MOBKL1B
CAP1 ASAH1
CAP1 NUBP1
CAP1 LOC1720
DLG2 GRIK2
DLG2 GABPB1
DLG2 MKRN3
DLG2 AOC3
DLG2 ASMT
DLG2 ATP6V0A1
DLG2 CCL13
DLG2 PSEN1
DLG2 SGCD
DLG2 ADIPOQ
DLG2 GRIK3
DLG2 AIMP2
DLG2 P2RY2
DLG2 NOVA1
DLG2 IL15RA
DLG2 IDH1
STK38 GRIK1
STK38 TPM4
STK38 FCAR
STK38 PSEN2
STK38 SGK1
STK38 RHOH
STK38 SYK
STK38 STAT5A
STK38 MATR3
STK38 NUMB
STK38 AFM
NCF2 CSTB
NCF2 WARS
EIF5A PSEN2
EIF5A TAF7
EIF5A TLR1
EIF5A AFM
EIF5A ARF6
EIF5A ZNF148
EIF5A GRIK1
EIF5A PRMT1
EIF5A NUMB
EIF5A MAP2K4
HIST1H2BJ IFNA1
HIST1H2BJ TLR1
HIST1H2BJ TYRP1
HIST1H2BJ ACOX2
HIST1H2BJ MAGEA5
HIST1H2BJ IFNA2
HIST1H2BJ SARS
HIST1H2BJ LAMB2
HIST1H2BJ BTN2A1
HIST1H2BJ ARHGDIB
ATP6V1A RARRES2
ATP6V1A RARS
ATP6V1A TNFSF10
ATP6V1A PKM2
APEX1 PRMT1
APEX1 FXYD3
APEX1 PRMT5
HNRNPM NUP205
HNRNPM FXYD3
HNRNPM PABPC4
HNRNPM NFKB1
HNRNPM MCM3
EIF3CL CD38
EIF3CL GNL2
EIF3CL IFI44L
EIF3CL GSK3B
EIF3CL ANXA11
EIF3CL PSMC1
EIF3CL BMS1
EIF3CL XRCC6
EIF3CL SNRNP70
EIF3CL HARS
EIF3CL TCF3
EIF3CL HNRNPU
EIF3CL RAD23A
EIF3CL HK1
EIF3CL BCL3
EIF3CL MTA1
EIF3CL AP3D1
EIF3CL PPP2R4
EIF3CL ATXN2L
EIF3CL GUSB
DNAJA1 EIF2S2
DNAJA1 MAPRE1
DNAJA1 CKS2
DNAJA1 RARS
DNAJA1 CTSH
DNAJA1 RANBP1
DNAJA1 EIF5
DNAJA1 KPNA2
DNAJA1 FDPS
DNAJA1 PRMT1
DNAJA1 CSTB
DNAJA1 TCP1
DNAJA1 KDELR2
DNAJA1 MCM3
CSRP1 IFNA1
CSRP1 SRI
CSRP1 RHOG
CSRP1 FXYD3
CSRP1 TNIP1
CSRP1 CCL22
CSRP1 PSMC1
CSRP1 RPN1
CSRP1 FAM190B
CSRP1 SURF1
CSRP1 CSTB
CSRP1 RAB13
CSRP1 LMAN2
CSRP1 PCDHGB7
PPP1CC PARK7
PPP1CC XRCC6
PPP1CC COX7C
PPP1CC TSN
PPP1CC DYNLL1
PPP1CC ZNF131
PPP1CC SNAPC1
PPP1CC CYP51A1
PPP1CC MPHOSPH6
PPP1CC SRP14
PPP1CC SURF1
PPP1CC CKAP4
MUC1 MAD1L1
MUC1 FXYD3
MUC1 CD70
MUC1 VASP
MUC1 OPN1MW2
MUC1 UCP3
MUC1 MYL3
ADH6 NCAM1
ADH6 CD3D
ADH6 NIPA2
ADH6 RPA2
ADH6 SLC29A1
ADH6 PPP2R4
ADH6 GTF2E1
ADH6 DUSP5
ADH6 NOVA1
SLK KIF2A
SLK KIAA0247
SLK AADAC
SLK RBM34
SLK RGN
SLK ZFP36L2
SLK TLR1
SLK HLA-DQB1
SLK TDGF1
SLK NR0B1
SLK CALR
SLK ECH1
SLK RIT2
SLK HTN1
SLK MTA1
SLK RANBP2
SLK CNN2
SLK GOT1
SLK CHI3L2
SLK GPD2
SLK ZNF280A
GNG11 PSEN2
GNG11 LTF
GNG11 SMAD1
GNG11 GRIK1
GNG11 CNN3
GNG11 ARD1A
GNG11 NUMB
GNG11 AFM
GNG11 SNRNP27
GNG11 CR2
GNG11 TOMM20
GNG11 BIRC2
MATR3 NR0B1
MATR3 ARHGEF7
MATR3 GLIPR1
MATR3 DDX5
MATR3 PSEN2
MATR3 GDI2
MATR3 GRIK1
MATR3 CALM2
MATR3 HIST1H2BE
MATR3 ARF6
MATR3 SFRS3
MATR3 GCLC
MATR3 PTGES3
MATR3 AFM
MATR3 RIT2
MATR3 PABPC1
MATR3 TDGF1
MATR3 TFRC
MATR3 ARPC4
MATR3 PRKAR1A
MATR3 GPD2
MATR3 NUMB
MATR3 ANP32A
MATR3 PAFAH1B1
ADARB1 ZFP36
ADARB1 CX3CR1
ADARB1 HLA-DOB
POLRMT FXYD3
POLRMT HLA-F
POLRMT AP3D1
POLRMT FLNA
POLRMT PRKAR2B
POLRMT PPP2R4
POLRMT RAD23A
POLRMT COL16A1
POLRMT BMS1
POLRMT BRCA2
POLRMT SERPINB3
POLRMT CHERP
ARHGEF1 FXYD3
ARHGEF1 ZYX
ARHGEF1 ZFP36L2
ARHGEF1 ARHGAP4
ARHGEF1 GLG1
ARHGEF1 CTDSP2
ARHGEF1 BSG
ARHGEF1 RARB
ARHGEF1 CTSH
ARHGEF1 COL16A1
ARHGEF1 GANAB
ARHGEF1 LY6E
ARHGEF1 IDH3G
ARHGEF1 HTN1
ARHGEF1 MGAT1
ARHGEF1 TNFAIP3
ARHGEF1 RPL13
LTA MATN1
LTA FXYD3
LTA TDGF1
LTA NR0B1
LTA RIT2
LTA HTN1
LTA SLC29A1
LTA GPD2
LTA FBP1
LTA GNL1
XK GCHFR
XK CTSH
XK RHOH
XK FXYD3
XK FAS
XK BIRC3
KIAA0317 ISG20
KIAA0317 LOC100128792
KIAA0317 HTN1
KIAA0317 ZNF638
KIAA0317 LARP4B
KIAA0317 FXR2
KIAA0317 BIRC3
KIAA0317 ARHGAP25
KIAA0317 RPL13
KIAA0317 AKT2
DYNLL1 COX6A1
DYNLL1 H2AFZ
DYNLL1 SLC25A4
DYNLL1 DPM1
DYNLL1 ARL1
DYNLL1 DECR1
DYNLL1 RHEB
DYNLL1 HDAC1
DYNLL1 CLIC1
DYNLL1 MOBKL1B
DYNLL1 CDK4
DYNLL1 COX17
DYNLL1 UQCRC2
DYNLL1 VAMP7
DYNLL1 TXNRD1
DYNLL1 PSMB4
DYNLL1 SSB
ACAT1 NARS
ACAT1 CCT8
ACAT1 IFI44L
ACAT1 TSN
PGM1 PUM1
PGM1 CKM
PGM1 ACTA1
PGM1 BMP7
PGM1 TTN
PGM1 TNNC1
PGM1 MYL2
PGM1 COX6A2
PGM1 H19
PGM1 HNRNPK
PGM1 MYBPC1
PGM1 PSME1
PGM1 MYL1
HAX1 RPS27
HAX1 NR0B1
HAX1 ADIPOQ
HAX1 FXYD3
HAX1 APBA2
HAX1 NR1I3
HAX1 RIT2
HAX1 GPD2
HAX1 BUD31
HAX1 TDGF1
BCR SPG7
BCR ADRM1
BCR H19
BCR POLD2
BCR FXYD3
BCR RBM42
BCR RAE1
IL1R1 TAGLN
IL1R1 RARRES2
IL1R1 PSEN2
IL1R1 FOXO1
IL1R1 EGR2
IL1R1 TPM4
IL1R1 PTGDS
IL1R1 ITGA5
IL1R1 CKM
IL1R1 ACTA1
IL1R1 ID2B
IL1R1 NNMT
IL1R1 GRIK1
IL1R1 PCOLCE
IL1R1 TNNC1
IL1R1 MMP1
IL1R1 C1S
IL1R1 SAT1
IL1R1 MMP12
IL1R1 AFM
IL1R1 LYL1
IL1R1 NUMB
IL1R1 GSN
IL1R1 SLC25A6
IL1R1 MYBPC1
IL1R1 CAST
IL1R1 SAA1
IL1R1 SPARC
IL1R1 TAX1BP3
IL1R1 PMP22
SORL1 SHC1
SORL1 CD180
SORL1 CKM
SORL1 ACTA1
SORL1 TAF7
SORL1 TTN
SORL1 USP6NL
SORL1 MYL2
SORL1 COX6A2
SORL1 XPO1
SORL1 MYBPC1
SORL1 TNNC1
SORL1 GOT1
SORL1 MYL1
SORL1 CHERP
PPIB TMED10
PPIB HIST1H2BE
PPIB FXYD3
PPIB ATP6V0B
PPIB MANF
PPIB GNL2
PPIB CAPZA1
PPIB EBP
PPIB DECR1
PPIB PSMC1
PPIB IFNGR2
PPIB CYBA
PPIB RPN1
PPIB SLC2A5
PPIB CLIC1
PPIB PSME1
PPIB JUNB
PPIB CEBPD
PPIB HIST2H2AA3
COX7B FDPS
COX7B TXNRD1
COX7B SNRPD3
COX7B VBP1
COX7B ATP5J
COX7B NDUFA4L2
COX7B PTMA
COX7B GTF2A2
COX7B PGK1
APBA2 FXYD3
APBA2 SNRNP70
APBA2 MBOAT7
HSP90AB1 COL11A1
HSP90AB1 ACSM3
HSP90AB1 PSEN2
HSP90AB1 CD81
HSP90AB1 ANXA5
HSP90AB1 PABPC4
HSP90AB1 GAPDH
HSP90AB1 GRIK1
HSP90AB1 EFEMP2
HSP90AB1 RARS
HSP90AB1 AFM
HSP90AB1 LOC91316
HSP90AB1 IGHM
HSP90AB1 GPD2
HSP90AB1 KRT1
HSP90AB1 NDUFA12
HSP90AB1 RIT2
HSP90AB1 FBLN2
HSP90AB1 LDHA
HSP90AB1 SLC25A6
HSP90AB1 PPIA
HSP90AB1 SNRPD2
HSP90AB1 CTSB
HSP90AB1 TDGF1
HSP90AB1 THOP1
HSP90AB1 AKR1A1
HSP90AB1 NR0B1
HSP90AB1 TLN2
HSP90AB1 NUMB
HSP90AB1 MIF
HSP90AB1 FXYD3
RABEPK PPP1R7
RABEPK SURF1
RABEPK GPD2
RABEPK NR0B1
RABEPK GPR125
RABEPK COL4A2
RABEPK RIT2
RABEPK ARD1A
RABEPK TDGF1
RABEPK GUK1
MTHFD1 ATP6AP1
MTHFD1 ADRM1
MTHFD1 VDAC1
MTHFD1 WARS
TSC22D1 TUBA1A
TSC22D1 CD81
TSC22D1 RRAGA
TSC22D1 CKM
TSC22D1 IQGAP1
TSC22D1 ACTA1
TSC22D1 CD46
TSC22D1 CD58
TSC22D1 C1S
TSC22D1 SHROOM2
TSC22D1 ISCU
TSC22D1 COX6A2
TSC22D1 ARHGAP1
TSC22D1 HNRNPK
TSC22D1 PTGDS
TSC22D1 MYBPC1
TSC22D1 TTN
TSC22D1 TNNC1
TSC22D1 PSME1
TSC22D1 MYL1
TSC22D1 CST3
TSC22D1 YWHAB
MRPS12 CTNNA2
MRPS12 MTFR1
MRPS12 ATP6V0B
MRPS12 SNRPC
MRPS12 GPS1
MRPS12 EIF5
MRPS12 RPL36AL
MRPS12 UQCRC2
MRPS12 PRMT1
MMP1 EGR2
MMP1 COL3A1
MMP1 LGALS1
MMP1 CTSK
MMP1 IFI30
MMP1 COL15A1
MMP1 THBS2
MMP1 SAT1
MMP1 PLOD2
MMP1 G0S2
MMP1 MTHFD2
SLC14A2 FCAR
SLC14A2 FBLN1
SLC14A2 HARS
SLC14A2 IFI16
SLC14A2 FXYD3
SLC14A2 FXYD2
SLC14A2 SLC29A1
SLC14A2 GANAB
CTRL FCAR
CTRL GRIA3
CTRL PCTK3
CTRL BCAM
CTRL YAP1
ZNF35 NR0B1
ZNF35 CTSH
ZNF35 P4HB
ZNF35 CDC37
ZNF35 XPO1
ZNF35 RIT2
ZNF35 GPD2
ZNF35 TDGF1
TCL1A EIF4A1
TCL1A PSEN1
TCL1A DNASE1L3
TCL1A KLRK1
TCL1A SYK
TCL1A SSR1
TCL1A CNR1
TCL1A CHI3L2
TCL1A PRDX3
TCL1A PSMB8
TCL1A LOC91316
TCL1A PRKAR2B
COL1A2 DPYSL3
COL1A2 ITGB5
COL1A2 COL3A1
COL1A2 FBLN2
COL1A2 LAMB1
COL1A2 TTN
COL1A2 IFI44L
COL1A2 COL15A1
COL1A2 H19
COL1A2 ACTA1
COL1A2 THBS2
COL1A2 CST2
COL1A2 SGCD
COL1A2 ACTA2
COL1A2 MYL1
COL1A2 COX6A2
COL1A2 PCOLCE
COL1A2 F13A1
COL1A2 COL5A2
COL1A2 MYBPC1
COL1A2 CKM
COL1A2 TNNC1
COL1A2 IFI44
COL1A2 PMP22
E2F4 NR0B1
E2F4 MATN1
E2F4 HNRNPF
E2F4 CCNG2
E2F4 RHOH
E2F4 ADSS
E2F4 RIT2
E2F4 GPD2
E2F4 ARHGDIB
E2F4 TDGF1
KLRC2 GPD2
KLRC2 MATN1
KLRC2 MPP1
KLRC2 CLEC2B
KLRC2 FGL2
KLRC2 SNRPC
KLRC2 CD3E
KLRC2 EFEMP2
KLRC2 C7
KLRC2 TDGF1
KLRC2 NR0B1
KLRC2 RPL23
KLRC2 C1QBP
KLRC2 RIT2
KLRC2 LDHA
KLRC2 CEBPD
KLRC2 ITGA6
KLRC2 AKR1A1
KLRC2 UQCRH
GTF2E2 METAP1
GTF2E2 EIF3F
GTF2E2 PSME1
GTF2E2 CAMLG
GTF2E2 QARS
GTF2E2 RAE1
GTF2E2 PCBP1
ITGAE COX7C
ITGAE MTHFS
ITGAE PTDSS1
ITGAE DTYMK
MTHFS MKI67
MTHFS CD83
MTHFS RBM34
MTHFS CRYAA
MTHFS SRP14
MTHFS DPM1
MTHFS CEP57
MTHFS CASC3
MTHFS PARK7
MTHFS NUTF2
MTHFS FXYD3
MTHFS BARD1
MTHFS EPS15
MTHFS DEFA6
MTHFS BCL2A1
MTHFS BET1
CTSB MATN1
CTSB ZNF239
CTSB ITGB5
CTSB PLG
CTSB KIF2C
CTSB METAP1
CTSB MIF
CTSB DHRS2
CTSB TDGF1
CTSB NR0B1
CTSB GYPE
CTSB RIT2
CTSB HTR2C
CTSB LAMB2
CTSB GPD2
RASSF2 SON
RASSF2 PLG
RASSF2 DTYMK
RASSF2 MEF2A
RASSF2 ACPP
RASSF2 GINS1
RASSF2 SPCS2
RASSF2 PLOD2
RASSF2 HIST2H2AA3
RASSF2 AP2M1
RASSF2 CAMLG
RASSF2 MOBKL1B
RASSF2 PABPC1
RASSF2 KRT14
SPIB IRF4
SPIB NARS
SPIB HSP90AA1
SPIB LAPTM5
SPIB UQCRH
CHI3L2 IFNA1
CHI3L2 PSEN2
CHI3L2 GLIPR1
CHI3L2 SYK
CHI3L2 CD3E
CHI3L2 GRIK1
CHI3L2 MYD88
CHI3L2 NUMB
CHI3L2 AFM
CHI3L2 PSME1
CHI3L2 CD27
CHI3L2 DDX5
CHI3L2 UQCRC2
SNAP25 WNT2B
SNAP25 NR0B1
SNAP25 CCND1
SNAP25 FXR2
SNAP25 GYPB
SNAP25 EFNA3
SNAP25 PSG3
SNAP25 PTMA
SNAP25 TDGF1
SNAP25 SAT1
SNAP25 ACSM3
SNAP25 PPP1R11
SNAP25 IFNA2
SNAP25 FXYD3
SNAP25 NID2
SNAP25 TUBB3
SNAP25 PRDX3
SNAP25 ELF1
SNAP25 UQCRC2
SNAP25 LOC729602
SNAP25 GPD2
SNAP25 SQSTM1
SNAP25 RIT2
SNAP25 DAZL
RARRES2 JUNB
RARRES2 FILIP1L
RARRES2 CD38
RARRES2 YAP1
CCNG2 PSEN2
CCNG2 DDX5
CCNG2 GRIK1
CCNG2 TDGF1
CCNG2 NR0B1
CCNG2 AFM
CCNG2 RIT2
CCNG2 BIRC3
CCNG2 ELF1
CCNG2 ZNF638
CCNG2 GPD2
CCNG2 NUMB
CCNG2 PAFAH1B1
EGR2 ACTA1
EGR2 TTN
EGR2 CST2
EGR2 TNNC1
EGR2 FYN
EGR2 COX6A2
EGR2 MYBPC1
EGR2 ZNF638
EGR2 CKM
EGR2 AP3D1
EGR2 MYL1
USP11 RPS26
USP11 LAPTM5
USP11 FXYD3
USP11 IL2RG
USP11 TDGF1
USP11 NR0B1
USP11 GPD2
USP11 COMMD1
USP11 RIT2
CD70 HCK
CD70 RENBP
CD70 FXYD3
CD70 PKM2
CD70 IDH3G
CD70 NUP188
CD70 FLNA
CD70 PPP2R4
CD70 CD1C
CD70 MAN2B1
CD70 CR2
CD70 PCDHGB7
NAMPT EIF2S2
NAMPT IFNGR2
NAMPT TXNRD1
COPS6 MAPRE1
COPS6 SNRPD3
SLC25A5 EIF2S2
SLC25A5 ETF1
SLC25A5 NDUFA4L2
SLC25A5 PCCB
SLC25A5 SLC25A3
SLC25A5 DNA2
SLC25A5 GTF2A2
SLC25A5 HINT1
SLC25A5 LMO2
SLC25A5 LDHA
SLC25A5 AZIN1
MYL9 RRAD
MYL9 FXYD2
MYL9 LCP2
MYL9 MBOAT7
MYL9 G0S2
MYL9 YAP1
APRT PEBP1
APRT XRCC6
APRT HSF1
APRT FXYD3
APRT GRSF1
APRT EXOSC7
SLPI RAE1
SLPI PLA2G2A
MIF PSEN2
MIF NFE2L1
MIF DNASE1L3
MIF FXYD3
MIF GAPDH
MIF GYPE
MIF DTYMK
MIF P2RY2
MIF PTMA
MIF GNB2L1
MIF GRIK1
MIF CDC20
MIF PSMC1
MIF TDGF1
MIF RPS27
MIF NR0B1
MIF GPD2
MIF AFM
MIF KRT1
MIF THOP1
MIF RIT2
MIF LAMB2
MIF LDHA
MIF SNRPD2
MIF YWHAH
MIF DDT
MIF LOC1720
MIF TLN2
MIF NUMB
MIF COX8A
TOP1 MATN1
TOP1 PSEN2
TOP1 EZR
TOP1 PUM1
TOP1 HNRNPF
TOP1 IFI44L
TOP1 GRIK1
TOP1 SFRS3
TOP1 ACLY
TOP1 TDGF1
TOP1 NR0B1
TOP1 PTGES3
TOP1 AFM
TOP1 TSNAX
TOP1 CD69
TOP1 RIT2
TOP1 ARHGDIB
TOP1 UQCRC2
TOP1 PRKAR1A
TOP1 GPD2
TOP1 NUMB
PSMD11 PHF15
PSMD11 EED
PSMD11 UBE2A
PSMD11 COX6B1
PSMD11 PCBP1
PSMD11 EXOSC7
PSMD11 MAPRE1
PSMD11 UQCRC1
PSMD11 EFEMP2
PSMD11 ATP5J
PSMD11 RPN1
PSMD11 TXNRD1
PSMD11 METAP1
ATF4 EIF4B
ATF4 CFB
ATF4 NONO
ATF4 SRP14
ATF4 MAPRE1
ATF4 PRKAR2B
ATF4 NAP1L1
ATF4 PARK7
ATF4 SPCS2
ATF4 SNRPF
ATF4 PCCB
ATF4 TFAM
ATF4 GATM
ATF4 CEBPZ
MME ADSS
MME DDX5
MME EIF3E
MME PPP3CB
RPN1 ATR
RPN1 PABPC4
RPN1 PCBP1
RPN1 TANK
RPN1 GNL2
RPN1 NOLC1
RPN1 CD46
RPN1 UQCRC1
RPN1 NIPA2
RPN1 CASP3
RPN1 OXA1L
RPN1 EIF3E
RPN1 CD72
RPN1 PSMC1
RPN1 CLTC
RPN1 EED
RPN1 NUTF2
RPN1 TSN
RPN1 CYBA
RPN1 ALOX5
RPN1 ARCN1
RPN1 PSME1
RPN1 AP2M1
RPN1 IGL@
RPN1 ABL1
RPN1 XPO1
RPN1 GCLC
RPN1 SUMO1
RPN1 TCP1
RPN1 TRAM2
RPN1 TMSB10
GYPE MATN1
GYPE PSEN2
GYPE CRYAA
GYPE CD3E
GYPE RRAD
GYPE SMA4
GYPE CREB1
GYPE GRIK1
GYPE TXK
GYPE TDGF1
GYPE NR0B1
GYPE FGF2
GYPE SPG7
GYPE AFM
GYPE FXYD3
GYPE RIT2
GYPE LAMB2
GYPE SSX5
GYPE BRCA2
GYPE PPIA
GYPE STIP1
GYPE NEK2
GYPE CDC37
GYPE GPD2
GYPE NUMB
GYPE MLC1
GYPE DAZL
LHFPL2 PSEN2
LHFPL2 HLA-DPB1
LHFPL2 GRIK1
LHFPL2 LILRB4
LHFPL2 SYT11
LHFPL2 YWHAB
LHFPL2 ITK
LHFPL2 NUMB
LHFPL2 AFM
LHFPL2 CD9
LHFPL2 EPS15
LHFPL2 IK
COX6A2 MPP1
COX6A2 SAA1
COX6A2 ITGA7
COX6A2 S100A1
COX6A2 C3
COX6A2 ACTC1
COX6A2 ETV5
COX6A2 RELA
COX6A2 THBS2
COX6A2 TNNC1
COX6A2 MYL2
COX6A2 RRAD
COX6A2 GRB10
COX6A2 PCOLCE
COX6A2 C1R
COX6A2 NINJ1
COX6A2 MUM1
COX6A2 C2
COX6A2 PMP22
COX6A2 MYL3
COX6A2 COL11A1
COX6A2 CTSK
COX6A2 RPS4Y1
COX6A2 CYP27A1
COX6A2 NNMT
COX6A2 CD9
COX6A2 PPAP2B
COX6A2 MFGE8
COX6A2 H19
COX6A2 TCF3
COX6A2 SOD2
COX6A2 BMP7
COX6A2 CRYAB
COX6A2 SLC25A4
COX6A2 MYBPC1
COX6A2 CSTB
COX6A2 BCL2A1
COX6A2 CKM
COX6A2 ACTB
COX6A2 MYL1
COX6A2 CKB
COX6A2 TUBA1A
COX6A2 RBM34
COX6A2 MEST
COX6A2 ATP1B1
COX6A2 LGALS1
COX6A2 ACTA1
COX6A2 FSCN1
COX6A2 LRRC32
COX6A2 TUBA4A
COX6A2 HBA2
COX6A2 FBLN2
COX6A2 PDXK
COX6A2 FHL1
COX6A2 ORM1
COX6A2 RAB13
COX6A2 APP
COX6A2 AUH
COX6A2 ITGB5
COX6A2 COL3A1
COX6A2 MYBPC2
COX6A2 DES
COX6A2 EEF1A2
COX6A2 MLC1
COX6A2 TTN
COX6A2 HSPA1A
COX6A2 NKG7
COX6A2 ITK
COX6A2 EGR1
COX6A2 MT1P2
COX6A2 G0S2
COX6A2 MB
COX6A2 MYL6B
COX6A2 ATXN2L
COX6A2 GAS1
IFNA2 CD81
IFNA2 CREB1
IFNA2 TDGF1
IFNA2 TYRP1
IFNA2 NR0B1
IFNA2 RB1
IFNA2 RIT2
IFNA2 SSX5
IFNA2 SFTPA1B
IFNA2 GPD2
TUBA4A ATP1B3
TUBA4A CKM
TUBA4A ACTA1
TUBA4A TTN
TUBA4A LOC729991
TUBA4A BMS1
TUBA4A XRCC6
TUBA4A H19
TUBA4A HNRNPK
TUBA4A MYBPC1
TUBA4A TNNC1
TUBA4A KIF11
TUBA4A MYL1
KPNA2 HLA-DPB1
KPNA2 PKM2
KPNA2 MAPRE1
KPNA2 SNRPD3
KPNA2 MEST
KPNA2 KIF11
KPNA2 AIMP2
KPNA2 SLBP
KPNA2 EIF4A3
KPNA2 MCM2
KPNA2 SSRP1
KPNA2 MCM3
SPTAN1 BCL3
SPTAN1 MMP9
SPTAN1 BSG
SPTAN1 ADRM1
SPTAN1 H19
SPTAN1 RHOG
SPTAN1 TRAM2
SPTAN1 RBM34
SPTAN1 RBM42
SPTAN1 LOC100131311
SPTAN1 PRKACA
SPTAN1 CHERP
SPTAN1 FAS
SPTAN1 TAF15
ERP29 ARHGDIB
ERP29 PHB2
ERP29 CASP3
ERP29 ANXA5
ERP29 DDX5
ERP29 NAE1
ERP29 C11orf58
ERP29 SARS
ERP29 FXYD3
PCTK3 DES
PCTK3 GRIA3
PCTK3 FCAR
PCTK3 FMO2
PCTK3 TOMM20
PCTK3 PLG
PCTK3 BCAM
PCTK3 YAP1
FRZB SPCS2
FRZB BRD2
FRZB EFEMP2
FRZB PKM2
FRZB CDC37
FRZB LY6E
FRZB POLR2F
GLG1 BRD2
GLG1 IKZF1
GLG1 RPN2
GLG1 HCFC1
GLG1 IFI44L
GLG1 ZFP36L1
GLG1 BCL3
GLG1 LOC729602
GLG1 ATXN2L
AP3D1 ELF4
AP3D1 ADAR
AP3D1 LGALS3BP
AP3D1 F13A1
AP3D1 AIM1
AP3D1 PTPN6
AP3D1 HCFC1
AP3D1 R3HDM1
AP3D1 HSPA1A
AP3D1 GSK3B
AP3D1 PCOLCE
AP3D1 ANXA11
AP3D1 ARHGAP4
AP3D1 GINS1
AP3D1 MAP3K4
AP3D1 DPYSL2
AP3D1 ARHGAP1
AP3D1 IRF3
AP3D1 HK1
AP3D1 PDXK
AP3D1 RBM42
AP3D1 C1R
AP3D1 DGKZ
AP3D1 TRIM26
AP3D1 DOCK2
AP3D1 ATXN2L
AP3D1 CEBPD
AP3D1 GUSB
IFI44 CLEC2B
IFI44 IQGAP1
IFI44 ARHGDIB
IFI44 NIPA2
IFI44 IFI44L
IFI44 GNG10
IFI44 SARS
IFI44 COL4A2
IFI44 NR0B1
IFI44 TEP1
IFI44 RIT2
IFI44 EPS15
IFI44 TDGF1
IFI44 GPD2
SQSTM1 NR0B1
SQSTM1 FXYD3
SQSTM1 TNIP1
SQSTM1 VDAC1
SQSTM1 ATP6V1B2
SQSTM1 MMP9
SQSTM1 LGALS3
SQSTM1 ARHGAP4
SQSTM1 NR1H3
SQSTM1 CYP27A1
SQSTM1 FKBP5
SQSTM1 IER2
SQSTM1 ACP2
SQSTM1 LOC100131311
SQSTM1 CLTC
SQSTM1 RPS27
SQSTM1 ATP6AP1
SQSTM1 TCF3
SQSTM1 TALDO1
SQSTM1 RIT2
SQSTM1 TUBA3C
SQSTM1 JUNB
SQSTM1 P4HB
SQSTM1 TDGF1
SQSTM1 PPP2R4
SQSTM1 GPD2
POLB FXYD3
POLB TCOF1
POLB RBM34
POLB M6PR
POLB RANBP2
POLB FAS
CUL3 SFRS4
CUL3 METAP1
CUL3 SYT11
CUL3 IFI44L
CUL3 LOC100131311
CUL3 CLTC
CUL3 E2F5
CUL3 KIAA0174
CUL3 ELF1
CUL3 ZNF638
CUL3 XPO1
CUL3 UFD1L
CUL3 NUP205
CUL3 SSB
ATP6V1B2 ACP2
ATP6V1B2 LGALS3BP
ATP6V1B2 FXYD3
ATP6V1B2 MMP9
ATP6V1B2 SOD2
ATP6V1B2 HSD11B1
ATP6V1B2 C1S
ATP6V1B2 TALDO1
ATP6V1B2 PRKACA
ATP6V1B2 CST3
ATP6V1B2 MGAT1
ATP6V1B2 TNFAIP3
CCL22 ACTA2
CCL22 DDOST
CCL22 TALDO1
CCL22 GLB1
CCL22 COX6A1
CCL22 MMP9
NFE2L1 BCL3
NFE2L1 FCAR
NFE2L1 BSG
NFE2L1 C16orf35
NFE2L1 FXYD3
NFE2L1 YAP1
CP FCAR
CP HERC2P3
CP G0S2
GLA FOXO1
GLA PSME2
GLA MMP9
GLA LGALS3
GLA PCBP1
GLA NR1H3
GLA LIMK1
GLA GRB2
GLA ATP1B3
GLA FKBP5
GLA MYO5A
GLA GSK3B
GLA ACTA2
GLA FGF2
GLA MFGE8
GLA ABI2
GLA HK1
GLA PDXK
GLA MT1A
GLA DOCK2
GLA BCL2A1
GLA CKAP4
GLA PPP2R4
GLA C2
PRKDC PMS2L5
PRKDC NONO
PRKDC CYP51A1
PRKDC ACLY
PRKDC DMD
ATP6V0B CD48
ATP6V0B RHEB
ATP6V0B GCLC
ATP6V0B CCL13
ATP6V0B DAD1
ATP6V0B TSNAX
ATP6V0B SLC25A4
ATP6V0B UQCRC2
ATP6V0B RPL36AL
ATP6V0B SSR2
ATP6V0B GUK1
GNL2 EED
GNL2 METAP1
GNL2 IFI44L
GNL2 HSPE1
GNL2 SSB
DGKD GRIK1
DGKD PSEN2
DGKD GGA3
DGKD DGKA
DGKD AFM
DGKD RPS26
DGKD NUMB
DGKD MBOAT7
IRF3 SNRNP70
IRF3 HARS
IRF3 ABI2
IRF3 PPP3CA
IRF3 UCP2
IRF3 HK1
IRF3 AP2S1
IRF3 ATXN2L
IRF3 RBM42
CNN3 GABPB1
CNN3 WNT2
CNN3 IFITM2
CNN3 ZFP36L2
CNN3 FILIP1L
CNN3 PEX12
CNN3 TM9SF2
CNN3 COL4A1
CNN3 TP53BP2
CNN3 TGFBI
CNN3 PMP22
EFEMP2 HADHA
EFEMP2 PSEN2
EFEMP2 STIP1
EFEMP2 PABPC4
EFEMP2 GRIK1
EFEMP2 BSG
EFEMP2 CDC20
EFEMP2 CLTC
EFEMP2 TDGF1
EFEMP2 SUPT5H
EFEMP2 PARK7
EFEMP2 GPD2
EFEMP2 MC4R
EFEMP2 AFM
EFEMP2 FXYD3
EFEMP2 RIT2
EFEMP2 COX8A
EFEMP2 NUMB
EFEMP2 ARHGDIB
EFEMP2 ECH1
EFEMP2 AUH
EFEMP2 CALM3
EFEMP2 FAS
EFEMP2 ACTB
EFEMP2 NR0B1
EFEMP2 ATXN2L
EFEMP2 IK
EFEMP2 CAPN1
SNRPD3 NONO
SNRPD3 FXYD3
SNRPD3 MAPRE1
SNRPD3 XRCC5
SNRPD3 LOC729991
SNRPD3 IRAK1
SNRPD3 PSMC1
SNRPD3 KARS
SNRPD3 FDPS
SNRPD3 LOC100131892
SNRPD3 CNR1
SNRPD3 ATP5G2
SNRPD3 SLC7A5
SNRPD3 SUMO1
SNRPD3 MCM3
AKR1A1 FXYD3
AKR1A1 HCCS
AKR1A1 BCL7B
AKR1A1 SARS
AKR1A1 ARHGAP25
AKR1A1 ISG20
AKR1A1 GTF2A2
AKR1A1 NR0B1
AKR1A1 VAV1
AKR1A1 RAC2
AKR1A1 AP2M1
AKR1A1 RIT2
AKR1A1 ATP5G2
AKR1A1 TDGF1
AKR1A1 GPD2
LOC729991 EXOSC7
LOC729991 ARHGDIB
LOC729991 UBL4A
LOC729991 DECR1
LOC729991 PSMC1
LOC729991 RAE1
LOC729991 GINS1
LOC729991 U2AF1
LOC729991 C1QBP
LOC729991 RAD23A
LOC729991 BAT1
LOC729991 ADA
LOC729991 MYL6B
RAB2A CASP3
BLK GRIK1
BLK PSEN2
BLK SFRS7
BLK AFM
BLK CD27
BLK NUMB
BLK RPL13
GSK3B PRKCI
GSK3B TCOF1
GSK3B NR1I3
GSK3B HIST1H4C
GSK3B NARS
GSK3B PPP3CA
GSK3B YAP1
GSK3B CKAP4
GSK3B TEP1
GSK3B GGA3
GSK3B ABI2
GSK3B HK1
GSK3B RBM42
GSK3B CEBPD
GSK3B MUM1
GSK3B ATXN2L
BMS1 AARS
BMS1 PRKCI
BMS1 MFSD10
BMS1 XRCC6
BMS1 VDAC1
BMS1 CYP51A1
BMS1 BST2
BMS1 SNTA1
BMS1 UQCRC1
BMS1 C1R
BMS1 SLC20A1
BMS1 LOC100131311
BMS1 RAE1
BMS1 FKBP2
BMS1 GRIK3
BMS1 PPP1R7
BMS1 LYL1
BMS1 RBM42
BMS1 BRD3
BMS1 PABPC1
BMS1 EWSR1
BMS1 MYL6B
BMS1 SSB
BMS1 BOP1
GOT2 IGHM
GOT2 IRF4
GOT2 SLC2A5
GOT2 NARS
IFNGR2 SFRS4
IFNGR2 NR0B1
IFNGR2 CD81
IFNGR2 GLB1
IFNGR2 CASP3
IFNGR2 FKBP5
IFNGR2 DECR1
IFNGR2 MYD88
IFNGR2 HLA-DQB1
IFNGR2 KYNU
IFNGR2 PARK7
IFNGR2 ILF3
IFNGR2 CYBA
IFNGR2 DDOST
IFNGR2 RIT2
IFNGR2 MAN2A1
IFNGR2 ABL1
IFNGR2 ECH1
IFNGR2 ATP5G2
IFNGR2 TDGF1
IFNGR2 OXA1L
IFNGR2 GPD2
ACTB BRD2
ACTB FXYD3
ACTB ACTA1
ACTB BMP7
ACTB ACTC1
ACTB ARSB
ACTB TTN
ACTB ACPP
ACTB PABPC1
ACTB H19
ACTB HK1
ACTB CFDP1
ACTB MYBPC1
ACTB CKM
ACTB TNNC1
ACTB RHAG
ACTB MYL1
ACTB MYL3
ARHGAP1 FXYD3
ARHGAP1 RBM34
ARHGAP1 ACTA2
ARHGAP1 MMP9
ARHGAP1 HCFC1
ARHGAP1 H19
ARHGAP1 ARHGAP25
ARHGAP1 MBOAT7
ARHGAP1 FYN
ARHGAP1 PPP1R11
ARHGAP1 FRMPD4
ARHGAP1 CAPN1
ARHGAP1 F13A1
ARHGAP1 GANAB
ARHGAP1 FSCN1
ARHGAP1 P4HB
ARHGAP1 CNN2
ARHGAP1 RPL13
ARHGAP1 CHERP
ARHGAP1 GUSB
ARHGAP1 TYK2
TLN2 PRMT2
TLN2 ADAR
TLN2 NR0B1
TLN2 ITGA5
TLN2 ABL1
TLN2 CTSA
TLN2 TDGF1
TLN2 SPG7
TLN2 FXYD3
TLN2 FXYD2
TLN2 RIT2
TLN2 LOC100128792
TLN2 ZBTB17
TLN2 GNL1
TLN2 TXN2
TLN2 GPD2
RPL23 FXYD3
RPL23 VSNL1
RPL23 RPL29
RPL23 RPS6
RPL23 FTL
RPL23 MC5R
RPL23 RPL10A
NAE1 RAB1A
NAE1 ATP5G2
NAE1 CD24
NAE1 SUMO1
NAE1 RPS4Y1
NAE1 FABP6
NAE1 VAV1
NAE1 PRDX3
CSNK1E TXNRD1
CSNK1E HSP90AA1
CSNK1E FUS
SRI CFB
SRI SQLE
SRI ADM
SRI UBE2A
SRI XBP1
SRI MAPRE1
SRI IFI30
SRI GLB1
SRI RHEB
SRI IRAK1
SRI NFKB1
SRI FDPS
SRI MTHFD2
SRI NQO1
SRI KDELR2
SRI DUSP5
IDH3G PRKCI
IDH3G MDM4
IDH3G FXYD3
IDH3G HLA-F
IDH3G NUP62
IDH3G COL4A2
IDH3G HARS
IDH3G HNRNPU
IDH3G RAD23A
IDH3G DGKZ
IDH3G F13A1
IDH3G GANAB
IDH3G SSX5
IDH3G ADRM1
IDH3G MGAT1
IDH3G PDE4C
HMGCL GRIK1
HMGCL NUMB
HMGCL MC5R
HMGCL PSEN2
HMGCL FXYD3
HMGCL AFM
TNFSF4 POLR3D
TNFSF4 FCER2
TNFSF4 CALM3
TNFSF4 COX8A
LOC153346 MATN1
LOC153346 ACOX2
LOC153346 GYPB
LOC153346 ARSD
LOC153346 TDGF1
LOC153346 IFNA8
LOC153346 NR0B1
LOC153346 GALNT3
LOC153346 UCP3
LOC153346 RIT2
LOC153346 HTR2C
LOC153346 DMC1
LOC153346 GPR125
LOC153346 GPD2
LOC153346 KCNJ1
LAG3 GLDC
LAG3 FAM3A
LAG3 GZMH
LAG3 RHD
LAG3 RRAD
LAG3 RAD23A
LAG3 YAP1
LAG3 DGKZ
LAG3 ADRM1
LAG3 ITGA6
LAG3 C2
LAG3 CCR5
SRP19 EBP
SRP19 U2AF1
SRP19 PSMC1
CDC37 FXYD3
CDC37 ANXA5
CDC37 STIP1
CDC37 NUP188
CDC37 CTSA
CDC37 NUP62
CDC37 TDGF1
CDC37 NR0B1
CDC37 TPM4
CDC37 CTSH
CDC37 RAD23A
CDC37 AP2M1
CDC37 RIT2
CDC37 EIF4A1
CDC37 ELMO1
CDC37 PRMT1
CDC37 FBLN1
CDC37 GPD2
CDC37 LMAN2
CDC37 RUNX1T1
HSD17B4 PLEK
HSD17B4 SON
HSD17B4 CD81
HSD17B4 ARCN1
HSD17B4 TCP1
HSD17B4 IFI44L
HSD17B4 MAPRE1
HSD17B4 ACLY
HSD17B4 ECH1
HSD17B4 OAS2
CFD BST2
CFD FXYD3
CFD FUT6
CFD MMP7
CFD APOC1
CFD TDGF1
CFD PDGFA
CFD NR0B1
CFD IGHM
CFD MAGEA5
CFD EBNA1BP2
CFD RIT2
CFD GPD2
PSMB4 DCI
PSMB4 MAPRE1
PSMB4 UFD1L
PSMB4 DAD1
PSMB4 SSR2
PSMB4 ATP5J
PSMB4 COX6A1
PSMB4 PSMB9
PSMB4 SRP14
PSMB4 GUK1
PSMB4 GTF2A2
ATXN2L RARB
ATXN2L TNNC1
ATXN2L PDGFA
ATXN2L GPR125
ATXN2L TUBB3
ATXN2L ZFP36L1
ATXN2L BRCA2
ATXN2L BCL3
ATXN2L MUM1
ATXN2L MFGE8
ATXN2L H19
ATXN2L TCF3
ATXN2L HNRNPK
ATXN2L HTR2C
ATXN2L MYBPC1
ATXN2L DOCK2
ATXN2L RHAG
ATXN2L CKM
ATXN2L MYL1
ATXN2L CHERP
ATXN2L TCOF1
ATXN2L ACTA1
ATXN2L TOP3A
ATXN2L ZNF638
ATXN2L IRF4
ATXN2L CEBPD
ATXN2L MKI67
ATXN2L BRD2
ATXN2L GGA3
ATXN2L TTN
ATXN2L FKBP2
ATXN2L ERBB3
ATXN2L DGKZ
ATXN2L LIMK2
NUMB KIAA0247
NUMB RHOH
NUMB DDOST
NUMB MAN2A1
NUMB RPS27
NUMB PTGDS
NUMB ARPC4
NUMB KDR
NUMB DNASE1L3
NUMB HLA-DPB1
NUMB MANF
NUMB DGCR11
NUMB TAX1BP1
NUMB GLIPR1
NUMB BMI1
NUMB GDI2
NUMB FYB
NUMB FCER2
NUMB RAB11A
NUMB LOC1720
NUMB GRIK3
NUMB BRD3
NUMB SP110
NUMB DEFA6
NUMB DPYS
NUMB ZFP36L2
NUMB LPGAT1
NUMB ADH1C
NUMB AMELY
NUMB MC5R
NUMB NELL2
NUMB CBFB
NUMB ITGA6
NUMB MUM1
NUMB LCK
NUMB IRF8
NUMB RPA2
NUMB DDX5
NUMB BIRC2
NUMB ST8SIA4
NUMB IFNGR1
NUMB PTGR1
NUMB RPL36AL
NUMB PPIA
NUMB PRKCB
NUMB TCHH
NUMB TCOF1
NUMB SSR1
NUMB WAPAL
NUMB ZNF787
NUMB OMD
NUMB EIF4A2
NUMB CDC20
NUMB C7
NUMB TATDN2
NUMB E2F5
NUMB ITGA2B
NUMB SLC25A6
NUMB CD3D
NUMB C1QB
NUMB CD180
NUMB CD1C
NUMB RAP1A
NUMB PAFAH1B1
NUMB GRIK2
NUMB LARP4B
NUMB PSAP
NUMB RNF103
NUMB ZNF131
NUMB IER2
NUMB RPS7
NUMB LOC100131311
NUMB ZNF148
NUMB SFRS7
NUMB KLF6
NUMB IGL@
NUMB GOLGB1
NUMB OXA1L
NUMB WNT2B
NUMB TMED10
NUMB PSEN2
NUMB PRKACB
NUMB FOSB
NUMB SLC20A1
NUMB SATB1
NUMB GZMH
NUMB FYN
NUMB AFM
NUMB NDUFA12
NUMB HNRNPK
NUMB EIF5
NUMB MGP
NUMB CD47
NUMB C11orf58
NUMB PRMT2
NUMB FGL2
NUMB COMP
NUMB SH3BP2
NUMB GRIK1
NUMB PABPC1
NUMB CR2
NUMB SUMO1
NUMB SSR2
NUMB GAPDH
NUMB CCR5
NUMB CD6
NUMB MORC3
NUMB FEZ2
NUMB LTF
NUMB HLA-F
NUMB TAF7
NUMB CD3E
NUMB CEP57
NUMB DGKA
NUMB ERBB3
NUMB FMO2
NUMB ARHGDIB
NUMB G0S2
NUMB EPS15
NUMB SYK
NUMB SAA1
NUMB IRF1
NUMB PARK7
NUMB ADIPOQ
NUMB KIAA0174
NUMB RBM39
NUMB GATAD1
NUMB ANP32A
NUMB HADHA
NUMB MKNK1
NUMB CALM2
NUMB SDC4
NUMB TOMM20
NUMB TNFAIP2
NUMB TXK
NUMB TRIM38
NUMB DAD1
NUMB TRIM22
NUMB LCP2
NUMB LOC339290
NUMB SHC1
NUMB SEMA3C
NUMB CD46
NUMB CCL8
NUMB TLR1
NUMB RAB1A
NUMB RRAD
NUMB CCNA2
NUMB CYBA
NUMB MOBKL1B
NUMB TUBA3C
NUMB ZNF638
NUMB LDHA
NUMB RAB13
NUMB BRD2
NUMB CD48
NUMB STIP1
NUMB TRAM2
NUMB SYT11
NUMB ARF6
NUMB ITK
NUMB RBM6
NUMB FRMPD4
NUMB DGKZ
NUMB CTGF
MPHOSPH9 NR0B1
MPHOSPH9 MATN1
MPHOSPH9 SHC1
MPHOSPH9 KLF6
MPHOSPH9 RIT2
MPHOSPH9 GPD2
MPHOSPH9 BCAM
MPHOSPH9 TDGF1
MPHOSPH9 YAP1
PHB2 EIF3E
PHB2 CBFB
PHB2 ETF1
PHB2 CTNNA2
PHB2 SAA1
CCDC88A CBLB
CCDC88A CFDP1
CCDC88A ZNF91
FXYD3 RPL8
FXYD3 ITGA7
FXYD3 RAB1A
FXYD3 RPE65
FXYD3 PDGFA
FXYD3 RPS19
FXYD3 JUNB
FXYD3 MGAT1
FXYD3 TMSB10
FXYD3 DDT
FXYD3 RPS3A
FXYD3 FCGRT
FXYD3 RPS27
FXYD3 CST4
FXYD3 TALDO1
FXYD3 BAT3
FXYD3 SLC7A5
FXYD3 IL32
FXYD3 RPL11
FXYD3 GABPB1
FXYD3 SF3B2
FXYD3 RPS15A
FXYD3 HLA-DPB1
FXYD3 KIF2C
FXYD3 PRKACA
FXYD3 DECR1
FXYD3 POLR3D
FXYD3 FOXO4
FXYD3 LTF
FXYD3 UCP3
FXYD3 ATP5G2
FXYD3 POLD2
FXYD3 TAX1BP1
FXYD3 GUSB
FXYD3 SMAD3
FXYD3 NQO1
FXYD3 BSG
FXYD3 SFRS7
FXYD3 FKBP2
FXYD3 GRIK3
FXYD3 THOP1
FXYD3 COL16A1
FXYD3 SSX5
FXYD3 BRD3
FXYD3 CTDSP2
FXYD3 PRMT2
FXYD3 CD74
FXYD3 SCAP
FXYD3 ZFP36L2
FXYD3 HIST1H4C
FXYD3 ABL1
FXYD3 CTSA
FXYD3 ATP6V0A1
FXYD3 LUZP2
FXYD3 PSME1
FXYD3 SUPT5H
FXYD3 MC5R
FXYD3 RPL9
FXYD3 C1QBP
FXYD3 CORO1B
FXYD3 PCBP2
FXYD3 P4HB
FXYD3 PPP2R4
FXYD3 MYL3
FXYD3 RPA2
FXYD3 CD81
FXYD3 FXR2
FXYD3 SLC12A2
FXYD3 NUP188
FXYD3 CASC3
FXYD3 OPN1MW2
FXYD3 RHEB
FXYD3 RPL36AL
FXYD3 GANAB
FXYD3 GHRH
FXYD3 PPIA
FXYD3 HTN1
FXYD3 BRPF1
FXYD3 RPS26
FXYD3 VSNL1
FXYD3 TCOF1
FXYD3 WNT2B
FXYD3 HCCS
FXYD3 OMD
FXYD3 ARHGDIB
FXYD3 RPL4
FXYD3 RPL29
FXYD3 CDC20
FXYD3 TATDN2
FXYD3 RPS3
FXYD3 ITGA2B
FXYD3 ST3GAL4
FXYD3 RAC2
FXYD3 PRMT5
FXYD3 LAMB2
FXYD3 SLC25A6
FXYD3 NOVA1
FXYD3 RPSAP12
FXYD3 MAP2K6
FXYD3 SERPINB3
FXYD3 GATA1
FXYD3 ANXA5
FXYD3 ITGA5
FXYD3 ARHGAP4
FXYD3 SYMPK
FXYD3 NDUFB7
FXYD3 RPA1
FXYD3 CDK9
FXYD3 BCAP31
FXYD3 TYK2
FXYD3 AIM1
FXYD3 SERINC3
FXYD3 CAD
FXYD3 SNRPD2
FXYD3 CNN2
FXYD3 HLA-DMA
FXYD3 PDE4C
FXYD3 CLUL1
FXYD3 LMAN2
FXYD3 GNL1
FXYD3 FAM53B
FXYD3 MPP1
FXYD3 GADD45A
FXYD3 SON
FXYD3 LARP4B
FXYD3 FBLN1
FXYD3 EFNA3
FXYD3 RPS10
FXYD3 FARSA
FXYD3 MPST
FXYD3 GNB2L1
FXYD3 ZNF131
FXYD3 IER2
FXYD3 RPS7
FXYD3 FLNA
FXYD3 CLTC
FXYD3 RPS21
FXYD3 PLOD2
FXYD3 MAN2B1
FXYD3 FXYD2
FXYD3 FANCA
FXYD3 IGL@
FXYD3 GOLGB1
FXYD3 BCL3
FXYD3 PRMT1
FXYD3 OXA1L
FXYD3 IGFBP4
FXYD3 RENBP
FXYD3 TMED10
FXYD3 MAD1L1
FXYD3 PLG
FXYD3 PCBP1
FXYD3 EXOSC7
FXYD3 ALOX5
FXYD3 REG3A
FXYD3 FOSB
FXYD3 RHOG
FXYD3 ZNF146
FXYD3 SATB1
FXYD3 PTGER3
FXYD3 PSAP
FXYD3 NFKB1
FXYD3 TCF3
FXYD3 TAF10
FXYD3 NDUFA12
FXYD3 AP2M1
FXYD3 MAPRE2
FXYD3 TAX1BP3
FXYD3 DYNLT1
FXYD3 HSF1
FXYD3 YWHAH
FXYD3 FUT6
FXYD3 CRYAA
FXYD3 ATP6V0D1
FXYD3 FUS
FXYD3 CAPZA1
FXYD3 RALY
FXYD3 HLA-DQB1
FXYD3 SPG7
FXYD3 HARS
FXYD3 ECH1
FXYD3 COX8A
FXYD3 FBLN2
FXYD3 LOC100128792
FXYD3 LY6E
FXYD3 PABPC1
FXYD3 DCI
FXYD3 EIF4A1
FXYD3 IFI16
FXYD3 SSR2
FXYD3 UQCRC2
FXYD3 TP53BP2
FXYD3 IK
FXYD3 RPL13
FXYD3 CD6
FXYD3 MFSD10
FXYD3 HLA-DRB1
FXYD3 ARL4D
FXYD3 RPL18A
FXYD3 HLA-F
FXYD3 BCL7B
FXYD3 SDHB
FXYD3 CDKL1
FXYD3 SARS
FXYD3 LOC91316
FXYD3 CTSH
FXYD3 IGHM
FXYD3 COMMD1
FXYD3 C16orf35
FXYD3 BTN2A1
FXYD3 SART3
FXYD3 HNRNPF
FXYD3 ZBTB17
FXYD3 SSTR2
FXYD3 SLC29A1
FXYD3 XRCC5
FXYD3 ARHGEF7
FXYD3 CD38
FXYD3 FTL
FXYD3 HOXA5
FXYD3 CHD4
FXYD3 POLR2F
FXYD3 ARHGAP25
FXYD3 BUD31
FXYD3 IRF1
FXYD3 PARK7
FXYD3 ADIPOQ
FXYD3 PPP1R11
FXYD3 TAC1
FXYD3 TUFM
FXYD3 RPL38
FXYD3 RPS6
FXYD3 HADHA
FXYD3 ACTC1
FXYD3 CCND1
FXYD3 GPR21
FXYD3 IFITM2
FXYD3 MKNK1
FXYD3 CALM2
FXYD3 ZRSR2
FXYD3 GTF2A2
FXYD3 M6PR
FXYD3 VAV1
FXYD3 ADRM1
FXYD3 PSMB8
FXYD3 P2RY2
FXYD3 ESPL1
FXYD3 TXN2
FXYD3 MKRN3
FXYD3 SHC1
FXYD3 DTYMK
FXYD3 RAD23A
FXYD3 CCL8
FXYD3 PCCB
FXYD3 CCNA2
FXYD3 STARD3
FXYD3 GGH
FXYD3 GCHFR
FXYD3 EIF2S1
FXYD3 RPL10A
FXYD3 CYBA
FXYD3 KCNJ15
FXYD3 MOBKL1B
FXYD3 DDX5
FXYD3 FAS
FXYD3 ETF1
FXYD3 FGFR1
FXYD3 CFB
FXYD3 STIP1
FXYD3 GAPDH
FXYD3 IQGAP1
FXYD3 GPS1
FXYD3 PTMA
FXYD3 RPL12
FXYD3 GTF2E1
FXYD3 ATP5D
FXYD3 PI4KA
FXYD3 ZNF91
FXYD3 NOTCH3
FXYD3 SSB
DAP3 SSR2
DAP3 GTF2A2
PABPC4 LAPTM5
PABPC4 NONO
PABPC4 TP53
PABPC4 EZR
PABPC4 XRCC6
PABPC4 EIF3F
PABPC4 TKT
PABPC4 NUP205
PABPC4 CEACAM1
PABPC4 SLC7A5
PABPC4 DDX39
PABPC4 QPCT
PABPC4 OAS2
LPGAT1 TAF7
LPGAT1 SPCS2
LPGAT1 GRIK1
LPGAT1 TSN
LPGAT1 PSEN2
LPGAT1 ITGA6
LPGAT1 DECR1
LPGAT1 KIAA0174
LPGAT1 AFM
HIST1H4C TYRP1
HIST1H4C ZNF787
HIST1H4C CHD4
HIST1H4C MPST
HIST1H4C RAE1
HIST1H4C RPS27
HIST1H4C AKT2
HIST1H4C ZFP36L1
HIST1H4C CD47
HIST1H4C RANBP2
HIST1H4C CST3
ADH1C GRIK1
ADH1C TDGF1
ADH1C GPD2
ADH1C NR0B1
ADH1C PSEN2
ADH1C RIT2
ADH1C TXK
ADH1C AFM
TCF4 CBLB
TCF4 BRD2
TCF4 NARS
TCF4 CHERP
C3 FGFR1
C3 DPYSL3
C3 SAA1
C3 ZFP36L2
C3 CKM
C3 ACTA1
C3 TTN
C3 MYBPC1
C3 SATB1
C3 PCOLCE
C3 CST2
C3 STAT5A
C3 C1R
C3 TNNC1
C3 MYL1
CTSA RIT2
CTSA CRYAA
CTSA MATN1
CTSA PHF16
CTSA ARHGAP4
CTSA TDGF1
CTSA SUPT5H
CTSA ACSM3
CTSA GPD2
CTSA SPG7
CTSA MAN2B1
CTSA FXYD2
CTSA EIF4A1
CTSA GANAB
CTSA TXK
CTSA BRPF1
CTSA PPP2R4
CTSA NR0B1
CTSA HTR2C
ARSB PABPC1
ARSB TMED10
ARSB HOXA5
ARSB SFRS3
ARSB CALM3
ARSB ARPC4
ARSB IGL@
ARSB PCBP2
SNTA1 PABPC1
SNTA1 PEBP1
SNTA1 SHC1
SNTA1 RAE1
MEST CKM
MEST ACTA1
MEST TTN
MEST ATP5J
MEST MYL2
MEST GRB10
MEST GMFB
MEST MYBPC1
MEST TNNC1
MEST MYL1
ATP5J SNRPE
ATP5J COX6A1
ATP5J PARK7
ATP5J XRCC5
ATP5J TUBA1A
ATP5J H2AFZ
ATP5J HSP90AA1
ATP5J CDKN2A
ATP5J ETF1
ATP5J HDAC2
ATP5J CAPZA1
ATP5J MAPRE1
ATP5J UQCRC1
ATP5J RARS
ATP5J ARL4D
ATP5J CDC20
ATP5J GGH
ATP5J HTATSF1
ATP5J HLA-DPB1
ATP5J NUTF2
ATP5J SPCS2
ATP5J U2AF1
ATP5J SLC25A4
ATP5J PSMA6
ATP5J UFD1L
ATP5J NUDT1
ATP5J SNAPC1
ATP5J CCT8
ME2 PTGES3
RELA TUBA1A
RELA ACTA1
RELA BMP7
RELA TTN
RELA CKM
RELA MYO5A
RELA MBOAT7
RELA RAE1
RELA MYL2
RELA H19
RELA CAST
RELA MYBPC1
RELA TNNC1
RELA C1R
RELA MYL1
DMC1 HLA-DQB1
DMC1 KIF2A
DMC1 NR0B1
DMC1 GPR125
DMC1 RIT2
DMC1 GPD2
DMC1 C9
DMC1 TDGF1
RPS19 HOXA5
RPS19 RPSAP12
RPS19 RPL12
SLC2A5 TMED10
SLC2A5 AIMP2
SLC2A5 FUS
SLC2A5 ABCG1
SLC2A5 PCOLCE
SLC2A5 XRCC6
SLC2A5 YWHAH
SLC2A5 NARS
SLC2A5 BRPF1
SLC2A5 RBM42
C1QBP CDKN2A
C1QBP RARS
CORO1B CAPZA1
CORO1B MAGEA5
CORO1B UQCRH
CORO1B PEX12
CORO1B MAP2K4
CORO1B ADIPOQ
KANK1 BSG
KANK1 OAS1
GPI CALR
GPI IRF4
GPI TFRC
GPI NONO
GPI GLB1
GPI ANXA11
GPI PKM2
PCBP2 BRD2
PCBP2 SSR1
PCBP2 SGK1
PCBP2 RPA1
PCBP2 SARS
PCBP2 HDAC1
PCBP2 GRIK3
PCBP2 PTGES3
PCBP2 VAV1
PCBP2 ARHGDIB
PCBP2 PABPC1
PCBP2 DDX5
PCBP2 PRKAR1A
PCBP2 SDHC
P4HB CKB
P4HB DPYSL3
P4HB TUBA1A
P4HB LGALS3BP
P4HB TNIP1
P4HB COL11A1
P4HB EIF4A2
P4HB RAB13
P4HB RAB1A
P4HB FCGRT
P4HB CLTC
P4HB SERPINB3
P4HB MAN2B1
P4HB RAC2
P4HB HNRNPK
P4HB AP2M1
P4HB DDOST
P4HB JUNB
P4HB QPCT
P4HB NARS
P4HB ANP32A
P4HB IK
CBFB PLEK
CBFB LARP4B
CBFB DDX5
CBFB AHR
CBFB PSEN2
CBFB GRIK1
CBFB DARS
CBFB BTG2
CBFB SRP72
CBFB ANXA13
CBFB GTF2A2
CBFB MAP1A
CBFB TPM4
CBFB AFM
CBFB LYL1
CBFB CAST
CBFB MAN2A1
CBFB BIRC3
CBFB LRMP
CBFB ELF1
CBFB MOBKL1B
CBFB LOC100131892
CBFB COL16A1
CBFB XPO1
CBFB NUP205
CBFB SUMO1
CBFB DYNLT1
DDX39 XRCC6
DDX39 EFR3A
DDX39 METAP1
DDX39 NONO
DDX39 IFI44L
PFN2 TAF7
PFN2 PCCB
PFN2 LRBA
NUBP1 CAPZA1
NUBP1 SSB
MUM1 CBLB
MUM1 BRD2
MUM1 PSEN2
MUM1 SAA1
MUM1 FMO2
MUM1 HLA-F
MUM1 CKM
MUM1 CTBS
MUM1 ACTA1
MUM1 GRIK1
MUM1 RPS4Y1
MUM1 BMP7
MUM1 ZFP36L1
MUM1 TTN
MUM1 AFM
MUM1 YAP1
MUM1 RBM6
MUM1 FYN
MUM1 GRB10
MUM1 LOC100131311
MUM1 CFDP1
MUM1 MYBPC1
MUM1 BRD3
MUM1 TNNC1
MUM1 MYL1
MUM1 RBM42
LCK PSEN2
LCK CD27
LCK WAPAL
LCK MMP9
LCK QPCT
LCK GRIK1
LCK ITK
LCK NR0B1
LCK AFM
LCK RIT2
LCK CYTH1
LCK ZFP36L1
LCK EPS15
LCK TDGF1
LCK GPD2
LCK CST3
LCK IL32
PPP2R4 MATN1
PPP2R4 NR0B1
PPP2R4 CCND1
PPP2R4 MTFR1
PPP2R4 NUP188
PPP2R4 FKBP5
PPP2R4 RARB
PPP2R4 TRIB1
PPP2R4 PPP1R11
PPP2R4 RAD23A
PPP2R4 HNRNPK
PPP2R4 DGKZ
PPP2R4 TDGF1
PPP2R4 GPD2
PPP2R4 RIT2
COL11A1 TMED10
COL11A1 ARCN1
COL11A1 COL5A2
COL11A1 CKM
COL11A1 ACTA1
COL11A1 HCCS
COL11A1 TTN
COL11A1 COL15A1
COL11A1 PCOLCE
COL11A1 OPN1MW2
COL11A1 CST2
COL11A1 THBS2
COL11A1 RAC2
COL11A1 MYBPC1
COL11A1 TNNC1
COL11A1 HLA-DMA
COL11A1 MYL1
ATM CD83
ATM ANXA5
ATM VDAC1
ATM CAPZA1
ATM HARS
ATM ZNF146
ATM IFI44L
ATM PPP3CA
ATM GTF2E1
ATM ZNF638
ATM MAN2B1
ATM AKT2
ATM AP2M1
ATM ZNF91
ATM JUNB
ATM OAS2
ATM IK
ATM SSB
HIST1H2BE GTF2A2
HIST1H2BE XRCC6
HIST1H2BE GLO1
HIST1H2BE HIST2H2AA3
HIST1H2BE XPO1
HIST1H2BE MTHFD2
HIST1H2BE YWHAB
HIST1H2BE ANP32A
FXR2 GATA1
FXR2 CFB
FXR2 FAM190B
FXR2 ANXA5
FXR2 F13A1
FXR2 REG3A
FXR2 POLR3D
FXR2 RB1
FXR2 CLTC
FXR2 FOXO4
FXR2 MATN1
FXR2 NR0B1
FXR2 SPG7
FXR2 GATM
FXR2 HTR2C
FXR2 PTGDS
FXR2 SSX5
FXR2 RNF103
FXR2 TDGF1
FXR2 NINJ1
FXR2 TP53BP2
FXR2 GPD2
FXR2 KCNJ1
FXR2 RIT2
FXR2 GNL1
TNFSF10 FILIP1L
TNFSF10 CXCL9
TNFSF10 SERPING1
TNFSF10 BST2
TNFSF10 ZFP36L2
TNFSF10 CCL8
TNFSF10 IFI44L
TNFSF10 SATB1
TNFSF10 IRF1
TNFSF10 LTBP2
TNFSF10 LY6E
TNFSF10 CEBPD
TNFSF10 DYNLT1
TNFSF10 PMP22
TNFSF10 DUSP5
TNFSF10 IL32
DDX5 CTNNA2
DDX5 PSEN2
DDX5 CD27
DDX5 SSR1
DDX5 TAF7
DDX5 EIF4A2
DDX5 FCER2
DDX5 STARD3
DDX5 GRIK1
DDX5 SARS
DDX5 AFM
DDX5 RHOH
DDX5 RAC2
DDX5 SERINC3
DDX5 GOLGB1
DDX5 PRKCB
DDX5 SUMO1
DDX5 LOC1720
DDX5 KCNJ1
FMO2 CBLB
FMO2 GRIK1
FMO2 PSEN2
FMO2 AFM
FMO2 DGCR11
EPR1 CTNNA2
EPR1 POLR2F
EPR1 MCM2
PKM2 KLRK1
PKM2 CDKN2A
PKM2 VDAC1
PKM2 VASP
PKM2 UQCRC1
PKM2 CLTC
PKM2 CTSH
PKM2 ZNF91
PKM2 AP2M1
PKM2 LDHA
PKM2 TXNRD1
PKM2 SLC7A5
CD44 CBLB
CD44 BRD2
CD44 ITGA6
CD44 GOT1
CD44 RPL36AL
CD44 EXOSC7
GOT1 VDAC1
GOT1 PDE4B
GOT1 LOC100131311
GOT1 FOXO4
GOT1 RBM6
GOT1 CTBS
GOT1 HNRNPK
GOT1 HTN1
GNG10 FEZ2
GNG10 TUBA1A
GNG10 PRKCI
GNG10 PSMC1
GNG10 CLTC
GNG10 CTNNB1
GNG10 LOC100131311
GNG10 HNRNPK
GNG10 CAMLG
GNG10 PABPC1
IFNGR1 PSEN2
IFNGR1 ENPP2
IFNGR1 GRIK1
IFNGR1 RAB1A
IFNGR1 ST3GAL4
IFNGR1 AFM
IFNGR1 DDOST
IFNGR1 BCAM
IFNGR1 CDK8
OPN1MW2 CKB
OPN1MW2 EFNA3
OPN1MW2 PCBP1
OPN1MW2 REG3A
OPN1MW2 ACSM3
OPN1MW2 SGCD
OPN1MW2 IGL@
OPN1MW2 SSX5
OPN1MW2 MTA1
OPN1MW2 KCNJ1
ANXA6 UQCRC2
ANXA6 GADD45A
ANXA6 HTR2C
NUP88 YWHAH
NUP88 DDX18
NUP88 CREB1
NUP88 NID2
NUP88 SCAP
NUP88 CLTC
NUP88 DMD
EIF2S3 PSMD14
EIF2S3 SYK
EIF2S3 SFRS3
CRYAB ITGA7
CRYAB ACTA1
CRYAB TTN
CRYAB MYL2
CRYAB MYBPC1
CRYAB MB
CRYAB TNNC1
CRYAB FHL1
CRYAB CKM
CRYAB MYL1
RPL36AL PSEN2
RPL36AL CD48
RPL36AL BIRC2
RPL36AL GRIK1
RPL36AL MLC1
RPL36AL CALM2
RPL36AL HDAC1
RPL36AL DAD1
RPL36AL AFM
RPL36AL DDOST
RPL36AL EIF5
RPL36AL AADAC
RPL36AL DCI
RPL36AL ATP5G2
RPL36AL LOC729602
RPL36AL C11orf58
GANAB FAM53B
GANAB TCOF1
GANAB MATN1
GANAB WARS
GANAB IQGAP1
GANAB DPM1
GANAB FUS
GANAB CHD4
GANAB NUP188
GANAB MBOAT7
GANAB TDGF1
GANAB NR0B1
GANAB COL16A1
GANAB LIMK2
GANAB QPCT
GANAB GPD2
GANAB RIT2
GHRH IGHM
GHRH RRAD
GHRH ADRM1
GHRH DNASE1L3
GHRH COL15A1
GHRH BIRC2
GHRH SERPINB3
GHRH KDR
RPL10A RPL8
RPL10A RPS21
RPL10A ANK2
RPL10A RPS6
RPL10A RPS7
RPL10A RPL12
RPL10A HOXA5
RPL10A FTL
RPL10A RPS15A
PPIA PSEN2
PPIA DNASE1L3
PPIA DEFA6
PPIA FTL
PPIA HSPE1
PPIA CAPZA1
PPIA GRIK1
PPIA TDGF1
PPIA NR0B1
PPIA AFM
PPIA RIT2
PPIA ARHGDIB
PPIA TUFM
PPIA SNRPD2
PPIA CCT8
PPIA GPD2
PPIA GNL1
HTN1 CFB
HTN1 RPA2
HTN1 ARL4D
HTN1 DMD
HTN1 REG3A
HTN1 LOC100128792
HTN1 CTDSP2
HTN1 FKBP5
HTN1 SATB1
HTN1 ZRSR2
HTN1 FOXO4
HTN1 TDGF1
HTN1 NR0B1
HTN1 ST3GAL4
HTN1 MAGEA5
HTN1 AKT2
HTN1 F13A1
HTN1 ARHGDIB
HTN1 LY6E
HTN1 SNRPD2
HTN1 FAS
HTN1 GPD2
HTN1 NOTCH3
HTN1 RIT2
HTN1 GNL1
XPO1 ARHGEF7
XPO1 RCOR1
XPO1 NONO
XPO1 PCBP1
XPO1 KIAA0226
XPO1 YWHAE
XPO1 MAPRE1
XPO1 UBL4A
XPO1 IFI44L
XPO1 IRAK1
XPO1 LMO2
XPO1 UBE2A
XPO1 FGF2
XPO1 SPCS2
XPO1 TSN
XPO1 ECH1
XPO1 PSME1
XPO1 LRMP
XPO1 MOBKL1B
XPO1 EPS15
XPO1 WNT2
XPO1 BMP7
XPO1 RANBP2
XPO1 EFR3A
XPO1 PNOC
XPO1 MYL3
XPO1 ETF1
PRKCB NR0B1
PRKCB PSEN2
PRKCB GGA3
PRKCB RPA2
PRKCB UCP2
PRKCB IFI44L
PRKCB GRIK1
PRKCB R3HDM1
PRKCB PDE4B
PRKCB TDGF1
PRKCB KIAA0174
PRKCB RIT2
PRKCB GLIPR1
PRKCB CD27
PRKCB AFM
PRKCB MAPRE2
PRKCB CR2
PRKCB TOMM20
PRKCB BCL2
PRKCB GPD2
PRKCB SP110
METAP1 WAPAL
METAP1 PSMC1
METAP1 LOC100131311
METAP1 RAE1
METAP1 BARD1
METAP1 KIAA0174
METAP1 CD38
METAP1 GRSF1
HIST2H2AA3 SUPT5H
HIST2H2AA3 SCAP
ADA ARPC2
ADA CENPA
ADA GNAZ
ADA AKAP12
FKBP2 TUBA1A
FKBP2 ARHGDIB
FKBP2 CHD4
FKBP2 MPST
FKBP2 AP2S1
FKBP2 ABI2
FKBP2 LYL1
FKBP2 HNRNPK
FKBP2 ECH1
FKBP2 MYL6B
FKBP2 CHERP
TGFBI ACTA2
TGFBI PCOLCE
TGFBI PRNP
TGFBI C2
TGFBI CST2
TGFBI CTBS
TGFBI CKAP4
GUK1 COX6A1
GUK1 CD24
GUK1 CD38
GUK1 COMMD1
TCHH GRIK1
TCHH PSEN2
TCHH CASP3
TCHH AFM
KLRK1 IFI44L
KLRK1 FYN
KLRK1 CD3D
KLRK1 ANK2
KLRK1 CD24
KLRK1 SYK
KLRK1 FAS
KLRK1 CNR1
KLRK1 RHD
KLRK1 PEX12
KLRK1 PLG
KLRK1 PRKACB
AADAC CTLA4
AADAC RBM34
AADAC GPR21
AADAC HLA-DQB1
AADAC MAGEA5
AADAC FRMPD4
AADAC IGL@
AADAC NR6A1
AADAC LOC729602
AADAC FAS
AADAC PCDHGB7
TCOF1 PSEN2
TCOF1 ACOX2
TCOF1 DEFA6
TCOF1 TOP3A
TCOF1 GRIK1
TCOF1 AFM
TCOF1 LY6E
TCOF1 FABP6
RBM34 DPYSL3
RBM34 HERC2P3
RBM34 MLC1
RBM34 ACTA1
RBM34 TLR1
RBM34 TTN
RBM34 CKM
RBM34 H19
RBM34 CST2
RBM34 SGCD
RBM34 ARPC4
RBM34 PTGR1
RBM34 ZNF280A
RBM34 MYBPC1
RBM34 RANBP2
RBM34 ADRM1
RBM34 TNNC1
RBM34 BET1
RBM34 MYL1
RBM34 DNM1L
RBM34 GRB2
WAPAL PHF15
WAPAL NAP1L1
WAPAL PSEN2
WAPAL NOLC1
WAPAL SYT11
WAPAL GRIK1
WAPAL LOC100131311
WAPAL USP6NL
WAPAL EED
WAPAL EPS15
WAPAL AFM
WAPAL AIM1
WAPAL BAT1
WAPAL DOCK2
WAPAL IL32
WAPAL PAFAH1B1
ATP1B1 ACTA1
ATP1B1 CKM
ATP1B1 TTN
ATP1B1 MYL1
ATP1B1 THBS2
ATP1B1 RAE1
ATP1B1 MYBPC1
ATP1B1 TNNC1
HCCS MANF
HCCS DNA2
HCCS TDGF1
HCCS NR0B1
HCCS RIT2
HCCS GPD2
HCCS EIF5
HCCS PGK1
OMD GRIK1
OMD SEMA3C
OMD PSEN2
OMD SERPINB3
OMD AFM
OMD BAT3
SART3 PHF15
SART3 LARP4B
SART3 EXOSC7
SART3 FUS
SART3 SHROOM2
SART3 RAD23A
SART3 HK1
SART3 BAT1
SART3 MTA1
SART3 BRPF1
RPL4 MATN1
RPL4 HOXA5
RPL4 NR0B1
RPL4 PTMA
RPL4 GPD2
RPL4 TDGF1
RPL4 RIT2
MYO5A IFI44L
MYO5A NR1H3
MYO5A BMP7
MYO5A H19
MYO5A TUBA1A
MYO5A FAM190B
MYO5A VDAC1
MYO5A RHD
MYO5A MBOAT7
SFRS3 PSMD14
SFRS3 POLR2K
SFRS3 TMED10
SFRS3 HDAC1
SFRS3 IFITM2
SFRS3 TLR1
SFRS3 ARF6
SFRS3 RPA1
SFRS3 PTGES3
SFRS3 RANBP2
SFRS3 DPYS
SFRS3 PRKAR1A
GCLC CD47
ARD1A VBP1
ARD1A RBM3
ARD1A CD24
ARD1A LOC91316
ARD1A G0S2
ARD1A GTF2A2
RPS3 RPSAP12
RPS3 ACTC1
RPS3 RPL18A
RPS3 FTL
RPS3 RPS10
ITGA2B RPS26
ITGA2B GRIK1
ITGA2B PSEN2
ITGA2B CTNNB1
ITGA2B FOXO4
ITGA2B AFM
FILIP1L LAPTM5
FILIP1L CTSK
FILIP1L R3HDM1
FILIP1L PLOD2
FILIP1L GSN
FILIP1L SPARC
FILIP1L CTGF
FILIP1L PMP22
TPM4 BRD2
TPM4 LAPTM5
TPM4 ARCN1
TPM4 ANXA5
TPM4 BIRC2
TPM4 VASP
TPM4 MAPRE1
TPM4 CX3CR1
TPM4 ANXA13
TPM4 M6PR
TPM4 VAV1
TPM4 GOLGB1
TPM4 AP2M1
TPM4 SERINC3
TPM4 ABL1
TPM4 JUNB
TPM4 IDH1
TPM4 SUMO1
TPM4 LOC729602
TPM4 IGFBP4
TPM4 DYNLT1
TPM4 SSB
NCAM1 RPS26
COX5B COX6A1
COX5B PSMB9
COX5B CTNNA2
COX5B COX6B1
COX5B PSMA6
USP10 ACLY
USP10 CHD4
USP10 PUM1
MGST1 VDAC1
STAT5A KIAA0247
STAT5A UCP2
STAT5A MMP9
STAT5A ACTA1
STAT5A NR1H3
STAT5A LOC100131311
STAT5A TNNC1
STAT5A CD7
STAT5A EGR1
STAT5A HSF1
STAT5A KLF6
STAT5A MYBPC1
STAT5A BCL3
STAT5A CKM
PRMT5 ANXA5
PRMT5 SSR1
PRMT5 TDGF1
PRMT5 KARS
PRMT5 NR0B1
PRMT5 RIT2
PRMT5 PRMT1
PRMT5 GPD2
PRMT5 IK
SLC25A6 CRK
SLC25A6 VDAC1
SLC25A6 CFB
SLC25A6 GRIK1
SLC25A6 ACTC1
SLC25A6 PSEN2
SLC25A6 RPL12
SLC25A6 TDGF1
SLC25A6 BCAP31
SLC25A6 RPS27
SLC25A6 NR0B1
SLC25A6 AFM
SLC25A6 TCF3
SLC25A6 KRT1
SLC25A6 AP2M1
SLC25A6 RIT2
SLC25A6 LAMB2
SLC25A6 IGL@
SLC25A6 BTN2A1
SLC25A6 NEK2
SLC25A6 GPD2
FABP6 PPP1R7
FABP6 CKB
FABP6 PPFIA1
FABP6 LOC100131311
FABP6 GPR125
FABP6 ANXA13
FABP6 LY6E
TXN LILRB4
TXN LGALS3
TXN PSMA6
SDHC ILF3
SDHC ASMT
SDHC POLR2K
SDHC PTGES3
SDHC ACP1
SDHC CTNNA2
SDHC ARHGDIB
RUNX1T1 SPG7
RUNX1T1 RAC2
GATA1 RPA2
GATA1 FUT6
GATA1 CRYAA
GATA1 DPYS
GATA1 HLA-F
GATA1 EFNA3
GATA1 HLA-DPB1
GATA1 ZNF146
GATA1 NUP188
GATA1 FCGRT
GATA1 DNA2
GATA1 ITK
GATA1 NR0B1
GATA1 NOTCH3
GATA1 PLG
GATA1 THOP1
GATA1 RIT2
GATA1 BAT1
GATA1 MOBKL1B
GATA1 TDGF1
GATA1 GPD2
GATA1 DNM1L
GATA1 CHERP
COX6A1 POLR2K
COX6A1 PSMB9
COX6A1 MANF
COX6A1 DPM1
COX6A1 GTF2A2
COX6A1 DAD1
COX6A1 VBP1
COX6A1 AUH
COX6A1 CD69
COX6A1 COX8A
COX6A1 PSMA6
COX6A1 NUDT1
COX6A1 SUMO1
COX6A1 SSR2
COX6A1 LMAN2
COX6A1 BET1
COL5A2 COL3A1
COL5A2 GAS1
COL5A2 LMO2
COL5A2 PLOD2
COL5A2 COL15A1
COL5A2 THBS2
ITGA5 MC5R
ZYX SIRPA
ZYX LGALS3BP
ZYX ANXA5
ZYX PTGDS
ZYX SERPING1
ZYX FCAR
ZYX ZFP36L2
ZYX F13A1
ZYX ZFP36
ZYX IL2RG
ZYX LCP2
ZYX ZFP36L1
ZYX YAP1
ZYX SLC7A5
ZYX LOC729602
RPN2 ADAR
RPN2 BSG
RPN2 HNRNPU
RPN2 OAS2
RPN2 TNIP1
RPN2 NARS
RPN2 ACLY
RPN2 IFI44L
RPN2 BCAP31
ARHGAP4 SUPT5H
ARHGAP4 HARS
ARHGAP4 TUBB3
ARHGAP4 TXK
ARHGAP4 TRIB1
MLC1 CFB
MLC1 RRAGA
MLC1 CKM
MLC1 ACTA1
MLC1 TTN
MLC1 MYBPC1
MLC1 TNNC1
MLC1 MYL1
MLC1 MYL3
NUP62 COL16A1
POLR2F CALR
POLR2F SNRPF
POLR2F ZNF131
POLR2F ARL4D
RPA1 IFI44L
RPA1 EIF4A1
RPA1 PTGES3
RPA1 SYK
RPA1 MYL3
RPA1 ANP32A
CCL13 GRIK2
CCL13 GABPB1
CCL13 RPE65
CCL13 HLA-DQB1
CCL13 MKRN3
CCL13 GRIK3
CCL13 PTGDS
CCL13 P2RY2
CCL13 ZNF169
CCL13 TP53BP2
CCL13 KCNJ1
BCAP31 PPP1R7
BCAP31 ATP6AP1
BCAP31 MAPRE1
BCAP31 SF3B2
BCAP31 CCND1
BCAP31 PDXK
BCAP31 CLTC
BCAP31 CST2
SAT1 MPP1
SAT1 PSMB9
SAT1 DTYMK
SAT1 HSD11B1
SAT1 CAST
SAT1 TEP1
SAT1 CEBPD
SAT1 PSME1
ISCU TMED10
ISCU TAGLN
ISCU BMI1
ISCU SSR2
LMO2 IER2
LMO2 HLA-DQB1
LMO2 MMP7
LMO2 MAPK10
LMO2 REG3A
LMO2 LRMP
LMO2 PSMA6
LMO2 UQCRC2
LMO2 SPINK2
AKT2 BRD3
PFKP TUFM
PFKP XRCC6
PFKP ADRM1
PFKP HK1
PFKP ANXA11
PFKP EMG1
PFKP CST2
CCK PIM1
CCK NEK2
CCK HSPA1A
CCK SARS
TYK2 SUPT5H
TYK2 BCL3
TYK2 HCFC1
TYK2 SFRS4
CAD PSEN1
CAD IRF4
CAD HARS
CAD ACP2
CAD ADRM1
CAD KRT14
CAD VDAC1
IRF2 AMELY
IRF2 IQGAP1
IRF2 BAT1
IRF2 PCBP1
IRF2 CHERP
EWSR1 HNRNPU
EWSR1 NAP1L1
EWSR1 ADAR
EWSR1 RABGGTB
EWSR1 SON
EWSR1 NONO
EWSR1 KARS
EWSR1 IFI44L
EWSR1 TUBA3C
CNN2 MTA1
CNN2 BSG
CNN2 HARS
CNN2 DGKZ
CNN2 SF3B2
CNN2 ELMO1
CNN2 ARHGAP25
HLA-DMA IKZF1
HLA-DMA HLA-DRB1
HLA-DMA GLIPR1
HLA-DMA HLA-DQB1
HLA-DMA ISG20
HLA-DMA ACSM3
HLA-DMA SPCS2
HLA-DMA YWHAB
HLA-DMA LDHA
HLA-DMA SUMO1
HLA-DMA KCNJ1
TCP1 PSMD14
TCP1 CTNNA2
TCP1 IQGAP1
TCP1 ILF2
TCP1 COMMD1
TCP1 PSMB8
TCP1 P2RY2
TCP1 UQCRC2
TCP1 SERPINB3
PDE4C CRYAA
PDE4C DTYMK
PDE4C SARS
PDE4C TDGF1
PDE4C NR0B1
PDE4C RIT2
PDE4C SSX5
PDE4C GPD2
PDE4C BCAM
PDE4C GNL1
GNL1 ASMT
GNL1 FOXO4
GNL1 TDGF1
GNL1 NR0B1
GNL1 GPD2
GNL1 TEP1
GNL1 RIT2
GNL1 MT1X
GNL1 NARS
GNL1 LPL
PAFAH1B1 MORC3
PAFAH1B1 TMED10
PAFAH1B1 BRD2
PAFAH1B1 RRAGA
PAFAH1B1 HLA-DPB1
PAFAH1B1 BMI1
PAFAH1B1 PSEN2
PAFAH1B1 AFM
PAFAH1B1 RB1
PAFAH1B1 IGL@
PAFAH1B1 GRIK1
PAFAH1B1 ATP5G2
PAFAH1B1 CR2
PAFAH1B1 FAS
PAFAH1B1 TAX1BP1
PAFAH1B1 SURF1
FAM53B PHF15
FAM53B LAPTM5
FAM53B STIP1
FAM53B OAS1
FAM53B TATDN2
FAM53B ARHGAP25
FAM53B ZFP36L1
DNMT1 SFRS4
DNMT1 HCFC1
LAPTM5 R3HDM1
LAPTM5 AIM1
LAPTM5 GGA3
LAPTM5 LARP4B
LAPTM5 BST2
LAPTM5 CASP3
LAPTM5 MMP7
LAPTM5 ZRSR2
LAPTM5 SPCS2
LAPTM5 ECH1
LAPTM5 PSME1
LAPTM5 AP2M1
LAPTM5 CYTH1
LAPTM5 BRD3
LAPTM5 MAPRE2
LAPTM5 DOCK2
LAPTM5 OAS1
FCAR CTSO
FCAR ITGA7
FCAR ZFP36L2
FCAR PCBP1
FCAR IQGAP1
FCAR CDK8
FCAR PTGDS
FCAR CD3E
FCAR GALNT3
FCAR ZFP36
FCAR SLC20A1
FCAR SATB1
FCAR DHRS2
FCAR HERC2P3
FCAR CD7
FCAR ENG
FCAR FYN
FCAR C16orf35
FCAR ZNF239
FCAR LCP2
FCAR YAP1
FCAR SUMO3
FCAR DGKZ
FCAR CEBPD
FCAR TMSB10
FCAR GRIA3
FCAR RHD
FCAR TNFAIP3
FCAR BCAM
FCAR PHKG1
FCAR IL32
SERPING1 LGALS3BP
SERPING1 WARS
SERPING1 SYMPK
SERPING1 HSD11B1
SERPING1 CD7
SERPING1 MAN2B1
SERPING1 CST3
SERPING1 MT1P2
SERPING1 BCL3
SERPING1 PLD3
SERPING1 CD14
SERPING1 C1QB
SERPING1 C2
AHR NUP205
AHR RBM39
AHR TANK
AHR KLHDC10
AHR DMD
AHR SPCS2
RPS10 SH3GL1
RPS10 RPS15A
RPS10 RPS3A
RPS10 RPL11
CST4 FUT6
CST4 EMG1
BMP7 CBLB
BMP7 BRD2
BMP7 EGR1
BMP7 ITGB5
BMP7 ITGA7
BMP7 ACTA1
BMP7 CHD4
BMP7 CKM
BMP7 ACLY
BMP7 ITK
BMP7 MYL2
BMP7 SFRS7
BMP7 H19
BMP7 LYL1
BMP7 AIMP2
BMP7 MYBPC1
BMP7 TNNC1
BMP7 C1R
BMP7 DGKZ
BMP7 TTN
BMP7 MYL1
BMP7 MYBPC2
FARSA CDKN2A
FARSA TDGF1
FARSA NR0B1
FARSA ECH1
FARSA RIT2
FARSA BCL3
FARSA PRMT1
FARSA RANBP2
FARSA GPD2
FARSA RBM42
MPST SUPT5H
MPST TNIP1
MPST UCP2
MPST SCAP
MPST TATDN2
MPST TDGF1
MPST NAP1L1
MPST PSEN1
MPST ATP5D
MPST GPD2
MPST ZNF160
MPST RIT2
MPST PABPC1
MPST ZBTB17
MPST TXN2
MPST NR0B1
MPST MAP2K4
GNB2L1 CD74
GNB2L1 RPSAP12
GNB2L1 RPL12
GNB2L1 PTMA
ZNF131 EED
ZNF131 PSEN2
ZNF131 RPA2
ZNF131 GRIK1
ZNF131 TDGF1
ZNF131 NAP1L1
ZNF131 NR0B1
ZNF131 SPCS2
ZNF131 TSN
ZNF131 AFM
ZNF131 RIT2
ZNF131 RANBP2
ZNF131 OAS2
ZNF131 GPD2
DECR1 TMED10
DECR1 LOC100131311
DECR1 CAMP
DECR1 SNRPF
DECR1 KIAA0174
DECR1 BIRC3
DECR1 MGP
DECR1 OXA1L
DECR1 SSR2
IRAK1 CDKN2A
IRAK1 SPCS2
IRAK1 TMED10
IRAK1 NONO
IRAK1 ARCN1
IRAK1 PDE4B
IRAK1 AP2M1
IRAK1 PHF16
IRAK1 LMAN2
IRAK1 UQCRH
CLTC SUMO1
CLTC CD83
CLTC CASP3
CLTC TNIP1
CLTC MYD88
CLTC MAPRE1
CLTC CLUL1
CLTC RARS
CLTC PSMC1
CLTC UQCRH
CLTC PARK7
CLTC XRCC6
CLTC SPCS2
CLTC COX8A
CLTC GYPC
CLTC COX17
CLTC CTNNB1
CLTC PSME1
CLTC AP2M1
CLTC RHOG
CLTC UFD1L
CLTC ARPC2
CLTC YWHAH
CLTC ATR
CLTC NARS
GINS1 RARS
GINS1 KIF2C
GINS1 DTYMK
GINS1 NARS
GINS1 CENPA
GINS1 KIF11
GINS1 PARK7
GINS1 IGHM
ZNF148 GRIK1
ZNF148 ST8SIA4
ZNF148 PSEN2
ZNF148 AFM
ZNF148 ARPC4
ZNF148 FOXO4
MC4R ZFP36
NUTF2 HSPE1
NUTF2 BAT1
NUTF2 SRP14
NUTF2 PSMA6
FCGRT GLDC
FCGRT TMED10
FCGRT CD14
FCGRT ZNF787
FCGRT ARHGDIB
FCGRT GZMH
FCGRT MBOAT7
FCGRT CYBA
FCGRT ANXA5
FCGRT ATP5G2
FCGRT CEBPD
FCGRT C1QB
FCGRT CST3
FCGRT RPL11
RPS21 RPL38
RPS21 RPL18A
RPS21 RPS3A
PLOD2 DPYSL3
PLOD2 TMED10
PLOD2 MFAP5
PLOD2 NNMT
PLOD2 COL15A1
PLOD2 CST2
PLOD2 GATM
PLOD2 G0S2
LIMS1 EPS15
LIMS1 EIF4A2
LIMS1 KIAA0247
LIMS1 IFI44L
LIMS1 FAS
FXYD2 GPD2
FXYD2 SPG7
FXYD2 NR0B1
FXYD2 EFNA3
FXYD2 RIT2
FXYD2 FOXO4
FXYD2 TDGF1
KLF6 FGFR1
KLF6 GLDC
KLF6 IKZF1
KLF6 KIAA0247
KLF6 LTF
KLF6 PSEN2
KLF6 PRKACB
KLF6 GRIK1
KLF6 ZFP36
KLF6 IER2
KLF6 CTBS
KLF6 RRAD
KLF6 AFM
KLF6 C16orf35
KLF6 TEP1
KLF6 FAM190B
KLF6 ZFP36L1
KLF6 C1R
KLF6 ZNF638
KLF6 DGKZ
KLF6 BRPF1
KLF6 LOC100131311
KLF6 MYL3
GPR125 GCKR
GPR125 GYPB
GPR125 C9
GPR125 ARSD
GPR125 PPFIA1
GPR125 HLA-DQB1
GPR125 DHRS2
GPR125 TDGF1
GPR125 NR0B1
GPR125 RIT2
GPR125 ANXA13
GPR125 IFI16
GPR125 FAS
GPR125 GPD2
GPR125 MAP2K4
FANCA PSMD14
FANCA RPL29
PEX12 MSH6
PEX12 LRP2
PEX12 SMAD5
PEX12 HLA-DQB1
PEX12 GTF2A2
PEX12 TAC1
PEX12 EIF3F
PEX12 COX8A
PEX12 KCNJ1
PEX12 MAP2K4
IGL@ AMELY
IGL@ ITGA6
IGL@ PSEN2
IGL@ RPA2
IGL@ CALM2
IGL@ TDGF1
IGL@ M6PR
IGL@ RPS27
IGL@ AFM
IGL@ PSMB8
IGL@ C11orf58
IGL@ LGALS1
IGL@ DTYMK
IGL@ SPCS2
IGL@ GRIK1
IGL@ LTBP2
IGL@ LY6E
IGL@ CD3D
IGL@ DGCR11
IGL@ GPD2
IGL@ GLDC
IGL@ NR0B1
IGL@ NEK2
IGL@ CD47
IGL@ LOC91316
IGL@ IGHM
IGL@ RIT2
IGL@ BTN2A1
IGL@ TANK
GOLGB1 PSEN2
GOLGB1 AFM
GOLGB1 MC5R
GOLGB1 GRIK1
GOLGB1 BAT1
GOLGB1 RNF103
DNA2 RENBP
DNA2 CD48
DNA2 HDAC1
DNA2 GRIA3
DNA2 ZFP36L1
DNA2 GZMH
DNA2 LOC91316
DNA2 IGHM
DNA2 SPCS2
DNA2 LTBP2
DNA2 NID2
DNA2 MOBKL1B
DNA2 ITGA6
DNA2 NEK2
BCL3 HSF1
BCL3 SIRPA
BCL3 TUBA1A
BCL3 C1R
BCL3 NR1H3
BCL3 BSG
BCL3 CHD4
BCL3 SYT11
BCL3 PCOLCE
BCL3 TNFAIP2
BCL3 LIMK2
BCL3 ATP6AP1
BCL3 LTBP2
BCL3 ZNF638
BCL3 GSN
BCL3 JUNB
IDH1 TMED10
IDH1 RAD23A
IDH1 FKBP5
IDH1 HDAC1
IDH1 ARF6
IDH1 ANXA13
IDH1 FBLN2
IDH1 TNFAIP3
IDH1 CTDSP2
OXA1L PSEN2
OXA1L GRIK1
OXA1L PSG3
OXA1L RARS
OXA1L PSMC1
OXA1L CST2
OXA1L AFM
OXA1L TUFM
OXA1L AIMP1
OXA1L MGAT1
OXA1L MLH1
OXA1L YWHAB
CALM3 RRAGA
CALM3 MTFR1
CALM3 TAF7
CALM3 PTMA
CALM3 GLB1
CALM3 ISG20
CALM3 ADSS
CALM3 TAF10
CALM3 AIM1
CALM3 CD27
CALM3 SFTPA1B
KRT14 FDPS
KRT14 FUT6
NUDT1 COX7C
NUDT1 SNRPF
NUDT1 H2AFZ
C2 DPYSL3
C2 SIRPA
C2 LGALS3BP
C2 FYN
C2 WARS
C2 NKG7
C2 CCL8
C2 TTN
C2 CKM
C2 HSPA1A
C2 ACTA1
C2 PDGFA
C2 ATP6AP1
C2 TCF3
C2 MT1P2
C2 MYBPC1
C2 NINJ1
C2 TNNC1
C2 CEBPD
C2 MGAT1
C2 C1QB
C2 MYL1
PMP22 LGALS3BP
PMP22 CKM
PMP22 GSN
PMP22 ACTA1
PMP22 TTN
PMP22 PCOLCE
PMP22 MYBPC1
PMP22 TNNC1
PMP22 CTGF
PMP22 MYL1
PMP22 EEF1A2
PMP22 GAS1
BCAM GRIA3
BCAM PLG
BCAM RB1
BCAM RHD
BCAM SSX5
BCAM YAP1
WNT2B PSEN2
WNT2B SF3B2
WNT2B CAPZA1
WNT2B PTMA
WNT2B GRIK1
WNT2B EBNA1BP2
WNT2B SERPINB3
WNT2B AFM
WNT2B NID2
WNT2B ELF1
WNT2B SUMO1
PTPN6 NR1H3
PTPN6 IER2
PTPN6 ADRM1
PTPN6 MAN2B1
PTPN6 MMP9
PTPN6 RAE1
MAD1L1 FCER2
MAD1L1 ASAH1
MAD1L1 ATP6V0D1
MAD1L1 ENPP2
PSEN2 KIAA0247
PSEN2 RHOH
PSEN2 DDOST
PSEN2 MAN2A1
PSEN2 RPS27
PSEN2 PTGDS
PSEN2 ARPC4
PSEN2 KDR
PSEN2 DNASE1L3
PSEN2 HLA-DPB1
PSEN2 MANF
PSEN2 DGCR11
PSEN2 TAX1BP1
PSEN2 GLIPR1
PSEN2 BMI1
PSEN2 GDI2
PSEN2 FYB
PSEN2 FCER2
PSEN2 RAB11A
PSEN2 LOC1720
PSEN2 GRIK3
PSEN2 BRD3
PSEN2 SP110
PSEN2 DEFA6
PSEN2 DPYS
PSEN2 ZFP36L2
PSEN2 AMELY
PSEN2 MC5R
PSEN2 NELL2
PSEN2 ITGA6
PSEN2 IRF8
PSEN2 RPA2
PSEN2 BIRC2
PSEN2 ST8SIA4
PSEN2 PTGR1
PSEN2 SSR1
PSEN2 ZNF787
PSEN2 EIF4A2
PSEN2 CDC20
PSEN2 C7
PSEN2 TATDN2
PSEN2 E2F5
PSEN2 CD3D
PSEN2 C1QB
PSEN2 CD180
PSEN2 CD1C
PSEN2 RAP1A
PSEN2 GRIK2
PSEN2 LARP4B
PSEN2 PSAP
PSEN2 RNF103
PSEN2 IER2
PSEN2 RPS7
PSEN2 LOC100131311
PSEN2 SFRS7
PSEN2 TMED10
PSEN2 PRKACB
PSEN2 FOSB
PSEN2 SLC20A1
PSEN2 SATB1
PSEN2 GZMH
PSEN2 FYN
PSEN2 AFM
PSEN2 NDUFA12
PSEN2 HNRNPK
PSEN2 EIF5
PSEN2 MGP
PSEN2 CD47
PSEN2 C11orf58
PSEN2 PRMT2
PSEN2 FGL2
PSEN2 COMP
PSEN2 SH3BP2
PSEN2 GRIK1
PSEN2 PABPC1
PSEN2 CR2
PSEN2 SUMO1
PSEN2 SSR2
PSEN2 GAPDH
PSEN2 CCR5
PSEN2 CD6
PSEN2 MORC3
PSEN2 FEZ2
PSEN2 LTF
PSEN2 HLA-F
PSEN2 TAF7
PSEN2 CD3E
PSEN2 CEP57
PSEN2 DGKA
PSEN2 ERBB3
PSEN2 ARHGDIB
PSEN2 G0S2
PSEN2 EPS15
PSEN2 SYK
PSEN2 SAA1
PSEN2 IRF1
PSEN2 PARK7
PSEN2 ADIPOQ
PSEN2 KIAA0174
PSEN2 RBM39
PSEN2 GATAD1
PSEN2 ANP32A
PSEN2 HADHA
PSEN2 MKNK1
PSEN2 CALM2
PSEN2 SDC4
PSEN2 TOMM20
PSEN2 TNFAIP2
PSEN2 TXK
PSEN2 TRIM38
PSEN2 DAD1
PSEN2 TRIM22
PSEN2 LCP2
PSEN2 LOC339290
PSEN2 SHC1
PSEN2 SEMA3C
PSEN2 CD46
PSEN2 CCL8
PSEN2 TLR1
PSEN2 RAB1A
PSEN2 RRAD
PSEN2 CCNA2
PSEN2 CYBA
PSEN2 MOBKL1B
PSEN2 TUBA3C
PSEN2 ZNF638
PSEN2 LDHA
PSEN2 RAB13
PSEN2 BRD2
PSEN2 CD48
PSEN2 STIP1
PSEN2 TRAM2
PSEN2 SYT11
PSEN2 ARF6
PSEN2 ITK
PSEN2 RBM6
PSEN2 FRMPD4
PSEN2 DGKZ
PSEN2 CTGF
RBM3 EPS15
RBM3 ODC1
RBM3 VAMP7
RBM3 CD180
MGLL WARS
MGLL KYNU
PCBP1 TYRP1
PCBP1 SON
PCBP1 MAPRE1
PCBP1 RABGGTB
PCBP1 PSME1
PCBP1 MGAT1
PCBP1 TOMM20
PRKACB NR0B1
PRKACB DNASE1L3
PRKACB SMAD1
PRKACB IFI44L
PRKACB GRIK1
PRKACB RAB11A
PRKACB TDGF1
PRKACB GPD2
PRKACB AFM
PRKACB RIT2
PRKACB CD3D
ALOX5 TSN
ALOX5 SON
ALOX5 SHC1
ALOX5 IFI44L
REG3A ARL4D
REG3A ITGA7
REG3A GCKR
REG3A ARSD
REG3A PPFIA1
REG3A LUZP2
REG3A DHRS2
REG3A TDGF1
REG3A NR0B1
REG3A RIT2
REG3A LCP2
REG3A MAPRE2
REG3A FAS
REG3A GPD2
SMA4 MATN1
SMA4 BAT1
SMA4 ATP1B3
SMA4 MMP7
SMA4 ZRSR2
SMA4 NR0B1
SMA4 AMELY
SMA4 RIT2
SMA4 PABPC1
SMA4 TDGF1
SMA4 NEK2
SMA4 GPD2
CYP27A1 MMP9
CYP27A1 CKM
CYP27A1 ACTA1
CYP27A1 CRIP1
CYP27A1 EEF1A2
CYP27A1 HSD11B1
CYP27A1 TTN
CYP27A1 FKBP5
CYP27A1 MFGE8
CYP27A1 CAPG
CYP27A1 MYBPC1
CYP27A1 MB
CYP27A1 TNNC1
CYP27A1 TFRC
CYP27A1 APP
CYP27A1 MYL1
MEF2A HLF
MEF2A PSEN1
MEF2A AMELY
MEF2A GPD2
MEF2A NR0B1
MEF2A PMAIP1
MEF2A PPFIA1
MEF2A RIT2
MEF2A TDGF1
ZNF146 MORC3
ZNF146 SON
ZNF146 CD81
ZNF146 HSP90AA1
ZNF146 SF3B2
ZNF146 CTDSP2
ZNF146 BSG
ZNF146 RABGGTB
ZNF146 NIPA2
ZNF146 NR0B1
ZNF146 TSN
ZNF146 HTR2C
ZNF146 LY6E
ZNF146 EPS15
ZNF146 EIF4A3
ZNF146 TANK
ZNF146 DYNLT1
ZNF146 DAZL
ETV5 CKM
ETV5 ACTA1
ETV5 S100A1
ETV5 TTN
ETV5 CST2
ETV5 MAN2B1
ETV5 HK1
ETV5 MYBPC1
ETV5 YAP1
ETV5 TNNC1
ETV5 MT1P2
ETV5 MYL1
SATB1 BRD2
SATB1 NR0B1
SATB1 RIT2
SATB1 BMI1
SATB1 GRIK1
SATB1 IFI44L
SATB1 ATP6V0A1
SATB1 TDGF1
SATB1 AFM
SATB1 GPD2
SATB1 UBXN4
SNRNP70 PPP3CA
SNRNP70 FOXO1
SNRNP70 TRIM26
SNRNP70 HNRNPU
SNRNP70 GGA3
SNRNP70 PRKCI
SNRNP70 SMAD3
PSAP CD74
PSAP CD81
PSAP SHC1
PSAP FTL
PSAP GRIK1
PSAP TDGF1
PSAP NR0B1
PSAP AFM
PSAP RIT2
PSAP IFI16
PSAP OAS2
PSAP GPD2
MAP2K6 GRIK2
MAP2K6 GABPB1
MAP2K6 MKRN3
MAP2K6 SLC12A2
MAP2K6 GPR21
MAP2K6 ASMT
MAP2K6 SMAD5
MAP2K6 ATP6V0A1
MAP2K6 GRIK3
MAP2K6 ZNF169
MAP2K6 TAC1
MAP2K6 ACP1
MAP2K6 PSME3
MAP2K6 P2RY2
MAP2K6 RPE65
APP CKM
APP ACTA1
APP TTN
APP PCOLCE
APP CAPG
APP HK1
APP MYBPC1
APP MB
APP TNNC1
APP MYL1
APP MYL3
SHROOM2 MKI67
SHROOM2 ID2B
SHROOM2 MMP12
SHROOM2 NR0B1
SHROOM2 RIT2
SHROOM2 GPD2
SHROOM2 TDGF1
SHROOM2 CD58
CAMP TMED10
CAMP COX6B1
CAMP MAPRE1
CAMP CST2
CAMP ILF2
CAMP CDK4
CAMP SSR2
CAMP UQCRH
CAMP KDELR2
FYN MTFR1
FYN GRIK1
FYN CD3E
FYN FYB
FYN TNFAIP2
FYN ST8SIA4
FYN AFM
FYN AIM1
FYN PTGDS
FYN TIAM1
FYN KCNJ1
FYN LOC339290
FGF2 MATN1
FGF2 ACOX2
FGF2 ITGB5
FGF2 ADK
FGF2 PSG3
FGF2 DHRS2
FGF2 TDGF1
FGF2 NR0B1
FGF2 RIT2
FGF2 HTR2C
FGF2 BRCA2
FGF2 QPCT
FGF2 GPD2
GPD2 IFNA1
GPD2 CRK
GPD2 PABPC1
GPD2 ITGA7
GPD2 MGAT1
GPD2 PMAIP1
GPD2 RPL11
GPD2 DNASE1L3
GPD2 KIF2C
GPD2 GUCY1A2
GPD2 POLR3D
GPD2 FOXO4
GPD2 UCP3
GPD2 TTC35
GPD2 GMFB
GPD2 ADK
GPD2 RAB11A
GPD2 THOP1
GPD2 COL16A1
GPD2 SSX5
GPD2 BRD3
GPD2 ZFP36L2
GPD2 LUZP2
GPD2 NR0B1
GPD2 AMELY
GPD2 CXCL9
GPD2 CTSH
GPD2 NUP188
GPD2 TDGF1
GPD2 DLGAP5
GPD2 BRPF1
GPD2 MDM4
GPD2 PLG
GPD2 CDC20
GPD2 LAMB2
GPD2 CD3D
GPD2 ANXA5
GPD2 EIF2S1
GPD2 MTFR1
GPD2 XBP1
GPD2 PSG3
GPD2 NDUFB7
GPD2 IFNA8
GPD2 LMAN2
GPD2 GADD45A
GPD2 FBLN1
GPD2 EFNA3
GPD2 SCARF1
GPD2 RPS7
GPD2 QPCT
GPD2 DPYS
GPD2 GYPB
GPD2 PEX5
GPD2 ACTA2
GPD2 NDUFA12
GPD2 CD27
GPD2 CAPZA1
GPD2 HLA-DQB1
GPD2 SPG7
GPD2 ECH1
GPD2 PSME3
GPD2 FBLN2
GPD2 HLF
GPD2 EIF4A1
GPD2 CR2
GPD2 IFI16
GPD2 NR6A1
GPD2 RPL13
GPD2 MORC3
GPD2 LTF
GPD2 ARL4D
GPD2 CD3E
GPD2 CREB1
GPD2 LOC91316
GPD2 RIT2
GPD2 BTN2A1
GPD2 ARHGDIB
GPD2 SLC29A1
GPD2 GSPT1
GPD2 CD58
GPD2 BUD31
GPD2 ACSM3
GPD2 GATAD1
GPD2 MATN1
GPD2 HADHA
GPD2 CCND1
GPD2 SNRPC
GPD2 RPS4Y1
GPD2 ASMT
GPD2 CALM2
GPD2 ZRSR2
GPD2 TSNAX
GPD2 HTR2C
GPD2 ESPL1
GPD2 TXN2
GPD2 LOC1720
GPD2 DNM1L
GPD2 MAP2K4
GPD2 NOLC1
GPD2 PCCB
GPD2 PPFIA1
GPD2 CYP11B1
GPD2 GCHFR
GPD2 CD81
GPD2 KCNJ15
GPD2 LDHA
GPD2 ANK2
GPD2 FAS
GPD2 ETF1
GPD2 CFB
GPD2 ITGB5
GPD2 NEK2
GPD2 IQGAP1
GPD2 PTMA
GPD2 TYRP1
GPD2 EGR1
GPD2 MT1X
HNRNPK BRD2
HNRNPK FEZ2
HNRNPK PUM1
HNRNPK TNIP1
HNRNPK ANXA5
HNRNPK EMG1
HNRNPK GRIK1
HNRNPK YWHAE
HNRNPK TATDN2
HNRNPK E2F5
HNRNPK SFRS7
HNRNPK ANXA11
HNRNPK PHF16
HNRNPK AFM
HNRNPK DDX18
HNRNPK CTNNB1
HNRNPK KIAA0174
HNRNPK BAT1
HNRNPK MSH6
HNRNPK SUMO1
HNRNPK LRBA
HNRNPK BTG3
HNRNPK MLH1
HNRNPK RPS4Y1
HNRNPK RBM42
HNRNPK UBXN4
AP2M1 CDKN2A
AP2M1 KIF2A
AP2M1 KIAA0226
AP2M1 TNIP1
AP2M1 ATP6AP1
AP2M1 MANF
AP2M1 MAPRE1
AP2M1 BSG
AP2M1 HTATSF1
AP2M1 GTF2E1
AP2M1 GRIK3
AP2M1 KRT1
AP2M1 PSME1
AIMP2 AARS
AIMP2 CDKN2A
AIMP2 SYMPK
AIMP2 ATP1B3
AIMP2 CDK4
AIMP2 ECH1
AIMP2 HRAS
AIMP2 ELMO1
AIMP2 MCM3
LTBP2 HSF1
LTBP2 THBS2
LTBP2 TEP1
LTBP2 PCOLCE
LTBP2 LY6E
MYBPC1 MPP1
MYBPC1 SAA1
MYBPC1 ITGA7
MYBPC1 S100A1
MYBPC1 ACTC1
MYBPC1 THBS2
MYBPC1 TNNC1
MYBPC1 MYL2
MYBPC1 RRAD
MYBPC1 GRB10
MYBPC1 C1R
MYBPC1 NINJ1
MYBPC1 MYL3
MYBPC1 EGR1
MYBPC1 IER3
MYBPC1 CTSK
MYBPC1 RPS4Y1
MYBPC1 NNMT
MYBPC1 CD9
MYBPC1 C1S
MYBPC1 DPYSL2
MYBPC1 PPAP2B
MYBPC1 MFGE8
MYBPC1 H19
MYBPC1 TCF3
MYBPC1 SOD2
MYBPC1 HK1
MYBPC1 SLC25A4
MYBPC1 FSCN1
MYBPC1 CSTB
MYBPC1 BCL2A1
MYBPC1 CKM
MYBPC1 MYL1
MYBPC1 CKB
MYBPC1 TUBA1A
MYBPC1 LGALS1
MYBPC1 ACTA1
MYBPC1 COMP
MYBPC1 LRRC32
MYBPC1 HBA2
MYBPC1 FBLN2
MYBPC1 PDXK
MYBPC1 FHL1
MYBPC1 ORM1
MYBPC1 RAB13
MYBPC1 AUH
MYBPC1 ITGB5
MYBPC1 COL3A1
MYBPC1 MYBPC2
MYBPC1 DES
MYBPC1 EEF1A2
MYBPC1 TTN
MYBPC1 HSPA1A
MYBPC1 NKG7
MYBPC1 PCOLCE
MYBPC1 ITK
MYBPC1 ATP5D
MYBPC1 MT1P2
MYBPC1 G0S2
MYBPC1 MB
MYBPC1 MYL6B
MYBPC1 GAS1
MGP GRIK1
MGP AFM
LOC90925 USP6NL
LOC90925 CNR1
LOC90925 TAF7
LOC90925 SPCS2
LOC90925 HLA-DOB
CD47 FOXO1
CD47 HLA-DPB1
CD47 ZFP36L2
CD47 RARS
CD47 CALM2
CD47 GRIK1
CD47 ACLY
CD47 ACSM3
CD47 DAD1
CD47 AFM
CD47 CYBA
CD47 RGS1
CD47 GATAD1
CD47 YWHAB
TAX1BP3 PHC2
TAX1BP3 CST2
C11orf58 ANXA5
C11orf58 AIMP1
C11orf58 BIRC2
C11orf58 NDUFA4L2
C11orf58 SNRPC
C11orf58 GRIK1
C11orf58 MAPRE1
C11orf58 CD24
C11orf58 SDHB
C11orf58 SRP72
C11orf58 HLA-DQB1
C11orf58 AFM
C11orf58 TMED9
C11orf58 CNR1
C11orf58 PSMB8
C11orf58 ELF1
C11orf58 UQCRC2
C11orf58 RHAG
C11orf58 GMFB
DYNLT1 AMELY
DYNLT1 TNIP1
DYNLT1 SLC20A1
DYNLT1 PSMC1
DYNLT1 PARK7
DYNLT1 CAMLG
DYNLT1 RGS1
DYNLT1 TMSB10
DYNLT1 CST3
DYNLT1 CEBPD
HOXA5 RPL9
HOXA5 RPL38
HOXA5 RPS6
HOXA5 RPS7
HOXA5 RPL8
HOXA5 RPS26
HOXA5 RPS3A
RBM42 HCK
RBM42 SUPT5H
RBM42 ZBTB17
RBM42 MPP1
RBM42 ATP5D
RBM42 LY6E
RBM42 NOLC1
RBM42 BSG
RBM42 CHD4
RBM42 CST2
RBM42 ACLY
RBM42 MAP3K4
RBM42 RBM6
RBM42 PEBP1
RBM42 XRCC6
RBM42 ABI2
RBM42 U2AF1
RBM42 RAD23A
RBM42 RPS26
RBM42 ADRM1
RBM42 ISG15
RBM42 H2AFX
PCDHGB7 GPR21
PCDHGB7 RGN
PCDHGB7 SARS
PCDHGB7 ZNF280A
PCDHGB7 IFI16
PHKG1 GRIA3
PHKG1 RHD
PHKG1 YAP1
PHF15 GGA3
PHF15 IQGAP1
PHF15 ID2B
PHF15 R3HDM1
PHF15 TP53
PHF15 ERBB3
PHF15 CYTH1
PHF15 CEACAM1
PHF15 SLC7A5
CKB HSF1
CKB COX6B1
CKB VDAC1
CKB ETF1
CKB BST2
CKB CKM
CKB ACTA1
CKB ACTC1
CKB TTN
CKB GNAZ
CKB CST2
CKB EED
CKB SAA1
CKB TNNC1
CKB MYL1
CD38 PSME2
CD38 MCM2
CD38 XRCC6
CD38 CTNNB1
CD38 CCL8
CD38 RANBP2
CD38 TOMM20
EIF2S2 PSMD14
EIF2S2 POLR2K
EIF2S2 CTNNA2
EIF2S2 MAPRE1
EIF2S2 RARS
EIF2S2 CCNA2
EIF2S2 GTF2A2
EIF2S2 M6PR
EIF2S2 SARS
EIF2S2 RHD
RCOR1 EPS15
RCOR1 VGLL4
ATR AARS
ATR SFRS4
ATR HSP90AA1
ATR KIF2C
ATR LOC100131311
ATR GRIK3
ATR EIF3F
ATR TAF10
ATR KIAA0174
ATR TRIM22
ATR TOMM20
FGL2 CLEC2B
FGL2 AFM
FGL2 GRIK1
FGL2 ARHGDIB
FGL2 CD3D
FGL2 RHD
VDAC1 HSF1
VDAC1 MPP1
VDAC1 DTYMK
VDAC1 IQGAP1
VDAC1 ATP1B3
VDAC1 PSMC1
VDAC1 MCM2
VDAC1 KARS
VDAC1 CD1C
VDAC1 GYPC
VDAC1 RAD23A
VDAC1 COX7C
VDAC1 YWHAH
VDAC1 POLD2
VDAC1 TUBB3
CRYAA ATP5G2
CRYAA SPG7
CRYAA CXCL9
CRYAA TEP1
CRYAA CDC20
SMAD1 TSN
SMAD1 IFI44L
LILRB4 PLD3
LILRB4 JUNB
LILRB4 WARS
LILRB4 SDC4
LILRB4 HSD11B1
LILRB4 GRB2
HTATSF1 XRCC6
HTATSF1 EFR3A
HTATSF1 TRIM26
HTATSF1 U2AF1
HTATSF1 IFI44L
HTATSF1 COX6B1
COMP GRIK1
COMP CKM
COMP AFM
COMP THBS2
COMP CST2
COMP TNNC1
COMP ACTA1
HSD11B1 MT1A
HSD11B1 SOD2
HSD11B1 GZMH
FKBP5 CFB
FKBP5 LOC729602
FKBP5 IRF8
FKBP5 GNAZ
FKBP5 THOP1
GNAZ IRF4
HLA-DQB1 IFNA1
HLA-DQB1 SYK
HLA-DQB1 ZFP36L2
HLA-DQB1 DPM1
HLA-DQB1 RGS1
HLA-DQB1 NR0B1
HLA-DQB1 RASA2
HLA-DQB1 LOC91316
HLA-DQB1 RENBP
HLA-DQB1 CLEC2B
HLA-DQB1 HDAC2
HLA-DQB1 ID2B
HLA-DQB1 GALNT3
HLA-DQB1 TDGF1
HLA-DQB1 ASAH1
HLA-DQB1 HLA-DPB1
HLA-DQB1 DTYMK
HLA-DQB1 CAPZA1
HLA-DQB1 IFI30
HLA-DQB1 TLR1
HLA-DQB1 RAB1A
HLA-DQB1 MMP7
HLA-DQB1 FOXO4
HLA-DQB1 GATM
HLA-DQB1 UCP3
HLA-DQB1 DMD
HLA-DQB1 LDHA
HLA-DQB1 IFI16
HLA-DQB1 FAS
HLA-DQB1 ZNF280A
HLA-DQB1 GLIPR1
HLA-DQB1 ARL4D
HLA-DQB1 PTMA
HLA-DQB1 CREB1
HLA-DQB1 IGHM
HLA-DQB1 ST8SIA4
HLA-DQB1 VAV1
HLA-DQB1 THOP1
HLA-DQB1 RIT2
MMP7 FABP5L7
MMP7 HLA-DPB1
MMP7 KIF2C
MMP7 HMGB2
MMP7 MCM2
MMP7 PABPC1
MMP7 BTG3
ANXA13 AMELY
ANXA13 GYPB
ANXA13 PLG
ANXA13 ZNF787
ANXA13 PPFIA1
ANXA13 C7
ANXA13 ZNF160
ANXA13 LYL1
ANXA13 UCP3
ANXA13 ZNF239
ANXA13 PPP1R7
ANXA13 TMSB10
ANXA13 RHD
KIF11 GATAD1
KIF11 CENPA
KIF11 IFI44L
KIF11 OAS1
KIF11 MCM3
SH3BP2 GRIK1
SH3BP2 SNRPG
SH3BP2 RABGGTB
SH3BP2 AFM
SH3BP2 BMI1
SH3BP2 ILF2
ZNF169 GRIK2
ZNF169 MKRN3
ZNF169 SLC12A2
ZNF169 GPR21
ZNF169 GRIA3
ZNF169 C7
ZNF169 ATP6V0A1
ZNF169 IL15RA
GRIK1 KIAA0247
GRIK1 RHOH
GRIK1 DDOST
GRIK1 MAN2A1
GRIK1 RPS27
GRIK1 PTGDS
GRIK1 ARPC4
GRIK1 KDR
GRIK1 DNASE1L3
GRIK1 HLA-DPB1
GRIK1 MANF
GRIK1 DGCR11
GRIK1 TAX1BP1
GRIK1 GLIPR1
GRIK1 BMI1
GRIK1 GDI2
GRIK1 FYB
GRIK1 FCER2
GRIK1 RAB11A
GRIK1 LOC1720
GRIK1 GRIK3
GRIK1 BRD3
GRIK1 SP110
GRIK1 DEFA6
GRIK1 DPYS
GRIK1 ZFP36L2
GRIK1 AMELY
GRIK1 MC5R
GRIK1 NELL2
GRIK1 ITGA6
GRIK1 IRF8
GRIK1 RPA2
GRIK1 BIRC2
GRIK1 ST8SIA4
GRIK1 PTGR1
GRIK1 SSR1
GRIK1 ZNF787
GRIK1 EIF4A2
GRIK1 CDC20
GRIK1 C7
GRIK1 TATDN2
GRIK1 E2F5
GRIK1 CD3D
GRIK1 C1QB
GRIK1 CD180
GRIK1 CD1C
GRIK1 RAP1A
GRIK1 GRIK2
GRIK1 LARP4B
GRIK1 RNF103
GRIK1 IER2
GRIK1 RPS7
GRIK1 LOC100131311
GRIK1 SFRS7
GRIK1 TMED10
GRIK1 FOSB
GRIK1 SLC20A1
GRIK1 GZMH
GRIK1 AFM
GRIK1 NDUFA12
GRIK1 EIF5
GRIK1 PRMT2
GRIK1 PABPC1
GRIK1 CR2
GRIK1 SUMO1
GRIK1 SSR2
GRIK1 GAPDH
GRIK1 CCR5
GRIK1 CD6
GRIK1 MORC3
GRIK1 FEZ2
GRIK1 LTF
GRIK1 HLA-F
GRIK1 TAF7
GRIK1 CD3E
GRIK1 CEP57
GRIK1 DGKA
GRIK1 ERBB3
GRIK1 ARHGDIB
GRIK1 G0S2
GRIK1 EPS15
GRIK1 SYK
GRIK1 SAA1
GRIK1 IRF1
GRIK1 PARK7
GRIK1 ADIPOQ
GRIK1 KIAA0174
GRIK1 RBM39
GRIK1 GATAD1
GRIK1 ANP32A
GRIK1 HADHA
GRIK1 MKNK1
GRIK1 CALM2
GRIK1 SDC4
GRIK1 TOMM20
GRIK1 TNFAIP2
GRIK1 TXK
GRIK1 TRIM38
GRIK1 DAD1
GRIK1 TRIM22
GRIK1 LCP2
GRIK1 LOC339290
GRIK1 SHC1
GRIK1 SEMA3C
GRIK1 CD46
GRIK1 CCL8
GRIK1 TLR1
GRIK1 RAB1A
GRIK1 RRAD
GRIK1 CCNA2
GRIK1 CYBA
GRIK1 MOBKL1B
GRIK1 TUBA3C
GRIK1 ZNF638
GRIK1 LDHA
GRIK1 RAB13
GRIK1 BRD2
GRIK1 CD48
GRIK1 STIP1
GRIK1 TRAM2
GRIK1 SYT11
GRIK1 ARF6
GRIK1 ITK
GRIK1 RBM6
GRIK1 FRMPD4
GRIK1 DGKZ
GRIK1 CTGF
PSME3 EXOSC7
PSME3 KIF2C
PSME3 PSMC1
PSME3 TDGF1
PSME3 NR0B1
PSME3 RIT2
PSME3 P2RY2
PSME3 LDHA
PSME3 ATP5G2
PSME3 LOC91316
PSME3 ZNF280A
CAPN1 UQCRC1
CAPN1 FRMPD4
CAPN1 HNRNPU
CAPN1 ECH1
CAPN1 MOBKL1B
CAPN1 ELMO1
CAPN1 FAS
CAPN1 SNAPC1
FBLN2 NR0B1
FBLN2 ITGB5
FBLN2 COL3A1
FBLN2 CKM
FBLN2 UCP2
FBLN2 ACTA1
FBLN2 EEF1A2
FBLN2 TTN
FBLN2 COL15A1
FBLN2 TDGF1
FBLN2 CST2
FBLN2 RB1
FBLN2 THBS2
FBLN2 RIT2
FBLN2 CD27
FBLN2 MB
FBLN2 IFI16
FBLN2 MYL1
FBLN2 TNNC1
LOC100128792 SSX5
LOC100128792 CASC3
LOC100128792 MYH10
LOC100128792 RB1
LOC100128792 AUH
LOC100128792 ITGA6
LY6E CFB
LY6E STIP1
LY6E WARS
LY6E IFI30
LY6E MAP1A
LY6E LAMB2
LY6E IK
LY6E IFI16
LY6E TMSB10
HLF IFNA1
HLF NR0B1
HLF RIT2
HLF TDGF1
PPP1R7 SUMO3
PPP1R7 COX6B1
PPP1R7 RHD
PPP1R7 SURF1
CR2 MKI67
CR2 SON
CR2 TDGF1
CR2 NR0B1
CR2 AFM
CR2 NELL2
CR2 RIT2
CR2 KCNJ1
SUMO1 ARL1
SUMO1 R3HDM1
SUMO1 DPM1
SUMO1 SMAD5
SUMO1 CEBPZ
SUMO1 NR0B1
SUMO1 AMELY
SUMO1 AUH
SUMO1 CD69
SUMO1 CAMLG
SUMO1 SNRNP27
SUMO1 ILF3
SUMO1 COX7C
SUMO1 NARS
SUMO1 EIF3E
SUMO1 OAS2
SUMO1 POLR2K
SUMO1 HSP90AA1
SUMO1 AFM
SUMO1 NDUFA12
SUMO1 BAG1
SUMO1 LOC1720
SUMO1 PPP3CB
SUMO1 CAPZA1
SUMO1 TRA2A
SUMO1 IFI44L
SUMO1 E2F5
SUMO1 SPCS2
SUMO1 TFAM
SUMO1 RGS1
SUMO1 BRD2
SUMO1 PARK7
SUMO1 PUM1
SUMO1 TTC35
SUMO1 TAF7
SUMO1 HMGB2
SUMO1 CASP3
SUMO1 MPHOSPH6
SUMO1 SNRPF
SUMO1 VAV1
SUMO1 CD1C
SUMO1 DDX18
SUMO1 RAP1A
SUMO1 CD3D
SUMO1 SSB
NR6A1 TYRP1
NR6A1 IFNA1
NR6A1 NR0B1
NR6A1 RIT2
NR6A1 ELF1
NR6A1 TDGF1
MLH1 CREB1
MLH1 YWHAE
MLH1 CALR
MLH1 TSN
MLH1 TALDO1
MLH1 TRIM26
MLH1 RRP1B
MLH1 PPP3CB
TP53BP2 ITGA7
TP53BP2 IFITM2
TP53BP2 TAC1
TP53BP2 PTGDS
TP53BP2 BTN2A1
TP53BP2 SNRPD2
TP53BP2 IGFBP4
UBXN4 BIRC2
UBXN4 NIPA2
UBXN4 NNMT
UBXN4 DARS
UBXN4 SLC20A1
UBXN4 EED
UBXN4 PARK7
UBXN4 MGAT1
SLC7A5 TMED10
SLC7A5 FUS
SLC7A5 R3HDM1
SLC7A5 SPCS2
SLC7A5 ABL1
SLC7A5 YWHAB
SLC7A5 PRMT1
SLC7A5 NARS
FEZ2 TMED10
FEZ2 IFI44L
FEZ2 AFM
FEZ2 TATDN2
FEZ2 GTF2E1
FEZ2 EMG1
SNRPG TXNRD1
SNRPG SNRPF
SNRPG PSMC1
SNRPG PSMA6
IKZF1 EIF4B
IKZF1 SYK
IKZF1 OAS1
IKZF1 IQGAP1
IKZF1 CTDSP2
IKZF1 ZRSR2
IKZF1 TCF3
IKZF1 ZFP36L1
IKZF1 ECH1
IKZF1 LOC729602
IKZF1 RPL13
CD72 HADHA
CD72 ATP5G2
CD72 ATP1B3
CD72 SPCS2
HLA-DRB1 CD74
HLA-DRB1 MC5R
HLA-DRB1 CLUL1
HLA-DRB1 RPL18A
HLA-DRB1 CYBA
LGALS3 HSP90AA1
LGALS3 JUNB
LGALS3 MT1A
LGALS3 IGHM
LGALS3 CST2
LTF AFM
LTF TDGF1
LTF NR0B1
LTF GRIK3
LTF RIT2
LTF KDR
LTF DGCR11
COX6B1 RPS26
COX6B1 PSMB9
COX6B1 PSME2
COX6B1 DTYMK
COX6B1 PSMC1
COX6B1 XRCC6
COX6B1 ABI2
COX6B1 SNRPF
COX6B1 QARS
COX6B1 PTGDS
COX6B1 EMG1
COX6B1 COX7C
COX6B1 GRSF1
COX6B1 TMSB10
COX6B1 COX8A
ARL4D MATN1
ARL4D ACOX2
ARL4D ST3GAL4
ARL4D RPS4Y1
ARL4D CENPA
ARL4D RPA3
ARL4D LUZP2
ARL4D TDGF1
ARL4D NR0B1
ARL4D CTSH
ARL4D TSN
ARL4D RIT2
ARL4D LAMB2
ARL4D UQCRC2
ARL4D NEK2
ARL4D FAS
NDUFA4L2 TXNRD1
NDUFA4L2 OAS2
NDUFA4L2 RARS
NDUFA4L2 IFI44L
NDUFA4L2 UQCRH
NDUFA4L2 ILF2
NDUFA4L2 CDK4
DES CKM
DES ACTA1
DES TTN
DES FOXO4
DES LGALS3BP
DES RAD23A
DES TNNC1
DES ATP5G2
DES NINJ1
DES MYL1
ABCG1 COL16A1
ABCG1 PCOLCE
ABCG1 SSB
BCL7B SLC25A3
BCL7B CDK4
CTDSP2 DPYSL3
CTDSP2 NID2
CTDSP2 ARSD
CTDSP2 GADD45A
CTDSP2 MYL3
CTDSP2 TCF3
CTDSP2 EIF3F
CTDSP2 TAF10
CTDSP2 ECH1
CTDSP2 AUH
CTDSP2 EFR3A
CTDSP2 YWHAH
R3HDM1 SFRS4
R3HDM1 GGA3
R3HDM1 IFI44L
R3HDM1 PSMC1
R3HDM1 TCF3
R3HDM1 HNRNPU
R3HDM1 BRCA2
R3HDM1 PABPC1
R3HDM1 CNR1
R3HDM1 KPNB1
R3HDM1 RRP1B
R3HDM1 SP110
R3HDM1 OAS2
CREB1 IFNA1
CREB1 ACOX2
CREB1 RPS7
CREB1 RAE1
CREB1 TYRP1
CREB1 NR0B1
CREB1 CTSH
CREB1 RAD23A
CREB1 RIT2
CREB1 TDGF1
CREB1 TRIM26
CREB1 ERBB3
SDHB PLEK
CDKL1 ZFP36L1
SARS LARP4B
SARS ANXA5
SARS SSR1
SARS GYPB
SARS GPS1
SARS ERBB3
SARS SEMA3C
SARS CD1C
SARS NFKB1
SARS CD27
IGHM CCNE1
IGHM CCNA2
IGHM PPP3CA
IGHM RAE1
IGHM LOC91316
IGHM SUPT5H
IGHM ZNF91
IGHM IRF4
IGHM PRKAR2B
PTGIR ATP6AP1
PTGIR FSCN1
RIT2 IFNA1
RIT2 CRK
RIT2 PABPC1
RIT2 ITGA7
RIT2 MGAT1
RIT2 PMAIP1
RIT2 RPL11
RIT2 DNASE1L3
RIT2 KIF2C
RIT2 GUCY1A2
RIT2 POLR3D
RIT2 FOXO4
RIT2 UCP3
RIT2 TTC35
RIT2 GMFB
RIT2 ADK
RIT2 RAB11A
RIT2 THOP1
RIT2 COL16A1
RIT2 SSX5
RIT2 BRD3
RIT2 ZFP36L2
RIT2 LUZP2
RIT2 NR0B1
RIT2 AMELY
RIT2 CXCL9
RIT2 CTSH
RIT2 NUP188
RIT2 TDGF1
RIT2 DLGAP5
RIT2 BRPF1
RIT2 MDM4
RIT2 PLG
RIT2 CDC20
RIT2 LAMB2
RIT2 CD3D
RIT2 ANXA5
RIT2 EIF2S1
RIT2 MTFR1
RIT2 XBP1
RIT2 PSG3
RIT2 NDUFB7
RIT2 IFNA8
RIT2 LMAN2
RIT2 GADD45A
RIT2 FBLN1
RIT2 EFNA3
RIT2 SCARF1
RIT2 RPS7
RIT2 QPCT
RIT2 DPYS
RIT2 GYPB
RIT2 PEX5
RIT2 ACTA2
RIT2 NDUFA12
RIT2 CD27
RIT2 CAPZA1
RIT2 SPG7
RIT2 ECH1
RIT2 EIF4A1
RIT2 IFI16
RIT2 RPL13
RIT2 MORC3
RIT2 CD3E
RIT2 LOC91316
RIT2 BTN2A1
RIT2 ARHGDIB
RIT2 SLC29A1
RIT2 GSPT1
RIT2 CD58
RIT2 BUD31
RIT2 ACSM3
RIT2 GATAD1
RIT2 MATN1
RIT2 HADHA
RIT2 CCND1
RIT2 SNRPC
RIT2 RPS4Y1
RIT2 ASMT
RIT2 CALM2
RIT2 ZRSR2
RIT2 TSNAX
RIT2 HTR2C
RIT2 ESPL1
RIT2 TXN2
RIT2 LOC1720
RIT2 DNM1L
RIT2 MAP2K4
RIT2 NOLC1
RIT2 PCCB
RIT2 PPFIA1
RIT2 CYP11B1
RIT2 GCHFR
RIT2 CD81
RIT2 KCNJ15
RIT2 LDHA
RIT2 ANK2
RIT2 FAS
RIT2 ETF1
RIT2 CFB
RIT2 ITGB5
RIT2 NEK2
RIT2 IQGAP1
RIT2 PTMA
RIT2 TYRP1
RIT2 EGR1
RIT2 MT1X
KDR HSF1
KDR ADIPOQ
KDR RRAD
KDR CD3D
KDR AFM
KDR BMI1
LRMP PSMD14
LRMP ILF3
LRMP ELF1
PSG3 MATN1
PSG3 ADK
PSG3 LUZP2
PSG3 DHRS2
PSG3 TDGF1
PSG3 NR0B1
PSG3 UCP3
PSG3 HTR2C
ARHGDIB RAB1A
ARHGDIB TMED10
ARHGDIB HDAC1
ARHGDIB GDI2
ARHGDIB PTMA
ARHGDIB CALM2
ARHGDIB CD74
ARHGDIB ISG20
ARHGDIB NR0B1
ARHGDIB CTSH
ARHGDIB MC5R
ARHGDIB PTGES3
ARHGDIB AFM
ARHGDIB DDOST
ARHGDIB SFTPA1B
ARHGDIB ARPC4
ARHGDIB MATN1
ARHGDIB TRA2A
ARHGDIB AKAP12
ARHGDIB TDGF1
ARHGDIB SGK1
ARHGDIB SPINK2
G0S2 SAA1
G0S2 CKM
G0S2 NR1H3
G0S2 TTN
G0S2 COL15A1
G0S2 ACTA1
G0S2 GRB10
G0S2 F13A1
G0S2 AFM
G0S2 TNNC1
G0S2 FHL1
G0S2 MYL1
G0S2 CST2
RPL11 PPFIA1
RPL11 TDGF1
RPL11 NR0B1
LIMK2 NR1H3
LIMK2 SMC1A
LIMK2 CALR
LIMK2 U2AF1
LIMK2 CD46
LIMK2 KIF2C
SLC29A1 NR0B1
SLC29A1 CTSH
SLC29A1 MATN1
SLC29A1 LUZP2
SLC29A1 TDGF1
GLO1 NEK2
GLO1 MAPRE1
GLO1 RARS
GLO1 H2AFZ
GLO1 RANBP1
GLO1 RPS4Y1
GLO1 CCT8
SPINK2 NR1H3
SPINK2 CSTB
SPINK2 LRBA
EYA2 CSTB
XRCC5 TUFM
XRCC5 MAPRE1
XRCC5 CALR
XRCC5 NIPA2
XRCC5 GATAD1
XRCC5 XBP1
GABPB1 GRIK2
GABPB1 GPR21
GABPB1 SLC12A2
GABPB1 LRP2
GABPB1 ASMT
GABPB1 SMAD5
GABPB1 MKRN3
GABPB1 TAC1
GABPB1 ACP1
GABPB1 NOVA1
GABPB1 RPE65
SYK BRD2
SYK EFNA3
SYK HNRNPF
SYK EIF4A2
SYK E2F5
SYK HDAC1
SYK AFM
SYK RHOH
SYK AUH
SYK BIRC3
SYK PABPC1
SYK AKAP12
SYK MAP2K4
CDKN2A TMED10
CDKN2A ATP1B3
S100A1 TMED10
S100A1 CKM
S100A1 ACTA1
S100A1 FAM3A
S100A1 TTN
S100A1 MYL2
S100A1 ACSM3
S100A1 ATP5D
S100A1 ATP6AP1
S100A1 MYL1
S100A1 TNNC1
S100A1 MT1A
S100A1 MB
S100A1 CCR5
S100A1 FHL1
S100A1 C1QB
S100A1 MYL6B
S100A1 MYL3
S100A1 IL32
PDE4B CD27
PDE4B IK
RHEB TUBA1A
RHEB CD46
RHEB ADSS
RHEB SUMO3
RHEB SSR2
RHEB DUSP5
GLRX ARL1
GLRX IFI30
GLRX GTF2A2
USP6NL ELF1
RARB HCK
RARB BST2
RARB LYL1
RARB FUT6
RARB HLA-F
RARB GZMH
RARB PTGER3
BUD31 EIF2S1
BUD31 NR0B1
BUD31 CCND1
BUD31 TDGF1
IRF1 MPP1
IRF1 CXCL9
IRF1 GSN
IRF1 CDC20
IRF1 TNFAIP2
IRF1 ACSM3
IRF1 AFM
IRF1 SSX5
IRF1 LPIN1
IRF1 IGFBP4
PRKAR2B CTSH
PRKAR2B CTNNB1
PRKAR2B STIP1
PRKAR2B BMI1
PRKAR2B PHC2
EED UBE2A
EED YWHAE
EED NIPA2
EED IL2RG
EED ARL1
EED NONO
EED SPCS2
EED CAMLG
EED RRP1B
EED HSPE1
ACSM3 MATN1
ACSM3 FUT6
ACSM3 GCKR
ACSM3 TDGF1
ACSM3 CRK
ACSM3 NR0B1
ACSM3 MAPRE1
ACSM3 SSB
ACSM3 BCL2A1
ACSM3 GMFB
ACSM3 DNM1L
ACSM3 RPL13
ADIPOQ MKI67
ADIPOQ EIF4A2
ADIPOQ MC5R
ADIPOQ AFM
ADIPOQ NDUFA12
ADIPOQ NEK2
PPP1R11 TMED10
PPP1R11 TUBA1A
PPP1R11 CD81
PPP1R11 BST2
PPP1R11 ST3GAL4
PPP1R11 BAT1
PPP1R11 BAT3
PPP1R11 MAPRE2
TAC1 MKRN3
TAC1 GPR21
TAC1 AOC3
TAC1 LRP2
TAC1 RPE65
TAC1 NOVA1
KIAA0174 IFI44L
KIAA0174 BIRC3
KIAA0174 UQCRC1
KIAA0174 AFM
KIAA0174 KLHDC10
KIAA0174 C16orf35
KIAA0174 CAMLG
KIAA0174 AIM1
KIAA0174 EPS15
KIAA0174 MKNK1
COX7C PFDN5
COX7C LRP2
COX7C RAE1
COX7C TFAM
COX7C LOC1720
COX7C SURF1
TKT TCF19
TKT IFI44L
TKT SNAPC1
RPL38 FTL
RPL38 ACTC1
RPL38 RPL12
RPL38 RPS27
RPL38 CYBA
RPL38 RPSAP12
RPL38 SNRPD2
MSH6 BRD2
MSH6 SMAD5
MSH6 TRIM26
MSH6 SMAD3
MSH6 PPP3CA
PMS2L5 KIAA0226
PMS2L5 TNIP1
PMS2L5 GTF2E1
PMS2L5 QPCT
LBR TMED10
TOMM20 ETF1
TOMM20 BTG2
TOMM20 IFI44L
TOMM20 TSN
TOMM20 AFM
TOMM20 EIF3F
TOMM20 F13A1
TOMM20 EMG1
TOMM20 MOBKL1B
TOMM20 ILF3
TOMM20 SSR2
TOMM20 LOC339290
TOMM20 TAX1BP1
IFNA8 GCKR
IFNA8 TLR1
IFNA8 SCARF1
IFNA8 LUZP2
IFNA8 DHRS2
IFNA8 TDGF1
IFNA8 NR0B1
IFNA8 GALNT3
IFNA8 KCNJ15
IFNA8 HTR2C
IFNA8 MAP2K4
COL4A1 SPARC
COL4A1 GLB1
COL4A1 GSN
COL4A1 SERPINE1
ANP32A FAS
ANP32A AFM
ANP32A SGK1
ANP32A DNASE1L3
ANP32A SSR1
ANP32A CD83
RPS15A RPS3A
CLEC2B CTSC
CLEC2B ATP5G2
CLEC2B DNASE1L3
CLEC2B ASAH1
CLEC2B DTYMK
CFLAR PSMC1
HLA-DOB BRD2
HLA-DOB NUP188
HLA-DOB CNR1
HLA-DOB MYL3
FABP5L7 GLDC
FABP5L7 RARS
FABP5L7 HSPE1
FABP5L7 MANF
GPR21 GRIK2
GPR21 SLC12A2
GPR21 AOC3
GPR21 RPE65
GPR21 SGCD
GPR21 VSNL1
GPR21 ACP1
GPR21 MKRN3
GPR21 KCNJ1
IFITM2 RENBP
IFITM2 CYBA
IFITM2 EFNA3
IFITM2 CD69
IFITM2 SCAP
NKG7 CKM
NKG7 ACTA1
NKG7 TTN
NKG7 GZMH
NKG7 TNFAIP2
NKG7 CST2
NKG7 H19
NKG7 TNNC1
NKG7 C1QB
NKG7 MYL1
NKG7 CCR5
CTSC RAB1A
CTSC HERC2P3
CTSC ENPP2
CTSC LCP2
CTSC TM9SF2
CTSC IL32
ARSD C9
ARSD SNRNP27
MKNK1 PRKCI
MKNK1 TATDN2
MKNK1 AFM
PLA2G2A MAGEA5
PLA2G2A MFAP5
CALM2 RENBP
CALM2 POLR2K
CALM2 NR0B1
CALM2 PLG
CALM2 PTMA
CALM2 TLR1
CALM2 RPL29
CALM2 TDGF1
CALM2 ST3GAL4
CALM2 AFM
CALM2 RHOH
CALM2 GATM
CALM2 SNRNP27
CALM2 UQCRC2
CALM2 IK
COL15A1 COL3A1
COL15A1 SAA1
COL15A1 PCOLCE
COL15A1 THBS2
COL15A1 MT1A
COL15A1 ADRM1
IL16 XRCC6
IL16 NIPA2
IL16 TNIP1
IL16 ARHGAP25
SRP14 SNRPF
SRP14 RARS
SRP14 PSMA6
SDC4 ASAH1
SDC4 SLC20A1
SDC4 AFM
SDC4 TNFAIP2
ZRSR2 SHC1
ZRSR2 GGA3
ZRSR2 CFB
ZRSR2 ZFP36L2
ZRSR2 ZFP36
ZRSR2 IL2RG
ZRSR2 TDGF1
ZRSR2 NR0B1
ZRSR2 BRD3
ZRSR2 LOC339290
TNFAIP2 HCK
TNFAIP2 LGALS3BP
TNFAIP2 F13A1
TNFAIP2 NR1H3
TNFAIP2 C1S
TNFAIP2 PPAP2B
TNFAIP2 AFM
TNFAIP2 MGAT1
TNFAIP2 CCR5
BCL2 MORC3
BCL2 ELMO1
BCL2 IFI44L
PTGES3 SQLE
PTGES3 ENPP2
PTGES3 GDI2
PTGES3 TRA2A
PTGES3 SGK1
PTGES3 RHOH
PTGES3 ADSS
PTGES3 TMED9
PTGES3 PSMB8
PTGES3 TFRC
H19 SAA1
H19 ITGA7
H19 THBS2
H19 PABPC1
H19 TUBB3
H19 C1R
H19 NR1H3
H19 NNMT
H19 ACTA2
H19 MFGE8
H19 TCF3
H19 HK1
H19 PCOLCE
H19 BRPF1
H19 CSTB
H19 CKM
H19 MYL1
H19 TUBA1A
H19 ACTA1
H19 FSCN1
H19 COL4A2
H19 RAD23A
H19 PDXK
H19 ADRM1
H19 TNNC1
H19 MYBPC2
H19 TTN
H19 HSPA1A
H19 RBM6
H19 LYL1
H19 MYL6B
LRP2 VSNL1
LRP2 SMAD5
LRP2 NAP1L1
LRP2 NOVA1
HTR2C MATN1
HTR2C ANK2
HTR2C FUT6
HTR2C GYPB
HTR2C MTFR1
HTR2C IQGAP1
HTR2C KIF2C
HTR2C UQCRC1
HTR2C DHRS2
HTR2C TDGF1
HTR2C LUZP2
HTR2C NR0B1
HTR2C GALNT3
HTR2C UCP3
HTR2C BTG3
HTR2C DAZL
GATAD1 MORC3
GATAD1 MATN1
GATAD1 KIAA0226
GATAD1 MTFR1
GATAD1 RAB11A
GATAD1 CD58
GATAD1 NIPA2
GATAD1 NUP188
GATAD1 NR0B1
GATAD1 AFM
GATAD1 SLC25A4
GATAD1 TDGF1
GATAD1 GMFB
GATAD1 TTC35
PSMB8 SSR1
PSMB8 BIRC2
PSMB8 PSMB9
PSMB8 BST2
PSMB8 GTF2A2
PSMB8 CYBA
PSMB8 COL16A1
PSMB8 UQCRC2
PSMB8 CD3D
PRKACA DPYSL3
PRKACA TUBA1A
PRKACA SHC1
PRKACA C1R
PRKACA PDGFA
PRKACA ATP6AP1
PRKACA ABI2
PRKACA MAN2B1
PRKACA RAD23A
PRKACA HK1
PRKACA CHERP
YWHAH ITGB5
YWHAH OAS1
YWHAH DTYMK
YWHAH IER2
YWHAH STS
YWHAH RAE1
YWHAH MAP1A
YWHAH KRT1
RRP1B IFI44L
TXN2 NONO
TXN2 LOC100131892
TXN2 BST2
TXN2 MANF
TXN2 GPS1
TXN2 TDGF1
TXN2 NR0B1
TXN2 RAC2
TXN2 UCP3
UQCRH SSR2
UQCRH RARS
UQCRH SPCS2
UQCRH SNRPF
UQCRH SMAD2
UQCRH NEK2
UQCRH HMGB2
LOC339290 AFM
DNM1L CRK
DNM1L NR0B1
DNM1L MCM2
DNM1L TDGF1
DNM1L BET1
DUSP5 ZBTB17
DUSP5 SYMPK
DUSP5 GRIA3
DUSP5 ASAH1
DUSP5 ARCN1
ELF4 ATP6AP1
ELF4 RHOG
ELF4 PHC2
ELF4 IFI44L
SHC1 RHOG
SHC1 CD81
SHC1 TNIP1
SHC1 SF3B2
SHC1 PRMT2
SHC1 PLEK
SHC1 IER2
SHC1 FOXO4
SHC1 AFM
SHC1 HNRNPU
SHC1 C16orf35
SHC1 C1R
SHC1 HSP90AA1
SHC1 ITGA7
SHC1 GUSB
AIMP1 PSMD14
AIMP1 MAPRE1
AIMP1 TSN
AIMP1 CD24
AIMP1 GTF2A2
AIMP1 UQCRC2
AIMP1 EIF3E
MATN1 EFNA3
MATN1 GSPT1
MATN1 NUP188
MATN1 CD58
MATN1 CHD4
MATN1 SCARF1
MATN1 LUZP2
MATN1 CRK
MATN1 AMELY
MATN1 QPCT
MATN1 DPYS
MATN1 IFI16
MATN1 PMAIP1
MATN1 CTSH
MATN1 ASMT
MATN1 TDGF1
MATN1 TSNAX
MATN1 MDM4
MATN1 PLG
MATN1 GUCY1A2
MATN1 POLR3D
MATN1 CD3E
MATN1 PPFIA1
MATN1 CYP11B1
MATN1 FOXO4
MATN1 KCNJ15
MATN1 UCP3
MATN1 LAMB2
MATN1 ANK2
MATN1 GMFB
MATN1 CFB
MATN1 NR0B1
MATN1 ITGB5
MATN1 ADK
MATN1 TTC35
MATN1 MTFR1
MATN1 PTMA
MATN1 RAB11A
MATN1 LOC91316
MATN1 TYRP1
MATN1 BTN2A1
MATN1 DLGAP5
MATN1 NEK2
UCP2 BRD2
UCP2 SMC1A
UCP2 GGA3
UCP2 CYP51A1
UCP2 PRKCI
UCP2 FOSB
UCP2 TATDN2
UCP2 RAE1
UCP2 ABI2
UCP2 MTA1
UCP2 STS
UCP2 CHERP
NOLC1 PUM1
NOLC1 CHD4
NOLC1 ACLY
NOLC1 TDGF1
NOLC1 NR0B1
NOLC1 XRCC6
NOLC1 HNRNPU
CD46 MORC3
CD46 SON
CD46 BIRC2
CD46 HLA-DPB1
CD46 BSG
CD46 AFM
CD46 CEBPZ
CD46 BIRC3
CD46 EPS15
CD46 LRBA
CD46 SSR2
CD46 DGCR11
CD46 IFI44L
SFRS4 HSF1
SFRS4 HADHA
SFRS4 ANXA5
SFRS4 SF3B2
SFRS4 FUS
SFRS4 HCFC1
SFRS4 IFI44L
SFRS4 NAP1L1
SFRS4 BAT1
SFRS4 EPS15
SFRS4 ILF3
SFRS4 GUSB
SFRS4 CHERP
TOP3A BRD2
TOP3A CFDP1
TOP3A RAE1
TLR1 DPM1
TLR1 AFM
TLR1 FRMPD4
TLR1 DGCR11
TLR1 MOBKL1B
TLR1 RANBP2
TLR1 LOC91316
PCCB ATP1B3
PCCB TDGF1
PCCB NR0B1
PCCB NARS
PPFIA1 CXCL9
PPFIA1 LOC729602
PPFIA1 DHRS2
PPFIA1 TDGF1
PPFIA1 NR0B1
PPFIA1 SH3GL1
PPFIA1 CTNNB1
PPFIA1 UCP3
PPFIA1 LDHA
PPFIA1 GYPB
STARD3 FBLN1
CYP11B1 NR0B1
CYP11B1 TDGF1
EBNA1BP2 PARK7
EBNA1BP2 TUFM
EBNA1BP2 TSN
EBNA1BP2 RARS
EBNA1BP2 HSPE1
CTLA4 WARS
SGCD BRD2
SGCD SLC12A2
SGCD SYMPK
SGCD ACTA2
SGCD RRAD
SGCD MBOAT7
SGCD ADRM1
EIF2S1 NR0B1
EIF2S1 EIF4A1
EIF2S1 SPG7
EIF2S1 EBP
EIF2S1 THOP1
EIF2S1 TDGF1
EIF2S1 CTNNA2
CYBA ATP6V0D1
CYBA AFM
CYBA ID2B
CYBA MAPRE1
CYBA RAC2
CYBA PSME1
CYBA RGS1
CYBA RPL13
VBP1 MAPRE1
VBP1 CTNNA2
VBP1 NONO
VBP1 UBE2A
KCNJ15 NR0B1
KCNJ15 ZFP36
KCNJ15 EFNA3
KCNJ15 TSNAX
KCNJ15 GCKR
KCNJ15 GUCY1A2
KCNJ15 PLG
KCNJ15 TDGF1
TFAM RPS27
TFAM TMED10
TFAM PSMC1
TFAM ZNHIT3
NID2 PABPC1
TNIP1 FGFR1
TNIP1 TUBA1A
TNIP1 NONO
TNIP1 SF3B2
TNIP1 BIRC2
TNIP1 SCAP
TNIP1 BIRC3
TNIP1 RPS4Y1
TNIP1 EZR
TNIP1 LOC100131311
TNIP1 NAP1L1
TNIP1 XRCC6
TNIP1 MMP12
TNIP1 ABI2
TNIP1 HNRNPU
TNIP1 EIF3F
TNIP1 TALDO1
TNIP1 PSMC1
TNIP1 PSME1
TNIP1 HK1
TNIP1 AIM1
TNIP1 SUPT5H
TNIP1 CAST
TNIP1 EPS15
TNIP1 ITGA7
TNIP1 ADRM1
TNIP1 MYL3
TNIP1 ACLY
TNIP1 ACTC1
TNIP1 TCF3
TNIP1 SURF1
TNIP1 CHERP
TNIP1 LRRC32
SNRPD2 HLA-DPB1
SNRPD2 HDAC2
SNRPD2 ACTC1
SNRPD2 RPL12
SNRPD2 PARK7
SNRPD2 RPS6
SNRPD2 COX8A
MOBKL1B MAP1A
MOBKL1B MAPRE1
MOBKL1B CLUL1
MOBKL1B DARS
MOBKL1B SYT11
MOBKL1B GLB1
MOBKL1B CEBPZ
MOBKL1B SPCS2
MOBKL1B AFM
MOBKL1B COMMD1
MOBKL1B ECH1
MOBKL1B SLC23A2
MOBKL1B EPS15
MOBKL1B ELMO1
MOBKL1B RAP1A
MOBKL1B FAS
MOBKL1B SURF1
MOBKL1B MAN2A1
MTHFD2 RARS
MTHFD2 CCNA2
MTHFD2 MPHOSPH6
MTHFD2 PSMC1
MTHFD2 GTF2A2
MTHFD2 TSN
MTHFD2 PRDX3
MTHFD2 LDHA
MTHFD2 TXNRD1
MTHFD2 TFRC
MTHFD2 BCL2A1
MTHFD2 CCT8
ADRM1 CCNE1
ADRM1 BST2
ADRM1 PSME2
ADRM1 TUBB3
ADRM1 TRIB1
ADRM1 LOC91316
ADRM1 ATP5D
ADRM1 HARS
ADRM1 THOP1
ADRM1 HRAS
ADRM1 POLD2
ADRM1 DDT
ADRM1 ACTC1
ADRM1 TUBB
ADRM1 BOP1
H2AFX MKI67
H2AFX MT1A
H2AFX IRF4
H2AFX EIF4A1
H2AFX VASP
AUH RRAGA
AUH PSMB9
AUH CKM
AUH ACTA1
AUH TTN
AUH ECH1
AUH FAM190B
AUH TNNC1
AUH MYL1
EDEM1 ELF1
EDEM1 E2F5
BRD2 CBLB
BRD2 SMAD5
BRD2 LOC100131311
BRD2 RB1
BRD2 CTNNB1
BRD2 ZFP36L1
BRD2 MAP3K4
BRD2 FOXO1
BRD2 CD81
BRD2 RPS4Y1
BRD2 AFM
BRD2 TSNAX
BRD2 KPNB1
BRD2 CHERP
BRD2 EZR
BRD2 PRKCI
BRD2 RAE1
BRD2 ADSS
BRD2 GGA3
BRD2 BAT1
BRD2 PABPC1
BRD2 ZNF638
BRD2 BTG3
BRD2 CFB
BRD2 CD180
BRD2 HNRNPF
BRD2 PPP3CA
BRD2 MBOAT7
BRD2 ZNF91
BRD2 TRIM26
SIRPA ADM
SIRPA ITGB5
SIRPA LGALS1
SIRPA IQGAP1
SIRPA BSG
SIRPA F13A1
SIRPA JUNB
SIRPA CD14
SIRPA SSB
CCNE1 CCNF
CCNE1 PSME1
ACOX2 ADK
ACOX2 GYPB
ACOX2 PLG
ACOX2 C9
ACOX2 KIF2C
ACOX2 LUZP2
ACOX2 C1S
ACOX2 UCP3
ACOX2 IFI16
ACOX2 ANK2
CD48 GRIK3
CD48 AFM
CD48 SSR2
GGA3 MAP3K4
GGA3 CYTH1
GGA3 IFI44L
RAP1A UQCRC2
RAP1A SPCS2
RAP1A CTGF
RAP1A AFM
RAP1A BIRC3
RAP1A GTF2A2
OAS1 STIP1
OAS1 XBP1
OAS1 CD7
OAS1 CAST
OAS1 MT1P2
OAS1 MGAT1
OAS1 TNFAIP3
OAS1 IL32
WARS HCK
WARS CXCL9
WARS CD7
WARS ATP6AP1
WARS MAGEA5
WARS MT1A
WARS PLD3
WARS C1QB
TRAM2 AFM
TRAM2 IER2
TRAM2 SCAP
TRAM2 FDPS
TRAM2 CHERP
RB1 GUCY1A2
RB1 IL2RG
RB1 C7
RB1 PSME1
RB1 SFTPA1B
RB1 LOC1720
PSME2 CTNNA2
PSME2 CXCL9
PSME2 GRSF1
PSME2 ETF1
PSME2 BST2
PSME2 UQCRC1
PSME2 MYD88
PSME2 PSMC1
PSME2 CALR
PSME2 ANK2
PSME2 NR1I3
HINT1 H2AFZ
HINT1 SMAD2
IQGAP1 TMED10
IQGAP1 SON
IQGAP1 CD81
IQGAP1 HADHA
IQGAP1 PLEK
IQGAP1 SLC20A1
IQGAP1 TDGF1
IQGAP1 NR0B1
IQGAP1 YAP1
IQGAP1 PSME1
IQGAP1 SERINC3
IQGAP1 BRCA2
IQGAP1 ZNF638
IQGAP1 RANBP2
IQGAP1 LOC729602
IQGAP1 DGCR11
IQGAP1 IFI44L
IQGAP1 TNFAIP3
IQGAP1 DAZL
AOC3 MBOAT7
AOC3 VSNL1
UQCRC1 AARS
UQCRC1 RAD23A
UQCRC1 EXOSC7
UQCRC1 YWHAE
UQCRC1 LOC100131311
UQCRC1 XRCC6
UQCRC1 U2AF1
UQCRC1 PSME1
UQCRC1 TUBB3
UQCRC1 CTNNB1
UQCRC1 MCM3
PTMA NR0B1
PTMA RENBP
PTMA CAPZA1
PTMA P2RY2
PTMA RARS
PTMA GRB10
PTMA TDGF1
PTMA PARK7
PTMA CTSH
PTMA SPCS2
PTMA RPL9
PTMA VAV1
PTMA ECH1
ATP1B3 RARS
ATP1B3 HSPE1
ATP1B3 NASP
SYT11 BMI1
SYT11 HCFC1
SYT11 C7
SYT11 AFM
MYD88 SF3B2
MYD88 IFI44L
MYD88 PARK7
MYD88 PSME1
MYD88 EIF4A1
MYD88 IFI16
MYD88 MGAT1
MYD88 SSB
MYD88 MCM3
PCOLCE HSF1
PCOLCE DPYSL3
PCOLCE TTN
PCOLCE LGALS3BP
PCOLCE ITGB5
PCOLCE SAA1
PCOLCE ITGA7
PCOLCE ZFP36L2
PCOLCE LAMB1
PCOLCE ACTA1
PCOLCE ZFP36
PCOLCE NNMT
PCOLCE SLC20A1
PCOLCE CKM
PCOLCE HSPA1A
PCOLCE THBS2
PCOLCE CST2
PCOLCE TCF3
PCOLCE CST3
PCOLCE GSN
PCOLCE C1R
PCOLCE MB
PCOLCE TNNC1
PCOLCE MYL1
PCOLCE EEF1A2
PCOLCE MYL3
PCOLCE IGFBP4
GTF2E1 ATP6AP1
GTF2E1 SSR2
ISG20 XBP1
ISG20 LOC729602
ISG20 BAG1
ITK TMED10
ITK CX3CR1
ITK CAPG
ITK ACTA1
ITK TAF7
ITK TTN
ITK CKM
ITK BCL6
ITK MYL2
ITK AFM
ITK ARPC4
ITK FAM190B
ITK PTGDS
ITK TNNC1
ITK MYL1
ITK IL32
EGR1 CKM
EGR1 ACTA1
EGR1 TTN
EGR1 IER2
EGR1 TDGF1
EGR1 CST2
EGR1 MYL2
EGR1 NR0B1
EGR1 BAT1
EGR1 TNNC1
EGR1 MYL1
PI4KA SON
PI4KA ARCN1
PI4KA BIRC2
PI4KA TNFAIP3
PI4KA KIAA0247
SNRPF CSTB
SNRPF CYP51A1
SNRPF HMGB2
SNRPF MPHOSPH6
SNRPF NAP1L1
SNRPF CDK4
RHAG C9
LPL ARPC4
LPL GAS1
UFD1L SURF1
UFD1L SPCS2
UFD1L LOC100131311
UFD1L PSMC1
UFD1L LMAN2
UFD1L MANF
TRIM26 IER2
TRIM26 RAD23A
TRIM26 CASC3
TRIM26 TUBB3
HBA2 SAA1
HBA2 ITGA7
HBA2 CKM
HBA2 ACTA1
HBA2 TTN
HBA2 TNNC1
HBA2 FHL1
HBA2 MYL1
KCNJ1 BST2
KCNJ1 MKRN3
KCNJ1 SMAD3
KCNJ1 TRA2A
KCNJ1 ACP1
KCNJ1 EFR3A
KCNJ1 SLC12A2
KCNJ1 YWHAB
IFNA1 GADD45A
IFNA1 HNRNPF
IFNA1 TDGF1
IFNA1 CD7
IFNA1 TYRP1
IFNA1 NR0B1
IFNA1 MAGEA5
IFNA1 TALDO1
IFNA1 PTGDS
IFNA1 NEK2
SLC25A4 SNRPE
SLC25A4 CKM
SLC25A4 ACTA1
SLC25A4 TTN
SLC25A4 CDK4
SLC25A4 MB
SLC25A4 TNNC1
SLC25A4 MYL1
RPL8 RPL18A
RPL8 RPL12
KIAA0247 GLIPR1
KIAA0247 IFI44L
KIAA0247 AKAP12
KIAA0247 NASP
KIAA0247 AFM
KIAA0247 RNF103
KIAA0247 JUNB
KIAA0247 LOC729602
PFDN5 TAF10
ITGA7 NR0B1
ITGA7 SAA1
ITGA7 CKM
ITGA7 ACTA1
ITGA7 GRIA3
ITGA7 TTN
ITGA7 TDGF1
ITGA7 TCF3
ITGA7 BTN2A1
ITGA7 CD3D
ITGA7 TNNC1
ITGA7 FHL1
ITGA7 MYL1
BST2 PSMB9
BST2 ZFP36L2
BST2 NDUFB7
BST2 IFI44L
BST2 PSMA6
BST2 UQCRC2
BST2 ZNF280A
TP53 RENBP
TP53 IFI44L
TP53 CHERP
LIMK1 BRPF1
LIMK1 CCND1
LIMK1 RAD23A
LIMK1 HK1
LIMK1 AP2S1
LIMK1 PDXK
RPE65 MKRN3
RPE65 VSNL1
RPE65 SYMPK
RPE65 P2RY2
RPE65 NOVA1
RARS PCK2
RARS ODC1
RARS HSPE1
RARS CAPZA1
RARS PSMC1
RARS GTF2A2
RARS TSN
RARS GMFB
RARS TALDO1
RARS MCM3
RARS EIF5
RARS MAPK6
RARS SSX5
RARS TUFM
RARS LDHA
RARS TXNRD1
RARS SSR2
RPA3 RENBP
RPA3 CENPA
THBS2 MFAP5
THBS2 COL3A1
THBS2 SAA1
THBS2 DPYSL3
THBS2 ACTA1
THBS2 EEF1A2
THBS2 NNMT
THBS2 TTN
THBS2 CKM
THBS2 MBOAT7
THBS2 CST2
THBS2 TNNC1
THBS2 MYL1
MYL2 ITGB5
MYL2 CKM
MYL2 ACTA1
MYL2 EEF1A2
MYL2 TTN
MYL2 DPYSL2
MYL2 TNNC1
MYL2 MB
MYL2 FHL1
MYL2 MYL1
MYL2 MYL3
XRCC6 AARS
XRCC6 KIAA0226
XRCC6 EXOSC7
XRCC6 IER2
XRCC6 FUS
XRCC6 RAE1
XRCC6 NASP
XRCC6 AMELY
XRCC6 HNRNPU
XRCC6 RAD23A
XRCC6 DDT
XRCC6 GRSF1
XRCC6 ATIC
MMP12 SYMPK
MMP12 SOD2
TSN ODC1
TSN MPP1
TSN SON
TSN RPA2
TSN HSPE1
TSN CD83
TSN IER2
TSN NIPA2
TSN IFI44L
TSN CD24
TSN PARK7
TSN SPCS2
TSN GRB10
TSN GYPC
TSN SSB
TSN VAMP7
TSN ILF3
TSN NUP205
TSN TXNRD1
TSN SMAD2
RHOH CTNNA2
RHOH P2RY2
RHOH EIF4A2
RHOH CD24
RHOH E2F5
RHOH AFM
RHOH CD69
RHOH BIRC3
RHOH UQCRC2
RHOH MAP2K4
DDOST TMED10
DDOST KIF2A
DDOST ST3GAL4
DDOST PMAIP1
DDOST AFM
DDOST RNASE6
DDOST PRKAR1A
TUBB3 IFI44L
TUBB3 MBOAT7
TUBB3 HK1
TUBB3 EMG1
TUBB3 DGKZ
TUBB3 NARS
TUBB3 CHERP
MAN2A1 AFM
MAN2A1 RAB1A
MAN2A1 PSMC1
MAN2A1 FRMPD4
MAN2A1 BCL2A1
EMG1 FAM3A
EMG1 RAE1
EMG1 ATP5D
EMG1 LRRC32
EMG1 LYL1
EMG1 QARS
ISG15 ADAR
ISG15 IFI44L
ISG15 CSTB
JUNB TMED10
JUNB SON
JUNB LCP2
JUNB NR1H3
JUNB CTSO
JUNB IER2
JUNB CST2
JUNB PTGDS
JUNB RGS1
JUNB FOXO4
JUNB C1R
JUNB FAS
JUNB SERPINB3
JUNB TAX1BP1
CD9 TTN
CD9 BIRC2
CD9 ACTA1
CD9 TNNC1
CD9 TXNRD1
CD9 CKM
CD9 MYL1
CD9 PRNP
MT1A THOP1
MT1A MT1P2
MT1A SOD2
MT1A YAP1
TCF19 NOVA1
TCF19 ZBTB17
TXNRD1 CTSH
TXNRD1 HSPE1
TXNRD1 MAPRE1
TXNRD1 NIPA2
TXNRD1 UBE2A
TXNRD1 LOC91316
TXNRD1 KARS
TXNRD1 NONO
TXNRD1 SPCS2
TXNRD1 DDX18
TXNRD1 SSB
TXNRD1 CDK4
TXNRD1 FDPS
CKAP4 MPP1
CKAP4 OAS2
CKAP4 ARPC4
CKAP4 PSMC1
CKAP4 BRD3
MGAT1 CCND1
MGAT1 MDM4
MGAT1 TDGF1
MGAT1 LOC91316
MGAT1 NR0B1
MGAT1 ATP6AP1
MGAT1 TCF3
MGAT1 ECH1
MGAT1 PSME1
MGAT1 IL15RA
MGAT1 TNFAIP3
MGAT1 MCM3
TMSB10 SF3B2
TMSB10 FAS
TMSB10 LOC100131311
TMSB10 COMMD1
EIF3E CEP57
EIF3E CNR1
EIF3E SRP72
EIF3E E2F5
M6PR HNRNPF
M6PR QPCT
M6PR LOC1720
M6PR ZNF280A
M6PR CALR
FBP1 NR1H3
FBP1 CSTB
FBP1 IFI30
FBP1 NARS
FBP1 CAPG
DDT RPS27
DDT SMAD3
SQLE FDPS
SQLE PSMD14
SQLE HMGB2
SQLE ILF2
PMAIP1 NR0B1
PMAIP1 KIF2A
PMAIP1 NEK2
PMAIP1 FAS
PMAIP1 TDGF1
CYP51A1 NAP1L1
CYP51A1 SMC1A
CYP51A1 HNRNPU
CYP51A1 SSRP1
CYP51A1 COX6C
CYP51A1 CKS1B
CYP51A1 MANF
CYP51A1 RAE1
RPS3A RPSAP12
UBL4A EFR3A
UBL4A AARS
UBL4A PSMC1
GRIA3 GALNT3
GRIA3 CTSO
GRIA3 CD58
GRIA3 SYMPK
GRIA3 ENG
GRIA3 DHRS2
GRIA3 P2RY2
GRIA3 YAP1
GRIA3 ASAH1
GRIA3 RHD
GRIA3 IL32
IL2RG CFB
IL2RG ZFP36
IL2RG SLC20A1
IL2RG CD1C
IL2RG TM9SF2
IL2RG CNR1
IL2RG ATP5G2
KYNU CTSH
KYNU TANK
KYNU GLB1
KYNU IFI44L
CST2 HSF1
CST2 DPYSL3
CST2 ITGB5
CST2 COL3A1
CST2 SAA1
CST2 ECH1
CST2 LGALS1
CST2 CTSK
CST2 ANXA11
CST2 NNMT
CST2 LRRC32
CST2 ACTA2
CST2 MFGE8
CST2 MAN2B1
CST2 PDXK
CST2 C1R
CST2 DCI
CST2 NINJ1
CST2 MYL6B
CST2 IGFBP4
RPS27 PEX5
RPS27 RPS7
RPS27 ARF6
RPS27 RPL12
RPS27 TATDN2
RPS27 AFM
RPS27 SSR2
RPS27 FAS
RPS27 RPL13
ABI2 TUBB
ABI2 TUBA1A
ABI2 MBOAT7
ABI2 RAD23A
ABI2 LYL1
ABI2 MCM3
GALNT3 SYMPK
GALNT3 TSNAX
GALNT3 ANK2
GALNT3 BRCA2
GMFB NR0B1
GMFB PSMB9
GMFB RAB11A
GMFB TDGF1
GMFB CRK
GMFB BET1
KRT1 RALY
KRT1 COX8A
TALDO1 CD81
TALDO1 LGALS1
TALDO1 MAPRE1
TALDO1 SYMPK
TALDO1 IFI30
TALDO1 SSR2
TALDO1 PSMC1
TALDO1 KARS
TALDO1 NONO
TALDO1 MAP2K4
TALDO1 PSMB9
PTGDS CTSO
PTGDS SSX5
PTGDS STIP1
PTGDS MMP9
PTGDS ENPP2
PTGDS EFNA3
PTGDS AFM
PTGDS GLB1
PTGDS C7
PTGDS C1S
PTGDS RRAD
PTGDS CD1C
PTGDS BIRC3
PTGDS CD6
YAP1 PCK2
YAP1 CTSO
YAP1 HERC2P3
YAP1 IER3
YAP1 SLC20A1
YAP1 PLG
YAP1 RPS4Y1
YAP1 CD3E
YAP1 COL4A2
YAP1 CDK9
YAP1 PPAP2B
YAP1 TSNAX
YAP1 TEP1
YAP1 UCP3
YAP1 SH3GL1
YAP1 ZFP36L1
YAP1 GYPB
YAP1 SUMO3
YAP1 DGKZ
YAP1 CEBPD
YAP1 CD6
YAP1 IL32
BAT3 HCFC1
BAT3 CHD4
BAT3 BAT1
BAT3 CHERP
EIF4A3 MAPRE1
EIF4A3 IFI44L
EIF4A3 GSPT1
EIF4A3 IK
EIF4A3 NASP
LRBA FOXO4
TNFAIP3 CD81
TNFAIP3 STIP1
TNFAIP3 CASP3
TNFAIP3 TMED9
TNFAIP3 ANXA5
TNFAIP3 IFI16
TNFAIP3 NR1I3
IL32 CD7
IL32 ID2B
IL32 LCP2
IL32 ZFP36
IL32 CST3
CHERP SON
CHERP PPAP2B
CHERP SCRN1
CHERP CHD4
CHERP CASC3
CHERP MBOAT7
CHERP PUM1
CHERP HNRNPU
CHERP MCM3
CHERP RHD
CHERP BAT1
CHERP ZNF91
CHERP FSCN1
CHERP KPNB1
CHERP DOCK2
CDC2 CKS2
CDC2 CCNA2
CRK NR0B1
CRK MTFR1
CRK RAB11A
CRK TDGF1
CRK TMED9
CRK UCP3
DNASE1L3 NR0B1
DNASE1L3 CD3E
DNASE1L3 C7
DNASE1L3 TDGF1
DNASE1L3 PSEN1
DNASE1L3 AFM
DNASE1L3 ARPC4
DNASE1L3 CD3D
DNASE1L3 ITGA6
NONO EBP
NONO ABL1
NONO PWP1
NONO MAPRE1
NONO NUP205
NONO RALY
NONO IFI44L
NONO PSMC1
NONO TUBA3C
NONO U2AF1
NONO ACLY
NONO LAMB2
NONO CDK4
NONO LDHA
NONO PRMT1
NONO FAS
NONO NIPA2
NONO CCT8
SCARF1 NR0B1
SCARF1 MAP2K4
SCARF1 TDGF1
LOC100131892 IFI44L
LOC100131892 ECH1
LOC100131892 MCM3
LCP2 TMED10
LCP2 CD81
LCP2 CD3E
LCP2 AFM
LCP2 PLD3
SF3B2 RPS26
SF3B2 RABGGTB
SF3B2 PEX5
SF3B2 CDK9
SF3B2 IFI16
SF3B2 SSR2
SF3B2 IFI44L
PSMB9 TMED10
PSMB9 GCKR
PSMB9 IFI44L
PSMB9 COMMD1
PSMB9 PSME1
PSMB9 PGK1
HLA-DPB1 MORC3
HLA-DPB1 GLDC
HLA-DPB1 BMI1
HLA-DPB1 DTYMK
HLA-DPB1 AFM
HLA-DPB1 GRIK3
HLA-DPB1 EPS15
HLA-DPB1 RHD
HLA-DPB1 SSB
HLA-DPB1 YWHAB
MANF MPP1
MANF STIP1
MANF PCK2
MANF EBP
MANF PSMC1
MANF AFM
MANF NDUFA12
MANF AIM1
MANF TUFM
KIF2C MKI67
KIF2C GLDC
KIF2C CCL8
KIF2C CDC20
KIF2C TDGF1
KIF2C NR0B1
KIF2C THOP1
KIF2C ESPL1
KIF2C LDHA
KIF2C CCNF
KIF2C FAS
KIF2C MCM3
GUCY1A2 FUT6
GUCY1A2 TDGF1
GUCY1A2 NR0B1
GUCY1A2 ENG
GUCY1A2 RAC2
GUCY1A2 LAMB2
GUCY1A2 SSX5
GUCY1A2 CCNF
P2RY2 FUT6
P2RY2 SLC12A2
P2RY2 CCL8
P2RY2 SYMPK
P2RY2 ATP6V0A1
P2RY2 GRIK3
P2RY2 UCP3
POLR3D NR0B1
POLR3D PRDX3
POLR3D FOXO4
POLR3D TDGF1
DEFA6 AFM
DEFA6 ITGA6
FOXO4 MAP1A
FOXO4 EFNA3
FOXO4 RGN
FOXO4 CDC20
FOXO4 RPS7
FOXO4 NR0B1
FOXO4 TDGF1
FOXO4 ITGA6
FOXO4 RPL13
ZNHIT3 TMED10
ZNHIT3 RRAGA
ZNHIT3 ELF1
RAE1 ATP5D
RAE1 SMAD3
RAE1 HLA-F
RAE1 ATP6V0D1
RAE1 DTYMK
RAE1 RAD23A
RAE1 LYL1
RAE1 SCRN1
RAE1 PABPC1
ENG DPYSL2
PSMC1 HSP90AA1
PSMC1 NR1I3
PSMC1 SNRPC
PSMC1 EXOSC7
PSMC1 BAG1
PSMC1 RPS26
PSMC1 HSPE1
PSMC1 RAB1A
PSMC1 PSMA6
PSMC1 ITGB5
PSMC1 MAPK6
PSMC1 SNAPC1
UCP3 ADK
UCP3 TDGF1
UCP3 NR0B1
UCP3 ATP5D
UCP3 DHRS2
UCP3 ANK2
UCP3 QPCT
UCP3 RHD
UCP3 ZNF280A
UCP3 MAP2K4
GSN KIF2A
GSN CD81
GSN IFI30
GSN F13A1
GSN SPARC
GSN ASAH1
NUP205 IFI44L
ATP5G2 TTC35
ATP5G2 RAC2
ATP5G2 TEP1
ATP5G2 EIF4A1
ATP5G2 CSTB
ATP5G2 SERPINB3
ATP5G2 IK
ATP5G2 RPL13
POLD2 LOC91316
POLD2 HSP90AA1
DGCR11 CTSO
DGCR11 ZFP36L2
DGCR11 C7
DGCR11 LOC100131311
DGCR11 MC5R
DGCR11 AFM
DGCR11 ZNF638
DGCR11 FCER2
TRIM22 IFI44L
TRIM22 AFM
KLHDC10 RPA2
KLHDC10 HSP90AA1
KLHDC10 FUS
KLHDC10 SFRS7
KLHDC10 TAX1BP1
KLHDC10 GUSB
TAX1BP1 AFM
TAX1BP1 SPCS2
TAX1BP1 EFR3A
ADK ITGB5
ADK GYPB
ADK DHRS2
ADK TDGF1
ADK NR0B1
CDK8 TMED9
CDK8 ENPP2
GUSB BAT1
GUSB FUS
GUSB SON
AARS ACTA2
AARS TCF3
AARS NARS
CTNNA2 H2AFZ
CTNNA2 HLA-F
CTNNA2 COMMD1
CTNNA2 DPM1
CTNNA2 SLC25A3
CTNNA2 CLIC1
CTNNA2 CAPZA1
CTNNA2 DAD1
CTNNA2 LYL1
CTNNA2 ARPC4
CTNNA2 DCI
CTNNA2 VAMP7
CTNNA2 PSMD14
CTBS FHL1
GLIPR1 MORC3
GLIPR1 RNASE6
GLIPR1 ST8SIA4
GLIPR1 AFM
GLIPR1 CD3D
RRAGA CFB
RRAGA DPYS
RRAGA ZFP36L2
RRAGA VCL
SMAD3 HDAC2
SMAD3 ATP6V0A1
SMAD3 GRIK3
SMAD3 HK1
BMI1 AFM
BMI1 SPCS2
BMI1 GRIK3
GDI2 AFM
BSG GSPT1
BSG RAD23A
BSG CAST
BSG ZFP36L1
BSG DGKZ
BSG NARS
RABGGTB RHD
RABGGTB NASP
RABGGTB MCM3
CASP3 DTYMK
CASP3 MAPRE1
CASP3 HMGB2
CASP3 GRB2
CASP3 SRP72
CASP3 PARK7
CASP3 MPHOSPH6
CASP3 SPG7
CASP3 LRRC32
CASP3 CEBPD
CASP3 NARS
ANXA11 CHD4
ANXA11 NARS
ANXA11 HK1
ANXA11 PEBP1
ANXA11 EIF4A1
ANXA11 IFI16
LPIN1 ZFP36L1
LPIN1 RBM39
MYL1 MPP1
MYL1 SAA1
MYL1 ACTC1
MYL1 TNNC1
MYL1 RRAD
MYL1 GRB10
MYL1 C1R
MYL1 NINJ1
MYL1 MYL3
MYL1 CTSK
MYL1 RPS4Y1
MYL1 NNMT
MYL1 PPAP2B
MYL1 MFGE8
MYL1 TCF3
MYL1 SOD2
MYL1 CSTB
MYL1 BCL2A1
MYL1 CKM
MYL1 TUBA1A
MYL1 LGALS1
MYL1 ACTA1
MYL1 FSCN1
MYL1 LRRC32
MYL1 PDXK
MYL1 FHL1
MYL1 ORM1
MYL1 RAB13
MYL1 ITGB5
MYL1 COL3A1
MYL1 MYBPC2
MYL1 EEF1A2
MYL1 TTN
MYL1 HSPA1A
MYL1 MT1P2
MYL1 MB
MYL1 MYL6B
MYL1 GAS1
ST8SIA4 AFM
AKAP12 ELF1
AKAP12 EIF3F
AKAP12 NINJ1
AKAP12 UQCRC2
AKAP12 PRDX3
AKAP12 DMD
TIAM1 FYB
TIAM1 CD3D
PSME1 MPP1
PSME1 MAPRE1
PSME1 PARK7
PSME1 AMELY
PSME1 KARS
PSME1 CD27
PSME1 HRAS
PSME1 EPS15
PSME1 ECH1
PSME1 CEBPD
PSME1 BCL2A1
PSME1 COX6C
PSME1 PRDX2
PSME1 SSB
MAN2B1 HSF1
MAN2B1 ADAR
MAN2B1 PCK2
MAN2B1 MMP9
MAN2B1 HSPA1A
MAN2B1 ATP6AP1
MAN2B1 QPCT
F13A1 LGALS3BP
F13A1 IFI30
F13A1 RPS7
F13A1 SUPT5H
F13A1 COL3A1
F13A1 PLD3
F13A1 CSTB
SSX5 CCND1
SSX5 GCKR
SSX5 NR1H3
SSX5 CD3E
SSX5 SYMPK
SSX5 ZFP36
SSX5 TDGF1
SSX5 NR0B1
SSX5 CXCL9
SSX5 MYH10
SSX5 FAS
SSX5 YWHAB
SSX5 MAP2K4
BRD3 FGFR1
BRD3 EFNA3
BRD3 FCER2
BRD3 TDGF1
BRD3 NR0B1
BRD3 RRAD
BRD3 AFM
BRD3 BTN2A1
SUMO3 TSNAX
UQCRC2 H2AFZ
UQCRC2 SSR1
UQCRC2 GSPT1
UQCRC2 NFKB1
UQCRC2 KARS
UQCRC2 PARK7
UQCRC2 CD81
UQCRC2 ECH1
UQCRC2 ARPC4
UQCRC2 CCT8
UQCRC2 SFTPA1B
UQCRC2 YWHAB
RANBP2 DPYSL3
RANBP2 BCL2A1
RANBP2 DPM1
RANBP2 HNRNPU
RANBP2 SERPINB3
SCRN1 PABPC1
SCRN1 FOXO1
TFRC FDPS
FYB CTSO
FYB LOC91316
FYB CST3
FYB AFM
FYB CD6
TANK MORC3
TANK RHOG
TANK BIRC2
TANK RAB11A
TANK IFI44L
TANK CEBPZ
TANK PARK7
TANK EPS15
SP110 CD24
SP110 IFI44L
SP110 AFM
SP110 ZNF638
FCER2 AFM
FCER2 DMD
SNRPE FDPS
SNRPE PIM1
SNRPE CKS1B
KIAA0226 SMC1A
KIAA0226 PUM1
KIAA0226 IFI44L
KIAA0226 LOC100131311
PWP1 NAP1L1
PWP1 PARK7
PWP1 NARS
SCAP FGFR1
SCAP SEC14L1
SCAP GRSF1
SCAP PHF16
ZFP36L2 MORC3
ZFP36L2 CFB
ZFP36L2 TMED10
ZFP36L2 NR0B1
ZFP36L2 FOXO1
ZFP36L2 ENPP2
ZFP36L2 AFM
ZFP36L2 TDGF1
ZFP36L2 LOC729602
ZFP36L2 IK
ZFP36L2 GAS1
RAB11A MORC3
RAB11A BIRC2
RAB11A TTC35
RAB11A TDGF1
RAB11A NR0B1
RAB11A AFM
RAB11A EPS15
DPM1 BET1
DPM1 FRMPD4
ACTC1 RPL18A
ACTC1 CKM
ACTC1 ACTA1
ACTC1 TTN
ACTC1 RPL29
ACTC1 EPS15
ACTC1 RPL12
ACTC1 ATP5D
ACTC1 PABPC1
ACTC1 MB
ACTC1 MYL6B
ACTC1 TNNC1
ACTC1 MYL3
PRMT2 NR1I3
PRMT2 MC5R
PRMT2 AFM
PRMT2 C16orf35
PRMT2 TAF10
RGN TSNAX
RASA2 ZFP36
ATP6V0A1 MKRN3
ATP6V0A1 SLC12A2
LUZP2 PLG
LUZP2 DHRS2
LUZP2 TDGF1
LUZP2 NR0B1
LUZP2 LMAN2
MKRN3 SLC12A2
MKRN3 NOVA1
CEBPZ ANXA5
CEBPZ AIM1
CEBPZ SSB
TNNC1 MPP1
TNNC1 SAA1
TNNC1 RRAD
TNNC1 GRB10
TNNC1 C1R
TNNC1 NINJ1
TNNC1 MYL3
TNNC1 IER3
TNNC1 CTSK
TNNC1 RPS4Y1
TNNC1 NNMT
TNNC1 C1S
TNNC1 DPYSL2
TNNC1 PPAP2B
TNNC1 MFGE8
TNNC1 TCF3
TNNC1 SOD2
TNNC1 HK1
TNNC1 CSTB
TNNC1 BCL2A1
TNNC1 CKM
TNNC1 TUBA1A
TNNC1 LGALS1
TNNC1 ACTA1
TNNC1 FSCN1
TNNC1 LRRC32
TNNC1 PDXK
TNNC1 FHL1
TNNC1 ORM1
TNNC1 RAB13
TNNC1 ITGB5
TNNC1 COL3A1
TNNC1 MYBPC2
TNNC1 EEF1A2
TNNC1 TTN
TNNC1 HSPA1A
TNNC1 ATP5D
TNNC1 MT1P2
TNNC1 MB
TNNC1 MYL6B
TNNC1 GAS1
SUPT5H IFI44L
SUPT5H ARHGAP25
SUPT5H TRIB1
AMELY CFB
AMELY NR0B1
AMELY HSP90AA1
AMELY SFTPA1B
AMELY TDGF1
AMELY AFM
RPL9 DHRS2
RPL9 RPL18A
RPL9 RPS6
RPL9 RPS7
RPL9 RPL12
RPL9 FAS
HERC2P3 PTGR1
NELL2 AFM
NELL2 CNR1
SERPINE1 CSTB
SERPINE1 IFI30
SERPINE1 CTGF
SERPINE1 COL4A2
SERPINE1 LGALS1
SERPINE1 PGK1
BRCA2 SLC20A1
BRCA2 MBOAT7
SEC14L1 MAPRE1
SEC14L1 IFI44L
VAMP7 SPCS2
ITGA6 EFNA3
ITGA6 NDUFB7
ITGA6 AFM
ITGA6 CD1C
ITGA6 DMD
LOC729602 ZFP36L1
LOC729602 ZFP36
LOC729602 ERBB3
LOC729602 BAT1
LOC729602 ZNF91
STS CD180
STS DTYMK
PRNP ENPP2
PRNP PHC2
PRNP ITGB5
PRNP OAS2
PRNP C1S
MYL3 TUBA1A
MYL3 CKM
MYL3 ACTA1
MYL3 TTN
MYL3 CX3CR1
MYL3 MB
MYL3 FHL1
MYL3 FAM3A
VASP ANXA5
VASP GRB2
VASP DHRS2
VASP TCF3
VASP RAD23A
VASP EIF4A1
VASP IFI44L
VASP RHD
KARS PARK7
KARS CD83
KARS IFI44L
KARS RAD23A
POLR2K PSMD14
RHOG TUBA1A
RHOG CD81
RHOG IFI44L
RHOG IER2
RHOG UBE2A
RHOG PHC2
RHOG PDXK
RHOG ILF3
RHOG SURF1
CXCL9 NR0B1
CXCL9 TDGF1
CXCL9 C1QB
RPA2 TTC35
RPA2 CAPZA1
RPA2 CLUL1
RPA2 LOC100131311
RPA2 PARK7
RPA2 SPCS2
RPA2 AFM
RPA2 CTNNB1
RPA2 AIM1
RPA2 ELF1
RPA2 EPS15
RPA2 ILF3
RPA2 SSR2
RPA2 LOC1720
RPA2 RPL13
CD14 NINJ1
SLC12A2 GRIK2
SLC12A2 NOVA1
SLC12A2 ELMO1
NR1I3 ZNF91
NR1I3 CHD4
NR1I3 SURF1
BIRC2 GADD45A
BIRC2 LARP4B
BIRC2 GTF2A2
BIRC2 BAT1
BIRC2 ELF1
BIRC2 AFM
BIRC2 SSB
ID2B CD6
ID2B LOC100131311
ID2B IFI16
GRIK3 C7
GRIK3 VSNL1
GRIK3 AFM
GRIK3 IL15RA
QPCT HSF1
QPCT TMED10
QPCT CAPZA1
QPCT ZNF787
QPCT TDGF1
QPCT NR0B1
QPCT HDAC1
QPCT THOP1
QPCT CFB
NNMT TAGLN
NNMT TUBA1A
NNMT COL3A1
NNMT SAA1
NNMT LGALS1
NNMT CKM
NNMT ACTA1
NNMT EEF1A2
NNMT TTN
NNMT GAS1
NNMT CEBPD
NNMT CTGF
NUP188 CASC3
NUP188 CDC20
NUP188 TRIB1
NUP188 NR0B1
NUP188 TDGF1
CASC3 ABL1
CASC3 SSRP1
DHRS2 PLG
DHRS2 RGS1
DHRS2 GYPB
ACLY SMC1A
ACLY TYRP1
ACLY PIM1
ACLY STIP1
ACLY HNRNPU
ACLY RAD23A
ACLY MTA1
ACLY CD1C
DTYMK WNT2
DTYMK MTFR1
DTYMK U2AF1
DTYMK THOP1
DTYMK SNAPC1
DTYMK HSP90AA1
DTYMK HMGB2
TDGF1 PABPC1
TDGF1 TTC35
TDGF1 THOP1
TDGF1 COL16A1
TDGF1 NR0B1
TDGF1 CTSH
TDGF1 DLGAP5
TDGF1 BRPF1
TDGF1 MDM4
TDGF1 PLG
TDGF1 CDC20
TDGF1 LAMB2
TDGF1 CD3D
TDGF1 ANXA5
TDGF1 MTFR1
TDGF1 XBP1
TDGF1 NDUFB7
TDGF1 LMAN2
TDGF1 GADD45A
TDGF1 FBLN1
TDGF1 EFNA3
TDGF1 RPS7
TDGF1 DPYS
TDGF1 GYPB
TDGF1 PEX5
TDGF1 ACTA2
TDGF1 NDUFA12
TDGF1 CD27
TDGF1 CAPZA1
TDGF1 SPG7
TDGF1 ECH1
TDGF1 EIF4A1
TDGF1 IFI16
TDGF1 RPL13
TDGF1 MORC3
TDGF1 CD3E
TDGF1 LOC91316
TDGF1 BTN2A1
TDGF1 GSPT1
TDGF1 CD58
TDGF1 HADHA
TDGF1 CCND1
TDGF1 SNRPC
TDGF1 RPS4Y1
TDGF1 ASMT
TDGF1 TSNAX
TDGF1 ESPL1
TDGF1 LOC1720
TDGF1 MAP2K4
TDGF1 GCHFR
TDGF1 CD81
TDGF1 LDHA
TDGF1 ANK2
TDGF1 FAS
TDGF1 ETF1
TDGF1 CFB
TDGF1 ITGB5
TDGF1 NEK2
TDGF1 TYRP1
TDGF1 MT1X
NAP1L1 HNRNPU
NAP1L1 PEBP1
NAP1L1 RHD
NAP1L1 SURF1
MAGEA5 FRMPD4
MAGEA5 U2AF1
MAGEA5 IK
SOD2 ACTA1
SOD2 EEF1A2
SOD2 TTN
SOD2 CKM
ARPC4 MAP1A
ARPC4 AFM
ARPC4 TMED9
ARPC4 PABPC1
PTGR1 PRMT1
PTGR1 AFM
DLGAP5 NR0B1
DLGAP5 CENPA
DLGAP5 CCT8
YWHAB ARHGEF7
YWHAB VCL
BRPF1 IFI44L
BRPF1 TATDN2
BRPF1 NR0B1
BRPF1 RAD23A
BRPF1 LYL1
ASAH1 VSNL1
ASAH1 ENPP2
ASAH1 SYMPK
ASAH1 SGK1
ASAH1 RAB1A
ASAH1 IFI30
ASAH1 GLB1
ASAH1 ACP1
THOP1 ETF1
THOP1 NR0B1
THOP1 LAMB2
THOP1 EIF4A1
RHD GLDC
RHD SON
RHD GRB2
RHD LYL1
RHD DGKZ
RHD ARPC2
CST3 TMED10
CST3 RNASE6
CST3 CTSO
CST3 CD6
PGK1 EIF4A1
PGK1 SGK1
PGK1 C7
PGK1 EIF5
COL16A1 NR0B1
COL16A1 ZNF91
EIF4B PARK7
EIF4B IFI44L
RPS26 PSEN1
RPS26 TXK
RPS26 COX8A
ODC1 H2AFZ
ODC1 ETF1
RNF103 SPCS2
RNF103 AFM
MDM4 NR0B1
MDM4 SNRPC
VSNL1 EPS15
VSNL1 NOVA1
SSR1 PSMD14
SSR1 DARS
SSR1 TMED10
SSR1 SON
SSR1 ANXA5
SSR1 RAB1A
SSR1 SFTPA1B
SSR1 AFM
SSR1 NARS
SSR1 IK
PLG GYPB
PLG EXOSC7
PLG ZFP36
PLG NR0B1
PLG ZFP36L1
ZNF787 AFM
ZNF787 IER2
ZNF787 LOC100131311
ZNF787 NR0B1
ZNF787 FRMPD4
ZNF787 LYL1
ZNF787 ZNF91
ZNF787 FAS
TRA2A HNRNPF
EIF4A2 ENPP2
EIF4A2 RAB1A
EIF4A2 PARK7
EIF4A2 AFM
EIF4A2 ELMO1
EIF4A2 RGS1
EIF4A2 PRKAR1A
CRIP1 PABPC1
CRIP1 MAPRE1
CRIP1 BTN2A1
NIPA2 SPCS2
NIPA2 CAPZA1
NIPA2 SFTPA1B
NIPA2 HDAC2
KIF2A C9
KIF2A GAS1
CX3CR1 SLC23A2
RPL29 PABPC1
SS18 TSNAX
SS18 AZIN1
CDC20 CCNA2
CDC20 NR0B1
CDC20 AFM
CDC20 CD3D
CDC20 LOC91316
CDC20 FAS
C7 CTSO
C7 CD3E
C7 HNRNPF
C7 RBM6
C7 AFM
C7 DGKZ
TM9SF2 ERBB3
TM9SF2 TMED10
TM9SF2 RAB1A
TM9SF2 CD24
TM9SF2 ITGB5
TATDN2 PHF16
TATDN2 LOC100131311
TATDN2 AFM
TATDN2 RAD23A
TATDN2 ZNF638
TATDN2 DGKZ
FOXO1 VGLL4
FOXO1 BCL6
FOXO1 HK1
FOXO1 LOC100131311
E2F5 AFM
E2F5 CNR1
CD7 CBLB
CD7 SAA1
CD7 RPS4Y1
CD7 CD3E
CD7 C1QB
CD7 CEBPD
ST3GAL4 TMED10
ST3GAL4 FAS
SPCS2 MORC3
SPCS2 DARS
SPCS2 AIM1
SPCS2 XBP1
SPCS2 DAD1
SPCS2 GTF2A2
SPCS2 SMAD2
SPCS2 CNR1
SPCS2 MAPRE2
SPCS2 EFR3A
RAC2 RALY
RAC2 ARF6
RAC2 NFKB1
RAC2 RAD23A
RAC2 CDK9
RAC2 ELMO1
LAMB2 GADD45A
LAMB2 FUT6
LAMB2 FLNA
LAMB2 NR0B1
LAMB2 BTN2A1
LAMB2 NEK2
NOVA1 ACP1
COX17 GTF2A2
RPSAP12 RPL12
CD3D ETF1
CD3D XBP1
CD3D AFM
CD3D NR0B1
FHL1 SAA1
FHL1 MYBPC2
FHL1 CKM
FHL1 ACTA1
FHL1 TTN
FHL1 C1R
FHL1 MB
ORM1 MB
ORM1 CKM
ORM1 TTN
ORM1 ACTA1
C1QB CCL8
C1QB GZMH
C1QB AFM
SERPINB3 PABPC1
SERPINB3 ECH1
ZNF280A COMMD1
ZNF280A SSRP1
CTSO ZFP36L1
CTSO TSNAX
LGALS3BP DPYSL3
LGALS3BP IFI30
LGALS3BP FSCN1
LGALS3BP HSPA1A
LGALS3BP COL4A2
LGALS3BP FLNA
LGALS3BP C1S
LGALS3BP ATP6AP1
LGALS3BP HK1
LGALS3BP SYMPK
ANXA5 SON
ANXA5 SNRPC
ANXA5 NR0B1
ANXA5 ILF3
ANXA5 BAT1
ANXA5 IFI16
MYBPC2 ACTA1
MYBPC2 TTN
MYBPC2 CSTB
MYBPC2 CKM
CD180 CCL8
CD180 AFM
CD180 CYTH1
CD180 ZNF638
MTFR1 DPYS
MTFR1 FUS
MTFR1 NR0B1
MTFR1 BTN2A1
MTFR1 LMAN2
MTFR1 COX8A
CTSK CKM
CTSK ACTA1
CTSK TTN
CTSK SPARC
XBP1 TMED10
XBP1 NR0B1
XBP1 RGS1
ATP5G1 PARK7
ATP5G1 RANBP1
ATP5G1 SNRPC
HNRNPF MAPRE1
HNRNPF SMAD5
HNRNPF NFKB1
HNRNPF CDK4
HNRNPF BCL2A1
SYMPK GRIK2
SYMPK SMAD5
SYMPK IFI30
SYMPK PLD3
NDUFB7 NR0B1
NDUFB7 ETF1
NDUFB7 LOC100131311
NDUFB7 PARK7
TTN MPP1
TTN SAA1
TTN RRAD
TTN GRB10
TTN C1R
TTN NINJ1
TTN RPS4Y1
TTN PPAP2B
TTN MFGE8
TTN TCF3
TTN CSTB
TTN BCL2A1
TTN CKM
TTN TUBA1A
TTN LGALS1
TTN ACTA1
TTN FSCN1
TTN LRRC32
TTN PDXK
TTN RAB13
TTN ITGB5
TTN COL3A1
TTN EEF1A2
TTN HSPA1A
TTN MT1P2
TTN MB
TTN MYL6B
TTN GAS1
IFI30 LGALS1
IFI30 NR1H3
IFI30 IER2
IFI30 COL4A2
IFI30 CD81
IFI30 VAV1
IFI30 CAPG
IFI30 OAS2
IFI30 IK
IFI30 MCM3
CD24 PSMD14
CD24 IFI44L
CD24 U2AF1
CD24 TAF10
CD24 SSB
PPP3CA KPNB1
PPP3CA HARS
PPP3CA MCM3
HSPA1A ACP2
HSPA1A CKM
HSPA1A ACTA1
HSPA1A ATP6AP1
HSPA1A GRB10
HSPA1A HK1
CDK9 LARP4B
MBOAT7 HSF1
MBOAT7 GLDC
MBOAT7 FUT6
MBOAT7 SAA1
MBOAT7 MMP9
MBOAT7 RBM6
MBOAT7 RAD23A
MBOAT7 HK1
MBOAT7 PDXK
MBOAT7 C1R
MBOAT7 DGKZ
TRIB1 CHD4
TRIB1 HCK
CD1C AFM
CD1C CD69
CD1C FAS
MT1P2 MT1X
MT1P2 ACTA1
MT1P2 EEF1A2
MT1P2 CKM
AIM1 CFB
AIM1 FUS
AIM1 IER2
AIM1 CD81
SERINC3 PABPC1
SERINC3 ECH1
SERINC3 MMP9
MAPK6 PARK7
MAPK6 MPHOSPH6
MAPK6 SSB
MAPK6 PSMA6
GATM ELF1
GATM FDPS
GATM PRKAR1A
PLD3 VAV1
SSRP1 HCFC1
SSRP1 MCM3
SMAD2 TAF10
SMAD2 CNR1
SMAD2 SURF1
LMAN2 NR0B1
LMAN2 TMED10
CBLB PRKCI
CBLB IFI44L
CBLB RBM6
CBLB DGKZ
GRIK2 AFM
MPP1 CD81
MPP1 ACTA1
MPP1 CKM
MPP1 CAST
MPP1 PDXK
MPP1 CEBPD
ADM ATP6AP1
GADD45A ENPP2
GADD45A NR0B1
GADD45A ECH1
GADD45A BTN2A1
GADD45A EPS15
GADD45A DCI
SON CD81
SON IER2
SON NFKB1
H2AFZ CKS2
H2AFZ KIAA0101
H2AFZ C1D
LARP4B IFI44L
LARP4B PARK7
LARP4B CTSH
LARP4B AFM
LARP4B SURF1
FBLN1 ATP6V0D1
FBLN1 NR0B1
FBLN1 VAV1
FBLN1 FUT6
EFNA3 RENBP
EFNA3 LOC91316
EFNA3 MAP1A
EFNA3 NR0B1
EFNA3 ACP1
EFNA3 PRDX3
EFNA3 DMD
EFNA3 MT1X
SEMA3C AFM
RANBP1 PRMT1
RANBP1 CKS2
RANBP1 KIAA0101
RANBP1 CCT8
IER2 RPS4Y1
IER2 HLA-F
IER2 GLDC
IER2 NR1H3
IER2 CYTH1
IER2 PLEK
IER2 LOC100131311
IER2 AFM
IER2 TCF3
IER2 ZNF638
IER2 LYL1
IER2 HK1
IER2 EPS15
IER2 SSB
RPS7 PIM1
RPS7 NR0B1
RPS7 AFM
RPS7 LDHA
RPS7 RPL13
LOC100131311 PARK7
LOC100131311 HNRNPU
LOC100131311 CAMLG
LOC100131311 AFM
LOC100131311 TCF3
LOC100131311 TUBA1A
LOC100131311 DARS
LOC100131311 RAD23A
LOC100131311 C16orf35
LOC100131311 LYL1
LOC100131311 QARS
LOC100131311 DGKZ
HDAC1 TAF10
HDAC1 PRKAR1A
GRB10 SAA1
GRB10 HLA-F
GRB10 MMP9
GRB10 ACTA1
GRB10 CAPG
GRB10 C1R
GRB10 CKM
GRB10 CSTB
SFRS7 AFM
SFRS7 ARHGAP25
CAMLG IER3
LDHA DPYS
LDHA CAPZA1
LDHA NR0B1
LDHA CTSH
LDHA AFM
LDHA CNR1
ABL1 GPS1
ABL1 MAPRE1
ABL1 COL4A2
ABL1 DGKZ
ABL1 MTA1
ZFP36L1 RPS4Y1
ZFP36L1 DGKZ
ZFP36L1 ANK2
C1R DPYSL3
C1R ACP2
C1R SAA1
C1R ACTA1
C1R NR1H3
C1R EEF1A2
C1R CKM
C1R FLNA
C1R C1S
C1R ATP6AP1
C1R RRAD
C1R LYL1
C1R MB
ILF3 ARHGEF7
ILF3 IFI44L
IRF4 PIM1
PRMT1 GPS1
PRMT1 EBP
PRMT1 GTF2A2
PRMT1 TUFM
PRMT1 LOC1720
NARS TMED10
NARS PUM1
NARS ANK2
NARS HSPE1
NARS CHD4
NARS LOC91316
NARS HNRNPU
NARS RAD23A
NARS PABPC1
NARS GYPC
DPYS NR0B1
DPYS AFM
PRKAR1A TMED10
PRKAR1A ENPP2
PRKAR1A RAB1A
IGFBP4 DPYSL3
IGFBP4 HARS
BOP1 PABPC1
BOP1 PHF16
PSMD14 DARS
PSMD14 VAV1
TMED10 SAA1
TMED10 AFM
TMED10 BIRC3
TMED10 BAG1
TMED10 ATP6V0D1
TMED10 SSR2
TMED10 DAZL
TMED10 MORC3
TMED10 ZNF91
HSP90AA1 CD83
HSP90AA1 HSPE1
HSP90AA1 HDAC2
HSP90AA1 PARK7
HSP90AA1 MTA1
HSP90AA1 DAZL
PRDX2 U2AF1
GYPB NR0B1
GYPB PABPC1
EXOSC7 AP2S1
EXOSC7 PEBP1
EXOSC7 MAP2K4
NR1H3 CCND1
NR1H3 APOC1
NR1H3 C1S
NR1H3 CAST
NR1H3 CAPG
NR1H3 HK1
NR1H3 PDXK
NR1H3 LYL1
NR1H3 IL15RA
FOSB AFM
CLUL1 PARK7
CLUL1 FUS
CLUL1 GTF2A2
SLC20A1 AFM
SLC20A1 BAT1
SLC20A1 DGKZ
SLC20A1 FAS
PEX5 NR0B1
GLB1 CALR
GLB1 FAS
GZMH AFM
GZMH HLA-F
NFKB1 ARCN1
NFKB1 ETF1
NFKB1 ATP6V0D1
NFKB1 MAPRE1
NFKB1 COL4A2
NFKB1 NR0B1
NFKB1 ECH1
NFKB1 IK
NFKB1 EPS15
APOC1 CAPG
ACTA2 TUBA1A
ACTA2 ANK2
ACTA2 SAA1
ACTA2 LGALS1
ACTA2 COL4A2
ACTA2 NR0B1
AFM LOC1720
AFM MC5R
AFM IRF8
AFM NDUFA12
AFM EIF5
AFM PABPC1
AFM SSR2
AFM GAPDH
AFM CCR5
AFM CD6
AFM MORC3
AFM HLA-F
AFM TAF7
AFM CD3E
AFM CEP57
AFM DGKA
AFM ERBB3
AFM EPS15
AFM SAA1
AFM PARK7
AFM RBM39
AFM HADHA
AFM TXK
AFM TRIM38
AFM DAD1
AFM CCL8
AFM RAB1A
AFM RRAD
AFM CCNA2
AFM TUBA3C
AFM ZNF638
AFM RAB13
AFM STIP1
AFM ARF6
AFM RBM6
AFM FRMPD4
AFM DGKZ
AFM CTGF
TCF3 MMP9
TCF3 CKM
TCF3 ACTA1
TCF3 IFI44L
TCF3 LRRC32
TCF3 LYL1
TCF3 ZNF638
C1D ETF1
C1D ELF1
C1D SNRNP27
DPYSL2 TUBA1A
DPYSL2 CTNNB1
DPYSL2 HK1
DPYSL2 EEF1A2
DPYSL2 CKM
DPYSL2 ACTA1
TAF10 IFI44L
TAF10 GTF2A2
TAF10 TYRP1
TAF10 SSR2
NDUFA12 LOC91316
NDUFA12 NR0B1
NDUFA12 MC5R
HK1 MMP9
HK1 SAA1
HK1 ACTA1
HK1 CYTH1
HK1 CKM
BIRC3 PRDX3
BIRC3 SURF1
CYTH1 EPS15
FSCN1 MMP9
FSCN1 CKM
FSCN1 ACTA1
FSCN1 COL4A2
FSCN1 ATP6AP1
CSTB CKM
CSTB ACTA1
CSTB PDXK
BCL2A1 CKM
BCL2A1 ACTA1
BCL2A1 CTSH
BCL2A1 COMMD1
BCL2A1 RPL13
DGKA BAT1
TUBB CENPA
TUBB ETF1
TUBB MCM3
ATIC PIM1
COX6C PTDSS1
HSF1 SMC1A
HSF1 IFI44L
HSF1 FRMPD4
HSF1 C16orf35
EZR FUS
CD27 GCKR
CD27 NR0B1
CD27 FAS
FGFR1 IER3
FUT6 TEP1
FUT6 ZNF91
SMC1A CALR
SMC1A KPNB1
SMC1A PHF16
SMC1A DMD
ATP6V0D1 HADHA
ATP6V0D1 ARF6
ATP6V0D1 VAV1
FUS HCFC1
FUS HNRNPU
FUS KPNB1
FUS ZBTB17
CAPZA1 GTF2A2
CAPZA1 NR0B1
DARS IFI44L
COL4A2 COL3A1
COL4A2 MAPRE1
ATP6AP1 MMP9
ATP6AP1 CHD4
CALR MMP9
CALR MCM2
SPG7 CHD4
SPG7 NR0B1
SPG7 RAD23A
HARS CD81
HARS HLA-F
HARS ATP5D
LRRC32 CKM
LRRC32 ACTA1
LRRC32 PDXK
ZNF160 TRIM38
U2AF1 CENPA
U2AF1 CTNNB1
U2AF1 ARPC2
U2AF1 MYL6B
ACP1 ELF1
ACP1 FDPS
ECH1 HADHA
ECH1 AP2S1
ECH1 NR0B1
ECH1 RAD23A
ECH1 SSB
COX8A PARK7
COX8A FAS
COX8A MYL6B
COX8A MAP2K4
BAT1 EPS15
BAT1 ZNF638
BAT1 MAP3K4
DMD FAS
DMD CFB
PABPC1 PHF16
PABPC1 MTA1
PABPC1 EFR3A
PABPC1 NR0B1
DCI BTN2A1
ELMO1 ARHGEF7
ELMO1 IFI44L
ELMO1 IK
EFR3A PHF16
IFI16 NR0B1
IFI16 ZFP36
IFI16 IFI44L
IFI16 BTN2A1
IFI16 ZNF91
SSR2 PARK7
SSR2 CLIC1
SSR2 GYPC
SSR2 SURF1
BTG3 GCKR
BTG3 LOC1720
BTG3 VGLL4
IK VAV1
IK RAD23A
RPL13 CEP57
RPL13 NR0B1
CD6 RRAD
DAZL BTG2
DAZL CDK4
MCM3 EIF3F
MCM3 PIM1
MCM3 NASP
MORC3 IFI44L
MORC3 NR0B1
GLDC LYL1
GLDC ZNF91
GLDC EIF4A1
NR0B1 TTC35
NR0B1 CTSH
NR0B1 EIF4A1
NR0B1 CD3E
NR0B1 LOC91316
NR0B1 BTN2A1
NR0B1 GSPT1
NR0B1 CD58
NR0B1 HADHA
NR0B1 CCND1
NR0B1 SNRPC
NR0B1 RPS4Y1
NR0B1 ASMT
NR0B1 TSNAX
NR0B1 ESPL1
NR0B1 LOC1720
NR0B1 MAP2K4
NR0B1 GCHFR
NR0B1 CD81
NR0B1 ANK2
NR0B1 FAS
NR0B1 ETF1
NR0B1 CFB
NR0B1 ITGB5
NR0B1 NEK2
NR0B1 TYRP1
NR0B1 MT1X
NR0B1 SFTPA1B
WNT2 ERBB3
WNT2 CD58
PUM1 IER3
PUM1 HNRNPU
PUM1 ZNF91
PUM1 MTA1
EIF4A1 FLNA
EIF4A1 GAS1
TTC35 DAD1
MC5R HADHA
MC5R GAPDH
MC5R TXK
CKM SAA1
CKM RRAD
CKM NINJ1
CKM IER3
CKM RPS4Y1
CKM C1S
CKM PPAP2B
CKM MFGE8
CKM TUBA1A
CKM LGALS1
CKM ACTA1
CKM PDXK
CKM RAB13
CKM ITGB5
CKM COL3A1
CKM EEF1A2
CKM ATP5D
CKM MB
CKM MYL6B
CKM GAS1
YWHAE ARPC2
YWHAE IFI44L
YWHAE CAST
TAF7 BTG2
TAF7 BTN2A1
TAF7 ELF1
CD3E ZFP36
HCFC1 CHD4
CEP57 CCT8
EBP HMGB2
EBP STIP1
FLNA MMP9
AP2S1 RAD23A
MAPK10 ZNF638
MAPK10 HMGB2
LOC91316 HADHA
LOC91316 CD81
LOC91316 STIP1
LOC91316 FAS
LOC91316 HMGB2
LOC91316 BAG1
LOC91316 ELF1
LOC91316 MAP2K4
ERBB3 CD81
IFI44L NASP
IFI44L VGLL4
IFI44L PLEK
IFI44L TRIM38
IFI44L CD83
IFI44L ENPP2
IFI44L SLC23A2
IFI44L ZNF638
IFI44L ADAR
IFI44L DDX18
IFI44L EIF3F
IFI44L SSB
IFI44L EPS15
CTSH CFB
CTSH CD81
CTSH GTF2A2
CTSH EPS15
COMMD1 MAPRE1
LYL1 DPYSL3
LYL1 RAD23A
LYL1 DGKZ
QARS TUBA1A
BTN2A1 FAS
BTN2A1 MAP2K4
ELF1 CD83
ELF1 SLC23A2
ELF1 CCL8
ELF1 SNRNP27
ELF1 CNR1
PSMA6 CD58
PSMA6 HMGB2
PSMA6 MPHOSPH6
EPS15 VGLL4
EPS15 BCL6
EPS15 SNRNP27
EPS15 FAS
MB ACTA1
MB EEF1A2
MB RRAD
MB NINJ1
ZBTB17 ETF1
ZBTB17 ARHGAP25
ZBTB17 NASP
CAPG RAB13
PIM1 ZNF91
ARHGEF7 ZNF638
ARCN1 HADHA
ARCN1 MAPRE1
SAA1 DPYSL3
SAA1 CCND1
SAA1 IER3
SAA1 COL3A1
SAA1 LGALS1
SAA1 ACTA1
SAA1 EEF1A2
SAA1 RAD23A
SAA1 DGKZ
SAA1 CEBPD
COPS5 MAPRE1
FTL RPS6
FTL GAPDH
FTL RPL12
CHD4 HNRNPU
CHD4 RAD23A
CHD4 ESPL1
ARHGAP25 ZNF91
NASP CENPA
NASP HSPE1
KIAA0101 HMGB2
KIAA0101 CKS2
PARK7 DAD1
PARK7 SURF1
PARK7 TUBA1A
PARK7 MAPRE1
PARK7 SSB
RRAD ACTA1
RRAD RBM6
RRAD ZNF638
CLIC1 GTF2A2
HNRNPU MMP9
TMED9 ENPP2
TMED9 RGS1
CTNNB1 CD83
CTNNB1 RPS4Y1
CTNNB1 KPNB1
CDK4 HMGB2
CDK4 ILF2
CNR1 ZNF638
OAS2 ADAR
OAS2 ITGB5
RPS6 RPL12
PRKCI ADAR
HADHA CD81
IER3 CEBPD
IER3 ACTA1
ETF1 BTG2
ETF1 CENPA
MMP9 TUBA1A
MMP9 C1S
HDAC2 PDXK
RPS4Y1 ACTA1
RPS4Y1 CAST
RPS4Y1 FAM190B
RPS4Y1 PRDX3
GTF2A2 MAPRE1
C1S ACTA1
C1S RAB13
PPAP2B ACTA1
PPAP2B MFGE8
MFGE8 ACTA1
MFGE8 RAB13
TSNAX CAST
TEP1 ZNF91
TEP1 CEBPD
CAST RAD23A
GYPC RAD23A
GYPC SURF1
BAG1 SURF1
NINJ1 ACTA1
MAP2K4 PLEK
MAP2K4 ITGB5
DPYSL3 RAB13
CD83 ARPC2
TUBA1A ACTA1
HSPE1 NME1
HSPE1 SSB
LGALS1 ACTA1
LGALS1 EEF1A2
LGALS1 SPARC
ACTA1 PDXK
ACTA1 RAB13
ACTA1 ITGB5
ACTA1 COL3A1
ACTA1 EEF1A2
ACTA1 ATP5D
ACTA1 MYL6B
ACTA1 GAS1
MAPRE1 ARPC2
MAPRE1 SSB
GRB2 CENPA
GRB2 RAD23A
GRB2 ZNF91
RAB1A PLEK
RAB1A RGS1
MAP1A CFB
CD81 VAV1
SPARC COL3A1
SPARC GAS1
ANK2 STIP1
COL3A1 EEF1A2
HMGB2 CENPA
EEF1A2 GAS1
RBM6 DGKZ
