# Supplementary material for: Functional networks inference from rule-based machine learning models
Source: BioData Min. 2016 Sep 5;9:28. doi: 10.1186/s13040-016-0106-4 (PMC5011349; doi:10.1186/s13040-016-0106-4)
Supplement: Supplementary file 2 — Networks. All networks used in the analysis given as a list of edges. (XZ 11980 kb) [file 13040_2016_106_MOESM2_ESM.xz › networks/aracne/dlbcl/SN_C2.txt]

ANXA7 ANXA1
ANXA7 TMED10
ANXA7 FILIP1L
ANXA7 KIAA0247
ANXA7 CD81
ANXA7 LOC100131892
ANXA7 BST2
ANXA7 ATP6V0B
ANXA7 TRIP12
ANXA7 CD46
ANXA7 PREP
ANXA7 IER2
ANXA7 PRDX4
ANXA7 LRPAP1
ANXA7 MYL12A
ANXA7 DECR1
ANXA7 RHEB
ANXA7 CD164
ANXA7 MTMR6
ANXA7 KYNU
ANXA7 RPN1
ANXA7 PARK7
ANXA7 DAD1
ANXA7 PPT1
ANXA7 TALDO1
ANXA7 GTF2E1
ANXA7 PSME1
ANXA7 ARF4
ANXA7 BIRC3
ANXA7 GSN
ANXA7 WTAP
ANXA7 UQCRC2
ANXA7 CD47
ANXA7 EIF1
ANXA7 SIK1
ANXA7 PDIA6
ANXA7 PSMB4
ANXA7 PTTG1IP
ANXA7 TRA2B
RBL1 PSME1
GK3P IFNA1
GK3P TOP2B
GK3P CREB1
GK3P NEK2
GK3P DSC3
GK3P DBT
GK3P PAX3
GK3P CYP4F2
GK3P MAP2K4
APLP2 ITGB1
APLP2 RHOA
APLP2 RAC1
APLP2 PPP1R11
GPR18 DDX5
GPR18 MS4A1
GPR18 MYBL1
GPR18 PPP2R5C
PSMA5 SNRPG
PSMA5 UQCRB
PSMA5 TSFM
PSMA5 ATP6V1F
PSMA5 NDUFA9
PSMA5 AKR1B1
PSMA5 EXOSC7
PSMA5 MAPRE1
PSMA5 ATP5F1
PSMA5 SNRPD3
PSMA5 RARS
PSMA5 ATP5J
PSMA5 TNC
PSMA5 MRPS22
PSMA5 GLRX
PSMA5 RPN1
PSMA5 DYNLL1
PSMA5 HSPA9
PSMA5 CCT5
PSMA5 CD63
PSMA5 PRDX3
PSMA5 VDAC2
PSMA5 PSMB2
PSMA5 SSBP1
PSMA5 TUFM
PSMA5 MTHFD2
PSMA5 ATP5G2
PSMA5 YBX1
PSMA5 SRP19
PSMA5 SORD
PSMA5 UBE2L3
PSMA5 EIF4H
PSMA5 ATP5O
HSD17B10 ATP5B
HSD17B10 SLC25A5
HNRNPD CTCF
HNRNPD TRIM28
HNRNPD EWSR1
HNRNPD KPNB1
HNRNPD LOC96610
HNRNPD CD81
HNRNPD KNTC1
HNRNPD RBM10
HNRNPD HSD17B4
HNRNPD AP3D1
HNRNPD N4BP2L2
HNRNPD HNRNPA2B1
HNRNPD TYK2
HNRNPD SNRPA
HNRNPD SAFB
HNRNPD ACLY
HNRNPD CHERP
HNRNPD PDHA1
CD22 BCL6
CAPRIN1 HNRNPF
CAPRIN1 PTGES3
CAPRIN1 PSMA1
CAPRIN1 PRKAR1A
CAPRIN1 MATR3
CAPRIN1 DEK
HLA-DMB BRD2
HLA-DMB HLA-DOB
HLA-DMB BIRC2
HLA-DMB HLA-DPB1
HLA-DMB GDI2
HLA-DMB HLA-DQA1
HLA-DMB IL18
HLA-DMB ATP5F1
HLA-DMB SGK1
HLA-DMB CALM2
HLA-DMB CD164
HLA-DMB HLA-DQB1
HLA-DMB LOC728849
HLA-DMB MS4A1
HLA-DMB LYZ
HLA-DMB RHOH
HLA-DMB BTN3A1
HLA-DMB LYL1
HLA-DMB SNX17
HLA-DMB FANCA
HLA-DMB IGL@
HLA-DMB MOBKL1B
HLA-DMB TM9SF2
HLA-DMB JUNB
HLA-DMB CR2
HLA-DMB HLA-DMA
HLA-DMB ASAH1
HLA-DMB PURA
HLA-DMB TRBV5-4
HLA-DMB POLR2G
HLA-DMB SLC31A2
GSTO1 HEXB
GSTO1 MMP12
GSTO1 MITF
GSTO1 IFI30
GSTO1 PRCP
GSTO1 GTF2A2
GSTO1 COX5B
GSTO1 PPT1
GSTO1 CLIC1
GSTO1 CD63
GSTO1 PSME1
GSTO1 GPX1
GSTO1 SRI
GSTO1 ITPR2
GSTO1 CD59
GSTO1 MTHFD2
GSTO1 DDT
GSTO1 CSTB
GSTO1 SERPINB1
GSTO1 UBE2L3
GSTO1 CASP4
GSTO1 GUK1
EIF1AP1 HPRT1
EIF1AP1 CLNS1A
EIF1AP1 HMGB1
EIF1AP1 YWHAH
EIF1AP1 U2AF1
EIF1AP1 CENPA
EIF1AP1 CTNNB1
EIF1AP1 COX6B1
EIF1AP1 NARS
EIF1AP1 RRP1B
EIF1AP1 CAMLG
EIF1AP1 PSME2
EIF1AP1 DCTN2
EIF1AP1 PRDX1
EIF1AP1 SUMO1
EIF1AP1 CLTA
PTPN11 TDG
PTPN11 AQP3
PTPN11 RBMX
PTPN11 WAPAL
PTPN11 AHR
PTPN11 IGBP1
PTPN11 LPGAT1
PTPN11 NCL
PTPN11 E2F3
PTPN11 IER2
PTPN11 NAP1L1
PTPN11 TSN
PTPN11 BARD1
PTPN11 HNRNPK
PTPN11 LARP4B
PTPN11 RBM4
PTPN11 CTCF
PTPN11 XPO1
PTPN11 EWSR1
PTPN11 CCT6A
PTPN11 RRP1B
PTPN11 LBR
PTPN11 SNAPC1
PTPN11 C5orf13
PTPN11 CAPZA2
PTPN11 UBE4A
PTPN11 CUL3
ARHGEF6 CD59
ARHGEF6 IRF9
ARHGEF6 TMED10
ARHGEF6 PPP1R11
ARHGEF6 CBFB
ARHGEF6 PRCP
ARHGEF6 EIF4A2
ARHGEF6 NACA
GDI1 FGFR1
GDI1 GGA3
GDI1 TNIP1
GDI1 UCP2
GDI1 CHMP1A
GDI1 NFATC3
GDI1 ZFP36L2
GDI1 C3
GDI1 MPRIP
GDI1 SNRNP70
GDI1 DYRK1A
GDI1 AP2S1
GDI1 CXCR5
GDI1 GUSBP1
GDI1 N4BP2L2
GDI1 SFRS5
GDI1 MYH9
GDI1 IL10RA
GDI1 PPP1R11
GDI1 SELPLG
GDI1 WIPF2
GDI1 CAPN1
GDI1 SEPT6
GDI1 ZRSR2
GDI1 PTP4A2
GDI1 SLC9A6
GDI1 RFTN1
GDI1 DOCK2
GDI1 ADORA2A
GDI1 ATXN2L
GDI1 SDHA
GDI1 PAFAH1B1
PARP1 CCT6A
PARP1 RFTN1
PARP1 ACO2
PARP1 ACLY
PARP1 SNRPB
PARP1 KPNA2
PARP1 PDHA1
SERPINH1 CSRP1
SERPINH1 PCOLCE
SERPINH1 LGALS1
SERPINH1 RARRES2
SERPINH1 SERPINF1
SERPINH1 ACTN1
SERPINH1 COL6A3
SERPINH1 GRN
LARS2 TTLL4
LARS2 RANBP2
LARS2 VLDLR
LARS2 KIF14
LARS2 ZNF280A
LARS2 ZNF787
LARS2 HTR1B
IDO1 S100A8
IDO1 GBP1
CD59 CD81
CD59 FNTA
CD59 TMEM131
CD59 EMP3
CD59 PPP2R2A
CD59 METAP1
CD59 MORF4L2
CD59 PRCP
CD59 CD164
CD59 GNG10
CD59 MTMR6
CD59 COPB1
CD59 MYH9
CD59 CD63
CD59 LOC100131311
CD59 PSME1
CD59 AIM1
CD59 RGS1
CD59 EIF1
CD59 IFI16
CD59 GRSF1
CD59 MLH1
CD59 TMSB10
CD59 DYNLT1
CD59 NDUFS8
CD59 SQSTM1
PLA2G7 SAT1
PLA2G7 NR1H3
PLA2G7 GBP1
PLA2G7 CAPG
PLA2G7 ALDH1A1
PLA2G7 GM2A
PLA2G7 GLA
PLA2G7 FTH1
PLA2G7 SMARCA4
PLA2G7 GPNMB
PLA2G7 LGALS3
PLA2G7 WARS
PLA2G7 APOC1
PLA2G7 FBP1
PLA2G7 CHI3L1
PLA2G7 ANXA2
PLA2G7 MMP12
KIF14 NAP1L1
KIF14 ZNF787
KIF14 RANBP2
KIF14 ENO2
KIF14 BTN3A2
KIF14 ADAM8
KIF14 CENPA
KIF14 RAD23A
KIF14 MTHFD1
KIF14 FUT6
KIF14 FLNA
KIF14 GOT1
KIF14 CCNF
KIF14 FKBP2
KIF14 GCN1L1
KIF14 SERPINA1
KIF14 PSMB7
KIF14 CLTA
UBE2C CKAP5
UBE2C POLD2
UBE2C HSP90AA1
UBE2C CDC20
UBE2C SNRPC
UBE2C SNRPB
UBE2C KIF2C
TPR EIF4G2
TPR PARK7
TPR LTA4H
TPR GNAS
TPR TMED10
TPR TSN
TPR CBFB
TPR OXA1L
TPR CALR
TPR AKT1
TPR TRAM1
TPR HLA-DQB1
TPR TARS
TPR RBM5
TPR PTPRC
RBM12 PDLIM1
RBM12 CAPNS1
RBM12 CD79A
RBM12 IGHG1
RBM12 RBM5
RBM12 FKBP1A
RBM12 SUMO2
RBM12 IL2RG
RBM12 BTG2
RBM12 PRCP
RBM12 CD53
RBM12 TPM4
RBM12 PPP1R11
RBM12 IGL@
RBM12 ZNF91
RBM12 BAT3
RBM12 HLA-A
RBM12 JUNB
RBM12 CNN2
RBM12 GNAS
RBM12 TRAP1
RBM12 CD37
RBM12 RBM42
SELL IFNGR1
SELL IRF9
EIF4G3 AMPD3
EIF4G3 GNAS
RPL35 SNRPD2
RPL35 RPL18
RPL35 RPL6
RPL35 RPS6
RPL35 RPL12
RPL35 RPL13
RPL35 RPL10A
UQCRFS1 EIF2S2
UQCRFS1 ATP5A1
UQCRFS1 CYCS
UQCRFS1 COX7A2
UQCRFS1 MAPRE1
UQCRFS1 ATP5G3
UQCRFS1 ATP5F1
UQCRFS1 IRAK1
UQCRFS1 CYC1
UQCRFS1 LIPA
UQCRFS1 TALDO1
UQCRFS1 IL18
UQCRFS1 PSMA4
UQCRFS1 SRI
UQCRFS1 PRDX3
UQCRFS1 VDAC2
UQCRFS1 ARHGDIB
UQCRFS1 EIF4A3
UQCRFS1 UQCRC2
UQCRFS1 PSMD6
UQCRFS1 PDIA6
UQCRFS1 AKR1A1
UQCRFS1 MRPS12
UQCRFS1 PSMC6
UQCRFS1 PGK1
UQCRFS1 MAN2A1
PPWD1 NPM1
PPWD1 ARHGEF7
PPWD1 SF3B2
PPWD1 GANAB
PPWD1 CCNI
PPWD1 UQCRB
PPWD1 CD164
PPWD1 DYRK1A
PPWD1 LOC100131311
PPWD1 SNRPN
PPWD1 DCTD
PPWD1 SPCS2
PPWD1 TAF10
PPWD1 KIAA0174
PPWD1 BIRC3
PPWD1 PHF3
PPWD1 RBM4
PPWD1 ZNHIT3
PPWD1 EPS15
PPWD1 CBFB
PPWD1 HLA-E
PPWD1 TAX1BP1
PPWD1 HNRNPH1
SFRS5 BRD2
SFRS5 WNT2B
SFRS5 TMED10
SFRS5 SON
SFRS5 BTN3A2
SFRS5 BIRC2
SFRS5 TIAL1
SFRS5 ZFP36L2
SFRS5 KIAA0430
SFRS5 PRMT2
SFRS5 MYL12A
SFRS5 SARS
SFRS5 MBOAT7
SFRS5 N4BP2L2
SFRS5 SNRPN
SFRS5 EEF1A1
SFRS5 UBTF
SFRS5 CD40LG
SFRS5 IRF9
SFRS5 TTC3
SFRS5 KLF6
SFRS5 KIAA0174
SFRS5 BAT1
SFRS5 BAG1
SFRS5 PTP4A2
SFRS5 EPS15
SFRS5 PRKCB
SFRS5 OXA1L
SFRS5 HNRNPK
SFRS5 AP3D1
SFRS5 ANKRD36B
SFRS5 MATR3
SFRS5 PNN
SFRS5 HLA-F
SFRS5 HNRNPH1
LRPPRC PPP1CC
LRPPRC TSN
LRPPRC CLNS1A
LRPPRC RARS
LRPPRC CCT6A
LRPPRC DDX21
LITAF TPM4
LITAF EIF4A1
LITAF PLIN2
LITAF NCL
LITAF ARHGDIA
LITAF STAT3
LITAF PPP2R1A
LITAF SDHB
LITAF GPX1
LITAF CTSC
LITAF NDUFV3
RPS5 RPS9
RPS5 RPL31
RPS5 GAPDH
PSMD1 POU3F1
PSMD1 HSPA4
PSMD1 VDAC1
PSMD1 AKR1B1
PSMD1 ACOT7
PSMD1 MANF
PSMD1 SNRPB
PSMD1 PSMC5
PSMD1 NCL
PSMD1 PSMC3
PSMD1 PMVK
PSMD1 BMS1
PSMD1 CLTA
PSMD1 HPRT1
PSMD1 XRCC6
PSMD1 CYC1
PSMD1 CCT5
PSMD1 CDC123
PSMD1 ALDOA
PSMD1 ANXA2
PSMD1 PSMA6
PSMD1 PPIA
PSMD1 DNAJA1
PSMD1 YBX1
PSMD1 TRAP1
PSMD1 UROS
PSMD1 SIK1
PSMD1 MYL6B
SNRPB NCL
SNRPB PIM1
SNRPB TAF10
SNRPB VDAC2
SNRPB NDUFA9
SNRPB DUSP2
SNRPB RANBP1
SNRPB RBBP4
SNRPB ATP5J
SNRPB IRAK1
SNRPB CLTC
SNRPB GINS1
SNRPB TTC1
SNRPB HMGA1
SNRPB ICAM1
SNRPB MYBL2
SNRPB ATP5B
SNRPB SNRNP27
SNRPB FDPS
SNRPB PAICS
SNRPB PRMT1
SNRPB CCT4
SNRPB ASNS
SNRPB YWHAB
SNRPB DYNLL1
SNRPB RBMX
SNRPB HSP90AA1
SNRPB IARS
SNRPB PKM2
SNRPB TOP2A
SNRPB EBI3
SNRPB PSMB3
SNRPB MCM6
SNRPB PSMC3
SNRPB UBE2L3
SNRPB DTYMK
SNRPB DAD1
SNRPB NDUFS8
SNRPB CYFIP2
SNRPB CCT5
SNRPB RPL36AL
SNRPB DGUOK
SNRPB ANXA2
SNRPB RFTN1
SNRPB ACO2
SNRPB UQCRH
SNRPB H3F3A
SNRPB NONO
SNRPB LOC100131892
SNRPB AKR1B1
SNRPB RPIA
SNRPB MAPRE1
SNRPB HRAS
SNRPB MIF
SNRPB PSMA1
SNRPB MRPS22
SNRPB CHAF1A
SNRPB CSNK2B
SNRPB PSMB1
SNRPB MRPL12
SNRPB CCT3
SNRPB CAPN1
SNRPB PABPC1
SNRPB COX17
SNRPB SET
SNRPB H2AFX
SNRPB CCNB1
SNRPB FBL
SNRPB LAGE3
SNRPB CD79B
SNRPB TCP1
SNRPB PSME2
SNRPB ATP5G1
SNRPB SFRS9
SNRPB GSTP1
SNRPB EBP
SNRPB CENPA
SNRPB PHB
SNRPB POLR2F
SNRPB PSMB7
SNRPB DUT
SNRPB PSMA6
SNRPB HSPA9
SNRPB TFRC
SNRPB SMAD2
SNRPB GLO1
SPOCK2 CBLB
SPOCK2 DGKZ
SPOCK2 CCND1
SPOCK2 CYP1B1
SPOCK2 C3
SPOCK2 BTN3A2
SPOCK2 PNRC1
SPOCK2 LGALS2
SPOCK2 FYN
SPOCK2 CSF1
SPOCK2 MSN
SPOCK2 ZFP36L2
SPOCK2 CXCL12
SPOCK2 CAPN2
SPOCK2 CD6
SPOCK2 CD7
SPOCK2 ITGAL
PTP4A2 BRD2
PTP4A2 IL7R
PTP4A2 HADHA
PTP4A2 SON
PTP4A2 CD81
PTP4A2 SHC1
PTP4A2 MRPL23
PTP4A2 PFDN5
PTP4A2 PEA15
PTP4A2 CD37
PTP4A2 NUBP1
PTP4A2 IRF7
PTP4A2 ICAM2
PTP4A2 CD46
PTP4A2 UBXN1
PTP4A2 EFEMP2
PTP4A2 PRMT2
PTP4A2 MAPKAPK3
PTP4A2 SLC20A1
PTP4A2 TSC22D1
PTP4A2 CD164
PTP4A2 MYST3
PTP4A2 HLA-DQB1
PTP4A2 LOC100131311
PTP4A2 ITK
PTP4A2 NCF1C
PTP4A2 FYN
PTP4A2 FNTA
PTP4A2 LMO4
PTP4A2 GGA3
PTP4A2 NPC2
PTP4A2 KIAA0174
PTP4A2 ACO2
PTP4A2 JUND
PTP4A2 H3F3A
PTP4A2 FAM190B
PTP4A2 PNRC1
PTP4A2 OMP
PTP4A2 ICAM3
PTP4A2 EPS15
PTP4A2 LGALS2
PTP4A2 EIF1
PTP4A2 NFKBIA
PTP4A2 PRDX1
PTP4A2 USP7
PTP4A2 S100A4
PTP4A2 TBCB
PTP4A2 CCR7
PTP4A2 TAX1BP1
PTP4A2 UBXN4
PTP4A2 MAN2A1
CLIP1 ZNF638
CLIP1 SLC31A2
CLIP1 IL1R1
CLIP1 SERPINB1
CLIP1 ANKRD36B
CLIP1 DYRK1A
CLIP1 ZRSR2
CLIP1 VGLL4
CLIP1 TSG101
COX4I1 COX6A1
COX4I1 CD72
COX4I1 RPA2
COX4I1 IGBP1
COX4I1 RPL6
COX4I1 MORF4L2
COX4I1 RHEB
COX4I1 RPS7
COX4I1 CD164
COX4I1 PDHB
COX4I1 CLTC
COX4I1 GTF2A2
COX4I1 PARK7
COX4I1 CTSH
COX4I1 SPCS2
COX4I1 PPT1
COX4I1 CLIC1
COX4I1 PSMA2
COX4I1 SAP18
COX4I1 RPL36AL
COX4I1 SRGN
COX4I1 RPL36A
COX4I1 SNRPD2
COX4I1 DBI
COX4I1 DDX39
COX4I1 DDX21
COX4I1 TRA2B
COX4I1 ATP5O
MPL TYRP1
MPL IFNA1
MPL ROS1
MPL HIST1H2BJ
MPL NR6A1
MPL BTN3A1
MPL REST
MPL CYP4F2
MPL ITGB3
HNF4A UQCRC2
HNF4A IL2RG
HNF4A BTN3A2
HNF4A CTSH
HNF4A AK1
HNF4A SERPINB1
HNF4A IL2RB
HNF4A SSB
HNF4A CSNK2B
HNF4A H3F3A
SHFM1 PPP4C
SHFM1 DLD
SHFM1 TDG
SHFM1 GOT1
SHFM1 EIF3B
SHFM1 HMGB1
SHFM1 TUBA1A
SHFM1 PRPS1
SHFM1 U2AF1
SHFM1 CCNF
SHFM1 RBM34
SHFM1 GSK3B
SHFM1 HSPE1
SHFM1 RRS1
SHFM1 RRM1
SHFM1 BMS1
SHFM1 CBX5
NDUFV3 BUD31
NDUFV3 PRMT1
NDUFV3 LRPAP1
NDUFV3 SRM
NDUFV3 IFI30
NDUFV3 MGAT1
NDUFV3 SLC29A1
NDUFV3 NDUFS8
NDUFV3 ACOT7
NDUFV3 ALDOA
NDUFV3 ANXA2
NDUFV3 MCM3
TAP1 GM2A
TAP1 MPP1
TAP1 TMED10
TAP1 CCND1
TAP1 IER3
TAP1 PLA2G16
TAP1 PPP2R1A
TAP1 SERPING1
TAP1 IGHG1
TAP1 PSMB9
TAP1 ACOT7
TAP1 USP13
TAP1 NR1H3
TAP1 CTSA
TAP1 LST1
TAP1 SERPINA1
TAP1 APOE
TAP1 ITK
TAP1 IFITM1
TAP1 GRK5
TAP1 ACSL1
TAP1 TNFRSF1B
TAP1 CBR1
TAP1 GLUL
TAP1 PSMB10
TAP1 NPC2
TAP1 STAT5A
TAP1 HK1
TAP1 JUNB
TAP1 CKAP5
TAP1 PLD3
TAP1 IFI16
TAP1 PRDX1
TAP1 RUNX1
TAP1 MGAT1
TAP1 SORD
TAP1 GPNMB
TAP1 NDUFS8
TAP1 SQSTM1
TAP1 TNFAIP3
TAP1 ARHGEF1
PDLIM1 IFITM1
PDLIM1 DCTD
PDLIM1 ZFP36L2
PDLIM1 GRK5
PDLIM1 AP2M1
PDLIM1 FARSA
PDLIM1 HYOU1
PDLIM1 ATR
PDLIM1 CENPA
PDLIM1 PABPC4
PDLIM1 UBA1
PDLIM1 AIMP2
PDLIM1 CST3
PDLIM1 IK
PDLIM1 IARS
PDLIM1 GUSBP1
PDLIM1 TGIF1
PDLIM1 XBP1
PDLIM1 GRN
SMARCC1 EIF2S2
SMARCC1 TRAF4
SMARCC1 SEPT7
SMARCC1 IARS
SMARCC1 RAB21
SMARCC1 YWHAZ
SMARCC1 HNRNPF
SMARCC1 CCT7
SMARCC1 MSN
SMARCC1 PTGES3
SMARCC1 YWHAQ
SMARCC1 TCEA1
SMARCC1 RPL36AL
SMARCC1 PCBP2
SMARCC1 CUL1
SMARCC1 CSNK1D
SMARCC1 PDIA6
SMARCC1 PRMT5
SMARCC1 PSMC2
SMARCC1 MATR3
SMARCC1 TARS
SMARCC1 AMD1
LCP1 PSMD14
LCP1 PLEK
LCP1 NONO
LCP1 SYK
LCP1 ATP6V0D1
LCP1 TOP2A
LCP1 ATP5F1
LCP1 SGK1
LCP1 RAB1A
LCP1 PSMA1
LCP1 CALM2
LCP1 MAP2K1
LCP1 SFRS3
LCP1 ALOX5AP
LCP1 PTGES3
LCP1 ARPC1A
LCP1 MAN2A1
LCP1 BIRC3
LCP1 RGS1
LCP1 P4HB
LCP1 SUMO2
LCP1 PDIA6
LCP1 PRKAR1A
LCP1 MATR3
HLA-DQA1 EEF2
HLA-DQA1 BRD2
HLA-DQA1 CYBA
HLA-DQA1 PTPN7
HLA-DQA1 RPL29
HLA-DQA1 CD70
HLA-DQA1 TRD@
HLA-DQA1 SDCBP
HLA-DQA1 FANCA
HLA-DQA1 HLA-DQB1
HLA-DQA1 SYK
HLA-DQA1 MRPL3
ITGAL MAP3K11
ITGAL FYN
ITGAL CCL5
ITGAL TRD@
ITGAL ZNF91
ITGAL USP4
ITGAL GGA3
ITGAL SLC20A1
ITGAL MSN
ITGAL LGALS2
ITGAL STAT5A
ITGAL ITGAX
ITGAL ANKRD36B
ITGAL PCOLCE
ITGAL LOC100131311
ITGAL LCK
ITGAL CST3
ITGAL PTGDS
ITGAL MAPKAPK3
POU2AF1 PSME4
POU2AF1 CLTA
POU2AF1 ATXN2
POU2AF1 HYOU1
POU2AF1 GOT1
POU2AF1 UCP2
POU2AF1 SEPT6
POU2AF1 SAFB
POU2AF1 PRKACA
POU2AF1 CHERP
POU2AF1 SEC14L1
POU2AF1 SMARCA2
NPM1 FOXN3
NPM1 SNRPD3
NPM1 HADHA
NPM1 UMPS
NPM1 SLC16A1
NPM1 RBM34
NPM1 RPL36AL
NPM1 NACA
NPM1 RPIA
NPM1 COMMD1
NPM1 LDHB
NPM1 PSMD6
NPM1 CEP57
NPM1 RPL6
NPM1 MYL12A
NPM1 ZNF146
NPM1 RAB2A
NPM1 PSMD11
NPM1 MDH1
NPM1 PSMB1
NPM1 PTPN7
NPM1 CYBA
NPM1 VAV1
NPM1 GLO1
NPM1 APEX1
NPM1 SAP18
NPM1 ARHGAP25
NPM1 VDAC2
NPM1 RBM4
NPM1 FBL
NPM1 UQCRC2
NPM1 ATP5G2
NPM1 DBI
NPM1 CSTB
NPM1 SSR2
NPM1 TIMM17A
NPM1 LOC91316
NPM1 NAE1
NPM1 MYO5B
NPM1 HNRNPC
NPM1 TARS
NPM1 MRPL3
NPM1 ATP5O
ENO1 HADHA
ENO1 LAPTM5
ENO1 MCM5
ENO1 TNIP1
ENO1 PPP2R1A
ENO1 STIP1
ENO1 WARS
ENO1 NUP93
ENO1 ACOT7
ENO1 PTP4A1
ENO1 PKM2
ENO1 RPIA
ENO1 IDH3G
ENO1 NP
ENO1 FARSA
ENO1 GRB2
ENO1 HSP90AB1
ENO1 ATP1B3
ENO1 CTSD
ENO1 ALDOA
ENO1 GPI
ENO1 ANXA2
ENO1 TLE1
ENO1 PSMB2
ENO1 VDAC1
ENO1 RFC4
ENO1 ERP29
ENO1 SORD
ENO1 CDKN1A
ENO1 AMD1
UBA1 PHF15
UBA1 MKI67
UBA1 F8A1
UBA1 ADAR
UBA1 LAPTM5
UBA1 RNPEP
UBA1 NONO
UBA1 ATP2A2
UBA1 STIP1
UBA1 TP53
UBA1 FUS
UBA1 SAFB
UBA1 FAS
UBA1 HCFC1
UBA1 HUWE1
UBA1 GLB1
UBA1 CTSA
UBA1 TLR1
UBA1 INPP5D
UBA1 NUP188
UBA1 PLCG2
UBA1 DECR1
UBA1 MSN
UBA1 SEPT8
UBA1 BCAP31
UBA1 CBX1
UBA1 CALR
UBA1 TCF3
UBA1 TRIM28
UBA1 HNRNPU
UBA1 ARCN1
UBA1 SPTAN1
UBA1 MARCKS
UBA1 PCTK1
UBA1 PRKCD
UBA1 CAPN1
UBA1 GNB1
UBA1 GPI
UBA1 EIF3CL
UBA1 PEBP1
UBA1 MCM5
UBA1 GNAS
UBA1 MED12
UBA1 CLU
UBA1 FAM50A
UBA1 SIK1
UBA1 USP13
UBA1 AP1B1
UBA1 STX4
UBA1 RFTN1
UBA1 SND1
UBA1 TYK2
MAP4 SPTAN1
MAP4 GRK5
MAP4 UBXN1
MAP4 PTOV1
MAP4 NFE2L1
MAP4 MGAT1
MAP4 POLRMT
MAP4 ATXN2L
MAP4 NMI
MAP4 MBOAT7
MAP4 IQGAP1
MAP4 FSCN1
MAP4 BRD3
MLF2 CYP1A2
MLF2 IRF3
MLF2 LSP1
MLF2 UQCRC1
MLF2 SAFB
MLF2 CHD4
MLF2 BCR
MLF2 GLG1
MLF2 LGALS9
MLF2 ARHGDIA
MLF2 POU2F2
MLF2 SNRPA
MLF2 POLRMT
MLF2 ATXN2L
MLF2 RBM42
MLF2 PTP4A1
GRM4 EEF1A1
GRM4 BRD2
GRM4 TRIM38
GRM4 GALT
GRM4 ASS1
GRM4 PNRC1
GRM4 ADAM8
GRM4 E2F3
GRM4 MCAM
GRM4 UBC
GRM4 FKBP2
GRM4 NFATC3
GRM4 USP6NL
GRM4 CFDP1
N4BP2L2 CLU
N4BP2L2 CCND3
N4BP2L2 PARK7
N4BP2L2 H1FX
N4BP2L2 ADD3
N4BP2L2 BIRC2
N4BP2L2 ZFP36L2
N4BP2L2 HHEX
N4BP2L2 HIST1H4C
N4BP2L2 RBM5
N4BP2L2 CD46
N4BP2L2 UBXN1
N4BP2L2 MARCH6
N4BP2L2 IRF7
N4BP2L2 UBA7
N4BP2L2 MYST3
N4BP2L2 DYRK1A
N4BP2L2 GTF2E1
N4BP2L2 APOE
N4BP2L2 MBOAT7
N4BP2L2 CUGBP2
N4BP2L2 NFATC3
N4BP2L2 HLA-DQB1
N4BP2L2 KLF6
N4BP2L2 FOXO4
N4BP2L2 UQCRC2
N4BP2L2 PRKCB
N4BP2L2 HLA-E
N4BP2L2 TRBV5-4
N4BP2L2 DGKA
N4BP2L2 LTB
N4BP2L2 RPL13
N4BP2L2 SLC31A2
HPRT1 LAGE3
HPRT1 CKB
HPRT1 LAPTM5
HPRT1 USP9X
HPRT1 HSPA4
HPRT1 UBE2A
HPRT1 TYMS
HPRT1 CYCS
HPRT1 TOP2A
HPRT1 MSH2
HPRT1 COX7B
HPRT1 PPP2CA
HPRT1 ATP5J
HPRT1 PSMD11
HPRT1 GGH
HPRT1 CYC1
HPRT1 PSMC1
HPRT1 CLTC
HPRT1 PSMB7
HPRT1 SEPT8
HPRT1 NONO
HPRT1 SLC25A46
HPRT1 SUZ12
HPRT1 UFD1L
HPRT1 IGL@
HPRT1 RAD23B
HPRT1 DLGAP5
HPRT1 CKAP5
HPRT1 MTHFD2
HPRT1 RPL35A
HPRT1 MLH1
HPRT1 HNRNPC
DLD CCND3
DLD MPP1
DLD ENO2
DLD RRAGA
DLD CTSH
DLD HSPE1
DLD NUP93
DLD NACA
DLD IL1R1
DLD YWHAE
DLD PPP2R2A
DLD UQCRC1
DLD NIPA2
DLD R3HDM1
DLD TOPBP1
DLD HNRNPA2B1
DLD EPRS
DLD GNG10
DLD LOC100131311
DLD RRM1
DLD C21orf33
DLD UBL4A
DLD PARK7
DLD ISCU
DLD CTNNB1
DLD ECHS1
DLD HNRNPK
DLD DUT
DLD PAM
DLD CAMLG
DLD UBE4A
DLD PSMD6
DLD SLC9A6
DLD SRGN
DLD P4HB
DLD TOP2B
DLD MTIF2
DLD SUMO1
DLD RBM3
DLD NARS
DLD MARCH6
DLD CCR7
DLD SQSTM1
DLD SNRPN
DLD LAMP2
CCL19 EEF1D
CCL19 CD3D
CCL19 TRD@
CCL19 CDC123
CCL19 PTGDS
CCL19 CASP4
CCL19 APOE
KIAA0232 EEF1D
KIAA0232 SEMA4D
KIAA0232 ADRM1
KIAA0232 TTC3
KIAA0232 KIAA0226
KIAA0232 MTHFD1
KIAA0232 TMEM131
KIAA0232 C21orf33
KIAA0232 MCAM
KIAA0232 EDEM1
KIAA0232 SEPT8
KIAA0232 PIK3R1
KIAA0232 CD19
TRIM28 PIM1
TRIM28 RNPEP
TRIM28 MCM5
TRIM28 SMARCA4
TRIM28 FUS
TRIM28 MAP4K1
TRIM28 HCFC1
TRIM28 ANXA11
TRIM28 EIF3CL
TRIM28 UBTF
TRIM28 IDH3G
TRIM28 RNPS1
TRIM28 ATP2A3
TRIM28 ECH1
TRIM28 TYK2
TRIM28 BAT1
TRIM28 BAT3
TRIM28 KPNB1
TRIM28 MED12
TRIM28 PKN1
TRIM28 RBM42
TRIM28 TCF3
ACAP1 EIF2S2
ACAP1 IDH3G
ACAP1 SPG7
ACAP1 IKZF1
ACAP1 CTSA
ACAP1 HTN1
ACAP1 ENO2
ACAP1 YWHAQ
ACAP1 LYL1
ACAP1 CNN2
ACAP1 HLA-F
ACAP1 DYRK1A
ACAP1 GANAB
ACAP1 ARHGEF1
ACAP1 MBOAT7
ACAP1 BYSL
ACAP1 SNRPN
SEPT6 SUPT5H
SEPT6 SOX4
SEPT6 CKAP5
SEPT6 SP140
SEPT6 ATXN2
SEPT6 LAPTM5
SEPT6 DDX11
SEPT6 ARHGAP1
SEPT6 NFATC3
SEPT6 CD70
SEPT6 RUNX3
SEPT6 CAPN1
SEPT6 BRD2
SEPT6 SAFB
SEPT6 CDC123
SEPT6 MS4A1
SEPT6 ALOX5AP
C3orf45 FDPS
C3orf45 LDHB
C3orf45 UQCRC2
C3orf45 CUL1
C3orf45 EIF4A2
C3orf45 TCEA1
C3orf45 PHB
C3orf45 PRMT5
C3orf45 ERH
C3orf45 CCT7
C3orf45 IK
C3orf45 ATP5B
C3orf45 MRPS12
C3orf45 IARS
C3orf45 FBL
C3orf45 IFNGR2
CCNH POLR2G
CCNH SDCBP
CCNH YWHAQ
CCNH EIF2S2
CCNH MDH1
S100A4 IL7R
S100A4 TNFRSF1B
S100A4 GBP2
S100A4 CXCL9
S100A4 TMSB10
S100A4 LGALS3
S100A4 S100A13
S100A4 DTYMK
S100A4 CD7
S100A4 IL32
MT1E CEBPD
MT1E CD63
MT1E HSPA1A
MT1E MT1P2
MT1E S100A8
MT1E CXCL11
MT1E TNFAIP2
ABLIM1 EPS15
ABLIM1 TTC3
ABLIM1 ITK
ABLIM1 LHFPL2
TRAF1 GM2A
TRAF1 EBI3
TRAF1 AMPD3
TRAF1 FXR2
TRAF1 CDC37
TRAF1 IGL@
TRAF1 SLC31A2
SOD1 SNRPE
SOD1 COX6A1
SOD1 RING1
SOD1 HSP90AA1
SOD1 HSPE1
SOD1 NACA
SOD1 DDX1
SOD1 HMGN1
SOD1 LDHB
SOD1 ATP5G1
SOD1 ATP5J
SOD1 CKS1B
SOD1 NDUFA4
SOD1 COX5B
SOD1 CLNS1A
SOD1 DUT
SOD1 CLTC
SOD1 PPP1CC
SOD1 SSBP1
SOD1 COX7C
SOD1 SNAPC1
SOD1 UNG
SOD1 SORD
SOD1 ASNS
SOD1 SDHC
SOD1 SSB
SOD1 MRPL3
SOD1 ATP5O
EIF3A AARS
EIF3A TOPBP1
EIF3A HSP90AA1
EIF3A HNRNPK
EIF3A AIM1
EIF3A PSMC1
EIF3A ARL6IP1
EIF3A EIF4H
TSFM COX6A1
TSFM SF3B2
TSFM SEC61B
TSFM PWP1
TSFM MANF
TSFM DTYMK
TSFM PSMB3
TSFM PSMD4
TSFM MORF4L2
TSFM PSMD11
TSFM DNAJC2
TSFM PSMC1
TSFM NDUFV2
TSFM NASP
TSFM FH
TSFM BARD1
TSFM RNPS1
TSFM CCT5
TSFM ATF4
TSFM NOMO1
TSFM AIM1
TSFM EIF3I
TSFM XPO1
TSFM TXNRD1
TSFM SLC7A5
TSFM PSME1
TSFM MFAP1
TSFM DDX21
ATP2A2 PHF15
ATP2A2 EED
ATP2A2 AARS
ATP2A2 ATP6AP1
ATP2A2 GLUL
ATP2A2 SOX4
ATP2A2 HYOU1
ATP2A2 DOCK2
ATP2A2 MTHFD1
ATP2A2 PRDX1
ATP2A2 ALAS1
ATP2A2 PRKCD
ATP2A2 COL4A2
ATP2A2 NUP93
ATP2A2 ACLY
ATP2A2 MANF
ATP2A2 CAD
ATP2A2 MCM2
ATP2A2 CEBPD
TRAM1 EEF1A1
TRAM1 LIPA
TRAM1 CD47
TRAM1 TMED10
TRAM1 ADSS
TRAM1 TMED2
TRAM1 UBE2D3
TRAM1 TMED9
TRAM1 DECR1
TRAM1 PCNA
TRAM1 MATR3
TRAM1 ITPR1
TRAM1 ENPP2
TRAM1 LTB
TRAM1 FNTA
TRAM1 NCK1
TRAM1 LOC728849
TRAM1 PRKACB
TRAM1 PLP2
TROVE2 XPO1
TROVE2 SPCS2
TROVE2 USP7
TROVE2 WAPAL
TROVE2 DYRK1A
TROVE2 ARHGAP25
LDHB PSMD14
LDHB SNRPE
LDHB RANBP1
LDHB HINT1
LDHB ATP5G3
LDHB YBX1
LDHB ADSS
LDHB H2AFZ
LDHB TRAF4
LDHB PHB
LDHB NP
LDHB MRPL3
LDHB CCT8
LDHB SFRS9
EEF1G EEF2
EEF1G RPL38
EEF1G RPL9
EEF1G RPL18
EEF1G EIF1
EEF1G PTMA
EEF1G RPL6
EEF1G ACTG1
EEF1G GNB2L1
EEF1G RPS6
EEF1G RPL18A
EEF1G RPS10
EEF1G RPS3
INPP5D JAK1
INPP5D SEMA4D
INPP5D MYST3
INPP5D CCR7
INPP5D IKZF1
INPP5D MED12
INPP5D GGA3
INPP5D LOC729602
INPP5D GLG1
INPP5D CASC3
INPP5D SLC20A1
INPP5D SAFB
INPP5D CHERP
STAT3 CNP
STAT3 MVP
STAT3 ACTG1
STAT3 ARCN1
STAT3 CSNK1D
STAT3 COPA
STAT3 FKBP1A
STAT3 ACSL1
STAT3 GLB1
STAT3 CTSA
STAT3 IER2
STAT3 COL4A2
STAT3 IFNGR2
STAT3 TPM4
STAT3 PTPN7
STAT3 DDOST
STAT3 IGF2R
STAT3 GNB1
STAT3 NDRG1
STAT3 PDXK
STAT3 LY6E
STAT3 ANXA2
STAT3 JUNB
STAT3 P4HB
STAT3 ATP5G2
STAT3 LOC729602
STAT3 IL2RB
STAT3 SLC31A2
PMVK CBX1
PMVK FH
PMVK CAPZA1
PMVK GSTP1
PMVK TRAP1
PMVK NONO
PMVK RPL23
PMVK CCT5
PMVK TXN2
PMVK ATP6V1F
PMVK LAMB2
PMVK SSBP1
IL8 PPIA
IL8 ROS1
IL8 NEK2
IL8 SNAP25
IL8 NIACR2
IL8 SNRPN
SEPT8 ITGB1
SEPT8 RHOG
SEPT8 ARCN1
SEPT8 PEA15
SEPT8 LGALS1
SEPT8 MAPRE1
SEPT8 ATP5F1
SEPT8 IER2
SEPT8 CLTC
SEPT8 DDB2
SEPT8 ACTA2
SEPT8 TCF3
SEPT8 ARF4
SEPT8 MOBKL1B
SEPT8 DNAJA1
SEPT8 RANBP2
SEPT8 AMPD3
SEPT8 HIF1A
SEPT8 FAS
SEPT8 PRNP
SEPT8 CCT8
SEPT8 MCM3
ALOX5AP HMGB1
ALOX5AP CD79A
ALOX5AP YWHAZ
ALOX5AP F8A1
ALOX5AP PTGES3
ALOX5AP RAE1
ALOX5AP CD79B
ALOX5AP UBE2D2
ALOX5AP DYNLT3
ALOX5AP ARHGDIB
ALOX5AP LOC728849
ALOX5AP PRKAG1
GZMK CD3D
GZMK GZMA
GZMK TRD@
GZMK CD2
GZMK LCP2
GZMK IL32
SEPW1 ISCU
SEPW1 PPT1
SEPW1 SSR2
SEPW1 NPC2
SEPW1 XBP1
SEPW1 SRGN
SEPW1 ANXA2
SEPW1 ZNF32
TSPAN31 BRD2
TSPAN31 SP140
HSPA9 ANXA5
HSPA9 PPP2R1A
HSPA9 STIP1
HSPA9 PDIA3
HSPA9 IARS
HSPA9 RPIA
HSPA9 PPIB
HSPA9 ATP5F1
HSPA9 HCP5
HSPA9 ATP5J
HSPA9 PSMC1
HSPA9 CSRP1
HSPA9 RANBP2
HSPA9 CCT5
HSPA9 MARCKS
HSPA9 ICAM1
HSPA9 VDAC2
HSPA9 MTHFD2
HSPA9 ALDOA
HSPA9 FDPS
HSPA9 CKAP5
HSPA9 EIF4A1
HSPA9 PSMB2
HSPA9 HDLBP
HSPA9 ATP5G2
HSPA9 HUWE1
HSPA9 S100A11
HSPA9 SLC7A5
HSPA9 SUMO1
HSPA9 CDC37
HSPA9 HSD17B4
HSPA9 ATP5B
HSPA9 CCNB1
HSPA9 EIF4H
HSPA9 GUSB
LMNB2 PPP2R1A
LMNB2 CKAP5
LMNB2 IDH3G
LMNB2 AP1B1
LMNB2 CTSA
LMNB2 CDKN1A
LMNB2 FAS
LMNB2 LY6E
LMNB2 KIF22
LMNB2 NUP188
LMNB2 POLD1
LMNB2 NFKB2
LMNB2 THOP1
LMNB2 PPP2R4
LMNB2 MAZ
LMNB2 SNRPC
LMNB2 PDXK
LMNB2 PKM2
BTG1 DAZAP2
BTG1 DYRK1A
BTG1 MSN
BTG1 BAT1
BTG1 SFRS11
BTG1 PMS2L3
TIMM17A CCT2
TIMM17A CCT7
TIMM17A RPA1
TIMM17A SFRS3
POSTN COL3A1
POSTN SPARC
POSTN LUM
ARF5 COX6A1
ARF5 AIP
ARF5 MRPL28
ARF5 MRPL23
ARF5 ATP6V1F
ARF5 ECHS1
ARF5 HAX1
PTS SRP9
PTS RPA3
PTS H3F3A
PTS CDC123
PTS DGUOK
PTS PSMC6
CCR7 NOLC1
CCR7 ATP6AP1
CCR7 CCT6A
CCR7 TCF3
CCR7 CLK2
CCR7 SCAP
KIAA0100 PARK7
KIAA0100 SFRS4
KIAA0100 MPST
KIAA0100 TAF10
KIAA0100 PSMD11
KIAA0100 TBCB
KIAA0100 BAT1
KIAA0100 RBM5
KIAA0100 PMS2L3
DCK ACADM
DCK DUT
DCK NR3C1
DCK HHEX
DCK ELF1
DCK TSG101
PSMC6 EIF4G2
PSMC6 TDG
PSMC6 CCNG2
PSMC6 DYNLL1
PSMC6 SRP9
PSMC6 WAPAL
PSMC6 ARL6IP1
PSMC6 BIRC3
PSMC6 NCOA4
PSMC6 METAP1
PSMC6 PTMA
PSMC6 PRCP
PSMC6 DYNLT1
PSMC6 CD164
PSMC6 TBCC
PSMC6 MTMR6
PSMC6 PARK7
PSMC6 LOC728844
PSMC6 JUNB
PSMC6 TFAM
PSMC6 GATM
PSMC6 SP3
PSMC6 PRDX3
PSMC6 ELF1
PSMC6 EPS15
PSMC6 SNRPB2
PSMC6 UQCRC2
PSMC6 SUMO1
PSMC6 PLA2G16
PSMC6 TANK
PSMC6 MLH1
PSMC6 TUBGCP3
PSMC6 TRA2B
PSMC6 AMD1
PSMC6 TTC35
FOXN3 EEF2
FOXN3 KIAA0430
FOXN3 IDH3G
FOXN3 CXCL9
FOXN3 TPM4
FOXN3 TAF10
FOXN3 CBR1
FOXN3 ZYX
FOXN3 REL
FOXN3 CDC37
FOXN3 CLK2
FOXN3 MYST3
FOXN3 NUP93
FOXN3 SERINC3
FOXN3 RBM4
FOXN3 DDB2
FOXN3 IRF1
FOXN3 H3F3A
RAC1 XPO1
RAC1 ITGB1
RAC1 PTTG1IP
RAC1 HERPUD1
RAC1 TNIP1
RAC1 RRAGA
RAC1 RB1CC1
RAC1 PRCP
RAC1 DYNLT1
RAC1 BIRC2
RAC1 RHOA
RAC1 GNB1
RAC1 MSN
RAC1 TOMM20
RAC1 SMG7
RAC1 EIF4H
RAC1 NUBP1
RAC1 PMS2L3
RAC1 WAPAL
TMEM131 LAPTM5
TMEM131 ADD3
TMEM131 ITPR1
TMEM131 TRIP12
TMEM131 HHEX
TMEM131 PI4KA
TMEM131 KIAA0430
TMEM131 SORL1
TMEM131 SLC7A6
TMEM131 CIRBP
TMEM131 ZFP36
TMEM131 MYL12A
TMEM131 ITPKB
TMEM131 DYRK1A
TMEM131 MSN
TMEM131 USP6NL
TMEM131 PTPRC
TMEM131 LHFPL2
TMEM131 AIM1
TMEM131 CYTH1
TMEM131 SLC23A2
TMEM131 GNAS
TMEM131 IL2RB
PCSK7 DYRK1A
TIAL1 DCI
TIAL1 LOC91316
TIAL1 IFI35
TIAL1 DYNLT1
TIAL1 ALOX5
TIAL1 AES
TIAL1 BCLAF1
TIAL1 BLK
TIAL1 ANXA5
TIAL1 ATF4
TIAL1 ETF1
TIAL1 WAPAL
TIAL1 MTMR6
TIAL1 MYO5B
TIAL1 SRP14
TIAL1 ISG20
TIAL1 EIF4H
TIAL1 PSMB1
TIAL1 PMS2L3
TIAL1 BLOC1S1
ARL6IP1 TMED10
ARL6IP1 KTN1
ARL6IP1 UBE2A
ARL6IP1 CSNK2A2
ARL6IP1 SRP19
ARL6IP1 E2F3
ARL6IP1 ATP5J
ARL6IP1 TOP1
ARL6IP1 RBBP8
ARL6IP1 RPN1
ARL6IP1 SFRS7
ARL6IP1 BARD1
ARL6IP1 U2AF1
ARL6IP1 SUZ12
ARL6IP1 CAMLG
ARL6IP1 PCMT1
ARL6IP1 RB1CC1
ARL6IP1 BAG1
ARL6IP1 HMGB1
ARL6IP1 EFR3A
ARL6IP1 RASSF2
ARL6IP1 SUMO1
ARL6IP1 MLH1
ARL6IP1 DYNLT1
RBM5 TPM4
RBM5 DDX5
RBM5 CD37
RBM5 SPARCL1
RBM5 KIF2C
RBM5 CCNI
RBM5 CAPN2
RBM5 TLR1
RBM5 RGS19
RBM5 MS4A1
RBM5 SEMA4D
RBM5 NPAT
RBM5 IRF9
RBM5 TTC3
RBM5 AES
RBM5 SRGN
RBM5 PURA
RBM5 LOC729602
RBM5 PAFAH1B1
RBM5 WAPAL
MSH2 RPN1
MSH2 MAPRE1
MSH2 TXNRD1
MSH2 NONO
MSH2 VBP1
MSH2 RARS
MSH2 SET
MSH2 ATP5J
MSH2 XPO1
MSH2 IGBP1
MSH2 NCL
MSH2 MCM3
BTK EED
BTK NPEPPS
BTK SPCS2
BTK PRKCB
BTK GTF2I
BTK PUF60
BTK PRPS1
BTK BTG2
BTK TAF10
BTK CDC16
BTK CCNG1
BTK EIF3E
BTK MARS
BTK UBE4A
BTK POLD4
BTK DDX1
BTK VAMP7
FCGR1A GBP2
FCGR1A C2
FCGR1A SECTM1
POU3F1 MVP
POU3F1 CTNNB1
POU3F1 AP3D1
POU3F1 PSMD2
POU3F1 RHOA
POU3F1 RBM42
PCNA TMED10
PCNA H2AFZ
PCNA MELK
PCNA RFC3
PCNA SNRPC
PCNA TOP2A
PCNA TAF9
PCNA PSMA1
PCNA CCNA2
PCNA RPA3
PCNA ARF6
PCNA KIAA0101
PCNA SFRS3
PCNA CLTC
PCNA KIF11
PCNA TFDP1
PCNA GINS1
PCNA PTGES3
PCNA MCM4
PCNA DUT
PCNA BAG1
PCNA HMGB1
PCNA MTHFD2
PCNA RFC4
PCNA PRPS1
PCNA MRPL28
PCNA PRDX1
PCNA ERH
PCNA DEK
PCNA CCNB1
MGMT CAPZA1
MGMT UBXN1
MGMT TUBA1A
MGMT LYL1
MGMT ECH1
MGMT CAPN1
MGMT GANAB
MGMT ALDOA
MGMT PMS2L3
VIM HLA-A
VIM CTSH
VIM GNAS
VIM IFITM1
VIM IFI16
VIM CD81
VIM CALM3
VIM NPC2
VIM UBB
VIM PSAP
VIM ZFP36L2
VIM IQGAP1
VIM BAT1
RUNX3 MAP3K11
RUNX3 POLR2A
RUNX3 IL10RA
RUNX3 HK1
RUNX3 DOCK2
RUNX3 TCIRG1
RUNX3 ACTA2
RUNX3 SNRNP70
RUNX3 WIPF2
RUNX3 AP2S1
RUNX3 TNFAIP2
RUNX3 MUM1
RUNX3 LIG1
RUNX3 CD19
RUNX3 ITGB7
MCAM MYH9
MCAM NCOR2
MCAM ZNF136
MCAM NFKB2
MCAM IGFBP3
MCAM ZNF91
MCAM CEBPD
MCAM BTN3A2
MCAM ARHGAP1
MCAM TPM4
MCAM CTNNB1
MCAM AP3D1
MCAM GSK3B
MCAM UBE2I
MCAM USP14
MCAM ST6GAL1
MCAM RBM42
MCAM MBOAT7
MCAM CHERP
PSMA4 AARS
PSMA4 RPS26
PSMA4 COX5A
PSMA4 ETF1
PSMA4 PSME2
PSMA4 PRDX6
PSMA4 MIF
PSMA4 EBP
PSMA4 CASP3
PSMA4 CENPA
PSMA4 RPA3
PSMA4 MPHOSPH6
PSMA4 EBNA1BP2
PSMA4 UPP1
PSMA4 PPP4C
PSMA4 IDH2
PSMA4 SNRPA1
PSMA4 MTHFD2
PSMA4 ADRM1
PSMA4 CKS2
PSMA4 BYSL
GLRB DEFA6
GLRB SCGB2A2
FN1 SPARC
FN1 ALDH2
FN1 ARF4
FN1 ICAM1
FN1 COL6A3
FN1 CTSK
FN1 COL1A2
IFI35 CD38
IFI35 PSMB9
IFI35 GBP2
IFI35 IFI16
IFI35 TOMM20
IFI35 CASP3
IFI35 GLUD1
IFI35 MGAT1
IFI35 BLVRA
IFI35 TMSB10
IFI35 TXN2
IFI35 STX4
IFI35 EPRS
IFI35 BST2
IFI35 UBXN1
IFI35 SSB
IFI35 ALDOA
IFI35 S100A11
UROS BLVRA
UROS TDG
UROS PSMC5
UROS PLA2G16
UROS ADRM1
UROS PUF60
UROS PFKL
UROS FH
UROS CKB
UROS TNIP1
UROS TFDP1
UROS POLR2L
UROS IER2
UROS MYL6B
UROS PSMC1
UROS ETFB
UROS SLC25A6
UROS BMS1
REL EIF4G2
REL XPO1
REL TRA2B
REL TOMM20
REL GNB1
REL MOBKL1B
REL VGLL4
TRIB2 CD46
TRIB2 IKZF1
TRIB2 CIRBP
TRIB2 CBFB
TRIB2 SELPLG
TRIB2 DGKA
TRIB2 LCK
TRIB2 SATB1
TRIB2 TUBGCP3
TRIB2 TAX1BP1
TRIB2 RB1CC1
TRIB2 HHEX
TRIB2 CD7
TRIB2 PAFAH1B1
C5orf13 EED
C5orf13 PPIB
C5orf13 HYOU1
C5orf13 CASP3
C5orf13 HSPE1
C5orf13 CAMLG
C5orf13 NDUFS8
C5orf13 CHMP1A
C5orf13 RAE1
MRPL3 DLGAP5
MRPL3 COX7C
MRPL3 SUMO2
MRPL3 PRDX4
MRPL3 RPL35A
MRPL3 CCT5
MRPL3 PSMB1
MRPL3 DDX10
MRPL3 GATM
MRPL3 HDAC2
MRPL3 ATF4
MRPL3 MTHFD2
MRPL3 TRA2B
MRPL3 ESD
MRPL3 RPIA
IL7R DGKD
IL7R MBOAT7
IL7R IL10RA
IL7R METAP1
IL7R STAT5A
IL7R BRD3
IL7R HK1
IL7R LEPROT
IL7R P2RX4
IL7R YY1
IL7R CD2
YWHAQ EIF4G2
YWHAQ POLR2K
YWHAQ EIF2S2
YWHAQ PLEK
YWHAQ HLA-E
YWHAQ SRP9
YWHAQ ETF1
YWHAQ CSNK1D
YWHAQ SLC25A5
YWHAQ IARS
YWHAQ TMED10
YWHAQ CAPZA1
YWHAQ MAPRE1
YWHAQ TRA2A
YWHAQ SFRS9
YWHAQ ATP5F1
YWHAQ RGS1
YWHAQ RAB1A
YWHAQ SLC25A3
YWHAQ BLK
YWHAQ RBBP4
YWHAQ CD164
YWHAQ SARS
YWHAQ HNRNPF
YWHAQ PCBP2
YWHAQ SSR4
YWHAQ DYNLT3
YWHAQ CD53
YWHAQ MS4A1
YWHAQ HINT1
YWHAQ YBX1
YWHAQ PLP2
YWHAQ GNB1
YWHAQ ATP5B
YWHAQ ABL1
YWHAQ MOBKL1B
YWHAQ ATP5G3
YWHAQ EIF4A2
YWHAQ SEPT7
YWHAQ PDIA6
YWHAQ CBFB
YWHAQ SUMO1
YWHAQ SSR2
YWHAQ C11orf58
YWHAQ APEX1
YWHAQ SLC16A1
YWHAQ MATR3
YWHAQ IK
MVP HCK
MVP GM2A
MVP PTPN6
MVP IFITM1
MVP RNPEP
MVP CCND1
MVP TIMP2
MVP BTN3A2
MVP MYL9
MVP NR1H3
MVP EBI3
MVP LIMK1
MVP CTSA
MVP NFE2L1
MVP SERPINA1
MVP ECE1
MVP IRF1
MVP C1S
MVP NCF2
MVP SOX4
MVP LGALS3BP
MVP TNFRSF1B
MVP GLUL
MVP MAN2B1
MVP CD63
MVP A2M
MVP RAD23A
MVP LAMB2
MVP CTSD
MVP RAC2
MVP GRN
MVP BCL3
MVP JUNB
MVP DGKZ
MVP MMP2
MVP C5AR1
MVP PKN1
MVP CHI3L1
MVP MGAT1
MVP CFD
MVP COL6A1
MVP ARHGEF1
MVP CCR5
ERH PSMD14
ERH RANBP1
ERH SFRS9
ERH UBE2S
ERH ERP29
ERH ATP5A1
ERH PLK1
ERH PSMD8
ERH PRMT5
ERH SET
ERH SYK
ERH YWHAZ
ERH AHCY
ERH APEX1
ERH CCT7
ERH ATP6V1F
ERH SEC61B
ERH IARS
ERH TCEA1
ID3 DECR1
ID3 ISCU
BLOC1S1 PPP4C
BLOC1S1 PSMC5
BLOC1S1 PPP1R7
BLOC1S1 EIF1
BLOC1S1 PUF60
BLOC1S1 CASP3
BLOC1S1 SSR2
BLOC1S1 NDUFV2
BLOC1S1 RBM4
BLOC1S1 EIF4H
KIAA0430 ELF1
KIAA0430 PSMD7
KIAA0430 RRP1B
KIAA0430 DYRK1A
KIAA0430 GOLGB1
KIAA0430 CR2
KIAA0430 AIM1
KIAA0430 GNB1
KIAA0430 MSN
KIAA0430 BAT1
KIAA0430 CYTH1
ATP5F1 BRD2
ATP5F1 HEXB
ATP5F1 CD38
ATP5F1 EIF2S2
ATP5F1 UQCRB
ATP5F1 DYNLL1
ATP5F1 FNTA
ATP5F1 FXR2
ATP5F1 PSMA3
ATP5F1 SRP9
ATP5F1 LSM1
ATP5F1 ALDOA
ATP5F1 DUSP2
ATP5F1 SNX17
ATP5F1 BCL7B
ATP5F1 SFRS9
ATP5F1 PRDX4
ATP5F1 LRPAP1
ATP5F1 PSMA1
ATP5F1 SDHB
ATP5F1 SFRS3
ATP5F1 SARS
ATP5F1 SSR1
ATP5F1 NCF1C
ATP5F1 CD53
ATP5F1 HCCS
ATP5F1 DCTD
ATP5F1 RDBP
ATP5F1 PPIA
ATP5F1 SPCS2
ATP5F1 LOC100128792
ATP5F1 CAPZA2
ATP5F1 PRMT5
ATP5F1 UBE2I
ATP5F1 FANCA
ATP5F1 VDAC2
ATP5F1 PSMB8
ATP5F1 ARHGDIB
ATP5F1 RGS1
ATP5F1 WEE1
ATP5F1 ATP5G3
ATP5F1 PABPC1
ATP5F1 RPL36AL
ATP5F1 UQCRC2
ATP5F1 CD47
ATP5F1 TTC35
ATP5F1 PRKAG1
ATP5F1 RPL35A
ATP5F1 TCP1
ATP5F1 POLR2G
ATP5F1 AKR1A1
ATP5F1 MRPS12
ATP5F1 ANP32A
ATP5F1 ATP5B
ATP5F1 CD40
ATP5F1 FBL
ATP5F1 HNRNPH1
ATP5F1 POLR2C
ATP5F1 AMD1
ATP5F1 ATP5O
LRPAP1 GPS1
LRPAP1 EEF2
LRPAP1 UQCRC2
LRPAP1 GNB2
LRPAP1 ATP6V1F
LRPAP1 USP13
LRPAP1 CORO1A
LRPAP1 WNT2B
LRPAP1 CD40
LRPAP1 MAN2B1
LRPAP1 PSAP
LRPAP1 CALR
LRPAP1 TNFAIP3
LRPAP1 GSN
LRPAP1 IFNGR2
LRPAP1 ANXA2
GNB2 CSNK1D
GNB2 BUD31
GNB2 PPP2R2A
GNB2 TMED10
GNB2 EFEMP2
GNB2 CD81
GNB2 CAPNS1
GNB2 ARCN1
GNB2 NFKB1
GNB2 ATP6V0D1
GNB2 SARS
GNB2 TNFAIP3
GNB2 HCLS1
GNB2 EIF4H
GNB2 SON
DDB2 AMFR
DDB2 LAPTM5
DDB2 RFTN1
DDB2 SON
DDB2 FAM50A
DDB2 ZNF146
DDB2 CDC16
DDB2 ADD3
DDB2 POLD4
RBBP8 ITGAE
RBBP8 MAPRE2
RBBP8 YBX1
RBBP8 HMGB2
RBBP8 TK1
RBBP8 NRIP1
RBBP8 UQCRH
RBBP8 SSB
RBBP8 EBNA1BP2
RBBP8 NASP
RBBP8 DLGAP5
RBBP8 DTYMK
DYNLT3 CD53
DYNLT3 CD46
DYNLT3 YWHAZ
DYNLT3 EIF4A2
DYNLT3 PRKAG1
DYNLT3 CAT
DYNLT3 TMED2
DYNLT3 DDX5
DYNLT3 IFNGR1
DYNLT3 NR3C1
DYNLT3 FMR1
DYNLT3 LOC728849
DYNLT3 PCBP2
CHIT1 CHI3L1
CLNS1A LAGE3
CLNS1A RBMX
CLNS1A COX6B1
CLNS1A CYCS
CLNS1A P2RX4
CLNS1A RPIA
CLNS1A DDX10
CLNS1A PSMD6
CLNS1A PSMC1
CLNS1A MTMR6
CLNS1A ASNS
CLNS1A C21orf33
CLNS1A SNRPF
CLNS1A EIF3F
CLNS1A LOC100131311
CLNS1A CLTC
CLNS1A UCHL3
CLNS1A TCEB1
CLNS1A XPO1
CLNS1A EIF1
CLNS1A SUMO1
CLNS1A CCT4
CLNS1A TOMM20
CLNS1A PPP3CB
CLNS1A YWHAB
FTH1 IFI27
FTH1 NR1H3
FTH1 MTMR6
FTH1 MYO5A
FTH1 RAB13
FTH1 BTN3A2
FTH1 ALDH1A1
FTH1 ALDH2
FTH1 C5AR1
FTH1 TCIRG1
FTH1 GLA
FTH1 NDRG1
FTH1 LGALS2
FTH1 IER3
FTH1 IGF2R
FTH1 SQSTM1
FTH1 CTNND2
FTH1 G0S2
FTH1 CHI3L1
FTH1 BCAP31
CYFIP2 MCM7
CYFIP2 XRCC6
CYFIP2 NUP205
CYFIP2 YWHAH
CYFIP2 NONO
CYFIP2 PABPC4
CYFIP2 MSN
CYFIP2 DCTN2
A2M HCK
A2M LGALS3BP
A2M PRDX1
A2M CTSD
A2M GLUL
A2M AP3D1
A2M NOMO1
A2M COL4A2
A2M ACOT7
A2M PCOLCE
A2M ATXN2L
A2M COL6A2
A2M GRN
SP3 EIF4G2
SP3 MORC3
SP3 KTN1
SP3 SFRS11
SP3 MYL12A
SP3 TRA2B
SP3 SNRNP27
SP3 SSB
SP3 MOBKL1B
SP3 H3F3B
SP3 PTPRC
PSMC5 CBX1
PSMC5 ARF1
PSMC5 PARK7
PSMC5 PUF60
PSMC5 EZH2
PSMC5 FAM168A
PSMC5 PSMD2
PSMC5 PWP1
PSMC5 AKR1B1
PSMC5 NACA
PSMC5 ADAR
PSMC5 CDC25B
PSMC5 IMMT
PSMC5 UQCRC1
PSMC5 PSMD4
PSMC5 RALY
PSMC5 PTOV1
PSMC5 CASP3
PSMC5 TOPBP1
PSMC5 EPRS
PSMC5 TATDN2
PSMC5 BMS1
PSMC5 RAE1
PSMC5 CD19
PSMC5 RPN1
PSMC5 PPP4C
PSMC5 XRCC6
PSMC5 PFKP
PSMC5 VBP1
PSMC5 RNPS1
PSMC5 CCT5
PSMC5 RAC2
PSMC5 ECH1
PSMC5 QARS
PSMC5 AP2M1
PSMC5 USP5
PSMC5 SUZ12
PSMC5 C16orf35
PSMC5 EIF3CL
PSMC5 ILF3
PSMC5 CKAP5
PSMC5 PRKCB
PSMC5 ADRM1
PSMC5 EIF1
PSMC5 ARHGDIA
PSMC5 ADORA2A
PSMC5 NARS
PSMC5 NAP1L4
PSMC5 TBCB
PSMC5 NDUFS8
PSMC5 SET
HYOU1 DOCK2
HYOU1 RHOG
HYOU1 SMARCA2
HYOU1 NUP93
HYOU1 ZYX
HYOU1 PTP4A1
HYOU1 HUWE1
HYOU1 HSPA1A
HYOU1 CIRBP
HYOU1 E2F3
HYOU1 TOP1
HYOU1 LAMP1
HYOU1 AP2S1
HYOU1 CD7
HYOU1 ARID3A
HYOU1 ATP6AP1
HYOU1 IL10RA
HYOU1 PPP1R11
HYOU1 BLVRA
HYOU1 NOMO1
HYOU1 AP2M1
HYOU1 PHC2
HYOU1 HSP90B1
HYOU1 FSCN1
HYOU1 BCL3
HYOU1 ZBTB17
HYOU1 MARCKS
HYOU1 AP3D1
HYOU1 GUSB
DBT MAP3K11
DBT RBM6
DBT DGKZ
DBT ROS1
DBT ZNF136
DBT SPG7
DBT EPHA5
DBT CHERP
DBT PRPS1
DBT SUMO1
DBT AKT2
DBT GLA
DBT MYO5A
DBT GSK3B
DBT HLA-F
DBT LOC1720
DBT ARHGAP25
DBT SUPT5H
DBT EEF1A1
DBT CFDP1
CBR1 BTN3A2
CBR1 TCN2
CBR1 IGHG1
CBR1 LGALS3
CBR1 SEC13
CBR1 ARID5A
CBR1 GNG10
CBR1 ARHGAP25
CBR1 MAPKAPK3
CBR1 CALR
CBR1 RAD23A
CBR1 SRGN
CBR1 ADRM1
CBR1 GZMA
CBR1 HLA-E
CBR1 GOT1
CBR1 C1QB
CBR1 PDE4C
CBR1 C2
CBR1 RBM42
WIPF2 BRD2
WIPF2 SNRNP70
WIPF2 CASC3
WIPF2 UCP2
WIPF2 MYST3
WIPF2 SAFB
TARS PDE4B
TARS SNRPB2
TARS VAV1
TARS GNAS
TARS EIF2S2
TARS PDIA6
TARS METAP1
TARS GLUD1
TARS DDOST
TARS TCP1
TARS PAICS
TARS ERP29
TARS PRMT5
TARS APEX1
TARS NAE1
TARS IK
TARS KIAA0317
TARS ARCN1
BAD TNFRSF1B
BAD BTN3A2
BAD TLN2
BAD MANF
BAD BCAM
BAD MAPKAPK3
TNPO1 NARS
TNPO1 SF3B2
TNPO1 KIAA0226
TNPO1 CUL3
TNPO1 ESD
CCND3 CLU
CCND3 GPSM3
CCND3 UQCRC1
CCND3 RHOG
CCND3 ZFP36
CCND3 HNRNPU
CCND3 JUNB
CCND3 TNFSF10
CCND3 NFKB2
CCND3 PDHB
CCND3 UBE4A
CCND3 LAMP1
GM2A FAM50A
GM2A WARS
GM2A PSME2
GM2A ACO1
GM2A CAD
GM2A PTP4A1
GM2A LIMK1
GM2A CTSA
GM2A CDKN1A
GM2A PCCB
GM2A KIF2C
GM2A SERPINA1
GM2A APOC1
GM2A ARID3A
GM2A ACP5
GM2A ACSL1
GM2A ALDH1A1
GM2A JUNB
GM2A TALDO1
GM2A CD63
GM2A CTSD
GM2A PDXK
GM2A ALDOA
GM2A CKAP5
GM2A MT1A
GM2A TRAP1
GM2A ZBTB17
GM2A PRDX1
GM2A MGAT1
GM2A CSF1
GM2A SND1
GM2A GUK1
RDBP DCTD
RDBP HMBS
RDBP DDX10
RDBP HIST1H2BE
RDBP NDUFS8
RDBP MRPL23
RDBP SORD
RDBP H3F3A
RDBP HAX1
RDBP ALDOA
RDBP RAE1
RDBP GINS1
ALDH2 PTPN12
ALDH2 RHOA
ALDH2 PSME2
ALDH2 S100A11
ALDH2 CSTA
ALDH2 GLB1
ALDH2 GLRX
ALDH2 IFITM1
ALDH2 TPM4
ALDH2 FYN
ALDH2 LHFPL2
ALDH2 ACSL1
ALDH2 PLOD2
ALDH2 GLUL
ALDH2 NPC2
ALDH2 CAPG
ALDH2 LUM
ALDH2 GNB1
ALDH2 NDRG1
ALDH2 GSN
ALDH2 PTTG1IP
PSMD2 ARMCX6
PSMD2 HSP90AB1
PSMD2 CSNK2A2
PSMD2 NUP93
PSMD2 IDH3G
PSMD2 PSMB3
PSMD2 PTOV1
PSMD2 NCL
PSMD2 ANXA11
PSMD2 MSN
PSMD2 BUD31
PSMD2 BCAP31
PSMD2 ATP6AP1
PSMD2 HADHB
PSMD2 PFKP
PSMD2 ECH1
PSMD2 AP2M1
PSMD2 IMMT
PSMD2 ALDOA
PSMD2 PDHA1
PSMD2 EIF3CL
PSMD2 ECHS1
PSMD2 HDLBP
PSMD2 PFKL
PSMD2 OXA1L
PSMD2 PPP2R4
PSMD2 MYL6B
PSMD2 RBM42
SNRPA PEBP1
SNRPA CSK
SNRPA KPNB1
SNRPA MYO5A
SNRPA HK1
SNRPA ACLY
SNRPA EIF3CL
COPA SYK
COPA LOC729602
COPA SPARCL1
COPA HUWE1
COPA RGS1
COPA ARL1
COPA OGT
COPA RGS19
COPA OMP
COPA EBNA1BP2
COPA ACSL1
COPA TNFAIP3
COPA SERINC3
COPA ALDOA
COPA ZNF91
COPA SLC23A2
COPA PCBP2
COPA SLC7A5
COPA AMPD3
COPA CD37
COPA IK
COPA LAMP2
COPA PRPS1
PTP4A1 PCK2
PTP4A1 CDKN1A
PTP4A1 RAD23B
PTP4A1 RNPS1
PTP4A1 GGA3
PTP4A1 TNIP1
PTP4A1 ARID5A
PTP4A1 CORO1A
PTP4A1 VASP
PTP4A1 H3F3A
PTP4A1 ACOT7
PTP4A1 GANAB
PTP4A1 SSB
PTP4A1 CASP3
PTP4A1 GRB2
PTP4A1 MAPKAPK3
SPARCL1 ANXA1
SPARCL1 TMED2
SPARCL1 DDOST
SPARCL1 TRD@
SPARCL1 PRKAR1A
SPARCL1 LOC729602
SPARCL1 HHEX
SPARCL1 PTPRC
PRIM1 GINS1
ATXN2 HSF1
ATXN2 HK1
ATXN2 SFRS4
ATXN2 USP9X
ATXN2 KIAA0226
ATXN2 GGA3
ATXN2 CD70
ATXN2 MSH6
ATXN2 AOC3
ATXN2 DTYMK
ATXN2 SP140
ATXN2 IRF7
ATXN2 IER2
ATXN2 DYRK1A
ATXN2 GTF2E1
ATXN2 TSG101
ATXN2 TFDP1
ATXN2 MAP3K4
ATXN2 NAP1L1
ATXN2 EIF2AK2
ATXN2 PTPN7
ATXN2 SELPLG
ATXN2 PTGDS
ATXN2 SART3
ATXN2 SUMO1
ATXN2 GCN1L1
ATXN2 SQSTM1
ATXN2 CHERP
ATXN2 SLC31A2
ATXN2 GUSB
UBE2N XRCC6
UBE2N FAM53B
UBE2N SFRS9
UBE2N PSMD6
UBE2N CCT6A
UBE2N PSMD4
UBE2N NP
UBE2N DDX39
UBE2N CCT5
UBE2N ATP5J
UBE2N CAPZA2
UBE2N ARPC4
UBE2N SRP72
UBE2N ATF4
UBE2N CCT8
AKAP9 FRMPD4
AKAP9 VLDLR
AKAP9 NIACR2
NDUFV2 TCEB1
NDUFV2 NSMAF
NDUFV2 CCT5
NDUFV2 PSMC1
NDUFV2 HSPE1
NDUFV2 NDUFA9
NDUFV2 USP4
NDUFV2 ATF4
NDUFV2 SLC25A4
NDUFV2 ATP6V1B2
ECE1 MYH9
ECE1 CCND1
ECE1 NCOR2
ECE1 CALR
ECE1 IRF4
ECE1 MED12
ECE1 COL6A1
ECE1 NUP188
ECE1 FLNA
ECE1 PCDHGC3
ECE1 ANXA11
ECE1 MSN
ECE1 CTTN
ECE1 POLR2A
ECE1 CHERP
ECE1 BRPF1
MYH9 KIAA0317
MYH9 LGALS3BP
MYH9 MSH6
MYH9 MMP9
MYH9 ZYX
MYH9 ZFP36L2
MYH9 PIK3R1
MYH9 COL1A1
MYH9 VCL
MYH9 HUWE1
MYH9 R3HDM1
MYH9 COL4A2
MYH9 MSN
MYH9 COL6A2
MYH9 FYN
MYH9 CALR
MYH9 HSPB1
MYH9 CTTN
MYH9 FSCN1
MYH9 CD99
MYH9 DOCK2
MYH9 TMED2
MYH9 TAX1BP3
MYH9 AP3D1
MYH9 POLR2A
EIF2AK2 PKN2
EIF2AK2 GALT
EIF2AK2 KDM5A
EIF2AK2 MUM1
EIF2AK2 GSK3B
EIF2AK2 ATXN2L
EIF2AK2 EMG1
UMPS DNAJA1
UMPS BCLAF1
UMPS TCP1
UMPS RBMX
UMPS GLO1
PSMB10 ARMCX6
PSMB10 NFE2L1
PSMB10 BTN3A2
PSMB10 COX5A
PSMB10 SF3B2
PSMB10 PSMB9
PSMB10 PSME2
PSMB10 TGFBR2
PSMB10 MITF
PSMB10 UQCRC1
PSMB10 PSMB3
PSMB10 GBP2
PSMB10 MYD88
PSMB10 LOC100131311
PSMB10 AP2S1
PSMB10 SPI1
PSMB10 MAPKAPK3
PSMB10 CTSA
PSMB10 FRMPD4
PSMB10 SECTM1
PSMB10 HSPB1
PSMB10 TALDO1
PSMB10 CD63
PSMB10 ECHS1
PSMB10 BLVRA
PSMB10 PSME1
PSMB10 RAD23A
PSMB10 LYL1
PSMB10 LIMK1
PSMB10 ADRM1
PSMB10 PRDX1
PSMB10 AP3D1
PSMB10 TMSB10
PSMB10 NDUFS8
PSMB10 SND1
PSMB10 IL32
SPI1 MED12
SPI1 CRYAA
SPI1 PFKM
SPI1 ACO2
SPI1 SMARCA4
SPI1 COMT
SPI1 PSME2
SPI1 ATXN2L
SPI1 AP2S1
SPI1 CHAF1A
SPI1 CPSF1
PRDX1 MPP1
PRDX1 TMED10
PRDX1 AIM1
PRDX1 ATP6V1F
PRDX1 COX6B1
PRDX1 VDAC1
PRDX1 BST2
PRDX1 PSME2
PRDX1 ACOT7
PRDX1 MANF
PRDX1 DTYMK
PRDX1 CXCL9
PRDX1 UQCRC1
PRDX1 CTSA
PRDX1 GSTP1
PRDX1 MIF
PRDX1 PPP2CA
PRDX1 MTHFD1
PRDX1 IER2
PRDX1 GLRX
PRDX1 ACLY
PRDX1 CLTC
PRDX1 CHAF1A
PRDX1 BCAP31
PRDX1 PARK7
PRDX1 CCT3
PRDX1 TUBA4A
PRDX1 PSMC1
PRDX1 NOMO1
PRDX1 TALDO1
PRDX1 CTSD
PRDX1 IDH1
PRDX1 PDXK
PRDX1 ALDOA
PRDX1 P4HB
PRDX1 NUP93
PRDX1 PFN1
PRDX1 ATOX1
PRDX1 TXNRD1
PRDX1 ARPC2
PRDX1 PRPS1
PRDX1 CSTB
PRDX1 LGALS1
PRDX1 PLSCR1
PRDX1 SIK1
PRDX1 MGAT1
PRDX1 PRDX6
PRDX1 GPNMB
PRDX1 RRS1
PRDX1 SQSTM1
PRDX1 PFKL
PRDX1 COX8A
NFKB2 PHF15
NFKB2 ZBTB17
NFKB2 ADAM8
NFKB2 ACOT7
NFKB2 IDH3G
NFKB2 GRB2
NFKB2 COL4A2
NFKB2 UPF1
NFKB2 SPG7
NFKB2 TNFRSF1B
NFKB2 PPP2R4
NFKB2 SLC25A6
NFKB2 LY6E
NFKB2 MAP3K11
NFKB2 JUNB
NFKB2 PLAU
NFKB2 TRIM26
NFKB2 DOCK2
NFKB2 INPPL1
NFKB2 MGAT1
NFKB2 CSF1
NFKB2 GCN1L1
NFKB2 IFI16
NFKB2 ATXN2L
NFKB2 POLR2A
NFKB2 CHERP
CSF1 GATA1
CSF1 ATP5A1
CSF1 TIMP2
CSF1 USF2
CSF1 IGHG1
CSF1 CAPZA1
CSF1 CTSA
CSF1 R3HDM1
CSF1 MBOAT7
CSF1 SUPT5H
CSF1 TTC1
CSF1 PSME1
CSF1 JUND
CSF1 H3F3A
CSF1 CTSD
CSF1 PTGDS
CSF1 SSX5
CSF1 CYTH1
CSF1 MAP3K11
CSF1 BCL3
CSF1 LAG3
CSF1 FAS
TUBGCP3 SLC9A6
TUBGCP3 POFUT1
TUBGCP3 ENPP2
TUBGCP3 LMO4
TUBGCP3 RRP1B
TUBGCP3 C5AR1
TUBGCP3 CTNNB1
TUBGCP3 ADORA2A
TUBGCP3 DYRK1A
TUBGCP3 ELF1
CCNB1 SEC61B
CCNB1 MELK
CCNB1 CYCS
CCNB1 NDUFA4L2
CCNB1 RANBP1
CCNB1 CKS2
CCNB1 ALAS1
CCNB1 EBP
CCNB1 CENPA
CCNB1 MEST
CCNB1 ATP5J
CCNB1 GGH
CCNB1 MCM2
CCNB1 ILF2
CCNB1 MCM4
CCNB1 CDKN3
CCNB1 CCT5
CCNB1 CDC2
CCNB1 MYBL2
CCNB1 ATP5B
CCNB1 MTHFD2
CCNB1 KPNA2
CCNB1 DLGAP5
CCNB1 PSMA6
CCNB1 TYMS
CCNB1 LDHA
CCNB1 FDFT1
CCNB1 KIF11
CCNB1 TFRC
CCNB1 NME1
CCNB1 CKS1B
CCNB1 UQCRH
CCNB1 LOC1720
CCNB1 CCT8
CCNB1 MCM3
CCL21 CXCL12
CCL21 C7
LAGE3 MAPRE1
LAGE3 SFRS9
LAGE3 DYNLL1
LAGE3 MORF4L2
LAGE3 COX6A1
LAGE3 ASNS
LAGE3 ARD1A
RPL35A RPS27
RPL35A RPS26
RPL35A ODC1
RPL35A SPCS2
RPL35A PPIA
RPL35A FDFT1
RPL35A RPL23
RPL35A RPL29
RPL35A RPS28
RPL35A GMFB
RPL35A EIF3E
RPL35A BLVRA
RPL35A SFRS3
RPL35A HLA-DPB1
RPL35A TTC3
RPL35A LOC728849
RPL35A RPL11
RPL35A WTAP
VCAN TPM1
VCAN SPARC
VCAN HTRA1
VCAN THBS2
ENO2 ATXN2L
ENO2 ACO1
ENO2 BRD3
TCN2 LILRB4
TCN2 GBP1
TCN2 ADRM1
TCN2 ALDH1A1
TCN2 CEBPD
TCN2 HMOX1
TCN2 TIMP2
TCN2 CD63
TCN2 STOM
TCN2 GPNMB
TCN2 MMP9
TCN2 C2
TCN2 C1QB
TCN2 CXCL11
SEPT7 PSMD14
SEPT7 XRCC5
SEPT7 FNTA
SEPT7 MT2A
SEPT7 DDX5
SEPT7 ATP6V0B
SEPT7 NEDD8
SEPT7 TRA2A
SEPT7 TMED10
SEPT7 HMGB2
SEPT7 CDC16
SEPT7 SRP72
SEPT7 CSNK2B
SEPT7 ACADM
SEPT7 ACSL1
SEPT7 ACP1
SEPT7 TCEA1
SEPT7 YWHAZ
SEPT7 TM9SF2
SEPT7 VAMP7
SEPT7 ERP29
SEPT7 LOC728849
SEPT7 CBFB
SEPT7 SUMO1
SEPT7 CORO1A
SEPT7 EIF4H
SEPT7 PRPS1
SDCBP MS4A1
SDCBP AIMP1
SDCBP ATP6V1B2
SDCBP PDIA3
SDCBP LTA4H
SDCBP CTSC
SDCBP NCOA4
SDCBP TM9SF2
SDCBP IQGAP1
SDCBP SNRPD3
SDCBP GLB1
SDCBP ANXA2
SDCBP HLA-DQB1
SDCBP KYNU
SDCBP ACP5
SDCBP IFITM1
SDCBP TPM4
SDCBP CYBA
SDCBP IGF2R
SDCBP PTGDS
SDCBP BAT1
SDCBP RARRES1
SDCBP ITGB2
SDCBP ASAH1
SDCBP LGALS9
SDCBP CYBB
SDCBP SGK1
SDCBP TRA2B
S100A13 NPC2
S100A13 CAPG
S100A13 PRMT2
PDIA3 FDPS
PDIA3 HMGN1
PDIA3 SNRPD3
PDIA3 PRCP
PDIA3 IFNGR2
ITPR3 MAP3K11
ITPR3 MYST3
ITPR3 USP7
ITPR3 AP3D1
ITPR3 BCL6
ITPR3 HK1
ITPR3 LIG1
ITPR3 PCDHGC3
ACO1 C1R
ACO1 PSME4
ACO1 MBOAT7
ACO1 SIRPA
ACO1 LIMK1
ACO1 FBP1
ACO1 CLU
ACO1 NR1H3
ACO1 PKM2
ACO1 AP3D1
ACO1 GPNMB
ACO1 RELA
ACO1 MMP9
ACO1 PRKACA
ACO1 CHERP
ACO1 CHI3L1
ACO1 CALR
ICAM2 EIF4G2
ICAM2 CAPZA1
ICAM2 MS4A1
ICAM2 TAF7
ICAM2 MAPRE2
ICAM2 CBFB
ICAM2 HLA-E
ICAM2 ADD3
ICAM2 GNG11
ICAM2 PRKACB
ICAM2 ENPP2
ICAM2 LTB
ICAM2 RB1CC1
ICAM2 CXCL12
ICAM2 LOC728849
ICAM2 SON
ICAM2 CLU
FKBP1A CD81
FKBP1A PFN1
FKBP1A ATP6V0B
FKBP1A NR3C1
FKBP1A IQGAP1
FKBP1A GPS1
FKBP1A SFRS9
FKBP1A PSMD6
FKBP1A HSP90AB1
FKBP1A SORD
FKBP1A CYB5A
FKBP1A LAMP1
FKBP1A MSN
FKBP1A TOMM20
FKBP1A ISG20
FKBP1A M6PR
FKBP1A NCF1C
FKBP1A CAPNS1
FKBP1A IRF9
FKBP1A PPT1
FKBP1A VAV1
FKBP1A GNB1
FKBP1A CXCL12
FKBP1A ATOX1
FKBP1A ELMO1
FKBP1A EIF4A2
FKBP1A IFI16
FKBP1A CALM3
FKBP1A AKR1A1
FKBP1A HSD17B4
FKBP1A PRKAR1A
FKBP1A PTTG1IP
FKBP1A IK
CSTA EEF1D
CSTA IL18
CSTA GAS1
CSTA RRAGA
CSTA PEA15
CSTA RARRES2
CSTA BIRC2
CSTA IGL@
CSTA LTB
CSTA SRGN
CCNI MORC3
CCNI GNAS
CCNI TMED10
CCNI TTC3
CCNI SON
CCNI SFRS4
CCNI RNF103
CCNI KIAA0174
CCNI DGKA
CCNI EVI2B
CCNI DYRK1A
CCNI MOBKL1B
FAM3C USP14
GBP2 GCH1
GBP2 IFNG
GBP2 BTN3A2
GBP2 TNFSF10
GBP2 SERPING1
GBP2 STOM
GBP2 MBOAT7
GBP2 CD7
GBP2 MAPKAPK3
GBP2 CCL3
GBP2 CCL5
GBP2 TNFRSF1B
GBP2 CD63
GBP2 LGALS2
GBP2 MT1P2
GBP2 GBP1
GBP2 CYP1B1
GBP2 GZMA
GBP2 TRD@
GBP2 C1QB
GBP2 CCR5
MT1G MT1P2
CYC1 PARK7
CYC1 DYNLL1
CYC1 PUF60
CYC1 POLD2
CYC1 NCL
CYC1 RARS
CYC1 CCT5
CYC1 DNAJC2
CYC1 CORO1A
CYC1 HSPE1
CYC1 ATP5B
CYC1 MANF
CYC1 DCTN2
CYC1 C21orf33
CYC1 GTF2A2
CYC1 AIMP2
CUGBP2 CCND2
SEPP1 CXCL12
SEPP1 GLIPR1
ACADM CD53
ACADM SYK
ACADM SSR1
ACADM ELF1
ACADM SNRNP27
LSP1 MAP3K11
LSP1 PSME4
LSP1 SOX4
LSP1 TCF3
LSP1 CAPN1
LSP1 MMP9
LSP1 PCOLCE
LSP1 ATXN2L
LSP1 MBOAT7
RAD21 EIF4G2
RAD21 SORL1
RAD21 HMGN1
RAD21 PTMA
RAD21 CBFB
RAD21 RAP1A
RAD21 DUT
RAD21 PRDX3
RAD21 ELF1
RAD21 TRA2B
ATP2A3 RRP1B
ATP2A3 HCFC1
ATP2A3 PTOV1
ATP2A3 MOBKL1B
ATP2A3 GGA3
ATP2A3 ECHS1
ATP2A3 UCP2
ATP2A3 SNRNP70
ATP2A3 SAFB
ATP2A3 SCAP
ATP2A3 BAT1
ATP2A3 CHERP
ATP2A3 CKAP4
REST CYP4F2
REST GOLGA4
REST ROS1
REST LAMB2
PREP SHC1
PREP C16orf35
PREP PABPC4
PREP EPRS
PREP LOC100131311
SFRS11 BRD2
SFRS11 KTN1
SFRS11 LOC728844
SFRS11 RPA2
SFRS11 UGCG
SFRS11 RPIA
SFRS11 CTDSP2
SFRS11 NIPA2
SFRS11 MYL12A
SFRS11 PPP3CA
SFRS11 RBBP4
SFRS11 PTPRC
SFRS11 NAP1L1
SFRS11 HNRNPK
SFRS11 BAT1
SFRS11 ZNF91
SFRS11 EPS15
SFRS11 SNRPB2
SFRS11 PRKCB
SFRS11 PNN
SFRS11 LOC729602
SFRS11 ANKRD36B
LOXL1 PTGDS
LOXL1 ACTN1
LOXL1 COL6A3
LOXL1 FLNA
CTCF XPO1
CTCF MSH6
CTCF KIAA0226
CTCF HNRNPU
CTCF RNPS1
CTCF HTATSF1
CTCF HNRNPK
CTCF SMARCA2
CTCF MYST3
CTCF DYRK1A
CTCF ACLY
CTCF UBE4A
CTCF DDX1
CTCF CHERP
CLPP TMED10
CLPP KIAA0317
CLPP BMI1
CLPP MANF
CLPP SEC13
CLPP AIP
CLPP PSMD6
CLPP HSP90AB1
CLPP ZNF117
CLPP TCF3
CLPP FOXO4
CLPP LOC91316
CLPP PARK7
CLPP RPS15
CLPP TTC3
CLPP PFKP
CLPP CAST
CLPP PTDSS1
CLPP ARHGDIB
CLPP GTF2E2
CLPP UBE2I
CLPP PLA2G16
CLPP CDC37
CLPP SORD
CLPP NDUFS8
CLPP IL2RB
IFNG NR1H3
IFNG CCL5
IFNG CXCL9
IFNG PSME2
IFNG LAG3
IFNG C1QB
IFNG GZMH
IFNG SERPINA1
TLE4 ACOT7
TLE4 MARCH6
TLE4 LOC728849
CAPZA2 EPS15
CAPZA2 RPN1
CAPZA2 JUNB
CAPZA2 SFRS9
CAPZA2 TXNRD1
CAPZA2 CTBS
CAPZA2 RPS27
CAPZA2 TFAM
CAPZA2 NAP1L4
CAPZA2 CAMLG
CAPZA2 LMO4
CAPZA2 HNRNPC
CAPZA2 TSC22D1
CAPZA2 NAP1L1
CAPZA2 IL1R1
IL2RB CLU
IL2RB LGALS3BP
IL2RB SERPING1
IL2RB FYN
IL2RB PRDX2
IL2RB IFITM2
IL2RB CAPN2
IL2RB ZFP36
IL2RB PCCB
IL2RB UBA7
IL2RB GLB1
IL2RB CDC20
IL2RB FCGRT
IL2RB SARS
IL2RB CD7
IL2RB TPM4
IL2RB SEMA4D
IL2RB CYBA
IL2RB SERPINA1
IL2RB FGL2
IL2RB IGF2R
IL2RB PTGDS
IL2RB GPI
IL2RB MAPRE2
IL2RB PDIA6
IL2RB TRIM26
IL2RB CALM3
IL2RB SET
IL2RB TNFAIP3
IL2RB IL32
ITGB7 CTSA
ITGB7 BRPF1
ITGB7 BTN3A2
ITGB7 ADAM8
ITGB7 LAG3
ITGB7 ATXN2L
ITGB7 C2
CCL4 SERPINA1
CCL4 GCH1
CCL4 SFRS4
CCL4 HADHA
CCL4 METAP1
ACTG1 EEF2
ACTG1 CD81
ACTG1 SNRPD2
ACTG1 RPL6
ACTG1 EFEMP2
ACTG1 HSP90AB1
ACTG1 UBB
ACTG1 SON
ACTG1 CTSH
ACTG1 CAP1
ACTG1 VDAC2
ACTG1 CLTC
ACTG1 GAPDH
ACTG1 CLIC1
ADAM8 HCK
ADAM8 SOX4
ADAM8 ATP5D
ADAM8 DGKZ
ADAM8 BCL3
ADAM8 TCF3
ADAM8 IL10RB
ADAM8 GSK3B
ADAM8 CAPG
ADAM8 GCN1L1
ADAM8 POLRMT
ADAM8 C2
ADAM8 SSB
ADAM8 GUSBP1
ADAM8 CKAP4
ADAM8 BRD3
ADAM8 ARID3A
ADD3 BRD2
ADD3 CDC16
ADD3 CD164
ADD3 GTF2I
ADD3 TNFAIP3
S100A9 S100A8
OGT MS4A1
OGT YWHAZ
OGT CD37
OGT SYK
OGT LOC728849
CYP2A6 NEUROG1
CYP2A6 CYP2A13
WEE1 YWHAZ
WEE1 ARHGDIB
WEE1 PTGES3
HES1 BRD2
HES1 H1FX
HES1 SDHA
HES1 TNFRSF1B
HES1 CD79A
HES1 MUM1
HES1 KLF6
HES1 TRD@
HES1 IRF3
HES1 PAM
HES1 LOC100131311
HES1 HLA-F
HES1 LYL1
SLC25A46 UFD1L
SLC25A46 SPCS2
SLC25A46 EIF2S2
SLC25A46 DYNLL1
SLC25A46 VBP1
SLC25A46 RBMX
SLC25A46 ETF1
SLC25A46 CCT8
SLC25A46 ZNHIT3
ARF4 ITGB1
ARF4 ARCN1
ARF4 SSR1
ARF4 ITPR1
ARF4 EMP3
ARF4 XBP1
ARF4 TLE1
ARF4 PRKAG1
ARF4 NNMT
ARF4 MYL12A
ARF4 PSMA1
ARF4 GLB1
ARF4 CSNK2B
ARF4 FLNA
ARF4 OAT
ARF4 CD53
ARF4 TPM4
ARF4 PLOD2
ARF4 ACP1
ARF4 CTNNB1
ARF4 PLP2
ARF4 UQCRC2
ARF4 CD47
ARF4 SPARC
ARF4 AKR1A1
TTC1 CSNK2A2
TTC1 FAM50A
TTC1 VDAC1
TTC1 ATP6V1B2
TTC1 NDUFA9
TTC1 ARHGAP4
TTC1 CENPA
TTC1 NUP188
TTC1 CASC3
TTC1 UCP2
TTC1 CLTA
TTC1 RPS27
TTC1 U2AF1
TTC1 RAD23A
TTC1 USP5
TTC1 KPNB1
TTC1 PRPS1
TTC1 PLA2G16
TTC1 MUM1
TTC1 LGALS9
TTC1 LTB
TTC1 MCM3
ECHS1 HSF1
ECHS1 DNAJB1
ECHS1 TNIP1
ECHS1 VDAC1
ECHS1 PWP1
ECHS1 E2F3
ECHS1 UQCRC1
ECHS1 XPC
ECHS1 APRT
ECHS1 MAZ
ECHS1 PSMC1
ECHS1 BMS1
ECHS1 BCAP31
ECHS1 CXCR5
ECHS1 TTC3
ECHS1 EIF3F
ECHS1 MAP2K3
ECHS1 MSN
ECHS1 QARS
ECHS1 USP5
ECHS1 RAD23A
ECHS1 UBE4A
ECHS1 HMHA1
ECHS1 SLC25A6
ECHS1 EIF3CL
ECHS1 GTF2E2
ECHS1 HNRNPA1
ECHS1 ADRM1
ECHS1 MRPL28
ECHS1 FKBP2
ECHS1 RBM42
ECHS1 EIF4H
ECHS1 GUSB
ECHS1 CBX5
PTPN1 CAST
PTPN1 ATXN2L
PTPN1 MBOAT7
PTPN1 CHERP
PTPN1 CHD4
HMGA1 XRCC6
HMGA1 HSP90AB1
HMGA1 PRMT1
HMGA1 SRM
HMGA1 MIF
HMGA1 NONO
HMGA1 CCT5
HMGA1 PHB
HMGA1 MNDA
HMGA1 PCTK1
HMGA1 TALDO1
HMGA1 MYBL2
HMGA1 MCM4
HMGA1 GOT2
ATP5B PLK1
ATP5B ATP5A1
ATP5B H2AFZ
ATP5B RPL36AL
ATP5B UBE2D2
ATP5B NDUFA4L2
ATP5B ATP6V0B
ATP5B SLC25A5
ATP5B HCCS
ATP5B IL18
ATP5B EIF2S2
ATP5B PCCB
ATP5B PSMA1
ATP5B SLC25A3
ATP5B PHB
ATP5B SDHB
ATP5B SORD
ATP5B CCT7
ATP5B PDHB
ATP5B AMD1
ATP5B CSNK2B
ATP5B GTF2A2
ATP5B ILF2
ATP5B PRDX4
ATP5B APEX1
ATP5B EIF5
ATP5B VDAC2
ATP5B SLC25A4
ATP5B P4HB
ATP5B FDPS
ATP5B UQCRC2
ATP5B ELMO1
ATP5B EIF4A3
ATP5B CD99
ATP5B PDIA6
ATP5B ERP29
ATP5B C11orf58
ATP5B ETF1
ATP5B MRPS12
ATP5B SDHC
ATP5B PGK1
ATP5B MCM3
RBM4 EEF1D
RBM4 COX6A1
RBM4 HADHA
RBM4 PUF60
RBM4 NONO
RBM4 CSNK2A2
RBM4 HERPUD1
RBM4 AIMP1
RBM4 WNT2B
RBM4 HSPE1
RBM4 SRP14
RBM4 RPIA
RBM4 YWHAE
RBM4 SFRS9
RBM4 PSMD6
RBM4 METAP1
RBM4 FAM3A
RBM4 PTMA
RBM4 NCL
RBM4 RARS
RBM4 CDC16
RBM4 ZNF131
RBM4 DECR1
RBM4 CD72
RBM4 ATF4
RBM4 RAE1
RBM4 PARK7
RBM4 DCTD
RBM4 SPCS2
RBM4 EIF3F
RBM4 CCT5
RBM4 RAC2
RBM4 MTMR6
RBM4 SAP18
RBM4 CDC123
RBM4 KRT10
RBM4 CXCR5
RBM4 LMAN2
RBM4 CTDSP2
RBM4 PRMT2
RBM4 H3F3A
RBM4 COX8A
RBM4 EIF1
RBM4 MED12
RBM4 SUMO1
RBM4 TBCB
RBM4 NDUFS8
RBM4 HNRNPC
RBM4 SUZ12
MELK SEC61B
MELK KPNA2
MELK HMGB1
HMBS MRPL12
HMBS TRAP1
HMBS RARS
HMBS SET
HMBS DNAJC2
HMBS NDUFS8
HMBS DDX21
PSMB2 MRPL12
PSMB2 EIF4A1
PSMB2 MTHFD2
PSMB2 PRMT1
PSMB2 PSMB3
PSMB2 CCT5
PSMB2 UBE2L3
PSMB2 ATP6V1F
PSMB2 PSMD7
PSMB2 SNRPG
PSMB2 CSNK2B
ZNF136 DGKZ
ZNF136 KDM5A
ZNF136 GSK3B
ZNF136 MARCH6
ZNF136 ATXN2L
ZNF136 ZNF91
PKN1 SUPT5H
PKN1 BCL3
PKN1 FAM53B
PKN1 IKZF1
PKN1 SFRS4
PKN1 ARHGAP25
PKN1 ATXN2L
PKN1 RBM42
PKN1 EIF3CL
HLA-E EEF1D
HLA-E LAPTM5
HLA-E PTK2B
HLA-E BTN3A2
HLA-E PNRC1
HLA-E SEMA4D
HLA-E BIRC2
HLA-E PSMB9
HLA-E USP4
HLA-E HLA-DPB1
HLA-E ZFP36L2
HLA-E CD2
HLA-E ZFP36
HLA-E PRMT2
HLA-E HCP5
HLA-E SATB1
HLA-E PCOLCE
HLA-E ITK
HLA-E NCF1C
HLA-E FYN
HLA-E BLVRA
HLA-E CD27
HLA-E GPSM3
HLA-E IFI16
HLA-E FYB
HLA-E TRD@
HLA-E TMSB10
HLA-E CST3
HLA-E TNFAIP3
HLA-E YWHAB
HLA-E EMP3
HLA-E CD6
ASNS FDPS
ASNS CKAP5
ASNS ILF3
ASNS RARS
ASNS CLTC
ASNS CCT8
HCLS1 LHFPL2
HCLS1 GNAS
HCLS1 PRKCD
HCLS1 GPI
HCLS1 HLA-DMA
HCLS1 CAPNS1
HCLS1 CSNK1D
HCLS1 CAP1
HCLS1 NFKB1
HCLS1 IGBP1
HCLS1 CSNK2B
HCLS1 SLC7A5
EIF4H PTPN12
EIF4H ARMCX6
EIF4H CBX1
EIF4H ATP5A1
EIF4H TPM4
EIF4H NDUFA9
EIF4H IARS
EIF4H PPP2R2A
EIF4H TMED10
EIF4H NCL
EIF4H RARS
EIF4H PSMD11
EIF4H IRAK1
EIF4H KNTC1
EIF4H MTMR6
EIF4H RPN1
EIF4H PARK7
EIF4H XRCC6
EIF4H SPCS2
EIF4H PSMD9
EIF4H ACO2
EIF4H AP2M1
EIF4H HNRNPM
EIF4H SAP18
EIF4H PHC2
EIF4H AIMP2
EIF4H CDC123
EIF4H TUFM
EIF4H H3F3A
EIF4H XPO1
EIF4H EIF4A3
EIF4H COX8A
EIF4H PDIA6
EIF4H YWHAH
EIF4H DDX39
EIF4H SET
EIF4H UQCRH
EIF4H PPP4C
EIF4H KDELR2
EIF4H LUM
EIF4H YWHAB
EIF4H NUBP1
EIF4H SUZ12
ANXA1 CNN3
ANXA1 COL3A1
ANXA1 NNMT
ANXA1 PPT1
ANXA1 KIAA0247
ANXA1 SPARC
ANXA1 NPC2
ANXA1 TPM1
ANXA1 CIRBP
ANXA1 IGL@
ANXA1 GSN
ANXA1 MOBKL1B
ANXA1 IL1R1
ANXA1 FILIP1L
ANXA1 S100A11
UQCRB ISCU
UQCRB POLR2K
UQCRB CCT6A
UQCRB CD48
UQCRB CD63
UQCRB SRP9
UQCRB PSMA2
UQCRB LOC728849
UQCRB SNRNP27
UQCRB ATP5O
ATP5A1 PAICS
ATP5A1 VDAC2
ATP5A1 CAPZA1
ATP5A1 MAPRE1
ATP5A1 AIP
ATP5A1 SFRS9
ATP5A1 SUMO2
ATP5A1 PTMA
ATP5A1 EFEMP2
ATP5A1 HSP90AB1
ATP5A1 PDHB
ATP5A1 PARK7
ATP5A1 MS4A1
ATP5A1 RNPS1
ATP5A1 RAC2
ATP5A1 HLA-DPA1
ATP5A1 PLP2
ATP5A1 OMP
ATP5A1 HNRNPF
ATP5A1 PPP2R1A
ATP5A1 UQCRC2
ATP5A1 SNRPD2
ATP5A1 ERP29
ATP5A1 UBE2L3
ATP5A1 UQCRH
ATP5A1 RBM34
ATP5A1 ATP5O
HSPA4 UQCRC2
HSPA4 COMMD1
HSPA4 RARS
HSPA4 UBAP2L
HSPA4 PRMT5
HSPA4 ETF1
HSPA4 SLC25A5
HSPA4 IARS
HSPA4 MCM3
PSMA3 ATP5G3
PSMA3 EIF2S2
PSMA3 SUMO1
PSMA3 PSMA1
PSMA3 CCT7
PSMA3 RPL36AL
PSMA3 ARHGDIB
USP4 FAM53B
USP4 IKZF1
USP4 GGA3
USP4 PFN1
USP4 PRKDC
USP4 SLA
USP4 SCAP
USP4 ARHGDIA
USP4 SP140
USP4 CDKN1A
USP4 UBA7
USP4 ARHGAP25
USP4 MBOAT7
USP4 SPG7
USP4 PPP1R11
USP4 SFRS7
USP4 SELPLG
USP4 IL10RB
USP4 AIM1
USP4 BAT1
USP4 KPNB1
USP4 MED12
USP4 GLG1
USP4 GUSB
IARS HIST1H2BE
IARS ARCN1
IARS SLC16A1
IARS PAICS
IARS SFRS9
IARS HSP90AB1
IARS RPN1
IARS GCHFR
IARS PRMT5
IARS APEX1
IARS HNRNPM
IARS COPS6
IARS CDC123
IARS KPNA2
IARS DNAJA1
IARS UBE2I
IARS TCP1
IARS HSD17B4
IARS MFAP1
IARS AZIN1
EMP3 CLU
EMP3 CALM3
EMP3 GLB1
EMP3 CST3
EMP3 ZFP36L2
CCND2 GTF2E1
CCND2 TRD@
CYP2A13 FAS
CYP2A13 HTN1
CYP2A13 NEUROG1
CYP2A13 DBI
UBE2S EIF2S2
UBE2S YBX1
UBE2S PRKAG1
UBE2S PSMD8
UBE2S SLC16A1
UBE2S CDC20
UBE2S SLC25A5
DNAJC2 RARS
DNAJC2 CCT5
DNAJC2 HSP90AA1
DNAJC2 VDAC1
DNAJC2 NDUFA4L2
DNAJC2 MEST
DNAJC2 ZBTB17
GRM8 FRMPD4
VAT1 MAP3K11
VAT1 LYL1
VAT1 GLA
VAT1 NOMO1
VAT1 C2
VAT1 CD63
MS4A1 PHF15
MS4A1 BRD2
MS4A1 IRF8
MS4A1 CD52
MS4A1 SYK
MS4A1 RRAGA
MS4A1 EVI2B
MS4A1 ZFP36L2
MS4A1 HHEX
MS4A1 PRKACB
MS4A1 ABL1
MS4A1 TRA2A
MS4A1 SUMO2
MS4A1 ZNF148
MS4A1 PSMA1
MS4A1 CCNG2
MS4A1 LNPEP
MS4A1 LOC728849
MS4A1 NCF1C
MS4A1 CD53
MS4A1 TPM4
MS4A1 HDAC1
MS4A1 NPAT
MS4A1 LMO2
MS4A1 RHOH
MS4A1 HLA-DQB1
MS4A1 ZNF267
MS4A1 BIRC3
MS4A1 ARHGDIB
MS4A1 EPS15
MS4A1 EEF2
MS4A1 TOP2B
MS4A1 PPP2R5C
MS4A1 SUMO1
MS4A1 ARPC4
MS4A1 SET
MS4A1 FAS
MS4A1 NAE1
MS4A1 PAFAH1B1
FCGR3B SERPINA1
FCGR3B CEBPD
FCGR3B NKG7
FCGR3B TNFSF10
FLI1 EIF4G2
FLI1 UQCRC2
FLI1 TMED10
FLI1 CAT
FLI1 PPP1CB
FLI1 CD164
FLI1 HHEX
FLI1 ELF1
FLI1 MOBKL1B
FLI1 ANXA6
HMHA1 SUPT5H
HMHA1 PPP4C
HMHA1 XRCC6
HMHA1 DGKZ
HMHA1 IDH3G
HMHA1 SFRS4
HMHA1 HARS
HMHA1 GGA3
HMHA1 TNIP1
HMHA1 ECH1
HMHA1 STAT5A
HMHA1 ARHGDIA
HMHA1 USF2
HMHA1 ACLY
HMHA1 CNN2
HMHA1 BMS1
HMHA1 SMARCA4
HMHA1 CPSF1
CASP6 PAX3
CASP6 CDR1
CD37 BRD2
CD37 TMED10
CD37 NONO
CD37 FXR2
CD37 ANXA5
CD37 ITPR1
CD37 RPIA
CD37 YWHAZ
CD37 RGS19
CD37 MTMR6
CD37 CD79A
CD37 CORO1B
CD37 CD70
CD37 SAP18
CD37 JAK1
CD37 KRT10
CD37 ARHGDIB
CD37 MAPRE2
CD37 HLA-DMA
CD37 STX4
CD37 SDHA
TOB1 SIK1
BPTF RBM6
BPTF BRD2
BPTF TRIM38
BPTF SART3
BPTF USP6NL
BPTF IKZF1
BPTF ZRSR2
BPTF DOCK2
BPTF SMARCC2
BPTF MUM1
BPTF ZNF638
BPTF GGA3
BPTF ATXN2L
BPTF MARCH6
BPTF ANKRD36B
BPTF TATDN2
BPTF LOC100131311
BPTF SCAP
BPTF BAT1
BPTF GUSBP1
BPTF PIK3R1
NUP93 ELF4
NUP93 SON
NUP93 SMARCA2
NUP93 PCBP1
NUP93 PSME4
NUP93 NUP188
NUP93 DYRK1A
NUP93 CD7
NUP93 CLTA
NUP93 TALDO1
NUP93 TUBA4A
NUP93 UBC
NUP93 MAPK1IP1L
NUP93 RFTN1
NUP93 NARS
NUP93 SLC7A5
CTPS ELF4
CTPS HCFC1
CTPS IRF4
CTPS MCM5
CTPS ATXN2L
CTPS CHERP
CTPS MCM3
PSME4 LAPTM5
PSME4 TNIP1
PSME4 USF2
PSME4 COMT
PSME4 SMARCA2
PSME4 NOLC1
PSME4 METAP1
PSME4 HNRNPA2B1
PSME4 ANXA11
PSME4 LOC100131311
PSME4 GUSBP1
PSME4 RPN1
PSME4 PPP4C
PSME4 IL10RA
PSME4 TTC3
PSME4 GTF2E1
PSME4 QARS
PSME4 SMARCC2
PSME4 NDRG1
PSME4 PABPC1
PSME4 MAPRE2
PSME4 HNRNPK
PSME4 AP3D1
PSME4 ATXN2L
PSME4 UBE4A
PSME4 SDHA
SSBP1 SNRPE
SSBP1 SNRPD3
SSBP1 NDUFA4
SSBP1 MRPL23
SSBP1 HSPE1
SSBP1 COX7A2
SSBP1 SRP14
SSBP1 COX7B
SSBP1 PSMD4
SSBP1 MIF
SSBP1 TSN
SSBP1 ATP5J
SSBP1 POLR2F
SSBP1 ATF4
SSBP1 CLTC
SSBP1 MRPL12
SSBP1 COX5B
SSBP1 UFM1
SSBP1 SNRPF
SSBP1 U2AF1
SSBP1 VBP1
SSBP1 CCT5
SSBP1 PSMC1
SSBP1 PSMA2
SSBP1 SUZ12
SSBP1 SNRPD2
SSBP1 PSMA6
SSBP1 COX7C
SSBP1 TXNRD1
SSBP1 CCT6A
SSBP1 DDT
SSBP1 NME1
SSBP1 HMGB2
SSBP1 EIF3E
SSBP1 UQCRH
SSBP1 MTHFD2
SSBP1 FBL
SSBP1 ATP5C1
SSBP1 COX6C
SSBP1 ATP5O
RBM10 EWSR1
RBM10 ADRM1
RBM10 COX5A
RBM10 ARHGDIA
RBM10 USF2
MAPK1IP1L PABPC1
MAPK1IP1L HMGB1
MAPK1IP1L CTDSP2
MAPK1IP1L FRMPD4
MAPK1IP1L TCF3
MAPK1IP1L CYP1B1
MAPK1IP1L CHD4
MAPK1IP1L CKAP4
MAPK1IP1L CAST
MAPK1IP1L IER2
MAPK1IP1L GSK3B
MAPK1IP1L SMARCA4
MAPK1IP1L CAPN1
MAPK1IP1L MDH1
MAPK1IP1L YY1
MAPK1IP1L CHERP
MAPK1IP1L RPN2
MAPK1IP1L PRDM2
CSNK2B CKAP5
CSNK2B PIM1
CSNK2B ZFP36
CSNK2B HSP90AB1
CSNK2B CD40LG
CSNK2B PPP2R1A
CSNK2B STIP1
CSNK2B CORO1A
CSNK2B CDC123
CSNK2B IGL@
CSNK2B IFNGR2
LMO4 EPS15
LMO4 FOXO1
LMO4 PEA15
LMO4 IER2
LMO4 PNN
LMO4 UCP2
LMO4 GUSBP1
LMO4 CHERP
LMO4 IL1R1
BCLAF1 RPN1
BCLAF1 TTC3
BCLAF1 USP7
BCLAF1 GLB1
BCLAF1 AIMP1
BCLAF1 CD164
BCLAF1 ATF4
BCLAF1 TRIP12
BCLAF1 TRA2B
NOMO1 PTPN6
NOMO1 ADAR
NOMO1 FAM50A
NOMO1 GLA
NOMO1 FYN
NOMO1 RPN2
NOMO1 IRF3
NOMO1 FAM120A
NOMO1 CARS
NOMO1 R3HDM1
NOMO1 ETV5
NOMO1 HSPA1A
NOMO1 LOC100131311
NOMO1 CHAF1A
NOMO1 SOX4
NOMO1 ATP6AP1
NOMO1 TNFRSF1B
NOMO1 RAD23A
NOMO1 ATP6V0C
NOMO1 PSME1
NOMO1 MAN2B1
NOMO1 HK1
NOMO1 NDRG1
NOMO1 CTTN
NOMO1 CAST
NOMO1 POLR2A
NOMO1 CNN2
NOMO1 C5AR1
NOMO1 BRPF1
NOMO1 RRS1
NOMO1 MRPL28
NOMO1 LAG3
NOMO1 TCIRG1
NOMO1 AP3D1
NOMO1 TBCB
NOMO1 POLRMT
NOMO1 SDHA
NOMO1 CEBPD
NOMO1 CXCR5
MFAP1 FDPS
MFAP1 DNAJA1
MFAP1 MAPRE1
MFAP1 PSMD9
MFAP1 HSD17B4
MFAP1 CDC123
MFAP1 KPNA2
MFAP1 MCM3
PRKCD JUNB
PRKCD ELF4
PRKCD KPNB1
PRKCD RFTN1
PRKCD RAD23B
PRKCD CCT5
PRKCD AP1B1
PRKCD CD38
PRKCD CAPN1
PRKCD KNTC1
PRKCD MSN
PRKCD RBM42
PRKCD DGUOK
PRKCD ALDOA
PRKCD GINS1
PRKCD RHOA
SAP18 XRCC5
SAP18 IGBP1
SAP18 DTYMK
SAP18 PPP2R2A
SAP18 PSMD6
SAP18 CCT4
SAP18 HSP90AB1
SAP18 ATP6V1E1
SAP18 ATP5J
SAP18 POLR2F
SAP18 ATF4
SAP18 CLTC
SAP18 MTHFS
SAP18 CBX1
SAP18 TSN
SAP18 CLIC1
SAP18 U2AF1
SAP18 POLR2G
SAP18 PSMC1
SAP18 PSME1
SAP18 SNRPB2
SAP18 ATP5G2
SAP18 EIF1
SAP18 SMAD2
SAP18 UBE2L3
SAP18 SSB
SAP18 ATP5O
CYP4F2 PSEN1
CYP4F2 HIST1H2BJ
CYP4F2 CREB1
CYP4F2 IGKV1D-13
RPL36A RPS27
RPL36A CSTB
RPL36A RPL38
RPL36A PTMA
RPL36A HSP90AB1
RPL36A ATP5J
RPL36A CAP1
RPL36A IGL@
GNAS ST6GAL1
GNAS WNT2B
GNAS IKZF1
GNAS RING1
GNAS SERINC3
GNAS IQGAP1
GNAS FCGRT
GNAS ALOX5
GNAS RAC2
GNAS PTOV1
GNAS NCL
GNAS CDC16
GNAS CSNK1E
GNAS BLK
GNAS RGS19
GNAS SARS
GNAS NCF1C
GNAS GYPE
GNAS IRF9
GNAS HMGN3
GNAS ECH1
GNAS PNN
GNAS CAPN1
GNAS BAT1
GNAS ABL1
GNAS ANXA2
GNAS HTN1
GNAS ELMO1
GNAS TOP2B
GNAS IFI16
GNAS ZBTB17
GNAS TCP1
GNAS USP13
GNAS STX4
GNAS CLK2
GNAS IK
GNAS PARP4
TMED2 EEF1A1
TMED2 ST6GAL1
TMED2 IDH1
TMED2 C11orf58
TMED2 CCNA2
TMED2 AP3D1
TMED2 ZNF267
TMED2 IFNGR1
TMED2 ITPR1
TMED2 STX4
TMED2 LOC728849
ADORA2A SLC9A6
ADORA2A PSMB3
ADORA2A COX6B1
ADORA2A STX4
ADORA2A HSPE1
ADORA2A NDUFS8
ADORA2A MTMR6
ADORA2A TRA2B
ADORA2A PMS2L3
TK1 LOC96610
TK1 SSRP1
TK1 MYBL2
TK1 CSE1L
TK1 KIF11
TK1 ESPL1
NDUFS8 PARK7
NDUFS8 MRPL23
NDUFS8 COX6B1
NDUFS8 SF3B2
NDUFS8 HSPE1
NDUFS8 AKR1B1
NDUFS8 MANF
NDUFS8 PPIB
NDUFS8 NDUFB7
NDUFS8 PSMD4
NDUFS8 LGALS9
NDUFS8 MORF4L2
NDUFS8 RARS
NDUFS8 POLR2F
NDUFS8 PSMC1
NDUFS8 BMS1
NDUFS8 ARD1A
NDUFS8 PPP4C
NDUFS8 FH
NDUFS8 TALDO1
NDUFS8 STMN1
NDUFS8 POLR2L
NDUFS8 PSME1
NDUFS8 CXCR5
NDUFS8 PRMT1
NDUFS8 POLD4
NDUFS8 EIF3I
NDUFS8 ECH1
NDUFS8 ATOX1
NDUFS8 HNRNPA1
NDUFS8 ADRM1
NDUFS8 PRPS1
NDUFS8 FAM3A
NDUFS8 FKBP2
NDUFS8 PSMB4
NDUFS8 YWHAB
CSE1L PARK7
CSE1L CCT6A
CSE1L MCM4
CSE1L TMEM97
CSE1L RARS
CSE1L CCT5
CSE1L HSP90AA1
CSE1L CLTC
CSE1L PSMC1
CSE1L CDC123
CSE1L KPNA2
CSE1L GINS1
FBL ODC1
FBL MRPL23
FBL POLR2G
FBL ATP5G1
FBL EIF3E
FBL VDAC2
FBL KRT10
ZNF32 ISCU
ZNF32 TMED10
ZNF32 PSME1
ZNF32 GPX1
ZNF32 HLA-DPB1
ZNF32 HHEX
ZNF32 HDAC2
TTLL4 COL4A6
TTLL4 ZNF280A
TTLL4 PCDHGB7
TTLL4 VLDLR
CSNK2A2 PPP2R4
CSNK2A2 NOLC1
CSNK2A2 PSMB3
CSNK2A2 FAM3A
CSNK2A2 DDX11
CSNK2A2 APRT
CSNK2A2 PSMD11
CSNK2A2 PWP1
CSNK2A2 PPP4C
CSNK2A2 GANAB
CSNK2A2 PSMB7
CSNK2A2 BMS1
CSNK2A2 PDHA1
CSNK2A2 ARHGAP4
SLC16A1 XRCC6
SLC16A1 PLK1
SLC16A1 TRA2A
SLC16A1 HNRNPF
SLC16A1 YBX1
SLC16A1 TALDO1
SLC16A1 AHCY
SLC16A1 KPNA2
NAPG EIF2S1
NAPG HNRNPA1
NAPG ATP5G2
NAPG ADRM1
NAPG HSPH1
NAPG ETF1
NAPG CSRP1
CXCR4 PRKCB
CXCR4 IKZF1
CXCR4 IL2RG
CXCR4 R3HDM1
CXCR4 TGFBR2
CXCR4 LOC100131311
CXCR4 CXCL12
CXCR4 GUSBP1
SFRS9 PSMD6
SFRS9 CD79B
SFRS9 PUF60
SFRS9 DYNLL1
SFRS9 GLUD1
SFRS9 DDX5
SFRS9 NAMPT
SFRS9 ATP6V0D1
SFRS9 SLC25A5
SFRS9 NEDD8
SFRS9 TRA2A
SFRS9 HNRNPF
SFRS9 PHB2
SFRS9 PSMA1
SFRS9 SLC25A3
SFRS9 IER2
SFRS9 RBBP4
SFRS9 CCT7
SFRS9 GTF2I
SFRS9 SARS
SFRS9 CD164
SFRS9 NCF1C
SFRS9 TPM4
SFRS9 PTGES3
SFRS9 ARPC1A
SFRS9 CYBA
SFRS9 DDOST
SFRS9 PSMD9
SFRS9 YWHAZ
SFRS9 VDAC2
SFRS9 CDK4
SFRS9 ILF3
SFRS9 UQCRC2
SFRS9 SUMO2
SFRS9 ATP5G2
SFRS9 EIF1
SFRS9 H2AFZ
SFRS9 SSR2
SFRS9 POLR2G
SFRS9 AKR1A1
SFRS9 MRPS12
SFRS9 AZIN1
SFRS9 IK
SFRS9 ATP5O
PRDX6 IRF4
PRDX6 PPP4C
PRDX6 FAM168A
PRDX6 ITPR2
PRDX6 E2F3
PRDX6 RANBP2
PRDX6 CKAP5
PRDX6 POLR2F
PRDX6 ALDOA
PRDX6 CCT8
ASS1 SOX4
ASS1 MARCH6
ASS1 ACTB
ASS1 ATXN2L
ASS1 MBOAT7
ASS1 CFDP1
UBA7 CLU
UBA7 GPSM3
UBA7 CXCL12
UBA7 ZRSR2
UBA7 EFEMP2
UBA7 DGKA
UBA7 LOC729602
UBA7 PPP2R1A
UBA7 RGS19
UBA7 WAPAL
UBA7 ZFP36L2
UBA7 ARHGEF1
UBA7 IL2RG
UBA7 UCP2
MAP2K1 DBI
MAP2K1 HDAC1
MAP2K1 IL10RA
MAP2K1 LMO2
MAP2K1 HADHA
MAP2K1 PLEK
MAP2K1 EIF1
MAP2K1 PRPS1
MAP2K1 ARL1
MAP2K1 MYL12A
MAP2K1 GATM
MAP2K1 IFNGR1
MAP2K1 MAN2A1
MAP2K1 GLRX
MAP2K1 RPL36AL
MAP2K1 MRPL49
MAP2K1 ARHGDIB
MAP2K1 GTF2A2
TPM2 NNMT
TPM2 LYL1
GTF2I HMGB1
GTF2I TAF7
GTF2I HNRNPF
GTF2I CBFB
GTF2I LOC728844
GTF2I LOC729602
GTF2I CD180
GTF2I MSN
MTMR6 CD38
MTMR6 EIF2S2
MTMR6 BIRC3
MTMR6 FNTA
MTMR6 NSMAF
MTMR6 TRIP12
MTMR6 GNL1
MTMR6 DAZAP2
MTMR6 CD46
MTMR6 PPP2R2A
MTMR6 HERPUD1
MTMR6 PRCP
MTMR6 GLRX
MTMR6 PSMC1
MTMR6 CLTC
MTMR6 ITK
MTMR6 IFNGR2
MTMR6 GMFB
MTMR6 PSMB9
MTMR6 CLIC1
MTMR6 TAF10
MTMR6 NPC2
MTMR6 BLVRA
MTMR6 PSME1
MTMR6 TAF7
MTMR6 FAM190B
MTMR6 MDH1
MTMR6 EPS15
MTMR6 SUMO3
MTMR6 EIF1
MTMR6 CBFB
MTMR6 PRNP
MTMR6 SSR2
MTMR6 UPP1
MTMR6 PSMB4
MTMR6 TAX1BP1
MTMR6 SSB
MTMR6 ATP5O
SNRPN SFRS4
SNRPN RPA2
SNRPN ANXA5
SNRPN DDX5
SNRPN EVI2B
SNRPN ZFP36L2
SNRPN PRKACB
SNRPN SARS
SNRPN SCRN1
SNRPN PNN
SNRPN ARHGAP25
SNRPN KRT10
SNRPN GPSM3
SNRPN PRKCB
SNRPN PURA
SNRPN FAS
SNRPN CD2
SNRPN PPP2R4
SNRPN IK
SNRPN RPL13
FH AARS
FH U2AF1
FH FAH
FH PSMD4
FH SHC1
FH SIK1
FH STIP1
FH EPRS
FH ACLY
FH DCTN2
FH SLC25A6
FH LBR
FH H3F3A
LGALS2 TNFRSF1B
LGALS2 LST1
LGALS2 BTN3A2
LGALS2 SELPLG
LGALS2 CD7
LGALS2 ACTN1
PLAU COL6A3
PLAU COL6A1
PLAU CYP27A1
ZNF267 CD53
ZNF267 EIF1
ZNF267 RAB1A
ZNF267 UBE2D3
ZNF267 IFNGR1
ZNF267 MATR3
ZNF267 JAK1
ZNF267 RPL36AL
ZNF267 LOC728849
ZNF267 DEK
SUZ12 EED
SUZ12 RAD23B
SUZ12 LARP4B
SUZ12 NACA
SUZ12 DDX1
SUZ12 TAF7
SUZ12 HMGB2
SUZ12 CASP3
SUZ12 E2F3
SUZ12 CLTC
SUZ12 GINS1
SUZ12 NAP1L1
SUZ12 PARK7
SUZ12 XRCC6
SUZ12 NONO
SUZ12 BARD1
SUZ12 U2AF1
SUZ12 PSMD9
SUZ12 PTDSS1
SUZ12 CDC123
SUZ12 ZNHIT3
SUZ12 MMD
SUZ12 XPO1
SUZ12 HNRNPA1
SUZ12 CEP57
UBE4A SMC1A
UBE4A R3HDM1
UBE4A RAD23B
UBE4A HNRNPU
UBE4A IL10RB
UBE4A TNIP1
UBE4A GGA3
UBE4A BLVRA
UBE4A HNRNPK
UBE4A HNRNPA2B1
UBE4A CXCR5
S100A10 ACTA2
S100A10 BTN3A2
S100A10 RAD23A
S100A10 CD63
S100A10 ATP5J
S100A10 PDXK
S100A10 MITF
ITPR2 FAM168A
ITPR2 YWHAH
ITPR2 TLR1
ITPR2 PLSCR1
ITPR2 RBM34
ITPR2 PTMA
ITPR2 FKBP2
ITPR2 NEDD4
ITPR2 MIF
ICAM3 UBXN1
ICAM3 TBCB
ICAM3 TTC3
SNRPB2 PARK7
SNRPB2 CCT6A
SNRPB2 RBMX
SNRPB2 TRA2B
SNRPB2 PTPRC
SNRPB2 ATF4
SNRPB2 CLTC
SNRPB2 SRP14
SNRPB2 ATP5C1
SNRPB2 PDHB
ITGAX JUNB
ITGAX NFKBIA
ITGAX MMP9
ITGAX ZYX
ITGAX TNFAIP3
GBP1 HEXB
GBP1 CXCL9
GBP1 SECTM1
GBP1 CXCL11
GBP1 CAPN2
GBP1 S100A11
GBP1 GZMB
GBP1 IFI30
GBP1 SERPINA1
GBP1 IRF1
GBP1 ALDH1A1
GBP1 CD63
GBP1 CXCL10
GBP1 CD14
GBP1 STOM
GBP1 C2
GBP1 CASP4
GBP1 SLC31A2
DBI CD83
DBI FXR2
DBI NAMPT
DBI ACOT7
DBI DPM1
DBI ATP5G3
DBI PTMA
DBI ARL1
DBI CORO1A
DBI SFRS3
DBI MDH1
DBI LMO2
DBI GPX1
DBI LRMP
DBI PSMA6
DBI HTN1
DBI CALM3
DBI HIF1A
DBI BCL2A1
DBI AKR1A1
DBI SORD
DBI CD40
DBI TRA2B
EIF1 EEF1D
EIF1 DYNLL1
EIF1 UBXN1
EIF1 COX6B1
EIF1 SNRPC
EIF1 CHMP1A
EIF1 PCBP1
EIF1 KRT10
EIF1 COX5B
EIF1 UBL4A
EIF1 POLR2G
EIF1 ZNF146
EIF1 MPRIP
EIF1 CYB5A
EIF1 PDHB
EIF1 CLTC
EIF1 IFNGR2
EIF1 DCTD
EIF1 SPCS2
EIF1 EEF2
EIF1 TALDO1
EIF1 NPC2
EIF1 CDK9
EIF1 TAF10
EIF1 AIP
EIF1 RRAGA
EIF1 SLC25A6
EIF1 CTDSP2
EIF1 DPM1
EIF1 PPP1R7
EIF1 COX7C
EIF1 SSR2
EIF1 CCT4
EIF1 TMSB10
EIF1 ALDH9A1
HSPH1 TYMS
HSPH1 ODC1
HSPH1 DDX10
HSPH1 ATR
HSPH1 CENPA
HSPH1 HSP90AA1
HSPH1 UQCRH
HSPH1 PSMC1
HSPH1 CLTC
HSPH1 PAICS
HSPH1 HSPE1
UBAP2L XRCC6
UBAP2L PUM1
UBAP2L TNIP1
UBAP2L TFDP1
UBAP2L PSMC1
UBAP2L AP2M1
UBAP2L MYL6B
UBAP2L KNTC1
UBAP2L ACLY
PDE3B FRMPD4
PDE3B RBM34
PDE3B COL4A6
PDE3B ZNF787
PDE3B RGN
LAMP2 CTDSP2
LAMP2 PRNP
LAMP2 CD81
LAMP2 MORF4L2
LAMP2 TRBV5-4
LAMP2 PTTG1IP
LAMP2 PSME1
LAMP2 NRIP1
LAMP2 DYRK1A
LAMP2 EFNA3
LAMP2 PDXK
LAMP2 RPN2
LAMP2 OAT
LAMP2 MAPKAPK3
BYSL EIF3B
BYSL CCNE1
BYSL ADRM1
BYSL POLD2
BYSL TRAP1
BYSL CFH
BYSL MT2A
BYSL RUNX1
BYSL TCOF1
BYSL EMG1
BYSL ATIC
BYSL ESPL1
BYSL DDX11
BYSL DTYMK
PUF60 COPS6
PUF60 PRKDC
PUF60 PABPC4
PUF60 MARS
PUF60 DCTN2
PUF60 PPP2R2A
PUF60 PSMD4
PUF60 RGS19
PUF60 IRAK1
PUF60 CD7
PUF60 CBX1
PUF60 HDAC1
PUF60 ATR
PUF60 EIF3F
PUF60 AIMP2
PUF60 UCHL3
PUF60 NUP205
PUF60 GNB1
PUF60 PLA2G16
PUF60 USP7
PUF60 PWP1
PPP2R1A SON
PPP2R1A CD81
PPP2R1A PTPN7
PPP2R1A ANXA5
PPP2R1A POLD1
PPP2R1A WNT2B
PPP2R1A YWHAZ
PPP2R1A F8A1
PPP2R1A LAMP1
PPP2R1A FCGRT
PPP2R1A NFKB1
PPP2R1A TPM4
PPP2R1A CAPNS1
PPP2R1A EIF4A1
PPP2R1A PSMD7
PPP2R1A JUNB
PPP2R1A PLD3
PPP2R1A ERP29
PPP2R1A AKT1
PPP2R1A CDC37
PPP2R1A MCM7
PPP2R1A IK
H3F3B GOLGB1
H3F3B NPAT
H3F3B EIF2S2
H3F3B SUMO1
H3F3B FNTA
H3F3B CALM2
H3F3B DDX5
H3F3B CD164
H3F3B ELF1
H3F3B SNRNP27
MAP4K1 PTPN6
MAP4K1 SFRS4
MAP4K1 CD81
MAP4K1 ARHGDIA
MAP4K1 FUS
MAP4K1 PKM2
MAP4K1 HCFC1
MAP4K1 HUWE1
MAP4K1 LGALS3BP
MAP4K1 ARID5A
MAP4K1 LAMP1
MAP4K1 CLTA
MAP4K1 NONO
MAP4K1 LHFPL2
MAP4K1 DNMT1
MAP4K1 U2AF1
MAP4K1 ACO2
MAP4K1 CAPN1
MAP4K1 PRKACA
MAP4K1 JUNB
MAP4K1 CNN2
MAP4K1 AP3D1
MAP4K1 COL6A1
MAP4K1 LMAN2
CDC25B BCL3
CDC25B HK1
CDC25B TNFRSF1B
CDC25B FOXO1
CDC25B CYP1B1
CDC25B AP3D1
CDC25B PSME1
CDC25B SNRNP70
CDC25B SAFB
CDC25B AP2S1
CDC25B RPN2
CDC25B EIF3CL
DSTN MAPRE1
DSTN HDAC2
DSTN ALDOA
DSTN ASAH1
DSTN MYL12A
DSTN RPA2
DSTN HSP90AA1
DSTN PSME1
DSTN HSPE1
DSTN NDUFA9
DSTN PSMC1
DSTN NACA
DSTN SRGN
DSTN IL1R1
DSTN ESD
CCL15 CXCL12
CCL15 IGL@
SERTAD2 BRD2
SERTAD2 BCL3
SERTAD2 PUM1
SERTAD2 KIAA0226
SERTAD2 XPC
SERTAD2 UCP2
SERTAD2 TATDN2
SERTAD2 DYRK1A
SERTAD2 RBM42
SERTAD2 SEC24C
SERTAD2 SAFB
FBN1 THBS2
RPL31 HLA-DRB1
RPL31 RPL23
RPL31 RPS10
RPL31 RPS3A
CCT7 PSMD14
CCT7 CCT2
CCT7 HNRNPF
CCT7 EIF2S2
CCT7 YBX1
CCT7 ERP29
CCT7 PCCB
CCT7 LIPA
CCT7 PHB2
CCT7 PHB
CCT7 RPL36AL
CCT7 GNB1
CCT7 NP
CCT7 PAICS
TBCC XPO1
TBCC SPCS2
TBCC SLC7A6
TBCC ACP1
TBCC TAF10
TBCC TRA2B
TBCC PHB
TBCC BIRC2
TBCC AHR
TBCC SLC25A5
TBCC PAFAH1B1
OAT ACP5
OAT JUNB
OAT PPT1
OAT ATP5J
OAT SERPINB1
OAT MSN
OAT PTPRC
OAT ATP5O
ACP5 PPP4C
ACP5 HEXB
ACP5 CAPNS1
ACP5 SIRPA
ACP5 CD81
ACP5 SLC20A1
ACP5 PTGDS
ACP5 CAPG
ACP5 SORD
ACP5 GPNMB
ACP5 ITGB2
ACP5 BST2
ACP5 LEPROT
ACP5 ACOT7
ACP5 TGFBR2
ACP5 S100A11
CCL5 IFI27
CCL5 DGKZ
CCL5 PSMD7
CCL5 TIMP2
CCL5 GZMA
CCL5 TNFSF10
CCL5 GLA
CCL5 NKG7
CCL5 C2
CCL5 MITF
CCL5 CCR5
CCL5 SLC31A2
CCL5 ITGB2
FCER1G SERPINA1
FCER1G CXCL10
FCER1G ACSL1
FCER1G PDIA6
COL4A6 VLDLR
COL4A6 RBM34
COL4A6 P2RY10
COL4A6 RGN
COL4A6 NIACR2
ARPC1A ATOX1
HLA-DPA1 PDIA6
HLA-DPA1 SLC25A6
S100A8 GLA
S100A8 RPA2
S100A8 SOD2
S100A8 STOM
S100A8 NDRG1
S100A8 WARS
S100A8 SERPINA1
S100A8 TNFAIP2
SRGN FAM190B
SRGN TMED10
SRGN LARP4B
SRGN ZFP36L2
SRGN PTPRC
SRGN CD46
SRGN RAB13
SRGN PRMT2
SRGN MYL12A
SRGN HLA-DQB1
SRGN ISCU
SRGN CFH
SRGN PPT1
SRGN KLF6
SRGN BLVRA
SRGN HNRNPK
SRGN PAM
SRGN SRI
SRGN NPC2
SRGN NFKBIA
SRGN FAS
SRGN SERPINB1
SRGN SQSTM1
SRGN CASP4
EEF1A1 LIPA
EEF1A1 PRKACA
EEF1A1 NEDD4
EEF1A1 MAP2K3
EEF1A1 MARCH6
EEF1A1 ACTB
EEF1A1 GCN1L1
EEF1A1 HLA-F
EEF1A1 MBOAT7
EEF1A1 H3F3A
HMGB1 TDG
HMGB1 ALCAM
HMGB1 RAD23B
HMGB1 HMGN2
HMGB1 TNIP1
HMGB1 GRSF1
HMGB1 PABPC4
HMGB1 PGM1
HMGB1 SRP14
HMGB1 BTG3
HMGB1 BTN3A2
HMGB1 SART3
HMGB1 GNL2
HMGB1 USP13
HMGB1 YWHAE
HMGB1 YY1
HMGB1 UQCRC1
HMGB1 METAP1
HMGB1 NCL
HMGB1 IGHG1
HMGB1 HTATSF1
HMGB1 RBBP4
HMGB1 HNRNPA2B1
HMGB1 PSMC1
HMGB1 RRM1
HMGB1 BMS1
HMGB1 PSMB7
HMGB1 RPN1
HMGB1 PARK7
HMGB1 NUP88
HMGB1 LOC728844
HMGB1 U2AF1
HMGB1 HNRNPU
HMGB1 TOP1
HMGB1 CTNNB1
HMGB1 TUBA4A
HMGB1 UBC
HMGB1 H3F3A
HMGB1 EMG1
HMGB1 TFAM
HMGB1 PABPC1
HMGB1 XPO1
HMGB1 MAPRE2
HMGB1 SUMO1
HMGB1 MRPL28
HMGB1 HNRNPK
HMGB1 MLH1
HMGB1 NARS
HMGB1 UNG
HMGB1 SPIB
HMGB1 SDHA
HMGB1 SMARCA4
HMGB1 TRA2B
IGLL1 HTN1
IGLL1 GALT
IGLL1 MUC1
IGLL1 OPN1MW2
AMPD3 RARRES2
AMPD3 TMED10
AMPD3 CD81
AMPD3 SHC1
AMPD3 PEA15
AMPD3 ZFP36L2
AMPD3 GOLGA4
AMPD3 PIK3R1
AMPD3 CD46
AMPD3 FILIP1L
AMPD3 GOLGB1
AMPD3 PABPC1
AMPD3 CBFB
AMPD3 TANK
AMPD3 CORO1A
AMPD3 IFNGR1
AMPD3 PTTG1IP
AMPD3 HNRNPH1
MRPL28 RPS26
MRPL28 CAMLG
MRPL28 DNAJB1
MRPL28 MARS
MRPL28 DTYMK
MRPL28 CYP1A2
MRPL28 CD7
MRPL28 PSMC1
MRPL28 BUD31
MRPL28 RAE1
MRPL28 CD19
MRPL28 GCN1L1
MRPL28 SPCS2
MRPL28 H3F3A
MRPL28 HK1
MRPL28 COX17
MRPL28 ATOX1
MRPL28 ADRM1
MRPL28 USP13
MRPL28 FKBP2
MRPL28 SND1
MRPL28 SDHA
HIF1A SUPT5H
HIF1A CLU
HIF1A IL18
HIF1A LMO2
HIF1A ACTA2
HIF1A COX7B
HIF1A TNIP1
HIF1A CTNNB1
HIF1A MAPK14
HIF1A TOP2B
HIF1A ICAM1
HIF1A LAMB2
HIF1A GNB1
HIF1A GUSBP1
HIF1A IQGAP1
HIF1A TRA2B
HIF1A PSEN1
HIF1A PAFAH1B1
CCR1 CEBPD
CCR1 TIMP2
CCR1 SOD2
CCR1 GLA
CCR1 WARS
CCR1 MMP9
CD2 CLU
CD2 CLEC2B
CD2 TGFBR2
CD2 CAPN2
CD2 CTSC
CD2 ITK
CD2 CD7
CD2 CD79A
CD2 ANXA6
CD2 LCP2
CD2 GPSM3
CD2 CD3D
CD2 CD6
CD2 TRD@
CD2 LCK
CD2 CST3
CD2 SLC31A2
CD2 IL32
MCM7 UBE2I
MCM7 HCFC1
MCM7 POLD2
MCM7 SLC7A5
MCM7 CCT5
MCM7 MT2A
MCM7 CD38
MCM7 BST2
MCM7 SNRPC
MCM7 AKR1B1
STX4 SFRS4
STX4 KIAA0247
STX4 CD81
STX4 SHC1
STX4 TNFSF10
STX4 ANXA5
STX4 ATP6V0B
STX4 IGBP1
STX4 TSG101
STX4 AKT1
STX4 TMED10
STX4 IFI30
STX4 ATP6V1E1
STX4 IFNGR2
STX4 CTSH
STX4 FRMPD4
STX4 VAV1
STX4 NPC2
STX4 FAM190B
STX4 LCP2
STX4 PSMB8
STX4 TRD@
STX4 PTTG1IP
STX4 ATP5O
GCH1 SAT1
GCH1 UQCRC2
GCH1 MPP1
GCH1 CEBPD
GCH1 GLUL
GCH1 TNFSF10
GCH1 RARS
GCH1 NINJ1
GCH1 PSMA1
GCH1 SSB
ROS1 HLF
ROS1 PABPC1
ROS1 TOP2B
ROS1 MEF2A
ROS1 NR6A1
ROS1 EPS15
ROS1 LAMB2
ROS1 ITGB3
ROS1 MAP2K4
RBMX NONO
RBMX SRP9
RBMX IGBP1
RBMX RPIA
RBMX DPM1
RBMX PSMD6
RBMX SNRPD3
RBMX TMEM97
RBMX CCNG1
RBMX HMGN1
RBMX XPO1
RBMX TXNRD1
RBMX DDX39
RBMX PSIP1
RBMX HNRNPC
RBMX TRA2B
RBMX MCM3
RAB21 EPS15
RAB21 MAPRE1
RAB21 EIF2S2
RAB21 MLH1
RAB21 PSMD4
RAB21 HERPUD1
RAB21 TNIP1
RAB21 IER2
RAB21 AP2M1
RAB21 NRIP1
RAB21 WAPAL
RAB21 PRDX3
RAB21 MDH1
RAB21 MCM3
NPEPPS TBCB
NPEPPS MATR3
ILK SNRPC
ILK IFNGR2
ILK TALDO1
ILK MPP1
PSMB3 ARPC1B
PSMB3 EEF1D
PSMB3 RPS26
PSMB3 ARHGEF7
PSMB3 DNAJB1
PSMB3 COX5A
PSMB3 COX6B1
PSMB3 ETF1
PSMB3 PSMB9
PSMB3 PSME2
PSMB3 HRAS
PSMB3 UQCRC1
PSMB3 PSMD4
PSMB3 PFKP
PSMB3 PSMD11
PSMB3 PSMC3
PSMB3 CLTC
PSMB3 PSMB7
PSMB3 UPP1
PSMB3 PPP4C
PSMB3 CCT3
PSMB3 U2AF1
PSMB3 CCT5
PSMB3 PSME1
PSMB3 CAMLG
PSMB3 MTHFD2
PSMB3 ALDOA
PSMB3 PSMD7
PSMB3 TXNRD1
PSMB3 HNRNPA1
PSMB3 GLA
PSMB3 H2AFX
PSMB3 RBM42
F8A1 ELMO1
F8A1 MSN
F8A1 IK
UBE2L3 COX5B
UBE2L3 PSMD4
UBE2L3 PHB2
UBE2L3 RARS
UBE2L3 CORO1A
UBE2L3 MAPRE1
UBE2L3 PDHB
UBE2L3 CLTC
UBE2L3 HNRNPC
UBE2L3 PSMA6
UBE2L3 GTF2A2
BATF CLTA
BATF WARS
BATF TGIF1
BATF ARID3A
MAPK14 PPP1R7
MAPK14 HTN1
MAPK14 PTPN7
MAPK14 RHOG
MAPK14 C16orf35
MAPK14 EEF2
MAPK14 SURF1
PSMA2 TYMS
PSMA2 MAPRE1
PSMA2 HINT1
PSMA2 SUMO2
PSMA2 ATP5J
PSMA2 UQCRH
PSMA2 ILF2
PSMA2 ATP5O
USP5 NAP1L1
USP5 APRT
USP5 AARS
USP5 ADRM1
USP5 PUM1
USP5 NONO
USP5 CHD4
USP5 MTHFD1
USP5 VDAC1
USP5 MAZ
USP5 SAFB
USP5 RBM42
USP5 CHERP
USP5 RPN2
IGF2R MARCKS
IGF2R SIRPA
IGF2R ACSL1
IGF2R PLD3
IGF2R AP3D1
IGF2R GPNMB
IGF2R TNFAIP3
IGF2R GRN
CTSD SIRPA
CTSD ACP2
CTSD LGALS3BP
CTSD SERPING1
CTSD TLE1
CTSD SLC1A3
CTSD CYP27A1
CTSD IFI30
CTSD FLNA
CTSD APOE
CTSD CHI3L1
CTSD CD81
CTSD SERPINA1
CTSD ICAM1
CTSD CD70
CTSD MT1A
CTSD CD14
CTSD MGAT1
CTSD TAX1BP3
CTSD GPNMB
PTPRC ASAH1
PTPRC SON
PTPRC LOC728844
PTPRC FNTA
PTPRC RPA2
PTPRC RRAGA
PTPRC NSMAF
PTPRC BAT1
PTPRC MYBL1
PTPRC ELF1
PTPRC KIAA0226
PTPRC CD46
PTPRC PPP2R2A
PTPRC CTDSP2
PTPRC CD164
PTPRC E2F5
PTPRC NCF1C
PTPRC BTN3A2
PTPRC RB1CC1
PTPRC EFR3A
PTPRC PPP2R5C
PTPRC UBE2D3
PTPRC TANK
PTPRC TAX1BP1
PTPRC TNFAIP3
PTPRC UBXN4
CPT1B LOC100131311
CPT1B ATXN2L
CPT1B GUSBP1
CPT1B XPC
CPT1B DYRK1A
EPHA5 GYPB
EPHA5 MAP2K4
MARCKS HUWE1
MARCKS NOLC1
MARCKS MSN
MARCKS NARS
MARCKS PRCP
MARCKS TGFBI
MARCKS DUSP5
RUNX1 TGFB1
RUNX1 GRB2
RUNX1 MPST
RUNX1 POLD1
RUNX1 GPX1
RUNX1 TYK2
RUNX1 LAMB2
RUNX1 SARS
RUNX1 SSX5
RUNX1 LY6E
RUNX1 RPIA
PTTG1IP HSF1
PTTG1IP USP9X
PTTG1IP TNIP1
PTTG1IP RRAGA
PTTG1IP PEA15
PTTG1IP ATP6V1B2
PTTG1IP CD46
PTTG1IP MAPRE1
PTTG1IP GSTP1
PTTG1IP ARL1
PTTG1IP COPB1
PTTG1IP SPCS2
PTTG1IP JUNB
PTTG1IP NPC2
PTTG1IP PAM
PTTG1IP GNB1
PTTG1IP ZNF638
PTTG1IP CSRP1
PTTG1IP CD99
PTTG1IP YWHAH
PTTG1IP FAM50A
PTTG1IP AKT1
PTTG1IP TAX1BP3
PAX3 GYPB
PAX3 LAMB2
PAX3 SSX5
PAX3 GOLGA4
PAX3 MAP2K4
HNRNPC SET
HNRNPC CAPZA1
HNRNPC MAPRE1
HNRNPC PTMA
HNRNPC NCL
HNRNPC ATP5J
HNRNPC ZNF131
HNRNPC RBBP4
HNRNPC CYB5A
HNRNPC TSN
HNRNPC TXNRD1
HNRNPC TCP1
HNRNPC USP7
HNRNPC SRP19
HNRNPC PSMB4
HNRNPC ATP5O
SF1 CD79A
SF1 ELMO1
SF1 HUWE1
SF1 MED12
SF1 IL2RG
SF1 EBP
SF1 THOP1
SF1 UPF1
PTPN12 CKAP5
PTPN12 P4HB
PTPN12 FABP5L7
GNB1 COX6A1
GNB1 ARHGDIB
GNB1 ADAR
GNB1 SFRS4
GNB1 LAPTM5
GNB1 NRIP1
GNB1 ODC1
GNB1 DDX5
GNB1 CSNK1D
GNB1 PABPC4
GNB1 PGM1
GNB1 CD180
GNB1 TRIP12
GNB1 PCBP1
GNB1 PPP2R2A
GNB1 EIF4A2
GNB1 SGK1
GNB1 HADHA
GNB1 CDC16
GNB1 RPS6KA1
GNB1 CDC20
GNB1 CAP1
GNB1 MYD88
GNB1 CD72
GNB1 GTF2E1
GNB1 CD53
GNB1 HDAC1
GNB1 ACSL1
GNB1 RHOH
GNB1 VAV1
GNB1 CALM3
GNB1 AP2M1
GNB1 TAF10
GNB1 PHC2
GNB1 CYTH1
GNB1 PMS2L3
GNB1 EIF3I
GNB1 EIF4A1
GNB1 HNRNPA1
GNB1 UBE2D3
GNB1 SERPINA1
GNB1 CORO1A
GNB1 USF2
GNB1 LCK
GNB1 TRA2B
PAICS TYMS
PAICS HCCS
PAICS ATP5G3
PAICS CKS2
PAICS SNRPD3
PAICS AKR1A1
PAICS CCNA2
PAICS MRPL12
PAICS JUNB
PAICS DNAJA1
PAICS CCT5
PAICS TKT
PAICS CDK4
PAICS CKAP5
PAICS PRMT1
PAICS TFRC
PAICS C11orf58
PAICS GLO1
PAICS PGK1
SLA DCTD
SLA SFRS4
SLA PRKCB
AKR1B1 ARPC1B
AKR1B1 HEXB
AKR1B1 HNRNPA1
AKR1B1 SNRPF
AKR1B1 PSMD4
AKR1B1 YWHAH
AKR1B1 NONO
AKR1B1 VDAC1
AKR1B1 ATP5J
AKR1B1 CCT4
AKR1B1 CORO1A
AKR1B1 AIMP2
POLR2J2 COX6A1
POLR2J2 PSMD6
POLR2J2 DECR1
POLR2J2 DYNLL1
POLR2J2 RARS
POLR2J2 PSMC2
POLR2J2 POLR2F
POLR2J2 CD79B
POLR2J2 RPL36AL
POLR2J2 POLR2C
POLR2J2 GUK1
MSN PHF15
MSN ITGB1
MSN SIRPA
MSN SFRS4
MSN IKZF1
MSN KIAA0317
MSN SON
MSN CD81
MSN LARP4B
MSN RRAGA
MSN PABPC4
MSN RHOA
MSN CD180
MSN ENPP2
MSN ZYX
MSN RPN2
MSN IRF9
MSN FAM120A
MSN SLC7A6
MSN IL2RG
MSN DNMT1
MSN SARS
MSN NONO
MSN IGFBP3
MSN TTC3
MSN ARHGAP1
MSN SPARC
MSN CAPN1
MSN MYST3
MSN MTA1
MSN PI4KA
MSN FSCN1
MSN ITGB2
MSN SPTAN1
MSN ZNF638
MSN ELMO1
MSN BSG
MSN EFR3A
MSN SIK1
MSN RFTN1
MSN GAS1
MTIF2 HSP90AA1
MTIF2 XPO1
MTIF2 CCT4
MTIF2 NCL
MTIF2 FNTA
MTIF2 XRCC6
MTIF2 ZNF146
MTIF2 FXR1
MTIF2 VDAC1
MTIF2 HSPE1
MTIF2 LOC100131311
MTIF2 TRIP12
MTIF2 DDX1
MTIF2 RPN2
UPP1 CAMLG
UPP1 TUBA1A
UPP1 GLA
UPP1 LGALS3
UPP1 LGALS1
UPP1 IL1R1
UPP1 S100A11
UPP1 NR1H3
UPP1 ATP5J
UPP1 GNG10
UPP1 APOC1
UPP1 GTF2A2
UPP1 SOX4
UPP1 CD63
UPP1 BLVRA
UPP1 SRI
UPP1 LYL1
UPP1 MAPK6
UPP1 JUNB
UPP1 ATOX1
UPP1 GPNMB
UPP1 SQSTM1
ARID3A PCK2
ARID3A ZBTB17
ARID3A NR1H3
ARID3A CD63
ARID3A MNDA
ARID3A WARS
ARID3A UBTF
ARID3A MBOAT7
BTN3A1 CTSC
BTN3A1 LAMB2
BTN3A1 GANAB
BTN3A1 BTN2A1
BTN3A1 FOXO4
BTN3A1 ARD1A
NDUFA5 KTN1
NDUFA5 PAFAH1B1
TRIO PPP4C
TRIO TRIM38
TRIO SDHA
TRIO BRD2
TRIO SOX4
TRIO CAST
TRIO GSK3B
TRIO ANKRD36B
TRIO MMP9
TRIO ATXN2L
TRIO RBM42
TRIO TNFAIP2
TRIO MBOAT7
MAP3K11 FAM53B
MAP3K11 H1FX
MAP3K11 GLA
MAP3K11 TRIM26
MAP3K11 WAPAL
MAP3K11 SART3
MAP3K11 ARID5A
MAP3K11 E2F3
MAP3K11 KIF22
MAP3K11 UBTF
MAP3K11 TNFRSF1B
MAP3K11 POLRMT
MAP3K11 MAP2K3
MAP3K11 PRKACA
MAP3K11 LIG1
MAP3K11 BRD3
MAP3K11 C1R
MAP3K11 DGKZ
MAP3K11 BRPF1
MAP3K11 LAG3
MAP3K11 MUM1
MAP3K11 MED12
MAP3K11 SDHA
YBX1 PSMD14
YBX1 ODC1
YBX1 HMGN2
YBX1 RANBP1
YBX1 SUMO2
YBX1 CCNA2
YBX1 SDHB
YBX1 RPS7
YBX1 MRPL12
YBX1 DPM1
YBX1 PSMD8
YBX1 U2AF1
YBX1 RAC2
YBX1 APEX1
YBX1 NEDD8
YBX1 VDAC2
YBX1 SUMO1
YBX1 MRPS12
YBX1 GMFB
YBX1 MYO5B
GCN1L1 CSK
GCN1L1 CKB
GCN1L1 CD70
GCN1L1 ETF1
GCN1L1 NUP188
GCN1L1 KIF22
GCN1L1 BMS1
GCN1L1 GALT
GCN1L1 SPG7
GCN1L1 POU2F2
GCN1L1 ADRM1
GCN1L1 INPPL1
GCN1L1 PLSCR1
GCN1L1 AP3D1
GCN1L1 ACTB
GCN1L1 RBM42
GCN1L1 CHERP
GCN1L1 ANP32A
NMI ALDOA
NMI RARS
NMI ACSL1
NMI XRCC5
CD52 CD48
CD52 LOC728849
CD79B CD79A
CD79B ELF1
CD79B POLR2C
CD79B PFDN5
CD79B DYNLL1
CD79B TLK1
CD79B SYK
CD79B MYBL1
CD79B TCEA1
CD79B SDHC
CD79B PNN
CD79B E2F5
CD79B ARHGDIB
CD40LG XRCC5
CD40LG FRMPD4
CD40LG SNRPD3
CD40LG AQP3
IL10RB BRD2
IL10RB MPP1
IL10RB LAPTM5
IL10RB KIAA0247
IL10RB BTN3A2
IL10RB ETFB
IL10RB NR1H3
IL10RB TNFRSF1B
IL10RB ARID5A
IL10RB GSK3B
IL10RB SLC2A3
IL10RB RELA
IL10RB LOC100131311
IL10RB BMS1
IL10RB MBOAT7
IL10RB MAPKAPK3
IL10RB LIPA
IL10RB HARS
IL10RB GGA3
IL10RB RAD23A
IL10RB LYL1
IL10RB KLF6
IL10RB PSME1
IL10RB HK1
IL10RB EMG1
IL10RB DGKZ
IL10RB ADRM1
IL10RB INPPL1
IL10RB LAG3
IL10RB MUM1
IL10RB SQSTM1
IL10RB TNFAIP3
IL10RB SDHA
IL10RB GUSB
PLA2G16 SEC13
PLA2G16 ATOX1
PLA2G16 BTN3A2
PLA2G16 RAD23A
PLA2G16 BLVRA
PLA2G16 WARS
PLA2G16 AIMP2
PLA2G16 MBOAT7
SMARCA4 DOCK2
SMARCA4 ELF4
SMARCA4 ADAR
SMARCA4 AIMP2
SMARCA4 PRDM2
SMARCA4 MMP9
SMARCA4 CPSF1
SMARCA4 SART3
SMARCA4 HCFC1
SMARCA4 MCM6
SMARCA4 HADHB
SMARCA4 UBTF
SMARCA4 LGALS3BP
SMARCA4 NCOR2
SMARCA4 HNRNPU
SMARCA4 RAD23A
SMARCA4 TUBA4A
SMARCA4 HNRNPK
SMARCA4 PAM
SMARCA4 MAN2B1
SMARCA4 HK1
SMARCA4 SAFB
SMARCA4 PRKACA
SMARCA4 SPTAN1
SMARCA4 CNN2
SMARCA4 ADRM1
SMARCA4 SSRP1
SMARCA4 GLG1
SMARCA4 SMARCC2
SMARCA4 ATXN2L
SMARCA4 CHERP
COX7A2 COX6A1
PSMD4 MRPL23
PSMD4 UBB
PSMD4 PWP1
PSMD4 DTYMK
PSMD4 CTDSP2
PSMD4 MEST
PSMD4 TOP1
PSMD4 POLR2F
PSMD4 HTATSF1
PSMD4 PSMC3
PSMD4 PSMC1
PSMD4 CLTC
PSMD4 PPP4C
PSMD4 NONO
PSMD4 CCT5
PSMD4 DAP3
PSMD4 PSME1
PSMD4 AP2M1
PSMD4 COPS6
PSMD4 SLC25A4
PSMD4 ANXA2
PSMD4 UFD1L
PSMD4 HNRNPA1
PSMD4 UQCRH
PSMD4 SQSTM1
PSMD4 ATIC
HCP5 DCTD
HCP5 PHF3
HCP5 TMED10
HCP5 PPT1
HCP5 CBFB
HCP5 RAB1A
HCP5 NPC2
HCP5 PSMB9
HCP5 SLC25A6
AHCY PSMD14
AHCY TOP2A
AHCY PRMT1
AHCY TRAF4
AHCY GATM
AHCY SLC25A5
AHCY PKM2
PDHB ARMCX6
PDHB COX6A1
PDHB SON
PDHB FNTA
PDHB RPA2
PDHB PWP1
PDHB NACA
PDHB DCTN2
PDHB SNRPD3
PDHB CAPZA1
PDHB PPP2R2A
PDHB UQCRC1
PDHB NDUFB7
PDHB PTMA
PDHB NCL
PDHB CDC37
PDHB STXBP3
PDHB PRCP
PDHB SARS
PDHB GTF2A2
PDHB PARK7
PDHB CALR
PDHB U2AF1
PDHB HMGN3
PDHB ECH1
PDHB LOC100131311
PDHB ANXA2
PDHB HDLBP
PDHB ATP5G2
PDHB SSR2
PDHB USP7
PDHB CORO1A
PDHB IK
PDHB SSB
PDHB ESD
KNTC1 USP13
KNTC1 KIF11
KNTC1 SUMO1
KNTC1 RNPS1
KNTC1 MCM6
KNTC1 TAF7
KNTC1 GINS1
DEK PTGES3
DEK CCT2
DEK UBE2D3
MPI ACLY
MPI NARS
MPI ANXA11
RGR MCM4
C5AR1 POFUT1
C5AR1 CD81
C5AR1 ARHGAP1
C5AR1 HSPA1A
C5AR1 GPNMB
C5AR1 PCOLCE
C5AR1 NDRG1
C5AR1 COL6A3
C5AR1 TNFAIP3
C5AR1 IL1R1
C5AR1 ITGB2
C5AR1 GRN
CD63 TUBA1A
CD63 LGALS3
CD63 RARS
CD63 IFI30
CD63 ARHGDIA
CD63 WARS
CD63 ATP6V1B2
CD63 PSME2
CD63 ACOT7
CD63 NKG7
CD63 NR1H3
CD63 AIF1
CD63 RABGGTB
CD63 LST1
CD63 MYL12A
CD63 HSPA1A
CD63 RPA1
CD63 SERPINA1
CD63 CSRP1
CD63 HEXB
CD63 SAT1
CD63 TCF3
CD63 SELPLG
CD63 GLUL
CD63 SOD2
CD63 NPC2
CD63 BLVRA
CD63 PSME1
CD63 AIM1
CD63 PDXK
CD63 IFI27
CD63 CSTB
CD63 MGAT1
CD63 TMSB10
CD63 DYNLT1
CD63 CDKN1A
CD63 IL32
NEDD8 PABPC1
NEDD8 PHB2
NEDD8 PTGES3
NEDD8 MRPS12
NEDD8 RPL36AL
NEDD8 LOC91316
NEDD8 ATP5G3
RPL3 RPL19
RPL3 RPL4
RPL3 RPL9
RPL3 RPL8
RPL3 RPL18A
RPL3 RPL10A
CXCR5 PABPC1
CXCR5 AARS
CXCR5 NONO
CXCR5 POLRMT
CXCR5 AP2M1
CXCR5 BMS1
SMARCC2 SPTAN1
SMARCC2 MED12
SMARCC2 CHD4
SMARCC2 UCP2
SMARCC2 HK1
SMARCC2 POLR2A
SMARCC2 SEC24C
SMARCC2 CD7
RB1CC1 MORC3
RB1CC1 TOP2B
RB1CC1 EFR3A
RB1CC1 FNTA
RB1CC1 TANK
RB1CC1 NSMAF
RB1CC1 GNG11
RB1CC1 H3F3A
RB1CC1 DDX21
NCK1 IFITM1
NCK1 UQCRC2
NCK1 TRA2A
NCK1 EIF4A2
NCK1 TMED10
NCK1 UBE2D3
NCK1 ARPC4
NCK1 IFNGR1
NCK1 MATR3
TPM1 LGALS3
TPM1 COL15A1
TPM1 PMP22
TPM1 PLOD2
TPM1 ZFP36L2
TPM1 SPARC
TPM1 NNMT
TPM1 NRIP1
TPM1 CTGF
TPM1 TAX1BP3
TPM1 PEA15
TPM1 LUM
TPM1 PCOLCE
TPM1 SARS
TPM1 THBS2
TPM1 DDX5
TPM1 IL1R1
TPM1 COL1A1
ANKRD36B CBLB
ANKRD36B NFATC3
ANKRD36B KDM5A
ANKRD36B IKZF1
ANKRD36B LOC728844
ANKRD36B LIMS1
ANKRD36B GLG1
ANKRD36B FYN
ANKRD36B ZRSR2
ANKRD36B OAS1
AMD1 PSMD14
AMD1 EIF2S2
AMD1 GLUD1
AMD1 VDAC2
AMD1 NAMPT
AMD1 EIF4A2
AMD1 RARS
AMD1 PSMA1
AMD1 CDC16
AMD1 CD164
AMD1 ATF4
AMD1 DCTD
AMD1 TPM4
AMD1 TAF10
AMD1 HMGN3
AMD1 PRDX3
AMD1 RPL36AL
AMD1 BAT1
AMD1 IDH1
AMD1 CORO1A
AMD1 UQCRC2
AMD1 SUMO2
AMD1 PRKCB
AMD1 CBFB
AMD1 PLSCR1
AMD1 PSMC2
AMD1 C11orf58
AMD1 ATP5O
MYH11 GYPB
SEC61B CAPZA1
SEC61B CKAP5
SEC61B PIM1
SEC61B CKS2
SEC61B PSMA1
SEC61B ANXA5
SEC61B BCL2A1
SEC61B MRPS22
SEC61B NDUFA4L2
SEC61B GINS1
APOC4 CHI3L1
UBE2D2 RANBP1
UBE2D2 AIP
UBE2D2 ERP29
UBE2D2 HLA-DMA
UBE2D2 HMGN2
UBE2D2 PSMA1
UBE2D2 HIST1H2BE
UBE2D2 YWHAZ
UBE2D2 MRPL49
UBE2D2 ARHGEF1
UBE2D2 GTF2A2
UBE2D2 BCAP31
RHOA CD81
RHOA GGA3
RHOA HADHA
RHOA UQCRC1
RHOA EFEMP2
RHOA STXBP3
RHOA DYRK1A
RHOA LOC100131311
RHOA IFNGR2
RHOA SUPT5H
RHOA GRK5
RHOA PPP1R11
RHOA COMMD1
RHOA ECH1
RHOA MAN2A1
RHOA NIACR2
RHOA P4HB
RHOA NUBP1
RHOA TBCB
RHOA YWHAB
ITPR1 IRF9
ITPR1 TMED10
ITPR1 FILIP1L
ITPR1 FNTA
ITPR1 KIAA0247
ITPR1 PURA
ITPR1 ZNF146
ITPR1 MATR3
ITPR1 TRIP12
ITPR1 HHEX
ITPR1 ANXA6
ITPR1 PRKACB
ITPR1 SMARCA2
PIK3R1 BRD2
PIK3R1 PNRC1
PIK3R1 LRBA
S100A11 PPP4C
S100A11 MT1A
S100A11 SPARC
S100A11 HSD11B1
S100A11 IFI30
S100A11 GLUL
S100A11 SERPINA1
S100A11 IFNGR2
S100A11 ANXA2
S100A11 SIRPA
AIP ARPC1B
AIP ARMCX6
AIP RPS26
AIP PFN1
AIP VDAC2
AIP GPS1
AIP POLR2G
AIP ZNF131
AIP ERP29
AIP CORO1B
AIP POLR2L
AIP RPL36AL
AIP CDC123
AIP ARHGDIB
AIP SLC25A6
AIP DCI
AIP NUP205
AIP SSR2
AIP TXN2
AIP UQCRH
AIP SURF1
MYL12A PPP1CB
MYL12A DARS
MYL12A CD72
MYL12A ANXA5
MYL12A ELF1
MYL12A IRF9
MYL12A CD46
MYL12A MAPRE1
MYL12A CIRBP
MYL12A ARL1
MYL12A MORF4L2
MYL12A CD164
MYL12A XBP1
MYL12A LOC100131311
MYL12A KYNU
MYL12A ITK
MYL12A FILIP1L
MYL12A DCTD
MYL12A NPAT
MYL12A SPCS2
MYL12A YWHAZ
MYL12A RPL36AL
MYL12A BAT1
MYL12A MOBKL1B
MYL12A SNRNP27
MYL12A YWHAB
RPS6KA1 PHF15
RPS6KA1 PARK7
RPS6KA1 CTSH
RPS6KA1 HLA-A
RPS6KA1 LAPTM5
RPS6KA1 CD48
RPS6KA1 HNRNPK
RPS6KA1 ACO2
RPS6KA1 PPP2R2A
RPS6KA1 ARHGAP25
HNRNPA2B1 XRCC6
HNRNPA2B1 EWSR1
HNRNPA2B1 NUP205
HNRNPA2B1 METAP1
HNRNPA2B1 NCL
HNRNPA2B1 RNPS1
HNRNPA2B1 EIF3F
HNRNPA2B1 CCT6A
HNRNPA2B1 CLTC
HNRNPA2B1 SART3
HNRNPA2B1 EXOSC7
HNRNPA2B1 NASP
HNRNPA2B1 HERPUD1
EIF3B PABPC1
EIF3B ATP5D
EIF3B GARS
EIF3B GOT1
EIF3B CCNE1
EIF3B HARS
EIF3B FAM3A
EIF3B POLD2
EIF3B ABI2
EIF3B FAM50A
EIF3B CKAP4
EIF3B VDAC1
EIF3B UNG
EIF3B MCM3
IRF9 BRD2
IRF9 TMED10
IRF9 DDX5
IRF9 HADHA
IRF9 ZFP36
IRF9 PARP4
IRF9 SLC20A1
IRF9 CD164
IRF9 LAMP1
IRF9 DDOST
IRF9 MAN2A1
IRF9 ELF1
IRF9 HLA-A
IRF9 JUNB
IRF9 GPSM3
IRF9 CBFB
IRF9 CST3
RNPS1 FEZ2
RNPS1 RAD23B
RNPS1 TNIP1
RNPS1 CCNF
RNPS1 UBB
RNPS1 MYH10
RNPS1 NONO
RNPS1 PCBP1
RNPS1 RPN2
RNPS1 DAZAP2
RNPS1 UQCRC1
RNPS1 FARSA
RNPS1 EFEMP2
RNPS1 NCL
RNPS1 TOPBP1
RNPS1 TOP1
RNPS1 PSMC1
RNPS1 RAE1
RNPS1 NASP
RNPS1 PARK7
RNPS1 PPP1R11
RNPS1 USP10
RNPS1 PFKP
RNPS1 ATP6V0C
RNPS1 HNRNPK
RNPS1 AP2M1
RNPS1 HNRNPM
RNPS1 H3F3A
RNPS1 SAFB
RNPS1 ESPL1
RNPS1 EIF3I
RNPS1 SDHA
RNPS1 EWSR1
RNPS1 EIF4A3
RNPS1 HNRNPA1
RNPS1 RFC4
RNPS1 SUMO1
RNPS1 FAM50A
RNPS1 FAS
RNPS1 TBCB
RNPS1 MAP3K4
RNPS1 UBXN4
RNPS1 GRB2
UBC SAT1
UBC LIPA
UBC CARS
UBC PRPS1
UBC KIAA0226
UBC TUBA4A
UBC HNRNPK
UBC GNG10
UBC CHERP
UBC G0S2
EEF2 CD81
EEF2 AIMP1
EEF2 HDAC2
EEF2 UBA52
EEF2 HSP90AB1
EEF2 RPS28
EEF2 PHB
EEF2 BLK
EEF2 RPS7
EEF2 PSAP
EEF2 RPL9
EEF2 SLC25A6
EEF2 ANXA2
EEF2 PABPC1
EEF2 SSR2
EEF2 TRBV5-4
EEF2 PTMA
EEF2 NAE1
EEF2 ATP5O
SLAMF1 NARS
SLAMF1 ITK
SLAMF1 LMO2
FDFT1 PPIA
FDFT1 XRCC6
FDFT1 HNRNPA1
FDFT1 PMS2L5
FDFT1 FXR1
TRAP1 GYPE
TRAP1 EXOSC7
TRAP1 KIF2C
TRAP1 EBI3
TRAP1 CDKN1A
TRAP1 PKM2
TRAP1 EIF2S1
TRAP1 GARS
TRAP1 CCT5
TRAP1 FANCA
TRAP1 IGL@
TRAP1 CAD
TRAP1 ESPL1
TRAP1 POLD2
TRAP1 TLN2
TRAP1 PLCD1
CCT4 MAPRE1
CCT4 UBB
CCT4 C1D
CCT4 CCT5
CCT4 CTNNB1
CCT4 VDAC2
CCT4 CORO1A
CCT4 GLRX
CCT4 CLTC
CCT4 PSMC1
CCT4 MDH1
CCT4 CCT8
TBCB SFRS4
TBCB COX6B1
TBCB ARHGDIA
TBCB CHMP1A
TBCB PRMT2
TBCB CAP1
TBCB DYRK1A
TBCB LOC100131311
TBCB MAP3K4
TBCB RPN1
TBCB PARK7
TBCB C16orf35
TBCB U2AF1
TBCB RAD23A
TBCB PSMC1
TBCB PSME1
TBCB AP2M1
TBCB PTDSS1
TBCB BAT1
TBCB ARHGDIB
TBCB MOBKL1B
TBCB EIF3CL
TBCB PEBP1
TBCB MTA1
TBCB KIAA0174
TBCB CORO1A
TBCB FKBP2
TBCB RBM42
TBCB MAPKAPK3
AK1 TGFBR2
POLR2C HERPUD1
POLR2C SYK
POLR2C ARPC4
ITGB1 MPP1
ITGB1 ALAS1
ITGB1 COL1A1
ITGB1 TSG101
ITGB1 MAPRE1
ITGB1 NCOA4
ITGB1 PSMD6
ITGB1 MORF4L2
ITGB1 GNG10
ITGB1 COPB1
ITGB1 RPN1
ITGB1 CFH
ITGB1 CTNNB1
ITGB1 LOC100131311
ITGB1 UQCRC2
ITGB1 SLC9A6
ITGB1 COL3A1
ITGB1 XPO1
ITGB1 P4HB
ITGB1 TXNRD1
ITGB1 CD99
ITGB1 COL6A3
ITGB1 ESD
ALAS1 LILRB4
ALAS1 TXNRD1
ALAS1 TFRC
ALAS1 ASAH1
ALAS1 GPNMB
ALAS1 ATP6V1B2
ALAS1 ACOT7
ALAS1 COL6A3
ALAS1 LTA4H
SRP9 EIF4G2
SRP9 CCNG1
SRP9 PPP2R2A
SRP9 TSN
SRP9 COX7B
SRP9 COPS5
SRP9 ATP5J
SRP9 AIMP1
SRP9 ATP5C1
DAZAP2 EEF1D
DAZAP2 IGFBP3
DAZAP2 LAPTM5
DAZAP2 KIAA0226
DAZAP2 HNRNPK
DAZAP2 TNIP1
DAZAP2 HERPUD1
DAZAP2 PTDSS1
DAZAP2 PSME1
DAZAP2 CAP1
DAZAP2 DYRK1A
DAZAP2 GSTP1
DAZAP2 SURF1
POLR2G EPS15
POLR2G TUFM
POLR2G TAF7
POLR2G HHEX
POLR2G CBFB
POLR2G PFDN5
POLR2G CD38
POLR2G PPP3CB
POLR2G ELMO1
POLR2G RRAGA
POLR2G KRT10
POLR2G PMS2L3
POLR2G SPCS2
PTPN7 CTSH
PTPN7 CDC37
PTPN7 CDC20
PTPN7 EIF4A1
PTPN7 IGL@
PTPN7 NUP188
PTPN7 LOC91316
RPS28 RPS27
RPS28 RPL38
RPS28 RPL18
RPS28 RPL13
RPS28 RPL11
RPS28 RPS3
IRF7 HK1
IRF7 MBOAT7
MCM6 ALDOA
MCM6 PARK7
MCM6 TOP2A
MCM6 PSMB7
MCM6 HNRNPA1
MCM6 HTATSF1
MCM6 RFC4
MCM6 MCM2
MCM6 MCM4
MCM6 NCL
MCM6 E2F3
MCM6 MLH1
MCM6 H3F3A
MCM6 NDUFA9
MCM6 CLTC
MCM6 KPNA2
MCM6 GINS1
MCM6 MCM3
PSMC3 PPP4C
PSMC3 CKAP5
PSMC3 UQCRC1
PSMC3 PSMD11
PSMC3 NDUFA9
PSMC3 ACLY
PSMC3 PSMB7
TGIF1 POU2F2
TGIF1 MTHFD2
TGIF1 SPCS2
TGIF1 PIM1
TGIF1 HSP90AA1
TGIF1 MRPS22
TGIF1 HSPE1
TGIF1 AIMP2
TGIF1 PPIB
TGIF1 ATIC
MAPKAPK3 BTN3A2
MAPKAPK3 PSME2
MAPKAPK3 BCR
MAPKAPK3 AIF1
MAPKAPK3 FXR1
MAPKAPK3 TATDN2
MAPKAPK3 TNFRSF1B
MAPKAPK3 LGALS3
MAPKAPK3 FAM190B
MAPKAPK3 G0S2
MAPKAPK3 BRD3
MAPKAPK3 IFI27
MAPKAPK3 RRS1
MAPKAPK3 NARS
MAPKAPK3 TMSB10
GALT SPG7
GALT PCTK3
GALT ARID5A
GALT TEP1
GALT KIF22
TTC3 EIF4G2
TTC3 CFB
TTC3 LAPTM5
TTC3 DDX39
TTC3 KIAA0226
TTC3 SHC1
TTC3 CD38
TTC3 NR3C1
TTC3 SCAP
TTC3 CHMP1A
TTC3 NACA
TTC3 LPGAT1
TTC3 BIRC3
TTC3 TAF7
TTC3 PHF3
TTC3 METAP1
TTC3 CIRBP
TTC3 BTG2
TTC3 TSC22D1
TTC3 MFSD10
TTC3 MYD88
TTC3 FILIP1L
TTC3 NCF1C
TTC3 PARK7
TTC3 GRK5
TTC3 BTN3A2
TTC3 GTF2E2
TTC3 CD48
TTC3 TAF10
TTC3 LYL1
TTC3 TUBA4A
TTC3 KIAA0174
TTC3 PNN
TTC3 JUND
TTC3 H3F3A
TTC3 CD27
TTC3 EPS15
TTC3 ZNF638
TTC3 MTA1
TTC3 NUP205
TTC3 MLH1
TTC3 TOMM20
LIG1 ADRM1
LIG1 SNRNP70
LIG1 BMS1
LIG1 EXOSC7
LIG1 MCM3
PMS2L3 PHF15
PMS2L3 NONO
PMS2L3 GLUD1
PMS2L3 SYK
PMS2L3 NDUFA9
PMS2L3 NACA
PMS2L3 ZFP36
PMS2L3 CASP3
PMS2L3 NCF1C
PMS2L3 MMD
PMS2L3 ACO2
PMS2L3 MAN2A1
PMS2L3 EIF3I
PMS2L3 ILF3
PMS2L3 UBE2I
PMS2L3 CCT6A
PMS2L3 WAPAL
CFH IL18
CFH MPP1
CFH TMED10
CFH TNFRSF1B
CFH SIK1
CFH GLRX
CFH PCOLCE
NFKBIA RAD23B
NFKBIA TNIP1
NFKBIA GLA
NFKBIA PTGDS
NFKBIA IER3
NFKBIA LILRB4
NFKBIA YY1
NFKBIA EBI3
NFKBIA TLR1
NFKBIA SLC20A1
NFKBIA SLC2A3
NFKBIA ANXA2
NFKBIA ARHGAP25
NFKBIA BUD31
NFKBIA IFITM1
NFKBIA SEMA4D
NFKBIA NCOR2
NFKBIA HARS
NFKBIA CAPG
NFKBIA ICAM1
NFKBIA SRI
NFKBIA NDRG1
NFKBIA SERINC3
NFKBIA GSN
NFKBIA ABL1
NFKBIA RGS1
NFKBIA JUNB
NFKBIA FAS
NFKBIA LGALS9
NFKBIA COL6A1
NFKBIA SQSTM1
NFKBIA TNFAIP3
AP1B1 MMP9
HMOX1 DTYMK
COL6A3 SIRPA
COL6A3 LGALS3BP
COL6A3 COL5A2
COL6A3 LGALS3
COL6A3 LGALS1
COL6A3 CTSK
COL6A3 COL1A1
COL6A3 ETV5
COL6A3 PCOLCE
COL6A3 THBS2
COL6A3 COL6A2
COL6A3 HTRA1
COL6A3 ACSL1
COL6A3 TNFRSF1B
COL6A3 PLOD2
COL6A3 GLUL
COL6A3 COL1A2
COL6A3 COL3A1
COL6A3 MMP2
COL6A3 SPARC
COL6A3 CYP1B1
COL6A3 GPNMB
COL6A3 TGFBI
COL6A3 PMP22
COL6A3 COL4A1
FAM168A BCL3
FAM168A RANBP2
FAM168A CBX1
FAM168A YWHAH
FAM168A EFEMP2
FAM168A ADRM1
FAM168A HNRNPU
FAM168A TAF7
FAM168A TNIP1
FAM168A MAPRE1
FAM168A COPS6
FAM168A PRDX3
FAM168A ZNF787
FAM168A SMC1A
GPX4 CTSH
GPX4 TAX1BP3
GPX4 FNTA
GPX4 SSR2
GPX4 HMGN3
GPX4 NPC2
GPX4 GPX1
GPX4 CD40
GPX4 RPL13
CYP1A2 BRD2
CYP1A2 BSG
CYP1A2 SPG7
CYP1A2 NDUFA12
CYP1A2 SHC1
CYP1A2 TLN2
CYP1A2 CDC16
CYP1A2 PTMA
CYP1A2 USF2
CYP1A2 UBA52
CYP1A2 SDHA
IL18 EIF4G2
IL18 RARRES2
IL18 ATP6V0B
IL18 IL1R1
IL18 RAB1A
IL18 DECR1
IL18 CD164
IL18 GTF2A2
IL18 IFITM1
IL18 CYBA
IL18 NPC2
IL18 GPX1
IL18 MOBKL1B
IL18 ANXA2
IL18 ELMO1
IL18 ERP29
IL18 SPARC
IL18 ASAH1
IL18 SSR2
IL18 TRA2B
IL18 ATP5O
PSMA1 PSMD14
PSMA1 TMED10
PSMA1 PSMD8
PSMA1 H2AFZ
PSMA1 TRAF4
PSMA1 NAMPT
PSMA1 ATP6V0B
PSMA1 XBP1
PSMA1 HCCS
PSMA1 MAPRE1
PSMA1 ATP5G3
PSMA1 RARS
PSMA1 SDHB
PSMA1 SORD
PSMA1 GNG11
PSMA1 CYBA
PSMA1 DCTD
PSMA1 SPCS2
PSMA1 CLIC1
PSMA1 NAE1
PSMA1 UCHL3
PSMA1 UQCRC2
PSMA1 P4HB
PSMA1 CBFB
PSMA1 SUMO1
PSMA1 UBE2D3
PSMA1 ETF1
PSMA1 MRPS12
PSMA1 GLO1
PSMA1 PGK1
PSMA1 FANCA
PRPS2 DDX21
PRPS2 ATP1B3
PRPS2 RBBP7
ANXA2 TUBA1A
ANXA2 SHC1
ANXA2 CD70
ANXA2 HSP90AA1
ANXA2 SERPINF1
ANXA2 ACOT7
ANXA2 ZFP36L2
ANXA2 IQGAP1
ANXA2 PPIB
ANXA2 CAPN2
ANXA2 THBS2
ANXA2 PSMC1
ANXA2 APOE
ANXA2 ARD1A
ANXA2 IFNGR2
ANXA2 ENG
ANXA2 CTSH
ANXA2 ITGB5
ANXA2 CAST
ANXA2 PSME1
ANXA2 SRI
ANXA2 TKT
ANXA2 IL15RA
ANXA2 SNRPD2
ANXA2 P4HB
ANXA2 ARPC4
ANXA2 RAB13
ANXA2 AKR1A1
ANXA2 GNG11
ANXA2 SQSTM1
MDH1 MAPRE1
MDH1 GMFB
MDH1 PDIA6
MDH1 RARS
MDH1 LOC100131892
MDH1 ACO2
MDH1 MAN2A1
MDH1 ATP6V0B
MDH1 KYNU
MDH1 CD83
GUSBP1 CBLB
GUSBP1 PTK2B
GUSBP1 PNRC1
GUSBP1 UCP2
GUSBP1 PCBP1
GUSBP1 IRF3
GUSBP1 BSG
GUSBP1 LAMP1
GUSBP1 MYST3
GUSBP1 DYRK1A
GUSBP1 ZRSR2
GUSBP1 CD7
GUSBP1 SNRNP70
GUSBP1 KLF6
GUSBP1 JUND
GUSBP1 HK1
GUSBP1 SAFB
GUSBP1 BAT1
GUSBP1 USP6NL
GUSBP1 CNN2
GUSBP1 USP13
GUSBP1 DGKA
GUSBP1 ATXN2L
GUSBP1 SDHA
GUSBP1 SMARCA2
RAD23B CAPZA1
RAD23B USP10
RAD23B U2AF1
RAD23B MPST
RAD23B NARS
RAD23B MYD88
RAD23B RPL13
RAD23B DTYMK
HTRA1 NNMT
HTRA1 PMP22
HTRA1 THBS2
ARID4A MEF2A
ARID4A PPFIA1
DDX11 MKI67
DDX11 SMC1A
DDX11 ARHGAP1
DDX11 CHD4
DDX11 USP13
DDX11 UNG
DDX11 POU2F2
DDX11 POLD2
DDX11 GOT2
DDX11 ESPL1
SET NCL
SET MT2A
SET DDX5
SET HSPE1
SET HMGB2
SET PCCB
SET NASP
SET ILF2
SET MATR3
SET PPP4C
SET XRCC6
SET DNAJA1
SET BLVRA
SET AP2M1
SET CDC123
SET CKAP5
SET SUMO1
SET USP7
SET UQCRH
SET MCM3
GPNMB NCF2
GPNMB SIRPA
GPNMB ATP6V1B2
GPNMB SLC1A3
GPNMB TSC22D1
GPNMB APOC1
GPNMB CHI3L1
GPNMB ENG
GPNMB GLUL
GPNMB ICAM1
GPNMB GSN
GPNMB PLD3
GPNMB TFRC
RBBP7 FDPS
RBBP7 MAPRE1
RBBP7 DDX10
RBBP7 NASP
RBBP7 HMGB2
RBBP7 USP9X
RBBP7 PRPS1
RBBP7 UBE2A
RBBP7 MLH1
RBBP7 KPNA2
RBBP7 EZH2
RBBP7 MCM3
CASP4 ZFP36
CASP4 TNFSF10
CASP4 BLVRA
CASP4 SORD
CASP4 SSB
ATP5C1 PARK7
ATP5C1 EIF2S2
ATP5C1 PSMD6
ATP5C1 VBP1
ATP5C1 AIMP1
ATP5C1 GTF2A2
ATP5C1 CUL3
BTN3A2 EEF1D
BTN3A2 GATA1
BTN3A2 TIMP2
BTN3A2 ZYX
BTN3A2 ZFP36L2
BTN3A2 NACA
BTN3A2 CTSA
BTN3A2 LST1
BTN3A2 PCCB
BTN3A2 GOT1
BTN3A2 MPST
BTN3A2 MYO5A
BTN3A2 PRCP
BTN3A2 SATB1
BTN3A2 GZMH
BTN3A2 LOC100131311
BTN3A2 CD7
BTN3A2 FYN
BTN3A2 KLF6
BTN3A2 LIMS1
BTN3A2 AIM1
BTN3A2 BRD3
BTN3A2 PABPC1
BTN3A2 SP110
BTN3A2 MUC1
BTN3A2 CEBPD
BTN3A2 LAG3
BTN3A2 MUM1
BTN3A2 PDE4C
BTN3A2 SDHA
BTN3A2 CD6
BTN3A2 IL32
HMGN2 PTGES3
HMGN2 ARHGEF7
HMGN2 PLEK
HMGN2 H2AFZ
HMGN2 SLC25A3
HMGN2 RPA3
HMGN2 RPL36AL
HMGN2 SLC25A5
TRAF4 PSMD14
TRAF4 PRKAG1
TRAF4 RARS
TRAF4 SDHC
TRAF4 RPL36AL
CD40 SUMO2
CD40 PLEK
CD40 ATP6V0D1
CD40 ALDOA
CD40 MAN2A1
TGFBR2 LAMP1
TGFBR2 IRF8
TGFBR2 CD47
TGFBR2 EIF4A2
TGFBR2 CD3D
TGFBR2 IL2RG
TGFBR2 FYB
TGFBR2 DDX5
TGFBR2 MATR3
TGFBR2 IK
TGFBR2 ISG20
TGFBR2 PAFAH1B1
ETFB APRT
ETFB CKB
ETFB ATOX1
ETFB FAM120A
ETFB ADRM1
ETFB RALY
ETFB SHC1
ETFB TNIP1
ETFB LYL1
ETFB POLR2L
ETFB MYO5A
ETFB ARHGDIA
ETFB MSH6
ETFB HK1
ETFB PSME2
ETFB AP2S1
ETFB TCF3
ETFB BCAP31
ETFB ARHGAP4
DDX1 CD72
DDX1 ATR
DDX1 VDAC1
DDX1 HSPE1
DDX1 EXOSC7
DDX1 NOLC1
DDX1 TOPBP1
DDX1 FXR1
DDX1 TOP1
DDX1 MRPS22
DDX1 ACLY
DDX1 RPN1
DDX1 GARS
DDX1 U2AF1
DDX1 DUT
DDX1 CLTC
DDX1 UCHL3
DDX1 XPO1
DDX1 CCT6A
CPSF1 GYPE
CPSF1 CTSA
CPSF1 SHC1
CPSF1 ECH1
CPSF1 PMS2L5
CPSF1 TLN2
CPSF1 NCF1C
HMGN1 HDAC1
HMGN1 FUCA1
HMGN1 ATP5O
FASN FEZ1
PPP2R2A EIF4B
PPP2R2A RHOG
PPP2R2A NONO
PPP2R2A SHC1
PPP2R2A CD79A
PPP2R2A RRAGA
PPP2R2A NUBP1
PPP2R2A ZYX
PPP2R2A PCBP1
PPP2R2A NACA
PPP2R2A ZNF131
PPP2R2A PSMD6
PPP2R2A NIPA2
PPP2R2A ATP6V1E1
PPP2R2A COPB1
PPP2R2A RPN1
PPP2R2A PARK7
PPP2R2A U2AF1
PPP2R2A DDX18
PPP2R2A ACO2
PPP2R2A TXNRD1
PPP2R2A CCT6A
PPP2R2A OXA1L
PPP2R2A NSMAF
PPP2R2A USP7
NDUFA4 ATP5J
NDUFA4 COX6C
NCL ARMCX6
NCL OXA1L
NCL XRCC5
NCL NONO
NCL HSP90AA1
NCL STIP1
NCL SF3B2
NCL USP7
NCL HDAC2
NCL PSMD7
NCL EIF4A3
NCL PSMD6
NCL HSP90AB1
NCL ATP5J
NCL CLTC
NCL MCM4
NCL EPRS
NCL RPN1
NCL XRCC6
NCL CR2
NCL TSN
NCL CYBA
NCL AP2S1
NCL CCT5
NCL AP2M1
NCL TAF10
NCL CDC123
NCL GPI
NCL SSB
NCL NUP205
NCL HNRNPU
NCL TUFM
NCL EIF4A1
NCL EWSR1
NCL HNRNPA1
NCL CCT6A
NCL SLC7A5
NCL SSRP1
NCL NASP
NCL CORO1A
NCL HSD17B4
NCL CHI3L2
NCL MRPL49
NCL NUBP1
FIG4 LOC100131311
ITPKB PHF15
ITPKB LHFPL2
ITPKB RFTN1
ITPKB LRBA
ITPKB RRAGA
ITPKB LCK
ITPKB NRIP1
ITPKB NR3C1
ITPKB LOC728849
ITPKB PAFAH1B1
XPC BRD2
XPC UBXN4
XPC EWSR1
XPC INPPL1
XPC BAT1
XPC SDHA
PLCG2 ATP6V0C
PLCG2 GPI
PLCG2 NONO
PLCG2 CHERP
SERPINB1 CD38
SERPINB1 TMED10
SERPINB1 RPA2
SERPINB1 NUP88
SERPINB1 CTDSP2
SERPINB1 HERPUD1
SERPINB1 HLA-DQB1
SERPINB1 CTSH
SERPINB1 CALR
SERPINB1 PPP1R11
SERPINB1 CAST
SERPINB1 KIAA0174
SERPINB1 PSME1
SERPINB1 SRI
SERPINB1 MAPK6
SERPINB1 PPP1CC
SERPINB1 FAS
SERPINB1 SURF1
SERPINB1 FBP1
CD164 EIF4G2
CD164 PPP1CB
CD164 BIRC3
CD164 RPA2
CD164 BIRC2
CD164 TTC35
CD164 TMED10
CD164 CD46
CD164 EIF4A2
CD164 LST1
CD164 CAT
CD164 ARL1
CD164 PRCP
CD164 CLTC
CD164 ISCU
CD164 NPAT
CD164 NPC2
CD164 MAN2A1
CD164 FMR1
CD164 MOBKL1B
CD164 WTAP
CD164 EPS15
CD164 UQCRC2
CD164 FUCA1
CD164 RAP1A
CD164 IFNGR1
APOE HCK
APOE JUNB
APOE TOP2B
APOE PSAP
APOE TRBV5-4
APOE MT2A
APOE SERPINA1
APOE CAPG
APOE MRPS22
APOE LGALS3
APOE ATP6V1B2
APOE ACOT7
APOE PSMA6
CD53 SSR1
CD53 NR3C1
CD53 PKM2
CD53 YWHAZ
CD53 HADHA
CD53 RAB1A
CD53 TPM4
CD53 ECH1
CD53 MOBKL1B
CD53 LGALS9
CD53 AKR1A1
CD53 DDX5
CD53 GNL1
RPS9 RPL29
RPS9 HINT1
RPS9 CALM2
RPS9 RPL18A
RPS9 RPL10A
RPS9 RPS10
RPS9 RPS3A
CD79A CLU
CD79A ST6GAL1
CD79A HADHA
CD79A EZR
CD79A SYK
CD79A CSNK1D
CD79A WARS
CD79A LOC729602
CD79A IDH3G
CD79A ZFP36
CD79A RBBP4
CD79A PTK2B
CD79A CD7
CD79A NCF1C
CD79A HLA-DQB1
CD79A STMN1
CD79A TAF7
CD79A ELMO1
CD79A TOP2B
CD79A HLA-DMA
CD79A CR2
CD79A SLC31A2
CD79A GLG1
CD79A YWHAB
CD79A CBFB
HADHB XPO1
HADHB PI4KA
HADHB ACSL1
HADHB PPP1R11
HADHB CD81
HADHB MGAT1
HADHB AP3D1
HADHB PRCP
HADHB PCBP1
HADHB IQGAP1
TNFRSF1B PTPN6
TNFRSF1B CCND1
TNFRSF1B IER3
TNFRSF1B PCK2
TNFRSF1B SERPINF1
TNFRSF1B NR1H3
TNFRSF1B TATDN2
TNFRSF1B CD7
TNFRSF1B SELPLG
TNFRSF1B KLF6
TNFRSF1B BLVRA
TNFRSF1B HK1
TNFRSF1B ITGB2
TNFRSF1B BCL3
TNFRSF1B DGKZ
TNFRSF1B ATOX1
TNFRSF1B ADRM1
TNFRSF1B ZBTB17
TNFRSF1B TCIRG1
TNFRSF1B CDK9
TNFRSF1B LOC100131311
TNFRSF1B IL32
UBE2I RPN1
UBE2I TUFM
UBE2I MAPRE1
UBE2I WNT2B
UBE2I HADHA
UBE2I CTSH
UBE2I EFEMP2
UBE2I PHB2
UBE2I CASP3
UBE2I ZNF146
UBE2I ANXA5
UBE2I CORO1A
UBE2I ATP6V1F
UBE2I GPS1
UBE2I MCM3
MMP2 PCOLCE
MMP2 BLVRA
MMP2 SERPINF1
FAM50A CNP
FAM50A ARF1
FAM50A ARD1A
FAM50A SHC1
FAM50A TNIP1
FAM50A DCTN2
FAM50A IDH3G
FAM50A LIMK1
FAM50A MYO5A
FAM50A ANXA11
FAM50A BUD31
FAM50A LOC91316
FAM50A BCAP31
FAM50A UBTF
FAM50A IL10RA
FAM50A TIMP2
FAM50A HSPB1
FAM50A AP2M1
FAM50A COX8A
FAM50A P4HB
FAM50A CKAP5
FAM50A ATOX1
FAM50A PRPS1
FAM50A AP3D1
FAM50A PCTK1
FAM50A PPP2R4
FAM50A RBM42
CTNND2 NDRG1
CTNND2 TUBA1A
CTNND2 CHI3L1
CTNND2 SERPINA1
CEL GATA1
CEL IGHG1
CEL MUC1
TDG NAP1L1
TDG LPGAT1
TDG UQCRC2
TDG SEC13
TDG GNG10
TDG GOT1
TDG TFAM
TDG MARCH6
TDG CCT6A
TDG ETF1
TDG PCMT1
TDG MPST
PTK2B DGKD
PTK2B SLC7A6
PTK2B KLF6
TIMP2 C1R
TIMP2 GLA
TIMP2 CYP27A1
TIMP2 LY6E
TIMP2 STOM
TIMP2 HK1
TIMP2 C2
TIMP2 IGFBP4
SSX2 IFNA2
SSX2 CREB1
PEA15 RARRES2
PEA15 CD81
PEA15 SHC1
PEA15 FXR2
PEA15 TNFSF10
PEA15 ITGA6
PEA15 COX6B1
PEA15 NSMAF
PEA15 FYN
PEA15 IL1R1
PEA15 CRIP1
PEA15 TLR1
PEA15 IER2
PEA15 RGS19
PEA15 CSRP1
PEA15 PARK7
PEA15 TAX1BP1
PEA15 PPP1R11
PEA15 NPC2
PEA15 IER3
PEA15 ALDOA
PEA15 MOBKL1B
PEA15 POLD4
PEA15 SLC9A6
PEA15 MNDA
PEA15 P4HB
PEA15 CD99
PEA15 LOC728849
PEA15 RASSF2
PEA15 TAX1BP3
PEA15 SIK1
PEA15 LCK
PEA15 PRNP
IGHG1 CFB
IGHG1 TMED10
IGHG1 TNFSF10
IGHG1 WNT2B
IGHG1 ACOT7
IGHG1 NACA
IGHG1 PHF3
IGHG1 CALM2
IGHG1 IFITM1
IGHG1 SPCS2
IGHG1 ICAM1
IGHG1 IGL@
IGHG1 PCBP2
IGHG1 HTN1
IGHG1 GPSM3
IGHG1 TRBV5-4
IGHG1 FAS
LTA4H UQCRC2
LTA4H CALR
LTA4H HDLBP
LTA4H ASAH1
LTA4H NAMPT
LTA4H SRI
LTA4H SLBP
LTA4H IFNGR2
UBXN1 EEF1D
UBXN1 H1FX
UBXN1 NDUFB7
UBXN1 HLA-DQB1
UBXN1 FNTA
UBXN1 MPST
UBXN1 COX6B1
UBXN1 CIRBP
UBXN1 TOMM20
UBXN1 H3F3A
UBXN1 TATDN2
UBXN1 DYRK1A
UBXN1 RELA
UBXN1 GNL1
NCOA4 SUMO2
NCOA4 PPT1
NCOA4 RHEB
NCOA4 COPB1
PRDX4 FDPS
PRDX4 JUNB
PRDX4 COX6A1
PRDX4 HDLBP
PRDX4 RPL36AL
PRDX4 BIRC2
PRDX4 SRI
PRDX4 EBNA1BP2
PRDX4 XBP1
PRDX4 SSR4
MORF4L2 TMED10
MORF4L2 COX5A
MORF4L2 GLUD1
MORF4L2 NSMAF
MORF4L2 PSMB9
MORF4L2 TRIP12
MORF4L2 MAPRE1
MORF4L2 UBL4A
MORF4L2 COX7B
MORF4L2 PTMA
MORF4L2 ARL1
MORF4L2 TSC22D1
MORF4L2 ATP5J
MORF4L2 HTATSF1
MORF4L2 PSMD11
MORF4L2 NRIP1
MORF4L2 CLTC
MORF4L2 CD81
MORF4L2 GGH
MORF4L2 PDHA1
MORF4L2 TXNRD1
MORF4L2 LOC729602
MORF4L2 VGLL4
MORF4L2 DYNLT1
MORF4L2 DDX21
MORF4L2 TRA2B
CCNG1 EIF4G2
CCNG1 EPS15
CCNG1 TAF7
CCNG1 H2AFZ
CCNG1 GLUD1
CCNG1 BIRC3
CCNG1 TRA2B
USP14 PABPC1
USP14 CAPZA1
USP14 ELF4
USP14 EFEMP2
USP14 HNRNPU
USP14 TOPBP1
USP14 CTNNB1
USP14 TFAM
DYRK1A CBLB
DYRK1A FEZ2
DYRK1A SFRS4
DYRK1A LAPTM5
DYRK1A FOXO1
DYRK1A SON
DYRK1A KIAA0226
DYRK1A GGA3
DYRK1A BMI1
DYRK1A WAPAL
DYRK1A CD180
DYRK1A ZFP36L2
DYRK1A CTDSP2
DYRK1A PPP3CA
DYRK1A IGFBP3
DYRK1A BCL6
DYRK1A SLC23A2
DYRK1A KTN1
DYRK1A LOC100131311
DYRK1A ZRSR2
DYRK1A LOC728849
DYRK1A NAP1L1
DYRK1A LOC728844
DYRK1A NPAT
DYRK1A HNRNPK
DYRK1A HNRNPU
DYRK1A CD46
DYRK1A KIAA0174
DYRK1A CYTH1
DYRK1A SMARCA2
DYRK1A GOT1
DYRK1A ZNF638
DYRK1A SDHA
DYRK1A SARS
DYRK1A ENPP2
DYRK1A DOCK2
DYRK1A PNN
DYRK1A RBM25
DYRK1A GLG1
DYRK1A MLH1
DYRK1A MARCH6
DYRK1A PRNP
DYRK1A ATR
DYRK1A TNFAIP3
DYRK1A UBXN4
DYRK1A PCDHGC3
EDC4 SUPT5H
EDC4 POU2F2
EDC4 CHD4
EDC4 INPPL1
EDC4 RAD23A
EDC4 NUP188
EDC4 MAZ
EDC4 POLRMT
EDC4 RBM42
EDC4 SDHA
EDC4 RAE1
EDC4 GUSB
EDC4 EIF3CL
RARRES1 ASAH1
RARRES1 P4HB
RARRES1 DNAJA1
CHI3L1 NR1H3
CHI3L1 ATP6AP1
CHI3L1 CYP27A1
CHI3L1 ALDH1A1
CHI3L1 SERPINA1
CHI3L1 WARS
CHI3L1 NDRG1
CHI3L1 CTSK
CHI3L1 PTGDS
PPP4C RPS26
PPP4C HADHA
PPP4C EZH2
PPP4C IER3
PPP4C GLA
PPP4C USF2
PPP4C RALY
PPP4C EBP
PPP4C APRT
PPP4C PSMC1
PPP4C RRM1
PPP4C BMS1
PPP4C BUD31
PPP4C RPN1
PPP4C PEBP1
PPP4C SNRPA1
PPP4C STMN1
PPP4C COX8A
PPP4C EMG1
PPP4C ZNF91
PPP4C PDHA1
PPP4C EIF3I
PPP4C COX7B
PPP4C FKBP2
NPAT PHF3
NPAT JUNB
NPAT CIRBP
NPAT MOBKL1B
NPAT CBFB
NPAT STXBP3
NPAT LOC728849
NPAT GPSM3
NPAT ELF1
SNRPA1 NDUFB7
SNRPA1 BCL2A1
SNRPA1 DUT
SNRPA1 ETF1
SNRPA1 NDUFA9
SNRPA1 TUFM
USP9Y IFNA2
USP9Y IFITM1
USP9Y SUMO1
USP9Y IGKV1D-13
MAP2K3 POU2F2
MAP2K3 FAM120A
MAP2K3 UQCRC1
MAP2K3 DOCK2
MAP2K3 ADSS
MAP2K3 RAD23A
MAP2K3 LYL1
MAP2K3 AP3D1
MAP2K3 UNG
MAP2K3 FKBP2
MAP2K3 ATXN2L
MAP2K3 RBM42
MAP2K3 CHERP
POLR2L PARK7
POLR2L HRAS
POLR2L FAM3A
POLR2L POLD2
POLR2L COX6B1
POLR2L COX8A
POLR2L MYL6B
ACO2 RNPEP
ACO2 GLA
ACO2 DCTN2
ACO2 YWHAE
ACO2 COX7B
ACO2 HTATSF1
ACO2 CAP1
ACO2 IRAK1
ACO2 CBX1
ACO2 CTSH
ACO2 ACSL1
ACO2 EIF3I
ACO2 CD99
ACO2 RFTN1
ACO2 SLC7A5
ACO2 NUBP1
ACO2 CORO1A
ACO2 ATP5O
ICAM1 DUSP2
ICAM1 SIRPA
ICAM1 SHC1
ICAM1 ANXA5
ICAM1 ATP6V1B2
ICAM1 LILRB4
ICAM1 VCL
ICAM1 HUWE1
ICAM1 IFI30
ICAM1 GLB1
ICAM1 GSK3B
ICAM1 SOX4
ICAM1 COMMD1
ICAM1 NR1H3
ICAM1 SRI
ICAM1 AIMP2
ICAM1 PDXK
ICAM1 SEC14L1
ICAM1 ASAH1
ICAM1 CD14
CDC123 CD72
CDC123 CD38
CDC123 NP
CDC123 HMGB2
CDC123 RPL6
CDC123 CDC16
CDC123 PSMC1
CDC123 XRCC6
CDC123 IGFBP3
CDC123 CCT5
CDC123 PSMD9
CDC123 APEX1
CDC123 PEBP1
CDC123 TUFM
CDC123 PPP1CC
CDC123 UBE2D3
CDC123 HNRNPH1
CXCL12 CD3E
CXCL12 CD3D
CXCL12 ANXA6
CXCL12 PTGDS
CXCL12 C7
CXCL12 PLP2
CXCL12 ZFP36
CXCL12 CST3
CXCL12 PMP22
CXCL12 CAPN2
PDIA6 EIF4G2
PDIA6 IRAK1
PDIA6 NFKB1
PDIA6 CSRP1
PDIA6 COMMD1
PDIA6 MAN2A1
PDIA6 VDAC2
PDIA6 LY6E
PDIA6 UFD1L
PDIA6 PRPS1
PDIA6 TCP1
PDIA6 USP7
LOC728849 MORC3
LOC728849 UBE2D3
LOC728849 IGL@
LOC728849 SHC1
LOC728849 HLA-DPB1
LOC728849 MYBL1
LOC728849 CCNG2
LOC728849 ELF1
LOC728849 RAB1A
LOC728849 BTG2
LOC728849 RGS19
LOC728849 MATR3
LOC728849 BIRC3
LOC728849 RPL36AL
LOC728849 FMR1
LOC728849 PRPS1
LOC728849 HNRNPK
LOC728849 HSD17B4
LOC728849 IFNGR1
LOC728849 SQSTM1
UBE2D3 EIF2S2
UBE2D3 GLUD1
UBE2D3 TTC35
UBE2D3 YWHAZ
UBE2D3 SUMO2
UBE2D3 RAB1A
UBE2D3 SFRS3
UBE2D3 PTGES3
UBE2D3 PSMB8
UBE2D3 ATP5G2
UBE2D3 CBFB
UBE2D3 PRKAR1A
UBE2D3 NAE1
UBE2D3 HLA-DMA
SND1 HCK
SND1 EBP
SND1 CHAF1A
SND1 GARS
SND1 IRF4
SND1 STIP1
SND1 CARS
SND1 NONO
SND1 NARS
SND1 AP3D1
SND1 PRKDC
SND1 PABPC4
SND1 COX8A
SND1 DTYMK
SND1 NUP188
SND1 EIF3CL
CNP SMC1A
CNP MMP9
CNP TUBA1A
CNP SNRPD3
CNP TNIP1
CNP POLD1
CNP HK1
CNP POLRMT
CNP ACLY
CNP SSX5
CNP PRKACA
CNP SSB
CNP MCM3
ST6GAL1 BRD2
ST6GAL1 LIPA
ST6GAL1 IDH1
ST6GAL1 CARS
ST6GAL1 PRPS1
ST6GAL1 NONO
ST6GAL1 USF2
ST6GAL1 BIRC2
ST6GAL1 RRM2
ST6GAL1 DTYMK
PLIN2 FXR2
PLIN2 JUNB
PLIN2 IDH1
PLIN2 EFEMP2
PLIN2 SLC1A3
PLIN2 ASAH1
PLIN2 IFI30
PLIN2 ANXA5
PLIN2 HLA-DPB1
PLIN2 SORD
PLIN2 CTSC
PLIN2 FLNA
PLIN2 PSMB8
PLIN2 ITGB2
UBB MAPRE1
UBB SNRPD2
UBB EFEMP2
UBB NONO
UBB PSME1
UBB GAPDH
UBB UBA52
UBB CLTC
UBB RPL10A
UBB CYBA
TNFRSF9 PTGDS
TNFRSF9 ATOX1
NR3C1 TMED10
NR3C1 ARHGEF7
NR3C1 CCNG2
NR3C1 FNTA
NR3C1 RRAGA
NR3C1 MYBL1
NR3C1 ELF1
NR3C1 CLTC
NR3C1 LMO2
NR3C1 RHOH
NR3C1 IGL@
NR3C1 FMR1
NR3C1 EPS15
NR3C1 HLA-DMA
NR3C1 PURA
NR3C1 PRKAR1A
NR3C1 HNRNPH1
USP13 IKZF1
USP13 PUM1
USP13 KIAA0226
USP13 GARS
USP13 HNRNPU
USP13 ECH1
USP13 STAT5A
USP13 AIMP2
USP13 ZNF91
USP13 RFC4
USP13 NARS
USP13 ATXN2L
USP13 CHERP
SNX17 KLF6
SNX17 SPCS2
SNX17 AES
SNX17 DDX5
SNX17 SARS
SNX17 RPL36AL
SNX17 IK
AKT1 SFRS4
AKT1 PFN1
AKT1 RGS19
AKT1 SQSTM1
LOXL2 CAST
LOXL2 GINS1
FUT8 RBM42
CCL3 SAT1
CCL3 CD14
CCL3 GLUL
CCL3 MT2A
CCL3 C1QB
NFATC3 BRD2
NFATC3 TRIM38
NFATC3 FYN
NFATC3 CD180
NFATC3 PNRC1
NFATC3 ZNF638
NFATC3 HIST1H4C
SEMA4D LOC728844
SEMA4D LOC729602
SEMA4D TNFAIP2
GARS CCNE1
GARS NONO
GARS EXOSC7
GARS DDX10
GARS E2F3
GARS MYO5A
GARS EPRS
GARS PSMC1
GARS BMS1
GARS RELA
GARS XRCC6
GARS SAFB
GARS PRKACA
GARS HRAS
GARS PABPC1
GARS MTA1
GARS KPNB1
GARS LBR
GARS UNG
GARS TUBB
GARS MCM3
ACSL1 ELF4
ACSL1 SSR1
ACSL1 PKM2
ACSL1 SUMO2
ACSL1 RAB1A
ACSL1 HSPA1A
ACSL1 GSK3B
ACSL1 TNFAIP2
ACSL1 SAT1
ACSL1 NCOR2
ACSL1 LYZ
ACSL1 HNRNPU
ACSL1 GLUL
ACSL1 MAPRE2
ACSL1 AKR1A1
PPP2CA SURF1
PPP2CA RFTN1
PPP2CA SUMO1
PPP2CA TANK
PPP2CA NUP88
PPP2CA H3F3A
PPP2CA BAT1
PPP2CA LOC100131311
PPP2CA TRIP12
PPP2CA BAG1
PPP2CA TLK1
PPP2CA EZR
PPP2CA KYNU
PPP2CA PSMA6
CCT5 EBP
CCT5 ALDOA
CCT5 COX5A
CCT5 CENPA
CCT5 VDAC1
CCT5 CD38
CCT5 HSPE1
CCT5 NDUFA9
CCT5 MTHFD2
CCT5 GSN
CCT5 UQCRC1
CCT5 MIF
CCT5 CASP3
CCT5 RARS
CCT5 MEST
CCT5 ZNF131
CCT5 POLR2F
CCT5 EPRS
CCT5 PSMC1
CCT5 MTA1
CCT5 EBNA1BP2
CCT5 PSMB1
CCT5 MRPL12
CCT5 EIF2S1
CCT5 CALR
CCT5 CCT3
CCT5 PFKP
CCT5 AP2M1
CCT5 DDX21
CCT5 VDAC2
CCT5 SLC25A6
CCT5 EIF3I
CCT5 TUFM
CCT5 CKAP5
CCT5 LDHA
CCT5 PRMT1
CCT5 HNRNPA1
CCT5 DDT
CCT5 MCM2
CCT5 NME1
CCT5 THOP1
CCT5 NASP
CCT5 ADA
CCT5 GLO1
CCT5 CCT8
MYO5B RPN1
MYO5B PPIA
MYO5B TYMS
MYO5B PABPC1
MYO5B HSPE1
MYO5B UQCRH
MYO5B NAE1
MYO5B CDK4
PNN EZR
PNN PRDM2
PNN IQGAP1
PNN DGKD
PNN TAF7
PNN SLC7A6
PNN RGS19
PNN BLK
PNN BCL6
PNN LOC100131311
PNN E2F5
PNN RPN1
PNN KIAA0174
PNN BAT1
PNN ZNF91
PNN EPS15
PNN ILF3
PNN CLK2
JUND MMP9
JUND SEC13
JUND BSG
JUND NDUFB7
JUND IER2
JUND LOC100131311
JUND FKBP2
JUND RPN1
JUND ZNF638
JUND STAT5A
JUND AP2M1
JUND BCL3
JUND JUNB
JUND MAPRE2
JUND CALM3
JUND MUM1
JUND PPP2R4
JUND CLTA
JUND CHERP
ALDOA OXA1L
ALDOA ATP6V0D1
ALDOA TMED10
ALDOA NONO
ALDOA ATP6V1F
ALDOA RARS
ALDOA ATP6V1B2
ALDOA ACOT7
ALDOA PKM2
ALDOA CD81
ALDOA CKS2
ALDOA IFI30
ALDOA ATP5J
ALDOA PSMC1
ALDOA CHAF1A
ALDOA NCF1C
ALDOA SOX4
ALDOA COX5B
ALDOA MCM4
ALDOA COX8A
ALDOA MTHFD2
ALDOA PDXK
ALDOA TKT
ALDOA IDH1
ALDOA FDPS
ALDOA PSMD7
ALDOA LDHA
ALDOA HDLBP
ALDOA PRMT1
ALDOA PFKL
ALDOA CSTB
ALDOA SIK1
ALDOA AKR1A1
ALDOA NDUFB7
ALDOA YWHAB
ALDOA PGK1
ITGB2 TUBA1A
ITGB2 GLA
ITGB2 COMT
ITGB2 ATP6V1B2
ITGB2 MMP9
ITGB2 NR1H3
ITGB2 AP3D1
ITGB2 SLC20A1
ITGB2 GLB1
ITGB2 NARS
ITGB2 LAMP1
ITGB2 GRK5
ITGB2 FYN
ITGB2 VAV1
ITGB2 LOC100131311
ITGB2 PAM
ITGB2 TNFAIP3
ITGB2 LCP2
ITGB2 PLD3
ITGB2 CD99
ITGB2 ASAH1
ITGB2 SLC2A3
ITGB2 RAB13
ITGB2 WARS
ATP5G3 EIF2S2
ATP5G3 H2AFZ
ATP5G3 ATP6V0D1
ATP5G3 HCCS
ATP5G3 CKS2
ATP5G3 PHB2
ATP5G3 BTG2
ATP5G3 CALM2
ATP5G3 PHB
ATP5G3 SDHB
ATP5G3 GTF2A2
ATP5G3 HINT1
ATP5G3 PTGES3
ATP5G3 C1QBP
ATP5G3 DDOST
ATP5G3 PRDX3
ATP5G3 ELF1
ATP5G3 MRPS12
RFTN1 EZR
RFTN1 NONO
RFTN1 FNTA
RFTN1 TP53
RFTN1 CAP1
RFTN1 CLTC
RFTN1 SOX4
RFTN1 XRCC6
RFTN1 LHFPL2
RFTN1 RHOH
RFTN1 STAT5A
RFTN1 H3F3A
RFTN1 AIM1
RFTN1 EPS15
RFTN1 COX8A
INPPL1 SOX4
INPPL1 UBTF
INPPL1 POU2F2
INPPL1 ADRM1
INPPL1 CARS
INPPL1 SHC1
INPPL1 BMS1
INPPL1 RELA
PSMC2 EIF2S2
PSMC2 RARS
PSMC2 RBM3
PSMC2 PRDX3
PSMC2 RPL36AL
SEC24C SUPT5H
SEC24C KPNB1
SEC24C CHD4
SEC24C HNRNPU
SEC24C TNIP1
SEC24C HK1
SEC24C ATXN2L
SEC24C GUSB
SEC24C EIF3CL
RPL19 RPL4
RPL19 RPL18
RPL19 PTMA
RPL19 RPL23
RPL19 RPL18A
ARF1 SHC1
ARF1 COX6B1
ARF1 ARHGDIA
ARF1 COX8A
ARF1 DCTN2
MCM5 NOLC1
MCM5 FARSA
MCM5 MCM4
MCM5 H2AFX
TYMS FDPS
TYMS TXN
TYMS MTHFD2
TYMS CKS2
TYMS PLSCR1
TYMS TFDP1
TYMS RFC4
TYMS KIAA0101
TYMS NDUFA9
TYMS CCT8
TYMS CDC2
SCRIB SCAP
SCRIB ADRM1
EVI2B PARK7
EVI2B BRD2
EVI2B BIRC2
EVI2B CD27
EVI2B ZFP36L2
GOLGA4 GYPB
GOLGA4 BTN2A1
GOLGA4 KIF2C
RPIA UBE3C
RPIA CD72
RPIA SON
RPIA ATP5J
RPIA SUMO2
RPIA NFKB1
RPIA ARHGAP25
RPIA RPN1
RPIA HNRNPU
RPIA HMGN3
RPIA VDAC2
RPIA MAPRE2
RPIA RAP1A
RPIA FAS
RPIA ESD
PKN2 GSK3B
PKN2 ATOX1
SLC7A6 BRD2
SLC7A6 UBXN4
SLC7A6 FAM53B
SLC7A6 CYTH1
SLC7A6 MOBKL1B
SLC7A6 SLC23A2
UBA52 SNRPD2
UBA52 RPL38
UBA52 RPL9
UBA52 GNB2L1
UBA52 RPS6
UBA52 RPL12
UBA52 ECH1
UBA52 ARHGDIB
UBA52 RPL4
CYP24A1 EFEMP2
CYP24A1 GYPE
CYP24A1 CRYAA
TAF9 MAPRE1
TAF9 ODC1
TAF9 SPCS2
TAF9 TSN
TAF9 PMS2L5
TAF9 C1D
TAF9 SUMO1
TAF9 RARS
TAF9 ATP6V1E1
TAF9 ATP5J
TAF9 NSMAF
TAF9 NAMPT
TAF9 BAG1
TAF9 PDHX
TAF9 ILF2
TAF9 CD83
MAZ BCL3
MAZ CKAP5
MAZ SPG7
MAZ HNRNPU
MAZ RAD23A
MAZ KRT4
MAZ GANAB
MAZ ARHGEF1
SERPINA1 TNFSF10
SERPINA1 SERPING1
SERPINA1 WARS
SERPINA1 NKG7
SERPINA1 LILRB4
SERPINA1 IFITM1
SERPINA1 ALDH1A1
SERPINA1 GLUL
SERPINA1 GPX1
SERPINA1 GRN
SERPINA1 MT1A
SERPINA1 PLD3
SERPINA1 CD3D
SERPINA1 NINJ1
SERPINA1 ASAH1
SERPINA1 TRD@
SERPINA1 CST3
SERPINA1 SLC31A2
COL6A2 SIRPA
COL6A2 LGALS3BP
COL6A2 COL4A2
COL6A2 COL6A1
COL6A2 COL1A1
PSMB1 UQCRH
PSMB1 PSMC1
PSMB1 PSMA6
UPF1 MKI67
UPF1 FAM53B
UPF1 CD81
UPF1 USF2
UPF1 WAPAL
UPF1 IGBP1
UPF1 IQGAP1
UPF1 MGAT1
UPF1 IDH3G
UPF1 ZFP36
UPF1 FCGRT
UPF1 MAN2B1
UPF1 TEP1
UPF1 COL9A2
UPF1 GANAB
UPF1 MTA1
UPF1 FAS
UPF1 C11orf58
UPF1 COL6A1
UPF1 PCDHGC3
H1FX LST1
H1FX TMSB10
H1FX AP2M1
H1FX MYST3
H1FX SDHA
NCOR2 PHF15
NCOR2 LGALS3BP
NCOR2 MMP9
NCOR2 PKM2
NCOR2 COL1A1
NCOR2 IDH3G
NCOR2 HUWE1
NCOR2 IL2RG
NCOR2 COL4A2
NCOR2 LAMP1
NCOR2 PCOLCE
NCOR2 CD7
NCOR2 PPP1R11
NCOR2 ARHGAP1
NCOR2 FAM190B
NCOR2 SAFB
NCOR2 FSCN1
NCOR2 SPTAN1
NCOR2 LOC729602
NCOR2 GLG1
NCOR2 AP3D1
NCOR2 ACTN1
NCOR2 POLR2A
NCOR2 CHERP
PSMD8 MRPS12
PSMD8 ANXA5
PSMD8 APEX1
PSMD8 ATP6V1F
PSMD8 SLC25A5
PSMD8 CCNA2
ALDH1A1 CYP1B1
ALDH1A1 STOM
ALDH1A1 C2
ALDH1A1 WARS
ALDH1A1 C1QB
ALDH1A1 TNFAIP2
NPC2 SHC1
NPC2 MPST
NPC2 ATP6V0B
NPC2 IL1R1
NPC2 CD46
NPC2 RARRES2
NPC2 LST1
NPC2 RHEB
NPC2 MNDA
NPC2 IFNGR2
NPC2 NCF1C
NPC2 IL10RA
NPC2 SELPLG
NPC2 CAPG
NPC2 GPX1
NPC2 SUMO3
NPC2 CD47
NPC2 CNN2
NPC2 CEBPD
NPC2 ASAH1
NPC2 SSR2
NPC2 TMSB10
NPC2 CST3
NPC2 IL32
KRT10 TAF7
KRT10 EIF4A2
KRT10 TMED10
KRT10 PPP2R5C
KRT10 PURA
KRT10 CIRBP
KRT10 IK
WTAP MORC3
WTAP DPM1
WTAP SUMO2
WTAP IKZF1
WTAP RHOH
WTAP SUMO1
WTAP TLR1
WTAP HMGN3
WTAP H3F3A
WTAP SFRS3
WTAP TFDP1
WTAP PCBP2
CCT6A NONO
CCT6A CYCS
CCT6A CD38
CCT6A TRIP12
CCT6A GNL2
CCT6A ATP5J
CCT6A PSMD6
CCT6A METAP1
CCT6A NIPA2
CCT6A FXR1
CCT6A TOP1
CCT6A ACLY
CCT6A RPN1
CCT6A UBE2A
CCT6A SNRPF
CCT6A U2AF1
CCT6A PSMC1
CCT6A DUT
CCT6A UCHL3
CCT6A PPIA
CCT6A RABGGTB
CCT6A EFR3A
CCT6A SUMO1
CCT6A NARS
CCT6A CCT8
PRPS1 XRCC5
PRPS1 TNIP1
PRPS1 HCCS
PRPS1 PTGES3
PRPS1 NFKB1
PRPS1 RAE1
PRPS1 HARS
PRPS1 MCM4
PRPS1 CDK4
PRPS1 ATOX1
PRPS1 ADRM1
PRPS1 MTHFS
PRPS1 CHERP
PURA BRD2
PURA JUNB
PURA TMED10
PURA RHOH
PURA CD81
PURA ARPC4
PURA CLK2
PURA MYST3
PURA SERINC3
PURA FCGRT
PURA PSMB8
PURA GOLGB1
USP7 HADHA
USP7 FNTA
USP7 HSP90AA1
USP7 PCBP1
USP7 SFRS4
USP7 BLK
USP7 NFE2L1
USP7 CLTC
USP7 C21orf33
USP7 HNRNPU
USP7 AP2M1
USP7 BAT3
USP7 EPS15
USP7 PPP2R5C
USP7 CUL3
DDX21 ATP1B3
DDX21 ACOT7
DDX21 HSPE1
DDX21 IFITM2
DDX21 HDAC2
DDX21 DDX10
DDX21 EBP
DDX21 MRPS22
DDX21 BCL2
DDX21 RPN1
DDX21 BARD1
DDX21 EFR3A
DDX21 SORD
DDX21 ESD
ESD ATP1B1
ESD PUM1
ESD HSP90AA1
ESD MSH6
ESD NDUFA9
ESD HDAC2
ESD DTYMK
ESD APRT
ESD DDX10
ESD CAT
ESD ATP5J
ESD RBBP4
ESD IRAK1
ESD CLTC
ESD PSMB7
ESD NAP1L1
ESD FILIP1L
ESD COX5B
ESD U2AF1
ESD H3F3A
ESD CAMLG
ESD PABPC1
ESD ITGAE
ESD P4HB
ESD MAPRE2
ESD SUMO1
ESD NARS
ESD CCT8
ATP5O SNRPE
ATP5O COX6A1
ATP5O DAP3
ATP5O PFDN5
ATP5O CD38
ATP5O MAPRE1
ATP5O ANXA5
ATP5O NDUFB7
ATP5O RPA3
ATP5O RHEB
ATP5O EIF3E
ATP5O SPCS2
ATP5O PPT1
ATP5O TMED9
ATP5O VDAC2
ATP5O SNRPD2
ATP5O ZNHIT3
ATP5O UQCRC2
ATP5O COX7C
ATP5O TXNRD1
ATP5O GPX1
ATP5O MRPS12
ATP5O PSMB4
CSK POLD2
CSK RAD23A
CSK NARS
CSK SAFB
CSK GANAB
CSK BOP1
RING1 RPA2
RING1 MGAT1
RING1 SDHC
RING1 BAT3
DDX10 CLTC
DDX10 ATR
DDX10 MRPL23
DDX10 HSP90AA1
DDX10 EIF2S1
DDX10 GINS1
DDX10 PSMC1
PARP4 HUWE1
PARP4 LAPTM5
PARP4 STXBP3
PARP4 PDE4B
PARP4 MYD88
PARP4 PCOLCE
TOPBP1 R3HDM1
TOPBP1 HSP90AA1
TOPBP1 METAP1
TOPBP1 PCCB
TOPBP1 CASP3
TOPBP1 TLK1
TOPBP1 ALCAM
TOPBP1 EED
TOPBP1 U2AF1
TOPBP1 BLK
TOPBP1 AP2M1
TOPBP1 XPO1
TOPBP1 RFC4
TOPBP1 SUMO1
TOPBP1 LBR
TOPBP1 MLH1
TOPBP1 UBXN4
TOPBP1 SMG7
PHB PRMT1
PHB TSN
PHB GUK1
PHB C11orf58
PHB MRPS12
PHB NDUFA4L2
PHB CDK4
PHB GTF2A2
PHB HNRNPF
RBBP4 HIST1H2BE
RBBP4 NONO
RBBP4 ARCN1
RBBP4 RPA2
RBBP4 HSP90AA1
RBBP4 EXOSC7
RBBP4 HMGB2
RBBP4 EFEMP2
RBBP4 SRP72
RBBP4 FILIP1L
RBBP4 TPM4
RBBP4 CTDSP2
RBBP4 YWHAH
RBBP4 CBFB
RBBP4 CEP57
RBBP4 CORO1A
RBBP4 NAE1
P2RY10 RBM34
P2RY10 FRMPD4
P2RY10 NIACR2
TFDP1 HDAC1
TFDP1 PTGES3
TFDP1 CASP3
TFDP1 E2F5
TFDP1 HLA-F
TFDP1 RPA1
TFDP1 GDI2
CBX1 XRCC6
CBX1 XPO1
CBX1 MOBKL1B
CBX1 EZH2
CBX1 NONO
CBX1 SHC1
CBX1 IL10RA
CBX1 PABPC4
CBX1 CLTC
CBX1 PCBP1
CBX1 DCTN2
CBX1 LPIN1
CBX1 CUL3
KRT4 RXRA
KRT4 HLA-DQB1
HMGN3 PSMD14
HMGN3 SUMO1
HMGN3 SUMO2
HMGN3 DYNLL1
HMGN3 GLUD1
HMGN3 RPL29
HMGN3 TCEA1
HMGN3 EIF3E
HMGN3 RPL36AL
MITF FEZ1
MITF FUT6
MITF IER2
MITF RAD23A
MITF MBOAT7
MITF AOC3
POLD4 YWHAE
POLD4 PSMD6
POLD4 RHOG
POLD4 RBM3
POLD4 MRPS22
POLD4 CAPN1
POLD4 TSG101
FUCA1 HLA-DQB1
FUCA1 ATP6V0B
FUCA1 EIF3F
FUCA1 DDOST
FUCA1 RAC2
FUCA1 ENPP2
FUCA1 CORO1A
FUCA1 PRDX3
FUCA1 ISG20
FUCA1 CDK4
TRA2B XRCC5
TRA2B AIM1
TRA2B ARCN1
TRA2B RRAGA
TRA2B AIMP1
TRA2B BIRC2
TRA2B BIRC3
TRA2B GNL2
TRA2B SEC13
TRA2B MAPRE1
TRA2B SNRPD3
TRA2B SLC20A1
TRA2B UCHL3
TRA2B ZNF131
TRA2B NFKB1
TRA2B RPN1
TRA2B TPM4
TRA2B HDAC1
TRA2B SPCS2
TRA2B TSN
TRA2B EIF3F
TRA2B KIAA0174
TRA2B PSME1
TRA2B TAF7
TRA2B BAT1
TRA2B COX17
TRA2B VAMP7
TRA2B XPO1
TRA2B NUP205
TRA2B NUBP1
TRA2B SRP19
TRA2B C11orf58
TRA2B SSB
TRA2B CUL3
COMT U2AF1
COMT TUBA1A
COMT GNG10
COMT ATP1B3
COMT TOP1
COMT ATP6V1B2
COMT HK1
COMT PSME2
COMT ACLY
SMARCA2 BRD2
SMARCA2 YY1
SMARCA2 PUM1
SMARCA2 SAFB
SMARCA2 CHD4
SMARCA2 AP3D1
SMARCA2 TOP1
SMARCA2 HNRNPK
SMARCA2 USF2
SMARCA2 MAP3K4
SMARCA2 MYST3
SMARCA2 HARS
SMARCA2 CHERP
NDUFA9 GRSF1
NDUFA9 TMED10
NDUFA9 MRPL23
NDUFA9 APRT
NDUFA9 CARS
NDUFA9 CLTA
NDUFA9 PARK7
NDUFA9 XRCC6
NDUFA9 LOC100131311
NDUFA9 DCI
NDUFA9 FAS
NDUFA9 SDHC
ACOT7 NONO
ACOT7 VDAC1
ACOT7 PRDM2
ACOT7 ATP6V0B
ACOT7 SERPINF1
ACOT7 IMMT
ACOT7 HSP90AB1
ACOT7 CENPA
ACOT7 ATP5J
ACOT7 EPRS
ACOT7 PSAP
ACOT7 GLUL
ACOT7 TALDO1
ACOT7 MAN2B1
ACOT7 MYBL2
ACOT7 AIMP2
ACOT7 LOC100131892
ACOT7 IL15RA
ACOT7 POLD2
ACOT7 DDT
ACOT7 LIMK2
ACOT7 TXN2
ACOT7 MCM3
NACA EEF1D
NACA RPL6
NACA ZFP36L2
NACA IGBP1
NACA UBL4A
NACA HSP90AB1
NACA ATP5J
NACA TCF3
NACA LOC100131311
NACA LOC91316
NACA RPS27
NACA ISCU
NACA RPL9
NACA PSME1
NACA H3F3A
NACA LEPROT
NACA BAT1
NACA DCI
NACA SNRPD2
NACA RPL13
NACA OMP
MYBL1 MAPRE2
MYBL1 BCL6
MYBL1 PSIP1
MYBL1 RRAGA
MYBL1 HNRNPH1
IMMT FARSA
IMMT ATR
IMMT PSMC1
PSMD6 EEF1D
PSMD6 EIF2S2
PSMD6 GLUD1
PSMD6 SF3B2
PSMD6 ENPP2
PSMD6 DAD1
PSMD6 FOXO4
PSMD6 TSN
PSMD6 KPNA2
PSMD6 CD99
PSMD6 SSR2
PSMD6 CUL3
CIRBP EEF1D
CIRBP KIAA0317
CIRBP RRAGA
CIRBP BCL6
CIRBP BMI1
CIRBP MYST3
CIRBP FOXO4
NIACR2 ACSM3
NIACR2 GRK5
NIACR2 GPSM3
NIACR2 FRMPD4
NIACR2 NEDD4
NIACR2 PTGDS
NIACR2 PCDHGB7
ARID5A BCL3
ARID5A P4HB
ARID5A CALR
ARID5A PPP1R7
ARID5A CTSA
ARID5A MED12
ARID5A CCND1
ARID5A FAM53B
ARID5A MGAT1
ARID5A MYO5A
ARID5A MBOAT7
DNAJB1 PPIB
DNAJB1 METAP1
DNAJB1 GNG10
DNAJB1 RAD23A
DNAJB1 COX6B1
DNAJB1 NARS
DNAJB1 PSME1
DNAJB1 PSME2
DNAJB1 LOC100131311
MNDA HEXB
MNDA AIF1
MNDA MIF
MNDA CSNK1E
MNDA TRD@
MNDA H3F3A
MNDA CLTC
MNDA SSB
MNDA CSRP1
MNDA APOC1
C21orf33 TCF3
C21orf33 CASP3
C21orf33 SF3B2
C21orf33 ZNF146
C21orf33 BAT1
C21orf33 COPB1
C21orf33 ANP32A
C21orf33 HDAC2
KIF22 SOX4
KIF22 CKAP5
KIF22 SPG7
KIF22 SDHA
KIF22 CTSA
KIF22 BRPF1
KIF22 GSK3B
KIF22 NUP188
KIF22 THOP1
KIF22 BST2
KIF22 PCBP1
KIF22 CHAF1A
KIF22 KIF2C
KIF22 BOP1
GRK5 SNRNP70
GRK5 ATOX1
GRK5 CD7
GRK5 FRMPD4
GRK5 TUBA1A
GRK5 AIM1
GRK5 TNIP1
GRK5 LYL1
GRK5 TRIM26
GRK5 RAD23A
GRK5 MYST3
GRK5 AP2S1
GRK5 MBOAT7
GRK5 ITK
IGFBP3 PHF15
IGFBP3 SFRS4
IGFBP3 TMED10
IGFBP3 ACLY
IGFBP3 PRKCB
IGFBP3 GNG11
IGFBP3 MMP9
CDKN3 DLGAP5
COL9A2 HTN1
COL9A2 RPL6
COL9A2 FXR2
COL9A2 PKM2
COL9A2 FOXO4
COL9A2 GNL1
CTTN SEC13
CTTN ARHGAP1
CTTN KLF6
CTTN ARHGDIA
CTTN SDHA
TCEB1 PSMC1
TCEB1 SNRPG
TCEB1 PSMB7
CKAP5 NONO
CKAP5 STIP1
CKAP5 PWP1
CKAP5 NOLC1
CKAP5 HRAS
CKAP5 GRB2
CKAP5 ATP1B3
CKAP5 PSMD11
CKAP5 KIF11
CKAP5 ACLY
CKAP5 IFI16
CKAP5 THOP1
CKAP5 FDPS
CKAP5 DNAJA1
CKAP5 MCM2
CKAP5 SDHC
CKAP5 H2AFX
CKAP5 MCM3
TOP2B MORC3
TOP2B EEF1D
TOP2B FNTA
TOP2B NSMAF
TOP2B SF3B2
TOP2B WAPAL
TOP2B BTN2A1
TOP2B PNOC
TOP2B TSG101
TOP2B CREB1
TOP2B TLK1
TOP2B PEX5
TOP2B PSEN1
TOP2B HDAC1
TOP2B HTN1
TOP2B TFAM
TOP2B H3F3A
TOP2B EPS15
TOP2B DCI
TOP2B YWHAH
TOP2B NR6A1
TOP2B LBR
TOP2B PSIP1
TOP2B TOMM20
TOP2B MAP2K4
TOP2B YWHAB
TOP2B CUL3
TOP2B PRDM2
TCIRG1 BCL3
TCIRG1 DGKZ
TCIRG1 ADRM1
TCIRG1 AP3D1
TCIRG1 HK1
TCIRG1 PSME2
TCIRG1 C2
TCIRG1 NDRG1
STOM SAT1
STOM MGAT1
STOM CCND1
STOM SERPING1
STOM WARS
STOM TNFSF10
STOM C1QB
STOM CCR5
STOM NKG7
CLK2 BRD2
CLK2 CFB
CLK2 SFRS4
CLK2 NONO
CLK2 GGA3
CLK2 H3F3A
CLK2 LOC100131311
CLK2 BAT1
LTB EEF1D
LTB CD46
LTB ATOX1
LTB LST1
LTB KLRK1
LTB CD48
LTB TNIP1
LTB RRAGA
LTB PRKACB
LTB ENPP2
LTB PTGDS
CLU FAM53B
CLU EEF1D
CLU ZFP36L2
CLU HCFC1
CLU C3
CLU CAP1
CLU TNFAIP3
CLU PTGDS
CLU ARHGDIB
CLU TRBV5-4
CLU SNAP25
ALCAM METAP1
ALCAM CRIP1
ALCAM CCNF
ALCAM PSMC1
USP9X EFR3A
USP9X TRIP12
COX5A XRCC6
COX5A HNRNPF
COX5A TXNRD1
COX5A DDX39
COX5A NONO
COX5A TXN2
COX5A AIMP2
COX5A NP
COX5A SLC25A4
COX5A CHAF1A
COX5A KPNA2
COX5A PKM2
MT2A IFITM1
MT2A MT1A
MT2A GINS1
MT2A DTYMK
CXCL11 CEBPD
CXCL11 C1QB
TRIP12 MORC3
TRIP12 NAP1L1
TRIP12 TMED10
TRIP12 IKZF1
TRIP12 CASP3
TRIP12 KIAA0226
TRIP12 SMG7
TRIP12 PCBP1
TRIP12 DCTN2
TRIP12 CD46
TRIP12 CEP57
TRIP12 MPST
TRIP12 ATP5J
TRIP12 GLB1
TRIP12 RGS19
TRIP12 LOC100131311
TRIP12 CLTC
TRIP12 COPB1
TRIP12 EED
TRIP12 FILIP1L
TRIP12 ISCU
TRIP12 GNG10
TRIP12 GTF2E1
TRIP12 MAPK6
TRIP12 ZNF638
TRIP12 XPO1
TRIP12 UFD1L
TRIP12 RASSF2
TRIP12 RBM39
TRIP12 RBM25
TRIP12 SIK1
TRIP12 CBFB
TRIP12 CUL3
DCTN2 HSF1
DCTN2 DYNLL1
DCTN2 FNTA
DCTN2 RPA2
DCTN2 TOP2A
DCTN2 CDC20
DCTN2 CAP1
DCTN2 LOC91316
DCTN2 ATP6V1F
DCTN2 CLTA
DCTN2 XRCC6
DCTN2 NONO
DCTN2 TAF10
DCTN2 PSME1
DCTN2 AP2M1
DCTN2 H3F3A
DCTN2 UFD1L
DCTN2 NUP205
DCTN2 YWHAH
DCTN2 ASAH1
DCTN2 SURF1
EBI3 SOX4
EBI3 CSRP1
EBI3 GSTP1
EBI3 CD70
EBI3 CDC37
EBI3 GPX1
EBI3 COL6A1
CDKN1A ATP6AP1
CDKN1A CTDSP2
CDKN1A CSTB
CDKN1A TNIP1
CDKN1A AKR1A1
CDKN1A EIF4A1
CDKN1A IRF1
CDKN1A PDHA1
PFKM ATP5G2
TLK1 PRKCB
TLK1 CEP57
TLK1 RPA2
TLK1 RAP1A
TLK1 ZNF131
TLK1 KIAA0174
TLK1 RBM25
TLK1 BAG1
TLK1 MUM1
TLK1 UGCG
RGS19 SFRS4
RGS19 RHOG
RGS19 SHC1
RGS19 CD180
RGS19 PCBP1
RGS19 CTDSP2
RGS19 CASP3
RGS19 ALOX5
RGS19 TAF10
RGS19 MTA1
RGS19 BRD3
RGS19 ILF3
RGS19 GPSM3
RGS19 MGAT1
LAMP1 BRD2
LAMP1 ADAR
LAMP1 TMED10
LAMP1 CD81
LAMP1 ATP6V0D1
LAMP1 MMP9
LAMP1 IQGAP1
LAMP1 SIRPA
LAMP1 HUWE1
LAMP1 IL2RG
LAMP1 PRCP
LAMP1 EPRS
LAMP1 SARS
LAMP1 ATP6AP1
LAMP1 ARHGAP1
LAMP1 MAN2B1
LAMP1 ARPC4
LAMP1 COPS6
LAMP1 GSN
LAMP1 ABL1
LAMP1 GRN
LAMP1 SPTAN1
LAMP1 JUNB
LAMP1 PICALM
LAMP1 SSRP1
LAMP1 CST3
LAMP1 CHERP
LAMP1 COL4A1
P2RX4 ADRM1
PCTK1 PIM1
PCTK1 NARS
PCTK1 STIP1
PCTK1 ARHGDIA
PCTK1 CASC3
PCTK1 PKM2
H3F3A EEF1D
H3F3A GRSF1
H3F3A RHOG
H3F3A KIAA0226
H3F3A FNTA
H3F3A HIST1H4C
H3F3A TNIP1
H3F3A COX6B1
H3F3A NUP88
H3F3A ATP1B1
H3F3A CHMP1A
H3F3A HDAC2
H3F3A ATP5J
H3F3A YWHAE
H3F3A CYTH1
H3F3A METAP1
H3F3A NDUFB7
H3F3A SNRNP27
H3F3A IER2
H3F3A HTATSF1
H3F3A EMG1
H3F3A PSMB7
H3F3A RAB2A
H3F3A LOC91316
H3F3A CLTA
H3F3A NAP1L1
H3F3A PPP1R7
H3F3A RAD23A
H3F3A HNRNPK
H3F3A FUT6
H3F3A COX8A
H3F3A SDHC
H3F3A ITGAE
H3F3A SNRPD2
H3F3A COX7C
H3F3A MTHFS
H3F3A RASSF2
H3F3A SUMO1
H3F3A LBR
H3F3A BTG3
H3F3A RPS27
H3F3A MYL6B
H3F3A SSB
H3F3A SDHA
JAK1 IRF8
JAK1 PICALM
JAK1 PTGES3
JAK1 RBM42
JAK1 PCBP2
SAFB BRD2
SAFB PUM1
SAFB MSH6
SAFB UCP2
SAFB FUS
SAFB EIF4A2
SAFB CARS
SAFB CHD4
SAFB CASC3
SAFB ACLY
SAFB SNRNP70
SAFB HARS
SAFB ARHGAP1
SAFB RAD23A
SAFB TYK2
SAFB TATDN2
SAFB PRKACA
SAFB ZNF638
SAFB POU2F2
SAFB ADRM1
SAFB AP3D1
SAFB SDHA
SAFB CHERP
NDRG1 ATP6V1B2
NDRG1 CTSK
NDRG1 IL1R1
NDRG1 SQSTM1
NDRG1 LILRB4
NDRG1 LIMK1
NDRG1 PMP22
NDRG1 HSPA1A
NDRG1 PCOLCE
NDRG1 FLNA
NDRG1 TNFAIP2
NDRG1 C1S
NDRG1 SOD2
NDRG1 STAT5A
NDRG1 LEPROT
NDRG1 SLC1A3
NDRG1 RAB13
NDRG1 ATXN2L
NDRG1 ACTN1
NDRG1 IL32
UCHL3 MAPRE1
UCHL3 COX5B
UCHL3 RARS
UCHL3 MRPL23
UCHL3 ATP5J
UCHL3 PSME1
UCHL3 HSPE1
UCHL3 SSB
UCHL3 EBNA1BP2
CUL1 EIF4A2
CUL1 PLEK
CUL1 CBFB
CUL1 GLUD1
CUL1 SDHB
CUL1 RPL36AL
HNRNPA1 COX6B1
HNRNPA1 VDAC1
HNRNPA1 EXOSC7
HNRNPA1 FXR1
HNRNPA1 CTDSP2
HNRNPA1 CENPA
HNRNPA1 GNB2L1
HNRNPA1 CLTC
HNRNPA1 RAE1
HNRNPA1 PEBP1
HNRNPA1 XRCC6
HNRNPA1 NUTF2
HNRNPA1 HNRNPU
HNRNPA1 U2AF1
HNRNPA1 QARS
HNRNPA1 COX8A
HNRNPA1 EMG1
HNRNPA1 EIF3CL
HNRNPA1 PABPC1
HNRNPA1 KPNB1
HNRNPA1 ADRM1
HNRNPA1 CORO1A
PPP2R5C PSMD14
PPP2R5C MAPRE2
PPP2R5C PRKCB
PPP2R5C CAT
PPP2R5C SUMO1
PPP2R5C FNTA
PPP2R5C SYK
PPP2R5C DDX5
PPP2R5C TCEA1
PPP2R5C DCTD
PPP2R5C ZFP36L2
GZMA IFITM1
GZMA AIF1
GZMA CXCL9
GZMA FGL2
GZMA SERPING1
GZMA GZMH
GZMA BMS1
GZMA CD7
GZMA IL32
PSIP1 MMD
PSIP1 ISCU
PSIP1 TMED10
PSIP1 PPP1CB
PSIP1 TANK
PSIP1 RRAGA
IDH2 MCM3
IDH2 ADRM1
IDH2 CHAF1A
IDH2 PSME2
SORD SNRPC
SORD HNRNPF
SORD CARS
SORD ZFP36
SORD SNRPD3
SORD SAT1
SORD TPM4
SORD RAD23A
SORD KPNA2
SORD CDK4
SORD COX7C
SORD HDLBP
TCEA1 YWHAZ
TCEA1 EIF2S2
TCEA1 FNTA
TCEA1 RARS
TCEA1 EIF3E
TCEA1 GMFB
TCEA1 VDAC2
TCEA1 LSM1
TCEA1 E2F5
LUM SPARC
LUM CTGF
POLR2A MKI67
POLR2A HCFC1
POLR2A AP3D1
POLR2A HLA-F
POLR2A ATXN2L
POLR2A RBM42
POLR2A CHERP
IGKV1D-13 TYRP1
IGKV1D-13 HIST1H2BJ
IGKV1D-13 IFNA2
IGKV1D-13 LAMB2
IGKV1D-13 ITGB3
EIF4G2 BIRC3
EIF4G2 DDX5
EIF4G2 ETF1
EIF4G2 IQGAP1
EIF4G2 TRA2A
EIF4G2 PHB2
EIF4G2 FMR1
EIF4G2 STXBP3
EIF4G2 TSN
EIF4G2 RPL36AL
EIF4G2 ELF1
EIF4G2 MOBKL1B
EIF4G2 SSR1
EIF4G2 UQCRC2
EIF4G2 RBM25
EIF4G2 PGK1
EEF1D CKB
EEF1D CLEC2B
EEF1D PFDN5
EEF1D SF3B2
EEF1D CHMP1A
EEF1D ITGA6
EEF1D CD46
EEF1D PRMT2
EEF1D MPST
EEF1D RAB2A
EEF1D MYST3
EEF1D BMS1
EEF1D ISCU
EEF1D C16orf35
EEF1D LYL1
EEF1D KLF6
EEF1D NELL2
EEF1D BIRC3
EEF1D SLC25A6
EEF1D CD27
EEF1D PABPC1
EEF1D GNG11
EEF1D RPL13
EEF1D SURF1
EEF1D PAFAH1B1
RNPEP C1R
RNPEP ADAR
RNPEP NFE2L1
RNPEP CHD4
RNPEP MAN2B1
RNPEP MGAT1
RNPEP PAM
RNPEP SQSTM1
RNPEP TNFAIP2
RNPEP ABL1
CCT2 PABPC1
CCT2 TOP2A
CCT2 TMED9
CCT2 GATM
CCT2 ARHGDIB
FNTA HADHA
FNTA ARHGEF7
FNTA DYNLL1
FNTA MRPL23
FNTA AIMP1
FNTA BIRC2
FNTA CAPZA1
FNTA CD46
FNTA TAF7
FNTA RHEB
FNTA ALDH9A1
FNTA COPB1
FNTA PARK7
FNTA SPCS2
FNTA ACP1
FNTA TAF10
FNTA HNRNPK
FNTA PSMB8
FNTA ABL1
FNTA XPO1
FNTA COX7C
FNTA YWHAH
FNTA CBFB
FNTA CALM3
FNTA SF3B2
FNTA TOMM20
FNTA YWHAB
FNTA MAN2A1
NSMAF NAP1L1
NSMAF TSN
NSMAF RHOG
NSMAF HERPUD1
NSMAF HNRNPK
NSMAF HTATSF1
NSMAF LEPROT
NSMAF LYL1
NSMAF LOC728844
SERPINF1 RARRES2
SERPINF1 C3
SERPINF1 NNMT
SERPINF1 IGFBP4
SERPINF1 PCOLCE
SERPINF1 ACTN1
SERPINF1 IL1R1
SERPINF1 IFI16
ITGB3 IFNA2
ITGB3 CREB1
ITGB3 NEK2
TGFB1 SUPT5H
TGFB1 BCL3
TGFB1 PLD3
TGFB1 PLEK
TGFB1 ZFP36
TGFB1 THOP1
TGFB1 TCOF1
TGFB1 ARHGDIA
TGFB1 AP2M1
TGFB1 SSB
TGFB1 YWHAB
TGFB1 LY6E
AIF1 LST1
AIF1 TNFSF10
AIF1 C1QB
AIF1 EBNA1BP2
SP140 PEBP1
SP140 FAM53B
SP140 IKZF1
SP140 ATR
SP140 OAS1
SP140 ACLY
TMEM97 KIF11
TMEM97 SNRPD3
TMEM97 SMC1A
ATP6V1E1 CD46
ATP6V1E1 MAPRE1
ATP6V1E1 GLB1
ATP6V1E1 KTN1
ATP6V1E1 NUBP1
ATP6V1E1 RRAGA
ATP6V1E1 PSME1
ATP6V1E1 XPO1
ATP6V1E1 PRNP
ATP6V1E1 SURF1
MRPS22 HSP90AA1
MRPS22 CSNK1D
MRPS22 PWP1
MRPS22 PCCB
MRPS22 ATP1B3
MRPS22 RARS
MRPS22 FXR1
MRPS22 PSMC1
MRPS22 CLTC
MRPS22 RPN1
MRPS22 GLUL
MRPS22 GPI
MRPS22 TXNRD1
MRPS22 HDLBP
MRPS22 NARS
CHAF1A FEZ1
CHAF1A PRMT1
CHAF1A ADRM1
CHAF1A CARS
CHAF1A H2AFX
CHAF1A RAD23A
CHAF1A STMN1
CHAF1A FAS
CHAF1A SNRPC
CHAF1A RBM42
CHAF1A PDHA1
PRCP BRD2
PRCP SON
PRCP BIRC2
PRCP MMP12
PRCP MAPRE1
PRCP IFI30
PRCP IFNGR2
PRCP VAV1
PRCP CALR
PRCP PPP1R11
PRCP CTNNB1
PRCP BLVRA
PRCP PSME1
PRCP ACTN1
PRCP UQCRC2
PRCP P4HB
PRCP HSD17B4
PRCP SQSTM1
PRCP TNFAIP3
MRPL12 RPN1
MRPL12 EIF3I
MRPL12 RABGGTB
MRPL12 PRMT1
MRPL12 SNRPD3
MRPL12 BCL3
MRPL12 PSMD11
MRPL12 COX8A
MRPL12 CDK4
RPS15 ZNF638
RPS15 FOXO4
RPS15 ARD1A
RPS15 COX8A
RPL18 RPL9
RPL18 RPS6
RPL18 RPL12
RPL18 RPS10
RPL18 RPS3
MCM4 FDPS
MCM4 PSMD7
MCM4 IRF4
MCM4 THOP1
MCM4 PSMD9
MCM4 HSD17B4
MCM4 EPRS
MCM4 CLTC
MCM4 CCT8
GLUL NCF2
GLUL TMED10
GLUL LGALS3BP
GLUL GLA
GLUL WARS
GLUL LGALS3
GLUL PKM2
GLUL NR1H3
GLUL IFI30
GLUL CALR
GLUL PSMC1
GLUL PSME1
GLUL MT1A
GLUL SOD2
GLUL MTHFD2
GLUL BLVRA
GLUL TFRC
GLUL C2
GLUL SLC31A2
PDHA1 PSMD7
PDHA1 POLD2
PDHA1 NONO
PDHA1 RBM3
PDHA1 EPRS
PDHA1 GANAB
HLA-A PABPC1
HLA-A RAB1A
HLA-A TRBV5-4
HLA-A LCP2
HLA-A ACTB
HLA-A FCGRT
HLA-A CST3
HLA-A IK
HLA-A IFNGR2
HLA-A M6PR
HLA-A PI4KA
ATOX1 CCND1
ATOX1 TNIP1
ATOX1 GLA
ATOX1 ATP6V0D1
ATOX1 NR1H3
ATOX1 MYO5A
ATOX1 LST1
ATOX1 IER2
ATOX1 GLRX
ATOX1 PSMC1
ATOX1 AP2S1
ATOX1 ATP6V1F
ATOX1 BCL3
ATOX1 JUNB
ATOX1 IL15RA
ATOX1 ADRM1
ATOX1 CCR5
HDLBP TUBA1A
HDLBP CAPNS1
HDLBP ARCN1
HDLBP ATP6V1B2
HDLBP IL2RG
HDLBP CALR
HDLBP HNRNPU
HDLBP TALDO1
HDLBP ECH1
HDLBP AP2M1
HDLBP SPARC
HDLBP TCP1
HDLBP AKR1A1
HDLBP SQSTM1
TRBV5-4 RPA2
TRBV5-4 SF3B2
TRBV5-4 CD46
TRBV5-4 CTDSP2
TRBV5-4 TRD@
TRBV5-4 DUSP2
TRBV5-4 ARPC4
TRBV5-4 SLC9A6
TRBV5-4 GPSM3
TRBV5-4 IFI16
TRBV5-4 LGALS9
TRBV5-4 DYNLT1
TRBV5-4 CD7
TRBV5-4 CST3
MARCH6 RBM6
MARCH6 BRD2
MARCH6 TRIM38
MARCH6 RARA
MARCH6 C3
MARCH6 LEPROT
MARCH6 HNRNPK
MARCH6 RB1
MARCH6 HIST1H4C
MARCH6 YY1
MARCH6 ZNF91
NEUROG1 FAS
NEUROG1 ARL4D
NEUROG1 TEP1
COL6A1 SAT1
COL6A1 MKI67
COL6A1 CFB
COL6A1 SIRPA
COL6A1 CYP1B1
COL6A1 AP3D1
COL6A1 SERPING1
COL6A1 LGALS9
COL6A1 GANAB
COL6A1 IGFBP4
COL6A1 MYL9
LSM1 YWHAZ
LSM1 DAD1
KIAA0114 SLC25A4
KIAA0114 SNRPD3
KIAA0114 RARS
RRS1 RABGGTB
RRS1 LOC100131311
RRS1 ATXN2L
RRS1 BMS1
RRS1 SART3
LOC96610 H2AFX
PNRC1 PRKCB
PNRC1 SELPLG
PNRC1 LOC729602
MRPL23 SNRPE
MRPL23 PFDN5
MRPL23 COX6B1
MRPL23 AIMP1
MRPL23 BIRC2
MRPL23 MANF
MRPL23 TSG101
MRPL23 SNAPC1
MRPL23 CYB5A
MRPL23 EPRS
MRPL23 COX5B
MRPL23 CLIC1
MRPL23 TAF10
MRPL23 SSB
MRPL23 FDPS
MRPL23 SNRPD2
MRPL23 POLD2
MRPL23 SDHC
MRPL23 PSMB4
IGBP1 COX6A1
IGBP1 HADHA
IGBP1 NONO
IGBP1 PSMB9
IGBP1 TAF7
IGBP1 GTF2A2
IGBP1 PARK7
IGBP1 CALR
IGBP1 EIF3F
IGBP1 TAF10
IGBP1 XPO1
IGBP1 SSR2
IGBP1 C11orf58
HHEX MORC3
HHEX CD46
HHEX PAFAH1B1
HHEX CCNG2
HHEX CD27
HHEX BMI1
HHEX HLA-DOB
HHEX TSG101
HUWE1 HCFC1
HUWE1 DNMT1
HUWE1 LGALS3BP
HUWE1 MMP9
HUWE1 FSCN1
HUWE1 COL4A2
HUWE1 TYK2
LGALS9 SYK
LGALS9 PSME2
LGALS9 ARHGAP4
LGALS9 CHD4
LGALS9 CASC3
LGALS9 RPA1
LGALS9 NFKB1
LGALS9 CLTC
LGALS9 TPM4
LGALS9 ARHGAP1
LGALS9 LCP2
LGALS9 ESPL1
LGALS9 EIF4A1
LGALS9 PLD3
LGALS9 HSD17B4
LGALS9 PPP2R4
LGALS9 POLRMT
LGALS9 LMAN2
LST1 NR1H3
LST1 CASP3
LST1 IFI30
LST1 ISG20
LST1 IRF1
LST1 PPT1
LST1 SRI
LST1 LEPROT
LST1 LY6E
LST1 TMSB10
LST1 CCR5
LST1 IL32
E2F3 MKI67
E2F3 BRD2
E2F3 POFUT1
E2F3 GGA3
E2F3 TNIP1
E2F3 UCP2
E2F3 METAP1
E2F3 GSK3B
E2F3 PSMC1
E2F3 TRIM38
E2F3 SART3
E2F3 PABPC1
E2F3 DGKZ
E2F3 KPNB1
E2F3 MLH1
E2F3 AP3D1
E2F3 UNG
E2F3 SDHA
MPRIP SDHA
MPRIP TNIP1
MPRIP HK1
SLC2A3 BCL3
SLC2A3 NR1H3
SLC2A3 PPAP2B
SLC2A3 STAT5A
SLC2A3 CD81
SLC2A3 IER2
SLC2A3 C2
NRIP1 SERINC3
NRIP1 PUM1
NRIP1 BCL6
NRIP1 PAM
NRIP1 WAPAL
NRIP1 BIRC2
NRIP1 CYTH1
NRIP1 IL1R1
HSPB1 JUNB
HSPB1 LIMK1
HSPB1 NINJ1
HSPB1 CEBPD
HSPB1 PCOLCE
HSPB1 ATXN2L
SELPLG RPS27
SELPLG JUNB
SELPLG FYN
SELPLG MYST3
SELPLG STAT5A
SELPLG MMP9
SELPLG PTGDS
SELPLG ZFP36L2
SELPLG UBXN4
SELPLG GNL1
SELPLG CD7
STMN1 MKI67
STMN1 ELF4
STMN1 MYBL2
STMN1 MAPRE2
STMN1 HMGB2
STMN1 PCCB
STMN1 LY6E
STMN1 FAS
STMN1 PTOV1
STMN1 CDC20
STMN1 MAP3K4
STMN1 HK1
STMN1 EMG1
STMN1 CHERP
STMN1 KIF2C
STMN1 GINS1
LEPROT BCL3
LEPROT PTGDS
LEPROT LHFPL2
LEPROT SFRS4
LEPROT SON
LEPROT KLF6
LEPROT PSME1
LEPROT PAM
LEPROT TNFAIP3
LEPROT LOC100131311
LEPROT BAT1
LEPROT BRD3
HSP90B1 PSMC1
HSP90B1 MANF
HSP90B1 PPIB
HSP90B1 HSPE1
IFI27 C1R
IFI27 SERPING1
SUMO2 PSMD14
SUMO2 ARL1
SUMO2 IFNGR2
SUMO2 SRI
SUMO2 PSMB8
SUMO2 RAC2
SUMO2 RGS1
SUMO2 SUMO1
SUMO2 BTG3
SUMO2 MATR3
SUMO2 NAE1
SUMO2 TTC35
DUSP1 JUNB
CYP1B1 FYN
CYP1B1 LGALS3BP
CYP1B1 TAX1BP3
CYP1B1 RAB13
CYP1B1 GSK3B
CYP1B1 PCOLCE
CYP1B1 FSCN1
SLC31A2 CD38
SLC31A2 TMED10
SLC31A2 FGL2
SLC31A2 ANXA5
SLC31A2 SERPING1
SLC31A2 CPM
SLC31A2 XBP1
SLC31A2 NR1H3
SLC31A2 FARSA
SLC31A2 IFI30
SLC31A2 NKG7
SLC31A2 HLA-DQB1
SLC31A2 NCF1C
SLC31A2 EIF3CL
SLC31A2 MT1A
SLC31A2 TXN
SLC31A2 MT1X
SMG7 TUFM
SMG7 LAPTM5
SMG7 KIAA0226
SMG7 LARP4B
SMG7 TNIP1
PCDHGC3 VCL
PCDHGC3 ELF4
PCDHGC3 IDH3G
PCDHGC3 RPA2
PCDHGC3 PRKDC
PCDHGC3 CAPN1
PCDHGC3 PRKACA
PCDHGC3 LOC729602
PCDHGC3 P4HB
ARPC1B P4HB
ARPC1B RARS
ARPC1B GUK1
SECTM1 NKG7
YWHAZ WNT2B
YWHAZ LOC91316
YWHAZ EIF4A2
YWHAZ CALM2
YWHAZ IFNGR2
YWHAZ HDAC1
YWHAZ GATM
YWHAZ ARPC4
YWHAZ ARHGDIB
YWHAZ PCBP2
YWHAZ PABPC1
YWHAZ CBFB
YWHAZ E2F5
YWHAZ PRKAR1A
YWHAZ MATR3
YWHAZ IK
SLC1A3 LILRB4
SLC1A3 PLD3
SLC1A3 GLB1
SLC1A3 CPM
PPP1CB FMR1
PPP1CB PPT1
PPP1CB CCNG2
PPP1CB DDX5
PPP1CB RHEB
PPP1CB ELF1
PPP1CB SNRNP27
STXBP3 MORC3
STXBP3 SFRS4
STXBP3 EFR3A
STXBP3 CBFB
STXBP3 LARP4B
STXBP3 UBXN4
STXBP3 RBM25
LOC728844 BRD2
LOC728844 MTA1
LOC728844 MAPRE2
LOC728844 KIAA0226
LOC728844 KIAA0174
LOC728844 BIRC2
LOC728844 CR2
LOC728844 CEBPZ
LOC728844 FUS
IL10RA CBLB
IL10RA TUBA1A
IL10RA TNIP1
IL10RA VDAC1
IL10RA PPIB
IL10RA METAP1
IL10RA SLC20A1
IL10RA HARS
IL10RA KIAA0174
IL10RA CAMLG
IL10RA YY1
IL10RA P4HB
IL10RA DYNLT1
IL10RA TNFAIP3
BLVRA AARS
BLVRA TMED10
BLVRA RHOG
BLVRA SHC1
BLVRA TNIP1
BLVRA GLA
BLVRA ATP6V1B2
BLVRA TSG101
BLVRA POFUT1
BLVRA UBL4A
BLVRA CASP3
BLVRA RAB2A
BLVRA PSMC1
BLVRA GPX1
BLVRA COMMD1
BLVRA PSME1
BLVRA AP2M1
BLVRA TYK2
BLVRA SSX5
BLVRA EFR3A
BLVRA NARS
BLVRA TMSB10
BLVRA DYNLT1
BLVRA TGFBI
BLVRA IL32
MYBL2 SNRPF
MYBL2 POLD1
MYBL2 EPRS
MYBL2 NASP
VDAC2 GLUD1
VDAC2 RPL36AL
VDAC2 SLC25A5
VDAC2 DPM1
VDAC2 MAPRE1
VDAC2 RARS
VDAC2 DECR1
VDAC2 GCHFR
VDAC2 SPCS2
VDAC2 TSN
VDAC2 EIF4A3
VDAC2 OXA1L
VDAC2 TCP1
VDAC2 KDELR2
VDAC2 NAE1
OMP PRMT1
OMP HADHA
OMP NDUFB7
OMP HSP90AB1
OMP VDAC1
OMP CLTC
OMP PSMB8
PSMD7 KARS
PSMD7 PARK7
PSMD7 CARS
PSMD7 PFKL
PSMD7 SLC7A5
POU2F2 CHD4
POU2F2 RAD23A
POU2F2 PSMC1
POU2F2 LOC100131311
POU2F2 EMG1
POU2F2 ATXN2L
POU2F2 BAT1
POU2F2 POLRMT
POU2F2 CHERP
POU2F2 BOP1
GPSM3 PPP1R11
GPSM3 FOXO1
GPSM3 ARHGAP1
GPSM3 MYST3
GPSM3 ZFP36L2
TFF2 SARS
TFF2 ANXA5
RFC4 SEC13
RFC4 SPIB
RFC4 CHERP
RFC4 GRB2
RFC4 U2AF1
RFC4 AP2M1
RFC4 PSMC1
RFC4 RBM42
RFC4 MCM2
RBM25 AHR
RBM25 LARP4B
MRPL49 LDHA
MRPL49 SPCS2
MRPL49 SNRPC
MRPL49 BIRC2
MRPL49 FANCA
MRPL49 NFKB1
MRPL49 IFNGR2
EZH2 CCNE1
EZH2 HMGB2
EZH2 DUT
EZH2 UFD1L
USF2 BRD2
USF2 HADHA
USF2 SHC1
USF2 GGA3
USF2 LHFPL2
USF2 IRF3
USF2 METAP1
USF2 MYST3
USF2 AP2S1
USF2 TATDN2
USF2 TUBA4A
USF2 GPX1
USF2 FCGRT
USF2 SSX5
USF2 RPL13
USF2 ATP6V0C
USF2 DGKZ
USF2 PFKL
USF2 DOCK2
USF2 PPP2R4
USF2 TLN2
USF2 RBM42
USF2 ARHGEF1
CAPN2 SAT1
CAPN2 IL2RG
CAPN2 PDXK
CAPN2 IFI30
CAPN2 COL15A1
CAPN2 PAM
CAPN2 LCP2
CAPN2 IL1R1
CAPN2 IL32
COL1A1 COL15A1
COL1A1 P4HB
COL1A1 TAX1BP3
COL1A1 LAMB1
COL1A1 COL3A1
COL1A1 GSK3B
COL1A1 COL4A2
COL1A1 SCAP
COL1A1 COL1A2
COL1A1 IGFBP4
COL1A1 AEBP1
TOP2A TXNRD1
TOP2A EFR3A
TOP2A YWHAH
TOP2A CCNA2
TOP2A EZR
TOP2A GTF2E1
TOP2A RGS1
TOP2A VGLL4
PTOV1 MKI67
PTOV1 SPG7
PTOV1 CHD4
PTOV1 KIAA0226
PTOV1 HNRNPU
PTOV1 NUP188
PTOV1 FAS
PTOV1 NFATC1
PTOV1 RBM42
PTOV1 MBOAT7
PTOV1 BAT3
RPL6 ARHGDIB
RPL6 SNRPD2
RPL6 RPL38
RPL6 PTMA
RPL6 RPL23
RPL6 RPL29
RPL6 RPS6
RPL6 FANCA
RPL6 ATF4
RPL6 GNB2L1
RPL6 SLC25A6
EPRS ADAR
EPRS VDAC1
EPRS SF3B2
EPRS PCK2
EPRS CTSA
EPRS PCCB
EPRS COL4A2
EPRS BMS1
EPRS CKAP4
EPRS XRCC6
EPRS THOP1
EPRS LBR
EPRS SIK1
EPRS HSD17B4
EPRS TLN2
EPRS SQSTM1
COPB1 XPO1
COPB1 SFRS4
COPB1 SHC1
COPB1 SON
COPB1 CD46
COPB1 CTNNB1
COPB1 SF3B2
COPB1 CLTC
COPB1 SSB
COPB1 MAPK6
COPB1 TNFAIP3
COPB1 TSG101
HTR1B VLDLR
NCF1C HLA-DPB1
NCF1C BLK
NCF1C CTSH
NCF1C FRMPD4
NCF1C GRN
NCF1C HLA-DMA
NCF1C SUMO1
NCF1C FAS
UBTF CKB
UBTF IRF3
UBTF P4HB
UBTF ADRM1
UBTF CTSA
UBTF C1R
UBTF HARS
UBTF RAD23A
UBTF BCL3
UBTF PPP2R4
UBTF BMS1
UBTF CORO1B
FEZ1 FUT6
FEZ1 RABIF
PSMD9 PARK7
PSMD9 MAPRE1
PSMD9 SNRPF
PSMD9 RALY
PSMD9 ADRM1
PSMD9 POLR2F
PSMD9 PSMC1
CXCL10 CXCL9
PLP2 HNRNPF
PLP2 PTGES3
PLP2 CBFB
PLP2 CALM2
PLP2 GATM
PLP2 ARPC4
PLP2 PRKAR1A
PLP2 FCGRT
PLP2 SARS
DGUOK DYNLL1
YY1 PABPC1
YY1 ZNF638
YY1 FGFR1
YY1 BRD2
YY1 SUMO1
YY1 GSK3B
YY1 ZNF146
YY1 IER2
YY1 HNRNPK
YY1 CAMLG
YY1 GNG10
YY1 SQSTM1
YY1 CEBPZ
YY1 ZNF91
MMD NAP1L1
MMD EPS15
MMD SPCS2
MMD U2AF1
MMD DDX5
MMD SURF1
SLC9A6 EED
SLC9A6 PHC2
SLC9A6 UBL4A
SLC9A6 EFR3A
SLC9A6 TUBA1A
SLC9A6 EGR2
SLC9A6 HNRNPK
SLC9A6 PTDSS1
SLC9A6 MOBKL1B
SLC9A6 XBP1
SLC9A6 POFUT1
KCNJ5 FXR2
MED12 ARHGDIA
MED12 KIF2C
MED12 HCFC1
MED12 BSG
MED12 MBOAT7
MED12 SOX4
MED12 DDX18
MED12 CSNK1E
MED12 GANAB
MED12 PRKACA
MED12 ZRSR2
MED12 CHERP
MED12 IGFBP4
PFKL PRMT1
PFKL IER2
PLSCR1 ZNF638
PLSCR1 DPYSL3
PLSCR1 RANBP2
PLSCR1 FRMPD4
PLSCR1 TLR1
PLSCR1 VLDLR
PLSCR1 PTGR1
PLSCR1 SLC25A5
UNG EED
UNG CAST
UNG LOC100131311
UNG GOT1
UNG ACLY
UNG SDHA
UNG CFDP1
UNG MCM3
DUT PPP1CC
DUT HMGB2
DUT SUMO1
DUT CENPA
DUT RPA2
DUT CEP57
DUT ATP5J
DUT MTHFS
DUT SRP14
DUT DTYMK
IMPDH2 VDAC1
SDHA CBLB
SDHA BRD2
SDHA MMP9
SDHA IK
SDHA GOT1
SDHA RRM1
SDHA TATDN2
SDHA ANXA11
SDHA ACLY
SDHA MBOAT7
SDHA ACTB
SDHA LIPA
SDHA MYST3
SDHA GGA3
SDHA TCF3
SDHA RAD23A
SDHA LYL1
SDHA KIAA0174
SDHA HNRNPK
SDHA HK1
SDHA STAT5A
SDHA BRPF1
SDHA DOCK2
SDHA SIK1
SDHA FKBP2
SDHA POLRMT
SDHA ATXN2L
SDHA RBM42
SDHA CHERP
AEBP1 SIRPA
AEBP1 MYL9
AEBP1 PCOLCE
AEBP1 FLNA
AEBP1 LGALS1
PLK1 SLC25A6
P2RX5 SPIB
P2RX5 IRF4
UBE3C PABPC1
KTN1 KIAA0247
KTN1 CALM3
KTN1 LBR
KTN1 MLH1
KTN1 HNRNPK
KTN1 WAPAL
AQP3 FOXO4
GLUD1 RPN1
GLUD1 GNL2
GLUD1 IL2RG
GLUD1 CDC16
GLUD1 DECR1
GLUD1 HLA-DQB1
TRD@ TMED10
TRD@ DTYMK
TRD@ CTSC
TRD@ FYB
TRD@ CTSA
TRD@ ITK
TRD@ IRF1
TRD@ FYN
TRD@ CD27
TRD@ LYST
TRD@ IL32
TRD@ PAFAH1B1
CYCS TXNRD1
CYCS ATP5J
CYCS CCT8
CYCS ILF2
ARHGDIA SFRS4
ARHGDIA CAPNS1
ARHGDIA SHC1
ARHGDIA STIP1
ARHGDIA ARHGAP4
ARHGDIA UQCRC1
ARHGDIA RALY
ARHGDIA EFEMP2
ARHGDIA APRT
ARHGDIA ACLY
ARHGDIA M6PR
ARHGDIA THOP1
ARHGDIA ADRM1
ARHGDIA LIMK2
ARHGDIA CDC37
MARS EED
MARS NAP1L1
MARS XPO1
MARS TNIP1
MARS NARS
MARS PWP1
CHMP1A COX7C
CHMP1A ADRM1
CHMP1A BMS1
CHMP1A RAE1
CNN1 LY6E
UGCG ZNF148
UGCG IKZF1
TSG101 XPO1
TSG101 CTDSP2
TSG101 NAP1L4
TSG101 RCOR1
TSG101 RHEB
TSG101 TAF10
TSG101 PSME1
TSG101 TAX1BP1
TSG101 CFB
PHF3 WAPAL
PHF3 UBXN4
CARS MPP1
CARS TNIP1
CARS IER2
CARS METAP1
CARS CHD4
CARS MTHFD1
CARS HTATSF1
CARS ANXA11
CARS LOC100131311
CARS CLTA
CARS XRCC6
CARS ATP6AP1
CARS RAD23A
CARS AP2M1
CARS HK1
CARS SART3
CARS EWSR1
CARS P4HB
CARS GRSF1
CARS ATIC
CARS CHERP
GZMB GZMH
RRM1 XRCC6
RRM1 HMGB2
RRM1 GLA
RRM1 CBX5
RRM1 BAG1
UFM1 RARS
UFM1 COX7B
CCT3 HSP90AB1
CCT3 ATP1B3
CCT3 SNAPC1
CCT3 GINS1
ATP6V0C IRF2
ATP6V0C SIRPA
ATP6V0C CASP3
ATP6V0C EFEMP2
ATP6V0C CD81
ATP6V0C PSME1
ATP6V0C CD14
ATP6V0C MGAT1
ATP6V0C AP3D1
ATP6V0C ZFP36
ATP6V1F PWP1
ATP6V1F EBP
ATP6V1F CASP3
ATP6V1F CALR
ATP6V1F COX8A
ATP6V1F SRI
ATP6V1F GPI
ATP6V1F TUFM
ATP6V1F UQCRC2
ATP6V1F AP2M1
ATP6V1F MRPS12
ATP6V1F GUK1
NFATC1 MBOAT7
NFATC1 SPIB
FAH DYNLL1
FAH TALDO1
GRN HCK
GRN LGALS3BP
GRN WARS
GRN ZYX
GRN LILRB4
GRN IDH3G
GRN IFI30
GRN FLNA
GRN TNFAIP2
GRN ATP6AP1
GRN VAV1
GRN GPI
GRN SLC7A5
GRN COL4A1
EIF3I RPN1
EIF3I YWHAE
EIF3I JUNB
EIF3I LAPTM5
EIF3I EIF3F
EIF3I RAC2
EIF3I GLA
EIF3I EED
EIF3I SSX5
POLD1 SUPT5H
POLD1 NOLC1
POLD1 CTSA
POLD1 TCOF1
POLD1 FKBP2
POLD1 RAD23A
POLD1 TYK2
POLD1 TKT
POLD1 EIF3CL
RARA GLA
RARA HARS
RARA BRD3
RARA MUM1
CD99 JUNB
CD99 CTSH
CD99 BSG
CD99 SON
CD99 TAX1BP3
CD99 LYL1
CD99 FSCN1
SIK1 AARS
SIK1 SIRPA
SIK1 SCAP
SIK1 IL1R1
SIK1 CAT
SIK1 IER2
SIK1 THBS2
SIK1 TALDO1
SIK1 AP2M1
SIK1 C1R
SIK1 P4HB
SIK1 ATXN2L
NAP1L4 LOC100131311
NAP1L4 EIF3F
ACTN1 ACTA2
ACTN1 SIRPA
ACTN1 SFRS4
ACTN1 IGFBP4
ACTN1 LGALS3BP
ACTN1 ARHGAP1
ACTN1 SLC20A1
ACTN1 TSC22D1
ACTN1 TNFAIP3
ACTN1 FSCN1
ACTN1 MYL9
ACTN1 C1S
ARMCX6 SHC1
ARMCX6 SSR2
HEXB LILRB4
HEXB MPP1
HEXB PPT1
HEXB CSTB
HEXB IFI30
HEXB RARS
HEXB BST2
HEXB APOC1
HEXB LYL1
POFUT1 SHC1
POFUT1 GLA
SOX4 GLA
SOX4 LIMK1
SOX4 ETV5
SOX4 CD7
SOX4 NCF2
SOX4 H2AFX
SOX4 RAD23A
SOX4 LYL1
SOX4 PDXK
SOX4 C1R
SOX4 ADRM1
SOX4 ATXN2L
CAPNS1 GPS1
CAPNS1 STIP1
CAPNS1 OXA1L
CAPNS1 CDC37
CAPNS1 VAV1
CAPNS1 CSNK1D
CAPNS1 CORO1A
CAPNS1 AP2M1
CAPNS1 M6PR
CAPNS1 ZYX
CAPNS1 ABL1
VLDLR RANBP2
VLDLR FRMPD4
VLDLR TLR1
VLDLR RBM34
VLDLR RGN
CSNK1D PSMD14
CSNK1D GPS1
CSNK1D TPM4
CSNK1D CSTB
CSNK1D ATP6V0D1
CSNK1D P4HB
CSNK1D CALR
CSNK1D ANXA5
CSNK1D SARS
CSNK1D IFNGR2
CSNK1D PCBP2
PRKAG1 ELMO1
PRKAG1 P4HB
PRKAG1 SSR1
PRKAG1 PSMB8
PRKAG1 GDI2
PRKAG1 PCBP2
GSTP1 ATP5G2
GSTP1 RARS
GSTP1 GUK1
GSTP1 ATP5G1
GSTP1 ARD1A
GSTP1 SSR4
CAT MORC3
CAT NIPA2
CAT SSR1
CAT PSME1
CYB5A FCGRT
CYB5A RAB1A
CYB5A GLRX
MYST3 BRD2
MYST3 CFB
MYST3 TMED10
MYST3 FOXO1
MYST3 SON
MYST3 CASC3
MYST3 HARS
MYST3 HK1
MYST3 SSX5
MYST3 CYTH1
MYST3 JUNB
PSMB7 MKI67
PSMB7 HSPE1
PSMB7 SRP14
PSMB7 DTYMK
PSMB7 SEC13
PSMB7 MIF
PSMB7 CENPA
PSMB7 PSMC1
PSMB7 CLTA
PSMB7 XRCC6
PSMB7 H2AFX
CD19 GATA1
CD19 FAM53B
CD19 MUM1
CD19 CASC3
CD19 SCAP
CD19 BRD3
CLTA SMC1A
CLTA TNIP1
CLTA GLA
CLTA EXOSC7
CLTA SEC13
CLTA ARHGAP25
CLTA GINS1
CLTA ABI2
CLTA TUBA4A
CLTA PRKACA
CLTA CNN2
CLTA DOCK2
CLTA NARS
CLTA ATIC
CLTA FBP1
IFITM1 CXCL9
IFITM1 TNFSF10
IFITM1 SERPING1
IFITM1 ATP6V1B2
IFITM1 IFITM2
IFITM1 CTSC
IFITM1 HSP90AB1
IFITM1 RAB1A
IFITM1 TSC22D1
IFITM1 DECR1
IFITM1 RHEB
IFITM1 CST3
IFITM1 PSME1
IFITM1 FGL2
IFITM1 RPL36AL
IFITM1 IFI16
IFITM1 SQSTM1
IFITM1 IL32
DCTD PSMD14
DCTD TMED10
DCTD CCNG2
DCTD GLIPR1
DCTD CD46
DCTD SPCS2
DCTD TSN
DCTD RHOH
DCTD TAF10
DCTD RPL36AL
DCTD BAT1
DCTD MOBKL1B
DCTD CD47
DCTD DGKA
DCTD SSB
LIPA IDH1
LIPA EIF2S2
LIPA RB1
LIPA IGL@
LIPA IRF8
LIPA CTSC
LIPA HLA-F
LIPA CALM2
LIPA PICALM
PPT1 COX6A1
PPT1 EIF2S2
PPT1 ENPP2
PPT1 HSP90AA1
PPT1 RARRES2
PPT1 BIRC2
PPT1 ATP6V0B
PPT1 HLA-DPB1
PPT1 ARL1
PPT1 NAE1
PPT1 DECR1
PPT1 RHEB
PPT1 PSMC1
PPT1 IFNGR2
PPT1 CYBA
PPT1 TAF10
PPT1 LOC100131311
PPT1 GPX1
PPT1 SRI
PPT1 ATP5G2
PPT1 ASAH1
PPT1 MT1X
PPT1 TMSB10
PPT1 ME2
PPT1 GNG11
PPT1 CNN3
PPT1 SQSTM1
PPT1 AKR1A1
LYZ ASAH1
AES ATP5G2
AES RAC2
AES DDX5
AES CAPN1
AES BST2
AES PSMB8
GPX1 RARRES2
GPX1 PSMB9
GPX1 LGALS3
GPX1 NR1H3
GPX1 IFI30
GPX1 IFNGR2
GPX1 CTSH
GPX1 LMO2
GPX1 RGS1
GPX1 UQCRC2
GPX1 CD47
GPX1 TXN
GPX1 AKR1A1
GPX1 GUK1
PAM ADAR
PAM LGALS3BP
PAM EFNA3
PAM ZFP36L2
PAM IL1R1
PAM CD46
PAM TSC22D1
PAM ENPP2
PAM FYN
PAM PRNP
PAM STAT5A
PAM HNRNPK
PAM FSCN1
PAM C1R
PAM TAX1BP3
PAM GLG1
PAM AP3D1
PAM TNFAIP3
PCMT1 SUMO1
FMR1 SUMO1
FMR1 SPCS2
FMR1 RHOH
FMR1 ELF1
FMR1 SNRNP27
SSR4 ATP5G2
SSR4 MAPRE1
SSR4 DYNLL1
SSR4 RPL36AL
SSR4 PSMB8
PICALM CHERP
PICALM IDH1
CORO1A HSP90AA1
CORO1A HLA-DQB1
CORO1A UQCRC1
CORO1A CAP1
CORO1A CLTC
CORO1A SNAPC1
CORO1A U2AF1
CORO1A XPO1
CORO1A CAPN1
CORO1A ELMO1
CORO1A TKT
CORO1A LOC100131892
CORO1A YWHAH
CORO1A CSTB
CORO1A AKR1A1
CORO1A UQCRH
HNRNPH1 EPS15
HNRNPH1 UQCRC2
HNRNPH1 TMED10
HNRNPH1 ILF3
HNRNPH1 SON
HNRNPH1 SUMO1
HNRNPH1 CDC16
HNRNPH1 BIRC2
HNRNPH1 SARS
HNRNPH1 SYK
HNRNPH1 IQGAP1
HNRNPH1 CTDSP2
PFN1 EIF4A1
PFN1 EFEMP2
PFN1 HSP90AB1
PFN1 CALM3
PFN1 ECH1
PFN1 STIP1
PFN1 CDC37
PFN1 LAMB2
LYST IL32
SEC13 TNIP1
SEC13 HSP90AA1
SEC13 ARL4D
SEC13 PGM1
SEC13 METAP1
SEC13 NARS
SEC13 ATP6AP1
SEC13 TCF3
SEC13 POLRMT
SEC13 AP2M1
SEC13 COX6B1
SEC13 HTN1
SEC13 XPO1
SEC13 ATIC
SEC13 GNL1
SEC13 RBM34
DUSP2 ADA
DUSP2 TATDN2
FAM120A PARK7
FAM120A AARS
FAM120A TUBA1A
FAM120A RRP1B
FAM120A ACLY
FAM120A HNRNPK
FAM120A RBM42
NP DNAJA1
NP PRMT1
NP CKS2
NP STIP1
NP APEX1
NP GLO1
NP CDK4
HERPUD1 EPS15
HERPUD1 CD38
HERPUD1 SPCS2
HERPUD1 METAP1
HERPUD1 YWHAH
HERPUD1 IFNGR2
HERPUD1 KIAA0174
HERPUD1 PARK7
HERPUD1 CLTC
HERPUD1 PCBP1
CDC16 GPS1
CDC16 XPO1
CDC16 ERP29
CDC16 SON
CDC16 ECH1
CDC16 MAPRE1
CDC16 HSD17B4
FXR1 PEBP1
FXR1 SUMO1
FXR1 RABGGTB
FXR1 CEBPZ
FXR1 ATR
FXR1 NARS
FXR1 IFI16
FXR1 ATF4
FXR1 SSB
CAP1 ASAH1
CAP1 BIRC2
CAP1 CYBA
CAP1 NUBP1
CAP1 CALM3
CAP1 ATP6V0D1
CAP1 CLTC
CAP1 MOBKL1B
NCF2 CSTB
NCF2 WARS
HIST1H2BJ TYRP1
HIST1H2BJ IFNA1
HIST1H2BJ MAGEA5
HIST1H2BJ IFNA2
APEX1 PRMT1
APEX1 PRMT5
HNRNPM NUP205
HNRNPM PABPC4
HNRNPM NFKB1
HNRNPM MCM3
EIF3CL CD38
EIF3CL GNL2
EIF3CL GSK3B
EIF3CL ANXA11
EIF3CL PSMC1
EIF3CL BMS1
EIF3CL XRCC6
EIF3CL SNRNP70
EIF3CL HARS
EIF3CL TCF3
EIF3CL HNRNPU
EIF3CL RAD23A
EIF3CL HK1
EIF3CL BCL3
EIF3CL MTA1
EIF3CL AP3D1
EIF3CL PPP2R4
EIF3CL ATXN2L
EIF3CL GUSB
DNAJA1 EIF2S2
DNAJA1 MAPRE1
DNAJA1 CKS2
DNAJA1 RARS
DNAJA1 CTSH
DNAJA1 RANBP1
DNAJA1 EIF5
DNAJA1 KPNA2
DNAJA1 FDPS
DNAJA1 PRMT1
DNAJA1 CSTB
DNAJA1 TCP1
DNAJA1 KDELR2
DNAJA1 MCM3
CSRP1 RPN1
CSRP1 FAM190B
CSRP1 RHOG
CSRP1 CSTB
CSRP1 TNIP1
CSRP1 RAB13
CSRP1 SRI
CSRP1 PSMC1
CSRP1 LMAN2
CSRP1 SURF1
PPP1CC PARK7
PPP1CC XRCC6
PPP1CC COX7C
PPP1CC TSN
PPP1CC DYNLL1
PPP1CC ZNF131
PPP1CC SNAPC1
PPP1CC SRP14
PPP1CC SURF1
PPP1CC CKAP4
MUC1 CD70
SLK RBM34
SLK RGN
SLK TLR1
SLK RANBP2
SLK ZNF280A
GNG11 CNN3
GNG11 TOMM20
GNG11 BIRC2
GNG11 ARD1A
MATR3 ARHGEF7
MATR3 GLIPR1
MATR3 DDX5
MATR3 GDI2
MATR3 CALM2
MATR3 ARF6
MATR3 SFRS3
MATR3 PTGES3
MATR3 PABPC1
MATR3 ARPC4
MATR3 PRKAR1A
MATR3 ANP32A
MATR3 PAFAH1B1
POLRMT RAD23A
POLRMT AP3D1
POLRMT HLA-F
POLRMT PPP2R4
POLRMT FLNA
POLRMT CHERP
POLRMT BMS1
ARHGEF1 MGAT1
ARHGEF1 CTDSP2
ARHGEF1 BSG
ARHGEF1 IDH3G
ARHGEF1 GANAB
ARHGEF1 CTSH
ARHGEF1 GLG1
ARHGEF1 COL16A1
ARHGEF1 ZFP36L2
ARHGEF1 ZYX
ARHGEF1 RPL13
ARHGEF1 TNFAIP3
ARHGEF1 LY6E
ARHGEF1 ARHGAP4
LTA GNL1
KIAA0317 ZNF638
KIAA0317 LARP4B
KIAA0317 ARHGAP25
DYNLL1 COX6A1
DYNLL1 H2AFZ
DYNLL1 SLC25A4
DYNLL1 DPM1
DYNLL1 ARL1
DYNLL1 DECR1
DYNLL1 RHEB
DYNLL1 HDAC1
DYNLL1 CLIC1
DYNLL1 MOBKL1B
DYNLL1 CDK4
DYNLL1 COX17
DYNLL1 UQCRC2
DYNLL1 VAMP7
DYNLL1 TXNRD1
DYNLL1 PSMB4
DYNLL1 SSB
ACAT1 NARS
ACAT1 CCT8
ACAT1 TSN
PGM1 PUM1
PGM1 HNRNPK
PGM1 PSME1
HAX1 RPS27
HAX1 BUD31
BCR ADRM1
BCR POLD2
BCR RBM42
BCR RAE1
IL1R1 TAGLN
IL1R1 RARRES2
IL1R1 FOXO1
IL1R1 EGR2
IL1R1 TPM4
IL1R1 PTGDS
IL1R1 NNMT
IL1R1 PCOLCE
IL1R1 C1S
IL1R1 SAT1
IL1R1 MMP12
IL1R1 LYL1
IL1R1 GSN
IL1R1 SLC25A6
IL1R1 CAST
IL1R1 SPARC
IL1R1 TAX1BP3
IL1R1 PMP22
SORL1 USP6NL
SORL1 CHERP
PPIB TMED10
PPIB ATP6V0B
PPIB MANF
PPIB GNL2
PPIB CAPZA1
PPIB EBP
PPIB DECR1
PPIB PSMC1
PPIB IFNGR2
PPIB CYBA
PPIB RPN1
PPIB CLIC1
PPIB PSME1
PPIB JUNB
PPIB CEBPD
COX7B FDPS
COX7B TXNRD1
COX7B SNRPD3
COX7B VBP1
COX7B ATP5J
COX7B NDUFA4L2
COX7B PTMA
COX7B GTF2A2
COX7B PGK1
HSP90AB1 CD81
HSP90AB1 ANXA5
HSP90AB1 PABPC4
HSP90AB1 GAPDH
HSP90AB1 EFEMP2
HSP90AB1 RARS
HSP90AB1 LOC91316
HSP90AB1 IGHM
HSP90AB1 NDUFA12
HSP90AB1 LDHA
HSP90AB1 SLC25A6
HSP90AB1 PPIA
HSP90AB1 SNRPD2
HSP90AB1 THOP1
HSP90AB1 AKR1A1
HSP90AB1 TLN2
HSP90AB1 MIF
RABEPK PPP1R7
RABEPK ARD1A
RABEPK SURF1
RABEPK GUK1
MTHFD1 ATP6AP1
MTHFD1 ADRM1
MTHFD1 VDAC1
MTHFD1 WARS
TSC22D1 CST3
TSC22D1 CD46
TSC22D1 ISCU
TSC22D1 TUBA1A
TSC22D1 CD81
TSC22D1 HNRNPK
TSC22D1 RRAGA
TSC22D1 ARHGAP1
TSC22D1 PTGDS
TSC22D1 PSME1
TSC22D1 YWHAB
TSC22D1 IQGAP1
TSC22D1 C1S
MRPS12 GPS1
MRPS12 PRMT1
MRPS12 SNRPC
MRPS12 RPL36AL
MRPS12 UQCRC2
MRPS12 EIF5
MRPS12 ATP6V0B
COL1A2 ACTA2
COL1A2 THBS2
COL1A2 PMP22
COL1A2 COL5A2
COL1A2 COL3A1
COL1A2 PCOLCE
COL1A2 LAMB1
COL1A2 COL15A1
GTF2E2 PSME1
GTF2E2 EIF3F
ITGAE COX7C
ITGAE MTHFS
ITGAE PTDSS1
ITGAE DTYMK
MTHFS EPS15
MTHFS PARK7
MTHFS MKI67
MTHFS NUTF2
MTHFS CD83
MTHFS DPM1
MTHFS CEP57
MTHFS BARD1
MTHFS BCL2A1
MTHFS RBM34
MTHFS CASC3
MTHFS SRP14
RASSF2 PABPC1
RASSF2 SPCS2
RASSF2 SON
RASSF2 PLOD2
RASSF2 AP2M1
RASSF2 CAMLG
RASSF2 MOBKL1B
RASSF2 GINS1
RASSF2 DTYMK
SPIB IRF4
SPIB NARS
SPIB HSP90AA1
SPIB LAPTM5
SPIB UQCRH
CHI3L2 UQCRC2
CHI3L2 SYK
CHI3L2 DDX5
CHI3L2 PSME1
CHI3L2 MYD88
CHI3L2 CD27
SNAP25 ACSM3
RARRES2 JUNB
CCNG2 ZNF638
CCNG2 DDX5
CCNG2 BIRC3
CCNG2 ELF1
CCNG2 PAFAH1B1
EGR2 AP3D1
EGR2 ZNF638
EGR2 FYN
CD70 HCK
CD70 IDH3G
CD70 CR2
CD70 MAN2B1
CD70 NUP188
CD70 PKM2
CD70 PPP2R4
NAMPT EIF2S2
NAMPT IFNGR2
NAMPT TXNRD1
COPS6 MAPRE1
COPS6 SNRPD3
SLC25A5 EIF2S2
SLC25A5 ETF1
SLC25A5 NDUFA4L2
SLC25A5 PCCB
SLC25A5 SLC25A3
SLC25A5 GTF2A2
SLC25A5 HINT1
SLC25A5 LMO2
SLC25A5 LDHA
SLC25A5 AZIN1
MYL9 MBOAT7
MYL9 G0S2
APRT PEBP1
APRT XRCC6
APRT HSF1
APRT EXOSC7
MIF NFE2L1
MIF GAPDH
MIF GYPE
MIF DTYMK
MIF PTMA
MIF GNB2L1
MIF CDC20
MIF PSMC1
MIF RPS27
MIF THOP1
MIF LDHA
MIF SNRPD2
MIF YWHAH
MIF DDT
MIF LOC1720
MIF TLN2
MIF COX8A
TOP1 EZR
TOP1 PUM1
TOP1 ACLY
PSMD11 PHF15
PSMD11 EED
PSMD11 UBE2A
PSMD11 COX6B1
PSMD11 PCBP1
PSMD11 EXOSC7
PSMD11 MAPRE1
PSMD11 UQCRC1
PSMD11 EFEMP2
PSMD11 ATP5J
PSMD11 RPN1
PSMD11 TXNRD1
PSMD11 METAP1
ATF4 EIF4B
ATF4 CFB
ATF4 NONO
ATF4 SRP14
ATF4 MAPRE1
ATF4 NAP1L1
ATF4 PARK7
ATF4 SPCS2
ATF4 SNRPF
ATF4 PCCB
ATF4 TFAM
ATF4 CEBPZ
RPN1 ATR
RPN1 PABPC4
RPN1 PCBP1
RPN1 TANK
RPN1 GNL2
RPN1 NOLC1
RPN1 CD46
RPN1 UQCRC1
RPN1 NIPA2
RPN1 CASP3
RPN1 OXA1L
RPN1 EIF3E
RPN1 CD72
RPN1 PSMC1
RPN1 CLTC
RPN1 EED
RPN1 NUTF2
RPN1 TSN
RPN1 CYBA
RPN1 ALOX5
RPN1 ARCN1
RPN1 PSME1
RPN1 AP2M1
RPN1 ABL1
RPN1 XPO1
RPN1 SUMO1
RPN1 TCP1
RPN1 TMSB10
GYPE PPIA
GYPE SPG7
GYPE STIP1
GYPE CDC37
LHFPL2 EPS15
LHFPL2 LILRB4
LHFPL2 IK
LHFPL2 YWHAB
LHFPL2 ITK
IFNA2 TYRP1
IFNA2 CREB1
TUBA4A XRCC6
TUBA4A ATP1B3
TUBA4A HNRNPK
TUBA4A BMS1
TUBA4A KIF11
KPNA2 PKM2
KPNA2 MAPRE1
KPNA2 SNRPD3
KPNA2 KIF11
KPNA2 AIMP2
KPNA2 SLBP
KPNA2 EIF4A3
KPNA2 MCM2
KPNA2 SSRP1
KPNA2 MCM3
SPTAN1 BCL3
SPTAN1 MMP9
SPTAN1 BSG
SPTAN1 ADRM1
SPTAN1 RHOG
SPTAN1 RBM42
SPTAN1 LOC100131311
SPTAN1 PRKACA
SPTAN1 CHERP
ERP29 ARHGDIB
ERP29 PHB2
ERP29 CASP3
ERP29 ANXA5
ERP29 DDX5
ERP29 NAE1
ERP29 C11orf58
ERP29 SARS
GLG1 BRD2
GLG1 IKZF1
GLG1 HCFC1
GLG1 BCL3
GLG1 LOC729602
GLG1 RPN2
GLG1 ATXN2L
AP3D1 ELF4
AP3D1 ADAR
AP3D1 LGALS3BP
AP3D1 AIM1
AP3D1 PTPN6
AP3D1 HCFC1
AP3D1 R3HDM1
AP3D1 HSPA1A
AP3D1 GSK3B
AP3D1 PCOLCE
AP3D1 ANXA11
AP3D1 ARHGAP4
AP3D1 GINS1
AP3D1 MAP3K4
AP3D1 DPYSL2
AP3D1 ARHGAP1
AP3D1 IRF3
AP3D1 HK1
AP3D1 PDXK
AP3D1 RBM42
AP3D1 C1R
AP3D1 DGKZ
AP3D1 TRIM26
AP3D1 DOCK2
AP3D1 ATXN2L
AP3D1 CEBPD
AP3D1 GUSB
SQSTM1 TNIP1
SQSTM1 VDAC1
SQSTM1 ATP6V1B2
SQSTM1 MMP9
SQSTM1 LGALS3
SQSTM1 ARHGAP4
SQSTM1 NR1H3
SQSTM1 CYP27A1
SQSTM1 IER2
SQSTM1 ACP2
SQSTM1 LOC100131311
SQSTM1 CLTC
SQSTM1 RPS27
SQSTM1 ATP6AP1
SQSTM1 TCF3
SQSTM1 TALDO1
SQSTM1 JUNB
SQSTM1 P4HB
SQSTM1 PPP2R4
POLB RBM34
POLB RANBP2
CUL3 ZNF638
CUL3 XPO1
CUL3 UFD1L
CUL3 NUP205
CUL3 METAP1
CUL3 KIAA0174
CUL3 LOC100131311
CUL3 CLTC
CUL3 SSB
CUL3 ELF1
CUL3 SFRS4
ATP6V1B2 ACP2
ATP6V1B2 LGALS3BP
ATP6V1B2 MMP9
ATP6V1B2 SOD2
ATP6V1B2 C1S
ATP6V1B2 TALDO1
ATP6V1B2 PRKACA
ATP6V1B2 CST3
ATP6V1B2 MGAT1
ATP6V1B2 TNFAIP3
NFE2L1 BCL3
NFE2L1 BSG
NFE2L1 C16orf35
GLA FOXO1
GLA PSME2
GLA MMP9
GLA LGALS3
GLA PCBP1
GLA NR1H3
GLA LIMK1
GLA GRB2
GLA ATP1B3
GLA MYO5A
GLA GSK3B
GLA ACTA2
GLA HK1
GLA PDXK
GLA MT1A
GLA DOCK2
GLA BCL2A1
GLA CKAP4
GLA PPP2R4
GLA C2
PRKDC PMS2L5
PRKDC NONO
PRKDC ACLY
ATP6V0B CD48
ATP6V0B RHEB
ATP6V0B DAD1
ATP6V0B SLC25A4
ATP6V0B UQCRC2
ATP6V0B RPL36AL
ATP6V0B SSR2
ATP6V0B GUK1
GNL2 EED
GNL2 METAP1
GNL2 HSPE1
GNL2 SSB
DGKD GGA3
DGKD DGKA
DGKD MBOAT7
IRF3 SNRNP70
IRF3 HARS
IRF3 PPP3CA
IRF3 UCP2
IRF3 HK1
IRF3 AP2S1
IRF3 ATXN2L
IRF3 RBM42
CNN3 ZFP36L2
CNN3 IFITM2
EFEMP2 HADHA
EFEMP2 STIP1
EFEMP2 PABPC4
EFEMP2 BSG
EFEMP2 CDC20
EFEMP2 CLTC
EFEMP2 SUPT5H
EFEMP2 PARK7
EFEMP2 COX8A
EFEMP2 ARHGDIB
EFEMP2 ECH1
EFEMP2 CALM3
EFEMP2 FAS
EFEMP2 ACTB
EFEMP2 ATXN2L
EFEMP2 IK
EFEMP2 CAPN1
SNRPD3 NONO
SNRPD3 MAPRE1
SNRPD3 XRCC5
SNRPD3 IRAK1
SNRPD3 PSMC1
SNRPD3 KARS
SNRPD3 FDPS
SNRPD3 LOC100131892
SNRPD3 ATP5G2
SNRPD3 SLC7A5
SNRPD3 SUMO1
SNRPD3 MCM3
AKR1A1 HCCS
AKR1A1 BCL7B
AKR1A1 SARS
AKR1A1 ARHGAP25
AKR1A1 ISG20
AKR1A1 GTF2A2
AKR1A1 VAV1
AKR1A1 RAC2
AKR1A1 AP2M1
AKR1A1 ATP5G2
RAB2A CASP3
BLK RPL13
GSK3B TCOF1
GSK3B HIST1H4C
GSK3B NARS
GSK3B PPP3CA
GSK3B CKAP4
GSK3B TEP1
GSK3B GGA3
GSK3B HK1
GSK3B RBM42
GSK3B CEBPD
GSK3B MUM1
GSK3B ATXN2L
BMS1 AARS
BMS1 MFSD10
BMS1 XRCC6
BMS1 VDAC1
BMS1 BST2
BMS1 UQCRC1
BMS1 C1R
BMS1 SLC20A1
BMS1 LOC100131311
BMS1 RAE1
BMS1 FKBP2
BMS1 PPP1R7
BMS1 LYL1
BMS1 RBM42
BMS1 BRD3
BMS1 PABPC1
BMS1 EWSR1
BMS1 MYL6B
BMS1 SSB
BMS1 BOP1
GOT2 NARS
GOT2 IRF4
IFNGR2 SFRS4
IFNGR2 CD81
IFNGR2 GLB1
IFNGR2 CASP3
IFNGR2 DECR1
IFNGR2 MYD88
IFNGR2 HLA-DQB1
IFNGR2 KYNU
IFNGR2 PARK7
IFNGR2 ILF3
IFNGR2 CYBA
IFNGR2 DDOST
IFNGR2 MAN2A1
IFNGR2 ABL1
IFNGR2 ECH1
IFNGR2 ATP5G2
IFNGR2 OXA1L
ACTB PABPC1
ACTB BRD2
ACTB HK1
ACTB CFDP1
ARHGAP1 RBM34
ARHGAP1 ACTA2
ARHGAP1 MMP9
ARHGAP1 HCFC1
ARHGAP1 ARHGAP25
ARHGAP1 MBOAT7
ARHGAP1 FYN
ARHGAP1 PPP1R11
ARHGAP1 FRMPD4
ARHGAP1 CAPN1
ARHGAP1 GANAB
ARHGAP1 FSCN1
ARHGAP1 P4HB
ARHGAP1 CNN2
ARHGAP1 RPL13
ARHGAP1 CHERP
ARHGAP1 GUSB
ARHGAP1 TYK2
TLN2 ZBTB17
TLN2 ADAR
TLN2 SPG7
TLN2 CTSA
TLN2 TXN2
TLN2 ABL1
RPL23 RPL29
RPL23 RPS6
RPL23 RPL10A
NAE1 RAB1A
NAE1 ATP5G2
NAE1 SUMO1
NAE1 VAV1
NAE1 PRDX3
CSNK1E TXNRD1
CSNK1E HSP90AA1
CSNK1E FUS
SRI CFB
SRI UBE2A
SRI XBP1
SRI MAPRE1
SRI IFI30
SRI GLB1
SRI RHEB
SRI IRAK1
SRI NFKB1
SRI FDPS
SRI MTHFD2
SRI KDELR2
IDH3G NUP62
IDH3G COL4A2
IDH3G HARS
IDH3G HNRNPU
IDH3G RAD23A
IDH3G DGKZ
IDH3G GANAB
IDH3G ADRM1
IDH3G MGAT1
LAG3 DGKZ
LAG3 ADRM1
LAG3 CCR5
LAG3 RAD23A
LAG3 GZMH
LAG3 C2
SRP19 EBP
SRP19 U2AF1
SRP19 PSMC1
CDC37 ANXA5
CDC37 STIP1
CDC37 NUP188
CDC37 CTSA
CDC37 NUP62
CDC37 TPM4
CDC37 CTSH
CDC37 RAD23A
CDC37 AP2M1
CDC37 EIF4A1
CDC37 ELMO1
CDC37 PRMT1
CDC37 LMAN2
HSD17B4 MAPRE1
HSD17B4 PLEK
HSD17B4 SON
HSD17B4 CD81
HSD17B4 ARCN1
HSD17B4 ECH1
HSD17B4 ACLY
HSD17B4 TCP1
CFD APOC1
CFD EBNA1BP2
CFD BST2
PSMB4 DCI
PSMB4 MAPRE1
PSMB4 UFD1L
PSMB4 DAD1
PSMB4 SSR2
PSMB4 ATP5J
PSMB4 COX6A1
PSMB4 PSMB9
PSMB4 SRP14
PSMB4 GUK1
PSMB4 GTF2A2
ATXN2L MKI67
ATXN2L BRD2
ATXN2L GGA3
ATXN2L TCOF1
ATXN2L LIMK2
ATXN2L TCF3
ATXN2L BCL3
ATXN2L ZNF638
ATXN2L DGKZ
ATXN2L IRF4
ATXN2L DOCK2
ATXN2L CEBPD
ATXN2L HNRNPK
ATXN2L MUM1
ATXN2L FKBP2
ATXN2L CHERP
PHB2 EIF3E
PHB2 CBFB
PHB2 ETF1
DAP3 SSR2
DAP3 GTF2A2
PABPC4 LAPTM5
PABPC4 NONO
PABPC4 TP53
PABPC4 EZR
PABPC4 XRCC6
PABPC4 EIF3F
PABPC4 TKT
PABPC4 NUP205
PABPC4 SLC7A5
PABPC4 DDX39
LPGAT1 TAF7
LPGAT1 SPCS2
LPGAT1 TSN
LPGAT1 ITGA6
LPGAT1 DECR1
LPGAT1 KIAA0174
HIST1H4C RPS27
HIST1H4C CHD4
HIST1H4C AKT2
HIST1H4C MPST
HIST1H4C CST3
HIST1H4C RAE1
C3 C1R
C3 FGFR1
C3 PCOLCE
C3 STAT5A
C3 ZFP36L2
CTSA ARHGAP4
CTSA SUPT5H
CTSA SPG7
CTSA MAN2B1
CTSA EIF4A1
CTSA GANAB
CTSA BRPF1
CTSA PPP2R4
MEST ATP5J
ATP5J SNRPE
ATP5J COX6A1
ATP5J PARK7
ATP5J XRCC5
ATP5J TUBA1A
ATP5J H2AFZ
ATP5J HSP90AA1
ATP5J ETF1
ATP5J HDAC2
ATP5J CAPZA1
ATP5J MAPRE1
ATP5J UQCRC1
ATP5J RARS
ATP5J ARL4D
ATP5J CDC20
ATP5J GGH
ATP5J HTATSF1
ATP5J HLA-DPB1
ATP5J NUTF2
ATP5J SPCS2
ATP5J U2AF1
ATP5J SLC25A4
ATP5J PSMA6
ATP5J UFD1L
ATP5J SNAPC1
ATP5J CCT8
ME2 PTGES3
RELA C1R
RELA TUBA1A
RELA CAST
RELA MYO5A
RELA MBOAT7
RELA RAE1
DMC1 C9
RPS19 RPL12
C1QBP RARS
CORO1B CAPZA1
CORO1B UQCRH
GPI CALR
GPI IRF4
GPI TFRC
GPI NONO
GPI GLB1
GPI ANXA11
GPI PKM2
PCBP2 SSR1
PCBP2 SGK1
PCBP2 RPA1
PCBP2 SARS
PCBP2 HDAC1
PCBP2 PTGES3
PCBP2 VAV1
PCBP2 ARHGDIB
PCBP2 PABPC1
PCBP2 DDX5
PCBP2 PRKAR1A
PCBP2 SDHC
P4HB CKB
P4HB TUBA1A
P4HB LGALS3BP
P4HB TNIP1
P4HB EIF4A2
P4HB RAB13
P4HB RAB1A
P4HB FCGRT
P4HB CLTC
P4HB MAN2B1
P4HB RAC2
P4HB HNRNPK
P4HB AP2M1
P4HB DDOST
P4HB JUNB
P4HB NARS
P4HB ANP32A
P4HB IK
CBFB PLEK
CBFB LARP4B
CBFB DDX5
CBFB AHR
CBFB DARS
CBFB BTG2
CBFB SRP72
CBFB GTF2A2
CBFB TPM4
CBFB LYL1
CBFB CAST
CBFB MAN2A1
CBFB BIRC3
CBFB ELF1
CBFB MOBKL1B
CBFB LOC100131892
CBFB XPO1
CBFB NUP205
CBFB SUMO1
CBFB DYNLT1
DDX39 XRCC6
DDX39 EFR3A
DDX39 METAP1
DDX39 NONO
PFN2 TAF7
NUBP1 CAPZA1
NUBP1 SSB
MUM1 CBLB
MUM1 BRD2
MUM1 HLA-F
MUM1 CTBS
MUM1 RBM6
MUM1 FYN
MUM1 LOC100131311
MUM1 CFDP1
MUM1 BRD3
MUM1 RBM42
LCK EPS15
LCK WAPAL
LCK MMP9
LCK CD27
LCK CST3
LCK CYTH1
LCK ITK
LCK IL32
PPP2R4 CCND1
PPP2R4 NUP188
PPP2R4 PPP1R11
PPP2R4 RAD23A
PPP2R4 HNRNPK
PPP2R4 DGKZ
HIST1H2BE GLO1
HIST1H2BE GTF2A2
FXR2 REG3A
FXR2 CFB
FXR2 GATA1
FXR2 ANXA5
FXR2 POLR3D
FXR2 CLTC
FXR2 FOXO4
FXR2 GNL1
TNFSF10 CXCL9
TNFSF10 SERPING1
TNFSF10 BST2
TNFSF10 ZFP36L2
TNFSF10 SATB1
TNFSF10 IRF1
TNFSF10 LY6E
TNFSF10 CEBPD
TNFSF10 DYNLT1
TNFSF10 PMP22
TNFSF10 IL32
DDX5 CD27
DDX5 SSR1
DDX5 TAF7
DDX5 EIF4A2
DDX5 STARD3
DDX5 SARS
DDX5 RHOH
DDX5 RAC2
DDX5 SERINC3
DDX5 GOLGB1
DDX5 SUMO1
PKM2 KLRK1
PKM2 VDAC1
PKM2 UQCRC1
PKM2 CLTC
PKM2 CTSH
PKM2 ZNF91
PKM2 AP2M1
PKM2 LDHA
PKM2 TXNRD1
PKM2 SLC7A5
GOT1 RBM6
GOT1 VDAC1
GOT1 HNRNPK
GOT1 LOC100131311
GOT1 FOXO4
GNG10 PABPC1
GNG10 TUBA1A
GNG10 HNRNPK
GNG10 FEZ2
GNG10 CTNNB1
GNG10 PSMC1
GNG10 CAMLG
GNG10 LOC100131311
GNG10 CLTC
IFNGR1 RAB1A
IFNGR1 DDOST
IFNGR1 ENPP2
ANXA6 UQCRC2
NUP88 YWHAH
NUP88 DDX18
NUP88 SCAP
NUP88 CLTC
RPL36AL CD48
RPL36AL BIRC2
RPL36AL CALM2
RPL36AL HDAC1
RPL36AL DAD1
RPL36AL DDOST
RPL36AL EIF5
RPL36AL DCI
RPL36AL ATP5G2
RPL36AL LOC729602
RPL36AL C11orf58
GANAB FAM53B
GANAB TCOF1
GANAB WARS
GANAB IQGAP1
GANAB FUS
GANAB CHD4
GANAB NUP188
GANAB MBOAT7
GANAB COL16A1
GANAB LIMK2
RPL10A RPL8
RPL10A RPS6
RPL10A RPS7
RPL10A RPL12
PPIA TUFM
PPIA SNRPD2
PPIA CAPZA1
PPIA GNL1
PPIA HSPE1
PPIA ARHGDIB
PPIA CCT8
HTN1 CFB
HTN1 RPA2
HTN1 ARL4D
HTN1 REG3A
HTN1 CTDSP2
HTN1 SATB1
HTN1 ZRSR2
HTN1 FOXO4
HTN1 ARHGDIB
HTN1 SNRPD2
HTN1 FAS
HTN1 GNL1
XPO1 ARHGEF7
XPO1 RCOR1
XPO1 NONO
XPO1 PCBP1
XPO1 KIAA0226
XPO1 YWHAE
XPO1 MAPRE1
XPO1 UBL4A
XPO1 IRAK1
XPO1 LMO2
XPO1 UBE2A
XPO1 SPCS2
XPO1 TSN
XPO1 ECH1
XPO1 PSME1
XPO1 LRMP
XPO1 MOBKL1B
XPO1 EPS15
XPO1 EFR3A
XPO1 PNOC
XPO1 ETF1
PRKCB MAPRE2
PRKCB R3HDM1
PRKCB GGA3
PRKCB RPA2
PRKCB KIAA0174
PRKCB UCP2
PRKCB CD27
PRKCB TOMM20
METAP1 WAPAL
METAP1 PSMC1
METAP1 LOC100131311
METAP1 RAE1
METAP1 BARD1
METAP1 KIAA0174
METAP1 CD38
METAP1 GRSF1
ADA ARPC2
ADA CENPA
FKBP2 TUBA1A
FKBP2 ARHGDIB
FKBP2 CHD4
FKBP2 MPST
FKBP2 AP2S1
FKBP2 ABI2
FKBP2 LYL1
FKBP2 HNRNPK
FKBP2 ECH1
FKBP2 MYL6B
FKBP2 CHERP
TGFBI ACTA2
TGFBI PCOLCE
TGFBI PRNP
TGFBI C2
TGFBI CKAP4
GUK1 COX6A1
GUK1 CD38
GUK1 COMMD1
TCOF1 LY6E
RBM34 DPYSL3
RBM34 RANBP2
RBM34 ADRM1
RBM34 TLR1
RBM34 DNM1L
RBM34 PTGR1
RBM34 ARPC4
RBM34 ZNF280A
WAPAL PHF15
WAPAL NAP1L1
WAPAL NOLC1
WAPAL LOC100131311
WAPAL USP6NL
WAPAL EED
WAPAL EPS15
WAPAL AIM1
WAPAL BAT1
WAPAL DOCK2
WAPAL IL32
WAPAL PAFAH1B1
ATP1B1 RAE1
HCCS EIF5
HCCS MANF
HCCS PGK1
SART3 PHF15
SART3 MTA1
SART3 BRPF1
SART3 LARP4B
SART3 EXOSC7
SART3 RAD23A
SART3 HK1
SART3 BAT1
SART3 FUS
RPL4 PTMA
MYO5A NR1H3
MYO5A TUBA1A
MYO5A VDAC1
MYO5A MBOAT7
SFRS3 PSMD14
SFRS3 POLR2K
SFRS3 TMED10
SFRS3 PTGES3
SFRS3 TLR1
SFRS3 HDAC1
SFRS3 PRKAR1A
SFRS3 RPA1
SFRS3 ARF6
ARD1A VBP1
ARD1A RBM3
ARD1A LOC91316
ARD1A GTF2A2
RPS3 RPL18A
RPS3 RPS10
FILIP1L LAPTM5
FILIP1L R3HDM1
FILIP1L PMP22
FILIP1L GSN
TPM4 BRD2
TPM4 LAPTM5
TPM4 ARCN1
TPM4 ANXA5
TPM4 BIRC2
TPM4 MAPRE1
TPM4 M6PR
TPM4 VAV1
TPM4 GOLGB1
TPM4 AP2M1
TPM4 SERINC3
TPM4 ABL1
TPM4 JUNB
TPM4 IDH1
TPM4 SUMO1
TPM4 LOC729602
TPM4 DYNLT1
TPM4 SSB
COX5B COX6A1
COX5B PSMB9
COX5B COX6B1
COX5B PSMA6
USP10 ACLY
USP10 CHD4
USP10 PUM1
STAT5A KIAA0247
STAT5A UCP2
STAT5A MMP9
STAT5A NR1H3
STAT5A LOC100131311
STAT5A CD7
STAT5A HSF1
STAT5A KLF6
STAT5A BCL3
PRMT5 KARS
PRMT5 PRMT1
PRMT5 ANXA5
PRMT5 SSR1
PRMT5 IK
SLC25A6 VDAC1
SLC25A6 CFB
SLC25A6 RPL12
SLC25A6 BCAP31
SLC25A6 RPS27
SLC25A6 TCF3
SLC25A6 AP2M1
SLC25A6 LAMB2
SLC25A6 IGL@
SLC25A6 BTN2A1
TXN LILRB4
TXN LGALS3
TXN PSMA6
SDHC ILF3
SDHC POLR2K
SDHC PTGES3
SDHC ACP1
SDHC ARHGDIB
GATA1 CRYAA
GATA1 EFNA3
GATA1 HLA-DPB1
COX6A1 POLR2K
COX6A1 PSMB9
COX6A1 MANF
COX6A1 DPM1
COX6A1 GTF2A2
COX6A1 DAD1
COX6A1 VBP1
COX6A1 COX8A
COX6A1 PSMA6
COX6A1 SUMO1
COX6A1 SSR2
COX6A1 LMAN2
COL5A2 COL3A1
COL5A2 PLOD2
COL5A2 COL15A1
COL5A2 THBS2
ZYX SLC7A5
ZYX LCP2
ZYX SIRPA
ZYX ZFP36
ZYX LGALS3BP
ZYX LOC729602
ZYX ANXA5
ZYX PTGDS
ZYX SERPING1
ZYX ZFP36L2
ZYX IL2RG
RPN2 ADAR
RPN2 BSG
RPN2 HNRNPU
RPN2 TNIP1
RPN2 NARS
RPN2 ACLY
RPN2 BCAP31
ARHGAP4 SUPT5H
ARHGAP4 HARS
POLR2F CALR
POLR2F SNRPF
POLR2F ZNF131
POLR2F ARL4D
RPA1 EIF4A1
RPA1 PTGES3
RPA1 SYK
RPA1 ANP32A
BCAP31 PPP1R7
BCAP31 ATP6AP1
BCAP31 MAPRE1
BCAP31 SF3B2
BCAP31 CCND1
BCAP31 PDXK
BCAP31 CLTC
SAT1 MPP1
SAT1 CEBPD
SAT1 CAST
SAT1 PSME1
SAT1 PSMB9
SAT1 TEP1
SAT1 DTYMK
ISCU TMED10
ISCU BMI1
ISCU SSR2
LMO2 UQCRC2
LMO2 IER2
LMO2 PSMA6
AKT2 BRD3
PFKP TUFM
PFKP XRCC6
PFKP ADRM1
PFKP HK1
PFKP ANXA11
PFKP EMG1
TYK2 SUPT5H
TYK2 BCL3
TYK2 HCFC1
TYK2 SFRS4
CAD IRF4
CAD HARS
CAD ACP2
CAD ADRM1
CAD VDAC1
IRF2 BAT1
IRF2 PCBP1
IRF2 CHERP
IRF2 IQGAP1
EWSR1 HNRNPU
EWSR1 NAP1L1
EWSR1 ADAR
EWSR1 RABGGTB
EWSR1 SON
EWSR1 NONO
EWSR1 KARS
CNN2 MTA1
CNN2 BSG
CNN2 HARS
CNN2 DGKZ
CNN2 SF3B2
CNN2 ELMO1
CNN2 ARHGAP25
HLA-DMA LDHA
HLA-DMA SPCS2
HLA-DMA IKZF1
HLA-DMA SUMO1
HLA-DMA ISG20
HLA-DMA HLA-DQB1
HLA-DMA YWHAB
TCP1 PSMD14
TCP1 UQCRC2
TCP1 COMMD1
TCP1 PSMB8
TCP1 IQGAP1
TCP1 ILF2
GNL1 MT1X
GNL1 NARS
GNL1 FOXO4
GNL1 TEP1
PAFAH1B1 MORC3
PAFAH1B1 TMED10
PAFAH1B1 BRD2
PAFAH1B1 RRAGA
PAFAH1B1 HLA-DPB1
PAFAH1B1 BMI1
PAFAH1B1 ATP5G2
PAFAH1B1 CR2
PAFAH1B1 FAS
PAFAH1B1 TAX1BP1
PAFAH1B1 SURF1
FAM53B PHF15
FAM53B ARHGAP25
FAM53B LAPTM5
FAM53B STIP1
FAM53B OAS1
FAM53B TATDN2
DNMT1 SFRS4
DNMT1 HCFC1
LAPTM5 R3HDM1
LAPTM5 AIM1
LAPTM5 GGA3
LAPTM5 LARP4B
LAPTM5 BST2
LAPTM5 CASP3
LAPTM5 ZRSR2
LAPTM5 SPCS2
LAPTM5 ECH1
LAPTM5 PSME1
LAPTM5 AP2M1
LAPTM5 CYTH1
LAPTM5 BRD3
LAPTM5 MAPRE2
LAPTM5 DOCK2
LAPTM5 OAS1
SERPING1 LGALS3BP
SERPING1 WARS
SERPING1 CD7
SERPING1 MAN2B1
SERPING1 CST3
SERPING1 MT1P2
SERPING1 BCL3
SERPING1 PLD3
SERPING1 CD14
SERPING1 C1QB
SERPING1 C2
AHR NUP205
AHR RBM39
AHR TANK
AHR SPCS2
RPS10 RPS3A
RPS10 RPL11
FARSA ECH1
FARSA PRMT1
FARSA BCL3
FARSA RBM42
MPST NAP1L1
MPST PABPC1
MPST ATP5D
MPST SUPT5H
MPST TNIP1
MPST TATDN2
MPST SCAP
MPST UCP2
GNB2L1 RPL12
GNB2L1 PTMA
ZNF131 NAP1L1
ZNF131 EED
ZNF131 SPCS2
ZNF131 TSN
ZNF131 RPA2
DECR1 TMED10
DECR1 LOC100131311
DECR1 SNRPF
DECR1 KIAA0174
DECR1 BIRC3
DECR1 OXA1L
DECR1 SSR2
IRAK1 SPCS2
IRAK1 TMED10
IRAK1 NONO
IRAK1 ARCN1
IRAK1 AP2M1
IRAK1 LMAN2
IRAK1 UQCRH
CLTC SUMO1
CLTC CD83
CLTC CASP3
CLTC TNIP1
CLTC MYD88
CLTC MAPRE1
CLTC RARS
CLTC PSMC1
CLTC UQCRH
CLTC PARK7
CLTC XRCC6
CLTC SPCS2
CLTC COX8A
CLTC COX17
CLTC CTNNB1
CLTC PSME1
CLTC AP2M1
CLTC RHOG
CLTC UFD1L
CLTC ARPC2
CLTC YWHAH
CLTC ATR
CLTC NARS
GINS1 RARS
GINS1 KIF2C
GINS1 DTYMK
GINS1 NARS
GINS1 CENPA
GINS1 KIF11
GINS1 PARK7
ZNF148 ARPC4
NUTF2 HSPE1
NUTF2 BAT1
NUTF2 SRP14
NUTF2 PSMA6
FCGRT TMED10
FCGRT CD14
FCGRT ARHGDIB
FCGRT GZMH
FCGRT MBOAT7
FCGRT CYBA
FCGRT ANXA5
FCGRT ATP5G2
FCGRT CEBPD
FCGRT C1QB
FCGRT CST3
FCGRT RPL11
PLOD2 TMED10
PLOD2 NNMT
PLOD2 COL15A1
LIMS1 EPS15
LIMS1 EIF4A2
FXYD2 FOXO4
KLF6 FGFR1
KLF6 IKZF1
KLF6 KIAA0247
KLF6 ZFP36
KLF6 IER2
KLF6 C16orf35
KLF6 FAM190B
KLF6 C1R
KLF6 ZNF638
KLF6 DGKZ
KLF6 BRPF1
KLF6 LOC100131311
GPR125 PPFIA1
FANCA PSMD14
FANCA RPL29
IGL@ RPA2
IGL@ DTYMK
IGL@ LOC91316
IGL@ RPS27
IGL@ SPCS2
IGL@ PSMB8
IGL@ CD47
IGL@ ITGA6
GOLGB1 BAT1
BCL3 HSF1
BCL3 SIRPA
BCL3 TUBA1A
BCL3 C1R
BCL3 NR1H3
BCL3 BSG
BCL3 CHD4
BCL3 PCOLCE
BCL3 TNFAIP2
BCL3 ATP6AP1
BCL3 ZNF638
BCL3 GSN
BCL3 JUNB
IDH1 TMED10
IDH1 RAD23A
IDH1 HDAC1
IDH1 ARF6
IDH1 TNFAIP3
IDH1 CTDSP2
OXA1L TUFM
OXA1L RARS
OXA1L MLH1
OXA1L MGAT1
OXA1L PSMC1
OXA1L AIMP1
OXA1L YWHAB
CALM3 TAF7
CALM3 ADSS
CALM3 PTMA
CALM3 AIM1
CALM3 TAF10
CALM3 RRAGA
CALM3 GLB1
CALM3 ISG20
CALM3 CD27
C2 SIRPA
C2 LGALS3BP
C2 FYN
C2 WARS
C2 NKG7
C2 HSPA1A
C2 ATP6AP1
C2 TCF3
C2 MT1P2
C2 NINJ1
C2 CEBPD
C2 MGAT1
C2 C1QB
PMP22 LGALS3BP
PMP22 PCOLCE
PMP22 GSN
WNT2B PTMA
WNT2B CAPZA1
WNT2B SF3B2
WNT2B ELF1
WNT2B EBNA1BP2
PTPN6 NR1H3
PTPN6 IER2
PTPN6 ADRM1
PTPN6 MAN2B1
PTPN6 MMP9
PTPN6 RAE1
RBM3 EPS15
RBM3 ODC1
RBM3 VAMP7
RBM3 CD180
PCBP1 SON
PCBP1 MAPRE1
PCBP1 RABGGTB
PCBP1 PSME1
PCBP1 MGAT1
PCBP1 TOMM20
PRKACB CD3D
ALOX5 TSN
ALOX5 SON
ALOX5 SHC1
REG3A FAS
REG3A ARL4D
CYP27A1 CAPG
CYP27A1 MMP9
MEF2A HLF
MEF2A PSEN1
MEF2A PPFIA1
ZNF146 MORC3
ZNF146 SON
ZNF146 CD81
ZNF146 HSP90AA1
ZNF146 SF3B2
ZNF146 CTDSP2
ZNF146 BSG
ZNF146 RABGGTB
ZNF146 NIPA2
ZNF146 TSN
ZNF146 EPS15
ZNF146 EIF4A3
ZNF146 TANK
ZNF146 DYNLT1
ETV5 MAN2B1
ETV5 MT1P2
ETV5 HK1
SNRNP70 PPP3CA
SNRNP70 FOXO1
SNRNP70 TRIM26
SNRNP70 HNRNPU
SNRNP70 GGA3
PSAP IFI16
PSAP CD81
PSAP SHC1
APP PCOLCE
FYN CD3E
FYN FYB
FYN TNFAIP2
FYN AIM1
FYN PTGDS
HNRNPK BRD2
HNRNPK FEZ2
HNRNPK PUM1
HNRNPK TNIP1
HNRNPK ANXA5
HNRNPK EMG1
HNRNPK YWHAE
HNRNPK TATDN2
HNRNPK E2F5
HNRNPK SFRS7
HNRNPK ANXA11
HNRNPK DDX18
HNRNPK CTNNB1
HNRNPK KIAA0174
HNRNPK BAT1
HNRNPK MSH6
HNRNPK SUMO1
HNRNPK LRBA
HNRNPK BTG3
HNRNPK MLH1
HNRNPK RBM42
HNRNPK UBXN4
AP2M1 KIAA0226
AP2M1 TNIP1
AP2M1 ATP6AP1
AP2M1 MANF
AP2M1 MAPRE1
AP2M1 BSG
AP2M1 HTATSF1
AP2M1 GTF2E1
AP2M1 PSME1
AIMP2 AARS
AIMP2 ELMO1
AIMP2 ATP1B3
AIMP2 ECH1
AIMP2 MCM3
AIMP2 CDK4
LOC90925 TAF7
LOC90925 SPCS2
CD47 DAD1
CD47 CYBA
CD47 RARS
CD47 CALM2
CD47 HLA-DPB1
CD47 YWHAB
CD47 RGS1
TAX1BP3 PHC2
C11orf58 ANXA5
C11orf58 AIMP1
C11orf58 BIRC2
C11orf58 NDUFA4L2
C11orf58 SNRPC
C11orf58 MAPRE1
C11orf58 SDHB
C11orf58 SRP72
C11orf58 TMED9
C11orf58 PSMB8
C11orf58 ELF1
C11orf58 UQCRC2
C11orf58 GMFB
DYNLT1 TNIP1
DYNLT1 SLC20A1
DYNLT1 PSMC1
DYNLT1 PARK7
DYNLT1 CAMLG
DYNLT1 RGS1
DYNLT1 TMSB10
DYNLT1 CST3
DYNLT1 CEBPD
RBM42 HCK
RBM42 SUPT5H
RBM42 ZBTB17
RBM42 MPP1
RBM42 ATP5D
RBM42 LY6E
RBM42 NOLC1
RBM42 BSG
RBM42 CHD4
RBM42 ACLY
RBM42 MAP3K4
RBM42 RBM6
RBM42 PEBP1
RBM42 XRCC6
RBM42 U2AF1
RBM42 RAD23A
RBM42 RPS26
RBM42 ADRM1
RBM42 H2AFX
PCDHGB7 ZNF280A
PCDHGB7 RGN
PHF15 IQGAP1
PHF15 SLC7A5
PHF15 R3HDM1
PHF15 GGA3
PHF15 CYTH1
PHF15 TP53
CKB EED
CKB HSF1
CKB COX6B1
CKB VDAC1
CKB ETF1
CKB BST2
CD38 PSME2
CD38 MCM2
CD38 XRCC6
CD38 CTNNB1
CD38 TOMM20
EIF2S2 PSMD14
EIF2S2 POLR2K
EIF2S2 MAPRE1
EIF2S2 RARS
EIF2S2 CCNA2
EIF2S2 GTF2A2
EIF2S2 M6PR
EIF2S2 SARS
RCOR1 EPS15
ATR HSP90AA1
ATR AARS
ATR SFRS4
ATR EIF3F
ATR TAF10
ATR KIAA0174
ATR TOMM20
ATR LOC100131311
ATR KIF2C
FGL2 CD3D
VDAC1 HSF1
VDAC1 MPP1
VDAC1 DTYMK
VDAC1 IQGAP1
VDAC1 ATP1B3
VDAC1 PSMC1
VDAC1 MCM2
VDAC1 KARS
VDAC1 RAD23A
VDAC1 COX7C
VDAC1 YWHAH
VDAC1 POLD2
CRYAA TEP1
LILRB4 PLD3
LILRB4 JUNB
LILRB4 WARS
HTATSF1 XRCC6
HTATSF1 EFR3A
HTATSF1 TRIM26
HTATSF1 U2AF1
HTATSF1 COX6B1
HLA-DQB1 GLIPR1
HLA-DQB1 ARL4D
HLA-DQB1 HLA-DPB1
HLA-DQB1 ZFP36L2
HLA-DQB1 HDAC2
HLA-DQB1 DTYMK
HLA-DQB1 DPM1
HLA-DQB1 RAB1A
HLA-DQB1 IFI30
HLA-DQB1 FOXO4
HLA-DQB1 IGHM
HLA-DQB1 VAV1
HLA-DQB1 GATM
HLA-DQB1 RGS1
HLA-DQB1 IFI16
HLA-DQB1 ASAH1
HLA-DQB1 FAS
KIF11 CENPA
KIF11 MCM3
CAPN1 UQCRC1
CAPN1 FRMPD4
CAPN1 HNRNPU
CAPN1 ECH1
CAPN1 MOBKL1B
CAPN1 ELMO1
CAPN1 FAS
CAPN1 SNAPC1
LY6E IFI16
LY6E STIP1
LY6E LAMB2
LY6E IK
HLF IFNA1
PPP1R7 SUMO3
PPP1R7 COX6B1
PPP1R7 SURF1
CR2 SON
SUMO1 BRD2
SUMO1 POLR2K
SUMO1 PUM1
SUMO1 HSP90AA1
SUMO1 TTC35
SUMO1 BAG1
SUMO1 DPM1
SUMO1 TAF7
SUMO1 TRA2A
SUMO1 HMGB2
SUMO1 MPHOSPH6
SUMO1 CEBPZ
SUMO1 ARL1
SUMO1 E2F5
SUMO1 PARK7
SUMO1 VAV1
SUMO1 SPCS2
SUMO1 SNRPF
SUMO1 RGS1
SUMO1 DDX18
SUMO1 TFAM
SUMO1 CAMLG
SUMO1 ILF3
SUMO1 SSB
SUMO1 SNRNP27
SUMO1 COX7C
SUMO1 RAP1A
SUMO1 NARS
SUMO1 EIF3E
SUMO1 LOC1720
SUMO1 PPP3CB
NR6A1 TYRP1
NR6A1 IFNA1
MLH1 YWHAE
MLH1 CALR
MLH1 TSN
MLH1 TALDO1
MLH1 TRIM26
MLH1 RRP1B
MLH1 PPP3CB
UBXN4 EED
UBXN4 PARK7
UBXN4 NIPA2
UBXN4 NNMT
UBXN4 DARS
UBXN4 SLC20A1
UBXN4 MGAT1
UBXN4 BIRC2
SLC7A5 TMED10
SLC7A5 FUS
SLC7A5 R3HDM1
SLC7A5 SPCS2
SLC7A5 ABL1
SLC7A5 YWHAB
SLC7A5 PRMT1
SLC7A5 NARS
FEZ2 TMED10
FEZ2 TATDN2
FEZ2 GTF2E1
FEZ2 EMG1
SNRPG TXNRD1
SNRPG SNRPF
SNRPG PSMC1
SNRPG PSMA6
IKZF1 EIF4B
IKZF1 SYK
IKZF1 OAS1
IKZF1 IQGAP1
IKZF1 CTDSP2
IKZF1 ZRSR2
IKZF1 TCF3
IKZF1 ECH1
IKZF1 LOC729602
IKZF1 RPL13
CD72 HADHA
CD72 ATP5G2
CD72 ATP1B3
CD72 SPCS2
HLA-DRB1 CYBA
HLA-DRB1 RPL18A
LGALS3 HSP90AA1
LGALS3 JUNB
LGALS3 MT1A
COX6B1 RPS26
COX6B1 PSMB9
COX6B1 PSME2
COX6B1 DTYMK
COX6B1 PSMC1
COX6B1 XRCC6
COX6B1 SNRPF
COX6B1 QARS
COX6B1 PTGDS
COX6B1 EMG1
COX6B1 COX7C
COX6B1 GRSF1
COX6B1 TMSB10
COX6B1 COX8A
ARL4D CTSH
ARL4D TSN
ARL4D CENPA
ARL4D NEK2
ARL4D FAS
ARL4D RPA3
ARL4D UQCRC2
NDUFA4L2 TXNRD1
NDUFA4L2 RARS
NDUFA4L2 UQCRH
NDUFA4L2 ILF2
NDUFA4L2 CDK4
ABCG1 SSB
ABCG1 PCOLCE
BCL7B SLC25A3
BCL7B CDK4
CTDSP2 TCF3
CTDSP2 EIF3F
CTDSP2 TAF10
CTDSP2 ECH1
CTDSP2 EFR3A
CTDSP2 YWHAH
R3HDM1 PABPC1
R3HDM1 KPNB1
R3HDM1 SFRS4
R3HDM1 TCF3
R3HDM1 RRP1B
R3HDM1 HNRNPU
R3HDM1 GGA3
R3HDM1 PSMC1
CREB1 TYRP1
CREB1 IFNA1
SDHB PLEK
SARS LARP4B
SARS ANXA5
SARS SSR1
SARS GPS1
SARS NFKB1
SARS CD27
ARHGDIB RAB1A
ARHGDIB TMED10
ARHGDIB HDAC1
ARHGDIB GDI2
ARHGDIB PTMA
ARHGDIB CALM2
ARHGDIB ISG20
ARHGDIB CTSH
ARHGDIB PTGES3
ARHGDIB DDOST
ARHGDIB ARPC4
ARHGDIB TRA2A
ARHGDIB SGK1
G0S2 NR1H3
LIMK2 NR1H3
LIMK2 U2AF1
LIMK2 CD46
SLC29A1 CTSH
GLO1 NEK2
GLO1 MAPRE1
GLO1 RARS
GLO1 H2AFZ
GLO1 RANBP1
GLO1 CCT8
XRCC5 TUFM
XRCC5 MAPRE1
XRCC5 CALR
XRCC5 NIPA2
XRCC5 XBP1
SYK HNRNPF
SYK EIF4A2
SYK E2F5
SYK HDAC1
SYK RHOH
SYK BIRC3
SYK PABPC1
RHEB SUMO3
RHEB CD46
RHEB ADSS
RHEB TUBA1A
RHEB SSR2
GLRX ARL1
GLRX IFI30
GLRX GTF2A2
USP6NL ELF1
BUD31 EIF2S1
BUD31 CCND1
IRF1 SSX5
IRF1 MPP1
IRF1 CXCL9
IRF1 IGFBP4
IRF1 TNFAIP2
IRF1 GSN
EED UBE2A
EED YWHAE
EED NIPA2
EED IL2RG
EED ARL1
EED NONO
EED SPCS2
EED CAMLG
EED RRP1B
EED HSPE1
PPP1R11 TMED10
PPP1R11 TUBA1A
PPP1R11 CD81
PPP1R11 BST2
PPP1R11 BAT1
PPP1R11 BAT3
PPP1R11 MAPRE2
KIAA0174 BIRC3
KIAA0174 UQCRC1
KIAA0174 C16orf35
KIAA0174 CAMLG
KIAA0174 AIM1
KIAA0174 EPS15
KIAA0174 MKNK1
COX7C TFAM
COX7C SURF1
COX7C RAE1
COX7C PFDN5
COX7C LOC1720
TKT SNAPC1
RPL38 RPS27
RPL38 SNRPD2
RPL38 CYBA
RPL38 RPL12
MSH6 BRD2
MSH6 TRIM26
MSH6 PPP3CA
PMS2L5 KIAA0226
PMS2L5 TNIP1
PMS2L5 GTF2E1
LBR TMED10
TOMM20 ETF1
TOMM20 BTG2
TOMM20 TSN
TOMM20 EIF3F
TOMM20 EMG1
TOMM20 MOBKL1B
TOMM20 ILF3
TOMM20 SSR2
TOMM20 TAX1BP1
COL4A1 SPARC
ANP32A SGK1
ANP32A SSR1
CLEC2B CTSC
CLEC2B ATP5G2
CLEC2B ASAH1
CLEC2B DTYMK
CFLAR PSMC1
FABP5L7 MANF
FABP5L7 RARS
FABP5L7 HSPE1
IFITM2 CYBA
NKG7 C1QB
NKG7 GZMH
NKG7 TNFAIP2
NKG7 CCR5
CTSC RAB1A
CTSC ENPP2
CTSC LCP2
CTSC TM9SF2
CTSC IL32
MKNK1 TATDN2
CALM2 GATM
CALM2 PTMA
CALM2 RHOH
CALM2 RPL29
CALM2 UQCRC2
CALM2 POLR2K
CALM2 IK
CALM2 SNRNP27
COL15A1 MT1A
COL15A1 ADRM1
COL15A1 PCOLCE
COL15A1 COL3A1
COL15A1 THBS2
SRP14 SNRPF
SRP14 RARS
SRP14 PSMA6
ZRSR2 ZFP36
ZRSR2 IL2RG
ZRSR2 SHC1
ZRSR2 GGA3
ZRSR2 ZFP36L2
ZRSR2 BRD3
TNFAIP2 HCK
TNFAIP2 NR1H3
TNFAIP2 PPAP2B
TNFAIP2 LGALS3BP
TNFAIP2 MGAT1
TNFAIP2 C1S
TNFAIP2 CCR5
PTGES3 ENPP2
PTGES3 GDI2
PTGES3 TRA2A
PTGES3 SGK1
PTGES3 RHOH
PTGES3 ADSS
PTGES3 TMED9
PTGES3 PSMB8
PSMB8 SSR1
PSMB8 BIRC2
PSMB8 PSMB9
PSMB8 BST2
PSMB8 GTF2A2
PSMB8 CYBA
PSMB8 UQCRC2
PRKACA TUBA1A
PRKACA SHC1
PRKACA C1R
PRKACA ATP6AP1
PRKACA ABI2
PRKACA MAN2B1
PRKACA RAD23A
PRKACA HK1
PRKACA CHERP
YWHAH OAS1
YWHAH DTYMK
YWHAH IER2
YWHAH RAE1
TXN2 GPS1
TXN2 NONO
TXN2 RAC2
TXN2 LOC100131892
TXN2 UCP3
TXN2 BST2
TXN2 MANF
UQCRH SSR2
UQCRH RARS
UQCRH SPCS2
UQCRH SNRPF
UQCRH SMAD2
UQCRH NEK2
UQCRH HMGB2
ELF4 ATP6AP1
ELF4 RHOG
ELF4 PHC2
SHC1 RHOG
SHC1 CD81
SHC1 TNIP1
SHC1 SF3B2
SHC1 PRMT2
SHC1 PLEK
SHC1 IER2
SHC1 FOXO4
SHC1 HNRNPU
SHC1 C16orf35
SHC1 C1R
SHC1 HSP90AA1
SHC1 GUSB
AIMP1 PSMD14
AIMP1 MAPRE1
AIMP1 TSN
AIMP1 GTF2A2
AIMP1 UQCRC2
AIMP1 EIF3E
UCP2 BRD2
UCP2 SMC1A
UCP2 GGA3
UCP2 TATDN2
UCP2 RAE1
UCP2 ABI2
UCP2 MTA1
UCP2 CHERP
NOLC1 XRCC6
NOLC1 CHD4
NOLC1 PUM1
NOLC1 HNRNPU
NOLC1 ACLY
CD46 MORC3
CD46 SON
CD46 BIRC2
CD46 HLA-DPB1
CD46 BSG
CD46 CEBPZ
CD46 BIRC3
CD46 EPS15
CD46 LRBA
CD46 SSR2
SFRS4 HSF1
SFRS4 HADHA
SFRS4 ANXA5
SFRS4 SF3B2
SFRS4 FUS
SFRS4 HCFC1
SFRS4 NAP1L1
SFRS4 BAT1
SFRS4 EPS15
SFRS4 ILF3
SFRS4 GUSB
SFRS4 CHERP
TLR1 DPM1
TLR1 RANBP2
TLR1 FRMPD4
TLR1 MOBKL1B
PCCB ATP1B3
PCCB NARS
EBNA1BP2 PARK7
EBNA1BP2 TUFM
EBNA1BP2 TSN
EBNA1BP2 RARS
EBNA1BP2 HSPE1
EIF2S1 EIF4A1
EIF2S1 SPG7
EIF2S1 EBP
EIF2S1 THOP1
CYBA ATP6V0D1
CYBA MAPRE1
CYBA RAC2
CYBA PSME1
CYBA RGS1
CYBA RPL13
VBP1 MAPRE1
VBP1 NONO
VBP1 UBE2A
TFAM RPS27
TFAM TMED10
TFAM PSMC1
TFAM ZNHIT3
TNIP1 FGFR1
TNIP1 TUBA1A
TNIP1 NONO
TNIP1 SF3B2
TNIP1 BIRC2
TNIP1 SCAP
TNIP1 BIRC3
TNIP1 EZR
TNIP1 LOC100131311
TNIP1 NAP1L1
TNIP1 XRCC6
TNIP1 MMP12
TNIP1 HNRNPU
TNIP1 EIF3F
TNIP1 TALDO1
TNIP1 PSMC1
TNIP1 PSME1
TNIP1 HK1
TNIP1 AIM1
TNIP1 SUPT5H
TNIP1 CAST
TNIP1 EPS15
TNIP1 ADRM1
TNIP1 ACLY
TNIP1 TCF3
TNIP1 SURF1
TNIP1 CHERP
SNRPD2 HLA-DPB1
SNRPD2 HDAC2
SNRPD2 RPL12
SNRPD2 PARK7
SNRPD2 RPS6
SNRPD2 COX8A
MOBKL1B MAPRE1
MOBKL1B DARS
MOBKL1B GLB1
MOBKL1B CEBPZ
MOBKL1B SPCS2
MOBKL1B COMMD1
MOBKL1B ECH1
MOBKL1B SLC23A2
MOBKL1B EPS15
MOBKL1B ELMO1
MOBKL1B RAP1A
MOBKL1B FAS
MOBKL1B SURF1
MOBKL1B MAN2A1
MTHFD2 RARS
MTHFD2 CCNA2
MTHFD2 PSMC1
MTHFD2 GTF2A2
MTHFD2 TSN
MTHFD2 PRDX3
MTHFD2 LDHA
MTHFD2 TXNRD1
MTHFD2 TFRC
MTHFD2 BCL2A1
MTHFD2 CCT8
ADRM1 CCNE1
ADRM1 BST2
ADRM1 PSME2
ADRM1 ATP5D
ADRM1 HARS
ADRM1 THOP1
ADRM1 POLD2
ADRM1 DDT
ADRM1 BOP1
H2AFX MKI67
H2AFX MT1A
H2AFX IRF4
H2AFX EIF4A1
EDEM1 ELF1
EDEM1 E2F5
BRD2 CBLB
BRD2 FOXO1
BRD2 CD81
BRD2 CFB
BRD2 CD180
BRD2 PPP3CA
BRD2 EZR
BRD2 LOC100131311
BRD2 RAE1
BRD2 MAP3K4
BRD2 GGA3
BRD2 CTNNB1
BRD2 BAT1
BRD2 ZNF91
BRD2 PABPC1
BRD2 ZNF638
BRD2 MBOAT7
BRD2 KPNB1
BRD2 TRIM26
BRD2 CHERP
SIRPA LGALS1
SIRPA IQGAP1
SIRPA BSG
SIRPA JUNB
SIRPA CD14
SIRPA SSB
CCNE1 CCNF
CCNE1 PSME1
CD48 SSR2
GGA3 MAP3K4
GGA3 CYTH1
RAP1A UQCRC2
RAP1A SPCS2
RAP1A BIRC3
RAP1A GTF2A2
OAS1 CAST
OAS1 MT1P2
OAS1 CD7
OAS1 IL32
WARS HCK
WARS CXCL9
WARS CD7
WARS ATP6AP1
WARS MT1A
WARS PLD3
WARS C1QB
PSME2 CXCL9
PSME2 ETF1
PSME2 BST2
PSME2 UQCRC1
PSME2 MYD88
PSME2 PSMC1
PSME2 CALR
HINT1 H2AFZ
HINT1 SMAD2
IQGAP1 TMED10
IQGAP1 SON
IQGAP1 CD81
IQGAP1 HADHA
IQGAP1 PLEK
IQGAP1 SLC20A1
IQGAP1 PSME1
IQGAP1 SERINC3
IQGAP1 ZNF638
IQGAP1 RANBP2
IQGAP1 LOC729602
IQGAP1 TNFAIP3
AOC3 MBOAT7
UQCRC1 AARS
UQCRC1 RAD23A
UQCRC1 EXOSC7
UQCRC1 YWHAE
UQCRC1 LOC100131311
UQCRC1 XRCC6
UQCRC1 U2AF1
UQCRC1 PSME1
UQCRC1 CTNNB1
UQCRC1 MCM3
PTMA CAPZA1
PTMA RARS
PTMA PARK7
PTMA CTSH
PTMA SPCS2
PTMA RPL9
PTMA VAV1
PTMA ECH1
ATP1B3 RARS
ATP1B3 HSPE1
ATP1B3 NASP
MYD88 PARK7
MYD88 SF3B2
MYD88 MGAT1
MYD88 PSME1
MYD88 EIF4A1
MYD88 SSB
MYD88 MCM3
MYD88 IFI16
PCOLCE HSF1
PCOLCE LGALS3BP
PCOLCE ZFP36L2
PCOLCE LAMB1
PCOLCE ZFP36
PCOLCE NNMT
PCOLCE SLC20A1
PCOLCE HSPA1A
PCOLCE THBS2
PCOLCE TCF3
PCOLCE CST3
PCOLCE GSN
PCOLCE C1R
PCOLCE IGFBP4
GTF2E1 ATP6AP1
GTF2E1 SSR2
ISG20 XBP1
ISG20 LOC729602
ISG20 BAG1
ITK ARPC4
ITK FAM190B
ITK PTGDS
ITK IL32
PI4KA SON
PI4KA ARCN1
PI4KA BIRC2
PI4KA TNFAIP3
PI4KA KIAA0247
SNRPF NAP1L1
SNRPF HMGB2
SNRPF CSTB
SNRPF CDK4
UFD1L SURF1
UFD1L SPCS2
UFD1L LOC100131311
UFD1L PSMC1
UFD1L LMAN2
UFD1L MANF
TRIM26 IER2
TRIM26 RAD23A
TRIM26 CASC3
IFNA1 TYRP1
IFNA1 MAGEA5
IFNA1 NEK2
SLC25A4 SNRPE
SLC25A4 CDK4
RPL8 RPL18A
RPL8 RPL12
KIAA0247 JUNB
KIAA0247 LOC729602
KIAA0247 NASP
KIAA0247 RNF103
PFDN5 TAF10
BST2 PSMB9
BST2 ZFP36L2
BST2 NDUFB7
BST2 PSMA6
BST2 UQCRC2
TP53 CHERP
LIMK1 BRPF1
LIMK1 CCND1
LIMK1 RAD23A
LIMK1 HK1
LIMK1 AP2S1
LIMK1 PDXK
RARS PCK2
RARS ODC1
RARS HSPE1
RARS CAPZA1
RARS PSMC1
RARS GTF2A2
RARS TSN
RARS GMFB
RARS TALDO1
RARS MCM3
RARS EIF5
RARS MAPK6
RARS SSX5
RARS TUFM
RARS LDHA
RARS TXNRD1
RARS SSR2
RPA3 CENPA
THBS2 MBOAT7
THBS2 NNMT
THBS2 COL3A1
XRCC6 AARS
XRCC6 KIAA0226
XRCC6 EXOSC7
XRCC6 IER2
XRCC6 FUS
XRCC6 RAE1
XRCC6 NASP
XRCC6 HNRNPU
XRCC6 RAD23A
XRCC6 DDT
XRCC6 GRSF1
XRCC6 ATIC
MMP12 SOD2
TSN ODC1
TSN MPP1
TSN SON
TSN RPA2
TSN HSPE1
TSN CD83
TSN IER2
TSN NIPA2
TSN PARK7
TSN SPCS2
TSN SSB
TSN VAMP7
TSN ILF3
TSN NUP205
TSN TXNRD1
TSN SMAD2
RHOH UQCRC2
RHOH E2F5
RHOH EIF4A2
RHOH BIRC3
DDOST TMED10
DDOST PRKAR1A
MAN2A1 FRMPD4
MAN2A1 RAB1A
MAN2A1 BCL2A1
MAN2A1 PSMC1
EMG1 ATP5D
EMG1 QARS
EMG1 LYL1
EMG1 RAE1
JUNB TMED10
JUNB SON
JUNB LCP2
JUNB NR1H3
JUNB IER2
JUNB PTGDS
JUNB RGS1
JUNB FOXO4
JUNB C1R
JUNB FAS
JUNB TAX1BP1
MT1A THOP1
MT1A MT1P2
MT1A SOD2
TXNRD1 CTSH
TXNRD1 HSPE1
TXNRD1 MAPRE1
TXNRD1 NIPA2
TXNRD1 UBE2A
TXNRD1 LOC91316
TXNRD1 KARS
TXNRD1 NONO
TXNRD1 SPCS2
TXNRD1 DDX18
TXNRD1 SSB
TXNRD1 CDK4
TXNRD1 FDPS
CKAP4 MPP1
CKAP4 ARPC4
CKAP4 PSMC1
CKAP4 BRD3
MGAT1 CCND1
MGAT1 LOC91316
MGAT1 ATP6AP1
MGAT1 TCF3
MGAT1 ECH1
MGAT1 PSME1
MGAT1 IL15RA
MGAT1 TNFAIP3
MGAT1 MCM3
TMSB10 COMMD1
TMSB10 SF3B2
TMSB10 LOC100131311
TMSB10 FAS
EIF3E CEP57
EIF3E SRP72
EIF3E E2F5
M6PR HNRNPF
M6PR CALR
FBP1 NR1H3
FBP1 NARS
FBP1 CAPG
DDT RPS27
UBL4A EFR3A
UBL4A AARS
UBL4A PSMC1
IL2RG CFB
IL2RG ATP5G2
IL2RG ZFP36
IL2RG SLC20A1
IL2RG TM9SF2
KYNU CTSH
KYNU TANK
KYNU GLB1
RPS27 PEX5
RPS27 RPS7
RPS27 RPL12
RPS27 TATDN2
RPS27 SSR2
RPS27 FAS
RPS27 RPL13
GMFB PSMB9
TALDO1 CD81
TALDO1 LGALS1
TALDO1 MAPRE1
TALDO1 IFI30
TALDO1 SSR2
TALDO1 PSMC1
TALDO1 KARS
TALDO1 NONO
TALDO1 PSMB9
PTGDS SSX5
PTGDS STIP1
PTGDS MMP9
PTGDS ENPP2
PTGDS GLB1
PTGDS C7
PTGDS C1S
PTGDS BIRC3
PTGDS CD6
BAT3 HCFC1
BAT3 CHD4
BAT3 BAT1
BAT3 CHERP
EIF4A3 MAPRE1
EIF4A3 GSPT1
EIF4A3 IK
EIF4A3 NASP
TNFAIP3 CD81
TNFAIP3 STIP1
TNFAIP3 CASP3
TNFAIP3 TMED9
TNFAIP3 ANXA5
TNFAIP3 IFI16
IL32 CD7
IL32 LCP2
IL32 ZFP36
IL32 CST3
CHERP SON
CHERP PPAP2B
CHERP CHD4
CHERP CASC3
CHERP MBOAT7
CHERP PUM1
CHERP HNRNPU
CHERP MCM3
CHERP BAT1
CHERP ZNF91
CHERP FSCN1
CHERP KPNB1
CHERP DOCK2
CDC2 CKS2
CDC2 CCNA2
NONO EBP
NONO ABL1
NONO PWP1
NONO MAPRE1
NONO NUP205
NONO RALY
NONO PSMC1
NONO U2AF1
NONO ACLY
NONO LAMB2
NONO CDK4
NONO LDHA
NONO PRMT1
NONO FAS
NONO NIPA2
NONO CCT8
LOC100131892 ECH1
LOC100131892 MCM3
LCP2 CD3E
LCP2 TMED10
LCP2 CD81
SF3B2 RPS26
SF3B2 RABGGTB
SF3B2 PEX5
SF3B2 CDK9
SF3B2 IFI16
SF3B2 SSR2
PSMB9 TMED10
PSMB9 COMMD1
PSMB9 PSME1
PSMB9 PGK1
HLA-DPB1 DTYMK
HLA-DPB1 YWHAB
MANF MPP1
MANF STIP1
MANF EBP
MANF PSMC1
MANF NDUFA12
MANF AIM1
MANF TUFM
KIF2C MKI67
KIF2C LDHA
KIF2C CCNF
KIF2C THOP1
KIF2C CDC20
KIF2C FAS
KIF2C MCM3
KIF2C ESPL1
POLR3D FOXO4
FOXO4 RPS7
FOXO4 EFNA3
ZNHIT3 TMED10
ZNHIT3 RRAGA
ZNHIT3 ELF1
RAE1 ATP5D
RAE1 HLA-F
RAE1 ATP6V0D1
RAE1 DTYMK
RAE1 RAD23A
RAE1 LYL1
RAE1 PABPC1
PSMC1 RAB1A
PSMC1 MAPK6
PSMC1 HSP90AA1
PSMC1 RPS26
PSMC1 HSPE1
PSMC1 SNRPC
PSMC1 EXOSC7
PSMC1 SNAPC1
PSMC1 BAG1
PSMC1 PSMA6
GSN SPARC
GSN CD81
GSN ASAH1
GSN IFI30
ATP5G2 TTC35
ATP5G2 RAC2
ATP5G2 EIF4A1
ATP5G2 CSTB
ATP5G2 IK
ATP5G2 RPL13
POLD2 HSP90AA1
TAX1BP1 SPCS2
TAX1BP1 EFR3A
GUSB BAT1
GUSB FUS
GUSB SON
AARS ACTA2
AARS TCF3
AARS NARS
RRAGA CFB
RRAGA ZFP36L2
RRAGA VCL
BMI1 SPCS2
BSG GSPT1
BSG RAD23A
BSG CAST
BSG DGKZ
BSG NARS
RABGGTB NASP
RABGGTB MCM3
CASP3 DTYMK
CASP3 MAPRE1
CASP3 HMGB2
CASP3 GRB2
CASP3 SRP72
CASP3 PARK7
CASP3 SPG7
CASP3 CEBPD
CASP3 NARS
ANXA11 PEBP1
ANXA11 EIF4A1
ANXA11 IFI16
ANXA11 CHD4
ANXA11 NARS
ANXA11 HK1
PSME1 MPP1
PSME1 MAPRE1
PSME1 PARK7
PSME1 KARS
PSME1 CD27
PSME1 EPS15
PSME1 ECH1
PSME1 CEBPD
PSME1 BCL2A1
PSME1 COX6C
PSME1 PRDX2
PSME1 SSB
MAN2B1 HSF1
MAN2B1 ATP6AP1
MAN2B1 ADAR
MAN2B1 PCK2
MAN2B1 HSPA1A
MAN2B1 MMP9
SSX5 NR1H3
SSX5 CCND1
SSX5 MAP2K4
BRD3 FGFR1
UQCRC2 H2AFZ
UQCRC2 SSR1
UQCRC2 GSPT1
UQCRC2 NFKB1
UQCRC2 KARS
UQCRC2 PARK7
UQCRC2 CD81
UQCRC2 ECH1
UQCRC2 ARPC4
UQCRC2 CCT8
UQCRC2 YWHAB
RANBP2 DPM1
RANBP2 DPYSL3
TFRC FDPS
FYB CST3
FYB CD6
TANK EPS15
TANK PARK7
TANK RHOG
TANK MORC3
TANK BIRC2
TANK CEBPZ
SNRPE FDPS
SNRPE PIM1
SNRPE CKS1B
KIAA0226 SMC1A
KIAA0226 PUM1
KIAA0226 LOC100131311
PWP1 NAP1L1
PWP1 PARK7
PWP1 NARS
SCAP FGFR1
SCAP SEC14L1
SCAP GRSF1
ZFP36L2 MORC3
ZFP36L2 TMED10
ZFP36L2 FOXO1
ZFP36L2 ENPP2
ZFP36L2 LOC729602
ZFP36L2 IK
ZFP36L2 GAS1
DPM1 FRMPD4
PRMT2 C16orf35
PRMT2 TAF10
CEBPZ AIM1
CEBPZ SSB
SUPT5H ARHGAP25
RPL9 RPL18A
RPL9 RPS6
RPL9 RPS7
RPL9 RPL12
RPL9 FAS
SEC14L1 MAPRE1
VAMP7 SPCS2
ITGA6 NDUFB7
ITGA6 EFNA3
LOC729602 ZFP36
LOC729602 BAT1
LOC729602 ZNF91
PRNP ENPP2
PRNP PHC2
PRNP C1S
VASP RAD23A
KARS PARK7
KARS CD83
KARS RAD23A
POLR2K PSMD14
RHOG TUBA1A
RHOG CD81
RHOG IER2
RHOG UBE2A
RHOG PHC2
RHOG PDXK
RHOG ILF3
RHOG SURF1
CXCL9 C1QB
RPA2 TTC35
RPA2 CAPZA1
RPA2 LOC100131311
RPA2 PARK7
RPA2 SPCS2
RPA2 CTNNB1
RPA2 AIM1
RPA2 ELF1
RPA2 EPS15
RPA2 ILF3
RPA2 SSR2
RPA2 RPL13
CD14 NINJ1
BIRC2 LARP4B
BIRC2 GTF2A2
BIRC2 BAT1
BIRC2 ELF1
BIRC2 SSB
NNMT TAGLN
NNMT TUBA1A
NNMT CEBPD
NNMT COL3A1
NNMT LGALS1
NNMT GAS1
NUP188 CASC3
NUP188 CDC20
CASC3 ABL1
CASC3 SSRP1
ACLY SMC1A
ACLY PIM1
ACLY STIP1
ACLY HNRNPU
ACLY RAD23A
ACLY MTA1
DTYMK U2AF1
DTYMK THOP1
DTYMK SNAPC1
DTYMK HSP90AA1
DTYMK HMGB2
NAP1L1 HNRNPU
NAP1L1 PEBP1
NAP1L1 SURF1
ARPC4 PABPC1
ARPC4 TMED9
DLGAP5 CENPA
DLGAP5 CCT8
YWHAB ARHGEF7
YWHAB VCL
BRPF1 RAD23A
BRPF1 LYL1
BRPF1 TATDN2
ASAH1 ENPP2
ASAH1 SGK1
ASAH1 RAB1A
ASAH1 IFI30
ASAH1 GLB1
ASAH1 ACP1
THOP1 EIF4A1
THOP1 ETF1
CST3 TMED10
CST3 CD6
PGK1 EIF4A1
PGK1 EIF5
EIF4B PARK7
RPS26 COX8A
ODC1 H2AFZ
ODC1 ETF1
RNF103 SPCS2
SSR1 PSMD14
SSR1 DARS
SSR1 TMED10
SSR1 SON
SSR1 ANXA5
SSR1 RAB1A
SSR1 NARS
SSR1 IK
ZNF787 FRMPD4
TRA2A HNRNPF
EIF4A2 ENPP2
EIF4A2 RAB1A
EIF4A2 PARK7
EIF4A2 ELMO1
EIF4A2 RGS1
EIF4A2 PRKAR1A
CRIP1 PABPC1
NIPA2 SPCS2
NIPA2 CAPZA1
NIPA2 HDAC2
RPL29 PABPC1
CDC20 CCNA2
CDC20 FAS
TM9SF2 TMED10
TM9SF2 RAB1A
TATDN2 LOC100131311
TATDN2 RAD23A
TATDN2 ZNF638
TATDN2 DGKZ
FOXO1 VGLL4
FOXO1 BCL6
FOXO1 HK1
FOXO1 LOC100131311
CD7 CBLB
CD7 CD3E
CD7 C1QB
CD7 CEBPD
SPCS2 MORC3
SPCS2 DARS
SPCS2 AIM1
SPCS2 XBP1
SPCS2 DAD1
SPCS2 GTF2A2
SPCS2 SMAD2
SPCS2 MAPRE2
SPCS2 EFR3A
RAC2 NFKB1
RAC2 ARF6
RAC2 CDK9
RAC2 ELMO1
RAC2 RALY
LAMB2 BTN2A1
COX17 GTF2A2
C1QB GZMH
LGALS3BP IFI30
LGALS3BP FSCN1
LGALS3BP HSPA1A
LGALS3BP COL4A2
LGALS3BP FLNA
LGALS3BP C1S
LGALS3BP ATP6AP1
LGALS3BP HK1
ANXA5 SON
ANXA5 SNRPC
ANXA5 ILF3
ANXA5 BAT1
ANXA5 IFI16
CD180 ZNF638
CD180 CYTH1
CTSK SPARC
XBP1 TMED10
XBP1 RGS1
ATP5G1 PARK7
ATP5G1 RANBP1
ATP5G1 SNRPC
HNRNPF MAPRE1
HNRNPF BCL2A1
HNRNPF NFKB1
HNRNPF CDK4
NDUFB7 PARK7
NDUFB7 ETF1
NDUFB7 LOC100131311
IFI30 LGALS1
IFI30 NR1H3
IFI30 IER2
IFI30 COL4A2
IFI30 CD81
IFI30 VAV1
IFI30 CAPG
IFI30 IK
IFI30 MCM3
PPP3CA KPNB1
PPP3CA HARS
PPP3CA MCM3
HSPA1A ATP6AP1
HSPA1A ACP2
HSPA1A HK1
CDK9 LARP4B
MBOAT7 HSF1
MBOAT7 FUT6
MBOAT7 MMP9
MBOAT7 RBM6
MBOAT7 RAD23A
MBOAT7 HK1
MBOAT7 PDXK
MBOAT7 C1R
MBOAT7 DGKZ
AIM1 CFB
AIM1 FUS
AIM1 IER2
AIM1 CD81
SERINC3 PABPC1
SERINC3 ECH1
SERINC3 MMP9
MAPK6 PARK7
MAPK6 MPHOSPH6
MAPK6 SSB
MAPK6 PSMA6
GATM FDPS
GATM ELF1
PLD3 VAV1
SSRP1 HCFC1
SSRP1 MCM3
SMAD2 TAF10
SMAD2 SURF1
LMAN2 TMED10
CBLB RBM6
CBLB DGKZ
MPP1 CD81
MPP1 CAST
MPP1 PDXK
MPP1 CEBPD
SON CD81
SON IER2
SON NFKB1
H2AFZ CKS2
H2AFZ C1D
H2AFZ KIAA0101
LARP4B PARK7
LARP4B CTSH
LARP4B SURF1
EFNA3 MT1X
RANBP1 PRMT1
RANBP1 CKS2
RANBP1 KIAA0101
RANBP1 CCT8
IER2 HLA-F
IER2 NR1H3
IER2 CYTH1
IER2 PLEK
IER2 LOC100131311
IER2 TCF3
IER2 ZNF638
IER2 LYL1
IER2 HK1
IER2 EPS15
IER2 SSB
RPS7 LDHA
RPS7 PIM1
RPS7 RPL13
LOC100131311 TUBA1A
LOC100131311 PARK7
LOC100131311 TCF3
LOC100131311 HNRNPU
LOC100131311 RAD23A
LOC100131311 LYL1
LOC100131311 CAMLG
LOC100131311 C16orf35
LOC100131311 DGKZ
LOC100131311 QARS
LOC100131311 DARS
HDAC1 TAF10
HDAC1 PRKAR1A
SFRS7 ARHGAP25
CAMLG IER3
LDHA CAPZA1
LDHA CTSH
ABL1 GPS1
ABL1 MAPRE1
ABL1 MTA1
ABL1 COL4A2
ABL1 DGKZ
C1R ACP2
C1R NR1H3
C1R FLNA
C1R C1S
C1R ATP6AP1
C1R LYL1
ILF3 ARHGEF7
IRF4 PIM1
PRMT1 GPS1
PRMT1 EBP
PRMT1 GTF2A2
PRMT1 TUFM
NARS TMED10
NARS PUM1
NARS HSPE1
NARS CHD4
NARS LOC91316
NARS HNRNPU
NARS RAD23A
NARS PABPC1
PRKAR1A TMED10
PRKAR1A RAB1A
PRKAR1A ENPP2
IGFBP4 HARS
BOP1 PABPC1
PSMD14 DARS
PSMD14 VAV1
TMED10 MORC3
TMED10 BIRC3
TMED10 SSR2
TMED10 ATP6V0D1
TMED10 BAG1
TMED10 ZNF91
HSP90AA1 CD83
HSP90AA1 HSPE1
HSP90AA1 HDAC2
HSP90AA1 PARK7
HSP90AA1 MTA1
PRDX2 U2AF1
EXOSC7 PEBP1
EXOSC7 AP2S1
NR1H3 CCND1
NR1H3 APOC1
NR1H3 C1S
NR1H3 CAST
NR1H3 CAPG
NR1H3 HK1
NR1H3 PDXK
NR1H3 LYL1
NR1H3 IL15RA
SLC20A1 DGKZ
SLC20A1 BAT1
GLB1 CALR
GLB1 FAS
NFKB1 ARCN1
NFKB1 ETF1
NFKB1 ATP6V0D1
NFKB1 MAPRE1
NFKB1 COL4A2
NFKB1 ECH1
NFKB1 IK
NFKB1 EPS15
APOC1 CAPG
ACTA2 TUBA1A
ACTA2 COL4A2
ACTA2 LGALS1
TCF3 MMP9
TCF3 LYL1
TCF3 ZNF638
C1D ETF1
C1D ELF1
C1D SNRNP27
DPYSL2 TUBA1A
DPYSL2 HK1
DPYSL2 CTNNB1
TAF10 GTF2A2
TAF10 SSR2
HK1 MMP9
HK1 CYTH1
BIRC3 PRDX3
BIRC3 SURF1
CYTH1 EPS15
FSCN1 ATP6AP1
FSCN1 COL4A2
FSCN1 MMP9
CSTB PDXK
BCL2A1 CTSH
BCL2A1 COMMD1
BCL2A1 RPL13
DGKA BAT1
ATIC PIM1
COX6C PTDSS1
HSF1 SMC1A
HSF1 FRMPD4
HSF1 C16orf35
EZR FUS
FGFR1 IER3
SMC1A CALR
SMC1A KPNB1
ATP6V0D1 VAV1
ATP6V0D1 HADHA
ATP6V0D1 ARF6
FUS KPNB1
FUS HCFC1
FUS ZBTB17
FUS HNRNPU
CAPZA1 GTF2A2
COL4A2 MAPRE1
ATP6AP1 MMP9
ATP6AP1 CHD4
CALR MMP9
CALR MCM2
SPG7 CHD4
SPG7 RAD23A
HARS CD81
HARS HLA-F
HARS ATP5D
U2AF1 CENPA
U2AF1 CTNNB1
U2AF1 ARPC2
U2AF1 MYL6B
ACP1 FDPS
ACP1 ELF1
ECH1 HADHA
ECH1 AP2S1
ECH1 RAD23A
ECH1 SSB
COX8A PARK7
COX8A FAS
COX8A MYL6B
BAT1 EPS15
BAT1 ZNF638
BAT1 MAP3K4
PABPC1 MTA1
PABPC1 EFR3A
DCI BTN2A1
ELMO1 ARHGEF7
ELMO1 IK
IFI16 ZFP36
IFI16 ZNF91
SSR2 PARK7
SSR2 CLIC1
SSR2 SURF1
BTG3 LOC1720
BTG3 VGLL4
IK VAV1
IK RAD23A
RPL13 CEP57
MCM3 EIF3F
MCM3 PIM1
MCM3 NASP
NR0B1 SFTPA1B
PUM1 MTA1
PUM1 IER3
PUM1 ZNF91
PUM1 HNRNPU
EIF4A1 FLNA
TTC35 DAD1
YWHAE ARPC2
YWHAE CAST
TAF7 BTG2
TAF7 ELF1
CD3E ZFP36
HCFC1 CHD4
CEP57 CCT8
EBP HMGB2
EBP STIP1
FLNA MMP9
AP2S1 RAD23A
LOC91316 HADHA
LOC91316 CD81
LOC91316 STIP1
LOC91316 FAS
LOC91316 HMGB2
LOC91316 BAG1
LOC91316 ELF1
CTSH CFB
CTSH CD81
CTSH GTF2A2
CTSH EPS15
COMMD1 MAPRE1
LYL1 RAD23A
LYL1 DGKZ
QARS TUBA1A
BTN2A1 FAS
BTN2A1 MAP2K4
ELF1 CD83
ELF1 SNRNP27
PSMA6 HMGB2
PSMA6 MPHOSPH6
EPS15 VGLL4
EPS15 BCL6
EPS15 SNRNP27
EPS15 FAS
ZBTB17 ETF1
ZBTB17 ARHGAP25
ZBTB17 NASP
CAPG RAB13
PIM1 ZNF91
ARHGEF7 ZNF638
ARCN1 MAPRE1
ARCN1 HADHA
COPS5 MAPRE1
CHD4 HNRNPU
CHD4 RAD23A
CHD4 ESPL1
NASP CENPA
NASP HSPE1
KIAA0101 HMGB2
KIAA0101 CKS2
PARK7 MAPRE1
PARK7 DAD1
PARK7 TUBA1A
PARK7 SSB
PARK7 SURF1
CLIC1 GTF2A2
HNRNPU MMP9
TMED9 ENPP2
TMED9 RGS1
CTNNB1 CD83
CTNNB1 KPNB1
CDK4 HMGB2
CDK4 ILF2
RPS6 RPL12
HADHA CD81
IER3 CEBPD
ETF1 BTG2
ETF1 CENPA
MMP9 TUBA1A
MMP9 C1S
HDAC2 PDXK
GTF2A2 MAPRE1
C1S RAB13
MFGE8 RAB13
TEP1 CEBPD
CAST RAD23A
BAG1 SURF1
CD83 ARPC2
HSPE1 NME1
HSPE1 SSB
LGALS1 SPARC
MAPRE1 ARPC2
MAPRE1 SSB
GRB2 CENPA
GRB2 RAD23A
GRB2 ZNF91
RAB1A PLEK
RAB1A RGS1
CD81 VAV1
SPARC COL3A1
SPARC GAS1
HMGB2 CENPA
RBM6 DGKZ
