# Supplementary material for: Functional networks inference from rule-based machine learning models
Source: BioData Min. 2016 Sep 5;9:28. doi: 10.1186/s13040-016-0106-4 (PMC5011349; doi:10.1186/s13040-016-0106-4)
Supplement: Supplementary file 2 — Networks. All networks used in the analysis given as a list of edges. (XZ 11980 kb) [file 13040_2016_106_MOESM2_ESM.xz › networks/aracne/GSE2191/SE_C2.txt]

FMO3 HIRA
FMO3 ARFGAP2
NRP2 KARS
NRP2 MEGF8
NRP2 ST6GALNAC4
NRP2 TAGLN3
NRP2 ADAMTSL2
NRP2 ARHGEF12
NRP2 KIAA0892
ZNF205 GTF2H2
ZNF205 CPNE1
ZNF205 COX6A1
ZNF205 IRGC
ZNF205 GRSF1
ZNF205 HOXB7
ZNF205 GTF2I
ZNF205 TBX6
ERBB2 KLHL9
ERBB2 GYPE
ERBB2 MAP2K2
ERBB2 CDR2L
ERBB2 BNC1
ERBB2 UBB
ERBB2 CDC34
ERBB2 IDUA
ERBB2 CYP3A5
ERBB2 SHH
TMEM5 SS18
TMEM5 ACADM
TMEM5 MYB
TMEM5 GORASP2
TMEM5 NDUFB5
TMEM5 ATR
TMEM5 BAIAP2
TMEM5 TSPAN3
TMEM5 AIMP2
TMEM5 TMEM106C
TMEM5 PDCD6
TMEM5 BCL2
ANXA7 COQ9
TSPO PTPN12
TSPO GBA
TSPO AHCYL1
TSPO ARAP1
TSPO TNFRSF1B
TSPO POLR2D
TSPO ZNF253
TSPO ANXA6
TSPO AIM1
TSPO MCM5
TSPO ZNF117
TSPO CARS
TSPO EIF3H
TSPO ATP6V0B
TSPO PRKCQ
TSPO FBP1
TSPO TGM2
TSPO LY86
POLR3G KCNB2
RBM4B MAPK8IP2
RBM4B PIP5K1A
RBM4B INPP5K
RBM4B NCBP1
RBM4B SLC9A3
RBM4B DCAF11
RBM4B PRB1
NCBP1 FDPS
NCBP1 COPB2
NCBP1 B3GNT1
NCBP1 ABCC10
NCBP1 C10orf26
NCBP1 CD68
NCBP1 OVOL1
NCBP1 NCDN
NCBP1 SUCLA2
NCBP1 RASA1
NCBP1 COPA
FAM131B ALDH1A2
FAM131B CBARA1
AGL PAK2
AGL XPO1
AGL NCBP2
AGL PITPNB
AGL USP34
AGL LOC728849
AGL KIAA0247
AGL DYNLL1
AGL ZNF146
AGL LPIN2
AGL CDC23
AGL MET
AGL PREPL
AGL TLK1
AGL WSB1
AGL TTC37
NFE2 UBE2D2
NFE2 MEF2C
NFE2 HSPBP1
NFE2 DYNC1I2
NFE2 CRYBB2
APLP2 P4HB
APLP2 SKP1
APLP2 OS9
APLP2 TPP1
APLP2 ALDH3B1
APLP2 FCGRT
APLP2 MTFR1
APLP2 HOMER3
SPEF1 TAF12
SPEF1 TUBGCP2
SPEF1 CTRL
SNHG3 C1QL1
SNHG3 BCAS1
SNHG3 S100A1
SNHG3 RGS9
SNHG3 CBX3
SNHG3 PRPF31
SNHG3 CRHR2
SNHG3 PSMD8
SNHG3 GRAP2
SNHG3 LOC652147
SNHG3 C11orf58
SNHG3 SLC5A5
SNHG3 CFD
SNHG3 NCDN
SNHG3 NPAS2
SNHG3 PSMB7
CTF1 DYNC1I2
SLC22A18AS EPHA5
PSMA5 MAP4K2
PSMA5 RER1
IQCK SUMO1
IQCK LMNB1
ATP6V1H CHKB
ATP6V1H SLC25A4
HSD17B10 UQCR
ATP6V1C1 SACM1L
BAIAP2 NPC2
BAIAP2 RAB2A
BAIAP2 MTA1
BAIAP2 BTF3
BAIAP2 PARK7
BAIAP2 C19orf2
BAIAP2 LRIG2
BAIAP2 SMARCA5
BAIAP2 KCNF1
BAIAP2 DDOST
BAIAP2 MMP10
BAIAP2 PAICS
BAIAP2 UNG
BAIAP2 PSMA4
BAIAP2 C5orf13
BAIAP2 ELAVL4
BAIAP2 TYRO3
BAIAP2 XBP1
BAIAP2 TMEM151B
HNRNPD RABGAP1L
HNRNPD FMO1
HNRNPD SLC7A1
DIP2C FOXG1
DIP2C SLC25A20
DIP2C ATP2A3
BEST1 NPAT
BEST1 FAM172A
MED12 LAGE3
MED12 BFSP1
MED12 CCDC130
SERHL2 IGF1R
SERHL2 HSF1
SERHL2 KCNF1
SERHL2 SLC9A3
SERHL2 HABP2
CAPRIN1 RCC1
CAPRIN1 RIT1
CAPRIN1 USP34
CAPRIN1 PTGES3
CAPRIN1 ATP1B3
CAPRIN1 E2F5
CAPRIN1 ATP6V0E1
CAPRIN1 ANKMY2
CAPRIN1 AMD1
CAPRIN1 PRKRA
CAPRIN1 NUDT21
CAPRIN1 ATP5L
CAPRIN1 FRMPD1
CAPRIN1 ITGB3BP
CAPRIN1 PGK1
CASC3 CHKB
PICK1 TMEM123
PICK1 APOBEC3G
PICK1 HIC1
PICK1 XPC
PICK1 INSM1
PICK1 DARC
PICK1 SPTBN1
GJC2 FOXJ1
GJC2 COX6A1
GJC2 ARL4C
GJC2 RALY
GJC2 OPLAH
GJC2 TBX19
GJC2 MAGEA1
GJC2 RARB
GJC2 SPTLC1
GAPVD1 ZNF638
GAPVD1 UBA3
GAPVD1 WTAP
GAPVD1 RGS6
SGPL1 SLC9A3
SGPL1 TIMP3
SHH IGHA2
STMN2 ACTG1
STMN2 COPB1
STMN2 TMCC1
STMN2 COL6A1
MAP3K7IP2 RYBP
MAP3K7IP2 GNAI1
RAB13 TFF2
RAB13 KCNC3
RAB13 ARHGEF18
RAB13 CD302
RRAGD UQCRQ
RRAGD EIF2S1
RRAGD HLA-DPA1
OLFML1 CACNG1
ULK2 SIX1
ULK2 METAP1
SCN4A HTR7
SCN4A FSCN2
CD1A ASL
CD1A SPCS2
CD1A LAMA4
CALML3 CBARA1
CALML3 RAPGEF3
CALML3 BRSK2
CALML3 MAD2L1
CALML3 SNX7
GOSR1 SLC6A2
RB1 TNK2
RB1 PSMD7
RB1 HIRIP3
RB1 PTPRD
RB1 LOC652147
RB1 RECQL5
RB1 ACHE
RB1 PTPN3
RB1 ABCC8
ARVCF GRM4
ARVCF EPHB2
ARVCF NKX2-2
TGM5 MTX2
TGM5 CDR2L
ATXN1 SFRS2B
ATXN1 MTAP
ATXN1 DLST
ATXN1 ARHGAP1
ATXN1 SFRS17A
ATXN1 LIAS
ATXN1 TLE4
ATXN1 FNDC3A
ATXN1 GNS
ATXN1 S100A10
ATXN1 PYGO1
BMP10 HNF4G
BMP10 SNX3
ADAM10 CHGA
ADAM10 ACTR2
GNB3 PTH
GNB3 HNRNPA1
GNB3 FAM153A
GNB3 ERGIC3
GNB3 KRT37
GNB3 SLC6A11
GNB3 DIO3
GNB3 EVX1
GNB3 IGHMBP2
GDI1 TCL1B
GDI1 NDUFA5
GDI1 EIF3H
GDI1 HGS
GDI1 BTF3
GDI1 TMEM63A
GDI1 LTB4R
GDI1 PLCL1
GDI1 SFRS3
GDI1 GLO1
GDI1 TMEM8B
GDI1 IFNGR2
GK3P SLC38A10
PARP1 IPO7
PARP1 ALDH5A1
PARP1 DLAT
PARP1 TSPAN3
PARP1 PTPLB
GIPR ACYP1
GIPR ACVR1B
GIPR NELL2
GIPR HMHA1
GIPR CACNA1E
GIPR ARAF
LARS2 CNPY2
LARS2 GPRC5A
LARS2 AHCYL1
LARS2 EIF2S2
LARS2 CNTN6
CEBPA RALB
OR2J2 MTHFD2
OR2J2 ZNF154
IDO1 ECHS1
IDO1 DIO2
IDO1 S100A1
IDO1 ATP11A
IDO1 CSF2
CTNNA1 FOXJ1
CTNNA1 GH2
CTNNA1 CAV3
CTNNA1 AKAP2
CTNNA1 IRX3
CTNNA1 MT4
CTNNA1 CAMK2G
CTNNA1 CHUK
CTNNA1 BCKDK
CTNNA1 CLTC
CTNNA1 RTF1
CTNNA1 ZNHIT3
ATP1A1 ATRX
ATP1A1 NQO1
ATP1A1 ADAM22
RAP1GDS1 CNP
RAP1GDS1 HSBP1
RAP1GDS1 TFDP2
RAP1GDS1 C10orf26
RAP1GDS1 JAM3
RAP1GDS1 YKT6
RAP1GDS1 TCP11L1
RAP1GDS1 CGGBP1
RAP1GDS1 EPYC
RAP1GDS1 BRD1
RAP1GDS1 TRD@
RAP1GDS1 NDUFS3
RAP1GDS1 CFD
RAP1GDS1 SPCS2
RAP1GDS1 POU3F2
RAP1GDS1 MDH1
RAP1GDS1 SLC25A4
RAP1GDS1 ANKHD1
RAP1GDS1 TUSC2
GAS8 PHLDA1
GAS8 DAP3
GAS8 KIAA0892
GAS8 ACTB
CD59 FOXG1
CD59 UROD
LILRA2 CORO1A
LILRA2 DDX49
LILRA2 RAB31
LILRA2 RASSF2
LILRA2 UQCRQ
LILRA2 TYMS
LILRA2 RGS19
LILRA2 HSD17B4
LILRA2 PSAP
LILRA2 FLNA
LILRA2 CFP
LILRA2 LTA4H
LILRA2 TKT
PTN GRK5
PTN GRIA1
SMAD4 CTBP2
SMAD4 RNF160
SMAD4 LOC729678
CRADD IDUA
CRADD TFAP2A
CRADD BMP8A
CRADD TLX2
CRADD DSC3
CRADD POU5F1B
GGCT SND1
NME6 FUT6
NME6 YIPF6
NME6 CXorf40B
HIST1H2BM HIST1H2BE
HIST1H2BM HIST1H2BL
HIST1H2BM HIST1H2BI
HIST1H2BM FRG1
SENP6 SMARCA2
ETS2 SNX3
PDE12 MAP3K3
MSX1 TNFRSF25
MSX1 LSM4
MSX1 IGHMBP2
MSX1 GCK
MSX1 NF1
RXRA LHX1
RXRA BASP1
RXRA ITGAM
ACOT13 MEOX1
ACOT13 TROVE2
ACOT13 MAGED2
ACOT13 CEBPD
ACOT13 CLNS1A
ACOT13 SNRPA1
ACOT13 HLA-E
ACOT13 ZNF146
ACOT13 MCM6
ACOT13 GAS6
ACOT13 ZNF529
ACOT13 MTMR6
ACOT13 ATP2C1
ACOT13 TARS
ACOT13 MYL9
FLT3LG EXOG
FLT3LG CRYBA4
FLT3LG NUDT3
FLT3LG AGFG2
FLT3LG PCTK3
FLT3LG RBM34
FLT3LG TFF2
FLT3LG SMO
RIMS2 CUX1
NTS TRIO
UBE2C CCNB2
UBE2C MAD2L1
UBE2C OIP5
BOLA2 NDUFV1
BOLA2 RDBP
CCDC130 HLA-DOA
CCDC130 WIPI1
CCDC130 ALPPL2
CCDC130 PPL
CCDC130 C4orf8
CCDC130 KCNH1
CCDC130 MPPE1
CCDC130 NR2F6
CCDC130 UBE2L3
CCDC130 IGF1R
CCDC130 SFRS14
CCDC130 NR5A2
CCDC130 RABEP1
CFHR4 ATXN2L
CFHR4 OPCML
CFHR4 AMHR2
STAM2 CRK
STAM2 PRMT2
STAM2 HNRNPL
STAM2 KIF1A
STAM2 AXIN1
HNRNPR AP2B1
HNRNPR PDE6H
HNRNPR GORASP2
HNRNPR RDH16
HNRNPR MIF
HNRNPR MTHFD1
HNRNPR PRDX6
HNRNPR C19orf2
HNRNPR SRP72
HNRNPR ARHGAP5
HNRNPR UBA2
RAB4A GNAI2
RAB4A QDPR
RAB4A NRCAM
RAB4A MTHFD1
RAB4A CNGA1
RAB4A PIK3CD
RAB4A CYP11B1
SLC6A7 ITIH4
SLC6A7 PVT1
SLC6A7 CRYGA
SLC6A7 EZH1
SLC6A7 CPSF4
SLC6A7 FGF12
SLC6A7 KLF1
UMPS FZD1
UMPS DYNLL1
UMPS ZMPSTE24
UMPS ICA1
UMPS MEGF8
UMPS LOC728844
UMPS PRKDC
UMPS NTHL1
UMPS ACO2
UMPS ACTL6A
UMPS ADSL
UMPS GTF2H4
UMPS AIMP2
HS3ST1 FAM153A
BAZ1B ZNF638
BAZ1B TUSC4
BAZ1B FNTA
BAZ1B VPS72
BAZ1B NUPL2
BAZ1B LAMC1
BAZ1B BRD3
HBD GYPB
C11orf51 PARD6A
C11orf51 ELOVL6
ZNF45 CG012
MUC8 CYP17A1
MUC8 DHRS12
MUC8 NFIX
MUC8 WDR1
MUC8 FAM119B
MUC8 RPL41
MUC8 ICMT
MAP3K14 CCL19
MAP3K14 TCF3
SCD GRAP2
ZNF24 NXPH4
ZNF24 KDM3B
ZNF24 PPID
NFIC LASS1
NFIC PHTF2
NFIC PRAMEF12
DIMT1L CTCF
DIMT1L TMEM8B
DIMT1L HCRTR1
MYB CBLB
MYB GLRA1
MYB N4BP2L1
MYB FNTA
MYB ZBED4
MYB SMARCA2
MYB APPBP2
MYB KIAA0564
MYB GLT8D1
MYB FAIM3
MYB HNRNPA0
MYB FAM120A
MYB C4orf8
MYB BAZ1A
MYB MTMR6
MYB BZRPL1
MYB BRD1
MYB GLS
MYB CD160
MYB RBL2
MYB SLC28A2
MYB TARBP1
MYB PMS2L1
MYB FLI1
MYB BRD3
MYB TGIF2
MYB AHCYL1
MYB MRPL28
MYB SMAD2
MYB MRPS31
MYB SMARCD2
MYB PREPL
MYB SSX4B
CRY2 ABL1
CRY2 XRCC5
TPP1 ARPC1B
TPP1 DNASE1L1
TPP1 LRPAP1
TPP1 CTSA
TPP1 GNAI2
TPP1 TSNAX
TPP1 AIM1
TPP1 LAMP2
TPP1 GNS
ITM2A CCND2
ITM2A WT1
ITM2A C13orf27
ITM2A ZNF43
ITM2A PRKCQ
ITM2A FSCN1
EIF4G3 MYCBP2
EIF4G3 CASP5
EIF4G3 DDX51
KCNK3 TTLL5
KCNK3 NFATC2IP
KCNK3 ESPL1
CD68 TYROBP
CD68 GNS
CD68 DTX2
CD68 IL10RB
CD68 GLIPR1
CD68 EVI2B
CD68 KDM6B
CD68 CAPN2
CD68 H1F0
CD68 HMG20B
CD68 DDX1
CD68 LFNG
CD68 CSF3R
CD68 PSAP
CD68 CFP
CD68 HPCA
CD68 AHNAK
CD68 TNFRSF1B
CD68 IMPDH1
CD68 MTMR11
CD68 DUSP14
CD68 SLC7A1
CD68 ANXA2P3
CD68 TFDP2
CD68 C6orf105
CD68 RFC4
CD68 CD14
CD68 TCIRG1
CD68 DDB1
CD68 ABCE1
CD68 AMD1
CD68 BRD8
CD151 NR1H3
PCDH1 MPPED1
PCDH1 INE1
GTPBP6 CDC6
GTPBP6 DDT
GTPBP6 SLC9A3
GTPBP6 PPID
GTPBP6 PCOLCE
GTPBP6 GLT8D1
DIDO1 UBE2S
DIDO1 UBE3A
DIDO1 MECP2
MAP3K5 WDR7
ATF2 ABI1
ATF2 ARPC4
TBX19 PHACTR4
TBX19 MCC
TBX19 RAP1GAP
TBX19 PPBPL2
TBX19 GTSE1
TBX19 PTK7
TBX19 RBP3
TBX19 MGAT3
TBX19 APAF1
TBX19 HIPK2
TBX19 EDN2
TBX19 TENC1
TBX19 TIMP3
TBX19 SEMA3D
TBX19 TNFRSF10D
TBX19 GRM4
TBX19 MAPK8IP1
TBX19 EN2
TBX19 TGFB3
SLC5A5 SAG
SLC5A5 AGFG2
SLC5A5 MAP3K10
SLC5A5 DOHH
SLC5A5 ELOVL6
SLC5A5 MFN2
SLC5A5 STX11
SLC5A5 NTSR2
SLC5A5 ATP5B
SLC5A5 UBE2M
SLC5A5 PCBP3
SLC5A5 AKR1B10
L1CAM PIGF
L1CAM KAT5
TIMM44 NOL3
TIMM44 IFRD1
TIMM44 RPN2
TIMM44 SLC25A24
CRCP TNFRSF25
CRCP FARP1
CRCP ETFB
CRCP NDUFS8
ERG EPS15
ERG DCTD
ERG PRKCI
ERG SKIV2L2
ERG LILRA1
ERG TTC3
ERG ITGA6
ERG TLK1
ERG RFC3
ERG GUCY1B3
ERG UBE2L3
ERG ATP2C1
ERG PRKCQ
ERG DDX1
COQ7 CDC123
PRPF18 BBC3
PRPF18 MAPKAPK3
SFRS5 FGFR4
SFRS5 BRSK2
SFRS5 RELA
SFRS5 PRKCZ
SFRS5 MAPKAPK5
PRPF6 CRK
PRPF6 PLA2G5
PRPF6 NDUFS7
PRPF6 CCBP2
ARHGEF18 SCAPER
ARHGEF18 HCLS1
ARHGEF18 RUNX1
ARHGEF18 TRAF3IP3
ARHGEF18 LGALS1
ARHGEF18 HMHA1
LRPPRC HSPA9
LRPPRC MDN1
LRPPRC MACF1
LRPPRC CCT6A
LRPPRC FABP5
LRPPRC UNG
LRPPRC C12orf24
LRPPRC CDK4
CCND2 STAM
CCND2 DNAJC9
NEFH CCNB2
PSD3 ADRBK1
TFEC B3GNTL1
TFEC MANBA
TFEC MED20
TFEC NBN
TFEC TSNAX
TFEC STAR
TFEC TMBIM6
TFEC MGST2
TFEC KIAA1219
TFEC E2F4
PRCC EDIL3
PRCC HAPLN1
PRCC SOCS3
PRCC HSPB11
PRCC S1PR4
PRCC LRCH4
PRCC HLA-DOA
PRCC NMT1
PRCC PITRM1
RPS5 HOXB7
RPS5 POLR2I
RPS5 C7
RPS5 RPL4
RPS5 YWHAQ
RPS5 MYO1F
RPS5 RPSA
RPS5 RPL28
RPS5 VAPA
RPS5 RPS7
RPS5 RPL3
RPS5 GLO1
RPS5 RPS11
RPS5 ATP5C1
EPB41L2 NUDT13
EPB41L2 CDK4
C13orf1 RELA
TRPC1 NDP
TRPC1 MDH1
TRPC1 TUBB
TRPC1 HR44
PSMD1 RECQL
HDAC3 GHRHR
HDAC3 RUSC2
HDAC3 OXA1L
HDAC3 HUWE1
SSBP1 MRPL9
SSBP1 C4orf10
SSBP1 ATP5A1
SSBP1 ATP4A
SSBP1 MTMR6
SSBP1 VDAC2
SSBP1 IFNGR2
AOAH DNASE1L1
AOAH LOC728643
AOAH ZNF192
AOAH TFDP2
AOAH OGFR
AOAH CAMK1
AOAH ST3GAL2
AOAH ANXA5
AOAH HK3
AOAH SORD
AOAH CAP1
AOAH PSAP
AOAH AIF1
AOAH TNFAIP2
AOAH SMARCD3
AOAH LAMP2
AOAH SULT1A2
AOAH ITGB2
PTP4A2 SUMO3
PTP4A2 CDC25C
PTP4A2 TXN
PTP4A2 TCHH
PTP4A2 KYNU
PTP4A2 KIAA0232
PTP4A2 NUP98
LTK ZNHIT1
LTK MEGF6
LTK ACAN
LTK DAP3
LTK DOHH
LTK PHLDB1
LTK NFIX
LTK SFN
LTK AURKA
IL11 UBE2G2
UBXN4 NR1D2
ATXN3 ARL4C
ATXN3 ACTL6B
ZNF428 PECAM1
ZNF428 POLR2I
ZNF428 PAK1
ZNF428 RGS10
ZNF428 TUBA3C
ZNF428 PISD
ZNF428 PSMD8
ZNF428 LSM2
ZNF428 RGS19
ZNF428 PPAP2B
ZNF428 CDK7
ZNF428 AIM1
ZNF428 SLC30A4
ZNF428 BCR
ZNF428 MCM2
NAB1 OLFM1
NAB1 METAP2
NAB1 TIA1
NAB1 MACF1
NAB1 ZNF451
CLIP1 RAB7L1
METAP2 HSPB11
METAP2 ATG12
METAP2 ATP5L
METAP2 SEMA3A
ARPC4 ARSE
ARPC4 THOC1
ARPC4 MFAP5
TEX261 PFN1
UBE2M PDGFA
UBE2M S100A1
UBE2M PMPCA
UBE2M NR2F6
UBE2M MAST2
UBE2M KCNF1
UBE2M OBSL1
UBE2M CRTC1
UBE2M TNNC2
UBE2M ATP2C2
UBE2M NKX2-1
UBE2M STOML1
UBE2M ZIC2
MLL2 SRD5A1
COX4I1 EIF2S2
COX4I1 PDIA4
COX4I1 PFDN5
COX4I1 TFRC
COX4I1 CASP2
COX4I1 PRKCB
COX4I1 ZNF259
COX4I1 C14orf2
TNRC6B FAM178A
TNNC2 SOX2
TNNC2 CRABP1
TNNC2 C17orf75
TNNC2 RGR
TNNC2 TFF2
TNNC2 CAMK2B
TNNC2 UROD
HNF4A ZNF101
HNF4A NECAB2
HNF4A FLT1
AKAP6 TLL1
AKAP6 ERBB3
AKAP6 MYH9
AKAP6 ETV1
AKAP6 FOXC2
AKAP6 HNRNPA0
AKAP6 BCAP29
AKAP6 ACVR1B
AKAP6 LHX2
AKAP6 GEMIN4
AKAP6 ETV3
AKAP6 APOBEC3G
CYP7A1 C16orf88
CYP7A1 PCNXL2
CYP7A1 C19orf36
CYP7A1 C21orf33
CYP7A1 LPIN2
IGFBP6 RBM34
IGFBP6 NCK1
IGFBP6 PMS2L1
IGFBP6 SFN
ZFC3H1 C1orf63
ZFC3H1 OGT
C8B RASGRP3
BRD8 PRDX6
BRD8 NUP160
BRD8 TGDS
BRD8 ZNF146
BRD8 ALDH5A1
HTR7P CAMK2G
HTR7P BRD1
HTR7P ZKSCAN1
RFPL1 MYH9
RFPL1 PTP4A1
RFPL1 NCR3
SLC16A3 AGGF1
SLC16A3 GJB3
SLC16A3 TEKT2
SLC16A3 LIAS
SLC16A3 EMX1
SLC16A3 SOX1
SLC16A3 RGS4
SLC16A3 EEF1B2
SLC16A3 MYL9
SLC16A3 GAL3ST1
SLC16A3 GDF10
SLC16A3 IFNW1
SLC16A3 ARL3
SLC16A3 ZBTB25
SLC16A3 BRSK2
SLC16A3 ANXA4
SLC16A3 CSTA
SLC16A3 CLTCL1
SLC16A3 GATA4
SLC16A3 PTH2R
SLC16A3 SND1
SLC16A3 PRM1
SLC16A3 VPS45
SLC16A3 PAK2
SLC16A3 ADAMTS2
SLC16A3 POU2F2
SLC16A3 CD47
SLC16A3 PRKCB
SLC16A3 ALDOC
SLC16A3 ACAN
SLC16A3 RUNX1
SLC16A3 SKP2
SLC16A3 WNT6
SLC16A3 C2
SLC16A3 GP2
SLC16A3 ARR3
SLC16A3 PML
DOCK1 NECAB3
DOCK1 FASTK
DOCK1 OR2H2
DOCK1 NIT1
LIMCH1 VTI1B
LIMCH1 EBNA1BP2
LIMCH1 MSTP9
KATNB1 C16orf80
KATNB1 SPARCL1
KATNB1 PTK7
KATNB1 RAB6A
KATNB1 MYLK
KATNB1 SCTR
KATNB1 DDX1
EXT2 FCHSD2
EXT2 POLR3C
EXT2 KRT33A
EXT2 COMT
EXT2 PLA2G1B
GUCY2C C2orf55
SMARCC1 PAICS
SMARCC1 STAT5B
TIPRL GTF2H4
AGRP SHROOM2
AGRP TGFBR2
AGRP NDUFS6
AGRP DOHH
LCP1 FCER1G
LCP1 CSTA
LCP1 TTLL5
LCP1 TFDP2
LCP1 PLAUR
LCP1 RNPEP
LCP1 CASP1
LCP1 ZNF85
LCP1 LAPTM5
LCP1 STAM
LCP1 ZNF529
LCP1 LY86
LCP1 SH2B2
SPRR1B KPNA6
SNRPG CCT6A
SNRPG STOML2
SNRPG ATP5G3
SNRPG NDUFAB1
PRIM2 UBTF
PRIM2 DYNC1I2
PRIM2 CNOT1
PRIM2 CYB5B
PRIM2 RBM34
PRIM2 ANKRD17
PRIM2 ACTL6A
PRIM2 PARD6A
PRIM2 SEC22B
PRIM2 ALG8
PRIM2 PHF1
PRIM2 HTR2A
HLA-DQA1 HLA-DPB1
HLA-DQA1 CLSTN1
OR7E24 MYO1E
SERBP1 HNRNPA0
SERBP1 DGCR2
SERBP1 TRIAP1
SERBP1 DDX21
SERBP1 UBA2
SERBP1 G3BP1
RASSF9 CACNA1B
RASSF9 CAPN5
RASSF9 RAD54L2
RASSF9 LSR
RASSF9 MGAT3
RASSF9 PLEKHG3
RASSF9 TLX2
RASSF9 NLE1
RASSF9 MFAP4
RASSF9 CCBP2
RASSF9 COX10
RASSF9 AKAP3
RASSF9 ICMT
LCE2B LRIG2
UMOD COL1A2
UMOD EN2
PPM1G LST1
PPM1G TCEB3
PPM1G YLPM1
FEM1C IFRD1
ITGA3 NCKAP1L
ITGA3 GHITM
ITGA3 PCDHA12
ITGA3 CCBP2
LRCH1 RABGAP1L
LRCH1 ELAC2
LRCH1 WTAP
LRCH1 NDUFV1
NMBR TRIM27
LMTK2 BAI1
LMTK2 SLC13A2
LMTK2 HAUS5
LMTK2 LOC652147
LMTK2 TUBGCP2
LMTK2 U2AF2
CASP9 GAS6
ENO1 NUDT1
ENO1 PGK1
MFSD10 AZU1
TUBGCP4 TP53TG1
TUBGCP4 EIF2B4
TUBGCP4 STXBP5L
TUBGCP4 BAT2L
TUBGCP4 CHMP1A
TUBGCP4 OCEL1
TUBGCP4 AMOT
CLINT1 GPATCH8
CLINT1 TAOK3
CLINT1 ABR
CLINT1 PIBF1
UBA1 CENPB
CHAD IKBKAP
CHAD LOC728216
CHAD IGSF9B
CHAD HMX1
CHAD LST1
C8A WDR7
C8A MSTP9
MAP4 ITGB8
MAP4 VDR
MAP4 IL13RA1
MAP4 TRIM16
MAP4 RNGTT
OCEL1 PPP1R10
OCEL1 TBCD
OCEL1 PRPF19
OCEL1 GNS
OCEL1 ALDH3B1
OCEL1 TYMS
OCEL1 ANKRD12
OCEL1 ATP6V0B
OCEL1 UGT2B15
OCEL1 NPM1
OCEL1 ESR2
OCEL1 SLC5A2
OCEL1 SLC36A1
OCEL1 IGHMBP2
OCEL1 SLC17A7
OCEL1 EML3
OCEL1 ANXA6
OCEL1 NF1
OCEL1 HMHA1
OCEL1 ATPAF2
OCEL1 TRD@
GRM4 TBCD
GRM4 HMX1
GRM4 ANK1
GRM4 RUNX2
GRM4 GCKR
GRM4 DHPS
GRM4 PCBP3
GRM4 BRMS1
GRM4 UGT2B15
GRM4 NDUFS1
GRM4 C21orf2
GRM4 TNP2
GRM4 RAB2A
GRM4 ST6GALNAC4
GRM4 STBD1
GRM4 FARP1
GRM4 DPYSL4
GRM4 PHLDA1
GRM4 IGF2
GRM4 PRRC1
GRM4 UCP3
GRM4 EPHX2
GRM4 CDKN2B
GRM4 LY9
GRM4 CACNA1E
GRM4 CYP11A1
GRM4 DGCR11
GRM4 CARM1
GRM4 PVALB
GRM4 CTAG1A
GRM4 MAP2K4
PRF1 ZMYM3
PRF1 POFUT2
C8orf84 AURKC
N4BP2L2 TNPO3
N4BP2L2 DNAH17
N4BP2L2 PBXIP1
N4BP2L2 CDH18
N4BP2L2 CFDP1
N4BP2L2 RPS6KA2
N4BP2L2 MFAP4
N4BP2L2 SFRS14
N4BP2L2 SFRS12
N4BP2L2 HPX
N4BP2L2 PSMB6
N4BP2L2 GALNT1
KCNN3 LOC728216
KCNN3 ZNF638
KCNN3 POM121L2
TRAF3IP1 TTTY2
TRAF3IP1 TRIM33
TRAF3IP1 RBL2
TRAF3IP1 CALM1
TRAF3IP1 TMBIM6
TRAF3IP1 SMARCC2
TRAF3IP1 RER1
HPRT1 PARK7
HPRT1 MAD2L1
HPRT1 PRMT1
HPRT1 TUBA3C
HPRT1 GORASP2
HPRT1 PRPS1
HPRT1 NONO
HPRT1 R3HDM1
HPRT1 MTHFD1
HPRT1 PSMA1
HPRT1 SFRS11
HPRT1 ATP5C1
DLD CXCR4
DLD MOCS3
DLD ZMYND11
DLD NNT
DLD UBA2
IGF2 ESR1
IGF2 SCEL
IGF2 CASP2
IGF2 TRIM3
IGF2 TTC15
IGF2 SFN
IGF2 CYP3A4
IGF2 ICOSLG
IGF2 CHRNA2
IGF2 DTNB
TRPV6 STAT6
TRPV6 PLCG1
TRPV6 DMXL1
AMPD1 FAM12A
NECAB3 HNF4G
NECAB3 NUP205
NECAB3 CDV3
NECAB3 MOCS1
NECAB3 FAU
NECAB3 POM121
NECAB3 NDUFA1
NECAB3 TTC1
NECAB3 PHACTR4
NECAB3 LOC100128570
NECAB3 IGSF3
NECAB3 KIF17
NECAB3 C19orf26
NECAB3 UROD
NECAB3 ST7
NECAB3 COX5B
MTF1 PDGFA
MTF1 MTMR3
MTF1 SET
MTF1 TCIRG1
HPX LYPLA1
HPX CACNA1B
HPX ADORA1
HPX DTX2
HPX GCNT2
HPX COLQ
HPX LOC652147
HPX CYTH3
HPX RPL17
HPX ALK
HPX EN2
HK3 CSTA
HK3 ITGAX
HK3 ARAP1
HK3 TYROBP
HK3 FRAT2
HK3 TCIRG1
HK3 PRKCD
HK3 FLNA
CYTH3 PDLIM7
CYTH3 HAUS5
CYTH3 PVT1
CYTH3 MYST2
CYTH3 CRYBB3
CYTH3 SH3GLB1
CYTH3 RPS6KA2
CYTH3 ZMYND10
CYTH3 EDN2
CYTH3 CYP2B6
CYTH3 MUC6
CYTH3 TUBGCP2
CYTH3 GPKOW
CYTH3 IQSEC1
CYTH3 C11orf74
CYTH3 DYRK1B
CYTH3 HNRNPL
CYTH3 DNAH9
CYTH3 SLN
CYTH3 KIAA0892
ENPP1 TTC15
ENPP1 ACADL
ENPP1 RBP3
ENPP1 CRTC1
ENPP1 TCEA2
ENPP1 DTYMK
CELA3B KCTD2
CELA3B DNASE1L1
CELA3B SRRM2
CELA3B AKT3
CELA3B PIGO
CELA3B MUC6
CELA3B WDR82
CELA3B GAB2
CELA3B HYOU1
CELA3B OR2F2
PDIA2 PRKCB
SEPT6 TTC3
SEPT6 PHLPP1
SEPT6 PBXIP1
LOC90586 CRK
LOC90586 PAPSS2
LOC90586 WISP2
LOC90586 LMO1
LOC90586 IQSEC1
LOC90586 ELAVL3
LOC90586 MFN2
LOC90586 RTN4
LOC90586 ADAM15
LOC90586 SLC9A3
LOC90586 PCOLCE
LOC90586 TRAPPC10
LOC90586 RABEP1
PHLDB1 PLEKHG3
PHLDB1 CAD
PYGM NUDT3
PYGM TRPC4AP
PYGM ORC5L
PYGM MFN2
PYGM EIF5
PYGM ARHGAP6
PYGM REEP2
PYGM SFRS3
PYGM ICOSLG
PYGM RER1
DARC EPYC
DARC UTF1
DARC NUAK1
DARC CXCL9
DARC LARP4B
DARC COL5A2
DARC PTGES
DARC MVD
DARC RTN4
DARC PHOX2B
DARC HNRNPL
ETHE1 ZYX
ETHE1 SCCPDH
ETHE1 DDOST
SYP FUT6
SYP ARL4C
SYP RAP2B
SYP GABRP
SYP RND2
VIPR2 RAPGEF5
VIPR2 MRPL33
VIPR2 CEBPE
VIPR2 ADORA1
VIPR2 ZNF75D
VIPR2 ARHGAP26
VIPR2 RASGRP2
VIPR2 RAPGEF1
VIPR2 CAD
VIPR2 AHSG
STK38 COL14A1
STK38 C10orf26
STK38 SETX
STK38 CALM1
STK38 NBN
STK38 TRAF3IP3
STK38 PRKAR1A
STK38 GTF2I
STK38 FGFR1OP
STK38 CAMK2G
STK38 DHX16
TNP1 TOP3B
TNP1 LOC728216
ASCL1 TNFRSF25
ASCL1 GCKR
ASCL1 PPBPL2
ASCL1 ZNF592
KLHL18 C21orf2
KLHL18 SFRS9
KLHL18 SCEL
KLHL18 ALDH1A2
KLHL18 GLRA3
KLHL18 TFF2
KLHL18 ANKRD12
KLHL18 UPK1A
DHRS12 ERBB3
DHRS12 KLHL9
DHRS12 PMS2L5
DHRS12 SLC6A9
DHRS12 GATA4
DHRS12 MYT1
CCNA1 DIO2
CTDP1 UCN
GNA15 WT1
GNA15 BCAT1
SLC8A2 NPM3
SLC8A2 NR2F6
SLC8A2 CEACAM1
SLC8A2 DDT
SLC8A2 CD63
SLC8A2 SPEG
S100A4 AHNAK
S100A4 MYH9
S100A4 HMHA1
S100A4 TYROBP
S100A4 SLC25A3
S100A4 OSTF1
S100A4 CFP
S100A4 YIPF1
S100A4 LILRA3
S100A4 ABR
S100A4 EIF4EBP2
LBP DTNB
GPR135 TCP11L1
GPR135 ARAF
SMARCD2 sept-06
SMARCD2 RUNX2
SMARCD2 UBE2D3
SMARCD2 MEGF6
OVOL1 MAP3K3
OVOL1 PCM1
OVOL1 HDDC2
OVOL1 FAM131A
OVOL1 CFD
OVOL1 TDO2
OVOL1 MYO9B
OVOL1 C2orf72
SPG11 C10orf26
SPG11 GTF2H1
SPG11 DNAJB6
SPG11 WNT4
SPG11 NCSTN
SPG11 LARP4B
WNT8B BUD31
F2RL2 FZR1
F2RL2 FAM8A1
FAM32A MAP3K11
FAM32A CSF2
GPR161 MMP25
GPR161 GUCY1A2
TSTA3 NRL
TSTA3 JARID2
TSTA3 SMC1A
TSTA3 B3GNTL1
SRM AHCYL1
HCG9 NTSR2
ATN1 PDAP1
ATN1 ELK3
ATN1 MEA1
ATN1 MPDZ
ATN1 SLC13A2
ATN1 TAC1
ATN1 RAB40B
ATN1 STAMBP
ATN1 CDC25A
ATN1 RBM12
ATN1 LOC100128031
ATN1 CYP11B1
ATN1 FAM172A
ATN1 FETUB
ATN1 KRR1
CLCC1 F9
CLCC1 SLC30A4
CLCC1 GLS
BZRPL1 KPNA6
BZRPL1 ANKMY2
BZRPL1 NDUFAF1
BZRPL1 CCT6A
KIFC1 TUBA3C
KIFC1 RHOQ
KIFC1 EIF3A
KIFC1 TSR1
KIFC1 RFC2
KIFC1 TUBB
KIFC1 ATP5L
KIFC1 TPX2
GRIA2 KCNC4
GRIA2 ZMPSTE24
GRIA2 MVD
GRIA2 ARSD
GNPDA1 SFPQ
TBKBP1 LOC728643
TBKBP1 H2AFY
SOD1 FOXJ1
SOD1 LDHB
SOD1 TOP2A
SOD1 DMXL2
SOD1 OPLAH
SOD1 NONO
SOD1 R3HDM1
SOD1 CHEK1
SOD1 HSD17B4
SOD1 ARHGEF2
SOD1 MYBL2
SOD1 ALK
SOD1 SEC24C
SEC23IP ZKSCAN1
SEC23IP NUP160
SEC23IP CP110
SEC23IP TIMM17A
SEC23IP GAB2
SEC23IP UBA3
SEC23IP RBM5
EIF3A MME
EHD1 GSTM2
EHD1 PPPDE1
EHD1 AKT2
EHD1 LILRP2
RAD23B GNS
RAD23B LGALS1
RAD23B CXCR4
RAD23B VDAC1
PAGE1 SYNCRIP
PAGE1 TMEFF1
PAGE1 TNKS
PAGE1 CELSR2
PAGE1 DVL3
INPPL1 FLNA
INPPL1 RAB9A
INPPL1 PSMB7
INPPL1 HINT1
INPPL1 APLNR
FEV MMP24
TIMM8A UCP3
TIMM8A PTPRD
TIMM8A NNT
TIMM8A FAAH
NCR2 ACAN
FADS2 FADS1
BFSP2 ATP5G1
BFSP2 CDH4
BFSP2 ELAVL3
BFSP2 H6PD
BFSP2 NFIX
BFSP2 TOMM20
BFSP2 PCDHA3
BFSP2 SPINK5
BFSP2 HPCA
H1F0 NUCB2
H1F0 RAP2B
H1F0 MPP1
H1F0 TCF3
H1F0 HNF1A
H1F0 TCEA2
H1F0 DDX1
H1F0 SMPD1
EXD2 TREH
EXD2 LOC100133166
EXD2 SV2B
EXD2 HCN4
EXD2 NRAS
EXD2 NR2E3
EXD2 ZNHIT3
TROVE2 THY1
EPAS1 SBNO2
EPAS1 ACP5
EPAS1 YIPF6
EPAS1 ASMTL
EPAS1 SNRPE
EPAS1 GTF2I
EPAS1 PHF8
EPAS1 MAPK8IP1
LDHB EEF1D
LDHB UROD
LDHB MGMT
LDHB PRKAR2A
LDHB GORASP2
LDHB TTC3
LDHB GNB2L1
LDHB VDAC1
LDHB PRODH
LDHB TOMM70A
LDHB SNRPA
LDHB CITED1
LDHB CBX6
LDHB SPINK5
LDHB STX16
LDHB NDUFS4
LDHB MCM2
LDHB ANXA2P3
LDHB RNMT
IKZF1 TRIM27
IKZF1 ARHGEF2
IKZF1 ANP32B
IKZF1 AASDHPPT
PYY ADORA1
ARAP1 HCK
ARAP1 RPS19
ARAP1 HARS2
ARAP1 COL2A1
ARAP1 HNRNPA1
ARAP1 CALM1
ARAP1 PFDN4
ARAP1 MTHFD1
ARAP1 IL6R
ARAP1 SYK
ARAP1 MAST1
ARAP1 TPM2
ARAP1 BCKDK
ARAP1 PSAP
ARAP1 KCTD20
ARAP1 FCGR1A
CHRNA6 EEF1A2
DST EXOG
NME2 GARS
NME2 GNRH2
NME2 NME1
NME2 TRIOBP
NME2 DYNC1I1
NME2 SNRPA
NME2 RPS3
NME2 ZNF259
DZIP1 SLC25A3
ARPC3 RCC1
ARPC3 ZNF142
ARPC3 EXOG
ARPC3 CAV2
ARPC3 SSR1
ARPC3 FUT7
ARPC3 CDK9
BCAT1 EYA3
BCAT1 GNAI1
BCAT1 BCS1L
BCAT1 DOCK2
BCAT1 CHD4
BCAT1 RAC2
BCAT1 PIGC
BCAT1 HCLS1
BCAT1 NCKAP1
SNX13 DRD5
SNX13 PLAGL1
SNX13 FGF18
STK19 CEACAM3
PTPN11 EPS15
PTPN11 FGFR1
PTPN11 PRDX6
PTPN11 RCN2
PTPN11 UNG
PTPN11 RBM34
PTPN11 SPN
PTPN11 GUCY1B3
PTPN11 HDAC2
PTPN11 ADAMTSL3
PTPN11 CDK8
PTPN11 SLIT2
PTPN11 AMD1
TRAPPC10 KCNQ1
TRAPPC10 CDKN2B
TRAPPC10 EIF5A
APOOL TGDS
APOOL RAD51C
APOOL GC
LOC728849 ITPR2
LOC728849 MSH2
LOC728849 GLS
LOC728849 ERP29
LOC728849 STAMBP
LOC728849 TXNDC9
LOC728849 UBC
LOC728849 GTF2H4
LOC728849 MPHOSPH9
LOC728849 SON
ZNF688 GORASP2
NBPF10 CNBP
CYP2C9 ACAN
CYP2C9 GRIK5
CYP2C9 MYO7A
TSN KDM3B
TSN GNRH2
WDR7 DYNC1I2
WDR7 C10orf26
WDR7 PPP1R11
WDR7 CTBP2
DPEP1 BDH1
NCRNA00188 RPL30
NCRNA00188 ZNHIT3
NCRNA00188 CSHL1
NCRNA00188 IMPDH2
KDM4A CLP1
PTPN4 MDFI
PTPN4 ELOVL6
NPAS1 PPID
NPAS1 WISP2
NPAS1 NAT9
MICAL3 PARN
DBH AMELX
NTSR2 SAMD14
NTSR2 SDC3
NTSR2 HMX1
NTSR2 PHKG2
NTSR2 CRYBA4
NTSR2 PSMD5
NTSR2 TOP3B
NTSR2 SLN
NTSR2 PTGES
NTSR2 EFNA3
NTSR2 PAK4
NTSR2 SLC4A3
SORBS3 PSME4
SORBS3 EXOG
SORBS3 IFT140
SORBS3 CLTCL1
SORBS3 PDGFB
SORBS3 DCTN2
SORBS3 AURKA
SORBS3 BAD
EIF4E ZNF253
EIF4E COL13A1
EIF4E ADH5
NKG7 RIPK1
ODF1 PFKFB2
ODF1 IGSF9B
TSPAN31 PLK1
TSPAN31 SSRP1
TSPAN31 PEG3
TSPAN31 RPL29
GPT FBN1
AXL PTCH1
HSPA9 ING1
HSPA9 SCN2A
HSPA9 PTPRD
HSPA9 CSNK1E
HSPA9 VDAC2
PVALB TCF4
PVALB PXDN
PVALB ANP32B
PVALB PRPF4
PVALB NRTN
PVALB ZNF253
PVALB DENND5A
PVALB B3GAT3
PVALB SEL1L
TGIF2 SSTR3
TGIF2 RBP3
TGIF2 RGS6
TGIF2 GNB2L1
TGIF2 ZKSCAN4
TGIF2 UTP20
CENPF HMMR
CENPF TPX2
CENPF HLA-C
CENPF FEN1
MAPKAPK2 LSM7
MAPKAPK2 ATP6V0D1
MAPKAPK2 LY86
WDR45 CUL1
WDR45 PSPH
RUNDC3A PRDX4
RUNDC3A CASP2
TIMM17A TDG
TIMM17A MARCH7
TIMM17A ABCA6
TIMM17A TCF21
PTPRS KIR3DL3
PTPRS EDA
RPL15 RPL27
RPL15 NFASC
RPL15 RPL31
RPL15 RPS7
RPL15 RPS15A
RPL15 RPS11
RPL15 RPS8
RPL15 ATP6V0E2
HSPB11 PARK7
HSPB11 AGAP2
HSPB11 CLNS1A
HSPB11 NASP
HSPB11 COX11
HSPB11 KDM1
TLR2 CEBPD
TLR2 FCGRT
RIOK3 PMS1
RIOK3 DSC3
RIOK3 MAP2K3
CHAF1B BRD2
CHAF1B WBP4
CHAF1B TFE3
CCR7 TRD@
CCR7 ITK
AZIN1 FAM178A
GABRD TNN
HNRNPM PRKRIR
DCK SIVA1
DCK CENPA
DCK ARHGAP19
DCK GAB2
AKAP3 MVD
BTRC PA2G4
BTRC VAMP4
BTRC ARPC5
BTRC TLE4
BTRC RRN3
BTRC PSMB7
MAPK4 CCL16
GSTM2 STAU1
GSTM2 POL3S
GSTM2 KLC1
GSTM2 GTPBP1
GSTM2 RPS3
IL13 GPRIN2
IL13 HIPK2
IL13 GATA4
IL13 T
IL13 ARHGEF12
IL13 ABCC8
MSX2 NF1
MSX2 EYA3
CRYBA4 CADM3
CRYBA4 MGAT3
CRYBA4 LAMA4
CRYBA4 GRIK5
CRYBA4 ADAM3A
CRYBA4 CCBP2
CRYBA4 TYR
CRYBA4 ATMIN
CRYBA4 PDCL
CRYBA4 CDKN2B
WHSC2 NDP
SDC1 RAD54L2
SDC1 PAX8
SDC1 SPRED2
C7orf28B WIPI1
C7orf28B PTGES3
C7orf28B SEP15
C7orf28B MMP10
C7orf28B RPS15A
C7orf28B ARHGDIB
EIF4B RPL23
TMEM131 LARP4B
DNAJC16 BBS4
ACAA2 RCC1
ACAA2 C12orf24
ACAA2 INSR
ACAA2 TMX1
PHF21A TNPO3
PHF21A AHNAK
PHF21A EPYC
PHF21A BTF3
PHF21A GORASP2
PHF21A ID4
FICD TRIM9
SLC26A3 GNAS
EEF1B2 CANX
EEF1B2 RPL5
EEF1B2 EIF3H
EEF1B2 RPL4
EEF1B2 BTF3
EEF1B2 RPLP2
EEF1B2 XPNPEP1
EEF1B2 RPL22
EEF1B2 EIF3D
HMGA2 LALBA
HMGA2 CACNA1S
SETD4 ITM2B
SETD4 CAMK2G
SETD4 MED22
SPOP RBM6
SPOP PSEN1
RBM5 TNPO3
RBM5 GRM2
RBM5 MMP25
RBM5 CEP350
RBM5 MACF1
RBM5 DTX2
RBM5 CHRNB2
RBM5 SLC11A2
RBM5 RUNX1
RBM5 PIK3CD
RBM5 KIAA1219
RBM5 PRKY
RBM5 MARK3
RBM5 MPHOSPH9
RBM5 NR2E1
SH3BGR AMPD2
SH3BGR TBX6
MAN1A2 FOLR1
LHCGR CLUAP1
ERN1 PDAP1
ERN1 NR2E3
ERN1 FBN2
SNAI2 GRIN1
MSH2 SMC1A
MSH2 SKIV2L2
MSH2 PRPSAP1
MSH2 TIA1
MSH2 TRAF4
MSH2 C10orf26
MSH2 ZKSCAN1
MSH2 UPF3A
MSH2 CHD4
MSH2 ZNF146
MSH2 RAD1
MSH2 SUCLA2
MSH2 KDM1
MSH2 C5orf13
MSH2 RAN
MSH2 LIG3
MSH2 TCF12
MSH2 EPS15
MSH2 HIBCH
MSH2 CCT6A
MSH2 UNG
MSH2 CALU
MSH2 FARSA
MSH2 UPF2
MSH2 CDC23
MSH2 SSB
MSH2 MPHOSPH9
TRIO OGG1
TRIO MAEA
TRIO RHOQ
TRIO FUT9
TRIO CEACAM1
TRIO ALOX5
TRIO PRRG1
TRIO ALDH3B1
TRIO THPO
TRIO CD74
TRIO ADAM20
TRIO INPP5B
TRIO ADRBK1
PTPRM HSPA5
PTPRM GNRH2
FAM178A EXTL2
FAM178A PLS1
FAM178A OPLAH
FAM178A SLC25A11
FAM178A DLST
FAM178A CLP1
FAM178A MRPL28
FAM178A ARPC5
FAM178A ECD
FAM178A CBARA1
FAM178A RHEB
FAM178A KLC1
FAM178A ECM2
FAM178A C3orf63
FAM178A SCML2
FAM178A AKAP10
FAM178A BRD3
COPA ACTA1
SFRS17A KIR3DL3
SFRS17A SFPQ
SFRS17A COX6B1
SFRS17A NDUFS3
SFRS17A NDUFA9
SFRS17A IGF1R
SFRS17A AURKA
SFRS17A ABCC8
SFRS17A AIF1
SFRS17A TSC22D3
SFRS17A ATP5J2
SFRS17A NUP88
SFRS17A ITIH4
SFRS17A POLR2D
SFRS17A SMPDL3B
SFRS17A UQCR
SFRS17A NEU1
SFRS17A PCBP2
SFRS17A PPM1H
SFRS17A SMO
SFRS17A ILVBL
NEK3 CDKN1B
NEK3 ACP1
NEK3 RUVBL1
NEK3 LSS
GNE GPR20
RUVBL2 NME1
MTR GCOM1
MTR CDK8
HTR7 DNAJA3
HTR7 VARS
HTR7 USP12
HTR7 PRB1
TLX2 GPR35
TLX2 PCTK3
TLX2 LAPTM4A
TLX2 ITGAV
TLX2 AKAP10
TLX2 ITM2B
TLX2 MAP3K13
TLX2 TRPM2
TLX2 ADAM17
OSTF1 NAP1L1
OSTF1 TFDP2
OSTF1 CYBA
OSTF1 MPHOSPH8
OSTF1 STAM
OSTF1 CYTSA
DDIT3 SON
DDIT3 HSPA5
NAGA CTSH
NAGA TNFRSF1B
NAGA MYO1F
NAGA CAMK2G
NAGA AIM1
NAGA SARS
NAGA CFP
NAGA HCLS1
ZNF443 PDCL
ZNF140 LOC399904
BTK MMD
BTK SCYL3
RASSF7 PAK4
COX10 SPRR2C
COX10 HMX1
COX10 SPAG8
COX10 ALDH1A2
COX10 NDUFA1
COX10 SAG
COX10 KRT34
COX10 VASP
COX10 IQSEC2
COX10 PIP5K1A
COX10 ALOX5
COX10 ZBTB25
COX10 PSMD4
COX10 LOC100128570
COX10 CYP11B1
COX10 BBS4
COX10 TTLL3
COX10 NEU3
COX10 HMGXB3
COX10 NUP88
COX10 NCOR2
COX10 CNGB1
COX10 ATP2C2
COX10 FOLR1
COX10 HTR2A
COX10 PXDN
COX10 ADAMTS2
COX10 PTPRJ
COX10 ABCC8
COX10 SCN2A
COX10 ACOT11
COX10 WNT6
COX10 YLPM1
COX10 PGK1
IKBKG NDP
IKBKG CNP
IKBKG NFIX
IKBKG EPHB2
IKBKG TNFRSF25
ETV3 NCRNA00171
ETV3 CA11
ETV3 RNASEH2B
ETV3 HCRTR1
CD3G NRG2
MXRA5 DNAJB5
MXRA5 ADORA1
PCNA TYMS
PCNA APEX1
PCNA SEC61B
PCNA TMEM106C
PCNA SMC3
PCNA XRCC5
PCNA ACAT2
PCNA RNASEH2A
PCNA SFRS1
PCNA ITGB3BP
PCNA PSMA3
PCNA RPA3
PCNA TK1
PCNA MCM7
PCNA KIAA0101
PCNA KIAA0485
PCNA FEN1
PCNA LOC100130283
PCNA PRIM1
AIPL1 PPP1R10
AIPL1 KLHL9
AIPL1 LIG3
AIPL1 ERBB4
AIPL1 SCGB1D2
AIPL1 ATXN7L1
AIPL1 CYB5R3
AIPL1 PDLIM7
AIPL1 TP53I11
AIPL1 KLF1
AIPL1 TUBGCP2
AIPL1 CKMT2
AIPL1 KIAA0894
AIPL1 GPKOW
AIPL1 HOXC5
AIPL1 DPF1
AIPL1 PIP5K1C
AIPL1 ATPAF2
AIPL1 RAP1GAP
AIPL1 PPY
AIPL1 DMWD
AIPL1 FNDC3A
AIPL1 SV2B
AIPL1 ABCG2
RBL2 MECP2
RBL2 PIKFYVE
RBL2 ACAA1
RBL2 GLIPR1
RBL2 ADD3
VIM HADH
VIM MYO1F
VIM CEBPD
VIM TRIM28
VIM TOB1
VIM LY75
VIM ATP6V0B
VIM IFNGR2
VIM CXCR4
VIM TARS
VIM DDX1
VIM ANXA2P3
VIM ZEB2
CDKL1 CSNK1E
CDKL1 POU1F1
CDKL1 HNRNPAB
DNAJB6 PRPF19
DNAJB6 NUP98
DNAJB6 PDCD11
DNAJB6 DYRK1A
DNAJB6 CREBL2
TSPYL2 AHSG
RNF10 DCP2
RNF10 EIF1
RNF10 MAPK9
RNF10 CETN3
RNF10 VDAC3
RNF10 C21orf33
RNF10 NIT1
RNF10 PKP3
CYHR1 INTS10
CYHR1 SERPINB1
CYHR1 TBCB
CYHR1 LILRA1
ZNF84 CKS2
ZNF84 ARHGEF1
ZNF84 PFDN4
KHDRBS1 DHX9
KHDRBS1 MIF
KHDRBS1 R3HDM1
KHDRBS1 PSMA1
KHDRBS1 YWHAQ
OBSL1 NKRF
OBSL1 GBA
OBSL1 CKMT2
OBSL1 MR1
OBSL1 ITGAD
OBSL1 ONECUT2
OBSL1 MEGF6
OBSL1 PYGB
OBSL1 GRAP2
OBSL1 PES1
OBSL1 KIAA0892
OBSL1 MID1
OBSL1 HOXB6
OBSL1 ADAMTSL2
OBSL1 LTA
OBSL1 TGFB3
PRPF40A PAGE4
PRPF40A RSL1D1
PRPF40A CALM3
PRPF40A PHKA2
PLEC1 FOXJ1
PLEC1 LST1
PLEC1 MYH6
PLEC1 ATP6V1B1
PLEC1 EGFR
PLEC1 PECAM1
SERPINC1 PAK4
ATPAF2 NDP
ATPAF2 RDH5
ATPAF2 NDST1
ATPAF2 NDUFS6
ATPAF2 TAP2
ATPAF2 NDUFS3
ATPAF2 KIAA0467
ATPAF2 MYO9B
ATPAF2 ARHGEF12
SSR1 PLAUR
SSR1 RTF1
SSR1 BTF3
PPIL2 MNAT1
PPIL2 BDKRB2
PPIL2 LHX2
TFF3 ROM1
ZMPSTE24 VPS72
ZMPSTE24 TRIM14
ZMPSTE24 C10orf26
ZMPSTE24 DYNC1I2
ZMPSTE24 SEC24D
ZMPSTE24 KCNC3
ZMPSTE24 NCOA6
ZMPSTE24 CNOT1
ZMPSTE24 COPB2
ZMPSTE24 FOXE1
ZMPSTE24 IMMT
ZMPSTE24 TMX1
POLA2 NUP93
GSTTP1 GCNT2
GSTTP1 SUMO4
GTF2H1 XPO1
GTF2H1 IDH1
GTF2H1 GLS
GTF2H1 STAMBP
GTF2H1 FNTA
GTF2H1 ZNF146
GTF2H1 SNAPC5
GTF2H1 BAZ1A
GTF2H1 PIP4K2B
GTF2H1 FPGT
GTF2H1 CLEC16A
STAMBP ZNF638
STAMBP EIF2S1
STAMBP ZNF76
STAMBP PRPSAP1
STAMBP CCT5
STAMBP R3HDM2
STAMBP MRPS31
STAMBP SPTLC1
STAMBP NCDN
STAMBP CETN3
STAMBP PAFAH1B1
STAMBP RECQL
STAMBP MID1
ATP5S SEZ6L
ATP5S RPL17
UROS ATXN10
CEP68 GLRA2
CEP68 LOC728767
CEP68 MARCH3
HFE GPR20
HFE OSMR
HFE TRIM14
HFE PAX9
HSPE1 SLC5A1
HLTF CKAP5
HLTF SLC5A12
C5orf13 TCF4
C5orf13 ECHS1
C5orf13 DYNC1I2
C5orf13 CANX
C5orf13 CBX3
C5orf13 TXNL4A
C5orf13 SORD
C5orf13 IGFBP7
C5orf13 ATXN10
AQP2 CPNE6
AQP2 FNBP1
AQP2 JAK2
AQP2 MMP19
AQP2 UBE2S
GABARAP ZNF253
GABARAP TAF10
GABARAP FCGRT
RNF6 GNAI2
RNF6 RABGAP1L
RNF6 PNRC1
RNF6 SFPQ
RNF6 DR1
RNF6 MAST1
RNF6 ZMIZ1
RNF6 CENPC1
MRPL3 PAICS
MRPL3 TOE1
MRPL3 PARK7
RPUSD2 C1QL1
RPUSD2 FOLR1
RPUSD2 DMWD
RPUSD2 WISP2
RPUSD2 NRG2
RPUSD2 GRAP2
RPUSD2 SOX1
RPUSD2 DOHH
RPUSD2 HOXB6
RPUSD2 ZMIZ2
RPUSD2 DHPS
RPUSD2 FAM119B
RPUSD2 ACTL6B
RPA2 RAB8A
RPA2 UBE3A
PML MAP3K3
PML PRMT1
PML MXRA7
PML NUP93
PML ACO1
CAPZB CTSA
CAPZB AHNAK
CAPZB FAM164A
SERPINA3 OR10H3
SERPINA3 KIF20B
P2RX4 HSPBP1
COL18A1 TYR
COL18A1 WFS1
YWHAQ UBE2D2
YWHAQ DHX9
YWHAQ NUTF2
YWHAQ sept-06
YWHAQ UBE2N
YWHAQ RCN2
YWHAQ STMN1
YWHAQ STRAP
YWHAQ PMS2L1
YWHAQ AMD1
YWHAQ SNRPA
YWHAQ VDAC2
YWHAQ SRP14
YWHAQ PSMB7
YWHAQ CBFB
YWHAQ GCSH
MVP GRN
GC FOXG1
GC RASL10A
GC CCBP2
GC EP300
GC XDH
GC ARHGAP12
GC NTNG1
GC PTPRD
GC PES1
GC CACNA1S
GC DUX1
GC ADAMTSL2
GC BAD
CDIPT VDAC2
CDIPT H6PD
CDIPT TNFSF8
CDIPT ACVRL1
CDIPT GRB7
OAZ1 PFKP
OAZ1 SSTR2
ZFR KIF5B
ZFR CYP51A1
ZFR PDCL
ZFR ARHGEF4
CBARA1 MPPED1
CBARA1 ERBB4
CBARA1 RFPL3
CBARA1 SLURP1
CBARA1 IQSEC1
CBARA1 RABL4
CBARA1 STAM
CBARA1 NUP93
CBARA1 CXCR4
CBARA1 RPL41
CBARA1 PSME4
CBARA1 TAF1
CBARA1 RGS19
CBARA1 FLJ41278
CBARA1 PDE1A
CBARA1 CLIC1
CBARA1 CTAGE5
CBARA1 NPC2
CBARA1 ADAM18
CBARA1 ACHE
CBARA1 PRM1
CBARA1 STK10
CBARA1 PAIP2B
CBARA1 RANBP2
CBARA1 ACAN
CBARA1 LBR
CBARA1 HOXC5
CBARA1 APAF1
UQCRQ LSM7
UQCRQ SMARCB1
UQCRQ PSMB2
UQCRQ COX5B
UQCRQ ATP5J2
UQCRQ PIGF
UQCRQ COX7B
UQCRQ EIF3H
UQCRQ UQCRH
UQCRQ TRIP10
UQCRQ R3HCC1
UQCRQ KIAA1109
UQCRQ PSMB1
PHF14 E2F4
PHF14 AP3M2
ACTL6A RAB1A
ACTL6A TOP2A
ACTL6A EIF2S1
ACTL6A SMC2
ACTL6A AASDHPPT
ACTL6A FBXW11
ACTL6A CETN3
ACTL6A PPP1R15A
ACTL6A SFRS1
ACTL6A ZNF146
ACTL6A INSR
ACTL6A ABCD3
ACTL6A UBC
ACTL6A VDAC3
ACTL6A PSMD3
ACTL6A EMG1
ACTL6A MINPP1
ACTL6A CHAF1A
ACTL6A PAFAH1B1
SEMA3F WHAMM
ENTPD6 COL13A1
TNFRSF25 NOC2L
TNFRSF25 ALDH1A2
TNFRSF25 NFATC4
TNFRSF25 DHPS
TNFRSF25 GPR176
TNFRSF25 CASK
TNFRSF25 C21orf2
TNFRSF25 RBP1
TNFRSF25 SLC5A2
TNFRSF25 ZMYM3
TNFRSF25 ARFIP2
TNFRSF25 CAPN5
TNFRSF25 PRRC1
TNFRSF25 STK35
TNFRSF25 ACAN
TNFRSF25 SCN2A
TNFRSF25 CADM4
TNFRSF25 NLE1
TNFRSF25 NEUROD2
NFIL3 ARHGEF2
SUPT4H1 MORF4L2
CASP7 VDAC2
CASP7 HIPK3
CASP7 MAGI1
KIAA0430 TUBA3C
KIAA0430 FAU
KIAA0430 PIK3R1
KIAA0430 ZBTB25
CSDC2 NDUFAF1
CSDC2 NEBL
NEU1 UCN
NEU1 HMG20B
NEU1 SPAG8
NEU1 ALOX5
NEU1 AKT3
NEU1 PPP4R1
NEU1 KCNH1
NEU1 TP53I3
NEU1 USP19
NEU1 ABCD1
NEU1 TTLL3
NEU1 TUB
LUC7L3 OGT
LUC7L3 DDX17
LRPAP1 ERP29
LRPAP1 TGFBR1
LRPAP1 BST1
LRPAP1 MDH1
KCNG1 BAT2L
HIRA PCCA
HIRA EID1
HIRA RAB1A
HIRA ADAMTSL3
HIRA UBE2D2
HIRA USP33
HIRA C2
C10orf116 ESR1
DLG4 ERICH1
DLG4 B4GALT6
DLG4 EGR2
DLG4 TNFSF8
DLG4 HABP4
DLG4 NCR3
ERLIN2 LHX2
GNB2 CEBPB
GNB2 C5orf30
GNB2 PSAP
ITGA10 RECQL5
HIST1H2BL HIST1H2BN
ADAM20 PPIC
ADAM20 FOXE1
ADAM20 GP2
ADAM20 PAK4
ADAM20 ARR3
DOPEY1 ACAN
DOPEY1 FGFR2
NPY2R C17orf75
NPY2R RNF8
USP6NL LOC728643
USP6NL RABGAP1L
ZNF467 TGFBR1
ZNF467 ZNF8
ZNF467 CCL18
ZNF467 IFNAR2
ZNF467 TMBIM6
ZNF467 RBM19
ZNF467 OR7A5
ZNF467 RPL41
PSKH1 LST1
PSKH1 SCN2A
PSKH1 WRN
PSKH1 GTF2H4
PSKH1 FOXE1
PSKH1 ADRBK1
PSKH1 TSPAN4
PSKH1 KRT76
ADCY7 ABR
ADCY7 ADARB1
RECQL DNASE1L1
RECQL TMEM194A
RECQL USP34
RECQL NKX2-2
RECQL CREB1
RECQL ZNF146
RECQL MEF2C
RECQL PWP1
RECQL TUBGCP3
RECQL GLT8D1
CFHR3 CCBP2
CFHR3 LOC652147
TGFBR1 GRK5
ETFA POFUT2
ETFA SUB1
ETFA BTF3
ETFA ATP5J2
ETFA APLNR
ETFA KIAA0240
ETFA TBCA
ETFA PSMA2
ETFA NDUFAF1
ETFA EBNA1BP2
ETFA SLC29A1
ETFA TMX1
ING1 IQSEC1
ISLR TEX28
ISLR MLANA
ISLR RPH3A
ISLR SLC5A2
ISLR WFS1
ISLR NDUFS6
PFDN4 DMXL2
PFDN4 NPAT
PFDN4 RPL24
PFDN4 ZNF85
PFDN4 POP1
PFDN4 CAST
PFDN4 SFRS3
PFDN4 BCR
PFDN4 RAB35
PFDN4 NDUFS4
NACAD HMX1
CLNS1A MRPS27
CLNS1A IFNA10
CLNS1A SKIV2L2
CLNS1A ATP5A1
CLNS1A DRAP1
CLNS1A PAICS
CLNS1A EXOSC8
CLNS1A C11orf58
CLNS1A FBL
CLNS1A HNRNPA0
ECE1 CAND1
FABP5 HADH
FABP5 PRMT1
FABP5 GORASP2
FABP5 DTX2
FABP5 SLC11A2
FABP5 LOC26102
FABP5 ZNF259
FABP5 GNB2L1
FABP5 IL13RA2
FABP5 AHCY
FABP5 CYP2A13
FABP5 RPP40
FABP5 NHP2
KIAA0020 MYO9B
KIAA0020 NCBP2
KIAA0020 BRD3
MCF2 CDY1
SLC6A13 CREBL2
KIAA0494 KIR2DL4
SP3 PAFAH1B1
IPCEF1 NONO
CDK6 WIT1
CDK6 CFD
CDK6 UNC13A
CDK6 ZBED4
SALL2 NUDT3
SLC15A2 TCP11L1
SLC15A2 PTGES
SLC15A2 NUP88
SLC15A2 SLC16A5
SLC15A2 RASGRP2
NFIB EEF1D
NFIB FZR1
NFIB MDFI
NFIB CDS1
NFIB PABPC4
NFIB SLC6A3
NFIB ELAC2
NFIB MDH1
NFIB ABR
NFIB HPS1
NFIB NAP1L1
NFIB CDC6
NFIB SGCD
NFIB AES
NFIB CYP4F2
NFIB HMHA1
NFIB TESK2
NFIB GCOM1
NFIB BTF3
NFIB CHD5
NFIB VPS37A
NFIB C6orf54
LRRC37A3 RAPGEF3
LRRC37A3 NKTR
LRRC37A3 C2orf27A
APOF PRRC1
APOF PNLIPRP1
APOF PKMYT1
IL17RA PSMD7
IL17RA MNDA
IL17RA MLX
IL17RA AIM1
IL17RA TK1
IL17RA RGS19
IL17RA DAGLA
IL17RA CLTB
IL17RA PSAP
IL17RA LGALS1
IL17RA TP53BP1
TTN UQCR
TTN PKM2
TTN POLD4
LRRC42 ITGAD
KCND1 TBX6
HYOU1 ARSE
HYOU1 GH2
HYOU1 DOCK3
HYOU1 CHRNB2
HYOU1 TEK
HYOU1 NUDCD3
HYOU1 HMHA1
HYOU1 C21orf33
IGHA2 TRIP12
IGHA2 PDLIM7
PROZ AK2
PROZ DDT
PROZ RDBP
CYP11A1 SAG
CYP11A1 NUDT3
CYP11A1 GBF1
CYP11A1 IGSF9B
CYP11A1 CYP2A13
CYP11A1 PCDHA12
CYP11A1 ANP32A
APLNR NDP
APLNR ABCC10
APLNR RPL17
APLNR FANCG
APLNR SFRS3
APLNR MITF
APLNR SGSM2
MINA BTD
MINA BCL2L2
MINA VBP1
MINA PURA
MINA ZBTB22
JAG1 ACIN1
JAG1 LIMK1
JAG1 EML3
JAG1 CCDC86
JAG1 ELOVL6
JAG1 SLC5A2
JAG1 CRTC1
JAG1 SLC8A1
JAG1 ZNF263
DBT HNF1A
ABCE1 SYPL1
ABCE1 PRDX6
ABCE1 C1QBP
ABCE1 IPO5
ABCE1 CGRRF1
ABCE1 NUDT21
ABCE1 PTP4A1
TLN2 PRKAR2A
TLN2 CECR7
TLN2 STAT2
TLN2 HDDC2
TLN2 PMS1
TLN2 FLOT1
TLN2 BCL2
NAE1 NASP
CALB2 NOC2L
FBXO28 CHUK
TARS ARPC1B
TARS BTN1A1
TARS PICALM
TARS SLC22A18
TARS CCT2
TARS UBE2S
TARS TBPL1
TARS COX11
TARS RAD1
TARS AMD1
ACOT2 DAPK2
ACOT2 CALM1
ACOT2 TEK
ACOT2 GNB2L1
ACOT2 ATRX
ACOT2 ASCC2
BAD NAP1L1
BAD UBN1
BAD GTF2F1
BAD GPR20
BAD NQO2
BAD PIGC
BAD CD6
TNPO1 ARFGEF1
TNPO1 EDN2
TNPO1 RTN4
TNPO1 TNNC1
TNPO1 CBFA2T2
NOP56 TAOK2
NOP56 CCT6A
CCND3 MBNL2
CCND3 AURKA
CCND3 BCKDK
NDUFA5 BRP44
NDUFA5 IL10
NDUFA5 UBE2E1
NR2F6 FGFR1
NR2F6 CYP4A11
NR2F6 ANGEL1
NR2F6 HIPK1
NR2F6 MTHFD1
NR2F6 MAP2K3
NR2F6 NPAS2
NR2F6 COPB1
NR2F6 HCRT
NR2F6 DCAF7
OTUB1 NR0B2
OTUB1 RAD54L2
RDBP NFRKB
RDBP ZNF529
RDBP CAPG
RDBP CLTB
RDBP E2F4
RDBP DSG2
RDBP NDUFS6
SMAD9 RPS4X
SMAD9 SSPN
SMAD9 PAQR4
SMAD9 DTNA
SMAD9 FMO2
NUP133 CSE1L
NUP133 SFRS1
NUP133 AASDHPPT
LARP4 ZNF638
LARP4 TRIM27
LARP4 MGA
LARP4 MAPK14
LARP4 PMS1
LARP4 CREB1
LARP4 TCF12
LARP4 WTAP
IGSF3 FGFR1
IGSF3 ZNF160
STAT1 CNP
STAT1 EEF1E1
STAT1 LGALS3
URB2 MDH1
URB2 PITPNM1
URB2 MLXIP
SNRPA SNRPD2
SNRPA YBX1
SNRPA IDH2
SNRPA SNRPA1
SNRPA KIAA0101
SNRPA PSMC3
SNRPA HIC2
SNRPA HNRNPC
SNRPA ILF2
RFC1 SAG
RFC1 ATMIN
RFC1 CCBP2
WHSC1 EXTL2
WHSC1 NASP
MCCC2 H2AFV
MCCC2 STOML2
MCCC2 GRIN2D
IQSEC2 LIPA
PTP4A1 NHP2L1
PTP4A1 EXOG
PTP4A1 SERPINB6
PTP4A1 PNPLA2
PTP4A1 FMO4
PTP4A1 RP1-21O18.1
PTP4A1 KIAA0174
PTP4A1 PPEF1
PTP4A1 LGALS3
PTP4A1 TGFB3
SPARCL1 MPV17
SPARCL1 OPRL1
SPARCL1 SCEL
SPARCL1 ZNF253
SPARCL1 ARHGAP12
SPARCL1 CXorf40B
SPARCL1 DOHH
SPARCL1 MSTP9
SPARCL1 PFN1
SPARCL1 STOML1
SPARCL1 PHKA1
PRIM1 MAD2L1
CHD4 RFC5
CHD4 KIAA0947
CHD4 ATP6V0D1
CHD4 AMD1
IRX3 CYP17A1
IRX3 SEC13
IRX3 SEMA3D
IRX3 ELF5
IRX3 TERF1
IRX3 LIPE
PIGK TAF1
PIGK SMC1A
PIGK MAPKAPK5
PIGK NR4A1
C18orf10 PSMF1
C18orf10 BRCA1
C18orf10 TP53TG5
C18orf10 GSK3B
C18orf10 SC5DL
C18orf10 PRSS8
C18orf10 BCR
RDH5 PXDN
RDH5 LIPE
VWF MGAT1
VWF SLC15A1
METAP1 ZCCHC11
ABCC9 USF2
ABCC9 ATP5J2
UBE2N KIF5B
UBE2N PDLIM7
UBE2N MAGOH
UBE2N BTF3
UBE2N CBX3
UBE2N PSMD4
UBE2N PSMD9
UBE2N SMC3
UBE2N TRIAP1
UBE2N ST5
UBE2N CADM3
UBE2N C3orf37
UBE2N NASP
UBE2N BRD3
UBE2N SFRS9
RLBP1 NOL3
BRSK2 FAM189A1
BRSK2 SAG
BRSK2 OPLAH
BRSK2 SERPINA4
BRSK2 ESR2
BRSK2 FNDC3A
BRSK2 FCHSD2
BRSK2 GTF2I
BRSK2 TCEA2
BRSK2 CNOT2
BRSK2 BUD31
BRSK2 DGCR6L
BRSK2 PGAP2
BRSK2 TSPYL4
CLASP2 MYCBP2
CLASP2 USP33
TCF7 DHPS
MPO CALCR
MPO FLJ10038
MPO PPP1CC
MPO AZU1
MPO SVIL
MPO CSF3R
MPO CHMP1A
MPO TNFAIP8
LOC201229 POLA1
BARX2 ASIP
GCLC KLF1
GCLC ARL4C
RABEP1 SAG
RABEP1 ITIH4
RABEP1 ATP4B
RABEP1 BTF3
RABEP1 UNC5B
RABEP1 SLC5A2
RABEP1 NRG2
RABEP1 UPK1A
RABEP1 CXCR5
RABEP1 ERCC4
RABEP1 GDPD5
LSM12 CNKSR1
LSM12 ARR3
NDUFV2 CCL2
NDUFV2 HSPA12A
ERC2 PSMC6
ICAM3 KEAP1
ICAM3 KCNH1
ADCY10 NR2E1
ADCY10 EP300
TBX6 C1orf105
TBX6 NNT
TBX6 ITGAD
TBX6 PRRC1
TBX6 TPI1
TBX6 LSM3
TBX6 ZNF592
TBX6 PPYR1
TBX6 KIAA0195
TBX6 ETFB
TBX6 ELOVL6
MYH9 FAM76A
MYH9 TGOLN2
HMMR CCNB2
HMMR MCM3
TINP1 PDIA3
TINP1 GNB2L1
MECOM SACS
TCEB3 TNFSF9
TCEB3 THUMPD1
IMP4 ECHS1
IMP4 NDUFV1
IMP4 PHOX2B
IMP4 VDR
KLRC4 NDUFV1
KLRC4 UGT1A1
ZCCHC11 UBR5
ZCCHC11 ZMYM2
ZCCHC11 BARD1
ZCCHC11 MGA
ZCCHC11 PSMD9
ZCCHC11 OGT
ZCCHC11 ANKRD36B
GRK1 TNPO3
GRK1 GAK
GRK1 PHB2
GRK1 DDOST
GRK1 MAN1C1
GRK1 ACTB
GRK1 LOC150759
AQP8 ALDH1A2
PRKAB1 KRIT1
SCML2 C1R
SCML2 PRICKLE3
SCML2 HINT1
SCML2 PTPN9
SCML2 C1QBP
SCML2 ANKLE2
RASSF8 PTK7
RASSF8 PIGC
RASSF8 TGFB3
RASSF8 NOC2L
GIT2 TNFAIP8
COL6A2 CDR2L
COL6A2 MAP2K3
COL6A2 ATP6V1G2
COL6A2 BAP1
COL6A2 AQP5
COL6A2 ARR3
COL6A2 TTC22
COL6A2 CFD
CRISP2 HCG2P7
CXCR7 PRKCB
RBM12 PIKFYVE
RBM12 AASDHPPT
RBM12 TFAP2A
RBM12 PAICS
RBM12 PSMA2
FLJ10038 USP2
FLJ10038 IGHG1
FLJ10038 SLC5A2
FLJ10038 UPK1A
FLJ10038 RGN
FLJ10038 GAGE12J
PEX6 DEFA6
PEX6 CFD
RABL4 CCT4
CCKBR D4S234E
CCKBR CHMP7
CCKBR DIRAS3
CCKBR BAGE
CCKBR SLC25A13
PKP1 NAP1L1
PKP1 CANX
PKP1 ZNF268
PKP1 ITM2B
SNAP23 KCTD20
SNAP23 EN2
SNAP23 ARHGAP4
ALDH3A2 CAPG
ALDH3A2 ALDH3B1
ALDH3A2 ANXA5
MYL7 RMND5B
MYL7 DDT
MYL7 FNDC3A
MYL7 C18orf1
MYL7 ZNF710
MYL7 OPHN1
MYL7 TYRO3
MYL7 IDH3B
MYL7 BRMS1
NFKB2 DDX39
NFKB2 RARS
NFKB2 ID4
NFKB2 MPHOSPH6
NFKB2 CYTH1
NFKB2 GLE1
NFKB2 ELAVL4
MAP2K6 KIAA1107
MAP2K6 GALR3
DMXL1 ZNF451
DMXL1 PFKM
DMXL1 UBA2
TUBGCP3 API5
TUBGCP3 LSM7
TUBGCP3 SFRS1
TUBGCP3 LARP4B
TUBGCP3 RGS19
TUBGCP3 RHEB
TUBGCP3 USP33
SLC20A2 LIN37
SLC20A2 BFSP1
SLC20A2 NGF
SLC20A2 PSPH
SLC20A2 RPL8
VAMP3 ZNF117
VAMP3 GOLIM4
VAMP3 COL5A2
VAMP3 PCBP2
LOC100131825 LTA
LOC100131825 CEP135
CCL21 POU2F2
CCL21 IQGAP2
CCL21 CUX1
CCL21 CHPF
CCL21 PARD6A
CCL21 ACHE
MYT1 OR10H3
MYT1 ATP6AP2
MYT1 BRCA1
TGFB1 PTMS
TGFB1 TNN
TGFB1 EFNA3
DNAJB2 MAP1B
DNAJB2 UBE2S
PCP4 ABCB1
PCP4 PDK2
PCP4 ZBTB17
PCP4 CRTC1
PCP4 PAX2
PCP4 RAD50
SMN2 DUSP11
MMP20 HCN2
MMP20 SCRG1
MMP20 IL4
MMP20 TANK
SYNGR1 NFRKB
YES1 TIE1
YES1 HMHA1
YES1 AURKA
NR0B2 SCN2A
NR0B2 LRRC15
NR0B2 SLC38A6
NR0B2 SLC22A6
NR0B2 LPCAT4
NR0B2 RSU1
NR0B2 DCTN1
NR0B2 PCBP3
NR0B2 PLS3
PIK3CB ARR3
METTL3 SFRS1
METTL3 TTC35
VCAN KCTD12
VCAN FGL2
MYOZ2 NPAS2
MYOZ2 C2orf72
C17orf91 PTPRE
C17orf91 TFCP2
SNORA21 RPL23
SNORA21 RPS3
SKI TOP3B
SKI CCL2
SKI PAX8
SKI RANBP2
SKI TSHB
SKI C21orf2
SKI HOXB6
SKI TPMT
SKI KL
SKI SLC5A2
SKI SMC1A
SKI EFNA3
SKI CBS
SKI KIAA0467
SKI ATG2A
SKI ZBTB7A
SKI LAD1
MMP19 DNAH3
MMP19 ALOX5
MMP19 TPMT
MMP19 SLC5A1
MMP19 POU6F2
MMP19 TBCB
MMP19 APOC3
MMP19 POU5F1B
MMP19 HPCA
TP53TG5 ITIH4
TP53TG5 HIRIP3
TP53TG5 LIMK1
TP53TG5 MEGF6
TP53TG5 PLAUR
TP53TG5 AKT3
TP53TG5 CHMP2A
TP53TG5 THBS1
TP53TG5 KIAA0892
TP53TG5 AQP5
TP53TG5 ELN
TP53TG5 TGFB3
TP53TG5 MSI1
LGALS3 CEBPB
LGALS3 MTMR11
LGALS3 PSAP
ITPR3 ZNF324
NKX2-1 B3GAT2
NKX2-1 CX3CL1
NKX2-1 LIMK1
NKX2-1 TAF1
NKX2-1 GRB2
NKX2-1 GAS6
NKX2-1 PSMD8
NKX2-1 RBMX
NKX2-1 PSMA3
NKX2-1 BBS4
NKX2-1 RBCK1
NKX2-1 NUP160
NKX2-1 HCRT
NKX2-1 CHD5
NKX2-1 KCNH2
NKX2-1 MAP2K4
NKX2-1 TMX1
ACO1 TRIM25
ACO1 UNC84A
ACO1 MANBA
ACO1 ACTG1
ACO1 FAM8A1
ACO1 CPSF4
ACO1 SCTR
HPD ARHGAP12
NAGLU CHMP1A
NAGLU PDE6A
NAGLU CD302
NAGLU IGFBP5
CSTA ARPC1B
CSTA CAST
CSTA RNASE2
CSTA DMXL2
CSTA ALDH2
CSTA CPD
CSTA ITGA7
CSTA CYBB
CSTA SH3BP1
CSTA LGALS1
CSTA ITGAM
CSTA ITGB2
CSTA AP1S2
DDX19B ECH1
DDX19B MADD
DDX19B PSIP1
F10 BTNL3
SLC29A1 LSM3
GRIN2C RAB21
GRIN2C GDF10
GRIN2C KCNJ8
GRIN2C CD160
GRIN2C NTNG1
GRIN2C UBE2S
GRIN2C SLC10A3
GRIN2C ICOSLG
GRIN2C FRMPD1
GRIN2C FOXJ3
TBCC MAP3K11
NUCB1 E2F5
NUCB1 C10orf26
MYH7 CEBPZ
MYH7 REEP1
HCG4P6 SLC5A12
RPS6KA3 PAK2
RPS6KA3 NUPL2
RPS6KA3 HIPK1
RPS6KA3 OXSR1
RPS6KA3 DENND4B
MDM4 C1R
MDM4 SMARCB1
WDR73 INTS3
WDR73 STX11
ST6GALNAC4 ARID1A
ST6GALNAC4 RP1-21O18.1
ST6GALNAC4 RBM9
ST6GALNAC4 PARD6A
ST6GALNAC4 C16orf88
ST6GALNAC4 ACTL6B
FAM161A SSPN
FAM161A MED22
FAM161A LMO1
FAM161A NEBL
FAM161A PDE1B
FAM161A HDGF
FAM161A MARCO
DUSP9 CD44
DUSP9 FAM5C
OR7E35P CD160
OR7E35P PPM1H
OR7E35P IKBKAP
OR7E35P MYL12B
OR7E35P XRCC5
SMARCD3 PLAUR
SMARCD3 SLC36A1
IGHE SELENBP1
IGHE RND2
IGHE HOXA4
IGHE FUT6
IGHE TLR5
IGHE CYP3A5
IGHE CD6
ABR CAST
ABR STK10
ABR MCM2
ABR SELPLG
ABR LOC728643
ABR STAM
ABR STX5
ABR TNFAIP2
ABR ITGAM
CUGBP2 CHRNB2
CUGBP2 PCYT1B
CUGBP2 ZFPL1
CUGBP2 MRPL9
CUGBP2 PTCH1
UPF1 EXTL2
UPF1 RALB
UPF1 PPT1
UPF1 PSMD8
UPF1 TEK
UPF1 MEOX2
UPF1 CETN2
UPF1 RRAGA
UPF1 ZKSCAN3
UPF1 DOC2B
IL10 PES1
IL10 DCTN2
IL10 TMEM63A
ACADM PSMD7
ACADM NEDD8
ACADM VBP1
ACADM RASGRP3
ACADM LRRC23
ACADM TMX1
LSP1 IFNGR1
LSP1 ITGB2
RNASEH2A POM121L2
RNASEH2A SCN2A
RNASEH2A SLC5A2
RNASEH2A UVRAG
RNASEH2A DTYMK
RAD21 UBA7
HAT1 GLOD4
HAT1 AP2B1
HAT1 VBP1
HAT1 SMC3
PPP2R1B MCM2
PPP2R1B LY6G6D
PPP2R1B PA2G4
PPP2R1B ABCC8
ATP2A3 ANKLE2
ATP2A3 PIKFYVE
ATP2A3 WWP2
ATP2A3 IL6ST
ATP2A3 ACAP1
ATP2A3 ITGB3BP
CCR5 PHB2
BFSP1 CD99
BFSP1 MPST
BFSP1 STX11
BFSP1 CD6
BFSP1 AMD1
BBS9 HISPPD1
NDUFA6 ACTN2
IGKC IGH@
IGKC IGL@
ATG5 CTBP1
ATG5 SH2D2A
STAU2 FAAH
MAGEA1 KLF12
MAGEA1 NOVA1
MAGEA1 KIAA1539
MAGEA1 PAX8
MAGEA1 ANGEL1
MAGEA1 DNAH9
MAGEA1 CYP27A1
MAGEA1 TCP11L1
MAGEA1 FMO4
MAGEA1 ATP1B2
MAGEA1 PLEKHG3
MAGEA1 CRTC1
MAGEA1 PAQR4
MAGEA1 NCDN
MAGEA1 PRSS8
MAGEA1 PMS2L1
MAGEA1 CDK5R1
MAGEA1 PCBP3
PTPRB DNAJC9
PTPRB SNRK
PTPRB GSTP1
PTPRB SFPQ
PTPRB BAZ1A
PTPRB PRKY
PTPRB B3GNT1
PTPRB TLL2
PTPRB TMEM151B
SFRS11 BRD1
SFRS11 CTSB
SFRS11 KIAA1219
SFRS11 SFRS12
SFRS11 CDH1
SFRS11 NR1H2
LYPLA1 SUMO1
LYPLA1 CD58
LYPLA1 XRCC5
LYPLA1 GAK
LYPLA1 POSTN
LYPLA1 S100A1
LYPLA1 PCDHA12
LYPLA1 TRIAP1
LYPLA1 ATP5L
LYPLA1 LAMC2
LYPLA1 TFAP2A
LYPLA1 INPP4A
CTCF TFDP2
CTCF MED1
CTCF MARCH7
CTCF PTPLB
CTCF GTF2B
CTCF CKS1B
CTCF SC5DL
CTCF CDC23
CTCF BAHD1
CTCF PP14571
CDX2 C16orf88
PAIP2B DLST
PAIP2B CKMT2
LOC644165 RAP2A
RNF44 CTAGE5
RNF44 PIKFYVE
RNF44 SPTBN2
CDC25C METTL13
CDC25C PRKAR1B
CDC25C AMD1
CLPP TCF20
CLPP CAPN5
CLPP NEUROD2
CLPP NME1
CLPP ZFY
CLPP TAZ
CLPP REEP1
SLC1A3 RPS29
UBE2G2 PLA2G1B
UBE2G2 HCN2
UBE2G2 PGK1
UBE2G2 CLUAP1
TLE4 SYCP2
TLE4 ZNF529
TLE4 CENPA
TLE4 POLR2L
TLE4 ILF2
CD14 LILRB3
FNDC3A CYFIP1
FNDC3A SKP1
FNDC3A TRD@
FNDC3A PPP1R3C
FNDC3A TRIM3
FAM114A1 C14orf132
MRPS31 CBLB
MRPS31 ZC3H11A
MRPS31 AASDHPPT
MRPS31 MED13L
MRPS31 GBE1
MRPS31 DYNLL1
MRPS31 TIA1
MRPS31 LOC729678
MRPS31 TPM2
MRPS31 USP33
MRPS31 N4BP2L1
MRPS31 CNPY2
APOBEC3B POLR2L
APOBEC3B PICALM
RPL32 RPLP1
RPL32 RPL37A
RPL32 C2orf27A
RPL32 RPL28
RPL32 UBB
RPL32 RPL41
CAPZA2 DLST
CAPZA2 TGOLN2
IL2RB GZMB
IL2RB GOLGA3
IL2RB GZMA
IL2RB ERBB4
IL2RB POP4
EXPH5 S100A1
EXPH5 HLA-DQB1
EXPH5 RPL23
EXPH5 RBM34
EXPH5 GP2
EXPH5 MIA3
C1orf68 FNBP1
C1orf68 HPCA
B4GALT1 METTL13
B4GALT1 SRP9
B4GALT1 SLC36A1
PRKCA LSM6
ITGB7 SRRT
ITGB7 DDX1
ITGB7 ITGB4
FMNL1 CYTH1
ARHGEF6 HPGDS
ARHGEF6 ITPR1
HIPK1 COQ9
FAU TFAP2A
FAU RPL30
FAU RPL29
FAU HLA-DOA
FAU FANCC
NFATC4 PARK7
NFATC4 SAG
NFATC4 NUDT3
NFATC4 RAD54L2
NFATC4 HIPK2
NFATC4 LOC100128570
NFATC4 RUNX2
NFATC4 EFNA3
NFATC4 FOXN2
ACTG1 POLR3C
ADAM8 VHL
ADD3 ACTR1B
ADD3 UBA3
ADD3 PTPRC
ATP6V0E1 PDK3
ATP6V0E1 ATP6AP1
ATP6V0E1 CEP57
ATP6V0E1 KIAA1009
ATP6V0E1 MYO1F
ATP6V0E1 MPPE1
ATP6V0E1 FES
ATP6V0E1 ITGA7
ATP6V0E1 TTC1
ATP6V0E1 AK2
ATP6V0E1 GLB1
ATP6V0E1 CAPG
ATP6V0E1 SLC35A1
ATP6V0E1 SPTLC1
ATP6V0E1 CLTB
ATP6V0E1 PCMT1
ATP6V0E1 ETFB
ATP6V0E1 C14orf109
ATP6V0E1 INSR
ATP6V0E1 SEC11A
NTSR1 LSM7
NTSR1 CAPN5
NTSR1 DNAJC7
NTSR1 INPP4A
NTSR1 CCBP2
NTSR1 ATMIN
NTSR1 PRKRIR
NTSR1 ADH1C
GRIP1 PARD6B
CSN3 SOX11
SLC25A26 GTF2A1
C12orf29 FST
C12orf29 PPP1R8
SORBS2 ZNF259
S100A9 S100A8
COL14A1 PDK3
NFAT5 PTH
FAM76A USP9X
FAM76A ASPA
FAM76A LYRM1
FAM76A TDO2
FAM76A RYK
FAM76A DCAF7
PPP1R8 REEP1
PPP1R8 NNT
PPP1R8 ARPC1A
PPP1R8 PSMD3
PPP1R8 CSNK2A1
PPP1R8 HNRNPH1
AP3B1 NEFL
AP3B1 CNOT3
ZNF629 CDO1
ZNF629 CCDC57
GGT5 DRD3
GGT5 HTRA2
GGT5 HNRNPAB
NPPB GCOM1
NPPB CNPY2
RPLP2 RPL27
RPLP2 RPL35
RPLP2 PFDN5
EIF2B4 PHLDA1
EIF2B4 CARS
EIF2B4 HBP1
EIF2B4 RFC4
EIF2B4 CYP2C8
EIF2B4 POLD3
EIF2B4 GRPEL1
EIF2B4 CYTSA
HGC6.3 HYAL1
HGC6.3 PDK2
HGC6.3 PIGO
NFE2L3 MAP3K10
PYGB HMGB1
PYGB ANGEL1
PYGB ROBO1
PYGB KCNJ15
PYGB CDY1
PYGB BET1
PYGB RBM34
PYGB ITIH1
PYGB EN2
CDY1 DPYSL4
CDY1 MORF4L2
CDY1 IGFBP5
ZNF783 THBS1
ZNF783 UPK1A
ZNF783 RAMP2
ZNF783 BCL2L2
ZNF783 EIF5B
OGT TUG1
OGT SFRS18
OGT ZKSCAN1
OGT GPR107
RPL14 DCTD
RPL14 HINT1
RPL14 BTF3
RPL14 RPL17
RPL14 GNB2L1
RPL14 SMPDL3B
RPL14 MITF
RPL14 RPS25
RPL14 RPS3
TFF1 MUSK
TFF1 PICALM
MAPKAPK5 FOXJ1
MAPKAPK5 EIF3H
MAPKAPK5 LYN
MAPKAPK5 UBN1
MAPKAPK5 ZZZ3
MAPKAPK5 DDT
MAPKAPK5 DENND3
MAPKAPK5 STXBP5L
MAPKAPK5 CHPF
MAPKAPK5 GAPDHS
MAPKAPK5 IPO5
MAPKAPK5 HLA-DRA
MAPKAPK5 IL6ST
MAPKAPK5 RRAGA
MAPKAPK5 RBBP4
STX5 CHMP1A
STX5 POU2F2
FLNA GNS
FLNA ALDH3B1
DBF4 SARS
DBF4 UBE2S
DBF4 ELF4
DBF4 ATP5G3
DBF4 SSR4
DDAH2 STRAP
DDAH2 DOHH
DDAH2 TTC1
LMNB1 SSX3
LMNB1 SFRS1
LMNB1 USP5
LMNB1 USP19
LMNB1 CETN3
ATOX1 PPP1R7
PIKFYVE DDX17
PIKFYVE BTN3A3
PIKFYVE N4BP2L1
PIKFYVE IBTK
PIKFYVE UBE2S
PIKFYVE PEX11B
PIKFYVE UBA3
PIKFYVE RARG
PIKFYVE PSMB6
PIKFYVE KIAA1109
PIKFYVE TRPC6
TPPP BTN3A1
PRKRA RPS6KA1
PRKRA STAT6
PRKRA ANGEL1
PRKRA SLC25A20
SRC SMPD4
SRC RPL13
SRC DDX28
SLC25A46 HMGN4
FAM168B HYAL1
FAM168B F12
TTC1 TSC22D2
TTC1 HOXB3
TTC1 OXA1L
TTC1 ATP11A
TTC1 MGST2
TTC1 ZP2
TTC1 DYRK1A
TTC1 DCBLD2
TTC1 RER1
ECHS1 PARK7
ECHS1 NCL
ECHS1 MPV17
ECHS1 ATP5J2
ECHS1 PCSK2
ECHS1 TNP2
ECHS1 RAB2A
ECHS1 NDUFAF3
ECHS1 SFRS9
HMGA1 FCHSD2
HMGA1 PIK3CD
UQCR SIPA1
UQCR FAM5C
UQCR C16orf42
UQCR BBS4
UQCR KDM6B
UQCR COPB1
UQCR ETFB
PIN1 PSMD8
KLF11 PLA2G1B
KLF11 HNRNPL
KLF11 MEGF6
UBR2 WNK1
UBR2 TRIM33
UBR2 NSF
UBR2 LARP4B
UBR2 SFRS1
UBR2 SET
UBR2 PUM2
UBR2 SCYL3
UBR2 COG4
UBR2 COPB2
VTI1B PSMB6
VTI1B LDOC1
VTI1B EIF4G1
VTI1B GNL1
ABHD2 MAP3K11
ABHD2 PIGC
ABHD2 ATMIN
ABHD2 NNT
ABHD2 GUSB
PPWD1 DNAJB12
PPWD1 WWC1
PPWD1 AHCYL2
KIAA0649 SAG
KIAA0649 EXOG
KIAA0649 PDIA4
KIAA0649 FAM120A
KIAA0649 CEACAM1
KIAA0649 CPSF4
KIAA0649 CPS1
NEDD9 LRRC23
NEDD9 ZNF710
NEDD9 SRCAP
NEDD9 FARP2
PDCD11 SLC24A1
PDCD11 TBX5
NENF DCTD
NENF GRSF1
NENF NEFM
NENF LOC728643
NENF TBX5
NENF WSCD2
NENF PNOC
NENF TGFBR3
HMBS CA2
HMBS KLF1
HMBS SPTB
HMBS MOBP
PSMB2 HNRNPA3
PSMB2 DLAT
PSMB2 PSMD3
PSMB2 PAICS
PSMB2 KIAA0174
PSMB2 SNRPC
PSMB2 PACSIN2
PSMB2 TGM2
ANXA2P1 ANXA2P3
ZNF19 HOMER2
ZNF19 MUC6
ZNF19 AQP5
RUVBL1 S100A2
RUVBL1 NKTR
RUVBL1 CCDC93
RUVBL1 IARS2
RUVBL1 ADAMTSL3
RUVBL1 TYR
MTG1 EDIL3
MTG1 SRRM1
MTG1 DDX1
HLA-E RALB
HLA-E PRKCB
HLA-E CLCN2
HLA-E MBTPS1
HLA-E THOC1
HLA-E NCDN
HLA-E LAIR1
ACACB UBE2S
ACACB NFIX
ACACB SNRNP35
PDPN CYP2A6
PDPN ARHGEF12
PDPN ATP4B
PDPN CDH12
PDPN VAMP7
INPP4A NAP1L1
INPP4A GDE1
INPP4A TACC2
INPP4A TULP2
INPP4A SFPQ
INPP4A THPO
INPP4A XPC
INPP4A ICA1
INPP4A POLR2F
INPP4A RHBDL1
INPP4A S100A7
INPP4A C2orf72
INPP4A MARCO
BPHL MRPL49
BPHL SLC39A14
BPHL HTR2A
HCLS1 MTHFD2
HCLS1 POLR2J
HCLS1 FLAD1
HCLS1 RASSF2
HCLS1 ALDH3B1
HCLS1 C1orf38
HCLS1 AP1S2
HCLS1 ABAT
EIF4H VDAC2
EIF4H TRAF3IP3
EIF4H FAM164A
RAB30 PRPS1
RAB30 HSF1
RAB30 GFRA3
MARCH2 GPKOW
TMEM123 CHKB
ANXA1 CEBPD
ANXA1 DUSP6
ANXA1 RHOG
GJB3 C3orf51
TOPORS STAM
TOPORS PBXIP1
TOPORS HLA-DQB1
UQCRB MUC2
UQCRB RPS15A
SEC11A DBP
ATP5A1 RAD51C
ATP5A1 SNTB1
ATP5A1 PSMA3
ATP5A1 NDUFS3
ATP5A1 SAMM50
ATP5A1 ATXN10
ATP5A1 GDI2
ATP5A1 MAPRE1
ATP5A1 DKFZp434H1419
ATP5A1 PTGES3
ATP5A1 SLC25A3
ATP5A1 RPA1
ATP5A1 HTR1B
ATP5A1 CYP19A1
ATP5A1 CBX3
ATP5A1 HDDC2
ATP5A1 DDX18
ATP5A1 EIF3I
ATP5A1 PAK2
ATP5A1 MTHFD2
ATP5A1 TOP2B
ATP5A1 PRPS1
ATP5A1 SUMO1
ATP5A1 NME1
ATP5A1 PPIE
ATP5A1 TMX1
HSPA4 EIF5
HSPA4 HCRTR1
HTR4 XPNPEP1
HTR4 IFNA10
HTR4 EEA1
HTR4 DDN
SF3B3 PTPRD
PSMA3 NOLC1
PSMA3 MAD2L1
PSMA3 MAX
PSMA3 ATIC
PSMA3 AHSG
RUNX2 ALPPL2
RUNX2 CECR7
RUNX2 RPH3A
RUNX2 CHD5
RUNX2 PLEKHG3
RUNX2 USP6
RUNX2 CCBP2
RUNX2 PMS2L1
RUNX2 ICOSLG
RUNX2 SSTR4
RUNX2 ANP32A
ERCC5 RABL3
ERCC5 TCF3
ERCC5 SLC11A2
ERCC5 DSCR3
ERCC5 CTBP2
ERCC5 STK4
USP7 TFAP2A
MAP1B C6orf145
MAP1B TBXAS1
MAP1B KLKB1
ZNF207 NONO
RABL3 DNAJB12
RABL3 FGF18
RABL3 DDX27
OR2H2 IFNA10
OR2H2 MXD4
EMP3 ARPC1B
EMP3 NCAM1
EMP3 PEX11B
EMP3 DZIP3
EMP3 C6orf54
APOBEC1 LST1
APOBEC1 SOX1
AP2S1 WDR1
AP2S1 LOC728216
NRL CCDC106
NRL MRFAP1L1
NRL LIPE
NRL PON3
NRL GGCX
NRL ENC1
HMG20B PDGFA
HMG20B EEF1A1
HMG20B JAM3
HMG20B PRRC1
HMG20B ACAA1
HMG20B PRG4
HMG20B NCL
HMG20B LDOC1
HMG20B DDX11
HMG20B SIGLEC7
HMG20B PAMR1
HMG20B TCEA2
HMG20B AQP5
HMG20B AMELX
HMG20B TGFB3
ADAM18 FARS2
ADAM18 PTPN2
ADAM18 NAT6
ADAM18 EDIL3
PIP4K2B EXTL2
PIP4K2B PKN2
PIP4K2B APPBP2
PIP4K2B TBCE
PIP4K2B FTHP1
PIP4K2B RUNX1
PIP4K2B ESYT1
PIP4K2B PRKACB
LGALS9 CEACAM3
ZNF85 DUSP14
ZNF85 RNF2
ZNF85 ADNP
ZNF85 PCMT1
ZNF85 RBMX
ZNF85 ZNF117
ZNF85 CSTF1
ZNF85 DIO2
ZNF85 ITGB2
ZNF85 SC5DL
CYP2F1 CKAP5
CYP2F1 KIAA0323
CYP2F1 ACOT11
CYP2F1 R3HDM2
CYP2F1 CGRRF1
CYP2F1 RBM4
CYP2A13 TBC1D1
CYP2A13 CNP
CYP2A13 LSM7
CYP2A13 APOA4
CYP2A13 PVT1
CYP2A13 SCEL
CYP2A13 IL8RB
CYP2A13 CXCL9
CYP2A13 CLCNKA
CYP2A13 EFNA3
CYP2A13 TYR
CYP2A13 TAGLN3
CYP2A13 LOC145678
CYP2A13 MAPK10
TDG MAP3K3
TDG TOX4
TDG KIF2A
UBE2S BRD2
UBE2S RBMX
UBE2S LRCH4
UBE2S OR2F2
UBE2S FAIM3
UBE2S SETX
UBE2S IDH2
UBE2S JAK3
UBE2S CTRC
UBE2S POLD3
UBE2S IL3RA
UBE2S P2RY11
UBE2S ATP2B4
UBE2S SNRPD2
UBE2S STXBP5L
UBE2S TEC
UBE2S ATP5C1
PSMC1 ATP5G1
PSMC1 PSMD3
TCF25 BRD1
TCF25 VARS
TCF25 RPL30
TCF25 NCKAP1L
TCF25 CLTB
TCF25 ELAVL4
LOC728216 CNP
LOC728216 AKT3
LOC728216 REV3L
LOC728216 TFF2
LOC728216 RTEL1
LOC728216 MC2R
LOC728216 TUB
LOC728216 TRIM33
LOC728216 PLAUR
LOC728216 TLE3
LOC728216 PEG3
LOC728216 FOXJ1
LOC728216 ACVR2B
LOC728216 SAG
LOC728216 SRRM2
LOC728216 HLA-DRB6
LOC728216 PMS2L1
LOC728216 TIA1
LOC728216 COL19A1
LOC728216 SAMD14
LOC728216 TEX28
LOC728216 RBM8A
LOC728216 GNPAT
PTPRC ACAP2
MATN1 SFRS2B
VAT1 BZRAP1
SSX1 CASP2
SSX1 ABCC8
PRPSAP2 AASDHPPT
PRCP SLC19A1
SFTPB TMED2
KIF5C STX11
KIF5C RAF1
CDT1 PES1
CDT1 TUBB2C
HDDC2 NDUFV1
HDDC2 TOP3B
HDDC2 SNRPF
HDDC2 SFPQ
HDDC2 LARP4B
HDDC2 CHD5
HDDC2 C8orf71
HDDC2 HLA-F
HDDC2 NUDC
HDDC2 FBL
HDDC2 ELOVL6
HDDC2 MAPK13
C6orf108 SMARCA5
C6orf108 SPHAR
C6orf108 STOML2
OPN1SW MAP3K3
OPN1SW C2orf72
OPN1SW DMWD
DPY19L1 POLA1
DPY19L1 CDC2L6
ECM2 SERP1
ECM2 FIGF
ECM2 GCKR
ECM2 BTF3
FLT4 FOXG1
FLT4 CRYBB3
FLT4 SSNA1
FLT4 SLC9A3
FLT4 LIPE
FLT4 IGF1R
FLT4 HMHA1
FLT4 JAK3
FGFR3 ARPC1B
FLI1 MAD2L1
FLI1 BICD2
FLI1 USP33
FLI1 ARSB
FLI1 PSMD8
FLI1 PHKB
FLI1 MYCBP2
FLI1 ACTR2
FLI1 PAX2
FLI1 SERINC3
FLI1 TRIM14
FLI1 ARMC6
GRPEL1 DYNC1I1
NUDT1 LRRC14
NUDT1 GSTP1
NUDT1 PSMD8
NUDT1 CYC1
HMHA1 ARPC1B
HMHA1 SPIN2A
HMHA1 SMC1A
HMHA1 KIFC3
HMHA1 SON
HMHA1 RPL30
HMHA1 LY86
HMHA1 SFRS2B
HMHA1 AK2
HMHA1 CHKB
HMHA1 ARHGAP1
HMHA1 ACP1
HMHA1 PCDH11Y
HMHA1 F12
HMHA1 PRKCB
HMHA1 RP1-21O18.1
HMHA1 CDR2L
HMHA1 RGS14
HMHA1 RNH1
HMHA1 RBMS1
FETUB FKBP9
FETUB C3orf51
FETUB SLC5A2
FETUB BAP1
FETUB SPINK5
ARL3 SLC6A1
ARL3 KDM4C
ARL3 SLC15A1
ARL3 ERCC2
ATP8B3 PPM1H
LIN37 TCEA2
LIN37 SLC2A3P1
LIN37 MUC6
LIN37 FLOT2
LIN37 ASCC2
LIN37 MYL3
LIN37 PDLIM4
PTH DNASE1L1
PTH MYCL1
PTH DRD5
PTH U2AF2
PTH RBM34
PTH P2RX3
PTH FLT1
PTH LIMK1
PTH GTF2F1
PTH ABCC6
PTH TUBGCP2
PTH CCBP2
PTH CDK9
PTH ZNF204
PTH MVD
PTH GATA4
PTH PTH2R
PTH VPS45
PTH PCTK3
PTH DDT
PTH ZMYND10
PTH CFD
PTH RHBDL1
PTH COL6A1
PTH GP2
PTH WDR62
PTH MAPK13
CHD1 DYNC1I2
CHD1 UBC
CHD1 GTF2H4
CHD1 UGT1A1
CHD1 ALG8
CHD1 ICMT
TFDP2 ANKRD12
TFDP2 NCDN
TFDP2 LGALS1
TFDP2 NPR3
TFDP2 AIF1
TFDP2 GNB2L1
TFDP2 ARFGAP3
TFDP2 SAG
TFDP2 ALPPL2
TFDP2 KPNA6
TFDP2 PRSS8
TFDP2 RPS4X
TFDP2 TSPYL4
TFDP2 ACAN
TFDP2 CLTB
TFDP2 RNH1
TCAP HNRNPC
TCAP GORASP1
FGL1 H3F3A
COPS2 VDAC2
COPS2 RPS7
COPS2 NDUFS4
COPS2 ZC3H15
COPS2 ARID3A
RP1-21O18.1 UBN1
RP1-21O18.1 HDAC5
RP1-21O18.1 F11
RP1-21O18.1 C10orf26
RP1-21O18.1 HIST1H1B
RP1-21O18.1 RTN4
RP1-21O18.1 ACYP1
RP1-21O18.1 MAP2K3
RP1-21O18.1 MUC6
RP1-21O18.1 CHMP1A
RP1-21O18.1 CACNA1E
RP1-21O18.1 ALG8
RP1-21O18.1 GAS6
CDR2L HTRA2
CDR2L FOLR1
CDR2L PTK2B
CDR2L KIAA1219
CDR2L LIAS
CDR2L C2orf72
CDR2L SLC28A2
CDR2L SRCAP
CDR2L MUC6
CDR2L SDHC
CDR2L ZSCAN12
CDR2L ZYX
CDR2L BET1
CDR2L DEPDC5
ZZEF1 OR10H3
ZZEF1 DIO2
ZZEF1 AGFG2
TOB1 LAGE3
TOB1 MEA1
ACOT11 TCOF1
ACOT11 CNN1
ACOT11 AANAT
ACOT11 UPK1A
ACOT11 RPH3A
ACOT11 FUSIP1
CRTC1 HMX1
CRTC1 TEKT2
CRTC1 NUDT3
CRTC1 MT4
CRTC1 HDAC5
CRTC1 DUSP7
CRTC1 ADAM15
CRTC1 PKMYT1
CRTC1 IKBKE
CRTC1 PAK4
GABRR2 KLF1
GABRR2 H3F3A
ELL2 HSP90B1
MIA3 CD81
MIA3 COPB1
MIA3 TFAP2A
SLC6A1 SNX2
SLC6A1 ADORA1
SLC6A1 COMP
SLC6A1 PFDN5
SLC6A1 CARM1
SLC6A1 GCAT
SLC6A1 HCRTR2
SLC6A1 DDX1
SLC6A1 AQP5
CBX1 HOMER2
CBX1 CDC34
TLE3 INPP5A
TLE3 PPP2R1A
TLE3 RALGDS
TLE3 BMPR2
MXI1 GRIK1
MXI1 MAP2K3
SNTB1 RASA2
SNTB1 ABCC10
CYFIP1 MACF1
CYFIP1 GNAI2
CYFIP1 IL10RB
CYFIP1 HIC2
CYFIP1 MTHFD1
CYFIP1 MFN1
CYFIP1 PRKDC
CYFIP1 PRAF2
CYFIP1 SLIT2
CYFIP1 SAR1A
CYFIP1 NMT1
CYFIP1 VDAC3
CYFIP1 AURKA
PRKCZ TRAPPC6A
PRKCZ MGAT1
PRKCZ RPS21
PRKCZ ADRBK1
CLN5 ERP29
CLN5 C4orf8
RND1 MERTK
RND1 ADRB3
KCNA4 ZNF193
KCNA4 NR2C1
GNB1 CALU
MUC6 MPPED1
MUC6 SMC1A
MUC6 PHF20
MUC6 CHMP7
MUC6 SLURP1
MUC6 SEC16A
MUC6 PRKDC
MUC6 ALG13
MUC6 EFNA3
MUC6 CHPF
MUC6 FOXO3
MUC6 FYN
MUC6 LIPE
MUC6 GYPC
MUC6 LIG3
MUC6 CCDC106
MUC6 ACAN
MUC6 AMH
MUC6 RIPK1
MUC6 BAP1
MUC6 RORC
MUC6 TRPM2
MUC6 RER1
HOXA1 ZNF330
CDK7 DHODH
CDK7 ACTB
NUP93 SPIN2A
NUP93 KLHL9
NUP93 BICD2
NUP93 TSC22D3
NUP93 CA11
NUP93 AGFG2
NUP93 SPTB
NUP93 EEF1DP3
NUP93 ELAVL3
NUP93 HPCA
PRAMEF12 CBLB
PRAMEF12 EEF1A1
PRAMEF12 KIAA0467
PRAMEF12 KLHL25
PSME4 CDC6
PSME4 SDS
PSME4 SCGB1A1
PSME4 SLC38A10
PSME4 P2RY1
PSME4 WTAP
LSM7 ARMCX6
LSM7 POLR2I
LSM7 PSMD8
LSM7 EID1
LSM7 DYNC1LI2
LSM7 PITPNM1
LSM7 LOC646934
LSM7 LRRFIP1
LSM7 NHP2
LSM7 HSPBP1
LSM7 HLA-DOA
LSM7 MAGI1
LSM7 PSMA6
LSM7 CCDC106
LSM7 APBA3
LSM7 MTMR3
LSM7 CEBPD
LSM7 NME1
LSM7 RFC2
LSM7 GFER
LSM7 CKS1B
LSM7 DRG1
SEPT11 TPSAB1
SEPT11 SKP1
SEPT11 TSPAN3
SEPT11 TTC3
SEPT11 CKS2
SEPT11 CD2
SEPT11 CKS1B
SEPT11 VEZF1
DAPK2 C1R
DAPK2 SLC9A7
DAPK2 RGS10
ARHGAP19 ATP4B
HBB GABRG3
HBB KLHL9
HBB HBA1
HBB BNC1
CTRC UCN
CTRC ANKRD1
CTRC PPBPL2
CTRC L3MBTL
CTRC HMGN3
RHEB YME1L1
SRPK3 SYN1
PLEKHG3 ZDHHC3
PLEKHG3 EPHB2
PLEKHG3 CRABP1
PLEKHG3 PPBPL2
PLEKHG3 ACIN1
PLEKHG3 HUWE1
PLEKHG3 MEGF8
PLEKHG3 DDX11
PLEKHG3 LOC145678
PLEKHG3 AKR1B10
PLEKHG3 LOC652147
PLEKHG3 CHMP2A
PLEKHG3 TUBGCP2
PLEKHG3 NCDN
PLEKHG3 ATP5B
PLEKHG3 IGHMBP2
PLEKHG3 HINFP
INSM1 RAB1A
SBF1 PAX4
SBF1 RFX3
CYP1A2 HOXD4
CNR2 DLAT
CAPN3 AGFG2
CAPN3 DIAPH1
CAPN3 POM121L2
CSNK2B C12orf51
GAGE12J NR4A1
GAGE12J PDLIM3
GAGE12J PES1
GAGE12J ZNF230
GAGE12J CRYAB
GAGE12J SPINK5
GAGE12J ABCA1
GAGE12J ATMIN
GAGE12J PDCL
CHRND FKBP2
SLC25A13 NRTN
SLC25A13 PITPNB
SLC25A13 TCF20
SLC25A13 SLC5A2
SLC25A13 HCRT
SLC25A13 NR2E3
SLC25A13 TMEM59
BCL2L2 SLC20A1
BCL2L2 SLC5A2
BCL2L2 FAM12A
BCL2L2 ABL1
MEOX1 ARSE
MEOX1 DYNC1I2
MEOX1 SCN2A
MEOX1 ELAVL3
MEOX1 HLA-F
MEOX1 PPIE
MEOX1 IK
DKK4 SIVA1
CD55 CNPY2
USP34 ACP1
USP34 RRN3
USP34 CREBL2
NBL1 SERPINE2
C15orf39 C12orf24
C15orf39 AHCYL1
C15orf39 SLC2A3
PARD6B NLE1
PARD6B ERGIC3
PARD6B GRIA1
LPPR4 ATXN7L1
LPPR4 UROD
LPPR4 ZP3
LPPR4 DOHH
LPPR4 FGF13
MTCP1NB PEX1
MTCP1NB MR1
MTCP1NB FAM120A
MTCP1NB DDX39
MTCP1NB CTBP2
MTCP1NB RAB9A
CLTCL1 PLAUR
CLTCL1 MAP3K10
BMP1 ESR1
PRKCD ELF4
PRKCD RALB
PRKCD SAMHD1
PRKCD IL10RB
PRKCD CCPG1
PRKCD EIF4EBP2
PRKCD BAZ1A
PRKCD IL6R
PRKCD HOXA10
PRKCD PSAP
PRKCD LGALS1
PRKCD RRM1
PRKCD PROSC
PRKCD ITGB2
PRKCD S100A11
SAP18 MYT1L
FAM153A HCG2P7
FAM153A ITIH3
IQSEC1 NDRG2
IQSEC1 GRIA1
IQSEC1 SFI1
IQSEC1 FOLR1
IQSEC1 CBFA2T2
IQSEC1 TRPM2
IQSEC1 HPCA
CYP4F2 PSMD7
CYP4F2 AURKA
LASP1 POSTN
LASP1 GLB1
LASP1 SUMO4
LASP1 PPP2R4
LASP1 UNC13A
COL13A1 FZD9
COL13A1 JPH3
COL13A1 ABCA1
COL13A1 ALG8
RPL36A EIF4A1
RPL36A RPS7
RPL36A RPS15
RPL36A RPS8
RPL36A RPL29
CCDC106 APOM
CCDC106 PRICKLE3
CCDC106 PARG
CCDC106 ANGEL1
CCDC106 MAP3K10
CCDC106 TAF1
CCDC106 SLC9A3
CCDC106 CDC34
RAP1GAP FMO4
RAP1GAP MMP11
GNAS TCF4
GNAS CAPZA1
GNAS PTPN18
GNAS DGCR2
GNAS ARHGAP1
GNAS SET
GNAS PPP2R1A
GNAS MYT1L
IFNA8 PCM1
IFNA8 STX11
IFNA8 PTH2R
IFNA8 SCNN1A
IFNA8 TMSB4X
HOXB3 PSMF1
HOXB3 DHPS
HOXB3 HOXA4
HOXB3 EPB42
TMED2 MYO9B
TMED2 PES1
TMED2 C7
TMED2 HIC2
TMED2 LGALS1
TMED2 SSR4
TMED2 SSX4B
TMED2 DCAF7
PSMD3 ENSA
PSMD3 TMEM147
PSMD3 KIAA1109
PSMD3 C1QBP
PSMD3 RFC2
PSMD3 DDB1
PSMD3 CALU
PSMD3 NUDC
PSMD3 CDK8
PSMD3 EBNA1BP2
PSMD3 KDM6A
SIGMAR1 SLC18A3
IDH3A MORF4L2
IDH3A RGS10
ADORA2A CDC42EP1
PCM1 RASA3
PCM1 CDH4
PCM1 EIF5B
PCM1 CRLF1
PCM1 ZNF192
PCM1 ABCC3
PCM1 SOX1
PCM1 IRS1
PCM1 SEMA3A
TK1 TCL1B
TK1 SMC2
TK1 RALB
TK1 TUBB2C
TK1 PRPS1
TK1 FGFR1
TK1 PPFIA1
TK1 KCNH1
TK1 HLA-DRA
TK1 CLK2
TK1 USP33
HCN4 NAP1L1
TG MAP2K4
TMEM11 TGFB3
CSE1L EMG1
CSE1L RUNX1
CSE1L NARS
HS6ST1 PBXIP1
HS6ST1 ITIH1
HS6ST1 FMO4
HS6ST1 ANXA9
HS6ST1 ELOVL6
HS6ST1 GABRP
HS6ST1 PNOC
FBL MAD2L1
FBL CCHCR1
FBL RPL18
FBL TRAPPC6A
FBL SH3BP2
FBL RSL1D1
FBL APEX1
FBL ATXN10
FBL RPA1
FBL EIF3D
FBL GCGR
FBL PHB2
CALM2 GCSH
PDLIM7 ARSE
PDLIM7 FOXG1
PDLIM7 LRP2
PDLIM7 MR1
PDLIM7 KIF1A
PDLIM7 CHST7
PDLIM7 GABRP
PDLIM7 SGCG
PDLIM7 LMAN2
PDLIM7 FBXO7
PDLIM7 OCM2
PDLIM7 LPAL2
BICD2 DNASE1L1
BICD2 EDIL3
BICD2 ABCC3
BICD2 TBXAS1
BICD2 MLX
BICD2 DYNC1I2
BICD2 LARP4B
BICD2 FNBP1
BICD2 C3orf63
BICD2 ITGB2
BICD2 GAP43
ACSM3 WIT1
ACSM3 VIP
MYO18A ZNF330
WDR37 PCF11
PRG4 CP
PRG4 GNAI2
PRG4 CYP11B1
CKMT2 MAP2K3
CSNK2A2 DSCR3
SSTR4 CLDN8
NCKAP1L DCHS1
NCKAP1L ABCC10
NCKAP1L BCKDK
NCKAP1L YY1
NCKAP1L GBE1
SLC16A1 RSU1
SLC16A1 DYNLL1
MTDH HMGN1
MTDH CSPG4
MTDH TTLL3
MTDH SNW1
MTDH BLMH
MTDH ZIC2
ANKRD12 TGDS
ANKRD12 MTHFD2
ANKRD12 PDE1B
ANKRD12 SSRP1
ANKRD12 GIGYF2
ANKRD12 DENND5A
ANKRD12 BCR
ANKRD12 SSR4
HOXC4 IGF1R
UTP20 NAP1L1
UTP20 ATP5D
UTP20 ALB
UTP20 TCF3
UTP20 ITM2B
UTP20 DTX2
EP300 LRRC23
EP300 CCNA2
MUC5AC TTC3
MUC5AC GNAT1
MUC5AC EDIL3
CORO2A GRK5
CORO2A LILRA1
CXCR4 TRIM25
CXCR4 SNRPE
CXCR4 SPINLW1
CXCR4 HEG1
CXCR4 CAMK2B
CXCR4 TEC
CXCR4 PSMB6
CXCR4 SACS
CXCR4 SRGN
RYK SSPN
RYK SERPINB6
RYK PPIE
RYK SLC15A1
RYK KRAS
NAT8 KIAA1539
NAT8 BRMS1
ADIPOQ LAGE3
ADIPOQ NOLC1
ADIPOQ ATP4B
PEX1 PKN2
PEX1 B3GNTL1
PEX1 DCTN1
SFRS9 PDAP1
SFRS9 NOLC1
SFRS9 MTMR3
SFRS9 PSMC2
SFRS9 OAZ3
SFRS9 AIFM1
SFRS9 ATP5O
SFRS9 CNPY2
SFRS9 GCSH
SFRS9 TMX1
PRDX6 API5
PRDX6 RCC1
PRDX6 CAND1
PRDX6 SUMO2
PRDX6 SERPINA4
PRDX6 F11
PRDX6 HMGN3
PRDX6 ADSL
PRDX6 ZNF518A
PRDX6 H2AFV
PRDX6 GCSH
TFCP2 AHCYL1
TFCP2 TTLL3
TFCP2 LMO1
TFCP2 KIF25
TFCP2 MBD4
TFCP2 PDCL
SLC39A8 PSMD6
SLC39A8 MYO1F
SLC39A8 RRAGB
SLC39A8 CNTN6
SLC39A8 KIAA0892
SLC39A8 PAFAH1B1
ATP4A KLK8
ATP4A DOHH
RSBN1 CDC23
NCOA6 RUNX1
NCOA6 ATP6V0D1
NCOA6 PITX3
NCOA6 KDM3B
NCOA6 GNRH2
CSF2 PRICKLE3
CSF2 FMO2
CSF2 APOA1
CSF2 MPP1
CSF2 SYNGR3
CSF2 L3MBTL
CSF2 SLC9A3
CSF2 PAX2
CSF2 ADRBK1
CSF2 PGAP2
MAP2 CACNA1B
MAP2 PTK7
MAP2 GRB2
MAP2 LOC652147
MAP2 ATP5B
MAP2 CECR7
TPM2 ACAA1
TPM2 PIK3CD
TPM2 MAN2A1
TPM2 COX7A2
TPM2 PTPN20A
TUBGCP2 EDIL3
TUBGCP2 SPAG8
TUBGCP2 TCP11L1
TUBGCP2 HPN
TUBGCP2 B3GAT2
TUBGCP2 MCRS1
TUBGCP2 SPRED2
TUBGCP2 HOXB6
TUBGCP2 C22orf9
TUBGCP2 KIAA0195
TUBGCP2 SLC5A2
TUBGCP2 NFIX
TUBGCP2 SPEG
TUBGCP2 C1orf144
TUBGCP2 CDKN2B
TUBGCP2 PAK2
TUBGCP2 C16orf88
TUBGCP2 MLH1
TUBGCP2 NTRK3
TUBGCP2 PAX5
TUBGCP2 GSK3A
TUBGCP2 ZMIZ2
TUBGCP2 PAK4
TUBGCP2 CACNA1E
TUBGCP2 PAFAH1B1
GTF2I TRO
GTF2I XRCC5
GTF2I CENPA
GTF2I SFRS1
GTF2I MYCBP2
GTF2I GLT8D1
ARPC1A PDAP1
MTMR6 BACH1
MTMR6 IL10RA
MTMR6 CREBBP
MTMR6 FARSA
MTMR6 SMCHD1
MTMR6 ALG8
MTMR6 COQ9
IARS2 B3GNTL1
IARS2 ACTR2
IARS2 TIE1
IARS2 AHCYL2
IARS2 C19orf36
IARS2 NDUFB3
IARS2 PSMA4
IARS2 C16orf88
IARS2 ETFB
IARS2 ALG8
IARS2 INPP1
TMEM8B RCN2
TMEM8B MPI
TMEM8B TCIRG1
AVPR1B C1orf63
AVPR1B NEBL
AVPR1B ATP11A
AVPR1B PTCH1
KIAA0753 YY1
KIAA0753 ZNF200
KIAA0753 HLA-DQB1
PSMB8 PAICS
PSMB8 FBXO7
TUBA1B CD160
TUBA1B AP3D1
TUBA1B CRABP2
CDC6 KLK8
CPA1 SENP5
CPA1 GFRA3
CPA1 KLK11
HIST1H1T C2orf72
HIST1H1T PPP2CA
ARL4C RMND5B
ARL4C EDN2
ARL4C HPS1
HOXB13 MAP3K1
FH LRRC23
FH KIAA1219
FH LRP5
PIGF API5
PIGF AASDHPPT
PIGF FNTA
PIGF TTC35
PIGF PMS1
PIGF C3orf63
PIGF KRIT1
DDX6 HCRT
JMJD6 ETFB
MYL4 XK
MYL4 GYPE
MYL4 MBOAT2
MYL4 KLF1
MYL4 FBXO7
MYL4 JAK3
MYL4 MINPP1
NR1H2 TCF12
GBP2 CD44
GBP2 PFKP
PAXIP1 SLC6A9
PAXIP1 UROD
PMPCB CTSA
UBE2D1 DNASE1L1
UBE2D1 C11orf41
UBE2D1 MGAT1
UBE2D1 PSAP
UBE2D1 TPD52L2
UBE2D1 ITGB2
SHFM1 EXTL2
SHFM1 EIF5A
SHFM1 NEDD8
SHFM1 EXOG
SHFM1 HUWE1
SHFM1 SNRPD3
SHFM1 ATP5J
SHFM1 EIF3CL
S100A10 CHKB
S100A10 ANXA5
S100A10 MNAT1
S100A10 LGALS1
S100A10 TNFAIP2
S100A10 CPM
S100A10 ANXA2P3
S100A10 LY86
PPFIA3 RPN1
SULT1A2 SULT1A1
ITPR2 LPCAT4
ITPR2 LRBA
ITPR2 SFRS1
NDUFS6 UQCRC1
NDUFS6 ATP5J2
NDUFS6 EML3
NDUFS6 PSMD8
NDUFS6 SNRNP40
NDUFS6 PTH2R
NDUFS6 VPS37A
NDUFS6 COX5B
NDUFS6 EPO
NDUFS6 MDH1
NDUFS6 C14orf2
COQ9 SIK2
COQ9 SON
COQ9 PLK1
COQ9 ZBED4
COQ9 SLC6A2
COQ9 PDS5A
COQ9 TNFRSF10D
COQ9 CNPY2
PCDH11Y VPS8
ITGAX AHNAK
ITGAX POLD4
MANBA DIAPH1
MANBA BCS1L
MANBA MSL1
MANBA UPK1A
MANBA KCNAB2
MANBA IRAK3
MANBA HOMER3
MANBA LAIR1
CXorf27 ASCC2
EIF1 ATF4
EIF1 API5
EIF1 EIF5
EIF1 TTC35
FAM127A LGALS1
FAM127A HOXA9
FAM127A IMPA2
DNAJC4 CTAG2
DNAJC4 DPF2
DNAJC4 MYD88
AIRE TBC1D1
AIRE MET
RPS6KA2 CLEC16A
RPS6KA2 USP12
RPS6KA2 PRDM2
RPS6KA2 AQP5
CASK LAGE3
PDE3B CRK
NDUFA9 FKBP9
NDUFA9 C14orf2
OCM2 SPEG
OCM2 IFNW1
OCM2 CXCL9
OCM2 AQP5
LAMP2 DMXL2
LAMP2 STXBP3
LAMP2 RPL7
LAMP2 MBTPS1
LAMP2 BST1
PRKY DULLARD
PRKY CLP1
PRKY PPM1B
PRKY DYNC1I1
PRKY NF1
PRKY TMEM184B
PRKY BAGE
PRKY XRCC1
LASS1 TPI1
LASS1 PAICS
LASS1 EAPP
LASS1 SDR39U1
LASS1 SNRNP35
RNASE2 KBTBD11
RNASE2 CTSG
RNASE2 AZU1
ALB PSMD5
ATRNL1 FMO2
ACADL TBCD
ACADL ASCL2
CD97 DNASE1L1
CD97 CSNK1G2
PUF60 SNRK
PUF60 SKP1
PUF60 NHP2
ASS1 PDE6G
ASS1 BBC3
ASS1 SYT2
MMP16 NMI
CMA1 ARPC1B
CMA1 KIAA1539
CMA1 ADAM15
CMA1 EMX1
CMA1 HNRNPAB
ZNF154 SGCG
ZNF154 SNRPF
PPP2R1A ASMTL
PPP2R1A ESRRB
PPP2R1A HDAC5
PPP2R1A LSM2
PPP2R1A ACTR1B
PPP2R1A CAD
PPP2R1A MIF
PMM1 S100A1
PMM1 TJP1
PMM1 C22orf28
PMM1 DDX1
PMM1 EHBP1
RGS4 FGF12
RGS4 JAG2
FKBP2 CSTF3
FKBP2 ACPP
FKBP2 NCR1
FKBP2 LOC645961
FKBP2 BIRC2
UBD BTN3A3
UBD C11orf74
UBD TMEM186
UBD PLCD1
UBD HNRNPL
UBD KDM6A
MRPS18B IMMT
MRPS18B FNTA
MRPS18B AIMP2
MRPS18B GPX4
MRPS18B ALG8
MRPS18B KRAS
SKIL TXNL1
SKIL SRRM2
SKIL STK10
CDH12 SLC20A1
CDH12 MAPK8IP2
ZIC2 FOXG1
ZIC2 ZNF101
ZIC2 TEKT2
ZIC2 ING2
ZIC2 SLURP1
ZIC2 C21orf2
ZIC2 GIGYF2
ZIC2 RGR
ZIC2 H6PD
ZIC2 PON1
ZIC2 GP2
ZIC2 IGHMBP2
ZIC2 SIP1
ZIC2 THUMPD1
MRPL19 ITCH
MRPL19 PSIP1
MRPL19 GCSH
MRPL19 PTGDS
MRPL19 SSB
MRPL19 TGM2
MRPL19 XBP1
INPP5B CASP2
UAP1 ACPP
NME4 INPP5K
SEC23A COL4A3
LPAL2 ARHGDIA
LPAL2 VAMP4
RPS18 RPL5
RPS18 RPLP0
RPS18 RPS23
RPS18 RPS29
RPS18 RPL18A
RPS18 RPS25
RPS18 RPL13
RPS18 RPS4X
RPS18 RPL11
RPS18 RPS10
TMSB4X PDGFA
TMSB4X EPS15
TMSB4X LYZ
TMSB4X ACTB
TMSB4X NUDT21
TMSB4X RER1
BASP1 TNFRSF1B
BASP1 TUBA4A
BASP1 CD2AP
BASP1 PGAM1
BASP1 CKAP4
CAMK2G SNRPE
CAMK2G HSPBP1
CAMK2G TRIM33
CAMK2G TSPAN3
CAMK2G WIT1
CAMK2G POM121L2
CAMK2G LRRC68
CAMK2G C4orf8
CAMK2G LIPE
CAMK2G CHMP2A
CAMK2G FNBP1
CAMK2G RER1
SAMHD1 PDE8A
SAMHD1 DPYSL2
SAMHD1 ARHGAP1
SAMHD1 RNASE6
SAMHD1 ANXA5
SAMHD1 FGL2
SAMHD1 AIM1
SAMHD1 CREBL2
KIF22 FGF12
KIF22 PAX8
KIF22 DOHH
RAB3GAP1 BRD3
RAB3GAP1 CDC34
C3orf51 CD5L
C3orf51 GNAT1
C3orf51 ISG20L2
C3orf51 SLC9A3
C3orf51 JAG2
C3orf51 PLA2G5
C3orf51 ATP1B2
C3orf51 GRIP2
C3orf51 HCRT
C3orf51 CDK5R1
C3orf51 PPT2
ZMIZ1 STAM
RPL31 RPL5
RPL31 RPS27A
RPL31 RPS23
RPL31 RPL23
RPL31 ALDH3B1
RPL31 NACA
RPL39L ABCD1
RPL39L DAP3
CCT7 RPL5
CCT7 FMO2
CCT7 PRMT1
CCT7 SLC22A18
CCT7 NME1
CCT7 ELOVL6
CCT7 FBXO21
CCT7 NUDT21
CCT7 GOT2
VCP PATZ1
VCP LTBR
VCP JAK1
VCP WRN
IPO7 MDN1
SLC17A3 KRTAP26-1
SLC17A3 AANAT
SLC17A3 RBM8A
SLC17A3 CAPN5
STK38L CD2BP2
KCNC3 ACTN2
KCNC3 RASA3
KCNC3 CACNA1H
OAT EIF5
OAT NAT6
OAT MPP1
DHX29 PLAT
ADIPOR2 TAOK3
ADIPOR2 PARP2
PRLR TBX5
OPA1 SLIT2
OPA1 DGCR5
FCER1G LST1
FCER1G PGAM1
FCER1G ITGB2
EEF1G CAST
EEF1G RPL3
EEF1G EIF3D
EIF4G1 GTF2F1
EIF4G1 ARPC5
EIF4G1 DR1
EIF4G1 NUPL2
EIF4G1 AIM1
EIF4G1 AURKA
EIF4G1 RER1
MED13L RUNX1
GSTO1 RALY
FZD9 GPR20
FZD9 ELK1
FZD9 ARHGAP26
NR4A3 DUSP8
C12orf51 PGK1
IL12RB1 GALNT10
IL12RB1 DOT1L
IL12RB1 PAX9
IL12RB1 TRPC4AP
IL12RB1 CYB5R3
IL12RB1 CFD
IL12RB1 TBX5
RPS29 RPS13
RPS29 IDH1
RPS29 RTN4
RPS29 SUPT7L
RPS29 GNB2L1
RPS29 RPL41
HLA-DPA1 HLA-DPB1
HLA-DPA1 HLA-DRB4
ATP6V0E2 RPL34
ATP6V0E2 ACVRL1
ATP6V0E2 RBM34
FUSIP1 CA5B
FUSIP1 CUL1
FUSIP1 GNAI2
FUSIP1 SMC4
FUSIP1 RANBP9
SRGN RPN1
SRGN H2AFY
SRGN ALDH3B1
SRGN ACPP
TSFM C1QBP
DOC2B EIF3B
DOC2B HES2
DOC2B BRD3
EEF1A1 CP
EEF1A1 TPT1
HMGB1 RNF144A
HMGB1 DUT
HMGB1 THUMPD1
CCNH GATA4
CCNH POLRMT
PPFIBP1 FAM189A1
PPFIBP1 PCK2
PPFIBP1 ELAC2
PPFIBP1 CEACAM1
PPFIBP1 CLIP2
PPFIBP1 DKFZp686O1327
PPFIBP1 SMPDL3B
PPFIBP1 ANKHD1
WDR47 ABI1
AMPD3 LOC728643
AMPD3 PIGC
EIF3M MAD2L1
EIF3M EIF4A1
EIF3M EIF3E
EIF3M SNRPE
AKR1B10 ING2
AKR1B10 TOP3B
AKR1B10 TCP11L1
AKR1B10 VPS37A
AKR1B10 CCBP2
AKR1B10 PNLIPRP1
FAM8A1 KIAA0247
FAM8A1 FADS1
FAM8A1 PSMB10
CCR1 FGL2
CD2 LMO1
CD2 TBCB
CD2 EIF3F
CD2 IL32
MCM7 LILRA1
MCM7 POM121L2
MCM7 USP1
MCM7 IPO5
MCM7 ACPP
MCM7 PPID
MCM7 DUT
MCM7 GSTA1
MCM7 ITGB3BP
MCM7 NHP2
UPK1A DAXX
UPK1A PXDN
UPK1A NEBL
UPK1A PFKFB2
UPK1A SFN
UPK1A NTNG1
UPK1A HIPK2
UPK1A CCBP2
UPK1A MYST3
UPK1A ABCG2
UPK1A ETFB
UPK1A HSPBP1
HES2 GNS
HES2 CD74
HES2 GFRA3
HES2 ETV5
TECPR2 ABCA1
TECPR2 PCF11
TECPR2 TXNRD2
TECPR2 CLDND1
DTX2 H3F3A
DTX2 CLK2
C6orf54 SOX9
C6orf54 H2AFV
C6orf54 HSD17B3
C6orf54 AIMP2
C6orf54 IGF1R
C6orf54 CEACAM5
C6orf54 C2orf72
AP3B2 ITM2B
AP3B2 PTPRE
CYP51A1 TUBA1A
CYP51A1 HBXIP
SDC3 PRSS8
SDC3 ADORA1
SDC3 PAX7
SDC3 FOXN2
CYP4A11 TNPO3
CYP4A11 ARR3
CYP4A11 TOM1L2
CYP4A11 PMVK
MAPKAPK3 YAF2
MAPKAPK3 SPHAR
MAPKAPK3 AKIRIN2
MAPKAPK3 SERPINB6
MAPKAPK3 ABCA4
MAPKAPK3 BCKDK
MAPKAPK3 VDAC3
P2RY1 PNPLA2
P2RY1 PIGC
P2RY1 KRAS
P2RY1 C5orf15
F11 CYP21A2
F11 CCHCR1
F11 GPR20
F11 GCKR
MXD1 GRIK5
MXD1 WDR62
MXD1 CDO1
MRPL28 SCAPER
MRPL28 DCTN6
MRPL28 RPL30
MRPL28 PSMD9
SOX9 TAF1
ARF3 C19orf6
RCN2 MTHFD1
RCN2 BAG2
RCN2 ARID5B
RCN2 BTF3
RCN2 ACBD3
RCN2 CBFB
RCN2 SCCPDH
RCN2 C1QBP
RCN2 PSIP1
RCN2 ZNF117
RCN2 GPATCH8
RCN2 ANGEL1
RCN2 UBE2E1
RCN2 DYRK1A
RCN2 GALNT1
RCN2 GORASP1
RCN2 KIT
RCN2 UBA2
ST3GAL1 ACAA1
ST3GAL1 PSMA1
RBMX HNRNPA0
RBMX XRCC5
RBMX UBE2D2
RBMX ILF2
RBMX CDC23
RBMX NDUFS4
RBMX BDH1
CA3 DYRK2
RHO GREB1
RHO SMC1A
RHO POU6F2
GAB1 RALGDS
GAB1 PCTK3
GAB1 ELAVL3
GAB1 SKP2
GAB1 CCBP2
GAB1 PIGC
LAPTM5 ERP29
LAPTM5 TFRC
LAPTM5 CREBBP
SCAPER SLC12A4
SCAPER GPR176
SCAPER GPRIN2
SCAPER ALDH1A2
SCAPER N4BP2L1
SCAPER ARHGEF12
SCAPER POFUT2
SCAPER GCKR
SCAPER FGF12
SCAPER SLC4A3
DRAP1 MSN
DRAP1 MAPK13
BLMH POU2F2
BLMH RIPK1
BLMH KIF17
GLP1R SFPQ
GLP1R AKT2
GLP1R ID4
GLP1R MYCBP
KHK SPRED2
RAB21 NAP1L1
RAB21 CENPC1
EXTL2 ZNF248
EXTL2 ZNF780A
EXTL2 HSPA8
EXTL2 PHF2
EXTL2 FNTA
EXTL2 ZNF146
EXTL2 PMS1
EXTL2 SDHC
EXTL2 ANKRD17
EXTL2 VDAC3
EXTL2 UBA3
EXTL2 ALG8
EXTL2 GPR107
EXTL2 G3BP1
CFI CRK
CFI SERPINB7
PITPNM1 SLC5A2
PITPNM1 TEX28
PITPNM1 ELOVL6
ILK FES
ALPPL2 DRD3
ALPPL2 ZSCAN12
ALPPL2 PCBP3
ALPPL2 HTRA2
ZNF137 OGG1
PSMB3 HLF
PSMB3 SHC2
PSMB3 POLR2L
PSMB3 NPAS3
PSMB3 MYST1
PSMB3 ETFB
ZWINT RRM1
ZWINT HIST1H4C
ZWINT MEIS1
SLC7A4 LIG3
C21orf2 CNP
C21orf2 EDN2
C21orf2 NRTN
C21orf2 CECR7
C21orf2 SERPINA4
C21orf2 KRT1
C21orf2 ELOVL6
C21orf2 NFIX
C21orf2 PAQR4
C21orf2 PRSS8
C21orf2 LTA
C21orf2 LIPE
CNOT8 MRPS27
CNOT8 APOM
CNOT8 UBE3B
CNOT8 TST
CNOT8 GRSF1
CNOT8 MDN1
CNOT8 HISPPD1
CNOT8 PPIE
CNOT8 HBXIP
TNP2 TAZ
TNP2 SCGB1A1
TNP2 ELF5
ZNF117 FAM120A
ZNF117 PLOD1
ZNF117 MED21
ZNF117 ZNF43
ZNF117 RPL3
ZNF117 AMD1
ZNF117 INPP5A
ZNF117 ZNF91
ZNF117 RNMT
TRIM3 TBC1D1
TRIM3 MAX
TRIM3 KIFC3
TRIM3 MED20
TRIM3 ZNF529
TRIM3 CCL18
TRIM3 ELAVL3
TRIM3 SFI1
TRIM3 ADAM15
TRIM3 ELAVL4
GAS2 SAA1
GAS2 RGS12
DSC3 RIF1
DSC3 EN2
DSC3 KCNH1
MXRA7 TGOLN2
DGCR5 OGG1
DGCR5 NUP160
DGCR5 MEGF8
DGCR5 LOC652147
DGCR5 DDB1
DGCR5 ZBTB22
DGCR5 OGDH
STX4 MNT
STX4 SACM1L
STX4 KLHDC10
ITGAL TYROBP
WBP4 SLC22A3
KIAA0146 TPMT
CDK10 RORC
DAP H2AFY
FANCL PMS2L1
FANCL TRIM33
PEX14 DKFZp434H1419
HSPA5 BRD2
HSPA5 MED20
HSPA5 FPGT
HSPA5 CHRNB4
HSPA5 MTHFD1
HSPA5 UBC
HSPA5 ERI2
HSPA5 GPN1
SERPINB6 PPM1B
CSNK1G2 SEC16A
CSNK1G2 CFDP1
CSNK1G2 ATP11A
CSNK1G2 RAB8A
LOC100128031 TCP11L1
LOC100128031 PTK7
LOC100128031 GRK6
SMURF2 YAF2
CD302 AHNAK
CD302 IMPDH1
CD302 CD37
CD302 LY75
CD302 RP2
CD302 GPX7
LIPE TBCD
LIPE GPR35
LIPE PAX7
LIPE PHKG2
LIPE CEBPE
LIPE AGFG2
LIPE WT1
LIPE WFS1
LIPE HPCA
LIPE GML
LIPE IGFBP3
LIPE FMO4
LIPE HCRT
LIPE KIAA0195
LIPE MYO9B
LIPE ACTL6B
LIPE FOLR1
LIPE DOHH
LIPE GDF5
LIPE DGKA
LIPE CFD
LIPE C19orf29
NFATC1 PAGE4
BAT2D1 GORASP2
BAT2D1 CDH1
BAT2D1 LOC728844
BAT2D1 SFPQ
BAT2D1 RAC2
PSMA2 DUS4L
PSMA2 SMAD5
PSMA2 VBP1
PSMA2 KRT37
PSMA2 LSM3
PSMA2 CXorf40B
PSMA2 BTNL3
PSMA2 PSMA6
PSMA2 PCBP1
PSMA2 NDUFS4
PSMA2 ATP5C1
ACVR1B EML3
ACVR1B SCRIB
ACVR1B HLA-F
IGF2R MAPK14
IGF2R ANXA5
CDC2L5 FAS
CDC2L5 TRD@
CDC2L5 RPS4X
MET MAP3K3
MET KARS
MET DRD5
MET ZFPL1
MET SKIV2L2
MET NCRNA00171
MET CHRNB2
MET UNC5B
MET RBM8A
MET JPH3
MET HOXB7
MET PGK1
ASF1A HDAC1
TRIM28 PTOV1
CASP10 LIPF
ATP6AP2 HNRNPL
ATP6AP2 SLC26A10
CPT1B CHKB
CPT1B PSPH
DLGAP2 PIGC
DLGAP2 CACNA1D
DLGAP2 LIG3
TOE1 CEBPD
RAB8A ARSE
RAB8A AKIRIN2
RAB8A NUPR1
RAB8A LILRA1
RAB8A CTAGE5
RAB8A RAB32
RAB8A ERI2
RAB8A TYRO3
CNOT3 DCBLD2
CNOT3 ZYX
CNOT3 NT5C2
PPP2R3A MYCL1
LIFR RAB3GAP2
RPS27A RPL38
RPS27A RPL17
RPS27A PPP1R16B
RPS27A RPL21
RPS27A RPS8
RAB32 ARPC1B
RAB32 FUT4
RAB32 PGD
RAB32 AZU1
RAB32 AK2
RAB32 SERPINB1
RAB32 HOMER3
MARCKS TUBA4A
MARCKS CKAP4
MARCKS ANXA5
RUNX1 PRPF19
RUNX1 NRD1
RUNX1 GCK
RUNX1 LGALS1
RUNX1 LOC729678
RUNX1 GLT8D1
RUNX1 C10orf26
RUNX1 CACNG1
RUNX1 LOC100128570
RUNX1 GPR107
RUNX1 DCTD
RUNX1 CD160
RUNX1 PTGES
RUNX1 PMS1
RUNX1 GBE1
RUNX1 KIAA0892
RUNX1 LTBR
RUNX1 ACAN
RUNX1 CDK2
RUNX1 MYH6
B2M ADAMTSL3
MPI SLC25A24
MPI SMPDL3B
MPI EHBP1
MPI AIMP2
TAF5L STAG1
TAF5L UBE3C
TAF5L SON
TAF5L SRRM1
TAF5L USF2
TAF5L PIK3CD
APBB3 GLCE
APBB3 ELAC2
APBB3 PWP1
DHX38 C2orf55
DHX38 SFRS12
DHX38 WISP1
C11orf74 ANKRD1
C11orf74 SNX4
C11orf74 TOP3A
C11orf74 FCGR2B
C11orf74 RAPGEF1
C11orf74 ADH1A
C11orf74 COPS6
TM4SF4 CACNB2
GRIP2 ATMIN
GRIP2 TCP11L1
GRIP2 JAKMIP1
GRIP2 CBLN1
GRIP2 DGCR11
GRIP2 ZNF324
GRIP2 SMPD1
GRIP2 HTRA2
GRIP2 CDKN2B
AFF3 CYP3A4
AFF3 ETV4
AFF3 SNCB
PAX3 EMR2
PAX3 LAMP1
HNRNPC GRINA
HNRNPC SRRM2
HNRNPC WFS1
HNRNPC PRKDC
HNRNPC PSMA1
HNRNPC LOC391322
HNRNPC SMPDL3B
HNRNPC NHP2
REEP1 PPM1A
REEP1 PAFAH1B2
REEP1 NKTR
REEP1 C19orf26
REEP1 SFRS14
REEP1 SFPQ
REEP1 MAST2
REEP1 CYP11B1
REEP1 RBM8A
REEP1 RPA1
REEP1 DLX4
REEP1 TMPO
RBP4 ALK
PTPN12 LGALS1
PTPN12 LST1
KIF5B PDAP1
KIF5B TNK2
KIF5B SEP15
KIF5B GABPA
KIF5B EYA2
KIF5B HMGN4
PPP1R11 TRO
IGFBP5 RPL38
IGFBP5 DARS
IGFBP5 MCM5
IGFBP5 AP3M2
IGFBP5 UBE2D2
IGFBP5 CACYBP
JAM3 MMP15
JAM3 ANKLE2
JAM3 LRP2
JAM3 GRIK1
JAM3 RFPL3
JAM3 RBM8A
JAM3 CA9
JAM3 SLC9A3
JAM3 SKP2
JAM3 NFIX
JAM3 NPPA
JAM3 ASL
JAM3 DYNC2LI1
MBOAT2 UROD
PTK7 BDKRB2
PTK7 SAG
PTK7 GLRA2
PTK7 ALDH1A2
PTK7 POM121L9P
PTK7 ROD1
PTK7 FOXE1
PTK7 COL4A3
PTK7 MARCO
PTK7 ATP5C1
AIM1 ARHGAP1
AIM1 IL10RB
AIM1 P4HB
AIM1 BCR
AIM1 C19orf6
AIM1 INPP1
ASNA1 PARK7
ASNA1 NEUROD2
HNRPDL NOLC1
HNRPDL DPF2
HNRPDL C1orf123
HNRPDL GSTP1
HNRPDL CTAGE5
HNRPDL KIAA0427
PAICS LAGE3
PAICS ERBB4
PAICS CCT2
PAICS SMC2
PAICS ANXA5
PAICS ARHGDIA
PAICS DDX1
PAICS HRSP12
PAICS MTHFD1
PAICS AHCY
PAICS IFRD2
PAICS MAD2L1
PAICS NCKAP1
PAICS DUSP14
PAICS LSM2
PAICS PEX10
PAICS CDK4
PAICS PRKCB
PAICS PRMT1
PAICS RFC4
PAICS NME1
PAICS SET
PAICS ZNF167
PAICS EIF3E
PAICS GLO1
PAICS SSB
CLPTM1 SS18
CLPTM1 KIAA0240
CLPTM1 BAIAP3
RNF8 RAGE
RNF8 C4orf8
RNF8 RBM34
RNF8 NLE1
RNF8 HOXB7
RNF8 RECQL5
RNF8 LHX2
RNF8 EIF3CL
RGN ARFIP2
RGN FOXE1
RGN C19orf50
RGN AGFG2
TDO2 SAG
TDO2 NDUFA2
TDO2 RRAGA
TDO2 NRD1
TDO2 CRYAB
TDO2 FGF12
TDO2 KANK3
AURKA PRICKLE3
AURKA RARRES2
AURKA B3GNT1
AURKA TOP1P2
AURKA PTPRD
AURKA CFD
AURKA PPEF2
AURKA ASL
AURKA WISP2
LDOC1 TNK2
LDOC1 UBN1
LDOC1 ASPHD1
LDOC1 FOLR1
LDOC1 SPAG8
LDOC1 PRPF19
LDOC1 TENC1
LDOC1 AKT3
LDOC1 PLA2G10
LDOC1 PSMD8
LDOC1 ADORA1
LDOC1 REV3L
LDOC1 SLC5A2
LDOC1 DNAH3
LDOC1 CHUK
LDOC1 AIFM1
LDOC1 PAK4
LDOC1 CFDP1
ENOX2 ADAM12
DYNC2LI1 PRMT3
DYNC2LI1 LOC90925
DYNC2LI1 GPRC5A
DYNC2LI1 PRKAR1A
ESRRB LRCH4
GLB1L2 BAI1
GLB1L2 TGFB3
GLB1L2 ATP5J2
NUP210 C10orf26
NUP210 PTEN
NUP210 GATA4
NUP210 PJA2
NUP210 ST5
NUP210 GOLGB1
NUP210 PRM1
NT5C2 RPS6KA5
NT5C2 TKT
ZKSCAN1 C4orf8
ZKSCAN1 LARP4B
ZKSCAN1 PRKAR1A
ZKSCAN1 PMS1
ZKSCAN1 RTCD1
ZKSCAN1 BCL2
CEP250 TUBA3C
CEP250 TAF5
PARP2 AVPR2
PARP2 TAF5
PARP2 NFRKB
LPIN2 SNRPD3
LPIN2 NUDT21
LPIN2 SPINK5
LPIN2 POU1F1
LPIN2 UBA2
LPIN2 RER1
TBP FGFR4
MYL6 LIG3
MYL6 SLC25A42
MYL6 BTF3
RBBP6 UBR5
RBBP6 GTPBP1
RBBP6 PPP1R3A
RBBP6 NCR1
RBBP6 ZNHIT3
FGF8 CDH1
LOC653188 KIAA0754
LOC653188 LOC729602
HIST1H2BN HIST1H2BF
HIST1H2BN XPNPEP1
STRA13 SDS
STRA13 GRIK5
STRA13 C19orf29
NEU3 RPH3A
NEU3 NEUROD2
ARID3A KTN1
ARID3A C4orf8
ARID3A IL6R
GJA1 PCBP3
ACADVL GRAP2
CDC42BPA ELAC2
ITIH4 PFKL
ITIH4 RAMP2
ITIH4 BCL2
ITIH4 PNLIPRP1
ITIH4 GTF2A2
RHCE SPTB
RHCE GYPE
CBX3 DHX9
CBX3 NEDD8
CBX3 IMMT
CBX3 ACIN1
CBX3 XRCC5
CBX3 PSMD8
CBX3 BUB3
CBX3 XPNPEP1
RPS16 RPS21
RPS16 RPS28
KDM1 EPS15
KDM1 NME1
KDM1 SLC35B1
DGAT1 CAST
DGAT1 PI4KAP2
DGAT1 SNCB
TRAF5 PBXIP1
PGRMC1 SNRPD3
PGRMC1 NDUFA1
BTN3A1 CLN3
BTN3A1 CASP8
BTN3A1 THPO
BTN3A1 NFRKB
CTSZ SLC6A6
PHACTR4 LIG3
NSFL1C MLANA
NSFL1C THBS1
NSFL1C ATP1B2
NSFL1C NTRK2
NSFL1C FEM1B
RPL17 RPL9
RPL17 RPL18
RPL17 LOC728643
RPL17 RPS7
RPL17 RPL3
RPL17 RPS15A
SRGAP2 MYO1F
SRGAP2 RPL6
SRGAP2 ABCC10
SRGAP2 C10orf26
GREB1 ALOX5
GHRHR DDX27
GHRHR RASL10A
GHRHR SEMA3A
TYRO3 EIF2S1
TYRO3 SLC7A6
TYRO3 ASH2L
CLIC5 MVD
TGFBR3 RBM34
TGFBR3 D4S234E
TGFBR3 NDUFAF1
TGFBR3 HINT1
MAP3K11 BRD1
MAP3K11 N4BP2L1
MAP3K11 CP110
MAP3K11 COL4A3
BDKRB2 IFNA5
PTPRO SLC11A2
PTPRO HLA-DOA
C6orf105 TRO
C6orf105 SDS
C6orf105 PARK7
C6orf105 YLPM1
C6orf105 HSBP1
C6orf105 NFIX
YBX1 PSEN1
YBX1 ARL2
YBX1 FOLR1
YBX1 RDH16
YBX1 RNF40
YBX1 PRKAR1A
YBX1 PSAP
YBX1 MTA1
YBX1 PDE8B
PARN CYB5A
FCGR1A RNH1
FCGR1A RBMS1
FCGR1A ACTR2
FCGR1A GRN
RND2 KLHL9
RND2 SLC17A7
RND2 DEFA5
RND2 IFNAR2
RND2 EN2
PRKD2 LOC100133005
CADM4 LAGE3
CADM4 SEC31A
CADM4 ZFPL1
CADM4 EFNA3
CADM4 PLP1
CADM4 PCBP3
MOCS3 VAPA
MOCS3 CALM1
MOCS3 GUCY2D
MOCS3 NEK2
HISPPD1 PAFAH1B3
HISPPD1 MAEA
HISPPD1 PBXIP1
HISPPD1 CIITA
HISPPD1 ASH2L
HISPPD1 OXA1L
HISPPD1 CELSR2
HISPPD1 PRKACB
HISPPD1 P2RX7
HISPPD1 GCSH
PTCH1 PAPSS2
PTCH1 CDS1
PTCH1 TRPC4AP
PTCH1 KCNH1
PTCH1 S100A5
SEC22B FBXW11
SEC22B USP33
NMI MTHFD1
NMI PGK1
NMI RIT1
NECAB2 ACAN
NECAB2 TFF2
APOD PMS2L5
APOD CNGB1
APOD KLKB1
SMPD1 INTS3
SMPD1 PLK4
SMPD1 EPHA1
MYCL1 MAPK8IP2
MYCL1 FKBP9
MYCL1 AASDHPPT
TRO PAK2
TRO PRRC1
TRO WFS1
TRO WEE1
TRO UTP18
TRO ACHE
TRO ARHGEF12
ACVRL1 PRKAR2A
ACVRL1 ELK1
ACVRL1 CD5
ACVRL1 UROD
ACVRL1 RPL41
CD52 GNAI1
DSC1 GCKR
NCAPD3 WHAMM
TULP1 RPA3
TULP1 MOCS1
TULP1 FCHSD2
CHMP7 GBA
CHMP7 CLTB
CHMP7 ATP2B2
CHMP7 ALDH1B1
TCP11L1 NVL
TCP11L1 SLC9A3
TCP11L1 MYCBP
TCP11L1 ME2
TCP11L1 SNAP91
PRPF31 CDH18
PRPF31 PTOV1
PRPF31 CD63
EGFR PDS5A
EGFR GRIK5
IL10RB FRMPD1
IL10RB CTSA
IL10RB LYZ
IL10RB CCT2
IL10RB ALDH3B1
IL10RB NPTN
IL10RB NUP214
IL10RB PECAM1
IL10RB SYK
IL10RB PROSC
IL10RB GRN
C19orf21 TXNDC9
TUSC4 TUBA3C
TUSC4 CLGN
CARM1 PDGFA
CARM1 PSMB7
CARM1 SCARB1
CARM1 CXCL9
CARM1 RGR
CARM1 MEGF8
CARM1 ICOSLG
PPP1CA SFRS2B
PPP1CA UQCRC1
ALG13 CIITA
ENDOG TRDMT1
BLVRB SELENBP1
COX7A2 CYP17A1
COX7A2 BPTF
COX7A2 PPP1CC
COX7A2 SKP1
COX7A2 ATP5J2
COX7A2 NEBL
COX7A2 COX6A1
COX7A2 RHBDD3
COX7A2 EAPP
COX7A2 CYC1
COX7A2 UBE2D2
CYP4F3 LRCH4
CHD5 POM121L9P
CHD5 GNA11
CHD5 LOC100131510
COX7C SNRPF
OSBP APOM
OSBP USF2
DNAJB12 ADD1
DNAJB12 CKS1B
DNAJB12 THOC2
DNAJB12 ITIH1
IMPA1 UTF1
IMPA1 RALB
ZNF384 OR10H3
ZNF384 LGALS1
ZNF384 RGS9
ZNF384 DEPDC5
POLG2 MGA
WNT7A NUP88
WNT7A KIAA0195
WNT7A PCTK3
WNT7A AKT3
WNT7A CXCL9
WNT7A ZNF79
WNT7A KIAA0174
WNT7A SCNN1D
WNT7A C1orf144
WNT7A NPAS2
WNT7A FAM119B
PSMD4 ATMIN
PSMD4 ATP5G1
PSMD4 PTPRD
PSMD4 SLC5A2
PSMD4 SYPL1
PSMD4 AIFM1
PSMD4 IRGC
PSMD4 DTYMK
C17orf75 MARK3
C17orf75 WISP1
C17orf75 FANCC
NKTR ADORA1
NKTR SLC11A2
NKTR ITSN2
NKTR EIF5B
NKTR CARD10
NKTR CRHR2
NKTR LOC729602
NKTR XPC
NKTR ITGAD
NKTR KIAA0754
NKTR DYNC1LI2
NKTR CFDP1
TMED3 CXorf40B
SLC5A2 FAM168A
SLC5A2 KRT33A
SLC5A2 XDH
SLC5A2 PAX7
SLC5A2 PXDN
SLC5A2 KLRC3
SLC5A2 ICOSLG
SLC5A2 BCKDHA
SLC5A2 MAGEA5
SLC5A2 EPOR
SLC5A2 GRIA1
SLC5A2 AGFG2
SLC5A2 LRRC23
SLC5A2 NCOR2
SLC5A2 CTRL
SLC5A2 HSPB3
SLC5A2 YY1
SLC5A2 MYO9B
SLC5A2 ARHGEF12
SLC5A2 ETFB
SLC5A2 PSMD7
SLC5A2 PCTK3
SLC5A2 DDT
SLC5A2 SMAD5
SLC5A2 ZBTB22
AHCY TUBA3C
AHCY NR1H3
AHCY AKIRIN2
AHCY RUFY3
AHCY MIF
AHCY CNGB1
AHCY C1QBP
AHCY RFC2
AHCY NUDT21
AHCY MARK2
EZH1 USP24
PDS5A C19orf2
PDS5A GRSF1
PDS5A SFRS1
PDS5A ELAVL3
PDS5A CDC2L6
PDS5A SGCB
PDS5A PDCD6
SYNGR3 POLR2J
ARHGAP26 NRTN
ARHGAP26 TOP3B
ARHGAP26 AKT3
ARHGAP26 RBMXL2
ARHGAP26 LY6G6D
ARHGAP26 KDM3B
FBXO7 SELENBP1
FBXO7 MPP1
FBXO7 FMO4
PSMC6 PRMT3
PSMC6 RARS
LMOD1 BDH1
OXSR1 KIR2DL4
OXSR1 ARF4
OXSR1 DOLPP1
TCL1B NOLC1
TCL1B WISP2
TCL1B EIF3E
SPHAR NAP1L1
SPHAR STK10
SPHAR IL18
SPHAR TSPAN3
SPHAR ROBO1
SPHAR ZSCAN12
SPHAR FOXE1
SPHAR CDK4
JUN IER2
JUN PPP1R15A
JUN ZFP36
JUN DUSP1
ROBO1 HSPBP1
C19orf10 TMED9
CBX7 C16orf35
CBX7 GPATCH8
CBX7 MYO9B
CCHCR1 NAP1L1
CCHCR1 EPS15
CCHCR1 CBFB
CCHCR1 ITM2B
CCHCR1 AMD1
RGR MAGEA5
RGR SLC6A9
RGR KRT1
RGR DOHH
RGR TCOF1
RGR NFIX
RGR CDC123
RGR HCRTR2
RGR HNRNPL
RGR CAD
RGR IRF2BP1
CD63 PLEKHM1
CD63 TUBA3C
CD63 CASP2
CD63 TLR3
CD63 FARP2
CD63 CDK5R2
POU4F1 SLC25A1
BAT2L RBM9
BAT2L BRD3
BAT2L HCRTR1
DUT RFC4
DUT ACBD3
RPL3 RPL5
RPL3 RPS21
RPL3 RPS23
RPL3 RPS17
RPL3 RPL37
RPL3 WSB2
RPL3 RPS4X
RPL3 ALK
RPL3 RPL10
HOXC5 TBCD
HOXC5 THRA
HOXC5 ACACA
HOXC5 H6PD
HOXC5 MMP23B
HOXC5 ARC
TAP2 HPN
TAP2 ADORA1
ATP2B4 PDGFA
ATP2B4 LOC552889
ATP2B4 TTTY15
ATP2B4 PREPL
ATP2B4 PGAM1
ATP2B4 RBM9
PDLIM4 CHRNA5
PDLIM4 XBP1
HADH TXN
HADH RBBP4
HADH PSMB7
HADH ILF2
UBFD1 CYP26A1
UBFD1 APOC3
UBFD1 CREBBP
UBFD1 TOMM34
ABCC1 DHRS7
ABCC1 C12orf24
ABCC1 ZNF91
NUPR1 ALDOC
CADPS LRP2
CADPS GAPDH
CADPS HSPA8
SLC22A4 NF1
SLC22A4 PMS2L3
SLC22A4 POU6F2
NCK1 RBM34
NCK1 GABPB1
NCK1 BTF3
NCK1 CCDC94
NCK1 ZNF253
NCK1 VBP1
NCK1 SFPQ
NCK1 LTB4R
NCK1 TMEM151B
NCK1 DCUN1D4
NCK1 RALA
AMMECR1 WWP1
AMMECR1 XRCC5
DENND4B PSMD6
DENND4B SLC38A10
DENND4B METTL7A
DENND4B NCL
DENND4B ATP1B3
DENND4B RPL30
DENND4B TGOLN2
DENND4B LRCH4
DENND4B TRAF3IP3
DENND4B STC2
DENND4B CETN3
DENND4B RNF24
DENND4B H2AFV
DENND4B AKAP10
DENND4B ATP5C1
PTGER2 SYK
ZNF365 SCGN
ZNF365 LOC390940
ZNF365 PPP2R4
ZNF365 DDX51
ZNF365 B3GAT3
ANKRD36B NQO1
ANKRD36B REV3L
CSTF1 MRFAP1L1
CSTF1 MFAP1
C14orf79 RAMP2
DYRK1B NTN3
DYRK1B SERPINA4
DYRK1B ACAN
DYRK1B LY6G6D
DYRK1B HOXB6
DYRK1B ANP32A
MTMR7 GUCA1B
FUT9 CD44
FUT9 MCM2
AMD1 MINK1
AMD1 CAST
AMD1 C4orf10
AMD1 CRABP1
AMD1 KLK3
AMD1 CD84
AMD1 H3F3A
AMD1 PCMT1
AMD1 SFRS3
AMD1 PSMB7
AMD1 ZNF529
METTL1 TFF2
CBLB POU2F2
CBLB BRD1
CBLB UBA3
CBLB FARSA
CBLB PRMT2
CBLB COG4
CBLB ATRX
CBLB GOLGA4
CBLB KIAA1109
SEC61B PSMB7
SEC61B TSPYL4
XRCC2 RPH3A
N4BP2L1 DDX42
N4BP2L1 CXCL9
N4BP2L1 C1QBP
N4BP2L1 SACM1L
N4BP2L1 ST7
N4BP2L1 ARHGAP12
N4BP2L1 STX16
N4BP2L1 BRD3
NCF2 ITGB2
APOC4 DEFA5
SMARCB1 C4orf8
SMARCB1 SMARCA2
SMARCB1 ATRX
SMARCB1 CBX4
SFPQ WISP1
SFPQ ARHGEF7
SFPQ SON
SFPQ SYK
SFPQ TXNL4A
SFPQ SFRS12
SFPQ PP14571
SFPQ TUBA3D
SFPQ EMR2
SFPQ ADCY3
SFPQ WRN
SFPQ CLK1
SFPQ POFUT2
SFPQ RSRC2
SFPQ COL4A3
SFPQ THPO
SFPQ CDC2L2
SFPQ BTF3
SFPQ HIPK3
SFPQ ZNF22
AZU1 CFD
AZU1 ELANE
ZNF197 CHGA
ZNF197 TNFSF9
ZNF197 GAPDH
ZNF197 RBCK1
ZNF197 SPRED2
UBE2D2 HMGXB4
UBE2D2 SVIL
UBE2D2 SNW1
UBE2D2 ZNHIT3
UBE2D2 HOMER2
UBE2D2 ATP5C1
GSTA1 PPFIA4
GSTA1 CEBPD
GSTA1 GPR176
RHOA CLIC1
RHOA CPT1A
RHOA WTAP
ITPR1 LY75
ITPR1 DVL3
ITPR1 RBM19
ITPR1 YIPF2
ITPR1 HOMER2
ITPR1 M6PR
TCEA2 SAG
TCEA2 NUDT3
TCEA2 AGFG2
TCEA2 ACAN
TCEA2 LALBA
TCEA2 IBSP
TCEA2 RAPGEF1
TCEA2 PMS2L1
TCEA2 MMP24
TCEA2 MYCBP2
TCEA2 UBE3B
TCEA2 JAK3
TCEA2 SETD2
CYP3A4 C16orf80
CYP3A4 FAM5C
CYP3A4 EFNA3
CYP3A4 EHHADH
CYP3A4 DUS4L
CYP3A4 SLC4A3
MARK3 PAFAH1B3
MARK3 WWP1
MARK3 CNP
MARK3 KLHDC10
MARK3 STK4
R3HCC1 PHTF1
PIK3R1 CDKN1B
PIK3R1 ABCC10
PIK3R1 MGRN1
PIK3R1 TOX4
PIK3R1 PNRC1
PIK3R1 CHMP2A
PIK3R1 STRAP
PIK3R1 TRAM1
PIK3R1 PECAM1
PIK3R1 TGIF1
TGFB3 ING2
TGFB3 KLHL35
TGFB3 HMX1
TGFB3 SPAG8
TGFB3 SRRM1
TGFB3 KRT34
TGFB3 SETD2
TGFB3 PCBP3
TGFB3 ZNF101
TGFB3 LOC100128570
TGFB3 CTNNBIP1
TGFB3 ACVR2B
TGFB3 GRIK1
TGFB3 ARHGEF12
TGFB3 EMR2
TGFB3 NXPH4
TGFB3 LOC652147
S100A11 PLAUR
S100A11 ITGAM
SLC12A4 RAD54L2
SLC12A4 EPHB2
SLC12A4 MAGEA5
SLC12A4 NEUROD2
SLC16A4 PDCD6
AIP FCGR2B
YY1 SEC13
YY1 ELAC2
YY1 GRSF1
YY1 PSMC2
YY1 UGT2B17
YY1 PPBPL2
HLA-DRA UNC84A
HLA-DRA CUL1
HLA-DRA DGKA
HLA-DRA MTHFD1
HLA-DRA GSK3B
HLA-DRA GPX1
HLA-DRA HLA-DPB1
SLC9A3 KLHL35
SLC9A3 MFNG
SLC9A3 NCDN
SLC9A3 AQP5
SLC9A3 KIAA0195
SLC9A3 LIMK1
SLC9A3 KIF1A
SLC9A3 GPR143
SLC9A3 SLC2A1
SLC9A3 CCBP2
SLC9A3 ATXN7L1
SLC9A3 C16orf88
SLC9A3 NCF1C
SLC9A3 HSPB3
SLC9A3 SPEG
SLC9A3 C19orf36
SLC9A3 MMP25
SLC9A3 MYO9B
SLC9A3 ICMT
SLC9A3 IFT140
SLC9A3 CSPG4
SLC9A3 ACAN
SLC9A3 DOHH
SLC9A3 GSK3A
SLC9A3 CHRNA2
SLC9A3 ADAM17
SLC9A3 ARR3
ZNF264 C10orf137
RPS6KA1 RNF160
RPS6KA1 CLTB
RPS6KA1 IL6R
RPS6KA1 TBL2
PON3 ABCG2
PON3 GRIK5
PON3 MYL9
PON3 PHLDA2
ZNF710 RARRES2
ZNF710 TAF6L
ZNF710 MAP2K2
ZNF710 SLURP1
ZNF710 CYP3A5
IFNA6 DRD3
IFNA6 PIBF1
IFNA6 ESD
ASPHD1 SPIN2A
ASPHD1 PLA2R1
ASPHD1 MMP25
ASPHD1 C21orf33
ASPHD1 BMPR2
HNRNPF SLC25A20
TMEM151B SLC22A5
TMEM151B ISG20L2
TMEM151B KIAA0226
TMEM151B LRRC23
TMEM151B GRN
LAMP3 PDGFRA
LAMP3 CAMSAP1
LAMP3 NUDT3
LAMP3 ELAVL3
LAMP3 DTNA
LAMP3 HCRT
LAMP3 ADRBK1
LITAF MTFR1
EIF3B POLR2L
EIF3B XRCC6
EIF3B SNRPB
EIF3B EBNA1BP2
SEPT9 SMTN
UBE2A C5orf15
PLIN3 DGKQ
PLIN3 ABHD14A
PLIN3 POM121L2
CNGA1 ALG8
ARHGAP1 PAFAH1B3
ARHGAP1 ATP6V0B
ARHGAP1 AHNAK
ARHGAP1 TAOK3
ARHGAP1 ALDH3B1
ARHGAP1 CCBP2
TRIM16 ABCA4
TRIM16 RRBP1
H2AFZ TYMS
H2AFZ RPA3
H2AFZ LSM3
ARFGEF1 APOM
ARFGEF1 TRIM33
UBC C10orf26
UBC SETX
UBC NUP160
UBC DLAT
UBC PEX11B
UBC KIAA0240
UBC ATF6
UBC GAPDH
UBC GGPS1
UBC TBL2
TOMM34 SMC1A
TOMM34 STK17A
TOMM34 B4GALT6
TOMM34 PTH2R
TOMM34 POP4
TOMM34 FRYL
TOMM34 KIAA0564
TOMM34 ADRA1A
HAL STAM
HAL PSAP
ATP13A3 NPTN
MAGEA3 PVRL1
MAGEA3 CACNA1E
CDH13 VDAC2
CDH13 HLF
CDH13 RAD54L2
CDH13 BCS1L
CDH13 CCBP2
JAK3 ARPC1B
JAK3 MAP3K10
JAK3 EPHA1
JAK3 TBCB
RCC1 FMO4
RCC1 UTRN
RCC1 NONO
RCC1 GIGYF2
RCC1 GRSF1
RCC1 NDUFS3
RCC1 PMS2L1
RCC1 MTMR11
RCC1 SOX2
RPP40 UBE2E1
RPP40 NME1
RNASE1 TRIM14
STAT6 ITGB2
EEF2 DDX1
EEF2 RPS10
TXLNA DBP
TXLNA MLEC
TXLNA TGDS
TXLNA AMFR
TXLNA EIF3F
TXLNA SACS
FBLN1 RPS21
FBLN1 NUP62
TXNRD1 STAT5A
PLA2R1 KDM4C
PLA2R1 SMARCA5
PLA2R1 GCN1L1
C5 PLA2G15
CNBP ADAM7
CNBP FAM53B
CNBP LSM14A
CNBP PDK3
CNBP DEFA6
CNBP MAN1C1
CNBP PCMT1
NBPF15 RBM8A
EDN2 PHLDA1
EDN2 MSI1
EDN2 TEKT2
EDN2 SOX2
EDN2 LLGL1
EDN2 SOX1
EDN2 SAG
EDN2 PPAP2B
EDN2 NUDT3
EDN2 FAM119B
EDN2 MAPK8IP1
NLE1 MVD
NLE1 RASL10A
NLE1 LIMK1
NLE1 TRPC4AP
NLE1 HOXB6
NLE1 GRAP2
NLE1 SKP2
NLE1 PTGES
NLE1 RAPGEF1
NLE1 COPS6
NLE1 AURKC
NLE1 CHRNA2
NLE1 FOXN2
NLE1 ADAM17
NLE1 ARR3
TBCB NDRG2
TBCB MAD2L1
TBCB ARHGDIB
TBCB KIAA1009
TBCB SH3GLB1
TBCB SNRPD3
TBCB VDAC1
TBCB ARR3
TBCB MIPEP
BAIAP3 ADAM15
NDUFAB1 EMG1
NDUFAB1 CCT5
POLR2C RBM42
POLR2C GRK5
POLR2C RPL18A
POLR2C CACNA1E
POLR2C PSMD6
MFHAS1 ACP2
DKFZP434C153 RBM34
CCL2 SAG
CCL2 TUBB2C
CCL2 TEKT2
CCL2 GOLGA4
CCL2 FOXK2
CCL2 KRT1
CCL2 ROM1
CCL2 FGFR1OP
TACR2 NDST1
TACR2 PRAF2
RQCD1 C19orf50
RQCD1 CPLX2
RQCD1 EIF3E
RQCD1 MSTP9
ADD1 PDE10A
ADD1 CYP2E1
ADD1 RER1
PPP2CB MAT2A
PPP2CB ATP6V1F
PPP2CB MAPK14
RPL30 DBP
RPL30 RPL27
RPL30 PSME1
RPL30 MAN1C1
RPL30 CYP11B1
BECN1 APEX1
BECN1 NUP188
SRP9 GNG10
SRP9 SMC3
PRKX TPST2
CROCC KCTD17
CROCC ATMIN
CROCC HPCA
SLC25A24 ASMTL
SLC25A24 HIST1H2AC
SLC25A24 GRSF1
SLC25A24 ITGB2
SLC25A24 TM9SF2
SF3A3 PLOD3
SF3A3 KIAA0408
WRB NR1H3
ADRBK1 MAP3K3
ADRBK1 PDAP1
ADRBK1 TPMT
ADRBK1 CD74
ADRBK1 DOHH
ADRBK1 DRD3
ADRBK1 CSF2RB
NCBP2 ATP5G1
NCBP2 FOXE1
NCBP2 SFRS1
NCBP2 PPID
NCBP2 AIMP2
NCBP2 PMS1
NCBP2 PDCD6
NCBP2 ALG8
ACTN2 PXDN
ACTN2 SDS
ACTN2 CELSR2
ACTN2 SLC13A2
ACTN2 GUCA1B
ACTN2 GSTP1
ACTN2 NEBL
ACTN2 CA9
ACTN2 NDUFB8
ACTN2 ACHE
ACTN2 ATP5C1
ACTN2 ALG8
DAZAP2 IL16
DAZAP2 MDN1
DAZAP2 P4HB
MAGOH C1QL1
MAGOH PARK7
MAGOH PRKCI
MAGOH OPRL1
MAGOH MEGF8
MAGOH SNRPD3
MAGOH VBP1
MAGOH MTHFD1
MAGOH GRAP2
MAGOH VDAC1
MAGOH PHLDA1
MAGOH ATRX
MAGOH SEP15
RPLP0 RPS6
RPLP0 RPS17
AP3D1 CYTSA
GNAO1 EDIL3
GNAO1 AKIRIN2
GNAO1 U2AF2
GNAO1 ITCH
GNAO1 PLXND1
GNAO1 TRAF3IP3
CARD10 HSF1
CARD10 TMED10
PTPN7 CTBP2
CADM3 MAP2K2
CADM3 ADAMTSL2
CADM3 C20orf194
RPS28 RPL38
RPS28 GNB2L1
ATRN GOLGB1
ATRN MAP2K4
ATRN LIG3
MCM6 CHEK1
MCM6 MCM5
MCM6 GRIN1
MCM6 UNG
MCM6 HIPK3
MCM6 TUBB
MCM6 KIAA0101
MCM6 FOXE1
MCM6 EMG1
MCM6 CDC45L
MCM6 DDX46
PDE6H EIF2S1
PDE6H SGCB
PDE6H UBE3A
PDE6H RAD54L
C14orf132 MAP3K3
C14orf132 PBXIP1
C14orf132 APBB2
C14orf132 NQO1
PSMC3 XRCC6
PSMC3 NDUFB8
OTUD4 DCTN6
TYR PTPRD
TYR NTRK3
TYR ATP1B2
TYR HOXB6
TYR ZMIZ2
MED21 ALDH5A1
MED21 C2CD2
MED21 SELPLG
MED21 LGALS1
YIPF1 C10orf26
YIPF1 ACP2
YIPF1 ALG8
YIPF1 PCDHA3
YIPF1 ZNF787
YIPF1 PROSC
TGIF1 FSTL3
PCGF2 MPPED1
GAL3ST1 PABPC4
ABCB8 PLA2G15
HMGCS2 YDD19
HMGCS2 NUPL2
HMGCS2 B3GALT4
SEMA3C PDGFRA
SEMA3C FDX1
EXOG ITGA9
EXOG ALOX5
EXOG HSD11B2
EXOG ASMTL
EXOG WNT10B
EXOG WWP2
EXOG XPNPEP2
EXOG MRPL40
EXOG STC2
EXOG SMO
EXOG SQSTM1
EXOG EIF2S1
EXOG SEMA3A
EXOG C19orf6
psiTPTE22 HHLA1
DDX42 ZNF638
DDX42 C10orf26
DDX42 FNTA
DDX42 NME1
DDX42 HSBP1
DDX42 ITGA5
TTC3 ANKLE2
TTC3 WWP1
TTC3 LST1
TTC3 RRAGB
TTC3 PYGO1
TTC3 ALDH5A1
TTC3 ZMYND11
TTC3 COX11
HEXA MCM3AP
RPS17 RPLP1
RPS17 PPIA
RPS17 RPL13A
RPS17 RPSA
RPS17 RPS4X
ST3GAL2 ANKLE2
ST3GAL2 CTSH
ST3GAL2 CFD
ST3GAL2 STMN1
TNFSF8 GORASP2
TNFSF8 NR5A1
TNFSF8 GNG10
ABHD14A PKP4
PTH2R HOXB1
PTH2R ZNF609
PTH2R LAMA4
PTH2R B3GAT2
PTH2R SPRED2
PTH2R MFAP3
IL7 C1QL1
IL7 RBPMS
MMP3 MRFAP1L1
STX16 WSB1
MAPK14 RNF115
MAPK14 PSMA1
LIG1 GPLD1
PRKRIR ING2
PRKRIR SFRS3
PRKRIR CBFA2T2
PRKRIR MRPS11
PMS2L3 SERPINA4
PMS2L3 MAPK13
PMS2L3 REV3L
PMS2L3 ZBTB22
TSC22D3 RXRG
ATP5I SLC22A1
EIF4E2 ASB4
ZNF134 ERICH1
ZNF134 IL6R
PSMD6 SYK
ACAA1 RPL5
ACAA1 GRIK1
ACAA1 RAC3
ACAA1 TRAF4
ACAA1 TXN2
ACAA1 GRIK5
ACAA1 IDH3B
NFKBIA TNFAIP3
HLA-C CDK8
HLA-C NASP
PTBP1 SFRS2
PTBP1 WDR18
POLR1C PNPLA2
POLR1C BRMS1
C1orf144 PLXNB3
CPNE6 NRTN
CPNE6 AQP5
NRAS POLR2D
NRAS PAFAH1B3
TRDMT1 FOXJ2
TRDMT1 RGS11
TRDMT1 TRAF3IP3
TRDMT1 MED8
MCL1 LOC100131311
MCL1 KLF6
RBMX2 IDUA
FAM168A SCNN1D
FAM168A SUB1
SSPN POLR2D
SSPN THPO
SSPN ACAT1
SSPN TRAF3IP3
SSPN RTEL1
OR2H1 DYNC1H1
OR2H1 AKAP10
OR2H1 DOLPP1
NOC2L TOP3B
NOC2L ITGAD
NOC2L PFKFB2
NOC2L RBM8A
ALDH1A2 PSMD5
ALDH1A2 OCA2
ALDH1A2 PON1
ALDH1A2 CDK5R1
EVX1 SPINK5
EVX1 RAD54L2
EVX1 TUB
KIAA0323 ELAC2
ZNF330 CREBBP
ZNF330 CCBL1
ZNF330 TPR
ZNF330 UCP3
ZNF330 WWC1
MFNG FSHR
IL18 CSNK2A1
USP6 PTGES
RNF19B PSMC3IP
EDA TBCD
EDA MTHFR
EDA ITGA5
KCNAB2 PRPF19
KCNAB2 CYBA
KCNAB2 ALDH3B1
KCNAB2 PAX2
KCNAB2 MBOAT7
KCNAB2 CNTNAP2
POU3F2 TAF1
POU3F2 CSHL1
POU3F2 RRAGA
POU3F2 KDM3B
POU3F2 PTMS
MAPRE1 ARHGDIB
MAPRE1 BTF3
PINK1 SMAD2
GPX4 EDIL3
PHOX2B DBP
PHOX2B DLG1
PHOX2B REG1B
PHOX2B KLK3
PHOX2B FGF12
PHOX2B WDR18
PHOX2B MXRA8
PHOX2B RAE1
PHOX2B MID1
ST7 DDT
ST7 EML3
ST7 ABCA4
ST7 RBP3
ST7 AHCYL1
ST7 ZNF146
ST7 WFS1
ST7 C1orf123
ST7 MYL3
ST7 CHRNA2
PAH C19orf2
PAH FARSA
BRCA1 CACNA1D
BRCA1 TTLL5
BRCA1 EML3
BRCA1 ELAVL3
BRCA1 EIF3H
BRCA1 USP33
CG012 SMARCA5
CG012 NDUFS3
CG012 POLE2
MAEA RPN1
MAEA D4S234E
MAEA SLC34A1
MAEA PLAUR
MAEA BLVRA
TNFAIP8 MYO1F
TNFAIP8 CEBPD
TNFAIP8 TRAF3IP3
TNFAIP8 ADAM15
TNFAIP8 CYLD
ITGB1BP1 MOGS
PGGT1B ADSL
DKFZp434H1419 CD5L
DKFZp434H1419 USP2
DKFZp434H1419 KIFC3
DKFZp434H1419 ACAN
DKFZp434H1419 ELOVL6
DKFZp434H1419 RARG
DKFZp434H1419 IFIH1
TGDS RAC3
TGDS CYP3A7
TGDS BET1
PSMA1 TNK2
PSMA1 SMG5
PSMA1 PSPH
PSMA1 DGKA
PSMA1 IPO5
PSMA1 RPL15P22
PSMA1 CAST
PSMA1 EIF3H
UHRF2 PDAP1
GPA33 PTPN2
GPA33 PTMS
HNRNPH2 LSM6
SLC2A1 ICOSLG
SLC2A1 SAG
SLC2A1 CRYAB
PAX2 SRRM2
PAX2 ADORA1
PAX2 CLIC1
PAX2 PFN2
PAX2 PTPRD
PAX2 TNFSF9
PAX2 HBE1
PAX2 BCL2
PAX2 PTMS
CYTSA RDX
CYTSA ACAN
CYTSA STAT2
CYTSA PLK1
CYTSA ARSA
CYTSA ACP2
CYTSA GSK3B
CYTSA SC65
CYTSA GLT8D1
MDH1 PARK7
MDH1 PCNXL2
MDH1 MTHFD2
MDH1 ERICH1
MDH1 RAF1
MDH1 NDUFB5
MDH1 RFC5
MDH1 ALOX12P2
MDH1 NDUFAF3
MDH1 PSMA4
MDH1 AIMP2
MDH1 IMMT
CDR2 POU2F2
CDR2 DCAF7
CHD8 PCTK3
LIN7A P4HB
HINT1 LY75
HINT1 PSMD8
HINT1 CYB5R3
HINT1 GNRH2
HINT1 DOHH
HINT1 TYMS
HINT1 ATXN10
PTK6 CHKB
PTK6 SAG
PTK6 SEC31B
EPHA5 KLKB1
EPHA5 SRRM2
EPHA5 REEP5
EPHA5 PRKAR1A
EPHA5 UGCG
FPGT CBR4
FPGT RARS
FPGT ORC5L
FPGT SLC35A1
FPGT USP33
FPGT PRKACB
ASXL1 MECP2
HSPB3 SLC9A3R2
HSPB3 HLF
HSPB3 LRP2
HSPB3 LMAN2
APBB2 PAX9
APBB2 SERPINA7
APBB2 SH2D2A
APBB2 DPH2
APBB2 RPS8
POLR2E ETFB
ATP2A2 PRAF2
ATP2A2 DYNC1I2
DDX23 MAP3K8
SC5DL PRKCB
SC5DL ELK1
SC5DL CYB5A
SC5DL CGRRF1
SC5DL DRD3
SC5DL C5orf30
RPGR PHKA2
BTD TBL2
PDZK1IP1 NR2C1
GABRB3 POFUT2
HDAC4 ALDH3B1
NAT9 SPEG
NAT9 FOXG1
NAT9 KLHL9
NAT9 MPP1
SAMD14 NCOR2
SAMD14 AGFG2
SAMD14 SLC8A1
SAMD14 IGF1R
SAMD14 IGHMBP2
SAMD14 MAP2K4
LOC100133005 CAD
LOC100133005 PIK3CD
KDM5A CORO2B
KDM5A AMPD2
RALGPS1 HUWE1
MFAP2 SOX3
DDT SMC1A
DDT PHF20
DDT AMHR2
DDT SOX1
DDT XRCC1
DDT RXRG
DDT DDTL
DDT COPS6
DDT PEX10
DDT RAD50
DDT IFT140
DDT SGCA
DDT LOC391322
DDT RORC
DDT ARR3
WIT1 TSC2
WIT1 LST1
WIT1 FLJ41278
WIT1 KRT9
WIT1 IFNA10
PVR GNS
PVR CACNA2D1
PVR PAK3
PVR HIST2H4A
SKP2 TNK2
SKP2 SFRS4
SKP2 MUC2
SKP2 CCL18
SKP2 C4orf8
SKP2 WFS1
SKP2 CFD
SKP2 MYO9B
GUSB ADCY3
NDUFAF3 DCTD
NDUFAF3 PSPH
NDUFAF3 R3HDM1
NDUFAF3 C11orf58
NDUFAF3 RBBP4
NDUFAF3 H2AFB1
NDUFAF3 CNPY2
NDUFAF3 NASP
NDUFAF3 PTMS
DDB1 ELF4
DDB1 POLR3C
DDB1 PPIL6
DDB1 MCM2
DDB1 IP6K1
DDB1 BDH1
TRAM1 PLAGL1
TRAM1 DDX1
GPNMB CPNE1
GPNMB TAF5
GPNMB CD99
EAPP QKI
EAPP TRAF4
EAPP RPA3
EAPP RPS15A
PCDHA3 CHST7
PCDHA3 TEKT2
IQCE STK3
IQCE C4orf8
ANGPT1 PRKCQ
ARHGAP12 D4S234E
ARHGAP12 PPID
CHD3 NCOR2
STK3 TNKS
STK3 BRD1
STK3 B4GALNT1
STK3 NR2C1
FOXM1 TPX2
POU1F1 PPID
POU1F1 HSD17B3
CBX2 E2F4
CBX2 KRT12
CBX2 XAF1
CBX2 CGRRF1
ATXN7L1 C2orf72
ATXN7L1 COL9A1
ATXN7L1 HTR1B
FAM12A RS1
HMGN2 RPS4X
DIRAS3 EMX1
TRAF4 ODC1
TRAF4 C10orf26
TRAF4 SLC38A10
TRAF4 FCHSD2
AANAT IGSF9B
AANAT EFNA3
HDAC1 TRD@
HDAC1 ALDH1L1
HDAC1 TP53
UBE2K GH2
ETFB ZMYM3
ETFB KLHL35
ETFB NDUFS3
ETFB SRGAP3
ETFB PDGFB
ETFB KLK8
ETFB NDUFS7
ETFB ATP5G3
ETFB UQCRC1
ETFB NFIX
ETFB HTR1B
ETFB PHF1
ETFB C1QL1
ETFB NDUFA2
ETFB C19orf26
ETFB TOP1P2
ETFB PPP1R7
ETFB DCI
ETFB PICALM
ETFB TAGLN3
ETFB EIF3K
MTMR3 NME1
DDX1 LRBA
DDX1 NONO
DDX1 HERPUD1
DDX1 MSH6
DDX1 MPV17
DDX1 MTHFD1
DDX1 CEBPZ
DDX1 C12orf24
DDX1 EIF2S1
DDX1 AP2B1
DDX1 CIC
DDX1 CLCNKA
DDX1 NDUFS4
DDX1 ASAH1
DDX1 MGAT1
DDX1 PTPLB
DDX1 COX11
DDX1 ATIC
SLC6A3 RBM9
ALDH6A1 ALG8
CCL16 DUS4L
IL1RL1 DIXDC1
C15orf5 CAPN5
C15orf5 NUP160
C15orf5 PET112L
MAP3K10 PAK2
MAP3K10 SMC1A
MAP3K10 GYPE
MAP3K10 RMND5B
MAP3K10 UBB
MAP3K10 ETS1
MAP3K10 ANXA9
MAP3K10 CA11
MAP3K10 FBN2
MAP3K10 CYP3A5
MAP3K10 FAM169A
MAP3K10 TNNT2
MAP3K10 MIPEP
PRPH2 KRT1
RP5-1000E10.4 HOXB7
NCL NOLC1
NCL PHKG2
NCL HNRNPA1
NCL HNRNPA3
NCL ACYP1
NCL ACPP
NCL BCAT2
NCL PSAP
NCL CLTC
NCL LAMC2
NCL EBNA1BP2
NCL UBR4
SENP3 MCM2
SENP3 EIF5A
SENP3 C21orf33
SENP3 NASP
SENP3 RFC2
KCNF1 CDK2AP2
KCNF1 MEGF8
KCNF1 HTR3A
ITPKB GOLGB1
ITPKB FRY
ITPKB F12
RAB11A KIFC3
RAB11A HMGN3
RAB11A GNG11
RAB11A SNRK
RAB11A ZNF91
PLCG2 PPID
PLCG2 ACTR2
PLCG2 PPP3CC
HBG1 OLFM1
HBG1 KLHL9
HBG1 FBN2
CD2AP SFRS2B
CD2AP PLAUR
CD2AP LANCL1
CD2AP SIGLEC7
CD2AP LGALS1
CD2AP NPR3
CD2AP C5orf30
MBP ZNF862
KIAA1219 MEA1
KIAA1219 MRPL33
KIAA1219 TRIM33
KIAA1219 RARB
KIAA1219 DCTN2
CNKSR2 GHRH
CNKSR2 SEMA3D
IL2RG C19orf29
IL2RG CD96
DLEU2 MERTK
ZNF646 RPS4X
SLN SPAG8
SLN GBF1
SLN LMO1
SLN SMAD3
RPS9 RPL27
RPS9 RPS14
RPS9 RPLP1
NDUFA2 CHMP1A
NDUFA2 FOXE1
NCKAP1 S1PR4
NCKAP1 PSMA6
TNFRSF1B INHA
TNFRSF1B IL10RA
TNFRSF1B FGR
TNFRSF1B RASSF2
TNFRSF1B PSAP
TNFRSF1B ZNF91
TNFRSF1B TCIRG1
TNFRSF1B CPVL
TNFRSF1B CSF3R
TNFRSF1B KTN1
TNFRSF1B LGALS1
TNFRSF1B ITGAM
TNFRSF1B CEBPD
TNFRSF1B ITGB2
TNFRSF1B ARRB2
CNGB1 ADH1A
CNGB1 GRIA1
ADNP PPPDE1
ADNP VDAC1
ADNP USP1
ADNP ABCB1
ADNP UTP3
ADNP MRFAP1L1
ADNP C11orf58
ADNP RYBP
ADNP PAFAH1B1
SRCAP NEBL
SRCAP MMP11
SRCAP SUPT7L
SRCAP HPCA
SRCAP HBE1
GSS HSD17B3
DNM1L LOC100133042
TANC2 LBA1
CRX ARSB
CRX RER1
CRX SMC4
CRX COPS6
C19orf26 FOLR1
PITX3 HSPBP1
PITX3 PNPLA2
PITX3 DRD3
PITX3 E2F4
PITX3 RAB40B
TCF12 PARG
TCF12 SRRM2
TCF12 MUT
SWAP70 PTPLB
CEBPE LRP10
CEBPE RER1
CEBPE MPHOSPH6
MINK1 LTB4R
STK10 VAV1
STK10 LSM2
STK10 ACTR1B
STK10 CLTB
PDCD6 SFRS1
PDCD6 PPP1R2
PPBPL2 TRIAP1
PPBPL2 DHPS
TSC22D2 BACH1
TSC22D2 IFRD1
TSC22D2 ATM
TSC22D2 KRAS
DAAM1 TNFSF9
PSMD5 ZNF101
PSMD5 GRIA1
PSMD5 KIAA0999
PSMD5 NEBL
PSMD5 MMP10
PSMD5 DCHS1
PSMD5 HOXB7
PSMD5 PSMC3IP
PSMD5 APOA4
ZFHX3 RALB
RFC2 CSPG4
RFC2 ATP5J2
RFC2 HNRNPA3
RFC2 R3HDM1
RFC2 SYK
RFC2 CKS1B
RFC2 PMS2L1
RFC2 C21orf33
CTNND2 RECQL4
TBX5 ADRA1A
TBX5 AHCYL1
TBX5 DNAJC9
TBX5 BTF3
TBX5 NOVA2
TBX5 ACPP
TBX5 KCNJ15
TBX5 SET
TBX5 TNXB
TBX5 SNRPD2
TBX5 KIAA1539
TBX5 PSAP
TBX5 F12
ZNF253 IRF2
ZNF253 LST1
ZNF253 CSTF2
ZNF253 HMGCR
ZNF253 COL6A1
ZNF253 COX11
ZNF253 ZNF91
DNALI1 PTDSS1
DNALI1 LOC552889
DNALI1 DNAJC7
DNALI1 PARK7
ABCD1 TBCD
ABCD1 FOXK2
ABCD1 FARP1
ABCD1 COL9A3
FUT4 P4HB
USO1 MCFD2
LMO7 MITF
LMO7 KCNJ8
ARL1 RAD1
ARL1 RBM8A
ARL1 HMGN4
ZC3H7B KDM5C
ZC3H7B TTC15
TST PMS2L1
TST SLC35A1
TST RER1
C2orf27A YIPF2
EMD SLC4A3
PTK2B DCTD
PTK2B INTS3
PTK2B RTN4
PTK2B RNF11
PTK2B AHCYL2
PTK2B PTEN
PTK2B BCKDHB
EPB49 XK
EPB49 BNIP3L
EPB49 HOXA4
EPB49 SELENBP1
TSR1 POU6F2
TIMP2 TRAPPC6A
TIMP2 IMPA2
TIMP2 CSF3R
CGRRF1 TIE1
CGRRF1 ADAM17
ZBED4 MGAT1
ZBED4 KRIT1
DEFA6 MOBKL3
DEFA6 CHRNB4
TTTY15 CRLF1
IGHG1 GALR3
IGHG1 CCPG1
IGHG1 RBM9
IGHG1 IGH@
IGHG1 FBN2
IGHG1 SLC24A1
IGHG1 SMG7
WNK1 TK2
WNK1 SACM1L
PDLIM5 DGCR14
TSPAN8 C19orf36
LTA4H GLUD1
SCNN1A CRLF1
BCKDHA IDH3B
DCAF7 INSR
RAB2A COX5B
RAB2A NAAA
RAB2A TERF1
RAB2A SPINK5
VNN1 CAST
ABL1 PDGFA
ABL1 C1orf123
ABL1 PPT2
ABL1 STXBP5L
ABL1 GALR3
ABL1 WNT6
ABL1 PRPF4
ABL1 EMP2
PRDX4 CALU
PRDX4 CKS1B
PRDX4 INSR
MYO1F AHNAK
MYO1F SULT1A1
MYO1F AIF1
MYO1F ARPC2
MYO1F DIAPH1
MYO1F IL6R
MYO1F TCIRG1
MYO1F CD37
MYO1F RAB27A
MYO1F TNFAIP2
MYO1F ITGB2
NCK2 POLR2L
NCK2 AKAP2
NCK2 SLC34A1
FAM91A2 STAT5B
FAM91A2 TARBP1
FAM91A2 PLA2G5
FAM91A2 RBPMS
FAM91A2 PEX11B
MORF4L2 RPL5
MORF4L2 RHOG
MORF4L2 RGS19
MORF4L2 TRAF3IP3
CIZ1 RNF160
CIZ1 CACNA1D
CIZ1 PGK1
CIZ1 B4GALT2
CAPN11 LY75
DYRK1A PIK3CA
DYRK1A BACH1
DYRK1A KIAA0913
DYRK1A LRRC23
DYRK1A OGDH
CLK1 SCEL
CLK1 IFRD1
CLK1 RSRC2
SPG20 SLC43A1
SPG20 DSTYK
PLP1 C4orf46
PPP6C GPR64
LTA RGS9
LTA DMWD
LTA MMP11
LTA FMO6P
LTA CAD
PIK3CA GAK
PPP4C RALY
SRRM1 TEC
NPAT FAM120A
NPAT GORASP2
NPAT CAMK2B
NPAT TEC
NPAT WNT11
NPAT NHP2
FRY TRAF3IP3
TOR1AIP1 RPN1
TOR1AIP1 GTF3C1
SYCP2 RPL24
SYCP2 LOC652147
SYCP2 ADAM12
SYCP2 FLOT2
SYCP2 RPS15A
SCARB1 PPP1R10
SCARB1 H6PD
SCARB1 LAPTM4A
PMVK RANBP9
SNRPA1 NKX2-8
SNRPA1 NDUFS2
CKAP5 LMNB2
CKAP5 NUP205
CKAP5 TRRAP
CKAP5 ZNF146
CKAP5 COPS5
CKAP5 MFAP1
CKAP5 SACM1L
CKAP5 WDR18
CKAP5 YIF1A
CKAP5 MAP2K4
CKAP5 MCM3
USP9Y DENND3
MAP2K3 CYB5R3
MAP2K3 DOHH
MAP2K3 CASP2
MAP2K3 FUT6
MAP2K3 BAP1
MAP2K3 PCOLCE
MAP2K3 SEC24C
DVL3 YKT6
DVL3 GRK5
DVL3 SLC6A6
PTGES EPHB2
PTGES NCOR2
PTGES BTF3
PTGES SCEL
PTGES FGF12
PTGES ERGIC3
PTGES TCOF1
PTGES HIPK2
PTGES NF1
PTGES GCKR
PTGES CCBP2
PTGES SOX3
PTGES PAQR4
PTGES E2F4
PTGES NEUROG3
CAPG SERPINB8
CAPG SYK
CAPG HEBP2
CAPG LGALS1
CAPG GRN
KDM4C ANKHD1
KDM4C KIAA1033
MARK2 TRAF3IP3
MARK2 PSMB10
DCTN3 FRYL
CDC123 AGAP2
CDC123 ANP32E
CDC123 POP4
CDC123 SDHC
CDC123 G3BP1
CYP3A5 CSPG4
CYP3A5 MMP11
CYP3A5 KRT1
CYP3A5 SSX2
CYP3A5 NELL2
CYP3A5 GYPC
CYP3A5 SNCA
CYP3A5 LMAN2
CYP3A5 ATP11A
CYP3A5 ARC
NDUFS4 SNRPE
NDUFS4 C22orf28
NDUFS4 RBBP4
NDUFS4 C1QBP
NDUFS4 ACPP
NDUFS4 PSG7
NDUFS4 C11orf58
NDUFS4 GLO1
NDUFS4 ATP5O
CPVL UTP18
CPVL FGL2
RPS26 MAPK9
DUSP14 ADORA1
DUSP14 TMEM97
DUSP14 GCNT1
DUSP14 RTN2
DUSP14 FSCN1
SYPL1 DCTD
EIF3J UCN
EIF3J CD160
EIF3J FRMPD1
EIF3J ZBTB17
KIAA0485 INSIG2
FMO6P SPINK5
TRPC4AP RAGE
TRPC4AP ACAN
ZBTB43 DUSP8
POM121L9P LARP4B
IGH@ EFNA3
IGH@ PTPRD
IGH@ IGL@
FRMPD4 C11orf52
FRMPD4 POFUT2
FRMPD4 DNAH7
BCKDK C1QL1
BCKDK SEC13
BCKDK sept-06
BCKDK GAK
BCKDK SELPLG
BCKDK SEC23B
BCKDK HOXA9
BCKDK PECAM1
BCKDK SIPA1
BCKDK HBXIP
BCKDK PACS2
SND1 PDAP1
SND1 CANX
SND1 HUWE1
SND1 RAB5B
SND1 RPL23
SND1 PLA2G15
SND1 CTBP1
SND1 NASP
KIAA0644 ARR3
HERC4 PDAP1
HERC4 ITSN2
NDP KLHL35
NDP POM121L2
NDP S100A1
NDP LSM3
NDP LOC100128570
NDP LAMC2
NDP OCA2
NDP NRG1
NDP CEACAM5
NDP C1orf123
NDP KIAA1539
NDP IFNA10
NDP TNK2
NDP CD5L
NDP TOP3B
NDP FAM5C
NDP ERGIC3
NDP IL9
CNP KLHL9
CNP MYCBP2
CNP CHRNB2
CNP BNC1
CNP CSF1
CNP PPIE
CNP CCNC
CNP ST8SIA1
CNP AQP5
CNP F12
NSL1 MEF2C
NSL1 SACM1L
NSL1 DYNC1I2
NSL1 ZP2
RP2 PECAM1
RP2 ZDHHC3
RP2 RBMS1
ROM1 TOP3B
ROM1 NCOR2
ROM1 DMWD
ROM1 DOHH
ROM1 YKT6
SFI1 EDIL3
SFI1 GP2
SFI1 ACAN
SFI1 PLA2G5
SFI1 LY6G6D
SFI1 RFX1
SFI1 CLTC
SFI1 RPL41
CDK2AP2 PRSS8
CDK2AP2 THAP11
CDK2AP2 THBS1
CDK2AP2 PPP1R2
TPT1 SPINK5
TIA1 PRKCI
TIA1 C19orf2
TIA1 TEP1
TIA1 GTF2H4
TIA1 NPR2
MAGEA2 SH3GLB1
UBB EIF3I
UBB CAPZA1
UBB BTF3
UBB LMO1
UBB ARPC5
UBB CASP2
UBB CYP2A6
UBB H3F3A
UBB PEX10
UBB MMP23B
UBB BRD3
UBB HPS1
POFUT2 HRG
POFUT2 RBM8A
POFUT2 NME1
POFUT2 CLDN9
POFUT2 EML3
POFUT2 RBMXL2
POFUT2 OR2F2
POFUT2 GNA11
POFUT2 RUNX1T1
POFUT2 GAS6
SFRS12 FUBP1
PHKA1 CRABP2
DIO2 HIST1H4C
DIO2 TLL1
DIO2 RAB1A
DIO2 PSPH
DIO2 ZPBP
DIO2 DYNLL1
DIO2 RBM34
DIO2 TMSB10
DIO2 TP53BP1
FGFBP1 SELPLG
STX3 LFNG
GLT25D2 MXRA8
SDS OPLAH
SDS CCDC85B
SDS CHMP2A
FGF2 PIK3CD
RCAN2 CYP2E1
CRHR2 MAD2L1
CRHR2 RBM8A
CRHR2 CCNF
CRHR2 ARAF
RPL27A RPL13
RGS6 SMC2
RGS6 RASL10A
RGS6 POLR2J
RGS6 KIN
RGS6 POLD3
RGS6 MED8
IL6R EPHX1
IL6R TREX1
IL6R LPXN
IL6R TPST2
IL6R TRAF3IP3
IL6R NCDN
IL6R IL2RA
IL6R SFRS2B
IL6R FIG4
IL6R NRIP1
IL6R CNOT2
IL6R GAS6
IL6R PSEN1
IL6R OPLAH
IL6R SSNA1
IL6R SELPLG
IL6R C2orf72
IL6R CDK4
IL6R CUL1
IL6R RNF2
IL6R RASSF2
IL6R DCBLD2
IL6R SCTR
TGOLN2 SPDEF
TGOLN2 ADAM3A
TGOLN2 SMO
TGOLN2 E2F5
TGOLN2 ILF2
TGOLN2 PPIE
AK2 CAPZA1
AK2 CTSA
AK2 CASP1
AK2 KBTBD11
AK2 HOXA9
AK2 INPP1
AK2 TBL2
IPO5 RPL4
IPO5 CCT2
IPO5 SMARCA5
IPO5 P2RX3
IPO5 EIF5
IPO5 CDK5R1
EML1 GPR4
KLC1 TNPO3
KLC1 KIAA1012
KLC1 CLEC2B
KLC1 SMPDL3B
KLC1 LGALS8
KLC1 SLC9A8
KLC1 CLCNKA
KLC1 TNFAIP2
PRKAR1A DCP2
PRKAR1A PSEN1
PRKAR1A RER1
PRKAR1A ACTR2
PRKAR1A IDH1
PRKAR1A C10orf26
PRKAR1A HSD17B4
PRKAR1A TRAF3IP3
PRKAR1A TMEM186
PRKAR1A ADH1A
PRKAR1A NIT1
ATMIN HMX1
ATMIN CD58
ATMIN SFRS1
ATMIN COL6A1
ATMIN ACAP2
ATMIN KIAA0240
ATMIN RBM34
ATMIN CYP2C18
ATMIN MTMR9
ATMIN TRIP12
ATMIN BRD3
SLC17A1 FARP1
SLC17A1 EFNA3
XAF1 ACAN
POLR2B KIAA0776
POLR2B SON
ACVR2B CCBP2
RPL37A H3F3A
RPL37A RPS15
WWP1 ITGA8
WWP1 CRABP1
WWP1 KLK3
WWP1 DDOST
WWP1 PEG3
WWP1 KYNU
WWP1 PGK1
YTHDC2 ERICH1
RPL37 RPL34
KLK3 MKI67
KLK3 GUCA1B
KLK3 INSR
KLK3 KCNH1
KLK3 ALDOC
KLK3 USP24
KLK3 DUX1
KLK3 CASP2
CCT5 AHCYL1
CCT5 IMMT
CCT5 AIMP2
CCT5 TPI1
CCT5 AHSA1
CCT5 CYTIP
ERLIN1 FES
JUND JUNB
JUND LRRC23
JUND HGS
JUND TTC35
JUND PPP1R15A
DMP1 ARHGEF12
DMP1 NQO1
DMP1 NEUROD2
ARID4B FLJ40113
ARID4B C16orf88
ARID4B RBP3
OPRK1 CLIP2
OPRK1 METTL7A
OPRK1 LYL1
ENSA TUBA3C
ENSA ATP5J2
ENSA RALY
ENSA VPS11
ENSA CACYBP
ENSA TTBK2
ENSA MYO9B
ITGB2 CYTH2
ITGB2 RGS19
ITGB2 NCOR2
ITGB2 GRN
EMR2 DOHH
EMR2 EFNA3
ACTN3 STX6
FAM5C NUP88
FAM5C RASL10A
FAM5C ITGAD
FAM5C RALY
FAM5C EIF5B
FAM5C SORD
LYN DSCR3
LYN NPC2
LYN NUDT21
LYN ITGB3BP
LYN PDHA1
NR4A1 PIP5K1A
NR4A1 TESK2
NR4A1 CAMK2B
NR4A1 STK16
CYP21A2 ZNF204
CYP21A2 ATF5
CYP21A2 KCNJ15
RARG COPB2
TOP3A OLFM1
TOP3A ATP5D
GOLGA3 PTPN21
GOLGA3 BTN3A3
GOLGA3 APOBEC3G
GOLGA3 H2AFV
PSMC2 PRRC1
PSMC2 LRCH4
PSMC2 ARHGEF12
PSMC2 GAS6
YIPF2 DBP
YIPF2 NUCB2
YIPF2 IKBKAP
NDUFB5 SMC1A
NDUFB5 TRIM14
NDUFB5 HADHB
NDUFB5 MYCBP
NDUFB5 GRSF1
NDUFB5 PGK1
ALDH5A1 CCT2
ALDH5A1 PSAP
ALDH5A1 ZNF91
PCGF3 UBA3
VEGFB STK4
FAM120A ACTR2
FAM120A TMEM97
FAM120A KIAA0240
FAM120A PTPN2
FAM120A ZMYND11
FAM120A USP33
FAM120A IRAK3
FAM120A STARD7
FAM120A CREBL2
CACNA1E PAX9
CACNA1E PMS2L5
CACNA1E LLGL1
CACNA1E OTC
CACNA1E KCNB2
CACNA1E HTR2A
SEC24C CKS1B
SEC24C HSPBP1
NPPA POM121L2
NPPA KIF23
NPPA DTNA
NPPA NDUFAF1
NPPA ABCC8
FBLN2 STX11
EDIL3 NDUFV1
EDIL3 GRSF1
EDIL3 NUDT3
EDIL3 POM121L2
EDIL3 ELAVL3
EDIL3 ABCC8
EDIL3 GLRA2
EDIL3 ATXN10
EDIL3 OMG
EDIL3 DKFZp686O1327
FBXO46 PKP4
FBXO46 RER1
RPL19 GNB2L1
ARF1 CYP2B6
OLFM1 SEMA3D
OLFM1 GSK3B
OLFM1 SSR4
OLFM1 WASL
OLFM1 SH3BGRL
RPS14 RPL24
RPS14 SLC25A6
RPS14 RPS21
RPS14 RPL11
RPS14 RPS10
MCM5 LSM4
MCM5 RPA1
MCM5 SFRS1
MCM5 GAB2
MCM5 ANP32B
STX6 COG2
STX6 C3orf63
TYMS TUBA3C
TYMS LILRA1
TYMS ATP6AP1
TYMS CKS1B
TYMS TMEM106C
TYMS FUS
TYMS ITGB3BP
TYMS ILF2
RBM9 TRD@
RBM9 PRKDC
RBM9 FARP2
RBM9 GABRP
RBM9 MAPK9
RBM9 KIAA0141
RBM9 FGF12
SCRIB PSPH
SCRIB CCT6A
NR1I3 GOLGA4
KLF12 MPPED1
KLF12 UBL4A
KLF12 PVT1
EVI2B ZNF148
EVI2B RASSF2
GOLGA4 MAP3K3
GOLGA4 PXDN
GOLGA4 LOC150759
GOLGA4 VEZF1
NEK7 HCRT
NEK7 PSEN1
STARD3 NDUFV1
STARD3 PCBP1
PKN2 LRP4
PKN2 AIF1
PKN2 NGF
MTMR2 P4HB
MTMR2 LILRP2
GIGYF2 HIST1H3E
SLC13A2 NEDD8
SLC13A2 MT4
SLC13A2 WRN
SLC13A2 CHMP2A
SLC13A2 GLE1
SLC13A2 MYST1
SLC13A2 GNA11
SLC13A2 TNNC1
SLC13A2 PHF1
HCG2P7 CRLF1
HCG2P7 FOXI1
HCG2P7 ARHGEF4
ACYP1 UTP18
ACYP1 CLTB
CCPG1 LOC390940
CCPG1 FGFR1
CCPG1 DMXL2
CCPG1 SERPINB8
CCPG1 ZNF529
CCPG1 NEBL
CCPG1 ATP11B
CCPG1 GNS
CCPG1 PHLDA1
CCPG1 PARD6A
CCPG1 KCTD7
CCPG1 ZNF91
TNC RBCK1
MARCH7 IDH2
MARCH7 SLC38A6
MARCH7 C4orf8
HMOX2 STK4
ASPA CD160
ASPA C1R
ASPA ARPC5
GARNL1 TEK
ERI2 MMP10
MYST1 UBE2H
MYST1 UBE3A
MYST1 DUSP3
MYST1 GTF2A2
LEPREL2 HSBP1
C12orf24 SMC1A
C12orf24 TUBB2C
C12orf24 VASP
C12orf24 USP33
C12orf24 PRKACB
C12orf24 METTL13
C12orf24 BCL2
C12orf24 BACH1
C12orf24 DLAT
C12orf24 MTMR11
C12orf24 KIR2DL4
C12orf24 PMS1
C12orf24 MTA1
C12orf24 AGPS
C12orf24 GBE1
C12orf24 SUMO3
C12orf24 DOK1
C12orf24 TUBB
C12orf24 UPF2
C12orf24 SNAPC5
C12orf24 ESD
HIVEP1 RBM25
PSMB1 NDUFB8
KRT7 PEX10
KRT7 ABCG2
FOXJ1 TNK2
FOXJ1 PCNXL2
FOXJ1 GPKOW
FOXJ1 PRRC1
FOXJ1 NOP14
FOXJ1 IRGC
FOXJ1 C4orf8
FOXJ1 ATP5H
FOXJ1 SST
FOXJ1 SIGLEC7
FOXJ1 MAPK9
FOXJ1 ICMT
GCDH NNT
CELSR3 FGF13
NCOR2 OPLAH
NCOR2 LIMK1
NCOR2 RNF185
NCOR2 SLURP1
NCOR2 NFIX
NCOR2 PRSS8
PSMD8 SYK
PSMD8 VDAC1
PSMD8 NCDN
PSMD8 MXRA8
PSMD8 SNRPD3
PSMD8 C4orf8
PSMD8 RPA1
PSMD8 TBC1D9
PSMD8 NOP14
PSMD8 C1QL1
PSMD8 RPS6KB1
PSMD8 SNRPC
PSMD8 MFAP4
PSMD8 YKT6
PSMD8 PSMA4
PSMD8 GNAT2
PSMD8 CFDP1
PSMD8 SNRPD2
PSMD8 GOT1
RAB5B MAPK10
INPP4B UNG
INPP4B SAMM50
COL2A1 C11orf52
COL2A1 PPP1R3C
ROCK2 ARF4
ROCK2 SLC28A2
NPC2 UCN
NPC2 ARPC1B
NPC2 GUCA1A
NPC2 DENND5A
NPC2 RDH16
ZPBP MEOX2
KCNAB1 SKP1
GPX7 VDAC1
GPX7 DLAT
GPX7 LSM3
AGAP8 TBC1D1
AGAP8 EFNA3
SH3GLB1 TNPO3
SH3GLB1 EPS15
SH3GLB1 CUL1
SH3GLB1 ANKMY2
WTAP TOP1
ACYP2 TRIAP1
GPI P4HB
GPI TKT
CCT6A NHP2L1
CCT6A TUBB2C
CCT6A ZNF192
CCT6A SNRPE
CCT6A IMMT
CCT6A AASDHPPT
CCT6A ACPP
CCT6A EBNA1BP2
CCT6A SMC2
CCT6A CDK2AP1
CCT6A GLUD1
CCT6A AIMP2
CCT6A GANAB
CCT6A SPTLC1
CCT6A CAND1
CCT6A C21orf33
CCT6A NME1
CCT6A ATIC
ARPP19 DCTN6
PRPS1 SNRPD2
PRPS1 AASDHPPT
PRPS1 NUDT3
PRPS1 HSP90AB1
PRPS1 MMP10
PRPS1 LRCH4
PRPS1 ILF2
ACLY WFS1
ERCC6 NBN
ERCC6 RIPK1
ERCC6 NAT6
CDC2L6 SON
CDC2L6 VCL
RHOBTB1 DLAT
PNPLA2 FARP2
PNPLA2 POT1
PNPLA2 TERF2
PNPLA2 KIAA0892
FZD6 ABCA4
FZD6 SLC2A3
KSR1 PIK3R2
MAB21L1 FMO4
ESD NME1
ESD CCNF
ATP5O EIF3I
ATP5O RPS15A
ATP5O RBM8A
ATP5O EIF3F
ATP5O NDUFA1
ATP5O RPL23
ATP5O PSMA4
ATP5O CYC1
ATP5O ATP5G3
MPPED1 SPCS2
MPPED1 PPAP2C
MPPED1 WFS1
MPPED1 OR2F2
MPPED1 HNRNPL
ACTR3 LOC728643
ACTR3 ARPC5
ORAI2 LRP3
ORAI2 NCRNA00171
ORAI2 ANKLE2
ORAI2 SMG7
SDF2 ALG8
PKD2 BBS4
PKD2 DYNC1I2
PSMD11 CYB5A
PRPSAP1 FDPS
PRPSAP1 OPRL1
PRPSAP1 SPCS2
PRPSAP1 DYNC1I2
FOXK2 CA5B
FOXK2 RGS9
FOXK2 SCEL
FOXK2 NUP160
FOXK2 HEG1
FOXK2 SHOC2
FOXK2 MXRA8
VDR CHERP
IL13RA1 C19orf2
IL13RA1 TEP1
POT1 ERCC2
POT1 TNN
EIF2S1 MANF
EIF2S1 HUWE1
EIF2S1 SKP1
EIF2S1 MNAT1
EIF2S1 ELOVL6
EIF2S1 GOT1
EIF2S1 CETN3
EIF2S1 EMG1
EIF2S1 ASL
EIF2S1 EBNA1BP2
EIF2S1 IRS2
HIST4H4 HIST1H4L
SCGB1A1 SLC6A9
SCGB1A1 TAF1
SCGB1A1 ALK
SCGB1A1 BDH1
KYNU CYP17A1
KYNU MED22
KYNU SPAG7
KYNU ACP2
KYNU NTNG1
KYNU SYNPO
KYNU HCRT
KYNU DUSP8
AURKC CEBPZ
AURKC POLR2J
CNIH SEP15
TGM2 JAK1
HRG TGFA
ZNRF4 VBP1
ZNRF4 KCTD7
POSTN NDUFV1
POSTN LRRC23
EPYC C1orf123
IFNW1 S100A2
CPS1 DLX5
CPS1 KDM5C
DDX10 CCT2
DDX10 SPINK5
DDX10 MDN1
ARF5 BRD2
PLAUR EPHX1
PLAUR ACTR1B
PLAUR TRIM44
PLAUR NRTN
PLAUR ANXA9
PLAUR LILRA3
PLAUR PROSC
PLAUR NCF4
PLAUR SFRS2B
PLAUR P2RY2
PLAUR FEM1B
PLAUR FAM50A
PLAUR KCNH1
PLAUR TRD@
PLAUR RNH1
PLAUR ARR3
TOPBP1 BCL2
COG4 BTNL3
RBBP4 NOLC1
RBBP4 NHP2L1
RBBP4 RANBP1
RBBP4 ASH2L
RBBP4 PSMA4
RBBP4 PRKDC
RBBP4 PSMA6
RBBP4 CHAF1A
RBBP4 TMX1
RBBP4 UBA2
FLJ41278 TAF6L
FLJ41278 SLC28A2
GLE1 DBP
GLE1 PRRG2
GLE1 SMTN
GLE1 CALU
HOXA10 PBX3
HOXA10 HOXA9
DRD2 GLRA2
CIR1 ATP5G3
KIAA1109 NAP1L1
KIAA1109 GOT1
KIAA1109 COPE
KIAA1109 EFR3A
KIAA1109 TRIM27
KIAA1109 KCTD7
KIAA1109 HLA-DOB
KIAA1109 CDH1
KIAA1109 HMGN4
SEMA3A SCAMP3
BACH1 ZNHIT1
BACH1 ABI1
BACH1 RHOQ
BACH1 UNG
BACH1 GSN
BACH1 PICALM
BTN3A3 CLIC1
BTN3A3 MLEC
BTN3A3 ATM
MLX LTBR
MLX METTL7A
NCF4 UQCRC1
NCF4 MEIS3P1
NCF4 VASP
NCF4 SFRS3
NCF4 TFE3
NCF4 PROSC
MAST2 ABCC10
MAST2 GUCA1B
MAST2 HSF4
MAST2 CA9
CDC7 FEN1
MRE11A ACHE
MRE11A ZNF167
MRE11A ORC5L
GNG12 ZNF821
GNG12 RAPGEF1
CA11 MOBKL3
CA11 RGS9
CA11 DDX28
CA11 PRKAR2A
CA11 DOHH
CA11 S100A5
CA11 GRIK5
CA11 MGMT
CA11 NKX2-2
CA11 ALDOC
SIX3 CDK5R1
SIX3 EFNA3
SLC6A2 GHRH
SLC9A1 EPHB2
MITF CEP350
MITF EEF1A2
MITF KLHDC10
MITF TFF2
MITF IL6ST
MITF RPS4X
MITF RAE1
TJP1 KIF1A
POLD4 C16orf42
POLD4 UCP2
POLD4 SFRS3
POLD4 LILRA3
LPHN2 GRB7
LPHN2 ARR3
NID2 TTLL3
C1orf105 DNAJC6
C1orf105 TMX1
STAG1 C6orf62
STAG1 UBA3
STAG1 POLR2G
BPY2 PHTF1
BPY2 THPO
STK25 GTSE1
CDK2 PLXNB3
CDK2 BCAT2
HOXA4 SPTB
HOXA4 KRT31
HOXA4 CYB5R3
HOXA4 C16orf35
HOXA4 PRKDC
HOXA4 USP12
HOXA4 KLF1
HOXA4 KLK8
CHRNA2 DNASE1L1
CHRNA2 PNLIPRP2
CHRNA2 CACNG1
CHRNA2 EPO
CHRNA2 PNOC
GP1BB ZFP36L2
CNKSR1 GNAI2
BBS4 COMP
BBS4 PCTK3
BBS4 DDX11
BBS4 PYGO1
BBS4 EPO
BBS4 C2orf72
BBS4 ARR3
SLC35D2 SAG
LSM14A ATP6AP1
LSM14A FMO2
LSM14A CRABP1
LSM14A NUP50
ASCC2 PRM1
ASCC2 ABCA3
DYNC1LI2 KIAA1012
DYNC1LI2 FGF3
NBEAL2 SSNA1
MAGI1 ERCC2
MAGI1 GAK
OR10H3 C1orf123
OR10H3 RBP3
OR10H3 RAI14
OR10H3 TP53I11
OR10H3 ATP5J
OR10H3 GABRP
OR10H3 FRMPD1
SLC4A2 CENPC1
APPBP2 PMS1
APPBP2 TRRAP
PNMA2 HPCA
GIMAP5 FST
MOCS1 C16orf80
MOCS1 TBC1D5
MOCS1 SOX1
MOCS1 MUTYH
MOCS1 YIF1A
MOCS1 SGSM3
SLURP1 TTLL5
SLURP1 CSPG4
SLURP1 UBE3B
SLURP1 LOC100128570
SLURP1 GRIK5
SLURP1 PRDM2
SLURP1 PHKG2
TFPI2 BUD31
TFPI2 HIST1H4C
TFPI2 PDK3
ZFX CUX1
PFKM PRSS8
PFKM C1QBP
PFKM ATXN10
NRD1 KIAA0195
NRD1 DAP3
RECQL4 RBP3
RECQL4 SAG
RECQL4 MMP11
RECQL4 TRPC6
CDC14B SRY
COMT GORASP2
COMT RASSF2
COMT SCCPDH
COMT NUP62
COMT PGAP2
COMT NCF1C
SMARCA2 MAPK8IP2
SMARCA2 DYNC1I2
SMARCA2 PRKDC
SMARCA2 PSMB6
SMARCA2 TRIM44
CCDC9 LIG3
ACOT7 FUS
NACA EIF3H
NACA RPL10
RPS8 RPL34
RPS8 DOHH
RPS8 RPS6
RPS8 EIF3E
RPS8 EIF4EBP2
WWC1 KLHL25
SENP5 PHLDA1
SENP5 PAQR4
SENP5 LOC652147
IMMT ACOX1
IMMT USP10
IMMT ASH2L
IMMT NDUFAF1
IMMT CALM1
FLAD1 PDGFRA
FLAD1 AMFR
FLAD1 DEPDC5
FLAD1 RPP38
RABGAP1L PAFAH1B3
RABGAP1L ATP5B
RABGAP1L KDM6B
CIRBP NFKB1
CIRBP NR1D2
CIRBP NRIP1
CIRBP XBP1
CIRBP TRIM13
RFC5 PCCA
RFC5 EFNB2
RFC5 RBPJ
RFC5 LOC652147
RFC5 RPA1
RFC5 HBE1
IFNA4 HIPK2
DENND3 GNAI2
DENND3 NFASC
DENND3 AZI1
DENND3 PPM1B
BAGE ZNF204
GRIK5 NTN3
GRIK5 MR1
GRIK5 FUT6
GRIK5 SULT2B1
GRIK5 LAD1
GRIK5 TEKT2
GRIK5 LSS
GRIK5 RAPGEF1
GRIK5 PPP2R5D
GRIK5 KIAA0894
GRIK5 ID1
GRIK5 WISP2
GRIK5 IFT140
GRIK5 IGHMBP2
GRIK5 ARR3
CFHR1 FEZ2
CFHR1 RALGDS
CFHR1 SUPT7L
UTY KDM5D
HOMER3 RNH1
HOMER3 CFD
MNDA DMXL2
C21orf33 AP2B1
C21orf33 QDPR
C21orf33 SUCLA2
C21orf33 FNTA
C21orf33 CA9
C21orf33 UNG
C21orf33 EMG1
C21orf33 LILRP2
C21orf33 NUDT21
C21orf33 BRD3
PKP4 EHBP1
PKP4 IRF5
PKP4 LOC552889
PKP4 BRD3
TBC1D12 PRKAR2A
TBC1D12 FAAH
GRK5 GLRA2
GRK5 H3F3A
GRK5 PPP2R5D
TMEM30B ERGIC3
TMEM30B PTPRD
ABI2 MGMT
ABI2 GNAI2
NFRKB CA5B
NFRKB CRK
NFRKB COX5B
NFRKB ACP2
NFRKB FHL1
NFRKB SSTR2
NFRKB MYCBP
NFRKB SPRED2
NFRKB MAD1L1
NFRKB IRF2BP1
IGFBP3 HNRNPL
BNIP3L TAF6L
C7orf44 GYPC
TIMP3 NXPH4
TIMP3 CFD
TIMP3 PIP5K1A
PSG7 KRT37
CXCR3 CYP17A1
CXCR3 PSMF1
CXCR3 APOC3
CXCR3 IGF1R
BMX PSMC3IP
ANKRD17 USP33
ANKRD17 SUCLA2
ANKRD17 GRSF1
ANKRD17 COPB2
ANKRD17 HCRT
ATP2B2 PSMD9
ATP2B2 CCL18
ATP2B2 MAGEA4
ATP2B2 HIST2H4A
BCKDHB DCP2
BCKDHB DEFA5
CDK5R2 CHMP2A
CDK5R2 SFRS2B
CDK5R2 CFD
CDK5R2 CENPA
NCOA3 CXCL6
NCOA3 RSL1D1
ABCC3 NTN3
ABCC3 ADAM15
ABCC3 EVPL
ABCC3 HPCA
ABCC3 C22orf24
UTF1 SMURF1
MPDZ MMD
MPDZ ACTR1B
ATP4B CP
ATP4B MEGF8
ATP4B DDOST
ATP4B CACNA1S
TOP2B IGFBP7
TOP2B EIF2S3
TOP2B RTN2
SH2D1A NDUFAF1
DIO1 SCEL
TCIRG1 CCT2
TCIRG1 TYMP
TCIRG1 NIPSNAP1
TM9SF4 PYGO1
PPM1H EYA3
PPM1H RAB3GAP2
PPM1H SLC12A2
ALOX12B P2RX3
CLK2 XPC
TBPL1 UROD
MAD1L1 CDK5R1
MAD1L1 PAK4
FAM172A LPXN
PIGA TCFL5
TAOK3 BRD1
TAOK3 MT4
TAOK3 KIF13B
TAOK3 LHB
TAOK3 ATP11A
PHF20 PXDN
PHF20 DAGLA
PHF20 WISP2
PHF20 BNC1
PHF20 TRD@
PHF20 PKMYT1
PHF20 KIAA0892
SPRR2C POM121L2
OGG1 PDGFB
OGG1 FOXI1
OGG1 UBR4
SCN1B ADAM17
USP9X TRAPPC6A
USP9X NUP160
USP9X DENND5A
USP9X ATP5L
USP9X HSPA13
EFNB2 SFRS14
COX5A MAD2L1
COX5A SNRPD3
COX5A ATP5G3
COX5A GLRA2
COX5A OXA1L
COX5A CUX2
COX5A BTF3L1
COX5A VDAC2
COX5A SLC25A5
COX5A SH3BP2
COX5A PTPRT
CSTF3 PARG
CSTF3 AASDHPPT
MAP3K8 WSB1
MEIS3P1 POLR2D
MEIS3P1 TCF3
ART1 PMPCA
ART1 MFAP4
ART1 CSF2RB
TMEM186 CDH17
TMEM186 TAF1
TMEM186 DLAT
TMEM186 RBM3
TMEM186 CDC23
TMEM186 RAD1
TMEM186 TTLL12
GCK PSPH
GCK RALY
GCK C16orf88
GCK NMT1
GCK ICOSLG
GCK NGFR
OSBPL2 SMC1A
MMP24 IGF1R
MMP24 POP1
DCTN2 LRRC6
DCTN2 EXOSC7
LEPROTL1 COL4A2
LEPROTL1 TRRAP
SART3 RYBP
GNRH2 CD74
GNRH2 CDH17
GNRH2 IQCB1
INTS10 PRKD3
AKIRIN2 HBXIP
TNFRSF10D GAGE2E
TNFRSF10D CP
FGG ZAP70
GDF5 ABCC6
GDF5 TTLL5
RPSA TRAPPC6A
RPSA CAPZA1
LRIG2 SUPT5H
LRIG2 LILRP2
CALB1 RSU1
CALB1 FUT7
CALB1 RTEL1
AHCYL2 PDHX
AHCYL2 CLEC16A
AHCYL2 VARS
AHCYL2 HCRTR1
AHCYL2 TEK
AHCYL2 RAE1
TLK1 ZNF91
RRN3 FLOT2
EXOSC8 NASP
RGS19 HCK
RGS19 ARPC1B
RGS19 IFI16
RGS19 RNF13
PSMD13 CHMP1A
PSMD13 GML
FGF12 NEBL
FGF12 RSC1A1
FGF12 TCF3
GGPS1 TRAK1
GGPS1 SETDB1
GGPS1 RER1
C1D SLC25A5
C1D NCSTN
EIF4EBP2 LRRC32
EIF4EBP2 FBXL5
GCN1L1 RBM
TRIM9 OSBPL1A
CANX S100A1
CANX QDPR
CANX R3HDM1
CANX POLR2L
CANX POP4
CANX ARFGAP2
CANX LOC91316
TRIM14 NEDD8
TRIM14 ACTR2
TRIM14 GLB1
TRIM14 LY6G6D
TRIM14 BRD1
TRIM14 TBXAS1
TRIM14 MYT1L
TRIM14 SGSM2
HSPBP1 UCN
HSPBP1 CCNB2
HSPBP1 SNRPD2
HSPBP1 TEKT2
HSPBP1 HIC2
HSPBP1 DCTD
HSPBP1 PA2G4
HSPBP1 GNA11
BUB3 SFRS3
H2AFX SFRS1
CDK2AP1 SFRS3
DYRK2 PIGC
DYRK2 KCTD17
VRK1 PRRC1
VRK1 GINS1
PTPRF C19orf29
PHKA2 GNB2L1
PCTK1 SCGN
PCTK1 SST
PCTK1 XRCC1
PCTK1 C1orf63
H3F3A LTBR
H3F3A ARL6IP5
H3F3A FARP1
H3F3A PEX11A
H3F3A SAG
H3F3A HNRNPL
H3F3A FLII
H3F3A RPS3A
DIO3 CD47
DIO3 ACAN
DIO3 DOHH
DIO3 NCDN
DIO3 INPP5A
SAFB POU2F2
AGPS RNF160
TNFRSF8 MPG
TNFRSF8 TMOD1
UCHL3 EML3
CREB3L1 S100A1
CREB3L1 ARRB2
CREB3L1 REV3L
CREB3L1 FARP2
MIPEP RBP3
MIPEP MMP11
MIPEP CSF1
MIPEP EFNB1
GABRR1 UBN1
TGFA PRKCB
CUL1 ACPP
CUL1 POLE
CUL1 PTEN
CUL1 ZEB2
DCT LIAS
DCT ARPC5
DCT PLEKHB1
HNRNPA1 NPM1
HNRNPA1 CEBPD
HNRNPA1 LRBA
HNRNPA1 FARP2
HNRNPA1 LOC728643
HNRNPA1 TCERG1
THOC1 CAV2
THOC1 DOHH
THOC1 PRAF2
THOC1 SLC25A17
THOC1 MINPP1
THOC1 ETV5
ALG3 JAG2
ALG3 SUMO2
ALG3 TMEM147
ALG3 NME1
ALG3 SNRPB
ALG3 CNPY2
ALG3 FLT1
CTAG1A RBM34
CTAG1A OCA2
CTAG1A AHCYL1
RGS7 NPAS2
PSIP1 GLO1
PSIP1 C11orf58
MPPE1 PPT2
MPPE1 ZNF529
MPPE1 ASCL2
MPPE1 STMN1
MPPE1 POLR2F
MPPE1 TERF2
SORD TSPAN3
TCFL5 PHF2
SMPDL3B UNC119
SMPDL3B E2F4
SMPDL3B CHGA
SMPDL3B ZNF91
SMPDL3B RRAGB
SMPDL3B SYK
SMPDL3B YKT6
SMPDL3B IFRD1
SMPDL3B ITGB8
SMPDL3B P2RX7
INPP5A DYNLL1
INPP5A SPCS2
INPP5A ADORA1
INPP5A DOHH
INPP5A PPIE
INPP5A ZNHIT3
INPP5A KRAS
INPP5A NCF1C
C4orf46 MKRN3
C4orf46 RPS4X
C4orf46 EIF3H
C4orf46 PFN2
PDCL C1orf123
PDCL NCRNA00171
PDCL SFRS3
STAT4 NDUFS3
STK4 SLC9A7
STK4 SCEL
STK4 GTF2F1
STK4 RSC1A1
STK4 NPTXR
ARPC1B RAB7L1
ARPC1B DNAJC7
ARPC1B FGL2
ARPC1B SYK
ARPC1B ATP6V0D1
ARPC1B SERPINF1
ARPC1B CYB5A
ARPC1B PECAM1
ARPC1B CFP
ARPC1B PGAM1
ARPC1B KDM3B
ARPC1B AHNAK
ARPC1B B3GNTL1
ARPC1B PPT1
ARPC1B CYBA
ARPC1B C19orf36
ARPC1B PDXK
ARPC1B BST1
ARPC1B ACTR2
ARPC1B NPTN
EEF1D PET112L
EEF1D SLC25A6
EEF1D PFDN5
ANAPC5 BRD1
JAK1 PFKL
JAK1 SUMO4
HIST1H1B ARRB2
SOX11 RNF24
RNPEP LY6G6D
CCT2 NPM1
CCT2 CYCS
CCT2 ATP6V0D1
CCT2 CHMP1A
CCT2 IARS
CCT2 NOLC1
CCT2 HSP90AB1
CCT2 SFRS3
CCT2 EBNA1BP2
CCT2 ILF2
CCT2 NAP1L1
CCT2 AHNAK
CCT2 HMGN3
CCT2 C5orf15
CCT2 IFNGR1
CCT2 GCSH
FNTA AGGF1
FNTA DCP2
FNTA LOC552889
FNTA COPS5
FNTA TTC35
FNTA C14orf109
FNTA STK17A
FNTA ZNF529
FNTA SACM1L
FNTA PMS1
FNTA PTMS
FNTA AHCYL1
FNTA NARS
FNTA COPB2
FNTA MAP3K7IP1
SMCHD1 NUTF2
EMX1 LALBA
EMX1 RBM34
EMX1 MPHOSPH8
EMX1 MAP1LC3B
EMX1 RANBP9
EMX1 C6orf62
TFF2 LAMC2
TFF2 THPO
TFF2 FSHR
HMX1 GNS
HMX1 AKT3
HMX1 SOX2
HMX1 NPAS2
HMX1 LAMP1
HMX1 OCA2
HMX1 PMS2L1
HMX1 PIGC
RAP1B GNAI1
BCL9 SLC6A8
SERPINF1 METTL7A
SERPINF1 C1orf61
FLG CHRNB2
FLG FIG4
SH3PXD2A LRRC23
SH3PXD2A CXCL9
SH3PXD2A NGF
NEK9 SERINC3
GLT8D1 C5orf15
GLT8D1 GLOD4
GLT8D1 PITRM1
GLT8D1 ALG8
GLT8D1 SPTLC1
SIRPA LFNG
FAIM3 NONO
FAIM3 PTPRD
FAIM3 HLA-DOB
CYTH1 BANF1
AIF1 SLC9A3R2
AIF1 NPM3
AIF1 UBE3B
AIF1 ATP6V1A
AIF1 LST1
AIF1 SELPLG
AIF1 C4orf8
AIF1 ELAVL3
AIF1 SCN2A
AIF1 HIPK2
AIF1 CARS
AIF1 CORO1A
AIF1 FOXE1
AIF1 PLXNB3
AIF1 ITGAM
AIF1 CHST7
CYP4F11 PAGE4
C10orf26 BCR
C10orf26 C3orf63
C10orf26 C14orf109
C10orf26 ARPC5
C10orf26 UNC84A
C10orf26 PCMT1
C10orf26 PMS1
C10orf26 CLEC16A
C10orf26 AHCYL1
C10orf26 NARS
C10orf26 MFAP1
C10orf26 PAFAH1B1
FAM5B ITGAD
IRF5 PLCG1
UNC13A CA5B
TMEM97 ATP5C1
EEF1DP3 CD44
CNN1 MLANA
CNN1 CUL3
WFS1 NRTN
WFS1 SUB1
WFS1 PFKL
WFS1 SERPINA4
WFS1 ZMYND10
WFS1 SH2B2
WFS1 PCBP3
WFS1 ZNF609
WFS1 ARR3
DOT1L PMS2L5
DOT1L ATP5D
DOT1L NEBL
TREH POP4
CACNG3 PEX10
CHAF1A SIVA1
CHAF1A ZNF192
PEG3 HIC2
PEG3 MFN1
PEG3 KIF17
MRPL12 ATP5G3
MRPL12 ATXN10
CACNA1D SPHK2
CACNA1D TEX28
CACNA1D PTPRD
CACNA1D NDUFAF1
RPL18 RPS19
RPL18 RPL10A
RPL18 CAMK2B
ZNF609 NF1
ZNF609 GPLD1
ZNF609 ATP6V1G1
THRA TACC2
THRA RXRG
THRA PPY
THRA TEKT2
THRA MT4
THRA PRMT2
THRA GLI2
THRA KLF1
AMFR RAD9A
AMFR UTP18
AMFR BCS1L
STX10 ABCG2
EDNRA TAF1
PDHX MAP3K7IP1
PDHX AKAP13
PDHX LHX2
PMS2L1 AGGF1
PMS2L1 TFAP2A
PMS2L1 ALG8
PMS2L1 ZMYND11
PMS2L1 SRP72
PMS2L1 CRK
PMS2L1 FYN
PMS2L1 POLR2L
PMS2L1 BTF3
PMS2L1 LOC652147
PMS2L1 P2RY10
PMS2L1 NDUFAF1
LIG3 SEMA3D
LIG3 XPNPEP2
LIG3 IRGC
LIG3 RTEL1
LIG3 IGF1R
LIG3 LRRC23
LIG3 CFDP1
LIG3 RPS3
FOXE1 CBX4
FOXE1 PTPN2
FOXE1 AQP5
FOXE1 PLCG1
FOXE1 KIAA0195
FOXE1 GPR176
FOXE1 PKM2
FOXE1 SLC25A17
FOXE1 RPA1
FOXE1 PTPRT
FOXE1 KPNA6
FOXE1 MYO9B
FOXE1 ALDH1B1
FOXE1 FDPS
FOXE1 C11orf52
FOXE1 PCCA
FOXE1 HNRNPH1
FOXE1 FEM1B
FOXE1 DOHH
FOXE1 ACTB
FOXE1 ABCG2
FOXE1 YIF1A
FOXE1 NDUFAF1
HCRT PARG
HCRT ABCC10
HCRT DPY19L4
HCRT CX3CL1
HCRT MAP3K3
HCRT GALT
HCRT CBY1
HCRT RAD50
HCRT AATF
HCRT RFC4
HCRT PCTK3
HCRT SMAD2
NUDT21 XRCC5
NUDT21 MSH6
NUDT21 CCNC
NUDT21 HNRNPA0
NUDT21 SETX
NUDT21 SEP15
NUDT21 PRPF19
NUDT21 GCSH
NUDT21 SFRS1
NUDT21 ACO2
NUDT21 BTF3L1
NUDT21 CAND1
NUDT21 ITGA6
NUDT21 FCHSD2
NUDT21 LHX2
PDHA1 NKX2-8
PDHA1 SAG
PDHA1 POLR3C
F12 DNASE1L1
F12 MCM3AP
F12 LY6G6D
F12 C2orf72
F12 FANCC
API5 COX5B
API5 SETX
API5 CDC23
API5 CLUAP1
TRAK1 KIAA0427
TRAK1 HUWE1
ZFP161 LSM6
KDM3B CAST
KDM3B LY9
KDM3B PHF2
KDM3B PKLR
KDM3B DOHH
KDM3B ELOVL6
KDM3B USP33
KDM3B OPLAH
NVL UGT2B7
NVL KIAA1539
BTF3 HYAL1
BTF3 GLUD1
BTF3 XRCC5
BTF3 CSHL1
BTF3 ATP5G3
BTF3 ORC2L
BTF3 EEF1A2
BTF3 SEP15
BTF3 PHB2
BTF3 EIF3H
BTF3 GNB2L1
BTF3 RPL15P22
BTF3 GCSH
BTF3 NHP2
BTF3 PDGFA
BTF3 POM121L2
BTF3 SLC22A18
BTF3 EIF3F
BTF3 RPL23
BTF3 APEX1
BTF3 ZKSCAN4
BTF3 CHM
BTF3 FAM182B
BTF3 C19orf29
BTF3 IFT140
BTF3 SNRPD2
BTF3 TCF20
BTF3 CSNK1E
BTF3 PPIE
BTF3 DLX5
BTF3 ARHGEF1
HSD17B6 STK16
PHF2 SMPD4
PHF2 GGCX
TYMP ANXA2P3
TYMP MTMR11
MBTPS1 CORO1A
MBTPS1 USP12
TAF5 HOXB1
TAF5 KCTD17
TAF5 UCP3
TAF5 SACM1L
FTH1 FTHP1
FTH1 ALG8
TAPBP ZYX
INS HPCA
COL6A1 FMO2
COL6A1 SNRPE
COL6A1 KCTD7
COL6A1 FSTL3
COL6A1 NCR3
COL6A1 ZMIZ2
COL6A1 PGK1
PSMB6 ATXN10
PSMB6 SNRPB
SNW1 GNB2L1
SNW1 STX11
SNW1 ZKSCAN4
SNW1 IGBP1
SNW1 ZNHIT3
ARAF SERPINA4
PTAFR ESR2
AGGF1 B3GNTL1
AGGF1 IBTK
AGGF1 SERPINA7
AGGF1 TRAF3IP3
AGGF1 HMGN4
AGGF1 PRKACB
AGGF1 RER1
KLHL9 PDAP1
KLHL9 TAF6L
KLHL9 CHGA
KLHL9 ANXA9
KLHL9 PIAS3
KLHL9 TTLL5
KLHL9 PLCD1
KLHL9 DHPS
RASA1 SACM1L
RASA1 PARG
TEKT2 CHKB
TEKT2 S100A1
TEKT2 PVT1
TEKT2 GNAT1
TEKT2 SLC5A1
TEKT2 HSD17B3
TEKT2 CLTB
TEKT2 TRAF3IP2
TEKT2 CHGA
TEKT2 CFD
TEKT2 ZSCAN12
TEKT2 CDKN2B
POM121L2 ELAC2
POM121L2 BNC1
POM121L2 EIF5
POM121L2 PRDM2
POM121L2 SFRS3
POM121L2 ZNF324
POM121L2 MARCKSL1
POM121L2 STX11
POM121L2 ANP32A
CDS1 GCAT
RABAC1 PARVB
PRKCE SLC20A1
HEG1 GGA2
HEG1 EFNA3
MRPL23 YIF1A
MRPL23 FAAH
MRPL23 TPI1
MRPL23 ZBTB22
MEA1 INHA
MEA1 LOC552889
MEA1 CRABP2
MEA1 CLGN
MEA1 GRIN1
MEA1 HNRNPAB
MEA1 NUPL2
MEA1 TUBB
MEA1 MCM2
MEA1 HBXIP
PRDM2 KIAA0226
PRDM2 PDE1B
PRDM2 NONO
PRDM2 QDPR
PRDM2 PIGC
KIR3DL3 PAR5
ST5 SBNO2
ST5 KCNJ15
ST5 PGK1
ST5 TMX1
KLF1 PPP1R10
KLF1 PDAP1
KLF1 MMP11
KLF1 DCAF11
KLF1 CSF1
KLF1 UROD
KLF1 EN2
KLF1 EFNB1
KLF1 CDH19
HHEX MGAT2
HHEX SULT4A1
HHEX KRAS
ELN EML3
ELN ARR3
ANGEL2 HNRNPAB
VIP QKI
VIP ELAVL3
MECP2 UBR5
MECP2 UPF2
MECP2 TSC1
TSC2 MAGED2
ANKRD1 RAP2A
TAF6L ALAS2
TAF6L DEFA5
TAF6L FPGS
HUWE1 SLC25A17
HUWE1 LOC91316
FOXG1 FOLR1
FOXG1 ADORA1
FOXG1 GLRA2
FOXG1 MLL
FOXG1 TERF1
FOXG1 HSD11B2
FOXG1 EPO
FOXG1 AQP5
FOXG1 PAFAH1B1
FOXG1 FAM155A
LST1 PAPSS2
LST1 UQCRC1
LST1 TCHH
LST1 ARPC5
LST1 RCBTB2
LST1 LHX2
SCGN ZNF510
CAV2 RIMS3
DGKA C6
DGKA CDKN2B
CTSG SLC1A4
BNC1 GABRG3
BNC1 ATP6V0A1
BNC1 RBP3
MPRIP FIGF
MPRIP LALBA
MPRIP RAD51
MPRIP RAP2A
NRIP1 CAPZA1
NRIP1 GNAI1
ARID1A AQP5
ARID1A PRKG1
ATP5L NAP1L1
ATP5L C2orf72
SFXN3 LGALS1
PROSC PSEN1
PROSC IDH1
PROSC PPP1R3C
PROSC MTMR9
PROSC IRAK3
PROSC SLC36A1
PROSC GNPAT
PROSC BAT2
MYCNOS RFX1
MYCNOS NOL7
UBE2H IGF1R
GPRC5A TOP3B
GPRC5A TSPAN5
GPRC5A NR2C1
C6orf120 XBP1
CAMSAP1 RBM34
CAMSAP1 SLC6A9
CAMSAP1 SERPINB3
CAMSAP1 HLCS
TMEM147 MPV17
TMEM147 POLR2I
TMEM147 WDR18
TESK2 TTBK2
SELPLG AHNAK
SELPLG RALB
SELPLG KTN1
SELPLG ARPC5
SELPLG SH3BP1
STMN1 HNRNPA3
STMN1 GCSH
STMN1 CDK4
IFNA5 PP14571
IFNA5 SGTA
GHITM CRK
HSP90B1 KIAA0174
HSP90B1 FADS1
HSP90B1 KLF10
HSP90B1 DDOST
FRYL PRKACG
FRYL EIF4A1
FRYL HSDL2
SYNPO TNK2
SYNPO POU6F2
SYNPO RGS12
RAB40B MLH1
RAB40B RBM8A
DDX17 UBR5
DDX17 ZNF638
DDX17 FMR1
DDX17 MPHOSPH9
DDX17 NSF
DDX17 TK2
DDX17 KRIT1
DDX17 PAFAH1B1
RAD9A SAG
RAD9A DEPDC5
KDM5C PAK4
KDM5C PGK1
FOLR1 EIF3H
FOLR1 LMO1
FOLR1 PTPRD
FOLR1 PRRC1
FOLR1 CCR9
FOLR1 CAD
FOLR1 NUDCD3
SUMO2 ELAC2
EHBP1 CKS1B
DUSP1 FSCN2
SPAG7 HSBP1
SPAG7 APOBEC3G
SPAG7 COX7B
SPAG7 POLD3
SPAG7 TEP1
SPAG7 EBNA1BP2
ABLIM3 NFKB1
ABLIM3 SPINK5
ABLIM3 RHOG
RRBP1 ANKLE2
CBLN1 ZMIZ2
CBLN1 RAD54L2
LY6G6D CD5L
LY6G6D IDUA
LY6G6D UBE3A
LY6G6D UBL4A
LY6G6D ZNF8
LY6G6D IL2
LY6G6D RASGRP3
LY6G6D FGFR4
LY6G6D PIK3CD
LY6G6D EPO
LY6G6D FLT1
DRD3 IFIH1
NPFF MGAT1
NPFF CFLAR
NPFF CLP1
NPFF BANF1
NPFF LSM4
XPNPEP2 STRAP
XPNPEP2 KIF17
XPNPEP2 PLA2G5
XPNPEP2 COPB1
XPNPEP2 TNNC1
XPNPEP2 GAS6
AGTR2 RAB11FIP5
WSCD2 GUCY2D
WSCD2 SAG
NDUFAF1 BRD2
NDUFAF1 F8A1
NDUFAF1 XRCC5
NDUFAF1 ASH2L
NDUFAF1 HPN
NDUFAF1 IBTK
NDUFAF1 POP4
NDUFAF1 CHGB
NDUFAF1 SERPINA4
NDUFAF1 GPATCH8
NDUFAF1 NFIX
NDUFAF1 UBE3B
NDUFAF1 AAK1
NDUFAF1 PBX2
NDUFAF1 CETN2
NDUFAF1 SDHC
NDUFAF1 PAFAH1B1
LHX2 IFFO1
LHX2 ECH1
LHX2 UBA3
PI15 ICA1
PI15 FRAT2
PSMA4 EIF3I
PSMA4 NEDD8
PSMA4 ATP5J2
PSMA4 SEP15
PSMA4 XRCC5
PSMA4 DDX18
PSMA4 POLR2G
PSMA4 NDUFS3
PSMA4 RPN2
PSMA4 GCSH
PPYR1 GMPR
PPYR1 MMP11
PPYR1 PPIE
DHFR IL8RB
RASL10A TRAF3IP3
RASL10A RXRG
RASL10A HGS
RASL10A CSHL1
RASL10A CETP
RASL10A TMEM106C
RASL10A ADH1C
EIF5B FKBP9
EIF5B CUL9
CACYBP NAP1L1
CACYBP KLHDC10
CACYBP PUM2
CACYBP RPS11
SEC63 XPA
HSF1 TAGLN3
HSF1 AGTR1
KRT34 TAZ
KRT34 FARP1
KRT34 GRAP2
KRT34 C19orf29
KRT34 CDK5R1
IGSF9B BCL2
HNRNPL UBE3C
HNRNPL VENTX
HNRNPL NR2C1
HNRNPL PMS1
HNRNPL STX11
HNRNPL GAPDH
HNRNPL ZNF101
HNRNPL CACNA1B
HNRNPL ZBTB7A
HNRNPL S100A1
HNRNPL COPS6
HNRNPL ACHE
HNRNPL PITRM1
HNRNPL IFT140
HNRNPL ACAN
HNRNPL PCTK3
HNRNPL CASP2
HNRNPL CFD
BRAF TRIP10
YWHAZ LAGE3
YWHAZ TMBIM6
PHKG2 ATP5H
PHKG2 IFT140
PHKG2 RAGE
PHKG2 NRTN
PHKG2 NDST1
PHKG2 JHDM1D
PHKG2 ELAVL3
PHKG2 HIPK2
PHKG2 HRK
PHKG2 ZNF167
PHKG2 USP11
PHKG2 MXRA8
PHKG2 IGF1R
PHKG2 MYL9
SPAST DYNC1I2
MUC2 RPL8
HOXA5 HOXA9
RAD54L2 MVD
RAD54L2 ACAN
RAD54L2 NF1
RAD54L2 LOC145678
RAD54L2 PCBP3
RAD54L2 HIST1H3E
C4orf8 MFN2
C4orf8 MYO7A
C4orf8 PPID
C4orf8 IL3RA
C4orf8 DCTD
C4orf8 GGA2
C4orf8 GGCX
C4orf8 ACAN
C4orf8 PGK1
POU6F2 UNC5B
POU6F2 PMS2L5
SMPD4 CD44
SMPD4 DUSP8
SMPD4 HTR1B
GNS RPS19
GNS CCT4
GNS DOCK3
GNS ANXA5
GNS NPTN
GNS LOC728643
GNS RAD51C
GNS ACTR1B
GNS ANP32B
GNS RNH1
GNS PET112L
UTP14C MRFAP1L1
UTP14C NIT1
NFYC SMC2
LBA1 TRD@
LBA1 NAAA
LBA1 PIP5K1A
LBA1 PGK1
KCTD20 LDB3
KCTD20 RBM34
KCTD20 ODC1
MYBPC2 CD83
PRM1 WISP1
PRM1 CCBL1
PRM1 LRRC14
PRM1 CRYAB
PRM1 CYP2C8
PRM1 AHSG
RAI14 MYT1L
RAI14 SUMO4
RAI14 C19orf29
RAI14 LAMC2
RAI14 LOC91316
RAI14 PGK1
KIFAP3 PRKACB
MAP3K3 TTLL5
MAP3K3 PVT1
MAP3K3 NDUFS3
MAP3K3 IGF1R
MAP3K3 PCNXL2
MAP3K3 CLTC
MAP3K3 FARP1
MAP3K3 PHF1
MAP3K3 PAX8
MAP3K3 CTRL
MAP3K3 RBP3
MAP3K3 PLA2G10
MAP3K3 ZMYND10
MAP3K3 THBS1
MAP3K3 TNNT2
IL10RA STX11
NSDHL POLR2I
NSDHL CDK8
C9orf16 NAP1L1
C9orf16 TNFSF9
C9orf16 TGFB2
CBR4 AKAP11
NSF POU2F2
NSF IDH1
NSF ATP6V1A
NSF NDUFB3
NSF PCMT1
NSF C3orf63
IRGC DVL1
IRGC PDE6A
IRGC CHPF
IRGC HLA-DOA
IRGC BAP1
IRGC UBE2L3
IRGC SON
C18orf1 MFN2
C18orf1 RPA1
SH2D2A IMPG1
SH2D2A ProSAPiP1
MGAT3 SCNN1B
MGAT3 MVD
MGAT3 LOC652147
MGAT3 GCKR
MGAT3 GP2
MGAT3 IGHMBP2
MGAT3 PCBP3
MGAT3 IRF2BP1
MYBL2 TUBB2C
CLCNKA PDGFA
CLCNKA PNRC1
CLCNKA SYK
CLCNKA EIF5
CLCNKA SNCB
VDAC2 CYCS
VDAC2 NOLC1
VDAC2 PIGO
VDAC2 TRIAP1
VDAC2 NHP2
VDAC2 TBC1D1
VDAC2 MAD2L1
VDAC2 HLA-DOA
VDAC2 BDH1
VDAC2 VDAC1
VDAC2 GAK
VDAC2 SET
VDAC2 TOMM20
VDAC2 TMX1
YLPM1 ZMIZ2
YLPM1 MRPL33
EN2 ITM2B
EN2 KIAA0427
EN2 C1orf123
EN2 LIMK1
EN2 PAK2
EN2 ANK1
EN2 ABCD3
EN2 GFRA3
EN2 SERPINB1
EN2 KIAA0284
AATF JAG2
AATF MALT1
PSMD7 RALB
PSMD7 EML3
PSMD7 RCOR1
PSMD7 HOXD13
PSMD7 CDK5R1
PSMD7 EFNB1
POU2F2 MRPL33
POU2F2 XRCC5
POU2F2 MFAP4
POU2F2 OR2F2
HIBCH RDX
HIBCH SMC2
HIBCH CYB5B
HIBCH SFRS1
YDD19 INPP5D
YDD19 UBE2G1
YDD19 CETN3
RFC4 CHEK1
RFC4 BCS1L
RFC4 ASH2L
RFC4 PPID
RFC4 LOC91316
RFC4 KEAP1
RFC4 UNG
RFC4 RRM1
RFC4 ITGB3BP
RFC4 MYO9B
RFC4 ALG8
RFC4 MCM3
LILRB3 FGR
ORC5L PIP5K1A
ORC5L CP110
ORC5L FAM134C
ORC5L SACM1L
ORC5L SEMA3D
GRIN1 ACAT1
GRIN1 TEK
GRIN1 CNOT1
FTSJ1 BMPR1B
ACBD3 CD44
IRS1 ADAM17
NUP160 AASDHPPT
NUP160 SFRS1
NUP160 LARP4B
NUP160 RAD1
PLCD1 GCGR
PLCD1 MTHFD1
PLCD1 REV3L
NHP2 EIF3I
NHP2 PARK7
NHP2 PHB2
NHP2 XRCC6
NHP2 HSP90AB1
NHP2 NME1
NHP2 C1QBP
NHP2 GRLF1
NHP2 PARVB
NHP2 PSMA6
NHP2 ATP5C1
MED13 POGZ
MED13 CREB1
HNF4G TACC2
MFSD9 C16orf88
MFSD9 PRICKLE3
MFSD9 KIAA0467
MLH3 CDC23
SLC5A1 TMEM106C
SLC5A1 HOXB6
MEGF8 NNT
MEGF8 DPT
MEGF8 ATF6
MEGF8 SFRS3
MEGF8 SUMO4
MEGF8 RAD50
MEGF8 CDKN2B
ORC1L EBNA1BP2
ORC1L RPL41
ORC1L CASP2
PFN2 AGTR1
TXNL4A PARK7
TXNL4A SIK2
TXNL4A CHMP2A
TXNL4A PDIA3
TXNL4A BTF3L1
TXNL4A PLXNB3
TXNL4A XBP1
TAT SCEL
IL6ST NRTN
USF2 EYA3
USF2 PTGES3
USF2 TULP2
USF2 TAGLN3
ATP2B1 USP33
CDK5R1 TOP3B
CDK5R1 PTPN3
CDK5R1 MAGEA5
CDK5R1 HAUS5
CDK5R1 ZBTB17
CDK5R1 MAML3
CDK5R1 CP
CDK5R1 HLA-DRB6
CDK5R1 GPR20
CDK5R1 PAK2
CDK5R1 SYF2
CDK5R1 RFPL3
CDK5R1 SLC4A3
CAPN2 IFI30
HIST2H2BE HIST1H2BF
COL1A1 NDUFS3
LRRC6 MPV17
LRRC6 CDC42EP1
LRRC6 GNAI2
LRRC6 POLR3C
LRRC6 SCYL3
TOP2A CDC23
TOP2A DLGAP5
TOP2A FEN1
CRAT UBA2
PTOV1 CAPN7
PTOV1 PGK1
PTOV1 FANCC
KIF1C CFD
RPL6 RPL7
RPL6 TNK1
COL9A3 TBCD
PPP1R2 CYLD
MGST3 SULT2B1
MGST3 RFX1
GTF3C1 ATF4
CLK3 RBM14
CLK3 UNG
USP12 RMND5B
USP12 FBXO21
SNRPB ARHGEF4
SNRPB AGFG2
SNRPB PTMA
SNRPB LARP4B
SNRPB USP33
SNRPB SFRS3
SNRPB C3orf63
CEACAM3 PXDN
CEACAM3 AFG3L2
CEACAM3 EFNB1
CEACAM3 NOS3
COPB1 UPF2
CDC45L MVD
CDC45L GCKR
CDC45L NASP
CDC45L MAP2K4
HTR1B UCN
HTR1B HDLBP
HTR1B ALDOC
HTR1B UCP3
HTR1B MMP25
NCF1C NRTN
NCF1C sept-06
NCF1C ZNF167
NCF1C SH3BP1
NCF1C ATP6V0D1
NCF1C ITGAM
NCF1C PPP2R5D
TAF1B RBP3
GML MLEC
GML VAMP7
GML LIMK1
GML IRF2BP1
ARL2 HSBP1
ARL2 TCF20
ARL2 ATP11A
ARL2 PRKDC
RUFY3 ABCC10
GUCY2D SLC22A5
GUCY2D SNRPE
GUCY2D ALK
CDKN2D PIGC
CDKN2D RTN4
CDKN2D C19orf50
CDKN2D PCDHGC3
CDKN2D TP53I3
RAB40AL GPD2
PSMD9 EPHB2
PSMD9 RBM8A
PSMD9 IFT20
PSMD9 ERCC4
PSMD9 PAK4
PSMD9 HSPA12A
CXCL10 POL3S
CXCL10 CREBBP
POGZ PAFAH1B1
PIK3R2 SLC38A10
PIK3R2 GLRA2
PLP2 LGALS1
DCTN1 CDC25A
DCTN1 COPB2
SLC25A4 TBCD
SLC25A4 B3GAT3
SLC25A4 RARB
SLC25A4 HPCA
P2RY2 LAMP1
P2RY2 SETD2
P2RY2 PPP2R4
FLOT1 EBNA1BP2
FLOT1 LRIG1
MAPK10 LAMC2
MAPK10 TSPYL4
SPTLC1 LSM6
SPTLC1 HSD17B4
FANCI TPX2
FANCI KIAA0101
MMD GSK3B
MMD LRCH4
PRKD3 RNASEH2B
ARFGAP2 PAX9
MYL12B RPA3
MYL12B ABCG2
MED22 FZR1
MED22 ASH2L
MED22 NONO
MED22 RARB
PDIA4 PIK3CG
OSR2 PAQR4
ABCB1 MMP25
ABCB1 NONO
ABCB1 SLC9A7
ABCB1 MLANA
ABCB1 ZMYND10
ABCB1 NFIX
ABCB1 SP110
PFKL KIAA1009
PFKL IFI16
PFKL TP53I11
PFKL CDC25A
PFKL C10orf12
AHCYL1 DYNC1I2
AHCYL1 AHSA1
AHCYL1 VDAC3
AHCYL1 ALG8
AHCYL1 PHF1
AHCYL1 DLAT
AHCYL1 NCAPD2
AHCYL1 SLC7A1
AHCYL1 RAGE
AHCYL1 SKAP2
CRABP2 SLC16A5
CRABP2 KLRC3
CRABP2 INPP1
ZNF259P BAG5
MAP2K1 PSAP
UNG SMC2
UNG RPA3
UNG NME1
UNG MTHFD1
UNG KIAA0174
UNG BAZ1A
UNG SNRNP200
UNG ZMYND11
UNG MCM3
TPP2 UPF3A
ESYT1 ANKMY2
ESYT1 ITGA5
IMPDH2 EIF3E
IMPDH2 ATP5C1
NUDC TOMM40
NUDC MTHFD2
NUDC HIST1H2AL
NUDC RPL23
NUDC MFN2
NUDC PDIA3
NUDC RALGDS
RAB27A KBTBD11
RAB27A GRN
ATF5 SAG
ATF5 SPTBN1
TRIM13 VAPA
FECH SELENBP1
PCK2 LRP1
PCK2 ATXN10
PNO1 RAD51C
PNO1 CEP350
PNO1 FUBP3
PNO1 YKT6
PNO1 TRIAP1
PNO1 RER1
UBE3C GNB2L1
MKRN3 TNPO3
MKRN3 BCAT2
MKRN3 SNRPD2
MKRN3 ADORA1
AHSA1 PCNXL2
AHSA1 PTPRE
AHSA1 CETN3
AHSA1 PIGC
AHSA1 PNLIPRP1
CYCS PAIP1
CYCS SLC25A3
CYCS CKS1B
CYCS ZKSCAN4
CYCS ALK
CYCS UBA2
SFRS14 CEP350
SFRS14 KIAA0754
SFRS14 SGSM2
ARHGAP6 ACAN
ARHGAP6 PAQR4
ARHGAP6 REM1
ARHGAP6 EFNA3
CHMP1A ELAC2
CHMP1A SKP1
CHMP1A DZIP3
CHMP1A ALAD
CHMP1A CHMP2A
CHMP1A ACTR1B
CHMP1A HOXB7
CHMP1A GGCX
CHMP1A ESPL1
ICOSLG RAGE
ICOSLG ACAN
ICOSLG ADAM15
ICOSLG NGF
ICOSLG GP2
OGDH PSMB7
ITCH FAM182B
UGCG FAM49A
UGCG STX11
DTYMK TMEM106C
DTYMK ATP5J2
DTYMK NDUFS3
DTYMK IRF2BP1
UGT2B15 CCBP2
IFITM1 IFITM3
SULT4A1 E2F4
HNRNPA0 SPCS2
HNRNPA0 ACAT2
HNRNPA0 TMX1
GPR176 C22orf9
GPR176 DUS4L
GPR176 ATP5J2
GPR176 GPLD1
GPR176 IGF1R
GPR176 IFNA10
PURA HLA-DQB1
CARS S100A1
CARS ABCC10
CARS CCT4
CARS FASTK
CARS DAGLA
CARS CAD
NBN FST
NBN CYTH2
PCTK2 MARCKSL1
PCTK2 HMGN3
PCTK2 SLC25A44
GALE GCNT2
GALE NPTXR
GALE CSTF2
PRR5 CAST
PRR5 ELK1
MOBP PRDX2
CDV3 RAB1A
CDV3 ESR1
CDV3 TRIAP1
CNOT2 POU5F1B
CEP164 FBXO21
CEP164 INHBB
RRM1 TPX2
RRM1 FEN1
SLC4A3 AXIN1
SLC4A3 ADORA1
SLC4A3 KRT33A
SLC4A3 TEX28
SLC4A3 GSTA2
SLC4A3 HIPK2
SLC4A3 ABCC6
SLC4A3 ALMS1
SLC4A3 ADH1C
TBC1D1 SAG
TBC1D1 ARR3
RASGRP2 AKT2
RASGRP2 PPIE
RASGRP2 MXRA8
RASGRP2 SIPA1
SRP72 HLF
SRP72 HSP90AB1
SRP72 VAMP7
SRP72 KIAA0226
SRP72 CSHL1
SRP72 GNB2L1
SRP72 NF1
SRP72 RPL15P22
SRP72 NFATC2IP
SRP72 GCSH
SRP72 TMX1
RPL35 RPL8
RPL35 RPS15A
RPL35 RPL29
EFHA1 KIAA0776
PRRC1 RDH16
PRRC1 C1QL1
PRRC1 AGTR1
PRRC1 C19orf36
ZNF318 PSEN1
UVRAG PEX11B
MED20 S100A1
MED20 HSPA8
MED20 PRPF4B
RAN RPA3
RAN AIMP2
ATP6V0C PSAP
ALDOC EIF2AK2
ALDOC SEC16A
ALDOC GYPC
CLPX KCTD7
ATP6V1F ERP29
ATP6V1F MTHFD2
ATP6V1F ATP8A1
ABAT SKP1
GCAT RPS20
GCAT GRB2
GCAT STAT2
GCAT MAPK8IP1
SALL1 ATP5C1
SNX2 ATP6V1A
SNX2 ZNF259
CHST7 TCF20
CHST7 TNNC1
CHST7 IDH3B
ZEB2 SLC22A18
GRN C2
GRN ATP6V0D1
GRN PGAM1
GRN LILRA3
EIF3I LSM3
EIF3I DDOST
EIF3I CNGA3
D4S234E GORASP2
D4S234E PAK4
F7 NEUROD2
AFAP1 CYP2A6
SLC38A10 ATP6AP1
SLC38A10 BRD1
SLC38A10 RPS21
SLC38A10 LARP4B
SLC38A10 PCNX
SLC38A10 PHTF1
SLC38A10 TFAP2B
ALAS2 GYPB
RBM8A TRAF3IP3
RBM8A ADORA1
RBM8A BCL2
RBM8A ATP5J2
RBM8A TAZ
RBM8A RSC1A1
RBM8A ACO2
RBM8A DUS4L
RBM8A C22orf28
RBM8A ERGIC3
RBM8A KRT37
RBM8A ADAM3A
RBM8A IFNA10
RBM8A MAP2K4
ERCC4 HOXB7
ERCC4 ZNF167
ERCC4 RAPGEF1
ARSF SAG
RPL22 PLA2G15
RPL22 EEF1A2
PTPRT DLAT
TEC WT1
GSK3A LSS
GSK3A PKIA
ACTN1 HLA-DRB4
ACTN1 AMT
MGAT5 C2orf72
PRH1 LOC652147
ARR3 MAPK8IP2
ARR3 RUSC2
ARR3 EPOR
ARR3 AGFG2
ARR3 NFIX
ARR3 BCL2
ARR3 PDE1A
ARR3 RAD23A
ARR3 REM1
ARR3 PTPRD
RPS12 RPS27
RPS12 RPL27
RPS12 RPS21
RPS12 RPS23
RPS12 GNB2L1
RPS12 RPL12
RPS12 RPS3A
FGFR1 FKBP9
FGFR1 VPS11
EHHADH DOHH
PIP5K1A C19orf36
VLDLR KIAA1009
STAR P4HB
GABBR1 NAP1L1
CSNK1D CEACAM5
CSNK1D RNFT2
STX11 MAP2K4
STX11 RANBP9
STX11 AASS
STX11 HERPUD1
STX11 SOX1
STX11 MAPK13
MED24 ACTR1B
OR2F2 TBXAS1
OR2F2 CTBP2
OR2F2 MAN1C1
OR2F2 ARHGDIB
GBAS SDHC
ENC1 SFN
PIBF1 ELOVL6
PIBF1 ZBTB22
PIBF1 SIP1
PIBF1 TTC37
PNLIPRP2 MAGEA12
LOC100131510 PVRL3
LOC100131510 RPL41
C4orf10 CDK4
WASF2 PIK3CD
WASF2 RTN4
LYST DMXL2
MALL POLR2L
MALL FARP1
MALL C10orf12
ZKSCAN3 ABCC8
MAX CD47
MAX NASP
MAX ATP6V0B
MAX PRKCQ
MAX ARHGEF12
SLC6A5 FANCG
NUPL2 ZBTB17
NUPL2 COPB2
NUPL2 SFRS4
NUPL2 DDX52
NUPL2 LIMS1
NUPL2 PRKACG
NUPL2 BAZ1A
NUPL2 USP33
NUPL2 FARSA
NUPL2 PMS1
NUPL2 C3orf63
NUPL2 THUMPD1
MYST3 MKI67
MYST3 UBR5
MYST3 CAMK1G
MYST3 E2F5
MYST3 KRR1
CDC34 ZMYM2
CDC34 SEC31A
CDC34 PLA2G15
CDC34 ZNF167
CDC34 CFD
IRAK3 CPD
IRAK3 FLT3
IRAK3 ARPC5
IRAK3 LY75
IRAK3 DYNC1I2
IRAK3 C14orf109
BTBD3 TRPM2
PSMB7 XRCC5
PSMB7 PLCG1
PSMB7 ACTR1B
PSMB7 COX7B
PSMB7 GORASP2
PSMB7 DPH2
PSMB7 ZNF187
PSMB7 BTF3L1
PSMB7 CFDP1
PSMB7 HNRNPA3
PSMB7 THBS3
PSMB7 UQCRH
PSMB7 ATP5C1
CLTA C2
AHNAK HTATIP2
AHNAK IQGAP1
AHNAK CASP1
AHNAK KBTBD11
AHNAK PECAM1
AHNAK SLC36A1
AHNAK IFNGR2
AHNAK OPLAH
AHNAK FNBP1
AHNAK ITGAM
AHNAK ANXA2P3
AHNAK AP1S2
DCTD ATP1B3
DCTD SET
DCTD TOMM20
DCTD AMOT
U2AF1 PAMR1
PPT1 SEPT8
LYZ RNF160
LYZ GLRA2
LYZ CEBPD
LYZ C1QBP
LYZ CLDN9
LYZ MNAT1
LYZ FTL
LYZ SFN
SSNA1 MCM2
MVD ABCD4
MVD SEMA6A
MVD GRIA1
MVD EML3
MVD LY9
MVD NDST1
MVD DOHH
MVD LOC100128570
MVD LSM3
MVD RFPL3
MVD BCL2
MVD ABCC8
RPS23 RPL7
RPS23 GNB2L1
RPS23 RPS24
RPS23 RPS3A
AES GNAI1
AES SPTBN1
AES C11orf52
AES LAMB3
AES SQSTM1
AES UBA2
PDE6C RASGRP3
PDE6C PAX8
GPX1 ARMCX6
PAQR4 MEGF6
PAQR4 ZMYND10
PAQR4 WNT6
PAQR4 CDKN2B
PAQR4 BCL2
PAQR4 HPCA
PCMT1 DCP2
PCMT1 VCL
PCMT1 DYNC1I2
PCMT1 SFRS1
PCMT1 PARG
PCMT1 USP33
PEX10 VAV1
PEX10 GUK1
LAMC2 ATP5D
LAMC2 TUB
LAMC2 YKT6
LAMC2 RAPGEF4
LAMC2 SLC4A4
LAMC2 LYZL6
LAMC2 DNAJC7
LAMC2 PDYN
LAMC2 KRT15
LAMC2 RPA3
LAMC2 GPR4
LAMC2 ELF5
AAMP EXOSC7
NR2E3 C6orf162
NR2E3 CTBS
NR2E3 TERF2
NR2E3 ELAVL4
NR2E3 TTC28
FOXJ3 FUT7
FOXJ3 REV3L
FOXJ3 PTGES3
MBD4 C1QL1
TP53 HCG26
PICALM SNRK
PICALM LRP5
PICALM IFI16
PICALM CRLF3
PICALM SH3BP1
PICALM IQSEC3
USP1 RAB11FIP5
USP1 CDC23
CA9 PHLDA1
CA9 TAF1
CA9 ZNF271
CA9 BRD3
DOHH LMO1
DOHH SYK
DOHH DCHS1
DOHH NFKBIL2
DOHH SBNO2
DOHH C6orf162
DOHH MRPS12
DOHH PHF1
DOHH NAP1L1
DOHH TUSC2
DOHH NDUFV1
DOHH TCF3
DOHH PXDN
DOHH HDAC5
DOHH CDH4
DOHH VPS13D
DOHH IDH3B
DOHH SMO
DOHH AMHR2
DOHH PAFAH1B1
RNF13 PECAM1
RNF13 CYLD
CD44 LARP1
CD44 RWDD3
CD44 HTATIP2
CD44 CSHL1
CD44 ICAM4
CD44 IL2RA
CD44 C2
CD44 MINPP1
CD44 SETD1A
CD44 UBA3
CD44 GTF2H2
CORO1A DOCK2
CORO1A NONO
CORO1A CD37
CORO1A ZAP70
SOS1 GAGE2E
MYCBP2 ZNF638
MYCBP2 DYNC1I2
MYCBP2 BRD1
MYCBP2 SYK
MYCBP2 POP5
MYCBP2 SLC18A3
HNRNPH1 MAPK8IP2
DPF2 E2F4
DPF2 HOXB7
ZNF230 COX6A1
TMEM41B SLC11A2
TYROBP CBX6
TYROBP LY86
CELSR2 PPM1B
DNAJC7 MEIS1
DNAJC7 CSHL1
DNAJC7 MTMR11
DNAJC7 SPINK5
TMEM194A DPY19L4
PAX7 C19orf36
PAX7 NGF
MEF2C TRIP10
MEF2C ZC3H4
NAT6 RIMS3
NAT6 PIAS3
NAT6 VPS37A
PLCL2 MAN1C1
PCBP3 EPHB2
PCBP3 FLJ40113
PCBP3 SLC9A3R2
PCBP3 SLC6A9
PCBP3 GTF2F1
PCBP3 ARFIP2
PCBP3 EML3
PCBP3 YKT6
PCBP3 IFT140
PCBP3 MYST2
PCBP3 WDR62
PCBP3 PAFAH1B1
HTRA2 DOC2A
HTRA2 ZNF76
TSC1 GNA11
TSC1 ZNF638
REG1B RARB
ATP5G2 TRIM23
SEC13 C19orf50
SEC13 EIF2S2
SEC13 PTPRD
IDS ATP5J2
SKP1 SNX3
SKP1 KIAA0247
SKP1 CSHL1
SKP1 NDUFA1
SKP1 VDAC1
SKP1 TRAF3IP3
SKP1 ARHGAP4
SKP1 TXNL1
SKP1 LTB4R
SKP1 KIAA0174
SKP1 SRRM2
SKP1 ZNF529
SKP1 YKT6
SKP1 EIF5
SKP1 BTF3L1
SKP1 GCGR
SKP1 WSB1
SKP1 PXDN
SKP1 SUMO1
SKP1 AKR1A1
SKP1 UBA2
RAPGEF4 ARFGEF2
RAPGEF4 CRABP1
HERPUD1 PPT2
ORC2L UPF2
NCR3 GGA2
NCR3 ICAM4
CSTF2 APEX1
CAP1 LY75
CAP1 ARPC5
ICMT MAPK9
ICMT UBE2E1
ICMT SLC26A10
ICMT NUP88
ICMT PPIE
CCBP2 ZMYM3
CCBP2 LGALS7
CCBP2 AKT3
CCBP2 ACACA
CCBP2 ZNF423
CCBP2 EFNA3
CCBP2 PDAP1
CCBP2 ADORA1
CCBP2 SLC6A9
CCBP2 UNC5B
CCBP2 DNAH7
CCBP2 LOC100128570
CCBP2 DTNA
CCBP2 COASY
CCBP2 ABCC8
CCBP2 CP
CCBP2 IDUA
CCBP2 DNAH9
CCBP2 ARHGEF12
CCBP2 BAP1
CCBP2 PAK4
DLG2 CAMK1G
ALDH1B1 FCGR2B
ALDH1B1 LILRP2
PIK3R4 RGS12
TNK1 PDYN
TNK1 PDIA3
ADCY6 MBNL2
SP110 UQCRH
SP110 SHOC2
CRK TRAF3IP2
CRK TMEM183B
CRK SOX2
B9D1 NAP1L1
EIF5A CYC1
EIF5A REV3L
EIF5A POP4
SAG KLHL35
SAG SYF2
SAG GCKR
SAG KCNQ2
SAG KIAA0195
SAG SLC6A9
SAG ASCL2
SAG NFIX
SAG ELAVL3
SAG PAPPA
SAG EMG1
SAG C2orf72
SAG LOC90925
SAG TRD@
SAG ACTB
DNAH9 FMO2
DNAH9 U2AF2
DNAH9 RBCK1
DNAH9 SIGLEC7
DNAH9 IRF2BP1
JAKMIP2 CCT4
JAKMIP2 JAK2
SLC43A1 RPS20
ATP6V1A BRD1
ATP6V1A SPN
ATP6V1A STXBP5L
ATP6V1A ARPC5
ATP6V1A UNC50
ATP6V1A PECAM1
ATP6V1A BCAM
YKT6 SERPINB7
YKT6 CRLF1
YKT6 ITGAV
YKT6 PPT2
YKT6 EYA3
YKT6 ABCD4
YKT6 AGFG2
YKT6 DPH2
YKT6 ARHGEF2
YKT6 FARP1
YKT6 ERGIC3
YKT6 CASP2
YKT6 ALDH7A1
YKT6 DLG3
APEX1 PARK7
SACM1L JUNB
SACM1L ZNF638
SACM1L IDH1
SACM1L RNF160
SACM1L USP33
SACM1L GTF2E1
SACM1L RHOQ
CPSF4 UGT2B4
CPSF4 AKT3
CPSF4 SLC7A1
DDAH1 SULT2B1
IL27RA SLC25A5
LOC150759 NF1
LOC150759 TNN
LOC150759 AASDHPPT
WSB1 PMS1
C2orf72 TFAP2A
C2orf72 AKT3
C2orf72 TERF2
C2orf72 ADORA1
C2orf72 CACNB1
C2orf72 DPYSL4
C2orf72 THPO
C2orf72 RAP2A
C2orf72 LSR
C2orf72 ADAM3A
C2orf72 HPCA
C2orf72 TNNT2
BDH1 PRODH
BDH1 SKIV2L2
BDH1 HMGXB4
BDH1 MMP10
BDH1 PCF11
BDH1 DEPDC5
BDH1 PTPN2
BDH1 XBP1
EIF3CL NDUFV1
EIF3CL POLR2I
EIF3CL DDX39
EIF3CL SUMO4
EIF3CL EEF1E1
RASGRF1 SPEG
PPP1CC DECR1
PPP1CC RPS15A
HDLBP PRKDC
HDLBP TNFSF13
LILRA3 PRKCB
LILRA3 CETN3
EFR3A SLC35A1
STXBP5L KIFC3
STXBP5L CALM1
C1orf107 C5orf15
DLEU1 TRAF3IP3
DLEU1 UROD
GNG11 SMO
GNG11 SIVA1
ZSCAN12 BCL3
ZSCAN12 PRPF19
ZSCAN12 ELAVL3
POLRMT PES1
POLRMT HAX1
TUBB4Q CUX1
ARHGEF1 MTHFD2
RAB11FIP3 RFX1
DRG1 LGALS1
DRG1 LRRFIP1
XK DPF1
XK UROD
SFRS7 PPID
RALGDS MMP15
RALGDS GTSE1
RALGDS PRPF19
RALGDS RBP3
RALGDS TMX1
WFDC2 TRIAP1
HIST2H4A PTPRD
TFAP2A LLGL2
TFAP2A AP2B1
TFAP2A ALG8
TFAP2A RAMP2
TFAP2A PDGFB
TFAP2A INSIG2
TFAP2A PLS3
KIAA0317 SAR1A
PLCG1 EYA3
PLCG1 TRIM31
PLCG1 PTPN2
DYNLL1 SERINC3
CAMK1G HOMER2
CAMK1G ZBTB17
EEA1 PCDHA12
NR1D2 GOT1
NR1D2 EIF5
NR1D2 RHOQ
CEACAM4 CSF3R
USP33 FLT3
USP33 CEP350
USP33 BAZ2B
USP33 SLC9A7
USP33 APOBEC3G
USP33 CARD8
USP33 PUM2
USP33 RBM6
USP33 UBE3B
USP33 VPS13B
USP33 PREPL
USP33 SETDB1
HAX1 ASH2L
HAX1 ADAMTSL2
HAX1 LOC100130283
BCR CASP1
BCR SCCPDH
BCR STAM
BCR ZNF91
VDAC3 RAB1A
VDAC3 SKIV2L2
VDAC3 GCSH
VDAC3 METTL13
VDAC3 SNAPC5
VDAC3 PRKACB
NOS3 RAPGEF3
NOS3 MEGF6
SBNO2 KAT2B
SHB BCL2
CHEK1 ARPC5
SORL1 LY75
GAP43 HIST1H3I
GAP43 CHUK
TTC28 PLA2G15
COX7B COX6A1
COX7B SDHD
COX7B NDUFA1
COX7B CYC1
COX7B TMEM59
COX7B C14orf2
ONECUT2 SMC2
APBA2 VARS
HSP90AB1 DBP
HSP90AB1 CKS2
HSP90AB1 STOML2
HSP90AB1 AKR1A1
HSP90AB1 NDUFB1
HSP90AB1 ATIC
HSP90AB1 PET112L
HSP90AB1 NASP
DNAH7 ATP5C1
DNAH7 NAIP
MTHFD1 PRPF19
MTHFD1 LRCH4
MTHFD1 CCNC
MTHFD1 TMPO
MTHFD1 ELAVL4
MTHFD1 NASP
MTHFD1 C2CD2
MTHFD1 PLS1
MTHFD1 MCM3
PIGQ KPNA6
ATP6V1B1 C1QL1
ATP6V1B1 DDX49
ATP6V1B1 RAGE
ATP6V1B1 LY75
ATP6V1B1 HPCA
RORB RNF24
RORB PPP3CC
NDUFS7 RPN1
NDUFS7 RDX
NDUFS7 ATP5J2
NDUFS7 TRIM33
NDUFS7 ADORA1
NDUFS7 PTPRD
NDUFS7 LRRC23
IMPA2 COMMD4
IMPA2 FYB
SNRNP200 TUBB
SNRNP200 NASP
C6 ANK1
C6 NEBL
TRIP6 S100A1
TTLL3 RPA1
TTLL3 ADAM17
BLZF1 KLHDC10
RAC1 C14orf109
CTRL NRTN
CTRL CDH4
CTRL GTF2H4
PRUNE AHSG
RSC1A1 H6PD
RSC1A1 GCKR
RSC1A1 EFNA3
RSC1A1 ZMIZ2
KCTD7 ABCC10
KCTD7 C1R
SCNN1B HPCA
KIF17 NUP88
KIF17 CD99
KIF17 GPR20
KIF17 TNFSF9
KIF17 PPID
GPKOW UBN1
GPKOW ASCL2
GPKOW CHPF
GPKOW R3HDM2
IK IGBP1
G3BP1 RAP2B
G3BP1 HNRNPU
G3BP1 AAK1
ARMC6 SIPA1
ARMC6 PRMT1
E2F4 PSMF1
E2F4 FOXC2
E2F4 CTBP1
E2F4 PGC
E2F4 IRF2BP1
E2F4 HPCA
SNCB SLC25A5
SNCB SLC22A18
MYO1E SUPT5H
FOXC2 CXCL9
DEFA5 DNAH3
DEFA5 PRICKLE3
RASSF2 CASP1
RASSF2 KIAA1539
C22orf28 SNRPD2
C22orf28 PRPF19
C22orf28 UQCRH
C22orf28 ATXN10
C22orf28 PSMG1
LCT NTNG1
NTRK3 CACNA1B
NTRK3 XRCC5
NTRK3 PYGO1
NTRK3 GPD2
NTRK3 TNXB
NTRK3 KLK8
MGST2 C5orf30
COPB2 DLST
COPB2 TRIM27
COPB2 USP10
COPB2 PAFAH1B1
ABCA4 GNAI2
ABCC5 PDE6A
FAM155A MAGEA12
RHOQ ALG8
HLA-DRB3 HLA-DPB1
HLA-DRB3 HLA-DRB4
SPHK2 PIGC
SPHK2 CCNT1
RAP2B IDUA
RAP2B EML3
RAP2B FBN2
RAP2B LRRC23
RAP2B CD6
SLC25A42 RPL10A
GRP PRKCH
XDH KRTAP26-1
EGR2 CDC23
ACAP2 TM9SF2
NDUFS3 PRKDC
NDUFS3 DUX1
NDUFS3 ATP5G1
NDUFS3 TF
NDUFS3 COASY
NDUFS3 TMEM109
NDUFS3 NDUFB8
NDUFS3 HLA-DOA
NDUFS3 KANK3
NDUFS3 RAP2A
NDUFS3 PTPRD
TENC1 TSHB
TENC1 GTF2F1
TENC1 FLJ40113
TENC1 HSD17B3
SUPT7L ATP6AP1
SUPT7L ANXA9
TRIM23 GTF2H2
TRIM23 C1QL1
TRIM23 SMC2
TRIM23 KIAA0226
TRIM23 KIAA0240
TRIM23 PES1
TRIM23 PLA2G15
TRIP10 TNK2
TRIP10 SGSM2
SLC25A5 COX5B
SLC25A5 NNT
SLC25A5 TWIST1
SLC25A5 SYK
SLC25A5 GTF2H4
SLC25A5 DSG2
PIGC KNG1
PIGC POP4
PIGC C19orf6
PIGC ABCC8
PIGC ZNF510
PIGC JAG2
PIGC NIPSNAP1
PIGC C10orf12
PIGC LRRC23
PIGC FOXA2
RAD50 AP1G2
RAD50 FMO2
RAD50 ACAN
RAD50 PUM2
RAD50 CACNA1S
MYL9 LAGE3
MYL9 PXDN
SLC9A3R2 PKMYT1
SLC9A3R2 EFNA3
TAF12 ACAN
TAF12 FCHSD2
TAF12 GGCX
SLC9A7 TRIM27
SLC9A7 PHTF1
SLC9A7 MRPS11
RPL10A GNB2L1
RPL10A EIF3F
RALB ZFPL1
RALB PCTK3
RALB HADHB
RALB RARS
RALB TRAF3IP2
RALB CHUK
RALB PPP2R5D
RALB MRPS11
TNN SLC22A5
TNN ARFGEF2
GUCA1B DGKQ
GUCA1B GBF1
GUCA1B PTPRD
GUCA1B LTB4R
GUCA1B TEK
GUCA1B CAPN5
MIF SNRPD2
MIF SNRPF
MIF LPXN
MIF NME1
MIF LOC728643
MIF ILF2
METTL7A APC
METTL7A RPN1
METTL7A RPL5
METTL7A EML2
METTL7A GRSF1
METTL7A LY75
METTL7A ZNF167
METTL7A FBXL5
METTL7A SNRK
MAGEA12 TNPO3
MAGEA12 SLC15A1
NCRNA00171 CD84
SEZ6L RBM34
ATF4 RAC2
ATF4 NIPSNAP1
ATF4 CCBL1
COASY MAPK8IP2
COASY B4GALT2
COASY PHF1
DPH2 VIPR1
DPH2 XRCC5
MME BAI2
MME PRPF19
RPN1 PDK2
RPN1 MPST
RPN1 PDIA3
P2RX6 VPS45
P2RX6 EPHX2
P2RX6 MEGF6
GYPE GYPB
GYPE DPF1
GLS UBE4B
ZNF451 TUBB2C
PNRC1 HIST1H4C
ID1 ABI1
UBE3B INTS3
UBE3B SLC35A1
CTAGE5 IKBKAP
WIF1 MYH11
WIF1 GPLD1
FCGBP ADAM17
GTF2B PTDSS1
GTF2B POP4
SIP1 C14orf1
SIP1 ZW10
MTMR9 SLC10A3
KIAA1279 SON
ATRX MPHOSPH9
MTX2 TCHH
MTX2 RGS10
BST1 CPD
BST1 ITGAM
BST1 ANXA5
VSIG4 GTF2F1
RGS9 ARFIP2
RGS9 PAX8
RGS9 TUB
RGS9 LIAS
RGS9 SNAP91
RGS9 CYP2B6
RGS9 WNT6
RGS9 CAMK2B
RGS9 RBM4
SRRD AGTR1
HNRNPA3 DHX9
HNRNPA3 RANBP1
HNRNPA3 SNRPF
HNRNPA3 CTSA
HNRNPA3 PPP2CA
HNRNPA3 ILF2
PCTK3 WISP1
PCTK3 KIAA0226
PCTK3 RRAGA
PCTK3 MUC5B
PCTK3 NCDN
PCTK3 APOC3
PCTK3 MEP1B
PCTK3 KCNJ15
PCTK3 C10orf12
PCTK3 TOP3B
PCTK3 ESR1
PCTK3 EPHA1
PCTK3 THBS1
PCTK3 MYL3
MDFI POLR2J
PPP2R2A BTG2
PTPRD ING2
PTPRD DTNB
PTPRD RASGRP3
PTPRD HLA-F
PTPRD ATXN10
PTPRD CX3CL1
PTPRD WNT11
PTPRD RPL23
PTPRD MYO9B
PTPRD E2F5
PTPRD ADAM15
PTPRD CFD
PTPRD WDR62
TRD@ TTC15
TRD@ PP14571
TRD@ NRTN
TRD@ C16orf88
TRD@ CLIC1
TRD@ ATP5H
TRD@ TRIM22
TRD@ PRSS8
TRD@ SOX21
TRD@ ITGB8
TRD@ LCK
TRD@ COL4A3
TTLL12 ELAVL3
TMEM184B VCL
TMEM184B PRRG1
SQSTM1 CD74
CEP110 TRAF3IP3
OSMR MAGEB3
OSMR CYP17A1
ATP6V1B2 LOC728643
RPL34 RPL5
RPL34 RPL11
RPL34 RPS10
PBX2 ARG2
LMO1 UCN
LMO1 CASP2
LMO1 ATP11A
LMO1 RNF24
LMO1 CD6
CCDC85B NAP1L1
CP FMO2
MGA C2orf3
MFN2 SLC16A5
MFN2 NCDN
MFN2 C11orf80
PRKDC XRCC5
PRKDC ALG8
PRKDC ATP5G1
PRKDC SNRPD3
PRKDC RAPGEF1
PRKDC PMS2L11
PRKDC PDE1A
PRKDC GANAB
PRKDC PRMT1
PRKDC HABP4
PRKDC UBA2
RBCK1 PRICKLE3
RBCK1 ZNF76
RBCK1 FOXA2
ATP6V0B IMPDH1
ATP6V0B ANXA2P3
MYH6 RBM34
AMT SAMM50
IRF2BP1 C1QL1
IRF2BP1 FARP1
IRF2BP1 LRRC68
PHYHIP GALR3
EIF3H RPL8
EIF3H RTN4
EIF3H CALM3
EIF3H SNAP91
EIF3H LRRC23
ELAC2 PHF8
SNRPD3 TUBA3C
SNRPD3 RANBP1
SNRPD3 RNF2
SNRPD3 EML3
SNRPD3 ADSL
SNRPD3 ATXN10
SNRPD3 LRRC23
XPA C10orf12
XPA PPP2R5D
WRN CRKL
WRN GTF2A2
CACNG1 CDKN1B
CACNG1 NRTN
CACNG1 LBR
CACNG1 RP11-484H12.6
CACNG1 PLXNB3
CACNG1 HOMER2
CACNG1 BUD31
GSK3B CXorf40B
GSK3B TRAF3IP2
DIXDC1 KDM6A
DIXDC1 CETN3
GOT2 NME1
GOT2 FKBP4
ALK C9orf91
ALK RBM4
IFNGR2 LAMP1
IFNGR2 PDXK
GCSH KPNA3
GCSH NNT
GCSH C19orf2
GCSH NME1
GCSH LSM3
GCSH SFRS3
GCSH DLX4
MFAP1 AASDHPPT
ZMYM3 COX5B
ZMYM3 RAPGEF1
ZMYM3 LGALS1
LOC390940 BBC3
LOC390940 VILL
LOC390940 PMPCA
PRICKLE3 AASDHPPT
PRICKLE3 PRKAR1B
PRICKLE3 CIAO1
PRICKLE3 ACTR1B
PRICKLE3 PRB1
PRICKLE3 ADAM17
PRICKLE3 DEPDC5
RPS13 RPS21
RPS13 RPL23A
CACNA1B RFX1
RSRC2 RAB1A
RSRC2 TCF21
PIP5K1B COPS6
CBR1 GABRP
RPL23 MRPS27
RPL23 RPL4
RPL23 EEF1A2
RPL23 XPNPEP1
RPL23 C1QBP
RPL23 DAP3
RPL23 SFRS3
RPL23 CEACAM5
SLC38A6 EML2
CSNK1E ANKLE2
CSNK1E PRKCB
CSNK1E ZNF146
CSNK1E OR7A5
FCGR2B HSD3B1
CD86 MGAT1
CD86 CALM1
FSHR ARHGEF2
FSHR SSTR2
FSHR KIR2DL4
FSHR IFNA10
FSHR DLX4
H2AFV PPIG
POP5 ALG8
POP5 BCS1L
SOX2 KIAA0226
SOX2 UCP3
SOX2 SPN
SOX2 CAD
RAB31 UCN
RAB31 NIPBL
RAB31 ALDH3B1
RAB31 R3HDM2
RAB31 SEPT4
GCOM1 GPD2
SOCS3 EMG1
SOCS3 LRRC15
RARRES2 ZBTB20
ERF PLXND1
TBL3 TAF11
TBL3 RIMS3
MYST2 DHPS
MYST2 KIAA0467
CALU ITGA6
CALU KIAA0174
CALU PTPN2
CALU SGSM2
CALU ALG8
CALU SNRK
CFD SLC6A11
CFD LAIR1
CFD ALDH3B1
CFD ATXN10
CFD P2RX7
CFD FUBP1
CFD CSF3R
CFD ATP11A
CFD PPP2R5D
CFD PPP1R7
CFD BARD1
CFD BAG1
CFD KPNA6
CFD SMAD2
CFD VPS11
CFD PAK4
CFD DTNB
UPF2 AASDHPPT
UPF2 PUM2
UPF2 PMS1
UPF2 GNPAT
UPF2 MACF1
STBD1 GORASP2
ATXN2L DAP3
IFNA10 ERBB3
IFNA10 ATP5G3
MPHOSPH9 SFRS1
MPHOSPH9 TARBP1
RNH1 LOC728643
RNH1 FLT3
RNH1 MBNL2
RNH1 IMPDH1
RNH1 ALDH3B1
RNH1 LY75
RNH1 POLA1
RNH1 PGAM1
ITGB3BP TUBB
RNMT EPS15
RNMT ENTPD1
RNMT STK24
NEUROG3 TOP3B
EPHX1 CDKN2A
EPHX1 ATP11A
EPHX1 RPS3
PDGFRA PRKCB
MDN1 BAG1
PPT2 OPLAH
PPT2 GNAI2
PPT2 ARPC5
PPT2 TMSB10
PPT2 EIF5
PPT2 ABCG2
PPT2 KCNB2
PPT2 DIAPH1
DGCR2 PSD4
DGCR2 CLEC16A
SERPINA4 PLXNB1
SERPINA4 NRG1
PLOD3 TMBIM6
PLOD3 TAGLN3
PLOD3 EIF5
PLOD3 MAP3K4
DAP3 MMP15
DAP3 PRPF19
DAP3 VARS
DAP3 KPNA6
DAP3 SOX1
DAP3 IGHMBP2
ACACA TRIOBP
ACACA TUB
B3GAT2 HIRIP3
B3GAT2 MEGF6
B3GAT2 GLRA2
B3GAT2 NEUROD2
B3GAT2 ARHGEF12
H6PD SLC22A18
H6PD WISP1
H6PD SLC17A7
H6PD RORC
H6PD RAPGEF1
H6PD CAD
H6PD POU2F3
PABPC4 NOLC1
PABPC4 GNB2L1
FAM63B ITGAV
KIAA0467 PVT1
KIAA0467 CECR7
ADH1C LOC652147
PAX4 RTN2
TCF4 SMO
ZNF101 TOP3B
ZNF101 SLC6A9
USP2 FARP2
CTSA ATP6AP1
CTSA NCSTN
ARSB NDUFV1
ARSB ZNF167
PSMB4 EPO
PSMB4 ME2
PSMB4 UROD
OS9 SFRS2B
OS9 PGD
OS9 GNAI2
RSL1D1 RPL15P22
RSL1D1 ELF4
MEST LGALS1
ATP5J HIPK3
ATP5J ATP5J2
ME2 ELAVL3
SLC25A17 SOX1
SLC25A17 JAG2
SLC25A17 ARHGEF12
RELA OVOL2
ZBTB25 SLC5A4
ZBTB25 AQP5
ZBTB25 HPCA
SPINT3 NUDT3
RAD1 RAD51C
RAD1 ZMYND11
RAD1 GBE1
PMS2L11 CHGA
DGUOK CRABP1
HPS1 GABRP
RPS19 LOC150786
RPS19 RPL29
RPS19 RPS7
RPS19 RPS11
PTPN9 SEMA6A
CECR7 TOP1
CECR7 UCP3
CECR7 ZNF510
C1QBP SNRPD2
C1QBP DLAT
C1QBP PSME1
C1QBP PCF11
VCL TP53I3
JHDM1D C1QL1
STT3A MRPL9
ANGEL1 HPCAL1
ANGEL1 CHMP2A
SACS SERPINB3
SSTR3 LRRC23
TCOF1 SEMA6A
TCOF1 GTPBP1
TCOF1 GNL1
TPSAB1 FSCN1
C10orf12 NRTN
C10orf12 ARHGEF7
C10orf12 AKT3
C10orf12 KANK3
CDH1 PARK7
CDH1 MAP3K7IP1
CDH1 PTMS
P4HB KBTBD11
P4HB BAZ1A
P4HB COX8A
P4HB PKMYT1
CDH11 B3GAT3
ACAN LGALS7
ACAN RRAGA
ACAN CUX1
ACAN OVOL2
ACAN BAI2
ACAN HLCS
ACAN SCNN1D
ACAN PPP3CB
ACAN RAP2A
ACAN GAK
ACAN ZMYND10
ACAN MEG3
CBFB BRD2
CBFB PTGES3
MCRS1 CD6
RTEL1 HRSP12
RTEL1 PGK1
DUSP3 RNASEH2B
DUSP3 UBE3A
DUSP3 LOC652147
RCAN1 PRKCB
USP19 ZMYND10
USP19 LRRC23
USP19 THPO
ZNF76 NRTN
ZNF76 C22orf9
ZNF76 SLC22A24
KIF25 SMC2
KIF25 SNRPE
KIF25 NLRP1
CASP8 TAX1BP1
ARIH1 ANXA10
FARP2 KIR2DL4
POLD1 NAP1L1
POLD1 NNT
POLD1 MEGF6
SDHB ACTR1B
FMO2 ADORA1
FMO2 ZBTB17
FMO2 FZR1
FMO2 PAK4
BAHD1 HYAL1
CGB NPAS3
WSB2 KIAA0226
WSB2 IMPDH1
CNPY2 TF
CNPY2 CSNK2A1
CNPY2 LSR
CNPY2 CCDC86
CNPY2 POLR3C
CNPY2 HNRNPAB
PKM2 PLA2G15
LY86 AP1S2
NRTN KLHL35
NRTN ALOX5
NRTN S100A1
NRTN C16orf88
NRTN SOX12
NRTN ZNF200
NRTN SLC22A5
NRTN PPP1R7
KBTBD2 GGCX
KBTBD2 EFNB1
KBTBD2 PFKFB1
HBXIP NDUFA1
CCT4 WDR1
CCT4 GPLD1
TRAPPC6A SCCPDH
ADH5 ZNF529
LOC26102 SERPINB7
LOC26102 AGFG2
EPO PKLR
EPO LSS
EPO SC65
EPO TM9SF2
IFNGR1 SNRPE
IFNGR1 POLR2I
IFNGR1 GORASP2
IFNGR1 TNFAIP2
KCNJ8 TMEM63A
TCERG1 RAB11FIP5
TCERG1 GNAI2
NIPSNAP1 RDH16
NIPSNAP1 NEBL
HABP2 UROD
HABP2 UBXN8
NUP88 GHRH
CD160 YWHAE
CD160 GATA6
C16orf35 PSMC3IP
POM121 UCP3
POM121 LOC729602
ENTPD1 EML2
ENTPD1 ATXN10
ENTPD1 DMXL2
STXBP1 EXOSC7
STXBP1 PAX8
KIF13B KIAA0999
KIF13B LSM2
KIF13B EBNA1BP2
PIN1L CXCL9
CRYAB LIMK1
CRYAB CHMP2A
ACP1 ATP6AP1
GANAB MLEC
GHRH RTN4
GHRH DSCR3
GHRH PPID
CEACAM5 S100A2
CEACAM5 DDX52
PPIA SNX7
PPIA RTN4
XPO1 PCCA
XPO1 PARG
XPO1 SMAD2
XPO1 TSPYL4
ARID5B TMEM183B
TSHB GTSE1
TSHB LOC652147
ITGAD EPHB2
ITGAD CAPN5
ITGAD DLAT
ITGAD CD40
ITGAD GK2
ITGAD CDKN2B
GRK4 LOC100130283
C22orf9 C1QL1
NPTN ACTR2
NPTN ARPC5
WAS CDK8
ACTB KRT81
ACTB GAK
ACTB NEBL
ACTB C11orf58
ACTB RAD51
HCRTR1 ERP29
HCRTR1 CYB5A
HCRTR1 IGF1R
GUK1 CASP2
PARG SON
PARG INTS3
PARG PPIE
MEGF6 TOP3B
MEGF6 CDH4
MEGF6 TBX1
MEGF6 DOK1
MEGF6 IFNAR2
MEGF6 RPA1
MEGF6 PLXNB3
MEGF6 APAF1
TCHH PXDN
TCHH L3MBTL
TCHH ZNF167
HPN ZKSCAN5
ZNF43 ZNF273
RBM34 KIFC3
RBM34 SMAD3
RBM34 DNAL4
RBM34 HPCA
RBM34 KIAA1024
RBM34 UBE2E1
RBM34 ANXA13
RBM34 GRSF1
RBM34 POP1
RBM34 CYP2B6
RBM34 TOMM20
RBM34 VPS37A
RBM34 C14orf1
RBM34 ATP5C1
C19orf50 PSPH
TTLL5 TP53I11
TTLL5 UTRN
SCYL3 MCM3AP
WAPAL NEDD8
WAPAL SGSM2
WAPAL AKAP11
ATM HSD17B3
KCND3 COL5A2
KCND3 PTGES3
KCND3 COPS6
WHAMM TMX1
UBE2G1 TCF20
PLEKHB2 C11orf58
MAPK8IP2 ATP5G3
MAPK8IP2 SUB1
MAPK8IP2 ACHE
YAF2 MXRA8
YAF2 ZNF787
GPN1 TSPAN3
RPL4 NPM1
RPL4 RPL24
RPL4 MLH1
RPL4 TOMM20
TRIM33 SLC11A2
TRIM33 KLHDC10
TRIM33 PCF11
TRIM33 TAF10
TRIM33 NASP
KANK3 LRRC23
ELK1 RAB6A
PPP1R3C PFKFB1
PPP1R3C CCNC
PPP1R3C KLHL25
SLC22A24 IGF1R
SFRS3 LRCH4
SFRS3 RAB6A
SFRS3 DUX1
SFRS3 FUBP3
SFRS3 SEP15
SFRS3 DYNC1H1
SFRS3 GPC1
SFRS3 NASP
SFRS3 MAD2L1
SFRS3 EML3
SFRS3 SMARCA5
SFRS3 TNK2
SFRS3 EIF4A1
SFRS3 ACAT2
SFRS3 C11orf58
HAO1 ATP11A
TNPO3 PAFAH1B3
TNPO3 OPLAH
TNPO3 SGSM2
TNPO3 DSP
TNPO3 ILVBL
HTR1D GBA
HTR1D ADAM3A
RPS3 RPL5
RPS3 FRG1
RPS3 TXN
TNK2 AASS
TNK2 SRRM2
TNK2 NUDT3
TNK2 NQO1
TNK2 GPATCH8
TNK2 SCN2A
PMAIP1 BHLHE40
NCAM1 CHGA
COX5B FAM53B
COX5B MAP2K5
COX5B NCDN
PPFIA4 GCGR
PPFIA4 AGA
WT1 KPNA6
WT1 TMPO
USP10 AIMP2
BARD1 IL16
BARD1 BLCAP
BARD1 RAB6A
SLC8A1 REM1
SLC8A1 ZMYND10
SLC8A1 GBA
EIF1AY RPS4Y1
NTRK2 UBTF
NTRK2 LRP2
NTRK2 MAP2K4
NTRK2 ARHGEF12
NTRK2 PHF1
NTRK2 ABCC8
ALDH3B1 LOC150786
ALDH3B1 KCNK2
ALDH3B1 CLTB
ALDH3B1 GGCX
LOC730092 TRIM66
LOC730092 LOC729602
ZC3H14 DDX51
NRG1 GTF2H2
NRG1 EPHB2
BTF3L1 MAD2L1
BTF3L1 CEP350
BTF3L1 NPM1
BTF3L1 PHB2
BTF3L1 GNB2L1
PRR3 MARCKSL1
PRR3 ERAL1
PEX11A PNLIPRP1
RAP2A MAPK9
RAP2A ARHGAP4
CYLD ARHGEF2
RALA TBC1D9
RALA NEDD4
ERICH1 NEDD8
ERICH1 GOLIM4
ERICH1 ABCC6
ERICH1 PARVB
FOXN1 BAI2
REEP5 POLR3D
SLC25A36 TIAM1
KIAA0141 PMS2L5
KIAA0141 TAGLN3
ATP11B ARPC5
SDHC PNLIPRP1
SDHC LRCH4
SDHC BAT2
RHBDL1 EIF3K
RHBDL1 CLEC16A
ACTR1B PDGFA
ACTR1B PSAP
RUNX1T1 PARK7
SMURF1 ZNF787
SMURF1 RRP1B
GOSR2 POLR2L
LSR VAMP7
HAUS5 HIPK2
HAUS5 MAP2K4
ITGAV STAT5B
ITGAV PPM1B
ITGAV MADCAM1
ITGAV SOX1
EPHA1 DRD5
EPHA1 CHGA
EPHA1 C19orf36
ABCA6 RNF24
ABCA6 ZNF529
ITGA5 GPR20
ITGA5 CTDSP2
ZYX CYB5A
ZYX NOL7
P2RX7 PTDSS1
P2RX7 GNAI2
ARHGAP4 PSEN2
EYA3 IDUA
KIAA0195 GMPR
KIAA0195 EML3
KIAA0195 GYPC
KIAA0195 S100A5
KIAA0195 CHEK2
KIAA0195 RRAGA
PLA2G1B AGFG2
PTPRE GTF2A2
UNC5B HLF
UNC5B ATXN10
UNC5B ADAMTSL2
DCAF11 SPEG
POLR2F GLRA2
POLR2F NFASC
RNFT2 CTBP1
RNFT2 FMR1
IFRD2 CLUAP1
IFRD2 COPS6
OCA2 MAPK8IP1
RPA1 PARK7
RPA1 SMC2
RPA1 SFN
RPA1 INPP5K
RPA1 TPBG
RPA1 C19orf29
RPA1 MCM3
KRTAP26-1 EFNA3
SLC4A1 SLC6A8
SLC4A1 EPB42
PHF1 LRRC68
ALDH1L1 RAPGEF1
GAGE2E ELF5
GAGE2E GLRA2
GAGE2E LOC652147
GAGE2E PTPN2
TBCE C19orf2
TBCE PRKCI
TBCE RARB
FGR ANXA5
AKT2 CRABP1
ELAVL3 SNRPE
ELAVL3 SPRED2
ELAVL3 FNBP1
ELAVL3 GNAT1
ELAVL3 PCNXL2
ELAVL3 CD58
ELAVL3 SIK2
ELAVL3 GRAP2
ELAVL3 C1QL1
ELAVL3 ISG20L2
ELAVL3 KIAA1539
ELAVL3 UBL4A
ELAVL3 CASP2
DOLPP1 HTATSF1
DOLPP1 FIG4
RTN2 DBP
RTN2 NOLC1
RTN2 RBP3
RTN2 SCAND2
RTN2 EPS15
RTN2 GPD2
RTN2 TNNC1
GPLD1 CAPN5
GPLD1 OIP5
GPLD1 NAIP
GPLD1 MAP2K4
GRB7 TMEM183B
CAD ANXA9
CAD CASP2
CAD HPCA
HDAC5 VAV1
LOC388931 PLA2G15
IRF2 DCBLD2
IRF2 FAAH
IRF2 PGK1
IRF2 ZMYND10
SYNGR2 GCGR
SNRPD2 LIMK1
SNRPD2 GORASP2
SNRPD2 NME1
SNRPD2 EIF3F
SNRPD2 RPS15A
SNRPD2 ATP5C1
SNRPD2 PSMA6
AASDHPPT KIAA0776
AASDHPPT DDN
AASDHPPT GAS6
AASDHPPT SNX4
AASDHPPT DDX52
AASDHPPT BRD3
AASDHPPT HGS
S100A2 SEP15
S100A2 MFN1
INHBB NDUFB1
INHBB ADORA1
HLA-DMA HLA-DRB4
MFN1 GALR3
MFN1 LILRP2
DLG3 ACHE
DLG3 GRM1
DLG3 EIF6
IDH2 GORASP2
IDH2 EBNA1BP2
CYP2B6 LOC652147
CYP2B6 CDC42EP4
CETN2 GLCE
LILRP2 DNASE1L1
LILRP2 ALOX5
LILRP2 PAPSS2
LILRP2 GNAI2
LILRP2 EBNA1BP2
LILRP2 PPID
LILRP2 PMS1
LILRP2 SH2B2
GNL1 PLA2G4C
PAFAH1B1 XRCC5
PAFAH1B1 SETX
PAFAH1B1 TXNDC9
PAFAH1B1 UBR5
PPP1R10 S100A5
STX2 NNT
STX2 SDR39U1
FAM53B TUBB3
FAM53B SSR4
DPP4 CCBL1
RPL24 OPLAH
RPL24 GNAI2
RPL24 C1orf123
CYB5R3 PLAGL1
NTN3 DPH1
PIP5K1C PTGIR
DKFZp566H0824 KLK8
TRAF3IP3 NONO
TRAF3IP3 SLC35A1
TRAF3IP3 C3orf63
TRAF3IP3 LAPTM4A
TRAF3IP3 GNA11
POP4 LOC552889
POP4 FST
POP4 C5orf15
POP4 SLC10A3
MR1 TAF1
IBTK ZMYND11
RPS10 RPL27
RPS10 RPL28
ZNF259 EEF1A2
MPV17 PDE1A
MPV17 TAX1BP3
FAM49A GAS6
GPR3 GNAI2
SEPHS2 NFKBIE
KIAA0999 RRAGA
KIAA0999 NF1
KIAA0999 SPINK5
KIAA0999 ADAMTSL2
FARSA POLR3D
FARSA LSM2
UGT1A1 THPO
IL2 ADAM17
MPST NONO
MPST TXNRD2
MPST LRRN3
ACPP RPL5
ACPP ILVBL
ACPP MAD2L1
ACPP CNTN6
ARFGEF2 RANBP9
ARFGEF2 ARFGAP3
ARFGEF2 DYNC1I2
RPS6KB1 GCNT2
OR7A5 SPINK5
OR7A5 LLGL2
HSD17B3 PARK7
HSD17B3 KIF20B
HSD17B3 CXCL9
HSD17B3 LSS
HSD17B3 ZFP36L2
MPHOSPH8 ASTN2
MPHOSPH8 BAG1
CLTC PPP1R7
CLTC CFDP1
CLTC ANXA4
CLTC PMS1
CTAG2 HSD3B1
B3GALT2 PAK1
ZNF148 MUT
ZNF148 FRMPD1
ZNF148 OAZ3
CHKB CEP350
CHKB CRABP1
CHKB GAK
CHKB RAGE
CHKB GYPC
CHKB MGMT
CHKB IDH1
CHKB BRMS1
FCGRT CEBPD
FCGRT BET1
FCGRT PSAP
FCGRT PDXK
MAGEB3 ATP2C2
CXorf23 MARCO
DLAT KCTD2
DLAT AP2B1
DLAT SPCS2
DLAT ATIC
DLAT SFRS1
DLAT UQCRH
DLAT PNLIPRP1
DLAT ZNF91
DLAT TMX1
CPNE3 MAN2A1
ProSAPiP1 ELOVL6
HOXC11 ATP1B2
RAB11FIP5 NAP1L1
RAB11FIP5 TUB
RAB11FIP5 FST
BTNL3 UBN1
BTNL3 ABI1
BTNL3 PTMA
BTNL3 CHRNB2
BTNL3 TAX1BP1
NCAPD2 CTDSP2
IGL@ LOC91316
MUC5B ACHE
MUC5B EFNA3
ASL GALR3
ERCC2 NAP1L1
ERCC2 CAPN5
IDH1 DCP2
IDH1 SLC35A1
IDH1 PMS1
OXA1L RPS15A
CALM3 CD74
CALM3 TERF1
CALM3 LAMA4
SLC25A16 C2CD2
TXN HLA-DOA
TXN XBP1
TXN TOMM20
HDGF NTNG1
HDGF MACF1
MUTYH GMPR
WNT6 MXD4
WNT6 IL9
LRRN3 RAD54L
C2 DCHS1
C2 KIAA0427
C2 LAMA4
C2 ANXA10
SIVA1 KHSRP
BCAM ZNF787
FRMPD1 TBXAS1
FRMPD1 NCDN
SRP54 TRIM27
SRP54 ZNF638
NDUFB1 LSM6
NDUFB1 SLC10A3
HLA-J LSM4
MOBKL3 GRB2
MOBKL3 MYCBP
PAX9 CFDP1
PAX9 KIAA0427
PAX9 SPINK5
PAX9 CDKN2B
PAX9 ZNHIT3
XPOT GTF2F1
XPOT UTP18
RPL23A RPS11
RPL23A RPS15A
RBM3 DYNLT1
ADAM19 FIG4
ATP11A SLC6A6
ATP11A RNASEH2B
GALR3 C5orf15
GALR3 MMP25
GALR3 PXDN
MSH4 FST
PCBP1 L3MBTL
PCBP1 RRAGB
PCBP1 REV3L
PRKACB EBAG9
UNC84B CSF3R
ALOX5 LOC100134331
ALOX5 RASGRP3
ALOX5 TBL2
SFRS2B UBN1
SFRS2B PRPF19
SFRS2B LSS
SFRS2B SLC20A1
SFRS2B MCM2
PCNXL2 ATP5J2
PCNXL2 GLRA2
PCNXL2 C2orf55
PCNXL2 EML3
PCNXL2 DTNA
PCNXL2 ATP2C2
PCNXL2 ARHGDIB
GALNT3 NR1H3
MGRN1 RAD54L
NUAK1 PCDHA12
CDYL KIAA0182
CDYL DNAL4
ZNF146 RANBP3
ZNF146 ZC3H4
ZNF146 FNBP1
ZNF146 GTF2E1
SYNCRIP IFIT5
SYNCRIP EIF5
ZC3H4 PMS1
ZC3H4 DYNC1I2
RNF24 APC
RNF24 FNBP1L
SNRNP70 RBM6
PSAP S100A1
PSAP IFI30
PSAP GAS6
PSAP CTSH
PSAP CST3
PSAP TSPYL4
PSAP CAST
CSF1 ZBTB7A
KDM5D DDX3Y
DTNA PRKACG
DTNA ARL4D
DTNA HIPK3
DTNA KCNK1
DTNA SLC30A4
DTNA ANP32A
DTNA TMX1
WNT11 TGFBRAP1
BAP1 PXDN
BAP1 FAAH
BAP1 ITM2B
BAP1 IGF1R
BAP1 ADAMTSL2
PBXIP1 UBR5
PBXIP1 ZNF91
PBXIP1 NPR3
PBXIP1 GALNT1
OPLAH CHRNB2
OPLAH TULP2
OPLAH NGF
OPLAH ASTN2
OPLAH PLA2G5
OPLAH LRRFIP1
OPLAH ALG8
OPLAH HPCA
SERP1 CHGA
FARP1 SCN2A
FARP1 LAD1
CARTPT RGS3
NEDD4 ZNF91
AP2M1 LAGE3
AIMP2 LAGE3
AIMP2 RRP1B
AIMP2 GRSF1
AIMP2 TRIAP1
AIMP2 YIF1A
AIMP2 XBP1
FNBP1 B3GNTL1
FNBP1 PSPH
FNBP1 WDR1
FNBP1 FBXL5
FNBP1 RASGRP3
FNBP1 CETN3
FNBP1 ADAM17
PRKCQ NBAS
FRK KRT33A
FRK SRP14
FRK NTNG1
TRAF3 KIAA0226
CHGB IFNAR2
C5orf15 FBXW11
C5orf15 ATP6AP1
C5orf15 CD58
C5orf15 TMBIM6
C5orf15 CTBP2
C5orf15 B3GNTL1
C5orf15 SMC1A
C5orf15 APOBEC3G
ANKLE2 TMEM106C
ANKLE2 RNF2
ANKLE2 TSPAN3
ANKLE2 FST
ANKLE2 TMBIM6
ANKLE2 VAV1
LOC145678 C16orf88
LOC145678 LOC100128570
CD47 AKT3
CD47 AGFG2
RNF114 TMX1
EMR1 CAST
NIPBL TRIM27
NIPBL ZNF787
GAK SLC25A44
GAK ALAD
GAK PPID
GAK CKS1B
GAK MCM2
KRT37 HSF4
KRT37 TMEM106C
KRT37 RFPL3
KRT37 GSTA2
KRT37 NEUROD2
KRT37 MYL3
KIAA0427 FAS
YWHAE COPS5
C11orf58 TMBIM6
DYNLT1 VGLL4
BAI2 RALY
SHOC2 PPP3CC
DNAJA3 CYP2A6
IFFO1 ILF2
PNLIPRP1 F9
PNLIPRP1 ERGIC3
PNLIPRP1 THPO
PNLIPRP1 HPCA
PNLIPRP1 PPIE
LAGE3 AP1G1
LAGE3 ZMYND11
LAGE3 TGFBRAP1
TESK1 GYPB
CEP350 RWDD3
EIF2S2 MTHFD2
EIF2S2 EIF5
MYOM1 PSMC3IP
MYOM1 GM2A
SELE GAS6
RCOR1 SERINC3
RCOR1 EIF6
ATR PMS1
FGL2 CASP1
HAP1 SLC35A2
VDAC1 MAD2L1
COX6A1 LRCH4
UBXN7 ALOX12P2
KCNB2 VEZF1
KCNB2 KCNJ15
TRIM29 BAX
RECQL5 TERF1
GLRA1 SFRS1
ABCA12 COL16A1
UROD PAFAH1B3
UROD PHB2
UROD STAM
UROD AP1G1
UROD MINPP1
UROD FLT1
UBE3A HLF
UBE3A TRIAP1
HTATSF1 EPHB2
GORASP2 XRCC5
GORASP2 ATXN10
GORASP2 PDAP1
GORASP2 CCNB2
GORASP2 OR2B6
GORASP2 GLRA2
GORASP2 NME1
GORASP2 POP1
GORASP2 UBA2
ADCY1 EPB42
SCAND2 BRD2
SAFB2 MYO7A
H2AFY SMC1A
H2AFY FUBP1
H2AFY LY75
H2AFY ATP2C1
GPR107 B3GNTL1
GPR107 PLA2G15
UTP18 UCN
UTP18 PPID
HLA-DQB1 CD74
HLA-DQB1 HLA-DPB1
MMP7 TERF1
ANXA13 TAF1
EMP2 DKFZp686O1327
EMP2 SMO
TOX3 CKS1B
HIST1H1A KPNA6
INPP1 SAMM50
UBN1 GATA4
UBN1 MCFD2
UBN1 PTPN22
CCL18 CSPG4
CCL18 BRMS1
BRD1 GTF2H2
BRD1 ANXA10
BRD1 LGALS1
BRD1 LRRC23
STK24 LRCH4
GRIK1 TBCD
NUP98 PTX3
NUP98 STAM
PAMR1 ENTPD5
PAMR1 HPCAL1
PAMR1 KCNJ15
TOP1 TK2
TOP1 SON
TOP1 TOP1P2
SCNN1D ABCC6
SCNN1D IL24
ATP1B2 PXDN
ATP1B2 PVT1
NEDD8 TAF1
NEDD8 RPA3
NEDD8 RAB6A
NEDD8 KIAA0174
NEDD8 MTHFD2
NEDD8 TBL2
ARHGAP25 CD200
NOL4 C19orf29
NOL4 APOC3
COL5A2 NF1
HLF NAP1L1
HLF ARHGEF12
PPP1R7 PPID
PPP1R7 ALG8
RPL5 NPM3
RPL5 NPM1
RPL5 AZI1
LTBR ZNF282
LTBR KIF1A
LTBR TP53I3
CR2 CALM1
DAGLA TBCD
DAGLA HOXB1
DAGLA PDE6A
DAGLA CDRT1
AZI1 HRK
AZI1 JAG2
RNF11 PPM1A
PES1 CAPN7
PES1 GDPD5
DDTL PTGIR
DDTL BTG2
DDTL PRPF19
DLX5 SPRR2D
DLX5 GTPBP1
NFKBIL2 LRRC68
C19orf29 ZNF167
HPCA RUSC2
HPCA PNOC
HPCA MAPK9
HPCA PDGFA
HPCA MPP2
HPCA TOP3B
HPCA KCNQ1
HPCA PTGIR
GNPAT IFIT5
GNPAT YIF1A
MARCO ELF5
MARCO CACNA2D1
ARRB2 FUT7
BCL10 ZMYND10
NPM1 NAP1L1
NPM1 EIF3E
NPM1 PWP1
CLOCK RAD54L
ATXN10 NONO
ATXN10 STOML2
ATXN10 LILRA1
ATXN10 ILF2
ATXN10 KLHDC10
LIAS PAK4
MYL12A UBA3
COX6B1 GNB2L1
STAM PRKCH
STAM NR3C2
STAM ARPC5
ZNF423 GLCE
FLOT2 PDK2
FLOT2 SCCPDH
TRIM44 DCBLD2
CPM TM2D1
PGAP2 GNAI1
PGAP2 CEACAM1
PGAP2 TOMM20
PGAP2 CSHL1
PGAP2 PLA2G5
PGAP2 OAZ3
PGAP2 RER1
PGAP2 BRMS1
ABCG1 C19orf6
CRABP1 ID4
ATP5J2 ALG8
ATP5J2 NDUFB8
ZNF268 ASH2L
SEP15 HABP4
SEP15 PSMA6
SEP15 PGK1
SEP15 TMX1
GTF2F1 TPMT
GTF2F1 APAF1
GTF2F1 LMAN2
R3HDM1 XRCC5
R3HDM1 GLOD4
R3HDM1 RPS21
R3HDM1 TTC37
CREB1 C3orf63
CREB1 PUM2
TSPAN7 SCCPDH
NFASC BRWD1
CACNA2D1 NOL7
EEF1E1 KCNJ15
NUP50 TAGLN3
MAD2L1 RANBP1
MAD2L1 NOVA2
MAD2L1 LTB4R
MAD2L1 RPA3
MAD2L1 CKS1B
MAD2L1 KIAA0226
MAD2L1 PLK4
MAD2L1 ABCB7
MAD2L1 HIC2
MAD2L1 TPBG
MAD2L1 TUBB
MAD2L1 GLO1
MAD2L1 UBA2
AP2B1 EPS15
AP2B1 XRCC5
AP2B1 TSPAN3
AP2B1 TUBB
HGD JAG2
TBX1 ZNF192
IMPDH1 RAB7L1
TPI1 UQCRC1
TPI1 PITPNB
TPI1 KIAA0226
ARHGDIB VAMP7
ARHGDIB XRCC5
ARHGDIB FCHSD2
ZW10 RAE1
ARC GP2
PXDN NCDN
PXDN LIMK1
PXDN LSS
PXDN KCNQ1
PXDN FADS1
PXDN KRT31
MLEC GAB2
PTPRJ CYP2A6
PTPRJ REEP2
WWP2 COPS6
PPM1B TMEFF1
SSTR2 GNAI2
SSTR2 MLANA
CCT3 ATIC
CCT3 NME1
C19orf2 ANKMY2
C19orf2 FSTL3
RIPK1 GFRA2
TRIM58 SELENBP1
SMO ADORA1
SMO KIAA0247
WDR62 LOC652147
WDR62 SC65
EYA2 ADAMTSL2
TBCD NNT
TBCD NTNG1
TBCD NFIX
TBCD SERPINB1
TBCD ABCG2
TBCD POU2F3
RMND5B KPNA6
RMND5B ACTL6B
PITPNB POLR2L
XRCC5 SKIV2L2
XRCC5 SCCPDH
XRCC5 EMG1
XRCC5 FUBP3
XRCC5 EIF5
XRCC5 PSMA6
LYRM1 NAP1L1
AKT3 SLC22A18
AKT3 PKMYT1
AKT3 PROX1
AKT3 APOC3
ZNF192 DDX28
ZNF192 CACNA1H
CSHL1 NAP1L1
CSHL1 RAB7L1
CSHL1 ATP8A2
CSHL1 ATP5C1
SYK ZDHHC3
SYK GBA
SYK SCTR
SYK MAPK8IP1
SYK TKT
NCSTN RPL11
LRCH4 HGS
LRCH4 WISP1
LRCH4 SLC12A2
LRCH4 EID1
LRCH4 COX6C
LRCH4 PARK7
LRCH4 ABCC8
KDM6B IGBP1
KLK8 PRKAR2A
KLK8 CDC25A
KLK8 FBXO21
KLK8 PPIE
RPL41 BMP5
RPL41 PPIE
RPL41 RPL13
PDE6A RRAGA
PDE6A KIR2DL4
PDE6A PHTF1
BIRC2 ABCG2
S100A1 PLA2G10
S100A1 MANF
PI3 NOVA1
SIK2 CHGA
SIK2 CREBL2
LOC100128570 DUS4L
LOC100128570 PMPCA
LOC100128570 RFX1
LOC100128570 TMX1
CHPF CDK8
CHPF CNGA3
CHPF SLC30A4
PEX11B NARS
CETN3 KPNA6
CETN3 DYNC1I2
CETN3 RTN4
CETN3 TTC35
CETN3 GAB2
CETN3 TRIM27
RARB TNNC1
CREBL2 PAK1
CREBL2 LARP4B
CSF3R RHOG
IDUA FCHO1
IDUA TAGLN3
SNX4 ZFP36L2
TUFM PET112L
TUFM HNRNPAB
TAC1 ASTN2
MAGED2 LAPTM4A
TRAF3IP2 ABCC10
TRAF3IP2 CAMK2B
KIAA0174 PPP1R2P9
KIAA0174 PRMT2
KIAA0174 KIF1A
KIAA0174 B4GALT2
AHDC1 HSBP1
PLK4 SMC3
BBC3 ZNF204
BBC3 PDE1B
BBC3 ZFP36L2
RPS11 GNB2L1
RPS11 RPS25
MYO9B PMS2L5
MYO9B LOC652147
TKT ANXA6
TKT PGD
RPL38 RPL27
RPL38 RPL29
RPL38 RPS25
PMS2L5 WISP1
PMS2L5 CAPN5
PMS2L5 PSMC3IP
PMS2L5 PNPLA4
RAB35 LOC728643
LBR FAM3A
LBR CDC23
ELOVL6 DNAH3
ELOVL6 CDKN2B
ELOVL6 ASH2L
ELOVL6 PPID
ELOVL6 B3GAT3
HEBP2 RAB1A
SV2B NFIX
SV2B BCS1L
ZNF167 RTN4
ZNF167 KCNH1
ZNF167 GATA4
ZNF167 APOA1
ZNF167 C11orf80
TOMM20 ELF5
TOMM20 SCCPDH
TOMM20 EIF3F
TOMM20 STRAP
TOMM20 RPS15A
TOMM20 WDR18
CNTNAP2 SCAMP1
CNTNAP2 RGS12
CLTB PLAGL1
CBFA2T2 CMKLR1
CBFA2T2 L3MBTL
CBFA2T2 DSG2
ARCN1 SFRS1
ANP32A SLC11A2
ANP32A RNASEH2B
ANP32A CNOT1
ANP32A UBE2L3
GBA SMC1A
GBA GCNT2
GBA REV3L
GBA DCHS1
GBA RBP3
TUBB2C TUBB3
TUBB2C B3GAT3
TUBB2C SERINC3
PLOD1 GNB2L1
CLEC2B ZNF787
HLA-DOB SULT2B1
CELA2A PPIE
NCDN TAF11
NCDN SFN
NCDN GRIA1
NCDN HARS
NCDN IGHMBP2
NCDN ELF5
NCDN LOC652147
XRCC4 TM9SF2
SYT1 CAST
SUB1 ERP29
ANXA9 FGFR4
ANXA9 LRRC23
SUMO4 CCR9
IL16 C2CD2
PUM2 ZNF638
PUM2 AKAP11
PUM2 CLEC16A
RBPMS GNAI1
ZRSR2 AP1S2
TNFAIP2 DCHS1
C5orf30 GNAI1
BCL2 PAK2
BCL2 SCTR
BCL2 LOC552889
BCL2 INTS3
BCL2 CDC23
BCL2 PAK4
BCL2 BRD3
MAP3K4 ZNF593
MAP3K4 P2RX3
MDM2 CCNF
GTF2H2 MKI67
GTF2H2 ATAD2B
GTF2H2 ATP1A3
GTF2H2 ABCA3
PAX8 PFKFB2
PAX8 PTEN
PTGES3 MCM2
RBP3 LIMK1
RBP3 IFT140
RBP3 SUCLA2
RBP3 EFNA2
RBP3 NELL2
RBP3 BMP5
RORC GRAP2
PPEF2 BMPR1B
PPEF2 NXPH4
HTR2C RTN4
NAIP BRMS1
KIAA0182 DGKG
PTGFR LOC552889
PTGFR GNB2L1
DPF1 SELENBP1
NCR1 TBXAS1
CSF1R THPO
PTPRCAP NAP1L1
PTPRCAP RPL12
SERPINB1 TBXAS1
SERPINB1 WDR1
SERPINB1 TALDO1
SERPINB1 PCDHA12
SERPINB1 ATP6V1G1
POLR3C POLR3D
UQCRH SNRPE
UQCRH RANBP1
UQCRH SLC25A44
UQCRH GNB2L1
UQCRH SAMM50
UQCRH CCT8
SIGLEC7 CLIC1
LPCAT3 LY9
SNAPC5 HSBP1
C11orf80 ABCG2
C11orf80 LOC646934
C11orf80 PAK4
ELF4 B3GNTL1
NOL3 HABP4
WISP3 SULT2B1
STOML2 DHODH
STOML2 SRRM2
STOML2 ILF2
CRYBB2 LSS
MXD4 CYP27A1
INTS3 ZNF638
UCP2 GNAI2
ID4 PSME1
ID4 SETDB1
PNOC ASMTL
C1orf95 DDX51
HMGN4 CDH17
HMGN4 PHKB
HMGN4 LOC728643
HMGN4 CNGA3
HMGN4 LRRC23
CRP AQP5
NOLC1 PA2G4
NOLC1 SPCS2
NOLC1 ADSL
NOLC1 ALG8
PLXNB1 EML3
PLXNB1 ZMYND10
PLXNB1 KLHL35
CNTFR TRPM2
NPTXR NDST1
ATP5G3 MRPS27
ATP5G3 NDUFV1
ATP5G3 MMP15
ATP5G3 DHPS
ATP5G3 FAH
ATP5G3 OAZ3
ATP5G3 COX6C
AGFG2 PDGFA
AGFG2 HOXB6
AGFG2 ZMYND10
AGFG2 ACHE
AGFG2 GCKR
SLC6A9 LOC652147
SLC6A9 MAP2K4
SST SR140
SST ALG8
CIITA WASL
CIITA ARHGEF17
CYP11B1 MRPL9
CYP11B1 APOB
CYP11B1 GP2
CYP11B1 ABCA3
SLC10A3 PFKFB1
SLC10A3 RAC2
SLC10A3 HSD11B2
SLC10A3 ZNF337
PPP3CC TMED9
EBNA1BP2 TMEM106C
EBNA1BP2 SNRPC
EBNA1BP2 ADSL
EBNA1BP2 RPS4X
CEBPB VAPA
SGCD C16orf88
ARHGEF2 LOC729602
ARHGEF2 IFNAR2
MCM3AP TM9SF2
SERPINB7 HNRNPU
SERPINB7 PIK3CD
CYBA GNAI2
CYBA GLIPR1
CYBA VPS37A
CYBA CDC23
CYBA LAIR1
VBP1 OIP5
KCNJ15 ADAMTSL3
POLDIP3 DSCR3
TMBIM6 CSTB
TMBIM6 HLA-DRB4
ZNF510 MMP15
ACHE THPO
ACHE GATA4
ACHE CDKN2B
COPS8 BTG2
GGCX CDC25A
GGCX PRMT2
KRT31 GNAI2
GBE1 FST
ARHGEF12 ST8SIA4
NFATC2IP SLC11A2
PTMS SNX3
ELK3 PDGFA
ELK3 INPP5J
MTHFD2 QDPR
MTHFD2 OIP5
FBXO21 KIAA1024
FBXO21 EIF3D
ACAT2 FDPS
ACAT2 ITGA6
ACAT1 NCRNA00094
ACAT1 POP1
ACAT1 FGF18
IL12A NR1H3
IL12A DDX51
MSTP9 NNT
PKIA FMO4
PKIA RAC3
C14orf1 PRKCI
C14orf1 CFDP1
C14orf1 HDAC2
FBXL5 AQP5
YIF1A ACTR2
PPIG BRMS1
SGSM2 TAF11
SGSM2 LOC729602
SGSM2 CHUK
RER1 TPST2
RER1 PLAT
RER1 MAPK9
RER1 APOM
RER1 LIPA
RER1 BCS1L
RER1 NTNG1
RER1 PIK3CD
BRD2 HGS
BRD2 CNGA3
BRD2 IER2
BRD2 DEPDC5
BRD2 IGBP1
SKIV2L2 SFRS1
CUL5 CDK8
BAZ2B KIAA1012
LSM1 PRMT2
NOL7 MED1
NOL7 CNGA3
DUX1 LAMA4
FLJ40113 ABCC8
NOVA2 MGAT1
NOVA2 FUT7
DRD4 PLAGL1
GUCA2A ADORA1
PAK1 LGALS1
SRRM2 PAFAH1B3
SRRM2 UBA3
SRRM2 NAP1L1
SRRM2 DR1
SRRM2 GCGR
SRRM2 FDPS
PTMA KIAA0226
PTMA RPS4X
KCTD17 GABRG3
KCTD17 GABRP
KCTD17 WNT4
KCTD17 COPS6
ATP1B3 KRAS
ATP1B3 ICA1
REPS2 CDC25A
ABCC6 HOXB6
MADD TNNC1
HDAC2 TMX1
MYD88 E2F3
FMO4 PDAP1
FMO4 TEF
FMO4 S100A5
FMO4 FAH
GTF2E1 CACNA1H
CYP2C18 ADAM15
CYP2C18 LIMK1
WDR18 NME1
WDR18 ATIC
SNRPF SNRPE
SNRPF OIP5
SFRS1 ALG8
SFRS1 SUCLA2
SFRS1 B3GAT3
SFRS1 NUP205
SFRS1 MCM3
HLA-DRB6 IGHMBP2
SPN B3GAT3
RNF115 RAB22A
RNF115 DDX52
LRRFIP1 LY75
FGFR1OP ZNHIT3
DPM2 MAGEA5
AKAP2 ETV1
NUDT3 LRP3
NUDT3 NONO
NUDT3 CDKN2B
NUDT3 MYO7A
NF1 COL4A3
NF1 PVT1
NF1 HOXB6
NF1 ZMIZ2
NF1 BMP5
HIC2 TACR3
HIC2 SLC23A2
GK2 NTNG1
GK2 ABCC10
LAIR1 LY75
AQP7 EPHB4
ID2 ID2B
DYNC1I2 ABCC10
DYNC1I2 JAG2
DYNC1I2 TALDO1
PDE1B DDX28
KIAA0247 ADAR
KIAA0247 GABARAPL1
KIAA0247 AMPD2
PFDN5 RPL13
ZMYM2 FSTL3
SPRED2 PGK1
SPRED2 REV3L
SPRED2 CBL
SPRED2 HIPK2
SPRED2 ADAM15
DHPS ADAMTSL2
DHPS GABRG3
DHPS NKX2-2
DHPS SPTB
DHPS KEAP1
DHPS GABRP
DHPS FBN2
GNAT1 ARSE
GNAT1 ENTPD5
ABCC8 CHP
ABCC8 DDX11
ABCC8 SNAPC4
ABCC8 KLHL35
ABCC8 KRT33A
NFX1 PCDHA12
NFX1 GNB2L1
LIMK1 PVT1
LIMK1 ERGIC3
LIMK1 TEP1
LIMK1 FAM119B
LIMK1 SERPINB3
HSD3B1 E2F3
RARS SMAD5
RARS CCNF
LTB4R HOXB7
LTB4R COX11
LTB4R ZNF91
RPA3 DHX9
RPA3 SMC3
RPA3 XBP1
MBNL1 TBL2
LGALS7 SPEG
LGALS7 PRPF19
LYL1 PLXND1
SPINK5 C1orf123
SPINK5 THPO
SPINK5 GNA11
APOC3 PIK3CD
APOC3 FBN2
PDGFA ADORA1
PDGFA GNAT2
PDGFA PRSS8
XRCC6 SSRP1
XRCC6 ADAM2
XRCC6 CKS1B
XRCC6 NDUFS8
HINFP UBR5
POLR2D DIAPH1
POLR2D ZNF529
POLR2D GGA2
POLR2D PRRG1
POLR2D CHMP2A
POLR2D CXorf40B
POLR2D PPIE
POLR2D UBA2
EMG1 WDR1
EMG1 RNF2
EMG1 CEACAM1
GNA11 TBXAS1
GNA11 MID1
GNA11 COPS6
GNA11 C16orf88
GNA11 SSX4B
DR1 MYCN
NUP205 CDC23
VPS45 RNF40
VPS45 CIB2
VPS45 RIN1
VPS45 ACTL6B
VPS45 PP14571
LRRC48 ARHGEF11
JUNB IER2
OTC PRPF19
RTN4 ATP5D
RTN4 RXRG
RTN4 LSS
NTNG1 C1QL1
NTNG1 SLC28A2
NTNG1 SLC25A12
NTNG1 PLAGL1
MGAT1 GAS6
MGAT1 UBA2
TAX1BP3 NAP1L1
EIF3E NAP1L1
EIF3E EIF3D
M6PR NFKB1
CTBP1 ANKHD1
FBP1 ANXA5
DDX11 DUS4L
DDX11 PDK3
DDX11 CX3CL1
MRPS27 SLC25A3
MRPS27 MNAT1
MRPS27 SPTBN1
SNX3 FSTL3
AMHR2 PPAP2B
CRLF1 ASH2L
UBTF RRAGB
REV3L RAD51C
REV3L COX8A
REV3L PLAGL1
REV3L C19orf6
REV3L PWP1
PTEN GTF2H4
SOX1 BRD3
SET HNRNPAB
SETD2 PLA2G15
SETD2 SNRPE
B3GALT4 MRPL9
IGF1R C1QL1
IGF1R CYP27A1
IGF1R PLA2G15
IGF1R CX3CL1
IGF1R PLA2G5
IGF1R COPS6
IGF1R POLA1
IGF1R ZMIZ2
NPR3 FSCN1
APOBEC3G SERPINB3
NNT SMC1A
NNT CLIP2
NNT TSPAN3
NNT PITRM1
NNT TRIAP1
NNT GAS6
ZNF8 UBA3
DOCK3 MYL3
DOCK3 RXRG
VEZF1 QDPR
VEZF1 KRAS
TOX4 CEBPD
C1orf38 BTN1A1
C1orf38 CAST
THUMPD1 SPRR2D
PLAGL1 PYGO1
PLAGL1 GAB2
ERP29 C1QL1
ERP29 PRRG1
B3GNTL1 EPM2AIP1
B3GNTL1 PGK1
GLRA2 HNRNPU
GLRA2 TAF11
GLRA2 TRIAP1
GLRA2 MAPK8IP1
CAND1 BRD3
SLC1A4 KBTBD11
KRT1 SPTB
KRT1 FAM119B
KRT1 DMWD
KRT1 COL4A3
ACVR1 SERINC3
ACVR1 UBA3
GPR20 UCN
GPR20 MRPL9
GPR20 KCNH1
GPR20 ADRA1A
KCNQ1 TBXAS1
HLA-DOA NAP1L1
HLA-DOA CHRNA4
PTGDS NONO
PTGDS ANXA5
DYNC1I1 THBS1
DYNC1I1 POU5F1B
ARSE KPNA6
CYP3A7 MAML3
ARNT FLT1
SETDB1 BAZ1A
KIR2DL4 NPM3
KIR2DL4 P2RY11
KIR2DL4 PDK3
SLC6A11 CASP2
CDC23 TUBB
CLCN6 CASP2
ATP5C1 DBP
ATP5C1 LRRC23
ATP5C1 NME1
ATP5C1 COX6C
RPL11 GNB2L1
RPL11 RPS24
R3HDM2 DNASE1L1
R3HDM2 TRRAP
PA2G4 HNRNPAB
ASCL2 LRRC14
NONO LOC728643
NONO ALG8
NONO ILF2
NONO NAP1L1
NONO NDUFV1
NONO HNRNPAB
WNT4 CD6
RPS15A C1QL1
RPS15A GNB2L1
RPP38 ERBB3
HLA-DPB1 CD74
HLA-DPB1 IQCB1
GNB2L1 PFKFB1
GNB2L1 SLC25A3
GNB2L1 NAP1L1
GNB2L1 RPL9
GNB2L1 ZNF91
GUCY1A2 ZNF204
TTC37 RRAGB
CA2 GYPB
MMP25 C1QL1
MMP25 RNF2
MMP25 LALBA
MMP25 ASTN2
MMP25 FADS1
MMP25 LOC91316
MMP25 ELAVL4
BCS1L BAX
BCS1L ZBTB17
GABRG3 KIF1A
TAF1 LAMA4
TAF1 TIAM1
TAF1 CENPA
TAF1 ADAMTSL3
TAF1 EFNA2
TAF1 TOP3B
TAF1 SCEL
TAF1 CAMK4
TAF1 MYL3
TAF1 DTNB
UTRN NDUFV1
PRRG1 PIK3CD
POLR3D MORC2
POLR3D FLT3
POLR3D PHB2
MAPK9 ADAM15
MAPK9 AQP5
VENTX ABCG2
CYP2A6 EML3
CYP2A6 CTNNBIP1
LRRC23 ERBB4
LRRC23 GNAI2
LRRC23 ICA1
LRRC23 TAGLN3
LRRC23 CD6
RAE1 DUSP8
ESR2 HSPA8
ESR2 GCKR
ESR2 MAP2K4
METTL13 HSPA8
METTL13 ZNF271
METTL13 EIF5
ZNF529 TNFSF13
WISP2 CASP2
WISP2 GYPC
GLCE INSR
GSN EIF5
KIAA1539 ECH1
CREBBP GAB2
TOP3B GRIA1
TOP3B WNT10B
TOP3B IGHMBP2
RHOBTB2 PRKAR2A
DNAJC9 FDPS
DNAJC9 GALNT1
DNAJC9 CKS1B
PPY PPIE
RNF2 C14orf2
TEX28 EML3
TEX28 LOC652147
DGCR11 ABCC10
ICA1 DCHS1
CHMP2A ABCC10
CHMP2A STAT5B
CHMP2A HMGXB4
KLHDC10 FMR1
ADAM15 IFT140
ADAM15 MRPL33
ADAM15 ZBTB17
ADAM15 AQP5
CDK8 SON
CDK8 MPHOSPH6
PLXNB2 TMEM63A
CYP17A1 HOXB7
EPHB2 RASGRP3
EPHB2 LSM4
EPHB2 EFNA3
FLT3 TM9SF2
SPAG8 COPS6
HTATIP2 CDC42EP1
SMAD3 EML3
FOXA2 CCNF
C6orf62 SLC11A2
DUSP8 KIF1A
DNAH3 AVPR2
DNAH3 MGAT2
LALBA UBL4A
EPOR HOXB6
AXIN1 PVT1
SETX PMS1
SETX ADRA1A
ADCY3 GALNT1
SCCPDH NAP1L1
SCCPDH ACP2
TXNL1 RANBP9
CUX1 RPS6KA5
CUX1 PIGO
CUX1 FCHSD2
PGAM1 KTN1
PGAM1 PGK1
BRMS1 DMWD
BRMS1 GAPDH
BRMS1 TMOD1
BRMS1 KPNA6
BRMS1 NFIX
BRMS1 GABRP
BRMS1 GP2
BRMS1 APAF1
RPS21 FBXW11
RPS21 RPL10
C2CD2 FAM50A
C2CD2 ZMYND11
EFNA5 NAP1L1
EML3 SON
EML3 C1QL1
MTMR11 ANXA5
MTMR11 LGALS1
MFAP4 GCKR
LSM2 ZNF22
CAPN7 ASH2L
USP24 ADAM3A
EPB42 SELENBP1
PRSS8 IGHMBP2
PRSS8 CTNNBIP1
AOC2 DUS4L
BRD3 ZMYM4
BRD3 PRMT2
BRD3 KRIT1
BRD3 NARS
DBP UCN
PAK2 ACTR2
PAK2 SERINC3
PAK2 TM9SF2
FGF13 WISP1
RANBP2 SON
XPNPEP1 MMP15
XPNPEP1 SLC25A3
ADAMTSL2 SFN
ADAMTSL2 SCEL
ADAMTSL2 EIF3D
ADAMTSL2 IGHMBP2
DTNB PPIE
NPM3 COPS6
CD74 HLA-DRB4
CD74 PHTF1
CD74 DEPDC5
RNF139 POLR2L
KIAA0226 NAP1L1
KIAA0226 RXRG
KIAA0226 ELF5
KIAA0226 PET112L
NDUFA1 PARK7
NDUFA1 SNRPC
FIG4 LOC728643
LOC728643 C3orf63
LOC728643 COX11
PWP1 SMC2
PWP1 DDX52
EID1 ANXA10
SFN HSPA8
SFN NEUROD2
SFN PMS1
GBF1 RXRG
GBF1 PPAP2B
ZFP36L2 ZNF7
XPC PSD4
POU5F1B ZMYND10
POU5F1B COPS6
POU5F1B KCNH1
ATG2A LMAN2
ATG2A SVEP1
STAT5B MERTK
TRIM27 BAZ1A
CDC2L2 XBP1
PRKAR1B PSEN1
PRKAR1B ARPC5
RPL15P22 NAP1L1
RPL15P22 DDX51
ATP6V0A1 TP53I11
TRIAP1 SYF2
TRIAP1 THPO
TRIAP1 ZNHIT3
KTN1 UBE2E1
CEBPZ TUB
TNNC1 CHGA
TNNC1 SNX29
KDSR CYP2C19
KDSR ADORA1
HLCS RAPGEF1
RPL9 EEF1A2
INSR FUBP1
INSR CDC25A
KIAA0240 LARP4B
KIAA0240 PMS1
KIAA0240 C3orf63
KPNA6 IFT140
KPNA6 MT4
KPNA6 RAD51
KPNA6 ZP2
KPNA6 COPS6
KPNA6 IL2RA
KPNA6 EFNB1
ZNF271 HLA-F
GNAT2 SH3BP1
GYPA SELENBP1
KIAA0892 MAML3
KIAA0892 C16orf88
KIAA0892 APAF1
IFT140 TPMT
VAMP7 COPS6
VAMP7 PGK1
TRA@ NGF
LOC729602 BPTF
THBS1 ARHGEF4
THBS1 PET112L
JARID2 CLCN1
JARID2 PHLDA1
CAMK4 RAB7L1
CAMK4 KIFC3
OXT CPNE1
PREPL PMS1
SGSM3 DDX51
MYL3 HOXB6
MYL3 SLC28A2
APAF1 KCNH1
APAF1 HOXB6
APAF1 AQP5
UBA2 SLC25A44
UBA2 TMPO
LRP10 TMOD1
RHOG GNAI2
INPP5K LOC652147
RASGRP1 PDK2
FAM50A ATP6AP1
FAM50A RAPGEF1
TERF2 ADAMTS2
RRAGA SNRK
RRAGA ESR1
PDGFB FCHSD2
C19orf6 PECAM1
HSPA12A PDE1A
PLXND1 CTSH
PLXND1 PRPF19
PLXND1 CD81
TSPYL4 ARPC5
TSPYL4 MGMT
FUBP3 ATG12
DICER1 C3orf63
DICER1 KRIT1
POU2F3 GABRP
POU2F3 RAC3
MPP2 CSF2RB
HLA-DMB HLA-DRB4
ACTA1 SPEG
EIF3D EIF3F
PTTG1 CCNB2
S100A7 TPMT
S100A7 CASP2
NAP1L1 RNASEH2B
NAP1L1 SLC25A3
NAP1L1 EEF1A2
NAP1L1 PPIE
NAP1L1 APOM
NAP1L1 C1R
NAP1L1 CYP26A1
NAP1L1 FAH
NAP1L1 NME1
MAGEA5 IGHMBP2
TEF GYPB
TEF FBN2
CLP1 NFIX
DDX3Y RPS4Y1
NGF ASH2L
RNF40 CAST
RNF40 GAS1
RNF40 NDUFB7
PCNX PHF3
ACTR2 TM2D1
ACTR2 ABCC10
ACTR2 ARPC5
ACTR2 RP11-484H12.6
ACTR2 PECAM1
SCEL PHLDA1
SCEL TAGLN3
CNOT1 FCHSD2
NPAS2 GRAP2
NPAS2 NFIX
IDH3B PAK4
TRPM2 ARPC5
TRPM2 UBE2E1
PGK1 SERINC3
PGK1 GRSF1
TBL2 MRPL33
DNASE1L1 ADORA1
DNASE1L1 CAST
DNASE1L1 RAB6A
RAB1A CAST
RAB1A EIF5
SMC3 BTN1A1
SMC3 TUBB
LPXN ALDH4A1
FST UBL4A
TRRAP NARS
CPT1A CTBP2
CBL NDUFV1
MXRA8 ESR1
MXRA8 KCNH1
BAT2 ATP5D
CSF2RB LOC652147
MACF1 TUG1
CTBP2 AVPR2
QDPR RNASEH2B
QDPR PTDSS1
GPR35 PHLDA1
RPL29 RPL18A
GPATCH8 PRPF19
C7 RAD54L
EPM2AIP1 POLR2L
E2F5 STX8
PSEN1 TTRAP
PSEN1 KRIT1
LAPTM4A DDX51
LAPTM4A CEP57
LAPTM4A IFI16
PRAF2 SPATA2
PRAF2 LGALS1
RAC2 ARPC5
RAC2 COPS5
CLEC11A POLR2I
RPS4X CCNI
NOVA1 NFIX
TTC15 CLEC16A
TTC15 MYCBP
TTC15 NR2C1
TTC15 TMX1
DCBLD2 ABCC10
SSX4B CAPZA1
MAPK13 LGALS1
TMX1 GNAI2
TMX1 LARP4B
TMX1 DDX46
TMX1 PAK3
TMX1 ACO2
TMX1 ZBTB17
WISP1 PIK3CD
WISP1 TCF21
WISP1 PDYN
WISP1 SLC28A2
MED1 MCM2
LCAT CXorf40B
ANXA5 FUBP1
ANXA5 AP1S2
P2RY11 CD5
P2RY11 ARHGDIA
P2RY11 MGMT
RAB6A FCHSD2
RAB6A AR
TANK CAST
XBP1 ASMTL
PDAP1 PRKAR2A
PDAP1 LSM3
PDAP1 CAST
PDAP1 IGHMBP2
ATP5G1 NME1
TCF21 SYF2
SLC17A7 CAPN5
SLC17A7 PRKAR2A
RFX1 C1QL1
LSS GLOD4
LSS CASP2
LSS TLX1
LSS CTNNBIP1
GRAP2 SPR
GRAP2 HLA-G
SERINC3 SON
PSMF1 PPIE
GTPBP1 TUBA3C
CLEC16A SON
CLEC16A LARP4B
CLEC16A PIK3CD
CHGA S100A5
SMAD2 PPID
CASP2 SH2B2
FCHSD2 PSPH
FCHSD2 GCGR
PJA2 CD99
DHX9 SLC25A3
TTBK2 RXRG
KRT33A GCKR
SON BAZ1A
NEFM BRS3
LARP4B KRIT1
PKMYT1 HNRNPAB
EFNA3 RAPGEF1
EFNA3 MMP14
EFNA3 NEUROD2
TM9SF1 PGD
C6orf162 KIN
LSM3 PMPCA
RPS7 RPL18A
GABRP RNASEH2B
JAG2 CFDP1
MERTK PARD6A
PHLDA1 HOXB7
PHLDA1 IGHMBP2
PTGER3 TAGLN3
FAM36A PHB2
SLC25A44 CHUK
SLC25A44 GAS6
HOXB7 STAU1
HOXB7 ZDHHC3
PMS1 ST6GAL1
PMS1 FASTK
PMS1 ZNF638
SSX2 GNAI2
CDKN2B RAGE
CDKN2B ITGAM
NDUFV1 NME1
SP100 TMEM66
SELENBP1 GYPB
SELENBP1 FBN2
PRMT1 POLR2I
PRMT1 ATIC
CXorf40B C1QL1
ADAM3A CHRNA4
ADAM3A NR5A1
LLGL2 CAPN5
FSTL3 ADORA1
SLC16A5 CKS1B
BUB1B MKI67
BUB1B CENPA
PPAP2C NFIX
TP53I11 HRSP12
FYN EEF1A2
SLC35A1 DLST
GYPB SPTB
MCFD2 KIFC3
TFE3 ALOX12P2
CCNB2 SLC25A3
CCNB2 KIAA0101
CCNB2 TTK
CCNB2 TPX2
SNRNP40 ALG8
SLC20A1 CDH17
RAPGEF1 SMC1A
UBA3 ZNF204
UBA3 ARPC5
PPP2R5D FCHO1
FBXW11 COPS5
MMP14 GP2
TUSC2 ING2
POLR2J U2AF2
POLR2J KCNH1
C14orf109 ALG8
TCF3 DDX18
MNT ZNF7
EIF5 MT4
EIF5 ILF2
ZNF22 RALY
MAP1LC3B DDX51
SH3BGRL PTDSS1
HGS ATP5D
RGS10 GYPC
PSPH CIC
PSPH C19orf36
CCNF UBL4A
KCNH1 ADORA1
NAPA IL8RB
HNRNPAB PHB2
COX6C PRPF19
HCK ITGAM
KIFC3 PPAP2B
NAALADL1 HLA-F
DCHS1 NR2C1
ATP6V0D1 SLC36A1
YPEL1 CKS2
ALG8 KLHL35
CAPZA1 ARPC5
ADORA1 KLHL35
ADORA1 SAMM50
ADORA1 ZMYND10
ADORA1 ADRA1A
ARPC5 ACP2
ARPC5 AP1S2
B4GALT2 NME1
SEMG1 PIK3CD
C1QL1 PTPN2
SMC2 ASH2L
WDR1 XRCC1
ITGB4 FBN2
ECH1 VPS37A
C16orf88 CD6
SEMA3D CD6
GALNT1 RDX
ESR1 PYGO1
IFIT5 DEPDC5
DSG1 PRPF19
CKS1B KIAA0101
SH2B2 MTA1
CD6 ASH2L
CD6 ZMIZ2
CD6 S100A5
PPPDE1 SP2
MRPL33 ANXA2P3
ABCC10 ACP2
ABCC10 CAPN5
ERGIC3 ZNHIT3
RAC3 FBN2
HLA-F CENPA
HLA-F HLA-G
TTC35 COPS5
PET112L TYRP1
PET112L TULP2
RXRG ACP2
CEP57 TSPAN3
RDH16 CAST
PDK2 HIPK3
PHB2 PRPF19
IGHMBP2 LLGL1
PYGO1 RFPL3
DDX18 LGALS1
DDX18 C14orf2
FUT6 GYPC
PCF11 BRCA2
PCF11 C14orf2
PSMA6 CCT8
POLR2L BAG1
POLR2L TPX2
CNTN6 NASP
MYCBP TMPO
GMPS TUBA3C
FLT1 ADRA1A
LILRA1 CFP
SMAD5 ZNF91
SMAD5 CAPN1
NEBL GUCY2F
PLA2G15 RNASEH2B
PPID VPS37A
BAZ1A MAP2K4
CYB5A RAD23A
NASP KIAA0101
NASP ILF2
PRDX2 FBN2
FKBP9 TSPAN3
RRAD PAK4
MT4 B3GAT3
NDUFB8 NME1
C19orf36 KRT81
CDK4 PEBP1
CDK4 TAF6
CDK4 MCM2
LOC652147 RASGRP3
LOC652147 NEUROD2
RNF167 ACP2
PARD6A ELAVL4
NR2C1 PCDHA12
CHUK NR5A1
SAMM50 KIAA0101
ILF2 MCM2
PDE1A RASGRP3
CAST ASMTL
GYPC GNAI1
UBE2E1 EEF1A2
ARHGAP5 ISG20L2
C16orf42 PIK3CD
ZMYND10 FOXO3
PTPLB MRFAP1L1
WASL SNRK
BET1 ZNF638
ZDHHC3 RAD51C
LGALS1 GNAI1
XRCC1 NME1
KRT76 TULP2
RAD54L CENPA
CCNA2 CENPA
S100A5 FAS
CD164 DIAPH1
SEC23B MCM2
C3orf63 VAV1
HRSP12 SLC7A1
