# Supplementary material for: Functional networks inference from rule-based machine learning models
Source: BioData Min. 2016 Sep 5;9:28. doi: 10.1186/s13040-016-0106-4 (PMC5011349; doi:10.1186/s13040-016-0106-4)
Supplement: Supplementary file 2 — Networks. All networks used in the analysis given as a list of edges. (XZ 11980 kb) [file 13040_2016_106_MOESM2_ESM.xz › networks/aracne/GSE2191/SE_C1.txt]

NRP2 ARHGEF12
ZNF205 TBX6
ERBB2 KLHL9
ERBB2 GYPE
ERBB2 CDR2L
ERBB2 BNC1
ERBB2 CDC34
ERBB2 CYP3A5
ERBB2 SHH
TMEM5 MYB
TMEM5 AIMP2
TSPO ZNF117
TSPO ZNF253
TSPO MCM5
TSPO LY86
TSPO TNFRSF1B
RBM4B SLC9A3
NCBP1 COPB2
NCBP1 B3GNT1
NCBP1 ABCC10
NCBP1 C10orf26
NCBP1 NCDN
NCBP1 RASA1
AGL PREPL
AGL TTC37
AGL ZNF146
AGL USP34
APLP2 ALDH3B1
APLP2 FCGRT
APLP2 OS9
SNHG3 SLC5A5
SNHG3 NCDN
PSMA5 MAP4K2
IQCK LMNB1
ATP6V1H CHKB
BAIAP2 PAICS
BAIAP2 BTF3
BAIAP2 XBP1
HNRNPD FMO1
HNRNPD SLC7A1
SERHL2 KCNF1
SERHL2 SLC9A3
CAPRIN1 NUDT21
CAPRIN1 USP34
CAPRIN1 ITGB3BP
CAPRIN1 PRKRA
CAPRIN1 PTGES3
GAPVD1 WTAP
STMN2 TMCC1
MAP3K7IP2 RYBP
RRAGD UQCRQ
RRAGD EIF2S1
RRAGD HLA-DPA1
ULK2 SIX1
CALML3 RAPGEF3
CALML3 BRSK2
CALML3 MAD2L1
GOSR1 SLC6A2
RB1 LOC652147
RB1 ABCC8
ARVCF GRM4
ARVCF EPHB2
ATXN1 S100A10
GDI1 BTF3
PARP1 IPO7
PARP1 DLAT
IDO1 DIO2
IDO1 S100A1
CTNNA1 FOXJ1
CTNNA1 GH2
CTNNA1 CAV3
CTNNA1 ZNHIT3
RAP1GDS1 C10orf26
RAP1GDS1 JAM3
RAP1GDS1 NDUFS3
RAP1GDS1 CFD
RAP1GDS1 MDH1
RAP1GDS1 TUSC2
LILRA2 FLNA
LILRA2 RASSF2
LILRA2 HSD17B4
LILRA2 RGS19
LILRA2 RAB31
SMAD4 RNF160
GGCT SND1
NME6 FUT6
HIST1H2BM HIST1H2BE
HIST1H2BM HIST1H2BL
HIST1H2BM HIST1H2BI
ETS2 SNX3
MSX1 TNFRSF25
MSX1 IGHMBP2
RXRA BASP1
RXRA ITGAM
ACOT13 MTMR6
ACOT13 CEBPD
ACOT13 CLNS1A
ACOT13 HLA-E
ACOT13 TARS
FLT3LG AGFG2
FLT3LG SMO
UBE2C MAD2L1
HNRNPR GORASP2
HNRNPR PRDX6
HNRNPR UBA2
RAB4A QDPR
RAB4A MTHFD1
SLC6A7 ITIH4
SLC6A7 PVT1
UMPS LOC728844
UMPS ACTL6A
UMPS GTF2H4
BAZ1B VPS72
BAZ1B NUPL2
BAZ1B LAMC1
HBD GYPB
C11orf51 PARD6A
ZNF24 KDM3B
NFIC PRAMEF12
MYB CBLB
MYB GLRA1
MYB AHCYL1
MYB MRPL28
MYB C4orf8
MYB TARBP1
MYB BAZ1A
MYB SMARCD2
MYB SMARCA2
MYB BRD3
TPP1 ARPC1B
TPP1 CTSA
ITM2A FSCN1
ITM2A CCND2
ITM2A ZNF43
CD68 AHNAK
CD68 SLC7A1
CD68 TYROBP
CD68 RFC4
CD68 CAPN2
CD68 TNFRSF1B
CD68 IL10RB
CD68 TCIRG1
CD68 GNS
CD68 DDB1
CD68 EVI2B
CD68 PSAP
CD68 CFP
CD68 MTMR11
CD68 DDX1
CD68 ANXA2P3
CD68 H1F0
PCDH1 MPPED1
GTPBP6 DDT
GTPBP6 SLC9A3
MAP3K5 WDR7
TBX19 RAP1GAP
TBX19 MGAT3
TBX19 APAF1
TBX19 EDN2
TBX19 TENC1
TBX19 GRM4
TBX19 EN2
TBX19 TGFB3
SLC5A5 AGFG2
SLC5A5 DOHH
SLC5A5 MFN2
SLC5A5 NTSR2
SLC5A5 ATP5B
SLC5A5 PCBP3
ERG EPS15
ERG GUCY1B3
ERG PRKCI
ERG SKIV2L2
ERG PRKCQ
PRPF18 BBC3
ARHGEF18 HCLS1
LRPPRC UNG
LRPPRC MDN1
LRPPRC C12orf24
LRPPRC FABP5
LRPPRC CDK4
CCND2 STAM
CCND2 DNAJC9
TFEC E2F4
TFEC MGST2
PRCC SOCS3
RPS5 HOXB7
RPS5 POLR2I
RPS5 RPL4
RPS5 RPSA
RPS5 RPL28
RPS5 RPS7
RPS5 RPL3
RPS5 RPS11
RPS5 ATP5C1
HDAC3 HUWE1
SSBP1 C4orf10
AOAH CAMK1
AOAH ANXA5
AOAH HK3
AOAH PSAP
AOAH TNFAIP2
AOAH LAMP2
AOAH ITGB2
PTP4A2 KYNU
PTP4A2 KIAA0232
PTP4A2 CDC25C
LTK ACAN
LTK PHLDB1
LTK DOHH
LTK MEGF6
ZNF428 LSM2
ZNF428 PAK1
ZNF428 RGS10
METAP2 SEMA3A
UBE2M PDGFA
UBE2M NKX2-1
UBE2M TNNC2
COX4I1 TFRC
COX4I1 ZNF259
COX4I1 CASP2
TNNC2 TFF2
TNNC2 CAMK2B
AKAP6 TLL1
AKAP6 FOXC2
AKAP6 ETV3
CYP7A1 LPIN2
IGFBP6 PMS2L1
RFPL1 MYH9
RFPL1 PTP4A1
SLC16A3 VPS45
SLC16A3 PAK2
SLC16A3 GDF10
SLC16A3 CSTA
SLC16A3 GJB3
SLC16A3 TEKT2
SLC16A3 ACAN
SLC16A3 ARL3
SLC16A3 EMX1
SLC16A3 GATA4
SLC16A3 SOX1
SLC16A3 PRM1
SLC16A3 MYL9
SLC16A3 ARR3
LIMCH1 VTI1B
LIMCH1 EBNA1BP2
KATNB1 PTK7
KATNB1 DDX1
EXT2 POLR3C
SMARCC1 PAICS
AGRP DOHH
LCP1 CSTA
LCP1 TFDP2
LCP1 PLAUR
LCP1 RNPEP
LCP1 STAM
LCP1 LY86
SNRPG ATP5G3
PRIM2 UBTF
PRIM2 CYB5B
PRIM2 DYNC1I2
PRIM2 ALG8
HLA-DQA1 HLA-DPB1
SERBP1 HNRNPA0
SERBP1 TRIAP1
SERBP1 UBA2
RASSF9 PLEKHG3
RASSF9 MGAT3
RASSF9 CCBP2
PPM1G LST1
ITGA3 CCBP2
LRCH1 RABGAP1L
LMTK2 TUBGCP2
TUBGCP4 CHMP1A
CLINT1 TAOK3
CHAD LOC728216
MAP4 TRIM16
OCEL1 SLC5A2
OCEL1 PRPF19
OCEL1 ANXA6
OCEL1 NF1
OCEL1 ANKRD12
OCEL1 IGHMBP2
GRM4 TBCD
GRM4 IGF2
GRM4 RUNX2
GRM4 NDUFS1
GRM4 C21orf2
GRM4 CYP11A1
GRM4 DGCR11
GRM4 PRRC1
GRM4 CDKN2B
GRM4 HMX1
GRM4 GCKR
GRM4 EPHX2
GRM4 DHPS
GRM4 PVALB
GRM4 PCBP3
GRM4 FARP1
GRM4 MAP2K4
GRM4 BRMS1
HPRT1 PARK7
HPRT1 MAD2L1
HPRT1 NONO
HPRT1 MTHFD1
HPRT1 PSMA1
IGF2 SFN
IGF2 DTNB
IGF2 CASP2
NECAB3 MOCS1
NECAB3 POM121
MTF1 SET
MTF1 TCIRG1
HPX CYTH3
HK3 CSTA
HK3 ITGAX
HK3 ARAP1
HK3 TYROBP
HK3 TCIRG1
HK3 PRKCD
CYTH3 PDLIM7
CYTH3 HAUS5
CYTH3 PVT1
CYTH3 MYST2
CYTH3 CRYBB3
CYTH3 ZMYND10
CYTH3 EDN2
CYTH3 MUC6
CYTH3 TUBGCP2
CYTH3 IQSEC1
CYTH3 HNRNPL
CYTH3 KIAA0892
CELA3B KCTD2
CELA3B MUC6
CELA3B WDR82
LOC90586 TRAPPC10
LOC90586 ELAVL3
LOC90586 SLC9A3
PHLDB1 PLEKHG3
PHLDB1 CAD
PYGM SFRS3
DARC PHOX2B
DARC UTF1
ETHE1 SCCPDH
ETHE1 DDOST
SYP FUT6
SYP RND2
VIPR2 AHSG
VIPR2 ARHGAP26
VIPR2 ADORA1
ASCL1 TNFRSF25
ASCL1 GCKR
KLHL18 ALDH1A2
KLHL18 C21orf2
DHRS12 SLC6A9
S100A4 AHNAK
S100A4 TYROBP
S100A4 SLC25A3
GPR135 ARAF
SMARCD2 RUNX2
OVOL1 TDO2
OVOL1 MYO9B
OVOL1 HDDC2
SPG11 NCSTN
SPG11 DNAJB6
SPG11 LARP4B
SPG11 C10orf26
ATN1 STAMBP
ATN1 MEA1
ATN1 FETUB
CLCC1 F9
CLCC1 SLC30A4
KIFC1 TUBA3C
GRIA2 KCNC4
SOD1 LDHB
SOD1 TOP2A
SOD1 OPLAH
RAD23B GNS
RAD23B LGALS1
INPPL1 FLNA
TIMM8A UCP3
NCR2 ACAN
EPAS1 SBNO2
EPAS1 ACP5
LDHB GORASP2
LDHB GNB2L1
LDHB PRODH
LDHB SNRPA
LDHB NDUFS4
LDHB ANXA2P3
ARAP1 HCK
ARAP1 RPS19
ARAP1 COL2A1
ARAP1 PFDN4
ARAP1 MTHFD1
NME2 GARS
NME2 NME1
NME2 TRIOBP
NME2 SNRPA
NME2 RPS3
NME2 ZNF259
DZIP1 SLC25A3
BCAT1 PIGC
BCAT1 RAC2
APOOL TGDS
LOC728849 TXNDC9
WDR7 CTBP2
NCRNA00188 CSHL1
NCRNA00188 IMPDH2
NPAS1 NAT9
NTSR2 SAMD14
NTSR2 SDC3
NTSR2 HMX1
NTSR2 PHKG2
NTSR2 CRYBA4
NTSR2 PTGES
NTSR2 EFNA3
NTSR2 SLC4A3
SORBS3 CLTCL1
SORBS3 PSME4
EIF4E ZNF253
HSPA9 VDAC2
PVALB B3GAT3
CENPF HMMR
CENPF FEN1
WDR45 PSPH
RUNDC3A CASP2
PTPRS KIR3DL3
PTPRS EDA
RPL15 RPL27
RPL15 RPL31
RPL15 RPS7
RPL15 RPS15A
RPL15 RPS11
RPL15 RPS8
RPL15 ATP6V0E2
HSPB11 KDM1
HSPB11 CLNS1A
HSPB11 NASP
TLR2 FCGRT
HNRNPM PRKRIR
AKAP3 MVD
GSTM2 RPS3
IL13 GPRIN2
IL13 ABCC8
CRYBA4 MGAT3
SDC1 SPRED2
C7orf28B SEP15
C7orf28B ARHGDIB
C7orf28B PTGES3
ACAA2 C12orf24
ACAA2 TMX1
PHF21A GORASP2
EEF1B2 RPL5
EEF1B2 EIF3H
EEF1B2 RPL4
EEF1B2 BTF3
EEF1B2 RPLP2
EEF1B2 XPNPEP1
EEF1B2 RPL22
EEF1B2 EIF3D
SETD4 ITM2B
SETD4 CAMK2G
SETD4 MED22
RBM5 PRKY
RBM5 RUNX1
SH3BGR AMPD2
MSH2 HIBCH
MSH2 CCT6A
MSH2 UPF3A
MSH2 ZNF146
MSH2 UNG
MSH2 UPF2
MSH2 CDC23
MSH2 RAD1
MSH2 TCF12
TRIO ALDH3B1
FAM178A PLS1
SFRS17A COX6B1
SFRS17A SMPDL3B
SFRS17A UQCR
SFRS17A KIR3DL3
SFRS17A PCBP2
NEK3 LSS
GNE GPR20
MTR GCOM1
OSTF1 CYBA
NAGA TNFRSF1B
NAGA MYO1F
NAGA CAMK2G
NAGA AIM1
NAGA CFP
NAGA HCLS1
BTK SCYL3
COX10 HMX1
COX10 PTPRJ
COX10 SPAG8
COX10 LOC100128570
COX10 NUP88
COX10 WNT6
COX10 CYP11B1
COX10 ABCC8
IKBKG NDP
PCNA TYMS
PCNA XRCC5
PCNA PSMA3
PCNA RPA3
PCNA TK1
PCNA MCM7
PCNA KIAA0101
PCNA LOC100130283
AIPL1 PPP1R10
AIPL1 KLHL9
AIPL1 RAP1GAP
AIPL1 ERBB4
AIPL1 DMWD
AIPL1 KIAA0894
AIPL1 CKMT2
AIPL1 PDLIM7
AIPL1 TP53I11
AIPL1 TUBGCP2
AIPL1 HOXC5
AIPL1 KLF1
AIPL1 DPF1
AIPL1 PPY
RBL2 MECP2
RBL2 PIKFYVE
RBL2 ADD3
VIM MYO1F
VIM CEBPD
VIM DDX1
VIM ANXA2P3
VIM ZEB2
DNAJB6 NUP98
TSPYL2 AHSG
RNF10 VDAC3
RNF10 C21orf33
RNF10 CETN3
ZNF84 CKS2
ZNF84 ARHGEF1
KHDRBS1 MIF
KHDRBS1 R3HDM1
KHDRBS1 YWHAQ
OBSL1 ADAMTSL2
OBSL1 PYGB
PRPF40A RSL1D1
ATPAF2 NDST1
ATPAF2 NDP
ATPAF2 NDUFS3
ATPAF2 MYO9B
ATPAF2 ARHGEF12
PPIL2 LHX2
ZMPSTE24 VPS72
ZMPSTE24 DYNC1I2
ZMPSTE24 COPB2
ZMPSTE24 C10orf26
ZMPSTE24 TMX1
GTF2H1 IDH1
GTF2H1 GLS
GTF2H1 STAMBP
GTF2H1 FNTA
GTF2H1 ZNF146
GTF2H1 PIP4K2B
GTF2H1 FPGT
GTF2H1 CLEC16A
STAMBP CETN3
STAMBP CCT5
HLTF CKAP5
C5orf13 ATXN10
RNF6 ZMIZ1
MRPL3 PAICS
MRPL3 TOE1
RPUSD2 ZMIZ2
RPUSD2 DHPS
RPUSD2 GRAP2
CAPZB AHNAK
YWHAQ NUTF2
YWHAQ sept-06
YWHAQ RCN2
YWHAQ STMN1
YWHAQ SNRPA
YWHAQ VDAC2
YWHAQ PSMB7
YWHAQ GCSH
GC CCBP2
CDIPT VDAC2
CBARA1 MPPED1
CBARA1 ACAN
CBARA1 TAF1
CBARA1 LBR
CBARA1 APAF1
CBARA1 PRM1
UQCRQ PSMB2
UQCRQ COX5B
UQCRQ ATP5J2
UQCRQ COX7B
UQCRQ UQCRH
ACTL6A TOP2A
ACTL6A EIF2S1
ACTL6A AASDHPPT
ACTL6A PPP1R15A
ACTL6A SFRS1
ACTL6A ZNF146
ACTL6A INSR
ACTL6A ABCD3
ACTL6A UBC
ACTL6A PSMD3
ACTL6A EMG1
ACTL6A CHAF1A
ACTL6A PAFAH1B1
TNFRSF25 ARFIP2
TNFRSF25 NOC2L
TNFRSF25 CADM4
TNFRSF25 ACAN
TNFRSF25 ALDH1A2
TNFRSF25 C21orf2
TNFRSF25 PRRC1
TNFRSF25 SLC5A2
TNFRSF25 DHPS
NFIL3 ARHGEF2
KIAA0430 TUBA3C
CSDC2 NDUFAF1
NEU1 PPP4R1
NEU1 SPAG8
LUC7L3 OGT
LUC7L3 DDX17
LRPAP1 TGFBR1
HIRA EID1
DLG4 EGR2
GNB2 PSAP
HIST1H2BL HIST1H2BN
ADAM20 PAK4
ADAM20 PPIC
ZNF467 RPL41
PSKH1 WRN
PSKH1 TSPAN4
PSKH1 FOXE1
RECQL MEF2C
RECQL GLT8D1
CFHR3 LOC652147
TGFBR1 GRK5
ETFA NDUFAF1
ETFA TBCA
ETFA KIAA0240
ETFA PSMA2
ETFA ATP5J2
ISLR SLC5A2
PFDN4 ZNF85
CLNS1A MRPS27
CLNS1A SKIV2L2
CLNS1A ATP5A1
CLNS1A PAICS
CLNS1A EXOSC8
CLNS1A FBL
FABP5 PRMT1
FABP5 GORASP2
FABP5 GNB2L1
FABP5 IL13RA2
FABP5 AHCY
FABP5 CYP2A13
FABP5 RPP40
FABP5 NHP2
CDK6 WIT1
CDK6 ZBED4
SLC15A2 TCP11L1
SLC15A2 PTGES
NFIB EEF1D
NFIB ELAC2
NFIB CDC6
IL17RA LGALS1
IL17RA MLX
IL17RA AIM1
HYOU1 GH2
CYP11A1 ANP32A
APLNR RPL17
MINA BCL2L2
JAG1 LIMK1
JAG1 EML3
JAG1 ELOVL6
JAG1 SLC5A2
JAG1 CRTC1
JAG1 SLC8A1
ABCE1 PRDX6
ABCE1 NUDT21
TLN2 PMS1
TLN2 FLOT1
NAE1 NASP
TARS ARPC1B
TARS CCT2
ACOT2 ASCC2
BAD UBN1
BAD GTF2F1
TNPO1 EDN2
CCND3 AURKA
NR2F6 NPAS2
OTUB1 RAD54L2
RDBP E2F4
RDBP NFRKB
SMAD9 SSPN
NUP133 CSE1L
LARP4 WTAP
SNRPA SNRPD2
SNRPA IDH2
SNRPA ILF2
RFC1 ATMIN
PTP4A1 RP1-21O18.1
SPARCL1 PFN1
SPARCL1 DOHH
CHD4 KIAA0947
C18orf10 PRSS8
C18orf10 PSMF1
C18orf10 SC5DL
VWF SLC15A1
UBE2N PSMD4
UBE2N MAGOH
UBE2N BTF3
UBE2N CBX3
BRSK2 TCEA2
BRSK2 PGAP2
BRSK2 SERPINA4
MPO CSF3R
RABEP1 SLC5A2
RABEP1 ATP4B
LSM12 ARR3
ICAM3 KCNH1
TBX6 ETFB
TBX6 LSM3
TINP1 GNB2L1
ZCCHC11 UBR5
ZCCHC11 BARD1
GRK1 LOC150759
GRK1 PHB2
SCML2 PRICKLE3
RASSF8 NOC2L
COL6A2 BAP1
COL6A2 AQP5
COL6A2 CFD
COL6A2 ARR3
CXCR7 PRKCB
RBM12 PAICS
RBM12 AASDHPPT
PKP1 ZNF268
MYL7 ZNF710
TUBGCP3 RGS19
TUBGCP3 SFRS1
TUBGCP3 USP33
SLC20A2 BFSP1
CCL21 CHPF
CCL21 PARD6A
TGFB1 EFNA3
PCP4 ABCB1
YES1 HMHA1
NR0B2 PCBP3
METTL3 SFRS1
C17orf91 PTPRE
SNORA21 RPL23
SNORA21 RPS3
SKI TOP3B
SKI CCL2
SKI RANBP2
SKI TSHB
SKI C21orf2
SKI TPMT
SKI SLC5A2
SKI EFNA3
SKI CBS
SKI KIAA0467
MMP19 SLC5A1
MMP19 ALOX5
MMP19 HPCA
TP53TG5 AQP5
TP53TG5 TGFB3
TP53TG5 LIMK1
TP53TG5 MEGF6
LGALS3 MTMR11
LGALS3 PSAP
NKX2-1 TAF1
NKX2-1 GRB2
NKX2-1 PSMA3
NKX2-1 MAP2K4
NKX2-1 TMX1
ACO1 SCTR
CSTA ARPC1B
CSTA RNASE2
CSTA DMXL2
CSTA CPD
CSTA ITGA7
CSTA CYBB
CSTA LGALS1
CSTA ITGAM
CSTA ITGB2
CSTA AP1S2
GRIN2C FRMPD1
GRIN2C NTNG1
MYH7 REEP1
RPS6KA3 PAK2
ST6GALNAC4 RBM9
ST6GALNAC4 ACTL6B
FAM161A LMO1
OR7E35P PPM1H
IGHE CYP3A5
IGHE SELENBP1
IGHE RND2
IGHE CD6
ABR ITGAM
ABR TNFAIP2
ABR SELPLG
CUGBP2 PCYT1B
ACADM LRRC23
ACADM NEDD8
ACADM TMX1
RNASEH2A SLC5A2
RNASEH2A POM121L2
HAT1 VBP1
HAT1 SMC3
ATP2A3 ANKLE2
ATP2A3 ITGB3BP
BFSP1 CD6
NDUFA6 ACTN2
IGKC IGH@
IGKC IGL@
STAU2 FAAH
MAGEA1 PAX8
MAGEA1 DNAH9
MAGEA1 TCP11L1
MAGEA1 ATP1B2
MAGEA1 PLEKHG3
MAGEA1 CRTC1
MAGEA1 NCDN
MAGEA1 PRSS8
MAGEA1 CDK5R1
MAGEA1 PCBP3
PTPRB GSTP1
SFRS11 SFRS12
LYPLA1 POSTN
LYPLA1 GAK
LYPLA1 PCDHA12
LYPLA1 TRIAP1
LYPLA1 XRCC5
CTCF MED1
LOC644165 RAP2A
RNF44 CTAGE5
RNF44 PIKFYVE
RNF44 SPTBN2
CLPP CAPN5
CLPP REEP1
CLPP NME1
TLE4 ILF2
FNDC3A TRIM3
MRPS31 DYNLL1
MRPS31 TIA1
MRPS31 AASDHPPT
RPL32 RPLP1
RPL32 RPL37A
RPL32 RPL28
RPL32 RPL41
RPL32 C2orf27A
CAPZA2 DLST
IL2RB GOLGA3
EXPH5 MIA3
EXPH5 S100A1
C1orf68 FNBP1
ITGB7 ITGB4
FAU FANCC
FAU RPL30
FAU RPL29
ADD3 UBA3
ADD3 PTPRC
ATP6V0E1 ATP6AP1
ATP6V0E1 KIAA1009
ATP6V0E1 MYO1F
ATP6V0E1 TTC1
ATP6V0E1 AK2
ATP6V0E1 GLB1
ATP6V0E1 CAPG
NTSR1 CCBP2
NTSR1 ADH1C
C12orf29 FST
S100A9 S100A8
FAM76A DCAF7
AP3B1 NEFL
ZNF629 CCDC57
RPLP2 RPL27
RPLP2 RPL35
RPLP2 PFDN5
EIF2B4 GRPEL1
EIF2B4 CARS
HGC6.3 PDK2
PYGB HMGB1
PYGB KCNJ15
CDY1 MORF4L2
ZNF783 THBS1
OGT GPR107
RPL14 HINT1
RPL14 BTF3
RPL14 RPL17
RPL14 GNB2L1
RPL14 SMPDL3B
RPL14 RPS25
RPL14 RPS3
TFF1 MUSK
MAPKAPK5 IPO5
MAPKAPK5 ZZZ3
MAPKAPK5 LYN
FLNA ALDH3B1
PIKFYVE DDX17
PIKFYVE UBA3
PIKFYVE PSMB6
PIKFYVE KIAA1109
PRKRA ANGEL1
SLC25A46 HMGN4
TTC1 OXA1L
TTC1 TSC22D2
ECHS1 PARK7
UQCR C16orf42
KLF11 MEGF6
UBR2 PUM2
UBR2 SFRS1
UBR2 TRIM33
VTI1B PSMB6
ABHD2 PIGC
ABHD2 ATMIN
KIAA0649 CEACAM1
NEDD9 ZNF710
NENF LOC728643
NENF NEFM
HMBS CA2
PSMB2 PAICS
PSMB2 HNRNPA3
PSMB2 PSMD3
ANXA2P1 ANXA2P3
RUVBL1 ADAMTSL3
RUVBL1 NKTR
HLA-E PRKCB
PDPN ATP4B
PDPN CDH12
INPP4A POLR2F
INPP4A RHBDL1
HCLS1 RASSF2
HCLS1 ALDH3B1
HCLS1 AP1S2
MARCH2 GPKOW
TOPORS STAM
ATP5A1 EIF3I
ATP5A1 MTHFD2
ATP5A1 RPA1
ATP5A1 CBX3
ATP5A1 PRPS1
ATP5A1 TOP2B
ATP5A1 HDDC2
ATP5A1 PTGES3
ATP5A1 SLC25A3
ATP5A1 PSMA3
ATP5A1 NDUFS3
ATP5A1 PPIE
ATP5A1 SAMM50
ATP5A1 ATXN10
ATP5A1 SUMO1
HSPA4 EIF5
SF3B3 PTPRD
PSMA3 NOLC1
PSMA3 MAD2L1
PSMA3 MAX
PSMA3 ATIC
PSMA3 AHSG
RUNX2 PLEKHG3
RUNX2 CCBP2
RUNX2 ALPPL2
MAP1B C6orf145
EMP3 ARPC1B
EMP3 PEX11B
HMG20B TGFB3
PIP4K2B APPBP2
PIP4K2B TBCE
PIP4K2B PRKACB
PIP4K2B EXTL2
ZNF85 ZNF117
ZNF85 ITGB2
ZNF85 CSTF1
CYP2A13 TBC1D1
CYP2A13 TYR
CYP2A13 CLCNKA
UBE2S FAIM3
UBE2S CTRC
UBE2S SNRPD2
UBE2S OR2F2
UBE2S POLD3
TCF25 CLTB
LOC728216 SAMD14
LOC728216 TRIM33
LOC728216 AKT3
LOC728216 RBM8A
LOC728216 TFF2
MATN1 SFRS2B
PRPSAP2 AASDHPPT
HDDC2 CHD5
HDDC2 SNRPF
DPY19L1 POLA1
FLT4 IGF1R
FLT4 HMHA1
FLT4 JAK3
FLT4 SLC9A3
FLT4 FOXG1
FLI1 BICD2
FLI1 MAD2L1
FLI1 TRIM14
HMHA1 ARPC1B
HMHA1 CHKB
HMHA1 ARHGAP1
HMHA1 CDR2L
HMHA1 AK2
HMHA1 RGS14
HMHA1 RNH1
HMHA1 F12
FETUB FKBP9
LIN37 SLC2A3P1
PTH VPS45
PTH GATA4
PTH DDT
PTH ZMYND10
PTH PTH2R
PTH CFD
PTH CCBP2
PTH MAPK13
CHD1 UBC
CHD1 GTF2H4
TFDP2 KPNA6
TFDP2 LGALS1
TFDP2 CLTB
TFDP2 GNB2L1
COPS2 NDUFS4
COPS2 ZC3H15
RP1-21O18.1 CHMP1A
RP1-21O18.1 ALG8
RP1-21O18.1 C10orf26
CDR2L FOLR1
CDR2L SRCAP
ZZEF1 OR10H3
ACOT11 AANAT
CRTC1 HMX1
CRTC1 TEKT2
CRTC1 NUDT3
CRTC1 ADAM15
CRTC1 PAK4
SLC6A1 PFDN5
TLE3 BMPR2
MXI1 MAP2K3
CYFIP1 MTHFD1
PRKCZ TRAPPC6A
CLN5 C4orf8
RND1 ADRB3
KCNA4 NR2C1
MUC6 MPPED1
MUC6 CCDC106
MUC6 PHF20
MUC6 ACAN
MUC6 LIPE
MUC6 GYPC
MUC6 LIG3
MUC6 EFNA3
MUC6 TRPM2
HOXA1 ZNF330
CDK7 ACTB
NUP93 CA11
NUP93 KLHL9
LSM7 POLR2I
LSM7 HSPBP1
LSM7 NME1
LSM7 PSMD8
LSM7 RFC2
LSM7 CKS1B
LSM7 MAGI1
LSM7 NHP2
SEPT11 TSPAN3
SEPT11 TTC3
SEPT11 CKS1B
HBB KLHL9
HBB HBA1
HBB BNC1
CTRC L3MBTL
PLEKHG3 EPHB2
PLEKHG3 ACIN1
PLEKHG3 LOC652147
PLEKHG3 TUBGCP2
GAGE12J PDCL
GAGE12J CRYAB
BCL2L2 SLC20A1
MEOX1 DYNC1I2
USP34 RRN3
C15orf39 C12orf24
C15orf39 AHCYL1
PARD6B GRIA1
LPPR4 ZP3
LPPR4 DOHH
PRKCD ELF4
PRKCD SAMHD1
PRKCD IL10RB
PRKCD CCPG1
PRKCD BAZ1A
PRKCD IL6R
PRKCD PSAP
PRKCD LGALS1
PRKCD PROSC
PRKCD ITGB2
PRKCD S100A11
IQSEC1 HPCA
LASP1 SUMO4
RPL36A RPS7
RPL36A RPS15
RPL36A RPS8
RPL36A RPL29
CCDC106 CDC34
CCDC106 SLC9A3
CCDC106 MAP3K10
GNAS PPP2R1A
GNAS PTPN18
GNAS ARHGAP1
HOXB3 HOXA4
TMED2 C7
PSMD3 ENSA
PSMD3 KIAA1109
PSMD3 C1QBP
PSMD3 RFC2
PSMD3 DDB1
PSMD3 CALU
PSMD3 EBNA1BP2
PCM1 RASA3
PCM1 SOX1
PCM1 CRLF1
PCM1 EIF5B
TK1 SMC2
TK1 TUBB2C
TK1 USP33
TK1 CLK2
HCN4 NAP1L1
TMEM11 TGFB3
HS6ST1 PBXIP1
FBL CCHCR1
FBL RPL18
FBL RSL1D1
FBL APEX1
FBL EIF3D
FBL PHB2
PDLIM7 CHST7
PDLIM7 GABRP
PDLIM7 FBXO7
PDLIM7 OCM2
BICD2 ITGB2
CSNK2A2 DSCR3
NCKAP1L GBE1
MTDH HMGN1
MTDH TTLL3
ANKRD12 PDE1B
ANKRD12 MTHFD2
HOXC4 IGF1R
CXCR4 SACS
CXCR4 SNRPE
RYK SSPN
SFRS9 OAZ3
SFRS9 ATP5O
PRDX6 API5
PRDX6 RCC1
PRDX6 SERPINA4
PRDX6 ADSL
TFCP2 LMO1
NCOA6 RUNX1
NCOA6 GNRH2
CSF2 FMO2
CSF2 ADRBK1
CSF2 PGAP2
MAP2 LOC652147
TUBGCP2 EDIL3
TUBGCP2 PAK4
TUBGCP2 KIAA0195
TUBGCP2 SLC5A2
TUBGCP2 TCP11L1
TUBGCP2 NTRK3
TUBGCP2 NFIX
TUBGCP2 C16orf88
TUBGCP2 CDKN2B
TUBGCP2 CACNA1E
TUBGCP2 ZMIZ2
TUBGCP2 PAFAH1B1
GTF2I TRO
MTMR6 BACH1
MTMR6 IL10RA
MTMR6 FARSA
MTMR6 SMCHD1
MTMR6 COQ9
IARS2 NDUFB3
IARS2 ALG8
IARS2 AHCYL2
TMEM8B TCIRG1
CDC6 KLK8
CPA1 SENP5
ARL4C HPS1
FH KIAA1219
PIGF C3orf63
PIGF AASDHPPT
MYL4 XK
MYL4 GYPE
MYL4 MBOAT2
MYL4 KLF1
MYL4 FBXO7
MYL4 JAK3
UBE2D1 ITGB2
UBE2D1 PSAP
SHFM1 ATP5J
SHFM1 SNRPD3
SHFM1 HUWE1
S100A10 ANXA5
S100A10 LGALS1
S100A10 TNFAIP2
S100A10 ANXA2P3
S100A10 LY86
SULT1A2 SULT1A1
ITPR2 LPCAT4
NDUFS6 EML3
NDUFS6 ATP5J2
COQ9 CNPY2
MANBA LAIR1
EIF1 TTC35
FAM127A LGALS1
DNAJC4 DPF2
DNAJC4 MYD88
RPS6KA2 AQP5
LAMP2 DMXL2
LASS1 TPI1
RNASE2 KBTBD11
PUF60 NHP2
CMA1 KIAA1539
CMA1 EMX1
CMA1 HNRNPAB
PMM1 TJP1
PMM1 DDX1
PMM1 EHBP1
RGS4 FGF12
UBD PLCD1
MRPS18B IMMT
MRPS18B ALG8
MRPS18B AIMP2
CDH12 MAPK8IP2
ZIC2 TEKT2
ZIC2 SLURP1
ZIC2 C21orf2
ZIC2 H6PD
ZIC2 GP2
ZIC2 IGHMBP2
MRPL19 PSIP1
LPAL2 VAMP4
RPS18 RPL5
RPS18 RPLP0
RPS18 RPS23
RPS18 RPS29
RPS18 RPL18A
RPS18 RPS25
RPS18 RPL13
RPS18 RPS4X
RPS18 RPL11
RPS18 RPS10
TMSB4X NUDT21
TMSB4X ACTB
BASP1 PGAM1
BASP1 TNFRSF1B
CAMK2G TSPAN3
CAMK2G C4orf8
CAMK2G LIPE
CAMK2G CHMP2A
CAMK2G FNBP1
CAMK2G RER1
SAMHD1 ANXA5
SAMHD1 RNASE6
SAMHD1 FGL2
SAMHD1 AIM1
KIF22 FGF12
RAB3GAP1 CDC34
C3orf51 CDK5R1
C3orf51 SLC9A3
C3orf51 GRIP2
RPL31 RPL5
RPL31 RPS27A
RPL31 RPS23
RPL31 RPL23
RPL31 NACA
CCT7 NUDT21
CCT7 GOT2
CCT7 PRMT1
VCP JAK1
OAT MPP1
FCER1G PGAM1
FCER1G ITGB2
EEF1G RPL3
EEF1G EIF3D
EIF4G1 NUPL2
C12orf51 PGK1
IL12RB1 TBX5
RPS29 RPS13
RPS29 RPL41
RPS29 GNB2L1
HLA-DPA1 HLA-DPB1
HLA-DPA1 HLA-DRB4
ATP6V0E2 RPL34
ATP6V0E2 ACVRL1
SRGN H2AFY
EEF1A1 TPT1
PPFIBP1 CLIP2
PPFIBP1 FAM189A1
PPFIBP1 SMPDL3B
WDR47 ABI1
AMPD3 PIGC
EIF3M MAD2L1
EIF3M EIF3E
AKR1B10 TCP11L1
AKR1B10 ING2
AKR1B10 CCBP2
MCM7 LILRA1
MCM7 POM121L2
MCM7 USP1
MCM7 ACPP
MCM7 DUT
UPK1A PXDN
UPK1A PFKFB2
UPK1A CCBP2
DTX2 CLK2
C6orf54 IGF1R
SDC3 PRSS8
CYP4A11 TOM1L2
RCN2 BTF3
RCN2 SCCPDH
RCN2 C1QBP
RCN2 PSIP1
RCN2 ZNF117
RCN2 ANGEL1
RCN2 UBE2E1
RCN2 UBA2
ST3GAL1 PSMA1
RBMX NDUFS4
RBMX XRCC5
RHO SMC1A
GAB1 ELAVL3
LAPTM5 CREBBP
SCAPER GCKR
SCAPER SLC4A3
EXTL2 PMS1
EXTL2 ANKRD17
EXTL2 VDAC3
EXTL2 ALG8
EXTL2 G3BP1
PITPNM1 SLC5A2
PITPNM1 ELOVL6
ALPPL2 PCBP3
SLC7A4 LIG3
C21orf2 CNP
C21orf2 EDN2
C21orf2 CECR7
C21orf2 KRT1
C21orf2 ELOVL6
C21orf2 NFIX
C21orf2 PAQR4
C21orf2 LIPE
CNOT8 APOM
CNOT8 MDN1
CNOT8 TST
CNOT8 HBXIP
TNP2 SCGB1A1
ZNF117 ZNF43
ZNF117 RPL3
ZNF117 AMD1
ZNF117 ZNF91
ZNF117 RNMT
TRIM3 ADAM15
GAS2 SAA1
GAS2 RGS12
DGCR5 MEGF8
HSPA5 BRD2
HSPA5 CHRNB4
SERPINB6 PPM1B
LOC100128031 TCP11L1
LIPE GML
LIPE PHKG2
LIPE AGFG2
LIPE FMO4
LIPE GPR35
LIPE DOHH
LIPE WFS1
LIPE CFD
LIPE HCRT
LIPE KIAA0195
LIPE MYO9B
LIPE ACTL6B
LIPE HPCA
PSMA2 SMAD5
PSMA2 KRT37
PSMA2 LSM3
PSMA2 PSMA6
PSMA2 PCBP1
PSMA2 NDUFS4
PSMA2 ATP5C1
ACVR1B HLA-F
IGF2R ANXA5
CDC2L5 RPS4X
MET DRD5
MET UNC5B
MET RBM8A
MET SKIV2L2
CPT1B CHKB
DLGAP2 LIG3
RAB8A AKIRIN2
RAB8A NUPR1
RPS27A RPL21
RPS27A RPL17
RPS27A RPS8
RPS27A RPL38
RAB32 ARPC1B
RAB32 AK2
RAB32 PGD
RUNX1 PRPF19
RUNX1 CDK2
RUNX1 PTGES
RUNX1 GLT8D1
RUNX1 GCK
TAF5L STAG1
DHX38 C2orf55
DHX38 SFRS12
DHX38 WISP1
HNRNPC SRRM2
HNRNPC SMPDL3B
REEP1 NKTR
KIF5B HMGN4
IGFBP5 DARS
JAM3 RBM8A
JAM3 NPPA
MBOAT2 UROD
PTK7 GLRA2
PTK7 POM121L9P
PTK7 FOXE1
PTK7 COL4A3
PTK7 MARCO
PAICS LAGE3
PAICS CCT2
PAICS DDX1
PAICS HRSP12
PAICS AHCY
PAICS IFRD2
PAICS MAD2L1
PAICS DUSP14
PAICS LSM2
PAICS CDK4
PAICS PRMT1
PAICS NME1
PAICS SET
PAICS ZNF167
PAICS EIF3E
PAICS GLO1
RNF8 RECQL5
TDO2 NDUFA2
AURKA B3GNT1
LDOC1 TNK2
LDOC1 UBN1
LDOC1 PSMD8
LDOC1 SPAG8
LDOC1 CFDP1
GLB1L2 BAI1
NUP210 PRM1
ZKSCAN1 PMS1
ZKSCAN1 LARP4B
PARP2 TAF5
TBP FGFR4
RBBP6 ZNHIT3
FGF8 CDH1
HIST1H2BN HIST1H2BF
STRA13 GRIK5
NEU3 RPH3A
NEU3 NEUROD2
ARID3A C4orf8
ARID3A IL6R
RHCE GYPE
CBX3 IMMT
CBX3 XRCC5
RPS16 RPS21
RPS16 RPS28
KDM1 EPS15
PGRMC1 NDUFA1
BTN3A1 CASP8
NSFL1C THBS1
RPL17 RPL9
RPL17 RPL18
RPL17 LOC728643
RPL17 RPS7
RPL17 RPL3
RPL17 RPS15A
TYRO3 SLC7A6
TGFBR3 RBM34
TGFBR3 NDUFAF1
MAP3K11 BRD1
C6orf105 SDS
YBX1 PSAP
RND2 DEFA5
RND2 KLHL9
CADM4 PCBP3
CADM4 EFNA3
MOCS3 CALM1
HISPPD1 ASH2L
HISPPD1 OXA1L
HISPPD1 P2RX7
HISPPD1 GCSH
PTCH1 CDS1
SEC22B USP33
APOD KLKB1
SMPD1 INTS3
TRO ARHGEF12
CD52 GNAI1
DSC1 GCKR
CHMP7 ATP2B2
CHMP7 CLTB
TCP11L1 SLC9A3
TCP11L1 ME2
IL10RB CTSA
IL10RB ALDH3B1
IL10RB NPTN
IL10RB NUP214
IL10RB SYK
IL10RB PROSC
IL10RB GRN
CARM1 PDGFA
CARM1 SCARB1
CARM1 MEGF8
BLVRB SELENBP1
COX7A2 CYP17A1
COX7A2 CYC1
IMPA1 UTF1
ZNF384 DEPDC5
WNT7A AKT3
WNT7A KIAA0195
WNT7A ZNF79
PSMD4 SLC5A2
C17orf75 FANCC
NKTR CFDP1
NKTR LOC729602
TMED3 CXorf40B
SLC5A2 PSMD7
SLC5A2 EPOR
SLC5A2 NCOR2
SLC5A2 GRIA1
SLC5A2 AGFG2
SLC5A2 ICOSLG
SLC5A2 PXDN
SLC5A2 ETFB
SLC5A2 ARHGEF12
AHCY MIF
AHCY C1QBP
AHCY RFC2
AHCY NUDT21
EZH1 USP24
ARHGAP26 AKT3
FBXO7 SELENBP1
SPHAR ZSCAN12
JUN IER2
JUN DUSP1
C19orf10 TMED9
RGR IRF2BP1
RGR NFIX
RGR HNRNPL
RGR KRT1
RGR DOHH
DUT RFC4
RPL3 RPL5
RPL3 RPS21
RPL3 RPS23
RPL3 RPS17
RPL3 RPL37
RPL3 RPS4X
RPL3 RPL10
HOXC5 ARC
HOXC5 THRA
PDLIM4 XBP1
HADH PSMB7
HADH ILF2
UBFD1 CREBBP
NUPR1 ALDOC
CADPS LRP2
NCK1 LTB4R
NCK1 RBM34
NCK1 RALA
DENND4B AKAP10
DENND4B CETN3
DENND4B TRAF3IP3
DENND4B RPL30
DENND4B ATP5C1
ZNF365 LOC390940
ANKRD36B REV3L
DYRK1B ACAN
MTMR7 GUCA1B
CBLB FARSA
CBLB POU2F2
SMARCB1 C4orf8
SFPQ ADCY3
SFPQ POFUT2
SFPQ CDC2L2
AZU1 ELANE
AZU1 CFD
UBE2D2 ATP5C1
UBE2D2 ZNHIT3
RHOA WTAP
ITPR1 DVL3
ITPR1 LY75
ITPR1 M6PR
TCEA2 SAG
TCEA2 AGFG2
CYP3A4 FAM5C
MARK3 WWP1
PIK3R1 STRAP
TGFB3 ING2
TGFB3 HMX1
TGFB3 GRIK1
TGFB3 SRRM1
TGFB3 LOC652147
TGFB3 LOC100128570
TGFB3 PCBP3
TGFB3 SPAG8
SLC12A4 EPHB2
SLC12A4 MAGEA5
YY1 PSMC2
YY1 GRSF1
HLA-DRA HLA-DPB1
HLA-DRA UNC84A
HLA-DRA GPX1
HLA-DRA MTHFD1
SLC9A3 MFNG
SLC9A3 NCDN
SLC9A3 AQP5
SLC9A3 KIAA0195
SLC9A3 LIMK1
SLC9A3 SLC2A1
SLC9A3 CCBP2
SLC9A3 C16orf88
SLC9A3 NCF1C
SLC9A3 SPEG
SLC9A3 C19orf36
SLC9A3 MYO9B
SLC9A3 IFT140
SLC9A3 ACAN
SLC9A3 DOHH
SLC9A3 GSK3A
SLC9A3 CHRNA2
SLC9A3 ADAM17
SLC9A3 ARR3
RPS6KA1 IL6R
RPS6KA1 TBL2
PON3 GRIK5
PON3 PHLDA2
ZNF710 CYP3A5
ZNF710 TAF6L
IFNA6 ESD
ASPHD1 PLA2R1
LAMP3 PDGFRA
LAMP3 ADRBK1
ARHGAP1 AHNAK
ARHGAP1 ALDH3B1
UBC C10orf26
UBC SETX
UBC NUP160
UBC DLAT
UBC PEX11B
UBC ATF6
UBC GAPDH
UBC GGPS1
MAGEA3 PVRL1
MAGEA3 CACNA1E
CDH13 CCBP2
RCC1 FMO4
RCC1 NONO
RCC1 GIGYF2
RNASE1 TRIM14
EEF2 RPS10
CNBP PDK3
NBPF15 RBM8A
EDN2 MSI1
EDN2 TEKT2
EDN2 SOX1
EDN2 FAM119B
NLE1 SKP2
NLE1 LIMK1
NLE1 ARR3
TBCB ARR3
MFHAS1 ACP2
RQCD1 MSTP9
PPP2CB MAT2A
PPP2CB MAPK14
RPL30 DBP
RPL30 RPL27
SRP9 SMC3
CROCC KCTD17
ADRBK1 CSF2RB
NCBP2 PMS1
NCBP2 PDCD6
NCBP2 ALG8
NCBP2 AIMP2
NCBP2 FOXE1
ACTN2 CA9
ACTN2 SLC13A2
ACTN2 GUCA1B
MAGOH OPRL1
MAGOH SNRPD3
MAGOH PRKCI
RPLP0 RPS6
RPLP0 RPS17
RPS28 RPL38
RPS28 GNB2L1
ATRN LIG3
MCM6 GRIN1
MCM6 UNG
MCM6 KIAA0101
PDE6H RAD54L
C14orf132 PBXIP1
PSMC3 XRCC6
TYR PTPRD
YIPF1 C10orf26
EXOG ALOX5
DDX42 ZNF638
DDX42 FNTA
DDX42 HSBP1
TTC3 LST1
TTC3 ZMYND11
TTC3 WWP1
RPS17 RPLP1
RPS17 PPIA
RPS17 RPL13A
RPS17 RPSA
RPS17 RPS4X
PTH2R LAMA4
CPNE6 NRTN
MCL1 LOC100131311
MCL1 KLF6
RBMX2 IDUA
FAM168A SUB1
NOC2L TOP3B
NOC2L RBM8A
ALDH1A2 CDK5R1
ALDH1A2 OCA2
ALDH1A2 PSMD5
KCNAB2 ALDH3B1
MAPRE1 ARHGDIB
MAPRE1 BTF3
PHOX2B MID1
ST7 RBP3
ST7 MYL3
BRCA1 EIF3H
BRCA1 ELAVL3
MAEA PLAUR
TNFAIP8 MYO1F
TNFAIP8 CYLD
DKFZp434H1419 ELOVL6
PSMA1 IPO5
HNRNPH2 LSM6
SLC2A1 CRYAB
CYTSA ACAN
CYTSA ARSA
MDH1 PARK7
MDH1 MTHFD2
MDH1 NDUFB5
MDH1 RFC5
MDH1 NDUFAF3
MDH1 AIMP2
HINT1 CYB5R3
HINT1 TYMS
HINT1 ATXN10
PTK6 CHKB
EPHA5 UGCG
FPGT PRKACB
FPGT RARS
FPGT USP33
APBB2 SH2D2A
APBB2 SERPINA7
NAT9 KLHL9
SAMD14 NCOR2
DDT IFT140
DDT AMHR2
DDT COPS6
DDT DDTL
DDT ARR3
PVR HIST2H4A
SKP2 C4orf8
NDUFAF3 NASP
DDB1 MCM2
EAPP RPS15A
FOXM1 TPX2
CBX2 XAF1
TRAF4 C10orf26
ETFB C1QL1
ETFB PPP1R7
ETFB PICALM
ETFB NDUFS3
ETFB NDUFS7
ETFB ATP5G3
DDX1 AP2B1
DDX1 NONO
DDX1 MTHFD1
DDX1 CEBPZ
SLC6A3 RBM9
MAP3K10 ETS1
MAP3K10 ANXA9
MAP3K10 FBN2
MAP3K10 CYP3A5
MAP3K10 MIPEP
NCL EBNA1BP2
SENP3 NASP
SENP3 RFC2
KCNF1 MEGF8
RAB11A SNRK
PLCG2 PPID
HBG1 OLFM1
HBG1 KLHL9
HBG1 FBN2
CD2AP LGALS1
CD2AP NPR3
CD2AP SIGLEC7
KIAA1219 MEA1
KIAA1219 TRIM33
SLN SPAG8
RPS9 RPL27
RPS9 RPS14
RPS9 RPLP1
TNFRSF1B FGR
TNFRSF1B RASSF2
TNFRSF1B PSAP
TNFRSF1B TCIRG1
TNFRSF1B KTN1
TNFRSF1B ITGAM
TNFRSF1B CEBPD
TNFRSF1B ITGB2
TNFRSF1B ARRB2
ADNP MRFAP1L1
ADNP C11orf58
GSS HSD17B3
CRX SMC4
CEBPE LRP10
PPBPL2 DHPS
TSC22D2 BACH1
PSMD5 APOA4
RFC2 ATP5J2
RFC2 HNRNPA3
RFC2 R3HDM1
RFC2 SYK
RFC2 CKS1B
TBX5 F12
TBX5 DNAJC9
TBX5 BTF3
PTK2B BCKDHB
EPB49 XK
EPB49 BNIP3L
EPB49 SELENBP1
IGHG1 RBM9
IGHG1 IGH@
LTA4H GLUD1
PRDX4 CKS1B
MYO1F AHNAK
MYO1F AIF1
MYO1F ARPC2
MYO1F IL6R
MYO1F TCIRG1
MYO1F TNFAIP2
MYO1F ITGB2
NCK2 SLC34A1
FAM91A2 STAT5B
DYRK1A KIAA0913
CLK1 RSRC2
TOR1AIP1 GTF3C1
SYCP2 ADAM12
SYCP2 LOC652147
SCARB1 PPP1R10
CKAP5 YIF1A
CKAP5 ZNF146
CKAP5 WDR18
MAP2K3 DOHH
PTGES EPHB2
PTGES NCOR2
PTGES BTF3
PTGES SCEL
PTGES HIPK2
PTGES NF1
PTGES GCKR
PTGES CCBP2
PTGES E2F4
PTGES NEUROG3
CAPG SERPINB8
CAPG LGALS1
CAPG SYK
CDC123 POP4
CYP3A5 MMP11
CYP3A5 SSX2
CYP3A5 NELL2
CYP3A5 ARC
NDUFS4 SNRPE
NDUFS4 C1QBP
NDUFS4 C11orf58
NDUFS4 GLO1
NDUFS4 ATP5O
CPVL FGL2
FMO6P SPINK5
TRPC4AP ACAN
TRPC4AP RAGE
IGH@ PTPRD
BCKDK PACS2
BCKDK SEC23B
SND1 CANX
SND1 RPL23
SND1 HUWE1
HERC4 PDAP1
HERC4 ITSN2
NDP S100A1
NDP POM121L2
NDP LSM3
NDP IL9
NDP CEACAM5
CNP KLHL9
CNP BNC1
NSL1 SACM1L
NSL1 ZP2
ROM1 DOHH
ROM1 DMWD
SFI1 PLA2G5
SFI1 RPL41
TIA1 C19orf2
TIA1 PRKCI
TIA1 TEP1
TIA1 GTF2H4
UBB H3F3A
UBB BRD3
UBB HPS1
POFUT2 RBMXL2
POFUT2 RUNX1T1
POFUT2 HRG
SFRS12 FUBP1
DIO2 DYNLL1
FGFBP1 SELPLG
STX3 LFNG
CRHR2 CCNF
RPL27A RPL13
IL6R PSEN1
IL6R OPLAH
IL6R RASSF2
IL6R SELPLG
IL6R TRAF3IP3
IL6R SSNA1
TGOLN2 ADAM3A
TGOLN2 PPIE
TGOLN2 ILF2
AK2 CAPZA1
AK2 CASP1
AK2 KBTBD11
AK2 HOXA9
IPO5 CCT2
IPO5 RPL4
KLC1 TNPO3
KLC1 KIAA1012
KLC1 SMPDL3B
PRKAR1A PSEN1
PRKAR1A C10orf26
ATMIN TRIP12
ATMIN KIAA0240
POLR2B KIAA0776
POLR2B SON
RPL37A H3F3A
RPL37A RPS15
WWP1 PGK1
YTHDC2 ERICH1
RPL37 RPL34
KLK3 GUCA1B
CCT5 AHSA1
CCT5 AIMP2
JUND LRRC23
JUND TTC35
ARID4B FLJ40113
ARID4B RBP3
OPRK1 METTL7A
ITGB2 RGS19
ITGB2 GRN
EMR2 DOHH
LYN PDHA1
NR4A1 TESK2
NR4A1 STK16
CYP21A2 ATF5
TOP3A ATP5D
GOLGA3 APOBEC3G
NDUFB5 HADHB
NDUFB5 SMC1A
ALDH5A1 CCT2
FAM120A IRAK3
NPPA KIF23
EDIL3 NDUFV1
FBXO46 PKP4
RPL19 GNB2L1
OLFM1 GSK3B
OLFM1 SH3BGRL
OLFM1 SSR4
RPS14 RPL24
RPS14 RPS21
RPS14 RPL11
RPS14 RPS10
MCM5 ANP32B
TYMS TUBA3C
TYMS CKS1B
TYMS FUS
TYMS ILF2
SCRIB PSPH
GOLGA4 MAP3K3
STARD3 NDUFV1
SLC13A2 NEDD8
HCG2P7 FOXI1
HCG2P7 ARHGEF4
CCPG1 NEBL
CCPG1 FGFR1
CCPG1 DMXL2
MARCH7 SLC38A6
C12orf24 USP33
C12orf24 UPF2
C12orf24 MTA1
FOXJ1 PCNXL2
FOXJ1 ICMT
FOXJ1 MAPK9
NCOR2 LIMK1
NCOR2 RNF185
NCOR2 SLURP1
NCOR2 PRSS8
PSMD8 MFAP4
PSMD8 GOT1
PSMD8 RPA1
PSMD8 TBC1D9
PSMD8 CFDP1
COL2A1 C11orf52
AGAP8 EFNA3
ACYP2 TRIAP1
CCT6A SMC2
CCT6A IMMT
CCT6A EBNA1BP2
CCT6A NME1
CCT6A NHP2L1
CCT6A ACPP
CCT6A SNRPE
CCT6A ATIC
CCT6A C21orf33
PRPS1 SNRPD2
ERCC6 RIPK1
ERCC6 NAT6
PNPLA2 TERF2
PNPLA2 KIAA0892
KSR1 PIK3R2
ESD CCNF
ATP5O EIF3I
ATP5O RBM8A
ATP5O NDUFA1
ATP5O PSMA4
ATP5O ATP5G3
ACTR3 ARPC5
PRPSAP1 SPCS2
PRPSAP1 DYNC1I2
FOXK2 SCEL
EIF2S1 SKP1
EIF2S1 GOT1
EIF2S1 ASL
EIF2S1 EBNA1BP2
SCGB1A1 BDH1
AURKC CEBPZ
ZNRF4 VBP1
DDX10 MDN1
ARF5 BRD2
PLAUR NRTN
PLAUR FAM50A
PLAUR KCNH1
PLAUR P2RY2
PLAUR RNH1
RBBP4 NOLC1
RBBP4 NHP2L1
RBBP4 RANBP1
HOXA10 HOXA9
BACH1 ABI1
BACH1 GSN
MLX METTL7A
NCF4 UQCRC1
MAST2 HSF4
CDC7 FEN1
CA11 NKX2-2
CA11 MOBKL3
SLC9A1 EPHB2
MITF TFF2
POLD4 SFRS3
HOXA4 KLF1
CHRNA2 CACNG1
BBS4 COMP
BBS4 PCTK3
LSM14A FMO2
OR10H3 ATP5J
OR10H3 RBP3
OR10H3 GABRP
GIMAP5 FST
SLURP1 LOC100128570
SLURP1 PRDM2
TFPI2 PDK3
ZFX CUX1
RECQL4 SAG
COMT PGAP2
SMARCA2 MAPK8IP2
NACA EIF3H
RPS8 RPL34
RPS8 RPS6
RPS8 EIF3E
SENP5 PHLDA1
SENP5 LOC652147
IMMT USP10
RFC5 RPA1
RFC5 LOC652147
DENND3 NFASC
DENND3 PPM1B
GRIK5 IFT140
GRIK5 TEKT2
GRIK5 KIAA0894
GRIK5 PPP2R5D
GRIK5 FUT6
GRIK5 SULT2B1
GRIK5 ARR3
C21orf33 FNTA
C21orf33 BRD3
NFRKB SSTR2
BNIP3L TAF6L
TIMP3 CFD
TIMP3 PIP5K1A
PSG7 KRT37
ANKRD17 HCRT
ANKRD17 USP33
ATP2B2 HIST2H4A
ABCC3 NTN3
ABCC3 ADAM15
ABCC3 HPCA
MPDZ ACTR1B
ATP4B MEGF8
SH2D1A NDUFAF1
TCIRG1 CCT2
TCIRG1 TYMP
PPM1H RAB3GAP2
ALOX12B P2RX3
TAOK3 LHB
TAOK3 BRD1
PHF20 WISP2
PHF20 PKMYT1
SCN1B ADAM17
USP9X HSPA13
COX5A VDAC2
COX5A GLRA2
COX5A ATP5G3
COX5A SH3BP2
CSTF3 AASDHPPT
MEIS3P1 TCF3
TMEM186 DLAT
GCK C16orf88
GDF5 ABCC6
CALB1 RSU1
AHCYL2 PDHX
AHCYL2 HCRTR1
RGS19 HCK
PSMD13 CHMP1A
PSMD13 GML
FGF12 RSC1A1
GGPS1 RER1
C1D NCSTN
TRIM14 ACTR2
HSPBP1 SNRPD2
CDK2AP1 SFRS3
H3F3A ARL6IP5
H3F3A RPS3A
DIO3 DOHH
UCHL3 EML3
MIPEP RBP3
MIPEP MMP11
GABRR1 UBN1
TGFA PRKCB
HNRNPA1 LOC728643
HNRNPA1 CEBPD
HNRNPA1 LRBA
HNRNPA1 NPM1
THOC1 SLC25A17
THOC1 PRAF2
THOC1 CAV2
PSIP1 C11orf58
MPPE1 STMN1
INPP5A NCF1C
C4orf46 EIF3H
ARPC1B RAB7L1
ARPC1B AHNAK
ARPC1B CYBA
ARPC1B FGL2
ARPC1B SYK
ARPC1B PPT1
ARPC1B ATP6V0D1
ARPC1B CFP
ARPC1B PDXK
ARPC1B NPTN
ARPC1B PGAM1
ARPC1B BST1
SOX11 RNF24
CCT2 AHNAK
CCT2 HSP90AB1
CCT2 NOLC1
CCT2 NPM1
CCT2 CYCS
CCT2 ILF2
CCT2 SFRS3
CCT2 GCSH
CCT2 ATP6V0D1
FNTA AGGF1
FNTA AHCYL1
FNTA NARS
FNTA COPS5
FNTA SACM1L
FNTA TTC35
EMX1 MPHOSPH8
TFF2 THPO
HMX1 AKT3
HMX1 PIGC
FLG CHRNB2
SH3PXD2A LRRC23
GLT8D1 GLOD4
GLT8D1 SPTLC1
GLT8D1 ALG8
AIF1 LST1
AIF1 SELPLG
AIF1 ELAVL3
AIF1 CARS
AIF1 ITGAM
C10orf26 AHCYL1
C10orf26 PCMT1
C10orf26 PMS1
C10orf26 C3orf63
C10orf26 PAFAH1B1
WFS1 NRTN
WFS1 SUB1
WFS1 ARR3
PEG3 MFN1
RPL18 RPS19
RPL18 RPL10A
RPL18 CAMK2B
THRA KLF1
THRA MT4
THRA PPY
THRA TEKT2
PMS2L1 LOC652147
LIG3 IGF1R
FOXE1 FDPS
FOXE1 KIAA0195
FOXE1 DOHH
FOXE1 YIF1A
FOXE1 MYO9B
HCRT PARG
NUDT21 HNRNPA0
NUDT21 XRCC5
NUDT21 SEP15
NUDT21 PRPF19
NUDT21 SFRS1
NUDT21 CCNC
NUDT21 BTF3L1
NUDT21 GCSH
F12 C2orf72
KDM3B LY9
NVL KIAA1539
BTF3 GLUD1
BTF3 CSHL1
BTF3 ATP5G3
BTF3 EEF1A2
BTF3 SEP15
BTF3 PHB2
BTF3 GNB2L1
BTF3 RPL15P22
BTF3 NHP2
BTF3 PDGFA
BTF3 EIF3F
BTF3 RPL23
BTF3 APEX1
BTF3 SNRPD2
BTF3 ARHGEF1
PHF2 GGCX
TYMP ANXA2P3
TYMP MTMR11
MBTPS1 CORO1A
FTH1 FTHP1
PSMB6 ATXN10
SNW1 GNB2L1
KLHL9 TAF6L
KLHL9 PIAS3
KLHL9 TTLL5
KLHL9 DHPS
RASA1 PARG
TEKT2 CHKB
TEKT2 PVT1
TEKT2 SLC5A1
TEKT2 TRAF3IP2
TEKT2 CFD
TEKT2 CDKN2B
POM121L2 MARCKSL1
POM121L2 PRDM2
MRPL23 YIF1A
MRPL23 ZBTB22
MEA1 HBXIP
MEA1 CRABP2
MEA1 CLGN
ST5 SBNO2
ST5 KCNJ15
KLF1 MMP11
KLF1 DCAF11
KLF1 UROD
HHEX MGAT2
ELN ARR3
VIP ELAVL3
MECP2 UPF2
MECP2 UBR5
TAF6L ALAS2
FOXG1 EPO
FOXG1 AQP5
BNC1 GABRG3
BNC1 ATP6V0A1
BNC1 RBP3
NRIP1 GNAI1
ARID1A AQP5
ARID1A PRKG1
ATP5L NAP1L1
SFXN3 LGALS1
PROSC IDH1
GPRC5A NR2C1
CAMSAP1 HLCS
TMEM147 POLR2I
SELPLG RALB
SELPLG KTN1
SELPLG SH3BP1
STMN1 GCSH
HSP90B1 FADS1
RAB40B MLH1
DDX17 ZNF638
DDX17 PAFAH1B1
FOLR1 LMO1
FOLR1 PRRC1
FOLR1 PTPRD
DUSP1 FSCN2
CBLN1 RAD54L2
NPFF MGAT1
XPNPEP2 TNNC1
NDUFAF1 BRD2
NDUFAF1 HPN
NDUFAF1 IBTK
PI15 ICA1
PSMA4 EIF3I
PSMA4 ATP5J2
PSMA4 GCSH
PPYR1 MMP11
RASL10A TMEM106C
RASL10A CSHL1
KRT34 FARP1
KRT34 CDK5R1
HNRNPL ACAN
HNRNPL CACNA1B
PHKG2 ATP5H
PHKG2 IFT140
PHKG2 NRTN
PHKG2 NDST1
PHKG2 ELAVL3
PHKG2 ZNF167
PHKG2 USP11
PHKG2 MXRA8
PHKG2 IGF1R
PHKG2 MYL9
HOXA5 HOXA9
C4orf8 MYO7A
C4orf8 ACAN
C4orf8 GGA2
C4orf8 PPID
GNS RNH1
UTP14C MRFAP1L1
LBA1 PIP5K1A
KCTD20 ODC1
PRM1 WISP1
PRM1 CCBL1
RAI14 LAMC2
MAP3K3 TTLL5
MAP3K3 CTRL
MAP3K3 PVT1
MAP3K3 RBP3
MAP3K3 ZMYND10
MAP3K3 NDUFS3
NSF C3orf63
NSF POU2F2
NSF IDH1
MGAT3 SCNN1B
MGAT3 MVD
MGAT3 LOC652147
MGAT3 GCKR
MGAT3 GP2
MGAT3 PCBP3
MYBL2 TUBB2C
VDAC2 MAD2L1
VDAC2 SET
VDAC2 CYCS
VDAC2 TRIAP1
VDAC2 NHP2
EN2 ANK1
EN2 LIMK1
AATF JAG2
PSMD7 RCOR1
HIBCH SMC2
HIBCH CYB5B
HIBCH SFRS1
RFC4 ASH2L
RFC4 PPID
RFC4 LOC91316
RFC4 UNG
RFC4 RRM1
RFC4 ALG8
RFC4 MCM3
LILRB3 FGR
NUP160 SFRS1
NHP2 EIF3I
NHP2 PARK7
NHP2 PHB2
NHP2 HSP90AB1
NHP2 NME1
NHP2 C1QBP
NHP2 PSMA6
NHP2 ATP5C1
MFSD9 C16orf88
SLC5A1 HOXB6
TXNL4A PDIA3
TXNL4A BTF3L1
TAT SCEL
USF2 PTGES3
CDK5R1 TOP3B
CDK5R1 HAUS5
CDK5R1 HLA-DRB6
CDK5R1 SYF2
LRRC6 GNAI2
TOP2A FEN1
RPL6 RPL7
PPP1R2 CYLD
USP12 FBXO21
HTR1B ALDOC
HTR1B MMP25
NCF1C ITGAM
GML IRF2BP1
GUCY2D SLC22A5
CDKN2D PIGC
PSMD9 PAK4
PSMD9 RBM8A
PSMD9 IFT20
POGZ PAFAH1B1
PLP2 LGALS1
SLC25A4 HPCA
P2RY2 SETD2
MAPK10 LAMC2
MED22 ASH2L
MED22 RARB
PDIA4 PIK3CG
AHCYL1 DYNC1I2
AHCYL1 VDAC3
AHCYL1 ALG8
CRABP2 SLC16A5
UNG SMC2
UNG KIAA0174
UNG BAZ1A
UNG SNRNP200
UNG MCM3
IMPDH2 EIF3E
IMPDH2 ATP5C1
RAB27A KBTBD11
RAB27A GRN
ATF5 SPTBN1
PNO1 RAD51C
PNO1 TRIAP1
MKRN3 SNRPD2
AHSA1 PNLIPRP1
AHSA1 CETN3
CYCS SLC25A3
SFRS14 CEP350
ARHGAP6 ACAN
ARHGAP6 EFNA3
CHMP1A ALAD
ICOSLG ACAN
IFITM1 IFITM3
HNRNPA0 SPCS2
HNRNPA0 TMX1
GPR176 DUS4L
RRM1 TPX2
RRM1 FEN1
SLC4A3 HIPK2
SLC4A3 ABCC6
SLC4A3 AXIN1
TBC1D1 SAG
TBC1D1 ARR3
RASGRP2 SIPA1
SRP72 KIAA0226
SRP72 CSHL1
RPL35 RPL8
RPL35 RPS15A
RPL35 RPL29
PRRC1 RDH16
PRRC1 AGTR1
PRRC1 C19orf36
RAN AIMP2
SNX2 ZNF259
GRN LILRA3
GRN ATP6V0D1
EIF3I LSM3
D4S234E PAK4
F7 NEUROD2
AFAP1 CYP2A6
SLC38A10 ATP6AP1
ALAS2 GYPB
RBM8A C22orf28
RBM8A DUS4L
RBM8A ADORA1
RBM8A ATP5J2
RBM8A ERGIC3
RBM8A KRT37
RBM8A ACO2
RBM8A TRAF3IP3
RBM8A IFNA10
RBM8A MAP2K4
RPL22 EEF1A2
ACTN1 HLA-DRB4
MGAT5 C2orf72
ARR3 NFIX
ARR3 BCL2
RPS12 RPS27
RPS12 RPL27
RPS12 RPS21
RPS12 RPS23
RPS12 GNB2L1
RPS12 RPL12
RPS12 RPS3A
EHHADH DOHH
STAR P4HB
CSNK1D CEACAM5
CSNK1D RNFT2
ENC1 SFN
LYST DMXL2
MAX PRKCQ
MAX ARHGEF12
NUPL2 DDX52
NUPL2 BAZ1A
NUPL2 USP33
NUPL2 C3orf63
CDC34 CFD
IRAK3 ARPC5
PSMB7 XRCC5
PSMB7 HNRNPA3
PSMB7 BTF3L1
PSMB7 CFDP1
PSMB7 ATP5C1
AHNAK OPLAH
AHNAK AP1S2
AHNAK IQGAP1
AHNAK ANXA2P3
MVD GRIA1
MVD EML3
MVD LOC100128570
MVD LSM3
MVD ABCC8
RPS23 RPL7
RPS23 GNB2L1
RPS23 RPS24
RPS23 RPS3A
AES C11orf52
AES SQSTM1
PDE6C RASGRP3
PAQR4 MEGF6
PAQR4 HPCA
PAQR4 BCL2
PAQR4 CDKN2B
PCMT1 VCL
PCMT1 USP33
LAMC2 LYZL6
LAMC2 DNAJC7
AAMP EXOSC7
FOXJ3 FUT7
PICALM IQSEC3
USP1 CDC23
CA9 TAF1
CA9 PHLDA1
DOHH PXDN
DOHH LMO1
DOHH SMO
DOHH VPS13D
DOHH AMHR2
CORO1A DOCK2
MYCBP2 SYK
TYROBP CBX6
TYROBP LY86
DNAJC7 CSHL1
DNAJC7 MEIS1
NAT6 RIMS3
PCBP3 SLC9A3R2
PCBP3 ARFIP2
PCBP3 MYST2
PCBP3 EML3
PCBP3 SLC6A9
PCBP3 FLJ40113
PCBP3 EPHB2
PCBP3 IFT140
PCBP3 PAFAH1B1
PCBP3 WDR62
TSC1 GNA11
TSC1 ZNF638
SEC13 C19orf50
SEC13 PTPRD
SEC13 EIF2S2
SKP1 TXNL1
SKP1 ZNF529
SKP1 CSHL1
SKP1 SNX3
SKP1 BTF3L1
SKP1 GCGR
SKP1 ARHGAP4
ORC2L UPF2
CAP1 ARPC5
ICMT PPIE
CCBP2 PAK4
CCBP2 DNAH9
CCBP2 LOC100128570
CCBP2 BAP1
CCBP2 AKT3
CCBP2 EFNA3
CCBP2 ABCC8
EIF5A POP4
SAG KIAA0195
SAG PAPPA
SAG NFIX
SAG EMG1
SAG C2orf72
DNAH9 FMO2
DNAH9 RBCK1
DNAH9 U2AF2
ATP6V1A BCAM
ATP6V1A ARPC5
YKT6 ITGAV
APEX1 PARK7
SACM1L GTF2E1
SACM1L ZNF638
SACM1L USP33
CPSF4 AKT3
C2orf72 ADORA1
C2orf72 TERF2
BDH1 SKIV2L2
EIF3CL NDUFV1
EIF3CL SUMO4
PPP1CC RPS15A
DLEU1 UROD
ZSCAN12 PRPF19
POLRMT PES1
TUBB4Q CUX1
XK DPF1
XK UROD
HIST2H4A PTPRD
PLCG1 PTPN2
PLCG1 EYA3
NR1D2 RHOQ
USP33 RBM6
USP33 APOBEC3G
USP33 UBE3B
USP33 CARD8
USP33 PUM2
USP33 PREPL
HAX1 ADAMTSL2
BCR STAM
BCR SCCPDH
VDAC3 METTL13
VDAC3 RAB1A
COX7B C14orf2
HSP90AB1 DBP
HSP90AB1 ATIC
HSP90AB1 AKR1A1
MTHFD1 CCNC
MTHFD1 NASP
NDUFS7 RPN1
NDUFS7 ATP5J2
RSC1A1 H6PD
RSC1A1 ZMIZ2
G3BP1 AAK1
E2F4 PSMF1
SNCB SLC25A5
MYO1E SUPT5H
RASSF2 CASP1
C22orf28 ATXN10
C22orf28 UQCRH
C22orf28 PRPF19
NTRK3 KLK8
COPB2 PAFAH1B1
HLA-DRB3 HLA-DPB1
HLA-DRB3 HLA-DRB4
RAP2B CD6
RAP2B FBN2
NDUFS3 HLA-DOA
NDUFS3 COASY
SUPT7L ATP6AP1
SUPT7L ANXA9
TRIM23 PES1
TRIP10 TNK2
SLC25A5 TWIST1
SLC25A5 NNT
SLC25A5 SYK
MYL9 PXDN
SLC9A3R2 EFNA3
RPL10A GNB2L1
RPL10A EIF3F
GUCA1B LTB4R
MIF SNRPD2
MIF SNRPF
MIF NME1
MIF LOC728643
MIF ILF2
METTL7A APC
METTL7A ZNF167
P2RX6 VPS45
GYPE GYPB
CTAGE5 IKBKAP
GTF2B PTDSS1
ATRX MPHOSPH9
BST1 ITGAM
BST1 ANXA5
VSIG4 GTF2F1
RGS9 WNT6
RGS9 TUB
HNRNPA3 DHX9
HNRNPA3 RANBP1
HNRNPA3 SNRPF
HNRNPA3 ILF2
PCTK3 MUC5B
PCTK3 TOP3B
PCTK3 MYL3
PCTK3 APOC3
PTPRD WNT11
PTPRD RASGRP3
PTPRD ADAM15
PTPRD WDR62
PTPRD MYO9B
PTPRD E2F5
TRD@ C16orf88
SQSTM1 CD74
RPL34 RPL5
RPL34 RPL11
RPL34 RPS10
LMO1 CASP2
LMO1 CD6
PRKDC SNRPD3
PRKDC ALG8
RBCK1 PRICKLE3
ATP6V0B IMPDH1
EIF3H RPL8
EIF3H CALM3
ELAC2 PHF8
SNRPD3 RANBP1
CACNG1 PLXNB3
CACNG1 NRTN
GOT2 FKBP4
GCSH NNT
GCSH C19orf2
GCSH NME1
GCSH SFRS3
MFAP1 AASDHPPT
PRICKLE3 DEPDC5
RPS13 RPS21
RPS13 RPL23A
RPL23 RPL4
RPL23 EEF1A2
RPL23 C1QBP
RPL23 SFRS3
CSNK1E ANKLE2
FCGR2B HSD3B1
POP5 ALG8
RAB31 UCN
RAB31 R3HDM2
CALU ALG8
CFD PAK4
CFD KPNA6
CFD SLC6A11
CFD BAG1
CFD P2RX7
CFD DTNB
UPF2 AASDHPPT
UPF2 PUM2
UPF2 PMS1
ATXN2L DAP3
RNH1 ALDH3B1
RNH1 LY75
RNH1 PGAM1
ITGB3BP TUBB
RNMT EPS15
EPHX1 CDKN2A
PPT2 OPLAH
PPT2 EIF5
DAP3 IGHMBP2
H6PD RORC
PABPC4 NOLC1
PABPC4 GNB2L1
ARSB NDUFV1
OS9 GNAI2
ME2 ELAVL3
RPS19 LOC150786
RPS19 RPL29
RPS19 RPS7
RPS19 RPS11
C1QBP SNRPD2
C1QBP DLAT
P4HB KBTBD11
P4HB COX8A
ACAN CUX1
ACAN SCNN1D
MCRS1 CD6
USP19 LRRC23
USP19 THPO
ZNF76 SLC22A24
KIF25 NLRP1
BAHD1 HYAL1
WSB2 KIAA0226
WSB2 IMPDH1
CNPY2 TF
NRTN PPP1R7
NRTN ALOX5
KBTBD2 GGCX
HBXIP NDUFA1
NIPSNAP1 NEBL
POM121 UCP3
POM121 LOC729602
ENTPD1 EML2
ENTPD1 ATXN10
ENTPD1 DMXL2
CRYAB CHMP2A
GHRH PPID
GHRH DSCR3
XPO1 PARG
GRK4 LOC100130283
NPTN ACTR2
NPTN ARPC5
ACTB KRT81
GUK1 CASP2
PARG SON
MEGF6 TOP3B
TCHH PXDN
ZNF43 ZNF273
WAPAL SGSM2
WAPAL AKAP11
WHAMM TMX1
RPL4 NPM1
RPL4 RPL24
TRIM33 PCF11
TRIM33 SLC11A2
ELK1 RAB6A
SLC22A24 IGF1R
SFRS3 MAD2L1
SFRS3 EIF4A1
SFRS3 EML3
SFRS3 C11orf58
SFRS3 LRCH4
SFRS3 NASP
TNPO3 ILVBL
RPS3 RPL5
TNK2 NUDT3
NCAM1 CHGA
BARD1 RAB6A
EIF1AY RPS4Y1
NTRK2 ARHGEF12
ALDH3B1 LOC150786
ALDH3B1 KCNK2
LOC730092 LOC729602
BTF3L1 GNB2L1
RAP2A ARHGAP4
REEP5 POLR3D
SDHC LRCH4
RHBDL1 EIF3K
LSR VAMP7
ITGAV STAT5B
ITGAV SOX1
EPHA1 DRD5
ZYX NOL7
P2RX7 PTDSS1
KIAA0195 EML3
KIAA0195 S100A5
UNC5B ADAMTSL2
RPA1 INPP5K
KRTAP26-1 EFNA3
SLC4A1 EPB42
GAGE2E PTPN2
GAGE2E LOC652147
TBCE C19orf2
FGR ANXA5
AKT2 CRABP1
ELAVL3 PCNXL2
ELAVL3 UBL4A
ELAVL3 SPRED2
ELAVL3 FNBP1
RTN2 DBP
RTN2 GPD2
GPLD1 MAP2K4
SNRPD2 GORASP2
SNRPD2 NME1
SNRPD2 EIF3F
SNRPD2 RPS15A
SNRPD2 ATP5C1
SNRPD2 PSMA6
AASDHPPT HGS
AASDHPPT DDX52
AASDHPPT GAS6
AASDHPPT BRD3
S100A2 MFN1
HLA-DMA HLA-DRB4
MFN1 LILRP2
LILRP2 DNASE1L1
LILRP2 PAPSS2
LILRP2 GNAI2
PPP1R10 S100A5
PIP5K1C PTGIR
TRAF3IP3 GNA11
TRAF3IP3 C3orf63
RPS10 RPL27
RPS10 RPL28
ZNF259 EEF1A2
ZNF148 MUT
CHKB GYPC
FCGRT CEBPD
FCGRT PDXK
FCGRT PSAP
DLAT KCTD2
DLAT AP2B1
DLAT SPCS2
DLAT SFRS1
DLAT PNLIPRP1
DLAT TMX1
BTNL3 TAX1BP1
IGL@ LOC91316
MUC5B EFNA3
IDH1 PMS1
IDH1 SLC35A1
CALM3 CD74
CALM3 TERF1
TXN TOMM20
MUTYH GMPR
C2 LAMA4
BCAM ZNF787
FRMPD1 NCDN
HLA-J LSM4
MOBKL3 GRB2
PAX9 SPINK5
PAX9 ZNHIT3
PAX9 KIAA0427
PAX9 CDKN2B
RPL23A RPS11
RPL23A RPS15A
SFRS2B MCM2
PCNXL2 GLRA2
ZNF146 ZC3H4
ZC3H4 PMS1
PSAP CTSH
PSAP IFI30
PSAP CAST
PSAP CST3
KDM5D DDX3Y
PBXIP1 ZNF91
OPLAH TULP2
AIMP2 LAGE3
AIMP2 GRSF1
AIMP2 TRIAP1
AIMP2 YIF1A
FNBP1 B3GNTL1
FNBP1 RASGRP3
FNBP1 CETN3
PRKCQ NBAS
C5orf15 TMBIM6
C5orf15 CTBP2
C5orf15 B3GNTL1
C5orf15 SMC1A
ANKLE2 FST
ANKLE2 TMEM106C
CD47 AGFG2
KRT37 TMEM106C
KRT37 GSTA2
KRT37 NEUROD2
C11orf58 TMBIM6
DNAJA3 CYP2A6
RCOR1 SERINC3
ATR PMS1
FGL2 CASP1
VDAC1 MAD2L1
UROD AP1G1
UBE3A HLF
UBE3A TRIAP1
GORASP2 GLRA2
H2AFY LY75
GPR107 B3GNTL1
HLA-DQB1 HLA-DPB1
HLA-DQB1 CD74
HIST1H1A KPNA6
UBN1 GATA4
ATP1B2 PXDN
NEDD8 MTHFD2
PPP1R7 PPID
RPL5 NPM1
LTBR TP53I3
DAGLA HOXB1
DDTL PTGIR
DLX5 SPRR2D
C19orf29 ZNF167
HPCA KCNQ1
BCL10 ZMYND10
NPM1 NAP1L1
NPM1 EIF3E
ATXN10 STOML2
STAM ARPC5
FLOT2 PDK2
CPM TM2D1
PGAP2 PLA2G5
PGAP2 CSHL1
SEP15 HABP4
SEP15 TMX1
CREB1 PUM2
CACNA2D1 NOL7
MAD2L1 RANBP1
MAD2L1 TUBB
MAD2L1 RPA3
MAD2L1 CKS1B
MAD2L1 PLK4
AP2B1 EPS15
ARHGDIB XRCC5
PXDN KCNQ1
PXDN NCDN
SSTR2 GNAI2
WDR62 LOC652147
TBCD ABCG2
TBCD SERPINB1
XRCC5 PSMA6
LYRM1 NAP1L1
AKT3 SLC22A18
AKT3 APOC3
CSHL1 NAP1L1
SYK GBA
SYK SCTR
LRCH4 SLC12A2
LRCH4 COX6C
RPL41 RPL13
SIK2 CREBL2
LOC100128570 PMPCA
CHPF CDK8
CETN3 DYNC1I2
CSF3R RHOG
IDUA FCHO1
PLK4 SMC3
BBC3 PDE1B
RPS11 GNB2L1
RPS11 RPS25
MYO9B PMS2L5
TKT PGD
RPL38 RPL27
RPL38 RPS25
RPL38 RPL29
PMS2L5 WISP1
ELOVL6 ASH2L
SV2B NFIX
ZNF167 C11orf80
TOMM20 STRAP
TOMM20 EIF3F
CLTB PLAGL1
CBFA2T2 DSG2
TUBB2C TUBB3
NCDN ELF5
NCDN LOC652147
NCDN IGHMBP2
PUM2 ZNF638
ZRSR2 AP1S2
C5orf30 GNAI1
RBP3 LIMK1
HTR2C RTN4
NAIP BRMS1
PTGFR LOC552889
DPF1 SELENBP1
UQCRH GNB2L1
SIGLEC7 CLIC1
STOML2 ILF2
NOLC1 PA2G4
NOLC1 ALG8
PLXNB1 ZMYND10
PLXNB1 KLHL35
ATP5G3 MRPS27
ATP5G3 COX6C
AGFG2 ZMYND10
SLC6A9 MAP2K4
SST ALG8
CYP11B1 APOB
PPP3CC TMED9
EBNA1BP2 TMEM106C
ARHGEF2 IFNAR2
MCM3AP TM9SF2
CYBA GNAI2
VBP1 OIP5
TMBIM6 HLA-DRB4
ACHE THPO
ACHE CDKN2B
KRT31 GNAI2
PTMS SNX3
ACAT2 FDPS
RER1 BCS1L
PAK1 LGALS1
PTMA KIAA0226
PTMA RPS4X
KCTD17 GABRP
ABCC6 HOXB6
FMO4 S100A5
WDR18 ATIC
SNRPF SNRPE
SFRS1 MCM3
NUDT3 LRP3
NF1 PVT1
NF1 HOXB6
ID2 ID2B
DYNC1I2 TALDO1
KIAA0247 AMPD2
DHPS GABRG3
DHPS SPTB
DHPS KEAP1
DHPS FBN2
ABCC8 DDX11
LIMK1 PVT1
LIMK1 FAM119B
LTB4R ZNF91
SPINK5 GNA11
APOC3 PIK3CD
PDGFA ADORA1
PDGFA GNAT2
HINFP UBR5
POLR2D DIAPH1
POLR2D UBA2
EMG1 WDR1
GNA11 TBXAS1
VPS45 RNF40
EIF3E EIF3D
REV3L PLAGL1
REV3L COX8A
PTEN GTF2H4
SETD2 PLA2G15
B3GALT4 MRPL9
NNT PITRM1
B3GNTL1 PGK1
GLRA2 HNRNPU
GLRA2 TRIAP1
KRT1 SPTB
KRT1 FAM119B
SETDB1 BAZ1A
SLC6A11 CASP2
ATP5C1 NME1
ATP5C1 COX6C
RPL11 RPS24
RPL11 GNB2L1
R3HDM2 DNASE1L1
NONO NAP1L1
NONO LOC728643
NONO ILF2
RPS15A GNB2L1
HLA-DPB1 CD74
GNB2L1 SLC25A3
GNB2L1 NAP1L1
GNB2L1 RPL9
GNB2L1 ZNF91
MMP25 C1QL1
GABRG3 KIF1A
TAF1 CENPA
TAF1 ADAMTSL3
TAF1 LAMA4
MAPK9 AQP5
METTL13 EIF5
ZNF529 TNFSF13
WISP2 GYPC
GSN EIF5
TEX28 EML3
TEX28 LOC652147
CHMP2A STAT5B
CYP17A1 HOXB7
EPHB2 LSM4
EPHB2 EFNA3
SPAG8 COPS6
CUX1 FCHSD2
BRMS1 GABRP
BRMS1 APAF1
BRMS1 DMWD
RPS21 RPL10
EML3 C1QL1
EML3 SON
MTMR11 ANXA5
EPB42 SELENBP1
PRSS8 CTNNBIP1
AOC2 DUS4L
BRD3 PRMT2
BRD3 NARS
RANBP2 SON
ADAMTSL2 IGHMBP2
CD74 HLA-DRB4
NDUFA1 SNRPC
LOC728643 COX11
EID1 ANXA10
SFN HSPA8
POU5F1B KCNH1
TRIM27 BAZ1A
TRIAP1 ZNHIT3
KDSR ADORA1
HLCS RAPGEF1
RPL9 EEF1A2
KIAA0240 LARP4B
KPNA6 IFT140
KPNA6 ZP2
KPNA6 COPS6
ZNF271 HLA-F
KIAA0892 MAML3
KIAA0892 APAF1
VAMP7 PGK1
JARID2 PHLDA1
CAMK4 KIFC3
PREPL PMS1
RASGRP1 PDK2
TERF2 ADAMTS2
DICER1 C3orf63
HLA-DMB HLA-DRB4
EIF3D EIF3F
NAP1L1 EEF1A2
NAP1L1 NME1
NAP1L1 SLC25A3
TEF GYPB
TEF FBN2
DDX3Y RPS4Y1
RNF40 GAS1
ACTR2 ARPC5
PGK1 SERINC3
SMC3 TUBB
LPXN ALDH4A1
RPL29 RPL18A
PSEN1 TTRAP
TMX1 ZBTB17
ANXA5 AP1S2
PDAP1 CAST
PDAP1 PRKAR2A
TCF21 SYF2
LSS CASP2
GRAP2 HLA-G
PSMF1 PPIE
CLEC16A PIK3CD
KRT33A GCKR
SON BAZ1A
NEFM BRS3
LARP4B KRIT1
EFNA3 NEUROD2
RPS7 RPL18A
JAG2 CFDP1
PMS1 ZNF638
PMS1 ST6GAL1
CDKN2B RAGE
SELENBP1 GYPB
SELENBP1 FBN2
PRMT1 POLR2I
FSTL3 ADORA1
PPAP2C NFIX
SLC35A1 DLST
GYPB SPTB
CCNB2 TPX2
RAPGEF1 SMC1A
MMP14 GP2
POLR2J U2AF2
POLR2J KCNH1
MNT ZNF7
HGS ATP5D
PSPH CIC
HNRNPAB PHB2
HCK ITGAM
ATP6V0D1 SLC36A1
CAPZA1 ARPC5
ADORA1 KLHL35
ARPC5 ACP2
ARPC5 AP1S2
B4GALT2 NME1
ECH1 VPS37A
CKS1B KIAA0101
RAC3 FBN2
HLA-F HLA-G
LILRA1 CFP
PPID VPS37A
NASP KIAA0101
NASP ILF2
LOC652147 NEUROD2
PARD6A ELAVL4
GYPC GNAI1
SEC23B MCM2
