# Supplementary material for: Functional networks inference from rule-based machine learning models
Source: BioData Min. 2016 Sep 5;9:28. doi: 10.1186/s13040-016-0106-4 (PMC5011349; doi:10.1186/s13040-016-0106-4)
Supplement: Supplementary file 2 — Networks. All networks used in the analysis given as a list of edges. (XZ 11980 kb) [file 13040_2016_106_MOESM2_ESM.xz › networks/aracne/GSE2191/SN_C3.txt]

DHX9 HNRNPA3
ERBB2 CYP3A5
ERBB2 KLHL9
ERBB2 BNC1
DYNC1I2 PRIM2
TSPO ZNF117
RPL8 RPL35
LOC90586 TRAPPC10
LOC90586 SLC9A3
NCBP1 COPB2
SFPQ ADCY3
AGL USP34
APLP2 ALDH3B1
APLP2 FCGRT
UBE2D2 ZNHIT3
NAT6 RIMS3
NAT6 ERCC6
SNHG3 NCDN
DHPS TNFRSF25
DHPS KLHL9
DHPS FBN2
SLC25A3 GNB2L1
PCBP3 SLC9A3R2
PCBP3 ARFIP2
PCBP3 MYST2
PCBP3 EML3
PCBP3 NR0B2
PCBP3 WDR62
TGFB3 HMX1
TGFB3 LOC652147
ABCC8 RB1
ABCC8 DDX11
ABCC8 CCBP2
SLC12A4 EPHB2
TMEM106C EBNA1BP2
LIMK1 PVT1
LIMK1 SLC9A3
TYROBP LY86
TYROBP CD68
HLA-DRA HLA-DPB1
HLA-DRA UNC84A
SLC9A3 IFT140
SLC9A3 KIAA0195
SLC9A3 ACAN
SLC9A3 RBM4B
SLC9A3 DOHH
SLC9A3 SERHL2
SLC9A3 TCP11L1
SLC9A3 CCBP2
SLC9A3 GSK3A
SLC9A3 AQP5
SLC9A3 ADAM17
SLC9A3 ARR3
ORC2L UPF2
CAPRIN1 NUDT21
CAPRIN1 PTGES3
HLA-DMB HLA-DRB4
CAP1 ARPC5
PDHA1 LYN
CCBP2 PTH
CCBP2 DNAH9
CCBP2 GC
CCBP2 PTGES
CCBP2 NTSR1
CCBP2 EFNA3
GAPVD1 WTAP
ADAM20 PPIC
SLURP1 PRDM2
MAP3K7IP2 RYBP
ATP4B MEGF8
PDGFA GNAT2
PDGFA UBE2M
XRCC6 PSMC3
ULK2 SIX1
DNAH9 RBCK1
CALML3 RAPGEF3
POLR2D UBA2
ARVCF GRM4
ARVCF EPHB2
CHRNB4 HSPA5
CCDC106 MUC6
CCDC106 MAP3K10
FGL2 SAMHD1
TUBB3 TUBB2C
MAGEA3 CACNA1E
EMG1 ACTL6A
IDO1 DIO2
EEF2 RPS10
LILRA2 RASSF2
GTF2H1 FNTA
GTF2H1 IDH1
HIST1H2BM HIST1H2BE
HIST1H2BM HIST1H2BL
HIST1H2BM HIST1H2BI
NBPF15 RBM8A
EDN2 MSI1
TRAF3IP3 IL6R
EIF3E EIF3D
EIF3E EIF3M
EIF3E RPS8
EIF3E NPM1
IGFBP6 PMS2L1
ACOT13 CLNS1A
DDT GTPBP6
DDT PTH
XK MYL4
HIST2H4A PVR
AES C11orf52
RPL30 RPL27
RPL30 FAU
RPL30 DENND4B
PSMD3 EBNA1BP2
PSMD3 CALU
HBD GYPB
USP33 RBM6
USP33 C12orf24
USP33 PUM2
USP33 SACM1L
USP33 TUBGCP3
HAX1 ADAMTSL2
IGF1R HOXC4
IGF1R C6orf54
IGF1R SLC22A24
VDAC3 AHCYL1
VDAC3 RNF10
RPS3A RPS12
RPS3A RPS23
RPLP0 RPS6
RPLP0 RPS18
RPLP0 RPS17
TPP1 ARPC1B
RPS28 RPS16
RPS28 RPL38
RPS28 GNB2L1
CD68 AHNAK
CD68 TNFRSF1B
CD68 IL10RB
CD68 TCIRG1
CD68 EVI2B
CD68 PSAP
CD68 CFP
RPS10 RPL27
RPS10 RPS18
RPS10 RPS14
RPS10 RPL28
RPS10 RPL34
TEF GYPB
TBX19 EN2
TYR CYP2A13
YIPF1 C10orf26
AASDHPPT MRPS31
LRPPRC UNG
LRPPRC MDN1
DDX42 ZNF638
OVOL1 TDO2
TTC3 ZMYND11
RSC1A1 FGF12
RPS5 RPL4
RPS5 RPSA
RPS5 RPL28
RPS5 RPS7
RPS5 RPL3
RPS5 RPS11
RPS5 ATP5C1
RPS17 RPLP1
RPS17 PPIA
RPS17 RPL13A
RPS17 RPSA
RPS17 RPL3
RPS17 RPS4X
HLA-DOA NDUFS3
PSMD9 RBM8A
RPL13 RPL27A
RPL13 RPL41
RPL13 RPS18
LTK MEGF6
DMXL2 ENTPD1
DMXL2 CCPG1
RPL7 RPL6
RPL7 RPS23
RASSF2 IL6R
C22orf28 ATXN10
C22orf28 PRPF19
RPL28 RPL32
UBE2M TNNC2
UBE2E1 RCN2
CDC23 MSH2
CYP7A1 LPIN2
FOXM1 TPX2
RPL11 RPS24
RPL11 RPS14
RPL11 GNB2L1
RPL11 RPS18
RPL11 RPL34
PLP2 LGALS1
RAP2B FBN2
SLC16A3 ACAN
SLC16A3 TEKT2
SLC16A3 ARR3
NOC2L RASSF8
NOC2L TNFRSF25
NOC2L TOP3B
NOC2L RBM8A
ALDH1A2 TNFRSF25
KATNB1 PTK7
NONO LOC728643
PDLIM7 FBXO7
RPS15A RPL35
RPS15A RPL23A
RPS15A RPL17
RPS15A GNB2L1
RPS15A RPL15
RPS15A EAPP
HLA-DPB1 CD74
HLA-DPB1 HLA-DPA1
HLA-DPB1 HLA-DQA1
SLC25A5 NNT
SLC25A5 SYK
ZC3H15 COPS2
MYL9 PXDN
MYL9 PHKG2
BCS1L RER1
RPA3 MAD2L1
TAF1 ADAMTSL3
TAF1 NKX2-1
MIF LOC728643
MIF NME1
MIF SNRPD2
MIF SNRPF
POM121L2 NDP
PARK7 NHP2
NDST1 PHKG2
RPS7 RPS19
RPS7 RPL17
RPS7 RPL15
RPS7 RPL18A
RPS7 RPL36A
SET PAICS
MDH1 AIMP2
OCEL1 ANKRD12
GRM4 IGF2
GRM4 C21orf2
GRM4 DGCR11
GRM4 HMX1
GRM4 GCKR
GRM4 MAP2K4
HPRT1 MTHFD1
HINT1 CYB5R3
HINT1 RPL14
CRYBB3 CYTH3
ZNF529 TNFSF13
HK3 CSTA
HK3 ITGAX
HK3 TCIRG1
ATRX MPHOSPH9
NAT9 KLHL9
IL17RA LGALS1
KLHL18 C21orf2
HNRNPA3 ILF2
HNRNPA3 RFC2
HNRNPA3 SNRPF
PTPRD WDR62
DDB1 MCM2
HLA-F ACVR1B
HLA-F HLA-G
FBL CLNS1A
FBL EIF3D
FBL RPL18
ATP5C1 SNRPD2
ATP5C1 COX6C
ATP5C1 NHP2
RPL34 RPL5
RPL34 RPL37
RPL34 RPS8
RPL34 ATP6V0E2
EPHB2 PTGES
EPHB2 SLC9A1
LMO1 FOLR1
LMO1 DOHH
MMP11 KLF1
MMP11 CYP3A5
MMP11 PPYR1
MMP11 MIPEP
TRAF4 C10orf26
PRKDC ALG8
ATP6V0B IMPDH1
ETFB PPP1R7
DDX1 PAICS
DDX1 AP2B1
SLC6A3 RBM9
LDHB GORASP2
LDHB NDUFS4
LDHB GNB2L1
MUT ZNF148
EPOR SLC5A2
ARAP1 PFDN4
NME2 NME1
PLCG2 PPID
HBG1 KLHL9
HBG1 FBN2
CD2AP LGALS1
NPAS2 NR2F6
LOC728849 TXNDC9
DLAT KCTD2
DLAT UBC
DLAT C1QBP
DLAT TMX1
GCSH CCT2
GCSH NME1
RPS9 RPL27
RPS9 RPS14
RPS9 RPLP1
RPS13 RPS29
RPS13 RPS21
RPS13 RPL23A
TNFRSF1B TCIRG1
TNFRSF1B ITGB2
TNFRSF1B PSAP
EML3 KIAA0195
EML3 TEX28
ARHGAP1 AHNAK
RPL23 SNORA21
RPL23 RPL31
RPL23 RPL4
RPL23 C1QBP
LSM2 ZNF428
CSNK1E ANKLE2
EIF3H EEF1B2
USP24 EZH1
EPB42 SELENBP1
EPB42 SLC4A1
PRSS8 MAGEA1
PRSS8 SDC3
PRSS8 NCOR2
BRD3 MYB
AXIN1 SLC4A3
REEP1 NKTR
CENPF HMMR
UBC CHD1
RFC2 AHCY
RFC2 ATP5J2
RPL15 RPL27
RPL15 RPL31
RPL15 RPS11
RPL15 RPS8
RPL15 ATP6V0E2
CFD PTH
CFD LIPE
CFD TIMP3
CFD CDC34
UPF2 PMS1
SACM1L ZNF638
SACM1L FNTA
RNH1 ALDH3B1
ITGB3BP ATP2A3
RNMT EPS15
RNMT ZNF117
SNRPE NDUFS4
CD74 HLA-DRB4
CD74 HLA-DQB1
CRYBA4 MGAT3
CRYBA4 NTSR2
EPB49 BNIP3L
NDUFA1 ATP5O
LOC728643 HNRNPA1
LOC728643 RPL17
UBR2 SFRS1
SFRS12 SFRS11
SFRS12 FUBP1
IGHG1 IGH@
EEF1B2 RPL5
EEF1B2 RPL4
EEF1B2 BTF3
EEF1B2 RPLP2
EEF1B2 RPL22
EEF1B2 EIF3D
KIAA0467 SKI
POU5F1B KCNH1
MSH2 RAD1
MSH2 UPF3A
KBTBD11 P4HB
MYO1F AHNAK
MYO1F TNFAIP2
SFRS17A KIR3DL3
MORF4L2 CDY1
GSK3B OLFM1
TRIAP1 LYPLA1
TRIAP1 PNO1
TRIAP1 SERBP1
TRIAP1 ZNHIT3
COX10 HMX1
E2F4 PSMF1
E2F4 RDBP
ZNF710 CYP3A5
ZNF710 TAF6L
PCNA PSMA3
PCNA TK1
PCNA KIAA0101
PCNA XRCC5
AIPL1 KLF1
AIPL1 KLHL9
AIPL1 CKMT2
RPL9 EEF1A2
RPL9 RPL17
RPL9 GNB2L1
RPS19 RPS11
RPS19 RPL29
RPS19 RPL18
SCARB1 CARM1
C1QBP AHCY
C1QBP SNRPD2
C1QBP NHP2
PTGES HIPK2
PTGES BTF3
PTGES NTSR2
CAPG SERPINB8
CAPG LGALS1
CYP3A5 IGHE
CYP3A5 ARC
NDUFS4 PSMA2
KIAA0892 CYTH3
ATPAF2 MYO9B
IFT140 PHKG2
ACAN MUC6
ACAN ARHGAP6
ACAN DYRK1B
ACAN HNRNPL
NUP160 SFRS1
TRPC4AP RAGE
NAGA AIM1
PROSC IL10RB
IGH@ IGKC
C5orf13 ATXN10
RNF6 ZMIZ1
MRPL3 PAICS
UBA2 RCN2
CAPZB AHNAK
CNP C21orf2
ROM1 DOHH
RHOG CSF3R
SFI1 RPL41
TPT1 EEF1A1
UBB H3F3A
UQCRQ PSMB2
UQCRQ COX5B
CHMP1A PSMD13
TNFRSF25 SLC5A2
HBA1 HBB
LY86 S100A10
NRTN PPP1R7
SDS C6orf105
ZNF787 BCAM
LUC7L3 OGT
IL6R PSEN1
IL6R SELPLG
AK2 ATP6V0E1
AK2 CASP1
AK2 HOXA9
TBCA ETFA
IPO5 CCT2
HIST1H2BL HIST1H2BN
EIF3D EEF1G
ATMIN ABHD2
ZNF467 RPL41
PSKH1 FOXE1
NAP1L1 CSHL1
RPL27 RPS12
RPL27 RPL38
RPL37A H3F3A
RPL37A RPS15
RPL37A RPL32
ETFA PSMA2
ISLR SLC5A2
NOLC1 CCT2
RPL37 RPL3
CLNS1A PAICS
CLNS1A SKIV2L2
DDX3Y RPS4Y1
DDX3Y KDM5D
FTH1 FTHP1
FABP5 PRMT1
MTMR11 TYMP
JUND TTC35
RPL10A GNB2L1
RPL10A EIF3F
RPL10A RPL18
ITGB2 FCER1G
ITGB2 CSTA
ITGB2 PRKCD
ITGB2 GRN
HNRNPA0 NUDT21
HNRNPA0 SERBP1
PARP1 IPO7
RPLP1 RPL32
HCLS1 ALDH3B1
ACTR2 ARPC5
NPTN ARPC1B
NPTN ARPC5
ACTB KRT81
ACTB CDK7
ACTB TMSB4X
SKP1 GCGR
TRPM2 MUC6
GUK1 CASP2
RPL19 GNB2L1
SMC3 TUBB
SMC3 PLK4
PVT1 CYTH3
PVT1 TEKT2
MEGF6 TP53TG5
RPS14 RPL24
RPS14 RPS21
NTSR2 SDC3
NTSR2 PHKG2
ZNF43 ZNF117
TYMS CKS1B
RBM9 ST6GALNAC4
RPL4 RPL24
RPL4 NPM1
TRIM33 LOC728216
UBE2N CBX3
SMARCB1 C4orf8
RPL29 RPL38
RPL29 RPL35
RPL29 FAU
RPL29 RPL18A
RPL29 RPL36A
SFRS3 CCT2
RPL10 RPS21
RPL10 RPL3
DDX17 PAFAH1B1
C21orf2 KRT1
C21orf2 NFIX
C21orf2 SKI
C21orf2 ZIC2
COX5A VDAC2
COX5A ATP5G3
BARD1 ZCCHC11
RRM1 FEN1
RPS4X RPL3
RPS4X RPS18
CCT6A C21orf33
SLC20A2 BFSP1
RPS3 SNORA21
RPS3 RPL5
RPS3 RPL14
ATP5O ATP5G3
MPPED1 CBARA1
ANXA5 S100A10
ANXA5 AP1S2
MMP19 HPCA
SSTR2 NFRKB
GTF2H4 CHD1
LGALS3 PSAP
PCBP1 PSMA2
TKT PGD
CSTA LGALS1
CSTA RNASE2
DDX10 MDN1
GRIN2C FRMPD1
UNC5B MET
UNC5B ADAMTSL2
GRAP2 HLA-G
HOXA10 HOXA9
RPA1 PSMD8
IGHE RND2
ABR SELPLG
ACADM TMX1
TBX5 BTF3
NCF4 UQCRC1
FGR LILRB3
IGKC IGL@
GP2 MGAT3
PCNXL2 ELAVL3
SNRPD2 HSPBP1
SNRPD2 BTF3
SNRPD2 PSMA6
MYB CBLB
MYB TARBP1
MYB SMARCA2
CLPP NME1
HLA-DMA HLA-DRB4
ABI1 WDR47
SH3BP1 SELPLG
RPL32 RPL41
PAFAH1B1 ACTL6A
PAFAH1B1 TUBGCP2
LARP4B KIAA0240
ATP6V0E1 GLB1
COMT PGAP2
EFNA3 MUC6
S100A9 S100A8
RPS8 RPS27A
RPS8 RPS6
RPS8 RPL36A
SENP5 PHLDA1
IMMT MRPS18B
RPLP2 RPL35
FARSA MTMR6
LSM3 PSMA2
LSM3 TBX6
GNB2L1 RPS12
GNB2L1 BTF3
GNB2L1 RPS23
GNB2L1 RPS29
GNB2L1 RPL14
GNB2L1 RPS11
RPL14 BTF3
RPL14 RPL17
RPL14 RPS25
GRIK5 KIAA0894
HIST1H2BF HIST1H2BN
LOC100131311 MCL1
C7orf28B PTGES3
CHKB TEKT2
PIKFYVE RBL2
FCGRT PSAP
RPS21 RPS12
RPS21 RPS16
RPS21 RPL3
SPRR2D DLX5
HLA-DRB4 HLA-DPA1
IGL@ LOC91316
PMS1 NCBP2
PMS1 ZKSCAN1
CDKN2B TEKT2
IQSEC1 HPCA
SELENBP1 FBXO7
SELENBP1 DPF1
SELENBP1 FBN2
SELENBP1 GYPB
IDH1 SLC35A1
PRMT1 POLR2I
ANXA2P1 ANXA2P3
OXA1L HISPPD1
TCIRG1 TYMP
ATP5A1 PSMA3
ATP5A1 SAMM50
PSMD8 LSM7
RPL23A RPS11
PSMA3 ATIC
PSMA3 MAD2L1
RUNX2 PLEKHG3
GYPB SPTB
GYPB GYPE
GYPB ALAS2
PRKACB PIP4K2B
CCNB2 TPX2
ENTPD1 EML2
SULT1A1 SULT1A2
PDCD6 NCBP2
ZNF85 ZNF117
ZNF146 ZC3H4
ZNF146 ACTL6A
RGS19 HCK
PSAP AOAH
FGF12 RGS4
SLC5A5 DOHH
AIMP2 YIF1A
AIMP2 RAN
FNBP1 ELAVL3
FNBP1 CETN3
HMHA1 FLT4
FETUB FKBP9
HNRNPA1 NPM1
KRT37 RBM8A
KRT37 NEUROD2
KCNH1 PLAUR
CRTC1 MAGEA1
CRTC1 TEKT2
DNAJA3 CYP2A6
PDCL GAGE12J
COX6C ATP5G3
ARPC1B AHNAK
ARPC1B RAB32
CCT2 AHNAK
CCT2 NPM1
CCT2 PAICS
FNTA COPS5
RNASE6 SAMHD1
SPTBN1 ATF5
CD52 GNAI1
MUC6 LIPE
MUC6 LIG3
NUP93 KLHL9
LSM7 POLR2I
LSM7 NME1
LSM7 NHP2
SEPT11 TSPAN3
SEPT11 CKS1B
AIF1 LST1
AIF1 ITGAM
HBB KLHL9
RPS15 RPL36A
RPL18 RPL17
RGR DOHH
ANKLE2 FST
THRA TEKT2
PRKCD LGALS1
FOXE1 DOHH
NUDT21 XRCC5
NUDT21 AHCY
RPS25 RPS11
RPS25 RPL38
RPS25 RPS18
RPL5 RPS18
RPL5 NPM1
RPL5 RPL31
RPL5 RPL3
BTF3 EEF1A2
BTF3 CSHL1
BTF3 GLUD1
BTF3 ATP5G3
TK1 TUBB2C
CKS1B MAD2L1
CKS1B KIAA0101
DDTL PTGIR
AOAH TNFAIP2
MCM3 RFC4
MCM3 SFRS1
KLHL9 TAF6L
KLHL9 RND2
RAC3 FBN2
NCKAP1L GBE1
RPL18A RPS18
RPS24 RPS23
KLF1 MYL4
HHEX MGAT2
PGAP2 CSF2
HLCS CAMSAP1
RCN2 ZNF117
TUBGCP2 CYTH3
CDH1 FGF8
MAD2L1 PAICS
MAD2L1 PLK4
GPRC5A NR2C1
S100A10 LGALS1
ARHGDIB XRCC5
TNK2 LDOC1
PXDN NCDN
DUS4L RBM8A
DUSP1 FSCN2
GLO1 PAICS
XRCC5 PSMB7
KRT34 CDK5R1
RPL41 RPS29
PHKG2 ELAVL3
PHKG2 LIPE
RPS18 RPS23
RPS18 RPS29
HOXA5 HOXA9
RAD54L2 OTUB1
C4orf8 PPID
C3orf51 CDK5R1
RPL31 RPS23
RPL31 RPS27A
NASP KIAA0101
MAP3K3 ZMYND10
EEF1G RPL3
H6PD RORC
VDAC2 CYCS
VDAC2 NHP2
HIBCH CYB5B
RPL38 RPS27A
RFC4 DUT
LOC652147 NCDN
LOC652147 NEUROD2
MCM7 DUT
CLTB TCF25
PRPF19 RUNX1
RPL17 RPS27A
RPL17 RPL3
EXTL2 ANKRD17
GLT8D1 SPTLC1
ZNF117 ZNF91
GML LIPE
PAX8 MAGEA1
LIPE DOHH
LIPE ACTL6B
RPS27A RPL21
ZMYND10 CYTH3
PAICS NME1
PAICS AHCY
EBNA1BP2 EIF2S1
NEU3 NEUROD2
TBC1D1 ARR3
RHCE GYPE
EIF3I NHP2
NME1 NHP2
RPL22 EEF1A2
RPS12 RPS23
RPS12 RPL12
RPS23 RPL3
LPPR4 DOHH
