# Supplementary material for: Functional networks inference from rule-based machine learning models
Source: BioData Min. 2016 Sep 5;9:28. doi: 10.1186/s13040-016-0106-4 (PMC5011349; doi:10.1186/s13040-016-0106-4)
Supplement: Supplementary file 2 — Networks. All networks used in the analysis given as a list of edges. (XZ 11980 kb) [file 13040_2016_106_MOESM2_ESM.xz › networks/aracne/GSE2191/SN_C4.txt]

FMO3 ARFGAP2
NRP2 KARS
NRP2 ADAMTSL2
NRP2 ARHGEF12
NRP2 KIAA0892
ZNF205 TBX6
ERBB2 KLHL9
ERBB2 GYPE
ERBB2 MAP2K2
ERBB2 CDR2L
ERBB2 BNC1
ERBB2 CDC34
ERBB2 CYP3A5
ERBB2 SHH
TMEM5 GORASP2
TMEM5 ACADM
TMEM5 MYB
TMEM5 AIMP2
TSPO ARAP1
TSPO TNFRSF1B
TSPO ZNF253
TSPO AIM1
TSPO MCM5
TSPO ZNF117
TSPO ATP6V0B
TSPO LY86
RBM4B MAPK8IP2
RBM4B NCBP1
RBM4B SLC9A3
NCBP1 COPB2
NCBP1 B3GNT1
NCBP1 ABCC10
NCBP1 C10orf26
NCBP1 CD68
NCBP1 NCDN
NCBP1 RASA1
FAM131B ALDH1A2
AGL NCBP2
AGL PITPNB
AGL USP34
AGL KIAA0247
AGL DYNLL1
AGL ZNF146
AGL LPIN2
AGL CDC23
AGL PREPL
AGL WSB1
AGL TTC37
APLP2 TPP1
APLP2 ALDH3B1
APLP2 FCGRT
APLP2 OS9
SPEF1 CTRL
SNHG3 PSMD8
SNHG3 C11orf58
SNHG3 SLC5A5
SNHG3 NCDN
SNHG3 CBX3
SLC22A18AS EPHA5
PSMA5 MAP4K2
IQCK LMNB1
ATP6V1H CHKB
ATP6V1H SLC25A4
ATP6V1C1 SACM1L
BAIAP2 BTF3
BAIAP2 SMARCA5
BAIAP2 KCNF1
BAIAP2 DDOST
BAIAP2 PAICS
BAIAP2 PSMA4
BAIAP2 XBP1
HNRNPD FMO1
HNRNPD SLC7A1
DIP2C FOXG1
SERHL2 KCNF1
SERHL2 SLC9A3
SERHL2 HABP2
CAPRIN1 USP34
CAPRIN1 PTGES3
CAPRIN1 ANKMY2
CAPRIN1 PRKRA
CAPRIN1 NUDT21
CAPRIN1 ATP5L
CAPRIN1 ITGB3BP
CAPRIN1 PGK1
PICK1 INSM1
PICK1 SPTBN1
GJC2 ARL4C
GJC2 OPLAH
GJC2 SPTLC1
GJC2 RALY
GAPVD1 ZNF638
GAPVD1 WTAP
SHH IGHA2
STMN2 ACTG1
STMN2 TMCC1
MAP3K7IP2 RYBP
RAB13 TFF2
RRAGD UQCRQ
RRAGD EIF2S1
RRAGD HLA-DPA1
ULK2 SIX1
CD1A ASL
CALML3 CBARA1
CALML3 RAPGEF3
CALML3 BRSK2
CALML3 MAD2L1
GOSR1 SLC6A2
RB1 LOC652147
RB1 ABCC8
ARVCF GRM4
ARVCF EPHB2
ATXN1 S100A10
ATXN1 DLST
ATXN1 SFRS2B
ATXN1 LIAS
ADAM10 ACTR2
GNB3 DIO3
GDI1 NDUFA5
GDI1 HGS
GDI1 BTF3
GDI1 SFRS3
PARP1 IPO7
PARP1 ALDH5A1
PARP1 DLAT
LARS2 GPRC5A
LARS2 AHCYL1
LARS2 CNTN6
IDO1 DIO2
IDO1 S100A1
CTNNA1 FOXJ1
CTNNA1 GH2
CTNNA1 CAV3
CTNNA1 AKAP2
CTNNA1 RTF1
CTNNA1 ZNHIT3
ATP1A1 NQO1
ATP1A1 ADAM22
RAP1GDS1 HSBP1
RAP1GDS1 C10orf26
RAP1GDS1 JAM3
RAP1GDS1 TCP11L1
RAP1GDS1 TRD@
RAP1GDS1 NDUFS3
RAP1GDS1 CFD
RAP1GDS1 SPCS2
RAP1GDS1 POU3F2
RAP1GDS1 MDH1
RAP1GDS1 TUSC2
GAS8 PHLDA1
GAS8 DAP3
LILRA2 RAB31
LILRA2 RASSF2
LILRA2 RGS19
LILRA2 HSD17B4
LILRA2 PSAP
LILRA2 FLNA
LILRA2 LTA4H
SMAD4 CTBP2
SMAD4 RNF160
CRADD TFAP2A
GGCT SND1
NME6 FUT6
HIST1H2BM HIST1H2BE
HIST1H2BM HIST1H2BL
HIST1H2BM HIST1H2BI
ETS2 SNX3
MSX1 TNFRSF25
MSX1 IGHMBP2
RXRA BASP1
RXRA ITGAM
ACOT13 CEBPD
ACOT13 CLNS1A
ACOT13 HLA-E
ACOT13 ZNF146
ACOT13 MTMR6
ACOT13 TARS
FLT3LG RBM34
FLT3LG AGFG2
FLT3LG SMO
NTS TRIO
UBE2C MAD2L1
UBE2C OIP5
CCDC130 UBE2L3
CCDC130 KCNH1
HNRNPR GORASP2
HNRNPR PRDX6
HNRNPR AP2B1
HNRNPR UBA2
RAB4A QDPR
RAB4A MTHFD1
SLC6A7 FGF12
SLC6A7 CRYGA
SLC6A7 ITIH4
SLC6A7 CPSF4
SLC6A7 PVT1
UMPS LOC728844
UMPS ACTL6A
UMPS GTF2H4
UMPS AIMP2
HS3ST1 FAM153A
BAZ1B ZNF638
BAZ1B VPS72
BAZ1B NUPL2
BAZ1B LAMC1
HBD GYPB
C11orf51 PARD6A
C11orf51 ELOVL6
MUC8 DHRS12
MAP3K14 TCF3
ZNF24 KDM3B
NFIC PRAMEF12
DIMT1L CTCF
DIMT1L HCRTR1
MYB CBLB
MYB GLRA1
MYB FAM120A
MYB AHCYL1
MYB MRPL28
MYB C4orf8
MYB SLC28A2
MYB TARBP1
MYB BAZ1A
MYB SMARCD2
MYB SMARCA2
MYB FLI1
MYB BRD1
MYB SSX4B
MYB BRD3
CRY2 XRCC5
TPP1 ARPC1B
TPP1 CTSA
TPP1 DNASE1L1
TPP1 AIM1
ITM2A FSCN1
ITM2A CCND2
ITM2A ZNF43
EIF4G3 DDX51
CD68 TYROBP
CD68 GNS
CD68 IL10RB
CD68 EVI2B
CD68 KDM6B
CD68 CAPN2
CD68 H1F0
CD68 DDX1
CD68 CSF3R
CD68 PSAP
CD68 CFP
CD68 HPCA
CD68 AHNAK
CD68 TNFRSF1B
CD68 MTMR11
CD68 DUSP14
CD68 SLC7A1
CD68 ANXA2P3
CD68 RFC4
CD68 TCIRG1
CD68 DDB1
CD68 AMD1
CD68 BRD8
PCDH1 MPPED1
GTPBP6 DDT
GTPBP6 SLC9A3
MAP3K5 WDR7
TBX19 RAP1GAP
TBX19 PPBPL2
TBX19 GTSE1
TBX19 MGAT3
TBX19 APAF1
TBX19 HIPK2
TBX19 EDN2
TBX19 TENC1
TBX19 GRM4
TBX19 MAPK8IP1
TBX19 EN2
TBX19 TGFB3
SLC5A5 SAG
SLC5A5 AGFG2
SLC5A5 DOHH
SLC5A5 ELOVL6
SLC5A5 MFN2
SLC5A5 NTSR2
SLC5A5 ATP5B
SLC5A5 PCBP3
SLC5A5 AKR1B10
L1CAM PIGF
TIMM44 IFRD1
CRCP TNFRSF25
CRCP FARP1
ERG EPS15
ERG GUCY1B3
ERG PRKCI
ERG SKIV2L2
ERG PRKCQ
PRPF18 BBC3
SFRS5 RELA
SFRS5 MAPKAPK5
ARHGEF18 LGALS1
ARHGEF18 HCLS1
ARHGEF18 SCAPER
LRPPRC HSPA9
LRPPRC MDN1
LRPPRC FABP5
LRPPRC UNG
LRPPRC C12orf24
LRPPRC CDK4
CCND2 STAM
CCND2 DNAJC9
TFEC E2F4
TFEC MGST2
TFEC TSNAX
TFEC MANBA
TFEC B3GNTL1
PRCC EDIL3
PRCC SOCS3
RPS5 HOXB7
RPS5 POLR2I
RPS5 RPL4
RPS5 MYO1F
RPS5 RPSA
RPS5 RPL28
RPS5 RPS7
RPS5 RPL3
RPS5 GLO1
RPS5 RPS11
RPS5 ATP5C1
C13orf1 RELA
PSMD1 RECQL
HDAC3 HUWE1
SSBP1 ATP5A1
SSBP1 C4orf10
AOAH LOC728643
AOAH ZNF192
AOAH TFDP2
AOAH CAMK1
AOAH ANXA5
AOAH HK3
AOAH SORD
AOAH CAP1
AOAH PSAP
AOAH TNFAIP2
AOAH LAMP2
AOAH ITGB2
PTP4A2 KYNU
PTP4A2 NUP98
PTP4A2 KIAA0232
PTP4A2 CDC25C
LTK ZNHIT1
LTK MEGF6
LTK ACAN
LTK DAP3
LTK DOHH
LTK PHLDB1
LTK NFIX
LTK SFN
ZNF428 LSM2
ZNF428 PAK1
ZNF428 RGS10
CLIP1 RAB7L1
METAP2 SEMA3A
UBE2M PDGFA
UBE2M NKX2-1
UBE2M TNNC2
UBE2M ATP2C2
MLL2 SRD5A1
COX4I1 TFRC
COX4I1 ZNF259
COX4I1 EIF2S2
COX4I1 CASP2
TNNC2 TFF2
TNNC2 RGR
TNNC2 CAMK2B
HNF4A NECAB2
AKAP6 TLL1
AKAP6 FOXC2
AKAP6 ETV3
CYP7A1 C16orf88
CYP7A1 PCNXL2
CYP7A1 C21orf33
CYP7A1 LPIN2
IGFBP6 PMS2L1
HTR7P ZKSCAN1
RFPL1 MYH9
RFPL1 PTP4A1
RFPL1 NCR3
SLC16A3 AGGF1
SLC16A3 GJB3
SLC16A3 TEKT2
SLC16A3 EMX1
SLC16A3 SOX1
SLC16A3 EEF1B2
SLC16A3 MYL9
SLC16A3 GDF10
SLC16A3 ARL3
SLC16A3 BRSK2
SLC16A3 CSTA
SLC16A3 GATA4
SLC16A3 PRM1
SLC16A3 VPS45
SLC16A3 PAK2
SLC16A3 ADAMTS2
SLC16A3 CD47
SLC16A3 ACAN
SLC16A3 RUNX1
SLC16A3 SKP2
SLC16A3 WNT6
SLC16A3 ARR3
SLC16A3 PML
LIMCH1 VTI1B
LIMCH1 EBNA1BP2
KATNB1 PTK7
KATNB1 DDX1
EXT2 POLR3C
GUCY2C C2orf55
SMARCC1 PAICS
AGRP DOHH
LCP1 CSTA
LCP1 TFDP2
LCP1 PLAUR
LCP1 RNPEP
LCP1 CASP1
LCP1 ZNF85
LCP1 STAM
LCP1 LY86
SNRPG ATP5G3
SNRPG NDUFAB1
PRIM2 UBTF
PRIM2 DYNC1I2
PRIM2 CYB5B
PRIM2 RBM34
PRIM2 ACTL6A
PRIM2 SEC22B
PRIM2 ALG8
PRIM2 HTR2A
HLA-DQA1 HLA-DPB1
SERBP1 HNRNPA0
SERBP1 TRIAP1
SERBP1 UBA2
RASSF9 CACNA1B
RASSF9 RAD54L2
RASSF9 LSR
RASSF9 MGAT3
RASSF9 PLEKHG3
RASSF9 CCBP2
RASSF9 COX10
RASSF9 ICMT
LCE2B LRIG2
PPM1G LST1
ITGA3 CCBP2
LRCH1 RABGAP1L
NMBR TRIM27
LMTK2 TUBGCP2
LMTK2 U2AF2
MFSD10 AZU1
TUBGCP4 CHMP1A
CLINT1 TAOK3
CHAD LOC728216
C8A WDR7
MAP4 ITGB8
MAP4 IL13RA1
MAP4 TRIM16
OCEL1 UGT2B15
OCEL1 SLC5A2
OCEL1 HMHA1
OCEL1 PPP1R10
OCEL1 PRPF19
OCEL1 EML3
OCEL1 ANXA6
OCEL1 ALDH3B1
OCEL1 ESR2
OCEL1 TRD@
OCEL1 NF1
OCEL1 ANKRD12
OCEL1 ATP6V0B
OCEL1 IGHMBP2
GRM4 TBCD
GRM4 HMX1
GRM4 RUNX2
GRM4 GCKR
GRM4 DHPS
GRM4 PCBP3
GRM4 BRMS1
GRM4 NDUFS1
GRM4 C21orf2
GRM4 ST6GALNAC4
GRM4 STBD1
GRM4 FARP1
GRM4 DPYSL4
GRM4 IGF2
GRM4 PRRC1
GRM4 EPHX2
GRM4 CDKN2B
GRM4 LY9
GRM4 CYP11A1
GRM4 DGCR11
GRM4 PVALB
GRM4 CTAG1A
GRM4 MAP2K4
N4BP2L2 PBXIP1
N4BP2L2 GALNT1
TRAF3IP1 RER1
HPRT1 PARK7
HPRT1 MAD2L1
HPRT1 PRMT1
HPRT1 TUBA3C
HPRT1 NONO
HPRT1 MTHFD1
HPRT1 PSMA1
DLD CXCR4
IGF2 CASP2
IGF2 TRIM3
IGF2 SFN
IGF2 CYP3A4
IGF2 DTNB
NECAB3 MOCS1
NECAB3 POM121
NECAB3 TTC1
NECAB3 PHACTR4
NECAB3 LOC100128570
NECAB3 ST7
MTF1 SET
MTF1 TCIRG1
HPX CYTH3
HPX ADORA1
HPX LOC652147
HK3 CSTA
HK3 ITGAX
HK3 ARAP1
HK3 TYROBP
HK3 TCIRG1
HK3 PRKCD
CYTH3 PDLIM7
CYTH3 HAUS5
CYTH3 PVT1
CYTH3 MYST2
CYTH3 CRYBB3
CYTH3 RPS6KA2
CYTH3 ZMYND10
CYTH3 EDN2
CYTH3 MUC6
CYTH3 TUBGCP2
CYTH3 GPKOW
CYTH3 IQSEC1
CYTH3 DYRK1B
CYTH3 HNRNPL
CYTH3 DNAH9
CYTH3 SLN
CYTH3 KIAA0892
CELA3B KCTD2
CELA3B DNASE1L1
CELA3B MUC6
CELA3B WDR82
PDIA2 PRKCB
LOC90586 LMO1
LOC90586 ADAM15
LOC90586 TRAPPC10
LOC90586 ELAVL3
LOC90586 SLC9A3
PHLDB1 PLEKHG3
PHLDB1 CAD
PYGM ARHGAP6
PYGM SFRS3
DARC UTF1
DARC NUAK1
DARC LARP4B
DARC COL5A2
DARC PTGES
DARC PHOX2B
ETHE1 SCCPDH
ETHE1 DDOST
SYP FUT6
SYP RND2
VIPR2 RAPGEF5
VIPR2 AHSG
VIPR2 ARHGAP26
VIPR2 CEBPE
VIPR2 ADORA1
STK38 FGFR1OP
STK38 COL14A1
STK38 DHX16
ASCL1 TNFRSF25
ASCL1 GCKR
ASCL1 PPBPL2
KLHL18 GLRA3
KLHL18 ALDH1A2
KLHL18 C21orf2
DHRS12 SLC6A9
SLC8A2 DDT
SLC8A2 CD63
S100A4 AHNAK
S100A4 TYROBP
S100A4 YIPF1
S100A4 ABR
S100A4 SLC25A3
GPR135 ARAF
SMARCD2 RUNX2
OVOL1 TDO2
OVOL1 MYO9B
OVOL1 HDDC2
OVOL1 CFD
SPG11 NCSTN
SPG11 DNAJB6
SPG11 LARP4B
SPG11 C10orf26
TSTA3 NRL
TSTA3 JARID2
HCG9 NTSR2
ATN1 MEA1
ATN1 SLC13A2
ATN1 STAMBP
ATN1 RBM12
ATN1 FETUB
ATN1 KRR1
CLCC1 F9
CLCC1 SLC30A4
KIFC1 TUBA3C
KIFC1 TPX2
GRIA2 KCNC4
TBKBP1 LOC728643
SOD1 FOXJ1
SOD1 LDHB
SOD1 TOP2A
SOD1 DMXL2
SOD1 OPLAH
SOD1 NONO
SOD1 ARHGEF2
SEC23IP NUP160
EHD1 AKT2
RAD23B GNS
RAD23B LGALS1
PAGE1 SYNCRIP
INPPL1 FLNA
INPPL1 PSMB7
TIMM8A UCP3
TIMM8A NNT
NCR2 ACAN
BFSP2 H6PD
BFSP2 NFIX
BFSP2 HPCA
H1F0 SMPD1
EXD2 NRAS
TROVE2 THY1
EPAS1 SBNO2
EPAS1 ACP5
EPAS1 PHF8
LDHB EEF1D
LDHB PRKAR2A
LDHB GORASP2
LDHB GNB2L1
LDHB VDAC1
LDHB PRODH
LDHB TOMM70A
LDHB SNRPA
LDHB SPINK5
LDHB NDUFS4
LDHB MCM2
LDHB ANXA2P3
LDHB RNMT
ARAP1 HCK
ARAP1 RPS19
ARAP1 COL2A1
ARAP1 HNRNPA1
ARAP1 PFDN4
ARAP1 MTHFD1
ARAP1 SYK
NME2 GARS
NME2 GNRH2
NME2 NME1
NME2 TRIOBP
NME2 SNRPA
NME2 RPS3
NME2 ZNF259
DZIP1 SLC25A3
ARPC3 EXOG
ARPC3 CAV2
BCAT1 PIGC
BCAT1 BCS1L
BCAT1 RAC2
PTPN11 EPS15
APOOL TGDS
LOC728849 TXNDC9
WDR7 CTBP2
NCRNA00188 CSHL1
NCRNA00188 IMPDH2
NPAS1 PPID
NPAS1 NAT9
NTSR2 SAMD14
NTSR2 SDC3
NTSR2 HMX1
NTSR2 PHKG2
NTSR2 CRYBA4
NTSR2 PTGES
NTSR2 EFNA3
NTSR2 PAK4
NTSR2 SLC4A3
SORBS3 CLTCL1
SORBS3 PSME4
SORBS3 IFT140
EIF4E ZNF253
EIF4E ADH5
TSPAN31 RPL29
HSPA9 VDAC2
HSPA9 ING1
PVALB PXDN
PVALB PRPF4
PVALB ANP32B
PVALB B3GAT3
TGIF2 RBP3
TGIF2 ZKSCAN4
TGIF2 GNB2L1
CENPF HMMR
CENPF FEN1
MAPKAPK2 LSM7
MAPKAPK2 LY86
WDR45 CUL1
WDR45 PSPH
RUNDC3A CASP2
TIMM17A ABCA6
PTPRS KIR3DL3
PTPRS EDA
RPL15 RPL27
RPL15 RPL31
RPL15 RPS7
RPL15 RPS15A
RPL15 RPS11
RPL15 RPS8
RPL15 ATP6V0E2
HSPB11 KDM1
HSPB11 CLNS1A
HSPB11 NASP
TLR2 CEBPD
TLR2 FCGRT
HNRNPM PRKRIR
AKAP3 MVD
BTRC PSMB7
BTRC ARPC5
GSTM2 STAU1
GSTM2 GTPBP1
GSTM2 POL3S
GSTM2 RPS3
IL13 HIPK2
IL13 GPRIN2
IL13 ABCC8
CRYBA4 CADM3
CRYBA4 MGAT3
CRYBA4 CCBP2
CRYBA4 ATMIN
CRYBA4 PDCL
SDC1 RAD54L2
SDC1 SPRED2
C7orf28B SEP15
C7orf28B ARHGDIB
C7orf28B PTGES3
TMEM131 LARP4B
ACAA2 RCC1
ACAA2 C12orf24
ACAA2 TMX1
PHF21A GORASP2
EEF1B2 RPL5
EEF1B2 EIF3H
EEF1B2 RPL4
EEF1B2 BTF3
EEF1B2 RPLP2
EEF1B2 XPNPEP1
EEF1B2 RPL22
EEF1B2 EIF3D
SETD4 ITM2B
SETD4 CAMK2G
SETD4 MED22
RBM5 DTX2
RBM5 MARK3
RBM5 PRKY
RBM5 RUNX1
RBM5 CEP350
SH3BGR AMPD2
SH3BGR TBX6
ERN1 NR2E3
SNAI2 GRIN1
MSH2 HIBCH
MSH2 CCT6A
MSH2 UPF3A
MSH2 CHD4
MSH2 ZNF146
MSH2 UNG
MSH2 UPF2
MSH2 CDC23
MSH2 RAD1
MSH2 TCF12
TRIO OGG1
TRIO MAEA
TRIO ADRBK1
TRIO ALDH3B1
FAM178A KLC1
FAM178A EXTL2
FAM178A PLS1
FAM178A ARPC5
FAM178A ECD
SFRS17A NUP88
SFRS17A ITIH4
SFRS17A COX6B1
SFRS17A NDUFS3
SFRS17A UQCR
SFRS17A KIR3DL3
SFRS17A SMPDL3B
SFRS17A NEU1
SFRS17A PCBP2
NEK3 ACP1
NEK3 LSS
GNE GPR20
MTR GCOM1
HTR7 VARS
OSTF1 CYBA
OSTF1 TFDP2
NAGA CTSH
NAGA TNFRSF1B
NAGA MYO1F
NAGA CAMK2G
NAGA AIM1
NAGA CFP
NAGA HCLS1
BTK SCYL3
COX10 ALOX5
COX10 HMX1
COX10 PTPRJ
COX10 SPAG8
COX10 PSMD4
COX10 FOLR1
COX10 LOC100128570
COX10 NUP88
COX10 WNT6
COX10 CYP11B1
COX10 PIP5K1A
COX10 NCOR2
COX10 BBS4
COX10 ABCC8
IKBKG NDP
IKBKG CNP
IKBKG TNFRSF25
ETV3 CA11
ETV3 HCRTR1
PCNA TYMS
PCNA APEX1
PCNA TMEM106C
PCNA SMC3
PCNA XRCC5
PCNA ITGB3BP
PCNA PSMA3
PCNA RPA3
PCNA TK1
PCNA MCM7
PCNA KIAA0101
PCNA LOC100130283
PCNA PRIM1
AIPL1 PPP1R10
AIPL1 KLHL9
AIPL1 CYB5R3
AIPL1 RAP1GAP
AIPL1 ERBB4
AIPL1 DMWD
AIPL1 KIAA0894
AIPL1 CKMT2
AIPL1 PDLIM7
AIPL1 TP53I11
AIPL1 TUBGCP2
AIPL1 GPKOW
AIPL1 HOXC5
AIPL1 KLF1
AIPL1 DPF1
AIPL1 PIP5K1C
AIPL1 ABCG2
AIPL1 PPY
RBL2 MECP2
RBL2 PIKFYVE
RBL2 ADD3
VIM HADH
VIM MYO1F
VIM CEBPD
VIM TOB1
VIM LY75
VIM CXCR4
VIM TARS
VIM DDX1
VIM ANXA2P3
VIM ZEB2
DNAJB6 NUP98
DNAJB6 CREBL2
DNAJB6 DYRK1A
TSPYL2 AHSG
RNF10 VDAC3
RNF10 C21orf33
RNF10 CETN3
ZNF84 CKS2
ZNF84 ARHGEF1
ZNF84 PFDN4
KHDRBS1 MIF
KHDRBS1 R3HDM1
KHDRBS1 PSMA1
KHDRBS1 YWHAQ
OBSL1 TGFB3
OBSL1 ADAMTSL2
OBSL1 PYGB
OBSL1 KIAA0892
OBSL1 ITGAD
PRPF40A RSL1D1
ATPAF2 NDP
ATPAF2 NDST1
ATPAF2 NDUFS6
ATPAF2 NDUFS3
ATPAF2 MYO9B
ATPAF2 ARHGEF12
PPIL2 MNAT1
PPIL2 LHX2
ZMPSTE24 VPS72
ZMPSTE24 C10orf26
ZMPSTE24 DYNC1I2
ZMPSTE24 SEC24D
ZMPSTE24 COPB2
ZMPSTE24 TMX1
GTF2H1 IDH1
GTF2H1 GLS
GTF2H1 STAMBP
GTF2H1 FNTA
GTF2H1 ZNF146
GTF2H1 BAZ1A
GTF2H1 PIP4K2B
GTF2H1 FPGT
GTF2H1 CLEC16A
STAMBP EIF2S1
STAMBP CCT5
STAMBP MRPS31
STAMBP CETN3
ATP5S RPL17
CEP68 GLRA2
CEP68 LOC728767
HFE OSMR
HFE PAX9
HLTF CKAP5
HLTF SLC5A12
C5orf13 TXNL4A
C5orf13 ATXN10
GABARAP TAF10
GABARAP FCGRT
RNF6 MAST1
RNF6 ZMIZ1
RNF6 GNAI2
MRPL3 PAICS
MRPL3 TOE1
MRPL3 PARK7
RPUSD2 ZMIZ2
RPUSD2 SOX1
RPUSD2 DHPS
RPUSD2 ACTL6B
RPUSD2 GRAP2
CAPZB CTSA
CAPZB AHNAK
YWHAQ UBE2D2
YWHAQ NUTF2
YWHAQ sept-06
YWHAQ UBE2N
YWHAQ RCN2
YWHAQ STMN1
YWHAQ SNRPA
YWHAQ VDAC2
YWHAQ PSMB7
YWHAQ GCSH
GC XDH
GC NTNG1
GC CCBP2
CDIPT VDAC2
OAZ1 SSTR2
CBARA1 MPPED1
CBARA1 PSME4
CBARA1 CLIC1
CBARA1 ACAN
CBARA1 TAF1
CBARA1 SLURP1
CBARA1 LBR
CBARA1 FLJ41278
CBARA1 IQSEC1
CBARA1 APAF1
CBARA1 PRM1
UQCRQ SMARCB1
UQCRQ PSMB2
UQCRQ COX5B
UQCRQ ATP5J2
UQCRQ PIGF
UQCRQ COX7B
UQCRQ UQCRH
UQCRQ TRIP10
ACTL6A TOP2A
ACTL6A EIF2S1
ACTL6A SMC2
ACTL6A AASDHPPT
ACTL6A FBXW11
ACTL6A CETN3
ACTL6A PPP1R15A
ACTL6A SFRS1
ACTL6A ZNF146
ACTL6A INSR
ACTL6A ABCD3
ACTL6A UBC
ACTL6A VDAC3
ACTL6A PSMD3
ACTL6A EMG1
ACTL6A MINPP1
ACTL6A CHAF1A
ACTL6A PAFAH1B1
TNFRSF25 ARFIP2
TNFRSF25 NOC2L
TNFRSF25 CADM4
TNFRSF25 ACAN
TNFRSF25 ALDH1A2
TNFRSF25 C21orf2
TNFRSF25 PRRC1
TNFRSF25 SLC5A2
TNFRSF25 CASK
TNFRSF25 DHPS
TNFRSF25 GPR176
NFIL3 ARHGEF2
SUPT4H1 MORF4L2
KIAA0430 TUBA3C
KIAA0430 FAU
KIAA0430 PIK3R1
KIAA0430 ZBTB25
CSDC2 NDUFAF1
NEU1 SPAG8
NEU1 AKT3
NEU1 PPP4R1
NEU1 USP19
NEU1 ABCD1
NEU1 TUB
LUC7L3 OGT
LUC7L3 DDX17
LRPAP1 ERP29
LRPAP1 TGFBR1
HIRA RAB1A
HIRA EID1
DLG4 EGR2
GNB2 C5orf30
GNB2 PSAP
HIST1H2BL HIST1H2BN
ADAM20 PAK4
ADAM20 ARR3
ADAM20 PPIC
DOPEY1 ACAN
DOPEY1 FGFR2
ZNF467 RPL41
ZNF467 IFNAR2
PSKH1 WRN
PSKH1 TSPAN4
PSKH1 FOXE1
ADCY7 ABR
RECQL CREB1
RECQL MEF2C
RECQL GLT8D1
CFHR3 LOC652147
TGFBR1 GRK5
ETFA BTF3
ETFA ATP5J2
ETFA KIAA0240
ETFA TBCA
ETFA PSMA2
ETFA NDUFAF1
ISLR SLC5A2
ISLR WFS1
ISLR NDUFS6
ISLR TEX28
PFDN4 SFRS3
PFDN4 DMXL2
PFDN4 ZNF85
CLNS1A MRPS27
CLNS1A SKIV2L2
CLNS1A ATP5A1
CLNS1A PAICS
CLNS1A EXOSC8
CLNS1A C11orf58
CLNS1A FBL
FABP5 PRMT1
FABP5 GORASP2
FABP5 LOC26102
FABP5 GNB2L1
FABP5 IL13RA2
FABP5 AHCY
FABP5 CYP2A13
FABP5 RPP40
FABP5 NHP2
CDK6 WIT1
CDK6 CFD
CDK6 ZBED4
SLC15A2 TCP11L1
SLC15A2 PTGES
NFIB EEF1D
NFIB SLC6A3
NFIB ELAC2
NFIB CDC6
LRRC37A3 RAPGEF3
LRRC37A3 C2orf27A
APOF PRRC1
APOF PNLIPRP1
APOF PKMYT1
IL17RA LGALS1
IL17RA PSMD7
IL17RA MLX
IL17RA AIM1
TTN UQCR
TTN POLD4
HYOU1 DOCK3
HYOU1 GH2
HYOU1 CHRNB2
HYOU1 ARSE
IGHA2 PDLIM7
PROZ AK2
PROZ DDT
CYP11A1 SAG
CYP11A1 IGSF9B
CYP11A1 ANP32A
APLNR MITF
APLNR RPL17
MINA BCL2L2
JAG1 LIMK1
JAG1 EML3
JAG1 CCDC86
JAG1 ELOVL6
JAG1 SLC5A2
JAG1 CRTC1
JAG1 SLC8A1
ABCE1 PRDX6
ABCE1 NUDT21
ABCE1 IPO5
ABCE1 C1QBP
TLN2 PMS1
TLN2 STAT2
TLN2 FLOT1
NAE1 NASP
TARS ARPC1B
TARS CCT2
TARS COX11
TARS RAD1
ACOT2 ASCC2
ACOT2 DAPK2
ACOT2 GNB2L1
BAD UBN1
BAD GTF2F1
BAD NQO2
TNPO1 EDN2
TNPO1 TNNC1
CCND3 MBNL2
CCND3 AURKA
NR2F6 NPAS2
NR2F6 MAP2K3
OTUB1 NR0B2
OTUB1 RAD54L2
RDBP E2F4
RDBP CAPG
RDBP NFRKB
SMAD9 SSPN
SMAD9 FMO2
NUP133 CSE1L
NUP133 SFRS1
NUP133 AASDHPPT
LARP4 ZNF638
LARP4 WTAP
LARP4 CREB1
STAT1 EEF1E1
SNRPA SNRPD2
SNRPA YBX1
SNRPA IDH2
SNRPA KIAA0101
SNRPA HIC2
SNRPA HNRNPC
SNRPA ILF2
RFC1 ATMIN
RFC1 CCBP2
WHSC1 EXTL2
MCCC2 STOML2
PTP4A1 RP1-21O18.1
SPARCL1 PFN1
SPARCL1 CXorf40B
SPARCL1 DOHH
SPARCL1 MSTP9
CHD4 KIAA0947
IRX3 CYP17A1
IRX3 TERF1
C18orf10 PRSS8
C18orf10 PSMF1
C18orf10 GSK3B
C18orf10 SC5DL
RDH5 PXDN
VWF MGAT1
VWF SLC15A1
UBE2N MAGOH
UBE2N BTF3
UBE2N CBX3
UBE2N PSMD4
UBE2N TRIAP1
UBE2N NASP
BRSK2 SAG
BRSK2 SERPINA4
BRSK2 TCEA2
BRSK2 PGAP2
CLASP2 MYCBP2
TCF7 DHPS
MPO CSF3R
LOC201229 POLA1
GCLC ARL4C
RABEP1 SLC5A2
RABEP1 UNC5B
RABEP1 ATP4B
RABEP1 BTF3
RABEP1 ERCC4
LSM12 CNKSR1
LSM12 ARR3
ICAM3 KCNH1
ADCY10 EP300
TBX6 NNT
TBX6 ITGAD
TBX6 TPI1
TBX6 LSM3
TBX6 ZNF592
TBX6 PPYR1
TBX6 ETFB
HMMR MCM3
TINP1 GNB2L1
IMP4 PHOX2B
ZCCHC11 UBR5
ZCCHC11 BARD1
ZCCHC11 ZMYM2
GRK1 LOC150759
GRK1 PHB2
SCML2 PRICKLE3
SCML2 HINT1
RASSF8 NOC2L
COL6A2 BAP1
COL6A2 AQP5
COL6A2 CFD
COL6A2 ARR3
CXCR7 PRKCB
RBM12 PAICS
RBM12 PSMA2
RBM12 AASDHPPT
FLJ10038 RGN
FLJ10038 UPK1A
PEX6 DEFA6
PKP1 NAP1L1
PKP1 ZNF268
SNAP23 KCTD20
SNAP23 EN2
MYL7 ZNF710
MYL7 OPHN1
MYL7 TYRO3
MAP2K6 KIAA1107
DMXL1 UBA2
TUBGCP3 RGS19
TUBGCP3 SFRS1
TUBGCP3 USP33
SLC20A2 LIN37
SLC20A2 BFSP1
VAMP3 ZNF117
VAMP3 PCBP2
CCL21 CHPF
CCL21 PARD6A
TGFB1 PTMS
TGFB1 EFNA3
DNAJB2 MAP1B
PCP4 ABCB1
MMP20 SCRG1
YES1 HMHA1
NR0B2 LRRC15
NR0B2 PLS3
NR0B2 PCBP3
NR0B2 SLC22A6
PIK3CB ARR3
METTL3 SFRS1
METTL3 TTC35
VCAN KCTD12
VCAN FGL2
C17orf91 PTPRE
SNORA21 RPL23
SNORA21 RPS3
SKI TOP3B
SKI CCL2
SKI RANBP2
SKI TSHB
SKI C21orf2
SKI TPMT
SKI KL
SKI SLC5A2
SKI EFNA3
SKI CBS
SKI KIAA0467
SKI LAD1
MMP19 DNAH3
MMP19 ALOX5
MMP19 SLC5A1
MMP19 POU6F2
MMP19 TBCB
MMP19 APOC3
MMP19 HPCA
TP53TG5 ITIH4
TP53TG5 HIRIP3
TP53TG5 LIMK1
TP53TG5 MEGF6
TP53TG5 THBS1
TP53TG5 AQP5
TP53TG5 ELN
TP53TG5 TGFB3
LGALS3 MTMR11
LGALS3 PSAP
ITPR3 ZNF324
NKX2-1 TAF1
NKX2-1 GRB2
NKX2-1 RBMX
NKX2-1 PSMA3
NKX2-1 RBCK1
NKX2-1 NUP160
NKX2-1 MAP2K4
NKX2-1 TMX1
ACO1 UNC84A
ACO1 SCTR
ACO1 MANBA
ACO1 CPSF4
NAGLU PDE6A
NAGLU CD302
CSTA ARPC1B
CSTA CAST
CSTA RNASE2
CSTA DMXL2
CSTA CPD
CSTA ITGA7
CSTA CYBB
CSTA LGALS1
CSTA ITGAM
CSTA ITGB2
CSTA AP1S2
GRIN2C CD160
GRIN2C FRMPD1
GRIN2C NTNG1
MYH7 REEP1
RPS6KA3 PAK2
ST6GALNAC4 C16orf88
ST6GALNAC4 RBM9
ST6GALNAC4 RP1-21O18.1
ST6GALNAC4 ACTL6B
FAM161A LMO1
FAM161A SSPN
OR7E35P PPM1H
IGHE SELENBP1
IGHE RND2
IGHE HOXA4
IGHE FUT6
IGHE CYP3A5
IGHE CD6
ABR SELPLG
ABR LOC728643
ABR STX5
ABR TNFAIP2
ABR ITGAM
CUGBP2 PCYT1B
CUGBP2 ZFPL1
CUGBP2 MRPL9
UPF1 CETN2
UPF1 MEOX2
IL10 PES1
ACADM RASGRP3
ACADM LRRC23
ACADM NEDD8
ACADM TMX1
RNASEH2A SLC5A2
RNASEH2A POM121L2
HAT1 GLOD4
HAT1 AP2B1
HAT1 VBP1
HAT1 SMC3
ATP2A3 ANKLE2
ATP2A3 ITGB3BP
BFSP1 CD6
NDUFA6 ACTN2
IGKC IGH@
IGKC IGL@
ATG5 SH2D2A
STAU2 FAAH
MAGEA1 PAX8
MAGEA1 DNAH9
MAGEA1 CYP27A1
MAGEA1 TCP11L1
MAGEA1 ATP1B2
MAGEA1 PLEKHG3
MAGEA1 CRTC1
MAGEA1 PAQR4
MAGEA1 NCDN
MAGEA1 PRSS8
MAGEA1 PMS2L1
MAGEA1 CDK5R1
MAGEA1 PCBP3
PTPRB GSTP1
PTPRB DNAJC9
SFRS11 SFRS12
SFRS11 NR1H2
LYPLA1 POSTN
LYPLA1 GAK
LYPLA1 PCDHA12
LYPLA1 TRIAP1
LYPLA1 XRCC5
CTCF MED1
LOC644165 RAP2A
RNF44 CTAGE5
RNF44 PIKFYVE
RNF44 SPTBN2
CLPP CAPN5
CLPP REEP1
CLPP NME1
CLPP TCF20
CLPP NEUROD2
TLE4 ILF2
FNDC3A TRIM3
FNDC3A TRD@
MRPS31 AASDHPPT
MRPS31 MED13L
MRPS31 DYNLL1
MRPS31 TIA1
MRPS31 CNPY2
RPL32 RPLP1
RPL32 RPL37A
RPL32 RPL28
RPL32 RPL41
RPL32 C2orf27A
CAPZA2 DLST
IL2RB GOLGA3
EXPH5 MIA3
EXPH5 GP2
EXPH5 S100A1
EXPH5 RPL23
EXPH5 HLA-DQB1
C1orf68 FNBP1
B4GALT1 SRP9
PRKCA LSM6
ITGB7 DDX1
ITGB7 ITGB4
FAU FANCC
FAU RPL30
FAU RPL29
NFATC4 PARK7
NFATC4 LOC100128570
ADD3 UBA3
ADD3 PTPRC
ATP6V0E1 ATP6AP1
ATP6V0E1 KIAA1009
ATP6V0E1 MYO1F
ATP6V0E1 ITGA7
ATP6V0E1 TTC1
ATP6V0E1 AK2
ATP6V0E1 GLB1
ATP6V0E1 CAPG
ATP6V0E1 INSR
ATP6V0E1 SEC11A
NTSR1 CAPN5
NTSR1 DNAJC7
NTSR1 CCBP2
NTSR1 ADH1C
CSN3 SOX11
C12orf29 FST
C12orf29 PPP1R8
S100A9 S100A8
COL14A1 PDK3
NFAT5 PTH
FAM76A DCAF7
PPP1R8 NNT
AP3B1 NEFL
AP3B1 CNOT3
ZNF629 CCDC57
GGT5 DRD3
RPLP2 RPL27
RPLP2 RPL35
RPLP2 PFDN5
EIF2B4 GRPEL1
EIF2B4 CARS
HGC6.3 PDK2
PYGB HMGB1
PYGB ROBO1
PYGB KCNJ15
CDY1 MORF4L2
ZNF783 THBS1
ZNF783 UPK1A
OGT GPR107
RPL14 DCTD
RPL14 HINT1
RPL14 BTF3
RPL14 RPL17
RPL14 GNB2L1
RPL14 SMPDL3B
RPL14 RPS25
RPL14 RPS3
TFF1 MUSK
MAPKAPK5 FOXJ1
MAPKAPK5 LYN
MAPKAPK5 UBN1
MAPKAPK5 ZZZ3
MAPKAPK5 DDT
MAPKAPK5 STXBP5L
MAPKAPK5 IPO5
STX5 POU2F2
FLNA ALDH3B1
DDAH2 TTC1
LMNB1 USP19
LMNB1 CETN3
ATOX1 PPP1R7
PIKFYVE DDX17
PIKFYVE BTN3A3
PIKFYVE IBTK
PIKFYVE UBA3
PIKFYVE PSMB6
PIKFYVE KIAA1109
PRKRA ANGEL1
SLC25A46 HMGN4
FAM168B HYAL1
TTC1 TSC22D2
TTC1 OXA1L
TTC1 DYRK1A
ECHS1 PARK7
ECHS1 PCSK2
HMGA1 FCHSD2
UQCR BBS4
UQCR COPB1
UQCR C16orf42
PIN1 PSMD8
KLF11 MEGF6
UBR2 PUM2
UBR2 SCYL3
UBR2 SFRS1
UBR2 TRIM33
VTI1B PSMB6
ABHD2 PIGC
ABHD2 ATMIN
PPWD1 WWC1
KIAA0649 SAG
KIAA0649 CPS1
KIAA0649 FAM120A
KIAA0649 CEACAM1
NEDD9 ZNF710
PDCD11 SLC24A1
NENF LOC728643
NENF NEFM
NENF TBX5
NENF PNOC
NENF GRSF1
HMBS CA2
HMBS KLF1
HMBS SPTB
HMBS MOBP
PSMB2 HNRNPA3
PSMB2 DLAT
PSMB2 PSMD3
PSMB2 PAICS
PSMB2 SNRPC
PSMB2 TGM2
ANXA2P1 ANXA2P3
RUVBL1 ADAMTSL3
RUVBL1 TYR
RUVBL1 NKTR
HLA-E PRKCB
ACACB SNRNP35
PDPN ATP4B
PDPN CDH12
PDPN VAMP7
INPP4A XPC
INPP4A ICA1
INPP4A POLR2F
INPP4A RHBDL1
INPP4A C2orf72
INPP4A MARCO
BPHL MRPL49
HCLS1 RASSF2
HCLS1 ALDH3B1
HCLS1 AP1S2
EIF4H VDAC2
EIF4H FAM164A
MARCH2 GPKOW
TMEM123 CHKB
ANXA1 CEBPD
ANXA1 RHOG
TOPORS STAM
ATP5A1 PSMA3
ATP5A1 NDUFS3
ATP5A1 SAMM50
ATP5A1 ATXN10
ATP5A1 MAPRE1
ATP5A1 PTGES3
ATP5A1 SLC25A3
ATP5A1 RPA1
ATP5A1 CYP19A1
ATP5A1 CBX3
ATP5A1 HDDC2
ATP5A1 DDX18
ATP5A1 EIF3I
ATP5A1 MTHFD2
ATP5A1 TOP2B
ATP5A1 PRPS1
ATP5A1 SUMO1
ATP5A1 NME1
ATP5A1 PPIE
ATP5A1 TMX1
HSPA4 EIF5
HSPA4 HCRTR1
HTR4 DDN
SF3B3 PTPRD
PSMA3 NOLC1
PSMA3 MAD2L1
PSMA3 MAX
PSMA3 ATIC
PSMA3 AHSG
RUNX2 ALPPL2
RUNX2 CECR7
RUNX2 RPH3A
RUNX2 CHD5
RUNX2 PLEKHG3
RUNX2 CCBP2
RUNX2 PMS2L1
RUNX2 ANP32A
ERCC5 TCF3
ERCC5 DSCR3
MAP1B C6orf145
RABL3 DNAJB12
OR2H2 IFNA10
EMP3 ARPC1B
EMP3 PEX11B
EMP3 C6orf54
APOBEC1 SOX1
AP2S1 LOC728216
NRL PON3
HMG20B NCL
HMG20B JAM3
HMG20B TGFB3
ADAM18 FARS2
PIP4K2B APPBP2
PIP4K2B TBCE
PIP4K2B PRKACB
PIP4K2B EXTL2
ZNF85 PCMT1
ZNF85 ZNF117
ZNF85 CSTF1
ZNF85 DIO2
ZNF85 ITGB2
ZNF85 SC5DL
CYP2F1 ACOT11
CYP2F1 KIAA0323
CYP2A13 TBC1D1
CYP2A13 SCEL
CYP2A13 CXCL9
CYP2A13 CLCNKA
CYP2A13 EFNA3
CYP2A13 TYR
CYP2A13 LOC145678
UBE2S FAIM3
UBE2S SNRPD2
UBE2S CTRC
UBE2S STXBP5L
UBE2S POLD3
UBE2S OR2F2
UBE2S TEC
UBE2S JAK3
UBE2S IL3RA
PSMC1 ATP5G1
TCF25 CLTB
LOC728216 SAMD14
LOC728216 TRIM33
LOC728216 AKT3
LOC728216 TEX28
LOC728216 RBM8A
LOC728216 REV3L
LOC728216 TFF2
LOC728216 MC2R
MATN1 SFRS2B
VAT1 BZRAP1
SSX1 ABCC8
PRPSAP2 AASDHPPT
HDDC2 NDUFV1
HDDC2 SNRPF
HDDC2 CHD5
HDDC2 C8orf71
C6orf108 STOML2
OPN1SW MAP3K3
OPN1SW C2orf72
DPY19L1 POLA1
FLT4 IGF1R
FLT4 HMHA1
FLT4 JAK3
FLT4 SLC9A3
FLT4 FOXG1
FGFR3 ARPC1B
FLI1 MAD2L1
FLI1 BICD2
FLI1 PHKB
FLI1 PAX2
FLI1 TRIM14
NUDT1 LRRC14
NUDT1 GSTP1
NUDT1 PSMD8
NUDT1 CYC1
HMHA1 ARPC1B
HMHA1 CHKB
HMHA1 SFRS2B
HMHA1 KIFC3
HMHA1 ARHGAP1
HMHA1 CDR2L
HMHA1 RPL30
HMHA1 AK2
HMHA1 RGS14
HMHA1 RNH1
HMHA1 LY86
HMHA1 F12
FETUB FKBP9
LIN37 SLC2A3P1
LIN37 MYL3
LIN37 FLOT2
LIN37 TCEA2
PTH VPS45
PTH GATA4
PTH DDT
PTH RBM34
PTH ZMYND10
PTH PTH2R
PTH CFD
PTH CCBP2
PTH COL6A1
PTH CDK9
PTH FLT1
PTH MAPK13
PTH TUBGCP2
CHD1 UBC
CHD1 ICMT
CHD1 GTF2H4
CHD1 ALG8
TFDP2 NCDN
TFDP2 ACAN
TFDP2 GNB2L1
TFDP2 KPNA6
TFDP2 CLTB
TFDP2 PRSS8
TFDP2 LGALS1
TFDP2 RPS4X
TFDP2 TSPYL4
COPS2 NDUFS4
COPS2 ZC3H15
RP1-21O18.1 HDAC5
RP1-21O18.1 C10orf26
RP1-21O18.1 MAP2K3
RP1-21O18.1 CHMP1A
RP1-21O18.1 CACNA1E
RP1-21O18.1 ALG8
CDR2L FOLR1
CDR2L SRCAP
CDR2L MUC6
CDR2L ZSCAN12
ZZEF1 OR10H3
ZZEF1 AGFG2
ACOT11 AANAT
ACOT11 FUSIP1
ACOT11 RPH3A
ACOT11 CNN1
CRTC1 HMX1
CRTC1 TEKT2
CRTC1 NUDT3
CRTC1 MT4
CRTC1 ADAM15
CRTC1 PAK4
ELL2 HSP90B1
SLC6A1 SNX2
SLC6A1 HCRTR2
SLC6A1 DDX1
SLC6A1 PFDN5
CBX1 CDC34
TLE3 INPP5A
TLE3 BMPR2
MXI1 GRIK1
MXI1 MAP2K3
CYFIP1 PRKDC
CYFIP1 MTHFD1
CYFIP1 GNAI2
PRKCZ TRAPPC6A
CLN5 C4orf8
RND1 ADRB3
KCNA4 NR2C1
MUC6 MPPED1
MUC6 CCDC106
MUC6 PHF20
MUC6 ACAN
MUC6 SLURP1
MUC6 PRKDC
MUC6 LIPE
MUC6 GYPC
MUC6 LIG3
MUC6 EFNA3
MUC6 TRPM2
HOXA1 ZNF330
CDK7 ACTB
NUP93 CA11
NUP93 KLHL9
NUP93 EEF1DP3
NUP93 HPCA
PRAMEF12 KIAA0467
PSME4 CDC6
PSME4 P2RY1
LSM7 ARMCX6
LSM7 CCDC106
LSM7 POLR2I
LSM7 HSPBP1
LSM7 NME1
LSM7 PSMD8
LSM7 RFC2
LSM7 CKS1B
LSM7 MAGI1
LSM7 EID1
LSM7 PSMA6
LSM7 DRG1
LSM7 NHP2
SEPT11 TSPAN3
SEPT11 TTC3
SEPT11 CKS1B
DAPK2 C1R
HBB GABRG3
HBB KLHL9
HBB HBA1
HBB BNC1
CTRC L3MBTL
PLEKHG3 EPHB2
PLEKHG3 CRABP1
PLEKHG3 ACIN1
PLEKHG3 LOC652147
PLEKHG3 TUBGCP2
PLEKHG3 IGHMBP2
CNR2 DLAT
CSNK2B C12orf51
GAGE12J PES1
GAGE12J PDCL
GAGE12J NR4A1
GAGE12J CRYAB
BCL2L2 SLC20A1
MEOX1 ARSE
MEOX1 ELAVL3
MEOX1 DYNC1I2
USP34 RRN3
NBL1 SERPINE2
C15orf39 C12orf24
C15orf39 AHCYL1
PARD6B ERGIC3
PARD6B GRIA1
LPPR4 ATXN7L1
LPPR4 UROD
LPPR4 ZP3
LPPR4 DOHH
PRKCD ELF4
PRKCD RALB
PRKCD SAMHD1
PRKCD IL10RB
PRKCD CCPG1
PRKCD BAZ1A
PRKCD IL6R
PRKCD HOXA10
PRKCD PSAP
PRKCD LGALS1
PRKCD PROSC
PRKCD ITGB2
PRKCD S100A11
IQSEC1 TRPM2
IQSEC1 HPCA
LASP1 SUMO4
RPL36A RPS7
RPL36A RPS15
RPL36A RPS8
RPL36A RPL29
CCDC106 PRICKLE3
CCDC106 ANGEL1
CCDC106 MAP3K10
CCDC106 TAF1
CCDC106 SLC9A3
CCDC106 CDC34
RAP1GAP MMP11
GNAS PPP2R1A
GNAS TCF4
GNAS PTPN18
GNAS ARHGAP1
HOXB3 PSMF1
HOXB3 HOXA4
TMED2 LGALS1
TMED2 C7
PSMD3 ENSA
PSMD3 KIAA1109
PSMD3 C1QBP
PSMD3 RFC2
PSMD3 DDB1
PSMD3 CALU
PSMD3 EBNA1BP2
PCM1 RASA3
PCM1 SOX1
PCM1 CRLF1
PCM1 EIF5B
TK1 SMC2
TK1 RALB
TK1 TUBB2C
TK1 FGFR1
TK1 CLK2
TK1 USP33
HCN4 NAP1L1
TG MAP2K4
TMEM11 TGFB3
CSE1L RUNX1
HS6ST1 PBXIP1
FBL CCHCR1
FBL RPL18
FBL RSL1D1
FBL APEX1
FBL ATXN10
FBL EIF3D
FBL GCGR
FBL PHB2
PDLIM7 LRP2
PDLIM7 CHST7
PDLIM7 GABRP
PDLIM7 FBXO7
PDLIM7 OCM2
BICD2 C3orf63
BICD2 DYNC1I2
BICD2 ITGB2
ACSM3 WIT1
PRG4 CYP11B1
CKMT2 MAP2K3
CSNK2A2 DSCR3
SSTR4 CLDN8
NCKAP1L GBE1
SLC16A1 RSU1
MTDH ZIC2
MTDH HMGN1
MTDH TTLL3
ANKRD12 MTHFD2
ANKRD12 PDE1B
ANKRD12 SSRP1
ANKRD12 DENND5A
ANKRD12 BCR
HOXC4 IGF1R
EP300 CCNA2
CORO2A GRK5
CXCR4 SACS
CXCR4 SNRPE
RYK SSPN
PEX1 PKN2
SFRS9 TMX1
SFRS9 OAZ3
SFRS9 GCSH
SFRS9 ATP5O
PRDX6 API5
PRDX6 RCC1
PRDX6 CAND1
PRDX6 SERPINA4
PRDX6 ADSL
PRDX6 GCSH
TFCP2 LMO1
TFCP2 TTLL3
SLC39A8 MYO1F
RSBN1 CDC23
NCOA6 RUNX1
NCOA6 GNRH2
CSF2 FMO2
CSF2 ADRBK1
CSF2 PGAP2
MAP2 PTK7
MAP2 GRB2
MAP2 LOC652147
TUBGCP2 EDIL3
TUBGCP2 SPAG8
TUBGCP2 TCP11L1
TUBGCP2 SPRED2
TUBGCP2 HOXB6
TUBGCP2 C22orf9
TUBGCP2 KIAA0195
TUBGCP2 SLC5A2
TUBGCP2 NFIX
TUBGCP2 SPEG
TUBGCP2 CDKN2B
TUBGCP2 PAK2
TUBGCP2 C16orf88
TUBGCP2 NTRK3
TUBGCP2 GSK3A
TUBGCP2 ZMIZ2
TUBGCP2 PAK4
TUBGCP2 CACNA1E
TUBGCP2 PAFAH1B1
GTF2I TRO
GTF2I CENPA
MTMR6 BACH1
MTMR6 IL10RA
MTMR6 CREBBP
MTMR6 FARSA
MTMR6 SMCHD1
MTMR6 COQ9
IARS2 B3GNTL1
IARS2 ACTR2
IARS2 AHCYL2
IARS2 C19orf36
IARS2 NDUFB3
IARS2 PSMA4
IARS2 ETFB
IARS2 ALG8
TMEM8B RCN2
TMEM8B TCIRG1
AVPR1B PTCH1
TUBA1B CD160
CDC6 KLK8
CPA1 SENP5
CPA1 KLK11
ARL4C EDN2
ARL4C HPS1
FH KIAA1219
PIGF API5
PIGF C3orf63
PIGF AASDHPPT
MYL4 XK
MYL4 GYPE
MYL4 MBOAT2
MYL4 KLF1
MYL4 FBXO7
MYL4 JAK3
UBE2D1 MGAT1
UBE2D1 C11orf41
UBE2D1 ITGB2
UBE2D1 PSAP
SHFM1 ATP5J
SHFM1 SNRPD3
SHFM1 NEDD8
SHFM1 HUWE1
S100A10 CHKB
S100A10 ANXA5
S100A10 LGALS1
S100A10 TNFAIP2
S100A10 ANXA2P3
S100A10 LY86
SULT1A2 SULT1A1
ITPR2 LPCAT4
NDUFS6 EML3
NDUFS6 VPS37A
NDUFS6 ATP5J2
COQ9 PLK1
COQ9 CNPY2
MANBA LAIR1
EIF1 TTC35
FAM127A LGALS1
DNAJC4 DPF2
DNAJC4 MYD88
AIRE TBC1D1
RPS6KA2 AQP5
CASK LAGE3
OCM2 SPEG
LAMP2 RPL7
LAMP2 DMXL2
LAMP2 MBTPS1
PRKY CLP1
LASS1 TPI1
LASS1 SDR39U1
RNASE2 KBTBD11
ACADL TBCD
CD97 DNASE1L1
PUF60 SKP1
PUF60 NHP2
CMA1 KIAA1539
CMA1 EMX1
CMA1 HNRNPAB
ZNF154 SGCG
PPP2R1A LSM2
PPP2R1A ESRRB
PPP2R1A ASMTL
PMM1 TJP1
PMM1 DDX1
PMM1 EHBP1
RGS4 FGF12
FKBP2 LOC645961
UBD PLCD1
MRPS18B IMMT
MRPS18B ALG8
MRPS18B KRAS
MRPS18B AIMP2
CDH12 MAPK8IP2
ZIC2 FOXG1
ZIC2 TEKT2
ZIC2 SLURP1
ZIC2 C21orf2
ZIC2 GIGYF2
ZIC2 H6PD
ZIC2 PON1
ZIC2 GP2
ZIC2 IGHMBP2
ZIC2 SIP1
MRPL19 ITCH
MRPL19 PSIP1
LPAL2 VAMP4
RPS18 RPL5
RPS18 RPLP0
RPS18 RPS23
RPS18 RPS29
RPS18 RPL18A
RPS18 RPS25
RPS18 RPL13
RPS18 RPS4X
RPS18 RPL11
RPS18 RPS10
TMSB4X PDGFA
TMSB4X NUDT21
TMSB4X ACTB
BASP1 PGAM1
BASP1 CD2AP
BASP1 TNFRSF1B
CAMK2G SNRPE
CAMK2G TSPAN3
CAMK2G C4orf8
CAMK2G LIPE
CAMK2G CHMP2A
CAMK2G FNBP1
CAMK2G RER1
SAMHD1 ARHGAP1
SAMHD1 RNASE6
SAMHD1 ANXA5
SAMHD1 FGL2
SAMHD1 AIM1
SAMHD1 CREBL2
KIF22 FGF12
KIF22 PAX8
KIF22 DOHH
RAB3GAP1 CDC34
C3orf51 ISG20L2
C3orf51 SLC9A3
C3orf51 PLA2G5
C3orf51 ATP1B2
C3orf51 GRIP2
C3orf51 CDK5R1
ZMIZ1 STAM
RPL31 RPL5
RPL31 RPS27A
RPL31 RPS23
RPL31 RPL23
RPL31 NACA
RPL39L ABCD1
CCT7 NUDT21
CCT7 GOT2
CCT7 PRMT1
VCP JAK1
IPO7 MDN1
SLC17A3 KRTAP26-1
SLC17A3 AANAT
SLC17A3 CAPN5
KCNC3 ACTN2
OAT MPP1
OPA1 DGCR5
FCER1G PGAM1
FCER1G ITGB2
EEF1G RPL3
EEF1G EIF3D
EIF4G1 NUPL2
MED13L RUNX1
FZD9 GPR20
C12orf51 PGK1
IL12RB1 TRPC4AP
IL12RB1 CFD
IL12RB1 TBX5
RPS29 RPS13
RPS29 RPL41
RPS29 GNB2L1
HLA-DPA1 HLA-DPB1
HLA-DPA1 HLA-DRB4
ATP6V0E2 RPL34
ATP6V0E2 ACVRL1
ATP6V0E2 RBM34
FUSIP1 RANBP9
SRGN H2AFY
EEF1A1 TPT1
PPFIBP1 CLIP2
PPFIBP1 FAM189A1
PPFIBP1 SMPDL3B
WDR47 ABI1
AMPD3 PIGC
EIF3M MAD2L1
EIF3M EIF3E
AKR1B10 TCP11L1
AKR1B10 ING2
AKR1B10 TOP3B
AKR1B10 CCBP2
FAM8A1 FADS1
MCM7 LILRA1
MCM7 POM121L2
MCM7 USP1
MCM7 ACPP
MCM7 DUT
UPK1A PXDN
UPK1A PFKFB2
UPK1A HIPK2
UPK1A CCBP2
UPK1A ETFB
HES2 CD74
DTX2 CLK2
C6orf54 IGF1R
AP3B2 ITM2B
SDC3 PRSS8
CYP4A11 TOM1L2
CYP4A11 PMVK
MAPKAPK3 YAF2
MAPKAPK3 BCKDK
MXD1 WDR62
MXD1 CDO1
RCN2 ARID5B
RCN2 BTF3
RCN2 ACBD3
RCN2 SCCPDH
RCN2 C1QBP
RCN2 PSIP1
RCN2 ZNF117
RCN2 ANGEL1
RCN2 UBE2E1
RCN2 DYRK1A
RCN2 UBA2
ST3GAL1 ACAA1
ST3GAL1 PSMA1
RBMX CDC23
RBMX NDUFS4
RBMX HNRNPA0
RBMX XRCC5
RHO SMC1A
RHO POU6F2
GAB1 PCTK3
GAB1 ELAVL3
GAB1 SKP2
LAPTM5 CREBBP
SCAPER SLC12A4
SCAPER GCKR
SCAPER SLC4A3
DRAP1 MSN
GLP1R AKT2
GLP1R MYCBP
KHK SPRED2
EXTL2 PHF2
EXTL2 ZNF146
EXTL2 PMS1
EXTL2 ANKRD17
EXTL2 VDAC3
EXTL2 ALG8
EXTL2 G3BP1
CFI CRK
PITPNM1 SLC5A2
PITPNM1 ELOVL6
ALPPL2 PCBP3
PSMB3 HLF
PSMB3 MYST1
PSMB3 POLR2L
PSMB3 NPAS3
ZWINT RRM1
ZWINT HIST1H4C
SLC7A4 LIG3
C21orf2 CNP
C21orf2 EDN2
C21orf2 CECR7
C21orf2 SERPINA4
C21orf2 KRT1
C21orf2 ELOVL6
C21orf2 NFIX
C21orf2 PAQR4
C21orf2 PRSS8
C21orf2 LIPE
CNOT8 APOM
CNOT8 UBE3B
CNOT8 TST
CNOT8 GRSF1
CNOT8 MDN1
CNOT8 HBXIP
TNP2 SCGB1A1
ZNF117 PLOD1
ZNF117 ZNF43
ZNF117 RPL3
ZNF117 AMD1
ZNF117 ZNF91
ZNF117 RNMT
TRIM3 KIFC3
TRIM3 ADAM15
TRIM3 MED20
GAS2 SAA1
GAS2 RGS12
DSC3 KCNH1
DGCR5 MEGF8
STX4 SACM1L
PEX14 DKFZp434H1419
HSPA5 BRD2
HSPA5 UBC
HSPA5 CHRNB4
SERPINB6 PPM1B
LOC100128031 TCP11L1
SMURF2 YAF2
CD302 CD37
CD302 RP2
LIPE TBCD
LIPE GML
LIPE PHKG2
LIPE AGFG2
LIPE FMO4
LIPE GPR35
LIPE FOLR1
LIPE DOHH
LIPE PAX7
LIPE WFS1
LIPE CFD
LIPE HCRT
LIPE KIAA0195
LIPE MYO9B
LIPE ACTL6B
LIPE HPCA
BAT2D1 LOC728844
PSMA2 SMAD5
PSMA2 KRT37
PSMA2 LSM3
PSMA2 PSMA6
PSMA2 PCBP1
PSMA2 NDUFS4
PSMA2 ATP5C1
ACVR1B HLA-F
IGF2R ANXA5
CDC2L5 RPS4X
MET DRD5
MET UNC5B
MET RBM8A
MET SKIV2L2
CPT1B CHKB
DLGAP2 LIG3
RAB8A AKIRIN2
RAB8A NUPR1
PPP2R3A MYCL1
RPS27A RPL21
RPS27A RPL17
RPS27A RPS8
RPS27A RPL38
RAB32 ARPC1B
RAB32 AK2
RAB32 PGD
RAB32 HOMER3
RUNX1 PRPF19
RUNX1 CDK2
RUNX1 NRD1
RUNX1 PTGES
RUNX1 GLT8D1
RUNX1 GCK
RUNX1 GPR107
B2M ADAMTSL3
TAF5L STAG1
DHX38 C2orf55
DHX38 SFRS12
DHX38 WISP1
C11orf74 RAPGEF1
C11orf74 SNX4
GRIP2 SMPD1
AFF3 ETV4
PAX3 EMR2
HNRNPC GRINA
HNRNPC SRRM2
HNRNPC SMPDL3B
REEP1 NKTR
REEP1 PPM1A
REEP1 CYP11B1
RBP4 ALK
PTPN12 LGALS1
KIF5B PDAP1
KIF5B HMGN4
IGFBP5 UBE2D2
IGFBP5 DARS
JAM3 RBM8A
JAM3 NPPA
MBOAT2 UROD
PTK7 GLRA2
PTK7 ALDH1A2
PTK7 POM121L9P
PTK7 FOXE1
PTK7 COL4A3
PTK7 MARCO
PTK7 ATP5C1
AIM1 BCR
PAICS LAGE3
PAICS CCT2
PAICS DDX1
PAICS HRSP12
PAICS MTHFD1
PAICS AHCY
PAICS IFRD2
PAICS MAD2L1
PAICS DUSP14
PAICS LSM2
PAICS PEX10
PAICS CDK4
PAICS PRMT1
PAICS NME1
PAICS SET
PAICS ZNF167
PAICS EIF3E
PAICS GLO1
PAICS SSB
CLPTM1 BAIAP3
RNF8 EIF3CL
RNF8 RECQL5
RGN ARFIP2
TDO2 NDUFA2
AURKA RARRES2
AURKA B3GNT1
AURKA CFD
LDOC1 TNK2
LDOC1 UBN1
LDOC1 FOLR1
LDOC1 SPAG8
LDOC1 PLA2G10
LDOC1 PSMD8
LDOC1 SLC5A2
LDOC1 DNAH3
LDOC1 CFDP1
DYNC2LI1 PRMT3
DYNC2LI1 PRKAR1A
ESRRB LRCH4
GLB1L2 BAI1
NUP210 GATA4
NUP210 C10orf26
NUP210 PRM1
NT5C2 TKT
ZKSCAN1 PMS1
ZKSCAN1 LARP4B
CEP250 TUBA3C
PARP2 TAF5
TBP FGFR4
RBBP6 UBR5
RBBP6 PPP1R3A
RBBP6 ZNHIT3
FGF8 CDH1
HIST1H2BN HIST1H2BF
STRA13 SDS
STRA13 GRIK5
NEU3 RPH3A
NEU3 NEUROD2
ARID3A C4orf8
ARID3A IL6R
ACADVL GRAP2
RHCE GYPE
CBX3 IMMT
CBX3 XRCC5
RPS16 RPS21
RPS16 RPS28
KDM1 EPS15
PGRMC1 NDUFA1
BTN3A1 CASP8
NSFL1C THBS1
NSFL1C NTRK2
RPL17 RPL9
RPL17 RPL18
RPL17 LOC728643
RPL17 RPS7
RPL17 RPL3
RPL17 RPS15A
SRGAP2 MYO1F
GHRHR SEMA3A
TYRO3 EIF2S1
TYRO3 SLC7A6
TGFBR3 RBM34
TGFBR3 D4S234E
TGFBR3 NDUFAF1
MAP3K11 COL4A3
MAP3K11 BRD1
C6orf105 SDS
YBX1 ARL2
YBX1 FOLR1
YBX1 RNF40
YBX1 PSAP
YBX1 MTA1
FCGR1A ACTR2
RND2 DEFA5
RND2 KLHL9
RND2 SLC17A7
CADM4 ZFPL1
CADM4 PCBP3
CADM4 SEC31A
CADM4 EFNA3
MOCS3 VAPA
MOCS3 CALM1
HISPPD1 MAEA
HISPPD1 ASH2L
HISPPD1 OXA1L
HISPPD1 CELSR2
HISPPD1 P2RX7
HISPPD1 GCSH
PTCH1 CDS1
PTCH1 S100A5
SEC22B USP33
NMI PGK1
APOD KLKB1
SMPD1 INTS3
TRO PRRC1
TRO WFS1
TRO ARHGEF12
ACVRL1 UROD
ACVRL1 RPL41
CD52 GNAI1
DSC1 GCKR
CHMP7 ATP2B2
CHMP7 CLTB
TCP11L1 SLC9A3
TCP11L1 ME2
IL10RB CTSA
IL10RB CCT2
IL10RB ALDH3B1
IL10RB NPTN
IL10RB NUP214
IL10RB PECAM1
IL10RB SYK
IL10RB PROSC
IL10RB GRN
CARM1 PDGFA
CARM1 SCARB1
CARM1 ICOSLG
CARM1 CXCL9
CARM1 MEGF8
BLVRB SELENBP1
COX7A2 CYP17A1
COX7A2 BPTF
COX7A2 CYC1
DNAJB12 THOC2
IMPA1 UTF1
IMPA1 RALB
ZNF384 DEPDC5
WNT7A AKT3
WNT7A NUP88
WNT7A KIAA0195
WNT7A SCNN1D
WNT7A ZNF79
PSMD4 SLC5A2
PSMD4 IRGC
PSMD4 PTPRD
C17orf75 WISP1
C17orf75 FANCC
NKTR ADORA1
NKTR SLC11A2
NKTR EIF5B
NKTR LOC729602
NKTR CFDP1
TMED3 CXorf40B
SLC5A2 KRT33A
SLC5A2 PXDN
SLC5A2 ICOSLG
SLC5A2 MAGEA5
SLC5A2 EPOR
SLC5A2 GRIA1
SLC5A2 AGFG2
SLC5A2 NCOR2
SLC5A2 MYO9B
SLC5A2 ARHGEF12
SLC5A2 ETFB
SLC5A2 PSMD7
SLC5A2 DDT
AHCY TUBA3C
AHCY RUFY3
AHCY MIF
AHCY C1QBP
AHCY RFC2
AHCY NUDT21
EZH1 USP24
ARHGAP26 AKT3
ARHGAP26 TOP3B
FBXO7 SELENBP1
FBXO7 MPP1
OXSR1 KIR2DL4
SPHAR ZSCAN12
JUN IER2
JUN DUSP1
C19orf10 TMED9
CBX7 MYO9B
CCHCR1 NAP1L1
RGR KRT1
RGR DOHH
RGR NFIX
RGR HCRTR2
RGR HNRNPL
RGR IRF2BP1
BAT2L HCRTR1
DUT RFC4
DUT ACBD3
RPL3 RPL5
RPL3 RPS21
RPL3 RPS23
RPL3 RPS17
RPL3 RPL37
RPL3 WSB2
RPL3 RPS4X
RPL3 RPL10
HOXC5 ARC
HOXC5 THRA
ATP2B4 PGAM1
PDLIM4 XBP1
HADH PSMB7
HADH ILF2
UBFD1 APOC3
UBFD1 CREBBP
NUPR1 ALDOC
CADPS LRP2
NCK1 LTB4R
NCK1 RBM34
NCK1 DCUN1D4
NCK1 SFPQ
NCK1 RALA
DENND4B ATP1B3
DENND4B RPL30
DENND4B LRCH4
DENND4B TRAF3IP3
DENND4B CETN3
DENND4B AKAP10
DENND4B ATP5C1
ZNF365 LOC390940
ANKRD36B REV3L
DYRK1B ACAN
DYRK1B LY6G6D
MTMR7 GUCA1B
AMD1 C4orf10
AMD1 CRABP1
AMD1 H3F3A
AMD1 SFRS3
METTL1 TFF2
CBLB FARSA
CBLB KIAA1109
CBLB POU2F2
CBLB BRD1
SEC61B PSMB7
N4BP2L1 DDX42
N4BP2L1 CXCL9
N4BP2L1 SACM1L
N4BP2L1 BRD3
N4BP2L1 ST7
SMARCB1 ATRX
SMARCB1 C4orf8
SFPQ POFUT2
SFPQ BTF3
SFPQ ADCY3
SFPQ TXNL4A
SFPQ HIPK3
SFPQ CDC2L2
SFPQ PP14571
AZU1 ELANE
AZU1 CFD
UBE2D2 ATP5C1
UBE2D2 SVIL
UBE2D2 ZNHIT3
GSTA1 GPR176
RHOA CLIC1
RHOA WTAP
ITPR1 DVL3
ITPR1 LY75
ITPR1 M6PR
TCEA2 SAG
TCEA2 AGFG2
TCEA2 RAPGEF1
TCEA2 MMP24
CYP3A4 FAM5C
MARK3 PAFAH1B3
MARK3 WWP1
R3HCC1 PHTF1
PIK3R1 CDKN1B
PIK3R1 STRAP
PIK3R1 TOX4
PIK3R1 MGRN1
TGFB3 ING2
TGFB3 HMX1
TGFB3 ACVR2B
TGFB3 GRIK1
TGFB3 SRRM1
TGFB3 LOC652147
TGFB3 LOC100128570
TGFB3 KRT34
TGFB3 EMR2
TGFB3 PCBP3
TGFB3 SPAG8
S100A11 PLAUR
S100A11 ITGAM
SLC12A4 RAD54L2
SLC12A4 EPHB2
SLC12A4 MAGEA5
SLC12A4 NEUROD2
AIP FCGR2B
YY1 PSMC2
YY1 GRSF1
HLA-DRA HLA-DPB1
HLA-DRA UNC84A
HLA-DRA GPX1
HLA-DRA CUL1
HLA-DRA MTHFD1
SLC9A3 MFNG
SLC9A3 NCDN
SLC9A3 AQP5
SLC9A3 KIAA0195
SLC9A3 LIMK1
SLC9A3 GPR143
SLC9A3 SLC2A1
SLC9A3 CCBP2
SLC9A3 C16orf88
SLC9A3 NCF1C
SLC9A3 HSPB3
SLC9A3 SPEG
SLC9A3 C19orf36
SLC9A3 MYO9B
SLC9A3 IFT140
SLC9A3 ACAN
SLC9A3 DOHH
SLC9A3 GSK3A
SLC9A3 CHRNA2
SLC9A3 ADAM17
SLC9A3 ARR3
RPS6KA1 CLTB
RPS6KA1 IL6R
RPS6KA1 TBL2
PON3 GRIK5
PON3 PHLDA2
ZNF710 CYP3A5
ZNF710 TAF6L
IFNA6 ESD
ASPHD1 PLA2R1
TMEM151B LRRC23
TMEM151B KIAA0226
LAMP3 PDGFRA
LAMP3 ADRBK1
LAMP3 CAMSAP1
PLIN3 DGKQ
CNGA1 ALG8
ARHGAP1 PAFAH1B3
ARHGAP1 AHNAK
ARHGAP1 ALDH3B1
H2AFZ LSM3
UBC C10orf26
UBC SETX
UBC NUP160
UBC DLAT
UBC PEX11B
UBC ATF6
UBC GAPDH
UBC GGPS1
UBC TBL2
HAL STAM
MAGEA3 PVRL1
MAGEA3 CACNA1E
CDH13 CCBP2
RCC1 FMO4
RCC1 NONO
RCC1 GIGYF2
RCC1 SOX2
RNASE1 TRIM14
EEF2 RPS10
TXLNA SACS
TXLNA TGDS
TXLNA AMFR
TXLNA EIF3F
CNBP DEFA6
CNBP PDK3
NBPF15 RBM8A
EDN2 PHLDA1
EDN2 MSI1
EDN2 TEKT2
EDN2 SOX1
EDN2 SAG
EDN2 FAM119B
EDN2 MAPK8IP1
NLE1 SKP2
NLE1 RASL10A
NLE1 GRAP2
NLE1 LIMK1
NLE1 ARR3
TBCB VDAC1
TBCB KIAA1009
TBCB ARR3
NDUFAB1 EMG1
NDUFAB1 CCT5
POLR2C RBM42
POLR2C GRK5
POLR2C CACNA1E
MFHAS1 ACP2
CCL2 TEKT2
RQCD1 MSTP9
PPP2CB MAT2A
PPP2CB MAPK14
RPL30 DBP
RPL30 RPL27
RPL30 CYP11B1
BECN1 APEX1
SRP9 SMC3
CROCC KCTD17
CROCC HPCA
WRB NR1H3
ADRBK1 MAP3K3
ADRBK1 DOHH
ADRBK1 CSF2RB
NCBP2 FOXE1
NCBP2 AIMP2
NCBP2 PMS1
NCBP2 PDCD6
NCBP2 ALG8
ACTN2 CA9
ACTN2 SLC13A2
ACTN2 GUCA1B
DAZAP2 P4HB
MAGOH PRKCI
MAGOH OPRL1
MAGOH SNRPD3
MAGOH VBP1
MAGOH PHLDA1
RPLP0 RPS6
RPLP0 RPS17
AP3D1 CYTSA
GNAO1 AKIRIN2
CADM3 ADAMTSL2
RPS28 RPL38
RPS28 GNB2L1
ATRN LIG3
MCM6 TUBB
MCM6 GRIN1
MCM6 UNG
MCM6 CDC45L
MCM6 KIAA0101
PDE6H RAD54L
C14orf132 PBXIP1
PSMC3 XRCC6
TYR PTPRD
MED21 ALDH5A1
MED21 SELPLG
YIPF1 PROSC
YIPF1 C10orf26
GAL3ST1 PABPC4
HMGCS2 YDD19
SEMA3C FDX1
EXOG SQSTM1
EXOG ALOX5
EXOG WNT10B
EXOG ASMTL
DDX42 ZNF638
DDX42 FNTA
DDX42 HSBP1
TTC3 ANKLE2
TTC3 WWP1
TTC3 LST1
TTC3 PYGO1
TTC3 ZMYND11
TTC3 COX11
RPS17 RPLP1
RPS17 PPIA
RPS17 RPL13A
RPS17 RPSA
RPS17 RPS4X
ST3GAL2 CFD
PTH2R SPRED2
PTH2R LAMA4
IL7 C1QL1
MMP3 MRFAP1L1
PRKRIR SFRS3
PMS2L3 REV3L
PMS2L3 ZBTB22
TSC22D3 RXRG
ZNF134 IL6R
ACAA1 IDH3B
HLA-C NASP
CPNE6 NRTN
NRAS PAFAH1B3
MCL1 LOC100131311
MCL1 KLF6
RBMX2 IDUA
FAM168A SUB1
SSPN THPO
NOC2L TOP3B
NOC2L ITGAD
NOC2L PFKFB2
NOC2L RBM8A
ALDH1A2 PSMD5
ALDH1A2 OCA2
ALDH1A2 CDK5R1
EVX1 SPINK5
EVX1 TUB
KIAA0323 ELAC2
KCNAB2 ALDH3B1
MAPRE1 ARHGDIB
MAPRE1 BTF3
GPX4 EDIL3
PHOX2B RAE1
PHOX2B MID1
ST7 RBP3
ST7 AHCYL1
ST7 MYL3
ST7 CHRNA2
PAH FARSA
BRCA1 EIF3H
BRCA1 ELAVL3
MAEA PLAUR
TNFAIP8 MYO1F
TNFAIP8 CYLD
DKFZp434H1419 IFIH1
DKFZp434H1419 ELOVL6
PSMA1 SMG5
PSMA1 IPO5
PSMA1 RPL15P22
PSMA1 EIF3H
GPA33 PTPN2
HNRNPH2 LSM6
SLC2A1 CRYAB
PAX2 PTPRD
PAX2 PTMS
CYTSA ACAN
CYTSA RDX
CYTSA ARSA
MDH1 PARK7
MDH1 MTHFD2
MDH1 NDUFB5
MDH1 RFC5
MDH1 NDUFAF3
MDH1 PSMA4
MDH1 AIMP2
MDH1 IMMT
HINT1 CYB5R3
HINT1 TYMS
HINT1 ATXN10
PTK6 CHKB
PTK6 SAG
EPHA5 UGCG
FPGT PRKACB
FPGT RARS
FPGT USP33
HSPB3 SLC9A3R2
APBB2 SH2D2A
APBB2 SERPINA7
APBB2 PAX9
SC5DL ELK1
SC5DL CYB5A
PDZK1IP1 NR2C1
NAT9 KLHL9
SAMD14 NCOR2
SAMD14 IGF1R
SAMD14 IGHMBP2
SAMD14 MAP2K4
DDT IFT140
DDT SMC1A
DDT PHF20
DDT AMHR2
DDT COPS6
DDT RXRG
DDT DDTL
DDT LOC391322
DDT ARR3
WIT1 FLJ41278
PVR HIST2H4A
SKP2 SFRS4
SKP2 C4orf8
SKP2 WFS1
NDUFAF3 RBBP4
NDUFAF3 NASP
DDB1 ELF4
DDB1 POLR3C
DDB1 MCM2
DDB1 BDH1
EAPP RPS15A
IQCE C4orf8
ARHGAP12 PPID
ARHGAP12 D4S234E
FOXM1 TPX2
POU1F1 HSD17B3
CBX2 XAF1
ATXN7L1 HTR1B
ATXN7L1 C2orf72
FAM12A RS1
TRAF4 FCHSD2
TRAF4 ODC1
TRAF4 C10orf26
HDAC1 ALDH1L1
ETFB C1QL1
ETFB PPP1R7
ETFB PICALM
ETFB UQCRC1
ETFB NDUFA2
ETFB NFIX
ETFB NDUFS3
ETFB EIF3K
ETFB PDGFB
ETFB TAGLN3
ETFB NDUFS7
ETFB ATP5G3
DDX1 AP2B1
DDX1 CIC
DDX1 NONO
DDX1 MTHFD1
DDX1 CEBPZ
DDX1 PTPLB
DDX1 C12orf24
DDX1 NDUFS4
SLC6A3 RBM9
MAP3K10 PAK2
MAP3K10 SMC1A
MAP3K10 GYPE
MAP3K10 UBB
MAP3K10 ETS1
MAP3K10 ANXA9
MAP3K10 CA11
MAP3K10 FBN2
MAP3K10 CYP3A5
MAP3K10 MIPEP
NCL NOLC1
NCL EBNA1BP2
NCL PSAP
SENP3 C21orf33
SENP3 NASP
SENP3 RFC2
KCNF1 MEGF8
RAB11A KIFC3
RAB11A GNG11
RAB11A SNRK
PLCG2 PPID
PLCG2 ACTR2
HBG1 OLFM1
HBG1 KLHL9
HBG1 FBN2
CD2AP LGALS1
CD2AP NPR3
CD2AP LANCL1
CD2AP SIGLEC7
KIAA1219 RARB
KIAA1219 MEA1
KIAA1219 DCTN2
KIAA1219 TRIM33
DLEU2 MERTK
SLN SMAD3
SLN SPAG8
RPS9 RPL27
RPS9 RPS14
RPS9 RPLP1
NDUFA2 CHMP1A
TNFRSF1B FGR
TNFRSF1B RASSF2
TNFRSF1B PSAP
TNFRSF1B TCIRG1
TNFRSF1B KTN1
TNFRSF1B ITGAM
TNFRSF1B CEBPD
TNFRSF1B ITGB2
TNFRSF1B ARRB2
CNGB1 GRIA1
ADNP PAFAH1B1
ADNP MRFAP1L1
ADNP C11orf58
ADNP PPPDE1
ADNP VDAC1
SRCAP HPCA
GSS HSD17B3
TANC2 LBA1
CRX SMC4
C19orf26 FOLR1
PITX3 HSPBP1
CEBPE LRP10
PPBPL2 DHPS
PPBPL2 TRIAP1
TSC22D2 BACH1
PSMD5 APOA4
PSMD5 NEBL
PSMD5 GRIA1
PSMD5 DCHS1
RFC2 ATP5J2
RFC2 HNRNPA3
RFC2 R3HDM1
RFC2 SYK
RFC2 CKS1B
TBX5 DNAJC9
TBX5 BTF3
TBX5 NOVA2
TBX5 SET
TBX5 F12
ZNF253 IRF2
ZNF253 LST1
ZNF253 COL6A1
DNALI1 LOC552889
ABCD1 FARP1
ARL1 RAD1
ZC3H7B KDM5C
TST SLC35A1
C2orf27A YIPF2
PTK2B PTEN
PTK2B BCKDHB
EPB49 XK
EPB49 BNIP3L
EPB49 SELENBP1
CGRRF1 ADAM17
IGHG1 RBM9
IGHG1 IGH@
IGHG1 CCPG1
PDLIM5 DGCR14
LTA4H GLUD1
SCNN1A CRLF1
BCKDHA IDH3B
ABL1 GALR3
ABL1 C1orf123
PRDX4 CALU
PRDX4 CKS1B
MYO1F AHNAK
MYO1F AIF1
MYO1F ARPC2
MYO1F IL6R
MYO1F TCIRG1
MYO1F CD37
MYO1F TNFAIP2
MYO1F ITGB2
NCK2 SLC34A1
FAM91A2 STAT5B
FAM91A2 TARBP1
MORF4L2 RGS19
MORF4L2 RHOG
CAPN11 LY75
DYRK1A KIAA0913
CLK1 IFRD1
CLK1 RSRC2
SPG20 DSTYK
LTA DMWD
SRRM1 TEC
NPAT FAM120A
FRY TRAF3IP3
TOR1AIP1 GTF3C1
SYCP2 ADAM12
SYCP2 LOC652147
SCARB1 PPP1R10
SCARB1 H6PD
SCARB1 LAPTM4A
SNRPA1 NKX2-8
CKAP5 NUP205
CKAP5 ZNF146
CKAP5 MFAP1
CKAP5 WDR18
CKAP5 YIF1A
CKAP5 MCM3
MAP2K3 DOHH
MAP2K3 FUT6
MAP2K3 SEC24C
DVL3 SLC6A6
PTGES EPHB2
PTGES NCOR2
PTGES BTF3
PTGES SCEL
PTGES HIPK2
PTGES NF1
PTGES GCKR
PTGES CCBP2
PTGES SOX3
PTGES PAQR4
PTGES E2F4
PTGES NEUROG3
CAPG SERPINB8
CAPG LGALS1
CAPG SYK
KDM4C KIAA1033
CDC123 POP4
CYP3A5 CSPG4
CYP3A5 MMP11
CYP3A5 KRT1
CYP3A5 SSX2
CYP3A5 NELL2
CYP3A5 GYPC
CYP3A5 ARC
NDUFS4 SNRPE
NDUFS4 C22orf28
NDUFS4 C1QBP
NDUFS4 ACPP
NDUFS4 C11orf58
NDUFS4 GLO1
NDUFS4 ATP5O
CPVL UTP18
CPVL FGL2
DUSP14 RTN2
DUSP14 GCNT1
EIF3J UCN
FMO6P SPINK5
TRPC4AP ACAN
TRPC4AP RAGE
IGH@ PTPRD
FRMPD4 C11orf52
BCKDK SEC13
BCKDK SELPLG
BCKDK SEC23B
BCKDK PECAM1
BCKDK PACS2
SND1 CTBP1
SND1 CANX
SND1 RPL23
SND1 HUWE1
HERC4 PDAP1
HERC4 ITSN2
NDP S100A1
NDP FAM5C
NDP POM121L2
NDP ERGIC3
NDP LSM3
NDP IL9
NDP CEACAM5
CNP KLHL9
CNP BNC1
CNP ST8SIA1
CNP AQP5
NSL1 MEF2C
NSL1 SACM1L
NSL1 ZP2
RP2 RBMS1
ROM1 YKT6
ROM1 DOHH
ROM1 DMWD
SFI1 EDIL3
SFI1 PLA2G5
SFI1 RPL41
CDK2AP2 PPP1R2
TIA1 C19orf2
TIA1 PRKCI
TIA1 TEP1
TIA1 GTF2H4
UBB CAPZA1
UBB BTF3
UBB LMO1
UBB H3F3A
UBB BRD3
UBB HPS1
POFUT2 HRG
POFUT2 RBM8A
POFUT2 NME1
POFUT2 CLDN9
POFUT2 RBMXL2
POFUT2 RUNX1T1
SFRS12 FUBP1
PHKA1 CRABP2
DIO2 DYNLL1
FGFBP1 SELPLG
STX3 LFNG
CRHR2 CCNF
RPL27A RPL13
RGS6 RASL10A
RGS6 KIN
IL6R IL2RA
IL6R PSEN1
IL6R OPLAH
IL6R LPXN
IL6R RASSF2
IL6R SELPLG
IL6R TRAF3IP3
IL6R SSNA1
TGOLN2 ADAM3A
TGOLN2 SPDEF
TGOLN2 PPIE
TGOLN2 ILF2
AK2 CAPZA1
AK2 CTSA
AK2 CASP1
AK2 KBTBD11
AK2 HOXA9
IPO5 RPL4
IPO5 CCT2
IPO5 EIF5
KLC1 TNPO3
KLC1 KIAA1012
KLC1 CLEC2B
KLC1 SMPDL3B
KLC1 CLCNKA
PRKAR1A PSEN1
PRKAR1A ACTR2
PRKAR1A NIT1
PRKAR1A C10orf26
ATMIN CD58
ATMIN COL6A1
ATMIN ACAP2
ATMIN KIAA0240
ATMIN MTMR9
ATMIN TRIP12
POLR2B KIAA0776
POLR2B SON
RPL37A H3F3A
RPL37A RPS15
WWP1 PGK1
YTHDC2 ERICH1
RPL37 RPL34
KLK3 GUCA1B
KLK3 KCNH1
CCT5 AHSA1
CCT5 IMMT
CCT5 AIMP2
JUND JUNB
JUND LRRC23
JUND TTC35
JUND PPP1R15A
DMP1 NQO1
ARID4B FLJ40113
ARID4B RBP3
OPRK1 METTL7A
ENSA TUBA3C
ENSA CACYBP
ITGB2 CYTH2
ITGB2 RGS19
ITGB2 GRN
EMR2 DOHH
EMR2 EFNA3
FAM5C SORD
FAM5C RALY
FAM5C ITGAD
LYN NPC2
LYN PDHA1
NR4A1 TESK2
NR4A1 STK16
CYP21A2 ATF5
TOP3A ATP5D
GOLGA3 PTPN21
GOLGA3 APOBEC3G
PSMC2 GAS6
NDUFB5 HADHB
NDUFB5 SMC1A
ALDH5A1 CCT2
ALDH5A1 ZNF91
ALDH5A1 PSAP
FAM120A ACTR2
FAM120A TMEM97
FAM120A KIAA0240
FAM120A ZMYND11
FAM120A IRAK3
FAM120A STARD7
CACNA1E PMS2L5
CACNA1E LLGL1
CACNA1E OTC
CACNA1E KCNB2
NPPA KIF23
EDIL3 NDUFV1
EDIL3 GRSF1
EDIL3 NUDT3
EDIL3 GLRA2
EDIL3 ATXN10
EDIL3 OMG
FBXO46 PKP4
RPL19 GNB2L1
OLFM1 GSK3B
OLFM1 SH3BGRL
OLFM1 SEMA3D
OLFM1 SSR4
RPS14 RPL24
RPS14 RPS21
RPS14 RPL11
RPS14 RPS10
MCM5 ANP32B
MCM5 GAB2
MCM5 RPA1
TYMS TUBA3C
TYMS LILRA1
TYMS CKS1B
TYMS TMEM106C
TYMS FUS
TYMS ITGB3BP
TYMS ILF2
RBM9 MAPK9
SCRIB PSPH
KLF12 MPPED1
KLF12 PVT1
GOLGA4 MAP3K3
STARD3 NDUFV1
STARD3 PCBP1
PKN2 NGF
SLC13A2 CHMP2A
SLC13A2 NEDD8
HCG2P7 FOXI1
HCG2P7 ARHGEF4
ACYP1 UTP18
ACYP1 CLTB
CCPG1 FGFR1
CCPG1 DMXL2
CCPG1 SERPINB8
CCPG1 NEBL
MARCH7 SLC38A6
HMOX2 STK4
C12orf24 USP33
C12orf24 DLAT
C12orf24 UPF2
C12orf24 MTA1
C12orf24 AGPS
C12orf24 BCL2
HIVEP1 RBM25
KRT7 PEX10
FOXJ1 PCNXL2
FOXJ1 ATP5H
FOXJ1 MAPK9
FOXJ1 ICMT
NCOR2 LIMK1
NCOR2 RNF185
NCOR2 SLURP1
NCOR2 NFIX
NCOR2 PRSS8
PSMD8 C1QL1
PSMD8 RPS6KB1
PSMD8 SNRPD2
PSMD8 SNRPD3
PSMD8 MFAP4
PSMD8 MXRA8
PSMD8 GOT1
PSMD8 RPA1
PSMD8 TBC1D9
PSMD8 CFDP1
COL2A1 C11orf52
COL2A1 PPP1R3C
NPC2 UCN
NPC2 GUCA1A
GPX7 DLAT
AGAP8 EFNA3
SH3GLB1 ANKMY2
SH3GLB1 CUL1
ACYP2 TRIAP1
CCT6A SMC2
CCT6A IMMT
CCT6A EBNA1BP2
CCT6A NME1
CCT6A NHP2L1
CCT6A ACPP
CCT6A SNRPE
CCT6A AIMP2
CCT6A GLUD1
CCT6A ATIC
CCT6A C21orf33
CCT6A CAND1
PRPS1 SNRPD2
PRPS1 AASDHPPT
PRPS1 NUDT3
PRPS1 HSP90AB1
PRPS1 LRCH4
PRPS1 ILF2
ERCC6 RIPK1
ERCC6 NAT6
CDC2L6 SON
PNPLA2 POT1
PNPLA2 TERF2
PNPLA2 KIAA0892
PNPLA2 FARP2
KSR1 PIK3R2
ESD CCNF
ATP5O EIF3I
ATP5O RBM8A
ATP5O NDUFA1
ATP5O PSMA4
ATP5O ATP5G3
MPPED1 PPAP2C
ACTR3 ARPC5
ORAI2 ANKLE2
PRPSAP1 OPRL1
PRPSAP1 SPCS2
PRPSAP1 DYNC1I2
FOXK2 SCEL
FOXK2 RGS9
FOXK2 HEG1
POT1 TNN
EIF2S1 SKP1
EIF2S1 GOT1
EIF2S1 CETN3
EIF2S1 ASL
EIF2S1 EBNA1BP2
HIST4H4 HIST1H4L
SCGB1A1 ALK
SCGB1A1 BDH1
KYNU HCRT
KYNU NTNG1
AURKC CEBPZ
ZNRF4 VBP1
IFNW1 S100A2
DDX10 CCT2
DDX10 MDN1
ARF5 BRD2
PLAUR EPHX1
PLAUR NRTN
PLAUR NCF4
PLAUR ANXA9
PLAUR FAM50A
PLAUR KCNH1
PLAUR SFRS2B
PLAUR P2RY2
PLAUR RNH1
RBBP4 NOLC1
RBBP4 NHP2L1
RBBP4 RANBP1
RBBP4 ASH2L
RBBP4 CHAF1A
RBBP4 UBA2
GLE1 DBP
GLE1 CALU
HOXA10 PBX3
HOXA10 HOXA9
KIAA1109 COPE
KIAA1109 EFR3A
SEMA3A SCAMP3
BACH1 ABI1
BACH1 RHOQ
BACH1 GSN
BACH1 PICALM
MLX LTBR
MLX METTL7A
NCF4 PROSC
NCF4 UQCRC1
MAST2 HSF4
CDC7 FEN1
GNG12 ZNF821
GNG12 RAPGEF1
CA11 MOBKL3
CA11 PRKAR2A
CA11 NKX2-2
SIX3 CDK5R1
SIX3 EFNA3
SLC9A1 EPHB2
MITF TFF2
MITF EEF1A2
POLD4 SFRS3
LPHN2 GRB7
LPHN2 ARR3
C1orf105 TMX1
STAG1 UBA3
BPY2 THPO
CDK2 PLXNB3
HOXA4 KLF1
HOXA4 USP12
CHRNA2 CACNG1
BBS4 COMP
BBS4 PCTK3
BBS4 DDX11
BBS4 PYGO1
LSM14A FMO2
ASCC2 ABCA3
DYNC1LI2 KIAA1012
OR10H3 ATP5J
OR10H3 RBP3
OR10H3 GABRP
APPBP2 PMS1
APPBP2 TRRAP
PNMA2 HPCA
GIMAP5 FST
MOCS1 C16orf80
SLURP1 LOC100128570
SLURP1 GRIK5
SLURP1 PRDM2
SLURP1 PHKG2
TFPI2 PDK3
ZFX CUX1
RECQL4 SAG
RECQL4 MMP11
RECQL4 TRPC6
COMT PGAP2
SMARCA2 MAPK8IP2
SMARCA2 TRIM44
NACA EIF3H
RPS8 RPL34
RPS8 DOHH
RPS8 RPS6
RPS8 EIF3E
RPS8 EIF4EBP2
WWC1 KLHL25
SENP5 PHLDA1
SENP5 LOC652147
IMMT USP10
IMMT NDUFAF1
CIRBP NR1D2
CIRBP NRIP1
CIRBP XBP1
RFC5 RPA1
RFC5 LOC652147
DENND3 NFASC
DENND3 AZI1
DENND3 PPM1B
GRIK5 IFT140
GRIK5 MR1
GRIK5 TEKT2
GRIK5 KIAA0894
GRIK5 PPP2R5D
GRIK5 FUT6
GRIK5 SULT2B1
GRIK5 ARR3
MNDA DMXL2
C21orf33 FNTA
C21orf33 LILRP2
C21orf33 BRD3
PKP4 LOC552889
PKP4 BRD3
TBC1D12 FAAH
ABI2 GNAI2
NFRKB CA5B
NFRKB SPRED2
NFRKB SSTR2
BNIP3L TAF6L
TIMP3 NXPH4
TIMP3 CFD
TIMP3 PIP5K1A
PSG7 KRT37
CXCR3 PSMF1
ANKRD17 HCRT
ANKRD17 GRSF1
ANKRD17 USP33
ATP2B2 PSMD9
ATP2B2 HIST2H4A
ABCC3 EVPL
ABCC3 NTN3
ABCC3 ADAM15
ABCC3 HPCA
UTF1 SMURF1
MPDZ ACTR1B
ATP4B MEGF8
SH2D1A NDUFAF1
DIO1 SCEL
TCIRG1 CCT2
TCIRG1 TYMP
TCIRG1 NIPSNAP1
PPM1H RAB3GAP2
ALOX12B P2RX3
TAOK3 BRD1
TAOK3 MT4
TAOK3 KIF13B
TAOK3 LHB
TAOK3 ATP11A
PHF20 WISP2
PHF20 PKMYT1
PHF20 BNC1
OGG1 UBR4
SCN1B ADAM17
USP9X HSPA13
COX5A ATP5G3
COX5A GLRA2
COX5A OXA1L
COX5A BTF3L1
COX5A VDAC2
COX5A SH3BP2
CSTF3 PARG
CSTF3 AASDHPPT
MEIS3P1 POLR2D
MEIS3P1 TCF3
ART1 PMPCA
TMEM186 DLAT
TMEM186 TTLL12
TMEM186 RBM3
GCK C16orf88
OSBPL2 SMC1A
SART3 RYBP
INTS10 PRKD3
AKIRIN2 HBXIP
FGG ZAP70
GDF5 ABCC6
RPSA CAPZA1
LRIG2 LILRP2
CALB1 RSU1
AHCYL2 PDHX
AHCYL2 TEK
AHCYL2 HCRTR1
TLK1 ZNF91
RGS19 HCK
PSMD13 CHMP1A
PSMD13 GML
FGF12 RSC1A1
GGPS1 SETDB1
GGPS1 RER1
C1D NCSTN
TRIM14 ACTR2
TRIM14 NEDD8
HSPBP1 SNRPD2
HSPBP1 TEKT2
CDK2AP1 SFRS3
PTPRF C19orf29
PHKA2 GNB2L1
PCTK1 SCGN
H3F3A LTBR
H3F3A ARL6IP5
H3F3A RPS3A
DIO3 DOHH
UCHL3 EML3
MIPEP CSF1
MIPEP RBP3
MIPEP MMP11
GABRR1 UBN1
TGFA PRKCB
CUL1 PTEN
DCT PLEKHB1
HNRNPA1 LOC728643
HNRNPA1 CEBPD
HNRNPA1 LRBA
HNRNPA1 NPM1
THOC1 SLC25A17
THOC1 PRAF2
THOC1 CAV2
CTAG1A RBM34
PSIP1 C11orf58
MPPE1 STMN1
SMPDL3B RRAGB
SMPDL3B SYK
INPP5A ADORA1
INPP5A NCF1C
C4orf46 MKRN3
C4orf46 EIF3H
STK4 RSC1A1
STK4 NPTXR
ARPC1B RAB7L1
ARPC1B DNAJC7
ARPC1B FGL2
ARPC1B SYK
ARPC1B ATP6V0D1
ARPC1B PECAM1
ARPC1B CFP
ARPC1B PGAM1
ARPC1B AHNAK
ARPC1B B3GNTL1
ARPC1B PPT1
ARPC1B CYBA
ARPC1B PDXK
ARPC1B BST1
ARPC1B NPTN
EEF1D SLC25A6
EEF1D PFDN5
JAK1 PFKL
SOX11 RNF24
CCT2 AHNAK
CCT2 HSP90AB1
CCT2 NOLC1
CCT2 NPM1
CCT2 CYCS
CCT2 ILF2
CCT2 SFRS3
CCT2 GCSH
CCT2 ATP6V0D1
FNTA AGGF1
FNTA DCP2
FNTA AHCYL1
FNTA NARS
FNTA COPS5
FNTA SACM1L
FNTA TTC35
FNTA ZNF529
FNTA PMS1
EMX1 MPHOSPH8
TFF2 LAMC2
TFF2 THPO
HMX1 GNS
HMX1 AKT3
HMX1 PIGC
RAP1B GNAI1
FLG CHRNB2
SH3PXD2A LRRC23
GLT8D1 GLOD4
GLT8D1 SPTLC1
GLT8D1 ALG8
AIF1 LST1
AIF1 SELPLG
AIF1 ELAVL3
AIF1 CARS
AIF1 FOXE1
AIF1 PLXNB3
AIF1 ITGAM
C10orf26 AHCYL1
C10orf26 PCMT1
C10orf26 PMS1
C10orf26 C3orf63
C10orf26 PAFAH1B1
UNC13A CA5B
EEF1DP3 CD44
WFS1 NRTN
WFS1 SUB1
WFS1 SERPINA4
WFS1 ZMYND10
WFS1 PCBP3
WFS1 ARR3
PEG3 MFN1
CACNA1D NDUFAF1
CACNA1D PTPRD
RPL18 RPS19
RPL18 RPL10A
RPL18 CAMK2B
THRA KLF1
THRA MT4
THRA PPY
THRA TEKT2
AMFR UTP18
PMS2L1 BTF3
PMS2L1 LOC652147
LIG3 XPNPEP2
LIG3 IRGC
LIG3 IGF1R
FOXE1 FDPS
FOXE1 KPNA6
FOXE1 KIAA0195
FOXE1 DOHH
FOXE1 C11orf52
FOXE1 SLC25A17
FOXE1 ACTB
FOXE1 RPA1
FOXE1 YIF1A
FOXE1 MYO9B
FOXE1 PTPRT
FOXE1 ALDH1B1
HCRT PARG
HCRT CBY1
HCRT SMAD2
NUDT21 FCHSD2
NUDT21 HNRNPA0
NUDT21 XRCC5
NUDT21 SEP15
NUDT21 PRPF19
NUDT21 SFRS1
NUDT21 CCNC
NUDT21 BTF3L1
NUDT21 GCSH
NUDT21 ACO2
F12 DNASE1L1
F12 C2orf72
F12 FANCC
API5 SETX
KDM3B LY9
NVL UGT2B7
NVL KIAA1539
BTF3 GLUD1
BTF3 XRCC5
BTF3 CSHL1
BTF3 ATP5G3
BTF3 EEF1A2
BTF3 SEP15
BTF3 PHB2
BTF3 GNB2L1
BTF3 RPL15P22
BTF3 NHP2
BTF3 PDGFA
BTF3 EIF3F
BTF3 RPL23
BTF3 APEX1
BTF3 ZKSCAN4
BTF3 IFT140
BTF3 SNRPD2
BTF3 ARHGEF1
PHF2 GGCX
TYMP ANXA2P3
TYMP MTMR11
MBTPS1 CORO1A
TAF5 SACM1L
FTH1 FTHP1
COL6A1 FMO2
PSMB6 ATXN10
SNW1 IGBP1
SNW1 GNB2L1
AGGF1 B3GNTL1
AGGF1 PRKACB
KLHL9 PDAP1
KLHL9 TAF6L
KLHL9 ANXA9
KLHL9 PIAS3
KLHL9 TTLL5
KLHL9 DHPS
RASA1 SACM1L
RASA1 PARG
TEKT2 CHKB
TEKT2 PVT1
TEKT2 SLC5A1
TEKT2 TRAF3IP2
TEKT2 CFD
TEKT2 ZSCAN12
TEKT2 CDKN2B
POM121L2 BNC1
POM121L2 PRDM2
POM121L2 MARCKSL1
MRPL23 YIF1A
MRPL23 ZBTB22
MEA1 CRABP2
MEA1 CLGN
MEA1 GRIN1
MEA1 TUBB
MEA1 HBXIP
PRDM2 NONO
ST5 SBNO2
ST5 KCNJ15
KLF1 MMP11
KLF1 DCAF11
KLF1 CSF1
KLF1 UROD
KLF1 EFNB1
HHEX MGAT2
HHEX KRAS
ELN ARR3
VIP ELAVL3
MECP2 UPF2
MECP2 UBR5
TAF6L ALAS2
FOXG1 GLRA2
FOXG1 HSD11B2
FOXG1 EPO
FOXG1 AQP5
FOXG1 FAM155A
LST1 ARPC5
LST1 RCBTB2
CTSG SLC1A4
BNC1 GABRG3
BNC1 ATP6V0A1
BNC1 RBP3
MPRIP RAP2A
NRIP1 CAPZA1
NRIP1 GNAI1
ARID1A AQP5
ARID1A PRKG1
ATP5L NAP1L1
SFXN3 LGALS1
PROSC PSEN1
PROSC IDH1
PROSC SLC36A1
PROSC GNPAT
PROSC BAT2
UBE2H IGF1R
GPRC5A NR2C1
C6orf120 XBP1
CAMSAP1 HLCS
TMEM147 POLR2I
SELPLG AHNAK
SELPLG RALB
SELPLG KTN1
SELPLG ARPC5
SELPLG SH3BP1
STMN1 HNRNPA3
STMN1 GCSH
STMN1 CDK4
IFNA5 SGTA
GHITM CRK
HSP90B1 FADS1
RAB40B MLH1
DDX17 ZNF638
DDX17 KRIT1
DDX17 PAFAH1B1
RAD9A DEPDC5
FOLR1 LMO1
FOLR1 PTPRD
FOLR1 PRRC1
DUSP1 FSCN2
SPAG7 APOBEC3G
SPAG7 COX7B
CBLN1 ZMIZ2
CBLN1 RAD54L2
LY6G6D RASGRP3
LY6G6D CD5L
LY6G6D UBL4A
NPFF MGAT1
NPFF CFLAR
NPFF CLP1
XPNPEP2 PLA2G5
XPNPEP2 COPB1
XPNPEP2 TNNC1
XPNPEP2 STRAP
AGTR2 RAB11FIP5
NDUFAF1 BRD2
NDUFAF1 XRCC5
NDUFAF1 UBE3B
NDUFAF1 HPN
NDUFAF1 IBTK
NDUFAF1 AAK1
NDUFAF1 NFIX
NDUFAF1 POP4
PI15 ICA1
PSMA4 EIF3I
PSMA4 ATP5J2
PSMA4 SEP15
PSMA4 XRCC5
PSMA4 DDX18
PSMA4 GCSH
PPYR1 MMP11
PPYR1 PPIE
RASL10A TMEM106C
RASL10A CSHL1
RASL10A CETP
KRT34 FARP1
KRT34 CDK5R1
KRT34 GRAP2
KRT34 C19orf29
IGSF9B BCL2
HNRNPL IFT140
HNRNPL ZNF101
HNRNPL CACNA1B
HNRNPL ACAN
HNRNPL PCTK3
HNRNPL UBE3C
HNRNPL S100A1
HNRNPL CFD
HNRNPL STX11
YWHAZ LAGE3
PHKG2 ATP5H
PHKG2 IFT140
PHKG2 NRTN
PHKG2 NDST1
PHKG2 ELAVL3
PHKG2 HRK
PHKG2 ZNF167
PHKG2 USP11
PHKG2 MXRA8
PHKG2 IGF1R
PHKG2 MYL9
HOXA5 HOXA9
RAD54L2 NF1
RAD54L2 HIST1H3E
C4orf8 MYO7A
C4orf8 ACAN
C4orf8 GGA2
C4orf8 PPID
SMPD4 HTR1B
GNS ACTR1B
GNS RNH1
UTP14C MRFAP1L1
LBA1 NAAA
LBA1 PIP5K1A
KCTD20 LDB3
KCTD20 ODC1
PRM1 WISP1
PRM1 CCBL1
PRM1 LRRC14
PRM1 CRYAB
PRM1 AHSG
RAI14 LAMC2
MAP3K3 TTLL5
MAP3K3 PAX8
MAP3K3 CTRL
MAP3K3 PVT1
MAP3K3 RBP3
MAP3K3 ZMYND10
MAP3K3 NDUFS3
NSF C3orf63
NSF POU2F2
NSF IDH1
IRGC UBE2L3
MGAT3 SCNN1B
MGAT3 MVD
MGAT3 LOC652147
MGAT3 GCKR
MGAT3 GP2
MGAT3 IGHMBP2
MGAT3 PCBP3
MYBL2 TUBB2C
CLCNKA EIF5
VDAC2 MAD2L1
VDAC2 NOLC1
VDAC2 GAK
VDAC2 SET
VDAC2 CYCS
VDAC2 TRIAP1
VDAC2 VDAC1
VDAC2 NHP2
EN2 ANK1
EN2 GFRA3
EN2 LIMK1
AATF JAG2
PSMD7 EFNB1
PSMD7 RCOR1
HIBCH SMC2
HIBCH CYB5B
HIBCH SFRS1
RFC4 ASH2L
RFC4 PPID
RFC4 LOC91316
RFC4 UNG
RFC4 RRM1
RFC4 MYO9B
RFC4 ALG8
RFC4 MCM3
LILRB3 FGR
ORC5L PIP5K1A
GRIN1 CNOT1
NUP160 SFRS1
NUP160 LARP4B
NUP160 RAD1
PLCD1 MTHFD1
NHP2 EIF3I
NHP2 PARK7
NHP2 PHB2
NHP2 XRCC6
NHP2 HSP90AB1
NHP2 NME1
NHP2 C1QBP
NHP2 PSMA6
NHP2 ATP5C1
MED13 CREB1
MFSD9 C16orf88
SLC5A1 TMEM106C
SLC5A1 HOXB6
MEGF8 SFRS3
MEGF8 RAD50
TXNL4A PARK7
TXNL4A SIK2
TXNL4A PDIA3
TXNL4A BTF3L1
TAT SCEL
USF2 TULP2
USF2 PTGES3
CDK5R1 TOP3B
CDK5R1 MAGEA5
CDK5R1 HAUS5
CDK5R1 ZBTB17
CDK5R1 CP
CDK5R1 HLA-DRB6
CDK5R1 SYF2
HIST2H2BE HIST1H2BF
LRRC6 MPV17
LRRC6 POLR3C
LRRC6 GNAI2
TOP2A FEN1
CRAT UBA2
RPL6 RPL7
RPL6 TNK1
PPP1R2 CYLD
MGST3 SULT2B1
GTF3C1 ATF4
CLK3 RBM14
CLK3 UNG
USP12 FBXO21
USP12 RMND5B
SNRPB C3orf63
SNRPB USP33
SNRPB SFRS3
HTR1B HDLBP
HTR1B ALDOC
HTR1B UCP3
HTR1B MMP25
NCF1C SH3BP1
NCF1C ITGAM
GML IRF2BP1
ARL2 HSBP1
ARL2 ATP11A
GUCY2D SLC22A5
CDKN2D PIGC
PSMD9 PAK4
PSMD9 RBM8A
PSMD9 IFT20
POGZ PAFAH1B1
PLP2 LGALS1
SLC25A4 HPCA
P2RY2 LAMP1
P2RY2 SETD2
MAPK10 LAMC2
FANCI TPX2
MED22 ASH2L
MED22 NONO
MED22 RARB
PDIA4 PIK3CG
ABCB1 SP110
PFKL IFI16
AHCYL1 DYNC1I2
AHCYL1 SLC7A1
AHCYL1 VDAC3
AHCYL1 ALG8
AHCYL1 PHF1
CRABP2 SLC16A5
UNG SMC2
UNG MTHFD1
UNG KIAA0174
UNG BAZ1A
UNG SNRNP200
UNG MCM3
TPP2 UPF3A
ESYT1 ITGA5
IMPDH2 EIF3E
IMPDH2 ATP5C1
NUDC TOMM40
NUDC MTHFD2
RAB27A KBTBD11
RAB27A GRN
ATF5 SPTBN1
FECH SELENBP1
PCK2 LRP1
PNO1 RAD51C
PNO1 TRIAP1
PNO1 RER1
MKRN3 SNRPD2
AHSA1 PNLIPRP1
AHSA1 CETN3
CYCS CKS1B
CYCS UBA2
CYCS SLC25A3
SFRS14 SGSM2
SFRS14 CEP350
SFRS14 KIAA0754
ARHGAP6 ACAN
ARHGAP6 PAQR4
ARHGAP6 REM1
ARHGAP6 EFNA3
CHMP1A SKP1
CHMP1A ALAD
CHMP1A ACTR1B
ICOSLG ACAN
ICOSLG NGF
ICOSLG GP2
ITCH FAM182B
UGCG FAM49A
UGCG STX11
DTYMK NDUFS3
DTYMK ATP5J2
IFITM1 IFITM3
HNRNPA0 SPCS2
HNRNPA0 TMX1
GPR176 IFNA10
GPR176 DUS4L
CARS ABCC10
GALE GCNT2
GALE NPTXR
PRR5 ELK1
CDV3 TRIAP1
RRM1 TPX2
RRM1 FEN1
SLC4A3 AXIN1
SLC4A3 KRT33A
SLC4A3 HIPK2
SLC4A3 ABCC6
TBC1D1 SAG
TBC1D1 ARR3
RASGRP2 SIPA1
SRP72 KIAA0226
SRP72 CSHL1
SRP72 GNB2L1
SRP72 NF1
SRP72 GCSH
SRP72 TMX1
RPL35 RPL8
RPL35 RPS15A
RPL35 RPL29
PRRC1 RDH16
PRRC1 AGTR1
PRRC1 C19orf36
UVRAG PEX11B
MED20 PRPF4B
RAN RPA3
RAN AIMP2
GCAT RPS20
SALL1 ATP5C1
SNX2 ZNF259
GRN ATP6V0D1
GRN PGAM1
GRN LILRA3
EIF3I LSM3
D4S234E GORASP2
D4S234E PAK4
F7 NEUROD2
AFAP1 CYP2A6
SLC38A10 RPS21
SLC38A10 ATP6AP1
SLC38A10 BRD1
ALAS2 GYPB
RBM8A C22orf28
RBM8A DUS4L
RBM8A ADORA1
RBM8A ATP5J2
RBM8A ERGIC3
RBM8A KRT37
RBM8A ACO2
RBM8A TRAF3IP3
RBM8A BCL2
RBM8A IFNA10
RBM8A MAP2K4
ERCC4 RAPGEF1
RPL22 EEF1A2
PTPRT DLAT
ACTN1 HLA-DRB4
MGAT5 C2orf72
ARR3 EPOR
ARR3 REM1
ARR3 NFIX
ARR3 PTPRD
ARR3 BCL2
RPS12 RPS27
RPS12 RPL27
RPS12 RPS21
RPS12 RPS23
RPS12 GNB2L1
RPS12 RPL12
RPS12 RPS3A
FGFR1 FKBP9
EHHADH DOHH
STAR P4HB
GABBR1 NAP1L1
CSNK1D CEACAM5
CSNK1D RNFT2
STX11 HERPUD1
OR2F2 MAN1C1
ENC1 SFN
PIBF1 ZBTB22
LYST DMXL2
MALL FARP1
MAX PRKCQ
MAX ARHGEF12
MAX NASP
NUPL2 COPB2
NUPL2 DDX52
NUPL2 BAZ1A
NUPL2 USP33
NUPL2 C3orf63
MYST3 MKI67
MYST3 UBR5
CDC34 PLA2G15
CDC34 CFD
IRAK3 ARPC5
PSMB7 XRCC5
PSMB7 HNRNPA3
PSMB7 PLCG1
PSMB7 GORASP2
PSMB7 ACTR1B
PSMB7 BTF3L1
PSMB7 CFDP1
PSMB7 DPH2
PSMB7 ATP5C1
AHNAK OPLAH
AHNAK AP1S2
AHNAK FNBP1
AHNAK IQGAP1
AHNAK ANXA2P3
DCTD ATP1B3
DCTD AMOT
LYZ CEBPD
LYZ FTL
LYZ C1QBP
MVD ABCD4
MVD GRIA1
MVD EML3
MVD LOC100128570
MVD LSM3
MVD ABCC8
RPS23 RPL7
RPS23 GNB2L1
RPS23 RPS24
RPS23 RPS3A
AES C11orf52
AES SQSTM1
PDE6C RASGRP3
PAQR4 MEGF6
PAQR4 ZMYND10
PAQR4 CDKN2B
PAQR4 BCL2
PAQR4 HPCA
PCMT1 DCP2
PCMT1 VCL
PCMT1 DYNC1I2
PCMT1 USP33
LAMC2 ATP5D
LAMC2 LYZL6
LAMC2 DNAJC7
AAMP EXOSC7
NR2E3 C6orf162
FOXJ3 FUT7
PICALM IQSEC3
PICALM SNRK
PICALM LRP5
USP1 CDC23
CA9 TAF1
CA9 PHLDA1
DOHH LMO1
DOHH DCHS1
DOHH NAP1L1
DOHH TUSC2
DOHH PXDN
DOHH VPS13D
DOHH SMO
DOHH AMHR2
RNF13 PECAM1
CD44 MINPP1
CORO1A DOCK2
MYCBP2 SLC18A3
MYCBP2 DYNC1I2
MYCBP2 SYK
DPF2 E2F4
ZNF230 COX6A1
TYROBP CBX6
TYROBP LY86
DNAJC7 MEIS1
DNAJC7 CSHL1
DNAJC7 MTMR11
DNAJC7 SPINK5
NAT6 RIMS3
PCBP3 SLC9A3R2
PCBP3 ARFIP2
PCBP3 MYST2
PCBP3 EML3
PCBP3 SLC6A9
PCBP3 FLJ40113
PCBP3 EPHB2
PCBP3 IFT140
PCBP3 PAFAH1B1
PCBP3 WDR62
HTRA2 ZNF76
TSC1 GNA11
TSC1 ZNF638
SEC13 C19orf50
SEC13 PTPRD
SEC13 EIF2S2
SKP1 TRAF3IP3
SKP1 TXNL1
SKP1 ZNF529
SKP1 KIAA0247
SKP1 SUMO1
SKP1 CSHL1
SKP1 YKT6
SKP1 SNX3
SKP1 BTF3L1
SKP1 GCGR
SKP1 UBA2
SKP1 ARHGAP4
HERPUD1 PPT2
ORC2L UPF2
NCR3 ICAM4
CAP1 ARPC5
ICMT PPIE
CCBP2 LGALS7
CCBP2 AKT3
CCBP2 EFNA3
CCBP2 ADORA1
CCBP2 SLC6A9
CCBP2 UNC5B
CCBP2 LOC100128570
CCBP2 DTNA
CCBP2 ABCC8
CCBP2 DNAH9
CCBP2 ARHGEF12
CCBP2 BAP1
CCBP2 PAK4
TNK1 PDIA3
EIF5A POP4
SAG KIAA0195
SAG KCNQ2
SAG PAPPA
SAG SYF2
SAG TRD@
SAG NFIX
SAG EMG1
SAG C2orf72
DNAH9 FMO2
DNAH9 U2AF2
DNAH9 RBCK1
DNAH9 SIGLEC7
DNAH9 IRF2BP1
ATP6V1A UNC50
ATP6V1A BCAM
ATP6V1A ARPC5
YKT6 ERGIC3
YKT6 ITGAV
APEX1 PARK7
SACM1L ZNF638
SACM1L RNF160
SACM1L USP33
SACM1L GTF2E1
CPSF4 AKT3
CPSF4 SLC7A1
C2orf72 DPYSL4
C2orf72 ADORA1
C2orf72 AKT3
C2orf72 TERF2
BDH1 XBP1
BDH1 SKIV2L2
EIF3CL NDUFV1
EIF3CL SUMO4
PPP1CC RPS15A
HDLBP TNFSF13
LILRA3 CETN3
DLEU1 UROD
ZSCAN12 PRPF19
POLRMT PES1
TUBB4Q CUX1
DRG1 LGALS1
XK DPF1
XK UROD
RALGDS PRPF19
RALGDS TMX1
HIST2H4A PTPRD
TFAP2A PDGFB
TFAP2A INSIG2
TFAP2A PLS3
PLCG1 PTPN2
PLCG1 EYA3
CAMK1G HOMER2
EEA1 PCDHA12
NR1D2 RHOQ
CEACAM4 CSF3R
USP33 RBM6
USP33 FLT3
USP33 APOBEC3G
USP33 BAZ2B
USP33 UBE3B
USP33 CARD8
USP33 PUM2
USP33 PREPL
HAX1 ADAMTSL2
BCR STAM
BCR SCCPDH
BCR CASP1
VDAC3 RAB1A
VDAC3 METTL13
NOS3 RAPGEF3
SBNO2 KAT2B
SORL1 LY75
GAP43 HIST1H3I
TTC28 PLA2G15
COX7B C14orf2
HSP90AB1 DBP
HSP90AB1 STOML2
HSP90AB1 AKR1A1
HSP90AB1 NDUFB1
HSP90AB1 ATIC
HSP90AB1 NASP
DNAH7 NAIP
MTHFD1 C2CD2
MTHFD1 CCNC
MTHFD1 NASP
NDUFS7 RPN1
NDUFS7 ATP5J2
IMPA2 FYB
TTLL3 RPA1
BLZF1 KLHDC10
RSC1A1 H6PD
RSC1A1 ZMIZ2
GPKOW CHPF
G3BP1 AAK1
E2F4 PSMF1
SNCB SLC25A5
MYO1E SUPT5H
RASSF2 CASP1
C22orf28 ATXN10
C22orf28 UQCRH
C22orf28 PRPF19
LCT NTNG1
NTRK3 CACNA1B
NTRK3 KLK8
NTRK3 PYGO1
NTRK3 XRCC5
COPB2 PAFAH1B1
FAM155A MAGEA12
HLA-DRB3 HLA-DPB1
HLA-DRB3 HLA-DRB4
RAP2B IDUA
RAP2B CD6
RAP2B FBN2
NDUFS3 HLA-DOA
NDUFS3 COASY
SUPT7L ATP6AP1
SUPT7L ANXA9
TRIM23 PES1
TRIM23 GTF2H2
TRIP10 TNK2
SLC25A5 COX5B
SLC25A5 NNT
SLC25A5 TWIST1
SLC25A5 SYK
SLC25A5 GTF2H4
PIGC POP4
PIGC LRRC23
MYL9 LAGE3
MYL9 PXDN
SLC9A3R2 PKMYT1
SLC9A3R2 EFNA3
SLC9A7 MRPS11
RPL10A GNB2L1
RPL10A EIF3F
RALB CHUK
TNN SLC22A5
GUCA1B GBF1
GUCA1B PTPRD
GUCA1B LTB4R
GUCA1B TEK
MIF SNRPD2
MIF SNRPF
MIF NME1
MIF LOC728643
MIF ILF2
METTL7A APC
METTL7A RPL5
METTL7A ZNF167
NCRNA00171 CD84
COASY PHF1
DPH2 VIPR1
MME PRPF19
P2RX6 VPS45
GYPE GYPB
UBE3B INTS3
CTAGE5 IKBKAP
WIF1 GPLD1
FCGBP ADAM17
GTF2B PTDSS1
SIP1 ZW10
MTMR9 SLC10A3
ATRX MPHOSPH9
BST1 CPD
BST1 ITGAM
BST1 ANXA5
VSIG4 GTF2F1
RGS9 WNT6
RGS9 TUB
RGS9 ARFIP2
HNRNPA3 DHX9
HNRNPA3 RANBP1
HNRNPA3 SNRPF
HNRNPA3 ILF2
PCTK3 TOP3B
PCTK3 ESR1
PCTK3 WISP1
PCTK3 APOC3
PCTK3 KIAA0226
PCTK3 EPHA1
PCTK3 MUC5B
PCTK3 MYL3
PCTK3 MEP1B
PTPRD HLA-F
PTPRD WNT11
PTPRD RASGRP3
PTPRD ADAM15
PTPRD RPL23
PTPRD WDR62
PTPRD MYO9B
PTPRD E2F5
TRD@ SOX21
TRD@ ITGB8
TRD@ CLIC1
TRD@ C16orf88
TMEM184B VCL
TMEM184B PRRG1
SQSTM1 CD74
ATP6V1B2 LOC728643
RPL34 RPL5
RPL34 RPL11
RPL34 RPS10
LMO1 UCN
LMO1 CASP2
LMO1 CD6
CP FMO2
MFN2 C11orf80
PRKDC SNRPD3
PRKDC PRMT1
PRKDC XRCC5
PRKDC HABP4
PRKDC ALG8
RBCK1 PRICKLE3
RBCK1 ZNF76
ATP6V0B IMPDH1
ATP6V0B ANXA2P3
IRF2BP1 C1QL1
EIF3H RPL8
EIF3H CALM3
ELAC2 PHF8
SNRPD3 RANBP1
SNRPD3 RNF2
SNRPD3 ADSL
CACNG1 PLXNB3
CACNG1 NRTN
CACNG1 CDKN1B
CACNG1 RP11-484H12.6
GOT2 FKBP4
GCSH NNT
GCSH C19orf2
GCSH NME1
GCSH SFRS3
MFAP1 AASDHPPT
ZMYM3 COX5B
LOC390940 BBC3
PRICKLE3 ACTR1B
PRICKLE3 DEPDC5
RPS13 RPS21
RPS13 RPL23A
RSRC2 RAB1A
RPL23 MRPS27
RPL23 RPL4
RPL23 EEF1A2
RPL23 C1QBP
RPL23 SFRS3
CSNK1E ANKLE2
FCGR2B HSD3B1
CD86 CALM1
POP5 ALG8
SOX2 CAD
RAB31 UCN
RAB31 R3HDM2
MYST2 DHPS
CALU ITGA6
CALU KIAA0174
CALU ALG8
CFD SLC6A11
CFD P2RX7
CFD FUBP1
CFD CSF3R
CFD PPP2R5D
CFD BAG1
CFD KPNA6
CFD SMAD2
CFD PAK4
CFD DTNB
UPF2 AASDHPPT
UPF2 PUM2
UPF2 PMS1
STBD1 GORASP2
ATXN2L DAP3
MPHOSPH9 SFRS1
RNH1 FLT3
RNH1 MBNL2
RNH1 ALDH3B1
RNH1 LY75
RNH1 POLA1
RNH1 PGAM1
ITGB3BP TUBB
RNMT EPS15
EPHX1 CDKN2A
MDN1 BAG1
PPT2 OPLAH
PPT2 EIF5
PPT2 ABCG2
DAP3 IGHMBP2
ACACA TRIOBP
ACACA TUB
B3GAT2 GLRA2
H6PD SLC17A7
H6PD RORC
PABPC4 NOLC1
PABPC4 GNB2L1
KIAA0467 CECR7
KIAA0467 PVT1
ZNF101 TOP3B
USP2 FARP2
CTSA ATP6AP1
ARSB NDUFV1
ARSB ZNF167
OS9 GNAI2
RSL1D1 RPL15P22
ME2 ELAVL3
RAD1 ZMYND11
RAD1 GBE1
HPS1 GABRP
RPS19 LOC150786
RPS19 RPL29
RPS19 RPS7
RPS19 RPS11
CECR7 UCP3
C1QBP SNRPD2
C1QBP DLAT
VCL TP53I3
TCOF1 GNL1
C10orf12 ARHGEF7
C10orf12 KANK3
P4HB KBTBD11
P4HB COX8A
ACAN ZMYND10
ACAN CUX1
ACAN SCNN1D
ACAN LGALS7
CBFB PTGES3
MCRS1 CD6
RTEL1 HRSP12
USP19 LRRC23
USP19 THPO
ZNF76 C22orf9
ZNF76 SLC22A24
KIF25 NLRP1
ARIH1 ANXA10
BAHD1 HYAL1
WSB2 KIAA0226
WSB2 IMPDH1
CNPY2 TF
LY86 AP1S2
NRTN SLC22A5
NRTN PPP1R7
NRTN ALOX5
KBTBD2 GGCX
HBXIP NDUFA1
IFNGR1 GORASP2
IFNGR1 TNFAIP2
TCERG1 GNAI2
NIPSNAP1 NEBL
HABP2 UROD
C16orf35 PSMC3IP
POM121 UCP3
POM121 LOC729602
ENTPD1 EML2
ENTPD1 ATXN10
ENTPD1 DMXL2
KIF13B EBNA1BP2
PIN1L CXCL9
CRYAB CHMP2A
ACP1 ATP6AP1
GHRH PPID
GHRH DSCR3
CEACAM5 DDX52
XPO1 PARG
XPO1 TSPYL4
ARID5B TMEM183B
GRK4 LOC100130283
NPTN ACTR2
NPTN ARPC5
ACTB KRT81
GUK1 CASP2
PARG SON
MEGF6 TOP3B
MEGF6 PLXNB3
MEGF6 APAF1
TCHH PXDN
ZNF43 ZNF273
RBM34 POP1
RBM34 ATP5C1
RBM34 HPCA
TTLL5 TP53I11
SCYL3 MCM3AP
WAPAL SGSM2
WAPAL AKAP11
ATM HSD17B3
KCND3 COPS6
WHAMM TMX1
GPN1 TSPAN3
RPL4 NPM1
RPL4 RPL24
TRIM33 PCF11
TRIM33 SLC11A2
ELK1 RAB6A
SLC22A24 IGF1R
SFRS3 LRCH4
SFRS3 FUBP3
SFRS3 SEP15
SFRS3 NASP
SFRS3 MAD2L1
SFRS3 EML3
SFRS3 SMARCA5
SFRS3 TNK2
SFRS3 EIF4A1
SFRS3 ACAT2
SFRS3 C11orf58
TNPO3 ILVBL
HTR1D GBA
RPS3 RPL5
TNK2 GPATCH8
TNK2 NUDT3
PMAIP1 BHLHE40
NCAM1 CHGA
USP10 AIMP2
BARD1 RAB6A
SLC8A1 REM1
EIF1AY RPS4Y1
NTRK2 ARHGEF12
NTRK2 ABCC8
ALDH3B1 LOC150786
ALDH3B1 KCNK2
ALDH3B1 GGCX
LOC730092 LOC729602
BTF3L1 NPM1
BTF3L1 GNB2L1
RAP2A MAPK9
RAP2A ARHGAP4
ERICH1 GOLIM4
REEP5 POLR3D
SLC25A36 TIAM1
SDHC LRCH4
SDHC BAT2
RHBDL1 EIF3K
RHBDL1 CLEC16A
LSR VAMP7
HAUS5 HIPK2
ITGAV STAT5B
ITGAV SOX1
EPHA1 DRD5
ITGA5 CTDSP2
ZYX NOL7
P2RX7 PTDSS1
KIAA0195 EML3
KIAA0195 S100A5
UNC5B ADAMTSL2
OCA2 MAPK8IP1
RPA1 PARK7
RPA1 SMC2
RPA1 INPP5K
RPA1 MCM3
KRTAP26-1 EFNA3
SLC4A1 SLC6A8
SLC4A1 EPB42
ALDH1L1 RAPGEF1
GAGE2E PTPN2
GAGE2E ELF5
GAGE2E LOC652147
TBCE C19orf2
FGR ANXA5
AKT2 CRABP1
ELAVL3 C1QL1
ELAVL3 SNRPE
ELAVL3 PCNXL2
ELAVL3 UBL4A
ELAVL3 SPRED2
ELAVL3 FNBP1
RTN2 DBP
RTN2 GPD2
GPLD1 MAP2K4
CAD CASP2
CAD ANXA9
CAD HPCA
HDAC5 VAV1
IRF2 PGK1
SNRPD2 GORASP2
SNRPD2 NME1
SNRPD2 EIF3F
SNRPD2 RPS15A
SNRPD2 ATP5C1
SNRPD2 PSMA6
AASDHPPT HGS
AASDHPPT DDX52
AASDHPPT GAS6
AASDHPPT BRD3
S100A2 MFN1
HLA-DMA HLA-DRB4
MFN1 GALR3
MFN1 LILRP2
IDH2 GORASP2
LILRP2 DNASE1L1
LILRP2 PAPSS2
LILRP2 GNAI2
LILRP2 EBNA1BP2
LILRP2 PPID
PPP1R10 S100A5
STX2 SDR39U1
FAM53B TUBB3
FAM53B SSR4
RPL24 C1orf123
PIP5K1C PTGIR
TRAF3IP3 GNA11
TRAF3IP3 C3orf63
RPS10 RPL27
RPS10 RPL28
ZNF259 EEF1A2
MPV17 PDE1A
MPST NONO
ACPP CNTN6
ACPP RPL5
ARFGEF2 ARFGAP3
HSD17B3 CXCL9
MPHOSPH8 ASTN2
MPHOSPH8 BAG1
CLTC PMS1
CLTC PPP1R7
ZNF148 MUT
ZNF148 OAZ3
CHKB CRABP1
CHKB GYPC
FCGRT CEBPD
FCGRT PSAP
FCGRT PDXK
MAGEB3 ATP2C2
DLAT KCTD2
DLAT AP2B1
DLAT SPCS2
DLAT ATIC
DLAT SFRS1
DLAT UQCRH
DLAT PNLIPRP1
DLAT TMX1
BTNL3 TAX1BP1
NCAPD2 CTDSP2
IGL@ LOC91316
MUC5B ACHE
MUC5B EFNA3
ERCC2 NAP1L1
IDH1 DCP2
IDH1 SLC35A1
IDH1 PMS1
CALM3 CD74
CALM3 TERF1
CALM3 LAMA4
TXN TOMM20
MUTYH GMPR
C2 LAMA4
BCAM ZNF787
FRMPD1 NCDN
SRP54 TRIM27
SRP54 ZNF638
HLA-J LSM4
MOBKL3 GRB2
PAX9 KIAA0427
PAX9 SPINK5
PAX9 CDKN2B
PAX9 ZNHIT3
XPOT UTP18
RPL23A RPS11
RPL23A RPS15A
ADAM19 FIG4
MSH4 FST
PCBP1 L3MBTL
UNC84B CSF3R
ALOX5 LOC100134331
SFRS2B MCM2
PCNXL2 ATP5J2
PCNXL2 GLRA2
PCNXL2 ARHGDIB
ZNF146 ZC3H4
ZNF146 GTF2E1
ZC3H4 PMS1
ZC3H4 DYNC1I2
PSAP CTSH
PSAP S100A1
PSAP IFI30
PSAP CAST
PSAP CST3
KDM5D DDX3Y
DTNA SLC30A4
DTNA ARL4D
DTNA PRKACG
BAP1 IGF1R
PBXIP1 GALNT1
PBXIP1 ZNF91
OPLAH TULP2
OPLAH PLA2G5
OPLAH ALG8
OPLAH HPCA
FARP1 SCN2A
AIMP2 LAGE3
AIMP2 RRP1B
AIMP2 GRSF1
AIMP2 TRIAP1
AIMP2 YIF1A
FNBP1 B3GNTL1
FNBP1 RASGRP3
FNBP1 CETN3
PRKCQ NBAS
CHGB IFNAR2
C5orf15 ATP6AP1
C5orf15 CD58
C5orf15 TMBIM6
C5orf15 CTBP2
C5orf15 B3GNTL1
C5orf15 SMC1A
C5orf15 APOBEC3G
ANKLE2 TMEM106C
ANKLE2 TSPAN3
ANKLE2 FST
LOC145678 C16orf88
CD47 AGFG2
EMR1 CAST
NIPBL TRIM27
GAK CKS1B
GAK SLC25A44
KRT37 TMEM106C
KRT37 GSTA2
KRT37 NEUROD2
KRT37 MYL3
C11orf58 TMBIM6
DNAJA3 CYP2A6
LAGE3 AP1G1
LAGE3 TGFBRAP1
TESK1 GYPB
RCOR1 SERINC3
ATR PMS1
FGL2 CASP1
VDAC1 MAD2L1
COX6A1 LRCH4
UROD AP1G1
UBE3A HLF
UBE3A TRIAP1
GORASP2 GLRA2
GORASP2 NME1
H2AFY LY75
H2AFY FUBP1
GPR107 B3GNTL1
UTP18 PPID
HLA-DQB1 HLA-DPB1
HLA-DQB1 CD74
ANXA13 TAF1
HIST1H1A KPNA6
UBN1 GATA4
CCL18 BRMS1
NUP98 PTX3
ATP1B2 PVT1
ATP1B2 PXDN
NEDD8 TAF1
NEDD8 MTHFD2
PPP1R7 PPID
RPL5 NPM1
LTBR TP53I3
CR2 CALM1
DAGLA HOXB1
DDTL PTGIR
DDTL BTG2
DLX5 SPRR2D
C19orf29 ZNF167
HPCA MAPK9
HPCA TOP3B
HPCA MPP2
HPCA KCNQ1
GNPAT IFIT5
MARCO ELF5
BCL10 ZMYND10
NPM1 NAP1L1
NPM1 EIF3E
NPM1 PWP1
ATXN10 NONO
ATXN10 STOML2
ATXN10 ILF2
MYL12A UBA3
STAM ARPC5
FLOT2 PDK2
CPM TM2D1
PGAP2 PLA2G5
PGAP2 CSHL1
SEP15 HABP4
SEP15 PSMA6
SEP15 PGK1
SEP15 TMX1
GTF2F1 LMAN2
R3HDM1 RPS21
CREB1 PUM2
CACNA2D1 NOL7
MAD2L1 LTB4R
MAD2L1 RANBP1
MAD2L1 TUBB
MAD2L1 RPA3
MAD2L1 CKS1B
MAD2L1 PLK4
AP2B1 EPS15
ARHGDIB FCHSD2
ARHGDIB XRCC5
PXDN LIMK1
PXDN KCNQ1
PXDN NCDN
SSTR2 GNAI2
SSTR2 MLANA
WDR62 LOC652147
TBCD NTNG1
TBCD NFIX
TBCD SERPINB1
TBCD ABCG2
RMND5B KPNA6
PITPNB POLR2L
XRCC5 SKIV2L2
XRCC5 FUBP3
XRCC5 PSMA6
LYRM1 NAP1L1
AKT3 SLC22A18
AKT3 PKMYT1
AKT3 APOC3
ZNF192 DDX28
CSHL1 NAP1L1
SYK GBA
SYK SCTR
LRCH4 SLC12A2
LRCH4 COX6C
LRCH4 ABCC8
KLK8 PRKAR2A
RPL41 RPL13
SIK2 CHGA
SIK2 CREBL2
LOC100128570 PMPCA
CHPF CDK8
PEX11B NARS
CETN3 DYNC1I2
CETN3 TTC35
CSF3R RHOG
IDUA TAGLN3
IDUA FCHO1
TUFM HNRNPAB
KIAA0174 PRMT2
PLK4 SMC3
BBC3 PDE1B
RPS11 GNB2L1
RPS11 RPS25
MYO9B PMS2L5
TKT PGD
RPL38 RPL27
RPL38 RPS25
RPL38 RPL29
PMS2L5 WISP1
RAB35 LOC728643
ELOVL6 ASH2L
HEBP2 RAB1A
SV2B NFIX
ZNF167 C11orf80
TOMM20 STRAP
TOMM20 EIF3F
TOMM20 WDR18
TOMM20 ELF5
CLTB PLAGL1
CBFA2T2 DSG2
ANP32A RNASEH2B
TUBB2C TUBB3
CLEC2B ZNF787
NCDN ELF5
NCDN TAF11
NCDN LOC652147
NCDN SFN
NCDN IGHMBP2
PUM2 ZNF638
PUM2 CLEC16A
RBPMS GNAI1
ZRSR2 AP1S2
C5orf30 GNAI1
BCL2 LOC552889
BCL2 CDC23
BCL2 BRD3
MAP3K4 ZNF593
PAX8 PFKFB2
RBP3 LIMK1
RBP3 SUCLA2
RBP3 EFNA2
HTR2C RTN4
NAIP BRMS1
PTGFR LOC552889
PTGFR GNB2L1
DPF1 SELENBP1
SERPINB1 WDR1
UQCRH SNRPE
UQCRH GNB2L1
UQCRH CCT8
SIGLEC7 CLIC1
LPCAT3 LY9
C11orf80 ABCG2
C11orf80 LOC646934
STOML2 ILF2
HMGN4 LOC728643
NOLC1 PA2G4
NOLC1 SPCS2
NOLC1 ADSL
NOLC1 ALG8
PLXNB1 ZMYND10
PLXNB1 KLHL35
ATP5G3 MRPS27
ATP5G3 NDUFV1
ATP5G3 COX6C
AGFG2 ZMYND10
AGFG2 GCKR
SLC6A9 MAP2K4
SLC6A9 LOC652147
SST ALG8
CIITA ARHGEF17
CYP11B1 APOB
SLC10A3 PFKFB1
PPP3CC TMED9
EBNA1BP2 TMEM106C
ARHGEF2 IFNAR2
MCM3AP TM9SF2
CYBA GNAI2
VBP1 OIP5
TMBIM6 HLA-DRB4
TMBIM6 CSTB
ACHE THPO
ACHE CDKN2B
KRT31 GNAI2
PTMS SNX3
FBXO21 KIAA1024
ACAT2 FDPS
ACAT1 POP1
PKIA FMO4
YIF1A ACTR2
PPIG BRMS1
SGSM2 CHUK
RER1 BCS1L
BRD2 CNGA3
NOL7 MED1
NOVA2 FUT7
PAK1 LGALS1
SRRM2 PAFAH1B3
PTMA KIAA0226
PTMA RPS4X
KCTD17 GABRP
ABCC6 HOXB6
FMO4 PDAP1
FMO4 S100A5
WDR18 ATIC
SNRPF OIP5
SNRPF SNRPE
SFRS1 ALG8
SFRS1 MCM3
HLA-DRB6 IGHMBP2
DPM2 MAGEA5
NUDT3 LRP3
NUDT3 MYO7A
NF1 PVT1
NF1 HOXB6
NF1 ZMIZ2
HIC2 SLC23A2
GK2 NTNG1
AQP7 EPHB4
ID2 ID2B
DYNC1I2 TALDO1
KIAA0247 AMPD2
KIAA0247 GABARAPL1
PFDN5 RPL13
ZMYM2 FSTL3
DHPS GABRG3
DHPS SPTB
DHPS KEAP1
DHPS GABRP
DHPS FBN2
GNAT1 ARSE
ABCC8 DDX11
ABCC8 KRT33A
LIMK1 PVT1
LIMK1 FAM119B
RARS SMAD5
LTB4R ZNF91
LGALS7 SPEG
SPINK5 GNA11
APOC3 PIK3CD
PDGFA ADORA1
PDGFA GNAT2
HINFP UBR5
POLR2D DIAPH1
POLR2D UBA2
EMG1 WDR1
GNA11 TBXAS1
GNA11 COPS6
NUP205 CDC23
VPS45 ACTL6B
VPS45 RNF40
RTN4 RXRG
RTN4 LSS
NTNG1 C1QL1
EIF3E EIF3D
FBP1 ANXA5
DDX11 DUS4L
UBTF RRAGB
REV3L RAD51C
REV3L COX8A
REV3L PLAGL1
REV3L PWP1
PTEN GTF2H4
SET HNRNPAB
SETD2 PLA2G15
B3GALT4 MRPL9
NNT SMC1A
NNT TSPAN3
NNT PITRM1
NNT TRIAP1
ZNF8 UBA3
VEZF1 QDPR
B3GNTL1 PGK1
GLRA2 HNRNPU
GLRA2 TRIAP1
CAND1 BRD3
SLC1A4 KBTBD11
KRT1 SPTB
KRT1 FAM119B
KRT1 COL4A3
GPR20 MRPL9
SETDB1 BAZ1A
KIR2DL4 NPM3
SLC6A11 CASP2
CDC23 TUBB
ATP5C1 DBP
ATP5C1 NME1
ATP5C1 COX6C
RPL11 RPS24
RPL11 GNB2L1
R3HDM2 DNASE1L1
R3HDM2 TRRAP
PA2G4 HNRNPAB
NONO NAP1L1
NONO NDUFV1
NONO LOC728643
NONO ILF2
NONO HNRNPAB
RPS15A GNB2L1
HLA-DPB1 CD74
GNB2L1 PFKFB1
GNB2L1 SLC25A3
GNB2L1 NAP1L1
GNB2L1 RPL9
GNB2L1 ZNF91
CA2 GYPB
MMP25 C1QL1
GABRG3 KIF1A
TAF1 CENPA
TAF1 TIAM1
TAF1 ADAMTSL3
TAF1 LAMA4
POLR3D PHB2
POLR3D FLT3
MAPK9 AQP5
LRRC23 CD6
METTL13 EIF5
ZNF529 TNFSF13
WISP2 GYPC
GSN EIF5
KIAA1539 ECH1
DNAJC9 CKS1B
RNF2 C14orf2
TEX28 EML3
TEX28 LOC652147
CHMP2A STAT5B
ADAM15 IFT140
ADAM15 MRPL33
ADAM15 ZBTB17
ADAM15 AQP5
PLXNB2 TMEM63A
CYP17A1 HOXB7
EPHB2 LSM4
EPHB2 EFNA3
SPAG8 COPS6
DUSP8 KIF1A
DNAH3 MGAT2
EPOR HOXB6
ADCY3 GALNT1
SCCPDH NAP1L1
CUX1 RPS6KA5
CUX1 PIGO
CUX1 FCHSD2
PGAM1 KTN1
BRMS1 DMWD
BRMS1 GABRP
BRMS1 APAF1
RPS21 RPL10
EML3 C1QL1
EML3 SON
MTMR11 ANXA5
MTMR11 LGALS1
MFAP4 GCKR
CAPN7 ASH2L
EPB42 SELENBP1
PRSS8 IGHMBP2
PRSS8 CTNNBIP1
AOC2 DUS4L
BRD3 PRMT2
BRD3 NARS
BRD3 KRIT1
DBP UCN
PAK2 TM9SF2
RANBP2 SON
XPNPEP1 SLC25A3
ADAMTSL2 EIF3D
ADAMTSL2 IGHMBP2
CD74 HLA-DRB4
KIAA0226 PET112L
NDUFA1 SNRPC
LOC728643 COX11
EID1 ANXA10
SFN HSPA8
XPC PSD4
POU5F1B ZMYND10
POU5F1B KCNH1
TRIM27 BAZ1A
CDC2L2 XBP1
RPL15P22 NAP1L1
RPL15P22 DDX51
TRIAP1 SYF2
TRIAP1 ZNHIT3
KTN1 UBE2E1
KDSR ADORA1
HLCS RAPGEF1
RPL9 EEF1A2
KIAA0240 LARP4B
KPNA6 IFT140
KPNA6 ZP2
KPNA6 COPS6
ZNF271 HLA-F
KIAA0892 MAML3
KIAA0892 C16orf88
KIAA0892 APAF1
VAMP7 PGK1
JARID2 CLCN1
JARID2 PHLDA1
CAMK4 KIFC3
PREPL PMS1
MYL3 HOXB6
RHOG GNAI2
RASGRP1 PDK2
FAM50A ATP6AP1
TERF2 ADAMTS2
RRAGA ESR1
DICER1 C3orf63
DICER1 KRIT1
MPP2 CSF2RB
HLA-DMB HLA-DRB4
EIF3D EIF3F
NAP1L1 CYP26A1
NAP1L1 EEF1A2
NAP1L1 NME1
NAP1L1 SLC25A3
NAP1L1 FAH
TEF GYPB
TEF FBN2
DDX3Y RPS4Y1
NGF ASH2L
RNF40 GAS1
ACTR2 ARPC5
ACTR2 PECAM1
PGK1 GRSF1
PGK1 SERINC3
DNASE1L1 RAB6A
SMC3 TUBB
LPXN ALDH4A1
MXRA8 KCNH1
MACF1 TUG1
GPR35 PHLDA1
RPL29 RPL18A
PSEN1 TTRAP
LAPTM4A IFI16
NOVA1 NFIX
TTC15 MYCBP
TMX1 ZBTB17
TMX1 PAK3
ANXA5 AP1S2
PDAP1 PRKAR2A
PDAP1 CAST
ATP5G1 NME1
TCF21 SYF2
SLC17A7 CAPN5
LSS TLX1
LSS CASP2
GRAP2 HLA-G
PSMF1 PPIE
CLEC16A SON
CLEC16A LARP4B
CLEC16A PIK3CD
FCHSD2 PSPH
KRT33A GCKR
SON BAZ1A
NEFM BRS3
LARP4B KRIT1
EFNA3 NEUROD2
RPS7 RPL18A
JAG2 CFDP1
PMS1 ZNF638
PMS1 ST6GAL1
CDKN2B RAGE
SELENBP1 GYPB
SELENBP1 FBN2
PRMT1 POLR2I
ADAM3A NR5A1
LLGL2 CAPN5
FSTL3 ADORA1
BUB1B MKI67
PPAP2C NFIX
SLC35A1 DLST
GYPB SPTB
CCNB2 TPX2
CCNB2 TTK
SLC20A1 CDH17
RAPGEF1 SMC1A
UBA3 ARPC5
MMP14 GP2
TUSC2 ING2
POLR2J U2AF2
POLR2J KCNH1
MNT ZNF7
SH3BGRL PTDSS1
HGS ATP5D
PSPH C19orf36
PSPH CIC
HNRNPAB PHB2
COX6C PRPF19
HCK ITGAM
ATP6V0D1 SLC36A1
YPEL1 CKS2
CAPZA1 ARPC5
ADORA1 KLHL35
ADORA1 ADRA1A
ARPC5 ACP2
ARPC5 AP1S2
B4GALT2 NME1
SMC2 ASH2L
ECH1 VPS37A
GALNT1 RDX
ESR1 PYGO1
CKS1B KIAA0101
RAC3 FBN2
HLA-F HLA-G
PHB2 PRPF19
DDX18 LGALS1
POLR2L TPX2
CNTN6 NASP
LILRA1 CFP
PLA2G15 RNASEH2B
PPID VPS37A
BAZ1A MAP2K4
CYB5A RAD23A
NASP KIAA0101
NASP ILF2
PRDX2 FBN2
C19orf36 KRT81
LOC652147 NEUROD2
RNF167 ACP2
PARD6A ELAVL4
CAST ASMTL
GYPC GNAI1
BET1 ZNF638
LGALS1 GNAI1
CCNA2 CENPA
SEC23B MCM2
