# Supplementary material for: Functional networks inference from rule-based machine learning models
Source: BioData Min. 2016 Sep 5;9:28. doi: 10.1186/s13040-016-0106-4 (PMC5011349; doi:10.1186/s13040-016-0106-4)
Supplement: Supplementary file 2 — Networks. All networks used in the analysis given as a list of edges. (XZ 11980 kb) [file 13040_2016_106_MOESM2_ESM.xz › networks/aracne/LungH/SE_C1.txt]

TAP1 IRF1
TAP1 PSMB9
IFFO1 C1R
CPM HOPX
HIST2H2BE HIST2H2AA3
SUMO1 PTGES3
SUMO1 RAB1A
SUMO1 BZW1
REM1 CRTC1
REM1 SLC12A4
REM1 SLC16A3
REM1 SMG6
REM1 OGG1
SUMO2 SUMO4
IGHG1 LOC91316
IGHG1 MVK
IGHG1 DLG4
IGHG1 IGH@
IGHG1 LOC100134331
IGHG1 IGKC
IGHG1 NRG2
LAPTM5 ITGB2
LAPTM5 TYROBP
LAPTM5 CLEC2B
LAPTM5 FCGR3A
LAPTM5 CD14
LAPTM5 SLCO2B1
LAPTM5 LY86
VPS8 PCBP3
MFAP3 PCBP3
ATRX LOC728849
ECE2 PCBP3
IGKC PCGF1
IGKC POU2AF1
IGKC IGL@
IGKC LOC90586
IGKC GIPR
ACTG1 EEF1A1
NTNG1 PCBP3
TYROBP HLA-DPB1
TYROBP APOE
TYROBP C1QB
TYROBP IFI30
TYROBP LILRB4
GPR183 SRGN
CEACAM3 N4BP2L2
CEACAM3 WBSCR22
CEACAM3 CAMK2B
TAZ GIGYF2
TAZ ADCY2
TAZ IL8RB
TAZ SRRT
TAZ RXRB
TAZ RTN4
TAZ PCBP3
TAZ MMP25
TAZ MYST1
ANXA2P1 AHNAK
ANXA2P3 PTRF
FSCN1 COL6A2
DRAP1 LMNB2
DRAP1 SART1
DRAP1 RPL38
DRAP1 CFL1
THY1 VCAN
THY1 ISLR
THY1 COL1A2
TMEM63A CNKSR1
TMEM63A LOC100128031
IGF1R SCNN1D
IGF1R ZMYND10
HSPA8 GDI2
HSPA8 SLC25A3
HSPA8 SFPQ
HSPA8 UBE2D3
TCOF1 PHF15
TCOF1 RGS12
TCOF1 WBSCR22
TCOF1 TNFRSF25
OPN1SW TCF3
OPN1SW SCNN1D
OPN1SW ARR3
OPN1SW PCBP3
OPN1SW C1orf144
OPN1SW GPR50
MUC1 ASAH1
MUC1 SFTPB
MUC1 MALL
MUC1 KRT7
MUC1 LOC100128031
MUC1 NKX2-1
ID2B ID2
CAMK2B CRAT
CAMK2B PTPN9
CAMK2B TNFRSF25
MTUS1 SFTPB
USP33 FPGT
CAPRIN1 PTGES3
CAPRIN1 PRKAR1A
CXCL10 STAT1
GATA4 PRKCSH
GATA4 SCNN1D
GYPC C1R
GATA2 HLA-G
RRBP1 SRRT
RRBP1 TUB
MT1G MT3
MT1G MT1F
MT1G MT1H
MT1G MT1E
GTF2F1 FAM189B
GTF2F1 KCND3
POU2AF1 IGHA2
POU2AF1 CD79A
MEIS2 EFEMP1
GTSE1 WDR62
PRPH ANKRD12
PRPH PCBP3
PRPH TGFBRAP1
PHKG2 HTR7
PHKG2 RAP1GAP
MT1B MT3
MAG PTPRO
TCF12 SRRT
GPR116 GPD1L
GPR116 HOPX
CLDN7 HDAC1
CLDN7 ERBB3
CLDN7 SPINT1
CLDN7 SDC1
CLDN7 PCBD1
CLDN7 PRKCD
CLDN7 FBXL7
CLDN7 ATP1B1
CLDN7 JUP
CLDN7 CST3
CLDN7 CLDN3
CLDN7 XBP1
PAIP2B MYST2
PAIP2B MC2R
PAIP2B NTRK3
C10orf26 HEG1
ACTA2 TAGLN
MMP15 XPO1
NTN3 SCNN1D
NTN3 PCBP3
ELAVL2 TUB
ELAVL3 C1QL1
ELAVL3 SLC16A3
ELAVL3 LIPE
RPS27A NACA
RPS27A RPL31
MMP19 AATK
MMP19 ITGAD
MMP19 MAP3K3
MX1 IFI44
PUM1 SFRS11
COL3A1 VCAN
COL3A1 COL6A3
COL3A1 COL1A2
COL3A1 POSTN
CHKB CPT1B
CRYBA4 SLC6A9
CRYBA4 IAH1
XIST DDX3Y
OVGP1 PCBP3
APOE APOC1
LILRB3 SRGN
LILRB3 IFI30
CYP11A1 PCBP3
CYP11A1 TNFRSF25
RAE1 MSN
IL8RB C4orf8
IL8RB TYR
IL8RB TNFRSF25
IL8RB PPP3CC
IL8RB BCL3
GPR35 PCBP3
TTK MCM6
TTK TPX2
JAK3 DOHH
GRM4 JMJD6
GRM4 TCP11L1
GRM4 SNUPN
GRM4 AGFG2
GRM4 ZKSCAN3
GRM4 FOSL1
GRM4 PCBP3
GRM4 PTPRO
GRM4 PTAFR
GRM4 MEGF6
GRM4 RGS9
C9orf114 SLC16A3
C9orf114 MEGF6
GGTLC2 GGT2
TUBA1B TUBA3C
DST PALLD
IGL@ IGH@
IGL@ LOC91316
IGL@ IGHM
NSL1 ACBD3
COL4A2 COL4A1
HCK HLA-DMB
HCK ITGB2
HCK LAIR1
HCK SH2B3
ARPC4 PCBP3
ZEB1 CALD1
IGJ LOC91316
LALBA TUB
PLXNC1 CD53
RPS6KA2 HOPX
HIST1H2BF HIST1H2BL
HIST1H2BF HIST1H2BE
TOP1 TOP1P2
GPX2 AKR1C3
FLOT1 CYP2A13
FLOT1 RDH5
FLOT1 NUDT3
MPP2 MYST2
MPP2 PPP3CC
MPP2 PCBP3
C1orf144 SLC5A2
C1orf144 DPT
C1orf144 SLC16A3
PPP1R13B LMO3
SLC18A1 PCBP3
NMI STAT1
ITGAD PCBP3
CACNA1B ACHE
CACNA1B AGFG2
CACNA1B SF1
ADD1 PALLD
ADD1 SFPQ
KRT18 KRT8
MYH11 PLN
ALPPL2 PCBP3
GIGYF2 CUBN
HIST1H2BC HIST1H2BN
SMO NRL
PRKCSH LIPE
PRKCSH PCBP3
FOXM1 TPX2
FOXM1 MYBL2
FOXM1 NDC80
FOXM1 AURKB
VSIG4 C1QB
REL MEF2C
REL MC2R
CDC2 ZWINT
COL2A1 MXD1
HINT1 UQCRQ
HTRA2 PCGF1
PSMD8 MRPS12
NEDD8 PSMB5
PLA2G6 SFTPB
RPS4Y1 UTY
RPS4Y1 DDX3Y
NCOA4 SH3BGRL
DDTL DDT
CKS1B RAN
SLC22A24 TUB
SLC22A24 MC2R
IFI44L IFI44
SPARC COL6A2
EEF1A1 H2AFB1
EEF1A1 RPL41
EEF1A1 UBC
BSCL2 VAMP3
LAMA4 HEG1
ARVCF TUB
ARVCF PCBP3
SULT1A1 SULT1A2
ZNF85 ZNF117
LTA BCL3
MXRA5 COL1A2
MXRA5 THBS2
PRKAR1A STAT3
MXRA8 ISLR
MVK PCBP3
GRN SLC31A2
RAB11FIP3 CYP11B1
CAPZA1 XPO1
CAPZA1 STXBP3
CAPZA1 CALM2
CAPZA1 CNN3
F3 CD55
PRRC1 MC2R
PRRC1 TNFRSF25
LMO3 HOPX
MCF2L RPLP2
FGL2 PTPRC
FGL2 AIF1
ABCA3 SFTPD
ABCA3 SFTPB
ABCA3 SFTPC
HSPE1 HSPD1
HSPE1 ATP5G3
TUBGCP2 TUB
TUBGCP2 PCBP3
CCBL1 NRL
GLS2 OR5I1
DPT PTPRO
DPT AGFG2
DPT ERBB3
MT2A MT3
ZMYND10 ODF1
ZMYND10 SF1
ZMYND10 PAX8
ZMYND10 KIF1A
RPL23A RPS27
RPL23A RPL27
RPL23A RPS16
RPL23A RPS21
ERBB3 ELF3
ERBB3 RDH5
ERBB3 CNKSR1
ZWINT MCM6
ZWINT TOP2A
HMGB2 H2AFZ
BAX ALDH4A1
BAX FPR2
BAX RPL32
BAX CREB1
BAX BAT2
BAX TELO2
BAX ERCC2
CTNNB1 RPL32
PLCG2 CXCR4
AP1S2 AIF1
AP1S2 CPVL
MAGEA3 MAGEA2
MAGEA3 MAGEA5
MAGEA3 MAGEA12
GIPR HCRTR1
COBLL1 ALDH1A2
HLA-DRA HLA-DPB1
DDX11 WBSCR22
RDH5 S1PR4
RDH5 CCR4
RDH5 ARMC6
RDH5 MXD1
GJB5 KRT1
GJB5 PCBP3
GJB5 SPC25
SULF1 CDH11
SULF1 THBS2
SULF1 VCAN
PEA15 PTRF
RBL2 SFRS4
RBL2 SERINC1
RBL2 PJA2
RBL2 TUBB2C
RBL2 PHKB
CXCR4 HCLS1
CXCR4 RGS1
MNDA CD53
MNDA AIF1
MNDA KCTD12
ATP6V1B1 PCBP3
ATP6V1B2 CD53
N4BP1 TMBIM6
ITGB2 CD53
ITGB2 SLC7A7
ITGB2 GPNMB
ITGB2 SLC31A2
ITGB2 HLA-DQB1
ITGB5 AHNAK
CD48 CD53
FAM189B SLC5A2
CD46 ZC3H11A
CD46 LOC100128031
CD46 CD55
PGD AKR1C2
IGH@ LOC91316
IGH@ CLDN14
IGH@ PDK3
IGH@ P2RX5
IGH@ MXD1
IGH@ XBP1
LCP2 LCP1
LCP1 CD247
LCP1 PTPRC
LCP1 CCR1
LCP1 GMFG
IGHM LOC91316
RAP1GAP PCBP3
HAP1 PCBP3
POSTN FAP
CYB5A SFTPB
ACTR2 CALM2
ACTR2 ACTR3
ACTR2 C1D
FUT7 PCBP3
FUT6 PCBP3
PNMT SCNN1D
PNMT PCBP3
RPL24 RPL35
RPL24 NACA
SLC1A4 NTRK3
SLC1A4 IAH1
CYP11B1 IL13
CYP11B1 PCBP3
HLA-DMB HLA-DQB1
HLA-DMB LPXN
HLA-DMB SLCO2B1
RPL27 RPS10
RPL27 RPL38
RPL27 RPL19
HLA-DMA HLA-DQB1
HLA-DMA FUCA1
SNORA21 RPL23
DYNC1I2 NCKAP1
COL11A1 VCAN
COL11A1 FN1
SFTPB HOPX
SFTPB AQP3
SFTPB AHCYL2
SFTPB MALL
SFTPB UNC13B
SFTPB ATP11A
SFTPB CACNA2D2
SFTPB WFDC2
SFTPB DMWD
SFTPB LSS
PDGFRB IGFBP7
PABPC1 EIF3E
PABPC1 RPL8
RIBC2 BCL3
RIBC2 S1PR4
NQO1 AKR1C2
MARCH7 NCKAP1
PKP3 LOC100128031
IKBKG ODF1
FCGR1A C1QB
ARL2BP ITSN1
GYPB SLC6A12
GYPB PCBP3
EIF3H RPL30
LBP TUB
LBP PCBP3
LBP WBSCR22
CYP3A5 PCBP3
SILV BTNL3
RAN VDAC2
COX6A1 COX8A
NCF4 SLC5A2
NCF4 JMJD6
NCF4 LPXN
GNG10 SERINC1
EIF3E RPL30
EIF3G RPL18A
SLC12A4 PCBP3
LAD1 LOC100128031
CDH1 SPINT1
TEX28 WBSCR22
HMG20B KRT1
HMG20B PCBP3
C2orf55 PCBP3
IFITM3 IFITM1
LSS ZSCAN12
IFITM1 RPL41
LIPE SCNN1D
LIPE ESR2
LIPE KIAA0195
TSNAX SRP9
HLA-DRB3 HLA-DQA1
KCNS3 NKX2-1
KCNS3 DUSP6
KCNS3 CLDN3
HLA-DRB4 CD74
HLA-DRB4 HLA-DPB1
HLA-DRB4 ARHGDIB
HLA-DRB4 HLA-DQB1
HLA-DRB4 NPC2
TCF3 CRTC1
TCF3 GALK1
TCF3 SLC9A3
RPH3A MYST2
RPH3A VAMP5
RPH3A PCBP3
RPH3A NTRK3
TNFRSF25 ADAMTSL2
TNFRSF25 ODF1
TNFRSF25 IGSF9B
TNFRSF25 TPMT
TNFRSF25 POU4F1
TNFRSF25 PAX8
SSH1 RPS10
SH3BGRL TGFBR2
PAFAH1B1 WDR62
LOC91316 IGLV3-25
LOC91316 XBP1
ZC3H11A DHX9
CNN3 CYR61
CNN3 FILIP1L
FN1 COL6A3
FN1 AEBP1
FN1 PALLD
IAH1 CRTC1
IAH1 ADD2
IAH1 KRT1
IAH1 SLC2A1
IAH1 TERF2
IAH1 SLC5A2
IAH1 PTAFR
IAH1 PCBP3
IAH1 TG
IAH1 PSG1
PTGES3 YWHAZ
PTGES3 UBE2N
PTGES3 SERBP1
PTGES3 TMBIM6
C1QB FCGR3A
ACTB UBC
TYR FEZ1
TYR TRIM3
TYR SCAPER
TYR PCBP3
RPL37A RPL32
IL10RA CD53
IL10RA NUDT3
IL10RA AIF1
IL10RA MXD1
IL10RA TBX19
CCL5 CD8A
SPTAN1 PTRF
SPTAN1 CRIM1
RPL27A RPS13
RPL27A RPLP2
RPL27A RPL13A
HNRNPH2 SERINC1
SERINC1 RPS10
SERINC1 SEC63
SERINC1 TOR1AIP1
ZNF592 PCBP3
PIGC TUB
RERE SFPQ
AMELX TUB
MADD HTR7
MADD ESR2
MADD PCBP3
CNKSR1 SPINT1
EMR1 NUDT3
U2AF2 PCBP3
TKT EPHX1
RPL41 RPS20
RPL41 HLA-C
RPL41 RPLP1
RPL41 RPL32
RPL41 SFRS2
RPL41 MYL6
TACSTD2 LOC100128031
MT1E MT1A
CLDN3 EPCAM
CLDN3 MAPK13
CLDN3 LOC100128031
COX6C CYC1
COX6C UQCRB
TXNRD1 UGDH
TCF7 CPNE6
TCF7 TOP3B
TPT1 RPL13A
PTAFR OR5I1
CPNE6 ANKRD12
CPNE6 COPS6
CPNE6 PCBP3
C11orf9 CD200
C11orf9 WT1
NUDT3 JMJD6
NUDT3 EVX1
NUDT3 PCBP3
NUDT3 WDR62
NUDT3 SLC6A12
NUDT3 B4GALT3
FCER1G FCGR3A
CD40 EML3
SMYD5 SLC6A12
TK1 LMNB2
TELO2 FOXN1
TUBB2A TUBB2C
TUBB2C LMNB2
TUBB2C TUBB3
KRT33A GPRIN2
EPOR PCBP3
VPS26A HNRNPC
GJA8 SCNN1D
MEF2C SBNO2
MEF2C WBSCR22
MEF2C TPMT
MEF2C N4BP2L2
MEF2C MYST2
MAOA GPD1L
MAOA AHCYL2
MAF C1R
EPHX1 MEGF9
TMC6 SYNGR2
MFNG TBX19
MFNG MEGF6
RPLP2 RPS23
RPLP1 RPS17
RPLP1 RPSA
RPLP1 RPL6
RPLP1 SFI1
RPLP1 RPLP0
RPLP1 PAQR4
RPLP1 RPL13A
RPLP0 LOC728643
RPLP0 RPS16
FOXE1 PCBP3
FOXE1 SLC9A3
S1PR4 SBNO2
S1PR4 PCBP3
CBX3 CYCS
LUM COL6A3
MXD1 TERT
MXD1 PTH
MXD1 FEZ1
MXD1 ACAN
MXD1 TFF3
MXD1 PCBP3
MXD1 NECAB2
MXD1 ACHE
MXD1 WDR62
MXD1 NTRK3
MXD1 TUB
MXD1 CCBP2
MXD1 FSCN2
MXD1 PAK2
AKR1C3 AKR1C2
AKR1C3 TALDO1
BSN WBSCR22
MECOM TFF3
MECOM NTRK3
TRD@ PTPRC
ACVR1B HLA-F
UBE2I RNPS1
TPSAB1 CPA3
TBX19 ESR2
TBX19 TPPP
TBX19 NTRK3
TBX19 PCBP3
TBX19 FGF12
CST6 SLC9A1
CLIC4 HEG1
FGD1 PTH
FGD1 MC2R
FGD1 NTRK3
UGDH AKR1C2
TPMT PSG7
UBE2D3 RAB1A
COL5A2 VCAN
COL5A2 COL1A2
PDCD6 SDHA
RPS4X RPL10
BNC1 CD200
EP300 HNRNPH3
EP300 SFRS2
EP300 CREB1
EP300 RPS14
REEP2 CYP2A13
ITK PTPRC
HHLA1 psiTPTE22
SLC31A2 HLA-DQA1
SLC31A2 TFEC
ZFP36 FOSB
ZFP36 NR4A1
ZFP36 CXCL2
RPS3A RPS27
RPS3A RPL9
CDK6 PCBP3
HLA-DPA1 HLA-DPB1
AATK PCBP3
TUB VAMP1
TUB KRT86
TUB ADAM11
TUB CMA1
CRHR2 SULT2B1
C18orf8 NPC1
TGFB3 COL6A2
USP1 SERBP1
ERCC2 OR5I1
PRDX1 SOD1
IGHMBP2 PCBP3
SLC5A2 PRKACA
SLC5A2 TERT
MCL1 LOC100131311
MEGF6 CEP164
MEGF6 GALR2
MEGF6 FEZ1
MEGF6 ADAM11
PRKACG GNB2L1
FYB CD247
FYB PTPRC
DHX9 SRP9
TPPP SLC9A3
SCGB1D2 SLC16A3
PRR5 ELF3
FTHP1 FTH1
FTHP1 FTL
PHKB PTMA
HCLS1 DOCK2
HCLS1 CD53
HCLS1 KCTD12
HCLS1 RNASE6
PPP3CC SLC6A9
PPP3CC CNP
FLJ40113 PCBP3
HEG1 FBXL7
HEG1 PTRF
HEG1 C1R
HEG1 CRIM1
RAC1 CYCS
NR4A2 NR4A1
ATP10A RUSC2
ATP10A WBSCR22
NR4A1 EGR3
CROCC CRTC1
FCGR2A CD163
FCGR2A FCGR3A
FCGR2A FCGR3B
COL6A1 COL6A2
NBPF15 BPTF
ARR3 SLC8A1
ARR3 NECAB2
PTPRO PSMB6
PTPRO SLC6A8
HBA1 HBB
TUBA4A LOC100128031
CALD1 CDH11
SLA PTPRC
MAML3 PCBP3
VAMP1 PCBP3
CCNB1 LMNB2
CCNB1 KIAA0101
CCNB1 H2AFZ
CRIM1 EFEMP1
CRIM1 PBX1
NRL SLC16A3
NRL ESR2
NRL GBA
FEZ1 MC2R
FEZ1 MSN
FEZ1 PML
BZW1 NCKAP1
SLC16A3 ADAM11
SLC16A3 SLC9A3
SLC16A3 CMA1
SLC16A3 SCNN1D
SLC16A3 ARMC6
ABI1 YME1L1
ILF2 VPS72
HSF1 WBSCR22
ADD2 MYST2
RGS2 GADD45B
SLC6A9 RGS12
SLC6A9 MC2R
SLC6A8 PCBP3
BGN TAGLN
AGAP8 PCBP3
N4BP2L2 CNP
LOC100128031 ST14
LOC100128031 ICAM2
LOC100128031 LGALS3
LOC100128031 ELF3
LOC100128031 LAMB3
UQCRB RPL30
SLC30A3 GPRIN2
MYL9 TAGLN
TRBV5-4 PTPRC
TRBV5-4 CD3D
TRBV5-4 LCK
TRBV5-4 CD2
CALM2 RAB1A
CALM2 PICALM
SELENBP1 GPD1L
EML3 PCBP3
OR5I1 NTRK3
OR5I1 PCBP3
OR5I1 MYST2
POU6F2 PCBP3
MAP3K3 MT4
WDR62 GSK3A
WDR62 CDK5R1
WDR62 MYST2
CDK5R1 PCBP3
SLC6A6 LOC90586
SLC6A6 TFF3
LUC7L3 SFRS2
ANGPTL2 COL6A2
SLC25A3 CYCS
EVX1 CRTC1
RPL14 RPL15
RPL15 RPS17
RPL15 RPL32
TOMM34 DPM1
RPL17 GNB2L1
RPL10 RPS23
RPL11 RPS23
RPL12 RPL35
RPL12 RPL31
RPL13 RPL32
SF1 GPRIN2
RPL18 RPS5
RPL18 RPS11
BRD2 LGALS9
NME1 NME2
NME2 RPL38
INPP5K PCBP3
INPP5K AXIN1
CSHL1 RPL28
KPNA2 MCM6
COPB1 UBXN4
COPB1 RAB1A
HPCA CRTC1
CD3D TRBC1
CSF2RB PTPRC
NTSR2 PCBP3
GAPDH UBC
CRTC1 SCAPER
CRTC1 PML
CRTC1 SLC8A1
ITGA10 MYST2
ITGA10 WBSCR22
CD200 PDPN
CD200 PTGIS
CD200 C1R
CD200 GFPT2
CD200 ALDH1A2
XRCC5 RAB1A
TRAF3IP3 CD53
IARS2 SRP9
SLC9A1 PCBP3
SLC9A3 ATG2A
SLC9A3 ACHE
AHNAK PTRF
AHNAK STAT5A
TCP1 PSMB1
PDPN C1R
MALL WFDC2
MALL NKX2-1
MALL CYP2B6
SCNN1D ACAN
SCNN1D NTRK3
SCNN1D HTR7
SCNN1D PRKACA
SCNN1D PML
SCNN1D JMJD6
SCNN1D AGFG2
SCNN1D SLC5A5
HLA-DQB1 MRC1
HLA-DQB1 HLA-DQA1
LHFPL2 FCGR3A
CX3CL1 HOPX
KIAA0195 PCBP3
GBP1 STAT1
PAX7 PCBP3
EIF3K MRPS12
PSMB6 EIF4A1
LMNB2 TPX2
LMNB2 CD302
ALDH4A1 UBC
GALK1 WNT1
GALK1 PCBP3
BTF3 PCBP3
BTF3 RPS23
NNMT C1S
NNMT PPIB
GPD1L CYP2B6
AGFG2 ADAM11
TOP3B CHRNB1
TOP3B RPS10
TOP3B GPR68
TOP3B PICALM
HMX1 PCBP3
RPS12 RPS15A
ARHGEF2 RPL6
SEC14L1 PTPRC
RPL18A RPL13A
RPL18A RPS28
DOHH FOXN1
RPS7 RPL31
RPS6 RPL13A
SERPING1 C1R
RPS3 RPS25
RPS3 RPS17
LYZ IFI30
CD2 TRBC1
SRGN CD53
SRGN SH2B3
KIAA0101 MCM6
RPS9 RPS11
RPS8 RPL32
RPS15 RPL32
STAT1 UBE2L6
STAT1 PSMB9
SIK2 RPS27
RPS14 GNB2L1
RPS14 RPL32
RPS14 RPS23
KRT86 SCAPER
KRT86 PCBP3
RPL13A RPS11
RPL13A RPL28
RPL13A RPS24
RPL13A RPS23
SLC8A1 NTRK3
SLC6A12 CYP2A13
SLC6A12 ACAN
MORF4L2 PSMD10
RPL36A RPL32
RPS27 RPL32
RPS27 RPS29
RPS24 RPL7
RPS25 RPS13
RPS25 RPL30
RPS23 RPS13
RPS23 RPS17
RPS23 RPL3
RPS23 PFDN5
RPS21 RPS13
RPS21 RPL32
IL7R CD53
EFNA3 PCBP3
RPS28 RPL32
RPS29 RPS10
RAB1A DUSP11
RAB1A PSMD10
RAB1A SERBP1
ESR2 MC2R
LGALS1 COL6A2
CRYAA PCBP3
RPSA RPL32
RARRES2 C1R
RARRES2 COL6A2
COL1A2 FAP
COL1A2 C1R
COL1A2 COL6A2
COL1A1 COL6A2
MRPS12 RBP3
CDH11 C1R
CDH11 COL6A2
GPRIN2 MGAT3
GPRIN2 PCBP3
GPRIN2 MSX1
FCGR3A CD163
FCGR3A FCGR3B
FCGR3A AIF1
USP9Y DDX3Y
AEBP1 ISLR
AEBP1 COL6A2
OCEL1 PCBP3
LTA4H HOPX
LTA4H FBP1
LOC644165 PCBP3
RPL29 RPL32
RPL28 RPS19
RPL28 RPL32
FAP VCAN
RPL21 RPL32
FAU RPL38
GBA PCBP3
LPCAT1 NKX2-1
PCNA SNRPB
SERBP1 TMED7
MCM6 H2AFZ
CYP2A6 PCBP3
EPCAM PLS1
HDAC1 FADS3
TAGLN ISLR
PON3 NKX2-1
C1S C1R
C1R SPINT1
C1R HTRA1
COL6A3 COL6A2
COL6A2 TIMP2
COL6A2 VCAN
COL6A2 HTRA1
ABCC3 SDC1
CTRL MC2R
MC2R ODF1
MC2R CNP
MC2R WBSCR22
MC2R LOC90586
MC2R POU2F2
NKX2-1 HOPX
NKX2-1 UNC13B
OGG1 PCBP3
NTRK3 T
GNB2L1 RPL37
GNB2L1 RPL5
GNB2L1 NPM1
MYB PCBP3
NECAB2 ARFGEF2
DDX3Y KDM5D
RNASE6 AIF1
CYP2A13 PCBP3
DEPDC5 PCBP3
EEF1G RPL31
LOC652147 PCBP3
KRT1 PRKACA
UBC SFRS2
GRIP2 PCBP3
PSG1 SCAPER
HLA-J HLA-G
RPL8 RPL30
RPL9 RPL10A
RPL9 RPS17
HLA-C HLA-F
RPL7 RPL30
RPL4 RPS17
HLA-G HLA-A
HLA-G HLA-F
HLA-G HLA-E
NHP2 NPM1
ADRBK1 PCBP3
PCBP3 CHD8
PCBP3 ODF1
PCBP3 LRIG2
PCBP3 AIF1
PCBP3 RBM8A
PCBP3 GARNL4
PCBP3 DGCR11
PCBP3 PXN
PCBP3 CUBN
PCBP3 USP11
PCBP3 PLEKHG3
PCBP3 ACTL6B
MYST2 SCAPER
NACA NPM1
NACA RPS17
HIST1H2BE HIST1H2BM
PSG7 WBSCR22
HIST1H2BL HIST1H2BN
HIST1H2BM HIST1H2BN
HIST1H2BN HIST1H2BI
WFDC2 XBP1
PLEK CD53
RBM8A FOXN1
HOPX CD55
AIF1 CD163
LUZP1 SCAPER
BTN3A2 BTN3A3
BTN3A2 BTN3A1
WBSCR22 SCAPER
ACAN FOXN1
SCAPER PXN
SNRPF SFRS9
DUSP6 CD55
FADS1 FADS2
RPL10A RPL31
CD163 CD53
CD53 LPXN
CD53 PTPRC
RPS11 RPS16
RPS11 RPL31
RPS10 RPS17
RPS10 RPS18
RPS10 RPL31
RPS10 WNT11
RPS17 RPL35
RPS17 RPL32
RPS16 RPS19
RPS18 RPL32
C2orf27A RPL32
EVI2B PTPRC
RPL38 RPL35
RPL34 RPL32
