# Supplementary material for: Functional networks inference from rule-based machine learning models
Source: BioData Min. 2016 Sep 5;9:28. doi: 10.1186/s13040-016-0106-4 (PMC5011349; doi:10.1186/s13040-016-0106-4)
Supplement: Supplementary file 2 — Networks. All networks used in the analysis given as a list of edges. (XZ 11980 kb) [file 13040_2016_106_MOESM2_ESM.xz › networks/aracne/LungH/SN_C1.txt]

TAP1 PSMB9
SUMO1 PTGES3
REM1 SLC16A3
IGHG1 IGH@
IGHG1 IGKC
IGHG1 MVK
IGHG1 LOC100134331
IGHG1 LOC91316
LAPTM5 ITGB2
LAPTM5 TYROBP
LAPTM5 FCGR3A
LAPTM5 CD14
LAPTM5 SLCO2B1
LAPTM5 LY86
IGKC PCGF1
IGKC LOC90586
IGKC GIPR
IGKC IGL@
TYROBP LILRB4
TYROBP C1QB
TYROBP HLA-DPB1
TAZ MYST1
TAZ PCBP3
TAZ RXRB
ANXA2P1 AHNAK
THY1 COL1A2
TCOF1 TNFRSF25
OPN1SW PCBP3
MUC1 MALL
MUC1 NKX2-1
MUC1 ASAH1
MUC1 SFTPB
ID2B ID2
CAMK2B TNFRSF25
GATA4 SCNN1D
GYPC C1R
GATA2 HLA-G
MT1G MT3
MT1G MT1F
MT1G MT1H
MT1G MT1E
POU2AF1 CD79A
GTSE1 WDR62
PRPH PCBP3
MT1B MT3
GPR116 HOPX
CLDN7 ERBB3
CLDN7 JUP
CLDN7 CLDN3
CLDN7 SPINT1
ACTA2 TAGLN
NTN3 PCBP3
ELAVL2 TUB
ELAVL3 LIPE
COL3A1 VCAN
COL3A1 COL1A2
COL3A1 POSTN
CHKB CPT1B
APOE APOC1
LILRB3 SRGN
LILRB3 IFI30
CYP11A1 PCBP3
CYP11A1 TNFRSF25
IL8RB PPP3CC
IL8RB TNFRSF25
GRM4 MEGF6
GRM4 ZKSCAN3
GRM4 SNUPN
GRM4 FOSL1
GRM4 PCBP3
DST PALLD
IGL@ IGH@
IGL@ LOC91316
IGL@ IGHM
COL4A2 COL4A1
HCK ITGB2
IGJ LOC91316
RPS6KA2 HOPX
HIST1H2BF HIST1H2BL
HIST1H2BF HIST1H2BE
TOP1 TOP1P2
GPX2 AKR1C3
MPP2 PCBP3
KRT18 KRT8
HINT1 UQCRQ
HTRA2 PCGF1
RPS4Y1 DDX3Y
DDTL DDT
SLC22A24 MC2R
IFI44L IFI44
SPARC COL6A2
EEF1A1 RPL41
EEF1A1 UBC
ARVCF PCBP3
SULT1A1 SULT1A2
ZNF85 ZNF117
MXRA5 THBS2
MVK PCBP3
F3 CD55
PRRC1 TNFRSF25
LMO3 HOPX
FGL2 PTPRC
FGL2 AIF1
ABCA3 SFTPB
HSPE1 HSPD1
TUBGCP2 PCBP3
MT2A MT3
ZMYND10 ODF1
ZMYND10 PAX8
RPL23A RPS27
RPL23A RPL27
RPL23A RPS16
RPL23A RPS21
ERBB3 ELF3
HMGB2 H2AFZ
BAX RPL32
BAX FPR2
BAX ALDH4A1
BAX ERCC2
MAGEA3 MAGEA2
HLA-DRA HLA-DPB1
RDH5 CCR4
SULF1 VCAN
MNDA CD53
MNDA AIF1
ITGB2 SLC7A7
ITGB2 CD53
CD48 CD53
PGD AKR1C2
IGH@ LOC91316
IGH@ XBP1
LCP2 LCP1
LCP1 PTPRC
IGHM LOC91316
CYB5A SFTPB
RPL24 RPL35
RPL24 NACA
SLC1A4 NTRK3
SLC1A4 IAH1
CYP11B1 PCBP3
HLA-DMB HLA-DQB1
RPL27 RPS10
RPL27 RPL38
RPL27 RPL19
HLA-DMA HLA-DQB1
SNORA21 RPL23
COL11A1 VCAN
SFTPB HOPX
SFTPB AQP3
SFTPB AHCYL2
SFTPB MALL
SFTPB UNC13B
SFTPB ATP11A
SFTPB DMWD
NQO1 AKR1C2
FCGR1A C1QB
GYPB PCBP3
EIF3H RPL30
LBP PCBP3
LBP WBSCR22
SILV BTNL3
EIF3E RPL30
EIF3G RPL18A
SLC12A4 PCBP3
LAD1 LOC100128031
HMG20B PCBP3
IFITM3 IFITM1
LIPE SCNN1D
LIPE ESR2
LIPE KIAA0195
HLA-DRB3 HLA-DQA1
HLA-DRB4 CD74
HLA-DRB4 HLA-DPB1
HLA-DRB4 HLA-DQB1
RPH3A PCBP3
TNFRSF25 ODF1
TNFRSF25 IGSF9B
TNFRSF25 TPMT
TNFRSF25 POU4F1
TNFRSF25 PAX8
PAFAH1B1 WDR62
LOC91316 IGLV3-25
LOC91316 XBP1
IAH1 ADD2
IAH1 TERF2
IAH1 SLC5A2
IAH1 PCBP3
IAH1 PSG1
C1QB FCGR3A
TYR FEZ1
TYR TRIM3
TYR PCBP3
RPL37A RPL32
IL10RA CD53
CCL5 CD8A
RPL27A RPS13
RPL27A RPLP2
RPL27A RPL13A
ZNF592 PCBP3
MADD PCBP3
RPL41 RPLP1
RPL41 RPL32
RPL41 SFRS2
RPL41 RPS20
MT1E MT1A
CLDN3 EPCAM
CLDN3 MAPK13
CLDN3 LOC100128031
COX6C CYC1
COX6C UQCRB
TXNRD1 UGDH
TCF7 CPNE6
TPT1 RPL13A
CPNE6 PCBP3
NUDT3 WDR62
NUDT3 EVX1
NUDT3 PCBP3
FCER1G FCGR3A
TUBB2A TUBB2C
TUBB2C TUBB3
EPOR PCBP3
MEF2C MYST2
MEF2C TPMT
MEF2C WBSCR22
MAOA AHCYL2
RPLP2 RPS23
RPLP1 RPS17
RPLP1 RPSA
RPLP1 RPL6
RPLP1 RPLP0
RPLP1 RPL13A
RPLP0 LOC728643
RPLP0 RPS16
MXD1 FEZ1
MXD1 ACAN
MXD1 TFF3
MXD1 PCBP3
MXD1 NECAB2
MXD1 WDR62
MXD1 TUB
MXD1 CCBP2
MXD1 FSCN2
AKR1C3 AKR1C2
AKR1C3 TALDO1
TBX19 TPPP
TBX19 ESR2
TBX19 NTRK3
FGD1 MC2R
FGD1 NTRK3
UGDH AKR1C2
COL5A2 VCAN
COL5A2 COL1A2
RPS4X RPL10
ITK PTPRC
HHLA1 psiTPTE22
ZFP36 FOSB
RPS3A RPS27
RPS3A RPL9
CDK6 PCBP3
HLA-DPA1 HLA-DPB1
TUB VAMP1
TUB CMA1
C18orf8 NPC1
IGHMBP2 PCBP3
MCL1 LOC100131311
FYB PTPRC
PRR5 ELF3
FTHP1 FTH1
HCLS1 CD53
HCLS1 RNASE6
PPP3CC CNP
HEG1 PTRF
HEG1 C1R
HEG1 CRIM1
COL6A1 COL6A2
ARR3 SLC8A1
HBA1 HBB
SLA PTPRC
VAMP1 PCBP3
FEZ1 PML
SLC16A3 SCNN1D
SLC6A9 MC2R
LOC100128031 ELF3
UQCRB RPL30
SLC30A3 GPRIN2
TRBV5-4 LCK
EML3 PCBP3
WDR62 MYST2
CDK5R1 PCBP3
RPL15 RPS17
RPL15 RPL32
TOMM34 DPM1
RPL17 GNB2L1
RPL10 RPS23
RPL12 RPL35
RPL12 RPL31
RPL13 RPL32
RPL18 RPS5
RPL18 RPS11
NME1 NME2
INPP5K PCBP3
CSHL1 RPL28
GAPDH UBC
CRTC1 SCAPER
ITGA10 WBSCR22
CD200 C1R
CD200 PDPN
CD200 PTGIS
SLC9A1 PCBP3
AHNAK PTRF
MALL WFDC2
MALL NKX2-1
SCNN1D PML
SCNN1D PRKACA
HLA-DQB1 HLA-DQA1
LHFPL2 FCGR3A
KIAA0195 PCBP3
PAX7 PCBP3
ALDH4A1 UBC
GALK1 PCBP3
RPL18A RPL13A
RPL18A RPS28
DOHH FOXN1
SERPING1 C1R
RPS3 RPS25
RPS3 RPS17
SRGN CD53
KIAA0101 MCM6
RPS9 RPS11
RPS8 RPL32
RPS15 RPL32
STAT1 PSMB9
RPS14 GNB2L1
RPS14 RPL32
RPS14 RPS23
KRT86 SCAPER
KRT86 PCBP3
RPL13A RPS11
RPL13A RPL28
RPL13A RPS24
RPL13A RPS23
MORF4L2 PSMD10
RPL36A RPL32
RPS27 RPL32
RPS27 RPS29
RPS24 RPL7
RPS25 RPS13
RPS25 RPL30
RPS23 RPS13
RPS23 RPS17
RPS21 RPS13
RPS21 RPL32
EFNA3 PCBP3
RPS28 RPL32
RPS29 RPS10
RPSA RPL32
RARRES2 C1R
COL1A2 COL6A2
CDH11 C1R
GPRIN2 MGAT3
GPRIN2 PCBP3
FCGR3A CD163
FCGR3A FCGR3B
FCGR3A AIF1
AEBP1 ISLR
LTA4H HOPX
RPL29 RPL32
RPL28 RPS19
RPL28 RPL32
FAP VCAN
FAU RPL38
LPCAT1 NKX2-1
PCNA SNRPB
MCM6 H2AFZ
CYP2A6 PCBP3
EPCAM PLS1
PON3 NKX2-1
C1S C1R
COL6A3 COL6A2
COL6A2 VCAN
CTRL MC2R
MC2R ODF1
MC2R WBSCR22
NKX2-1 HOPX
NKX2-1 UNC13B
GNB2L1 RPL37
DDX3Y KDM5D
CYP2A13 PCBP3
EEF1G RPL31
UBC SFRS2
PSG1 SCAPER
HLA-J HLA-G
RPL8 RPL30
RPL9 RPS17
HLA-C HLA-F
RPL7 RPL30
RPL4 RPS17
HLA-G HLA-A
HLA-G HLA-F
HLA-G HLA-E
NHP2 NPM1
PCBP3 RBM8A
PCBP3 PXN
PCBP3 ODF1
PCBP3 LRIG2
PCBP3 PLEKHG3
PCBP3 DGCR11
PCBP3 USP11
PCBP3 AIF1
NACA RPS17
HIST1H2BE HIST1H2BM
HIST1H2BL HIST1H2BN
HIST1H2BM HIST1H2BN
HIST1H2BN HIST1H2BI
HOPX CD55
AIF1 CD163
WBSCR22 SCAPER
SCAPER PXN
DUSP6 CD55
RPL10A RPL31
CD163 CD53
CD53 LPXN
CD53 PTPRC
RPS11 RPS16
RPS11 RPL31
RPS10 RPS18
RPS10 RPS17
RPS10 RPL31
RPS17 RPL35
RPS17 RPL32
RPS16 RPS19
RPS18 RPL32
EVI2B PTPRC
RPL38 RPL35
RPL34 RPL32
