# Supplementary material for: Functional networks inference from rule-based machine learning models
Source: BioData Min. 2016 Sep 5;9:28. doi: 10.1186/s13040-016-0106-4 (PMC5011349; doi:10.1186/s13040-016-0106-4)
Supplement: Supplementary file 2 — Networks. All networks used in the analysis given as a list of edges. (XZ 11980 kb) [file 13040_2016_106_MOESM2_ESM.xz › networks/aracne/LungH/SE_C4.txt]

SFRS2IP ACTR2
SFRS2IP SFRS2
NCBP2 CNBP
REM1 SMG6
REM1 MFNG
REM1 RASGRF1
REM1 GRAP
REM1 SLC16A3
REM1 RAMP3
REM1 CRTC1
REM1 SLC12A4
REM1 PRM1
REM1 MPDU1
REM1 SNAPC4
REM1 ARR3
REM1 OGG1
REM1 P2RX6
HSPA9 UBE2D2
HSPA9 SKP1
HSPA8 SET
HSPA8 RTN4
HSPA8 RAB31
HSPA8 KIAA0355
HSPA8 SLC25A3
HSPA8 UBE2D3
HSPA8 PTGES3
HSPA8 SFPQ
HSPA8 PRKAR1A
HSPA8 GDI2
HSPA8 RFNG
HSPA8 SGSM2
HSPA8 PGK1
HSPA8 DUSP11
HSPA8 EIF4H
CELA2A BAZ2B
CELA2A PIK3CD
CELA2A PSG11
LAPTM5 ITGB2
LAPTM5 TYROBP
LAPTM5 CLEC2B
LAPTM5 FCGR3A
LAPTM5 CD14
LAPTM5 SLCO2B1
LAPTM5 LY86
B2M HLA-DPB1
IGKC PCGF1
IGKC POU2AF1
IGKC HLA-C
IGKC IGL@
IGKC IGHG1
IGKC LOC90586
IGKC GIPR
IGKC ARID4B
KIAA0907 ISCU
KIAA0907 HNRNPC
HSPA5 PDIA3
GPR183 SRGN
GPR183 CXCR4
PRNP XPO1
PRNP CEP170
ZC3H15 ATP5G3
ZC3H15 CYCS
ZC3H14 ISCU
ZC3H14 ARMCX2
SPN TUB
SPN CNKSR1
DRAP1 LMNB2
DRAP1 SART1
DRAP1 RPL38
DRAP1 CFL1
DRAP1 SF3B2
DHX9 ZC3H11A
DHX9 RNPS1
DHX9 MPP2
DHX9 SFPQ
DHX9 SRP9
DHX9 FOXN1
DHX9 ACBD3
DHX9 BAT2D1
DHX9 HNRNPC
DHX9 NECAB2
DHX9 VPS72
TCOF1 PHF15
TCOF1 RGS12
TCOF1 PI4KB
TCOF1 WBSCR22
TCOF1 TNP1
TCOF1 TMSB4Y
TCOF1 ZBED1
TCOF1 TNFRSF25
TCOF1 FAM189B
TCOF1 BRD4
TCOF1 SYNPO
NUP98 PTMA
MUC1 ASAH1
MUC1 SFTPB
MUC1 SELENBP1
MUC1 CNKSR1
MUC1 IMPA2
MUC1 MALL
MUC1 KRT7
MUC1 LOC100128031
MUC1 TMBIM6
MUC1 NKX2-1
MUC1 ABCC3
PPP2R2A IMPDH1
PPP2R2A ADD2
KCNF1 GRIA1
PCSK7 MXD1
SNN RPS10
SNN MAPKAPK2
SNN MAP4
SNN NRL
SNRNP70 ADD1
WHSC2 SFRS2
GTSE1 WDR62
PRPH LMTK2
PRPH CDK7
PRPH ANKRD12
PRPH PCBP3
PRPH TGFBRAP1
BAK1 SLC6A8
BAK1 ERLIN1
BAK1 OR5I1
MAG DAXX
MAG IL8RB
MAG KRT86
MAG N4BP2L2
MAG ABCA1
MAG PTPRO
MAF C1R
CTBP1 GTF2B
CTBP1 HMGN2
CTBP2 ABCC3
CTBP2 SKP1
RAD54L2 PCBP3
C10orf26 HEG1
NSL1 ACBD3
NSL1 CNIH
NSL1 PARP1
NSL1 PMF1
NSL1 TSNAX
ATP2A2 RPN2
RIT1 UGDH
MGST2 URB2
MFSD10 KCNJ13
MFSD10 BAI1
MFSD10 MRPL12
MFSD10 CTTN
MFSD10 S1PR2
MFSD10 MOBKL1B
MFSD10 DSP
MFSD10 PSMD10
MFSD10 CNBP
MFSD10 OSM
MFSD10 LOC100128031
MFSD10 STRAP
MFSD10 OTUB1
MFSD10 BSCL2
DENND4B TTTY2
DENND4B AGGF1
DENND4B HDAC4
DENND4B CNP
DENND4B UPK3A
DENND4B SFRS4
DENND4B JARID2
DENND4B CREB1
DENND4B PEX11B
DENND4B PPP1R13B
DENND4B UBC
DENND4B EP300
DENND4B WAS
DENND4B MTA1
IQSEC2 GRM4
IQSEC2 SLC30A3
PHLDA2 CDS1
PHLDA2 LOC100128031
XPO1 MMP15
XPO1 CAPZA1
XPO1 DNAJA1
XPO1 NCK2
XPO1 ELAVL2
XPO1 RTN4
XPO1 PSMD14
XPO1 HNRNPR
XPO1 RIBC2
XPO1 DSP
XPO1 SFRS2
XPO1 KIAA0649
XPO1 PSMB6
XPO1 NMI
XPO1 BRD3
ZNF451 TELO2
LILRB4 TYROBP
LILRB4 CD8A
LILRB4 GBP2
LILRB3 SRGN
LILRB3 IFI30
DGAT1 PPP4R1
DGAT1 LOC100128031
PAMR1 FOXN1
TTK MCM6
TTK TPX2
GRAP2 HLA-G
LSS ZSCAN12
LSS OTUB1
LSS LOC100128031
LSS SFTPB
LSS MCF2L
SOLH CARTPT
ABHD14A ACTR3
COL4A3 ICAM1
COL4A2 COL4A1
GRN RTN4
GRN SLC31A2
GRN GTF2F1
GRN RGS19
ZEB1 NID2
ZEB1 CALD1
ZEB1 ITGAV
ZEB1 SLCO2B1
GARS CBX3
RPS6KA1 RTN4
RPS6KA1 ARHGAP26
RPS6KA2 HOPX
RPS6KA3 PITPNA
TP53I11 ELF3
TP53I11 CNKSR1
TP53I11 IMPDH1
PSMD14 BZW1
PSMD14 ACTR3
HLCS WBSCR22
PSMD10 RSRC2
PSMD10 DDX5
PSMD10 RAB1A
PSMD10 SSH1
PSMD10 CYCS
PSMD10 MORF4L2
PSMD10 TOMM34
PSMD10 HNRNPH2
PSMD10 EFHA1
PSMD10 DMTF1
TOP1 TOP1P2
GPSM3 CD53
TCIRG1 PDPK1
MTG1 OVGP1
FRAT2 SFPQ
FRAT2 PDIA2
ITGAL LCP1
SERBP1 PI4KB
SERBP1 USP1
SERBP1 ERCC2
SERBP1 CYCS
SERBP1 CTNNB1
SERBP1 TMED7
SERBP1 SFRS3
SERBP1 HNRNPM
SERBP1 JAK1
SERBP1 NEUROG3
SERBP1 NECAB3
SERBP1 RAB1A
SERBP1 PDIA2
SERBP1 ARFGEF2
SERBP1 SSH1
SERBP1 RFNG
SERBP1 GTF2F1
SERBP1 TOPBP1
SERBP1 PTGES3
SERBP1 RUNX2
SERBP1 FUSIP1
SERBP1 COPB1
ITGAD CTRL
ITGAD MMP19
ITGAD PCBP3
C9orf114 AGFG2
C9orf114 SLC16A3
C9orf114 MEGF6
SLC28A1 PCBP3
PIK3CD MPG
VAPB TBX19
VAPB ATP10A
SMAD3 PTAFR
FOXM1 TPX2
FOXM1 CENPF
FOXM1 CCNB1
FOXM1 AURKB
FOXM1 KIAA0101
FOXM1 MYBL2
FOXM1 NDC80
FOXM1 UBE2S
FOXM1 TOP2A
CKS1B RAN
CKS1B TOP2A
SPARC COL6A2
YWHAB STAU1
GALNT2 HMGN2
AP3D1 PYY
EIF4B NACA
EIF4B GTF2F1
EIF4B TSNAX
EIF4B TAZ
HERC2P3 ADD1
SPTLC1 CNKSR1
SPTLC1 NECAB2
SULT1A1 SULT1A2
CALB2 CD200
PRKAR1A ISCU
PRKAR1A GNS
PRKAR1A ZC3H11A
PRKAR1A TSNAX
PRKAR1A STAT3
PRKAR1A PRDX6
PRKAR1A MAT1A
PRKAR1A PHKB
PRKAR1A PEX11B
PRKAR1A CAPRIN1
PRKAR1A TMBIM6
PRKAR1A STX6
PRKAR1A PPP2R5C
SAR1A TCF7
SAR1A MRE11A
SAR1A CECR7
SAR1A RAB1A
SAR1A SFRS6
SAR1A ARFGEF2
NFRKB FAM189B
NFRKB OTUB1
SRPK3 PCBP3
RAB11FIP3 CYP11B1
RAB11FIP3 LGALS9
RAB11FIP3 FOXN1
IRF5 TNFRSF25
LOC644165 PCBP3
LOC644165 GIGYF2
LOC644165 IMPDH1
MCF2L RPLP2
MCF2L CD302
FGL2 PTPRC
FGL2 AIF1
DPT HDAC1
DPT GPR37L1
DPT CYP4A11
DPT BAIAP3
DPT ERBB3
DPT GALR2
DPT OTUB1
DPT LIMK1
DPT SLC31A2
DPT IDS
DPT PTPRO
DPT KRT1
DPT DYRK2
DPT ARFGEF2
DPT C1orf144
DPT NUP62
DPT ABCC6
DPT SHC3
DPT AGFG2
DPT SEC31A
DPT CRHR1
EEF1A1 GRIK5
EEF1A1 ACTG1
EEF1A1 H2AFB1
EEF1A1 RPL41
EEF1A1 UBC
HMGB1 HDAC1
HMGB1 PRPS2
HMGB1 BZW1
HMGB1 HNRNPH3
HMGB1 TMEM123
MAGEA3 MAGEA2
MAGEA3 MAGEA5
MAGEA3 MAGEA12
MAGEA1 MAGEA5
TP53TG5 ZMYND10
TP53TG5 NCF4
TP53TG5 SLC16A3
TP53TG5 JAK3
TP53TG5 FANCA
TP53TG5 CD300A
TP53TG5 PHKG2
DPYD HLA-DQB1
RDH5 ERBB3
RDH5 BAI1
RDH5 DHFR
RDH5 CDR2L
RDH5 S1PR4
RDH5 GTF2B
RDH5 MECOM
RDH5 C19orf36
RDH5 CCR4
RDH5 FLOT1
RDH5 ARMC6
RDH5 MXD1
RDH5 XBP1
IFT88 SLC5A2
MNDA CD53
MNDA CNN3
MNDA KCTD12
MNDA GNG10
MNDA ALOX5AP
MNDA AIF1
CD48 CD53
CD44 MRC1
CD44 DST
CD44 HLA-DQB1
CD44 ATXN1
NOLC1 MRPL12
NOLC1 NCL
CD46 ZC3H11A
CD46 CD55
CD46 SFRS2
CD46 SRP9
CD46 CD2AP
CD46 EI24
CD46 LOC100128031
CD46 FBXO9
CD46 URB2
CD46 FADS3
CD46 GPKOW
CD46 AMD1
CD40 IL8RB
CD40 EML3
CD40 ARHGEF2
FPGT USP33
TPSAB1 CPA3
LYPD3 ADD2
UPK2 PCBP3
SNX26 ARHGEF2
CFD FOXN1
CFD IAH1
CYB5A ATP8A1
CYB5A SFTPB
ATP6V0E1 ISCU
ATP6V0E1 UBTF
SPG11 CAPZA1
HLA-DMB HCK
HLA-DMB HLA-DQB1
HLA-DMB LPXN
HLA-DMB SLCO2B1
CALCOCO2 DGCR2
CALCOCO2 RBL2
HLA-DMA CTSH
HLA-DMA HLA-DQB1
HLA-DMA FUCA1
HDAC1 TMED5
HDAC1 CLDN3
HDAC1 SFRS6
HDAC1 OVGP1
HDAC1 MSN
HDAC1 FADS3
HDAC1 KDELR1
HDAC1 CLDN7
RPN2 NUDT3
RPN2 BCL3
TRIM15 GARNL4
TRIM15 CEACAM3
RIBC2 FEZ1
RIBC2 S1PR4
RIBC2 RRBP1
RIBC2 BCL3
RIBC2 HCG9
NQO1 IDH1
NQO1 AKR1C2
PRPF8 SLC25A11
ARL2BP CYFIP1
ARL2BP ITSN1
ARL2BP PGM1
ARL2BP MYO1B
ARL2BP RPL6
ARL2BP CD200
PRPF4 ABCA1
PRL SLC5A2
ASB9 PCBP3
SIX3 PCBP3
CNPY2 MAP4
HMG20B KRT1
HMG20B PCBP3
HMG20B OPCML
C2orf55 PCBP3
LEFTY2 ARHGEF2
KLK3 TRA@
KLK3 CASP1
KLK3 CACNA1B
KLK3 CRTC1
KLK3 CDK5R1
KLK3 ARHGAP6
SH3BGRL TGFBR2
SH3BGRL NCOA4
SH3BGRL EID1
EFHA1 RNF6
EFHA1 CREB1
EFHA1 AKAP11
SYPL1 TTRAP
SYPL1 RBMS1
SYPL1 CD9
RCOR1 PPP2R5C
RHBDL1 BAIAP3
RHBDL1 TUB
RHBDL1 MEGF6
RHBDL1 NCOR2
MAX PCBP3
APC TBX19
APC ATP10A
UQCRC2 B4GALT3
XPNPEP1 KRT86
PAK2 MYO7A
PAK2 IL18RAP
PAK2 MXD1
CLEC2B SLC31A2
CLEC2B IFI16
CLEC2B GYG1
CLEC2B BICD2
IL10RA CD53
IL10RA SMG6
IL10RA INPP5D
IL10RA NUDT3
IL10RA STAT5A
IL10RA HTR4
IL10RA PRKACA
IL10RA TBX19
IL10RA MAP3K14
IL10RA AIF1
IL10RA MXD1
IL10RA BCL2
SERINC1 RPS10
SERINC1 SNX4
SERINC1 SMC5
SERINC1 SDCBP
SERINC1 SEC63
SERINC1 HNRNPH3
SERINC1 HNRNPH2
SERINC1 SRGN
SERINC1 GNG10
SERINC1 ICAM2
SERINC1 ATP6V1B2
SERINC1 SETX
SERINC1 MARCKSL1
SERINC1 TGFBR2
SERINC1 ANXA5
SERINC1 RBL2
SERINC1 RTN4
SERINC1 USP33
SERINC1 KIAA0776
SERINC1 TMEM66
SERINC1 TOR1AIP1
SERINC1 ACTR3
SERINC1 PICALM
ZNF592 PCBP3
ZNF592 HSF4
NDC80 MCM6
DMBT1 SFTPC
TKT LTA4H
TKT EPHX1
TKT UGDH
AKR1C2 UGDH
AKR1C2 PGD
AKR1C2 AKR1C3
TRAF3IP3 CD53
TRAF3IP3 TRBV5-4
ANGPTL2 COL6A2
TCF7 KCND3
TCF7 ADD1
TCF7 PFKFB2
TCF7 CPNE6
TCF7 MSN
TCF7 TOP3B
IGF1 CXCL12
IGF1 COL14A1
CSN2 ADD2
TCF3 CRTC1
TCF3 ADAM15
TCF3 GALK1
TCF3 OPN1SW
TCF3 SLC9A3
NUDT1 TRIP13
C11orf9 CD200
C11orf9 WT1
C11orf9 AP2M1
NUDT3 TNKS
NUDT3 JMJD6
NUDT3 FMO4
NUDT3 EMR1
NUDT3 EVX1
NUDT3 TCEAL1
NUDT3 DCT
NUDT3 RUNX1
NUDT3 DEFA3
NUDT3 PCBP3
NUDT3 SLC4A3
NUDT3 WDR62
NUDT3 SLC6A12
NUDT3 B4GALT3
NUDT3 PROP1
NUDT3 BCL7A
NUDT3 FLOT1
BOP1 EIF3H
BOP1 LMNB2
BOP1 MRPL12
BOP1 AURKB
BOP1 PRKDC
IGFBP7 RUSC2
IGFBP7 PDGFRB
IGFBP7 POU2F3
IGFBP7 LUM
IGFBP7 MYH11
TK1 LMNB2
TK1 TUBG1
GJA1 SLC6A9
LOC100129500 PLXNC1
LOC100129500 PCBP2
LOC100129500 PITPNA
LOC100129500 KANK3
LOC100129500 ADD2
GJA8 SCNN1D
CD99 FOXN1
MEF2C SBNO2
MEF2C ZNF169
MEF2C WBSCR22
MEF2C SIM2
MEF2C TPMT
MEF2C PTGER3
MEF2C POLG
MEF2C N4BP2L2
MEF2C REL
MEF2C MYST2
BTD B4GALT3
BTD SAPS1
GAS1 FBXL7
ZNF117 ZNF85
TRIM3 LBP
TRIM3 TYR
TRIM2 CLDN3
COX17 RPS14
PDGFRB COL6A2
TMC6 SYNGR2
MFNG TBX19
MFNG TERT
MFNG MEGF6
RPLP2 RNF160
RPLP2 RPS23
RPLP2 BLOC1S1
RPLP2 IL8RB
RPLP2 NCK2
RPLP2 RPL27A
RPLP2 SCNN1D
RPLP2 ARAF
RPLP2 VEGFB
RPLP2 HCG4P6
RPLP1 RPS17
RPLP1 RPSA
RPLP1 RPL6
RPLP1 SFI1
RPLP1 RPLP0
RPLP1 PAQR4
RPLP1 RPL13A
RPLP1 N4BP1
RPLP1 RPL41
RPLP0 LOC728643
RPLP0 RPS16
RPLP0 FUCA1
IFT140 C1QL1
IFT140 RBM8A
MECOM PRLR
MECOM TFF3
MECOM TAZ
MECOM NTRK3
ITGA2B PTPRO
ITGA2B F2RL1
ITGA2B GTF2F1
ITGA2B RBM8A
TPM1 ACTA2
TNFRSF6B FEZ1
TGFBR2 CUBN
TGFBR2 AHNAK
TGFBR2 FILIP1L
CLIC4 HEG1
CLIC1 CSNK2B
UGDH MEGF9
UGDH TXNRD1
TPMT UBOX5
TPMT SNHG3
TPMT PRSS16
TPMT LYZL6
TPMT LRRC37A3
TPMT TNFRSF25
TPMT PSG7
TPMT PLIN3
CELSR1 SDC1
UBE2D3 YWHAZ
UBE2D3 RGS12
UBE2D3 RAB1A
UBE2D3 TAZ
UBE2D3 CNBP
UBE2D3 MLXIP
UBE2D3 LOC100128031
UBE2D3 FKBP1A
BBX RTN4
RPS4X RPL10
SLMO1 PAX8
TJP2 PTBP1
TCP1 PSMB1
HLA-DPA1 HLA-DPB1
HLA-DPA1 AIF1
TUB VAMP1
TUB LBP
TUB PIGC
TUB LALBA
TUB ELAVL2
TUB ARVCF
TUB SMYD5
TUB KRT86
TUB SLC22A24
TUB ADAM11
TUB CMA1
TUB AMELX
TUB SBNO2
TUB NR2E3
TUB TUBGCP2
TUB ACTR3
TUB RRBP1
TUB MXD1
TUB TSPYL1
SYNE1 CBX7
SYNE1 LMNB2
SAPS1 JAK3
SAPS1 OGFR
PRDX6 CAMSAP1L1
PRDX6 UBXN4
PRDX6 RAB11A
TCEB1 COX6C
PCBD1 CLDN7
PRDX3 MTDH
PRDX1 PGD
PRDX1 SOD1
AP3S2 PTPRO
CLCNKA JMJD6
RABL4 TOM1
RABL4 MMP15
MYBL2 H2AFZ
MYBL2 MSN
MYBL2 DLGAP5
MYBL2 SNRPF
MYBL2 EIF2S2
OTUB1 CYFIP1
OTUB1 HNRNPC
OTUB1 IL15RA
OTUB1 TFF3
OTUB1 ALOX12
OTUB1 AGAP8
OTUB1 MYST2
OTUB1 FCGR2A
OTUB1 BZW1
TST MPST
FYB CD247
FYB PTPRC
AXIN1 CRX
AXIN1 INPP5K
AXIN1 NTRK3
CAMP MVK
POR CLDN3
POR CYFIP1
POR PJA2
POR CNN3
POR EID1
CSTB FUCA1
CSTB LOC100128031
RAC1 SRP72
RAC1 PICALM
RAC1 CYCS
RUFY3 LGR5
RUFY3 TFF3
CROCC CRTC1
CROCC MEGF6
FCGR2A CD163
FCGR2A FCGR3A
FCGR2A PICALM
FCGR2A FCGR3B
NLE1 C1orf144
NLE1 PCBP3
NBPF15 BPTF
NBPF15 NFIC
CYP11A1 PCBP3
CYP11A1 TNFRSF25
PBX1 CRIM1
HCG4P6 ISCU
HCG4P6 KPNA6
HCG4P6 MAPKAPK2
SLC16A3 ELAVL3
SLC16A3 EMR2
SLC16A3 ADAM11
SLC16A3 LRRC37A3
SLC16A3 SLC9A3
SLC16A3 SCGB1D2
SLC16A3 LOC26102
SLC16A3 SPA17
SLC16A3 SCNN1D
SLC16A3 CYP2A13
SLC16A3 C1orf144
SLC16A3 CMA1
SLC16A3 MGAT3
SLC16A3 ARMC6
SLC16A3 MMP25
SLC16A3 RRP12
SLC16A3 TNK1
SLC16A3 NRL
SLC16A3 INPP5K
SLC16A3 EMX1
SLC16A3 GDPD5
SLC16A3 BAIAP3
SLC16A3 CACNG1
KATNB1 FOSL2
AGR2 TSPAN1
DCAF7 CLOCK
DCAF7 ADD2
DCAF7 SLC4A3
DCAF7 FLOT1
PICALM MRC1
PICALM CALM2
PICALM GRIA1
PICALM KRTAP5-9
PICALM RAP1A
PICALM CHSY1
PICALM PCBP2
PICALM ARMCX2
PICALM IFNGR1
PICALM VDAC2
PICALM TRA2A
PICALM TOP3B
TARP CD247
psiTPTE22 HHLA1
TUFM PSMA3
IFI27 MX1
CDR2L ADAM11
CDR2L PCBP3
UQCRQ HINT1
UQCRQ COX6C
UQCRQ NDUFA1
LOC100128031 MMP15
LOC100128031 EFNB1
LOC100128031 ARMCX2
LOC100128031 MKRN1
LOC100128031 ST14
LOC100128031 PKP3
LOC100128031 GPR56
LOC100128031 SLC4A3
LOC100128031 PRSS8
LOC100128031 ELF3
LOC100128031 LAMB3
LOC100128031 CALM2
LOC100128031 SMAGP
LOC100128031 LAD1
LOC100128031 TACSTD2
LOC100128031 CLDN3
LOC100128031 ICAM2
LOC100128031 TAX1BP1
LOC100128031 LMNB2
LOC100128031 RAP1GAP
LOC100128031 MAT1A
LOC100128031 RAB6A
LOC100128031 GPC4
LOC100128031 LGALS3
LOC100128031 TUBA4A
LOC100128031 TFF3
LOC100128031 GALNT3
LOC100128031 TMEM63A
LOC100128031 MYO6
LOC100128031 NCL
LOC100128031 AMIGO2
UQCRB RPL30
UQCRB COX6C
UQCRB COX7C
CALM2 CAPZA1
CALM2 ANXA5
CALM2 RAB1A
CALM2 WNT1
CALM2 LITAF
CALM2 PHF20
CALM2 HNRNPK
CALM2 ACTR2
DCI EP300
DCI SFRS17A
CACNA1B SF1
CACNA1B POU6F2
CACNA1B NF1
CACNA1B CACNG1
CACNA1B ACHE
CACNA1B AGFG2
CACNA1B PHKG2
CACNA1C HTRA2
CACNA1F PRM1
THRA PCBP3
DLGAP1 FTHP1
WDR62 GSK3A
WDR62 TWF2
WDR62 CDK5R1
WDR62 MYST2
WDR62 PAFAH1B1
WDR62 MXD1
BMP8A IDS
CD300C CDK6
HOXD4 WBSCR22
SLC25A6 RPS23
SLC25A5 SUMO1
SLC25A5 EIF1AX
BRD8 UBE2D2
GNPAT TSNAX
BRD4 TERF2
BRD2 LGALS9
KIF1A ZMYND10
DNAJA3 TPPP
DNAJA3 LOC652147
DNAJA3 JAK3
GALR2 LIPE
GALR2 SLC12A4
GALR2 CCL1
GALR2 TAF15
GALR2 MEGF6
CD3D CD8A
CD3D TRBV5-4
CD3D CD247
CD3D TRBC1
CD3D TRD@
CD3E TRD@
CSF2RB PTPRC
PNRC1 CEP170
GBA TEX28
GBA PCBP3
GBA NRL
NTSR2 PCBP3
GAPDH UBC
HIF1A CNIH
HIF1A RPS23
HIF1A TOP3B
SLC31A2 ITGB2
SLC31A2 TFEC
SLC31A2 HLA-DQA1
LAIR1 HCK
LAIR1 LY86
IFNGR1 FILIP1L
IFNGR2 PCBP2
IFNGR2 ERCC2
IFNGR2 HLA-DQB1
CD200 ANXA3
CD200 BNC1
CD200 ANXA8L2
CD200 PDPN
CD200 PTGIS
CD200 C2
CD200 C1R
CD200 GFPT2
CD200 ALDH1A2
ARHGAP6 PML
ARHGAP6 FOXN1
ICOSLG MRPS12
LMO1 OGG1
IARS2 SRP9
PPM1B RAB1A
PRLR PML
EGR3 NR4A1
EGR3 RGS2
SHOC2 FBXL7
HLA-DQB1 MRC1
HLA-DQB1 ITGB2
HLA-DQB1 HLA-DRB4
HLA-DQB1 ICAM1
HLA-DQB1 HLA-DQA1
HLA-DQB1 PBXIP1
OGG1 CDC16
OGG1 RPS23
OGG1 TPPP
OGG1 KRTAP5-9
OGG1 RAN
OGG1 PCBP3
OGG1 PTPRO
OGG1 TOP3B
CX3CL1 LGALS3
CX3CL1 DUSP6
CX3CL1 HOPX
LOC728643 EEF2
PJA2 LMNB2
PJA2 FNBP1
PJA2 RBL2
PJA2 ARMCX2
PJA2 RPS29
PJA2 FUCA1
PJA2 GAA
POLA2 CAMK2B
PAX5 ESR2
PAX7 PCBP3
MRPL3 TOMM70A
PAX3 INTS9
PTPN3 SLC6A6
PAX8 ELAVL2
PAX8 SOS1
PAX8 TNFRSF25
PAX8 ZMYND10
PAX8 BCR
RCE1 PCGF1
RCE1 PMF1
TNP2 CS
TNP2 ATP10A
TNP2 MC2R
TNP2 CLOCK
ATOX1 FADS3
ATOX1 RPL8
BTF3 PCBP3
BTF3 RPS23
DDR2 C1R
DDR1 ITPR3
NNMT C1S
NNMT PPIB
MYO1B KCNS3
RPS7 RPL31
RPS6 RPL13A
RPS5 EIF3K
RPS5 RPL18
RPS5 SNRPD2
RPS3 RPS25
RPS3 RPS17
LRRC37A3 GTF2E1
LRRC37A3 FOXG1
LRRC37A3 CST6
LRRC37A3 FOXN1
LRRC37A3 RPL41
VDAC3 FNTA
VDAC2 GPR37L1
VDAC2 ANXA5
VDAC2 CEP170
VDAC2 RAN
VDAC2 LITAF
VDAC2 SFRS2
VDAC2 TOMM70A
VDAC2 SEPT10
VDAC1 CYCS
RPS9 RPS11
RPS8 RPL32
GMFG TYROBP
GMFG LCP1
LY6G6C PCBP3
GPNMB ITGB2
GPNMB MSR1
PSMA3 CNIH
PSMA7 KIAA0649
SLC6A12 KCND1
SLC6A12 SDC3
SLC6A12 CYP4A11
SLC6A12 CYP2A13
SLC6A12 ACAN
SLC6A12 SMYD5
SLC6A12 GYPB
HIST2H2AA3 HIST1H2BM
HIST2H2AA3 HIST2H2BE
ZNF101 MYST2
TSSK2 PTPRD
TSSK2 ESR2
PTP4A3 FLOT1
LGALS9 LMNB2
LGALS9 SET
LGALS9 GTF2F1
LGALS9 EML3
LGALS9 AP1G2
LGALS9 CS
LGALS9 TELO2
LGALS1 TGFBI
LGALS1 CD14
LGALS1 COL6A2
FSCN2 MXD1
FSCN1 AHNAK
FSCN1 COL6A2
TRAFD1 GPR37L1
TRAFD1 KRT86
RPSA RPL32
SEPT11 GTPBP1
NECAB2 EMR2
NECAB2 ARMCX2
NECAB2 MOBKL1B
NECAB2 ACSM2A
NECAB2 RBP3
NECAB2 ARR3
NECAB2 IKBKG
NECAB2 ARFGEF2
NECAB2 MXD1
COL1A2 FAP
COL1A2 FBN1
COL1A2 COL5A2
COL1A2 MXRA5
COL1A2 C1R
COL1A2 COL3A1
COL1A2 THY1
COL1A2 COL6A2
COL1A1 COL6A2
CSNK2B RDBP
CSNK2B RPS18
CSNK2B LSM2
NMI STAT1
NMI PLSCR1
MCM3AP PLCG2
VARS BAT2
FCGR3A FCER1G
FCGR3A CD163
FCGR3A C1QB
FCGR3A FCGR3B
FCGR3A AIF1
FCGR3A LHFPL2
FCGR3A MSR1
PEX19 KCNK1
FOXO1 ZFP36L2
ITGAV RTN4
ITGAV RAB1A
ITGAV ACTR3
ITGAV ATXN1
MPDU1 KRT1
MPDU1 ZSCAN12
KIAA1033 GSTO1
LPGAT1 RAB1A
LPGAT1 ACBD3
LPGAT1 BAT2D1
LPGAT1 ZC3H11A
ALDH1A2 COBLL1
RPL29 RPL32
RPL28 RPL13A
RPL28 RPS19
RPL28 RPL32
RPL28 CSHL1
RPL24 RPL35
RPL24 NACA
RPL27 RPS10
RPL27 RPL38
RPL27 RPL23A
RPL27 TCEB2
RPL27 RPL19
RPL27 SLC19A1
AMHR2 OPN1SW
RPL21 RPL32
RPL23 SNORA21
TGOLN2 RTN4
RGS1 CXCR4
RGS2 GADD45B
RGS2 ZFP36L2
RGS2 NR4A3
LPCAT1 SDHA
LPCAT1 NKX2-1
RGS9 GRM4
PIGA GPD1L
PIGA SFTPB
PIGA LRIG1
PIGC VPS72
PIGC CDH16
KIAA0323 PTAFR
PIGR PCBP3
EPCAM PLS1
EPCAM CLDN3
TAGLN ACTA2
TAGLN ISLR
TAGLN BGN
TAGLN MYL9
VCX3A HTR7
VCX3A CADM4
ANKLE2 NRD1
ANKLE2 CRX
OLR1 ALOX5AP
SRRM1 SFRS4
MPPED1 SFRS2
PDK3 IGH@
PDK3 CD6
KANK3 FOXN1
KANK3 PCBP3
COL6A1 PTPRO
COL6A1 COL6A2
LOC100134331 TRPC2
LOC100134331 WBSCR22
LOC100134331 IGHG1
LOC100134331 GIGYF2
COL6A3 COL3A1
COL6A3 CTSK
COL6A3 COL6A2
COL6A3 LUM
COL6A3 FN1
COL6A2 CDH11
COL6A2 TGFB3
COL6A2 TIMP2
COL6A2 VCAN
COL6A2 AEBP1
COL6A2 MFAP2
COL6A2 HTRA1
COL6A2 LOXL1
COL6A2 PCOLCE
COL6A2 PDLIM7
COL6A2 EMILIN1
COL6A2 BMP1
COL6A2 RARRES2
COL6A2 CALU
COL6A2 SERPINH1
DOLK RRBP1
SRP9 TSG101
SRP9 RBM4
SRP9 TSNAX
SRP9 RAB1A
PUF60 RPL8
FBP1 LTA4H
FBP1 PRKCD
KIAA0141 KIAA1539
KIAA0141 IAH1
KIAA0141 GRK6
KIAA0141 MOBKL1B
KIAA0141 TRAPPC10
KIAA0141 HNRNPH3
KIAA0141 COPB1
KIAA0141 ICAM2
CDK2AP2 GSTP1
CDK2AP2 SFTPB
FNBP4 KPNA6
NTRK3 KCND1
NTRK3 DAXX
NTRK3 MTNR1B
NTRK3 FGD1
NTRK3 OR5I1
NTRK3 TBP
NTRK3 LOC652147
NTRK3 SLC8A1
NTRK3 RPH3A
NTRK3 SCNN1D
NTRK3 T
NTRK3 SLC1A4
NTRK3 TBX19
NTRK3 PAIP2B
NTRK3 MXD1
HSP90AB1 MEA1
ARHGAP26 SFRS6
ARHGAP26 PITPNA
ARHGAP26 IKBKG
ARHGAP26 PSG7
SAP18 RNF6
SAP18 BZW1
PTP4A2 NRD1
PPP1R16B MMP19
DDIT4 CALU
CYP2A13 DAXX
CYP2A13 SPINT1
CYP2A13 GRAP
CYP2A13 EMR1
CYP2A13 ZNF264
CYP2A13 CBARA1
CYP2A13 PCBP3
CYP2A13 REEP2
CYP2A13 GUCA1A
CYP2A13 FLOT1
CD22 TBX19
IFI35 UBE2L6
IFI35 SECTM1
CD27 POU2AF1
IFI30 GM2A
IFI30 TYROBP
IFI30 ALOX5
IFI30 LITAF
IFI30 LYZ
IFI30 APOC1
IFI30 CAPG
RBP3 IGFALS
RBP3 SPA17
RBP3 ADAM11
RBP3 SCNN1D
RBP3 MRPS12
ATG2A SLC6A8
ATG2A SNHG3
ATG2A SLC9A3
SOCS3 CXCL2
BMP1 GIGYF2
EEF1G RPL31
TERF2 MSX1
TERF2 CD6
TERF2 HTRA2
TERF2 IAH1
CCNF PTPN9
GRB2 NCOA3
GRB2 GTPBP1
GRB2 S1PR4
PSG7 GTPBP1
PSG7 POU2F2
PSG7 WBSCR22
AMD1 MYO6
AMD1 PPP2R5C
PSG1 SCAPER
PSG1 IAH1
TRIM38 RAB6A
RPL8 PABPC1
RPL8 RPL30
RPL8 RBM14
RPL9 RPL10A
RPL9 RPS3A
RPL9 SET
RPL9 RPS17
RPL9 RAB1A
RPL6 ARHGEF2
RPL7 RPS24
RPL7 RPL30
RPL4 RPS17
RPL5 GNB2L1
RPL3 RPS23
NHP2 NPM1
NCKAP1 GORASP2
NCKAP1 MARCH7
NCKAP1 DYNC1I2
NCKAP1 BZW1
NCKAP1 SEPT10
RP5-1000E10.4 ATXN7L1
NEBL CRHR1
PTH BAIAP3
PTH FGD1
PTH FOXN1
PTH MXD1
PTH SDHD
CHD8 PCBP3
MNT ADD1
CAP2 PRKACA
HTRA1 C1R
HTRA1 ITGB5
HTRA1 FBXL7
NPC2 HLA-DRB4
NPC1 C18orf8
SKIV2L BAT3
MRPL12 KARS
MRPL12 NME1
MRPL12 HSPD1
MRPL12 CLOCK
MRPL12 SNRPG
ARPC3 RPS10
MN1 HEG1
RNF41 POLD1
RNF41 TSNAX
ARPC4 PCBP3
RHOH SEPT6
RHOH ITK
RHOH EVI2B
POLR2A DOPEY2
ITPR3 PSAP
CAPG ITGB2
POLR2I COX6B1
TMEM66 TELO2
TMEM66 ASAH1
TMEM66 SUMO4
LRIG2 PRB1
LRIG2 WNT1
LRIG2 PCBP3
LRIG1 PTTG1IP
LRIG1 ARMCX2
LRIG1 HNRNPH2
LRIG1 S100A10
LRIG1 XBP1
PLSCR1 ACTR3
ITM2B MC2R
POLRMT NRD1
VPS72 LGR5
VPS72 CCT3
VPS72 ADAR
VPS72 MTX1
VPS72 ILF2
VPS72 JTB
GAMT PRKACA
ACAN IDS
ACAN ADAM11
ACAN SCNN1D
ACAN FOXN1
ACAN MXD1
HBA1 HBB
CD302 LMNB2
CD302 ISCU
CD302 SFTPB
CD302 CD55
CD302 NEDD4L
CD302 CITED2
MAPK13 ANKS1A
MAPK13 CD2AP
MAPK13 DSP
MAPK13 HMGA1
MAPK13 VEGFA
MAPK13 CLDN3
MAPK13 XBP1
NCOR2 PCBP3
NCOR2 LALBA
AKR1B10 AKR1C3
BTG3 MYO6
TRBC1 CD2
CYP2B6 GPD1L
CYP2B6 MALL
TRIM33 GTF2I
NBN ABI1
OLFML1 MEIS2
NFKB1 KIAA0247
NFKB2 PLEKHM2
NFKB2 TYR
DDX23 ERAL1
RASSF2 LCP1
ZFP36L2 MSN
ZFP36L2 TOB2
MLXIP PRKAG1
MLXIP HNRNPC
MLXIP ARHGEF2
MLXIP SLC6A6
PLCD1 MMP15
PLCD1 CRX
PLCD1 MC2R
PLCD1 DLG4
C4orf8 IL8RB
C4orf8 SKI
GJC2 MAN2B2
GJC2 ADD2
GJC2 SLC7A1
GJC2 KCNN3
GJC2 PCBP3
GJC2 PRKACA
GJC2 GABARAPL1
GJC2 XBP1
PRKACG GNB2L1
PRM1 HMX1
PRM1 SCGB1D2
PRM1 HPCA
PRM1 GRM4
PRM1 PRB1
PRM1 EDN2
PRM1 FAM5C
PSMB9 TAP1
PSMB9 STAT1
PSMB7 SET
PSMB7 RPL35
PSMB6 PTPRO
PSMB6 EIF4A1
PSMB6 COPB1
PSMB6 SFRS9
PSMB5 NEDD8
PSMB4 HAX1
PSMB4 COX6C
MKI67 TRIP13
LPXN CD53
LPXN NCF4
TALDO1 AKR1C3
LGR5 PRKCSH
JUNB IER2
PFTK1 CALD1
PFTK1 HEG1
GNAT1 MRE11A
GNAT1 OSM
GNAT1 FLOT1
P2RX5 IGH@
P2RX6 SLC8A1
P2RX6 RUSC2
P2RX6 TXNRD2
P2RX6 FOXN1
SFRS9 COX6A1
SFRS9 SNRPF
SFRS6 LMNB2
SFRS6 IRF9
SFRS5 SFPQ
SFRS4 RPS27
SFRS4 RBL2
SFRS4 SNRPN
SFRS4 FOXN1
SFRS3 YWHAZ
SFRS2 CREBZF
SFRS2 RPL41
SFRS2 UBC
SFRS2 PDE3B
SFRS2 USP1
SFRS2 TIAM1
SFRS2 HNRNPA2B1
SFRS2 HNRNPH2
SFRS2 EP300
SFRS2 EIF5B
SFRS2 LUC7L3
MSX1 GPRIN2
MSX1 IAH1
KIAA1539 LOC91316
KIAA1539 TOMM34
KIAA1539 ATP6V1G2
KIAA1539 S1PR4
ATP5C1 EP300
TRAF4 CLDN7
AP4M1 PCBP3
EVI2B PTPRC
FOXN1 EMR2
FOXN1 STK11
FOXN1 DOHH
FOXN1 CRTC1
FOXN1 TBX1
FOXN1 TELO2
FOXN1 MEGF6
FOXN1 RBM8A
FOXN1 EML3
FOXN1 TMEM187
FOXN1 TERT
FOXN1 NECAB3
FOXN1 HCG9
FOXN1 ACHE
FOXN1 CCBP2
FOXN1 GTF2F1
FOXN1 AP1G2
FOXN1 AIF1
FOXN1 NCL
FOXN1 MYO7A
FOXN1 RHCE
RPL38 ZNHIT1
RPL38 NME2
RPL38 RPL35
RPL38 FAU
RPL37 GNB2L1
RPL34 RPL32
RPL35 RPS17
RPL35 RABEPK
RPL35 RPL12
RPL32 RPL37A
RPL32 RPS17
RPL32 RPS15
RPL32 RPS14
RPL32 CLPP
RPL32 RPS18
RPL32 BAX
RPL32 CTNNB1
RPL32 KIF17
RPL32 RPL41
RPL32 RPL36A
RPL32 RPS27
RPL32 RPS21
RPL32 RPS28
RPL32 RPL15
RPL32 IFRD2
RPL32 RPL13
RPL32 SHH
RPL32 C2orf27A
RPL32 COPB1
RPL30 EIF3H
RPL30 RPS25
RPL30 EIF3E
RPL31 RPS11
RPL31 RPS10
RPL31 RPS27A
RPL31 RPL10A
RPL31 RPL12
GRIN2C PCBP3
GRIN2A PCBP3
SDHA PDCD6
SDHC TSNAX
SDHD SOD1
ATF3 NR4A1
SH2B3 SRGN
SH2B3 HCK
TAP1 IRF1
TAP1 HLA-G
ZCCHC11 SFRS11
BUB1B MCM6
BUB1B MELK
BUB1B CENPF
SUMO1 PTGES3
SUMO1 RAB1A
SUMO1 BZW1
TMCO1 RTN4
TMCO1 HNRNPC
TMCO1 SOD1
TMCO1 GDPD5
SUMO2 SLC25A3
SUMO2 SUMO4
IGHG1 CREB3L2
IGHG1 LOC91316
IGHG1 MVK
IGHG1 VPS26A
IGHG1 DLG4
IGHG1 ORC1L
IGHG1 SLC7A1
IGHG1 IGH@
IGHG1 MARCH7
IGHG1 HNRNPK
IGHG1 B4GALT3
IGHG1 GRM4
IGHG1 NRG2
IGHG1 ARID4B
KIAA0317 RPL41
ADD2 MGAT1
ADD2 NCK2
ADD2 DDX11
ADD2 IAH1
ADD2 LOC91316
ADD2 MSN
ADD2 GLS2
ADD2 MYST2
ADD2 RNF4
ADD2 NAALADL1
ADD2 MRPS12
SMG6 FGD1
SMG6 SLC5A2
SMG6 GATA4
SMG6 AGFG2
DLG4 PLCG2
DLG4 LOC91316
DLG4 SLC22A24
PTGER4 MLANA
PTGER3 IL8RB
PTGER3 PAIP2B
PTGER3 PI4KB
IGF1R SCNN1D
IGF1R ZNF804A
IGF1R ZMYND10
CTNNAL1 PDCD6
CTNNAL1 POLD1
CTNNAL1 CNKSR1
CAMK2G ZMYND10
CAMK2B CRAT
CAMK2B AQP7
CAMK2B PTPN9
CAMK2B LOC201229
CAMK2B CEACAM3
CAMK2B TNFRSF25
CAMK2B MMP2
MTUS1 SFTPB
CXCL10 STAT1
CYP3A4 PCBP3
CYP3A5 PCBP3
KIAA0776 CD164
GTF2F1 CRAT
GTF2F1 TNKS
GTF2F1 KCND3
GTF2F1 GIGYF2
GTF2F1 FAM189B
GTF2F1 CNKSR1
GTF2F1 SEPT10
GTF2F1 C1orf144
GTF2F1 RRBP1
AKAP2 HEG1
ZSCAN12 INPP5D
ZSCAN12 FSTL4
ZSCAN12 TECR
ZSCAN12 EMID1
ZSCAN12 CBARA1
ZSCAN12 ZNF804A
ZSCAN12 RHBDD3
IL7R CD53
CAPZB MICAL2
NUAK1 VCAN
BLCAP PPP2R5C
BLCAP PRKDC
FEN1 CDC2
PTGDR TRPC2
PTGDR NFKBIB
PTGDR POU2AF1
COL3A1 VCAN
COL3A1 POSTN
CHKB CPT1B
OVGP1 CLOCK
OVGP1 UBTF
OVGP1 PCBP3
IL8RB KIAA0406
IL8RB GHITM
IL8RB TAGLN3
IL8RB PFKFB2
IL8RB TAZ
IL8RB KIAA0430
IL8RB TYR
IL8RB TNFRSF25
IL8RB NCDN
IL8RB CARTPT
IL8RB PPP3CC
IL8RB BCL3
IL8RB PHKG1
GTF2B PTPRO
GTF2B TEX28
GTF2B PI4KB
AHSA1 OR5I1
ZIC2 COL2A1
JAK3 TNFRSF25
JAK3 DOHH
H3F3A NCAM1
JAK1 VAMP3
JAK1 PPP2R5C
JAK1 STAT5A
JAK1 H2AFZ
GRM4 PROL1
GRM4 PTAFR
GRM4 MEGF6
GRM4 JMJD6
GRM4 HIC1
GRM4 TCP11L1
GRM4 ARHGEF2
GRM4 MLLT1
GRM4 FOSL1
GRM4 PCBP3
GRM4 SNUPN
GRM4 HCK
GRM4 STAT2
GRM4 WNT6
GRM4 IFNA4
GRM4 ZKSCAN3
GRM4 PTPRO
GRM4 F2RL1
GRM4 AGFG2
GTF2I ARMCX2
ALPK3 NDST1
ALPK3 WBSCR22
DST PALLD
HOXB1 NEUROG3
HOXB1 EIF3H
HOXB1 CYFIP1
DSP YWHAZ
DSP JMJD6
DSP CYCS
DSP SNRPB
ING2 CCBP2
ING2 PCBP3
GSTO1 NFKBIB
GSTO1 PEX11B
DNAJC4 PCGF1
PPP1R2 RAB1A
PPP1R2 WAS
SETD4 DBP
BHLHE40 KLF10
CD14 STAB1
WDFY3 FBXW11
WDFY3 HNRNPH2
EML3 WDR1
EML3 LIMK1
EML3 IMPDH1
EML3 PCBP3
EML3 COL2A1
GFPT1 RAB1A
GFPT1 TMEM131
GFPT1 TBCC
SLC18A1 PCBP3
CD19 LOC90586
CD19 S1PR4
ACP2 LITAF
RAP1A CAPZA1
PRKDC CYCS
PRKDC MRPS12
PRKDC SNRPB
PRKDC ILF2
LHFPL2 JRK
LHFPL2 CAPZA1
LHFPL2 ACTR3
LHFPL2 RGS19
WFDC2 MALL
WFDC2 UCP2
WFDC2 SFTPB
WFDC2 XBP1
NCOA4 AP1G2
NCOA4 RNH1
NCOA4 RBL2
DDTL LOC391322
DDTL DDT
CLCN6 NRL
SLC22A24 MC2R
BSN DEFA3
BSN WBSCR22
HMGB2 H2AFZ
HMGB2 TOP2A
GP9 STX11
MPG MMP15
MPG HNRNPC
MPG ATP6V0C
CYP2C9 PCBP3
CAPZA1 SEC22B
CAPZA1 DUSP6
CAPZA1 CNN3
CAPZA1 SCP2
CAPZA1 CNBP
CAPZA1 STXBP3
CAPZA1 SFRS11
CAPZA1 BZW1
CAPZA1 BNIP2
CAPZA1 ATP5F1
IL2RG CD2
PRRC1 MC2R
PRRC1 TNFRSF25
LMO3 MRC1
LMO3 HOPX
LMO3 CDS1
LMO3 MEGF9
LMO3 PPP1R13B
LMO3 ADK
APOBEC3C FEZ1
APOBEC3C BAI1
APOBEC3C FBXL7
HSPE1 HSPD1
HSPE1 ATP5G3
NCKAP1L SPINT1
MAP4 VAT1
DHFR TFF3
BAX ALDH4A1
BAX LRRFIP1
BAX FPR2
BAX CREB1
BAX TRPC1
BAX BAT2
BAX TELO2
BAX ERCC2
PLCG2 ADAR
PLCG2 CXCR4
ERG N4BP1
GIPR HCRTR1
ERAL1 SLC2A1
HLA-J HLA-G
DDX11 WBSCR22
DDX11 HCG9
GJB5 KRT1
GJB5 PCBP3
GJB5 SPC25
SULF1 CDH11
SULF1 THBS2
SULF1 VCAN
KLF5 ERBB3
ATP6V1B1 PCBP3
ATP6V1B2 CD53
N4BP1 FLNC
N4BP1 MX2
N4BP1 TMBIM6
N4BP1 EP300
TRA2A TNFRSF25
FAM189B SCAPER
FAM189B DHCR7
FAM189B SLC5A2
FAM189B IFNA4
PGD PITRM1
PRSS16 SLC6A9
MMP25 ISCU
MMP25 ODF1
MMP25 TAZ
MMP25 RRBP1
MMP25 GPR161
MMP25 TEX28
TRIP13 LMNB2
TRIP13 DGCR2
TRIP13 MCM6
TRIP13 AURKB
TRIP13 CDC2
CPVL SRGN
CPVL AP1S2
CPVL SLCO2B1
RPL15 RPL14
RPL15 RPS17
TOMM34 DPM1
TOMM34 ACTR2
MAP3K11 RAB1A
MAP3K12 TSNAX
HISPPD2A TNFRSF25
NCL RAN
NCL XRCC5
SLC1A4 IAH1
CYP11B1 IL13
CYP11B1 PCBP3
CYP11B1 LY9
PPP3CC MPP2
PPP3CC SLC6A9
PPP3CC CNP
FUCA1 VAMP3
FUCA1 LITAF
FUCA1 PALLD
FUCA1 LTA4H
FUCA1 DUSP6
SFTPD ABCA3
UBTF MC2R
SFTPB MAT1A
SFTPB ATP11A
SFTPB ELF3
SFTPB SERPINA1
SFTPB AHCYL2
SFTPB PLA2G6
SFTPB MALL
SFTPB AQP3
SFTPB IGH@
SFTPB CXCL2
SFTPB UNC13B
SFTPB CACNA2D2
SFTPB HOPX
SFTPB ABCA3
SFTPB DMWD
SFTPC LAMP3
SFTPC ABCA3
IKBKG LMNB2
IKBKG ODF1
FCGR1A C1QB
FOXI1 CRTC1
MICB SRGN
EIF3H YWHAZ
EIF3I GIGYF2
GNL1 MXD1
EIF3K MRPS12
EIF3B CBX3
BTN3A1 BTN3A2
EIF3E PABPC1
EIF3G FARSA
EIF3G RPL18A
DYRK1A MORC3
DYRK1B SCNN1D
TEX28 KCND1
TEX28 RAP1GAP
TEX28 WBSCR22
TEX28 LY9
TEX28 RUSC2
TEX28 PRKACA
MTMR1 VPS26A
HLA-DRB3 HLA-DQA1
HLA-DRB4 CD74
HLA-DRB4 HLA-DPB1
HLA-DRB4 ALOX5AP
HLA-DRB4 ARHGDIB
IMPA2 ELF3
GUK1 PYY
TPR RUNX2
YIF1A NME1
PTTG1IP MICAL2
VAT1 AHNAK
VAT1 TIMP2
VAT1 RAB31
FN1 AEBP1
FN1 PALLD
FN1 PLAU
FN1 COL11A1
PTGES3 YWHAZ
PTGES3 UBE2N
PTGES3 CAPRIN1
PTGES3 DDX18
PTGES3 TMBIM6
PTGES3 PITPNA
PTGES3 PGK1
SLC2A1 EFNB1
SLC2A1 FANCA
SLC2A1 IL18RAP
SLC2A1 IAH1
CCL2 HEG1
CCL3 CD53
CCL5 CD8A
MAN2B1 RAB1A
KCNK1 TSNAX
MTDH HNRNPC
MTDH ACTR3
MTDH H2AFZ
EXOSC7 LSM3
AMELX MXD1
ADAMTSL2 TNFRSF25
GTF2E1 TOP3B
MADD HLA-C
MADD HTR7
MADD ESR2
MADD PCBP3
CEACAM1 CLDN3
CEACAM3 WBSCR22
CEACAM3 CLDN9
CEACAM3 N4BP2L2
CEACAM3 PCBP3
TACSTD2 XBP1
RRBP1 SRRT
RRBP1 CPNE6
SCAPER CLPX
SCAPER LUZP1
SCAPER WBSCR22
SCAPER KLF11
SCAPER KRT86
SCAPER CRTC1
SCAPER PXN
SCAPER MYST2
SCAPER TYR
RALY DDAH2
SRRT KCND3
SRRT EFNA3
SRRT TAZ
SRRT TCF12
SRRT SEPT6
DEPDC5 ARMC6
DEPDC5 PCBP3
DEPDC5 GIGYF2
RALB B4GALT3
PSMB10 HLA-C
STXBP1 GPD1L
STXBP3 HNRNPH2
STXBP2 DGCR2
SET FBXO9
SET CBX3
SKP1 HINT1
ATP5A1 RBBP4
S1PR4 SBNO2
S1PR4 HMGXB3
S1PR4 PYY
S1PR4 PCBP3
S1PR4 ABCC3
FANCA MAP3K3
FANCA GLP1R
FANCA C1orf144
FANCA SPC25
TRMT1 ARMC6
MRPS18B PMF1
NPAT MC2R
LLGL2 CLDN7
LRRFIP1 RTN4
LRRFIP1 USP33
ADAM3A PML
CDK6 ARMC6
CDK6 CYP4A11
CDK6 PCBP3
CDK6 NRL
CDK7 NPM1
LPAR2 E2F1
TMEM59 SCP2
CALR RAB11B
PTK6 ERBB3
PHB2 KIAA0355
PHB2 C6orf108
MSH5 TBX19
MSH5 PRKCSH
MSH5 TYR
CALU ITGB1
CALU YWHAQ
CALU MSN
CALU PCBP2
CALU SMARCA4
CALU BICD2
ALOX12 FSTL4
ALOX12 FARSA
ALOX12 PCBP3
RERE SFPQ
RERE NUDC
RERE VAMP3
IL18RAP HAUS5
IL18RAP LALBA
DNAJC16 SMYD5
DNAJC16 EMR2
HSPD1 PAICS
HSPD1 CYCS
HSPD1 MCM6
PNMT SLC12A4
PNMT SCNN1D
PNMT PCBP3
ATP10A WBSCR22
ATP10A OR5I1
ATP10A KHSRP
ATP10A IDS
ATP10A TAZ
ATP10A RBPMS
ATP10A RUSC2
ATP10A RAE1
ATP10A FGF12
ATP10A SKI
MLN IFNA4
PRKCD CLDN7
MLL TAGLN3
MCL1 LOC100131311
MCL1 ZFP36
LMNA AHNAK
ALPPL2 PCBP3
ALPPL2 CCKAR
SEC11A CYFIP1
ZNF157 SBNO2
PMF1 RPS10
PMF1 PI4KB
PMF1 RBL2
PMF1 MT3
PMF1 LYPLA2
PMF1 PEX11B
NRL POU6F2
NRL ESR2
NRL GALK1
NRL SMO
NRL MAD1L1
NRL C1orf95
NRL COPB1
NRL CCBL1
PFKFB2 TNP1
PFKFB2 VAMP3
PFKFB2 GARNL4
PFKFB2 MYST2
PFKFB4 PGAP3
PFKFB4 RPS23
GSTP1 LTA4H
FKBP15 PTPRD
FKBP15 MT4
ADD1 YWHAZ
ADD1 AMIGO2
ADD1 SFPQ
ADD1 FBXL7
ADD1 NCAM1
ADD1 PALLD
ADD1 LOC90586
ADD1 MRPS12
ADD1 BPHL
ADD1 B4GALT3
CHSY1 ITGB1
CHSY1 CNN3
ACHE MXD1
ACHE SLC9A3
TMED10 CNIH
TMED10 PHKB
ECH1 SPINT2
CNGB1 LOC91316
MAP3K3 MMP19
MAP3K3 MT4
CCBP2 MXD1
CCBP2 HTR4
CCBP2 WNT11
CCBP2 SLC5A5
ERBB3 XK
ERBB3 SH3YL1
ERBB3 AQP3
ERBB3 NECAB3
ERBB3 CNKSR1
ERBB3 S100P
ERBB3 EFNA1
ERBB3 ELF3
ERBB3 AGFG2
ERBB3 CORO2A
ERBB3 CLDN7
FAM131B PCBP3
CTSC MRC1
EVX1 CRTC1
KCNAB2 HCLS1
RPL14 IMPDH2
POSTN FAP
CTSZ ESR2
CTSZ PCBP3
RPL17 GNB2L1
RPL10 RPS23
RPL11 RPS23
RPL18 RPS11
FGFR1 PTRF
FGFR1 ARHGEF2
SMPDL3B HOPX
CXCL2 ZFP36
CXCL2 F3
INPP5D DOK1
NME1 NME2
NME1 RAN
NME1 CCNB1
NME1 SNRPF
CXCL9 STAT1
INPP5K OSGIN2
INPP5K PCBP3
PRAMEF12 SCNN1D
PRAMEF12 MEGF6
CSHL1 NCF4
FKBP1A FLOT1
IGHA2 POU2AF1
VENTX PCBP3
DAXX RXRB
DAXX NEUROG3
DAXX ZKSCAN3
DAXX PPP2R5D
DAXX AMIGO2
DAXX CRYBA4
AHNAK ITGB5
AHNAK MKL1
AHNAK ANXA2P1
AHNAK STAT5A
AHNAK PTRF
AHNAK FADS3
PDPN C1R
PDPN SERPINH1
CIT ATP11A
GUCA2A PCBP3
IGSF9B TNFRSF25
KIAA0195 LIPE
KIAA0195 PCBP3
GCKR PCBP3
SFPQ NRD1
FAM38A DUSP6
PHF20 OR5I1
UBE2I RNPS1
UBE2H PCBP3
UBE2N RAN
ATG12 ADAM10
DSCR3 BCL3
SAFB2 RPL41
UBE2S LMNB2
UBE2S MCM6
AGFG2 OPN1SW
AGFG2 CD5
AGFG2 ADAM11
AGFG2 SCNN1D
TOP3B MMP15
TOP3B RPS10
TOP3B GIGYF2
TOP3B UBE2D2
TOP3B CYCS
TOP3B CHRNB1
TOP3B PHKB
TOP3B SLC12A4
TOP3B SCNN1D
TOP3B GPR68
TOP3B DDX3X
TOP3B CNP
TOP3B SOD1
TOP3B MAPK8IP1
TOP3B BNIP2
TOP3B TOR1AIP1
TOP3B TOPBP1
TOP3B ACTR3
ARHGEF2 C18orf22
ARHGEF2 ESR2
ARHGEF2 NECAB3
ARHGEF2 HLA-C
ARHGEF2 ARMC6
ARHGEF2 CFDP1
SEC14L1 PTPRC
SEC14L1 RBM38
RPL18A RPL13A
RPL18A RPS28
RPS15A RPS12
KRT1 SBNO2
KRT1 JMJD6
KRT1 BPHL
KRT1 IAH1
KRT1 TNP1
KRT1 HTR7
KRT1 ZKSCAN3
KRT1 PRKACA
KRT1 ATP2B2
KRT1 NRG2
PTAFR OR5I1
PTAFR INTS9
PTAFR IAH1
PTAFR RAD52
PTAFR TAGLN3
SRGN CD53
SRGN PDE4B
KRT8 KRT18
RPS16 RPS11
RPS16 RPS19
RPS16 RPL23A
SIK1 NR4A1
SIK1 VEGFA
RBM8A PCBP3
SIK2 RPS27
KRT86 LASS1
KRT86 PCBP3
PDE3B FBXO9
PDE3B PGK1
PDE3B DUSP6
PDE3B ABI1
CAST MEGF6
GGPS1 ZC3H11A
NDUFA7 RPS28
NDUFA5 DMTF1
NDUFA1 COX7B
NDUFA1 COX5B
PLEKHM2 MXD1
FLT3LG RBMS1
FLT3LG HTRA2
FLT3LG BSCL2
TFF3 ZBED1
TFF3 SLC6A6
TFF3 RNF216L
TFF3 ABI1
TFF3 SULT2B1
TFF3 PRKCSH
TFF3 MXD1
TFF3 BTNL3
TFF3 BCL3
WAS MMP15
WAS ALDH4A1
WAS SFRS11
MAEA RNF4
WNT1 SCP2
WNT1 ESR2
WNT1 GALK1
IL13 SCNN1D
PMS2L11 CRIM1
STX11 PCBP3
PALLD ACTA2
PALLD SPINT1
PALLD ITGB5
PALLD NOTCH3
PALLD FILIP1L
PALLD TCF12
PALLD ATXN1
PALLD GALNT3
GNS CTNNB1
GPRIN2 KRT33A
GPRIN2 SF1
GPRIN2 MGAT3
GPRIN2 PCBP3
GPRIN2 SLC30A3
JARID2 CCHCR1
AEBP1 COL10A1
AEBP1 NBL1
AEBP1 ISLR
AEBP1 FBLN1
LTA4H HOPX
ANKRD12 CPNE6
KLF10 CREB1
GDF5 MXD1
PCNA SNRPB
PCNA MCM6
PCNA H2AFV
ANXA5 CNN3
MCM6 LMNB1
MCM6 CDKN3
MCM6 ZWINT
MCM6 YWHAQ
MCM6 H2AFZ
MCM6 KPNA2
MCM6 KIAA0101
MCM6 KIF11
CYP2A6 PCBP3
UTY RPS4Y1
DUSP11 RAB1A
DUSP11 EP300
DUSP11 ACTR2
DUSP11 BCL3
PRKACA ODF1
PRKACA SLC12A4
PRKACA SLC5A2
PRKACA SCNN1D
KRTAP26-1 TNFRSF25
KRTAP26-1 ARVCF
PMVK PI4KB
RPA3 CBX3
C1D RAB1A
C1D ACTR2
REV3L SEC63
NDUFS4 TBCA
C1S C1R
C1R CDH11
C1R IFFO1
C1R SPINT1
C1R HEG1
C1R LRP1
C1R PROS1
C1R EID1
C1R RARRES2
C1R THBS3
C1R NOTCH3
C1R SERPING1
C1R BPHL
C1R GYPC
C1R CKAP4
CRIM1 EFEMP1
CRIM1 SPTAN1
CRIM1 HEG1
AOC3 FBLN5
CTRL MC2R
CTRL LBP
SEC24B VPS26A
TPX2 LMNB2
TPX2 CENPA
TPX2 ZWINT
ZNF142 LOC91316
TTRAP APITD1
DGCR2 SMYD5
DGCR2 BAZ2B
DGCR2 SEPT6
DGCR2 CRHR1
DSC1 TBX19
MICAL2 ITGB5
COX8A COX6A1
RNASE1 MALL
DDX3Y KDM5D
DDX3Y XIST
DDX3Y ERCC2
DDX3Y RPS4Y1
DDX3Y USP9Y
SOD1 GABARAPL1
SOD1 ATP5O
SOD1 COX6C
TMF1 FNTA
LY9 USP11
CCR1 LCP1
ISLR MXRA8
ISLR THY1
C6orf54 WNT11
H2AFZ CCNB1
H2AFZ RAN
H2AFZ CYCS
H2AFZ CNIH
H2AFZ CDC2
H2AFZ NUP205
DDX5 CDC42BPA
RNF4 WDR1
GRIP2 PCBP3
CCDC64 FLNC
CCDC64 MEIS2
HLA-C HLA-F
HLA-C MSN
HLA-C RPL41
ZWINT RAN
ZWINT CYCS
ZWINT CDC2
ZWINT TOP2A
HLA-A HLA-G
HLA-G HLA-F
HLA-G HLA-E
HLA-G GATA2
HLA-F ACVR1B
HLA-E HLA-DPB1
SLC7A1 PCGF1
SLC7A1 RAB35
SLC7A1 TRPC2
SLC7A1 LOC90586
ARID4B RAB35
ARID4B CRYBB3
ARID4B CD6
ARID4B LOC90586
ARID4B LOC91316
ARID4B TBX19
ARID4B HTRA2
ADRBK1 PCBP3
UBXN4 COPB1
UBXN1 ERCC2
DLX2 PCBP3
NACA NPM1
NACA RPS27A
NACA RPS17
TFEC C1QB
HIST1H2BE HIST1H2BM
HIST1H2BE HIST1H2BF
HIST1H2BF HIST1H2BL
HIST1H2BC HIST1H2BN
HIST1H2BL HIST1H2BN
HIST1H2BM HIST1H2BN
HIST1H2BI HIST1H2BN
OLFML2B VCAN
SDC1 CLDN7
SDC1 ABCC3
HOXD10 PCBP3
NUP153 DEK
OR2F1 EPOR
BAIAP3 MMP19
BAIAP3 USP11
ACTR3 HEG1
ACTR3 HNRNPR
ACTR3 ABI1
ACTR3 SEPT10
ACTR3 ADAM10
ACTR3 CNIH
ACTR3 ACTR2
ACTR2 HSPA13
ACTR2 COPB1
KIAA0182 SNRPN
SILV BAI1
SILV BTNL3
SILV LOC90586
SILV LOC91316
SILV CLK2
KIAA0746 CLDN7
GPKOW GDPD5
TNPO3 BAI1
GBX1 PCBP3
CNR2 MT3
CNKSR1 TMEM63A
CNKSR1 SPINT1
CNKSR1 ATP11A
CNKSR1 SNUPN
CNKSR1 CST3
CNKSR1 TAZ
CNKSR1 AHCYL1
CNKSR1 SOX13
CNKSR1 FLOT1
CNKSR1 BAZ2B
SGCA PCBP3
CBARA1 ZMYND10
DUSP6 MRC1
DUSP6 RPS17
DUSP6 CD55
DUSP6 KCNS3
DUSP6 CLDN7
RBL2 SEPP1
RBL2 ISCU
RBL2 ATP5F1
RBL2 SCP2
RBL2 CREB1
RBL2 PHKB
RBL2 CFL1
RBL2 FBXO9
RBL2 PAFAH1B1
RBL2 TUBB2C
RBL2 PPP2R5C
COPS6 CPNE6
COPS6 CASP1
ATP8A1 PHKB
TOMM70A RAB1A
FADS1 FADS2
FADS3 CCHCR1
FADS3 MC2R
FADS3 SSH1
FADS3 PPP2R5D
CNTN2 PCBP3
SYNGR2 KIAA0355
SYNGR2 PBXIP1
SYNGR2 FLOT1
SYNGR2 CLDN7
STAT5A IFFO1
STAT5A TNFRSF1B
PITPNM1 IAH1
KCTD7 MEGF6
ADAM10 ANXA2P1
ADAM10 CYFIP1
ADAM10 BNIP2
ADAM11 CYP4A11
ADAM11 MEGF6
ADAM11 NTN3
GPR50 SLC5A2
GPR50 OPN1SW
GPR56 SPINT2
GPR56 MSN
GPR56 SNUPN
GPR56 TRADD
PCDH7 IAH1
CPNE6 TGFB1
CPNE6 GYG1
CPNE6 POU6F2
CPNE6 PCBP3
SFRS14 KIAA0892
PXN PCBP3
PTPRC CD53
PTPRC TRBV5-4
PTPRC ITK
PTPRC STAT1
PTPRC TRD@
PTPRC LCP1
PTPRC SLA
TMEM106C SNRPB
CNP CLOCK
CNP RTN4
CNP MC2R
CNP N4BP2L2
G3BP2 RAB1A
G3BP2 HNRNPH3
USP11 PCBP3
SNRPB RAN
C21orf2 PCBP3
USP19 PCBP3
SNRPF LMNB2
SNRPG CCNB1
SBNO2 MAPKAPK2
SBNO2 SLC6A6
SBNO2 B4GALT3
RNF160 ABI1
DGCR11 PCBP3
PDPK1 MMP15
PDPK1 ODF1
IFFO1 XBP1
DDX51 IGL@
PPP3R1 HNRNPC
MEN1 RPL13A
HIPK3 TBX19
HIPK3 CMA1
VPS8 PCBP3
SEMA4D PCBP3
NTNG1 PCBP3
PSME1 IRF9
CTAGE5 CNIH
TAZ SPINT3
TAZ LYPLA2
TAZ GIGYF2
TAZ ADCY2
TAZ ZC3H3
TAZ TTLL12
TAZ RXRB
TAZ RTN4
TAZ PCBP3
TAZ MYST1
TAZ BICD2
TAZ SLC6A6
THY1 VCAN
THY1 BGN
OPN1SW ZFPL1
OPN1SW KRT33A
OPN1SW EFNA2
OPN1SW SCNN1D
OPN1SW ARR3
OPN1SW PCBP3
OPN1SW C1orf144
OPN1SW EDIL3
C22orf9 TELO2
C22orf9 TAGLN3
C22orf9 PCBP3
MOBKL1B TOPBP1
SUMO4 ICT1
SUMO4 VPS26A
SUMO4 ABI1
GPR161 FSTL4
GPR161 ATP2B2
COX6C HSF1
COX6C CYC1
POP5 IGL@
GPR116 GPD1L
GPR116 HOPX
PAIP2B ARR3
PAIP2B MYST2
PAIP2B MC2R
MMP15 CCNB1
MMP15 CTNND1
MMP15 PIP5K1C
MMP15 PPP2R5D
MMP15 LSM14A
MMP15 MX2
MMP15 ABL1
MMP15 PCBP2
MMP15 PTPRO
MMP15 MEGF6
MMP15 HINT1
ELAVL3 C1QL1
ELAVL3 LIPE
LSM14A RSL1D1
UBE2D2 RAB1A
MMP19 HPCA
MMP19 AATK
MMP19 FAM5C
FAM119B TNFRSF25
BAZ2B KIAA0430
BAZ2B RAP1GAP
BAZ2B CREB1
BAZ2B CRTC1
BAZ2B SSH1
BAZ2B RPL41
BAZ2B XRCC6
APOE TYROBP
APOE APOC1
FARSA MSN
FARSA PTBP1
FARSA POU2F2
IGL@ LOC91316
IGL@ IGH@
IGL@ IGHM
VEGFA PTMA
PDE4A ESR2
HCK ITGB2
HCK SPI1
HCK ALOX5
HCK ALOX5AP
HCK AIF1
GZMA CD8A
GZMB IRF1
FLOT1 SLC6A8
FLOT1 JMJD6
FLOT1 RAB1A
FLOT1 PPP2R5D
VWF SPARCL1
NAB1 RTN4
NAB1 SPINT1
ZNF428 PPP2R5D
ATXN1 KIAA0355
MYH11 LOC91316
MYH11 OR5I1
MYH11 SPARCL1
MYH11 PLN
MYH11 FBLN5
MYH11 CLDN7
KIAA0355 ACACB
KIAA0355 RAB1A
KIAA0355 AZIN1
KIAA0355 N4BP2L2
KIAA0355 NECAB3
MBOAT7 FLNA
REL MC2R
COL2A1 MAPKAPK3
COL2A1 MXD1
COL2A1 C1QL1
HTRA2 PCGF1
HTRA2 TRPC2
HTRA2 NFKBIB
HTRA2 NIACR2
IFI44L IFI44
GARNL4 PCBP3
S100A4 ROCK1
SMARCC2 TMEM131
LTA BCL3
TMEM63A PRR5
NTN3 SCNN1D
NTN3 PCBP3
NTN3 LDB3
GLS2 SMYD5
GLS2 OR5I1
RBM4 PARP1
RPL23A RPS27
RPL23A PAFAH1B1
RPL23A RPS21
KIAA0649 COPB1
KIAA0649 ARHGEF5
ALOX5AP MRC1
AP1S2 RTN4
AP1S2 QKI
AP1S2 MSR1
AP1S2 AIF1
LOC728849 ATRX
LOC728849 HNRNPH2
SIM2 POU2F2
HLA-DRA HLA-DPB1
DYNC1I2 COPB1
NUDC GHRHR
PEA15 PTRF
DEFA3 CYP4A11
CXCR5 PCBP3
CXCR4 HCLS1
PRKRA GORASP2
PLEKHO2 AIF1
ARSE KPNA6
ARSE PCBP3
E2F4 FEZ1
HAP1 PCBP3
ARMCX2 TRO
FUT7 PCBP3
FUT6 PCBP3
CHRND PRKCSH
IFI44 MX1
BZW1 SEPT6
BZW1 AP1G2
BZW1 STRAP
BZW1 EI24
BZW1 SMYD5
BZW1 KDELR1
EPHX1 MEGF9
EPHX1 AKR1C3
RLBP1 MXD1
SF1 HTR7
SF1 ZMYND10
RPL15P22 CNBP
FBLN1 SERPINF1
GYPB PCBP3
HYOU1 BSCL2
COX6A1 RUNX1
WNT10B PCBP3
GNG10 PRKCSH
GNG10 CEP170
GNG10 TCF12
CDH1 SPINT2
CDH1 SPINT1
URB2 ADCY2
IFITM3 IFITM1
IFITM1 RPL41
LIPE ESR2
LIPE SCNN1D
LIPE PRKCSH
CENPA KIF11
RAMP2 LDB2
LDB3 RAP1GAP
PEX11B PHKB
PEX11B ENSA
PEX11B KCNS3
SSH1 PYY
SSH1 RPS10
SSH1 STK19
PYY OR5I1
PYY LOC90586
VCAN COL11A1
VCAN FAP
VCAN COL5A2
VCAN CALD1
AZU1 LOC90586
EID1 QKI
EID1 TCEAL4
ACTB UBC
WNT7A PTPRO
WNT7A PI4KB
GHRHR SLC12A4
EMR2 POU6F2
SEC63 CD164
RRAS PTRF
CEP68 RPL41
LAMB2 MSN
LAMB2 TOPBP1
ZNF169 VAMP5
MT1X MT1F
U2AF2 PCBP3
B3GNTL1 NCAM1
MT1H MT1G
MT1E MT1G
MT1E MT1A
MT1F MT1G
MT1G MT3
MT1B MT3
TXNRD1 GSR
TPT1 RPL13A
CSNK1D CLDN7
NCF1C SCNN1D
JTB CCT3
EPOR PCBP3
MYBPC3 WBSCR22
FOXE1 HPCA
FOXE1 PCBP3
FOXE1 SLC9A3
CNBP PITPNA
LUM CDH11
LUM SERPINF1
RPL41 RPS20
RPL41 MYL6
RPL41 DPYSL4
RPL41 SOX1
RPL41 FTL
TBX19 ESR2
TBX19 TPPP
TBX19 CTSG
TBX19 USP6
TBX19 ABCB1
TBX19 PCBP3
TBX19 FGF12
TBX19 CYFIP1
TBX19 CSRP3
TBX19 HSF4
CADM4 IAH1
FGD1 MC2R
KRTAP5-9 NCK2
KRTAP5-9 HNRNPC
AGAP8 C11orf52
AGAP8 PCBP3
SLC23A2 VAMP2
RPS3A RPS27
GDPD5 SEPT6
GDPD5 PARP1
GDPD5 ABCB1
CRHR2 SULT2B1
CRHR1 PCBP3
STAB1 AIF1
SLC5A2 IRF1
SLC5A2 NCF4
SLC5A2 LSM4
SLC5A2 IAH1
SLC5A2 LSM12
SLC5A2 RND2
SLC5A2 RHBDD3
SLC5A2 C1orf144
SLC5A2 MAP3K14
SLC5A2 TERT
SLC5A2 MYO7A
SLC5A2 NCAM1
ECE2 PCBP3
PRSS8 SPINT2
MEGF6 CEP164
MEGF6 AHDC1
MEGF6 FEZ1
MEGF6 RUSC2
MEGF6 ABCB6
MEGF6 RNF185
YWHAZ AZIN1
YWHAZ HNRNPC
C6orf108 RPS10
SCGB1D2 TPPP
SCGB1D2 BMP10
SCGB1D2 HTR4
FTHP1 FTH1
FTHP1 FTL
RPE CLPP
HCLS1 CD53
HCLS1 KCTD12
HCLS1 DOCK2
HCLS1 RNASE6
HCLS1 SLA
HEG1 LAMA4
HEG1 FBXL7
HEG1 PTRF
NR4A2 NR4A1
NR4A1 ZFP36
MGAT1 CLDN9
ARR3 SLC8A1
DYNC1H1 HTR1B
CALD1 CDH11
CALD1 CNN3
VAMP1 PCBP3
VAMP1 DRD3
VAMP3 LMNB2
VAMP3 RTN4
VAMP3 FSTL4
VAMP3 ABL1
VAMP3 BSCL2
VAMP2 PGAP3
VAMP5 RPH3A
FEZ1 CYFIP1
FEZ1 MC2R
FEZ1 MSN
FEZ1 TYR
FEZ1 PML
FEZ1 ZC3H11A
FEZ1 AMIGO2
FEZ1 MXD1
ABI1 YME1L1
ROCK2 RBM14
POU2F2 CLOCK
POU2F2 MC2R
POU2F2 AHDC1
IMMT RAN
IMMT RAB1A
IMMT PI4KB
PPBPL2 PCBP3
BPTF PUM1
SLC6A6 VPS26A
SLC6A6 CCR4
SLC6A6 LOC90586
SLC6A6 TCF12
SLC6A6 HPCA
SLC6A6 TERT
SLC6A9 RGS12
SLC6A9 KHSRP
SLC6A9 MC2R
SLC6A9 NEUROG3
SLC6A9 JMJD6
SLC6A9 SKI
SLC6A9 CRYBA4
SLC6A8 PTPRO
SLC6A8 PCBP3
GPR35 PCBP3
NAALADL1 PML
PECAM1 SPARCL1
TRBV5-4 LCK
TRBV5-4 CD2
SERPINC1 MXD1
ENSA BAI1
ENSA EFNA1
HCG9 HSF1
HCG9 MC2R
BRCA1 PCBP3
AQP7 IAH1
AQP3 ALDH2
USP33 CREB1
USP33 SFRS11
USP33 DMTF1
USP34 NRD1
TOR1AIP1 HMGN3
TOR1AIP1 RAB1A
TOR1AIP1 SCP2
TOR1AIP1 HTR7
SECTM1 STAT1
RUNX2 WASF2
RUNX1 CDK5R1
RUNX1 BICD2
DOCK2 LMNB2
DOCK2 FCHSD2
GRIA1 MSN
GRIA1 SCNN1D
GRIA1 GTPBP1
GRIA1 ATP2B2
GRIA1 MAPKAPK2
PROL1 PROP1
SEPT6 PLXNC1
SEPT6 IAH1
SEPT6 IDS
XRCC5 RAB1A
XRCC5 DDX18
SLC9A1 CST6
SLC9A1 PCBP3
SLC9A1 SULT2B1
SLC9A3 RGS12
SLC9A3 TPPP
SLC9A3 INSL3
SLC9A3 HTR4
MEIS2 EFEMP1
JUP PSAP
JUP CLDN7
SCNN1D HPCA
SCNN1D SLC5A5
SCNN1D JMJD6
SCNN1D AHDC1
SCNN1D PML
SCNN1D DOC2B
SCNN1D HTR7
SCNN1D GATA4
CDK5R1 PCBP3
PARP1 CTNNB1
DDT B4GALT3
LMNB2 CCNB1
LMNB2 LSM7
LMNB2 PPP2R5C
LMNB2 TUBB2C
LMNB2 PGK1
ALDH4A1 EP300
ALDH4A1 UBC
NVL PCBP3
PPP2R5C TOPBP1
TGFB1 TAGLN3
TGFB1 GIGYF2
FBXO9 EIF4A1
JMJD6 HMX1
JMJD6 BTN3A3
JMJD6 NCF4
JMJD6 CLDN9
JMJD6 MVK
LOC26102 RXRB
RPS27 RPS29
RPS27 PCBP2
RPS24 RPL13A
RPS24 JRK
RPS25 RPS13
RPS23 RPS13
RPS23 RPS17
RPS23 RPS14
RPS23 RUSC2
RPS23 RPL13A
RPS23 PFDN5
RPS21 RPS13
RPS21 LSM7
RPS21 HNRNPH2
RPS29 RPS10
RPS29 HNRNPH3
PAWR CYFIP1
RUSC2 MAT1A
RUSC2 POLD1
MDH1 RAB1A
WASF3 PROP1
RNASE6 AIF1
KCNS3 CLDN3
KCNS3 GORASP2
KCNS3 NKX2-1
TERT GIGYF2
TERT MXD1
KIAA0247 CBX7
GTPBP1 CCKBR
GTPBP1 CUBN
GTPBP1 CREB1
GTPBP1 ARL6IP1
TMBIM6 SLC25A3
ZNF804A PCBP3
CASP1 TRIM22
CASP1 SLCO2B1
DRD3 NCAM1
BCL3 CIC
BCL3 INTS9
BCL3 GSK3A
BCL3 NEUROG3
BCL3 XBP1
BCL2 TYR
OR5I1 UBL3
OR5I1 ERCC2
OR5I1 PCBP3
OR5I1 MYST2
DARS RAB1A
MC2R WBSCR22
MC2R LOC90586
MC2R TRIM58
MC2R ODF1
MC2R ESR2
MC2R BICD2
AKT1 MALL
RB1 PCBP3
S100A10 ANXA2P1
NKX2-1 HOPX
NKX2-1 PON3
NKX2-1 MALL
NKX2-1 UNC13B
MRC1 CD53
MRC1 ALOX5
TSPAN9 MXD1
AHCYL1 HSD17B4
RALBP1 GIPC1
AHCYL2 MAOA
CAPN5 EIF5B
MYB PCBP3
NECAB3 FOXG1
SEPT10 TELO2
HTR7 MT4
HTR7 POU6F2
HTR7 PHKG2
HTR4 IAH1
IGHMBP2 LASS1
IGHMBP2 PCBP3
RAE1 MSN
EXD2 CCHCR1
KDELR1 INTS9
SPC25 TYR
DES PCBP3
CCDC86 ARMC6
FBXL7 AP2M1
FBXL7 MXD1
FBXL7 CLDN7
CDC123 RAN
MEOX2 LAMA4
PCBP2 BAI1
PCBP2 SLC25A3
PCBP3 FKBP6
PCBP3 MFAP3
PCBP3 SLC25A17
PCBP3 LBP
PCBP3 POU6F2
PCBP3 SLC12A4
PCBP3 RPH3A
PCBP3 IAH1
PCBP3 LOC652147
PCBP3 ZNF79
PCBP3 TYR
PCBP3 GLE1
PCBP3 MAML3
PCBP3 RAGE
PCBP3 DCHS1
PCBP3 ODF1
PCBP3 FGF2
PCBP3 SLC22A6
PCBP3 TNF
PCBP3 MPP2
PCBP3 AIF1
PCBP3 CD4
PCBP3 ACR
PCBP3 PRKCSH
PCBP3 ITIH3
PCBP3 RAF1
PCBP3 MXD1
PCBP3 ARVCF
PCBP3 EFNA3
PCBP3 MVK
PCBP3 GALK1
PCBP3 OMG
PCBP3 AATK
PCBP3 TUBGCP2
PCBP3 HMX1
PCBP3 CRYAA
PCBP3 OCEL1
PCBP3 RAP1GAP
PCBP3 UPK3A
PCBP3 FLJ40113
PCBP3 NDST1
PCBP3 CUBN
PCBP3 SCN8A
PCBP3 PLEKHG3
PCBP3 ACTL6B
NEUROG3 KCND3
NEUROG3 CRX
MYST1 HSF4
MYST2 MPP2
MYST2 ABO
MYST2 ITGA10
MYST2 RPH3A
ODF1 ZMYND10
ODF1 JAM3
ODF1 REEP1
ODF1 TNFRSF25
ODF1 FGF12
ODF1 MAPK8IP1
CARD10 POU4F1
PVT1 TNFRSF25
EFEMP2 PTRF
PLEK CD53
HOPX CPM
HOPX CD55
HOPX DKFZP564O0823
HOPX RHOBTB2
HOPX ICAM1
NRD1 XBP1
DKFZP564O0823 MAOA
FNBP1 CD247
BTN3A2 BTN3A3
BTN3A3 GATA2
CLDN14 IGH@
CLDN14 RAB35
ATP5S RPL13A
HNRNPH3 HNRPDL
HNRNPH3 TCF12
HNRNPH3 GATA4
HNRNPH3 EP300
HNRNPH2 RAB1A
HNRNPH2 SCP2
HNRNPH2 UBQLN2
SLC7A7 ITGB2
CCDC69 PML
SNUPN OR2B6
CCNB1 KIAA0101
UNC13B ITSN2
PRB1 ARVCF
OSGIN2 HNRNPC
JRK BAI1
JRK HPCA
EMP2 GPD1L
RPS13 RPL27A
RPS11 IRF3
RPS11 RPL13A
RPS10 RPS17
RPS10 RPS18
RPS10 BAT2
RPS10 WNT11
LALBA POU4F1
RPS14 GNB2L1
RPS14 EP300
TG IAH1
ULK1 NCAM1
DPY19L4 HNRNPC
GGT2 MALL
GGT2 GGTLC2
POU4F1 TNFRSF25
TNF FZR1
POU2F3 TELO2
PTPRD KPNA6
PTPRD JHDM1D
G3BP1 RAB1A
SFRS11 PUM1
PTPRO GABARAPL1
PTPRO KIF17
PTPRO PTBP1
PTPRO MAPKAPK2
PTPRM NOTCH3
OR2B6 ZMYND10
STK19 EP300
STK11 IDS
IFNAR2 TRAPPC10
MFAP4 SPARCL1
MFAP3 ARMC6
TYROBP HLA-DPB1
TYROBP C1QB
ANXA2P1 ANXA2P3
ANXA2P3 PTRF
OSM CD53
MAN2C1 HNRNPC
ID2B ID2
GATA4 DPYSL4
GATA4 NOS3
GATA4 PRKCSH
GATA2 WBSCR22
LMTK2 TYR
LMTK2 GIGYF2
HNRPDL CTNNB1
HNRPDL PRKCSH
HNRPDL GOLGB1
POU2AF1 IRF4
POU2AF1 CD79A
TCF12 TSNAX
TCF12 RAB11A
NIACR2 XBP1
PUM1 SCP2
PUM1 CYCS
PUM1 APITD1
CRYBA4 IAH1
SOX13 PGAM1
sept-06 NCAM1
IGJ LOC91316
PLXNC1 CD53
PLXNC1 KCTD12
MLANA RPH3A
MLANA CCHCR1
GPX2 S100P
GPX2 AKR1C3
C1orf144 CEBPE
FLNA SPINT2
FLNA SLC11A2
FLNC ITSN1
EIF4A1 WBSCR22
GIGYF2 CUBN
GIGYF2 KPNA6
GIGYF2 EED
GIGYF2 RFNG
SMO IAH1
POLE HSF1
TRIM58 AVPR1B
TRIM58 ARFGEF2
CDC6 KIAA0101
HIC1 AATK
MXRA5 THBS2
BPHL AP1G2
F3 XBP1
F3 CD55
LSP1 ITGB2
TUBGCP2 TELO2
CCBL1 IGH@
SSR4 XBP1
MT2A MT3
PSMD8 MRPS12
COX5B SLC25A3
FLAD1 SLC12A4
EI24 PDCD6
QKI BICD2
TMEM41B HSD17B4
ACAA2 MSN
PROP1 TUBB2C
BAT2 BAT3
ITGB2 CD53
RTN4 PHKB
RTN4 XBP1
RTN4 CLDN7
SCN8A ARMC6
IGH@ LOC91316
IGH@ MXD1
IGH@ XBP1
CREB1 COPB1
CREB1 EP300
LCP2 LCP1
LCP2 IRF1
LCP1 CD247
IGHM LOC91316
CRAT GPR37L1
NCK2 PDIA2
MYO6 CDS1
AIF1 CD163
COL11A1 LRRC15
DDX18 SSR1
DDX18 EFNA2
DDX18 GORASP2
LBP WBSCR22
TUBA3C TUBA1B
WBSCR22 HSF1
WBSCR22 USP6
WBSCR22 ITGA10
WBSCR22 SPINT3
RAN SLC25A3
RAN UNG
RAN PHF1
FGG FGB
ATP1B1 CLDN7
TNFRSF25 INHBC
LOC91316 IGLV3-25
LOC91316 XBP1
ZC3H11A MRPS12
WIT1 PML
IAH1 CRTC1
IAH1 NSFL1C
IAH1 MYEF2
C1QB VSIG4
C1QB RGS19
SPTAN1 PTRF
CYR61 GADD45B
CYR61 CNN3
GLE1 ATP2B2
YPEL1 IFNA4
KHSRP MRPS12
C11orf52 MPP2
CLDN3 CLDN7
PHKG2 RAP1GAP
PHKG2 FAM5C
CLDN7 SKI
CLDN7 XBP1
CLDN7 SPINT1
CLDN7 CST3
CLDN7 IRF6
JAM3 HNRNPC
DPYSL4 ESR2
TELO2 CIC
TELO2 MSN
TELO2 SRP72
TUBB2A TUBB2C
TUBB2C TUBB3
TUBB2C PTBP1
IRF3 VPS26A
IRF9 AP1G2
TUBB CDS1
MAOA GPD1L
DMWD CLOCK
PI4KB MAML3
PI4KB ABCC3
FILIP1L CNN3
FILIP1L PPP2R1A
CLOCK RAB1A
KIF17 ABL1
CBX3 CYCS
MXD1 LCAT
MXD1 BMP10
MXD1 WNT11
TRAPPC10 JHDM1D
RAB1A GORASP2
RAB1A MAPKAPK2
RAB1A HNRNPC
RAB1A PGK1
RAB1A CNIH
RAB1A VPS26A
RAB1A COPB1
RAB1A PHF1
PML CRTC1
REEP2 CRTC1
ZFP36 FOSB
CD247 LCK
MRPS12 INTS9
TPPP FAM5C
PRR5 ELF3
PHKB PTMA
KCND1 LOC399904
KCND3 TYR
CCHCR1 RAD51L3
PSME2 STAT1
WARS STAT1
CYBA CD6
BAI1 ZBED1
BAI1 BICD2
HSF1 LAGE3
HSF1 CYC1
SELENBP1 GPD1L
HLA-DPB1 FOLR2
RGS12 HNRNPC
CNN3 PLS3
CNN3 AHDC1
KPNA6 CD160
COPB1 GIPC1
COPB1 MAPKAPK2
METTL3 HNRNPK
ISG20L2 ATP2B2
CRTC1 RALYL
CRTC1 HPCA
CRTC1 SLC8A1
RGS19 MSN
B4GALT3 CUBN
B4GALT3 IDS
PGK1 HPRT1
PGK1 CYCS
PGK1 HNRNPK
PGK1 LDHA
GBP2 HLA-DQA1
GBP1 STAT1
GPD1L GPC4
CD9 CYCS
STAT1 UBE2L6
RPL13A RPL27A
HTATSF1 HNRNPC
ESR2 FAM5C
CDS2 DSTN
CYCS SLC25A3
CYCS GLUL
CYCS PDCD6
MT4 WNT11
NUMB SCP2
ABCC3 ISCU
SPINT1 CD163
GNB2L1 NPM1
PTBP1 MPPE1
ISCU NCAM1
CS HNRNPC
CD79A XBP1
AP1G2 SLC25A3
AP1G2 CUBN
BAT3 IDS
FAM5C MSC
IDS HNRNPC
NCAM1 CIC
HNRNPC VPS26A
HNRNPC ARFGEF2
CD53 CD163
MSN AARS
