# Supplementary material for: Functional networks inference from rule-based machine learning models
Source: BioData Min. 2016 Sep 5;9:28. doi: 10.1186/s13040-016-0106-4 (PMC5011349; doi:10.1186/s13040-016-0106-4)
Supplement: Supplementary file 2 — Networks. All networks used in the analysis given as a list of edges. (XZ 11980 kb) [file 13040_2016_106_MOESM2_ESM.xz › networks/aracne/LungH/SN_C2.txt]

REM1 SMG6
REM1 SLC16A3
REM1 RAMP3
REM1 CRTC1
REM1 SLC12A4
REM1 PRM1
REM1 ARR3
REM1 OGG1
REM1 P2RX6
HSPA8 RAB31
HSPA8 KIAA0355
HSPA8 SLC25A3
HSPA8 UBE2D3
HSPA8 PTGES3
HSPA8 SFPQ
HSPA8 PRKAR1A
HSPA8 GDI2
CELA2A PSG11
LAPTM5 ITGB2
LAPTM5 TYROBP
LAPTM5 CLEC2B
LAPTM5 FCGR3A
LAPTM5 CD14
LAPTM5 SLCO2B1
LAPTM5 LY86
IGKC PCGF1
IGKC POU2AF1
IGKC HLA-C
IGKC IGL@
IGKC IGHG1
IGKC LOC90586
IGKC GIPR
IGKC ARID4B
KIAA0907 ISCU
KIAA0907 HNRNPC
GPR183 SRGN
GPR183 CXCR4
ZC3H15 ATP5G3
ZC3H15 CYCS
ZC3H14 ARMCX2
SPN TUB
DRAP1 LMNB2
DRAP1 SART1
DRAP1 RPL38
DRAP1 CFL1
DHX9 ACBD3
DHX9 BAT2D1
DHX9 HNRNPC
DHX9 ZC3H11A
DHX9 SRP9
TCOF1 PHF15
TCOF1 RGS12
TCOF1 PI4KB
TCOF1 WBSCR22
TCOF1 TNP1
TCOF1 TNFRSF25
TCOF1 BRD4
MUC1 ASAH1
MUC1 SFTPB
MUC1 CNKSR1
MUC1 IMPA2
MUC1 MALL
MUC1 KRT7
MUC1 LOC100128031
MUC1 TMBIM6
MUC1 NKX2-1
MUC1 ABCC3
SNN NRL
SNRNP70 ADD1
GTSE1 WDR62
PRPH ANKRD12
PRPH PCBP3
PRPH TGFBRAP1
BAK1 OR5I1
MAG PTPRO
MAG IL8RB
MAG N4BP2L2
MAG KRT86
MAG ABCA1
MAF C1R
CTBP2 ABCC3
CTBP2 SKP1
RAD54L2 PCBP3
C10orf26 HEG1
NSL1 ACBD3
NSL1 PARP1
NSL1 TSNAX
MFSD10 CNBP
MFSD10 OTUB1
MFSD10 BSCL2
DENND4B TTTY2
DENND4B AGGF1
DENND4B UPK3A
DENND4B JARID2
DENND4B CREB1
DENND4B PPP1R13B
DENND4B UBC
DENND4B EP300
PHLDA2 LOC100128031
XPO1 MMP15
XPO1 CAPZA1
XPO1 DNAJA1
XPO1 ELAVL2
XPO1 RTN4
XPO1 DSP
XPO1 PSMB6
XPO1 BRD3
ZNF451 TELO2
LILRB4 TYROBP
LILRB4 CD8A
LILRB4 GBP2
LILRB3 SRGN
LILRB3 IFI30
TTK MCM6
TTK TPX2
GRAP2 HLA-G
LSS ZSCAN12
LSS LOC100128031
LSS SFTPB
COL4A2 COL4A1
GRN RTN4
GRN SLC31A2
ZEB1 CALD1
RPS6KA2 HOPX
PSMD14 BZW1
PSMD14 ACTR3
PSMD10 RAB1A
PSMD10 EFHA1
PSMD10 MORF4L2
PSMD10 HNRNPH2
TOP1 TOP1P2
FRAT2 SFPQ
ITGAL LCP1
SERBP1 TMED7
SERBP1 PI4KB
SERBP1 PTGES3
SERBP1 USP1
SERBP1 ERCC2
SERBP1 CYCS
SERBP1 RAB1A
SERBP1 JAK1
ITGAD CTRL
ITGAD MMP19
ITGAD PCBP3
C9orf114 AGFG2
C9orf114 SLC16A3
C9orf114 MEGF6
SLC28A1 PCBP3
FOXM1 TPX2
FOXM1 CENPF
FOXM1 CCNB1
FOXM1 AURKB
FOXM1 KIAA0101
FOXM1 MYBL2
FOXM1 NDC80
CKS1B RAN
SPARC COL6A2
SULT1A1 SULT1A2
CALB2 CD200
PRKAR1A ZC3H11A
PRKAR1A STAT3
PRKAR1A PRDX6
PRKAR1A CAPRIN1
PRKAR1A TMBIM6
SAR1A RAB1A
SAR1A CECR7
NFRKB OTUB1
RAB11FIP3 CYP11B1
LOC644165 PCBP3
MCF2L RPLP2
FGL2 PTPRC
FGL2 AIF1
DPT GPR37L1
DPT CYP4A11
DPT BAIAP3
DPT ERBB3
DPT GALR2
DPT OTUB1
DPT SLC31A2
DPT PTPRO
DPT KRT1
DPT C1orf144
DPT NUP62
DPT AGFG2
EEF1A1 GRIK5
EEF1A1 ACTG1
EEF1A1 H2AFB1
EEF1A1 RPL41
EEF1A1 UBC
HMGB1 BZW1
HMGB1 TMEM123
MAGEA3 MAGEA2
MAGEA3 MAGEA5
MAGEA3 MAGEA12
MAGEA1 MAGEA5
TP53TG5 SLC16A3
TP53TG5 FANCA
TP53TG5 ZMYND10
TP53TG5 NCF4
RDH5 ERBB3
RDH5 BAI1
RDH5 DHFR
RDH5 S1PR4
RDH5 MECOM
RDH5 C19orf36
RDH5 CCR4
RDH5 FLOT1
RDH5 ARMC6
RDH5 MXD1
MNDA CD53
MNDA ALOX5AP
MNDA AIF1
MNDA KCTD12
CD48 CD53
CD44 MRC1
CD44 DST
CD44 HLA-DQB1
CD46 FADS3
CD46 ZC3H11A
CD46 SRP9
CD46 LOC100128031
CD46 CD55
CD40 EML3
FPGT USP33
TPSAB1 CPA3
UPK2 PCBP3
SNX26 ARHGEF2
CFD FOXN1
CFD IAH1
CYB5A SFTPB
SPG11 CAPZA1
HLA-DMB HCK
HLA-DMB HLA-DQB1
HLA-DMB LPXN
HLA-DMB SLCO2B1
HLA-DMA HLA-DQB1
HLA-DMA FUCA1
HDAC1 MSN
HDAC1 FADS3
HDAC1 OVGP1
HDAC1 CLDN7
TRIM15 GARNL4
RIBC2 FEZ1
RIBC2 RRBP1
RIBC2 HCG9
RIBC2 BCL3
RIBC2 S1PR4
NQO1 AKR1C2
ARL2BP ITSN1
ARL2BP CD200
ARL2BP PGM1
PRL SLC5A2
ASB9 PCBP3
HMG20B KRT1
HMG20B PCBP3
C2orf55 PCBP3
KLK3 CACNA1B
SH3BGRL TGFBR2
SH3BGRL NCOA4
SH3BGRL EID1
EFHA1 RNF6
EFHA1 CREB1
EFHA1 AKAP11
SYPL1 CD9
PAK2 MXD1
CLEC2B SLC31A2
CLEC2B IFI16
CLEC2B BICD2
IL10RA CD53
IL10RA SMG6
IL10RA NUDT3
IL10RA PRKACA
IL10RA TBX19
IL10RA AIF1
IL10RA MXD1
SERINC1 TGFBR2
SERINC1 RPS10
SERINC1 ANXA5
SERINC1 RBL2
SERINC1 TMEM66
SERINC1 RTN4
SERINC1 ACTR3
SERINC1 GNG10
SERINC1 SEC63
SERINC1 TOR1AIP1
SERINC1 PICALM
SERINC1 HNRNPH3
SERINC1 HNRNPH2
SERINC1 SDCBP
SERINC1 SETX
SERINC1 KIAA0776
ZNF592 PCBP3
ZNF592 HSF4
TKT LTA4H
TKT EPHX1
AKR1C2 UGDH
AKR1C2 PGD
AKR1C2 AKR1C3
TRAF3IP3 CD53
ANGPTL2 COL6A2
TCF7 MSN
TCF7 KCND3
TCF7 CPNE6
TCF7 ADD1
TCF7 TOP3B
IGF1 CXCL12
TCF3 CRTC1
TCF3 GALK1
TCF3 OPN1SW
TCF3 SLC9A3
NUDT1 TRIP13
C11orf9 CD200
C11orf9 WT1
NUDT3 TNKS
NUDT3 JMJD6
NUDT3 EMR1
NUDT3 EVX1
NUDT3 PCBP3
NUDT3 SLC4A3
NUDT3 WDR62
NUDT3 SLC6A12
NUDT3 B4GALT3
NUDT3 FLOT1
BOP1 MRPL12
IGFBP7 RUSC2
IGFBP7 PDGFRB
IGFBP7 LUM
IGFBP7 MYH11
TK1 LMNB2
GJA8 SCNN1D
MEF2C SBNO2
MEF2C WBSCR22
MEF2C SIM2
MEF2C TPMT
MEF2C PTGER3
MEF2C N4BP2L2
MEF2C REL
MEF2C MYST2
GAS1 FBXL7
ZNF117 ZNF85
TRIM3 LBP
TRIM3 TYR
TRIM2 CLDN3
PDGFRB COL6A2
TMC6 SYNGR2
MFNG TBX19
MFNG TERT
MFNG MEGF6
RPLP2 RPL27A
RPLP2 RNF160
RPLP2 RPS23
RPLP2 BLOC1S1
RPLP1 RPS17
RPLP1 RPSA
RPLP1 RPL6
RPLP1 SFI1
RPLP1 RPLP0
RPLP1 PAQR4
RPLP1 RPL13A
RPLP1 RPL41
RPLP0 LOC728643
RPLP0 RPS16
IFT140 RBM8A
MECOM TFF3
MECOM TAZ
MECOM NTRK3
ITGA2B F2RL1
TPM1 ACTA2
TGFBR2 CUBN
TGFBR2 FILIP1L
CLIC4 HEG1
UGDH TXNRD1
TPMT UBOX5
TPMT PRSS16
TPMT LYZL6
TPMT LRRC37A3
TPMT TNFRSF25
TPMT PSG7
UBE2D3 YWHAZ
UBE2D3 RAB1A
UBE2D3 TAZ
UBE2D3 CNBP
UBE2D3 MLXIP
BBX RTN4
RPS4X RPL10
TCP1 PSMB1
HLA-DPA1 HLA-DPB1
HLA-DPA1 AIF1
TUB VAMP1
TUB LBP
TUB PIGC
TUB LALBA
TUB ELAVL2
TUB ARVCF
TUB SMYD5
TUB KRT86
TUB SLC22A24
TUB ADAM11
TUB CMA1
TUB AMELX
TUB SBNO2
TUB TUBGCP2
TUB ACTR3
TUB RRBP1
TUB MXD1
TCEB1 COX6C
PCBD1 CLDN7
PRDX1 PGD
PRDX1 SOD1
RABL4 TOM1
RABL4 MMP15
OTUB1 TFF3
OTUB1 ALOX12
OTUB1 AGAP8
OTUB1 MYST2
FYB CD247
FYB PTPRC
AXIN1 CRX
AXIN1 INPP5K
AXIN1 NTRK3
CAMP MVK
POR CLDN3
POR CYFIP1
CSTB FUCA1
CSTB LOC100128031
RAC1 CYCS
CROCC CRTC1
FCGR2A CD163
FCGR2A FCGR3A
FCGR2A FCGR3B
NLE1 PCBP3
NBPF15 BPTF
CYP11A1 PCBP3
CYP11A1 TNFRSF25
PBX1 CRIM1
HCG4P6 KPNA6
SLC16A3 ADAM11
SLC16A3 SCGB1D2
SLC16A3 MMP25
SLC16A3 BAIAP3
SLC16A3 NRL
SLC16A3 CYP2A13
SLC16A3 EMR2
SLC16A3 SLC9A3
SLC16A3 EMX1
SLC16A3 C1orf144
SLC16A3 CMA1
SLC16A3 SCNN1D
SLC16A3 ARMC6
SLC16A3 ELAVL3
SLC16A3 INPP5K
SLC16A3 MGAT3
DCAF7 ADD2
PICALM CALM2
PICALM MRC1
PICALM TOP3B
psiTPTE22 HHLA1
TUFM PSMA3
CDR2L ADAM11
CDR2L PCBP3
UQCRQ HINT1
LOC100128031 MMP15
LOC100128031 ARMCX2
LOC100128031 ST14
LOC100128031 PKP3
LOC100128031 GPR56
LOC100128031 SLC4A3
LOC100128031 PRSS8
LOC100128031 ELF3
LOC100128031 LAMB3
LOC100128031 CALM2
LOC100128031 LAD1
LOC100128031 TACSTD2
LOC100128031 CLDN3
LOC100128031 ICAM2
LOC100128031 TAX1BP1
LOC100128031 GPC4
LOC100128031 LGALS3
LOC100128031 TUBA4A
LOC100128031 TFF3
LOC100128031 TMEM63A
LOC100128031 MYO6
UQCRB RPL30
UQCRB COX6C
CALM2 CAPZA1
CALM2 RAB1A
CALM2 HNRNPK
CALM2 ACTR2
CACNA1B ACHE
CACNA1B AGFG2
CACNA1B PHKG2
CACNA1B SF1
CACNA1C HTRA2
THRA PCBP3
DLGAP1 FTHP1
WDR62 GSK3A
WDR62 CDK5R1
WDR62 MYST2
WDR62 PAFAH1B1
WDR62 MXD1
HOXD4 WBSCR22
SLC25A5 SUMO1
GNPAT TSNAX
BRD2 LGALS9
KIF1A ZMYND10
GALR2 SLC12A4
GALR2 MEGF6
GALR2 TAF15
CD3D CD8A
CD3D TRBV5-4
CD3D CD247
CD3D TRBC1
CSF2RB PTPRC
GBA PCBP3
GBA NRL
NTSR2 PCBP3
GAPDH UBC
SLC31A2 ITGB2
SLC31A2 TFEC
SLC31A2 HLA-DQA1
LAIR1 HCK
CD200 BNC1
CD200 ANXA8L2
CD200 PDPN
CD200 PTGIS
CD200 C1R
CD200 GFPT2
CD200 ALDH1A2
IARS2 SRP9
EGR3 NR4A1
EGR3 RGS2
HLA-DQB1 MRC1
HLA-DQB1 ITGB2
HLA-DQB1 HLA-DRB4
HLA-DQB1 HLA-DQA1
OGG1 PCBP3
OGG1 RPS23
OGG1 TOP3B
CX3CL1 DUSP6
CX3CL1 HOPX
PJA2 LMNB2
PJA2 FNBP1
PJA2 RBL2
PJA2 RPS29
PAX5 ESR2
PAX7 PCBP3
PAX3 INTS9
PAX8 ELAVL2
PAX8 ZMYND10
PAX8 TNFRSF25
TNP2 MC2R
TNP2 CLOCK
BTF3 PCBP3
BTF3 RPS23
DDR2 C1R
NNMT C1S
NNMT PPIB
MYO1B KCNS3
RPS7 RPL31
RPS6 RPL13A
RPS5 RPL18
RPS3 RPS25
RPS3 RPS17
LRRC37A3 FOXN1
VDAC2 RAN
VDAC2 ANXA5
VDAC2 CEP170
RPS9 RPS11
RPS8 RPL32
GMFG TYROBP
GMFG LCP1
GPNMB ITGB2
PSMA3 CNIH
SLC6A12 CYP2A13
SLC6A12 SMYD5
SLC6A12 GYPB
SLC6A12 ACAN
HIST2H2AA3 HIST2H2BE
TSSK2 ESR2
LGALS9 LMNB2
LGALS9 TELO2
LGALS1 TGFBI
LGALS1 CD14
LGALS1 COL6A2
FSCN2 MXD1
FSCN1 COL6A2
TRAFD1 KRT86
RPSA RPL32
NECAB2 ARMCX2
NECAB2 ACSM2A
NECAB2 RBP3
NECAB2 ARR3
NECAB2 ARFGEF2
NECAB2 MXD1
COL1A2 FAP
COL1A2 COL5A2
COL1A2 MXRA5
COL1A2 C1R
COL1A2 COL3A1
COL1A2 THY1
COL1A2 COL6A2
COL1A1 COL6A2
CSNK2B RDBP
NMI STAT1
NMI PLSCR1
FCGR3A FCER1G
FCGR3A CD163
FCGR3A C1QB
FCGR3A FCGR3B
FCGR3A AIF1
FCGR3A LHFPL2
FCGR3A MSR1
PEX19 KCNK1
FOXO1 ZFP36L2
ITGAV RTN4
LPGAT1 RAB1A
LPGAT1 ZC3H11A
ALDH1A2 COBLL1
RPL29 RPL32
RPL28 RPL13A
RPL28 RPS19
RPL28 RPL32
RPL28 CSHL1
RPL24 RPL35
RPL24 NACA
RPL27 RPS10
RPL27 RPL23A
RPL27 RPL38
RPL27 RPL19
AMHR2 OPN1SW
RPL21 RPL32
RPL23 SNORA21
TGOLN2 RTN4
RGS1 CXCR4
RGS2 GADD45B
LPCAT1 NKX2-1
RGS9 GRM4
PIGA SFTPB
PIGA LRIG1
KIAA0323 PTAFR
PIGR PCBP3
EPCAM PLS1
EPCAM CLDN3
TAGLN ACTA2
TAGLN ISLR
TAGLN BGN
TAGLN MYL9
VCX3A CADM4
SRRM1 SFRS4
MPPED1 SFRS2
PDK3 IGH@
KANK3 FOXN1
COL6A1 COL6A2
LOC100134331 WBSCR22
LOC100134331 IGHG1
LOC100134331 GIGYF2
COL6A3 COL3A1
COL6A3 COL6A2
COL6A3 LUM
COL6A3 FN1
COL6A2 CDH11
COL6A2 LOXL1
COL6A2 TGFB3
COL6A2 TIMP2
COL6A2 RARRES2
COL6A2 VCAN
COL6A2 AEBP1
COL6A2 HTRA1
SRP9 TSNAX
FBP1 LTA4H
KIAA0141 MOBKL1B
CDK2AP2 GSTP1
CDK2AP2 SFTPB
NTRK3 DAXX
NTRK3 FGD1
NTRK3 OR5I1
NTRK3 LOC652147
NTRK3 SLC8A1
NTRK3 RPH3A
NTRK3 SCNN1D
NTRK3 T
NTRK3 SLC1A4
NTRK3 TBX19
NTRK3 PAIP2B
NTRK3 MXD1
SAP18 RNF6
PTP4A2 NRD1
CYP2A13 SPINT1
CYP2A13 PCBP3
CYP2A13 REEP2
CYP2A13 GUCA1A
CYP2A13 FLOT1
IFI35 UBE2L6
IFI35 SECTM1
CD27 POU2AF1
IFI30 TYROBP
IFI30 CAPG
IFI30 LYZ
IFI30 APOC1
RBP3 ADAM11
RBP3 SCNN1D
RBP3 MRPS12
ATG2A SLC6A8
ATG2A SNHG3
ATG2A SLC9A3
EEF1G RPL31
TERF2 MSX1
TERF2 HTRA2
TERF2 IAH1
GRB2 S1PR4
PSG7 POU2F2
PSG7 WBSCR22
AMD1 PPP2R5C
PSG1 SCAPER
PSG1 IAH1
RPL8 PABPC1
RPL8 RPL30
RPL8 RBM14
RPL9 RPL10A
RPL9 RPS3A
RPL9 RPS17
RPL9 RAB1A
RPL6 ARHGEF2
RPL7 RPS24
RPL7 RPL30
RPL4 RPS17
RPL5 GNB2L1
RPL3 RPS23
NHP2 NPM1
NCKAP1 GORASP2
NCKAP1 MARCH7
NCKAP1 DYNC1I2
NCKAP1 BZW1
NCKAP1 SEPT10
PTH FGD1
PTH FOXN1
PTH MXD1
PTH SDHD
CHD8 PCBP3
MNT ADD1
HTRA1 C1R
HTRA1 ITGB5
NPC2 HLA-DRB4
NPC1 C18orf8
SKIV2L BAT3
MRPL12 HSPD1
MRPL12 NME1
MRPL12 CLOCK
ARPC4 PCBP3
RHOH SEPT6
RHOH ITK
RHOH EVI2B
LRIG2 PRB1
LRIG2 WNT1
LRIG2 PCBP3
LRIG1 PTTG1IP
PLSCR1 ACTR3
ITM2B MC2R
POLRMT NRD1
VPS72 CCT3
VPS72 JTB
VPS72 MTX1
VPS72 ILF2
GAMT PRKACA
ACAN SCNN1D
ACAN FOXN1
ACAN MXD1
ACAN ADAM11
HBA1 HBB
CD302 LMNB2
CD302 ISCU
MAPK13 HMGA1
MAPK13 CLDN3
MAPK13 DSP
MAPK13 XBP1
NCOR2 PCBP3
NCOR2 LALBA
BTG3 MYO6
TRBC1 CD2
CYP2B6 GPD1L
CYP2B6 MALL
RASSF2 LCP1
MLXIP PRKAG1
MLXIP SLC6A6
PLCD1 CRX
PLCD1 MC2R
C4orf8 IL8RB
GJC2 MAN2B2
GJC2 ADD2
PRKACG GNB2L1
PRM1 HMX1
PRM1 GRM4
PRM1 FAM5C
PRM1 SCGB1D2
PSMB9 TAP1
PSMB9 STAT1
PSMB7 SET
PSMB6 PTPRO
PSMB6 EIF4A1
PSMB5 NEDD8
PSMB4 HAX1
LPXN CD53
LPXN NCF4
TALDO1 AKR1C3
PFTK1 CALD1
PFTK1 HEG1
P2RX5 IGH@
P2RX6 SLC8A1
P2RX6 FOXN1
SFRS9 COX6A1
SFRS9 SNRPF
SFRS5 SFPQ
SFRS4 RBL2
SFRS3 YWHAZ
SFRS2 RPL41
SFRS2 UBC
SFRS2 TIAM1
SFRS2 HNRNPA2B1
SFRS2 HNRNPH2
SFRS2 EP300
SFRS2 EIF5B
SFRS2 LUC7L3
MSX1 GPRIN2
KIAA1539 LOC91316
KIAA1539 ATP6V1G2
TRAF4 CLDN7
EVI2B PTPRC
FOXN1 TERT
FOXN1 GTF2F1
FOXN1 RBM8A
FOXN1 RHCE
FOXN1 NECAB3
FOXN1 DOHH
FOXN1 CRTC1
FOXN1 HCG9
FOXN1 TMEM187
FOXN1 ACHE
FOXN1 EML3
FOXN1 TELO2
FOXN1 CCBP2
FOXN1 MEGF6
FOXN1 AIF1
RPL38 ZNHIT1
RPL38 NME2
RPL38 RPL35
RPL38 FAU
RPL37 GNB2L1
RPL34 RPL32
RPL35 RPS17
RPL35 RPL12
RPL32 RPL37A
RPL32 RPS17
RPL32 RPS15
RPL32 RPS14
RPL32 CLPP
RPL32 RPS18
RPL32 BAX
RPL32 CTNNB1
RPL32 RPL41
RPL32 RPL36A
RPL32 RPS27
RPL32 RPS21
RPL32 RPS28
RPL32 RPL15
RPL32 RPL13
RPL32 SHH
RPL32 C2orf27A
RPL30 EIF3H
RPL30 RPS25
RPL30 EIF3E
RPL31 RPS11
RPL31 RPS10
RPL31 RPS27A
RPL31 RPL10A
RPL31 RPL12
GRIN2C PCBP3
GRIN2A PCBP3
SDHA PDCD6
SDHC TSNAX
SH2B3 SRGN
SH2B3 HCK
TAP1 IRF1
BUB1B MCM6
BUB1B CENPF
SUMO1 PTGES3
SUMO1 RAB1A
SUMO1 BZW1
TMCO1 RTN4
TMCO1 GDPD5
SUMO2 SUMO4
IGHG1 LOC91316
IGHG1 MVK
IGHG1 DLG4
IGHG1 IGH@
IGHG1 GRM4
IGHG1 NRG2
IGHG1 ARID4B
ADD2 DDX11
ADD2 IAH1
ADD2 MSN
ADD2 MYST2
SMG6 FGD1
SMG6 SLC5A2
SMG6 GATA4
SMG6 AGFG2
DLG4 LOC91316
DLG4 SLC22A24
PTGER3 IL8RB
PTGER3 PI4KB
IGF1R SCNN1D
IGF1R ZNF804A
IGF1R ZMYND10
CAMK2G ZMYND10
CAMK2B CRAT
CAMK2B AQP7
CAMK2B CEACAM3
CAMK2B PTPN9
CAMK2B TNFRSF25
MTUS1 SFTPB
CXCL10 STAT1
CYP3A5 PCBP3
GTF2F1 CRAT
GTF2F1 KCND3
GTF2F1 GIGYF2
GTF2F1 FAM189B
GTF2F1 C1orf144
ZSCAN12 CBARA1
IL7R CD53
NUAK1 VCAN
PTGDR POU2AF1
COL3A1 VCAN
COL3A1 POSTN
CHKB CPT1B
OVGP1 PCBP3
IL8RB TAGLN3
IL8RB PFKFB2
IL8RB TAZ
IL8RB TYR
IL8RB TNFRSF25
IL8RB NCDN
IL8RB PPP3CC
IL8RB BCL3
ZIC2 COL2A1
JAK3 DOHH
JAK1 VAMP3
GRM4 JMJD6
GRM4 STAT2
GRM4 TCP11L1
GRM4 SNUPN
GRM4 AGFG2
GRM4 PROL1
GRM4 ZKSCAN3
GRM4 FOSL1
GRM4 PCBP3
GRM4 PTPRO
GRM4 PTAFR
GRM4 F2RL1
GRM4 IFNA4
GRM4 MEGF6
ALPK3 NDST1
DST PALLD
DSP YWHAZ
GSTO1 PEX11B
CD14 STAB1
EML3 COL2A1
EML3 PCBP3
SLC18A1 PCBP3
CD19 LOC90586
PRKDC CYCS
LHFPL2 JRK
LHFPL2 ACTR3
LHFPL2 RGS19
WFDC2 MALL
WFDC2 SFTPB
WFDC2 XBP1
DDTL LOC391322
DDTL DDT
SLC22A24 MC2R
BSN DEFA3
BSN WBSCR22
HMGB2 H2AFZ
HMGB2 TOP2A
CYP2C9 PCBP3
CAPZA1 CNN3
CAPZA1 SCP2
CAPZA1 STXBP3
CAPZA1 SFRS11
CAPZA1 BNIP2
CAPZA1 ATP5F1
IL2RG CD2
PRRC1 MC2R
PRRC1 TNFRSF25
LMO3 HOPX
LMO3 PPP1R13B
APOBEC3C BAI1
HSPE1 HSPD1
HSPE1 ATP5G3
NCKAP1L SPINT1
MAP4 VAT1
DHFR TFF3
BAX ALDH4A1
BAX LRRFIP1
BAX FPR2
BAX CREB1
BAX BAT2
BAX TELO2
BAX ERCC2
PLCG2 CXCR4
GIPR HCRTR1
HLA-J HLA-G
DDX11 WBSCR22
GJB5 KRT1
GJB5 PCBP3
GJB5 SPC25
SULF1 CDH11
SULF1 THBS2
SULF1 VCAN
ATP6V1B1 PCBP3
ATP6V1B2 CD53
N4BP1 TMBIM6
N4BP1 MX2
FAM189B SLC5A2
FAM189B SCAPER
MMP25 RRBP1
MMP25 GPR161
MMP25 ODF1
MMP25 TAZ
TRIP13 LMNB2
TRIP13 AURKB
CPVL AP1S2
CPVL SLCO2B1
RPL15 RPL14
RPL15 RPS17
TOMM34 DPM1
MAP3K11 RAB1A
HISPPD2A TNFRSF25
NCL RAN
NCL XRCC5
SLC1A4 IAH1
CYP11B1 IL13
CYP11B1 PCBP3
CYP11B1 LY9
PPP3CC MPP2
PPP3CC SLC6A9
PPP3CC CNP
FUCA1 VAMP3
SFTPD ABCA3
UBTF MC2R
SFTPB HOPX
SFTPB AQP3
SFTPB AHCYL2
SFTPB PLA2G6
SFTPB MALL
SFTPB CXCL2
SFTPB UNC13B
SFTPB ABCA3
SFTPB ATP11A
SFTPB CACNA2D2
SFTPB ELF3
SFTPB DMWD
SFTPC LAMP3
SFTPC ABCA3
IKBKG ODF1
FCGR1A C1QB
MICB SRGN
GNL1 MXD1
EIF3K MRPS12
BTN3A1 BTN3A2
EIF3E PABPC1
EIF3G RPL18A
DYRK1A MORC3
DYRK1B SCNN1D
TEX28 PRKACA
TEX28 RAP1GAP
TEX28 WBSCR22
MTMR1 VPS26A
HLA-DRB3 HLA-DQA1
HLA-DRB4 CD74
HLA-DRB4 HLA-DPB1
HLA-DRB4 ARHGDIB
FN1 AEBP1
FN1 PALLD
FN1 PLAU
FN1 COL11A1
PTGES3 YWHAZ
PTGES3 UBE2N
PTGES3 CAPRIN1
PTGES3 TMBIM6
SLC2A1 FANCA
SLC2A1 IL18RAP
SLC2A1 IAH1
CCL5 CD8A
EXOSC7 LSM3
AMELX MXD1
ADAMTSL2 TNFRSF25
GTF2E1 TOP3B
MADD HLA-C
MADD HTR7
MADD ESR2
MADD PCBP3
CEACAM1 CLDN3
CEACAM3 N4BP2L2
CEACAM3 WBSCR22
RRBP1 SRRT
RRBP1 CPNE6
SCAPER LUZP1
SCAPER WBSCR22
SCAPER KRT86
SCAPER CRTC1
SCAPER PXN
SCAPER MYST2
SCAPER TYR
RALY DDAH2
SRRT SEPT6
SRRT TAZ
SRRT TCF12
DEPDC5 PCBP3
PSMB10 HLA-C
STXBP3 HNRNPH2
ATP5A1 RBBP4
S1PR4 SBNO2
S1PR4 PCBP3
FANCA C1orf144
FANCA GLP1R
LLGL2 CLDN7
LRRFIP1 RTN4
CDK6 ARMC6
CDK6 CYP4A11
CDK6 PCBP3
CDK6 NRL
CALU YWHAQ
ALOX12 PCBP3
RERE SFPQ
PNMT SCNN1D
PNMT PCBP3
ATP10A RUSC2
ATP10A FGF12
ATP10A IDS
ATP10A WBSCR22
ATP10A RBPMS
MLN IFNA4
PRKCD CLDN7
MLL TAGLN3
MCL1 LOC100131311
LMNA AHNAK
ALPPL2 PCBP3
ALPPL2 CCKAR
ZNF157 SBNO2
PMF1 MT3
PMF1 PEX11B
PMF1 RPS10
NRL ESR2
NRL GALK1
NRL SMO
NRL CCBL1
PFKFB2 GARNL4
PFKFB2 MYST2
PFKFB2 TNP1
GSTP1 LTA4H
FKBP15 PTPRD
FKBP15 MT4
ADD1 YWHAZ
ADD1 SFPQ
ADD1 PALLD
ADD1 BPHL
ACHE MXD1
ACHE SLC9A3
TMED10 PHKB
ECH1 SPINT2
CNGB1 LOC91316
MAP3K3 MMP19
MAP3K3 MT4
CCBP2 MXD1
CCBP2 SLC5A5
ERBB3 AQP3
ERBB3 NECAB3
ERBB3 CNKSR1
ERBB3 EFNA1
ERBB3 ELF3
ERBB3 AGFG2
ERBB3 CORO2A
ERBB3 CLDN7
EVX1 CRTC1
KCNAB2 HCLS1
POSTN FAP
CTSZ ESR2
CTSZ PCBP3
RPL17 GNB2L1
RPL10 RPS23
RPL11 RPS23
RPL18 RPS11
FGFR1 ARHGEF2
CXCL2 ZFP36
INPP5D DOK1
NME1 NME2
INPP5K PCBP3
CSHL1 NCF4
IGHA2 POU2AF1
VENTX PCBP3
DAXX PPP2R5D
DAXX CRYBA4
AHNAK ITGB5
AHNAK MKL1
AHNAK ANXA2P1
AHNAK STAT5A
AHNAK PTRF
PDPN C1R
PDPN SERPINH1
GUCA2A PCBP3
IGSF9B TNFRSF25
KIAA0195 LIPE
KIAA0195 PCBP3
UBE2I RNPS1
UBE2H PCBP3
UBE2N RAN
DSCR3 BCL3
AGFG2 CD5
AGFG2 ADAM11
AGFG2 SCNN1D
TOP3B RPS10
TOP3B GIGYF2
TOP3B TOPBP1
TOP3B MMP15
TOP3B CHRNB1
TOP3B SCNN1D
TOP3B TOR1AIP1
TOP3B ACTR3
TOP3B GPR68
ARHGEF2 HLA-C
ARHGEF2 ESR2
SEC14L1 PTPRC
RPL18A RPL13A
RPL18A RPS28
RPS15A RPS12
KRT1 IAH1
KRT1 HTR7
KRT1 ZKSCAN3
KRT1 PRKACA
KRT1 ATP2B2
PTAFR TAGLN3
PTAFR OR5I1
PTAFR IAH1
SRGN CD53
KRT8 KRT18
RPS16 RPS11
RPS16 RPS19
RPS16 RPL23A
SIK1 NR4A1
SIK1 VEGFA
RBM8A PCBP3
SIK2 RPS27
KRT86 LASS1
KRT86 PCBP3
PDE3B DUSP6
CAST MEGF6
NDUFA1 COX7B
PLEKHM2 MXD1
TFF3 ZBED1
TFF3 SLC6A6
TFF3 PRKCSH
TFF3 MXD1
TFF3 BCL3
WNT1 GALK1
IL13 SCNN1D
STX11 PCBP3
PALLD ACTA2
PALLD NOTCH3
PALLD GALNT3
GPRIN2 KRT33A
GPRIN2 SF1
GPRIN2 MGAT3
GPRIN2 PCBP3
GPRIN2 SLC30A3
JARID2 CCHCR1
AEBP1 ISLR
LTA4H HOPX
ANKRD12 CPNE6
GDF5 MXD1
PCNA SNRPB
PCNA MCM6
PCNA H2AFV
MCM6 CDKN3
MCM6 ZWINT
MCM6 H2AFZ
MCM6 KPNA2
MCM6 KIAA0101
MCM6 KIF11
CYP2A6 PCBP3
UTY RPS4Y1
DUSP11 RAB1A
DUSP11 ACTR2
PRKACA ODF1
PRKACA SLC12A4
PRKACA SLC5A2
PRKACA SCNN1D
KRTAP26-1 TNFRSF25
KRTAP26-1 ARVCF
RPA3 CBX3
C1D RAB1A
C1D ACTR2
NDUFS4 TBCA
C1S C1R
C1R CDH11
C1R IFFO1
C1R SPINT1
C1R HEG1
C1R LRP1
C1R EID1
C1R RARRES2
C1R SERPING1
C1R GYPC
C1R CKAP4
CRIM1 EFEMP1
CRIM1 SPTAN1
CRIM1 HEG1
CTRL MC2R
CTRL LBP
TPX2 LMNB2
TPX2 CENPA
TPX2 ZWINT
ZNF142 LOC91316
TTRAP APITD1
DGCR2 BAZ2B
COX8A COX6A1
DDX3Y KDM5D
DDX3Y XIST
DDX3Y RPS4Y1
DDX3Y USP9Y
TMF1 FNTA
CCR1 LCP1
ISLR MXRA8
ISLR THY1
H2AFZ CCNB1
H2AFZ RAN
H2AFZ CYCS
H2AFZ CDC2
RNF4 WDR1
GRIP2 PCBP3
CCDC64 FLNC
HLA-C HLA-F
HLA-C RPL41
ZWINT RAN
ZWINT CYCS
ZWINT CDC2
ZWINT TOP2A
HLA-A HLA-G
HLA-G HLA-F
HLA-G HLA-E
HLA-G GATA2
HLA-F ACVR1B
HLA-E HLA-DPB1
SLC7A1 PCGF1
SLC7A1 TRPC2
SLC7A1 LOC90586
ARID4B RAB35
ARID4B CRYBB3
ARID4B CD6
ARID4B LOC90586
ARID4B HTRA2
ADRBK1 PCBP3
UBXN4 COPB1
NACA NPM1
NACA RPS27A
NACA RPS17
TFEC C1QB
HIST1H2BE HIST1H2BM
HIST1H2BE HIST1H2BF
HIST1H2BF HIST1H2BL
HIST1H2BC HIST1H2BN
HIST1H2BL HIST1H2BN
HIST1H2BM HIST1H2BN
HIST1H2BI HIST1H2BN
OLFML2B VCAN
SDC1 CLDN7
SDC1 ABCC3
NUP153 DEK
BAIAP3 MMP19
ACTR3 HNRNPR
ACTR3 ADAM10
ACTR3 CNIH
ACTR3 ACTR2
ACTR2 COPB1
SILV BTNL3
SILV LOC90586
SILV LOC91316
KIAA0746 CLDN7
GPKOW GDPD5
GBX1 PCBP3
CNR2 MT3
CNKSR1 TMEM63A
CNKSR1 SPINT1
CNKSR1 SNUPN
CNKSR1 TAZ
CNKSR1 FLOT1
DUSP6 MRC1
DUSP6 RPS17
DUSP6 CD55
DUSP6 KCNS3
RBL2 SCP2
RBL2 CREB1
RBL2 PHKB
RBL2 CFL1
RBL2 PAFAH1B1
RBL2 TUBB2C
RBL2 PPP2R5C
COPS6 CPNE6
FADS1 FADS2
FADS3 MC2R
FADS3 SSH1
SYNGR2 CLDN7
STAT5A TNFRSF1B
ADAM10 CYFIP1
ADAM11 CYP4A11
ADAM11 MEGF6
ADAM11 NTN3
GPR50 SLC5A2
GPR50 OPN1SW
CPNE6 PCBP3
SFRS14 KIAA0892
PXN PCBP3
PTPRC CD53
PTPRC TRBV5-4
PTPRC ITK
PTPRC STAT1
PTPRC TRD@
PTPRC LCP1
PTPRC SLA
CNP N4BP2L2
CNP MC2R
CNP CLOCK
USP11 PCBP3
SBNO2 SLC6A6
SBNO2 B4GALT3
DGCR11 PCBP3
HIPK3 TBX19
VPS8 PCBP3
NTNG1 PCBP3
TAZ SPINT3
TAZ GIGYF2
TAZ ADCY2
TAZ RXRB
TAZ RTN4
TAZ PCBP3
TAZ MYST1
TAZ BICD2
TAZ SLC6A6
THY1 VCAN
OPN1SW KRT33A
OPN1SW SCNN1D
OPN1SW ARR3
OPN1SW PCBP3
OPN1SW C1orf144
C22orf9 PCBP3
MOBKL1B TOPBP1
SUMO4 ABI1
COX6C CYC1
POP5 IGL@
GPR116 GPD1L
GPR116 HOPX
PAIP2B ARR3
PAIP2B MYST2
PAIP2B MC2R
MMP15 LSM14A
MMP15 PCBP2
MMP15 PTPRO
ELAVL3 C1QL1
ELAVL3 LIPE
MMP19 HPCA
MMP19 AATK
MMP19 FAM5C
FAM119B TNFRSF25
BAZ2B KIAA0430
BAZ2B CREB1
BAZ2B RPL41
APOE TYROBP
APOE APOC1
IGL@ IGH@
IGL@ LOC91316
IGL@ IGHM
HCK ITGB2
HCK SPI1
HCK ALOX5
HCK ALOX5AP
HCK AIF1
GZMB IRF1
ATXN1 KIAA0355
MYH11 PLN
MYH11 SPARCL1
REL MC2R
COL2A1 MXD1
COL2A1 C1QL1
HTRA2 PCGF1
HTRA2 TRPC2
IFI44L IFI44
GARNL4 PCBP3
LTA BCL3
TMEM63A PRR5
NTN3 SCNN1D
NTN3 PCBP3
GLS2 OR5I1
RPL23A RPS27
RPL23A PAFAH1B1
RPL23A RPS21
AP1S2 QKI
AP1S2 AIF1
LOC728849 ATRX
SIM2 POU2F2
HLA-DRA HLA-DPB1
PEA15 PTRF
CXCR5 PCBP3
CXCR4 HCLS1
PRKRA GORASP2
HAP1 PCBP3
FUT7 PCBP3
FUT6 PCBP3
CHRND PRKCSH
IFI44 MX1
BZW1 AP1G2
BZW1 STRAP
BZW1 EI24
BZW1 SMYD5
BZW1 KDELR1
EPHX1 MEGF9
RLBP1 MXD1
SF1 HTR7
SF1 ZMYND10
GYPB PCBP3
WNT10B PCBP3
CDH1 SPINT2
CDH1 SPINT1
IFITM3 IFITM1
IFITM1 RPL41
LIPE PRKCSH
LIPE SCNN1D
LIPE ESR2
PEX11B ENSA
SSH1 RPS10
PYY OR5I1
VCAN COL11A1
VCAN FAP
VCAN COL5A2
VCAN CALD1
ACTB UBC
WNT7A PTPRO
WNT7A PI4KB
RRAS PTRF
LAMB2 MSN
U2AF2 PCBP3
MT1H MT1G
MT1E MT1G
MT1E MT1A
MT1F MT1G
MT1G MT3
MT1B MT3
TPT1 RPL13A
NCF1C SCNN1D
EPOR PCBP3
FOXE1 HPCA
FOXE1 PCBP3
FOXE1 SLC9A3
LUM CDH11
LUM SERPINF1
RPL41 RPS20
RPL41 MYL6
RPL41 DPYSL4
RPL41 SOX1
RPL41 FTL
TBX19 ESR2
TBX19 TPPP
TBX19 USP6
TBX19 ABCB1
TBX19 PCBP3
TBX19 FGF12
TBX19 HSF4
CADM4 IAH1
FGD1 MC2R
AGAP8 PCBP3
RPS3A RPS27
CRHR2 SULT2B1
STAB1 AIF1
SLC5A2 NCF4
SLC5A2 IAH1
SLC5A2 LSM12
SLC5A2 C1orf144
SLC5A2 TERT
ECE2 PCBP3
PRSS8 SPINT2
MEGF6 CEP164
MEGF6 AHDC1
MEGF6 FEZ1
MEGF6 RUSC2
MEGF6 ABCB6
MEGF6 RNF185
SCGB1D2 TPPP
FTHP1 FTH1
FTHP1 FTL
HCLS1 CD53
HCLS1 KCTD12
HCLS1 DOCK2
HCLS1 RNASE6
HCLS1 SLA
HEG1 LAMA4
HEG1 FBXL7
HEG1 PTRF
NR4A2 NR4A1
NR4A1 ZFP36
MGAT1 CLDN9
ARR3 SLC8A1
CALD1 CDH11
CALD1 CNN3
VAMP1 PCBP3
VAMP1 DRD3
VAMP3 LMNB2
VAMP3 BSCL2
VAMP5 RPH3A
FEZ1 CYFIP1
FEZ1 MC2R
FEZ1 MSN
FEZ1 TYR
FEZ1 PML
FEZ1 MXD1
ABI1 YME1L1
POU2F2 MC2R
IMMT RAN
SLC6A6 VPS26A
SLC6A6 LOC90586
SLC6A6 TERT
SLC6A9 RGS12
SLC6A9 MC2R
SLC6A9 NEUROG3
SLC6A9 JMJD6
SLC6A9 CRYBA4
SLC6A8 PTPRO
SLC6A8 PCBP3
GPR35 PCBP3
NAALADL1 PML
PECAM1 SPARCL1
TRBV5-4 LCK
TRBV5-4 CD2
HCG9 HSF1
HCG9 MC2R
BRCA1 PCBP3
AQP7 IAH1
AQP3 ALDH2
USP34 NRD1
TOR1AIP1 SCP2
RUNX1 BICD2
DOCK2 LMNB2
SEPT6 PLXNC1
XRCC5 RAB1A
SLC9A1 CST6
SLC9A1 PCBP3
SLC9A3 TPPP
SLC9A3 INSL3
SLC9A3 HTR4
MEIS2 EFEMP1
JUP PSAP
JUP CLDN7
SCNN1D HPCA
SCNN1D SLC5A5
SCNN1D JMJD6
SCNN1D PML
SCNN1D HTR7
SCNN1D GATA4
CDK5R1 PCBP3
DDT B4GALT3
LMNB2 CCNB1
LMNB2 LSM7
LMNB2 TUBB2C
LMNB2 PGK1
ALDH4A1 EP300
ALDH4A1 UBC
JMJD6 BTN3A3
JMJD6 NCF4
RPS27 RPS29
RPS24 RPL13A
RPS25 RPS13
RPS23 RPS13
RPS23 RPS17
RPS23 RPS14
RPS23 RPL13A
RPS23 PFDN5
RPS21 RPS13
RPS29 RPS10
RNASE6 AIF1
KCNS3 NKX2-1
KCNS3 CLDN3
TERT GIGYF2
TERT MXD1
KIAA0247 CBX7
GTPBP1 CUBN
GTPBP1 ARL6IP1
TMBIM6 SLC25A3
ZNF804A PCBP3
CASP1 SLCO2B1
BCL3 GSK3A
BCL3 NEUROG3
BCL3 XBP1
OR5I1 ERCC2
OR5I1 PCBP3
OR5I1 MYST2
MC2R WBSCR22
MC2R LOC90586
MC2R TRIM58
MC2R ODF1
MC2R ESR2
MC2R BICD2
RB1 PCBP3
NKX2-1 HOPX
NKX2-1 PON3
NKX2-1 MALL
NKX2-1 UNC13B
TSPAN9 MXD1
AHCYL2 MAOA
MYB PCBP3
NECAB3 FOXG1
HTR7 MT4
HTR7 PHKG2
HTR4 IAH1
IGHMBP2 PCBP3
RAE1 MSN
SPC25 TYR
FBXL7 CLDN7
PCBP2 BAI1
PCBP3 MFAP3
PCBP3 SLC25A17
PCBP3 LBP
PCBP3 POU6F2
PCBP3 SLC12A4
PCBP3 RPH3A
PCBP3 IAH1
PCBP3 LOC652147
PCBP3 TYR
PCBP3 GLE1
PCBP3 MAML3
PCBP3 RAGE
PCBP3 DCHS1
PCBP3 ODF1
PCBP3 SLC22A6
PCBP3 TNF
PCBP3 MPP2
PCBP3 AIF1
PCBP3 CD4
PCBP3 PRKCSH
PCBP3 ITIH3
PCBP3 MXD1
PCBP3 ARVCF
PCBP3 EFNA3
PCBP3 MVK
PCBP3 GALK1
PCBP3 OMG
PCBP3 AATK
PCBP3 TUBGCP2
PCBP3 HMX1
PCBP3 CRYAA
PCBP3 OCEL1
PCBP3 RAP1GAP
PCBP3 UPK3A
PCBP3 FLJ40113
PCBP3 NDST1
PCBP3 CUBN
PCBP3 SCN8A
PCBP3 PLEKHG3
PCBP3 ACTL6B
NEUROG3 KCND3
MYST2 MPP2
MYST2 ABO
MYST2 ITGA10
MYST2 RPH3A
ODF1 ZMYND10
ODF1 REEP1
ODF1 TNFRSF25
ODF1 FGF12
ODF1 MAPK8IP1
PLEK CD53
HOPX CPM
HOPX CD55
HOPX DKFZP564O0823
HOPX RHOBTB2
DKFZP564O0823 MAOA
FNBP1 CD247
BTN3A2 BTN3A3
CLDN14 IGH@
HNRNPH3 EP300
HNRNPH2 RAB1A
HNRNPH2 UBQLN2
SLC7A7 ITGB2
SNUPN OR2B6
CCNB1 KIAA0101
PRB1 ARVCF
JRK HPCA
RPS13 RPL27A
RPS11 RPL13A
RPS10 RPS17
RPS10 RPS18
RPS10 WNT11
LALBA POU4F1
RPS14 GNB2L1
RPS14 EP300
TG IAH1
ULK1 NCAM1
DPY19L4 HNRNPC
GGT2 GGTLC2
POU4F1 TNFRSF25
POU2F3 TELO2
G3BP1 RAB1A
SFRS11 PUM1
PTPRO PTBP1
TYROBP HLA-DPB1
TYROBP C1QB
ANXA2P1 ANXA2P3
ANXA2P3 PTRF
MAN2C1 HNRNPC
ID2B ID2
GATA4 PRKCSH
GATA4 DPYSL4
GATA4 NOS3
GATA2 WBSCR22
LMTK2 GIGYF2
POU2AF1 IRF4
POU2AF1 CD79A
PUM1 CYCS
PUM1 APITD1
CRYBA4 IAH1
IGJ LOC91316
PLXNC1 CD53
PLXNC1 KCTD12
MLANA RPH3A
MLANA CCHCR1
GPX2 S100P
GPX2 AKR1C3
FLNC ITSN1
GIGYF2 CUBN
GIGYF2 KPNA6
SMO IAH1
POLE HSF1
TRIM58 AVPR1B
HIC1 AATK
MXRA5 THBS2
F3 CD55
LSP1 ITGB2
MT2A MT3
PSMD8 MRPS12
QKI BICD2
ACAA2 MSN
ITGB2 CD53
SCN8A ARMC6
IGH@ LOC91316
IGH@ MXD1
IGH@ XBP1
CREB1 COPB1
CREB1 EP300
LCP2 LCP1
LCP1 CD247
IGHM LOC91316
MYO6 CDS1
AIF1 CD163
LBP WBSCR22
TUBA3C TUBA1B
WBSCR22 HSF1
WBSCR22 USP6
WBSCR22 ITGA10
WBSCR22 SPINT3
RAN SLC25A3
FGG FGB
ATP1B1 CLDN7
LOC91316 IGLV3-25
LOC91316 XBP1
IAH1 CRTC1
IAH1 NSFL1C
C1QB VSIG4
C1QB RGS19
SPTAN1 PTRF
CYR61 CNN3
GLE1 ATP2B2
CLDN3 CLDN7
PHKG2 RAP1GAP
CLDN7 SPINT1
CLDN7 IRF6
CLDN7 CST3
CLDN7 XBP1
DPYSL4 ESR2
TELO2 SRP72
TUBB2A TUBB2C
TUBB2C TUBB3
MAOA GPD1L
FILIP1L CNN3
CBX3 CYCS
MXD1 LCAT
RAB1A CNIH
RAB1A COPB1
RAB1A VPS26A
RAB1A PGK1
PML CRTC1
REEP2 CRTC1
ZFP36 FOSB
CD247 LCK
TPPP FAM5C
PRR5 ELF3
PHKB PTMA
KCND1 LOC399904
WARS STAT1
BAI1 BICD2
HSF1 CYC1
SELENBP1 GPD1L
COPB1 MAPKAPK2
CRTC1 HPCA
CRTC1 SLC8A1
B4GALT3 CUBN
B4GALT3 IDS
PGK1 HNRNPK
PGK1 LDHA
GBP1 STAT1
STAT1 UBE2L6
RPL13A RPL27A
ESR2 FAM5C
CDS2 DSTN
CYCS SLC25A3
NUMB SCP2
GNB2L1 NPM1
CD79A XBP1
NCAM1 CIC
HNRNPC VPS26A
CD53 CD163
