# Supplementary material for: Functional networks inference from rule-based machine learning models
Source: BioData Min. 2016 Sep 5;9:28. doi: 10.1186/s13040-016-0106-4 (PMC5011349; doi:10.1186/s13040-016-0106-4)
Supplement: Supplementary file 2 — Networks. All networks used in the analysis given as a list of edges. (XZ 11980 kb) [file 13040_2016_106_MOESM2_ESM.xz › networks/aracne/CNS/SE_C1.txt]

ELANE NUP188
ELANE AOC2
ELANE CD40LG
ELANE GSTT1
ELANE ZNF167
ELANE SAA1
ELANE SCN9A
ELANE TGOLN2
ELANE TNFRSF14
ELANE CYP2C19
ELANE B4GALT1
ELANE EBP
ELANE RELA
ELANE GBF1
ELANE DUSP2
AGL SFRS3
AGL WAPAL
RNF10 MADD
RNF10 GTF2I
RNF10 PDXDC1
RNF10 PKM2
RNF10 THRA
RNF10 ATP1A3
RNF10 RNH1
RNF10 PHC2
RNF10 VPS72
RNF10 CLK2
RNF10 ACO2
RNF10 RAF1
RNF10 BRD3
NCBP1 POU4F1
NIPA2 CEACAM4
NIPA2 SNRPE
HSPA9 U2AF1
HSPA9 MELK
HSPA9 SLBP
HSPA9 BCLAF1
HSPA9 UBE2N
SSFA2 RAB2A
SSFA2 FAM190B
LAPTM5 C1QB
ARFRP1 INPP5K
ARFRP1 TRIM15
ARFRP1 CENPB
ARFRP1 IFNGR2
LIFR MAP3K10
IGKC CYC1
PMM1 STIM1
PMM1 SEC13
PMM1 MADD
PMM1 RNH1
SQLE HNRNPD
SQLE TOMM20
SQLE AGFG1
ADIPOQ EDEM1
ADIPOQ CD40
ADIPOQ MFGE8
ADIPOQ HIST2H4A
CAMK1 ESRRB
NR0B2 CLCN6
SLC28A1 ACE
STK25 MAML1
STK25 CD24
STK25 EIF4H
STK25 CUL3
STK25 HNRNPD
STK25 GNAI1
PIK3CG CCL2
C11orf58 RBBP7
DRAP1 SRP19
DRAP1 EFEMP2
DRAP1 SMARCD1
DRAP1 RING1
IRX5 SSR1
IRX5 CFDP1
IRX4 MMP14
IRX4 PTPN5
IRX4 LLGL2
IRX4 WIT1
IRX4 MAN2B1
IRX4 FAS
IRX4 RAD9A
IRX4 L1CAM
IRX4 CELP
IRX4 MCAM
IRX4 PLEC1
IRX4 MAP3K10
IRX4 STXBP2
IRX4 HAAO
IRX4 ABAT
IRX4 MMP7
IRX4 TRIM15
IRX4 DMPK
IRX4 CYP4A11
IRX4 IFNGR2
IRX4 RASL10A
ABCD3 FERMT2
ABCD3 COPB1
ABCD3 HDAC2
ABCD3 CALM2
ABCD2 SEC23B
DHX9 HMGN2
DHX9 EIF4H
SIRPD APOB
SIRPD VAV2
SIRPD TNXB
SIRPD MAP3K10
SIRPD HAAO
SIRPD TFE3
SIRPD PML
SIRPD TRIM15
SIRPD HSD17B3
SIRPD HIST1H1C
ZNF43 NDUFS1
SIRPA LLGL2
SIRPA WIT1
SIRPA F8
SIRPA G6PC
SIRPA CLCN7
SIRPA IL1R2
SIRPA HAAO
SIRPA ABAT
SIRPA CELP
SIRPA HIST1H2BI
SIRPA COL17A1
NUP98 DBP
NUP98 NUP160
NUP98 PSMD9
XPC ZNF167
XPC PMS2L11
XPC ARHGAP1
XPC LOC728849
XPC CCL22
XPC GAST
SP1 M6PR
SP1 UQCRB
SP1 NAGA
MUC1 LLGL2
MUC1 MMP11
MUC1 F13B
MUC1 HADHB
MUC1 GFRA2
MUC1 CYP3A4
MUC1 CCL22
MUC1 ASL
SP3 UBE4A
SP3 CAPRIN1
SP3 DDX18
SP3 TAF11
SP3 ALDH7A1
SP3 HNRNPD
PPP2R2A FBLN2
PPP2R2A RASA2
PIK3C3 RBM6
PIK3C3 IQGAP1
PIK3C3 CPB2
ORM1 SNX17
ORM1 ARNTL
ORM1 AFF3
ORM1 KCNN3
ORM1 DPP4
ORM1 HIST1H1C
BAK1 ATAD4
BAK1 CD34
BAK1 GABRB1
CSN2 RPS9
CSN2 TNXB
CSN2 HAAO
CSN2 ABAT
CSN3 IL7R
CSN3 PDGFB
CSN3 PTPN5
CTBP1 SMAD4
CTBP1 UBE3C
TSG101 NOLC1
TSG101 UQCRC2
TSG101 PSMF1
ATP2A2 SMAD4
ATP2A2 RNF103
ATP2A2 SFRS11
ALDH3A1 CLCN1
ALDH3A1 ABP1
ALDH3A1 PTGIR
ALDH3A1 IL32
ALDH3A1 EDEM1
ALDH3A1 AANAT
ITGA5 HIST1H1C
RIT1 SRD5A1
MGST2 IVD
MGST2 MADD
MGST2 TAF1
MGST2 SEMA3F
MGST2 CLCN7
MGST2 CD40
MGST2 PMS2L11
MGST2 ADAM11
MGST2 LGALS9
MGST2 USP11
MGST2 SNAPC2
MGST2 PTGDR
MGST2 AANAT
MGST2 CCL22
MGST2 TAGLN2
MGST2 SH3GL3
MFSD10 GOLGB1
GTF3C1 RPS7
GTF3C1 STARD3
GTF3C1 TRIM15
GTF3C1 CLCN6
GTF3C1 PI4KA
DENND4A CCR2
APOA1 UQCRC2
APOA1 DAD1
APOA1 ACTG1
XPO1 HDAC2
XPO1 HCFC1
XPO1 ABI2
XPO1 CUGBP2
XPO1 SAFB
XPO1 SDCBP
XPO1 PFN2
XPO1 TRPC1
XPO1 SFRS11
XPO1 CAPRIN1
XPO1 BRD2
FAM190B DVL3
FAM190B RASA1
GAP43 ZNF76
KIR2DS3 USP11
WAPAL RAB11A
WAPAL CLCN3
WAPAL NOLC1
WAPAL HELZ
WAPAL RABGGTB
WAPAL CBFB
WAPAL BMS1
WAPAL RBM39
WAPAL RASA1
WAPAL PPP2R5C
DNASE1L1 NGF
MPV17 L1CAM
MPV17 ATP6V1F
MPV17 PDE6G
MPV17 SMARCD1
MPV17 DGCR6
COL4A6 SKP1
GRN CAPNS1
GRN HLA-A
GRN DGCR6
GRN N4BP2L2
GRN TM9SF1
GRN AGPAT1
GRN IL32
GRN FCGRT
GRN SEC13
TACR1 CCL25
ITGAX GCM1
ITGAX LOC91316
ITGAX ERCC4
ITGAX HP
RPS6KA3 RNASE3
RPS6KA3 KCNAB2
ATAD4 HP
ATAD4 KRT35
ATAD4 AGER
ATAD4 LAG3
ATAD4 GUCY2C
ATAD4 IL1R2
ATAD4 ARF3
ATAD4 GNB2L1
ATAD4 KRT6C
ATAD4 ATP6V1B1
ATAD4 CACNA1S
ATAD4 CST6
ATAD4 CST4
ATAD4 NOS3
ATAD4 CREB3
ATAD4 KIAA0226
ATAD4 REG1P
ATAD4 PRB1
ATAD4 ATP2B3
ATAD4 PTPN5
ATAD4 CCL22
ATAD4 TAF1
ATAD4 C4orf8
ATAD4 ACSL1
ATAD4 COL14A1
ATAD4 PDK2
ATAD4 CREM
ATAD4 GPSM3
ATAD4 TFDP1
HLCS ELN
HLCS TNFRSF1A
HLCS HLA-C
HLCS LGALS8
HLCS PAK1
HLCS PTPN5
PSMD11 PSEN1
PSMD11 AARS
PSMD11 GGA3
PSMD11 MAPK6
PSMD11 AAMP
PSMD11 LAMP1
PSMD11 CKAP5
COX7C CCT8
COX7C RPL27
COX7C SNRPE
TCIRG1 ZNF133
ITGAL ABCC8
PIK3CA SUPT5H
PIK3CA ZNF134
PIK3CA RAF1
HLF RGS16
GANAB SLC16A1
GANAB POLA2
GANAB PPID
GANAB EIF4H
CD40LG TNFRSF17
CD40LG ZNF133
CD40LG CRYGD
SMAD4 C5orf13
SMAD4 PUM1
SMAD4 CAPRIN1
SMAD4 NPM1
SMAD7 USP8
SMAD7 AUH
SMAD7 CHN2
SMAD7 POLR2A
SMAD7 SFXN3
SMAD7 ZNF134
SMAD7 FTO
SMAD1 NAP1L4
SMAD1 GDI1
SMAD1 TOP2B
SMAD1 ARF4
SMAD3 ANG
SHROOM2 NDP
SHROOM2 ALDH1A3
FOXM1 CARS
FOXM1 ANG
MTIF2 XRCC6
OR2H1 INPP5J
ARF3 GNAO1
ARF3 STAT3
ARF3 PI4KB
ARF3 PSEN1
ARF3 MSH3
ARF3 USP11
ARF3 LGALS8
ARF3 RNH1
ARF3 GNA11
ARF3 YWHAB
ARF3 DCTN1
ARF3 SH3GL3
ARF3 ATXN1
SLC36A2 RPS29
SLC36A2 TPT1
SLC36A2 RPS8
ARF5 MYBL1
ARF4 TSN
ARF4 VBP1
ARF4 SPCS2
ARF4 SUMO1
ARF4 PSMD6
ARF4 HIF1A
ARF4 PCBP1
ARF4 UBXN4
ARF4 COX6C
AP3D1 AP1B1
AP3D1 H3F3B
AP3D1 BTG1
HERC2P3 PMS1
HERC2P3 ZNF187
HERC2P3 MTOR
HERC2P3 LOC728849
HERC2P3 LTBP2
TCEA2 ACSL1
TCEA2 CYB5R3
TCEA1 TNFAIP1
TCEA1 CHMP1A
TCEA1 BMP4
TCEA1 PSMD9
TCEA1 MEN1
ABCD1 LLGL2
COX4I1 CD63
COX4I1 SUMO1
COX4I1 PPP2R4
COX4I1 POLB
COX4I1 RBM39
COX4I1 SEC31A
SRPK1 HDAC2
SRPK1 HCFC1
SRPK3 BATF
SRPK3 TDRD9
SRPK3 HCG26
SRPK3 LLGL2
SRPK3 SLC9A2
SRPK3 CRKL
SRPK3 PLK3
SRPK3 LITAF
SRPK3 CENPB
SRPK3 EFNA1
SRPK3 MAP3K11
SRPK3 RAE1
SRPK3 ELN
SRPK3 LAMB3
SRPK3 PPT2
SRPK3 IL8
SRPK3 TBL3
SRPK2 C5orf13
SRPK2 GNB1
SRPK2 BCLAF1
SRPK2 CPE
SRPK2 PMS2L5
SRPK2 DCAF8
SRPK2 PAFAH1B1
SRPK2 LOC728849
FGL2 MAP3K10
FGL2 HLA-C
ATP1A3 SMG7
ATP1A3 SNW1
ATP1A3 WASF3
ATP1A3 EIF2B2
ATP1A3 GSK3A
ATP1A3 NUP188
ATP1A3 MAPK6
ATP1A3 ACLY
ATP1A3 SMARCA4
CBLB MYO7A
EEF1A1 RPL27A
EEF1A1 RPL37A
EEF1A1 RPS3
EEF1A1 RPS2
EEF1A1 GNAS
TUBB TCP1
TUBB RPS27A
TUBB GNAQ
RAB2A TSN
RAB2A SMARCA1
MAGEA9 CCL22
MAGEA8 ZNF140
MAGEA8 C4orf10
ACRV1 CYP17A1
ACRV1 CD34
ACRV1 UPK1A
ACRV1 TRIM25
ACRV1 PRF1
ABAT GPR3
ABAT RPL29
ABAT PDE1C
ABAT APOBEC3B
ABAT PROL1
ABAT KCNN3
ABAT CHERP
ABAT POLD4
CHAF1B PDE3A
CHAF1B GAST
CHAF1B ARID5A
FRG1 H2AFZ
UBTF HP
UBTF KIAA0195
UBTF H3F3B
UBTF IDH3G
UBTF SF1
YLPM1 RIPK1
YLPM1 KLHDC10
MUC2 CYP3A4
MUC2 CST4
SP2 NUP188
SP2 UBE4A
SP2 SET
SP2 LOC728849
FBXW4P1 CTSA
FBXW4P1 ETV4
SP4 SNX1
NOLC1 PSME2
NOLC1 SUZ12
CD46 BIRC2
CD46 TRA2A
CD40 SPIB
CD40 ANG
CD40 AAMP
CD40 NDRG1
CD40 MICB
FPGS KLF4
FPGS GTF2H4
CFH PCOLCE
CALR AOC2
CALR TUBA1A
CALR FAM3C
CALR RPL18A
CALR SLC2A4
CALR MELK
CALR NDUFA12
CALR SNRPB
CALR CLCNKB
CFB GAST
CFB ATM
CFB HLA-DQB1
CFB RNPS1
CFB UPK1A
PNN RBM39
PNN ACTG1
PNN SEC31A
HLA-DMB CNTD1
HLA-DMB FCGRT
HLA-DMB ADORA3
HLA-DMB PMS2L11
HLA-DMB PXN
HLA-DMB CCL22
HLA-DMB CD3E
EWSR1 SEPT5
CFP CFDP1
RPN1 PSAP
RPN2 KIAA0247
RPN2 PDIA3
RPN2 SNRNP27
RPN2 KDELR2
RPN2 PSMC5
RPN2 TMED10
TRIM15 INHA
TRIM15 MFGE8
TRIM15 STAT4
TRIM15 CLCN7
TRIM15 THRA
TRIM15 ANG
TRIM15 MAP4K2
TRIM15 GATA3
EFNB3 ACP2
NQO2 B4GALT1
NQO2 SSR1
NQO2 TNFRSF4
MYL5 SLC9A3R2
MYL5 AANAT
CHAD TWIST1
MR1 HLA-DQB1
RELA PKLR
RELA CHIC1
RELA ZNF157
RELA KRT20
RELA GNG10
RELA CDK2
RELA ZNF8
RELA KRT1
RELA CEACAM4
RELA NAGA
RELA SMARCA1
RELA CCL22
RELA RAP1A
RELA PXN
PIP4K2B NCOA4
PIP4K2B EIF4G3
PIP4K2B SDC4
PIP4K2B GTF2I
PIP4K2B IDUA
PIP4K2B FTO
C4orf10 ADAM11
C4orf10 BTN3A2
C4orf10 SEMA5A
C4orf10 C4orf8
C4orf10 LLGL1
C4orf10 HLA-C
C4orf10 TNXB
C4orf10 TNFRSF1A
C4orf10 PROL1
C4orf10 HTT
C4orf10 SLC9A3R2
C4orf10 CLCNKA
C4orf10 STAT3
C4orf10 AANAT
C4orf10 FCGRT
C4orf10 CD79B
C4orf10 MGAT3
PTH2R GYPB
TBL3 MAP4K2
TBL3 HLA-C
TBL3 KLHDC10
TBL3 TNXB
TBL3 CST4
TBL3 OPRL1
TBL3 MAP3K10
TBL3 LIMK2
TBL3 PPIL2
TBL3 CHERP
TBL3 SNRPC
TBL3 ATP5G1
TBL3 PTPN6
KLK7 CD53
DBI CD63
DBI LDHB
ELK1 CYP2C19
ELK4 DNASE1
ELK4 ZWINTAS
ELK4 CCL22
ELK4 MYBPC1
CD300C MBL2
UQCRFS1 PARK7
UQCRFS1 CDC34
UQCRFS1 VBP1
UQCRFS1 MDH1
UQCRFS1 PGK1
UQCRC2 TSN
UQCRC2 CFDP1
UQCRC2 PSMD6
UQCRC2 SAFB
UQCRC2 HNRNPM
UQCRC2 HNRNPA2B1
PAK1 IL7R
PAK1 ADD1
PAK1 G6PC
PAK1 HP
PAK1 SPTB
PAK1 CD5
PAK1 P2RX5
PAK1 GDF5
PAK1 PTGER3
PAK1 HNRNPL
PAK1 MYD88
PAK1 SUOX
PAK1 RENBP
PAK1 RNPS1
PAK1 CD22
PAK1 EFEMP2
PAK1 BBS9
PAK1 GNAQ
PAK1 PROL1
PAK1 SDC4
PAK1 ZNF280B
RENBP DPF2
RENBP CNTD1
RENBP ODF1
RENBP TRAF3
RENBP RPL3L
RENBP RABGGTA
RENBP STXBP2
RENBP FLT4
RENBP PTPN5
IL10RA MAP2K5
NSDHL CRMP1
NSDHL LOC91316
NSDHL IKZF1
COPS6 SLC35B1
COPS6 ATP6V0C
COPS6 SMARCA4
SAA1 ANG
SAA1 SLC9A2
SAA1 F13B
SAA1 ALX1
SAA1 TNXB
SAA1 KIAA0226
SAA1 MAP4K2
SAA1 KLHDC10
SAA1 MXD1
COPS5 PRDX6
COPS5 CFDP1
COPS5 COX6C
ZNF592 DPF2
GAST AVPR1B
GAST ANG
GAST HLA-C
GAST HP
GAST RHOH
GAST BCAT2
GAST IGFALS
GAST KCNMA1
GAST DNASE1
GAST C2orf3
GAST KRT1
GAST TFE3
GAST SNRPC
GAST FCGRT
MXD1 NRGN
MXD1 CELP
MXD1 SLC5A11
MXD1 IFNGR2
MXD1 DBP
MXD1 BAP1
MXD1 GATA3
TCF4 NDP
GCG GALK1
DLD RPL36A
DLD SSTR3
DLD PPP1R11
DLD TAF11
DLD PUM1
DLD BAT3
DLD EIF4H
DLD GCGR
DLD PSMB4
DLD BNIP2
NUDT1 IQGAP1
IGFBP1 P2RX4
HBE1 GSTT1
IGFBP5 COL1A2
COL16A1 AOC2
COL16A1 RPS23
COL16A1 ZNF146
COL16A1 MAPK3
COL16A1 CXorf40B
COL16A1 SNRPN
COL16A1 PMS1
AFP TIE1
APLNR SNX17
APLNR ARNTL
APLNR CNP
APLNR G6PC
APLNR CD93
APLNR KCNQ1
APLNR ITPKC
APLNR TNFRSF25
APLNR NFKB1
GJA5 GALT
BTD GPR31
MEF2A MADD
MEF2A FNTB
COX10 INPP5J
COX10 AQP5
COX10 LY9
COX10 FBP1
ZNF117 CHD8
ZNF117 PTPN5
SSB SCNN1A
TSN PEBP1
TSN TMEM131
TSN SRP9
TSN LOC100131311
AMPD1 ESR1
EIF2B2 POLRMT
EIF2B2 RPS17
EIF2B2 DNTTIP2
EIF2B2 ATP6V1E1
BET1 GTPBP1
MLF2 TRIM26
MLF2 DDB1
MLF2 MADD
NUP62 SMG7
NUP62 IL32
NUP62 RPLP1
NUP62 ZNF154
NUP62 SF1
CSF1R ZCCHC11
CSF1R BTG3
CSF1R HCFC1
CSF1R RBM34
CSF1R MADD
CSF1R MLH1
CSF1R PSMD2
CSF1R MAPK3
CSF1R N4BP2L2
CSF1R COPB1
CSF1R RBM15B
CSF1R CTCF
SNRPA1 MFGE8
SNRPA1 HTN3
SNRPA1 EIF2AK2
SNRPA1 SON
SNRPA1 EIF4H
SNRPA1 DAD1
TRADD MAPK3
TRADD PBX2
PRELP SNRPG
AAMP CNTD1
AAMP TRO
AAMP TSC22D1
AAMP NAP1L3
AAMP WARS
AAMP OAS2
AAMP MBOAT7
AAMP AGPAT1
AAMP BMPR2
AAMP DDB1
AAMP SPTBN1
MAP3K7IP1 LOC100131311
LARP4B GPER
SEPHS1 CARS
KIAA0020 HAL
CELSR2 KIAA0240
CELSR2 AK1
CELSR2 HLA-DQB1
CELSR2 H3F3B
UBE2D3 KIF5B
UBE2D3 MAN2C1
UBE2D3 PIN1
UBE2D3 PPP2R4
CXADR CLCN4
HSD17BP1 LTBR
HSD17BP1 SPAG8
LYST KISS1
LYST ZNF267
TCP1 ADCY7
TCP1 HMGN2
TCP1 SUMO1
TCP1 NAP1L1
TCP1 EIF3F
TCP1 NCL
TCP1 ALDH7A1
TCP1 EPRS
ZNF33A SFRS5
ZNF33A VBP1
ZNF33A SKP1
HLA-DPA1 HTR1E
KTN1 UBE4A
KTN1 PPP1CB
KTN1 PNRC1
KTN1 SKP1
KTN1 RAD21
KTN1 TAF11
KTN1 USP7
KTN1 PFN2
KTN1 MARCH6
KTN1 GOLGA4
KTN1 LOC100131311
KTN1 ALDH4A1
ACVR2A GATA2
PRDX6 HERPUD1
PRDX6 AOC2
PRDX6 UQCRB
PRDX6 CALCOCO2
PRDX6 PSMD6
PRDX6 DDX18
PRDX6 PSMA3
PRDX6 IFNGR1
PRDX6 ADSL
PRDX6 DUT
PRDX6 LOC728849
TCEB1 PSMC1
TCEB1 COX6A1
PRDX4 COX5A
PRDX3 IL8RB
PRDX2 ECH1
CA4 NEUROD2
MYBL1 CHMP1A
MYBL1 TRIM26
SMARCA1 TUBA1A
SMARCA1 NAGA
SMARCA1 KIAA0174
SMARCA1 SFRS5
SMARCA1 GNA11
SMARCA1 TM9SF2
SMARCA1 GDI1
SMARCA1 AP2B1
SMARCA2 CKAP4
SMARCA2 GRM1
SMARCA2 RAP1A
MYBL2 SLC9A2
SMARCA4 PTOV1
SMARCA4 SFRS5
SMARCA4 PSMB2
SMARCA4 MAP4
SMARCA4 SF1
SMARCA4 DCTN1
SMARCA4 PSMC5
CAMP PLA2G7
CAMP LLGL2
POR SRP9
POR DGCR6
ZNF8 GHRHR
ZNF8 TEC
ZNF8 MAP4K5
ZNF8 GPER
ZNF8 MYL7
ZNF8 KRT1
ZNF8 CCR4
ZNF8 SLC5A5
ZNF8 CDSN
ZNF8 CCR9
ZNF8 NCAM1
ZNF8 CHIC1
ZNF8 MAPK3
ZNF8 IL8RB
ZNF8 ARHGEF7
ZNF8 SFRS4
ZNF8 HLA-C
ZNF8 CCL22
ZNF8 KLKB1
ZNF8 HK3
ZNF8 KIAA0226
ZNF8 ORC3L
ZNF8 BLK
ZNF8 PTPN1
ZNF8 BNIP1
ZNF8 DDB1
ZNF8 CASP2
ZNF8 PKD2
ZNF8 SDC4
ZNF8 CASP8
ZNF8 IFNA21
ZNF8 LOC100128792
CCT6A ZNF146
CCT6A PDIA6
CCT6A H2AFZ
CCT6A HNRNPA2B1
CCT6A SUZ12
CCT6A GLO1
ST3GAL1 CTLA4
ST3GAL1 CXorf40B
ST3GAL1 CD8B
ST3GAL1 FTO
RAC1 KIAA0226
RAC1 STAT3
RAC1 CAPZA2
RAC1 ARHGAP1
RAC1 MAP3K10
RAC1 SEPT5
RAC1 YWHAB
RAC1 SOX4
RAC1 C16orf45
RAC1 FUCA1
RAC1 CBX1
RAC1 BRD3
CPLX2 MAP3K10
ORC3L SNX17
ORC3L SLC6A6
ORC3L FAS
ORC3L CLCN6
ORC3L MEN1
ORC3L SH3GL3
GCGR TRIM21
CYTH2 CYB5R3
PBX2 BMS1
PBX2 MYL7
PBX2 CHD8
PBX2 MYO7A
PBX2 PROL1
PBX2 HHEX
PBX2 RPL10A
PBX2 CARS
PBX2 SC65
PBX2 CLCNKB
PBX2 POU2F2
PBX2 RASA2
PBX1 CTLA4
DPH1 USP11
MAGEA10 HLA-DOA
SLC16A2 COX6A2
BCKDHA SLC25A16
TARS NAP1L4
TARS ALDH7A1
DCAF8 ACSL1
DCAF8 HCFC1
DCAF8 KIAA0232
DCAF8 KIAA0240
DCAF8 POLB
DCAF8 GDI1
DCAF8 LZTR1
TUFM SLC6A8
TUFM MOGS
TUFM ATP6V1F
TUFM CDK5
TUFM FAM50A
DYNLL1 RPL11
RAD9A ARNTL
RAD9A AOC2
RAD9A GRAP
RAD9A GINS1
RAD9A IL2
RAD9A GYPB
RAD9A POU2F2
CD34 CNTD1
CD34 BCAM
CD34 ADRB3
CD34 LTK
CD34 TAGLN2
CD34 CCL22
CD34 MYO7A
CD36 KRT32
CD36 GCM1
CD36 CCL22
CD36 DARC
CD36 DMPK
TXNDC9 COPB1
UQCRH ATP5J
UQCRH EPRS
UQCRH UQCRB
UQCRH HSPE1
UQCRH SNRPE
PAH IL2
PAH RPS15
UQCRB DDX21
UQCRB INPP5J
UQCRB UBC
UQCRB CSNK2A2
UQCRB OMP
UQCRB CYP2C19
UQCRB UFD1L
GPS1 BBS9
GPS1 PPP2R1A
GPS1 ATP5C1
GPS1 ADAR
GPS1 CAMK2G
GPS1 PEPD
GPS1 MAN2A2
GPS1 SLC35B1
GPS1 BAD
GPS1 CSNK1D
GPS1 GAA
GPS1 TP53BP2
GPS1 KCNA6
GPS1 DGCR6
GPS1 ACO2
GPS1 ATXN2
GPS1 PSMC5
GPS1 SH3GL3
CALM2 MADD
CALM2 FEZ2
CALM2 IL8RB
CALM2 PSMD6
CALM2 GNG10
CALM2 CYCS
CALM2 AP2M1
CALM2 PFN2
CALM2 KPNA1
CALM2 PDHB
CALM3 SMARCD1
CACNA1B SPI1
CACNA1B ODF1
CACNA1B TRAF3
CACNA1B FUT2
CACNA1B CD3E
DNMT1 SON
UPK1A C4orf8
THRA LOC727787
THRA TMEM106A
THRA ZNF174
THRA PTOV1
THRA GNB1
THRA LTK
THRA ENO2
THRA CES2
THRA SNRPN
THRA H3F3B
THRA NMT1
THRA CHRNE
THRA SEPT5
THRA BAP1
THRA PHKG2
THRA PTPN5
THRA ALPL
DLGAP1 KLF9
GLO1 TUBA1A
GLO1 LDHB
ATP6V0D1 SKP1
ATP6V0D1 CLCN6
ATP6V0D1 RABGGTB
ATP6V0D1 UPF1
ATP6V0D1 LAMP1
ATP6V0D1 SERPINB6
CACNA1S APOB
CACNA1S SELENBP1
CACNA1S ATM
CACNA1S CD68
CACNA1S HOXD4
CACNA1S DIO3
CACNA1S AANAT
CACNA1S SUOX
CUL3 MAPK1IP1L
CUL3 NAP1L1
CUL3 GMFB
CUL3 PSMB5
CUL3 XRCC5
CUL3 RBM15B
CUL3 CKAP5
ADCY7 HIC1
TRIM28 PTOV1
TRIM28 DHPS
BMP8A SMPDL3B
BMP8A GZMM
PRMT2 DHPS
PRMT2 IDH3G
PRMT2 PTPRA
CLCN1 HTR2C
CLCN1 GATA3
CLCN1 TFE3
CLCN1 PMS2L11
PRMT1 SLC35B1
PRMT1 SLC6A8
CREB3 HLA-DQB1
TRIM21 SLC10A2
SLC25A5 SNRPB
CLCN4 MPP2
CLCN4 GNB1
CLCN4 MAGI1
CLCN4 C4orf8
BGLAP SPI1
BGLAP GATA3
BGLAP GNAS
C21orf33 PKD2
C21orf33 PPP2R5C
BRD2 ARID3A
BRD2 CRP
BRD2 BMS1
BRD2 CDK2
BRD2 HIF1A
BRD2 PCTK1
BRD2 PROL1
BRD2 SFPQ
BRD3 CAP1
BRD3 SET
BRD3 HCFC1
BRD3 SEC13
BRD3 RGL2
BRD3 CPE
BRD3 DGCR6
BRD3 UPF1
BRD3 ZNF91
BRD3 PTP4A2
BRD3 PSMD7
BRD3 SH3GL3
RBM42 SAP18
PTPN18 CACNB3
PTPN12 BTG3
PTPN12 BIRC2
PTPN12 SFRS11
KIF5B CYB5R3
KIF5B PSMF1
KIF5B STAG1
KIF5B SSR1
KIF5B PICALM
MYCBP ANG
CD3D ST6GALNAC2
CD3E RGS16
CD3E ETV1
CD3E COPA
CD3E APOB
CD3E MYBPH
CD3E TAF1
CD3E PRKCG
CD3E INSL4
CD3E INPP5J
CD3E SLC2A4
CD3E PTGIS
CD3E DNASE1
CD3E BCL7A
CD3E RING1
CD3E HLA-DOB
CD3E MSX1
CD3E SLC30A3
AES FASTK
AES DHPS
AES KIAA0195
AES CELP
AES AHDC1
AES RAB11B
AES ATN1
SLBP UBE3C
SLBP NARS
SLBP HNRNPH2
SLBP DAD1
SLBP IQGAP1
SLBP PPP2R5C
DMD PTPN5
PNRC1 RBM6
PNRC1 TPT1
PNRC1 ZNF146
PNRC1 ARHGAP19
PNRC1 C1QB
PNRC1 SS18
PNRC1 ESD
PNRC1 MVK
PNRC1 GH1
HIF1A UBE4A
HIF1A TANK
HIF1A PSME2
HIF1A SAFB
HIF1A RGS6
HIF1A GOLGA4
HIF1A EED
IFNGR1 LLGL2
IFNGR1 SEC13
IFNGR1 TAF11
IFNGR1 EIF4H
IFNGR1 PCBP1
IFNGR2 SNX17
IFNGR2 STAT4
IFNGR2 SMARCD1
CD200 MAP2
CD200 SNRPN
CD200 ZNF91
NDRG1 HSP90AB1
ACADM SFRS11
ACADM SUMO1
ACADM CYCS
ACADM PSMA4
ACADM UBXN4
ACADM YWHAE
PPM1A RHOH
GYPE FLAD1
HLA-DQB1 PSAP
HLA-DQB1 TRIM26
HLA-DQB1 EFEMP2
HLA-DQB1 SLC35B1
HLA-DQB1 FBLN2
HLA-DQB1 ARHGAP1
MSMB CR1
ANXA13 SLC30A3
BCR ABI2
BCR SPTBN1
BCR SMARCD1
CLNS1A ATP5J
CLNS1A RAB32
CLNS1A ILK
MRPL3 PSMD6
MRPL3 H2AFZ
MRPL3 PPIA
MRPL3 VBP1
PAX2 WNT1
PTPN1 LOC91316
PTPN1 BCAT2
PTPN1 DGCR6
PTPN1 CYP2A6
PTPN1 AP1B1
PTPN1 MYO7A
PTPN1 FTO
KCNQ1 KCNJ11
KCNQ1 HAAO
KCNQ1 NGF
KCNQ1 CD68
PTPN6 PDGFB
PTPN6 MFGE8
PTPN6 F13B
PTPN6 MT3
PTPN6 BCAT2
PTPN6 PTGIR
PTPN6 MPZ
PTPN6 PPBPL2
PTPN5 NCKAP1L
PTPN5 CRYAA
PTPN5 IKBKE
PTPN5 GCM1
PTPN5 SH3GL3
PTPN5 ZNF169
PTPN5 RGL2
PTPN5 GLI1
PTPN5 ATP5G1
PTPN5 NR1H2
PTPN5 ATP6V0C
PTPN5 KCNAB2
PTPN5 CES2
PTPN5 SMARCD1
PTPN5 RASA2
PTPN5 ATP4B
PTPN5 PRKACG
PTPN5 FUT2
PTPN5 PTPRN
PTPN5 INPP5J
PTPN4 MDC1
PTPN4 SFRS4
GINS1 KIF14
TNP1 IL32
TNP1 CTAG1B
PSD KIAA0226
PSD MPP2
PSD CD68
ATP5F1 AP2M1
ATP5F1 SET
ATP5F1 SF1
PTDSS1 SEC13
PTDSS1 TAGLN2
BLK GOLGA2
BLK BMS1
BLK OLR1
MYO1C WIT1
RPS7 CYC1
RPS7 RPS19
RPS7 RPSAP12
RPS7 RPS9
RPS7 RPS8
RPS6 RPS3A
RPS6 RPL10A
RPS5 PDGFB
RPS5 RPL29
RPS5 RPS16
RPS5 GAGE1
RPS5 TSPO
RPS5 RPS19
RPS5 RPL18A
RPS5 RPSAP12
RPS5 RPL10A
RPS5 IFNA14
RPS5 RPL18
RPS5 RPL4
RPS5 RPL28
RPS3 TNXB
RPS3 EIF3F
RPS3 RPL13A
RPS3 RPL10A
RPS3 RPL11
RPS3 TSPO
VDAC1 CD63
VDAC1 PARK7
VDAC1 CAPN2
VDAC1 MORF4L2
VDAC1 PSMA3
VDAC1 EIF4H
VDAC1 PSMA5
VDAC1 ATP2B1
VDAC1 PSMB5
VDAC1 PSMB4
VDAC1 CALCOCO2
VDAC1 PPIA
VDAC1 PXN
RPS9 P2RX1
RPS9 RPL10A
RPS8 WNT2B
RPS8 RPS10
RPS8 RPS17
RPS8 RPL9
RPS8 RPL6
RPS8 RABGGTA
RPS8 RPL35A
RPS8 RPS15A
RPS8 RPL13A
RPS8 STXBP2
RPS8 RPL10A
RPS8 RPL11
RPS8 ALPI
CSDC2 COL14A1
CNTD1 PSMD7
CNTD1 GSK3A
CNTD1 DGCR6
CNTD1 CASC3
CNTD1 KRT2
CNTD1 UPF1
CNTD1 MPO
CNTD1 TNFRSF4
GMFB ATP2B1
PSMA2 RPS3A
PSMA2 CD63
PSMA3 NASP
PSMA3 PSMD9
PSMA3 HMGN2
PSMA3 NFKBIA
PSMA3 PMVK
PSMA3 USP13
PSMA3 HSPE1
PSMA3 PSMA4
PSMA3 HNRNPH2
PSMA3 ATP2B1
PSMA3 DAD1
PSMA3 EBNA1BP2
PSMA1 COPB1
PSMA6 SSR4
PSMA6 COX5A
PSMA4 U2AF1
PSMA4 HMGB2
PSMA4 GNG10
PSMA4 COMT
PSMA4 CCT5
PSMA4 ENO1
PSMA4 RRM1
PSMA5 GTF2E2
PSMA5 HDAC2
PSMA5 AIMP2
PSMA5 SLC35A1
PSMA5 DAD1
C2 ADRB3
C2 CCL22
GALT AVPR1B
GALT ANG
GALT MYBPH
GALT GZMM
GALT NAT6
GALT PTGIS
GALT KCNAB2
GALT CNTFR
GALT PAFAH1B2
GALT PDCD2
FBXO46 SMARCD1
FBXO46 TIAL1
FBXO46 REG1A
SRF POLA2
SRF KLF9
USP4 ARHGAP1
SRI PML
LGALS9 OAS2
LGALS9 ITIH4
LGALS8 SLC9A2
PRKAA1 ZNF143
GALC ZBTB33
GALC TTC35
ATXN10 RABGGTB
ATXN10 TSC22D1
SCN9A F13B
LGALS4 RASL10A
KCNJ4 UROD
KCNJ4 CD8B
KCNJ4 HNF4A
KCNJ4 KRT86
TSTA3 CTLA4
TSTA3 GFRA2
EIF2AK2 MAPK3
EIF2AK2 OGDH
EIF2AK2 DDX18
EIF2AK2 AGPAT1
ADRB3 GPR17
ADRB3 DNASE1
ADRB3 RABGGTA
ADRB3 MYBPC2
COL1A2 COL3A1
COL1A2 COL1A1
AGPAT1 CHRNE
AGPAT1 SMG7
AGPAT1 PRTN3
AGPAT1 CYB5R3
AGPAT1 RNPS1
AGPAT1 PPP1R10
AGPAT1 CRMP1
AGPAT1 ZNF167
AGPAT1 JUND
AGPAT1 SLC2A1
AGPAT1 AKT1
AGPAT1 SH3GL3
AGPAT1 GNA11
AGPAT1 B4GALT1
AGPAT1 NPEPPS
AGPAT1 IP6K1
AGPAT1 KIAA0195
TMPO RQCD1
TMPO CRYAA
IDO1 MAPRE3
VARS EZH1
VARS ESRRA
LRRC23 CNP
LRRC23 HLA-DOB
FMR1 NUP188
FMR1 COPB1
FMR1 UBXN2B
TIMM17A AQP7
TIMM17A ZNF134
TIMM17A SH3GL3
RPL29 GNB2L1
RPL28 PCTK1
RPL28 MBOAT7
RPL28 GNAZ
RPL28 PDXDC1
NAP1L1 RPL10A
RPL27 RPS27A
RPL27 RPS28
RPL27 RPL35
NAP1L3 SNAP25
NAP1L3 HTATSF1
NAP1L3 RNF144A
NAP1L3 PPP3CA
NAP1L3 KLHDC3
NAP1L3 FTO
NAP1L4 DDX18
NAP1L4 RBMX
RPL23 RPS3A
RPL23 RPL11
TGOLN2 GALK1
TGOLN2 ZC3H3
TGOLN2 DNASE1
TGOLN2 BCAT2
TGOLN2 GSTP1
LPCAT3 GH2
P4HB GPX1
PIGA IL8RB
PIGC GSPT1
PIGC EFNA1
HPN LLGL2
TAX1BP1 DGCR6
PPP1CB MADD
PPP1CB YWHAQ
PPP1CB TSC22D1
PPP1CB ACSL1
PPP1CB DDX18
PPP1CB SFRS11
PPP1CC SLC25A3
OLR1 PLXNA3
OLR1 KRT1
OLR1 DHRS2
OLR1 SH3BP2
HTR7 CASR
PDK2 LTK
PDK2 SLC5A11
PDK2 BMP4
PDK2 GPR6
EBP COPB1
EBP RPA2
COL6A1 CLCN7
ALPI GPR17
ALPI IL7R
ALPI LIPE
ALPI PDE1C
ALPI HAAO
ALPI ATP2B3
COL6A2 SPI1
COL6A2 ZNF165
PTGS2 YAP1
PTGS1 KCNMA1
PTGS1 CLCN6
FXYD2 F13B
FXYD2 SNTA1
SRP9 CNN3
SRP9 UBE2N
SRP9 HMGB2
SRP9 BIRC2
SRP9 CYCS
SRP9 TMEM97
SRP9 HNRNPM
SRP9 EIF4G2
SRP9 AIMP2
SRP9 DAD1
SRP9 TOMM20
KIAA0141 MSTP9
KIAA0141 SEMA3F
PHKB CD63
PHKB CBFB
PHKB STX5
OGG1 KLF4
HSP90AB1 NUP153
HSP90AB1 KIAA0226
HSP90AB1 MAML1
HSP90AB1 TOMM20
LRPAP1 CETN2
LRPAP1 LAMP1
PTP4A1 MAPK1IP1L
SAP18 CSTB
SAP18 ATP6V1E1
SAP18 VBP1
SAP18 LAMP1
PTP4A2 PSMC1
PTP4A2 GNB1
PTP4A2 PMS2L5
PTP4A2 SQSTM1
TDRD9 ADRA2A
CYP2A13 CARS
CD22 PRKACG
IFI35 MAP2K5
CD27 NDUFB7
CD27 KLHDC10
CD24 CAPZA2
CD24 PUM1
CD24 PRKX
CD24 DDX5
NKRF SRP72
PPIB GUK1
PPIB TOMM20
ABHD2 MSTP9
SRPR SMN2
GPR3 WIT1
GPR3 TNFRSF1A
GPR3 PDE1C
GPR3 WNT1
GPR3 CYP2F1
GPR3 HOXC5
GPR3 DNASE1
GPR3 RPL10A
GPR3 KIR2DL4
GPR3 SRP19
GPR3 NPM1
GPR3 IL8
GPR3 CDH6
GPR1 IFNA5
BMP4 CDKL5
BMP4 MAN2B1
BMP4 VAV1
BMP4 COL14A1
BMP4 KRT2
BMP4 DNASE1
BMP4 REG1P
BMP4 MSX1
BMP4 MBOAT7
GPR6 HTR1E
MBTPS1 H3F3B
DR1 RTCD1
EEF1G SERPINB1
EEF1G RNPEP
EEF1G RPL10A
EEF1G EIF3F
EEF1G CAD
ACSL1 KIAA0174
ACSL1 EIF4G2
ACSL1 YWHAQ
ACSL1 ZNF167
ACSL1 GDF5
ACSL1 ATP6V0A1
ACSL1 COPB1
ACSL1 SEPT7
ACSL1 ZNF133
ACSL1 RBM39
EIF4G3 TSC22D1
EIF4G3 MLH1
EIF4G3 CYP2C19
EIF4G3 CYP2A6
EIF4G3 CHMP1A
EIF4G3 LOC728849
EIF4G2 VAT1
EIF4G2 HMGN1
EIF4G2 SFRS2
CCNI DCTN2
VPS72 IRF5
VPS72 SF1
VPS72 CASC3
VPS72 BAT2
VPS72 GCM1
VPS72 ARHGEF1
VPS72 NPEPPS
MATN1 LPAL2
RPL9 RPL34
RPL9 RPL39
RPL9 RPS3A
RPL6 RPS16
RPL6 HTN3
RPL6 GNB2L1
RPL6 POU2F2
RPL6 COX6C
PTOV1 PPP2R1A
PTOV1 ACCN2
PTOV1 FAM50A
PTOV1 RAF1
PTOV1 SLC6A8
PTOV1 PIN1
RPL4 LTBR
HOXC5 YY1
HOXC5 LLGL2
CD151 VBP1
THAP11 LOC91316
THAP11 CCL22
THAP11 ATP5G1
THAP11 RING1
IL1R2 FTO
CHD8 SNX17
CHD8 SLC9A3R2
CHD8 TNXB
CHD8 HAAO
SKIV2L SNX17
SKIV2L ANG
TROAP NPY
MRPL12 SLC35B1
MRPL12 PSMC5
RCN2 DYRK1A
RCN2 PTPN11
RCN2 UBE2V2
RCN2 RAP1A
TTC3 CYB5R3
TTC3 HCFC1
TTC3 KIAA0174
TTC3 TOMM20
TTC3 SRD5A1
TTC3 GDI1
TTC3 PPP2R5C
CDC25C TNXB
ARPC2 PTTG1IP
ARPC2 PARK7
ARPC2 PPP2R4
DCUN1D4 TUBA1A
DCUN1D4 UPF1
DCUN1D4 HMGN2
MLL RABGGTA
MLL ITIH4
MLL SH3GL3
MLL MFGE8
MLL PAX8
POLR2B RGL2
ITPR2 FABP3
RHOA TIMP3
RHOA HLA-A
RHOA PSAP
RHOA CETN2
RHOA VIM
RHOA MDH1
RHOA TTLL12
ACO2 SLC6A8
ACO2 GNAZ
ACO2 GNA11
ACO2 CAPNS1
ACO2 AP1B1
ACO2 PIN1
RHOD SC65
INHA G6PC
INHA ODF1
INHA TRBC1
INHA MLN
INHA COL14A1
INHA MAP3K10
INHA POU4F1
INHA RUNX1
INHA BRAF
INHA ASPH
INHA PLEC1
INHA LMNA
INHA CELP
MPG F13B
MPG RNPS1
AMPH KLHDC3
TLK2 ZCCHC11
TLK2 AOC2
TLK2 ZNF134
MPO CTLA4
MPO MSTP9
MPO CNP
MPO CYP2E1
MPO SLC30A3
HNF4A IL32
SNCB SMARCD1
MPZ MAPK3
MATK HYAL3
VBP1 TAF7
VBP1 CD63
VBP1 U2AF1
VBP1 SFRS4
VBP1 STX5
VBP1 USP5
VBP1 HNRNPM
VBP1 ATP2B1
MAPK14 HMGCL
MAPK14 COPB1
MAPK14 PPP3CB
MAPK14 RGL2
MAPK14 ME3
MAPK12 ARAF
NCOR2 MAPRE2
NCOR2 PHC2
BTG3 NSMAF
BTG2 LTB
BTG2 LLGL2
BTG2 NAT6
CACNB3 TCF19
CACNB3 CFDP1
FZD9 FASTK
CACNB1 CCL22
TEC POU5F1
TEC SLC17A2
TEC CLCN6
TEF CYP2C19
PCTK1 COMT
PCTK1 CETN2
PCM1 MYST3
SRD5A1 GHRHR
SRD5A1 APPBP2
SRD5A1 TSC22D1
SRD5A1 JUND
SRD5A1 EZH1
SRD5A1 CEACAM4
SRD5A1 PAFAH1B1
HP CYP2F1
HP G6PD
HP ZER1
HP MPRIP
HP HTR2C
HP CCR9
HP CCL22
SIAH1 PSMD7
GPR125 LITAF
GPR125 KRR1
ATP12A APOB
ATP12A HLA-C
ATP12A CCR1
ATP12A IL2
ATP12A TNNC1
ATP12A CSNK2A2
GGA3 HK1
GGA3 RNH1
GGA3 HELZ
PLCD1 OXT
CNTFR PDE1C
CNTFR RAB3A
C4orf8 NFIC
C4orf8 MADD
C4orf8 TRAF3
C4orf8 ATM
C4orf8 ATP6V0A1
C4orf8 HYAL2
C4orf8 NCAPD3
C4orf8 ITIH4
C4orf8 HAAO
PKD2 SUMO1
PKD2 TBP
PKD2 SFRS3
PKD2 KIAA0240
PKD2 PTGR1
PKD2 TAF9
PKD2 TMEFF1
PKD2 GDI1
IGFALS IL1RL1
IGFALS SLC5A5
PRKACG CTLA4
PRKACG PDGFB
PRKACG FAS
PRKACG GSTP1
PRKACG AANAT
PIAS1 HPCA
PIAS1 SF3B2
PRKACA ATP6V0C
PRKACA TNFSF8
PRM2 PROL1
PRM2 WNT1
PRM2 HTT
PRM2 PAPPA
PSMB7 PARK7
PSMB7 HMGN2
PSMB5 SLC25A3
PSMB5 EPS8
PSMB5 UNG
PSMB5 DAD1
ZNF133 UBE4A
ZNF133 SET
ZNF133 NCL
ZNF133 HTATSF1
ZNF133 ARHGAP1
ZNF134 BMS1
ZNF134 SLC2A1
ZNF134 NPAT
ZNF134 SKP1
ZNF134 PURA
ZNF134 N4BP2L2
ZNF134 DDB1
ZNF134 RBM15B
ZNF134 SLC30A3
PSMB2 SNRNP27
PSMB2 EFEMP2
PSMB2 COX8A
SPG7 PTTG1IP
SPG7 MADD
SPG7 UPF1
SPG7 H3F3B
SPG7 FTO
JUND IL8RB
RPL3L ATM
RPL3L TNNC1
RPL3L PMS2L11
P2RX1 POU2F2
GNAT2 ZNF154
GNAT2 POP1
GNAT2 KRT35
GNAT2 BCAT2
GNAT2 SLAMF1
P2RX5 SSX2
P2RX5 INPP5K
P2RX5 SLC5A11
P2RX5 ARL4D
P2RX5 CCL22
P2RX4 RNASE3
P2RX4 DOK1
P2RX7 NCOA2
MBL2 CCL22
SFRS9 ECH1
SFRS9 PARK7
SFRS9 NDUFV2
SFRS8 LPAL2
HADHB CD63
PRPF18 NFATC3
PRPF18 YES1
PRPF18 GLUD1
SFRS5 SRP54
SFRS5 PSEN1
SFRS5 SF1
SFRS5 SET
SFRS5 LOC728849
SFRS4 ATP6V1E1
SFRS4 PMS2L5
SFRS4 PURA
SFRS4 HTATSF1
SFRS4 COPB1
SFRS3 CCT8
SFRS3 SLC25A3
SFRS3 KIAA0240
SFRS3 MADD
SFRS3 GLUD1
SFRS3 ALDH7A1
SFRS2 MORC3
SFRS2 GDI1
SFRS2 UFD1L
MLH1 GTF2I
MLH1 DDX18
MSX1 HK3
MSX1 BCAT2
MSX1 IL2
MSX1 CRYGD
ADRM1 NP
NUP160 ATP13A3
NUP160 CYB5R3
GTF2H4 SNRPC
ESD PPP2R4
SPIB JAK3
SPIB L1CAM
SPIB APOC3
SPIB RNPS1
RPL39 RPL36A
RPL34 RPL27A
RPL34 NPM1
COL14A1 GPR17
COL14A1 PPP2R1B
COL14A1 SPI1
COL14A1 ABP1
COL14A1 BCAT2
COL14A1 CLCN7
COL14A1 DNASE1
COL14A1 FOLR3
COL14A1 FOLR1
COL14A1 COX6A2
RPL31 RPS10
RPL31 BRAF
LMNA INPP5K
TARBP2 CARS
TARBP2 SULT2B1
GNA11 ATP6V0C
GNA11 MADD
GNA11 GTF2F1
GNA11 CLTC
GNA11 ATP5O
GNA11 PPP2R1A
GNA11 ATP6V1A
GNA11 PSMD7
GNA11 CPE
GNA11 SF1
GNA11 CES2
GNA11 SNRPN
GNA11 ZNF91
GNA11 JOSD1
GNA11 ARHGEF1
GNA11 MAPRE2
SDHC BBS9
SDHC NBL1
SDHC PHC2
ATF1 CYP2J2
SMARCC2 TNXB
SMARCC2 LEFTY2
SMARCC2 CHERP
SMARCC2 SMARCD1
SMARCC2 GABRB1
SMARCC2 DBP
SMARCC2 SYN1
ZCCHC11 MUT
ZCCHC11 TMEM131
ZCCHC11 PUM1
ZCCHC11 RABGGTB
ZCCHC11 KIAA0317
ZCCHC11 ZNF638
SMARCC1 MADD
MFGE8 NFIC
MFGE8 NOS1
MFGE8 ODF1
MFGE8 ELL
MFGE8 IL7R
MFGE8 DGKQ
MFGE8 PSAP
MFGE8 AGER
MFGE8 UBA7
MFGE8 STXBP2
MFGE8 SMARCD1
MFGE8 UROD
MFGE8 GAS2L1
MFGE8 S100A7
MFGE8 DDB1
SUMO1 CCT8
SUMO1 SS18
SUMO1 H1FX
SUMO1 RBBP7
SUMO1 COMT
SUMO1 MELK
SUMO1 DEK
SUMO1 NCL
SUMO1 LAMP2
SUMO1 PCBP1
SUMO1 IGL@
SUMO1 GDI1
SUMO1 PDIA6
ABP1 MAN2B1
ABP1 PDE1C
ABP1 STXBP2
ABP1 GP9
ABP1 DUSP7
KIAA0317 UTP14C
L1CAM NAAA
L1CAM PLK1
L1CAM XRCC1
L1CAM TYK2
L1CAM CCL22
L1CAM CLK2
SMG7 PI4KB
SMG7 RGL2
SMG7 BAT3
SMG7 ATP5B
SMG7 AP1B1
SMG7 PIN1
PPP2R4 TPT1
PPP2R4 ARMCX6
PPP2R4 FAM3C
PPP2R4 KIAA0174
PPP2R4 USP7
PPP2R4 COPB1
PPP2R4 PXN
PPP2R4 B4GALT1
PPP2R4 PDHB
PTGER3 F13B
PTGER3 GLA
NPR2 GRPR
SLC38A3 TXN2
CAMK2D KLHDC10
BCAT2 FLT1
BCAT2 S100A12
BCAT2 TRBC1
BCAT2 CEBPE
BCAT2 MICB
BCAT2 ASL
BCAT2 ALDH3B1
BCAT2 PAPPA
BCAT2 FUT2
BCAT2 CLCN7
BCAT2 NCAPD3
BCAT2 GYPB
BCAT2 BLVRB
BCAT2 CD68
BCAT2 GSTT1
BCAT2 PMS2L11
BCAT2 CHRNG
BCAT2 GFRA2
BCAT2 DMWD
KIAA0174 TSC22D1
KIAA0174 SAFB
KIAA0174 RB1
KIAA0174 TUBGCP3
KIAA0174 LOC728849
CXCL11 F13B
CYP3A4 COL11A2
CYP3A4 F13B
CYP3A4 HLA-DOB
CYP3A4 POU2F2
CYP3A4 POFUT1
RSU1 HTATSF1
UBE4A MUT
UBE4A DAZAP2
UBE4A MDC1
UBE4A CUX1
UBE4A TSC22D1
UBE4A RABGGTB
UBE4A MAPK3
UBE4A RAP1A
UBE4A TOMM20
UBE4A SFRS11
UBE4A CHMP1A
UBE4A ATP13A3
GTF2F1 GZMM
GTF2F1 CDC37
GTF2F1 PMS2L5
GTF2F1 HTATSF1
STARD3 USP11
YBX1 PSMD4
ARHGAP19 POU2F2
IL7R MED22
IL7R MAP3K10
CD1C GLA
RRP1B MTFR1
NOVA1 COPB1
HSP90B1 LOC100131311
HSP90B1 PDIA6
HSP90B1 PSME2
HSP90B1 TMED10
SFTPA1B GCM1
SFTPA1B SMARCD1
ADARB1 MPRIP
CHKB PDE4A
NKG7 SSTR3
NKG7 POU2F2
NKG7 RPL27A
IL8RB ACTG1
IL8RB HMGN1
IL8RB TUBA1A
IL8RB RNF144A
IL8RB KRT2
IL8RB CXorf40B
IL8RB PUM1
IL8RB CDK4
IL8RB SMARCD2
IL8RB ALDH7A1
IL8RB GDI1
CETN2 SNRPN
CETN2 SF1
GTF2B USP5
GTF2B HELZ
P11 MTMR3
P11 KLHDC10
P11 GALK1
H3F3B NUP188
H3F3B ADD1
H3F3B PI4KA
H3F3B RGL2
H3F3B SLC6A8
H3F3B CASC3
H3F3B CHN2
H3F3B JUP
H3F3B RABGGTA
H3F3B SOX4
H3F3B TP53BP2
H3F3B PPP3CB
H3F3B SH3GL3
H3F3B MAPRE2
H3F3A PTMA
H3F3A HLA-C
H3F3A INPP5J
H3F3A ZNF167
H3F3A CCR1
H3F3A CHMP1A
H3F3A BNIP1
H3F3A M6PR
ZIC1 C5orf13
ZIC1 TRPC1
TNFRSF4 PCDHGC3
TNFRSF4 ZNF167
TNFRSF4 KISS1
TNFRSF4 USP7
TNFRSF4 HTT
TNFRSF4 MBOAT7
TNFRSF4 RBM15B
TNFRSF4 VGLL4
GRM5 PRKCH
CCL22 AOC2
CCL22 RPS16
CCL22 KRT35
CCL22 S100P
CCL22 ARAF
CCL22 APOC3
CCL22 UROD
CCL22 BTN1A1
CCL22 NAPG
CCL22 FGR
CCL22 TBXA2R
CCL22 ODF1
CCL22 KIAA0195
CCL22 WARS
CCL22 AR
CCL22 WAS
CCL22 PAX8
CCL22 IRF5
CCL22 GSK3A
CCL22 MAMLD1
CCL22 ATP6V0A1
CCL22 POU2F2
GRM1 ATP2B2
NR1H2 SEPT6
MAPK1IP1L PUM1
HOXB1 MVK
CUX1 MRPS27
CUX1 XRCC5
PPARD EDN2
THBD BBS9
C5orf13 CAPZA2
C5orf13 OGDH
C5orf13 GTF2I
C5orf13 PRPSAP1
C5orf13 TUBGCP3
C5orf13 TMEFF1
C5orf13 RNF144A
C5orf13 ZKSCAN1
C5orf13 MARCKS
C5orf13 DCTN2
C5orf13 MTMR6
C5orf13 GDI1
GSTO1 GSTT2B
DNAJC7 PRPSAP1
DNAJC7 SAFB
DNAJC7 TOMM20
RING1 PPP2R1A
RING1 PTPRU
RING1 ANG
RING1 PGC
RING1 MAPK3
RING1 HLA-C
RING1 MT1A
RING1 CASC3
RING1 ADAM11
RING1 PRRX2
RING1 TFE3
RING1 JOSD1
RING1 DDB1
RING1 PIN1
MPP3 SH3GL3
TTC35 PSMD9
TTC35 HMGN2
TTC35 CDC37
TTC35 NDUFS1
TTC35 RNPEP
TTC35 N4BP2L2
TTC35 MYST3
DAG1 IQGAP1
RBM6 NASP
GLA ZNF143
GLA CASP2
GLA SLC14A2
GLA INPP5J
GLA AR
GLA EDEM1
RAP1A GABPB1
RAP1A SHC3
RAP1A STAG1
RAP1A CYCS
RAP1A SFPQ
RAP1A APOC3
RAP1A NSMAF
RAP1A RANBP2
NCOA2 CCR2
NCOA2 GOLGA2
NCOA2 ITIH4
NCOA2 KCNMA1
NCOA6 COPB1
NCOA6 SAFB
NCOA4 HTATSF1
NR2F2 BMS1
HMGB2 NCL
DDB1 TBXA2R
DDB1 CAPZA1
DDB1 PSMD7
DDB1 AP1B1
DDB1 FUCA1
DDB1 CKAP4
CTF1 MADD
CTF1 MVK
CTF1 VAV2
MCAM DNTT
SS18 DDX21
SS18 SLC25A3
SS18 SFPQ
SS18 CD2
SS18 ALDH7A1
TSPY3 HADH
TSPY3 PXN
CAPZA2 HCFC1
CAPZA2 H2AFZ
CAPZA2 BAT3
IL2RB CCR1
IL2RB MGAT3
IL2RB RPL7L1
ZNF638 H1FX
ZNF638 PSMD6
ZNF638 BCLAF1
ZNF638 CYCS
ZNF638 IRS1
ZNF638 GHRHR
ZNF638 TOP2B
ZNF638 UFD1L
ZNF638 PPP2R5C
IL2RG HGF
AK1 PPP3CA
AK1 MDC1
AK1 ADD1
AK1 SH3GL3
LMO4 NDP
SLC17A2 NOTCH4
SLC17A2 KCNMA1
APOBEC3B LLGL2
APOBEC3B POU4F1
APOBEC3B FAS
APOBEC3B MAP3K10
APOBEC3B MYL7
C3orf45 BMS1
C3orf45 WIT1
C3orf45 PCYT2
C3orf45 GNG10
C3orf45 IL2
C3orf45 NPM1
HSPE1 SHFM1
HSPE1 ENO1
HSPE1 SNRPF
HSPE1 ATP5G3
EBI3 PXN
EBI3 FGF4
EBI3 FOLR1
EBI3 COL11A2
EBI3 TMEM106A
NCKAP1L CASP2
NCKAP1L FAS
NCKAP1L CYP2A6
NCKAP1L CHRND
NCKAP1L ASL
AVP DNM2
BAD DARC
BAD ATP6V0C
BAD MEN1
GIPR GPR17
GIPR PROL1
GIPR STXBP2
ERH DGUOK
HIST2H4A DARC
HIST2H4A PHKA2
HERPUD1 NUP188
HERPUD1 SSTR3
HERPUD1 FLT1
HERPUD1 C1D
LPIN2 LAMP2
CELP TWIST1
CELP CES2
DDX18 MDC1
DDX18 KIAA0240
DDX18 SF1
DDX18 AARS
DDX18 NDUFS1
DDX18 YWHAH
DDX18 PUM1
DDX18 IGL@
DDX18 LOC728849
DDX18 TUBGCP3
DDX18 NPAT
DDX18 GNAI1
ST5 SLC35B1
KLF4 MAP4K2
KLF4 CNN2
KLF4 HTN3
KLF4 MAP3K10
IDH2 MSH3
IDH2 FTO
GAS2L1 NRGN
GAS2L1 MAD1L1
GAS2L1 FEZ2
GAS2L1 NAT6
GAS2L1 CTSG
GAS2L1 NCAM1
PSMC1 GPX1
PSMC1 ACCN2
PSMC1 SET
PSMC1 PARK7
PSMC1 AP2M1
PSMC1 PSMC5
FCGRT AQP6
FCGRT C1QB
FCGRT FUCA1
FCGRT TAGLN2
PSMC5 NDUFV2
PSMC5 PSMD4
PSMC5 PSEN1
PSMC5 MOGS
KLF9 NUP188
KLF9 CTLA4
ARFIP1 NRF1
ARFIP2 MST1R
ARFIP2 APPBP2
MDC1 KIAA0226
MDC1 CASC3
MDC1 CCND2
MDC1 ZNF167
MDC1 OGDH
MDC1 NUP188
MDC1 ARAF
TRIP12 PUM1
HOXB13 LTBR
HOXB13 DOK1
LOC201229 HGF
LOC201229 CASP2
LOC201229 UCP2
LOC201229 POU2F2
MAP3K10 NGF
MAP3K10 STXBP2
MAP3K10 PSEN1
MAP3K10 DGCR5
MAP3K10 TNFSF9
MAP3K10 ARHGDIA
MAP3K10 MT1E
MAP3K10 MT1G
MAP3K10 RGS16
MAP3K10 RNASE3
MAP3K10 CYP21A2
MAP3K10 RPL10A
MAP3K10 CHIT1
MAP3K10 PRG2
TWIST1 BATF
NCL AOC2
NCL PUM1
NCL GUSB
NCL USP14
NCL UNG
NCL SNRPB
NCL PPID
NCL YWHAE
PPP3CA MADD
PPP3CA CTNND2
PPP3CA ZNF174
PPP3CA CTSG
PPP3CA UROD
PPP3CA LOC729602
PPP3CA ZNF91
PPP3CA GCM1
PPP3CA AP1B1
PPP3CA TUBGCP3
PPP3CA EIF4H
CYP11B1 ATM
FUCA1 MBOAT7
FUCA1 C16orf45
FUCA1 UPF1
RPL11 RPL37A
RPL11 RPL13
MARCH6 PRKCI
MARCH6 CPE
MARCH6 RABGGTB
MARCH6 TOMM20
MARCH6 PPP2R5C
IKBKE SLC10A2
IKBKE GHRHR
IKBKE SLC14A2
IKBKE GH2
IKBKE PRF1
IKBKE PTCH1
FOXI1 PPP2R5B
FOXI1 SLC30A3
MICB BBS9
MICB KRT35
MICB LTK
MICB FLT4
MICB SERPINB4
MICB SPRR2B
EIF3I CDK4
EIF3I TPT1
EIF3I RRM1
DNTTIP2 SCP2
RARB FTO
TSFM FARSA
DHRS2 C16orf45
ADRA2A PDE1C
ADRA2A NRGN
EIF3F CCT4
RARS XRCC6
DYRK1A MORC3
DYRK1A SPAG8
DYRK1A TOP2B
DYRK1A SAFB
DYRK1A MAPRE1
DYRK1A UPF1
DYRK1A DUT
MTMR6 HERC1
MTMR3 MYO7A
MTMR1 GATA3
MAS1L MCHR1
TSC22D1 MADD
TSC22D1 PI4KB
TSC22D1 SKP1
TSC22D1 ATP6AP1
TSC22D1 FAM3C
TSC22D1 GNB1
TSC22D1 PSMD2
TSC22D1 RAB11A
TSC22D1 PPP2R5C
TSC22D1 EIF4H
TSC22D1 LAMP1
TSC22D1 KPNA1
TSC22D1 TMED10
TSC22D1 ARHGAP1
NOMO1 PKM2
NOMO1 CLTC
EDEM1 CTLA4
EDEM1 ZNF174
EDEM1 PSMD7
EDEM1 DNASE1
EDEM1 KRT86
EDEM1 SSTR3
PTTG1IP IER2
PTTG1IP SSR2
PTTG1IP SYT11
PTTG1IP LAMP1
PTTG1IP RNF144A
VAT1 MRPS27
VAT1 KPNB1
SLC2A4 MMP19
SLC2A4 FLT4
SLC2A4 KRT12
CCL2 CXCL9
CCL2 G6PC
CCL2 REG1A
CCL2 KRT86
RPL37A CDK4
RPL37A ABO
FUBP1 MRPS27
FUBP1 PCBP1
EXOSC2 CRKL
AP2B1 CASC3
HCCS PXN
MADD CHRNE
MADD ACOX1
MADD CLOCK
MADD PRKAG1
MADD ATP6V1E1
MADD LOC728849
MADD MAML1
MADD TRD@
MADD DGCR6
MADD B4GALT1
MADD CTLA4
MADD ARVCF
MADD RTN1
MADD MGAT3
MADD POU5F1
MADD UBA1
MADD CHMP1A
MADD MVK
MADD STXBP1
MADD ATIC
MADD G6PD
MADD SDC4
MADD HTT
MADD FUT3
MADD BAT1
MADD UBC
MADD UFD1L
RDBP EFNA1
NBL1 GNAZ
TULP1 TGFB1
CEACAM4 CTSG
CEACAM4 CRHBP
CEACAM4 NCAM1
CEACAM4 RPL10A
CEACAM4 CFDP1
CEACAM4 MVK
CEACAM4 CSNK2A2
CEACAM4 OR3A1
ANGPT1 CD180
ANGPT1 NAGA
TRBC1 GHRHR
TRBC1 MYBPH
TRBC1 NRGN
TRBC1 IL4
TRBC1 GOLGA2
TRBC1 FOLR1
ATP6V0A1 BBS9
ATP6V0A1 CTLA4
ATP6V0A1 ZNF187
ATP6V0A1 RABGGTA
ATP6V0A1 STXBP1
ATP6V0A1 DNASE1
ATP6V0A1 CES2
CREBBP ALDH6A1
ATM SLC9A3R2
ATM PDE4A
ATM CST4
STXBP1 ABL1
STXBP1 SPTAN1
STXBP1 ATN1
STXBP2 WIT1
STXBP2 MYL7
STXBP2 PDZK1IP1
STXBP2 DLX4
SMPD1 UCP1
HAAO RNASE3
HAAO GNAS
HAAO INPP5K
HAAO CYP2E1
HAAO FASTK
HAAO AANAT
FLT4 NFIC
FLT4 RNPS1
FLT4 BNIP1
FLT4 S100A7
FLT4 CST6
FLT1 CENPI
FLT1 F13B
FLT1 HLA-DQA1
FLT1 FUT2
FLT1 CSNK2A2
FLT1 SLC30A3
FLT1 FABP3
SET OS9
SET POLA2
SET RAD23B
SET HMGN2
SET ATP5J
SET SSRP1
SET CYCS
SET USP7
SET CTNNB1
SET MAPK3
SET CSTF3
SET LAMP1
SET CHMP1A
SET RAF1
SKP1 ATP6V0C
SKP1 ZNF187
SKP1 SRP54
SKP1 ARVCF
SKP1 CPE
SKP1 GNAZ
SKP1 MEN1
SKP1 HTATSF1
SKP1 C16orf45
SKP1 PMS1
SKP1 ARHGAP1
ATP5A1 MDH1
H1FX ARHGEF7
H1FX TUBA1A
H1FX H2AFZ
H1FX APEX1
RTCD1 BTN2A1
RTCD1 STAT3
RTCD1 SEPT7
HAS1 S100A9
HAS1 PSAP
KISS1 PRF1
F13B MAP1A
F13B SPI1
F13B APOB
F13B MPP2
F13B PRKCG
F13B PROL1
F13B KRIT1
F13B EDN2
F13B KDR
CARS LLGL2
CARS WIT1
CARS RAE1
CARS AANAT
HNRNPA1 SNX17
ENO1 DAD1
ENO1 CYCS
ENO3 CXCL6
NPAT KIAA0226
NPAT PSMD7
LLGL2 MYL7
LLGL2 CCR3
LLGL2 NEFL
LLGL2 RPL13A
LLGL2 EDN2
LLGL2 SMR3A
LLGL2 B4GALT1
LLGL2 REG1P
LLGL2 RAB3A
LLGL2 ATP2B3
LLGL2 POU2F2
LLGL1 PRKCG
LLGL1 PSMB8
SLC22A16 CHMP1A
ACOX1 HTT
ACOX1 MYO7A
ACOX1 NAGA
CDK2 IGL@
CDK4 SLC25A3
CDK4 H2AFZ
CDK4 PPIA
CDK4 SNRPE
CDK5 CLCN7
SGSH RABGGTA
SGSH KRT85
MSH3 MAN2A2
MSH3 MAP2K6
MSH3 AKT1
RPSAP12 RPS3A
RPSAP12 RPS17
MSH6 YY1
MSH6 HNRNPA2B1
SF3B2 PPP2R1A
CYP17A1 IVD
CYP17A1 AQP2
CYP17A1 BNIP1
ITGB3BP MAP7
PRKX TUBA1A
ODC1 RAF1
ODC1 CCT7
RGL2 HERC1
RGL2 GTF2I
RGL2 SUPT6H
RGL2 PI4KB
RGL2 SGK1
RGL2 STIM1
RGL2 ADAR
RGL2 SF1
RGL2 MTOR
RGL2 UBA1
RGL2 BAT2
FUT5 ELN
ARHGDIA PLK1
ARHGDIA AP1B1
ARHGDIA PEPD
ARHGDIA FAM50A
C16orf45 SLC9A6
C16orf45 HK1
C16orf45 RTN1
C16orf45 FTO
EPRS RBBP4
FUT2 AVPR1B
FUT2 CTLA4
FUT2 PPP2R1B
FUT2 NOS3
FUT2 PDXDC1
FUT2 S100P
FUT2 WNT1
PRKCI SDCBP
COPA BBS9
COPA SSR2
FUT1 SMARCD1
FUT1 TAF1
FUT1 RAB3A
PRKCG MAP1A
PRKCG CNP
PRKCG ESRRB
PRKCG GATA3
CES2 CHRND
CES2 PDXDC1
CES2 SPTAN1
CES2 MPP2
CES2 SSTR3
CES2 SLC9A3R2
CES2 POP1
CES2 MBOAT7
CES2 HLA-DOB
CES2 ARHGAP1
CES2 FTO
LMAN1 CTLA4
LMAN1 HELZ
KRIT1 AGTR1
UCP1 SELENBP1
HBA2 HBB
BDH1 BNIP1
DDX21 PUM1
DDX21 KPNB1
ZNF154 SEMA3F
PFKFB4 CTLA4
GSTP1 GSTT1
ZNF91 DHPS
ZNF91 RNPS1
ZNF91 PI4KA
ZNF91 CCL19
ZNF91 CREB1
ZNF91 DPP6
ZNF91 LOC728849
ZNF91 SH3GL3
ATP6V1C1 COPB1
ATP6V1C1 BNIP1
ATP6V1C1 HCFC1
ACTG1 SAFB
ACTG1 TOP2A
ADD1 PPP2R1A
ADD1 PRKAG1
ADD1 KIAA0240
ADD1 UPF1
ADD1 ARHGAP1
ADD1 TNNC1
FAM3C SMN2
FAM3C NDST1
FAM3C SCP2
FAM3C IDS
FAM3C CYCS
FAM3C SSTR3
FAM3C PUM1
FAM3C MDH1
FAM3C HNRNPH2
FAM3C KLC1
FAM3C MYST3
FAM3C DAD1
FAM3C FARSA
TMED10 CYCS
TMED10 METAP1
TMED10 ADSL
TMED10 CHMP1A
PPP1R7 SLC9A6
BCLAF1 SMN2
BCLAF1 HDAC2
BCLAF1 PUM1
BCLAF1 ZNF167
BCLAF1 RASA1
BCLAF1 LOC728849
MARCKS NUP153
SETDB1 UCN
PRTN3 SEMA3F
ERBB2 CYP21A2
SHC3 ALDH4A1
SHC3 CLCN6
CTSA IL6
CTSA POLD4
CTSA LITAF
CTSA DYNC2H1
CHERP INPP5K
RPL18 RPL32
RPL18 UGP2
INPP5J MEN1
INPP5J CDSN
INPP5J DARC
INPP5J DRG2
INPP5J SEPT6
INPP5J MPP2
INPP5J TNXB
INPP5J OAS2
INPP5J TFE3
INPP5J TAGLN2
INPP5J MYD88
INPP5J PDCD2
INPP5J RPL36A
INPP5J CTLA4
INPP5J ODF1
INPP5J RNPS1
INPP5J SPINT3
INPP5J BMS1
INPP5J IL32
INPP5J VAV1
INPP5J VAV2
INPP5J PMS2L11
INPP5J MTOR
INPP5K TBXA2R
INPP5K KRT85
INPP5K POP1
INPP5K TFE3
INPP5K GPR31
INPP5K SH3GL3
GPX4 FAM50A
GPX4 UBA1
HELZ NUMB
PDZK1IP1 POU2F2
AP2S1 AP2M1
AP2S1 TALDO1
DCTD CTNND1
AFF3 MAP1A
AFF3 SEMA3F
AFF3 ZNF174
AFF3 DGKQ
AFF3 CLCN7
AFF1 FERMT2
ECH1 SEC13
NPPB SNTA1
NPPB CYC1
NPPB NGF
NPPB KIF14
NPPB KEAP1
NPPB PWP2
NPPC TAP1
NPPC ZC3H3
NPPC NOS3
NPPC GALK1
LBX1 SLC10A2
KIAA0195 TNXB
KIAA0195 USP11
KIAA0195 IL32
KIAA0195 PTPRN
RNF144A COPB1
RNF144A LEPROT
RNF144A RASA1
TUBB3 CUGBP1
TUBB3 ELAVL3
UBA7 GAA
UBA7 RAPGEF3
SFPQ METAP1
SFPQ RBBP4
UBA1 DPF2
UBA1 SNRPN
PWP1 SLC25A46
PWP1 SEC13
PWP1 CASC3
PWP1 TAF11
PWP1 PSMB4
PWP1 PGK1
PHF20 TNNC1
SPRR2B GPR17
SPRR2B S100A7
PSMB4 RPA2
PSMB4 HNRNPH2
PSMB4 KDELR2
GNAQ MAP2
GNAQ PMS2L5
GNAQ HERC1
GNAQ PPP1R10
GNAS LIMK2
GNAS RPS17
GNAZ FDPS
GNAZ RNPS1
GNAZ VAMP7
GNAZ QDPR
ZNF135 ARVCF
AGFG1 YES1
AGFG1 UBAP2L
ASNA1 PPBPL2
ARHGEF2 DHPS
SEC14L1 BAT2
ILK PSAP
ILK TALDO1
RPS15A RPS27
KRT2 AANAT
KRT2 CD68
KRT1 TNNC1
KRT1 MAP2K5
UPF1 N4BP2L2
UPF1 NRF1
UPF1 FAM50A
UPF1 IQGAP1
UPF1 PSEN1
UPF1 ATP6V1E1
UPF1 SF1
UPF1 CHN2
UPF1 SQSTM1
UPF1 BAT3
UPF1 PRDM2
UPF1 RBM15B
KRT5 LOC91316
KRT5 PCDHGB7
CRYGB SLC30A3
CRYGD GRPR
TALDO1 SEC13
KRT85 CYP2F1
KRT86 ODF1
KRT86 CACNA1C
KRT86 PPP3CB
KRT86 TAGLN2
KRT6C DARC
KRT6C INSL4
KRT6C TTLL12
CASR SPRR1B
RPL36A ANG
RPL36A HNRNPA2B1
RPL36A KLC1
COMT GNPDA1
COMT PUM1
COMT EIF4H
COMT IMMT
SALL2 HERC1
SALL2 YWHAH
CD180 RNPS1
CYP1A2 LYZ
WNT1 RQCD1
WNT1 TNXB
WNT1 CD93
WNT1 EFNA1
UBE2N ANKRD46
UBE2N SPCS2
UBE2N EIF4H
UBE2N CHMP1A
PMS2L11 PPP2R1A
PMS2L11 AKT1
PMS2L11 TYK2
PMS2L11 SLC5A2
PMS2L11 HLA-DOB
PMS2L11 CLK2
FARSA KIAA0240
FARSA ARCN1
FARSA AP2M1
FARSA YARS
IL2 ANKRD1
IL8 ACADS
IL8 GSTT1
IL8 RYR1
IL8 LTB
IL8 BMS1
IL8 UGP2
IL8 GYPB
IL8 MYO5A
IL9 TMEM106A
BIRC2 GLUD1
BIRC2 HNRNPH2
TTF1 CPE
AEBP1 N4BP2L2
AEBP1 ANG
RB1CC1 CTNNB1
RB1CC1 KIF14
RB1CC1 HTATSF1
DAD1 COX5A
DAD1 PDIA6
DAD1 PSME2
DAD1 TRAM1
DAD1 SSR2
DAD1 H2AFZ
DAD1 RRM1
DAD1 ADSL
SPTBN1 GCM1
SPTBN1 ZNF187
DIO2 CTLA4
DPP6 FTO
ANXA7 MAP2K1
IK PSMD9
IK BAT3
IK EIF4A3
POU5F1 IGL@
POU5F1 MMP19
POU5F1 RNPEP
POU5F1 SNRPN
POU5F1 TNNC1
POU5F1 PMS1
POU5F1 BNIP1
CYP2A6 TRIM26
CYP2A6 NUP188
CYP2A6 SLC30A3
FAM53B AOC2
FAM53B HMGN2
SQSTM1 PURA
SQSTM1 CD59
SDS EFNA1
NDUFS1 PPP2R1A
NDUFS1 INSL4
NDUFS1 AR
CXorf40B PI4KA
CXorf40B MEN1
CXorf40B FASTK
CXorf40B PUM1
CXorf40B BAT3
CXorf40B PIK3R2
CXorf40B B4GALT1
C1S C1R
UFD1L CYB5R3
UFD1L DARC
UFD1L EIF4A3
ILF3 SEC31A
ILF3 NARS
M6PR TNFRSF14
M6PR CNP
STX1A GOLGA2
STX1A IQGAP1
AOC3 MAPRE3
AOC2 HLA-C
AOC2 CHRM5
AOC2 ALDH6A1
AOC2 TRD@
AOC2 BNIP1
AOC2 KIF14
AOC2 RBM34
AOC2 SSR2
AOC2 RNPEP
AOC2 MYO7A
AOC2 RBM15B
AOC2 CTNNB1
PDCD2 CYC1
PDCD2 PEPD
PDCD2 GAA
MS4A2 RIPK1
RREB1 ABL1
ZNF143 CYP2C19
ZNF146 NASP
ZNF146 METAP1
ZNF146 RABGGTB
ZNF146 SSR2
ZNF146 PUM1
ZNF146 TOMM20
ZNF146 STK38
DGCR6 SLC6A8
DGCR6 STMN1
DGCR6 CNP
DGCR6 AARS
DGCR6 IP6K1
DGCR6 OS9
DGCR6 DAPK1
COX8A NDUFV3
COX8A COX6A1
PHC2 OS9
PHC2 CASC3
PHC2 BAT1
RNASE3 TAF1
RNASE4 MYB
RNASE4 NAGA
SOD1 U2AF1
SAFB SRP54
SAFB YY1
SAFB HNRNPU
SAFB BMS1
SAFB TANK
SAFB ALDH7A1
SAFB CKAP5
LY9 NFIC
KCNN3 TNXB
PRF1 KIF5A
PRF1 TNFRSF14
PRF1 KCNMA1
PRF1 SSTR3
PRF1 CYP2C19
PRF1 DUSP2
PMS1 PMS2L3
PMS1 GCM1
IP6K1 CD59
IP6K1 GNB1
GH2 DNASE1
CCR1 INSL4
CCR1 GOLGA2
OLFM1 KIAA0247
H2AFZ SNRPF
H2AFZ CDC20
H2AFZ EIF4H
H2AFZ SNRPB
DDX5 PTPN11
DDX5 USP14
DDX5 EIF4A3
SERPING1 SMARCD1
KRT7 NPM1
RNF4 KPNA1
RNF4 NUMB
STMN1 AP1B1
STMN1 OGDH
HLA-C HLA-A
HLA-C TAF11
HLA-C TCF20
HLA-C SEC13
HLA-C CTLA4
HLA-C TMEM106A
HLA-C TRIM26
HLA-C PTGIS
HLA-C CD68
HLA-C CLTCL1
HLA-C ETV4
HLA-C NOTCH4
SLC7A5 CLCNKB
SLC7A5 KIAA0240
SLC7A5 ALDH7A1
TOMM20 EZH1
TOMM20 PSMD6
TOMM20 CCT8
TOMM20 EIF4H
TOMM20 SEC31A
CLTC EIF4H
SPRR1A S100A7
SPRR1A KLHDC10
NSMAF RABGGTB
NSMAF METAP1
NSMAF GNG10
NSMAF SDCBP
NSMAF KIAA0226
NSMAF UROD
NSMAF CHMP1A
CALCOCO2 NFE2L1
UBE3C KIAA0240
UBE3C HCFC1
UBE3C GNAI1
PIM1 AGER
SLC5A11 ODF1
SLC5A11 RASL10A
SLC5A11 GFRA2
SLC5A11 ATXN1
TFE3 NFIC
TFE3 CYP2F1
TFE3 CST6
TFE3 KRT32
TFE3 ATXN2
MYD88 LOC728849
MYD88 CHRNE
TOP2B RBM15B
TOP2A KDELR2
TOP2A PSMD6
TOP2A CKAP5
NACA RPL10A
TRO PPP2R1A
TRO PI4KB
TRO FABP3
TRO LOC728849
TRO FTO
MIA3 ZNF268
DBP FCN2
DBP MAN2B1
DBP GOLGA2
SART3 CLCN7
FGF5 MSTP9
FGF4 MYCL1
FGF4 TGFB1
FGF4 AQP7
FGF4 AOX1
FGF4 PROL1
ACTB DCTN1
ACTB RPS17
BCAM GFRA2
SEC23B DGKZ
VAV1 NPEPPS
VAV2 AQP6
VAV2 FABP3
VAV2 BNIP1
TNFAIP1 KIAA0247
TNFAIP1 CPE
CDC20 CCNB1
NUP153 BPTF
NUP153 HDAC2
NUP153 PUM1
NUP153 METAP1
NUP153 SEPT7
NUP153 PHF3
HTT MMP19
HTT KIAA0226
HTT LTK
KRT83 GHRHR
RPL35A RPS27
GCN1L1 BMS1
MAPK3 CLOCK
MAPK3 METAP1
MAPK3 KIAA0240
MAPK3 HTATSF1
MAPK3 STK38
MAPK3 YES1
MAPK6 GNB1
MAPK7 LOC100131311
MAPK7 BCL7A
DUSP1 CYR61
DUSP1 IER2
DUSP2 INSL4
DUSP2 ALDH5A1
ELN PROL1
ELN NFIX
ELN HTR1A
FERMT2 YWHAQ
FERMT2 LZTR1
FERMT2 EIF4H
PTPRS TNXB
IDUA LTK
IDUA FUT3
IDUA MAML1
MTF1 PDE4A
LEP NFATC3
STAT5B NGF
STAT5B PPP3CB
DGUOK CTDSP2
FBL EIF3E
ADAM11 RGS16
ADAM11 NRGN
ADAM15 KRT35
ADAM15 FOLR1
IDH3G TBC1D5
GRIN2C GRK6
DGKQ MAP4K2
DGKQ GPA33
DGKQ NCAPD3
DNASE1 KRT35
DNASE1 CD4
DNASE1 LPAL2
DNASE1 TTYH2
DNASE1 KLHDC10
DNASE1 PHKG2
DNASE1 AQP3
DNASE1 PARP4
DNASE1 SMARCD1
DNASE1 LTK
DNASE1 ZNF177
DNASE1 POP1
DNASE1 GFRA2
MLC1 FTO
PXN NR4A1
PXN CYB5R3
PXN GNPDA1
PXN CLCN6
PXN IDS
PXN RAB11A
PXN ALDH6A1
PXN CYCS
PXN JAK1
PXN GZMM
PXN YES1
DGKD SLC6A8
SFRS11 PUM1
SFRS11 LAMP2
SFRS11 HNRNPH2
SFRS11 YES1
SFRS11 RANBP2
CNP SMARCD1
CNP KRT32
CNP HTATSF1
RAD21 CCT8
RAD21 PSMD6
RAD21 CKAP5
PTGIS CASP2
PTGIS ELF4
PTGIS PTEN
PTGIS PNMT
PTGIR PDE1C
ALDH6A1 SSTR3
USP11 SLC9A3R2
USP11 AIP
USP11 PROL1
USP11 TP53BP2
SNRPN SNAP25
SNRPN SLC9A6
SNRPN ATP6V1F
SNRPN PI4KA
SNRPN PPP2CA
SNRPN ATP6V1E1
SNRPN ACCN2
SNRPN SSR2
SNRPN RPS3A
SNRPN SH3GL3
SNRPN KLC1
SNRPN UBE2L3
SNRPN FTO
SNRPN KDM4A
USP14 ERCC3
USP14 USP7
USP14 AP2M1
USP14 JAK1
USP14 LOC728849
SNRPB CD63
SNRPB COX5A
SNRPB PPIA
SNRPB SNRPE
SNRPF SNRPE
SNRPE NPM1
SNRPE PARP1
SNRPE HNRNPA2B1
SNRPE LDHB
HSPA13 RABGGTB
BRAF CPA2
BRAF SLC9A2
TAP1 STAT2
CRKL ANG
CRKL SLAMF1
PRKAG1 GPD1L
PRKAG1 BAT3
PRKAG1 CASP8
MEN1 PPP1R10
MEN1 LOC729602
MEN1 SF1
MEN1 BNIP1
TYK2 SMARCD1
CD8B CHRNE
SUPT5H SEPT5
SUPT5H SON
C11orf74 POU2F2
CLCN3 TROVE2
PCDHGC3 SNAP25
PCDHGC3 PSAP
PCDHGC3 FTO
ESR2 AARS
PTEN BBS9
PTEN WWOX
KLC1 PPP2R1A
KLC1 CD59
KLC1 CDC37
CTCF APEX1
MMP14 RGS16
MMP14 NRGN
MMP14 CYP21A2
MMP14 CGB
MMP14 CENPB
MMP14 GP9
MMP14 MT1G
MMP14 TCF19
MMP15 RAB3A
ELAVL1 CYP21A2
ELAVL1 CACNA1C
ELAVL3 PALM
ELAVL3 MAPT
GPLD1 SPI1
PRG2 SPI1
TPT1 NFATC3
TPT1 RPS27A
TPT1 LOC728844
TPT1 ATP5O
TPT1 PPIA
APOB PPP2R1B
APOB AQP2
APOB SPTA1
APOB LOC727787
APOB VEGFC
APOB FES
MYBPH SLC25A16
MYBPH SPI1
NF1 TNNT2
IGL@ SLC25A3
IGL@ GOLGA4
IGL@ CHMP1A
OGDH EIF4H
NCAPD3 LOC91316
NCAPD3 HLA-DOB
NCAPD3 PTPRN
PPP1R10 PI4KA
PPP1R10 RRAGB
VEGFC IFI27
VEGFC SPI1
BNIP1 AARS
BNIP1 PSMD9
BNIP1 DARC
BNIP1 TNFRSF14
BNIP1 SLC25A16
BNIP1 GCM1
BNIP1 CYB5R3
BNIP1 KCNA3
BNIP1 FAM175B
BNIP1 KDM4A
BNIP1 GOLGA2
BNIP1 PML
BNIP1 AP1B1
BNIP1 TBXA2R
BNIP1 ZNF187
BNIP1 CLCN6
BNIP1 MPRIP
BNIP1 BAT3
BNIP1 KCNA6
BNIP2 COPB1
GZMA NOTCH4
GZMA SELP
SLC35B1 ATP6V1E1
SLC35B1 ATP5G1
FLOT2 PSEN1
ATXN2 DHPS
ATXN2 PLD3
CD74 HLA-DRA
ATXN1 NFIC
ATXN1 SLC9A6
ATXN1 HK1
ATXN1 HERC1
ATXN1 KIAA0513
AOX1 TRIM40
PPP2R1B TAF1
PPP2R1B CYP2F1
PPP2R1B CPB1
MBOAT7 G6PD
MBOAT7 TAGLN2
SPI1 NRGN
SPI1 MAD1L1
SPI1 DIO3
CDC34 CLPP
CDC34 XRCC6
IFI44L KRT35
IFI44L NRF1
S100A7 CTLA4
S100A7 CD68
S100A7 CHRNG
KIAA0513 FTO
AIP BBS9
AIP POU2F2
KIAA0226 ATP6V0C
KIAA0226 HK1
KIAA0226 PGC
KIAA0226 PI4KA
KIAA0226 AARS
KIAA0226 GSK3A
KIAA0226 ST6GALNAC2
KIAA0226 MT1A
KIAA0226 CRK
KIAA0226 NR4A1
LTB ZC3H3
LTK CPA1
LTK MYOC
LTK CST6
LTK RASA2
GJA4 GRPR
BMPR1B AQP1
MORC3 GPM6A
MORC3 GNAI1
MAP2K5 APOC3
MAP2K5 UCN
MAP2K5 RNF113A
MAP2K5 PGC
SPCS2 TANK
CAT LAMP2
LOC728844 CD63
LOC728849 BPTF
LOC728849 USP7
LOC728849 PUM2
LOC728849 N4BP2L2
LOC728849 GDI1
LOC728849 FGR
LOC728849 RAB11A
LOC728849 TM9SF2
LOC728849 RANBP2
LOC728849 TBXA2R
LOC728849 CLCN6
LOC728849 HERC1
LOC728849 HTATSF1
LOC728849 PSMD2
LOC728849 CSNK2A2
LOC728849 ABI2
LOC728849 LOC729602
LOC728849 GOLGB1
LOC728849 PRDM2
LOC728849 TUBA1A
CAD MYL7
PGC ARVCF
PGC INSL4
PGC IDS
PGC GOLGB1
PGC TNNC1
PDE1C NOS3
PDE1C MED22
PDE1C MYL7
PDE1C GNAI3
PFN2 CBFB
HNF1A BMS1
HNF1A FLI1
DEFA3 LAMB3
APPBP2 UTP14C
PTGR1 UTP14C
PTGR1 CSNK2A2
E4F1 SLC5A1
IL32 GPER
IL32 CRYAA
IL32 TNNC1
IL32 CHRND
IL32 BLVRB
IL32 HLA-DQA1
E2F5 SMARCD2
E2F4 AQP1
E2F1 NR2C1
ARMCX6 XRCC5
RBMX EZH1
RBMX HK3
RBMX PUM1
RBMX ARHGEF7
CHRNG EFNA1
CHRND AP1B1
CHRND IQGAP1
CHRNE BBS9
SF1 FUS
SF1 CASC3
SF1 AKT1
SF1 JUP
SF1 RAB11B
SF1 PIK3R2
SF1 SMARCD1
SF1 CDC123
TNNC1 PTPRU
TNNC1 SLC6A9
TNNC1 CASP8
TNNC1 N4BP2L2
TNNC1 FES
TNNC1 COPB1
GNG10 PHF3
ARHGEF1 LTBP2
ARHGEF1 DVL3
ARHGEF1 CYP2C19
ARHGEF1 SMARCD1
CBFB CHMP1A
CBFB YES1
CDH1 RNH1
RAB5B RRAGB
CENPB SNX17
CENPB BMS1
CENPB ESRRB
CENPB MAP4K2
CENPB NCF1C
CENPB RAB3A
CENPB AANAT
CENPA EIF4E
PAFAH1B1 CLOCK
PAFAH1B1 ZNF35
PAFAH1B1 CYP2C19
PDXDC1 MVK
ATP5G3 ATP5O
MRPL49 STAT3
MRPL49 ATP6V1E1
MRPL49 PI4KA
GHRHR IDS
GHRHR CCR4
GHRHR VIPR1
CCND2 RBM15B
RRAD RYR1
RRAD MGAT3
RRAD BMS1
EMR1 POU2F2
TP53BP1 NUP188
LAMB3 MYO7A
MPHOSPH9 PPP3CB
PNMT OR3A1
PNMT COL11A2
U2AF1 RAD23B
U2AF1 EIF4H
U2AF1 KIAA0101
ADAR DHPS
ADAR MAP4
ZNF167 DRG2
ZNF167 NOTCH4
ZNF167 PSEN1
ZNF167 HERC1
ZNF167 ARAF
ZNF167 NEU1
ZNF167 DAPK1
STARD9 MGAT5
MT1A CLCN6
COX6C SSR2
ZNF187 SNAP25
ZNF187 KPNA1
DHPS PPP2R1A
DHPS RPS17
DHPS MAN2A2
DHPS ATP5G1
DHPS RAF1
DHPS PAX8
RNPS1 TAF6
RNPS1 SLC9A1
RNPS1 CYP2F1
RNPS1 AGER
RNPS1 GNB2L1
RNPS1 FTO
RNPS1 LTBP2
NCF1C MYL7
BLVRB SEC13
BLVRB TAGLN2
NASP CAMLG
NASP HNRNPM
SUPT6H ATP6V0C
MTHFD1 APEX1
MTHFD1 RPIA
TMEM131 METAP1
TMEM131 PRPSAP1
TMEM131 PPP2R5C
TPM3 PHF15
RNPEP EPS15
RNPEP HCFC1
RNPEP SLC25A3
RNPEP RABGGTB
RNPEP PMS2L5
RNPEP CAPN2
RNPEP CHMP1A
RNPEP IQGAP1
TRPC1 SYT11
ADSL GLUD1
RNF113A ARAF
RNF113A CYP2C19
RNF113A RRAGB
MYH2 BBS9
MYH6 TNFRSF14
CDKL5 GSK3A
ACLY PKM2
RANBP1 PSMD4
RANBP2 METAP1
RANBP2 PSMF1
KIAA0430 HERC1
KIAA0430 ZKSCAN1
KIAA0430 KIAA0232
KIAA0430 SON
GNB1 SLC9A6
GNB1 SLC6A8
GNB1 PI4KA
GNB1 WASF3
GNB1 KIAA0232
GNB1 ATP6V1E1
GNB1 HERC1
GNB1 YWHAB
GNB3 BBS9
GNB3 COPB1
GNB3 HNRNPA3P1
TXN2 PPP2R1A
TXN2 CD68
ARNT MYO7A
TRAM1 YES1
KEAP1 METAP1
KEAP1 SRP19
TRAM2 RPS17
RPS3A NUP188
RPS3A MYL7
RPS3A RPS23
RPS3A RRM1
RPS3A CKAP5
SLAMF1 BBS9
SLAMF1 CTLA4
SLAMF1 DCTN1
SLAMF1 TAGLN2
SMN2 SMC1A
POLA2 HK3
POLA2 PRR3
POLA2 PUM1
POLA2 B4GALT1
POLA2 MVK
POLA2 HNRNPD
POLA2 RBM15B
KIAA0232 SEPT7
KIAA0232 GTF2I
EZH1 TAF11
RPA2 PUM1
RPA2 HTATSF1
IQGAP1 RNH1
IQGAP1 TAGLN2
IQGAP1 CKAP4
IQGAP1 EIF4H
DRG2 AKT1
YWHAQ TM9SF2
YWHAQ TUBA1A
YWHAQ USP7
YWHAQ FOXD1
YWHAQ GPM6A
YWHAQ CAPRIN1
YWHAQ GDI1
YWHAQ DUT
YWHAQ PUM2
RB1 FAM175B
RB1 CSNK2A2
YWHAH SEPT7
YWHAH MLLT11
YWHAB SPTAN1
YWHAB ATP5B
UCN DARC
AP1B1 EFEMP2
AP1B1 RABEPK
AP1B1 CD7
CYP21A2 G6PC
NR4A1 ZKSCAN1
NR4A1 PSME4
NR4A1 PSMD9
CHRM1 MTOR
CASC3 TRIM26
CASC3 ATP6V1E1
CASC3 MED24
CASC3 MPRIP
CASC3 ATP5B
MGAT3 ODF1
MGAT3 CASP2
MGAT3 TAF1
MGAT3 ITIH4
MGAT5 CD68
MGAT5 NCAM1
MGAT5 DRD1
VAMP7 PIK3R2
CSTF3 HTATSF1
HLA-DQA1 OAS2
HLA-DQA1 ARHGAP1
CYP2C19 CTLA4
CYP2C19 GSTZ1
CYP2C19 SSR2
CYP2C19 HLA-DOB
POU2F2 BATF
POU2F2 CDH13
POU2F2 METAP1
POU2F2 DPEP1
POU2F2 CHML
POU2F2 ITPKC
POU2F2 TAGLN2
POU2F2 CLCN7
POU2F2 GRPR
POU2F2 WIT1
POU2F2 CD93
POU2F2 NRF1
IMMT CCT8
IMMT CKAP5
IMMT LAMP2
IMMT CCT5
PPBPL2 GRPR
ACADVL GYPB
ACADVL PLEC1
ACADVL ATP2B3
SLC6A6 FTO
KRT32 GPR17
KRT35 EFNA1
KRT35 HLA-DOB
AGER AVPR1B
AGER AQP1
AGER PUM1
AGER GFRA2
AGER MAPKAPK3
PEPD PIN1
PEPD DMPK
CHN2 ATP6V0C
CHN2 STOM
CHN2 ILVBL
TIMP4 CASP2
CAPRIN1 GNAI1
CAPRIN1 CTDSP2
CAPRIN1 CCBL2
GPR31 RAPGEF3
GPR31 SYN1
FAM50A SMARCD1
FAM50A COX6A1
ATP6AP1 UTP14C
MAPRE3 SH3GL3
AQP6 BBS9
AQP7 NUP188
AQP7 RBM15B
AQP7 NAGA
AQP2 DARC
AQP2 GPR17
AQP2 GFRA2
AQP3 PAX8
AQP1 SLC9A2
JAK1 B4GALT1
JAK1 SSR1
LOC100131311 CCT8
LOC100131311 BMS1
LOC100131311 YY1
LOC100131311 CYB5R3
LOC100131311 LAMP1
LOC100131311 B4GALT1
LOC100131311 IER2
GTF2I BAT3
GTF2I HNRNPD
ADCY1 ANG
PLD3 PSAP
RBBP7 ALDH7A1
RBBP7 CCNG2
RBBP7 PUM1
RBBP7 UNG
RBBP7 CKAP5
RBBP4 CCT8
RBBP4 HMGN2
RBBP4 UNG
GRIA3 CHMP1A
ADORA3 PML
MED22 TLE3
MED24 EIF4A3
PROL1 BATF
PROL1 SLC9A2
PROL1 CPB1
PROL1 CPA2
PROL1 MFAP5
PROL1 RABGGTA
PROL1 FTO
GUCY2C SNX17
SEPT8 KIAA0247
SEPT5 RPS25
SEPT5 PPP2CA
SEPT7 CYCS
SEPT7 SSR1
SEPT7 EIF4H
SEPT7 TRA2A
SEPT6 SERPINB1
XRCC5 PCBP1
XRCC5 TM9SF2
XRCC6 CCT8
SLC9A1 BBS9
SLC9A1 PIN1
SLC9A1 ARHGAP1
SECISBP2L CPE
SECISBP2L RBM15B
NARS TAF7
NARS CCT8
NARS PARK7
NARS PUM1
NARS PCBP1
RBM39 YY1
RBM39 PHF3
CTLA4 ARAF
CTLA4 NCAM1
CTLA4 GRK6
CTLA4 PARP4
CTLA4 CLCN7
CTLA4 HMGA2
CTLA4 GYPB
EPHB4 CYP2F1
PARP4 XRCC1
PARP4 CRYAA
SEC13 KIAA0100
SEC13 ATP6V1E1
SEC13 LAMP1
SEC13 CKAP4
PARP1 CCT8
PARP1 PUM1
LAMC2 TRIM26
ANG CYC1
ANG EFNA1
ALDH4A1 RABGGTB
GSTT1 NOS3
GSTT1 TAF1
GSTT1 GLDC
GSTT1 EFNA1
GSTT1 ITPKC
GSTT1 CYP11B2
MRPS27 GNPDA1
MRPS27 HNRNPU
MRPS27 TAF11
MRPS27 PUM1
MRPS27 DDOST
MRPS27 TRA2B
PPP2R5E PUM1
TIE1 BMS1
PPP2R5B MPRIP
PPP2R5B G6PD
PPP2R5B CRYAA
PPP2R5C TANK
PPP2R5C MARCH8
YY1 PSMD6
YY1 PUM1
YY1 HNRNPM
YY1 HNRNPA2B1
TCHH SELENBP1
TCHH BST2
CTNND2 OS9
CTNND2 OAS2
CTNND2 PI4KA
CTNND2 HTATSF1
CTNND1 PUM1
KCNA6 EFEMP2
SH3GL3 SPTAN1
SH3GL3 NNAT
SH3GL3 ZNF76
SH3GL3 EPS15
SH3GL3 FASTK
SH3GL3 MYB
SH3GL3 WIT1
SH3GL3 SUPT4H1
SH3GL3 SPOCK2
SH3GL3 ATN1
SLC10A3 FLAD1
SLC10A3 RPS16
SLC10A2 ITSN2
SLC10A2 NCAM1
GOLGA1 SPTAN1
FHL1 GDI1
FHL1 RPL10A
RPS27 RPS27A
RPS25 RPS17
RPS23 CCT8
RPS23 RPL10A
RPS23 CYC1
RPS21 RPS28
RPS28 RPL27A
RPS28 RPS19
ALDH7A1 GLUD1
ALDH7A1 TAF9
ALDH7A1 HNRNPM
ALDH7A1 PPID
CHMP1A CLCN6
CHMP1A DUT
BMS1 NFATC3
BMS1 BTN3A1
BMS1 ZNF76
BMS1 RORC
BMS1 TMEM106A
BMS1 CYC1
BMS1 SSR2
PPID PSMD6
PPID PSMF1
PPIA KDELR2
AIMP2 PARK7
MPRIP DARC
MPRIP RASA1
MDH1 AP2M1
PIN1 BCL2L1
PIN1 MAP2K2
PIN1 SMARCD1
PIN1 ATP5B
YES1 VHL
YES1 CSNK2A2
PDE6B RAB32
CLCNKB CDSN
FAS NGF
FAS TNFSF9
FAS IGHMBP2
FAS GATA3
NUP188 SON
NUP188 EIF4H
HNRNPA2B1 KIAA0101
ZNHIT3 PUM1
ZNHIT3 EIF4A3
ZNHIT3 RHEB
REG1A NFIC
REG1A AVPR1B
KIAA0247 GOLGB1
KIAA0247 CAPN2
KIAA0240 RRAGA
KIAA0240 HNRNPD
KIAA0240 HNRNPM
KIAA0240 COPB1
KIAA0240 NPEPPS
REG1P GFRA2
UPP1 NOS3
CFDP1 CCT8
CFDP1 EIF2S2
MAN2B1 SNX17
MAN2B1 STAT4
PLK1 AANAT
DARC TRIM26
ATP2B4 SSR4
RCAN1 RAB32
RCAN1 RAGE
OAS2 SLC30A3
MYB EXT2
CTAG1B ODF1
SPAG8 CDH13
KRT20 NOTCH4
RAE1 TLE3
RAE1 G6PC
SERPINB1 FASTK
SERPINB1 GALK1
HYAL2 SLC9A3R2
HYAL2 PDGFB
GSK3A ATP5G1
GSK3A FTO
UBC NDUFA12
KDELR2 CYCS
KDELR2 DDOST
KDELR2 LAMP1
CFTR GRPR
METAP1 INSM1
METAP1 RPL10A
AANAT NOS3
AANAT STAT3
AANAT MAGI1
KLHDC3 PPP2R1A
KLHDC3 BAT3
KLHDC3 RPS19
TNXB NOS1
TNXB SULT2B1
TNXB IVL
TNXB AVPR1B
TNXB SSTR3
TNXB ITPKC
TNXB POLD4
PCBP1 SSR2
MYST3 GABRB3
DCHS1 MAD1L1
DCHS1 LPAL2
ODF1 STAT4
ODF1 TNFRSF1A
ODF1 CCR2
NDUFV2 ATP6V1F
EFEMP2 DCTN1
EFEMP2 FTO
IVD SSTR3
IVD NRF1
HADH IDS
TMEFF1 HERC1
TMEFF1 TUBA1A
TMEFF1 PREP
SPOCK2 FTO
PKM2 SLC6A8
ACE MYO7A
KNTC1 S100G
STIM1 ATP5G1
ATP5O EIF4H
HNRNPH2 RAD23B
ATP5B DCTN1
SDC4 CLCN6
SDC4 CSNK2A2
TBC1D5 EIF5A
TBC1D5 SYN1
PFDN5 RPL27A
SEMA3F NOS3
SEMA3F TLE1
RPS11 RPS16
RPS10 RPS19
RPS10 RPS18
RPS10 SNRPD2
RPS17 RPS18
RPS17 PMS2L5
RPS16 PLEC1
RPS16 RPS18
RPS16 RPL13A
RPS19 RPL13A
DDOST PARK7
RRM1 CCT8
RRM1 PUM1
SLC9A3R2 RASL10A
TG ELF4
DAPK1 FTO
DAPK1 PI4KA
RRAGA B4GALT1
RRAGA ATP6V0C
RRAGA HTATSF1
RRAGB BBS9
AR MYCL1
AR SLC30A3
NAGA ITGA8
NAGA MUT
NAGA B4GALT1
NAGA MVK
NAGA PHKG1
RASA1 CLCN6
RASA2 MAMLD1
RASA2 PRDM2
PTPRU SLC30A3
PTPRU YIF1A
CYP4A11 MYL7
LOC729602 DVL3
EIF2S2 PSMD9
EIF2S2 CKAP4
PTPRN CLCN7
MYO7A ITGB3
MYO7A WIT1
MYO7A CST6
MYO7A SULT2B1
FKBP8 PPP2R1A
MUC8 SNX17
IFNA10 HTN3
IFNA10 SSTR3
SLC6A8 MAN2A2
SLC6A8 UNC119
PLEC1 SNX17
CAPZA1 CYCS
UBXN4 SERTAD2
SMARCD1 TRIM26
SMARCD1 ATP2B2
SMARCD1 PAX8
SMARCD1 CLK2
GYPB SKAP1
COX6A1 AKR1B1
GATA3 MAP4K2
GATA3 SYN1
GPR17 ATP5G1
HSD17B10 ZC3H3
ATP6V1F TTLL12
HMGN2 EIF3E
HMGN2 PUM1
HMGN2 BAT3
HMGN2 RHEB
RPS27A RPL10A
GPR18 RPL10A
PUM2 AP2M1
PUM1 CYB5R3
PUM1 SUZ12
PUM1 EIF1AP1
PUM1 EIF4H
PUM1 HTATSF1
PUM1 TRIM23
PUM1 PTPN11
UROD ALDH3B1
CCT2 COX5A
CCT3 PSMD4
KCNMA1 PDE4A
CCT5 PSME2
SSBP1 COX5A
GDI1 CUGBP2
GDI1 NFIB
GDI1 MLLT11
FTO MAPK8
FTO GAA
FTO NFIC
TNK1 MYL7
TFAP4 NPM1
ZC3H3 CACNG1
PSAP CD81
PSAP LAMP1
PSAP RAF1
GPX1 PDIA3
GPX1 GOLGA2
PRDM2 SULT2B1
CACNA1C SULT2B1
CAPNS1 MAP4
TAF11 BAT1
TAF11 SEC31A
POLB MVK
CDC123 RAD23B
CDC123 HNRNPF
DCTN1 BAT2
DCTN1 ARHGAP1
RBM10 THOP1
ARVCF HERC1
NAT6 MYL7
UBE2V2 RABGGTB
UBE2V2 CYB5R3
YAP1 GOLGA4
TAF1C EXT1
ATP6V1E1 ATP6V0C
ATP6V1E1 AP2M1
SSTR3 FGR
SSTR3 TNFRSF17
SSTR4 BCL2L1
SSR4 SERPINF1
PSMD9 PARK7
COX5A KPNB1
PSMD6 MUT
PSMD6 PDIA6
PSMD6 SRP54
PSMD6 EIF4H
PSMD6 USP7
PSMD2 AARS
PSMD2 CKAP5
CTNNB1 TUBA1A
CTNNB1 COPB1
CTNNB1 DUT
MYOC RAG1
EPS15 HNRNPD
EPS15 UNG
PPFIA1 CLCN6
SLC25A3 B4GALT1
SLC25A3 COPB1
TRIM26 PTMA
TRIM26 PI4KA
TRIM26 GCM1
TRIM26 BAT3
NOS3 CLCN7
NOS3 SC65
CLCN7 G6PC
CLCN7 EFNA1
CLCN7 MYL7
CLCN7 RABGGTA
CLCN7 POLD4
CLCN7 RAPGEF3
KPNB1 UNG
RTN1 HERC1
CLCN6 G6PD
ATN1 NEUROD2
HGF FOLR1
MCFD2 EIF4H
IER2 EIF4H
IER2 RAD23B
RABGGTB MAP4K5
RABGGTB MAOA
RABGGTB GLUD1
RABGGTB COPB1
RABGGTB RAD23B
RABGGTB SEC31A
RABGGTA PDGFB
RABGGTA CD68
RABGGTA PDE4B
GNPDA1 SLC30A1
ARAF DVL3
PKP1 N4BP2L2
PKP1 NFATC3
GCM1 NFIC
GCM1 BBS9
GCM1 ETV1
SLC25A16 SMTN
UTP14C EIF4H
UTP14C RBM15B
ATP6V1B1 TFDP2
WIT1 NFATC3
WIT1 B4GALT1
TRA2A USP5
TRA2B HTATSF1
OSBP CDC2L5
PTPN11 YARS
CYB5R3 PARK7
CYB5R3 GPD1L
SPTAN1 PI4KA
RPL27A RPL10A
ALDH3B1 PDE4A
INSL4 CD68
PHKG1 GLUD1
EIF4H AP2M1
EIF4H PMS2L5
EIF4H PDHB
EIF4H PGK1
EIF4H RHEB
EIF4H CKAP5
SERPIND1 LPAL2
GBF1 MUT
GBF1 KDM4A
GBF1 GLUD1
GBF1 RAB32
HDAC1 RAB32
HDAC2 MAML1
PI4KB BBS9
PI4KB BCL2L1
PI4KB CDC2L5
PI4KB HTATSF1
PI4KA HSF2
PI4KA MPP2
PI4KA RAF1
PI4KA PSEN1
CLOCK GOLGA2
CLOCK TMEM106A
KIF14 TNFSF8
KIF14 NPM1
FABP3 OXA1L
CBX1 HCFC1
TNFSF9 CD79A
TRAPPC10 USP7
CST6 NCAM1
ATP6V0C CD59
RQCD1 FOLR3
LAMP1 GOLGB1
LAMP1 TMED10P
MAPK8 SLC30A3
RASL10A SELENBP1
NPY5R PSPH
HNRNPD HSF2
HNRNPD HCFC1
HNRNPD HTATSF1
ERCC3 HTATSF1
ERCC3 SON
USP7 PMS2L5
USP7 CKAP5
SERTAD2 PDIA6
CEBPE LOC727787
ARHGAP1 TAGLN2
DVL3 MAML1
KDM4A N4BP2L2
KLKB1 FOLR1
PPP3CB PPP2CA
PPP3CB IDS
PPP3CB PDE4B
SLC9A2 ATP5G1
NOTCH4 BBS9
NOTCH4 FOLR1
SSR1 COPB1
SSR2 CD63
SSR2 LIMK1
GOLGB1 PMS2L5
APOC3 CRYAA
APOC3 PDE4A
APOC3 TAGLN2
SLC30A3 BBS9
SLC30A3 CDSN
SLC30A3 HLA-DOB
PRODH2 EDN2
RORC GTF2E2
GP9 LIMK2
TAGLN2 POLD4
GUSB HTATSF1
GPI PPP2R1A
CPB2 HK3
COPB1 AP2M1
COPB1 GOLGA4
MYO5A GALK1
TNFRSF17 ANKRD1
TNFRSF14 PAX8
TNFRSF14 PDE4A
TNFRSF14 TCF20
B4GALT1 RBM15B
MAN2A2 ABCC8
HERC1 PPP2CA
CR2 GOLGA2
GALK1 ATP2B2
STK38 BBS9
GPD1L BAT3
SYN1 PDGFB
CDSN TMEM106A
CCR9 TAF1
RAF1 BAT2
LPAL2 TAF1
CD63 PDIA6
CD63 NPM1
CD68 GOLGA2
CD68 ATP5G1
CD68 FOLR1
GABRB1 WNT2B
NEUROD2 PDE4B
HLA-DOA SLC29A2
PPP2R1A BUD31
MAP4K2 DOK1
SON HCFC1
SON TUBA1A
HCFC1 BBS9
HCFC1 LOC150786
HCFC1 PIK3R4
HCFC1 TATDN2
CKAP5 RAD23B
ZNF76 BAT3
RBM15B BBS9
RBM15B PMS2L5
PMS2L5 ZKSCAN1
HK3 NFATC3
HK3 FOLR1
HK3 NPM1
HK3 CSNK2A2
PTMA TUBA1A
GFRA2 POLD4
GFRA2 SNRPC
GFRA2 ELF4
BATF SNRPC
TMEM106A BBS9
TAF9 SEC31A
BAT3 BAT1
POLD4 RGS16
SEC31A GTF2E1
