# Supplementary material for: Functional networks inference from rule-based machine learning models
Source: BioData Min. 2016 Sep 5;9:28. doi: 10.1186/s13040-016-0106-4 (PMC5011349; doi:10.1186/s13040-016-0106-4)
Supplement: Supplementary file 2 — Networks. All networks used in the analysis given as a list of edges. (XZ 11980 kb) [file 13040_2016_106_MOESM2_ESM.xz › networks/aracne/CNS/SN_C1.txt]

ZCCHC11 TMEM131
ZCCHC11 PUM1
ZCCHC11 CSF1R
RNF10 MADD
MFGE8 NOS1
MFGE8 ODF1
MFGE8 TRIM15
MFGE8 AGER
MFGE8 S100A7
MFGE8 PTPN6
SUMO1 LAMP2
NIPA2 SNRPE
ABP1 PDE1C
CPE MARCH6
CPE SKP1
FAM3C SSTR3
SMG7 NUP62
SMG7 AGPAT1
CRKL SRPK3
SUPT5H SON
PPP2R4 B4GALT1
PPP2R4 ARMCX6
IRX4 MMP14
IRX4 LLGL2
IRX4 CELP
IRX4 FAS
SIRPD TRIM15
SIRPD HAAO
SIRPD TFE3
SIRPA ABAT
XPC LOC728849
CD34 LTK
MUC1 F13B
MUC1 GFRA2
SP3 HNRNPD
BCAT2 TGOLN2
BCAT2 GFRA2
BCAT2 TRBC1
BCAT2 GAST
KIAA0174 SAFB
MEN1 SF1
SMARCD1 DNASE1
SMARCD1 IFNGR2
SMARCD1 CNP
SMARCD1 SF1
GYPB RAD9A
SNAP25 NAP1L3
UBE4A SFRS11
TOP2B DYRK1A
TOP2B ZNF638
TOP2B SMAD1
CSN2 HAAO
MMP14 GP9
ATP6V1F SNRPN
HMGN2 PSMA3
HMGN2 PUM1
HMGN2 RHEB
HMGN2 RBBP4
ELAVL3 MAPT
RPS27A RPS27
RPS27A RPL27
RPS27A RPL10A
RPS27A TPT1
MGST2 AANAT
MGST2 CCL22
MGST2 CD40
MGST2 PMS2L11
PUM1 POLA2
PUM1 YY1
PUM1 SMAD4
PUM1 DDX18
PUM1 ZNF146
PUM1 IL8RB
PUM1 NARS
PUM1 MAPK1IP1L
PUM1 DLD
PUM1 COMT
PUM1 CD24
PUM1 EIF1AP1
PUM1 EIF4H
PUM1 HTATSF1
PUM1 TRIP12
PUM1 MRPS27
PUM1 RBMX
PUM1 NUP153
PUM1 NCL
PUM1 SFRS11
PUM1 PPP2R5E
UROD CCL22
UROD KCNJ4
COL3A1 COL1A2
XPO1 HDAC2
XPO1 ABI2
XPO1 SAFB
XPO1 SFRS11
XPO1 CAPRIN1
XPO1 BRD2
CCT8 COX7C
CCT8 PARP1
CHIC1 ZNF8
APOB CACNA1S
APOB VEGFC
TRO FABP3
TRO FTO
IL8RB TUBA1A
IL8RB CALM2
KCNMA1 PRF1
KCNMA1 SLC17A2
H3F3B CASC3
H3F3B THRA
H3F3A BNIP1
ZIC1 C5orf13
TNFRSF4 ZNF167
CCL22 TBXA2R
CCL22 ODF1
CCL22 IRF5
CCL22 KRT35
CCL22 APOC3
CCL22 HLA-DMB
CCL22 PAX8
CCL25 TACR1
HLA-DOB KRT35
HLA-DOB CES2
HLA-DOB CYP2C19
HLA-DOB SLC30A3
GDI1 C5orf13
GDI1 TTC3
GDI1 YWHAQ
GDI1 SMAD1
GDI1 MLLT11
GDI1 SMARCA1
GDI1 LOC728849
BNIP1 TBXA2R
BNIP1 PSMD9
BNIP1 CLCN6
BNIP1 ZNF8
FTO CES2
FTO SNRPN
FTO NAP1L3
FTO KIAA0513
C5orf13 DCTN2
C5orf13 CAPZA2
SFRS4 PMS2L5
TFAP4 NPM1
ATAD4 TAF1
ATAD4 HP
ATAD4 REG1P
ATAD4 AGER
ATAD4 PTPN5
HLCS PTPN5
RING1 PGC
SLC35B1 GPS1
SLC35B1 COPS6
TTC35 CDC37
EIF4A3 ZNHIT3
SMAD4 CAPRIN1
MBOAT7 CES2
CDC123 HNRNPF
DCTN1 ATP5B
SPI1 NRGN
ARF3 PSEN1
ARF3 USP11
ARF3 PI4KB
ARF3 GNA11
CDC34 CLPP
SLC36A2 RPS8
ARF4 PSMD6
ARF4 SPCS2
EEF1A1 RPL27A
EEF1A1 RPL37A
S100A7 CTLA4
DDB1 AAMP
INHA MAP3K10
INHA COL14A1
BIRC2 SRP9
KIAA0226 HK1
KIAA0226 ZNF8
LTB BTG2
MVK POLA2
MVK MADD
MVK NAGA
SRPK3 BATF
SRPK3 LLGL2
SRPK3 IL8
ZNF638 PSMD6
ATP6V1E1 ATP6V0C
ATP6V1E1 MADD
ATP6V1E1 GNB1
ATP6V1E1 UPF1
APOBEC3B LLGL2
NCKAP1L CASP2
COX5A DAD1
HMGB2 SRP9
PSMD6 PDIA6
PSMD6 EIF4H
PSMD2 CKAP5
LOC728844 TPT1
ABAT GPR3
ABAT PROL1
ABAT KCNN3
GIPR PROL1
LOC728849 MADD
LOC728849 SFRS5
LOC728849 BCLAF1
LOC728849 USP7
LOC728849 HERC1
LOC728849 ZNF91
CELP CES2
CELP MXD1
HTT C4orf10
ILVBL CHN2
PSMC1 PSMC5
PSMC1 PTP4A2
MDC1 NUP188
RTN1 HERC1
IL32 INPP5J
IL32 CRYAA
CALR RPL18A
RABGGTB ZNF146
RABGGTA PDE4B
RABGGTA ATP6V0A1
RABGGTA CD68
NCL ZNF133
FUT2 PTPN5
NEFL LLGL2
PPP3CA MADD
HLA-DMB CD3E
CHERP TBL3
SF1 UPF1
SF1 GNA11
SF3B2 PPP2R1A
ADRA2A TDRD9
DYRK1A DUT
DYRK1A SAFB
RELA PXN
RELA NAGA
MAPK3 HTATSF1
MAPK3 ZNF8
TSC22D1 RAB11A
TSC22D1 MADD
TSC22D1 LAMP1
C4orf10 HLA-C
FLT4 SLC2A4
UTP14C RBM15B
TBL3 MAP3K10
TBL3 HLA-C
TBL3 TNXB
PDXDC1 CES2
PDXDC1 RPL28
MRPL49 PI4KA
UQCRC2 HNRNPM
UQCRC2 HNRNPA2B1
PAK1 BBS9
HAAO FASTK
HAAO AANAT
G6PC APLNR
GHRHR ZNF8
CYB5R3 UFD1L
RPL27A RPL34
RPL27A RPL10A
RPL27A RPS28
SAA1 MXD1
GAST HLA-C
GAST DNASE1
GAST ANG
GAST HP
MADD CTLA4
MADD CSF1R
MADD SDC4
MADD FUT3
MADD BAT1
MADD B4GALT1
MADD CHMP1A
RNF113A CYP2C19
DHPS PPP2R1A
TPT1 PNRC1
DLD EIF4H
EIF4H COMT
EIF4H H2AFZ
EIF4H AP2M1
EIF4H VDAC1
EIF4H RHEB
EIF4H SEPT7
COL16A1 SNRPN
COL16A1 ZNF146
NASP PSMA3
NASP HNRNPM
NASP ZNF146
APLNR CD93
PFN2 CALM2
ATP6V0A1 CES2
ATP6V0A1 C4orf8
CREBBP ALDH6A1
GPR17 AQP2
GPR17 KRT32
GPR17 COL14A1
PI4KB RGL2
PI4KA GNB1
PI4KA TRIM26
PI4KA SNRPN
STXBP2 MAP3K10
ADSL TMED10
FLT1 HLA-DQA1
FLT1 SLC30A3
SET POLA2
MYH6 TNFRSF14
CSF1R COPB1
CSF1R BTG3
CSF1R RBM15B
EPRS TCP1
AAMP CNTD1
AAMP WARS
AAMP AGPAT1
MAPK7 LOC100131311
ATP6V0C CD59
ATP6V0C GNA11
ALDH3A1 AANAT
F13B PROL1
F13B PTPN6
F13B PRKCG
CARS LLGL2
CARS RAE1
GNB1 SLC9A6
GNB1 WASF3
GNB1 KIAA0232
GNB1 PTP4A2
GNB1 YWHAB
GNB3 BBS9
DUT CHMP1A
DUT YWHAQ
RASL10A SLC9A3R2
LLGL2 RPL13A
RPL10A NACA
RPL10A RPS23
RPL10A RPS6
RPL10A RPS5
RPL10A RPS3
RPL10A PBX2
RPL10A RPS9
RPL10A RPS8
FGF4 PROL1
POLA2 RBM15B
KTN1 GOLGA4
PRDX6 UQCRB
KIAA0232 KIAA0430
KIAA0430 SON
MAP3K10 RAC1
RGL2 UBA1
RGL2 BAT2
ZNF8 HLA-C
ZNF8 SDC4
ZNF8 KRT1
ACADM UBXN4
ACADM CYCS
ACADM SFRS11
ACADM YWHAE
AP1B1 ACO2
CCT6A ZNF146
CHRNE BBS9
PSME2 DAD1
CASC3 TRIM26
CASC3 PHC2
CES2 PTPN5
CES2 GNA11
CES2 ARHGAP1
CCNB1 CDC20
CYP2C19 CTLA4
CYP2C19 ELANE
CYP2C19 TEF
POU2F2 CLCN7
ADD1 UPF1
KRT35 DNASE1
AGER GFRA2
UQCRH SNRPE
SLC30A3 BBS9
GPS1 PPP2R1A
CALM2 CYCS
FAM50A UPF1
MPP2 INPP5J
THRA SNRPN
MARCKS NUP153
KLHDC10 DNASE1
AQP7 NAGA
AQP2 DARC
TRIM26 BAT3
CLCN6 TEC
CLCN6 SDC4
RPL11 RPS3
RPL11 RPL23
RPL11 RPS8
LOC100131311 BMS1
RPL18 RPS5
BRD2 SFPQ
SNRPD2 RPS10
PTPN12 SFRS11
INPP5J ODF1
INPP5J TFE3
INPP5J PMS2L11
INPP5K TFE3
RBBP4 SFPQ
CD3E DNASE1
CD3E PTGIS
ACADS IL8
PNRC1 ESD
PNRC1 ZNF146
PROL1 PRM2
SEPT7 CYCS
ARHGAP1 HLA-DQA1
AFF3 DGKQ
NARS PCBP1
HLA-DQB1 EFEMP2
B4GALT1 ELANE
RPS3A RPS6
RPS3A RPS23
RPS3A RPL23
RPS3A RPL9
RBM39 YY1
NPPC GALK1
PGK1 PWP1
SFPQ METAP1
UBA1 SNRPN
PTPN6 PTGIR
PTPN5 RENBP
PTPN5 CRYAA
PTPN5 RASA2
ANG GALT
GSTT1 EFNA1
UBE2N SRP9
CYP2F1 PPP2R1B
SULT2B1 MYO7A
PHF3 NUP153
PPP2R5C TTC3
YY1 SAFB
YY1 HNRNPM
YY1 HNRNPA2B1
RPS15A RPS27
RPS15A RPS8
RPS7 RPS19
RPS7 RPS9
RPS7 RPS8
UPF1 CNTD1
CCR9 TAF1
VDAC1 PSMA3
VDAC1 PSMB4
RPS9 P2RX1
RPS8 RPS10
RPS8 RPS17
RPS8 RPL9
RPS8 RPL6
RPS8 RPL35A
RPS8 RPL13A
SLC10A2 NCAM1
STAT3 AANAT
LPAL2 TAF1
RPL13A RPS19
RPL13A RPS3
RPL13A RPS16
PSMA4 RRM1
PSMA5 AIMP2
PSMA5 DAD1
RPL36A HNRNPA2B1
RPL36A RPL39
ELANE AOC2
RPS28 RPL27
RPS28 RPS19
HTATSF1 RB1CC1
ALDH7A1 HNRNPM
CD8B KCNJ4
BMS1 WAPAL
ADRB3 DNASE1
COL1A2 COL1A1
AGPAT1 NPEPPS
AGPAT1 SH3GL3
AGPAT1 GNA11
COX7C SNRPE
PPP2R1A KLHDC3
RNASE3 TAF1
MAP2K1 ANXA7
MDH1 RHOA
DAD1 H2AFZ
YES1 CSNK2A2
RPL29 RPS5
NRGN TRBC1
KIAA0240 NPEPPS
REG1P GFRA2
TAX1BP1 DGCR6
CCR2 ODF1
SRP9 HNRNPM
ZNF146 METAP1
SAFB HNRNPU
GPR3 DNASE1
GH2 DNASE1
GSK3A CNTD1
RPS5 RPS19
RPS5 RPS16
RPL9 RPL34
RPL9 RPL39
HLA-C HLA-A
TOMM20 TTC3
TNXB POLD4
ACO2 GNA11
TAF7 VBP1
MPO CNP
VBP1 HNRNPM
RPL6 RPS16
RPS10 RPS19
RPS10 RPS18
RPS17 RPS18
RPS16 RPS18
DNASE1 COL14A1
SNRPN GNA11
NPM1 RPL34
NPM1 SNRPE
