# Supplementary material for: Functional networks inference from rule-based machine learning models
Source: BioData Min. 2016 Sep 5;9:28. doi: 10.1186/s13040-016-0106-4 (PMC5011349; doi:10.1186/s13040-016-0106-4)
Supplement: Supplementary file 2 — Networks. All networks used in the analysis given as a list of edges. (XZ 11980 kb) [file 13040_2016_106_MOESM2_ESM.xz › networks/aracne/CNS/SN_C4.txt]

HIST1H4B GPR3
ELANE AOC2
ELANE CD40LG
ELANE TLE2
ELANE SAA1
ELANE SCN9A
ELANE TNFRSF14
ELANE TGOLN2
ELANE ZNF167
ELANE IL4
ELANE NUP188
ELANE SP110
ELANE EBP
ELANE RELA
ELANE DUSP2
ELANE MATN1
ELANE B4GALT1
ELANE MERTK
ELANE GSTT1
ELANE SCGB2A2
ELANE CXorf40B
ELANE CYP2C19
ELANE GBF1
AGL HSP90AB1
AGL UBAP2L
AGL SHC3
AGL SFRS3
AGL CES1
AGL IK
AGL CD302
AGL WAPAL
AGL CLCNKB
RNF10 MADD
RNF10 GTF2I
RNF10 SFRS9
RNF10 PDXDC1
RNF10 CTBS
RNF10 RPL18A
RNF10 PKM2
RNF10 THRA
RNF10 RALY
RNF10 ATP1A3
RNF10 RNH1
RNF10 EPS8
RNF10 PHC2
RNF10 VPS72
RNF10 CLK2
RNF10 ACO2
RNF10 RAF1
RNF10 BRD3
NCBP1 SIRPD
NCBP1 LTB
NCBP1 POU4F1
NCBP1 ADAM15
NCBP1 PRDM2
NCBP1 HIST1H1E
NCBP1 FOLR1
NCBP2 DLG1
NCBP2 SMC1A
NCBP2 PI4KB
NCBP2 VAMP7
NCBP2 HSPA9
NCBP2 PSMA4
NIPA2 GTF2E2
NIPA2 GHRH
NIPA2 CYFIP1
NIPA2 TNR
NIPA2 NAP1L1
NIPA2 DGUOK
NIPA2 CD40
NIPA2 HTR1A
NIPA2 CEACAM4
NIPA2 PNN
NIPA2 CKAP4
NIPA2 TERT
NIPA2 PHF3
NIPA2 SMARCD2
NIPA2 SNRPE
HSPA9 PTDSS1
HSPA9 SLBP
HSPA9 UBE2N
HSPA9 U2AF1
HSPA9 BCLAF1
HSPA9 UBE2D3
HSPA9 SCRIB
HSPA9 MELK
HSPA9 CCDC6
HSPA9 ANXA11
HSPA9 GABRB3
HSPA9 ATP5F1
OR1E1 NGF
OR1E1 BMS1
OR1E1 ANKRD1
OR1E1 CACNA1C
OR1E1 VHL
OR1E1 GPR125
OR1E1 MAPK12
OR1E1 JMJD1C
OR1E1 PMS1
OR1E1 ATP6V1C1
OR1E1 GYPE
SSFA2 CTF1
SSFA2 ME2
SSFA2 ALDH6A1
SSFA2 RAB2A
SSFA2 MEF2A
SSFA2 PNN
SSFA2 FAM190B
LAPTM5 C1QB
LAPTM5 TOP2A
ARFRP1 PKLR
ARFRP1 CCT8
ARFRP1 VAV2
ARFRP1 TRIM15
ARFRP1 HSF4
ARFRP1 ATP4B
ARFRP1 HMGCL
ARFRP1 INPP5K
ARFRP1 RPSAP12
ARFRP1 CENPB
ARFRP1 FGR
ARFRP1 CLCN6
ARFRP1 RPS2
ARFRP1 IFNGR2
ARFRP1 PDE4A
ARFRP1 HLF
ARFRP1 UCP3
LIFR MAP3K10
LIFR CARS
LIFR F11
LIFR AFF3
LIFR IL1R2
PDCD11 XPC
PDCD11 G6PD
PDCD11 CELSR2
PDCD11 MLL
PDCD11 IRX4
PDCD11 NR1H2
IGKC IKBKE
IGKC CYC1
IGKC PLSCR1
PMM1 STIM1
PMM1 MADD
PMM1 SEC13
PMM1 C4orf10
PMM1 SUPT4H1
PMM1 RNH1
PMM1 UCN
PMM1 ATP5B
PMM1 SERPINB6
SQLE CYB5R3
SQLE ATM
SQLE CPB2
SQLE TOMM20
SQLE FMR1
SQLE LLGL2
SQLE HNRNPD
SQLE AGFG1
ADIPOQ EDEM1
ADIPOQ IGHMBP2
ADIPOQ CD40
ADIPOQ MFGE8
ADIPOQ HIST2H4A
ITPKA TRADD
ITPKA LOC201229
SRY ZNF174
SRY ACVR2B
SRY FGFBP1
CAMK1 ESRRB
NR0B2 P11
NR0B2 CLCN6
NR0B2 CETN1
PPP4C SLBP
PPP4C SOD2
PPP4C PPP2CA
PPP4C SUPT5H
PPP4C SFRS4
PPP4C MYST3
SLC28A1 SSTR3
SLC28A1 RPL10A
SLC28A1 MAGEA5
SLC28A1 ACE
PRNP PKM2
PRNP CLTC
STK25 TRIO
STK25 MAML1
STK25 SRPK1
STK25 CD24
STK25 CSNK1E
STK25 POU5F1
STK25 EIF4H
STK25 CUL3
STK25 HNRNPD
STK25 ZNF135
STK25 GNAI1
SLC25A6 USP4
SLC25A6 RPS18
SLC25A6 RPL10A
SLC25A6 ZNF280B
PIK3CG CCL2
PIK3CG CACNB3
PIK3CG F13B
PIK3CG SPIB
C11orf58 WIPF2
C11orf58 SLBP
C11orf58 RBBP7
SPN SNRPC
SPN INPP5J
SPN MICB
SPN SAA1
DRAP1 EFEMP2
DRAP1 PRKCD
DRAP1 RING1
DRAP1 ARHGDIA
DRAP1 SMARCD1
DRAP1 UBA1
DRAP1 SRP19
DRAP1 GPSM3
IRX5 SMC1A
IRX5 NUP98
IRX5 SSR1
IRX5 SSTR3
IRX5 CFDP1
IRX5 ADRM1
IRX5 IFNGR1
IRX4 MMP14
IRX4 TRIM15
IRX4 IFNGR2
IRX4 GHR
IRX4 MAN2B1
IRX4 RAD9A
IRX4 MAP2K1
IRX4 STXBP2
IRX4 HAAO
IRX4 ABAT
IRX4 L1CAM
IRX4 RASL10A
IRX4 FAS
IRX4 CELP
IRX4 OR3A1
IRX4 DMPK
IRX4 FCN2
IRX4 PIGC
IRX4 PLEC1
IRX4 POU3F4
IRX4 MCAM
IRX4 CYP4A11
IRX4 PTPN5
IRX4 LLGL2
IRX4 WIT1
IRX4 MAP3K10
IRX4 SLC5A3
IRX4 SSTR4
IRX4 MMP7
IRX4 CLK3
ABCD3 EZH1
ABCD3 HDAC2
ABCD3 CALM2
ABCD3 GAGE1
ABCD3 GGT5
ABCD3 FERMT2
ABCD3 UBE2A
ABCD3 GOLGA4
ABCD3 UBB
ABCD3 DGUOK
ABCD3 COPB1
ABCD3 ADK
ABCD2 SEC23B
ABCD2 RAD9A
ABCD2 PRKCD
ABCD2 ST5
ABCD2 KIAA0141
ABCD2 ARG2
DHX8 EPHX1
DHX8 CLCNKB
DHX8 PRR3
DHX8 LOC100130219
DHX9 HMGN2
DHX9 EIF4H
ZNF45 DLX4
SIRPD DNASE1L3
SIRPD APOB
SIRPD LIMK2
SIRPD SP4
SIRPD AHNAK
SIRPD VAV2
SIRPD TNXB
SIRPD CASP2
SIRPD C6
SIRPD MAP3K10
SIRPD NUP214
SIRPD SLC31A2
SIRPD HAAO
SIRPD TFE3
SIRPD TTLL12
SIRPD PML
SIRPD TRIM15
SIRPD HSD17B3
SIRPD DBT
SIRPD HIST1H1C
ZNF43 PRKCI
ZNF43 PTDSS1
ZNF43 AOC2
ZNF43 TNXB
ZNF43 RPA2
ZNF43 NDUFS1
ZNF43 PPP3CA
ZNF43 GPD1L
ZNF43 COL16A1
ZNF43 RBMX
SIRPA GPR17
SIRPA LLGL2
SIRPA WIT1
SIRPA ESR1
SIRPA F8
SIRPA G6PC
SIRPA CLCN7
SIRPA IL1R2
SIRPA HAAO
SIRPA ABAT
SIRPA CSN3
SIRPA CELP
SIRPA HIST1H2BI
SIRPA COL17A1
NUP98 PSMD9
NUP98 HTN3
NUP98 FAM3C
NUP98 PPOX
NUP98 PTPRA
NUP98 SEC31A
NUP98 NDST1
NUP98 KIR2DS3
NUP98 IFT88
NUP98 ETF1
NUP98 EXT2
NUP98 NUP160
NUP98 RXRB
NUP98 SLC26A2
NUP98 SERPINB1
NUP98 C12orf24
NUP98 PHF20
NUP98 NOTCH4
NUP98 EIF2AK2
NUP98 HOXD10
NUP98 NUBP1
NUP98 SULT2B1
NUP98 DBP
XPC EFNB3
XPC LPIN2
XPC PLK1
XPC ZNF167
XPC PMS2L11
XPC ARHGAP1
XPC LOC728849
XPC CCL22
XPC FAM134C
XPC GAST
SP1 M6PR
SP1 UQCRB
SP1 NAGA
MUC1 SNX17
MUC1 TNK1
MUC1 LLGL2
MUC1 MMP11
MUC1 PTEN
MUC1 F13B
MUC1 PEX6
MUC1 PLG
MUC1 HADHB
MUC1 ITGB3BP
MUC1 GFRA2
MUC1 CYP3A4
MUC1 CCL22
MUC1 GATA3
MUC1 SH3GL3
MUC1 ASL
SP3 UBE4A
SP3 KIAA0430
SP3 CAPRIN1
SP3 DDX18
SP3 TAF11
SP3 ALDH7A1
SP3 HNRNPD
SP3 PIP4K2B
PPP2R2A PTDSS1
PPP2R2A EPHX1
PPP2R2A PRMT2
PPP2R2A CHD8
PPP2R2A PSMD7
PPP2R2A SEMA3F
PPP2R2A RPSAP12
PPP2R2A CXorf40B
PPP2R2A SLC35B1
PPP2R2A PRKACG
PPP2R2A SERPING1
PPP2R2A SRPK3
PPP2R2A FBLN2
PPP2R2A AP3D1
PPP2R2A RASA2
GOLIM4 AFF2
GC HAL
GC IFNA1
GC ITSN2
GC CD40
GC GOLGA2
GC STK3
ARF6 PRKCH
ARF6 RNASE3
ARF6 RARB
ARF6 CLCN3
ARF6 GZMM
ARF6 SRPK3
PIK3C3 RBM6
PIK3C3 CPB2
PIK3C3 RABGGTB
PIK3C3 SSR1
PIK3C3 HTATSF1
PIK3C3 TIE1
PIK3C3 IQGAP1
GK DEFA3
GK DEFB4
EGR4 TNFRSF14
EGR4 LLGL2
EGR4 CRYGB
ORM1 SNX17
ORM1 ARNTL
ORM1 LPAR1
ORM1 TRDN
ORM1 PHF15
ORM1 ZNF177
ORM1 AFF3
ORM1 RB1
ORM1 CSDC2
ORM1 IL4
ORM1 TRAM2
ORM1 KCNN3
ORM1 CYP2E1
ORM1 ADCY7
ORM1 EVPL
ORM1 HIST2H4A
ORM1 DPP4
ORM1 FOLR1
ORM1 HIST1H1C
MAZ COL6A1
MAZ SF1
MAZ TNFRSF1A
ERF AKT1
BAK1 ATAD4
BAK1 CD34
BAK1 ZKSCAN3
BAK1 KCNQ1
BAK1 RPS5
BAK1 USP11
BAK1 CFDP1
BAK1 DNASE1L1
BAK1 GABRB1
BAK1 KIAA0513
CKMT2 IFNA10
CKMT2 FPGS
CSN2 TTLL4
CSN2 PI4KA
CSN2 PTPN11
CSN2 TNXB
CSN2 HAAO
CSN2 ABAT
CSN2 RPS9
CSN3 IL7R
CSN3 MYH11
CSN3 PDGFB
CSN3 NMBR
CSN3 SPRR1B
CSN3 KHK
CSN3 CHRNG
CSN3 CYP11B1
CSN3 TACR3
CSN3 OPRL1
CSN3 PTPN5
CTBP1 SFRS9
CTBP1 SMAD4
CTBP1 UBE3C
CTBP1 TUBA1A
CTBP1 NUDT1
CTBP1 EPRS
CTBP1 LPAR4
NTHL1 ODF1
NTHL1 TBL3
NTHL1 YIF1A
ADH1C PLCG2
ADH1C MAP2K1
ADH1C NPR3
TSG101 ARMCX6
TSG101 NOLC1
TSG101 TDG
TSG101 TIE1
TSG101 UQCRC2
TSG101 PSMF1
ITGA9 DCHS1
ITGA9 SNTA1
ITGA9 NFKBIL1
ITGA9 NMT1
ITGA9 COX6A2
UGCG ARF3
UGCG CHN2
UGCG ODC1
ATP2A2 SMAD4
ATP2A2 RNF103
ATP2A2 SFRS11
ATP2A2 PRKCD
ITGA2 CXCL6
ITGA2 TEC
ITGA2 CTSG
ITGA2 CCL17
ITGA2 PKP2
ITGA2 TBL3
ALDH3A1 MASP1
ALDH3A1 INSL4
ALDH3A1 CLCN1
ALDH3A1 ABP1
ALDH3A1 UPK1A
ALDH3A1 PTGIR
ALDH3A1 NBL1
ALDH3A1 IL32
ALDH3A1 EDEM1
ALDH3A1 NP
ALDH3A1 AANAT
ALDH3A1 ITIH4
ITGA5 PRM2
ITGA5 DIO3
ITGA5 ZFP90
ITGA5 HIST1H1C
RIT1 SEPT6
RIT1 ADK
RIT1 NR2C1
RIT1 PMS2L3
RIT1 SRD5A1
RIT1 CCL22
RIT1 CYP3A4
MGST2 ELAVL3
MGST2 ODF3B
MGST2 ADAM11
MGST2 PTGDR
MGST2 AANAT
MGST2 MAPKAPK2
MGST2 SH3GL3
MGST2 MADD
MGST2 RARB
MGST2 TBC1D5
MGST2 TAGLN2
MGST2 CCL22
MGST2 CLCN7
MGST2 CD40
MGST2 SNAPC2
MGST2 LGALS9
MGST2 USP11
MGST2 IGHD
MGST2 MDM4
MGST2 BDH1
MGST2 IVD
MGST2 TAF1
MGST2 SEMA3F
MGST2 PMS2L11
MGST2 BST2
MFSD10 GOLGB1
MFSD10 ARHGAP1
GTF3C1 NFIC
GTF3C1 CTLA4
GTF3C1 AES
GTF3C1 ATIC
GTF3C1 TRIM15
GTF3C1 TIAF1
GTF3C1 PI4KA
GTF3C1 CYP21A2
GTF3C1 WNT1
GTF3C1 CLCN6
GTF3C1 RPS7
GTF3C1 KCNN3
GTF3C1 TUFM
GTF3C1 KRT5
GTF3C1 STARD3
GTF3C1 DGKD
GTF3C1 ATXN1
DENND4A MAP3K7IP1
DENND4A ATP6V1E1
DENND4A KIF5B
DENND4A MRPS31
DENND4A DYNLT3
DENND4A MAPK14
DENND4A CCR2
DENND4A TUBA4A
DENND4A ZNF76
APOA4 S100A9
APOA4 DGKQ
APOA4 ATXN2
APOA4 CHRNE
RARRES1 STARD8
VPREB1 RPS11
VPREB1 TRIM26
VPREB1 RPS5
VPREB1 TNFRSF25
VPREB1 HIST2H4A
VPREB1 PBX2
VPREB1 OGG1
VPREB1 EIF5A
APOA1 ACTG1
APOA1 PROL1
APOA1 DAD1
APOA1 KIF14
APOA1 STAT5B
APOA1 AKR1A1
APOA1 RPS3
APOA1 UQCRC2
APOA1 PHF3
APOA1 PNRC1
APOA2 MEOX1
XPO1 HDAC2
XPO1 DPYSL2
XPO1 HCFC1
XPO1 ABI2
XPO1 CENPF
XPO1 CUGBP2
XPO1 SAFB
XPO1 SDCBP
XPO1 VHL
XPO1 PFN2
XPO1 TRPC1
XPO1 UBXN2B
XPO1 SFRS11
XPO1 CAPRIN1
XPO1 FMR1
XPO1 CSE1L
XPO1 BRD2
XPO1 MAPK7
FAM190B ALDH3B1
FAM190B RAB33A
FAM190B PSMD7
FAM190B DVL3
FAM190B ANGPT1
FAM190B RASA1
GAP43 PMVK
GAP43 E2F5
GAP43 ZNF76
GAP43 RPS23
PGR BLK
PGR DNTT
KIR2DS3 USP11
KIR2DS3 SPINK2
PRKCQ PPP3CB
LSS CNP
LSS SLC25A3
LSS GLA
LSS STAG1
LSS CLCN6
LSS CYP17A1
LSS FUT3
LSS DGUOK
LSS EBI3
WAPAL RAB11A
WAPAL EIF3A
WAPAL KTN1
WAPAL TSFM
WAPAL CLCN3
WAPAL PKD2
WAPAL NOLC1
WAPAL ATM
WAPAL RAB3GAP1
WAPAL HELZ
WAPAL RABGGTB
WAPAL CBFB
WAPAL BMS1
WAPAL DGUOK
WAPAL HP
WAPAL HADH
WAPAL RBM39
WAPAL RASA1
WAPAL PPP2R5C
IL13 SGCB
DNASE1L1 LTBR
DNASE1L1 AFF2
DNASE1L1 NGF
DNASE1L1 CETP
DNASE1L1 PDXDC1
DNASE1L1 F13B
DNASE1L1 RPL6
DNASE1L1 MLH3
DNASE1L1 CD93
DNASE1L1 CD68
DNASE1L1 HOXD4
DNASE1L1 MVD
DNASE1L1 HLA-DOB
DNASE1L1 JUND
DNASE1L1 WNT5A
MPV17 ATP6V1F
MPV17 RFX5
MPV17 DOCK1
MPV17 CFB
MPV17 CELSR2
MPV17 DGCR6
MPV17 PDE6G
MPV17 SMARCD1
MPV17 L1CAM
MPV17 SDHC
MPV17 AP3D1
DNASE1L3 MUM1
DNASE1L3 KRT86
ZFP161 G6PD
ZFP161 CCDC6
ZFP161 RGS1
COL4A6 SKP1
COL4A6 CYP2A13
COL4A6 GZMM
COL4A6 C3orf45
COL4A6 GRPR
COL4A6 S100A5
COL4A6 ARHGAP5
COL4A5 MMP15
COL4A5 GAST
COL4A5 TBC1D5
COL4A4 CD180
COL4A2 CTGF
COL4A2 FN1
GRN CAPNS1
GRN HLA-A
GRN ST5
GRN N4BP2L2
GRN RPS17
GRN GTF2E2
GRN DCI
GRN DGCR6
GRN NPC2
GRN SLC5A11
GRN TM9SF1
GRN HCLS1
GRN FCGRT
GRN BCL7B
GRN LARP4B
GRN SEC13
GRN IL32
GRN COX6A1
GRN PTTG1IP
GRN RBM42
GRN VIM
GRN PRKACG
GRN AGPAT1
GART SNX17
GART MYO7A
GART EIF3F
CD83 SNRPD3
CD83 MGAT2
CD83 ADD3
CD83 CENPE
CD83 PIK3CA
TACR1 CCL25
TACR1 TTYH2
ITGAX LOC91316
ITGAX TRBC1
ITGAX ERCC4
ITGAX HP
ITGAX C4orf10
ITGAX DSC3
ITGAX KAT5
ITGAX GPR31
ITGAX PTGS1
ITGAX GCM1
ITGAX AP3D1
ITGAX HLTF
RPS6KA1 VAV2
RPS6KA1 SRPK3
RPS6KA1 SFTPC
RPS6KA3 RNASE3
RPS6KA3 AGPS
RPS6KA3 AKAP1
RPS6KA3 KCNAB2
RPS6KA3 DEFA5
RPS6KA3 EBI3
RPS6KA3 HTR1E
RPS6KA3 PAK1
KCNH2 TULP1
KCNH2 EIF2B2
KCNH2 CREM
KCNH2 SULT2B1
KCNH2 MSMB
TP53I11 POU2F2
ATAD4 PSMB10
ATAD4 HP
ATAD4 KRT35
ATAD4 AGER
ATAD4 LAG3
ATAD4 GUCY2C
ATAD4 IL1R2
ATAD4 ARF3
ATAD4 NR0B1
ATAD4 GNB2L1
ATAD4 KRT6C
ATAD4 ATP6V1B1
ATAD4 CACNA1S
ATAD4 CST6
ATAD4 CST4
ATAD4 NOS3
ATAD4 CREB3
ATAD4 KIAA0226
ATAD4 REG1P
ATAD4 OPRK1
ATAD4 PRB1
ATAD4 ATP2B3
ATAD4 PTPN5
ATAD4 GJA5
ATAD4 CCL22
ATAD4 TAF1
ATAD4 C4orf8
ATAD4 SDS
ATAD4 ACSL1
ATAD4 COL14A1
ATAD4 PDK2
ATAD4 CREM
ATAD4 MAPRE3
ATAD4 COX10
ATAD4 GPSM3
ATAD4 TFDP1
HLCS LMF2
HLCS NTN3
HLCS ELN
HLCS BMP8A
HLCS TNFRSF1A
HLCS HLA-C
HLCS KNTC1
HLCS AHNAK
HLCS PSPH
HLCS PRR4
HLCS MAP3K10
HLCS TARBP2
HLCS LGALS8
HLCS SUPT6H
HLCS PAK1
HLCS PTPN5
HLCS COX6A2
PSMD11 USP8
PSMD11 ADD3
PSMD11 SRPR
PSMD11 MFGE8
PSMD11 RPL28
PSMD11 PSEN1
PSMD11 AARS
PSMD11 ARL6IP1
PSMD11 GGA3
PSMD11 MAPK6
PSMD11 AAMP
PSMD11 LAMP1
PSMD11 GALC
PSMD11 ABL1
PSMD11 POLR2A
PSMD11 CREBBP
PSMD11 CKAP5
TOP1 CDC27
TOP1 HLTF
TOP1 NXF1
TOP1 HELZ
COX7C CCT8
COX7C PSMD9
COX7C RPL27
COX7C MIF
COX7C SNRPB
COX7C RPL36AL
COX7C SNRPE
TCIRG1 GTF2E1
TCIRG1 PI4KB
TCIRG1 TAF1
TCIRG1 SEMA3F
TCIRG1 SUMO1
TCIRG1 SLC2A5
TCIRG1 SLC2A3
TCIRG1 C2orf3
TCIRG1 C4orf6
TCIRG1 PWP1
TCIRG1 ZNF133
TCIRG1 RELA
KHK FUT6
KHK LRRC14
KHK NPPB
ITGAL MYO7A
ITGAL GLI1
ITGAL ABCC8
GIT2 PTAFR
GIT2 KIAA0090
GIT2 SCN9A
PIK3CA ZNF167
PIK3CA EXT1
PIK3CA SUPT5H
PIK3CA PPP2R3A
PIK3CA GNB1
PIK3CA CLCN6
PIK3CA CREB1
PIK3CA PDK2
PIK3CA NPPB
PIK3CA RAF1
PIK3CA ZNF134
HLF RGS16
HLF CRP
HLF CAMK2D
HLF COL14A1
HLF TBC1D5
HLF INS
HLF STK3
HLF HTR2C
HLF ACO2
HLF CCL25
HLF PAX8
FAM134C GALT
FAM134C MSH3
FAM134C PPP2R1A
SPR YLPM1
GANAB POLA2
GANAB SLC16A1
GANAB EIF4H
GANAB SRP14
GANAB PPID
GANAB CAPN2
GHRH ANXA13
GHRH KCNMA1
CD40LG EXTL2
CD40LG NR4A1
CD40LG GSTA2
CD40LG CD86
CD40LG TNFRSF17
CD40LG KDM4A
CD40LG ME1
CD40LG H3F3A
CD40LG WWOX
CD40LG MYBL1
CD40LG PPP3CB
CD40LG ZNF133
CD40LG CRYGD
CD40LG CFTR
CD40LG PTPN4
SMAD4 C5orf13
SMAD4 WTAP
SMAD4 CPSF6
SMAD4 PTGES3
SMAD4 PUM1
SMAD4 MAP2K5
SMAD4 CAPRIN1
SMAD4 EP300
SMAD4 NPM1
SMAD5 MYST3
SMAD7 USP8
SMAD7 HERPUD1
SMAD7 ELL
SMAD7 AUH
SMAD7 KRT32
SMAD7 TTF1
SMAD7 CHN2
SMAD7 SNRNP27
SMAD7 POLR2A
SMAD7 SFXN3
SMAD7 HLA-DPA1
SMAD7 ZNF134
SMAD7 FTO
SMAD1 NAP1L4
SMAD1 PKIA
SMAD1 ARF4
SMAD1 KIF11
SMAD1 GDI1
SMAD1 TOP2B
SMAD2 PSMB5
SMAD2 SOD1
SMAD3 PTGS2
SMAD3 ANG
SHROOM2 MORC3
SHROOM2 NDP
SHROOM2 ARHGEF7
SHROOM2 BUD31
SHROOM2 ALDH1A3
FOXM1 NFX1
FOXM1 ANG
FOXM1 CARS
FOXM1 KPNB1
FOXM1 CCIN
FOXM1 NIPAL3
FOXM1 CLPP
FOXM1 PML
FOXM1 MYBL2
FOXM1 RANBP1
FOXM1 PPIB
MTIF2 PSMC1
MTIF2 NOLC1
MTIF2 CCT5
MTIF2 XRCC6
SNTB2 ELN
OR2H1 INPP5J
CTH PPP2R1A
CTH DAPK1
CTH RASA2
C12orf24 CFHR2
C12orf24 CD53
C12orf24 TDO2
C12orf24 DNTT
C12orf24 CGB
C12orf24 GALE
C12orf24 FTO
ARF3 ADD3
ARF3 PI4KB
ARF3 GNAO1
ARF3 MSH3
ARF3 NQO2
ARF3 CRP
ARF3 RPS2
ARF3 DCTN1
ARF3 SH3GL3
ARF3 STAT3
ARF3 PSEN1
ARF3 GSS
ARF3 YWHAB
ARF3 RAB5B
ARF3 USP11
ARF3 CUGBP1
ARF3 NMT1
ARF3 GALNT3
ARF3 TIAF1
ARF3 LGALS8
ARF3 GNA11
ARF3 ATXN1
ARF3 RNH1
ARF1 ATP5B
ARF1 ACO2
ARF1 ADARB1
SLC36A2 RPL32
SLC36A2 RPS29
SLC36A2 PALM
SLC36A2 TPT1
SLC36A2 RPS8
ARF5 RNPS1
ARF5 SLC3A2
ARF5 MYBL1
ARF5 PSMB5
ARF5 RHEB
ARF5 COL2A1
ARF4 TSN
ARF4 PSMC6
ARF4 FAM120A
ARF4 VBP1
ARF4 SPCS2
ARF4 SUMO1
ARF4 PSMD6
ARF4 HIF1A
ARF4 DDOST
ARF4 PPIA
ARF4 PCBP1
ARF4 UBXN4
ARF4 NCOA4
ARF4 COX6C
SPARC HLA-C
SPARC COL1A1
HNF1B KLKB1
HNF1B BCL2A1
HNF1B NR2C2
HNF1B EVI2A
HNF1B SEPT6
HNF1B GAST
ESPL1 NRF1
ESPL1 POU2F2
ESPL1 MBL2
AP3D1 HDAC1
AP3D1 TIMP2
AP3D1 PLK1
AP3D1 RTCD1
AP3D1 PITPNA
AP3D1 NCOA2
AP3D1 BTG1
AP3D1 ICA1
AP3D1 H3F3B
AP3D1 GPR162
AP3D1 AP1B1
AP3D1 TXNRD1
AP3D1 ARID3A
AP3D1 TRAF6
AP3D1 LARP4B
AP3D1 B4GALT1
AP3D1 SLC2A5
AP3D1 FOXA1
AP3D1 POLRMT
AP3D1 MEP1A
GALNT3 RPS11
GALNT3 USP4
HERC2P3 ZNF187
HERC2P3 LPIN2
HERC2P3 LTBP2
HERC2P3 PDXDC1
HERC2P3 NFKBIB
HERC2P3 EXT1
HERC2P3 CCNI
HERC2P3 PARP4
HERC2P3 MTOR
HERC2P3 PMS1
HERC2P3 PBX1
HERC2P3 LOC728849
HERC2P3 PIP4K2B
EPAS1 KLF1
EPAS1 PRDM2
TCEA2 SMC1A
TCEA2 IRF3
TCEA2 CYB5R3
TCEA2 FOLH1
TCEA2 ACSL1
TCEA2 PSAP
TCEA2 ZNF8
TCEA2 GPC3
TCEA2 PPP2R5B
TCEA2 CASR
TCEA2 GYPB
TCEA2 ANGPT1
TCEA2 POLR2J2
TCEA2 FABP3
CALB1 STXBP2
CALB1 DPEP1
CALB1 POLR2H
TCEA1 IRF3
TCEA1 BMP4
TCEA1 PSMD9
TCEA1 MYO7A
TCEA1 TNFAIP1
TCEA1 MEN1
TCEA1 GOLGA1
TCEA1 PUM1
TCEA1 SAP18
TCEA1 GPD1L
TCEA1 CLNS1A
TCEA1 CHMP1A
TCEA1 CLCNKB
TCEA1 ZNF76
ABCD1 CSDC2
ABCD1 AES
ABCD1 LLGL2
ABCD1 MPZ
ABCD1 AIP
ABCD1 TNFSF9
ABCD1 FES
ABCD1 DMPK
ABCD1 DBP
ABCD1 CST6
COX4I1 TXN
COX4I1 CD63
COX4I1 SUMO1
COX4I1 PPP2R4
COX4I1 POLB
COX4I1 CKAP4
COX4I1 RBM39
COX4I1 SEC31A
COX4I1 TMED10
IL3RA NR3C1
IL3RA INPP5K
PRKAR1A ATXN10
PRKAR1A SOD2
PRKAR1A NQO2
PRKAR1A USP14
SRPK1 PPP2R5E
SRPK1 HDAC2
SRPK1 HCFC1
BRS3 PRKACG
BRS3 GPA33
SRPK3 BATF
SRPK3 CRKL
SRPK3 PLK3
SRPK3 LAMB3
SRPK3 CYP4F3
SRPK3 NKG7
SRPK3 STAT6
SRPK3 HCG26
SRPK3 SLC9A2
SRPK3 CGA
SRPK3 PPT2
SRPK3 TDRD9
SRPK3 ELN
SRPK3 HOXD9
SRPK3 FBXW4P1
SRPK3 CD44
SRPK3 CENPB
SRPK3 EFNA1
SRPK3 RAE1
SRPK3 CCNB1
SRPK3 LLGL2
SRPK3 MZF1
SRPK3 LITAF
SRPK3 CYC1
SRPK3 MAP3K11
SRPK3 MTTP
SRPK3 IL8
SRPK3 TBL3
SRPK2 C5orf13
SRPK2 ASAH1
SRPK2 GNB1
SRPK2 BCLAF1
SRPK2 CPE
SRPK2 PMS2L5
SRPK2 RBM10
SRPK2 BUD31
SRPK2 DCAF8
SRPK2 PAFAH1B1
SRPK2 LOC728849
SRPK2 GNAI1
COL18A1 FN1
PFKP FASTK
PFKP CARS
PFKP FGL2
FGL1 NPM1
FGL1 LOC201229
FGL2 PSMB10
FGL2 HLA-C
FGL2 HNF4A
FGL2 KCNQ1
FGL2 MAP3K10
FGL2 ADRB2
FGL2 DOK1
FGL2 ABAT
FGL2 ALDH5A1
FGL2 SRD5A1
FGL2 IL1R2
ATP1A3 SNAP25
ATP1A3 SMG7
ATP1A3 SNW1
ATP1A3 WASF3
ATP1A3 EIF2B2
ATP1A3 KIAA0247
ATP1A3 GSK3A
ATP1A3 JUND
ATP1A3 ATP6AP1
ATP1A3 NUP188
ATP1A3 YWHAH
ATP1A3 TLE2
ATP1A3 MAPK6
ATP1A3 PIK3R1
ATP1A3 HSP90AA1
ATP1A3 CKB
ATP1A3 ACLY
ATP1A3 SMARCA4
ATP1A3 SEMA3C
ATP1A3 MAPRE2
SPP2 NUP188
SPP2 NDUFS1
SPP2 PCBD1
MYL6B SMARCA4
MYL6B PRDX2
MYL6B PTP4A2
GAMT CKS2
GAMT SRD5A1
CBLB TYRP1
CBLB ZNF154
CBLB CDH17
CBLB SERPINC1
CBLB F13B
CBLB MYO7A
CBLB HOXD10
CBLB ST8SIA1
CBLB OR3A2
CBLB NEFL
CBLB LILRA2
EEF1A1 CAPZA2
EEF1A1 RPL37A
EEF1A1 HSD17BP1
EEF1A1 NR6A1
EEF1A1 GNAS
EEF1A1 RPL27A
EEF1A1 INPP5K
EEF1A1 ATP2B4
EEF1A1 RPS3
EEF1A1 RPS2
EEF1A1 MC5R
HMGB1 DUT
HMGB1 IMMT
HMGB1 RRM1
TUBB TCP1
TUBB RPS27A
TUBB GNAQ
TUBB AGPAT1
TUBB RPS2
RAB2A TSN
RAB2A CXorf40B
RAB2A MAMLD1
RAB2A SYT11
RAB2A CREBBP
RAB2A SMARCA1
RAB2A ATP5F1
RAB2A ARHGAP1
RAB2A PICALM
RAB2A EIF4A2
MAGEA9 IQGAP1
MAGEA9 CCL22
MAGEA9 FOLR1
MAGEA9 AKAP1
MAGEA8 ZNF140
MAGEA8 MMP11
MAGEA8 XK
MAGEA8 HP
MAGEA8 C4orf10
MAGEA8 CASR
MAGEA8 SUOX
ACRV1 KRT12
ACRV1 TRIM25
ACRV1 CD34
ACRV1 UPK1A
ACRV1 CYP17A1
ACRV1 CEACAM4
ACRV1 COL6A2
ACRV1 PPIC
ACRV1 PRF1
ABAT GPR3
ABAT KCNJ1
ABAT RPL29
ABAT ICAM1
ABAT PDE1C
ABAT AIP
ABAT APOBEC3B
ABAT PROL1
ABAT KCNN3
ABAT CHERP
ABAT POLD4
ABAT COL6A1
ABAT ACTB
ABAT PDCD2
CHAF1B BBS9
CHAF1B IVD
CHAF1B IFNA8
CHAF1B ARID5A
CHAF1B GLDC
CHAF1B PDE3A
CHAF1B CEACAM4
CHAF1B GAST
TCOF1 RDBP
TCOF1 SFRS6
TCOF1 NAT6
TCOF1 GNB2L1
TCOF1 BMPR1B
TCOF1 GFRA2
MAGEA1 SLAMF1
MAGEA5 MMP14
MAGEA5 SLC7A5
MAGEA5 DHODH
MAGEA5 SPIB
MAGEA5 UPF1
MAGEA5 RAD51
MAGEA5 OTUD4
MAGEA5 ANGPT1
MAGEA5 RDH5
MAGEA4 PML
FRG1 KPNB1
FRG1 PARK7
FRG1 FAM3C
FRG1 H2AFZ
FRG1 MGP
FRG1 LOC100131311
FRG1 POU2F2
FRG1 IMMT
UBTF KIAA0195
UBTF IDH3G
UBTF HP
UBTF MAN2A2
UBTF RAP1A
UBTF SF1
UBTF BAT2
UBTF CKAP4
UBTF SOX4
UBTF H3F3B
IFT88 STMN2
YLPM1 RIPK1
YLPM1 KLHDC10
YLPM1 PAK1
YLPM1 CYP2F1
MUC2 AZGP1
MUC2 CYP3A4
MUC2 STXBP2
MUC2 AGPAT1
MUC2 CST4
MNDA CCR3
MNDA KCNQ1
MNDA FBXW4P1
SP2 UBE4A
SP2 SET
SP2 ATP6AP1
SP2 TNFAIP1
SP2 NUP188
SP2 LOC728849
PFKM RARB
CCNE1 EXTL3
FBXW4P1 RNASE3
FBXW4P1 ETV4
FBXW4P1 CTSA
FBXW4P1 DCTD
FBXW4P1 ABP1
FBXW4P1 CLC
FBXW4P1 SPTA1
FBXW4P1 PRKACG
FBXW4P1 DAPK1
FBXW4P1 FUT1
FBXW4P1 ZXDA
FBXW4P1 AP1B1
FBXW4P1 IFIT5
FBXW4P1 KIF1A
SP4 SNX1
SP4 C4orf8
SP4 HTT
SP4 RGS3
SP4 ACO1
SP4 KCNA3
NOLC1 ALDH4A1
NOLC1 ZNF154
NOLC1 PSME2
NOLC1 TSPAN31
NOLC1 SUZ12
NOLC1 EPRS
NOLC1 ALDH18A1
CD46 SFRS5
CD46 BIRC2
CD46 PSMA5
CD46 COPB1
CD46 TRA2A
CD46 ATP5F1
CD40 SPIB
CD40 GNL1
CD40 ANG
CD40 SLC10A2
CD40 PDE1C
CD40 EFEMP2
CD40 BCAT1
CD40 N4BP2L2
CD40 AAMP
CD40 NDRG1
CD40 MICB
CD40 LGALS4
AP3B2 C16orf45
AP3B2 SC65
AP3B2 AES
AP3B2 CXCR5
AP3B2 IDH3G
FPGS ERBB2
FPGS KLF4
FPGS GTF2H4
PDX1 CACNB3
PDX1 SEL1L
PDX1 SLC6A6
PDX1 ZNF154
PDX1 GTF2F2
PHOX2B NCF2
PHOX2B FES
PHOX2B RPS23
TPSAB1 HLA-C
RAB21 EED
SNW1 PRMT1
SNW1 SEPT6
CFH PCOLCE
CFH APOD
CFH LTBP2
GIF MTMR3
RAB28 TLE3
RAB28 USP4
CALR PTTG1IP
CALR SQSTM1
CALR AOC2
CALR BTG3
CALR SLC35A2
CALR ACP2
CALR PDE1C
CALR G6PC
CALR TUBA1A
CALR FAM3C
CALR RPL18A
CALR SLC2A4
CALR POLR2E
CALR MELK
CALR RSU1
CALR NOTCH4
CALR NDUFA12
CALR SNRPB
CALR CLCNKB
CALR EXTL2
CFB LY6E
CFB OGDH
CFB RNPS1
CFB ATM
CFB C4orf10
CFB UPK1A
CFB IL1R2
CFB HLA-DQB1
CFB BLVRB
CFB TNNI2
CFB GAST
CYB5A TRD@
ACTR1A TRO
ACTR1A RAC1
PNN ACTG1
PNN MTHFD1
PNN PKD2
PNN CDK4
PNN RBM39
PNN SEC31A
HLA-DMB CNTD1
HLA-DMB G0S2
HLA-DMB FCGRT
HLA-DMB TRO
HLA-DMB HYAL3
HLA-DMB ADORA3
HLA-DMB PMS2L11
HLA-DMB ACO1
HLA-DMB PXN
HLA-DMB KDELR2
HLA-DMB CCL22
HLA-DMB CD3E
HLA-DMB PITPNB
EWSR1 USP8
EWSR1 PDIA5
EWSR1 DNMT1
EWSR1 PRKCSH
EWSR1 SEPT5
EWSR1 SMARCA4
EWSR1 XRCC6
CFP CPD
CFP SUPT4H1
CFP RABGGTA
CFP CFDP1
CFP TARS
CFP HIST2H4A
HLA-DMA VAMP7
PCK2 ILVBL
RPN1 BMS1
RPN1 TIMP2
RPN1 PSAP
RPN1 GNAZ
RPN1 APLP2
RPN1 IQGAP1
RPN1 TMED10
RPN2 CAPZA1
RPN2 MRPS22
RPN2 KIAA0247
RPN2 PDIA3
RPN2 CLCN4
RPN2 ILVBL
RPN2 SNRNP27
RPN2 PTP4A2
RPN2 KDELR2
RPN2 PSMC5
RPN2 TMED10
TRIM15 INHA
TRIM15 CAPG
TRIM15 MFGE8
TRIM15 NEU1
TRIM15 CD7
TRIM15 STAT4
TRIM15 SPTB
TRIM15 CLCN7
TRIM15 THRA
TRIM15 ANG
TRIM15 MAP4K2
TRIM15 RAG1
TRIM15 XRCC1
TRIM15 KCNA4
TRIM15 MYBL2
TRIM15 GATA3
TRIM14 LLGL2
EFNB3 ACP2
EFNB3 DHRS2
EFNB3 ZNF167
EFNB3 MTOR
EFNB3 CEACAM4
EFNB3 MERTK
MCF2 CACNA1C
MCF2 ATM
MCF2 TCHH
MCF2 PDK4
MCF2 LTK
MCF2 DSG3
MCF2 WFDC2
SLC39A9 DAG1
PPP2R3A ADD3
PPP2R3A TRO
PPP2R3A EIF4G3
PPP2R3A POLR2B
PPP2R3A ZNF37A
NQO2 GLA
NQO2 OTUD4
NQO2 SLC2A1
NQO2 SSR1
NQO2 TAF11
NQO2 B4GALT1
NQO2 TNFRSF4
CCRL2 SPIB
CCRL2 ARAF
CCRL2 IDS
CCRL2 ZNF8
EFNB1 RAC1
CHI3L2 C4orf8
CYP4F3 ZXDA
CYP4F3 CTLA4
CYP4F3 VAV2
CYP4F3 IFNA14
MYL5 RPS16
MYL5 ACP2
MYL5 SLC9A3R2
MYL5 IL4
MYL5 XDH
MYL5 BAD
MYL5 GLI1
MYL5 AANAT
MYL5 ADRB2
RGS4 FOXI1
RGS4 RPL11
CHAD TWIST1
TRIM22 HTR1F
PRL RENBP
PRL NR4A1
PRL CYC1
PRL IGHMBP2
PRL MSMB
PRL PLAG1
PRL P2RX7
MR1 SNX17
MR1 PKLR
MR1 KCNJ11
MR1 PPFIA1
MR1 ST8SIA4
MR1 FASTK
MR1 HLA-DQB1
MR1 POU2F2
MR1 BRD2
RAB40B PDE4C
RFC5 GPR17
RFC5 MYO5A
RFC5 NPY
RFC5 PRDM2
CIRBP MYT1
CIRBP LOC728849
CIRBP CPE
RELA GMFB
RELA RAP1A
RELA CCR1
RELA KRT1
RELA SMARCA1
RELA SH3GL1
RELA PKLR
RELA CHIC1
RELA ANKRD1
RELA GNG10
RELA ZNF8
RELA CBFB
RELA DEFA3
RELA CAPN2
RELA PXN
RELA CCL22
RELA CEACAM4
RELA KRT20
RELA NAGA
RELA CHD4
RELA MAP3K7IP1
RELA ZNF157
RELA CDK2
PIP4K2B NCOA4
PIP4K2B EIF4G3
PIP4K2B SDC4
PIP4K2B KISS1
PIP4K2B HADHB
PIP4K2B EDEM1
PIP4K2B PLP2
PIP4K2B GTF2I
PIP4K2B IDUA
PIP4K2B FTO
TYRP1 FOLR1
C4orf10 MYCL1
C4orf10 COMMD1
C4orf10 BTN3A2
C4orf10 NSDHL
C4orf10 HLA-C
C4orf10 MUTYH
C4orf10 ADAM11
C4orf10 SLC5A2
C4orf10 IFNGR2
C4orf10 RASGRF1
C4orf10 CLCNKA
C4orf10 AANAT
C4orf10 CD79B
C4orf10 OAS1
C4orf10 STAT3
C4orf10 GRLF1
C4orf10 PROL1
C4orf10 SLC9A3R2
C4orf10 ERVK6
C4orf10 TNXB
C4orf10 GNB2L1
C4orf10 RBM10
C4orf10 CRYGD
C4orf10 UCN
C4orf10 ANXA13
C4orf10 FCGRT
C4orf10 KCNJ15
C4orf10 GCK
C4orf10 MGAT3
C4orf10 ZNF157
C4orf10 C4orf8
C4orf10 SEMA5A
C4orf10 LLGL1
C4orf10 TNFRSF1A
C4orf10 PDE6B
C4orf10 HTT
C4orf10 FUT2
C4orf10 BRE
C4orf10 FLNC
C4orf10 FOLR1
PTH2R GYPB
PTH2R BNIP2
CHP WNT2
CHP C17orf103
CHP SYN1
KLK2 POLRMT
KLK2 GYPA
KLK3 CYP4A11
KLK3 COX17
TBL3 MAP4K2
TBL3 HLA-C
TBL3 ERCC1
TBL3 C8A
TBL3 PPIL2
TBL3 MFAP2
TBL3 OPRL1
TBL3 TNXB
TBL3 LIMK2
TBL3 CCL21
TBL3 KLHDC10
TBL3 CST4
TBL3 XG
TBL3 RAG1
TBL3 CHERP
TBL3 SNRPC
TBL3 PTPN6
TBL3 BCAM
TBL3 ATP5G1
TBL3 MAP3K10
KLK7 CD53
KLK7 PKD2
KLK7 CLPS
KLK7 TEC
KLK7 PON1
KLK7 PDE4A
KLK7 PDCD2
THOC1 TACSTD2
THOC1 CLPP
THOC1 LAMB3
THOC1 IDH2
THOC1 CLCN4
THOC5 CD151
DBI CNBP
DBI CD63
DBI LDHB
DBI PPP3CA
DBH LTK
DBH GTF2H1
DBH MMP19
DBH MAP2K5
RFX5 CALM3
RFX5 HP
RFX5 EFEMP2
RFX5 BNIP1
RFX5 CTNND2
RFX5 FOLR1
AVPR2 PPP3CB
AVPR2 COL6A3
STXBP3 BBS9
SPINK2 DIS3
SPINK2 PDXDC1
SPINK2 PMS2L5
SPINK2 TAF4B
SPINK2 CYP2A6
SPINK2 CXCR5
SPINK2 GFRA2
SPINK2 SC65
ELK3 CACNA1S
ELK3 AGPAT1
ELK1 ST3GAL1
ELK1 VAV2
ELK1 ESRRB
ELK1 NDUFB7
ELK1 INSL4
ELK1 PIM1
ELK1 MMP19
ELK1 CYP2C19
ELK1 S100A7
ELK1 COL6A3
ELK4 CCL22
ELK4 GAS2L1
ELK4 SULT2B1
ELK4 HMGCL
ELK4 CCL19
ELK4 HADHA
ELK4 DNASE1
ELK4 MYBPC1
ELK4 HGF
ELK4 STAR
ELK4 GYPB
ELK4 ZWINTAS
CD300C MBL2
UQCRFS1 AP2S1
UQCRFS1 VBP1
UQCRFS1 LRPAP1
UQCRFS1 PARK7
UQCRFS1 CDC34
UQCRFS1 TBCB
UQCRFS1 CHN1
UQCRFS1 MDH1
UQCRFS1 EIF2S2
UQCRFS1 ATP5G3
UQCRFS1 PGK1
UQCRC2 TSN
UQCRC2 SHFM1
UQCRC2 GINS1
UQCRC2 CFDP1
UQCRC2 PSMD6
UQCRC2 SAFB
UQCRC2 SRM
UQCRC2 HNRNPM
UQCRC2 HLA-DPA1
UQCRC2 HNRNPA2B1
PAK1 IL7R
PAK1 ADD1
PAK1 G6PC
PAK1 HP
PAK1 SPTB
PAK1 CD5
PAK1 KRT86
PAK1 P2RX5
PAK1 PDE3A
PAK1 GDF5
PAK1 PTGER3
PAK1 HNRNPL
PAK1 ISG15
PAK1 MYD88
PAK1 SUOX
PAK1 RENBP
PAK1 RNPS1
PAK1 CD22
PAK1 EFEMP2
PAK1 ZNF85
PAK1 ARPC4
PAK1 BNIP2
PAK1 BBS9
PAK1 GNAQ
PAK1 PROL1
PAK1 TMEFF1
PAK1 SDC4
PAK1 ZNF280B
PAK1 DTYMK
PAK2 BBS9
KIF11 BBS9
KIF11 AOC3
KIF11 STAT4
KIF11 DVL3
KIF11 RPL6
KIF11 DHODH
KIF11 TRADD
KIF11 PRMT5
KIF11 FXR1
KIF11 POU5F1
KIF11 H3F3B
KIF11 MAPK7
KIF11 RANBP2
NUP88 TUBA4A
NUP88 FARSA
RENBP DPF2
RENBP CNTD1
RENBP ODF1
RENBP TRAF3
RENBP PRKCH
RENBP RPL3L
RENBP RABGGTA
RENBP STXBP2
RENBP FLT4
RENBP PTPN5
IL10RA KIAA0141
IL10RA MAP2K5
IL10RA PKD2
IL10RA AGPAT1
IL10RA MSX1
IL10RA COL16A1
IL10RA ADSL
NSDHL LEFTY2
NSDHL LOC91316
NSDHL TIMP2
NSDHL PDXDC1
NSDHL SPTAN1
NSDHL ACSL1
NSDHL CLCN7
NSDHL THRA
NSDHL CD2
NSDHL CRMP1
NSDHL IKZF1
NSDHL LGALS4
COPS2 GABRR1
CRY1 ACLY
CRY1 EIF2B2
SAA4 FASLG
COPS6 ATP6V0C
COPS6 CDA
COPS6 POU2F2
COPS6 PSMB3
COPS6 SLC35B1
COPS6 PLD1
COPS6 BUD31
COPS6 ACLY
COPS6 SMARCA4
COPS6 TIMP2
SAA1 ANG
SAA1 BTG2
SAA1 SLC9A2
SAA1 DLD
SAA1 F13B
SAA1 CSF1R
SAA1 ALX1
SAA1 TACSTD2
SAA1 TNXB
SAA1 CCL4
SAA1 KIAA0226
SAA1 RARB
SAA1 MAP4K2
SAA1 PRG2
SAA1 NFRKB
SAA1 KLHDC10
SAA1 KCNJ9
SAA1 MXD1
COPS5 SMC1A
COPS5 FNTA
COPS5 SUMO1
COPS5 PRDX6
COPS5 CFDP1
COPS5 TSPY3
COPS5 NPM1
COPS5 COX6C
ZNF592 DPF2
ZNF592 MADD
ZNF592 SLC2A4
ZNF592 PTPN11
PPOX SLC25A3
GAST AVPR1B
GAST HLA-C
GAST HP
GAST C16orf35
GAST TBX2
GAST KRT1
GAST DHRS2
GAST KCNMA1
GAST CACNB4
GAST DNASE1
GAST TFE3
GAST FCGRT
GAST KDR
GAST BCAT2
GAST FCGR2A
GAST RHOH
GAST SNRPC
GAST GFI1
GAST ANG
GAST KIF1A
GAST ST8SIA4
GAST IGFALS
GAST C2orf3
GAST SREBF2
GAST YAP1
GAST ATP6V1C1
MYCN ALDH1A3
REG1B GSTT1
CYP2D6 BATF
CYP2D6 CASP5
CYP2D6 LLGL2
CYP2D6 EZH1
CYP2D6 ATF7
CYP2D6 PBX2
AKR1C1 PPP2R1A
AKR1C1 LOC728849
PRKG1 HERC1
PRKG1 UCP1
PRKG1 AP1B1
PRKG1 DDX10
PRKG1 BGLAP
MXD1 FBXO46
MXD1 NRGN
MXD1 CELP
MXD1 SLC5A11
MXD1 IFNGR2
MXD1 PSG7
MXD1 TACSTD2
MXD1 DBP
MXD1 BAP1
MXD1 SEPT6
MXD1 NPPB
MXD1 GATA3
TCF4 NDP
TCF4 EEF1D
TCF4 ARHGEF7
MAG MAP1A
MAG RARB
MAG CYB5R3
MAG LZTR1
MAG MYO7A
MAG EZH1
MAG MYBL1
MAG HAL
MAG RBM39
GCG GALK1
DLD RPL36A
DLD PPM1A
DLD SSTR3
DLD PPP1R11
DLD TAF11
DLD PUM1
DLD BAT3
DLD EIF4H
DLD GCGR
DLD PSMB4
DLD ATF1
DLD BNIP2
DLD AGFG1
NUDT1 ILVBL
NUDT1 COL16A1
NUDT1 IQGAP1
GCK HAL
GCK AGPAT1
MAF F13B
MAF TEC
MAF CASP2
MAF IQGAP1
MAF LOC729602
IGFBP2 VIM
IGFBP1 P2RX4
HBE1 SMC1A
HBE1 PDYN
HBE1 GSTT1
HBE1 RCAN1
HBE1 GPR125
HBE1 NAT6
HBE1 OAS1
HBE1 STARD9
HBE1 OPRL1
HBE1 MGAT3
HBE1 IFNA14
IGFBP5 PCOLCE
IGFBP5 COL1A2
IGFBP5 SPG7
COL16A1 BPTF
COL16A1 AOC2
COL16A1 RPS23
COL16A1 ZNF146
COL16A1 MAPK3
COL16A1 CXorf40B
COL16A1 SNRPN
COL16A1 PMS1
COL16A1 CNBP
AFP TG
AFP FARSA
AFP TIE1
AFP PPY
GJA1 CCR3
GJA1 NAT6
GJA1 TFF2
GJA1 GPA33
APLNR SNX17
APLNR ARNTL
APLNR CDH17
APLNR HSPB3
APLNR CNP
APLNR INPP5A
APLNR G6PC
APLNR CD93
APLNR KCNQ1
APLNR ITPKC
APLNR TNFRSF25
APLNR LTK
APLNR NFKB1
APLNR GYPB
APLNR F2RL1
APLNR ARHGAP19
GJA5 GALT
GJA5 C2orf3
PPP5C PSG6
PPP5C TEK
PPP5C BMP2
PPP5C SLC6A8
OPN1MW2 CD68
TRIM9 PPP2CA
BTD GPR31
BTD PROL1
BTD SDC4
BTD IL1R2
BTD CYP2F1
MEF2A MADD
MEF2A SNRPD3
MEF2A FNTB
MEF2A JUND
MEF2A ARCN1
MEF2A SSTR3
NUBP1 CD59
NUBP1 EIF2S2
NUBP1 ADH6
CREM GOLGA2
CREM LGALS2
CREM PHKG1
CREM IL9
COX10 AQP5
COX10 INPP5J
COX10 LY9
COX10 BMP4
COX10 FBP1
COX10 CYP3A4
ZNF117 CHD8
ZNF117 PTPN5
ZNF117 NOS1
MSLN ACAN
MSLN RPS11
MSLN KRT6C
PROC GPR3
PROC IFNA8
PROC CES1
PROC CCR2
PROC BLK
PROC CHRNE
PROC GCM1
PROC EBI3
SSB BAT1
SSB SCNN1A
TSN PEBP1
TSN TMEM131
TSN CAPZA2
TSN TRIM32
TSN TUBA1A
TSN SRP9
TSN SALL2
TSN LOC100131311
TSN ACVR2A
FAM168A TP53BP1
FAM168A TRO
AMPD3 RAB32
AMPD2 SEC13
AMPD2 MADD
AMPD1 MPG
AMPD1 PEX5
AMPD1 ESR1
AMPD1 CTSA
AMPD1 OTUD4
AMPD1 KRT35
EIF2B5 GPR125
EIF2B2 SMC1A
EIF2B2 DNTTIP2
EIF2B2 GSTO1
EIF2B2 RPS17
EIF2B2 PPFIA1
EIF2B2 GPER
EIF2B2 CLCN7
EIF2B2 TK1
EIF2B2 ATP6V1E1
EIF2B2 TFF2
EIF2B2 SPTA1
EIF2B2 NFYB
EIF2B2 ARHGDIA
EIF2B2 POLRMT
EIF2B2 SUPT6H
EIF2B2 PRELP
EIF2B2 THAP11
PRKAR2A APOB
PRKAR2A PHKG2
PRKAR2A FOLR1
CYLC1 AP1B1
CYLC1 ZNF91
CYLC2 RNASE3
PRKAR2B KIAA0232
NR5A1 C16orf45
NR5A1 PRKCA
NR5A1 CCL22
CA5A FAS
MMP11 SUOX
MMP11 EPHB4
MLF1 ANKRD1
MLF1 BCR
MLF1 CEACAM4
BET1 CLTA
BET1 TRAM2
BET1 GTPBP1
BET1 ZNF274
MLF2 MADD
MLF2 TRIM26
MLF2 THRA
MLF2 NDRG1
MLF2 DDB1
MLF2 BRD2
NUP62 SMG7
NUP62 FUS
NUP62 ZNF154
NUP62 RDBP
NUP62 RPLP1
NUP62 KRT85
NUP62 SF1
NUP62 IL32
NUP62 RAF1
NUP62 GAA
ICAM2 RAB32
ITGA2B CD1B
ITGA2B IL9
CSF1R ZCCHC11
CSF1R BTG3
CSF1R HCFC1
CSF1R RBM34
CSF1R TMEM41B
CSF1R MADD
CSF1R MLH1
CSF1R PSMD2
CSF1R MAPK3
CSF1R N4BP2L2
CSF1R COPB1
CSF1R CSNK2A1
CSF1R RBM15B
CSF1R CTCF
SNRPA1 TIMM17A
SNRPA1 MFGE8
SNRPA1 HTN3
SNRPA1 SMARCA4
SNRPA1 EIF2AK2
SNRPA1 PRKCD
SNRPA1 UQCRB
SNRPA1 SON
SNRPA1 RPS5
SNRPA1 LMAN1
SNRPA1 EIF4H
SNRPA1 SAP18
SNRPA1 ERCC1
SNRPA1 HP
SNRPA1 DAD1
SNRPA1 TCEB1
SNRPA1 UBE2B
TRADD EXT2
TRADD TFAP4
TRADD EPS15
TRADD MTMR3
TRADD LARP4B
TRADD RGS6
TRADD RBBP4
TRADD EIF1AP1
TRADD MAPK3
TRADD MAMLD1
TRADD ISG15
TRADD DAB2
TRADD COPB1
TRADD LRMP
TRADD FSTL1
TRADD PBX2
TRADD HAS1
TRADD SEC31A
TRADD NKG7
ETF1 RPS3A
ETF1 CFDP1
GPSM2 LOC727787
GPSM2 APOBEC3B
PRELP CASC3
PRELP LTBP2
PRELP AOX1
PRELP ERCC1
PRELP SLC2A4
PRELP LYZ
PRELP USF2
PRELP ISG15
PRELP DGCR14
PRELP FBLN2
PRELP SNRPG
PRELP CHERP
AAMP CNTD1
AAMP TRO
AAMP TSC22D1
AAMP NAP1L3
AAMP WARS
AAMP OAS2
AAMP MBOAT7
AAMP BCL7A
AAMP AGPAT1
AAMP BMPR2
AAMP NOMO1
AAMP DDB1
AAMP SPTBN1
CFHR2 LLGL2
CFHR2 PNO1
CFHR2 ZNF8
CFHR2 CETN1
CFHR2 MYO7A
CFHR2 PHF20
MAP3K7IP1 MMP14
MAP3K7IP1 OXA1L
MAP3K7IP1 MYO7A
MAP3K7IP1 LBX1
MAP3K7IP1 CKS1B
MAP3K7IP1 SF1
MAP3K7IP1 APEX1
MAP3K7IP1 LOC100131311
MAP3K7IP1 NPPB
MAP3K7IP1 ATP5G3
MAP3K7IP1 NRF1
TGFBR1 HAL
TGFBR1 APOC3
ITGA3 SDC1
ITGA3 TRAK1
ITGA3 FUCA1
OPRK1 AOX1
OPRK1 CRYGD
OPRK1 CYP2A6
MTMR11 ACSL1
MTMR11 MYD88
LARP4B GPER
LARP4B SDC1
LARP4B PRR3
LARP4B TAF11
LARP4B CBFB
LARP4B CTNND1
LARP4B INSL4
LARP4B PHKG1
SEPHS1 MAP1A
SEPHS1 UCP3
SEPHS1 TNR
SEPHS1 CARS
SEPHS1 KRT32
SEPHS1 PTAFR
SEPHS1 MYD88
KIAA0020 F13B
KIAA0020 SRD5A1
KIAA0020 RAG1
KIAA0020 HAL
KIAA0020 PGC
CELSR2 RGS16
CELSR2 PTPN18
CELSR2 CD1C
CELSR2 KIAA0240
CELSR2 CASP8
CELSR2 CES1
CELSR2 NR2C1
CELSR2 HLA-DQB1
CELSR2 H3F3B
CELSR2 PTPN1
CELSR2 AK1
CELSR2 WIT1
UBE2D3 MAN2C1
UBE2D3 KIF5B
UBE2D3 PPP2R4
UBE2D3 SREBF2
UBE2D3 MAMLD1
UBE2D3 CREB1
UBE2D3 JAK1
UBE2D3 PIN1
UBE2D3 ARHGAP19
ASGR1 KLHDC10
SLCO1A2 MYO7A
CST3 UCP2
CST3 ADRM1
CST3 SAP18
FSHR MVK
FSHR ZNF133
TJP2 IL8RB
TJP2 OAS2
TJP2 PIN1
TJP2 TEK
CXADR BRD3
CXADR CLCN4
HSD17BP1 LTBR
HSD17BP1 PPP3CB
HSD17BP1 CGREF1
HSD17BP1 SPAG8
LYST PHF15
LYST ODF1
LYST BMS1
LYST KISS1
LYST ZNF267
LYST KRT12
LYST AR
TCP1 ADCY7
TCP1 HMGN2
TCP1 SUMO1
TCP1 NAP1L1
TCP1 EIF3F
TCP1 UBE3C
TCP1 NCL
TCP1 ALDH7A1
TCP1 EPRS
PRG4 RAGE
ZNF33A RTN1
ZNF33A SFRS5
ZNF33A VBP1
ZNF33A CTCF
ZNF33A SKP1
HLA-DPA1 POLA2
HLA-DPA1 RNASE4
HLA-DPA1 KIAA0226
HLA-DPA1 MAP2K5
HLA-DPA1 HTR1E
HLA-DPA1 GNAT2
HLA-DPA1 KLF9
F2RL2 SNRPF
F2RL1 P2RX1
F2RL1 CES2
HIST1H4G IFNG
HIST1H4G FGF4
MAD2L1 FASTK
MAD2L1 FBLN2
MAD2L1 CFDP1
KTN1 UBE4A
KTN1 PCCA
KTN1 PPP1CB
KTN1 PNRC1
KTN1 SKP1
KTN1 RPL34
KTN1 RAD21
KTN1 TAF11
KTN1 USP7
KTN1 KIF14
KTN1 PFN2
KTN1 MARCH6
KTN1 GOLGA4
KTN1 LOC100131311
KTN1 ALDH4A1
KTN1 RCOR1
KTN1 HSP90AA1
ACVR2A TSNAX
ACVR2A RAD9A
ACVR2A KIAA0240
ACVR2A RFC3
ACVR2A MLL3
ACVR2A OMP
ACVR2A IL2
ACVR2A EPCAM
ACVR2A GATA2
ACVR2A DUSP2
MYL9 HTR7
MYL9 TUFM
MYL9 ADRA2B
PRDX6 HERPUD1
PRDX6 AOC2
PRDX6 BTN3A2
PRDX6 UQCRB
PRDX6 CALCOCO2
PRDX6 PSMD6
PRDX6 DNTTIP2
PRDX6 DDX18
PRDX6 PSMA3
PRDX6 RFTN1
PRDX6 IFNGR1
PRDX6 ADSL
PRDX6 DGCR6
PRDX6 DUT
PRDX6 LOC728849
TCEB1 PSMC1
TCEB1 TRAM2
TCEB1 COX6A1
TCEB1 CLPP
PRDX4 SSR2
PRDX4 COX5A
PRDX4 CDC20
PRDX3 IL8RB
PRDX3 CD302
PRDX3 ATP1B3
PRDX2 ECH1
PRDX2 PSMD4
PRDX1 BCAP31
PRDX1 TGFB3
PRDX1 NCOR2
NFYC LITAF
NFYB CCL19
NFYB MATN3
NFYB PNPLA4
NFYB CTSG
NFYA ZNF185
NFYA LOC729602
CA4 NEUROD2
CA4 THRA
MYBL1 DLG1
MYBL1 PLGLB2
MYBL1 CLEC3B
MYBL1 IDH2
MYBL1 TRIM26
MYBL1 CASP8
MYBL1 MAPK1IP1L
MYBL1 KRR1
MYBL1 CHMP1A
SMARCA1 PCCA
SMARCA1 RCN2
SMARCA1 TUBA1A
SMARCA1 NAGA
SMARCA1 KIAA0174
SMARCA1 SFRS5
SMARCA1 CD302
SMARCA1 GNA11
SMARCA1 TM9SF2
SMARCA1 CASP8
SMARCA1 GDI1
SMARCA1 AP2B1
SMARCA2 TANK
SMARCA2 TRO
SMARCA2 RAP1A
SMARCA2 SSTR3
SMARCA2 SYT11
SMARCA2 CASP2
SMARCA2 SEPT7
SMARCA2 GRM1
SMARCA2 CKAP4
MYBL2 SLC9A2
MYBL2 CCR3
MYBL2 HNF4A
MYBL2 ABP1
MYBL2 DOK1
SMARCA4 GRSF1
SMARCA4 PTOV1
SMARCA4 SF1
SMARCA4 MAP4
SMARCA4 DCTN1
SMARCA4 HFE
SMARCA4 SOX4
SMARCA4 U2AF1
SMARCA4 SUPT5H
SMARCA4 SFRS5
SMARCA4 ECH1
SMARCA4 CSNK1D
SMARCA4 YARS
SMARCA4 SUOX
SMARCA4 MTOR
SMARCA4 UBE2I
SMARCA4 RHEB
SMARCA4 PSMB2
SMARCA4 PSMC5
SMARCA4 PSMB5
SMARCA4 EIF4A3
FYB PDGFB
ZNF3 SET
ZNF3 ESR1
ZNF3 UBL4A
ZNF3 USF2
ZNF3 RTCD1
ZNF3 KRIT1
PHLDA1 PPP1R7
CAMP ERBB2
CAMP WNT2B
CAMP LLGL2
CAMP WIT1
CAMP ZNF154
CAMP AFF3
CAMP SRM
CAMP PLA2G7
CAMP NPPB
CAMP ITGAE
POR ACOX1
POR SRP9
POR DGCR6
POR SLC5A5
POR MYD88
POR PSMB2
ZNF8 GHRHR
ZNF8 TEC
ZNF8 MAP4K5
ZNF8 GPER
ZNF8 AOC3
ZNF8 MYL7
ZNF8 KRT1
ZNF8 CCR4
ZNF8 SLC5A5
ZNF8 CDSN
ZNF8 FMR1
ZNF8 CCR9
ZNF8 NCAM1
ZNF8 CHKB
ZNF8 SIM2
ZNF8 CHIC1
ZNF8 MAPK3
ZNF8 IL8RB
ZNF8 ARHGEF7
ZNF8 SFRS4
ZNF8 GYPE
ZNF8 ADK
ZNF8 HLA-C
ZNF8 TNFSF8
ZNF8 NFE2
ZNF8 CCL22
ZNF8 ZP2
ZNF8 KLKB1
ZNF8 TCFL5
ZNF8 HK3
ZNF8 SOD1
ZNF8 GLRB
ZNF8 KIAA0226
ZNF8 PSG6
ZNF8 ORC3L
ZNF8 NGF
ZNF8 LMAN1
ZNF8 BLK
ZNF8 EPCAM
ZNF8 PTPN1
ZNF8 TSPY3
ZNF8 BNIP1
ZNF8 DDB1
ZNF8 CASP2
ZNF8 ADCY1
ZNF8 PKD2
ZNF8 CCNA1
ZNF8 SDC4
ZNF8 CASP8
ZNF8 PTPN14
ZNF8 KEAP1
ZNF8 GATM
ZNF8 IFNA21
ZNF8 LOC100128792
ZNF8 UPF1
ZNF8 MRPL49
ZNF8 LPAR1
CBL PPY
CBL ESRRB
SATB1 ZNF167
SATB1 LOC728849
SATB1 TNFRSF11B
CCT6A ZNF146
CCT6A PDIA6
CCT6A H2AFZ
CCT6A HNRNPA2B1
CCT6A SUZ12
CCT6A GLO1
EXOSC7 AKAP1
ST3GAL1 CTLA4
ST3GAL1 ODF1
ST3GAL1 TIMP2
ST3GAL1 CHRM5
ST3GAL1 CPZ
ST3GAL1 PAPPA
ST3GAL1 CXorf40B
ST3GAL1 CD8B
ST3GAL1 FTO
RAC2 BMP7
RAC2 NCKAP1L
RAC2 MAD1L1
RAC2 BFSP1
RAC2 MGAT3
RAC2 HSD17B1
RAC2 ALDH5A1
RAC2 ZNF37A
RAC2 TERT
MGC102966 KCNA6
MGC102966 PRKCA
MGC102966 CCR2
MGC102966 BMP4
RAC1 SEPT5
RAC1 RAF1
RAC1 ARHGAP1
RAC1 SOX4
RAC1 STAT3
RAC1 CBX1
RAC1 NFKBIL1
RAC1 NFIL3
RAC1 YWHAB
RAC1 ZMYM3
RAC1 ARHGEF12
RAC1 SOD2
RAC1 HSPB3
RAC1 MECP2
RAC1 KIAA0226
RAC1 C16orf45
RAC1 RHOA
RAC1 PHF20
RAC1 BRD3
RAC1 CAPZA2
RAC1 PEX6
RAC1 G6PD
RAC1 MAP3K10
RAC1 FUCA1
RAC1 NRF1
NINJ1 LLGL2
GALNS GYPB
GALNS SCP2
GALNS AIF1
FCGR2A LOC91316
FCGR2A CPN2
FCGR2A TRIM26
FCGR2A CYB561
CPLX2 MAP3K10
CPLX2 TYK2
ORC3L SNX17
ORC3L IVD
ORC3L GNL1
ORC3L SLC6A6
ORC3L DAPK1
ORC3L FAS
ORC3L MSH3
ORC3L TNXB
ORC3L CLCN6
ORC3L MEN1
ORC3L NR1I3
ORC3L UPF1
ORC3L AHSG
ORC3L CLCNKB
ORC3L ITIH4
ORC3L SH3GL3
XCL1 ERCC1
XCL1 MICB
CYTH1 RAF1
CYTH1 ATP6V1E1
GCGR AGPAT1
GCGR TRIM21
GCGR IGHMBP2
GCGR TFE3
GCGR DDB1
GCGR ATP5G1
GCGR EBI3
CADPS CHN2
CYTH2 B4GALT1
CYTH2 CYB5R3
CYTH2 AGER
CYTH2 TAF9
PBX2 MYL7
PBX2 KRT1
PBX2 DHPS
PBX2 PTGDR
PBX2 CLCNKB
PBX2 PITPNB
PBX2 GBX1
PBX2 BMS1
PBX2 CHD8
PBX2 GLI1
PBX2 SC65
PBX2 C6
PBX2 REG3A
PBX2 HHEX
PBX2 CARS
PBX2 GUK1
PBX2 RASA2
PBX2 NCAPH2
PBX2 PROL1
PBX2 POU2F2
PBX2 ST8SIA4
PBX2 RPL10A
PBX2 STK38
PBX2 C11orf72
PBX2 MYO7A
COL6A3 MMP15
COL6A3 IFNA1
COL6A3 ANG
PBX1 CTLA4
PBX1 MYD88
DPH1 USP11
DPH1 MAP4K2
DPH1 IFNA4
MAGEA10 SPRR1B
MAGEA10 HLA-DOA
MAGEA10 SLCO2A1
SLC16A1 RNASE4
SLC16A1 TAF9
SLC16A1 ARHGAP5
SLC16A1 PSMB4
SLC16A1 CAD
SLC16A2 MAD1L1
SLC16A2 RNASE3
SLC16A2 ETS1
SLC16A2 COX6A2
ARL3 GPR125
TUBG1 POLRMT
TUBG1 PSMD4
TUBG1 CDC34
TUBG1 ELAVL1
TUBG1 NCSTN
SFTPA2B ANG
SFTPA2B EFNA1
SFTPA2B E2F4
BCKDHB MICA
BCKDHA SLC25A16
BCKDHA KCNQ1
BCKDHA ELN
BCKDHA BFSP1
TARS TAF7
TARS NAP1L4
TARS PSME2
TARS ALDH7A1
TARS ATF4
WIPF2 DNAJC7
CALCB HOXD4
DCAF8 ACSL1
DCAF8 PI4KA
DCAF8 HCFC1
DCAF8 KIAA0232
DCAF8 KIAA0240
DCAF8 MAPK14
DCAF8 POLB
DCAF8 GDI1
DCAF8 LZTR1
psiTPTE22 PAH
TUFM ATP6V1F
TUFM EXT1
TUFM FAM50A
TUFM SFRS8
TUFM MOGS
TUFM SLC6A8
TUFM OAZ1
TUFM GSR
TUFM CDK5
TUFM LAMP1
TUFM ILVBL
DYNLL1 RBM4
DYNLL1 SNRPF
DYNLL1 RPL11
MAS1 MMP16
MAS1 UPF1
MAS1 KRT86
CKB APLP1
CKB PI4KA
RAD9A ARNTL
RAD9A AOC2
RAD9A PSMD9
RAD9A ITK
RAD9A ACE
RAD9A ICAM1
RAD9A GRAP
RAD9A MIA
RAD9A ANGPT1
RAD9A STAT5B
RAD9A GINS1
RAD9A IL2
RAD9A SLC35A2
RAD9A MZF1
RAD9A GYPB
RAD9A POU2F2
RAD9A RUNX1
RAD9A MTF1
CD34 CNTD1
CD34 BCAM
CD34 ARHGEF16
CD34 RPL18
CD34 FASTK
CD34 ADRB3
CD34 LTK
CD34 TAGLN2
CD34 CCL22
CD34 MYO7A
CD34 USF2
CD36 SKAP1
CD36 KRT32
CD36 DARC
CD36 DMPK
CD36 TBX5
CD36 GCM1
CD36 CCL22
CD37 C1QB
TXNDC9 COPB1
TXNDC9 EIF4E
TXNDC9 RAB35
TXNDC9 IL32
UQCRH ATP5J
UQCRH ATP5O
UQCRH HSPE1
UQCRH LOC100131311
UQCRH EPRS
UQCRH PPID
UQCRH UQCRB
UQCRH SNRPE
PAH IDO1
PAH IL2
PAH PHF20
PAH RPS15
UQCRB DDX21
UQCRB GINS1
UQCRB SOD1
UQCRB CCT8
UQCRB INPP5J
UQCRB UBC
UQCRB PMVK
UQCRB CSNK2A2
UQCRB OMP
UQCRB CYP2C19
UQCRB MRPS27
UQCRB UFD1L
GPS1 PPP2R1A
GPS1 TLE1
GPS1 BAD
GPS1 RPS2
GPS1 KCNA6
GPS1 SH3GL3
GPS1 ATP5C1
GPS1 ADAR
GPS1 PEPD
GPS1 DGCR6
GPS1 AHDC1
GPS1 CSNK1D
GPS1 PSMC5
GPS1 GAA
GPS1 CAMK2G
GPS1 MAN2A2
GPS1 TP53BP2
GPS1 ACO2
GPS1 RPL18
GPS1 BBS9
GPS1 SLC35B1
GPS1 SREBF1
GPS1 GPX4
GPS1 SULT2B1
GPS1 ATXN2
GPS2 BNIP1
GPS2 SPTBN1
CALM2 MADD
CALM2 FEZ2
CALM2 TPT1
CALM2 IL8RB
CALM2 SCP2
CALM2 PSMD6
CALM2 GNG10
CALM2 CYCS
CALM2 ATP1B1
CALM2 AP2M1
CALM2 PFN2
CALM2 KRT86
CALM2 KPNA1
CALM2 PDHB
CALM2 FTH1
CALM2 SP100
CALM3 SQSTM1
CALM3 HK1
CALM3 DPP6
CALM3 SMARCD1
DCI NDUFS1
DCI VAMP7
CACNA1A ITPR2
CACNA1A POLRMT
CACNA1A MICB
CACNA1B ODF1
CACNA1B SPI1
CACNA1B GAS2L1
CACNA1B LEP
CACNA1B TRAF3
CACNA1B FUT2
CACNA1B LTK
CACNA1B CD3E
CACNA1B EIF5A
DNMT1 GNAI1
DNMT1 KIAA0100
DNMT1 SFXN3
DNMT1 SON
CACNA1D ATM
CACNA1D NAGA
UPK1A C4orf8
UPK1A FHL1
UPK1A AEBP1
THRA LIF
THRA PTOV1
THRA PTGDR
THRA CCR4
THRA SEPT5
THRA GTF2E2
THRA ZBTB17
THRA RPL28
THRA LOC100133166
THRA CDKL5
THRA PHKB
THRA LOC727787
THRA PHKG2
THRA H3F3B
THRA TMEM106A
THRA CD22
THRA KIR2DL4
THRA GNB1
THRA ENO2
THRA CES2
THRA SNRPN
THRA NMT1
THRA LTK
THRA PTPN5
THRA SNAP25
THRA ZNF174
THRA PIP5K1A
THRA ACOX1
THRA GRAP
THRA POP1
THRA TLR1
THRA CHRNE
THRA BAP1
THRA ALPL
CDX1 BMS1
CDX1 WIT1
TAF4B CNTFR
TAF4B ZNF167
TAF4B MLL
DLGAP1 SH3GL3
DLGAP1 SLC30A3
DLGAP1 KLF9
CYP51A1 PSMD6
GLO1 ANXA7
GLO1 HK3
GLO1 TUBA1A
GLO1 GPC1
GLO1 LDHB
ATP6V0D1 EMD
ATP6V0D1 STAT3
ATP6V0D1 SKP1
ATP6V0D1 CLCN6
ATP6V0D1 FGR
ATP6V0D1 RABGGTB
ATP6V0D1 UPF1
ATP6V0D1 LAMP1
ATP6V0D1 SERPINB6
CACNA1S MTF1
CACNA1S LBX1
CACNA1S APOB
CACNA1S CASP3
CACNA1S LTBP1
CACNA1S SELENBP1
CACNA1S ATM
CACNA1S RORB
CACNA1S CD68
CACNA1S HOXD4
CACNA1S ADCY7
CACNA1S DIO3
CACNA1S AANAT
CACNA1S SUOX
CUL3 MAPK1IP1L
CUL3 NAP1L1
CUL3 GMFB
CUL3 SF3B3
CUL3 KIAA0317
CUL3 PSMB5
CUL3 XRCC5
CUL3 RBM15B
CUL3 CKAP5
ADCY7 HIC1
ADCY7 STARD9
ADCY7 RABIF
ADCY7 P2RX1
ADCY7 GRM5
TRIM28 DHPS
TRIM28 PTOV1
TRIM28 ST5
TRIM28 RAB11B
TRIM28 STRA13
TRIM28 PHC2
BMP8A SMPDL3B
BMP8A ETV1
BMP8A GZMM
BMP8A BCAT2
BMP8A HSD3B2
BMP8A PCDH1
BMP8A SLC25A16
BMP8A MYB
PRMT2 DHPS
PRMT2 IDH3G
PRMT2 SLC26A2
PRMT2 PCGF2
PRMT2 CUGBP1
PRMT2 PTPRA
PRMT2 DPP6
TRIM25 SLC10A2
TRIM25 RBM15B
CLCN1 AES
CLCN1 TFE3
CLCN1 PMS2L11
CLCN1 HTR2C
CLCN1 GATA3
PRMT1 SLC6A8
PRMT1 CCT7
PRMT1 SLC35B1
PRMT1 POLRMT
PRMT1 ILF2
CREB3 HLA-DQB1
CREB3 PMS2L11
TRIM21 SLC10A2
TRIM21 AR
TRIM21 KCNMA1
SLC25A5 SNRPB
SLC25A5 PSMA6
SLC25A5 CDK4
SLC25A5 RAD23A
CLCN4 NOS3
CLCN4 C4orf8
CLCN4 PPP2CA
CLCN4 MPP2
CLCN4 GNB1
CLCN4 SPTA1
CLCN4 BRAF
CLCN4 MAGI1
BGLAP LMNB2
BGLAP SPI1
BGLAP GNAS
BGLAP FAS
BGLAP GDF5
BGLAP CDK5
BGLAP GATA3
BGLAP BRD2
SLC15A2 LOC201229
SLC15A1 CARS
SLC15A1 PHF20
SLC15A1 LST1
C21orf33 PKD2
C21orf33 SCP2
C21orf33 KIAA0174
C21orf33 PPP2R5C
BRD2 ARID3A
BRD2 CRP
BRD2 BMS1
BRD2 PI4KB
BRD2 AES
BRD2 PTDSS1
BRD2 FZD9
BRD2 MDC1
BRD2 CDK2
BRD2 HIF1A
BRD2 PCTK1
BRD2 PROL1
BRD2 SFPQ
BRD2 RAPGEF3
BRD2 DCTN1
BRD3 CAP1
BRD3 ABCA3
BRD3 SET
BRD3 HCFC1
BRD3 SEC13
BRD3 RGL2
BRD3 CPE
BRD3 DGCR6
BRD3 MRPL28
BRD3 BCR
BRD3 UPF1
BRD3 ZNF91
BRD3 PTP4A2
BRD3 PSMD7
BRD3 SH3GL3
NFE2 CHRNE
RBM42 SLBP
RBM42 LAMP2
RBM42 SAP18
RBM42 KIAA0100
RBM42 PSMC5
PTPN18 CACNB3
GLG1 FTO
WASL TNK1
WASL OTUD4
PTPN12 BTG3
PTPN12 BIRC2
PTPN12 SFRS11
KIF5B CRAT
KIF5B CYB5R3
KIF5B NXF1
KIF5B PMS1
KIF5B PCM1
KIF5B GNA13
KIF5B PSMF1
KIF5B STAG1
KIF5B EXTL2
KIF5B SSR1
KIF5B MTOR
KIF5B BCR
KIF5B ALDH7A1
KIF5B GTF2F1
KIF5B HNRNPC
KIF5B SELP
KIF5B ATP13A3
KIF5B PICALM
KIF5B EIF4H
KAT5 MAPKAPK3
KAT5 CASP2
KAT5 HAAO
MYCBP ANG
GDF10 IFNA1
GDF10 SH3BP2
CD3D ST6GALNAC2
CD3E SLC30A3
CD3E APOB
CD3E MYBPH
CD3E INSL4
CD3E CGB
CD3E DNASE1
CD3E MSX1
CD3E BCL7A
CD3E ETV1
CD3E COPA
CD3E TEP1
CD3E HLA-DOB
CD3E PRKCG
CD3E PTGIS
CD3E ITPR2
CD3E RGS16
CD3E TAF1
CD3E INPP5J
CD3E SLC2A4
CD3E RING1
CD3E RPL7L1
CSF2RB TFAP2B
AES MAB21L1
AES FASTK
AES DHPS
AES KIAA0195
AES NFIX
AES CELP
AES TBC1D5
AES AHDC1
AES RAB11B
AES ATN1
AES GPR18
AES SMARCD1
AES ZNF274
AES CUGBP1
AES GYPB
AES PIAS1
SLBP BPTF
SLBP ZNF154
SLBP UBAP2L
SLBP UBE3C
SLBP NARS
SLBP GRB2
SLBP PIK3R4
SLBP HNRNPH2
SLBP SART3
SLBP DAD1
SLBP IQGAP1
SLBP PPP2R5C
DMD VGLL1
DMD PTPN5
DMD PAPPA
PNRC1 RBM6
PNRC1 SLC7A5
PNRC1 TPT1
PNRC1 ZNF146
PNRC1 ARHGAP19
PNRC1 C1QB
PNRC1 SS18
PNRC1 ESD
PNRC1 HLTF
PNRC1 TMSB15A
PNRC1 MTFR1
PNRC1 CDH6
PNRC1 MVK
PNRC1 GH1
HSPG2 TPR
HCG26 LIMK2
HCG26 HP
HCG26 STAC
HIF1A PRKCI
HIF1A UBE4A
HIF1A TANK
HIF1A PSME2
HIF1A SAFB
HIF1A CCNB1
HIF1A RGS6
HIF1A CBFB
HIF1A GOLGA4
HIF1A EED
HIF1A CDC123
HIF1A CDC7
SLC31A2 EIF4E
SLC31A2 ABCG1
SLC31A2 MAP4K2
SLC31A2 FKBP3
IFNGR1 LLGL2
IFNGR1 WIT1
IFNGR1 IL10RB
IFNGR1 SEC13
IFNGR1 C1D
IFNGR1 TAF11
IFNGR1 EIF4H
IFNGR1 SAP18
IFNGR1 PCBP1
IFNGR1 DUSP2
IFNGR1 UQCRC1
IFNGR2 SNX17
IFNGR2 STAT4
IFNGR2 RPL29
IFNGR2 INSL4
IFNGR2 TRAK1
IFNGR2 FHL3
IFNGR2 SMARCD1
CD200 MAP2
CD200 SNRPN
CD200 ZNF91
CD200 TUBB3
NDRG1 ATP6V1F
NDRG1 PGC
NDRG1 HSP90AB1
NDRG1 PMS1
NDRG1 GATAD1
NDRG1 GDI1
NDRG1 CSNK2A2
ACADM SFRS11
ACADM SUMO1
ACADM CYCS
ACADM PSMA4
ACADM UBXN4
ACADM YWHAE
PPM1A DHPS
PPM1A HELZ
PPM1A CASC3
PPM1A RHOH
PPM1A CFDP1
PPM1A UCP2
PPM1A GATAD1
EGR2 DLG1
EGR2 DNTT
C4BPB MMP15
CTTN IL2
CTTN LRRC23
GYPE ACVR2B
GYPE IL10
GYPE FLAD1
GYPE SSTR3
GYPE PRDM2
GYPE GRPR
GYPE RHOD
XDH GUK1
XDH LLGL2
XDH ABP1
XDH THBS1
HLA-DQB1 GSR
HLA-DQB1 PSMD8
HLA-DQB1 FBLN2
HLA-DQB1 ARHGAP1
HLA-DQB1 GNB2L1
HLA-DQB1 SRP19
HLA-DQB1 OS9
HLA-DQB1 IFITM1
HLA-DQB1 COG2
HLA-DQB1 TRIM26
HLA-DQB1 EFEMP2
HLA-DQB1 RXRB
HLA-DQB1 TMED10P
HLA-DQB1 POLR2K
HLA-DQB1 SPRR2B
HLA-DQB1 PSAP
HLA-DQB1 SLC35B1
HLA-DQB1 PDE4A
MSMB RGS16
MSMB GPR17
MSMB MYOM1
MSMB CR1
MSMB DOC2A
MSMB CCR2
MSMB OTUD4
MSMB PDE6B
MSMB HMOX2
MSMB RIPK1
MSMB BMPR1B
MSMB LAMB3
MSMB EDN2
MSMB S100G
HLA-DQB2 VARS
HLA-DQB2 APBB1
HLA-DQB2 GPR125
HLA-DQB2 POU5F1
HLA-DQB2 TIAL1
HLA-DQB2 SRP72
HLA-DQB2 NPPB
ANXA11 VDAC1
ANXA11 COPA
ANXA11 ATP6V1E1
ANXA13 NFATC3
ANXA13 KCNMA1
ANXA13 TFF2
ANXA13 NUP188
ANXA13 SSTR3
ANXA13 CARTPT
ANXA13 HHEX
ANXA13 SLC30A3
BCR NFIC
BCR VBP1
BCR ABI2
BCR EXTL3
BCR SMARCD1
BCR SPTBN1
CLNS1A CYB5R3
CLNS1A RAB32
CLNS1A SOD1
CLNS1A DNAJC7
CLNS1A ILK
CLNS1A ATP5J
CLNS1A CXorf40B
CLNS1A COPB1
CLNS1A PSMB4
CLNS1A DUSP1
KCNQ2 RAB11B
KCNQ2 MEN1
KCNQ2 ODC1
REEP5 USP13
REEP5 SKP1
PAX5 HHEX
PAX5 WFDC2
MRPL3 MATN3
MRPL3 VBP1
MRPL3 PSMD6
MRPL3 H2AFZ
MRPL3 GPX1
MRPL3 ALDH6A1
MRPL3 GNA11
MRPL3 PPIA
MRPL3 DDX39
PAX3 RNASEL
PAX3 ADRA2A
PAX2 WNT1
PAX2 TERT
PAX2 LAMB3
PTPN3 CLCN6
PTPN3 CPB1
PTPN3 MAP7
PTPN3 PKP1
PTPN3 MGAT5
PTPN3 MYB
PTPN3 P2RX5
PTPN3 RNASEL
PTPN3 RTCD1
PTPN1 RAD23B
PTPN1 JUND
PTPN1 RAB35
PTPN1 CACNB3
PTPN1 DGCR6
PTPN1 RGS1
PTPN1 B4GALT1
PTPN1 AP1B1
PTPN1 AQP6
PTPN1 NOS1
PTPN1 APPBP2
PTPN1 LRRC8B
PTPN1 BCAT2
PTPN1 AMFR
PTPN1 CYP2A6
PTPN1 CHMP1A
PTPN1 TMED10P
PTPN1 RPL19
PTPN1 FTO
PTPN1 LOC91316
PTPN1 SNRPD3
PTPN1 ALDH6A1
PTPN1 UBB
PTPN1 MYO7A
KCNQ1 KCNJ11
KCNQ1 HSD17B3
KCNQ1 TAF1
KCNQ1 F9
KCNQ1 NGF
KCNQ1 SPRR2B
KCNQ1 CD68
KCNQ1 PPIL2
KCNQ1 HAAO
KCNQ1 DMPK
KCNQ1 MDM2
KCNQ1 FOLR1
KCNQ1 CST4
KCNQ1 LOC727787
PTPN6 PDGFB
PTPN6 ITGB2
PTPN6 MFGE8
PTPN6 F13B
PTPN6 MT3
PTPN6 CD27
PTPN6 BCAT2
PTPN6 PTGIR
PTPN6 SCNN1G
PTPN6 FGF2
PTPN6 IGHMBP2
PTPN6 ZBTB48
PTPN6 MPZ
PTPN6 RBM38
PTPN6 PPBPL2
PTPN6 CSF1
PTPN5 NCKAP1L
PTPN5 VARS
PTPN5 CRYAA
PTPN5 IKBKE
PTPN5 GCM1
PTPN5 SH3GL3
PTPN5 ZNF169
PTPN5 NDST1
PTPN5 RGL2
PTPN5 GLI1
PTPN5 FGF1
PTPN5 ATP5G1
PTPN5 NR1H2
PTPN5 ATP6V0C
PTPN5 KCNAB2
PTPN5 GPR64
PTPN5 CES2
PTPN5 SMARCD1
PTPN5 RASA2
PTPN5 GZMA
PTPN5 ATP4B
PTPN5 PRKACG
PTPN5 NR2C1
PTPN5 FUT2
PTPN5 PTPRN
PTPN5 INPP5J
PTPN4 MDC1
PTPN4 SFRS4
PTPN4 GCLC
TMEM115 INHA
TMEM115 INPP5J
TMEM115 CCR3
GINS1 IVL
GINS1 KIF14
GINS1 PHKG1
ATOX1 TXN2
ATOX1 PKM2
ATOX1 THAP11
TNP1 P2RX5
TNP1 STAT3
TNP1 IL32
TNP1 CTAG1B
TNP1 RAB5B
PSD KIAA0226
PSD MPP2
PSD CLCN6
PSD CD68
GLIPR1 UBA7
GLIPR1 RPL32
ATP5F1 RABGGTB
ATP5F1 SET
ATP5F1 VARS
ATP5F1 SF1
ATP5F1 AP2M1
ATP5F1 SF3A1
ATP5F1 CLCNKB
ATP5F1 PPIA
PTDSS1 ITGA8
PTDSS1 EPS15
PTDSS1 USP8
PTDSS1 PLGLB2
PTDSS1 KRT6C
PTDSS1 SEC13
PTDSS1 PSME1
PTDSS1 EZH1
PTDSS1 MPRIP
PTDSS1 NUP188
PTDSS1 PHKG1
PTDSS1 TAGLN2
PTDSS1 DHX38
BAG1 PMS2L5
BAG1 RTN1
BAG1 PPP2R4
BAG1 SEPW1
BLK BMS1
BLK OLR1
BLK IDS
BLK NAT6
BLK GOLGA2
BLK HTR1E
BLK ZNF37A
BLK MICB
KMO HAAO
MYO1E BBS9
MYO1E USP8
MYO1E GSTZ1
MYO1C BATF
MYO1C ALPI
MYO1C WIT1
RPS7 NAAA
RPS7 CYC1
RPS7 RPS19
RPS7 RPSAP12
RPS7 SF3B2
RPS7 FAS
RPS7 RPS9
RPS7 RPS8
RPS6 RPS3A
RPS6 RPL10A
RPS6 CHERP
RPS6 GNL2
RPS5 RPS16
RPS5 RPS19
RPS5 RPL18A
RPS5 PPIL2
RPS5 DPEP1
RPS5 GNAI1
RPS5 ELAVL1
RPS5 RPL29
RPS5 RPL28
RPS5 GAGE1
RPS5 RPL18
RPS5 TPM3
RPS5 FURIN
RPS5 RPL4
RPS5 IFNA14
RPS5 PDGFB
RPS5 RPSAP12
RPS5 FXR2
RPS5 TSPO
RPS5 RPL10A
RPS5 BST2
RPS5 TIE1
RPS5 DBT
RPS3 PKLR
RPS3 RARB
RPS3 KIAA0114
RPS3 TNXB
RPS3 EIF3F
RPS3 RPL13A
RPS3 RPL10A
RPS3 RPL11
RPS3 CCL19
RPS3 TSPO
RPS2 PSMD8
VDAC2 NPEPPS
VDAC1 NEDD8
VDAC1 DDX21
VDAC1 ATP6V1F
VDAC1 CD63
VDAC1 PRCC
VDAC1 PLP2
VDAC1 PARK7
VDAC1 CAPN2
VDAC1 HSP90B1
VDAC1 MORF4L2
VDAC1 PSMA3
VDAC1 EIF4H
VDAC1 PSMA5
VDAC1 ATP2B1
VDAC1 PSMB5
VDAC1 PSMB4
VDAC1 CALCOCO2
VDAC1 PPIA
VDAC1 PXN
FSTL1 CASP7
FSTL1 UBE4A
FSTL1 RPS15
FSTL1 TNNC1
CD79B IGHMBP2
CD79B KRT6C
MEOX1 NAAA
MEOX1 CYP2A13
MEOX1 ADRB2
MEOX1 TTLL12
MEOX1 CNTFR
RPS9 FGD1
RPS9 ACTG1
RPS9 ATP5S
RPS9 MNT
RPS9 SLC5A3
RPS9 RPL10A
RPS9 P2RX1
RPS9 SSR4
RPS9 HAPLN1
RPS8 RPS10
RPS8 RPS17
RPS8 RPL9
RPS8 RPL6
RPS8 RPL35A
RPS8 RPS15A
RPS8 TAF11
RPS8 ATP6V1F
RPS8 SLC29A1
RPS8 STXBP2
RPS8 SLC30A3
RPS8 RPL13A
RPS8 NFKB1
RPS8 WNT2B
RPS8 CNP
RPS8 KCNN3
RPS8 RPL11
RPS8 RPL12
RPS8 PSAP
RPS8 RABGGTA
RPS8 RPL10A
RPS8 ALPI
CSDC2 SMARCC2
CSDC2 COL14A1
CSDC2 MCAM
CSDC2 GP9
CNTD1 PSMD7
CNTD1 GSK3A
CNTD1 DSC3
CNTD1 DGCR6
CNTD1 CASC3
CNTD1 KRT2
CNTD1 UPF1
CNTD1 MPO
CNTD1 TNFRSF4
CNTD1 GATAD1
ARHGAP22 POU2F2
ARHGAP22 ABP1
PTK6 ECH1
GMFB ATP2B1
GMFB CUX1
PSMA2 TSHR
PSMA2 RPS3A
PSMA2 CD63
PSMA2 EIF3I
PSMA2 PHB
PSMA3 NASP
PSMA3 PSMD9
PSMA3 HMGN2
PSMA3 TBP
PSMA3 NFKBIA
PSMA3 PMVK
PSMA3 LSM1
PSMA3 USP13
PSMA3 ATF4
PSMA3 HSPE1
PSMA3 SLC35A1
PSMA3 PSMA4
PSMA3 HNRNPH2
PSMA3 ATP2B1
PSMA3 EBP
PSMA3 PPIC
PSMA3 DAD1
PSMA3 EBNA1BP2
PSMA3 LRPAP1
C9 CCL25
PSMA1 ZNHIT3
PSMA1 SUMO1
PSMA1 CBFB
PSMA1 COPB1
PSMA1 DDB1
PSMA1 DAD1
PSMA6 COX5A
PSMA6 CDKN3
PSMA6 PSME2
PSMA6 SSR4
PSMA6 RAE1
PSMA4 ANXA7
PSMA4 U2AF1
PSMA4 HMGB2
PSMA4 GNG10
PSMA4 COMT
PSMA4 CCT5
PSMA4 ENO1
PSMA4 RRM1
PSMA5 ZNHIT3
PSMA5 GTF2E2
PSMA5 HDAC2
PSMA5 VAMP7
PSMA5 AIMP2
PSMA5 TFRC
PSMA5 SLC35A1
PSMA5 PCBP1
PSMA5 GABRB3
PSMA5 DAD1
C2 PDGFB
C2 CCL22
C2 DHODH
C2 ADRB3
C2 MAP2K5
C2 CD180
C2 TERT
SLC6A11 IRF3
SLC6A11 TCFL5
SLC6A11 PXN
SLC6A11 KRT5
SLC6A11 EPCAM
SLC6A11 POU2F2
HIST2H2AA3 STIM1
HIST2H2AA3 ATP5O
GALT AVPR1B
GALT SNX17
GALT FCN1
GALT ANG
GALT MYBPH
GALT SERPINC1
GALT GZMM
GALT HSPB3
GALT IL12RB2
GALT NAT6
GALT PTGIS
GALT KCNAB2
GALT CLCNKA
GALT CNTFR
GALT CETN1
GALT PAFAH1B2
GALT PDCD2
GALT FOLR1
GALT CHKB
FBXO46 TGFB1
FBXO46 SMARCD1
FBXO46 TIAL1
FBXO46 KIR2DL1
FBXO46 KIAA0141
FBXO46 REG1A
SRF FERMT2
SRF POLA2
SRF BCLAF1
SRF KLF9
SRF CCNI
ARHGAP25 APCS
ARHGAP25 NFATC3
USP4 MAN2C1
USP4 CREB1
USP4 TP53BP2
USP4 ARHGAP1
SRI PML
SRI CD63
SRI CYCS
SRI FKBP1A
SRM ATP6V0B
SRM EIF4G2
SRM AGER
SRM KEAP1
SRM CRYGD
ADCY8 PDE6B
ADCY8 AKT1
ADCY8 MVK
ADCY8 BCL7A
LGALS9 ATP5G1
LGALS9 FCGR2B
LGALS9 OAS2
LGALS9 AGPAT1
LGALS9 WFDC2
LGALS9 ATF1
LGALS9 ITIH4
LGALS8 CARS
LGALS8 IFNA8
LGALS8 SLC9A2
PRKAA1 IVD
PRKAA1 ZNF143
PRKAA1 SRP54
PRKAA1 F13B
PRKAA1 KRT1
PRKAA1 JAK3
PRKAA1 RPL7L1
PRKAA1 MGAT5
PRKAA1 FOLR3
GALC ZBTB33
GALC MAP4K5
GALC PI4KA
GALC TTC35
ATXN10 RABGGTB
ATXN10 TSC22D1
ATXN10 CBX1
ATXN10 SSR1
LGALS2 SNRPC
LGALS2 SERPINB6
LGALS2 KRT2
LGALS2 PPP3CA
SCN9A NDUFV3
SCN9A NIPAL3
SCN9A GH2
SCN9A F13B
SCN9A PSMF1
SCN9A SCP2
SCN9A ZNF143
SCN9A C2orf3
SCN9A EIF4E
SCN9A SNRPC
SCN9A DPP4
SCN9A PPIB
LGALS4 RASL10A
LGALS4 CCR2
LGALS4 ABCC8
LGALS4 NFKB1
KCNJ1 ZPBP
KCNJ1 AMELX
KCNJ4 CD8B
KCNJ4 HNF4A
KCNJ4 KRT86
KCNJ4 CRYBB1
KCNJ4 UROD
KCNJ4 FGF4
TSTA3 CTLA4
TSTA3 PRKCH
TSTA3 RDBP
TSTA3 TULP1
TSTA3 PPIL2
TSTA3 GFRA2
TSTA3 GRPR
TSTA3 MPZ
KCNJ9 LAMC2
KCNJ9 LRMP
KCNJ9 CCR2
KCNJ9 ABP1
EIF2AK2 OGDH
EIF2AK2 DDX18
EIF2AK2 MAPK3
EIF2AK2 CASP8
EIF2AK2 AGPAT1
TDG ZNF638
TDG AFF1
TDG LOC100131311
TDG CHMP1A
TDG CCNI
ALOX15 WIT1
ADRB2 MVP
ADRB2 CYP21A2
ADRB2 POU2F2
ADRB2 BFSP1
ADRB2 ADAM11
ADRB2 PF4
ADRB2 RAB3A
ADRB2 MYO7A
ADRB3 GPR17
ADRB3 DHRS2
ADRB3 G6PD
ADRB3 NOMO1
ADRB3 DNASE1
ADRB3 RABGGTA
ADRB3 MYBPC2
COL1A2 COL3A1
COL1A2 LUM
COL1A2 COL1A1
AGPAT1 CYB5R3
AGPAT1 RPS15
AGPAT1 JUND
AGPAT1 AKT1
AGPAT1 ARAF
AGPAT1 SH3GL3
AGPAT1 KIAA0195
AGPAT1 SMG7
AGPAT1 ZNF167
AGPAT1 PSMB8
AGPAT1 AMELX
AGPAT1 CRMP1
AGPAT1 TSC1
AGPAT1 NPEPPS
AGPAT1 PRTN3
AGPAT1 RNPS1
AGPAT1 GNA11
AGPAT1 BCAT1
AGPAT1 PPP1R10
AGPAT1 SARS
AGPAT1 IP6K1
AGPAT1 ARNT
AGPAT1 SLC2A1
AGPAT1 CHRNE
AGPAT1 C11orf41
AGPAT1 B4GALT1
AGPAT1 ARHGAP19
COL1A1 RPL37A
COL1A1 LTBP2
LOC100128792 RING1
CSNK2B ATP5S
CSNK2B PSMB2
TMPO ELAVL1
TMPO BTG2
TMPO RQCD1
TMPO DDX10
TMPO KIAA0114
TMPO AHNAK
TMPO CRYAA
TMPO SSR1
TMPO ATN1
TMPO TNNC1
TMPO ZNF76
TMPO PSEN1
TMPO SLC9A2
IDO1 PMS2L5
IDO1 SLAMF1
IDO1 MAPRE3
VARS NGF
VARS ESRRA
VARS TFAP4
VARS BTN3A1
VARS PKD2
VARS MLH3
VARS E2F5
VARS EZH1
VARS PFN2
VARS CEACAM4
VARS FXYD2
ECM1 INPP5K
LRRC23 HLA-DOB
LRRC23 CNP
LRRC23 PLK1
LRRC23 MAPK12
LRRC23 SGSH
FMR1 TTC3
FMR1 PKD2
FMR1 AARS
FMR1 RCOR1
FMR1 NUP188
FMR1 TAF11
FMR1 CSNK1E
FMR1 UBXN2B
FMR1 COPB1
FMR1 SEC31A
FMR1 RANBP2
LPGAT1 PPP2R4
LPGAT1 CYCS
ALDH1A3 CXCR4
TIMM17A AQP7
TIMM17A ARHGEF16
TIMM17A PSMB5
TIMM17A ZNF134
TIMM17A UFD1L
TIMM17A SH3GL3
RPL29 GNB2L1
RPL29 EXOSC2
RPL28 MYCL1
RPL28 CYP1A2
RPL28 PDXDC1
RPL28 SYN2
RPL28 AK1
RPL28 HNRNPL
RPL28 SMTN
RPL28 GNAZ
RPL28 PCTK1
RPL28 MBOAT7
RPL28 SLC9A3R2
RPL28 FBLN2
RPL28 EDN3
RPL28 CTSG
RPL28 MYO7A
RPL28 SERPINE1
RPL28 ABCB1
NAP1L1 SNX17
NAP1L1 APEX1
NAP1L1 RPL10A
NAP1L1 B4GALT1
RPL27 SET
RPL27 RPS27A
RPL27 PRKCD
RPL27 RPS28
RPL27 RPL35
RPL27 PSMB4
NAP1L3 SNAP25
NAP1L3 MED24
NAP1L3 C1QB
NAP1L3 PURA
NAP1L3 KCNN3
NAP1L3 HTATSF1
NAP1L3 RNF144A
NAP1L3 PPP3CA
NAP1L3 SCRN1
NAP1L3 HELZ
NAP1L3 KLHDC3
NAP1L3 FTO
NAP1L4 DDX18
NAP1L4 RBMX
RPL23 S100G
RPL23 RPS3A
RPL23 RPL11
RPL23 RPL19
TGOLN2 GALK1
TGOLN2 ZC3H3
TGOLN2 TULP1
TGOLN2 KRTAP5-8
TGOLN2 DNASE1
TGOLN2 GNB3
TGOLN2 BCAT2
TGOLN2 GSTP1
TGOLN2 MYBPC2
TGOLN2 MIF
TGOLN2 MAPRE3
RGS6 EHMT2
RGS6 RAG1
RGS6 NCL
LPCAT3 CRYBB1
LPCAT3 GH2
RGS3 MSTP9
P4HB GPX1
P4HB HDLBP
P4HB GBF1
P4HB IQGAP1
P4HB MANF
SPINK1 TRAPPC10
SPINK1 SMARCD2
PIGA IL8RB
PIGA DNTTIP2
PIGC INHA
PIGC GSPT1
PIGC LLGL2
PIGC SGCD
PIGC AIMP2
PIGC EFNA1
TCF3 ALDH7A1
HPN RNASE3
HPN LLGL2
HPN ZNF154
HPN CYP2F1
HPN MYBPC2
HPN GPR31
EPCAM BMS1
EPCAM SSTR3
EPCAM TYR
SPAG1 HGF
SPAG1 CLCN7
SPAG1 CST6
SPAG1 CTAGE5
SPAG1 SULT2B1
TAX1BP1 STOM
TAX1BP1 DGCR6
SNAPC3 UTP14C
TAX1BP3 SELENBP1
PPP1CB MADD
PPP1CB YWHAQ
PPP1CB SPCS2
PPP1CB TSC22D1
PPP1CB ACSL1
PPP1CB DDX18
PPP1CB SFRS11
PPP1CC NPR1
PPP1CC MAML1
PPP1CC SLC25A3
PPP1CC DR1
PPP1CC BCLAF1
PPP1CC MEN1
PPP1CC LEPROT
PPP1CC KDELR2
PPP1CC CCNI
PPP1CC TMED10
OLR1 SLC10A2
OLR1 UBAP2L
OLR1 PLXNA3
OLR1 DHRS2
OLR1 KRT1
OLR1 PRG2
OLR1 SH3BP2
OLR1 MYB
OLR1 P2RX5
HTR7 FLT3LG
HTR7 CST6
HTR7 CASR
NAB1 INPP5J
NAB1 OMP
MPPED2 HSP90AA1
MPPED2 DCUN1D4
MPPED2 NXF1
SRRM2 PIP5K1B
SRRM2 PHF20
OAZ1 GTF2F1
OAZ1 RPL18
OAZ1 SLC35B1
OAZ1 THAP11
OAZ1 COX6A1
PDK3 BNIP1
PDK2 AOX1
PDK2 BMP4
PDK2 GPR6
PDK2 DDX11
PDK2 VAV2
PDK2 CDC2L5
PDK2 SSTR3
PDK2 SLC5A11
PDK2 CCK
PDK2 LTK
PDK2 RHOD
EBP UBAP2L
EBP ABI2
EBP INSL4
EBP RPA2
EBP MCM3
EBP COPB1
EBP RANBP1
PDK4 PTGDR
PDK4 TLE1
COL6A1 ACSL1
COL6A1 CLCN7
COL6A1 SERPINC1
ALPI GPR17
ALPI IL7R
ALPI LIPE
ALPI PDE1C
ALPI RAB11B
ALPI HAAO
ALPI ATP2B3
ALPI HSD17B3
ALPI KIAA0087
COL6A2 TEK
COL6A2 BTN3A1
COL6A2 ZNF165
COL6A2 SPI1
COL6A2 FGF4
ALPL F13B
ALPL ZRSR2
ALPL SLC5A11
ALPL NPR3
PTGS2 NOS3
PTGS2 AYP1p1
PTGS2 REST
PTGS2 DIS3
PTGS2 PRIM1
PTGS2 LOC201229
PTGS2 HTR1F
PTGS2 PLGLA
PTGS2 SUOX
PTGS2 CYBA
PTGS2 YAP1
PTGS1 BMP4
PTGS1 AFF3
PTGS1 KCNMA1
PTGS1 CLCN6
PTGS1 HIST1H2AE
PTGS1 ZNF132
PTGS1 SLAMF1
FXYD2 F13B
FXYD2 SNTA1
FXYD2 NMT1
FXYD2 NAT6
PCOLCE VIM
ORC2L SNRPD3
ORC2L PI4KB
SRP9 WTAP
SRP9 CNN3
SRP9 UBE2N
SRP9 HMGB2
SRP9 BIRC2
SRP9 CYCS
SRP9 TMEM97
SRP9 DVL3
SRP9 CCNG2
SRP9 HNRNPM
SRP9 EIF4G2
SRP9 AIMP2
SRP9 CAD
SRP9 DAD1
SRP9 CDC123
SRP9 TOMM20
PUF60 NPPB
FBP1 IL8RB
FBP1 MFGE8
FBP1 TNFRSF25
KIAA0141 MSTP9
KIAA0141 SEMA3F
KIAA0141 DGKQ
KIAA0141 IGFALS
KIAA0141 P11
KIAA0141 CYP2C19
KIAA0141 ANGPT1
PHKB AOC2
PHKB CD63
PHKB SUMO1
PHKB ACOX1
PHKB STX5
PHKB PTGR1
PHKB KIAA0174
PHKB MARCH6
PHKB CBFB
PHKB ALDH7A1
PHKB COPB1
PHKB CRK
PHKB CKAP4
OGG1 ERBB2
OGG1 GTF2F2
OGG1 INSL4
OGG1 ZFP36L1
OGG1 KLF4
OGG1 NFKBIL1
NCAPH2 MAN2C1
NCAPH2 IGFALS
ABCB1 GSTT2B
NTRK2 P2RX5
NTRK2 CLCN7
HSP90AB1 KIAA0226
HSP90AB1 GTF2E2
HSP90AB1 MAML1
HSP90AB1 RPL6
HSP90AB1 EIF1
HSP90AB1 ATM
HSP90AB1 TAF9
HSP90AB1 NUP153
HSP90AB1 KRT6B
HSP90AB1 TOMM20
HSP90AB1 B4GALT1
LRPAP1 EPHX1
LRPAP1 CLTC
LRPAP1 SPG7
LRPAP1 CETN2
LRPAP1 SMTN
LRPAP1 BAT3
LRPAP1 LAMP1
LRPAP1 ST5
LRPAP1 PRKACA
LRPAP1 GABRB3
LRPAP1 PWP1
LRPAP1 KEAP1
PTP4A1 MAPK1IP1L
PTP4A1 USP5
SAP18 VBP1
SAP18 OXA1L
SAP18 CLPP
SAP18 MSH3
SAP18 UROS
SAP18 RNPEP
SAP18 ADSS
SAP18 SUPT5H
SAP18 MAPK1
SAP18 HSD17B4
SAP18 CSTB
SAP18 LAMP1
SAP18 SLC25A46
SAP18 TBP
SAP18 ATP6V1E1
SAP18 STX4
SAP18 CCNI
SAP18 ZNF133
SAP18 NEU1
PTP4A2 SQSTM1
PTP4A2 GNB1
PTP4A2 PMS2L5
PTP4A2 UBXN2B
PTP4A2 ACLY
PTP4A2 FH
PTP4A2 PSMC1
PTP4A2 ATP6V1C1
BMP7 RPL4
TDRD9 FUT1
TDRD9 CRP
TDRD9 ADRA2A
CYP2A13 CARS
CYP2A13 HYAL1
CYP2A13 CHD8
CYP2A13 F9
CD22 PRKACG
CD22 ZNF167
CD22 SEMA5A
IFI35 AQP7
IFI35 RNASE3
IFI35 ANGPT1
IFI35 MAP2K5
IFI35 TNFRSF4
IFI35 ZWINTAS
CD27 NDUFB7
CD27 KLHDC10
CD27 KRT6C
CD27 SH3BP2
CD27 ATP5G1
COL19A1 LOC201229
COL19A1 ACE
COL19A1 CD68
CD24 CAPZA2
CD24 ZNF142
CD24 DDX5
CD24 PUM1
CD24 TMSB15A
CD24 PRKX
NKRF SRP72
NKRF ALDH4A1
NKRF CACNB3
NKRF GRB2
NKRF ATR
NKRF MVK
NKRF IFNA10
PCGF2 RAB11B
RET OAS2
PPIB BMS1
PPIB ADD3
PPIB TOMM20
PPIB SULT2B1
PPIB GUK1
PPIB MVK
PPIB POLR2J2
ABHD2 MSTP9
SRPR SMN2
SRPR GRAP
SRPR INTS9
SRPR STAG1
SRPR JAK3
SRPR PIN1
SRPR CLCNKB
SRPR DPP6
GPR3 SSX2
GPR3 HOXC5
GPR3 XRCC1
GPR3 KCNA6
GPR3 CYP2F1
GPR3 PDE1C
GPR3 PLA2G7
GPR3 DNASE1
GPR3 PRIM1
GPR3 PML
GPR3 FUT3
GPR3 SRP19
GPR3 NPPB
GPR3 CDH6
GPR3 SMTN
GPR3 GDI2
GPR3 GYPB
GPR3 NPM1
GPR3 WIT1
GPR3 TNFRSF1A
GPR3 WNT1
GPR3 ESR1
GPR3 PLG
GPR3 RPL10A
GPR3 KIR2DL4
GPR3 PDE4A
GPR3 ZNF37A
GPR3 IFNA1
GPR3 IL8
GPR1 FTO
GPR1 IFNA5
GPR1 CHRNE
BMP4 CDKL5
BMP4 SEPT6
BMP4 GUCY2C
BMP4 MAN2B1
BMP4 VAV1
BMP4 GTF2F2
BMP4 COL14A1
BMP4 KRT2
BMP4 DNASE1
BMP4 REG1P
BMP4 MSX1
BMP4 MBOAT7
BMP4 HSD17B3
BMP4 ZNF135
GPR6 APOBEC3B
GPR6 FASTK
GPR6 FHL3
GPR6 ITGB3BP
GPR6 HTR1E
GPR6 COL2A1
GPR6 KCNA3
MBTPS1 TAF1C
MBTPS1 PDGFB
MBTPS1 MOGS
MBTPS1 AKT1
MBTPS1 CYBA
MBTPS1 H3F3B
MBTPS1 FLT4
MBTPS1 APLP2
DR1 FAM3C
DR1 RTCD1
DR1 TAF9
EEF1G RPL8
EEF1G EIF3F
EEF1G RNPEP
EEF1G RPL10A
EEF1G MANF
EEF1G SERPINB1
EEF1G EIF4B
EEF1G CAD
EEF1D PABPC1
EEF1D CCT8
ACSL1 IKBKE
ACSL1 SEPT7
ACSL1 DCTN1
ACSL1 PPFIA1
ACSL1 YWHAQ
ACSL1 ZNF167
ACSL1 CETN2
ACSL1 GDF5
ACSL1 PMS2L5
ACSL1 RBM39
ACSL1 RTN1
ACSL1 KIAA0174
ACSL1 COMT
ACSL1 ZNF133
ACSL1 EIF4G2
ACSL1 ATP6V0A1
ACSL1 COPB1
ADAM8 MFGE8
NR1I3 EFNA1
NR1I3 AHSG
NR1I3 MAP2K5
NR1I3 WFDC2
NR1I3 SPHAR
EIF4G3 ATP13A3
EIF4G3 SMC1A
EIF4G3 ADH5
EIF4G3 PDHB
EIF4G3 TSC22D1
EIF4G3 EXTL2
EIF4G3 MLH1
EIF4G3 MPHOSPH6
EIF4G3 CYP2C19
EIF4G3 CYP2A6
EIF4G3 CHMP1A
EIF4G3 LOC728849
CCNF IL12RB2
CCNF USP11
CCNF RPL10A
CCNF TRAIP
CCNF SMR3A
GRB2 RPL36A
GRB2 HOXC5
GRB2 RABGGTB
GRB2 PNLIP
GRB2 GNA11
GRB2 SH3GL3
EIF4G2 VAT1
EIF4G2 HMGN1
EIF4G2 SFRS2
EIF4G2 KRT10
PSG6 LIPC
PSG6 PPP3CB
PSG7 GAS2L1
PSG7 ZNF174
PSG7 GYPA
PSG7 LIPE
PSG7 CLK2
PSG7 HINT1
AMD1 NARS
CCNH IL4
CCNH SNRPN
CCNI GCLC
CCNI DCTN2
VPS72 OS9
VPS72 IRF5
VPS72 CLOCK
VPS72 SF1
VPS72 CASC3
VPS72 BAT2
VPS72 GCM1
VPS72 ARHGEF1
VPS72 NPEPPS
MATN1 KRTAP5-8
MATN1 LPAL2
PPP2CB HTATSF1
RPL8 CRHR1
RPL9 RPL34
RPL9 RPL39
RPL9 RPS3A
RPL6 RPS16
RPL6 HTN3
RPL6 GNB2L1
RPL6 APRT
RPL6 NDUFA12
RPL6 YWHAE
RPL6 POU2F2
RPL6 COX6C
PTOV1 PPP2R1A
PTOV1 ACCN2
PTOV1 VAV2
PTOV1 IDH3G
PTOV1 FAM50A
PTOV1 RAF1
PTOV1 SLC6A8
PTOV1 CHRNA4
PTOV1 CSNK1D
PTOV1 SFRS9
PTOV1 PIN1
RPL4 LTBR
RPL4 CARS
RPL4 RXRB
RPL4 AP1B1
HOXC5 YY1
HOXC5 LIMK2
HOXC5 AHNAK
HOXC5 PMVK
HOXC5 GNAZ
HOXC5 CD151
HOXC5 CD7
HOXC5 LLGL2
HOXC5 S100G
HOXC5 TSPY3
HOXC5 AK1
HOXC5 LDHB
RPL3 FAS
RPL3 RPL18A
RPL3 KIAA0090
RASSF7 KCNN3
RASSF7 GYPA
RASSF7 BTN2A1
RASSF7 ESRRA
RASSF7 MFGE8
CD151 ELAVL1
CD151 VBP1
CD151 DNTT
CD151 MYL7
CD151 PSMD7
CD151 EBI3
CD151 NUP188
CD151 KEAP1
CD151 SSTR3
CD151 MORF4L2
CD151 TXNRD1
THAP11 IVD
THAP11 DPF2
THAP11 LOC91316
THAP11 LOC1720
THAP11 ESRRB
THAP11 RING1
THAP11 LEP
THAP11 CCL22
THAP11 ATP5G1
IL1R2 CCR3
IL1R2 CRMP1
IL1R2 PLN
IL1R2 SMR3A
IL1R2 FTO
ATP5C1 CSTB
ATP5C1 PSMD8
CHD4 ZNHIT3
CHD4 ODC1
CHD8 SNX17
CHD8 SLC9A3R2
CHD8 TNXB
CHD8 SLN
CHD8 GLI1
CHD8 HAAO
CHD8 LAMC2
MNT HTN3
MNT ABP1
NPC2 CD63
SKIV2L SNX17
SKIV2L GOLGA2
SKIV2L ANG
SKIV2L SDS
SKIV2L DUSP2
CRMP1 AMPH
CRMP1 CDC25C
CRMP1 TUBB3
CRMP1 SF1
CRMP1 DCTN1
INTS9 CLK2
INTS9 OAS2
INTS9 MICB
TROAP NPY
HMBS NPM1
MRPL12 SLC35B1
MRPL12 POLA2
MRPL12 PSMC5
MRPL12 PRKCG
MRPL12 NPPC
RCN2 HSPA13
RCN2 MAPK1IP1L
RCN2 PTPN11
RCN2 RAP1A
RCN2 CCNG2
RCN2 DYRK1A
RCN2 UBE2V2
TTC3 CYB5R3
TTC3 HCFC1
TTC3 KIAA0174
TTC3 TOMM20
TTC3 SRD5A1
TTC3 GDI1
TTC3 PPP2R5C
CDC25C TNXB
ARPC2 PTTG1IP
ARPC2 PARK7
ARPC2 CD63
ARPC2 PPP2R4
ARPC2 NDN
TTC9 BAT3
TTC9 RAB32
ARPC4 CDKL5
POLR2E SF3A3
RHOH RNASE3
DCUN1D4 HMGN2
DCUN1D4 TUBA1A
DCUN1D4 DDX18
DCUN1D4 UPF1
DCUN1D4 EED
DCUN1D4 CBX1
MLL MFGE8
MLL GCH1
MLL RFTN1
MLL PAX8
MLL RABGGTA
MLL ITIH4
MLL SH3GL3
POLR2B ACCN2
POLR2B RGL2
POLR2B GNB1
ITPR2 CR2
ITPR2 REG1A
ITPR2 F13B
ITPR2 ADRA2A
ITPR2 NPPC
ITPR2 NAPG
ITPR2 FABP3
ITPR2 ZBTB48
RHOB THRSP
RHOA SMC1A
RHOA TIMP3
RHOA IL10RB
RHOA SFRS9
RHOA HLA-A
RHOA LMAN2
RHOA PSAP
RHOA CETN2
RHOA AFF1
RHOA VIM
RHOA NUP153
RHOA CAPNS1
RHOA PPP2R4
RHOA MDH1
RHOA TTLL12
RHOA KDELR2
RHOA PPP3CA
RHOA ANXA5
ACO2 KIAA0247
ACO2 SLC6A8
ACO2 GNAZ
ACO2 GNA11
ACO2 KDM5D
ACO2 CAPNS1
ACO2 AP1B1
ACO2 PIN1
POLR2H MGAT2
POLR2H AFF3
POLR2H TMED1
POLR2K GATA3
RHOD GTF2E2
RHOD WIT1
RHOD GPR18
RHOD GUK1
RHOD CHRNG
RHOD SC65
RHOD LAMB3
RHOD APOBEC3B
INHA GHRHR
INHA TLE3
INHA COL14A1
INHA TRBC1
INHA HADHB
INHA ASPH
INHA FHL3
INHA ODF1
INHA PLEC1
INHA KRTAP5-8
INHA MLN
INHA POU4F1
INHA CD8A
INHA LMNA
INHA KIAA0114
INHA GALK1
INHA G6PC
INHA MAP3K10
INHA RUNX1
INHA BRAF
INHA TUB
INHA CELP
MPG RNPS1
MPG F13B
MPG CHRNE
MPG TYK2
MPG MYB
AMPH ZNF187
AMPH KLHDC3
TLK1 ACOX1
TLK1 SDC4
TLK1 LAMP2
TLK2 ZCCHC11
TLK2 AOC2
TLK2 ZNF134
MPO CR2
MPO CTLA4
MPO MSTP9
MPO SEMA5A
MPO CNP
MPO TCHH
MPO CYP2E1
MPO GAL
MPO UPF1
MPO FGF4
MPO CCL25
MPO SLC30A3
HNF4A FGF4
HNF4A GAS2L1
HNF4A NR6A1
HNF4A ZNF167
HNF4A MUTYH
HNF4A CYP17A1
HNF4A ABR
HNF4A IL32
HNF4A KRT6B
HNF4A AP1B1
PSG3 REST
PSG3 CTSG
BMPR1A ATP13A3
HIST1H3A APOB
HIST1H3A SLC30A3
SNCB MAP1A
SNCB CRYBB1
SNCB SMARCD1
POLRMT SNX1
POLRMT DHPS
POLRMT ZNF167
POLRMT UROS
POLRMT DYNC2H1
POLRMT MICA
ARHGAP4 M6PR
MPZ GHRHR
MPZ LIPE
MPZ ACE
MPZ ITGB6
MPZ FAS
MPZ PKP2
MPZ MAPK3
MPZ GPLD1
MPZ HLA-DOA
MPZ SULT2B1
MPZ PML
MPZ MT1E
MPZ GIPR
MPZ CAPN2
MATK BCL2L1
MATK LTBP2
MATK HYAL3
MATK AARS
MATK PMS2L5
MATK AR
MATK FUT2
MATK PML
MATK CTAG1B
CIR1 ATP2B2
CIR1 PSMD8
CIR1 DLX2
VBP1 TAF7
VBP1 KIAA0430
VBP1 CD63
VBP1 SRP14
VBP1 U2AF1
VBP1 ERCC1
VBP1 SFRS4
VBP1 STX5
VBP1 USP5
VBP1 SET
VBP1 HNRNPM
VBP1 ATP2B1
VBP1 MAB21L1
VBP1 UQCRC1
ACAN DHPS
ACAN HAL
ACAN GK2
ACAN GFRA2
ACAN GCM1
FAM120A SNRPB
CKS1B SSR2
CKS1B GBF1
MAPK14 MYST3
MAPK14 HMGCL
MAPK14 RGL2
MAPK14 SART3
MAPK14 GCLC
MAPK14 TAGLN2
MAPK14 DDX5
MAPK14 PIK3R4
MAPK14 ME3
MAPK14 COPB1
MAPK14 PPP3CB
MAPK14 CFTR
MAPK14 DAPK1
EPR1 ELAVL1
CD302 SNRPD3
CD302 TSC22D1
CD302 EXTL2
CD302 APBB1
CD302 MAP3K5
CD302 LAMP2
MAPK12 GUCY2C
MAPK12 LPIN2
MAPK12 AIMP2
MAPK12 TPM3
MAPK12 ARAF
MAPK12 YBX1
MAPK12 RASA1
MAPK12 PPP2R5B
FABP5L7 CD63
NCOR2 ADARB1
NCOR2 MAPRE2
NCOR2 PHC2
UCP3 XK
UCP3 FAS
UCP3 CACNA1C
UCP3 CYP21A2
UCP3 NPPB
BTG3 STAG1
BTG3 RBBP5
BTG3 KLF9
BTG3 NSMAF
BTG3 NUP205
BTG2 FCN2
BTG2 LLGL2
BTG2 HSPB3
BTG2 NAT6
BTG2 LTB
BTG2 POU5F1
BTG2 LUZP2
BTG2 EPAG
BTG2 SPRR2E
BTG1 SEC13
BTG1 PXN
CACNB3 CD52
CACNB3 HSF4
CACNB3 GAPDH
CACNB3 DLG2
CACNB3 CFDP1
CACNB3 NFKBIL1
CACNB3 FGF8
CACNB3 TCF19
CACNB3 GALK1
FZD9 FASTK
FZD9 KRT32
FZD9 KRT5
FZD9 SPRR2B
CACNB1 CCL22
TEC CLCN6
TEC SLC17A2
TEC RIN2
TEC FXR2
TEC POU5F1
TEC NFKBIL1
TEC NCL
TEC CD180
TEF CYP2C19
TEF RAP1A
CACNB4 TNFRSF1A
PCTK1 NDUFV3
PCTK1 DHPS
PCTK1 MTF1
PCTK1 INPP5J
PCTK1 EFEMP2
PCTK1 COMT
PCTK1 CETN2
PCTK1 POLD1
PCTK1 ATN1
UGT2B15 APOB
PCM1 CCL19
PCM1 SLC7A5
PCM1 IDS
PCM1 SYT11
PCM1 RAB3A
PCM1 SELE
PCM1 GRM4
PCM1 MYST3
PCM1 RANBP1
NFKB1 RAGE
NFKB1 CFD
NFKB1 PML
NFKB1 SNRPC
NFKB1 PHF20
SRD5A1 GHRHR
SRD5A1 AYP1p1
SRD5A1 APPBP2
SRD5A1 TSC22D1
SRD5A1 CKS2
SRD5A1 JUND
SRD5A1 EZH1
SRD5A1 CAPZA1
SRD5A1 CEACAM4
SRD5A1 UCN
SRD5A1 BUD31
SRD5A1 EED
SRD5A1 LOC201229
SRD5A1 PAFAH1B1
SRD5A1 DAPK1
HP SLC10A1
HP CYP2F1
HP G6PD
HP ZER1
HP MPRIP
HP HTR2C
HP CCR9
HP CCL22
SIAH1 DBN1
SIAH1 PSMD7
GPR125 SMC1A
GPR125 LMF2
GPR125 MAN2C1
GPR125 TWF1
GPR125 CCDC88A
GPR125 LITAF
GPR125 BCLAF1
GPR125 ZNF85
GPR125 PMS2L5
GPR125 ITGB3BP
GPR125 KRR1
GPR125 PRF1
GPR125 ATP13A3
ZFP36L2 ANXA1
ATP12A NCOA2
ATP12A APOB
ATP12A HLA-C
ATP12A SCGB2A2
ATP12A CCR1
ATP12A IL2
ATP12A TNNC1
ATP12A MYO5A
ATP12A CSNK2A2
ATP12A MICA
GGA3 EFEMP2
GGA3 PI4KA
GGA3 PSME4
GGA3 HK1
GGA3 HELZ
GGA3 NUP188
GGA3 BAT3
GGA3 RNH1
GGA3 PSMD2
GGA3 EIF4A3
PLCD1 OXT
PLCD1 NOS3
PLCD1 APOBEC3B
CNTFR PDE1C
CNTFR EPHA1
CNTFR HNF1A
CNTFR RAB3A
CNTFR PPY
ADK TRO
ADK EXT1
ADK SLC2A4
ADK NUP153
ADK SSTR3
ADK TRPC1
ADK LAMP2
ADK ZNF133
ADK NPAT
ADK WIT1
HIST1H1C CRKL
HIST1H1C CDC34
HIST1H1C CORO1A
HIST1H1C ST8SIA1
HIST1H1C CCR3
HIST1H1C EPAG
HIST1H1C EIF4E
HIST1H1C FRY
ADH6 GZMM
C4orf8 NFIC
C4orf8 MADD
C4orf8 TRAF3
C4orf8 ATM
C4orf8 ATP6V0A1
C4orf8 HYAL2
C4orf8 MYO5A
C4orf8 NCAPD3
C4orf8 ITIH4
C4orf8 HAAO
ADH4 ZNF157
C4orf6 UROD
PKD2 SUMO1
PKD2 TMEFF1
PKD2 GDI1
PKD2 SFRS3
PKD2 FIG4
PKD2 VIPR2
PKD2 RTCD1
PKD2 ALDH18A1
PKD2 IGL@
PKD2 KIAA0240
PKD2 PTGR1
PKD2 NR2C1
PKD2 CCDC6
PKD2 LOC339290
PKD2 TBP
PKD2 TAF9
PKD2 SREBF2
IGFALS IL1RL1
IGFALS MAP2K5
IGFALS AVP
IGFALS UPF1
IGFALS SLC5A5
IGFALS PML
IGFALS FGF4
IGFALS GBE1
PRKACG CTLA4
PRKACG PDGFB
PRKACG DLG2
PRKACG TSFM
PRKACG FAS
PRKACG TPM3
PRKACG MEP1A
PRKACG CLCNKA
PRKACG GSTP1
PRKACG HTR1B
PRKACG CLTCL1
PRKACG AANAT
PRKACG PRB4
PRKACG P2RX4
PIAS1 ZNF274
PIAS1 HPCA
PIAS1 SF3B2
PRKACA ISCU
PRKACA ATP6V0C
PRKACA TNFSF8
PRKACA PTPRA
PRKACA RNF4
PRM2 WNT1
PRM2 PAPPA
PRM2 PROL1
PRM2 ITGB3BP
PRM2 HTT
PRM2 MYBPC2
PRM2 TLR4
PRM2 KDR
PSMB7 PARK7
PSMB7 HMGN2
ZNF131 NAGA
PSMB5 LMNB1
PSMB5 ALDH4A1
PSMB5 SLC25A3
PSMB5 PTPRF
PSMB5 LDLR
PSMB5 MBOAT7
PSMB5 EPS8
PSMB5 UNG
PSMB5 DAD1
PSMB5 ATP6V1C1
ZNF133 PRKCI
ZNF133 AQP7
ZNF133 UBE4A
ZNF133 SET
ZNF133 TRO
ZNF133 IL10
ZNF133 ALG3
ZNF133 ACCN2
ZNF133 CNGA2
ZNF133 TGM3
ZNF133 NCL
ZNF133 HTATSF1
ZNF133 FGF4
ZNF133 ARHGAP1
ZNF133 NRF1
ZNF134 MYCL1
ZNF134 BMS1
ZNF134 SLC2A1
ZNF134 NPAT
ZNF134 SKP1
ZNF134 PURA
ZNF134 N4BP2L2
ZNF134 POLR2J2
ZNF134 FOLR1
ZNF134 GPD1L
ZNF134 DDB1
ZNF134 RBM15B
ZNF134 SLC30A3
PSMB2 TAF6
PSMB2 CYB5R3
PSMB2 PSMB3
PSMB2 PSEN1
PSMB2 EFEMP2
PSMB2 TK1
PSMB2 SNRNP27
PSMB2 COX8A
PSMB2 L1CAM
PSMB2 PSMC3
PSMB1 EIF4A3
MKI67 GYPA
TNFSF10 HTN3
TNFSF10 ZFP36L1
SPG7 PTTG1IP
SPG7 MADD
SPG7 SLC2A4
SPG7 ANXA5
SPG7 SERPINC1
SPG7 KRT32
SPG7 PSAP
SPG7 COASY
SPG7 HADHB
SPG7 SERPING1
SPG7 UPF1
SPG7 H3F3B
SPG7 RPL7L1
SPG7 PRKCSH
SPG7 ABCC8
SPG7 FTO
D4S234E SNX17
D4S234E LCT
D4S234E PTAFR
D4S234E ATXN1
JUND VAMP7
JUND IL8RB
JUND SLC2A3
JUND SSR1
JUND ZNF35
JUND BNIP2
TFF2 INPP5A
TFF2 MGAT5
TFF2 PPP3CB
NRIP1 LOC100131311
NRIP1 YWHAQ
NRIP1 DDOST
NRIP1 PPP2R5C
RPL3L ATM
RPL3L TNNC1
RPL3L PMS2L11
P2RX1 RASL10A
P2RX1 SERPINC1
P2RX1 ITSN1
P2RX1 EHHADH
P2RX1 POU2F2
HIST1H2AG F13B
HIST1H2AG IFNA1
HIST1H2AG FUT3
HIST1H2AG MICA
HIST1H2AG ENPP1
GNAT2 MATN3
GNAT2 CYP1A2
GNAT2 ADD3
GNAT2 ZNF154
GNAT2 KRT35
GNAT2 BCAT2
GNAT2 POP1
GNAT2 AEBP1
GNAT2 SLAMF1
P2RX5 FEZ2
P2RX5 SSX2
P2RX5 MTM1
P2RX5 DHODH
P2RX5 INPP5K
P2RX5 HIST1H2BI
P2RX5 SLC26A2
P2RX5 SLC5A11
P2RX5 PPP2R4
P2RX5 SLC4A3
P2RX5 ARL4D
P2RX5 CCL22
P2RX5 ESR1
P2RX4 RNASE3
P2RX4 NIPAL3
P2RX4 RQCD1
P2RX4 IL2RG
P2RX4 HOXD4
P2RX4 BCAT1
P2RX4 PDZK1IP1
P2RX4 DOK1
P2RX7 NCOA2
MBL2 CCL22
MBL2 PTMS
MBL2 WIT1
SFRS9 NDUFV2
SFRS9 PARK7
SFRS9 ERCC3
SFRS9 ECH1
SFRS9 NPM1
SFRS8 LMF2
SFRS8 WIT1
SFRS8 LPAL2
SFRS8 PARP4
SFRS8 PPARG
SFRS8 ITGB3BP
SFRS8 RPL7L1
SFRS8 STARD3
HADHB CD63
HADHB STX5
HADHB GNG10
HADHB PTGR1
HADHB BAT1
PRPF18 SLC25A3
PRPF18 NFATC3
PRPF18 YES1
PRPF18 GLUD1
PRPF18 GNPDA1
SFRS5 SRP54
SFRS5 CDC16
SFRS5 FNTB
SFRS5 RAD21
SFRS5 PSEN1
SFRS5 GNB3
SFRS5 SF1
SFRS5 SET
SFRS5 TPR
SFRS5 PTPRA
SFRS5 CAPNS1
SFRS5 SNRNP27
SFRS5 LOC728849
SFRS5 CKAP4
SFRS4 VAMP7
SFRS4 KIAA0317
SFRS4 DUSP1
SFRS4 ATP6V1E1
SFRS4 USF2
SFRS4 PMS2L5
SFRS4 PURA
SFRS4 TRBC1
SFRS4 HTATSF1
SFRS4 QDPR
SFRS4 COPB1
SFRS4 GOT1
SFRS4 GBF1
SFRS4 AUH
SFRS4 CSNK2A1
SFRS3 YWHAZ
SFRS3 CCT8
SFRS3 RPS15
SFRS3 SLC25A3
SFRS3 HPRT1
SFRS3 KIAA0240
SFRS3 MADD
SFRS3 GLUD1
SFRS3 SSRP1
SFRS3 CCT2
SFRS3 ALDH7A1
SFRS3 DDB1
SFRS2 MORC3
SFRS2 GDI1
SFRS2 UFD1L
MLH1 HNRNPC
MLH1 GTF2I
MLH1 DDX18
MSX1 ZNF174
MSX1 HK3
MSX1 BCAT2
MSX1 MMP19
MSX1 HYAL3
MSX1 SFPQ
MSX1 IL2
MSX1 FAM53B
MSX1 CRYGD
ADRM1 RAD23B
ADRM1 LAMP1
ADRM1 NP
ADRM1 EIF4A3
HSD11B1 RPS16
HSD11B1 ESRRB
HSD11B1 SELENBP1
HSD11B1 CTSA
HSD11B1 ALX1
HSD11B1 SLC7A1
HSD11B1 GOLGA2
HSD11B1 IL24
HSD11B1 IDUA
TRAF3 TRBC1
TRAF3 APCS
TRAF3 HSD17B3
HIST1H3B KRT32
TRAF6 MYBPH
TRAF6 HLA-C
TRAF6 ATM
TRAF6 AKT1
TRAF6 BAD
TRAF6 IFNA21
TRAF6 KRT12
TRAF6 FTO
NUP160 SMC1A
NUP160 TTLL4
NUP160 BMS1
NUP160 CYB5R3
NUP160 CTF1
NUP160 ATP13A3
NUP160 STAG1
NUP160 JAK1
NUP160 ATP6V1C1
GTF2H4 RGS16
GTF2H4 SNRPC
GTF2H4 LMF2
ESD COX5B
ESD NDUFA12
ESD SNRPN
ESD PPP2R4
RTF1 CAPZA2
MYT1 MRPL49
MYT1 PSEN1
FOXN3 GLUD1
SPIB PRRX2
SPIB RNPS1
SPIB LSM1
SPIB DHODH
SPIB NAT6
SPIB SSTR3
SPIB JAK3
SPIB L1CAM
SPIB MAPK8
SPIB DHX34
SPIB APOC3
DIS3 CYP2A6
RPL38 YAP1
RPL39 RPL36A
NEUROG1 SLC6A8
RPL34 RPL27A
RPL34 ALDOB
RPL34 NPM1
COL14A1 GPR17
COL14A1 PPP2R1B
COL14A1 ABP1
COL14A1 PKP1
COL14A1 ZNF140
COL14A1 ZRSR2
COL14A1 SPI1
COL14A1 DNASE1
COL14A1 NFKB2
COL14A1 GIP
COL14A1 CLCN7
COL14A1 BCAT2
COL14A1 CENPB
COL14A1 REG1P
COL14A1 UCP1
COL14A1 SERPIND1
COL14A1 COX6A2
COL14A1 PTPRU
COL14A1 ANG
COL14A1 MYBPC2
COL14A1 FOLR1
COL14A1 FOLR3
RPL31 SERPINB1
RPL31 RPS10
RPL31 BRAF
RPL31 GALNT1
LMNA INPP5K
LMNA CCL22
LMNA EFEMP2
TARBP2 CARS
TARBP2 UBAP2L
TARBP2 SULT2B1
TARBP2 DIO3
GNA15 SSTR3
GNA15 IL8
GNA15 CDR2L
GNA13 GOLGA4
DNAH14 KLF4
GNA11 PPP2R1A
GNA11 ATP6V1A
GNA11 PSMD7
GNA11 CPE
GNA11 SF1
GNA11 MLL3
GNA11 ATP5O
GNA11 CLTC
GNA11 MADD
GNA11 ARHGEF1
GNA11 MAPRE2
GNA11 ATP6V0C
GNA11 CES2
GNA11 SNRPN
GNA11 JOSD1
GNA11 GTF2F1
GNA11 ID4
GNA11 ZNF91
GNA11 POLR2A
SDHA SLC35A1
SDHA APBB1
ATF4 APEX1
ATF4 RPS27A
ATF4 ZNF146
SDHC BBS9
SDHC ZMYND8
SDHC RAB5B
SDHC PRKAG1
SDHC NBL1
SDHC SLC35B1
SDHC SSR2
SDHC PHC2
SDHC ATP5D
SDHB IQGAP1
ATF1 CYP2J2
ATF1 CDA
ATF1 F13B
ATF1 AFF3
ATF1 DSTN
ATF1 TFE3
ATF1 FGF4
ATF2 PLXNB1
ATF2 ADD1
ATF2 CLCN3
ATF2 CREB1
ATF2 LRRC41
ATF2 CTNND2
ATF2 B4GALT1
SMARCC2 LIF
SMARCC2 LIMK2
SMARCC2 TNXB
SMARCC2 RPS19
SMARCC2 TTLL12
SMARCC2 LEFTY2
SMARCC2 PPIL2
SMARCC2 BST2
SMARCC2 CHERP
SMARCC2 SMARCD1
SMARCC2 GABRB1
SMARCC2 DBP
SMARCC2 CRYBA4
SMARCC2 FTO
SMARCC2 SYN1
ZCCHC11 MUT
ZCCHC11 TMEM131
ZCCHC11 PUM1
ZCCHC11 RABGGTB
ZCCHC11 KIAA0317
ZCCHC11 ZNF638
ZCCHC11 ANKRD36B
ZCCHC11 KIF14
SMARCC1 MADD
MFGE8 IL7R
MFGE8 AGER
MFGE8 STXBP2
MFGE8 UROD
MFGE8 IL1B
MFGE8 EIF5A
MFGE8 GAS2L1
MFGE8 DGKQ
MFGE8 KCNJ11
MFGE8 PMS2L5
MFGE8 PXN
MFGE8 SC65
MFGE8 S100A7
MFGE8 DDB1
MFGE8 NOS1
MFGE8 ODF1
MFGE8 ELL
MFGE8 MDC1
MFGE8 UBA7
MFGE8 AR
MFGE8 SMARCD1
MFGE8 COL17A1
MFGE8 NFIC
MFGE8 PSAP
MFGE8 HOXD10
MFGE8 MAMLD1
MFGE8 MYBPC2
MFGE8 PDE4A
SUMO1 RBBP7
SUMO1 DEK
SUMO1 CCT8
SUMO1 PPT1
SUMO1 H1FX
SUMO1 PCBP1
SUMO1 PDIA6
SUMO1 IGL@
SUMO1 COMT
SUMO1 SS18
SUMO1 LAMP2
SUMO1 GDI1
SUMO1 LMO4
SUMO1 MELK
SUMO1 OAT
SUMO1 NCL
ABP1 ZNF212
ABP1 CACNA1C
ABP1 NIPAL3
ABP1 MAN2B1
ABP1 PDE1C
ABP1 ZFP36L1
ABP1 STXBP2
ABP1 GP9
ABP1 LIMK2
ABP1 DUSP7
ABP1 GPA33
IGHG1 GRAP
IL6ST CAMK2D
KIAA0317 UTP14C
KIAA0317 TNFAIP1
CD44 FLNC
L1CAM ZNF185
L1CAM DPF2
L1CAM NAAA
L1CAM PLK1
L1CAM IMPDH1
L1CAM KCNN3
L1CAM TIAL1
L1CAM XRCC1
L1CAM TYK2
L1CAM CCL22
L1CAM ATP5G1
L1CAM CLK2
L1CAM SYN1
SLC2A2 APOBEC3B
SMG7 ATP5A1
SMG7 PI4KB
SMG7 BLVRB
SMG7 RGL2
SMG7 ERCC4
SMG7 SOD2
SMG7 SSTR2
SMG7 BAT3
SMG7 ATP5B
SMG7 AP1B1
SMG7 PIN1
DLG2 ACE
DLG2 ESRRB
DLG2 CLC
DLG2 IGHMBP2
DLG2 PXN
DLG2 NMT1
DLG2 UCP1
HMGN4 TM9SF2
ACTG2 TFAP4
BLOC1S1 TOB1
BLOC1S1 ESRRA
BLOC1S1 CDK5
BLOC1S1 IDH3G
PTGER4 EPAG
PTGER4 POLD4
PTGER4 NEU1
PTGER4 LLGL1
NFRKB CPN2
NFRKB ECH1
NFRKB SEPT6
NFRKB CAPRIN1
COMMD1 ANGPT1
PPP2R4 LY9
PPP2R4 FAM3C
PPP2R4 USP7
PPP2R4 RNPEP
PPP2R4 CTNND2
PPP2R4 DVL3
PPP2R4 PXN
PPP2R4 B4GALT1
PPP2R4 PDHB
PPP2R4 DUSP1
PPP2R4 TPT1
PPP2R4 ANXA7
PPP2R4 PTGR1
PPP2R4 KIAA0174
PPP2R4 ILK
PPP2R4 PML
PPP2R4 ARMCX6
PPP2R4 TBCB
PPP2R4 FKBP1A
PPP2R4 COPB1
PPP2R4 TFDP1
PTGER3 ALDH3B1
PTGER3 NCKAP1L
PTGER3 ADD1
PTGER3 F13B
PTGER3 GLA
PTGER3 TRIM26
PTGER3 FEZ2
PTGER3 HTN3
PTGER3 SNRPN
PTGER3 CTSA
PTGER3 CCR9
WEE1 IL8RB
WEE1 VHL
WEE1 RRAD
WEE1 AGFG1
NPR1 SEPT7
NPR2 GRPR
NPR2 PXN
NPR3 TFAP4
SLC38A3 TXN2
CAMK2D HOXD4
CAMK2D GAL
CAMK2D CHERP
CAMK2D KLHDC10
CAMK2G MZF1
BCAT2 HLA-G
BCAT2 CTSS
BCAT2 FLT1
BCAT2 S100A12
BCAT2 TRBC1
BCAT2 CEBPE
BCAT2 RDBP
BCAT2 MICB
BCAT2 CDH5
BCAT2 ASL
BCAT2 ZNF185
BCAT2 ALDH3B1
BCAT2 PAPPA
BCAT2 FUT2
BCAT2 CLCN7
BCAT2 CLCN6
BCAT2 NCAPD3
BCAT2 GYPB
BCAT2 BLVRB
BCAT2 CD68
BCAT2 GSTT1
BCAT2 PDCD2
BCAT2 PMS2L11
BCAT2 CHRNG
BCAT2 GFRA2
BCAT2 DBP
BCAT2 DMWD
KIAA0174 TSC22D1
KIAA0174 SAFB
KIAA0174 RCOR1
KIAA0174 RB1
KIAA0174 TUBGCP3
KIAA0174 LOC728849
STK3 GHRHR
CXCL11 F13B
CXCL11 TRBC1
CYP3A4 NOS3
CYP3A4 COL11A1
CYP3A4 COL11A2
CYP3A4 F13B
CYP3A4 GSK3A
CYP3A4 HLA-DOB
CYP3A4 POU2F2
CYP3A4 PPBPL2
CYP3A4 POFUT1
RSU1 PDHB
RSU1 HTATSF1
UBE4A MUT
UBE4A DAZAP2
UBE4A MDC1
UBE4A CUX1
UBE4A TSC22D1
UBE4A RABGGTB
UBE4A MAPK3
UBE4A RAP1A
UBE4A TOMM20
UBE4A SFRS11
UBE4A CHMP1A
UBE4A EIF2S1
UBE4A ATP13A3
GTF2F1 AOC2
GTF2F1 NFKBIA
GTF2F1 GZMM
GTF2F1 SRP14
GTF2F1 CDC37
GTF2F1 PMS2L5
GTF2F1 HTATSF1
AKAP1 CTNND1
GTF2F2 GYPB
ORC1L NOS3
ORC1L INS
SNRNP27 SET
SNRNP27 PRPSAP1
SNRNP27 IDH3G
SNRNP27 FAM50A
SNRNP27 NBL1
SNRNP27 XRCC1
STARD3 PKN1
STARD3 SKI
STARD3 SLC6A8
STARD3 USP11
STARD3 MYB
STARD3 TOP3A
YBX1 PPP2R1A
YBX1 DMPK
YBX1 PSMD4
YBX1 HOXB7
YBX1 PTMS
YBX1 RPL11
ARHGAP19 IFITM2
ARHGAP19 C3orf45
ARHGAP19 POU2F2
IL7R MAPK8
IL7R PHF15
IL7R PPP2R1B
IL7R MAP4K2
IL7R CNP
IL7R GRAP
IL7R WNT1
IL7R MED22
IL7R NAT6
IL7R KRT85
IL7R MAP3K10
IL7R SLC10A1
IL7R SLC29A2
IL7R FLNC
JAK3 CCR3
JAK3 MYB
CD1E GNB2L1
CD1B GOLGA2
CD1C KCNJ11
CD1C GLA
CD1C RGL2
CD1C POU5F1
CD1C OR3A1
CD1C COPB1
RRP1B MTFR1
RRP1B PSME4
RRP1B DAD1
NOVA1 COPB1
NOVA1 MAPK3
NOVA1 MARCH6
NOVA1 ABI2
HSP90B1 PDIA6
HSP90B1 PSME2
HSP90B1 USP5
HSP90B1 GOLGA4
HSP90B1 LOC100131311
HSP90B1 TMED10
KRR1 LLGL2
KRR1 MSH3
SFTPA1B GCM1
SFTPA1B AR
SFTPA1B SMARCD1
SFTPA1B SDS
PTGDR MEP1A
COL3A1 MGP
ADARB1 MPRIP
ADARB1 FARSA
ADARB1 SSTR2
ADARB1 SMARCD2
ADARB1 RNF113A
CHKB AK1
CHKB AFF3
CHKB AEBP1
CHKB PDE4A
CHKB MICB
NKG7 POU2F2
NKG7 RPL27A
NKG7 EFNA3
NKG7 SSTR3
NKG7 HPCA
NKG7 APOC3
NKG7 EIF4E
NKG7 NPPB
IL8RB ACTG1
IL8RB HMGN1
IL8RB MSH3
IL8RB KRT2
IL8RB PUM1
IL8RB MAP2K5
IL8RB TUBA1A
IL8RB DCT
IL8RB SMARCD2
IL8RB ALDH7A1
IL8RB GDI1
IL8RB SPRR2C
IL8RB PTPRU
IL8RB CXorf40B
IL8RB CDK4
IL8RB RNF144A
IL8RA TSFM
IL8RA CLTA
IL8RA KIAA0087
CETN2 SOD2
CETN2 SF1
CETN2 SNRPN
CETN2 LEPROT
CETN2 RPA2
CETN1 GHRHR
CETN1 CD55
CETN1 FABP1
CETN1 UCP1
CETN1 CDH1
CETN1 PDE4A
GTF2B USP5
GTF2B NARS
GTF2B HELZ
P11 SLC10A3
P11 SMC1A
P11 KCNJ15
P11 GALK1
P11 PDXDC1
P11 PSPH
P11 ALG3
P11 KLHDC10
P11 SPRR1B
P11 EFNA1
P11 DPP6
P11 NCAM1
P11 IL8
P11 LTK
P11 CCBL1
P11 UBE2V2
P11 MTMR3
P11 SLC25A13
P11 HCG8
H3F3B RGL2
H3F3B ADD1
H3F3B SLC6A8
H3F3B CHN2
H3F3B PDXK
H3F3B SOX4
H3F3B PI4KA
H3F3B MAB21L1
H3F3B NUP188
H3F3B JUP
H3F3B SH3GL3
H3F3B MAPRE2
H3F3B CASC3
H3F3B TP53BP2
H3F3B RABGGTA
H3F3B PPP3CB
H3F3A AQP6
H3F3A NASP
H3F3A CYB5R3
H3F3A RPS15
H3F3A PTMA
H3F3A HLA-C
H3F3A INPP5J
H3F3A ZNF167
H3F3A CCR1
H3F3A APOC3
H3F3A CHMP1A
H3F3A PTCH1
H3F3A BNIP1
H3F3A HTR1B
H3F3A M6PR
ZIC1 C5orf13
ZIC1 TCFL5
ZIC1 MST1R
ZIC1 SDC4
ZIC1 SSR1
ZIC1 TRPC1
ZIC1 DARC
ZIC1 CCL22
ZIC1 LOC728849
TNFRSF4 PCDHGC3
TNFRSF4 G6PC
TNFRSF4 GALE
TNFRSF4 ZNF174
TNFRSF4 ZNF167
TNFRSF4 KISS1
TNFRSF4 USP7
TNFRSF4 SART3
TNFRSF4 ST14
TNFRSF4 HTT
TNFRSF4 MBOAT7
TNFRSF4 CKAP4
TNFRSF4 INSL4
TNFRSF4 BIRC2
TNFRSF4 RNF4
TNFRSF4 C2orf3
TNFRSF4 RBM15B
TNFRSF4 VGLL4
GRM5 PDE1C
GRM5 PRKCH
GRM5 PRIM1
GRM5 IFNA14
CCL22 HSD17B10
CCL22 AOC2
CCL22 RPS16
CCL22 KRT35
CCL22 S100P
CCL22 ARAF
CCL22 APOC3
CCL22 UROD
CCL22 IFI44L
CCL22 NCOA4
CCL22 BTN1A1
CCL22 CXorf40B
CCL22 NAPG
CCL22 FGR
CCL22 HNRNPF
CCL22 CFDP1
CCL22 TBXA2R
CCL22 ODF1
CCL22 KIAA0195
CCL22 KIR2DL4
CCL22 WARS
CCL22 AR
CCL22 LMAN1
CCL22 TPR
CCL22 UCP1
CCL22 WAS
CCL22 PAX8
CCL22 WIT1
CCL22 PDAP1
CCL22 CYP1A2
CCL22 LST1
CCL22 IRF5
CCL22 GSK3A
CCL22 MAMLD1
CCL22 ATP6V0A1
CCL22 CPN2
CCL22 REG3A
CCL22 POU2F2
CCL22 BLZF1
CCL22 SMARCD2
CCL25 MYBPH
CCL25 SLC17A4
CCL25 PPT2
CCL25 DNM2
CCL25 KIAA0087
CCL25 IFI44L
CCL25 CYP17A1
CCL25 DEFA3
CCL25 PDE4A
CCL25 ATXN2
CCL25 PHKG2
CCL25 SH3GL3
CCL25 LOC727787
GRM1 ZNF140
GRM1 ATP2B2
NR1H2 ACADVL
NR1H2 MOGS
NR1H2 ZNF167
NR1H2 CCR2
NR1H2 SEPT6
NR1H3 GPLD1
NR1H3 LOC100130219
MAPK1IP1L PUM1
HOXB3 ELF4
MGLL PDE4A
MGLL CXCL6
MGLL IL1RL1
MGLL RING1
MGLL ROS1
HOXB1 MVK
CUX1 MMP14
CUX1 MRPS27
CUX1 PAFAH2
CUX1 RTCD1
CUX1 XRCC5
PPARD SIM2
PPARD EDN2
THBD BBS9
THBD GOLGA2
SPAM1 CACNA1C
C5orf13 CETP
C5orf13 CAPZA2
C5orf13 OGDH
C5orf13 GTF2I
C5orf13 PRPSAP1
C5orf13 TUBGCP3
C5orf13 TMEFF1
C5orf13 RNF144A
C5orf13 ZKSCAN1
C5orf13 MGAT2
C5orf13 MARCKS
C5orf13 DCTN2
C5orf13 MTMR6
C5orf13 GDI1
PDAP1 WTAP
PDAP1 CXCL5
PDAP1 KCNJ15
PDAP1 MRPS22
PDAP1 CYP2E1
PDAP1 PCDHGB7
PDAP1 RBM15B
GSTO1 PDE6B
GSTO1 CD180
GSTO1 GSTT2B
GSTO1 NBL1
CSNK1A1 H1FX
LAGE3 APBB1
DNAJC7 SET
DNAJC7 PRPSAP1
DNAJC7 SAFB
DNAJC7 HELZ
DNAJC7 TOMM20
DNAJC7 EPRS
RING1 PPP2R1A
RING1 HLA-C
RING1 ADAM11
RING1 PIN1
RING1 PGC
RING1 CDC37
RING1 MAPK3
RING1 TFE3
RING1 DDB1
RING1 MT1A
RING1 NF1
RING1 CASC3
RING1 JOSD1
RING1 PTPRU
RING1 ANG
RING1 SLC2A5
RING1 CDC2L5
RING1 BMPR2
RING1 PRRX2
INS LTBR
INS CGB
INS MAP3K10
INS NRG1
INS TUB
HIST1H3H ZNF154
MPP3 SH3GL3
POLR2F COX8A
TTC35 PSMD9
TTC35 HMGN2
TTC35 SUPT5H
TTC35 HELZ
TTC35 CXorf40B
TTC35 CDC37
TTC35 DHX38
TTC35 NDUFS1
TTC35 RNPEP
TTC35 N4BP2L2
TTC35 GZMM
TTC35 KRIT1
TTC35 TANK
TTC35 TAGLN2
TTC35 MYST3
TTC35 GATA1
BTN1A1 TMED10P
SLC18A3 C11orf41
POLR2A CALCOCO2
POLR2A FAM3C
POLR2A ATP6AP1
POLR2A USP5
POLR2A SMARCD1
POLR2A PAFAH1B1
SLC18A1 ATP5G1
INA ANGPT1
DAG1 GAS2L1
DAG1 CTSA
DAG1 IGHD
DAG1 MAP2K5
DAG1 HCLS1
DAG1 GPD1L
DAG1 B4GALT1
DAG1 IQGAP1
ACP2 RNPS1
ACP2 PDXDC1
ACP2 KIAA0247
ACP2 CPD
ACP2 PTGR1
ACP2 TP53BP1
ACP2 FUCA1
ACP2 GAA
RBM6 IVD
RBM6 NASP
RBM6 NCKAP1L
RBM6 MTOR
RBM6 SLC5A5
GLA ARFIP1
GLA ZNF143
GLA CASP2
GLA SLC14A2
GLA GTF2E2
GLA INPP5J
GLA CTSC
GLA IDS
GLA AR
GLA KRT5
GLA EDEM1
GLA WIT1
GLA WNT5A
RAP1A GABPB1
RAP1A ANXA5
RAP1A SHC3
RAP1A STAG1
RAP1A LOC100130219
RAP1A CYCS
RAP1A SFPQ
RAP1A MYL7
RAP1A APOC3
RAP1A AKR1B1
RAP1A NSMAF
RAP1A RANBP2
PRKDC RPS3A
PRKDC PHF3
ACO1 TCF20
ACO1 OAS2
ACO1 IL32
ACO1 RNH1
NCOA2 LY9
NCOA2 ANKRD1
NCOA2 PKN1
NCOA2 GOLGA2
NCOA2 KCNMA1
NCOA2 CCR2
NCOA2 EBI3
NCOA2 ITIH4
WFDC2 PRKCH
WFDC2 HPCAL1
WFDC2 ELAVL1
WFDC2 ODF3B
WFDC2 RPL18A
WFDC2 RCAN1
WFDC2 SMARCD1
WFDC2 TTLL12
WFDC2 LTK
WFDC2 ZNF132
WFDC2 KIAA0090
NCOA6 COPB1
NCOA6 KEAP1
NCOA6 SAFB
NCOA4 SMN2
NCOA4 HTATSF1
NCOA4 B4GALT1
NCOA4 NPEPPS
NCOA4 PICALM
NR2F2 BMS1
NR2F2 CENPA
ACAT1 MMP19
POU6F1 TNXB
POU6F1 SLC5A5
POU6F1 RAPSN
HMGB2 NCL
DDB1 TBXA2R
DDB1 CAPZA1
DDB1 ACTB
DDB1 OXA1L
DDB1 CPD
DDB1 PSMD7
DDB1 MEN1
DDB1 USP7
DDB1 AP1B1
DDB1 FUCA1
DDB1 CKAP4
RIF1 CCT8
CTF1 MADD
CTF1 CDH15
CTF1 VAV2
CTF1 APBB1
CTF1 EZH1
CTF1 ZKSCAN3
CTF1 PRDM2
CTF1 MVK
CTF1 SPTBN1
ABCG1 ASCL1
ABCG1 AARS
ABCG1 RRH
AUH B4GALT1
AUH ITSN1
MECP2 PDHA1
MECP2 RAB32
MECP2 CCL19
MECP2 CHRM5
MECP2 ICAM1
MECP2 B4GALT1
MECP2 MYB
MECP2 SLAMF1
MCAM SLC2A5
MCAM UPP1
MCAM DNTT
ZNF84 CLPP
SS18 DDX21
SS18 MAP4K5
SS18 SLC25A3
SS18 NDST1
SS18 PRR3
SS18 F2
SS18 SFPQ
SS18 FES
SS18 CD2
SS18 ALDH7A1
LDLR PSMD9
PEX5 KRT2
PEX5 MYL7
PFN1 C1QBP
TSPY3 HADH
TSPY3 ZNF146
TSPY3 MIA
TSPY3 SCP2
TSPY3 IGL@
TSPY3 PXN
TSPY3 CCL19
TSPY3 B4GALT1
TSPY3 FGF4
CYP2C9 ZNF132
CAPZA2 HCFC1
CAPZA2 H2AFZ
CAPZA2 FARSA
CAPZA2 BAT3
CAPZA2 ISCU
CAPZA2 STAM
CAPZA2 DPP6
IL2RB HOXD4
IL2RB CCR1
IL2RB MGAT3
IL2RB RPL7L1
ZNF638 SMC1A
ZNF638 H1FX
ZNF638 PSIP1
ZNF638 PSMD6
ZNF638 BCLAF1
ZNF638 CYCS
ZNF638 IRS1
ZNF638 GHRHR
ZNF638 TOP2B
ZNF638 UFD1L
ZNF638 PPP2R5C
RAB33A PPP3CA
RAB33A PLCG1
RAB33A ARHGEF7
PEX7 PNO1
IL2RG CRKL
IL2RG TLE1
IL2RG TNXB
IL2RG PML
IL2RG HGF
IL2RG UGP2
AK1 SLC2A4
AK1 ADD1
AK1 MDC1
AK1 PPP3CA
AK1 SH3GL3
PLSCR1 ADAM10
PLSCR1 ALDH5A1
PLSCR1 CLCN6
LMO4 NDP
TBCB MAPK1
SLC17A2 IVD
SLC17A2 NOTCH4
SLC17A2 KCNMA1
SLC17A2 KAT2A
SLC17A2 NRF1
APOBEC3B ME3
APOBEC3B XK
APOBEC3B LOC1720
APOBEC3B LLGL2
APOBEC3B RPS15
APOBEC3B POU4F1
APOBEC3B PRPS1L1
APOBEC3B FAS
APOBEC3B AHNAK
APOBEC3B NPAS2
APOBEC3B MAP3K10
APOBEC3B MYL7
APOBEC3B SSTR3
APOBEC3B HNRNPD
APOBEC3B PBXIP1
ME2 LAMP1
C3orf45 RAD23B
C3orf45 GNG10
C3orf45 NCSTN
C3orf45 TMED10
C3orf45 BMS1
C3orf45 NPM1
C3orf45 AFF3
C3orf45 CASR
C3orf45 MAN2C1
C3orf45 SHC3
C3orf45 PCYT2
C3orf45 PPARG
C3orf45 CHERP
C3orf45 EDEM1
C3orf45 FGF4
C3orf45 KIAA0114
C3orf45 WIT1
C3orf45 METTL1
C3orf45 LITAF
C3orf45 SSR1
C3orf45 IL2
C3orf45 FOLR1
HSPE1 SHFM1
HSPE1 ENO1
HSPE1 SNRPF
HSPE1 ATP5G3
MME FLT1
SARS PDXDC1
SARS PPP2CA
SARS DSTN
SARS HSP90AA1
SARS ATP5B
SARS PSMC5
EBI3 COL11A2
EBI3 SLC7A5
EBI3 BAD
EBI3 UPF1
EBI3 CCR9
EBI3 CRYGD
EBI3 APOB
EBI3 KRT83
EBI3 USF1
EBI3 PXN
EBI3 MYD88
EBI3 OS9
EBI3 LIPC
EBI3 TMEM106A
EBI3 FGF4
EBI3 AVP
EBI3 FOLR1
NCKAP1L ZNF187
NCKAP1L CASP2
NCKAP1L FAS
NCKAP1L PRF1
NCKAP1L CYP2A6
NCKAP1L CHRND
NCKAP1L NRF1
NCKAP1L ASL
AVP AOC3
AVP CACNA1C
AVP ST3GAL4
AVP FABP1
AVP KDM4A
AVP SSTR3
AVP RPL7L1
AVP DNM2
AVP UCP1
AVP SNRPF
GATA2 SSRP1
GATA2 ASL
PLCG2 BCL2L1
PLCG2 AP1B1
PLCG2 SPTBN1
PLCG2 SLCO2A1
BAD ATP6V0C
BAD AQP7
BAD COL9A2
BAD MEN1
BAD AOX1
BAD NP
BAD DARC
BAD HSP90AA1
ERG F13B
ERG KCNMA1
ERG RNASE4
EPS8 VAMP7
EPS8 UBE3C
EPS8 USP5
EPS8 SEPT7
CETP TAF1
CETP ADORA3
CETP PDE4A
CETP PAFAH1B1
GIPR GPR17
GIPR AOX1
GIPR HLA-C
GIPR ALG3
GIPR PROL1
GIPR STXBP2
GIPR GPR37
ERH DGUOK
HIST2H4A MED24
HIST2H4A PHKA2
HIST2H4A P2RY2
HIST2H4A DARC
HIST2H4A TG
HIST2H4A HTR1F
HERPUD1 STAT3
HERPUD1 LRPPRC
HERPUD1 RAD21
HERPUD1 EXTL2
HERPUD1 GNAZ
HERPUD1 C1D
HERPUD1 NUP188
HERPUD1 SSTR3
HERPUD1 FLT1
LPIN2 SMC1A
LPIN2 NFE2L1
LPIN2 CFDP1
LPIN2 KIAA0226
LPIN2 LAMP2
LPIN2 CKAP4
LPIN2 RANBP2
MYOD1 RGS1
DDX10 HELZ
DDX11 PPP2R1B
DDX11 ZNF154
DDX11 FMO4
DDX11 LLGL1
DDX11 CYP2C19
DDX11 SMARCD1
CDK10 BMX
FMO5 GRPR
CELP TWIST1
CELP CES2
DDX18 SF1
DDX18 STOM
DDX18 PUM1
DDX18 LOC728849
DDX18 SPHAR
DDX18 YWHAH
DDX18 GNAI1
DDX18 HNRNPF
DDX18 IGL@
DDX18 MDC1
DDX18 KIAA0240
DDX18 TPR
DDX18 NPAT
DDX18 AARS
DDX18 NDUFS1
DDX18 TUBGCP3
ST5 SET
ST5 FAS
ST5 KIAA0247
ST5 MED24
ST5 VIM
ST5 SLC35B1
KLF4 MAP4K2
KLF4 CNN2
KLF4 HTN3
KLF4 MAP3K10
KLF4 PRTN3
KLF3 GNAI1
KLF1 PDE1C
IDH2 MSH3
IDH2 SF3B2
IDH2 MAP2K5
IDH2 FTO
GAS2L1 AMY2B
GAS2L1 NRGN
GAS2L1 MAD1L1
GAS2L1 FEZ2
GAS2L1 NAT6
GAS2L1 CTSG
GAS2L1 NCAM1
GAS2L1 CDH6
PSMC1 GPX1
PSMC1 ACCN2
PSMC1 SET
PSMC1 MAP4
PSMC1 SEC23B
PSMC1 EPHX1
PSMC1 CCT3
PSMC1 PARK7
PSMC1 CD59
PSMC1 AP2M1
PSMC1 NDUFS1
PSMC1 IK
PSMC1 GNAZ
PSMC1 CTSA
PSMC1 NDUFS8
PSMC1 PSMC3
PSMC1 PSMC5
PSMC2 H2AFZ
FCGRT AQP6
FCGRT POLA2
FCGRT IQGAP1
FCGRT C1QB
FCGRT FUCA1
FCGRT KRT2
FCGRT TAGLN2
FCGRT LOC201229
PSMC5 PSMD8
PSMC5 NDUFV2
PSMC5 PSMD4
PSMC5 PSEN1
PSMC5 AIMP2
PSMC5 SF3B2
PSMC5 FARSA
PSMC5 PPP3CB
PSMC5 KL
PSMC5 MOGS
KLF9 CTLA4
KLF9 NR4A3
KLF9 DYNLT3
KLF9 NUP188
KLF9 BUD31
KLF9 SEPT7
KLF9 RANBP2
ARFIP1 STAT3
ARFIP1 DAPK1
ARFIP1 NRF1
ARFIP2 SSR2
ARFIP2 MST1R
ARFIP2 APPBP2
ARFIP2 CYCS
ARFIP2 ARHGEF1
MDC1 KIAA0226
MDC1 CASC3
MDC1 GZMM
MDC1 CCND2
MDC1 ZNF167
MDC1 OGDH
MDC1 NUP188
MDC1 ARAF
MDC1 NRF1
FBN2 DAPK1
REST EVPL
REST LOC201229
BFSP1 RPL13A
BFSP1 GUCY1A2
P2RY2 CTAG1B
TRIP12 PUM1
KCNAB2 PDGFB
KCNAB2 EFNA1
KCNAB2 E2F4
KCNAB2 GATA6
KCNAB2 DBP
SEC61B DAD1
HOXB13 LTBR
HOXB13 SIM2
HOXB13 DOK1
HOXB13 KRT6C
HOXB13 CXCL6
AOAH CLTCL1
AOAH PPP2R1B
KLRK1 WNT1
LSM1 USP8
LSM1 SLC35B1
LSM1 TPT1
LSM1 ALDH7A1
LSM1 SERPINB4
GATA1 EFNA1
LOC201229 MYH10
LOC201229 CRKL
LOC201229 VGLL1
LOC201229 SPTB
LOC201229 MAP2K5
LOC201229 FURIN
LOC201229 GNB2L1
LOC201229 ETS1
LOC201229 VIPR2
LOC201229 FGA
LOC201229 COX6C
LOC201229 SMC1A
LOC201229 HAL
LOC201229 HOXD4
LOC201229 COG2
LOC201229 PCYT2
LOC201229 CTSG
LOC201229 LMAN1
LOC201229 HGF
LOC201229 TUBA4A
LOC201229 UCP2
LOC201229 IVD
LOC201229 IFNA8
LOC201229 CASP2
LOC201229 CXCL6
LOC201229 PLXNA3
LOC201229 POU2F2
LOC201229 GRB14
LOC201229 CXorf40B
LOC201229 CUL4B
LOC201229 HLA-DOA
LOC201229 BAP1
LOC201229 TCF19
MAP3K10 NGF
MAP3K10 CYB5R3
MAP3K10 DNAH12
MAP3K10 MUTYH
MAP3K10 SLC5A2
MAP3K10 STXBP2
MAP3K10 UGP2
MAP3K10 PSEN1
MAP3K10 DGCR5
MAP3K10 TNFSF9
MAP3K10 ARHGDIA
MAP3K10 MT1E
MAP3K10 MT1G
MAP3K10 DPP4
MAP3K10 RGS16
MAP3K10 RNASE3
MAP3K10 CYP21A2
MAP3K10 MLN
MAP3K10 SIGMAR1
MAP3K10 ZNF154
MAP3K10 HOXD10
MAP3K10 RPL10A
MAP3K10 CHIT1
MAP3K10 PRG2
TWIST1 BATF
TWIST1 GP9
TWIST1 ATP6V1B1
MAP3K12 KIAA0240
NCL AOC2
NCL UBAP2L
NCL METTL1
NCL PUM1
NCL GUSB
NCL USP14
NCL UNG
NCL SNRPB
NCL PPID
NCL ATP5G3
NCL YWHAE
SLC1A4 MGAT1
SLC1A4 CLCN7
SLC1A4 SMARCD2
PPP3CA GCM1
PPP3CA CTNND2
PPP3CA UROD
PPP3CA MADD
PPP3CA LTC4S
PPP3CA AP1B1
PPP3CA SRP72
PPP3CA THRSP
PPP3CA NR4A1
PPP3CA SLC9A6
PPP3CA CTSG
PPP3CA EIF4H
PPP3CA PTPRU
PPP3CA NIPAL3
PPP3CA ZNF174
PPP3CA SUPT4H1
PPP3CA LOC729602
PPP3CA ZNF91
PPP3CA KDM5D
PPP3CA TUBGCP3
PPP3CA NRF1
CYP11B1 SPI1
CYP11B1 PI4KB
CYP11B1 GRIK2
CYP11B1 ATM
CYP11B1 MUTYH
CYP11B1 DEFA4
CYP11B1 KEL
CYP11B1 DAD1
FUCA1 SECISBP2L
FUCA1 MBOAT7
FUCA1 TRIB1
FUCA1 TP53BP2
FUCA1 C16orf45
FUCA1 UPF1
FUCA1 APLP2
TEAD1 NDST1
RPL11 RPL37A
RPL11 CPB2
RPL11 RPL13
LIF NGF
LIF ATM
LIF THBS3
LIF GPR31
LIF UGP2
RDH5 KRT32
RDH5 RPSAP12
RDH5 CLCN6
RDH5 GPR162
RDH5 TCF19
SFTPB GUCY2C
SFTPC STAT4
SFTPC CCIN
SPTB ASMT
SPTB RDBP
SPTB PAX8
SPTB BRAF
SPTB GYPB
SPTB CHERP
SPTB HLA-DOA
LRRC41 TRO
LRRC41 SF1
MARCH6 PRKCI
MARCH6 BPTF
MARCH6 UBE2N
MARCH6 CPE
MARCH6 CASP8
MARCH6 RIN2
MARCH6 RABGGTB
MARCH6 TRPC1
MARCH6 PCBP2
MARCH6 TOMM20
MARCH6 PPP2R5C
IKBKE SLC10A2
IKBKE GHRHR
IKBKE TGM3
IKBKE SLC14A2
IKBKE GH2
IKBKE DRD1
IKBKE SLAMF1
IKBKE CTSG
IKBKE NR2C2
IKBKE PRF1
IKBKE YIF1A
IKBKE COL11A2
IKBKE SRP19
IKBKE PTCH1
IKBKE ASNA1
FOXI1 TRBC1
FOXI1 UBA7
FOXI1 SLC30A3
FOXI1 PTEN
FOXI1 PPP2R5B
FOXI1 MYB
FOXI1 GAA
MICB PPP2R1B
MICB EMR1
MICB KRT35
MICB MMP19
MICB FLT4
MICB TNNI2
MICB SPRR2B
MICB PTGIS
MICB IGHMBP2
MICB LTK
MICB SERPINB4
MICB EIF4B
MICB BBS9
MICB FLNC
MICB LY9
MICA LLGL2
MICA IFI44L
MICA NPY
EIF3I TPT1
EIF3I BARD1
EIF3I MRPS27
EIF3I CDK4
EIF3I RRM1
EIF3I EPRS
EIF3I CKAP5
DNTTIP2 SCP2
DNTTIP2 NARS
DNTTIP2 NOMO1
DNTTIP2 KEAP1
DNTTIP2 ACAA1
DNTTIP2 PRF1
DNTTIP2 STK38
DNTTIP2 KIAA0240
RARB NPY
RARB GALE
RARB F13B
RARB DGKQ
RARB CYP2E1
RARB PKP2
RARB ZNF85
RARB PLN
RARB ZNF76
RARB ATP2B4
RARB FTO
RARG FUT5
RARG GFRA2
RARG CSF1
RARG IL10RB
RARG CRYAA
PEA15 NFIC
PEA15 PPP2R1A
PEA15 PPP2R1B
PEA15 SH3GL3
TSFM HDAC1
TSFM PNO1
TSFM GNAZ
TSFM FARSA
TSFM CHRND
EIF3A RPL36A
EIF3A HDAC2
EIF3A TIAL1
DHRS2 CCL2
DHRS2 ITSN1
DHRS2 HOXD4
DHRS2 OTUD4
DHRS2 TNXB
DHRS2 SP110
DHRS2 PNPLA4
DHRS2 C16orf45
ADRA2A MYH10
ADRA2A NRGN
ADRA2A PDE1C
ADRA2A LRRC8B
ADRA2A KEAP1
ADRA2A TPR
ADRA2A EDN2
EIF3F MOBKL1B
EIF3F CCT4
MAN1A1 FUT6
MAN1A1 CTLA4
RARS GTF2E2
RARS CCT2
RARS SEPT7
RARS XRCC6
RARS DAD1
RARS ATP5G2
DEFA4 MTF1
DEFA4 DSG3
DEFA4 CR1
DEFA4 PAPPA
MIPEP HOXD4
MIPEP CDKL5
MIPEP MEN1
ANKRD36B CENPF
FGFBP1 F11
RABIF IFNA10
DYRK1A TWF1
DYRK1A MORC3
DYRK1A SPAG8
DYRK1A SLC7A6
DYRK1A TOP2B
DYRK1A SAFB
DYRK1A MAPRE1
DYRK1A UPF1
DYRK1A NFKB2
DYRK1A DUT
MTMR6 HERC1
MTMR6 EIF5
MTMR6 PI4KA
MTMR3 UBAP2L
MTMR3 MYO7A
MTMR3 GAL
MTMR3 TCHH
MTMR3 NPPB
MTMR1 ENPP1
MTMR1 MAP2K1
MTMR1 OAS2
MTMR1 TNNC1
MTMR1 SMARCD1
MTMR1 GATA3
MAS1L MCHR1
NME4 RTCD1
NAAA CNP
NAAA GDF5
NAAA POLD4
BARD1 PRKCI
TSC22D1 PI4KB
TSC22D1 FAM3C
TSC22D1 PSMD2
TSC22D1 ARHGAP1
TSC22D1 TMED10
TSC22D1 MADD
TSC22D1 SKP1
TSC22D1 ATP6AP1
TSC22D1 ARHGEF1
TSC22D1 RAB11A
TSC22D1 RGS1
TSC22D1 GNB1
TSC22D1 EIF4H
TSC22D1 LAMP1
TSC22D1 HELZ
TSC22D1 KPNA1
TSC22D1 PPP2R5C
PCYT2 IL32
PCYT2 LOC90925
NOMO1 PKM2
NOMO1 RNPS1
NOMO1 ATP1B2
NOMO1 CLTC
GUK1 EPHX1
GUK1 MIF
GUK1 CCT5
GUK1 FARSA
GUK1 IL32
GUK1 SSR4
GUK1 AKR1B1
GUK1 BSG
TPR TBP
TPR ARHGEF1
TPR KIAA0226
TPR PIK3R2
NMT1 KCNJ11
NMT1 MAPK7
NMT1 MGMT
NMT1 SERPINB1
NMT1 FGF4
NMT1 GATA3
EDEM1 CTLA4
EDEM1 ZNF154
EDEM1 ZNF174
EDEM1 PSMD7
EDEM1 ARHGEF2
EDEM1 DNASE1
EDEM1 KRT86
EDEM1 CDC2L5
EDEM1 SSTR3
KITLG PRF1
HEPN1 NFKBIL1
PTTG1IP HUWE1
PTTG1IP IER2
PTTG1IP CDC37
PTTG1IP SSR2
PTTG1IP SYT11
PTTG1IP LAMP1
PTTG1IP RNF144A
MUTYH NPAS2
MUTYH CREB1
MUTYH DIO3
MUTYH PWP2
MUTYH HARS
VAT1 MRPS27
VAT1 KPNB1
PTGES3 TOMM20
SLC2A5 VAMP7
SLC2A5 UBAP2L
SLC2A5 IL8
SLC2A4 PKLR
SLC2A4 MMP19
SLC2A4 KRT12
SLC2A4 FLT4
SLC2A3 BTN3A2
SLC2A3 FLAD1
SLC2A3 RNPEP
SLC2A3 FUT3
SLC2A3 B4GALT1
TRAIP AOX1
SLC2A1 SOD2
SLC2A1 KIAA0226
SLC2A1 ATP5O
SLC2A1 PRIM1
ECHS1 FTO
UBA52 S100G
UBA52 UPF1
UBA52 ITGB6
TIAL1 MAPK7
TIAL1 CDH1
ME1 KCNJ11
ME1 C1QB
ME1 BAT3
ME1 KCNN3
ME1 GNAI1
MEP1A CFDP1
MEP1A MAPK8
MEP1A FUT8
CCL2 REG1A
CCL2 CXCL9
CCL2 G6PC
CCL2 KRT86
CCL2 CYBA
CCL2 HABP2
CCL2 FGF4
RPL37A HDAC1
RPL37A ABO
RPL37A GNB2L1
RPL37A RNPEP
RPL37A CDK4
RPL37A ADSL
CCL4 KRT86
CCL4 IQGAP1
KRTAP5-8 PDGFB
FUBP1 MRPS27
FUBP1 KPNB1
FUBP1 ILF3
FUBP1 PCBP1
NCSTN BCL2L1
NCSTN CTLA4
NCSTN GALK1
NCSTN AIP
NCSTN PML
EXOSC2 CRKL
EXOSC2 NCAPD3
EXOSC2 ICAM3
EXOSC2 GYPB
EXOSC2 PITX1
EXOSC2 IQGAP1
AP2B1 CASC3
AP2B1 TAF11
AP2B1 HK1
AP2B1 CKAP4
AMELX MRE11A
AMELX H1FX
AMELX AIP
AMELX UROS
AMELX LTB
HCCS MYCL1
HCCS AQP7
HCCS AARS
HCCS WARS
HCCS PXN
HCCS HTR1E
MADD CHRNE
MADD ACOX1
MADD CLOCK
MADD PRKAG1
MADD ATP6V1E1
MADD HNRNPH1
MADD ADCYAP1
MADD CYFIP1
MADD CYFIP2
MADD COL2A1
MADD LOC728849
MADD CNTNAP1
MADD MAML1
MADD TRD@
MADD DGCR6
MADD B4GALT1
MADD CTLA4
MADD ARVCF
MADD RTN1
MADD MGAT3
MADD POU5F1
MADD UBA1
MADD CHMP1A
MADD MVK
MADD STXBP1
MADD ATIC
MADD PROZ
MADD PIP5K1A
MADD G6PD
MADD SDC4
MADD C1QB
MADD HTT
MADD FUT3
MADD BAT1
MADD UBC
MADD UFD1L
RDBP DNTT
RDBP EFNA1
RDBP OPRL1
RDBP GRAP
RDBP AP3M2
RDBP BNIP1
NBL1 IRF3
NBL1 TNK1
NBL1 ATP6AP1
NBL1 PSEN1
NBL1 PSAP
NBL1 GNAZ
NBL1 KIF22
NBL1 DLX4
TULP1 TGFB1
TULP1 ATP6V0A1
HPGD PKNOX1
HPGD MAN2A2
CEACAM4 MAP2K5
CEACAM4 NCAM1
CEACAM4 KRT86
CEACAM4 MARCH8
CEACAM4 OR3A1
CEACAM4 VGLL1
CEACAM4 CRHBP
CEACAM4 CTSG
CEACAM4 CYP2A6
CEACAM4 UBA1
CEACAM4 MVK
CEACAM4 CSNK2A2
CEACAM4 CPB2
CEACAM4 RPL10A
CEACAM4 CFDP1
CEACAM4 ATP6V1C1
CEACAM4 NRF1
CEACAM6 S100A13
CEACAM6 G6PC
TACSTD2 HPCA
TACSTD2 USP6NL
TACSTD2 MYO7A
TACSTD2 NPPC
ANGPT1 RALY
ANGPT1 IMMT
ANGPT1 NAGA
ANGPT1 CRK
ANGPT1 CD180
OXT NRG1
OXT ITIH3
OXT TNXB
ZNF274 CYP2J2
ZNF274 ZNF167
ZNF274 DSTN
ZNF274 POLD4
TEK TOB1
F11 KRIT1
TRBC1 GHRHR
TRBC1 MYBPH
TRBC1 NRGN
TRBC1 CYP2J2
TRBC1 AOX1
TRBC1 IL4
TRBC1 GOLGA2
TRBC1 RAE1
TRBC1 RPL7L1
TRBC1 FOLR1
TRBC1 HSPB3
LGALS3BP SCAP
ZNF37A GZMM
ZNF37A IGHD
ZNF37A PDE6G
ZNF37A SEC31A
ZNF37A NRF1
RALY PTMA
RALY PLD3
RALY CYP2E1
RALY CST6
FXN BNIP1
AKR1A1 RBM39
ATP6V0A1 BBS9
ATP6V0A1 CTLA4
ATP6V0A1 ZNF187
ATP6V0A1 RABGGTA
ATP6V0A1 STXBP1
ATP6V0A1 DNASE1
ATP6V0A1 CES2
ATP6V0A1 CTAG1B
RALB ELN
RALB VIPR2
CREBBP PRKCI
CREBBP ALDH6A1
CREBBP EIF4H
DNAJA1 MAN2A2
PSMB10 PML
PSMB10 PC
ATM EIF5A
ATM SLC9A3R2
ATM PCBP1
ATM CST4
ATM COPA
ATM ATN1
ATM PDE4A
ATM RGS16
ATM UBE2B
ATM CXorf40B
ATM RPL7L1
ATM IGHMBP2
ATM KDM5C
TNR ARL1
TNR CTNND1
TNR HK3
C17orf103 FHL3
C17orf103 CLCNKB
STXBP1 SPTAN1
STXBP1 ATN1
STXBP1 SPOCK2
STXBP1 ABL1
RCOR1 COPB1
STXBP2 BATF
STXBP2 WIT1
STXBP2 CAST
STXBP2 DOC2A
STXBP2 ARNTL
STXBP2 MYL7
STXBP2 CFDP1
STXBP2 PDZK1IP1
STXBP2 DLX4
STXBP2 SYN2
STXBP2 C11orf74
SMPD1 UCP1
HAAO RNASE3
HAAO GNAS
HAAO INPP5K
HAAO CYP2E1
HAAO FASTK
HAAO CCR2
HAAO EMR1
HAAO AANAT
FLT4 NFIC
FLT4 LY6E
FLT4 RNPS1
FLT4 CENPI
FLT4 BNIP1
FLT4 CHRNA4
FLT4 FABP3
FLT4 TNFRSF25
FLT4 S100A7
FLT4 CST6
FLT4 VGLL4
FLT1 MPHOSPH9
FLT1 CTNND2
FLT1 CENPI
FLT1 F13B
FLT1 HLA-DQA1
FLT1 FUT2
FLT1 ADAM15
FLT1 MYB
FLT1 CSNK2A2
FLT1 SLC30A3
FLT1 FABP3
SET POLA2
SET RAD23B
SET HMGN2
SET SSRP1
SET CYCS
SET USP7
SET CTNNB1
SET ATP5J
SET RAF1
SET GTF2E1
SET SLC9A1
SET H1FX
SET SON
SET MAPK3
SET OS9
SET HK1
SET GRSF1
SET LAMP1
SET CHMP1A
SET SF3B2
SET PAFAH1B1
SET RASA2
SET VAMP7
SET STX4
SET CSTF3
SKP1 DPF2
SKP1 CPE
SKP1 ARHGAP1
SKP1 RNF113A
SKP1 SRP54
SKP1 FYN
SKP1 C16orf45
SKP1 NAE1
SKP1 ATP6V0C
SKP1 ZNF187
SKP1 ZMYND8
SKP1 ARVCF
SKP1 CREB1
SKP1 MEN1
SKP1 HTATSF1
SKP1 PMS1
SKP1 GNAZ
ATP5A1 SEC13
ATP5A1 PDHA1
ATP5A1 MDH1
H1FX ARHGEF7
H1FX TUBA1A
H1FX H2AFZ
H1FX APEX1
H1FX MCM2
H1FX CDH2
H1FX MORF4L2
CFLAR ITIH4
IFI16 MAN2A2
RTCD1 SMC1A
RTCD1 PLS1
RTCD1 LITAF
RTCD1 STAT3
RTCD1 ADSL
RTCD1 BMPR2
RTCD1 RNH1
RTCD1 BTN2A1
RTCD1 SEPT7
RTCD1 S100A3
RTCD1 NUP205
FANCA AHDC1
FANCA STK38
FANCA FGF5
FANCA SLC25A13
FANCA SF1
HAS1 CLCNKA
HAS1 S100A9
HAS1 PSAP
KISS1 PRF1
KISS1 CHERP
F13B SLC6A2
F13B EIF5A
F13B PROL1
F13B SPI1
F13B APOB
F13B MPP2
F13B NF1
F13B PML
F13B EDN2
F13B KDR
F13B MAP1A
F13B FCN1
F13B ESRRA
F13B ZFP36L1
F13B PRKCG
F13B CTSG
F13B KRIT1
F13B LRMP
F13B ENPP1
F13B KCNMB1
F13B NEAT1
F13B FUT5
F13B CARTPT
CARS LPO
CARS LLGL2
CARS WIT1
CARS THOP1
CARS AKR1D1
CARS PRKCD
CARS EZH1
CARS CCR2
CARS RAE1
CARS TTLL12
CARS AANAT
HNRNPA1 SNX17
HNRNPA1 AFF3
CA9 STAT5B
TK1 GTF2E2
TK1 PSMD9
TK1 KIAA0195
TK1 PSMD7
CLC DSC3
ENO1 AP2S1
ENO1 CYCS
ENO1 CSE1L
ENO1 DAD1
ENO3 SC65
ENO3 CXCL6
FRY GNL1
NPAT CNP
NPAT PSMD7
NPAT TNFAIP1
NPAT SETDB1
NPAT KIAA0226
NPAT SLC35D1
COL17A1 PML
COL17A1 CRKL
EYA1 ILVBL
TNIP1 OAS2
LLGL2 FLAD1
LLGL2 MYL7
LLGL2 CCR3
LLGL2 SAFB2
LLGL2 PECAM1
LLGL2 GAGE1
LLGL2 NEFL
LLGL2 RPL13A
LLGL2 CASR
LLGL2 EDN2
LLGL2 ANXA8L2
LLGL2 SMR3A
LLGL2 B4GALT1
LLGL2 REG1P
LLGL2 RAB3A
LLGL2 ATP2B3
LLGL2 POU2F2
LLGL2 CYP2A6
LLGL1 SEMA3F
LLGL1 PRKCG
LLGL1 RAE1
LLGL1 PSMB8
LLGL1 SSTR4
SLC22A16 CHMP1A
SLC22A16 ELF4
SLC22A16 LMAN2
SKIV2L2 HNRNPM
ACOX1 CD180
ACOX1 HTT
ACOX1 NAGA
ACOX1 KLC1
ACOX1 MYO7A
IRS1 EPS15
IRS1 WTAP
IRS1 ARL6IP1
IRS1 BAT2
IRS1 B4GALT1
IRS1 NRF1
CDK2 IGL@
HOXA4 POLD4
CDK4 SOD1
CDK4 SLC25A3
CDK4 H2AFZ
CDK4 PPIA
CDK4 SNRPE
CDK5 CLCN7
CDK5 DMPK
HOXA1 PSME3
SGSH RABGGTA
SGSH ATXN2
SGSH KRT85
SGSH SLAMF1
IGLL1 CACNA1C
LPAR1 CPA1
LPAR1 ARHGDIA
LPAR4 LOC728849
LPAR4 UBA1
MATR3 GTF2I
MATR3 TRAPPC10
PTK7 TPT1
PTK7 TPM2
ARPC1B GGT5
GRSF1 SULT2B1
GRSF1 EIF4E
GRSF1 CDC123
GRSF1 TOP2A
MSH3 RBM5
MSH3 AKT1
MSH3 MAP2K6
MSH3 RAB35
MSH3 DPP4
MSH3 AQP1
MSH3 HOXD4
MSH3 ACCN2
MSH3 CREB1
MSH3 MAN2A2
MSH3 SMR3A
MSH3 E2F5
MSH3 SLC1A1
MSH3 SSR1
MSH3 FUT5
MSH3 NEU1
RPSAP12 TBXA2R
RPSAP12 RPS17
RPSAP12 SSTR3
RPSAP12 RPS3A
MSH6 YWHAQ
MSH6 YY1
MSH6 HNRNPA2B1
MSH6 PTGR1
MSH6 RAD21
SF3B2 NDUFV3
SF3B2 PPP2R1A
SF3B2 AARS
SF3B2 PROL1
SF3B2 RHAG
SF3B2 SERPINB6
CYP17A1 IVD
CYP17A1 AQP2
CYP17A1 HSF4
CYP17A1 HOXD4
CYP17A1 LYZ
CYP17A1 SRP19
CYP17A1 BNIP1
CYP17A1 TFDP1
CYP17A1 SERPINA5
ITGB3BP MAP7
ITGB3BP TYK2
ITGB3BP SLC25A13
ITGB3BP MGAT3
LIMS1 UBXN8
ALOX12 DMWD
FAM13C NPM1
HMGCL TGFB3
HMGCL NUMB
PRKX TUBA1A
PRKX CSNK1E
ODC1 RAF1
ODC1 CCT7
ODC1 DCTN1
ODC1 HNRNPD
ARPC1A TMSB10
ARPC1A H2AFZ
RGL2 STIM1
RGL2 PI4KB
RGL2 SLC7A5
RGL2 SF1
RGL2 UPF1
RGL2 UBA1
RGL2 ADAR
RGL2 GTF2I
RGL2 DUSP2
RGL2 NR3C1
RGL2 HERC1
RGL2 DSTN
RGL2 SHB
RGL2 MTOR
RGL2 SUPT6H
RGL2 SGK1
RGL2 BAT2
RGL2 TFDP2
FUT5 ELN
FUT5 NAT6
FUT5 GPR18
NIPAL3 AFF3
NIPAL3 GFRA2
NIPAL3 PDE4A
NFKBIL1 E2F5
NFKBIL1 CHRM1
NFKBIL1 PPIL2
NFKBIL1 DOK1
NFKBIL1 AANAT
NFKBIL1 SNRPF
ARHGDIA NDUFV3
ARHGDIA IDH3G
ARHGDIA FAM50A
ARHGDIA PLK1
ARHGDIA TTLL12
ARHGDIA PEPD
ARHGDIA HYAL3
ARHGDIA MAPT
ARHGDIA TG
ARHGDIA AP1B1
ARHGDIA SH3GL3
C16orf45 SLC9A6
C16orf45 HK1
C16orf45 RTN1
C16orf45 TUBB3
C16orf45 NUMB
C16orf45 FTO
EPRS CDSN
EPRS RCC1
EPRS RBBP4
EPRS RAE1
EPRS ATP2B3
FUT2 AVPR1B
FUT2 CTLA4
FUT2 PPP2R1B
FUT2 NOS3
FUT2 HDHD1A
FUT2 PDXDC1
FUT2 ASMT
FUT2 S100P
FUT2 MAST1
FUT2 STARD9
FUT2 SPRR1B
FUT2 ZRSR2
FUT2 WNT1
PRKCI PSMF1
PRKCI SDCBP
PRKCI ATP6V1C1
PRKCI SEPT7
PRKCH STAR
PRKCH GCH1
PRKCH KRT2
MATN3 CSTF1
MATN3 SF1
MATN3 DARC
MATN3 CRYGB
COPA BBS9
COPA LOC728849
COPA SSR2
COPA M6PR
FUT1 RAB3A
FUT1 TAF1
FUT1 SMARCD1
FUT1 DMWD
FUT1 REG3A
DHH FAS
PRKCA KRTAP1-3
PRKCA KRT86
PRKCA TNFRSF17
PRKCA CHRNE
PRKCA GYPB
PRKCA CHMP1A
PRKCD SELE
PRKCD TNFRSF14
PRKCD N4BP2L2
PRKCD IL3
PRKCD MYB
PRKCD ATXN2
PRKCG MAP1A
PRKCG CNP
PRKCG ESRRB
PRKCG GATA3
PRKCG POU5F1
ZFP36L1 TTLL12
CES1 ZNF167
CES1 GFRA2
CES1 NR1D2
CES1 GBF1
CES2 MMP19
CES2 CHRND
CES2 PDXDC1
CES2 SPTAN1
CES2 MPP2
CES2 ALG3
CES2 SSTR3
CES2 SLC9A3R2
CES2 POP1
CES2 MBOAT7
CES2 HLA-DOB
CES2 ZKSCAN3
CES2 GNB2
CES2 ARHGAP1
CES2 FTO
LMAN1 CTLA4
LMAN1 STAT3
LMAN1 SLC6A6
LMAN1 OSBP
LMAN1 HELZ
LMAN1 KCNN3
LMAN1 CDH1
LMAN1 ZNF76
LMAN1 KCNA3
LMAN2 IL6
LMAN2 NUDT2
LMAN2 GNB2L1
LMAN2 HNF1A
LMAN2 PML
LMAN2 MOGS
KRIT1 PDGFB
KRIT1 SCP2
KRIT1 TTLL12
KRIT1 DARC
KRIT1 AGTR1
UCP1 PSMD9
UCP1 TMEM106A
UCP1 SELENBP1
UCP1 SEMA3F
UCP1 LTK
UCP1 DUSP2
UCP2 HSD17B10
UCP2 WIT1
UCP2 DYNLT3
UCP2 IK
UCP2 IQGAP1
HBA2 HBB
BDH1 AOC3
BDH1 ANG
BDH1 CDH15
BDH1 TSHB
BDH1 BNIP1
DDX21 RAD21
DDX21 KPNB1
DDX21 PUM1
ZNF157 AQP7
ZNF157 SSTR3
ZNF154 MLL3
ZNF154 RAPGEF3
ZNF154 CLCNKA
ZNF154 ASAH1
ZNF154 CCDC88A
ZNF154 SRP19
ZNF154 PPP1R10
ZNF154 CHMP1A
ZNF154 SEMA3F
ZNF154 RAGE
ZNF154 MRPS22
ZNF154 OSBP
PFKFB4 CTLA4
RAPSN PPIL2
RAPSN ICAM3
RAPSN IL8
TYMS SFPQ
TYMS IMMT
GSTP1 GSTT1
ZNF91 DHPS
ZNF91 RNPS1
ZNF91 PI4KA
ZNF91 CCL19
ZNF91 GUCY1B3
ZNF91 ENOSF1
ZNF91 CREB1
ZNF91 ZNF135
ZNF91 TRO
ZNF91 CTSC
ZNF91 RAG1
ZNF91 DPP6
ZNF91 WIT1
ZNF91 LOC728849
ZNF91 SH3GL3
ATP6V1C1 CD53
ATP6V1C1 HCFC1
ATP6V1C1 GZMM
ATP6V1C1 DYNLT3
ATP6V1C1 BNIP1
ATP6V1C1 PPBP
ATP6V1C1 BMPR2
ATP6V1C1 COPB1
ATP6V1C1 AGFG1
SAC3D1 SNX17
SAC3D1 TPT1
SAC3D1 TNFRSF1A
SAC3D1 AHDC1
SAC3D1 DCTN1
SAC3D1 POU2F2
ADD3 APLP2
ACTG1 SAFB
ACTG1 CRK
ACTG1 TOP2A
ADD1 PPP2R1A
ADD1 PRKAG1
ADD1 TTLL12
ADD1 KIAA0240
ADD1 SERINC3
ADD1 VHL
ADD1 FABP3
ADD1 UPF1
ADD1 SALL2
ADD1 TTF1
ADD1 BLVRB
ADD1 PPP2R5C
ADD1 ARHGAP1
ADD1 SEC31A
ADD1 TNNC1
WWP1 RANBP2
FAM3C SMN2
FAM3C SCP2
FAM3C IDS
FAM3C CYCS
FAM3C CHN1
FAM3C PUM1
FAM3C RNH1
FAM3C MDH1
FAM3C HNRNPH2
FAM3C DAD1
FAM3C EIF2S2
FAM3C STRN3
FAM3C SEC23B
FAM3C NDST1
FAM3C FARSA
FAM3C MYST3
FAM3C AFF1
FAM3C SSTR3
FAM3C DGUOK
FAM3C KLC1
PPIL2 EPS15
PPIL2 MMP16
PPIL2 CACNA1C
PPIL2 PSMB8
PPIL2 PAFAH1B2
PPIL2 HSPA1L
QARS RASA1
TMED10 ALDH4A1
TMED10 PI4KB
TMED10 TBP
TMED10 PCCA
TMED10 OLFM1
TMED10 CYCS
TMED10 NEU1
TMED10 METAP1
TMED10 USP11
TMED10 CLK2
TMED10 GRIA3
TMED10 CEBPZ
TMED10 ADSL
TMED10 CHMP1A
LTBR PSMD4
LTBR CACNA1C
LTBR SSTR3
PPP1R7 SLC9A6
PPP1R7 SLC6A8
PPP1R2 PMS2L5
PPP1R2 NOS3
PPP1R2 PDXDC1
BCLAF1 SMN2
BCLAF1 NR3C2
BCLAF1 HDAC2
BCLAF1 PUM1
BCLAF1 SLC25A46
BCLAF1 ZNF167
BCLAF1 RASA1
BCLAF1 USP13
BCLAF1 LOC728849
PLA2G7 XK
PLA2G7 LCT
PLA2G7 ERVK6
PLA2G7 SERPINB10
PLA2G7 NEK9
PLA2G7 RBM38
PLA2G7 CR1
PLA2G7 NFIX
PLA2G7 NPPC
MARCKS NUP153
PRMT5 PARK7
NUP214 FUT3
NUP214 ZNF167
TRPV6 BCL7A
SETDB1 USP8
SETDB1 UCN
SETDB1 DHPS
SETDB1 EXT1
PRTN3 CDA
PRTN3 SEMA3F
PRTN3 PSEN1
PRTN3 ETV6
PRTN3 FUT4
PRTN3 ITPKC
PRTN3 CLCNKA
ERBB2 BTN3A1
ERBB2 CYP21A2
ERBB2 CENPB
ERBB2 DUSP7
IARS AP2M1
IARS H2AFZ
HAL CTLA4
HAL IGL@
HAL POU4F1
HAL CCR5
HAL TRIM26
TBXAS1 CLTCL1
SHC3 ITGB3
SHC3 ALDH4A1
SHC3 CNN3
SHC3 PDE1C
SHC3 NR4A1
SHC3 CLCN6
SHC3 SSTR3
SHC3 KCNN3
SHC3 LZTR1
CTSA PARG
CTSA MAN2C1
CTSA NOTCH4
CTSA CAV2
CTSA PSMD7
CTSA LITAF
CTSA IL6
CTSA APRT
CTSA POLD4
CTSA SPRR1B
CTSA DYNC2H1
CTSA CFTR
CTSB STAC
CTSC FOXD1
CTSG PNLIPRP1
CTSG MYB
CTSG MX2
CTSG CLCN6
CTSG SSTR3
CTSG OAS2
CTSG GYPB
CTSG FGF4
CTSG CCR5
SEMA3B IL2
CHERP COG2
CHERP TFAP2C
CHERP INPP5K
CHERP IL4
CHERP MAPKAPK2
MIF ACADVL
MIF CRKL
MIF SERPINB4
RPL18 RPL32
RPL18 APOH
RPL18 UGP2
SMPDL3B TAF11
SMPDL3B TAGLN2
SMPDL3B UPF1
CXCL5 MYB
ADH5 GNB1
ADH5 MTOR
ADH5 MRPL49
ADH5 GTF2I
ADH5 RASA1
CXCL6 ANG
CXCL6 IFNA21
CXCL6 ANKRD1
CXCL6 RPL18A
CXCL6 ZP2
CXCL6 TNXB
CXCL6 FUT3
CXCL6 BRAF
INPP5J HDAC1
INPP5J CDH15
INPP5J EIF5A
INPP5J MEN1
INPP5J RNASE4
INPP5J CDSN
INPP5J DARC
INPP5J CAPNS1
INPP5J DRG2
INPP5J GBX1
INPP5J SEPT6
INPP5J MPP2
INPP5J TNXB
INPP5J OAS2
INPP5J TFE3
INPP5J TAGLN2
INPP5J MYD88
INPP5J PDCD2
INPP5J RPL36A
INPP5J CTLA4
INPP5J ODF1
INPP5J RNPS1
INPP5J SPINT3
INPP5J DDT
INPP5J PPP1R11
INPP5J BMS1
INPP5J IL32
INPP5J DYNC2H1
INPP5J VAV1
INPP5J VAV2
INPP5J PMS2L11
INPP5J MTOR
INPP5J CRHR1
INPP5J SLC35A2
INPP5K TRIM38
INPP5K GPR31
INPP5K SH3GL3
INPP5K SLC9A3R2
INPP5K KRT85
INPP5K TFE3
INPP5K TCF20
INPP5K TBXA2R
INPP5K FGD1
INPP5K RABEPK
INPP5K PPP1R10
INPP5K PLD1
INPP5K POP1
INPP5K MYBPC2
NHLH1 PTPRK
FKBP1A COX5A
FKBP1A RAD23A
PRRX2 SHC1
PRRX2 MGAT5
PRRX2 TRAPPC10
GPX4 FAM50A
GPX4 UBA1
SULT1C2 C2orf3
KIF23 AEBP1
HELZ SSRP1
HELZ ECH1
HELZ PTGR1
HELZ PPP2CA
HELZ ILF3
HELZ NUMB
HELZ GYPA
HELZ GOT1
HELZ IP6K1
PDZK1IP1 AOX1
PDZK1IP1 AHNAK
PDZK1IP1 ZNF85
PDZK1IP1 GPLD1
PDZK1IP1 ATP2B2
PDZK1IP1 POU2F2
AP2S1 AP2M1
AP2S1 ERCC3
AP2S1 TALDO1
AHNAK COASY
AHNAK FKBP3
AHNAK NPPB
DCTD LZTR1
DCTD SLC7A5
DCTD ANXA5
DCTD CTNND1
AFF3 MAP1A
AFF3 SEMA3F
AFF3 ZNF174
AFF3 DGKQ
AFF3 CLCN7
AFF3 CCIN
AFF3 ST8SIA4
AFF2 LAMC2
AFF1 SAT1
AFF1 CCT5
AFF1 FERMT2
AFF1 NUP188
ECH1 CAPNS1
ECH1 CLPP
ECH1 SEC13
ECH1 RABGGTB
ECH1 ERCC1
PNPLA4 EFNA1
PNPLA4 IL32
PNPLA4 LAMP1
PNPLA4 FGF4
GUCA2B HLA-DOA
NPPB NGF
NPPB TGM3
NPPB ELAVL1
NPPB MED21
NPPB KIF14
NPPB AKT1
NPPB C12orf32
NPPB CCT8
NPPB SNTA1
NPPB COG2
NPPB IK
NPPB PWP2
NPPB E2F5
NPPB CYC1
NPPB KEAP1
NPPB PDE4C
NPPC TAP1
NPPC CTLA4
NPPC NOS3
NPPC GALK1
NPPC MAD1L1
NPPC ZC3H3
NPPC LITAF
NPPC GRIK2
NPPC FOLR1
NPPC ITPKC
NPPC KEL
NPPC OSM
NPPC HYAL1
THRSP IDUA
THRSP BNIP1
MAP1A TBXA2R
MAP1A ITK
MAP1A GRPR
MAP1A RPS16
LBX1 SLC10A2
LBX1 CPA1
LBX1 RAD51
KIAA0195 TNXB
KIAA0195 USP11
KIAA0195 IL32
KIAA0195 PTPRN
FRZB C1S
FRZB ANXA1
ERP29 MUC8
ERP29 MYO7A
RNF144A APBB1
RNF144A COPB1
RNF144A TRPC1
RNF144A GUSBP1
RNF144A MARK3
RNF144A LEPROT
RNF144A RASA1
RNF144A GNAI1
PHKA1 ZNF76
TUBB3 STMN2
TUBB3 ELAVL3
TUBB3 CUGBP1
TUBB3 MAPRE3
UBA7 FTSJD2
UBA7 SMTN
UBA7 CUGBP1
UBA7 RAPGEF3
UBA7 GAA
SFPQ METAP1
SFPQ RBBP4
SFPQ NUP205
UBA1 DPF2
UBA1 TBXA2R
UBA1 ELAVL1
UBA1 TNFRSF14
UBA1 SNRPN
UBA1 MAP4
UBA1 BRE
UBA1 TMED10P
PWP1 SLC9A1
PWP1 SLC25A46
PWP1 SEC13
PWP1 CTGF
PWP1 CASC3
PWP1 TAF11
PWP1 PSMB4
PWP1 PGK1
PHKA2 XRCC1
PHKA2 NEUROD2
PHF20 SLC6A8
PHF20 TNNC1
PHF20 ESR1
SPRR2B GPR17
SPRR2B S100A7
SPRR2B PTGIR
SPRR2B GPR37
UBE2I DCTN1
PSMB4 ETFA
PSMB4 FDPS
PSMB4 RPA2
PSMB4 HNRNPH2
PSMB4 KDELR2
PSMB4 CDC37
PSMB4 EIF4A3
TP53 LOC728849
GNAQ MAP2
GNAQ PMS2L5
GNAQ ELAVL3
GNAQ GNB1
GNAQ GLUD1
GNAQ HERC1
GNAQ PPP1R10
GNAQ TRAPPC10
GNAQ ACTB
GNAS RPS17
GNAS LIMK2
GNAS ATP2B4
GNAS RAB11B
GNAS HTN3
GNAS DPEP1
GNAS USP11
UBE2A COMT
KIF20B MAN2C1
KIF20B PHKG1
MOGS RPS11
MOGS GALE
MOGS TRAM2
ST8SIA4 CLEC3B
GNAZ NEUROD2
GNAZ FDPS
GNAZ PDHA1
GNAZ CYB5R3
GNAZ RNPS1
GNAZ VAMP7
GNAZ PDE3A
GNAZ PDE4A
GNAZ QDPR
ZNF135 SMC1A
ZNF135 ARVCF
ZNF135 TBP
ZNF135 SUPT5H
ZNF135 GZMM
ZNF135 NRF1
HIVEP2 ESRRB
HLTF EZH1
TOP3A GRAP
TOP3A SLC7A5
TOP3A PHKG2
AGFG1 CAPZA1
AGFG1 RNASE4
AGFG1 UBAP2L
AGFG1 SLC25A3
AGFG1 IFNA1
AGFG1 PABPC4
AGFG1 KRT86
AGFG1 TXNRD1
AGFG1 YES1
AGFG1 RANBP2
DPF2 NFIC
DPF2 UROD
DPF2 TNFRSF25
DPF2 DARC
ASNA1 NEAT1
ASNA1 WNT1
ASNA1 LTB
ASNA1 HLA-DOA
ASNA1 SH3GL1
ASNA1 PPBPL2
HSPB1 BSG
ARHGEF2 GAGE1
ARHGEF2 DHPS
SEC14L1 HCFC1
SEC14L1 RPL18A
SEC14L1 KRT86
SEC14L1 PSMD12
SEC14L1 BAT2
SEC14L1 PLN
RPL18A TAF11
RPL18A RPL13A
RPL18A MBOAT7
RPL18A POU2F2
ILK TBXA2R
ILK TALDO1
ILK PSAP
ILK PGK1
RPS15A RPS27
RPS15A CLK2
RPS15A SIM2
KRT2 AQP3
KRT2 CD68
KRT2 RYR1
KRT2 SEPT6
KRT2 GCM1
KRT2 AANAT
KRT2 SLAMF1
KRT1 ETV1
KRT1 SLC6A8
KRT1 TNNC1
KRT1 MAP2K5
KRT1 IL9
UPF1 NDUFB7
UPF1 PSAP
UPF1 SF1
UPF1 CHN2
UPF1 N4BP2L2
UPF1 RIN2
UPF1 EIF2S1
UPF1 IQGAP1
UPF1 RAB32
UPF1 FAM50A
UPF1 FAS
UPF1 PSEN1
UPF1 RORC
UPF1 RBM15B
UPF1 RBM10
UPF1 TTYH2
UPF1 SRP19
UPF1 SQSTM1
UPF1 CR1
UPF1 ATP6V1E1
UPF1 BAT3
UPF1 PRDM2
UPF1 M6PR
UPF1 NRF1
KRT5 LOC91316
KRT5 AMY2B
KRT5 PDXDC1
KRT5 PCDHGB7
CRYGB MYCL1
CRYGB HPCAL1
CRYGB DRP2
CRYGB SELE
CRYGB PSEN1
CRYGB KRT85
CRYGB NOTCH4
CRYGB DVL1
CRYGB NPM1
CRYGB SLC30A3
CRYGD CELA3B
CRYGD CTLA4
CRYGD ALG3
CRYGD ZC3H3
CRYGD TSPAN31
CRYGD PRDM2
CRYGD GRPR
CRYGD CLCNKB
CRYGD PHKG2
LILRB4 WIT1
TALDO1 SEC13
TALDO1 RFTN1
PDE3A BMP2
KRT85 NOS1
KRT85 HK1
KRT85 ANKRD1
KRT85 CYP2F1
KRT85 SNRPN
KRT85 MAP2K5
KRT85 CASP2
KRT85 PDCD2
KRT85 HTR1B
KRT86 ERCC4
KRT86 RNF113A
KRT86 CACNA1C
KRT86 TAGLN2
KRT86 TTLL4
KRT86 ODF1
KRT86 GRPR
KRT86 IDUA
KRT86 PCDH1
KRT86 PPP3CB
EHHADH ARG1
CAST CD79A
KRT6B RAGE
KRT6B TNXB
KRT6B MYL7
KRT6B KEAP1
KRT6C GPR17
KRT6C TTLL12
KRT6C INSL4
KRT6C DARC
CASR POU3F1
CASR PRODH2
CASR SSTR3
CASR TTLL12
CASR GRPR
CASR SPRR1B
CASR KIAA0090
RPL36A LY6E
RPL36A ANG
RPL36A FUS
RPL36A ARHGEF1
RPL36A RAD23A
RPL36A FXR1
RPL36A HNRNPA2B1
RPL36A KLC1
RPL36A PTCH1
RPL36A AR
NDUFA4 NARS
COMT SLC35B1
COMT NGF
COMT MTHFD1
COMT GNPDA1
COMT MAN2A2
COMT PUM1
COMT S100A9
COMT EIF4H
COMT IMMT
GPR64 NGF
GPR64 KCNJ10
GPR64 AMY2B
GPR64 UMOD
GPR64 ATP2B4
GPR64 UGP2
FLT3LG NGF
SALL2 PEBP1
SALL2 APPBP2
SALL2 HERC1
SALL2 YWHAH
SALL2 TRPC1
CD180 BMS1
CD180 RNPS1
CD180 PARP4
CD180 STAG1
CD180 MOBKL1B
CD180 FBLN2
CD180 MVK
CD180 AIF1
WAS FABP3
DDR2 CSNK2A2
CYP1A2 SNX17
CYP1A2 WNT10B
CYP1A2 GDF5
CYP1A2 CR1
CYP1A2 LYZ
CYP1A2 PML
IL10 DVL3
IL10 NR4A1
WNT1 HADHA
WNT1 RQCD1
WNT1 TNXB
WNT1 CD93
WNT1 EFNA1
WNT1 SLC10A3
WNT1 MED21
WNT1 NF1
WNT1 TFDP1
UBE2N ANKRD46
UBE2N SPCS2
UBE2N EIF4H
UBE2N CHMP1A
IL16 HLA-DOA
PMS2L11 PPP2R1A
PMS2L11 C2orf3
PMS2L11 AKT1
PMS2L11 TYK2
PMS2L11 SLC5A2
PMS2L11 HLA-DOB
PMS2L11 GCM1
PMS2L11 CLK2
IL6 TFAP2B
IL6 ICAM3
FARSA USP8
FARSA CDH17
FARSA CNBP
FARSA TOMM20
FARSA IQGAP1
FARSA XRCC6
FARSA CCT3
FARSA TATDN2
FARSA AP2M1
FARSA YARS
FARSA KIAA0240
FARSA CREB1
FARSA IK
FARSA DRD2
FARSA STX4
FARSA ARCN1
FARSA NRF1
IL2 ANKRD1
IL2 CGB
IL2 CYC1
IL2 EFNA1
IL2 B4GALT1
IL2 FXR2
IL2 BNIP1
TMSB15A ELAVL4
IL8 ACADS
IL8 ADSS
IL8 UGP2
IL8 BMS1
IL8 LOC100130219
IL8 RYR1
IL8 PRODH2
IL8 TPM3
IL8 PML
IL8 NR4A1
IL8 LTB
IL8 LTK
IL8 GYPB
IL8 WIT1
IL8 GSTT1
IL8 SSTR5
IL8 MYO5A
IL9 TMEM106A
IL9 TAGLN2
IL9 NCAM1
IL9 SH3GL3
SAT1 LOC100131311
SAT1 NFE2L1
SAT1 CKAP4
SAT1 RB1
PLGLB2 SMN2
PLGLB2 IL1RL1
PLGLB2 N4BP2L2
PLGLB2 ISG15
PLGLB2 PXN
PLGLB2 CYP2C19
BPGM CLCNKB
EIF1 KEAP1
BIRC2 CREB1
BIRC2 GLUD1
BIRC2 HNRNPH2
TTF1 CNP
TTF1 CLCN7
TTF1 CPE
TTF1 MAPK8
HIST1H2AE GPA33
INSR MDM4
INSR CRYAA
AEBP1 ANG
AEBP1 TNXB
AEBP1 PMS2L5
AEBP1 N4BP2L2
ST8SIA1 POU3F2
ST8SIA1 MRPS22
RAB5A SSR1
RAB5A CCK
RB1CC1 CTNNB1
RB1CC1 KIF14
RB1CC1 HTATSF1
DAD1 COX5A
DAD1 RRM1
DAD1 ADSL
DAD1 PDIA6
DAD1 PSME2
DAD1 MCM3
DAD1 H2AFZ
DAD1 TRAM1
DAD1 SSR2
DAD1 GCSH
P2RX3 SMARCD1
SPTBN1 ZNF187
SPTBN1 RRAGB
SPTBN1 FTO
SPTBN1 GCM1
DIO2 CTLA4
DIO2 RAD51
LOC100130219 AOX1
LOC100130219 SF1
LOC100130219 TCF19
TFAP2C NUP188
TFAP2C DGCR9
TFAP2C PIN1
ERVK6 IVD
IGHD LOC1720
IGHD SLC7A5
IGHD SMR3A
IGHD CCR1
GDF5 PLEC1
ITGAE WIT1
GBE1 HERC1
GBE1 CAPZA1
GBE1 LAMP2
GBE1 MEN1
GAPDH RPL10A
HIST1H2AB PLEC1
DPP4 ELAVL1
DPP4 PEX6
DPP4 CYC1
SUOX MAPKAPK2
SUOX YIF1A
SUOX OPRL1
SUOX GALK1
DPP6 WIT1
DPP6 GNB2L1
DPP6 FTO
DPP6 SYN1
POU3F2 CYC1
ANXA5 CD63
ANXA4 ANG
ANXA4 BNIP1
ANXA7 RPS23
ANXA7 SLC25A3
ANXA7 MAP2K1
LEFTY2 TIE1
DFFA GTF2E2
MCM6 PARK7
MCM6 STAM
MCM6 HNRNPD
IK PSMD9
IK WIT1
IK RCAN1
IK DUSP1
IK PKN2
IK BAT3
IK HNRNPM
IK KIAA0100
IK XRCC5
IK SRP19
IK EIF4A3
MCM4 BTN3A2
POU5F1 MMP19
POU5F1 RNPEP
POU5F1 TNNC1
POU5F1 PMS1
POU5F1 SLC9A3R2
POU5F1 USF2
POU5F1 ACAA1
POU5F1 RPIA
POU5F1 IFNA16
POU5F1 IGL@
POU5F1 SNRPN
POU5F1 MTFR1
POU5F1 BNIP1
POU5F1 PLD1
POU5F1 RND2
CYP2A6 TRIM26
CYP2A6 AGER
CYP2A6 FGA
CYP2A6 NUP188
CYP2A6 GAL
CYP2A6 SLC30A3
FAM53B TRH
FAM53B AOC2
FAM53B RRAGA
FAM53B HMGN2
FAM53B SLC25A3
FAM53B USP13
UBE2S CDKN3
UBE2S SLC35B1
ZMYND8 SNRPN
SQSTM1 PDXDC1
SQSTM1 INSL4
SQSTM1 CD59
SQSTM1 EXT1
SQSTM1 PURA
SQSTM1 CTNND2
SQSTM1 EVI2A
SQSTM1 UCN
SQSTM1 NRF1
SDS LAMB3
SDS EFNA1
RPA1 AKT1
C1D TBP
C1D TANK
CPOX DUSP7
CPOX CDC20
NDUFS1 PPP2R1A
NDUFS1 SULT2B1
NDUFS1 INSL4
NDUFS1 CPD
NDUFS1 USF2
NDUFS1 CHN2
NDUFS1 PURA
NDUFS1 AR
NDUFS1 FOLR1
CXorf40B PI4KA
CXorf40B HTN3
CXorf40B MEN1
CXorf40B PUM1
CXorf40B FASTK
CXorf40B PIK3R2
CXorf40B B4GALT1
CXorf40B EFNA5
CXorf40B CREB1
CXorf40B MVK
CXorf40B MSTP9
CXorf40B BAT3
CXorf40B ANPEP
CXorf40B STK38
CXorf40B GBF1
POLR2J2 PSMD6
POLR2J2 ATP2B4
POLR2J2 MYL7
C1S C1R
C1S F3
C1R KDELR2
C1R PCBP2
AHCY VIM
UFD1L CYB5R3
UFD1L E2F1
UFD1L POLB
UFD1L NDUFA12
UFD1L PHC2
UFD1L DARC
UFD1L EIF4A3
ILF3 SEC31A
ILF3 NARS
M6PR SLC25A46
M6PR CNP
M6PR KDM4A
M6PR TNFRSF14
PARG GLDC
PARG GPA33
PARG PPBPL2
STX1A SLC25A16
STX1A GOLGA2
STX1A FGF4
STX1A G6PC
STX1A IQGAP1
AOC3 GTF2E2
AOC3 POLD4
AOC3 PKP1
AOC3 YIF1A
AOC3 CFTR
AOC3 MAPRE3
AOC2 HLA-C
AOC2 KIF14
AOC2 RNPEP
AOC2 SLC4A3
AOC2 RBM15B
AOC2 CDC7
AOC2 TRD@
AOC2 RBM34
AOC2 CHRM5
AOC2 ALDH6A1
AOC2 BNIP1
AOC2 CTNNB1
AOC2 SSR2
AOC2 WWOX
AOC2 MYO7A
TIMP3 IQGAP1
TIMP2 NOS3
TIMP2 EFEMP2
TIMP2 CHRND
PDCD2 NACA
PDCD2 SLC25A3
PDCD2 G6PC
PDCD2 SRP14
PDCD2 CYC1
PDCD2 PEPD
PDCD2 PARP4
PDCD2 GAA
MLH3 CACNA1C
CCT7 TOP2A
LEPROT ATP6V1E1
LEPROT PXN
LEPROT XRCC5
MS4A2 RIPK1
DBT BAT2
DBT PDXDC1
RREB1 ABL1
RREB1 HERC1
ZNF140 COL9A2
ZNF140 NUP188
ZNF140 MIA3
ZNF143 G0S2
ZNF143 ELL
ZNF143 ALDH3B1
ZNF143 CYP2C19
ZNF143 MYBPC1
ZNF143 SERPINB5
ZNF142 LMF2
ZNF142 HK3
ZNF142 OR3A1
ZNF142 ZWINTAS
ZNF142 SMARCD2
ZNF142 TXNRD1
DNTT PDXDC1
DNTT IQGAP1
ZNF146 NASP
ZNF146 METAP1
ZNF146 ATP1B3
ZNF146 RABGGTB
ZNF146 SSR2
ZNF146 PUM1
ZNF146 TOMM20
ZNF146 VIPR1
ZNF146 STK38
GAGE1 FOLR1
CCDC88A UBE3C
CCDC88A CCT3
CCDC88A TRIP4
CCDC88A UCHL3
PPT2 SNRPF
PPT2 SNRPD3
PPT2 RAB3A
DGCR2 ZC3H3
DGCR2 HIC1
DSC3 HTR1E
LYZ ITGB2
LYZ RASA2
DGCR6 DRG2
DGCR6 STMN1
DGCR6 SLC6A8
DGCR6 HTRA1
DGCR6 GRAP
DGCR6 OAS2
DGCR6 CAPN2
DGCR6 SERPINB6
DGCR6 DAPK1
DGCR6 OS9
DGCR6 CNP
DGCR6 IP6K1
DGCR6 TNK2
DGCR6 AARS
DGCR6 HTR1E
COX8A NDUFV3
COX8A COX6A1
PHC2 OS9
PHC2 HSF2
PHC2 CASC3
PHC2 BAT1
GOT2 PDIA3
GOT1 ZNF187
PYGM FASLG
PYGM RPS16
SYPL1 PPP3CB
RNASE3 SLC10A2
RNASE3 BTN3A2
RNASE3 ELL
RNASE3 TAF1
RNASE3 CCR1
RNASE3 PLG
RNASE3 HPCAL1
RNASE3 FLII
RNASE3 STK38
SOD2 RPS23
SOD2 PPP1R11
SOD2 CKAP4
SOD2 RNH1
RNASE4 TSHB
RNASE4 NAGA
RNASE4 MYB
SOD1 RRAGA
SOD1 U2AF1
SOD1 RABGGTB
SAFB SRP54
SAFB YY1
SAFB HNRNPU
SAFB MTA1
SAFB BMS1
SAFB TANK
SAFB ALDH7A1
SAFB PREP
SAFB CKAP5
LY9 NFIC
LY9 GABRE
KCNN3 SCP2
KCNN3 TNXB
KCNN3 CENPB
KCNN3 CASP8
KCNN3 WIT1
KCNN3 LTF
KCNN3 MMP7
PRF1 SDCBP
PRF1 WIT1
PRF1 KIF5A
PRF1 DNM2
PRF1 TNFRSF14
PRF1 KCNMA1
PRF1 SSTR3
PRF1 NFATC3
PRF1 CYP2C19
PRF1 SPHAR
PRF1 KLHDC10
PRF1 VIPR2
PRF1 DUSP2
PMS1 RUNX2
PMS1 CHAF1A
PMS1 PSPH
PMS1 ARHGAP5
PMS1 OAS2
PMS1 AR
PMS1 BAT2
PMS1 PMS2L3
PMS1 GCM1
PMS1 BAT3
PMS1 JMJD1C
PMS1 TOMM20
IP6K1 CD59
IP6K1 GNB1
GH2 DNASE1
GH2 STAR
CCR1 ETV1
CCR1 INSL4
CCR1 GOLGA2
CCR1 TNFRSF11B
CCR1 SERPINB1
CCR1 ARAF
C16orf35 GTF2E2
MST1R EHMT2
MST1R TFAP4
MST1R CELA3B
MST1R PUM1
MST1R MGAT5
OLFM1 KIAA0247
H2AFZ SNRPF
H2AFZ CDC20
H2AFZ MCM3
H2AFZ EIF4H
H2AFZ SNRPB
H2AFZ COX7B
DDX5 PTPN11
DDX5 SON
DDX5 EIF4A3
DDX5 USP14
DDX5 TRA2B
DDX5 KPNA2
SERPING1 SMARCD1
KRT7 PML
KRT7 NPM1
KRT7 MAT1A
KRT7 SCNN1A
RNF4 TROVE2
RNF4 KPNA1
RNF4 NUMB
CCR5 FAS
STMN1 AP1B1
STMN1 CSNK1D
STMN1 FABP3
STMN1 OGDH
CD2 ADORA3
CD2 RPS18
STMN2 NFIX
HLA-C HLA-A
HLA-C TAF11
HLA-C GRPR
HLA-C CCR8
HLA-C TCF20
HLA-C SEC13
HLA-C CTLA4
HLA-C TMEM106A
HLA-C TRIM26
HLA-C PTGIS
HLA-C CD68
HLA-C CRYBB1
HLA-C CLTCL1
HLA-C ETV4
HLA-C SLC35F2
HLA-C NOTCH4
HLA-C FGA
SLC7A5 E2F5
SLC7A5 KIAA0240
SLC7A5 MPHOSPH6
SLC7A5 OR3A1
SLC7A5 ALDH7A1
SLC7A5 EVI2A
SLC7A5 CLCNKB
KCNJ11 SLC35F2
KCNJ11 ACTL8
KCNJ11 C11orf72
KCNJ11 EIF4E
KCNJ11 ATP7A
KCNJ11 SYN1
NFKBIE PIN1
NFKBIE TCF20
NFKBIE BNIP2
CLTA IMMT
CLTA PTGR1
TOMM20 EZH1
TOMM20 PSMD6
TOMM20 PABPC4
TOMM20 CCT8
TOMM20 EIF4H
TOMM20 MANF
TOMM20 PRR3
TOMM20 SEC31A
CLTC YWHAH
CLTC EIF4H
PSMC6 HNRNPM
SPRR1A MPRIP
SPRR1A S100A7
SPRR1A KLHDC10
SPRR1A HTR2C
SPRR1A CEBPE
NSMAF ITGA8
NSMAF RABGGTB
NSMAF GTF2E1
NSMAF METAP1
NSMAF GNG10
NSMAF SDCBP
NSMAF KIAA0226
NSMAF MSN
NSMAF AMFR
NSMAF SLC35A2
NSMAF UROD
NSMAF CHMP1A
CALCOCO2 NFE2L1
CALCOCO2 NUP153
CALCOCO2 ACLY
UBE3C HCFC1
UBE3C KIAA0240
UBE3C PSME3
UBE3C TRIB1
UBE3C SPHAR
UBE3C LOC728849
UBE3C GNAI1
PIM1 TGM3
PIM1 MPP2
PIM1 AGER
PIM1 MERTK
SLC5A11 ODF1
SLC5A11 RASL10A
SLC5A11 SERPINC1
SLC5A11 HYAL2
SLC5A11 DRD1
SLC5A11 GFRA2
SLC5A11 ATXN1
SLC35A1 SSR1
SLC35A1 PML
SLC35A1 TAF11
SLC35A1 NDUFS8
SLC35A1 MRPL49
SLC35A1 MVK
SLC35A1 RBM15B
TFE3 NFIC
TFE3 CD53
TFE3 CYP2F1
TFE3 CST6
TFE3 KRT32
TFE3 ATXN2
DLX4 SNX17
DLX4 SMTN
DLX4 TG
MYD88 IDUA
MYD88 CHRNE
MYD88 CD86
MYD88 LOC728849
TOP2B SSR1
TOP2B RBM15B
DLX2 ITSN2
TOP2A SLC20A1
TOP2A PSMD6
TOP2A PSMD2
TOP2A KPNA2
TOP2A KDELR2
TOP2A CLK2
TOP2A CKAP5
TOP2A XRCC6
TRH RABGGTB
TRH EXT2
NACA SNX17
NACA RPL10A
RNF103 LRPPRC
TRO PPP2R1A
TRO PI4KB
TRO HCFC1
TRO PHF15
TRO SNRK
TRO KIAA0240
TRO PIK3R2
TRO FABP3
TRO PTPRA
TRO LOC728849
TRO FTO
SLC26A2 ITGB2
SLC26A2 BNIP1
EHMT2 GTF2E1
EHMT2 GZMM
EHMT2 TRIM26
EHMT2 CRYAA
EHMT2 LAMP2
MIA3 MPP2
MIA3 ZNF268
MIA3 SDC4
MIA3 KRT35
DBP FCN2
DBP CACNA1C
DBP MAN2B1
DBP GOLGA2
DBP CCR3
DBP ATF7
DBP MYB
SART3 PSMD9
SART3 CLCN7
SART3 CFDP1
SART3 PRDM2
SART3 MRPL49
MTFR1 PMS2L5
MTFR1 RPS3A
MTFR1 ADSL
MTFR1 ATP7A
MTFR1 SPHAR
FGF5 MSTP9
FGF5 PKP2
FGF4 MYCL1
FGF4 TGFB1
FGF4 AOX1
FGF4 PROL1
FGF4 NDUFV2
FGF4 KCNMA1
FGF4 BMX
FGF4 AQP7
FGF4 YIF1A
FGF4 MDM4
FGF4 COX6A2
FGF4 NME3
FGF4 RPS3A
ACTB DCTN1
ACTB RPS17
ACTB MGAT2
FGF1 GHRHR
FGF1 KIAA0513
PMP22 RAG1
PMP22 MAPRE3
BCAM TNXB
BCAM GFRA2
SEC23B DGKZ
SEC23B SMC1A
SEC23B ZNF187
SEC23B KIAA0430
SEC23B TAF1
VAV1 B4GALT1
VAV1 BLVRB
VAV1 NPEPPS
VAV1 SYN1
SDC1 PTGIS
VAV2 AQP6
VAV2 ETV1
VAV2 FABP3
VAV2 PLXNB1
VAV2 BNIP1
VAV2 CTAG1B
VAV2 MGAT5
TNFAIP1 KIAA0247
TNFAIP1 CPE
TNFAIP1 CBX1
RBPMS TTLL4
RBPMS CCK
HOXD10 SSX2
HOXD10 MTF1
HOXD10 MLC1
HOXD10 RAD51
CDC20 CCNB1
CDC20 AIMP2
CDC20 KPNA2
NUP153 BPTF
NUP153 HDAC2
NUP153 PUM1
NUP153 TFAP4
NUP153 METAP1
NUP153 SEPT7
NUP153 PHF3
PITPNA DCTN1
HTT AOX1
HTT NP
HTT MMP19
HTT KCNMA1
HTT KIAA0226
HTT LTK
UQCRC1 SEC13
UQCRC1 PSME2
UQCRC1 EBNA1BP2
CHRNB3 IFNG
KIAA0182 CASP2
KIAA0182 LOC728849
KRT83 GHRHR
GGT5 RPL7L1
RPL35A RPS27
DEFB4 GNL1
DEFB4 ANG
SDCBP DARS
CYP2E1 BMP2
CYP2E1 CPA1
CYP2E1 MLC1
CYP2E1 MYO5A
CYP2E1 KDM5C
CD86 OTUD4
CD86 RASA2
SPHAR HK1
SPHAR PKP1
SPHAR STK38
SPHAR ARHGAP1
GBX1 FOXA1
GBX1 MGAT5
IL10RB ATP2B2
IL10RB RAD23B
RRH CYP11B2
SGCD PDE1C
SGCD CFTR
SGCD ATXN1
GCN1L1 PHF16
GCN1L1 BMS1
GCN1L1 BTN2A1
MAPK3 SMC1A
MAPK3 TXN
MAPK3 CLOCK
MAPK3 METAP1
MAPK3 KIAA0240
MAPK3 IGL@
MAPK3 HTATSF1
MAPK3 STK38
MAPK3 YES1
GFPT1 HDAC1
GFPT1 VHL
GFPT1 RBM34
GFPT1 CKAP5
MAPK1 GOLGA4
MAPK6 GNB1
MAPK7 CHRM1
MAPK7 BAT1
MAPK7 LOC100131311
MAPK7 BCL7A
MAPK4 EXT1
NP PSMD7
NP NUP188
NP BST2
DUSP7 MAP4K2
DUSP7 RPL7L1
SNRNP70 PAFAH1B1
DUSP1 C1QBP
DUSP1 CYR61
DUSP1 IER2
DUSP1 LAMP1
DUSP1 HCLS1
DUSP2 IVD
DUSP2 TGFB1
DUSP2 INSL4
DUSP2 GCLC
DUSP2 GRPR
DUSP2 STK38
DUSP2 ALDH5A1
ACTN3 CTLA4
ELN MYB
ELN RAB5B
ELN NFKB2
ELN ODF3B
ELN PROL1
ELN DOK1
ELN PPP3CB
ELN NFIX
ELN HTR1A
ELL SLAMF1
LRRC8B ST14
LRRC8B CST6
QDPR PEBP1
QDPR HTATSF1
QDPR IQGAP1
FERMT2 CNN3
FERMT2 PSME4
FERMT2 YWHAQ
FERMT2 EIF4H
FERMT2 LZTR1
FERMT2 POLB
PTPRS TNXB
ANKS1A MTHFD1
IDUA IDH3G
IDUA MAML1
IDUA IL32
IDUA MAP2K5
IDUA LTK
IDUA FUT3
IDUA LZTR1
BCAP31 ATP6V0B
BCAP31 ILVBL
BCAP31 PKM2
BCAP31 KIAA0247
MTF1 TBP
MTF1 LAG3
MTF1 SH3BP2
MTF1 PDE4A
MTF1 RASA2
CCL19 SNX17
CCL19 RAD51
CCL19 PRR3
CCL19 PGC
LEP NFATC3
LEP G6PD
LEP OTUD4
LEP SSTR3
LEP FASTK
LEP STAT5B
LEP KDM4A
LEP HPCAL1
LEP MGAT5
LEP RAD51
LEP HTR1E
STAT5B NGF
STAT5B B3GNTL1
STAT5B CYC1
STAT5B CCR2
STAT5B CAPN2
STAT5B PPP3CB
STAT5A MYB
BCL7A TAF1C
BCL7A AQP7
BCL7A SNX17
BCL7A USP11
DGUOK ERCC3
DGUOK SRP72
DGUOK KIAA0100
DGUOK CTDSP2
CSE1L NASP
KIF22 TTLL4
KIF22 POLD4
FBL EIF3E
PMVK GNG11
PMVK CTNNB1
PMVK PHF3
BRE RGS16
BRE CD68
ADAM10 ANG
ADAM11 RGS16
ADAM11 NRGN
ADAM15 KRT35
ADAM15 PAPPA
ADAM15 CD4
ADAM15 PTAFR
ADAM15 CCR9
ADAM15 FOLR1
SERPINA1 RABGGTB
SERPINA1 EXT2
MAP2K4 OR1D2
IDH3G PLD1
IDH3G RRAGB
IDH3G RPS19
IDH3G DRD2
IDH3G TBC1D5
IDH3G CRYAA
IDH3G SSTR3
IDH3G SSTR4
IDH3G ELAVL3
IDH3G LOC729602
GRIN2C GRK6
GRIN2C C8A
ATP7A DCTN1
DGKQ MAP4K2
DGKQ MX2
DGKQ CRYBB1
DGKQ NCAPD3
DGKQ CD7
DGKQ GPA33
DNASE1 KRT35
DNASE1 CD4
DNASE1 PNLIPRP1
DNASE1 LPAL2
DNASE1 TTYH2
DNASE1 KLHDC10
DNASE1 PHKG2
DNASE1 AQP5
DNASE1 AQP3
DNASE1 PARP4
DNASE1 SMARCD1
DNASE1 LTK
DNASE1 LST1
DNASE1 ZNF177
DNASE1 POP1
DNASE1 GFRA2
MLC1 PSEN1
MLC1 SCRN1
MLC1 MYO7A
MLC1 FTO
PXN MMP14
PXN NFATC3
PXN CYB5R3
PXN GNPDA1
PXN IDS
PXN CYCS
PXN YES1
PXN RAB11A
PXN JAK1
PXN NR4A1
PXN CLCN6
PXN ALDH6A1
PXN GZMM
PXN CYC1
PXN DCT
G3BP1 IDS
DGKA MYCL1
DGKD SLC6A8
SFRS11 PUM1
SFRS11 LAMP2
SFRS11 HNRNPH2
SFRS11 YES1
SFRS11 RANBP2
CNP AARS
CNP SMARCD1
CNP KRT32
CNP RABGGTA
CNP HTATSF1
CNP STAT3
CNP MYO7A
RAD21 CCT8
RAD21 PDHA1
RAD21 PSMD6
RAD21 MELK
RAD21 CKAP5
UMOD NGF
PTGIS CASP2
PTGIS CGB
PTGIS ELF4
PTGIS PTEN
PTGIS STARD9
PTGIS PNMT
PTGIS PAPPA
PTGIR PDE1C
PTGIR RAB3B
USP13 PLS1
USP13 JAK1
USP13 SEPT6
USP13 YIPF6
ALDH6A1 MSTP9
ALDH6A1 CLP1
ALDH6A1 SSTR3
ALDH6A1 ATR
USP11 MMP16
USP11 MAN2C1
USP11 VAMP7
USP11 SLC9A3R2
USP11 AIP
USP11 PROL1
USP11 USP7
USP11 BMPR2
USP11 TP53BP2
USP11 SF1
SNRPN ATP6V1F
SNRPN LRPPRC
SNRPN PI4KA
SNRPN CYCS
SNRPN UBE2L3
SNRPN HLA-DQA1
SNRPN ZNF76
SNRPN KLHDC3
SNRPN SH3GL3
SNRPN SLC9A6
SNRPN GTF2E2
SNRPN KDM4A
SNRPN SRP14
SNRPN MOBKL1B
SNRPN LAMP2
SNRPN FTO
SNRPN SNAP25
SNRPN ACCN2
SNRPN PPP2CA
SNRPN ATP6V1E1
SNRPN HMOX2
SNRPN SSR2
SNRPN RPS3A
SNRPN KLC1
SNRPN CPS1
SNRPN MAP7
USP14 ERCC3
USP14 USP7
USP14 AP2M1
USP14 JAK1
USP14 LOC728849
SNRPB CD63
SNRPB COX5A
SNRPB MELK
SNRPB YY1
SNRPB PPIA
SNRPB SNRPE
CLTCL1 COL9A2
CLTCL1 PML
SNRPF MUT
SNRPF ETFB
SNRPF SNRPG
SNRPF SNRPE
BAP1 JOSD1
BAP1 PEPD
SNRPE NPM1
SNRPE PARP1
SNRPE EIF1AP1
SNRPE HNRNPA2B1
SNRPE LDHB
HSPA13 E2F5
HSPA13 SRP54
HSPA13 RABGGTB
HSPA13 PIK3R4
HSPA13 PAFAH1B1
GATAD1 IVD
GATAD1 PI4KB
GATAD1 GPER
GATAD1 NUP188
PSME3 MAT2A
PSME3 NDUFS8
PSME3 CLK2
PSME3 MARCH8
PDE2A ZNF187
BRAF MUC8
BRAF SLC9A2
BRAF CPA2
BRAF GNB2L1
BRAF GRPR
ZBTB48 TRDN
ZBTB48 HSD17B10
ZBTB48 PLD3
ZBTB48 PSMD4
TAP1 STAT2
CRKL ANG
CRKL HEXA
CRKL PF4
CRKL SLAMF1
PRKAG1 CASP8
PRKAG1 BAT3
PRKAG1 GPD1L
PRKAG1 AP1B1
B3GNTL1 CD79A
B3GNTL1 ELAVL1
B3GNTL1 SLC5A5
MEN1 TLE2
MEN1 SF1
MEN1 NONO
MEN1 LIG3
MEN1 PTEN
MEN1 PPP1R10
MEN1 BNIP1
MEN1 FXR2
MEN1 SSR1
MEN1 LOC729602
MEN1 CLK2
TAP2 STAT4
TYK2 IVD
TYK2 ID4
TYK2 AARS
TYK2 FUT3
TYK2 SMARCD1
TYK2 RPS19
NEK9 GATA3
CD8B IFNA14
CD8B CHRNE
HBQ1 SI
SUPT5H PTPRA
SUPT5H HUWE1
SUPT5H ALB
SUPT5H SON
SUPT5H MTOR
SUPT5H SCAP
SUPT5H SEPT5
SUPT5H HSP90AA1
SUPT5H ABO
TAZ SC65
TAZ UGP2
PRIM1 ANG
PRIM1 SH3GL3
C11orf74 POU2F2
PRIM2 MUT
SP110 PAFAH2
SP110 OAS2
SP100 LST1
CLCN3 ATP2B1
CLCN3 TROVE2
ARHGEF12 SPTAN1
ARHGEF12 HTRA1
ARHGEF16 OS9
ARHGEF16 TNFRSF25
GIP SKI
GIP LAMP2
GIP LOC90925
SF3A3 ADSL
SF3A3 PPIA
PAPPA EPHB4
PAPPA MAD1L1
PAPPA SLC10A1
PAPPA ST14
PAPPA ATP6V1B1
PAPPA IFNA10
FXR2 TP53BP2
PCDHGC3 SNAP25
PCDHGC3 ETV4
PCDHGC3 VAMP7
PCDHGC3 PSAP
PCDHGC3 PURA
PCDHGC3 FTO
ESR2 CDC2L5
ESR2 AARS
ESR2 HMOX2
ZNF174 ARNTL
ZNF174 STAT4
ZNF174 GSK3A
ZNF174 EFNA1
ZNF174 ACADVL
ZNF174 PDE4A
ZNF177 AKT1
ZNF177 GCM1
ZNF177 TMED10P
ZNF177 LOC728849
CPZ ARSD
CPZ STAT4
CPZ POU2F2
CPZ RBM38
PTEN BBS9
PTEN IGL@
PTEN WWOX
PTEN PIN1
POP1 GUCY2C
POP1 ZNF76
POP1 SMTN
POP1 BAT2
POP1 MYO7A
NPY DOK1
IL11 TCF15
IL11 CCR9
KLC1 PPP2R1A
KLC1 CD59
KLC1 DYNLT1
KLC1 CASP8
KLC1 CDC37
KLC1 RGS1
TXNRD1 HADH
TXNRD1 TAGLN2
TXNRD1 HNRNPD
TXNRD1 CTAG1B
SNRK PSEN1
SNRK KIAA0247
SNRK YWHAH
SNRK KPNA1
SNRK NAGA
CTCF APEX1
MMP14 RGS16
MMP14 ARNTL
MMP14 NRGN
MMP14 METAP1
MMP14 CYP21A2
MMP14 CGB
MMP14 CRYBA4
MMP14 CENPB
MMP14 EFTUD2
MMP14 GP9
MMP14 SLC35A2
MMP14 MT1E
MMP14 MT1G
MMP14 TCF19
MMP14 EPHA5
MMP14 TTLL12
MMP15 CYP21A2
MMP15 RAB3A
MMP15 SEPT5
ACTA1 CYP2C19
ELAVL1 CR2
ELAVL1 EPHX1
ELAVL1 CYP21A2
ELAVL1 CACNA1C
ELAVL1 PPIG
ELAVL1 ILVBL
ELAVL1 CNN2
ELAVL3 RTN1
ELAVL3 PALM
ELAVL3 MAPT
UBE2D2 HNRNPD
MMP19 PSEN1
MMP19 FES
MMP19 PTPRA
MMP19 TBX5
MMP19 GYPB
GPLD1 RGS16
GPLD1 SPI1
PRG2 SPI1
PRG2 MAGI1
PRG2 GPR31
TST PLCB3
C2orf3 PSAP
C2orf3 RABEPK
C2orf3 POLD4
TPT1 NFATC3
TPT1 CLP1
TPT1 TBCE
TPT1 RPS27A
TPT1 LOC728844
TPT1 DDOST
TPT1 ATP5O
TPT1 PFDN5
TPT1 PPIA
APOD PML
APOD TRPC1
APOD VAMP7
APOD MAML1
APOE MT1P2
APOB STIM1
APOB PPP2R1B
APOB AQP2
APOB SPTA1
APOB LOC727787
APOB VEGFC
APOB FES
MYBPH SPI1
MYBPH DARC
MYBPH SLC25A16
IL4 LPAL2
IL4 CCR3
IL4 EPHA1
IL4 RIPK1
IL4 RXRB
IL4 APCS
APOH BBS9
APOH AP1B1
PAICS RPS3A
UBXN2B MORC3
UBXN2B PARK7
UBXN2B CDC37
NF1 TNNT2
NF1 WIT1
NF1 CACNA1C
NF1 GRAP
NF1 ZKSCAN3
NF1 SULT2B1
NF1 SERPINB1
NF1 CD79A
NFIL3 UROD
REG3A KCNMB1
REG3A CASP2
REG3A SLC25A16
CYP3A43 CCL21
PSMB3 COX6A1
IGL@ ATP6V1F
IGL@ EIF2S2
IGL@ GOLGA4
IGL@ TCFL5
IGL@ SLC25A3
IGL@ SMARCD2
IGL@ CHMP1A
IGL@ NPM1
IGL@ CSNK2A2
IGL@ CR1
IGL@ RBBP5
IGL@ RPL7L1
IGL@ PPID
OGDH ITPK1
OGDH EIF4H
NCAPD3 LOC91316
NCAPD3 HLA-DOB
NCAPD3 PTPRN
PPP1R11 UBC
PPP1R11 RAD23B
PPP1R11 PGK1
PPP1R10 PI4KA
PPP1R10 RRAGB
PPP1R10 AHDC1
PPP1R10 GALE
PPP1R10 WASF3
PPP1R10 PMS2L3
PPP1R10 PPP2R5B
VEGFC PLG
VEGFC IFI27
VEGFC SPI1
VEGFC LTBP1
PLN SMC1A
PLN ARG1
PLN IFNA10
PLN GAA
BNIP1 AARS
BNIP1 PSMD9
BNIP1 DARC
BNIP1 PLK1
BNIP1 TNFRSF14
BNIP1 SLC25A16
BNIP1 GCM1
BNIP1 CYB5R3
BNIP1 KCNA3
BNIP1 LTBP2
BNIP1 FAM175B
BNIP1 KDM4A
BNIP1 GOLGA2
BNIP1 PML
BNIP1 AP1B1
BNIP1 TBXA2R
BNIP1 ZNF187
BNIP1 CLCN6
BNIP1 EIF4E
BNIP1 CPN1
BNIP1 MPRIP
BNIP1 BMPR1B
BNIP1 PDE6B
BNIP1 BAT3
BNIP1 FOLR1
BNIP1 KCNA6
BNIP2 PTPRU
BNIP2 ACE
BNIP2 FOLR1
BNIP2 LOC729602
BNIP2 MTOR
BNIP2 COPB1
PSIP1 USP8
PSIP1 TMEM131
PSIP1 SFRS7
PSIP1 DYNLT3
PSIP1 SON
PSIP1 KPNA1
PSIP1 B4GALT1
PSIP1 GDI1
PSIP1 SEC31A
GZMA NOTCH4
GZMA MPHOSPH6
GZMA VIPR1
GZMA DRD1
GZMA SELP
GZMM SLC10A3
GZMM MAPRE2
GZMM DHODH
GZMM CDC34
GZMM ST14
GZMM HTR1E
CCL21 LAMB3
CCL21 FNTB
CCL21 ESRRB
SLC35B1 GPX1
SLC35B1 ALDOA
SLC35B1 ATP6V1E1
SLC35B1 ADORA3
SLC35B1 GRIA3
SLC35B1 ATP5G1
SLC35B1 PIN1
FLOT2 PSEN1
FLOT2 GOLGA2
FLOT2 RNPS1
KIR2DL4 MAN2B1
CCDC6 SDC4
ATXN2 NDUFV3
ATXN2 PKM2
ATXN2 DHPS
ATXN2 PSMD8
ATXN2 VAMP7
ATXN2 PLD3
CD74 HLA-DRA
CD74 SND1
ATXN1 NFIC
ATXN1 MX2
ATXN1 SLC9A6
ATXN1 RQCD1
ATXN1 HK1
ATXN1 AIMP2
ATXN1 SPTA1
ATXN1 HERC1
ATXN1 MYO7A
ATXN1 FKBP4
ATXN1 KIAA0513
MYH10 PROL1
MYH10 RAB9P1
MYH10 DNM2
MYH11 EVI2A
MYH11 RCAN1
MYH11 TAGLN2
MYH11 RABGGTA
AOX1 GTF2E1
AOX1 HTN3
AOX1 ADAR
AOX1 DTYMK
AOX1 ARID4A
AOX1 TRIM40
OTUD4 GUCY2C
OTUD4 RASL10A
OTUD4 NDUFB7
OTUD4 FEZ2
OTUD4 TCEAL1
OTUD4 ANG
OTUD4 CCR4
OTUD4 GYPB
OTUD4 ZNF132
OTUD4 MYBPC2
PPP2R1B TAF1
PPP2R1B CYP2F1
PPP2R1B CPB1
PPP2R1B RUNX2
PPP2R1B REG1P
CDH12 KIF5A
CDH12 CPB1
CDH12 CD53
MBOAT7 PTPRU
MBOAT7 ESR1
MBOAT7 MYO5A
MBOAT7 G6PD
MBOAT7 TLE4
MBOAT7 KDM5D
MBOAT7 RNPEP
MBOAT7 LAMP1
MBOAT7 TAGLN2
TSC1 DCTN1
TSC1 IL32
TSC1 RALGDS
SPI1 CR2
SPI1 TGM2
SPI1 ZP2
SPI1 NRGN
SPI1 MAD1L1
SPI1 CPA2
SPI1 DIO3
CDC34 ERCC1
CDC34 CCT5
CDC34 CLPP
CDC34 XRCC6
CDC37 NRF1
CDC37 ME3
CDC37 NDST1
CDC37 BCL7B
CDC37 CSNK1G2
CDC37 IQGAP1
CDC37 COX5A
IFI44L KRT35
IFI44L NRF1
S100A5 PTPRU
S100A5 AQP7
S100A7 CTLA4
S100A7 CD68
S100A7 CHRNG
S100A1 SPINT3
KIAA0513 ALDH2
KIAA0513 FTO
MANF TNXB
MANF GNG10
AIP BBS9
AIP RASL10A
AIP POU2F2
KIAA0226 PI4KA
KIAA0226 CRK
KIAA0226 PGC
KIAA0226 ZNF148
KIAA0226 TRAPPC10
KIAA0226 MT1A
KIAA0226 ATP6V0C
KIAA0226 HK1
KIAA0226 PTGR1
KIAA0226 CREB1
KIAA0226 HERC1
KIAA0226 TAF4
KIAA0226 LOC339290
KIAA0226 ST6GALNAC2
KIAA0226 NR4A1
KIAA0226 AARS
KIAA0226 GSK3A
KIAA0226 SUPT4H1
LTB ACE
LTB DOCK2
LTB ZC3H3
LTK MYOC
LTK MS4A1
LTK CDKL5
LTK CDR2
LTK CPA1
LTK SLC35A2
LTK PML
LTK MYB
LTK CST6
LTK TNFRSF25
LTK RASA2
LTK SERPINB6
LTK GALK1
LTK RPS3A
GJA4 CARTPT
GJA4 GRPR
GJA4 MYBPC1
ALG13 S100A12
ALG13 CYP2F1
PROZ KDM4A
PROZ SEPT6
PROZ GNB3
PROZ FABP3
ARID5A ZC3H3
ARID5A FOLR1
ARID5A NEU1
ITGAD TNXB
BMPR1B CHRNG
BMPR1B AQP1
IFNA21 CDH1
RUNX1T1 FABP3
PLGLA MYB
PLGLA BMS1
MORC3 GPM6A
MORC3 GNAI1
MORC3 SMARCD2
RBM5 DHPS
RBM4 BAT1
RBM3 TRA2B
MAP2K5 PPP2R1A
MAP2K5 MAP4K5
MAP2K5 SEC31A
MAP2K5 ODF3B
MAP2K5 APOC3
MAP2K5 STAM
MAP2K5 SH3GL3
MAP2K5 RNF113A
MAP2K5 PGC
MAP2K5 ISG15
MAP2K5 UCN
MAP2K5 HNRNPD
MAP2K5 CLCN6
MAP2K5 IL6R
MAP2K5 AMFR
MAP2K5 FGF8
MAP2K5 RASA2
SPCS2 TANK
FTSJD2 TRIM26
FTSJD2 DMPK
HCLS1 TRAM2
HCLS1 SSR4
HCLS1 FOLR1
HCLS1 CAPN2
CAT LAMP2
CAT GNG11
LOC728844 CD63
LOC728844 HTATSF1
MAN2C1 OSBP
MAN2C1 MAP4K2
MAN2C1 TRIM29
MAN2C1 ZNF35
MAN2C1 TSPO
MAN2C1 DPEP1
LOC728849 BPTF
LOC728849 FEZ2
LOC728849 USP7
LOC728849 PUM2
LOC728849 VHL
LOC728849 N4BP2L2
LOC728849 ZMYND11
LOC728849 GTF2E1
LOC728849 GDI1
LOC728849 SMOX
LOC728849 FGR
LOC728849 RAB11A
LOC728849 PIK3R3
LOC728849 TM9SF2
LOC728849 RANBP2
LOC728849 TBXA2R
LOC728849 CLCN6
LOC728849 HERC1
LOC728849 TP53BP1
LOC728849 HTATSF1
LOC728849 PSMD2
LOC728849 CSNK2A2
LOC728849 ABI2
LOC728849 LOC729602
LOC728849 GOLGB1
LOC728849 PRDM2
LOC728849 TUBA1A
CAD MTHFD1
CAD GNG10
CAD MYL7
SIM2 SEMA3F
SIM2 DHODH
PGC PRDM2
PGC ARVCF
PGC INSL4
PGC IDS
PGC USP7
PGC GOLGB1
PGC TNNC1
PGC XRCC1
PGC ZWINTAS
PGC MARCH8
PDE1C PRDM2
PDE1C NOS3
PDE1C MED22
PDE1C MYL7
PDE1C ZKSCAN3
PDE1C HSD17B4
PDE1C GNAI3
PDE1B CDH6
ATP13A3 SSR1
PFN2 SERTAD2
PFN2 SYT11
PFN2 CBFB
CXCR3 SYN2
IFNG GPR18
DEFA5 BBS9
DEFA5 TTLL4
DEFA5 MYB
HNF1A BMS1
HNF1A WIT1
HNF1A FLI1
HNF1A MCHR1
HNF1A OAT
HNF1A GRPR
HNF1A UGP2
HNF1A NRF1
DEFA3 DNAH1
DEFA3 TNFRSF25
DEFA3 LAMB3
DEFA3 IFNA10
S100B CFTR
FOLH1 TTLL4
FOLH1 SULT2B1
FOLH1 S100A2
APPBP2 RRAGA
APPBP2 VAMP7
APPBP2 SDC4
APPBP2 UTP14C
APPBP2 CRK
APPBP2 CEBPZ
PTGR1 KPNB1
PTGR1 HDLBP
PTGR1 KEAP1
PTGR1 UTP14C
PTGR1 CSNK2A2
PTGR1 GUSB
E4F1 SLC5A1
CRYBB1 LASS1
CRYBB1 PHKG2
CRYBB1 CHRNG
IL32 GPER
IL32 CRYAA
IL32 TNNC1
IL32 RAPGEF3
IL32 ZNF76
IL32 SLC25A11
IL32 RAB32
IL32 B4GALT1
IL32 RNASEL
IL32 CDH1
IL32 MGAT5
IL32 BLVRB
IL32 SERPINB5
IL32 ATIC
IL32 HYAL3
IL32 CHRND
IL32 DMWD
IL32 HLA-DQA1
BCAT1 EDN3
BCAT1 RPS16
E2F5 BMS1
E2F5 MTHFD1
E2F5 NAT1
E2F5 SMARCD2
E2F5 RAB3A
E2F5 MYB
E2F5 GBF1
E2F5 YAP1
E2F4 CYP11B2
E2F4 AQP1
ARSA SON
E2F1 NR2C1
E2F1 S100P
APRT FURIN
HEXA TNXB
HEXA PAX8
ARMCX6 XRCC5
HCG8 NOTCH4
RBMX HK3
RBMX EZH1
RBMX PUM1
RBMX ARHGEF7
CLCNKA TG
CLCNKA AGTR1
FUT3 KCNA3
FUT3 PDE6G
FUT3 CD19
CHRNG CASP2
CHRNG EFNA1
CHRNG GCM1
CHRND MVP
CHRND CR1
CHRND MPRIP
CHRND AP1B1
CHRND IQGAP1
CHRND DAPK1
CHRNE BBS9
CHRNE GLDC
CHRNE GYS1
IFI44 RPS23
TFAP2B UCK2
TFAP2B NPAS1
TFAP2B ASL
TFAP2B POFUT1
GHR CST6
GHR RB1
EPHX1 PHB
EPHX1 NUMB
EPHX1 KDELR2
EPHX1 CLK2
EPHX1 MARCH8
EPHX1 S100A2
MIA RANBP2
MIA SMARCD2
MIA CCT5
GSTA2 FEZ2
SF1 FUS
SF1 AKT1
SF1 CDC123
SF1 COX5A
SF1 DVL3
SF1 JUP
SF1 RAB11B
SF1 PIK3R2
SF1 EFEMP2
SF1 CASC3
SF1 SMARCD1
SF1 BAT2
TNNC1 GNB2L1
TNNC1 PTPRU
TNNC1 STAT3
TNNC1 SLC6A9
TNNC1 FOLR1
TNNC1 CASP8
TNNC1 N4BP2L2
TNNC1 FES
TNNC1 COPB1
TNNC1 RPS17
FBLN2 MSTP9
FBLN2 DYNLT3
FBLN2 CCR3
TRIP4 CLCN7
HYOU1 RNPS1
CTBS STOM
ARHGEF7 TOPBP1
ARHGEF7 CSNK1E
ARHGEF7 ADCYAP1
ARHGEF5 MYO7A
GNG10 RPS4Y1
GNG10 TFAP4
GNG10 PHF3
GNG10 KIF14
GNG10 CHN1
GNG10 OAT
DYNLT3 PLS1
DYNLT3 CAPZA1
DYNLT3 BAT3
DYNLT3 NFE2L1
DYNLT3 GPM6A
ARHGEF1 LTBP2
ARHGEF1 SSR1
ARHGEF1 GNB2L1
ARHGEF1 DVL3
ARHGEF1 CYP2C19
ARHGEF1 SMARCD1
CDH8 PTPRN
CBFB MRPS27
CBFB CCNG2
CBFB CHMP1A
CBFB YES1
CDH1 IVD
CDH1 SLC10A2
CDH1 KRT20
CDH1 RNH1
CDH1 CCR9
CDH1 PHKG1
CDH2 GOLGA4
RPLP1 RPS28
CDH6 TAF1B
CDH6 MSTP9
CDH6 HK3
LIPA ACAA1
IFITM2 VAMP7
LIPC LPAL2
HPCAL1 RPS17
HPCAL1 RYR1
HPCAL1 ABCC8
LIPE WIT1
LIPE GATA3
LIPE CRYBA4
RAB5B RRAGB
CENPB SNX17
CENPB BMS1
CENPB ESRRB
CENPB ZER1
CENPB KCNMB1
CENPB MAP4K2
CENPB NCF1C
CENPB RAB3A
CENPB DTNA
CENPB AANAT
CENPA EIF4E
CENPA NUP188
PAFAH1B1 CLOCK
PAFAH1B1 FHL1
PAFAH1B1 ZNF35
PAFAH1B1 GOLGA4
PAFAH1B1 CYP2C19
PAFAH1B2 RYR1
PAFAH1B2 TUBA4A
PAFAH1B2 RAD23A
ACCN1 C11orf41
ACCN1 PPP3CB
ACCN2 BTN2A1
ACCN2 LDHB
PDXDC1 RASL10A
PDXDC1 CLCN6
PDXDC1 MVK
PDXDC1 PAX8
PDXDC1 ARNT
PDXDC1 NR2C1
CSF1 ITIH4
CSF3 MFAP5
CSF3 BMPR2
CSF3 RQCD1
ATP5G3 PDIA6
ATP5G3 ATP5O
ATP5G3 ADSL
MRPL49 IVD
MRPL49 STAT3
MRPL49 PI4KA
MRPL49 ATP6V1E1
MRPL49 GABRB3
MAD2L1BP NFE2L1
GRIN2A UROD
GHRHR HDAC1
GHRHR IDS
GHRHR RIPK1
GHRHR CCR4
GHRHR GCLC
GHRHR VIPR1
GHRHR PRB1
GHRHR ROR2
GHRHR TCF19
GHRHR ZNF132
GHRHR SELP
CCND2 RBM15B
RRAD RYR1
RRAD HSD17B1
RRAD MGAT3
RRAD BMS1
EMR1 POU2F2
OR1D2 NR6A1
TP53BP1 IVD
TP53BP1 NUP188
TP53BP1 MAP2K1
GRB14 CLPP
GRB14 IFNA1
DHX38 SELE
CNTN1 GCM1
TRIM38 DCTN1
TRIB1 RRAGB
TRIB1 GPER
TRIB1 IDS
TRIB1 SULT2B1
TRIB1 PPP3CB
LAMB3 TRIM40
LAMB3 COASY
LAMB3 FLAD1
LAMB3 UROS
LAMB3 MFAP5
LAMB3 S100A2
LAMB3 MYO7A
CRADD NOTCH4
CRADD GNS
CRADD NGF
CRADD MYO7A
CRADD FOLR1
MPHOSPH9 EIF4E
MPHOSPH9 PPP3CB
PNMT LIMK2
PNMT OR3A1
PNMT COL11A2
PNMT AQP7
U2AF1 RAD23B
U2AF1 EIF4H
U2AF1 KIAA0101
U2AF1 HNRNPF
ADAR DHPS
ADAR NR0B1
ADAR NOS3
ADAR SNAPC2
ADAR ACADVL
ADAR MAP4
ADAR SH3GL1
ADAR PPP2R5C
NRGN CORO1B
NRGN DCTN1
ZNF167 ARAF
ZNF167 XRCC5
ZNF167 YWHAZ
ZNF167 DRG2
ZNF167 PSEN1
ZNF167 GALE
ZNF167 HERC1
ZNF167 GALK1
ZNF167 SEMA3F
ZNF167 NOTCH4
ZNF167 DAPK1
ZNF167 NEU1
MPHOSPH6 UROD
MPHOSPH6 CYB5R3
TGM3 NCF2
TGM3 ACADVL
TGM3 ITPKC
TGM3 CCK
TGM3 XRCC1
TGM3 TAGLN2
STARD9 SSX2
STARD9 PKP2
STARD9 NR5A2
STARD9 RBM10
STARD9 MGAT5
SF3A1 ERCC3
GPR162 DCTN1
GPR162 RAF1
MT1G NGF
MT1G KCNMB1
MT1G MRPL19
MT1A GNL1
MT1A ISG15
MT1A CLCN6
COX6C RPS23
COX6C PARP1
COX6C SSR2
DYNLT1 FAM50A
DYNLT1 BAT1
TGFB1 SEMA3F
TGFB1 APOC3
ZNF187 SNAP25
ZNF187 KPNA1
ZNF187 YIPF6
DHPS PPP2R1A
DHPS TGFB3
DHPS RPS17
DHPS RAF1
DHPS UGP2
DHPS ATP5G1
DHPS TEP1
DHPS MAN2A2
DHPS PAX8
RNPS1 AGER
RNPS1 KLHDC3
RNPS1 GNB2L1
RNPS1 SLC9A1
RNPS1 CYP2F1
RNPS1 MRPL28
RNPS1 LTBP2
RNPS1 FTO
RNPS1 TAF6
ANPEP RGS16
DOCK1 PARP4
DOCK1 GYS1
DOCK1 GLI1
DOCK1 RPS16
NCF1C MYL7
NCF1C TIE1
ZNF22 GTF2E2
BLVRB NR3C1
BLVRB SEC13
BLVRB TAGLN2
PHEX PML
DNAH3 CYP2C19
NASP APEX1
NASP HNRNPM
NASP CAMLG
SUPT6H ATP6V0C
SUPT6H TAF6
SUPT6H AHDC1
MTHFD1 LRPPRC
MTHFD1 NOTCH4
MTHFD1 HDLBP
MTHFD1 APEX1
MTHFD1 MELK
MTHFD1 RPIA
MTHFD1 LAMP1
TBP G6PD
TBP THBS3
TBP ALG3
TBP SEPT5
TBP IFNA14
CSNK1E GDI1
CSNK1E MTA1
MYBPC2 SSX2
MYBPC2 GUCY2C
MYBPC2 PML
MYBPC1 CYP2C19
MCM3 SEC13
TMEM131 PRPSAP1
TMEM131 METAP1
TMEM131 PSMF1
TMEM131 PPP2R5C
ADSS KDELR2
ZNF239 NR2C2
TPM3 PHF15
TPM3 KIF5A
TPM3 CCR4
TPM3 ZXDA
TPM3 EIF4E
TPM3 FOLR1
UBL4A COX5A
UBL4A UNG
LAG3 HSD17B10
CNBP EPS15
CNBP PDIA6
CNBP RPL27A
CNBP SEC31A
RNPEP PKM2
RNPEP IQGAP1
RNPEP EPS15
RNPEP GTF2E2
RNPEP HCFC1
RNPEP FAS
RNPEP PMS2L5
RNPEP CAPN2
RNPEP MYB
RNPEP SLC25A3
RNPEP CHMP1A
RNPEP WIT1
RNPEP RABGGTB
RNPEP KEAP1
RNPEP BAT3
TRPC1 IDS
TRPC1 SYT11
TRPC1 CFDP1
DPM1 HADH
ADSL MSTP9
ADSL GLUD1
ADSL RBM34
ADSL PKP1
RNF113A RRAGB
RNF113A ARAF
RNF113A CYP2C19
RNF113A CSNK2A1
MYH2 BBS9
MYH2 EED
COASY CHMP1A
MYH6 ETV1
MYH6 TNFRSF14
CDKL5 GSK3A
CDKL5 CLCN6
CDKL5 TBX5
CDKL5 PHKG1
LCK CORO1B
MPST COPB1
USF2 LAMP1
ZNF345 CLCN7
ACLY PKM2
ACLY ILVBL
ACLY MMD
NAE1 PARK7
RANBP1 PSMD4
RANBP1 AKR1B1
RANBP2 SMN2
RANBP2 PHF16
RANBP2 METAP1
RANBP2 PSMF1
RANBP2 RBM34
XK LSP1
KIAA0430 ZKSCAN1
KIAA0430 KIAA0232
KIAA0430 KIAA0240
KIAA0430 SON
KIAA0430 HERC1
FGD1 ERCC1
RALGDS ARHGAP1
RALGDS GAA
TRIM32 KIAA0232
TRIM32 DUSP8
TRIM32 TIE1
GNB1 SLC9A6
GNB1 SLC6A8
GNB1 MYST3
GNB1 PI4KA
GNB1 WASF3
GNB1 KIAA0232
GNB1 ATP6V1E1
GNB1 HERC1
GNB1 SFXN3
GNB1 YWHAB
GNB3 BBS9
GNB3 HNRNPA3P1
GNB3 COPB1
TXN2 PPP2R1A
TXN2 PAX8
TXN2 SMTN
TXN2 CD68
TXN2 SIGMAR1
MERTK PKP1
TSPO B4GALT1
TSPO RAD23A
KEL CD7
ARNT EIF4E
ARNT POU2F2
ARNT MYO7A
STX5 CASC3
STX5 CYB5R3
STX4 METAP1
TRAM1 MAT2A
TRAM1 YES1
KEAP1 METAP1
KEAP1 CD59
KEAP1 IDS
KEAP1 BAT1
KEAP1 SRP19
TRAM2 PNLIPRP1
TRAM2 RPS17
TRAM2 GABRB1
TRAM2 MNAT1
RPS3A PABPC1
RPS3A POLG
RPS3A MYL7
RPS3A RRM1
RPS3A ALDOB
RPS3A BMS1
RPS3A NUP188
RPS3A TTLL12
RPS3A RPS23
RPS3A NDUFV2
RPS3A LRBA
RPS3A CSTF1
RPS3A CKAP5
CPN2 PROL1
CPN2 PML
CPN2 GYPB
CPN1 RPA2
SLAMF1 BBS9
SLAMF1 CTLA4
SLAMF1 PTPRU
SLAMF1 DCTN1
SLAMF1 RPS16
SLAMF1 F2
SLAMF1 TAGLN2
SLAMF1 DST
CRHR1 RAE1
SMN2 SMC1A
SMN2 GTF2E2
SMN2 CFDP1
POLA2 TOPBP1
POLA2 TFAP4
POLA2 HK3
POLA2 PRR3
POLA2 PUM1
POLA2 SLC29A1
POLA2 B4GALT1
POLA2 MVK
POLA2 HNRNPD
POLA2 RBM15B
PHF16 VIPR2
PHF16 SCP2
TGFB3 FAM50A
TGFB3 KIAA0247
TGFB3 GCLC
KIAA0232 PSMD1
KIAA0232 LOC100131311
KIAA0232 SEPT7
KIAA0232 GTF2I
TRIO PRDM2
EZH1 CHRM1
EZH1 TAF11
EZH1 TIE1
SLC5A3 RAB9P1
SLC5A3 PI4KA
SLC5A5 CELA3B
SLC5A5 SNTA1
SLC5A5 TAF11
SLC5A5 CHMP1A
SLC5A5 YES1
HOXD4 PSMD9
HOXD4 GALK1
HOXD4 PSAP
HOXD4 ITSN2
HOXD4 CD93
HOXD4 NCAM1
HOXD4 CPA1
HOXD4 KLRD1
NTF4 MYCL1
RPA2 C1QB
RPA2 PUM1
RPA2 HTATSF1
RPA2 GRM4
IQGAP1 RNH1
IQGAP1 EPS15
IQGAP1 INSL4
IQGAP1 PSEN1
IQGAP1 TAGLN2
IQGAP1 LITAF
IQGAP1 CKAP4
IQGAP1 EIF4H
DRG2 AKT1
YWHAQ TM9SF2
YWHAQ TUBA1A
YWHAQ USP7
YWHAQ FOXD1
YWHAQ GPM6A
YWHAQ CAPRIN1
YWHAQ APC
YWHAQ GDI1
YWHAQ DUT
YWHAQ TRA2A
YWHAQ PUM2
RB1 SSX2
RB1 CLP1
RB1 METTL1
RB1 FAM175B
RB1 GYPA
RB1 CSNK2A2
ETS2 ESRRB
YWHAH IDS
YWHAH MLLT11
YWHAH SEPT7
YWHAH FTH1
ETS1 GALK1
YWHAB SPTAN1
YWHAB ATP5B
UCN DARC
UCN CLK2
AP1B1 CD7
AP1B1 XRCC1
AP1B1 APLP1
AP1B1 ANKRD1
AP1B1 RGS16
AP1B1 EFEMP2
AP1B1 RABEPK
AP1B1 SERPINB1
AP1B1 TAF1C
AP1B1 LOC91316
CRYBA4 CYP21A2
YWHAE GCLC
YWHAE TAF9
YWHAE CHMP1A
MAT2A GLUD1
MAT2A KIF14
MAT2A SSR1
MAT2A NUMB
MAT2A PCBP1
CYP21A2 ESRRA
CYP21A2 ZP2
CYP21A2 G6PC
CYP21A2 ACAA1
CYP21A2 NPM1
NR4A1 ZKSCAN1
NR4A1 PSMD9
NR4A1 CLEC3B
NR4A1 PSME4
NR4A1 PLD3
NR4A1 CHN1
NR4A1 SLC9A3R2
NR4A1 B4GALT1
GLRB CSNK2A2
CHRM1 SRP54
CHRM1 MTOR
CHRM1 RNH1
CHRM1 HTATSF1
CASC3 MYL7
CASC3 TRIM26
CASC3 ATP6V1E1
CASC3 MED24
CASC3 MPRIP
CASC3 SUPT4H1
CASC3 EZR
CASC3 ATP5B
MGAT1 CCR4
MGAT2 PPP2R1A
MGAT2 GSTT2B
MGAT2 PSMD7
MGAT2 SPTA1
MGAT2 MTOR
MGAT2 HNRNPH2
MGAT3 CYP2J2
MGAT3 ODF1
MGAT3 CASP2
MGAT3 TAF1
MGAT3 SLC9A6
MGAT3 ITIH4
MGAT5 FAM175B
MGAT5 TNXB
MGAT5 CRP
MGAT5 CD68
MGAT5 PIN1
MGAT5 DRD1
MGAT5 CHMP1A
MGAT5 NCAM1
CCNB1 SMC1A
CCNB1 CFDP1
VAMP7 PIK3R2
VAMP7 SRP72
VAMP7 RRAGB
VAMP7 PMS2L3
VAMP7 PDIA3
VAMP7 PEX6
ABI2 HDAC1
FEZ2 WT1
FEZ2 MRPL19
FEZ2 MX2
FEZ2 RBM10
CSTF3 NUP188
CSTF3 ATP6AP1
CSTF3 HTATSF1
HLA-DQA1 CYFIP1
HLA-DQA1 NDUFB7
HLA-DQA1 CLCN7
HLA-DQA1 OAS2
HLA-DQA1 ARHGAP1
CUL4A PSMF1
DRP2 RABGGTB
DRP2 AARS
CUL4B TNFSF8
CYP2C19 RAB32
CYP2C19 CTLA4
CYP2C19 HLA-DOB
CYP2C19 TAF1
CYP2C19 MB
CYP2C19 GSTZ1
CYP2C19 SSR2
CYP2C19 SSTR4
HTR1B NDST2
POU2F2 BATF
POU2F2 CDH13
POU2F2 CDH17
POU2F2 METAP1
POU2F2 GABRB1
POU2F2 CCR9
POU2F2 DPEP1
POU2F2 CHML
POU2F2 PLK1
POU2F2 FAS
POU2F2 DARS
POU2F2 ITPKC
POU2F2 TAGLN2
POU2F2 CHMP1A
POU2F2 SLC14A2
POU2F2 CLCN7
POU2F2 GTF2E2
POU2F2 ZNF85
POU2F2 SMARCD2
POU2F2 GRPR
POU2F2 PPY
POU2F2 CRAT
POU2F2 WIT1
POU2F2 HNRNPD
POU2F2 CD93
POU2F2 SSTR3
POU2F2 NRF1
IMMT PLS1
IMMT CCT8
IMMT DCTN1
IMMT CD63
IMMT CCT5
IMMT LAMP2
IMMT CKAP5
PPBPL2 AQP1
PPBPL2 HADHA
PPBPL2 NR2C2
PPBPL2 CORO1A
PPBPL2 GRPR
ACADVL RPS10
ACADVL PLEC1
ACADVL CDA
ACADVL PSEN1
ACADVL GYPB
ACADVL ATP2B3
SLC6A6 LMF2
SLC6A6 HERC1
SLC6A6 FTO
NDUFB7 PDGFB
NDUFB7 STAT4
NDUFB7 PSMD9
NDUFB7 RPL13A
NDUFB7 ST14
NDUFB7 GRPR
NDUFB7 MYO5A
SLC6A9 GBF1
KRT32 GPR17
KRT32 ESRRA
KRT32 GRAP
KRT32 FES
KRT35 ETV1
KRT35 LOC91316
KRT35 EFNA1
KRT35 IFNA8
KRT35 FABP2
KRT35 HLA-DOB
AGER AVPR1B
AGER FCN1
AGER AQP1
AGER PUM1
AGER GFRA2
AGER MAPKAPK3
PEPD CAPNS1
PEPD UNC119
PEPD CDC2L5
PEPD RAB11B
PEPD DMPK
PEPD PIN1
LOC643332 ANG
LOC643332 BMS1
CHN2 ATP6V0C
CHN2 STOM
CHN2 ILVBL
CTSS WIT1
TIMP4 CASP2
CAPRIN1 GCLC
CAPRIN1 DEK
CAPRIN1 GNAI1
CAPRIN1 CTDSP2
CAPRIN1 CCBL2
GPR31 HSF4
GPR31 CEBPE
GPR31 RAPGEF3
GPR31 GAA
GPR31 SYN1
SSX2 HLA-DOA
SSX2 SULT2B1
GPR37 TRDN
GPR37 CCR3
TRBV5-4 GBF1
TRBV5-4 VIPR2
FAM50A NDUFV2
FAM50A PKN1
FAM50A SEC13
FAM50A SMARCD1
FAM50A COX6A1
SERPINC1 SLC9A2
SERPINC1 DOK1
SERPINC1 ARID4A
SERPINC1 FOLR1
CD7 GTF2E2
CD7 NOS3
CD7 CYP2F1
CD7 LIMK2
CD7 CHIT1
CD7 FASTK
CD7 CDC2L5
CD7 ABCC8
CD7 PML
CD7 TG
ATP6AP1 UTP14C
SRP14 ATP5J
SRP14 FNTA
MAPRE1 YES1
MAPRE3 PTPRU
MAPRE3 LTBP1
MAPRE3 SH3GL3
MAPRE2 PUM2
AQP6 BBS9
AQP6 CYB5R3
AQP7 IVD
AQP7 PSMD9
AQP7 PSMF1
AQP7 SPAG11A
AQP7 NUP188
AQP7 NAGA
AQP7 RBM15B
AQP2 DARC
AQP2 GPR17
AQP2 GFRA2
AQP3 PAX8
AQP1 RPS17
AQP1 SLC9A2
AQP1 FLII
AQP1 SLC4A3
CCK DCHS1
CCK STAT3
JAK1 CASP2
JAK1 PTPRA
JAK1 SLC25A3
JAK1 TMEFF1
JAK1 SSR1
JAK1 B4GALT1
JAK1 ARHGAP5
NR2C2 WIT1
NR2C2 SNRPC
NR2C2 XRCC4
GRM4 NAGA
GRM4 SLC9A2
NR2C1 COL11A2
LOC100131311 CCT8
LOC100131311 BMS1
LOC100131311 YY1
LOC100131311 CYB5R3
LOC100131311 LAMP1
LOC100131311 SPINT2
LOC100131311 B4GALT1
LOC100131311 IER2
LOC100131311 KPNA1
GTF2I XRCC5
GTF2I PIK3R4
GTF2I BAT3
GTF2I PCBP2
GTF2I HNRNPD
MSTP9 CD53
MSTP9 CASP5
MSTP9 CPB2
MSTP9 SERPINB1
MSTP9 OAS2
MSTP9 MYO5A
MSTP9 NRF1
ADCY1 CTNNB1
ADCY1 GTF2E1
ADCY1 ANG
ADCY1 GBF1
PLD3 PPP2R1A
PLD3 SNX1
PLD3 ATP6V0C
PLD3 PKN1
PLD3 PSAP
PLD3 SYN1
RNF185 ARID4A
ITGB1BP1 RFC2
RBBP7 ALDH7A1
RBBP7 HMOX2
RBBP7 CCNG2
RBBP7 PUM1
RBBP7 UNG
RBBP7 CKAP5
RBBP5 METAP1
RBBP5 KIAA0240
RBBP5 TAF9
RBBP5 LAMP2
RBBP5 DCT
RBBP4 CCT8
RBBP4 HMGN2
RBBP4 UNG
RUNX1 GCLC
RUNX1 PDGFB
BMPR2 EIF5
BMPR2 PMS2L3
BMPR2 SLC25A13
AMFR CFDP1
LZTR1 PPP3CB
LZTR1 TOB1
LZTR1 CHMP1A
NR3C1 KCNMA1
NR3C1 SEPT6
NR3C1 TMED10P
NR3C1 SLC30A3
GRIA3 CHMP1A
GRIA3 CDH17
ADORA3 TTLL4
ADORA3 ATR
ADORA3 KIAA0040
ADORA3 PML
ADORA3 PIK3R3
MED22 TLE3
MED22 RAB3A
MED24 EIF4A3
ACTL8 HYAL3
ACTL8 ESRRA
ACTL8 ATP5G1
PROL1 BATF
PROL1 MFAP5
PROL1 C12orf32
PROL1 SLC9A2
PROL1 CPA2
PROL1 FTO
PROL1 CPB1
PROL1 RABGGTA
PROL1 CD19
GUCY2C SNX17
GUCY2C ARNTL
GUCY2C HSPB3
GUCY2C DMPK
GUCY2C FLNC
GUCY2C ZNF185
GUCY2C TRIM29
ZNF185 EXT1
ZNF185 TNXB
SEPT8 KIAA0247
SEPT5 TNK2
SEPT5 RPS25
SEPT5 PPP2CA
SEPT7 CYCS
SEPT7 SSR1
SEPT7 EIF4H
SEPT7 TRA2A
SEPT6 TRIM29
SEPT6 TMOD1
SEPT6 SEMA3C
SEPT6 SERPINB1
SEPT6 UROD
SEPT6 GYPB
SEPT6 MYO7A
SEPT6 CFTR
SEPT6 CFDP1
XRCC5 TM9SF2
XRCC5 PCBP1
XRCC6 CCT8
SLC9A1 BBS9
SLC9A1 PSMD9
SLC9A1 PIN1
SLC9A1 ARHGAP1
UBAP2L RBM34
UBAP2L EIF4H
UBAP2L BAT3
UBAP2L CFDP1
SLC9A3 SH3GL3
PBXIP1 MDK
SECISBP2L NFIC
SECISBP2L CPE
SECISBP2L RBM15B
NARS TAF7
NARS CCT8
NARS ALDH4A1
NARS PARK7
NARS KDM4A
NARS PUM1
NARS PCBP1
RBM34 AGPS
JUP BAT1
SYT11 NFATC3
SYT11 MSN
SYT11 FHL1
SYT11 HTATSF1
JMJD1C HTR1E
JMJD1C LRPPRC
JMJD1C TMEM106A
MS4A1 SSTR3
MS4A1 CST6
MS4A1 CFTR
RBM39 YY1
RBM39 PHF3
CTLA4 CRP
CTLA4 ARAF
CTLA4 NCAM1
CTLA4 ZYX
CTLA4 GRK6
CTLA4 AHDC1
CTLA4 PARP4
CTLA4 CLCN7
CTLA4 HMGA2
CTLA4 FES
CTLA4 GYPB
CTLA4 TLE4
CTLA4 HMOX2
CTLA4 FOLR1
GSPT1 SNX17
MZF1 SC65
EPHB4 CYP2F1
PARP4 FAS
PARP4 CRYAA
PARP4 DVL3
PARP4 XRCC1
SEC13 KIAA0100
SEC13 ATP6V1E1
SEC13 LAMP1
SEC13 CKAP4
PARP1 CCT8
PARP1 PUM1
TFRC DCTN2
TFRC CD63
TFRC HMGN2
LAMC2 GPR17
LAMC2 TRIM26
LAMC2 MYL6
LAMC2 PC
LAMC2 MFAP5
LAMC2 RAB3A
LMNB2 PIN1
ANG CYC1
ANG EFNA1
ANG PLXNA3
ANG HYAL1
ANG PDE6B
ANG HTR1D
ALDH4A1 RABGGTB
ALDH4A1 NAGA
ALDH4A1 EIF2S2
GSTT1 NOS3
GSTT1 TAF1
GSTT1 GLDC
GSTT1 CORO1A
GSTT1 EFNA1
GSTT1 THBS1
GSTT1 CCL1
GSTT1 ITPKC
GSTT1 CYP11B2
ESR1 MYCL1
ESR1 ATR
ESR1 NRF1
MRPS27 FAS
MRPS27 GNPDA1
MRPS27 HNRNPU
MRPS27 TAF11
MRPS27 PUM1
MRPS27 DDOST
MRPS27 TRA2B
ZNF148 RAB32
ZNF148 CLCN6
PPP2R5E PUM1
TIE1 MDK
TIE1 BMS1
TIE1 ACE
PPP2R5B G6PD
PPP2R5B TBC1D5
PPP2R5B CRYAA
PPP2R5B MPRIP
PPP2R5B GYS2
PPP2R5C MAOA
PPP2R5C CEBPZ
PPP2R5C TANK
PPP2R5C RPS17
PPP2R5C TAF4
PPP2R5C MARCH8
MYOM1 BATF
RYR2 KIF5A
YY1 PSMD6
YY1 PUM1
YY1 HNRNPM
YY1 HNRNPA2B1
PHF15 TRD@
PHF15 TRAPPC10
TCHH ACE
TCHH SELENBP1
TCHH BST2
TCHH ALDH5A1
TCHH MYO5A
TCHH KDM5C
ZNF32 RBM15B
CTNND2 OS9
CTNND2 PI4KA
CTNND2 LOC150786
CTNND2 OAS2
CTNND2 HTATSF1
CTNND1 PUM1
KCNA6 EFEMP2
KCNA6 PLG
KCNA6 SERPIND1
KCNA6 RASA2
KCNA5 SOX4
SH3GL1 PML
KCNA3 IFNA14
SH3GL3 SPTAN1
SH3GL3 PKP1
SH3GL3 NNAT
SH3GL3 ZNF76
SH3GL3 EPS15
SH3GL3 COX6A2
SH3GL3 FASTK
SH3GL3 CDH18
SH3GL3 MYB
SH3GL3 WIT1
SH3GL3 SUPT4H1
SH3GL3 SPOCK2
SH3GL3 ATN1
SLC10A3 RPS16
SLC10A3 ACE
SLC10A3 MYL7
SLC10A3 FLAD1
SLC10A3 CRYAA
SLC10A3 CHMP1A
SLC10A3 ASL
SLC10A2 ITSN2
SLC10A2 NCAM1
SLC10A1 CD68
GOLGA1 SPTAN1
CSNK1D CREB1
FHL3 RGS16
FHL3 SMARCD1
FHL1 DVL3
FHL1 RPL10A
FHL1 UBC
FHL1 GDI1
FTH1 B4GALT1
FTH1 COPB1
FTH1 PLCL1
KDR ESRRB
RPS27 RPS27A
RPS25 RPS17
RPS23 CCT8
RPS23 CYC1
RPS23 B4GALT1
RPS23 RPL10A
RPS23 EIF2S2
RPS21 RPS28
RPS28 RPL27A
RPS28 RPS19
RPS28 ATP5G2
ALDH7A1 HUWE1
ALDH7A1 GTF2E2
ALDH7A1 GLUD1
ALDH7A1 TAF9
ALDH7A1 HNRNPM
ALDH7A1 PPID
NDP CCT8
CHMP1A CD53
CHMP1A MAPKAPK2
CHMP1A STAG1
CHMP1A CLCN6
CHMP1A DUT
CHMP1A HADH
CHMP1A TFAP4
UCHL3 AIMP2
FGF2 AKT1
NNT BAT2
BMS1 NFATC3
BMS1 BTN3A1
BMS1 SH3BP2
BMS1 CCT5
BMS1 ZNF76
BMS1 HCFC1
BMS1 RORC
BMS1 TNFSF9
BMS1 MYB
BMS1 EXTL2
BMS1 TMEM106A
BMS1 KPNB1
BMS1 CYC1
BMS1 SREBF2
BMS1 SSR2
BMS1 CARTPT
MB GNL1
MB MYB
RARRES2 NEU1
RARRES2 LDHB
RNASEL GNB2L1
PPID NFKBIA
PPID PSMF1
PPID PSMD6
GPSM3 CD53
PPIA CCNG1
PPIA SSR2
PPIA KDELR2
CYFIP1 POLB
CYFIP1 TFAP4
TOB1 GPD1L
AIMP2 AVPR1B
AIMP2 WIT1
AIMP2 CLPP
AIMP2 PARK7
AIMP2 G6PC
AIMP2 GPX1
AIMP2 MAGI1
AIMP2 HTR3A
AIMP2 SC65
CORO1B MYL7
CORO1B OPRL1
MPRIP HK1
MPRIP APBB1
MPRIP N4BP2L2
MPRIP DARC
MPRIP RASA1
FILIP1L STAT4
CORO1A CLPP
CORO1A LYL1
GUSBP1 PRPSAP1
GUSBP1 APOC3
DNAJC2 DAP3
DNAJC2 CDH17
MDH1 ISCU
MDH1 PSMD9
MDH1 OXA1L
MDH1 AP2M1
PIN1 BCL2L1
PIN1 MAP2K2
PIN1 APOC3
PIN1 RAPGEF3
PIN1 ATP5B
PIN1 NONO
PIN1 SMARCD1
PIN1 ACOT7
PIN1 WIT1
YES1 VHL
YES1 ARHGAP5
YES1 TUBGCP3
YES1 CSNK2A2
PDE6B USP9Y
PDE6B RAB32
PDE6B IL1RL1
PDE6B APOC3
CLCNKB HK3
CLCNKB CHM
CLCNKB GOLGA4
CLCNKB CDSN
CLCNKB SLC9A3R2
CLCNKB BAT3
CLCNKB RBM15B
SMOX DNM2
WASF3 ABL1
FAS NGF
FAS NFATC3
FAS TNXB
FAS TNFSF9
FAS FOSL1
FAS TERT
FAS ATP5G2
FAS IGHMBP2
FAS SMARCD2
FAS GATA3
FAS SPTA1
FAS NOTCH4
ATR CYCS
ATR ITPKC
ATR HGF
ATR GRPR
ATR TUBGCP3
NUP188 EPHA1
NUP188 CASP8
NUP188 SON
NUP188 CLCN6
NUP188 EIF4H
HNRNPA2B1 KPNA2
HNRNPA2B1 KIAA0101
TERT ALDH3B1
TERT FLAD1
TERT EFNA1
ZNHIT3 PUM1
ZNHIT3 ASAH1
ZNHIT3 RHEB
ZNHIT3 EIF4A3
PNLIPRP1 FGF8
REG1A NFIC
REG1A AVPR1B
AMY2B GPR17
AMY2B SEMA3F
KIAA0247 TM9SF1
KIAA0247 SREBF1
KIAA0247 GOLGB1
KIAA0247 CAPN2
KIAA0240 NPEPPS
KIAA0240 HAX1
KIAA0240 GTF2E1
KIAA0240 PRR3
KIAA0240 PCBP2
KIAA0240 HNRNPM
KIAA0240 HNRNPD
KIAA0240 RRAGA
KIAA0240 LAMP1
KIAA0240 COPB1
SLCO2A1 SNRPC
SLCO2A1 CD68
REG1P GFRA2
TP53BP2 MAP2K2
TP53BP2 ILVBL
TP53BP2 ZNF76
CASP7 STIM1
UPP1 RPL10A
UPP1 NOS3
UPP1 FLII
CASP2 STAT6
DRD2 JOSD1
DRD2 LAMP1
CASP8 KIF14
CASP8 MARCH8
CASP8 FGA
DRD1 PDGFB
DRD1 CLCN6
DRD1 VIPR2
DRD1 PKP1
DRD1 PDE4A
DRD1 HTR1F
DRD1 MYB
PURA TSNAX
CFDP1 PKM2
CFDP1 POLB
CFDP1 EIF2S2
CFDP1 CCT8
CFDP1 ALDOB
CFDP1 C1QBP
CFDP1 PSMD2
CFDP1 GALNT1
CFDP1 PDE4A
FASLG EIF4E
FASLG ITPKC
CD19 AANAT
CD19 SMARCD1
PICALM PI4KB
MAN2B1 SNX17
MAN2B1 PKLR
MAN2B1 STAT4
PLK1 AANAT
CDX2 LRMP
PLK4 RPS11
AKT1 SMC1A
AKT1 CD68
AKT1 IVD
AKT2 ERCC1
HNRNPA3P1 PSME4
HNRNPA3P1 ZNF711
HNRNPA3P1 PSMD2
DARC ODF3B
DARC DOK1
DARC TRIM26
DARC ALDOA
DARC HTR1A
S100A10 SMARCD2
S100A13 IFNA10
TSPAN8 CCDC130
GRK6 PLP2
ZP2 CYP2F1
ZP2 PC
ATP2B4 FOXA1
ATP2B4 SSR4
ATP2B4 DAPK1
RCAN1 RAB32
RCAN1 RAGE
OAS2 MYCL1
OAS2 DNM2
OAS2 GABRA1
OAS2 SLC30A3
OAS2 MAOA
OAS2 RAG1
FLII TNXB
CAPN2 CAPNS1
CAPN2 PSAP
CAPN2 KDELR2
TTYH2 OPRL1
TTYH2 OR3A1
MYB KNTC1
MYB EIF4E
MYB KLHDC10
MYB EXT2
MYB PTPN11
MYB MYO7A
CTAG1B ODF1
CTAG1B ANKRD1
CTAG1B ROR2
CTAG1B ARAF
CTAG1B HTR1A
SPAG8 CDH13
KRT20 PSMD9
KRT20 NOTCH4
KRT20 GALE
KRT20 CFTR
IGHMBP2 SEMA3F
RAE1 TLE3
RAE1 G6PC
RAE1 S100A2
RAE1 NRF1
SERPINB1 GALK1
SERPINB1 FASTK
SERPINB1 CCR4
SERPINB1 SLC25A16
SERPINB1 IFNA14
SERPINB4 RPS16
SERPINB6 TAF1C
SERPINB6 PSMD9
SERPINB6 RTN1
KCNMB1 VIPR2
ZNF132 SLC14A2
ZNF132 PTPN11
ZNF132 TNXB
ZNF132 FASTK
HYAL3 RAB3A
HYAL2 SLC9A3R2
HYAL2 PDGFB
HYAL2 STAT3
HYAL1 GABRB1
HYAL1 LRRC16A
GSK3A ATP5G1
GSK3A FTO
UBB SLC9A3R2
UBC NDUFA12
KDELR2 TFAP4
KDELR2 EXTL2
KDELR2 CYCS
KDELR2 DDOST
KDELR2 LAMP1
CFTR CR2
CFTR PLS1
CFTR CD93
CFTR GRPR
HSD17B1 POLD4
METAP1 INSM1
METAP1 RPL10A
METAP1 MAPKAPK2
FH USP7
ST14 N4BP2L2
ST14 MYO7A
ST14 PAX8
AANAT NOS3
AANAT STAT3
AANAT PRDM2
AANAT CLEC3B
AANAT BGN
AANAT MAGI1
AANAT ILVBL
AANAT SLC6A12
CSDA CKS2
KLHDC3 PPP2R1A
KLHDC3 EXT1
KLHDC3 ATP5S
KLHDC3 RPS19
KLHDC3 MAP2
KLHDC3 BAT3
KLHDC3 PIK3R2
KLHDC3 FKBP2
PLXNB1 LAMP1
ST3GAL4 GNL1
TNXB AVPR1B
TNXB KIF14
TNXB GOLGA2
TNXB ITPKC
TNXB POLD4
TNXB NOS1
TNXB MRPL19
TNXB IVL
TNXB SSTR3
TNXB SULT2B1
ZKSCAN3 IVD
ZKSCAN3 TAF1
ZKSCAN3 CLCN6
PCBP2 SNX1
HTR2C BRCA1
PCBP1 SERTAD2
PCBP1 SSR2
SRP19 SMC1A
SRP19 NOS3
SRP19 AR
MYST3 USP7
MYST3 SSR1
MYST3 POLB
MYST3 GABRB3
NPEPPS GABRB3
DCHS1 IRF1
DCHS1 LPAL2
DCHS1 MAD1L1
DCHS1 CCR2
DCHS1 GABRE
ODF1 STAT4
ODF1 VLDLR
ODF1 TNFRSF1A
ODF1 CCR2
ODF1 TH
NDUFV2 ATP6V1F
NDUFV2 PKN1
NDUFV2 BAT2
MN1 XRCC1
EFEMP2 TRIM29
EFEMP2 PML
EFEMP2 DCTN1
EFEMP2 FTO
TMEM97 HNRNPD
TMEM97 UNG
NQO1 PTPN11
NQO1 VIPR2
LRMP MYL7
LRMP TNNI3
LRMP CD79A
IVD NCAM1
IVD RAGE
IVD INSL4
IVD SSTR3
IVD TMED10P
IVD NRF1
HADH WIT1
HADH IDS
PEX6 RGS16
PEX6 PLEC1
PEX6 WIT1
PEX6 MYL6
PEX6 GP9
TMEFF1 MYCL1
TMEFF1 TUBA1A
TMEFF1 HERC1
TMEFF1 MTOR
TMEFF1 PREP
TMEFF1 CCBL2
RPL32 RPS11
RBM25 HNRNPH2
DIO3 CD52
DIO3 PKLR
DIO3 VRK2
SPOCK2 SNAP25
SPOCK2 FTO
SPOCK2 CLCN6
SCTR SLC35F2
WNT5A RAG1
NCF2 JOSD1
NCF2 PAX8
PKM2 BCL2L1
PKM2 SLC6A8
PKM2 ALDOA
PKM2 CSRP2
BTN3A2 CD59
BTN3A2 SSR2
BTN3A2 VIPR2
BTN3A2 CSNK2A2
ACE PDGFA
ACE SEMA3F
ACE CACNA1C
ACE GALE
ACE GRPR
ACE UBE2V2
ACE MYO7A
BTN3A1 CD79A
KNTC1 LTBP2
KNTC1 TAF1
KNTC1 S100G
KNTC1 IFNA1
EPHA1 NOS3
EPHA1 IL1RL1
STIM1 KLKB1
STIM1 PI4KA
STIM1 ATP5G1
ATP5O EIF4H
HNRNPH2 IRF2
HNRNPH2 RAD23B
HNRNPH2 GPM6A
ATP5B DCTN1
HFE EFNA1
GNAI3 CELA3B
GNAI1 PTMA
SDC4 CLCN6
SDC4 CSNK2A2
ZNF212 SELENBP1
ZNF212 CYC1
TBC1D5 BCL2L1
TBC1D5 HSF4
TBC1D5 RPL13A
TBC1D5 AR
TBC1D5 SYN1
TBC1D5 CST6
TBC1D5 EIF5A
CITED1 SPTAN1
TBXA2R PTAFR
SEL1L CD5
PFDN5 RPL27A
PFDN5 PSME2
COL9A2 PDGFB
COL9A2 PKLR
COL9A2 IRF1
COL9A2 NEU1
VAMP3 IFNA1
PREP SON
G0S2 GRLF1
SLC7A1 IFNA10
SEMA3C GPD1L
BSG TRIP10
BSG PSMD9
SEMA3F TLE1
SEMA3F DCTN1
SEMA3F STAT3
SEMA3F OR3A2
SEMA3F NOS3
SEMA3F PAX8
SEMA3F CDA
RIN2 UBE2V2
RPL7L1 PPP2R1A
RPL7L1 TNFRSF17
WWOX RASL10A
WWOX TAF1
WWOX RPS16
PGRMC1 SLC25A3
RNH1 STOM
RPS11 GSR
RPS11 RPS16
RPS11 PSMD4
RPS11 CCBL1
RPS10 SNRPD2
RPS10 PSPH
RPS10 RPS19
RPS10 RPS18
RPS10 ITPKC
RPS17 RASL10A
RPS17 RPS18
RPS17 PMS2L5
RPS17 CSRP3
RPS16 PLEC1
RPS16 RPS18
RPS16 RPL13A
RPS19 RPL13A
RPS19 GLI1
RPS19 PRDM2
RPS18 SNRPC
RIPK1 FGF8
DDOST PARK7
RRM1 CCT8
RRM1 PUM1
ARID4A HSD17B4
TXK DNM2
SLC9A3R2 RASL10A
SLC9A3R2 CRYAA
SLC9A3R2 SSTR4
GCLC DVL3
GCLC HNRNPD
DPEP1 CGB
DPEP1 CYC1
OSMR CST6
TH FASTK
TG RAB3A
TG ELF4
ZWINTAS KCNMA1
ZWINTAS KRT12
DAPK1 COL11A2
DAPK1 PI4KA
DAPK1 FOLR1
DAPK1 HMOX2
DAPK1 MTOR
DAPK1 FTO
NR3C2 SLC14A2
SNTA1 PSAP
SNTA1 ATP6V1E1
TDO2 RAG1
RRAGA ATP6V0C
RRAGA OXA1L
RRAGA MAP2K1
RRAGA UTP14C
RRAGA HTATSF1
RRAGA B4GALT1
RRAGB BBS9
RRAGB ATP6V1E1
RRAGB MAB21L1
RRAGB MTOR
RRAGB XRCC1
RRAGB PDE4B
POU4F1 HLA-DOA
AR MYCL1
AR SLC30A3
NAGA ITGA8
NAGA MUT
NAGA TPD52
NAGA ABO
NAGA CD4
NAGA B4GALT1
NAGA MVK
NAGA TMED10P
NAGA PHKG1
ITSN1 PHKG2
ITSN1 PAX8
RASA1 MAML1
RASA1 CLCN6
RASA1 CSNK2A1
RASA2 BUD31
RASA2 IDS
RASA2 MAMLD1
RASA2 CARTPT
RASA2 PRDM2
RASA2 HTN3
RASA2 GPD1L
RASA2 BAT2
TIAF1 SPTAN1
PTPRU IDS
PTPRU YIF1A
PTPRU ATF7
PTPRU SLC30A3
CYP4A11 MYL7
EZR HMGN2
LOC729602 DVL3
EIF2S2 F2
EIF2S2 PSMD9
EIF2S2 CKAP4
PTPRA ATIC
PTPRA RABGGTB
PTPRN CLCN7
MYO7A PSMD9
MYO7A SPTA1
MYO7A SLC25A13
MYO7A CST6
MYO7A ITGB3
MYO7A LITAF
MYO7A GRPR
MYO7A WIT1
MYO7A LSP1
MYO7A SULT2B1
MYO7A SYN2
LASS1 CD68
FKBP4 ATP6V1E1
MFAP5 RAGE
GPM6A AARS
FKBP2 SLC6A8
FKBP8 PKN1
FKBP8 PPP2R1A
KIAA0090 RAB9P1
MUC8 SNX17
MUC8 WIT1
APBB1 G6PD
APBB1 ARHGAP1
PCCB SYN2
DMPK GPR17
IFNA10 CSF2RA
IFNA10 HTN3
IFNA10 SSTR3
IFNA14 MVD
IFNA14 FURIN
SLC6A8 MAN2A2
SLC6A8 PTMS
SLC6A8 UNC119
SLC6A8 BUD31
PLEC1 SNX17
SLC35A2 PHKG1
LRRC16A GSS
CAPZA1 CYCS
CAPZA1 LAMP1
UBXN4 SERTAD2
SMARCD2 CYCS
SMARCD1 TRIM26
SMARCD1 ATP2B2
SMARCD1 PAX8
SMARCD1 SUPT4H1
SMARCD1 CLK2
GYPA MYOC
GYPB SKAP1
COX6A1 ATP6V0B
COX6A1 ATP6V1F
COX6A1 NME1
COX6A1 PSMD4
COX6A1 AKR1B1
COX6A1 CCT5
GATA3 MAP4K2
GATA3 SYN1
SNAP25 HK1
SNAP25 IDS
SNAP25 MAP2
LITAF ERCC1
TCF15 KDM5D
CSRP2 NNAT
TCF19 HIST1H2BI
GPR17 ATP5G1
GPR17 C12orf32
HSD17B10 ZC3H3
HSD17B10 FOLR1
ATP6V1F ERCC1
ATP6V1F TTLL12
ATP6V1F ALDOA
HMGN2 AZIN1
HMGN2 EIF3E
HMGN2 PUM1
HMGN2 BAT3
HMGN2 RHEB
HMGN2 HNRNPF
GSTZ1 NFATC3
GSTZ1 STAG1
GSTZ1 SSTR3
GSTZ1 PSMD6
RPS27A RPL10A
RPS27A UBE2V2
GPR18 SKAP1
GPR18 RPL10A
GPR18 GFRA2
GPR18 MAPKAPK2
PUM2 AP2M1
ATF7 CLCN6
ATF7 FGF8
ATF7 NEU1
PUM1 CYB5R3
PUM1 SUZ12
PUM1 EIF1AP1
PUM1 EIF4H
PUM1 HTATSF1
PUM1 TRIM23
PUM1 TAF15
PUM1 PTPN11
SFXN3 PSMD4
SFXN3 GALE
SFXN3 RAF1
UROD ALDH3B1
UROD SELP
C12orf32 PML
NXF1 GOLGB1
ARNTL CDH13
CCT8 LRPPRC
CCT8 CCR2
CCT2 COX5A
CCT3 PSMD4
CCT3 FLAD1
KCNMA1 PDE4A
KCNMA1 GABRA1
KCNMA1 TFDP1
CCT5 PSME2
CCT5 PRCC
CCT5 KIAA0100
ISG15 GALK1
ISG15 NPM1
SSBP1 COX5A
GDI2 SSRP1
GDI1 CUGBP2
GDI1 RAB35
GDI1 INSM1
GDI1 MAP4K5
GDI1 NFIB
GDI1 MLLT11
FTO MAPK8
FTO GAA
FTO NFIC
TNK1 NFATC3
TNK1 MYL7
TNK1 POLD4
TFAP4 SELP
TFAP4 ADRA2B
TFAP4 NPM1
TFAP4 FGA
ZC3H3 USP8
ZC3H3 CACNA1C
ZC3H3 CLEC3B
ZC3H3 LCT
ZC3H3 CACNG1
PSAP MAP2K1
PSAP MRPS12
PSAP RAF1
PSAP EPS15
PSAP CD81
PSAP LAMP1
PSAP PTPN11
PSAP AARS
PSAP BAT1
MLANA CSNK2A2
PRKD1 HCFC1
GPX1 PDIA3
GPX1 GOLGA2
GPX1 SSR4
TPD52 RGS1
TPD52 ZXDA
SLC26A3 ETV4
PRDM2 SEC31A
PRDM2 HERC1
PRDM2 NPM1
PRDM2 WIT1
PRDM2 LOC91316
PRDM2 GALK1
PRDM2 CDC2L5
PRDM2 TSPAN31
PRDM2 RPL10A
PRDM2 SULT2B1
EIF4A3 SSTR2
CYP2J2 HLA-DOA
CACNA1C SPTA1
CACNA1C MAPKAPK2
CACNA1C RAD54L
CACNA1C DOK1
CACNA1C VIPR2
CACNA1C CST6
CACNA1C RABGGTB
CACNA1C SULT2B1
CACNA1C GBF1
CAPNS1 OS9
CAPNS1 MAP4
TLE3 MAD1L1
TLE3 PPY
TLE2 HNRNPD
TLE1 ATN1
FGF8 INSL4
SPTA1 ITIH4
TAF11 CYCS
TAF11 BAT1
TAF11 EBNA1BP2
TAF11 SEC31A
POLB PEBP1
POLB MVK
CDC123 CYB5R3
CDC123 PI4KB
CDC123 PSMD7
CDC123 NDUFS8
CDC123 RAD23B
CDC123 HNRNPD
CDC123 HNRNPF
DCTN1 ELAVL4
DCTN1 SNX1
DCTN1 SNX17
DCTN1 ARHGAP1
DCTN1 EDN2
DCTN1 ATP1B2
DCTN1 EIF4E
DCTN1 TMED10P
DCTN1 BAT2
DCTN1 FOLR1
CDC7 PSMF1
PKLR TAF6
PKLR ATP5G1
HIST1H2BI CEL
PCDHB11 PPY
RBM10 CLCN6
RBM10 THOP1
RBM10 NCAM1
TM9SF2 EXTL2
MVP SNRPC
MVP GLI1
MVP CD93
ARVCF HERC1
NAT6 PLG
NAT6 G6PD
NAT6 MYL7
NAT6 CCR9
RXRB MAN2A2
SIGMAR1 CD52
UBE2V2 CYB5R3
UBE2V2 IER2
UBE2V2 RABGGTB
MVK STAG1
MVK RPIA
YAP1 GOLGA4
TAF1C EXT1
TAF1C PSMD7
TAF1C CREB1
F8 GFRA2
LSP1 SSR4
LSP1 WIT1
ATP6V1E1 SCAP
ATP6V1E1 AP2M1
ATP6V1E1 ATP6V0C
ATP6V1E1 SEPW1
SSTR1 FASTK
SSTR3 AVPR1B
SSTR3 MAP4K5
SSTR3 RORC
SSTR3 TNFRSF17
SSTR3 TMEM106A
SSTR3 FGR
SSTR3 FOLR1
SSTR4 BCL2L1
SSTR4 ZER1
HTR3A LOC91316
SSR4 CD63
SSR4 SERPINF1
BRCA1 RPL10A
PSMD9 ERCC1
PSMD9 INSL4
PSMD9 PARK7
COX5A KPNB1
PSMD4 MAD1L1
PSMD7 RFTN1
PSMD7 NCAM1
PSMD7 MAMLD1
PSMD6 MUT
PSMD6 PDE4A
PSMD6 PDIA6
PSMD6 SRP54
PSMD6 EIF4H
PSMD6 USP7
PSMD1 RHEB
PSMD2 AARS
PSMD2 CKAP5
CTNNB1 TUBA1A
CTNNB1 COPB1
CTNNB1 DUT
CD72 RBM15B
AQP5 CCR9
AQP5 HMGA2
MYOC RAG1
EPS15 SSR2
EPS15 UNG
EPS15 HNRNPD
PPFIA1 CLCN6
MAD1L1 TTLL4
VRK2 HSD17B3
SLC25A3 HTR1E
SLC25A3 SREBF2
SLC25A3 B4GALT1
SLC25A3 COPB1
HSD17B3 ABCC8
HSD17B4 KIAA0100
TRIM26 PI4KA
TRIM26 STOM
TRIM26 GCM1
TRIM26 MAPKAPK3
TRIM26 PTMA
TRIM26 PTPN11
TRIM26 BAT3
NOS3 ROS1
NOS3 SC65
NOS3 CLCN7
LTBP2 CRYAA
CLCN7 NGF
CLCN7 MYL7
CLCN7 HPCA
CLCN7 RAPGEF3
CLCN7 POLD4
CLCN7 EFNA1
CLCN7 G6PC
CLCN7 RABGGTA
KPNB1 UNG
RTN1 PTPN11
RTN1 HERC1
CLCN6 TSHB
CLCN6 PCCA
CLCN6 G6PD
ATN1 NEUROD2
CREB1 IRF5
CREB1 MTOR
HGF FOLR1
MCFD2 PSMF1
MCFD2 EIF4H
ATP4B FASTK
ATP4B MARCH8
IER2 RAD23B
IER2 EIF4H
RABGGTB HDAC1
RABGGTB MAP4K5
RABGGTB RPL27A
RABGGTB RAD23B
RABGGTB SEC31A
RABGGTB RAB35
RABGGTB GLUD1
RABGGTB MAOA
RABGGTB COPB1
RABGGTA PDGFB
RABGGTA CD68
RABGGTA ALDH5A1
RABGGTA PDE4B
GNPDA1 AKR1B1
GNPDA1 SLC30A1
MAT1A ITPKC
ARAF FUS
ARAF DVL3
ARAF SMTN
ARAF GCM1
PKP2 YIPF6
PKP1 CR2
PKP1 NFATC3
PKP1 N4BP2L2
GCM1 ETV1
GCM1 BBS9
GCM1 SLC14A2
GCM1 NFIC
GCM1 CPB1
SLC25A16 SMTN
SLC25A13 DOK1
PEBP1 ATP6V0C
LBR HDAC2
NFE2L1 USP5
NFE2L1 PRPSAP1
NDUFA12 UNG
FGA HCFC1
EXT1 TNFRSF14
EXT1 RAG1
EXT1 XRCC1
EXT1 MYO5A
ATP1B2 SPTAN1
UTP14C EIF4H
UTP14C RBM15B
TNFRSF25 CPB1
ATP6V1B1 GALK1
ATP6V1B1 DOK1
ATP6V1B1 TFDP2
ATP6V1B1 NCAM1
PLD1 POLD4
PLD1 GBF1
PSMC3 MAP2
PSMC3 TTLL12
WIT1 NFATC3
WIT1 ESRRA
WIT1 CHIT1
WIT1 B4GALT1
WIT1 ETV1
WIT1 G6PC
CCNG1 ATP5G2
TRA2A USP5
TRA2B HTATSF1
KIF5A FASTK
KIF5A ITPKC
ALDH5A1 SLC1A1
ALDH5A1 SRP72
ALDH5A1 GPA33
OSBP CDC2L5
PTPN11 GTF2E2
PTPN11 YARS
CYB5R3 KIF14
CYB5R3 SLC30A1
CYB5R3 PARK7
CYB5R3 GPD1L
FUS SUPT4H1
TTLL4 ATP6V0C
TTLL4 INSL4
SPTAN1 PI4KA
RPL27A HK1
RPL27A RPL10A
ALDH3B1 CDA
ALDH3B1 PDE4A
ITGB2 LOC727787
ARL4D CRYAA
STAM GTF2E2
ITGB4 CD52
RAGE NOTCH4
RAGE ATP5G1
RAGE HTR1A
RAGE SYN1
INSL4 CD68
INSL4 IFNA1
INSL4 GBF1
ITPKC CR2
ITPKC EIF5A
RAB11B MAOA
SC65 RAPGEF3
PHKG2 USP8
PHKG1 GLUD1
PHKG1 MAP2K6
MLLT11 SRP54
SSX5 NGF
RAG1 GALK1
RAG1 TAF1
RAG1 ITSN2
RAG1 YIF1A
RAG1 NRF1
RAG1 NCAM1
EIF4H AP2M1
EIF4H PMS2L5
EIF4H PDHB
EIF4H PGK1
EIF4H RHEB
EIF4H DHODH
EIF4H CKAP5
EIF4E CCR3
KIAA0114 ERCC1
KIAA0114 DOK1
GALNT1 HTN3
SERPIND1 LPAL2
SERPIND1 CD68
EIF4B IDS
IRF4 PRR3
IRF4 ASL
GBF1 MUT
GBF1 RAB32
GBF1 KDM4A
GBF1 GLUD1
CD93 ZRSR2
CD93 ESRRA
CD93 EVPL
HDAC1 CD53
HDAC1 RAB32
MUT PIK3R1
MUT EED
HDAC2 MAML1
PI4KB BBS9
PI4KB BCL2L1
PI4KB CDC2L5
PI4KB SSRP1
PI4KB HTATSF1
PI4KB GAA
PI4KA HSF2
PI4KA RAF1
PI4KA MPP2
PI4KA PSEN1
CLOCK TMEM106A
CLOCK GOLGA2
GPER STAT3
HTN3 CDH17
HTN3 MAN2A2
HTN3 KDM4A
HTN3 HTR1F
RFC2 PDGFB
KIF14 OXA1L
KIF14 TNFSF8
KIF14 NPM1
TRIP10 HMGA1
FABP3 OXA1L
FABP3 PARK7
FABP3 DNM2
ITIH3 DOK1
GABRA1 ATP2B2
ITIH4 ZNF35
CBX1 HCFC1
ZBTB17 MYL4
PSEN1 MAP2K2
PSEN1 CSNK2A1
PSEN1 PPP3CB
TNFSF9 CD79A
TRAPPC10 NOTCH4
TRAPPC10 USP7
SRP72 ERCC3
SRP72 THOP1
CST6 NCAM1
ASL HSPB3
ATP6V0C IDH3A
ATP6V0C ASAH1
ATP6V0C CD163
ATP6V0C CD59
ATP6V0C CKS2
ATP6V0C APLP2
ATP6V0C PITPNB
SKAP1 TNFRSF1A
RQCD1 FOLR3
CSTB VIM
CKS2 GALE
GNL1 KIF1A
GNL1 CCR2
MTOR CSN1S1
MTOR CRK
LAMP2 CELA3B
LAMP1 PSME2
LAMP1 TMED10P
LAMP1 GOLGB1
LAMP1 HTR1E
UNG SNRPD3
UNG EED
JOSD1 EIF5A
MAPK8 SLC30A3
RASL10A PDGFB
RASL10A SELENBP1
RASL10A PML
NPY5R CGB
NPY5R PSPH
HNRNPD HSF2
HNRNPD HCFC1
HNRNPD NONO
HNRNPD HTATSF1
SMC1A NGF
SMC1A RPL13A
RPL10A SLC9A2
RPL10A PTMA
NRF1 TMEM106A
NRF1 GRPR
USP8 BAT3
USP8 COPB1
USP8 CSNK2A2
ERCC1 CLEC3B
ERCC1 RORC
ERCC1 PSME2
ERCC3 SON
ERCC3 HTATSF1
ERCC3 TROVE2
USP5 CKAP4
USP7 PMS2L5
USP7 CKAP5
XRCC1 SLC11A1
SOX4 HSF2
SERTAD2 PDIA6
CEBPE GOLGA2
CEBPE LOC727787
ARHGAP1 TCEAL1
ARHGAP1 TAGLN2
DVL3 MAML1
DVL3 PDE4A
KDM4A N4BP2L2
VIPR2 FOLR1
PITPNB STAT3
MFSD9 PPP3CB
KLKB1 FOLR1
PSME4 COPB1
CYP11B2 TFDP1
PPP3CB IDS
PPP3CB PPP2CA
PPP3CB GOLGB1
PPP3CB PDE4B
DCBLD2 NPM1
SLC9A2 PMS2L5
SLC9A2 GRAP
SLC9A2 CD5
SLC9A2 ZRSR2
SLC9A2 ATP5G1
NOTCH4 BBS9
NOTCH4 HTR1E
NOTCH4 FOLR1
SLC1A1 STAT3
SSR1 TMED10P
SSR1 AARS
SSR1 COPB1
SSR2 CD63
SSR2 LIMK1
SSR2 FNTA
GOLGB1 PMS2L5
CHRNA3 PDE4A
MYL7 ICAM1
MYL7 PML
MYL7 FNTB
MYL7 MDM2
APOC3 CRYAA
APOC3 PDE4A
APOC3 TAGLN2
SLC30A3 BBS9
SLC30A3 CDSN
SLC30A3 HLA-DOB
IL1RL2 ATP2B3
SELENBP1 MRPL19
SELENBP1 RPL13A
PARK7 SNRPD3
PRODH2 EDN2
RORC GTF2E2
GP9 LIMK2
MAGI1 ANKRD7
MAGI1 DSG3
TAGLN2 POLD4
TAGLN2 FOXD1
KLHDC10 HSPB3
GUSB HPRT1
GUSB HTATSF1
UGT2B7 GPD1L
GPI PPP2R1A
EXTL3 ZNF76
CSTF1 GSTM2
MDM4 CSNK2A2
CPB2 HK3
CPB1 PDE4A
KPNA2 TUBA1A
COPB1 CD59
COPB1 AP2M1
COPB1 GOLGA4
MYO5A CRP
MYO5A GALK1
CRP EVPL
CRP NCAM1
TNFRSF17 BBS9
TNFRSF17 ANKRD1
TNFRSF17 CCR4
TNFRSF14 PAX8
TNFRSF14 PDE4A
TNFRSF14 TCF20
CRK PDHA1
EIF5A CDA
MAML1 CDKN2D
B4GALT1 RBM15B
MAN2A2 ABCC8
MAN2A2 DNM1
HERC1 PPP2CA
HERC1 MAPT
CR2 CD55
CR2 GOLGA2
CR1 GSR
GALK1 GOLGA2
GALK1 ATP2B2
SULT2B1 SCP2
STK38 BBS9
GPD1L MYCL1
GPD1L BAT3
GPD1L KIAA0100
SYN1 MAP2
SYN1 PDGFB
CCR2 RAB3A
CCR3 SLC14A2
CCR4 GRPR
ADRA2B ATP2B2
CDSN TMEM106A
CCR9 TAF1
CCR9 EFNA1
KIAA0100 AARS
RAF1 PPP2CA
RAF1 BAT2
STAT4 MAPKAPK3
LPAL2 TAF1
LPAL2 RYR1
RPL13A CRYBB2
ICAM1 SPINT2
CD63 PDIA6
CD63 NPM1
HAX1 SSRP1
EFNA1 SLC11A1
CD68 GOLGA2
CD68 ATP5G1
CD68 FOLR1
SMTN HTR1E
SMTN CPS1
GABRB1 WNT2B
NEUROD2 PDE4B
SLC11A1 EVPL
SLC11A1 BTN2A1
SLC11A1 MTTP
PLG HLA-DOB
HLA-DOA SLC29A2
HLA-DOB PMS2L3
PDE4A CD59
PPP2R1A EIF5
PPP2R1A MAP2K1
PPP2R1A ESRRB
PPP2R1A ALDOA
PPP2R1A BUD31
MAP4K2 DOK1
LIMK2 NFATC3
CYCS PABPC4
CYCS PML
MAP2 MAPT
MAP2K1 CYP2F1
MAP4 ABCC8
SON HCFC1
SON TUBA1A
GAA HTR1E
ESRRA FOLR1
ALDOA TAF6
GRPR RAB32
ANKRD1 CDH4
HCFC1 TATDN2
HCFC1 LOC150786
HCFC1 PIK3R4
HCFC1 BBS9
HCFC1 SELP
CRISP3 ATP2B2
CYC1 GTF2E2
ABCC8 NGF
MAPT NFIX
HTR1E GLUD1
HTR1E ZNF76
HTR1F RPP38
HTR1A TMEM106A
CKAP4 BAT1
CKAP5 RAD23B
PSMF1 RAB35
PSMF1 EED
ZNF76 PMS2L5
ZNF76 BAT3
RBM15B BBS9
RBM15B PMS2L5
NDST1 TUBA1A
RFTN1 RAD23B
PMS2L5 ATP2B3
PMS2L5 ZKSCAN1
FNTB TSPAN31
HK3 NFATC3
HK3 FOLR1
HK3 NPM1
HK3 CSNK2A2
CELA3B GTF2E1
PTMA TUBA1A
PTMA PTMS
GFRA2 SLC14A2
GFRA2 POLD4
GFRA2 SNRPC
GFRA2 ELF4
BATF SNRPC
TMEM106A BBS9
TMEM106A FOLR2
STAG1 GTF2E1
EIF1AP1 GTF2E2
TAF9 SEC31A
HMOX2 SRP54
BAT3 BAT1
BAT2 ALG3
BAT2 AHDC1
BUD31 POLD1
IDS RPIA
IDS ALG3
NFATC3 CD55
NCAM1 SREBF2
TMED9 PDIA3
C11orf72 MYCL1
POLD4 RGS16
TCEAL1 GTF2E1
PSPH FOLR1
NDUFS8 SCP2
SEC31A GTF2E1
SEC31A PRPS1
RAB32 AARS
PDGFB NGF
