# Supplementary material for: Functional networks inference from rule-based machine learning models
Source: BioData Min. 2016 Sep 5;9:28. doi: 10.1186/s13040-016-0106-4 (PMC5011349; doi:10.1186/s13040-016-0106-4)
Supplement: Supplementary file 2 — Networks. All networks used in the analysis given as a list of edges. (XZ 11980 kb) [file 13040_2016_106_MOESM2_ESM.xz › networks/aracne/CNS/SE_C4.txt]

HIST1H4C LMNB2
HIST1H4C TAF6
HIST1H4C CCT3
HIST1H4C H2AFX
HIST1H4C RPS28
HIST1H4C LUM
HIST1H4B GPR3
HIST1H4B P11
HIST1H4B CYC1
HIST1H4B IDS
ELANE HMMR
ELANE AOC2
ELANE CD40LG
ELANE MMP11
ELANE TLE2
ELANE SAA1
ELANE SCN9A
ELANE TNFRSF14
ELANE MYOC
ELANE FLG
ELANE TGOLN2
ELANE SRY
ELANE ZNF167
ELANE IL4
ELANE NUP188
ELANE PIK3R3
ELANE SP110
ELANE EBP
ELANE RELA
ELANE DUSP2
ELANE MATN1
ELANE ART3
ELANE PPP6C
ELANE HAL
ELANE B4GALT1
ELANE MERTK
ELANE TTF1
ELANE GSTT1
ELANE TOP3A
ELANE SCGB2A2
ELANE SYT5
ELANE FUT6
ELANE CXorf40B
ELANE CYP2C19
ELANE GRB7
ELANE GBF1
ELANE SSR4
AGL MMP14
AGL CYP17A1
AGL CD302
AGL CLCNKB
AGL ENPEP
AGL UBAP2L
AGL SFRS3
AGL HSP90AB1
AGL NUP160
AGL ART1
AGL EXT2
AGL SPAG8
AGL SHC3
AGL MRPL19
AGL P4HB
AGL CAMK2G
AGL CES1
AGL IK
AGL QARS
AGL THOC5
AGL ZFP161
AGL CNBP
AGL RLF
AGL WAPAL
RNF10 PKM2
RNF10 RPL18A
RNF10 RNH1
RNF10 EPS8
RNF10 RAF1
RNF10 KIAA0090
RNF10 MADD
RNF10 SFRS9
RNF10 RRH
RNF10 CTBS
RNF10 SEMA4D
RNF10 TLN2
RNF10 THRA
RNF10 SNRNP35
RNF10 PHC2
RNF10 GTF2I
RNF10 ZNF410
RNF10 FCAR
RNF10 MRPL12
RNF10 ACO2
RNF10 BRD3
RNF10 RALY
RNF10 PDXDC1
RNF10 IL6
RNF10 ATP1A3
RNF10 CLK2
RNF10 VPS72
NCBP1 FMO3
NCBP1 TNNT3
NCBP1 SIRPD
NCBP1 SSX2
NCBP1 LTB
NCBP1 NFKBIB
NCBP1 WNT1
NCBP1 NAP1L3
NCBP1 HOXD10
NCBP1 POU4F1
NCBP1 TWIST1
NCBP1 ADAM15
NCBP1 PRDM2
NCBP1 GLDC
NCBP1 HIST1H1E
NCBP1 FOLR1
NCBP1 TYRO3
NCBP2 DLG1
NCBP2 SMC1A
NCBP2 HIST1H4G
NCBP2 PI4KB
NCBP2 VAMP7
NCBP2 SHC3
NCBP2 IL8RB
NCBP2 CCDC88A
NCBP2 HSPA9
NCBP2 ITSN1
NCBP2 CNGA2
NCBP2 KPNA3
NCBP2 CREM
NCBP2 PSMA4
NCBP2 CUGBP2
NCBP2 GDI2
NCBP2 MFAP3
NCBP2 GGH
NCBP2 MYH2
HSPA4 DAZ2
HSPA4 UGCG
HSPA4 SOAT1
HSPA4 TOB1
HSPA4 MZF1
HSPA4 AMY2B
HSPA4 IDH2
HSPA4 AVP
HSPA4 PDGFRA
HSPA4 PTPRZ1
HSPA4 PCDHGB4
HSPA4 OLIG2
HSPA4 ITIH4
HRSP12 IL8RB
HRSP12 NAGLU
HRSP12 COL14A1
HRSP12 CDO1
HRSP12 TFF1
HRSP12 SLC5A11
HRSP12 MVD
NIPA2 CD1D
NIPA2 GHRH
NIPA2 CYFIP1
NIPA2 KAT2B
NIPA2 SPINT3
NIPA2 GTF2E2
NIPA2 GCLM
NIPA2 NAP1L1
NIPA2 GCN1L1
NIPA2 CEACAM4
NIPA2 TERT
NIPA2 TNR
NIPA2 PNN
NIPA2 CD40
NIPA2 PLXNB1
NIPA2 IGHD
NIPA2 SMARCD2
NIPA2 LGALS1
NIPA2 SNRPE
NIPA2 BMP7
NIPA2 TAF4
NIPA2 PHF3
NIPA2 DGUOK
NIPA2 HTR1A
NIPA2 CKAP4
HSPA9 PTDSS1
HSPA9 SLBP
HSPA9 NCF2
HSPA9 ADAM17
HSPA9 UBE2D3
HSPA9 CTNND1
HSPA9 MAP2K4
HSPA9 CCR9
HSPA9 GNL1
HSPA9 TRIP13
HSPA9 GAP43
HSPA9 U2AF1
HSPA9 BCLAF1
HSPA9 TM4SF4
HSPA9 PIK3R4
HSPA9 JMJD1C
HSPA9 ANXA11
HSPA9 PCOLCE
HSPA9 CCDC6
HSPA9 GABRB3
HSPA9 UBE2N
HSPA9 SCRIB
HSPA9 MELK
HSPA9 ATP5F1
OR1E1 NCF2
OR1E1 NGF
OR1E1 NFKBIB
OR1E1 CEP57
OR1E1 PROS1
OR1E1 VHL
OR1E1 MAPK12
OR1E1 DLG1
OR1E1 BMS1
OR1E1 ANKRD1
OR1E1 EEF1A1
OR1E1 CACNA1C
OR1E1 ARHGDIG
OR1E1 C9
OR1E1 GPR125
OR1E1 CEACAM4
OR1E1 JMJD1C
OR1E1 RCAN1
OR1E1 RTCD1
OR1E1 EPHB3
OR1E1 ZIC1
OR1E1 PMS1
OR1E1 GYPE
OR1E1 TAF1C
OR1E1 ATXN2L
OR1E1 ATAD4
OR1E1 KNG1
OR1E1 PAR5
OR1E1 FUT1
OR1E1 ATP6V1C1
OR1E1 CRHR2
SSFA2 GRIA1
SSFA2 CTF1
SSFA2 ME2
SSFA2 ALDH6A1
SSFA2 MLANA
SSFA2 RAB2A
SSFA2 MEF2A
SSFA2 RUNX1T1
SSFA2 PNN
SSFA2 P2RX1
SSFA2 RB1CC1
SSFA2 FAM190B
SSFA2 WEE1
AGA TGFBR1
AGA RPL18
AGA CHRNA3
AGA POM121L9P
AGA CTPS
AGA CETN1
AGA HSD3B1
AGA KRT1
AGA ABCB10
AGA RIT1
AGA KIAA0141
AGA GLRX
AGA ADSL
AGA ALKBH1
AGA POU2F2
AGA PSG3
AGA AMELY
CELA2B INHA
CELA2B DAZ2
CELA2B PDGFRA
CELA2B CR1
CELA2B CYP4B1
CELA2B E2F1
CELA2B OLIG2
CELA2B POM121L9P
CELA2B C1QB
CELA2B THRA
CELA2B HTT
CELA2B PTPRZ1
CELA2B PAX3
CELA2B HTR1E
CELA2B PPP2R5C
CELA2B PROC
CELA2B PIP4K2B
LAPTM5 HDAC1
LAPTM5 EPS15
LAPTM5 ZFX
LAPTM5 RPS15
LAPTM5 TALDO1
LAPTM5 C1QB
LAPTM5 ZFP36L2
LAPTM5 IDS
LAPTM5 NPC2
LAPTM5 IFI16
LAPTM5 PCOLCE
LAPTM5 IL8
LAPTM5 TOP2A
ARFRP1 INPP5K
ARFRP1 TRIM15
ARFRP1 HSF4
ARFRP1 PCBD1
ARFRP1 RPSAP12
ARFRP1 PDGFRL
ARFRP1 RPS2
ARFRP1 IFNGR2
ARFRP1 ARID4A
ARFRP1 HARS
ARFRP1 CD1C
ARFRP1 PKLR
ARFRP1 CCT8
ARFRP1 FAS
ARFRP1 FGR
ARFRP1 DVL3
ARFRP1 HLA-DQB1
ARFRP1 CCL23
ARFRP1 KLF9
ARFRP1 SNTA1
ARFRP1 HMGCL
ARFRP1 MUC1
ARFRP1 CENPB
ARFRP1 CLCN6
ARFRP1 KLK3
ARFRP1 HLF
ARFRP1 UCP3
ARFRP1 KIAA0087
ARFRP1 NCK1
ARFRP1 ATP4B
ARFRP1 MPO
ARFRP1 VAV2
ARFRP1 INA
ARFRP1 HOXA1
ARFRP1 PDE4A
ARFRP1 PTCH1
ARFRP1 CCNI
CD226 PAH
CD226 MYO5A
CD226 CDH17
CD226 SULT2B1
CD226 MICA
LIFR IL7R
LIFR GBA
LIFR CARS
LIFR AFF3
LIFR MAP3K10
LIFR DMC1
LIFR PPP3CB
LIFR F11
LIFR IL1R2
GALM EVI2B
GALM OR3A2
GALM SPIN2A
GALM MPL
GALM CACNA1C
GALM AFF2
GALM GP1BB
GALM GPC3
GALM MGAT5
GALM ICAM1
GALM ZNF84
GALM PBXIP1
PDCD11 TAF1C
PDCD11 ACTN2
PDCD11 F2
PDCD11 XPC
PDCD11 G6PD
PDCD11 CRYAB
PDCD11 CELSR2
PDCD11 MLL
PDCD11 CLEC3B
PDCD11 FBP1
PDCD11 IRX4
PDCD11 NR1H2
PDCD11 CCR5
IGKC SPINT3
IGKC CHRM4
IGKC ACYP1
IGKC NAE1
IGKC IRF4
IGKC TNXB
IGKC CD33
IGKC CYC1
IGKC ARF6
IGKC LYZ
IGKC PLSCR1
IGKC HTR7
IGKC PIGR
IGKC PCBP2
IGKC KRT6B
IGKC TTLL12
IGKC IKBKE
IGKC ZBTB48
IGKC NPY
IGKC BRS3
IGKC PPBPL2
PMM1 STIM1
PMM1 MADD
PMM1 DAZ2
PMM1 SEC13
PMM1 C4orf10
PMM1 PDGFRA
PMM1 PTPRZ1
PMM1 SUPT4H1
PMM1 RNH1
PMM1 UCN
PMM1 ATP5B
PMM1 GART
PMM1 OLIG2
PMM1 ELF3
PMM1 SERPINB6
ASS1 TP53BP2
SQLE CYB5R3
SQLE ATM
SQLE FGL1
SQLE CPB2
SQLE TOMM20
SQLE MYH6
SQLE FMR1
SQLE LLGL2
SQLE HNRNPD
SQLE AGFG1
ADIPOQ MFGE8
ADIPOQ TFF1
ADIPOQ CD40
ADIPOQ IGHMBP2
ADIPOQ EDEM1
ADIPOQ HIST2H4A
HSPA6 APRT
HSPA6 GCLM
HSPA6 HLX
ITPKA CYP1A2
ITPKA ME3
ITPKA RPL38
ITPKA TMSB15A
ITPKA IGL@
ITPKA RPL27A
ITPKA RASSF2
ITPKA C4orf10
ITPKA AGER
ITPKA TRADD
ITPKA LOC201229
ITPKA BST1
ITPKA HPN
ITPKA NF1
ITPKA HRH1
ITPKA CARTPT
ITPKA EPX
SRY NGF
SRY CD1B
SRY TSHB
SRY TGFBR1
SRY C1QB
SRY DHX38
SRY APOA2
SRY RPL7A
SRY AFP
SRY PIK3CG
SRY FGFBP1
SRY MAP1A
SRY ACVR2B
SRY H3F3A
SRY GLRB
SRY CD68
SRY RPL18
SRY LLGL2
SRY ZNF174
SRY CCKAR
SRY SREBF2
SRY AGPAT1
SRY CSRP3
SRY DBT
PPP3R1 RPGR
PPP3R1 C3orf45
PPP3R1 CD70
PPP3R1 HSPA1L
NID2 VHL
NID2 NMT1
CAMK1 CUL7
CAMK1 MALL
CAMK1 DOC2B
CAMK1 ESRRB
NR0B2 PDGFRA
NR0B2 IL10RB
NR0B2 TTF1
NR0B2 ZNF140
NR0B2 ZNF142
NR0B2 SLC11A1
NR0B2 GNG10
NR0B2 CETN1
NR0B2 CDC37
NR0B2 P11
NR0B2 DHX8
NR0B2 DAZ2
NR0B2 GUCY2F
NR0B2 EXTL1
NR0B2 IGL@
NR0B2 CLCN6
NR0B2 LDLR
NR0B2 CRYBB1
NR0B2 DAG1
NR0B2 PTPRZ1
NR0B2 OLIG2
NR0B2 ACTN3
PPP4C LOXL1
PPP4C COASY
PPP4C SLBP
PPP4C SOD2
PPP4C MRPL23
PPP4C NDN
PPP4C PPP2CA
PPP4C SUPT5H
PPP4C P4HB
PPP4C SFRS4
PPP4C PXMP3
PPP4C MFSD10
PPP4C HERC3
PPP4C GSTO1
PPP4C IL32
PPP4C CDC2
PPP4C MYST3
PPP4C KRT18
SLC28A1 DAZ2
SLC28A1 PDGFRA
SLC28A1 ACE
SLC28A1 ABI2
SLC28A1 HOXB7
SLC28A1 RXRB
SLC28A1 IFNB1
SLC28A1 ZBTB48
SLC28A1 SSTR3
SLC28A1 RPL10A
SLC28A1 TRIB1
SLC28A1 SLC35A2
SLC28A1 CDH1
SLC28A1 PTPRZ1
SLC28A1 OLIG2
SLC28A1 IL16
SLC28A1 MAGEA5
PRNP PKM2
PRNP ALDH9A1
PRNP CLTC
STK25 CCNO
STK25 TRIO
STK25 SNRNP70
STK25 MAML1
STK25 SRPK1
STK25 IGL@
STK25 CD24
STK25 CSNK1E
STK25 POU5F1
STK25 EIF4H
STK25 CYP11B1
STK25 CUL3
STK25 HNRNPD
STK25 ZNF135
STK25 GNAI1
SLC25A6 EIF3I
SLC25A6 GINS1
SLC25A6 CD1E
SLC25A6 RAB4A
SLC25A6 TFF1
SLC25A6 CENPC1
SLC25A6 RPS18
SLC25A6 USP4
SLC25A6 ZNF280B
SLC25A6 NR4A1
SLC25A6 TRAIP
SLC25A6 GSR
SLC25A6 MGP
SLC25A6 RPL10A
SLC25A6 GUCY1B3
SLC25A6 HMHA1
SLC25A6 GPD1L
SLC25A6 LPP
PIK3CG CCL2
PIK3CG ITGB3
PIK3CG ACPP
PIK3CG WIT1
PIK3CG NSDHL
PIK3CG CACNB3
PIK3CG CCDC88A
PIK3CG CDK10
PIK3CG ATM
PIK3CG RPA1
PIK3CG PTGR1
PIK3CG RIT1
PIK3CG SPIB
PIK3CG F13B
PIK3CG MAS1
PIK3CG ZXDA
PIK3CG MYBL1
PIK3CG MTFR1
PIK3CG MTMR1
PIK3CG VLDLR
TBC1D22A IL8RB
TBC1D22A HTN1
TBC1D22A THRA
TBC1D22A MAPK14
TBC1D22A MYLPF
TBC1D22A LDHC
PCSK2 TRIP10
PCSK2 PRB1
PCSK2 NR0B1
C11orf58 WIPF2
C11orf58 SLBP
C11orf58 RBBP7
SPTLC2 GOT2
SPTLC2 MIPEP
SPTLC2 RGS6
SPTLC2 NCF1C
SPTLC2 POM121L9P
SPN TAF5
SPN FLNC
SPN USPL1
SPN ASNA1
SPN LOC100130219
SPN INPP5J
SPN SKAP1
SPN POM121L9P
SPN PLCG1
SPN SAA1
SPN IDUA
SPN MMP1
SPN PPBP
SPN MAF
SPN SP110
SPN SNRPC
SPN GNAT2
SPN MICB
SPN COL17A1
SPN CD3G
DRAP1 EFEMP2
DRAP1 PRKCD
DRAP1 RING1
DRAP1 AP2M1
DRAP1 ARHGDIA
DRAP1 SMARCD1
DRAP1 UBA1
DRAP1 SRP19
DRAP1 GPSM3
DRAP1 GAS6
IRX5 LMF2
IRX5 LRPAP1
IRX5 SMAD6
IRX5 AIMP2
IRX5 SAA1
IRX5 MYL7
IRX5 HNRNPH1
IRX5 IFNGR1
IRX5 F13A1
IRX5 HNF1A
IRX5 HLA-DQB1
IRX5 ADRM1
IRX5 SMC1A
IRX5 NUP98
IRX5 CYP2A13
IRX5 HLA-G
IRX5 ZFP161
IRX5 GYS2
IRX5 FOXN3
IRX5 RABGGTB
IRX5 SSR1
IRX5 SSTR3
IRX5 CFDP1
IRX4 MMP14
IRX4 TRIM15
IRX4 IFNGR2
IRX4 GHR
IRX4 MAN2B1
IRX4 RAD9A
IRX4 SLC6A8
IRX4 MAP2K1
IRX4 STXBP2
IRX4 HAAO
IRX4 ABAT
IRX4 L1CAM
IRX4 FRY
IRX4 RASL10A
IRX4 FAS
IRX4 CELP
IRX4 EN2
IRX4 OR3A1
IRX4 DMPK
IRX4 TNNI3
IRX4 FCN2
IRX4 PIGC
IRX4 PLEC1
IRX4 MAPK4
IRX4 POU3F4
IRX4 MCAM
IRX4 DSTN
IRX4 MAGEB1
IRX4 CD69
IRX4 SRRD
IRX4 CYP4A11
IRX4 PWP2
IRX4 PTPN5
IRX4 LLGL2
IRX4 WIT1
IRX4 GZMB
IRX4 GRIK1
IRX4 MAP3K10
IRX4 SLC5A3
IRX4 SSTR4
IRX4 MMP7
IRX4 CLK3
IRX4 GAS6
ABCD3 MYH10
ABCD3 PDGFRA
ABCD3 HDAC2
ABCD3 CD55
ABCD3 RRP1B
ABCD3 GGT5
ABCD3 MMP19
ABCD3 PTPRZ1
ABCD3 EZH1
ABCD3 AEBP1
ABCD3 SC4MOL
ABCD3 IL1R1
ABCD3 PKLR
ABCD3 TRIP13
ABCD3 CALM2
ABCD3 WASF1
ABCD3 DNTT
ABCD3 IL8RB
ABCD3 TM4SF1
ABCD3 CDC27
ABCD3 TM4SF4
ABCD3 C21orf33
ABCD3 CXCR3
ABCD3 RLBP1
ABCD3 GOLGA4
ABCD3 SMPD1
ABCD3 ANXA11
ABCD3 DAZ2
ABCD3 PSMB9
ABCD3 SPAG8
ABCD3 GLIPR1
ABCD3 FERMT2
ABCD3 MGAT2
ABCD3 LMAN2
ABCD3 EVI2B
ABCD3 OLIG2
ABCD3 ADK
ABCD3 HIST1H2BJ
ABCD3 BMP6
ABCD3 ADCY7
ABCD3 UBE2A
ABCD3 MSLN
ABCD3 IFNA1
ABCD3 KIF22
ABCD3 GAGE1
ABCD3 UBB
ABCD3 DGUOK
ABCD3 COPB1
ABCD3 ARAF
ABCD3 ACTB
ABCD2 GAMT
ABCD2 REL
ABCD2 RAD9A
ABCD2 KIAA0141
ABCD2 DARC
ABCD2 CDC2
ABCD2 CLCNKB
ABCD2 MEOX1
ABCD2 APOF
ABCD2 APOE
ABCD2 NR6A1
ABCD2 SEC23B
ABCD2 HBQ1
ABCD2 ST5
ABCD2 CASR
ABCD2 PIR
ABCD2 ARFIP2
ABCD2 EDN3
ABCD2 NUDT1
ABCD2 PRKCD
ABCD2 SERPINB9
ABCD2 ARD1A
ABCD2 SMARCD2
ABCD2 LUZP2
ABCD2 EVI2A
ABCD2 LGALS2
ABCD2 FGF5
ABCD2 BRS3
ABCD2 CYP1A1
ABCD2 ARG2
ABCD2 COL14A1
ABCD2 STK38
ABCD2 GBP2
ABCD2 CYP2A6
TRAF4 DBN1
TRAF4 PDGFRA
TRAF4 PTPRZ1
TRAF4 OLIG2
TRAF4 DAZ2
HIST1H4I APOBEC1
DHX8 EPHX1
DHX8 COASY
DHX8 SNW1
DHX8 RNPS1
DHX8 CD72
DHX8 LOC100130219
DHX8 ACSM3
DHX8 PRR3
DHX8 SAT1
DHX8 BAGE
DHX8 MFAP5
DHX8 ARC
DHX8 VIPR2
DHX8 LOC727787
DHX8 ARHGDIA
DHX8 ATP5B
DHX8 CLCNKB
DHX8 NCF2
DHX8 TSC1
DHX9 HMGN2
DHX9 EIF4H
ZNF45 BCKDHB
ZNF45 CR1
ZNF45 NEB
ZNF45 PNLIP
ZNF45 PKD2
ZNF45 ARG2
ZNF45 DHRS2
ZNF45 IL12B
ZNF45 TAZ
ZNF45 FGA
ZNF45 GRN
ZNF45 KDM4A
ZNF45 MCM4
ZNF45 RPS3
ZNF45 DLX4
ZNF45 LRRC23
ZNF45 CRYGB
ZNF45 MICB
SIRPD TRIM15
SIRPD LIMK2
SIRPD SLC31A2
SIRPD HAAO
SIRPD AMELY
SIRPD APOB
SIRPD VPS41
SIRPD AHNAK
SIRPD TNXB
SIRPD SELPLG
SIRPD RGS1
SIRPD TFE3
SIRPD TTLL12
SIRPD NUP214
SIRPD HSD17B3
SIRPD C6
SIRPD ELN
SIRPD AIM1
SIRPD DNASE1L3
SIRPD SP4
SIRPD PML
SIRPD HIST1H1C
SIRPD CASP2
SIRPD VAV2
SIRPD DGKG
SIRPD MAP3K10
SIRPD AGTR1
SIRPD DBT
ZNF43 PRKCI
ZNF43 PTDSS1
ZNF43 AOC2
ZNF43 CYP1B1
ZNF43 TNP2
ZNF43 RFC4
ZNF43 HOXB3
ZNF43 TNXB
ZNF43 RPA2
ZNF43 HIST1H3H
ZNF43 NDUFS1
ZNF43 DNA2
ZNF43 PPP3CA
ZNF43 GPD1L
ZNF43 COL16A1
ZNF43 RBMX
ZNF43 MARCH8
SIRPA GPR17
SIRPA AVPR1A
SIRPA MAP2K5
SIRPA POM121L9P
SIRPA HAAO
SIRPA ABAT
SIRPA IL1R2
SIRPA UBTF
SIRPA DNA2
SIRPA DAO
SIRPA CELP
SIRPA HAB1
SIRPA SCNN1G
SIRPA RAB11B
SIRPA ART1
SIRPA NUP160
SIRPA CLCN7
SIRPA SLC26A3
SIRPA HIST1H2BI
SIRPA COL17A1
SIRPA LLGL2
SIRPA WIT1
SIRPA ESR1
SIRPA F8
SIRPA AVPR2
SIRPA ARNT
SIRPA G6PC
SIRPA CD96
SIRPA CSN3
SIRPA CFP
SIRPA NAB2
NUP98 PSMD9
NUP98 HTN3
NUP98 FAM3C
NUP98 ADAM10
NUP98 PPOX
NUP98 RPS5
NUP98 PTPRA
NUP98 SEC31A
NUP98 NDST1
NUP98 PLOD1
NUP98 THBS2
NUP98 KIR2DS3
NUP98 IFT88
NUP98 POLR2H
NUP98 ETF1
NUP98 MTMR2
NUP98 GRM3
NUP98 TGFBR1
NUP98 EXT2
NUP98 NUP160
NUP98 RXRB
NUP98 IL6R
NUP98 SLC26A2
NUP98 SERPINB1
NUP98 C12orf24
NUP98 PHF20
NUP98 NOTCH4
NUP98 EIF2AK2
NUP98 ASGR2
NUP98 HOXD10
NUP98 GK3P
NUP98 STAT5B
NUP98 NUBP1
NUP98 SULT2B1
NUP98 DBP
NUP98 CREBBP
XPC EFNB3
XPC CASR
XPC LPIN2
XPC CCL5
XPC PLK1
XPC SGCD
XPC ZNF167
XPC PMS2L11
XPC ARHGAP1
XPC MCF2
XPC GYPA
XPC LOC728849
XPC CCL22
XPC FAM134C
XPC GAST
SP1 INPP5A
SP1 NAGA
SP1 STX16
SP1 BLVRA
SP1 M6PR
SP1 UQCRB
SP1 TSC1
MUC1 LIF
MUC1 MMP11
MUC1 NSDHL
MUC1 EMR1
MUC1 GRIA4
MUC1 SYT5
MUC1 TBX2
MUC1 TAF12
MUC1 ITGB3BP
MUC1 LIMS1
MUC1 HPS1
MUC1 KRT5
MUC1 UROD
MUC1 ELF3
MUC1 SH3GL3
MUC1 SNX17
MUC1 PTN
MUC1 PC
MUC1 HADHB
MUC1 CACNB4
MUC1 CDC25C
MUC1 PFKM
MUC1 SLC35A2
MUC1 DYRK1A
MUC1 CCL22
MUC1 DPP6
MUC1 ASL
MUC1 SERPINA1
MUC1 F13B
MUC1 TRIM25
MUC1 KLK1
MUC1 TPR
MUC1 CTBP1
MUC1 CYP3A4
MUC1 SPRR2A
MUC1 GATA3
MUC1 CR2
MUC1 TNK1
MUC1 LLGL2
MUC1 PTMA
MUC1 PEX6
MUC1 GTF2F2
MUC1 BAAT
MUC1 PLG
MUC1 PTEN
MUC1 FUT4
MUC1 GFRA2
MUC1 CACNG1
MUC1 ARHGAP4
MUC1 PRRX2
MUC1 NAB1
MUC1 KRT18
SP3 UBE4A
SP3 KIAA0430
SP3 CAPRIN1
SP3 DDX18
SP3 TAF11
SP3 ALDH7A1
SP3 HNRNPD
SP3 PIP4K2B
PPP2R2A PTDSS1
PPP2R2A GSS
PPP2R2A EPHX1
PPP2R2A PSMD7
PPP2R2A RPSAP12
PPP2R2A SAT1
PPP2R2A PPOX
PPP2R2A SERPING1
PPP2R2A MAPK10
PPP2R2A FBLN2
PPP2R2A CRYBA1
PPP2R2A IQGAP1
PPP2R2A MSR1
PPP2R2A CHD8
PPP2R2A PRKACG
PPP2R2A DOK1
PPP2R2A RASA2
PPP2R2A AP3D1
PPP2R2A KIAA0196
PPP2R2A INPP5A
PPP2R2A PRMT2
PPP2R2A NAGLU
PPP2R2A RXRB
PPP2R2A GIF
PPP2R2A HERC3
PPP2R2A ANKS1A
PPP2R2A ATP2B4
PPP2R2A SRPK3
PPP2R2A PAFAH1B2
PPP2R2A SQSTM1
PPP2R2A SEMA3F
PPP2R2A EEF1G
PPP2R2A GCH1
PPP2R2A STX4
PPP2R2A SLC35B1
PPP2R2A CXorf40B
PPP2R2A TERF1
PPP2R2A C4BPA
PPP2R2A MYL2
PPP2R2A ITGAD
PCSK7 ACTN3
PCSK7 SLC6A3
PCSK7 BMP8A
PCSK7 RXRB
PCSK7 C1D
PCSK7 MALL
PCSK7 TNFRSF8
PCSK7 IL2
PCSK7 NFRKB
PCSK7 SRPK3
GOLIM4 DGKZ
GOLIM4 TDO2
GOLIM4 SGCB
GOLIM4 SLC7A6
GOLIM4 FLI1
GOLIM4 AFF2
GOLIM4 TLE4
GOLIM4 ACAA1
GOLIM4 CASP5
GOLIM4 S100A3
GOLIM4 SC5DL
GOLIM4 CASR
GOLIM4 MYBL1
GOLIM4 RELA
GOLIM4 DHX34
GOLIM4 GNAI3
GOLIM4 FGF1
GOLIM4 EIF2S2
GC GTF2E2
GC MED22
GC HAL
GC IFNA1
GC ITSN2
GC ALB
GC CD40
GC MAT1A
GC GOLGA2
GC STK3
GC ARR3
GC UROD
GC LPA
ARF6 SMN2
ARF6 MCF2
ARF6 ADORA3
ARF6 SEL1L
ARF6 HELZ
ARF6 IFT88
ARF6 GAD2
ARF6 FRG1
ARF6 RARB
ARF6 GDF5
ARF6 DSC1
ARF6 SLC7A6
ARF6 CASR
ARF6 DUSP3
ARF6 PRKCH
ARF6 RNASE3
ARF6 ELN
ARF6 CLCN3
ARF6 CELA3B
ARF6 CHRNA2
ARF6 SULT1E1
ARF6 SRPK3
ARF6 NCAPH2
ARF6 ADRA1D
ARF6 PTMA
ARF6 GZMM
ARF6 RARRES1
ARF6 KPNA3
ARF6 EYA3
ARF6 LNPEP
ARF6 FOLR1
C11orf52 DAZ2
C11orf52 PDGFRA
C11orf52 FEZ1
C11orf52 FAS
C11orf52 PSEN1
C11orf52 MT1P2
C11orf52 TBX2
C11orf52 PTPRZ1
C11orf52 HSD17B3
C11orf52 OLIG2
PIK3C3 RBM6
PIK3C3 CXCL3
PIK3C3 RPS6KA3
PIK3C3 BPHL
PIK3C3 SAP18
PIK3C3 MTF1
PIK3C3 ANKS1A
PIK3C3 CPB2
PIK3C3 CENPA
PIK3C3 SYT5
PIK3C3 RABGGTB
PIK3C3 SSR1
PIK3C3 STK3
PIK3C3 HTATSF1
PIK3C3 TIE1
PIK3C3 IQGAP1
GK CCNO
GK NCAPH2
GK NRF1
GK PSG3
GK FCGR2A
GK PSMB10
GK CKM
GK RXRA
GK SLC6A8
GK NR3C1
GK DEFB4
GK PPP2R5C
GK CYP24A1
GK DEFA3
GK NMT1
GK CRYBA1
GK RPS8
GK NAB1
GK P2RX4
GK C5
GK NAB2
EGR4 TIAF1
EGR4 MMP15
EGR4 CTPS
EGR4 RPS10
EGR4 LLGL2
EGR4 ANXA4
EGR4 PHB
EGR4 ARG2
EGR4 RORC
EGR4 SRM
EGR4 TNFRSF14
EGR4 MUC8
EGR4 BST2
EGR4 CRYGB
EGR4 GNAI2
EGR4 MSX2
EGR4 TMED10
PCSK1 OVGP1
PCSK1 HSD17BP1
PCSK1 PNRC1
PCSK1 PHB
PCSK1 ERVK6
PCSK1 ALDH2
PCSK1 HNF1B
PCSK1 SSTR3
PCSK1 NUBP1
PCSK1 FASLG
PCSK1 FAM12A
PCSK1 HBE1
PCSK1 COL17A1
PCSK1 IKZF1
PCSK1 B4GALNT1
PI3 FMO1
PI3 EBI3
PI3 HLA-DOA
PRKCE CAPNS1
PRKCE ANXA4
PRKCE GRIK2
PRKCE PSAP
PRKCE PHKA2
PRKCE CUX1
PRKCE IL24
PRKCE SNRPC
PRKCE F2RL1
PRKCE RPL41
ORM1 PHF15
ORM1 SMAD6
ORM1 ITGA4
ORM1 MGST1
ORM1 HIST2H4A
ORM1 SNX17
ORM1 TRDN
ORM1 AFF3
ORM1 RB1
ORM1 INHBA
ORM1 ABCB1
ORM1 DPP4
ORM1 ARNTL
ORM1 KCNN3
ORM1 CCDC85B
ORM1 GPT
ORM1 EVPL
ORM1 HIST1H1C
ORM1 ADCY7
ORM1 CALCR
ORM1 ZNF177
ORM1 CYP2E1
ORM1 CSDC2
ORM1 IL4
ORM1 TRAM2
ORM1 IL2
ORM1 PDK4
ORM1 LPAR1
ORM1 FOLR1
MAX IRF2
MAX PLD1
MAX HLA-C
MAX AUH
MAX TUBB3
MAX PRMT5
MAX CPOX
MAX CLTA
MAX EVI2A
SLC25A4 COX7A2
SLC25A4 TRIP13
SLC25A4 TM4SF4
SLC25A4 NARS
MAZ SAC3D1
MAZ CPM
MAZ ZNF239
MAZ PLK1
MAZ ALG3
MAZ SF1
MAZ FABP4
MAZ REL
MAZ PIN1
MAZ AP3B2
MAZ SGCD
MAZ CKS2
MAZ CD24
MAZ PMCH
MAZ CHRNA1
MAZ TSPAN8
MAZ IRF5
MAZ TNFRSF1A
MAZ SPIN2A
MAZ AVP
MAZ CXorf40B
MAZ COL6A1
MAZ CSNK2B
ERF SEL1L
ERF ANXA5
ERF SLC11A1
ERF MT2A
ERF NAT6
ERF AKT1
ERF MYL4
ERF ZMAT2
ERF DYRK4
ERF LNPEP
ERF SLC1A5
ERF MYBL1
ERF CRIP2
BAK1 PDGFRA
BAK1 CD34
BAK1 PTPRZ1
BAK1 MKRN3
BAK1 PCDHGB7
BAK1 PWP2
BAK1 RYR2
BAK1 ZKSCAN3
BAK1 TRD@
BAK1 FANCA
BAK1 KIAA0513
BAK1 DAZ2
BAK1 DNASE1L1
BAK1 KCNQ1
BAK1 USP11
BAK1 GABRB1
BAK1 OLIG2
BAK1 GALNT3
BAK1 ATAD4
BAK1 RPS5
BAK1 PAR5
BAK1 CFDP1
BAK1 WNT7A
CKMT2 NUDT2
CKMT2 IFNA10
CKMT2 FPGS
CKMT2 ITPR1
P4HA1 GGCX
P4HA1 NTF4
P4HA1 SLC22A16
P4HA1 P2RX5
P4HA1 MYH8
P4HA1 CGB
P4HA1 CCBL1
P4HA1 UQCRB
P4HA1 MAST1
P4HA1 CYBA
P4HA1 CCL1
P4HA1 LRRC23
P4HA1 NR5A2
P4HA1 PIK3CA
P4HA1 SNRPC
P4HA1 EGR1
P4HA1 ZPBP
P4HA1 DVL1
P4HA1 C3orf45
CSN2 MMP15
CSN2 PI4KA
CSN2 ACP5
CSN2 ABP1
CSN2 INSR
CSN2 HAAO
CSN2 ABAT
CSN2 RPS9
CSN2 TNXB
CSN2 HIST1H1T
CSN2 HBEGF
CSN2 DOK1
CSN2 PIK3R1
CSN2 DCHS1
CSN2 MATN1
CSN2 TTLL4
CSN2 FMO4
CSN2 CYP2A13
CSN2 BBS9
CSN2 EPAS1
CSN2 PTPN11
CSN2 INS
CSN2 PDK1
CSN2 IL4
CSN2 ALDH5A1
CSN2 PPP3CB
CSN2 GPSM3
CSN3 IL7R
CSN3 MYH11
CSN3 PDGFB
CSN3 NMBR
CSN3 AKAP5
CSN3 SPRR1B
CSN3 TRHR
CSN3 RELA
CSN3 KHK
CSN3 NPY
CSN3 CHRNG
CSN3 CLTA
CSN3 CYP11B1
CSN3 TACR3
CSN3 OPRL1
CSN3 PTPN5
CTBP1 PPP3CB
CTBP1 TULP1
CTBP1 SFRS9
CTBP1 SMAD4
CTBP1 UBE3C
CTBP1 TUBA1A
CTBP1 SLC6A8
CTBP1 SLC2A3
CTBP1 PRDX2
CTBP1 ERP29
CTBP1 CCT2
CTBP1 TAP2
CTBP1 RCAN1
CTBP1 NUDT1
CTBP1 BSG
CTBP1 EPRS
CTBP1 GTF2I
CTBP1 CRYGB
CTBP1 LPAR4
NTHL1 TXNDC9
NTHL1 ODF1
NTHL1 C19orf57
NTHL1 RAB32
NTHL1 RDBP
NTHL1 RPA4
NTHL1 CHRNB4
NTHL1 HOXD10
NTHL1 RFC2
NTHL1 CES1
NTHL1 SPEG
NTHL1 RPL3L
NTHL1 RBM5
NTHL1 KRT7
NTHL1 TBL3
NTHL1 HNRNPA3P1
NTHL1 YIF1A
NTHL1 OAS1
NTHL1 LYZ
NTHL1 TFAM
NTHL1 MEOX1
ADH1C NSDHL
ADH1C LCN2
ADH1C RLBP1
ADH1C EPHA1
ADH1C PLCG2
ADH1C MAP2K1
ADH1C KIAA0125
ADH1C SH3BP2
ADH1C S100G
ADH1C GCNT1
ADH1C RPL28
ADH1C TIMP1
ADH1C RBM10
ADH1C TGFBR3
ADH1C NPR3
ADH1C GALE
ADH1C COL4A4
ADH1C KIAA0040
ADH1C EVPL
ADH1C EIF4G1
ADH1C MKRN3
ADH1C OPN1MW2
ADH1C CBS
ADH1C FUT3
ADH1C FOXM1
ADH1C WIPF1
ADH1C FOLR1
ADH1C NRF1
ATXN2L SQSTM1
ATXN2L RBM42
ATXN2L RPS17
ATXN2L SNRPD1
ATXN2L CDC2
ATXN2L APOC4
ATXN2L FARSA
ATXN2L KHK
ATXN2L DBN1
ATXN2L KRT9
ATXN2L MTA1
TSG101 SOD2
TSG101 ARMCX6
TSG101 NOLC1
TSG101 TDG
TSG101 PRKDC
TSG101 IFRD1
TSG101 TIE1
TSG101 UQCRC2
TSG101 PSMF1
ITGA9 DCHS1
ITGA9 SNTA1
ITGA9 ANPEP
ITGA9 NMT1
ITGA9 TRO
ITGA9 PLAUR
ITGA9 EFNA3
ITGA9 PZP
ITGA9 MLANA
ITGA9 POLR2C
ITGA9 MSMB
ITGA9 NFKBIL1
ITGA9 EIF2S1
ITGA9 POLR2H
ITGA9 COX6A2
UGCG ARF3
UGCG GADD45A
UGCG PTPRJ
UGCG EFTUD2
UGCG CHN2
UGCG SYP
UGCG PTPRB
UGCG HIST2H2BE
UGCG ABL1
UGCG ODC1
UGCG TEAD4
KCNJ8 MVP
KCNJ8 PLP2
KCNJ8 HIC1
ATP2A1 TRBC1
ATP2A1 RPL28
ATP2A2 SMAD4
ATP2A2 RNF103
ATP2A2 SFRS11
ATP2A2 PRKCD
ATP2A3 NFATC1
ATP2A3 MDM2
ATP2A3 TPM3
ATP2A3 EXT2
ALDH3A2 ZNF140
ALDH3A2 HCFC1
ALDH3A2 CPOX
ALDH3A2 MAMLD1
ALDH3A2 MVD
ALDH3A2 PTPRA
ALDH3A2 EIF4E
PRRT1 NBL1
ITGA2 MED21
ITGA2 RPLP2
ITGA2 RPSAP12
ITGA2 STAC
ITGA2 SPHAR
ITGA2 ZNF140
ITGA2 EGR2
ITGA2 TEC
ITGA2 SRP19
ITGA2 CDH6
ITGA2 HPCAL1
ITGA2 GML
ITGA2 KRT35
ITGA2 IFI35
ITGA2 CTSG
ITGA2 HTR6
ITGA2 TBL3
ITGA2 TPSAB1
ITGA2 RAB27A
ITGA2 CXCL6
ITGA2 IFNA1
ITGA2 CCL17
ITGA2 GAS1
ITGA2 PKP2
ALDH3A1 CBLB
ALDH3A1 MMP16
ALDH3A1 TNNT2
ALDH3A1 MASP1
ALDH3A1 FMO4
ALDH3A1 EPHA4
ALDH3A1 INSL4
ALDH3A1 CLCN1
ALDH3A1 MX1
ALDH3A1 ABP1
ALDH3A1 UPK1A
ALDH3A1 PTGIR
ALDH3A1 NBL1
ALDH3A1 IL32
ALDH3A1 MSMB
ALDH3A1 EDEM1
ALDH3A1 NP
ALDH3A1 AANAT
ALDH3A1 ID1
ALDH3A1 ITIH4
ALDH3A1 GMPR
ITGA4 MALL
ITGA4 OCM2
ITGA4 EPHA1
ITGA4 SPINK2
ITGA5 CSF2RA
ITGA5 SLC35A2
ITGA5 DIO3
ITGA5 PFKFB4
ITGA5 TUBG1
ITGA5 SKIV2L
ITGA5 ZFP90
ITGA5 PRM2
ITGA5 ZNF132
ITGA5 HSF4
ITGA5 MAPK8IP2
ITGA5 HIST1H1C
RIT1 GCA
RIT1 CCNO
RIT1 SEPT6
RIT1 STAT3
RIT1 ETV6
RIT1 ZNF35
RIT1 ERVK6
RIT1 COL19A1
RIT1 MCAM
RIT1 ADK
RIT1 RPL13A
RIT1 R3HDM1
RIT1 NR2C1
RIT1 PMS2L3
RIT1 SRD5A1
RIT1 CCL22
RIT1 CYP3A4
RIT1 LAMP2
ITGA7 SCG5
ITGA7 TRIP13
ITGA7 TM4SF4
MGST2 COX5A
MGST2 ELAVL3
MGST2 ODF3B
MGST2 ADAM11
MGST2 PTGDR
MGST2 AANAT
MGST2 MAPKAPK2
MGST2 SH3GL3
MGST2 MADD
MGST2 RARB
MGST2 LOC100130219
MGST2 TBC1D5
MGST2 TAGLN2
MGST2 CCL22
MGST2 CLCN7
MGST2 CD40
MGST2 SNAPC2
MGST2 LGALS9
MGST2 USP11
MGST2 IGHD
MGST2 MDM4
MGST2 BDH1
MGST2 IVD
MGST2 TAF1
MGST2 SEMA3F
MGST2 PMS2L11
MGST2 BST2
MGST2 EIF4A1
MFSD10 TAF1A
MFSD10 CD63
MFSD10 RHOA
MFSD10 RFC4
MFSD10 KCNQ2
MFSD10 PON3
MFSD10 CDC37
MFSD10 GOLGB1
MFSD10 BRAF
MFSD10 PLP2
MFSD10 ARHGAP1
MFSD10 ILF3
GTF3C1 AES
GTF3C1 TRIM15
GTF3C1 TIAF1
GTF3C1 PI4KA
GTF3C1 RPS7
GTF3C1 MAP2K1
GTF3C1 KRT5
GTF3C1 RRH
GTF3C1 LYZ
GTF3C1 DGKD
GTF3C1 CTLA4
GTF3C1 GLIPR1
GTF3C1 CYP21A2
GTF3C1 CLCN6
GTF3C1 HIST1H2BG
GTF3C1 KCNN3
GTF3C1 PPARA
GTF3C1 ACHE
GTF3C1 NFIC
GTF3C1 ATIC
GTF3C1 WNT1
GTF3C1 GRIN2C
GTF3C1 STARD8
GTF3C1 STARD3
GTF3C1 COL6A3
GTF3C1 TUFM
GTF3C1 ATXN1
MGST1 AQP5
MGST1 C6orf142
MGST1 RARB
MGST1 EXOSC2
MGST1 PSMC5
MGST1 TEAD4
DENND4A MAP3K7IP1
DENND4A IDE
DENND4A CDX1
DENND4A ATP6V1E1
DENND4A KIF5B
DENND4A INPP4A
DENND4A MRPS31
DENND4A DYNLT3
DENND4A C2orf3
DENND4A MAPK14
DENND4A CNBP
DENND4A CCR2
DENND4A DYRK2
DENND4A BST1
DENND4A KIF11
DENND4A GRM4
DENND4A TUBA4A
DENND4A PRKX
DENND4A ZNF76
DENND4A PTPN11
DENND4A RGS1
EDC4 ARFIP1
EDC4 SLC11A2
EDC4 IFNA1
EDC4 TFF1
EDC4 IGFALS
EDC4 KIR2DL1
EDC4 SRD5A2
EDC4 CYP11B2
EDC4 PIN1
EDC4 NCAM1
EDC4 SPINK1
APOA4 SUPT6H
APOA4 BLOC1S1
APOA4 IL2RG
APOA4 IFNG
APOA4 NR4A3
APOA4 DGKQ
APOA4 THRB
APOA4 PIGR
APOA4 TFF2
APOA4 AFF2
APOA4 BAD
APOA4 PRKG1
APOA4 S100A9
APOA4 CHRNE
APOA4 IGHMBP2
APOA4 OPN1MW2
APOA4 ATXN2
APOA4 EIF5A
RARRES1 LLGL2
RARRES1 AKAP1
RARRES1 CTSB
RARRES1 STARD8
RARRES1 NPY
RARRES1 TDGF1
RARRES1 ABL1
RARRES1 ZNF37A
RARRES1 ACSM3
VPREB1 NFATC1
VPREB1 RPS11
VPREB1 RLBP1
VPREB1 EIF5A
VPREB1 IGHG1
VPREB1 RPS5
VPREB1 RUNX1T1
VPREB1 GAD2
VPREB1 HIST2H4A
VPREB1 TUBA3C
VPREB1 MYOD1
VPREB1 ZNF160
VPREB1 THBS3
VPREB1 OGG1
VPREB1 TERT
VPREB1 EXT1
VPREB1 TRIM26
VPREB1 TNFRSF25
VPREB1 DTNA
VPREB1 COIL
VPREB1 PBX2
VPREB1 ESR1
VPREB1 ITGAV
VPREB1 KIR2DL4
VPREB1 NAB1
VPREB1 RALB
APOA1 FMO2
APOA1 ACTG1
APOA1 KIF14
APOA1 PROL1
APOA1 AKR1A1
APOA1 RPS3
APOA1 DAD1
APOA1 PNRC1
APOA1 SERPINA1
APOA1 MYH6
APOA1 RHAG
APOA1 HNF1B
APOA1 MALL
APOA1 GRIN2A
APOA1 NFE2
APOA1 MFSD9
APOA1 RNASE3
APOA1 KLK2
APOA1 FGF5
APOA1 ADD2
APOA1 POU2F2
APOA1 ZNF280A
APOA1 STAT5B
APOA1 ADRB2
APOA1 MTTP
APOA1 COL6A2
APOA1 UQCRC2
APOA1 PHF3
APOA1 ESM1
APOA2 PTPRU
APOA2 E2F1
APOA2 ATP4B
APOA2 SHC3
APOA2 INSL4
APOA2 UPK1A
APOA2 SCRIB
APOA2 MAPK8IP2
APOA2 CDH18
APOA2 PTPN3
APOA2 MEOX1
APOA2 GAD2
PHLDA2 DAZ2
PHLDA2 PDGFRA
PHLDA2 STAT3
PHLDA2 MYL1
PHLDA2 PTPRZ1
PHLDA2 HRH1
PHLDA2 OLIG2
XPO1 HDAC2
XPO1 DPYSL2
XPO1 CYP2D6
XPO1 HCFC1
XPO1 ABI2
XPO1 CENPF
XPO1 CUGBP2
XPO1 SAFB
XPO1 SDCBP
XPO1 EFTUD2
XPO1 VHL
XPO1 PFN2
XPO1 TRPC1
XPO1 UBXN2B
XPO1 SFRS11
XPO1 CAPRIN1
XPO1 FMR1
XPO1 CSE1L
XPO1 CYP4A11
XPO1 BRD2
XPO1 MAPK7
ARHGAP11A SMPDL3B
ARHGAP11A IL5RA
ARHGAP11A TMSB4X
ARHGAP11A POM121L9P
ARHGAP11A GRM5
ARHGAP11A ZPBP
ARHGAP11A CRHR1
ALK DAZ2
ALK PDGFRA
ALK DNM2
ALK NAT6
ALK PTPRZ1
ALK NOP14
ALK PAX2
ALK ATP6V1B1
ALK OLIG2
FAM190B ALDH3B1
FAM190B RAB33A
FAM190B DRD2
FAM190B PSMD7
FAM190B MLL3
FAM190B DVL3
FAM190B NGFR
FAM190B MAG
FAM190B NUP214
FAM190B ANGPT1
FAM190B RASA1
FAM190B SPINK1
GAP43 PTK6
GAP43 DRD2
GAP43 RPLP1
GAP43 COPS6
GAP43 CPZ
GAP43 CTNND2
GAP43 NHLH1
GAP43 DNM2
GAP43 ZNF76
GAP43 CNR1
GAP43 PKLR
GAP43 APOD
GAP43 CALM3
GAP43 MZF1
GAP43 DYNLT3
GAP43 IFNB1
GAP43 GPR125
GAP43 RPS23
GAP43 NUDT1
GAP43 NMU
GAP43 CHMP1A
GAP43 FAM53B
GAP43 BRD2
GAP43 DBI
GAP43 E2F5
GAP43 NIPAL3
GAP43 TP53
GAP43 CD163
GAP43 PMVK
GAP43 PFN2
GAP43 SYP
GAP43 SNCB
GAP43 TMSB15A
GAP43 HLA-DMB
GAP43 INA
GAP43 TUFM
TTR PRAME
TTR TFF1
TTR HIST1H2AC
PGR KCNJ2
PGR BLK
PGR DNTT
PGR PPFIA1
PGR PDE1C
PGR HTN3
PGR PSMD11
PGR ST8SIA1
PGR TXNDC9
PGR PF4V1
PGR MAS1
PGR SUPT5H
PGR SLC25A16
PGR PHF20
PGR DIO2
PGR NRF1
KIR2DS3 ADORA2A
KIR2DS3 KIAA0196
KIR2DS3 MCF2
KIR2DS3 ZNF75D
KIR2DS3 RYR1
KIR2DS3 USP11
KIR2DS3 CDH1
KIR2DS3 ZNF132
KIR2DS3 NAB1
KIR2DS3 SPINK2
KIR2DS3 NKG7
TTK VARS
TTK CCL19
TTK SCP2
TTK C16orf35
TTK FZD9
TTK ZNF135
TTK PXDN
COL13A1 TCFL5
COL13A1 RPS6KB1
COL13A1 CHN1
COL13A1 ZKSCAN3
COL13A1 PCOLCE
COL13A1 FLT3
PRKCQ BDNF
PRKCQ CCL1
PRKCQ ANKRD1
PRKCQ TRAF6
PRKCQ TFF1
PRKCQ HLA-DQB2
PRKCQ PPP3CB
PRKCQ KIAA0090
LSS LCN2
LSS GLA
LSS ATM
LSS CYP17A1
LSS MYL2
LSS KRT5
LSS NDRG1
LSS MYL9
LSS ATP5C1
LSS DMC1
LSS PHKG2
LSS MATN3
LSS NR4A1
LSS CNP
LSS SLC25A3
LSS STAG1
LSS CLCN6
LSS CENPA
LSS CSNK1G2
LSS TNP1
LSS CCND3
LSS DRD2
LSS FUT3
LSS DGUOK
LSS EBI3
HRH1 DCHS1
HRH1 HMGCS1
HRH1 AMPD3
HRH1 CCDC88A
HRH1 NUP160
HRH1 SLC16A2
HRH1 JUND
HRH1 COL4A6
HRH1 AKR1A1
HRH1 APOC3
HRH1 LGALS2
HRH1 COL16A1
HRH1 PHOX2B
HRH1 CRYGD
HRH1 NAT1
KSR1 SNX1
KSR1 KEL
KSR1 NUP62
KSR1 PROZ
KSR1 CSPG4
KSR1 PDE1C
KSR1 OGT
KSR1 GSTM3
KSR1 GSTA2
KSR1 ACAT1
KSR1 BPI
KSR1 ERG
KSR1 LEPREL2
KSR1 RPL13
KSR1 NDRG1
KSR1 DCAF8
KSR1 MTMR3
AGPAT2 PTPRU
AGPAT2 SLC2A5
AGPAT2 GP1BB
AGPAT2 SHBG
AGPAT2 STRA13
AGPAT2 RHOA
AGPAT2 MYO7A
AGPAT2 CHKA
AGPAT2 RASA2
H19 DAZ2
H19 PDGFRA
H19 TRAF5
H19 TM4SF4
H19 PTPRZ1
H19 CREM
H19 TRIP13
H19 OLIG2
H19 IMMT
WAPAL KTN1
WAPAL HP
WAPAL ATM
WAPAL HELZ
WAPAL ME2
WAPAL ENOSF1
WAPAL BMS1
WAPAL MZF1
WAPAL TSFM
WAPAL EIF3A
WAPAL NPAT
WAPAL RAB11A
WAPAL CBFB
WAPAL RBM39
WAPAL MRPL12
WAPAL KLKB1
WAPAL RAB3GAP1
WAPAL CLCN3
WAPAL NOLC1
WAPAL SNRPN
WAPAL RGPD8
WAPAL RASA1
WAPAL HADH
WAPAL GNAQ
WAPAL CD96
WAPAL PKD2
WAPAL RABGGTB
WAPAL DGUOK
WAPAL EGR3
WAPAL PPP2R5C
GRP TCOF1
GRP TFF1
GRP ZNF85
GRP KAL1
GRP RGS1
GRP FGFBP1
IL13 ATIC
IL13 AMY2B
IL13 CTRL
IL13 ITGA2B
IL13 RAD9A
IL13 SGCB
IL13 CENPB
IL13 GYS1
IL13 MYL4
IL13 MAGEA10
IL13 NCF1C
IL13 RGS1
IL13 NF1
IL13 CDS1
IL13 KAT2B
IL13 IFNA14
DNASE1L1 NGF
DNASE1L1 ST6GAL1
DNASE1L1 RPL6
DNASE1L1 JUND
DNASE1L1 ZNF280B
DNASE1L1 MAP2K3
DNASE1L1 PKP2
DNASE1L1 FKBP3
DNASE1L1 KRT9
DNASE1L1 CSDA
DNASE1L1 LTBR
DNASE1L1 PTH
DNASE1L1 MLH3
DNASE1L1 AFF2
DNASE1L1 HOXD4
DNASE1L1 GSS
DNASE1L1 CAMK2D
DNASE1L1 CEACAM4
DNASE1L1 CCL21
DNASE1L1 DUSP3
DNASE1L1 CETP
DNASE1L1 F13B
DNASE1L1 CD68
DNASE1L1 MCM4
DNASE1L1 MVD
DNASE1L1 YIF1A
DNASE1L1 UCP3
DNASE1L1 SYPL1
DNASE1L1 VAMP2
DNASE1L1 CXCL5
DNASE1L1 ACYP2
DNASE1L1 PDXDC1
DNASE1L1 SRRM2
DNASE1L1 CD93
DNASE1L1 CUL4B
DNASE1L1 HLA-DOB
DNASE1L1 WNT5A
DNASE1L1 WNT7A
DNASE1L1 ATF3
MPV17 ATP6V1F
MPV17 RFX5
MPV17 P4HB
MPV17 DOCK1
MPV17 CFB
MPV17 CELSR2
MPV17 DGCR6
MPV17 SNRK
MPV17 KRT6B
MPV17 PDE6G
MPV17 SMARCD1
MPV17 L1CAM
MPV17 SDHC
MPV17 AP3D1
DNASE1L3 PPIG
DNASE1L3 GBX1
DNASE1L3 MUM1
DNASE1L3 GZMA
DNASE1L3 PTGS2
DNASE1L3 GLA
DNASE1L3 CACNA1C
DNASE1L3 KRT86
DNASE1L3 CSNK1G2
DNASE1L3 NDUFS1
DNASE1L3 FOXO1
DNASE1L3 TLR1
DNASE1L3 BST1
DNASE1L3 CCR7
DNASE1L3 CARTPT
DNASE1L3 PDE4A
DNASE1L3 CPOX
DNASE1L3 DHX34
DNASE1L3 EBI3
DNASE1L3 ENOSF1
HMGCS1 TRIP13
HMGCS1 FBXW4P1
HMGCS1 LSP1
HMGCS1 TM4SF4
HMGCS1 SPIB
HMGCS1 LTB
HMGCS1 MKRN3
HMGCS1 WFDC2
HMGCS1 CRHR2
ZFP161 GHRHR
ZFP161 TIMP3
ZFP161 TSHB
ZFP161 PROL1
ZFP161 MAP2K6
ZFP161 FMR1
ZFP161 GBX1
ZFP161 TNNT2
ZFP161 CDK10
ZFP161 TNXB
ZFP161 ARHGEF1
ZFP161 RGS1
ZFP161 BRS3
ZFP161 GAA
ZFP161 FOLH1
ZFP161 RQCD1
ZFP161 CCDC6
ZFP161 UCHL1
ZFP161 BMP6
ZFP161 E2F5
ZFP161 ADAM2
ZFP161 C4orf8
ZFP161 G6PD
ZFP161 SSR1
ZFP161 CCBL1
ZFP161 NEU1
COL4A6 GRSF1
COL4A6 DHX38
COL4A6 TNFRSF17
COL4A6 PKP2
COL4A6 KRT5
COL4A6 DNM2
COL4A6 ARHGAP5
COL4A6 MAGEA1
COL4A6 ROS1
COL4A6 ZRSR2
COL4A6 SKP1
COL4A6 CYP2E1
COL4A6 ACAT1
COL4A6 S100A5
COL4A6 CYP2A13
COL4A6 RABIF
COL4A6 KIAA0020
COL4A6 USP13
COL4A6 GRPR
COL4A6 GALNT1
COL4A6 INPP1
COL4A6 TP53
COL4A6 CD96
COL4A6 GZMM
COL4A6 SLC17A2
COL4A6 C3orf45
COL4A6 OSBP
COL4A5 MMP15
COL4A5 ERP29
COL4A5 PSMF1
COL4A5 TBC1D5
COL4A5 CLPS
COL4A5 GAST
COL4A5 PRKCSH
COL4A5 PKP1
COL4A5 TMEFF1
COL4A5 TRPV6
COL4A5 PHF20
COL4A4 MMP15
COL4A4 ST6GAL1
COL4A4 RPL4
COL4A4 KAT2A
COL4A4 PKP2
COL4A4 GZMK
COL4A4 CCNA1
COL4A4 CDK10
COL4A4 APBB1
COL4A4 RABIF
COL4A4 GUCA2A
COL4A4 MAPRE3
COL4A4 CDH6
COL4A4 GCA
COL4A4 PTGIS
COL4A4 CHRNA4
COL4A4 SAA1
COL4A4 CD180
COL4A4 TYRO3
COL4A4 RASGRF1
COL4A4 NOTCH4
COL4A4 CYP2A6
COL4A4 CDC20
COL4A4 SREBF1
COL4A4 CACNG1
COL4A4 BAP1
COL4A4 LPAR1
COL4A4 MEP1A
COL4A4 SFXN3
COL4A3 GOLGA4
COL4A3 NEK9
COL4A2 RPS6KA3
COL4A2 ITGB5
COL4A2 FN1
COL4A2 CFH
COL4A2 ENG
COL4A2 HLA-C
COL4A2 P2RY14
COL4A2 CTGF
COL4A2 COL4A1
COL4A1 VWF
COL4A1 P4HB
GRN TNFSF10
GRN CAPNS1
GRN FILIP1L
GRN HLA-A
GRN ST5
GRN N4BP2L2
GRN SLC29A1
GRN S100A10
GRN RPS17
GRN PLP2
GRN S100A13
GRN GTF2E2
GRN APOE
GRN DCI
GRN RHOG
GRN DGCR6
GRN NPC2
GRN MPST
GRN SLC5A11
GRN TM9SF1
GRN CDKN1A
GRN HCLS1
GRN FCGRT
GRN BCL7B
GRN IFITM1
GRN LARP4B
GRN SEC13
GRN LOC91316
GRN IL32
GRN COX6A1
GRN FTL
GRN PTTG1IP
GRN RBM42
GRN FKBP5
GRN SCARB1
GRN VIM
GRN PRKACG
GRN LIMS1
GRN AGPAT1
GART SNX17
GART MRC1
GART RPS10
GART NEK2
GART HFE
GART KIAA0114
GART PARK7
GART CGB
GART KRT35
GART CHM
GART EIF3F
GART SSR1
GART RAB3A
GART SERPINB1
GART AGTR2
GART MYO5A
GART MYO7A
GART CD163
GART HTR1B
CD83 DLG1
CD83 CSNK1G2
CD83 CRP
CD83 OTC
CD83 SNRPD3
CD83 KCNAB1
CD83 PIK3CA
CD83 CENPE
CD83 LPL
CD83 CPD
CD83 ACAA1
CD83 GPX1
CD83 PTGDR
CD83 MGAT2
CD83 DYRK2
CD83 SLC9A3R2
CD83 JOSD1
CD83 ADD3
CD83 RANBP1
CD83 CREBBP
CD83 BCL2
TACR3 HLA-DPB1
TACR3 KCNJ1
TACR3 MAGEA10
TACR3 PRL
TACR3 TNFRSF25
TACR3 CPN2
GARS DDX5
GARS AKR1B1
GARS HSPH1
GARS PTOV1
TACR1 SLC10A3
TACR1 DAZ2
TACR1 TGM2
TACR1 TTYH2
TACR1 OLIG2
TACR1 KAT2B
TACR1 PTPRZ1
TACR1 ITGB3BP
TACR1 KIAA0141
TACR1 LGALS2
TACR1 PDGFRA
TACR1 CCL25
ACYP2 DEFB4
ITGAX PTGS1
ITGAX HP
ITGAX ERCC4
ITGAX IDS
ITGAX GCM1
ITGAX GPR31
ITGAX CRYGC
ITGAX S100B
ITGAX DNTTIP2
ITGAX TRBC1
ITGAX DSC3
ITGAX SP110
ITGAX AP3D1
ITGAX FOXJ1
ITGAX C4orf10
ITGAX HPD
ITGAX LOC91316
ITGAX CXCL5
ITGAX KAT5
ITGAX HSD3B1
ITGAX BAGE
ITGAX HLTF
RPS6KA1 EPS15
RPS6KA1 TAF1A
RPS6KA1 TGM3
RPS6KA1 SNRPD3
RPS6KA1 GUCY2F
RPS6KA1 SFTPC
RPS6KA1 NFRKB
RPS6KA1 RPL4
RPS6KA1 VAV2
RPS6KA1 KCNQ2
RPS6KA1 ITGA2B
RPS6KA1 PPAT
RPS6KA1 HBEGF
RPS6KA1 OSMR
RPS6KA1 VEGFA
RPS6KA1 RGS3
RPS6KA1 MAGEA3
RPS6KA1 AMH
RPS6KA1 VGLL1
RPS6KA1 XK
RPS6KA1 SRPK3
RPS6KA2 PDGFB
RPS6KA2 BTF3
RPS6KA2 EMR1
RPS6KA2 RPLP1
RPS6KA2 DDT
RPS6KA2 CHP
RPS6KA2 APOBEC1
RPS6KA2 CCR3
RPS6KA2 SOX3
RPS6KA2 HIST1H3A
RPS6KA3 RBM6
RPS6KA3 AGPS
RPS6KA3 SPHAR
RPS6KA3 GAGE1
RPS6KA3 DEFA5
RPS6KA3 IFNA14
RPS6KA3 RNASE3
RPS6KA3 KCNAB2
RPS6KA3 BCAM
RPS6KA3 GALC
RPS6KA3 ABHD2
RPS6KA3 MTFR1
RPS6KA3 LMNB2
RPS6KA3 EDA
RPS6KA3 AKAP1
RPS6KA3 PAK1
RPS6KA3 HTR1E
RPS6KA3 TOP3A
RPS6KA3 EBI3
RPS6KA3 TFDP1
KCNH2 MYH10
KCNH2 TULP1
KCNH2 BTN3A1
KCNH2 MCF2
KCNH2 EIF2B2
KCNH2 TPM2
KCNH2 FKBP5
KCNH2 OLFM1
KCNH2 FOXM1
KCNH2 MAPK12
KCNH2 RARA
KCNH2 COASY
KCNH2 PRR3
KCNH2 THBS3
KCNH2 MIA
KCNH2 MSMB
KCNH2 ILVBL
KCNH2 EXT2
KCNH2 CLCN3
KCNH2 SND1
KCNH2 SNRPA
KCNH2 GATA2
KCNH2 POLR2H
KCNH2 FOXN3
KCNH2 HOXD10
KCNH2 CREM
KCNH2 SULT2B1
KCNH2 CLTA
KCNH2 IMMT
TP53I11 SLC6A3
TP53I11 SLC17A4
TP53I11 PKD2
TP53I11 POM121L9P
TP53I11 PPP6C
TP53I11 KIAA0141
TP53I11 POU2F2
TP53I11 RBM38
TP53I11 CAD
ATAD4 RPP38
ATAD4 NPDC1
ATAD4 PSMB10
ATAD4 PCCB
ATAD4 HP
ATAD4 IQCB1
ATAD4 KRT35
ATAD4 AGER
ATAD4 LAG3
ATAD4 GUCY2C
ATAD4 IL1R2
ATAD4 NR6A1
ATAD4 ARF3
ATAD4 NR0B1
ATAD4 CHRNB2
ATAD4 GNB2L1
ATAD4 KRT6C
ATAD4 CXCR5
ATAD4 ATP6V1B1
ATAD4 CACNA1S
ATAD4 CST6
ATAD4 CST4
ATAD4 NOS3
ATAD4 ST3GAL4
ATAD4 CREB3
ATAD4 KIAA0226
ATAD4 PPARG
ATAD4 REG1P
ATAD4 OPRK1
ATAD4 PRB1
ATAD4 ATP2B3
ATAD4 HBB
ATAD4 TPSAB1
ATAD4 PTPN5
ATAD4 GJA5
ATAD4 CCL22
ATAD4 TAF1
ATAD4 C4orf8
ATAD4 SDS
ATAD4 ACSL1
ATAD4 COL14A1
ATAD4 PDK2
ATAD4 CREM
ATAD4 MAPRE3
ATAD4 COX10
ATAD4 PSG7
ATAD4 GPSM3
ATAD4 TFDP1
HLCS LMF2
HLCS TGM2
HLCS NTN3
HLCS ELN
HLCS BMP8A
HLCS TNFRSF1A
HLCS HLA-C
HLCS KNTC1
HLCS AHNAK
HLCS PSPH
HLCS PRR4
HLCS MAP3K10
HLCS TARBP2
HLCS LGALS8
HLCS FSHB
HLCS PDE4A
HLCS SUPT6H
HLCS PAK1
HLCS PTPN5
HLCS COX6A2
PSMD11 USP8
PSMD11 ADD3
PSMD11 MFGE8
PSMD11 HLA-F
PSMD11 LTA4H
PSMD11 ABL1
PSMD11 RPL28
PSMD11 PSEN1
PSMD11 COMMD1
PSMD11 AAMP
PSMD11 MAPK6
PSMD11 CTSH
PSMD11 ARL6IP1
PSMD11 GGA3
PSMD11 POLR2A
PSMD11 LAMP1
PSMD11 GALC
PSMD11 SEMA3C
PSMD11 SRPR
PSMD11 AARS
PSMD11 ELL2
PSMD11 CREBBP
PSMD11 CKAP5
TOP1 NDN
TOP1 HSP90B1
TOP1 HELZ
TOP1 MYL6
TOP1 LTA4H
TOP1 SCAP
TOP1 TMED10
TOP1 ERVK6
TOP1 PMS2L5
TOP1 ZBTB33
TOP1 NXF1
TOP1 LRRC8B
TOP1 NOMO1
TOP1 PPP1R10
TOP1 MGAT2
TOP1 CD24
TOP1 GYPE
TOP1 UBE2I
TOP1 KCNJ2
TOP1 ACCN2
TOP1 AKAP1
TOP1 ARNT
TOP1 CDC27
TOP1 MPO
TOP1 SFPQ
TOP1 CFDP1
TOP1 PPP5C
TOP1 HLTF
COX7C CCT8
COX7C SNRPB2
COX7C PSMD9
COX7C RPL27
COX7C HAX1
COX7C MIF
COX7C FHL2
COX7C HPN
COX7C NDUFA12
COX7C SNRPB
COX7C RPL36AL
COX7C SNRPE
TCIRG1 DYNLL1
TCIRG1 PI4KB
TCIRG1 SUMO1
TCIRG1 RFC4
TCIRG1 UGT2B4
TCIRG1 SLC33A1
TCIRG1 GTF2E1
TCIRG1 VPS41
TCIRG1 DSC3
TCIRG1 RELA
TCIRG1 KCNJ11
TCIRG1 FBXW4P1
TCIRG1 PWP1
TCIRG1 C12orf24
TCIRG1 TAF1B
TCIRG1 KEL
TCIRG1 TAF1
TCIRG1 SEMA3F
TCIRG1 C4orf6
TCIRG1 SLC2A5
TCIRG1 SLC2A4
TCIRG1 SLC2A3
TCIRG1 TLX1
TCIRG1 IFNA5
TCIRG1 C2orf3
TCIRG1 ZNF133
TCIRG1 TOP3A
TCIRG1 TYR
KHK GCNT1
KHK ETV4
KHK NFKBIB
KHK LRRC14
KHK SP140
KHK FUT6
KHK GNA15
KHK PTPRB
KHK AGPAT1
KHK PLAGL2
KHK ARD1A
KHK PLP2
KHK TMED10
KHK NPPB
KHK EXOSC2
KHK NFE2
MAGEB1 BIRC3
MAGEB1 MX2
MAGEB1 TRD@
MAGEB1 PAX5
MAGEB1 LMNA
MAGEB1 TMED10P
MAGEB1 GYPE
ITGAL FUT5
ITGAL PHOX2B
ITGAL WRB
ITGAL FXYD3
ITGAL RAD23A
ITGAL CLEC3B
ITGAL HTN3
ITGAL MMP19
ITGAL USP13
ITGAL SLC15A1
ITGAL GLI1
ITGAL ABCC8
ITGAL LTF
ITGAL DBP
ITGAL SP110
ITGAL GABRB1
ITGAL ACO2
ITGAL MYO7A
ITGAL LPA
ITGAL MICA
ITGAM YAP1
ITGAM BCAT2
ITGAM MAP2K5
ITGAM ADAM9
GIT2 FMO1
GIT2 SNRPD1
GIT2 PRPS1L1
GIT2 GRIK3
GIT2 TFAP2B
GIT2 GATA3
GIT2 SCN9A
GIT2 IL4
GIT2 ERG
GIT2 PTAFR
GIT2 PKP2
GIT2 MYBPC1
GIT2 KRT4
GIT2 NPPB
GIT2 KIAA0090
GIT2 TRIM40
PIK3CA COPS2
PIK3CA PPP2R3A
PIK3CA LRRC41
PIK3CA RAF1
PIK3CA GABRA3
PIK3CA SUPT5H
PIK3CA ZNF167
PIK3CA NPPB
PIK3CA BRCA1
PIK3CA EXT1
PIK3CA GNB1
PIK3CA CLCN6
PIK3CA CREB1
PIK3CA RDX
PIK3CA HPN
PIK3CA STS
PIK3CA RAB9A
PIK3CA PAR5
PIK3CA PDK2
PIK3CA ZNF134
HLF PHF15
HLF CRP
HLF SILV
HLF DEFB1
HLF BIRC3
HLF RRM2
HLF ATP5B
HLF EPS15
HLF TBC1D5
HLF SPAM1
HLF CEACAM1
HLF HTR2C
HLF GPR162
HLF CCL25
HLF MAPRE3
HLF UGT2B7
HLF EXT2
HLF SLC38A3
HLF CAMK2D
HLF CTSC
HLF DLX4
HLF STK3
HLF ACO2
HLF PAX8
HLF IP6K1
HLF RGS16
HLF ACPP
HLF MTF1
HLF RAB9P1
HLF COL14A1
HLF INS
HLF PGGT1B
HLF RPS3A
HLF ZNF274
HLF ZNF37A
NOV SPINK2
FAM134C GALT
FAM134C PPP2R1A
FAM134C HK1
FAM134C DHH
FAM134C PDIA5
FAM134C MSH3
FAM134C CELSR2
FAM134C CYP17A1
FAM134C MALL
FAM134C IGHD
FAM134C TTYH2
FAM134C HDC
FAM134C CRYGB
FAM134C NUP160
SPR SLPI
SPR DDX10
SPR FCGR2A
SPR SLC16A1
SPR HOXD3
SPR ST8SIA4
SPR TFDP2
SPR CNBP
SPR YLPM1
SPR HTT
SPR SLC15A1
SPR SLC5A3
SPR NPPC
TOP3B GRM1
TOP3B FOLR1
TOP3B NAT6
GANAB POLA2
GANAB SLC16A1
GANAB EIF4H
GANAB SRP14
GANAB PPID
GANAB CAPN2
GHRH MYH10
GHRH POU3F2
GHRH REL
GHRH RCAN1
GHRH TUBA1A
GHRH SPAG11A
GHRH KCNMA1
GHRH HAB1
GHRH PPP1R8
GHRH GOLGA2
GHRH CTSB
GHRH HLA-DOA
GHRH ST14
GHRH MN1
GHRH MRPS12
GHRH YAP1
GHRH ANXA13
GHRH DGKA
GHRH UCP2
GHRH LGALS4
CD40LG ITGA8
CD40LG GSTA2
CD40LG ADAM10
CD40LG TNFRSF17
CD40LG ATR
CD40LG KIF11
CD40LG MYBL1
CD40LG IL1A
CD40LG S100A12
CD40LG CRYGD
CD40LG RAB35
CD40LG GLDC
CD40LG GJB2
CD40LG CDC34
CD40LG CD86
CD40LG KDM4A
CD40LG GPR125
CD40LG H3F3A
CD40LG CA8
CD40LG SC5DL
CD40LG EXTL2
CD40LG NR4A1
CD40LG BRCC3
CD40LG RHOH
CD40LG RPL12
CD40LG DYNC2H1
CD40LG PTPN4
CD40LG CR2
CD40LG IFI44
CD40LG ADAM8
CD40LG PDK3
CD40LG TERF1
CD40LG WWOX
CD40LG ME1
CD40LG PPP3CB
CD40LG ZNF133
CD40LG CFTR
SMAD4 C5orf13
SMAD4 WTAP
SMAD4 CPSF6
SMAD4 PTGES3
SMAD4 PUM1
SMAD4 FLT3LG
SMAD4 GNA13
SMAD4 MAP2K5
SMAD4 CAPRIN1
SMAD4 EP300
SMAD4 NPM1
SMAD5 CACNB3
SMAD5 MYST3
SMAD5 TTC3
SMAD6 CRHR1
SMAD6 LOC100130219
SMAD7 USP8
SMAD7 HERPUD1
SMAD7 ELL
SMAD7 DDX11
SMAD7 SERPING1
SMAD7 AUH
SMAD7 LAMB1
SMAD7 KRT32
SMAD7 PLAU
SMAD7 TTF1
SMAD7 CHN2
SMAD7 SNRNP27
SMAD7 POLR2A
SMAD7 SFXN3
SMAD7 PRL
SMAD7 HLA-DPA1
SMAD7 ZNF134
SMAD7 FTO
SMAD1 C4orf6
SMAD1 NAP1L4
SMAD1 PKIA
SMAD1 ARF4
SMAD1 KIF11
SMAD1 GDI1
SMAD1 TOP2B
SMAD2 SOD1
SMAD2 CDC25A
SMAD2 PTPN11
SMAD2 LOC100133166
SMAD2 RBM25
SMAD2 KPNA1
SMAD2 ACLY
SMAD2 PSMB5
SMAD2 CALR
SMAD3 MAGEA12
SMAD3 PDGFRA
SMAD3 ANG
SMAD3 SNTB2
SMAD3 RAB32
SMAD3 CDKN2D
SMAD3 PTGS2
SMAD3 DAZ2
SMAD3 PTPRZ1
SMAD3 SCNN1A
SMAD3 OLIG2
SMAD3 PPBPL2
SMAD3 HLA-DMA
SHROOM2 MORC3
SHROOM2 MTMR3
SHROOM2 GCNT2
SHROOM2 HMGCL
SHROOM2 ARHGEF7
SHROOM2 RPS29
SHROOM2 ANK2
SHROOM2 NHLH1
SHROOM2 EEF1A1
SHROOM2 BUD31
SHROOM2 NDP
SHROOM2 CRIP2
SHROOM2 NFRKB
SHROOM2 ALDH1A3
FOXM1 CYP2J2
FOXM1 CLPP
FOXM1 MYBL2
FOXM1 NFX1
FOXM1 DNTTIP2
FOXM1 HIC1
FOXM1 PML
FOXM1 NFKB2
FOXM1 RANBP1
FOXM1 ETFA
FOXM1 XK
FOXM1 MAT2A
FOXM1 SHOX
FOXM1 CARS
FOXM1 KPNB1
FOXM1 CCIN
FOXM1 NIPAL3
FOXM1 TJP2
FOXM1 ANG
FOXM1 E2F1
FOXM1 SLC18A2
FOXM1 PPIB
MTIF2 RBBP8
MTIF2 NOLC1
MTIF2 AIMP2
MTIF2 PSME3
MTIF2 CCT5
MTIF2 IDH1
MTIF2 RAE1
MTIF2 MANF
MTIF2 PSMC1
MTIF2 BTN2A1
MTIF2 PPID
MTIF2 RALB
MTIF2 BCL7A
MTIF2 XRCC6
SNTB2 ELN
SNTB2 RGL2
SNTB2 MRPS22
SNTB2 TMED9
SNTB2 TAF12
SNTB2 CDK5
SNTB2 MFAP1
SNTB2 APLP1
SNTB2 HSD17B4
SNTB2 MC4R
OR2H1 INPP5J
CTH PPP2R1A
CTH MSH3
CTH REL
CTH AMELX
CTH MAP3K8
CTH VPS41
CTH CNGB1
CTH DCTD
CTH PTP4A2
CTH NUP214
CTH PRTN3
CTH MFSD9
CTH IGF1R
CTH CTSE
CTH OCA2
CTH MDM2
CTH RASA2
CTH LOC91316
CTH IFNA1
CTH DAPK1
CTH DGUOK
CTH HLTF
EXOSC10 PSMD4
EXOSC10 NUDT1
EXOSC10 CD8A
EXOSC10 SON
TPD52L1 NCF2
TPD52L1 DIRAS1
TPD52L1 PGC
TPD52L1 IFI35
TPD52L1 ZNF280B
TPD52L1 ADAM15
C12orf24 CD53
C12orf24 ATP6V1F
C12orf24 RPS27
C12orf24 KIAA0430
C12orf24 DNTT
C12orf24 GAGE1
C12orf24 ACSM3
C12orf24 CGB
C12orf24 GATM
C12orf24 C11orf72
C12orf24 POLD4
C12orf24 LOC727787
C12orf24 MSMB
C12orf24 CFHR2
C12orf24 AQP7
C12orf24 TDO2
C12orf24 EFNA5
C12orf24 GALE
C12orf24 MGMT
C12orf24 FTO
C12orf24 F2
C12orf24 RPA1
C12orf24 LOC150786
C12orf24 COPB1
C12orf24 CFP
C12orf24 NRF1
ARG2 LOC1720
ARG2 SLC11A2
ARG2 ITPR1
ARG2 SDS
ARG2 WNT1
ARG2 ZP2
ARG2 RASSF7
ARG2 GLI3
ARG2 VIP
ARG2 SNRNP27
ARG2 CALB1
ARG2 ATP6V0D1
ARG2 ARL3
ARG2 MTMR1
ARF3 ADD3
ARF3 PI4KB
ARF3 GNAO1
ARF3 MSH3
ARF3 NQO2
ARF3 CRP
ARF3 RPS2
ARF3 DCTN1
ARF3 SH3GL3
ARF3 AP3B1
ARF3 STAT3
ARF3 PSEN1
ARF3 GSS
ARF3 YWHAB
ARF3 HNRNPC
ARF3 RAB5B
ARF3 NEB
ARF3 SDC1
ARF3 USP11
ARF3 CUGBP1
ARF3 NMT1
ARF3 GALNT3
ARF3 TIAF1
ARF3 LGALS8
ARF3 SPOCK1
ARF3 GNA11
ARF3 ATXN1
ARF3 RNH1
KRT15 IFI16
KRT15 REL
KRT15 PLGLA
KRT15 FOLR1
KRT15 HNRNPA3P1
ARF1 ATP6V0B
ARF1 LOC96610
ARF1 PRPF18
ARF1 SLC6A8
ARF1 ADARB1
ARF1 MALL
ARF1 SYP
ARF1 ATP5B
ARF1 ACO2
SNTB1 PKLR
SNTB1 GNL1
SNTB1 OCM2
SNTB1 OXA1L
SNTB1 PMS2L3
SNTB1 TFF1
SNTB1 TSTA3
SNTB1 JMJD1C
SNTB1 TRIP4
SNTB1 NPAT
SNTB1 GPR37
SLC36A2 HLA-DRA
SLC36A2 TPT1
SLC36A2 ODF3B
SLC36A2 RPL32
SLC36A2 RPS29
SLC36A2 PALM
SLC36A2 SEPT7
SLC36A2 MAP3K5
SLC36A2 RPS8
ARF5 GPR3
ARF5 SNX1
ARF5 FGF4
ARF5 RNPS1
ARF5 IDH3G
ARF5 SLC3A2
ARF5 COX6A1
ARF5 TUBA1A
ARF5 SLC7A5
ARF5 CDKN2D
ARF5 COX7A2
ARF5 NDUFS8
ARF5 TMSB10
ARF5 MYBL1
ARF5 PSMB5
ARF5 RHEB
ARF5 COL2A1
ARF5 P4HB
ARF5 MAGEA1
ARF4 TSN
ARF4 PSMC6
ARF4 FAM120A
ARF4 VBP1
ARF4 SPCS2
ARF4 SUMO1
ARF4 PSMD6
ARF4 HIF1A
ARF4 DDOST
ARF4 PCNA
ARF4 PPIA
ARF4 PCBP1
ARF4 UBXN4
ARF4 NCOA4
ARF4 COX6C
SPARC HLA-C
SPARC GPNMB
SPARC COL1A1
HNF1B ACTA1
HNF1B RAD23A
HNF1B PLK1
HNF1B RPGR
HNF1B ST14
HNF1B PTAFR
HNF1B MAP2K6
HNF1B HIST1H2AG
HNF1B SEPT6
HNF1B MDK
HNF1B STRN3
HNF1B CACNA1C
HNF1B SMARCA2
HNF1B GAST
HNF1B C6orf142
HNF1B YLPM1
HNF1B SKIV2L
HNF1B PRKG1
HNF1B DUSP6
HNF1B RPS18
HNF1B KLKB1
HNF1B CDC25B
HNF1B DST
HNF1B BRCC3
HNF1B SLCO2A1
HNF1B NR2C2
HNF1B ORC3L
HNF1B SNRPN
HNF1B EVI2A
HNF1B THBD
HNF1B TMED9
HNF1B ADCY2
HNF1B BCL2A1
HNF1B IRF4
HNF1B KLK2
HNF1B PPAT
HNF1B C11orf72
HNF1B PUF60
CP NCAM1
CP SLC7A6
CP TFPI
CP HLA-E
CP FSTL1
CP MAP3K10
CP KRT18
CP POLR2L
CP PMS1
CP CSDA
CP PSG3
CP FOLH1
CA8 TNK1
CA8 ETV4
CA8 CTSE
CA8 KRT2
CA8 RBM10
CA8 STK4
CA8 RPL7L1
CA8 ZXDA
CA8 PTGDR
CA8 ATP6V1B1
CA8 COL6A2
CA8 IL9
ESPL1 AQP6
ESPL1 ERBB3
ESPL1 CACNA1C
ESPL1 MBL2
ESPL1 SLC6A3
ESPL1 IQCB1
ESPL1 CYCS
ESPL1 CYP2E1
ESPL1 BAGE
ESPL1 HSD11B1
ESPL1 POU2F2
ESPL1 NRF1
AP3D1 HDAC1
AP3D1 CTTN
AP3D1 TIMP2
AP3D1 MRPL23
AP3D1 TUSC3
AP3D1 PLK1
AP3D1 SCN9A
AP3D1 RTCD1
AP3D1 KRT5
AP3D1 STAM
AP3D1 PITPNA
AP3D1 NCOA2
AP3D1 BTG1
AP3D1 LOC150786
AP3D1 TBC1D5
AP3D1 ICA1
AP3D1 H3F3B
AP3D1 GPR162
AP3D1 AP1B1
AP3D1 TXNRD1
AP3D1 ARID3A
AP3D1 TRAF6
AP3D1 LARP4B
AP3D1 CSNK1G2
AP3D1 B4GALT1
AP3D1 LOC339290
AP3D1 SLC2A5
AP3D1 RALB
AP3D1 FOXA1
AP3D1 MELK
AP3D1 DTYMK
AP3D1 POLRMT
AP3D1 MEP1A
AP3D1 AKAP13
GALNT3 DAZ2
GALNT3 RPS11
GALNT3 BRCC3
GALNT3 USP4
GALNT3 DNAH9
GALNT3 AFF3
GALNT3 PDGFRA
GALNT3 ITGAV
GALNT3 RIPK1
GALNT3 AMPD3
GALNT3 PTPRZ1
GALNT3 OLIG2
SPRR2D XK
SPRR2D MAGEA10
SPRR2D BTN3A2
SPRR2D G6PC
SPRR2D AKT1
SPRR2D CHERP
SPRR2D ECE1
SPRR2D USP6NL
ART1 BMP7
ART1 DAZ2
ART1 PDGFRA
ART1 ACTB
ART1 PPP1R2
ART1 PABPC1
ART1 SFRS6
ART1 TUBB3
ART1 PTPRZ1
ART1 SPIB
ART1 CRYM
ART1 DTYMK
ART1 ICAM1
ART1 GZMM
ART1 ABCC6
ART1 PDE4C
ART1 OLIG2
ART1 FGF2
ART1 SPINK1
HERC2P3 PDGFA
HERC2P3 ZNF187
HERC2P3 CTSS
HERC2P3 LPIN2
HERC2P3 LTBP2
HERC2P3 PDXDC1
HERC2P3 NFKBIB
HERC2P3 RPP30
HERC2P3 EXT1
HERC2P3 PSME3
HERC2P3 CCNI
HERC2P3 P2RY14
HERC2P3 PARP4
HERC2P3 MTOR
HERC2P3 HRK
HERC2P3 MAP1B
HERC2P3 PMS1
HERC2P3 PBX1
HERC2P3 LOC728849
HERC2P3 PIP4K2B
ART4 CD1C
ART4 PPIL2
ART4 GNAQ
ART4 C17orf103
EPAS1 CD1D
EPAS1 SLBP
EPAS1 TPM3
EPAS1 RORB
EPAS1 BMPR1B
EPAS1 EDNRB
EPAS1 SOD3
EPAS1 SELENBP1
EPAS1 DHRS2
EPAS1 ABCB1
EPAS1 IFT88
EPAS1 MPHOSPH6
EPAS1 PLA2G7
EPAS1 PPBP
EPAS1 LOC729602
EPAS1 OR3A2
EPAS1 SPINK1
EPAS1 ARFIP1
EPAS1 ACVRL1
EPAS1 KLF1
EPAS1 AMY2B
EPAS1 RAB5B
EPAS1 LGALS9
EPAS1 NMT1
EPAS1 SQSTM1
EPAS1 PIP5K1B
EPAS1 HMOX1
EPAS1 CTBS
EPAS1 MTTP
EPAS1 PRDM2
EPAS1 CACNG1
EPAS1 ITGAD
MEIS3P1 FBLN2
MEIS3P1 PLA2G5
MEIS3P1 TRO
MEIS3P1 HTT
TCEA2 IL7R
TCEA2 CTTN
TCEA2 CYB5R3
TCEA2 TUSC3
TCEA2 CLPS
TCEA2 CD7
TCEA2 LRRC23
TCEA2 FABP3
TCEA2 CPSF1
TCEA2 DLG1
TCEA2 RAB35
TCEA2 RBMY1F
TCEA2 ZNF8
TCEA2 C6orf142
TCEA2 SMPD1
TCEA2 CASR
TCEA2 EDN3
TCEA2 ANGPT1
TCEA2 FOLH1
TCEA2 SMC1A
TCEA2 ZMYM3
TCEA2 MCAM
TCEA2 GPC3
TCEA2 SATB1
TCEA2 CHRNA3
TCEA2 GYPB
TCEA2 RPL18
TCEA2 RHOD
TCEA2 IRF3
TCEA2 GPR6
TCEA2 ACSL1
TCEA2 PSAP
TCEA2 RBPMS
TCEA2 PRKCSH
TCEA2 POLR2J2
TCEA2 PSMB6
TCEA2 PSMB5
TCEA2 RANBP2
TCEA2 ITGAD
TCEA2 PPP2R5B
CAMK4 PRKCH
CAMK4 GPR1
CAMK4 APOB
CAMK4 IL17A
CAMK4 NPY5R
CAMK4 GLDC
CAMK4 XG
CAMK4 HTR6
CAMK4 SMTN
CAMK4 BNIP1
CALB1 U2AF2
CALB1 DGCR5
CALB1 MYO1C
CALB1 TFF1
CALB1 BGN
CALB1 STXBP2
CALB1 PDZK1IP1
CALB1 GPR31
CALB1 ARID4A
CALB1 DPEP1
CALB1 PPP1R2
CALB1 GRK5
CALB1 THRB
CALB1 DSC3
CALB1 ISL1
CALB1 GRM4
CALB1 PRUNE2
CALB1 RAC1
CALB1 CLCN7
CALB1 ABR
CALB1 GYPA
CALB1 ITPR1
CALB1 POLR2H
CALB1 DDX6
CALB1 SNCB
TCEA1 PSMD9
TCEA1 TCEB1
TCEA1 MEN1
TCEA1 RAB2A
TCEA1 PUM1
TCEA1 VRK1
TCEA1 CLCNKB
TCEA1 ZNF76
TCEA1 RB1
TCEA1 GOLGA1
TCEA1 PFKM
TCEA1 RAB11B
TCEA1 SAP18
TCEA1 ANXA3
TCEA1 CLNS1A
TCEA1 FNTA
TCEA1 CAMK2G
TCEA1 CHMP1A
TCEA1 NFRKB
TCEA1 IRF3
TCEA1 BMP4
TCEA1 FTSJD2
TCEA1 TNFAIP1
TCEA1 GPD1L
TCEA1 MYO7A
ABCD1 CSDC2
ABCD1 POU3F2
ABCD1 AES
ABCD1 LLGL2
ABCD1 SCNN1A
ABCD1 LTBP1
ABCD1 MPZ
ABCD1 AIP
ABCD1 DGCR11
ABCD1 NFYB
ABCD1 TNFSF9
ABCD1 SNRPN
ABCD1 FES
ABCD1 DMPK
ABCD1 SEPT5
ABCD1 DBP
ABCD1 REG3A
ABCD1 CST6
ABCD1 ZFP90
ABCD1 EIF5A
COX4I1 TXN
COX4I1 CD63
COX4I1 ZMYM3
COX4I1 SUMO1
COX4I1 PPP2R4
COX4I1 POLB
COX4I1 CKAP4
COX4I1 RBM39
COX4I1 SEC31A
COX4I1 TMED10
IL3RA PLCG2
IL3RA NR3C1
IL3RA INPP5K
IL3RA TFF1
IL3RA RRAD
PRKAR1A ATXN10
PRKAR1A SOD2
PRKAR1A NQO2
PRKAR1A USP14
PRKAR1B KRR1
PRKAR1B FPGS
PRKAR1B HAAO
PRKAR1B MFGE8
GFER GHRHR
GFER CXorf40B
GFER SLC30A3
RGPD8 MZF1
RGPD8 CTSA
RGPD8 HK1
RGPD8 RAB2A
RGPD8 RND2
RGPD8 TAGLN2
RGPD8 GYPE
SRPK1 PPP2R5E
SRPK1 HDAC2
SRPK1 UBXN2B
SRPK1 HCFC1
BRS3 ATP6V1F
BRS3 FXYD3
BRS3 IL8RB
BRS3 JUND
BRS3 AIF1
BRS3 SLC35B1
BRS3 PRKACG
BRS3 BMS1
BRS3 MTOR
BRS3 AKAP13
BRS3 SC5DL
BRS3 GPA33
BRS3 S100A8
BRS3 MAPRE2
SRPK3 BATF
SRPK3 FXYD3
SRPK3 CRKL
SRPK3 ST6GAL1
SRPK3 PLK3
SRPK3 NOP14
SRPK3 LAMB3
SRPK3 CYP4F3
SRPK3 NKG7
SRPK3 STAT6
SRPK3 HCG26
SRPK3 RAP1GAP
SRPK3 SLC9A2
SRPK3 CGA
SRPK3 PPT2
SRPK3 GUCY1A2
SRPK3 FGFBP1
SRPK3 TDRD9
SRPK3 ELN
SRPK3 HOXD9
SRPK3 FBXW4P1
SRPK3 CD44
SRPK3 LGALS7B
SRPK3 CENPB
SRPK3 EFNA1
SRPK3 RAE1
SRPK3 CCNB1
SRPK3 LLGL2
SRPK3 MZF1
SRPK3 LITAF
SRPK3 CYC1
SRPK3 MAP3K11
SRPK3 MTTP
SRPK3 IL8
SRPK3 TBL3
SRPK2 C5orf13
SRPK2 ASAH1
SRPK2 RBL2
SRPK2 GNB1
SRPK2 BCLAF1
SRPK2 CPE
SRPK2 PMS2L5
SRPK2 RBM10
SRPK2 KRT4
SRPK2 BUD31
SRPK2 DCAF8
SRPK2 PAFAH1B1
SRPK2 LOC728849
SRPK2 GNAI1
BDKRB1 DAZ2
BDKRB1 XAF1
BDKRB1 FLJ40113
BDKRB1 PDGFRA
BDKRB1 PTPRZ1
BDKRB1 C11orf41
BDKRB1 OLIG2
LOR CSF2RB
LOR DPT
LOR PSMD4
LOR GLDC
LOR CETN1
LOR CR1
WWP2 SEMA5A
WWP2 CD1A
WWP2 MYO1F
WWP2 INPP5J
WWP2 KCNMA1
WWP2 RFC2
WWP2 RNPEP
WWP2 SDC1
BDKRB2 IL5RA
BDKRB2 TRBV5-4
BDKRB2 RAC2
BDKRB2 MAP2K5
BDKRB2 MRPL23
BDKRB2 CXCR5
BDKRB2 ABP1
BDKRB2 LMAN2
BDKRB2 DHRS2
BDKRB2 DRD1
BDKRB2 PLA2G7
BDKRB2 IL2
BDKRB2 SH3BP2
BDKRB2 SFRS6
BDKRB2 PRM1
BDKRB2 FGFR4
BDKRB2 CD180
COL18A1 IFITM1
COL18A1 FN1
COL18A1 TSC22D1
COL18A1 SLC9A3R2
COL18A1 LRRC6
COL18A1 THBS3
COL18A1 MLL
COL18A1 IGFBP2
COL18A1 TCF20
PFKP POU3F2
PFKP MMP15
PFKP CARS
PFKP FGL2
PFKP FASTK
PFKP TERF1
PFKP LGALS3
PFKP KRT18
RLF RB1CC1
RLF TAC1
RLF G6PD
RLF CCT7
RLF ADAM9
RLF NUMB
RLF SMARCA2
RLF GYPE
RLF YES1
FGL1 CSF2RA
FGL1 MDM4
FGL1 AVP
FGL1 POU2F2
FGL1 LOC201229
FGL1 CORO1A
FGL1 MYO5A
FGL1 NPM1
FGL2 PCYT1A
FGL2 GP1BB
FGL2 TNIP1
FGL2 PSMB10
FGL2 HLA-C
FGL2 HNF4A
FGL2 WDR51B
FGL2 KCNQ1
FGL2 MAP3K10
FGL2 ADRB2
FGL2 DOK1
FGL2 ABAT
FGL2 EPR1
FGL2 ALDH5A1
FGL2 SRD5A1
FGL2 IL1R2
FGL2 IL8
ATP1A3 HDAC1
ATP1A3 EFNB3
ATP1A3 CKB
ATP1A3 TLE2
ATP1A3 EIF2B2
ATP1A3 JUND
ATP1A3 NPTX1
ATP1A3 ARID4A
ATP1A3 SMARCA4
ATP1A3 SMG7
ATP1A3 WASF3
ATP1A3 ATP6AP1
ATP1A3 NUP188
ATP1A3 YWHAH
ATP1A3 MAPK6
ATP1A3 DUSP8
ATP1A3 PIK3R1
ATP1A3 MAPRE2
ATP1A3 KIAA0247
ATP1A3 MRPL28
ATP1A3 ACLY
ATP1A3 SNAP25
ATP1A3 SEMA3C
ATP1A3 SNW1
ATP1A3 GSK3A
ATP1A3 HSP90AA1
ATP1A2 TSC22D1
ATP1A2 MYL6
ATP1A2 FTH1
ATP1A2 CETP
ATP1A2 TYRO3
SPP2 STIM1
SPP2 HLA-DRA
SPP2 APOE
SPP2 ESR2
SPP2 CD70
SPP2 NCF2
SPP2 RPLP2
SPP2 DHODH
SPP2 PCBD1
SPP2 ATP6V1E1
SPP2 MAP3K14
SPP2 NUP188
SPP2 NDUFS1
SPP2 SLN
SPP2 PTH
SPP2 FABP2
SPP2 KRT5
SPP2 CASR
SPP2 TNP2
SPP2 EPHX1
SPP2 PAK1
MYL6B PTGS2
MYL6B PGD
MYL6B CDH15
MYL6B CDKN2D
MYL6B PLD3
MYL6B CLPP
MYL6B TNXB
MYL6B PRDX2
MYL6B GPX1
MYL6B PTP4A2
MYL6B SMARCA4
MYL6B CRADD
MYLPF COL10A1
MYLPF GRIK3
MYLPF HDHD1A
MYLPF REG3A
MYLPF HMGB2
MYLPF CD33
MYLPF SAA1
MYLPF PRKAR2A
MYLPF PPP2R4
MYLPF AKR1C4
MYLPF FAM13C
MYLPF ITIH3
MYLPF IGKV1D-13
MYLPF KCNA4
MYLPF YDD19
MYLPF APOB
MYLPF FMO4
MYLPF AFF2
MYLPF TRD@
MYLPF LSR
MYLPF BMX
MYLPF SRRM2
MYLPF SLC14A1
MYLPF RAB3GAP1
MYLPF OXT
MYLPF RXRA
MYLPF GCG
MYLPF RECQL
MYLPF IFRD1
MYLPF HRK
MYLPF SPTA1
MYLPF CXCL9
MYLPF CDS1
MYLPF CSF1
MYLPF VIP
MYLPF AGTR1
MYLPF LOC1720
ERCC5 TRO
ERCC5 GSTT1
ERCC5 FRK
ERCC5 PSEN1
ERCC5 CPB2
ERCC5 CD151
ERCC5 AEBP1
GAMT PDGFRA
GAMT CHAD
GAMT RFC4
GAMT HLA-G
GAMT PTPRZ1
GAMT KRIT1
GAMT ME1
GAMT EIF2S2
GAMT AP3B2
GAMT SRD5A1
GAMT IFNA14
GAMT DAZ2
GAMT CKS2
GAMT P4HB
GAMT GNB2
GAMT HTR6
GAMT CYBA
GAMT CNTFR
GAMT OLIG2
GAMT RELA
GAMT ETV4
GAMT MGP
GAMT CCDC85B
DPT AQP1
DPT FKBP3
DPT PASK
DPT NR2C2
DPT INHBA
DPT HIST1H2BG
DPT CHAF1B
DPT CCR8
DPT HIST1H3H
DPT IFNA14
FABP6 TMED2
FABP6 HLA-C
FABP6 TFF1
FABP6 KCNQ1
FABP6 PPWD1
FABP6 MTFR1
CBLB TMPO
CBLB GJB2
CBLB CDH17
CBLB CYFIP2
CBLB PSMD7
CBLB MX2
CBLB HPS1
CBLB ST8SIA1
CBLB PKP1
CBLB PAM
CBLB YWHAZ
CBLB VPS41
CBLB SERPINC1
CBLB NEFL
CBLB ERVK6
CBLB SFRS3
CBLB OR3A2
CBLB HTR2B
CBLB EFR3A
CBLB TYRP1
CBLB F13B
CBLB MCAM
CBLB HMGA1
CBLB ATN1
CBLB UNG
CBLB ALDH1B1
CBLB EVPL
CBLB ACCN2
CBLB ZNF154
CBLB LILRA2
CBLB RRH
CBLB HOXD10
CBLB CREM
CBLB PDE4A
CBLB MYO7A
AIM1 VAMP7
AIM1 KCNJ9
AIM1 NR1I3
AIM1 OLFM1
AIM1 AKAP12
AIM1 GOT2
AIM1 CDR1
EEF1A1 RPL37A
EEF1A1 RCAN1
EEF1A1 RPL27A
EEF1A1 TIMP4
EEF1A1 RPS3
EEF1A1 RPS2
EEF1A1 RPL41
EEF1A1 NR6A1
EEF1A1 DNAH9
EEF1A1 ERVK6
EEF1A1 MC5R
EEF1A1 COPS2
EEF1A1 DVL1
EEF1A1 UCK2
EEF1A1 ATP2B4
EEF1A1 CAPZA2
EEF1A1 HSD17BP1
EEF1A1 F7
EEF1A1 GNAS
EEF1A1 ITGAV
EEF1A1 INPP5K
EEF1A1 RPL10A
HMGB1 DUT
HMGB1 IMMT
HMGB1 RRM1
FOXO4 DAZ2
FOXO4 PDGFRA
FOXO4 IL12RB1
FOXO4 TFAP2B
FOXO4 PTPRZ1
FOXO4 GNA15
FOXO4 GUCA2A
FOXO4 OLIG2
TUBB AMPH
TUBB ADCY7
TUBB HSD17BP1
TUBB GNAQ
TUBB MAP2K5
TUBB GRAP
TUBB SLC7A6
TUBB RPS27A
TUBB HOXC5
TUBB MAP3K11
TUBB TCP1
TUBB RPS2
TUBB AGPAT1
TUBB COX7B
TUBB HIST2H4A
RAB2A TSN
RAB2A DPF2
RAB2A PDGFRA
RAB2A TCEB1
RAB2A PTPRZ1
RAB2A SMARCA1
RAB2A ARHGAP1
RAB2A SYT11
RAB2A ITSN1
RAB2A ZNF148
RAB2A MAMLD1
RAB2A EIF4A2
RAB2A OAS2
RAB2A DAZ2
RAB2A HMGA1
RAB2A NUMB
RAB2A OLIG2
RAB2A HEPN1
RAB2A CXorf40B
RAB2A SREBF1
RAB2A PICALM
RAB2A HES1
RAB2A GABPA
RAB2A ATP5F1
RAB2A PRKD1
RAB2A CREBBP
RAB2A ARHGAP19
MAGEA9 CUL7
MAGEA9 AKAP1
MAGEA9 MMP9
MAGEA9 FOLR1
MAGEA9 DDX6
MAGEA9 TFDP2
MAGEA9 KRT13
MAGEA9 HIBCH
MAGEA9 EPR1
MAGEA9 MTFR1
MAGEA9 UCP2
MAGEA9 CCL22
MAGEA9 IQGAP1
MAGEA9 DLX2
MAGEA8 ZNF140
MAGEA8 MMP11
MAGEA8 XK
MAGEA8 DGCR5
MAGEA8 HP
MAGEA8 C4orf10
MAGEA8 GTF2H1
MAGEA8 CASR
MAGEA8 SUOX
ACRV1 STX1A
ACRV1 KRT12
ACRV1 FAAH
ACRV1 ARHGAP22
ACRV1 TRIM25
ACRV1 CD34
ACRV1 UPK1A
ACRV1 PC
ACRV1 SCRIB
ACRV1 CYP17A1
ACRV1 C8B
ACRV1 CEACAM4
ACRV1 COL6A2
ACRV1 PPIC
ACRV1 PRF1
ABAT CD38
ABAT PDGFRA
ABAT IDS
ABAT MX2
ABAT AIP
ABAT PTPRZ1
ABAT PROL1
ABAT MAP7
ABAT CCR6
ABAT ZXDA
ABAT RPL29
ABAT PMPCA
ABAT PDE1C
ABAT KCNMA1
ABAT SCN2A
ABAT POLD4
ABAT ICAM1
ABAT PDCD2
ABAT DAZ2
ABAT MALL
ABAT CARS
ABAT HNRNPA1
ABAT CTSD
ABAT LSM1
ABAT MCHR1
ABAT ENPP1
ABAT KCNN3
ABAT CHERP
ABAT OLIG2
ABAT GPR3
ABAT KCNJ1
ABAT ITK
ABAT APOBEC3B
ABAT COL6A1
ABAT ACTB
ABAT ATF1
ABAT FOLR1
CHAF1B HSF1
CHAF1B ACVR2A
CHAF1B SCN9A
CHAF1B KRT5
CHAF1B GAST
CHAF1B GLDC
CHAF1B PDE3A
CHAF1B OAS1
CHAF1B GOLGA4
CHAF1B CEACAM4
CHAF1B TNNI3
CHAF1B IVD
CHAF1B GIF
CHAF1B FLT3LG
CHAF1B BBS9
CHAF1B IFNA8
CHAF1B ACPP
CHAF1B VAMP1
CHAF1B ARID5A
CHAF1B PSPH
CHAF1B NCF1C
MAGEA3 SELL
MAGEA3 POM121L9P
TCOF1 PARG
TCOF1 PTX3
TCOF1 RDBP
TCOF1 SFRS6
TCOF1 CGB
TCOF1 RORC
TCOF1 NAT6
TCOF1 GSTM5
TCOF1 GNB2L1
TCOF1 PRKCA
TCOF1 BMPR1B
TCOF1 CR1
TCOF1 MAP2K6
TCOF1 GFRA2
TCOF1 P2RX1
TCOF1 TIMM44
MAGEA1 DAZ2
MAGEA1 PDGFRA
MAGEA1 WIT1
MAGEA1 FEZ1
MAGEA1 SDC1
MAGEA1 CSTF1
MAGEA1 SNX19
MAGEA1 APOBEC3B
MAGEA1 USP11
MAGEA1 UBB
MAGEA1 CYP11B1
MAGEA1 PTPRZ1
MAGEA1 OLIG2
MAGEA1 XRCC4
MAGEA1 SLAMF1
TLN2 ATP6V1C1
TLN2 ACOX1
TLN2 CDSN
BIN1 AQP7
BIN1 UPP1
BIN1 GSTO1
BIN1 ESRRA
BIN1 HSF4
BIN1 BTN3A1
BIN1 PTOV1
BIN1 IL12B
BIN1 CYP2E1
BIN1 CYLC1
BIN1 HPX
BIN1 DIO2
BIN1 TSHB
BIN1 ITGB5
BIN1 HCG9
BIN1 DMWD
BIN1 PHF20
BIN1 ITGB4
PEX13 TAP1
PEX13 GPER
PEX13 EFNA5
PEX13 MALL
PEX13 KLF4
PEX13 CYTIP
MAGEA5 MMP14
MAGEA5 AES
MAGEA5 RDH5
MAGEA5 BTN3A2
MAGEA5 SLC7A5
MAGEA5 CD36
MAGEA5 PCSK5
MAGEA5 UPF1
MAGEA5 HIST2H2BE
MAGEA5 HIST1H2AG
MAGEA5 IL1R1
MAGEA5 PKLR
MAGEA5 PPP1R7
MAGEA5 FAS
MAGEA5 RGS4
MAGEA5 ANGPT1
MAGEA5 G0S2
MAGEA5 OTUD4
MAGEA5 RAD51
MAGEA5 SPIB
MAGEA5 FGF9
MAGEA5 PRB4
MAGEA5 ADK
MAGEA5 LGALS4
MAGEA5 IL2RB
MAGEA5 DHODH
MAGEA5 BST1
MAGEA5 PRDM2
MAGEA4 ERVK6
MAGEA4 TFF1
MAGEA4 CCNF
MAGEA4 EPAG
MAGEA4 PML
MAGEA4 GRPR
MAGEA4 P2RX4
FRG1 BAG1
FRG1 PABPC1
FRG1 FAM3C
FRG1 LCAT
FRG1 EPHA1
FRG1 CD151
FRG1 DGCR9
FRG1 APOD
FRG1 PARK7
FRG1 DGCR2
FRG1 FNTA
FRG1 KPNB1
FRG1 ZNF22
FRG1 LOC100131311
FRG1 CHRNB3
FRG1 INPP1
FRG1 BMP2
FRG1 H2AFZ
FRG1 IMMT
FRG1 MGP
FRG1 POU2F2
FRG1 SLC1A1
NFX1 ADH6
NFX1 PCM1
NFX1 CACNA1B
NFX1 PTX3
NFX1 TM4SF4
NFX1 HBB
NFX1 FOXA1
NFX1 BTN1A1
NFX1 PPP3CB
NFX1 TRIP13
NFX1 TCF20
NFX1 AKAP1
CD247 INPP1
CD247 FNTB
CD247 LCN2
CD247 PTOV1
CD247 FUT5
CD247 GDF10
PDLIM7 MMP16
PDLIM7 MECOM
PDLIM7 NKRF
PDLIM7 MLC1
PDLIM7 DAG1
PDLIM7 FURIN
DPYD LIPC
DPYD CSDA
DPYD NFATC4
DPYD MALL
DPYD AMY2B
EEA1 AQP5
EEA1 CPT2
EEA1 NMBR
EEA1 C11orf74
EEA1 MSX1
EEA1 LGALS4
UBTF RCAN1
UBTF HP
UBTF SAA4
UBTF RAP1A
UBTF SF1
UBTF RPS2
UBTF AKR1C1
UBTF SOX4
UBTF ZBTB17
UBTF IDH3G
UBTF GOLGA1
UBTF ZNF165
UBTF POLD1
UBTF CDK5R1
UBTF ANKRD36B
UBTF GSTA2
UBTF IFNA17
UBTF ARL3
UBTF H3F3B
UBTF CFHR2
UBTF KIAA0195
UBTF PKN1
UBTF SP4
UBTF MAN2A2
UBTF GUK1
UBTF PRF1
UBTF CXCL5
UBTF BAT2
UBTF CKAP4
CLUL1 NDRG1
CLUL1 GUCA1A
CLUL1 TFF1
CLUL1 EFNA1
IFT88 RBM42
IFT88 ZFY
IFT88 RASGRF1
IFT88 STMN2
IFT88 MX2
IFT88 ARHGAP1
IFT88 MED1
IFT88 DYNC2H1
IFT88 EWSR1
ACTA2 NFKBIA
ACTA2 H2AFZ
ACTA2 TAGLN
DPYS ABL2
DPYS KRT76
DPYS TFF1
YLPM1 TMOD1
YLPM1 CRYAA
YLPM1 RIPK1
YLPM1 GPM6B
YLPM1 CYP2F1
YLPM1 SERPINC1
YLPM1 KLHDC10
YLPM1 PLS1
YLPM1 DST
YLPM1 SERPINB9
YLPM1 UCP1
YLPM1 HBB
YLPM1 KIAA0114
YLPM1 SEMA3B
YLPM1 TNFRSF1A
YLPM1 DNAH8
YLPM1 FSHB
YLPM1 CYP2E1
YLPM1 PAK1
YLPM1 ID4
YLPM1 MEP1A
GCHFR SLC10A3
GCHFR DAZ2
GCHFR PDGFRA
GCHFR ARNT
GCHFR SAFB2
GCHFR UPF1
GCHFR PTPRZ1
GCHFR OLIG2
GCHFR ATXN3
MUC2 DAZ2
MUC2 PDGFRA
MUC2 TNNC2
MUC2 AZGP1
MUC2 PTPRZ1
MUC2 STXBP2
MUC2 AGPAT1
MUC2 SLC18A3
MUC2 CYP3A4
MUC2 OLIG2
MUC2 CST4
MUC2 PLAC4
MNDA PDGFB
MNDA CALM2
MNDA FBXW4P1
MNDA CHRNB3
MNDA CD36
MNDA KCNQ1
MNDA CAST
MNDA CCR3
MNDA NCF1C
MNDA AMELX
MNDA PDZK1IP1
MNDA RABIF
MNDA FRY
MNDA UCP3
MNDA NFRKB
MNDA C12orf32
NDUFA4L2 CCT8
NDUFA4L2 CYFIP1
NDUFA4L2 ACTN1
NDUFA4L2 PRKDC
NDUFA4L2 SLC35A2
NDUFA4L2 PNN
NDUFA4L2 GPKOW
DCLRE1A MYH10
DCLRE1A GOLGA1
DCLRE1A GOLGA2
DCLRE1A GNL1
DCLRE1A MALL
TFAM CHML
TFAM FDX1
TFAM IFI6
TFAM SRM
TFAM NR4A2
TFAM PPIL2
TFAM KRR1
TFAM SC5DL
TFAM PAH
TFAM DDO
TFAM MAPK9
TFAM CD79A
SP2 UBE4A
SP2 SET
SP2 ATP6AP1
SP2 TNFAIP1
SP2 NUP188
SP2 LOC728849
PFKM MFSD9
PFKM RARB
PFKM DES
PFKM HOXD4
PFKM MPO
PFKM DCTD
PFKM CD27
PFKM FOXA1
PFKM PPAT
PFKM LPCAT3
PFKM CRMP1
PFKM COX6A1
PFKM DNAJB1
PFKM CFP
PFKM S100B
CCNE1 IVD
CCNE1 DAZ2
CCNE1 PDGFRA
CCNE1 IFI35
CCNE1 SILV
CCNE1 TRAF6
CCNE1 CLEC3B
CCNE1 D4S234E
CCNE1 AHNAK
CCNE1 EXTL3
CCNE1 CYC1
CCNE1 PTPRZ1
CCNE1 MAS1
CCNE1 OLIG2
CCNE1 PRELP
CCNE1 MYO7A
CCNE1 HP
CCNE1 CDH6
NIACR2 LAMC2
NIACR2 EGFR
CD48 CASP7
CD48 IL15
CD48 PRKCG
ARC DAZ2
ARC PDGFRA
ARC ACTG2
ARC GCK
ARC PTPRZ1
ARC OLIG2
FBXW4P1 SFTPC
FBXW4P1 PCCB
FBXW4P1 GRIA1
FBXW4P1 ABP1
FBXW4P1 EPHA1
FBXW4P1 SPTA1
FBXW4P1 ZXDA
FBXW4P1 IFIT5
FBXW4P1 CBX5
FBXW4P1 STIL
FBXW4P1 PPFIA1
FBXW4P1 DCTD
FBXW4P1 RORB
FBXW4P1 BTN3A1
FBXW4P1 DEFA4
FBXW4P1 AP1B1
FBXW4P1 DAPK1
FBXW4P1 FOLH1
FBXW4P1 RNASE3
FBXW4P1 PRKCA
FBXW4P1 CTSA
FBXW4P1 CLC
FBXW4P1 CMA1
FBXW4P1 ECM1
FBXW4P1 CYTH1
FBXW4P1 TRIP11
FBXW4P1 ZNF132
FBXW4P1 KIF1A
FBXW4P1 PMP22
FBXW4P1 ETV4
FBXW4P1 PRKACG
FBXW4P1 FUT1
FBXW4P1 ALDH5A1
FBXW4P1 GABPA
GSN PCOLCE
GSN MGLL
GSN PDIA3
GSN ANXA6
SP4 TIAF1
SP4 SNX1
SP4 C4orf8
SP4 MN1
SP4 MTMR2
SP4 INSR
SP4 HTT
SP4 RBP4
SP4 RGS3
SP4 ACO1
SP4 FGF5
SP4 KCNA3
NOLC1 BET1
NOLC1 ALDH4A1
NOLC1 ZNF154
NOLC1 AZIN1
NOLC1 PPP1CC
NOLC1 PSME2
NOLC1 TM4SF4
NOLC1 RCOR1
NOLC1 TSPAN31
NOLC1 HOXA1
NOLC1 SUZ12
NOLC1 EPRS
NOLC1 TRIP13
NOLC1 ALDH18A1
NOLC1 LRBA
CD46 DLG1
CD46 TMED2
CD46 SFRS5
CD46 BIRC2
CD46 CRADD
CD46 PSMA5
CD46 COPB1
CD46 TRA2A
CD46 ATP5F1
CD40 SPIB
CD40 GNL1
CD40 ANG
CD40 GCG
CD40 SLC10A2
CD40 PDE1C
CD40 EFEMP2
CD40 MED12
CD40 BCAT1
CD40 SI
CD40 N4BP2L2
CD40 AAMP
CD40 TRIB2
CD40 NDRG1
CD40 GAD2
CD40 MICB
CD40 LGALS4
AP3B2 NDUFV3
AP3B2 NCOA2
AP3B2 AES
AP3B2 ACE
AP3B2 IDH3G
AP3B2 PDAP1
AP3B2 TRAK1
AP3B2 DRD3
AP3B2 SLCO2A1
AP3B2 PMS2L11
AP3B2 IL18R1
AP3B2 CSNK1D
AP3B2 TUFM
AP3B2 CXCR5
AP3B2 C16orf45
AP3B2 SC65
AP3B2 ADARB1
AP3B2 MAPRE3
FPGS ERBB2
FPGS MAP1A
FPGS GNL1
FPGS GSR
FPGS PGM5
FPGS RBM10
FPGS GTF2H4
FPGS KLF4
FPGS TP53BP1
FPGS HSD17B1
FPGS FTH1
FPGS RBM39
FPGS UCHL3
FEZ1 GPM6B
FEZ1 ARID4A
FEZ1 ATP5D
FEZ1 CALM2
FEZ1 LOC150786
FEZ1 CCDC88A
FEZ1 FLII
FEZ1 SPHAR
FEZ1 DOC2A
FEZ1 WT1
FEZ1 PRKCB
FEZ1 WRB
FEZ1 PKN2
FEZ1 MLL
FEZ1 HERC3
FEZ1 TBL3
FEZ1 FAM12A
FEZ1 EVI2B
FEZ1 OCM2
FEZ1 GRIK2
FEZ1 DNAJC2
FEZ1 POLRMT
FEZ1 POU2F2
PDX1 SEL1L
PDX1 SLC6A6
PDX1 ZNF154
PDX1 GTF2F2
PDX1 CACNB3
PDX1 BDNF
PDX1 GNGT1
PDX1 SERPINE1
PDX1 ADRB2
PDX1 STAC
PDX1 FUT1
PDX1 GATA6
PDX1 GYPA
PDX1 BMX
PDX1 GRM1
PDX1 TFF1
PDX1 MGAT5
GCNT1 ERCC2
GCNT1 CD34
GCNT1 LRRC16A
GCNT1 ABL2
GCNT1 ANKRD1
GCNT1 SGCD
GCNT1 NRAS
GCNT1 LYZ
GCNT1 HTT
GCNT1 SC5DL
GCNT1 HNMT
GCNT1 FGB
GCNT1 KCNJ11
GCNT1 CRISP3
GCNT1 TAF1B
GCNT1 NR4A3
GCNT1 MLLT10
GCNT1 FCGBP
GCNT1 GALE
GCNT1 PLAU
GCNT1 DTNA
GCNT1 GRPR
GCNT1 SNRPA
GCNT1 UCHL1
GCNT1 PHF20
GCNT1 TAF1C
GCNT1 INPP5A
GCNT1 GPR1
GCNT1 CR1
GCNT1 APLNR
GCNT1 ARG1
GCNT1 SNRNP27
GCNT1 OPRD1
GCNT1 DGUOK
GCNT1 SLC18A3
PHOX2B NCF2
PHOX2B UFM1
PHOX2B CCR2
PHOX2B KRT5
PHOX2B SLC30A3
PHOX2B MECOM
PHOX2B TNXB
PHOX2B JAK3
PHOX2B SLC8A3
PHOX2B RPS23
PHOX2B FMO4
PHOX2B SHOX
PHOX2B PGM5
PHOX2B FES
PHOX2B MAS1
PHOX2B F10
PHOX2B BDH1
PHOX2B HADH
PHOX2B PUF60
PHOX2B SELP
PHOX2B PHF3
RYK PAR5
RYK FOLR1
TPSAB1 RLBP1
TPSAB1 GABRR1
TPSAB1 RPSAP12
TPSAB1 AP3M2
TPSAB1 PAH
TPSAB1 BLZF1
TPSAB1 RORC
TPSAB1 PTGER3
TPSAB1 HLA-C
TPSAB1 ZAP70
TPSAB1 GUCA2B
TPSAB1 CDC25C
TPSAB1 LRMP
TPSAB1 LLGL1
TPSAB1 CYP2E1
TPSAB1 FUT4
TPSAB1 LMO1
TPSAB1 PSG6
TPSAB1 CYP11B1
TPSAB1 PSEN1
WASF1 BCLAF1
RAB21 EED
RAB21 DAZAP2
TCL1A CXCL3
TCL1A KLRC2
TCL1A LPAL2
TCL1A POLD1
TCL1A WDR51B
TCL1A PLCG2
TCL1A GPR64
TCL1A STXBP2
TCL1A GPR162
TCL1A WDR67
TCL1A AMELY
SNW1 TIAF1
SNW1 ZNF140
SNW1 RAD23A
SNW1 PRMT1
SNW1 E4F1
SNW1 ABCB10
SNW1 KRT4
SNW1 SEPT6
SNW1 CCNI
CFH CD74
CFH MPG
CFH APOD
CFH CTSS
CFH ZFY
CFH LTBP2
CFH RPL38
CFH GLIPR1
CFH IFITM1
CFH FBN1
CFH NP
CFH PCOLCE
CFH PPP3CA
CFH LAMB2
CFH HLA-DQA1
CFH CYP2A6
GIF IL13RA2
GIF EIF4G3
GIF SERPINA7
GIF KIAA0020
GIF MTMR3
GIF FABP1
GIF CRHBP
GIF IL6R
GIF LOC643332
GIF NFYB
GIF SKIV2L
GIF GPC5
GIF PKP4
GIF PTGER3
GIF UQCRB
GIF IL9
RAB28 SNX17
RAB28 DAZ2
RAB28 PDGFRA
RAB28 LLGL2
RAB28 IDH3G
RAB28 TLE3
RAB28 SNRK
RAB28 USP4
RAB28 PTPRZ1
RAB28 OLIG2
RAB28 CFTR
GLRA2 METTL1
CALR AOC2
CALR MT2A
CALR ACP2
CALR FAM3C
CALR RPL18A
CALR KAT2A
CALR NFYB
CALR PLP2
CALR CLCNKB
CALR BTG3
CALR PDE1C
CALR TUBA1A
CALR AMHR2
CALR SLC35A2
CALR CCL20
CALR DSG1
CALR NDUFA12
CALR EXTL2
CALR POLR2E
CALR TNIP1
CALR SNRPB
CALR POLR2L
CALR COX7A2
CALR RSU1
CALR PTTG1IP
CALR SQSTM1
CALR E2F1
CALR NOTCH4
CALR SLC2A4
CALR G6PC
CALR MELK
CALR EBP
CALR psiTPTE22
CFB LY6E
CFB OGDH
CFB RNPS1
CFB ATM
CFB C4orf10
CFB UPK1A
CFB IL1R2
CFB MLC1
CFB HLA-DQB1
CFB CHI3L1
CFB BLVRB
CFB TNNI2
CFB GAST
CYB5A CYP2C9
CYB5A SFTPC
CYB5A FTSJD2
CYB5A TRD@
CYB5A APOBEC3B
CYB5A GNB2L1
CYB5A EDN1
CYB5A MPHOSPH6
CYB5A RNF144A
CYB5A NDUFS8
CYB5A SPRR1B
CYB5A FCGRT
CYB5A PLP2
CYB5A SEC31A
ACTR1B TCEB1
ACTR1B PRDM2
ACTR1B MTFR1
ACTR1B BCL6
ACTR1B OSBP
ACTR1B ID4
ACTR1A DAZ2
ACTR1A PDGFRA
ACTR1A FXYD3
ACTR1A TRO
ACTR1A RAC1
ACTR1A UBE3A
ACTR1A ADRA2C
ACTR1A CXCR3
ACTR1A GNA15
ACTR1A ZNF33B
ACTR1A PTPRZ1
ACTR1A OLIG2
PNN ACTG1
PNN MTHFD1
PNN PKD2
PNN TM4SF4
PNN PFN1
PNN CDK4
PNN TRIP13
PNN RBM39
PNN INA
PNN SEC31A
HLA-DMB EFNB2
HLA-DMB ADORA3
HLA-DMB CLTA
HLA-DMB TCN2
HLA-DMB PITPNB
HLA-DMB CNTD1
HLA-DMB SFRS6
HLA-DMB PXN
HLA-DMB FCGRT
HLA-DMB G0S2
HLA-DMB TRO
HLA-DMB PKN1
HLA-DMB CTSA
HLA-DMB PALM
HLA-DMB ACO1
HLA-DMB CCL22
HLA-DMB HYAL3
HLA-DMB ST8SIA1
HLA-DMB PMS2L11
HLA-DMB NMBR
HLA-DMB KDELR2
HLA-DMB IFI44
HLA-DMB CD3E
EWSR1 USP8
EWSR1 CDH17
EWSR1 PRDX2
EWSR1 GTF3C2
EWSR1 EZH2
EWSR1 SEPT5
EWSR1 STIP1
EWSR1 SMARCA4
EWSR1 XRCC6
EWSR1 GLDC
EWSR1 DNMT1
EWSR1 CDC37
EWSR1 TFRC
EWSR1 DHPS
EWSR1 PDIA5
EWSR1 NDUFA9
EWSR1 IK
EWSR1 GYPE
EWSR1 ACPP
EWSR1 RBPMS
EWSR1 MEF2A
EWSR1 PRKCSH
EWSR1 CSRP2
EWSR1 POLR2J2
CFP CPD
CFP ZNF76
CFP HIST2H4A
CFP MAML1
CFP P2RX5
CFP HLA-DQB1
CFP NRG1
CFP TRAF5
CFP MAN2A2
CFP PPARG
CFP CNGA2
CFP TNFRSF11B
CFP KIF1A
CFP IRS1
CFP KIF22
CFP SUPT4H1
CFP RABGGTA
CFP CFDP1
CFP TARS
CFP GPD1L
HLA-DMA HLA-DRA
HLA-DMA VAMP7
HLA-DMA ST6GAL1
HLA-DMA IGL@
HLA-DMA POLD4
HLA-DMA PRF1
HLA-DMA SNCB
HLA-DMA NFKB2
HLA-DMA PTCH1
PCK2 NUP88
PCK2 BMS1
PCK2 CD1C
PCK2 RARG
PCK2 RAB4A
PCK2 EZR
PCK2 POLR2E
PCK2 TRIP10
PCK2 TCHH
PCK2 SEPT8
PCK2 ILVBL
PCK2 ATP6V1B2
PCK2 REEP5
PCK2 POLR2J2
RPN1 DAZ2
RPN1 PDGFRA
RPN1 BMS1
RPN1 TIMP2
RPN1 PSAP
RPN1 SYT5
RPN1 GNAZ
RPN1 PTPRZ1
RPN1 STOM
RPN1 ARCN1
RPN1 APLP2
RPN1 OLIG2
RPN1 IQGAP1
RPN1 TMED10
RPN2 CAPZA1
RPN2 ST8SIA4
RPN2 MRPS22
RPN2 LAMB1
RPN2 KIAA0247
RPN2 PDIA3
RPN2 STX4
RPN2 CLCN4
RPN2 ILVBL
RPN2 SNRNP27
RPN2 PTP4A2
RPN2 KDELR2
RPN2 PSMC5
RPN2 TMED10
PCK1 COL10A1
PCK1 ZNF192
PCK1 POM121L9P
PCK1 APOBEC3B
PCK1 TCP1
PCK1 SCNN1A
PCK1 MAF
PCK1 CTSS
TRIM15 MAP4K2
TRIM15 MFGE8
TRIM15 SPTB
TRIM15 CD7
TRIM15 XRCC1
TRIM15 KCNA4
TRIM15 MYBL2
TRIM15 STAT4
TRIM15 CPA1
TRIM15 THRA
TRIM15 TJP2
TRIM15 CLCN7
TRIM15 RAG1
TRIM15 OPRK1
TRIM15 CAPG
TRIM15 GATA3
TRIM15 INHA
TRIM15 ANG
TRIM15 CALML3
TRIM15 NEU1
TRIM14 GSR
TRIM14 LLGL2
TRIM14 TRIM29
TRIM14 PTMA
TRIM14 FAM175B
TRIM14 PTHLH
TRIM14 NR6A1
TRIM14 TRIP4
TRIM14 CFTR
TRIM14 SPRR2B
EFNB3 C19orf57
EFNB3 ACP2
EFNB3 DHRS2
EFNB3 ZNF167
EFNB3 IL10
EFNB3 MTOR
EFNB3 CEACAM4
EFNB3 MERTK
EFNB3 MMD
EFNB3 ABL1
EFNB3 C2
EFNB3 DUSP7
EFNB3 LMAN1
EFNB3 CPS1
MCF2 ATM
MCF2 SF1
MCF2 PEX19
MCF2 CD7
MCF2 FDXR
MCF2 IBSP
MCF2 SCGB1A1
MCF2 FAS
MCF2 CACNA1C
MCF2 RPS6KB1
MCF2 AFF2
MCF2 ADRA2B
MCF2 HTR2A
MCF2 TACSTD2
MCF2 DSG3
MCF2 SULT1C2
MCF2 LTK
MCF2 WFDC2
MCF2 PHF20
MCF2 SLC39A7
MCF2 SLC2A3
MCF2 TCHH
MCF2 PDK4
MCF2 KPNA1
MCF2 TUB
MCF2 SDHB
SLC39A9 MAP4K1
SLC39A9 RARB
SLC39A9 ELAVL1
SLC39A9 LIMK2
SLC39A9 PCDH1
SLC39A9 MX2
SLC39A9 MAP3K12
SLC39A9 STARD9
SLC39A9 DAG1
SLC39A9 CDH1
SLC39A9 HIST1H3H
SLC39A9 CAV2
SLC39A9 PXN
PPP2R3A TYRP1
PPP2R3A ADD3
PPP2R3A TRO
PPP2R3A EIF4G3
PPP2R3A OR1D2
PPP2R3A MAP2
PPP2R3A POLR2B
PPP2R3A ABL1
PPP2R3A MYH6
PPP2R3A ZNF37A
NQO2 SFTPC
NQO2 GLA
NQO2 OTUD4
NQO2 SMR3B
NQO2 SLC2A1
NQO2 SSR1
NQO2 TAF11
NQO2 B4GALT1
NQO2 LGALS2
NQO2 TNFRSF4
CDO1 CRYGD
CDO1 SMARCD1
CDO1 KRT18
CCRL2 HOXC5
CCRL2 E2F5
CCRL2 ITGB2
CCRL2 KCNJ5
CCRL2 PRKCA
CCRL2 CACNA1A
CCRL2 TFAP2C
CCRL2 ACOX1
CCRL2 TDG
CCRL2 IDS
CCRL2 ZNF8
CCRL2 SPIB
CCRL2 RDBP
CCRL2 ARAF
CCRL2 ITGA1
CCRL2 LTA4H
CCRL2 CCBL1
CCRL2 TRPV6
CCRL2 SELP
CCRL2 SERPINE1
FOXK2 CYP2J2
FOXK2 PRKCH
FOXK2 CCDC52
FOXK2 RARB
FOXK2 G6PC
FOXK2 RARRES2
FOXK2 CLCN6
FOXK2 MIF
FOXK2 VIPR2
FOXK2 HLA-DOA
FOXK2 RAB3A
FOXK2 DBN1
FOXK2 COL6A2
FOXK2 PAFAH1B3
ASNS ATF4
EFNB1 RAC1
RLN1 NCF2
RLN1 HHEX
RLN1 FLI1
RLN1 SF3B2
RLN1 B4GALT1
RLN1 GYPE
CHI3L2 DDB2
CHI3L2 C4orf8
CHI3L1 RPS5
CHI3L1 YDD19
CHI3L1 FLT3
KIF2C CCNB1
KIF2C BTN3A2
KIF2C LOC90925
KIF2C ELL
KIF2C CASP1
KIF2C FAS
KIF2C TRAP1
KIF2C LSM1
KIF2C SLCO2A1
KIF2C MALL
KIF2C CYBA
KIF2C APOH
KIF2C GRM5
KIF2C ENOSF1
KIF2C ITGB4
CYP4F2 ITPR2
CYP4F2 P2RY6
CYP4F2 NEU1
CYP4F2 ADK
CYP4F3 PHF15
CYP4F3 RCAN1
CYP4F3 ZXDA
CYP4F3 IDS
CYP4F3 PRKAA1
CYP4F3 OR1D2
CYP4F3 GPS1
CYP4F3 MAPK3
CYP4F3 NDST1
CYP4F3 PTX3
CYP4F3 THBS1
CYP4F3 ARHGDIG
CYP4F3 DYRK1A
CYP4F3 RELA
CYP4F3 IFNA14
CYP4F3 CTLA4
CYP4F3 CHRNA2
CYP4F3 YIF1A
CYP4F3 RPL19
CYP4F3 RHOD
CYP4F3 VAV2
CYP4F3 SSR1
CYP4F3 CD300C
IFNW1 NDUFA12
IFNW1 MTHFD1
IFNW1 SC5DL
IFNW1 TIAL1
IFNW1 NCOR2
IFNW1 SLC29A1
IFNW1 PAH
IFNW1 UCP2
IFNW1 CTNNA1
IFNW1 CTDSP2
IFNW1 EIF2S2
MYL5 SPINT2
MYL5 TPM2
MYL5 NIPAL3
MYL5 RPS16
MYL5 ACP2
MYL5 SLC9A3R2
MYL5 psiTPTE22
MYL5 CD47
MYL5 IL4
MYL5 XDH
MYL5 FOXA1
MYL5 BAD
MYL5 GLI1
MYL5 FASLG
MYL5 HOXA1
MYL5 STC1
MYL5 AANAT
MYL5 ADRB2
MYL5 SLC25A13
MYL5 THBD
MYL5 PTPRD
RGS4 SET
RGS4 RPL38
RGS4 IL16
RGS4 FOXA1
RGS4 RPL11
RGS4 FOXI1
RGS4 ANXA13
CHAD CTLA4
CHAD PDGFRA
CHAD DAZ2
CHAD TWIST1
CHAD PTPRZ1
CHAD OLIG2
TRIM22 FHL2
TRIM22 IFITM1
TRIM22 PLCB4
TRIM22 HIVEP1
TRIM22 TSPO
TRIM22 PGM5
TRIM22 SERPINE1
TRIM22 GAST
TRIM22 CHRNA4
TRIM22 RUNX1T1
TRIM22 KRT5
TRIM22 RBMS2
TRIM22 EIF4E
TRIM22 HTR1F
TRIM22 S100A1
TRIM22 FOLR1
COX7A2 EPHB2
COX7A2 FCAR
COX7A2 LOC90925
COX7A2 ERH
COX7A2 ALDH2
COX7A2 ATP5G1
COX7A2 PTPN11
PRL CDKN2B
PRL IL8RA
PRL ITGA3
PRL UPF1
PRL NDRG1
PRL TMEM115
PRL P2RX7
PRL ZP2
PRL FIG4
PRL MSMB
PRL PLAG1
PRL SPINK1
PRL RENBP
PRL DHPS
PRL NR4A1
PRL IGHMBP2
PRL CYP3A7
PRL IL11
PRL CYC1
PRL SLC35B1
PRL VIP
PRL SLC1A6
PRL IFI44
SAG RGL2
SAG ADD1
MR1 SNX17
MR1 PKLR
MR1 KCNJ11
MR1 FYB
MR1 PPFIA1
MR1 IGKV1D-13
MR1 CDC42EP1
MR1 ST8SIA4
MR1 MASP1
MR1 LSM1
MR1 FASTK
MR1 P11
MR1 MED12
MR1 HLA-DQB1
MR1 POU2F2
MR1 BRD2
MR1 IFNA14
RAB40B IRF3
RAB40B UBE2B
RAB40B HOXD4
RAB40B ARG1
RAB40B NTS
RAB40B RAB9P1
RAB40B CELSR2
RAB40B DRD1
RAB40B INHBA
RAB40B OGT
RAB40B PDE4C
RAB40B PHKG1
RAB40B NRF1
RFC5 GPR17
RFC5 CCL11
RFC5 CD44
RFC5 NPY
RFC5 PRDM2
RFC5 MYO5A
RFC5 HPGD
RELN LGALS8
RELN NAP1L3
RELN ACADS
RELN ADRB2
RELN ELMO1
GTF2A2 ATP5J
GTF2A2 MALL
CIRBP MYT1
CIRBP LOC728849
CIRBP CPE
RELB LTBR
RELB BRCA2
RELB TSFM
RELB MRPS31
RELB AZU1
RELB F13B
RELA EPAG
RELA RNF2
RELA ACADS
RELA ACE
RELA KRT6B
RELA GMFB
RELA SLC6A8
RELA TFF1
RELA RAP1A
RELA MIF
RELA CCR1
RELA KRT1
RELA CSF2RA
RELA STRA13
RELA ALOX12
RELA ACOT7
RELA PWP2
RELA SMARCA1
RELA CD180
RELA SH3GL1
RELA P2RX4
RELA MICA
RELA HEXB
RELA PKLR
RELA CHIC1
RELA ANKRD1
RELA NR0B1
RELA TLX1
RELA GNG10
RELA MAOA
RELA ZNF8
RELA CHKA
RELA SEMG1
RELA SLC12A4
RELA CBFB
RELA DEFA3
RELA CAPN2
RELA ERCC1
RELA PXN
RELA ENPP1
RELA CCL22
RELA CEACAM4
RELA FAM65B
RELA TERF1
RELA ACVRL1
RELA LARP4B
RELA CD22
RELA KRT20
RELA GLP1R
RELA CGRRF1
RELA CRYBB2
RELA HLA-DQB1
RELA ENO3
RELA MTOR
RELA IL8RA
RELA ADRA2A
RELA NAGA
RELA LRMP
RELA WFDC2
RELA DYNC2H1
RELA CHD4
RELA MAP3K7IP1
RELA TNK1
RELA MNT
RELA ZNF157
RELA VAMP7
RELA GNAS
RELA POU2F2
RELA CD163
RELA GTF2F2
RELA RIN1
RELA NFYA
RELA ABO
RELA CDK2
RELA CYBA
RELA TNFRSF8
RELA PSMB3
RELA ATF2
OGT CCT8
OGT ESR2
OGT RALGDS
OGT AMY2B
OGT MIA
OGT ERP29
OGT PTH2R
OGT ATP2B4
OGT FASTK
OGT PPOX
OGT SNRPN
OGT SYK
OGT SLC14A1
OGT NPPC
OGT BCL7A
GLP1R MT2A
GLP1R MBTPS1
GLP1R FASTK
GLP1R FIG4
GLP1R NCF1C
GLP1R SSTR4
GLP1R UROD
GLP1R PTPN1
GLP1R IFNA14
PIP4K2B FMO4
PIP4K2B NCOA4
PIP4K2B EIF4G3
PIP4K2B TMF1
PIP4K2B SDC4
PIP4K2B KISS1
PIP4K2B HADHB
PIP4K2B EDEM1
PIP4K2B OPRK1
PIP4K2B PLP2
PIP4K2B GTF2I
PIP4K2B IGKV1D-13
PIP4K2B IDUA
PIP4K2B FTO
PIP4K2B FUT8
TYRP1 RPE65
TYRP1 KRIT1
TYRP1 MFAP5
TYRP1 RNH1
TYRP1 HIST1H2AG
TYRP1 AKR1C3
TYRP1 LHX2
TYRP1 LOC100130219
TYRP1 CEACAM1
TYRP1 PMS2L5
TYRP1 IL18R1
TYRP1 ABR
TYRP1 ALDH1B1
TYRP1 FGF5
TYRP1 ARID3A
TYRP1 IRF4
TYRP1 METTL1
TYRP1 CDK4
TYRP1 F9
TYRP1 FOLR1
HTN1 FYB
HTN1 MAP3K10
HTN1 CLNS1A
HTN1 LOC100130219
HTN1 MCAM
HTN1 SPTA1
HTN1 PGGT1B
HTN1 ERG
CTRL NPPA
RPS6KB1 ARSE
RPS6KB1 GINS1
RPS6KB1 CD55
RPS6KB1 KAT2A
RPS6KB1 CES1
RPS6KB1 MALL
RPS6KB1 CCDC6
RPS6KB1 DYRK1A
RPS6KB1 MYB
RPS6KB1 MSR1
C4orf10 MYCL1
C4orf10 COMMD1
C4orf10 BTN3A2
C4orf10 NSDHL
C4orf10 HLA-C
C4orf10 ARSB
C4orf10 LRRC16A
C4orf10 MUTYH
C4orf10 ADAM11
C4orf10 SLC5A2
C4orf10 IFNGR2
C4orf10 RASGRF1
C4orf10 CLCNKA
C4orf10 AANAT
C4orf10 CD79B
C4orf10 MICA
C4orf10 OAS1
C4orf10 CXCL12
C4orf10 STAT3
C4orf10 GRLF1
C4orf10 PROL1
C4orf10 SLC9A3R2
C4orf10 FAP
C4orf10 ERVK6
C4orf10 TNXB
C4orf10 CHRNB4
C4orf10 MAP3K5
C4orf10 GNB2L1
C4orf10 KLF6
C4orf10 PCTK3
C4orf10 RBM10
C4orf10 S100A8
C4orf10 CRYGD
C4orf10 PCOLCE
C4orf10 UCN
C4orf10 ANXA13
C4orf10 FCGRT
C4orf10 OXTR
C4orf10 FNTA
C4orf10 KCNJ15
C4orf10 GCK
C4orf10 PTH2R
C4orf10 MGAT3
C4orf10 STATH
C4orf10 WFDC2
C4orf10 ZNF157
C4orf10 C4orf8
C4orf10 SEMA5A
C4orf10 LLGL1
C4orf10 TNFRSF1A
C4orf10 DRD3
C4orf10 TNFAIP2
C4orf10 PDE6B
C4orf10 HTT
C4orf10 FUT2
C4orf10 TIAL1
C4orf10 FAS
C4orf10 C4BPA
C4orf10 BRE
C4orf10 FLNC
C4orf10 CCNG1
C4orf10 FOLR1
PTH2R DAZ2
PTH2R BMP5
PTH2R MAGEA10
PTH2R GRAP
PTH2R CCL19
PTH2R TFAP2B
PTH2R CELSR2
PTH2R THRA
PTH2R TNFSF10
PTH2R PDGFRA
PTH2R ACTC1
PTH2R OLIG2
PTH2R GYPB
PTH2R PTPRZ1
PTH2R ZBTB33
PTH2R BNIP2
CYP4B1 GALT
CYP4B1 SNTA1
CYP4B1 RPS25
CYP4B1 ESRRB
CYP4B1 GLA
CYP4B1 GCK
CYP4B1 CDC20
CYP4B1 ARHGAP22
CYP4B1 OAS2
CYP4B1 BST1
CYP4B1 CHRNG
CYP4B1 RLN2
CYP4B1 HTN3
CYP4B1 PTPN3
CYP4B1 MVD
CYP4B1 EGF
CHP WNT2
CHP C17orf103
CHP PON3
CHP GYS1
CHP AGTR1
CHP SYN1
KLK1 SCN7A
KLK1 TRPV6
KLK1 ATP4A
KLK1 CRKL
KLK1 SLC11A1
KLK1 FAS
KLK1 BAGE
KLK1 IL6
KLK1 TRPC3
KLK1 CYBA
KLK1 MFAP2
KLK1 PAX2
KLK1 COL6A2
KLK1 LCK
KLK2 HSP90AB1
KLK2 NCAPH2
KLK2 EDA
KLK2 TNNT3
KLK2 GADD45A
KLK2 AFF3
KLK2 LY9
KLK2 CASP8
KLK2 LAG3
KLK2 FES
KLK2 POLRMT
KLK2 GYPA
KLK2 THAP11
KLK2 AXL
KLK3 DAZ2
KLK3 PDGFRA
KLK3 CYP4A11
KLK3 HEXA
KLK3 RASSF7
KLK3 PTPRZ1
KLK3 ELL2
KLK3 OLIG2
KLK3 COX17
MAL MALL
MAL CD36
TBL3 MAP4K2
TBL3 HLA-C
TBL3 ERCC1
TBL3 MX1
TBL3 C8A
TBL3 PPIL2
TBL3 MFAP2
TBL3 RBMS2
TBL3 TST
TBL3 OPRL1
TBL3 MYH8
TBL3 TNXB
TBL3 RB1
TBL3 LIMK2
TBL3 CCL21
TBL3 KLHDC10
TBL3 CST4
TBL3 XG
TBL3 LSM1
TBL3 RAG1
TBL3 SMARCD3
TBL3 CHERP
TBL3 SNRPC
TBL3 PTPN6
TBL3 BCAM
TBL3 ATP5G1
TBL3 MAP3K10
TBL3 MAOA
TBL3 BCL2
KLK6 PTK2B
KLK6 LMF2
KLK6 MYOM1
KLK6 RARG
KLK6 PDXDC1
KLK6 C8A
KLK6 B3GNTL1
KLK6 COL19A1
KLK6 ADRA1D
KLK6 SLC33A1
KLK6 SCRIB
KLK6 PMS2L5
KLK6 CD72
KLK6 RAG1
KLK6 MGAT5
KLK6 ARL4A
KLK6 POU2F2
KLK6 UGP2
KLK6 CCR5
KLK7 CD53
KLK7 CIR1
KLK7 PHF15
KLK7 CLPS
KLK7 MYL4
KLK7 ZMAT2
KLK7 GAD2
KLK7 ZNF141
KLK7 GCNT2
KLK7 ARHGEF6
KLK7 TEC
KLK7 PIK3IP1
KLK7 CCL21
KLK7 PDCD2
KLK7 CDH6
KLK7 BARD1
KLK7 RAB3A
KLK7 GABRB1
KLK7 QARS
KLK7 NPM1
KLK7 SERPINB4
KLK7 TJP2
KLK7 CR1
KLK7 SLC3A2
KLK7 PKD2
KLK7 PON1
KLK7 OPN1MW2
KLK7 EBP
KLK7 PDE4A
KLK7 YBX1
KLK7 HIVEP1
GPR4 MAP4K1
GPR4 NPR3
GPR4 RPL28
GPR4 ME1
GPR4 CCR9
GPR4 GALNT1
GPR4 GATA1
THOC1 LIMK2
THOC1 ADD3
THOC1 ACP2
THOC1 MAD1L1
THOC1 CLPP
THOC1 HK1
THOC1 CLCN4
THOC1 USP13
THOC1 IK
THOC1 USP11
THOC1 SKIV2L
THOC1 IDH2
THOC1 TACSTD2
THOC1 LAMB3
THOC1 TMEM115
THOC1 JAK3
MYL3 PRKCH
MYL3 PDGFRA
MYL3 DAZ2
MYL3 NPPB
MYL3 PTPRZ1
MYL3 MT1L
MYL3 OLIG2
MYL3 SPRR2C
THOC5 ETV3
THOC5 PFDN5
THOC5 PCM1
THOC5 PDE3A
THOC5 PTGR1
THOC5 CYP2E1
THOC5 OAZ1
THOC5 CD151
THOC5 MPST
THOC5 C4A
THOC5 NUMB
THOC5 CEBPG
THOC5 TST
THOC5 HAPLN1
DBI NGF
DBI NMU
DBI CD63
DBI PLA2G7
DBI ATP5J
DBI PPP5C
DBI TFF1
DBI MCAM
DBI ICAM2
DBI CNBP
DBI ACAA1
DBI MAPK10
DBI ROR1
DBI RABIF
DBI PPP3CA
DBI LDHB
DBI SPHAR
DBH NFKBIB
DBH PSMD7
DBH ZNF75D
DBH MMP19
DBH CLTA
DBH MAP2K5
DBH SLC9A2
DBH CACNB3
DBH SFRS6
DBH C6orf142
DBH C11orf72
DBH FOSL2
DBH DGKA
DBH DPP4
DBH MRPL12
DBH TRAF5
DBH F13B
DBH GTF2H1
DBH CAMK2G
DBH IFRD1
DBH LTK
DBH TSPAN8
DBH PDE4C
DBH TSPY3
DBH PF4V1
DBH TRPV6
DBH RARG
DBH F9
DBH COL1A2
DBH HLTF
DBH FLNC
RAB27B MFSD9
RAB27B PTPN21
RAB27B CD70
RAB27B SLC6A4
RAB27B C4BPB
RAB27B MAP3K10
RAB27B KEAP1
RAB27B MTTP
RAB27B FUT1
RAB27B NKG7
RFX5 IL7R
RFX5 SPINT2
RFX5 HPCAL1
RFX5 GNAI3
RFX5 CALM3
RFX5 F13B
RFX5 HP
RFX5 EFEMP2
RFX5 BNIP1
RFX5 HSP90AB1
RFX5 YARS
RFX5 CTNND2
RFX5 BTN2A2
RFX5 NUP88
RFX5 PRRX2
RFX5 MAPKAPK3
RFX5 FOLR1
AVPR2 IL13RA2
AVPR2 RPS11
AVPR2 KEL
AVPR2 SOD2
AVPR2 AHNAK
AVPR2 CASP8
AVPR2 SART3
AVPR2 GSTO1
AVPR2 IMPDH2
AVPR2 CCR8
AVPR2 PPP3CB
AVPR2 CACNA1S
AVPR2 COL6A3
POM121L9P HIST1H4G
POM121L9P KIAA0141
POM121L9P FDXR
POM121L9P S100A12
POM121L9P SEMA4D
POM121L9P CHML
POM121L9P SMG1
POM121L9P IL12RB1
POM121L9P DGCR2
POM121L9P PIK3CD
POM121L9P DSC1
POM121L9P FGG
POM121L9P DAZL
POM121L9P CTSE
POM121L9P GRM5
POM121L9P SERPINB3
POM121L9P LPA
POM121L9P NUCB2
POM121L9P TRPC3
POM121L9P MYCBP
POM121L9P AHR
POM121L9P TLR1
POM121L9P ELK4
POM121L9P CD300C
POM121L9P DBT
POM121L9P TCTA
POM121L9P HESX1
POM121L9P IGHA1
POM121L9P SAA1
POM121L9P DNM1
POM121L9P DAXX
POM121L9P LILRB1
POM121L9P SMA4
POM121L9P LSR
POM121L9P GUCA2A
POM121L9P KIFC1
POM121L9P MT1A
POM121L9P EPHB2
POM121L9P HOXB6
POM121L9P RHOH
POM121L9P KIAA0040
POM121L9P SCGB1A1
POM121L9P ZC3H3
POM121L9P TNFAIP6
POM121L9P NEB
POM121L9P ACR
POM121L9P ITIH3
POM121L9P IGF2R
POM121L9P MYH3
POM121L9P CHRNB3
POM121L9P CST2
POM121L9P CFHR2
POM121L9P LAMA3
POM121L9P COMP
POM121L9P CSTA
POM121L9P RXRB
POM121L9P PNOC
POM121L9P ID1
POM121L9P CD96
POM121L9P ZNF33B
POM121L9P PSMB8
POM121L9P ISG20
POM121L9P CRHR1
POM121L9P B4GALNT1
POM121L9P IGSF2
POM121L9P RIPK1
POM121L9P GNAT1
POM121L9P RUNX1T1
POM121L9P PRSS7
POM121L9P MAP2K4
POM121L9P RAP1GAP
POM121L9P ATP6V1B1
POM121L9P CPT1A
POM121L9P TRAF1
POM121L9P CDC5L
POM121L9P NR4A2
POM121L9P FXN
POM121L9P LUZP2
POM121L9P CASP4
POM121L9P CYP4A11
POM121L9P NCK1
POM121L9P SSR1
POM121L9P PTPRC
POM121L9P CACNG1
POM121L9P MMP1
STXBP3 BBS9
STXBP3 SMC1A
STXBP3 DOCK1
STXBP3 PLCB4
STXBP3 FANCA
STXBP3 PSMB10
STXBP3 PCM1
STXBP3 HADHA
STXBP3 IRS1
STXBP3 INSR
STXBP3 MAP3K5
STXBP3 IQCB1
STXBP3 AFF2
STXBP3 ABCB1
STXBP3 TRPC1
STXBP3 BRAF
STXBP3 PRDM2
STXBP3 FAS
STXBP3 PRRX2
STXBP3 HLA-DQA1
STXBP3 TYRO3
SPINK2 TNNC1
SPINK2 TRIB1
SPINK2 RARB
SPINK2 TPM3
SPINK2 PMS2L5
SPINK2 TAF4B
SPINK2 RGS1
SPINK2 CXCR5
SPINK2 SERPINB10
SPINK2 SC65
SPINK2 DLX2
SPINK2 REG3A
SPINK2 ADH5
SPINK2 FASLG
SPINK2 TPR
SPINK2 ETV1
SPINK2 DIS3
SPINK2 ETV4
SPINK2 PDXDC1
SPINK2 YBX1
SPINK2 GFRA2
SPINK2 CD3D
SPINK2 CYP2A6
KLF6 CAPZA2
KLF6 IFITM1
KLF6 TNXB
KLF6 CALM2
KLF6 TLX1
KLF6 GNS
KLF6 ERCC1
KLF6 EIF2B5
KLF6 GPNMB
KLF6 DGCR6
KLF6 VCL
KLF6 MPST
KLF6 MALL
KLF6 KRT18
KLF6 LDLR
KLF6 PPYR1
ELK3 SEPT6
ELK3 SMG1
ELK3 NF1
ELK3 PSPH
ELK3 TPMT
ELK3 VTN
ELK3 SLC26A2
ELK3 AGPAT1
ELK3 FGF5
ELK3 CACNA1S
ELK1 MATN3
ELK1 ST3GAL1
ELK1 VAV2
ELK1 ZNF211
ELK1 ESRRB
ELK1 NDUFB7
ELK1 INSL4
ELK1 PIM1
ELK1 PSAP
ELK1 MMP19
ELK1 PHF20
ELK1 UCP2
ELK1 SSX5
ELK1 CYP2C19
ELK1 S100A7
ELK1 COL6A3
ELK1 DUSP3
HSD3B1 MATN3
HSD3B1 ZNF80
HSD3B1 BTN3A1
HSD3B1 CHD8
HSD3B1 ATF1
HSD3B1 ADRB2
HSD3B1 SI
HSD3B1 PKD2
HSD3B1 CDC123
HSD3B1 CCL25
ELK4 GSR
ELK4 STAR
ELK4 TIMP1
ELK4 TMED10
ELK4 MYL4
ELK4 BCHE
ELK4 TNNC1
ELK4 ARID4A
ELK4 HIP1
ELK4 FURIN
ELK4 GAS2L1
ELK4 FAM50A
ELK4 GPR143
ELK4 TWIST1
ELK4 HADHA
ELK4 AFF2
ELK4 DNASE1
ELK4 SLC5A11
ELK4 CCL22
ELK4 ITGB3
ELK4 MYBPC1
ELK4 HMGCL
ELK4 XG
ELK4 HGF
ELK4 GYPB
ELK4 SLC39A7
ELK4 ZWINTAS
ELK4 IFI6
ELK4 CCL19
ELK4 TFPI2
ELK4 LEP
ELK4 TLR1
ELK4 SULT2B1
ELK4 PXDN
CD300C PDGFRA
CD300C CD1A
CD300C CTRC
CD300C PTPRZ1
CD300C CNTN2
CD300C ACR
CD300C ADRA2B
CD300C SPRR1B
CD300C MBL2
CD300C TRD@
CD300C DAZ2
CD300C CDKN2A
CD300C UCK2
CD300C HOXB6
CD300C ZFP36L2
CD300C GYPB
CD300C OLIG2
CD300C PYY
CD300C KRT16
CD300C GNA15
CD300C ZNF33B
CD300C BRAF
CD300C CD3G
UQCRFS1 AP2S1
UQCRFS1 SNRPB2
UQCRFS1 VBP1
UQCRFS1 LRPAP1
UQCRFS1 PARK7
UQCRFS1 CDC34
UQCRFS1 TBCB
UQCRFS1 MELK
UQCRFS1 CHN1
UQCRFS1 MDH1
UQCRFS1 RPL36AL
UQCRFS1 COX6B1
UQCRFS1 EIF2S2
UQCRFS1 ATP5G3
UQCRFS1 PGK1
ABCE1 DAZ2
ABCE1 PDGFRA
ABCE1 RPS18
ABCE1 PDE3A
ABCE1 PTPRZ1
ABCE1 PLA2G2A
ABCE1 POU6F1
ABCE1 COX8A
ABCE1 OLIG2
ABCE1 NR1H2
ABCE1 GPR176
UQCRC2 TSN
UQCRC2 PHF16
UQCRC2 MRPL23
UQCRC2 NCF2
UQCRC2 PSMD6
UQCRC2 ALAS1
UQCRC2 HNRNPM
UQCRC2 NFKBIL1
UQCRC2 PTS
UQCRC2 KRT20
UQCRC2 HNRNPA2B1
UQCRC2 HNRNPA0
UQCRC2 SAFB
UQCRC2 CENPA
UQCRC2 SRM
UQCRC2 USP10
UQCRC2 SEMA3B
UQCRC2 CLTCL1
UQCRC2 SHFM1
UQCRC2 GINS1
UQCRC2 F2R
UQCRC2 CFDP1
UQCRC2 HLA-DPA1
PAK1 IL7R
PAK1 ADD1
PAK1 RCAN1
PAK1 G6PC
PAK1 HP
PAK1 SPTB
PAK1 CD5
PAK1 KRT86
PAK1 SC4MOL
PAK1 P2RX5
PAK1 LOC729991
PAK1 IDH3A
PAK1 PDE3A
PAK1 GDF5
PAK1 PTGER3
PAK1 HNRNPL
PAK1 PRPH2
PAK1 ISG15
PAK1 MYD88
PAK1 SUOX
PAK1 RENBP
PAK1 LOC388931
PAK1 RNPS1
PAK1 CD22
PAK1 EFEMP2
PAK1 RDX
PAK1 ZNF85
PAK1 ARPC4
PAK1 BNIP2
PAK1 BBS9
PAK1 GNAQ
PAK1 PROL1
PAK1 TMEFF1
PAK1 SDC4
PAK1 ZNF280B
PAK1 FDX1
PAK1 DTYMK
PAK1 CCNO
PAK1 CRHR2
PAK1 NAB2
PAK2 BBS9
PAK2 ATP6V0C
PAK2 BMP5
PAK2 BCAM
PAK2 MT3
PAK2 KDELR3
PAK2 ITSN1
PAK2 ITGB8
PAK2 AVP
PAK2 AP2M1
PAK2 GOLGA2
PAK2 IGFBP5
PAK2 CDH1
PAK2 CSE1L
PAK2 NEUROG1
PAK2 CAD
KIF11 DNAH14
KIF11 STX1A
KIF11 AOC3
KIF11 RPL6
KIF11 MYH10
KIF11 MAP2K1
KIF11 HPS1
KIF11 SLC4A3
KIF11 ZXDA
KIF11 MAPK7
KIF11 GCDH
KIF11 STAT4
KIF11 SFRS9
KIF11 GATA2
KIF11 TRADD
KIF11 DVL3
KIF11 MAPK1
KIF11 H3F3B
KIF11 TOP2A
KIF11 CFHR2
KIF11 SHC1
KIF11 PRMT5
KIF11 FXR1
KIF11 CYP11A1
KIF11 POU5F1
KIF11 SATB1
KIF11 DYNC2H1
KIF11 BBS9
KIF11 CSPG4
KIF11 ABI2
KIF11 DHODH
KIF11 CCR2
KIF11 BCKDHA
KIF11 SPEG
KIF11 RANBP2
KIF11 SP100
NUP88 AGPS
NUP88 VLDLR
NUP88 PABPC1
NUP88 C8G
NUP88 DAB2
NUP88 EDNRB
NUP88 SEPT6
NUP88 CCT8
NUP88 IL8RB
NUP88 PAICS
NUP88 CXCR5
NUP88 CASR
NUP88 HSD17B4
NUP88 ESRRA
NUP88 ATP2B1
NUP88 TUBA4A
NUP88 SQSTM1
NUP88 SEMA3B
NUP88 FARSA
NUP88 CARTPT
RENBP DPF2
RENBP CNTD1
RENBP ODF1
RENBP TRAF3
RENBP ELN
RENBP PRKCH
RENBP RPL3
RENBP RPL3L
RENBP RABGGTA
RENBP STXBP2
RENBP MALL
RENBP FLT4
RENBP PTPN5
COPS8 SFRS5
COPS8 TRIP13
COPS8 CSF1R
COPS8 TM4SF4
GGCX IVD
GGCX ODF1
GGCX GJA5
GGCX PGGT1B
GGCX SHOX
GGCX ADORA3
GGCX PABPC4
GGCX MYBL1
GGCX RGS1
GGCX UROD
GGCX NFKBIB
IL10RA TNXB
IL10RA KIAA0141
IL10RA MAP2K5
IL10RA ST6GAL1
IL10RA PKD2
IL10RA PPFIA1
IL10RA RORC
IL10RA NEO1
IL10RA SAA1
IL10RA CES1
IL10RA STK3
IL10RA MAS1
IL10RA OR3A1
IL10RA AGPAT1
IL10RA NFKBIL1
IL10RA MSX1
IL10RA COL16A1
IL10RA ADSL
IL10RA CAD
NSDHL TIMP2
NSDHL SPTAN1
NSDHL ABP1
NSDHL CLCN7
NSDHL CD2
NSDHL CCR8
NSDHL IKZF1
NSDHL THRA
NSDHL LOC727787
NSDHL CRMP1
NSDHL DCBLD2
NSDHL SOD3
NSDHL PDAP1
NSDHL LEFTY2
NSDHL RPL18A
NSDHL P2RY4
NSDHL LGALS4
NSDHL BMP6
NSDHL LOC91316
NSDHL PDXDC1
NSDHL ACSL1
NSDHL DRD2
NSDHL INS
NSDHL PSG3
COPS2 TNK1
COPS2 CD1B
COPS2 RNASE4
COPS2 VARS
COPS2 EGR3
COPS2 GABRR1
COPS2 CSTF1
COPS2 HOXB7
COPS2 CYCS
COPS2 HBB
COPS2 SREBF2
COPS2 CALD1
COPS2 GSS
COPS2 CRYGA
COPS2 P2RX5
COPS2 EBI3
COPS2 HCG9
CRY1 GCH1
CRY1 TOB1
CRY1 MRPS22
CRY1 PSEN1
CRY1 TULP1
CRY1 EIF2B2
CRY1 EFNA1
CRY1 PDE6B
CRY1 PTPN9
CRY1 CRK
CRY1 DARC
CRY1 ACLY
SAA4 INHA
SAA4 MC1R
SAA4 CDH17
SAA4 PKD2
SAA4 FASLG
SAA4 AHSG
SAA4 FCGR1A
SAA4 MMP7
SAA4 S100A3
SAA4 TMED10
COPS6 ATP6V0C
COPS6 TGM2
COPS6 TNNT2
COPS6 CDA
COPS6 POU2F2
COPS6 P4HB
COPS6 PSMB3
COPS6 SLC35B1
COPS6 PEX19
COPS6 PLD1
COPS6 BUD31
COPS6 ACLY
COPS6 PPP2R5C
COPS6 SMARCA4
COPS6 SHMT1
COPS6 TIMP2
CCDC52 GPS1
CCDC52 CD55
CCDC52 GNPDA1
CCDC52 RND2
CCDC52 KRT13
CCDC52 CASR
CCDC52 KIF20B
CCDC52 MEOX2
SAA1 MAP4K2
SAA1 CCL4
SAA1 TNXB
SAA1 IL12B
SAA1 MIF
SAA1 PRG2
SAA1 PRSS7
SAA1 MAP2K4
SAA1 MXD1
SAA1 RARB
SAA1 MYH6
SAA1 BTG2
SAA1 SLC9A2
SAA1 ALX1
SAA1 IL8RA
SAA1 CSF1R
SAA1 TACSTD2
SAA1 KLHDC10
SAA1 TTLL4
SAA1 EXT2
SAA1 DLD
SAA1 F13B
SAA1 KIAA0226
SAA1 GPR64
SAA1 EVI2B
SAA1 NFRKB
SAA1 CASP6
SAA1 ANG
SAA1 RARG
SAA1 SLC17A4
SAA1 KCNJ9
SAA1 NTN3
SAA1 GRIN2A
SAA1 IL24
COPS5 SMC1A
COPS5 ADCY7
COPS5 FNTA
COPS5 SUMO1
COPS5 PRDX6
COPS5 MGAT1
COPS5 UCHL3
COPS5 CFDP1
COPS5 TSPY3
COPS5 FABP5L7
COPS5 NPM1
COPS5 COX6C
ZNF592 DPF2
ZNF592 GALT
ZNF592 MADD
ZNF592 PAICS
ZNF592 PTPN11
ZNF592 SLC2A4
ZNF592 SMG7
ZNF592 SPTA1
ZNF592 CYP17A1
ZNF592 ARHGAP4
ZNF592 HAS1
PPOX MMP14
PPOX EPS15
PPOX ETFB
PPOX BTN3A2
PPOX LRPPRC
PPOX OLR1
PPOX SLC25A3
PPOX ZNF76
PPOX NR4A1
PPOX ITGAV
PPOX KEAP1
PPOX PWP2
PPOX WEE1
PPOX MYO7A
PPOX GYPB
PPOX MTMR1
HPX MKI67
HPX PIGA
HPX VAC14
HPX CCKAR
HPX RRAS
HPX C6orf142
HPX FUT4
HPX HLA-DQB2
PRPH CA5A
PRPH TPP2
PRPH VAMP3
PRPH TM4SF4
PRPH STAT5B
PRPH FLT3LG
PRPH TRIP13
PRPH CCBL1
PRPH RPL4
MNX1 LTBR
MNX1 CYP3A4
GAST AVPR1B
GAST HLA-C
GAST PIK3CD
GAST HP
GAST ITGA3
GAST C16orf35
GAST TBX2
GAST KRT1
GAST CAV2
GAST DHRS2
GAST KCNMA1
GAST CACNB4
GAST DNASE1
GAST TFE3
GAST FCGRT
GAST KDR
GAST BCAT2
GAST FCGR2A
GAST RHOH
GAST OCA2
GAST SNRPC
GAST GFI1
GAST ANG
GAST KIF1A
GAST ST8SIA4
GAST IGFALS
GAST C2orf3
GAST SREBF2
GAST YAP1
GAST COX11
GAST ATP6V1C1
MYCN SFRS9
MYCN ALDH1A3
LOC153346 SEPHS1
LOC153346 GZMK
LOC153346 SREBF1
LOC153346 TACSTD2
LOC153346 IFNA10
LOC153346 ZNF76
LOC153346 THBS1
REG1B DSG3
REG1B GSTT1
CYP2D6 BATF
CYP2D6 HLA-C
CYP2D6 EIF1
CYP2D6 HLA-G
CYP2D6 UBE2D3
CYP2D6 EZH1
CYP2D6 IFI44L
CYP2D6 DAZL
CYP2D6 ST3GAL2
CYP2D6 SPAG8
CYP2D6 POU3F4
CYP2D6 BIRC3
CYP2D6 CNGA2
CYP2D6 LRMP
CYP2D6 PBX2
CYP2D6 RFXAP
CYP2D6 CASP5
CYP2D6 LLGL2
CYP2D6 CD99
CYP2D6 PIP5K1B
CYP2D6 SSR1
CYP2D6 PTMS
CYP2D6 ATF7
AKR1C1 EPHB2
AKR1C1 PPP2R1A
AKR1C1 AMPH
AKR1C1 CIR1
AKR1C1 EPHB1
AKR1C1 PRMT2
AKR1C1 CD22
AKR1C1 INPP5K
AKR1C1 FCGR2B
AKR1C1 TUBB3
AKR1C1 LYZ
AKR1C1 AQP5
AKR1C1 RUNX1T1
AKR1C1 SLC6A3
AKR1C1 LOC728849
TKT CD74
TKT RPS27
TKT COASY
TKT MAP4K2
TKT HSPB1
TKT SF1
TKT GRIN2C
TKT YIF1A
TKT SEPT5
TKT SC65
TKT QARS
TKT PRB4
EMP1 BMP7
EMP1 AQP4
EMP1 NR4A1
EMP1 KLF4
EMP1 PEPD
EMP1 KRT18
EMP1 PDK2
EMP1 DLX4
EMP1 SLC7A1
EMP1 ST6GALNAC2
EMP1 HPD
PRKG1 ORC2L
PRKG1 DDX10
PRKG1 EGR2
PRKG1 ADAR
PRKG1 ZER1
PRKG1 DIO2
PRKG1 CDH1
PRKG1 HSD17B1
PRKG1 AP1B1
PRKG1 HERC1
PRKG1 BGLAP
PRKG1 UCP1
PRKG1 HIST1H3H
PRKG1 MAP3K7IP1
PRKG1 PAFAH2
PRKG1 CASP1
PRKG1 RNF2
PRKG1 KNG1
PRKG1 MAPT
PRKG1 OSBP
PRKG1 FOLR3
MXD1 HIST1H2BG
MXD1 FBXO46
MXD1 NRGN
MXD1 CENPA
MXD1 DTNA
MXD1 CELP
MXD1 AADAC
MXD1 CASP10
MXD1 ITIH1
MXD1 SLC5A11
MXD1 NR5A2
MXD1 IFNGR2
MXD1 PSG7
MXD1 TACSTD2
MXD1 DBP
MXD1 BAP1
MXD1 SEPT6
MXD1 NPPB
MXD1 GATA3
MXD1 PPP2R5C
PRKG2 CD1E
PRKG2 RAD9A
PRKG2 CACNA1C
PRKG2 CEACAM4
PRKG2 COX8A
PRKG2 UBE2C
PRKG2 ABCC6
PRKG2 CSRP3
PRKG2 EGFL8
AKR1C3 CD33
AKR1C3 STAT3
AKR1C3 ITK
AKR1C3 LST1
AKR1C3 IL8RB
AKR1C3 MKNK1
AKR1C3 RPL18A
AKR1C3 IL6R
AKR1C3 EPO
AKR1C3 CNGA2
AKR1C3 KIAA0141
AKR1C3 TDGF3
AKR1C3 GNAT1
AKR1C3 TG
AKR1C3 AGTR1
AKR1C3 COL11A1
FDFT1 SLBP
FDFT1 RAD23B
FDFT1 PPP1CC
FDFT1 CKMT1B
FDFT1 PSMA1
FDFT1 CAMLG
GCA CTTN
GCA PLEC1
GCA PPP1R2
GCA TARBP1
GCA RING1
GCA NEK9
GCA FUT5
GCA CCR4
GCA RABIF
GCA FUT4
GCA SPEG
TCF4 TP53
TCF4 ARHGEF7
TCF4 EEF1D
TCF4 TM4SF4
TCF4 FHL1
TCF4 NDP
TCF4 TRIP13
TCF7 DNAH14
TCF7 GPR183
TCF7 SKIV2L
PIGK USP11
DPYSL2 GRK6
DPYSL2 TRIP13
DPYSL2 TM4SF4
MAG CD1B
MAG PIGA
MAG EZH1
MAG CD8A
MAG PKP4
MAG CCR4
MAG MAP7
MAG MYBL1
MAG CYB5R3
MAG RARB
MAG GP1BB
MAG RBM39
MAG PLS1
MAG MAP1A
MAG HAL
MAG CSTA
MAG ITGB5
MAG FAM12A
MAG IVL
MAG MYO7A
MAG SLC2A5
MAG ID4
MAG MAP3K14
MAG ADAM15
MAG LZTR1
MAG CD163
MAG YIPF6
GCG DLGAP1
GCG MYOM1
GCG CYP4A11
GCG GALK1
GCG HSD17B10
GCG MIA
GCG PPT1
GCG CBL
GCG TRAM2
GCG G3BP1
GCG UCP3
GCG PHKG2
GCG TRBC1
DLD TAF11
DLD PUM1
DLD SEPT8
DLD TSHR
DLD HMOX2
DLD PPM1A
DLD GNG11
DLD RPL36A
DLD PKN1
DLD PPP1R11
DLD EIF4H
DLD GCGR
DLD STT3A
DLD BNIP2
DLD AKAP1
DLD SAFB2
DLD SSTR3
DLD BAT3
DLD PSMB4
DLD ATF1
DLD AGFG1
NUDT1 GSR
NUDT1 RPLP2
NUDT1 RPS7
NUDT1 KRTAP1-3
NUDT1 SLC29A1
NUDT1 AKR1B1
NUDT1 TNXB
NUDT1 IQGAP1
NUDT1 CXCR3
NUDT1 ILVBL
NUDT1 PSMC1
NUDT1 AQP7
NUDT1 PDHA1
NUDT1 FNTA
NUDT1 HNRNPA1
NUDT1 FBN1
NUDT1 COL16A1
NUDT1 CTNNA1
NUDT1 CXCL5
NUDT1 SPEG
NUDT1 CSNK2B
NUDT1 PSMB1
GCK CLPS
GCK HOXC4
GCK ZNF35
GCK PTPN9
GCK GTF2E2
GCK CHD4
GCK ARHGEF7
GCK HAL
GCK TMEM106A
GCK PARP4
GCK TUBA3C
GCK SMTN
GCK CYP2A6
GCK LMNB1
GCK UBE2C
GCK DRD3
GCK PSG3
GCK AGPAT1
GCK PRKD1
MAF TEC
MAF HIST1H4G
MAF BPI
MAF TLE1
MAF FABP2
MAF IQGAP1
MAF SERPINA1
MAF CALM2
MAF GK2
MAF SPA17
MAF PLA2R1
MAF LPCAT3
MAF AMHR2
MAF NAAA
MAF F13B
MAF ABO
MAF MGAT5
MAF CASP2
MAF LOC729602
MAF EIF4H
IGFBP2 NUP153
IGFBP2 PMP22
IGFBP2 UMOD
IGFBP2 FSTL1
IGFBP2 SEMA3C
IGFBP2 VIM
IGFBP2 MYL6
IGFBP2 RBM10
IGFBP2 SC65
IGFBP2 CRMP1
IGFBP2 FBLN2
IGFBP2 LAMB2
IGFBP3 COL15A1
IGFBP3 GNB1
IGFBP3 PPARA
IGFBP1 NCKAP1L
IGFBP1 AMPD1
IGFBP1 ST6GALNAC2
IGFBP1 RPL13A
IGFBP1 DLG2
IGFBP1 ENOSF1
IGFBP1 NMBR
IGFBP1 WNT5A
IGFBP1 P2RX4
IGFBP1 RASA2
HBE1 SMC1A
HBE1 ZNF143
HBE1 PDYN
HBE1 GSTT1
HBE1 RCAN1
HBE1 C4BPA
HBE1 HRAS
HBE1 ARHGEF2
HBE1 GPR125
HBE1 NAT6
HBE1 OAS1
HBE1 STARD9
HBE1 DLX2
HBE1 ACOT2
HBE1 NDUFS8
HBE1 SOX3
HBE1 SLC6A6
HBE1 OPRL1
HBE1 MGAT3
HBE1 IFNA14
IGFBP4 HLA-DPA1
IGFBP4 WNT5A
IGFBP4 PKM2
IGFBP4 MPPED2
IGFBP5 NFATC1
IGFBP5 BTN3A2
IGFBP5 VARS
IGFBP5 SPG7
IGFBP5 CDKL1
IGFBP5 SCP2
IGFBP5 GAB1
IGFBP5 CORO1B
IGFBP5 RPS3
IGFBP5 ALDH1A3
IGFBP5 TNNT2
IGFBP5 PTK7
IGFBP5 DYNLT1
IGFBP5 MALL
IGFBP5 SLC5A11
IGFBP5 PCBP2
IGFBP5 PML
IGFBP5 CTSA
IGFBP5 MECP2
IGFBP5 COL1A1
IGFBP5 RXRB
IGFBP5 ZNF84
IGFBP5 PCOLCE
IGFBP5 FXR2
IGFBP5 SNRPN
IGFBP5 ATP2B3
IGFBP5 ATP2B2
IGFBP5 MTF1
IGFBP5 USP4
IGFBP5 COL1A2
IGFBP5 BCKDHA
IGFBP5 CCNO
SKP2 RFC1
SKP2 TPMT
SKP2 AFF3
SKP2 TM4SF4
SKP2 PRKCSH
SKP2 GRPR
SKP2 TRIP13
COL16A1 BPTF
COL16A1 MYH11
COL16A1 PDGFRA
COL16A1 AOC2
COL16A1 DOCK1
COL16A1 BIRC3
COL16A1 PTPRZ1
COL16A1 CNBP
COL16A1 CRYGB
COL16A1 IL1RL1
COL16A1 MUM1
COL16A1 ZNF146
COL16A1 MPP1
COL16A1 LIG4
COL16A1 MAPK3
COL16A1 TMED10
COL16A1 DAZ2
COL16A1 RPS23
COL16A1 RRS1
COL16A1 SNRPN
COL16A1 PMS1
COL16A1 OLIG2
COL16A1 IDUA
COL16A1 SCARB1
COL16A1 COL14A1
COL16A1 GNAZ
COL16A1 CXorf40B
COL16A1 FUT8
PPP1R3A HIST1H4G
PPP1R3A LCN2
AFP IL1RL2
AFP UBXN8
AFP PCDHGB7
AFP IL1R2
AFP LHX2
AFP KCNMA1
AFP PMS2L5
AFP HLA-DQB1
AFP S100A9
AFP PPY
AFP RBM38
AFP BCL7A
AFP ANXA3
AFP FMO5
AFP ZNF80
AFP OCA2
AFP HPD
AFP ABI2
AFP DNAH9
AFP TG
AFP FARSA
AFP TIE1
GJA1 FYB
GJA1 XK
GJA1 CASP5
GJA1 VSNL1
GJA1 NEK3
GJA1 BMP6
GJA1 SCRIB
GJA1 AK1
GJA1 NAT6
GJA1 TFF2
GJA1 PTPN6
GJA1 MT1L
GJA1 CCR3
GJA1 GPA33
GJA1 P2RX1
GJA1 CYR61
GJA1 KRT18
GJA1 SPAM1
GJA1 TSC1
GAD1 TNC
FDX1 HDAC1
FDX1 CA5A
FDX1 PROZ
FDX1 EIF4G3
FDX1 RB1
FDX1 IFNA4
FDX1 GYS1
FDX1 MALL
FDX1 KRT7
FDX1 ATP5B
FDX1 TMED10
APLNR CDH17
APLNR TFF1
APLNR LTK
APLNR MAP2K6
APLNR SNX17
APLNR ITPKC
APLNR NFKB1
APLNR ARNTL
APLNR HSPB3
APLNR CNP
APLNR KCNQ1
APLNR TNFRSF25
APLNR GPT
APLNR GYPB
APLNR INPP5A
APLNR PKD1
APLNR DNAH9
APLNR G6PC
APLNR CD93
APLNR ECHS1
APLNR F2RL1
APLNR ARHGAP19
GJA5 GALT
GJA5 C2orf3
GJA5 ATN1
GJA5 MAP2K5
GJA5 ZBTB48
RUNX3 SMC1A
RUNX3 CHRNB1
RUNX3 COL2A1
RUNX3 KIAA0090
RUNX3 CD68
AZGP1 PDGFRA
AZGP1 PTPRZ1
AZGP1 OLIG2
AZGP1 DAZ2
PPP5C PDGFRA
PPP5C SLC6A8
PPP5C PTPRZ1
PPP5C CYLC1
PPP5C MFAP3
PPP5C DNM2
PPP5C NCAM1
PPP5C TXN
PPP5C GBX1
PPP5C TEK
PPP5C ZBTB17
PPP5C IDH3G
PPP5C OLIG2
PPP5C RAB11B
PPP5C HTR2A
PPP5C PML
PPP5C RNASEL
PPP5C DAZ2
PPP5C ANXA5
PPP5C IL17A
PPP5C HK3
PPP5C NR2C2
PPP5C LMAN2
PPP5C SERPINB1
PPP5C NDP
PPP5C SLC15A1
PPP5C DYNC2H1
PPP5C ACCN1
PPP5C BMP2
PPP5C LST1
PPP5C ABI2
PPP5C CASP8
PPP5C PLG
PPP5C PSG6
PPP5C SP100
OPN1MW2 TFF1
OPN1MW2 CCL19
OPN1MW2 CYLC2
OPN1MW2 CD68
OPN1MW2 CCNF
OPN1MW2 OPRK1
OPN1MW2 GABRB3
OPN1MW2 BNIP1
TRIM9 PPP2CA
TRIM9 NDST1
TRIM9 C18orf1
TRIM9 CCR4
TRIM9 ICAM3
BTD CYP2F1
BTD SDC4
BTD PROL1
BTD CRYBB1
BTD GPR31
BTD IL1R2
MEF2A MADD
MEF2A SNRPD3
MEF2A GNAQ
MEF2A FNTB
MEF2A MALL
MEF2A GAGE1
MEF2A JUND
MEF2A ARCN1
MEF2A NKRF
MEF2A SSTR3
MEF2A SLC2A1
MEF2A PMS2L3
MEF2A THBD
MEF2A MYT1
MEF2A LYST
MEF2A CREBBP
MEF2A TRIB1
NUBP1 RAD9A
NUBP1 CD59
NUBP1 EZH1
NUBP1 EPS8
NUBP1 EIF2S2
NUBP1 RARB
NUBP1 ZBTB17
NUBP1 NEDD4
NUBP1 THRA
NUBP1 TTYH2
NUBP1 PGK2
NUBP1 RPS27
NUBP1 RPS25
NUBP1 PSME2
NUBP1 LPL
NUBP1 SYPL1
NUBP1 ACCN1
NUBP1 ADH6
NUBP1 PDXDC1
NUBP1 EEF1D
NUBP1 UBE2B
NUBP1 CXorf40B
NUBP1 CFDP1
CXCR7 ZNF37A
CREM KCNC4
CREM RCAN1
CREM CD34
CREM HIPK3
CREM HABP2
CREM SLC25A13
CREM MRE11A
CREM RYR2
CREM MALL
CREM GOLGA2
CREM HCG8
CREM CTSH
CREM CD69
CREM LMAN2
CREM LGALS2
CREM BMP5
CREM FAAH
CREM GALK1
CREM CA1
CREM IGFALS
CREM CUL4B
CREM PHKG1
CREM IL9
COX10 AQP5
COX10 ZNF239
COX10 GAGE1
COX10 INPP5J
COX10 LY9
COX10 CASP10
COX10 BMP4
COX10 FBP1
COX10 CYP3A4
COX10 THBD
ZNF117 CHD8
ZNF117 GJA4
ZNF117 KIF23
ZNF117 PTPN5
ZNF117 NOS1
MSLN RPS11
MSLN CIR1
MSLN TRIM29
MSLN RAC1
MSLN ACAN
MSLN ALOX5
MSLN NEB
MSLN HIST1H2BG
MSLN KRT6C
MSLN MTM1
MSLN PRELP
MSLN DCAF8
MSLN PDCD2
MSLN RASGRF1
PROC GPR3
PROC TXNDC9
PROC IFNA8
PROC CALCR
PROC FEZ2
PROC APOBEC1
PROC CES1
PROC CCR2
PROC ZAP70
PROC BLK
PROC CHRNE
PROC GCM1
PROC GTF2H1
PROC EBI3
S1PR1 IGLL1
S1PR1 GNS
S1PR1 CDH12
S1PR1 HIC1
S1PR1 EPB42
S1PR1 TARS
S1PR1 KRTAP1-3
S1PR1 GDI2
S1PR1 GNAI1
S1PR1 TYR
S1PR1 RANBP2
BTK DAZ2
BTK PDGFRA
BTK PTPRZ1
BTK OLIG2
BTK PHKG1
BTK BRD3
SSB MYB
SSB VRK1
SSB SCNN1A
SSB PGGT1B
SSB SUMO1
SSB CTSA
SSB PRMT1
SSB DRD2
SSB CPA2
SSB EPB41
SSB CDKN3
SSB USF1
SSB BAT1
SSB CLCN3
SSB LOC339290
SSB TSPO
NUTF2 CYP2J2
NUTF2 MMP15
NUTF2 PTPN18
NUTF2 FNTB
NUTF2 CASP7
NUTF2 SELENBP1
NUTF2 GADD45A
NUTF2 ABP1
NUTF2 SYT5
NUTF2 KCNQ1
NUTF2 RRAS
NUTF2 RBM12
NUTF2 PCCB
NUTF2 ARHGAP4
NUTF2 SOX3
NUTF2 CYP11B1
NUTF2 PPIA
TSN MSN
TSN PEBP1
TSN NEK4
TSN TMEM131
TSN CAPZA2
TSN TRIM32
TSN TUBA1A
TSN SOX9
TSN KDSR
TSN SRP9
TSN EHHADH
TSN AKR1A1
TSN SALL2
TSN LOC100131311
TSN ACVR2A
EPHX2 ZNF143
EPHX2 GSR
EPHX2 CD1C
EPHX2 LPP
EPHX2 GNAT2
EPHX2 FNTA
ACY1 NEUROD2
ACY1 CAPNS1
ACY1 PRMT1
ACY1 MYL7
ACY1 CYP2A6
ACY1 HIST1H3H
ACY1 POU2F2
FMO2 PDAP1
ARD1A DAZ2
ARD1A PDGFRA
ARD1A EHMT2
ARD1A ADORA3
ARD1A TFAP2B
ARD1A PTPRZ1
ARD1A GRIN2B
ARD1A STARD3
ARD1A TUB
ARD1A OLIG2
FAM168A TRIP13
FAM168A TP53BP1
FAM168A TM4SF4
FAM168A TRO
AMPD3 NCF2
AMPD3 PDGFRA
AMPD3 PTPRZ1
AMPD3 C8A
AMPD3 PRSS3
AMPD3 FECH
AMPD3 LPIN2
AMPD3 RAB32
AMPD3 RAB11A
AMPD3 MALL
AMPD3 ANXA13
AMPD3 GRM1
AMPD3 DOC2A
AMPD3 DAZ2
AMPD3 OLIG2
AMPD3 PPY
AMPD3 HADH
AMPD3 TNK1
AMPD3 ESR1
AMPD3 FOXO1
AMPD3 GPD1L
AMPD3 ATF7
AMPD2 SLC10A3
AMPD2 SEC13
AMPD2 SLC2A5
AMPD2 MADD
AMPD2 BNIP3
AMPD1 TIMP1
AMPD1 OTUD4
AMPD1 KRT35
AMPD1 ITIH1
AMPD1 MS4A1
AMPD1 KRT83
AMPD1 NT5E
AMPD1 PRKCA
AMPD1 DEFA4
AMPD1 BMX
AMPD1 CCL25
AMPD1 CAMK2D
AMPD1 CTSA
AMPD1 EIF4E
AMPD1 F2RL1
AMPD1 MPG
AMPD1 PEX5
AMPD1 F5
AMPD1 ESR1
AMPD1 CSN1S1
AMPD1 HLTF
EIF2B5 OLIG2
EIF2B5 ABCG1
EIF2B5 ATP7A
EIF2B5 NTF4
EIF2B5 DAZ2
EIF2B5 GZMM
EIF2B5 BIRC3
EIF2B5 PDGFRA
EIF2B5 TM4SF4
EIF2B5 PTPRZ1
EIF2B5 PLCG2
EIF2B5 IFI16
EIF2B5 GPR125
EIF2B5 CNTFR
EIF2B5 TRIP13
EIF2B5 DYNC2H1
EIF2B2 TNFSF10
EIF2B2 RPS17
EIF2B2 GPER
EIF2B2 TFF2
EIF2B2 SPTA1
EIF2B2 NFYB
EIF2B2 MAP2K1
EIF2B2 THAP11
EIF2B2 EIF3I
EIF2B2 DNTTIP2
EIF2B2 PPFIA1
EIF2B2 DSC2
EIF2B2 GLG1
EIF2B2 ARHGDIA
EIF2B2 PRELP
EIF2B2 SRP72
EIF2B2 SMC1A
EIF2B2 CDKN2A
EIF2B2 GPI
EIF2B2 PIGF
EIF2B2 CLCN7
EIF2B2 PSME1
EIF2B2 TK1
EIF2B2 GSTO1
EIF2B2 SUPT6H
EIF2B2 ATP6V1E1
EIF2B2 MASP1
EIF2B2 POLRMT
PDGFRL GNGT1
PDGFRL LSP1
PDGFRL KRT32
PDGFRL MAOA
PDGFRL XDH
PDGFRL HNF1A
PDGFRL NF1
PDGFRL GLRX
PRKAR2A RUNX2
PRKAR2A ZNF169
PRKAR2A CXCL2
PRKAR2A APOB
PRKAR2A WIT1
PRKAR2A HRAS
PRKAR2A AFF2
PRKAR2A CETN1
PRKAR2A FOLR1
PRKAR2A LEP
PRKAR2A TPR
PRKAR2A EVI2A
PRKAR2A BRF1
PRKAR2A PHKG2
PRKAR2A IFRD1
CYLC1 FAAH
CYLC1 BIK
CYLC1 DDX11
CYLC1 PCCB
CYLC1 CELSR2
CYLC1 RXRB
CYLC1 RABGGTB
CYLC1 ICAM2
CYLC1 MALL
CYLC1 ZNF91
CYLC1 AP1B1
CYLC1 PTCH1
CYLC1 YAP1
CYLC2 CFHR2
CYLC2 RNASE3
CYLC2 GAGE1
CYLC2 ABP1
CYLC2 TFF1
CYLC2 RDBP
CYLC2 MYBL1
CYLC2 PLA2G5
CYLC2 POLD4
CYLC2 FBP2
CYLC2 ZXDA
CYLC2 IGLL1
CYLC2 SRD5A2
CYLC2 DOCK2
CYLC2 MOG
CYLC2 HLA-DQA1
PRKAR2B DPYSL3
PRKAR2B KIAA0232
PRKAR2B SFRS4
PRKAR2B ATP1B1
POLA1 POU2F2
POLA1 PBXIP1
POLA1 FNTA
NR5A1 DAZ2
NR5A1 PDGFB
NR5A1 ACVR1B
NR5A1 PRKCA
NR5A1 PZP
NR5A1 HBB
NR5A1 ABL1
NR5A1 PTPRZ1
NR5A1 C16orf45
NR5A1 PDGFRA
NR5A1 CCL22
NR5A1 OLIG2
MMP10 GNL2
MMP10 EGR2
MMP10 NEFL
MMP10 RABIF
MMP10 RIPK1
MMP10 JAK3
MMP10 LMAN2
MMP10 DUSP7
MMP10 IL9
CA5A MYOM1
CA5A PSMD8
CA5A IGHG1
CA5A MIF
CA5A FABP2
CA5A DNM2
CA5A FAS
CA5A CETN1
CA5A MAPK3
CA5A DMPK
CA5A MYB
CA5A PHKG2
CA5A CDH6
CA5A HHEX
CA5A PIM1
CA5A PKN1
CA5A SPIB
CA5A FXR2
CA5A CYBA
CA5A PCYT1A
CA5A HMOX2
CA5A PPIG
CA5A CPS1
MMP11 VLDLR
MMP11 EPHB4
MMP11 FLNC
MMP11 SUOX
MLF1 BTN3A2
MLF1 ANKRD1
MLF1 PRPS1
MLF1 HBQ1
MLF1 C1QB
MLF1 TAF9
MLF1 CFTR
MLF1 CD14
MLF1 SLC35A1
MLF1 NMT1
MLF1 CLK2
MLF1 CLCNKB
MLF1 NPPC
MLF1 BCR
MLF1 CEACAM4
NTS PTN
NTS CSF2RA
NTS NRF1
BET1 AOX1
BET1 CLTA
BET1 MAPK12
BET1 HIST1H2AG
BET1 ICT1
BET1 ANKRD1
BET1 HBQ1
BET1 IL8RA
BET1 THRA
BET1 FHL3
BET1 HSD11B1
BET1 MCAM
BET1 GTPBP1
BET1 PTPN7
BET1 TNP2
BET1 RPL38
BET1 GTF2F2
BET1 C1QB
BET1 TRAM2
BET1 ZNF274
BET1 PLN
BET1 INA
MLF2 MADD
MLF2 TRIM26
MLF2 KNG1
MLF2 THRA
MLF2 TBX2
MLF2 NDRG1
MLF2 DDB1
MLF2 HLA-A
MLF2 BRD2
NUP62 SMG7
NUP62 FUS
NUP62 ZNF154
NUP62 SERPINA7
NUP62 RDBP
NUP62 GABRR1
NUP62 RPLP1
NUP62 KRT85
NUP62 SF1
NUP62 MTHFD1
NUP62 IL32
NUP62 TSPAN8
NUP62 THRA
NUP62 RAF1
NUP62 SERPINE1
NUP62 GAA
ICAM2 PTPRU
ICAM2 RAB32
ICAM2 P4HB
ICAM2 G3BP1
ICAM2 NFKB2
SERPINA3 DAB2
SERPINA3 NR3C1
SERPINA3 OTC
SERPINA3 FOLR1
SERPINA3 CRH
MECOM PTGS2
MECOM COX5A
MECOM GJB2
MECOM IL12B
ITGA2B MMP16
ITGA2B CD1B
ITGA2B HESX1
ITGA2B NEDD4
ITGA2B CLPS
ITGA2B RPS5
ITGA2B IFNB1
ITGA2B MRC1
ITGA2B HIC1
ITGA2B ECH1
ITGA2B TPM3
ITGA2B TRADD
ITGA2B BNIP1
ITGA2B P11
ITGA2B DVL1
ITGA2B HLA-DQB1
ITGA2B CRISP2
ITGA2B SLC6A9
ITGA2B HPCAL1
ITGA2B SRM
ITGA2B BLK
ITGA2B PRB1
ITGA2B UCP3
ITGA2B PROX1
ITGA2B NME4
ITGA2B GSTT2B
ITGA2B IFNA5
ITGA2B GK3P
ITGA2B EBI3
ITGA2B IL9
TPM4 MFGE8
TPM4 CSTB
TPM4 IDS
TPM4 SLC25A3
TPM4 ACOT7
TPM4 SLC6A11
TPM4 ALG13
TPM4 SLA
TPM4 VGLL4
CSF1R ZCCHC11
CSF1R C16orf35
CSF1R PSMD2
CSF1R N4BP2L2
CSF1R AKAP12
CSF1R DAB2
CSF1R RBM15B
CSF1R MC4R
CSF1R MADD
CSF1R BTG3
CSF1R HCFC1
CSF1R MAPK3
CSF1R TMEM41B
CSF1R MLH1
CSF1R RBM34
CSF1R TERT
CSF1R RIF1
CSF1R FRZB
CSF1R CSNK2A1
CSF1R KAT5
CSF1R RND3
CSF1R COPB1
CSF1R BCL6
CSF1R CTCF
SNRPA1 UBE2B
SNRPA1 MFGE8
SNRPA1 HTN3
SNRPA1 HP
SNRPA1 MED22
SNRPA1 IDS
SNRPA1 RPS5
SNRPA1 SMARCA4
SNRPA1 LOXL1
SNRPA1 TIMM17A
SNRPA1 UQCRB
SNRPA1 SON
SNRPA1 SAP18
SNRPA1 ERCC1
SNRPA1 DAD1
SNRPA1 TCEB1
SNRPA1 ITGB3
SNRPA1 ABCB4
SNRPA1 PRKCD
SNRPA1 LMAN1
SNRPA1 EIF4H
SNRPA1 QARS
SNRPA1 TGFBR1
SNRPA1 EIF2AK2
TRADD BIRC3
TRADD DAB2
TRADD SKI
TRADD SEC31A
TRADD NKG7
TRADD EPS15
TRADD TNXB
TRADD FSTL1
TRADD MAPK3
TRADD RGS6
TRADD ISG15
TRADD MTMR3
TRADD HAS1
TRADD MAPRE2
TRADD EXT2
TRADD LARP4B
TRADD EIF1AP1
TRADD LRMP
TRADD PBX2
TRADD CR1
TRADD SNRPD3
TRADD ARID5A
TRADD TFAP4
TRADD RBBP4
TRADD MAMLD1
TRADD COPB1
ETF1 SLBP
ETF1 ACAT1
ETF1 SSR1
ETF1 GNB1
ETF1 RCOR1
ETF1 TM4SF4
ETF1 SS18
ETF1 SFPQ
ETF1 RPS3A
ETF1 CFDP1
ETF1 CDK8
ETF1 TERT
ETF1 TRIP13
CCPG1 LGALS2
CCPG1 STIL
CCPG1 C11orf72
CCPG1 ME1
CCPG1 PSG3
GPSM2 MATN3
GPSM2 GTF2F1
GPSM2 BLOC1S1
GPSM2 CTSA
GPSM2 GRIA1
GPSM2 CENPC1
GPSM2 IRS1
GPSM2 APOBEC3B
GPSM2 LOC727787
PRELP AOX1
PRELP ERCC1
PRELP PRDX1
PRELP CYP17A1
PRELP FBLN2
PRELP CDC6
PRELP RAB35
PRELP CCT3
PRELP GPNMB
PRELP LYZ
PRELP USF2
PRELP ISG15
PRELP NFKB2
PRELP LTBP2
PRELP AIMP2
PRELP CD47
PRELP RABEPK
PRELP SLC25A5
PRELP CASC3
PRELP CHERP
PRELP ACOT7
PRELP SNRPG
PRELP MAP3K7IP1
PRELP POLR2E
PRELP MTF1
PRELP SLC2A4
PRELP MCAM
PRELP DGCR14
TAGLN C1S
TAGLN ATP6V0C
TAGLN COX6B1
CA7 NFKB2
CA7 GZMA
AAMP CNTD1
AAMP GOT1
AAMP TRO
AAMP TSC22D1
AAMP NUP93
AAMP MYH8
AAMP NAP1L3
AAMP WARS
AAMP OAS2
AAMP MBOAT7
AAMP BCL7A
AAMP AGPAT1
AAMP BMPR2
AAMP NOMO1
AAMP DDB1
AAMP SPTBN1
CFHR2 TGFB1
CFHR2 SLCO1A2
CFHR2 MYOM2
CFHR2 HRAS
CFHR2 NFYB
CFHR2 CETN1
CFHR2 HFE
CFHR2 PNO1
CFHR2 ZNF8
CFHR2 RPL19
CFHR2 CTAG1B
CFHR2 GALT
CFHR2 CDKN2D
CFHR2 CLC
CFHR2 SUCLG1
CFHR2 MAS1
CFHR2 PHF20
CFHR2 DNAH1
CFHR2 LLGL2
CFHR2 MYO7A
CFHR2 MYO5A
CFHR2 ZNF37A
CFHR2 CD3D
CFHR2 ACSM3
MAP3K7IP1 MMP14
MAP3K7IP1 TALDO1
MAP3K7IP1 OXA1L
MAP3K7IP1 MSH3
MAP3K7IP1 HAX1
MAP3K7IP1 SF1
MAP3K7IP1 ACADL
MAP3K7IP1 CDC34
MAP3K7IP1 CKS1B
MAP3K7IP1 APEX1
MAP3K7IP1 NPPB
MAP3K7IP1 ATP5G3
MAP3K7IP1 IFITM1
MAP3K7IP1 DOCK1
MAP3K7IP1 LBX1
MAP3K7IP1 SS18
MAP3K7IP1 SHB
MAP3K7IP1 LOC100131311
MAP3K7IP1 UCP3
MAP3K7IP1 C19orf57
MAP3K7IP1 ARPC1B
MAP3K7IP1 CSE1L
MAP3K7IP1 NRF1
MAP3K7IP1 MYO7A
MAP3K7IP1 POLR2J2
MAP3K7IP1 MAP2K6
TGFBR1 CSF2RB
TGFBR1 SFTPB
TGFBR1 RASSF7
TGFBR1 PURA
TGFBR1 INSR
TGFBR1 APOC3
TGFBR1 PDZK1IP1
TGFBR1 FABP1
TGFBR1 CRADD
TGFBR1 TFAP2C
TGFBR1 GNAI3
TGFBR1 PLA2R1
TGFBR1 PCTK2
TGFBR1 UBXN8
TGFBR1 TERT
TGFBR1 HAL
TGFBR1 PRPS1L1
TGFBR1 DMP1
TGFBR1 CORO2A
TGFBR1 UPP1
TGFBR1 SLC2A3
TGFBR1 SI
TGFBR1 MGP
ITGA3 PDGFRA
ITGA3 NFATC3
ITGA3 IL1RL1
ITGA3 TRAK1
ITGA3 PTPRZ1
ITGA3 AXL
ITGA3 HIC1
ITGA3 PPP1R2
ITGA3 CHRNB1
ITGA3 GCDH
ITGA3 NP
ITGA3 GP5
ITGA3 IFNA10
ITGA3 S100A1
ITGA3 DAZ2
ITGA3 NUMB
ITGA3 OLIG2
ITGA3 TERT
ITGA3 SDC1
ITGA3 CCNO
ITGA3 FUCA1
OPRK1 HMBS
OPRK1 AOX1
OPRK1 SNTA1
OPRK1 FGD1
OPRK1 BIRC3
OPRK1 SS18
OPRK1 RBM10
OPRK1 S100A9
OPRK1 CYP2A6
OPRK1 CLN3
OPRK1 CRYGD
OPRK1 LPA
MTMR11 MYD88
MTMR11 CALCRL
MTMR11 ACSL1
MTMR11 TBCB
MTMR11 ECM1
MTMR11 TNFRSF25
MTMR11 CTSS
MTMR11 WAS
LARP4B PRR3
LARP4B PI4KB
LARP4B GPER
LARP4B TLE1
LARP4B TAF11
LARP4B CTNND1
LARP4B CRK
LARP4B TIMM8A
LARP4B LOC90925
LARP4B MDK
LARP4B TXK
LARP4B INSL4
LARP4B CACNA1C
LARP4B CBFB
LARP4B CAPN1
LARP4B PHKG1
LARP4B GALT
LARP4B RIF1
LARP4B INTS9
LARP4B ZNF24
LARP4B UCP1
LARP4B PPYR1
LARP4B SDC1
LARP4B DHODH
LARP4B FUT3
LARP4B METTL1
LARP4B GSTM2
ITGB5 OLIG2
ITGB5 PDGFA
ITGB5 LOXL2
ITGB5 PLOD1
ITGB5 ZFP36L2
ITGB5 DAZ2
ITGB5 RCAN1
ITGB5 P4HB
ITGB5 DCTD
ITGB5 PDGFRA
ITGB5 ARCN1
ITGB5 PTPRZ1
ITGB5 HLA-DPA1
ITGB5 PWP1
ITGB5 ATF1
ITGB5 LAMP2
SEPHS1 KRT32
SEPHS1 ABHD2
SEPHS1 SLC5A3
SEPHS1 PTAFR
SEPHS1 NCOR2
SEPHS1 RPL41
SEPHS1 AMELY
SEPHS1 WFDC2
SEPHS1 NPY6R
SEPHS1 MYD88
SEPHS1 CCL25
SEPHS1 ETFA
SEPHS1 MAP1A
SEPHS1 FGD1
SEPHS1 TNR
SEPHS1 CARS
SEPHS1 FAM12A
SEPHS1 UCP3
SEPHS1 TBP
SEPHS1 CALCR
SEPHS1 KAL1
SEPHS1 ME1
TPMT EPHX1
TPMT PPM1A
TPMT PSEN1
TPMT CGB
TPMT TFF1
TPMT CYP2E1
TPMT STAC
TPMT ICAM1
TPMT WWOX
TPMT ATP6V1C1
KIAA0020 MYH10
KIAA0020 PTGS2
KIAA0020 COL11A1
KIAA0020 LRPAP1
KIAA0020 RPL27A
KIAA0020 PCBD1
KIAA0020 CORO1A
KIAA0020 PGC
KIAA0020 NDST2
KIAA0020 LYZ
KIAA0020 GP1BB
KIAA0020 PAICS
KIAA0020 S100A9
KIAA0020 DUSP4
KIAA0020 SRD5A1
KIAA0020 MED22
KIAA0020 HAL
KIAA0020 EXT2
KIAA0020 F13B
KIAA0020 DST
KIAA0020 RAG1
KIAA0020 HIST1H2BJ
KIAA0020 MB
KIAA0020 NUP153
KIAA0020 STARD9
CELSR2 CD53
CELSR2 CD1C
CELSR2 HLA-A
CELSR2 PTPN1
CELSR2 MUM1
CELSR2 HLA-DQB1
CELSR2 NF2
CELSR2 H3F3B
CELSR2 ST3GAL2
CELSR2 KIAA0240
CELSR2 CES1
CELSR2 CR1
CELSR2 AKR1B1
CELSR2 PTPRR
CELSR2 RGS16
CELSR2 PTPN18
CELSR2 WIT1
CELSR2 AK1
CELSR2 CASP8
CELSR2 NR2C1
UBE2D3 ATM
UBE2D3 HBB
UBE2D3 CETP
UBE2D3 PIN1
UBE2D3 RARB
UBE2D3 TMED2
UBE2D3 PPP2R4
UBE2D3 JAK1
UBE2D3 MRPL12
UBE2D3 MAN2C1
UBE2D3 ITGB8
UBE2D3 HDLBP
UBE2D3 CREB1
UBE2D3 ZNF22
UBE2D3 FGF4
UBE2D3 CSNK1A1
UBE2D3 CXCL6
UBE2D3 LSP1
UBE2D3 SREBF2
UBE2D3 MAMLD1
UBE2D3 YBX1
UBE2D3 KIF5B
UBE2D3 ARHGAP19
ASGR1 DAZ2
ASGR1 PDGFRA
ASGR1 KLHDC10
ASGR1 HOXB6
ASGR1 PTPRZ1
ASGR1 OLIG2
ASGR2 ARSE
ASGR2 ACTA1
ASGR2 NCOA4
ASGR2 FTSJD2
ASGR2 ADRB2
ASGR2 ZNF267
ASGR2 PAH
ASGR2 PDE4C
ASGR2 HLA-DQA1
ITGA6 RAB32
ITGA6 TNR
ITGA6 IDS
ITGA6 CD151
ITGA6 MALL
ITGA6 KIAA0141
ITGA6 HLA-DQB2
ITGA6 MC4R
SLCO1A2 DLG1
SLCO1A2 MATN3
SLCO1A2 GML
SLCO1A2 MB
SLCO1A2 IDUA
SLCO1A2 IFI16
SLCO1A2 MFAP3
SLCO1A2 GBA
SLCO1A2 MYO7A
SLCO1A2 IFNA16
SLCO1A2 NR1H2
CST3 TFF1
CST3 NIPAL3
CST3 PPAP2B
CST3 CLEC3B
CST3 PSAP
CST3 COMT
CST3 TBCB
CST3 SAP18
CST3 CLU
CST3 CSRP1
CST3 RHOB
CST3 UCP2
CST3 ADRM1
FSHR ZNF133
FSHR PROZ
FSHR FMO5
FSHR CD33
FSHR SLC31A2
FSHR SLA
FSHR RNPEP
FSHR NCF1C
FSHR MVK
FSHR GNAI3
FSHR FGF1
FSHR STATH
TJP2 CYB5R3
TJP2 PIN1
TJP2 SERPINA1
TJP2 TEK
TJP2 IL8RB
TJP2 RB1
TJP2 OAS2
TJP2 RDX
TJP2 CREB1
TJP2 NAT6
TJP2 IDUA
TJP2 FGF1
TJP2 IFI44
TJP2 HOXA4
TJP2 HLA-DOB
TJP2 ATP6V1C1
TJP2 LOC1720
TJP2 CSNK2B
TJP2 CRHR1
CXADR BRD3
CXADR CSRP2
CXADR CLCN4
NPTX2 PARK7
NPTX2 PRKCSH
NPTX2 ALDH1A3
CYP24A1 KRT13
CYP24A1 AOC3
CYP24A1 PPP6C
CYP24A1 CYB5R3
CYP24A1 LAMP1
CYP24A1 FAS
CYP24A1 CASP8
CYP24A1 P11
CYP24A1 ACADS
CYP24A1 MVD
CYP24A1 TNFRSF25
CYP24A1 TARS
CYP24A1 ZNF76
CYP24A1 IDE
CYP24A1 PRB4
CYP24A1 ROS1
CYP24A1 RASA2
CYP24A1 SEC23A
HSD17BP1 FABP4
HSD17BP1 FABP2
HSD17BP1 MAP7
HSD17BP1 SKI
HSD17BP1 LTBR
HSD17BP1 SPINT3
HSD17BP1 PTPN21
HSD17BP1 CGREF1
HSD17BP1 MAN2C1
HSD17BP1 SPAG8
HSD17BP1 DYNC2H1
HSD17BP1 UCHL3
HSD17BP1 PCDH1
HSD17BP1 PRKACA
HSD17BP1 PDE4A
HSD17BP1 PPP3CB
HSD17BP1 HTR1A
HSD17BP1 ZNF136
HSD17BP1 PKP2
GTF3C2 RAD23B
LYST PHF15
LYST PDXK
LYST TMOD1
LYST REL
LYST IDS
LYST TFPI2
LYST KRT5
LYST KISS1
LYST HERPUD1
LYST BMS1
LYST FARSA
LYST ZNF267
LYST MAOA
LYST SMC1A
LYST ODF1
LYST FNTB
LYST TMEM106A
LYST F13B
LYST MAST1
LYST MGAT2
LYST AR
LYST CEBPZ
LYST MTFR1
LYST TAF6
LYST PLSCR1
LYST PPP2CA
LYST SKIV2L2
LYST ALDH2
LYST SYK
LYST CDK4
LYST KRT12
LYST MYBPC1
LYST ALKBH1
LYST ATF2
PTCRA NPDC1
PTCRA NPPB
PTCRA CTF1
ITPR1 C4orf8
ITPR1 IRF4
TCP1 ADCY7
TCP1 PEX5
TCP1 HMGN2
TCP1 SUMO1
TCP1 NAP1L1
TCP1 PRIM2
TCP1 EIF3F
TCP1 UBE3C
TCP1 NCL
TCP1 DUSP8
TCP1 ALDH7A1
TCP1 EPRS
PRG4 CDH17
PRG4 RAGE
PRG4 ABI2
PRG4 CD163
PRG4 RAB4A
PRG4 PRKCD
PRG4 CYCS
PRG4 C8A
PRG4 HLA-DQB1
PRG4 CDH8
PRG4 GLIPR1
PRG4 GUCA2B
PRG4 INTS9
PRG4 IL8
PRG4 IFNA14
ZNF33B SLC6A3
ZNF33B DAZ2
ZNF33B PDGFRA
ZNF33B FXYD3
ZNF33B HOXB6
ZNF33B ADRA2C
ZNF33B GNA15
ZNF33B MUC5AC
ZNF33B PTPRZ1
ZNF33B OLIG2
ZNF33B DAZL
TK2 LYL1
TK2 PTOV1
TK2 PNO1
TK2 AFF3
TK2 MGP
TK2 GTPBP1
TK2 FKBP2
TK2 MYH6
ZNF33A VBP1
ZNF33A PTK7
ZNF33A DCI
ZNF33A SFRS5
ZNF33A SKP1
ZNF33A RTN1
ZNF33A TM4SF4
ZNF33A GALE
ZNF33A TRIP13
ZNF33A MORF4L2
ZNF33A CTCF
HLA-DPA1 POLA2
HLA-DPA1 HLA-DRA
HLA-DPA1 CNR2
HLA-DPA1 RNASE4
HLA-DPA1 UBAP2L
HLA-DPA1 MAP3K5
HLA-DPA1 KIAA0226
HLA-DPA1 VHL
HLA-DPA1 MAP2K5
HLA-DPA1 HTR1E
HLA-DPA1 FKBP2
HLA-DPA1 GNAT2
HLA-DPA1 KLF9
F2RL2 BMP6
F2RL2 SNRPF
F2RL2 CSNK2B
F2RL1 BMP7
F2RL1 FMO3
F2RL1 GCLM
F2RL1 GHR
F2RL1 RAB5B
F2RL1 AIMP2
F2RL1 GTF2F2
F2RL1 ADAM8
F2RL1 CES2
F2RL1 FUT3
F2RL1 TRAPPC10
F2RL1 SPIN2A
F2RL1 P2RX1
F2RL1 HIST1H3H
F2RL1 DBT
TNFSF4 GPR3
TNFSF4 CYTH2
TNFSF4 RAB32
TNFSF4 ADD1
TNFSF4 MALL
TNFSF4 DIO2
TNFSF4 SDHC
TNFSF4 AHCY
TNFSF4 HAS2
HIST1H4G SNX1
HIST1H4G CD55
HIST1H4G MAPK14
HIST1H4G ERG
HIST1H4G ADAM15
HIST1H4G BTF3L1
HIST1H4G SEPT7
HIST1H4G SERPINE1
HIST1H4G ATP2B2
HIST1H4G RAD23A
HIST1H4G TEF
HIST1H4G NF1
HIST1H4G PMS2L3
HIST1H4G DUSP7
HIST1H4G S100A1
HIST1H4G TPT1
HIST1H4G IFNG
HIST1H4G CTSE
HIST1H4G MDM2
HIST1H4G FGF4
HIST1H4G GPR21
HIST1H4G SCARF1
HIST1H4G ZNF280A
HIST1H4G BRF1
PMPCA G6PC
PMPCA CHRNA3
MAD2L1 WNT2B
MAD2L1 FASLG
MAD2L1 TNR
MAD2L1 F13B
MAD2L1 WNT2
MAD2L1 PLA1A
MAD2L1 RBM38
MAD2L1 FASTK
MAD2L1 DLGAP1
MAD2L1 KRR1
MAD2L1 CFDP1
MAD2L1 PNPLA4
MAD2L1 FBLN2
MAD2L1 RB1CC1
MAD2L1 AHCY
MAD2L1 DBT
MAD2L1 CHERP
LAMC1 VARS
KTN1 PTGS2
KTN1 PNRC1
KTN1 PCCA
KTN1 USP7
KTN1 KIF14
KTN1 TAF11
KTN1 MARCH6
KTN1 AXL
KTN1 SKP1
KTN1 GOLGA4
KTN1 RAD21
KTN1 LOC100131311
KTN1 PROX1
KTN1 UBE4A
KTN1 PPP1CB
KTN1 ALDH4A1
KTN1 RPL34
KTN1 RCOR1
KTN1 PFN2
KTN1 HSP90AA1
KTN1 PRCP
ACVR2A KCNC4
ACVR2A ANPEP
ACVR2A GJA4
ACVR2A TSNAX
ACVR2A RAD9A
ACVR2A KIAA0240
ACVR2A RFC3
ACVR2A HELZ
ACVR2A MLL3
ACVR2A PF4
ACVR2A OMP
ACVR2A IL2
ACVR2A IGFALS
ACVR2A LAMP2
ACVR2A FMR1
ACVR2A EPCAM
ACVR2A GATA2
ACVR2A WNT1
ACVR2A DUSP2
MYL9 CPM
MYL9 ACTG2
MYL9 FOXE1
MYL9 IDS
MYL9 AKAP12
MYL9 TAZ
MYL9 SLC29A1
MYL9 DNTT
MYL9 PDE1C
MYL9 TPM2
MYL9 ADRA2B
MYL9 PRPS1L1
MYL9 P4HB
MYL9 C16orf35
MYL9 HTR7
MYL9 LDLR
MYL9 IGHD
MYL9 GATA1
MYL9 E2F5
MYL9 KEL
MYL9 GZMA
MYL9 PPARG
MYL9 RPL34
MYL9 CYP2E1
MYL9 ZBTB48
MYL9 DNAH8
MYL9 TUFM
PRDX6 HERPUD1
PRDX6 AOC2
PRDX6 BTN3A2
PRDX6 HIC1
PRDX6 SCARF1
PRDX6 UQCRB
PRDX6 CALCOCO2
PRDX6 PSMD6
PRDX6 FOLR2
PRDX6 DNTTIP2
PRDX6 DDX18
PRDX6 TYRO3
PRDX6 PSMA3
PRDX6 RFTN1
PRDX6 IFNGR1
PRDX6 ADSL
PRDX6 DGCR6
PRDX6 DUT
PRDX6 LOC728849
PRDX6 DPM1
TCEB1 CLPP
TCEB1 HAX1
TCEB1 IDS
TCEB1 HELZ
TCEB1 UBE2L3
TCEB1 STIP1
TCEB1 TRIP10
TCEB1 TAF4B
TCEB1 PSMA6
TCEB1 QDPR
TCEB1 PSMC1
TCEB1 FNTA
TCEB1 MRPL19
TCEB1 FAM38A
TCEB1 COX6A1
TCEB1 UCHL3
TCEB1 LMNB2
TCEB1 TRAM2
PRDX4 CKM
PRDX4 FTL
PRDX4 SSR2
PRDX4 COX5A
PRDX4 CDC20
PRDX3 IL8RB
PRDX3 SYT1
PRDX3 ATP1B3
PRDX3 ARCN1
PRDX3 OAT
PRDX3 CD302
PRDX3 PIK3IP1
PRDX3 FKBP1A
PRDX3 ATP5F1
PRDX2 PSMD6
PRDX2 CHD4
PRDX2 PSMD4
PRDX2 EXTL3
PRDX2 CCT7
PRDX2 MIF
PRDX2 MED24
PRDX2 ECH1
PRDX2 SRM
PRDX2 SUCLG1
PRDX2 BNIP2
PRDX2 PAFAH1B3
PRDX1 BCAP31
PRDX1 TGFB3
PRDX1 ST5
PRDX1 CDKN3
PRDX1 CCL19
PRDX1 PTPRF
PRDX1 OLFM1
PRDX1 DYRK4
PRDX1 TRIP10
PRDX1 CD180
PRDX1 NCOR2
NFYC LPIN2
NFYC ADD1
NFYC CNP
NFYC DGKG
NFYC PPT2
NFYC LITAF
NFYC EGFR
NFYC NARS
NFYC HLA-DQA1
NFYC CUGBP1
NFYC HPN
NFYC MSTP9
NFYC SRPX
NFYC IFNA1
NFYC MAPRE3
NFYC MAP7
NFYB GNS
NFYB RPS11
NFYB KIAA0141
NFYB CCR8
NFYB KCNMA1
NFYB GAL
NFYB FLII
NFYB PNPLA4
NFYB MATN3
NFYB CAMK2D
NFYB INTS9
NFYB PCYT2
NFYB CTSG
NFYB FASLG
NFYB CR1
NFYB WIT1
NFYB CCL19
NFYB TDG
NFYB CYP2E1
NFYB HTT
NFYB LZTR1
NFYA ZNF185
NFYA UPP1
NFYA CDH12
NFYA INHBA
NFYA NEFL
NFYA TRD@
NFYA GSTA2
NFYA FHL3
NFYA MALL
NFYA LOC729602
NFYA ATP6V0A1
NFYA PTGDR
NFYA GRPR
NFYA DAZL
NFYA SYN1
ZMAT2 SPINT3
ZMAT2 ITGB2
ZMAT2 ZNF274
ZMAT2 DNAH8
ZMAT2 SPTB
ZMAT2 DRD3
ZMAT2 CETN1
ZMAT2 FGA
ZMAT2 ERG
ZMAT2 MAPK10
ZMAT2 TRD@
ZMAT2 FGF9
ZMAT2 SP140
ZMAT2 ADRA2B
ZMAT2 CRIP1
ZMAT2 HLA-DQA1
ZMAT2 RASA2
PDE6A TFF1
PDE6A VPS72
CA4 NEUROD2
CA4 PTHLH
CA4 NEUROG1
CA4 EN2
CA4 THRA
MYBL1 PDGFRA
MYBL1 PLGLB2
MYBL1 DAZ2
MYBL1 RPGR
MYBL1 SEC14L1
MYBL1 PCBD1
MYBL1 ZNF787
MYBL1 KRR1
MYBL1 CYP2E1
MYBL1 GPKOW
MYBL1 LOC728849
MYBL1 MS4A1
MYBL1 DLG1
MYBL1 DAXX
MYBL1 ZNF143
MYBL1 CLEC3B
MYBL1 DGCR2
MYBL1 CBR1
MYBL1 RGS6
MYBL1 DEFA3
MYBL1 HTR2C
MYBL1 HTN3
MYBL1 GRM5
MYBL1 ZNF268
MYBL1 SUOX
MYBL1 XK
MYBL1 KCNJ11
MYBL1 MAPK1IP1L
MYBL1 SOD2
MYBL1 IDH2
MYBL1 TRIM26
MYBL1 EVX1
MYBL1 GATA3
MYBL1 ZNF84
MYBL1 CHMP1A
MYBL1 PTPRZ1
MYBL1 OLIG2
MYBL1 PROX1
MYBL1 SPRR2C
MYBL1 HIST1H2BI
MYBL1 BNC1
MYBL1 RNF185
MYBL1 ATP5G1
MYBL1 GSTM3
MYBL1 CASP8
MYBL1 PDK2
MYBL1 BMPR2
MYBL1 KRT7
MYBL1 PPP3CB
SMARCA1 DAZ2
SMARCA1 PDGFRA
SMARCA1 PCCA
SMARCA1 RCN2
SMARCA1 TUBA1A
SMARCA1 NAGA
SMARCA1 KIAA0174
SMARCA1 SFRS5
SMARCA1 CD302
SMARCA1 PTPRZ1
SMARCA1 GNA11
SMARCA1 TM9SF2
SMARCA1 CASP8
SMARCA1 GDI1
SMARCA1 OLIG2
SMARCA1 AP2B1
SMARCA2 TRIM38
SMARCA2 VLDLR
SMARCA2 SYMPK
SMARCA2 ZNF75D
SMARCA2 RAP1A
SMARCA2 TNFSF10
SMARCA2 NHLH1
SMARCA2 DNM2
SMARCA2 SEPT7
SMARCA2 CRADD
SMARCA2 CAD
SMARCA2 TANK
SMARCA2 MYOD1
SMARCA2 DNTT
SMARCA2 RPL13A
SMARCA2 SYT11
SMARCA2 PGK2
SMARCA2 GRM1
SMARCA2 PDGFB
SMARCA2 GRIA1
SMARCA2 TRO
SMARCA2 HOXD4
SMARCA2 TPR
SMARCA2 GLRX
SMARCA2 VASP
SMARCA2 ARSE
SMARCA2 CASP2
SMARCA2 CD163
SMARCA2 SSTR3
SMARCA2 WNT5A
SMARCA2 IMMT
SMARCA2 CKAP4
MYBL2 MMP15
MYBL2 HNF4A
MYBL2 ABP1
MYBL2 CCR3
MYBL2 SLC9A2
MYBL2 CGB
MYBL2 C3orf45
MYBL2 TACSTD2
MYBL2 HSD17B4
MYBL2 PRMT2
MYBL2 LEFTY2
MYBL2 PWP2
MYBL2 FDPS
MYBL2 HNRNPD
MYBL2 SLC2A3
MYBL2 STARD9
MYBL2 FUT3
MYBL2 ZNF274
MYBL2 DOK1
MYBL2 TFDP1
SMARCA4 KCTD2
SMARCA4 RPS11
SMARCA4 GRSF1
SMARCA4 PTOV1
SMARCA4 SF1
SMARCA4 USP9X
SMARCA4 MAP4
SMARCA4 DCTN1
SMARCA4 HFE
SMARCA4 SOX4
SMARCA4 HYOU1
SMARCA4 U2AF1
SMARCA4 SUPT5H
SMARCA4 SFRS5
SMARCA4 ECH1
SMARCA4 CSNK1D
SMARCA4 YARS
SMARCA4 CITED1
SMARCA4 SUOX
SMARCA4 CD27
SMARCA4 ARL6IP1
SMARCA4 LDLR
SMARCA4 MTOR
SMARCA4 LOC201229
SMARCA4 UBE2I
SMARCA4 RHEB
SMARCA4 ZNF174
SMARCA4 PSMB2
SMARCA4 PSMC5
SMARCA4 PSMB5
SMARCA4 EIF4A3
EDNRB CCDC130
EDNRB ISL1
EDNRB MAN2A2
EDNRB IL4
EDNRB ROS1
EDNRB HIVEP2
CEBPD C1S
CEBPD LSP1
CEBPD HLA-E
FYB DNAH3
FYB PDGFB
FYB EXT1
FYB ARNT
FYB GZMM
FYB DCI
FYB EZH1
FYB ATR
FYB DTNA
FYB PEX12
FYB IKZF1
FYB MAPK14
ZNF7 HP
ZNF7 LPAL2
SLC39A7 SPINT3
SLC39A7 COASY
SLC39A7 FCGRT
SLC39A7 COG2
SLC39A7 TDG
SLC39A7 CRYAA
SLC39A7 DGCR10
SLC39A7 NR4A3
SLC39A7 STK4
SLC39A7 C1D
SLC39A7 HBB
SLC39A7 CTSS
SLC39A7 CCL25
ZNF3 UBL4A
ZNF3 PITX2
ZNF3 EZH2
ZNF3 KRT4
ZNF3 SEPT5
ZNF3 USF2
ZNF3 SET
ZNF3 MAP3K5
ZNF3 FASTK
ZNF3 RTCD1
ZNF3 PIK3IP1
ZNF3 PTN
ZNF3 AUH
ZNF3 SRI
ZNF3 KRIT1
ZNF3 ETV4
ZNF3 ESR1
ZNF3 SLC2A5
ZNF3 SCRIB
ZNF3 MAP3K11
ZNF3 FARSA
ZNF3 UBB
ZNF3 PTPRM
AXIN1 MYH10
AXIN1 SMG7
AXIN1 OCM2
AXIN1 TFF1
AXIN1 WNT1
AXIN1 DRD3
AXIN1 DDT
AXIN1 CCNF
AXIN1 DLGAP1
AXIN1 IFITM1
AXIN1 LOC727787
AXIN1 ZBTB48
AXIN1 PHKG1
PHLDA1 PPP1R7
PHLDA1 TGFB3
PHLDA1 ERBB4
PHLDA1 JUNB
PHLDA1 ME3
PHLDA1 LMOD1
PHLDA1 SLC1A2
MMRN1 SMR3B
CAMP ERBB2
CAMP WNT2B
CAMP UGT2B4
CAMP TIMP4
CAMP LLGL2
CAMP WIT1
CAMP ZNF154
CAMP ZNF140
CAMP AMY2B
CAMP PGK2
CAMP RAB3GAP1
CAMP AFF3
CAMP UPP1
CAMP SRM
CAMP PLA2G7
CAMP MALL
CAMP STAT5B
CAMP CYP7A1
CAMP NPPB
CAMP ITGAE
CAMP REG3A
POR STX1A
POR TIE1
POR FGD1
POR UBAP2L
POR ITGB6
POR PCCB
POR TDG
POR ACOX1
POR MST1R
POR SRP9
POR DGCR6
POR ADAM8
POR SLC5A5
POR MYD88
POR PSMB2
ZNF8 GHRHR
ZNF8 TEC
ZNF8 MAP4K5
ZNF8 GPER
ZNF8 EGFR
ZNF8 AOC3
ZNF8 COMMD1
ZNF8 MYL7
ZNF8 KRT1
ZNF8 CCL1
ZNF8 CCR4
ZNF8 SLC5A5
ZNF8 CDSN
ZNF8 FMR1
ZNF8 CCR9
ZNF8 NCAM1
ZNF8 CHKB
ZNF8 CAV1
ZNF8 SIM2
ZNF8 CHIC1
ZNF8 TCF3
ZNF8 MAPK3
ZNF8 IL8RB
ZNF8 ARHGEF7
ZNF8 SFRS4
ZNF8 TNXB
ZNF8 GYPE
ZNF8 ADK
ZNF8 HLA-C
ZNF8 TNFSF8
ZNF8 NFE2
ZNF8 CCL22
ZNF8 HSD11B1
ZNF8 ZP2
ZNF8 KLKB1
ZNF8 TCFL5
ZNF8 HK3
ZNF8 SOD1
ZNF8 GLRB
ZNF8 KIAA0226
ZNF8 PSG6
ZNF8 ORC3L
ZNF8 NGF
ZNF8 LMAN1
ZNF8 SLC25A11
ZNF8 BLK
ZNF8 EPCAM
ZNF8 PTPN1
ZNF8 TSPY3
ZNF8 BNIP1
ZNF8 NFIB
ZNF8 DDB1
ZNF8 CASP2
ZNF8 ADCY1
ZNF8 ADH4
ZNF8 PKD2
ZNF8 CCNA1
ZNF8 SDC4
ZNF8 CASP8
ZNF8 PTPN14
ZNF8 KEAP1
ZNF8 GATM
ZNF8 IFNA21
ZNF8 LOC100128792
ZNF8 UPF1
ZNF8 MRPL49
ZNF8 LPAR1
CBL DAZ2
CBL PDGFRA
CBL ESRRB
CBL OLIG2
CBL NEB
CBL CTSE
CBL PTPRZ1
CBL TNFRSF25
CBL IGLL1
CBL PPY
CBL CRYGD
SATB1 TNFRSF11B
SATB1 SLC6A9
SATB1 ZNF167
SATB1 CHRM1
SATB1 RPL31
SATB1 ARHGAP22
SATB1 HNF1A
SATB1 IL32
SATB1 PKP1
SATB1 HOXB3
SATB1 LPGAT1
SATB1 ROS1
SATB1 LOC728849
ZAP70 KDSR
ZAP70 REST
ZAP70 USP13
ZAP70 MAS1
ZAP70 POU2F2
ZAP70 P2RY4
HIST1H4E DAZ2
HIST1H4E PDGFRA
HIST1H4E OLIG2
HIST1H4E PTPRZ1
CCT6A ZNF146
CCT6A PDIA6
CCT6A H2AFZ
CCT6A HNRNPA2B1
CCT6A SUZ12
CCT6A GLO1
CCT6B FAAH
CCT6B PIK3R3
CCT6B NR6A1
CCT6B TFF1
EXOSC7 AKAP1
EXOSC7 HEXA
EXOSC7 TFF1
EXOSC7 PTPN9
EXOSC7 DYRK4
EXOSC7 KRT5
EXOSC7 FKBP1A
EXOSC7 CHERP
ST3GAL2 PHF15
ST3GAL2 KYNU
ST3GAL2 KEAP1
ST3GAL2 MALL
ST3GAL2 LMNA
ST3GAL2 ALPI
ST3GAL2 EIF5A
ST3GAL1 CTLA4
ST3GAL1 ODF1
ST3GAL1 ESRRA
ST3GAL1 TIMP2
ST3GAL1 CHRM5
ST3GAL1 CPZ
ST3GAL1 PAPPA
ST3GAL1 CXorf40B
ST3GAL1 MYO5B
ST3GAL1 CD8B
ST3GAL1 FTO
ST3GAL1 CD3G
CSTA C11orf74
RAC2 BMP7
RAC2 PMP22
RAC2 NCKAP1L
RAC2 RPS15
RAC2 CDX2
RAC2 FUT6
RAC2 MAD1L1
RAC2 FAS
RAC2 BFSP1
RAC2 CAST
RAC2 MGAT3
RAC2 CD2
RAC2 HSD17B1
RAC2 ALDH5A1
RAC2 ZNF37A
RAC2 TERT
MGC102966 BMP4
MGC102966 PRKCA
MGC102966 SLC7A2
MGC102966 TM4SF4
MGC102966 GAGE1
MGC102966 CCR2
MGC102966 KCNA6
MGC102966 TRIP13
MGC102966 EYA1
MGC102966 SLC1A1
RAC1 TMOD1
RAC1 MAP1A
RAC1 RPP30
RAC1 HIST1H4H
RAC1 SPARCL1
RAC1 PLCG2
RAC1 CSF2RA
RAC1 SEPT5
RAC1 RAF1
RAC1 ARHGAP1
RAC1 SOX4
RAC1 STAT3
RAC1 IL12RB2
RAC1 THBS3
RAC1 ZNF165
RAC1 CBX1
RAC1 NFKBIL1
RAC1 NFIL3
RAC1 YWHAB
RAC1 FOLH1
RAC1 ZMYM3
RAC1 ARHGEF12
RAC1 SOD2
RAC1 HSPB3
RAC1 MECP2
RAC1 TFF1
RAC1 KIAA0226
RAC1 C16orf45
RAC1 RHOA
RAC1 PHF20
RAC1 FSCN1
RAC1 BRD3
RAC1 CAPZA2
RAC1 PEX6
RAC1 G6PD
RAC1 MAP3K10
RAC1 MDM2
RAC1 MAD2L1BP
RAC1 FUCA1
RAC1 NRF1
NINJ1 ADRB2
NINJ1 LLGL2
NINJ1 SF3A3
ANXA2 PTGS2
ANXA2 PDGFRA
ANXA2 SEMA5A
ANXA2 DAZ2
ANXA2 PSEN1
ANXA2 PTPRZ1
ANXA2 OLIG2
ANXA2 CDKN1A
GALNS ZNF169
GALNS CBX5
GALNS MPZ
GALNS SLC2A5
GALNS FHL1
GALNS SCP2
GALNS SGCB
GALNS ADK
GALNS TNFRSF14
GALNS ESD
GALNS PXN
GALNS ADORA3
GALNS SELE
GALNS GYPB
GALNS THRA
GALNS FAM53B
GALNS AIF1
FCGR2A TLE3
FCGR2A DOCK1
FCGR2A DCTN1
FCGR2A NKX2-5
FCGR2A SEC61B
FCGR2A CYB561
FCGR2A NTRK2
FCGR2A NCOR2
FCGR2A DGKA
FCGR2A FNTA
FCGR2A CDC25C
FCGR2A CKS2
FCGR2A TRIM26
FCGR2A ZNF84
FCGR2A FLT3LG
FCGR2A SND1
FCGR2A PLN
FCGR2A ALG13
FCGR2A IDUA
FCGR2A ARID3A
FCGR2A LOC91316
FCGR2A NIPAL3
FCGR2A CPN2
FCGR2A GPA33
FCGR2A IL8
FCGR2A EGFL8
CPLX2 MAP3K10
CPLX2 TYK2
LNPEP TAF1
LNPEP CD55
LNPEP MIA
LNPEP HOXB3
LNPEP RARRES2
LNPEP FUT4
LNPEP MVD
LNPEP MAP2K6
LNPEP ATP7A
LNPEP P2RX4
ORC3L SLC6A6
ORC3L MSH3
ORC3L CPD
ORC3L MEN1
ORC3L UPF1
ORC3L AHSG
ORC3L CLCNKB
ORC3L ITIH4
ORC3L SH3GL3
ORC3L SNX17
ORC3L SERPINA1
ORC3L GNL1
ORC3L FAS
ORC3L TNXB
ORC3L HNF1A
ORC3L DAPK1
ORC3L CLCN6
ORC3L PPYR1
ORC3L IVD
ORC3L NR1I3
XCL1 PTGFR
XCL1 BMP2
XCL1 BTN3A1
XCL1 CA3
XCL1 ERCC1
XCL1 MYF5
XCL1 STARD9
XCL1 SFTPA2B
XCL1 MICB
XCL1 IL9
SKIL ITSN1
SKIL CYP3A4
SKIL KRTAP5-8
CRYBA1 ARSE
CRYBA1 TMPO
CRYBA1 GPKOW
CRYBA1 AKAP1
CRYBA1 ESR1
CRYBA1 DNAH8
CRYBA1 SPAG11A
CRYBA1 ZNF85
CRYBA1 SSR1
CRYBA1 RPS3
CRYBA1 AKAP13
CRYBA1 RPS3A
CRYBA1 IFNA10
CRYBA1 DBT
CRYBA1 MEOX2
CRYBA1 CD79A
CYTH1 ANXA3
CYTH1 CYFIP2
CYTH1 ZBTB6
CYTH1 ATP6V1E1
CYTH1 EXTL3
CYTH1 DYNLT1
CYTH1 CSTF1
CYTH1 XDH
CYTH1 KEAP1
CYTH1 STK3
CYTH1 RGS1
CYTH1 PKP1
CYTH1 NEFL
CYTH1 ZPBP
CYTH1 SARS
CYTH1 RAF1
GCGR SET
GCGR AGPAT1
GCGR TFF1
GCGR TRIM21
GCGR SRM
GCGR RCVRN
GCGR IGHMBP2
GCGR TFE3
GCGR DDB1
GCGR ATP5G1
GCGR EBI3
GCGR TSNAX
CADPS CHN2
CADPS STX3
CYTH2 CYB5R3
CYTH2 SCG5
CYTH2 AGER
CYTH2 HAB1
CYTH2 KCNQ1
CYTH2 ZNF32
CYTH2 TAF9
CYTH2 TFE3
CYTH2 B4GALT1
CYTH2 FGF5
CYTH2 INS
PBX2 MYL7
PBX2 KRT1
PBX2 DHPS
PBX2 FGF6
PBX2 PTGDR
PBX2 CLCNKB
PBX2 PITPNB
PBX2 LTBR
PBX2 GBX1
PBX2 BMS1
PBX2 CHD8
PBX2 GLI1
PBX2 SC65
PBX2 CCL23
PBX2 C6
PBX2 REG3A
PBX2 HHEX
PBX2 CARS
PBX2 GUK1
PBX2 ACHE
PBX2 RASA2
PBX2 NCAPH2
PBX2 PROL1
PBX2 POU2F2
PBX2 ST8SIA4
PBX2 ATP7A
PBX2 GPX1
PBX2 RPL10A
PBX2 STK38
PBX2 C11orf72
PBX2 PDCD1
PBX2 MYO7A
COL6A3 BPTF
COL6A3 MMP15
COL6A3 TGM3
COL6A3 SLC6A6
COL6A3 PF4V1
COL6A3 ISL1
COL6A3 MYO1E
COL6A3 PLCG1
COL6A3 TSHR
COL6A3 PCOLCE
COL6A3 HSD17B1
COL6A3 MAPK8
COL6A3 GPI
COL6A3 TESK1
COL6A3 RASGRF1
COL6A3 CR2
COL6A3 ANG
COL6A3 GNAQ
COL6A3 IFNA1
COL6A3 SSTR1
COL6A3 DTYMK
PBX1 SMPDL3B
PBX1 CTLA4
PBX1 IRF4
PBX1 GABRQ
PBX1 MYD88
DPH1 MAP4K2
DPH1 LTBP2
DPH1 ESR1
DPH1 CNGB1
DPH1 TNXB
DPH1 FGFR1
DPH1 SMR3B
DPH1 TLX1
DPH1 GNAZ
DPH1 CACNB4
DPH1 GPR64
DPH1 USP11
DPH1 SMARCD2
DPH1 AKAP10
DPH1 FKBP3
DPH1 MIF
DPH1 NFKB2
DPH1 IFNA4
DPH1 DAZL
MAGEA11 RBM10
MAGEA11 SSTR3
MAGEA11 TRAM2
MAGEA11 LPCAT3
MAGEA11 ZNF132
MAGEA11 MAPKAPK3
MAGEA10 ANKRD7
MAGEA10 KEL
MAGEA10 TXK
MAGEA10 RASGRF1
MAGEA10 VRK2
MAGEA10 CGA
MAGEA10 DST
MAGEA10 SLC2A3
MAGEA10 SLCO2A1
MAGEA10 CACNA1B
MAGEA10 HLA-DOA
MAGEA10 ARHGAP25
MAGEA10 CLTCL1
MAGEA10 BAP1
MAGEA10 SPRR1B
MAGEA10 RHOD
LILRB1 AXL
LILRB1 CHRNA3
SLC16A1 PRKCI
SLC16A1 TIMP3
SLC16A1 RNASE4
SLC16A1 TSFM
SLC16A1 FAM120A
SLC16A1 TAF9
SLC16A1 SRM
SLC16A1 YAP1
SLC16A1 ARHGAP5
SLC16A1 AKR1B1
SLC16A1 PSMB4
SLC16A1 CAD
CALCR CA1
CALCR LCT
CALCR CD2
CALCR IL1RL2
CALCR P2RX5
CALCR MX2
CALCR IFIT2
CALCR FGFR2
CALCR NKRF
CALCR NR4A3
CALCR LMAN1
CALCR CACNA1A
CALCR KRT5
CALCR CDC34
CALCR LOC90925
CALCR HTR1B
CALCR BMP2
SLC16A2 LTBR
SLC16A2 ARFIP1
SLC16A2 RNASE3
SLC16A2 FCER2
SLC16A2 MAD1L1
SLC16A2 RPA1
SLC16A2 ZNF85
SLC16A2 MTF1
SLC16A2 ETS1
SLC16A2 C1QBP
SLC16A2 GLMN
SLC16A2 EPCAM
SLC16A2 ESM1
SLC16A2 COX6A2
ARL3 TAF13
ARL3 ADAM17
ARL3 EXOSC2
ARL3 ARID4A
ARL3 IGKV1D-13
ARL3 AXL
ARL3 DLGAP1
ARL3 NONO
ARL3 CRYGD
ARL3 TPM2
ARL3 RGS6
ARL3 GPR125
ARL3 MAPK4
ARL3 LIG3
ARL3 NR1H2
ARL3 SAP18
ARL3 NR4A2
ARL3 NR4A3
ARL3 APRT
ARL3 SSTR4
TUBG1 PDXK
TUBG1 ELAVL1
TUBG1 PCM1
TUBG1 NCSTN
TUBG1 FBLN2
TUBG1 GNL2
TUBG1 RAGE
TUBG1 CDC34
TUBG1 NPAS1
TUBG1 CXCR3
TUBG1 DIO2
TUBG1 PSMD4
TUBG1 SCN4A
TUBG1 ETFB
TUBG1 LAMA4
TUBG1 FOSL2
TUBG1 RXRA
TUBG1 ABCB4
TUBG1 PXMP3
TUBG1 RBM42
TUBG1 SLC20A1
TUBG1 APBA1
TUBG1 MPO
TUBG1 STAT5A
TUBG1 CDK7
TUBG1 POLRMT
TUBG1 PPIB
SFTPA2B ANG
SFTPA2B EIF4G1
SFTPA2B EFNA1
SFTPA2B E2F4
SFTPA2B PIR
SFTPA2B SHMT1
BCKDHB F9
BCKDHB MX2
BCKDHB RXRB
BCKDHB TRPC3
BCKDHB SLC31A2
BCKDHB TNFRSF9
BCKDHB KRIT1
BCKDHB ATP2B4
BCKDHB MICA
BCL3 INHA
BCL3 DAZ2
BCL3 PDGFRA
BCL3 POU2F2
BCL3 CLCN1
BCL3 PTPRZ1
BCL3 OLIG2
BCKDHA COX5A
BCKDHA STS
BCKDHA FLAD1
BCKDHA NCSTN
BCKDHA SLC29A1
BCKDHA SLC25A16
BCKDHA HIST1H2AE
BCKDHA CRYGA
BCKDHA HINT1
BCKDHA SFRS8
BCKDHA RDH5
BCKDHA LIG1
BCKDHA NR1H4
BCKDHA EPRS
BCKDHA ERBB2
BCKDHA ELN
BCKDHA COG2
BCKDHA KCNQ1
BCKDHA BFSP1
BCKDHA COX6A1
BCKDHA VAMP3
BCKDHA LRRC17
BCKDHA CCBL1
TARS TAF7
TARS SMC1A
TARS DNTT
TARS HADHB
TARS NAP1L4
TARS SKIV2L2
TARS COX11
TARS PSME2
TARS PUF60
TARS ALDH7A1
TARS FGF7
TARS ATF4
TARS STT3A
TARS UBE2C
TARS DSC2
WIPF2 KCNJ2
WIPF2 APOBEC3B
WIPF2 CTCF
WIPF2 DNAJC7
CALCB HHEX
CALCB ACTG2
CALCB HOXD4
CALCB MAT1A
CALCB PASK
CALCB NR2C2
CALCB IGHD
CALCB RPL11
CALCB UROD
CALCB GUK1
CALCB GPR68
DCAF8 KLRD1
DCAF8 PI4KA
DCAF8 KIAA0232
DCAF8 MAPK14
DCAF8 POLB
DCAF8 CD79A
DCAF8 HCFC1
DCAF8 TNXB
DCAF8 CHRNB4
DCAF8 CX3CL1
DCAF8 KIAA0240
DCAF8 DSTN
DCAF8 PAX6
DCAF8 GDI1
DCAF8 MTF1
DCAF8 WNT2
DCAF8 ACSL1
DCAF8 TARBP1
DCAF8 PSMB9
DCAF8 LZTR1
psiTPTE22 PAH
psiTPTE22 TWIST1
psiTPTE22 NPPB
TIMM44 OLIG2
TIMM44 DAZ2
TIMM44 PDGFRA
TIMM44 PTPRZ1
TUFM ATP6V1F
TUFM SLC6A8
TUFM RASSF7
TUFM GSR
TUFM FAM50A
TUFM SFRS8
TUFM ACSM3
TUFM CEL
TUFM ICA1
TUFM ILVBL
TUFM GRM5
TUFM EXT1
TUFM TPR
TUFM LAMP1
TUFM TSPAN8
TUFM MOGS
TUFM GM2A
TUFM CYP2E1
TUFM OAZ1
TUFM CDK5
CD38 CLEC10A
CD38 CR2
CD38 MDM2
ZFY ERVK6
ZFY RPS15
ZFY PRPS1
ZFY ZNF160
ZFY LYZ
ZFY HIST1H4H
ZFY CYP2C19
ZFY DTNA
ZFY SNRPA
ZFY GPA33
ZFY TBXAS1
ZFX GCLM
ZFX CD163
ZFX PDE6G
ZFX PIN1
ZFX GALNT1
DYNLL1 TPM3
DYNLL1 RBM4
DYNLL1 SNRPF
DYNLL1 RPL11
MAS1 MYCL1
MAS1 MMP16
MAS1 SSX5
MAS1 MRPL23
MAS1 SUMO1
MAS1 DES
MAS1 NQO1
MAS1 TCHH
MAS1 UPF1
MAS1 TMED10
MAS1 CALM2
MAS1 ANKRD1
MAS1 CEBPE
MAS1 RYR1
MAS1 CHRNB3
MAS1 KRT86
MAS1 GATM
MAS1 PMS2L3
MAS1 FANCC
MAS1 ZWINTAS
MAS1 IFNA14
MAS1 FMO3
MAS1 CD27
MAS1 BFSP1
MAS1 ID4
MAS1 CPS1
MAS1 CFTR
CKB PI4KA
CKB CDH18
CKB MPPED2
CKB TFF1
CKB ALAS2
CKB ATP5B
CKB GABRG2
CKB APLP1
CKB ALOX5
CKB MAPRE3
CKM NFATC3
CKM BARD1
CKM LOC1720
CKM IFI44L
CKM SLC5A5
CKM ZNF133
CKM ARHGAP19
ZFR LTBR
ZFR F2R
ZFR ALAS1
RAD9A AOC2
RAD9A PSMD9
RAD9A ACE
RAD9A MIA
RAD9A HIST1H4H
RAD9A GSR
RAD9A ARNTL
RAD9A RARG
RAD9A GRAP
RAD9A ICAM1
RAD9A ANGPT1
RAD9A CLDN5
RAD9A MT1B
RAD9A SLC35A2
RAD9A FXR2
RAD9A KIAA0040
RAD9A MZF1
RAD9A GYPB
RAD9A GINS1
RAD9A ITK
RAD9A MTF1
RAD9A HYAL1
RAD9A SFN
RAD9A STAT5B
RAD9A RUNX1
RAD9A IL2
RAD9A GNRH1
RAD9A POU2F2
CD33 XAF1
CD33 ANG
CD33 TFAP4
CD33 TAF13
CD33 GRM1
CD34 CNTD1
CD34 BCAM
CD34 ARHGEF16
CD34 GIP
CD34 ADORA1
CD34 RPL18
CD34 RIN1
CD34 FASTK
CD34 RAPGEF5
CD34 ADRB3
CD34 LTK
CD34 ARHGDIB
CD34 TAGLN2
CD34 CCL22
CD34 MYO7A
CD34 USF2
CD36 IFNG
CD36 SKAP1
CD36 PLK1
CD36 KRT32
CD36 DNAJC2
CD36 USP6NL
CD36 DARC
CD36 EDA
CD36 RRM2
CD36 DMPK
CD36 TBX5
CD36 GCM1
CD36 CD180
CD36 CCL22
CD36 CRYGB
CD37 ARVCF
CD37 CD80
CD37 TTLL12
CD37 C1QB
CD37 HERC3
CD37 SNRPN
CD37 RAB30
CD37 GLRX
CD37 S100A10
TXNDC9 ATM
TXNDC9 FABP2
TXNDC9 OR1D2
TXNDC9 NDUFV2
TXNDC9 RAB35
TXNDC9 MUM1
TXNDC9 DCTD
TXNDC9 MRPS31
TXNDC9 RANBP1
TXNDC9 MDK
TXNDC9 SPAG11A
TXNDC9 CLC
TXNDC9 IL32
TXNDC9 EIF4E
TXNDC9 MTAP
TXNDC9 PPP3CB
TXNDC9 TDG
TXNDC9 COPB1
TXNDC9 AIF1
MUC5AC DAZ2
MUC5AC PDGFRA
MUC5AC TMEM106A
MUC5AC OLIG2
MUC5AC PTPRZ1
MUC5AC CXCR3
MUC5AC NUCB1
MUC5AC POFUT1
POLR3D SNX17
POLR3D SPINT3
POLR3D LTBP1
POLR3D CXorf40B
POLR3D KRR1
POLR3D GRM4
POLR3D UCP1
POLR3D CCL22
POLR3C PROZ
POLR3C CREB1
POLR3C PSMC1
POLR3C ZNF268
POLR3C SERPINB4
POLR3C HIST2H4A
UQCRH PTX3
UQCRH TLK1
UQCRH DDX39
UQCRH IFI35
UQCRH ATP5J
UQCRH HSPA1A
UQCRH ATP5O
UQCRH HSPE1
UQCRH LOC100131311
UQCRH EPRS
UQCRH PPID
UQCRH UQCRB
UQCRH SNRPE
CLU CD81
CLU SLC11A2
CLU GFAP
CLU FOXA1
PAH MMP15
PAH IDO1
PAH SH3BP2
PAH RPS15
PAH RAD23A
PAH PRSS7
PAH KIAA0090
PAH S100B
PAH SORL1
PAH PHF20
PAH CNGA2
PAH FNTA
PAH IFI35
PAH CRIP1
PAH EVI2B
PAH AOAH
PAH CCL19
PAH RBM
PAH VIP
PAH IL2
PAH PDE4A
CXCL1 ADSS
CXCL1 KRT18
UQCRB HRAS
UQCRB CCT8
UQCRB NPR3
UQCRB SOD1
UQCRB DDT
UQCRB SERPINF1
UQCRB CSNK2A2
UQCRB DDX21
UQCRB GINS1
UQCRB MRPS27
UQCRB INPP5J
UQCRB PMVK
UQCRB DNAJC2
UQCRB LOC201229
UQCRB OMP
UQCRB CYP2C19
UQCRB UBC
UQCRB UFD1L
PAM SYT11
ABCA4 RNF4
ABCA4 TFF1
GPS1 PPP2R1A
GPS1 TLE1
GPS1 BAD
GPS1 RPS2
GPS1 CCR6
GPS1 KCNA6
GPS1 SH3GL3
GPS1 ATP5C1
GPS1 ADAR
GPS1 PEPD
GPS1 DGCR6
GPS1 AHDC1
GPS1 CSNK1D
GPS1 PSMC5
GPS1 GAA
GPS1 ROM1
GPS1 CAMK2G
GPS1 MAN2A2
GPS1 TP53BP2
GPS1 ACO2
GPS1 RPL18
GPS1 BBS9
GPS1 KIF23
GPS1 SLC35B1
GPS1 SREBF1
GPS1 GPX4
GPS1 SULT2B1
GPS1 MARS
GPS1 TUB
GPS1 ATXN2
GPS2 TFF1
GPS2 ACADVL
GPS2 BNIP1
GPS2 SPTBN1
GPS2 COL17A1
CALM2 AGPS
CALM2 DHRS2
CALM2 PSMD6
CALM2 SCP2
CALM2 CYCS
CALM2 FST
CALM2 MC4R
CALM2 MADD
CALM2 IL8RB
CALM2 GNG10
CALM2 KRT86
CALM2 AP2M1
CALM2 ABCB1
CALM2 PCBP2
CALM2 PDHB
CALM2 FTH1
CALM2 XK
CALM2 TPT1
CALM2 HK1
CALM2 ATP1B1
CALM2 GTPBP1
CALM2 ARPC4
CALM2 LLGL2
CALM2 GTF2F2
CALM2 IFNA1
CALM2 FEZ2
CALM2 GRB14
CALM2 RAPSN
CALM2 PFN2
CALM2 KPNA1
CALM2 CARTPT
CALM2 ZNF37A
CALM2 SP100
CALM3 SQSTM1
CALM3 SMOX
CALM3 SEC23B
CALM3 MALL
CALM3 TNNC2
CALM3 HK1
CALM3 CHN1
CALM3 RRAS
CALM3 MAP2K1
CALM3 DPP6
CALM3 SMARCD1
CALM3 BNIP2
CA3 ZNF169
CA3 TNP2
CA3 MRPL19
CA3 CXorf40B
CA3 PDE4C
DCI TIAF1
DCI PAFAH2
DCI SNRNP27
DCI ARSA
DCI VAMP7
DCI HYAL2
DCI DHODH
DCI RABIF
DCI CTPS
DCI CRADD
DCI NDUFS1
DCI GPR125
DCI LRRC23
DCI ZBTB48
DCI CMKLR1
DCI FUCA1
DCI CD3G
CACNA1A IL7R
CACNA1A COL10A1
CACNA1A ELAVL3
CACNA1A ERCC1
CACNA1A MICB
CACNA1A ZP2
CACNA1A NEFH
CACNA1A SNX19
CACNA1A DIO2
CACNA1A TTLL12
CACNA1A GRM1
CACNA1A BCL7A
CACNA1A IL5RA
CACNA1A NFKBIL1
CACNA1A KCNJ15
CACNA1A ITPR2
CACNA1A ARID3A
CACNA1A EDA
CACNA1A KIF23
CACNA1A ABCC8
CACNA1A POLRMT
CACNA1A GBA
CACNA1B MAGEA12
CACNA1B ODF1
CACNA1B SPI1
CACNA1B GAS2L1
CACNA1B ENG
CACNA1B CYP2A13
CACNA1B TRAF1
CACNA1B CA1
CACNA1B MCAM
CACNA1B HBB
CACNA1B LEP
CACNA1B TRAF3
CACNA1B FUT2
CACNA1B NUMB
CACNA1B LTK
CACNA1B TEK
CACNA1B KIT
CACNA1B CD3E
CACNA1B EIF5A
DNMT1 SPINT2
DNMT1 SON
DNMT1 FGF2
DNMT1 LMNB1
DNMT1 CTPS
DNMT1 TERF2
DNMT1 MAD2L1BP
DNMT1 RTCD1
DNMT1 SFXN3
DNMT1 SLC8A3
DNMT1 KIAA0100
DNMT1 C21orf33
DNMT1 GNAI1
CACNA1D PDGFRA
CACNA1D ATM
CACNA1D MX2
CACNA1D PTPRZ1
CACNA1D ZNF35
CACNA1D MS4A2
CACNA1D EIF5A
CACNA1D NFKBIL1
CACNA1D DYRK1A
CACNA1D DAZ2
CACNA1D MECP2
CACNA1D CNGA1
CACNA1D NAGA
CACNA1D PRB1
CACNA1D IGF2BP3
CACNA1D FGF4
CACNA1D OLIG2
CACNA1D SNRPD3
CACNA1D DNAH8
CACNA1D IGFALS
CACNA1D SSR2
CACNA1D CARTPT
UPK1A PNLIPRP1
UPK1A FEZ2
UPK1A ZNF192
UPK1A C4orf8
UPK1A NONO
UPK1A TEK
UPK1A PALM
UPK1A FHL1
UPK1A AEBP1
UPK1A CYTIP
THRA LIF
THRA ARHGEF5
THRA PAX3
THRA PSMB10
THRA PTOV1
THRA PDGFRA
THRA NQO1
THRA PTGDR
THRA MED1
THRA CCR4
THRA REL
THRA P2RY2
THRA SEPT5
THRA CYFIP2
THRA MBL2
THRA GTF2E2
THRA ZBTB17
THRA RPL28
THRA LOC100133166
THRA CDKL5
THRA CACNA1C
THRA IGHD
THRA PHKB
THRA ABCB1
THRA HLA-DQB1
THRA LOC727787
THRA SP110
THRA VGLL1
THRA PHKG2
THRA SPINK1
THRA H3F3B
THRA FOXJ1
THRA EXT2
THRA KCNJ15
THRA TMEM106A
THRA CD22
THRA GTF2H1
THRA KIR2DL4
THRA GNB1
THRA ENO2
THRA CES2
THRA SNRPN
THRA NMT1
THRA LTK
THRA CTSS
THRA OLIG2
THRA KIAA0087
THRA PTPN5
THRA TRIM29
THRA SNAP25
THRA IRF1
THRA DAZ2
THRA ZNF174
THRA SELE
THRA PIP5K1A
THRA ACOX1
THRA COL11A1
THRA CASP8
THRA PTPRZ1
THRA GRAP
THRA POP1
THRA TLR1
THRA NPY
THRA CHRNE
THRA HTR1E
THRA BAP1
THRA DRP2
THRA CFTR
THRA ALPL
CDX1 BMS1
CDX1 WIT1
CDX1 ARG1
CDX1 HNRNPA1
CDX1 TFF1
CDX1 CCR1
CDX1 CCK
CDX1 HTR3A
CDX1 GPT
CDX1 AHCY
CDX1 HIC1
TAF4B ABL2
TAF4B TEK
TAF4B DDX10
TAF4B RRAD
TAF4B KRTAP5-8
TAF4B MTHFS
TAF4B ZNF167
TAF4B TFF1
TAF4B MLL
TAF4B INTS9
TAF4B HSP90AB1
TAF4B CNBP
TAF4B RHAG
TAF4B EMP3
TAF4B CNTFR
TAF4B GPD1L
TAF4B STT3A
TAF4B FCGRT
DLGAP1 ACTN3
DLGAP1 GRK5
DLGAP1 PEX12
DLGAP1 SLC7A6
DLGAP1 FAS
DLGAP1 ZP2
DLGAP1 PSMB3
DLGAP1 GPR37
DLGAP1 ITPKC
DLGAP1 SLC30A3
DLGAP1 KLF9
DLGAP1 APCS
DLGAP1 SLC18A1
DLGAP1 HSPA1L
DLGAP1 IKZF1
DLGAP1 SH3GL3
DLGAP1 SPHAR
RBBP8 MRPS27
RBBP8 MPST
RBBP8 RNPEP
RBBP8 ISG15
RBBP8 NR4A3
RBBP8 MYO7A
CYP51A1 PSMD6
GLO1 ANXA7
GLO1 HK3
GLO1 TUBA1A
GLO1 GPC1
GLO1 BTF3L1
GLO1 LDHB
ATP6V0D1 EMD
ATP6V0D1 STAT3
ATP6V0D1 SKP1
ATP6V0D1 DYNC2H1
ATP6V0D1 CLCN6
ATP6V0D1 FGR
ATP6V0D1 RABGGTB
ATP6V0D1 UPF1
ATP6V0D1 LAMP1
ATP6V0D1 TTC1
ATP6V0D1 PSMC3
ATP6V0D1 HARS
ATP6V0D1 SERPINB6
CACNA1S LCP1
CACNA1S MTF1
CACNA1S LBX1
CACNA1S APOB
CACNA1S CASP3
CACNA1S LTBP1
CACNA1S SELENBP1
CACNA1S ATM
CACNA1S RORB
CACNA1S CD68
CACNA1S HOXD4
CACNA1S SIM2
CACNA1S ADCY7
CACNA1S DIO3
CACNA1S DLG2
CACNA1S AANAT
CACNA1S IL12RB2
CACNA1S SUOX
C21orf2 PRKCZ
C21orf2 WARS
C21orf2 SLC6A6
CUL1 PKM2
CUL1 KIAA0196
CUL1 PTMA
CUL1 NOTCH4
CUL1 DNAJC2
CUL1 UBA52
CUL1 ME3
CUL1 CBX1
CUL1 ASNA1
CUL2 FMR1
CUL2 KIAA0240
CUL3 MAPK1IP1L
CUL3 NAP1L1
CUL3 GMFB
CUL3 SF3B3
CUL3 KIAA0317
CUL3 ZNF35
CUL3 FOXF1
CUL3 PSMB5
CUL3 XRCC5
CUL3 RBM15B
CUL3 CKAP5
FCAR DAZ2
FCAR PDGFRA
FCAR NCAPH
FCAR FAM3A
FCAR CHRNE
FCAR GFRA2
FCAR PPARG
FCAR HOXA4
FCAR PTPRZ1
FCAR HBZ
FCAR OLIG2
FCAR LOC1720
FCAR TSPY3
TTN PKD2
ADCY7 MYH10
ADCY7 ZNF192
ADCY7 IFI27
ADCY7 PFKFB4
ADCY7 P2RX1
ADCY7 KIAA0090
ADCY7 MPHOSPH9
ADCY7 HIC1
ADCY7 TRD@
ADCY7 PC
ADCY7 RABIF
ADCY7 GRM5
ADCY7 MTM1
ADCY7 GLIPR1
ADCY7 AUH
ADCY7 KRTAP5-8
ADCY7 COL19A1
ADCY7 ABCB10
ADCY7 TNFRSF25
ADCY7 FRY
ADCY7 IRF1
ADCY7 SDC2
ADCY7 STARD9
ADCY7 GNRH1
TRIM28 DHPS
TRIM28 GTF2F2
TRIM28 PTOV1
TRIM28 PAICS
TRIM28 HLA-DQB2
TRIM28 SUCLG1
TRIM28 ST5
TRIM28 RAB11B
TRIM28 STRA13
TRIM28 PAFAH1B3
TRIM28 PHC2
TRIM28 BNIP2
BMP8A PDGFRA
BMP8A DPF1
BMP8A DAZ2
BMP8A PLK1
BMP8A PTPRZ1
BMP8A POU3F2
BMP8A SLC25A16
BMP8A PCDHB17
BMP8A MYB
BMP8A ETV1
BMP8A LOC388931
BMP8A BCAT2
BMP8A MMP19
BMP8A OLIG2
BMP8A SMPDL3B
BMP8A VAMP3
BMP8A GZMM
BMP8A FEZ2
BMP8A HSD3B2
BMP8A PCDH1
BMP8A CD19
PRMT2 LASS1
PRMT2 DHPS
PRMT2 IDH3G
PRMT2 RPS5
PRMT2 SLC26A2
PRMT2 PCGF2
PRMT2 CUGBP1
PRMT2 PTPRA
PRMT2 ATR
PRMT2 DPP6
PRMT2 PITPNB
TRIM25 BPTF
TRIM25 SLC10A2
TRIM25 PDXK
TRIM25 MBTPS1
TRIM25 RNASEL
TRIM25 TP53BP1
TRIM25 RBM15B
CLCN1 AES
CLCN1 TFE3
CLCN1 PMS2L11
CLCN1 HTR2C
CLCN1 GATA3
PRMT1 CASP10
PRMT1 FGF4
PRMT1 PCCB
PRMT1 STX3
PRMT1 SLC6A8
PRMT1 CCT7
PRMT1 RPL35A
PRMT1 SLC35B1
PRMT1 CDK7
PRMT1 POLRMT
PRMT1 ILF2
CREB3 CCL11
CREB3 SSX5
CREB3 RALY
CREB3 CTSG
CREB3 C8B
CREB3 TRBV5-4
CREB3 HLA-DQB1
CREB3 PMS2L11
TRIM21 SLC10A2
TRIM21 SLC2A3
TRIM21 KCNMA1
TRIM21 TFF1
TRIM21 GAL3ST1
TRIM21 KDM4A
TRIM21 AR
TRIM21 CCL20
TRIM21 FOXI1
SLC25A5 IL10RB
SLC25A5 RAD23A
SLC25A5 PIP5K1A
SLC25A5 BRD2
SLC25A5 PEX19
SLC25A5 TAF11
SLC25A5 PSMA6
SLC25A5 NUP205
SLC25A5 SNRPB
SLC25A5 CDK4
SLC25A5 CLTA
CLCN4 GPER
CLCN4 TPM2
CLCN4 SPTA1
CLCN4 DNM1
CLCN4 THBD
CLCN4 MPP2
CLCN4 CCT7
CLCN4 SCN2A
CLCN4 MAGI1
CLCN4 GOT2
CLCN4 MYB
CLCN4 NOS3
CLCN4 SHC1
CLCN4 LRRC8B
CLCN4 GNB1
CLCN4 POU4F2
CLCN4 SLC26A3
CLCN4 CR1
CLCN4 C4orf8
CLCN4 PPP2CA
CLCN4 BRAF
HIST1H4H ACTG1
HIST1H4H ACAN
HIST1H4H PTGFR
HIST1H4H CYCS
HIST1H4H CRYAA
HIST1H4H TCHH
HIST1H4H ADRA2B
HIST1H4H KCNA4
HIST1H4H SLC25A13
HIST1H4H SOX5
HIST1H4H ZBTB17
HIST1H4H RYR2
HIST1H4H TRD@
HIST1H4H THBS1
HIST1H4H HLA-DQB1
HIST1H4H ERP29
HIST1H4H GP5
HIST1H4H LIPA
HIST1H4H HK3
HIST1H4H ABO
HIST1H4H TNIP1
HIST1H4H PWP2
HIST1H4H MNAT1
HIST1H4H UCHL1
HIST1H4H IFNA8
HIST1H4H LZTR1
HIST1H4H IFI44
HIST1H4H EIF4A1
HIST1H4H GPA33
BGLAP LMNB2
BGLAP SPI1
BGLAP CSF3R
BGLAP TFF2
BGLAP GNAS
BGLAP FAS
BGLAP NME3
BGLAP KCNAB1
BGLAP GDF5
BGLAP MKRN3
BGLAP CDK5
BGLAP ICAM1
BGLAP MYL1
BGLAP TACSTD2
BGLAP NRF1
BGLAP LRRC16A
BGLAP GATA3
BGLAP BRD2
BGLAP CD79A
PHB2 AIMP2
PHB2 FCGR2B
PHB2 TFF2
PHB2 KRT2
PHB2 EIF3F
PHB2 SEC31A
CALCA TNFRSF17
CALCA NEK3
CALCA ITIH4
BRD8 PAFAH2
BRD8 PTK7
BRD8 RGL2
BRD8 PRPF4B
BRD8 AIP
BRD8 HELZ
BRD8 MARK3
SLC15A2 PTGFR
SLC15A2 FGD1
SLC15A2 KLKB1
SLC15A2 F9
SLC15A2 TCN1
SLC15A2 LOC201229
SLC15A2 FASTK
SLC15A2 C6orf142
SLC15A2 LOC727787
SLC15A2 DIO3
SLC15A2 NR1D2
COIL CPT2
COIL LOC100130219
COIL GRSF1
COIL PSMD4
COIL GJB2
COIL TTC9
COIL IRS1
COIL GSTA2
COIL SON
COIL CASC3
COIL HESX1
COIL CNGA2
COIL SERPING1
COIL MBOAT7
COIL MSMB
COIL GLRX
COIL SLC35D1
COIL GM2A
SLC15A1 PCCB
SLC15A1 P2RX4
SLC15A1 HIC1
SLC15A1 PKNOX1
SLC15A1 GRM1
SLC15A1 NPR3
SLC15A1 ESRRA
SLC15A1 MAPT
SLC15A1 SHOX
SLC15A1 CARS
SLC15A1 PRMT5
SLC15A1 STK4
SLC15A1 PHF20
SLC15A1 DIS3
SLC15A1 LST1
SLC15A1 GNAS
SLC15A1 FUT3
SLC15A1 FUT1
SLC15A1 ABCC6
SLC15A1 PDE4C
C21orf33 MAP2K3
C21orf33 MYH6
C21orf33 ZNF197
C21orf33 RAD21
C21orf33 UBE2A
C21orf33 PKD2
C21orf33 SOD1
C21orf33 SCP2
C21orf33 KIAA0174
C21orf33 PSMA2
C21orf33 GPC3
C21orf33 ARCN1
C21orf33 HCK
C21orf33 ZBTB33
C21orf33 HSD17B4
C21orf33 KLF9
C21orf33 PPP2R5C
BRD2 PTDSS1
BRD2 CRP
BRD2 PI4KB
BRD2 TALDO1
BRD2 AES
BRD2 HIF1A
BRD2 NFKBIE
BRD2 PROL1
BRD2 ARAF
BRD2 DNAJC2
BRD2 MAPK10
BRD2 RAPGEF3
BRD2 KIAA0100
BRD2 DCTN1
BRD2 ACP1
BRD2 BMS1
BRD2 FZD9
BRD2 PARK7
BRD2 PCTK1
BRD2 KDM4A
BRD2 POU6F1
BRD2 INTS9
BRD2 MDC1
BRD2 SFPQ
BRD2 MTOR
BRD2 UCHL1
BRD2 HIST1H2BJ
BRD2 ARID3A
BRD2 F9
BRD2 ARPC1A
BRD2 GLUD1
BRD2 CSNK2B
BRD2 CDK2
BRD2 DNAJB1
BRD2 SMARCD3
BRD2 CD163
BRD2 PSMB1
BRD2 PF4
BRD3 PSMD7
BRD3 CPE
BRD3 UPF1
BRD3 BCR
BRD3 SET
BRD3 HCFC1
BRD3 RGL2
BRD3 CAP1
BRD3 DGCR6
BRD3 PMS2L4
BRD3 SH3GL3
BRD3 PTP4A2
BRD3 ZNF91
BRD3 SEC13
BRD3 MRPL28
BRD3 ALDOB
BRD3 E2F1
BRD3 ABCA3
BRD3 RUNX1T1
BRD3 PRCP
NFE2 NR4A1
NFE2 PDE2A
NFE2 MAPK4
NFE2 CHRNE
NFE2 PLN
NFE2 SPRR1B
NFE2 KDM5C
RBM42 CD74
RBM42 SLBP
RBM42 HMGB2
RBM42 BAG1
RBM42 CCK
RBM42 ADAM17
RBM42 KIAA0100
RBM42 CRADD
RBM42 CCDC88A
RBM42 PTGER2
RBM42 NPAS2
RBM42 NTRK2
RBM42 SAP18
RBM42 PSMC5
RBM42 GAA
RBM42 ZNF410
RBM42 ERBB3
RBM42 CHRNA5
RBM42 LAMP2
RBM42 LMAN2
RBM42 UCP2
RBM42 TMSB10
RBM42 SYN2
RBM42 EGFL8
PTPN18 MATN3
PTPN18 CACNB3
PTPN18 MTHFS
PTPN18 SGCD
PTPN18 GPR19
PTPN18 ZKSCAN3
PTPN18 CD69
PTPN18 TRAPPC10
PTPN18 DIO2
PTPN18 COL1A1
PTPN18 POLRMT
PTPN18 PTGS1
PTPN18 PRTN3
PTPN18 MSMB
TGFBR3 TGFB1
TGFBR3 RGR
TGFBR3 STAT3
TGFBR3 CHRM5
TGFBR3 COMMD1
TGFBR3 LTB
TGFBR3 HSPA1A
TGFBR3 KRR1
TGFBR3 SLC1A1
GLG1 MOBKL1B
GLG1 FTO
GLG1 ASPA
WASL TNK1
WASL AMY2B
WASL ARNT
WASL PLA2R1
WASL ERP29
WASL OTUD4
WASL STARD8
WASL C11orf74
WASL SEC24C
WASL IKZF1
PTPN12 BTG3
PTPN12 BIRC2
PTPN12 SFRS11
KIF5B ACTA1
KIF5B CYB5R3
KIF5B ARL1
KIF5B PCM1
KIF5B PSMF1
KIF5B BCR
KIF5B ATP13A3
KIF5B HTN3
KIF5B HNRNPC
KIF5B TRH
KIF5B NXF1
KIF5B EXTL2
KIF5B STAG1
KIF5B ZFP36L2
KIF5B MTOR
KIF5B EIF4H
KIF5B ALDH7A1
KIF5B PMS1
KIF5B FGF4
KIF5B TYRO3
KIF5B CRAT
KIF5B GTF2F1
KIF5B SSR1
KIF5B GNA13
KIF5B SELP
KIF5B PICALM
KIF5B PKP2
OMD CYP1A2
OMD ICAM3
OMD CDR2
OMD TFAP2C
OMD NGF
OMD SLC17A2
OMD PPP6C
OMD HCLS1
OMD FBLN2
KAT5 CASP2
KAT5 CNP
KAT5 ESR1
KAT5 POU2F2
KAT5 EPYC
KAT5 S100P
KAT5 RUNX1
KAT5 HAAO
KAT5 MAPKAPK3
MYCBP ANG
MYCBP PTPRB
MYCBP STC1
MYCBP C11orf41
MYCBP LOC339290
PTPN14 SERPINB9
PTPN14 NCAPH2
PTPN14 ITSN2
PTPN14 BARD1
PTPN14 MTFR1
PTPN14 GM2A
PTPN14 CLCN7
PTPN14 GPX1
PTPN14 ADRB2
PTPN14 HSF2
PTPN14 HTR2C
PTPN14 GNRH1
PTPN14 UCP1
PTPN14 IQGAP1
PTPN14 AMELX
ACOX2 DAZ2
ACOX2 PDGFRA
ACOX2 TULP1
ACOX2 OLIG2
ACOX2 PTPRZ1
IHH SLC18A3
AKT3 HERC1
AKT3 TP53BP2
GRIK1 PTPRR
GRIK1 FST
GRIK1 FBN2
GRIK1 ZFHX3
GRIK1 SYP
GRIK1 LMAN1
GDF10 PMP22
GDF10 TUBA3C
GDF10 RAD23A
GDF10 RPGR
GDF10 IFNA1
GDF10 CPT2
GDF10 SLC7A2
GDF10 GNG11
GDF10 PTGER3
GDF10 ZNF787
GDF10 SH3BP2
GDF10 LMAN2
CD3D MYH10
CD3D HMGN2
CD3D RARRES2
CD3D MALL
CD3D CRYBB2
CD3D MGAT2
CD3D LRRC23
CD3D UPF1
CD3D ATF1
CD3D ST6GALNAC2
CD3E SLC30A3
CD3E APOB
CD3E MYBPH
CD3E INSL4
CD3E CGB
CD3E DNASE1
CD3E MSX1
CD3E BCL7A
CD3E ETV1
CD3E COPA
CD3E TEP1
CD3E HLA-DOB
CD3E PRKCG
CD3E PTGIS
CD3E ITPR2
CD3E RGS16
CD3E TAF1
CD3E INPP5J
CD3E SLC2A4
CD3E RING1
CD3E RPL7L1
CD3G AVPR1B
CD3G EFNB2
CD3G MYOD1
CD3G RPP30
CD3G TULP1
CD3G DRD2
CD3G KLF5
CD3G ITIH4
CD3G ARFIP1
CD3G HIST1H2AE
CD3G DLG1
CD3G FOLR1
CD3G SCNN1A
CSF2RB PARG
CSF2RB BATF
CSF2RB ETFB
CSF2RB SAC3D1
CSF2RB SLC17A4
CSF2RB TFAP2B
CSF2RB CXCR3
CSF2RB ICAM3
CSF2RB RABIF
CSF2RB ATXN3
CSF2RB TRIM40
CSF2RB MAPRE2
AES TBC1D5
AES MAP2
AES AHDC1
AES PSEN2
AES CELP
AES MAB21L1
AES FASTK
AES RAB11B
AES DHPS
AES KIAA0195
AES SETMAR
AES ATN1
AES SMARCD1
AES SF1
AES GYPB
AES GPR18
AES PIAS1
AES RPL7L1
AES ZNF274
AES CUGBP1
AES NFIX
SLBP BPTF
SLBP LCN2
SLBP HNRNPH2
SLBP RB1CC1
SLBP DAD1
SLBP IQGAP1
SLBP EIF5A
SLBP UBAP2L
SLBP UBE3C
SLBP NARS
SLBP ZNF184
SLBP ZBTB6
SLBP SART3
SLBP ZNF154
SLBP TBCE
SLBP GRB2
SLBP PIK3R4
SLBP LMO2
SLBP PPP2R5C
DMD LUZP2
DMD EPS8
DMD DHX34
DMD FZD2
DMD APOH
DMD CDK5R1
DMD GPR68
DMD VGLL1
DMD ZNF268
DMD CPT1B
DMD KIAA0195
DMD LTBP1
DMD PSME3
DMD CENPA
DMD PAPPA
DMD LDLR
DMD CRYBB1
DMD BLK
DMD GATA6
DMD ATP2B4
DMD PTPN5
DMD GPR6
DMD F9
DMD KLHDC10
DMD RHAG
PNRC1 OCRL
PNRC1 RBM6
PNRC1 CTTN
PNRC1 LOC90925
PNRC1 SLC7A5
PNRC1 MVK
PNRC1 ZNF146
PNRC1 ZNF787
PNRC1 NRG1
PNRC1 CDH6
PNRC1 GALT
PNRC1 TPT1
PNRC1 SS18
PNRC1 SMTN
PNRC1 ESD
PNRC1 MTFR1
PNRC1 ANKS1A
PNRC1 GH1
PNRC1 MGAT1
PNRC1 C1QB
PNRC1 PRKACA
PNRC1 TMSB15A
PNRC1 HLTF
PNRC1 ARHGAP19
MRPL23 DGCR9
MRPL23 MAP1A
MRPL23 IL10RB
MRPL23 RPL6
MRPL23 GLA
MRPL23 CYC1
MRPL23 CSTF1
MRPL23 ZFP36L2
MRPL23 AKAP9
MRPL23 CALML3
MRPL23 NR4A3
MRPL23 ARHGDIB
MRPL23 PABPC1
MRPL23 F11
MRPL23 SNRPG
FOXJ1 EPHX1
FOXJ1 NIPAL3
FOXJ1 AYP1p1
FOXJ1 MYH11
FOXJ1 CREB1
FOXJ1 RB1
FOXJ1 RAD51
FOXJ1 NTRK2
GNAO1 LHX2
GNAO1 MALL
SLC1A5 BTG3
SLC1A5 TCFL5
SLC1A5 ATP5S
SLC1A5 PSMD4
SLC1A5 PITX2
SLC1A5 GOLGB1
SLC1A5 PCOLCE
SLC1A5 IGHMBP2
SLC1A5 AP1B1
SLC1A5 PSG3
HSPG2 OVGP1
HSPG2 ACVRL1
HSPG2 LAMB2
HSPG2 LTBP1
HSPG2 MALL
HSPG2 ZFP36L2
HSPG2 CRADD
HSPG2 CPOX
HSPG2 GOLGA2
HSPG2 IL32
HSPG2 TPR
HSPG2 DMPK
HSPG2 MMP9
HSPG2 DLX4
HSPG2 ADARB1
HSPG2 GRM1
HCG26 GLI2
HCG26 NEK2
HCG26 LIMK2
HCG26 HP
HCG26 CTSE
HCG26 PDE6B
HCG26 SLN
HCG26 STAC
HCG26 SH3GL1
HIF1A PRKCI
HIF1A UBE4A
HIF1A GABPB1
HIF1A TANK
HIF1A HSPH1
HIF1A DYRK2
HIF1A PSME2
HIF1A CHAF1A
HIF1A SAFB
HIF1A CCNB1
HIF1A MAPK14
HIF1A RGS6
HIF1A CBFB
HIF1A GOLGA4
HIF1A EED
HIF1A CDC123
HIF1A CDC7
GAB1 CTF1
GAB1 RHOB
GAB1 DTNA
GAB1 PGM1
GAB1 ACAP2
GAB1 GRIN2C
GAB1 NDP
GAB1 FLNB
GAB1 DYNC2H1
S100A11 ANXA1
S100A11 PMP22
S100A11 IL1RL1
S100A11 FPR2
S100A11 RPA1
S100A11 AFF1
S100A11 PFN1
S100A11 SERPINF1
S100A11 FKBP1A
S100A11 AANAT
SLC31A2 ABCG1
SLC31A2 SLC9A1
SLC31A2 UGT2B7
SLC31A2 SERPINA7
SLC31A2 MTF1
SLC31A2 C11orf74
SLC31A2 CREB1
SLC31A2 IFNA2
SLC31A2 LTA4H
SLC31A2 GPR19
SLC31A2 MAP4K2
SLC31A2 MRPL3
SLC31A2 TTC35
SLC31A2 FKBP3
SLC31A2 EIF4E
SLC31A2 CUL4B
IFNGR1 GPKOW
IFNGR1 LLGL2
IFNGR1 WIT1
IFNGR1 IL10RB
IFNGR1 SEC13
IFNGR1 NCK1
IFNGR1 CYP2E1
IFNGR1 C1D
IFNGR1 TAF11
IFNGR1 EIF4H
IFNGR1 SAP18
IFNGR1 PCBP1
IFNGR1 CPN2
IFNGR1 DUSP2
IFNGR1 CRADD
IFNGR1 PPIF
IFNGR1 UQCRC1
IFNGR2 SNX17
IFNGR2 STAT4
IFNGR2 RPL29
IFNGR2 PRPS1
IFNGR2 INSL4
IFNGR2 TRAK1
IFNGR2 GSTP1
IFNGR2 FHL3
IFNGR2 SMARCD1
CD200 CHRNB2
CD200 TUBB3
CD200 MAP2
CD200 SNRPN
CD200 ZNF91
CD200 THBD
NDRG1 YWHAZ
NDRG1 ATP6V1F
NDRG1 PGC
NDRG1 RCAN1
NDRG1 ACSM3
NDRG1 PCYT2
NDRG1 HSP90AB1
NDRG1 ISG15
NDRG1 BLVRB
NDRG1 PMS1
NDRG1 GATAD1
NDRG1 GDI1
NDRG1 CSNK2A2
NDRG1 PDK4
ACADL CEBPE
ACADM SMARCC1
ACADM SFRS11
ACADM SUMO1
ACADM CYCS
ACADM PSMA4
ACADM UBXN4
ACADM YWHAE
PPM1F CYB5R3
PPM1F PGC
PPM1F PKN1
PPM1F NUP188
PPM1F PIK3R1
PPM1F MAPK8
NKX2-1 GOT2
NKX2-1 ESRRA
NKX2-1 REN
RPL7A GPR31
RPL7A STAT5B
RPL7A RPS8
PPM1A DHPS
PPM1A ZNF211
PPM1A PIGF
PPM1A MTF1
PPM1A IGF2BP3
PPM1A EIF5
PPM1A DNAJC2
PPM1A HELZ
PPM1A CASC3
PPM1A HMGCL
PPM1A RHOH
PPM1A KCNA3
PPM1A CFDP1
PPM1A UCP2
PPM1A EFR3A
PPM1A GATAD1
EGR2 DLG1
EGR2 CIR1
EGR2 DNTT
EGR2 RCAN1
EGR2 TDGF3
EGR2 ACTL8
EGR2 RAPSN
EGR2 GRIN2B
EGR2 SF3A3
EGR2 AKR1C4
EGR2 RANBP1
C4BPA RRAD
C4BPA DSC2
C4BPA PC
C4BPA ATP6V1B1
C4BPB MMP15
C4BPB RARRES2
EGR1 CCL3
CTTN SQSTM1
CTTN ALDH3B1
CTTN CR1
CTTN CEBPE
CTTN TAF6
CTTN MTFR1
CTTN FUBP1
CTTN HOXC4
CTTN CYP2E1
CTTN PHF20
CTTN MCM4
CTTN IL2
CTTN ATR
CTTN DNM2
CTTN LRRC23
CTTN SNRPN
CTTN MATK
ZFP36 AP3B1
ZFP36 CCNO
ZFP36 LMNA
ZFP36 LPL
GYPE NFATC3
GYPE ZNF192
GYPE TBXA2R
GYPE MIA
GYPE CLPS
GYPE FLAD1
GYPE LAG3
GYPE MED1
GYPE MTFR1
GYPE AKR1C4
GYPE HINT1
GYPE CHKB
GYPE HCFC1
GYPE PPFIA1
GYPE RYR1
GYPE TROAP
GYPE P11
GYPE ABCB1
GYPE PCTK2
GYPE S100A9
GYPE GAD2
GYPE DLGAP5
GYPE MYB
GYPE RNASEL
GYPE CDH6
GYPE BRCA1
GYPE PDGFA
GYPE ACVR2B
GYPE GALE
GYPE CR1
GYPE MAD2L1BP
GYPE GRPR
GYPE PHEX
GYPE RHOD
GYPE CCL22
GYPE CEBPE
GYPE CXCL6
GYPE IL10
GYPE GOLGA1
GYPE AK1
GYPE AREGB
GYPE SSTR3
GYPE TCHH
GYPE COL1A2
GYPE PRDM2
GYPE PPP3CB
GYPE PRRX2
GYPE CFTR
XDH CSF2RA
XDH ABP1
XDH RASSF7
XDH P2RY2
XDH MYOC
XDH MRC1
XDH THBS1
XDH PC
XDH NF1
XDH PIR
XDH MLN
XDH HMGA1
XDH GUK1
XDH LLGL2
XDH LST1
XDH VIP
XDH ACLY
XDH PPP3CB
XDH NRF1
HCP5 SLPI
HCP5 AMPH
HCP5 ARHGDIG
HCP5 GRK4
HCP5 MALL
HCP5 THBS1
HCP5 PTGDR
HCP5 ABCB1
HCP5 CORO1A
HCP5 KIAA0141
HCP5 LTK
HCP5 IFNA10
HLA-DQB1 TAP1
HLA-DQB1 GSR
HLA-DQB1 PSMD8
HLA-DQB1 LCN2
HLA-DQB1 IL6ST
HLA-DQB1 APOC1
HLA-DQB1 MGLL
HLA-DQB1 TFF1
HLA-DQB1 NQO1
HLA-DQB1 IL24
HLA-DQB1 CCK
HLA-DQB1 ADH6
HLA-DQB1 FBLN2
HLA-DQB1 ARHGAP1
HLA-DQB1 GPX1
HLA-DQB1 GRAP
HLA-DQB1 CCT3
HLA-DQB1 GP2
HLA-DQB1 GNB2L1
HLA-DQB1 TM9SF4
HLA-DQB1 MALL
HLA-DQB1 BFSP1
HLA-DQB1 SRP19
HLA-DQB1 ADRM1
HLA-DQB1 KDR
HLA-DQB1 OS9
HLA-DQB1 NPR1
HLA-DQB1 IFITM1
HLA-DQB1 HLA-DRB1
HLA-DQB1 TRAF5
HLA-DQB1 PCSK5
HLA-DQB1 COG2
HLA-DQB1 TRIM26
HLA-DQB1 EFEMP2
HLA-DQB1 RXRB
HLA-DQB1 TUBB3
HLA-DQB1 PLA2R1
HLA-DQB1 PIGA
HLA-DQB1 SOX11
HLA-DQB1 RHOB
HLA-DQB1 LCP1
HLA-DQB1 ALG13
HLA-DQB1 TMED10P
HLA-DQB1 POLR2K
HLA-DQB1 SPRR2B
HLA-DQB1 NFIC
HLA-DQB1 CR1
HLA-DQB1 AVP
HLA-DQB1 PTMA
HLA-DQB1 PSAP
HLA-DQB1 ADAM8
HLA-DQB1 CDC20
HLA-DQB1 SLC35B1
HLA-DQB1 PFN1
HLA-DQB1 COX6C
HLA-DQB1 PDE4A
HLA-DQB1 TCF19
HLA-DQB1 ADCY1
MSMB GPR17
MSMB MYOM1
MSMB CDH12
MSMB SLC29A1
MSMB CDH17
MSMB RAD23A
MSMB OTUD4
MSMB PRPF4B
MSMB HOXC4
MSMB RIPK1
MSMB KRT2
MSMB CCR2
MSMB ERG
MSMB SH3BP2
MSMB LAMB3
MSMB RPL31
MSMB S100G
MSMB CD1C
MSMB CACNA1C
MSMB RORB
MSMB HNF1A
MSMB CRISP1
MSMB EDN2
MSMB S100A3
MSMB DOC2A
MSMB SQSTM1
MSMB MN1
MSMB CHRM1
MSMB ACADSB
MSMB STS
MSMB ABHD2
MSMB EVPL
MSMB NFRKB
MSMB BNIP2
MSMB RGS16
MSMB FDPS
MSMB LCT
MSMB CR1
MSMB GSTT2B
MSMB ETV4
MSMB NTN3
MSMB CCR1
MSMB BMPR1B
MSMB HMOX2
MSMB PDE6B
MSMB MYBPC1
MSMB MYO5B
MEST CAPZA2
MEST KRT18
MEST CDK4
MEST VIM
HLA-DQB2 PDGFRA
HLA-DQB2 VARS
HLA-DQB2 METAP1
HLA-DQB2 DOCK1
HLA-DQB2 PZP
HLA-DQB2 CCR5
HLA-DQB2 DNTTIP2
HLA-DQB2 APBB1
HLA-DQB2 RCAN1
HLA-DQB2 MALL
HLA-DQB2 GPR125
HLA-DQB2 FGF12
HLA-DQB2 SRP72
HLA-DQB2 NPPB
HLA-DQB2 DAZ2
HLA-DQB2 FLT3LG
HLA-DQB2 GPC3
HLA-DQB2 POU5F1
HLA-DQB2 F12
HLA-DQB2 PTPRZ1
HLA-DQB2 OLIG2
HLA-DQB2 GMPR
HLA-DQB2 NCAPH2
HLA-DQB2 TIAL1
HLA-DQB2 STARD3
ANXA11 COPA
ANXA11 SDS
ANXA11 ATP6V1E1
ANXA11 HIST1H2AI
ANXA11 FOSL2
ANXA11 VDAC1
ANXA13 CG030
ANXA13 NFATC3
ANXA13 MYH6
ANXA13 SHC1
ANXA13 ZNF239
ANXA13 KCNMA1
ANXA13 TFF2
ANXA13 DRD1
ANXA13 NUP188
ANXA13 SSTR3
ANXA13 IL3
ANXA13 CARTPT
ANXA13 MT1E
ANXA13 HHEX
ANXA13 SLC30A3
ANXA13 ITGB3BP
NKX2-5 MALL
NKX2-5 GSR
BCR NFIC
BCR ESR2
BCR VBP1
BCR CDH17
BCR ABI2
BCR EXTL3
BCR TBCC
BCR GNG11
BCR POLR2F
BCR GP2
BCR SMARCD1
BCR ASAH1
BCR WFDC2
BCR SPTBN1
PEX12 PSMD4
RBL2 SLC6A3
RBL2 NAT1
RBL2 GRB2
RBL2 DLAT
RBL2 NP
RBL2 DDB1
RBL2 KDR
CLNS1A IL2RA
CLNS1A CYB5R3
CLNS1A RAB32
CLNS1A LOC201229
CLNS1A SOD1
CLNS1A DNAJC7
CLNS1A ILK
CLNS1A ATP5J
CLNS1A CXorf40B
CLNS1A AR
CLNS1A GLUL
CLNS1A YARS
CLNS1A COPB1
CLNS1A PSMB4
CLNS1A DUSP1
CLNS1A XRCC6
CDK6 MRC1
CDK6 XAF1
CDK6 EDN3
CDK6 POLA2
CDK6 EEF1G
CDK6 C3orf45
CDK6 POLR2H
CDK6 GNA15
CDK6 PPP3CB
CDK6 LAMB3
KCNQ2 KCNC4
KCNQ2 NFKBIA
KCNQ2 MEN1
KCNQ2 SFTPA1B
KCNQ2 ODC1
KCNQ2 SFRS9
KCNQ2 TWIST1
KCNQ2 CCT3
KCNQ2 FAP
KCNQ2 RAB11B
KCNQ2 PCBP2
KCNQ2 DLX4
KCNQ2 RPL36A
KCNQ2 SDHC
KCNQ2 POU2AF1
KCNQ2 SEMA3F
KCNQ2 TCF7L2
KCNQ2 SNRNP27
KCNQ2 FKBP1A
KCNQ2 CYP11B1
SLA HSF1
SLA SPINT3
SLA IFITM1
SLA MAP4K5
SLA IDS
SLA APOBEC3B
SLA SCN2A
SLA CKS1B
SLA PSMB3
SLA GAA
SLA BNIP3
CDK7 HOXD4
CDK7 SPIN2A
CDK7 COMMD1
CDK7 ZNF167
CDK7 MVD
CDK7 PSMA5
CDK7 PSMB3
REEP5 AVPR1B
REEP5 VDR
REEP5 SKP1
REEP5 CHRM4
REEP5 QPCT
REEP5 CDH4
REEP5 USP13
REEP5 TM4SF4
REEP5 LIPA
REEP5 TRIP13
REEP5 RASA1
CYP1A1 PMS2L5
CYP1A1 LGALS4
PAX5 TRDN
PAX5 AOX1
PAX5 GHRHR
PAX5 HHEX
PAX5 GALK1
PAX5 MALL
PAX5 GBE1
PAX5 APLP1
PAX5 WFDC2
PAX5 PPBPL2
PAX5 RHOD
CDK8 PAX3
CDK8 PRDM2
CDK8 SREBF2
CDK8 PSMA6
CDK8 FANCA
PTPN9 PLS1
PTPN9 NFATC3
PTPN9 CDH18
PTPN9 SPTB
PTPN9 TRIB1
PTPN9 ADAM17
PTPN9 IFIT5
PTPN9 CLCNKB
PTPN9 POLD4
PTPN9 ALOX5
PTPN9 HAS2
PTPN9 GALT
PTPN9 KCNJ11
PTPN9 HDLBP
PTPN9 GNAL
PTPN9 SPRR2B
PTPN9 TTC35
PTPN9 IGLL1
PTPN9 TIE1
PTPN9 CRHR1
MT1X MADD
MT1X PTP4A1
MRPL3 MATN3
MRPL3 VBP1
MRPL3 CTBS
MRPL3 PSMD6
MRPL3 H2AFZ
MRPL3 GPX1
MRPL3 ALDH6A1
MRPL3 ZNF22
MRPL3 GNA11
MRPL3 PPIA
MRPL3 DDX39
PAX3 GHRHR
PAX3 GABRR1
PAX3 CORO1A
PAX3 PKP2
PAX3 ME3
PAX3 HIC1
PAX3 CCT3
PAX3 ADRA2A
PAX3 TMED9
PAX3 RNASEL
PAX3 UGT2B4
PAX3 FMO5
PAX3 CD47
PAX3 SPAG1
PAX3 YIF1A
PAX3 PRKDC
PAX3 YAP1
PAX3 INPP1
PAX3 GNAQ
PAX3 KCNJ5
PAX3 BCL2A1
PAX3 IFNA1
PAX3 PSPH
PAX3 HNMT
PAX3 PEX6
PAX3 CXorf40B
PAX3 GFRA2
PAX3 GABRE
PAX3 DBT
PAX2 AVPR1B
PAX2 HIC1
PAX2 WNT1
PAX2 ENPP2
PAX2 FUT4
PAX2 HIST1H2BG
PAX2 MFAP2
PAX2 LAMB3
PAX2 TERT
PAX2 ARL4A
PTPN3 NGF
PTPN3 CLCN7
PTPN3 CLCN6
PTPN3 CPB1
PTPN3 SHBG
PTPN3 MAP7
PTPN3 PKP1
PTPN3 MGAT5
PTPN3 MYB
PTPN3 P2RX5
PTPN3 RNASEL
PTPN3 RTCD1
PTPN2 ELN
PTPN2 IDS
PTPN2 FOXA1
PTPN2 RPL7L1
PTPN2 DNM1L
PTPN2 CDH6
PTPN1 MYH10
PTPN1 RAD23B
PTPN1 JUND
PTPN1 CNTN1
PTPN1 CSTF2
PTPN1 RAB35
PTPN1 CACNB3
PTPN1 IMPDH1
PTPN1 DGCR6
PTPN1 PCTK1
PTPN1 RGS1
PTPN1 B4GALT1
PTPN1 AP1B1
PTPN1 AQP6
PTPN1 NOS1
PTPN1 APPBP2
PTPN1 LRRC8B
PTPN1 GTF2H1
PTPN1 GNB3
PTPN1 BCAT2
PTPN1 AMFR
PTPN1 IGHD
PTPN1 CYP2A6
PTPN1 SEC24C
PTPN1 CHMP1A
PTPN1 TMED10P
PTPN1 RPL19
PTPN1 FTO
PTPN1 KRAS
PTPN1 LOC91316
PTPN1 SNRPD3
PTPN1 ALDH6A1
PTPN1 HLA-DQA1
PTPN1 KPNA3
PTPN1 UBB
PTPN1 MYO7A
PTPN1 HIVEP1
KCNQ1 NGF
KCNQ1 EPHA5
KCNQ1 PPIL2
KCNQ1 SERPING1
KCNQ1 HAAO
KCNQ1 CRADD
KCNQ1 RBMY1F
KCNQ1 PRIM1
KCNQ1 LOC727787
KCNQ1 DMPK
KCNQ1 HSD17B3
KCNQ1 MTMR2
KCNQ1 CST4
KCNQ1 DAZL
KCNQ1 KCNJ11
KCNQ1 FPR1
KCNQ1 CDC42EP1
KCNQ1 CD68
KCNQ1 MAST1
KCNQ1 PPARD
KCNQ1 MDM2
KCNQ1 SPRR2B
KCNQ1 TFAP4
KCNQ1 TAF1
KCNQ1 F9
KCNQ1 AGTR1
KCNQ1 SLC6A14
KCNQ1 PPIC
KCNQ1 FOLR1
KCNQ1 IL8
PTPN7 FAS
PTPN7 CTSB
PTPN7 CYP2E1
PTPN7 TCHH
PTPN7 ALDH1B1
PTPN7 TFDP2
PTPN6 MFGE8
PTPN6 LCAT
PTPN6 MT3
PTPN6 P2RY10
PTPN6 SCNN1G
PTPN6 C9
PTPN6 FANCA
PTPN6 RBM38
PTPN6 PDGFB
PTPN6 ITGB2
PTPN6 RIF1
PTPN6 F13B
PTPN6 CD27
PTPN6 BCAT2
PTPN6 PTGIR
PTPN6 CNGA2
PTPN6 IGHMBP2
PTPN6 FGF2
PTPN6 CSF1
PTPN6 CD80
PTPN6 ZBTB48
PTPN6 MPZ
PTPN6 PPBPL2
PTPN5 CDC6
PTPN5 NCKAP1L
PTPN5 VARS
PTPN5 GRIA2
PTPN5 CRYAA
PTPN5 IKBKE
PTPN5 GCM1
PTPN5 SH3GL3
PTPN5 ZNF169
PTPN5 HAS2
PTPN5 NDST1
PTPN5 RGL2
PTPN5 GLI1
PTPN5 FGF1
PTPN5 HTR2C
PTPN5 ATP5G1
PTPN5 NR1H2
PTPN5 ATP6V0C
PTPN5 PDGFB
PTPN5 KCNAB2
PTPN5 GPR64
PTPN5 CES2
PTPN5 SERPINF1
PTPN5 SMARCD1
PTPN5 EVI2A
PTPN5 RASA2
PTPN5 GZMA
PTPN5 ATP4B
PTPN5 PRKACG
PTPN5 NR2C1
PTPN5 FUT2
PTPN5 PTPRN
PTPN5 INPP5J
PTPN4 MDC1
PTPN4 SFRS4
PTPN4 GPR125
PTPN4 GCLC
TMEM115 INHA
TMEM115 MT3
TMEM115 VAMP3
TMEM115 PCCB
TMEM115 INPP5J
TMEM115 GJB2
TMEM115 PSME3
TMEM115 SELPLG
TMEM115 TRHR
TMEM115 PAR5
TMEM115 CCR3
TMEM115 C6
TMEM115 HPD
TMEM115 SLC35D1
TMEM115 NKG7
TMEM115 RPL18
TMEM115 MYO1E
TMEM115 SPHAR
GINS1 FOXA1
GINS1 FZD5
GINS1 IVL
GINS1 PHKB
GINS1 KIF14
GINS1 MCM2
GINS1 FGF8
GINS1 PHKG1
TNP2 RAB11A
TNP2 POP1
TNP2 TNNT3
TNP2 CFD
TNP2 TBC1D5
TNP2 SYT5
TNP2 MYL6
TNP2 DYRK1A
TNP2 DEFA5
TNP2 LMAN1
TNP2 ALOX12
TNP2 HTR6
TNP2 EXOSC2
TNP2 CCL25
TNP2 CSNK1G2
TNP2 EGFL8
ATOX1 PKM2
ATOX1 PSMC3
ATOX1 TXK
ATOX1 PSMD8
ATOX1 RPSAP12
ATOX1 SETDB1
ATOX1 TXN2
ATOX1 PSG6
ATOX1 DCTN1
ATOX1 HIST2H2AA3
ATOX1 THAP11
ATOX1 BCL7B
TNP1 STAT3
TNP1 HIC1
TNP1 SEC23B
TNP1 RAB5B
TNP1 SDC1
TNP1 PNO1
TNP1 COMMD1
TNP1 PDE2A
TNP1 MAN2A2
TNP1 NPAS1
TNP1 INS
TNP1 EPO
TNP1 IL32
TNP1 GABRR1
TNP1 GTPBP1
TNP1 PTCH1
TNP1 P2RX5
TNP1 CHIT1
TNP1 CTAG1B
TNP1 CYP2A6
SLC3A2 MTHFD1
SLC3A2 CD163
SLC3A2 ABP1
SLC3A2 CD93
SLC3A2 CTAGE5
SLC3A2 KDELR2
SLC3A2 FHL1
SLC3A2 NFKBIL1
SLC3A2 FKBP1A
SLC3A2 B4GALT1
SLC3A2 CPN2
SLC3A2 NSMAF
SLC3A2 TAGLN2
DDR1 ZNF711
DDR1 ADK
PSD KIAA0226
PSD MPP2
PSD TTC1
PSD CLCN6
PSD CD68
NNMT USP8
NNMT HDAC1
NNMT IL2RB
NNMT ATP6V0C
NNMT RCAN1
NNMT IDH2
NNMT TAF1C
NNMT TFF1
NNMT LOC728849
NNMT STAT5B
NNMT CLCNKA
NNMT PTPRD
NNMT TGM1
NNMT RGS1
NNMT COL6A1
NNMT SNRPC
NNMT OPCML
NNMT AMBP
NNMT HLA-DQA1
NNMT NR1H2
NNMT KRT6C
GLIPR1 EZH1
GLIPR1 ORC2L
GLIPR1 AEBP1
GLIPR1 TST
GLIPR1 DCTN1
GLIPR1 NEDD9
GLIPR1 LOXL2
GLIPR1 PLOD1
GLIPR1 NTRK2
GLIPR1 ZNF267
GLIPR1 PIK3IP1
GLIPR1 SC5DL
GLIPR1 REST
GLIPR1 LPP
GLIPR1 UBA7
GLIPR1 ABR
GLIPR1 NMT1
GLIPR1 RPL19
GLIPR1 TAX1BP1
GLIPR1 MYL6
GLIPR1 LOC91316
GLIPR1 CASP2
GLIPR1 ACOX1
GLIPR1 RPL32
GLIPR1 HOXD10
GLIPR1 PPIC
HOXA9 TGFB2
HOXA9 SFRS8
HOXA9 MOGS
HOXA9 ICAM3
HOXA9 CEACAM4
HOXA9 H3F3A
HOXA9 UCP2
ATP5F1 RABGGTB
ATP5F1 SET
ATP5F1 IL10RB
ATP5F1 VARS
ATP5F1 SUMO1
ATP5F1 SNRPA
ATP5F1 SF1
ATP5F1 AP2M1
ATP5F1 PSMA1
ATP5F1 SF3A1
ATP5F1 DGUOK
ATP5F1 ALDH18A1
ATP5F1 CLCNKB
ATP5F1 NPPB
ATP5F1 PPIA
ATP5F1 CD79A
MOG TRDN
MOG OCM2
MOG CENPE
MOG TFF1
MOG TFF2
MOG SSR1
ZP3 HBQ1
ZP3 ZNF76
ZP3 TFF1
PTDSS1 ITGA8
PTDSS1 USP8
PTDSS1 PLGLB2
PTDSS1 RRAD
PTDSS1 DARS
PTDSS1 EZH1
PTDSS1 MPRIP
PTDSS1 CTNND2
PTDSS1 MYOC
PTDSS1 TTC1
PTDSS1 IDH3A
PTDSS1 EPS15
PTDSS1 NUP188
PTDSS1 KRT6C
PTDSS1 TAGLN2
PTDSS1 PHKG1
PTDSS1 ITPK1
PTDSS1 CNP
PTDSS1 MRC1
PTDSS1 SEC13
PTDSS1 ATP1B3
PTDSS1 PSME1
PTDSS1 MDM4
PTDSS1 DHX38
PTDSS1 ARPC1B
BAG1 NEDD8
BAG1 E2F4
BAG1 SEPW1
BAG1 RTN1
BAG1 PPP2R4
BAG1 IFNA4
BAG1 PMS2L5
BAG1 OLFM1
BAG1 KRT10
BAG1 AKR1B1
BAG1 MYO7A
BLK BMS1
BLK CENPI
BLK OLR1
BLK ASAH1
BLK IDS
BLK NAT6
BLK GOLGA2
BLK ADH6
BLK NMT1
BLK STS
BLK HGF
BLK HTR1E
BLK ZNF37A
BLK MICB
BLK DPP4
SLC20A2 FGF5
SLC20A2 RNPEP
KMO HAAO
KMO INS
MYO1F ALDH6A1
MYO1E BBS9
MYO1E USP8
MYO1E SRPR
MYO1E LRRC8B
MYO1E NDST1
MYO1E PTPN11
MYO1E GSTZ1
MYO1E FOLR1
MYO1E UCP2
MYO1E UBA7
MYO1E COX8A
MYO1E DNM2
MYO1E MT1A
MYO1E IL8
MYO1E KIAA0195
MYO1C BATF
MYO1C WIT1
MYO1C ZFP36L1
MYO1C SHC3
MYO1C CHRNB1
MYO1C FZD9
MYO1C TUB
MYO1C UROS
MYO1C ZNF239
MYO1C KRT13
MYO1C P2RX1
MYO1C ALPI
MYO1C BTN2A1
MYO1C HRC
RPS7 NAAA
RPS7 CYC1
RPS7 RPS19
RPS7 RPSAP12
RPS7 SF3B2
RPS7 FAS
RPS7 MYOC
RPS7 AIMP2
RPS7 BNIP3
RPS7 RPS9
RPS7 RPS8
RPS6 RPS3A
RPS6 RPL10A
RPS6 CHERP
RPS6 GNL2
RPS5 TRIM38
RPS5 RPS16
RPS5 RORC
RPS5 RPS19
RPS5 RPL18A
RPS5 UROS
RPS5 PPIL2
RPS5 TFDP2
RPS5 REN
RPS5 ME3
RPS5 EDNRA
RPS5 CRYGB
RPS5 DPEP1
RPS5 GNAI1
RPS5 ELAVL1
RPS5 RPL29
RPS5 RPL28
RPS5 HYOU1
RPS5 GAGE1
RPS5 RPL18
RPS5 TPM3
RPS5 PTGER3
RPS5 RABIF
RPS5 FURIN
RPS5 RPL4
RPS5 IFNA14
RPS5 PDGFB
RPS5 LAMA4
RPS5 RFC1
RPS5 RPSAP12
RPS5 HDLBP
RPS5 HMGA1
RPS5 NDUFS8
RPS5 FXR2
RPS5 GLRX
RPS5 TSPO
RPS5 AGXT
RPS5 RPL10A
RPS5 NOVA1
RPS5 BST2
RPS5 SLC1A4
RPS5 TIE1
RPS5 DBT
RPS3 CSDA
RPS3 IBSP
RPS3 PKLR
RPS3 RARB
RPS3 TSPO
RPS3 TNXB
RPS3 EIF3F
RPS3 RPL13A
RPS3 ACVR2B
RPS3 ALOX5
RPS3 IGFBP6
RPS3 RPL11
RPS3 KIAA0114
RPS3 IFNA8
RPS3 PLD1
RPS3 CCL19
RPS3 RPL10A
RPS2 LOC91316
RPS2 PSMD8
RPS2 TUBA1A
RPS2 RPP30
VDAC2 SUPT5H
VDAC2 SUMO3
VDAC2 NPEPPS
VDAC2 AZIN1
VDAC2 SOD1
VDAC1 ATP6V1F
VDAC1 HSP90B1
VDAC1 DYRK2
VDAC1 PLP2
VDAC1 NEDD8
VDAC1 PARK7
VDAC1 PSMA3
VDAC1 CAPN2
VDAC1 PSMA5
VDAC1 MORF4L2
VDAC1 PXN
VDAC1 CD63
VDAC1 NAAA
VDAC1 DDT
VDAC1 POLR2E
VDAC1 GRLF1
VDAC1 EIF4H
VDAC1 ATP2B1
VDAC1 DDX21
VDAC1 PRCC
VDAC1 PSMB5
VDAC1 PSMB4
VDAC1 CALCOCO2
VDAC1 PPIA
VDAC1 BCL2
FSTL1 CASP7
FSTL1 UBE4A
FSTL1 TIMM17A
FSTL1 PLD1
FSTL1 RPS15
FSTL1 RFC3
FSTL1 LITAF
FSTL1 E2F5
FSTL1 P11
FSTL1 TNNC1
FSTL1 ME3
FSTL1 CDH1
FSTL1 ZNF154
FSTL1 ADD1
FSTL1 HIC1
CD79B HTR2C
CD79B TFF1
CD79B YARS
CD79B IGHMBP2
CD79B CHERP
CD79B KRT5
CD79B SLC6A12
CD79B GUCA1A
CD79B GNGT1
CD79B ZFP90
CD79B KRT6C
MEOX1 G6PD
MEOX1 BTN3A2
MEOX1 NAAA
MEOX1 CYP2A13
MEOX1 GPC5
MEOX1 ATM
MEOX1 IGL@
MEOX1 ADRB2
MEOX1 MTR
MEOX1 LAMP2
MEOX1 TTLL12
MEOX1 CNTFR
MEOX1 MYB
MEOX1 RPL28
RPS9 FGD1
RPS9 ACTG1
RPS9 ATP5S
RPS9 ACSM3
RPS9 MNT
RPS9 SLC5A3
RPS9 RPL10A
RPS9 P2RX1
RPS9 SSR4
RPS9 HAPLN1
RPS9 FNTA
RPS8 RPS10
RPS8 RPS17
RPS8 RPL9
RPS8 RPL6
RPS8 ALB
RPS8 RPL35A
RPS8 RPS15A
RPS8 FCGR3B
RPS8 TAF11
RPS8 ATP6V1F
RPS8 SLC29A1
RPS8 STXBP2
RPS8 SLC30A3
RPS8 TRD@
RPS8 RPL13A
RPS8 NFKB1
RPS8 WNT2B
RPS8 CNP
RPS8 KCNN3
RPS8 RPL11
RPS8 RPL12
RPS8 ADAM2
RPS8 RAB33A
RPS8 PSAP
RPS8 LOC201229
RPS8 RABGGTA
RPS8 RPL10A
RPS8 ALPI
RPS8 CHRNA1
CSDC2 SMARCC2
CSDC2 COL14A1
CSDC2 MCAM
CSDC2 MALL
CSDC2 GP9
CNTD1 PSMD7
CNTD1 GSK3A
CNTD1 DSC3
CNTD1 DGCR6
CNTD1 CASC3
CNTD1 KRT2
CNTD1 UPF1
CNTD1 MPO
CNTD1 TNFRSF4
CNTD1 GATAD1
ARHGAP22 BCAP31
ARHGAP22 MMP15
ARHGAP22 PLA2R1
ARHGAP22 ABP1
ARHGAP22 ADCY8
ARHGAP22 PRKAA2
ARHGAP22 RPL7L1
ARHGAP22 MYO5A
ARHGAP22 POU2F2
ARHGAP22 RAB13
ARHGAP22 WIT1
PTK6 TFAP4
PTK6 SS18
PTK6 UBE2D2
PTK6 PDIA5
PTK6 PRPS1
PTK6 RORC
PTK6 RIN2
PTK6 ECH1
PTK6 ERG
PTK6 FBLN2
PTK6 SLC6A11
PTK6 BNIP2
GMFB ATP2B1
GMFB CUX1
GPNMB PKLR
GPNMB LOXL2
GPNMB LGALS7B
GPNMB PFN1
GPNMB CD99
GPNMB LITAF
GPNMB NRAS
GPNMB FCER1G
GPNMB ZFP36L2
GPNMB HBB
GPNMB MAP3K11
GPNMB GPC3
GPNMB IFI30
GPNMB MMP7
GPNMB GJB2
TACR2 REG1A
TACR2 TAF1
PSMA2 EIF3I
PSMA2 CD63
PSMA2 PHB
PSMA2 POLD2
PSMA2 RPS3A
PSMA2 TSHR
PSMA2 CSRP3
PSMA2 F11
PSMA3 PSMD9
PSMA3 HMGN2
PSMA3 LRPAP1
PSMA3 NFKBIA
PSMA3 HNRNPH2
PSMA3 DAD1
PSMA3 XBP1
PSMA3 CDKN1C
PSMA3 SLC35A1
PSMA3 PSMA4
PSMA3 TSHB
PSMA3 LSM1
PSMA3 USP13
PSMA3 NUMB
PSMA3 ATP2B1
PSMA3 EBNA1BP2
PSMA3 NASP
PSMA3 TBP
PSMA3 PMVK
PSMA3 EBP
PSMA3 HSPE1
PSMA3 ATF4
PSMA3 PPIC
C9 INHA
C9 EXTL3
C9 HAB1
C9 SCNN1G
C9 GTF2I
C9 CCL25
C9 NRF1
PSMA1 ZNHIT3
PSMA1 SUMO1
PSMA1 LOC728844
PSMA1 CBFB
PSMA1 COPB1
PSMA1 HIST1H3H
PSMA1 DDB1
PSMA1 DAD1
PSMA6 COX5A
PSMA6 LTBP1
PSMA6 CDKN3
PSMA6 PSME2
PSMA6 AFF1
PSMA6 TFRC
PSMA6 SSR4
PSMA6 RAE1
PSMA6 NME1
PSMA4 ANXA7
PSMA4 U2AF1
PSMA4 HMGB2
PSMA4 GNG10
PSMA4 COMT
PSMA4 CCT5
PSMA4 ENO1
PSMA4 RRM1
PSMA4 BLVRA
PSMA4 HNF4A
PSMA5 ZNHIT3
PSMA5 FDPS
PSMA5 GTF2E2
PSMA5 HDAC2
PSMA5 VAMP7
PSMA5 AIMP2
PSMA5 APBB1
PSMA5 MAP2K1
PSMA5 TFRC
PSMA5 SLC35A1
PSMA5 PCBP1
PSMA5 GABRB3
PSMA5 DAD1
PSMA5 CBX5
PSMA5 ENOSF1
PSMA5 DNM2
DSG2 CTLA4
DSG2 PDGFRA
DSG2 PTPRZ1
DSG2 OLIG2
DSG2 DAZ2
C2 MMP14
C2 PDGFB
C2 CCL22
C2 SDC2
C2 DHODH
C2 FEZ2
C2 AQP4
C2 KIF23
C2 ADRB3
C2 FAM3A
C2 MAP2K5
C2 WWOX
C2 CD180
C2 TERT
SLC6A11 IRF3
SLC6A11 GPR1
SLC6A11 PIGC
SLC6A11 TTYH2
SLC6A11 TCFL5
SLC6A11 CYP2A13
SLC6A11 PSEN1
SLC6A11 HOXC5
SLC6A11 RPS15A
SLC6A11 IFNAR1
SLC6A11 PXN
SLC6A11 KRT5
SLC6A11 EPCAM
SLC6A11 POU2F2
SLC6A11 SPAM1
SLC6A11 DAG1
HIST2H2AA3 STIM1
HIST2H2AA3 STAT3
HIST2H2AA3 ARSE
HIST2H2AA3 SNRK
HIST2H2AA3 PSAP
HIST2H2AA3 ATP5O
HIST2H2AA3 RHOB
HIST2H2AA3 PRCP
HIST2H2AA3 NR1H2
C7 HDAC2
C7 NFKBIA
C7 FOXD1
C6 KRTAP1-3
C6 CD1C
C6 TRO
C6 MDM4
C6 DOCK1
C6 HOXC5
C6 TM9SF4
C6 TRAM2
C6 MS4A1
C5 CDR2L
SLC6A14 ZNF174
SLC6A14 ATP13A3
SLC6A14 FLI1
SLC6A14 RPL3
SLC6A14 MALL
SLC6A14 SLC26A3
SLC6A14 APLP1
SLC6A14 HTR1F
SLC6A14 GRK4
SLC6A14 ZNF280B
GALT AVPR1B
GALT TMPO
GALT LRRC16A
GALT LIMS1
GALT APOH
GALT CLCNKA
GALT CHKB
GALT CHRFAM7A
GALT SNX17
GALT NDUFV2
GALT MYBPH
GALT SERPINC1
GALT HBQ1
GALT FAS
GALT IL12RB2
GALT CETN1
GALT YARS
GALT PDCD2
GALT FCN1
GALT HSPB3
GALT ERBB4
GALT NAT6
GALT PTGIS
GALT KCNAB2
GALT SPIB
GALT CNTFR
GALT CCBL1
GALT PAFAH1B2
GALT ANG
GALT LLGL1
GALT GZMM
GALT GM2A
GALT RARRES2
GALT PLOD2
GALT FOLR1
GALT CCR5
SRC DLG1
SRC DAZ2
SRC PDGFRA
SRC CSPG4
SRC PTPRZ1
SRC HAAO
SRC CYP3A4
SRC OLIG2
SRC PRTN3
HMGCS2 ITPKC
HMGCS2 CCL22
FBXO46 TGFB1
FBXO46 AKAP10
FBXO46 S100A10
FBXO46 SNRPD3
FBXO46 SMARCD1
FBXO46 MAGEA12
FBXO46 UGT8
FBXO46 MOGS
FBXO46 SGCD
FBXO46 THRB
FBXO46 TIAL1
FBXO46 KIR2DL1
FBXO46 GAD2
FBXO46 KIAA0141
FBXO46 STS
FBXO46 UCP1
FBXO46 FGF5
FBXO46 BCL2
FBXO46 KRT9
FBXO46 REG1A
SRF POLA2
SRF BCLAF1
SRF TM4SF4
SRF FERMT2
SRF TRIP13
SRF CCNI
SRF KLF9
ARHGAP25 NFATC3
ARHGAP25 IL12B
ARHGAP25 CCR1
ARHGAP25 MFAP3
ARHGAP25 MICA
ARHGAP25 HMBS
ARHGAP25 APOD
ARHGAP25 ANKRD1
ARHGAP25 RORC
ARHGAP25 PEPD
ARHGAP25 CGREF1
ARHGAP25 APCS
ARHGAP25 PLCB4
ARHGAP25 KCNJ15
ARHGAP25 RXRA
ARHGAP25 P2RY2
ARHGAP25 CR2
ARHGAP25 E2F5
ARHGAP25 MSTP9
ARHGAP25 SEMA3F
ARHGAP25 C8A
ARHGAP25 LAMC2
USP4 DLG1
USP4 SQSTM1
USP4 RBM5
USP4 MAN2C1
USP4 RPL4
USP4 HCG9
USP4 PIP5K1A
USP4 STS
USP4 CREB1
USP4 DR1
USP4 MAP2K4
USP4 ATR
USP4 PTPRB
USP4 TP53BP2
USP4 MAPK10
USP4 ADRB2
USP4 ARHGAP1
SRI DAZ2
SRI DNTTIP2
SRI CD63
SRI PDXDC1
SRI PDGFRA
SRI STIL
SRI CYCS
SRI ATXN3
SRI TFF2
SRI FKBP1A
SRI PML
SRI FLNB
SRI RAB13
SRI PTPRZ1
SRI OLIG2
SRI WNT5A
SRI TYRO3
SRI MBL2
FOSL2 HSF1
FOSL2 GALK1
FOSL2 MALL
FOSL2 KRT13
FOSL2 BRAF
FOSL2 AGTR1
SRM STRA13
SRM CRYGD
SRM MICA
SRM MYB
SRM SPINK1
SRM ATP6V0B
SRM AGER
SRM RHOB
SRM DCBLD2
SRM HEPN1
SRM EIF4G2
SRM AZU1
SRM KEAP1
SRM POLRMT
SORD STAT4
SORD EXTL2
SORD RPS27A
SORD CCT7
SORD VIM
SORD RPLP1
ADCY8 GUCY2D
ADCY8 ASAH1
ADCY8 CDKN2D
ADCY8 NFKB2
ADCY8 TBCE
ADCY8 LLGL1
ADCY8 GRM3
ADCY8 PDE6B
ADCY8 AKT1
ADCY8 PRIM1
ADCY8 TNFRSF4
ADCY8 DBN1
ADCY8 CDC123
ADCY8 MVK
ADCY8 EPRS
ADCY8 BCL7A
ADCY8 STAT5B
LGALS9 PDGFRA
LGALS9 LARS2
LGALS9 DAZ2
LGALS9 ATP5G1
LGALS9 FCGR2B
LGALS9 PTPRZ1
LGALS9 OAS2
LGALS9 ADAM15
LGALS9 AGPAT1
LGALS9 GP5
LGALS9 OLIG2
LGALS9 CPN2
LGALS9 WFDC2
LGALS9 ATF1
LGALS9 ITIH4
LGALS8 RAB27A
LGALS8 IFNA8
LGALS8 SLC9A2
LGALS8 CARS
LGALS8 MLLT10
LGALS8 MAP2K4
LGALS8 ARL4D
LGALS8 ZNF268
RECQL SMG7
RECQL CCL22
RECQL CSRP2
PRKAA1 ZNF192
PRKAA1 PTK7
PRKAA1 SCG5
PRKAA1 AIMP2
PRKAA1 KRT1
PRKAA1 BTF3L1
PRKAA1 ZNF143
PRKAA1 SRP54
PRKAA1 IL8RB
PRKAA1 TAZ
PRKAA1 JAK3
PRKAA1 TEP1
PRKAA1 RPL7L1
PRKAA1 FMO4
PRKAA1 F13B
PRKAA1 HOXC5
PRKAA1 LDLR
PRKAA1 MGAT5
PRKAA1 FRY
PRKAA1 IVD
PRKAA1 XAF1
PRKAA1 C3orf45
PRKAA1 PRDM2
PRKAA1 PDE4B
PRKAA1 TFDP2
PRKAA1 FOLR3
GALC MAP4K5
GALC PI4KA
GALC RBBP7
GALC ILK
GALC USP9Y
GALC MAP2K5
GALC NR6A1
GALC NCOA4
GALC C1QBP
GALC ZBTB33
GALC HSD17B4
GALC LDHC
GALC CTSA
GALC UBAP2L
GALC ZNF174
GALC IRS1
GALC TTC35
GALC DNM1L
GALC ZNF37A
GALC CPS1
ATXN10 TSC22D1
ATXN10 TM4SF4
ATXN10 RABGGTB
ATXN10 SSR1
ATXN10 TRIP13
ATXN10 CBX1
LGALS2 PDXK
LGALS2 ACE
LGALS2 CCR1
LGALS2 PLP2
LGALS2 LOC728849
LGALS2 TNXB
LGALS2 SGCB
LGALS2 PPP2R4
LGALS2 CHKA
LGALS2 HTR2A
LGALS2 HOXB3
LGALS2 CPOX
LGALS2 SNRPC
LGALS2 GALNT1
LGALS2 SERPINB6
LGALS2 SNAPC3
LGALS2 KRT2
LGALS2 ARCN1
LGALS2 RAD51
LGALS2 PPP3CA
LGALS2 ITGAD
LGALS2 NMI
LGALS1 CYP1B1
LGALS1 MSN
LGALS1 RBP1
LGALS1 RPL11
LGALS1 CXCR4
LGALS1 GAS1
LGALS1 FLNA
LGALS1 RAB13
SCN9A ST6GAL1
SCN9A PSMF1
SCN9A MX2
SCN9A IL12B
SCN9A DRD1
SCN9A PIP4K2A
SCN9A NDUFV3
SCN9A ZNF143
SCN9A HBQ1
SCN9A HTR2A
SCN9A DPP4
SCN9A RBM38
SCN9A MUC8
SCN9A F13B
SCN9A SCP2
SCN9A EIF4E
SCN9A SNRPC
SCN9A NIPAL3
SCN9A GH2
SCN9A PLD3
SCN9A CDS1
SCN9A C2orf3
SCN9A OPRD1
SCN9A SLC18A2
SCN9A EIF4A2
SCN9A PPIB
SCN9A ATXN1
LGALS4 RASL10A
LGALS4 HTN3
LGALS4 CCR2
LGALS4 CCR5
LGALS4 LHCGR
LGALS4 TEK
LGALS4 ACTG2
LGALS4 CACNB1
LGALS4 THBS1
LGALS4 GP5
LGALS4 DPP6
LGALS4 ARFIP1
LGALS4 IL1RN
LGALS4 TMF1
LGALS4 NFKB1
LGALS4 FGF2
LGALS4 E2F4
LGALS4 ARNT
LGALS4 ABCC8
SLPI SFTPB
SLPI F13B
SLPI CLPP
SLPI PRKACG
SLPI GGH
SLPI TCTA
KCNJ2 CAPZA2
KCNJ2 EDA
KCNJ2 RORC
KCNJ2 P11
KCNJ2 RTCD1
KCNJ2 OR1D2
KCNJ2 NP
KCNJ2 HIST1H2AG
KCNJ2 ZNF37A
KCNJ2 PXN
KCNJ1 GABRA3
KCNJ1 ZPBP
KCNJ1 AMELX
NMU CAPZA1
NMU NPDC1
NMU ANXA5
NMU RPSAP12
NMU TRD@
KCNJ6 C5orf13
KCNJ6 CTNNA1
KCNJ6 ACTG2
KCNJ6 BCL2
MYL12A KRT18
MYL12A FAM3C
MYL12A TPM1
MYL12A SKP1
KCNJ4 NCOA2
KCNJ4 CD8B
KCNJ4 INPP5D
KCNJ4 NR6A1
KCNJ4 RFX3
KCNJ4 SLC2A3
KCNJ4 VIPR1
KCNJ4 HNF4A
KCNJ4 KRT86
KCNJ4 E2F4
KCNJ4 KRT2
KCNJ4 CRYBB1
KCNJ4 DMC1
KCNJ4 FGF8
KCNJ4 UROD
KCNJ4 MYH6
KCNJ4 GIPR
KCNJ4 FGF4
KCNJ4 PAFAH1B2
TSTA3 CTLA4
TSTA3 PDGFRA
TSTA3 DAZ2
TSTA3 PRKCH
TSTA3 RDBP
TSTA3 OLIG2
TSTA3 TULP1
TSTA3 PTPRZ1
TSTA3 SERPINB8
TSTA3 PPIL2
TSTA3 MAP2K6
TSTA3 GFRA2
TSTA3 GRPR
TSTA3 PLP2
TSTA3 MPZ
TSTA3 CKAP4
KCNJ9 NEDD9
KCNJ9 DRD5
KCNJ9 TNFRSF25
KCNJ9 SGCD
KCNJ9 ABP1
KCNJ9 CCR2
KCNJ9 ICAM1
KCNJ9 RGS3
KCNJ9 LAMC2
KCNJ9 LRMP
KCNJ9 MYO5A
EIF2AK2 TNK2
EIF2AK2 OGDH
EIF2AK2 CAMK2G
EIF2AK2 DDX18
EIF2AK2 MAPK3
EIF2AK2 CASP8
EIF2AK2 AGPAT1
TDG EIF3I
TDG ZNF638
TDG MMP15
TDG NEUROG1
TDG FOXA1
TDG NFE2L1
TDG AFF1
TDG KCNN3
TDG SNRPB
TDG LOC100131311
TDG CHMP1A
TDG HMGA1
TDG CCNI
ALOX15 WIT1
ALOX15 MALL
ALOX15 GATA3
ALOX15 CASP8
ALOX15 C2orf3
ALOX15 PHF20
ALOX15 DUSP8
ALOX15 NEU1
ALOX15 SHMT1
WIPF1 DAZ2
WIPF1 PDGFRA
WIPF1 OLIG2
WIPF1 PTPRZ1
WIPF1 ADAM15
WIPF1 POU2F2
WIPF1 CDC6
WIPF1 DLX2
ADRB2 GGT5
ADRB2 GRIA4
ADRB2 EPB41
ADRB2 MUTYH
ADRB2 ADAM11
ADRB2 PF4
ADRB2 BIK
ADRB2 CDK10
ADRB2 ITPKC
ADRB2 KLF3
ADRB2 LPCAT3
ADRB2 G3BP1
ADRB2 GRM1
ADRB2 MVP
ADRB2 ACTN3
ADRB2 KCNJ11
ADRB2 CYP21A2
ADRB2 CAMK2G
ADRB2 LY9
ADRB2 PLA1A
ADRB2 BFSP1
ADRB2 KCNN3
ADRB2 RAB3A
ADRB2 KIAA0087
ADRB2 YAP1
ADRB2 GPR3
ADRB2 IFNA8
ADRB2 MYO7A
ADRB2 RARRES2
ADRB2 ALOX5AP
ADRB2 FUT3
ADRB2 SH3BGR
ADRB2 PPP3CA
ADRB2 POU2F2
ADRB2 ATXN3
ADRB3 GPR17
ADRB3 DHRS2
ADRB3 G6PD
ADRB3 KCNMA1
ADRB3 NOMO1
ADRB3 DNASE1
ADRB3 RABGGTA
ADRB3 MYBPC2
COL1A2 SLC10A3
COL1A2 COL1A1
COL1A2 PEX5
COL1A2 TPT1
COL1A2 FN1
COL1A2 FRZB
COL1A2 PDIA6
COL1A2 SLC6A8
COL1A2 TFPI
COL1A2 TPM1
COL1A2 KNG1
COL1A2 GP5
COL1A2 COL3A1
COL1A2 LUM
COL1A2 DAPK1
HIVEP1 MYH11
HIVEP1 ACPP
HIVEP1 RAB32
HIVEP1 RQCD1
HIVEP1 GNAZ
HIVEP1 PRKD1
HIVEP1 CEBPE
HIVEP1 DVL1
HIVEP1 HNRNPA3P1
HIVEP1 RPL38
HIVEP1 PPIC
HIVEP1 KPNA1
AGPAT1 NME3
AGPAT1 CYB5R3
AGPAT1 RPS15
AGPAT1 FURIN
AGPAT1 JUND
AGPAT1 AKT1
AGPAT1 ARAF
AGPAT1 TSC2
AGPAT1 SH3GL3
AGPAT1 KIAA0195
AGPAT1 SMG7
AGPAT1 ZNF167
AGPAT1 CDH8
AGPAT1 CLIP1
AGPAT1 PSMB8
AGPAT1 TNFRSF8
AGPAT1 AMELX
AGPAT1 CRMP1
AGPAT1 TSC1
AGPAT1 NPEPPS
AGPAT1 GTF2H1
AGPAT1 PRTN3
AGPAT1 HAS3
AGPAT1 RNPS1
AGPAT1 APC
AGPAT1 GNA11
AGPAT1 ENPP2
AGPAT1 BCAT1
AGPAT1 PPP1R10
AGPAT1 SARS
AGPAT1 IP6K1
AGPAT1 ARNT
AGPAT1 SYK
AGPAT1 SLC2A1
AGPAT1 KPNA3
AGPAT1 CHRNE
AGPAT1 C11orf41
AGPAT1 B4GALT1
AGPAT1 ARHGAP19
COL1A1 RPL37A
COL1A1 LTBP2
COL1A1 ST5
COL1A1 SSRP1
COL1A1 ARPC1B
COL1A1 GPX1
COL1A1 SNRPB
COL1A1 RPL7L1
COL1A1 KDELR2
COL1A1 BTN2A1
LOC100128792 MYH10
LOC100128792 RING1
LOC100128792 S100B
CSNK2B FGD1
CSNK2B FAM50A
CSNK2B ATP5S
CSNK2B THOP1
CSNK2B TCF15
CSNK2B BAT2
CSNK2B FTSJD2
CSNK2B GSTT2B
CSNK2B PWP1
CSNK2B GABRR1
CSNK2B PSMB2
CSNK2B ATP5D
NMI LOX
NMI FUT3
NMI PTGS2
OCRL NOS3
OCRL SLC9A3R2
OCRL MAOA
OCRL NQO1
OCRL PAR5
OCRL CUGBP1
OCRL SLC12A3
OCRL ACHE
OCRL POU2F2
OCRL SPAM1
EIF3CL MYH10
EIF3CL PPP2R1A
EIF3CL REL
EIF3CL TSNAX
EIF3CL NRAS
EIF3CL TBCB
EIF3CL TPM2
EIF3CL MAPT
EIF3CL POLR2B
EIF3CL ATP5B
EIF3CL CDC123
EIF3CL SNRPA
EIF3CL CCL23
TMPO ELAVL1
TMPO PCBD1
TMPO CRYAA
TMPO TNNC1
TMPO KRT5
TMPO OR1D2
TMPO ZNF76
TMPO RBM15B
TMPO TRIP13
TMPO CEBPG
TMPO BTG2
TMPO DDX10
TMPO PTH
TMPO AHNAK
TMPO TM4SF4
TMPO RQCD1
TMPO FERMT2
TMPO ATN1
TMPO USP7
TMPO KIAA0114
TMPO ST6GALNAC2
TMPO ETV5
TMPO SLC9A2
TMPO SSR1
TMPO PSEN1
TMPO MRPS12
IDO1 IRF3
IDO1 BMP6
IDO1 ATP6V1F
IDO1 TFPI2
IDO1 LPO
IDO1 PMS2L5
IDO1 FABP4
IDO1 MAPRE3
IDO1 FAM38A
IDO1 SLAMF1
VARS MKI67
VARS NGF
VARS FXYD2
VARS BTN3A1
VARS EZH1
VARS DOCK2
VARS PECAM1
VARS TNNT2
VARS MZF1
VARS MLH3
VARS DARS
VARS CEACAM4
VARS ESRRA
VARS RGS16
VARS E2F5
VARS TFAP4
VARS ZNF154
VARS SEMA3F
VARS PKD2
VARS PFN2
PLAUR KCNC4
PLAUR CSF2RA
PLAUR ZNF239
PLAUR USP9X
PLAUR MARCH6
PLAUR MAP2K5
PLAUR MYOC
PLAUR MBL2
PLAUR ZBTB16
PLAUR RARG
PLAUR MSX1
PLAUR PRTN3
PLAUR MAS1L
PLAUR HMMR
PLAUR VRK1
PLAUR RRS1
PLAUR CRYBB2
PLAUR SERPIND1
PLAUR ARID3A
PLAUR ABCG1
PLAUR ESR2
PLAUR INPP5K
PLAUR RUNX2
PLAUR PRDM2
PLAUR BUD31
XIST PLGLA
XIST CRABP1
XIST TRIP13
XIST TM4SF4
ECM1 PHF15
ECM1 NBL1
ECM1 INPP5K
ECM1 DTYMK
ECM1 MYO5A
ECM1 PDCD2
FCGR3B BBS9
PEX19 MFSD9
PEX19 KDELR1
PEX19 RAD23A
PEX19 PSMD4
PEX19 CD163
PEX19 LMAN2
PEX19 CCL19
PEX19 BPI
PEX19 ITPKC
PEX19 NAGA
PEX19 C11orf41
PEX19 FGF4
PEX19 HLA-DQA1
PEX19 IFNA14
GAL3ST1 ATP5G1
FOXO1 ASNA1
FOXO1 ATM
FOXO1 PFN1
FOXO1 SLC1A4
FOXO1 PXDN
FOXO1 YAP1
TRHR SORL1
TRHR TAF1C
TRHR PDGFRA
TRHR RARB
TRHR ANKRD1
TRHR DAZ2
TRHR LOC100130219
TRHR CLEC3B
TRHR LRRC16A
TRHR NPY5R
TRHR KIAA0240
TRHR RB1
TRHR PTPRZ1
TRHR AOAH
TRHR SLC6A12
TRHR OLIG2
TRHR SNRPD2
LRRC23 SFTPC
LRRC23 PLK1
LRRC23 TFF1
LRRC23 STAC
LRRC23 MAPK12
LRRC23 DGCR9
LRRC23 OR3A1
LRRC23 TTYH2
LRRC23 CNP
LRRC23 VRK2
LRRC23 MLN
LRRC23 MECP2
LRRC23 TUBB3
LRRC23 PRB4
LRRC23 GH2
LRRC23 AZU1
LRRC23 GRB2
LRRC23 HLA-DOB
LRRC23 SGSH
ITGAV GSS
ITGAV RAB4A
ITGAV PF4V1
ITGAV ATM
ITGAV MX2
ITGAV ATR
ITGAV DAB2
ITGAV THAP11
ITGAV MYOD1
ITGAV CETN1
ITGAV NR5A2
ITGAV OR3A1
ITGAV NFKB2
ITGAV IFNA10
ITGAV IFNA14
ITGAV TTLL4
ITGAV ITGB3
ITGAV ANXA5
ITGAV FMO4
ITGAV HPN
ITGAV PPARA
ITGAV SLC35D1
ITGAV ATIC
ITGAV CCL15
ITGAV ARPC1B
ITGAV ST8SIA1
ITGAV CYP11B1
ITGAV PPIC
SOX3 RASL10A
SOX3 ZP2
SOX3 CYC1
SOX3 MAN2A2
SOX3 THOP1
SOX3 MFAP4
SOX3 ABCB10
SOX3 CEACAM4
SOX3 RPL7L1
SOX3 ZNF274
SOX3 HPD
FMR1 LRPAP1
FMR1 RCOR1
FMR1 SH3BP2
FMR1 SEC31A
FMR1 DGCR2
FMR1 PTGER3
FMR1 NUP188
FMR1 CSNK1E
FMR1 UBXN2B
FMR1 NFKBIL1
FMR1 RANBP2
FMR1 COX8A
FMR1 TTC3
FMR1 COPB1
FMR1 AR
FMR1 SEC24C
FMR1 LGALS3
FMR1 FGFR4
FMR1 GATA2
FMR1 PKD2
FMR1 AARS
FMR1 TAF11
FMR1 STK38
FMR1 PPP3CB
FMR1 PRRX2
LOX ERBB2
LOX CLDN10
LOX ITGB2
LOX CCL5
LOX BCAT2
LOX GK3P
LOX DHX38
LOX ME1
LOX PPIF
LPGAT1 MYCL1
LPGAT1 TIMP4
LPGAT1 EXT2
LPGAT1 PPP2R4
LPGAT1 S100A5
LPGAT1 TNFSF8
LPGAT1 PPP6C
LPGAT1 CYCS
LPGAT1 GLRX
LPGAT1 EIF4E
LPGAT1 KDM5A
ALDH1A1 SPHAR
GCDH DAZ2
GCDH PDGFRA
GCDH PTPRZ1
GCDH GYS1
GCDH KRT14
GCDH TDGF3
GCDH OLIG2
GCDH PPIB
GCDH MICA
ALDH1A3 TAF5
ALDH1A3 SOX9
ALDH1A3 LAMP1
ALDH1A3 CXCR4
ALDH1A3 GAS1
ALDH1A3 CSDA
ALDH1A3 PTPRK
AP3B1 APOBEC1
AP3B1 E2F4
AP3B1 REG1A
TIMM17A AQP7
TIMM17A ARHGEF16
TIMM17A IFI35
TIMM17A NRAS
TIMM17A TAF9
TIMM17A TFRC
TIMM17A SPINK1
TIMM17A COX11
TIMM17A PSMB5
TIMM17A ZNF134
TIMM17A UFD1L
TIMM17A SH3GL3
RPL29 TAX1BP1
RPL29 E2F5
RPL29 GNB2L1
RPL29 OPRD1
RPL29 EXOSC2
RPL29 S100A10
RPL29 TSC2
RPL29 EEF2
RPL28 MYCL1
RPL28 DES
RPL28 MBOAT7
RPL28 ZNF280A
RPL28 FBLN2
RPL28 IL1R1
RPL28 SLC9A3R2
RPL28 QPCT
RPL28 PCTK1
RPL28 ABCB1
RPL28 FAM110B
RPL28 HNRNPL
RPL28 EDN3
RPL28 SERPINE1
RPL28 IFNG
RPL28 CD44
RPL28 CTSE
RPL28 CTSG
RPL28 SMTN
RPL28 NME4
RPL28 CYP1A2
RPL28 PDXDC1
RPL28 AREGB
RPL28 MYO7A
RPL28 AK1
RPL28 GNAZ
RPL28 HTT
RPL28 NCAPH
RPL28 SYN2
GCNT2 DNAH14
GCNT2 TRIP13
GCNT2 SPAG11A
GCNT2 CENPC1
GCNT2 TM4SF4
GCNT2 IFI44L
GCNT2 PFN2
GCNT2 TERF1
GCNT2 IL32
GCNT2 PRF1
GCNT2 IFNA10
GCNT2 HARS
GCNT2 FUT8
NAP1L1 SNX17
NAP1L1 RXRB
NAP1L1 APEX1
NAP1L1 ELF1
NAP1L1 RPL10A
NAP1L1 B4GALT1
RPL27 SET
RPL27 RPS27A
RPL27 PRKCD
RPL27 RPS28
RPL27 RPL35
RPL27 POLD2
RPL27 ACVRL1
RPL27 PSMB4
NAP1L3 SNAP25
NAP1L3 PRDM2
NAP1L3 MED24
NAP1L3 C1QB
NAP1L3 NDUFS8
NAP1L3 PURA
NAP1L3 TERF1
NAP1L3 KCNN3
NAP1L3 HTATSF1
NAP1L3 RNF144A
NAP1L3 PML
NAP1L3 PPP3CA
NAP1L3 SCRN1
NAP1L3 HELZ
NAP1L3 KLHDC3
NAP1L3 FTO
NAP1L3 SARS
NAP1L4 NFIB
NAP1L4 DDX18
NAP1L4 RBMX
RPL23 VEGFA
RPL23 PZP
RPL23 IL2
RPL23 RPL11
RPL23 RPS3A
RPL23 S100G
RPL23 CCBL1
RPL23 RPL19
TGOLN2 DPF1
TGOLN2 IDS
TGOLN2 GALK1
TGOLN2 ST3GAL4
TGOLN2 ZC3H3
TGOLN2 TULP1
TGOLN2 KRTAP5-8
TGOLN2 DNASE1
TGOLN2 GNB3
TGOLN2 BCAT2
TGOLN2 GSTP1
TGOLN2 MYBPC2
TGOLN2 EPYC
TGOLN2 MIF
TGOLN2 PGK2
TGOLN2 MAPRE3
RGS6 NCF2
RGS6 EHMT2
RGS6 SSX2
RGS6 WIT1
RGS6 INPPL1
RGS6 PSMD4
RGS6 AKT2
RGS6 RAG1
RGS6 NCL
RGS6 PDZK1IP1
RGS6 ATP5G1
RGS6 ZNF74
RGS7 MALL
RGS7 CPE
INPP4A CYP11B1
INPP4A HAAO
INPP4A LYZ
INPP4A PEX6
LPCAT3 CR1
LPCAT3 BTG3
LPCAT3 NR6A1
LPCAT3 GH2
LPCAT3 MALL
LPCAT3 CLEC3B
LPCAT3 ACPP
LPCAT3 TFAP2C
LPCAT3 LRRC16A
LPCAT3 INS
LPCAT3 CRYBB1
LPCAT3 ADAM15
LPCAT3 DSC3
LPCAT3 FGF12
LPCAT3 FGF3
LPCAT3 CRADD
LPCAT3 ASL
RGS2 PARG
RGS2 MMP15
RGS2 GPKOW
RGS2 MAN2C1
RGS2 ELL
RGS3 GRIA1
RGS3 LRRC16A
RGS3 TFF1
RGS3 TLX1
RGS3 KRT2
RGS3 LTA4H
RGS3 APLP1
RGS3 PDE1C
RGS3 KNTC1
RGS3 MALL
RGS3 PRIM1
RGS3 TRAPPC10
RGS3 NPPC
RGS3 C4A
RGS3 CYP2A13
RGS3 ATN1
RGS3 NCSTN
RGS3 MAPK8IP2
RGS3 MSTP9
RGS3 ZNF280B
RGS3 WDR67
RGS3 KEAP1
RGS3 OXTR
RGS3 BCL6
RGS3 YBX1
SOX5 CCDC130
SOX5 VLDLR
SOX5 DNTT
SOX5 PPFIA1
SOX5 DOCK1
SOX5 CDR2L
SOX5 BFSP1
SOX5 KIF14
SOX5 KAL1
PLAG1 ITGB1
PLAG1 LIPC
PLAG1 GYS2
PLAG1 NCAM1
P4HB DNAH14
P4HB LAMB1
P4HB ABL2
P4HB IQGAP1
P4HB TRAP1
P4HB TMED9
P4HB GATM
P4HB MANF
P4HB GOT2
P4HB FGA
P4HB HDLBP
P4HB LGALS3BP
P4HB GUK1
P4HB CHRNA3
P4HB EVPL
P4HB RHOA
P4HB GSTT1
P4HB VAV2
P4HB SECTM1
P4HB GPX1
P4HB NAGLU
P4HB FKBP1A
P4HB SERPINH1
P4HB GBF1
SPINK1 MYH10
SPINK1 PDGFRA
SPINK1 LTF
SPINK1 ACAN
SPINK1 IL6ST
SPINK1 EZH1
SPINK1 PLP2
SPINK1 TGFA
SPINK1 HPRT1
SPINK1 TPM2
SPINK1 RB1
SPINK1 TRAPPC10
SPINK1 PNPLA4
SPINK1 DAZ2
SPINK1 LIPC
SPINK1 MUC8
SPINK1 CES1
SPINK1 GPC5
SPINK1 PTPRZ1
SPINK1 OLIG2
SPINK1 RPL19
SPINK1 HIST1H2BJ
SPINK1 ESR1
SPINK1 PTPN11
SPINK1 GSTM3
SPINK1 IL2
SPINK1 SMARCD2
EYA2 ENOX2
EYA2 H3F3A
EYA2 CBX1
PIGA UGT1A1
PIGA SPIB
PIGA DNTTIP2
PIGA CDH17
PIGA DDX11
PIGA IL8RB
PIGA ADORA3
PIGA AMHR2
PIGA IL4
PIGA IL6R
PIGA GTF2B
PIGA HLA-C
PIGA FIG4
PIGA ISG15
PIGA CYP3A4
PIGA HIST2H4A
PIGA HPRT1
PIGA NKG7
PIGC INHA
PIGC GSPT1
PIGC NCKAP1L
PIGC LLGL2
PIGC SGCD
PIGC AIMP2
PIGC EFNA1
PIGC DEFB4
PIGC UBE2V2
PIGC POLR2J2
PIGF SDHC
PIGF PKP2
PIGF CLOCK
CALCRL TTC35
PIGH NDN
PIGH DNTTIP2
PIGH ILF2
PIGH FLG
PIGH TATDN2
TCF3 DAZ2
TCF3 PDGFRA
TCF3 PTPRZ1
TCF3 PPIL2
TCF3 TM4SF4
TCF3 ALDH7A1
TCF3 TRIP13
TCF3 OLIG2
IFNA2 CYP2A6
LOXL2 TAGLN2
LOXL2 CAPNS1
OASL PIAS1
OASL CBX5
OASL ZP2
OASL NR4A3
PIGR ESR1
PIGR GNAZ
PIGR SSTR3
PIGR STARD9
PIGR PTGDR
PIGR DGKA
AADAC CD53
AADAC KIAA0141
AADAC SLC33A1
HPN PTGS1
HPN UGT2B4
HPN ALOX12
HPN GPR31
HPN CYP2F1
HPN PLA2G5
HPN S100A3
HPN ZNF410
HPN ZNF184
HPN RNASE3
HPN PDIA2
HPN KRAS
HPN NME4
HPN LLGL2
HPN ZNF154
HPN MYBPC2
HPN GADD45A
EPCAM GSS
EPCAM BMS1
EPCAM PTH
EPCAM CKS2
EPCAM PCMT1
EPCAM PPIL2
EPCAM ITGB3
EPCAM CNBP
EPCAM SSTR3
EPCAM NTF3
EPCAM CREB1
EPCAM HCLS1
EPCAM PIN1
EPCAM TYR
EPCAM SI
HIST1H2BG PLS1
HIST1H2BG NCOA2
HIST1H2BG CNGB1
HIST1H2BG IL12RB2
HIST1H2BG C1QBP
HIST1H2BG SLC1A1
HIST1H2BG ME1
HIST1H2BG POLR2K
HIST1H2BG PSMB9
HIST1H2BG TSPO
HIST1H2BG XRCC4
SPAG1 PCYT1A
SPAG1 FMO4
SPAG1 SERPINC1
SPAG1 SLC6A6
SPAG1 CLCN7
SPAG1 CTAGE5
SPAG1 N4BP2L1
SPAG1 FAM12A
SPAG1 SULT2B1
SPAG1 RABIF
SPAG1 HGF
SPAG1 ARL4D
SPAG1 CST6
SPAG1 FLG
SPAG1 S100B
HTR2B ALDH5A1
FZD5 SLC11A1
FZD5 HTN3
FZD5 CHRNA2
FZD5 SH3BGR
FZD5 MDM2
FZD5 ADCYAP1R1
FZD5 POU2F2
FZD5 GATA3
HPD AMY2B
HPD AREGB
HPD OSTF1
HPD TNNC1
HPD CAV1
TAX1BP1 TFF1
TAX1BP1 DGCR6
TAX1BP1 STOM
TAX1BP1 STK3
SNAPC3 TNFRSF4
SNAPC3 EEF1D
SNAPC3 UTP14C
TAX1BP3 SELENBP1
TAX1BP3 STAT6
TAX1BP3 RPIA
ALPP TNFRSF14
ALPP TFF1
PPP1CB MADD
PPP1CB YWHAQ
PPP1CB SPCS2
PPP1CB TSC22D1
PPP1CB ACSL1
PPP1CB DDX18
PPP1CB SFRS11
PPP1CC NPR1
PPP1CC MAML1
PPP1CC SLC25A3
PPP1CC DR1
PPP1CC BCLAF1
PPP1CC MEN1
PPP1CC LEPROT
PPP1CC KDELR2
PPP1CC CCNI
PPP1CC HNRNPF
PPP1CC TMED10
OLR1 SLC10A2
OLR1 CRHBP
OLR1 UBAP2L
OLR1 PRKCH
OLR1 PLXNA3
OLR1 DHRS2
OLR1 MLLT10
OLR1 KRT1
OLR1 FUT3
OLR1 PRG2
OLR1 SH3BP2
OLR1 INHBA
OLR1 MYB
OLR1 P2RX5
OLR1 FGB
HTR7 MATN3
HTR7 CDC2L5
HTR7 LOC100130219
HTR7 PMCH
HTR7 CCR1
HTR7 MALL
HTR7 GNRH1
HTR7 FLT3LG
HTR7 ALOX12
HTR7 NUMB
HTR7 CASR
HTR7 CST6
HTR7 DBT
NAB1 FMO3
NAB1 CCNB1
NAB1 ZNF192
NAB1 IL1RL1
NAB1 UBAP2L
NAB1 IGF1R
NAB1 INPP5J
NAB1 SGCA
NAB1 ABO
NAB1 CYP27A1
NAB1 MYL4
NAB1 OMP
NAB1 CCDC6
NAB1 GTF2E2
NAB1 HSPA1A
MPPED2 MMP15
MPPED2 LRPAP1
MPPED2 TRIM32
MPPED2 DCUN1D4
MPPED2 PIN1
MPPED2 COL2A1
MPPED2 DNTTIP2
MPPED2 TRBV5-4
MPPED2 IMPDH2
MPPED2 POLD1
MPPED2 RBM10
MPPED2 PRIM1
MPPED2 RTCD1
MPPED2 CASR
MPPED2 S100A4
MPPED2 ETFA
MPPED2 NXF1
MPPED2 FNTB
MPPED2 POU5F1
MPPED2 HSP90AA1
MPPED2 ATP4A
MPPED2 KIF23
MPPED2 MLC1
MPPED2 PSG7
MPPED2 PPP2R5B
SRRM2 TIAF1
SRRM2 SERPINA1
SRRM2 CR1
SRRM2 SSX2
SRRM2 BMP1
SRRM2 ZNF140
SRRM2 PIP5K1B
SRRM2 GLDC
SRRM2 LEP
SRRM2 CENPE
SRRM2 PRKCSH
SRRM2 BRAF
SRRM2 TRPV6
SRRM2 PHF20
SRRM2 FAS
OAZ1 ANXA1
OAZ1 IL13RA2
OAZ1 TGFB3
OAZ1 GTF2F1
OAZ1 CCL5
OAZ1 RPL18
OAZ1 CDC34
OAZ1 TFF1
OAZ1 SERINC3
OAZ1 SLC35B1
OAZ1 MALL
OAZ1 FANCA
OAZ1 TK1
OAZ1 THAP11
OAZ1 COX6A1
OAZ1 KIAA0087
OAZ1 ASL
PDK1 IL1RL2
PDK1 GABPA
PDK1 TPR
PDK1 RABEPK
PDK3 MMP16
PDK3 ANKS1A
PDK3 VSNL1
PDK3 CTSG
PDK3 AGTR2
PDK3 CYP11B2
PDK3 GRM3
PDK3 BNIP1
PDK3 NRF1
PDK2 USP8
PDK2 AOX1
PDK2 CCK
PDK2 MYOC
PDK2 CHD4
PDK2 DDX11
PDK2 SLC5A11
PDK2 SAP18
PDK2 GPR162
PDK2 IFNA14
PDK2 CDC25C
PDK2 COL19A1
PDK2 OPRM1
PDK2 LTK
PDK2 RHOD
PDK2 BMP4
PDK2 IRF7
PDK2 GPR6
PDK2 VAV2
PDK2 CYP2E1
PDK2 CDC2L5
PDK2 SSTR3
PDK2 EMG1
PDK2 DBT
EBP UBAP2L
EBP GLI3
EBP ABI2
EBP INSL4
EBP RPA2
EBP MCM3
EBP COPB1
EBP RANBP1
PDK4 EPHX1
PDK4 MAP2K5
PDK4 IL1RL2
PDK4 TLE1
PDK4 NQO1
PDK4 ORC2L
PDK4 RPL3L
PDK4 SH3BP2
PDK4 PTGDR
PDK4 P2RX3
PDK4 TFAP2C
PDK4 KRAS
PDK4 HP
PDK4 NUCB2
PDK4 ATF1
PDK4 DRD2
PDK4 RAD51
PDK4 CCBL1
PDK4 TFDP2
KANK1 DAZ2
KANK1 PDGFRA
KANK1 AOC2
KANK1 CYP2F1
KANK1 ZFHX3
KANK1 PTPRZ1
KANK1 LDLR
KANK1 OLIG2
COL6A1 MYCL1
COL6A1 EPHX1
COL6A1 ACSL1
COL6A1 FNTA
COL6A1 SERPINC1
COL6A1 CLCN7
COL6A1 SNRPN
ALPI GPR17
ALPI IL7R
ALPI FAM189A2
ALPI LIPE
ALPI PDE1C
ALPI MTM1
ALPI CYP2A6
ALPI KIFC1
ALPI POLD2
ALPI RAB11B
ALPI HAAO
ALPI BTN3A2
ALPI SLC18A2
ALPI ATP2B3
ALPI HSD17B3
ALPI KIAA0087
ALPI S100G
COL6A2 BTN3A1
COL6A2 TAF10
COL6A2 KRT5
COL6A2 TEK
COL6A2 RYR1
COL6A2 ZNF165
COL6A2 DGKA
COL6A2 HNMT
COL6A2 LIPA
COL6A2 COL19A1
COL6A2 CLC
COL6A2 MGAT2
COL6A2 SPI1
COL6A2 GGT5
COL6A2 CNTFR
COL6A2 LRMP
COL6A2 FGF4
COL6A2 SLC17A4
LAMA3 FLT4
LAMA3 SEMA4D
LAMA3 S100A2
ALPL ZRSR2
ALPL NPR3
ALPL F13B
ALPL CDH8
ALPL DDX6
ALPL SLC5A11
ALPL FLNC
ALPL ZPBP
PTGS2 HSD17B10
PTGS2 RAB9P1
PTGS2 CLOCK
PTGS2 BMS1
PTGS2 RGR
PTGS2 AKT2
PTGS2 SLC5A3
PTGS2 RBMS2
PTGS2 KLKB1
PTGS2 PPP1R7
PTGS2 LILRB4
PTGS2 BTG3
PTGS2 FNTB
PTGS2 BLOC1S1
PTGS2 PSEN1
PTGS2 CGB
PTGS2 KCNMA1
PTGS2 RBM12
PTGS2 GRIN2A
PTGS2 PRIM1
PTGS2 ICAM1
PTGS2 JMJD1C
PTGS2 GRM5
PTGS2 IFNA10
PTGS2 SUOX
PTGS2 TNNT2
PTGS2 NOS3
PTGS2 CENPE
PTGS2 KCNJ15
PTGS2 PRPS1L1
PTGS2 KRT20
PTGS2 REST
PTGS2 CES1
PTGS2 STK3
PTGS2 ANKRD1
PTGS2 IP6K1
PTGS2 YAP1
PTGS2 GYS1
PTGS2 DIS3
PTGS2 AYP1p1
PTGS2 PROZ
PTGS2 ESR2
PTGS2 MPO
PTGS2 CR1
PTGS2 TRAIP
PTGS2 LOC201229
PTGS2 CYBA
PTGS2 HTR1F
PTGS2 PLGLA
PTGS2 POU2F2
PTGS2 ZNF135
PTGS2 NRF1
PTGS1 BMP4
PTGS1 PEX5
PTGS1 SPAG8
PTGS1 AFF3
PTGS1 KCNMA1
PTGS1 ZNF165
PTGS1 CLCN6
PTGS1 TNFRSF17
PTGS1 CCR2
PTGS1 NPR3
PTGS1 MAP2K4
PTGS1 HIST1H2AE
PTGS1 SLC6A12
PTGS1 ZNF132
PTGS1 MATK
PTGS1 SLAMF1
FXYD2 SNTA1
FXYD2 HHEX
FXYD2 TNR
FXYD2 F13B
FXYD2 NAT6
FXYD2 RAD54L
FXYD2 HPS1
FXYD2 NMT1
FXYD2 ZNF169
FXYD2 POLR2H
FXYD2 NR1H3
FXYD3 MYH10
FXYD3 CCL11
FXYD3 ATP4A
FXYD3 FOLR2
FXYD3 CDX2
FXYD3 ZNF266
FXYD3 SLCO2A1
FXYD3 ADRA2C
FXYD3 MYL4
FXYD3 GNA15
FXYD3 SFXN3
PCOLCE CDH11
PCOLCE PMP22
PCOLCE CYFIP1
PCOLCE PCCB
PCOLCE CD163
PCOLCE PRKD1
PCOLCE VIM
PCOLCE GP5
PCOLCE FMOD
PCOLCE MMP2
PCOLCE GALNT1
PCOLCE IL1R1
ORC2L NFATC3
ORC2L PI4KB
ORC2L PCBD1
ORC2L GSTA2
ORC2L ZNF35
ORC2L FKBP3
ORC2L GAD2
ORC2L FNTB
ORC2L INSL4
ORC2L POU3F4
ORC2L DYNLT3
ORC2L ACAA1
ORC2L ELL
ORC2L GPC3
ORC2L CYP2A6
ORC2L ALDH1B1
ORC2L FGF6
ORC2L RHOA
ORC2L FGF4
ORC2L STATH
ORC2L LMNB2
ORC2L SNRPD3
ORC2L KIR2DL1
ORC2L COPB1
ORC2L CCNO
SRP9 WTAP
SRP9 CNN3
SRP9 UBE2N
SRP9 HMGB2
SRP9 BIRC2
SRP9 CYCS
SRP9 TMEM97
SRP9 DVL3
SRP9 CCNG2
SRP9 HNRNPM
SRP9 EIF4G2
SRP9 AIMP2
SRP9 CAD
SRP9 DAD1
SRP9 CDC123
SRP9 TOMM20
GPR22 POU1F1
GPR22 BMP5
GPR22 KIF1A
GPR22 RDBP
GPR22 PSMD7
GPR22 TUBB3
GPR22 TERF2
GPR22 XRCC4
PUF60 POLG
PUF60 RAF1
PUF60 MAPKAPK2
PUF60 MICA
PUF60 TRIP13
PUF60 DRP2
PUF60 TM4SF4
PUF60 NPPB
PUF60 BRCA1
PUF60 HOXD4
PUF60 CD27
PUF60 RAB3A
PUF60 ALG13
PUF60 SNAP25
PUF60 LITAF
PUF60 ZKSCAN3
PUF60 COX6C
PUF60 PRDM2
PUF60 HSP90AA1
DCAF7 PFDN5
DCAF7 EIF2S1
DCAF7 MMP19
DCAF7 HNRNPA3P1
FBP1 MFGE8
FBP1 IL8RB
FBP1 TFF1
FBP1 TNFRSF25
KIAA0141 KIAA0182
KIAA0141 GK2
KIAA0141 TIMP1
KIAA0141 SP140
KIAA0141 MS4A1
KIAA0141 INS
KIAA0141 DGKQ
KIAA0141 P11
KIAA0141 SLC5A11
KIAA0141 IFNA14
KIAA0141 UGT2B4
KIAA0141 ANGPT1
KIAA0141 CRHBP
KIAA0141 MAN1A1
KIAA0141 DGKA
KIAA0141 MSTP9
KIAA0141 SEMA3F
KIAA0141 HNF4A
KIAA0141 IGFALS
KIAA0141 DRD1
KIAA0141 CYP2C19
SCN4A PTGER3
GADD45A ANXA1
GADD45A COASY
GADD45A SLC2A5
GADD45A HYOU1
GADD45A DNAH8
GADD45A KIAA0090
GADD45A RPS11
GADD45A CDC20
GADD45A SSR2
GADD45A PKP4
GADD45A ARAF
GADD45A PLN
GADD45A LDHA
C6orf10 MN1
C6orf10 CD8B
C6orf10 NTN3
PHKB RBM6
PHKB AOC2
PHKB SUMO1
PHKB MARCH6
PHKB CRK
PHKB RDBP
PHKB CBFB
PHKB DUSP4
PHKB RPS27
PHKB CD63
PHKB NUP160
PHKB PTGR1
PHKB KIAA0174
PHKB ALDH7A1
PHKB VAT1
PHKB ACOX1
PHKB STX5
PHKB COPB1
PHKB HIBCH
PHKB CKAP4
PLIN2 SEL1L
PLIN2 IRAK1
PLIN2 TNXB
OGG1 ERBB2
OGG1 XK
OGG1 GSS
OGG1 ICAM1
OGG1 GTF2F2
OGG1 INSL4
OGG1 LDLR
OGG1 ZFP36L1
OGG1 RASSF7
OGG1 BMPR1B
OGG1 KLF4
OGG1 GUK1
OGG1 NFKBIL1
OGG1 S100A4
OGG1 CLK3
KARS AP2S1
KARS RAD21
KARS TFF1
KARS ECH1
KARS CDC123
KARS DDB1
KARS PSMB2
NCAPH2 AVPR1A
NCAPH2 MRPL12
NCAPH2 PKMYT1
NCAPH2 HIPK3
NCAPH2 AKAP13
NCAPH2 FBLN2
NCAPH2 NDUFV2
NCAPH2 CDK10
NCAPH2 PDE3A
NCAPH2 SON
NCAPH2 CXCR3
NCAPH2 POLD1
NCAPH2 AQP7
NCAPH2 LIPC
NCAPH2 MAN2C1
NCAPH2 CD47
NCAPH2 NR2C2
NCAPH2 F11
NCAPH2 GALNT1
NCAPH2 CASP7
NCAPH2 IRF4
NCAPH2 IGFALS
NCAPH2 STAT5B
NCAPH2 NRF1
LOC96610 E2F5
LOC96610 CYC1
LOC96610 CDC123
LOC96610 STAT2
SLC39A14 NCOA2
SLC39A14 TFRC
SLC39A14 CETN1
NPDC1 CD1D
NPDC1 RRH
NPDC1 TRIM26
NPDC1 TFF1
NPDC1 MNAT1
CBX5 SPINT2
CBX5 INPP5A
CBX5 ACVR2B
CBX5 CLOCK
CBX5 LOC90925
CBX5 ERBB4
CBX5 FAM3C
CBX5 SF3B3
CBX5 ZNF84
CBX5 GPX1
CBX5 HLA-DOA
CBX5 ACTB
CBX5 SELP
SCN1B SEC14L1
ABCB1 PDGFRA
ABCB1 IL10RB
ABCB1 DAZ2
ABCB1 CCL8
ABCB1 PTPRZ1
ABCB1 MAP2K5
ABCB1 HIST1H2AC
ABCB1 SLC10A2
ABCB1 UCHL1
ABCB1 NFKBIL1
ABCB1 WT1
ABCB1 PECAM1
ABCB1 PRKCB
ABCB1 CENPA
ABCB1 SPINT3
ABCB1 OLIG2
ABCB1 STT3A
ABCB1 GATA2
ABCB1 GSTT2B
ABCB1 MOGS
ABCB1 TCN1
ABCB1 GRB14
NTRK2 SNTA1
NTRK2 RLN2
NTRK2 GPM6B
NTRK2 AGT
NTRK2 P2RX5
NTRK2 APOE
NTRK2 TBC1D5
NTRK2 PDGFB
NTRK2 AQP1
NTRK2 MN1
NTRK2 CLCN7
NTRK2 LPL
NTRK2 DTNA
NTRK2 PEX7
NTRK2 PSPH
NTRK2 IL10
NTRK2 SDC1
NTRK2 ID4
NTRK2 SLC1A3
NTRK3 NME4
NTRK3 MYH10
NTRK3 ACADVL
NTRK3 MAPK12
NTRK3 ELAVL3
NTRK3 CDK10
NTRK3 SCP2
NTRK3 LOC728849
NTRK3 PTPN21
NTRK3 MAPT
NTRK3 HIBCH
NTRK3 GABRB1
NTRK3 PRB4
NTRK3 BNIP1
NTRK3 FURIN
HSP90AB1 PSMD5
HSP90AB1 EIF1
HSP90AB1 ATM
HSP90AB1 CLTA
HSP90AB1 TOMM20
HSP90AB1 GTF2E2
HSP90AB1 MAML1
HSP90AB1 PRAME
HSP90AB1 RPL6
HSP90AB1 KRT6B
HSP90AB1 B4GALT1
HSP90AB1 KIAA0226
HSP90AB1 KIAA0040
HSP90AB1 BMP2
HSP90AB1 TAF9
HSP90AB1 NUP153
HSP90AB1 TRAM2
LRPAP1 EPHX1
LRPAP1 SPG7
LRPAP1 ST5
LRPAP1 USP9X
LRPAP1 CLTC
LRPAP1 PEBP1
LRPAP1 PPP1R2
LRPAP1 CETN2
LRPAP1 PRKACA
LRPAP1 SMTN
LRPAP1 LAMP1
LRPAP1 PWP1
LRPAP1 GABRB3
LRPAP1 CASP8
LRPAP1 KEAP1
LRPAP1 BAT3
SNRNP35 CLEC3B
SNRNP35 CNN1
SNRNP35 PURA
PFKL DAZ2
PFKL PDGFRA
PFKL ACVRL1
PFKL HSPB3
PFKL PABPC1
PFKL PTPRZ1
PFKL EXOSC2
PFKL OLIG2
PFKL DBT
PTP4A1 MAPK1IP1L
PTP4A1 USP5
PTP4A1 TRIP13
PTP4A1 TM4SF4
RBP1 MYO5B
RBP1 HDLBP
RBP1 C1QB
RBP1 CYCS
SAP18 KCNC4
SAP18 VBP1
SAP18 OXA1L
SAP18 CLPP
SAP18 MSH3
SAP18 CRYAB
SAP18 UROS
SAP18 RNPEP
SAP18 MAP2K5
SAP18 CD9
SAP18 ADSS
SAP18 TSFM
SAP18 SUPT5H
SAP18 HMGCL
SAP18 MAPK1
SAP18 SF3A1
SAP18 RFC4
SAP18 HSD17B4
SAP18 S100A2
SAP18 CHN1
SAP18 MUC8
SAP18 CSTB
SAP18 IL18R1
SAP18 SMARCD2
SAP18 LAMP1
SAP18 SLC25A46
SAP18 TBP
SAP18 FEZ2
SAP18 ATP6V1E1
SAP18 STX4
SAP18 CCNI
SAP18 DAZL
SAP18 CTGF
SAP18 ZNF133
SAP18 NEU1
PTP4A2 SQSTM1
PTP4A2 GOT1
PTP4A2 GNB1
PTP4A2 SERINC3
PTP4A2 PMS2L5
PTP4A2 UBXN2B
PTP4A2 RPUSD2
PTP4A2 ACLY
PTP4A2 FH
PTP4A2 PSMC1
PTP4A2 ATP6V1C1
PTP4A2 NFKB2
PPIC LCN2
PPIC DES
PPIC MAPK14
PPIC ITGB3BP
PPIC HARS
PPIC LUM
PPIC BLOC1S1
PPIC FAS
PPIC SFRS5
PPIC SLC5A11
PPIC CDH4
PPIC HAS2
PPIC ZNF185
PPIC LAMA4
PPIC LTBP2
PPIC TNIP1
PPIC KCNN3
PPIC LGALS3
PPIC CTSS
PPIC CXCL6
PPIC SELP
PPIC CSTF1
PPIC TCF15
PPIC SSR4
PPIC POU2F2
NUCB2 CYBB
NUCB2 IRF7
NUCB2 LTBP2
NUCB2 RYR1
NUCB2 HUWE1
NUCB2 LOC643332
NUCB2 HTT
NUCB2 TNFRSF11B
NUCB2 AKR1C4
RBM DAZ2
RBM PDGFRA
RBM FNTB
RBM OLIG2
RBM IGJ
RBM PTPRZ1
RBM ATP2B3
RBM PDE4C
RBM NUCB1
RBM PREP
BMP7 SGCD
BMP7 RPL4
BMP7 GM2A
BMP7 RARRES2
BMP7 MAGI1
BMP7 LPIN2
TDRD9 CRP
TDRD9 RCAN1
TDRD9 PENK
TDRD9 ADRA2A
TDRD9 PLA2G7
TDRD9 DDX6
TDRD9 FUT1
TDRD9 LILRA2
CD28 CACNA1C
CD28 C4orf8
CYP2A13 HIST1H2BJ
CYP2A13 NFATC3
CYP2A13 MAPK12
CYP2A13 EXOSC2
CYP2A13 TSHR
CYP2A13 DNA2
CYP2A13 HADHB
CYP2A13 CHD8
CYP2A13 CEACAM4
CYP2A13 PRPS1L1
CYP2A13 CARS
CYP2A13 TRIM40
CYP2A13 F9
CYP2A13 HYAL1
CYP2A13 MAP3K10
CYP2A13 RPL10A
CYP2A13 PDE4A
CD22 DLG1
CD22 SEMA5A
CD22 IGL@
CD22 ZNF167
CD22 PRKACG
CD22 IFIT5
IFI35 SLC6A8
IFI35 PITX2
IFI35 CLTA
IFI35 MAP2K5
IFI35 TDGF3
IFI35 HIST1H2AG
IFI35 P2RX5
IFI35 EIF2S3
IFI35 SFRS6
IFI35 CBR1
IFI35 CRYGD
IFI35 TNFRSF4
IFI35 GDF15
IFI35 ANGPT1
IFI35 PSME4
IFI35 AQP7
IFI35 RNASE3
IFI35 TRAF6
IFI35 CKS2
IFI35 NAT1
IFI35 EXTL3
IFI35 PLCL1
IFI35 TCEAL1
IFI35 RBP3
IFI35 P2RY1
IFI35 SLC8A3
IFI35 BMP2
IFI35 ZWINTAS
IFI35 KIF1A
IFI35 SPIN2A
IFI35 WNT1
IFI35 PON3
IFI35 ANK1
IFI35 HTR3A
CD27 BTN3A2
CD27 COG2
CD27 NDUFB7
CD27 KLHDC10
CD27 CASP10
CD27 FABP2
CD27 KRT6C
CD27 SH3BP2
CD27 HTN3
CD27 ATP5G1
CD27 MTMR3
COL19A1 PDGFRA
COL19A1 IL10RB
COL19A1 PTPRZ1
COL19A1 GNAT1
COL19A1 ACE
COL19A1 DOK1
COL19A1 TNFRSF8
COL19A1 FOLH1
COL19A1 DAZ2
COL19A1 TAL1
COL19A1 CD68
COL19A1 COL5A2
COL19A1 ALG13
COL19A1 OLIG2
COL19A1 PCYT1A
COL19A1 DNAH8
COL19A1 AKR1D1
COL19A1 LOC201229
COL19A1 PRM2
COL19A1 GPR176
IFI30 RARRES2
IFI30 NR2C2
IFI30 CCR4
IFI30 SERPINH1
IFI30 RHOG
CD24 CAPZA2
CD24 ZNF142
CD24 DDX5
CD24 PUM1
CD24 TM4SF4
CD24 TMSB15A
CD24 PRKX
CD24 TRIP13
PLA2R1 HFE
PLA2R1 ZFHX3
PLA2R1 CEACAM1
PLA2R1 MALL
PLA2R1 RAF1
PLA2R1 PSMC3IP
PLA2R1 BDNF
PLA2R1 KIAA0114
PLA2R1 RPL19
PLA2R1 HSD11B1
NKRF SPTA1
NKRF ATR
NKRF MAP2K4
NKRF HIST1H2AE
NKRF MICA
NKRF MZF1
NKRF CACNB3
NKRF GLDC
NKRF ACAA1
NKRF TERF1
NKRF SRP72
NKRF LDHB
NKRF NR4A2
NKRF KIAA0240
NKRF HERC1
NKRF ABCB10
NKRF HIST1H3H
NKRF MVK
NKRF PRB4
NKRF BNIP3
NKRF IFNA10
NKRF ALDH4A1
NKRF SELE
NKRF MOGS
NKRF SLC35B1
NKRF GRB2
NKRF HLA-DQA1
PCGF2 MMP15
PCGF2 FLJ40113
PCGF2 DCBLD2
PCGF2 PTOV1
PCGF2 SAFB2
PCGF2 SHBG
PCGF2 AKT1
PCGF2 RAB11B
PCGF2 CHERP
PCGF2 IDH2
PCGF2 FAM38A
PCGF2 KCNA4
PCGF2 LOC201229
PCGF2 PAFAH1B3
RBP4 KNG1
RBP4 TMOD1
RBP4 TRAF6
RBP4 OTUD4
RBP4 HAB1
RBP4 PCTK1
RBP4 PRIM1
RBP4 SPAM1
RET CTLA4
RET AP1B1
RET OAS2
PPIB ADD3
PPIB MSH2
PPIB TOMM20
PPIB HARS
PPIB MARCH8
PPIB BMS1
PPIB GAL
PPIB TG
PPIB KCNJ11
PPIB NRGN
PPIB PDIA3
PPIB GUK1
PPIB DAG1
PPIB MVK
PPIB IFNA1
PPIB PSAP
PPIB MELK
PPIB TERF1
PPIB SULT2B1
PPIB POLR2J2
ABHD2 DGCR9
ABHD2 MSTP9
ABHD2 RAB32
ABHD2 ALOX5
ABHD2 EIF4G3
ABHD2 MMP12
ABHD2 DPEP1
ABHD2 PLGLB2
ABHD2 SMPD1
ABHD2 GP5
ABHD2 CCR8
ABHD2 GABRB1
ABHD2 KLHDC10
ABHD2 CD47
ABHD2 MC4R
ABHD2 CEACAM4
INPP5D DAZ2
INPP5D PDGFRA
INPP5D PTPRZ1
INPP5D OLIG2
INPP5D MT1B
NUCB1 SLC6A3
NUCB1 DAZ2
NUCB1 KCNJ11
NUCB1 NPY5R
NUCB1 PDGFRA
NUCB1 PTPRZ1
NUCB1 OLIG2
FOXF2 MVK
SRPR SMN2
SRPR ITGB1
SRPR RPS18
SRPR EFEMP2
SRPR PTK7
SRPR GRAP
SRPR PITPNA
SRPR INTS9
SRPR STAG1
SRPR GRM1
SRPR KRTAP1-3
SRPR JAK3
SRPR TK1
SRPR CD8A
SRPR PIN1
SRPR CLCNKB
SRPR MYO7A
SRPR DPP6
SRPR YAP1
GPR3 GSR
GPR3 SSX2
GPR3 IL2
GPR3 HOXC5
GPR3 XRCC1
GPR3 CLTA
GPR3 ADRA2B
GPR3 KCNA6
GPR3 HIST1H3H
GPR3 MBL2
GPR3 CYP2F1
GPR3 PDE1C
GPR3 PC
GPR3 PLA2G7
GPR3 DNASE1
GPR3 GAL
GPR3 PRIM1
GPR3 PML
GPR3 FUT3
GPR3 SRP19
GPR3 NPPB
GPR3 CDH6
GPR3 SMTN
GPR3 GTPBP1
GPR3 GDI2
GPR3 NCRNA00081
GPR3 GYPB
GPR3 NPM1
GPR3 WIT1
GPR3 TNFRSF1A
GPR3 WNT1
GPR3 ESR1
GPR3 HERC3
GPR3 HLA-DQA1
GPR3 PLG
GPR3 IL7
GPR3 TERF1
GPR3 RPL10A
GPR3 KIR2DL4
GPR3 PDE4A
GPR3 ZNF37A
GPR3 IFNA1
GPR3 IL8
BMP6 TAF1
BMP6 MB
BMP6 GP5
BMP6 C3orf45
BMP6 PCDHGB7
BMP6 PLAC4
BMP6 MYL4
BMP6 STXBP2
BMP6 KRR1
BMP6 EXT2
BMP6 POLRMT
BMP6 PDE4A
BMP6 AGTR1
BMP6 S100B
GPR1 EPOR
GPR1 FMO3
GPR1 SMOX
GPR1 CEACAM6
GPR1 IFNA5
GPR1 PCBP2
GPR1 MARK2
GPR1 CHRNE
GPR1 PML
GPR1 TUB
GPR1 FTO
BMP4 MAN2B1
BMP4 HMOX1
BMP4 KRT2
BMP4 MYL4
BMP4 MBOAT7
BMP4 SEPT6
BMP4 CDKL5
BMP4 DNASE1
BMP4 KIAA0146
BMP4 ZNF345
BMP4 MSX1
BMP4 HSD17B3
BMP4 VAC14
BMP4 GUCY2C
BMP4 IL4R
BMP4 REG1P
BMP4 GTF2F2
BMP4 VAV1
BMP4 COL14A1
BMP4 HLA-DQA1
BMP4 EMP3
BMP4 MYBPC1
BMP4 ZNF135
ADAM2 MDK
ADAM2 BMP1
ADAM2 FASLG
ADAM2 MVD
ADAM2 DTYMK
ADAM2 ATF2
GPR6 CYP2J2
GPR6 TDO2
GPR6 NFKBIB
GPR6 ACPP
GPR6 APOBEC3B
GPR6 FASTK
GPR6 FHL3
GPR6 ITGB3BP
GPR6 DAG1
GPR6 HTR1E
GPR6 COL2A1
GPR6 KCNA3
GPR6 IL9
PMAIP1 HDAC1
MBTPS1 TAF1C
MBTPS1 PDGFB
MBTPS1 RBL1
MBTPS1 DHH
MBTPS1 MOGS
MBTPS1 AKT1
MBTPS1 CYBA
MBTPS1 H3F3B
MBTPS1 HIST2H2BE
MBTPS1 FLT4
MBTPS1 PIAS1
MBTPS1 APLP2
DR1 BMS1
DR1 MZF1
DR1 CLCN3
DR1 FAM3C
DR1 TAF9
DR1 MALL
DR1 RTCD1
DR1 HARS
EEF1G NDUFV3
EEF1G RPL8
EEF1G IDH2
EEF1G EIF3F
EEF1G RNPEP
EEF1G RPL10A
EEF1G MANF
EEF1G SERPINB1
EEF1G MYO5B
EEF1G EIF4B
EEF1G CAD
EEF1D CCT8
EEF1D NAAA
EEF1D PABPC1
EEF1D ZP2
EEF1D MNT
ACSL1 HDAC1
ACSL1 TPM2
ACSL1 TM4SF4
ACSL1 ECE1
ACSL1 IKBKE
ACSL1 PITX2
ACSL1 SEPT7
ACSL1 DCTN1
ACSL1 ATP5D
ACSL1 PPFIA1
ACSL1 CHIT1
ACSL1 YWHAQ
ACSL1 ZNF167
ACSL1 CETN2
ACSL1 GDF5
ACSL1 PMS2L5
ACSL1 MARK2
ACSL1 RBM39
ACSL1 RTN1
ACSL1 KIAA0174
ACSL1 COMT
ACSL1 TRIP13
ACSL1 RPL19
ACSL1 ATP1B3
ACSL1 ZNF133
ACSL1 EIF4G2
ACSL1 TERF2
ACSL1 RHAG
ACSL1 ATP6V0A1
ACSL1 COPB1
ACSL1 NRF1
ADAM8 VAMP7
ADAM8 MFGE8
ADAM8 SELE
ADAM8 ATP5A1
ADAM8 GPR183
ADAM8 EPHA1
ADAM8 MTOR
ADAM8 CSRP3
ADAM8 JOSD1
ADAM8 SKIV2L2
ADAM8 IFNA14
SRPX HNMT
SRPX C17orf103
SRPX CPB1
SRPX LOC201229
NR1I3 RPE65
NR1I3 PCBD1
NR1I3 ZFP36L1
NR1I3 EFNA1
NR1I3 AHSG
NR1I3 MAP2K5
NR1I3 KRIT1
NR1I3 WFDC2
NR1I3 SPHAR
EIF4G3 PDGFRA
EIF4G3 DARS
EIF4G3 PTPRZ1
EIF4G3 GPD2
EIF4G3 SLC25A13
EIF4G3 LOC728849
EIF4G3 ATP13A3
EIF4G3 EML1
EIF4G3 MLH1
EIF4G3 MPHOSPH6
EIF4G3 PDHB
EIF4G3 CD47
EIF4G3 SMC1A
EIF4G3 DAZ2
EIF4G3 TSC22D1
EIF4G3 EXTL2
EIF4G3 CYP2A6
EIF4G3 CHMP1A
EIF4G3 OLIG2
EIF4G3 PAFAH1B2
EIF4G3 ADH5
EIF4G3 GRB10
EIF4G3 GRIN2A
EIF4G3 CYP2C19
CCNF INPP5A
CCNF STARD9
CCNF GPR176
CCNF EZH2
CCNF IL12RB2
CCNF TRAIP
CCNF SMR3A
CCNF UBXN8
CCNF USP11
CCNF RPL10A
CCNF NF2
CCNF MAPK12
CCNF HBB
CCNF CCR9
CCNF MYO7A
GRB2 RPL36A
GRB2 LMF2
GRB2 SAT1
GRB2 NR4A2
GRB2 HOXC5
GRB2 HR44
GRB2 RABGGTB
GRB2 MFAP5
GRB2 PNLIP
GRB2 LIG1
GRB2 GNA11
GRB2 MAPKAPK2
GRB2 SH3GL3
MAP3K8 ZNF80
MAP3K8 TEP1
MAP3K8 SLC6A6
MAP3K8 ZNF134
MAP3K8 CPT2
MAP3K8 PCDHB11
MAP3K8 TAZ
MAP3K8 SI
MAP3K8 KIAA0125
MAP3K8 BAT2
MAP3K8 NMT1
MAP3K8 PPWD1
MAP3K8 CFTR
GRB7 TFF1
EIF4G2 SLC6A3
EIF4G2 VAT1
EIF4G2 CYP1B1
EIF4G2 HMGN1
EIF4G2 SFRS2
EIF4G2 POLR2G
EIF4G2 TM4SF4
EIF4G2 KRT10
EIF4G2 TRIP13
PSG6 ABCG1
PSG6 LIPC
PSG6 ZNF192
PSG6 HOXD9
PSG6 AVP
PSG6 SLC35B1
PSG6 ZNF280A
PSG6 NFKBIL2
PSG6 NFKBIL1
PSG6 NDUFS8
PSG6 GRM5
PSG6 PPP3CB
PSG6 GDNF
PSG6 NPPB
PSG6 GFI1
PSG7 PSMD5
PSG7 GAS2L1
PSG7 ARNT
PSG7 ZNF174
PSG7 MECP2
PSG7 MX2
PSG7 AKAP9
PSG7 SLC17A2
PSG7 NDUFB7
PSG7 MAP2K1
PSG7 GYPA
PSG7 LIPE
PSG7 CLK2
PSG7 SH3GL1
PSG7 HINT1
CYTIP MYL4
CYTIP NDST2
CYTIP STAG1
CYTIP PTEN
CYTIP POP1
CYTIP LRMP
CYTIP CCR9
CYTIP LOC1720
CYTIP NPAT
AMD1 RRH
AMD1 RCAN1
AMD1 NARS
AMD1 SS18
AMD1 RTCD1
AMD1 OSBP
CCNH IL4
CCNH SNRPN
CCNH ACAA1
CCNH NPAT
CCNI SERPINA1
CCNI FLAD1
CCNI GCLC
CCNI FUT5
CCNI PIK3R3
CCNI DCTN2
CCNI SDHC
CCNI HIST1H1C
VPS72 OS9
VPS72 IRF5
VPS72 CLOCK
VPS72 SF1
VPS72 CASC3
VPS72 BAT2
VPS72 GCM1
VPS72 ARHGEF1
VPS72 NPEPPS
MATN1 UCK2
MATN1 SH3BP2
MATN1 LPAL2
MATN1 SERPINC1
MATN1 IL10
MATN1 CHRM5
MATN1 HDLBP
MATN1 KRTAP5-8
MATN1 TLE4
MATN1 NEO1
MATN1 IGLL1
MATN1 CACNG1
MATN1 ATP2B2
CCR6 DCHS1
CCR6 UBE2I
CCR6 KLRC2
CCR6 GHR
CCR6 DDX10
CCR6 PGGT1B
CCR6 GRIK2
CCR6 RAD23A
CCR6 SGCB
CCR6 UCP3
CCR6 PLA2G7
CCR6 TUBA4A
CCR6 ALG13
CCR6 P2RX5
CCR6 VPS41
CCR6 CD79A
PPP2CB TRIP13
PPP2CB TM4SF4
PPP2CB HTATSF1
CD69 CASP6
AKAP10 TIAF1
AKAP10 COMT
AKAP10 RGR
AKAP10 PFKFB4
AKAP10 CYP2E1
AKAP10 ZNF711
AKAP10 MAP2
AKAP10 HPCAL1
AKAP10 PCTK2
AKAP10 TM4SF4
AKAP10 SLC29A1
AKAP10 MTFR1
AKAP10 TRIP13
AKAP10 MAPKAPK2
AKAP10 GRM3
RPL8 EIF4A1
RPL8 KIAA0114
RPL8 MYO7A
RPL8 CRHR1
RPL9 RPS4Y1
RPL9 RPL34
RPL9 RPL39
RPL9 RPS3A
RPL6 FGG
RPL6 RPS16
RPL6 HTN3
RPL6 SF3A3
RPL6 BAAT
RPL6 GNB2L1
RPL6 APRT
RPL6 NDUFA12
RPL6 PML
RPL6 PAFAH1B2
RPL6 YWHAE
RPL6 POU2F2
RPL6 COX6C
PTOV1 PPP2R1A
PTOV1 SLC6A8
PTOV1 PIN1
PTOV1 RAF1
PTOV1 IDH3G
PTOV1 GNB2L1
PTOV1 CSNK1D
PTOV1 SFRS9
PTOV1 CDC25A
PTOV1 GNB2
PTOV1 CHRNA4
PTOV1 ACCN2
PTOV1 FAM50A
PTOV1 VAV2
RPL4 AOC3
RPL4 HTN3
RPL4 SP140
RPL4 NOP14
RPL4 COL2A1
RPL4 ENOSF1
RPL4 LTBR
RPL4 PTPN21
RPL4 PPFIA1
RPL4 HAGH
RPL4 TPM2
RPL4 AP1B1
RPL4 EPHB2
RPL4 CARS
RPL4 NUP160
RPL4 RXRB
RPL4 CCL19
RPL4 LITAF
RPL4 ZNF280B
RPL4 RUNX2
RASSF2 MORC3
RASSF2 PDGFRA
RASSF2 HDAC2
RASSF2 DAZ2
RASSF2 TFF1
RASSF2 GRIA4
RASSF2 PTPRZ1
RASSF2 DDX6
RASSF2 AGPS
RASSF2 GRIN1
RASSF2 IFI44
RASSF2 OLIG2
HOXC5 YY1
HOXC5 LIMK2
HOXC5 HTN3
HOXC5 CD151
HOXC5 CD7
HOXC5 POLB
HOXC5 S100G
HOXC5 SPTBN1
HOXC5 ZNF273
HOXC5 MAML1
HOXC5 AHNAK
HOXC5 GAL
HOXC5 LDHB
HOXC5 ALG13
HOXC5 TSPY3
HOXC5 HIST1H2BJ
HOXC5 LLGL2
HOXC5 SNRK
HOXC5 PMVK
HOXC5 GNAZ
HOXC5 SCRIB
HOXC5 AK1
RPL3 LMF2
RPL3 RIN1
RPL3 RPS18
RPL3 HPGD
RPL3 MTF1
RPL3 FAS
RPL3 ERVK6
RPL3 RPL18A
RPL3 GAS1
RPL3 BNIP1
RPL3 ATP6V1F
RPL3 PTGER3
RPL3 GUCA2B
RPL3 HMGA1
RPL3 KIAA0090
RPL3 IL8
RPL3 NAB2
RASSF7 NME4
RASSF7 LY6D
RASSF7 ESRRA
RASSF7 ACTG2
RASSF7 MFGE8
RASSF7 VAMP2
RASSF7 TLX1
RASSF7 MLH3
RASSF7 IL12B
RASSF7 BRCA2
RASSF7 KCNN3
RASSF7 GYPA
RASSF7 BTN2A1
RASSF7 ALPPL2
HOXC6 DAZ2
HOXC6 PDGFRA
HOXC6 PTPRZ1
HOXC6 KDM4A
HOXC6 CCR9
HOXC6 STIP1
HOXC6 OLIG2
CD151 ELAVL1
CD151 PNLIPRP1
CD151 VBP1
CD151 DNTT
CD151 MYL7
CD151 PSMD7
CD151 EBI3
CD151 NUP188
CD151 KEAP1
CD151 SSTR3
CD151 MORF4L2
CD151 TXNRD1
KLRC2 CA1
KLRC2 CR1
KLRC2 CXCL6
KLRC2 PGM5
KLRC2 DST
KLRC2 PPFIA1
KLRC2 NPAS1
KLRC2 ROS1
KLRC2 ATF1
KLRC2 KRT20
KLRC2 CHKB
PMS2L4 CYB561
PMS2L4 DOCK1
PMS2L4 SYT5
PMS2L4 RBMY1F
PMS2L4 TNNC1
PMS2L4 OCA2
PMS2L4 PDHB
PMS2L4 SERPINB5
ACPP PPP2R1B
ACPP MAP2K5
ACPP TEAD1
ACPP CHKA
ACPP PGC
ACPP FOLR1
ACPP MAPK3
ACPP NFKBIL1
ACPP ERBB2
ACPP DIO2
ACPP SERPIND1
ACPP FOXN3
ACPP CR2
ACPP GSTM2
ACPP BMPR2
THAP11 IVD
THAP11 DPF2
THAP11 LOC91316
THAP11 LOC1720
THAP11 BLOC1S1
THAP11 ESRRB
THAP11 SRP72
THAP11 GSK3B
THAP11 CKS1B
THAP11 RING1
THAP11 LEP
THAP11 MCAM
THAP11 AUH
THAP11 DDB2
THAP11 CCL22
THAP11 ATP5G1
IL1R2 YARS
IL1R2 HEXA
IL1R2 CCR3
IL1R2 POU5F1
IL1R2 CRMP1
IL1R2 PLN
IL1R2 SMR3A
IL1R2 SERPINB4
IL1R2 FTO
IL1R2 ADD2
IL1R1 ME3
IL1R1 LAG3
IL1R1 PPARG
IL1R1 ZNF787
IL1R1 SH3BP2
IL1R1 ABCB4
IL1R1 SLC25A13
IL1R1 PPP2R5C
ATP5C1 NDUFV3
ATP5C1 PMP22
ATP5C1 PSMD8
ATP5C1 CSTB
ATP5C1 ILK
ATP5C1 TFF1
ATP5C1 CLCNKA
ATP5C1 C18orf8
PTN LIPA
PTN DAZ2
PTN PDGFRA
PTN CD81
PTN NR4A3
PTN EPHA4
PTN PRKCD
PTN PTPRZ1
PTN TNFRSF11B
PTN DCTN1
PTN OLIG2
PTN TMED10
IGF2R OLIG2
IGF2R DAZ2
IGF2R PDGFRA
IGF2R PTPRZ1
CHD4 ZNHIT3
CHD4 TLE1
CHD4 MSH3
CHD4 MT1A
CHD4 POLR2B
CHD4 ODC1
CHD4 PPP2R5C
PTH SMN2
PTH PTAFR
PTH IRF4
PTH PPWD1
PTH EN2
PTH PCSK5
PTH KDM4A
PTH HIST1H3A
PTH G3BP1
PTH MGAT5
PTH HSPA1L
SOX11 C3orf45
SOX11 GATA2
CHD8 SNX17
CHD8 PHF16
CHD8 LILRB4
CHD8 TRAF6
CHD8 SLC9A3R2
CHD8 TNXB
CHD8 TRAIP
CHD8 SLN
CHD8 GLI1
CHD8 HAAO
CHD8 LAMC2
CHD8 GYPC
HESX1 IL13RA2
HESX1 CR1
HESX1 RRH
HESX1 IDS
HESX1 SPTA1
HESX1 UBA7
HESX1 BAGE
HESX1 FGG
HESX1 SPAM1
SGCA ARNTL
SGCA TAF5
SGCA FGD1
SGCA ZBTB6
SGCA CENPA
SGCA SF1
SGCA ATN1
SGCA PSMC3IP
SGCA PKP1
SGCA ABCB4
SGCA SDF2
MNT HTN3
MNT ABP1
MNT ARHGDIG
MNT MALL
MNT CHRNA3
MNT EGFR
CAP1 SEC14L1
AKR1C4 COL10A1
AKR1C4 DHPS
AKR1C4 F8
AKR1C4 STXBP2
AKR1C4 NCAM1
AKR1C4 IL8
HINT1 APOD
HINT1 RGL2
HINT1 JUND
HINT1 WNT5A
HINT1 PSMD2
HINT1 HARS
HINT1 UBXN1
NPC2 CD63
NPC2 UGT2B15
NPC2 CCL25
NPC2 KRT18
SKIV2L AKT1
SKIV2L BTN2A1
SKIV2L SNX17
SKIV2L ZRSR2
SKIV2L AMY2B
SKIV2L GPR143
SKIV2L MALL
SKIV2L GOLGA2
SKIV2L DEFA4
SKIV2L B4GALT1
SKIV2L DUSP2
SKIV2L ELL
SKIV2L SLC25A3
SKIV2L EXTL3
SKIV2L GALE
SKIV2L FAM38A
SKIV2L ANG
SKIV2L ARSB
SKIV2L SDS
SKIV2L RUNX2
SKIV2L TARBP2
SKIV2L PTPRB
SKIV2L HGFAC
SKIV2L SYN2
CRMP1 HSF1
CRMP1 AMPH
CRMP1 TRIP13
CRMP1 LIPF
CRMP1 CDC25C
CRMP1 TNXB
CRMP1 D4S234E
CRMP1 TUBB3
CRMP1 AKAP9
CRMP1 SF1
CRMP1 PLCG2
CRMP1 CNGA2
CRMP1 TM4SF4
CRMP1 DBN1
CRMP1 DCTN1
PTS MPHOSPH9
PTS MCHR1
PTS LOC100130219
INTS9 PCM1
INTS9 SF1
INTS9 SH3GL1
INTS9 MICB
INTS9 TRAF6
INTS9 SFRS8
INTS9 PPP2R4
INTS9 DNAJB4
INTS9 RBM12
INTS9 OAS2
INTS9 GRIA3
INTS9 DYRK1A
INTS9 SC65
INTS9 PGK1
INTS9 ELL
INTS9 ATP12A
INTS9 DAP3
INTS9 VAMP7
INTS9 RBPMS
INTS9 TCF15
INTS9 CLK2
INTS9 IL8
TROAP PDAP1
TROAP CAMK2G
TROAP PLXNA3
TROAP GRK4
TROAP CDX2
TROAP PLAU
TROAP ZNF273
TROAP MALL
TROAP NPY
TROAP GPA33
HMBS MATN3
HMBS SERPINC1
HMBS BAAT
HMBS RB1
HMBS MGAT1
HMBS POP1
HMBS STAC
HMBS NPM1
MRPL12 CYP2J2
MRPL12 POLA2
MRPL12 RBM6
MRPL12 PGAM2
MRPL12 SH3GL1
MRPL12 MDK
MRPL12 DDX10
MRPL12 CPT2
MRPL12 VIPR2
MRPL12 NPPC
MRPL12 ERBB2
MRPL12 NPR2
MRPL12 HOXD9
MRPL12 KIAA0196
MRPL12 PRKCG
MRPL12 APRT
MRPL12 PHF15
MRPL12 LOC91316
MRPL12 ABI2
MRPL12 DRD1
MRPL12 SLC35B1
MRPL12 PSMC5
MRPL12 CPS1
TTC1 SMC1A
TTC1 PDGFRA
TTC1 DAZ2
TTC1 CDC25C
TTC1 KNG1
TTC1 PTPRZ1
TTC1 TP53BP1
TTC1 MYBPC1
TTC1 CCL22
TTC1 OLIG2
TTC1 CLK2
TTC1 GP2
RCN2 HSPA13
RCN2 MAPK1IP1L
RCN2 PTPN11
RCN2 RAP1A
RCN2 CCNG2
RCN2 DYRK1A
RCN2 UBE2V2
TTC3 CYB5R3
TTC3 HCFC1
TTC3 KIAA0174
TTC3 TOMM20
TTC3 SRD5A1
TTC3 GDI1
TTC3 PPP2R5C
RAB3GAP1 CTBS
RAB3GAP1 LEFTY2
RAB3GAP1 RB1
CDC25C IL7R
CDC25C COL10A1
CDC25C PSMD7
CDC25C SLC6A8
CDC25C NCOR2
CDC25C PGC
CDC25C RAGE
CDC25C TNXB
CDC25C THBS3
CDC25C DEFA5
CDC25C CAPN2
CDC25C ART3
CDC25C STK3
CDC25C ABCG1
CDC25C CYP2C19
CDC25C TIE1
CDC25C DBT
ARPC2 PTTG1IP
ARPC2 CD63
ARPC2 NDN
ARPC2 PARK7
ARPC2 PPP2R4
ARPC2 COX6B1
ARPC2 BLVRA
ARPC2 CDH2
CDC25A RABGGTB
CDC25A RND2
CDC25A F12
CDC25A ATP2B3
CCNC IBSP
CCNC MALL
CCNC TNXB
CCNC AXL
TTC9 SMARCC2
TTC9 RAB32
TTC9 TCN1
TTC9 BAT3
TTC9 PTPRB
TTC9 ACLY
PLA1A TOB1
PLA1A BCL2A1
PLA1A CXCR3
PLA1A REL
PLA1A ITIH1
PLA1A SARS
PLA1A PIR
PLA1A LILRA2
ARPC4 ADH6
ARPC4 CDKL5
ARPC4 LAMP1
ARPC4 STAM
POLR2E BRCA1
POLR2E MAML1
POLR2E KPNB1
POLR2E EBNA1BP2
POLR2E HNRNPH1
POLR2E SF3A3
POLR2E AP1B1
POLR2E SRP72
POLR2G CDK4
RHOH CCNB1
RHOH ABI2
RHOH RNASE3
RHOH FASLG
RHOH NFKB1
DCUN1D4 HMGN2
DCUN1D4 TUBA1A
DCUN1D4 RYR2
DCUN1D4 DDX18
DCUN1D4 SUCLG1
DCUN1D4 UPF1
DCUN1D4 TM4SF4
DCUN1D4 EED
DCUN1D4 TRIP13
DCUN1D4 CBX1
DCUN1D4 PPP2R5C
MLL RGR
MLL TIMP2
MLL MFGE8
MLL GCH1
MLL RFTN1
MLL RPS15A
MLL PAX8
MLL RABGGTA
MLL APOC4
MLL VIPR1
MLL CSF3
MLL ITIH4
MLL SH3GL3
POLR2C ITGB1
POLR2C RGL2
POLR2C GAL
POLR2C TRPC3
POLR2C RBM10
POLR2C CNTFR
POLR2C S100A10
POLR2B ACCN2
POLR2B RGL2
POLR2B GNB1
POLR2B PRPF4B
POLR2B MYL6
POLR2B EZH2
POLR2B S100G
POLR2B PRKX
ITPR2 CR2
ITPR2 CRYBB2
ITPR2 UFM1
ITPR2 REG1A
ITPR2 PPARG
ITPR2 F13B
ITPR2 RPS18
ITPR2 ADRA2A
ITPR2 NPPC
ITPR2 NAPG
ITPR2 NDUFB7
ITPR2 IGHD
ITPR2 FABP3
ITPR2 HTR3A
ITPR2 ZBTB48
ITPR2 SLC18A2
ITPR2 ATP7A
ITPR2 PLA2G7
RHOB CTSH
RHOB CD63
RHOB RAB32
RHOB EPHA4
RHOB DCC
RHOB BCL7A
RHOB IL6
RHOB UGT2B15
RHOB LPL
RHOB MTMR1
RHOB ESRRA
RHOB THRSP
RHOB CDA
RHOA TIMP3
RHOA IL10RB
RHOA HLA-A
RHOA TTF1
RHOA DYRK2
RHOA PPP2R4
RHOA MDH1
RHOA COL3A1
RHOA CAPNS1
RHOA SFRS9
RHOA CETN2
RHOA AFF1
RHOA TTLL12
RHOA CCL25
RHOA SMC1A
RHOA IARS
RHOA ANXA5
RHOA F13B
RHOA CAMK2G
RHOA ENPP2
RHOA LMAN2
RHOA SNRPB
RHOA PSAP
RHOA VIM
RHOA NUP153
RHOA KDELR2
RHOA PPP3CA
ACO2 DNTTIP2
ACO2 KIAA0247
ACO2 SLC6A8
ACO2 GNAZ
ACO2 SERINC3
ACO2 GNA11
ACO2 KDM5D
ACO2 CAPNS1
ACO2 AP1B1
ACO2 PIN1
RHOG HDAC1
RHOG IGLL1
RHOG APOBEC3B
POLR2H KLRC3
POLR2H NDUFV2
POLR2H GTF2E2
POLR2H CR1
POLR2H TMED1
POLR2H TCF7L2
POLR2H AFF3
POLR2H UBA52
POLR2H MGAT2
POLR2H NR1H2
POLR2H CRISP3
POLR2H FKBP3
POLR2H PIR
POLR2H MTMR1
POLR2K ERBB2
POLR2K TGFB3
POLR2K KEAP1
POLR2K RORB
POLR2K REST
POLR2K PKNOX1
POLR2K RBM12
POLR2K SLC6A12
POLR2K ISG15
POLR2K DGKA
POLR2K GATA3
POLR2K CHKB
RHOD CDX2
RHOD TFF1
RHOD GPR18
RHOD LAMB3
RHOD GTF2E2
RHOD PPBP
RHOD SC5DL
RHOD SC65
RHOD TMF1
RHOD HOXB7
RHOD MGAT2
RHOD GUK1
RHOD WIT1
RHOD ZNF280B
RHOD APOBEC3B
RHOD CHRNG
INHA TGFB1
INHA GHRHR
INHA TLE3
INHA COL14A1
INHA ITGB3
INHA PNOC
INHA CSDA
INHA IBSP
INHA C10orf116
INHA TRBC1
INHA DNASE2
INHA HADHB
INHA U2AF2
INHA ASPH
INHA FAM3C
INHA FHL3
INHA ICAM1
INHA HBB
INHA IFNA10
INHA HNMT
INHA ODF1
INHA PLEC1
INHA ZBTB6
INHA KRTAP5-8
INHA MLN
INHA IL6R
INHA POU4F1
INHA CD8A
INHA LMNA
INHA MAT1A
INHA KIAA0114
INHA LPA
INHA CASP7
INHA VAMP3
INHA GALK1
INHA MTF1
INHA MPL
INHA SMA4
INHA G6PC
INHA MAP3K10
INHA RUNX1
INHA BRAF
INHA TUB
INHA CELP
MPG SCN7A
MPG RNPS1
MPG E2F1
MPG FMO5
MPG F13B
MPG CHRNE
MPG TYK2
MPG MYB
MPG HFE
MPG HRAS
AMPH NCF2
AMPH CD1A
AMPH RNF113A
AMPH MYH3
AMPH SLC11A1
AMPH MAD1L1
AMPH FAS
AMPH NR0B1
AMPH KLHDC3
AMPH PIK3R3
AMPH USP6NL
AMPH DGKA
AMPH ZNF187
AMPH CAMK2D
AMPH FLT3LG
AMPH FGF9
AMPH MDM2
AMPH GPR21
AMPH ETV6
AMPH HYAL1
AMPH CACNB3
AMPH IL4
AMPH ZBTB48
CCNO MAP2K4
CCNO FILIP1L
CCNO CD44
CCNO IGL@
CCNO ZIC1
CCNO FAM12A
CCNO STARD3
CCNO PPP3CB
CCNO MTMR1
TLK1 GABRA3
TLK1 SRP54
TLK1 H1FX
TLK1 MYH8
TLK1 ACOX1
TLK1 SDC4
TLK1 CES1
TLK1 N4BP2L2
TLK1 DOCK1
TLK1 LAMP2
TLK1 HNRNPH2
TLK1 STT3A
TLK1 RBM10
TLK2 COX11
TLK2 ZCCHC11
TLK2 AOC2
TLK2 ZNF134
MPO AOC3
MPO STIM1
MPO TCHH
MPO UPF1
MPO MICA
MPO GAL
MPO SLC30A3
MPO CEACAM6
MPO SP110
MPO MT1F
MPO CCL25
MPO GRM3
MPO CTLA4
MPO CNP
MPO PIM1
MPO ABO
MPO LAMC2
MPO SNRPD3
MPO FGF4
MPO ST6GALNAC2
MPO CR2
MPO MSTP9
MPO SEMA5A
MPO PLSCR1
MPO CYP2E1
MPO USP9Y
MPO KRT7
MPO AKAP13
MPL CR2
MPL HPCAL1
MPL SLC17A4
MPL GNPDA1
MPL C16orf45
MPL HIST1H2AG
HNF4A NFATC3
HNF4A CRKL
HNF4A TLE1
HNF4A TFF1
HNF4A MUTYH
HNF4A CYP17A1
HNF4A CCL1
HNF4A ECE1
HNF4A PRSS8
HNF4A GAS2L1
HNF4A NR6A1
HNF4A CDH17
HNF4A ZNF167
HNF4A TPM2
HNF4A TNFSF8
HNF4A KRT6B
HNF4A ILVBL
HNF4A AP1B1
HNF4A ST3GAL4
HNF4A CHRM2
HNF4A CRYBB2
HNF4A ABR
HNF4A IL32
HNF4A MIA3
HNF4A C10orf116
HNF4A MDM2
HNF4A FGF4
HNF4A AKAP1
HNF4A LSP1
HNF4A SCGB2A2
HNF4A COL14A1
HNF4A RHAG
HNF4A FUT1
HNF4A AK1
P2RY10 POU3F1
P2RY10 PDHA2
P2RY10 LAMB3
P2RY10 ATR
CLPS MIA
CLPS TSHB
CLPS HIPK3
CLPS C8A
CLPS TEAD1
CLPS NCOR2
CLPS SRD5A2
CLPS NPPC
CLPS CTSO
CLPS NR4A1
CLPS TAF5
CLPS NAT6
CLPS SPTA1
CLPS TNK1
CLPS PEX5
CLPS IRF4
CLPS CD96
CLPS BAGE
CLPS AHCY
CLPS CPS1
CLPS CRHR1
PSG3 PDGFRA
PSG3 OLIG2
PSG3 NQO1
PSG3 SERPING1
PSG3 HPS1
PSG3 SH3BP2
PSG3 NCOR2
PSG3 ACE
PSG3 FAS
PSG3 ADAR
PSG3 PLA2G7
PSG3 S100A5
PSG3 HSD17B1
PSG3 MAPK8
PSG3 MYL2
PSG3 DAZ2
PSG3 ACVR2B
PSG3 HOXD9
PSG3 ALOX5
PSG3 REST
PSG3 CTSG
PSG3 PTPRZ1
PSG3 GLRX
PSG3 LAMC2
PSG3 TYRO3
PSG3 SMOX
PSG3 PDAP1
PSG3 TAF5
PSG3 GSTO1
PSG3 WNT1
PSG3 UBE2B
PSG3 PON3
PSG3 HLA-DOA
PSG3 TCF19
BMPR1A DAZ2
BMPR1A PDGFRA
BMPR1A OLIG2
BMPR1A ATP13A3
BMPR1A AARS
BMPR1A RPS28
BMPR1A PTPRZ1
BMPR1A TM4SF4
BMPR1A SLC29A1
BMPR1A GPD2
BMPR1A TRIP13
BMPR1A SLC30A1
MAP4K1 LILRB4
MAP4K1 TOB1
MAP4K1 ZNF174
MAP4K1 RBBP6
MAP4K1 MTF1
MAP4K1 TRIM40
HIST1H3A EMD
HIST1H3A ALDOB
HIST1H3A APOB
HIST1H3A PDXDC1
HIST1H3A LRRC17
HIST1H3A SGCD
HIST1H3A H2AFX
HIST1H3A IRS1
HIST1H3A SLC18A1
HIST1H3A NRF1
HIST1H3A SLC30A3
HIST1H3A IFNA14
SNCB MAP1A
SNCB ZNF211
SNCB UGT2B7
SNCB SFTPC
SNCB TSFM
SNCB PSEN1
SNCB APBB1
SNCB KCNK1
SNCB EFTUD2
SNCB CRYBB1
SNCB SMARCD1
SNCB ANK3
SNCB GRIN1
SNCA MALL
SNCA GRM1
POLRMT SNX1
POLRMT CDH17
POLRMT UROS
POLRMT KCNJ10
POLRMT NOP14
POLRMT MICA
POLRMT HIST2H4A
POLRMT NR6A1
POLRMT EIF3B
POLRMT ZNF167
POLRMT CTAGE5
POLRMT LOC727787
POLRMT HSD17B4
POLRMT SF3A1
POLRMT ARFIP1
POLRMT DHPS
POLRMT HAL
POLRMT AMY2B
POLRMT PRPF4B
POLRMT ZNF85
POLRMT DYNC2H1
POLRMT MOGS
POLRMT ST8SIA4
POLRMT SLC2A2
POLRMT SSTR2
POLRMT FAS
SYCP1 HMGB2
SYCP1 UBA7
ARHGAP4 IL1RN
ARHGAP4 PDGFRA
ARHGAP4 GUCY2C
ARHGAP4 DAZ2
ARHGAP4 PEPD
ARHGAP4 PTPRZ1
ARHGAP4 IDH1
ARHGAP4 CYP2A6
ARHGAP4 OLIG2
ARHGAP4 PAX8
ARHGAP4 CASP6
ARHGAP4 M6PR
EGFL8 HSF1
EGFL8 NGF
EGFL8 GRIA1
EGFL8 AVP
EGFL8 COMMD1
EGFL8 JARID2
EGFL8 APOH
EGFL8 CNGA1
EGFL8 ERG
EGFL8 REN
EGFL8 PKP2
EGFL8 GSTA2
EGFL8 PLGLA
MPZ GHRHR
MPZ ACE
MPZ PDGFRA
MPZ PTPRZ1
MPZ MUTYH
MPZ GPLD1
MPZ PKP2
MPZ GIPR
MPZ INS
MPZ FAS
MPZ GP2
MPZ TRD@
MPZ MAPK3
MPZ CAPN2
MPZ MT1E
MPZ MAPK8
MPZ S100A1
MPZ RNASEL
MPZ PHKG1
MPZ ZNF91
MPZ DAZ2
MPZ LIPE
MPZ ITGB6
MPZ SHOX
MPZ COL9A2
MPZ THOP1
MPZ PML
MPZ OLIG2
MPZ ADAM10
MPZ LST1
MPZ BTF3
MPZ UBE2B
MPZ PFKFB4
MPZ ADARB1
MPZ SLC17A4
MPZ NMBR
MPZ HLA-DOA
MPZ SULT2B1
MPZ PSEN2
MPZ TIE1
MATK BCL2L1
MATK VRK1
MATK LTBP2
MATK HYAL3
MATK AARS
MATK PMS2L5
MATK AR
MATK ADAM17
MATK FUT2
MATK GAA
MATK PML
MATK CTAG1B
CIR1 PSMD8
CIR1 CD59
CIR1 SF1
CIR1 MAP2K5
CIR1 LTA4H
CIR1 PDE1C
CIR1 TNXB
CIR1 DLX2
CIR1 GDI2
CIR1 MDM2
CIR1 ATP2B2
CIR1 CXCL5
CIR1 BCL2A1
CIR1 FOLR1
CIR1 LOC729602
CIR1 LZTR1
CIR1 NEU1
CIR1 IL8
VBP1 ERCC1
VBP1 USP5
VBP1 SET
VBP1 U2AF1
VBP1 SFRS4
VBP1 MAB21L1
VBP1 HNRNPM
VBP1 SRP14
VBP1 KIAA0430
VBP1 CD63
VBP1 ALDH9A1
VBP1 ATP2B1
VBP1 TAF7
VBP1 STX5
VBP1 UQCRC1
CALB2 KRT32
CALB2 IQGAP2
UGT8 ATP5S
UGT8 PTGR1
UGT8 GCN1L1
UGT8 MAN2A2
ACAN ANXA1
ACAN MFSD9
ACAN DHPS
ACAN HAL
ACAN GZMB
ACAN ATP4B
ACAN GK2
ACAN APOBEC1
ACAN GYS2
ACAN DTYMK
ACAN MIA3
ACAN GFRA2
ACAN GCM1
ACAN CNR2
ACAN UCHL3
FAM120A ALDH3B2
FAM120A VAT1
FAM120A STX4
FAM120A SNRPB
KRAS EXT2
KRAS MFGE8
KRAS RCAN1
KRAS LSP1
KRAS HTR1E
KRAS ATF7
CKS1B FDPS
CKS1B NTN3
CKS1B CKS2
CKS1B FBN1
CKS1B ATM
CKS1B H2AFX
CKS1B C1QBP
CKS1B PAICS
CKS1B SSR2
CKS1B CLTA
CKS1B EIF4A1
CKS1B NF1
CKS1B HTR3A
CKS1B CCT3
CKS1B GBF1
CKS1B IQGAP1
CKS1B IL11
MAPK14 SLC7A1
MAPK14 BAD
MAPK14 ME3
MAPK14 C10orf116
MAPK14 DDX5
MAPK14 RGL2
MAPK14 GCLC
MAPK14 PIK3R4
MAPK14 S100A5
MAPK14 TAGLN2
MAPK14 MYST3
MAPK14 DAPK1
MAPK14 TSNAX
MAPK14 KIAA0196
MAPK14 HMGCL
MAPK14 GBP2
MAPK14 LMAN1
MAPK14 SART3
MAPK14 LCP2
MAPK14 COL15A1
MAPK14 WIT1
MAPK14 PTMA
MAPK14 NPY5R
MAPK14 CSTF1
MAPK14 PGGT1B
MAPK14 COPB1
MAPK14 PPP3CB
MAPK14 CFTR
EPR1 ELAVL1
EPR1 GABRR1
EPR1 C16orf35
EPR1 ISG15
EPR1 GUCA2A
EPR1 PRB4
CD302 FMO3
CD302 SNRPD3
CD302 TSC22D1
CD302 EXTL2
CD302 MKNK1
CD302 APBB1
CD302 MAP3K5
CD302 PALM
CD302 PIK3R4
CD302 POLR2A
CD302 LAMP2
MAPK10 CRYAA
MAPK10 SYT11
MAPK10 AEBP1
MAPK10 GDI2
MAPK10 INA
MAPK11 EXT2
MAPK11 RRAD
MAPK12 RPS11
MAPK12 AIMP2
MAPK12 DNM2
MAPK12 SKI
MAPK12 MARCH8
MAPK12 MBL2
MAPK12 LPIN2
MAPK12 TPM3
MAPK12 KIAA0087
MAPK12 ABCB4
MAPK12 GPR162
MAPK12 MYST3
MAPK12 GUCY2C
MAPK12 HNRNPA1
MAPK12 RXRB
MAPK12 FGF9
MAPK12 KITLG
MAPK12 RASA1
MAPK12 SDS
MAPK12 MST1R
MAPK12 IRS1
MAPK12 ARAF
MAPK12 CYP11B1
MAPK12 YBX1
MAPK12 PPP2R5B
F2R RPIA
F2R ETFB
F2R MARCH8
MUC5B DAZ2
MUC5B PDGFRA
MUC5B OLIG2
MUC5B IL8
MUC5B PTPRZ1
FABP5L7 CD63
SOX9 COL3A1
SOX9 TFAP4
NCOR2 CAPNS1
NCOR2 OTUD4
NCOR2 EIF5
NCOR2 EZH2
NCOR2 L1CAM
NCOR2 IQGAP2
NCOR2 IL8RA
NCOR2 PTGER3
NCOR2 USF2
NCOR2 HNRNPM
NCOR2 PHC2
NCOR2 MAPRE2
NCOR2 NUP93
NCOR2 CASP2
NCOR2 MNAT1
NCOR2 TFF1
NCOR2 CCDC130
NCOR2 ADARB1
NCOR2 UBE2S
HLX TRIP10
FCER1G ITGB2
FCER1G RPS17
FCER1G CD80
FCER1G IGL@
FCER1G MAP3K10
FCER1G GPSM3
FCER1G PPIA
UCP3 EPHA2
UCP3 SERPINE1
UCP3 SLC14A1
UCP3 FAS
UCP3 CDK10
UCP3 CACNA1C
UCP3 DPP4
UCP3 WNT2
UCP3 XK
UCP3 NAAA
UCP3 CYP21A2
UCP3 CNTFR
UCP3 ACYP1
UCP3 NPPB
UCP3 LILRA2
UCP3 CCDC85B
BTG3 PRPS1
BTG3 STAG1
BTG3 RBBP5
BTG3 CBS
BTG3 KLF9
BTG3 DST
BTG3 NSMAF
BTG3 FGF4
BTG3 UBE2C
BTG3 NUP205
BTG2 BTN3A2
BTG2 RAB4A
BTG2 RCAN1
BTG2 MSH3
BTG2 PDGFRA
BTG2 PTPRZ1
BTG2 SLC5A1
BTG2 EPAG
BTG2 DAZ2
BTG2 CD81
BTG2 FCN2
BTG2 HSPB3
BTG2 NAT6
BTG2 ZFP36L2
BTG2 LTB
BTG2 POU5F1
BTG2 HR44
BTG2 LUZP2
BTG2 SPRR2E
BTG2 OLIG2
BTG2 LRP2
BTG2 LLGL2
BTG2 CSPG4
BTG2 CCKAR
BTG2 IER2
BTG1 SEC13
BTG1 SET
BTG1 PXN
CACNB3 CD52
CACNB3 HSF4
CACNB3 ARL1
CACNB3 GAPDH
CACNB3 IRS1
CACNB3 PRKCSH
CACNB3 KIFAP3
CACNB3 DCTN2
CACNB3 CRYGA
CACNB3 KRT9
CACNB3 DCTN1
CACNB3 TEK
CACNB3 MALL
CACNB3 SCN2A
CACNB3 NFKBIL1
CACNB3 DNAH1
CACNB3 TERT
CACNB3 UBB
CACNB3 NDN
CACNB3 CLC
CACNB3 DLG2
CACNB3 CUGBP1
CACNB3 FGF8
CACNB3 HBB
CACNB3 GALK1
CACNB3 CCDC130
CACNB3 WIT1
CACNB3 PIP5K1A
CACNB3 GRB14
CACNB3 GOLGB1
CACNB3 CFDP1
CACNB3 SPOCK2
CACNB3 BST2
CACNB3 TCF19
FZD9 PMCH
FZD9 TNFRSF25
FZD9 SLC11A1
FZD9 BLZF1
FZD9 KRT32
FZD9 KRTAP5-8
FZD9 GRB14
FZD9 FASTK
FZD9 CDK4
FZD9 KRT5
FZD9 TG
FZD9 MYST3
FZD9 ME1
FZD9 SPRR2B
CACNB1 EMD
CACNB1 MSTP9
CACNB1 PSPH
CACNB1 PSMD4
CACNB1 HPRT1
CACNB1 CCL22
CACNB1 MDM4
TEC PPARA
TEC PABPC4
TEC POLG
TEC NHLH1
TEC CLCNKA
TEC KIF22
TEC TPM3
TEC ARHGDIG
TEC NFKBIL1
TEC CETP
TEC CLCN6
TEC FXR2
TEC GTPBP1
TEC CD180
TEC SKIV2L2
TEC SLC17A2
TEC RIN2
TEC NCL
TEC POU5F1
TEC YBX1
ALAS2 IL8RB
ALAS2 NDST1
ALAS2 INPP1
ALAS2 TBC1D5
TEF DAXX
TEF RB1
TEF GABRR1
TEF RAP1A
TEF CYP2C19
TEF PNMT
CACNB4 TNFRSF1A
PCTK1 LOC90925
PCTK1 SLC6A8
PCTK1 MAP2
PCTK1 NDUFV3
PCTK1 TUBA3C
PCTK1 FAS
PCTK1 CETN2
PCTK1 POLD1
PCTK1 DGKA
PCTK1 MAPRE3
PCTK1 CTSH
PCTK1 DHPS
PCTK1 EFEMP2
PCTK1 COMT
PCTK1 RABEPK
PCTK1 DSTN
PCTK1 ATN1
PCTK1 LAMC2
PCTK1 MAPK8IP2
PCTK1 SELL
PCTK1 NME3
PCTK1 MTF1
PCTK1 INPP5J
PCTK1 KDELR2
PCTK1 PTPRM
UGT2B15 SMPDL3B
UGT2B15 APOB
UGT2B15 RCAN1
UGT2B15 DOCK1
UGT2B15 PCCB
UGT2B15 SELENBP1
UGT2B15 NF1
PCTK2 PDE1C
PCTK2 EZH1
PCTK2 FUT6
PCTK2 HLA-DOA
PCM1 ANKS1A
PCM1 CCL19
PCM1 SLC7A5
PCM1 IDS
PCM1 HSD17B4
PCM1 RARB
PCM1 SYT11
PCM1 GRIA4
PCM1 RAB3A
PCM1 SELE
PCM1 GRM4
PCM1 UCP2
PCM1 MYST3
PCM1 RANBP1
PCM1 ENOSF1
NFKB1 CD1D
NFKB1 IL1RL1
NFKB1 ELAVL3
NFKB1 DNM2
NFKB1 MYOG
NFKB1 RAGE
NFKB1 CD1A
NFKB1 DLX4
NFKB1 EPHB2
NFKB1 G0S2
NFKB1 PML
NFKB1 ATN1
NFKB1 SNRPC
NFKB1 PHF20
NFKB1 PSPH
NFKB1 CFD
NFKB1 C2orf3
NFKB1 YBX1
SRD5A1 GHRHR
SRD5A1 JUND
SRD5A1 EZH1
SRD5A1 EED
SRD5A1 LOC201229
SRD5A1 STRN3
SRD5A1 TPM2
SRD5A1 PCDHB11
SRD5A1 CEACAM4
SRD5A1 UCN
SRD5A1 DAPK1
SRD5A1 APPBP2
SRD5A1 TSC22D1
SRD5A1 CKS2
SRD5A1 LPP
SRD5A1 NELL2
SRD5A1 PAFAH1B1
SRD5A1 CAPZA1
SRD5A1 AYP1p1
SRD5A1 CLP1
SRD5A1 BUD31
ALPPL2 SLC6A3
ALPPL2 ARHGAP19
HP MT2A
HP GLA
HP RCAN2
HP MPRIP
HP CCR9
HP SLC10A1
HP CCNA2
HP CYP2F1
HP ZER1
HP ACAA1
HP GRIN2A
HP HTR2C
HP CCL22
HP S100A2
HP MMP8
HP FBN2
HP THRB
HP RARB
HP SERPINB1
HP MTAP
HP IL13RA2
HP APBA1
HP HEPN1
HP SEMA3F
HP G6PD
HP DRD2
HP RPL32
HP PRKD1
HP LLGL1
RAB40AL KCNJ3
RAB40AL PIP5K1B
RAB40AL CYP11B1
RAB40AL CYP11B2
SIAH1 SLC6A3
SIAH1 ERVK6
SIAH1 BTN3A2
SIAH1 ZBTB6
SIAH1 PSMD7
SIAH1 DOCK1
SIAH1 DBN1
SIAH1 GNAI3
SIAH1 HSPA1L
GML NPR1
GML CCL1
GML ASPA
GML MAP3K3
GML NEDD4
GML CCR1
GML MAMLD1
GML GYPA
HIST1H1T MYOD1
HIST1H1T IL8RB
HIST1H1T PHF20
HIST1H1T CYP2A6
HIST1H1T GPA33
GPR125 LMF2
GPR125 MRPS31
GPR125 GTPBP1
GPR125 SF3B3
GPR125 ITGB3BP
GPR125 KRR1
GPR125 LMAN2
GPR125 ZMYND8
GPR125 GPD1L
GPR125 FURIN
GPR125 CCDC88A
GPR125 ATP13A3
GPR125 C6orf142
GPR125 MLH3
GPR125 BCLAF1
GPR125 SON
GPR125 PMS2L5
GPR125 SMC1A
GPR125 ETFB
GPR125 MAN2C1
GPR125 SHC3
GPR125 F13B
GPR125 STAG1
GPR125 ZNF85
GPR125 CLC
GPR125 PRF1
GPR125 TWF1
GPR125 LITAF
GPR125 USP9X
GPR125 SLC2A1
GPR125 GUSBP1
GPR125 HPRT1
ZFP36L2 SAT1
ZFP36L2 PSMD9
ZFP36L2 LOC90925
ZFP36L2 MYL6
ZFP36L2 SORL1
ZFP36L2 NEDD9
ZFP36L2 RPS4Y1
ZFP36L2 TMED2
ZFP36L2 NAE1
ZFP36L2 ANXA1
ZFP36L2 HDLBP
ZFP36L2 LPP
ZFP36L2 SND1
ZFP36L2 LOC201229
ZFP36L2 RPL36A
ZFP36L2 MGP
ZFP36L2 AHCY
ATP12A NCOA2
ATP12A PMP22
ATP12A APOB
ATP12A GNAQ
ATP12A DDX10
ATP12A HLA-C
ATP12A SCGB2A2
ATP12A CCR1
ATP12A IL2
ATP12A TNNC1
ATP12A ARID4A
ATP12A MYO5A
ATP12A FGF4
ATP12A CSNK2A2
ATP12A MICA
ATP12A LEPREL2
BRCA2 NCOA2
BRCA2 DLG2
BRCA2 ZNF239
BRCA2 GM2A
BRCA2 C2orf3
BRCA2 OAS1
BRCA2 SNRPN
BRCA2 NOP14
BRCA2 STAG1
BRCA2 EIF4E
BRCA2 CAT
BRCA2 HSPA1L
GGA3 EFEMP2
GGA3 PI4KA
GGA3 PDIA5
GGA3 PSME4
GGA3 HK1
GGA3 HELZ
GGA3 NUP188
GGA3 BAT3
GGA3 RNH1
GGA3 PSMD2
GGA3 ATP5A1
GGA3 EIF4A3
CTRB1 DAZ2
CTRB1 CCR2
CTRB1 OLIG2
CTRB1 PDGFRA
CTRB1 PTPRZ1
PLCD1 OXT
PLCD1 SLC6A3
PLCD1 FBLN1
PLCD1 NOS3
PLCD1 APOBEC3B
HIST1H1E MPHOSPH9
HIST1H1E HADH
HIST1H1E ARSB
HIST1H1E FAS
HIST1H1E MYH8
HIST1H1E NEFH
HIST1H1E KRT86
HIST1H1E THBS1
HIST1H1E SPTA1
ADM IKBKE
CNTFR EPHA1
CNTFR PRKCSH
CNTFR ZNF76
CNTFR PDE1C
CNTFR P2RY6
CNTFR NDST2
CNTFR HNF1A
CNTFR ZNF787
CNTFR NF1
CNTFR PPY
CNTFR DMPK
CNTFR RAB3A
CNTFR FGF8
CNTFR F11
CNTFR KIAA0114
CNTFR BTF3
CNTFR TLR4
ADK MYH10
ADK CLEC10A
ADK MMP14
ADK TRPC1
ADK CPSF6
ADK EXT1
ADK PPP1R2
ADK DRP2
ADK PHF20
ADK CAST
ADK ACAA1
ADK DIO2
ADK SERPINC1
ADK THRSP
ADK TRO
ADK CTSC
ADK ABCB10
ADK TPR
ADK PPARA
ADK NPAT
ADK WIT1
ADK ESR1
ADK PKD2
ADK SLC2A4
ADK NUP153
ADK SSTR3
ADK PRKCSH
ADK SPIN2A
ADK ZNF133
ADK LAMP2
RHO WIT1
RHO TFF1
HIST1H1C CRKL
HIST1H1C DOCK2
HIST1H1C MYL4
HIST1H1C CORO1A
HIST1H1C EPAG
HIST1H1C ICT1
HIST1H1C ZNF169
HIST1H1C RYR2
HIST1H1C CDC34
HIST1H1C FHL3
HIST1H1C SLC8A3
HIST1H1C IFNA14
HIST1H1C XK
HIST1H1C EIF4E
HIST1H1C LCP2
HIST1H1C FRY
HIST1H1C NME4
HIST1H1C INPP5B
HIST1H1C ST8SIA1
HIST1H1C CCR3
ESM1 IRF1
ESM1 TNFSF10
ESM1 HSPB3
ESM1 PSEN1
ESM1 GPD1L
ESM1 CDH6
ADH7 PTPRB
ADH6 SFTPC
ADH6 PSMD5
ADH6 NFKBIE
ADH6 PLCG2
ADH6 ERH
ADH6 GLI2
ADH6 SLC5A11
ADH6 B4GALT1
ADH6 ISG15
ADH6 UBXN1
ADH6 DOC2A
ADH6 PECAM1
ADH6 TMED10P
ADH6 PHF20
ADH6 ARNT
ADH6 GZMM
ADH6 HOXD10
ADH6 G3BP1
ADH6 KIF20B
ADH6 MEP1A
ADH6 SP100
C4orf8 ATM
C4orf8 PCMT1
C4orf8 FLT3
C4orf8 MADD
C4orf8 ITIH4
C4orf8 TRAF3
C4orf8 SLCO2A1
C4orf8 NFIC
C4orf8 ATP6V0A1
C4orf8 HYAL2
C4orf8 MYO5A
C4orf8 NCAPD3
C4orf8 HAAO
ADH4 MYH10
ADH4 MYCL1
ADH4 ZNF157
ADH4 DYNLT3
ADH4 RBL1
C4orf6 PKLR
C4orf6 SMOX
C4orf6 DNASE1
C4orf6 UROD
C4orf6 SP100
PKD2 ZNF192
PKD2 SUMO1
PKD2 YIF1A
PKD2 TMEFF1
PKD2 NR1D2
PKD2 HIST2H4A
PKD2 GDI1
PKD2 SFRS3
PKD2 FIG4
PKD2 VIPR2
PKD2 RTCD1
PKD2 NF1
PKD2 ALDH18A1
PKD2 IGL@
PKD2 KIAA0240
PKD2 PTGR1
PKD2 NR2C1
PKD2 CCDC6
PKD2 LOC339290
PKD2 TBP
PKD2 TAF9
PKD2 SREBF2
PKD1 GCM1
PKD1 SHB
PKD1 TFF1
IGFALS KRT5
IGFALS IL1RL1
IGFALS PCCB
IGFALS PLCG2
IGFALS UPF1
IGFALS SLC5A5
IGFALS MAP2K5
IGFALS DLG1
IGFALS IL8RB
IGFALS BARD1
IGFALS FIG4
IGFALS GBE1
IGFALS NDUFA12
IGFALS PML
IGFALS LIPF
IGFALS CX3CL1
IGFALS FLT3LG
IGFALS FGF4
IGFALS P2RY4
IGFALS CASP2
IGFALS LITAF
IGFALS AVP
IGFALS GLB1
IGFALS PPIF
IGFALS PPP3CB
DSC1 LTBR
DSC1 MMP19
DSC1 DNASE1
DSC1 DBT
PRKACG HLA-DPB1
PRKACG NRAS
PRKACG SNTA1
PRKACG GATA2
PRKACG CLCNKA
PRKACG AANAT
PRKACG P2RX4
PRKACG WT1
PRKACG DLG2
PRKACG TSFM
PRKACG FAS
PRKACG TPM3
PRKACG MAPK1
PRKACG CTLA4
PRKACG PDGFB
PRKACG MRE11A
PRKACG CLTCL1
PRKACG PRB4
PRKACG GSTP1
PRKACG FUT1
PRKACG MYO5A
PRKACG CCBL1
PRKACG MEP1A
PRKACG HTR1B
PIAS1 ARHGDIA
PIAS1 SF3B2
PIAS1 CRYBB2
PIAS1 TPBG
PIAS1 ABCC8
PIAS1 ZNF274
PIAS1 HPCA
PIAS1 RPL13
PIAS1 CLN3
PRKACA CYP2J2
PRKACA STIM1
PRKACA UPF1
PRKACA NCAM1
PRKACA RARG
PRKACA SERPINA7
PRKACA ZNF160
PRKACA TNFSF8
PRKACA NFKB2
PRKACA PDCD2
PRKACA PYGM
PRKACA HCG9
PRKACA ISCU
PRKACA ATP6V0C
PRKACA HIST1H2BE
PRKACA MGAT5
PRKACA USP6NL
PRKACA TWF1
PRKACA IL2
PRKACA PTPRA
PRKACA RNF4
CTSO GPKOW
CTSO SSX2
CTSO MAPKAPK2
CTSO MALL
PSMB9 FKBP2
PSMB9 CYP1A2
PSMB9 RAB33A
PSMB9 FNTA
PSMB9 ACTG2
PSMB9 MTF1
PSMB9 RPL27A
PSMB9 PSME2
PSMB9 TCF7L2
PSMB9 GPA33
PSMB9 GALE
PSMB9 NUMB
PSMB9 GNGT1
PSMB9 LILRA2
PSMB9 PLP2
PRM2 BTF3
PRM2 WNT1
PRM2 PAPPA
PRM2 PROL1
PRM2 ITGB3BP
PRM2 HTT
PRM2 MYBPC2
PRM2 TLR4
PRM2 KAL1
PRM2 FABP4
PRM2 KDR
PRM2 STAC
PSMB7 UBXN1
PSMB7 HMGN2
PSMB7 GBA
PSMB7 PARK7
PSMB7 VIM
PSMB7 MCM7
PSMB7 ACOT7
PSMB7 PSMB2
ZNF131 NAGA
PSMB5 EPS8
PSMB5 MBOAT7
PSMB5 CCK
PSMB5 LUM
PSMB5 DAD1
PSMB5 PLS1
PSMB5 CLIC1
PSMB5 SLC25A3
PSMB5 CDC25B
PSMB5 LDLR
PSMB5 UNG
PSMB5 FAM38A
PSMB5 LMNB1
PSMB5 ALDH4A1
PSMB5 CDC20
PSMB5 PTPRF
PSMB5 PTPRD
PSMB5 KRT10
PSMB5 ATP6V1C1
ZNF133 TGM3
ZNF133 ALG3
ZNF133 AP3M2
ZNF133 AGT
ZNF133 ARHGAP1
ZNF133 STIL
ZNF133 SET
ZNF133 PRKCI
ZNF133 AQP7
ZNF133 TRO
ZNF133 PITX1
ZNF133 ACCN2
ZNF133 CNGA2
ZNF133 LOC91316
ZNF133 HTATSF1
ZNF133 FGF4
ZNF133 UBE4A
ZNF133 IL10
ZNF133 AVP
ZNF133 NCL
ZNF133 NRF1
ZNF134 MYCL1
ZNF134 BMS1
ZNF134 KCNJ5
ZNF134 SLC2A1
ZNF134 NPAT
ZNF134 FGF9
ZNF134 SKP1
ZNF134 PURA
ZNF134 N4BP2L2
ZNF134 POLR2J2
ZNF134 FOLR1
ZNF134 GPD1L
ZNF134 DDB1
ZNF134 RBM15B
ZNF134 SLC30A3
ZNF134 MYOD1
PSMB2 CYB5R3
PSMB2 TMSB4X
PSMB2 ERCC1
PSMB2 YIF1A
PSMB2 L1CAM
PSMB2 PSEN1
PSMB2 ZP2
PSMB2 GP1BB
PSMB2 OSMR
PSMB2 COX8A
PSMB2 IDI1
PSMB2 PSMC3
PSMB2 HCG9
PSMB2 IARS
PSMB2 EFEMP2
PSMB2 TK1
PSMB2 AKR1B1
PSMB2 TAF6
PSMB2 GLB1
PSMB2 SNRNP27
PSMB2 PSMB3
PSMB1 HSF2
PSMB1 RRH
PSMB1 GPX1
PSMB1 ISG15
PSMB1 EIF4A3
PSMB1 BSG
PSMB1 RANBP1
MKI67 AQP6
MKI67 HPCAL1
MKI67 TPT1
MKI67 PPP1R2
MKI67 PSMD4
MKI67 NPY5R
MKI67 NOS3
MKI67 TERF2
MKI67 GYPA
MKI67 GNAI3
MKI67 GZMA
TNFSF10 LASS1
TNFSF10 VLDLR
TNFSF10 HTN3
TNFSF10 CLTA
TNFSF10 MRC1
TNFSF10 TNXB
TNFSF10 MARK2
TNFSF10 TFPI
TNFSF10 DLX4
TNFSF10 PDIA5
TNFSF10 ZFP36L1
TNFSF10 ZBTB48
TNFSF10 CHRNA3
TNFSF10 CASP7
TNFSF10 PTPRB
TNFSF10 MYBPC1
TNFSF10 BUD31
TNFSF10 FABP2
TNFSF10 ACTB
ACVR1 ABI2
ACVR1 WNT10B
ACVR1 BMPR2
ACVR1 KIAA0195
ACVR1 MFAP1
SPG7 KRT32
SPG7 SCP2
SPG7 ELF1
SPG7 SERPING1
SPG7 UPF1
SPG7 MAP7
SPG7 UROD
SPG7 IGKV1D-13
SPG7 SERPINA1
SPG7 MADD
SPG7 SERPINC1
SPG7 HADHB
SPG7 H3F3B
SPG7 BCL7B
SPG7 ANXA1
SPG7 ANXA5
SPG7 COASY
SPG7 FTO
SPG7 PTTG1IP
SPG7 SLC2A4
SPG7 PSAP
SPG7 UBA52
SPG7 PRKCSH
SPG7 ABCC8
SPG7 RPL7L1
SPG7 TMEM151B
SPG7 PPIA
MCC TIAF1
MCC PIK3R4
MCC NCOA4
JUNB PMP22
JUNB NR4A3
JUNB KISS1
JUNB USP9Y
JUNB DUSP1
JUNB CD9
JUNB ATF3
D4S234E SNX17
D4S234E LCT
D4S234E TRIM38
D4S234E PSMD9
D4S234E HOXD9
D4S234E IRF4
D4S234E LMO1
D4S234E GLDC
D4S234E PPP1R2
D4S234E ACTL8
D4S234E BFSP1
D4S234E GRIN2B
D4S234E PTAFR
D4S234E DTNA
D4S234E SEPT6
D4S234E ZPBP
D4S234E MTMR2
D4S234E ATXN1
JUND ARHGEF5
JUND GUCY2F
JUND VAMP7
JUND IL8RB
JUND SLC2A3
JUND FUT4
JUND SSR1
JUND ZNF35
JUND MRPS12
JUND JMJD1C
JUND BNIP2
TFF2 PDGFRA
TFF2 IL12RB2
TFF2 THBS3
TFF2 SSX5
TFF2 RARB
TFF2 SFRS8
TFF2 ITSN1
TFF2 ESRRB
TFF2 NEFH
TFF2 THBS1
TFF2 HTR2C
TFF2 CEACAM6
TFF2 DAZ2
TFF2 INPP5A
TFF2 PTPRZ1
TFF2 IGHMBP2
TFF2 MGAT5
TFF2 NUMB
TFF2 CTSS
TFF2 OLIG2
TFF2 PPP3CB
TFF2 ETV4
TFF2 WNT7A
TFF2 FUT2
TFF2 BRE
NRIP1 YWHAQ
NRIP1 DDX18
NRIP1 C1D
NRIP1 DDOST
NRIP1 LOC100131311
NRIP1 PPP2R5C
PRLR ILVBL
RPL3L CA9
RPL3L CUL7
RPL3L ESRRA
RPL3L ATM
RPL3L PMS2L11
RPL3L TNNC1
RPL3L FUT1
RPL3L MAS1L
RPL3L SELP
HIST1H2AI RBM12
HIST1H2AI CHMP1A
HIST1H2AI KIAA0090
HIST1H2AI DLG1
TDGF1 GSTM3
TDGF1 CLPP
TDGF1 GK2
TDGF1 LSM1
TDGF1 MVD
TDGF1 TNFRSF25
TDGF1 ADAM17
TDGF1 FGF5
TDGF1 MTAP
TDGF1 DBT
TDGF3 LTBR
TDGF3 INPP5A
TDGF3 CDH13
TDGF3 ELL
TDGF3 DAZ2
TDGF3 CDH18
TDGF3 PDGFRA
TDGF3 DHX38
TDGF3 PTPRZ1
TDGF3 MAP7
TDGF3 C11orf41
TDGF3 MGAT5
TDGF3 FGG
TDGF3 OLIG2
TDGF3 SYN1
P2RX1 FLJ40113
P2RX1 RASL10A
P2RX1 SERPINC1
P2RX1 ITSN1
P2RX1 EHHADH
P2RX1 MGMT
P2RX1 ZXDA
P2RX1 TRAIP
P2RX1 TUB
P2RX1 OCM2
P2RX1 VIPR1
P2RX1 POU2F2
P2RX1 DBT
P2RX1 DSC2
HIST1H2AD MIA
HIST1H2AG CD72
HIST1H2AG MYL1
HIST1H2AG MIF
HIST1H2AG ADAM17
HIST1H2AG KCNMA1
HIST1H2AG MICA
HIST1H2AG VGLL1
HIST1H2AG F13B
HIST1H2AG ERP29
HIST1H2AG IGL@
HIST1H2AG ENPP1
HIST1H2AG MGAT1
HIST1H2AG MCM3
HIST1H2AG APBA1
HIST1H2AG GALK1
HIST1H2AG PLSCR1
HIST1H2AG IFNA1
HIST1H2AG FUT3
HIST1H2AG PDE4C
GNAT2 MATN3
GNAT2 CYP1A2
GNAT2 ADD3
GNAT2 ZNF154
GNAT2 DEFB1
GNAT2 KRT35
GNAT2 BCAT2
GNAT2 POP1
GNAT2 AEBP1
GNAT2 F10
GNAT2 CAPG
GNAT2 SLAMF1
P2RX5 TGFB2
P2RX5 INPP5K
P2RX5 SSX2
P2RX5 MFGE8
P2RX5 PPP2R4
P2RX5 SLC4A3
P2RX5 UROD
P2RX5 ARL4D
P2RX5 SLC5A11
P2RX5 CCL22
P2RX5 ESR1
P2RX5 ITGB3
P2RX5 MTM1
P2RX5 PHKA1
P2RX5 PPP2R2B
P2RX5 SLC26A2
P2RX5 HIST1H2BI
P2RX5 BNIP3
P2RX5 DHODH
P2RX5 FEZ2
P2RX4 LALBA
P2RX4 SFTPC
P2RX4 JARID2
P2RX4 ACVR2B
P2RX4 PDZK1IP1
P2RX4 LCN2
P2RX4 DOK1
P2RX4 REG3A
P2RX4 MVP
P2RX4 RNASE3
P2RX4 RQCD1
P2RX4 HOXD4
P2RX4 MTHFS
P2RX4 BCAT1
P2RX4 FXR1
P2RX4 AGAP2
P2RX4 NCRNA00081
P2RX4 PAFAH1B2
P2RX4 NIPAL3
P2RX4 IL2RG
P2RX4 HIST1H2BE
P2RX4 CD19
P2RX7 NCOA2
P2RX7 DAZ2
P2RX7 PDGFRA
P2RX7 NTN3
P2RX7 PTPRZ1
P2RX7 MUTYH
P2RX7 FKBP3
P2RX7 OLIG2
MBL2 PDGFA
MBL2 CPZ
MBL2 GNRHR
MBL2 ZNF167
MBL2 DSC3
MBL2 MALL
MBL2 HTR2A
MBL2 CCL22
MBL2 FLJ40113
MBL2 CREB1
MBL2 GYPA
MBL2 IGJ
MBL2 WIT1
MBL2 PTMS
MBL2 PPP3CB
MBL2 POU2F2
BCL6 PDGFRA
BCL6 MFGE8
BCL6 MGLL
BCL6 PTPRZ1
BCL6 ARL4A
BCL6 MPHOSPH9
BCL6 KDM4A
BCL6 ETS1
BCL6 SC65
BCL6 ADRM1
BCL6 DAZ2
BCL6 ELN
BCL6 MERTK
BCL6 OLIG2
BCL6 FOXN3
BCL6 F3
BCL6 ETV4
BCL6 CSPG4
BCL6 SLC22A16
BCL6 ARPC1B
BCL6 SECTM1
BCL6 PDE2A
BCL6 HTR1B
FRK DAZ2
FRK PDGFRA
FRK IL2RG
FRK OLIG2
FRK GJB2
FRK PDE3A
FRK APBB1
FRK RRAS
FRK C6orf142
FRK FASLG
FRK GNRHR
FRK PTPRZ1
FRK KIAA0114
SFRS9 ERCC3
SFRS9 RFC3
SFRS9 SCAP
SFRS9 MICA
SFRS9 FURIN
SFRS9 NDUFV2
SFRS9 PARK7
SFRS9 LYZ
SFRS9 ECH1
SFRS9 GGT5
SFRS9 NPM1
SFRS9 PTPRM
SFRS9 ARPC1A
SFRS9 CSRP3
SFRS9 ATF1
SFRS8 LMF2
SFRS8 MYCL1
SFRS8 NFKBIA
SFRS8 ITGB3BP
SFRS8 PNLIP
SFRS8 LPAL2
SFRS8 HAB1
SFRS8 GLI1
SFRS8 VIPR1
SFRS8 FOLH1
SFRS8 ST3GAL4
SFRS8 PARP4
SFRS8 PASK
SFRS8 PPARG
SFRS8 GPR19
SFRS8 PTPRR
SFRS8 TIAF1
SFRS8 WIT1
SFRS8 CYP2E1
SFRS8 ZKSCAN3
SFRS8 RPL7L1
SFRS8 STARD3
SFRS8 PDE4C
SFRS8 PPP2R5C
HADHB ZNF187
HADHB ETFB
HADHB CD63
HADHB FCGR2B
HADHB PTK7
HADHB STX5
HADHB PCBD1
HADHB GNG10
HADHB PTGR1
HADHB HLA-E
HADHB CRYM
HADHB ADAM15
HADHB BAT1
HADHB BDH1
HADHB TGIF1
PRPF18 NFATC3
PRPF18 SLC25A3
PRPF18 GNPDA1
PRPF18 GLUD1
PRPF18 RB1
PRPF18 GJB2
PRPF18 YES1
SFRS5 CAPNS1
SFRS5 SF1
SFRS5 CPSF6
SFRS5 LOC728849
SFRS5 SRP54
SFRS5 CDC16
SFRS5 PSEN1
SFRS5 FNTB
SFRS5 RAD21
SFRS5 GNB3
SFRS5 SET
SFRS5 TPR
SFRS5 SELE
SFRS5 GZMK
SFRS5 SNRNP27
SFRS5 PTPRA
SFRS5 CKAP4
SFRS4 KIAA0317
SFRS4 TRBC1
SFRS4 USF2
SFRS4 PMS2L5
SFRS4 AUH
SFRS4 GOT1
SFRS4 DUSP1
SFRS4 MAD2L1BP
SFRS4 LOC388931
SFRS4 QDPR
SFRS4 ACAP2
SFRS4 HTATSF1
SFRS4 CSNK2A1
SFRS4 VAMP7
SFRS4 ATP6V1E1
SFRS4 PURA
SFRS4 GPX4
SFRS4 STX16
SFRS4 COPB1
SFRS4 GBF1
SFRS3 YWHAZ
SFRS3 CCT8
SFRS3 FNTA
SFRS3 RPS15
SFRS3 SLC25A3
SFRS3 HPRT1
SFRS3 KIAA0240
SFRS3 MADD
SFRS3 GLUD1
SFRS3 SSRP1
SFRS3 KDELR1
SFRS3 OR3A1
SFRS3 CCT2
SFRS3 ALDH7A1
SFRS3 DDB1
SFRS3 CA9
SFRS2 MORC3
SFRS2 GDI1
SFRS2 UFD1L
MLH1 DAZ2
MLH1 PDGFRA
MLH1 GTF2I
MLH1 ERBB4
MLH1 CSPG4
MLH1 HTN3
MLH1 DDX18
MLH1 PTPRZ1
MLH1 OLIG2
MLH1 PIN1
MLH1 HNRNPC
MLH1 YBX1
DPYSL3 HERC1
DPYSL3 TM4SF4
DPYSL3 TRIP13
SOX2 POU3F2
SOX2 TBC1D5
SOX2 GRIA4
MSX1 TFF1
MSX1 C19orf57
MSX1 GSTO1
MSX1 ZNF174
MSX1 HK3
MSX1 BCAT2
MSX1 MMP19
MSX1 HYAL3
MSX1 SFPQ
MSX1 ERG
MSX1 IL2
MSX1 GPT
MSX1 FAM53B
MSX1 GUCY2D
MSX1 CRYGD
MSX2 IL8RB
MSX2 SREBF1
MSX2 RGN
MSX2 TYR
MSX2 NAB2
ADRM1 HRAS
ADRM1 APOE
ADRM1 RAD23B
ADRM1 ITK
ADRM1 ZNF135
ADRM1 MOGS
ADRM1 DGCR6
ADRM1 LDLR
ADRM1 LAMP1
ADRM1 NP
ADRM1 MANF
ADRM1 IQGAP1
ADRM1 EIF4A3
CG030 LTBR
CG030 ABCG1
HSD11B1 RPS16
HSD11B1 GHR
HSD11B1 PSMD5
HSD11B1 SLC7A1
HSD11B1 IL24
HSD11B1 AMELX
HSD11B1 C6orf142
HSD11B1 SELENBP1
HSD11B1 ALX1
HSD11B1 PCDHB11
HSD11B1 PC
HSD11B1 GOLGA2
HSD11B1 TAGLN2
HSD11B1 ATP5G1
HSD11B1 ESRRB
HSD11B1 F13B
HSD11B1 CTSA
HSD11B1 CHRM4
HSD11B1 LUZP2
HSD11B1 IDUA
HSD11B1 RGS16
HSD11B1 TNK1
HSD11B1 CCL13
HSD11B1 TFAP2C
TRAF1 PCDH1
TRAF3 TAF6
TRAF3 TRBC1
TRAF3 ARNT
TRAF3 HSD17B8
TRAF3 LRMP
TRAF3 APCS
TRAF3 HSD17B3
HIST1H3B KRT32
HIST1H3B HLA-G
HIST1H3B RAB11B
TRAF5 GLI2
TRAF5 TM4SF4
TRAF5 HOXD10
TRAF5 OSTF1
TRAF5 UBXN8
TRAF5 NCF1C
TRAF5 SEC31A
TRAF5 DNM1L
TRAF5 TRIP13
TRAF5 TYRO3
TRAF6 HLA-C
TRAF6 ATM
TRAF6 RIT2
TRAF6 AKT1
TRAF6 BAD
TRAF6 DYRK2
TRAF6 ALOX12
TRAF6 DNM2
TRAF6 RAF1
TRAF6 CHKB
TRAF6 MYBPH
TRAF6 ISG15
TRAF6 SOD2
TRAF6 CHRNA4
TRAF6 GALE
TRAF6 MCM4
TRAF6 HTR1E
TRAF6 PWP2
TRAF6 EVI2B
TRAF6 WAS
TRAF6 FTO
TRAF6 PTPN11
TRAF6 INPP5K
TRAF6 GLB1
TRAF6 FUT5
TRAF6 IFNA21
TRAF6 KRT12
TRAF6 CYP11B2
TRAF6 SCARB1
SHOX CSF2RA
SHOX ANXA5
SHOX EXT2
SHOX CYB561
SHOX TFAP2C
SHOX TAF9
SHOX SLC5A3
SHOX NPY6R
SHOX HTR2A
SHOX GATA3
NUP160 ELAVL4
NUP160 SAC3D1
NUP160 CYB5R3
NUP160 FKBP2
NUP160 RLBP1
NUP160 IDS
NUP160 CCK
NUP160 SKI
NUP160 DGCR9
NUP160 BMS1
NUP160 CTF1
NUP160 ATP7A
NUP160 ATP13A3
NUP160 TPM2
NUP160 JAK1
NUP160 DPM1
NUP160 SMC1A
NUP160 TTLL4
NUP160 STAG1
NUP160 ASCL1
NUP160 VCL
NUP160 KCNAB2
NUP160 PTPRG
NUP160 IL8
NUP160 ATP6V1C1
NUP160 NUP205
IFNB1 PDGFA
IFNB1 MSH3
IFNB1 GZMA
IFNB1 PPP1R2
IFNB1 TFAP2C
IFNB1 BFSP1
IFNB1 PIP5K1B
IFNB1 LPP
IFNB1 FRY
IFNB1 ATP2B2
IFNB1 BNIP1
GTF2H4 RGS16
GTF2H4 LMF2
GTF2H4 BMP5
GTF2H4 ERCC8
GTF2H4 MAP2K3
GTF2H4 SNRPC
CRYM BMS1
CRYM LCN2
CRYM GAL
CRYM S100A4
CRYM SERPINB2
CRYM EGF
CRYM GRM3
ESD DAZ2
ESD PDGFRA
ESD COX5B
ESD PPP2R4
ESD PTPRZ1
ESD SNRPN
ESD NDUFA12
ESD OLIG2
ESD C12orf32
ESD POFUT1
RTF1 CAPZA2
RTF1 TRIP13
RTF1 RDX
RTF1 TM4SF4
RTF1 MYCL1
TSC2 DAZ2
TSC2 PDGFRA
TSC2 PTPRZ1
TSC2 OLIG2
MYT1 ZNF238
MYT1 PSEN1
MYT1 TALDO1
MYT1 CPD
MYT1 MRPL49
EVI2B ACVRL1
EVI2B F13B
EVI2B IL12RB2
EVI2B PSAP
EVI2B NDUFS1
EVI2B REN
EVI2B IFRD1
EVI2B NF1
EVI2B FGF8
EVI2B LTA4H
EVI2B GNAI3
FOXN3 SULT1C2
FOXN3 RPA4
FOXN3 ST6GAL1
FOXN3 DSC3
FOXN3 RORA
FOXN3 GK3P
FOXN3 MAP2
FOXN3 OLFM1
FOXN3 GLUD1
SPIB APOC3
SPIB KRT5
SPIB L1CAM
SPIB DHX34
SPIB VIPR2
SPIB JAK3
SPIB MAPK8
SPIB RNPS1
SPIB LSM1
SPIB NAT6
SPIB PLAT
SPIB DHODH
SPIB SSTR3
SPIB SPOCK2
SPIB PRRX2
SPIB ITGAE
DIS3 RPSAP12
DIS3 MRPS21
DIS3 IGHMBP2
DIS3 CYP2A6
DIS3 CLCNKA
RPL38 CTPS
RPL38 LRP1
RPL38 RFC4
RPL38 EPYC
RPL38 MSH3
RPL38 PZP
RPL38 GCN1L1
RPL38 LYZ
RPL38 CYP2E1
RPL38 ABCB4
RPL38 KDELR2
RPL38 YAP1
RPL39 RPL36A
CCL3 FBN2
CCL3 ABR
CCL3 RPA1
CCL3 FAS
NEUROG1 MDK
NEUROG1 LOXL1
NEUROG1 SLC6A8
NEUROG1 LGALS3BP
NEUROG1 CITED1
NEUROG1 RASA2
NEUROG1 BLMH
RPL34 E2F5
RPL34 RPL27A
RPL34 ALDOB
RPL34 NPM1
COL14A1 GPR17
COL14A1 PPP2R1B
COL14A1 ABP1
COL14A1 TFF1
COL14A1 TTF1
COL14A1 RCVRN
COL14A1 PKP1
COL14A1 KRT4
COL14A1 ZNF140
COL14A1 ZRSR2
COL14A1 SPI1
COL14A1 PDE3A
COL14A1 DNASE1
COL14A1 NFKB2
COL14A1 GIP
COL14A1 HOXD4
COL14A1 CLCN7
COL14A1 BCAT2
COL14A1 CENPB
COL14A1 FASLG
COL14A1 REG1P
COL14A1 LTF
COL14A1 UCP1
COL14A1 SERPIND1
COL14A1 COX6A2
COL14A1 PTPRU
COL14A1 ANG
COL14A1 MYBPC2
COL14A1 PIP5K1B
COL14A1 CARTPT
COL14A1 FOLR1
COL14A1 FOLR3
RPL31 PMP22
RPL31 RPS10
RPL31 MYH6
RPL31 CKS2
RPL31 PDIA3
RPL31 CTAGE5
RPL31 BRAF
RPL31 SERPINB1
RPL31 LRMP
RPL31 KDELR1
RPL31 GALNT1
LMNA INPP5B
LMNA EFEMP2
LMNA PRPS2
LMNA INPP5K
LMNA CDKN2B
LMNA CCL22
LMNA CCDC85B
LMNA CD19
TARBP2 IRF3
TARBP2 ELAVL1
TARBP2 UBAP2L
TARBP2 CARS
TARBP2 TTYH2
TARBP2 CYP2A6
TARBP2 SULT2B1
TARBP2 DIO3
TARBP2 PBXIP1
TARBP2 NRF1
TARBP1 NEB
TARBP1 IDS
TARBP1 PPP1R10
TARBP1 FTO
TARBP1 DNM2
TARBP1 SERPINB1
TARBP1 CKAP4
GNA15 SNX17
GNA15 DAZ2
GNA15 PDGFRA
GNA15 TFAP4
GNA15 RFX1
GNA15 CDR2L
GNA15 ADRA2C
GNA15 CXCR3
GNA15 SSTR3
GNA15 ICAM3
GNA15 C12orf32
GNA15 PTPRZ1
GNA15 OLIG2
GNA15 IL8
GNA13 MAP4K2
GNA13 CSNK1A1
GNA13 SF3B3
GNA13 GOLGA4
GNA13 TM4SF4
GNA13 TRIP13
DNAH14 PARG
DNAH14 SPINT2
DNAH14 PROZ
DNAH14 SREBF2
DNAH14 CXorf40B
DNAH14 KLF4
DNAH14 CGREF1
DNAH14 SLC5A11
DNAH14 RBM39
GNA11 PPP2R1A
GNA11 ATP6V1A
GNA11 PSMD7
GNA11 CPE
GNA11 SF1
GNA11 MLL3
GNA11 ATP5O
GNA11 CLTC
GNA11 MADD
GNA11 ARHGEF1
GNA11 MAPRE2
GNA11 ATP6V0C
GNA11 RIF1
GNA11 CES2
GNA11 SNRPN
GNA11 JOSD1
GNA11 GTF2F1
GNA11 ID4
GNA11 ZNF91
GNA11 POLR2A
SDHA PSMB4
SDHA SLC35A1
SDHA HTATSF1
SDHA APBB1
ATF4 COASY
ATF4 ZNF146
ATF4 CCT2
ATF4 IDH1
ATF4 RPS27A
ATF4 APEX1
SDHC BBS9
SDHC ZMYND8
SDHC RAB5B
SDHC PRKAG1
SDHC NBL1
SDHC SLC35B1
SDHC TSFM
SDHC SSR2
SDHC CYP2A6
SDHC PHC2
SDHC ALDOB
SDHC ATP5D
SDHB AQP7
SDHB PEX6
SDHB MRPS22
SDHB RABEPK
SDHB HOXD4
SDHB NEO1
SDHB CHRNG
SDHB SF3A3
SDHB RNF185
SDHB MYO5A
SDHB IQGAP1
ATF1 CYP2J2
ATF1 PABPC1
ATF1 SYMPK
ATF1 MIF
ATF1 TEAD4
ATF1 LRRC8B
ATF1 AFF3
ATF1 PEA15
ATF1 C11orf74
ATF1 TFE3
ATF1 CDH1
ATF1 PYGM
ATF1 DIO2
ATF1 F13B
ATF1 DSTN
ATF1 FGF4
ATF1 CDA
ATF1 TCF7L2
ATF1 MAP3K12
ATF3 SAC3D1
ATF3 TPP2
ATF3 MCAM
ATF3 TM4SF4
ATF3 TRIP13
ATF3 NCAM1
ATF2 ADD1
ATF2 SLC7A6
ATF2 NFKBIA
ATF2 LRRC41
ATF2 CTNND2
ATF2 DNM2
ATF2 ODC1
ATF2 TMED10
ATF2 DGCR9
ATF2 PLXNB1
ATF2 SLC11A2
ATF2 PPFIA1
ATF2 B4GALT1
ATF2 CLCN3
ATF2 CREB1
ATF2 RING1
ATF2 KDELR2
ATF2 CSRP3
ATF2 MEP1A
ATF2 KDM5C
SMARCC2 LIF
SMARCC2 LIMK2
SMARCC2 RFC4
SMARCC2 RPS19
SMARCC2 TFF1
SMARCC2 MYL4
SMARCC2 CRYBA4
SMARCC2 TNXB
SMARCC2 TTLL12
SMARCC2 LEFTY2
SMARCC2 CHERP
SMARCC2 SMARCD1
SMARCC2 GABRB1
SMARCC2 FTO
SMARCC2 CFD
SMARCC2 PPIL2
SMARCC2 BST2
SMARCC2 DBP
SMARCC2 SLC1A2
SMARCC2 SYN1
ZCCHC11 MUT
ZCCHC11 TMEM131
ZCCHC11 PUM1
ZCCHC11 MKNK1
ZCCHC11 RABGGTB
ZCCHC11 KIAA0317
ZCCHC11 ZNF638
ZCCHC11 ANKRD36B
ZCCHC11 KIF14
SMARCC1 SYPL1
SMARCC1 TMEFF1
SMARCC1 MADD
PSG11 MAPK3
PSG11 VAT1
PSG11 STAM
PSG11 CCND3
PSG11 VIM
MFGE8 IL7R
MFGE8 CDC5L
MFGE8 PDGFRA
MFGE8 PDGFA
MFGE8 AGER
MFGE8 PTPRZ1
MFGE8 MLL3
MFGE8 STXBP2
MFGE8 UROD
MFGE8 IL1B
MFGE8 EIF5A
MFGE8 MYH2
MFGE8 GAS2L1
MFGE8 DGKQ
MFGE8 KCNJ11
MFGE8 PMS2L5
MFGE8 ISG15
MFGE8 PXN
MFGE8 SC65
MFGE8 S100A7
MFGE8 DDB1
MFGE8 NOS1
MFGE8 ODF1
MFGE8 ELL
MFGE8 GTF2H1
MFGE8 MDC1
MFGE8 PSME2
MFGE8 FARSA
MFGE8 UBA7
MFGE8 AR
MFGE8 DAG1
MFGE8 SMARCD1
MFGE8 RHOC
MFGE8 OLIG2
MFGE8 COL17A1
MFGE8 NFIC
MFGE8 DAZ2
MFGE8 CDC27
MFGE8 PSAP
MFGE8 HOXD10
MFGE8 IFI6
MFGE8 MAMLD1
MFGE8 MYBPC2
MFGE8 PDE4A
SUMO1 RBBP7
SUMO1 DEK
SUMO1 SLC5A5
SUMO1 GABRA2
SUMO1 CCT8
SUMO1 DNTT
SUMO1 PPT1
SUMO1 H1FX
SUMO1 PCBP1
SUMO1 ETFB
SUMO1 RBL1
SUMO1 PDIA6
SUMO1 IGL@
SUMO1 COMT
SUMO1 SS18
SUMO1 LAMP2
SUMO1 RAB3A
SUMO1 GDI1
SUMO1 SLC20A1
SUMO1 LMO4
SUMO1 CDC20
SUMO1 MELK
SUMO1 OAT
SUMO1 NCL
SUMO1 IL15RA
SUMO3 TUBA1A
SUMO3 LITAF
SUMO3 HNRNPU
SUMO2 CKAP5
ABP1 AVPR1B
ABP1 ZNF212
ABP1 MAN2B1
ABP1 SLC2A3
ABP1 STXBP2
ABP1 PNLIP
ABP1 LIMK2
ABP1 VAMP3
ABP1 PDE1C
ABP1 CACNA1C
ABP1 PLA2G5
ABP1 GP9
ABP1 SP110
ABP1 DUSP7
ABP1 TERT
ABP1 RANBP1
ABP1 ZFP36L1
ABP1 NAT6
ABP1 LMAN1
ABP1 MDM2
ABP1 ACTN3
ABP1 ABCG1
ABP1 TAF1A
ABP1 NIPAL3
ABP1 AHR
ABP1 RND2
ABP1 CRHR2
ABP1 GPA33
IGHG1 ETV1
IGHG1 MMP15
IGHG1 NCAM1
IGHG1 GRAP
IGHG1 WNT5A
IGHG1 IGL@
IGHG1 PGM1
IGHG1 PTPRJ
IGHG1 NCF1C
IGHG1 PPARA
IGHG1 LTA4H
IGHG1 ATR
IGHG1 NSMAF
IGHG1 HTR1A
USP9X ACSM3
USP9X PPARA
USP9X UBA1
USP9X SEPT5
IL6ST CAMK2D
IL6ST RPA1
IL6ST SLC12A4
IL6ST IGHD
IL6ST SLC25A11
IL6ST PDZK1IP1
KIAA0317 TNFAIP1
KIAA0317 HOXB7
KIAA0317 UTP14C
KIAA0317 LAMC2
CD44 SLC10A3
CD44 IRF7
CD44 NPAS1
CD44 NPY6R
CD44 CORO2A
CD44 FLNC
CD44 ITIH3
SERPINA7 RAB4A
SERPINA7 MTA1
SERPINA7 RPLP2
SERPINA7 LOC201229
SERPINA7 LEP
SERPINA7 HLA-DOA
SERPINA7 ERP29
SERPINA7 HTR1E
SERPINA7 ATXN3
L1CAM ZNF185
L1CAM DPF2
L1CAM NAAA
L1CAM TAF1B
L1CAM PLK1
L1CAM HSD11B2
L1CAM IMPDH1
L1CAM KCNN3
L1CAM TIAL1
L1CAM APLP1
L1CAM XRCC1
L1CAM TYK2
L1CAM CCL22
L1CAM ATP5G1
L1CAM CLK2
L1CAM SYN1
SF3B3 USP8
SF3B3 DLG1
SF3B3 PHF16
SF3B3 SLC20A1
SF3B3 NPR1
SF3B3 TCHH
SF3B3 NR4A3
SF3B3 KRT83
SF3B3 FBN2
SF3B3 TM4SF4
SF3B3 IFITM2
SF3B3 ABR
SF3B3 C3orf45
SF3B3 CCK
SF3B3 SLC25A13
SF3B3 TRIP13
SF3B3 AGFG1
SLC2A2 WT1
SLC2A2 AVP
SLC2A2 APOBEC3B
SLC2A2 MALL
SLC2A2 FAM13C
DLG1 BCL2L2
DLG1 ACE
DLG1 LIMK2
DLG1 RPS18
DLG1 HARS
DLG1 MRE11A
DLG1 TOB1
DLG1 ATP5S
DLG1 GUCA2A
DLG1 BCL7B
DLG1 ZNF410
DLG1 DCHS1
DLG1 IL17A
DLG1 CTSA
DLG1 PCYT2
DLG1 EIF4B
DLG1 IRF4
DLG1 PDE4A
DLG1 CPS1
SMG7 ATP5A1
SMG7 PI4KB
SMG7 BPGM
SMG7 BLVRB
SMG7 RGL2
SMG7 ERCC4
SMG7 SOD2
SMG7 SSTR2
SMG7 BAT3
SMG7 ATP5B
SMG7 AP1B1
SMG7 PIN1
DLG2 ACE
DLG2 PKMYT1
DLG2 POLG
DLG2 CD79A
DLG2 PNLIPRP1
DLG2 IL8RB
DLG2 PXN
DLG2 ASL
DLG2 UGT2B4
DLG2 KIAA0196
DLG2 ESRRB
DLG2 CLC
DLG2 APRT
DLG2 IGHMBP2
DLG2 NMT1
DLG2 UCP1
DLG2 KNG1
DLG2 SLC17A2
DLG2 LILRA2
DLG2 HIBCH
HMGN4 TM9SF2
ACTG2 CACNA1C
ACTG2 TIMP3
ACTG2 MAP7
ACTG2 CCK
ACTG2 ZNF140
ACTG2 GJB2
ACTG2 LYZ
ACTG2 FHL1
ACTG2 GBE1
ACTG2 NR1H2
ACTG2 ZNF410
ACTG2 RGS16
ACTG2 TFAP4
ACTG2 ARPC1B
ACTG2 FKBP1A
BLOC1S1 IL1RL2
BLOC1S1 HIST1H2AE
BLOC1S1 HIST1H3H
BLOC1S1 LHX2
BLOC1S1 TOB1
BLOC1S1 IDH3G
BLOC1S1 SMA4
BLOC1S1 ITPKC
BLOC1S1 ESRRA
BLOC1S1 GYPB
BLOC1S1 LOC91316
BLOC1S1 SLC22A16
BLOC1S1 DHODH
BLOC1S1 IRF8
BLOC1S1 CDK5
BLOC1S1 ZBTB48
BLOC1S1 GPR176
PTGER4 CRABP1
PTGER4 EXT1
PTGER4 LLGL1
PTGER4 HOXB6
PTGER4 ARHGDIG
PTGER4 HNF1A
PTGER4 POLD4
PTGER4 ME1
PTGER4 EPAG
PTGER4 MT1E
PTGER4 CCL25
PTGER4 NEU1
PTGER4 GPR176
NFRKB UFM1
NFRKB PRPF4B
NFRKB KRT5
NFRKB CAPRIN1
NFRKB P2RX3
NFRKB SEPT6
NFRKB TMED10
NFRKB PPP1R2
NFRKB NONO
NFRKB GJB2
NFRKB ECH1
NFRKB DUSP4
NFRKB TNFRSF25
NFRKB CNBP
NFRKB KIT
NFRKB SSR1
NFRKB CPN2
SOX6 AYP1p1
SOX6 RXRA
SOX6 ZNF165
SOX6 SLC11A1
COMMD1 PDHA1
COMMD1 SLC35B1
COMMD1 CYP2E1
COMMD1 CYP11B2
COMMD1 ANGPT1
COMMD1 GPA33
GUCY1A3 TMOD1
GUCY1A3 MCAM
PPP2R4 LY9
PPP2R4 C1S
PPP2R4 FAM3C
PPP2R4 USP7
PPP2R4 RNPEP
PPP2R4 CTNND2
PPP2R4 BMS1
PPP2R4 CPA3
PPP2R4 DVL3
PPP2R4 PXN
PPP2R4 B4GALT1
PPP2R4 PDHB
PPP2R4 DUSP1
PPP2R4 S100A2
PPP2R4 TPT1
PPP2R4 ANXA7
PPP2R4 PTGR1
PPP2R4 KIAA0174
PPP2R4 ILK
PPP2R4 PML
PPP2R4 IGFBP6
PPP2R4 ARMCX6
PPP2R4 TBCB
PPP2R4 IL16
PPP2R4 PGK2
PPP2R4 TMSB15A
PPP2R4 FKBP1A
PPP2R4 COPB1
PPP2R4 CUGBP1
PPP2R4 TFDP1
PPP2R4 NAB2
PTGER3 RGR
PTGER3 NCKAP1L
PTGER3 ADD1
PTGER3 GLA
PTGER3 SLC6A9
PTGER3 FLAD1
PTGER3 ETV6
PTGER3 MFAP4
PTGER3 ATR
PTGER3 PKP2
PTGER3 CCR9
PTGER3 SPAM1
PTGER3 PCDHB11
PTGER3 LAD1
PTGER3 HTN3
PTGER3 HSD17B1
PTGER3 SLC8A3
PTGER3 PSMC5
PTGER3 PHKG1
PTGER3 WT1
PTGER3 ALDH3B1
PTGER3 F13B
PTGER3 CTSA
PTGER3 TRIM26
PTGER3 RAG1
PTGER3 SNRPN
PTGER3 LMAN2
PTGER3 NCRNA00081
PTGER3 GYPB
PTGER3 INPP5A
PTGER3 IRF1
PTGER3 CR1
PTGER3 E2F1
PTGER3 RALY
PTGER3 ESR1
PTGER3 CD96
PTGER3 FEZ2
PTGER3 GRB14
PTGER3 CPS1
PTGER3 ERCC1
PTGER3 VIP
PTGER3 PLAGL2
PTGER3 TP53BP1
PTGER3 LZTR1
SEMG1 HIC1
SEMG1 GUCY2F
SEMG1 CASP1
SEMG1 MAP3K5
SEMG1 PGGT1B
SEMG1 ITPKC
SEMG1 CD79A
SEMG1 GPR176
ATXN3 NME4
ATXN3 IFNA14
ATXN3 PPT2
ATXN3 DDX11
ATXN3 GCN1L1
ATXN3 MAST1
ATXN3 FAS
ATXN3 MAP2K6
ATXN3 FGFBP1
ATXN3 TFPI
ATXN3 HIST1H2AE
ATXN3 ABL2
ATXN3 IFIT2
ATXN3 IL8
GABRA3 PLA2G5
GABRA3 MAD1L1
GABRA3 NPY1R
GABRA3 TFF1
GABRA3 MAP3K5
GABRA3 RCVRN
GABRA3 PRPS1L1
GABRA3 GPC3
GABRA3 ALDH1B1
GABRA3 ACHE
GABRA3 S100G
GABRA3 PSMC3
WEE1 UBE4A
WEE1 PDE1C
WEE1 RQCD1
WEE1 RRAD
WEE1 IL8RB
WEE1 CD163
WEE1 RPL13A
WEE1 KIF23
WEE1 SLC12A5
WEE1 VHL
WEE1 CNR2
WEE1 ZXDA
WEE1 GNL1
WEE1 FGF4
WEE1 AGFG1
DAZL PDGFRA
DAZL UFM1
DAZL PTPRZ1
DAZL HIPK3
DAZL CCR1
DAZL PNLIP
DAZL DNM2
DAZL DNTTIP2
DAZL ADRA2A
DAZL PIR
DAZL MAPRE3
DAZL ESR1
DAZL DAZ2
DAZL PIK3IP1
DAZL ACAP2
DAZL CYBA
DAZL OLIG2
DAZL ACCN2
DAZL DNAH1
DAZL FCER2
DAZL SEMA3F
DAZL BST2
DAZL MMP7
DAZL SYN2
GJB2 CYP17A1
GJB2 RAP1GAP
GJB2 CCL17
GJB2 CHRNB3
GJB2 SF1
GJB2 PLA2G7
GJB2 PMS2L5
GJB2 BTN3A2
GJB2 GYPA
GJB2 MSR1
NPR1 FMO4
NPR1 LOC150786
NPR1 PON1
NPR1 KIAA0087
NPR1 SSTR2
NPR1 ACLY
NPR1 PPP3CB
NPR1 SEPT7
NPR2 KCNC4
NPR2 NME4
NPR2 SMYD5
NPR2 PXN
NPR2 PRIM2
NPR2 GRPR
NPR3 DEFB4
NPR3 FBLN2
NPR3 CRYGB
NPR3 GNL1
NPR3 PPFIA1
NPR3 PDE1B
NPR3 THBS3
NPR3 OAS1
NPR3 GOLGA2
NPR3 G3BP1
NPR3 MAP1B
NPR3 MUC8
NPR3 MRPL19
NPR3 MGAT5
NPR3 ALDOB
NPR3 TFAP4
NPR3 SLC1A4
SLC38A3 TXN2
SLC38A3 TFF1
CAMK2D HFE
CAMK2D HOXD4
CAMK2D GRIA1
CAMK2D B3GNTL1
CAMK2D DYNLT3
CAMK2D F13B
CAMK2D GAL
CAMK2D CHERP
CAMK2D ADAM17
CAMK2D MYO5A
CAMK2D P2RY1
CAMK2D KLHDC10
CAMK2D KIAA0090
CAMK2D CAV1
CYP2B7P1 ZNF80
CYP2B7P1 AFF1
CYP2B7P1 RRM2
CYP2B7P1 REL
CYP2B7P1 GUCA2B
CYP2B7P1 DLX2
CAMK2G ADD1
CAMK2G RFC2
CAMK2G KRR1
CAMK2G RARB
CAMK2G MZF1
CAMK2G INSL4
CAMK2G PDE3A
CAMK2G GCLC
CAMK2G SLC35A1
CAMK2G NPPB
CAMK2G G0S2
CAMK2G PEBP1
CAMK2G GPR64
CAMK2G IGHMBP2
CAMK2G WDR51B
CAMK2G SLC2A5
CAMK2G REG3A
BCAT2 HLA-G
BCAT2 RRAS
BCAT2 CTSS
BCAT2 FLT1
BCAT2 S100A12
BCAT2 TRBC1
BCAT2 CEBPE
BCAT2 RDBP
BCAT2 MICB
BCAT2 CDH5
BCAT2 XPA
BCAT2 ASL
BCAT2 ZNF185
BCAT2 ALDH3B1
BCAT2 PAPPA
BCAT2 FUT2
BCAT2 CLCN7
BCAT2 CLCN6
BCAT2 NCAPD3
BCAT2 GYPB
BCAT2 BLVRB
BCAT2 CD68
BCAT2 GSTT1
BCAT2 PDCD2
BCAT2 PMS2L11
BCAT2 CHRNG
BCAT2 GFRA2
BCAT2 DBP
BCAT2 DMWD
KIAA0174 TSC22D1
KIAA0174 SAFB
KIAA0174 RCOR1
KIAA0174 RB1
KIAA0174 TUBGCP3
KIAA0174 LOC728849
STK3 GHRHR
STK3 FABP2
STK3 FLT4
STK3 MC4R
STK3 SERPINB2
STK3 ZBTB17
STK3 ANKRD1
STK3 TAC1
STK3 CAST
STK3 FIG4
STK3 TFRC
STK3 S100A9
STK3 DST
STK3 BRCA1
STK3 ESRRA
STK3 ST3GAL4
STK3 MECP2
STK3 HPCA
STK3 CCDC6
STK3 EVI2A
STK3 SMG1
STK3 TSPY3
STK3 E2F4
STK3 BNC1
STK3 RAB9P1
STK3 CSTF2
STK3 CXorf40B
STK3 GNGT1
STK3 STK38
STK3 FGA
STK3 PPIA
STK4 LOC100130219
STK4 AVP
STK4 PROL1
IFRD1 NR6A1
IFRD1 SNAPC2
IFRD1 PIM1
IFRD1 TAZ
IFRD1 KRT2
IFRD1 GPR64
IFRD1 HTR6
IFRD1 MAPK8
CSF3R SEC23A
OCA2 ARL1
OCA2 AIMP2
OCA2 PKP4
OCA2 HYOU1
OCA2 TWIST1
OCA2 TMED9
OCA2 FIG4
OCA2 KCNJ11
OCA2 FGD1
OCA2 CHRM4
OCA2 APRT
OCA2 COL5A1
OCA2 ARID3A
OCA2 LOC1720
OCA2 PFKFB4
OCA2 CUL4B
OCA2 PPP2R5D
OCA2 PRRX2
OCA2 KRT18
CXCL11 F13B
CXCL11 TRBC1
CXCL11 TIAL1
CYP3A7 GAPDH
CYP3A7 TNNI3
CYP3A4 COL11A1
CYP3A4 COL11A2
CYP3A4 CTRC
CYP3A4 DHX34
CYP3A4 POFUT1
CYP3A4 ICAM3
CYP3A4 NPPB
CYP3A4 PHKG2
CYP3A4 AQP4
CYP3A4 NOS3
CYP3A4 F13B
CYP3A4 RPL11
CYP3A4 GATA2
CYP3A4 GSK3A
CYP3A4 TTPA
CYP3A4 TERF1
CYP3A4 HLA-DOB
CYP3A4 MT3
CYP3A4 POU2F2
CYP3A4 PPBPL2
RSU1 HTATSF1
RSU1 PDIA6
RSU1 SLC29A1
RSU1 PDHB
RSU1 TOP3A
ZBTB33 PPP2R1B
ZBTB33 STS
ZBTB33 MYH8
ZBTB33 ZXDA
ZBTB33 RABGGTB
ZBTB33 ZNF24
ZBTB33 MCM3
ZBTB33 PRDM2
ZBTB33 NUP214
ZBTB33 ATN1
ZBTB33 RAF1
AKAP5 MIF
UBE4A MUT
UBE4A BPGM
UBE4A LOC100131892
UBE4A TOMM20
UBE4A EIF2S1
UBE4A ATP13A3
UBE4A MAPK3
UBE4A TSC22D1
UBE4A MDC1
UBE4A CUX1
UBE4A DLAT
UBE4A RAP1A
UBE4A HGF
UBE4A CHMP1A
UBE4A DAZAP2
UBE4A RABGGTB
UBE4A SFRS11
UBE4A GABPA
GTF2F1 AOC2
GTF2F1 NFKBIA
GTF2F1 KRT5
GTF2F1 POU2AF1
GTF2F1 GZMM
GTF2F1 SRP14
GTF2F1 PRR4
GTF2F1 CDC37
GTF2F1 PMS2L5
GTF2F1 CD7
GTF2F1 HTATSF1
GTF2F1 SKIV2L2
GTF2F1 FOLH1
AKAP1 CD1C
AKAP1 MFAP5
AKAP1 CTNND1
AKAP1 CHKA
AKAP1 ARL4A
AKAP1 PARK7
AKAP1 TM4SF1
AKAP1 TM4SF4
AKAP1 EPRS
AKAP1 MYST3
AKAP1 NPPB
AKAP1 FPR1
AKAP1 GALE
AKAP1 TRIP13
AKAP1 E2F5
AKAP1 MTHFD1
AKAP1 PPIG
AKAP1 DNM1L
GTF2F2 PDGFRA
GTF2F2 EIF5A
GTF2F2 PRKAA2
GTF2F2 TSPAN8
GTF2F2 MSR1
GTF2F2 CPT2
GTF2F2 WDR51B
GTF2F2 TMED9
GTF2F2 PCDHB11
GTF2F2 IFNA10
GTF2F2 KCNJ10
GTF2F2 KRTAP5-8
GTF2F2 CHRNA3
GTF2F2 GYPB
GTF2F2 CASP7
GTF2F2 PEX5
GTF2F2 VAMP7
GTF2F2 BCL2A1
GTF2F2 SELE
GTF2F2 UBE2C
GTF2F2 CSTF1
GTF2F2 CYP11B1
ORC1L EDN1
ORC1L NOS3
ORC1L INS
APBA2 PTPN21
APBA2 ELAVL3
APBA2 PRKCB
APBA2 KRT7
APBA2 LAMP2
APBA2 MAP7
TGFBI STOM
TGFBI BSG
TGFBI VIM
APOC4 KISS1
APOC4 DAZ2
APOC4 TNXB
APOC4 PDGFRA
APOC4 PTPRZ1
APOC4 STAT5B
APOC4 POU5F1
APOC4 CASP8
APOC4 OLIG2
APOC4 UBXN1
APOC4 ARHGAP19
AMT ST8SIA4
AMT PDGFB
AMT PCDHGC3
AMT RTN1
AMT COL17A1
FAM38A FAM53B
FAM38A BNIP2
FAM38A DCK
STARD8 NCOA2
STARD8 CXCL3
STARD8 EIF4G1
STARD8 IL4
STARD8 ATR
STARD8 DDX6
STARD8 KDM5D
STARD8 S100A2
SNRNP27 RPA1
SNRNP27 XRCC1
SNRNP27 SET
SNRNP27 IDH3G
SNRNP27 NBL1
SNRNP27 CLPP
SNRNP27 LY6E
SNRNP27 PRPSAP1
SNRNP27 CSK
SNRNP27 CTSD
SNRNP27 FAM50A
SNRNP27 H2AFX
SNRNP27 RPL10A
SNRNP27 MMD
SNRNP27 IMMT
RAB27A RBL1
RAB27A ADD1
RAB27A RPL27A
RAB27A PRKCSH
RAB27A CSN1S1
RAB27A COPB1
RAB27A CRYGA
RAB27A YAP1
RAB27A XRCC6
TAF1A E2F4
STARD3 PDGFRA
STARD3 SLC6A8
STARD3 PTPRZ1
STARD3 AEBP1
STARD3 SKI
STARD3 MYB
STARD3 PGK2
STARD3 DAZ2
STARD3 PKN1
STARD3 USP11
STARD3 OLIG2
STARD3 E2F5
STARD3 RANBP1
STARD3 DDX6
STARD3 GNRH1
STARD3 CSRP3
STARD3 TOP3A
YBX1 PPP2R1A
YBX1 LIF
YBX1 CPT2
YBX1 PSMD4
YBX1 CCR3
YBX1 EIF2S1
YBX1 DMPK
YBX1 MATN3
YBX1 HLA-DRB1
YBX1 HOXB7
YBX1 RPL11
YBX1 RBPMS
YBX1 PTMS
YBX1 FUT1
ARHGAP19 HLA-G
ARHGAP19 SLC29A1
ARHGAP19 GOLGA4
ARHGAP19 IFITM2
ARHGAP19 KIAA0196
ARHGAP19 ALOX5
ARHGAP19 HOXB7
ARHGAP19 PALM
ARHGAP19 GYPA
ARHGAP19 MDM2
ARHGAP19 F2
ARHGAP19 DDX6
ARHGAP19 C3orf45
ARHGAP19 POU2F2
ARHGAP19 PTPRH
IL7R PHF15
IL7R PPP2R1B
IL7R MAP4K2
IL7R LASS1
IL7R MED22
IL7R CTPS
IL7R SLC29A2
IL7R SLC10A1
IL7R GRAP
IL7R KRT85
IL7R MAPK8
IL7R CNP
IL7R PGM5
IL7R NAT6
IL7R DCT
IL7R RASGRF1
IL7R WNT1
IL7R MAP3K10
IL7R FLNC
JAK3 NDUFV3
JAK3 TAF1B
JAK3 KCNJ11
JAK3 FGF4
JAK3 DNTT
JAK3 RBM12
JAK3 CYP2F1
JAK3 BMS1
JAK3 UBA7
JAK3 CCR3
JAK3 RLN2
JAK3 FABP1
JAK3 MTFR1
JAK3 MYB
CD1D KCNC4
CD1D IL2RA
CD1D NCF2
CD1D HOXD9
CD1D ADORA2A
CD1D WNT1
CD1D KNG1
CD1D REN
CD1D TNFRSF9
CD1D FKBP3
CD1D RNASE1
CD1D SKI
CD1D AMELY
CD1E SAC3D1
CD1E CDH15
CD1E ZFP90
CD1E PLSCR1
CD1E CDC27
CD1E PCBD1
CD1E ZFP36L1
CD1E GNB2L1
CD1E LAMP2
CD1E UBB
CD1E AXL
CD1E KIR2DL4
CD1B C19orf57
CD1B POU3F4
CD1B ABI2
CD1B SGCB
CD1B IFNA4
CD1B SFN
CD1B GOLGA2
CD1B DOK1
CD1B EIF4E
CD1B BDNF
CD1B MTMR3
CD1C GLA
CD1C CAV1
CD1C RGL2
CD1C CEACAM1
CD1C OR3A1
CD1C KCNJ11
CD1C COPB1
CD1C GRLF1
CD1C POU5F1
CD1C E2F5
CD1C MRPS22
CD1C GPC3
CD1C KDM5D
CD1C IGHMBP2
CD1C ATF7
CD1C PDE4C
CD1A CXCL5
CD1A PCYT2
CD1A BFSP1
CD1A C8A
CD1A MGAT5
CD1A TRPV6
CD1A CCBL1
CD1A UGP2
CD1A CYP2C18
RRP1B GNL2
RRP1B MTHFD1
RRP1B NEU1
RRP1B EMR1
RRP1B IFNA1
RRP1B CAV2
RRP1B FOXD1
RRP1B RAB11A
RRP1B GOT2
RRP1B CHN1
RRP1B MAN2A1
RRP1B TM4SF4
RRP1B NDUFS8
RRP1B MTFR1
RRP1B WNT5A
RRP1B TRIP13
RRP1B DAD1
RRP1B PSME4
RRP1B CDH6
GABRG2 SST
GABRG2 UCP1
GABRG2 NRL
NOVA1 EMD
NOVA1 F2
NOVA1 MDK
NOVA1 ABI2
NOVA1 CKS2
NOVA1 PKMYT1
NOVA1 MAPK3
NOVA1 MARCH6
NOVA1 BPI
NOVA1 FUT1
NOVA1 COPB1
NOVA1 SPRR1B
NOVA1 HARS
MYL1 RPS4Y1
MYL1 HTN3
MYL1 HOXB1
MYL1 CTSG
MYL1 MALL
MYL1 CCDC6
MYL1 P2RY1
HSP90B1 IGF1R
HSP90B1 ANXA5
HSP90B1 ELAVL1
HSP90B1 PDIA6
HSP90B1 APP
HSP90B1 PSME2
HSP90B1 USP5
HSP90B1 GOLGA4
HSP90B1 LOC100131311
HSP90B1 TROVE2
HSP90B1 TMED10
GPR183 SAC3D1
GPR183 NAAA
GPR183 IL2RG
GPR183 GSTM2
GPR183 AARS
GPR183 PMS2L5
GPR183 STAC
GPR183 DMPK
GPR183 PGGT1B
GPR183 MAGI1
KRR1 ERBB2
KRR1 RPS11
KRR1 HTN3
KRR1 MSH3
KRR1 DDX10
KRR1 LOC100130219
KRR1 RORA
KRR1 ZNF345
KRR1 SLC6A8
KRR1 CD63
KRR1 DMP1
KRR1 MT1P2
KRR1 UCP2
KRR1 RPL19
KRR1 LLGL2
KRR1 GSTM2
KRR1 PFN1
KRR1 LOC1720
KRR1 PTPRN2
KRR1 POLR2J2
TP73 SLC10A3
TP73 B4GALNT1
TP73 EFNA1
SFTPA1B VAMP2
SFTPA1B SDS
SFTPA1B ASPH
SFTPA1B LOC100130219
SFTPA1B TRD@
SFTPA1B TLE4
SFTPA1B AR
SFTPA1B PTPRB
SFTPA1B SMARCD1
SFTPA1B GCM1
SFTPA1B IL8
PTGDR LASS1
PTGDR SPINT3
PTGDR CCDC85B
PTGDR CDH1
PTGDR PHKA2
PTGDR MEP1A
PTGDR SERPINB9
PTGDR IFNA14
COL3A1 ELAVL4
COL3A1 LAMA2
COL3A1 PFDN5
COL3A1 MGP
COL3A1 LOC100131311
STIP1 SAC3D1
STIP1 CYC1
STIP1 RPP30
STIP1 HIST1H2BE
STIP1 CYBA
STIP1 RAE1
STIP1 MDM2
ADARB1 SSRP1
ADARB1 MYL6
ADARB1 MPRIP
ADARB1 TEAD1
ADARB1 RNF113A
ADARB1 IDH3G
ADARB1 PDE1B
ADARB1 KDM4A
ADARB1 TRA2A
ADARB1 KCNJ10
ADARB1 HTR6
ADARB1 SMARCD2
ADARB1 GLRX
ADARB1 GYPB
ADARB1 GM2A
ADARB1 SCRIB
ADARB1 FARSA
ADARB1 SSTR2
ADARB1 CFDP1
ADARB1 PPP2R5C
CHKA SLC10A1
CHKA MAP4K5
CHKA PFN1
CHKA PNO1
CHKA DCTD
CHKA MUM1
CHKA PLA2G7
CHKA TNIP1
CHKA DVL1
CHKA BNIP3
CHKB PPP2R1B
CHKB VDR
CHKB CDH15
CHKB CEP57
CHKB SLC6A8
CHKB AEBP1
CHKB MICB
CHKB ZNF143
CHKB AFF3
CHKB CTSG
CHKB RAG1
CHKB ACOT7
CHKB CYP2C9
CHKB HAPLN1
CHKB AK1
CHKB PDE4A
CHKB HTR1F
CHKB MYO7A
NKG7 HTN3
NKG7 RPL27A
NKG7 HPCA
NKG7 APOC3
NKG7 ZNF76
NKG7 GJB1
NKG7 HARS
NKG7 NEK9
NKG7 NPPB
NKG7 PSMC5
NKG7 RNASE1
NKG7 ANXA5
NKG7 PTAFR
NKG7 EFNA3
NKG7 EIF4E
NKG7 MAPK8IP2
NKG7 HADH
NKG7 LZTR1
NKG7 SSTR3
NKG7 CSE1L
NKG7 HLTF
NKG7 POU2F2
NKG7 YIPF6
OVGP1 HK3
OVGP1 COG2
OVGP1 ZP2
OVGP1 NR2C1
OVGP1 LMAN2
OVGP1 UCP1
OVGP1 GYPB
OVGP1 UGP2
OVGP1 COL17A1
RCN1 MYH10
RCN1 PMP22
RCN1 CSDA
RCN1 CD19
IL8RB PDGFRA
IL8RB ACTG1
IL8RB HMGN1
IL8RB DAZ2
IL8RB MSH3
IL8RB KRT2
IL8RB BMPR1B
IL8RB PUM1
IL8RB MAP2K5
IL8RB GABRB1
IL8RB PITX2
IL8RB SPRR1B
IL8RB EIF2S1
IL8RB IQGAP1
IL8RB SH3GL3
IL8RB SNX17
IL8RB CAV2
IL8RB TUBA1A
IL8RB AFF2
IL8RB NCAM1
IL8RB RGS1
IL8RB TACSTD2
IL8RB DCT
IL8RB MYB
IL8RB ZNF280A
IL8RB TRAPPC10
IL8RB NR4A3
IL8RB DST
IL8RB CELA3B
IL8RB EPB42
IL8RB PTPRZ1
IL8RB SMARCD2
IL8RB ALDH7A1
IL8RB RPS16
IL8RB STAT3
IL8RB GDI1
IL8RB OLIG2
IL8RB SPRR2C
IL8RB TAF9
IL8RB PTPRU
IL8RB ESR1
IL8RB NOTCH4
IL8RB TRAIP
IL8RB CXorf40B
IL8RB GYS2
IL8RB CDK4
IL8RB MYBPC1
IL8RB RNF144A
IL8RB MYO5A
DMC1 IL5RA
DMC1 CSF2RA
DMC1 CNGB1
DMC1 MN1
DMC1 ZP2
DMC1 PRPF4B
DMC1 TFF1
DMC1 SNX19
DMC1 MIF
DMC1 CES1
DMC1 PGGT1B
DMC1 RPL37A
DMC1 ISG15
DMC1 GUCY1B3
DMC1 STK38
DMC1 P2RX3
DMC1 BCL2L2
DMC1 MICA
IL8RA RPS16
IL8RA OLFM1
IL8RA CLTA
IL8RA LTA4H
IL8RA ADSL
IL8RA CCNA2
IL8RA TSFM
IL8RA AQP1
IL8RA FLII
IL8RA RAB5B
IL8RA MN1
IL8RA PDIA5
IL8RA FERMT2
IL8RA CUGBP1
IL8RA KIAA0087
IL8RA SEMA3B
IL8RA GRIK2
IL8RA ALB
IL8RA BMPR1B
IL8RA CXorf40B
IL8RA TMSB15A
CETN2 SOD2
CETN2 SF1
CETN2 SNRPN
CETN2 LEPROT
CETN2 RPA2
CETN1 GHRHR
CETN1 CD55
CETN1 NFKBIB
CETN1 TGFB1
CETN1 CD2
CETN1 FABP1
CETN1 HSPA1L
CETN1 CDK10
CETN1 KCNK1
CETN1 CDH1
CETN1 GRM1
CETN1 ZNF85
CETN1 UCP1
CETN1 MNAT1
CETN1 OCM2
CETN1 CXCL6
CETN1 ANK1
CETN1 MGP
CETN1 PRM1
CETN1 ZBTB48
CETN1 PDE4A
CETN1 KIF20B
CETN1 CFTR
GTF2B NFATC4
GTF2B USP5
GTF2B NARS
GTF2B CDC37
GTF2B PMS2L3
GTF2B HBB
GTF2B HELZ
P11 ALG3
P11 IGHA1
P11 ALOX5AP
P11 SPRR1B
P11 SLC25A13
P11 NCAM1
P11 SLC10A3
P11 TMED1
P11 SGCD
P11 MAPK1
P11 VIPR2
P11 SF3A1
P11 ABCB4
P11 KLHDC10
P11 DPP6
P11 SMC1A
P11 KCNJ15
P11 EFNA1
P11 PLCL1
P11 LTK
P11 UBE2V2
P11 ARSA
P11 GALK1
P11 PDXDC1
P11 PSPH
P11 MTMR3
P11 DRD3
P11 CYP2E1
P11 HCG8
P11 CCBL1
P11 IL8
GRM8 SRP19
GRM8 CUL4B
GRM8 RASA1
GRM8 PRDM2
GRM8 NNAT
H3F3B RGL2
H3F3B ADD1
H3F3B SLC6A8
H3F3B CHN2
H3F3B PDXK
H3F3B SOX4
H3F3B PI4KA
H3F3B MAB21L1
H3F3B NUP188
H3F3B JUP
H3F3B SH3GL3
H3F3B MAPRE2
H3F3B CASC3
H3F3B TP53BP2
H3F3B IL2RA
H3F3B RABGGTA
H3F3B PRDM2
H3F3B PPP3CB
H3F3A CYB5R3
H3F3A RPS15
H3F3A HLA-C
H3F3A CCR1
H3F3A DYRK4
H3F3A ZNF167
H3F3A AQP6
H3F3A MN1
H3F3A M6PR
H3F3A CHMP1A
H3F3A BNIP1
H3F3A NASP
H3F3A PTMA
H3F3A INPP5J
H3F3A HTR1B
H3F3A CPN2
H3F3A PTCH1
H3F3A ZNF136
H3F3A APOC3
ZIC1 C5orf13
ZIC1 PLEC1
ZIC1 TCFL5
ZIC1 MST1R
ZIC1 SDC4
ZIC1 GCN1L1
ZIC1 PPP1R11
ZIC1 SSR1
ZIC1 TRPC1
ZIC1 DARC
ZIC1 APC
ZIC1 IFIT5
ZIC1 CCL22
ZIC1 LOC728849
TNFRSF4 BIRC2
TNFRSF4 USP7
TNFRSF4 ST14
TNFRSF4 MBOAT7
TNFRSF4 RBM15B
TNFRSF4 INSL4
TNFRSF4 ZNF167
TNFRSF4 VGLL4
TNFRSF4 KISS1
TNFRSF4 RAB5A
TNFRSF4 GALE
TNFRSF4 PCDHGC3
TNFRSF4 SART3
TNFRSF4 ZNF174
TNFRSF4 G6PC
TNFRSF4 C2orf3
TNFRSF4 HTT
TNFRSF4 RNF4
TNFRSF4 CKAP4
GRM5 SGCD
GRM5 MYF6
GRM5 RPS27A
GRM5 LAG3
GRM5 ZNF35
GRM5 ATR
GRM5 RARB
GRM5 FSHB
GRM5 PDE1C
GRM5 SLC9A3R2
GRM5 CGB
GRM5 PRIM1
GRM5 IFNA14
GRM5 PRKCH
GRM5 ACVR2B
GRM5 MUC8
GRM5 FGD1
GRM5 KCNJ15
GRM5 EFNA5
GRM5 ATP1B3
GRM5 OCM2
GRM5 NCF1C
GRM5 ATP2B2
GRM5 PLEK
GRM5 BNIP2
GRM5 IRF4
GRM5 ZNF91
GRM5 TIAL1
GRM5 MYO5A
CCL23 KCNJ11
CCL23 IRF4
CCL23 EFNA5
CCL23 HAS1
CCL22 HSD17B10
CCL22 AOC2
CCL22 KDSR
CCL22 RPS16
CCL22 MMP12
CCL22 KRT35
CCL22 S100P
CCL22 TRD@
CCL22 ARAF
CCL22 APOC3
CCL22 UROD
CCL22 IFI44L
CCL22 ZNF410
CCL22 NCOA4
CCL22 BTN1A1
CCL22 B3GNTL1
CCL22 CXorf40B
CCL22 NAPG
CCL22 SLC12A1
CCL22 FGR
CCL22 HNRNPF
CCL22 CFDP1
CCL22 TBXA2R
CCL22 ODF1
CCL22 COL11A1
CCL22 KIAA0195
CCL22 KIR2DL4
CCL22 WARS
CCL22 QPCT
CCL22 AR
CCL22 LMAN1
CCL22 TPR
CCL22 UCP1
CCL22 WAS
CCL22 PAX8
CCL22 WIT1
CCL22 VAMP1
CCL22 PDAP1
CCL22 CYP1A2
CCL22 NFIB
CCL22 IRF7
CCL22 LST1
CCL22 IRF5
CCL22 DDR2
CCL22 GSK3A
CCL22 SCRIB
CCL22 MAMLD1
CCL22 CXCL10
CCL22 ATP6V0A1
CCL22 CPN2
CCL22 REG3A
CCL22 POU2F2
CCL22 BLZF1
CCL22 SMARCD2
CCL25 VDR
CCL25 PCBD1
CCL25 CYP17A1
CCL25 RORA
CCL25 DNM2
CCL25 SH3GL3
CCL25 SORL1
CCL25 SERTAD2
CCL25 MYBPH
CCL25 PPT2
CCL25 CHRNB4
CCL25 C1QBP
CCL25 IFI44L
CCL25 DEFA3
CCL25 LOC727787
CCL25 DGKG
CCL25 KCNAB1
CCL25 CTSE
CCL25 TSPO
CCL25 KIAA0087
CCL25 SLC17A4
CCL25 UBE2B
CCL25 PHKG2
CCL25 IL4
CCL25 PDE4A
CCL25 ATXN2
GRM1 PDGFRA
GRM1 CGB
GRM1 NT5E
GRM1 ATM
GRM1 LRRC16A
GRM1 DGKQ
GRM1 PTPRZ1
GRM1 CTSS
GRM1 MAP7
GRM1 C12orf32
GRM1 ZNF140
GRM1 ATP2B2
GRM1 RARB
GRM1 APOB
GRM1 IDH3G
GRM1 CLEC3B
GRM1 FAS
GRM1 ZNF160
GRM1 TNXB
GRM1 PLA2G7
GRM1 SLC25A11
GRM1 RABIF
GRM1 CDH6
GRM1 DAZ2
GRM1 TIAL1
GRM1 ELL
GRM1 HOXB3
GRM1 TERF2
GRM1 GUK1
GRM1 TTC35
GRM1 HCK
GRM1 OLIG2
GRM1 WIT1
GRM1 ARNT
GRM1 MOGS
GRM1 GRB14
GRM1 HOXD10
GRM1 KIF22
GRM1 PRDM2
GRM1 PPIF
GRM1 MMP1
NR1H2 SNX1
NR1H2 ACADVL
NR1H2 ADSS
NR1H2 WT1
NR1H2 CCR2
NR1H2 SEPT6
NR1H2 ZNF167
NR1H2 FAH
NR1H2 FLJ40113
NR1H2 GYS1
NR1H2 IVD
NR1H2 ETV4
NR1H2 MOGS
NR1H2 KAL1
NR1H2 PLAGL2
NR1H3 GPLD1
NR1H3 LOC100130219
NR1H3 DNAH8
NR1H3 TRAP1
NR1H3 DRD3
NR1H3 CUL4B
NR1H3 RPS3A
NR1H3 RALB
MAPK1IP1L TM4SF4
MAPK1IP1L PUM1
MAPK1IP1L S100A4
MAPK1IP1L TRIP13
GUCY2D GDI1
GUCY2D WIT1
GUCY2D GP9
GUCY2F RPS11
GUCY2F RALY
GUCY2F BFSP1
GUCY2F USP11
GUCY2F MTM1
GUCY2F MAS1L
HOXB2 TNXB
HOXB2 LOC728849
HOXB2 TNFRSF25
HOXB3 PKLR
HOXB3 KCNJ15
HOXB3 EPS15
HOXB3 HLA-C
HOXB3 S100A8
HOXB3 ZXDA
HOXB3 FCGRT
HOXB3 ELF4
MGLL IL1RL1
MGLL TYK2
MGLL ROS1
MGLL NCOA2
MGLL ZNF169
MGLL SKP1
MGLL RDBP
MGLL SC5DL
MGLL TAGLN2
MGLL CTSK
MGLL FANCA
MGLL PKN2
MGLL MCAM
MGLL LPL
MGLL CXCL6
MGLL MYO7A
MGLL MB
MGLL RING1
MGLL UBA52
MGLL PDE4A
MGLL SYN2
HOXB1 MVK
HOXB1 KAT2B
HOXB1 SCGB1A1
HOXB6 POU2F2
HOXB7 PDGFRA
HOXB7 MX2
HOXB7 PTPRZ1
HOXB7 MFAP3
HOXB7 DNTTIP2
HOXB7 ZNF146
HOXB7 S100A9
HOXB7 RBM38
HOXB7 DAZ2
HOXB7 DFFA
HOXB7 IL6R
HOXB7 CRYBB2
HOXB7 SLC26A3
HOXB7 EIF4E
HOXB7 OLIG2
HOXB7 TAF5
HOXB7 KIF5A
HOXB7 GPR176
HOXB7 GAS6
HOXB5 RGR
HOXB5 GLI1
HOXB5 GPA33
HOXB5 MTHFD1
HOXB5 ZNF280B
IL12B RPS11
IL12B ETV4
IL12B CD72
IL12B NR2C2
IL12B ZNF267
IL12B SREBF1
IL12B TACSTD2
IL12B TLE3
CUX1 MMP14
CUX1 MRPS27
CUX1 PAFAH2
CUX1 RTCD1
CUX1 XRCC5
CUX1 RPL41
PPARD SIM2
PPARD F2
PPARD EDN2
PPARD LMF2
PPARA PPP2R1A
PPARA ZNF140
PPARA DSC2
PPARA RTN1
PPARA PIK3IP1
PPARA STS
PPARA BTN2A1
PPARA POU2AF1
GLMN SELP
GLMN NOP14
THBD BBS9
THBD USP8
THBD ANKRD1
THBD DDX10
THBD CPA3
THBD MKRN3
THBD GOLGA2
THBD ME1
H2AFB1 PML
H2AFB1 KEAP1
H2AFB1 FHL1
H2AFB1 MYH11
H2AFB1 ST5
SPAM1 RASL10A
SPAM1 C17orf103
SPAM1 SLC9A2
SPAM1 CACNA1C
SPAM1 PTHLH
SPAM1 LMAN1
SPAM1 KRTAP1-3
SPAM1 ESRRA
SPAM1 IFNG
SPAM1 LBX1
SPAM1 CENPA
SPAM1 ALG13
SPAM1 RPL18
SPAM1 COX6A2
SPAM1 RALY
SPAM1 SEMA3F
SPAM1 RBBP5
SPAM1 MCM3
TYRO3 PDGFRA
TYRO3 PTPRZ1
TYRO3 SLC29A2
TYRO3 TBX5
TYRO3 EPS15
TYRO3 CCDC106
TYRO3 ADRA2A
TYRO3 C6orf142
TYRO3 MT1A
TYRO3 S100A2
TYRO3 DAZ2
TYRO3 MUC8
TYRO3 PRKCA
TYRO3 SLN
TYRO3 POU2F2
TYRO3 OLIG2
TYRO3 RASA2
TYRO3 TBP
TYRO3 SLC2A3
TYRO3 KIF20B
C5orf13 CETP
C5orf13 CAPZA2
C5orf13 OGDH
C5orf13 GTF2I
C5orf13 PRPSAP1
C5orf13 TUBGCP3
C5orf13 TMEFF1
C5orf13 ELAVL4
C5orf13 RNF144A
C5orf13 ZKSCAN1
C5orf13 MGAT2
C5orf13 MARCKS
C5orf13 DCTN2
C5orf13 MTMR6
C5orf13 GDI1
C5orf13 HFE
PDAP1 MYH10
PDAP1 PHF16
PDAP1 RPL35A
PDAP1 SPTA1
PDAP1 TCHH
PDAP1 PCDHGB7
PDAP1 SH3GL1
PDAP1 KIAA0090
PDAP1 NR6A1
PDAP1 HBQ1
PDAP1 ZNF160
PDAP1 RBM15B
PDAP1 LIG3
PDAP1 WTAP
PDAP1 KCNJ15
PDAP1 HMGCL
PDAP1 ERP29
PDAP1 CXCL5
PDAP1 VAMP7
PDAP1 UBE2B
PDAP1 MRPS22
PDAP1 CYP2E1
PDAP1 CD81
PDAP1 MAOA
PDAP1 DTYMK
GSTO1 GSTT2B
GSTO1 DDX10
GSTO1 ACAT1
GSTO1 U2AF1
GSTO1 NBL1
GSTO1 PDE6B
GSTO1 RPL13A
GSTO1 UROD
GSTO1 CDC123
GSTO1 CD180
GSTO1 SUOX
CSNK1A1 ADD1
CSNK1A1 H1FX
CSNK1A1 TM4SF4
CSNK1A1 GNG4
CSNK1A1 MAPK1
CSNK1A1 TRIP13
LAGE3 LRPPRC
LAGE3 CSTF1
LAGE3 APBB1
LAGE3 MPST
LAGE3 HNF1A
LAGE3 ZNF22
LAGE3 PSMC1
LAGE3 NRF1
DNAJC7 SET
DNAJC7 PRPSAP1
DNAJC7 SAFB
DNAJC7 HELZ
DNAJC7 TOMM20
DNAJC7 EPRS
RING1 PPP2R1A
RING1 SSX5
RING1 HLA-C
RING1 ADAM11
RING1 CCR2
RING1 TAF10
RING1 KRT5
RING1 PIN1
RING1 PGC
RING1 CDC37
RING1 MAPK3
RING1 TFE3
RING1 DDB1
RING1 MT1A
RING1 NF1
RING1 CASC3
RING1 JOSD1
RING1 PTPRU
RING1 ANG
RING1 SLC2A5
RING1 PLCG1
RING1 SLC1A1
RING1 CDC2L5
RING1 BMPR2
RING1 PRRX2
INS CSF2RA
INS CCK
INS RAD23A
INS C16orf35
INS MFAP3
INS CLCNKA
INS CHRFAM7A
INS LTBR
INS ZNF239
INS ACSM3
INS CGB
INS SPA17
INS ARHGDIG
INS MALL
INS NRG1
INS FGA
INS MAPRE2
INS EDN1
INS TEP1
INS MN1
INS TFF1
INS B4GALT1
INS FXN
INS RAB3A
INS FAAH
INS IL16
INS MAP3K10
INS HSD3B2
INS TUB
INS NRF1
HIST1H3H RAD23A
HIST1H3H MKNK1
HIST1H3H CHN2
HIST1H3H ALOX5AP
HIST1H3H IQGAP1
HIST1H3H AMELY
HIST1H3H HNF1A
HIST1H3H PML
HIST1H3H CR2
HIST1H3H VAMP3
HIST1H3H ZNF154
HIST1H3H MAOA
HIST1H3H EGR3
HIST1H3H HIBCH
HIST1H3H HTR1B
HIST1H3H FUT8
MPP3 SH3GL3
CD14 RNASE1
CD14 INSL4
CD14 CTSC
CD14 N4BP2L2
CD14 KDM5D
CD14 ZNF76
POLR2F POLA2
POLR2F SMPDL3A
POLR2F ICT1
POLR2F HLA-DRB1
POLR2F CTAGE5
POLR2F PTMS
POLR2F GPX4
POLR2F COX8A
POLR2F AKR1B1
POLR2F ATXN2
POLR2F SOX4
TTC35 PSMD9
TTC35 HMGN2
TTC35 BPI
TTC35 EMR1
TTC35 HELZ
TTC35 DHX38
TTC35 RNPEP
TTC35 N4BP2L2
TTC35 TANK
TTC35 SUPT5H
TTC35 SI
TTC35 CDC37
TTC35 GABRR1
TTC35 S100A4
TTC35 TAGLN2
TTC35 MYST3
TTC35 FOLH1
TTC35 MVP
TTC35 FMO4
TTC35 FBN2
TTC35 CHM
TTC35 KRIT1
TTC35 GATA2
TTC35 GATA1
TTC35 PRSS1
TTC35 SMPDL3A
TTC35 GSTT2B
TTC35 ADH5
TTC35 ARID5A
TTC35 GZMM
TTC35 GRIK2
TTC35 MYL4
TTC35 NDUFS1
TTC35 CXorf40B
TTC35 RAD51
BTN1A1 ANGPT1
BTN1A1 GRIK3
BTN1A1 CCR1
BTN1A1 MFAP5
BTN1A1 TRAM2
BTN1A1 SMPD1
BTN1A1 TMED10P
SLC18A3 FLJ40113
SLC18A3 IL10RB
SLC18A3 RAD23A
SLC18A3 FGF12
SLC18A3 S100A10
SLC18A3 C11orf41
POLR2A SMC1A
POLR2A CNGB1
POLR2A CALCOCO2
POLR2A FAM3C
POLR2A ATP6AP1
POLR2A USP5
POLR2A ILK
POLR2A MAPK1
POLR2A TNF
POLR2A SMARCD1
POLR2A IMPDH1
POLR2A LOC201229
POLR2A PAFAH1B1
POLR2A C18orf8
POLR2A HARS
SLC18A1 TPM3
SLC18A1 IGLL1
SLC18A1 CLTCL1
SLC18A1 ATP5G1
INA TRIP13
INA TM4SF4
INA BAD
INA NUMB
INA ANGPT1
INA CTNNA1
INA ROR1
INA SPHAR
DAG1 ISL1
DAG1 DHX38
DAG1 MAP2K5
DAG1 IQGAP1
DAG1 GAS2L1
DAG1 TPM3
DAG1 RBM10
DAG1 HCLS1
DAG1 CTSA
DAG1 PCYT2
DAG1 KRTAP5-8
DAG1 BCAT1
DAG1 CYBA
DAG1 IGHD
DAG1 GPD1L
DAG1 IL10
DAG1 DBP
DAG1 B4GALT1
ACP5 CRP
ACP5 IRF5
ACP5 RDBP
ACP5 LIMK2
ACP5 RAF1
EML1 TRIP10
EML1 FARSA
VSNL1 ERCC8
VSNL1 BMPR1B
VSNL1 GUK1
VSNL1 CRISP3
ACP2 RNPS1
ACP2 PDXDC1
ACP2 KIAA0247
ACP2 CPD
ACP2 PTGR1
ACP2 SCG2
ACP2 TP53BP1
ACP2 TIAL1
ACP2 AKR1B1
ACP2 FUCA1
ACP2 GAA
RBM6 NCKAP1L
RBM6 NRCAM
RBM6 N4BP2L2
RBM6 SLC5A5
RBM6 EIF2S3
RBM6 PIK3R3
RBM6 NFKB2
RBM6 TEP1
RBM6 PPARG
RBM6 MTOR
RBM6 IVD
RBM6 NASP
RBM6 IRF4
RBM6 RPA4
RBM6 SLC17A2
RBM6 SAFB2
RBM6 CXorf40B
RBM6 GPA33
GLA ACE
GLA SLC7A1
GLA LOC643332
GLA KRT5
GLA ZNF143
GLA GAGE1
GLA ARFIP1
GLA CTSC
GLA SLC14A2
GLA GTF2E2
GLA IDS
GLA AR
GLA EDEM1
GLA HIST1H2BJ
GLA CASP2
GLA WIT1
GLA INPP5J
GLA TCF7L2
GLA GZMK
GLA WNT5A
GLA IL8
RAP1A SLC6A1
RAP1A TLE1
RAP1A CYCS
RAP1A MYL7
RAP1A BCHE
RAP1A APOC3
RAP1A NSMAF
RAP1A STRN3
RAP1A LOC100130219
RAP1A SHC3
RAP1A RANBP2
RAP1A GABPB1
RAP1A ANXA5
RAP1A ANXA6
RAP1A STAG1
RAP1A SFPQ
RAP1A GLRX
RAP1A AKR1B1
RAP1A C18orf8
PRKDC CCT2
PRKDC SKIV2L2
PRKDC PRAME
PRKDC RPS3A
PRKDC LOC339290
PRKDC PHF3
PRKDC PHKG1
ACO1 DNAH3
ACO1 KEL
ACO1 BTN3A2
ACO1 PSPH
ACO1 TCF20
ACO1 DDX18
ACO1 FARSA
ACO1 OAS2
ACO1 IL32
ACO1 RNH1
ACO1 CTNND1
ACO1 DCTN2
ACO1 ARAF
ACO1 USF1
ACO1 HLA-DOA
MKRN3 SMPDL3B
MKRN3 MSTP9
MKRN3 PNO1
MKRN3 CCR2
MKRN3 GAL
MKRN3 ARHGDIA
MKRN3 MVK
MKRN3 NPPC
DYRK2 GABRB3
DYRK2 CLTA
DYRK2 TRIP10
DYRK2 SRP72
DYRK2 NRF1
DYRK4 IFITM1
DYRK4 TEK
DYRK4 NTF4
DYRK4 LTBP2
DYRK4 CRYZ
DYRK4 TRAP1
DYRK4 PTPN11
DYRK4 KIAA0232
DYRK4 HTR2C
DYRK4 PCBP2
DYRK4 CEACAM4
DYRK4 ARID4A
DYRK4 CUGBP1
EPAG RBPMS
EPAG CTSG
EPAG FUT5
EPAG AZU1
EPAG UGP2
SLC23A2 LCP2
SLC23A2 TFF1
SLC23A2 SALL2
LHFPL2 ELAVL4
LHFPL2 SYT11
LHFPL2 CD164
LHFPL2 TRIP13
LHFPL2 TM4SF4
B4GALNT1 DAZ2
B4GALNT1 PDGFRA
B4GALNT1 SLC2A3
B4GALNT1 CCKAR
B4GALNT1 PTPRZ1
B4GALNT1 C8A
B4GALNT1 ICAM3
B4GALNT1 OLIG2
NCOA2 CCR2
NCOA2 MLANA
NCOA2 ITIH4
NCOA2 MDK
NCOA2 ANKRD1
NCOA2 KCNMA1
NCOA2 GOLGA2
NCOA2 MAPK1
NCOA2 PKN1
NCOA2 LY9
NCOA2 SLC22A16
NCOA2 CYP2E1
NCOA2 EBI3
ENPEP SLC6A3
ENPEP ZNF143
WFDC2 ELAVL1
WFDC2 ODF3B
WFDC2 RPL18A
WFDC2 AQP5
WFDC2 MFAP2
WFDC2 KRT4
WFDC2 KIAA0090
WFDC2 MS4A1
WFDC2 LTBR
WFDC2 PARK7
WFDC2 RCAN1
WFDC2 HNF1A
WFDC2 TTLL12
WFDC2 ELL2
WFDC2 PRKCH
WFDC2 ACVR2B
WFDC2 HPCAL1
WFDC2 PKN1
WFDC2 SMARCD1
WFDC2 LMAN2
WFDC2 LTK
WFDC2 INPP5A
WFDC2 F9
WFDC2 DRD1
WFDC2 ZNF132
WFDC2 SYN2
WFDC2 LEPREL2
NCOA6 COPB1
NCOA6 KEAP1
NCOA6 SAFB
NCOA4 SMN2
NCOA4 DFFA
NCOA4 HTATSF1
NCOA4 NFIL3
NCOA4 B4GALT1
NCOA4 NPEPPS
NCOA4 PICALM
PRAME NASP
PRAME PSPH
PRAME SELENBP1
NELL1 MMP16
NR2F6 RGS16
NR2F6 GIPR
NR2F6 ESRRB
HAB1 SLC6A1
HAB1 HPCAL1
HAB1 PON1
HAB1 KRT20
HAB1 ASPH
HAB1 FXR2
HAB1 RPS3A
HAB1 CD2
HAB1 SELP
NR2F2 CD74
NR2F2 BMS1
NR2F2 IGL@
NR2F2 TFF1
NR2F2 CENPA
NR2F2 ATIC
NR2F2 RPIA
NR2F2 ANGPT1
NR2F2 KRT18
ACAT1 SQSTM1
ACAT1 GNB2
ACAT1 PDHA1
ACAT1 CYB5R3
ACAT1 ZNF239
ACAT1 MMP19
ACAT1 RTN1
ACAT1 IL4
ACAT1 ZNF274
ACAT1 FTH1
ACAT1 MYO5A
ACAT1 OAS2
ACAT1 RALB
ACAT1 CEBPG
POU6F1 GBX1
POU6F1 HEPN1
POU6F1 ACE
POU6F1 ALG3
POU6F1 MAPRE3
POU6F1 TNXB
POU6F1 CASP8
POU6F1 RAPSN
POU6F1 HOXA4
POU6F1 SLC5A5
POU6F1 MT1G
KIAA0146 TSPAN31
KIAA0146 PHKG1
KIAA0146 TEAD1
KIAA0146 PRTN3
KIAA0146 NR5A2
HMGB2 ZNF169
HMGB2 NCL
HMGB2 CYP11B1
HMGB2 GHRHR
DDB2 RGL2
DDB2 CHRNA4
DDB2 ARHGDIA
DDB2 NUP214
DDB2 SIGMAR1
ELL2 MMP16
ELL2 MYOD1
ELL2 KCNJ15
ELL2 NTN3
ELL2 MEP1A
DDB1 OXA1L
DDB1 PSMD7
DDB1 CPD
DDB1 MEN1
DDB1 USP7
DDB1 AP1B1
DDB1 TBXA2R
DDB1 CAPZA1
DDB1 SYP
DDB1 ACTB
DDB1 FUCA1
DDB1 CKAP4
EEF1A2 GPR162
EEF1A2 MALL
EEF1A2 PLGLA
EEF1A2 AKAP13
CUL7 ELN
CUL7 INPP5J
CUL7 U2AF1
CUL7 CASP8
CUL7 F8
CUL7 KRT5
CUL7 SLC1A1
PEX1 PTTG1IP
PEX1 KISS1
PEX1 CR1
PEX1 NR0B1
PEX1 TFF1
PEX1 PPIL2
PEX1 PSEN1
DIRAS1 DAZ2
DIRAS1 PDGFRA
DIRAS1 PTPRZ1
DIRAS1 AR
DIRAS1 OLIG2
DIRAS1 PROX1
RIF1 CCT8
RIF1 MRE11A
RIF1 GNAI3
RIF1 SNRPD1
RIF1 SEC23B
RIF1 PLSCR1
RIF1 TFF1
RIF1 ICA1
RIF1 NFKBIE
RIF1 SLC5A11
RIF1 CHERP
RIF1 KDELR1
RIF1 CYP2A6
PPT1 PARK7
PPT1 CBFB
PPT1 STX4
CTF1 MADD
CTF1 CDH15
CTF1 VAV2
CTF1 APBB1
CTF1 PHKA2
CTF1 EZH1
CTF1 ZKSCAN3
CTF1 PRDM2
CTF1 CYP11B1
CTF1 MVK
CTF1 SPTBN1
CTF1 CHRFAM7A
ABCG1 PRSS1
ABCG1 SH3BP2
ABCG1 CRYGD
ABCG1 RRH
ABCG1 LOC646652
ABCG1 PLA2G7
ABCG1 MATN3
ABCG1 HHEX
ABCG1 FNTB
ABCG1 ASCL1
ABCG1 RTN1
ABCG1 CLC
ABCG1 TFF1
ABCG1 BMP2
ABCG1 AARS
ABCG1 CFDP1
ABCG1 TIAL1
AUH CRP
AUH CNP
AUH CTBS
AUH ITSN1
AUH TERF2
AUH GRAP
AUH HK2
AUH LIG3
AUH B4GALT1
MECP2 RPS11
MECP2 IDI1
MECP2 HRAS
MECP2 AKAP13
MECP2 FKBP2
MECP2 GPD2
MECP2 DHX34
MECP2 HSPA1L
MECP2 GNL2
MECP2 MYH6
MECP2 RAB32
MECP2 PPP1R2
MECP2 NDST1
MECP2 TCFL5
MECP2 LYZ
MECP2 PC
MECP2 ICAM1
MECP2 RABEP1
MECP2 B4GALT1
MECP2 HSD17B1
MECP2 MYB
MECP2 RANBP2
MECP2 PDHA1
MECP2 CHRM5
MECP2 SMYD5
MECP2 LDLR
MECP2 FLT3LG
MECP2 IL2RA
MECP2 CCL17
MECP2 CCL19
MECP2 ID4
MECP2 AGXT
MECP2 CYP2C19
MECP2 MYBPC2
MECP2 CD163
MECP2 SLAMF1
MECP2 MAP2K6
ZNF80 NAAA
ZNF80 ETV6
ZNF80 RPGR
ZNF80 CDH1
PRB2 DAZ2
PRB2 PDGFRA
PRB2 OLIG2
PRB2 PKMYT1
PRB2 PTPRZ1
KDSR ZMYM3
KDSR IDE
KDSR COL2A1
KDSR RPL18
MCAM BTN3A2
MCAM PCCB
MCAM SF1
MCAM TNFRSF17
MCAM NHLH1
MCAM TMED10
MCAM DNTT
MCAM PC
MCAM CHRNB1
MCAM TRD@
MCAM OXA1L
MCAM S100A3
MCAM DUSP2
MCAM ANXA5
MCAM ENG
MCAM EFNA1
MCAM THOP1
MCAM SLC26A2
MCAM LMAN2
MCAM ALDOA
MCAM AKR1B1
MCAM UPP1
MCAM KEL
MCAM KRT2
MCAM SLC2A5
MCAM STX4
MCAM DGCR11
MCAM KPNA3
MCAM PTPRB
MCAM MYO5A
MCAM POU2F2
ZNF84 CLPP
ZNF84 HBB
ZNF84 SPTA1
ZNF84 STAC
ZNF84 COASY
ZNF84 RARB
ZNF84 DCK
ZNF84 CEBPE
ZNF84 ITPKC
ZNF84 VAC14
ZNF84 MAS1L
ZNF84 ERBB3
ZNF84 DHPS
ZNF84 ROR1
ZNF84 WIT1
ZNF84 GNAL
ZNF84 HCG9
ZNF84 PPIA
SS18 ARSD
SS18 DDX21
SS18 DLX4
SS18 MAP4K5
SS18 SLC25A3
SS18 NDST1
SS18 PRR3
SS18 F2
SS18 SFPQ
SS18 FES
SS18 CD2
SS18 ALDH7A1
SS18 SNTA1
SS18 GNAQ
LDLR PSMD9
LDLR LCN2
LDLR MAP2K2
LDLR ANKRD1
LDLR TPM3
LDLR RORB
LDLR PAICS
LDLR PRTN3
LDLR TXNRD1
LDLR HPCAL1
LDLR CETP
LDLR CYBA
LDLR SERPINB1
LDLR UCP1
LDLR FGF4
LDLR E2F5
LDLR CCDC130
LDLR GRM3
LDLR PLCG2
LDLR CFDP1
LDLR SLC19A1
LDLR M6PR
GP5 PDGFRA
GP5 NEO1
GP5 DAZ2
GP5 AFF2
GP5 PTPRZ1
GP5 APEX1
GP5 PFN1
GP5 KCNJ10
GP5 UBB
GP5 PNPLA4
GP5 HTR1E
GP5 FGF5
GP5 OLIG2
PEX5 GK2
PEX5 GNAQ
PEX5 MYL7
PEX5 BAAT
PEX5 RYR2
PEX5 SLC2A3
PEX5 KLF4
PEX5 KRT2
PEX5 DEFA4
PEX5 IL32
PEX5 HYAL1
PFN1 EFNB2
PFN1 MMP16
PFN1 RPL37A
PFN1 CCL8
PFN1 AIMP2
PFN1 FKBP5
PFN1 PLCG1
PFN1 CSDA
PFN1 C1QBP
PFN1 GP1BB
PFN1 FGB
PFN1 NDN
PFN1 CTSD
PFN1 PHB
PFN1 SCARB1
PFN1 MASP1
PFN1 RUNX2
TSPY3 CCL4
TSPY3 MIA
TSPY3 MYL4
TSPY3 MYOC
TSPY3 ARNTL
TSPY3 ZNF146
TSPY3 CDC34
TSPY3 IFI44L
TSPY3 SLC5A11
TSPY3 PXN
TSPY3 FGFBP1
TSPY3 B4GALT1
TSPY3 IFNA10
TSPY3 ACVR2B
TSPY3 SHC3
TSPY3 SCP2
TSPY3 IGL@
TSPY3 MGAT5
TSPY3 FGF4
TSPY3 IGHM
TSPY3 HADH
TSPY3 IRF1
TSPY3 CCL19
TSPY3 FAT1
RAB30 SOD2
RAB30 ST6GAL1
RAB30 PLK1
RAB30 F9
RAB30 MSH3
RAB30 AFF1
RAB30 HCLS1
RAB30 TNNC1
RAB30 TACSTD2
RAB30 VGLL1
CA2 SEC14L1
CA2 TLX1
CA2 EPHA1
CYP2C9 LOC100130219
CYP2C9 CACNA1C
CYP2C9 GFRA2
CYP2C9 ZNF132
CYP2C9 GGH
CAPZA2 TNK1
CAPZA2 HCFC1
CAPZA2 LITAF
CAPZA2 H2AFZ
CAPZA2 FARSA
CAPZA2 BAT3
CAPZA2 ISCU
CAPZA2 STAM
CAPZA2 DPP6
IL2RB STX1A
IL2RB AGPS
IL2RB HOXD4
IL2RB EIF3B
IL2RB SECTM1
IL2RB CCR1
IL2RB MGAT3
IL2RB OR3A1
IL2RB RPL7L1
IL2RB HSD17B2
ZNF638 SMC1A
ZNF638 H1FX
ZNF638 PSIP1
ZNF638 PSMD6
ZNF638 BCLAF1
ZNF638 CYCS
ZNF638 IRS1
ZNF638 CD7
ZNF638 GHRHR
ZNF638 TP53
ZNF638 WNT5A
ZNF638 TOP2B
ZNF638 UFD1L
ZNF638 PPP2R5C
RAB33A MAP1B
RAB33A TRIP13
RAB33A BCL2
RAB33A YAP1
RAB33A PDIA3
RAB33A TM4SF4
RAB33A PLCG1
RAB33A USP14
RAB33A ARHGEF7
RAB33A PPP3CA
PEX7 TAC1
PEX7 PNO1
SCARF1 ITGA8
SCARF1 TRIP13
SCARF1 TM4SF4
IL2RG GSTT2B
IL2RG CRKL
IL2RG TLE1
IL2RG GRIK3
IL2RG TNXB
IL2RG PML
IL2RG PPBP
IL2RG TLR1
IL2RG ISG15
IL2RG HGF
IL2RG UGP2
SLC17A4 ANXA5
SLC17A4 MYOD1
SLC17A4 BDH1
SLC17A4 AVP
SLC17A4 VLDLR
SLC17A4 FLT3LG
SLC17A4 ZXDA
SLC17A4 BTN2A1
SLC17A4 LILRA2
SLC17A4 MICA
SLC17A4 GPR176
LMO1 ITGA8
LMO1 IVD
LMO1 FLJ40113
LMO1 PPP1R2
LMO1 CACNA1C
LMO1 MALL
AK1 ADD1
AK1 BTN3A1
AK1 PCBD1
AK1 BTN2A1
AK1 APOH
AK1 SH3GL3
AK1 TERT
AK1 IL5RA
AK1 MDC1
AK1 PHKA2
AK1 SLC2A4
AK1 MRPS21
AK1 FUT6
AK1 SSR4
AK1 PPP3CA
AK1 TMEM151B
PLSCR1 NR6A1
PLSCR1 KIAA0368
PLSCR1 HMGCL
PLSCR1 UBE3C
PLSCR1 CLCN6
PLSCR1 ADAM10
PLSCR1 RNF185
PLSCR1 TUBA4A
PLSCR1 DNM2
PLSCR1 UROD
PLSCR1 ALDH5A1
PLSCR1 MNAT1
LMO4 NDP
LMO4 TGFB2
LMO4 DARS
LMO4 TMSB15A
TBCB ATP6V1F
TBCB TFF1
TBCB MAPK1
TBCB VEGFA
TBCB TRIP11
SLC17A2 CPT2
SLC17A2 RCAN1
SLC17A2 KAT2A
SLC17A2 LOC728844
SLC17A2 ATP7A
SLC17A2 RARG
SLC17A2 KCNMA1
SLC17A2 CASR
SLC17A2 FLJ40113
SLC17A2 SPAG8
SLC17A2 EFNA5
SLC17A2 LTF
SLC17A2 TP53BP2
SLC17A2 WAS
SLC17A2 BNIP1
SLC17A2 IVD
SLC17A2 LOC91316
SLC17A2 NOTCH4
SLC17A2 HYAL1
SLC17A2 SREBF1
SLC17A2 G3BP1
SLC17A2 PTCH1
SLC17A2 NRF1
APOBEC3B KCNC4
APOBEC3B RPS15
APOBEC3B ERBB3
APOBEC3B PRSS1
APOBEC3B MYL7
APOBEC3B AKAP12
APOBEC3B ME3
APOBEC3B CCR7
APOBEC3B PBXIP1
APOBEC3B FAS
APOBEC3B AHNAK
APOBEC3B NPAS2
APOBEC3B GATA3
APOBEC3B SCNN1B
APOBEC3B HNRNPD
APOBEC3B XK
APOBEC3B CTSK
APOBEC3B PRPS1L1
APOBEC3B DMP1
APOBEC3B POU4F1
APOBEC3B SUCLG1
APOBEC3B CATR1
APOBEC3B FGFR4
APOBEC3B KCNJ3
APOBEC3B DNAH1
APOBEC3B LLGL2
APOBEC3B F7
APOBEC3B MAP3K10
APOBEC3B SSTR3
APOBEC3B MAP3K14
APOBEC3B HLTF
APOBEC3B LOC1720
ME2 KLRC3
ME2 SLC29A1
ME2 CYCS
ME2 LAMP1
ME2 BCAT1
ME2 HNRNPA3P1
ME2 TM4SF4
ME2 UCP2
ME2 TRIP13
ME2 MYO7A
KNG1 ZNF192
KNG1 HTN3
KNG1 HLA-G
KNG1 TAF13
KNG1 TAF11
KNG1 CCR5
KNG1 CRISP3
KNG1 CARS
KNG1 CX3CL1
KNG1 GDF15
KNG1 ZNF187
KNG1 PLCB3
KNG1 CTSA
KNG1 TPP2
KNG1 IGL@
KNG1 E2F5
KNG1 RXRB
KNG1 ABO
KNG1 PML
KNG1 MVD
KNG1 MAN1A1
KNG1 BNIP2
KNG1 SYPL1
KNG1 XAF1
KNG1 PCDH1
KNG1 DRD1
KNG1 STARD9
C3orf45 CCDC85B
C3orf45 RAD23B
C3orf45 GNG10
C3orf45 NCSTN
C3orf45 TMED10
C3orf45 BMS1
C3orf45 NPM1
C3orf45 AFF3
C3orf45 NEO1
C3orf45 CASR
C3orf45 PRTN3
C3orf45 NDUFA5
C3orf45 MAN2C1
C3orf45 SHC3
C3orf45 PCYT2
C3orf45 PPARG
C3orf45 CHERP
C3orf45 EDEM1
C3orf45 FGF4
C3orf45 KIAA0114
C3orf45 WIT1
C3orf45 METTL1
C3orf45 LITAF
C3orf45 DBT
C3orf45 SSR1
C3orf45 IL2
C3orf45 FAS
C3orf45 HAPLN1
C3orf45 FOLR1
HSPE1 SHFM1
HSPE1 FRZB
HSPE1 ENO1
HSPE1 SNRPF
HSPE1 ATP5G3
OXTR TMOD1
OXTR WIT1
OXTR CTSA
OXTR MALL
OXTR MAP2
OXTR RNPEP
OXTR IKZF1
MME FLT1
SARS ME3
SARS PDXDC1
SARS PPP2CA
SARS CLPP
SARS FANCA
SARS IMPDH1
SARS AFF1
SARS MT1A
SARS DSTN
SARS CSNK1D
SARS TFRC
SARS PALM
SARS HSP90AA1
SARS ATP5B
SARS COX7B
SARS PSMC5
EBI3 COL11A2
EBI3 SLC7A5
EBI3 BAD
EBI3 UPF1
EBI3 CCR9
EBI3 CRYGD
EBI3 GABRB3
EBI3 APOB
EBI3 KRT83
EBI3 TNXB
EBI3 USF1
EBI3 PXN
EBI3 PRIM2
EBI3 MYD88
EBI3 FGA
EBI3 OS9
EBI3 LIPC
EBI3 TMEM106A
EBI3 FGF4
EBI3 POU1F1
EBI3 RNF185
EBI3 SCARB1
EBI3 AVP
EBI3 DRD1
EBI3 FOLR1
AKAP6 NRCAM
AKAP6 SLC2A3
AKAP6 EIF3E
AKAP6 TM4SF4
AKAP6 LIG4
AKAP6 HOXA5
AKAP6 TRIP13
CTSH SNX1
CTSH CCNA2
CTSH PCCB
CTSH CDR2
CTSH TNFAIP6
CTSH C16orf35
CTSH ZNF85
CTSH MIA
CTSH AEBP1
CTSH UCP1
CTSH DYRK1A
CTSH SERPINH1
CTSH CSDA
NCKAP1L ZNF187
NCKAP1L CASP2
NCKAP1L NONO
NCKAP1L FAS
NCKAP1L UCK2
NCKAP1L PRF1
NCKAP1L CYP2A6
NCKAP1L CHRND
NCKAP1L TUB
NCKAP1L NRF1
NCKAP1L ZNF268
NCKAP1L MT1A
NCKAP1L ASL
MYF5 RRAS
MYF5 GNAQ
MYF5 REST
MYF5 LLGL1
RLBP1 WIT1
RLBP1 TRD@
RLBP1 HERC1
RLBP1 STAT5B
RLBP1 CSNK1D
RLBP1 FABP1
RLBP1 CUL5
RLBP1 FLNC
HLA-DPB1 MMP15
HLA-DPB1 KYNU
HLA-DPB1 HAL
HLA-DPB1 RPS15
HLA-DPB1 SDS
HLA-DPB1 F9
HLA-DPB1 IGL@
HLA-DPB1 TFF1
HLA-DPB1 LEP
HLA-DPB1 DPEP1
AVP TAP1
AVP AOC3
AVP DNM2
AVP RBBP5
AVP CD2
AVP FABP1
AVP GPKOW
AVP ITGB6
AVP CACNA1C
AVP RND2
AVP MAP3K12
AVP KDM4A
AVP DHH
AVP MORF4L2
AVP ITGB4
AVP ST3GAL4
AVP CPOX
AVP FASLG
AVP UCP1
AVP SNRPF
AVP IFNA8
AVP POU2AF1
AVP SSTR3
AVP RPL7L1
AVP BOP1
MX1 MALL
MX1 CFD
MX1 FGF2
HMGN3 SEPT7
HMGN3 ALDH7A1
GATA2 RLN2
GATA2 IL1RL2
GATA2 SSRP1
GATA2 CLPP
GATA2 FLAD1
GATA2 CTNND1
GATA2 APOD
GATA2 SLC9A2
GATA2 DOK1
GATA2 PSMC5
GATA2 IFNA14
GATA2 HK1
GATA2 UCP1
GATA2 IP6K1
GATA2 ASL
GATA2 CSE1L
GATA2 MYO5A
GATA2 PDE4C
GATA2 POU2F2
PLCG2 BCL2L1
PLCG2 LALBA
PLCG2 NFKBIB
PLCG2 CYP2E1
PLCG2 CDC123
PLCG2 GPKOW
PLCG2 SPTBN1
PLCG2 VPS41
PLCG2 PSMC1
PLCG2 AP1B1
PLCG2 AMY2B
PLCG2 SLCO2A1
PLCG2 GLRX
PLCG2 TUBA4A
PLCG2 GSTM3
BAD ATP6V0C
BAD AQP7
BAD COL9A2
BAD MEN1
BAD AOX1
BAD NP
BAD DARC
BAD HSP90AA1
BAD GRIN2B
ERG TRIB1
ERG ROS1
ERG TSC1
ERG APOD
ERG KCNMA1
ERG APEX1
ERG MTA1
ERG KRTAP1-3
ERG RNASE4
ERG F13B
ERG PCYT2
ERG CREB1
ERG DAP3
ERG CHRM1
ERG PAFAH1B2
ERG PMP22
ERG RALY
ERG CDC27
EPS8 ITGB1
EPS8 VAMP7
EPS8 HLA-C
EPS8 UBE3C
EPS8 USP5
EPS8 CKS2
EPS8 SEPT7
EPS8 TMED10
CETP SGCD
CETP ADORA3
CETP EPHA1
CETP C8A
CETP MED1
CETP CCK
CETP EGF
CETP FAS
CETP LYZ
CETP SLC12A3
CETP PTGR1
CETP APRT
CETP PAFAH1B1
CETP UCHL3
CETP INPP1
CETP HEPN1
CETP TAF1
CETP ST8SIA4
CETP KPNA1
CETP PDE4A
GIPR GPR17
GIPR AOX1
GIPR HLA-C
GIPR ALG3
GIPR GRIN2B
GIPR PROL1
GIPR COL10A1
GIPR STXBP2
GIPR REL
GIPR DTNA
GIPR HLA-DQA1
GIPR GPR37
MPI ATP6V0C
MPI PPP2R5C
ERH AP2M1
ERH DGUOK
EIF2S3 ATP6V1F
EIF2S3 TM4SF4
EIF2S3 RB1CC1
EIF2S3 TRIP13
HIST2H4A SMN2
HIST2H4A RPS19
HIST2H4A MED24
HIST2H4A MAP2
HIST2H4A REN
HIST2H4A DARC
HIST2H4A ZNF148
HIST2H4A TM4SF4
HIST2H4A YARS
HIST2H4A TG
HIST2H4A AP1B1
HIST2H4A PHKA2
HIST2H4A P2RY2
HIST2H4A TRIP13
HIST2H4A KIAA0114
HIST2H4A HTR1F
HIST2H4A PTPRJ
HERPUD1 NAPG
HERPUD1 KPNB1
HERPUD1 STAT3
HERPUD1 LRPPRC
HERPUD1 RAD21
HERPUD1 EXTL2
HERPUD1 GNAZ
HERPUD1 C1D
HERPUD1 NUP188
HERPUD1 SSTR3
HERPUD1 BST2
HERPUD1 SNRPD3
HERPUD1 ST6GALNAC2
HERPUD1 FLT1
LPIN2 SULT1C2
LPIN2 GTF2E1
LPIN2 NFE2L1
LPIN2 C11orf72
LPIN2 DPM1
LPIN2 RANBP2
LPIN2 SMC1A
LPIN2 IFITM2
LPIN2 KIAA0226
LPIN2 PRF1
LPIN2 RNF185
LPIN2 SNRK
LPIN2 STAT5B
LPIN2 CFDP1
LPIN2 CKAP4
LPIN2 LAMP2
MYOD1 PDGFRA
MYOD1 GABRR1
MYOD1 MKNK1
MYOD1 PTPRZ1
MYOD1 MAP7
MYOD1 CD79A
MYOD1 RGS1
MYOD1 CYP7A1
MYOD1 MTMR3
MYOD1 DAZ2
MYOD1 FGF12
MYOD1 F10
MYOD1 OLIG2
MYOD1 SERPINB6
MYOD1 ZBTB48
DDX10 RAD23B
DDX10 RCAN1
DDX10 C16orf35
DDX10 HELZ
DDX10 ODC1
DDX10 HSPA1L
DDX10 MAD1L1
DDX10 PCBP2
DDX10 MYB
DDX10 POU3F2
DDX10 MATN3
DDX10 ZNF85
DDX10 PASK
DDX10 CREB1
DDX10 IVD
DDX10 TBCE
DDX10 NPY1R
DDX10 CYC1
DDX10 KEAP1
DDX10 UBA52
DDX11 PPP2R1B
DDX11 STMN1
DDX11 IDS
DDX11 N4BP2L1
DDX11 GAS2L1
DDX11 GRAP
DDX11 SMC1A
DDX11 FMO4
DDX11 SMARCD1
DDX11 LMAN2
DDX11 GALNT1
DDX11 TAF1C
DDX11 ZNF154
DDX11 LLGL1
DDX11 ETV6
DDX11 C2orf3
DDX11 CYP2C19
DDX11 PTPRB
DDX11 PSMB4
GJB1 ABI2
GJB1 FAS
GJB1 LIMK1
GJB1 HOXC4
GJB1 TM4SF4
GJB1 EZH1
GJB1 TRIP13
CDK10 GSS
CDK10 CCR5
CDK10 DRP2
CDK10 TPM2
CDK10 FUT4
CDK10 S100A4
CDK10 BMX
CDK10 BRCA1
CDK10 PCYT1A
CDK10 SQSTM1
CDK10 ACCN2
CDK10 ARG1
CDK10 CSF3
CDK10 HBQ1
CDK10 HTT
FMO5 IRF2
FMO5 SLC6A9
FMO5 CD59
FMO5 MCM3
FMO5 SGCB
FMO5 CPOX
FMO5 FLT3LG
FMO5 GRPR
FMO5 GOT1
FMO5 DYNC2H1
FMO5 PTPRJ
FMO5 ILF3
CELP TWIST1
CELP CES2
CELP ARAF
DDX18 SF1
DDX18 STOM
DDX18 PUM1
DDX18 LOC728849
DDX18 TDO2
DDX18 SPHAR
DDX18 YWHAH
DDX18 GNAI1
DDX18 HNRNPF
DDX18 REG3A
DDX18 IGL@
DDX18 MDC1
DDX18 KIAA0240
DDX18 TPR
DDX18 NPAT
DDX18 AARS
DDX18 NDUFS1
DDX18 RBM25
DDX18 TUBGCP3
DDX18 CHERP
ST5 MED24
ST5 CCR2
ST5 USP9Y
ST5 ROS1
ST5 SET
ST5 FAS
ST5 KCNK1
ST5 KIAA0196
ST5 KIAA0247
ST5 CREB1
ST5 PPARG
ST5 BAMBI
ST5 GPR19
ST5 MRPS22
ST5 TRAIP
ST5 VIM
ST5 SLC35B1
ST5 MAOA
ST5 ZNF35
ST5 NDUFS8
ST5 MYO7A
KLF5 SNRPD1
KLF5 TAF1
KLF5 CCT3
KLF5 CRYAB
KLF5 NPM1
KLF5 SI
KLF5 PKP2
KLF5 YAP1
KLF5 UCHL1
KLF4 MAP4K2
KLF4 CNN2
KLF4 HTN3
KLF4 IGL@
KLF4 MAP3K10
KLF4 MALL
KLF4 PRTN3
KLF4 LSR
KLF4 LOC729991
KLF3 PRPSAP1
KLF3 TPT1
KLF3 TSC22D1
KLF3 DNAH9
KLF3 CXorf40B
KLF3 GNAI1
KLF1 CR1
KLF1 PDE1C
KLF1 HMOX1
KLF1 C16orf35
KLF1 MAOA
KLF1 HNRNPH2
KLF1 CLTCL1
KLF1 POU2F2
IDH2 MSH3
IDH2 SF3B2
IDH2 MAP2K5
IDH2 CPSF1
IDH2 ZNF140
IDH2 POLD1
IDH2 KDM4A
IDH2 CASP7
IDH2 FTO
IDH2 SQSTM1
IDH2 ANG
IDH2 LLGL1
IDH2 UBE2C
IDH2 GCH1
IDH2 FUT1
IDH2 PDE4A
GAS2L1 AMY2B
GAS2L1 NRGN
GAS2L1 MAD1L1
GAS2L1 FEZ2
GAS2L1 NAT6
GAS2L1 CTSG
GAS2L1 GUK1
GAS2L1 NCAM1
GAS2L1 CDH6
PSMC1 GSS
PSMC1 EPHX1
PSMC1 CD59
PSMC1 MAP4
PSMC1 SET
PSMC1 SEC23B
PSMC1 TRAP1
PSMC1 CCT3
PSMC1 PARK7
PSMC1 AP2M1
PSMC1 SURF1
PSMC1 PSMC3
PSMC1 PSMC5
PSMC1 RNASE4
PSMC1 CTSA
PSMC1 IK
PSMC1 ANKS1A
PSMC1 ACCN2
PSMC1 KIF5A
PSMC1 GNAZ
PSMC1 GPX1
PSMC1 NDUFS1
PSMC1 NDUFS8
PSMC2 H2AFZ
FCGRT POLA2
FCGRT KRT2
FCGRT INSR
FCGRT AKAP12
FCGRT LOC201229
FCGRT IQGAP1
FCGRT MRC1
FCGRT TAGLN2
FCGRT AQP6
FCGRT IFITM2
FCGRT PLCB4
FCGRT FCGR2B
FCGRT SMARCD2
FCGRT CD163
FCGRT C1QB
FCGRT TNFAIP3
FCGRT HLA-DQA1
FCGRT FUCA1
EFR3A GNL1
EFR3A TFF1
EFR3A CCT5
EFR3A GABRB3
PSMC5 PSMD8
PSMC5 PSMD4
PSMC5 GRIA1
PSMC5 AIMP2
PSMC5 SF3B2
PSMC5 ZFP90
PSMC5 CCT8
PSMC5 LOC100130219
PSMC5 PSEN1
PSMC5 NPAS1
PSMC5 WT1
PSMC5 MUC8
PSMC5 ANXA5
PSMC5 NDUFV2
PSMC5 RRS1
PSMC5 NDUFA5
PSMC5 CTSD
PSMC5 CA9
PSMC5 SLC26A3
PSMC5 MDM2
PSMC5 SEMA3B
PSMC5 MOGS
PSMC5 KL
PSMC5 FARSA
PSMC5 ZNF143
PSMC5 WWOX
PSMC5 PPP3CB
KLF9 TRH
KLF9 CD5
KLF9 ATR
KLF9 REL
KLF9 KCNA4
KLF9 SEPT7
KLF9 DYNLT3
KLF9 NUP188
KLF9 DCT
KLF9 RANBP2
KLF9 CTLA4
KLF9 MAP1B
KLF9 NR4A3
KLF9 BUD31
KLF9 MVD
KLF9 ACCN1
KLF9 PPIL2
ARFIP1 NFATC1
ARFIP1 NCF4
ARFIP1 RPSAP12
ARFIP1 TCHH
ARFIP1 UPF1
ARFIP1 PLP2
ARFIP1 DGCR9
ARFIP1 STAT3
ARFIP1 MT1A
ARFIP1 DAPK1
ARFIP1 CENPE
ARFIP1 IDUA
ARFIP1 PDE4B
ARFIP1 NRF1
ARFIP1 IL8
ARFIP2 SMC1A
ARFIP2 APPBP2
ARFIP2 MST1R
ARFIP2 CYCS
ARFIP2 ARHGEF1
ARFIP2 SSR2
ARFIP2 HLA-DQA1
IFNA17 HMGCL
IFNA17 S100A13
IFNA17 HTR2A
ENOX2 GCM1
ENOX2 ARVCF
CTSD FCN2
CTSD TNFRSF25
CTSD MT1E
CTSD S100G
CTSD CST4
MDC1 KIAA0226
MDC1 CASC3
MDC1 PSMD5
MDC1 GZMM
MDC1 CCND2
MDC1 ZNF167
MDC1 OGDH
MDC1 NUP188
MDC1 ARAF
MDC1 GUCY1B3
MDC1 HMHA1
MDC1 NRF1
FBN2 ANXA3
FBN2 ZNF239
FBN2 FGF2
FBN2 PML
FBN2 KIAA0087
FBN2 DAPK1
PGD SET
PGD KDM4A
PGD AIMP2
PGD CKAP4
REST F13B
REST GK2
REST MLANA
REST LOC201229
REST MTMR1
REST EVPL
REST FLNC
BFSP1 ARNT
BFSP1 MRPS31
BFSP1 RPL13A
BFSP1 GUCY1A2
BFSP1 GTPBP1
BFSP1 GSTT2B
BFSP1 HLTF
BFSP1 RGN
DUSP4 FEZ2
DUSP4 RTN1
DUSP4 TM4SF4
DUSP4 TRIP13
DUSP4 BCL2
TPH1 GALK1
TPH1 CRABP2
TPH1 TFF1
STS ATM
STS MAT1A
STS GPR31
STS S100G
STS IKZF1
STS SORL1
STS CEBPG
STS SON
STS CDH1
STS HAL
STS DUSP7
STS ATP4B
STS ALB
STS RUNX2
STS ZBTB48
P2RY2 TIAF1
P2RY2 TAF5
P2RY2 HPCAL1
P2RY2 HSPH1
P2RY2 ELAVL3
P2RY2 AXL
P2RY2 TFAP2B
P2RY2 GSTM3
P2RY2 HLA-DRB1
P2RY2 PCDHGB7
P2RY2 BAT2
P2RY2 CTAG1B
TRIP11 XK
TRIP11 TAC1
TRIP11 SKAP1
TRIP11 CPD
TRIP11 HNRNPD
TRIP12 PUM1
KCNAB2 PDGFB
KCNAB2 CCL15
KCNAB2 TGM2
KCNAB2 EFNA1
KCNAB2 PML
KCNAB2 E2F4
KCNAB2 GPC5
KCNAB2 GATA6
KCNAB2 DBP
KCNAB2 FGF3
SEC61B ATP6V0B
SEC61B TAP1
SEC61B GNPDA1
SEC61B PCYT2
SEC61B MIF
SEC61B MALL
SEC61B SLC35A2
SEC61B DAD1
P2RY4 MYH2
P2RY4 IRF4
P2RY4 CLCN5
P2RY4 GRIA4
P2RY4 SCN5A
P2RY4 SNRPF
HOXB13 LTBR
HOXB13 SIM2
HOXB13 CSK
HOXB13 CXCL6
HOXB13 ENPP2
HOXB13 DOK1
HOXB13 KRT6C
HOXB13 MAPK8IP2
POU1F1 MDFI
POU1F1 ELN
POU1F1 FAS
POU1F1 CD68
POU1F1 POU2F2
SLC7A2 RPS25
SLC7A2 DHH
SLC7A2 SPIN2A
SLC7A2 IRS1
SLC7A2 FLII
SLC7A2 MNAT1
AOAH PPP2R1B
AOAH ATP4A
AOAH SLC11A1
AOAH CHRNB1
AOAH BLZF1
AOAH TFF1
AOAH GRIA4
AOAH SAFB2
AOAH PBX3
AOAH MGAT5
AOAH CLTCL1
AOAH RPL19
INPP5B PTPN21
INPP5B MYH6
INPP5B ELAVL1
INPP5B SNRPD1
INPP5B FAS
INPP5B MMP19
INPP5B RAPSN
INPP5B CHRNA2
POSTN HHEX
KLRK1 LEP
KLRK1 WNT1
KLRK1 FGFR4
KLRK1 IL5RA
LSM1 USP8
LSM1 SLC35B1
LSM1 TPT1
LSM1 KIF22
LSM1 ALDH7A1
LSM1 IRAK1
LSM1 SERPINB4
GATA1 RPS11
GATA1 CCDC130
GATA1 CNGB1
GATA1 ERCC1
GATA1 EFNA1
GATA1 LEP
GATA1 SP110
GATA1 TMED10
BAAT SSTR3
BAAT RAG1
BAAT MED1
BAAT PDZK1IP1
BAAT DTNA
BAAT LAD1
LOC201229 MYH10
LOC201229 GSS
LOC201229 CRKL
LOC201229 SAC3D1
LOC201229 VGLL1
LOC201229 SPTB
LOC201229 GSTM5
LOC201229 SERPING1
LOC201229 MAP2K5
LOC201229 FABP1
LOC201229 FGB
LOC201229 MAPKAPK2
LOC201229 FURIN
LOC201229 GNB2L1
LOC201229 FUT6
LOC201229 IL6
LOC201229 LYZ
LOC201229 ETS1
LOC201229 VIPR2
LOC201229 FGA
LOC201229 COX6C
LOC201229 SMC1A
LOC201229 FCN2
LOC201229 LBX1
LOC201229 HAL
LOC201229 ANXA4
LOC201229 HOXD4
LOC201229 COG2
LOC201229 PCYT2
LOC201229 CTSG
LOC201229 LMAN1
LOC201229 MAPK9
LOC201229 HGF
LOC201229 TUBA4A
LOC201229 UCP2
LOC201229 FOXD1
LOC201229 EDN3
LOC201229 IVD
LOC201229 IFNA8
LOC201229 CASP2
LOC201229 CXCL6
LOC201229 PLXNA3
LOC201229 POU2F2
LOC201229 PSME3
LOC201229 GRB14
LOC201229 PDE6B
LOC201229 RNF185
LOC201229 CXorf40B
LOC201229 CUL4B
LOC201229 HLA-DOA
LOC201229 COMT
LOC201229 BAP1
LOC201229 TCF19
LOC201229 MOGS
MAP3K10 NGF
MAP3K10 CYB5R3
MAP3K10 DNAH12
MAP3K10 LOC646652
MAP3K10 RIT2
MAP3K10 MUTYH
MAP3K10 SLC5A2
MAP3K10 STXBP2
MAP3K10 UGP2
MAP3K10 SERPINA1
MAP3K10 PSEN1
MAP3K10 DGCR5
MAP3K10 GLI3
MAP3K10 TNFSF9
MAP3K10 ARHGDIA
MAP3K10 MT1E
MAP3K10 MT1G
MAP3K10 DPP4
MAP3K10 ERBB2
MAP3K10 RGS16
MAP3K10 RNASE3
MAP3K10 CYP21A2
MAP3K10 MLN
MAP3K10 SIGMAR1
MAP3K10 VTN
MAP3K10 ZNF154
MAP3K10 CFI
MAP3K10 HOXD10
MAP3K10 CCR3
MAP3K10 RPL10A
MAP3K10 CHIT1
MAP3K10 PRG2
TWIST1 SPINT2
TWIST1 BATF
TWIST1 HOXD4
TWIST1 GP9
TWIST1 GRM4
TWIST1 ATP6V1B1
TWIST1 MYO7A
MAP3K12 PTCH1
MAP3K12 LIMK2
MAP3K12 KIAA0240
MAP3K12 FGR
MAP3K12 KRT6C
MAP3K12 PRDM2
MAP3K12 ZNF37A
RND3 CEBPG
RND3 CNGB1
RND3 IGL@
RND3 TM4SF4
RND3 TRIP13
NCL AOC2
NCL UBAP2L
NCL BARD1
NCL METTL1
NCL PUM1
NCL GUSB
NCL USP14
NCL UNG
NCL SNRPB
NCL PPID
NCL ATP5G3
NCL YWHAE
SLC1A4 SLC6A6
SLC1A4 CRKL
SLC1A4 CLCN7
SLC1A4 CHRNB4
SLC1A4 SNX19
SLC1A4 VIP
SLC1A4 MGAT1
SLC1A4 DEFA5
SLC1A4 SMARCD2
SLC1A4 SH3BP2
SLC1A4 CYP11B2
SLC1A4 IDE
PPP3CA GHR
PPP3CA DARS
PPP3CA GCM1
PPP3CA CTNND2
PPP3CA UROD
PPP3CA MADD
PPP3CA ICA1
PPP3CA LTC4S
PPP3CA AP1B1
PPP3CA SRP72
PPP3CA THRSP
PPP3CA NR4A1
PPP3CA SLC9A6
PPP3CA CTSG
PPP3CA EIF4H
PPP3CA CHRNA3
PPP3CA PTPRU
PPP3CA NIPAL3
PPP3CA ZNF174
PPP3CA SUPT4H1
PPP3CA LOC729602
PPP3CA ZNF91
PPP3CA KDM5D
PPP3CA TUBGCP3
PPP3CA SIGMAR1
PPP3CA NRF1
CYP11B1 PDGFRA
CYP11B1 PI4KB
CYP11B1 SLC7A6
CYP11B1 ATM
CYP11B1 LRRC16A
CYP11B1 DEFB4
CYP11B1 PTPRZ1
CYP11B1 MUTYH
CYP11B1 ME1
CYP11B1 DAD1
CYP11B1 SPI1
CYP11B1 HIC1
CYP11B1 LOC100130219
CYP11B1 PPP1R2
CYP11B1 NR0B1
CYP11B1 ITSN2
CYP11B1 TAZ
CYP11B1 DEFA4
CYP11B1 OR3A2
CYP11B1 CASR
CYP11B1 DLX2
CYP11B1 PDHA2
CYP11B1 DAZ2
CYP11B1 DOCK1
CYP11B1 NF1
CYP11B1 DHH
CYP11B1 MTM1
CYP11B1 BARD1
CYP11B1 KEL
CYP11B1 TNFRSF25
CYP11B1 SPEG
CYP11B1 JARID2
CYP11B1 LOC339290
CYP11B1 OLIG2
CYP11B1 hCG_2024410
CYP11B1 PCYT1A
CYP11B1 CR1
CYP11B1 NPY5R
CYP11B1 GRIK2
CYP11B1 IFNA6
CYP11B1 PTEN
CYP11B1 PPAT
CYP11B1 EXTL1
CYP11B1 PTAFR
CYP11B1 ATP6V1C1
CYP11B1 BCL2
CYP11B1 POU2F2
CYP11B1 HLA-DQA1
CYP11B1 COX17
PPP3CC SSR1
FUCA1 DDO
FUCA1 SECISBP2L
FUCA1 MBOAT7
FUCA1 TRIB1
FUCA1 TP53BP2
FUCA1 C16orf45
FUCA1 UPF1
FUCA1 APLP2
FUCA1 HLA-DQA1
TEAD1 RPP38
TEAD1 BCL2L2
TEAD1 EXT2
TEAD1 MB
TEAD1 MTF1
TEAD1 NDST1
TEAD1 TM4SF4
TEAD1 RPL10A
TEAD1 MERTK
TEAD1 ZBTB48
TEAD1 TRIP13
TEAD1 CRYGD
RPL11 KRTAP1-3
RPL11 RPL37A
RPL11 LRRC6
RPL11 CPB2
RPL11 GAL
RPL11 RPL13
ZPBP EPOR
ZPBP IL2RA
ZPBP TRIM29
ZPBP E2F1
ZPBP FBP2
ZPBP INPP5K
ZPBP AFF2
ZPBP CFTR
ZPBP HERC3
ZPBP CCK
ZPBP ETV3
ZPBP MAPK8
ZPBP KIAA0114
ZPBP AANAT
TGM1 STXBP2
TGM1 RUNX1T1
TGM1 BIK
LIF NGF
LIF CXCL5
LIF FNTA
LIF ATM
LIF PHKA1
LIF THBS3
LIF ST14
LIF NR5A2
LIF GPR31
LIF UGP2
RDH5 MMP15
RDH5 TMOD1
RDH5 RRAD
RDH5 HTN3
RDH5 KRT32
RDH5 RPSAP12
RDH5 HIPK3
RDH5 C8A
RDH5 KRT4
RDH5 RARB
RDH5 CHRNB3
RDH5 FADD
RDH5 GPR162
RDH5 MTA1
RDH5 MAP1A
RDH5 CLCN6
RDH5 ABCB10
RDH5 FRY
RDH5 SNRPA
RDH5 PAFAH1B2
RDH5 E2F4
RDH5 PDE4C
RDH5 TCF19
SFTPB GUCY2C
SFTPB MAN2C1
SFTPB BPGM
SFTPB NFKBIB
SFTPB PDE1B
SFTPB IFNA1
SFTPB GPR19
SFTPB CX3CL1
SFTPB ALKBH1
SFTPB KIAA0087
SFTPB ASL
SFTPC LMF2
SFTPC MFAP2
SFTPC ABL2
SFTPC STAT4
SFTPC B3GNTL1
SFTPC KRT86
SFTPC CD86
SFTPC CBFB
SFTPC GOT2
SFTPC HCG9
SFTPC ZFP36L1
SFTPC CCIN
SFTPC POU4F1
SFTPC SLC35F2
SFTPC IL16
IDI1 BBS9
IDI1 ADSS
IDI1 VAMP7
IDI1 ENPP2
IDI1 RXRB
SPTB SAT1
SPTB ASMT
SPTB RDBP
SPTB PRB4
SPTB ALDH6A1
SPTB F8
SPTB PAX8
SPTB BRAF
SPTB CRISP3
SPTB BTN3A2
SPTB GYPB
SPTB TST
SPTB POU2F2
SPTB CHERP
SPTB HLA-DOA
VCL PSME4
VCL KRT18
CLDN10 CSN1S1
MMP2 PKP4
MMP2 KIAA0114
MMP2 TNC
MMP2 TRD@
IMPDH1 SMN2
IMPDH1 HSF1
IMPDH1 SRRD
IMPDH1 SLC6A8
IMPDH1 GCLC
IMPDH1 GNB3
IMPDH1 ATP5G2
LRRC41 TGFB1
LRRC41 TRO
LRRC41 SF1
LRRC41 RFC4
LRRC41 ACTB
MARCH6 BPTF
MARCH6 NFKBIA
MARCH6 CPE
MARCH6 AP3M2
MARCH6 TRPC1
MARCH6 TOMM20
MARCH6 CTBS
MARCH6 PCBP2
MARCH6 RGS1
MARCH6 PRKCI
MARCH6 AKR1B1
MARCH6 CTSS
MARCH6 RAPGEF1
MARCH6 UBE2N
MARCH6 CASP8
MARCH6 RIN2
MARCH6 RABGGTB
MARCH6 KDM5A
MARCH6 PPP2R5C
NPY6R TGM2
NPY6R CCL13
NPY6R CD55
NPY6R COG2
NPY6R IDS
NPY6R PPWD1
NPY6R EXOSC2
NPY6R COX6A2
FCGR1A RARB
FCGR1A BNIP1
IKBKE GHRHR
IKBKE TGM3
IKBKE ASNA1
IKBKE COL11A2
IKBKE STAC
IKBKE SLC10A2
IKBKE THPO
IKBKE SRP19
IKBKE SLC14A2
IKBKE CTSG
IKBKE NR2C2
IKBKE PRF1
IKBKE YIF1A
IKBKE CD8A
IKBKE CTSS
IKBKE GH2
IKBKE DRD1
IKBKE LEP
IKBKE PTCH1
IKBKE SLAMF1
FOXI1 TRBC1
FOXI1 UBA7
FOXI1 SLC30A3
FOXI1 HIVEP2
FOXI1 PTEN
FOXI1 PPP2R5B
FOXI1 MYB
FOXI1 ONECUT1
FOXI1 GAA
MICB PPP2R1B
MICB CD70
MICB EMR1
MICB KRT35
MICB MMP19
MICB FLT4
MICB PITPNB
MICB TNNI2
MICB SPRR2B
MICB PTGIS
MICB IGHMBP2
MICB LTK
MICB SERPINB4
MICB EIF4B
MICB BBS9
MICB TBP
MICB IFNA5
MICB KPNA3
MICB FLNC
MICB LY9
MICA SSX5
MICA CYFIP2
MICA AIMP2
MICA MAT1A
MICA S100A12
MICA FURIN
MICA FGF4
MICA VPS41
MICA IFI44L
MICA HBEGF
MICA FGFBP1
MICA NPY
MICA CDH4
MICA RPS27
MICA AR
MICA TUBA4A
MICA CCL13
MICA LLGL2
MICA WDR67
MICA HOXA4
MICA CFTR
MICA CRHR1
RARA CKS2
RARA FOXG1
RARA CXorf40B
RARA ISG15
RARA EIF4H
RARA F12
RARA AHNAK
EIF3I RGR
EIF3I MUM1
EIF3I TPT1
EIF3I BARD1
EIF3I MRPS27
EIF3I CHRNB4
EIF3I CDK4
EIF3I RRM1
EIF3I CCDC6
EIF3I EPRS
EIF3I ENPP1
EIF3I CKAP5
DNTTIP2 SCP2
DNTTIP2 ZNF35
DNTTIP2 EXOSC2
DNTTIP2 NARS
DNTTIP2 ACAA1
DNTTIP2 MRPL19
DNTTIP2 KIAA0240
DNTTIP2 NOMO1
DNTTIP2 PRF1
DNTTIP2 COL17A1
DNTTIP2 SNRPD1
DNTTIP2 LEP
DNTTIP2 KEAP1
DNTTIP2 STK38
DNTTIP2 CRIP1
RARB TAP1
RARB MYCL1
RARB TMOD1
RARB CDH17
RARB OXA1L
RARB PKP2
RARB ZNF192
RARB PDE3B
RARB ZNF76
RARB CHRNB2
RARB AMELX
RARB CD79A
RARB ZNF140
RARB COASY
RARB CNR2
RARB ZBTB17
RARB PROX1
RARB PMS2L5
RARB ATP7A
RARB ADAR
RARB DGKQ
RARB TM4SF4
RARB GNAI3
RARB PLA2G7
RARB BCL7A
RARB MEOX2
RARB MANF
RARB RPGR
RARB DAPK1
RARB HHEX
RARB FUT1
RARB F13B
RARB FLI1
RARB ZNF85
RARB GSR
RARB GALE
RARB GYPA
RARB F11
RARB DYNC2H1
RARB ATP2B4
RARB FTO
RARB SMPDL3B
RARB ITK
RARB F9
RARB IRF8
RARB CYP2E1
RARB NPY
RARB CFDP1
RARB PLN
RARB ILF2
RARB TRIP13
RARB NAB2
RARG SSX2
RARG IL10RB
RARG CSF1
RARG FAM13C
RARG AMELX
RARG MDK
RARG UBE3C
RARG CXCR3
RARG MALL
RARG HNF1A
RARG SLC6A9
RARG NAT6
RARG CSNK1G2
RARG LAMP2
RARG CHRNA3
RARG CRYAA
RARG ACYP1
RARG LLGL1
RARG STX4
RARG FUT5
RARG GFRA2
PEA15 NFIC
PEA15 PPP2R1A
PEA15 PPP2R1B
PEA15 DAZ2
PEA15 OLIG2
PEA15 PDGFRA
PEA15 PTPRZ1
PEA15 FASLG
PEA15 TSPAN7
PEA15 SH3GL3
TSFM HDAC1
TSFM ELAVL1
TSFM CDC34
TSFM CHRNB4
TSFM RIPK1
TSFM TAF12
TSFM CSDA
TSFM PNO1
TSFM DHRS2
TSFM FARSA
TSFM NUP214
TSFM LDHA
TSFM PFDN5
TSFM CHRND
TSFM FRZB
TSFM COMT
TSFM RDX
TSFM KCNN3
TSFM RPUSD2
TSFM GYPB
TSFM BCAP31
TSFM IRF7
TSFM SEMA3F
TSFM LRRC32
TSFM RIN1
TSFM GNAZ
TSFM CDC27
EIF3A RPL36A
EIF3A HDAC2
EIF3A TIAL1
EIF3B TAF5
EIF3B OMG
EIF3B BIRC2
EIF3B TPR
EIF3B LOC339290
NCF4 ASPA
NCF4 PSMB10
NCF4 BTN3A1
NCF4 SNX19
NCF4 GRLF1
NCF4 GUK1
NCF4 GFRA2
NCF4 EXOSC2
NCF4 MTFR1
NCF4 COL2A1
NCF4 GABRB1
NCF4 CRHR1
DHRS2 CCL2
DHRS2 MYCL1
DHRS2 NFKBIA
DHRS2 C17orf103
DHRS2 RFC2
DHRS2 ITSN1
DHRS2 TNXB
DHRS2 PNPLA4
DHRS2 SP110
DHRS2 OTUD4
DHRS2 HOXD4
DHRS2 C16orf45
DHRS2 WNT5A
ADRA2A MYH10
ADRA2A PHF15
ADRA2A TBXAS1
ADRA2A NRGN
ADRA2A PDE1C
ADRA2A LRRC8B
ADRA2A E4F1
ADRA2A KEAP1
ADRA2A PSPH
ADRA2A TPR
ADRA2A C11orf41
ADRA2A EDN2
ADRA2A DGCR14
EIF3F PPP2R1A
EIF3F TERT
EIF3F ADSS
EIF3F LITAF
EIF3F MOBKL1B
EIF3F CCT4
EIF3F MPHOSPH6
EIF3F CCNG1
EIF3F FCGBP
EIF3F SF3A3
EIF3F CLC
EIF3F ZNF135
MAN1A1 SLC6A3
MAN1A1 CTLA4
MAN1A1 ART3
MAN1A1 RLN2
MAN1A1 CD55
MAN1A1 ERP29
MAN1A1 CTPS
MAN1A1 FUT6
MAN1A1 SUCLG1
MAN1A1 NFKB2
MAN1A1 ATP2B2
EPHA7 EDN3
EPHA7 CEACAM4
RARS GTF2E2
RARS MAML1
RARS CCT2
RARS UBA52
RARS SEPT7
RARS XRCC6
RARS DAD1
RARS ATP5G2
DEFA4 CTLA4
DEFA4 CR1
DEFA4 LOC90925
DEFA4 MTF1
DEFA4 HNRNPA1
DEFA4 MLN
DEFA4 PAPPA
DEFA4 DOCK2
DEFA4 FXR1
DEFA4 ARSE
DEFA4 CASP7
DEFA4 DSG3
DEFA4 DYNC2H1
DEFA4 PRKD1
MIPEP EFNB2
MIPEP CRP
MIPEP DNTT
MIPEP HOXD4
MIPEP SKAP1
MIPEP MEN1
MIPEP CDKL5
MIPEP DNM2
MIPEP KIAA0087
ANKRD36B CENPF
ANKRD36B PMVK
ANKRD36B GNGT1
ANKRD36B UCP1
ANKRD36B MYB
ANKRD36B HIBCH
FGFBP1 RGR
FGFBP1 PSMF1
FGFBP1 TFF1
FGFBP1 KCNK1
FGFBP1 CD7
FGFBP1 IFIT5
FGFBP1 AMELY
FGFBP1 TOB1
FGFBP1 KCNMA1
FGFBP1 MATN3
FGFBP1 RBL1
FGFBP1 NR4A3
FGFBP1 SMYD5
FGFBP1 GABRB1
FGFBP1 F11
FGFBP1 RBPMS
FGFBP1 GNAZ
RABIF SSX5
RABIF LOC90925
RABIF ELAVL3
RABIF HELZ
RABIF ACADS
RABIF IRF7
RABIF TERT
RABIF GTF2E2
RABIF DNASE1
RABIF VIPR1
RABIF IFNA10
RABIF KRTAP1-3
RABIF TTLL12
RABIF GPC3
RABIF LMAN2
RABIF GRPR
RABIF UCHL1
RABIF FGF2
RABIF SNRPD3
RABIF DRD1
DYRK1A EFNB2
DYRK1A MORC3
DYRK1A SLC7A6
DYRK1A SPTA1
DYRK1A UPF1
DYRK1A HNRNPA3P1
DYRK1A TNXB
DYRK1A PPBP
DYRK1A SRD5A2
DYRK1A NFKB2
DYRK1A TOP2B
DYRK1A HAS2
DYRK1A TDO2
DYRK1A MAN2C1
DYRK1A SPAG8
DYRK1A SAFB
DYRK1A R3HDM1
DYRK1A DUT
DYRK1A ACYP1
DYRK1A TWF1
DYRK1A F5
DYRK1A ESR1
DYRK1A MAPRE1
DYRK1A PTPRB
DYRK1A NDUFS8
DYRK1A MYL2
MTMR6 HERC1
MTMR6 SLC6A3
MTMR6 EIF5
MTMR6 PI4KA
FGFR1 SHC3
FGFR1 EMR1
FGFR1 GNLY
FGFR1 RPSAP12
FGFR1 DGCR6
FGFR1 ALDH6A1
MTMR3 MYH10
MTMR3 RPS27A
MTMR3 TCHH
MTMR3 MAP2K4
MTMR3 ARHGAP5
MTMR3 UBAP2L
MTMR3 TFAP2C
MTMR3 GAL
MTMR3 PPP6C
MTMR3 SLC35A2
MTMR3 NPPB
MTMR3 SLC12A3
MTMR3 CREB1
MTMR3 ATP6V1B1
MTMR3 CRISP3
MTMR3 CDC2L5
MTMR3 MYO7A
MTMR3 NRF1
MTMR2 INPP5A
MTMR2 CNN1
MTMR2 CENPB
MTMR2 CRYAA
MTMR2 ITGB8
MTMR2 FGF4
MTMR2 RANBP1
MTMR1 THPO
MTMR1 NEU1
MTMR1 BCL2A1
MTMR1 ENPP1
MTMR1 MAP2K1
MTMR1 OAS2
MTMR1 TNNC1
MTMR1 SMARCD1
MTMR1 LTK
MTMR1 TUBA4A
MTMR1 CSRP3
MTMR1 LILRA2
MTMR1 GATA3
MTMR1 HTR1A
MAS1L LOC91316
MAS1L CD6
MAS1L MCHR1
MAS1L FABP3
MAS1L TYK2
MAS1L HARS
MAS1L GGH
CDKN2B CRYAA
CDKN2B OPRD1
CDKN2B LOC339290
CDKN2B RPL18
NME4 AQP6
NME4 SPINT2
NME4 AMY2B
NME4 COL15A1
NME4 SORL1
NME4 BMP5
NME4 RBM12
NME4 BMPR1B
NME4 PRKCSH
NME4 RTCD1
NME4 UBE2C
NME4 NAB2
UMPS HCCS
UMPS GAL
CDKN2A LAMB3
CDKN2A STAT4
CDKN2A SF3A3
NAAA ATP5S
NAAA PSMD7
NAAA SEMA4D
NAAA SLC11A1
NAAA COL2A1
NAAA GDF5
NAAA RAB11B
NAAA POLD4
NAAA PLS1
NAAA CNP
NAAA SNRPN
NAAA BDH1
NAAA GABRQ
NAAA CPS1
MC5R FUT4
MC5R NPPB
MC5R PSME3
BARD1 PRKCI
BARD1 PRPSAP1
BARD1 DARS
BARD1 HRAS
BARD1 DCC
BARD1 HOXD4
BARD1 SYT11
BARD1 MTFR1
BARD1 NDP
TSC22D1 PI4KB
TSC22D1 FAM3C
TSC22D1 PSMD2
TSC22D1 ARHGAP1
TSC22D1 TMED10
TSC22D1 MADD
TSC22D1 CCNA2
TSC22D1 SKP1
TSC22D1 ATP6AP1
TSC22D1 ARHGEF1
TSC22D1 RAB11A
TSC22D1 ZNF268
TSC22D1 DPM1
TSC22D1 RGS1
TSC22D1 GNB1
TSC22D1 EIF4H
TSC22D1 LAMP1
TSC22D1 HELZ
TSC22D1 IDUA
TSC22D1 KPNA1
TSC22D1 CDK9
TSC22D1 PPP2R5C
EPHA3 BHMT
GRIK3 CPA1
GRIK3 MAP2K1
GRIK3 ITIH4
PCYT2 DGCR2
PCYT2 LOC90925
PCYT2 MIA
PCYT2 EPHA1
PCYT2 UROS
PCYT2 PPIL2
PCYT2 SLC25A13
PCYT2 GK2
PCYT2 C11orf72
PCYT2 S100A3
PCYT2 MAPRE2
PCYT2 IL32
PCYT2 ACTL8
PCYT2 MLANA
PCYT2 GRM3
XAF1 SLC6A3
XAF1 STAT5B
XAF1 CFTR
NOMO1 TGFB1
NOMO1 PKM2
NOMO1 RNPS1
NOMO1 FNTB
NOMO1 ATP1B2
NOMO1 CLTC
NOMO1 TRIP10
SMPDL3A PDGFRA
SMPDL3A BAT1
SMPDL3A DAZ2
SMPDL3A OLIG2
SMPDL3A PTPRZ1
SMPDL3A RPL7L1
SMPDL3A DUSP1
GUK1 EPHX1
GUK1 ELAVL3
GUK1 MIF
GUK1 FABP4
GUK1 FKBP2
GUK1 CCT5
GUK1 UGP2
GUK1 NBL1
GUK1 AXL
GUK1 SGCD
GUK1 OXCT1
GUK1 BSG
GUK1 CAPN2
GUK1 ZNHIT3
GUK1 GUCY2C
GUK1 GALE
GUK1 IL32
GUK1 AKR1B1
GUK1 KIAA0087
GUK1 ACCN2
GUK1 FOXA1
GUK1 FARSA
GUK1 TRAM2
GUK1 SSR4
GUK1 BOP1
GUK1 KDELR1
TPR USP6
TPR DRP2
TPR ARHGEF1
TPR PIK3R2
TPR GRM3
TPR KIAA0226
TPR MGAT1
TPR CXCL6
TPR TBP
NMT1 DARS
NMT1 FOXE1
NMT1 EPHA1
NMT1 ZNF140
NMT1 SGCD
NMT1 MAPK7
NMT1 SLC8A1
NMT1 HSD17B1
NMT1 KCNJ11
NMT1 THOP1
NMT1 CNR2
NMT1 MGMT
NMT1 SERPINB1
NMT1 FGF4
NMT1 GATA3
NMT1 TAF5
NMT1 BMP1
NMT1 IL11
NMT1 UBE2C
NMT1 ABCC6
NMT1 PTCH1
EDEM1 SEMA3A
EDEM1 CTLA4
EDEM1 E2F4
EDEM1 ZNF154
EDEM1 HYOU1
EDEM1 ZNF174
EDEM1 PSMD7
EDEM1 ARHGEF2
EDEM1 DNASE1
EDEM1 KRT86
EDEM1 PSME1
EDEM1 CDC2L5
EDEM1 SSTR3
EDEM1 CDC42EP1
CNN1 IVD
CNN1 MRC1
CNN1 CTBS
CNN1 SGCD
CNN1 IL7
CNN1 DBP
CNN1 DUSP6
KITLG MYH6
KITLG TM4SF4
KITLG PPARG
KITLG PRF1
KITLG TRIP13
KITLG HIVEP2
AFAP1 CHMP1A
AFAP1 RANBP2
AFAP1 MAP4K5
AFAP1 MLLT11
HEPN1 EZH1
HEPN1 NFKBIL1
HEPN1 LZTR1
HEPN1 IGJ
PTTG1IP RBM5
PTTG1IP LRP1
PTTG1IP CYP1B1
PTTG1IP HUWE1
PTTG1IP IER2
PTTG1IP CDC37
PTTG1IP SSR2
PTTG1IP SYT11
PTTG1IP LAMP1
PTTG1IP RNF144A
PTTG1IP MYO7A
PTTG1IP MARCH8
PTTG1IP GCSH
MUTYH PDGFRA
MUTYH PLK3
MUTYH PTPRZ1
MUTYH HARS
MUTYH SERPINC1
MUTYH NPAS2
MUTYH ICAM1
MUTYH DIO3
MUTYH TG
MUTYH DAZ2
MUTYH CREB1
MUTYH CYP2A6
MUTYH PWP2
MUTYH GPR21
MUTYH OLIG2
MUTYH HIST1H2BJ
VAT1 SIM2
VAT1 KPNB1
VAT1 MRPS27
VAT1 GLUL
VAT1 RPS4Y1
ELAVL2 KCNAB1
ELAVL2 BAT1
SNRPD1 SNRPD3
SNRPD1 DAZ2
SNRPD1 CTPS
SNRPD1 PTPRZ1
SNRPD1 TFRC
SNRPD1 GBE1
SNRPD1 PDGFRA
SNRPD1 OLIG2
SNRPD1 IMMT
FN1 DAZ2
FN1 PDGFRA
FN1 PDGFA
FN1 PTPRZ1
FN1 COL5A2
FN1 OLIG2
ACR DAZ2
ACR CHML
ACR RDBP
ACR HADHA
ACR PDGFRA
ACR PTPRZ1
ACR CUL5
ACR GYPB
ACR OLIG2
PTGES3 TOMM20
SYT1 LEP
SYT1 DUSP8
SLC2A5 LOC90925
SLC2A5 PCSK5
SLC2A5 SLC5A5
SLC2A5 PLXNB1
SLC2A5 UBAP2L
SLC2A5 LYZ
SLC2A5 ANKRD7
SLC2A5 FGF8
SLC2A5 TTF1
SLC2A5 PAFAH1B2
SLC2A5 PTMA
SLC2A5 VAMP7
SLC2A5 HYAL3
SLC2A5 SSR1
SLC2A5 IL8
SLC2A4 SPINT2
SLC2A4 PKLR
SLC2A4 CD79A
SLC2A4 PDE4C
SLC2A4 CDC20
SLC2A4 MMP19
SLC2A4 KRT12
SLC2A4 NKX3-1
SLC2A4 GPR31
SLC2A4 FLT4
SLC2A4 SMARCD2
SLC2A3 BTN3A2
SLC2A3 FLAD1
SLC2A3 MIF
SLC2A3 RNPEP
SLC2A3 SEMA4D
SLC2A3 COL11A1
SLC2A3 NDST1
SLC2A3 AFF3
SLC2A3 B4GALT1
SLC2A3 RAB13
SLC2A3 ANXA1
SLC2A3 PASK
SLC2A3 LMAN2
SLC2A3 LSP1
SLC2A3 MAOA
SLC2A3 FUT3
SLC2A3 WNT5A
SLC2A3 BCL2
TRAIP AOX1
TRAIP PRKCH
TRAIP MYH6
TRAIP SERPINC1
TRAIP DNAH8
TRAIP ZFP36L1
TRAIP MRC1
TRAIP HLA-DQA1
TRAIP TRIP4
TRAIP PSME1
TRAIP ARHGAP1
SLC2A1 RUNX2
SLC2A1 SOD2
SLC2A1 ARSA
SLC2A1 MTHFD1
SLC2A1 TFF1
SLC2A1 KIAA0226
SLC2A1 ATP5O
SLC2A1 PRIM1
STIL HAL
STIL EFNA5
STIL RXRB
STIL CSNK1D
STIL LMAN1
STIL OR3A2
STIL CHRNA3
STIL SRD5A2
ECHS1 PSAP
ECHS1 FTO
UBA52 ARID3A
UBA52 ITGB6
UBA52 UPF1
UBA52 PXN
UBA52 S100A10
UBA52 S100G
PITX2 PGGT1B
PITX2 C6orf142
PITX2 RDBP
PITX2 TRAK1
PITX2 ZKSCAN3
PITX2 HAS2
PITX2 DHH
PITX2 SLC6A12
PITX2 RB1CC1
PITX2 NPPC
PITX2 FGB
WDR51B WT1
WDR51B HHEX
WDR51B PGGT1B
WDR51B AVPR1A
WDR51B REN
WDR51B AZU1
WDR51B RNASEL
TIAL1 NFATC4
TIAL1 SSRP1
TIAL1 GUCY2C
TIAL1 MALL
TIAL1 TFRC
TIAL1 MAPK7
TIAL1 DIO2
TIAL1 CDH1
TIAL1 FGF9
TIAL1 NPM1
TIAL1 E2F5
PLAGL2 TFAP4
PLAGL2 FEZ2
PLAGL2 FLT3LG
PLAGL2 CRYGB
ME1 NGF
ME1 IL10RB
ME1 PCCB
ME1 PSMF1
ME1 PTGFR
ME1 RBPMS
ME1 TRPC3
ME1 ZXDA
ME1 S100G
ME1 GNAI1
ME1 GRK4
ME1 NR0B1
ME1 APBB2
ME1 PC
ME1 MALL
ME1 NR5A2
ME1 PIK3IP1
ME1 NP
ME1 NFKB2
ME1 DGKA
ME1 KCNJ11
ME1 TRIM29
ME1 MVD
ME1 TUBA4A
ME1 ALDOB
ME1 UCHL3
ME1 MB
ME1 C1QB
ME1 CDC20
ME1 HBQ1
ME1 BAT3
ME1 EMG1
ME1 KCNN3
ME1 RALB
ME1 PPP2R5C
ASIP TNXB
LARS2 FUT5
MEP1A RPS16
MEP1A S100P
MEP1A CHRNB4
MEP1A ARAF
MEP1A MAP7
MEP1A S100A10
MEP1A RFTN1
MEP1A MAPK8
MEP1A ITPK1
MEP1A MATN3
MEP1A DTNA
MEP1A PHF20
MEP1A TAF1
MEP1A DRD2
MEP1A CFDP1
MEP1A FUT8
MEP1B FUT3
MEP1B SERPINB5
SMG1 APRT
SMG1 DNM2
SMG1 SLC25A16
SMG1 DYNC2H1
SMG1 GRIN2A
CCL2 REG1A
CCL2 CXCL9
CCL2 G6PC
CCL2 KRT86
CCL2 CYBA
CCL2 HABP2
CCL2 FGF4
CCL2 CPSF1
NFATC1 ETV1
NFATC1 TFF1
NFATC1 POU3F2
NFATC1 CYP2F1
NFATC1 SDS
NFATC1 RDX
NFATC1 PTGIR
NFATC1 RBM12
NFATC1 SSR2
NFATC1 HTT
NFATC1 NR5A2
NFATC1 RAF1
MESDC2 USP13
MESDC2 TFF1
MESDC2 TUSC3
RPL37A HDAC1
RPL37A COASY
RPL37A PFDN5
RPL37A RASGRF1
RPL37A RALY
RPL37A SDC2
RPL37A ZNF165
RPL37A ABO
RPL37A GNB2L1
RPL37A RNPEP
RPL37A CDK4
RPL37A ADSL
RPL37A CLC
NFATC4 AOX1
NFATC4 MALL
NFATC4 IL1RL1
NFATC4 C6orf142
NFATC4 PKN1
NFATC4 RND2
NFATC4 PLA2G7
NFATC4 CCR2
NFATC4 USF1
NFATC4 ZXDA
NFATC4 WAS
CCL7 TUBA3C
CCL4 OLIG2
CCL4 DAZ2
CCL4 PDGFRA
CCL4 PTPRZ1
CCL4 CD4
CCL4 KRT86
CCL4 NF1
CCL4 LMAN2
CCL4 KCNA6
CCL4 NPM1
CCL4 IQGAP1
CCL4 TXNRD1
CCL5 INPP5J
CCL5 CENPB
KRTAP5-8 PDGFB
KRTAP5-8 SSX2
KRTAP5-8 RXRB
KCNK1 TRH
KCNK1 ANG
KCNK1 PLCB4
KCNK1 CTSA
KCNK1 BAGE
KCNK1 NBL1
KCNK1 NDP
KCNK1 ACTC1
NOTCH3 TTYH2
FUBP1 MRPS27
FUBP1 KPNB1
FUBP1 TM4SF4
FUBP1 PCBP1
FUBP1 TRIP13
FUBP1 ILF3
NCSTN BCL2L1
NCSTN CTLA4
NCSTN PDGFRA
NCSTN GALK1
NCSTN DAZ2
NCSTN INPP5A
NCSTN HLA-DRB1
NCSTN AIP
NCSTN PTPRZ1
NCSTN PML
NCSTN OLIG2
NCSTN LOC729602
EXOSC9 LOC91316
EXOSC9 DOCK2
EXOSC9 ITSN2
EXOSC9 SSR1
EXOSC9 UCP1
EXOSC9 GPR37
TEAD4 ADD3
TEAD4 EMR1
TEAD4 EMP3
TEAD4 SERPINB1
EXOSC2 TGM2
EXOSC2 CSF2RA
EXOSC2 CRKL
EXOSC2 HTN3
EXOSC2 INSR
EXOSC2 PITX1
EXOSC2 IQGAP1
EXOSC2 ICAM3
EXOSC2 RGS1
EXOSC2 RPLP2
EXOSC2 EYA1
EXOSC2 BCL7B
EXOSC2 NCAPD3
EXOSC2 LTK
EXOSC2 HCK
EXOSC2 GYPB
EXOSC2 TFAP4
EXOSC2 FCER2
EXOSC2 TNFAIP6
EXOSC2 SSR1
EXOSC2 TFCP2
EXOSC2 EMG1
IL12RB1 DAZ2
IL12RB1 PDGFRA
IL12RB1 PTPRZ1
IL12RB1 OLIG2
IBSP RBM5
IBSP GABRR1
IBSP RGS1
IBSP CCR9
AP2B1 HK1
AP2B1 TM4SF4
AP2B1 CASC3
AP2B1 TAF11
AP2B1 TRIP13
AP2B1 CKAP4
AMELX PARG
AMELX SAC3D1
AMELX AIP
AMELX UROS
AMELX OPRL1
AMELX RAB35
AMELX MRE11A
AMELX CCT3
AMELX H1FX
AMELX UBXN8
AMELX NF1
AMELX APCS
AMELX LIPA
AMELX IFNG
AMELX TUBB3
AMELX CLC
AMELX LTB
AMELX DNAH1
AMELX STARD9
AMELX GNAL
AMELY HSF1
AMELY PCMT1
AMELY GNRHR
AMELY DNM2
AMELY TNXB
AMELY RORA
AMELY GOLGA4
AMELY HTR2C
AMELY ATP6V0C
AMELY NF1
AMELY IRF1
AMELY PAX6
AMELY FLT3LG
AMELY IRF3
AMELY INPP5A
AMELY PMP22
AMELY ESR2
AMELY IL5
AMELY ZNF37A
AMELY SELP
HCCS MYCL1
HCCS ASAH1
HCCS AQP7
HCCS AARS
HCCS WARS
HCCS SAT1
HCCS ATR
HCCS PXN
HCCS HTR1E
MADD CHRNE
MADD ACOX1
MADD CLOCK
MADD PRKAG1
MADD ATP6V1E1
MADD HNRNPH1
MADD ADCYAP1
MADD CYFIP1
MADD CYFIP2
MADD COL2A1
MADD LOC728849
MADD CNTNAP1
MADD MAML1
MADD TRD@
MADD DGCR6
MADD DEFA6
MADD SSTR2
MADD B4GALT1
MADD CTLA4
MADD ARVCF
MADD MC1R
MADD RTN1
MADD MGAT3
MADD POU5F1
MADD UBA1
MADD CHMP1A
MADD MVK
MADD STXBP1
MADD ATIC
MADD PROZ
MADD PIP5K1A
MADD G6PD
MADD SDC4
MADD C1QB
MADD HTT
MADD FUT3
MADD BAT1
MADD UBC
MADD UFD1L
MMP3 RPSAP12
MMP3 ZNF91
MMP3 SLAMF1
RDBP HSD17B10
RDBP BTN3A2
RDBP LOC90925
RDBP BPI
RDBP AIMP2
RDBP CTPS
RDBP AP3M2
RDBP MFAP2
RDBP OPRL1
RDBP ZNF140
RDBP DNTT
RDBP GRAP
RDBP TNXB
RDBP VIL1
RDBP MAP3K4
RDBP PPBP
RDBP DIO2
RDBP GUCY2C
RDBP PDIA5
RDBP LEFTY2
RDBP EFNA1
RDBP CHRNA3
RDBP TOB1
RDBP BNIP1
RDBP CASP6
RDBP CR1
RDBP USPL1
RDBP CCL19
RDBP LILRA2
RDBP PTPRH
NBL1 C16orf35
NBL1 HBZ
NBL1 PSEN1
NBL1 ATP6AP1
NBL1 APBB2
NBL1 DLX4
NBL1 RNASE1
NBL1 COMT
NBL1 FXR2
NBL1 MGAT5
NBL1 IRF3
NBL1 TNK1
NBL1 PTPRR
NBL1 PSAP
NBL1 GNAZ
NBL1 KIF22
CYB561 GLI2
CYB561 PHF16
CYB561 RASGRF1
CYB561 DHH
CYB561 TIMP1
CYB561 DRD1
CYB561 SF1
TULP1 TGFB1
TULP1 RABEPK
TULP1 ATP6V0A1
TULP1 DFFA
HPGD KEL
HPGD PLCB3
HPGD MB
HPGD FAS
HPGD KRT20
HPGD MAN2A2
HPGD NPAS1
HPGD MED21
HPGD GPLD1
HPGD SDC1
HPGD ATP2B2
HPGD TGFB3
HPGD PKNOX1
CEACAM1 NFATC3
CEACAM1 AMY2B
CEACAM1 DSC2
CEACAM1 RND2
CEACAM1 PKP1
CEACAM1 PNPLA4
C6orf142 TIMP1
C6orf142 CCR5
C6orf142 CHML
C6orf142 VIPR2
C6orf142 HNMT
C6orf142 IL5RA
C6orf142 NAGLU
C6orf142 HYAL3
C6orf142 IL4
C6orf142 TSPAN31
EN2 MDK
EN2 PTHLH
EN2 MAN2A2
CEACAM4 IL1RL1
CEACAM4 TCHH
CEACAM4 MAP2K5
CEACAM4 NCAM1
CEACAM4 GNG11
CEACAM4 KRT86
CEACAM4 MARCH8
CEACAM4 OR3A1
CEACAM4 VGLL1
CEACAM4 OTUD4
CEACAM4 NR4A3
CEACAM4 CRHBP
CEACAM4 CTSG
CEACAM4 GRIA1
CEACAM4 CCDC6
CEACAM4 CYP2A6
CEACAM4 UBA1
CEACAM4 MNAT1
CEACAM4 MVK
CEACAM4 CSNK2A2
CEACAM4 CASP7
CEACAM4 CPB2
CEACAM4 RPL10A
CEACAM4 CFDP1
CEACAM4 ATP6V1C1
CEACAM4 NRF1
CEACAM7 DAZ2
CEACAM7 PDGFRA
CEACAM7 AMY2B
CEACAM7 PTPRZ1
CEACAM7 HLA-DOA
CEACAM7 OLIG2
CEACAM6 RPS27
CEACAM6 LOC388931
CEACAM6 IL10RB
CEACAM6 RAD23A
CEACAM6 PF4V1
CEACAM6 ID4
CEACAM6 G6PC
CEACAM6 HOXC4
CEACAM6 CFLAR
CEACAM6 HTT
CEACAM6 BST1
CEACAM6 TACSTD2
CEACAM6 FASLG
CEACAM6 S100A13
CEACAM6 MYB
CEACAM6 ATXN1
TACSTD2 AVPR1B
TACSTD2 PDGFRA
TACSTD2 PTPRZ1
TACSTD2 HPCA
TACSTD2 CRYGC
TACSTD2 CHRNB3
TACSTD2 MALL
TACSTD2 USP6NL
TACSTD2 NPPC
TACSTD2 DAZ2
TACSTD2 IFNG
TACSTD2 CTSA
TACSTD2 MYO7A
TACSTD2 OLIG2
TACSTD2 ARG1
TACSTD2 HOXD10
TACSTD2 CYP2C18
TACSTD2 CRIP1
KPNA3 SYPL1
KPNA3 PPP2R1A
KPNA3 ADSS
KPNA3 PDE4A
TNNT3 KRT5
TNNT3 SMARCD2
TNNT3 DIO2
TNNT3 NFIX
ANGPT1 ISL1
ANGPT1 CHRNA3
ANGPT1 CHN1
ANGPT1 CRK
ANGPT1 DEFA5
ANGPT1 COX8A
ANGPT1 PML
ANGPT1 SLC12A3
ANGPT1 R3HDM1
ANGPT1 TOMM34
ANGPT1 NAGA
ANGPT1 CD180
ANGPT1 ACTN1
ANGPT1 RALY
ANGPT1 METTL1
ANGPT1 SSR1
ANGPT1 CDK2
ANGPT1 IMMT
ACTC1 LSP1
ACTC1 RXRA
ACTC1 NR2C1
ACTC1 REN
ACTC1 DIO2
CD47 BRCA1
CD47 NEFL
CD47 CSF2RA
CD47 PTPRR
CD47 RAD21
CD47 WNT2
CD47 GM2A
CD47 PSME1
CD47 PDE6B
CD47 ZBTB48
CD47 PKP4
CD47 HTN3
CD47 COL5A1
CD47 PTPRJ
N4BP2L1 HADH
N4BP2L1 CDC27
N4BP2L1 CCBL1
N4BP2L1 MARCH8
ENG PLOD1
ENG ETV6
ENG PRR3
ENG CDC34
ENG IFI16
ENG GTPBP1
ENG CFDP1
ENG LUZP2
ENG CARTPT
ENG CCR9
ENG GOT1
ENG SULT2A1
OXT SLC6A3
OXT WRN
OXT TNXB
OXT NRG1
OXT ITIH3
ZNF274 CYP2J2
ZNF274 NCF2
ZNF274 BTN3A2
ZNF274 MPRIP
ZNF274 MS4A1
ZNF274 SORL1
ZNF274 BPTF
ZNF274 ZNF167
ZNF274 POLD4
ZNF274 HAL
ZNF274 PKN1
ZNF274 DSTN
ZNF274 FXR2
ZNF274 LTK
ZNF274 PTPN11
ZNF274 DRD2
ZNF274 BUD31
ALOX5AP NR3C1
ALOX5AP SYK
ALOX5AP ACADSB
FZD2 HADH
FZD2 COL5A1
TEK ARSE
TEK CPT1A
TEK TOB1
TEK SQSTM1
TEK PSMF1
TEK PFKFB4
TEK GPR31
TEK ZNF267
TEK DCTN2
TEK TUBA4A
TEK TST
TEK SPRR1B
MYO5B VLDLR
MYO5B ZNF146
MYO5B SYT5
MYO5B SSR4
MYO5B IGFBP6
MYO5B SNRPA
F12 MMP15
F12 UPP1
F12 NDUFA5
F12 U2AF1
F12 GRIN2B
F12 GRSF1
F12 B4GALT1
F12 CSRP3
F12 POU2F2
F12 RALB
F12 S100G
FCER1A IL1A
FCER1A ZNF167
FCER1A MGAT5
F10 DAZ2
F10 PDGFRA
F10 TMEM106A
F10 GRAP
F10 HYAL1
F10 PSMB4
F10 ZNF75D
F10 PTPRZ1
F10 USP11
F10 CCK
F10 OLIG2
F10 DVL1
F11 AREGB
F11 PRIM1
F11 ZXDA
F11 KRIT1
F11 GPR176
TRBC1 CYP2J2
TRBC1 AOX1
TRBC1 GHRHR
TRBC1 MYBPH
TRBC1 GOLGA2
TRBC1 FOLH1
TRBC1 HSPB3
TRBC1 NRGN
TRBC1 CNGA1
TRBC1 RAE1
TRBC1 PAFAH1B3
TRBC1 F5
TRBC1 PIP5K1A
TRBC1 CYP2E1
TRBC1 IL4
TRBC1 RPL7L1
TRBC1 FOLR1
LGALS3BP BCAP31
LGALS3BP CCT7
LGALS3BP RNASEL
LGALS3BP COX11
LGALS3BP SCAP
LGALS3BP MOGS
ZNF37A TRIM38
ZNF37A ARL1
ZNF37A GABRR1
ZNF37A SEC31A
ZNF37A SNX17
ZNF37A YDD19
ZNF37A MRE11A
ZNF37A PIK3R4
ZNF37A RABEP1
ZNF37A KLKB1
ZNF37A LBX1
ZNF37A IGHD
ZNF37A F5
ZNF37A GZMM
ZNF37A SSR1
ZNF37A IL4
ZNF37A PDE6G
ZNF37A NRF1
ZNF37A AGFG1
RAPGEF5 F13B
RAPGEF5 AIMP2
RAPGEF5 TFF1
RALY GSS
RALY RCAN1
RALY ATM
RALY CCR3
RALY CTNND1
RALY FH
RALY PSMD9
RALY NDN
RALY CST6
RALY UBXN1
RALY HHEX
RALY GIP
RALY FGFR2
RALY GATA3
RALY CXCL3
RALY CXCL5
RALY PTMA
RALY PLD3
RALY GRB14
RALY CYP2E1
RALY PDE4C
GPR143 CNP
GPR143 TM4SF4
GPR143 CSN1S1
GPR143 TRIP13
GPR143 DPP4
GPR143 YAP1
GABRA6 POU2F2
GABRA6 STAT3
FXN IL7
FXN FGF4
FXN BNIP1
AKR1A1 DNTT
AKR1A1 RANBP1
AKR1A1 FABP3
AKR1A1 HCLS1
AKR1A1 RBM39
AKR1A1 POLR2J2
ATP6V0A1 BBS9
ATP6V0A1 CTLA4
ATP6V0A1 ZNF187
ATP6V0A1 DAZ2
ATP6V0A1 TFF1
ATP6V0A1 PTPRZ1
ATP6V0A1 RABGGTA
ATP6V0A1 STXBP1
ATP6V0A1 ANK2
ATP6V0A1 DNASE1
ATP6V0A1 CES2
ATP6V0A1 SERPINF1
ATP6V0A1 PDGFRA
ATP6V0A1 OLIG2
ATP6V0A1 OPRL1
ATP6V0A1 CTAG1B
RHOC DAZ2
RHOC PDGFRA
RHOC PDGFA
RHOC CTSA
RHOC PTPRZ1
RHOC OLIG2
SRRD HSF2
SRRD ADAM11
SRRD BAT2
SRRD NFKB2
SRRD SERPINB4
GUCA1A DNA2
GUCA1A C10orf116
GUCA1A C18orf8
GUCA1A ITGB7
GUCA1A CDKL5
GUCA1A MLH3
GUCA1A CHM
GUCA1A TFF1
GUCA1A LPA
GUCA1A GNAL
GUCA1A TCTA
RALB C4A
RALB GNL1
RALB HHEX
RALB ELN
RALB PSMD8
RALB NPY5R
RALB GNPDA1
RALB CASP2
RALB VIPR2
RALB MFAP2
RALB S100A4
RALB IGLL1
RALB COASY
RALB HFE
CREBBP PRKCI
CREBBP ASNA1
CREBBP GRLF1
CREBBP CCL19
CREBBP CENPA
CREBBP ALDH6A1
CREBBP ZNF267
CREBBP EIF4H
CREBBP MTFR1
CREBBP ZNF136
CREBBP NR5A2
ALKBH1 NEUROD2
ALKBH1 GIP
ALKBH1 HMGA2
ALKBH1 MTAP
ALKBH1 ENPP1
ALKBH1 RNF185
ALKBH1 MGAT5
ALKBH1 LRMP
ALKBH1 CLCNKB
ALKBH1 ATXN2
KRT76 F13B
KRT76 PTEN
KRT76 UROD
KRT76 MYO5A
KRT76 LDHB
DNAJA1 COX5A
DNAJA1 TALDO1
DNAJA1 RRAGA
DNAJA1 MAN2A2
DNAJA1 SFXN3
PSMB10 PDHX
PSMB10 ACVRL1
PSMB10 PDXDC1
PSMB10 PSMD5
PSMB10 HK1
PSMB10 AFF2
PSMB10 PC
PSMB10 USP9Y
PSMB10 PML
PSMB10 PTHLH
PSMB10 RNF4
PSMB10 TERT
PSMB10 FGF5
ATM HDAC1
ATM AGPS
ATM CYFIP1
ATM GBA
ATM ACADS
ATM CRYGB
ATM CRYGD
ATM EIF5A
ATM SLC9A3R2
ATM PCBP1
ATM PIR
ATM CST4
ATM COPA
ATM PSME3
ATM IDS
ATM KCNN3
ATM ATN1
ATM PDE4A
ATM VASP
ATM RGS16
ATM UBE2B
ATM CXorf40B
ATM RPL7L1
ATM FAS
ATM IGHMBP2
ATM KDM5C
TNR FILIP1L
TNR ARL1
TNR HBB
TNR CTNND1
TNR HK3
TNR FGF5
C17orf103 CSF2RA
C17orf103 ELAVL1
C17orf103 ATP4B
C17orf103 MED21
C17orf103 GZMM
C17orf103 MSH3
C17orf103 FHL3
C17orf103 SLC26A3
C17orf103 NR5A2
C17orf103 MAP2K5
C17orf103 SC65
C17orf103 CLCNKB
C17orf103 ITGB1BP1
STXBP1 SPTAN1
STXBP1 ATN1
STXBP1 SPOCK2
STXBP1 ABL1
RCOR1 TRPC1
RCOR1 COPB1
STXBP2 PTH1R
STXBP2 BATF
STXBP2 HLA-F
STXBP2 MYL7
STXBP2 PDZK1IP1
STXBP2 ARNTL
STXBP2 CAST
STXBP2 C11orf74
STXBP2 DLX4
STXBP2 DOC2A
STXBP2 WIT1
STXBP2 CALML3
STXBP2 CFDP1
STXBP2 SYN2
SMPD1 HPCAL1
SMPD1 SLC14A2
SMPD1 KIF5A
SMPD1 RPL18A
SMPD1 HOXD3
SMPD1 PROL1
SMPD1 DVL1
SMPD1 SPEG
SMPD1 FABP1
SMPD1 UCP1
SMPD1 NSMAF
SMPD1 PRRX2
SMPD1 CYP2A6
HAAO EMR1
HAAO CCR2
HAAO AANAT
HAAO FASTK
HAAO TNNI3
HAAO RNASE3
HAAO GNAS
HAAO INPP5K
HAAO CYP2E1
HAAO PTEN
HNRNPH1 KIAA0182
FASN STMN1
FASN TIAM1
FASN STAT5B
FASN TP53BP1
FASN HNRNPH2
FASN ATN1
FLT4 NFIC
FLT4 LY6E
FLT4 RNPS1
FLT4 CENPI
FLT4 ZNF711
FLT4 BNIP1
FLT4 CHRNA4
FLT4 FABP3
FLT4 TNFRSF25
FLT4 S100A7
FLT4 CST6
FLT4 VGLL4
FLT3 KISS1
FLT3 AOC2
FLT3 GJA4
FLT3 LIMK2
FLT3 CACNA1C
FLT3 LOC643332
FLT1 MPHOSPH9
FLT1 KEL
FLT1 CTNND2
FLT1 CENPI
FLT1 VHL
FLT1 F13B
FLT1 ESR1
FLT1 CELA3B
FLT1 HLA-DQA1
FLT1 VIP
FLT1 FUT2
FLT1 ADAM15
FLT1 HSD17B1
FLT1 MYB
FLT1 CSNK2A2
FLT1 SLC30A3
FLT1 FABP3
SET POLA2
SET RAD23B
SET HMGN2
SET KDM5C
SET SSRP1
SET CYCS
SET USP7
SET CTNNB1
SET ATP5J
SET RAF1
SET GTF2E1
SET MUM1
SET SLC9A1
SET H1FX
SET SON
SET MAPK3
SET NFKBIE
SET OS9
SET HK1
SET ALAS1
SET CSNK1G2
SET GRSF1
SET LAMP1
SET CHMP1A
SET SF3B2
SET PAFAH1B1
SET RASA2
SET VAMP7
SET STX4
SET CSTF3
CYP1B1 ARPC1B
CYP1B1 AEBP1
SKP1 DPF2
SKP1 CPE
SKP1 ARHGAP1
SKP1 RNF113A
SKP1 SRP54
SKP1 FYN
SKP1 C16orf45
SKP1 NAE1
SKP1 ATP6V0C
SKP1 ZNF187
SKP1 ZMYND8
SKP1 ARVCF
SKP1 NAGLU
SKP1 CREB1
SKP1 MEN1
SKP1 HTATSF1
SKP1 PMS1
SKP1 PTPRR
SKP1 GNAZ
PCDHGB4 KCNA6
PCDHGB4 PNLIP
PCDHGB4 RASL10A
ATP5A1 PDHA1
ATP5A1 SEC13
ATP5A1 TFF1
ATP5A1 MDH1
ATP5A1 GGT5
ATP5A1 SETDB1
ATP5A1 MAD2L1BP
H1FX STAM
H1FX ARHGEF7
H1FX TUBA1A
H1FX H2AFZ
H1FX NQO1
H1FX APEX1
H1FX MCM2
H1FX OR1D2
H1FX CLK2
H1FX CDH2
H1FX MORF4L2
H1FX NPPA
RDX FDPS
RDX FEZ2
RDX PSMD4
RDX PARK7
RDX SERPINC1
RDX GRK4
RDX MALL
DNAJB4 IVD
DNAJB4 LCN2
DNAJB4 GRIA3
DNAJB4 C16orf35
DNAJB4 HR44
DNAJB4 PCSK5
DNAJB4 RBM10
DNAJB4 HPRT1
DNAJB4 FGF3
DNAJB4 FGA
CFLAR PIP5K1B
CFLAR TRD@
CFLAR NR2C1
CFLAR CCR4
CFLAR COL2A1
CFLAR ITIH4
IFI16 SEL1L
IFI16 TNNT2
IFI16 CTSK
IFI16 CD55
IFI16 TNXB
IFI16 FLI1
IFI16 MAN2A2
IFI16 TSPAN31
IFI16 VEGFA
IFI16 CASR
IFI16 LTK
IFI16 PMP22
IFI16 SERPINH1
IFI16 ITGAD
IFI16 PPIF
PLOD2 DAZ2
PLOD2 PDGFRA
PLOD2 PTPRZ1
PLOD2 STOM
PLOD2 OLIG2
FANCC MALL
RTCD1 PLS1
RTCD1 RNH1
RTCD1 ADSL
RTCD1 BTN2A1
RTCD1 STAT3
RTCD1 SEPT7
RTCD1 S100A3
RTCD1 SMC1A
RTCD1 PTMA
RTCD1 POU4F1
RTCD1 GSTM2
RTCD1 LITAF
RTCD1 ABI2
RTCD1 IL4
RTCD1 BMPR2
RTCD1 NUP205
FANCA TGM2
FANCA SF1
FANCA CASP10
FANCA MED1
FANCA DNM1
FANCA SLC25A13
FANCA CDC6
FANCA SEC23B
FANCA PEPD
FANCA AHDC1
FANCA ZNF410
FANCA KCNJ10
FANCA KIAA0196
FANCA CUGBP1
FANCA FGF5
FANCA SNRPF
FANCA E2F4
FANCA FUT2
FANCA STK38
FANCA ACTB
FANCA IL8
PVALB FGF1
LPP GPI
LPP LRRC16A
LPP PTPRC
LPP KDELR1
LPP GALNT1
HAS1 CLEC10A
HAS1 OSTF1
HAS1 PSAP
HAS1 MTTP
HAS1 S100A9
HAS1 MAP2K5
HAS1 CLCNKA
HAS1 TAGLN2
HAS1 FTH1
HAS1 MDM2
HAS2 AOX1
HAS2 ATP4A
HAS2 TFF1
HAS2 ST8SIA1
HAS3 CASP5
HAS3 MAP3K5
HAS3 MAP2K6
HAS3 TNFRSF25
HAS3 GZMK
HAS3 DPP6
KISS1 CDH8
KISS1 NDUFB7
KISS1 HIST1H2AE
KISS1 PRF1
KISS1 LIG3
KISS1 CHERP
ROR1 NRCAM
ROR1 AARS
ROR1 PGM1
ROR1 CCND1
ROR1 VIPR2
F13B SLC6A2
F13B SERPINF2
F13B UGP2
F13B ZNF140
F13B RYR1
F13B MPP2
F13B EDN2
F13B FCGBP
F13B KCNMB1
F13B AYP1p1
F13B MMP16
F13B CSF2RA
F13B PROL1
F13B EIF5A
F13B ADORA2A
F13B APOB
F13B TNXB
F13B NF2
F13B NF1
F13B PGK2
F13B MAP1A
F13B FCN1
F13B SLC14A1
F13B NUDT2
F13B LRMP
F13B GPX2
F13B SPI1
F13B CAST
F13B TFPI
F13B PML
F13B ENPP1
F13B GGH
F13B KDR
F13B ZFP36L1
F13B CHRNA3
F13B NEAT1
F13B FAM65B
F13B RARRES2
F13B ABCA2
F13B CLPP
F13B CD58
F13B C8A
F13B ITGB3BP
F13B GLI2
F13B CRISP3
F13B HSD17B1
F13B ESRRA
F13B PRKCG
F13B CYP2A6
F13B KRIT1
F13B CTSG
F13B ATP4B
F13B FUT5
F13B CARTPT
CARS LCN2
CARS RIN1
CARS HOXC4
CARS EZH1
CARS CCR2
CARS AANAT
CARS PLOD1
CARS TTLL12
CARS HNMT
CARS PRKCD
CARS THOP1
CARS LPO
CARS RAE1
CARS KIFC1
CARS LLGL2
CARS WIT1
CARS AKR1D1
CARS SLC26A3
CARS TFDP2
HNRNPA0 HTR2A
HNRNPA0 DAP3
HNRNPA0 DAPK1
HNRNPA0 PTGIS
HNRNPA1 SNX17
HNRNPA1 GRK5
HNRNPA1 AFF3
HNRNPA1 FGF4
HNRNPA1 ATP5G2
CA9 LMF2
CA9 GSTM2
CA9 AGER
CA9 STAT5B
CA9 DOK1
CA9 HIST2H2BE
CA9 MT1E
CA9 TIE1
TK1 GTF2E2
TK1 PSMD9
TK1 KIAA0195
TK1 RFC1
TK1 PSMD7
TK1 TFPI2
TK1 CPM
CLC RPP38
CLC TOB1
CLC SLC35F2
CLC HLA-E
CLC DSC3
CLC NAT6
CLC RPS10
CLC YAP1
ENO1 AP2S1
ENO1 EIF4A1
ENO1 CYCS
ENO1 LGALS3
ENO1 CSE1L
ENO1 DAD1
ENO3 ESR2
ENO3 LCN2
ENO3 CXCL6
ENO3 GPR18
ENO3 CDK5R1
ENO3 MMP7
ENO3 SC65
ENO3 ESR1
THY1 DAZ2
THY1 FCN1
THY1 TGFB3
THY1 PDGFRA
THY1 PTPRZ1
THY1 PC
THY1 SNRPN
THY1 SLC35A2
THY1 OLIG2
FGF12 TRDN
FGF12 POLD1
FGF12 PTPN11
FGF12 PKP2
FGF12 TPM2
FGF12 ST8SIA1
FGF12 TFF1
FGF12 PMS2L5
FGF12 MALL
FGF12 AEBP1
FGF12 RNH1
FGF12 GPR162
FGF12 ARL4D
FGF12 AKAP13
AGT SEC14L1
AGT TF
AGT TUBA4A
AGT ALDOC
AGT GFAP
AGT MT1A
FRY GNL1
FRY MAP2K5
FRY ZXDA
FRY PAFAH1B1
FRY TFAP2A
FRY FIG4
FRY FASLG
FRY NF1
FRY FAM13C
FRY VAC14
FRY P2RY6
EPB41 ACVRL1
EPB41 ARL1
EPB41 GZMM
EPB41 NRCAM
EPB41 LMAN1
RAPGEF1 PRKAG1
RAPGEF1 PSMC3
RAPGEF1 TFF1
NPAT PDZK1IP1
NPAT CNP
NPAT CELA3B
NPAT PSMD7
NPAT TNFAIP1
NPAT CPB2
NPAT SETDB1
NPAT KIAA0226
NPAT TNFRSF17
NPAT POU5F1
NPAT FAS
NPAT SLC35D1
COL17A1 CCL13
COL17A1 CRKL
COL17A1 FTSJD2
COL17A1 TRAK1
COL17A1 F7
COL17A1 ID1
COL17A1 GNRHR
COL17A1 PML
COL17A1 PIK3IP1
EYA1 POU3F2
EYA1 MYH6
EYA1 FMO4
EYA1 RRH
EYA1 GRSF1
EYA1 GLUD1
EYA1 ID1
EYA1 TNNC1
EYA1 ILVBL
EYA1 NRF1
TNIP1 CASP7
TNIP1 BTN3A2
TNIP1 ZNF212
TNIP1 OAS2
TNIP1 SNRPN
TNIP1 C1R
TNIP1 ROS1
TNIP1 CCDC85B
TNIP1 MAPK8IP2
LLGL2 MYH10
LLGL2 IL12RB2
LLGL2 BTN3A2
LLGL2 FLAD1
LLGL2 MYL7
LLGL2 CCR3
LLGL2 ABO
LLGL2 SAFB2
LLGL2 PECAM1
LLGL2 PLXNB1
LLGL2 GAGE1
LLGL2 NEFL
LLGL2 SCNN1G
LLGL2 RPL13A
LLGL2 CASR
LLGL2 EDN2
LLGL2 IFNG
LLGL2 ANXA8L2
LLGL2 SMR3A
LLGL2 B4GALT1
LLGL2 REG1P
LLGL2 RAB3A
LLGL2 ATP2B3
LLGL2 IGF2BP3
LLGL2 KPNA5
LLGL2 HTT
LLGL2 OPRD1
LLGL2 ARR3
LLGL2 POU2F2
LLGL2 CYP2A6
ARSB INPP5E
ARSB KIAA0196
ARSB LRRC8B
ARSB TFAP2A
ARSB SLC6A8
ARSB IFNA14
LLGL1 KCNC4
LLGL1 TRH
LLGL1 NOP14
LLGL1 GRK4
LLGL1 MALL
LLGL1 DEFA5
LLGL1 CYP21A2
LLGL1 AP1B1
LLGL1 MAP1A
LLGL1 CHM
LLGL1 PRKCG
LLGL1 RAE1
LLGL1 SHMT1
LLGL1 SEMA3F
LLGL1 FSHB
LLGL1 KIF23
LLGL1 IGL@
LLGL1 SSTR4
LLGL1 SULT2B1
LLGL1 PSMB8
LLGL1 ABCC6
LLGL1 TIE1
LLGL1 SMA4
SLC22A16 RPS11
SLC22A16 ACTB
SLC22A16 RRAGB
SLC22A16 IL10
SLC22A16 GCH1
SLC22A16 TFF1
SLC22A16 LMAN2
SLC22A16 DDC
SLC22A16 APCS
SLC22A16 CHMP1A
SLC22A16 ELF4
SLC22A16 PHKG1
MAPK9 SGCD
MAPK9 CCDC6
MAPK9 RNH1
MAPK9 LOC339290
SKIV2L2 PAFAH2
SKIV2L2 E2F1
SKIV2L2 CREB1
SKIV2L2 HNRNPM
SKIV2L2 SH3BP2
ACOX1 PARG
ACOX1 TSPAN31
ACOX1 CD180
ACOX1 IL10
ACOX1 OTUD4
ACOX1 IL2RA
ACOX1 HIPK3
ACOX1 CD81
ACOX1 HTT
ACOX1 NAGA
ACOX1 KLC1
ACOX1 MYO7A
ACOX1 FDPS
IRS1 HSF1
IRS1 KRT1
IRS1 G0S2
IRS1 BMPR1B
IRS1 DNM2
IRS1 EPS15
IRS1 FIG4
IRS1 B4GALT1
IRS1 WTAP
IRS1 IL18R1
IRS1 ARL6IP1
IRS1 SEC24C
IRS1 CTSS
IRS1 TNK1
IRS1 MB
IRS1 GZMH
IRS1 BAT2
IRS1 C11orf41
IRS1 HTR1E
IRS1 DBT
IRS1 NRF1
DSG1 IL18
DSG1 RAGE
DSG1 TFAP2A
DSG1 PMS2L3
DSG1 EDN3
DSG1 SPRR1B
KCNJ3 PPP3CB
KCNJ3 DRD2
CDK2 IGL@
CDK2 WIT1
HOXA4 CXCL5
HOXA4 CCL19
HOXA4 TAZ
HOXA4 TRD@
HOXA4 CXCR3
HOXA4 POLD4
HOXA4 MGAT5
HOXA4 ZNF268
CDK4 SOD1
CDK4 SLC25A3
CDK4 TUSC3
CDK4 TRAPPC10
CDK4 H2AFZ
CDK4 MYO7A
CDK4 PPIA
CDK4 SNRPE
CDK5 CLCN7
CDK5 MALL
CDK5 DMPK
CDK5 NCRNA00081
CDK5 SEPT5
CDK5 MTFR1
CDK5 CDH6
HOXA1 GCLM
HOXA1 PSME3
HOXA1 IL2
HOXA1 PCDHGB7
HOXA1 CD180
HOXA1 S100A1
HOXA1 KCNA3
HOXA1 FLG
SGSH BPTF
SGSH EPHX1
SGSH FGD1
SGSH SLC5A3
SGSH ALG3
SGSH MKNK1
SGSH KRT85
SGSH PCDHGB7
SGSH TPD52
SGSH RABGGTA
SGSH VIPR1
SGSH JOSD1
SGSH FLII
SGSH ABL2
SGSH ATXN2
SGSH SLAMF1
IGLL1 COL10A1
IGLL1 MIF
IGLL1 IDE
IGLL1 CAV2
IGLL1 EIF2S2
IGLL1 CACNA1C
IGLL1 GUCA2B
IGLL1 MCM4
IGLL1 CYP2A6
IGLL1 LMAN2
IGLL1 LOC339290
IGLL1 IFI6
IGLL1 F9
IGLL1 CFD
IGLL1 BRAF
CDK9 SLC6A3
IL1B ST6GAL1
IL1B CEP57
IL1B PTX3
IL1B CELA3B
IL1B RB1
IL1B FUT4
IL1B DNM2
LPAR1 DAZ2
LPAR1 PDGFRA
LPAR1 SEMA3B
LPAR1 TOPBP1
LPAR1 SELENBP1
LPAR1 GZMM
LPAR1 CPA1
LPAR1 PTPRZ1
LPAR1 APEX1
LPAR1 MLLT10
LPAR1 TNFRSF25
LPAR1 ARHGDIA
LPAR1 B4GALT1
LPAR1 OLIG2
HAPLN1 IL2RA
HAPLN1 MAP4K2
HAPLN1 CHRM4
HAPLN1 MC2R
HAPLN1 OAS1
HAPLN1 LMAN2
HAPLN1 NFKB2
CFD WNT2B
CFD TFF1
CFD MMP15
CFD ARL1
CFD CCL8
CFD DRD5
CFD SRD5A2
CFD AFF2
CFD APRT
CFD CCR3
CFD ISG15
CFD PKP1
CFD PWP2
CFD PROX1
CFD GPR176
LPAR4 SLC6A3
LPAR4 LOC728849
LPAR4 UBA1
NOP14 PDGFRA
NOP14 PTPRZ1
NOP14 PTAFR
NOP14 FURIN
NOP14 TTYH2
NOP14 PSMD7
NOP14 S100A2
NOP14 DAZ2
NOP14 SLC14A1
NOP14 RXRA
NOP14 CTSS
NOP14 OLIG2
NOP14 PMP22
NOP14 MTTP
NOP14 GABPA
ABCB10 IL12RB2
ABCB10 DOCK2
ABCB10 GPLD1
ABCB10 KRT5
ABCB10 ITGB1BP1
ABCB10 AXL
ABCB10 AHNAK
ABCB10 KNTC1
ABCB10 GNB2L1
ABCB10 C3
ABCB10 ERBB3
ABCB10 BRCC3
ABCB10 PSMC3IP
ABCB10 CASP4
ABCB10 WWOX
ABCB10 SLC35D1
HEXB SNX17
HEXB COASY
HEXB APOBEC1
HEXB COG2
HEXB FLAD1
HEXB AIMP2
HEXB IDS
HEXB VIM
HEXB GSS
HEXB PUM1
HEXB HARS
HEXB CCBL1
HEXB IDUA
HEXB MC2R
HEXB S100A2
FBN1 PWP1
MATR3 TRIP13
MATR3 AZIN1
MATR3 TM4SF4
MATR3 MALL
MATR3 TRAPPC10
MATR3 GTF2I
PTK7 KRT83
PTK7 CYP4A11
PTK7 TPM2
PTK7 SF3A1
PTK7 GFI1
PTK7 TPT1
ARPC1B CD53
ARPC1B PLOD1
ARPC1B GSTT1
ARPC1B PTMA
ARPC1B NAT1
ARPC1B GGT5
ARPC1B SAT1
GRSF1 NFATC3
GRSF1 CDC123
GRSF1 CD79A
GRSF1 CDKN3
GRSF1 RORB
GRSF1 PMS2L5
GRSF1 PPAT
GRSF1 TOP2A
GRSF1 RXRB
GRSF1 ADA
GRSF1 EIF4E
GRSF1 DYNC2H1
GRSF1 CASP7
GRSF1 SNRPD3
GRSF1 TFPI2
GRSF1 C1D
GRSF1 ZKSCAN3
GRSF1 TERF1
GRSF1 SULT2B1
GRSF1 SYN2
CEP57 MYH10
CEP57 RBM5
CEP57 RAB5B
CEP57 HCG8
CEP57 RTN1
CEP57 CD8A
CEP57 PPID
CEP57 IQGAP2
CEP57 PPP2R5C
MSH2 EFTUD2
MSH2 MAP2K3
MSH2 RRM1
MSH2 SLC9A2
MSH3 MYCL1
MSH3 RBM5
MSH3 CCL1
MSH3 LMF2
MSH3 ARL1
MSH3 CRYAA
MSH3 GNS
MSH3 AKT1
MSH3 TAP2
MSH3 MAP2K6
MSH3 ZXDA
MSH3 MRPS21
MSH3 CD79A
MSH3 RAB35
MSH3 MRE11A
MSH3 IL12RB2
MSH3 MRPS31
MSH3 ADRA2B
MSH3 IFI44L
MSH3 WRN
MSH3 SPRR2B
MSH3 DPP4
MSH3 CR2
MSH3 MATN3
MSH3 AQP1
MSH3 HOXD4
MSH3 ACCN2
MSH3 CREB1
MSH3 MAN2A2
MSH3 ATN1
MSH3 CCDC85B
MSH3 ANKRD1
MSH3 SMR3A
MSH3 E2F5
MSH3 ITK
MSH3 CDC27
MSH3 SLC1A1
MSH3 SSR1
MSH3 FUT5
MSH3 RPL7L1
MSH3 CACNA1C
MSH3 NEU1
MSH3 EIF4B
RPSAP12 RPS17
RPSAP12 SPRR1B
RPSAP12 NDUFV3
RPSAP12 SPINT3
RPSAP12 ZKSCAN3
RPSAP12 LYZ
RPSAP12 FGF2
RPSAP12 KIAA0513
RPSAP12 TBXA2R
RPSAP12 DST
RPSAP12 NR2C2
RPSAP12 UCP1
RPSAP12 SMPDL3B
RPSAP12 NR3C2
RPSAP12 KEL
RPSAP12 TP53
RPSAP12 SSTR3
RPSAP12 RPS3A
PRKAA2 COL10A1
PRKAA2 SGCD
PRKAA2 PTMA
MSH6 YY1
MSH6 RAD21
MSH6 STX3
MSH6 YWHAQ
MSH6 PTGR1
MSH6 HNRNPA2B1
MSH6 ALOX5
SF3B2 NDUFV3
SF3B2 PPP2R1A
SF3B2 SLC11A2
SF3B2 AARS
SF3B2 NR4A1
SF3B2 PROL1
SF3B2 RHAG
SF3B2 RANBP1
SF3B2 SERPINB6
CYP17A1 HSF4
CYP17A1 SERPINA5
CYP17A1 LYZ
CYP17A1 BNIP1
CYP17A1 AQP2
CYP17A1 HOXD4
CYP17A1 PLAT
CYP17A1 SRP19
CYP17A1 IVD
CYP17A1 GRIN2C
CYP17A1 TFDP1
CYP17A1 C18orf8
CYP17A1 YIPF6
ITGB3BP IL17A
ITGB3BP WRN
ITGB3BP ANXA8L2
ITGB3BP MIF
ITGB3BP MAP7
ITGB3BP RPUSD2
ITGB3BP PML
ITGB3BP TYK2
ITGB3BP SLC25A13
ITGB3BP PIR
ITGB3BP MGAT3
ITGB3BP MLC1
LIMS1 ARNTL
LIMS1 CD70
LIMS1 UBXN8
LIMS1 DAPK1
MAP3K14 HDAC1
MAP3K14 EFTUD2
MAP3K14 LRMP
ALOX12 FDPS
ALOX12 SPAG8
ALOX12 LCN2
ALOX12 FPR1
ALOX12 NR0B1
ALOX12 KRT20
ALOX12 IL6
ALOX12 KRT13
ALOX12 DMWD
ALOX12 HIST1H2BI
FAM13C AOX1
FAM13C ANKS1A
FAM13C KCNJ15
FAM13C CPA1
FAM13C LIG3
FAM13C DCTN1
FAM13C NPM1
HMGCL TGFB3
HMGCL TNFRSF25
HMGCL MED1
HMGCL LAMA4
HMGCL APOD
HMGCL STAT4
HMGCL NEFH
HMGCL PPP6C
HMGCL PNPLA4
HMGCL MATN3
HMGCL FGD1
HMGCL SHC3
HMGCL EFEMP2
HMGCL COL9A2
HMGCL CNGA1
HMGCL MGAT5
HMGCL NUMB
HMGCL KEL
HMGCL PTPN11
HMGCL CCR2
HMGCL SLC1A1
HMGCL WNT1
ADORA1 PCYT1A
ADORA1 DAZ2
ADORA1 PDGFRA
ADORA1 PTPRZ1
ADORA1 OLIG2
PRKX TUBA1A
PRKX MAB21L1
PRKX TM4SF4
PRKX CSNK1E
PRKX TRIP13
ODC1 MDK
ODC1 SRP72
ODC1 PTPRF
ODC1 CDKN3
ODC1 RAF1
ODC1 FPR2
ODC1 CCT7
ODC1 GRIA4
ODC1 HIST1H2BI
ODC1 C8A
ODC1 KEL
ODC1 TRAPPC10
ODC1 SLC29A1
ODC1 DCTN1
ODC1 HNRNPD
ODC1 BCL7B
HDC B4GALT1
ARPC1A RPP38
ARPC1A ERCC1
ARPC1A H2AFZ
ARPC1A TMSB10
INPPL1 MALL
INPPL1 FOXA1
INPPL1 GBE1
INPPL1 UBB
INPPL1 CRYGB
INPPL1 PROX1
ANK1 ELAVL1
ANK1 PSMD4
ANK1 MAPK1
ANK1 UCHL3
TIMM8A DAZ2
TIMM8A PDGFRA
TIMM8A AQP1
TIMM8A HMOX2
TIMM8A HTR2C
TIMM8A CLCNKA
TIMM8A PTPRZ1
TIMM8A OLIG2
ITPR3 IGL@
ITPR3 PRF1
ITPR3 AIP
RGL2 STIM1
RGL2 XRCC6
RGL2 PI4KB
RGL2 STMN2
RGL2 SLC7A5
RGL2 LAMA2
RGL2 SF1
RGL2 UPF1
RGL2 UBA1
RGL2 ADAR
RGL2 NEK9
RGL2 RBM12
RGL2 GTF2I
RGL2 DUSP2
RGL2 NR3C1
RGL2 FCGR2B
RGL2 BYSL
RGL2 PASK
RGL2 HERC1
RGL2 DSTN
RGL2 SHB
RGL2 MTOR
RGL2 SUPT6H
RGL2 SGK1
RGL2 BAT2
RGL2 TFDP2
FUT5 GNL2
FUT5 TRIP13
FUT5 ELN
FUT5 SLC35F2
FUT5 NAT6
FUT5 TM4SF4
FUT5 GPR18
FUT5 HBQ1
FUT5 ZKSCAN3
FUT5 ARL4D
NIPAL3 DGCR9
NIPAL3 AFF3
NIPAL3 QPCT
NIPAL3 WNT2
NIPAL3 FMO4
NIPAL3 CPOX
NIPAL3 GLRX
NIPAL3 SELE
NIPAL3 MAMLD1
NIPAL3 GFRA2
NIPAL3 PDE4A
NIPAL3 MYO7A
ARHGDIG MMP15
ARHGDIG EHMT2
ARHGDIG IDS
ARHGDIG WIT1
ARHGDIG KCNJ15
ARHGDIG MRC1
ARHGDIG TOP3A
ARHGDIG KRT1
ARHGDIG PAPPA
ARHGDIG CRYBB2
ARHGDIG DLGAP5
ARHGDIG CAV2
ARHGDIG TTPA
ARHGDIG SERPINB4
SCN2A PDIA2
SCN2A GRPR
ANK3 NDUFV3
ANK3 ENPP2
ANK3 DGUOK
ANK3 PMS1
ANK3 HARS
ARHGDIB IVD
ARHGDIB LTBR
ARHGDIB TFAP2C
ARHGDIB HLA-F
ARHGDIB PPP1R10
ARHGDIB DGKA
ARHGDIB FURIN
NFKBIL2 DAZ2
NFKBIL2 PDGFRA
NFKBIL2 MUC8
NFKBIL2 ELN
NFKBIL2 IRF5
NFKBIL2 RRAGB
NFKBIL2 OLIG2
NFKBIL2 HLA-G
NFKBIL2 CCKAR
NFKBIL2 PTPRZ1
NFKBIL2 FHL3
NFKBIL2 LILRB4
NFKBIL2 MS4A2
NFKBIL1 CGB
NFKBIL1 HNF1A
NFKBIL1 PPIL2
NFKBIL1 FABP1
NFKBIL1 AANAT
NFKBIL1 MDK
NFKBIL1 GBX1
NFKBIL1 IMPDH2
NFKBIL1 DEFA5
NFKBIL1 DOK1
NFKBIL1 PDE1C
NFKBIL1 NACA
NFKBIL1 CHRM1
NFKBIL1 SNRPF
NFKBIL1 BMP2
NFKBIL1 CR2
NFKBIL1 E2F5
NFKBIL1 ARID5A
NFKBIL1 GSTM5
NFKBIL1 FUT6
NFKBIL1 GPSM3
ARHGDIA TIMP1
ARHGDIA PLK1
ARHGDIA SH3GL3
ARHGDIA NDUFV3
ARHGDIA MRE11A
ARHGDIA IDH3G
ARHGDIA PEPD
ARHGDIA HTT
ARHGDIA TTLL12
ARHGDIA ILVBL
ARHGDIA TG
ARHGDIA AP1B1
ARHGDIA IFNA14
ARHGDIA PIR
ARHGDIA ARID3A
ARHGDIA FAM50A
ARHGDIA HYAL3
ARHGDIA CCND3
ARHGDIA MAPT
C16orf45 KIAA0087
C16orf45 PRRX2
C16orf45 SLC9A6
C16orf45 RCAN1
C16orf45 HK1
C16orf45 RTN1
C16orf45 TUBB3
C16orf45 HNF1A
C16orf45 NUMB
C16orf45 HGF
C16orf45 HHEX
C16orf45 IL6R
C16orf45 GPKOW
C16orf45 FTO
EPRS CDSN
EPRS RCC1
EPRS TRIM32
EPRS PPBP
EPRS TM4SF4
EPRS RBBP4
EPRS RAE1
EPRS YIF1A
EPRS ATP2B3
EPRS TRIP13
EPRS OSBP
FUT2 AVPR1B
FUT2 PPP2R1B
FUT2 HDHD1A
FUT2 S100P
FUT2 RUNX1T1
FUT2 SPRR1B
FUT2 ZRSR2
FUT2 ASMT
FUT2 CTLA4
FUT2 NOS3
FUT2 MAST1
FUT2 PDXDC1
FUT2 CHRNA5
FUT2 WNT1
FUT2 STARD9
PRKCI LST1
PRKCI PSMF1
PRKCI TUSC3
PRKCI SDCBP
PRKCI ABI2
PRKCI GNG4
PRKCI MAPK4
PRKCI ATP6V1C1
PRKCI SEPT7
PRKCI SPHAR
PRKCH STAR
PRKCH FUT6
PRKCH CXCL9
PRKCH GCH1
PRKCH DNAJC2
PRKCH KRT2
PRKCH KDM4A
PRKCH CD55
PRKCH LIG3
PRKCH DYNC2H1
PRKCH CD79A
MATN3 ARL1
MATN3 SF1
MATN3 DARC
MATN3 CRYGB
MATN3 CLCNKB
MATN3 UGP2
MATN3 GTF2E1
MATN3 CDKN3
MATN3 TPM3
MATN3 G3BP1
MATN3 KLHDC10
MATN3 RNASEL
MATN3 PCBD1
MATN3 LTBP2
MATN3 KLKB1
MATN3 SLC10A2
MATN3 CKS2
MATN3 FGF4
MATN3 MTAP
MATN3 PLD1
MATN3 CSTF1
MATN3 BST1
MATN3 CCBL1
MATN3 NRF1
COPA BBS9
COPA PSAP
COPA LOC728849
COPA SSR2
COPA M6PR
FUT1 ATP6V1F
FUT1 SMARCD1
FUT1 METAP1
FUT1 C16orf35
FUT1 GNRHR
FUT1 PDZK1IP1
FUT1 PIK3IP1
FUT1 REG3A
FUT1 SLC4A3
FUT1 RAB3A
FUT1 IGHM
FUT1 NCK1
FUT1 TAF1
FUT1 DMWD
FUT1 CSN1S1
DHH BTN3A2
DHH IL10
DHH FAS
DHH CREB1
DHH NUP188
DHH FUT4
DHH TNFRSF8
DHH FGF9
DHH FKBP3
DHH GMPR
PRKCA TNFRSF17
PRKCA ZNF35
PRKCA CHMP1A
PRKCA DGKZ
PRKCA GNL1
PRKCA DNTT
PRKCA KRT86
PRKCA ZNF268
PRKCA ERBB3
PRKCA KRTAP1-3
PRKCA HERC1
PRKCA GYPB
PRKCA BMP5
PRKCA CHRNE
PRKCA MYO7A
PRKCB CNR1
PRKCB MAP1B
PRKCB PROS1
PRKCB KRT85
PRKCB CTSG
PRKCB DDX6
PRKCB APCS
PRKCB AP1B1
PRKCB DGKA
PRKCB BCL2
MLN EVPL
MLN GMPR
PRKCD TNFRSF14
PRKCD TRIB2
PRKCD APOD
PRKCD PTPRD
PRKCD HK3
PRKCD ZNF143
PRKCD CTSS
PRKCD ATP2B4
PRKCD MYB
PRKCD C19orf57
PRKCD LST1
PRKCD SELE
PRKCD CXorf40B
PRKCD N4BP2L2
PRKCD IL3
PRKCD PLN
PRKCD ATXN2
PRKCG MAP1A
PRKCG CNP
PRKCG ESRRB
PRKCG GATA3
PRKCG POU5F1
ZFP36L1 PABPC1
ZFP36L1 TFF1
ZFP36L1 RORC
ZFP36L1 TTLL12
ZFP36L1 PLS1
ZFP36L1 IGFBP6
ZFP36L1 FLNA
ZFP36L1 ACHE
ZFP36L1 PLEK
ZFP36L1 TAF1
ZFP36L1 VIM
ZFP36L1 PALM
ZFP36L1 SLAMF1
ZFP36L1 CD19
CES1 LPAL2
CES1 NPY5R
CES1 ZNF167
CES1 CSTF2
CES1 SLC5A3
CES1 GFRA2
CES1 CARTPT
CES1 NR1D2
CES1 GBF1
CES1 S100G
CES1 BCL2
CES2 SPTAN1
CES2 MMP19
CES2 MBOAT7
CES2 ARHGAP1
CES2 MPP2
CES2 POP1
CES2 PCDHB17
CES2 FTO
CES2 ALG3
CES2 HLA-DOB
CES2 GNB2
CES2 TOMM34
CES2 ZKSCAN3
CES2 PDXDC1
CES2 SSTR3
CES2 CHRND
CES2 SLC9A3R2
LMAN1 KCNC4
LMAN1 SLC6A6
LMAN1 TMED10
LMAN1 HELZ
LMAN1 ATR
LMAN1 DNM2
LMAN1 CCR8
LMAN1 SAFB2
LMAN1 ZNF76
LMAN1 KCNA3
LMAN1 PSMD8
LMAN1 CSDA
LMAN1 STAT3
LMAN1 ACSM3
LMAN1 NRAS
LMAN1 IDUA
LMAN1 CDH1
LMAN1 TOP2A
LMAN1 CTLA4
LMAN1 IGF1R
LMAN1 FNTB
LMAN1 HMGA1
LMAN1 GOT2
LMAN1 KCNN3
LMAN1 EBNA1BP2
LMAN1 MTAP
LMAN1 KIF5A
LMAN1 KRT12
LMAN1 COPB1
LMAN1 OSBP
C8B BATF
C8B STAG1
C8B EZH2
C8B FABP1
LMAN2 DNAH8
LMAN2 AIMP2
LMAN2 HNF1A
LMAN2 TAF12
LMAN2 BMPR1B
LMAN2 HPS1
LMAN2 S100A13
LMAN2 IL6
LMAN2 SCGB1A1
LMAN2 PDE1A
LMAN2 GNB2L1
LMAN2 POLD4
LMAN2 PML
LMAN2 PDGFA
LMAN2 AMY2B
LMAN2 NUDT2
LMAN2 FLI1
LMAN2 GOT2
LMAN2 MOGS
LMAN2 PFKFB4
LMAN2 ST8SIA1
LMAN2 GPX1
LMAN2 FUT6
LMAN2 MYO5A
LMAN2 KIF20B
LMAN2 CFTR
LMAN2 HIVEP2
KRIT1 SCP2
KRIT1 DARC
KRIT1 FABP2
KRIT1 HIST1H2AE
KRIT1 IFNA4
KRIT1 GNL1
KRIT1 DUSP8
KRIT1 TTLL12
KRIT1 APCS
KRIT1 PDGFB
KRIT1 SOD2
KRIT1 CTSC
KRIT1 GYPA
KRIT1 ATP4A
KRIT1 OCM2
KRIT1 WIT1
KRIT1 HYAL3
KRIT1 IRF8
KRIT1 FOLR1
KRIT1 ZBTB48
KRIT1 AGTR1
KRIT1 SLC1A1
UCP1 HSF1
UCP1 PDGFRA
UCP1 TGM3
UCP1 PSMD9
UCP1 BIRC3
UCP1 PTPRZ1
UCP1 SELENBP1
UCP1 OLIG2
UCP1 LOC646652
UCP1 TNFSF8
UCP1 TRAPPC10
UCP1 GRM4
UCP1 RBM38
UCP1 DUSP2
UCP1 ITGB1
UCP1 DAZ2
UCP1 HOXD9
UCP1 SPAG8
UCP1 TMEM106A
UCP1 IGL@
UCP1 GBX1
UCP1 LTK
UCP1 F5
UCP1 SEMA3F
UCP1 CDC27
UCP1 F9
UCP1 SECTM1
UCP1 USP9Y
UCP1 BST1
UCP1 PLGLA
UCP1 TCTA
UCP1 NAB2
UCP2 STX1A
UCP2 HSD17B10
UCP2 HAX1
UCP2 POLG
UCP2 FKBP5
UCP2 ADAM15
UCP2 IQGAP1
UCP2 SDF2
UCP2 DYNLT3
UCP2 HNRNPD
UCP2 ERP29
UCP2 EFEMP2
UCP2 PMP22
UCP2 IK
UCP2 TARP
UCP2 WIT1
UCP2 MYBPC1
UCP2 ARAF
UCP2 PRRX2
UCP2 PHF3
HBA2 HBB
BDH1 AOC3
BDH1 CDH15
BDH1 LOC90925
BDH1 BPI
BDH1 TSHB
BDH1 MMP16
BDH1 CACNA1C
BDH1 PEPD
BDH1 RBM10
BDH1 PMS2L3
BDH1 ABR
BDH1 ACOT7
BDH1 BNIP1
BDH1 ANG
BDH1 GSTT2B
BDH1 RFX3
BDH1 CFDP1
BDH1 MYO5A
BDH1 SYN2
BDH1 PRKD1
DDX21 RAD21
DDX21 KPNB1
DDX21 PUM1
ZNF157 AQP7
ZNF157 ACVRL1
ZNF157 KAT2A
ZNF157 SSTR3
ZNF154 CPT2
ZNF154 CAPNS1
ZNF154 DRD2
ZNF154 MLL3
ZNF154 RAPGEF3
ZNF154 CLCNKA
ZNF154 SPRR1B
ZNF154 MYH2
ZNF154 ASAH1
ZNF154 CCDC88A
ZNF154 TBC1D5
ZNF154 C1QBP
ZNF154 FEZ2
ZNF154 PLA2G7
ZNF154 S100A4
ZNF154 PMS2L3
ZNF154 SRP19
ZNF154 CENPE
ZNF154 ESR1
ZNF154 CREB1
ZNF154 PPP1R10
ZNF154 RPUSD2
ZNF154 CHMP1A
ZNF154 DYNC2H1
ZNF154 SEMA3F
ZNF154 IL11
ZNF154 RAGE
ZNF154 MRPS22
ZNF154 MAPT
ZNF154 CDS1
ZNF154 OSBP
ZNF154 CPS1
NRL UNC119
NRL CNGA1
PFKFB1 DAZ2
PFKFB1 PDGFRA
PFKFB1 TFAP2B
PFKFB1 OLIG2
PFKFB1 PTPRZ1
SLC18A2 PEX6
SLC18A2 GSTA2
SLC18A2 SH3GL1
PFKFB4 SERPING1
PFKFB4 PIN1
PFKFB4 PLP2
PFKFB4 NEK3
PFKFB4 PMS2L5
PFKFB4 MAPRE2
PFKFB4 CTLA4
PFKFB4 ERP29
PFKFB4 PKN2
PFKFB4 MT1P2
PFKFB4 CYBB
PFKFB4 GNB2
PFKFB4 PBX3
PFKFB4 RBBP6
PFKFB4 CASP8
PFKFB4 SREBF2
PFKFB4 PTPRB
PFKFB4 GAS1
RAPSN SMN2
RAPSN LASS1
RAPSN CDH13
RAPSN LST1
RAPSN RAD23A
RAPSN TFAP2B
RAPSN NPY5R
RAPSN CA6
RAPSN PPIL2
RAPSN ICAM3
RAPSN PHF15
RAPSN GPA33
RAPSN IL8
SCRIB TRIP13
SCRIB SPAG11A
SCRIB TM4SF4
SCRIB TMED10P
SCRIB CFTR
TYMS SFPQ
TYMS IMMT
GSTP1 DAZ2
GSTP1 PDGFRA
GSTP1 GSTT1
GSTP1 PTPRZ1
GSTP1 OLIG2
GSTP1 KIAA0090
GSTP1 FURIN
PIK3IP1 ERBB2
PIK3IP1 AOX1
PIK3IP1 CTPS
PIK3IP1 SPIN2A
PIK3IP1 RXRB
PIK3IP1 NEK9
PIK3IP1 HTR2A
PIK3IP1 TTLL12
PIK3IP1 PLN
PIK3IP1 NFKB2
PIK3IP1 OPRL1
ZNF91 PI4KA
ZNF91 HBB
ZNF91 LOC728849
ZNF91 ENOSF1
ZNF91 PLXNB1
ZNF91 CACNA1C
ZNF91 SH3GL3
ZNF91 DPP6
ZNF91 DHPS
ZNF91 RNPS1
ZNF91 TRO
ZNF91 CTSC
ZNF91 CREB1
ZNF91 RAG1
ZNF91 TAF5
ZNF91 WIT1
ZNF91 CCL19
ZNF91 SPOCK1
ZNF91 GUCY1B3
ZNF91 ZNF135
SH3BGR DAZ2
SH3BGR PDGFRA
SH3BGR RGS19
SH3BGR MYO5A
SH3BGR PTPRZ1
SH3BGR OLIG2
PTHLH IFNA16
ATP6V1C1 CD53
ATP6V1C1 RFC1
ATP6V1C1 TMED2
ATP6V1C1 HCFC1
ATP6V1C1 CCT7
ATP6V1C1 DYNLT3
ATP6V1C1 PPBP
ATP6V1C1 GYS1
ATP6V1C1 BNIP1
ATP6V1C1 HTR6
ATP6V1C1 TFAP4
ATP6V1C1 GZMM
ATP6V1C1 TRAM2
ATP6V1C1 BMPR2
ATP6V1C1 COPB1
ATP6V1C1 AGFG1
SAC3D1 STMN2
SAC3D1 HBB
SAC3D1 DCTN1
SAC3D1 SNX17
SAC3D1 TOB1
SAC3D1 AHDC1
SAC3D1 PLA2G7
SAC3D1 CRISP3
SAC3D1 SRP72
SAC3D1 RANBP2
SAC3D1 NDUFV3
SAC3D1 TPT1
SAC3D1 ST3GAL4
SAC3D1 PLAU
SAC3D1 FERMT2
SAC3D1 TP53BP2
SAC3D1 PMP22
SAC3D1 BMP2
SAC3D1 TNFRSF1A
SAC3D1 IL11
SAC3D1 MRPS22
SAC3D1 CPB2
SAC3D1 SUPT4H1
SAC3D1 HTR1E
SAC3D1 CDH6
SAC3D1 POU2F2
SAC3D1 PPP2R5C
ADD3 NR3C1
ADD3 CEBPE
ADD3 PCSK6
ADD3 AGAP2
ADD3 KRT86
ADD3 DDT
ADD3 NFKBIB
ADD3 CSNK1D
ADD3 PKP2
ADD3 APLP2
ACTG1 SAFB
ACTG1 RB1
ACTG1 CRK
ACTG1 TOP2A
ADD1 PPP2R1A
ADD1 ADSS
ADD1 GNS
ADD1 PRKAG1
ADD1 TNNC1
ADD1 SERINC3
ADD1 TTF1
ADD1 ADAM10
ADD1 VHL
ADD1 MAP2K1
ADD1 UPF1
ADD1 FABP3
ADD1 ARHGAP1
ADD1 SEC31A
ADD1 GNL2
ADD1 PPFIA1
ADD1 WNT10B
ADD1 APBB1
ADD1 PSEN1
ADD1 PPP6C
ADD1 TTLL12
ADD1 CENPE
ADD1 FAM189A2
ADD1 TMF1
ADD1 KIAA0240
ADD1 SALL2
ADD1 BLVRB
ADD1 CHN1
ADD1 ST8SIA1
ADD1 PPP2R5C
ADD1 ILF3
WWP1 RANBP2
FAM3A BRCA1
FAM3A IRF1
FAM3A FAM50A
FAM3A DAZ2
FAM3A PDGFRA
FAM3A CLCN5
FAM3A PTPRZ1
FAM3A GALE
FAM3A SMTN
FAM3A TMSB10
FAM3A OLIG2
FAM3C SMN2
FAM3C SCP2
FAM3C IDS
FAM3C CYCS
FAM3C CHN1
FAM3C PUM1
FAM3C RNH1
FAM3C MDH1
FAM3C HNRNPH2
FAM3C DAD1
FAM3C GAD2
FAM3C EIF2S2
FAM3C STRN3
FAM3C SEC23B
FAM3C NDST1
FAM3C FARSA
FAM3C MYST3
FAM3C AFF1
FAM3C ACOT7
FAM3C TP53
FAM3C RBPMS
FAM3C SSTR3
FAM3C DGUOK
FAM3C KLC1
PPIL2 MMP16
PPIL2 SCP2
PPIL2 HSPA1L
PPIL2 EPS15
PPIL2 PPT2
PPIL2 CACNA1C
PPIL2 ZNF266
PPIL2 MARK2
PPIL2 ZNF187
PPIL2 CENPA
PPIL2 FGF8
PPIL2 PAFAH1B2
PPIL2 INPP5A
PPIL2 SDC2
PPIL2 CYC1
PPIL2 PRDM2
PPIL2 PSMB8
FAM189A2 DNAH1
FAM189A2 ZNF167
FAM189A2 KRT18
ACHE MOGS
ACHE TFF1
QARS PLS1
QARS E2F5
QARS TRO
QARS SSR2
QARS PKP1
QARS MTFR1
QARS S100A12
QARS RASA1
QARS IFNA14
KCNB1 ATXN2
KCNB1 TFF1
KCNB1 DAPK1
MFAP3 PDGFRA
MFAP3 PTPRZ1
MFAP3 LTA4H
MFAP3 DGCR9
MFAP3 NDST1
MFAP3 CCT7
MFAP3 MAOA
MFAP3 NFKB2
MFAP3 MAD2L1BP
MFAP3 DCHS1
MFAP3 DAZ2
MFAP3 NACA
MFAP3 GRPR
MFAP3 OLIG2
MFAP3 GNG4
MFAP3 IL3
TMED10 PI4KB
TMED10 PHF15
TMED10 METAP1
TMED10 GRIA3
TMED10 HLA-A
TMED10 PCCA
TMED10 CYCS
TMED10 CNBP
TMED10 OLFM1
TMED10 HOXD4
TMED10 ADSL
TMED10 TMED2
TMED10 CTBS
TMED10 MPP1
TMED10 CYFIP2
TMED10 DSC3
TMED10 PMS2L5
TMED10 CSNK1E
TMED10 KIF1A
TMED10 GOT2
TMED10 CEBPZ
TMED10 DOCK1
TMED10 FGD1
TMED10 USP11
TMED10 LAMP1
TMED10 KRT5
TMED10 EMP2
TMED10 CHMP1A
TMED10 PTPRM
TMED10 ALDH4A1
TMED10 TBP
TMED10 STX3
TMED10 CYC1
TMED10 CSRP1
TMED10 MMD
TMED10 CLK2
TMED10 NEU1
LTBR TGFB1
LTBR RPS15
LTBR PSMD4
LTBR CACNA1C
LTBR INPP4B
LTBR PLEC1
LTBR SSTR3
PPP1R7 SLC9A6
PPP1R7 RPS25
PPP1R7 SLC6A8
PPP1R7 DTNA
PPP1R7 NPPA
CBR1 SPINT2
CBR1 DOCK1
CBR1 TRAK1
CBR1 GIP
CBR1 FAS
CBR1 ID4
CBR1 F7
CBR1 RFC2
CBR1 HTR6
CBR1 GSR
CBR1 FGF8
CBR1 FGF4
CBR1 GLDC
PROX1 NTF4
PROX1 GZMM
PROX1 NCAM1
PPP1R2 ERVK6
PPP1R2 EZH1
PPP1R2 BDNF
PPP1R2 EHMT2
PPP1R2 CGB
PPP1R2 PMS2L5
PPP1R2 GRIN2A
PPP1R2 PCDHB17
PPP1R2 MAPRE2
PPP1R2 NOS3
PPP1R2 PRPS1L1
PPP1R2 ATP1B1
PPP1R2 PDXDC1
PPP1R2 MOGS
PPP1R2 SLC6A8
PPP1R2 TERF1
PPP1R2 PDE4C
CNGB1 TIAF1
CNGB1 CR1
CNGB1 AKAP13
CNGB1 ETV4
CNGB1 MZF1
CNGB1 CDKN3
CNGB1 TRIM26
CNGB1 MGAT1
CNGB1 HPCAL1
CNGB1 HIST2H2BE
CNGB1 LAMB3
CNGB1 CD19
MAP3K3 SPTA1
MAP3K3 RAB32
TUSC3 ANKRD1
TUSC3 CYFIP2
TUSC3 PCCB
TUSC3 MALL
TUSC3 LAMP1
TUSC3 UCHL1
BCLAF1 SMN2
BCLAF1 NR3C2
BCLAF1 HDAC2
BCLAF1 PUM1
BCLAF1 SLC25A46
BCLAF1 ZNF167
BCLAF1 TM4SF4
BCLAF1 RASA1
BCLAF1 USP13
BCLAF1 PPP1R8
BCLAF1 TRIP13
BCLAF1 LOC728849
MAP3K4 NPY
MAP3K4 MAPK8
MAP3K4 REG1P
MAP3K4 TFF1
MAP3K5 KCNMB1
MAP3K5 RPS11
MAP3K5 KEL
MAP3K5 PTMA
MAP3K5 BST2
MAP3K5 PMVK
MAP3K5 OAT
MAP3K5 MTTP
MAP3K5 FTH1
MAP3K5 SKI
FGFR2 MBOAT7
FGFR2 APOBEC1
FGFR2 S100B
PLA2G7 MDFI
PLA2G7 PPP2R1A
PLA2G7 CLPP
PLA2G7 SCP2
PLA2G7 PRKCSH
PLA2G7 AKAP12
PLA2G7 PKP1
PLA2G7 TMOD1
PLA2G7 STAB1
PLA2G7 UGP2
PLA2G7 ERVK6
PLA2G7 NEK9
PLA2G7 SLC5A11
PLA2G7 B4GALT1
PLA2G7 RBM38
PLA2G7 XK
PLA2G7 LTBP1
PLA2G7 SERPINB10
PLA2G7 RXRB
PLA2G7 GPC5
PLA2G7 MTFR1
PLA2G7 PAFAH1B3
PLA2G7 LCT
PLA2G7 CR1
PLA2G7 RNF185
PLA2G7 NPPC
PLA2G7 IL4
PLA2G7 NFIX
PLA2G7 SP100
MARCKS NUP153
PITX1 SP140
PITX1 GPKOW
PITX1 GRB14
FMOD FAS
FMOD AARS
FMOD TPM1
PRMT5 NOS3
PRMT5 TAF1
PRMT5 HK2
PRMT5 MRPL19
PRMT5 PARK7
PRMT5 CHRM1
PRMT5 MGAT2
PRMT5 ANG
PRMT5 EIF4B
NUP214 TUBA3C
NUP214 HHEX
NUP214 UOX
NUP214 ZNF167
NUP214 KLF10
NUP214 FUT6
NUP214 TSPAN31
NUP214 FUT3
NUP214 YAP1
TRPV6 SHC3
TRPV6 GZMM
TRPV6 GNPDA1
TRPV6 TRD@
TRPV6 TM4SF4
TRPV6 GLRX
TRPV6 PDE4A
TRPV6 TRIP13
TRPV6 BCL7A
SETDB1 USP8
SETDB1 DHPS
SETDB1 EXT1
SETDB1 RBM10
SETDB1 UCN
SETDB1 GTF2I
PRTN3 CDA
PRTN3 CR1
PRTN3 SEMA3F
PRTN3 PSEN1
PRTN3 ETV6
PRTN3 AGXT
PRTN3 BGN
PRTN3 FUT4
PRTN3 ITPKC
PRTN3 CLCNKA
PRTN3 TIE1
ERBB2 BTN3A1
ERBB2 ERCC3
ERBB2 OR1D2
ERBB2 HBQ1
ERBB2 WNT10B
ERBB2 MALL
ERBB2 DUSP7
ERBB2 CYP21A2
ERBB2 LBX1
ERBB2 CENPB
ERBB2 BAMBI
ERBB2 CYBA
ERBB2 PWP2
ERBB2 P2RY6
ERBB2 DHODH
ERBB2 ACTL8
ERBB2 ABCC8
ERBB2 LZTR1
ERBB2 IL8
FMO3 SOD2
FMO3 GZMA
FMO3 DNTT
FMO3 S100A9
FMO3 EIF4E
FMO3 IL9
TPM2 IL1RL1
TPM2 TFF1
TPM2 NFKBIE
TPM2 SLC5A5
TPM2 S100A10
TPM2 TOB1
TPM2 IMPDH2
TPM2 ANXA1
TPM2 CTSK
TPM2 PGM1
TPM2 GPC3
TPM2 CHRNA3
TPM2 HGF
TPM2 DYNC2H1
TPM2 CNN2
TPM2 IRF4
TPM2 AHR
IARS PPP2R1A
IARS ALOX5
IARS UBL4A
IARS H2AFZ
IARS AP2M1
IARS MAP2K2
IARS MFAP2
HAL RPLP1
HAL YIF1A
HAL MAP2K1
HAL ATR
HAL CCR5
HAL STAT4
HAL DNTT
HAL PNO1
HAL AFF2
HAL TRIM26
HAL CTLA4
HAL IGL@
HAL POU4F1
HAL FGF4
HAL CPB1
HAL NMBR
TBXAS1 NAT6
TBXAS1 SNRPC
TBXAS1 CLTCL1
TBXAS1 PAFAH1B2
FMO4 AVPR1B
FMO4 HLA-C
FMO4 MPRIP
FMO4 ADORA2A
FMO4 UBAP2L
FMO4 PDE1C
FMO4 NCF1C
FMO4 PHF20
FMO4 BNIP2
FMO4 HTT
FMO4 DTYMK
FMO4 LOC1720
FMO4 MMP1
SHC3 CD59
SHC3 TFF1
SHC3 CCR2
SHC3 IQGAP1
SHC3 PDE1C
SHC3 ITGB3
SHC3 ESRRA
SHC3 NUDT2
SHC3 NR4A1
SHC3 CLCN6
SHC3 KCNN3
SHC3 RAB3B
SHC3 BNIP3
SHC3 PLA2G5
SHC3 ALDH4A1
SHC3 CNN3
SHC3 SSTR3
SHC3 LZTR1
CTSA PARG
CTSA BPI
CTSA PSMD7
CTSA SLC33A1
CTSA FBP2
CTSA F13A1
CTSA SPRR1B
CTSA MPHOSPH6
CTSA CAV2
CTSA TPT1
CTSA SERPINC1
CTSA SUPT5H
CTSA MRPS31
CTSA GNG11
CTSA HBEGF
CTSA POLD4
CTSA FTH1
CTSA ZNF268
CTSA ERBB3
CTSA MAN2C1
CTSA CCDC88A
CTSA EXTL1
CTSA DFFA
CTSA APRT
CTSA IL32
CTSA HGF
CTSA DYNC2H1
CTSA ARNT
CTSA NOTCH4
CTSA GZMM
CTSA LITAF
CTSA DNAJC2
CTSA IL6
CTSA GRIN2A
CTSA PPIF
CTSA VIPR2
CTSA CFTR
CTSB AQP5
CTSB ASNA1
CTSB TFF1
CTSB PAPPA
CTSB POP1
CTSB STAC
CTSB BTF3L1
CTSB EVPL
CTSC CD53
CTSC HPCAL1
CTSC ASAH1
CTSC CD99
CTSC FOXD1
CTSC CHAF1A
CTSC CASR
CTSC SP100
KCNAB1 CTPS
KCNAB1 LOC90925
KCNAB1 ERCC1
KCNAB1 STRN3
KCNAB1 CPA1
KCNAB1 S100A5
KCNAB1 AP1B1
KCNAB1 ANXA5
KCNAB1 GTF2H1
KCNAB1 CHERP
KCNAB1 GPD1L
KCNAB1 FAM12A
KCNAB1 SCRN1
KCNAB1 AGTR1
KCNAB1 UCHL3
KCNAB1 CYP11B2
KCNAB1 PPP3CB
KCNAB1 MYO7A
CTSE LOC91316
CTSE GSK3A
CTSE TPM3
CTSE GNL1
CTSE CD6
CTSE KIAA0125
CTSE IL1A
CTSE CCR8
CTSE APCS
FGFR3 BMS1
FGFR3 KRT85
FGFR3 RBBP5
FGFR3 CRYAA
FGFR3 CCR2
FGFR3 DAB2
FGFR3 HTR1E
FGFR3 BNIP3
CTSG NCF2
CTSG LRRC16A
CTSG DSC3
CTSG CCR5
CTSG SDF2
CTSG PNLIPRP1
CTSG TPM3
CTSG OAS2
CTSG ISG15
CTSG MYB
CTSG RNASEL
CTSG TXNRD1
CTSG NACA
CTSG MX2
CTSG CLCN6
CTSG GYPB
CTSG FGF4
CTSG CFTR
CTSG ERCC8
CTSG SSTR3
CTSG KRT12
SURF1 RPS11
SURF1 BLZF1
TOMM34 HTR2A
TOMM34 SLC5A11
TOMM34 GNAI3
SEMA3B LEPREL2
SEMA3B FAS
SEMA3B LYZ
SEMA3B KRT6B
SEMA3B JMJD1C
SEMA3B EFNA5
SEMA3B PSMC3IP
SEMA3B HMGA1
SEMA3B CHRNA4
SEMA3B IL15RA
SEMA3B TNFRSF11B
SEMA3B MYO5A
SEMA3B KIF5A
SEMA3B CXorf40B
SEMA3B IL2
SEMA3B SYN2
SEMA3B PPP3CB
NHLH2 KIAA0182
NHLH2 RTN1
NHLH2 TM4SF4
NHLH2 HBB
NHLH2 MEIS1
NHLH2 TRIP13
CHERP VLDLR
CHERP MAPKAPK2
CHERP TFAP2C
CHERP COG2
CHERP TBP
CHERP IFNA1
CHERP INPP5K
CHERP PON3
CHERP IL4
CHERP BMPR2
RPL12 TRIM26
RPL12 FOLR1
RPL12 RPS15
RPL13 TRD@
FGFR4 TRH
FGFR4 GTF2E2
FGFR4 WIT1
FGFR4 HTN3
FGFR4 ASPH
FGFR4 CDR2L
FGFR4 LRRC17
MIF ACADVL
MIF CRKL
MIF PNLIP
MIF ACP1
MIF DGCR9
MIF MUM1
MIF ICAM5
MIF AQP5
MIF BOP1
MIF SERPINB4
RPL18 RPL19
RPL18 RPL32
RPL18 NR0B1
RPL18 APOH
RPL18 USP9Y
RPL18 UGP2
RPL19 AOX1
RPL19 MAP2K6
RPL19 MAD1L1
RPL19 EFEMP1
RPL19 IL5RA
RPL19 LTBP1
RPL19 ANXA8L2
RPL19 RASGRF1
RPL19 E2F5
RPL19 GALK1
RPL19 F7
RPL19 RPL7L1
RPL19 AGTR1
RPL19 PPP2R5C
RASGRF1 APBA1
RASGRF1 WIT1
RASGRF1 WRN
RASGRF1 KIF14
RASGRF1 FASLG
RASGRF1 PMS1
RASGRF1 FUT3
RASGRF1 PRKD1
SMPDL3B SLC10A2
SMPDL3B HTN3
SMPDL3B GK2
SMPDL3B THBS3
SMPDL3B LOC90925
SMPDL3B TAF11
SMPDL3B UPF1
SMPDL3B SEPT5
SMPDL3B TAGLN2
INPP5A STMN2
INPP5A KRT5
INPP5A SORL1
INPP5A CXCL5
INPP5A B3GNTL1
INPP5A ADRA2B
INPP5A ITPKC
INPP5A MTHFS
INPP5A SLC8A3
INPP5A MAPRE3
INPP5A KIAA0513
INPP5A CCDC130
INPP5A CR1
INPP5A PTMA
INPP5A AGXT
INPP5A GRB14
INPP5A FUT4
INPP5A HIVEP2
CXCL3 CCDC130
CXCL3 BLZF1
CXCL3 FLAD1
CXCL3 MALL
CXCL3 TERF2
CXCL3 NNAT
CXCL2 CYP1A2
CXCL2 IL17A
CXCL2 TAF1
CXCL2 GNB2L1
CXCL2 HNRNPL
CXCL2 SP110
CXCL2 IL8
CXCL2 ACYP1
CXCL5 SLC6A2
CXCL5 UCHL1
CXCL5 GNG11
CXCL5 MYB
CXCL5 CTLA4
CXCL5 TAL1
CXCL5 NRGN
CXCL5 MTAP
CXCL5 GALK1
CXCL5 RFX3
CXCL5 IL9
ADH5 MYH10
ADH5 MB
ADH5 ZNF177
ADH5 GNB1
ADH5 DRD3
ADH5 TFPI2
ADH5 SF1
ADH5 UROS
ADH5 MTOR
ADH5 MRPL49
ADH5 GTF2I
ADH5 RASA1
CXCL6 CPA1
CXCL6 RCAN1
CXCL6 HTN3
CXCL6 CPSF1
CXCL6 ANKRD1
CXCL6 BLZF1
CXCL6 ZP2
CXCL6 TNXB
CXCL6 S100A9
CXCL6 MARK2
CXCL6 RPL18A
CXCL6 NR6A1
CXCL6 RAB9A
CXCL6 ANG
CXCL6 BMP2
CXCL6 SYK
CXCL6 IFNA21
CXCL6 FUT3
CXCL6 BRAF
CXCL6 PSMB4
CXCL9 KAT2A
CXCL9 CCDC6
CXCL9 RAD51
CXCL9 UGP2
INPP5J HDAC1
INPP5J PTGFR
INPP5J CDH15
INPP5J EIF5A
INPP5J MEN1
INPP5J RNASE4
INPP5J CDSN
INPP5J DARC
INPP5J CAPNS1
INPP5J CRH
INPP5J DRG2
INPP5J GBX1
INPP5J SEPT6
INPP5J MPP2
INPP5J TNXB
INPP5J PYGB
INPP5J OAS2
INPP5J TFE3
INPP5J TAGLN2
INPP5J MYD88
INPP5J PDCD2
INPP5J RPL36A
INPP5J CTLA4
INPP5J ODF1
INPP5J PLCB3
INPP5J RNPS1
INPP5J SPINT3
INPP5J NR4A3
INPP5J FPR2
INPP5J DDT
INPP5J PPP1R11
INPP5J BMS1
INPP5J IL32
INPP5J DYNC2H1
INPP5J VAV1
INPP5J VAV2
INPP5J PMS2L11
INPP5J MTOR
INPP5J CRHR1
INPP5J SLC35A2
INPP5K TRIM38
INPP5K GPR31
INPP5K SH3GL3
INPP5K SLC9A3R2
INPP5K KRT85
INPP5K HCLS1
INPP5K TFE3
INPP5K CX3CL1
INPP5K TCF20
INPP5K CDH4
INPP5K TBXA2R
INPP5K FGD1
INPP5K RABEPK
INPP5K PPP1R10
INPP5K PLD1
INPP5K POP1
INPP5K MYBPC2
INPP5K DDO
NHLH1 TRD@
NHLH1 TM4SF4
NHLH1 TRIP13
NHLH1 PTPRK
NHLH1 PBX3
SYP TGM3
SYP GOT2
SYP ABCC8
SYP FH
SYP FGF5
SPA17 GRK4
SPA17 MALL
SPA17 GUCA2A
SPA17 HTR1F
FKBP1A COX5A
FKBP1A IL10RB
FKBP1A RAD23A
FKBP1A TRAK1
FKBP1A CD99
FKBP1A LPIN1
FKBP1A SLC29A1
FKBP1A DHCR24
SPEG PARG
SPEG PTPN21
SPEG HIC1
SPEG MOGS
SPEG PKN2
SPEG TGFB2
SPEG TNNT2
SPEG C11orf41
SPEG ATXN2
SPEG CENPE
PRRX2 TAF11
PRRX2 ABL2
PRRX2 UGP2
PRRX2 PSEN1
PRRX2 THRB
PRRX2 KRT6B
PRRX2 TRAPPC10
PRRX2 ZNF345
PRRX2 HTR2A
PRRX2 SHC1
PRRX2 CPOX
PRRX2 MGAT5
PRRX2 KEL
PRRX2 DRD2
PRRX2 FOXA1
PRRX2 IL4
SHC1 PRCP
SHC1 CD99
SHC1 ST14
SHC1 VIPR2
SHC1 HTR2C
SHC1 ADAM17
SHC1 TMED10P
SHC1 CRADD
SHC1 SPHAR
EMD TBXA2R
EMD PCCB
EMD MYO5A
EMD EIF2S1
EMD ADORA3
EMD GAS6
RGR NEK3
RGR DST
RGR NAGLU
RGR MAT1A
RGR CYP2C19
RGR AHSG
RGR BLVRA
RGR IFNA10
RGR TBCE
RGR HTR1B
GPX4 FAM50A
GPX4 UBA1
GPX4 APLP1
SULT1C2 PAFAH1B2
SULT1C2 C2orf3
IGHA1 LZTR1
EPB42 IL18
EPB42 SF1
EPB42 HNF1A
EPB42 CHRNA1
EPB42 PSMF1
LRRC32 SLC35B1
LRRC32 TFF1
KIF23 CD53
KIF23 MYH6
KIF23 IFNG
KIF23 CATR1
KIF23 NAT6
KIF23 MPHOSPH6
KIF23 IFNAR1
KIF23 AEBP1
KIF23 SCNN1A
KIF23 CCIN
KIF23 GPA33
KIF23 SPRR2B
HELZ DGCR2
HELZ SSRP1
HELZ HIST2H2BE
HELZ CCT2
HELZ ECH1
HELZ PPP6C
HELZ CAPN1
HELZ GOT1
HELZ MAN2C1
HELZ PTGR1
HELZ NUMB
HELZ GYPA
HELZ IP6K1
HELZ TAF5
HELZ PPP2CA
HELZ ILF3
RIT2 TRDN
RIT2 SPTA1
RIT2 BIK
RIT2 ZNF238
RIT2 BMX
PDZK1IP1 AOX1
PDZK1IP1 TMOD1
PDZK1IP1 AGXT
PDZK1IP1 TAF12
PDZK1IP1 GPLD1
PDZK1IP1 HARS
PDZK1IP1 GNL1
PDZK1IP1 SERPINC1
PDZK1IP1 AHNAK
PDZK1IP1 PPP6C
PDZK1IP1 EXT2
PDZK1IP1 ZNF85
PDZK1IP1 ATP2B2
PDZK1IP1 MTAP
PDZK1IP1 NTN3
PDZK1IP1 AZU1
PDZK1IP1 SI
PDZK1IP1 ANPEP
PDZK1IP1 C11orf41
PDZK1IP1 POU2F2
PDZK1IP1 CFTR
DAB2 TGFB1
DAB2 CCNB1
DAB2 DCBLD2
DAB2 DRD3
DAB2 RNPEP
DAB2 CTNND1
DAB2 WNT5A
IL1RN DAZ2
IL1RN PDGFRA
IL1RN GNAQ
IL1RN PRR4
IL1RN PTPRZ1
IL1RN PCDHGB7
IL1RN OLIG2
IL1RN RASA2
ERBB4 LOC728849
TCTA SLC6A3
TCTA SSX5
TCTA TFF1
TCTA PPP2R2B
TCTA HPCAL1
TCTA SLC5A11
TCTA GNAI3
RGN SELENBP1
RGN ALDH6A1
RGN CYP2A6
RGN SCNN1A
DAXX WIT1
AP2S1 RPS25
AP2S1 TALDO1
AP2S1 ERCC3
AP2S1 DYNLT1
AP2S1 AP2M1
CDC16 LIPA
CDC16 CYP2E1
CDC16 FLT3LG
CDC16 HNRNPH2
CDC16 PMS1
CDC16 CDC123
CDC16 CSDA
SMA4 GPR17
SMA4 RPP30
SMA4 RPL10A
BIK MAN2C1
BIK WIT1
BIK LPAL2
BIK NDST2
BIK GYPB
BIK IL9
BIK SYN1
AHNAK COASY
AHNAK ADD2
AHNAK IL11
AHNAK SLC6A8
AHNAK FKBP3
AHNAK S100A5
AHNAK GATA4
AHNAK NPPB
DCTD CTPS
DCTD ANXA5
DCTD SLC25A3
DCTD MRPS27
DCTD SLC7A5
DCTD GBA
DCTD ILK
DCTD PIK3R2
DCTD CTNND1
DCTD LZTR1
DCTD CTNND2
AFF3 DGKQ
AFF3 LCN1
AFF3 SERPINA5
AFF3 MAP1A
AFF3 ITGB3
AFF3 PKN1
AFF3 CLCN7
AFF3 CCIN
AFF3 CR2
AFF3 SEMA3F
AFF3 ZNF174
AFF3 ST8SIA4
AFF3 FUT3
AFF3 IL8
AFF2 SNX1
AFF2 ALAD
AFF2 CDH17
AFF2 TFF1
AFF2 BTN2A1
AFF2 UGP2
AFF2 MSR1
AFF2 GBX1
AFF2 BTN3A1
AFF2 KRT86
AFF2 PLA2G5
AFF2 C11orf74
AFF2 ATP6V1B1
AFF2 MYB
AFF2 SCNN1B
AFF2 TCFL5
AFF2 GYS2
AFF2 LAMC2
AFF2 F7
AFF2 LSP1
AFF2 HTT
AFF1 SAT1
AFF1 MYL6
AFF1 COG2
AFF1 CCT5
AFF1 FERMT2
AFF1 STOM
AFF1 NUP188
AFF1 TRIB1
AFF1 FGF9
AFF1 SCARB2
AFF1 DRD2
ECH1 EPHX1
ECH1 CAPNS1
ECH1 SEC24C
ECH1 CLPP
ECH1 SEC13
ECH1 RABGGTB
ECH1 ACYP1
ECH1 IFITM2
ECH1 ERCC1
ECH1 SOD2
ECH1 BAP1
ECH1 UBE2S
ECH1 BMP2
XPA IVL
XPA PLA2G5
PNPLA4 NR4A3
PNPLA4 DGKQ
PNPLA4 EFNA1
PNPLA4 VIP
PNPLA4 IL32
PNPLA4 NR5A2
PNPLA4 LAMP1
PNPLA4 FGF4
PRM1 KIAA0196
PRM1 ST3GAL4
PRM1 EFNA1
PRM1 NPAS1
PRM1 FOLR1
PRM1 FLG
GUCA2B TFAP2B
GUCA2B MYOC
GUCA2B ICAM3
GUCA2B HLA-DOA
GUCA2B LUZP2
GUCA2B SKI
NPPB NGF
NPPB TGM3
NPPB ELAVL1
NPPB RAD23A
NPPB MED21
NPPB C16orf35
NPPB USP7
NPPB KIF14
NPPB AKT1
NPPB MCM5
NPPB C12orf32
NPPB CCT8
NPPB LOC339290
NPPB CCNA2
NPPB SNTA1
NPPB COG2
NPPB IK
NPPB PWP2
NPPB FDPS
NPPB E2F5
NPPB NFIX
NPPB CYC1
NPPB MAP2K1
NPPB KEAP1
NPPB PDE4C
NPPB MYO7A
NPPC TAP1
NPPC ARL1
NPPC LIPC
NPPC HYAL1
NPPC LOC100130219
NPPC MAD1L1
NPPC CDC34
NPPC ITPKC
NPPC OSM
NPPC CTLA4
NPPC NOS3
NPPC KEL
NPPC GALK1
NPPC ZC3H3
NPPC LITAF
NPPC FOLR1
NPPC DGCR14
NPPC GRIK2
THRSP CASP6
THRSP APBA1
THRSP PDE3A
THRSP ILK
THRSP BNIP1
THRSP CFDP1
THRSP IDUA
NPPA LY9
NPPA SULT2B1
NPPA ELAVL3
NPPA KLHDC3
MAP1A LMF2
MAP1A RPS16
MAP1A NOS1
MAP1A HLA-C
MAP1A LRRC16A
MAP1A GRPR
MAP1A CCR9
MAP1A IDE
MAP1A SPHAR
MAP1A SORL1
MAP1A TBXA2R
MAP1A KIAA0430
MAP1A PMS1
MAP1A ITK
MAP1A EXT2
MAP1A DDX6
MAP1A SPOCK2
MAP1A ZBTB48
MAP1A VRK2
MAP1A HLA-DQA1
MAP1B CTLA4
MAP1B TM4SF4
MAP1B PIK3R3
MAP1B TRIP13
LBX1 SLC10A2
LBX1 CPA1
LBX1 MALL
LBX1 RAD51
KIAA0195 XK
KIAA0195 LIG3
KIAA0195 TNXB
KIAA0195 RB1
KIAA0195 SPTA1
KIAA0195 USP11
KIAA0195 IL32
KIAA0195 PTPRN
KIAA0195 REG3A
KIAA0196 PTPN21
KIAA0196 CPM
KIAA0196 FUT6
KIAA0196 UBE3C
KIAA0196 TMEM106A
KIAA0196 RPS18
KIAA0196 BAT2
KIAA0196 CASR
ID3 KRT18
FRZB ANXA1
FRZB CCNG1
FRZB C1S
ERP29 CLEC10A
ERP29 ASNA1
ERP29 AKT1
ERP29 CORO1A
ERP29 S100A10
ERP29 FGF5
ERP29 COASY
ERP29 ZBTB16
ERP29 SLC9A3
ERP29 PPBP
ERP29 MUC8
ERP29 LRRC6
ERP29 LAMC2
ERP29 DRD2
ERP29 CYP2E1
ERP29 HTR3A
ERP29 MYO7A
RNF144A APBB1
RNF144A MYH10
RNF144A COPB1
RNF144A TRPC1
RNF144A GUSBP1
RNF144A MARK3
RNF144A LEPROT
RNF144A RASA1
RNF144A GNAI1
PHKA1 LY6D
PHKA1 ITK
PHKA1 ZNF76
PHKA1 PPIF
PHKA1 GOT1
GRIK2 DAZ2
GRIK2 PDGFRA
GRIK2 PLCB4
GRIK2 FABP4
GRIK2 OLIG2
GRIK2 APBB1
GRIK2 PBX3
GRIK2 SLC5A1
GRIK2 GPR64
GRIK2 MAPK7
GRIK2 PTPRZ1
GRIK2 RANBP1
GRIK2 SHMT1
TUBB3 STX1A
TUBB3 STMN2
TUBB3 MDK
TUBB3 ELAVL3
TUBB3 THBS1
TUBB3 DEFA5
TUBB3 TM9SF1
TUBB3 MAPRE3
TUBB3 PKN1
TUBB3 HMGA1
TUBB3 CUGBP1
TUBB3 GPC5
TUBB3 UCHL1
TUBB3 GNG4
TUBB3 TMSB15A
TUBB3 HTR1E
UBA7 ITPK1
UBA7 FTSJD2
UBA7 EDN1
UBA7 SMTN
UBA7 RUNX1
UBA7 CUGBP1
UBA7 RAPGEF3
UBA7 PSMB6
UBA7 GAA
SFPQ METAP1
SFPQ RBBP4
SFPQ NUP205
UBA1 DPF2
UBA1 TBXA2R
UBA1 ELAVL1
UBA1 RAB1A
UBA1 TNFRSF14
UBA1 SNRPN
UBA1 MAP4
UBA1 BRE
UBA1 TMED10P
SPRR2E SLC10A3
SPRR2E GFRA2
SPRR2E IGL@
SPRR2E APOH
SPRR2E FUT3
SPRR2E KIR2DL4
PWP2 FCN2
PWP2 PDGFB
PWP2 CACNA1C
PWP2 RANBP1
PWP2 RB1
PWP2 ROS1
PWP2 DVL3
PWP2 CR1
PWP2 GSTM2
PWP1 SLC9A1
PWP1 SLC25A46
PWP1 SEC13
PWP1 CTGF
PWP1 CASC3
PWP1 TAF11
PWP1 PSMB4
PWP1 PGK1
PHKA2 NEUROD2
PHKA2 ACTA1
PHKA2 SSR1
PHKA2 HOXD4
PHKA2 GABRR1
PHKA2 NR2C2
PHKA2 MBOAT7
PHKA2 SP110
PHKA2 XRCC1
PHKA2 S100A4
PHKA2 ZYX
SPRR2A CDH13
PHF20 EPHX1
PHF20 CD53
PHF20 HTN3
PHF20 SLC6A8
PHF20 AIMP2
PHF20 SLC5A1
PHF20 TNNC1
PHF20 CASP1
PHF20 DSC2
PHF20 QPCT
PHF20 KDM4A
PHF20 GABRR1
PHF20 DLX2
PHF20 FLAD1
PHF20 CPOX
PHF20 CD55
PHF20 ESR1
PHF20 IRF4
PHF20 RAB9P1
PHF20 IL9
SPRR2B GPR17
SPRR2B GNS
SPRR2B ACAA1
SPRR2B IFNA16
SPRR2B SH3BP2
SPRR2B FAS
SPRR2B HGF
SPRR2B ARID4A
SPRR2B S100A7
SPRR2B PTGIR
SPRR2B GPR37
UBE2I DCTN1
UBE2I CYCS
UBE2H FKBP2
UBE2H CHRM1
PSMB4 ETFA
PSMB4 FDPS
PSMB4 EXT1
PSMB4 MMP19
PSMB4 RPA2
PSMB4 POLB
PSMB4 HNRNPH2
PSMB4 KDELR2
PSMB4 CDC37
PSMB4 EIF4A3
TP53 NCAM1
TP53 ATP1B3
TP53 TFDP2
TP53 LOC728849
GNAQ ELAVL3
GNAQ BPI
GNAQ LIMK1
GNAQ MAP2
GNAQ TNFRSF17
GNAQ SC4MOL
GNAQ CRYGB
GNAQ CDC20
GNAQ APOH
GNAQ PMS2L5
GNAQ MAPK1
GNAQ TRAPPC10
GNAQ MAPK4
GNAQ ZNF187
GNAQ RALGDS
GNAQ SETMAR
GNAQ CHRM4
GNAQ GNB1
GNAQ HERC1
GNAQ PPP1R10
GNAQ CACNA2D1
GNAQ ACTB
GNAQ ACCN2
GNAQ GZMB
GNAQ CYC1
GNAQ GLUD1
GNAQ SLC1A1
GNAQ ZNF135
GNAS CGA
GNAS RPS17
GNAS LIMK2
GNAS PTPN11
GNAS SGCD
GNAS DEFB4
GNAS ATP2B4
GNAS ABR
GNAS RAB11B
GNAS PSMC3IP
GNAS HTN3
GNAS ALG3
GNAS DPEP1
GNAS USP11
UBE2A FNTA
UBE2A COMT
UBE2A DLGAP5
UBE2A CD9
KIF20B KAT2A
KIF20B CLEC10A
KIF20B MAN2C1
KIF20B DAZ2
KIF20B TRIM31
KIF20B PDGFRA
KIF20B PTPRZ1
KIF20B PRKCZ
KIF20B PHKG1
KIF20B ZNF74
KIF20B OLIG2
MOGS MMP14
MOGS RPS11
MOGS REN
MOGS LTA4H
MOGS GPI
MOGS THOP1
MOGS GALE
MOGS CYP1A2
MOGS E2F4
MOGS SAFB2
MOGS TRAM2
MOGS KIR2DL4
MOGS CFTR
ST8SIA4 RRH
ST8SIA4 CLEC3B
GNAZ CYB5R3
GNAZ PDE3A
GNAZ PDHA1
GNAZ RNPS1
GNAZ QDPR
GNAZ NEUROD2
GNAZ FDPS
GNAZ SLC25A46
GNAZ VAMP7
GNAZ KAL1
GNAZ ABCA3
GNAZ PDE4A
GNAZ ILF2
ZNF135 SMC1A
ZNF135 COG2
ZNF135 ARVCF
ZNF135 TBP
ZNF135 BRCC3
ZNF135 USP7
ZNF135 SLC9A3R2
ZNF135 TRPC1
ZNF135 PALM
ZNF135 SUPT5H
ZNF135 GZMM
ZNF135 KCNC4
ZNF135 NRF1
ARHGEF6 DAZ2
ARHGEF6 PDGFRA
ARHGEF6 IL1RL1
ARHGEF6 IL10
ARHGEF6 PTPRZ1
ARHGEF6 OLIG2
ARHGEF6 CTDSP2
HIVEP2 E2F5
HIVEP2 ESRRB
HIVEP2 TPD52
HIVEP2 CCT3
HIVEP2 PMP22
HIVEP2 HERC3
HIVEP2 PGAM2
HIVEP2 KRT6C
HIVEP2 YIF1A
HIVEP2 NDP
HIVEP2 DGKA
HIVEP2 SYN2
GNAL MYBPH
GNAL SILV
GNAL ZNF212
GNAL LEFTY2
GNAL TFF1
GNAL CYP2E1
GNAL GPR162
GNAL AGTR2
GNAL NR1D2
GNAL ATP5G1
HLTF TGM2
HLTF PRPF4B
HLTF EZH1
HLTF ARID4A
HLTF DNA2
HLTF SGCD
HLTF HTR2C
HLTF SYPL1
HLTF IFNG
HLTF LOC339290
HLTF ATP2B4
HLTF PTPRU
HLTF E2F1
HLTF PHB
HLTF CPN1
HLTF KDM5C
TOP3A GNL2
TOP3A RNASE3
TOP3A PGC
TOP3A GBA
TOP3A GRAP
TOP3A SLC7A5
TOP3A CREB1
TOP3A FOLR1
TOP3A PMS1
TOP3A CCR8
TOP3A PHKG2
TOP3A GAA
AGFG1 RANBP2
AGFG1 NFKBIB
AGFG1 PABPC4
AGFG1 TM4SF4
AGFG1 YES1
AGFG1 UBAP2L
AGFG1 KRT86
AGFG1 PIK3R3
AGFG1 TXNRD1
AGFG1 RNASE4
AGFG1 SLC25A3
AGFG1 MLLT10
AGFG1 TRIP13
AGFG1 CAPZA1
AGFG1 TMEFF1
AGFG1 IFNA1
DPF2 NFIC
DPF2 UROD
DPF2 TNFRSF25
DPF2 DARC
TAC1 NDUFA4
TAC1 DRD5
TAC1 SERPINA6
TAC1 ETV6
TAC1 EPHA4
TAC1 DDX1
TAC1 NPTX1
PTGFR LCT
PTGFR HTR2A
PTGFR RCAN1
PTGFR GRB14
PTGFR CCR3
PTGFR HLA-DOA
PTGFR G3BP1
PTGFR CAV2
DPF1 TGFB3
DPF1 ZC3H3
DPF1 SLCO2A1
DPF1 MALL
ASNA1 NEAT1
ASNA1 WNT1
ASNA1 CCIN
ASNA1 LTB
ASNA1 HLA-DOA
ASNA1 CYP11B2
ASNA1 SH3GL1
ASNA1 BLZF1
ASNA1 PPBPL2
HSPB1 SNX1
HSPB1 GCLM
HSPB1 CASP2
HSPB1 NAT6
HSPB1 MANF
HSPB1 SERPINH1
HSPB1 BSG
PF4V1 RAB9A
PF4V1 IFNA5
PF4V1 LOC646652
PF4V1 HLA-G
PF4V1 PPT2
PF4V1 FOXE1
PF4V1 GYS2
PF4V1 AKAP13
ARHGEF2 DHPS
ARHGEF2 GAGE1
ARHGEF2 CCL19
ARHGEF2 MED12
ARHGEF2 FXR2
ARHGEF2 STK38
SEC14L1 ISCU
SEC14L1 TUBA3C
SEC14L1 DNTT
SEC14L1 HCFC1
SEC14L1 RPL18A
SEC14L1 KRT86
SEC14L1 PSMD12
SEC14L1 LPL
SEC14L1 PRUNE2
SEC14L1 BAT2
SEC14L1 PLN
SEC14L1 PBXIP1
RPL18A SLC10A3
RPL18A AVPR1B
RPL18A TAP2
RPL18A TAF11
RPL18A BCAT1
RPL18A RPL13A
RPL18A MBOAT7
RPL18A RGS1
RPL18A LRRC17
RPL18A PPP3CB
RPL18A POU2F2
ILK TBXA2R
ILK TALDO1
ILK PSAP
ILK PGK1
RPS15A RPS27
RPS15A TUBA3C
RPS15A PSMD8
RPS15A SIM2
RPS15A PABPC1
RPS15A CHRM5
RPS15A PGAM2
RPS15A CLK2
RPS15A SNRPA
PSMD12 NUP188
PSMD12 HTRA1
MTR BTN3A2
KRT2 TLE4
KRT2 GCM1
KRT2 AANAT
KRT2 SEPT6
KRT2 RYR1
KRT2 AQP3
KRT2 GCKR
KRT2 CD68
KRT2 CHRNA3
KRT2 GATA3
KRT2 GRAP
KRT2 RAD50
KRT2 SLAMF1
KRT1 ETV1
KRT1 NR4A3
KRT1 SLC6A8
KRT1 BOP1
KRT1 TNNC1
KRT1 MAP2K5
KRT1 IQGAP2
KRT1 IL9
UPF1 PTX3
UPF1 NDUFB7
UPF1 PSAP
UPF1 TNXB
UPF1 SF1
UPF1 CHN2
UPF1 N4BP2L2
UPF1 STAC
UPF1 RIN2
UPF1 EIF2S1
UPF1 IQGAP1
UPF1 RAB32
UPF1 FAM50A
UPF1 FAS
UPF1 PSEN1
UPF1 RORC
UPF1 RBM15B
UPF1 RBM10
UPF1 TTYH2
UPF1 JMJD1C
UPF1 TRD@
UPF1 SSX5
UPF1 LOC1720
UPF1 SRP19
UPF1 HIST1H2BJ
UPF1 SQSTM1
UPF1 CR1
UPF1 OTC
UPF1 ATP6V1E1
UPF1 BAT3
UPF1 GDNF
UPF1 PRDM2
UPF1 SELE
UPF1 M6PR
UPF1 IL8
UPF1 NRF1
KRT5 GNS
KRT5 LIMK2
KRT5 PCDHGB7
KRT5 NR1H4
KRT5 BTN2A1
KRT5 CCNA2
KRT5 CGB
KRT5 INSL4
KRT5 KIAA0090
KRT5 PC
KRT5 MALL
KRT5 PRIM1
KRT5 NP
KRT5 S100A4
KRT5 DHPS
KRT5 RBL1
KRT5 AMY2B
KRT5 FXR1
KRT5 MVD
KRT5 LOC91316
KRT5 PDXDC1
KRT5 IFNA5
KRT5 MRPS21
KRT4 KCNJ11
KRT4 CYB5R3
KRT4 COG2
KRT4 TM4SF4
KRT4 CCR2
KRT4 EGR3
KRT4 MFAP1
KRT4 TRIP13
KRT4 WIT1
SRGN LOC100131311
IL1A USP13
IL1A C11orf72
IL1A IGHD
CRYGB MYCL1
CRYGB ATP6V1F
CRYGB RPLP1
CRYGB RORB
CRYGB PLGLB2
CRYGB SH3BP2
CRYGB SLC30A3
CRYGB DRP2
CRYGB PSEN1
CRYGB KRT85
CRYGB DVL1
CRYGB HPCAL1
CRYGB IFNG
CRYGB ACVRL1
CRYGB NPM1
CRYGB PTMA
CRYGB NOTCH4
CRYGB SELE
CRYGB CPB2
CRYGB RBBP6
CRYGB SERPINH1
CRYGC LPAL2
CRYGC HNF1A
CRYGC DDO
CRYGC RPUSD2
CRYGD ALG3
CRYGD CD7
CRYGD PON3
CRYGD HABP2
CRYGD CLCNKB
CRYGD PHKG2
CRYGD CTLA4
CRYGD CASP7
CRYGD CELA3B
CRYGD GRPR
CRYGD ZC3H3
CRYGD DRD3
CRYGD TSPAN31
CRYGD PRDM2
LALBA C11orf72
VPS45 TRIP13
VPS45 TM4SF4
SIK1 NFATC3
LILRB4 MYH10
LILRB4 CCL13
LILRB4 WIT1
LILRB4 SLC6A3
LILRB4 FCGR2B
LILRB4 NAT6
LILRB4 KIF14
LILRB4 IGHD
LILRB4 OR3A2
LILRB4 MYO5A
LILRB4 MYB
KRT81 CNTN2
KRT81 ALG3
KRT81 LYL1
PNO1 GHRHR
PNO1 CCL1
PNO1 E2F1
PNO1 FLAD1
PNO1 NAT6
PNO1 KAL1
PNO1 PPBP
PNO1 GCLM
PNO1 CHRNG
PNO1 SP110
PNO1 MT2A
PNO1 GRIA2
PNO1 KCNA3
TALDO1 TIMP3
TALDO1 PCCB
TALDO1 ERCC1
TALDO1 UROD
TALDO1 VIM
TALDO1 CDKN3
TALDO1 RFTN1
TALDO1 CXCR5
TALDO1 SEC13
TALDO1 MRPL28
TALDO1 DYNC2H1
TALDO1 SERPINB6
TALDO1 TOPBP1
TALDO1 GZMM
TALDO1 DRD3
TALDO1 MRPS21
PDE3A DAZ2
PDE3A BMP2
PDE3A OLIG2
PDE3A ADAM17
PDE3A PDGFRA
PDE3A IL6R
PDE3A SGCG
PDE3A PTPRZ1
PDE3A PKP2
KRT85 HSF4
KRT85 GHR
KRT85 GRIA4
KRT85 MAP2K5
KRT85 ANKRD1
KRT85 CYP2F1
KRT85 KCNMA1
KRT85 PDE3B
KRT85 PDCD2
KRT85 ITPK1
KRT85 NOS1
KRT85 AQP5
KRT85 RALGDS
KRT85 HK1
KRT85 CYBA
KRT85 SNRPN
KRT85 MERTK
KRT85 BMP5
KRT85 CASP2
KRT85 HTR1B
KRT86 FEZ2
KRT86 PPAP2B
KRT86 ERCC4
KRT86 KAT2A
KRT86 GRB10
KRT86 DCTN1
KRT86 RNF113A
KRT86 HIC1
KRT86 CACNA1C
KRT86 TAGLN2
KRT86 TTLL4
KRT86 ODF1
KRT86 GRPR
KRT86 IDUA
KRT86 VAMP2
KRT86 PCDH1
KRT86 CFI
KRT86 WWOX
KRT86 PPP3CB
KRT86 LOC1720
PKNOX1 CCL13
PKNOX1 SERPINB4
PKNOX1 NPY
PKNOX1 C11orf74
PKNOX1 ICAM1
PKNOX1 DYNC2H1
EHHADH RAB35
EHHADH SSX2
EHHADH SLC9A1
EHHADH MALL
EHHADH ARG1
EHHADH TNXB
EHHADH GHRHR
EHHADH IL6R
EHHADH SNAPC1
EHHADH CRHR1
CAST TRIM29
CAST SEMA3C
CAST NPY
CAST TNFRSF11B
CAST YIF1A
CAST DSG3
CAST CD79A
KRT6B GHRHR
KRT6B TNNT2
KRT6B RAGE
KRT6B RAB9P1
KRT6B TNXB
KRT6B MAN2A2
KRT6B ZNF280B
KRT6B MYL7
KRT6B UBXN8
KRT6B STMN2
KRT6B CFTR
KRT6B KEAP1
KRT6C GPR17
KRT6C ITGB2
KRT6C SPINT2
KRT6C TTLL12
KRT6C INSL4
KRT6C DARC
KRT6C BCL2
CASR TFPI2
CASR SH3BP2
CASR SPRR1B
CASR RAF1
CASR KIAA0090
CASR GNL1
CASR PTPN21
CASR NDST2
CASR PRODH2
CASR SSTR3
CASR TM4SF4
CASR OAS1
CASR SLC12A3
CASR TTLL12
CASR POU3F1
CASR TPP2
CASR PMS2L3
CASR CRHBP
CASR SALL1
CASR GNB3
CASR GRPR
CASR TRIP13
CASR CR1
CASR IL4
CASR NPY
CASR WNT7A
SHB SMYD5
SHB MLLT3
SHB PROL1
SHB FLOT2
NEFM NEFL
NEFM NEFH
EGF SFRS7
EGF ICAM1
MORF4L2 PRPS1
RPL36A LY6E
RPL36A ANG
RPL36A FUS
RPL36A ARHGEF1
RPL36A RAD23A
RPL36A FXR1
RPL36A HNRNPA2B1
RPL36A TSHR
RPL36A KLC1
RPL36A PTCH1
RPL36A AR
ACTN1 KRT18
NDUFA4 NARS
NDUFA5 MYH11
NDUFA5 PSMD6
GRM7 MAP2K4
MTM1 GBX1
MTM1 LAMA4
MTM1 KCNJ15
MTM1 RYR1
MTM1 SGCD
MTM1 GLI2
MTM1 EFEMP1
MTM1 VEGFA
MTM1 CCR8
COMP ARNTL
COMP PRSS7
COMT NGF
COMT CD58
COMT GNPDA1
COMT GSS
COMT PUM1
COMT S100G
COMT CDC2
COMT LEP
COMT MUM1
COMT DDX39
COMT ARL1
COMT CXCR3
COMT S100A9
COMT FPR2
COMT DGKD
COMT ACVR2B
COMT TRIM26
COMT MAN2A2
COMT EIF4H
COMT DYNC2H1
COMT GALNT1
COMT MTHFD1
COMT SLC35B1
COMT IMMT
NDUFA9 AGPS
NDUFA9 TRIP13
NDUFA9 TM4SF4
MAST1 DARS
MAST1 ZNF268
MAST1 CXCR3
MAST1 TYK2
MAST1 MAP7
GPR64 NGF
GPR64 PDGFRA
GPR64 PTPRZ1
GPR64 IKZF1
GPR64 UGP2
GPR64 S100B
GPR64 GBX1
GPR64 FLII
GPR64 DAZ2
GPR64 KCNJ10
GPR64 AMY2B
GPR64 UMOD
GPR64 LOC91316
GPR64 PLA2G4A
GPR64 OLIG2
GPR64 ATP2B4
GPR64 FCER2
GPR64 WNT2
GPR64 PLN
GPR64 NAB2
FLT3LG NGF
FLT3LG STAB1
FLT3LG RAD23A
FLT3LG CDH13
FLT3LG PTPRZ1
FLT3LG RRAS
FLT3LG VPS41
FLT3LG WNT10B
FLT3LG GOLGA2
FLT3LG HTR2C
FLT3LG DAZ2
FLT3LG XG
FLT3LG PDGFRA
FLT3LG OLIG2
FLT3LG RASA2
FLT3LG CR1
FLT3LG CHRNA5
FLT3LG AZU1
FLT3LG IL3
FLT3LG GFRA2
FLT3LG ACTB
FLT3LG PDE4C
FLT3LG GBF1
FLT3LG ADAR
CKMT1B LRMP
CKMT1B TFF1
CKMT1B GATM
SALL2 PEBP1
SALL2 TRIP13
SALL2 APPBP2
SALL2 PRPF4B
SALL2 TM4SF4
SALL2 HERC1
SALL2 YWHAH
SALL2 TRPC1
GNRH1 ANKRD1
GNRH1 ETV6
GNRH1 PCCB
GNRH1 GM2A
GNRH1 CD93
GNRH1 THBS3
GNRH1 HIPK3
GNRH1 NPY5R
GNRH1 PI4KB
GNRH1 BCL2A1
GNRH1 FOLH1
TNFRSF1B ADAM10
TNFRSF1B BLVRB
TNFRSF1B SLC6A9
TNFRSF1B HMHA1
TNFRSF1B MT1A
CD180 PRODH2
CD180 TLE1
CD180 IDS
CD180 FBLN2
CD180 P2RX3
CD180 GM2A
CD180 SERPINA1
CD180 BMS1
CD180 LOC729991
CD180 SGCB
CD180 IFNA16
CD180 KCNMB1
CD180 RNPS1
CD180 PARP4
CD180 STAG1
CD180 MOBKL1B
CD180 MVK
CD180 CR2
CD180 DBP
CD180 AIF1
WAS SELL
WAS LOC90925
WAS SSTR1
WAS CHN1
WAS FABP3
WAS CDH4
DDR2 SRP19
DDR2 CSNK2A2
DDR2 DPM1
GPR68 HTR1E
GPR68 PTPRM
GPR68 CYP2E1
IL18 RAB32
IL18 MST1R
IL18 SREBF2
IL18 UBE3C
IL18 ZNF132
IL18 DLX2
CNTNAP1 MALL
CNTNAP1 GRK4
CNTNAP1 TFF1
CYP1A2 MAP4K5
CYP1A2 ZNF212
CYP1A2 RCAN1
CYP1A2 KAT2B
CYP1A2 LYZ
CYP1A2 EIF2S2
CYP1A2 SNX17
CYP1A2 ARHGEF7
CYP1A2 WNT10B
CYP1A2 GDF5
CYP1A2 ISG15
CYP1A2 DLGAP5
CYP1A2 PML
CYP1A2 RTN1
CYP1A2 TNFRSF25
CYP1A2 GABRB1
CYP1A2 DYNC2H1
CYP1A2 CR1
CYP1A2 TAF1
CYP1A2 AKAP9
CYP1A2 RAD51
CYP1A2 NR0B1
GGH CCNB1
GGH DSC3
GGH SELENBP1
GGH PPAT
GGH TRPC1
GGH RCAN1
MTERF MYOC
MTERF CR1
MTERF ZNF250
MTERF GM2A
MTERF PMS2L5
MTERF AR
MTERF SEPT5
MTERF MSR1
IL10 CASP2
IL10 CR1
IL10 NR4A1
IL10 ZNF280B
IL10 SPTA1
IL10 DVL3
IL10 MLC1
IL10 CCR4
IL10 FUT8
WNT2 MYH10
WNT2 GBX1
WNT2 BMS1
WNT2 GZMA
WNT2 IFNA1
WNT2 CAT
WNT2 PCDHB11
WNT2 TP53BP1
WNT2 BAT2
WNT2 XRCC4
WNT2 NR1D2
WNT2 CRADD
WNT2 SEC31A
WNT2 IL9
WNT1 MED21
WNT1 IGSF2
WNT1 S100B
WNT1 SLC10A3
WNT1 HADHA
WNT1 TNXB
WNT1 NF1
WNT1 RQCD1
WNT1 EFNA1
WNT1 MVD
WNT1 E2F4
WNT1 CD93
WNT1 TFDP1
UBE2N ANKRD46
UBE2N SPCS2
UBE2N ADAM9
UBE2N EIF4H
UBE2N TM4SF4
UBE2N CHMP1A
UBE2N TRIP13
AGXT ZNF169
AGXT PON1
AGXT MAP7
ASMT TFF1
IL16 CDX2
IL16 AMY2B
IL16 TFF1
IL16 CSF1
IL16 RPL13A
IL16 HLA-DOA
IL16 CHRNE
IL16 FGF4
PMS2L11 PPP2R1A
PMS2L11 PNLIPRP2
PMS2L11 C2orf3
PMS2L11 AKT1
PMS2L11 TYK2
PMS2L11 SLC5A2
PMS2L11 HLA-DOB
PMS2L11 GCM1
PMS2L11 CLK2
IL6 ERBB3
IL6 RNASE3
IL6 ANKRD1
IL6 TFAP2B
IL6 TBX2
IL6 ICAM3
IL6 KRT9
IL6 SMR3A
IL6 BMX
IL6 MSR1
IL7 WIT1
IL7 ADORA3
IL7 AP1B1
IL7 HIBCH
FARSA USP8
FARSA CDH17
FARSA SCG5
FARSA CNBP
FARSA TOMM20
FARSA MAP2K4
FARSA IQGAP1
FARSA XRCC6
FARSA COASY
FARSA CCT3
FARSA TATDN2
FARSA AP2M1
FARSA ACAA1
FARSA YARS
FARSA SNAPC1
FARSA TERT
FARSA CD8A
FARSA IFNG
FARSA KIAA0240
FARSA CREB1
FARSA IK
FARSA VAMP1
FARSA DRD2
FARSA STX4
FARSA ARCN1
FARSA NRF1
IL5 PLS1
IL5 IL13RA2
IL5 PDGFRA
IL5 DAZ2
IL5 BRCC3
IL5 EPHA2
IL5 PTPRZ1
IL5 PLA2G1B
IL5 NFKB2
IL5 OLIG2
IL2 ZBTB17
IL2 ANKRD1
IL2 CGB
IL2 KIF1A
IL2 B4GALT1
IL2 DGKA
IL2 KLHDC10
IL2 SOD2
IL2 VRK2
IL2 IFNG
IL2 EFNA1
IL2 FXR2
IL2 BNIP1
IL2 VPS41
IL2 C19orf57
IL2 CYC1
IL2 CPB2
IL3 POLA2
IL3 IL1RL1
IL3 RPLP2
IL3 HNF1A
IL3 KIAA0125
IL3 IGHD
IL3 SGCB
IL3 PTPRG
IL3 RAG1
IL3 MANF
IL3 ISG15
IL3 PASK
IL3 HLA-DQA1
IL3 YAP1
TMSB15A ELAVL4
TMSB15A TTLL4
TMSB15A WIT1
TMSB15A HBQ1
TMSB15A CFDP1
TMSB15A CBLN1
TMSB15A SYN2
TMSB15A SNRPG
STX16 UBE2S
STX16 PEBP1
KRT9 DAZ2
KRT9 PDGFRA
KRT9 PTPRZ1
KRT9 OLIG2
UBE2C DAZ2
UBE2C PDGFRA
UBE2C GNGT1
UBE2C ST3GAL4
UBE2C SDC1
UBE2C KRT20
UBE2C PTPRZ1
UBE2C SSR4
UBE2C OLIG2
IL8 PDGFRA
IL8 ACADS
IL8 ADSS
IL8 DAZ2
IL8 GNG11
IL8 RCVRN
IL8 DRD1
IL8 UGP2
IL8 BMS1
IL8 LOC100130219
IL8 RYR1
IL8 PRODH2
IL8 TPM3
IL8 APBB1
IL8 MALL
IL8 FECH
IL8 PML
IL8 DCT
IL8 UCK2
IL8 TCFL5
IL8 PARP4
IL8 NR4A1
IL8 LTB
IL8 LTA
IL8 PTPRZ1
IL8 GPSM3
IL8 LTK
IL8 GYPB
IL8 OLIG2
IL8 CFTR
IL8 TFF1
IL8 ETV2
IL8 WIT1
IL8 GSTT1
IL8 MTF1
IL8 TFPI2
IL8 SSTR5
IL8 NCAPH
IL8 MYO5A
IL8 SELP
IL8 RFX3
IL9 NCAM1
IL9 SH3GL3
IL9 MALL
IL9 RB1
IL9 CRISP1
IL9 TAGLN2
IL9 HNRNPD
IL9 LIPC
IL9 TMEM106A
IL9 GYS2
IL9 CR2
IL9 GRB14
SAT1 MSN
SAT1 RB1
SAT1 LOC100131311
SAT1 NFE2L1
SAT1 HTT
SAT1 FTH1
SAT1 PGM1
SAT1 E2F3
SAT1 MSTP9
SAT1 CD163
SAT1 CYC1
SAT1 MMP9
SAT1 NDUFS8
SAT1 CKAP4
PLGLB2 SMN2
PLGLB2 ALDH3B1
PLGLB2 E2F3
PLGLB2 IL1RL1
PLGLB2 CACNA1C
PLGLB2 MDM2
PLGLB2 HLA-F
PLGLB2 N4BP2L2
PLGLB2 ISG15
PLGLB2 PXN
PLGLB2 CYP2C19
PLGLB2 CPS1
CHRNB2 DAZ2
CHRNB2 GNL1
CHRNB2 PDGFRA
CHRNB2 PTPRZ1
CHRNB2 OLIG2
BPGM TNK1
BPGM HNRNPD
BPGM TRAM2
BPGM IGHD
BPGM CLCNKB
BPGM COX6A1
BPGM LRBA
UFM1 IL1RL1
UFM1 CHRNA5
UFM1 FOXG1
UFM1 QPCT
UFM1 HSP90AA1
UFM1 STAT5B
UFM1 GFRA2
UFM1 S100A10
UFM1 HARS
NAB2 FLJ40113
NAB2 TRIM29
NAB2 GNL2
NAB2 HTN3
NAB2 POU2F2
NAB2 RGS1
NAB2 S100A3
EIF1 KEAP1
EIF1 GZMM
BIRC3 SLC6A6
BIRC3 RCAN1
BIRC3 INSR
BIRC3 PTAFR
BIRC3 TRIP13
BIRC3 TM4SF4
BIRC3 RAB11B
BIRC3 NF1
BIRC3 EFEMP2
BIRC3 SPAG11A
BIRC3 ANKS1A
BIRC3 SQSTM1
BIRC3 CR1
BIRC3 FUT3
BIRC2 ACP1
BIRC2 CREB1
BIRC2 HSPA1A
BIRC2 CLTA
BIRC2 GLUD1
BIRC2 HNRNPH2
TTF1 CNP
TTF1 CLCN7
TTF1 CPE
TTF1 KIF5A
TTF1 ALDH5A1
TTF1 MAPK8
HIST1H2AE RCAN1
HIST1H2AE RFC4
HIST1H2AE RPS18
HIST1H2AE SNX17
HIST1H2AE MYH6
HIST1H2AE SLC9A2
HIST1H2AE PTGER2
HIST1H2AE ITGB2
HIST1H2AE AMY2B
HIST1H2AE UCHL3
HIST1H2AE RBBP6
HIST1H2AE DRD1
HIST1H2AE STARD9
HIST1H2AE GPA33
INSR TUBGCP3
INSR NF1
INSR CRYAA
INSR RABGGTB
INSR CXorf40B
INSR FABP2
INSR SLC29A1
INSR MDM4
INSR TFDP2
AEBP1 N4BP2L2
AEBP1 TNXB
AEBP1 PMS2L5
AEBP1 CTSK
AEBP1 SNRPD2
AEBP1 ANG
AEBP1 SUPT6H
AEBP1 BMP2
AEBP1 PURA
AEBP1 PPID
AEBP1 NEU1
ST8SIA1 NFATC3
ST8SIA1 TLE3
ST8SIA1 LRRC16A
ST8SIA1 LTA4H
ST8SIA1 ARID4A
ST8SIA1 HARS
ST8SIA1 TRBV5-4
ST8SIA1 CDKN3
ST8SIA1 SLC9A3R2
ST8SIA1 OSMR
ST8SIA1 POU3F2
ST8SIA1 EXT1
ST8SIA1 GABRB1
ST8SIA1 SHMT1
ST8SIA1 E2F5
ST8SIA1 NOTCH4
ST8SIA1 MRPS22
HIST2H2BE MDK
HIST2H2BE CACNA1C
HIST2H2BE PTPRR
HIST2H2BE TLE1
HIST2H2BE RAD21
HIST2H2BE AOC3
HIST2H2BE HIST1H2AC
RBMS2 KLHDC3
RBMS2 CCDC88A
LTA4H CD2
LTA4H GLI3
LTA4H YARS
LTA4H IFNA10
LTA4H EXT2
LTA4H RASA2
LTA4H EIF4B
LTA4H PCYT1A
LTA4H TAF1
LTA4H CSRP3
RAB5A VAMP3
RAB5A RPP38
RAB5A TM4SF4
RAB5A SSR1
RAB5A CCK
RAB5A CLK2
RAB5A TRIP13
RAB5A MT1A
RB1CC1 LIPA
RB1CC1 KIF14
RB1CC1 ALDH4A1
RB1CC1 GAGE1
RB1CC1 MLL3
RB1CC1 PSME3
RB1CC1 CTNNB1
RB1CC1 CYBA
RB1CC1 HTATSF1
RB1CC1 JMJD1C
SAFB2 PDGFRA
SAFB2 HTR2A
SAFB2 PTMA
SAFB2 RCAN1
SAFB2 SYMPK
SAFB2 GLB1
SAFB2 PTPRZ1
SAFB2 IL32
SAFB2 MAGI1
SAFB2 DAZ2
SAFB2 OLIG2
SAFB2 IGHM
DAD1 COX5A
DAD1 RRM1
DAD1 ADSL
DAD1 PDIA6
DAD1 PSME2
DAD1 MCM3
DAD1 AP3M2
DAD1 H2AFZ
DAD1 TRAM1
DAD1 SSR2
DAD1 GCSH
P2RX3 TSNAX
P2RX3 PSPH
P2RX3 ITGB8
P2RX3 ACSM3
P2RX3 DGCR10
P2RX3 PLA2G5
P2RX3 SMARCD1
P2RX3 CD8A
SPTBN1 ZNF187
SPTBN1 KEL
SPTBN1 RRAGB
SPTBN1 CDC2L5
SPTBN1 FTO
SPTBN1 MARK2
SPTBN1 GCM1
DIO2 BTN3A2
DIO2 GNAI3
DIO2 MS4A1
DIO2 AMBP
DIO2 PMS2L3
DIO2 CTLA4
DIO2 WRB
DIO2 RAD51
DIO2 SUCLG1
DIO2 IGHMBP2
DIO2 LAMP1
DIO2 PDXDC1
KLF10 HADH
KLF10 TM4SF4
KLF10 RNPEP
KLF10 CTNND2
KLF10 HSP90AA1
KLF10 DCT
KLF10 TRIP13
LOC100130219 AOX1
LOC100130219 ADD2
LOC100130219 SF1
LOC100130219 IFIT2
LOC100130219 DGCR10
LOC100130219 CGB
LOC100130219 TNNI3
LOC100130219 CDC25B
LOC100130219 DPP4
LOC100130219 MRPL19
LOC100130219 CSNK1G2
LOC100130219 KAT2A
LOC100130219 DTNA
LOC100130219 GYPA
LOC100130219 PAFAH1B2
LOC100130219 E2F4
LOC100130219 IRF4
LOC100130219 HEXA
LOC100130219 PIP5K1B
LOC100130219 AREGB
LOC100130219 CXorf40B
LOC100130219 STARD9
LOC100130219 MYBPC1
LOC100130219 CSN1S1
LOC100130219 NFIX
LOC100130219 TCF19
TFAP2A DCHS1
TFAP2A PHF16
TFAP2A CENPE
TFAP2A SP140
TFAP2A TLX1
TFAP2A CDH8
TFAP2A MALL
TFAP2A TNNC2
TFAP2A FGA
TFAP2C TMOD1
TFAP2C CD55
TFAP2C FCN1
TFAP2C PIN1
TFAP2C CDC123
TFAP2C DGCR9
TFAP2C MDK
TFAP2C CTAGE5
TFAP2C NUP188
TFAP2C RANBP1
TFAP2C IFNA16
TFAP2C ACVRL1
TFAP2C SERPINB4
ERVK6 PHF16
ERVK6 RCAN1
ERVK6 SF1
ERVK6 CCR4
ERVK6 RRM2
ERVK6 ATP5B
ERVK6 STAM
ERVK6 DGCR9
ERVK6 ADRA2B
ERVK6 NAGLU
ERVK6 UMOD
ERVK6 FCGBP
ERVK6 EIF4E
ERVK6 GYPA
ERVK6 FGF2
ERVK6 IVD
ERVK6 OCM2
ERVK6 ACYP1
ERVK6 NPY5R
ERVK6 FUT6
ERVK6 ABCC6
IGHD MYCL1
IGHD NDUFB7
IGHD SLC7A5
IGHD CCR1
IGHD FST
IGHD MGAT5
IGHD S100G
IGHD PNLIPRP1
IGHD SERPINA1
IGHD FAS
IGHD CST6
IGHD LY6E
IGHD DHPS
IGHD SPAG8
IGHD BRCC3
IGHD SMR3A
IGHD GCLM
IGHD CCDC6
IGHD GYPA
IGHD PON3
IGHD PPP3CB
IGHD LOC1720
IGHD NRF1
RBMY1F CNR2
RBMY1F TMF1
RBMY1F GZMK
RBMY1F PRSS7
RBMY1F RAD50
RBMY1F CRK
RBMY1F GPA33
GDF5 GM2A
GDF5 PLEC1
GDF5 RPS21
ITGAE PCYT1A
ITGAE ARHGEF5
ITGAE PHF16
ITGAE NR4A1
ITGAE WIT1
ITGAE SERPINC1
ITGAE GRK4
ITGAE TNXB
ITGAE ANXA8L2
ITGAE FUT6
ITGAE MALL
ITGAE SUCLG1
ITGAE DSG3
GBE1 SMC1A
GBE1 MAP2
GBE1 CAPZA1
GBE1 SEC23A
GBE1 MYH11
GBE1 NPAS1
GBE1 MEN1
GBE1 HERC1
GBE1 LAMP2
GBE1 FBLN2
GAPDH AYP1p1
GAPDH APOH
GAPDH MALL
GAPDH RPL10A
GAPDH GABRB1
GAPDH SYN1
HIST1H2AB PLEC1
HIST1H2AB SLC29A2
DPP4 RPS18
DPP4 ELAVL1
DPP4 LST1
DPP4 PEX6
DPP4 CD58
DPP4 CYC1
DPP4 CR1
DPP4 ABCC6
DPP4 RNASEL
SUOX MAPKAPK2
SUOX SGCG
SUOX ABO
SUOX YIF1A
SUOX OPRL1
SUOX GALK1
DPP6 WIT1
DPP6 GNB2L1
DPP6 FTO
DPP6 SYN1
ANXA1 H2AFX
ANXA1 HLA-DRB1
ANXA1 MKNK1
ANXA1 TXN2
ANXA1 TFPI
ANXA1 GABRB1
ANXA1 ROS1
POU3F2 TGFB2
POU3F2 KDM5D
POU3F2 RPLP1
POU3F2 KRT35
POU3F2 LOC643332
POU3F2 TRAP1
POU3F2 TM4SF4
POU3F2 AP1B1
POU3F2 APRT
POU3F2 ALDH1B1
POU3F2 TRIP13
POU3F2 IGHM
POU3F2 ARID3A
POU3F2 ATIC
POU3F2 CYC1
POU3F2 BUD31
POU3F2 CRHR1
POU3F1 RAB35
POU3F1 NPAS1
CPT1B NUP188
CPT1B STK38
ANXA5 PDGFRA
ANXA5 CPM
ANXA5 PTPRZ1
ANXA5 MSN
ANXA5 EPS15
ANXA5 ZNF142
ANXA5 PPFIA1
ANXA5 CCDC88A
ANXA5 LIPA
ANXA5 DAZ2
ANXA5 HHEX
ANXA5 CD63
ANXA5 OLIG2
ANXA5 LITAF
ANXA5 SSR1
ANXA4 SLC10A1
ANXA4 ANG
ANXA4 CD163
ANXA4 C2orf3
ANXA4 HBEGF
ANXA4 APOBEC1
ANXA4 PALM
ANXA4 HLA-DQA1
ANXA4 BNIP1
ANXA7 RPS23
ANXA7 SLC25A3
ANXA7 MAP2K1
POU3F4 MAP3K11
POU3F4 UBE2B
LEFTY2 EPHX1
LEFTY2 CDH17
LEFTY2 AIMP2
LEFTY2 CALCOCO2
LEFTY2 B3GNTL1
LEFTY2 CTAGE5
LEFTY2 C1QBP
LEFTY2 DYNLT3
LEFTY2 C4A
LEFTY2 TIE1
LEFTY2 S100A8
CDR2L KCNMB1
CDR2L RAD54L
CDR2L LSP1
CDR2L HLA-DRB1
CDR2L LOC643332
CDR2L POLD4
CDR2L CYP11B2
CDR2L CCR4
CDR2L ITIH4
DFFA SLC10A3
DFFA GTF2E2
DFFA ATP5G2
MCM7 SHFM1
MCM7 MCM3
MCM6 PARK7
MCM6 MRPL28
MCM6 CDC37
MCM6 RRM2
MCM6 STAM
MCM6 HNRNPD
IK PSMD9
IK SILV
IK RCAN1
IK KIAA0100
IK XRCC5
IK TROVE2
IK HNRNPM
IK SRP19
IK DUSP1
IK PKN2
IK SMTN
IK CYBA
IK POLR2L
IK AGTR1
IK WIT1
IK CASP8
IK BAT3
IK RNF4
IK PRCP
IK EIF4A3
MCM4 BTN3A2
MCM4 U2AF1
MCM4 HK3
MCM4 PSMF1
MCM4 RAB9P1
MCM4 PDCD2
MCM4 BCL7A
POU5F1 MMP19
POU5F1 RNPEP
POU5F1 TNNC1
POU5F1 PMS1
POU5F1 TNNT2
POU5F1 SLC9A3R2
POU5F1 USF2
POU5F1 ACAA1
POU5F1 RPIA
POU5F1 IFNA16
POU5F1 IGL@
POU5F1 SNRPN
POU5F1 MTFR1
POU5F1 BNIP1
POU5F1 PLD1
POU5F1 RND2
CYP2A6 RFC4
CYP2A6 AGER
CYP2A6 KAL1
CYP2A6 CCNG1
CYP2A6 NCAM1
CYP2A6 SLC30A3
CYP2A6 GLI2
CYP2A6 TMF1
CYP2A6 INHBA
CYP2A6 CDR2
CYP2A6 RB1
CYP2A6 OPRL1
CYP2A6 NUP188
CYP2A6 GAL
CYP2A6 ABI2
CYP2A6 ATP5G1
CYP2A6 FGA
CYP2A6 FLJ40113
CYP2A6 KRTAP1-3
CYP2A6 TRIM26
CYP2A6 SLC26A2
CYP2A6 LAMP2
CYP2A6 TNFRSF11B
CYP2A6 P2RY6
CYP2A6 PRB4
CYP2A6 SERPIND1
CYP2A6 LCP1
CYP2A6 SQSTM1
CYP2A6 DNAH8
CYP2A6 RAB9P1
CYP2A6 CPB2
CYP2A6 IER2
CYP2A6 TFCP2
CYP2A6 RPS3A
CYP2A6 CPS1
AGTR2 NR6A1
AGTR2 EXT1
AGTR2 DOCK2
AGTR2 UBE3C
AGTR2 PHKG1
AVL9 UBE3C
CDC2 PDGFRA
CDC2 DAZ2
CDC2 NOTCH4
CDC2 PTPRZ1
CDC2 HTR6
CDC2 GOT2
CDC2 MTTP
CDC2 CDKN3
CDC2 LAMC2
CDC2 OLIG2
CDC2 PRKD1
CDC2 MAPRE3
FAM53B TRH
FAM53B AOC2
FAM53B RRAGA
FAM53B HMGN2
FAM53B SLC25A3
FAM53B LITAF
FAM53B CSF3
FAM53B CRYBB2
FAM53B USP13
FAM53B IDUA
UBE2S DHPS
UBE2S IRF4
UBE2S CDKN3
UBE2S KIAA0240
UBE2S TMED9
UBE2S HMGA1
UBE2S SLC35B1
UBE2S LOC729602
UBE2S REG3A
CRYZ PDLIM4
ZMYND8 PDHX
ZMYND8 HSF2
ZMYND8 IDS
ZMYND8 CNBP
ZMYND8 SNRPN
ZMYND8 ZNF22
ZMYND8 HMHA1
ZMYND8 RASA1
SQSTM1 HSF1
SQSTM1 SSX2
SQSTM1 CDH17
SQSTM1 CD59
SQSTM1 LOC728844
SQSTM1 PROL1
SQSTM1 CCR3
SQSTM1 UBE2L3
SQSTM1 INSL4
SQSTM1 DSC3
SQSTM1 LYZ
SQSTM1 CRISP3
SQSTM1 UCN
SQSTM1 SLC8A3
SQSTM1 CDH4
SQSTM1 SLC6A8
SQSTM1 EXT1
SQSTM1 DCBLD2
SQSTM1 CDC25B
SQSTM1 TTLL12
SQSTM1 CPOX
SQSTM1 EVI2A
SQSTM1 GALNT1
SQSTM1 BNIP2
SQSTM1 PPYR1
SQSTM1 PDXDC1
SQSTM1 LITAF
SQSTM1 SPTA1
SQSTM1 ZNF273
SQSTM1 PURA
SQSTM1 CHRNA1
SQSTM1 NRF1
SQSTM1 CTNND2
SDS BCAM
SDS IDH3G
SDS WDR67
SDS EFNA1
SDS CSF3
SDS NPY
SDS FBLN2
SDS LAMB3
SDS CCBL1
SDS TUB
RPA4 MIA
RPA4 HNRNPD
RPA4 HTR1A
RPA4 GRLF1
RPA4 SLC25A11
RPA4 VASP
RPA4 MDM4
RPA4 HCG8
RPA4 EIF5A
PCP4 ABR
PCP4 TFF1
PCP4 KRT18
RPA1 BSG
RPA1 NEDD9
RPA1 GP1BA
RPA1 PLCG1
RPA1 AKT1
RPA1 MPST
RPA3 KEAP1
C1D TIMP4
C1D TANK
C1D CDKN2D
C1D TBP
C1D HYAL1
C1D MAPK3
C1D KPNA1
C1D GRPR
C1D GOT1
CPOX MFAP2
CPOX CPS1
CPOX ZNF165
CPOX SERPINB4
CPOX HTR2C
CPOX DUSP7
CPOX LY6D
CPOX ITGB7
CPOX FLI1
CPOX PDE4C
CPOX CDC20
CPOX CFTR
NDUFS1 PPP2R1A
NDUFS1 CPD
NDUFS1 CHN2
NDUFS1 AKT2
NDUFS1 EZH2
NDUFS1 NR1D2
NDUFS1 FLG
NDUFS1 INSL4
NDUFS1 USF2
NDUFS1 WWOX
NDUFS1 PMS2L3
NDUFS1 HSD17B2
NDUFS1 UBE2D2
NDUFS1 AR
NDUFS1 GM2A
NDUFS1 PON3
NDUFS1 PURA
NDUFS1 OXCT1
NDUFS1 SULT2B1
NDUFS1 SERPINH1
NDUFS1 LOC1720
NDUFS1 FOLR1
CXorf40B KCNC4
CXorf40B NFATC3
CXorf40B PI4KA
CXorf40B HTN3
CXorf40B MEN1
CXorf40B CCKAR
CXorf40B PUM1
CXorf40B STAM
CXorf40B ALDOB
CXorf40B STAT2
CXorf40B SLC6A3
CXorf40B PRPS1
CXorf40B APOBEC1
CXorf40B GCN1L1
CXorf40B FASTK
CXorf40B PIK3R2
CXorf40B B4GALT1
CXorf40B GBP1
CXorf40B MAPRE2
CXorf40B KCNJ15
CXorf40B EFNA5
CXorf40B BMP5
CXorf40B CREB1
CXorf40B SMR3A
CXorf40B MVK
CXorf40B CGB
CXorf40B TAF5
CXorf40B MSTP9
CXorf40B CSTF1
CXorf40B RBBP6
CXorf40B MAOA
CXorf40B BAT3
CXorf40B ANPEP
CXorf40B STK38
CXorf40B MMP7
CXorf40B PPP3CB
CXorf40B GBF1
CXorf40B CFTR
CXorf40B CRIP2
PRUNE2 TFF1
POLR2J2 RPGR
POLR2J2 PSMD6
POLR2J2 LCAT
POLR2J2 MYL7
POLR2J2 TMED2
POLR2J2 ERBB3
POLR2J2 EGFR
POLR2J2 GTPBP1
POLR2J2 GRPR
POLR2J2 ATP2B4
POLR2J2 ABI2
POLR2J2 DNAJC2
POLR2J2 ANK2
SFRS6 GRIN2B
SFRS6 NUP188
SFRS6 KCNJ15
SFRS6 HOXD4
SFRS6 TGM3
SFRS6 GBF1
SFRS6 C11orf72
SFRS6 KIF5A
SFRS6 CCNA2
SFRS6 DMWD
SFRS6 SNRPG
SFRS6 CYBA
SFRS6 TFRC
C1S TGFBR2
C1S IFITM1
C1S F3
C1S TIMP3
C1S IGL@
C1S C1R
C1R BPTF
C1R TIMP3
C1R MRPS27
C1R KDELR2
C1R PCBP2
AHCY FDPS
AHCY VIM
AHCY RPS3A
AHCY SLCO2A1
AHCY MANF
AHCY DNM2
AHCY BCL7A
UFD1L CYB5R3
UFD1L E2F1
UFD1L POLB
UFD1L NDUFA12
UFD1L PHC2
UFD1L DARC
UFD1L EIF4A3
ILF3 ETFB
ILF3 CDC34
ILF3 NARS
ILF3 HMGA1
ILF3 SEC31A
M6PR SLC25A46
M6PR CNP
M6PR KDM4A
M6PR TNFRSF14
PARG NF2
PARG RAGE
PARG GLDC
PARG VRK2
PARG CRADD
PARG PLA2G5
PARG RXRG
PARG ASL
PARG SERPINB5
PARG GPA33
PARG PPBPL2
PARG PKP2
STX1A ID2B
STX1A GUSBP1
STX1A SCP2
STX1A G6PC
STX1A RORB
STX1A GOLGA2
STX1A MAP2K6
STX1A KIF5A
STX1A CCL21
STX1A SLC25A16
STX1A FGF4
STX1A IQGAP1
STX1A DUSP2
AOC3 TGFB3
AOC3 PKP1
AOC3 GTF2E2
AOC3 RBM34
AOC3 POLD4
AOC3 BMP5
AOC3 NRG1
AOC3 GUCA2A
AOC3 FGA
AOC3 MAPRE3
AOC3 ZNF143
AOC3 CRYBB1
AOC3 YIF1A
AOC3 ST6GALNAC2
AOC3 IRF1
AOC3 HTR3A
AOC3 GPD1L
AOC3 CFTR
AOC2 HLA-C
AOC2 KIF14
AOC2 RNPEP
AOC2 SLC4A3
AOC2 RBM15B
AOC2 CDC7
AOC2 TPM3
AOC2 TRD@
AOC2 RBM34
AOC2 CHRM5
AOC2 ALDH6A1
AOC2 BNIP1
AOC2 CTNNB1
AOC2 VAV1
AOC2 SSR2
AOC2 WWOX
AOC2 MYO7A
TIMP3 EFEMP2
TIMP3 LTBP2
TIMP3 NFKBIA
TIMP3 SSR1
TIMP3 LAMP1
TIMP3 KIF1A
TIMP3 IQGAP1
TIMP3 DUSP2
TIMP2 NOS3
TIMP2 EFEMP2
TIMP2 CHRND
TIMP1 E2F1
TIMP1 DRD2
TIMP1 MPHOSPH6
TIMP1 DEFA3
TIMP1 SNRPC
TIMP1 NF1
PDCD2 ETFA
PDCD2 CYC1
PDCD2 TDO2
PDCD2 PARP4
PDCD2 PEPD
PDCD2 RBM12
PDCD2 SRP14
PDCD2 GAA
PDCD2 NACA
PDCD2 SLC25A3
PDCD2 FDPS
PDCD2 LOC91316
PDCD2 CDC27
PDCD2 G6PC
PDCD2 CASP8
CTRC DAZ2
CTRC PDGFRA
CTRC PTPRZ1
CTRC HSD17B8
CTRC SSTR3
CTRC C4A
CTRC CHRNA2
CTRC OLIG2
MLH3 CACNA1C
MLH3 TFF1
MLH3 FGA
PKMYT1 DAZ2
PKMYT1 SLC6A8
PKMYT1 PDGFRA
PKMYT1 PTPRZ1
PKMYT1 RIPK1
PKMYT1 SREBF1
PKMYT1 TP53BP2
PKMYT1 EVPL
PKMYT1 OLIG2
PKMYT1 GAD2
HBB VLDLR
HBB AOX1
HBB GSTA2
HBB TCHH
HBB LTBP1
HBB PPARG
HBB GRPR
HBB GYPB
HBB AYP1p1
HBB KIF1A
HBB SCARB1
HBB RBBP6
HBB ACTB
HBB EIF4A1
HBB HYAL1
HBB PPP2R5B
CCT7 RALGDS
CCT7 PKN1
CCT7 PARK7
CCT7 DVL3
CCT7 RNPEP
CCT7 CBFB
CCT7 PCBP2
CCT7 KDELR1
CCT7 TOP2A
PCDHGB7 CPT2
PCDHGB7 KLKB1
PCDHGB7 ARNT
PCDHGB7 THOP1
PCDHGB7 TCEAL1
PCDHGB7 SSTR4
PCDHGB7 PRB4
KIFAP3 PPP1R10
KIFAP3 MALL
KIFAP3 PGRMC1
HBZ DAZ2
HBZ PDGFRA
HBZ PTPRZ1
HBZ HSPA1A
HBZ TNFRSF25
HBZ C11orf41
HBZ MT1G
HBZ OLIG2
HBZ GPSM3
LEPROT PDIA3
LEPROT ATP6V1E1
LEPROT PXN
LEPROT XRCC5
GFAP CSRP1
MS4A2 SERPINB9
MS4A2 ANKRD1
MS4A2 CDH17
MS4A2 NR4A1
MS4A2 DRD3
MS4A2 RIPK1
MS4A2 PPBP
MS4A2 CHRNE
MS4A2 FOLR1
MS4A2 HCG8
DBT DES
DBT MAT1A
DBT MAP2K5
DBT MAPKAPK2
DBT CGB
DBT ERBB3
DBT NR4A3
DBT ALDOA
DBT PDXDC1
DBT BAT2
DBT DBP
DBT NRF1
DBT GPA33
DBT SLC29A2
RREB1 ABL1
RREB1 HERC1
DGCR9 GPR17
DGCR9 KCNC4
DGCR9 DARS
DGCR9 RPP30
DGCR9 C8A
DGCR9 BMPR1B
DGCR9 SLC29A1
DGCR9 ENOSF1
DGCR9 SLC10A1
DGCR9 MPST
DGCR9 ZYX
DGCR9 ESRRA
DGCR9 FNTB
DGCR9 CHML
DGCR9 SERPINB5
DGCR9 HIST1H2BJ
DGCR9 PPBPL2
ZNF140 MIA3
ZNF140 CD59
ZNF140 MYL4
ZNF140 MAP2K5
ZNF140 SEPT6
ZNF140 COL2A1
ZNF140 LYZ
ZNF140 NUP188
ZNF140 CEACAM8
ZNF140 ITGB1
ZNF140 IL5RA
ZNF140 MRPL19
ZNF140 COL9A2
ZNF140 RFXAP
ZNF140 FEZ2
ZNF140 SSTR5
ZNF143 ZNF211
ZNF143 MYF6
ZNF143 ALDH3B1
ZNF143 PTAFR
ZNF143 SLC29A1
ZNF143 ARID4A
ZNF143 THBS4
ZNF143 DVL1
ZNF143 SEC31A
ZNF143 NFKB2
ZNF143 G0S2
ZNF143 ELL
ZNF143 SERPINB5
ZNF143 MTF1
ZNF143 CYP2C19
ZNF143 MYBPC1
ZNF142 LMF2
ZNF142 CSDA
ZNF142 CTNND2
ZNF142 HK3
ZNF142 TM4SF4
ZNF142 DNAJC2
ZNF142 TRIP13
ZNF142 ATR
ZNF142 OR3A1
ZNF142 MYL2
ZNF142 ZWINTAS
ZNF142 SMARCD2
ZNF142 TXNRD1
MUM1 CNGA1
MUM1 YARS
MUM1 PRF1
DDX39 PCCB
DDX39 CDKN3
DDX39 CSTB
DDX39 SNRPB
DNTT GSR
DNTT HNRNPA3P1
DNTT N4BP2L2
DNTT CCK
DNTT KIAA0100
DNTT IQGAP1
DNTT SPINT2
DNTT THBS1
DNTT SCNN1A
DNTT PDHA1
DNTT SMC1A
DNTT NACA
DNTT PKN1
DNTT RAG1
DNTT KIF1A
DNTT PDXDC1
DNTT CDC20
ZNF146 NASP
ZNF146 TRIP13
ZNF146 METAP1
ZNF146 CACNA1C
ZNF146 ATP1B3
ZNF146 TM4SF4
ZNF146 RABGGTB
ZNF146 SSR2
ZNF146 PUM1
ZNF146 TOMM20
ZNF146 VIPR1
ZNF146 STK38
GAGE1 LIMK1
GAGE1 PPWD1
GAGE1 APOD
GAGE1 FHL1
GAGE1 DUSP6
GAGE1 IL5RA
GAGE1 GNB1
GAGE1 UCHL1
GAGE1 NFKB2
GAGE1 PIP5K1B
GAGE1 LOC729602
GAGE1 FOLR1
GAGE1 FUT8
CCDC88A MMP15
CCDC88A DARS
CCDC88A CORO1A
CCDC88A HARS
CCDC88A ROS1
CCDC88A PTPN21
CCDC88A UBE3C
CCDC88A GLI2
CCDC88A ICAM3
CCDC88A CEBPZ
CCDC88A ZNF410
CCDC88A ACVR2B
CCDC88A NAGLU
CCDC88A PMP22
CCDC88A AGTR1
CCDC88A UCHL3
CCDC88A KCNMB1
CCDC88A ADCY1
CCDC88A SSR4
CCDC88A CFDP1
CCDC88A CCT3
CCDC88A TRIP4
PPT2 SNRPD3
PPT2 HARS
PPT2 DAP3
PPT2 RAB3A
PPT2 PSEN2
PPT2 SNRPF
PPT2 CDH6
DGCR2 SLC6A3
DGCR2 HIC1
DGCR2 ZC3H3
DSC3 ADD2
DSC3 SLC5A3
DSC3 GNAI3
DSC3 GCLM
DSC3 KLKB1
DSC3 CYP21A2
DSC3 HERC3
DSC3 KIAA0087
DSC3 HEXA
DSC3 MAPT
DSC3 HTR1E
DSC3 PPBPL2
LYZ CRKL
LYZ PSMD4
LYZ KRT7
LYZ PPWD1
LYZ LIPE
LYZ CLCNKB
LYZ TRAP1
LYZ PSEN1
LYZ SOD1
LYZ TPM3
LYZ HTR2A
LYZ ZNF345
LYZ RANBP2
LYZ ITGB2
LYZ GNL2
LYZ EXTL1
LYZ NR4A1
LYZ GTPBP1
LYZ RASA2
LYZ MTHFD1
LYZ IVL
LYZ PMVK
LYZ RNPEP
LYZ STX3
DGCR6 DRG2
DGCR6 STMN1
DGCR6 SLC6A8
DGCR6 HTRA1
DGCR6 GRAP
DGCR6 FAH
DGCR6 OAS2
DGCR6 CAPN2
DGCR6 SERPINB6
DGCR6 DAPK1
DGCR6 OS9
DGCR6 CNP
DGCR6 MERTK
DGCR6 IP6K1
DGCR6 TNK2
DGCR6 HSD17B4
DGCR6 AARS
DGCR6 HTR1E
CGREF1 ERBB3
CGREF1 ELN
CGREF1 PTX3
CGREF1 TNFRSF17
CGREF1 CTSS
GNG4 POLB
GNG4 STAM
GNG4 BCL7A
COX8A NDUFV3
COX8A BAT1
COX8A INHBA
COX8A HTN3
COX8A PSMD6
COX8A MOBKL1B
COX8A CRYAA
COX8A DHX38
COX8A ALAS1
COX8A CLTA
COX8A CD2
COX8A COX6A1
PHC2 OS9
PHC2 HSF2
PHC2 CASC3
PHC2 BAT1
GOT2 ELAVL1
GOT2 PCCB
GOT2 PSMD4
GOT2 RPP30
GOT2 DARC
GOT2 IDE
GOT2 GNAI2
GOT2 CYFIP2
GOT2 ZNF267
GOT2 SRD5A2
GOT2 DGKA
GOT2 WRB
GOT2 PDIA3
GOT2 YIF1A
GOT2 EBNA1BP2
GOT2 CASP7
GOT2 MSTP9
GOT1 ZNF187
GOT1 NFKBIA
GOT1 FAAH
GOT1 APBB1
GOT1 EFNA1
GOT1 MAP2K2
GOT1 MAPK1
GOT1 CUGBP1
GOT1 DYNLT3
GOT1 DMPK
GOT1 ACOT7
GOT1 PDE4A
PYGL BAMBI
PYGL BNIP2
PYGL CAPN1
PYGM UPP1
PYGM FASLG
PYGM RPS16
RNASE1 CD53
RNASE1 BCL2L2
RNASE1 VPS41
RNASE1 AMY2B
RNASE1 FDPS
RNASE1 TMED9
RNASE1 GPX1
RNASE1 GOLGA4
RNASE1 LIG3
RNASE1 UCN
RNASE1 KRT18
SYPL1 ARSD
SYPL1 GNL2
SYPL1 TOPBP1
SYPL1 CENPE
SYPL1 SCP2
SYPL1 NR0B1
SYPL1 AKAP13
SYPL1 PPP3CB
SYPL1 STATH
RNASE3 CYP2J2
RNASE3 BTN3A2
RNASE3 CCR1
RNASE3 COL2A1
RNASE3 SLC10A2
RNASE3 FLII
RNASE3 HPCAL1
RNASE3 ELL
RNASE3 PLG
RNASE3 HRK
RNASE3 TAF1
RNASE3 STK38
MKNK1 WNT2B
MKNK1 UPP1
MKNK1 INPP1
MKNK1 GZMA
MKNK1 ACE
MKNK1 CD96
MKNK1 KRT35
MKNK1 TERF2
MKNK1 LPL
MKNK1 PPP2R5C
MKNK1 TCEAL1
MKNK1 CYBA
SOD2 PNLIP
SOD2 RNH1
SOD2 IDE
SOD2 RAB32
SOD2 GLI2
SOD2 SLC12A3
SOD2 CCL21
SOD2 CEACAM8
SOD2 RPS23
SOD2 GTF2H1
SOD2 FCGBP
SOD2 PPP1R11
SOD2 TNFRSF25
SOD2 TIAF1
SOD2 TNFAIP2
SOD2 CKAP4
RNASE4 IFI44
RNASE4 F5
RNASE4 TSHB
RNASE4 EXTL1
RNASE4 NAGA
RNASE4 MYB
RNASE4 PSMF1
C20orf24 NDUFS8
C20orf24 UBE3C
SOD1 EPHX1
SOD1 PLCB4
SOD1 RRAGA
SOD1 MYH11
SOD1 U2AF1
SOD1 RABGGTB
SOD1 FGF9
SOD1 TST
SOD1 ATP5D
TAF13 TBP
TAF13 RBBP6
TAF13 ABO
TAF13 NCF1C
TAF13 DNAH8
TMF1 C4A
TMF1 GFI1
TMF1 CYP21A2
TMF1 IFI44L
TMF1 SSTR3
TMF1 FOLH1
TMF1 CARTPT
TMF1 LOC1720
SAFB SRP54
SAFB YY1
SAFB HNRNPU
SAFB MTA1
SAFB BMS1
SAFB TANK
SAFB ALDH7A1
SAFB PREP
SAFB CKAP5
LY9 NFIC
LY9 CSF2
LY9 TFF1
LY9 F9
LY9 NR0B1
LY9 CSF3
LY9 GABRE
LY9 DEFB4
LY9 URB2
LY9 C4A
FCGBP IL13RA2
FCGBP LSP1
FCGBP ETS2
FCGBP MYL4
FCGBP NPAS1
FCGBP IGSF2
FCGBP CHRNA3
FCGBP TOB1
FCGBP HNRNPD
FCGBP SERPIND1
BAMBI NEK3
BAMBI HTN3
BAMBI ALCAM
BAMBI RXRB
BAMBI NF1
BAMBI CCR7
BAMBI HFE
BAMBI C12orf32
KCNN3 SCP2
KCNN3 FAM50A
KCNN3 TNXB
KCNN3 TRAPPC10
KCNN3 CDA
KCNN3 TRIM29
KCNN3 CENPB
KCNN3 LTF
KCNN3 WIT1
KCNN3 CASP8
KCNN3 HMOX2
KCNN3 MMP7
PRF1 SDCBP
PRF1 TNFRSF14
PRF1 NFATC3
PRF1 DNM2
PRF1 SPHAR
PRF1 PGF
PRF1 TNXB
PRF1 KCNMA1
PRF1 VIPR2
PRF1 KLHDC10
PRF1 DUSP2
PRF1 IL6R
PRF1 TSPO
PRF1 WIT1
PRF1 KIF5A
PRF1 SSTR3
PRF1 CYP2C19
PRF1 MMP7
MGMT SSX2
MGMT NAT6
MGMT GYS1
MGMT NFKB2
MGMT TRIP4
PMS1 BRCA1
PMS1 SLC6A9
PMS1 PRPF4B
PMS1 CHAF1A
PMS1 TOMM20
PMS1 GCM1
PMS1 ARHGAP5
PMS1 OAS2
PMS1 PMS2L3
PMS1 ZNF268
PMS1 PTPRD
PMS1 ETFA
PMS1 JMJD1C
PMS1 CSNK1G2
PMS1 AR
PMS1 PSPH
PMS1 BCL2A1
PMS1 RUNX2
PMS1 BAT3
PMS1 BAT2
PMS1 TFDP1
IP6K1 TNXB
IP6K1 CD59
IP6K1 GNB1
IP6K1 MALL
FECH DAZ2
FECH PDGFRA
FECH PTPRZ1
FECH OLIG2
FECH BNIP1
FECH YWHAE
GH2 STAR
GH2 DNASE1
GH2 SC5DL
CCR1 SLC6A3
CCR1 PDXK
CCR1 GLRX
CCR1 ARAF
CCR1 CXCL10
CCR1 INSL4
CCR1 MALL
CCR1 MT1L
CCR1 GOLGA2
CCR1 PSMB8
CCR1 GPC3
CCR1 TNFRSF11B
CCR1 CHRNA3
CCR1 SERPINB1
CCR1 KIAA0087
CCR1 ETV1
CCR1 GZMB
C16orf35 GTF2E2
C16orf35 ACADSB
C16orf35 ITSN2
C16orf35 CHRNB4
C16orf35 HMOX2
C16orf35 S100A2
C16orf35 SYT5
HSD11B2 TAP1
HSD11B2 TCF20
HSD11B2 PTGR1
KIAA0125 KCNJ11
KIAA0125 MIA
MST1R EHMT2
MST1R ARID5A
MST1R TFAP4
MST1R OR1D2
MST1R CELA3B
MST1R PDE2A
MST1R PUM1
MST1R MGAT5
OLFM1 USP7
OLFM1 COL2A1
OLFM1 BSG
OLFM1 VRK1
OLFM1 NXF1
OLFM1 HK2
OLFM1 KIAA0247
OLFM1 R3HDM1
OLFM1 EFNA1
OLFM1 CCIN
OLFM1 GALE
OLFM1 FGF9
OLFM1 TUBA4A
OLFM1 PAFAH1B1
OLFM1 TRAM2
OLFM1 BMPR2
H2AFZ SNRPF
H2AFZ CDC20
H2AFZ MCM3
H2AFZ EIF4H
H2AFZ SNRPB
H2AFZ COX7B
H2AFZ UCHL3
DDX5 TRIP13
DDX5 PTPN11
DDX5 TM4SF4
DDX5 SON
DDX5 EIF4A3
DDX5 USP14
DDX5 TRA2B
DDX5 KPNA2
DDX6 PDGFRA
DDX6 IL10RB
DDX6 DAZ2
DDX6 TFF1
DDX6 PTPRZ1
DDX6 S100G
DDX6 B3GNTL1
DDX6 PMS2L5
DDX6 SC65
DDX6 EFNA5
DDX6 PPP2R2B
DDX6 SERPINF1
DDX6 OLIG2
DDX6 E2F4
DDX6 ZC3H3
SERPING1 NT5E
SERPING1 FASTK
SERPING1 SMARCD1
DDX1 TMSB10
TLR4 GABRB1
TLR4 SMR3A
TLR4 IL1RL2
KRT7 SLC10A3
KRT7 CASP6
KRT7 MMP15
KRT7 BST2
KRT7 MAT1A
KRT7 CSTF2
KRT7 ST14
KRT7 SCNN1A
KRT7 DNM2
KRT7 PML
KRT7 GABRB1
KRT7 NPM1
KRT7 MNAT1
KRT7 PLN
RNF4 NUMB
RNF4 USP5
RNF4 KPNA1
RNF4 GPD1L
RNF4 PAFAH1B1
RNF4 TROVE2
RNF2 FLAD1
SCARB1 MGAT2
SCARB1 OPRD1
SCARB1 TTLL12
SCARB1 PITPNB
NUP205 ZMYM3
NUP205 PSMD4
NUP205 SEC31A
CCR5 CPT2
CCR5 TLE4
CCR5 NCAM1
CCR5 CD79A
CCR5 OR3A2
CCR5 FAS
CCR5 ZNF160
CCR5 S100A9
CCR5 MARK2
CCR5 NF1
CCR5 NCF1C
CCR5 MGAT5
CCR5 HEXA
CCR5 ZNF273
CCR5 BRAF
CCR5 FLNA
CCR5 PDE4C
TNFRSF9 WNT2B
TNFRSF9 TRDN
TNFRSF9 BLZF1
TNFRSF9 HPCA
TNFRSF9 ACTB
TNFRSF9 IKZF1
ZFHX3 KCNJ15
ZFHX3 TFF1
ZFHX3 USP11
VDR ZP2
VDR PRR4
VDR FUT6
VDR TFE3
STMN1 OGDH
STMN1 CSNK1D
STMN1 FABP3
STMN1 AP1B1
STMN1 RRM2
CD2 CDH12
CD2 ELN
CD2 ADORA3
CD2 RPS18
CD2 NFKBIE
CD2 CD8A
CD2 GABPA
CD2 SERPIND1
CD2 YAP1
STMN2 LASS1
STMN2 BCL2A1
STMN2 IDH3G
STMN2 SRP72
STMN2 ITSN2
STMN2 MALL
STMN2 TCF7L2
STMN2 NFIX
STMN2 TMEM151B
STMN2 CTDSP2
STMN2 FES
HLA-C CCDC85B
HLA-C HLA-A
HLA-C TAF11
HLA-C GRPR
HLA-C CCR8
HLA-C ADCYAP1R1
HLA-C HLA-DRA
HLA-C RPS21
HLA-C MALL
HLA-C TCF20
HLA-C SEC13
HLA-C CTLA4
HLA-C SNTA1
HLA-C TMEM106A
HLA-C COL9A2
HLA-C TRIM26
HLA-C PTGIS
HLA-C CD68
HLA-C CRYBB1
HLA-C TNFRSF25
HLA-C GATA6
HLA-C CLTCL1
HLA-C ETV4
HLA-C SLC35F2
HLA-C NOTCH4
HLA-C SSTR1
HLA-C IGL@
HLA-C FGA
HLA-A RASL10A
HLA-A ERCC1
HLA-A NFE2L1
HLA-A CYBA
HLA-A PPP2R5C
SLC7A5 E2F5
SLC7A5 FNTB
SLC7A5 KIAA0240
SLC7A5 MPHOSPH6
SLC7A5 MAP3K11
SLC7A5 INPP1
SLC7A5 OR3A1
SLC7A5 ZNF76
SLC7A5 ALDH7A1
SLC7A5 EVI2A
SLC7A5 CLCNKB
SLC7A5 GPC3
HLA-G E2F5
HLA-G GATM
HLA-G NOTCH4
HLA-G CD4
HLA-G FXR2
HLA-G SLC12A3
KCNJ11 MMP15
KCNJ11 LRRC16A
KCNJ11 MAP2K5
KCNJ11 ARID4A
KCNJ11 PLP2
KCNJ11 GK3P
KCNJ11 PBXIP1
KCNJ11 TAT
KCNJ11 ATP7A
KCNJ11 C11orf72
KCNJ11 MANF
KCNJ11 ZNF267
KCNJ11 COX11
KCNJ11 EIF4E
KCNJ11 SLC35F2
KCNJ11 PTPN11
KCNJ11 ETV6
KCNJ11 ACTL8
KCNJ11 LCK
KCNJ11 SYN1
HLA-E MYL7
HLA-E RPL13A
HLA-E STARD9
HLA-E GGT5
NFKBIE GRAP
NFKBIE MAPRE3
NFKBIE EZR
NFKBIE HPS1
NFKBIE BNIP2
NFKBIE HTR2A
NFKBIE PIN1
NFKBIE TCF20
NFKBIE CCNA2
ID2B DHPS
ID2B MAP2K1
ID2B C11orf41
ID2B LCP1
ID2B KRT18
KCNJ10 EFNB2
KCNJ10 DAZ2
KCNJ10 F2
KCNJ10 HTN3
KCNJ10 APP
KCNJ10 PDGFRA
KCNJ10 PTPRZ1
KCNJ10 OLIG2
KCNJ10 FGF2
CLTA APOD
CLTA IDS
CLTA MYOC
CLTA RPL36AL
CLTA BMS1
CLTA MRPL28
CLTA PGK2
CLTA ZNF184
CLTA PTGR1
CLTA TMED10P
CLTA LRP1
CLTA CD164
CLTA G3BP1
CLTA GBX1
CLTA IMMT
TOMM20 PSMD6
TOMM20 PABPC4
TOMM20 EZH1
TOMM20 KIAA0100
TOMM20 SEC31A
TOMM20 PDHX
TOMM20 CCT8
TOMM20 PRR3
TOMM20 RB1
TOMM20 MANF
TOMM20 EIF4H
TOMM20 NFIB
TOMM20 PRKACB
CLTC YWHAH
CLTC EIF4H
PSMC6 SEC13
PSMC6 HNRNPM
SPRR1A CEBPE
SPRR1A MPRIP
SPRR1A HTR2C
SPRR1A S100A7
SPRR1A KLHDC10
SPRR1A LCK
SPRR1B AVPR1B
SPRR1B BTN3A2
SPRR1B COL11A1
SPRR1B TNNC2
SPRR1B DNM2
SPRR1B IFIT5
SPRR1B DPEP1
SPRR1B RRH
SPRR1B IL17A
SPRR1B PRPS1L1
SPRR1B ITK
SPRR1B NPY1R
AZU1 ATP5D
AZU1 PKLR
AZU1 SLC6A4
AZU1 PCCB
AZU1 PPP1R10
AZU1 MALL
AZU1 MTTP
AZU1 ZBTB48
AZU1 YAP1
AZU1 FOLR1
AZU1 MS4A1
GNAI2 IRF3
GNAI2 DAZ2
GNAI2 PDGFRA
GNAI2 AQP1
GNAI2 CD81
GNAI2 PTPRZ1
GNAI2 FABP4
GNAI2 OLIG2
NSMAF ITGA8
NSMAF RABGGTB
NSMAF E2F4
NSMAF GTF2E1
NSMAF METAP1
NSMAF CALML3
NSMAF GNG10
NSMAF SDCBP
NSMAF KIAA0226
NSMAF MSN
NSMAF AMFR
NSMAF SLC35A2
NSMAF UROD
NSMAF CHMP1A
NSMAF CD86
FLG SLC10A1
FLG BTN3A2
FLG PKP1
FLG DOCK2
FLG SLC12A3
FLG TFCP2
FLG AHSG
KRT8 DAZ2
KRT8 PDGFRA
KRT8 ARHGEF5
KRT8 PTPRZ1
KRT8 OLIG2
KRT8 KRT18
CALCOCO2 MYH11
CALCOCO2 ELAVL1
CALCOCO2 NFE2L1
CALCOCO2 NUP153
CALCOCO2 TRIB1
CALCOCO2 ACLY
UBE3C TRIB1
UBE3C KCNA3
UBE3C HIST1H2AC
UBE3C SPHAR
UBE3C LOC728849
UBE3C S100A4
UBE3C GNAI1
UBE3C BRCA1
UBE3C PDHA1
UBE3C KIAA0240
UBE3C PSME3
UBE3C MTFR1
UBE3C ACYP1
UBE3C HCFC1
UBE3C DNAJC2
UBE3C ZBTB48
PIM1 AOX1
PIM1 TGM3
PIM1 MPP2
PIM1 CCND3
PIM1 ADAM17
PIM1 AGER
PIM1 KAT2A
PIM1 RPS3A
PIM1 MERTK
PIM1 FGF5
PIM1 VGLL1
SUCLG1 EHMT2
SUCLG1 RPP30
SUCLG1 TLR1
SUCLG1 UNG
SUCLG1 CRADD
SUCLG1 ATP5G3
PDHA2 MAN2C1
PDHA2 CNN2
SLC5A11 RASL10A
SLC5A11 NNAT
SLC5A11 SERPINC1
SLC5A11 CCL21
SLC5A11 ODF1
SLC5A11 GABPB1
SLC5A11 EFNA3
SLC5A11 LAMC2
SLC5A11 TAF5
SLC5A11 HYAL2
SLC5A11 DRD1
SLC5A11 PTPRC
SLC5A11 GFRA2
SLC5A11 PPIG
SLC5A11 ATXN1
UBXN8 PMP22
UBXN8 F5
UBXN8 MYO5A
UBXN8 KIAA0100
SLC35A1 FCN1
SLC35A1 SSR1
SLC35A1 WNT5A
SLC35A1 VCAN
SLC35A1 RXRB
SLC35A1 PML
SLC35A1 TAF11
SLC35A1 NDUFS8
SLC35A1 MRPL49
SLC35A1 MVK
SLC35A1 RBM15B
TFE3 NFIC
TFE3 CD53
TFE3 ITK
TFE3 CYP2F1
TFE3 CST6
TFE3 TFF1
TFE3 KRT32
TFE3 GPT
TFE3 ATXN2
TFE3 CHRFAM7A
DLX4 SNX17
DLX4 MYH10
DLX4 NOS3
DLX4 HSPB3
DLX4 SIM2
DLX4 ALX1
DLX4 SMTN
DLX4 ILVBL
DLX4 TG
DLX4 TNNI2
DLX4 UGT2B4
PTPRD STIM1
PTPRD MTHFD1
PTPRD IRF5
PTPRD RPLP2
PTPRD VHL
PTPRD MALL
PTPRD CHRNE
MYD88 IDUA
MYD88 CHRNE
MYD88 CD86
MYD88 LOC728849
TOP2B LIPA
TOP2B PSME4
TOP2B TM4SF4
TOP2B CLCN6
TOP2B SSR1
TOP2B TRIP13
TOP2B RBM15B
GTF2H1 UBE2B
GTF2H1 KIAA0240
GTF2H1 CCDC6
GTF2H1 SULT1E1
DLX2 IDS
DLX2 ITSN2
DLX2 ACTL8
DLX2 CD7
TOP2A DUSP2
TOP2A SLC20A1
TOP2A PSMD6
TOP2A PSMD2
TOP2A JOSD1
TOP2A TRIB1
TOP2A KPNA2
TOP2A PPAT
TOP2A KDELR2
TOP2A S100A9
TOP2A CLK2
TOP2A CKAP5
TOP2A EIF4A1
TOP2A MDM2
TOP2A XRCC6
WRB MMP15
WRB EPHB1
WRB AQP1
WRB RXRB
WRB UROS
WRB DCTN2
WRB SF3A1
WRB FGF4
TRH TRIP13
TRH EXT2
TRH TM4SF4
TRH RABGGTB
TRH NID1
TRH FTH1
TRH LSP1
NACA SNX17
NACA ATP4B
NACA SPIN2A
NACA RPL10A
C8G SLC10A3
C8G PDGFRA
C8G CEBPE
C8G DAZ2
C8G PTPRZ1
C8G OLIG2
RNF103 EPHB3
RNF103 LRPPRC
TRO PPP2R1A
TRO PI4KB
TRO IL10RB
TRO PHF15
TRO FABP3
TRO LOC728849
TRO CPSF1
TRO TNNT2
TRO HCFC1
TRO PIK3R2
TRO PTPRA
TRO KIAA0240
TRO FTO
TRO SNRK
LOC646652 LOC388931
PGM5 ACADVL
PGM5 CD163
PGM5 CYP2E1
PGM5 MARK2
PGM5 GPT
PGM5 HIST1H2BJ
PGM1 MMP14
PGM1 BMP5
PGM1 ELAVL3
PGM1 CLCN7
PGM1 GPM6B
PGM1 PBX3
PGM1 BCL2
HIST1H2BE MYOC
HIST1H2BE KLHDC10
SLC26A2 MDK
SLC26A2 ITGB2
SLC26A2 PRB4
SLC26A2 IFNA1
SLC26A2 TCFL5
SLC26A2 ZNF212
SLC26A2 IQGAP1
SLC26A2 FEZ2
SLC26A2 SNAPC1
SLC26A2 USF1
SLC26A2 FASLG
SLC26A2 KCNA4
SLC26A2 TERT
SLC26A2 BNIP1
SLC26A2 BCL7A
EHMT2 GTF2E1
EHMT2 GZMM
EHMT2 TRIM26
EHMT2 CRYAA
EHMT2 LAMP2
EHMT2 SLC35A2
EHMT2 NCAM1
EHMT2 ZYX
LCN2 PSMD4
LCN2 PKP1
LCN2 SNX17
LCN2 ANKRD1
LCN2 CDC34
LCN2 ZNF165
LCN2 DEFA5
LCN2 CYP21A2
LCN2 PCBP2
LCN2 TPT1
LCN2 GALE
LCN2 CEACAM8
LCN2 DCBLD2
LCN2 IRF1
LCN2 IRF4
LCN2 RAG1
MIA3 ATP1B2
MIA3 MPP2
MIA3 NDST2
MIA3 SDC4
MIA3 KRT35
MIA3 PCDHGC3
MIA3 CYP2E1
MIA3 GDF15
MIA3 ZNF268
DBP CGB
DBP MAN2B1
DBP CCR3
DBP TRIB1
DBP CACNA1C
DBP GOLGA2
DBP MYB
DBP FCN2
DBP FTH1
DBP SSTR3
DBP MFAP4
DBP ATF7
SART3 PSMD9
SART3 LOC100133166
SART3 CLCN7
SART3 CFDP1
SART3 PRDM2
SART3 MRPL49
MTFR1 ADORA3
MTFR1 CCR3
MTFR1 ADSL
MTFR1 ATP7A
MTFR1 ARL4D
MTFR1 SPHAR
MTFR1 NEDD8
MTFR1 TRIP13
MTFR1 TM4SF4
MTFR1 PMS2L5
MTFR1 S100A9
MTFR1 CDH1
MTFR1 ZNF187
MTFR1 SLC14A2
MTFR1 EFNA5
MTFR1 CELA3B
MTFR1 PPP1R11
MTFR1 RAB9P1
MTFR1 EXT2
MTFR1 RPS3A
MTFR1 KDM5D
FGF5 ALG3
FGF5 PKP2
FGF5 CDR1
FGF5 PRPH2
FGF5 HCLS1
FGF5 MMP1
FGF5 LRP1
FGF5 C19orf57
FGF5 E2F4
FGF5 MSTP9
FGF5 ZNF280A
FGF5 SSTR3
FGF5 NRF1
FGF4 MYCL1
FGF4 RAB9P1
FGF4 APOBEC1
FGF4 TGFB1
FGF4 AOX1
FGF4 PROL1
FGF4 MUC8
FGF4 CCR8
FGF4 NDUFV2
FGF4 APOE
FGF4 CD81
FGF4 CLIC1
FGF4 DYNLT1
FGF4 KCNMA1
FGF4 GP1BB
FGF4 SP110
FGF4 BMPR2
FGF4 BMX
FGF4 AQP7
FGF4 ETFB
FGF4 PDYN
FGF4 RNASE6
FGF4 CKS2
FGF4 ART3
FGF4 SPINT3
FGF4 YIF1A
FGF4 JOSD1
FGF4 GYPA
FGF4 MDM4
FGF4 COX6A2
FGF4 LASS1
FGF4 NME3
FGF4 GK3P
FGF4 RPS3A
FGF4 ANPEP
FGF4 GABRE
FGF4 WNT5A
FGF3 MALL
FGF3 PAX8
FGF3 IFNA16
FGF3 ABR
FGF3 UBXN1
ACTB RPS17
ACTB PABPC1
ACTB RFC2
ACTB DCTN1
ACTB GCLM
ACTB RNASEL
ACTB FCN1
ACTB NR2C2
ACTB MGAT2
ACTB P2RY6
ACTB HRC
ACTB C19orf57
ACTB PTPRC
FGF1 SORL1
FGF1 GHRHR
FGF1 MTHFS
FGF1 TFF1
FGF1 SLC33A1
FGF1 PLN
FGF1 KIAA0513
VPS41 ATP4B
VPS41 CSPG4
VPS41 IRF4
VPS41 POU2AF1
VPS41 PPP6C
VPS41 PIK3R4
VPS41 MAP2K4
VPS41 MRPL49
VPS41 HFE
SCNN1B DAZ2
SCNN1B PDGFRA
SCNN1B PTPRZ1
SCNN1B OLIG2
SCNN1B CDH6
PMP22 CPM
PMP22 RUNX1T1
PMP22 ZFP90
PMP22 ANKRD7
PMP22 KIAA0114
PMP22 GNG11
PMP22 PIK3R4
PMP22 NAE1
PMP22 MAPRE3
PMP22 LIPA
PMP22 MCHR1
PMP22 RAG1
PMP22 GYPB
PMP22 TSPO
PMP22 CCL13
PMP22 LSP1
PMP22 SPP1
PMP22 IL4
PMP22 FUT3
PMP22 CFDP1
PMP22 ILF2
PMP22 IFNA1
PMP22 HARS2
BCAM CHRNB3
BCAM CHRNA3
BCAM TNXB
BCAM GFRA2
SEC23B DGKZ
SEC23B SMC1A
SEC23B ZNF187
SEC23B KIAA0430
SEC23B TAF1
SEC23B LAMP1
SEC23B FGF8
SEC23B GPT
SEC23B CYFIP2
SEC23B S100A3
SLC25A46 PIK3R3
SLC25A46 GABRB3
VAV1 TXK
VAV1 LEP
VAV1 B4GALT1
VAV1 BLVRB
VAV1 NPEPPS
VAV1 DUSP3
VAV1 SYN1
SDC1 ELAVL1
SDC1 IDS
SDC1 ARL4D
SDC1 TNNT2
SDC1 NEFL
SDC1 ZKSCAN3
SDC1 NR4A1
SDC1 PTGIS
SDC1 NR2C2
SDC1 TAF5
SDC1 RAB9P1
SDC1 CTBS
SDC1 RND2
SDC1 CKAP4
SDC1 MYO5A
SDC1 PPIA
SDC2 PRKCSH
SDC2 CENPE
SDC2 EIF3E
SDC2 TM4SF4
SDC2 CASP10
SDC2 CBFB
SDC2 HK2
SDC2 BTN2A1
SDC2 TRIP13
SDC2 PBX3
VAV2 AQP6
VAV2 CCNB1
VAV2 TRAK1
VAV2 ACVR1B
VAV2 ETV1
VAV2 FABP3
VAV2 PLXNB1
VAV2 BCL2
VAV2 BNIP1
VAV2 CTAG1B
VAV2 MGAT5
TNFAIP1 KIAA0247
TNFAIP1 CPE
TNFAIP1 CBX1
RBPMS TTLL4
RBPMS GSR
RBPMS CCK
RBPMS GHR
RBPMS ABI2
RBPMS DRD2
RBPMS RB1
RBPMS CFDP1
HOXD10 PDGFRA
HOXD10 SSX2
HOXD10 BTN3A1
HOXD10 GRIA4
HOXD10 PTPRZ1
HOXD10 XRCC4
HOXD10 GNL2
HOXD10 ZBTB17
HOXD10 OLIG2
HOXD10 ST6GAL1
HOXD10 GUCY1A2
HOXD10 TSPO
HOXD10 ETV3
HOXD10 DAZ2
HOXD10 MTF1
HOXD10 MLC1
HOXD10 RAD51
CDC20 AIMP2
CDC20 REL
CDC20 S100A10
CDC20 EIF2S2
CDC20 MYH8
CDC20 USF1
CDC20 POLD4
CDC20 ASL
CDC20 PDYN
CDC20 NDN
CDC20 FDPS
CDC20 CCNB1
CDC20 H2AFX
CDC20 KPNA2
CDC20 PTPRA
CDC20 IFI44
NUP153 BPTF
NUP153 HDAC2
NUP153 PUM1
NUP153 FILIP1L
NUP153 TFAP4
NUP153 METAP1
NUP153 SEPT7
NUP153 PHF3
CHRNB1 DAZ2
CHRNB1 PDGFRA
CHRNB1 PTMA
CHRNB1 PTPRZ1
CHRNB1 NPY1R
CHRNB1 OAS2
CHRNB1 BUD31
CHRNB1 OLIG2
PITPNA ACADVL
PITPNA CDKL5
PITPNA PCDHGC3
PITPNA GCM1
PITPNA DCTN1
HTT AOX1
HTT MMP19
HTT GSTM5
HTT CD4
HTT MYL4
HTT IQGAP2
HTT CD93
HTT KCNMA1
HTT TTLL12
HTT NP
HTT FGA
HTT MUC8
HTT VRK2
HTT KIR2DL4
HTT GTF2E2
HTT KIAA0226
HTT LTK
HTT VASP
HTT LCT
HTT IFNA8
HTT EPYC
HTT GRB14
HTT HTR1F
HTT PLGLA
UQCRC1 SEC13
UQCRC1 PSME2
UQCRC1 EBNA1BP2
CHRNB3 MFSD9
CHRNB3 GPX2
CHRNB3 HGF
CHRNB3 SERPINC1
CHRNB3 IFNG
CHRNB3 THBS1
CHRNB3 NP
CHRNB3 NPY1R
CHRNB3 NFATC3
CHRNB3 S100G
CHRNB3 LOC1720
KIAA0182 SLC6A3
KIAA0182 CASP2
KIAA0182 LOC728849
BDNF MFSD9
BDNF IL1RL2
BDNF GRK4
BDNF FLI1
BDNF MALL
BDNF DIO3
KRT83 GHRHR
KRT83 CCNA1
KRT83 CSF3
KRT83 CARTPT
SILV FOXG1
SILV STAT5A
SILV AP3M2
SILV LEP
SILV MAPK1
SILV FOXF1
SILV EIF4E
GGT5 USP8
GGT5 ITPK1
GGT5 LTBP2
GGT5 EXTL2
GGT5 CSF3
GGT5 ITGB1
GGT5 RPL7L1
GGT5 RAPGEF3
RPL35A RPS27
DEFB4 GNL1
DEFB4 ANG
DEFB4 TLE3
DEFB4 IL11
DEFB4 DSC2
DEFB4 TAF4
DEFB4 PALM
DEFB4 ANPEP
DEFB4 PRDM2
DEFB4 ARL4D
DEFB4 S100A13
SDCBP DARS
CYP2E1 RPS10
CYP2E1 STRN3
CYP2E1 GRIA3
CYP2E1 PDE6C
CYP2E1 RFC2
CYP2E1 CRYGA
CYP2E1 STAT3
CYP2E1 CPA1
CYP2E1 PPBP
CYP2E1 PMS2L5
CYP2E1 NFKB2
CYP2E1 RNASEL
CYP2E1 ABCC6
CYP2E1 KIAA0240
CYP2E1 PSME3
CYP2E1 CLCN5
CYP2E1 TRBV5-4
CYP2E1 TOPBP1
CYP2E1 MYO5A
CYP2E1 BMP2
CYP2E1 E2F4
CYP2E1 MLC1
CYP2E1 HLA-DOA
CYP2E1 WNT5A
CYP2E1 KDM5C
LCP2 TFF1
LCP2 FIG4
LCP2 PPWD1
GNRHR DAZ2
GNRHR PDGFRA
GNRHR ESR1
GNRHR OLIG2
GNRHR PTPRZ1
CD86 RPS16
CD86 OTUD4
CD86 HLA-DOA
CD86 ARL4D
CD86 RASA2
CD86 SLC19A1
SPHAR PKP1
SPHAR SORL1
SPHAR STRN3
SPHAR ARHGAP1
SPHAR S100A8
SPHAR ZNF345
SPHAR OPCML
SPHAR HK1
SPHAR ARID5A
SPHAR NPY5R
SPHAR ID4
SPHAR STK38
CNR1 TRIP13
CNR1 TM4SF4
CNR1 INSM1
GBX1 HTN3
GBX1 LAG3
GBX1 LOC728849
GBX1 NAT1
GBX1 MGAT5
GBX1 IRF1
GBX1 WIT1
GBX1 TAF1
GBX1 PSPH
GBX1 C2orf3
GBX1 FOXA1
GBX1 SI
GBX1 F9
CNR2 PAFAH2
CNR2 SLC12A3
CNR2 IFI6
CNR2 EFEMP2
CNR2 DRD1
CNR2 PRPS1L1
CNR2 FABP4
CNR2 PTPN21
IL10RB CRP
IL10RB RAD23B
IL10RB AIMP2
IL10RB PDGFRA
IL10RB PTPRZ1
IL10RB ATP5D
IL10RB C1QBP
IL10RB DAZ2
IL10RB PDHA1
IL10RB SCP2
IL10RB TPP2
IL10RB NAT6
IL10RB ATP2B2
IL10RB OLIG2
IL10RB TNK1
IL10RB SNRPD3
IL10RB ARNT
RRH BMP5
RRH CDX2
RRH CASP2
RRH HYAL1
RRH MGAT2
RRH TFF1
RRH HYAL3
RRH TRAPPC10
RRH PPIF
RRH CYP11B2
SGCG GRK4
SGCG FRMPD4
SGCG MALL
SGCG FGB
SGCD MMP15
SGCD HPS1
SGCD APOD
SGCD PDE1C
SGCD MFSD9
SGCD TFF1
SGCD CHRNA3
SGCD FAAH
SGCD PIP5K1B
SGCD PRKCSH
SGCD CFTR
SGCD ATXN1
GP1BA IL5RA
GP1BA CD70
GP1BA IFNG
GP1BA LAMC2
GP1BA S100A1
SGCB MALL
SGCB IFNA10
SGCB TCFL5
SGCB LIMK2
SGCB TRIM32
SGCB IFNA1
SGCB ACTL8
SGCB TM4SF4
SGCB N4BP2L2
SGCB C11orf72
SGCB TRIP13
GCN1L1 PHF16
GCN1L1 BMS1
GCN1L1 SEC24C
GCN1L1 CGRRF1
GCN1L1 DTYMK
GCN1L1 HLA-DOA
GCN1L1 TTYH2
GCN1L1 OR1D2
GCN1L1 BTN2A1
GP1BB PKLR
GP1BB HIC1
GP1BB SLC35F2
GP1BB COL15A1
GP1BB G6PD
GP1BB DRD2
GP1BB RBBP6
GP1BB OSTF1
GP1BB DNM2
GP1BB EIF5A
MAPK3 CDH17
MAPK3 CLOCK
MAPK3 METAP1
MAPK3 YES1
MAPK3 TXN
MAPK3 SMC1A
MAPK3 PDHA1
MAPK3 IGL@
MAPK3 KIAA0240
MAPK3 ALDH9A1
MAPK3 HTATSF1
MAPK3 GABRQ
MAPK3 STK38
MAPK3 MYO5A
GFPT1 HDAC1
GFPT1 RBM34
GFPT1 TPD52
GFPT1 VHL
GFPT1 FLOT2
GFPT1 CKAP5
MAPK1 ITGA8
MAPK1 NCF2
MAPK1 AGPS
MAPK1 CYFIP2
MAPK1 RNH1
MAPK1 MAP4
MAPK1 MARCH8
MAPK1 GOLGA4
MAPK1 KLRC3
MAPK1 ETFB
MAPK1 SLC25A3
MAPK1 TNK2
MAPK6 GNB1
MAPK6 PSME3
MAPK6 PPP2R5D
MAPK6 SLC25A13
MAPK7 LMF2
MAPK7 PAFAH2
MAPK7 ELAVL4
MAPK7 TBC1D5
MAPK7 CHRM1
MAPK7 BAT1
MAPK7 TSHR
MAPK7 LOC100131311
MAPK7 BCL7A
MAPK7 DUSP8
MAPK4 TGM3
MAPK4 EXT1
MAPK4 IKZF1
MAPK4 SH3GL1
MAPK4 MGAT2
MAPK4 CD72
MAPK4 LZTR1
NP CRADD
NP PSMD7
NP CHRNA3
NP NUP188
NP BST2
NP C18orf8
ICAM3 CXCR3
ICAM3 LCT
ICAM3 LYL1
ICAM3 CACNA1C
ICAM3 AKR1D1
ICAM3 LRRC16A
DUSP7 CCNB1
DUSP7 MAP4K2
DUSP7 GRIN2B
DUSP7 HK3
DUSP7 CR1
DUSP7 RPL7L1
SNRNP70 PAFAH1B1
DUSP1 C1QBP
DUSP1 CYR61
DUSP1 FOSB
DUSP1 GPX1
DUSP1 IER2
DUSP1 LAMP1
DUSP1 HCLS1
MED12 IFI6
MED12 SKAP1
MED12 PC
MED12 PCDHB11
MED12 ZNF267
MED12 PLCL1
MED12 PTPRJ
DUSP3 COL9A2
DUSP3 LOC727787
DUSP3 MMP1
DUSP2 TGFB1
DUSP2 ZNF239
DUSP2 GRPR
DUSP2 INSL4
DUSP2 CGB
DUSP2 GCLC
DUSP2 SHMT1
DUSP2 IVD
DUSP2 STK38
DUSP2 ALDH5A1
DUSP2 SLC19A1
ACTN3 COL10A1
ACTN3 CTLA4
ACTN3 HSD17B10
ACTN3 SLC6A3
ACTN3 NDST1
ACTN3 MFAP5
ACTN3 PRCP
ACTN3 MAD2L1BP
WTAP ASAH1
WTAP KDELR3
WTAP GATAD1
WTAP DPM1
HHEX MIA
HHEX APOC3
HHEX SERPINE1
HHEX NEDD9
HHEX NDST2
HHEX PCDHB11
HHEX HSD17B3
HHEX IFNA14
HHEX EXT2
HHEX XG
HHEX CNGA2
HHEX GTPBP1
HHEX CASP1
HHEX ID4
HHEX FOXA1
HHEX DGCR10
HHEX GNGT1
ELN GSR
ELN ODF3B
ELN PROL1
ELN PTPN11
ELN LAMB2
ELN CGB
ELN NPAS1
ELN CCT5
ELN CXCR3
ELN FIG4
ELN DOK1
ELN HTR2C
ELN SF3A3
ELN PML
ELN NFKB2
ELN MYB
ELN RAB5B
ELN NCAPH
ELN CHRM1
ELN OCM2
ELN FASLG
ELN ITPKB
ELN MTAP
ELN HTR1A
ELN RND2
ELN PPP3CB
ELN NFIX
MARK2 MMP15
MARK2 ACCN2
MARK2 APOE
MARK2 PSAP
MARK2 PKM2
MARK2 NPAS1
MARK2 NR4A3
MARK2 GTPBP1
MARK2 PTX3
MARK2 CTSS
MARK2 SYN1
ELL AARS
ELL CDC2L5
ELL TFF1
ELL HNF1A
ELL SLAMF1
LRRC8B MYH10
LRRC8B LEP
LRRC8B ST14
LRRC8B TRD@
LRRC8B ARID4A
LRRC8B CST6
QDPR PEBP1
QDPR GNPDA1
QDPR ADD2
QDPR TFF1
QDPR HMOX2
QDPR HTATSF1
QDPR IQGAP1
RABEP1 TRIP13
RABEP1 ALB
RABEP1 TM4SF4
RABEP1 ADAM10
DAZAP2 OAT
DAZAP2 ARCN1
CRHBP CR2
CRHBP SSX2
CRHBP SLC29A1
CRHBP HMGA2
CRHBP TM4SF4
CRHBP KCNA6
CRHBP TRIP13
CRHBP FGF2
TBR1 SEMA3A
TBR1 SPTAN1
FERMT2 HSPH1
FERMT2 CNN3
FERMT2 DAZ2
FERMT2 OLIG2
FERMT2 PSME4
FERMT2 YWHAQ
FERMT2 PDGFRA
FERMT2 PTPRZ1
FERMT2 EIF4H
FERMT2 TM4SF4
FERMT2 TRIP13
FERMT2 LZTR1
FERMT2 POLB
SERINC3 FNTA
SERINC3 SNRK
SERINC3 RXRB
SERINC3 GNAI3
PTPRS EPOR
PTPRS FAAH
PTPRS NDST2
PTPRS TNXB
PTPRS HK3
ANKS1A G6PC
ANKS1A MTHFD1
ANKS1A ZMYM3
ANKS1A PRPF4B
ANKS1A MPST
ANKS1A UCN
ANKS1A UCHL3
FOXG1 DNAH9
FOXG1 MZF1
FOXG1 PSMD4
FOXG1 ITSN2
FOXG1 HOXD3
FOXG1 MALL
FOXG1 RPL7L1
FOXG1 MMD
FOXG1 ACLY
IDUA EFNB2
IDUA EPHX1
IDUA PDGFRA
IDUA DAZ2
IDUA OLIG2
IDUA PTPRZ1
IDUA MAP2K5
IDUA IDH3G
IDUA MAML1
IDUA IFNA14
IDUA HNF1A
IDUA LTK
IDUA DRD4
IDUA SSTR3
IDUA FUT3
IDUA SLC9A3R2
IDUA IL32
IDUA LZTR1
IDUA TGIF1
BCAP31 ATP6V0B
BCAP31 PKM2
BCAP31 KIAA0247
BCAP31 ILVBL
CCL11 CLEC10A
CCL11 PPFIA1
CCL11 NEFL
CCL11 KIAA0368
CCL11 VIP
CCL11 SMARCD1
CCL11 TUBA4A
CCL13 NDUFV3
CCL13 PI4KB
CCL13 GZMB
CCL13 RAB9P1
CCL13 FHL3
CCL13 NPY1R
CCL15 HPCAL1
CCL15 UGT1A1
CCL17 SPIN2A
CCL17 GNG10
CCL17 GPA33
CCL17 MTTP
CCL17 OPRD1
CCL17 SNRPG
CCL17 GLRX
MTF1 LAG3
MTF1 ZNF35
MTF1 SH3BP2
MTF1 RB1
MTF1 FGB
MTF1 AQP1
MTF1 RXRA
MTF1 CCIN
MTF1 RASA2
MTF1 YAP1
MTF1 ETV4
MTF1 TBP
MTF1 STAT5A
MTF1 PDE4A
CCL19 TGFB1
CCL19 SNX17
CCL19 PGC
CCL19 PRR3
CCL19 PC
CCL19 NFKB2
CCL19 PGF
CCL19 EVI2A
CCL19 RAD51
CCL19 MYO5A
GLB1 KPNA1
GLB1 KIF14
GLB1 SFXN3
GLB1 LAMP1
GLB1 ATP5B
GLB1 CAV1
GLB1 TNNC1
LEP NCF2
LEP NFATC3
LEP OTUD4
LEP PGAM2
LEP CTNND2
LEP AXL
LEP COASY
LEP SLC11A2
LEP CDH17
LEP THRB
LEP FASTK
LEP KDM4A
LEP C4A
LEP EIF4B
LEP ZNF185
LEP HPCAL1
LEP MTHFS
LEP MGAT5
LEP HTR1E
LEP DCBLD2
LEP PFN2
LEP G6PD
LEP CSF1
LEP STAT5B
LEP SSTR3
LEP RAD51
LEP BST2
LEP PDE4A
LEP ATF7
LEP HCG9
STAT5B NGF
STAT5B CCR2
STAT5B MAP7
STAT5B MAP2K5
STAT5B B3GNTL1
STAT5B INHBA
STAT5B CAPN2
STAT5B ETFB
STAT5B ALOX5
STAT5B ENPP2
STAT5B CYC1
STAT5B GRIN2B
STAT5B PPP3CB
STAT5A RPS25
STAT5A SYN2
STAT5A KDM4A
STAT5A TUB
STAT5A MYB
STAT5A COX6A1
STAT5A HLA-DQA1
MED1 ADSS
MED1 ARG1
MED1 RPLP1
MED1 HTN3
MED1 CSRP3
BCL7A AVPR1B
BCL7A GSS
BCL7A PLK1
BCL7A SLC29A1
BCL7A CRYBA4
BCL7A SNX17
BCL7A MZF1
BCL7A GLDC
BCL7A CTAGE5
BCL7A OAS2
BCL7A AQP7
BCL7A PDIA6
BCL7A PSME1
BCL7A CD79A
BCL7A TP53BP1
BCL7A EVI2A
BCL7A TAF1C
BCL7A GZMA
BCL7A ARID5A
BCL7A USP11
NKX3-1 MRPL28
NKX3-1 FABP3
NKX3-1 PTCH1
DGUOK BTN3A1
DGUOK ERCC3
DGUOK GRIA4
DGUOK ZXDA
DGUOK KIAA0100
DGUOK NEDD8
DGUOK ADAM17
DGUOK HCLS1
DGUOK SRP72
DGUOK CTDSP2
DGUOK UCHL3
DGUOK CRHR1
CSE1L NASP
CSE1L MLLT3
CSE1L SEC24C
CSE1L S100A10
KIF22 MMP15
KIF22 GSS
KIF22 ADAM10
KIF22 AHSG
KIF22 S100A12
KIF22 MRPS31
KIF22 C1QBP
KIF22 C11orf72
KIF22 POLD4
KIF22 CLN3
KIF22 PHKG2
KIF22 TTLL4
KIF22 KCNJ15
KIF22 RBM10
KIF22 KIAA0240
KIF22 SNX19
KIF22 PAFAH1B2
KIF22 LOC91316
KIF22 GJA4
KIF22 ID4
KIF22 DTYMK
KIF22 KDM5D
ALDH3B2 BMP2
ALDH3B2 SLC11A1
ALDH3B2 HOXD4
ALDH3B2 BAT2
ALDH3B2 CD8A
ALDH3B2 KDM5C
FBL EIF3E
FADD GRPR
CPT2 PDGFRA
CPT2 MX2
CPT2 PTPRZ1
CPT2 MAP2K5
CPT2 SLC10A2
CPT2 THBS3
CPT2 THPO
CPT2 RNASEL
CPT2 DAZ2
CPT2 RAB3A
CPT2 OLIG2
CPT2 DNAH1
CPT2 ETV6
CPT2 MB
CPT2 CCKAR
CPT2 KRT13
TRIB2 SERTAD2
PMVK BMS1
PMVK G6PC
PMVK RANBP1
PMVK MYO7A
PMVK GNG11
PMVK CTNNB1
PMVK RPIA
PMVK FBLN2
PMVK GPKOW
PMVK PHF3
BRE RGS16
BRE EXT1
BRE FAS
BRE CD68
BRE BAT2
BRE CPSF1
ADAM10 IFITM2
ADAM10 ANG
ADAM10 MRPS31
ADAM10 NAT6
ADAM10 SNRPA
ADAM10 NR1D2
ADAM10 SLC7A1
ADAM10 CSNK2A1
ADAM11 RGS16
ADAM11 NRGN
ADAM11 TRD@
ADAM11 TG
HSPA1A NXF1
HSPA1A PLP2
ADAM15 KRT35
ADAM15 CD4
ADAM15 PTAFR
ADAM15 CCR9
ADAM15 ACSM3
ADAM15 TFAP2B
ADAM15 HNMT
ADAM15 UGT2B4
ADAM15 MUC8
ADAM15 GIP
ADAM15 PAPPA
ADAM15 HTR6
ADAM15 LCT
ADAM15 APBA1
ADAM15 CD96
ADAM15 PDE4A
ADAM15 FOLR1
ADAM17 MYH2
ADAM17 SEC23A
ADAM17 SLC12A4
ADAM17 HTR2A
ADAM17 EDN1
ADAM17 HK1
ADAM17 PPP2R2B
ADAM17 RASA2
ADAM17 SMOX
ADAM17 CSTF2
HSPA1L CD74
HSPA1L RAB9P1
HSPA1L LRRC17
HSPA1L VRK2
HSPA1L PIK3R2
HSPA1L PPP3CB
DGKZ USP10
DGKZ PMS2L5
DGKZ TRPC1
DGKZ GYPB
DGKZ KIAA0513
SERPINA1 PTPRU
SERPINA1 RCC1
SERPINA1 EXT2
SERPINA1 RABGGTB
SERPINA1 SSR1
SERPINA1 GRIN2A
SERPINA1 GUSB
IDH3B COL11A1
IDH3B GFRA2
MAP2K4 FLAD1
MAP2K4 PDGFRA
MAP2K4 EPHA1
MAP2K4 PTPRZ1
MAP2K4 OR1D2
MAP2K4 GNL2
MAP2K4 LOC150786
MAP2K4 APBB1
MAP2K4 SSTR3
MAP2K4 DAZ2
MAP2K4 EFNA5
MAP2K4 HERC1
MAP2K4 CCDC6
MAP2K4 OLIG2
MAP2K4 IRAK1
MAP2K4 IFNA5
MAP2K4 NRF1
IDH3G MMP14
IDH3G CRP
IDH3G ELAVL3
IDH3G LIMK2
IDH3G RPS19
IDH3G CRYAA
IDH3G S100A10
IDH3G TBC1D5
IDH3G GRIA2
IDH3G LOC729602
IDH3G PML
IDH3G MYB
IDH3G ERBB3
IDH3G RRAGB
IDH3G ITGB8
IDH3G RBM38
IDH3G ATIC
IDH3G PLD1
IDH3G BTF3
IDH3G DRD2
IDH3G SSTR3
IDH3G SSTR4
GRIN2C TGFB2
GRIN2C GRK6
GRIN2C MYO7A
GRIN2C RAB9P1
GRIN2C C8A
GRIN2C CSNK1E
GRIN2C PTCH1
GRIN2C ZNF76
HAGH SLC6A8
HAGH THBS3
HAGH RAB3A
ATP7A PDGFRA
ATP7A VLDLR
ATP7A PTPRZ1
ATP7A SLC5A3
ATP7A GCM1
ATP7A DCTN1
ATP7A CEBPG
ATP7A TM4SF4
ATP7A DAZ2
ATP7A EFNA3
ATP7A TRIP13
ATP7A OLIG2
ATP7A ARMCX6
ATP7A FOXA1
DGKQ MAP4K2
DGKQ RAD51
DGKQ CD55
DGKQ CCR3
DGKQ MX2
DGKQ GCLM
DGKQ DTNA
DGKQ CRYBB1
DGKQ NCAPD3
DGKQ PCDHB11
DGKQ CD7
DGKQ GPA33
DGKQ NPY5R
NRAS MUT
NRAS GNL1
NRAS IGF1R
NRAS HOXD4
NRAS PCBD1
NRAS CCT8
NRAS HLA-DRB1
NRAS BAT2
NRAS SULT2B1
NRAS TM4SF4
NRAS SC4MOL
NRAS TRIP13
NRAS BCL2
DNASE2 DAZ2
DNASE2 PDGFRA
DNASE2 OLIG2
DNASE2 PTPRZ1
DNASE1 KRT35
DNASE1 CD4
DNASE1 PNLIPRP1
DNASE1 LPAL2
DNASE1 TTYH2
DNASE1 KLHDC10
DNASE1 PHKG2
DNASE1 AQP5
DNASE1 AQP3
DNASE1 PARP4
DNASE1 SMARCD1
DNASE1 LTK
DNASE1 HRG
DNASE1 LST1
DNASE1 ZNF177
DNASE1 POP1
DNASE1 GFRA2
MLC1 AOX1
MLC1 ICA1
MLC1 PSEN1
MLC1 IL12RB2
MLC1 SLC34A1
MLC1 SCRN1
MLC1 MYO7A
MLC1 FTO
MLC1 MGAT5
PXN MMP14
PXN NFATC3
PXN CYB5R3
PXN GNPDA1
PXN IDS
PXN CYCS
PXN AIMP1
PXN YES1
PXN DCK
PXN RAB11A
PXN JAK1
PXN IGL@
PXN NR4A1
PXN CLCN6
PXN ALDH6A1
PXN GZMM
PXN CYC1
PXN DCT
G3BP1 NCF2
G3BP1 SLC9A1
G3BP1 MPP1
G3BP1 PRR3
G3BP1 IDS
G3BP1 GOLGA4
G3BP1 BCAT1
G3BP1 NR1H4
G3BP1 PIR
G3BP1 SLAMF1
USP6NL SLC10A3
USP6NL PEX6
USP6NL CGB
USP6NL PKP1
USP6NL CFTR
USP6NL NRF1
DGKA MYCL1
DGKA ZNF167
DGKA MALL
DGKA MUC8
DGKA XG
DGKA IRF7
DGKA RAB9P1
DGKA SYT5
DGKA NRF1
DGKG MRPL19
DGKG TFF1
DGKG MALL
DGKD SLC6A8
NF2 FCN1
NF2 ZNF239
NF2 PSPH
NF2 PCDHB11
NEK2 NCAPD3
NEK2 CCT5
SFRS11 BMI1
SFRS11 PUM1
SFRS11 LAMP2
SFRS11 HNRNPH2
SFRS11 YES1
SFRS11 RANBP2
CNP HTATSF1
CNP KRT32
CNP MEN1
CNP YDD19
CNP STAT3
CNP YARS
CNP SMARCD1
CNP TNK2
CNP FGF2
CNP AARS
CNP RABGGTA
CNP MYO7A
CNP ATXN1
RAD21 CCT8
RAD21 PDHA1
RAD21 E2F3
RAD21 PSMD6
RAD21 MELK
RAD21 CD164
RAD21 CSDA
RAD21 SH3GL1
RAD21 CKAP5
UMOD NGF
UMOD UGT2B4
UMOD POLD4
UMOD NDUFS8
UMOD ATP6V1B1
NEK4 RBM12
PTGIS ZNF185
PTGIS CASP2
PTGIS CGB
PTGIS RORB
PTGIS ELF4
PTGIS PTEN
PTGIS STARD9
PTGIS ATR
PTGIS PNMT
PTGIS CX3CL1
PTGIS HPS1
PTGIS PAPPA
PTGIR PDE1C
PTGIR DSC2
PTGIR MALL
PTGIR RAB3B
PTGIR ZNF345
PTGIR UROD
USP13 PLS1
USP13 LMO3
USP13 HIC1
USP13 HDLBP
USP13 KIFC1
USP13 KIT
USP13 JAK1
USP13 SEPT6
USP13 YIPF6
ALDH6A1 ADORA2A
ALDH6A1 MSTP9
ALDH6A1 IGL@
ALDH6A1 CX3CR1
ALDH6A1 KCTD2
ALDH6A1 CLP1
ALDH6A1 SSTR3
ALDH6A1 ATR
ALDH6A1 PMS2L3
ALDH6A1 S100A4
ALDH6A1 EIF2S1
USP11 MMP16
USP11 AIP
USP11 USP7
USP11 PROL1
USP11 NXF1
USP11 CCR3
USP11 SLC9A3R2
USP11 CCL20
USP11 STATH
USP11 IFITM1
USP11 MAN2C1
USP11 PDIA5
USP11 TP53BP2
USP11 SF1
USP11 PAFAH1B2
USP11 VAMP7
USP11 BMPR2
USP11 HARS2
SNRPN MYH10
SNRPN ATP6V1F
SNRPN MT2A
SNRPN LRPPRC
SNRPN PI4KA
SNRPN RAD23A
SNRPN CD59
SNRPN CYCS
SNRPN RUNX1T1
SNRPN UBE2L3
SNRPN HLA-DQA1
SNRPN IFIT5
SNRPN ZNF76
SNRPN KLHDC3
SNRPN SH3GL3
SNRPN ABLIM1
SNRPN SLC9A6
SNRPN STAT4
SNRPN GTF2E2
SNRPN MAML1
SNRPN ACSM3
SNRPN CGB
SNRPN C1QBP
SNRPN KDM4A
SNRPN NMBR
SNRPN CCL1
SNRPN TRAPPC10
SNRPN SRP14
SNRPN MYB
SNRPN ACADVL
SNRPN KPNA1
SNRPN CTSK
SNRPN ETFB
SNRPN MOBKL1B
SNRPN LAMP2
SNRPN GNGT1
SNRPN FTO
SNRPN SNAP25
SNRPN ACCN2
SNRPN PPP2CA
SNRPN ATP6V1E1
SNRPN HMOX2
SNRPN PGGT1B
SNRPN SSR2
SNRPN RPS3A
SNRPN KLC1
SNRPN CPS1
SNRPN MAP7
PAR5 ZNF187
PAR5 PPFIA1
PAR5 TM4SF4
PAR5 TPM3
PAR5 GLUD1
PAR5 HNRNPL
PAR5 ACAP2
PAR5 TRIP13
USP14 ERCC3
USP14 ZNF22
USP14 USP7
USP14 AP2M1
USP14 JAK1
USP14 LOC728849
SLC34A1 DAZ2
SLC34A1 PDGFRA
SLC34A1 PLEC1
SLC34A1 PTPRZ1
SLC34A1 OLIG2
SNRPB CD80
SNRPB CD63
SNRPB COX5A
SNRPB CYC1
SNRPB MELK
SNRPB KRT10
SNRPB YY1
SNRPB PPIA
SNRPB SNRPE
CLTCL1 PKLR
CLTCL1 COL9A2
CLTCL1 S100A9
CLTCL1 PML
CLTCL1 ZNF132
KCNJ5 TFF1
SNRPA RPS27
SNRPA GZMM
SNRPA GLUD1
SNRPA PCDH1
SNRPA RNASEL
SNRPF MUT
SNRPF ETFB
SNRPF PSMD4
SNRPF C11orf74
SNRPF COX6B1
SNRPF DCTN1
SNRPF SNRPG
SNRPF SNRPE
BAP1 MN1
BAP1 PEPD
BAP1 ZNF85
BAP1 ZNF35
BAP1 JOSD1
SNRPE LIPA
SNRPE NPM1
SNRPE PARP1
SNRPE EIF1AP1
SNRPE MPST
SNRPE HNRNPA2B1
SNRPE LDHB
HSPA13 E2F5
HSPA13 SRP54
HSPA13 TM4SF4
HSPA13 NQO1
HSPA13 RABGGTB
HSPA13 PIK3R4
HSPA13 TRIP13
HSPA13 PAFAH1B1
INPP1 BRCA1
INPP1 ASAH1
INPP1 ZNF280B
INPP1 MYL7
INPP1 BAGE
INPP1 MYO7A
USPL1 MAPKAPK3
GATAD1 IVD
GATAD1 PI4KB
GATAD1 GPER
GATAD1 TFF1
GATAD1 NUP188
GATAD1 MAP2K1
GATAD1 STRN3
PTPRK SYT11
PTPRK SERPINB5
PTPRK IRF5
PSME3 MYH10
PSME3 MFAP5
PSME3 GTF2E1
PSME3 STRN3
PSME3 CDC34
PSME3 MARCH8
PSME3 AGTR1
PSME3 PLS1
PSME3 MAT2A
PSME3 APPBP2
PSME3 ARSE
PSME3 ARCN1
PSME3 NDUFS8
PSME3 CLK2
AKR1D1 ARSE
AKR1D1 IL13RA1
AKR1D1 ACVRL1
AKR1D1 CR1
AKR1D1 MTOR
BMP5 MUC8
BMP5 ACE
BMP5 RPS18
BMP5 SEC23A
PDE2A ZNF187
PDE2A RPS15
PDE2A MRPL19
PDE2A LRRC16A
PDE2A POU2F2
SYMPK BMS1
SYMPK E4F1
SYMPK BAT1
SYMPK JAK1
SYMPK MT1G
SYMPK RASA2
DGCR10 VRK2
DGCR10 TSHB
DGCR10 SEPT5
BRAF HNRNPH2
BRAF ENOSF1
BRAF SLC9A2
BRAF CPA2
BRAF GNB2L1
BRAF MUC8
BRAF SLC14A1
BRAF DST
BRAF GRPR
BRAF KIR2DL1
ZBTB48 LMF2
ZBTB48 HSD17B10
ZBTB48 PSMD4
ZBTB48 CCR3
ZBTB48 IDE
ZBTB48 SKI
ZBTB48 TRDN
ZBTB48 CXCR3
ZBTB48 HTR2A
ZBTB48 SC5DL
ZBTB48 IL17A
ZBTB48 GFI1
ZBTB48 ADCY2
ZBTB48 PLD3
ZBTB48 F9
ZBTB48 SHBG
ZBTB48 BST1
ZBTB48 CFDP1
ZBTB48 POU2F2
SALL1 MT1E
SALL1 MALL
SALL1 SLC5A5
TAP1 IFITM2
TAP1 STAT2
TAP1 CR1
TAP1 CKS2
TAP1 MALL
TAP1 CYBA
TAP1 RAB3A
TAP1 HCLS1
TAP1 BSG
TAP1 EIF2S2
PCMT1 OR3A1
PCMT1 FOXD1
ZNF160 PRKCSH
ZNF160 TRIP4
ZNF160 NFIX
ZNF160 LOC729602
CRKL ACCN1
CRKL ANG
CRKL FGF7
CRKL HEXA
CRKL EPHA5
CRKL PF4
CRKL SRD5A2
CRKL CHMP1A
CRKL SLAMF1
PRKAG1 TFF1
PRKAG1 CASP8
PRKAG1 BAT3
PRKAG1 CSRP1
PRKAG1 GPD1L
PRKAG1 AP1B1
B3GNTL1 PDGFRA
B3GNTL1 GABPB1
B3GNTL1 ELAVL1
B3GNTL1 DAZ2
B3GNTL1 DRP2
B3GNTL1 KAT2A
B3GNTL1 PTPRZ1
B3GNTL1 GPX2
B3GNTL1 SLC5A5
B3GNTL1 CHRNA2
B3GNTL1 OLIG2
B3GNTL1 CD79A
SCG5 TFF1
SCG5 NDP
ENOSF1 ZNF197
ENOSF1 GM2A
ENOSF1 CCDC130
ENOSF1 IFITM2
ENOSF1 RORC
ENOSF1 MAT1A
ENOSF1 GPR19
ENOSF1 HGF
ENOSF1 SNRPC
MEN1 TLE2
MEN1 SF1
MEN1 NONO
MEN1 LIG3
MEN1 ZNF787
MEN1 PTEN
MEN1 PPP1R10
MEN1 MVD
MEN1 BNIP1
MEN1 YAP1
MEN1 FXR2
MEN1 SSR1
MEN1 LOC729602
MEN1 CLK2
PCSK5 GTF2E2
PCSK5 NTN3
PCSK5 SNX1
PCSK5 BCL7B
HIPK3 MFSD9
HIPK3 SSX2
HIPK3 AMY2B
HIPK3 POU2F2
HIPK3 TIMP4
HIPK3 NF1
HIPK3 PLN
HIPK3 LILRA2
HIPK3 EFNA5
PNOC CPA1
TAP2 STAT4
TAP2 MALL
TAP2 ANKRD7
TAP2 MYO7A
TAP2 KIAA0090
TYK2 IVD
TYK2 KLRC3
TYK2 ID4
TYK2 AARS
TYK2 FUT3
TYK2 SMARCD1
TYK2 RPS19
NEK9 SLC12A3
NEK9 PPFIA1
NEK9 CHRNA4
NEK9 GBA
NEK9 SMYD5
NEK9 EIF2S1
NEK9 GATA3
SEMA4D AQP6
SEMA4D RAB9P1
SEMA4D NTN3
SEMA4D RIPK1
SEMA4D SLC5A5
SEMA4D GUCY1B3
SEMA4D KLHDC10
LGALS3 IER3
LGALS3 KRT18
ATP6V1B2 YARS
ATP6V1B2 FNTA
ATP6V1B2 WASF3
TAT CCL21
TAT HADH
MT1L PDGFRA
MT1L WIT1
MT1L LST1
MT1L CCNG1
MT1L DAZ2
MT1L PTPRZ1
MT1L FOSL1
MT1L PSMB8
MT1L PPP3CB
MT1L OLIG2
BYSL STAT4
BYSL HIC1
BYSL FAS
BYSL RNPEP
BYSL DNA2
BYSL SERPINB1
CD8B IFNA14
CD8B CHRNE
C10orf116 TFF1
C10orf116 IGHMBP2
C10orf116 XRCC1
PSME1 PNLIPRP1
PSME1 CDC34
BLMH CASC3
HBQ1 TIAF1
HBQ1 E2F1
HBQ1 ETV6
HBQ1 SI
HBQ1 CDK5R1
HBQ1 HIST1H2BI
HBQ1 MAPRE3
HBQ1 PLD1
SUPT5H RBM5
SUPT5H ERCC1
SUPT5H HUWE1
SUPT5H MYL6
SUPT5H SCAP
SUPT5H SEPT5
SUPT5H CACNA1C
SUPT5H SON
SUPT5H XK
SUPT5H PDIA3
SUPT5H ABO
SUPT5H MTOR
SUPT5H MRPS22
SUPT5H SEC24C
SUPT5H STT3A
SUPT5H ALB
SUPT5H PTPRB
SUPT5H PTPRA
SUPT5H HSP90AA1
SLC12A3 IRF1
SLC12A3 THRB
SLC12A3 CCKAR
SLC12A3 MTHFS
SLC12A3 AKT2
SLC12A3 MAP2K6
SLC12A3 EIF4E
SLC12A3 CAPNS1
SLC12A3 STATH
SLC12A3 NR5A2
CTAGE5 EXT1
CTAGE5 SSRP1
CTAGE5 PTGR1
CTAGE5 AKT1
CTAGE5 NUMB
CTAGE5 ARID4A
CTAGE5 RHD
TAZ NPAS1
TAZ IL17A
TAZ HRAS
TAZ DNAH9
TAZ ZNF75D
TAZ EFNA1
TAZ FASTK
TAZ SSTR3
TAZ TG
TAZ SC65
TAZ UGP2
NAPG SLC9A1
NAPG CGB
NAPG DYNLT3
NAPG SLC25A13
GUCA2A DAZ2
GUCA2A NGF
GUCA2A IL6R
GUCA2A CXCR3
GUCA2A PTPRZ1
GUCA2A C11orf41
GUCA2A PDGFRA
GUCA2A OLIG2
GUCA2A GAD2
PSMB8 FLJ40113
PSMB8 ABCC2
PRIM1 CTPS
PRIM1 ANG
PRIM1 HIST1H2AC
PRIM1 CLCNKB
PRIM1 CRYGA
PRIM1 SH3GL3
C11orf74 POU2F2
C11orf74 HTR1E
PRIM2 PDHX
PRIM2 MUT
PRIM2 TANK
PRIM2 ZBTB6
PRIM2 SSR2
SP110 HSD17B10
SP110 MFAP2
SP110 TPD52
SP110 RB1
SP110 OAS2
SP110 S100A8
SP110 CRISP2
SP110 YAP1
SP110 TFF1
SP110 CASP7
SP110 PAFAH2
SP110 GABRQ
SP110 TERF1
SP100 IRF1
SP100 LST1
SP100 ARG1
SP100 CD96
SP100 C2orf3
SP100 KIAA0040
SP100 ITPKC
SP100 TRAM2
SP100 RAB3A
SP100 ATP2B2
SP100 GNAI3
CLCN3 HUWE1
CLCN3 ATP2B1
CLCN3 TROVE2
VEZF1 CBX1
VEZF1 CKAP5
ARHGEF12 SPARCL1
ARHGEF12 SPTAN1
ARHGEF12 HTRA1
ARHGEF12 SLC6A3
NCAPH AQP6
NCAPH PDGFRA
NCAPH DAZ2
NCAPH OLIG2
NCAPH RABEPK
NCAPH TFPI2
NCAPH PTPRZ1
NCAPH CXCR3
NCAPH GRIA4
NCAPH TRIP4
NCAPH HNRNPD
ARHGEF16 OS9
ARHGEF16 DAZ2
ARHGEF16 PDGFRA
ARHGEF16 TXK
ARHGEF16 HMOX2
ARHGEF16 TNFRSF25
ARHGEF16 PTPRZ1
ARHGEF16 OLIG2
ARHGEF16 IQGAP1
GIP HSD17B10
GIP CACNA1C
GIP LOC90925
GIP CDC27
GIP OTUD4
GIP HOXD4
GIP LAMP2
GIP CARTPT
GIP ATP2B2
GIP SKI
SF3A3 CHN1
SF3A3 IRF1
SF3A3 ARNT
SF3A3 BRCC3
SF3A3 MPST
SF3A3 FUT6
SF3A3 FIG4
SF3A3 ADSL
SF3A3 ATXN2
SF3A3 PPIA
MOBKL1B SORL1
MOBKL1B CSDA
MOBKL1B DCK
MOBKL1B TFAP4
MOBKL1B CDC27
MOBKL1B ABO
MOBKL1B VIM
MOBKL1B C3AR1
MOBKL1B TSPO
PAPPA EPHB4
PAPPA MAD1L1
PAPPA SLC10A1
PAPPA ST14
PAPPA ATP6V1B1
PAPPA IFNA10
FXR1 GSPT1
FXR1 MRE11A
FXR1 GAS1
FXR1 TXNRD1
FXR2 TP53BP2
FXR2 UROD
FXR2 SLC8A3
FXR2 HOXD3
FXR2 LIPC
FXR2 P2RY1
FXR2 ARSD
FXR2 CAPZA1
FXR2 CSPG4
FXR2 BTF3
FXR2 ATXN2
FXR2 CD19
PCDHGC3 EPOR
PCDHGC3 SNAP25
PCDHGC3 ETV4
PCDHGC3 VAMP7
PCDHGC3 PSAP
PCDHGC3 CX3CR1
PCDHGC3 GATM
PCDHGC3 PURA
PCDHGC3 PKP4
PCDHGC3 SPOCK1
PCDHGC3 FTO
PCDHGC3 KLRD1
IFITM1 NCF2
IFITM1 TUBA3C
IFITM1 MT2A
IFITM1 PDGFRB
IFITM1 C3AR1
IFITM1 CCR4
IFITM1 LOC339290
COL15A1 CTLA4
COL15A1 PLD1
COL15A1 RPS27
COL15A1 HDLBP
COL15A1 C1QB
COL15A1 MPHOSPH6
COL15A1 NEO1
COL15A1 LAMP2
THBS4 ACLY
THBS4 ATXN2
THBS4 MYH6
AYP1p1 PPP1R10
AYP1p1 S100A9
AYP1p1 VGLL1
ESR2 UGT2B7
ESR2 RPS25
ESR2 LIMK2
ESR2 AARS
ESR2 HMOX2
ESR2 CDC2L5
ESR2 ZNF132
ESR2 DDT
LST1 CLEC10A
LST1 PDGFRA
LST1 SP140
LST1 ZNF75D
LST1 PTPRZ1
LST1 SPTA1
LST1 MALL
LST1 DAZ2
LST1 UGT2B4
LST1 TNFRSF25
LST1 OLIG2
LST1 SERPINB4
LST1 VAMP1
LST1 IL2RA
LST1 CD96
LST1 CASP8
ZNF174 ACADVL
ZNF174 ZNF35
ZNF174 PDE4A
ZNF174 ARNTL
ZNF174 STAT4
ZNF174 AMY2B
ZNF174 EFNA1
ZNF174 WIT1
ZNF174 GSK3A
ZNF174 RAD50
ZNF177 MAT1A
ZNF177 AKT1
ZNF177 GCM1
ZNF177 TMED10P
ZNF177 LOC728849
CPZ ARSD
CPZ SLC6A3
CPZ STAT4
CPZ ITK
CPZ DAZ2
CPZ OLIG2
CPZ HADHA
CPZ PDGFRA
CPZ PTPRZ1
CPZ POMC
CPZ POU2F2
CPZ RBM38
PSMB6 LAMP1
AHR HBG1
AHR AHDC1
AHR LTK
PTEN BBS9
PTEN SPAG8
PTEN AARS
PTEN IGL@
PTEN SCTR
PTEN WWOX
PTEN PIN1
POP1 LMNB2
POP1 TUBA3C
POP1 GUCY2C
POP1 ZNF76
POP1 SMTN
POP1 BAT2
POP1 IER3
POP1 MAOA
POP1 MYO7A
POP1 TSPAN8
POP1 TRIP13
NPY ONECUT1
NPY EGFR
NPY MED21
NPY HARS
NPY DOK1
NPY KIAA0087
NPY NOTCH4
NPY F9
NPY LILRA2
MT1B SLC6A9
MT1B HLA-DOB
CGRRF1 CUL4B
CGRRF1 SEC31A
CGRRF1 PLXNB1
IL11 SSX5
IL11 KLKB1
IL11 AIMP2
IL11 HLA-DQA1
IL11 TCF15
IL11 PKP2
IL11 PLN
IL11 CCR9
IL11 ATP2B4
IL11 ATXN1
KLC1 PPP2R1A
KLC1 CD59
KLC1 HDLBP
KLC1 DYNLT1
KLC1 CASP8
KLC1 CDC37
KLC1 RGS1
KLC1 ACADSB
KLC1 CEBPZ
KLC1 RPLP1
TXNRD1 HADH
TXNRD1 TM4SF4
TXNRD1 FAH
TXNRD1 ZNF345
TXNRD1 TAGLN2
TXNRD1 TRIP13
TXNRD1 HNRNPD
TXNRD1 CTAG1B
SNRK USP10
SNRK PSEN1
SNRK KIAA0247
SNRK CSNK1D
SNRK YWHAH
SNRK KPNA1
SNRK NAGA
CTCF APEX1
MMP14 METAP1
MMP14 EPHA5
MMP14 CHRNB4
MMP14 CRYBA4
MMP14 ARNTL
MMP14 MYH6
MMP14 CGB
MMP14 SELPLG
MMP14 EFTUD2
MMP14 CBFB
MMP14 GP9
MMP14 SLC35A2
MMP14 TTLL12
MMP14 MT1E
MMP14 MT1G
MMP14 DMPK
MMP14 ANXA6
MMP14 NRGN
MMP14 CYP21A2
MMP14 CENPB
MMP14 RGS16
MMP14 F5
MMP14 HTR1D
MMP14 PROCR
MMP14 TCF19
MMP14 HLA-DQA1
MMP15 GRIA3
MMP15 SF1
MMP15 TFDP2
MMP15 SEPT5
MMP15 IDE
MMP15 TFRC
MMP15 TEP1
MMP15 NR4A2
MMP15 CYP21A2
MMP15 KPNB1
MMP15 TFF1
MMP15 LPO
MMP15 GALE
MMP15 RAB3A
MMP15 HTR3A
MMP15 NDUFS8
MMP16 PDGFRA
MMP16 NDUFB7
MMP16 PTPRZ1
MMP16 GABRB1
MMP16 S100A12
MMP16 NR6A1
MMP16 TNNI2
MMP16 DAZ2
MMP16 OLIG2
MMP16 KIF1A
ACTA1 GRIA3
ACTA1 CPB2
ACTA1 CYP2C19
ACTA1 TBX5
ZNF192 PLCB4
ZNF192 PKP1
ZNF192 ARID5A
ZNF192 HERC3
ZNF192 CYP2C18
ZNF192 OR3A2
ZNF192 MAPKAPK2
ZNF192 NRF1
ELAVL1 EPHX1
ELAVL1 PRR3
ELAVL1 PNLIP
ELAVL1 ADSL
ELAVL1 CACNA1C
ELAVL1 RORB
ELAVL1 GSS
ELAVL1 ILVBL
ELAVL1 MVP
ELAVL1 ITGB4
ELAVL1 KCNJ15
ELAVL1 CYP21A2
ELAVL1 EXTL3
ELAVL1 XG
ELAVL1 ETFDH
ELAVL1 BLVRA
ELAVL1 CR2
ELAVL1 ATP4B
ELAVL1 CNN2
ELAVL1 KRT13
ELAVL1 PPIG
ELAVL1 KDELR1
ELAVL1 OSBP
MMP12 PPP6C
ELAVL3 FGF9
ELAVL3 RTN1
ELAVL3 PTMS
ELAVL3 C11orf72
ELAVL3 PALM
ELAVL3 MAPT
ELAVL3 HMGA1
ELAVL3 UBB
CDKN1C RCAN1
CDKN1C IFNA1
CDKN1C TRIP13
CDKN1C TM4SF4
CDKN1A TRIP10
CDKN1A RBM12
CDKN1A NDUFS8
CDKN1A ZNF410
PPWD1 GNL2
PPWD1 NTN3
PPWD1 NTF4
PPWD1 KCNJ15
PPWD1 MB
PPWD1 NR4A1
PPWD1 GPR18
PPWD1 ETS1
PPWD1 PNLIP
PPWD1 NPAS1
PPWD1 CSRP3
UBE2D2 ATP5J
UBE2D2 NDST1
UBE2D2 GATM
UBE2D2 DCT
UBE2D2 HNRNPD
MMP19 SLC29A1
MMP19 TBX5
MMP19 CSDA
MMP19 PSEN1
MMP19 MN1
MMP19 VRK2
MMP19 MRPL19
MMP19 FES
MMP19 GYPB
MMP19 BTF3
MMP19 CSF1
MMP19 PTPRA
GSTM5 DAZ2
GSTM5 PDGFRA
GSTM5 PTPRZ1
GSTM5 OLIG2
MLL3 MPHOSPH9
MLL3 EDA
MLL3 CKS2
MLL3 RASA2
GPLD1 RGS16
GPLD1 SPI1
GPLD1 CST6
PRG2 SPI1
PRG2 MAGI1
PRG2 GPR31
DBN1 LMNB1
DBN1 CITED1
TST PLAC4
TST AARS
TST GNG11
TST PTPRJ
TST PDIA5
TST GATM
TST PLCB3
TST LAMB1
TST AMHR2
TST SERPINE1
C2orf3 NFKBIB
C2orf3 PLCG1
C2orf3 MARCH8
C2orf3 CDC34
C2orf3 PMS2L5
C2orf3 RBM10
C2orf3 POLD4
C2orf3 CDH6
C2orf3 RABEPK
C2orf3 ITK
C2orf3 CASP1
C2orf3 PSAP
TPT1 SEPP1
TPT1 NFATC3
TPT1 RPS27A
TPT1 LOC728844
TPT1 DDOST
TPT1 ATP5O
TPT1 PFDN5
TPT1 CKS2
TPT1 MN1
TPT1 CLP1
TPT1 TBCE
TPT1 PPIA
PPP1R1A HMMR
PPP1R1A PTPRN2
PPP1R1A TIE1
PPP1R1A RASL10A
PPP1R1A MALL
PPP1R1A PSMC3
PPP1R1A SH3GL3
APOD CD53
APOD CHN1
APOD TRPC1
APOD CCR8
APOD ITIH2
APOD SLC25A13
APOD GNAI1
APOD MAML1
APOD EGR3
APOD THBS2
APOD RPL13A
APOD PML
APOD CCL20
APOD HDLBP
APOD ANXA8L2
APOD VAMP7
APOD PHB
APOD P2RY14
APOD PRKCSH
APOD PXDN
APOE ZBTB6
APOE MT1P2
APOE CBS
APOE SREBF1
APOE TTLL12
APOE PTGDS
APOB STIM1
APOB PPP2R1B
APOB AQP2
APOB SPTA1
APOB LOC727787
APOB VEGFC
APOB CDH1
APOB BTN3A2
APOB FES
MYBPH SPI1
MYBPH INHBA
MYBPH NFKBIB
MYBPH MALL
MYBPH DARC
MYBPH SLC25A16
IL4 SSX5
IL4 GSS
IL4 EPHA1
IL4 RIPK1
IL4 CCR3
IL4 XRCC4
IL4 SLC10A3
IL4 LPAL2
IL4 APCS
IL4 PKN2
IL4 BRCC3
IL4 GNB3
IL4 RXRB
IL4 ANKRD1
IL4 IVD
IL4 RANBP1
IL4 EIF4G1
IL4 CPB1
APOH BBS9
APOH LY6D
APOH SLC9A2
APOH ADAR
APOH DHODH
APOH LPL
APOH AP1B1
APOH HIST1H2BJ
PAICS RPS25
PAICS TMED2
PAICS EFNA5
PAICS CACNA1C
PAICS TCF7L2
PAICS SSR4
PAICS RPS3A
PAICS CSRP3
PAICS PRCP
PAICS HARS
UBXN2B MORC3
UBXN2B PARK7
UBXN2B CDC37
UBXN2B CBFB
NF1 SLC6A3
NF1 MYOM1
NF1 DAZ2
NF1 SKAP1
NF1 PDGFRA
NF1 TCHH
NF1 S100A10
NF1 CDH15
NF1 CSDA
NF1 HFE
NF1 CD79A
NF1 TNNT2
NF1 GRAP
NF1 CACNA1C
NF1 CXCR3
NF1 CDH6
NF1 WT1
NF1 ITGB2
NF1 PTPRZ1
NF1 NR2C2
NF1 MVD
NF1 MGAT5
NF1 CHRNA3
NF1 SERPINB1
NF1 HCK
NF1 OLIG2
NF1 FAM12A
NF1 E4F1
NF1 CCNB1
NF1 WIT1
NF1 CD96
NF1 ID1
NF1 TERF2
NF1 ZKSCAN3
NF1 EMP3
NF1 SULT2B1
NF1 PCDH1
NF1 MMP7
NF1 HTR1F
NF1 CD163
NF1 NRF1
NFIL3 UROD
NFIL3 TAF7
GDF15 SSX2
GDF15 FLNC
GDF15 KRT18
GRIN2B TRBV5-4
GRIN2B GLDC
GRIN2B APBB1
GRIN2B RND2
GRIN2B LIG3
GRIN2B SC65
GRIN2B FLJ40113
GRIN2B ARNT
GRIN2B LRRC14
GRIN2B DRD1
GRIN2B TERF2
GRIN2B ZKSCAN3
GRIN2B ATP13A3
COL5A1 LOC100131311
COL5A1 KRT20
NUDT2 ATP1B2
NUDT2 TFF1
REG3A PLCG1
REG3A SLC25A16
REG3A DPEP1
REG3A SLC30A3
REG3A YDD19
REG3A MRE11A
REG3A S100A8
REG3A MRPL19
REG3A ALOX5
REG3A GNB2
REG3A HRK
REG3A KCNMB1
REG3A CASP2
CYP3A43 CCL21
CYP3A43 MAOA
CYP3A43 EFNA1
CYP3A43 GSTT1
IL5RA NFATC3
IL5RA HTN3
IL5RA KAT2A
IL5RA CPSF6
IL5RA NPAS1
IL5RA NFKB2
IL5RA CELA3B
IL5RA NR2C2
IL5RA NR2C1
IL5RA GYPA
IL5RA BTF3
IL5RA TMEFF1
FST VGLL1
FST IRF4
FST MYB
FST GPR176
PSMB3 RAD23A
PSMB3 TLE1
PSMB3 TFF1
PSMB3 POLR2L
PSMB3 COX6A1
IGL@ SLC6A3
IGL@ CD74
IGL@ ATP6V1F
IGL@ ACE
IGL@ APOC1
IGL@ PLK4
IGL@ CORO1A
IGL@ MAP7
IGL@ KRT31
IGL@ NPAS1
IGL@ ITIH2
IGL@ EIF2S2
IGL@ HLA-DRA
IGL@ GOLGA4
IGL@ HIST1H2BI
IGL@ IGHM
IGL@ NEFL
IGL@ AQP4
IGL@ TCFL5
IGL@ SLC25A3
IGL@ SMARCD2
IGL@ CHMP1A
IGL@ GPR21
IGL@ NPM1
IGL@ CSNK2A2
IGL@ LOC91316
IGL@ CR1
IGL@ RBBP5
IGL@ DRD1
IGL@ TERF1
IGL@ RPL7L1
IGL@ IGJ
IGL@ PPID
OGDH ITPK1
OGDH EIF4H
NCAPD3 LOC91316
NCAPD3 HLA-DOB
NCAPD3 PTPRN
PPP1R11 TFF1
PPP1R11 UBC
PPP1R11 RAD23B
PPP1R11 PGK1
PPP1R10 PI4KA
PPP1R10 UROD
PPP1R10 KIAA0090
PPP1R10 WASF3
PPP1R10 RORA
PPP1R10 AHDC1
PPP1R10 PMS2L3
PPP1R10 RRAGB
PPP1R10 GALE
PPP1R10 BRF1
PPP1R10 PPP2R5B
ELMO1 GRB14
VEGFA ARHGEF5
VEGFA B4GALT1
VEGFA ZNF76
VEGFC PLG
VEGFC IFI27
VEGFC SPI1
VEGFC LTBP1
PLN SCN7A
PLN ISL1
PLN MRC1
PLN CGB
PLN IFNA10
PLN GAA
PLN SMC1A
PLN ESR1
PLN ARG1
EIF4G1 DAZ2
EIF4G1 PDGFRA
EIF4G1 OLIG2
EIF4G1 BMPR1B
EIF4G1 PTPRZ1
EIF4G1 COL2A1
HCK PCYT1A
HCK ESRRA
HCK BTF3
HCK APRT
HCK ALDH1B1
TWF1 USP8
TWF1 DAZ2
TWF1 PDGFRA
TWF1 PTPRZ1
TWF1 OLIG2
BNIP1 AARS
BNIP1 PSMD9
BNIP1 DARC
BNIP1 PLK1
BNIP1 TNFRSF14
BNIP1 SLC25A16
BNIP1 GCM1
BNIP1 CYB5R3
BNIP1 KCNA3
BNIP1 LTBP2
BNIP1 FAM175B
BNIP1 KDM4A
BNIP1 GOLGA2
BNIP1 PML
BNIP1 AP1B1
BNIP1 TBXA2R
BNIP1 ZNF187
BNIP1 CLCN6
BNIP1 EIF4E
BNIP1 CPN1
BNIP1 MAPKAPK2
BNIP1 CASP7
BNIP1 MPRIP
BNIP1 BMPR1B
BNIP1 PDE6B
BNIP1 BAT3
BNIP1 FOLR1
BNIP1 KCNA6
BNIP2 ACE
BNIP2 PCCB
BNIP2 LIPC
BNIP2 MTOR
BNIP2 IRF1
BNIP2 IRF3
BNIP2 PTPRU
BNIP2 LOC729602
BNIP2 COPB1
BNIP2 FOLR1
SDF2 KCTD2
SDF2 STAG1
SDF2 CCT5
SDF2 CYBA
SDF2 MYB
SDF2 RANBP1
PDE4C MX2
PDE4C MS4A1
PDE4C INPP4B
PDE4C B4GALT1
PDE4C CYP21A2
PDE4C ALOX5
PDE4C DDO
PDE4C HGF
PDE4C E2F1
PDE4C RUNX1
PDE4C CSN1S1
PDE4C PPIG
PDE4C HTR1F
PSIP1 USP8
PSIP1 TMEM131
PSIP1 SFRS7
PSIP1 DYNLT3
PSIP1 SON
PSIP1 KPNA1
PSIP1 B4GALT1
PSIP1 GDI1
PSIP1 SEC31A
GZMA RLN2
GZMA NOTCH4
GZMA DNM2
GZMA MPHOSPH6
GZMA MYBPC1
GZMA VIPR1
GZMA DRD1
GZMA SELP
GZMB NDST2
GZMB HGF
CNGA1 DAZ2
CNGA1 TFF1
CNGA1 OLIG2
CNGA1 CLCN6
CNGA1 TLE4
CNGA1 PDE6B
CNGA1 PDGFRA
CNGA1 PTPRZ1
CNGA1 PDC
GZMM CDH13
GZMM TRIM32
GZMM ST14
GZMM FKBP3
GZMM SLC25A13
GZMM SLC10A3
GZMM CDC34
GZMM YWHAH
GZMM MAPRE2
GZMM LY6E
GZMM SLC6A8
GZMM FNTB
GZMM CRYBB2
GZMM NR2C1
GZMM PBX3
GZMM RFTN1
GZMM PRCC
GZMM DHODH
GZMM PDE6B
GZMM HYAL3
GZMM HTR1E
GZMM BCL2
CCL21 FNTB
CCL21 ESRRB
CCL21 ALDH1B1
CCL21 ALDH5A1
CCL21 LAMB3
CCL21 TCF20
CCL21 CORO2A
GZMH POU2F2
CNGA2 PCYT1A
CNGA2 CDH17
CNGA2 CDC34
CNGA2 C4A
CNGA2 CRISP3
GZMK THBS3
GZMK PSPH
GZMK AIF1
GZMK HTR1F
GZMK DYNC2H1
GZMK PTPRJ
SLC35B1 LOC90925
SLC35B1 GRIA3
SLC35B1 ADORA3
SLC35B1 STRA13
SLC35B1 LEPREL2
SLC35B1 APLP1
SLC35B1 PIN1
SLC35B1 GCLM
SLC35B1 FAS
SLC35B1 ATP5G1
SLC35B1 ALDOA
SLC35B1 RANBP1
SLC35B1 ATP6V1E1
SLC35B1 GPX1
SLC35B1 HTR1A
KIR2DL1 SLC14A2
KIR2DL1 GYS1
KIR2DL1 HERC3
SECTM1 HTR1E
SECTM1 HNRNPD
FLOT2 ZMYM3
FLOT2 RNPS1
FLOT2 PSEN1
FLOT2 GOLGA2
KIR2DL4 MAN2B1
KIR2DL4 ERCC1
KIR2DL4 MTHFS
CCDC6 PCCB
CCDC6 MAP2K5
CCDC6 ZNF267
CCDC6 TBXA2R
CCDC6 FASLG
CCDC6 NOTCH4
CCDC6 SDC4
CCDC6 NRF1
VWF A2M
HARS2 RTN1
HARS2 LIG3
ATXN2 PKM2
ATXN2 PSMD8
ATXN2 NDUFV3
ATXN2 PLXNB1
ATXN2 DHPS
ATXN2 CDC25B
ATXN2 VAMP7
ATXN2 PLD3
ATXN2 MGP
CD74 HLA-DRA
CD74 CLIC1
CD74 HYAL3
CD74 PALM
CD74 SND1
CD74 KLHDC3
ATXN1 MX2
ATXN1 SPTA1
ATXN1 AIMP2
ATXN1 ITIH3
ATXN1 SLC9A6
ATXN1 RQCD1
ATXN1 KIAA0513
ATXN1 DST
ATXN1 HK1
ATXN1 SMR3B
ATXN1 HERC1
ATXN1 NFIC
ATXN1 FKBP4
ATXN1 MYO7A
MYH10 LIPA
MYH10 BTN3A2
MYH10 LRPPRC
MYH10 PBX3
MYH10 PROL1
MYH10 DNM2
MYH10 PPFIA1
MYH10 IL2RA
MYH10 MALL
MYH10 ISG15
MYH10 SHMT1
MYH10 HTR2C
MYH10 TM4SF4
MYH10 B4GALT1
MYH10 CCL8
MYH10 TPP2
MYH10 RXRB
MYH10 MSTP9
MYH10 TRIP13
MYH10 PAFAH1B3
MYH10 CRABP1
MYH10 ATP6V0B
MYH10 E2F5
MYH10 DNAH8
MYH10 RAB9P1
MYH10 DRD2
MYH10 PDE4A
MYH10 CTNND2
MYH11 RCAN1
MYH11 CRADD
MYH11 INHBA
MYH11 ILVBL
MYH11 TAGLN2
MYH11 MT1A
MYH11 SNTA1
MYH11 EVI2A
MYH11 GYPB
MYH11 UCHL3
MYH11 ARCN1
MYH11 RABGGTA
MYH11 OPRD1
ERBB3 DAZ2
ERBB3 DYNLT1
ERBB3 PDGFRA
ERBB3 PTPRZ1
ERBB3 OLIG2
SOAT1 PPFIA1
SOAT1 DOCK2
SOAT1 GRK4
SOAT1 CREB1
SOAT1 SPTA1
SOAT1 MALL
PDIA2 FHL2
PDIA2 ABCC8
DHCR24 OMG
AOX1 HTN3
AOX1 PKP2
AOX1 ARID4A
AOX1 BTN2A1
AOX1 SYT5
AOX1 GTF2E1
AOX1 SLC11A2
AOX1 ADAR
AOX1 MYST3
AOX1 TRIM40
AOX1 ACTN2
AOX1 IRF1
AOX1 KIF1A
AOX1 SELE
AOX1 PGGT1B
AOX1 DTYMK
AOX1 SREBF1
AOX1 STAC
LTC4S CDC2L5
LTC4S MAGI1
LTC4S CHRNE
RBP3 TFF1
RBP3 TROVE2
OTUD4 RASL10A
OTUD4 NDUFB7
OTUD4 CCR4
OTUD4 GUCY2C
OTUD4 TCEAL1
OTUD4 FGF7
OTUD4 GYPB
OTUD4 ANG
OTUD4 FEZ2
OTUD4 MYBPC2
OTUD4 ZNF132
PPP2R1B TAF1
PPP2R1B CYP2F1
PPP2R1B CPB1
PPP2R1B RUNX2
PPP2R1B REG1P
PPP2R1B HTR3A
PPP2R1B COL2A1
AP3M2 WIT1
AP3M2 THPO
AP3M2 TBX2
AP3M2 KDR
NPY1R KIAA0040
NPY1R GK3P
NPY1R PMS2L5
NPY1R REL
CDH12 CD53
CDH12 GHRHR
CDH12 ADCY1
CDH12 KIF5A
CDH12 GSS
CDH12 CPB1
CDH12 PPBPL2
CDH12 GABPA
CDH12 AXL
CDH12 BMP2
MBOAT7 TLE4
MBOAT7 RNPEP
MBOAT7 AGTR1
MBOAT7 TAGLN2
MBOAT7 HOXD4
MBOAT7 DST
MBOAT7 LAMP1
MBOAT7 PTPRU
MBOAT7 ESR1
MBOAT7 G6PD
MBOAT7 RARRES2
MBOAT7 RND2
MBOAT7 KDM5D
MBOAT7 MYO5A
PTGER2 TGFA
PTGER2 NPAS1
PTGER2 CRISP3
PTGER2 UGP2
REL MAP2K5
REL PSEN1
REL PEPD
REL PMS2L3
REL S100A1
REL DDT
REL BOP1
REL OCM2
REL ACYP1
REL TRAM2
COX7A1 RBM10
COX7A1 CYB5R3
OSTF1 KIAA0368
OSTF1 FAS
OSTF1 NEDD4
OSTF1 AKAP9
OSTF1 GPA33
OSTF1 BLVRB
OSTF1 GPR18
OSTF1 SERPINB4
OSTF1 PDE4A
CDH15 PDE1C
CDH15 MX2
CDH15 CD7
CDH15 LOC727787
CDH15 CTSS
COL2A1 HSD17B10
COL2A1 PTPRZ1
COL2A1 EIF5A
COL2A1 TNFRSF8
COL2A1 PHKG2
COL2A1 DAZ2
COL2A1 PLAU
COL2A1 PDGFRA
COL2A1 OLIG2
TSC1 NFIX
TSC1 TMOD1
TSC1 RALGDS
TSC1 IL32
TSC1 EVI2A
TSC1 DCTN1
TSC1 HSF4
NEDD8 USP8
NEDD8 RPGR
NEDD8 GSR
NEDD9 ZBTB17
NEDD9 RAB5B
NEDD9 ILF2
SPI1 CR2
SPI1 TGM2
SPI1 ZP2
SPI1 NRGN
SPI1 MAD1L1
SPI1 CPA2
SPI1 MASP1
SPI1 DIO3
P2RY14 ACCN2
P2RY14 SSR1
P2RY14 POLD4
CDC34 ERCC1
CDC34 XRCC6
CDC34 MAML1
CDC34 CCT3
CDC34 CCT5
CDC34 MANF
CDC34 CLPP
CDC34 RANBP1
CDC34 CCIN
CDC34 CHRNA1
CDC37 COX5A
CDC37 ME3
CDC37 HARS
CDC37 IQGAP1
CDC37 NDST1
CDC37 ALAS1
CDC37 BCL7B
CDC37 CREB1
CDC37 CSNK1G2
CDC37 CXCL12
CDC37 SNRPG
CDC37 IL15
CDC37 ZNF136
CDC37 NRF1
IFI44L SLC9A3
IFI44L KRT35
IFI44L C1QB
IFI44L CCR7
IFI44L GABRE
IFI44L NRF1
ALAS1 PLK1
ALAS1 RRM2
LIPF MC1R
LIPF FGD1
LIPF CD93
LIPF UROD
LIPF SLC5A3
LIPF LAMC2
SEMG2 DAZ2
SEMG2 PDGFRA
SEMG2 OLIG2
SEMG2 PTPRZ1
S100A9 EFNB2
S100A9 TRBV5-4
S100A9 RYR1
S100A9 CHIT1
S100A9 CACNA1C
S100A9 RB1
S100A9 ZWINTAS
S100A9 PHKG2
S100A9 DHPS
S100A9 GALE
S100A9 CXCL12
S100A8 LASS1
S100A8 PKN2
S100A8 NEFH
S100A8 TFF1
S100A8 PURA
S100A8 SFXN3
S100A8 SEPT5
CTNNA1 LAMP1
S100A5 AQP7
S100A5 PTPRU
S100A5 RAB11A
S100A5 CTNND2
S100A5 HTR6
S100A5 MT1A
S100A4 PHF16
S100A4 SPAG11A
S100A4 CASP8
S100A4 TMED9
S100A7 CTLA4
S100A7 ESR1
S100A7 GLUD1
S100A7 CD68
S100A7 CHRNG
S100A7 MOBP
S100A1 SPINT3
S100A1 POU2AF1
S100A1 PLAU
S100A1 CACNA1C
S100A1 CSF1
S100A1 BCAT1
S100A1 LTB
S100A1 MAP2K5
S100A1 TYR
S100A1 S100A2
S100A3 CRP
S100A3 RPS18
S100A3 ACSM3
S100A3 PSAP
S100A3 THBS3
S100A3 C8A
S100A3 OAT
S100A3 SMARCD3
S100A3 ATP2B3
S100A3 PPP3CB
KIAA0513 ALDH2
KIAA0513 FTO
CTSK CDH11
CTSK DDO
COX17 DAZ2
COX17 PDGFRA
COX17 PTPRZ1
COX17 CORO1B
COX17 OLIG2
MANF HDAC2
MANF EXT2
MANF TNXB
MANF AIMP1
MANF FOXA1
MANF GSTT2B
MANF SLC30A1
MANF GNG10
TCFL5 DAZ2
TCFL5 PDGFRA
TCFL5 CCDC130
TCFL5 ADCY2
TCFL5 OLIG2
TCFL5 PTPRG
TCFL5 PTPRZ1
TCFL5 CRHR2
TCFL5 FOLR2
JARID2 MPP2
JARID2 MASP1
JARID2 RUNX1
LRRC17 E2F5
PLA2G16 USP8
PLA2G16 ZNF187
PLA2G16 NR2C1
AIP BBS9
AIP RASL10A
AIP CNN2
AIP F8
AIP MN1
AIP NEDD4
AIP PEPD
AIP GLUD1
AIP SMTN
AIP LAMB2
AIP POU2F2
AIP CFTR
KIAA0226 PI4KA
KIAA0226 ICA1
KIAA0226 MYL6
KIAA0226 BCHE
KIAA0226 HABP2
KIAA0226 CRK
KIAA0226 PGC
KIAA0226 ZNF148
KIAA0226 TRAPPC10
KIAA0226 MT1A
KIAA0226 ATP6V0C
KIAA0226 HK1
KIAA0226 PTGR1
KIAA0226 CREB1
KIAA0226 HERC1
KIAA0226 CSRP1
KIAA0226 TAF4
KIAA0226 LOC339290
KIAA0226 ST6GALNAC2
KIAA0226 NR4A1
KIAA0226 AARS
KIAA0226 GSK3A
KIAA0226 SUPT4H1
KIAA0226 PNMT
KIAA0226 CDR2
LTB TNNT1
LTB ACE
LTB DOCK2
LTB ZC3H3
LTB HTR2C
LTB LAMC2
LTF EPHA5
LTF MALL
LTF USP9Y
LTF CFDP1
LTF SLC25A11
LTF SERPINB6
LTF MAD2L1BP
HIBCH WIT1
HIBCH KCNJ15
HIBCH CCR3
HIBCH DNM2
HIBCH RANBP2
LTK CLEC10A
LTK RYR2
LTK CASP10
LTK MYL4
LTK PDXK
LTK MYOC
LTK MS4A1
LTK GNL1
LTK CDKL5
LTK CDR2
LTK CPA1
LTK SLC35A2
LTK PML
LTK MYB
LTK CST6
LTK EFNA5
LTK TNFRSF25
LTK MDM2
LTK DYNC2H1
LTK RASA2
LTK SERPINB6
LTK SELL
LTK GALK1
LTK ZNF273
LTK RPS3A
GJA4 IL1RL2
GJA4 CRYBB1
GJA4 VIPR2
GJA4 MYBPC1
GJA4 CARTPT
GJA4 GRPR
GJA4 LOC1720
GJA4 OPRL1
ALG13 CYP2F1
ALG13 ARAF
ALG13 S100A12
CRYGA ITGB8
CRYGA RBM34
CRYGA CRK
CRYGA ATP2B3
PROZ PDYN
PROZ KRT20
PROZ FOXE1
PROZ ACAA1
PROZ GNB3
PROZ SERPINB2
PROZ KDM4A
PROZ TERF1
PROZ FABP3
PROZ SEPT6
IRAK1 RAB13
IRAK1 CCR3
APBA1 LCK
SEMA5A DAZ2
SEMA5A PDGFRA
SEMA5A MUC8
SEMA5A PTPRZ1
SEMA5A EVI2A
SEMA5A GYPA
SEMA5A OLIG2
ARID5A GPR176
ARID5A SLC4A3
ARID5A ZC3H3
ARID5A NEU1
ARID5A HPRT1
ARID5A FOLR1
C8A CEL
C8A SPINT2
C8A HIC1
C8A PML
C8A PON1
C8A SYT5
C8A RFX3
C8A VIP
C8A SYN2
PSMD8 SLC6A8
PSMD8 SYT5
SPIN2A BPTF
SPIN2A IL1RL1
SPIN2A FAS
SPIN2A TFF1
SPIN2A TRD@
SPIN2A GALE
SPIN2A BOP1
SPIN2A SCNN1A
ITGAD IRF1
ITGAD DAZ2
ITGAD TNXB
ITGAD PDGFRA
ITGAD PTPRZ1
ITGAD SSR1
ITGAD CPN2
ITGAD OLIG2
NTN3 GRK6
NTN3 CYP21A2
NTN3 FUT4
NTN3 TCHH
NTN3 S100A12
NTN3 HIST1H2BI
BMPR1B GM2A
BMPR1B AQP1
BMPR1B HTR1A
BMPR1B CHRNG
CRISP2 TRIM29
CRISP2 IL12RB2
CRISP2 HGF
CRISP2 HTR1F
IFNA16 E2F5
IFNA16 ZNF268
IFNA16 MYH8
IFNA16 TFF1
IFNA16 PC
IFNA16 SMARCD1
IFNA16 DCTN1
CALML3 DAZ2
CALML3 PDGFRA
CALML3 PSMF1
CALML3 CRYBB1
CALML3 PTPRZ1
CALML3 MALL
CALML3 OLIG2
CALML3 FOLR2
SI MRPL19
SI IFNG
SI SREBF1
SI HTR2A
SI PPP3CB
SI F5
IFNA21 MALL
IFNA21 TM9SF1
IFNA21 CDH1
IFNA21 CAD
SST TFF1
GPM6B GMPR
RUNX1T1 HPCAL1
RUNX1T1 ADCYAP1
RUNX1T1 PLD3
RUNX1T1 CLP1
RUNX1T1 PPARG
RUNX1T1 RND2
RUNX1T1 FHL1
RUNX1T1 FABP3
RUNX1T1 NRF1
RUNX1T1 TNFRSF25
RUNX1T1 IFNA14
PLGLA TGFB3
PLGLA PCCB
PLGLA DARC
PLGLA HARS
PLGLA LOC728849
PLGLA BMS1
PLGLA MYB
PLGLA MRPL19
PLGLA PASK
PLGLA DTNA
PLGLA LAMC2
PLGLA PLEK
PLGLA RAB9P1
PLGLA GK3P
PLGLA MGP
PLGLA RHD
LMOD1 CYP21A2
LMOD1 KLHDC10
LMOD1 TFF1
LMOD1 SLC6A12
MAP7 IGSF2
MAP7 FAS
MAP7 AHDC1
MAP7 TEP1
MAP7 COL9A2
MAP7 CD93
MAP7 DNAJC2
MAP7 FUT4
MAP7 DTYMK
COL10A1 CR1
COL10A1 RNASE6
COL10A1 SULT2A1
MORC3 PCCB
MORC3 PDE3B
MORC3 GPM6A
MORC3 GNAI1
MORC3 SMARCD2
RBM5 DHPS
RBM5 FGD1
RBM5 N4BP2L2
RBM5 DRD2
RBM5 PLCG1
RBM5 SREBF1
RBM5 CPN2
RBM5 TERT
RBM4 ATP6V1E1
RBM4 BAT1
RBM3 TRIP13
RBM3 TM4SF4
RBM3 TRA2B
MAP2K5 PPP2R1A
MAP2K5 MAP4K5
MAP2K5 SEC31A
MAP2K5 ODF3B
MAP2K5 HAX1
MAP2K5 PRKCSH
MAP2K5 APOC3
MAP2K5 BTN3A2
MAP2K5 STAM
MAP2K5 SH3GL3
MAP2K5 RNF113A
MAP2K5 PGC
MAP2K5 ISG15
MAP2K5 UCN
MAP2K5 HNRNPD
MAP2K5 G0S2
MAP2K5 DNAH3
MAP2K5 CLCN6
MAP2K5 IL6R
MAP2K5 AMFR
MAP2K5 FGF8
MAP2K5 RASA2
MAP2K5 TSPAN31
MAP2K5 HTR1F
MAP2K5 TGFB3
MAP2K5 SLC35D1
SPCS2 TANK
FTSJD2 CYP21A2
FTSJD2 TRIM26
FTSJD2 DMPK
FTSJD2 HTR1A
CDKL1 DHX34
HCLS1 CD53
HCLS1 ADSS
HCLS1 MSN
HCLS1 SLC10A1
HCLS1 CBLN1
HCLS1 CAPN2
HCLS1 GAA
HCLS1 TBXA2R
HCLS1 PDIA5
HCLS1 MGAT5
HCLS1 VAMP1
HCLS1 MAP3K11
HCLS1 TRAM2
HCLS1 SSR4
HCLS1 PNMT
HCLS1 FOLR1
EGFR CR2
EGFR BTN3A1
EGFR RHAG
IGF1R SORL1
IGF1R TAF1
IGF1R RBBP5
IGF1R MCM3
IGF1R CREB1
IGF1R GUSBP1
IGF1R CCBL2
CAT ETV1
CAT CPM
CAT GNG11
CAT AR
CAT LAMP2
LOC728844 TAF5
LOC728844 CD63
LOC728844 TNXB
LOC728844 HTATSF1
DOC2B DAZ2
DOC2B PDGFRA
DOC2B OLIG2
DOC2B PTPRZ1
AHSG BMS1
AHSG ISL1
AHSG DNAH8
AHSG TNXB
AHSG MAP2K1
AHSG PON3
AHSG FGF13
MAN2C1 MAP4K2
MAN2C1 ZNF35
MAN2C1 SEPT5
MAN2C1 DCTN1
MAN2C1 DPEP1
MAN2C1 SLC11A1
MAN2C1 CCT3
MAN2C1 GLI2
MAN2C1 TRIM29
MAN2C1 CREB1
MAN2C1 TSPO
MAN2C1 PEX6
MAN2C1 UBB
MAN2C1 OSBP
MAN2C1 NRF1
C1orf61 DAZ2
C1orf61 PDGFRA
C1orf61 OLIG2
C1orf61 ARHGAP1
C1orf61 PTPRZ1
ZNF141 KIF1A
LOC728849 BPTF
LOC728849 FEZ2
LOC728849 STARD9
LOC728849 PCBD1
LOC728849 USP7
LOC728849 PUM2
LOC728849 VHL
LOC728849 N4BP2L2
LOC728849 PTAFR
LOC728849 ZMYND11
LOC728849 GTF2E1
LOC728849 GDI1
LOC728849 SMOX
LOC728849 PRR3
LOC728849 FGR
LOC728849 RAB11A
LOC728849 TFRC
LOC728849 PIK3R3
LOC728849 ZBTB16
LOC728849 TM9SF2
LOC728849 RANBP2
LOC728849 TBXA2R
LOC728849 ARSE
LOC728849 NR4A3
LOC728849 CLCN6
LOC728849 HERC1
LOC728849 TP53BP1
LOC728849 RXRB
LOC728849 HTATSF1
LOC728849 PSMD2
LOC728849 CSNK2A2
LOC728849 EFNB2
LOC728849 KIF14
LOC728849 ABI2
LOC728849 CKS2
LOC728849 LOC729602
LOC728849 GOLGB1
LOC728849 PRDM2
LOC728849 TUBA1A
CAD MTHFD1
CAD GNG10
CAD MYL7
CAD POLB
PGF DAZ2
PGF PDGFRA
PGF EDN2
PGF NEO1
PGF OMP
PGF PTPRZ1
PGF CSNK1G2
PGF CSF2RA
PGF S100A13
PGF GYPC
PGF OLIG2
SIM2 PDYN
SIM2 SEMA3F
SIM2 DHODH
SIM2 HLA-DOA
HLA-DRA CD63
HLA-DRA APOC1
ADCYAP1R1 NR5A2
CCNA2 GABRR1
CCNA2 NDST2
CCNA2 CD81
CCNA2 EIF4A1
CCNA2 IFNA10
CCNA2 HSD17B4
CCNA2 ROS1
PGC IDS
PGC USP7
PGC TNNC1
PGC XRCC1
PGC MARCH8
PGC INSL4
PGC ZWINTAS
PGC ARVCF
PGC GOLGB1
PGC PRDM2
PGC FLNC
PDE1C ITGB7
PDE1C MED22
PDE1C MYL7
PDE1C GNAI3
PDE1C PFDN4
PDE1C TPD52
PDE1C FAS
PDE1C ASPH
PDE1C NR5A2
PDE1C HSD17B4
PDE1C NOS3
PDE1C ICAM1
PDE1C NR4A1
PDE1C RTN1
PDE1C ADCY2
PDE1C DRD3
PDE1C TFPI2
PDE1C ZKSCAN3
PDE1C PRDM2
PDE1C CHRFAM7A
PDE1C TFDP2
PDE1B TAF11
PDE1B ZNF273
PDE1B GOLGA2
PDE1B VIP
PDE1B ALDH1B1
PDE1B VAC14
PDE1B FOLR1
PDE1B CDH6
ATP13A3 RBBP6
ATP13A3 SSR1
PFN2 SERTAD2
PFN2 SYT11
PFN2 IGSF2
PFN2 CBFB
PFN2 WIT1
IMPDH2 FUT3
IMPDH2 FBLN2
IMPDH2 CSDA
IMPDH2 NPM1
LCN1 TFF1
CXCR3 GHRHR
CXCR3 RAD23A
CXCR3 PDGFRA
CXCR3 PTPRZ1
CXCR3 GPKOW
CXCR3 PMS2L5
CXCR3 MT1A
CXCR3 DAZ2
CXCR3 CYBB
CXCR3 OLIG2
CXCR3 SYN2
CXCR3 ZC3H3
CXCR3 FUT4
CXCR3 WNT7A
IFNG NFATC3
IFNG GPR18
IFNG MEOX2
IFNG CDH6
IFNG CR2
IFNG CD163
IFNG MAPT
IFNG GPA33
DEFA5 BBS9
DEFA5 TTLL4
DEFA5 ZNF165
DEFA5 APCS
DEFA5 MYB
HNF1A USP8
HNF1A TFF1
HNF1A ALDH1B1
HNF1A OAT
HNF1A SLC29A2
HNF1A CCR9
HNF1A IFIT2
HNF1A UGP2
HNF1A SPINT2
HNF1A BMS1
HNF1A CEBPG
HNF1A THRB
HNF1A NAE1
HNF1A SLC35A2
HNF1A FLI1
HNF1A MCHR1
HNF1A GRPR
HNF1A YAP1
HNF1A WIT1
HNF1A TPD52
HNF1A CPN2
HNF1A NRF1
DEFA3 DNAH1
DEFA3 LPAL2
DEFA3 LCAT
DEFA3 NEFH
DEFA3 MED24
DEFA3 GYS2
DEFA3 TNFRSF25
DEFA3 ADA
DEFA3 SC65
DEFA3 LAMB3
DEFA3 IFNA10
DEFA3 NEK3
CXCR5 PSEN1
CXCR5 NPAS2
CXCR5 RHAG
CXCR5 MMP7
CXCR4 RPS27
CXCR4 PTCH1
INPP5E PLG
S100B PDGFB
S100B KCNJ15
S100B HERC3
S100B TCF15
S100B ABLIM1
S100B MYBPC1
S100B SKI
S100B CFTR
NPTX1 SEMA3F
FOLH1 EFNB2
FOLH1 TMSB4X
FOLH1 KAT2B
FOLH1 NR0B1
FOLH1 ZNF787
FOLH1 S100A2
FOLH1 TTLL4
FOLH1 MUC8
FOLH1 RXRB
FOLH1 ATP2B4
FOLH1 SULT2B1
FOLH1 MYO5A
HOXC4 ZNF185
HOXC4 VAMP7
HOXC4 G6PD
HOXC4 STX4
HOXC4 HMGA1
HOXC4 MAMLD1
HOXC4 FUT3
MYF6 RNPEP
MYF6 GAD2
MYF6 MAPKAPK2
PSMD5 FOXA1
PSMD5 ERCC1
PSMD5 G6PD
PSMD5 RBBP6
PSMD5 ETS1
PSMD5 ALDH5A1
DECR1 IDS
PIP4K2A SMC1A
PIP4K2A LRMP
PIP4K2A EFTUD2
PIP4K2A DYNC2H1
APPBP2 RRAGA
APPBP2 KLKB1
APPBP2 VAMP7
APPBP2 SDC4
APPBP2 UTP14C
APPBP2 CRK
APPBP2 CEBPZ
APPBP2 HARS
TFF1 ISL1
TFF1 SLC11A1
TFF1 PMP2
TFF1 FBP2
TFF1 GCM1
TFF1 APLP1
TFF1 APLP2
TFF1 RORA
TFF1 SLC12A5
TFF1 GLI1
TFF1 GP9
TFF1 DOC2A
TFF1 PIK3R1
TFF1 CHM
TFF1 ENPP1
TFF1 HRC
TFF1 LPA
TFF1 SNAP25
TFF1 ADCY2
TFF1 GSK3B
TFF1 GUCY1B3
TFF1 CSRP1
TFF1 IL24
TFF1 RRAD
TFF1 ARID4A
TFF1 MAPKAPK2
TFF1 IFIT1
TFF1 PITPNB
TFF1 C18orf8
TFF1 ATF6
TFF1 SCNN1G
TFF1 GYS2
TFF1 DDC
TFF1 CR1
TFF1 IRF9
TFF1 PDE6B
TFF1 PDE6H
TFF1 IFI44
TFF1 ATP5O
TFF1 DYNLT3
TFF1 TUBA4A
TFF1 PLP1
TFF1 HARS
TFF1 INHBA
TFF1 CDKL5
TFF1 MYH8
TFF1 PRB1
TFF1 POLD1
TFF1 PLA2G5
TFF1 MOBP
TFF1 TNK2
TFF1 LCAT
TFF1 RXRG
TFF1 CHRNA3
TFF1 GABRB1
TFF1 PDC
TFF1 GRIN1
TFF1 RCVRN
TFF1 SEMA3C
TFF1 IL15
TFF1 TUB
TFF1 PRPH2
TFF1 PSMD7
TFF1 AIMP2
TFF1 MAP4
TFF1 GNAT1
TFF1 HIST1H2AC
TFF1 DNA2
TFF1 NEFL
TFF1 PRR4
TFF1 ETS2
TFF1 GBA
TFF1 MTHFS
TFF1 SERPINI1
TFF1 PSMC3
TFF1 MBP
TFF1 EYA3
TFF1 KRT12
TFF1 ITGB1
TFF1 REG1P
TFF1 ITGB7
TFF1 PKN2
TFF1 ARR3
TFF1 GNB3
TFF1 ALDOC
TFF1 ACTN2
TFF1 ATP4A
TFF1 SLC9A3
TFF1 CASP8
TFF1 GNGT1
TFF1 CARTPT
TFF1 PTPRN
TFF1 TARP
TFF1 SLC1A2
TFF1 PTPRH
DMP1 CSTF1
CDC25B FOXA1
CDC25B PDGFRA
CDC25B TNNT2
CDC25B DAZ2
CDC25B ABI2
CDC25B OLIG2
CDC25B NPAS2
CDC25B PTPRZ1
BMI1 RNF113A
PTGR1 GUSB
PTGR1 HDLBP
PTGR1 KPNB1
PTGR1 UTP14C
PTGR1 CSNK2A2
PTGR1 WIT1
PTGR1 KEAP1
E4F1 HTN3
E4F1 SLC5A1
E4F1 FUT3
E4F1 CCBL1
CRYBB1 LASS1
CRYBB1 THRB
CRYBB1 ZBTB17
CRYBB1 PHKG2
CRYBB1 CHRNG
IL32 GPER
IL32 CRYAA
IL32 TNNC1
IL32 RAPGEF3
IL32 ZNF76
IL32 SLC25A11
IL32 RAB32
IL32 ZYX
IL32 B4GALT1
IL32 RNASEL
IL32 CDH1
IL32 MGAT5
IL32 BLVRB
IL32 SERPINB5
IL32 ACCN1
IL32 ATIC
IL32 HYAL3
IL32 KRT13
IL32 PTPRB
IL32 CHRND
IL32 DMWD
IL32 HLA-DQA1
BCAT1 SNX1
BCAT1 MYH6
BCAT1 RPS16
BCAT1 PSMD4
BCAT1 EPHA5
BCAT1 IFNA5
BCAT1 ITK
BCAT1 FUT3
BCAT1 EDN3
BCAT1 BCL2
BCAT1 MAPRE2
COX11 HCFC1
COX11 SEC13
COX11 C1QB
COX11 BAT1
COX11 PDE4A
COX11 GEM
ADRA2C SLC6A3
ADRA2C PTPN21
ADRA2C SOD3
VIL1 OS9
VIL1 RPL7L1
VIL1 FRMPD4
RAP1GAP NEFL
RAP1GAP GPX2
RAP1GAP LAD1
RAP1GAP CST2
ARSD DAZ2
ARSD NGF
ARSD PTPRZ1
ARSD SHBG
ARSD PDGFRA
ARSD OLIG2
ARSE NDUFV2
ARSE ATP4B
ARSE MALL
ARSE DNAH9
ARSE HGF
ARSE MAPK8
E2F5 GM2A
E2F5 CYB5R3
E2F5 GRIA3
E2F5 DCTN1
E2F5 BMS1
E2F5 MX2
E2F5 ILVBL
E2F5 MYB
E2F5 IL13RA2
E2F5 PABPC4
E2F5 NAT1
E2F5 HMGA2
E2F5 SMARCD2
E2F5 RAB3A
E2F5 YAP1
E2F5 HADH
E2F5 GTF2I
E2F5 MTHFD1
E2F5 SYT5
E2F5 PDE6B
E2F5 GBF1
E2F4 CLCNKB
E2F4 AQP1
E2F4 NCK1
E2F4 DNAH9
E2F4 CYP11B2
E2F4 MYO5A
E2F3 COX5B
ARSA RBL1
ARSA SON
E2F1 S100P
E2F1 PF4
E2F1 GLI2
E2F1 NR5A2
E2F1 SRP19
E2F1 KAT2B
E2F1 NR2C1
E2F1 UNG
E2F1 TSPAN8
E2F1 CCND2
E2F1 ZKSCAN3
E2F1 SLC1A1
APRT SNX1
APRT BCL2L2
APRT CSDA
APRT FURIN
APRT NDUFV2
APRT COASY
APRT PTX3
APRT RANBP1
APRT PDGFB
APRT RPS25
APRT NAGLU
APRT PSAP
APRT PTPRB
APRT NEU1
HEXA WT1
HEXA FCN1
HEXA TNXB
HEXA PAX8
ARMCX6 XRCC5
CA1 ABL2
HCG8 SSR1
HCG8 NOTCH4
PPARG PDXK
PPARG DNAJC2
PPARG EZH1
PPARG NFATC3
CA6 CD70
CA6 ACVRL1
CA6 DHX34
PCSK6 KRT18
PCSK6 TMEM106A
RBMX HK3
RBMX PASK
RBMX EZH1
RBMX PUM1
RBMX ARHGEF7
FUT6 GNS
FUT6 CRP
FUT6 TLE1
FUT6 SLC10A3
FUT6 HIC1
FUT6 SERPINC1
FUT6 TRD@
FUT6 MALL
FUT6 CDK5R1
FUT6 CRISP3
FUT6 ACVRL1
FUT6 GYPB
FUT6 PLEK
FUT6 BBS9
CLCNKA SSX5
CLCNKA FUT3
CLCNKA MYO5A
CLCNKA TG
CLCNKA AGTR1
CLCNKA PPY
FUT4 RCAN1
FUT4 TNFRSF17
FUT4 LOC388931
FUT4 KIAA0090
FUT4 SLC14A2
FUT4 GNB3
FUT4 RASA2
FUT4 NCK1
FUT4 GABRQ
FUT3 MYOM1
FUT3 DPEP1
FUT3 MIA
FUT3 PON1
FUT3 TAF10
FUT3 TCF7L2
FUT3 KCNA3
FUT3 MSR1
FUT3 AP1B1
FUT3 RBM38
FUT3 HSPB3
FUT3 ATF7
FUT3 DNAH8
FUT3 ZNF280A
FUT3 DGCR11
FUT3 PDE6G
FUT3 CD19
CHRNG CASP2
CHRNG KLRD1
CHRNG EFNA1
CHRNG SSTR4
CHRNG GCM1
CHRND MVP
CHRND LY6E
CHRND CR1
CHRND MPRIP
CHRND CD7
CHRND TMEM187
CHRND AP1B1
CHRND IQGAP1
CHRND DAPK1
CHRNE PDGFRA
CHRNE DAZ2
CHRNE PTPRZ1
CHRNE GLDC
CHRNE KNTC1
CHRNE AFM
CHRNE PKN1
CHRNE GYS1
CHRNE OLIG2
CHRNE BBS9
CHRNE CASP8
CHRNE CTNND2
ABLIM1 TIAM1
ABLIM1 HK1
ABLIM1 PHYHIP
IFI44 RPS23
IFI44 MIA
IFI44 KCNMA1
EEF2 MGAT2
EEF2 EIF4A1
EEF2 ZNF266
FUT8 GNL1
FUT8 FNTB
FUT8 LITAF
FUT8 FOXA1
FUT8 KRT31
LCP1 ACTN2
LCP1 NFATC3
LCP1 DYNLT3
LCP1 CDH8
LCP1 MYBPC2
AP3S2 BCL2L1
AP3S2 DAZ2
AP3S2 PDGFRA
AP3S2 PTPRZ1
AP3S2 APLP2
AP3S2 OLIG2
TFAP2B SLC6A3
TFAP2B PDGFRA
TFAP2B PTPRZ1
TFAP2B DRD1
TFAP2B POFUT1
TFAP2B NPAS1
TFAP2B CRISP3
TFAP2B ASL
TFAP2B DAZ2
TFAP2B UCK2
TFAP2B GYPB
TFAP2B OLIG2
TFF3 ZKSCAN3
TFF3 GPSM3
GHR PRDM2
GHR PASK
GHR HAX1
GHR RB1
GHR MALL
GHR RPL7L1
GHR KIAA0100
GHR CST6
GHR GABRB1
EPHX1 RPP30
EPHX1 PLP2
EPHX1 MARCH8
EPHX1 ADORA2A
EPHX1 BHMT
EPHX1 HCFC1
EPHX1 CTBS
EPHX1 S100A2
EPHX1 HK1
EPHX1 NUMB
EPHX1 PHB
EPHX1 CCND3
EPHX1 KDELR2
EPHX1 CLK2
MIA LRPPRC
MIA PABPC4
MIA CCT5
MIA ISG15
MIA TNNI1
MIA RANBP2
MIA SLC25A3
MIA SMARCD2
MIA CDC27
MIA RIN2
MIA RPL7L1
MIA WNT5A
HCG9 MYOM1
HCG9 FGF2
HCG9 RPLP2
HCG9 PLAU
HCG9 CENPC1
PDGFRA PPAP2B
PDGFRA FKBP8
PDGFRA APBB2
PDGFRA DAZ2
PDGFRA WRN
PDGFRA CCND1
PDGFRA C12orf32
PDGFRA TFAP4
PDGFRA HES1
PDGFRA PCDHB17
PDGFRA TFPI
PDGFRA NAT2
PDGFRA OLIG2
PDGFRA F7
PDGFRA SSTR3
PDGFRA TMEM151B
PDGFRA PTPRZ1
PDGFRA HOXD9
PDGFRA PDE1A
PDGFRA ITGB1
PDGFRA LOC388931
PDGFRA HGF
PDGFRA MT3
PDGFRA COL11A1
PDGFRA COL11A2
PDGFRA HSD17B8
PDGFRA ADRA2B
PDGFRA LIPA
PDGFRA LPO
PDGFRA TNFRSF25
PDGFRA PAFAH1B3
PDGFRA WNT7A
PDGFRA GHRHR
PDGFRA CCL8
PDGFRA RRAS
PDGFRA ARL4A
PDGFRA ADORA2B
PDGFRA SLC11A1
PDGFRA MT1G
PDGFRA G0S2
PDGFRA PMCH
PDGFRA C11orf41
PDGFRA KIAA0114
PDGFRA EPOR
PDGFRA IRF7
PDGFRA DTYMK
PDGFRA SCN5A
PDGFRA CD96
PDGFRA TRPC2
PDGFRA ZBTB17
PDGFRA ALCAM
PDGFRA CST2
PDGFRA ASCL1
PDGFRA COL5A2
PDGFRA ITK
PDGFRA NRF1
PDGFRA TRDN
PDGFRA RB1
PDGFRA ETS1
PDGFRA KLRC3
PDGFRA FEZ2
PDGFRA TLX1
PDGFRA CUL4A
PDGFRA CACNG1
PDGFRA LRRC16A
PDGFRA MYL4
PDGFRA CAV2
PDGFRA FURIN
PDGFRA TRBV5-4
PDGFRA CACNA1C
PDGFRA CUL5
PDGFRA FMO1
PDGFRA HOXD4
PDGFRA FPR1
PDGFRA CREB5
PDGFRA GMPR
PDGFRA PCYT1A
PDGFRA ARCN1
PDGFRA HRAS
PDGFRA SP140
PDGFRA ZNF75D
PDGFRA KAT2B
PDGFRA ARHGAP1
PDGFRA GK2
PDGFRA CDK5R1
PDGFRA SCNN1A
PDGFRA PLCB2
PDGFRA HERC3
PDGFRA TFDP2
PDGFRA MDFI
PDGFRA PMP2
PDGFRA TBX2
PDGFRA CD5
PDGFRA POFUT1
PDGFRA SNX19
PDGFRA FOSL1
PDGFRA PENK
PDGFRA RPS26
PDGFRA EFNA3
PDGFRA GABRB1
PDGFRA LRP1
PDGFRA GNS
PDGFRA CORO1B
PDGFRA NEFL
PDGFRA PPY
PDGFRA HSPB3
PDGFRA MCM5
PDGFRA DRD2
PDGFRA LCK
PDGFRA PURA
PDGFRA MAN2B1
PDGFRA PLK3
PDGFRA FBP2
PDGFRA ZYX
PDGFRA ITSN1
PDGFRA EDN2
PDGFRA SPAG8
PDGFRA CCIN
PDGFRA RAE1
PDGFRA PTMA
PDGFRA CSPG4
PDGFRA PXDN
PDGFRA TRAK1
PDGFRA HLA-F
PDGFRA MAPKAPK2
PDGFRA ICT1
PDGFRA PLAC4
PDGFRA UBE3A
PDGFRA THBS1
PDGFRA HTR2C
PDGFRA NXF1
PDGFRA KIAA0368
PDGFRA SERPINB10
PDGFRA ETV5
PDGFRA CDC27
PDGFRA TNFAIP6
PDGFRA HMOX1
PDGFRA CFTR
PDGFRA SHBG
PDGFRA RAD23A
PDGFRA EPHA2
PDGFRA ATP5D
PDGFRA DUSP6
PDGFRA GABPB1
PDGFRA HMGA2
PDGFRA CHRNA5
PDGFRA FAM12A
PDGFRA PRB1
PDGFRA IFNA6
PDGFRA RGS19
PDGFRA EMP2
PDGFRA ZNF74
PDGFRA FAS
PDGFRA PF4
PDGFRA GNAT1
PDGFRA ELF3
PDGFRA AHDC1
PDGFRA ZNF410
PDGFRA PDGFA
PDGFRA ACAP1
PDGFRA ACAP2
PDGFRA PLAT
PDGFRA MMP7
PDGFRA CYP4A11
PDGFRA CD164
PDGFRA FOLR2
GSTA2 PCYT1A
GSTA2 MAP4K2
GSTA2 FEZ2
GSTA2 CORO1A
GSTA2 SP140
GSTA2 AANAT
SF1 FUS
SF1 TRAK1
SF1 AKT1
SF1 CDC123
SF1 GAD2
SF1 COX5A
SF1 PRR4
SF1 DVL3
SF1 JUP
SF1 RAB11B
SF1 PIK3R2
SF1 SF3A1
SF1 EFEMP2
SF1 CENPA
SF1 CASC3
SF1 SMARCD1
SF1 CSNK1G2
SF1 UPP1
SF1 BAT2
SULT1E1 HIST1H2BI
C5AR1 SNRPC
TNF TERF2
TNF MYCL1
TNF PRB4
TNF CYP2C19
TNNC1 RPS17
TNNC1 F8A1
TNNC1 SLC6A9
TNNC1 N4BP2L2
TNNC1 DHX34
TNNC1 RPL41
TNNC1 STAT3
TNNC1 GNB2L1
TNNC1 MYL4
TNNC1 PSMC3IP
TNNC1 FES
TNNC1 PTPRU
TNNC1 CASP3
TNNC1 CASP8
TNNC1 COPB1
TNNC1 FOLR1
CXCL10 ANG
CPT1A RBM34
CPT1A PHKG2
CPT1A WIT1
FBLN2 CD70
FBLN2 CCR3
FBLN2 APBB2
FBLN2 SHBG
FBLN2 DYNLT3
FBLN2 ATP5G1
FBLN2 MSTP9
GATA4 ITGB1BP1
GATA4 GRK4
GATA4 MALL
TRIP4 RARRES2
TRIP4 CLCN7
TRIP4 NR1D2
TRIP4 FGA
CXCL12 ZNF167
CXCL12 NEDD4
CXCL12 CSDA
GNAT1 DAZ2
GNAT1 GNB3
GNAT1 RCVRN
GNAT1 GYPB
GNAT1 PTPRZ1
GNAT1 OLIG2
MT3 DAZ2
MT3 DMPK
MT3 GYPB
MT3 PTPRZ1
MT3 OLIG2
HYOU1 RNPS1
HYOU1 AKT1
HYOU1 NELL2
CTBS EXT2
CTBS STOM
CTBS MTOR
CTBS TRIB1
CTBS FAS
CTBS CCR4
ARHGEF7 TOPBP1
ARHGEF7 MSN
ARHGEF7 KRT31
ARHGEF7 METTL1
ARHGEF7 CSNK1E
ARHGEF7 ADCYAP1
ARHGEF7 RAB13
WNT10B IRF4
WNT10B MALL
ARHGEF5 IRF1
ARHGEF5 MT1A
ARHGEF5 MYO7A
GNG10 RPS4Y1
GNG10 TFAP4
GNG10 SPAG11A
GNG10 AKT2
GNG10 PHF3
GNG10 KIF14
GNG10 RBM12
GNG10 CHN1
GNG10 OAT
GNG11 TBXA2R
GNG11 HPCAL1
GNG11 ZBTB6
GNG11 CD163
GNG11 SLC6A8
GNG11 RNPEP
GNG11 CAV1
DYNLT3 GPM6A
DYNLT3 NFE2L1
DYNLT3 MAPRE2
DYNLT3 PLS1
DYNLT3 CAPZA1
DYNLT3 PPAT
DYNLT3 BAT3
ARHGEF1 ETFB
ARHGEF1 LTBP2
ARHGEF1 SSR1
ARHGEF1 PCDH1
ARHGEF1 HRAS
ARHGEF1 IGSF2
ARHGEF1 GNB2L1
ARHGEF1 DVL3
ARHGEF1 TAF10
ARHGEF1 CYP2C19
ARHGEF1 SMARCD1
ARHGEF1 YIPF6
ARHGEF1 UGP2
CDH8 PTPRN
CDH8 PAX8
CDH8 GPC3
CBFB MRPS27
CBFB PCCA
CBFB CCNG2
CBFB CHMP1A
CBFB YES1
TCN1 PDHX
TCN1 ABCC6
TCN1 CENPF
TCN1 PPP3CB
TCN1 LCK
SC5DL NAT1
SC5DL SLC33A1
SC5DL GAL
SC5DL PKP2
RPLP2 BPTF
RPLP2 ACCN2
RPLP2 TGM3
RPLP2 RPS16
RPLP2 IRF4
RPLP2 NCF1C
RPLP2 EPHA5
CDH1 RNH1
CDH1 CCR9
CDH1 SOX4
CDH1 SLC10A2
CDH1 PHKG1
CDH1 KRT20
CDH1 GYPA
CDH1 IVD
CDH1 ACYP1
CDH1 GPD1L
URB2 CPB1
CDH2 GOLGA4
RPLP1 NDUFV2
RPLP1 GNL1
RPLP1 UNC119
RPLP1 NR4A1
RPLP1 RPS28
RPLP1 GPX1
RPLP1 MGP
RPLP1 CDR1
RPLP1 PPP2R5C
CDH6 CD55
CDH6 PABPC1
CDH6 FLAD1
CDH6 CCR2
CDH6 TPD52
CDH6 PRR3
CDH6 XK
CDH6 ARID3A
CDH6 ANXA6
CDH6 HK3
CDH6 MTOR
CDH6 TAF1B
CDH6 MSTP9
CDH6 TFPI2
CDH6 CUL4B
CDH6 SSTR4
CDH6 NCF1C
CDH6 PPP3CB
LIPA NGF
LIPA PTPRZ1
LIPA GNAI1
LIPA SERTAD2
LIPA TM4SF1
LIPA TM4SF4
LIPA ACAA1
LIPA DAZ2
LIPA TRIP13
LIPA OLIG2
LIPA RABGGTB
LIPA AIF1
IFITM2 IL4R
IFITM2 VAMP7
IFITM2 CD99
IFITM2 OXA1L
IFITM2 PLOD1
IFITM2 MALL
IFITM2 SLC5A3
IFITM2 HTR2A
IFITM2 HTR2C
IFITM2 CCR8
LIPC G0S2
LIPC SSX2
LIPC ACYP1
LIPC LPAL2
LIPC ITSN1
[truncated: 96,860 more chars]
