# Supplementary material for: Functional networks inference from rule-based machine learning models
Source: BioData Min. 2016 Sep 5;9:28. doi: 10.1186/s13040-016-0106-4 (PMC5011349; doi:10.1186/s13040-016-0106-4)
Supplement: Supplementary file 2 — Networks. All networks used in the analysis given as a list of edges. (XZ 11980 kb) [file 13040_2016_106_MOESM2_ESM.xz › networks/aracne/Leukemia/SE_C1.txt]

C4A ACOX2
TULP1 ODF1
TULP1 ACOX2
TULP1 NTN3
TULP1 RSC1A1
TULP1 PDIA2
TULP1 MAP3K10
TULP1 HLA-C
TULP1 NGFR
TULP1 GP9
TULP1 SPAG1
TULP1 PHKG2
TULP1 FUT2
GTF2I MYB
PSG11 CSN3
MFGE8 NEFL
MFGE8 DGKQ
SUMO1 SNRPB
SUMO1 GLO1
SUMO1 YWHAQ
SUMO1 GARS
SUMO2 YWHAQ
PCSK6 GHRHR
PCSK6 CDH5
PCSK6 SERPINB4
PCSK6 PPYR1
MEN1 ADSL
MEN1 TTC1
CELA2B RDBP
CELA2B LY6E
CELA2B ABAT
LAPTM5 DNAJA1
MFAP2 PKLR
MFAP2 PFKL
MFAP2 SRPK3
L1CAM AQP2
L1CAM REG1A
L1CAM ADORA3
L1CAM PMS2L11
L1CAM CDH8
L1CAM IGKC
L1CAM MYBPC2
L1CAM HLF
L1CAM CYP11B2
L1CAM ZNF132
L1CAM FOLR1
FDXR ARHGDIB
SQLE RNF113A
SQLE CKB
SQLE TTF1
HIST1H3A DNA2
HIST1H3A OSM
ADD2 GIPR
ADD2 HIVEP1
ADD2 FABP3
CRKL CYP17A1
ADK CAP1
UCHL1 SRPK3
UCHL1 PAPPA
SLC6A4 KRT31
SLC6A4 COL1A1
PTGER3 ACOX2
NDUFB7 PDGFB
NDUFB7 FANCA
NDUFB7 RDBP
NDUFB7 THRA
NDUFB7 PFKL
NDUFB7 SLC35A2
NDUFB7 CCR9
NDUFB7 GATAD1
NDUFB7 NTSR1
NDUFB7 GAST
NDUFB7 BCL3
SKIV2L APLP1
SKIV2L DNASE1
SKIV2L CACNA1S
SKIV2L CLK3
SKIV2L CSN3
RENBP MMP14
RENBP PKLR
RENBP CEBPE
RENBP CCND1
RENBP NEFL
RENBP FCGR2B
RENBP BCAT2
RENBP PMS2L11
RENBP GPER
RENBP NCOA2
RENBP GPR31
RENBP APLP1
RENBP GAST
RENBP CST4
GLP1R SKI
SP110 PRKAG1
SP110 ARHGEF2
IRX4 AANAT
IRX4 EFNA3
THY1 FABP3
SRGN CD33
SRGN ZYX
DAZL ENO3
DAZL GRM1
DAZL MCAM
DAZ2 ABCA2
DAZ2 DOC2B
DAZ2 MED22
DAZ2 GH2
DOC2B PKLR
DOC2B CDKL5
DOC2B CACNA1A
DOC2B WNT10B
DOC2B GPER
DOC2B CD68
DOC2B KRT2
DOC2B GOLGA2
DOC2B POU5F1
DOC2B SLC18A1
DOC2B NTSR1
DOC2B PAX8
TFE3 PKLR
TFE3 SPRR1A
SIRPA LOC100131311
SIRPA SLC18A1
SIRPA SIRPD
SIRPA RUNX1
SIRPA MAGEA4
SP1 SLC14A2
SP1 CALCRL
SP1 IFNA21
SP1 NF1
SP1 CCR9
SP1 CYP3A4
SP1 NFKB2
MUC1 CYP3A4
MUC1 TIMP3
MUC1 BMP8A
CDH12 HMGA2
BCAT2 TBXA2R
BCAT2 APOD
BCAT2 MPP2
BCAT2 PROL1
BCAT2 CDH5
BCAT2 CTAG1B
KIAA0174 DAZAP2
PAPPA ACOX2
PAPPA NBL1
PAPPA MECP2
PAPPA MCAM
PAPPA BTD
PAPPA ELK4
PAPPA PTPRN
PAPPA GRM1
SMARCD3 MPP2
SMARCD3 ST14
SMARCD3 REG1A
SMARCD3 GCG
SMARCD3 GAS6
SMARCD1 ERCC4
SMARCD1 TTF1
SMARCD1 HMGA2
SMARCD1 FMOD
SMARCD1 PTPRN
CXCL11 PPARD
CXCL11 IFNA21
CXCL11 MAGEA5
RAB33A H3F3A
CYP3A4 AQP2
CYP3A4 TBR1
CYP3A4 TRD@
CYP3A4 GNB3
CYP3A4 ELK4
CYP3A4 CD8B
CYP3A4 KDR
COX6A1 SNRPD2
COX6A1 ATP5A1
COX6A1 PPIA
COX6A1 COX7A2
COX6A1 COX6C
COX6A1 ATP5F1
GYPE GYPB
COX6A2 BTN1A1
COX6A2 NELL2
COX6A2 CHRM4
AKAP5 CDH5
GTF2F1 MADD
GTF2F1 ZNF8
AKAP1 IL8RB
POU2AF1 CD79A
CCND1 TNFRSF8
MAZ AES
HPN PLOD1
BAK1 FABP3
CD33 CTSA
CD33 MGST1
CD33 CTSD
IL10 CDO1
STARD8 B4GALT1
MT1B ISL1
MT1B GSTP1
MT1B TUBB4
CSN2 TIMP3
CSN3 AVPR1B
CSN3 SCNN1G
CSN3 CYP2D6
CSN3 CRABP2
CSN3 FEV
CSN3 TRIB1
CSN3 ABCB5
CSN3 TBX5
CSN3 DARC
CSN3 SPRR1A
CSN3 CD8B
CSN3 SLC14A2
ACLY CTCF
ACLY TMED10
ZPBP ITGA8
YBX1 RHEB
CTCF MYST3
MYL3 CYP2C19
MMP14 ASNA1
MMP14 PDE1C
MMP14 CACNA1A
MMP14 COL14A1
MMP14 TBX5
MMP14 SRPK3
HSD17B10 PRKCG
HMGN4 HNRNPC
HMGN2 TUBB
ELAVL3 TAF1
ALDH3A2 NR1I3
ALDH3A1 PHKG2
UBE2D3 CSNK1A1
UBE2D3 SKP1
UBE2D3 PABPC1
UBE2D3 ARF1
UBE2D3 TRAM1
UBE2D3 H3F3B
UBE2D3 BCL7B
UBE2D3 BRD2
UBE2D3 TMED10
RIT1 CDH5
RIT1 S100A9
MLL3 ATN1
MGST1 RHOG
KRR1 BCLAF1
EDC4 S100A9
EDC4 CENPB
PTGDS ACOX2
PTGDS HTR2C
STIP1 PLXNA3
VPREB1 CD79A
VPREB1 CD79B
VPREB1 DNTT
VPREB1 PRDX1
VPREB1 CD19
CHKA CYP2C19
CHKA MYLPF
C12orf32 ZNF211
C12orf32 MLL
C12orf32 H3F3A
XPO1 CSE1L
XPO1 HMGB1
XPO1 REEP5
XPO1 ACADM
APOD ACOX2
CHIC1 BBS9
CHIC1 PTPRU
CHIC1 MAP4K5
CHIC1 IL8RB
CHIC1 DRD1
CHIC1 PRKCA
CHIC1 CYP2C19
CHIC1 MAP2K5
CHIC1 OR2H1
CHIC1 FGFR2
APOB TYRP1
APOB GH2
APOB CACNA1A
APOB HMGA2
APOB LY9
APOB NTRK2
APOB CYP2C19
APOB KLK6
APOB KLK7
TCF3 CD79B
GAP43 FLII
GAP43 CYP2C19
IL8RB CALB2
KCNMA1 MAGEA12
KCNMA1 MVK
KCNMA1 SPRR2A
CCT4 DYNLL1
CCT4 IMMT
CCT5 FH
CCT5 EFR3A
CCT5 MRPL3
LTC4S FAH
LTC4S CPN1
SSTR2 NELL2
SSTR2 FCGR2B
SSTR2 SERPINB4
SSTR2 CYP2A6
TNFRSF8 NFIB
TNFRSF8 PTGIS
TNFRSF8 PDE6B
TNFRSF8 KRT6C
TNFRSF8 PTCH1
TNFRSF8 CDH5
LSS TIMP3
H3F3A ACOX2
H3F3A THRA
H3F3A CASC3
H3F3A ATP6V0A1
H3F3A FCGR2A
H3F3A C6
DIO3 PKLR
DIO3 MCAM
DIO3 NEFL
GRM4 PHB2
GRM4 GRPR
GRM4 ALDH6A1
GRM4 CYP2C19
GRM4 DRD1
CCL22 PNLIPRP1
CCL22 CES2
CCL22 TIMP3
CCL22 ZWINTAS
CCL25 DNA2
CCL25 FAM175B
CCL25 MLL
CCL25 HNF1B
CCL25 KLK6
CCL25 PTPRN
CCL25 GAST
GRM1 FXYD3
GRM1 MIA
GRM1 ADORA1
GRM1 IFNA21
GRM1 GFRA2
GRM1 TSPY3
REG3A RUNX1
REG3A FABP3
REG3A TTF1
PDLIM4 GNAO1
NEFL BATF
NEFL AQP2
NEFL RAP1GAP
NEFL MAP3K10
NEFL ENO3
NEFL CHERP
NEFL AANAT
NEFL BCL3
MAPK1IP1L HNRNPK
MAPK1IP1L BCLAF1
AGPAT1 TNNC1
MPV17 PARP4
MPV17 PIGF
DNASE1L3 FEV
DNASE1L3 RAB28
DNASE1L3 SLC14A2
NCAPD3 SPRR1A
NCAPD3 REG1A
NCAPD3 C4orf8
NCAPD3 GUCA2A
SLC39A9 MAP2
PPARD DBP
PPARD PFKL
COL4A2 IFNA21
COL4A2 SEMA3F
BNIP1 BBS9
BNIP1 MAP2K5
TYRO3 S100A7
GSTO1 CLIC1
GZMB PDGFB
ATAD4 TAF1A
ATAD4 CDH5
ATAD4 GMPR
CPN1 ACOX2
CPN1 DARC
CPN1 PIK3R2
RING1 CALML3
RING1 CHRM4
INS REG1A
PDE6B PKLR
PDE6B CDKL5
PDE6B LRRC23
PDE6B FANCC
PDE6B CSNK2A2
PDE6B FOLR2
PDE6B RNF113A
PDE6G GABRA1
CACNA1A CACNA1B
CACNA1A HTR2C
HLF ATF7
SLC18A1 PGF
SLC18A1 SLC14A2
SLC18A1 MR1
SLC18A1 PSD
SLC18A1 CD93
SLC18A1 DNASE1
SLC18A1 AOC2
SLC18A1 ZNF117
SLC18A1 ATF7
CCBL2 TMPO
INA PDE4A
INA IL4
INA CYP2C19
INA CHKB
CD19 FPGS
MYH10 PDIA2
ERBB3 SERPINB4
IL12RB2 KCNA6
GLA GCK
GLA RAP1GAP
GLA E2F1
MYCBP PARK7
RET CES2
RET E2F1
UPK1A SEL1L
UPK1A DGCR2
UPK1A ATP6V0A1
SPTA1 CD93
TAF11 RB1CC1
TAF11 ZNF211
PLGLB2 AFAP1
PLGLB2 FGFR2
FOXM1 CACNA1S
AKAP13 CYP21A2
ADCYAP1 PSMD5
ADCYAP1 KRT83
ADCYAP1 TMEM106A
ADCYAP1 CPA2
ADCYAP1 CHRM4
ADCYAP1 TRD@
ADCYAP1 OPN1MW2
ADCYAP1 GRIN2C
ADCYAP1 FABP3
ADCYAP1 PRKAG1
ADCYAP1 NNAT
ADCYAP1 ROS1
ADCYAP1 RNF113A
FH PSMA5
OR2H1 CYP2C9
OR2H1 SAA1
OR2H1 KCNJ4
COL16A1 CES2
PSMD8 PABPC1
NCOA2 BMP4
NCOA2 APLNR
NCOA2 ABAT
NCOA2 HMGA2
NCOA2 C4orf10
NCOA2 PRKAR2A
NCOA2 DEFA5
NCOA2 PIK3R2
NCOA2 SLC4A3
NCOA2 SST
NCOA2 GAL3ST1
NCOA2 SPRR1A
NCOA2 HTR1B
PKLR SCNN1G
PKLR SIRPD
PKLR ITGB4
PKLR CD151
PKLR ACOX2
PKLR PABPC1
PKLR SLC9A3R2
PKLR MLL
PKLR HTT
PKLR ADAM11
PKLR DNASE1
PKLR SLC29A2
PKLR CYP11B2
PKLR THRA
PKLR WAS
SPI1 ZYX
ARF3 CES2
S100A9 AQP2
S100A9 GNB3
S100A9 MSX1
S100A9 S100A8
HMGB2 RNF113A
PRIM1 DDX11
S100A7 GHRHR
S100A7 PCK1
S100A7 ACOX2
S100A7 CD68
S100A7 TBX5
S100A7 NCAM1
HERC2P3 PAX8
MAGI1 FANCC
MAGI1 C6
CTF1 AVPR1B
TCFL5 CCNI
SMCP CCR9
SMCP PRL
MECP2 RAB2A
MECP2 ARHGEF2
PRIM2 SRPK1
MCM3 TUBB
MCM3 UNG
CALB2 CYP11B2
CALB2 AOC2
CALB2 LOC201229
MCAM CYP4A11
MCAM HLA-C
MCAM CLCN1
MCAM C4orf10
MCAM KHK
AIP TRAPPC10
COX4I1 ATP5F1
BCAM CDH5
BCAM TBX5
GJA4 CCR9
MVK ALPP
MVK GH2
MVK KRT31
MVK THRA
MVK LPCAT3
MVK SPRR1A
TSPY3 MOBP
TSPY3 GCNT2
SRPK3 GPR17
SRPK3 GSTT1
SRPK3 ACOX2
SRPK3 HLA-C
SRPK3 CFB
SRPK3 PRKCG
SRPK3 MAP3K10
SRPK3 ADAM11
SRPK3 MBP
SRPK3 ATP6V0A1
CYP2C9 SLC2A4
TAF1A ZNF174
TAF1A GP9
TAF1A LPAL2
TAF1A C21orf33
ZNF638 CSE1L
ZNF638 TMEM131
APBA1 TNFSF9
MAPRE1 EXTL3
MAPRE1 BRD2
NTN3 DARC
NTN3 CYP11B2
NTN3 GFRA2
GSTZ1 KRT1
GSTZ1 PTPRU
IFNA21 PPYR1
IFNA21 ETV2
IFNA21 CNP
IFNA21 AQP1
IFNA21 SLC16A1
IFNA21 TNXB
IFNA21 BMP4
IFNA21 NEK9
IFNA21 ATP6V0A1
IFNA21 TTYH2
IFNA21 TBX5
IFNA21 SLC6A12
IFNA21 ZWINTAS
IFNA21 C6
IFNA21 KDR
WNT2B RPL41
SSTR4 MYCL1
PPP5C SERPINA5
MYL6B PSMA6
LMOD1 COL14A1
EBI3 ACOX2
COX7B COX6C
PSMD9 BLMH
MDH1 ATP5A1
MDH1 ATP5G3
CALCRL TBX5
FMO3 SLC6A1
EEF1A1 RPS15A
EEF1A1 RPL41
EEF1A1 RPS29
HMGB1 SLBP
PSMD6 EIF4H
PSMD2 SF3B2
ACADM FNTA
ACADM SRP9
RAB2A ADAM9
PLCG1 FAM175B
PLCG1 YIF1A
SIRPD TIMP3
ATP5O UQCRC2
ABAT PNLIPRP1
ABAT CLK3
ABAT CYP4A11
ABAT ASNA1
ABAT SLC9A2
ABAT HIVEP1
ABAT HADHB
ABAT FCER2
ABAT FCGR2B
ABAT CENPB
ABAT DEFA5
ABAT LPAR1
ABAT PAX8
SCAP PFKL
SCAP TBL3
AFAP1 POLA2
AFAP1 FAM175B
AFAP1 OR3A1
AFAP1 MOBP
AFAP1 RNF113A
MYOG SPRR1A
MYOG CHRM4
MYOG PSD
MYOG TDGF3
AQP3 TTLL4
AQP3 EPHX2
AQP3 HLA-C
AQP3 MPP2
AQP3 CACNB1
AQP3 KRT32
AQP3 ERCC4
PGF RLF
PGF GAST
HLA-DRA CD74
HLA-DRA HLA-DPA1
HLA-DRA HLA-DRB1
PDE1C ACVR2B
PDE1C PMS2L11
PDE1C RHOD
PDE1C KLK7
TMEM41B POLB
CELP HLA-C
MAB21L1 HMGA2
HNF1B GNB3
HNF1B NRGN
KLF6 JUND
DEFA5 TEF
DEFA5 ADAM11
DEFA5 YIF1A
DEFA5 PTPRN
DEFA5 NELL2
DEFA5 CFTR
MTTP WNT1
CXCR4 ZFP36L2
TNFRSF25 AVPR1B
PSMC1 TCEB1
OGG1 SLC6A12
OGG1 TH
MAGEA4 CXCL5
GFAP MYH6
GFAP NDN
GFAP KRT31
GFAP AGER
GFAP DGCR6
GFAP LPCAT3
CLCN1 RFC5
CLCN1 PDE4A
CLCN1 CDH5
CLCN1 PMS2L11
TTLL4 AANAT
TTLL4 AOC2
ITGB2 CTSD
ITGB4 CENPB
ITGB4 CYP17A1
SP4 CYP2C19
FBN1 MOBP
FXN PTPRU
FXN IGFALS
FXN KRT86
FXN HRH1
ATN1 PIK3R2
ATN1 CHERP
CUGBP2 TIAL1
IGHM CD81
IGHM HLA-F
IGHM PRDX1
IGHM CD79A
CST3 ZYX
ARSE CTSB
TCL1A CD79A
E2F1 ACHE
E2F1 TNXB
E2F1 HMGA2
RAB28 CST6
DMWD TIAM1
CFB HLA-C
CFB YIF1A
CFB SLC6A8
CFB NNAT
LOC201229 GNB3
MAP3K10 NFATC1
MAP3K10 PDGFB
MAP3K10 MUTYH
MAP3K10 BTD
MAP3K10 TNFSF9
MAP3K10 FAS
TWIST1 ACOX2
TWIST1 BTN3A1
MAP3K12 FHL2
MAP3K12 ELN
RABGGTA B4GALT1
RABGGTA ACOX2
RABGGTA HTT
FUT3 DNA2
FUT3 AQP2
CHRNG PDIA2
CHRNG TAF1
CHRNG COL1A1
CHRND CES2
CHRND ETV2
CHRNE CES2
CHRNE NPPC
CHRNE GDF5
CYP11B2 TNXB
CYP11B2 KRT5
CYP11B2 PAX8
PPP3CB MED12
HLA-DMB HLA-DPA1
HLA-DMA HLA-DRB1
AVPR1B MYH6
AVPR1B ADAM15
AVPR1B LYST
HDAC1 TTF1
LIF APLP1
PCK1 CLTCL1
PCK1 CES2
TRIM15 ACOX2
TRIM15 DNA2
COL11A1 BBS9
COL11A1 CD4
COL11A1 ADORA3
COL11A1 KCNA6
COL11A2 MYOM1
COL11A2 CES2
COL11A2 FCGR2B
PDGFRB PTPRU
MIA GAS2L1
MIA GAST
HUWE1 PCMT1
PCSK7 HLA-C
SF1 PABPC1
SF1 FANCC
SF1 CCNI
SF1 BRD2
SF1 CKB
SULT1E1 TNFSF9
EFNB1 SLC2A4
TNNC1 COPA
TNNC1 FOLR2
TNNC1 TMEM106A
PKP1 ACOX2
IKBKE TIMP3
GCM1 PNLIPRP1
GCM1 NFATC1
GCM1 TNFSF9
GCM1 DNA2
DNTTIP2 BCLAF1
PSMA1 RPS7
PSMA1 YWHAQ
ARHGEF2 KRT31
ARHGEF2 KRT83
ARHGEF2 GNB3
ARHGEF2 USP11
ARHGEF2 RPLP1
MR1 APLP1
MR1 CACNB1
CBFB GNB1
CBFB IQGAP1
RELN PSD
RABIF TP53BP2
DYRK1A SLBP
CDH5 TBX2
CDH5 CCR2
CDH5 LEPREL2
CDH5 SLC4A3
CDH5 TBX5
CDH5 SPRR1A
CDH5 MYH6
CDH5 LOC100130219
CDH5 GDF5
CDH5 FANCC
CDH5 GNB3
CDH5 PAX6
CDH5 CLTCL1
CDH5 PRB2
CDH5 ACOX2
CDH5 CYP2C19
CDH5 PRM2
FGA ZRSR2
PIP4K2B AQP6
PIP4K2B ZKSCAN3
PIP4K2B RNF113A
IFITM2 IFITM1
UBL4A ME2
TEP1 TEF
CENPI CYP2C19
HLA-DRB1 HLA-DPB1
C4orf10 PLXNA3
C4orf10 HIST1H2BI
C4orf10 CHERP
CENPB RHOD
CENPB VAMP2
MCHR1 CCR9
MCHR1 ZNF211
MCHR1 EFNA3
RPL35A RPS15A
STAC MYT1
KLK3 PDIA2
KLK6 SLAMF1
KLK7 GAS2L1
PAFAH1B1 REEP5
LOC91316 HLA-C
GH2 ITGA8
GH2 ZRSR2
GH2 GHRHR
GH2 CD8B
SLC2A4 ACOX2
SLC2A4 KIR2DS3
SLC2A3 LOC100131311
TRAIP HLA-DOB
VIM TAGLN2
VIM ZNF211
MAMLD1 NEUROG1
MAMLD1 IFI35
CD302 APLP2
ELK4 MYH6
DBP BMP8A
DBP INHBB
DBP C6
DBP AANAT
DBP FOLR1
UQCRC1 POLR2E
CCL2 WAS
GHRHR RNASE4
GHRHR PRKAA2
GHRHR B4GALT1
GHRHR PTPRN
RPL37A RPL18A
RPL37A RPL41
SEC31A HNRNPK
IDO1 PRKCG
TBR1 RNF113A
SAA1 NELL2
SAA1 HMGA2
SAA1 FOLR1
NCSTN AANAT
CNTN1 GRIN2C
GAST ACOX2
GAST SLC6A8
GTF2E1 SON
MADD RNF113A
CYP2D6 PPYR1
RDBP SNX17
INSL4 ADAM11
INSL4 MAGEA11
INSL4 ADRM1
INSL4 SNAPC2
U2AF2 ADD1
RSC1A1 KRTAP1-3
NEK9 ITGA8
NEK9 CYP21A2
ITPKC PAX8
RAB11B ODF1
RAB11B GUCY2C
CEACAM4 AOC2
CEACAM4 UBAP2L
CEACAM4 LIMK2
CEACAM4 MAPK3
CEACAM4 RNF113A
CEACAM4 LPAR4
CEACAM4 CRIP2
FLT1 APLP1
FLT1 ZNF157
FLT1 TAF1
FLT1 MYCL1
COX6C SEPT7
COX6C YWHAQ
COX6C NDUFA4
KRT33B NFKB2
KRT33B SLC4A3
GCK CACNB3
GCK TNXB
GCK REG1A
EIF4H BCLAF1
IGFBP5 TBX5
MYH6 FMOD
PHEX PPIC
KIAA0114 POLD2
BTG2 BATF
BTG2 MAP4K2
BTG2 GSTT1
BTG2 ACOX2
BTG2 HTR1D
BTG2 GP9
BTG2 PITX2
BTG2 MSX1
BTG2 NCOR2
APLNR KRT31
APLNR LIMK2
APLNR GAS2L1
CALML3 FTSJD2
CALML3 KRT5
CALML3 CSNK2A2
SST PNLIPRP1
TUBB PCNA
TUBB H2AFX
TUBB TYMS
TUBB MYBL2
OPN1MW2 KRT1
ATP6V0A1 DARC
ATP6V0A1 CYP2C19
ATP6V0A1 B4GALT1
ATP6V0A1 TMED10P
ZNF117 ACOX2
ZNF117 CPB1
CLK3 ACVR2B
CLK3 AQP2
CLK3 CCR9
CLK3 NCOR2
GUCA1A GRIA1
GPR17 HIST2H4A
GPR17 C6
GPR17 TBX5
TMEM131 RASA1
TMEM131 ARHGAP25
PSMB10 PSME2
GPER HLA-C
GPER TAF1
HTN3 C4BPA
HTN3 SLC6A8
HTN3 MYLPF
RPLP1 RPL41
ATM PMS2L11
SNRPA1 HNRNPM
SNRPA1 GARS
PRKAR2A AQP2
ENOX2 HIP1
FABP3 KRT5
FABP3 CACNB3
FABP3 CACNA1B
FABP3 KRT32
FABP3 ERCC4
FABP3 IL4
FABP3 TBX2
FABP3 DNASE1
FABP3 ATF7
FABP3 PPYR1
GABRA1 FEV
GABRA1 SPRR2A
GABRA1 FANCC
GABRA1 HTR2C
ITIH4 MOBP
ITIH4 NR4A1
ITIH4 NELL2
RPL41 CLIC1
RNF113A REG1A
RNF113A HLA-DOB
RNF113A IFI35
RNF113A ZNF8
RNF113A CD4
RNF113A CES2
RNF113A CYP2C19
RNF113A B4GALT1
RNF113A PTPRN
RNF113A ZWINTAS
RNF113A APOC3
SET YWHAQ
GAS2L1 ACOX2
GAS2L1 PRM2
GAS2L1 CACNB3
GAS2L1 KLHDC10
SKP1 BCLAF1
SKP1 CCNI
CDKL5 TNXB
CDKL5 FCGR2B
CDKL5 PFKL
CDKL5 PDE4A
CENPC1 GNB3
IFI16 GTF2E2
IFI16 PSMB9
TRADD CES2
TRADD FASN
ETF1 RHEB
RRP1B REEP5
TNFSF9 CSDC2
TNFSF9 CYP21A2
TNFSF9 RUNX1
TNFSF9 ELN
TNFSF9 MEOX1
USF1 XRCC1
FANCC PDGFB
FANCC GNAT2
FANCC HADHB
FANCC WNT1
FANCC SLC6A8
FANCC TNXB
FANCC ZNF37A
FANCC PPYR1
AAMP CASC3
AAMP ZNF211
AAMP CES2
AAMP TTC1
CST4 SCNN1G
CST4 TIMP3
CST4 PHC2
ATP6V0C TP53BP2
KISS1 CSNK2A2
KISS1 THRSP
KISS1 RABEP1
GRIA1 HMGA2
CLIC1 TCEB1
F13B RUNX1
F13B KRT32
F13B ASNA1
GNB1 YWHAQ
GNB1 ATP5F1
GNB3 BBS9
GNB3 ACOX2
GNB3 TUBB4
GNB3 KRT32
GNB3 KIR2DS3
GNB3 ST14
GNB3 CYP2C19
GNB3 CHERP
GNB3 ZWINTAS
GNB3 CTAG1B
RPN2 DDOST
ENO3 HLA-C
ENO3 GOLGA2
ATP4B ELAVL4
ACOX2 MED22
ACOX2 ERCC4
ACOX2 GPLD1
ACOX2 GCGR
ACOX2 UGP2
ACOX2 DGCR2
ACOX2 GOLGA2
ACOX2 INHBB
ACOX2 PTPN5
ACOX2 DDR1
ACOX2 CACNA1S
ACOX2 NRGN
ACOX2 HMGA2
ACOX2 TUBB3
ACOX2 SNAPC2
ACOX2 SFTPA2B
ACOX2 UCP1
ACOX2 PAX8
ACOX2 NFIC
ACOX2 CDC2L5
ACOX2 TUB
ACOX2 PPIC
PDCD2 HADHA
TRAM1 NRAS
TCP1 HNRNPC
C18orf1 MLL
CDK9 TOP2B
TUB MAP2K5
LPAR1 GOLGA2
LPAR1 MED22
LPAR1 MALL
SLAMF1 ITGA8
SLAMF1 PROL1
SLAMF1 TTYH2
TGFB3 ZKSCAN3
TGFB3 TMEM106A
TBXA2R LPCAT3
TBXA2R PRKCG
PHB2 SPRR1A
ERCC4 TTC1
ERCC4 TMEM106A
ERCC4 PRL
ERCC4 MALL
ERCC4 KIAA0090
ERCC4 LOC727787
WTAP HNRNPK
WTAP BCLAF1
NFYC MYL12A
CYP17A1 MYOM1
CYP17A1 DNA2
CYP17A1 HMGA2
CYP17A1 POU4F1
CYP17A1 RUNX1
ITGB3BP AARS
ITGB3BP TTYH2
PITX2 PRB1
PITX2 TRD@
SMARCA1 CSNK2A2
IQGAP1 CAPZA1
IQGAP1 RGS19
PNLIPRP1 TAF1
PNLIPRP1 PDIA2
PNLIPRP1 MBP
DRG2 PMS2L11
DRG2 CYP2C19
DRG2 TH
DRG2 TBX5
SERTAD2 RHEB
YWHAQ YWHAZ
YWHAQ PPP1CC
YWHAQ HNRNPM
YWHAQ ATXN10
YWHAQ HNRNPC
YWHAQ ILF2
POR KRT1
ARHGAP1 CAP1
RAB1A CCNI
PFKL MGAT1
PFKL HLA-C
CHKB B4GALT1
ARHGDIA PXN
YWHAB PPIA
CEBPZ DPM1
CEBPZ UBE2N
EPRS IMMT
AMD1 BCLAF1
MATN1 ZNF157
ST3GAL2 PIK3R2
ST3GAL2 TMEM106A
COPA REG1A
CYP21A2 MED22
CYP21A2 TBX5
CHRM4 BMP8A
WARS HTT
PRKCG KRT31
PRKCG HLA-DOB
PRKCG GUCA2A
ZFP36L1 P2RX3
ZFP36L1 PRM2
MGAT3 HMGA2
UCP1 LEPREL2
DPH1 ADD1
VAMP2 UGP2
VAMP2 BTN3A1
SLC16A1 B4GALT1
SLC16A1 KRT1
SLC16A1 FMOD
CALCR SLC6A8
CALCR GTF2H4
FEZ2 SLC30A3
PRR3 RAP1A
CSTF3 PARP4
CSTF3 TTC1
NOTCH3 CYP2C19
GSTP1 HP
GSTP1 CYP2C19
CYP2C19 CDH15
CYP2C19 IDS
CYP2C19 KRT86
CYP2C19 SH3GL3
CYP2C19 MPP2
CYP2C19 TEF
CYP2C19 THRA
CYP2C19 SLC5A11
CYP2C19 LPCAT3
CYP2C19 UCN
CYP2C19 GTPBP1
CYP2C19 SLC9A3R2
ACTG1 MYO5B
IMMT PSMA5
IMMT RBBP4
IMMT TMED10
PCK2 VPS72
DYNLL1 PSMA5
HSF4 IGFALS
CKB HMGA2
KRT31 CRYAA
KRT32 MYCL1
KRT32 NRGN
KRT32 RPL3L
KRT35 SCNN1G
KRT35 KRTAP1-3
KRT35 NF1
N4BP2L2 CES2
ACHE PLK1
ACHE TIMP3
CETN1 TBX5
UQCRB ZNF8
SLC30A3 MAP2K5
SLC30A3 UGP2
SLC30A3 COL1A1
TMED10 SDCBP
TMED10 SNRPB
TMED10 RHEB
CALM2 SRP9
CALM2 PSMA5
PROX1 MPP2
ECH1 SUCLG1
MPP2 TIMP3
MPP2 IFI35
MPP2 HMGA2
MPP2 PSD
MPP2 FEV
MPP2 KRT6C
MPP2 DIO2
MPP2 PDE4A
MPP2 P2RX3
MPP2 BMP8A
MPP2 MMP11
PRODH2 GUCA2A
BCLAF1 SUZ12
BCLAF1 SFRS11
BCLAF1 RHEB
THRA ZNF132
POU5F1 GDF5
POU5F1 TBX5
DARS HNRNPF
INHBB PLG
GP9 KIR2DL4
GP9 TBX5
FMOD ZNF8
TAGLN2 CPA2
TAGLN2 GFRA2
TAGLN2 EMP3
CACNA1S FXYD3
CACNA1S COL14A1
CACNA1S HOXC6
CACNA1S HTR2C
KLHDC10 SPRR1A
KLHDC10 ADORA3
KLHDC10 UGP2
HCG8 ZKSCAN1
HCG8 ZKSCAN3
HCG8 CES2
HCG8 AOC2
MAPRE2 YWHAZ
MAPRE2 HTATSF1
AQP2 CYP4A11
AQP2 OSM
AQP2 ADAM15
BMP8A LPAL2
BMP8A MED22
BMP8A CHD8
BMP8A KCNA6
BMP8A ATF7
CTSA TALDO1
CTSB SPRR1A
CTSB ZRSR2
CTSD APLP2
TRIM21 REG1A
CHERP PDGFB
CHERP ASNA1
CHERP ADAM15
BRD2 JUND
BRD2 POLRMT
BRD2 XRCC1
KIF1A SERPINA5
PCYT1A MAGEA12
SNRPD2 RPS7
SNRPD2 ATP5G3
FCER2 XPA
PTPN11 HNRNPA2B1
RBBP4 SRP9
RUNX1 TRBC1
COPB1 ZNF131
ZNF37A CELA3B
ZNF37A ATF7
ZNF37A CSNK2A2
EMD SLC3A2
AES SNRPN
SLBP SEPT7
SLBP SNRPN
SLBP CCNI
GNAO1 CES2
ADORA3 DHRS2
MED22 DNA2
GAPDH RPL18A
NTSR1 SLC7A1
PROL1 RFC5
PROL1 MOBP
XRCC1 PMS2L11
SEPT7 PRPF18
IFNA4 PHKA1
PITPNA HTT
C6orf10 APLP1
C6orf10 GOLGA2
C6orf10 BMP4
XRCC6 POLD2
SLC9A2 ZRSR2
SLC9A2 COL14A1
ATP5G1 CES2
NONO RANBP1
C4BPA CHGB
HOXA5 HOXA9
ABP1 HLA-C
ABP1 NCOR2
SCNN1G GOLGA2
SCNN1G CHMP1A
MALL NFE2L1
UGP2 IGFALS
UGP2 HIVEP1
B4GALT1 SERPINA5
B4GALT1 FOXO1
B4GALT1 NEUROG1
B4GALT1 CHMP1A
GUCA2A MBP
GUCA2A PIK3R2
NPPC REG1P
THRSP APLP1
THRSP PIK3R2
MAP1A GOLGA2
KIAA0195 SCNN1B
EPHB4 PMS2L11
TUBB4 ZNF141
TUBB4 GOLGA2
PSMB8 PSMB9
GCKR ADAM11
HERC1 HNRNPC
SFPQ SNRPB
SFPQ HNRNPK
SFPQ RHEB
PAX6 ZNF132
PAX6 SERPINB4
MRPL3 PDIA6
MRPL3 SNRPG
PAX3 CES2
POLB CD4
PAX8 GRIN2C
PTPN5 TBX5
LMNB1 H2AFX
LMNB1 HNRNPF
GSTT1 HADHB
GSTT1 PSD
UBE2N HNRNPM
DDR2 TMEM106A
ST8SIA4 ZWINTAS
PSD DNA2
PSD TBX5
PSMB2 PPIA
MRPL12 PLXNA3
TOP3A LPAL2
DPF2 ZKSCAN1
ASNA1 SPRR1A
ASNA1 C6
OXA1L AOC2
DHRS2 GRIN2C
DHRS2 HMGA2
DHRS2 HIVEP1
RPS15A RPS7
CD4 MAGEA12
CD4 ZKSCAN3
KRT2 CES2
TBX5 HLA-C
TBX5 ZRSR2
TBX5 SERPINA3
TBX5 SLC9A3R2
TBX5 NRGN
TBX5 KHK
TBX5 ODF1
TBX5 HK1
TBX5 HMGA2
TBX5 PRB1
TBX5 NFIC
KCNA6 ITGA8
KCNA6 GRIN2C
KCNA6 REG1A
CCR9 NEUROG1
DGCR6 EFNA3
SLC10A1 SPRR1A
LPAL2 HLA-C
LPAL2 PIK3R2
LPAL2 SLC4A3
GARS RHEB
GARS CCNI
PSMA6 STMN1
C6 PDIA2
C6 GPSM3
GALT DNASE1
HMGCS2 HADHB
TTYH2 FAM175B
TTYH2 LEPREL2
EFNA3 CYP4A11
EFNA3 PLK1
EFNA3 GTF2H4
EFNA3 SLC4A3
CD68 HMGA2
LGALS8 ZNF131
LGALS8 MYST3
RECQL STAG1
HTATSF1 HNRNPM
ATXN10 PRMT1
CHMP1A ZNF8
CD8B ZNF132
CD8B RAB32
WAS PIK3R2
PLXNA3 BCL3
PMS2L11 HLA-C
PMS2L11 CTAG1B
HLA-DOB PHC2
COL1A1 FEV
PDE4A HLA-C
PDE4A CES2
RHEB TAF9
RHEB MAPK6
RHEB HNRNPC
PPIC BBS9
PPIC ZRSR2
PPIC DARC
TYRP1 ZRSR2
LIMK2 TMEM106A
LIMK2 CPA2
LIMK2 CD151
LIMK2 SPRR1A
EIF1 DAZAP2
EIF1 PTP4A1
TTF1 ETV2
MAP2K5 ZRSR2
MAP2K5 TMEM106A
MAP2K5 TEF
RB1CC1 HNRNPK
RB1CC1 GOLGA4
RB1CC1 CCNI
FNTA REEP5
GPX1 TERT
DNA2 ELN
NUP188 CES2
LPCAT3 TAF1
LPCAT3 CSNK2A2
LPCAT3 FOLR1
MBP ZNF211
MBP CHRNA1
MBP ALDH5A1
PCNA RPA1
PCNA H2AFX
REG1A PTPRU
REG1A MOBP
REG1A SERPINB4
NRGN FXYD3
NRGN OPRL1
MC4R ABHD2
CDR2 TIMP3
REG1P NELL2
REG1P HTR2C
REG1P PDIA2
CYP2A6 IFI35
PPP1CB HNRNPK
ABCC8 TIMP3
HNRNPA2B1 LDHB
AOC2 TAF1
AOC2 NELL2
TIMP3 CACNB3
TIMP3 KDR
TIMP3 P2RX7
TIMP3 HTR2C
SRP9 SNRPG
ZNF8 BBS9
APLP1 CHD8
APLP2 ZYX
ZYX RHOG
MMP11 CRABP2
DNTT PSMB9
SERPINB4 HMGA2
GOLGA2 COL14A1
GOLGA2 MUTYH
PTP4A1 HNRNPC
SAP18 HNRNPC
SAP18 HNRNPM
PHC2 SLC5A11
MYB TOP2B
CTAG1B BBS9
CTAG1B IDS
CTAG1B ZKSCAN3
RNASE4 NELL2
FNTB CES2
IFI35 BBS9
IFI35 VPS72
LY9 NFIB
CSNK1G2 MYST3
ABHD2 ITGA8
NUCB1 ST14
GPR3 MUTYH
TBX2 ZRSR2
TBX2 ETV2
TBX2 HIVEP1
CCR2 MYCL1
ZKSCAN1 NFATC3
ZKSCAN1 TTC1
GFRA2 SPRR1A
GFRA2 NCOR2
PSMC5 PSMD4
CCNI POLR2A
BATF HIST1H2BI
HLA-C HLA-A
HLA-C HP
HOXC6 TAF1
ATP1A3 HMGA2
SPRR1A ETV2
SPRR1A HTR2C
AANAT MSX1
PDHX ARL1
CPA2 ITGA8
TNXB MLL
PIK3R2 HTT
HTR2C ADAM15
HTR2C MOBP
ODF1 ADAM15
TTC1 AARS
ICA1 CLTCL1
CMA1 ETV1
MLL PRM2
ETV2 HADHB
ETV2 ATF7
CFTR CES2
HTT CYP4A11
ITGA8 BBS9
ITGA8 HMGA2
ITGA8 LOC727787
ITGA8 MOBP
ITGA8 P2RX3
NFATC3 CES2
STMN1 AARS
CES2 TEC
CES2 SEL1L
CES2 HMGA2
CES2 PTPRU
MST1R TEF
TEF CYP4A11
POLD2 HADHA
HNRNPK DAZAP2
HNRNPK HNRNPM
REEP5 RASA1
DES CNP
MAGEA12 MYCL1
MOBP C4orf8
KDR NFIC
PRM2 P2RX7
ADAM11 CYP4A11
GNAT2 GRIN2C
PDGFB COL14A1
CNP USP11
PDIA2 CYP4A11
NFIC COL14A1
