# Supplementary material for: Functional networks inference from rule-based machine learning models
Source: BioData Min. 2016 Sep 5;9:28. doi: 10.1186/s13040-016-0106-4 (PMC5011349; doi:10.1186/s13040-016-0106-4)
Supplement: Supplementary file 2 — Networks. All networks used in the analysis given as a list of edges. (XZ 11980 kb) [file 13040_2016_106_MOESM2_ESM.xz › networks/aracne/Leukemia/SE_C3.txt]

C4A ACOX2
TULP1 ODF1
TULP1 SF1
TULP1 ACOX2
TULP1 NTN3
TULP1 RSC1A1
TULP1 PDIA2
TULP1 MAP3K10
TULP1 HLA-C
TULP1 NGFR
TULP1 GP9
TULP1 COPB1
TULP1 SPAG1
TULP1 PHKG2
TULP1 BRD2
TULP1 FUT2
GTF2I NUP88
GTF2I MYB
PSG11 CSN3
MFGE8 NEFL
MFGE8 DGKQ
MFGE8 C12orf32
SUMO1 SNRPB
SUMO1 GLO1
SUMO1 YWHAQ
SUMO1 GARS
HSPA9 BCLAF1
HSPA9 MSR1
SUMO2 YWHAQ
PCSK6 GHRHR
PCSK6 COL11A1
PCSK6 APOC3
PCSK6 CDH5
PCSK6 SERPINB4
PCSK6 PPYR1
MEN1 ADSL
MEN1 TTC1
MEN1 PPP1R7
LRRC16A MYH6
CELA2B LY6E
CELA2B RDBP
CELA2B ADAM15
CELA2B ABAT
CELA2B CYP3A4
CELA2B CCL25
LAPTM5 DNAJA1
CDC16 ATXN10
MFAP2 PKLR
MFAP2 PFKL
MFAP2 SRPK3
L1CAM AQP2
L1CAM REG1A
L1CAM ADORA3
L1CAM PMS2L11
L1CAM CDH8
L1CAM IGKC
L1CAM MYBPC2
L1CAM HLF
L1CAM CYP11B2
L1CAM ZNF132
L1CAM FOLR1
L1CAM OGG1
FDXR ADAM11
FDXR GATAD1
FDXR ARHGDIB
WWP2 CDH5
SQLE RNF113A
SQLE CKB
SQLE RING1
SQLE TTF1
HIST1H3A HTN3
HIST1H3A HRG
HIST1H3A DNA2
HIST1H3A OSM
ADD2 GIPR
ADD2 HIVEP1
ADD2 HLA-DOB
ADD2 FABP3
SP3 FNTA
SP3 RBBP4
DLG2 ALPP
CRKL CYP17A1
CRKL HADHA
ADK CAP1
UCHL1 CHERP
UCHL1 SRPK3
UCHL1 PAPPA
NR0B1 HTR2C
SLC6A4 KRT31
SLC6A4 COL1A1
PPP2R4 CALCRL
PTGER3 ACOX2
PTGER3 IFI35
NDUFB7 PDGFB
NDUFB7 FANCA
NDUFB7 RDBP
NDUFB7 THRA
NDUFB7 PFKL
NDUFB7 SLC35A2
NDUFB7 CCR9
NDUFB7 GATAD1
NDUFB7 NTSR1
NDUFB7 GAST
NDUFB7 BCL3
SKIV2L APLP1
SKIV2L DNASE1
SKIV2L CACNA1S
SKIV2L CLK3
SKIV2L CSN3
RENBP MMP14
RENBP PKLR
RENBP CEBPE
RENBP CCND1
RENBP NEFL
RENBP FCGR2B
RENBP BCAT2
RENBP PMS2L11
RENBP GPER
RENBP NCOA2
RENBP GPR31
RENBP APLP1
RENBP GAST
RENBP CST4
GLP1R SKI
SP110 PRKAG1
SP110 ARHGEF2
IRX4 AANAT
IRX4 EFNA3
THY1 FABP3
SRGN CD33
SRGN ZYX
DAZL ENO3
DAZL GRM1
DAZL MCAM
DAZ2 ABCA2
DAZ2 DOC2B
DAZ2 MED22
DAZ2 GH2
DOC2B SERPINA6
DOC2B PKLR
DOC2B CDKL5
DOC2B CACNA1A
DOC2B WNT10B
DOC2B ILK
DOC2B GPER
DOC2B CD68
DOC2B KRT2
DOC2B GOLGA2
DOC2B AKT1
DOC2B POU5F1
DOC2B CEACAM7
DOC2B SLC18A1
DOC2B NTSR1
DOC2B PAX8
WRB NOS1
TFE3 PKLR
TFE3 SPRR1A
SIRPA SIRPD
SIRPA KRT2
SIRPA RUNX1
SIRPA LOC100131311
SIRPA SLC18A1
SIRPA P2RX7
SIRPA MAGEA4
SP1 SLC14A2
SP1 CALCRL
SP1 MNAT1
SP1 IFNA21
SP1 NF1
SP1 CCR9
SP1 CYP3A4
SP1 NFKB2
MUC1 CYP3A4
MUC1 TIMP3
MUC1 BMP8A
CDH12 HMGA2
BCAT2 TBXA2R
BCAT2 APOD
BCAT2 MPP2
BCAT2 PROL1
BCAT2 CDH5
BCAT2 CTAG1B
KIAA0174 DAZAP2
KIAA0174 SEC31A
PAPPA MZF1
PAPPA BTN3A1
PAPPA ACOX2
PAPPA NBL1
PAPPA MECP2
PAPPA SLC28A1
PAPPA MCAM
PAPPA PLG
PAPPA BTD
PAPPA ELK4
PAPPA MUC5B
PAPPA PTPRN
PAPPA GRM1
PFN1 CYBA
RDH5 PKLR
SMARCD3 REG1A
SMARCD3 GCG
SMARCD3 MPP2
SMARCD3 ST14
SMARCD3 PAX3
SMARCD3 GAS6
SMARCD1 HMGA2
SMARCD1 ERCC4
SMARCD1 TTF1
SMARCD1 FMOD
SMARCD1 PNPLA4
SMARCD1 PTPRN
CXCL11 PPARD
CXCL11 IFNA21
CXCL11 MAGEA5
RAB33A H3F3A
CYP3A4 AQP2
CYP3A4 WIT1
CYP3A4 TBR1
CYP3A4 TRD@
CYP3A4 GNB3
CYP3A4 ELK4
CYP3A4 CYP11B2
CYP3A4 RELA
CYP3A4 CD8B
CYP3A4 KDR
COX6A1 SNRPD2
COX6A1 ATP5A1
COX6A1 PPIA
COX6A1 COX7A2
COX6A1 COX6C
COX6A1 ATP5F1
GYPE GYPB
GYPE HBB
COX6A2 GSTT2B
COX6A2 BTN1A1
COX6A2 CHRM4
COX6A2 ACRV1
COX6A2 NELL2
COX6A2 P2RX7
AKAP5 CDH5
CBX1 CKAP5
GTF2F1 MADD
GTF2F1 ZNF8
AKAP1 IL8RB
POU2AF1 CD79A
CCND1 TNFRSF8
GRB10 ST3GAL2
GRB10 HLA-DRA
GRB10 G3BP1
CCND3 MYB
MAZ AES
HPN PLOD1
BAK1 FABP3
CD33 CTSA
CD33 MGST1
CD33 CTSD
IL10 CDO1
IL10 IMPDH1
STARD8 B4GALT1
STARD8 KCNJ9
CDC7 MCM3
GML CDSN
MT1B ISL1
MT1B GSTP1
MT1B TUBB4
MT1B SAA1
CSN2 AQP2
CSN2 TIMP3
CSN3 AVPR1B
CSN3 SCNN1G
CSN3 CYP2D6
CSN3 CRABP2
CSN3 HYAL3
CSN3 CCL19
CSN3 ELAVL4
CSN3 IL1A
CSN3 FEV
CSN3 TRIB1
CSN3 ABCB5
CSN3 TBX5
CSN3 DARC
CSN3 SPRR1A
CSN3 CD8B
CSN3 SLC14A2
ACLY RB1
ACLY CTCF
ACLY TMED10
ZPBP ITGA8
YBX1 RHEB
CTCF BPTF
CTCF MYST3
MYL3 CYP2C19
MMP14 ASNA1
MMP14 PDE1C
MMP14 CACNA1A
MMP14 ERCC4
MMP14 COL14A1
MMP14 TBX5
MMP14 SRPK3
HSD17B10 FUT3
HSD17B10 PRKCG
HMGN4 HNRNPC
HMGN2 TUBB
ELAVL3 TAF1
ALDH3A2 NR1I3
POFUT1 PARP4
ALDH3A1 PHKG2
ALDH3A1 SRPK3
ERG ABR
UBE2D3 CSNK1A1
UBE2D3 SKP1
UBE2D3 PABPC1
UBE2D3 ARF1
UBE2D3 MLL
UBE2D3 TRAM1
UBE2D3 H3F3B
UBE2D3 BCL7B
UBE2D3 BRD2
UBE2D3 TMED10
RIT1 CDH5
RIT1 S100A9
MLL3 ATN1
MGST1 CFD
MGST1 RHOG
KRR1 BCLAF1
EDC4 S100A9
EDC4 CENPB
UROD ADORA3
UROD CDH5
PTGDS ACOX2
PTGDS HTR2C
STIP1 PLXNA3
VPREB1 CD79A
VPREB1 CD79B
VPREB1 DNTT
VPREB1 PRDX1
VPREB1 CD19
CHKA CYP2C19
CHKA MYLPF
C12orf32 CFB
C12orf32 ZNF211
C12orf32 MLL
C12orf32 H3F3A
XPO1 HMGB1
XPO1 CCT4
XPO1 CSE1L
XPO1 UBE2V2
XPO1 REEP5
XPO1 ACADM
APOD ACOX2
APOD ATP5G1
CHIC1 BBS9
CHIC1 PTPRU
CHIC1 MAP4K5
CHIC1 IL8RB
CHIC1 DRD1
CHIC1 PRKCA
CHIC1 CYP2C19
CHIC1 MAP2K5
CHIC1 OR2H1
CHIC1 FGFR2
APOB TYRP1
APOB GH2
APOB CACNA1A
APOB HMGA2
APOB LY9
APOB NTRK2
APOB CYP2C19
APOB KRT12
APOB KLK6
APOB KLK7
TCF3 CDK9
TCF3 CD79B
GAP43 FLII
GAP43 CYP2C19
GAP43 ZNF157
IL8RB CALB2
IL8RB OLR1
CCT3 CCT4
FGFBP1 RSC1A1
SHMT1 SERPINE1
KCNMA1 MAGEA12
KCNMA1 MVK
KCNMA1 ABHD2
KCNMA1 MYB
KCNMA1 SPRR2A
KCNMA1 ALDOB
CCT4 DYNLL1
CCT4 IMMT
CCT5 FH
CCT5 TP53
CCT5 EFR3A
CCT5 MRPL3
CCT5 PSMA4
LTC4S FAH
LTC4S CPN1
GBE1 RASA1
SSTR2 FCGR2B
SSTR2 POR
SSTR2 CYP2A6
SSTR2 TRIM25
SSTR2 NELL2
SSTR2 SERPINB4
TNFRSF8 NFIB
TNFRSF8 PTGIS
TNFRSF8 PDE6B
TNFRSF8 KRT6C
TNFRSF8 PTCH1
TNFRSF8 CDH5
LSS TIMP3
LSS C6
H3F3A ACOX2
H3F3A THRA
H3F3A CASC3
H3F3A ASGR1
H3F3A ATP6V0A1
H3F3A TTC35
H3F3A FCGR2A
H3F3A C6
DIO3 PKLR
DIO3 MCAM
DIO3 NEFL
GRM4 PHB2
GRM4 GRPR
GRM4 ALDH6A1
GRM4 CYP2C19
GRM4 DRD1
CCL22 PNLIPRP1
CCL22 CES2
CCL22 TIMP3
CCL22 ZWINTAS
CCL25 DNA2
CCL25 FAM175B
CCL25 MLL
CCL25 HNF1B
CCL25 KLK6
CCL25 XRCC1
CCL25 PTPRN
CCL25 GAST
GRM1 FXYD3
GRM1 MIA
GRM1 ADORA1
GRM1 IFNA21
GRM1 GFRA2
GRM1 HSD17B2
GRM1 TSPY3
REG3A ZBTB33
REG3A RUNX1
REG3A FABP3
REG3A TTF1
PDLIM4 GNAO1
NEFL BATF
NEFL AQP2
NEFL RAP1GAP
NEFL FCER2
NEFL COL1A1
NEFL MAP3K10
NEFL ENO3
NEFL CHERP
NEFL AANAT
NEFL BCL3
MAPK1IP1L HNRNPK
MAPK1IP1L BCLAF1
HLA-DOA S100A7
AGPAT1 KCNA6
AGPAT1 NCOA2
AGPAT1 TNNC1
MPV17 PARP4
MPV17 PIGF
DNASE1L3 FEV
DNASE1L3 RAB28
DNASE1L3 KRT83
DNASE1L3 SLC14A2
DNASE1L3 ZNF117
HOXB6 CST4
GPS2 ZNF134
NCAPD3 SPRR1A
NCAPD3 REG1A
NCAPD3 C4orf8
NCAPD3 GUCA2A
ZFP161 SLC16A1
ZFP161 EPHX2
SLC39A9 MAP2
PPARD DBP
PPARD GPR17
PPARD PFKL
COL4A2 IFNA21
COL4A2 SEMA3F
PLN SLC38A3
XRCC2 FRMPD4
BNIP1 BBS9
BNIP1 MAP2K5
TYRO3 S100A7
DLG4 ZNF8
DLG4 CHRNE
GC SERPINA5
PDAP1 MYO5B
GSTO1 CLIC1
GZMB ARFIP1
GZMB PDGFB
GZMB TNXB
TUBA1A YWHAZ
ATAD4 TAF1A
ATAD4 CDH5
ATAD4 MATN3
ATAD4 GMPR
TRHR NTN3
SC5DL NTN3
CPN1 ACOX2
CPN1 DARC
CPN1 PIK3R2
CPN1 MCAM
RING1 CALML3
RING1 CHRM4
RING1 COL11A1
INS REG1A
PDE6B PKLR
PDE6B PLGLB2
PDE6B CDKL5
PDE6B LRRC23
PDE6B FANCC
PDE6B CSNK2A2
PDE6B FOLR2
PDE6B RNF113A
TPD52 PTPRU
TPD52 HLA-E
PDE6G GABRA1
CACNA1A AQP1
CACNA1A CACNA1B
CACNA1A HTR2C
GABRE DRG2
HLF ATF7
SLC18A1 PGF
SLC18A1 SLC14A2
SLC18A1 MR1
SLC18A1 PSD
SLC18A1 CD93
SLC18A1 DNASE1
SLC18A1 AOC2
SLC18A1 SULT1E1
SLC18A1 ZNF117
SLC18A1 ATF7
CCBL2 TMPO
EIF4A1 PABPC1
INA PDE4A
INA IL4
INA CYP2C19
INA CHKB
CD19 FPGS
CD19 TOP2B
MYH10 PDIA2
ERBB3 SERPINB4
IL12RB2 KCNA6
F11 KLHDC10
GLA ZKSCAN3
GLA GCK
GLA RAP1GAP
GLA E2F1
CDK7 RPS15A
IL9 ACOX2
MYCBP PARK7
RET CES2
RET E2F1
RET RPS6KA3
UPK1A SEL1L
UPK1A DGCR2
UPK1A FCGR2B
UPK1A PCTK1
UPK1A ATP6V0A1
UPK1A SLAMF1
SPTA1 CD93
TAF11 RB1CC1
TAF11 SLBP
TAF11 ZNF211
PLGLB2 AFAP1
PLGLB2 FGFR2
FOXM1 CACNA1S
AKAP13 CYP21A2
ADCYAP1 PSMD5
ADCYAP1 KRT83
ADCYAP1 TMEM106A
ADCYAP1 CPA2
ADCYAP1 CHRM4
ADCYAP1 TRD@
ADCYAP1 OPN1MW2
ADCYAP1 GRIN2C
ADCYAP1 FABP3
ADCYAP1 PRKAG1
ADCYAP1 NNAT
ADCYAP1 ROS1
ADCYAP1 RNF113A
FH PSMA5
OR2H1 CYP2C9
OR2H1 SAA1
OR2H1 KCNJ4
COL16A1 CES2
COL16A1 MYH6
CDC6 CCNB1
PSMD8 PABPC1
NCOA2 BMP4
NCOA2 APLNR
NCOA2 ABAT
NCOA2 HMGA2
NCOA2 C4orf10
NCOA2 PRKAR2A
NCOA2 DEFA5
NCOA2 PIK3R2
NCOA2 SLC4A3
NCOA2 SST
NCOA2 GAL3ST1
NCOA2 SPRR1A
NCOA2 HTR1B
PKLR PABPC1
PKLR CD151
PKLR SLC29A2
PKLR SLC9A3R2
PKLR AHNAK
PKLR THRA
PKLR SCNN1G
PKLR DNASE1
PKLR SIRPD
PKLR ITGB4
PKLR ENPP2
PKLR MLL
PKLR WAS
PKLR ADAM11
PKLR ACOX2
PKLR HTT
PKLR CYP11B2
SPI1 ATP6V0C
SPI1 ZYX
ARF3 GCGR
ARF3 CES2
ARF1 BTG3
CYFIP2 CLPP
CDC34 ABAT
SEMG2 TBX5
S100A9 AQP2
S100A9 GNB3
S100A9 MSX1
S100A9 S100A8
HMGB2 RNF113A
PRIM1 DDX11
S100A7 EFNB3
S100A7 GHRHR
S100A7 PCK1
S100A7 ACOX2
S100A7 CD68
S100A7 KLK6
S100A7 TBX5
S100A7 NCAM1
EEF1A2 INSL4
EEF1A2 CDH5
S100A3 GRK4
INHA MUTYH
INHA ACOX2
HERC2P3 PAX8
LIMK1 GOLGA2
MAGI1 VAMP1
MAGI1 FUT3
MAGI1 FANCC
MAGI1 C6
CTF1 AVPR1B
CTF1 MYCL1
TCFL5 SLC2A4
TCFL5 CCNI
SMCP CCR9
SMCP LOC727787
SMCP PRL
MECP2 RAB2A
MECP2 ARHGEF2
PRIM2 SRPK1
MCM3 UNG
MCM3 RPA1
MCM3 TUBB
MCM3 RBBP4
MCM3 PSMA5
MCM3 DUT
CALB2 CYP11B2
CALB2 AOC2
CALB2 LOC201229
MCAM TAX1BP1
MCAM CYP4A11
MCAM HLA-C
MCAM CLCN1
MCAM C4orf10
MCAM KHK
AIP TRAPPC10
COX4I1 ATP5F1
BCAM CDH5
BCAM TBX5
PRKAR1A DYNLL1
CCL1 ABP1
CCL1 RQCD1
GJA4 CCR9
GJA4 DAB2
UBE2V2 COPS5
MVK ALPP
MVK GH2
MVK KRT31
MVK THRA
MVK LPCAT3
MVK SPRR1A
TSPY3 CEACAM4
TSPY3 NCAPH2
TSPY3 MOBP
TSPY3 GCNT2
SRPK3 GPR17
SRPK3 GSTT1
SRPK3 ACOX2
SRPK3 HLA-C
SRPK3 CFB
SRPK3 PRKCG
SRPK3 MAP3K10
SRPK3 ADAM11
SRPK3 MBP
SRPK3 ATP6V0A1
CYP2C9 SLC2A4
CORO1B PTPN11
TAF1A LPAL2
TAF1A ZNF174
TAF1A GP9
TAF1A ABAT
TAF1A C21orf33
ZNF638 CSE1L
ZNF638 TMEM131
APBA1 TNFSF9
MAPRE1 EXTL3
MAPRE1 BRD2
NTN3 PCYT1A
NTN3 GFRA2
NTN3 DARC
NTN3 CYP11B2
NTN3 GIPR
GSTZ1 KRT1
GSTZ1 PTPRU
MAP2K1 CAPZA1
PCDHGA12 SLC5A11
SPRR2C DEFA5
SPRR2C GNB3
ACADL AQP3
IFNA21 TBX5
IFNA21 TNXB
IFNA21 ZWINTAS
IFNA21 NEK9
IFNA21 TTYH2
IFNA21 SLC6A12
IFNA21 RHOD
IFNA21 KDR
IFNA21 CA5A
IFNA21 CNP
IFNA21 AQP1
IFNA21 BMP4
IFNA21 PPYR1
IFNA21 ETV2
IFNA21 SLC16A1
IFNA21 C6
IFNA21 AR
IFNA21 FUT3
IFNA21 ATP6V0A1
IFNA21 SYN1
WNT2B RPL41
SSTR4 MYCL1
SSTR4 FUT3
PPP5C SERPINA5
PPP5C IGFALS
GUSBP1 CUGBP2
MYL6B PSMA6
LMOD1 COL14A1
EBI3 ACOX2
SLC35A2 SNAPC2
COX7B COX6C
PSMD9 UQCRC2
PSMD9 BLMH
PSMD9 ATP5F1
MDH1 ATP5A1
MDH1 ATP5G3
CALCRL TBX5
FMO3 SLC6A1
EEF1A1 POLR2K
EEF1A1 RPS15A
EEF1A1 RPL41
EEF1A1 RPS29
HMGB1 SLBP
HMGB1 SRP9
PSMD6 EIF4H
PSMD2 SF3B2
ACADM PSMD14
ACADM FNTA
ACADM SRP9
RAB2A ADAM9
PLCG1 FAM175B
PLCG1 YIF1A
SIRPD TIMP3
SIRPD CD36
ATP5O UQCRC2
ABAT PNLIPRP1
ABAT CLK3
ABAT CYP4A11
ABAT ASNA1
ABAT SLC9A2
ABAT HIVEP1
ABAT HADHB
ABAT E2F1
ABAT FCER2
ABAT FCGR2B
ABAT CENPB
ABAT DEFA5
ABAT LPAR1
ABAT PAX8
ABAT KIR2DL4
SCAP PFKL
SCAP TBL3
AFAP1 SEMA3A
AFAP1 POLA2
AFAP1 FAM175B
AFAP1 MMP19
AFAP1 OR3A1
AFAP1 MOBP
AFAP1 GAD1
AFAP1 LPAR4
AFAP1 RNF113A
MYOG SPRR1A
MYOG CHRM4
MYOG PSD
MYOG TDGF3
GIPR PITX2
GIPR DNASE1
GIPR CFB
AQP3 TTLL4
AQP3 EPHX2
AQP3 HLA-C
AQP3 MPP2
AQP3 CACNB1
AQP3 KRT32
AQP3 ERCC4
AQP3 HMGCS2
AQP3 DPP6
PGF RLF
PGF GAST
HLA-DRA CD74
HLA-DRA HLA-DPA1
HLA-DRA HLA-DRB1
PDE1C ACVR2B
PDE1C PMS2L11
PDE1C RHOD
PDE1C KLK7
ERH HNRNPA2B1
ADORA2B SERPINB4
TMEM41B POLB
CELP HLA-C
MAB21L1 HMGA2
NPY6R CHERP
HNF1B CTSB
HNF1B GNB3
HNF1B NRGN
KLF6 JUND
KLF6 ADD1
DEFA5 TEF
DEFA5 ADAM11
DEFA5 YIF1A
DEFA5 PTPRN
DEFA5 NELL2
DEFA5 PTCH1
DEFA5 CFTR
MTTP MED21
MTTP WNT1
MAPK11 SRM
OR3A1 SST
OR3A1 TBC1D5
CXCR4 TAF7
CXCR4 ZFP36L2
TNFRSF25 AVPR1B
PSMC1 TCEB1
OGG1 SLC6A12
OGG1 TH
MAGEA4 CXCL5
GFAP MYH6
GFAP NDN
GFAP KRT31
GFAP AGER
GFAP DGCR6
GFAP LPCAT3
CLCN1 RFC5
CLCN1 PDE4A
CLCN1 CDH5
CLCN1 PMS2L11
PSMC6 CUL2
TTLL4 AOC2
TTLL4 MCHR1
TTLL4 GRIN2C
TTLL4 MALL
TTLL4 AANAT
ALDH3B1 ARPC1B
ITGB2 CTSD
ITGB4 PLXNA3
ITGB4 FBLN1
ITGB4 CENPB
ITGB4 CYP17A1
MLN HLA-C
ITGB6 WAS
ITGB6 ELN
ITGB6 NNAT
SP4 CYP2C19
FBN1 MOBP
FBN1 TIMP3
FXN PTPRU
FXN IGFALS
FXN KRT86
FXN HRH1
ATN1 ARHGEF2
ATN1 ADORA3
ATN1 TNXB
ATN1 TEF
ATN1 LGALS9
ATN1 PIK3R2
ATN1 SLC4A3
ATN1 PXN
ATN1 OLIG2
ATN1 CHERP
CUGBP2 TIAL1
MCFD2 AFF1
MCFD2 UBE2N
TRIP12 RB1CC1
TRIP13 KLK3
IGHM CD81
IGHM HLA-F
IGHM PRDX1
IGHM CD79A
CST3 CFD
CST3 ZYX
ARSE CTSB
TCL1A PRDX1
TCL1A CD79A
E2F1 ZNF211
E2F1 HMGA2
E2F1 TNXB
E2F1 ACHE
E2F1 ROS1
RAB28 ZNF132
RAB28 CST6
RAB28 FABP3
DMWD TIAM1
CFB HLA-C
CFB SLC6A8
CFB NNAT
CFB YIF1A
FUT6 GABRA1
LOC201229 GNB3
LOC201229 CHRNA1
MAP3K10 NFATC1
MAP3K10 PDGFB
MAP3K10 MUTYH
MAP3K10 BTD
MAP3K10 TNFSF9
MAP3K10 TBL3
MAP3K10 FAS
TWIST1 ACOX2
TWIST1 BTN3A1
MAP3K12 FHL2
MAP3K12 ELN
RABGGTA B4GALT1
RABGGTA ACOX2
RABGGTA SUPT4H1
RABGGTA HTT
FUT3 DNA2
FUT3 AQP2
FUT3 CENPB
FUT3 MAPK3
CHRNG PDIA2
CHRNG TAF1
CHRNG COL1A1
CHRND ALDH5A1
CHRND CES2
CHRND MR1
CHRND ETV2
CHRNE COL13A1
CHRNE CES2
CHRNE NPPC
CHRNE GDF5
CYP11B2 TNXB
CYP11B2 KRT5
CYP11B2 PAX8
PPP3CB PTPRN
PPP3CB MED12
PPP3CB MSH2
PPP3CB C18orf1
HLA-DMB HLA-DPA1
HLA-DMA HLA-DRB1
AVPR1B MYH6
AVPR1B ADAM15
AVPR1B LYST
HDAC1 TTF1
LIF APLP1
PCK1 CLTCL1
PCK1 CES2
PCK1 LYST
TRIM15 ACOX2
TRIM15 DNA2
COL11A1 BBS9
COL11A1 ADORA3
COL11A1 CD4
COL11A1 KCNA6
COL11A2 MYOM1
COL11A2 CES2
COL11A2 FCGR2B
PDGFRB PTPRU
PDGFRB ZKSCAN3
PDGFRB GCG
PDGFRB ARL4D
MIA GAS2L1
MIA GAST
HUWE1 PCMT1
PCSK7 HLA-C
CDO1 LY9
SF1 LY6D
SF1 FMO4
SF1 ADD1
SF1 CKB
SF1 PABPC1
SF1 FANCC
SF1 APOC3
SF1 CYTH2
SF1 CCNI
SF1 BRD2
SULT1E1 TNFSF9
SULT1E1 TRAIP
EFNB1 SLC2A4
EFNB1 CPB1
TMEM151B KISS1
TNNC1 ZKSCAN3
TNNC1 COPA
TNNC1 FOLR2
TNNC1 TMEM106A
PKP1 ACOX2
IKBKE TIMP3
GCM1 PNLIPRP1
GCM1 NFATC1
GCM1 TNFSF9
GCM1 DNA2
GCM1 RNASEL
COX7C NDUFA12
FBLN1 TTYH2
FBLN1 CST4
DNTTIP2 BCLAF1
PSMA1 RPS7
PSMA1 COX7A2
PSMA1 YWHAQ
WNT10B LPAL2
ARHGEF2 COPA
ARHGEF2 KRT31
ARHGEF2 KRT83
ARHGEF2 GNB3
ARHGEF2 PARP4
ARHGEF2 USP11
ARHGEF2 RPLP1
MR1 APLP1
MR1 CACNB1
EIF3F HCCS
CBFB GNB1
CBFB IQGAP1
MIPEP HLA-C
RELN PSD
RABIF TP53BP2
DYRK1A SLBP
CGB FEV
CDH5 TBX2
CDH5 CCR2
CDH5 LEPREL2
CDH5 SLC4A3
CDH5 TBX5
CDH5 SPRR1A
CDH5 MYH6
CDH5 LOC100130219
CDH5 GDF5
CDH5 FANCC
CDH5 GNB3
CDH5 PAX6
CDH5 CLTCL1
CDH5 PRB2
CDH5 ACOX2
CDH5 NOTCH4
CDH5 CYP2C19
CDH5 PRM2
FGA ZRSR2
PIP4K2B AQP6
PIP4K2B ZKSCAN3
PIP4K2B RNF113A
IFITM2 IFITM1
UBL4A ME2
TEP1 MATN1
TEP1 SERPINB4
TEP1 TEF
HNRNPU HNRNPM
CENPI CYP2C19
CENPI KIAA0195
CENPI KCNJ4
HLA-DRB1 HLA-DPB1
C4orf10 PLXNA3
C4orf10 HIST1H2BI
C4orf10 CHERP
CENPB VAMP2
CENPB RHOD
MCHR1 CCR9
MCHR1 ZNF211
MCHR1 EFNA3
MCHR1 FOLH1
RPL35A RPS15A
STAC MYT1
KLK3 PDIA2
TBL3 RDBP
KLK6 ZFP36L1
KLK6 SLAMF1
KLK7 GAS2L1
KLK7 BATF
KLK7 DBP
HRG ITIH4
PAFAH1B1 REEP5
PAFAH1B1 TMED10
STXBP1 ADORA3
LOC91316 HLA-C
LOC91316 IGL@
GH2 ITGA8
GH2 ZRSR2
GH2 GHRHR
GH2 CD8B
SLC2A4 ACOX2
SLC2A4 FAS
SLC2A4 KIR2DS3
SLC2A4 TH
SLC2A4 NFKB2
SLC2A3 LOC100131311
TRAIP HLA-DOB
PRF1 HLA-C
VIM TAGLN2
VIM ZNF211
MAMLD1 NEUROG1
MAMLD1 IFI35
CD302 APLP2
DPP6 CRYAA
ELK4 TRIM25
ELK4 MYH6
ELK4 P2RX3
FKBP3 CYP21A2
DBP BMP8A
DBP INHBB
DBP C6
DBP AANAT
DBP FOLR1
GATAD1 ARHGAP1
UQCRC2 PSMB4
EEF1G CAPZA1
UQCRC1 POLR2E
CCL2 WAS
GHRHR RNASE4
GHRHR PRKAA2
GHRHR B4GALT1
GHRHR PTPRN
RPL37A RPL18A
RPL37A RPL41
SEC31A HNRNPK
ALG3 MUTYH
ME2 TMPO
IDO1 PDIA2
IDO1 PRKCG
TBR1 RNF113A
SAA1 IRF5
SAA1 HMGA2
SAA1 HBZ
SAA1 NELL2
SAA1 FOLR1
NCSTN AANAT
NCSTN LPAR1
NCSTN ABP1
NCSTN FCER2
CNTN1 GRIN2C
ATP5B FABP5L7
ATP5B SCP2
MYL1 TEF
IBSP EPHA1
GAST CYP2F1
GAST ACOX2
GAST SLC6A8
GAST ABP1
GTF2E1 SON
MADD RNF113A
PNMT TIMP3
CYP2D6 MAPK3
CYP2D6 PPYR1
RDBP SNX17
RDBP PARG
INSL4 MAGEA11
INSL4 SNAPC2
INSL4 ADAM11
INSL4 ADRM1
INSL4 PAX8
U2AF2 ADD1
RSC1A1 KRTAP1-3
RSC1A1 PXN
NEK9 ITGA8
NEK9 CYP21A2
ITPKC PAX8
ITPKC TAF1
ITPKC BTG2
RAB11B ODF1
RAB11B GUCY2C
CEACAM4 AOC2
CEACAM4 UBAP2L
CEACAM4 LIMK2
CEACAM4 MAPK3
CEACAM4 RNF113A
CEACAM4 LPAR4
CEACAM4 CRIP2
FLT1 APLP1
FLT1 GRIN2C
FLT1 ZNF157
FLT1 TAF1
FLT1 MYCL1
COX6C NDUFA4
COX6C YWHAQ
COX6C SNRPB
COX6C SEPT7
COX6C SNRPF
DYNLT1 MAD2L1BP
KRT33B NFKB2
KRT33B SLC4A3
PTPRS AQP6
C11orf58 PSMD14
GCK CACNB3
GCK TNXB
GCK REG1A
GCK DGKG
ZNF22 ATXN10
IGFBP3 PLAT
CCDC6 KCNA6
EIF4H BCLAF1
CTPS ALAD
IGFBP5 TBX5
MYH6 KRT35
MYH6 FMOD
PHEX PPIC
PHEX SERPINB4
PHEX MMP11
KIAA0114 POLD2
BTG2 BATF
BTG2 MAP4K2
BTG2 GSTT1
BTG2 ACOX2
BTG2 HTR1D
BTG2 GP9
BTG2 PITX2
BTG2 MSX1
BTG2 NCOR2
APLNR KRT31
APLNR LIMK2
APLNR GAS2L1
CALML3 FTSJD2
CALML3 KRT5
CALML3 CSNK2A2
SST PNLIPRP1
TUBB PCNA
TUBB H2AFX
TUBB TYMS
TUBB MYBL2
OPN1MW2 KRT1
BTD PLXNA3
ARFIP1 PPYR1
ATP6V0A1 DARC
ATP6V0A1 CYP2C19
ATP6V0A1 B4GALT1
ATP6V0A1 TMED10P
ZNF117 ACOX2
ZNF117 CPB1
CLK3 ACVR2B
CLK3 AQP2
CLK3 GP9
CLK3 CCR9
CLK3 NCOR2
GUCA1A GRIA1
GPR17 MAP3K4
GPR17 TBX5
GPR17 C6
GPR17 HIST2H4A
TMEM131 RASA1
TMEM131 ARHGAP25
TMEM131 FNTA
PSMB10 PSME2
GPER TAF1
GPER HLA-C
GPER COL14A1
GPER LIMK2
HTN3 C4BPA
HTN3 GLRA1
HTN3 SLC6A8
HTN3 MYLPF
RPLP1 RPL41
ATM PMS2L11
SNRPA1 BCLAF1
SNRPA1 RBM3
SNRPA1 HNRNPM
SNRPA1 GARS
PRKAR2A AQP2
F9 SLC16A1
ENOX2 SSR4
ENOX2 GRIA1
ENOX2 HIP1
ENOX2 CFTR
ATR DARS
ATR IMMT
FABP3 KRT5
FABP3 CACNB3
FABP3 CACNA1B
FABP3 KRT32
FABP3 ERCC4
FABP3 IL4
FABP3 TBX2
FABP3 DNASE1
FABP3 SIGMAR1
FABP3 ATF7
FABP3 PPYR1
HNRNPH1 ZNF75D
FABP1 HTR1A
AKR1C4 SLC5A11
EYA3 ACOX2
EYA3 TEC
GABRA1 FEV
GABRA1 FANCC
GABRA1 HTR2C
GABRA1 SPRR2A
ITIH4 MOBP
ITIH4 NR4A1
ITIH4 NELL2
RPL41 CLIC1
RNF113A REG1A
RNF113A HLA-DOB
RNF113A IFI35
RNF113A ZNF8
RNF113A CD4
RNF113A SSTR3
RNF113A CES2
RNF113A CYP2C19
RNF113A B4GALT1
RNF113A PTPRN
RNF113A ZWINTAS
RNF113A APOC3
GNPDA1 AQP6
USF2 RPS16
SET YWHAQ
SET HNRNPM
GAS2L1 ACOX2
GAS2L1 PRM2
GAS2L1 CACNB3
GAS2L1 KLHDC10
SKP1 BCLAF1
SKP1 CCNI
CDKL5 TNXB
CDKL5 FCGR2B
CDKL5 PFKL
CDKL5 PDE4A
CENPC1 GNB3
IFI16 GTF2E2
IFI16 DCK
IFI16 PSMB9
TRADD CES2
TRADD FASN
ETF1 RHEB
RRP1B REEP5
TNFSF9 CSDC2
TNFSF9 CYP21A2
TNFSF9 RUNX1
TNFSF9 ELN
TNFSF9 MEOX1
USF1 XRCC1
USF1 CHMP1A
FANCC PDGFB
FANCC GNAT2
FANCC HADHB
FANCC WNT1
FANCC SLC6A8
FANCC TNXB
FANCC ZNF37A
FANCC PPYR1
AAMP CASC3
AAMP ZNF211
AAMP CES2
AAMP TTC1
PVALB ZFP36L1
CST4 TIMP3
CST4 NTRK2
CST4 SCNN1G
CST4 LRRC23
CST4 PXN
CST4 PHC2
CST4 PDE4A
CFHR2 CST2
ATP6V0C TP53BP2
KISS1 GNB3
KISS1 RABEP1
KISS1 SPRR2A
KISS1 CSNK2A2
KISS1 THRSP
GRIA1 HMGA2
CLIC1 PABPC1
CLIC1 TCEB1
F13B RUNX1
F13B KRT32
F13B ASNA1
NKX3-1 SCNN1B
GNB1 YWHAQ
GNB1 ATP5F1
GNB3 KRT32
GNB3 ST14
GNB3 PITX2
GNB3 KIR2DS3
GNB3 DLX4
GNB3 DAP
GNB3 ZWINTAS
GNB3 PDIA5
GNB3 CTAG1B
GNB3 TUBB4
GNB3 LY9
GNB3 CHERP
GNB3 BBS9
GNB3 ACOX2
GNB3 CYP2C19
GNB3 ATF7
VTN TEC
RPN2 DDOST
ENO3 HLA-C
ENO3 GOLGA2
LAMP2 ZYX
CASP2 DRG2
CASP2 MAP2K5
PUM2 HNRNPF
ATP4B ELAVL4
ACOX2 MED21
ACOX2 MED22
ACOX2 ERCC4
ACOX2 GPLD1
ACOX2 GCGR
ACOX2 UGP2
ACOX2 DGCR2
ACOX2 GOLGA2
ACOX2 INHBB
ACOX2 PTPN5
ACOX2 DDR1
ACOX2 CACNA1S
ACOX2 NRGN
ACOX2 HMGA2
ACOX2 TUBB3
ACOX2 SNAPC2
ACOX2 SFTPA2B
ACOX2 UCP1
ACOX2 PAX8
ACOX2 NFIC
ACOX2 CDC2L5
ACOX2 TUB
ACOX2 PPIC
PDCD2 PROL1
PDCD2 HADHA
PDCD2 SPRR1A
PIP5K1A PTPRN
TRAM1 ERCC4
TRAM1 NRAS
TCP1 SEPT7
TCP1 HNRNPC
TCP1 SUZ12
CDK4 CSE1L
C18orf1 MLL
CDK9 TOP2B
TUB MAP2K5
LPAR1 GOLGA2
LPAR1 MED22
LPAR1 MALL
SLAMF1 ITGA8
SLAMF1 TTYH2
SLAMF1 SLC6A8
SLAMF1 PROL1
SLAMF1 PAX6
SLAMF1 PTCH1
ATP5F1 RPS7
ATP5F1 DEK
SMN2 RHEB
TGFB3 ADAM11
TGFB3 ZKSCAN3
TGFB3 TMEM106A
TBXA2R LPCAT3
TBXA2R PRKCG
PHB2 SPRR1A
PHB2 TUBB4
PHB2 PPIC
PHB2 KRT2
ERCC4 TTC1
ERCC4 TMEM106A
ERCC4 PRL
ERCC4 SP2
ERCC4 ZFP36L1
ERCC4 MALL
ERCC4 KIAA0090
ERCC4 LOC727787
WTAP HNRNPK
WTAP BCLAF1
NFYC MYL12A
CYP17A1 MYOM1
CYP17A1 DNA2
CYP17A1 HMGA2
CYP17A1 POU4F1
CYP17A1 RUNX1
CYP17A1 NNAT
ITGB3BP SDHA
ITGB3BP USP11
ITGB3BP AARS
ITGB3BP PSME3
ITGB3BP TTYH2
PITX2 PRB1
PITX2 TRD@
SMARCA1 BTN2A2
SMARCA1 CSNK2A2
IQGAP1 CAPZA1
IQGAP1 FNTA
IQGAP1 MYL12A
IQGAP1 FAM120A
IQGAP1 RGS19
IQGAP1 MRPL3
PNLIPRP1 TAF1
PNLIPRP1 PDIA2
PNLIPRP1 MBP
DRG2 RFX5
DRG2 PMS2L11
DRG2 CYP2C19
DRG2 TH
DRG2 TBX5
DRG2 SNRPC
SERTAD2 RHEB
CD93 NPPC
YWHAQ YWHAZ
YWHAQ PPP1CC
YWHAQ RAD21
YWHAQ HNRNPM
YWHAQ ATXN10
YWHAQ MYO5B
YWHAQ HNRNPC
YWHAQ ILF2
POR KRT1
TRD@ NOTCH3
ARHGAP1 CAP1
RAB1A CCNI
PFKL MGAT1
PFKL HLA-C
CHKB B4GALT1
CHKB PHC2
ARHGDIA PXN
YWHAB PPIA
CEBPZ DPM1
CEBPZ UBE2N
EPRS IMMT
PITPNB ATP6V1E1
EIF2S1 PSMA5
AMD1 BCLAF1
MATN1 ZNF157
ST3GAL2 CHRM4
ST3GAL2 PIK3R2
ST3GAL2 TMEM106A
COPA REG1A
COPA SLC4A3
FRG1 HPRT1
FRG1 CCT7
CYP21A2 TBX5
CYP21A2 MED22
CHRM5 B4GALT1
CHRM4 BMP8A
WARS HTT
PRKCG KRT31
PRKCG HLA-DOB
PRKCG GUCA2A
ZFP36L1 PRM2
ZFP36L1 GCGR
ZFP36L1 P2RX3
MGAT1 CCNI
MGAT3 HMGA2
ARR3 NNAT
UCP1 LEPREL2
PPYR1 PITPNA
PPYR1 ST8SIA4
PPYR1 TMED10P
FTL ZYX
DPH1 ADD1
VAMP2 UGP2
VAMP2 BTN3A1
UBAP2L NUP188
SLC16A1 KCNJ4
SLC16A1 KRT1
SLC16A1 FMOD
SLC16A1 B4GALT1
CALCR SLC6A8
CALCR GTF2H4
FEZ2 SLC30A3
PRR3 RAP1A
CSTF3 PARP4
CSTF3 TTC1
NOTCH3 CYP2C19
GSTP1 COL14A1
GSTP1 HP
GSTP1 CYP2C19
GSTP1 NF1
CYP2C19 CDH15
CYP2C19 IDS
CYP2C19 KRT86
CYP2C19 SH3GL3
CYP2C19 MPP2
CYP2C19 TEF
CYP2C19 THRA
CYP2C19 SLC5A11
CYP2C19 LPCAT3
CYP2C19 UCN
CYP2C19 GTPBP1
CYP2C19 SLC9A3R2
ACTG1 MYO5B
IMMT FNTA
IMMT RBBP4
IMMT PSMA5
IMMT TMED10
PCK2 VPS72
ACRV1 SLC6A9
ACRV1 ADD1
DYNLL1 PSMA5
HSF4 IGFALS
ADD1 ODF1
ADD1 NFIX
ADD1 CRYAA
ADD1 SLC5A11
ADD1 POLR2K
CKB CACNB3
CKB HMGA2
KRT31 CRYAA
KRT32 MYCL1
KRT32 NRGN
KRT32 RPL3L
KRT35 SCNN1G
KRT35 KRTAP1-3
KRT35 NF1
N4BP2L2 CES2
CAPZA1 REEP5
ACHE PLK1
ACHE ST8SIA4
ACHE TIMP3
ACHE NKX2-5
CETN1 TBX5
UQCRB ZNF8
MNAT1 ELN
SLC30A3 MAP2K5
SLC30A3 UGP2
SLC30A3 COL1A1
TMED10 TMED10P
TMED10 SDCBP
TMED10 SNRPB
TMED10 RHEB
RBBP8 COPB1
CALM2 SRP9
CALM2 PSMA5
DCK KTN1
PROX1 MPP2
ECH1 SUCLG1
MPP3 KRT1
MPP2 TIMP3
MPP2 IFI35
MPP2 HMGA2
MPP2 PSD
MPP2 FEV
MPP2 KRT6C
MPP2 DIO2
MPP2 PDE4A
MPP2 P2RX3
MPP2 BMP8A
MPP2 MMP11
PRODH2 GUCA2A
RORC TNXB
BCLAF1 SUZ12
BCLAF1 SFRS11
BCLAF1 RHEB
THRA ZNF132
POU5F1 GDF5
POU5F1 TBX5
DARS HNRNPF
INHBB PLG
GP9 TBX5
GP9 KIR2DL4
FMOD ZNF8
TAGLN2 ITGAX
TAGLN2 CPA2
TAGLN2 DGCR2
TAGLN2 EMP3
TAGLN2 GFRA2
CACNA1S FXYD3
CACNA1S COL14A1
CACNA1S HOXC6
CACNA1S HTR2C
KLHDC10 ADORA3
KLHDC10 SPRR1A
KLHDC10 HLCS
KLHDC10 UGP2
WDR67 TPM1
HCG8 ZKSCAN1
HCG8 ZKSCAN3
HCG8 CES2
HCG8 AOC2
MAPRE2 YWHAZ
MAPRE2 HNRNPK
MAPRE2 HNRNPC
MAPRE2 HTATSF1
AQP6 NDN
KRTAP1-3 NFKB2
KRTAP1-3 RNASEL
AQP2 ZWINTAS
AQP2 CYP4A11
AQP2 OSM
AQP2 ADAM15
BMP8A LPAL2
BMP8A MED22
BMP8A CHD8
BMP8A KCNA6
BMP8A ATF7
CTSA TALDO1
CTSB SPRR1A
CTSB ZRSR2
CTSD APLP2
TRIM21 NEUROG1
TRIM21 REG1A
CHERP PDGFB
CHERP ASNA1
CHERP ADAM15
CHERP CRYGA
CYBA TTYH2
BRD2 JUND
BRD2 POLRMT
BRD2 XRCC1
KIF1A SERPINA5
PCYT1A MAGEA12
SNRPD2 RPS7
SNRPD2 LDHB
SNRPD2 ATP5G3
FCER2 XPA
FCER2 NCOR2
PTPN11 HNRNPA2B1
RBBP4 SRP9
RUNX1 TRBC1
COPB1 ZNF131
COPB1 HNRNPC
COPB1 RB1CC1
MYO5B LSM1
ZNF37A CELA3B
ZNF37A ATF7
ZNF37A CSNK2A2
AQP7 C4orf8
EMD SLC3A2
AES SNRPN
SLBP SNRPN
SLBP SEPT7
SLBP CCNI
GNAO1 CES2
ADORA3 ALPP
ADORA3 AMHR2
ADORA3 DHRS2
MED22 DNA2
GAPDH RPL18A
NTSR1 SLC7A1
PROL1 RFC5
PROL1 MOBP
GLUD1 NOMO1
BCL2 KCNA6
XRCC1 PMS2L11
FAM13C GABRA2
SEPT7 PRPF18
IFNA4 PHKA1
PITPNA HTT
C6orf10 APLP1
C6orf10 GOLGA2
C6orf10 BMP4
XRCC6 POLD2
SLC9A2 CDH15
SLC9A2 ZRSR2
SLC9A2 COL14A1
ATP5G1 CES2
NONO RANBP1
C4BPA CHGB
HOXA5 HOXA9
ABP1 HLA-C
ABP1 NCOR2
ABP1 MOBP
SCNN1G ODF1
SCNN1G TTF1
SCNN1G GOLGA2
SCNN1G CHMP1A
MALL NFE2L1
UGP2 IGFALS
UGP2 HIVEP1
B4GALT1 SERPINA5
B4GALT1 FOXO1
B4GALT1 NEUROG1
B4GALT1 ZNF76
B4GALT1 CHMP1A
GUCA2A MAPK3
GUCA2A PIK3R2
GUCA2A MBP
NPPC NFKB2
NPPC REG1P
THRSP APLP1
THRSP PIK3R2
MAP1A GOLGA2
EEA1 EFNA3
KIAA0195 WAS
KIAA0195 SCNN1B
EPHB4 PMS2L11
PARP4 NUP188
TUBB4 ZNF141
TUBB4 GOLGA2
PSMB8 GTF2E2
PSMB8 PSMB9
GCKR ADAM11
GCKR GSTT1
CACNA1C KHK
HERC1 HNRNPC
SFPQ SNRPB
SFPQ HNRNPK
SFPQ RHEB
PAX6 ZNF132
PAX6 SERPINB4
MRPL3 PDIA6
MRPL3 SNRPG
PAX3 CES2
CSE1L ACYP1
TPM1 CD151
POLB CD4
PAX8 GRIN2C
PAX8 GRIN2A
PTPN5 TBX5
LMNB1 H2AFX
LMNB1 HNRNPF
GSTT1 HADHB
GSTT1 PSD
UBE2N HNRNPM
DDR2 ETV2
DDR2 TMEM106A
UBE2C CDKN3
ST8SIA4 P2RX3
ST8SIA4 ZWINTAS
MRPS22 FNTA
MRPS22 PSMA5
PSD DNA2
PSD TBX5
PSMB2 PPIA
SLC6A8 CYP2A6
ST6GAL1 GOLGA2
MRPL12 PLXNA3
TOP3A LPAL2
NFE2L1 ZNF211
TFDP1 KCNJ4
DPF2 ZKSCAN1
MYOM1 WNT1
ASNA1 SNX17
ASNA1 USP11
ASNA1 SPRR1A
ASNA1 C6
OXA1L AOC2
DHRS2 GRIN2C
DHRS2 HMGA2
DHRS2 HIVEP1
RPS15A RPS7
CD4 MAGEA12
CD4 LIMK2
CD4 ZKSCAN3
KRT2 CES2
KRT5 HTR2C
KRT5 KAL1
TBX5 HLA-C
TBX5 ZRSR2
TBX5 SERPINA3
TBX5 SLC9A3R2
TBX5 NRGN
TBX5 KHK
TBX5 ODF1
TBX5 HK1
TBX5 HMGA2
TBX5 PRB1
TBX5 NFIC
KCNA6 ITGA8
KCNA6 CD86
KCNA6 GRIN2C
KCNA6 COL1A1
KCNA6 REG1A
CCR9 NEUROG1
DGCR6 EFNA3
DGCR6 DGKQ
DGCR6 CES2
CNTD1 CES2
SLC10A1 SPRR1A
LPAL2 HLA-C
LPAL2 DNASE1
LPAL2 PIK3R2
LPAL2 SLC4A3
LPAL2 SLC14A2
TMED10P AOC2
GARS SNRPB
GARS RHEB
GARS CCNI
FHL2 RNASEL
FHL3 EFEMP1
FHL3 CPA2
PSMA6 STMN1
PSMA5 PDHX
FTH1 EIF1
C6 PDIA2
C6 GPSM3
GALT DNASE1
GALT EDN2
HMGCS2 HADHB
HMGCS2 MBTPS1
CD63 ZYX
TTYH2 FAM175B
TTYH2 LEPREL2
NDN TNXB
EFNA3 CYP4A11
EFNA3 PLK1
EFNA3 HNF4A
EFNA3 GTF2H4
EFNA3 SLC4A3
CD68 HMGA2
A2M LEP
LGALS8 ZNF131
LGALS8 MYST3
RECQL STAG1
MSH6 TOP2B
HTATSF1 HNRNPM
ATXN10 PRMT1
CHMP1A ZNF8
CD8B ZNF132
CD8B RAB32
WAS PIK3R2
KCNJ4 NEUROG1
PLXNA3 TERT
PLXNA3 BCL3
WNT1 ATP1A3
PMS2L11 HLA-C
PMS2L11 CTAG1B
HLA-DOB PHC2
COL1A1 FEV
COL1A1 PIK3R2
PDE4A HLA-C
PDE4A CES2
PDE4A MYST3
RHEB TAF9
RHEB MAPK6
RHEB HNRNPC
PPIC BBS9
PPIC ZRSR2
PPIC GRIN2C
PPIC DARC
MAP4K2 OSM
TYRP1 RFC5
TYRP1 ZRSR2
TYRP1 HIST1H2BI
LIMK2 TMEM106A
LIMK2 CPA2
LIMK2 CD151
LIMK2 SPRR1A
EIF1 PDIA3
EIF1 DAZAP2
EIF1 PTP4A1
EIF1 JUND
PTN TARBP2
TTF1 ETV2
MAP2 TSTA3
MAP2 IGFALS
MAP2K5 ZRSR2
MAP2K5 TMEM106A
MAP2K5 TEF
RB1CC1 PSMD11
RB1CC1 HNRNPK
RB1CC1 GOLGA4
RB1CC1 CCNI
FNTA REEP5
GPX1 TERT
DNA2 ELN
DNA2 SNAPC2
DNA2 COL14A1
TFAP2A ODF1
CALCOCO2 AARS
NUP188 CES2
STK38 TOP2B
WWP1 CES2
LPCAT3 TAF1
LPCAT3 CSNK2A2
LPCAT3 FOLR1
MBP ZNF211
MBP CHRNA1
MBP ALDH5A1
PCNA RPA1
PCNA H2AFX
PCNA H2AFZ
NFKBIA JUNB
REG1A PTPRU
REG1A MOBP
REG1A SERPINB4
NRGN FXYD3
NRGN MAP2K6
NRGN OPRL1
MC4R ABHD2
MC4R PYGM
CDR2 TIMP3
REG1P NELL2
REG1P SEMA3F
REG1P HTR2C
REG1P PDIA2
CYP2A6 IFI35
ALPP BMP4
PPP1CB HNRNPK
RPA4 PDE3A
CLCNKA DES
CXorf40B CES2
ABCC8 TIMP3
RABGGTB PTP4A1
ALPI ETV2
HNRNPA2B1 HNRNPF
HNRNPA2B1 LDHB
AOC2 TAF1
AOC2 NELL2
TIMP3 CACNB3
TIMP3 KDR
TIMP3 P2RX7
TIMP3 HTR2C
FXYD3 FOLR1
SRP9 SNRPG
GOLGA4 NUP153
ZNF8 BBS9
APLP1 CHD8
APLP2 ZYX
ZYX RHOG
MMP11 CRABP2
DNTT PSMB9
SERPINB4 HMGA2
GOLGA2 COL14A1
GOLGA2 LEP
GOLGA2 S100G
GOLGA2 MUTYH
PTP4A1 HNRNPC
PTP4A1 HNRNPK
SAP18 HNRNPC
SAP18 HNRNPM
PHC2 SLC5A11
PHC2 TBC1D5
MYB TOP2B
CTAG1B BBS9
CTAG1B IDS
CTAG1B ZKSCAN3
RNASE4 NELL2
FNTB CES2
IFI35 BBS9
IFI35 VPS72
LY9 NFIB
CSNK1G2 MYST3
SNAPC2 ODF1
KCNN3 SMPDL3B
ABHD2 ITGA8
NUCB1 ST14
GPR3 MUTYH
GPR3 HLA-C
TBX2 ZRSR2
TBX2 ETV2
TBX2 HTR2C
TBX2 HIVEP1
CCR2 MYCL1
ZKSCAN1 NFATC3
ZKSCAN1 TTC1
ZKSCAN3 ODF1
GFRA2 SPRR1A
GFRA2 NCOR2
PSMC5 PSMD4
CCNI MAPKAPK2
CCNI DAZAP2
CCNI POLR2A
BATF HIST1H2BI
HLA-C HLA-A
HLA-C HP
HLA-C RAB3B
PABPC1 CALR
PABPC1 HNRNPD
HOXC6 TAF1
ATP1A3 HMGA2
SPRR1A ETV2
SPRR1A HTR2C
AANAT MSX1
ACVR2B ZRSR2
ACVR2B CYP4A11
PDHX ARL1
CPA2 ITGA8
FAM175B MAPK3
TNXB TBC1D5
TNXB MLL
TNXB CMA1
PIK3R2 HTT
HTR2C ADAM15
HTR2C MOBP
NEUROG1 ZNF157
ODF1 ADAM15
TTC1 AARS
ICA1 CLTCL1
CMA1 ETV1
MLL PRM2
NELL2 PXN
ATP7A CES2
ETV2 HADHB
ETV2 ATF7
DAB2 GTPBP1
RBM3 HNRNPK
NCL SFRS2
CFTR CES2
HTT CYP4A11
PSMD4 CCT7
MSH2 ICT1
ITGA8 BBS9
ITGA8 HMGA2
ITGA8 LOC727787
ITGA8 MOBP
ITGA8 P2RX3
NFATC3 CES2
PRMT1 CCT7
STMN1 AARS
NCOR2 FEV
CES2 TEC
CES2 SEL1L
CES2 HMGA2
CES2 PTPRU
CES2 AKR1D1
MST1R TEF
TEF CYP4A11
POLD2 HADHA
HNRNPK DAZAP2
HNRNPK HNRNPM
REEP5 RASA1
DES CNP
MAGEA12 MYCL1
MOBP C4orf8
KDR NFIC
KDR SNRPC
PRM2 P2RX7
ZNF131 ZNF134
ADAM11 CYP4A11
GNAT2 GRIN2C
BLZF1 OPRM1
EXOSC7 PTPRU
PDGFB COL14A1
CNP USP11
PDIA2 CYP4A11
NFIC COL14A1
