# Supplementary material for: Functional networks inference from rule-based machine learning models
Source: BioData Min. 2016 Sep 5;9:28. doi: 10.1186/s13040-016-0106-4 (PMC5011349; doi:10.1186/s13040-016-0106-4)
Supplement: Supplementary file 2 — Networks. All networks used in the analysis given as a list of edges. (XZ 11980 kb) [file 13040_2016_106_MOESM2_ESM.xz › networks/aracne/Leukemia/SN_C3.txt]

AVPR1B MYH6
AOC2 NELL2
AOC2 CEACAM4
TIMP3 SIRPD
TIMP3 MPP2
TIMP3 MUC1
TIMP3 HTR2C
TIMP3 ACHE
TIMP3 CST4
FXYD3 GRM1
COL11A2 CES2
CKB HMGA2
KRT31 ARHGEF2
KRT31 PRKCG
RDBP NDUFB7
KRT32 AQP3
PCSK6 CDH5
AGER GFAP
PROL1 BCAT2
PCK1 CES2
TNNC1 TMEM106A
PRB1 TBX5
GCM1 NFATC1
GCM1 TNFSF9
APLP1 RENBP
APLP1 MR1
APLP2 ZYX
SEMA3F COL4A2
SUMO1 SNRPB
MVK SPRR1A
MVK LPCAT3
MVK GH2
SF3B2 PSMD2
DNTT PSMB9
MPP2 AQP3
MPP2 IFI35
MPP2 HMGA2
MPP2 BCAT2
MPP2 PSD
MPP2 FEV
MPP2 CYP2C19
MPP2 KRT6C
MPP2 PDE4A
MPP2 SMARCD3
WNT10B DOC2B
DGCR2 ACOX2
ARHGEF2 GNB3
DNASE1 PKLR
DNASE1 SLC18A1
THRA CYP2C19
GOLGA2 ACOX2
GP9 TULP1
SAP18 HNRNPC
TAGLN2 VIM
CACNA1S ACOX2
CDH5 BCAM
CDH5 MYH6
CDH5 ACOX2
CDH5 ATAD4
CDH5 TBX5
CDH5 BCAT2
CDH5 GDF5
CDH5 CLTCL1
CDH5 CYP2C19
CDH5 FANCC
CDH5 SPRR1A
CDH5 TNFRSF8
CTAG1B BBS9
CTAG1B BCAT2
CTAG1B PMS2L11
PIP4K2B AQP6
PIP4K2B RNF113A
IFITM2 IFITM1
AQP2 NEFL
HTR2C SPRR1A
HTR2C REG1P
HTR2C GABRA1
NRGN ACOX2
NRGN TBX5
SP1 CYP3A4
SP1 IFNA21
SP1 CALCRL
MUC1 CYP3A4
IFI35 BBS9
IFI35 VPS72
IFI35 RNF113A
C4orf10 NCOA2
BCAT2 RENBP
BCAT2 APOD
MCHR1 EFNA3
PAPPA ACOX2
GRM4 CYP2C19
GRM4 DRD1
SMARCD3 REG1A
SRP9 SNRPG
SRP9 RBBP4
SMARCD1 ERCC4
SMARCD1 TTF1
SMARCD1 HMGA2
SMARCD1 PTPRN
KLK7 PDE1C
KLK7 APOB
CYP3A4 CD8B
CYP3A4 TRD@
CYP3A4 GNB3
COX6A1 SNRPD2
COX6A1 COX6C
CSNK2A2 PDE6B
CSNK2A2 SMARCA1
CSNK2A2 LPCAT3
MGAT3 HMGA2
MUTYH MAP3K10
CCL22 CES2
CCL22 ZWINTAS
SNRPD2 ATP5G3
POU2AF1 CD79A
CCND1 RENBP
SLC2A4 ACOX2
H2AFX PCNA
PLXNA3 STIP1
RUNX1 TNFSF9
RUNX1 REG3A
CD68 S100A7
CD68 HMGA2
ELK4 MYH6
CSN3 FEV
CSN3 SPRR1A
CSN3 CD8B
CSN3 CRABP2
CSN3 TBX5
YBX1 RHEB
CCNI SKP1
MMP14 RENBP
MMP14 COL14A1
MMP14 TBX5
GHRHR B4GALT1
GHRHR PTPRN
RPL37A RPL18A
RPL37A RPL41
ZNF211 TAF11
ZNF211 C12orf32
HMGN2 TUBB
DARC NTN3
ELAVL3 TAF1
HLA-C TBX5
HLA-C PDE4A
HLA-C TULP1
HLA-C PMS2L11
GNAO1 CES2
MED22 ACOX2
MED22 BMP8A
UBE2D3 ARF1
UBE2D3 SKP1
SAA1 HMGA2
CEACAM4 LIMK2
CEACAM4 RNF113A
SLC29A2 PKLR
EDC4 S100A9
EDC4 CENPB
SPRR1A NCOA2
SPRR1A ETV2
SPRR1A ASNA1
SPRR1A CTSB
AANAT NEFL
VPREB1 CD19
GAST ACOX2
GAST RENBP
GAST CCL25
CPA2 LIMK2
CPA2 ADCYAP1
MADD RNF113A
CHIC1 BBS9
CHIC1 PTPRU
CHIC1 IL8RB
CHIC1 DRD1
CHIC1 CYP2C19
CHIC1 MAP2K5
CHIC1 OR2H1
APOB CYP2C19
APOB HMGA2
GAP43 CYP2C19
RASA1 REEP5
TULP1 ACOX2
TULP1 MAP3K10
TULP1 PDIA2
CCT4 DYNLL1
SLC5A11 CYP2C19
TNFRSF8 PDE6B
TNFRSF8 NFIB
UGP2 ACOX2
H3F3A ACOX2
H3F3A ATP6V0A1
DIO3 PKLR
DIO3 NEFL
B4GALT1 ATP6V0A1
B4GALT1 RNF113A
CD79A IGHM
CSDC2 TNFSF9
TTC1 AAMP
GPR17 TBX5
GCKR ADAM11
WARS HTT
KRT86 CYP2C19
GAS2L1 PRM2
PAX8 ACOX2
PTPN5 ACOX2
PTPN5 TBX5
ETV2 IFNA21
TAF1 GPER
TAF1 LPCAT3
TUBB TYMS
PSD DNA2
PSD TBX5
PDE6B PKLR
PDE6B FANCC
PDE6B RNF113A
ATP6V0A1 IFNA21
ATP6V0A1 CYP2C19
ZNF117 ACOX2
SLC18A1 ATF7
INA CYP2C19
CD74 HLA-DRA
ITGA8 SLAMF1
TMEM131 ARHGAP25
ASNA1 ABAT
GPER RENBP
DHRS2 HMGA2
RPLP1 RPL41
IDS CYP2C19
CD4 RNF113A
FABP3 ADCYAP1
ADCYAP1 TMEM106A
ADCYAP1 CHRM4
ADCYAP1 TRD@
ADCYAP1 RNF113A
TBX5 ZRSR2
TBX5 NFIC
TBX5 CALCRL
TBX5 DRG2
TBX5 HMGA2
TBX5 IFNA21
TBX5 S100A7
FH PSMA5
GABRA1 FEV
GABRA1 FANCC
RPL41 EEF1A1
RNF113A REG1A
RNF113A HLA-DOB
RNF113A TBR1
RNF113A ZNF8
RNF113A CES2
RNF113A CYP2C19
RNF113A PTPRN
RNF113A AFAP1
RNF113A ZWINTAS
NCOA2 DEFA5
NCOA2 HMGA2
NCOA2 RENBP
PKLR RENBP
PKLR SIRPD
PKLR ACOX2
PKLR ADAM11
PKLR TFE3
CST4 RENBP
BTG2 ACOX2
TEC CES2
INHBB ACOX2
TEF DEFA5
TEF CYP2C19
TNFSF9 MAP3K10
FANCC HADHB
S100A7 ACOX2
HNRNPC RHEB
C6 IFNA21
DPM1 CEBPZ
NFIC ACOX2
HMGCS2 HADHB
TRD@ PITX2
HMGA2 ACOX2
HMGA2 CYP17A1
HMGA2 CES2
HMGA2 SERPINB4
GNB3 BBS9
GNB3 ACOX2
GNB3 CYP2C19
GNB3 ZWINTAS
RPS29 EEF1A1
SRPK3 ACOX2
SRPK3 ADAM11
SRPK3 PRKCG
SRPK3 MAP3K10
SRPK3 GSTT1
ACOX2 ERCC4
ACOX2 UCP1
ACOX2 EBI3
PDCD2 HADHA
PMS2L11 RENBP
BNIP1 MAP2K5
IFNA21 ZWINTAS
HCG8 CES2
HLA-DPA1 HLA-DRA
HLA-DPA1 HLA-DMB
PPIC BBS9
FAS MAP3K10
HLA-DPB1 HLA-DRB1
LIMK2 TMEM106A
ERCC4 AQP3
ERCC4 TMEM106A
SEL1L CES2
CYP17A1 POU4F1
CYP17A1 DNA2
ABAT DEFA5
DRG2 CYP2C19
HLA-DRA HLA-DRB1
NEFL RENBP
NEFL MAP3K10
NEFL BCL3
ZNF8 BBS9
LPCAT3 CYP2C19
LPCAT3 GFAP
LPCAT3 FOLR1
TH OGG1
PDGFB GZMB
HLA-DRB1 HLA-DMA
REG1A PTPRU
CES2 PTPRU
CES2 CHRND
