# Supplementary material for: Functional networks inference from rule-based machine learning models
Source: BioData Min. 2016 Sep 5;9:28. doi: 10.1186/s13040-016-0106-4 (PMC5011349; doi:10.1186/s13040-016-0106-4)
Supplement: Supplementary file 2 — Networks. All networks used in the analysis given as a list of edges. (XZ 11980 kb) [file 13040_2016_106_MOESM2_ESM.xz › networks/aracne/Leukemia/SN_C1.txt]

TULP1 ACOX2
TULP1 MAP3K10
TULP1 HLA-C
TULP1 PDIA2
TULP1 GP9
MFGE8 NEFL
SUMO1 SNRPB
PCSK6 CDH5
PCSK6 PPYR1
MFAP2 PKLR
L1CAM CDH8
L1CAM ADORA3
L1CAM REG1A
L1CAM CYP11B2
SQLE TTF1
NDUFB7 RDBP
NDUFB7 CCR9
NDUFB7 PDGFB
NDUFB7 GAST
SKIV2L APLP1
SKIV2L CACNA1S
RENBP MMP14
RENBP PKLR
RENBP CCND1
RENBP NEFL
RENBP BCAT2
RENBP PMS2L11
RENBP GPER
RENBP NCOA2
RENBP APLP1
RENBP GAST
RENBP CST4
DAZ2 DOC2B
DAZ2 MED22
DOC2B CDKL5
DOC2B WNT10B
DOC2B PKLR
TFE3 PKLR
SP1 CCR9
SP1 CYP3A4
SP1 IFNA21
SP1 CALCRL
MUC1 CYP3A4
MUC1 TIMP3
BCAT2 APOD
BCAT2 MPP2
BCAT2 PROL1
BCAT2 CDH5
BCAT2 CTAG1B
PAPPA ACOX2
PAPPA PTPRN
PAPPA GRM1
SMARCD3 MPP2
SMARCD3 REG1A
SMARCD1 ERCC4
SMARCD1 TTF1
SMARCD1 HMGA2
SMARCD1 PTPRN
CXCL11 IFNA21
CYP3A4 CD8B
CYP3A4 TRD@
CYP3A4 GNB3
COX6A1 COX7A2
COX6A1 SNRPD2
COX6A1 COX6C
GTF2F1 ZNF8
POU2AF1 CD79A
CSN2 TIMP3
CSN3 AVPR1B
CSN3 SCNN1G
CSN3 CRABP2
CSN3 FEV
CSN3 TBX5
CSN3 SPRR1A
CSN3 CD8B
YBX1 RHEB
MMP14 PDE1C
MMP14 COL14A1
MMP14 SRPK3
MMP14 TBX5
HMGN2 TUBB
ELAVL3 TAF1
UBE2D3 ARF1
UBE2D3 BRD2
UBE2D3 SKP1
EDC4 S100A9
EDC4 CENPB
STIP1 PLXNA3
VPREB1 CD79A
VPREB1 CD19
C12orf32 ZNF211
CHIC1 BBS9
CHIC1 PTPRU
CHIC1 IL8RB
CHIC1 DRD1
CHIC1 PRKCA
CHIC1 CYP2C19
CHIC1 MAP2K5
CHIC1 OR2H1
APOB CYP2C19
APOB HMGA2
APOB GH2
APOB KLK7
GAP43 CYP2C19
KCNMA1 MVK
CCT4 DYNLL1
TNFRSF8 PDE6B
TNFRSF8 NFIB
TNFRSF8 CDH5
H3F3A ACOX2
H3F3A ATP6V0A1
H3F3A C6
DIO3 PKLR
DIO3 NEFL
GRM4 CYP2C19
GRM4 DRD1
CCL22 CES2
CCL22 TIMP3
CCL22 ZWINTAS
CCL25 HNF1B
CCL25 PTPRN
CCL25 GAST
GRM1 IFNA21
GRM1 FXYD3
REG3A RUNX1
REG3A FABP3
NEFL AQP2
NEFL RAP1GAP
NEFL MAP3K10
NEFL AANAT
NEFL BCL3
MAPK1IP1L HNRNPK
AGPAT1 TNNC1
NCAPD3 SPRR1A
NCAPD3 REG1A
COL4A2 IFNA21
COL4A2 SEMA3F
BNIP1 BBS9
BNIP1 MAP2K5
GZMB PDGFB
ATAD4 CDH5
RING1 CALML3
PDE6B PKLR
PDE6B FANCC
PDE6B CSNK2A2
PDE6B RNF113A
SLC18A1 DNASE1
SLC18A1 ATF7
SLC18A1 PSD
SLC18A1 MR1
INA CYP2C19
TAF11 RB1CC1
TAF11 ZNF211
ADCYAP1 TMEM106A
ADCYAP1 CPA2
ADCYAP1 CHRM4
ADCYAP1 TRD@
ADCYAP1 OPN1MW2
ADCYAP1 GRIN2C
ADCYAP1 FABP3
ADCYAP1 RNF113A
FH PSMA5
OR2H1 SAA1
NCOA2 HMGA2
NCOA2 C4orf10
NCOA2 PRKAR2A
NCOA2 DEFA5
NCOA2 SLC4A3
NCOA2 SPRR1A
PKLR SCNN1G
PKLR SIRPD
PKLR ACOX2
PKLR ADAM11
PKLR DNASE1
PKLR SLC29A2
PKLR CYP11B2
PKLR WAS
ARF3 CES2
S100A7 ACOX2
S100A7 PCK1
S100A7 TBX5
S100A7 CD68
MCM3 TUBB
CALB2 AOC2
MCAM HLA-C
MCAM CLCN1
BCAM CDH5
MVK GH2
MVK KRT31
MVK THRA
MVK LPCAT3
MVK SPRR1A
SRPK3 GSTT1
SRPK3 ACOX2
SRPK3 HLA-C
SRPK3 CFB
SRPK3 PRKCG
SRPK3 MAP3K10
SRPK3 ADAM11
SRPK3 MBP
NTN3 DARC
IFNA21 ETV2
IFNA21 TNXB
IFNA21 ATP6V0A1
IFNA21 TTYH2
IFNA21 TBX5
IFNA21 ZWINTAS
IFNA21 C6
IFNA21 KDR
WNT2B RPL41
EBI3 ACOX2
MDH1 ATP5A1
CALCRL TBX5
EEF1A1 RPL41
EEF1A1 RPS29
PSMD2 SF3B2
SIRPD TIMP3
ABAT DEFA5
ABAT PAX8
ABAT ASNA1
ABAT HIVEP1
AFAP1 MOBP
AFAP1 RNF113A
AQP3 HLA-C
AQP3 MPP2
AQP3 KRT32
AQP3 ERCC4
HLA-DRA CD74
HLA-DRA HLA-DPA1
HLA-DRA HLA-DRB1
PDE1C KLK7
DEFA5 NELL2
DEFA5 TEF
PSMC1 TCEB1
OGG1 TH
GFAP KRT31
GFAP MYH6
GFAP AGER
GFAP LPCAT3
CLCN1 CDH5
IGHM CD79A
E2F1 HMGA2
RAB28 CST6
LOC201229 GNB3
MAP3K10 MUTYH
MAP3K10 TNFSF9
MAP3K10 FAS
CHRND CES2
CHRNE CES2
CHRNE GDF5
HLA-DMB HLA-DPA1
HLA-DMA HLA-DRB1
AVPR1B LYST
AVPR1B MYH6
HDAC1 TTF1
PCK1 CES2
COL11A2 CES2
COL11A2 FCGR2B
MIA GAS2L1
SF1 PABPC1
TNNC1 TMEM106A
GCM1 NFATC1
GCM1 TNFSF9
GCM1 DNA2
ARHGEF2 KRT31
ARHGEF2 GNB3
MR1 APLP1
RELN PSD
CDH5 MYH6
CDH5 LOC100130219
CDH5 ACOX2
CDH5 TBX5
CDH5 GDF5
CDH5 CLTCL1
CDH5 PRM2
CDH5 CYP2C19
CDH5 SLC4A3
CDH5 FANCC
CDH5 SPRR1A
PIP4K2B AQP6
PIP4K2B ZKSCAN3
PIP4K2B RNF113A
IFITM2 IFITM1
HLA-DRB1 HLA-DPB1
MCHR1 CCR9
MCHR1 EFNA3
KLK6 SLAMF1
GH2 ZRSR2
SLC2A4 ACOX2
VIM TAGLN2
MAMLD1 IFI35
ELK4 MYH6
GHRHR B4GALT1
GHRHR PTPRN
GHRHR RNASE4
RPL37A RPL18A
RPL37A RPL41
TBR1 RNF113A
SAA1 HMGA2
GAST ACOX2
GAST SLC6A8
MADD RNF113A
RDBP SNX17
INSL4 ADAM11
U2AF2 ADD1
NEK9 ITGA8
RAB11B ODF1
CEACAM4 LIMK2
CEACAM4 AOC2
CEACAM4 RNF113A
FLT1 TAF1
KIAA0114 POLD2
BTG2 ACOX2
BTG2 NCOR2
BTG2 GSTT1
APLNR KRT31
TUBB TYMS
ATP6V0A1 B4GALT1
ATP6V0A1 CYP2C19
ZNF117 ACOX2
GPR17 TBX5
TMEM131 ARHGAP25
GPER TAF1
RPLP1 RPL41
FABP3 TBX2
FABP3 ERCC4
FABP3 PPYR1
GABRA1 FEV
GABRA1 FANCC
GABRA1 HTR2C
RPL41 CLIC1
RNF113A REG1A
RNF113A HLA-DOB
RNF113A IFI35
RNF113A ZNF8
RNF113A CD4
RNF113A CES2
RNF113A CYP2C19
RNF113A B4GALT1
RNF113A PTPRN
RNF113A ZWINTAS
RNF113A APOC3
GAS2L1 ACOX2
GAS2L1 PRM2
SKP1 BCLAF1
SKP1 CCNI
CDKL5 PFKL
TRADD CES2
TNFSF9 RUNX1
TNFSF9 ELN
TNFSF9 CSDC2
FANCC HADHB
FANCC SLC6A8
FANCC ZNF37A
FANCC PPYR1
AAMP CES2
AAMP TTC1
CST4 SCNN1G
CST4 TIMP3
GRIA1 HMGA2
F13B ASNA1
GNB1 ATP5F1
GNB3 BBS9
GNB3 ACOX2
GNB3 ST14
GNB3 CYP2C19
GNB3 ZWINTAS
ACOX2 MED22
ACOX2 ERCC4
ACOX2 UGP2
ACOX2 DGCR2
ACOX2 GOLGA2
ACOX2 INHBB
ACOX2 PTPN5
ACOX2 CACNA1S
ACOX2 NRGN
ACOX2 HMGA2
ACOX2 TUBB3
ACOX2 UCP1
ACOX2 PAX8
ACOX2 NFIC
ACOX2 TUB
ACOX2 PPIC
PDCD2 HADHA
CDK9 TOP2B
SLAMF1 ITGA8
SLAMF1 TTYH2
TBXA2R LPCAT3
ERCC4 TMEM106A
CYP17A1 POU4F1
CYP17A1 DNA2
CYP17A1 HMGA2
CYP17A1 RUNX1
PITX2 TRD@
SMARCA1 CSNK2A2
DRG2 PMS2L11
DRG2 CYP2C19
DRG2 TBX5
YWHAQ ILF2
POR KRT1
CEBPZ DPM1
COPA REG1A
WARS HTT
PRKCG KRT31
PRKCG GUCA2A
MGAT3 HMGA2
CALCR SLC6A8
CALCR GTF2H4
CSTF3 TTC1
CYP2C19 TEF
CYP2C19 KRT86
CYP2C19 MPP2
CYP2C19 IDS
CYP2C19 THRA
CYP2C19 SLC5A11
CYP2C19 LPCAT3
CYP2C19 CDH15
CYP2C19 SH3GL3
DYNLL1 PSMA5
CKB HMGA2
KRT32 NRGN
ACHE TIMP3
MPP2 TIMP3
MPP2 IFI35
MPP2 HMGA2
MPP2 PSD
MPP2 FEV
MPP2 KRT6C
MPP2 PDE4A
CACNA1S HTR2C
CACNA1S HOXC6
KLHDC10 SPRR1A
HCG8 ZKSCAN1
HCG8 CES2
AQP2 OSM
AQP2 ADAM15
BMP8A ATF7
BMP8A MED22
CTSB SPRR1A
SNRPD2 RPS7
SNRPD2 ATP5G3
RBBP4 SRP9
RUNX1 TRBC1
ZNF37A CSNK2A2
SLBP CCNI
GNAO1 CES2
XRCC1 PMS2L11
UGP2 HIVEP1
B4GALT1 NEUROG1
GCKR ADAM11
PTPN5 TBX5
LMNB1 H2AFX
GSTT1 HADHB
GSTT1 PSD
PSD DNA2
PSD TBX5
DPF2 ZKSCAN1
ASNA1 SPRR1A
DHRS2 HMGA2
TBX5 ZRSR2
TBX5 SERPINA3
TBX5 NFIC
TBX5 HLA-C
TBX5 NRGN
TBX5 HMGA2
TBX5 PRB1
CCR9 NEUROG1
SLC10A1 SPRR1A
HMGCS2 HADHB
EFNA3 SLC4A3
CD68 HMGA2
PMS2L11 HLA-C
PMS2L11 CTAG1B
PDE4A HLA-C
RHEB HNRNPC
PPIC BBS9
LIMK2 CPA2
LIMK2 TMEM106A
MAP2K5 TMEM106A
DNA2 ELN
LPCAT3 TAF1
LPCAT3 CSNK2A2
LPCAT3 FOLR1
PCNA H2AFX
REG1A PTPRU
REG1A MOBP
REG1P HTR2C
AOC2 NELL2
TIMP3 P2RX7
TIMP3 HTR2C
SRP9 SNRPG
ZNF8 BBS9
APLP2 ZYX
DNTT PSMB9
SERPINB4 HMGA2
SAP18 HNRNPC
CTAG1B BBS9
CTAG1B IDS
IFI35 BBS9
IFI35 VPS72
BATF HIST1H2BI
HLA-C HP
HOXC6 TAF1
SPRR1A ETV2
SPRR1A HTR2C
CPA2 ITGA8
ITGA8 BBS9
CES2 SEL1L
CES2 TEC
CES2 HMGA2
CES2 PTPRU
REEP5 RASA1
