# Supplementary material for: Functional networks inference from rule-based machine learning models
Source: BioData Min. 2016 Sep 5;9:28. doi: 10.1186/s13040-016-0106-4 (PMC5011349; doi:10.1186/s13040-016-0106-4)
Supplement: Supplementary file 2 — Networks. All networks used in the analysis given as a list of edges. (XZ 11980 kb) [file 13040_2016_106_MOESM2_ESM.xz › networks/aracne/Leukemia/SN_C2.txt]

HIST1H4G FUT3
HSPA9 BCLAF1
HSPA9 MSR1
CELA2B LY6E
CELA2B RDBP
CELA2B NTSR1
CELA2B ADAM15
CELA2B ABAT
CELA2B CYP3A4
CELA2B CCL25
LAPTM5 DNAJA1
IGKC L1CAM
SQLE RNF113A
SQLE CKB
SQLE RING1
SQLE TTF1
ADIPOQ CLTCL1
NR0B1 HTR2C
SLC28A1 PAPPA
C11orf58 PSMD14
IRX4 AANAT
IRX4 EFNA3
SIRPD PKLR
SIRPD TIMP3
SIRPD CD36
SIRPD SIRPA
SIRPD DBP
SIRPA KRT2
SIRPA RUNX1
SIRPA LOC100131311
SIRPA SLC18A1
SIRPA P2RX7
SIRPA MAGEA4
SP1 SLC14A2
SP1 CALCRL
SP1 MNAT1
SP1 IFNA21
SP1 NF1
SP1 CCR9
SP1 CYP3A4
SP1 NFKB2
MUC1 CYP3A4
MUC1 TIMP3
MUC1 BMP8A
SP3 FNTA
SP3 RBBP4
SP4 CYP2C19
PCSK7 HLA-C
GC SERPINA5
MAZ AES
BAK1 FABP3
CSN2 AQP2
CSN2 TIMP3
CSN3 AVPR1B
CSN3 SCNN1G
CSN3 CYP2D6
CSN3 CRABP2
CSN3 HYAL3
CSN3 CCL19
CSN3 ELAVL4
CSN3 IL1A
CSN3 FEV
CSN3 SKIV2L
CSN3 TRIB1
CSN3 ABCB5
CSN3 TBX5
CSN3 DARC
CSN3 SPRR1A
CSN3 CD8B
CSN3 PSG11
CSN3 SLC14A2
ACLY RB1
ACLY CTCF
ACLY TMED10
ITGA8 BBS9
ITGA8 GH2
ITGA8 CPA2
ITGA8 HMGA2
ITGA8 NEK9
ITGA8 ABHD2
ITGA8 LOC727787
ITGA8 KCNA6
ITGA8 MOBP
ITGA8 ZPBP
ITGA8 P2RX3
ITGA8 SLAMF1
ATP2A2 SEC31A
ALDH3A2 NR1I3
ALDH3A1 PHKG2
ALDH3A1 SRPK3
RIT1 CDH5
RIT1 S100A9
TRHR NTN3
MGST1 CFD
MGST1 CD33
MGST1 RHOG
EDC4 S100A9
EDC4 CENPB
VPREB1 CD79A
VPREB1 CD79B
VPREB1 DNTT
VPREB1 PRDX1
VPREB1 CD19
APOA1 TTLL4
XPO1 HMGB1
XPO1 CCT4
XPO1 CSE1L
XPO1 UBE2V2
XPO1 REEP5
XPO1 ACADM
GAP43 PRRT1
GAP43 FLII
GAP43 HADHA
GAP43 CYP2C19
GAP43 ZNF157
KIR2DS3 SLC2A4
KIR2DS3 GNB3
LSS HIVEP1
LSS TIMP3
LSS C6
LSS TTYH2
LSS PRF1
HRH1 FXN
MPV17 PARP4
MPV17 PIGF
DNASE1L3 SLC14A2
DNASE1L3 RAB28
DNASE1L3 KRT83
DNASE1L3 FEV
DNASE1L3 CLEC3B
DNASE1L3 ZNF117
ZFP161 SLC16A1
ZFP161 EPHX2
COL4A2 IFNA21
COL4A2 SEMA3F
GRN CST3
GARS SUMO1
GARS SNRPB
GARS RHEB
GARS CCNI
GARS SNRPA1
ITGAX TAGLN2
RPS6KA3 RET
ATAD4 TAF1A
ATAD4 CDH5
ATAD4 MATN3
ATAD4 GMPR
HLCS KLHDC10
PSMD11 RB1CC1
SIGMAR1 FABP3
HLF ATF7
HLF L1CAM
ORC2L ATR
FOXM1 CACNA1S
OR2H1 CYP2C9
OR2H1 CHIC1
OR2H1 SAA1
OR2H1 KCNJ4
ARF3 GCGR
ARF3 ARF1
ARF3 CES2
ARF1 BTG3
ARF1 UBE2D3
ARF6 EIF1
MOBP REG1A
MOBP C4orf8
MOBP ABP1
MOBP FBN1
MOBP PROL1
MOBP HTR2C
MOBP AFAP1
MOBP TSPY3
MOBP ITIH4
HERC2P3 GFER
HERC2P3 PAX8
PRIM2 PSMD9
PRIM2 SRPK1
CALB2 IL8RB
CALB2 CYP11B2
CALB2 AOC2
CALB2 LOC201229
COX4I1 ATP5F1
PRKAR1A DYNLL1
GFER CYP3A4
OLIG2 ATN1
SRPK3 MMP14
SRPK3 GPR17
SRPK3 GSTT1
SRPK3 ACOX2
SRPK3 UCHL1
SRPK3 HLA-C
SRPK3 CFB
SRPK3 PRKCG
SRPK3 MAP3K10
SRPK3 ADAM11
SRPK3 MFAP2
SRPK3 MBP
SRPK3 ATP6V0A1
RLF PGF
ATP1A3 WNT1
ATP1A3 HMGA2
MYL6B PSMA6
HMGB2 RNF113A
EEF1A2 INSL4
EEF1A2 CDH5
CD93 SPTA1
CD93 SLC18A1
CD93 NPPC
CD93 MT1B
CD93 FCER2
RAB2A MECP2
RAB2A ADAM9
ACRV1 SLC4A3
ACRV1 SLC6A9
ACRV1 ABAT
ACRV1 ADD1
ACRV1 COX6A2
ABAT NCOA2
ABAT PNLIPRP1
ABAT TAF1A
ABAT CLK3
ABAT CYP4A11
ABAT ASNA1
ABAT SLC9A2
ABAT HIVEP1
ABAT HADHB
ABAT E2F1
ABAT FCER2
ABAT FCGR2B
ABAT CENPB
ABAT MED21
ABAT DEFA5
ABAT CDC34
ABAT LPAR1
ABAT PAX8
ABAT KIR2DL4
MAGEA5 CXCL11
MAGEA4 CXCL5
FRG1 HPRT1
FRG1 CCT7
EEA1 EFNA3
RDH5 PKLR
NPY6R CHERP
GFAP MYH6
GFAP NDN
GFAP KRT31
GFAP AGER
GFAP DGCR6
GFAP LPCAT3
XPA FCER2
FXN CYP2C9
FXN PTPRU
FXN IGFALS
FXN KRT86
FPGS CD19
TCL1A PRDX1
TCL1A CD79A
RAB28 ZNF132
RAB28 CST6
RAB28 FABP3
CFD CST3
CFB HLA-C
CFB SLC6A8
CFB NNAT
CFB C12orf32
CFB YIF1A
CFB GIPR
HLA-DMB HLA-DPA1
EWSR1 PSIP1
HLA-DMA HLA-DRB1
PCK2 VPS72
CD74 HLA-DRA
RPN2 DDOST
PCK1 CLTCL1
PCK1 S100A7
PCK1 CES2
PCK1 LYST
PCK1 MAPK3
TRIM15 ACOX2
TRIM15 DNA2
CDO1 IL10
CDO1 PHEX
CDO1 LY9
CDO1 EXOSC7
PRL SMCP
PRL ERCC4
MR1 APLP1
MR1 SLC18A1
MR1 CACNB1
MR1 CHRND
RFC5 PROL1
RFC5 CLCN1
RFC5 TYRP1
RELN COPA
RELN PSD
RELA CYP3A4
PIP4K2B AQP6
PIP4K2B ZKSCAN3
PIP4K2B RNF113A
TYRP1 ZRSR2
TYRP1 APOB
TYRP1 HIST1H2BI
C4orf10 NCOA2
C4orf10 PLXNA3
C4orf10 HIST1H2BI
C4orf10 MCAM
C4orf10 CHERP
KLK2 CHAF1A
KLK3 CYP2J2
KLK3 TRIP13
KLK3 PDIA2
TBL3 MAP3K10
TBL3 SCAP
TBL3 RDBP
KLK6 APOB
KLK6 S100A7
KLK6 CCL25
KLK6 ZFP36L1
KLK6 SLAMF1
KLK7 PDE1C
KLK7 GAS2L1
KLK7 APOB
KLK7 BATF
KLK7 DBP
RFX5 DRG2
RFX5 GDF5
ELK4 TRIM25
ELK4 CYP3A4
ELK4 MYH6
ELK4 P2RX3
ELK4 PAPPA
DBP BMP8A
DBP INHBB
DBP C6
DBP PPARD
DBP AANAT
DBP FOLR1
UQCRC2 PSMD9
UQCRC2 PSMB4
UQCRC2 ATP5O
UQCRC1 POLR2E
NUP88 GTF2I
TBR1 CYP3A4
TBR1 RNF113A
SAA1 APOB
SAA1 IRF5
SAA1 HMGA2
SAA1 HBZ
SAA1 NELL2
SAA1 FOLR1
SAA1 MT1B
COPS5 UBE2V2
GAST RENBP
GAST PGF
GAST GRIK3
GAST CYP2F1
GAST ACOX2
GAST SLC6A8
GAST ABP1
GAST MIA
GAST NDUFB7
GAST CCL25
CYP2D6 MAPK3
CYP2D6 PPYR1
TCF3 CDK9
TCF3 CD79B
GCK CACNB3
GCK GLA
GCK TNXB
GCK REG1A
GCK DGKG
IGFBP3 PLAT
IGFBP5 TBX5
COL16A1 CES2
COL16A1 MYH6
GJA4 CCR9
GJA4 DAB2
CALML3 FTSJD2
CALML3 KRT5
CALML3 CSNK2A2
CALML3 RING1
PPP5C SERPINA5
PPP5C IGFALS
PPP5C JUND
OPN1MW2 KRT1
OPN1MW2 ADCYAP1
PFN1 CYBA
STMN1 AARS
STMN1 PSMA6
NUBP1 POU5F1
ZNF117 ACOX2
ZNF117 SLC18A1
ZNF117 ATP2B3
ZNF117 CPB1
GAS6 SMARCD3
GAS6 FNTB
PDGFRB PTPRU
PDGFRB ZKSCAN3
PDGFRB GCG
PDGFRB ARL4D
EPHX2 MGAT1
EPHX2 AQP3
AMPD3 SLC25A11
RPLP1 ARHGEF2
RPLP1 RPL41
PRKAR2A NCOA2
PRKAR2A AQP2
SNRPA1 BCLAF1
SNRPA1 RBM3
SNRPA1 HNRNPM
TRADD CES2
TRADD FASN
ETF1 RHEB
CFHR2 CST2
MTMR11 PAX6
CLIC1 GSTO1
CLIC1 SLC14A2
CLIC1 PABPC1
CLIC1 TCEB1
CLIC1 PLP2
CLIC1 RPL41
MMP19 AFAP1
MMP19 TULP1
ASGR1 H3F3A
GPSM3 C6
PPP1CC YWHAQ
LYST AVPR1B
LYST HTR1B
TCP1 SEPT7
TCP1 HNRNPC
TCP1 SUZ12
HLA-DPA1 HLA-DRA
TUB ACOX2
TUB MAP2K5
KTN1 DCK
ST6GAL1 GOLGA2
TCEB1 PSMC1
TCEB1 COX6C
CA5A IFNA21
PRDX1 IGHM
NFYC MYL12A
PITX2 PRB1
PITX2 GIPR
PITX2 GNB3
PITX2 BTG2
PITX2 TRD@
SMARCA1 BTN2A2
SMARCA1 CSNK2A2
MYBL2 TUBB
POR KRT1
POR SSTR2
ZNF8 BBS9
ZNF8 GTF2F1
ZNF8 DLG4
ZNF8 FMOD
ZNF8 CHMP1A
ZNF8 UQCRB
ZNF8 RNF113A
ST3GAL2 GRB10
ST3GAL2 CHRM4
ST3GAL2 PIK3R2
ST3GAL2 TMEM106A
FCGR2B RENBP
FCGR2B COL11A2
FCGR2B CDKL5
FCGR2B UPK1A
FCGR2B SSTR2
FCGR2A H3F3A
CYTH1 RSU1
GCGR ACOX2
GCGR ZFP36L1
GCGR UPK1A
CYTH2 SF1
DPH1 ADD1
MAGEA11 INSL4
LILRB1 NEFL
SLC16A1 KCNJ4
SLC16A1 F9
SLC16A1 COPB1
SLC16A1 KRT1
SLC16A1 IFNA21
SLC16A1 FMOD
SLC16A1 B4GALT1
CALCR SLC6A8
CALCR REG1P
CALCR GTF2H4
SLC16A2 SCNN1G
SFTPA2B ACOX2
PTCH1 DEFA5
PTCH1 TNFRSF8
PTCH1 SLAMF1
DYNLL1 CCT4
DYNLL1 PSMA5
CKB CACNB3
CKB HMGA2
CKB SF1
CD33 SRGN
CD33 CTSA
CD33 CTSD
GPS2 P2RX1
GPS2 ZNF134
CALM2 SRP9
CALM2 PSMA5
DCK IFI16
CACNA1A MMP14
CACNA1A DOC2B
CACNA1A APOB
CACNA1A AQP1
CACNA1A CACNA1B
CACNA1A TNXB
CACNA1A HTR2C
CACNA1B FABP3
CACNA1B KRT6C
CACNA1C KHK
UPK1A SEL1L
UPK1A DGCR2
UPK1A PCTK1
UPK1A ATP6V0A1
UPK1A CCL25
UPK1A SLAMF1
THRA PKLR
THRA NDUFB7
THRA CYP2C19
THRA H3F3A
THRA ZNF132
THRA MVK
PLK1 ACHE
PLK1 EFNA3
GLO1 SUMO1
CACNA1S FXYD3
CACNA1S ACOX2
CACNA1S COL14A1
CACNA1S HOXC6
CACNA1S SKIV2L
CACNA1S HTR2C
WDR67 TPM1
CUL2 MCFD2
CUL2 PSMC6
CUL3 SFRS4
BMP8A CHRM4
BMP8A LPAL2
BMP8A MPP2
BMP8A MED22
BMP8A CHD8
BMP8A KCNA6
BMP8A ATF7
CLCN3 RUNX1
TRIM25 SSTR2
CLCN1 PDE4A
CLCN1 CDH5
CLCN1 MCAM
CLCN1 PMS2L11
PRMT1 ATXN10
PRMT1 CCT7
TRIM21 NEUROG1
TRIM21 REG1A
C21orf33 PCTK1
C21orf33 TAF1A
BRD2 JUND
BRD2 TULP1
BRD2 UBE2D3
BRD2 SF1
BRD2 POLRMT
BRD2 XRCC1
BRD2 MAPRE1
ITK FABP3
FCER2 NEFL
FCER2 NCSTN
FCER2 NCOR2
PTPN11 CORO1B
PTPN11 GTF2I
PTPN11 HNRNPA2B1
PTPN11 ACADM
MYCBP PARK7
AES YWHAZ
AES SNRPN
SLBP HMGB1
SLBP TAF11
SLBP SNRPN
SLBP SUZ12
SLBP DYRK1A
SLBP MCFD2
SLBP SEPT7
SLBP CCNI
GNAO1 PDLIM4
GNAO1 CES2
GAPDH RPL18A
NTSR1 NDUFB7
NTSR1 DOC2B
NTSR1 SLC7A1
ACADL AQP3
ACADM PSMD14
ACADM FNTA
ACADM SRP9
C4BPA HTN3
C4BPA CHGB
ZYX SPI1
ZYX CD63
ZYX LAMP2
ZYX SRGN
ZYX CST3
ZYX APLP2
ZYX RHOG
ZYX FTL
PAX6 SLAMF1
PAX6 ZNF132
PAX6 CDH5
PAX6 SERPINB4
PAX6 LPAR4
MRPL3 HMGN3
MRPL3 DARS
MRPL3 PDIA6
MRPL3 SNRPG
MRPL3 FABP5L7
MRPL3 CCT5
MRPL3 IQGAP1
PAX3 CES2
PAX3 SMARCD3
PTPN1 IDS
PAX8 DOC2B
PAX8 ACOX2
PAX8 INSL4
PAX8 KRT35
PAX8 GRIN2C
PAX8 ITPKC
PAX8 GRIN2A
PAX8 CYP11B2
PTPN5 ACOX2
PTPN5 TBX5
DDR2 ETV2
DDR2 TMEM106A
DDR1 ACOX2
PSD DNA2
PSD GSTT1
PSD MPP2
PSD TBX5
PSD SLC18A1
PSD MYOG
LPAR4 AFAP1
LPAR4 CEACAM4
NRF1 SSR4
RPS7 PSMA1
RPS7 SNRPD2
RPS7 RPS15A
RPS7 ATP5F1
MEOX1 TNFSF9
CD79A IGHM
CD79A POU2AF1
CSDC2 TNFSF9
CNTD1 CES2
TACR2 KRT1
PSMA1 COX7A2
PSMA1 YWHAQ
PSMA1 NPM1
PSMA4 CCT5
PSMA5 PDHX
PSMA5 MRPS22
PSMA5 MCM3
PSMA5 FH
PSMA5 EIF2S1
PSMA5 IMMT
SLC6A12 IFNA21
SLC6A12 OGG1
C6 GPR17
C6 ASNA1
C6 PDIA2
C6 IFNA21
C6 H3F3A
C6 MAGI1
GALT LTBR
GALT DNASE1
GALT EDN2
HMGCS2 HADHB
HMGCS2 AQP3
HMGCS2 MBTPS1
ARHGAP25 TMEM131
SRM MAPK11
LGALS9 ATN1
LGALS8 ZNF131
LGALS8 MYST3
ATXN10 CDC16
ATXN10 YWHAQ
ATXN10 ZNF22
MYL12A IQGAP1
KCNJ4 NEUROG1
KCNJ4 TFDP1
KCNJ4 CENPI
TSTA3 MAP2
KCNJ9 STARD8
AGPAT1 KCNA6
AGPAT1 NCOA2
AGPAT1 TNNC1
PSMD14 SNRPF
TMPO ME2
TMPO G3BP1
TMPO CCBL2
IDO1 PDIA2
IDO1 PRKCG
SDHC SMARCD1
FOXO1 B4GALT1
LRRC23 PDE6B
LRRC23 CST4
TIMM17A SLC30A3
GCNT2 TSPY3
CALCOCO2 AARS
AMHR2 ADORA3
LPCAT3 TBXA2R
LPCAT3 TAF1
LPCAT3 CSNK2A2
LPCAT3 CYP2C19
LPCAT3 MVK
LPCAT3 FOLR1
EYA3 ACOX2
EYA3 TEC
CALCRL PPP2R4
CALCRL TBX5
AADAC ARL4D
HPN PLOD1
TAX1BP1 MLL
TAX1BP1 MCAM
ALPP DLG2
ALPP BMP4
ALPP ADORA3
ALPP MVK
ALPP PDCD2
PPP1CB HNRNPK
MZF1 PAPPA
OLR1 IL8RB
ALPI ETV2
FXYD3 GRM1
FXYD3 FOLR1
FXYD3 NRGN
SRP9 HMGB1
SRP9 SNRPG
SRP9 RBBP4
C6orf10 APLP1
C6orf10 GOLGA2
C6orf10 BMP4
OGG1 RAB5A
OGG1 TH
OGG1 L1CAM
COL1A1 SLC6A4
COL1A1 NEFL
COL1A1 FEV
COL1A1 PIK3R2
COL1A1 KCNA6
COL1A1 SLC30A3
COL1A1 CHRNG
NTRK2 APOB
NTRK2 CST4
PTP4A1 RABGGTB
PTP4A1 EIF1
PTP4A1 HNRNPC
PTP4A1 HNRNPK
SAP18 HNRNPC
SAP18 HNRNPM
PPIC BBS9
PPIC ZRSR2
PPIC ACOX2
PPIC GRIN2C
PPIC PHB2
PPIC DARC
PPIC PHEX
BMP7 S100A7
SUZ12 BCLAF1
IFI35 BBS9
IFI35 MPP2
IFI35 PTGER3
IFI35 MAMLD1
IFI35 CYP2A6
IFI35 RNF113A
IFI35 VPS72
ABHD2 KCNMA1
ABHD2 MC4R
NUCB1 ST14
GPR3 MUTYH
GPR3 HLA-C
BMP4 NCOA2
BMP4 SNRPC
BMP4 IFNA21
ACYP1 CSE1L
ARPC1B ALDH3B1
EEF1G CAPZA1
AMD1 BCLAF1
CCNI MAPKAPK2
CCNI DAZAP2
CCNI TCFL5
CCNI RAB1A
CCNI SKP1
CCNI SF1
CCNI MGAT1
CCNI SFPQ
CCNI POLR2A
CCNI RB1CC1
HP HLA-C
HP GSTP1
HOXC6 TAF1
CD151 LIMK2
CD151 PKLR
CD151 TPM1
PTN TARBP2
CHD8 APLP1
CAP1 ARHGAP1
CAP1 ADK
NPC2 SPI1
SKIV2L BATF
SKIV2L CLK3
SKIV2L DNASE1
SKIV2L APLP1
MRPL12 PLXNA3
MRPL12 HIVEP1
TTC1 AARS
TTC1 ERCC4
TTC1 MEN1
TTC1 CSTF3
TTC1 ZKSCAN1
TTC1 AAMP
LSM1 MYO5B
MLL PKLR
MLL PRM2
MLL TNXB
MLL UBE2D3
MLL C18orf1
MLL CCL25
MLL C12orf32
POLR2K EEF1A1
POLR2K SNRPN
POLR2K ADD1
RHOD PDE1C
RHOD IFNA21
RHOD CENPB
INHA MUTYH
INHA ACOX2
MPG RENBP
HNF4A EFNA3
MTTP MED21
MTTP WNT1
FAM120A IQGAP1
CD302 APLP2
MUC5B PAPPA
FABP5L7 ATP5B
NCOR2 BTG2
NCOR2 ABP1
NCOR2 FEV
NCOR2 GFRA2
NCOR2 CLK3
BTG2 BATF
BTG2 MAP4K2
BTG2 GSTT1
BTG2 ACOX2
BTG2 HTR1D
BTG2 ITPKC
BTG2 GP9
BTG2 MSX1
CACNB3 GAS2L1
CACNB3 TIMP3
CACNB3 FABP3
CACNB1 AQP3
TEC CES2
TEC VTN
TEF TEP1
TEF FAM175B
TEF ATN1
TEF MST1R
TEF DEFA5
TEF CYP2C19
TEF MAP2K5
TEF MYL1
TEF CYP4A11
NFKB2 KRTAP1-3
NFKB2 SLC2A4
NFKB2 NPPC
NFKB2 KRT33B
GML CDSN
ZFP36L1 CCL2
ZFP36L1 ERCC4
ZFP36L1 RBM
ZFP36L1 PRM2
ZFP36L1 PVALB
ZFP36L1 P2RX3
ZFP36L2 CXCR4
ADK SDS
C4orf8 AQP7
C4orf8 NCAPD3
IGFALS MAP2
IGFALS HSF4
IGFALS UGP2
PSMB9 IFI16
PSMB9 DNTT
PSMB9 PSMB8
PSMB8 GTF2E2
ZNF131 COPB1
ZNF131 ZNF134
ZNF131 CHERP
ZNF131 CES2
ZNF132 CCL19
ZNF132 L1CAM
ZNF132 CD8B
PSMB2 PPIA
TALDO1 CTSA
JUNB NFKBIA
JUND KLF6
JUND EIF1
RPL3L KRT32
TRBC1 RUNX1
TDGF3 MYOG
P2RX3 MPP2
P2RX3 ST8SIA4
GNAT2 GRIN2C
GNAT2 FANCC
P2RX7 COX6A2
P2RX7 TIMP3
P2RX7 PRM2
HADHB ETV2
HADHB FANCC
HADHB GSTT1
PRPF18 DDX5
PRPF18 SEPT7
HADHA POLD2
HADHA PDCD2
HADHA CRKL
SFRS3 PCNA
SFRS3 YWHAQ
SFRS2 NCL
MSX1 ARHGEF2
MSX1 AANAT
MSX1 S100A9
ADRM1 INSL4
GTF2H4 EFNA3
RPL39 GRB10
COL14A1 MMP14
COL14A1 NFIC
COL14A1 PDGFB
COL14A1 DNA2
COL14A1 SLC9A2
COL14A1 GPER
COL14A1 GSTP1
COL14A1 GOLGA2
COL14A1 LMOD1
TARBP2 PDGFB
TARBP2 CYP17A1
SDHA ITGB3BP
ATF4 EIF1
ATF7 ETV2
ATF7 GNB3
ATF7 FABP3
ATF7 SLC18A1
ATF7 ZNF37A
MFGE8 NEFL
MFGE8 DGKQ
MFGE8 C12orf32
SUMO1 SNRPB
SUMO1 YWHAQ
SUMO1 PRPS1
SUMO2 YWHAQ
ABP1 CCL1
ABP1 HLA-C
ABP1 SCNN1G
ABP1 NCSTN
L1CAM AQP2
L1CAM REG1A
L1CAM ADORA3
L1CAM PMS2L11
L1CAM TEP1
L1CAM CDH8
L1CAM MYBPC2
L1CAM CYP11B2
L1CAM FOLR1
ACTG1 HMHA1
ACTG1 MYO5B
DLG4 CHRNE
PTGER3 ACOX2
SEMG2 TBX5
DAZL TBX2
DAZL ENO3
DAZL GRM1
DAZL MCAM
DAZ2 ABCA2
DAZ2 DOC2B
DAZ2 MED22
DAZ2 GH2
SLC38A3 PLN
SLC38A3 CFTR
SLC38A3 SPRR1A
BCAT2 RENBP
BCAT2 TBXA2R
BCAT2 APOD
BCAT2 MPP2
BCAT2 KRT20
BCAT2 PROL1
BCAT2 CDH5
BCAT2 CTAG1B
KIAA0174 DAZAP2
KIAA0174 SEC31A
CXCL11 PPARD
CXCL11 IFNA21
CXCL11 KIR2DL4
CYP3A4 AQP2
CYP3A4 WIT1
CYP3A4 TRD@
CYP3A4 GNB3
CYP3A4 SRRD
CYP3A4 CYP11B2
CYP3A4 CD8B
CYP3A4 KDR
NEUROG1 ZNF157
NEUROG1 MAMLD1
NEUROG1 B4GALT1
NEUROG1 CCR9
AKAP5 CDH5
GTF2F1 MADD
AKAP1 IL8RB
STARD8 B4GALT1
YBX1 RHEB
APOC3 SF1
APOC3 PCSK6
APOC3 RNF113A
ENOX2 SSR4
ENOX2 GRIA1
ENOX2 HIP1
ENOX2 CFTR
RRP1B REEP5
KRR1 SEC61B
KRR1 BCLAF1
PTGDS ACOX2
PTGDS HTR2C
STIP1 PLXNA3
CHKA CYP2C19
CHKA MYLPF
CHKB B4GALT1
CHKB ADAM15
CHKB INA
CHKB PHC2
CHIC1 BBS9
CHIC1 PTPRU
CHIC1 MAP4K5
CHIC1 IL8RB
CHIC1 DRD1
CHIC1 PRKCA
CHIC1 CYP2C19
CHIC1 MAP2K5
CHIC1 FGFR2
IL8RB CHRM1
CETN1 TBX5
LTC4S FAH
LTC4S CPN1
TNFRSF8 NFIB
TNFRSF8 CCND1
TNFRSF8 PTGIS
TNFRSF8 PDE6B
TNFRSF8 KRT6C
TNFRSF8 CDH5
H3F3B UBE2D3
H3F3A RAB33A
H3F3A ACOX2
H3F3A CASC3
H3F3A ATP6V0A1
H3F3A TTC35
H3F3A C12orf32
DIO3 PKLR
DIO3 MCAM
DIO3 NEFL
GRM4 EFNB1
GRM4 PHB2
GRM4 DRD1
GRM4 ALDH6A1
GRM4 CYP2C19
GRM4 GRPR
GTF2I ITGB3BP
GTF2I MYB
CCL25 DNA2
CCL25 FAM175B
CCL25 HNF1B
CCL25 XRCC1
CCL25 PTPRN
GRM1 MIA
GRM1 PAPPA
GRM1 ADORA1
GRM1 IFNA21
GRM1 GFRA2
GRM1 HSD17B2
GRM1 TSPY3
NR1H2 AANAT
NR1H3 CPA2
MAPK1IP1L HNRNPK
MAPK1IP1L BCLAF1
HOXB6 CST4
PPARD GPR17
PPARD PFKL
TYRO3 S100A7
PDAP1 MYO5B
CSNK1A1 UBE2D3
RING1 CHRM4
RING1 COL11A1
INS REG1A
BTN1A1 COX6A2
SLC18A1 PGF
SLC18A1 DOC2B
SLC18A1 SLC14A2
SLC18A1 DNASE1
SLC18A1 AOC2
SLC18A1 SULT1E1
INA PDE4A
INA IL4
INA CYP2C19
CD19 TOP2B
GLA ZKSCAN3
GLA RAP1GAP
GLA E2F1
RAP1A PRR3
NCOA2 RENBP
NCOA2 APLNR
NCOA2 HMGA2
NCOA2 DEFA5
NCOA2 PIK3R2
NCOA2 SLC4A3
NCOA2 SST
NCOA2 GAL3ST1
NCOA2 SPRR1A
NCOA2 HTR1B
NR2F6 DMPK
HAB1 SCRIB
EEF1A1 RPS15A
EEF1A1 RPL41
EEF1A1 RPS29
CTF1 AVPR1B
CTF1 MYCL1
MECP2 ARHGEF2
MECP2 PAPPA
MCAM CYP4A11
MCAM GCG
MCAM HLA-C
MCAM CELP
MCAM PAPPA
MCAM KHK
MCAM CPN1
MCAM NFE2L1
FRMPD4 XRCC2
CYP2C9 SLC2A4
CAPZA1 MAP2K1
CAPZA1 REEP5
CAPZA1 IQGAP1
ZNF638 CSE1L
ZNF638 TMEM131
EBI3 ACOX2
FMO3 SLC6A1
PLCG1 FAM175B
PLCG1 YIF1A
ERG ABR
AFAP1 SEMA3A
AFAP1 POLA2
AFAP1 PLGLB2
AFAP1 FAM175B
AFAP1 OR3A1
AFAP1 POFUT1
AFAP1 GAD1
AFAP1 RNF113A
ERH HNRNPA2B1
HIST2H4A GPR17
DDX11 PRIM1
CELP HLA-C
CELP ASL
KLF6 ADD1
EFR3A CCT5
PSMC5 PSMD4
ARFIP1 GZMB
ARFIP1 PPYR1
FBN1 TIMP3
TRIP12 RB1CC1
SEC61B ATP5G3
LOC201229 GNB3
LOC201229 CHRNA1
MAP3K10 NFATC1
MAP3K10 PDGFB
MAP3K10 NEFL
MAP3K10 TULP1
MAP3K10 MUTYH
MAP3K10 BTD
MAP3K10 TNFSF9
MAP3K10 FAS
TWIST1 ACOX2
TWIST1 BTN3A1
MAP3K12 FHL2
MAP3K12 ELN
CYP11B2 PKLR
CYP11B2 VAMP2
CYP11B2 NTN3
CYP11B2 TNXB
CYP11B2 KRT5
PPP3CB PTPRN
PPP3CB MED12
PPP3CB MSH2
PPP3CB C18orf1
LIF APLP1
IKBKE TIMP3
CXCR3 EIF1
DNTTIP2 RAB1A
DNTTIP2 BCLAF1
DHRS2 GRIN2C
DHRS2 ADORA3
DHRS2 HMGA2
DHRS2 HIVEP1
EIF3F HCCS
MIPEP HLA-C
FGFBP1 RSC1A1
RABIF TP53BP2
MTMR3 MYH10
MYT1 STAC
SMPDL3B KCNN3
HLA-DRB1 HLA-DPB1
HLA-DRB1 HLA-DRA
NOMO1 GLUD1
YIF1A DEFA5
HRG HIST1H3A
HRG ITIH4
SLC2A4 EFNB1
SLC2A4 TCFL5
SLC2A4 ACOX2
SLC2A4 FAS
SLC2A4 TH
SLC2A3 LOC100131311
TRAIP SULT1E1
TRAIP HLA-DOB
TIAL1 HNRNPM
TIAL1 CUGBP2
HNRNPH1 ZNF75D
CCL2 WAS
NFATC1 GCM1
NFATC1 SH3GL3
CCL1 RQCD1
NCSTN AANAT
NCSTN LPAR1
IBSP EPHA1
EXOSC7 PTPRU
GTF2E1 SON
MADD RNF113A
RDBP NDUFB7
RDBP SNX17
RDBP PARG
NBL1 PAPPA
TULP1 ODF1
TULP1 SF1
TULP1 ACOX2
TULP1 NTN3
TULP1 RSC1A1
TULP1 PDIA2
TULP1 HLA-C
TULP1 NGFR
TULP1 GP9
TULP1 COPB1
TULP1 SPAG1
TULP1 PHKG2
TULP1 FUT2
EN2 FZD5
CEACAM4 AOC2
CEACAM4 UBAP2L
CEACAM4 LIMK2
CEACAM4 MAPK3
CEACAM4 RNF113A
CEACAM4 TSPY3
CEACAM4 CRIP2
CEACAM7 DOC2B
KRT33B SLC4A3
F11 KLHDC10
ATP6V0A1 KIAA0195
ATP6V0A1 DARC
ATP6V0A1 IFNA21
ATP6V0A1 CYP2C19
ATP6V0A1 B4GALT1
ATP6V0A1 TMED10P
GUCA1A GRIA1
PSMB10 PSME2
ATM PMS2L11
STXBP1 ADORA3
ATR DARS
ATR IMMT
FLT1 APLP1
FLT1 GRIN2C
FLT1 ZNF157
FLT1 TAF1
FLT1 MYCL1
SET YWHAQ
SET HNRNPM
SKP1 BCLAF1
SKP1 UBE2D3
ATP5A1 COX6A1
ATP5A1 MDH1
IFI16 GTF2E2
IFI16 AARS
FANCC PDGFB
FANCC GABRA1
FANCC WNT1
FANCC SLC6A8
FANCC TNXB
FANCC SF1
FANCC PDE6B
FANCC MAGI1
FANCC ZNF37A
FANCC CDH5
FANCC PPYR1
AAMP CASC3
AAMP ZNF211
AAMP CES2
FANCA NDUFB7
PVALB DRD3
KISS1 TMEM151B
KISS1 GNB3
KISS1 RABEP1
KISS1 SPRR2A
KISS1 CSNK2A2
KISS1 THRSP
F13B RUNX1
F13B KRT32
F13B ASNA1
ENO3 HLA-C
ENO3 NEFL
ENO3 GOLGA2
ACOX2 MED21
ACOX2 MED22
ACOX2 ERCC4
ACOX2 GPLD1
ACOX2 PKP1
ACOX2 UGP2
ACOX2 PKLR
ACOX2 APOD
ACOX2 GAS2L1
ACOX2 DGCR2
ACOX2 GOLGA2
ACOX2 INHBB
ACOX2 S100A7
ACOX2 CDH5
ACOX2 C4A
ACOX2 NRGN
ACOX2 HMGA2
ACOX2 TUBB3
ACOX2 GNB3
ACOX2 PAPPA
ACOX2 SNAPC2
ACOX2 UCP1
ACOX2 NFIC
ACOX2 CPN1
ACOX2 CDC2L5
ACOX2 RABGGTA
ACOX2 IL9
HOXA5 HOXA9
CDK4 CSE1L
CDK7 RPS15A
CDK9 TOP2B
LPAR1 BTN3A1
LPAR1 MED22
LPAR1 MALL
LPAR1 GOLGA2
GLRA1 HTN3
PHB2 SPRR1A
PHB2 TUBB4
PHB2 KRT2
MSH2 ICT1
MSH2 RBL2
PRKAA2 GHRHR
MSH6 TOP2B
SF3B2 PSMD2
CYP17A1 MYOM1
CYP17A1 DNA2
CYP17A1 ITGB4
CYP17A1 CRKL
CYP17A1 HMGA2
CYP17A1 POU4F1
CYP17A1 RUNX1
CYP17A1 NNAT
ITGB3BP AARS
ITGB3BP PSME3
ITGB3BP USP11
ITGB3BP TTYH2
ARHGDIB FDXR
ARHGDIA PXN
EPRS IMMT
CHRNG PDIA2
CHRNG TAF1
MATN1 TEP1
MATN1 ZNF157
COPA ARHGEF2
COPA REG1A
COPA SLC4A3
COPA TNNC1
MLN HLA-C
PRKCG TBXA2R
PRKCG HSD17B10
PRKCG KRT31
PRKCG KRT35
PRKCG HLA-DOB
PRKCG GUCA2A
HIST1H3A HTN3
HIST1H3A DNA2
HIST1H3A OSM
UCP1 TPD52
UCP1 LEPREL2
PPYR1 PITPNA
PPYR1 ADORA3
PPYR1 ST8SIA4
PPYR1 PCSK6
PPYR1 IFNA21
PPYR1 FABP3
PPYR1 CHRNE
PPYR1 TMED10P
TYMS KIAA0101
TYMS TUBB
GSTP1 CYP2C19
GSTP1 NF1
GSTP1 MT1B
WWP2 CDH5
ADD2 GIPR
ADD2 HIVEP1
ADD2 HLA-DOB
ADD2 FABP3
ADD1 ODF1
ADD1 NFIX
ADD1 U2AF2
ADD1 CRYAA
ADD1 SLC5A11
ADD1 SF1
WWP1 CES2
WWP1 PRR3
PRB1 BATF
PRB1 TBX5
PRB2 CDH5
TMED10 TMED10P
TMED10 UBE2D3
TMED10 SDCBP
TMED10 SNRPB
TMED10 RHEB
TMED10 PAFAH1B1
TMED10 IMMT
PPP1R7 MEN1
TIAM1 DMWD
BCLAF1 WTAP
BCLAF1 EIF4H
BCLAF1 SFRS11
BCLAF1 RHEB
MAP3K4 GPR17
PROX1 MPP2
FMOD MYH6
FMOD SMARCD1
ERBB3 SERPINB4
KRTAP1-3 KRT35
KRTAP1-3 RSC1A1
KRTAP1-3 RNASEL
FMO4 TEP1
FMO4 SF1
CTSB HNF1B
CTSB SPRR1A
CTSB ZRSR2
CTSB ARSE
CTSD APLP2
CTSD ITGB2
CHERP PDGFB
CHERP ASNA1
CHERP NEFL
CHERP DGCR2
CHERP GNB3
CHERP ATN1
CHERP ADAM15
CHERP CRYGA
CHERP UCHL1
MIF SNRPF
FGFR2 PLGLB2
PCYT1A MAGEA12
PCYT1A NTN3
ZNF37A CELA3B
ZNF37A CSNK2A2
EMD SLC3A2
IDH3B S100B
CDC16 POLG
CDC16 MEN1
AHNAK PKLR
AFF1 MCFD2
ECH1 SUCLG1
PNPLA4 SMARCD1
GUCA2A PRODH2
GUCA2A NCAPD3
GUCA2A SPTA1
GUCA2A MAPK3
GUCA2A PIK3R2
GUCA2A MBP
NPPC REG1P
NPPC CHRNE
THRSP APLP1
THRSP PIK3R2
MAP1A GOLGA2
MAP1A A2M
KIAA0195 WAS
KIAA0195 SCNN1B
KIAA0195 CENPI
PRM2 CDH5
PRM2 GAS2L1
PHKA1 IFNA4
GCKR ADAM11
GCKR GSTT1
SFPQ SNRPB
SFPQ HNRNPK
SFPQ RHEB
SPRR2A GABRA1
SPRR2A KCNMA1
SPRR2C DEFA5
SPRR2C GNB3
TP53 CCT5
UBE2N CEBPZ
UBE2N RHEB
UBE2N HNRNPM
UBE2N MCFD2
UBE2C CDKN3
ST8SIA4 ACHE
ST8SIA4 ZWINTAS
HIVEP1 TBX2
HIVEP1 UGP2
TOP3A LPAL2
DPF2 ZKSCAN1
ASNA1 MMP14
ASNA1 SNX17
ASNA1 USP11
ASNA1 SPRR1A
DYNLT1 MAD2L1BP
RPL18A RPL37A
ILK DOC2B
ILK ARHGAP1
RPS15A RPL35A
KRT2 DOC2B
KRT2 CES2
KRT1 GSTZ1
KRT1 MPP3
KRT5 SLCO2A1
KRT5 KAL1
KRT5 FABP3
KRT5 HTR2C
SRGN ELF4
KRT83 ARHGEF2
KRT83 ADCYAP1
PDE3A RPA4
KRT86 CYP2C19
CAST DNA2
KRT6C MPP2
NDUFA4 HNRNPC
NDUFA4 COX6C
WAS PKLR
WAS ITGB6
WAS PIK3R2
IL10 IMPDH1
WNT1 MYOM1
PMS2L11 RENBP
PMS2L11 DRG2
PMS2L11 EPHB4
PMS2L11 HLA-C
PMS2L11 PDE1C
PMS2L11 XRCC1
PMS2L11 CTAG1B
IL4 CLTCL1
IL4 CCL22
IL4 PCMT1
IL4 FABP3
BLMH PSMD9
PLGLB2 PDE6B
EIF1 DAZAP2
EIF1 PDIA3
EIF1 FTH1
AIP TRAPPC10
TTF1 HDAC1
TTF1 ETV2
TTF1 SCNN1G
TTF1 SMARCD1
TTF1 REG3A
RB1CC1 TAF11
RB1CC1 HNRNPK
RB1CC1 GOLGA4
RB1CC1 COPB1
DIO2 MPP2
LOC100130219 CDH5
LOC100130219 RGS19
TFAP2A ODF1
TLN2 ZWINTAS
TLN2 HMGA2
PCDHGA12 SLC5A11
GBE1 RASA1
DPP6 AQP3
DPP6 CRYAA
PCNA RPA1
PCNA H2AFX
PCNA TUBB
PCNA H2AFZ
POU3F1 LPAL2
MCM3 UNG
MCM3 RPA1
MCM3 TUBB
MCM3 RBBP4
MCM3 DUT
MCM3 CDC7
CYP2A6 SLC6A8
CYP2A6 SSTR2
RPA4 TAF1
CXorf40B CES2
ILF2 YWHAQ
AOC2 TTLL4
AOC2 TAF1
AOC2 OXA1L
AOC2 NELL2
AOC2 TMED10P
AOC2 HCG8
TIMP3 MPP2
TIMP3 PNMT
TIMP3 TNFRSF25
TIMP3 CDR2
TIMP3 KDR
TIMP3 ABCC8
TIMP3 HTR2C
TIMP3 ACHE
TIMP3 CCL22
TIMP3 CST4
TIMP2 TAGLN2
ISL1 CD8B
ISL1 MT1B
HBB GYPE
ZNF141 TUBB4
DGCR2 TAGLN2
DGCR6 EFNA3
DGCR6 DGKQ
DGCR6 CES2
PHC2 SLC5A11
PHC2 CST4
PHC2 HLA-DOB
PHC2 TBC1D5
HNRNPD PABPC1
RNASEL FHL2
RNASEL GCM1
RNASE4 GHRHR
RNASE4 NELL2
LY9 NFIB
LY9 APOB
LY9 GNB3
LY9 GRIN2C
PRF1 HLA-C
PRF1 TMED10P
H2AFX LMNB1
H2AFX TUBB
ZNF211 PKLR
ZNF211 E2F1
ZNF211 NFE2L1
ZNF211 MCHR1
ZNF211 VIM
ZNF211 TAF11
ZNF211 MBP
ZNF211 C12orf32
HLA-C GPER
HLA-C HLA-A
HLA-C TBX5
HLA-C LPAL2
HLA-C PFKL
HLA-C AQP3
HLA-C LOC91316
HLA-C PDE4A
HLA-C RAB3B
HLA-F IGHM
HLA-E TPD52
SPRR1A SLC10A1
SPRR1A ETV2
SPRR1A PDCD2
SPRR1A LIMK2
SPRR1A KLHDC10
SPRR1A GFRA2
SPRR1A NCAPD3
SPRR1A HTR2C
SPRR1A TFE3
SPRR1A MYOG
SPRR1A MVK
SPRR1A CDH5
SLC5A11 AKR1C4
SLC5A11 CYP2C19
TFE3 PKLR
DLX4 GNB3
TOP2B PARP1
TOP2B STK38
TOP2B MYB
RECQL STAG1
HIST1H2BI BATF
BCAM CDH5
BCAM MAP2K5
BCAM TBX5
RBPMS MYCL1
NUP153 GOLGA4
HTT PKLR
HTT CYP4A11
HTT WARS
HTT RABGGTA
HTT PIK3R2
HTT PITPNA
CES2 COL11A2
CES2 RET
CES2 N4BP2L2
CES2 ATP7A
CES2 RNF113A
CES2 NUP188
CES2 NFATC3
CES2 CCL22
CES2 ATP5G1
CES2 HCG8
CES2 SEL1L
CES2 FNTB
CES2 HMGA2
CES2 PTPRU
CES2 AKR1D1
CES2 CHRND
CES2 CHRNE
CES2 PDE4A
CES2 CFTR
MAPK3 APLNR
MAPK3 FAM175B
MAPK3 FUT3
MAPK6 RHEB
ALDH18A1 SLC23A2
WTAP HNRNPK
ELN TNFSF9
ELN DNA2
ELN MNAT1
ELN ITGB6
PTPRU REG1A
PTPRU TPD52
PTPRU GSTZ1
CYP4A11 ACVR2B
CYP4A11 AQP2
CYP4A11 EFNA3
CYP4A11 PDIA2
CYP4A11 ADAM11
LEP GOLGA2
LEP A2M
NKX3-1 SCNN1B
ADAM11 PKLR
ADAM11 TGFB3
ADAM11 INSL4
ADAM11 DEFA5
ADAM11 PTMS
ADAM11 FDXR
ADAM15 AVPR1B
ADAM15 ODF1
ADAM15 AQP2
ADAM15 HTR2C
SERPINA3 TBX5
SERPINA5 B4GALT1
SERPINA5 KIF1A
SERPINA6 DOC2B
GRIN2C TTLL4
GRIN2C NUP188
GRIN2C CNTN1
GRIN2C PXN
GRIN2C ADCYAP1
GRIN2C KCNA6
NRAS TRAM1
DNASE1 PKLR
DNASE1 LPAL2
DNASE1 FABP3
DNASE1 GIPR
PXN RSC1A1
PXN ATN1
PXN NELL2
PXN CST4
CNP IFNA21
CNP DES
CNP USP11
RAD21 YWHAQ
USP11 ARHGEF2
SNRPB COX6C
CLTCL1 CDH5
CLTCL1 ICA1
SNRPF COX6C
PRKAG1 SP110
PRKAG1 ADCYAP1
PCSK6 GHRHR
PCSK6 COL11A1
PCSK6 CDH5
PCSK6 SERPINB4
MEN1 ADSL
FDXR GATAD1
GLP1R SKI
SP110 ARHGEF2
THY1 FABP3
PAPPA BTN3A1
PAPPA PLG
PAPPA BTD
PAPPA PTPRN
PAPPA UCHL1
ZNF174 TAF1A
ZNF174 GATAD1
POP1 PDIA5
COX6C COX7B
COX6C YWHAQ
COX6C COX6A1
COX6C SEPT7
CTCF BPTF
CTCF MYST3
MMP14 RENBP
MMP14 PDE1C
MMP14 ERCC4
MMP14 TAF11
MMP14 TBX5
MMP11 MPP2
MMP11 PHEX
MMP11 CRABP2
ELAVL3 TAF1
UBE2D3 PABPC1
UBE2D3 TRAM1
UBE2D3 BCL7B
MLL3 ATN1
APOD ATP5G1
APOB GH2
APOB HMGA2
APOB CYP2C19
APOB KRT12
GCG SMARCD3
GCG INSL4
SP2 ERCC4
NF1 KRT35
REG3A ZBTB33
REG3A RUNX1
REG3A FABP3
IGL@ LOC91316
IGL@ PTMS
NCAPD3 REG1A
SLC39A9 MAP2
SLC39A9 FOLR1
PDE4A MPP2
PDE4A CELA3B
PDE4A CDKL5
PDE4A MYST3
PDE4A CST4
BNIP1 BBS9
BNIP1 MAP2K5
GZMB PDGFB
GZMB TNXB
GZMB CST4
KIR2DL4 ATP7A
KIR2DL4 GP9
MYH10 PDIA2
RET E2F1
MAP4K2 OSM
AKAP13 CYP21A2
CDH15 CYP2C19
CDH15 SLC9A2
SPI1 ATP6V0C
S100A9 AQP2
S100A9 GNB3
S100A9 S100A8
S100A7 EFNB3
S100A7 GHRHR
S100A7 CD68
S100A7 HLA-DOA
S100A7 TBX5
S100A7 NCAM1
S100A3 GRK4
SMCP CCR9
SMCP LOC727787
APLNR KRT31
APLNR LIMK2
APLNR GAS2L1
APBA1 TNFSF9
NTN3 SC5DL
NTN3 GFRA2
NTN3 DARC
NTN3 GIPR
IFNA21 TBX5
IFNA21 TNXB
IFNA21 ZWINTAS
IFNA21 NEK9
IFNA21 TTYH2
IFNA21 KDR
IFNA21 AQP1
IFNA21 ETV2
IFNA21 AR
IFNA21 FUT3
IFNA21 SYN1
SST PNLIPRP1
SST OR3A1
RBM3 HNRNPK
HLA-DRA GRB10
BTD PLXNA3
PDE1C ACVR2B
HNF1B GNB3
HNF1B NRGN
DEFA5 SEMA3F
DEFA5 DRD3
DEFA5 PTPRN
DEFA5 NELL2
DEFA5 CFTR
CXCR4 TAF7
CXCR4 IGHM
FOLH1 MCHR1
E2F1 HMGA2
E2F1 TNXB
E2F1 ACHE
E2F1 ROS1
CA6 PSMD9
FUT6 GABRA1
FUT3 HSD17B10
FUT3 DNA2
FUT3 AQP2
FUT3 CENPB
FUT3 SSTR4
FUT3 MAGI1
FUT3 GHRHR
CHRND ALDH5A1
CHRND ETV2
CHRNE GDF5
CHRNE COL13A1
MIA GAS2L1
SF1 LY6D
SF1 PABPC1
TNNC1 ZKSCAN3
TNNC1 FOLR2
TNNC1 TMEM106A
DAB2 GTPBP1
FBLN1 TTYH2
FBLN1 CST4
FBLN1 ITGB4
WNT10B DOC2B
WNT10B LPAL2
ARHGEF2 KRT31
ARHGEF2 GNB3
ARHGEF2 PARP4
ARHGEF2 ATN1
CDH8 DOC2B
CBFB GNB1
CBFB IQGAP1
CDH5 TBX2
CDH5 CCR2
CDH5 LEPREL2
CDH5 SLC4A3
CDH5 TBX5
CDH5 UROD
CDH5 MYH6
CDH5 GDF5
CDH5 GNB3
CDH5 NOTCH4
CDH5 CYP2C19
IFITM2 IFITM1
CENPI CYP2C19
CENPB VAMP2
CENPB ITGB4
PAFAH1B1 SRP54
PAFAH1B1 REEP5
ACCN2 SKI
GH2 ZRSR2
GH2 MVK
GH2 GHRHR
GH2 CD8B
MBP PNLIPRP1
MBP CHRNA1
MBP ALDH5A1
GATAD1 NDUFB7
GATAD1 ARHGAP1
GHRHR SLC10A2
GHRHR B4GALT1
GHRHR PTPRN
ATP7A MTR
NEK9 CYP21A2
SF3A1 MAPKAPK2
MT1B TUBB4
CCDC6 KCNA6
GAS2L1 KLHDC10
COX7A2 COX6A1
PHEX SERPINB4
NASP TUBB
MTHFD1 HNRNPM
POU5F1 DOC2B
POU5F1 GDF5
POU5F1 TBX5
TMEM131 RASA1
TMEM131 FNTA
UBL4A ME2
RPL41 WNT2B
RPL41 RPL37A
RNF113A PDE6B
RNF113A REG1A
RNF113A HLA-DOB
RNF113A CD4
RNF113A SSTR3
RNF113A CYP2C19
RNF113A ADCYAP1
RNF113A B4GALT1
RNF113A PTPRN
RNF113A ZWINTAS
MYH6 AVPR1B
MYH6 KRT35
MYH6 LRRC16A
CDKL5 DOC2B
CDKL5 TNXB
CDKL5 DRD3
CDKL5 PDE6B
CDKL5 PFKL
USF2 RPS16
USF1 XRCC1
USF1 CHMP1A
RANBP1 NONO
GNB1 YWHAQ
GNB1 MYST3
GNB1 ATP5F1
GNB3 KRT32
GNB3 ST14
GNB3 CENPC1
GNB3 DAP
GNB3 ZWINTAS
GNB3 PDIA5
GNB3 CTAG1B
GNB3 TUBB4
GNB3 BBS9
GNB3 CYP2C19
PIP5K1A PTPRN
TRAM1 ERCC4
TRAM1 LAMP1
CPN1 DARC
CPN1 PIK3R2
SLAMF1 TTYH2
SLAMF1 SLC6A8
SLAMF1 PROL1
SMN2 RHEB
TGFB3 ZKSCAN3
TGFB3 TMEM106A
IQGAP1 FNTA
IQGAP1 GTF2E2
IQGAP1 RGS19
IQGAP1 HNRNPF
PNLIPRP1 TAF1
PNLIPRP1 PDIA2
PNLIPRP1 GCM1
PNLIPRP1 CCL22
DRG2 CASP2
DRG2 CYP2C19
DRG2 TH
DRG2 TBX5
DRG2 GABRE
DRG2 SNRPC
YWHAQ YWHAZ
YWHAQ HNRNPM
YWHAQ KRT10
YWHAQ MYO5B
YWHAQ HNRNPC
MC4R PYGM
YWHAB PPIA
UCN CYP2C19
CYP21A2 TBX5
CYP21A2 MED22
CYP21A2 TNFSF9
CYP21A2 FKBP3
CHRM5 B4GALT1
CHRM4 ADCYAP1
CHRM4 MYOG
CHRM4 COX6A2
CASC3 MAP4K5
MGAT1 PFKL
MGAT3 HMGA2
ARR3 NNAT
VAMP1 MAGI1
CCNB1 CDC6
VAMP2 UGP2
VAMP2 BTN3A1
FEZ2 AQP7
FEZ2 SLC30A3
CSTF3 PARP4
CYP2C19 IDS
CYP2C19 SH3GL3
CYP2C19 MPP2
CYP2C19 GTPBP1
CYP2C19 NOTCH3
CYP2C19 SLC9A3R2
CYP2C19 MYL3
IMMT FNTA
IMMT CCT4
IMMT RBBP4
SLC6A4 KRT31
NDUFB7 PDGFB
NDUFB7 ACVR2B
NDUFB7 PFKL
NDUFB7 SLC35A2
NDUFB7 CCR9
NDUFB7 BCL3
KRT32 MYCL1
KRT32 AQP3
KRT32 NRGN
KRT32 FABP3
CCT7 PSMD4
CCT7 CCT3
GPR31 RENBP
SERPINC1 LOC727787
IL12RB2 KCNA6
MAPRE1 EXTL3
HCG8 ZKSCAN1
HCG8 ZKSCAN3
MAPRE2 YWHAZ
MAPRE2 HNRNPK
MAPRE2 HNRNPC
MAPRE2 HTATSF1
AQP6 GNPDA1
AQP6 NDN
AQP6 PTPRS
AQP2 ZWINTAS
AQP2 NEFL
AQP2 NAT6
AQP2 OSM
AQP2 CLK3
AQP3 TTLL4
AQP3 MPP2
AQP3 ERCC4
SHMT1 NAT1
SHMT1 SERPINE1
CCL22 ZWINTAS
RUNX1 TNFSF9
DLST SCNN1B
ADORA3 COL11A1
ADORA3 ATN1
ADORA3 UROD
ADORA3 KLHDC10
GRIA1 HMGA2
PROL1 PDCD2
GUCY2C RAB11B
SKI ETV1
PITPNB ATP6V1E1
UBAP2L NUP188
NARS FNTA
SCNN1G PKLR
SCNN1G ODF1
SCNN1G KRT35
SCNN1G GOLGA2
SCNN1G CHMP1A
SCNN1G CST4
PARP4 NUP188
PARP4 POFUT1
LMNB1 HNRNPF
MRPS22 FNTA
SLC6A8 HTN3
MYOM1 COL11A2
TBX2 ZRSR2
TBX2 ETV2
TBX2 FABP3
TBX2 HTR2C
TBX5 GPR17
TBX5 TLE4
TBX5 ZRSR2
TBX5 SLC9A3R2
TBX5 NRGN
TBX5 KHK
TBX5 GP9
TBX5 ODF1
TBX5 HK1
TBX5 HMGA2
TBX5 NFIC
KCNA6 COL11A1
KCNA6 CD86
KCNA6 BCL2
KCNA6 REG1A
FHL3 EFEMP1
FHL3 CPA2
KDR NFIC
KDR SNRPC
NDN TNXB
CHMP1A B4GALT1
COX7C NDUFA12
PPIA COX6A1
PPIA MDH1
CYFIP2 CLPP
CLCNKA DES
GUSBP1 CUGBP2
MYLPF HTN3
MDH1 ATP5G3
GPX1 TERT
DNA2 SNAPC2
DNA2 MED22
DNA2 GCM1
HNRNPA2B1 HNRNPF
HNRNPA2B1 LDHB
TERT PLXNA3
RENBP PKLR
RENBP CEBPE
RENBP CCND1
RENBP NEFL
RENBP GPER
RENBP APLP1
RENBP CST4
YWHAZ TUBA1A
REG1A SMARCD3
REG1A SERPINB4
CELA3B ERCC4
REG1P DOC2B
REG1P SEMA3F
REG1P PDIA2
REG1P HTR2C
REG1P NELL2
TP53BP2 ATP6V0C
NCAPH2 TSPY3
CASP2 MAP2K5
BCL3 PLXNA3
BCL3 NEFL
DARS HNRNPF
AKT1 DOC2B
NKX2-5 ACHE
TTYH2 FAM175B
TTYH2 CYBA
TTYH2 LEPREL2
MYB CCND3
MYB KCNMA1
CTAG1B BBS9
CTAG1B IDS
CTAG1B ZKSCAN3
CSNK1G2 MYST3
SNAPC2 INSL4
SNAPC2 ODF1
SNAPC2 SLC35A2
SERPINB4 ITPK1
SERPINB4 ADORA2B
SERPINB4 TEP1
SERPINB4 HMGA2
SERPINB4 SSTR2
PCGF2 GABRA6
HYAL1 PKLR
SLC4A3 LPAL2
SLC4A3 EFNA3
SLC4A3 ATN1
ST14 SMARCD3
DEK ATP5F1
AANAT TTLL4
AANAT NEFL
KLHDC3 TSNAX
TNXB RORC
TNXB ATN1
TNXB TBC1D5
TNXB CMA1
ZKSCAN3 ODF1
ZKSCAN3 CD4
HTR2C GABRA1
ODF1 RAB11B
NR4A1 ITIH4
EFEMP2 SLC12A4
CMA1 ETV1
NELL2 SSTR2
NELL2 EFNB1
NELL2 ITIH4
NELL2 COX6A2
GSTT2B COX6A2
PEX6 PRKD1
EPHA1 AVPR1A
MUTYH GOLGA2
MUTYH ALG3
ATP5B SCP2
TBC1D5 OR3A1
MAGEA12 CD4
MAGEA12 MYCL1
MAGEA12 KCNMA1
DTNA MCHR1
EMP3 TAGLN2
ARL1 PDHX
GTPBP1 SLC14A2
SLC9A3R2 PKLR
BLZF1 OPRM1
KCNJ15 ALDH5A1
RASA1 REEP5
DAZAP2 SERTAD2
DAZAP2 HNRNPK
G3BP1 GRB10
PTPRN SMARCD1
MFAP2 PKLR
MFAP2 PFKL
KIAA0090 ERCC4
KRT31 CRYAA
KRT31 MVK
DOC2B PKLR
DOC2B GPER
DOC2B CD68
DOC2B GOLGA2
WRB NOS1
SLC35A2 NEFL
SMARCD3 MPP2
SMARCD1 RFC1
SMARCD1 MPP3
SMARCD1 HMGA2
SMARCD1 ERCC4
SULT1E1 TNFSF9
SULT1E1 ARL4D
GYPB GYPE
COX6A1 SNRPD2
COX6A1 ATP5F1
HMGN4 HNRNPC
HMGN2 TUBB
PUM2 HNRNPF
CCT3 CCT4
KCNMA1 MVK
KCNMA1 ALDOB
CCT5 FH
PDE6B PKLR
PDE6B CSNK2A2
PDE6B FOLR2
PDE6G AVPR1B
PDE6G GABRA1
EIF4A1 PABPC1
POLB CD4
POLB TMEM41B
POLB HTR1B
ADCYAP1 PSMD5
ADCYAP1 TMEM106A
ADCYAP1 CPA2
ADCYAP1 TRD@
ADCYAP1 FABP3
ADCYAP1 NNAT
ADCYAP1 ROS1
PKLR PABPC1
PKLR SLC29A2
PKLR ITGB4
PKLR ENPP2
TAF1A LPAL2
TAF1A GP9
SSTR3 RABGGTA
SSTR4 MYCL1
PSMD9 ATP5F1
PSMD8 PABPC1
PSMD6 EIF4H
MAB21L1 HMGA2
TTLL4 MCHR1
TTLL4 MALL
ITGB4 PLXNA3
ITGB6 NNAT
ATN1 PIK3R2
IGHM CD81
ATP4B ELAVL4
RABGGTA B4GALT1
RABGGTA SUPT4H1
AVPR1B TNFRSF25
COL11A1 BBS9
COL11A1 CD4
HUWE1 PCMT1
GCM1 FOLR1
GCM1 TNFSF9
NFE2L1 MALL
FGA ZRSR2
MCHR1 EFNA3
MCHR1 CCR9
RBBP8 COPB1
ZNF280B GP9
VIM TAGLN2
CALR PABPC1
ARL4D MPP2
ITPKC TAF1
CTPS ALAD
KIAA0114 POLD2
CLK3 ACVR2B
CLK3 GP9
CLK3 CCR9
EFNB1 CPB1
GPER TAF1
GPER CDC2L5
GPER LIMK2
FABP3 ERCC4
FABP1 HTR1A
GABRA1 FEV
ITIH4 NFIB
CBX1 CKAP5
GABRA2 FAM13C
ACVR2B ZRSR2
REEP5 FNTA
ATP5F1 PABPC1
ERCC4 TMEM106A
ERCC4 MALL
ERCC4 LOC727787
OPRL1 NRGN
SERTAD2 RHEB
TRD@ NOTCH3
PFKL SCAP
CEBPZ DPM1
XRCC6 POLD2
PSME2 PSME1
SLC9A2 ZRSR2
SLC30A3 MAP2K5
SLC30A3 UGP2
MPP2 HMGA2
MPP2 FEV
INHBB PLG
MAGI1 NFIC
TAGLN2 CPA2
TAGLN2 GFRA2
KLHDC10 UGP2
EXTL1 NCAPH
SNRPD2 LDHB
SNRPD2 ATP5G3
CPB1 HTR1B
COPB1 HNRNPC
B4GALT1 ZNF76
TUBB4 GOLGA2
HERC1 HNRNPC
CD4 LIMK2
CD4 FOXD1
CCR2 MYCL1
LPAL2 PIK3R2
LPAL2 SLC14A2
CD68 HMGA2
HTATSF1 HNRNPM
CD8B RAB32
RHEB TAF9
RHEB HNRNPC
CDH12 HMGA2
LIMK2 TMEM106A
LIMK2 CPA2
LIMK1 GOLGA2
MAP2K6 NRGN
MAP2K5 ZRSR2
MAP2K5 TMEM106A
S100G GOLGA2
RAP1GAP NEFL
NEFL BATF
NFATC3 ZKSCAN1
ATP5G3 COX5A
LRRC14 NME4
CGB FEV
HNRNPU HNRNPM
HNRNPK HNRNPM
HNRNPK SEC31A
