# Supplementary material for: Functional networks inference from rule-based machine learning models
Source: BioData Min. 2016 Sep 5;9:28. doi: 10.1186/s13040-016-0106-4 (PMC5011349; doi:10.1186/s13040-016-0106-4)
Supplement: Supplementary file 2 — Networks. All networks used in the analysis given as a list of edges. (XZ 11980 kb) [file 13040_2016_106_MOESM2_ESM.xz › networks/aracne/Prostate/SE_C2.txt]

ERBB2 EPHX1
ERBB2 SAMD14
ERBB2 ACADVL
ERBB2 EPOR
ERBB2 ERBB4
ERBB2 PRPS1
ERBB2 TRIM28
ERBB2 OAZ1
ERBB2 EEF1DP3
ERBB2 TFF1
ERBB2 GNB2
ERBB2 PTGER3
ERBB2 TSC22D3
RNF11 PEA15
RNF11 MAPRE1
GK3P ANKRD12
APLP2 MPV17
SLC22A18AS RECQL
SLC22A18AS LOC145678
SLC22A18AS RAB31
SLC22A18AS PLCB4
HIST1H2BC PCDH9
AK2 TCEB1
AK2 GRIK5
AK2 BAX
ARFGAP3 C1QBP
CBL WBSCR22
NRG1 SLC6A8
NRG1 ERF
MAP3K7IP2 SEC16A
PTPN11 H2AFV
PTPN11 ITGB1
PTPN11 SEC23A
PTPN11 OTUB1
ARHGEF6 SLURP1
GDI1 OPLAH
GDI1 RHOG
GDI1 EEF1A2
GDI1 LY6E
GDI1 SF3A2
GDI1 BAT2
GDI1 GNL1
OR2J2 IL10RA
KHDRBS1 CAST
KHDRBS1 RBM39
KHDRBS1 CTNNA1
KHDRBS1 RSRC2
KHDRBS1 NEUROG3
SEMA3F MYCN
SEMA3F DLX2
SEMA3F RRAS2
SEMA3F HOXD4
SEMA3F LOC100134331
SEMA3F PSMC6
FLT3LG ZMYM3
FLT3LG CS
FLT3LG CMA1
FLT3LG NSFL1C
FLT3LG CELP
FLT3LG CXCL12
SCO2 TCOF1
C11orf51 CTNNBIP1
EPCAM CANX
EPCAM PKIG
EPCAM HEG1
EPCAM GNB2L1
EPCAM STEAP1
EPCAM XBP1
MUC8 PRRC1
CDK5 ALDOC
CDK5 NTNG1
MYB AQP7
MYB MPPED1
MYB FOXN3
MYB SMC1A
MYB ATXN7L1
MYB IFNA5
MYB RNASE6
MYB POLD1
MYB LOC552889
MYB ANKRD12
MYB LSAMP
MYB RAMP1
MYB POLD2
MYB PCDH9
MYB RXRG
MYB NECAB3
MYB CAMSAP1
MYB KCNJ4
MYB LOC26102
MYB MPZL2
MYB MAPKAPK3
MYB SPG7
MYB HARS
MYB ACACB
MYB CDH15
MYB REST
MYB FOXD1
MYB ZNF101
MYB SRPX2
MYB FLOT1
MYB ODF1
MYB RASGRP3
MYB MNAT1
MYB PTPRJ
MYB IFI35
MYB CDC25C
MYB ALAS2
MYB HMGB3
MYB LMX1B
MYB PIAS1
MYB PI15
MYB GJB5
MYB ACVRL1
MYB C1orf77
MLH1 DNAH9
MLH1 CYHR1
MLH1 C9orf91
MLH1 DDX11
MLH1 CADPS
MLH1 FADS1
TACR3 TUBGCP4
UQCRFS1 PPIA
UQCRFS1 ITGA3
UQCRFS1 MYL12B
UQCRFS1 SUMO2
UQCRFS1 PSMD6
UQCRFS1 TUBGCP2
UQCRFS1 RPS4X
UQCRFS1 EIF3K
UQCRFS1 LCP1
DTNA RAB7L1
DTNA RDH5
DTNA PHF14
DTNA LY9
DTNA PRRG2
DTNA HIRIP3
DTNA NFKBIL1
DTNA GPR183
DTNA E2F3
DTNA PDE6C
DTNA PDPN
DTNA LRCH4
DTNA PKMYT1
DTNA FOXD2
DTNA ITGB5
DTNA ADAM17
DTNA TMEM151B
L1CAM ANKRD12
ERG POU4F1
ERG PAK4
RABL3 NCDN
CCND2 DPYSL2
KIDINS220 MECP2
KIDINS220 INTS3
KIDINS220 CCNI
KIDINS220 LUC7L3
KIDINS220 SSR2
KIDINS220 RBPMS
OPN1SW ZNF195
OPN1SW EHHADH
OPN1SW SDC2
OPN1SW THRA
OPN1SW RGS12
OPN1SW VPS52
OPN1SW GIF
EPB41L2 KCNH1
HOXB5 ABCA1
CCT5 ARFIP2
CLEC10A LOC145678
HDAC3 SSH1
SSBP1 PSMA3
SSBP1 EIF2B5
SSBP1 TPM2
SSBP1 UQCRH
SSBP1 SOD1
SPOCK2 SMG6
NAB1 PEA15
NAB1 OTUD4
COX4I1 PSMD2
COX4I1 PAIP1
CLDN18 GALK1
ECE2 BTF3
SF3A2 SLC12A4
SF3A2 UGT2B11
SF3A2 FKBP9
SF3A2 UBE3C
PDLIM1 FOXO1
PDLIM1 ATP2A2
MYH8 GARNL4
ITCH CADM4
EXT2 LUZP1
FEZ2 C19orf2
FEZ2 NPTXR
FEZ2 TBCB
FEZ2 TCEAL4
FEZ2 PSIP1
SMARCC1 NHP2
SPRR1B PRB1
OPRK1 CCNF
PPP2R3A IL18RAP
LRCH1 DNAJA3
HNRPDL DSTN
HNRPDL ACVRL1
HNRPDL DLGAP4
TUBGCP4 KIF3A
TUBGCP4 CAMSAP1
TUBGCP4 MST1R
TUBGCP4 SETD2
TUBGCP4 BAAT
TUBGCP4 IL2RB
TUBGCP4 PSG1
TUBGCP4 PNLIP
ADCYAP1R1 GYPB
PTPRO ZNF354A
PTPRO MCM2
PTPRO HIST1H2AM
PTPRO HPR
PTPRO HOXD1
PTPRO DHPS
PTPRO MYL3
N4BP2L2 VAPA
N4BP2L2 CAD
N4BP2L2 HCRTR1
DLD SDHD
IGF2 CD163
IGF2 CSN2
IGF2 FOXN1
IGF2 CRHR2
IGF2 TSC22D2
IGF2 CHMP7
IGF2 S1PR2
IGF2 MTHFR
IGF2 BRAP
IGF2 CTSG
IGF2 TAL1
IGF2 GCKR
IGF2 S100A5
IGF2 IFIT2
IGF2 C19orf29
IGF2 FOLR2
IGF2 ZNF263
NECAB3 SPINT1
TRIM28 PDGFA
TRIM28 SFRS4
TRIM28 CREB3L2
TRIM28 PTOV1
TRIM28 COX7A2L
TRIM28 HSP90AB1
TRIM28 FTH1
TRIM28 FCGRT
TRIM28 PECAM1
TRIM28 ALDOA
TRIM28 UBR4
TRIM28 PLXNB2
CADPS RAPGEF5
CADPS OAS2
CADPS SLC4A3
AMMECR1 ERBB3
AMMECR1 SAMD14
AMMECR1 ACD
AMMECR1 SFTPD
AMMECR1 SPATA2L
AMMECR1 POM121L8P
AMMECR1 RAB3GAP2
AMMECR1 NINJ1
AMMECR1 KIT
AMMECR1 REG1A
AMMECR1 ZNF35
AMMECR1 RPS6KA1
AMMECR1 NF1
AMMECR1 DSC3
AMMECR1 IGFALS
AMMECR1 APLP1
AMMECR1 PRIM2
AMMECR1 GRK1
AMMECR1 RPUSD2
AMMECR1 MCM3
ACAP1 PHLDA2
FOXF2 ZCCHC24
PYGM RAB3GAP2
PYGM POU2F2
PYGM VAMP5
PAF1 CDK2
ASCL1 KRT2
ASCL1 JAK3
ASCL1 MTOR
CPB2 HRK
RFTN1 MTX1
MT1E MT1B
MT1E KLK3
MT1E MT1A
MT1E MT1F
HIST1H2AG EPHB2
ABLIM1 RAB3GAP1
RNF19B ORC1L
TSFM ZBED1
TSFM MCM2
KISS1 GRN
EXD2 CORO1A
EXD2 C8orf71
EXD2 MRPL33
EXD2 ELAVL2
EXD2 AQP9
BCAT1 ABCB8
BCAT1 CAMSAP1
BCAT1 HINFP
MRC1 SLC6A9
DPEP1 YY1
DPEP1 GBE1
ADRBK2 CYP21A2
ADRBK2 PPP3CC
ADRBK2 VAC14
FER P2RY6
SEPW1 CCNI
MAN1A1 TCF7L2
TSPAN31 RBM42
GPT SAMD14
HSPA9 CALR
HSPA9 YWHAQ
HSPA9 MSTP9
YIPF6 CAMSAP1
HAS1 KIAA0195
HAS1 DNAH9
HAS1 TKTL1
HAS1 PARP2
HAS1 NKX2-2
HAS1 ELANE
CENPF NCDN
FZD6 PGM3
IL13RA1 ATP6V1B1
IL13RA1 MAX
ARF5 CFL1
ARF5 DDB1
ARF5 HNRNPA1
PSMC6 ERH
ITSN2 DNAL4
PKP4 CYTH1
PKP4 THRA
TWISTNB FCGR2A
MOXD1 EPS15
MOXD1 FILIP1L
MOXD1 SULF1
RBM5 PIKFYVE
RBM5 LONP2
RBM5 CCNI
RBM5 NBEAL2
RBM5 GNAS
RBM5 RAF1
RBM5 HCFC1
RBM5 ZFHX3
RBM5 LARP4B
RBM5 TOMM70A
RBM5 SLC30A4
RBM5 GOLGA3
RBM5 USP33
RBM5 ADARB1
RBM5 SNRPD2
RBM5 MTA1
RBM5 RPL36A
SDHB HIST1H2BE
SDHB PSMB4
TLX2 COX6A2
TLX2 CDC2L5
TLX2 RFC5
TLX2 SLC25A3
TLX2 CREB3
TLX2 ABCA1
TLX2 DTYMK
DLEC1 IL10RA
NAGA TPMT
ETV3 TSPAN5
ETV3 ALOX5AP
ETV3 THRA
ETV3 TBX5
ETV3 PSKH1
CD3G TMPRSS6
POU3F1 CADM4
MEA1 WWOX
FAM131A WNT1
FGF4 PAK2
NAGPA SLC2A2
NAGPA PAX9
ZMPSTE24 CLIC1
ZMPSTE24 NME1
ZMPSTE24 RAB31
SHOX SERBP1
UROS NUDCD3
UROS RALY
UROS CAMSAP1
LOC171220 ACTR2
LOC171220 ZBED4
C11orf72 PPP2R5D
CAPZB TSC22D3
CAPZB SFRS4
CAPZB SPOP
CAPZB SHC1
CAPZB COL4A2
CAPZB PGAM1
STATH DOK1
STATH CACNB4
IL7R LASS1
IL7R PTPRD
ADAM11 KIR2DL4
SFTPC HAL
GGCT COL6A1
KIAA0430 CCNI
KIAA0430 SFRS4
COPS3 SAMD14
SDF2 IL10RA
ARHGEF17 TET3
ITGA10 PCBP3
CES1 RBP1
DDB2 UTF1
PRKAB2 SMG6
KIF17 ACADS
SALL2 ARL3
SALL2 RABGGTA
NFIB IL18RAP
NFIB GNAS
NFIB RAF1
NFIB LOC728844
NFIB COX5A
NFIB TMEM158
IL17RA FOXJ1
IL17RA PAGE1
IL17RA TXNRD1
IL17RA WNT8B
IL17RA LOC391322
IL17RA ARMC8
IL17RA RAB11FIP2
IL17RA PCBP3
OSMR SLC6A2
CYP11A1 SH3BP1
CYP11A1 IAH1
CYP11A1 RUNX1
CYP11A1 ADAM10
JAG1 STAM2
JAG1 PPYR1
JAG1 PSMB8
JAG1 ERGIC3
JAG1 RP1-21O18.1
JAG1 SEMA5A
JAG1 FIG4
JAG1 ZNF500
JAG1 MYST2
JAG1 MADD
JAG1 E2F4
JAG1 GPR161
JAG1 BTRC
KCTD12 IGFBP3
KCTD12 KLK2
TARS YWHAQ
TNPO1 CSDC2
TNPO1 ITGB7
TNPO1 KLHL18
TNPO1 H3F3B
TNPO1 ZKSCAN1
TNPO1 MYST2
TNPO1 RELA
TNPO1 ATM
TNPO1 COG7
TNPO1 GOLGA4
TNPO1 SFXN3
TNPO1 RAB8A
OTUB1 UBE3B
OTUB1 RAB5A
OTUB1 PGCP
OTUB1 CYP3A4
OTUB1 ARHGEF1
OTUB1 PCBP3
TULP3 MTHFR
TULP3 SLC11A1
TULP3 ATP1B2
TULP3 UHRF2
CYB561 MAP4
NUP133 IDS
CUL4A DGCR6L
UBE2N EML3
UBE2N NDUFS6
UBE2N HSPA8
BARX2 NEUROG3
AKAP9 IGH@
LSM12 KPNA6
LSM12 CAMSAP1
CTNND1 CPSF1
TBX6 SCARB1
NCKIPSD ALB
NCKIPSD GNB3
NCKIPSD CHMP7
NCKIPSD CD160
NCKIPSD TNFSF12
NCKIPSD STIP1
NCKIPSD HCRTR1
NCKIPSD WDR62
NCKIPSD TNK1
NCKIPSD ADH1C
CSNK2A1 SMCP
CSNK2A1 HSF4
CSNK2A1 C21orf2
CSNK2A1 ADH6
CSNK2A1 TUBGCP2
CSNK2A1 FABP4
IL9 PARD3
PSMB10 VDAC2
AQP8 INPP4A
AQP8 TUBB2B
RASSF8 CNP
RASSF8 TNK1
SMAP1 IL10RA
SMAP1 PARD6A
SMAP1 PAX2
SMAP1 GNB2L1
ITGA2 GYPE
FLJ10038 BMPR1B
FLJ10038 WNT11
PEX6 TLR6
PEX6 GPR35
IVD TUBGCP2
TPBG KIFC1
CCNB1 IVL
CCL21 DPT
MYT1 CD22
MYT1 INTS1
TGFB1 PFKFB2
TGFB1 NRG2
TGFB1 SIX6
TGFB1 KHSRP
TGFB1 PLEK
KIAA0907 NONO
SYNGR2 HIST1H2BM
SYNGR2 RGS2
SYNGR2 PPM1H
SYNGR2 P4HB
SYNGR2 HOXB13
WWTR1 DPYSL3
WWTR1 PRNP
CABP1 MC2R
C17orf91 EIF1
C17orf91 RCAN1
SEPT7 DSTN
ATXN10 ETFA
ATXN10 SPCS2
ATXN10 GNAS
ATXN10 NPM1
ATXN10 LSR
ATXN10 MORF4L2
ATXN10 PSMA1
ATXN10 NFKB2
ATXN10 EFHA1
ABCB4 KIR2DL4
PRSS23 TGFBR2
PRSS23 MAGED2
PRSS23 WDR62
PRSS23 KIAA0284
PRSS23 GAS1
HLX EPOR
OSBPL8 MVD
GBP2 LAPTM4B
GBP2 CRYAB
MAGI2 CYB5R3
MAGI2 SIAH2
MAGI2 EIF4EBP2
FAM161A AQP5
FAM161A PTH2R
SMARCD3 SAMD14
SMARCD3 SGCD
SMARCD3 JAM3
SMARCD3 FEZ1
SMARCD3 VAMP5
SMARCD3 CLIP3
SMARCD3 COL13A1
SMARCD3 FCGRT
SMARCD3 IGFBP5
LMF2 CDK6
ACADM LAPTM4A
RAD21 psiTPTE22
HAT1 SFRS3
HAT1 SCP2
PPP2R1B FZR1
PPP2R1B WNT11
NCR1 MSX1
NCR1 SPRR2C
TNPO2 FCGR2A
RGS3 GAGE2E
CTCF ARHGEF10
CTCF DYRK1A
INPP5E LRCH4
RHOQ KIAA0284
NME3 NME4
NME3 PTOV1
NME3 POLD2
NME3 MRPL23
NME3 DEAF1
NME3 PSG7
NME3 RER1
CLPP MPDU1
IFNG HPR
IFNG MAG
IFNG NRGN
RPL32 RPS27
RPL32 RPS15A
RPL32 CHD3
LTBP1 VIM
VPS8 SMURF2
VPS8 PSG1
NFATC4 PXDN
NFATC4 ZNF143
NFATC4 JAK3
NFATC4 NPY2R
NFATC4 SKIL
NFATC4 IGFBP5
SRPX SLMO1
SRPX LARGE
SRPX CTNNA1
SRPX RELA
SRPX MAPK14
WWP2 CORO1A
WWP2 PSG1
SORBS2 EIF1
SORBS2 KIAA0894
SORBS2 PSMD9
NFAT5 PSMD14
NFAT5 INA
ZNF629 TSHB
ZNF629 SETD3
ZNF652 PTPRF
ZNF652 MAPK6
AMPD2 ISLR
ACTN4 EEF1A2
ACTN4 ISLR
ACTN4 SLC38A3
XRCC5 VPS45
XRCC5 TNR
XRCC5 IRF9
XRCC5 SIN3B
XRCC5 CCNE2
XRCC5 PSMD10
XRCC5 LOC100134331
XRCC5 STIP1
XRCC5 DHRS1
XRCC5 RELB
XRCC5 PCGF3
XRCC5 LEPROTL1
TXLNA MAP4
TXLNA MAN2C1
TXLNA UCHL3
TXLNA RUNX1
SUSD5 PRPS1L1
RPL14 ARHGEF18
RPL14 RPL35
RPL14 VPS39
RPL14 EIF3M
RPL14 RPL17
RPL14 RPS7
RPL14 RPS11
RPL14 NACA
RPL14 RPS3
HES1 HLA-DPB1
HES1 UBC
POMC GPR161
SLC25A46 CADM4
PTPN1 REM1
PTPN1 SEMA7A
SYDE1 CDX2
PCSK6 TERF1
ABHD2 SRM
FOXN2 ERC2
FOXN2 ETV4
FOXN2 HSPA6
FOXN2 INA
FOXN2 TNFRSF4
FOXN2 ACRV1
NEDD9 IGHMBP2
ZNF674 RELA
SEC14L1 IAH1
MYST4 ARHGEF10
HLA-E CCNI
PDPN CYP17A1
PDPN SAMD14
PDPN SYCP1
PDPN TUSC4
PDPN ROR2
PDPN GPR176
PDPN NUPR1
PDPN OGG1
PDPN NUDT1
PDPN USP11
PDPN FAM8A1
PDPN HBZ
PDPN ZNF710
PDPN LILRA4
PDPN VIPR1
PDPN SOX2
PDPN FOSL1
INPP4A UGT2B15
INPP4A AQP7
INPP4A POU2F2
INPP4A FMO5
INPP4A GOLGA2
INPP4A CHD8
INPP4A TFCP2
INPP4A CYB561D2
INPP4A PPID
INPP4A TRIB2
INPP4A BRD3
INPP4A TNFRSF25
INPP4A RTF1
INPP4A NFATC2IP
INPP4A NDUFA6
UPK3A PSMB9
IDH3B AXIN1
IDH3B SIVA1
IDH3B CPSF1
IDH3B HAX1
SERPINB7 VNN1
SERPINB7 ANXA8L2
SERPINB7 GRN
ALDH1L1 CDR2L
DNAJB1 IDS
RNF13 HNRNPA2B1
RNF13 SCP2
PSMA3 PSMB7
PSMA3 HSPA8
PSMA3 ARPC3
PSMA3 SFRS3
PSMA3 GTF2A2
OR2H2 DDN
EMP3 CBX6
EMP3 CDKN1C
EMP3 SGCD
EMP3 DPYSL2
EMP3 HDAC5
KDM6B FKBP15
NRL SLC6A1
NRL SCGB1D2
NRL LTK
HMG20B ERGIC3
HMG20B FBXL14
HMG20B ACVR1B
LMOD1 RRAS
LMOD1 MYL9
MX1 LOC26102
UBE2S UBE3B
UBE2S GPX4
UBE2S PCDHGC3
UBE2S SDR39U1
PIP4K2A RUNX2
DKFZP564C196 OGG1
C16orf7 ACCN1
PRPSAP2 GJA1
PRPSAP2 ZBED4
PTPN13 PSMD1
HDDC2 TUSC3
HDDC2 RNASE4
MAF CSRP1
MAF IHH
MAF DPT
GAMT LILRA4
CASP6 PBX1
SEMA3D FAM50A
RP1-21O18.1 TRAF3IP3
RP1-21O18.1 ARFIP2
RP1-21O18.1 EPOR
RP1-21O18.1 PHF20
RP1-21O18.1 GTSE1
RP1-21O18.1 CAMSAP1
RP1-21O18.1 TCEAL1
RP1-21O18.1 LSM5
RP1-21O18.1 HOXC6
RP1-21O18.1 SLC22A13
RP1-21O18.1 TNFRSF14
RP1-21O18.1 KIAA0284
RP1-21O18.1 DUSP7
RP1-21O18.1 GGT2
RP1-21O18.1 ACTL8
RP1-21O18.1 KRTAP26-1
RP1-21O18.1 GCGR
RP1-21O18.1 MEG3
ZZEF1 LCAT
CRTC1 SLC12A4
CRTC1 PLCD1
CRTC1 NPAS1
ZNF460 RCC1
BPTF GOLGA2
MYOF DPYSL2
MYOF SVIL
PADI2 SAR1A
PADI2 IGF1R
PADI2 TWIST1
KCNA4 JMJD6
ORAI2 AGFG2
MUC6 MFHAS1
HOXA1 GSTA2
CDK7 NECAP1
CTPS MYEF2
C6orf106 ARSA
PSME4 ACTG1
PEX11B HAX1
CNR2 SLC22A24
GAGE12J CRABP1
GAGE12J GGA3
GAGE12J LLGL2
GAGE12J PRPH
GAGE12J ATP1B2
GAGE12J TCF7L2
GAGE12J RHBDL1
CIC PLEC1
AP4E1 HPR
SMARCA5 ORC1L
MTCP1NB ITM2B
MTCP1NB MYO9B
PRKCD KIAA0892
IQSEC1 KCNC4
IQSEC1 PRPF31
IQSEC1 KIF25
IQSEC1 CDK2
IQSEC1 KRT1
IQSEC1 KRT2
IQSEC1 SLC35A2
IQSEC1 LCK
IQSEC1 BTK
IQSEC1 YY1
RPL36A RPS27
RPL36A FAM127A
RPL36A NME1
RPL36A RPS17
RPL36A RPL27A
RPL36A RPS24
ADORA2A ALOX5
CRIM1 ZMIZ1
CRIM1 ELN
ZNF32 RABAC1
ZNF32 POLG
PDLIM7 TGFB1I1
PDLIM7 INPP5B
PDLIM7 IL10RA
BICD2 LOC26102
MYO18A JAM3
RYK TUB
SFRS9 PDIA6
SFRS9 DDT
SFRS9 FUCA1
SFRS9 SSR2
SFRS9 TALDO1
PTPRM MOBKL1B
TUBGCP2 BTRC
TUBGCP2 NSL1
TUBGCP2 KIFC3
TUBGCP2 DPY19L4
TUBGCP2 GBA
TUBGCP2 NDUFB3
TUBGCP2 BIRC2
TUBGCP2 DGCR6L
TUBGCP2 SYT17
TUBGCP2 CSF2RB
TUBGCP2 STAU1
TUBGCP2 ABCA12
TUBGCP2 DAPK2
TUBGCP2 XPO6
TUBGCP2 DECR1
TUBGCP2 HMOX2
TUBGCP2 MAZ
TUBGCP2 HBS1L
TUBGCP2 TCF25
TUBGCP2 EEF1E1
TUBGCP2 SEMA3A
TUBGCP2 LCE2B
TUBGCP2 NPAT
TUBGCP2 HSPBP1
TUBGCP2 THRA
TUBGCP2 RBMX2
TUBGCP2 CACYBP
TUBGCP2 MYBPC3
TUBGCP2 RNASE1
TUBGCP2 GPA33
TUBGCP2 PCBP4
TUBGCP2 CPNE6
TUBGCP2 AIFM1
TUBGCP2 E2F4
TUBGCP2 PARVB
TUBGCP2 AHSG
OTC RASSF7
MTMR6 TRD@
PRPF40A SMYD5
PRPF40A ALDOC
PRPF40A EIF1AX
PRPF40A UGCG
PRPF40A THUMPD1
SNRPN TBX19
SNRPN GOT2
SNRPN NDUFS8
RAPGEF5 TP63
RAPGEF5 SLC25A11
RAPGEF5 MYRIP
RAPGEF5 CDC2L5
RAPGEF5 WASF3
RAPGEF5 MAG
RAPGEF5 ARPC4
RAPGEF5 PPP3CC
P2RY6 ADAMTS3
P2RY6 GATA2
P2RY6 BMP5
P2RY6 OSBPL2
P2RY6 FCGR1A
PIGF C1orf21
GPR183 SRGN
IFT88 TTYH2
PLAU FOSL2
PLAU CD83
PLAU SELP
CALB2 POU4F1
CALB2 PPBP
NKX2-2 LOC100134331
DSCAM ID4
ITPR2 RMND5B
ITPR2 NCDN
ITPR2 REG1B
LGI1 YLPM1
LGI1 CDK2
LGI1 USH2A
AIRE KIR2DL4
CASK OGG1
CASK SLC7A4
MT1G MT3
MT1G MT1F
CUGBP1 RAF1
PUF60 CPSF1
PMM1 PAK4
CDH12 E2F1
MAP4K1 DIDO1
FAM107A CKB
FAM107A CD81
FAM107A FXYD1
FAM107A C10orf72
FAM107A SEC61G
FAM107A CETN2
FAM107A CRYAB
FAM107A FSCN1
FAM107A MEG3
CCL15 NEFL
CCL15 PLK4
CCL15 NUBP1
RBBP4 TMBIM6
RBBP4 CHKB
DLGAP2 STIP1
IPO7 ITM2B
DOM3Z IDS
ADD2 HLA-DOB
C12orf51 PTPRF
C12orf51 NONO
C12orf51 ABCC1
C12orf51 TIA1
TECPR2 SLA
MRPL28 MAPK13
MRPL28 SAMD14
MRPL28 DMXL1
MRPL28 SKP1
MRPL28 CTSO
MRPL28 RAB1A
MRPL28 SERHL2
MRPL28 CSNK1E
MRPL28 MRPS12
MRPL28 BCL2
MRPL28 SC65
MRPL28 RBM4
MRPL28 PCBP3
MRPL28 RBBP8
GAB1 C2orf24
MCM7 POLG
UBE2L3 COPS5
UBE2L3 RPS5
UBE2L3 ATP5J2
DNM2 GJB3
AP3B2 IL10RA
ROS1 ZBTB17
MXD1 IL10RA
MXD1 THRA
OR5I1 APOH
OR5I1 CAMSAP1
OR5I1 RIT1
ARF3 MTX1
ST3GAL1 PDGFRA
ST3GAL1 IL8RB
ST3GAL1 CCL16
IL4 ZNF135
IL4 SAPS2
IL4 GRIA1
KHK MFAP2
KHK MC2R
TCL1B ACCN1
TMX4 UBOX5
ARFGEF1 HPGD
WBP4 USP11
NCBP2 UBL4A
SNAPC2 CADM4
LOC100128031 CKAP5
LOC100128031 ATP1B2
LOC100128031 EFNA1
SFRS2IP ATP6V1A
PPM1G AQP7
MET CYTIP
MET IL10RA
GPR44 GPRIN2
PDE6G PITPNM1
GTF2H3 PCDH9
GTF2H3 HAB1
RPS27A RPL34
RPS27A NACA
RPS27A H3F3A
ASGR1 IL8RB
ASGR1 SPRR2C
CNTN2 PTPRD
GRIP2 NFKB2
GRIP2 AGL
GRIP2 ACVR1B
JAM3 TUBA3C
JAM3 PLEKHO2
JAM3 sept-06
JAM3 RPL19
JAM3 LHFPL2
JAM3 MAPRE2
JAM3 BIN1
JAM3 KCNJ4
JAM3 C9orf3
JAM3 KIF22
JAM3 PEX14
JAM3 DNAJB5
JAM3 CDC42EP4
JAM3 CRYAB
JAM3 MAP1B
JAM3 RBMS1
PTK7 CBARA1
PTK7 CRHR2
GJC1 CPSF1
SLA ITGA9
SLA HLA-DOB
SLA SLC17A1
AURKA TMEM5
AURKA DNASE1L3
AURKA SLC9A3
AURKA ITM2B
AURKA RBM9
AURKA RNASEH2B
AURKA SIT1
RPS20 RPS27
RPS20 RPL37A
RPS20 CD99
RPS20 RPL7
RPS20 RPL13A
RPS20 WIPF2
SLC37A4 PAK2
CLSTN3 PRPH
CLSTN3 ACOT13
CEP250 KIFC3
C1orf114 CDK2
STRA13 YWHAQ
STRA13 TMED3
MTIF2 CHRNA3
ACADVL NDUFV1
ACADVL NEU1
ACADVL SLC7A8
ACADVL MT1X
ACADVL FOXO3
ACADVL PSG1
CBX3 SLMO1
CBX3 TLK1
CBX3 GNB2L1
KDM1 CDC6
KDM1 KRT75
KDM1 MAN1A2
KDM1 CROCC
KDM1 KLF1
KDM1 TSPAN6
DGAT1 MAP3K3
ITPKA POLG
GHRHR SAMD14
GHRHR KIFC3
MAP2K7 FMO5
YBX1 TUBA1B
YBX1 PRUNE2
YBX1 GNAS
STRN3 BAX
RND2 GNB3
RND2 TCF7L2
GCN1L1 LOC652147
PTCH1 ANKRD46
HNRNPUL1 PTAFR
ACVRL1 POU2F2
ACVRL1 UNC5B
ACVRL1 CYB5R1
ACVRL1 NAB2
CD52 IL10
CD52 EPOR
CD52 EFNA3
TULP1 SULT4A1
HPRT1 ASMTL
TUSC4 EIF3B
TUSC4 NEUROG3
ALG13 ATF7
UBE2H SAMD14
UBE2H NPPB
STK11 TNP1
SGCA WDR62
KNTC1 KCTD17
DEK SDHD
DEK C19orf2
DEK PGRMC1
DEK CKS2
DEK MTDH
DEK MCFD2
DEK ACTR2
DEK BEX4
DEK SLC30A9
DEK CTNNA1
MTF1 NCDN
KCNJ8 RFC5
CCHCR1 CADM4
CCHCR1 PXN
DUT MAEA
DUT SNX3
DUT COL16A1
SUB1 DNAJA1
SUB1 COX6A1
SUB1 SNRPG
SUB1 SRP9
SUB1 MYL12B
SUB1 NDUFV2
SUB1 ZC3H7B
SUB1 MRPL3
SUB1 HBXIP
KMO NRCAM
TPM1 MYH11
TPM1 GJA1
TPM1 ACTG2
TPM1 ATP5J2
TPM1 CALD1
TPM1 PGRMC1
TPM1 CYR61
TPM1 CBX6
TPM1 TPM2
TPM1 ACTB
TPM1 EDNRA
TPM1 TXNIP
TPM1 SPARCL1
TPM1 CAV1
CSTF1 PDE4A
DYRK1B NTNG1
APOC4 UBOX5
APOC4 LALBA
KDM4B RFC1
PDS5B COASY
DYNC1LI2 PRPH
DYNC1LI2 PFDN4
DYNC1LI2 CA11
FOSL2 IL10RA
FOSL2 RNASE3
ESR2 LRIG2
TGFB3 PTPN3
TGFB3 CAMSAP1
TGFB3 MRS2
TGFB3 RRN3
TGFB3 CRYAB
TGFB3 PTGFR
TGFB3 GPM6B
TGFB3 MYBPC3
TGFB3 SERPINB4
AIP E2F4
MYL12A HNRNPC
MYL12A RPS5
ETHE1 CLIC1
HNRNPA2B1 ARPC5
HNRNPA2B1 UBXN4
HNRNPA2B1 EFHA1
HNRNPA2B1 HNRNPR
HNRNPA2B1 TCP1
HNRNPA2B1 ARF4
HNRNPA2B1 ANXA5
HNRNPA2B1 HNRNPH2
HNRNPA2B1 CD9
HNRNPA2B1 RNF4
HNRNPA2B1 VDAC2
HNRNPA2B1 PDCD6
HNRNPA2B1 EIF4H
HNRNPA2B1 C1QBP
EIF3B VENTX
FUCA1 PSMB5
FUCA1 TUSC3
FUCA1 P4HB
TMCC2 GJA1
JAK3 SLC6A7
JAK3 SFPQ
JAK3 B3GAT2
JAK3 MRPL40
JAK3 PCSK7
JAK3 NDUFB7
JAK3 DLG4
JAK3 MAX
JAK3 KATNA1
JAK3 RNFT2
JAK3 ADAMTSL3
JAK3 MFAP2
JAK3 NR0B1
JAK3 FKBP15
JAK3 IL10RA
JAK3 PTK6
JAK3 POLA1
JAK3 ABCC9
JAK3 SPTLC1
JAK3 BTF3
JAK3 CDC25A
JAK3 DOK1
JAK3 CCDC85B
JAK3 VEGFB
JAK3 TMPRSS11D
STAT6 PMF1
STAT6 EFNA3
RPS19 RPL4
RPS19 EEF1A2
RPS19 CLIC1
RPS19 LAPTM4A
RPS19 RPS5
RPS19 BECN1
RPS19 FAU
NLGN4Y ELAVL2
C5 PSG7
NLE1 UGT2B15
NLE1 SAMD14
NLE1 KCNC3
NLE1 CD96
NLE1 IL10RB
NLE1 MTG1
NLE1 C1orf46
NLE1 TRIM58
SLC17A2 PFKFB2
BIK METTL3
ARTN PTPRD
ARTN CASP2
TTLL5 HSF4
TTLL5 VRK2
NDUFA9 GABARAPL2
ZEB1 MGEA5
ZEB1 HLA-C
ZEB1 NID1
PPP2CB LAPTM4A
PPP2CB PLP2
KLK2 ATP5J2
KLK2 DHRS7
KLK2 ACAA1
KLK2 KLK3
KLK2 HIST2H2AA3
KLK2 ACPP
KLK2 DST
KLK2 ELOVL5
KLK2 LTBP4
KLK2 TMEM66
KLK2 SFRP1
KLK2 PTPRN2
BECN1 C21orf33
GAL3ST1 CDKN2B
ACTN2 CEACAM3
PDE4D CACNA1D
PDE4D RBM38
TIMM17B B3GALT5
TIMM17B HOXD4
SMARCD2 DDX11
SMARCD2 ATP1B2
SMARCD2 KLHL18
MAPKAPK3 CADM4
MAPKAPK3 COBLL1
MAPKAPK3 TM9SF2
MAPKAPK3 NBPF15
TNIK LY9
MAGEC1 PSG7
CRYBA1 SAG
STX16 TPMT
STX16 CDC2L5
STX16 NONO
STX16 HTR4
STX16 SAFB2
STX16 EXOSC2
STX16 PPWD1
STX16 SERBP1
EVI2A SLC38A10
LIG1 CNP
NUP155 DDX11
PMS2L3 CAD
CFH RNF167
CFH RBPMS
CFH RIN1
EIF5AL1 MLX
NFKBIA CEBPB
HLA-C HLA-A
HLA-C IGH@
HLA-C RPL3
HLA-C HLA-F
HLA-C AQP5
MMP23B RCAN2
MMP23B PLEC1
KDR IL18RAP
KDR PLEC1
TSPYL1 ACCN1
TSPYL1 CSF2RA
ALDH1A2 STXBP1
SERPINB9 NDUFV1
ZNF330 PRB1
ZNF330 CNKSR1
LOC100134331 MYCL1
LOC100134331 EPHB2
LOC100134331 HIST1H4I
LOC100134331 FAM153A
LOC100134331 DNAJC7
LOC100134331 HDAC4
LOC100134331 CYP2F1
LOC100134331 DMBT1
LOC100134331 DUSP11
LOC100134331 MYBPC2
LOC100134331 GYPB
LOC100134331 NCDN
LOC100134331 MAP3K14
LOC100134331 RECQL5
LOC100134331 PITPNM1
LOC100134331 PSMC5
LOC100134331 BBS9
LOC100134331 RAD51L3
LOC100134331 IRF5
LOC100134331 LOC26102
LOC100134331 ATRN
LOC100134331 ASGR2
LOC100134331 C1QB
LOC100134331 PSG1
LOC100134331 DKK4
LOC100134331 FAM149B1
LOC100134331 CCL19
LOC100134331 IMP4
LOC100134331 SLC6A4
LOC100134331 DOLPP1
LOC100134331 IFNW1
LOC100134331 THRA
LOC100134331 S100A12
LOC100134331 LRMP
LOC100134331 LY9
LOC100134331 CHST1
LOC100134331 ATPAF2
LOC100134331 LHCGR
LOC100134331 GPA33
LOC100134331 BTF3
LOC100134331 INE2
LOC100134331 ABO
LOC100134331 NCAN
LOC100134331 MLLT1
LOC100134331 SLC6A11
LOC100134331 CD4
LOC100134331 ASCC2
LOC100134331 LHX2
LOC100134331 PRH1
EMP1 MVK
IL18 LOC652147
TNFAIP8 SAR1A
IL8RA ZMYND10
IL8RA DOK1
SULT2A1 FIG4
TGDS AHSG
PSMA1 SNRPE
PSMA1 MYL12B
PSMA1 COX17
PSMA1 HBP1
PSMA1 SRP9
PSMA1 COPS5
RNF5 CHRNB2
RNF5 IGHMBP2
TM4SF5 IL10RA
CYTSA CADM4
MDH1 SPAG7
MDH1 ATP5O
MDH1 DYNLL1
MDH1 PGK1
MDH1 GNG10
SEMA3B CRYAB
ERLIN1 PAX9
DDX11 BRD2
DDX11 DOC2A
DDX11 MYEF2
DDX11 PAX9
DDX11 NF2
DDX11 NEURL
DDX11 NRXN1
DDX11 ZBED4
DDX11 HLA-DOB
DDX11 PRKDC
DDX11 LGR5
DDX11 EPHA2
DDX11 RASSF7
DDX11 SLCO2A1
DDX11 NKX2-1
DDX11 RANBP9
DDX11 SLC22A6
DDX11 HNRNPL
DDX11 MBL1P1
DDX11 SRP19
DDX11 CAMK2G
DDX11 TFAP2A
DDX11 LMTK2
DDX11 PRPH
DDX11 IFNA4
DDX11 MOCS3
DDX11 GLUD2
DDX11 BID
DDX11 AGXT
DDX11 MAP2K5
DDX11 UBTF
DDX11 STK3
DDX11 C19orf36
DDX11 IL1B
DDX11 CPSF4
DDX11 ERCC4
DDX11 PTGS1
DDX11 HTR3A
DDX11 SNRNP27
DDX11 ZBTB24
DDX11 GPA33
DDX11 BTF3
DDX11 TNP1
DDX11 AHCYL1
DDX11 GNAT1
DDX11 PHF21A
DDX11 ADAM15
DDX11 DNAJA3
DDX11 ARHGEF1
DDX11 MAPKAPK2
DDX11 MON2
SKP2 TBX19
GMFB FCGRT
CASP4 CREG1
CASP4 PGK1
CHD3 TCEB2
CHD3 CAPN1
IL32 KIFC3
RRP1B RABGAP1
GPR12 SAP18
AANAT RRP12
AANAT MYBPC3
PELP1 YPEL1
TGFBR2 PEA15
TGFBR2 CD59
TGFBR2 sept-06
TGFBR2 GNAS
TGFBR2 ATP2A2
TGFBR2 PFDN5
TGFBR2 TIAM1
TGFBR2 RBPMS
TGFBR2 LAMA3
TGFBR2 DDIT4
TGFBR2 FAM189A2
TGFBR2 RBMS1
ETFB PRKCSH
ETFB CAMSAP1
TF CALR
BHMT LOC552889
KCNF1 GFAP
KCNF1 STK25
KCNF1 GART
KCNF1 GZMH
KCNF1 IKBKG
KCNF1 IGFBP5
KCNF1 ZNF208
MUC4 MAP3K3
JMJD6 CDKL5
JMJD6 LOC26102
JMJD6 ERCC6
JMJD6 ACVR1B
JMJD6 TPH1
JMJD6 KIAA0754
JMJD6 ERAP1
GP1BA SSTR5
SMPD2 KIF1A
ZNF688 HOXD4
ERICH1 HTR4
MMP2 RBBP8
GFI1 CRYBA4
BGLAP POLG
ABCD1 TYR
ABCD1 IL15
ABCD1 PPIL2
C2orf27A PTAFR
EPB49 INA
TIMP2 PBX1
EIF2AK1 CDH16
MTRR ATP6V1A
PDLIM5 SLMO1
PDLIM5 RPL28
PDLIM5 TARP
PDLIM5 XBP1
PDLIM5 RPL18
ATP2B3 SAPS2
SYT17 LOC728643
CIZ1 RELA
GDE1 LOC100131311
GDE1 RPA1
USH1C PI4KB
PPP4C CHKA
RPS6KB1 IL10RA
RPS6KB1 THRA
SNRPA1 SCNN1D
TRADD PCGF1
TRADD LMTK2
TRADD SMO
IFT20 SLC38A10
IFT20 MFHAS1
ICAM1 ADRBK1
CYP3A5 NFIC
CYP3A5 PAX9
CYP3A5 CALB1
CYP3A5 TCOF1
CYP3A5 RAB40C
CYP3A5 GRM4
CYP3A5 CSNK2B
NDUFS4 LDHB
NDUFS4 RABGAP1
NDUFS4 KIAA0174
NDUFS4 C4orf46
NDUFS4 SAP18
NDUFS4 SRP14
NDUFS4 RPL41
SKIL LOC26102
SKIL ZNF20
SORCS3 HPR
BCKDK OGG1
UCP2 PCDH9
UCP2 EXOG
NDP ZNF132
CNP PCDH9
CNP FZR1
CNP CPLX2
CNP PPBPL2
CNP GTSE1
CNP RHO
CNP TEX28
CNP ST14
CNP TRIOBP
CNP MYST2
CNP SIN3B
CNP HOXD10
CNP ALDOB
CNP LRRC37A2
CNP CACNA1H
CNP MAPK8IP1
CNP LRRC32
ST6GAL1 HPGD
HIST1H2AC HIST2H2AA3
DDHD2 SEC23A
DDHD2 R3HDM2
SFI1 CPNE6
SFI1 SMO
SAPS1 SLC36A1
SAPS1 RAB3GAP1
SAPS1 FAM102A
TIA1 KIAA0232
TIA1 DAG1
TIA1 CDK2
TIA1 EPHB4
MAGEA2 C2orf24
GCKR MELK
GCKR PTH
GCKR LILRB2
GCKR GNG4
GCKR CCT6B
GCKR MT3
GCKR RUSC2
GCKR FGB
GCKR DEPDC5
GCKR SCN1B
PHKA1 MAX
DGCR6L CUBN
DGCR6L ZMYND8
DGCR6L EGF
DGCR6L PCDHA3
DGCR6L LOC399904
DGCR6L GCLM
DGCR6L SCML2
GLT25D2 SERPINE2
GLT25D2 CAMSAP1
GLT25D2 EEF1G
GLT25D2 KCNH2
GLT25D2 PYCR1
GLT25D2 ANKS1A
GLT25D2 RER1
GLT25D2 STAC
GLT25D2 KCNMB1
PNOC TSHB
CRHR2 MAP3K3
CRHR2 FAM91A2
CRHR2 HSPA4
CRHR2 MVD
CRHR2 APOB
CRHR2 ADRB1
CRHR2 KCNQ3
CRHR2 HTR2B
PROL1 ATP1B2
LOXL2 SLC16A3
ATMIN CTNNA1
POLR2B SFRS11
ACTG2 MYH11
ACTG2 MYLK
GYG1 PCGF1
PFKP DPYSL3
GTPBP10 ZBTB7A
ZNF33B PPM1E
RARG PPP4R1
RARG PIGR
IRF6 GPR56
IRF6 BAHD1
PSMC2 KIR2DL4
YIPF2 TRD@
CHAF1B TPMT
PDHA2 NAAA
SETD4 DNAH9
ARF1 ATP6AP1
ARF1 WWC1
ARF1 YWHAQ
ARF1 RPL28
ARF1 TBX5
ARF1 MANF
GIGYF2 UBE3B
GIGYF2 ZNF592
RBM9 CADM4
RBM9 CRHR1
TJP2 CBX6
MINA CD22
SMOX HEG1
SMOX IL10RA
SMOX CDKN2D
MARCH7 HNRNPA3
SLC30A3 GUCA2B
SLC30A3 LY6G6C
SLC30A3 GC
SLC30A3 RAB3A
SLC30A3 FBXL2
WBP2 CSNK2B
COL6A2 FLNA
COL6A2 IL10RA
KRT7 IKBKG
RAB5B CDR2L
RAB5B FCGR2A
DSC1 ALAS2
MZF1 RP11-345P4.4
SLC22A1 HTR4
MED8 SLC35A2
SH3GLB1 UBR2
SH3GLB1 FLNA
SH3GLB1 MDC1
SH3GLB1 SH3GL1
SH3GLB1 KIAA1462
ICOS AQP5
GBF1 FDXR
PURA SFPQ
PURA ANKRD46
HOXA9 IHH
HOXA9 FCGR2A
CDT1 HPR
CSK KIAA0323
FOXK2 ILF3
FOXK2 KDM2A
FOXK2 PLEC1
VDR SEC31B
VDR MRPS12
VDR ST8SIA1
AURKC CCL16
PAFAH2 C1QL1
PMPCA LSM7
TOB2 POLG
PLAUR SLC2A4
COG4 C11orf52
ABCB10 FGF3
RPL39L SLMO1
AMIGO2 HTRA2
PIK3C2G KIAA0087
PIK3C2G MFNG
CBX1 RAF1
HMGXB3 KIAA0562
HMGXB3 SPINT1
HMGXB3 LOC201229
HMGXB3 MARS
HMGXB3 FAM102A
NCF4 USP11
MAST2 CCKAR
INTS10 KIFC1
DEFB1 GFPT2
ITPKC ZBTB7A
ITPKC TRAFD1
SPA17 NFATC2IP
APPBP2 KYNU
FAM153A FRAT2
FAM153A GYS2
FAM153A LTBR
FAM153A FAM153B
C9orf16 MFHAS1
PRB1 ABCC6
PRB1 FZR1
PRB1 IL10RA
PRB1 LGALS4
PRB1 CADM4
PRB1 SRC
PRB1 PRKCA
PRB1 THRA
PRB1 RPS6KA1
PRB1 H6PD
PRB1 GRIN2A
PRB1 T
PRB1 CFD
PRB1 CDC2L5
PRB1 ARID4B
PRB1 MAPK11
PRB1 HNRNPAB
COMT ACAA1
ACOT7 RELA
NACA NPM1
NACA CCT2
NACA ULK1
NACA CNIH
NACA RPS4Y1
NACA RPL4
NACA CALM2
NACA PHF1
NACA SAT1
NACA RPL9
NACA ATP5H
NACA RPS17
NACA PDCD10
NACA GNA11
NACA RPL10A
NACA ZFP36L1
NACA RPL5
NACA RGS10
NACA BTF3
NACA EIF3E
NACA MRPL3
PITX2 SMG6
SENP5 MOBKL1B
RAC1 NONO
RAC1 KIAA1109
RAC1 RPS5
PEMT MAPK8IP1
GRIK5 RAF1
GRIK5 PARN
GRIK5 FAM102A
GRIK5 GUCA2A
GRIK5 NRG2
GRIK5 GALR3
GRIK5 SLC2A1
GRIK5 PSG9
C7orf28B TMBIM6
GRK5 P2RX1
GRK5 OAS2
GRK5 ELN
USP22 BTF3
USP22 CARS
USP22 MED12
USP22 KIAA0226
USP22 ANKRD46
USP22 NCSTN
OLIG2 BCL3
OLIG2 EFNA2
CDKN3 MYBPC3
COL9A2 PLEC1
DCAF4 RUNX1
AGPAT1 SNAP25
AGPAT1 PRPH
AGPAT1 FUT8
NCOA3 THOC2
NCOA3 NBPF15
NCOA3 TMSB4X
NCOA3 BRD2
TCEB1 TINP1
TCEB1 ERCC3
TCEB1 BTF3
TCEB1 ATP5J2
TCEB1 HIST1H2BE
TCEB1 UQCRB
TCEB1 KRT1
TCEB1 COX6B1
TCEB1 SAP18
TCEB1 HNRNPC
TCEB1 GTF2A2
TCEB1 FAP
ATP4B PPP2R5D
SH2D1A TAP2
SH2D1A POU2F2
SIN3B GNS
SIN3B SYNGR1
STOM SERPINE2
STOM RCAN2
STOM GSTM2
STOM HEG1
STOM ADCY3
STOM TRAF5
STOM SLC2A3
STOM TMEM158
STOM SERPINH1
STOM MYOM1
STOM ATP6V1G1
STOM PSMB7
STOM STAC
STOM FSCN1
SLC7A2 SLC28A2
SLC7A2 WNT11
SLC7A2 RIMS2
CLK2 H1FX
COCH HCG9
ALCAM CCT3
KLRD1 RAB8A
VPS11 IL8RB
PLP1 TBX5
CYP7B1 LY9
MED13 PTPRS
CITED1 AGT
OGG1 AQP7
OGG1 APOBEC3G
OGG1 EFR3B
OGG1 NUP88
OGG1 IL10RA
OGG1 GNB3
OGG1 ALAS2
OGG1 PPAP2C
OGG1 NRG2
OGG1 KIAA0284
OGG1 ACHE
OGG1 KIR2DL4
OGG1 THBS3
OGG1 RAB3A
OGG1 BAX
OGG1 BRPF1
OGG1 RASSF9
RGL2 RAPGEF2
RGL2 C1orf77
BOLA2 ACY1
BOLA2 HINT1
BOLA2 DYRK1A
BCAP29 LSM7
BCAP29 MFAP2
BCAP29 SEMA5A
JAK1 SLC6A2
CREB3L1 BCL3
CREB3L1 PTPRN2
NVL YPEL1
SGSM2 KIAA0284
RGS7 SMC2
RGS7 KRT31
RGS7 SEC31A
RGS7 C9orf144
RGS7 MAN2A2
RGS7 PIK3CD
RGS7 CPNE6
LGALS9 MYST2
LGALS9 LGR5
LGALS9 LTA
INPP5A LRRC48
INPP5A PTAFR
PDCL ACCN1
STAT4 MC2R
SOX11 CADM4
LOC728844 NONO
LOC728844 SORL1
NSMAF CD63
GLT8D1 SRP9
GLT8D1 LOC26102
ZNF41 RGL1
IL18RAP FGF1
IL18RAP PGRMC2
IL18RAP CCR3
IL18RAP PSMB9
IL18RAP IQCK
IL18RAP SLC13A2
IL18RAP CST6
IL18RAP C2orf55
IL18RAP PPP2CA
IL18RAP ZNF264
IL18RAP RABGAP1L
IL18RAP EPM2AIP1
IL18RAP TCF7L2
IL18RAP CD5
IL18RAP GRIP1
IL18RAP VEGFC
IL18RAP PDGFA
IL18RAP GAD2
IL18RAP TSR2
IL18RAP SAG
IL18RAP AGT
IL18RAP EIF4G3
IL18RAP PWP2
IL18RAP CDH13
IL18RAP MYBPC3
IL18RAP HTT
IL18RAP SPINLW1
IL18RAP GUCA1A
IL18RAP FEM1B
IL18RAP ABCB1
IL18RAP NQO1
IL18RAP NRG2
IL18RAP SPRED2
CNN1 MYH11
CNN1 TPM2
CNN1 DES
CNN1 MYL9
PEG3 NAAA
MRPL12 DOK1
MRPL12 PGAP1
MRPL12 MATN1
MRPL12 CALR
MPP3 NRTN
FGFR2 LLGL1
FGFR2 ANKS1A
FGFR2 HCRTR1
THRA TNKS
THRA SPRR2C
THRA GPR35
THRA PRPF31
THRA EZH2
THRA LOC552889
THRA RUNX2
THRA IGHG1
THRA C9
THRA KLF1
THRA DHPS
THRA RBM15B
THRA PDXK
THRA ADCY10
THRA RHCE
THRA AIF1
THRA RAGE
THRA TIMP3
THRA TRIM3
THRA FMO1
THRA GRM4
THRA WNT11
THRA PSG1
THRA PLIN1
THRA IL10RA
THRA MAP2K3
THRA IDE
THRA ITGB6
THRA L3MBTL
THRA PPP1R8
THRA ZNF592
THRA ITM2B
THRA CYP2C18
THRA NCOR2
THRA GRB7
THRA ATP2B2
THRA MYBPC3
THRA INSR
THRA IFT140
THRA COX10
THRA ABCC1
THRA BTF3
THRA SLC38A10
THRA ALAS2
THRA NR6A1
THRA PDK3
THRA TFF3
THRA EXTL1
THRA DHRS1
THRA C9orf125
THRA ZP2
THRA MSX1
THRA GPR161
THRA PVALB
THRA LUZP1
THRA PRH1
THRA LAIR1
STX10 CYP1A2
LEFTY2 KRT1
LEFTY2 RHOD
PMS2L1 KIFC3
PMS2L1 WNT11
PMS2L1 HCG9
LIG3 FZR1
FOXE1 COL11A2
FOXE1 CEACAM1
FOXE1 RBM8A
FOXE1 FUT5
FOXE1 CD36
FOXE1 NSFL1C
FOXE1 MFHAS1
FOXE1 HIST1H4L
FOXE1 MAP2K5
FOXE1 PRH1
TTLL12 ABCB6
SLC7A7 AQP7
TRAK1 SPRY1
TRAK1 GPA33
BTF3 ZNF175
BTF3 MPZL1
BTF3 WNT2B
BTF3 ST8SIA5
BTF3 MASP2
BTF3 EPB41
BTF3 MSC
BTF3 NR1I3
BTF3 IGF2BP3
BTF3 NDUFC1
BTF3 IGF1R
BTF3 H3F3B
BTF3 RPS4X
BTF3 ANXA5
BTF3 PSMA7
BTF3 TCF7L2
BTF3 WBSCR22
BTF3 CACNA1B
BTF3 DNAH9
BTF3 HYAL2
BTF3 RPS5
BTF3 RAC2
BTF3 KIR2DL4
BTF3 SAP18
BTF3 NAIP
BTF3 TCOF1
BTF3 LTK
BTF3 PAK2
BTF3 CD33
BTF3 RUNDC3B
BTF3 LBP
BTF3 ANAPC10
BTF3 NME1
BTF3 TTC22
BTF3 ACAN
BTF3 CUL7
BTF3 ERH
BTF3 ADAMTS2
BTF3 CHST10
BTF3 GBX1
BTF3 MARK2
PCSK2 METTL3
MBTPS1 GTF2I
LRRC42 IGH@
ERI3 STXBP1
ALPI LGR5
SMC5 TACSTD2
PTAFR FZR1
PTAFR RAI14
PTAFR USP6
PTAFR SEMA5A
PTAFR ICAM4
PTAFR GRM4
PTAFR PSG1
PTAFR ZBTB7A
PTAFR TSNAX
PTAFR ABCA1
PTAFR MYBPC3
PTAFR BCL3
PTAFR ZNF443
PTAFR HIST1H2BM
PTAFR NPAS2
PTAFR H2AFB1
PTAFR NR2E3
PTAFR C1orf68
PTAFR BRD8
AGGF1 RPS26
AGGF1 GPR143
TNN PCDHA3
RABAC1 PSMD2
HEG1 SMYD5
HEG1 DPYSL2
KLF1 C2orf24
VIP LOC652147
ZNF81 LOC652147
RAB31 FMO3
RAB31 SLC39A14
RAB31 AVPR1A
ERCC1 ZNF593
ERCC1 VENTX
ERCC1 CLIC1
HAP1 YLPM1
HAP1 SLC6A15
HAP1 IL23A
HAP1 EFNA3
AHNAK2 WFS1
PROSC SFRS4
NAALADL1 LTK
LAMB4 CD40
CDH8 DUS4L
CDH8 TCOF1
CD8B HPR
CD8B NPY5R
HSP90B1 PCBD1
HSP90B1 P4HB
HSP90B1 HSPA8
HSP90B1 ACAA1
HSP90B1 SUMO1
HSP90B1 ATP6V0E1
HSP90B1 HSD17B4
HSP90B1 PDIA3
RAB40B IDS
RAB40B MTHFR
RAB40B ACCN2
RAB40B RAD50
RAB40B FRMPD1
RAB40B RNASE1
DDX17 XRCC6
DDX17 NCOR2
DDX17 LUC7L3
DDX17 CARS
DDX17 F8A1
DDX17 NXF1
DDX17 SFPQ
DDX17 PMS2L4
DDX17 HNRNPH3
DDX17 FTH1
DDX17 ATXN2L
DDX17 SNRNP200
DDX17 WNT11
DDX17 SPOCK3
IFI27 E2F4
CD33 EFNA5
CD33 HRG
CD33 ZNF239
CD33 SIGLEC7
CD33 OCEL1
CD33 GREM1
IAH1 SAMD14
IAH1 PIK3CB
IAH1 HTR4
IAH1 CDK6
ZC3H11A NONO
CBLN1 GPA33
DRD3 SCYL3
NPFF GPRIN2
XPNPEP2 CHMP7
PSMA4 NDUFC1
PSMA4 GNG10
RASL10A DNAH9
IL1RL2 DDN
KIAA0408 PSG7
SIVA1 ELF3
SIVA1 VAMP5
BRAF ABCA1
BRAF CPNE6
LPHN3 CARD10
LPHN3 ITSN1
MUC2 TBX5
RAD54L2 SLC12A4
RAD54L2 WBSCR22
RAD54L2 PBX2
RAD54L2 SLC5A1
RAD54L2 NTRK3
RAD54L2 CCNF
RAD54L2 KCNG1
RAD54L2 ARPC4
RAD54L2 HIPK3
RAD54L2 SFRS2
RAD54L2 URB2
RAD54L2 ST8SIA1
RAD54L2 RPS6KB2
RAD54L2 STAT5A
RAD54L2 TBL2
POU6F2 EPAS1
POU6F2 ALAS2
POU6F2 CD40
POU6F2 RALB
POU6F2 SAMD14
UTP14C ANP32A
BPGM SCARB1
RAB11FIP2 SERINC1
RAB11FIP2 FCGRT
RAB11FIP2 SAMD4A
RAB11FIP2 CBX6
RAB11FIP2 PAFAH1B1
EMP2 YME1L1
KIFAP3 ZNF384
NFASC ANG
COX7C RPS7
COX7C SAP18
ATP10B HSF4
ATP10B TNF
ORC5L UBC
ORC5L MXRA5
RCN2 PCDHA3
RCN2 PSMB7
RCN2 BCLAF1
REG1P CPOX
MFAP3 LALBA
MFAP3 MTRF1L
MFAP3 MVK
SERPINF1 RBP1
SERPINF1 DPYSL2
ATP2B1 CKMT2
ATP2B1 PLEC1
NOS3 FZR1
FLII SULT1A2
FLII LOC26102
FLII SETD2
LRRC6 ZFPL1
WNK1 PDE4A
CRAT KIF22
CRAT DYNLT1
FRAT2 MAPK14
FRAT2 PTPRF
FRAT2 C11orf80
FRAT2 PNMT
FRAT2 HTR2A
PPP1R2 MAP3K3
PPP1R2 CCNI
NCF1C ZNF264
GML DNAH9
FEZ1 E2F4
FEZ1 TP53TG5
PSMD9 PCDH9
PSMD9 MAGEA9
PSMD9 HIST1H1D
PSMD9 GHITM
PSMD9 ZDHHC18
PSMD9 SLC33A1
PSMD9 DNM1
CYP3A7 CADM4
CYP3A7 RPS26
CYP3A7 PAFAH1B1
NDUFS2 ABCA1
RSU1 GNL1
PIK3R2 PMS1
PIK3R2 DHRS1
PIK3R2 IKBKG
PIK3R2 EML1
TRIM22 PAFAH1B3
TRIM22 RUNX1
MMP25 OAS2
TMEM59 TSPAN8
TMEM59 TUSC3
TMEM59 CD9
TMEM59 LAMP2
TMEM59 G3BP2
SLC9A6 TTYH2
RNF6 MORF4L2
C10orf26 MYH9
C10orf26 CYP27B1
EXOSC9 DOK2
ESYT1 ZNF204
IMPDH2 GNB2L1
RAB27A DHRS7
RAB27A WNT11
RAB27A PSMB4
RAB27A GNMT
HAUS7 C14orf1
CYCS CCT2
DNAJC11 RBCK1
ARHGAP6 RPL37
ARHGAP6 CTRB2
ARHGAP6 UBOX5
ARHGAP6 CYHR1
ARHGAP6 ZNF783
CHMP1A ASMTL
CHMP1A MTHFD1
CHMP1A LAIR1
IFI44L GPR3
CCL11 RYR3
SPINK1 SLC4A8
EYA1 UTF1
GZMB ALAS2
NBN UBC
VHL CNOT4
VHL TUB
SLC4A3 IRF2
SLC4A3 PVT1
SLC4A3 TNFSF9
SLC4A3 PHEX
SLC4A3 PSG1
FCN3 GARNL4
EFHA1 GORASP2
EFHA1 TM9SF2
RNF113A LHX2
CLASP1 GTF2I
ATP6V0C PTOV1
RARA PCDHA3
IRF4 LILRA4
IRF4 ALB
IRF4 HSF4
SLC38A10 RPS27
SLC38A10 SEPHS2
SLC38A10 MYO10
SLC38A10 ATP2A1
SLC38A10 SLC25A1
SLC38A10 PPIL2
SLC38A10 C8orf84
SLC38A10 LSR
SLC38A10 PYCR1
SLC38A10 TNRC6B
SLC38A10 CHUK
SLC38A10 APOE
SLC38A10 PTP4A2
DYNC1H1 GNAS
VLDLR PCDH9
VLDLR LFNG
CYB5R1 CFL1
CYB5R1 RHBDL1
FERMT2 FGFR1
FERMT2 DPYSL3
FERMT2 PALLD
FERMT2 COL6A1
FERMT2 PDLIM3
FERMT2 NPTN
FERMT2 LGALS1
FERMT2 TMEM47
MED24 SPG7
MED24 PSG1
GALNS ARMC6
FAM171A1 NONO
FAM171A1 C1QBP
ENC1 HK3
ENC1 GNL1
CNOT4 TROAP
CNOT4 EXOG
WASF2 RUNX1
CAT MGST3
CAT METTL7A
MALL MFAP2
GPR143 POU4F1
GPR143 PPP1R16B
CYB5A ACLY
CYB5A IGFBP4
CYB5A PRDX4
CDC34 CHKA
CDC34 MFAP2
KRT5 CD59
KRT5 KRT15
KRT5 HSPB1
KRT5 DST
KRT5 PKM2
KRT5 PLP2
GK2 ELN
SSNA1 CHIT1
PCMT1 ATP6V0E1
PCMT1 LDHB
PCMT1 ATP5A1
PCMT1 RBMS1
AAMP PSMD11
TTC28 U2AF2
PDE4DIP MSX1
PDE4DIP SLN
KIAA1009 HSF4
FARS2 KRT2
SPEF1 TCOF1
SPEF1 TNKS
SPEF1 DEDD
SPEF1 UBE3A
SPEF1 DR1
SPEF1 DRP2
SPEF1 DZIP3
SPEF1 NUP62
SPEF1 ANKRD36B
SPEF1 COX10
C6orf123 DHCR7
BTC LILRA4
RXRA ITM2B
RXRA GNAO1
HTRA2 CCNA1
HTRA2 RAC2
HTRA2 NRG2
HTRA2 TRIM58
HTRA2 RAB3A
HTRA2 COPS6
HTRA2 TMCC1
HTRA2 CRX
DUSP2 NR4A2
DUSP2 INA
DUSP2 SERPINB5
FXR1 CRYBA4
TRPV6 TALDO1
RFK RPS26
TNK1 MC1R
TNK1 GLRA2
TNK1 GALK1
TNK1 RGR
TNK1 AGTR1
TNK1 TTK
TNK1 UBXN1
TNK1 EEF1E1
COL11A2 FAM50A
EIF5A IHH
DNAH9 ABCC10
DNAH9 OLFM1
DNAH9 ODZ4
DNAH9 CYFIP1
DNAH9 SCAMP1
DNAH9 RUNX2
DNAH9 RFC1
DNAH9 MXRA8
DNAH9 NCAM1
DNAH9 NKX2-1
DNAH9 CDK5R1
DNAH9 RAB14
DNAH9 TUB
DNAH9 RAB3A
DNAH9 NEU3
DNAH9 SLC18A3
DNAH9 RBM6
DNAH9 ERVWE1
DNAH9 OPRL1
DNAH9 CRYBB3
DNAH9 TBC1D5
DNAH9 PRAF2
DNAH9 BAK1
DNAH9 TSPAN9
DNAH9 NAT9
DNAH9 LIN37
DNAH9 SAG
DNAH9 CXCL5
DNAH9 SMYD5
DNAH9 CD4
DNAH9 NAE1
DNAH9 FEN1
DNAH9 RNH1
DNAH9 SMURF1
HNRNPM H3F3B
KRT35 IL10RA
CBX7 FAM127A
CBX7 RBPMS
CBX7 SVIL
MAOB ZCCHC24
AMH CADM4
GNG11 FAM102A
XK PSG7
HIST2H4A METTL3
TGFBR1 GPR3
TGFBR1 CALR
PLCG1 TCF7L2
PLCB4 GIPR
SCP2 ATP5J2
SCP2 LSM3
SCP2 SRP9
SCP2 CNIH
DAAM2 KCNMB1
SORL1 PTMA
SORL1 HSP90AB1
SORL1 SFPQ
SORL1 SFRP1
GPSM2 GNAS
MLL TMEM97
MLL PSG1
SEMA5A EPN2
HOMER1 HIPK2
ZBED1 C11orf9
ZBED1 CAMSAP1
ZBED1 ZNF609
ZBED1 NPC1
ZBED1 ATP5J
ZBED1 TYR
ZBED1 PNPLA4
ZBED1 SIPA1L1
USP20 ZNF783
IQGAP2 MYBPC1
CTRL FLT3
CTRL INA
CTRL VEGFC
CTRL ACVR1B
INSL3 PAX8
KCTD7 HAL
KCTD7 HSPA8
EDNRA ITPR1
EDNRA TRAF5
EDNRA NID1
EDNRA MYL9
COL1A2 SPARC
COL1A2 EIF3F
COL1A2 FBN1
COL1A2 ACTB
COL1A2 PDGFRB
COL1A2 MAP1B
COL1A2 GSN
COL1A2 COL4A1
COL1A2 AEBP1
KCND2 HPGD
CAPN3 CASP7
CAPN3 NFATC3
CAPN3 IDH3A
CAPN3 RB1
CAPN3 CNGB1
CAPN3 RGS13
CAPN3 RSL1D1
CAPN3 GK
CAPN3 PSMA2
CAPN3 SERPINA6
CAPN3 ABHD3
CAPN3 BCR
CAPN3 FBL
CAPN3 SGSM3
CHI3L2 PQBP1
HTR1E U2AF2
NCOA1 BAT2L
NCOA1 CLIC1
NCOA1 RAE1
NCOA1 CDC2L2
NCOA1 TRPC1
CDC42EP2 POU2F2
CCNG2 GNB2L1
NAMPT ATF3
NAMPT RHEB
TRIP10 RAB3GAP1
TCAP CPNE6
GUCA1B SSTR5
MPG SMO
METTL7A BTBD2
METTL7A RABGAP1
METTL7A LAPTM4A
METTL7A ADD3
METTL7A RPS6
METTL7A VAMP3
METTL7A EPHX2
METTL7A DKFZP564O0823
MAGEA12 GRM4
C7orf44 MAG
TSPAN5 CDC20
ZFYVE16 AVPR1B
COX6A2 LRP3
COX6A2 HBEGF
COX6A2 LMTK2
COX6A2 CETP
COX6A2 GLG1
GATA2 LOC728643
GATA2 RAF1
GATA2 TUBB2B
UBE3B MGRN1
UBE3B MLX
UBE3B USP9X
UBE3B ORC1L
UBE3B ALAS2
UBE3B UBR2
UBE3B CEACAM3
UBE3B LOC100272228
FCGBP WDR62
GTF2B HPR
GTF2B sept-06
MTX2 UGT2B15
VSIG4 SLC12A4
RGS9 ABI2
RGS9 B4GALT3
RGS9 DPT
RGS9 CGB
WFDC8 RHBDL1
TRD@ PRR3
TRD@ EIF2B1
TRD@ CCL8
TRD@ MCAM
TRD@ DDX1
TRD@ HDAC6
TRD@ PDXDC1
TRD@ FXYD2
TRD@ IGHG1
TRD@ THY1
TRD@ C14orf1
TRD@ MAPK8IP1
TRD@ MYCNOS
TRD@ ABCA3
TRD@ DLG3
TRD@ CSF2RB
CEP110 PLEC1
RPL34 RPL6
RPL34 C4orf46
RPL34 RPS15A
RPL34 EEF1B2
CP SMG6
RBCK1 PKD1
RBCK1 DNAJC7
RBCK1 ABCF2
RBCK1 MGST2
RBCK1 VAPB
RBCK1 ZNF467
RBCK1 RBMS1
SYNJ2 FLOT1
IRF2BP1 RHBDL1
BLK E2F4
MMACHC ME1
MMACHC PRPF4B
MMACHC CCR5
MMACHC GRIA1
MMACHC RUNX1
ZNF623 PPP2R5D
ALK MDC1
POFUT2 GNA11
POFUT2 PFDN5
HHLA1 PPP1R3C
HHLA1 PAIP2B
HHLA1 GYPE
HHLA1 EFNA3
SLC38A6 GPR35
SHBG KRT86
SOX2 SSFA2
SOX2 RAB3A
SOX2 TMPRSS6
CTSW ATP6V0A2
CTSW PLLP
HUWE1 ALAS2
HUWE1 GYPE
HUWE1 ZNF263
STX12 FAM127A
STX12 LPIN1
ERF ALAS2
ERF CASQ2
ERF LRP5
ERF BCL3
MYST2 SDC3
MYST2 DNPEP
MYST2 HAUS5
MYST2 TAF11
MYST2 FZR1
MYST2 H6PD
MYST2 WWOX
MYST2 B3GALT4
MYST2 MTX1
MYST2 PCBP3
MYST2 BRMS1
MYST2 DNAJB12
MYST2 SPINT3
MYST2 FKBP15
MYST2 PAX8
MYST2 LY6G6C
MYST2 ZBTB7A
MYST2 TRIM16
MYST2 MEN1
MYST2 ARID4B
MYST2 NUDT3
MYST2 SCD
MYST2 PTPRN
MYST2 GNL1
P2RY10 IGSF9B
CFD RBP1
ATXN2L TAPBP
HPCAL1 PCDH9
WWC1 ACY1
WWC1 COBLL1
WWC1 CUX2
WWC1 GTF3C1
WWC1 SND1
LRRC15 SAMD14
SNN CALM3
SNN TAF6L
H6PD SKAP1
H6PD LIPT1
H6PD MCRS1
H6PD JAG2
H6PD RBM16
H6PD ST7
ZNF101 SCYL3
ERCC3 KIAA1109
GSTM5 NID1
GSTM5 DAZL
HPS1 GRN
UNC84A XPO7
UNC84A TRPC1
UNC84A RAB5A
UNC84A FCHSD2
UNC84A TNFAIP2
UNC84A FAM8A1
CECR7 IGH@
CECR7 ADRBK1
C1QBP HSPE1
GALR2 MAPK3
GPI SOD3
HTR2A MAP3K3
HTR2A MGAT3
GALNT10 HDGF
CDC40 RHBDL1
P4HB TUBB2A
P4HB FGF3
P4HB IGFBP2
P4HB PYCR1
P4HB FMOD
P4HB RPN2
P4HB XBP1
P4HB CLN3
P4HB PDIA5
P4HB PPIB
P4HB TMED3
P4HB ACLY
P4HB CDH1
P4HB TM7SF2
P4HB DHCR24
P4HB RPL18
P4HB TMEM87A
P4HB DDOST
P4HB PDIA4
P4HB ERP29
P4HB ERGIC3
SPAG5 TUB
PFN2 NONO
CAP2 TPM2
CAP2 ZNF592
COMMD4 LDHA
COMMD4 CD7
SSBP2 SMYD5
CASP8 FNTB
ATP6V1F YME1L1
CYP27B1 IL10RA
RGS12 UTF1
LY86 GJB3
TRAPPC6A FURIN
TRAPPC6A SNRPB
SOS1 PCDH9
SSX2IP HPR
APEX2 CADM4
MPZ HLA-DOB
LPHN1 MYO9B
TPD52L2 IGFBP7
TPD52L2 PRKAR1A
HABP2 CNNM2
POM121 RBM4
POM121 NCOR2
ENTPD1 FADS1
RPL36AL RPS12
RPL36AL COX6A1
RPL36AL HSPA8
RPL36AL ATP5H
STK35 AVPR1B
XPO1 AHCYL1
XPO1 GTF2A2
XPO1 GNAS
APBA3 FUT7
PRKCB FZD9
PRKCB PPP3CC
PRKCB GUCA1A
PRKCB MFHAS1
SIGMAR1 BPHL
SIGMAR1 CDC23
SIGMAR1 PDE6B
SIGMAR1 WNT11
SIGMAR1 SDC2
MFAP1 CRCP
AMBP GUCA1A
TGFBI COL4A1
ST8SIA1 RAB22A
PPARA CROCC
NGFR PSG7
NGFR PRL
PARG HPR
PARG H1F0
PARG KIFC3
PARG MPST
OS9 WNT10B
ATP1B1 CACNB4
FBLN5 COL16A1
psiTPTE22 PAIP2B
HCCS ALDOC
SFRS3 GABARAP
RPS3 RPL19
RPS3 RPS18
RPS3 HNRNPA1
RPS3 RPS16
RPS3 RPL29
RPS3 COX7A1
FILIP1L SRGN
FILIP1L DPYSL3
FILIP1L FOXF1
FILIP1L KIAA1109
FILIP1L CYR61
FILIP1L ZFAND5
FILIP1L RRAGA
FILIP1L WEE1
FILIP1L LYRM1
FILIP1L MAPKAPK2
CIAPIN1 WDR82
CIAPIN1 TBX5
EGR3 LOC100131311
SLC8A1 UGT2B15
SLC8A1 PPP5C
SLC8A1 SNCB
MATN4 CAMSAP1
SEC61G LYPLA1
SEC61G PRDX4
SEC61G SEC61B
SEC61G HSPA8
SEC61G HIST1H1C
SEC61G ATP5J2
SEC61G SERP1
SEC61G EIF3M
SEC61G HEBP2
SEC61G SHFM1
SEC61G HSPA13
PIK3R4 HCRTR1
PIGL PI4KB
LRIG1 SND1
LRIG1 NUP210
LRIG1 EFNA1
LRIG1 PDIA5
LRIG1 GNL1
ICAM5 ALAS2
RLBP1 KRT6A
ATP11B TMEM87A
ATP11B UTP18
POU1F1 LSM7
LUZP1 ACTN3
LUZP1 GLRA3
LUZP1 TERF1
LUZP1 CHRNA1
LUZP1 SNTA1
HAUS5 IL10RA
HAUS5 TNFRSF25
HAUS5 DUS4L
HAUS5 AGPS
HAUS5 TGFBRAP1
ARHGAP4 ACY1
ARHGAP4 E2F4
EYA3 MAGEA1
CDH18 MAD1L1
DCAF11 CLIC1
POLR2F TADA3L
RNFT2 N4BP2L1
EXT1 ARHGEF10
EXT1 DPYSL3
EXT1 USP11
MBNL1 ANKLE2
MBNL1 ITGB1
MBNL1 MS4A3
MBNL1 FBN1
MBNL1 NCOA6
MBNL1 ZCCHC24
MBNL1 PLS3
SLC4A1 ITM2B
CCL13 RIMS2
BCAP31 PEBP1
BCAP31 ERGIC3
XRCC4 KRT6A
SLCO3A1 RFC1
RTN2 ALAS2
C1orf61 HPR
C1orf61 POLG
C1orf61 CASP2
FCN1 NFATC3
IRF2 WDR62
EWSR1 WBSCR22
EWSR1 NBEAL2
EWSR1 GRIA3
EWSR1 RGS11
EWSR1 CAPNS1
EWSR1 RAPGEF3
EWSR1 CADM4
EWSR1 ARPC4
EWSR1 TRIM37
EWSR1 CDC2L1
EWSR1 ADAM18
MFN1 CD40
SMG7 PLEC1
LDB2 SAMD14
LDB2 CCL5
CETN2 COX7A1
CETN2 PYCR1
CETN2 PRKAR1A
GNL1 URM1
GNL1 PFDN1
GNL1 SEMA6A
GNL1 WNT10B
GNL1 CSTF3
GNL1 CAPN6
GNL1 RNF24
GNL1 GCM1
GNL1 GPX4
GNL1 ADH1C
GNL1 ABHD14A
GNL1 OR7A5
GNL1 TMEM8B
GNL1 ARAF
GNL1 PRKCH
GNL1 SPHAR
GNL1 TNNI3
GNL1 NGF
GNL1 ZNF592
GNL1 ITM2B
GNL1 TTBK2
GNL1 FUT6
GNL1 PION
GNL1 SLC6A13
NPR1 HCG9
CYB5R3 DPYSL3
CYB5R3 CD81
CYB5R3 FCHSD2
CYB5R3 IGFBP4
CYB5R3 IFITM3
GLI2 E2F4
ING1 ZNF264
TRAF6 TBX19
ADAM7 AQP7
IL2 ADRBK1
ACPP TSC22D3
ACPP DHRS7
ACPP KLK3
ACPP SULT2B1
ACPP NEFH
ACPP MSMB
ARFGEF2 GABRB1
ARFGEF2 STAT2
ARFGEF2 ELAVL2
ARFGEF2 PAX9
SLC18A1 PAX8
IRAK1 PLEC1
CNOT2 MAZ
SOX30 CDK2
ZNF148 ZC3H14
HIP1R HLA-DOB
DDX6 PAXIP1
ACACB ITM2B
ACACB ACCN1
BTNL3 MVK
KCNQ3 PKLR
SLC22A5 CDH1
HDGF ERBB3
HDGF PRKAR2A
HDGF KAZALD1
HDGF APOBEC3C
HDGF REEP1
HDGF CNTN6
WNT6 GRN
ZBTB20 GNAS
BCAM NRTN
BCAM FOLR3
BCAM ATP6AP1
BCAM PDK3
BCAM KLK6
BCAM SULT1B1
BCAM SEC23IP
BCAM S100A1
BCAM CYP2A6
BCAM AIM1
BCAM ALOX12P2
BCAM IGLV6-57
BCAM DUSP8
BCAM DCAF7
DNASE1L1 ACR
DNASE1L1 SCAPER
DNASE1L1 HOXC6
MAD1L1 IL10RA
MAD1L1 MVK
MAD1L1 SH3BP5
MAD1L1 ASB4
MAD1L1 LCT
MAD1L1 GPR126
MAD1L1 TNFRSF25
MAD1L1 FGF13
CRKL C21orf33
CRKL DHRS1
CRKL NSFL1C
ADAM19 DPT
FHL2 ANXA2P1
SRP14 BZW1
SRP14 LAPTM4A
SRP14 CALM2
SRP14 UBB
SRP14 NDUFC1
SFRS2B SAMD14
SFRS2B PGM3
SMA4 XRCC2
MGRN1 NISCH
MGRN1 MYH9
MGRN1 XPC
MGRN1 SFRS14
MGRN1 CASC3
MGRN1 SRF
MERTK LCT
PTGER3 UGT2B15
PTGER3 PKN2
PTGER3 CBX2
PTGER3 DKK4
PTGER3 KRT81
PTGER3 KCNJ4
PTGER3 SLC1A6
PTGER3 GP2
PTGER3 AGPS
PTGER3 NME6
SHROOM2 C2orf24
ELF5 TRAFD1
TNFSF11 AHSG
HNRNPK CDX2
HNRNPK FNTA
HNRNPK CALM2
CBX5 KIR2DL4
CBX5 MFNG
MYBPC1 TROAP
MYBPC1 TMEM11
MYBPC1 GUSB
MYBPC1 PRPS2
ANKLE2 BTRC
ANKLE2 TSPAN6
ANKLE2 IL10RA
LOC90925 SEMA7A
SEPHS1 EFNA3
KRT37 PRPF31
INADL ISG20L2
PPP3CB MGST3
PNLIPRP1 IL10RA
PHKG1 SCARB1
PHKG1 NHLH1
MEG3 DPT
EIF2S2 CDC2L5
DPY19L2P2 SSX1
SCGB2A1 KRT16
ADPRH RHBDL1
RIOK3 PRMT1
MLN FZR1
COMP DNAL4
ADCY1 GRINA
FKBP5 LYPLA1
H2AFY CTBP2
H2AFY NONO
GPR182 PTGER1
GPR182 SCGB1D2
TICAM1 E2F4
FABP3 CYP2A13
HSPA13 ZBTB40
FBXW4P1 DDN
BRD1 ZNF239
GRIK1 HCG9
NUP98 DDIT3
NUP98 UCHL1
FAM102A EDIL3
FAM102A PCGF1
FAM102A FGF2
FAM102A MUC1
FAM102A ENPP4
FAM102A KCNMA1
FAM102A MTHFR
FAM102A AP3M2
FAM102A NRCAM
FAM102A POU2F2
FAM102A USP19
FAM102A TNFRSF25
FAM102A WDR62
FAM102A PGC
FAM102A PSG1
CAPN1 MECP2
CAPN1 FAM134C
CAPN1 PRMT1
LTBR RPL18
CR2 CPSF1
PES1 NDST1
SPG20 PCBP3
MARCO TBX19
MARCO OAS2
MARCO WDR62
IVL NMU
IVL RAD51L3
ABCG1 EFNA3
HSPB11 MGST3
HSPB11 DYNLT1
HSPB11 HMGN3
UCKL1 SHC2
UCKL1 ELAVL2
GNE CUX2
TSPAN7 GAS6
SARS LPIN2
SLC16A6 PTPN9
TFAP2B DPT
TAZ GRAMD1B
TAZ COL10A1
TOM1L1 TNFRSF1B
PXDN KIAA0802
PXDN TROVE2
PXDN NUDT3
PXDN CAMSAP1
PXDN GUCY2F
PXDN ESRRA
PXDN SNCG
PXDN AFG3L2
PXDN IGKC
PXDN ITPA
PXDN MAPK8IP1
PXDN UNC84B
MLEC ITPKB
VAMP5 ITGA9
VAMP5 RECK
VAMP5 TROAP
VAMP5 F10
VAMP5 CDKN1C
VAMP5 FAM178A
VAMP5 FXYD1
VAMP5 TNFSF14
VAMP5 PTPRD
VAMP5 AK1
VAMP5 MYL6B
VAMP5 HMGA2
VAMP5 AKAP6
VAMP5 ID4
MTUS1 CTNNA1
THBS3 POLG
THBS3 ST7
SRY SPRR2C
MMP13 KYNU
CLCNKA GARNL4
CLCNKA KIFC3
RFNG MYST1
GART PC
GART SPRR2C
CCNC NAAA
THOC2 KEAP1
THOC2 PCGF1
RPL41 LRP3
RPL41 RPL37A
RPL41 CTNNA1
RPL41 RPS17
FAAH ENTPD6
FAAH MBOAT2
PDE4B CREM
PDE4B CSNK1A1
RHEB CEBPB
RHEB TPM4
RHEB DDX3X
BUD31 MGST3
ACSM3 GPR18
ACSM3 SFPQ
ACSM3 DPT
SNX4 CDKL5
SNX4 PBX1
PPP1R11 ZNF804A
HSF4 PAX9
HSF4 TUSC3
HSF4 MUSK
HSF4 IL10RA
HSF4 ACCN1
HSF4 HN1L
HSF4 THSD7A
HSF4 MPO
HSF4 THAP3
HSF4 TM4SF4
HSF4 IL1RL1
HSF4 HOXD9
HSF4 TOX
HSF4 RIF1
HSF4 PAQR4
HSF4 KIAA0125
HSF4 ZNF337
HSF4 SYNPO
HSF4 ICMT
HSF4 TIPRL
HSF4 ABCC3
HSF4 EGR4
HSF4 MLLT1
HSF4 MATR3
KIAA0174 RPS6
KIAA0174 CPSF1
BBC3 MGAT3
MYO9B HNF1B
MYO9B PCGF1
MYO9B CYP2D6
MYO9B ARL3
MYO9B HIST1H2AL
MYO9B RRS1
MYO9B STAM
MYO9B TCIRG1
MYO9B C11orf52
MYO9B POLR1C
MYO9B FABP6
MYO9B WDR61
MYO9B KCNJ13
TKT BCL3
TKT NFKBIB
ONECUT1 BTRC
PMS2L5 IHH
NUP153 BRD3
ATP6AP2 MORF4L2
PSMB9 TAP1
PSMB9 HLA-DQB1
GBA CIITA
GBA TEK
GBA ELOVL6
GBA CPNE6
GBA TMPRSS6
TUBB2C JUNB
TUBB2C TUBB2A
TUBB2C GNAS
TUBB2C PTOV1
TUBB2C ACAA1
TUBB2C ALDH1A3
TUBB2C NECAP1
TUBB2C KRT18
TUBB2C OAZ1
TUBB2C TMBIM6
TUBB2C TUBB3
TUBB2C FCGRT
TUBB2C DLGAP4
GNG7 CLEC11A
GNG7 HPGD
NKG7 PRRC1
EXOC3 RAF1
FPR3 PRPH
FPR3 MRFAP1L1
MKNK1 SPG7
MKNK1 MYL2
CALM2 API5
CALM2 BCL3
CALM2 DYNLL1
CALM2 COX5B
CALM2 LAPTM4A
CALM2 SNORA21
CALM2 COX6C
CALM2 POLR2K
IL16 SLC5A5
IL16 ADCY2
MRPS11 PSMB4
PFKFB3 GAGE2E
PFKFB3 TRPA1
PFKFB3 CD40
PFKFB3 LOC652147
MSH5 CHST2
CDC42 PAFAH1B2
CDC42 MFNG
CDC42 PCDH7
CDC42 EVPL
CDC42 PP14571
CDC42 BRD8
CDH4 PTGDR
RPE CORO1A
TAF2 LSM7
TAF2 CKB
TXN2 RBM4B
POLR3C TCF3
POLR3C SCARB1
APITD1 LPHN2
APITD1 OPTN
APITD1 CXorf27
GJB5 CTNNBIP1
ATP6V1D PSMD10
ATP6V1D UQCR
ATP6V1D GSTA2
ZBTB43 MSX1
TSHR MATR3
FAM13A GPR161
CSNK1A1 NOLC1
CSNK1A1 RAB14
CSNK1A1 YWHAQ
CSNK1A1 BACH1
CSNK1A1 RGPD8
CSNK1A1 KIAA0247
CSNK1A1 EFNA1
CSNK1A1 TMSB10
CSNK1A1 PAK2
CSNK1A1 SFRS2
CSNK1A1 IGL@
CSNK1A1 DDX21
CSNK1A1 CTNNA1
AGFG2 CA11
AGFG2 TBC1D22A
AGFG2 FGF2
AGFG2 C2orf24
PCCB WNT1
VILL IL10RA
MASP1 IKBKG
OPTN COX7A1
OPTN GAS6
LPAR4 KNG1
EPHB3 ARPC4
LOXL1 COL3A1
LOXL1 HADHA
ENTPD3 IL10RA
POLDIP3 RAF1
ACHE TNFSF12
DMC1 U2AF2
CEACAM3 GPR35
CEACAM3 LBP
CEACAM3 SFRS8
CEACAM3 CROCC
CEACAM3 E2F4
CEACAM3 GRM4
ADRM1 MAGEA4
MSTP9 TENC1
MSTP9 MAPK13
PPARG MSC
EDEM1 MTHFR
KIAA0090 B4GALT3
RER1 ARFIP2
RER1 SLC25A1
RER1 IGFBP3
RER1 IMP4
RER1 ERGIC3
RER1 NDUFAF3
RER1 CLDN3
RER1 TST
BTRC POLE
BTRC RUSC1
BTRC CXCR6
BTRC CPT1B
BTRC BMPR2
SIRPA SLC5A2
EML2 PSKH1
CD48 GJB3
GGA3 sept-06
AOC3 SVIL
CADM3 SLC5A2
CADM3 CCDC69
CADM3 UBE2D3
CADM3 PPFIA1
SUMO2 NDUFC1
SUMO2 DYNLL1
SUMO2 PRKAR1A
SUMO2 NDUFB1
SYT11 USP6
FMO4 CNTN1
FMO4 COL5A2
SMARCD1 BCL3
ITGB1BP1 PAK2
ITGB1BP1 CGREF1
C4BPB FOSL1
FAM155B DPM2
FAM155B ACOX1
FAM155B VENTX
FAM155B ITGAV
FAM155B SLC25A3
FAM155B SAP18
FAM155B RB1CC1
FAM155B FAM164A
SNRPF CCT2
SNRPF ATP5J2
SNRPF RAN
SFRS1 UGT2B15
SFRS1 LOC728643
SFRS1 AGT
SFRS1 SLC20A2
IP6K1 TROAP
SLC11A1 ITM2B
SLC11A1 ZBTB40
DPM2 TROAP
NUDT3 C1orf105
NUDT3 LYPD3
NUDT3 CCDC69
NUDT3 RHBDL1
NUDT3 P2RY2
NUDT3 PLA2G4C
MDK CD99
OPCML IL10RA
CDKL2 GYPE
BRCA1 APOBEC3C
BRCA1 WWOX
SCN2B SMYD5
KPNA1 SCARB1
KPNA1 PCDHGB4
HIST1H2AI POU2F2
ZNF184 NEU1
KRT6A LOC26102
KRT6A ITGBL1
ABCC8 MAP4K4
ABCC8 UMPS
ABCC8 CNGA3
ABCC8 RNF126
ABCC8 MAG
ABCC8 PTPRD
ABCC8 IFI44
ACCN1 RQCD1
ACCN1 ST5
ACCN1 PLCL2
ACCN1 GRAMD1B
ACCN1 ABCC10
ACCN1 ONECUT2
ACCN1 CDK3
ACCN1 CHST15
ACCN1 THBS2
ACCN1 KYNU
ACCN1 CYP2C9
ACCN1 ARL4C
ACCN1 TEF
ACCN1 FEV
ACCN1 DYRK2
ACCN1 RUNX1T1
ACCN1 NUP160
ACCN1 GSTA2
ACCN1 MLL2
ACCN1 SLC5A3
ACCN1 GTPBP1
ACCN1 DIDO1
ACCN1 MAP2K4
MYO7A MFAP2
MYO7A ELAVL2
PTGIS COL4A6
PTGIS KRT33A
PTGIS NID1
PTGIS SVIL
PTGIS CHRDL1
PTGIS PGM1
PTGIS ZCCHC24
PTGIS GPM6B
PTGIS TBL1X
PTGIS IGF1
SMARCE1 ANP32A
SPINK5 GALK1
MYL2 SAMD14
XRCC6 GRINA
PITPNA NDST1
PITPNA DPT
PHYHIP CHMP7
CD86 EFNA3
C1orf63 COASY
C1orf63 BYSL
C1orf63 NONO
C1orf63 IL1R1
C1orf63 RFXAP
EMG1 DHX9
PAPOLA TBC1D5
IGSF6 SMG6
WIPI1 CORO1A
ABO DUSP3
ABO PVRL2
RTN4 ZMYND11
RTN4 PRKAR1A
RTN4 ACTB
RTN4 RPS5
COLQ FUT7
COLQ TIMP3
TAX1BP3 TACC1
TAX1BP3 ATP6V1G1
TAX1BP3 ADD1
DHRS3 TMEM87A
DHRS3 CLTA
DHRS3 TACSTD2
NPTX1 MYEF2
CACNB1 STX7
CACNB1 PTPN9
CACNB1 EIF2B5
CACNB1 CAMK2B
CACNB1 RBMS3
RDH5 SMYD5
RDH5 PPY
SCGN MFHAS1
SETD2 HMOX1
SETD2 NFATC2IP
SETD2 LCAT
NPR3 RASGRP3
STX3 UTF1
NOX1 HTR4
PLAGL1 LY9
ANP32B CTTN
ANP32B sept-06
ANP32B HNRNPA1
AP1S1 CAPNS1
SLC18A3 YDD19
SLC18A3 HABP4
B3GNTL1 DDN
KRT1 ODF2
KRT1 CCR1
KRT1 IKBKB
KRT1 FAM91A2
KRT1 NCAM1
KRT1 FNDC3A
KRT1 REPS1
KRT1 NFRKB
KRT1 NR0B2
KRT1 MTHFR
KRT1 NTNG1
KRT1 S100A4
KRT1 KCND3
KRT1 ATP1B2
KRT1 CPNE6
KRT1 TYR
KRT1 IGHMBP2
KCNQ1 SAMD14
KCNQ1 UBOX5
KCNQ1 MAP2K6
KCNQ1 TLL2
KCNQ1 MGAM
ARSE DCTN5
ARSE DPT
FZD7 ARHGAP1
DAO LALBA
ZBTB22 TCF3
CHERP ALDOC
HGC6.3 DNAL4
DCTN1 DDOST
DNASE1L3 HYAL1
WNT4 SEPT6
RPS15A CD38
RPS15A RPL27
RPS15A RPL24
RPS15A RPS21
RPS15A RPL30
RPS15A TXN
RPS15A NSL1
RPS15A RPL10A
RPS15A RAE1
RPS15A RPS25
HLA-DPB1 TUBA1B
HLA-DPB1 HLA-A
HLA-DPB1 SOD1
HLA-DPB1 TMSB4X
HLA-DPB1 HSP90AB1
HLA-DPB1 HLA-DRA
HLA-DPB1 LTB
LOC100130283 PPP4R1
GABRG3 CLEC11A
LRRC23 CORO1A
ZNF529 CHKA
ZNF592 FZR1
ZNF592 PPT2
ZNF592 HADHA
ZNF592 KRT33A
ZNF592 ABL2
ZNF592 ZKSCAN5
ZNF592 ZNF259
ZNF592 IDS
ZNF592 GPR37L1
ZNF592 PRPH
ZNF592 TYR
ZNF592 OCEL1
ZNF592 PAX8
ZNF592 ANGEL1
ZNF592 EML3
ZNF592 CAMK1G
ZNF592 TCF20
ZNF592 ERC1
ZNF592 DEFB4
ZNF592 POM121L9P
ZNF592 ARHGAP26
ZNF592 C19orf29
UCP3 PCDH9
UCP3 CADM4
UCP3 FZR1
UCP3 LPA
MYBPC3 SFT2D2
MYBPC3 PIGA
MYBPC3 CLOCK
MYBPC3 NEFM
MYBPC3 BCR
MYBPC3 COL1A1
MYBPC3 LAD1
MYBPC3 TOP2A
MYBPC3 PLXDC1
MYBPC3 SERPINH1
MYBPC3 AATK
MYBPC3 WBSCR22
MYBPC3 PRPF6
MYBPC3 SRRM2
MYBPC3 MT4
MYBPC3 KRT86
MYBPC3 ACVR1B
MYBPC3 CASP10
MYBPC3 PSG7
MYBPC3 NSFL1C
MYBPC3 OBSL1
MYBPC3 ABL1
MYBPC3 UBE2M
MYBPC3 DDX19A
MYBPC3 CORT
MYBPC3 RHD
MYBPC3 FGF9
MYBPC3 MAP2K4
MYBPC3 NEUROG3
SFRP4 PROX1
TET3 APOBEC3C
ATP5G2 SLC9A3R2
ATP5G2 PAK2
CHMP2A AQP5
KAT5 NTNG1
SS18L1 CD7
TAX1BP1 TYR
TAX1BP1 SIAH2
GUSB CANX
PLXNB2 RERE
PLXNB2 TAPBP
PLXNB2 NUMA1
PLXNB2 HSPG2
CTNNA2 KIAA1024
NIACR2 HES2
NIACR2 SMO
WNT10B EPOR
WNT10B FSCN2
WNT10B LY6G6C
WNT10B POLD3
WNT10B LY6G6D
WNT10B APOBEC3C
WNT10B AVP
WNT10B DOPEY1
WNT10B FAM89B
CTBS CD38
CTBS KIFC3
SMTN ILK
SMTN MYL9
DBN1 PPP3CC
EPOR OLFML1
EPOR MDC1
EPOR IL10RA
EPOR C2orf24
EPOR CCNH
EPOR SLC6A9
EPOR CCS
EPOR TRIM9
EPOR LOC157627
EPOR SLC16A5
EPOR FXR2
EPOR CASP2
EPOR KLRC2
EPOR PCMTD2
AXIN1 KATNB1
AXIN1 ATP1B2
AXIN1 IL3
RABGGTB VDAC3
RABGGTB RPS5
RABGGTB YWHAQ
RABGGTB NHP2
ADCY3 SPTAN1
ADCY3 RPLP0
ADCY3 GNAO1
ADCY3 CDC42BPA
ADCY3 FOXJ2
NID1 EMILIN1
NID1 sept-06
NID1 KIAA0894
NID1 SPOP
NID1 MEIS1
NID1 MEIS3P1
NID1 CXCL13
NID1 MEIS2
RNF216L SMO
PGAM1 COX7A1
PGAM1 CKB
PGAM1 ALDH2
PGAM1 LGALS3BP
PGAM1 CD59
PGAM1 NPTN
PGAM1 PEA15
PGAM1 TUBA1B
DHX8 RHO
MPP2 APOBEC3C
MPP2 GRM4
MPP2 TP53
LYZL6 EML3
LYZL6 IDS
NGF TP53I11
THOP1 MAZ
KBTBD2 LHFPL2
EFNA2 MGP
USP24 MAN2B2
USP24 ZNF264
BRD3 GNAS
BRD3 MGA
BRD3 TAPBP
BRD3 TMPRSS6
BRD3 ACTB
APC IL8RB
APC PRM2
UQCRC2 DHCR7
RANBP2 KIAA0406
RANBP2 ITGAM
TFRC MAP3K3
TFRC RPS4Y1
TFRC KIAA0247
TFRC NTNG1
TFRC SFRS2
TFRC RFC1
SETX SNRPB
XPNPEP1 RASGRP3
XPNPEP1 CD22
HMGA1 CPSF1
APOB PIK3R1
SCN4A SMG6
RBPJ NAP1L1
RBPJ SERINC1
RBPJ LUC7L3
RBPJ RRAGA
PHLDA2 INA
JAKMIP1 SLC1A7
NDUFA1 TBCA
NDUFA1 UQCRQ
NDUFA1 UQCR
NDUFA1 COX6C
DPYS NAAA
ATP12A ALAS2
ALPK3 EZR
ALPK3 RANBP1
ALPK3 RHBDL1
SIPA1 DRG2
TEAD3 PTPRD
VTI1B TGOLN2
SLC25A1 RASGRF1
SLC25A1 COPE
SLC25A1 PTOV1
SLC25A1 MLF2
SLC25A1 PACS2
SLC25A1 PARD3
HMGCL KRT2
YPEL1 IL10RA
YPEL1 NR2F6
YPEL1 PITX3
YPEL1 VENTX
YPEL1 DAB2
YPEL1 BCL11A
YPEL1 ATP6V1G2
YPEL1 KDM4A
YPEL1 DCBLD2
YPEL1 GABRE
YPEL1 RELN
TSPAN1 LYPLA1
TSPAN1 KLK3
TSPAN1 HIST1H2AD
TSPAN1 TMSB15A
TSPAN1 TARP
TSPAN1 ATP6V1G1
TSPAN1 ANXA2P3
TSPAN1 GAS6
NIT1 NCDN
KLF4 C14orf1
AMELY CDK2
HLCS TYR
RPL9 EEF1A2
RPL9 GNB2L1
RPL9 RPS11
RPL9 RPL10
RPL9 AATF
PDE1C PLLP
GNAT2 SOX12
MAPT TBX19
MAPT TAP2
MAPT HBBP1
MAPT RHBDL1
IFT140 NMB
IFT140 FAM50B
MLF1 DRG2
MLF1 CPSF1
GRM1 NRCAM
GRM1 MCM2
GRM1 SLN
VAMP7 IL10RA
VAMP7 PDCD10
SFRS14 RERE
SFRS14 ARHGEF7
SFRS14 SNRNP70
SFRS14 KIAA0284
MMP15 SLC9A3R2
KIAA0776 INHBB
KIAA0776 SDHD
LGALS7 TAF1
LOC727893 PCF11
LOC727893 CPSF1
CHRNB3 SERBP1
ODZ4 SQSTM1
ODZ4 PTPN4
RASGRP1 UTF1
SLC12A2 SOX12
ID2B ZFP36
ID2B HNRNPC
ID2B ID2
ID2B ANXA1
TXNRD2 HCG9
AFF1 NONO
NUP188 SPINT1
NUP188 TRIM14
NUP188 TLE1
NUP188 PTPRK
NUP188 NCKAP1L
NUP188 TP53I11
NUP188 PKMYT1
NMT2 MAPRE3
TDGF1 FZR1
WDR77 GPA33
PAFAH1B2 U2AF2
FGFR4 TAF1
ARPC4 MKI67
ARPC4 MYEF2
ARPC4 MVK
ARPC4 PLEKHB1
ARPC4 RBM8A
ARPC4 RUNX1
ARPC4 KIF22
ARPC4 ALMS1
ARPC4 KLF12
ARPC4 LLGL1
PCNX C8orf84
PCNX ZBTB40
GRIA2 NTRK3
UBE2G2 RPS6
UBE2G2 HSPG2
UBE2G2 SNRNP70
TWF2 GALK1
TRPM2 GPR6
TRPM2 FLOT1
TBC1D8 PTPRF
WHSC2 STON1
WHSC2 TUBB2B
TUBB2A CKB
TUBB2A ITGB1
TUBB2A TAOK3
TUBB2A RPL3
SMC3 SERINC3
SMC3 RAB8A
MDM4 LILRA4
DFFA MAX
ZBTB1 ZNF264
GNG5 PAK4
RPL29 RPS12
RPL29 RPLP0
RPL29 RPSA
RPL29 RPS14
RPL29 RPS17
RPL29 RPL3
RPL29 TACSTD2
RPL29 RPL10A
SS18 KRT2
SS18 TROAP
C7 PAGE4
C7 DPYSL3
AMOT INPP5D
CCR4 KLHDC10
CCR4 CXCR5
CCR4 RBBP8
CCR4 TTLL3
SCFD1 WNT1
PPPDE2 SLURP1
PPPDE2 UQCR
PFKFB1 GRN
ZNF238 CRYBA4
LAMB2 MGEA5
LAMB2 PPP1R12B
LRP3 FSCN2
LRP3 RAB3A
LRP3 ARHGAP5
LRP3 PDZD2
NOVA1 UBOX5
COX17 GTF2A2
CRYBG3 UTF1
DCBLD2 NDST2
DCBLD2 WIT1
DCBLD2 NKX3-1
DRD5 ALDOC
FMO5 SBNO2
FMO5 SFMBT1
FMO5 SMAD2
FMO5 DKK3
FMO5 SPRED2
ANXA5 TAF7
ANXA5 MORF4L2
ANXA5 PRDX3
XBP1 DAZAP2
XBP1 KRT18
XBP1 ODC1
XBP1 DHRS7
XBP1 CLDN3
XBP1 SND1
XBP1 STK39
XBP1 TACSTD2
TPMT PTH
TPMT CD80
TPMT RAB30
TPMT XPA
TPMT RIN1
TCF21 LGALS1
SYMPK RAF1
DNAL4 CAPNS1
DNAL4 ACVR1B
ORC3L LY9
MBOAT7 ERGIC3
MBOAT7 LOC644165
ENTPD5 RYR3
CD1C CADM4
SERINC3 NCL
GFRA2 RHBDL1
EPHB1 SBNO2
SSRP1 SAP18
SSRP1 DOCK1
SMAD2 CDX2
OXSR1 PHF21A
OXSR1 GAS6
CBLB ZNF391
CBLB STON1
C2CD3 HIPK2
ST8SIA5 WNT7A
KLF6 IL8
KRT33A SELL
KRT33A SNX27
KRT33A PAPPA2
KRT33A UBC
KRT33A MAPK9
SNRPE HSBP1
SNRPE EIF3H
SNRPE HINT1
SNRPE CD99
SNRPE DAD1
SNRPE KCNH2
SNRPE GNG10
SNRPE RPL30
SNRPE TSPAN8
SNRPE HNRNPH2
SNRPE NDUFAB1
SNRPE COX7A2
SNRPE RPS10
SNRPE C14orf2
LARP4B ECH1
LARP4B RNPEP
FBLN1 MVK
FBLN1 GLS
FBLN1 DPYSL2
FBLN1 SERPING1
FBLN1 MGST2
FBLN1 COL6A3
EPB41 LRCH4
EPB41 OSBP
SLC15A1 NF1
SLC15A1 SLC25A11
SCN1B PMPCB
CADM1 PDIA6
CADM1 NDUFV1
CADM1 CKB
CADM1 COX5A
CADM1 GFPT1
NMB MSX1
NMB DCLRE1A
EDA MGAT3
FAH TNIP1
SFRS6 SFRS5
SFRS6 TMED10
SFRS6 CBFB
SFRS6 BCLAF1
SFRS6 PPP1R13B
SFRS6 SPG11
SFRS6 FBXO9
RPS7 HGS
RPS7 RPL23A
C19orf57 WBSCR22
SFRS7 SFRS4
FAIM2 CYP2A6
FAIM2 VAT1
ABL1 GUCY2C
ABL1 PSMD11
ABL1 STXBP5L
ABL1 DEXI
ABL1 MPHOSPH10
ABL1 YKT6
ABL1 POLG
ABL1 PNPLA6
ABL1 FAM127A
ABL1 TCOF1
ABL1 FUS
ABL1 CSN1S1
ABL1 KCNMB1
C1R FBN1
C1R C1S
ILF3 NFKB2
ILF3 AQP5
CD99 FCGRT
CD99 GNAS
CD99 FAS
CD99 EIF1
CD99 CDC42EP4
CD99 PSAP
CD99 MYST1
CD99 CSNK2B
CXorf40B CLOCK
RENBP GPA33
HSP90AA1 ARPC2
HSP90AA1 ALDOC
HSP90AA1 CD9
HSP90AA1 DNAJB6
PRDX2 FCGR2A
TFE3 PITPNM1
EXOSC7 TRIM3
EXOSC7 PSAP
EXOSC7 P2RX7
EXOSC7 LTA
FAM21C EPHX2
FAM21C FAM120A
IDS BNIP1
IDS SMO
IDS HRK
IDS FGF3
IDS DDN
IDS HLA-DOB
IDS INA
IDS CUL3
IDS RNF8
IDS LAMC2
IDS PSG1
ALDH3A1 CDC2L5
SPR RBM4
TMEM30B ARFIP2
NFKB1 PCDH9
NFKB1 sept-06
NFKB1 ADAM15
BLCAP CTTN
BLCAP HADHA
ACCN3 CASP2
GPD1 POU4F1
GPD1 POLG2
UNC119 ADRBK1
POLR2J E2F4
POLR2J ABCF3
POLR2J MGAT3
POLR2J COL18A1
AJAP1 RFC1
HR44 SCYL3
C4orf46 COX5B
MAP1LC3B PEA15
RMND5A EPS15
RMND5A C17orf75
PLS3 ARPC2
PLS3 CFHR1
PLS3 PRH1
ZNF263 EIF1
ZNF263 PTEN
ZNF263 PDLIM4
HGS MFSD10
PPP4R1 RAB14
PPP4R1 ISG20L2
PPP4R1 LCT
PPP4R1 ITGA6
PPP4R1 USP6
PPP4R1 RHBDL1
TERF1 EML3
TERF1 BCL3
TERF1 ZBTB40
DHRS1 EFNA3
DHRS1 PTEN
DHRS1 ENDOG
DHRS1 PCBP3
DHRS1 MAPK8
DHRS1 SLC6A9
DHRS1 FOXO4
DHRS1 HTR1D
DHRS1 C3AR1
DHRS1 UBC
DHRS1 KRT9
DHRS1 HIST1H3E
DHRS1 CRHR1
DHRS1 ALG3
DHRS1 RBM8A
DHRS1 TLE2
DHRS1 ADAM15
DHRS1 CYP26A1
DHRS1 ITGB3BP
ATIC HNRNPL
CA5B GPR3
VPRBP CORT
PRMT2 FAM127A
PRMT2 POLR2E
PRMT2 MCM6
PRMT2 CLIP3
PRMT2 CAP1
PRMT2 PSMD1
PRMT2 MAP1B
PRMT2 HSPA12A
PRMT2 TACSTD2
ALAD TBX19
CA7 RHBDL1
ARFIP1 HLA-DOB
ARFIP1 STAG2
CTSL1 MCL1
ARNTL MAZ
CACNA1C APOBEC3C
CACNA1C GALK1
CACNA1C DDN
MED22 CDX2
ACTR3 NCL
ACTR3 LCP1
NPY KLK3
COL4A2 NOTCH3
COL4A2 ARHGAP1
COL4A2 COL4A1
COL4A2 MYL9
ATP6V0A1 SPG7
STBD1 PRRC1
WDR1 EEF2
WDR1 sept-06
WDR1 DPYSL3
WDR1 TGM2
ITGB4 CHST2
ECH1 TUBB3
ECH1 ERGIC3
ECH1 NARS
SRRD CDR2L
EIF2B1 INA
EIF2B1 RIN1
PMS2CL TYMS
PMS2CL CXCL9
CALCOCO2 MDC1
LYPD1 PLEKHB1
ALDH4A1 NEUROG3
CHP2 PAX8
BTG3 EML3
LOC645961 CD22
SMCR7L GZMM
CD6 TRPC4AP
CD6 TTYH2
MORC3 PQBP1
UBR5 EPS15
NUCB2 SHFM1
MRPL33 ZNHIT1
MRPL33 IL10RA
MRPL33 ALAS2
MRPL33 WIT1
MRPL33 RPS6KA3
MRPL33 MFHAS1
MRPL33 LOC145678
COX7A2L NDUFC1
LDLR DDX21
LDLR NR4A1
LDLR DPT
CD37 ATP6V1B1
TOB1 TUBA3D
TOB1 GNAS
VPS13D LMTK2
RXRG SLC5A2
RDH16 C8A
RDH16 PTPRJ
RDH16 MFAP2
C1orf21 SAR1A
C1orf21 PIAS2
IGHMBP2 SLC12A4
IGHMBP2 RXRB
IGHMBP2 OLFM1
IGHMBP2 GCA
IGHMBP2 ADCYAP1
IGHMBP2 LPAR2
CDA E2F1
LOC91316 PHF16
LOC91316 IGHM
LOC91316 MVD
LOC91316 GPA33
LOC91316 IGL@
SRCAP KIR2DL4
ZBTB7A ATP5D
ZBTB7A KCNC4
ZBTB7A STK17A
ZBTB7A KRT86
ZBTB7A PDE2A
ZBTB7A TBXA2R
ZBTB7A DHX15
ZBTB7A IKBKG
C16orf35 RNF167
SULF1 CDKN1B
SULF1 COL4A1
SULF1 MFAP4
PCF11 BSCL2
PCF11 ARHGAP1
BTN2A1 IKBKG
SART3 EPHB2
BCL9 IL8RB
MAML3 IL10RA
DDX27 SLMO1
MGEA5 MECP2
MGEA5 RAB3GAP1
MALT1 SMARCA4
MALT1 MOAP1
MALT1 CALR
KIAA1012 CCR5
PIM1 CDKN1B
PIM1 MAPKAPK2
PIM1 GPR45
PIM1 IL10RA
ALX3 NCDN
ARCN1 GTF2I
ARCN1 DYRK1A
LAMA4 PTRF
RRP7A MSX1
ZFP36 ATF3
ZFP36 JUNB
ZFP36 GADD45B
ZFP36 TM4SF1
ZFP36 BTG2
ZFP36 BHLHE40
ZFP36 MCL1
PLA2G6 DPT
MYH10 HMX1
MYH10 MGAT3
MYH10 PRPF19
FKBP9 CALM3
FKBP9 ISLR
UBE2B MAP3K3
FBXO9 SERINC1
FBXO9 LUC7L3
FBXO9 AZGP1
FBXO9 OGT
FBXO9 NONO
FBXO9 RPS4X
CAPN5 ITGA2B
CAPN5 DPYSL4
CAPN5 E2F4
CAPN5 KNG1
LSM4 SLC6A9
LSM4 PARP3
LSM4 KCTD17
LSM4 DPT
MAP3K4 ARHGEF10
HADHA RREB1
HADHA USP2
HADHA GPLD1
HADHA DDIT4
HADHA TAF9
HADHA CAP1
HADHA NDUFA7
HADHA POLR2E
IER3 CEBPB
TEAD1 MCM2
IGSF1 MFAP2
PLEKHA6 ADRBK1
ZNF282 IL10RA
ZNF282 CDKN2B
LRRFIP1 GNAS
SLC35B1 WDR45
THBS1 SPTB
THBS1 ADAM21
THBS1 RQCD1
THBS1 MAP3K7
THBS1 FGD1
THBS1 GPR20
THBS1 CRYAA
THBS1 POLG
THBS1 GYPA
THBS1 PIK3R3
SLC25A3 BRD2
SLC25A3 RPL18
LOC727787 SSTR2
ABCB8 DNAJB6
IGFBP5 FZR1
IGFBP5 IL10RA
IGFBP5 GNAS
IGFBP5 CSNK1G2
IGFBP5 VIM
IGFBP5 CSNK2A2
IGFBP5 EIF3F
IGFBP5 MFAP4
IGFBP5 RASSF7
IGFBP5 CYP4F2
IGFBP5 APOC3
IGFBP5 IGFBP4
PDE1A SMYD5
TRIM38 IKBKG
MVD CDS1
MVD HTR4
MVD ACY1
MVD HSPA1A
MVD SNAPC4
MVD CYP17A1
MVD SFTPD
MVD IL10RA
MVD IL23A
MVD ARPC1A
MVD CCR2
MVD CYFIP2
MVD IFNAR2
MVD TTYH2
MVD TAP2
MVD PLA2G10
MVD CACNA1G
MVD CACNA1E
MVD GTF2H5
SLC16A2 GPA33
SLC16A2 ZP3
SLC16A2 PIR
TSPAN3 CAP1
TEP1 KIFC3
GATA4 PCDH9
MATK ADRBK1
ITGAM NR1I2
ITGAM SAMD14
ITGAM PTPRD
VAMP1 AQP5
ZMYND10 SLC12A4
PTPLB BRP44
PTPLB AIM1
LOC1720 ALAS2
SLC30A9 HRSP12
SLC30A9 IL8RB
SLC30A9 SLC35A1
SLC30A9 IFNGR1
SLC30A9 EIF4H
WASL ARFIP2
NR1H2 IFNGR2
NR1H2 GPRIN2
GRM3 RPS26
HERC2P3 CLSTN1
HERC2P3 KIF22
HERC2P3 RAE1
HERC2P3 HNRNPC
RASGRP3 MYCL1
RASGRP3 SAMD14
RASGRP3 MTF2
RASGRP3 PCDHGB7
RASGRP3 CHRNB1
RASGRP3 RPL3L
RASGRP3 HOXD13
RASGRP3 PHLDB1
RASGRP3 ATRX
RASGRP3 PHF16
RASGRP3 CHRNE
RASGRP3 CRMP1
LGALS1 TMSB4X
LGALS1 RPL28
LGALS1 TPM2
LGALS1 DES
LGALS1 GSN
LGALS1 IGFBP6
MMP17 LY9
CCNA2 TAF1
DYRK4 E2F4
USP4 SPG7
ANKRD6 HTR4
SUCLA2 ARL4C
KEAP1 IL10RA
FAM190B KANK1
FAM190B AKAP11
COL21A1 MAX
COL21A1 WT1
COL21A1 AZIN1
COL21A1 ZKSCAN1
LPCAT1 C1QL1
LDHA MYC
LDHA TM4SF1
LDHA ACTG1
LDHA TCP1
LDHA TAF10
LDHA SDCBP
LDHA ARF6
LDHA ADCY9
ARPC2 CTSH
ARPC2 TMSB4X
ARPC2 VIM
ARPC2 LAPTM4A
ARPC2 LOC552889
ARPC2 TADA3L
SPARC LAPTM4B
SPARC IGFBP3
SPARC COL3A1
SPARC SERPING1
SPARC CAP1
SPARC C1S
CEBPD ATF3
CEBPD JUNB
CEBPD GADD45B
CEBPD KLK3
CEBPD U2AF1
CEBPD CKB
CEBPD NFIL3
CEBPD TACSTD2
MRFAP1L1 ACAN
MRFAP1L1 GNB3
HIPK3 TMPRSS6
HIPK3 ARVCF
CCT8 MFAP2
ADAR PUM2
DLST SLMO1
DLST GRN
MICAL2 TNKS
GAPDH RPL37A
RPS24 CAP1
RPS24 RPS9
RPS24 RPL11
EFR3B DDN
EFR3B SIGLEC7
EFR3B ACADS
EFR3B POP1
CARD8 LOC26102
DDX46 CD34
CCR6 BCL3
GSTM3 DAPK2
FRMPD4 SMYD5
FRMPD4 RPGR
FRMPD4 CPNE6
BCLAF1 DAZAP2
BCLAF1 PGRMC2
BCLAF1 PICALM
BCLAF1 CDO1
BCLAF1 TOMM20
BCLAF1 EIF5
BCLAF1 PPP6C
VAV1 GPR35
COL7A1 RPL4
GRSF1 YWHAQ
CTGF ATP5J2
CTGF JUND
CTGF IGFBP4
CTGF NTSR2
S1PR4 RHBDL1
FOXO3 PPP2R1A
MAPK11 PAK4
NT5E UGT2B15
LRP1 SF1
GAS1 OAT
FMO3 GNB5
FMO3 KCNJ13
ZNF205 HPR
GJB1 MCM2
GPR18 KIR2DL4
GPR18 CSF2RB
SNHG3 SLC5A2
ATP6V1H SPRR2C
HSD17B10 RGS14
HSD17B10 FAM155A
HSD17B10 PGRMC1
PDCD1 FDXR
ZBTB16 CPSF1
ZBTB16 GNAS
PICK1 RHBDL1
STMN2 CYP4A11
BZRPL1 UGT2B15
BZRPL1 ZNF384
MS4A3 SEC13
MS4A3 TTYH2
KIF5A NF1
PARP1 UBC
IDO1 CD40
RAP1GDS1 PTPRD
SERINC1 CTNNA1
SMAD4 BCL3
SMAD4 CLASP2
SMAD4 RSRC2
SMAD4 SYNPO
SMG1 TOP2A
MSX1 S100A2
MSX1 CCRL2
MSX1 PLLP
MSX1 RAB11FIP5
MSX1 CPNE6
MSX1 MFHAS1
MSX1 IL12B
MSX1 GRN
IPCEF1 UNC5B
SPAM1 HCRTR1
CFHR4 KCNH2
PHACTR1 DCT
HS3ST1 ANK1
RBM12 LRCH4
ZNF45 PSG1
BBS9 DEFA3
BBS9 HPGD
PCBP3 RPS26
PCBP3 KIFC3
PCBP3 PAX7
PCBP3 MGAT3
PCBP3 CLIP2
PCBP3 MR1
PCBP3 ZKSCAN3
PCBP3 RECQL5
PCBP3 UGT2B15
PCBP3 SULT4A1
PCBP3 CARD10
PCBP3 CYP2A6
PCBP3 FCER2
PCBP3 GAGE2E
PCBP3 PCNXL2
PCBP3 LTK
PCBP3 PCM1
PCBP3 RIMS2
PCBP3 HCG9
GTPBP6 PRRC1
CCDC93 CD7
KLF11 ALAS2
KLF11 PHF21A
PPWD1 RASA1
PPWD1 MARK3
PPWD1 HPGD
PPWD1 DSCR3
SFRS5 RABGAP1L
SFRS5 KIAA0232
SFRS5 AUTS2
SFRS5 RPL13A
SFRS5 FTH1
SFRS5 CLK1
SFRS5 MAP2K4
PRPF6 SHC2
ARHGEF18 HTR2B
LECT2 REL
ASPH DDN
RPS5 RPS16
RPS5 SNORA21
RPS5 RPL18A
RPS5 GDI2
RPS5 DPYD
RPS5 TNFRSF1B
RPS5 GNB2L1
RPS5 GTF2I
RPS5 GCSH
RPS5 HINT1
RPS5 COX5B
RPS5 RPL18
RPS5 CCT3
RPS5 RPS17
RPS5 POLR2H
RPS5 PBX1
RPS5 EXTL3
RPS5 CALM1
RPS5 RPL15
PSMD1 MYEF2
SNRPB RPN1
SNRPB ARFIP2
SNRPB DDR1
SNRPB CLIC1
SNRPB PRDX1
SNRPB KRT8
SNRPB PTS
SNRPB UQCRQ
SNRPB PDCD10
SNRPB ATF4
TNFRSF6B IL10RA
MAPK1IP1L LOC728643
MAPK1IP1L PHF2
ATXN3 WBSCR22
ATXN3 PTH
ATXN3 POU2F2
ATXN3 IL1RL1
ATXN3 CCNF
ZNF428 GPX4
RNF40 FKBP15
UBE4A CPSF1
NAPA SGSH
NAPA ANXA2P1
SERBP1 HEXA
SERBP1 IL10RA
SERBP1 TMBIM6
SERBP1 STX5
SERBP1 RARB
SERBP1 ITGB2
SERBP1 HNF4A
FEM1C CORO1A
KPNA5 PQBP1
NMBR KRT2
LMTK2 PART1
LMTK2 CDX1
LMTK2 SMPDL3B
LMTK2 XCL1
LMTK2 CADM4
LMTK2 SPATA2
LMTK2 ZSCAN12
LMTK2 SMARCC2
LMTK2 GRM8
MYL6 PTPRF
MYL6 ACTA2
UBA1 NXF1
OCEL1 WBSCR22
OCEL1 GARS
OCEL1 CSH1
OCEL1 DDX51
OCEL1 DPT
OCEL1 MAST1
OCEL1 CCKAR
OCEL1 KYNU
OCEL1 TAOK2
OCEL1 RIMS2
OCEL1 GPC4
PRF1 UGT2B15
HPX METTL3
PDIA2 PLEC1
XRCC2 GAD2
XRCC2 DOCK1
XRCC2 TAF1
XRCC2 WNT11
XRCC2 CAST
XRCC2 ADA
XRCC2 TOM1L2
XRCC2 LOC653188
XRCC2 KIF2C
DARC CDR2L
POLR2H HNRNPA3
SMG6 SPTB
SMG6 IL10RA
SMG6 ERBB4
SMG6 TBX19
SMG6 NFATC2IP
TNNI2 WNT11
DHRS12 ABCB6
RPS6KA4 PSG7
TTF1 TROAP
MYLK IGF1
MYLK TPM2
OVOL1 CADM4
GPR161 AP4M1
GPR161 LSM7
GPR161 GPA33
GPR161 PRRC1
GPR161 C2orf55
GPR161 FXYD3
GPR161 NIPAL3
GPR161 POLR2E
GPR161 PRKAR1B
GPR161 BAHD1
GPR161 SIT1
GPR161 IL10RA
GPR161 FOXI1
RASSF7 sept-06
RASSF7 RUVBL1
RASSF7 RFX3
RASSF7 MN1
STIM1 STXBP1
DOCK2 DNMBP
RNASE4 MGST3
RNASE4 GABARAPL2
DHRS7 ARHGEF5
DHRS7 RDH11
DHRS7 ACLY
DHRS7 LAMP2
ATP2A2 DNAJB6
ATP2A2 MECP2
ATP2A2 MYH9
ATP2A2 sept-06
ATP2A2 DAZAP2
ATP2A2 PALLD
ATP2A2 MAFF
ATP2A2 NXF1
ATP2A2 YME1L1
ATP2A2 RBPMS
ATP2A2 PLP2
ATP2A2 SRF
ATP2A2 COL4A1
TRAM1 MFAP2
TRAM1 ATP5J2
FADS2 NBL1
FADS2 ARL3
HIST1H2BJ TUB
ZNF253 CD40
ARL1 KIFC1
ARL1 GTF2A2
CAMK2A EPS15
COL4A4 MYCBP
CHP MCM2
IL8 PAX8
SEPT8 NFATC2IP
WDR7 TGOLN2
TPD52 RAB3A
P4HA1 AGT
BTG1 HNRNPH3
BTG1 sept-06
HMGB3 TYRP1
HMGB3 ARAP1
HMGB3 CORO2B
HMGB3 SLC5A2
HMGB3 CTH
WDR45 SMYD5
WDR45 NKX2-8
WDR45 HPCA
HIST4H4 CPNE6
HIST4H4 DEPDC5
TRA2B PSMD14
TRA2B CNBP
ZPBP RELA
TSSK2 HTR4
CCDC69 SYF2
CCDC69 AGTR1
CCDC69 HLA-DQB1
CCDC69 CYP3A4
CCDC69 E2F4
CCDC69 AATF
BMPR1B KIAA0087
RABGAP1 TOR1AIP1
RABGAP1 MLL4
RABGAP1 FAM127A
RABGAP1 FNBP4
RABGAP1 ALDH3A2
RABGAP1 AMT
RABGAP1 EFS
RABGAP1 ULK1
RABGAP1 PEX3
FAM178A DDX28
GGT5 BCAS1
GGT5 ATP6V1A
GGT5 TLK1
GGT5 KIR2DL4
GGT5 TUBB4Q
GGT5 TMPRSS6
GGT5 CACNA2D1
LPXN UBXN1
NXPH3 DDN
ZNF536 F7
RBL2 MAP3K3
RBL2 BAT2D1
RBL2 ERBB3
RBL2 YME1L1
RBL2 SMPDL3B
CYHR1 ITGA2B
CYHR1 CEACAM4
CACYBP EFNB1
MIOS DCT
ZNF157 FUT7
ZNF157 SPRR2C
ZNF157 PSG1
MAML1 CSNK2B
IL24 MAP3K3
ALX1 DGKA
COBRA1 TUBB2B
LCN1 WNT11
MAPK3 PCDH9
MAPK3 HAS2
FH NFATC2IP
FH LOC652147
AIM2 TBX5
AIM2 LTK
HIST1H2BL HIST1H2BE
ADAM20 RAB21
ADAM20 SLMO1
ADAM20 DYRK1A
LOC283079 WBSCR22
LILRA3 VENTX
RBBP8 AQP7
RBBP8 PCDH9
RBBP8 HADH
RBBP8 PI3
RBBP8 IRX3
RBBP8 NNMT
RBBP8 CCNF
RBBP8 CABIN1
RBBP8 FLJ41278
RBBP8 CG030
RBBP8 ABCA1
MTMR15 RAB3GAP1
SLC6A6 MYEF2
KIAA0494 VENTX
ATP8A1 HCRTR1
RAB8A ALAS2
RAB8A CDK8
RAB8A ZAP70
GM2A CD22
ALDH2 PLP2
ALDH2 PSIP1
PPIH C14orf1
COPA EIF3I
COPA HSP90AB1
COPA LAMC1
COPA SAFB
SPARCL1 PALLD
SPARCL1 LAPTM4A
SPARCL1 TPM2
C18orf10 KYNU
MPO ATP9B
LOC201229 GRINA
LOC201229 ANKRD46
LOC201229 SLC5A5
LOC201229 AHCYL2
LOC201229 EGFR
LOC201229 NEUROG3
IGFBP7 RPL37A
IGFBP7 LAPTM4A
IGFBP7 TMSB4X
ZCCHC11 FOXJ3
TNFRSF1A C6orf145
TNFRSF1A PDCD6
TNFRSF1A SULT4A1
TNFRSF1A PRDX1
MYO1C ASB9
MYO1C LAPTM4A
MYO1C DDN
MYO1C GPR35
DEFA3 GNL2
DEFA3 WBSCR22
DEFA3 ROM1
DEFA3 SKP1
DEFA3 CTSD
DEFA3 WAS
DEFA3 BMP3
DEFA3 ZNF391
DEFA3 PCSK5
DEFA3 STX11
DEFA3 PEPD
DEFA3 PAX2
DEFA3 COL6A1
DEFA3 BCR
DEFA3 AGPS
DEFA3 IFNA16
DEFA3 RBMS2
DEFA3 PLXNC1
CSF1 CFLAR
CSF1 ADRB3
CSF1 CAMSAP1
DMXL1 CD46
SLC20A2 PPFIA3
SLC20A2 FADS1
SLC20A2 IL10RA
SLC20A2 SETD1A
GRM5 MAPKAPK2
VAMP3 SPTAN1
VAMP3 TOR1AIP1
VAMP3 SSTR2
NACAD TFF3
LAGE3 POLG
USP33 ATXN2
SKI GP2
SKI E2F4
SKI ZNF169
SKI CSNK1G2
MMP19 GRINA
LGALS3 EEF1D
LGALS3 BTBD2
LGALS3 CSTB
RHOC PPP2R1A
RHOC TMSB4X
RHOC HAX1
CCNI IFITM1
CCNI sept-06
CCNI GNAS
CCNI MEF2A
CCNI EIF3F
CCNI LOC729602
CCNI XPC
CCNI ACTB
CCNI AR
TARBP2 MAG
MYH7 NOC2L
HK2 P2RX6
WDR73 SLC5A2
IFNA8 HRAS
DCX NRCAM
LPCAT3 CDH1
LPCAT3 CD34
IGKC IGL@
IGKC CCKAR
IGKC RBM42
IGKC PRM1
PDCD10 ARL6IP1
PDCD10 PSMB8
HSF2 ATP1B2
PTPRB E2F1
PTPRB IL10RA
SFRS11 SRP9
SFRS11 NONO
SFRS11 MOBKL3
CEBPB ETS2
CEBPB MAFF
CEBPB NR4A3
CEBPB NR4A2
CEBPB CYR61
CEBPB FTH1
CEBPB SLC2A3
CEBPB LMNA
CEBPB LOC100131311
CEBPB GEM
CEBPB SRF
CEBPB CREM
CDX2 GRP
CDX2 IL10RA
CDX2 GLA
CDX2 NFYB
CDX2 RECQL4
CDX2 SEZ6L
CDX2 RARRES1
CDX2 CLTA
PAIP2B GRM4
PAIP2B LOC644165
PAIP2B EFNA3
CDC25C DNAJB12
PACRG CHIT1
RCVRN LOC729400
APOBEC3B LOC652147
AP2A2 NTRK3
AP2A2 FZR1
AP2A2 LOC157627
AP2A2 APOBEC3C
LDHC MYST1
DOC2A SMAD6
HIPK1 BAT2D1
LRRC48 PCDH9
LRRC48 ATP6V1A
LRRC48 ADRBK1
NTSR1 PCDH9
C12orf29 PLXNA3
SF3A1 CTNNA1
MT1H MT1B
MT1H AIF1
TBC1D9B FZR1
RPLP2 RPL19
RPLP2 RPL38
CYP2A6 CLEC4M
CYP2A6 IL10RA
CYP2A6 MAGEA9
CYP2A6 STK38
TMEM109 FAM127A
TMEM109 MCM2
TMEM109 TAF5
CD247 MVK
MEN1 GNAT1
MEN1 SULT4A1
MEN1 FLT4
MEN1 NAPG
ATG2A CROCC
ATG2A TEKT2
MSH3 TGM3
HMBS MCM2
HIVEP2 BAX
RUVBL1 TAF12
FAM50A TEX261
FAM50A UNC93A
FAM50A MS4A2
FAM50A LOC100129973
FAM50A PRPH
FAM50A NTRK3
FAM50A RASAL2
FAM50A BRDT
FAM50A MAPK8
CDH2 TBXA2R
CDH2 KIFC3
BPHL GIPR
BPHL HIRIP3
BPHL ST14
HCLS1 CTSC
HCLS1 MX2
HCLS1 TNFRSF1B
TMEM123 NONO
ANXA1 HNRNPA1
ANXA1 TMSB4X
ANXA1 PPP2CA
ANXA1 MORF4L2
ANXA1 CTSK
ANXA1 EIF4H
GJB3 C19orf50
GJB3 HMGN1
GJB3 SOX1
GJB3 ADAM12
GJB3 STRAP
GJB3 KIF14
GJB3 INA
GJB3 SF4
GJB3 SOCS7
GJB3 OR1E1
GJB3 BICD1
FOXO1 TACC1
FOXO1 PER2
HSPA4 TYR
HTR4 FAM3A
HTR4 LRIG2
HTR4 ERCC6
HTR4 POLG
HTR4 RELA
HTR4 MYD88
ZNF207 MCM2
C2orf55 BCL3
C2orf55 SCGB1D2
C2orf55 PRPF19
C2orf55 MOCS1
C2orf55 LOC81691
C2orf55 SIX3
C2orf55 HSDL2
C2orf55 MUTYH
C2orf55 CYC1
C2orf55 IARS2
C2orf55 TRMT1
CYP2A13 MLX
CYP2A13 SMO
TCF25 PTOV1
TCF25 TRO
TCF25 SEC23IP
TCF25 FAM127A
MS4A1 NFATC2IP
KIF5C NDRG1
KIF5C CDH1
MPPED2 EIF3K
C6orf108 RPS8
UBXN2B SUPT6H
CLPS U2AF2
SYN2 KNG1
TMSB4X SLMO1
TMSB4X CD46
TMSB4X PPM1H
TMSB4X S100A13
TMSB4X MAP4
TMSB4X PRR5
CDH6 OBSL1
FGF9 RPL23AP53
FGF9 ART3
FGF9 FGL1
PKIG RARRES2
PKIG TM9SF2
CLDN14 TCF7L2
NSUN5C BAT1
PCDH7 AQP7
PCDH7 OAS2
CD300C EPHB2
INSM1 LALBA
VGLL1 SPRR2C
TNFRSF13B FLNA
SLC25A13 ZNF169
SLITRK3 GHITM
USP34 NONO
PPP1R8 TBCA
PPP1R8 PAIP1
RAP1GAP HPR
RAP1GAP GRM4
RAP1GAP GAS6
TMED2 PRDX6
TMED2 NDUFA2
TMED2 ALG8
TMED2 ELOVL5
TMED2 PSMB4
TMED2 TMED5
TMED2 CLSTN1
TMED2 RPN2
SLC5A5 CD40
COQ7 ZSCAN12
NDUFS8 POLR2L
NDUFS8 GTF3C1
NDUFS8 KCNJ4
FBL TMBIM6
FBL PARK7
FBL GLS
FBL RPL18
HOXC4 IL10RA
HOXC4 DGCR2
TBXA2R PPIF
TBXA2R PCGF2
PRDX6 PABPC1
PRDX6 BZW1
PRDX6 GNG10
UBA7 GNAI1
CPOX SFTPD
MGMT CAMSAP1
CAMK1 ANK1
SIAH1 PGRMC2
ZNF267 KIFC3
UBE2D1 PAX8
SNRPB2 E2F4
RPS6KA2 SLC7A4
PDE3B WBSCR22
EIF4EBP1 HCG9
LAMP2 CD46
LAMP2 FOXJ3
BYSL FUT6
BYSL FZR1
NDRG4 GALK1
RAP2B SH3PXD2A
CD24 AIM1
CD24 GNB2L1
MAP1B PAK2
MAP1B GRIA1
MAP1B RBMS1
FMO6P DOK1
H3F3B RAB14
H3F3B DUSP1
H3F3B NONO
H3F3B VDAC2
H3F3B PCBP1
GLYAT GARNL4
ARL3 POU2F1
ARL3 SLC7A6
ARL3 OGDH
BASP1 SORD
CAMK2G CADM4
CAMK2G KANK1
CAMK2G FAM98A
ADIPOR2 CSNK2B
RAB3GAP1 BCL3
RAB3GAP1 TUBB2B
RAB3GAP1 ZNF451
RAB3GAP1 RHOA
C3orf51 KIF22
TBCC POLG
STK38L WNT11
XDH ABCB1
XDH IL10RA
XDH MAGEA5
XDH COPS6
EEF1G BAG2
EEF1G RPL8
EEF1G ITSN1
EEF1G AES
EEF1G PRKAR1A
EEF1G ACAA1
EEF1G SLC25A6
PI4KB SFRS4
PI4KB RFPL3
PI4KB PIGQ
PI4KB MAPKAPK2
SERPINC1 PRPH
FOXD1 TBX5
EEF1A1 VIM
EEF1A1 RPS16
FCER1G DDN
LPAR2 ODF1
LPAR2 GNAS
EIF2B5 ATR
EIF2B5 RNH1
EIF2B5 MCF2L
CYP4A11 GFPT2
CYP4A11 ACVR1B
EIF3M RPS4Y1
EIF3M SNRPG
EIF3M NPM1
EIF3M RPL15P22
EIF3M PSMB7
EIF3M PGK1
KAT2A TBC1D2B
KAT2A TSC2
KAT2A KIAA0284
CD2 PDAP1
STX4 ANXA9
FLNB ATP6V1A
IL11RA CALM3
IL11RA KIFC3
F11 HRK
MAN2B2 GNAS
RPS16 RPL38
RPS16 SREBF2
RBMX PSMB4
TNFSF9 NDUFV2
BLMH CGREF1
RAB21 DNAJC7
PROCR SPP2
PITPNM1 P2RX6
PITPNM1 BMP1
PITPNM1 LEFTY1
ZNF137 CORO1A
PSMB3 UQCR
TNP2 NTNG1
BAT2D1 PLEKHM1
BAT2D1 LHFPL2
BAT2D1 GNAS
BAT2D1 ST14
BAT2D1 GABARAP
BAT2D1 TSPYL4
C1orf144 KIF22
C1orf144 LIPE
C1orf144 PFKFB2
C1orf144 CHMP7
GLS2 DCT
GLS2 SYK
DDX23 KCNJ4
CAND2 CAP1
RUNX1 SLMO1
RUNX1 NFE2L1
RUNX1 DPAGT1
RUNX1 NCDN
RUNX1 KRT76
RUNX1 UBOX5
RUNX1 SULT4A1
RUNX1 TRIM27
RUNX1 GP9
RUNX1 KIAA0284
RUNX1 KLK1
RUNX1 DEPDC5
RUNX1 ZNF19
RUNX1 ZNF23
RUNX1 IL10RA
RUNX1 RB1
RUNX1 TALDO1
RUNX1 BTF3L1
RUNX1 KLK10
RUNX1 ADCYAP1
RUNX1 RIMS2
PAX3 HPR
PAX3 IL10RA
PAX3 WNT11
HNRNPC CCT2
HNRNPC ATP5H
HNRNPC C11orf58
HNRNPC PSMB4
HNRNPC PSMB1
SF1 ABCC1
SF1 CSTB
SF1 LALBA
SF1 SMYD5
SF1 FTH1
SF1 WNT11
SF1 FPGS
AIM1 PTPRF
AIM1 SORD
AIM1 BCAT2
AIM1 ATP6V1B2
AIM1 ACLY
AIM1 JTB
LOC157562 NHP2
OASL RHBDL1
RGN KRT2
TDO2 ASMTL
LPIN2 MYST1
LPIN2 DAGLA
LOC644761 CADM4
RBBP6 FCGRT
HIST1H2BN HIST1H2BE
HIST1H2BN HIST1H2BI
UPP1 COX10
ARID3A GPR35
RHCE LY9
RHCE ALPPL2
SIX3 CDC2L5
SIX3 BCAT2
SIX3 RBMS3
TYRO3 TNFRSF8
ING3 PCDH9
MAP3K11 FZR1
EFNA4 B4GALT3
GDF5 GRIN2C
GDF5 KIFC3
DCAF8 CPSF1
NECAB2 TCOF1
APOD INHBB
CD79B INA
TCP11L1 SMYD5
PRPF31 SCAPER
PRPF31 EFNA3
PRPF31 SOD3
PRPF31 CRCP
PRPF31 HSD17B2
PRPF31 GTF2I
PRPF31 TRIP13
PRPF31 DIDO1
COX7A2 ZFAND5
COX7A2 UQCRQ
COX7A2 NDUFB1
COX7A2 NDUFC1
COX7A2 SHFM1
CYP4F3 CAP1
BCL2L1 TBX5
VIL1 SLC1A7
TPO APOBEC3C
TPO LIN7A
IGFBP1 MFAP2
IRX5 PBX1
SPHAR FCGRT
MPI CCT3
CD63 GNAS
CD63 C10orf116
CD63 FAU
CD63 CAPNS1
CD63 HLA-DRB4
CD63 GNB2L1
CD63 FTL
CD63 B2M
BAT2L CRYBA4
RPL3 PGK1
RPL3 RPL28
RPL3 C18orf1
RPL3 TAF15
RPL3 CDC2L2
RPL3 TM9SF2
RPL3 RPL10
MYO1A IL10RA
SEC14L2 PHGDH
SEC14L2 GRN
GRM7 CD22
AMD1 PDIA3
STIP1 SCAMP3
STIP1 CALR
STIP1 POLG
STIP1 FBLN2
STIP1 ABCC4
MYH11 ACTA2
MYH11 LCP1
MYH11 TACC1
MYH11 PALLD
MYH11 FHL1
MYH11 ACTB
MYH11 SYNM
MYH11 SRF
MYH11 MYL9
MYH11 R3HDM2
NADK KIAA0586
NADK IL10RA
NADK NSDHL
MGST2 SEC61B
MGST2 ADD1
MGST2 EIF4EBP2
MGST2 KLC1
MGST2 NDUFC1
WDR45L NECAP1
AZU1 PSG1
RHOA SDHA
RHOA TACC1
RHOA LGALS3BP
RHOA HDAC5
RHOA UBB
RHOA FTH1
RHOA LASP1
TCEA2 POLG
SLC12A4 SERPIND1
SLC12A4 C19orf50
SLC12A4 LGR5
SLC12A4 DIAPH1
SLC12A4 MGAT3
SLC12A4 MDM2
SLC12A4 KIAA0284
SLC12A4 PRPH
SLC12A4 MAPK9
SLC12A4 SVEP1
SLC12A4 F8
SLC12A4 FGD1
SLC12A4 KIAA1024
SLC12A4 COPS6
SLC12A4 AGAP8
SLC12A4 GPSM3
SLC12A4 PKN1
SLC12A4 PGA3
SLC12A4 MAN2A1
GPRIN2 IL10RA
GPRIN2 DCTN3
GPRIN2 CDC2
GAPDHS DCHS1
MAN1C1 CPSF1
APRT ERGIC3
CCKAR RBMY1B
CCKAR ELF4
CCKAR RGS10
CCKAR GTF2IRD2
CCKAR CD40
CCKAR OR2F1
MFAP5 U2AF2
UBE2A MGAT3
ENOSF1 PYY
ENOSF1 KRT18
ENOSF1 PSMC5
ENOSF1 SFPQ
RNPS1 RAB14
KRT86 GJA1
KRT86 SULT4A1
KRT86 OSGIN2
KRT86 TCOF1
KRT86 SLC10A2
KRT86 ALDOC
KRT86 STOML1
KRT86 RPL11
KRT86 GFER
KRT86 PPIE
SLC6A5 IL8RB
UBC ARG2
UBC HNRNPA1
UBC DUSP1
UBC CALM1
UBC SPOP
UBC CDK2AP1
UBC PSMD11
UBC TUBB3
UBC TPM2
UBC HIST1H4C
UBC MCL1
UBC IL1R1
UBC PSG1
UBC PCBP2
EEF2 PTOV1
EEF2 NONO
EEF2 RPL28
EEF2 NBL1
EEF2 PTTG1IP
EEF2 VDAC2
EEF2 TXNIP
EEF2 SLC25A6
PCYT1B IL10RA
PCYT1B MCM2
UNC5C PLEC1
GTF3A FKBP15
GTF3A NFE2
ACSBG1 SLC6A12
COL14A1 STAC
TACR2 GUCA1A
MAG MAP2K1
MAG ADAM15
MAG SAP18
MAG TRAIP
MDM2 IL10RA
IL1A HARS
MMS19 AQP5
GAGE2E POU2F2
GAGE2E PTDSS1
GAGE2E GNPAT
AKT1 TMBIM6
AKT1 UBE2M
RPLP0 RPS18
GNAO1 P2RX7
CARD10 CPNE1
CARD10 FOLR1
CARD10 UCHL1
CARD10 CTF1
CARD10 SST
CARD10 MAMLD1
CARD10 TNNT1
CARD10 PSG7
CARD10 GRM4
NR4A2 DDX3Y
NR4A2 NR4A1
NR4A2 DDX3X
RPS28 RPS8
TYR UBE2C
TYR PRKACA
TYR KIFC3
TYR PRRC1
TYR NUP93
TYR IGHG1
TYR LBP
TYR SEPT11
TYR RIBC2
TYR LY6H
TYR SRP72
TYR FLJ40113
TYR PTPRU
TYR GPX2
TGIF1 ATP13A3
PCGF2 MFHAS1
DDX42 UBTF
PDE10A LALBA
IFNA14 ZSCAN12
HSD17B8 LGR5
HMOX1 ANKRD17
TRDMT1 NFKB2
NOC2L PCDH9
NOC2L AQP7
NOC2L EPB42
NOC2L ABCB1
ANXA3 LYPLA1
KRT13 CPNE6
MAEA IFITM1
MAEA LYN
MAEA YME1L1
MAEA ATP6V0E2
MAEA PATZ1
MAEA RPS8
SLC2A1 EPHA5
SLC2A1 DOK1
SLC2A1 NEBL
SLC2A1 ATG5
SLC2A1 MAPKAPK2
TGM1 RSAD2
HINT1 RPS13
HINT1 TXN
HINT1 NME1
HINT1 PGD
HINT1 SRP9
HINT1 UQCRQ
HINT1 COX6A1
HINT1 UQCR
HINT1 UQCRH
HINT1 FLNA
TACC1 DPYSL3
TACC1 ARHGAP1
APBB2 SPRR2C
SC5DL LYPLA1
SC5DL COPB1
SC5DL TMED10
SC5DL ATP5J2
SC5DL TMEM87A
SC5DL HERPUD1
SC5DL RAN
SC5DL SRP9
SC5DL SORD
SC5DL CD9
SC5DL HMGN3
CD1E REG1B
RFXAP ETS1
SAMD14 C19orf50
SAMD14 PSD
SAMD14 HBBP1
SAMD14 SCAMP5
SAMD14 DPT
SAMD14 GARNL4
SAMD14 RP5-1000E10.4
SAMD14 SCYL3
SAMD14 MC2R
SAMD14 SLC9A7
SAMD14 ADORA1
SAMD14 KCNJ6
SAMD14 CR1
SAMD14 KIAA0284
SAMD14 GPR162
SAMD14 KRTAP26-1
SAMD14 PRKD2
SAMD14 PSG1
SAMD14 WBSCR22
SAMD14 MLLT4
SAMD14 PAX8
SAMD14 POU4F1
SAMD14 SBNO2
SAMD14 ARHGAP1
SAMD14 VPS72
SAMD14 RAB40AL
SAMD14 CROCC
SAMD14 PTH
SAMD14 B4GALNT1
SAMD14 CASP2
SAMD14 FAM189B
SAMD14 SLMO1
SAMD14 PTPRS
SAMD14 TBCD
SAMD14 ADAM15
SAMD14 CCR7
SAMD14 NEUROD2
SMG5 CCL16
HOXA11 HCRTR1
ZER1 PRRC1
PLEKHM1 LOC26102
PLEKHM1 IFIT1
PLEKHM1 BMP10
PLEKHM1 TGM2
NDC80 ZCCHC24
FNBP4 SFPQ
BTN3A2 DDN
DOPEY2 DGCR2
CSDA ACTG1
CD40 PEX11A
CD40 CLDN9
CD40 MAT1A
CD40 MFSD5
CD40 SAR1A
CD40 IL10RA
CD40 PIK3R3
CD40 SLC24A1
CD40 MPV17
CD40 ARSD
CD40 GHRH
CD40 SCARF1
CD40 CSF2
CD40 CYP11B1
CD40 COL2A1
CD40 C9orf33
CD40 PSME3
CD40 ABCC9
CD40 UTF1
CLIC4 PALLD
CPSF1 FGFR1
CPSF1 DGCR2
CPSF1 MAP2K2
CPSF1 PLEC1
CPSF1 FLOT2
CPSF1 SCAP
CPSF1 CTSK
CPSF1 PAN2
CPSF1 PTOV1
CPSF1 TGOLN2
CPSF1 AMT
CPSF1 GTF2I
CPSF1 EPX
CPSF1 SH3GL1
CPSF1 IFI6
CPSF1 PDZK1IP1
CPSF1 ARHGEF10
CPSF1 NPTXR
CPSF1 GARNL1
CPSF1 TNPO3
CPSF1 GATAD1
CPSF1 ARFGAP2
CPSF1 EP400
BRMS1 TAGLN3
STARD5 ALAS2
BBX VEZF1
CALCB CRYBA4
CNKSR2 PTPRD
SLN ALAS2
SLN SLC39A8
PTH1R FGF3
IL1R2 TERF2
NCKAP1 SEC23A
VWA5A SLC1A6
VWA5A PSG1
MSL1 NCSTN
TANC2 PAK2
C19orf26 ATP6V1A
C19orf26 PSG1
C19orf26 RIN1
NGDN SLC6A9
SHMT1 FOSL1
MINK1 PNMT
HOXD4 MFSD9
HOXD4 HCG9
PSMD5 DAXX
ZFHX3 CSNK2B
SLC5A3 CTSS
CEL SBNO2
CEL WDR62
CEL NCDN
ATXN7 KIAA0182
ZC3H7B IL10RA
ZC3H7B MFHAS1
EMD WNT11
EMD PRPF19
PEA15 MFGE8
PEA15 TRPC1
PEA15 ZCCHC24
PEA15 ELN
PEA15 TCEAL4
PEA15 MXRA5
SCNN1A UTF1
UBXN1 DBP
UBXN1 EEF1D
UBXN1 PTPN4
UBXN1 TACC2
UBXN1 ZNF143
UBXN1 ATP1B2
UBXN1 VPS37A
UBXN1 MAST4
NCK2 GP2
KIF1A CNNM2
NCRNA00081 SLC16A3
LTA RPS26
LTA IL8RB
FRY MAP3K14
NDUFV1 BNIP3L
NDUFV1 LETMD1
NDUFV1 BAIAP2
NDUFV1 NUDC
NDUFV1 VAMP2
LOC100133042 TOP2A
GUCY2F LOC652147
DCTN3 RRAGA
SYPL1 MYEF2
PDIA6 CANX
PDIA6 TMED10
PDIA6 ACVR1B
PDIA6 E2F4
TRPC4AP BAI1
TRPC4AP PCTK3
TRPC4AP IL10RA
TRPC4AP NUCB1
IFNGR2 CENPB
IFNGR2 RHBDL1
IGH@ SDS
IGH@ MATN1
IGH@ IL10RA
IGH@ ADSS
IGH@ IGL@
ATP1A2 TPM2
IRF8 ALAS2
NSL1 ATP6AP1
NSL1 PSMD10
PLIN2 DBT
TRIM15 CCBP2
ZZZ3 HIPK2
PRICKLE3 HPR
SVIL RPL13A
SVIL PALLD
SVIL GPRASP1
SVIL ASPA
SVIL TRPC1
SVIL MAMLD1
SVIL PPP1R12A
SVIL DST
SVIL ADH5
VGF MGP
SSTR5 PHACTR4
SSTR5 HLA-DQB1
SSTR5 MAPKAPK2
WDR67 USP6
TLE1 COL2A1
BAIAP2 CLPTM1
BAIAP2 GPR19
TBCA GTF2A2
DAG1 LHCGR
XAF1 ADRBK1
XAF1 EPHA1
ACSL1 ACLY
KCNMA1 SH3PXD2A
KCNMA1 CORO1A
CRYGC ZNF22
ABCG2 SLC6A8
FAM5C TMPRSS6
FAM5C E2F4
FAM5C SLC10A3
FAM5C CLCN4
FAM5C MUC7
DNASE2 POU2F2
PGCP MGST3
ANGPTL2 RCAN2
VEGFB SULT2B1
VEGFB OCRL
CACNA1E WNT1
NPPA EPHB2
PLRG1 TNFRSF17
PLRG1 OAS2
PLRG1 ZNF136
PLRG1 TNNT2
PLRG1 CDK4
RPS14 VOPP1
RPS14 RPL10
TYMS HLA-DOB
TYMS TERF2
TYMS ZBTB48
SPI1 MGAT5
PSMB1 SOD1
PSMB1 YWHAQ
PSMB1 PSME2
PSMB1 DYNLT1
PSMB1 UQCR
PSMB1 SAP18
PSMB1 NDUFAB1
H1FX NAP1L1
H1FX PTOV1
H1FX PSMD11
H1FX RAB4A
H1FX INPPL1
H1FX POLG
H1FX GPX4
NOTCH4 FGF3
POU4F1 EXOSC2
POU4F1 ELAVL2
POU4F1 RPH3A
POU4F1 MFNG
POU4F1 RAD51L3
POU4F1 CARS
POU4F1 LYPLA2
POU4F1 HTR7
POU4F1 KIF22
POU4F1 F2RL3
POU4F1 SLC17A1
POU4F1 MMP14
POU4F1 NTSR2
POU4F1 RGS10
POU4F1 PYY
POU4F1 LMAN2
POU4F1 MAP2K4
POU4F1 ARR3
LOC100130134 DCHS1
ATP6V1B1 GCK
ATP6V1B1 DPT
N4BP1 C19orf6
PRPS1 ACVR1B
HNRNPH3 EIF1
HNRNPH3 PPL
PAX5 CROCC
KSR1 MCM2
KSR1 IL10RA
ITPK1 CORO1A
ITPK1 PRPF19
GPRC5B MYEF2
RING1 GFPT2
PTCRA SLC16A5
LAMA2 DPT
IHH AKAP5
IHH KIFC3
IHH MSI1
IHH FAM5B
IHH DKFZp434H1419
IHH CCDC22
IHH NFE2L3
IHH LRIG2
IHH MYO5A
IHH DBT
IHH RASGRP2
IHH CROCC
DPP6 IGFALS
CCIN ITM2B
KIF22 MOG
KIF22 SLC19A1
KIF22 TPPP
KIF22 TBX5
KIF22 C20orf194
KIF22 CPZ
C6orf145 SND1
C6orf145 ANXA9
KIAA1109 HISPPD1
KIAA1109 RHBDL1
KIAA1109 G3BP2
KIAA1109 AKAP11
TFDP1 SMYD5
TFDP1 PDE4C
MLX ZNF143
MLX IL10RA
MLX CCNE1
MLX SDHC
MLX FKBP1A
ZNF79 WNT11
HMGN3 GABARAPL2
HMGN3 LAPTM4A
HMGN3 PSMD10
SLC6A2 KCNJ10
SLC6A2 AIPL1
SLC6A2 RHBDL1
SLC6A2 PRG2
SLC6A2 PSG1
SLC6A2 ATN1
POLD4 EHD1
POLD4 CLIC1
POLD4 TM7SF2
POLD4 SH3YL1
SLC1A2 GPR3
NRD1 NECAP1
CCDC9 E2F1
PATZ1 DPT
EPM2A KIF3C
EPM2A P2RX7
PTGDS DPT
PTGDS CRYAB
MEOX2 BCL3
MEOX2 SMO
PTPN21 TBX5
RNF167 FLOT1
RNF167 ATP6V1A
RNF167 GALK1
TIE1 CEP68
MKL1 TAF12
MKL1 HBBP1
SSX3 PCDH9
KCNJ5 CALR
CDK5R2 SIM2
TOP2B EIF4G2
TOP2B IL8RB
USP13 CD53
USP13 NEDD8
USP13 HRAS
ISL1 CAMSAP1
ALOX12B PSG7
TAOK3 EPHX2
TAOK3 INA
SPRR2C SPIN2A
SPRR2C INHBA
SPRR2C TMEM183B
SPRR2C ABCB9
SPRR2C SPRR2D
SPRR2C PLA2G4A
SPRR2C LPPR4
SPRR2C ARHGAP11A
SPRR2C CDK5R1
SPRR2C FAM105A
SPRR2C MPP1
USP9X GNAS
USP9X PHB
USP9X NUP214
USP9X KCNJ12
USP9X E2F5
COX5A MRPL3
COX5A GNB2L1
ROCK2 GAS6
GCK HS6ST1
LEPROTL1 DUS4L
GLE1 RAD51L3
GNRH2 OPRL1
AKIRIN2 TAF1
FGG TBC1D22A
ATF2 GNAS
HISPPD1 POLRMT
HISPPD1 UCHL1
CANX DAZAP2
CANX BZW1
CANX PPM1H
CANX ARF4
CANX ELOVL5
CANX ANG
CANX ACLY
CANX TM9SF2
BUB3 METTL3
BUB3 CSHL1
TCHH UTF1
CDK2AP1 UBB
CDK2AP1 EIF4A2
CDK2AP1 DAZAP2
DYRK2 ZNF500
DYRK2 AIF1
DYRK2 HBE1
VRK1 ACOT2
PTPRF ERBB3
PTPRF MTOR
PTPRF PPT1
PTPRF KLK3
PTPRF ENTPD6
PTPRF ACLY
PTPRF CDH1
PCTK1 SLURP1
PCTK1 TFAP2A
ABCA1 CRYBB2
ABCA1 INA
ABCA1 CDK6
PDHX KANK3
CUL1 DUSP8
CUL1 GAS6
DCT TNFAIP1
DCT IL10RA
DCT PCTK3
DCT LOC652147
DCT MGST3
DCT TRAF3
PHF2 NONO
SORD KRT18
SORD AZGP1
SORD HIST2H2AA3
SORD RDH11
E2F1 MR1
E2F1 MC2R
E2F1 SOCS1
E2F1 LY75
E2F1 BCL2
E2F1 CELP
E2F1 THAP11
E2F1 PSG1
CXCL3 EPHB2
EIF4G2 BCL3
EIF4G2 KIAA0649
EIF4G2 FAM127A
EIF4G2 UBB
EIF4G2 LAMP1
EIF4G2 SEPT9
CCT2 TXN
CCT2 NME1
CCT2 HSPD1
CCT2 HEBP2
CCT2 NHP2
FNTA GABARAPL2
FNTA SAP18
FNTA KLHL9
EMX1 B4GALT3
EMX1 GPR50
EMX1 MFNG
ALDOB TAF13
ALDOB MAP3K10
KCNS1 GRM4
RBP1 COX7A1
RBP1 S100A4
B3GNT1 RRAS
SP140 IGHG1
ATP6V1E1 GOLGA2
RPL21 RPS3A
SEC24B CTNNA1
RAF1 TMEM11
RAF1 F2RL1
RAF1 ALAS2
RAF1 GTF3C1
RAF1 FCGR2A
RAF1 RNPEP
RAF1 IL7
UPK1B MAP2K2
CROCC SPTB
CROCC KIF20B
CROCC ILVBL
CROCC CHMP7
CROCC EDN2
CROCC GLI3
CROCC SEC16A
CROCC EFNA5
CROCC NTRK3
CROCC XPA
CROCC MUC5AC
CROCC SLC6A12
CROCC GRN
IPO8 POU2F2
MEP1A MTX1
GPR6 CCL7
GPR6 ABCB11
GPR6 SUPV3L1
GPR6 TMEM186
GPR6 EVPL
GPR6 CDK6
GPR6 WNT11
GPR6 NHP2
SMYD5 NEB
SMYD5 RNF139
SMYD5 LOC390940
SMYD5 KIF1C
SMYD5 EIF5B
SMYD5 CHD2
SMYD5 RAE1
SNW1 C14orf1
SERPINA2 KANK3
KLHL9 AZGP1
HPGD GRIK2
HPGD MRE11A
HPGD CEP350
HPGD LRPAP1
HPGD ALAS2
HPGD GSTA2
HPGD GRAP2
HPGD BAI2
HPGD CA5A
CENPI GMPR
POM121L2 AQP7
POM121L2 FNTB
POM121L2 CLEC11A
CDS1 DHX9
EPB41L1 PTPRCAP
EPB41L1 AQP5
KIR3DL3 RUNX2
ANGEL2 NFKB2
SPINT1 TFDP2
SPINT1 MRE11A
SPINT1 ST14
SPINT1 CA12
SPINT1 CREB3
ANKRD1 SLC9A3R2
FSHB IL10RA
LZTR1 PAFAH1B1
PASK BMI1
ACR HEXB
ACR POU2F2
ACR GPA33
ACR UTRN
ACR TERF2
ACR LSM1
ACR CDK5R1
ACR TCF7
ACR LTK
CAMSAP1 TFAP2A
CAMSAP1 ZNF593
CAMSAP1 FAU
CAMSAP1 GARNL4
CAMSAP1 RAB27B
CAMSAP1 PXN
CAMSAP1 OSTF1
CAMSAP1 AFF2
CAMSAP1 FANCL
CAMSAP1 OVOL2
CAMSAP1 KDM5B
CAMSAP1 IL10RA
CAMSAP1 ACVR1B
CAMSAP1 PVRL1
CAMSAP1 ATP1A1
CAMSAP1 ITGAE
CAMSAP1 INA
CAMSAP1 MAP2K4
DNAJC6 SMO
ABCB1 ESR1
ABCB1 RSC1A1
ABCB1 PQBP1
ABCB1 PLCD1
ABCB1 FGF7
PRUNE REM1
PRUNE PCDH9
STMN1 MAP3K3
STMN1 KIF21B
STMN1 DCTN6
STMN1 RCE1
STMN1 IFNB1
STMN1 KYNU
CA5BP MATN3
EVPL HCG9
GRHPR CLIC1
TGM3 SLC22A24
FOLR1 E2F4
LY6G6D RAB3A
STK39 ARFIP2
STK39 ELOVL5
STK39 THUMPD1
STK39 CADM4
PCDHGC3 CD164
CLDN10 NCDN
TOR1AIP1 FNBP1
TOR1AIP1 AKAP11
VOPP1 TNFRSF1B
C4orf8 NFATC2IP
ADH7 CRYBA4
PRM1 GARNL4
PRM1 FADS1
STARD7 CDC20
IL10RA AQP7
IL10RA REG1B
IL10RA KIAA0226
IL10RA MYCBP
IL10RA POL3S
IL10RA RPRD2
IL10RA MC2R
IL10RA PNMT
IL10RA GPR3
IL10RA CRYBA4
IL10RA CD22
IL10RA SLC25A17
IL10RA IDUA
IL10RA PSMD7
IL10RA ISG20L2
IL10RA TIMP3
IL10RA KPNA6
IL10RA PTGES
IL10RA FANCA
IL10RA TTTY15
IL10RA FDPS
IL10RA BCL3
IL10RA RRH
IL10RA NBEAL2
IL10RA MAP2K5
IL10RA KRT2
IL10RA SV2B
IL10RA BAIAP3
IL10RA OAS2
IL10RA UBL3
IL10RA TP53I11
IL10RA APC2
IL10RA AMELX
IL10RA TRAFD1
IL10RA TP53
IL10RA ZNF500
IL10RA CACNA1F
IL10RA HTR1B
IL10RA NFATC3
IL10RA RHBDL1
IL10RA TCF3
IL10RA RSC1A1
IL10RA POLE
IL10RA STXBP1
IL10RA GNRH1
IL10RA ARMC6
IL10RA HRAS
IL10RA TFDP2
IL10RA DNAJC16
IL10RA DOK1
IL10RA ACOT11
IL10RA CDC2L5
IL10RA B4GALT5
IL10RA CPNE6
IL10RA P2RX5
IL10RA TCOF1
IL10RA SGTA
IL10RA SPP2
IL10RA SDCCAG1
IL10RA WHAMM
IL10RA UGT2B15
IL10RA CYP1A2
IL10RA PLXNB1
IL10RA U2AF2
IL10RA ITGAD
IL10RA TBX5
IL10RA MTHFR
IL10RA SLC1A7
IL10RA LOC729400
IL10RA ITGA2B
IL10RA NTRK2
IL10RA NOMO1
IL10RA MOBKL1B
IL10RA ALDH1B1
IL10RA GNAS
IL10RA REM1
IL10RA TCF20
IL10RA PTPRD
IL10RA CADM4
IL10RA C14orf1
IL10RA NCR2
IL10RA MGAT5
IL10RA SRM
IL10RA HMX1
IL10RA BFSP2
IL10RA KCTD17
IL10RA CTSG
IL10RA CACNG1
IL10RA KLK7
IL10RA PDE3A
IL10RA SOX12
IL10RA CRX
IL10RA B3GAT3
IL10RA CAD
IL10RA FOSL1
IL10RA ADAMTSL2
IL10RA GNB3
IL10RA CEP135
IL10RA SMO
IL10RA WDR62
MSL3 KCNJ4
IRGC SLC9A3R2
CYP4F12 DDN
MYBL2 TBX19
VDAC2 GNAS
VDAC2 CTNNA1
VDAC2 MORF4L2
VDAC2 RIN2
VDAC2 ACOT13
VDAC2 OAT
MBD3 NFKB2
RAD52 MAGEA9
GPA33 IKZF1
GPA33 NCDN
GPA33 TMPRSS6
GPA33 AQP5
GPA33 S100A3
GPA33 MTHFR
GPA33 CORO1A
GPA33 SLC5A2
GPA33 PAEP
GPA33 DPYSL4
GPA33 CHD8
GPA33 PSMB4
GPA33 THRB
LILRB3 FSCN2
RORC MAX
GATAD1 GP2
UBQLN2 ZNF264
FLRT2 HEPH
FLRT2 KIFC3
FLRT2 TFPI
ELK3 CADM4
FBXO21 CDK2
FBXO21 PSMB4
IL6ST CRCP
IL6ST MATN2
IL6ST CRYAB
USF2 POLG
DLX2 PNMT
C9orf114 SCYL3
KIF1C LECT1
MGST3 PARK7
MGST3 SIAH2
MGST3 ARNT
MGST3 ACAA1
MGST3 KIN
MGST3 PGRMC1
MGST3 JUND
MGST3 LTK
RAP2C DAXX
ASPHD1 ADRBK1
ASPHD1 MMP12
GUCY2D SLC35A2
CLCN6 ITM2B
CLCA1 CDK6
TNFRSF10D HIPK2
TMEM187 UCHL1
GRIA1 KCND3
GRIA1 FGFBP1
GRIA1 MTOR
AHCYL1 GJA1
AHCYL1 BRD2
AHCYL1 YME1L1
AHCYL1 DDX3X
AHCYL1 NBPF15
AHCYL1 CRYAB
AHCYL1 RHOB
MAP2K1 CHST10
MAP2K1 PRKAR1A
FGF13 FLT1
FAM189A2 GMPR
FAM189A2 SFTPD
FAM189A2 GYPE
FAM189A2 SCARB1
FAM189A2 TELO2
FAM189A2 SNX3
RBMS1 PTPN12
RBMS1 YME1L1
RBMS1 EBAG9
PLK1 ACVR1B
KTN1 sept-06
KTN1 CALR
KTN1 HNRNPA1
AQP3 SERHL2
LTC4S DNAJC7
C16orf45 DPYSL3
ICT1 IMP4
SULT4A1 KIAA0913
SULT4A1 DGKG
SULT4A1 ZBTB25
SULT4A1 HSP90AB1
SULT4A1 TFPI
SULT4A1 DYNC1I1
SULT4A1 RAB3A
SULT4A1 CACNB4
SULT4A1 PSG7
SULT4A1 TNFRSF25
HNRNPA0 NONO
C22orf24 PLEKHG3
C22orf24 RGL1
WBSCR22 METTL3
WBSCR22 MEF2C
WBSCR22 SH3PXD2A
WBSCR22 YWHAE
WBSCR22 KRIT1
WBSCR22 RAD51L3
WBSCR22 SLC6A9
WBSCR22 PRPH
WBSCR22 GABRA3
WBSCR22 TUBB2B
WBSCR22 PRRC1
WBSCR22 WAS
WBSCR22 ARL2
WBSCR22 LIMK1
WBSCR22 MAP3K7IP1
C10orf137 GNAS
PRRC1 ZNF643
PRRC1 MYEF2
PRRC1 HOXC11
PRRC1 KRT16
PRRC1 ADRA2C
PRRC1 MFNG
PRRC1 SLC24A1
PRRC1 PSG1
FDXR KLRC3
FDXR WNT11
FDXR NR2C1
CHST7 TFF3
GRN UBE2C
GRN SNX17
GRN ZNF80
GRN HOXD9
GRN OAS2
GRN ERGIC3
GRN ATP2A3
GRN PLEC1
GRN NOMO1
GRN TAPBP
BTBD2 MYCL1
BTBD2 PPPDE1
BTBD2 ALAS2
BTBD2 TRAM2
BTBD2 FTH1
BTBD2 S100A9
D4S234E PSG1
KIAA0513 ANKRD12
ALAS2 NPM3
ALAS2 ST20
ALAS2 EPHB2
ALAS2 ZNF76
ALAS2 ALMS1
ALAS2 KIAA0895
ALAS2 DNASE1
ALAS2 DKC1
ALAS2 CDKN2C
ALAS2 IQCK
ALAS2 P2RX7
ALAS2 PCDH9
ALAS2 CTSC
ALAS2 CEBPE
ALAS2 TAF1
ALAS2 SUPT6H
ALAS2 TRIM21
ALAS2 RRAS
ALAS2 IFNA6
ALAS2 RAB3A
ALAS2 C5orf45
ALAS2 TBX5
ALAS2 STK17A
ALAS2 UCHL1
ALAS2 KDM4C
ALAS2 ZNF473
ALAS2 PTK2
ALAS2 FADS1
ALAS2 HSD3B2
ALAS2 SLC6A8
ALAS2 CCDC130
ALAS2 STAT2
ALAS2 SNX29
ALAS2 MAPK12
ALAS2 TOMM34
ALAS2 INA
ALAS2 PDE4C
ALAS2 GP2
ALAS2 NUPL1
VPS41 PLCB1
VPS41 TMPRSS6
VPS41 RAB11FIP3
NAP1L4 RPS4Y1
NAP1L4 ANG
MGAT5 ZWINT
HCG26 LLGL1
RPS12 RPS27
RPS12 RPL37
RPS12 RPS21
RPS12 RPL23
RPS12 RPL17
RPS12 RPL12
RPS12 KIAA0284
RPS12 RPS3A
HPGDS WWOX
TREX1 WNT11
GABBR1 ADD1
ANKMY2 SLC1A6
FCGR2A CALCOCO1
FCGR2A REG3A
FCGR2A TUSC2
FCGR2A CD44
FCGR2A TNFRSF1B
FCGR2A ATP1B2
FCGR2A ZNF189
FCGR2A IFNA10
FCGR2A FASLG
FCGR2A PNMT
FCGR2A RGS20
FCGR2A ATP5G3
CST6 SLC5A2
PRPH METTL1
PRPH FGFR1
PRPH MVK
PRPH DHCR7
PRPH CEACAM4
PRPH TMPRSS6
PRPH SLC9A3R2
PRPH PVT1
PRPH HIRIP3
PRPH KCNJ4
PRPH RAPGEF4
PRPH CCPG1
PRPH ST6GALNAC4
PRPH CCBP2
PRPH KRTAP26-1
PRPH ALPPL2
PRPH PLXNA3
PRPH SLC28A1
PRPH MGAT1
ZNF133 C19orf29
ZNF133 PARD3
PSMB7 NDUFAB1
PSMB7 GOLGA4
CD19 TAF1
CDC42EP1 CCBP2
OPRM1 ABCB6
TTRAP PGRMC1
TTRAP SFPQ
ZRSR1 E2F4
CYP1A1 SLC6A8
HNRNPH1 LOC728643
ZNF211 SLC24A1
MEF2C EML3
MEF2C GHITM
PDK4 SLC24A1
SEC13 GRM4
SEC13 CRYAB
ORC2L U2AF2
CRK KDM4A
CRK DCTD
CRK TBC1D22A
HMGN1 SRP9
HMGN1 DNAJA1
WSB1 DCLRE1A
WSB1 MYCBP2
WSB1 ACTB
WSB1 GOSR1
WSB1 TOP3A
DDIT3 ZNF250
DDIT3 BIRC5
DDIT3 NR4A3
DDIT3 ACACA
DDIT3 MMP16
DDIT3 CEP164
DDIT3 LILRA4
DDIT3 RBM42
EMILIN1 DES
DNAJA1 JTB
DNAJA1 INA
ZNF549 PSMD14
INHBB GPR3
EFR3A RHOB
STXBP5L RAD51L3
C1orf107 DNAJC4
ARHGEF1 MAP4
ARHGEF1 CEBPG
DHX16 PAN2
RPH3A GATA1
LRRC37A3 GRAMD1B
LRRC37A3 TROAP
ZCCHC24 TBC1D1
ZCCHC24 LAPTM4B
ZCCHC24 UBE2I
ZCCHC24 DPYSL3
ZCCHC24 DPT
ZCCHC24 PSIP1
ZCCHC24 KLC1
ZCCHC24 RHOBTB1
ZCCHC24 HTRA1
ZCCHC24 C1S
ZCCHC24 TGFBR3
MARK3 CD7
SBNO2 DNASE1L2
SBNO2 LIN37
SBNO2 CYP27A1
SBNO2 PSG1
PPIB FAU
PPIB CNPY2
GAP43 LSM7
RABEPK DMP1
MTHFD1 KIR2DL4
IRS2 PTPRD
C6 MTFR1
GPM6B LAMB1
POU2F3 OAS2
SSX1 ADRA1B
SSX1 SPAG8
SSX1 IMP4
SSX1 SLC6A8
SSX1 CCDC6
SDHD STAU1
SDHD SNX3
SDHD CREG1
SDHD H2AFZ
SDHD LSM3
SDHD SRP9
SDHD C11orf58
MYO1E NFKB2
LCT LEP
LCT SYK
COPB2 HIST2H2AA3
COPB2 JTB
SCARB2 STAT2
USP11 TRAF3IP2
USP11 KIFC3
USP11 SPIB
USP11 ZNF3
USP11 AAK1
USP11 NFYB
USP11 ATP1B2
USP11 MRC2
NKX3-2 TRIM16
SUPT7L CD34
GAD1 SLC6A9
DRAP1 CDC20
SPTLC2 BCL3
SLC9A3R2 NBAS
SLC9A3R2 DFFB
SLC9A3R2 MTERF
SLC9A3R2 C19orf21
SLC9A3R2 CHRNA2
MIF CLIC1
PRPS1L1 ELL2
PRPS1L1 PAX8
PRPS1L1 AMPH
TOP1 CLEC11A
ATF4 SUMO1
ATF4 EIF4H
ATF4 CALR
GREB1 ELOVL5
DPH2 TMPRSS6
GYPE ACVR1B
GYPE USO1
IFNA2 ACVR1B
MTMR9 KIAA1462
KIAA1279 CTNNA1
PCTK3 LILRA2
PCTK3 PLA2G1B
PCTK3 RHBDL1
PCTK3 CELP
PCTK3 SLC1A7
PCTK3 HIST1H1A
PCTK3 STK19
PTPRD NFATC3
PTPRD UBL4A
PTPRD OIP5
PTPRD FLT1
PTPRD CEP290
PTPRD PIK3CD
PBX2 GNAL
ARID4A ADRBK1
ARID4A TUBB2B
SCN8A RHBDL1
DGKD TNK2
DGKD IGHG1
ELAC2 KIR2DL4
ELAC2 TCF7L2
SNRPD3 ATP6V1A
AKR1A1 CLIC1
AKR1A1 NME1
AKR1A1 TMED3
KIAA0284 UBN1
KIAA0284 PHKG2
KIAA0284 PRKACG
KIAA0284 POU2F2
KIAA0284 CHM
KIAA0284 REL
KIAA0284 TMEM184B
KIAA0284 HCRTR1
KIAA0284 CALCA
KIAA0284 POLR2A
KIAA0284 PML
MAGEA9 AQP7
MAGEA9 ARHGEF2
MAGEA9 CD3E
MAGEA9 TSHB
LOC100129500 NEUROG3
GCSH YWHAQ
GOLGA3 YTHDC1
DGCR9 MTHFR
DGCR9 JUND
DGCR9 ITGAL
MGAT4C ATP1B2
GCOM1 KIFC1
GCOM1 RUVBL2
DULLARD CAPNS1
GPR4 POLG
DNMBP PSMB4
GFPT1 MTHFD2
MPHOSPH9 YME1L1
MPHOSPH9 ABCA2
NEUROG3 IFITM1
NEUROG3 ST3GAL4
NEUROG3 NRP1
NEUROG3 GSK3A
NEUROG3 PAPSS2
NEUROG3 TTF2
NEUROG3 LLGL1
PDGFRA UGT2B15
PDGFRA PTPN9
CCRK PSG1
SERPINA4 GNS
SERPINA4 UBN1
SERPINA4 RHBDL1
MAGEB2 VENTX
KIR3DL1 TROAP
FOXJ2 FCHSD2
UBOX5 CYP4F11
UBOX5 DUSP1
UBOX5 ATP1B2
UBOX5 FLT1
UBOX5 FUT1
UBOX5 GHITM
UBOX5 TRBV5-4
UBOX5 CD7
IDH2 ENTPD2
ATP5J PSMD10
ATP5J LDOC1
ATP5J SYNE1
ATP5J COX6C
ATP5J C14orf2
ME2 EEF1D
E2F4 TRIM66
E2F4 SHC3
E2F4 FES
E2F4 RFC1
E2F4 INTS9
E2F4 UTRN
E2F4 PRKRIR
E2F4 PHB
E2F4 CYP2E1
E2F4 GSTO1
E2F4 S100B
E2F4 GNAI3
E2F4 LY6G6C
E2F4 C1orf9
E2F4 RNF10
E2F4 GPR98
E2F4 CLINT1
E2F4 RCC1
E2F4 UBE2I
E2F4 PLA2R1
E2F4 MAPK8IP1
DNAJC4 IL1RL1
DNAJC4 ALKBH1
DNAJC4 ASTN1
DNAJC4 TRIM3
DNAJC4 POP5
DNAJC4 SEL1L
SLC2A5 sept-06
SLC2A5 SFRS18
SLC2A5 PRPS2
SYNPO MR1
C10orf12 BCL3
CDH1 CXADR
CDH1 KRT18
CDH1 ATP6AP1
CDH1 GNAS
CDH1 SLC11A2
CDH1 LRBA
CDH1 LSM7
CDH1 MAGED1
CDH1 CUX2
CDH1 NCSTN
CDH1 CD46
CDH1 TM9SF2
CDH1 CD47
SCD GCNT1
SCD CRKRS
LCK TBX5
LCK RHBDL1
LCK TFR2
TNKS LOC552889
FGF3 KIFC3
FGF3 PDS5A
FGF3 IFIT3
FGF3 CDH13
FGF3 IGL@
CTSH LCP1
ITIH1 CPNE6
OTUD4 COL16A1
CD44 GPR3
CD44 RMND5B
CD44 SSH1
ADH5 STAC
EPO NTNG1
TPST1 EIF4EBP2
NUP88 RHO
CRYAB HSPG2
CRYAB IGFBP6
CRYAB RCAN2
CRYAB GNB2L1
CRYAB COL4A6
CRYAB ACTB
CRYAB DES
CRYAB CBX6
CRYAB ELN
RAD50 P2RX7
ARID5B CTNNA1
TRIM33 EPHB2
TRIM33 NAAA
TRIM33 METAP1
ADA LRCH4
ACTB NONO
ACTB NR4A1
ACTB DUSP1
ACTB ATP5A1
ACTB VIM
ACTB ARHGAP1
ACTB ACTN1
ACTB SERPING1
ACTB CALD1
ACTB FAM38A
ACTB ZFP36L2
HCRTR1 PLEC1
HCRTR1 KCNAB2
HCRTR1 OGFR
HCRTR1 CFDP1
HCRTR1 FBXL4
HCRTR1 WNT11
HCRTR1 RHOH
HCRTR1 INSR
HCRTR1 ACVR1B
HCRTR1 AURKB
HCRTR1 OR2F1
HCRTR1 PCCA
HCRTR1 GNAS
HCRTR1 IK
MTHFR KLHL35
MTHFR CHKA
MTHFR GRLF1
MTHFR NOL7
MTHFR COL11A1
MTHFR GLMN
MTHFR TROAP
MTHFR LRIT1
MTHFR PMF1
MTHFR PQBP1
MTHFR PLXNB3
MTHFR KCTD20
MTHFR PARD3
MTHFR FURIN
MTHFR CNTN1
MTHFR VCX3A
MTHFR PEX10
MTHFR F7
MTHFR ACAN
MTHFR APLNR
MTHFR RBMXL2
MTHFR LILRA4
MTHFR MAPKAPK2
MEGF6 SLC16A3
MEGF6 CHMP7
NUMA1 FUS
PIGR HIST1H3I
PIGR MVK
TUBG1 LOC652147
YAF2 TBX5
ZNF292 ACVR1B
ELK1 KIAA0999
ELK1 ZNF167
SLC22A24 CAV2
SLC22A24 CYC1
SLC22A24 CTNS
HAO1 ACY1
NCAM1 BCL3
NCAM1 STAC
NCAM1 TNFRSF25
NTRK2 ACVR1B
RPL30 KIAA0355
RPL30 RPL35
RPL30 UQCRB
CLCN4 CDK6
ZC3H14 LBP
ZC3H14 SHC2
PTENP1 KRT2
RAP2A DNAJB2
RAP2A RAD54L
CDKN1B GP2
CDKN1B HBP1
DLX4 NUPR1
RPL13A KLK3
RPL13A RPS17
RPL13A RPL13
RPL13A RPS8
TCF20 POLE3
TCF20 EPHB2
GTF2F2 PPP2R5D
RFX1 TERF2
RFX1 DUS4L
AQP1 CLIP3
PSMD10 GNG10
NDRG2 CPNE6
P2RX7 MYO1D
P2RX7 TP53I3
P2RX7 HOXA10
P2RX7 NOP14
P2RX7 IL3RA
HIRIP3 DPF2
HIRIP3 TOP3A
HIRIP3 TK2
UNC5B AGPS
UNC5B ATP1B2
UNC5B CYP4B1
TADA3L DHCR7
TADA3L ITPKB
TADA3L CLMN
SAT1 HSPD1
SAT1 DAZAP2
SAT1 RPS4X
SAT1 EID1
AKT2 U2AF2
AKT2 BAIAP3
CAD ST14
SERPINF2 KIF20B
RERE AP3D1
HLA-DMA ACAA1
HLA-DMA HLA-DRB4
WDR18 MTX1
EIF3K RDBP
EIF3K NUP214
LAIR1 UBE3A
LAIR1 ABI2
LAIR1 TJP1
LAIR1 GPR37
LAIR1 PTPRC
STX2 HIPK2
CACNA1A MAP3K3
ELOVL5 SH3YL1
ELOVL5 PPAP2A
ELOVL5 ARF6
ELOVL5 EPHX2
ELOVL5 ATP2C1
FUT2 WNT11
RPS10 RAB22A
RPS10 RPS13
RPS10 UQCR
RPL39 RFC1
XCL1 GUCA1A
GNB2L1 RPL19
GNB2L1 DDX5
GNB2L1 ODC1
GNB2L1 JTB
GNB2L1 PTMA
GNB2L1 HSP90AB1
GNB2L1 GNB2
GNB2L1 NHP2
GNB2L1 HSPA5
GNB2L1 RPL18
GNB2L1 SELENBP1
GNB2L1 SLC25A6
GNB2L1 EIF4A1
GNB2L1 RPL28
GNB2L1 TCP1
GNB2L1 GGT2
GNB2L1 PSMB4
PSMB5 COX6A1
OFD1 ARFIP2
PECAM1 CCND3
PECAM1 NAAA
RHOBTB2 CNNM2
TCEAL4 ANXA4
TCEAL4 LAPTM4A
TCEAL4 BMI1
CHKB OAS2
CHKB NFATC2IP
CHKB CRYBA4
ARG2 MAGED2
ARG2 DAD1
RAMP3 MVK
CPNE3 NRTN
ProSAPiP1 CDK6
RAB11FIP5 KCTD20
RAB11FIP5 ECHS1
RAB11FIP5 KIAA0040
NCAPD2 SLC16A5
CELA2B SLC6A8
IGL@ IGJ
BCL3 TSTA3
BCL3 SYNGR4
BCL3 LAG3
BCL3 PCDH9
BCL3 BCS1L
BCL3 LAIR2
BCL3 CDKL5
BCL3 THPO
BCL3 KRT16
BCL3 NSFL1C
BCL3 DKFZp566H0824
BCL3 KIAA0892
BCL3 KLRC2
BCL3 GNAS
BCL3 MRPS31
SLC25A16 IKBKG
KCNMB1 FBXL7
ZNF217 NAAA
SLMO1 GNAI2
SLMO1 TIAM1
SLMO1 C1orf216
SLMO1 PRPF4B
SLMO1 SCYL3
SLMO1 IL1RN
SLMO1 BNC1
SLMO1 POLG
SLMO1 MAPK14
SLMO1 COL19A1
SLMO1 NR4A3
SLMO1 DDT
SLMO1 WDR62
PAX9 FKBP15
PAX9 SFTPD
PAX9 PIP5K1A
PAX9 TBX1
PAX9 SLURP1
PAX9 SPPL2B
PAX9 ACVR1B
PAX9 ZNF134
PAX9 HPD
PAX9 APOA1
PSEN2 SUPT6H
PCBP1 ZMYND11
PCBP1 GNAS
CYP27A1 TBX5
CYP27A1 CEP135
MEF2A SEC23A
MEF2A SETBP1
ZFPL1 FZR1
FARP1 ACAN
FARP1 NAAA
IGLL1 FZR1
HSPA4L ADRA1D
GABRA5 DDN
GAK SNRNP70
AGT C18orf8
KIAA0355 DOCK1
SLC1A6 GH2
SLC1A6 TUSC2
SLC1A6 IGSF2
SLC1A6 NPC2
SLC1A6 INHBA
SLC1A6 RHBDL1
SLC1A6 NQO2
SLC1A6 CDK6
FZR1 CDKN2D
FZR1 FSCN2
FZR1 LOC552889
FZR1 PTPN2
FZR1 KIFC3
FZR1 CYP2C19
FZR1 AMELX
FZR1 MORF4L2
FZR1 ERAL1
FZR1 TPM2
FZR1 RAB3A
FZR1 MYST1
FZR1 CHIT1
FZR1 SOAT2
FZR1 SPDEF
FZR1 MNX1
FZR1 TOP3B
FZR1 DMWD
FZR1 STK25
FZR1 STAT2
FZR1 TNNC2
FZR1 BAX
FZR1 PDE4A
FZR1 IK
FZR1 MARCH2
CD38 RPS4X
SULT2B1 MAGEB1
SULT2B1 ZNF783
FMOD ATP1B2
GORASP2 DOK1
GORASP2 EBNA1BP2
GORASP2 STX5
GNAZ FAM127A
HLA-DQB1 CD34
HLA-DQB1 HLA-DRA
KCNA3 DNAJC7
ST14 CYBB
ST14 CSNK1G2
ST14 TERF2
ST14 PNMA2
ST14 PKP1
ST14 KLHDC3
ST14 JUP
ST14 ILF2
RPL5 AIF1
RPL5 RPL23A
AZI1 HPR
PPP1R3D RAD51L3
CEP290 NLRP3
BCL10 DTX4
IKZF1 OAS2
IKZF1 NFYA
MFSD10 RNF160
MFSD10 CACNA2D2
MFSD10 KIFC3
MFSD10 BCL2L2
HBBP1 USP6
HBBP1 FAM189A1
LIAS GALK1
ARL4D SLC9A7
ARL4D MFNG
PGAP2 LY6G6C
ARMCX2 H2AFV
ARMCX2 TRAFD1
INHA TRIM3
INHA DFNA5
INHA PTPN9
CRABP1 STAT2
CRABP1 CXorf27
ATP5J2 COX6A1
ATP5J2 ARHGEF7
ATP5J2 UQCRQ
ATP5J2 COX7B
ATP5J2 PARK7
ATP5J2 UBE2J1
ATP5J2 TM9SF2
ATP5J2 IDH1
ATP5J2 DBI
ATP5J2 PRDX1
ATP5J2 GSTZ1
ATP5J2 ACOT13
MBL2 RPL13P5
AGR2 TACSTD2
NLGN1 MFHAS1
AP2B1 GHITM
TPI1 ITM2B
NDUFB8 PSMB4
NCAPH MLLT4
C3orf37 CDK2
NISCH MECP2
NISCH NBL1
NISCH ADD1
NISCH SNRNP70
NISCH COL6A1
PTPRJ PFDN1
DPYD LAPTM4B
ABCF2 EIF2S3
TP53TG5 TCOF1
TAF15 CARTPT
TAF15 MAPRE3
TAF15 COPS6
SMO CYP2B6
SMO TP53
SMO SMN2
SMO C19orf6
SMO TBX1
SMO ALB
SMO GPR31
SMO TMX1
C10orf72 SERPING1
SRRT AFAP1
SRRT EXOSC10
SRRT FUT7
SRRT UQCRB
SRRT PTTG1IP
LYRM1 ALOX5
SYK DPT
LRCH4 KIAA0391
LRCH4 ADRBK1
GNA12 SEMA7A
MAGED2 EEF1D
MAGED2 GNAS
MAGED2 RALY
MAGED2 MT1X
MAGED2 HLA-G
MAGED2 GPX4
MAGED2 DLGAP4
MAGED2 RPL10
GYS1 MATN3
ARHGEF9 DAPK2
TRAF3IP2 MTHFD2
MFNG PIK3C2B
MFNG ZNF259P
MFNG TBC1D22A
MFNG RFC5
MFNG C18orf1
MFNG EYA4
MFNG CYP2E1
PRKG1 DUS4L
GOLGA1 ELAVL2
INA SLURP1
INA RUNX2
INA MOG
INA TMPRSS6
INA PTP4A1
INA ZNF274
INA VPS13A
INA FARSA
INA POLG
INA MCM2
INA SH2B2
INA ST18
INA CALR
INA TCTA
INA MTG1
INA ITM2B
INA NCR3
INA ZNF169
INA MYH2
INA CCL16
INA NBR2
INA MLLT3
INA BAP1
INA GHITM
INA KRR1
INA ZNF141
CLTB GALK1
CLTB TROAP
CLTB ERGIC3
CLTB DOK1
RYBP FAM127A
MICB RUNX2
MYEF2 FAM75A7
MYEF2 GIP
MYEF2 MLANA
MYEF2 CSF3
MYEF2 PTPRZ1
MYEF2 CHN1
MYEF2 FADS1
MYEF2 MDH2
MYEF2 NME6
MYEF2 TBC1D12
CFLAR MYST1
HLA-DOB IMPA1
HLA-DOB PPP3R1
HLA-DOB ANK1
HLA-DOB NFKB2
HLA-DOB TNFRSF25
HLA-DOB SERPINB2
HLA-DOB RECQL5
NCDN YARS
NCDN MYL5
NCDN CPNE6
NCDN ARHGAP12
NCDN GP2
NCDN GLMN
NCDN ABCA2
RICH2 CDC2L5
KRT15 SLC25A6
ANXA9 RELA
PKP1 KIR2DL4
RNF216 DUS4L
PTGES3 PRKAR1A
RBP3 FADS3
RBP3 PCGF1
RBP3 GALK1
RBP3 ZBTB25
ATP5H UQCR
SEZ6L LLGL2
ETS1 TERF2
SIGLEC7 SAPS2
CELP RMND5B
CELP WISP3
CELP GALK1
CELP FARSA
CELP TCL1A
CELP CDC45L
DNM1L GRINA
DNM1L WDR62
RIN2 SDCBP
RIN2 C21orf33
ITIH3 CD34
CD46 TMEM87A
CXorf1 KIR2DL4
PQBP1 AK3L1
PQBP1 HNF1A
PQBP1 SERPINB13
LOC388931 HIPK2
AKAP10 C2orf24
SGCD LOC552889
SGCD OPRL1
REEP2 GNB3
PAPPA MFAP2
TNIP1 NFKB2
TNIP1 PIP4K2B
TNIP1 KIAA0323
TNIP1 KIF11
MOBKL1B ABI1
ARHGEF12 UGT2B15
NFATC2IP PZP
NFATC2IP PLEC1
NFATC2IP ABCB6
NFATC2IP FAF2
NFATC2IP PUM2
NFATC2IP C2CD2
NFATC2IP ATP6V1A
NFATC2IP PISD
NFATC2IP CTNNA1
NFATC2IP PITRM1
NFATC2IP EIF3CL
NFATC2IP GNAS
NFATC2IP VPS13B
NFATC2IP GAS2L1
NFATC2IP STAT2
PLD1 RPL13P5
MT3 MT1B
DST COL4A6
KHSRP PKM2
KHSRP SFRS4
MLXIP ALDOC
GOSR2 U2AF2
FOLH1 ITM2B
FOLH1 DIO1
PAK1 GYPB
CSPG5 IKBKG
DHFR ACAN
ACOT8 RHBDL1
UBXN7 CCNF
CREB5 ITM2B
TBC1D2B C18orf1
SPN MYCN
SPN TBC1D22A
SPN GPR35
SLIT1 MVK
CLCN2 CADM4
T CCL16
T PSG1
KCNJ1 UCHL1
AQP7 HMHB1
AQP7 LGR5
AQP7 EIF5B
AQP7 RPL13P5
AQP7 ITIH4
AQP7 AKAP3
AQP7 FGF18
AQP7 MYST1
AQP7 CYP2B7P1
AQP7 MFAP4
AQP7 YKT6
AQP7 KIAA1107
AQP7 AGAP8
AQP7 KIAA0892
AQP7 DPH1
AQP7 DOHH
AQP7 ADAM15
ID2 MYCBP2
KIAA0247 DDX5
RFX3 PARP2
ITGA7 PTRF
MTNR1B CDK2
P2RX1 ARID1A
RAD51L3 TROAP
RAD51L3 GRB2
RAD51L3 MYO16
SSTR3 SORBS3
RARS CTNNA1
PDGFA MECP2
COL8A1 GPR35
ZNF193 MAP3K14
GABARAPL1 GGT2
CHST3 GPR15
CHST3 B4GALT3
KDM5A MAX
VPS45 RUNX2
ITGB8 DTX4
NTNG1 PRKACA
NTNG1 MVK
NTNG1 TNRC4
NTNG1 MAGEA11
NTNG1 STK38
NTNG1 ZXDA
NTNG1 BBS4
NTNG1 DIS3
TRAF3IP3 RHO
IFNGR1 SSR1
IFNGR1 TXNL1
M6PR TROAP
M6PR MMP12
CTBP1 CTNNA1
CTBP1 FAM38A
BNIP1 LOC100134498
AMHR2 GRM4
AMHR2 HIST1H2AH
PMAIP1 PIK3R1
JHDM1D SLC5A2
IGF1R ST3GAL5
IGF1R CYTH3
IGF1R MFHAS1
IGF1R CDSN
IGF1R CCL1
IGF1R PRKACA
RPS3A RPS11
RPS3A RPS23
PCDH9 SLC16A3
PCDH9 GNS
PCDH9 MC2R
PCDH9 PIGC
PCDH9 EFNB1
PCDH9 WNT7A
PCDH9 CD22
PCDH9 BCL2L11
PCDH9 ECE1
PCDH9 C21orf33
PCDH9 GPR1
PCDH9 CEP68
PCDH9 S1PR1
PCDH9 CCDC86
PCDH9 NF1
PCDH9 KIR2DL4
PCDH9 PAEP
PCDH9 KIAA0892
PCDH9 CHRNA6
PCDH9 SCN5A
ZNF8 TNP1
PNMT PLIN3
PNMT TAF6L
PNMT YWHAQ
IL2RG SMPDL3B
THUMPD1 GNAS
THUMPD1 COASY
CBFA2T3 WNT11
KYNU RPP30
KYNU NR1H4
KYNU VSNL1
KYNU RPS29
KYNU POU3F4
KYNU SMAD3
KYNU METTL13
KYNU AXL
KYNU CST2
SOCS6 DAPK2
CPNE1 MED21
CPNE1 PHKA2
GLRA2 KIAA0087
TALDO1 TM7SF2
TALDO1 POLD2
TALDO1 SCCPDH
TALDO1 PCOLCE
TALDO1 SND1
GPR3 CHRD
GPR3 CD22
GPR3 PLXND1
GPR3 ATP8B1
GPR3 SMAD3
GPR3 SPTA1
GPR3 RFC1
GPR3 CASP10
GPR3 MAPK8IP1
GPR3 CRELD1
GPR3 CAMTA1
PNPLA6 ULK1
E2F6 SAPS2
ATP5C1 UQCR
RPL11 RPS18
PA2G4 TROAP
NONO OCRL
NONO ACTG1
NONO SLC25A36
NONO SMARCA4
NONO RP11-345P4.4
NONO IARS
NONO NUP210
NONO FAM120A
NONO TPP1
NONO HSP90AB1
NONO NCOA6
NONO TNC
NONO GOLGA8A
NONO GTF2I
NONO RNF187
NONO DCTD
NONO PRPSAP1
NONO NCOR2
NONO TTC3
NONO EIF3F
NONO YME1L1
NONO CAPZA2
NONO PNN
NONO PCBP2
NONO PABPC1
NONO NXF1
NONO HNRNPA3
NONO XPO7
NONO REEP5
NONO AP3D1
NONO CST3
MPST SKP1
SF3B2 CDR2L
PRM2 L3MBTL
PRM2 FAM65B
PRM2 PLAGL2
DMPK CPNE6
PROP1 MVK
CAV1 COX7A1
CAV1 SH3BGRL
PRRG1 WDR62
PRRG1 RECQL
NEUROD1 CD22
PPP1R12B MYL9
BANF1 PABPC1
BANF1 EEF1D
COL19A1 EFNA3
TOP3B PTPRE
TOP3B UTRN
TOP3B SLC17A1
TOP3B PSG1
VASH1 NTRK3
POLD2 TMEM147
POLD2 TAF1
POLD2 FKBP4
POLD2 FLT1
SLC6A8 SIM2
SLC6A8 GRM4
SLC6A8 DDX18
SLC6A8 GRAP
SLC6A8 CHAD
SLC6A8 CDK6
SLC6A8 AQP5
PPFIA2 TMPRSS6
DGCR11 PSG1
SLC1A4 WDR62
CD163 EFNA3
AARS PUM2
VAPA ANKS1A
VAPA PSMB4
GDI2 C5orf15
GDI2 WWP1
GDI2 ATP5A1
GDI2 CLIC1
GDI2 CREG1
GDI2 RAN
GDI2 SRP9
GDI2 CAPRIN1
GDI2 CLEC11A
C22orf9 TMEM159
CASP3 MFAP2
KCNA1 SLC24A1
HIST1H1C HIST1H2BE
HIST1H1C HIST2H2AA3
HIST1H1C HIST1H2BM
DSCR4 DCHS1
PRODH2 SCNN1D
IFNAR2 MYST1
PSME1 TRIM25
PSME1 CDH11
PSME1 RHBDL1
LOC100129361 GABARAPL2
TM9SF2 PICALM
TM9SF2 EFNA1
TM9SF2 TRAF4
TM9SF2 CD2AP
TM9SF2 TMEM66
TM9SF2 G3BP2
TM9SF2 UCHL3
TM9SF2 GAS6
YARS FARSA
OMG MAX
OMG TTC15
RND3 HSPG2
ASIP MAX
EFNB3 EEF1D
GSR WNT11
MADCAM1 LOC26102
FAM38A SOX4
FAM38A FUS
FAM38A PLEC1
ZFP36L2 SPOP
ZFP36L2 SECTM1
ZFP36L2 BAT1
ZFP36L2 CTNNA1
ZFP36L2 BTBD3
KIR2DL1 WNT11
ACTC1 CSRP1
BMP2 SLC16A3
FGA MYST1
C16orf88 ACAN
SUPT5H MDC1
ATP13A3 ZNF410
ATP13A3 CSHL1
ATP13A3 TCP1
ATP13A3 FUT7
ATP13A3 MCL1
SLC35A2 ALOX5
SLC35A2 EIF4E2
SLC35A2 SCG5
GYPA VEGFC
GH2 APOBEC3C
PTPRH TBX5
LY9 ASMT
LY9 RP2
LY9 UBFD1
LY9 RAPGEF1
LY9 TBX5
LY9 LAMP3
LY9 KIF1B
NBEAL2 MEGF9
TBC1D22A VAV2
TBC1D22A MAZ
TBC1D22A RHBDL1
TBC1D22A HTR1B
RAPGEF2 ZNF384
RAPGEF2 RAB14
RAPGEF2 PRMT1
ATP6V1G1 YWHAE
ATP6V1G1 RPL15
ATP6V1G1 HEBP2
ATP6V1G1 IFITM3
LARP1 SEMA7A
NKX2-5 PPP3CA
TUSC3 HGD
TUSC3 ACAA1
RPA2 WDR62
FAT2 EML3
FOXF1 DPYSL2
LAD1 WASF1
CASC3 KLC1
CASC3 ADD1
CASC3 SFRS18
ACLY SIM2
ACLY SND1
ACLY CLTA
ACLY IDH1
RPL27 RPL17
RPL27 NPM1
TM7SF2 CLDN3
TM7SF2 ENTPD6
TM7SF2 JTB
TM7SF2 STAC
TM7SF2 H1F0
OR7E24 IL8RB
DOK1 SLC6A7
DOK1 CD72
DOK1 STAMBP
DOK1 INPP5D
DOK1 MTDH
DOK1 ACVR1B
DOK1 AP1B1
DOK1 RAPGEF3
DOK1 TTC15
DOK1 STRN
DOK1 RBM4
DOK1 KDM5D
LRRC68 POU6F1
LRRC68 MTA1
LRRC68 LOC644165
B4GALT5 KRT83
B4GALT5 LOC100133166
B4GALT5 CD14
B4GALT5 NRG2
B4GALT5 SLC30A4
B4GALT5 SLC17A1
BMP4 NAAA
AHSG ACP1
LAPTM4B TROAP
UGT2A1 CADM4
RAMP1 IGFBP2
ZNF787 TNFRSF25
PSMC5 ALDH9A1
PSMC5 DIO3
EIF4A2 NCSTN
EIF4A2 ATP6V0B
EIF4A2 RPL18
LOC643332 NRG2
CLEC11A PPFIA4
CLEC11A PTPN3
CLEC11A KIFC3
CLEC11A YLPM1
CLEC11A IBTK
CLEC11A DAP3
CLEC11A CD2AP
CLEC11A ITPR1
CLEC11A MAS1
ETV6 SLC17A3
CD3D COX10
BAI3 DKK4
BAI3 MVK
MAP1A RHO
MAP1A CDR2L
WISP1 MVK
MED1 MAGEA1
MLANA UGT2B15
PAGE4 TPM2
PAGE4 COL13A1
MTFR1 WSCD1
MTFR1 LILRA4
MTFR1 FASLG
FGF7 PSG7
FGF7 RAB3A
DSTN UBB
DSTN NPTN
DSTN DDB1
DSTN TPM2
DSTN MXRA7
DSTN EID1
DSTN SH3BGRL
TAGLN2 MFAP2
PPP5C LALBA
RRAGB GAS6
SYNE2 SLC4A8
TBR1 APOBEC3C
COPS6 PAX8
COPS6 LBP
COPS6 FAM168B
COPS6 HTR7
COPS6 ZNF167
COPS6 FSCN2
FTO AP3M2
TESK2 CCNF
PLA2G16 CORT
PJA2 ZMYND11
SCTR FIG4
TAGLN TPM2
PROX1 ITGA8
PROX1 CXCR5
PYCR1 SLC43A1
PYCR1 ICA1
PYCR1 SND1
PYCR1 GAS6
PHF8 CALR
PAN2 C1orf156
PAK3 AQP5
TMOD1 TAF12
TMOD1 ASTN1
HLA-DRB4 CRCP
CYP2C18 HMGA2
STK16 DSG1
AKAP4 GARNL4
NARS HADH
NARS CSTB
NARS BAZ2B
PRKAR1A ACTR2
PRKAR1A ATP5A1
PRKAR1A RPA1
PRKAR1A DUSP1
SH2B1 U2AF2
BCL7A NAAA
PSMD14 ABCF1
PSMD14 DDX10
PSMD14 TXNDC9
PSMD14 CETN3
PSMD14 ZC3H15
PSMD14 ESPL1
TMED10 MFAP2
TMED10 CD47
AQP5 KIAA0586
AQP5 RPA1
AQP5 HSP90AB1
AQP5 PIK3R1
AQP5 DGKA
AQP5 LOC729678
AQP5 FANCL
AQP5 RREB1
AQP5 SNRK
AQP5 DRD2
AQP5 PSD4
AQP5 ZNF44
AQP5 KLF12
AQP5 MRPS12
AQP5 CYP11B2
AQP5 FAM169A
CCNB2 PRIM2
CCNB2 TBL3
FOSB MCL1
FOSB LMNA
FOSB NR4A1
RAB13 CS
RP11-484H12.6 SEC23A
APOC1 HLA-F
OR2B6 SFTPD
PPP2R5D KIFC3
ACTA2 SOD3
DPYSL2 ID3
DPYSL2 DPYSL3
EIF5 ACAN
BIRC3 SLC20A1
SH3BGRL SEC23A
EIF3G PTOV1
EIF3G TRAP1
EIF3G SLC7A8
EIF3G GNAS
EIF3G PLEC1
TUBB SLC11A2
TUBB NAAA
ANKHD1 GRINA
HYAL1 WNT11
BNIP3 DAD1
PRKAR2A FCAR
PRKAR2A NCK1
PRKAR2A PVR
AKR1C4 FOSL1
SOD3 APBA2
MGAT3 SAG
MGAT3 NFRKB
MGAT3 PSMG1
MGAT3 RCE1
MGAT3 FOXM1
DDX3X TROAP
DDX3X HIF1A
DDX3X DDX5
DDX3X GCH1
ATP6V0D1 PSMD2
RUFY3 DPT
TNNT1 GPR35
HRAS RIMS2
INPP5F GAD2
CALR HDAC1
CALR CADM4
CALR IBSP
CALR RNF41
CALR ACVR1B
CALR KCNK2
CALR HNF1B
CALR CDK8
CALR ITGA6
SPG7 NEBL
SPG7 NOMO1
CXorf27 FGF12
CXorf27 RECQL5
GPR137B PAEP
GPR137B PPM1E
SLBP C14orf1
PABPC1 HNRNPA1
PABPC1 EGR2
PABPC1 GTF2I
RDX SFPQ
GSTT1 MAX
RPL13 SLC25A6
SLC25A12 RAD54L
ABHD5 PPM1E
FOXN1 IQCK
NCRNA00171 RAB3A
PUM1 TTC3
RAC3 GADD45B
HLA-F CCT3
HLA-F JTB
HLA-F HLA-G
AXL CD22
UCN OPRL1
IDH3G ZNF593
SF3B4 CAP1
UPK2 PSG1
NFIX LOC644165
AP2S1 KRT8
ERBB3 PSG1
ERCC8 DDN
SEPT10 SEC23A
LYL1 VENTX
MAP2K3 STAU1
EPS15 ITM2B
GMDS ISLR
OAZ3 CD7
GP2 FYN
GP2 GPR35
GP2 GSTT2B
GP2 HIC2
GP2 GRM4
GP2 C5orf30
SCGB1D2 SAC3D1
SCGB1D2 GRPR
ARHGEF7 MDC1
ARHGEF7 CLSTN1
MYCBP NTRK3
CASP1 EFNA3
CHD4 ISLR
BAZ1A EFNA1
PAMR1 WNT11
MED13L ANKRD46
C11orf52 POLG
C19orf36 TMPRSS6
PCDHB17 TPM2
CDK4 RAB22A
CDK4 NHP2
TREH CDK6
CMKLR1 PTPN9
TADA2L RFC1
TMEM47 C9orf3
TMEM47 TGFBR3
TMEM47 PAFAH1B1
PRKCI HSP90AB1
CCND1 CBX6
CCND1 ADD1
CCND1 PXN
CCND1 DPYSL3
SYNE1 NAAA
ABCD4 WNT1
TNFAIP6 PLXNA2
TNFAIP6 PLEC1
LLGL1 DAPK2
CLUAP1 ZRSR2
ADRA1A ATP1B2
ADRA1A SV2A
ADRA1A MVK
PPAP2B ACTN1
SPTBN1 ADRA1D
SPTBN1 EP300
GYPC PCCA
GYPC NAAA
GYPC DSCR3
GYPC DIXDC1
PPM1F ELN
DMWD TNFRSF25
DMWD SPTB
DMWD ALPL
NQO1 CFTR
NQO1 MYOD1
NQO1 TBL1X
ZNF273 ITM2B
PIK3CD DPT
PTPRN GALK1
MAP2K4 DNAJC9
MAP2K4 NECAP1
MAP2K4 MC2R
TAF11 HIPK2
GRIN2A WDR62
HSPE1 BRP44
HSPE1 SEC61B
HSPE1 HSPA8
KCNH2 RHBDL1
RAB1A TMBIM6
RAB1A FIG4
RAB1A ARF4
MAP4K4 FAS
CDH17 GALK1
MYOM2 RHO
ANK2 TRIM3
ANK2 CTNS
B4GALT3 UGT2B15
B4GALT3 SERPINA7
MAPK8IP2 ANKRD46
U2AF2 RHO
U2AF2 ITGB3
U2AF2 KIAA0999
U2AF2 LRP4
U2AF2 B4GALT4
U2AF2 CLN5
U2AF2 PBX1
U2AF2 DGCR5
U2AF2 NMNAT2
U2AF2 KRAS
U2AF2 SATB2
ACP2 ACAA1
CYR61 VIM
CYR61 NR4A1
GAB2 TSHB
HSPA8 CLIC1
HSPA8 HMGN2
HSPA8 HNRNPH2
HSPA8 NEAT1
FZD5 RPL13P5
CENPA CRX
HTR6 GPR35
ARF6 FCGRT
MCM2 ENTPD2
MCM2 TCF15
MCM2 PRDM2
MCM2 TMC6
MCM2 DARS
MCM2 HCG4
MCM2 C1QL1
MCM2 RPL37A
MCM2 RNF185
MCM2 PAX6
MCM2 CRHR1
MCM2 MMP16
MCM2 DOC2B
MCM2 EPHA5
MCM2 ESR1
MCM2 CDC37
SNRK CADM4
ITSN1 C18orf1
TLX1 ACVR1B
NRP2 SCARB1
NRP2 MSX2
NRP2 PSG1
RBM4B PAFAH1B1
RBM4B LOC652147
FAM131B NF1
IQCK LOC652147
CAPRIN1 TMBIM6
SLC19A2 MAP3K3
NDUFAB1 HAX1
FGFR1OP LILRA4
HLF RHBDL1
RBL1 IL1RL1
ARVCF GARNL4
ARVCF LOC652147
PTN GSN
PTN DPT
RIMS2 GPLD1
RIMS2 LMO1
RIMS2 SERPINH1
RIMS2 EXOSC2
RIMS2 KRTAP26-1
RIMS2 TNFRSF25
RIMS2 LHX2
CNTF CRCP
RAB4A PPP1R10
RPL37A KLK3
RPL37A RPS29
LOC644165 FOXG1
LOC644165 UTF1
TPP1 EIF3D
CD151 ARFIP2
PCDH1 IL8RB
PCDH1 RHBDL1
PCDH1 CREB3
TBX19 ZC3H3
TBX19 MYL1
TBX19 CRLF1
TBX19 CR1
TBX19 NFYC
TBX19 C14orf1
TBX19 TCF7
TBX19 SLC15A2
CRCP FAS
CRCP TAF5
HECW1 RIMS1
LTK DAXX
LTK HSPB3
LTK PLEKHG3
LTK EFNA3
LTK DEPDC5
LTK DCAF7
RPP30 MCM5
FAM65B PAK2
UBE2M GPX4
UBE2M TAF10
MLL2 PDAP1
BRD8 XPC
BRD8 FOXJ3
KATNB1 LLGL2
GLP1R ADRBK1
ITGA3 TMPRSS6
SNX26 SLC6A12
SNX26 ALOX5
PEX7 LOC652147
KDELR3 CDC20
MAP4 BCL2L2
MAP4 FLNA
MAP4 GAS6
MAP4 TACSTD2
MYOZ2 LIF
CELA3B EDIL3
SEPT6 ABAT
SEPT6 APBB3
SEPT6 ATP1B2
SEPT6 HCN4
LOC90586 CADM4
LOC90586 IL1RL1
ZNF197 RHO
PRSS22 GALNTL4
KLHL18 PHOX2B
KLHL18 WDR62
S100A4 MTMR2
HCG9 DUSP7
HCG9 APOBEC3C
HCG9 VAPB
HCG9 ETV2
HCG9 PINK1
HCG9 WNT11
ATN1 RHBDL1
SOD1 ATP5O
PABPN1 RPS27
NCR2 C19orf50
NCR2 CD55
NCR2 CLDN9
NCR2 EVI2B
NCR2 GIPC1
NCR2 PSG3
PRSS16 CDR2L
RGS2 DPYSL3
EPAS1 UGT2B15
EPAS1 SCAPER
NME2 PPIA
NME2 NME1
STAT3 GNAS
TMEM87A ARFIP2
TMEM87A CCT3
TMEM87A YIPF1
TMEM87A LY6E
TNNT3 CDH16
LOC728849 FUT7
GPR50 CDH16
SORBS3 KIR2DL4
SORBS3 NOS1AP
SORBS3 MDC1
SORBS3 AVPR1B
ODF1 PAX8
ODF1 DNAJB6
ODF1 SFPQ
ODF1 CRX
ODF1 CYP2J2
PTPRS RAB3A
PTPRS TP53I11
RPL15 RPL12
TOMM34 RAB3A
TOMM34 ACYP2
TTC39A NAAA
KIAA0100 NUP210
DCK PAK2
AKAP3 TCP10
SERPINH1 VIM
SERPINH1 JTB
FOXN3 ILK
CRYBA4 MYCL1
CRYBA4 AQP6
TMEM131 PIKFYVE
PHF21A RCAN2
PHF21A PROC
PHF21A SOCS1
PHF21A TACSTD2
EEF1B2 RPL22
HMGA2 SMAD3
HMGA2 PAFAH1B1
AFF2 NUP214
URB1 DAGLA
PTPN20A PCGF1
VIM ACAA1
VIM KLK3
VIM SERPING1
VIM CAP1
VIM TACSTD2
VIM TIMP1
OBSL1 TTC9
OBSL1 PLEC1
REL QPCT
REL FAM119B
PML REM1
PML RABGAP1L
OAZ1 LSM7
ZFR ZNF451
ZFR PLEC1
AFAP1 ALDOC
AFAP1 DHH
AFAP1 N4BP2L1
IGHM MFHAS1
NFIL3 MAFF
NFIL3 NR4A1
NFIL3 SIK1
SEMA3E SCARB1
ERLIN2 ABCC3
ERLIN2 GSTA2
CSRP1 MYL9
ZNF467 KLRC2
CHIT1 C16orf62
ETFA SRP9
ETFA AZIN1
ETFA ATP5G3
MYOG TCF3
KCNA5 ELAVL3
CDK6 SOCS3
CDK6 SKIV2L
CDK6 VASP
PPP2R2B ICA1
RCC1 DAPK2
GJA5 MAP3K3
DBT LOC552889
TAF5L LOC652147
CCND3 TCF7L2
SMAD9 UGT2B15
IQSEC2 CCBP2
APOA4 LASS1
ARHGDIB TNP1
METAP1 HADHB
METAP1 SFXN3
MYH9 SPTAN1
MYH9 SHC1
MYH9 TGM2
MYH9 IFITM3
EIF2AK2 POLG
IMP4 JAK2
GIT2 COL1A1
KCNV2 ATF7
MAP2K6 ENTPD2
PTHLH PSMB4
RPS6KB2 EPHB2
MTMR1 CTNNA1
PPM1D IL8RB
PEX19 NASP
POLA2 CORT
CALCRL CCL16
SNORA21 DBI
SNORA21 CDC2L2
SNORA21 UQCRB
ITPR3 PTPRN2
ICAM2 SUPT6H
NAGLU GNAS
FAM3C DHX30
GRIN2C DDN
OR7E35P MAP3K3
CUGBP2 ACAN
DLGAP1 C2orf24
MAGEA1 SFTPB
MAGEA1 BEST1
MAGEA1 PAK7
MAGEA1 SIT1
MAGEA1 RPP14
LYPLA1 PDIA3
BZW1 PGK1
CAPZA2 TCEAL1
CAPZA2 ATP5O
B4GALT1 FLOT1
FMNL1 KIAA0999
ACTG1 NEDD8
ACTG1 MCL1
ACTG1 HSPB1
ACTG1 EFNA1
ACTG1 FTH1
ACTG1 CSNK2B
SCAMP5 FUT7
SCAMP5 SIPA1L3
SCAMP5 KEL
AP3B1 SCYL3
CDC2L5 PIGA
CDC2L5 KCTD2
CDC2L5 STX1A
CDC2L5 CSPG4
CDC2L5 SAP30
CDC2L5 BCL11A
CDC2L5 MAGI1
CDC2L5 PDPK1
CDC2L5 TSPYL4
CDC2L5 SETDB1
CDC2L5 ARC
CDC2L5 CYP2J2
ZNF783 MCM3AP
ZNF783 SCARB1
ZNF783 STXBP1
NDST2 KIFC1
NDST2 POLG
PIKFYVE NFATC3
PIKFYVE GOSR1
ARF4 DHX9
ARF4 FNBP1L
ARF4 CALM3
ARF4 RAB5A
TTC1 ERGIC3
PIK3IP1 ZSCAN12
KIAA1024 PCDH11Y
UQCR COX6B1
UQCR CDC42BPA
ANXA2P1 YIPF4
YWHAB C2CD2
EIF4H RAB11A
EIF4H CNBP
UQCRB DGKZ
UQCRB HNRNPA1
UQCRB EIF3E
UQCRB SNRNP70
UQCRB COX6C
SNAPC3 UGT2B15
LCAT NRG2
LCAT CDC42EP4
C14orf143 TMPRSS6
HAL ANXA10
LITAF PER2
LITAF FTH1
LITAF KLF10
LITAF GNAS
RRAS RARRES2
RRAS PTRF
SFTPB ALOX5
CIR1 EXOSC2
PTH FSCN2
PTH LOC100128570
PTH HLA-DOA
PTH ABTB2
COPS2 SPINK4
CKM RHBDL1
CIAO1 ITM2B
SH3BP5 ICA1
RND1 TP53I11
SRGAP3 SFTPD
DAPK2 CUL2
DAPK2 EIF4B
DAPK2 SLC7A1
DAPK2 AGAP2
DAPK2 AMFR
DAPK2 ACVR1B
DAPK2 PLA2G15
DAPK2 ITIH2
DAPK2 BCKDHA
DAPK2 TLR1
PTP4A2 VEZF1
PTP4A2 DLGAP4
PTP4A2 GNAS
PTP4A2 TFAP2A
CSNK2B PSEN1
CSNK2B ENG
CSNK2B METTL3
CSNK2B HSP90AB1
CSNK2B CDC16
CSNK2B SFRS2
CSNK2B PKM2
DNAH17 TMPRSS6
HDC ALDOC
ACOT2 SLC36A1
ACOT2 RHBDL1
C15orf39 MAPKAPK2
PARD6B GALK1
CLTCL1 MAP3K3
SAP18 DCHS1
SAP18 PAX8
SAP18 TAF6L
SAP18 CSNK1G2
SAP18 ACAN
SAP18 LY6G6C
SAP18 HLA-DRA
SAP18 POR
SAP18 GNG10
SAP18 GREM1
LASP1 CYTH1
LASP1 SFRS18
CCDC106 PPM1E
AKAP8 TNFRSF25
GGTLC2 KRT18
GGTLC2 GGT2
GRK6 CAPNS1
CTDP1 C21orf33
UTP20 PVALB
EP300 POLG
EP300 IRF7
EP300 PLEC1
PEX1 BCL2
TCEB2 MYL12B
TCEB2 PSMB4
TCEB2 ARL6IP1
TCEB2 SNRPG
TCEB2 GSTO1
TFCP2 PSMD11
ATP4A NTRK3
TPM2 PLN
TPM2 PRUNE2
TPM2 CKB
TPM2 COX7A1
TPM2 PTTG1IP
TPM2 MYL9
CCL22 ELAVL3
CDC6 CORO1A
CDC6 ATP9B
HIST1H1T PFKFB2
OPRD1 ATF7
ITGAX TNP1
GBP1 YME1L1
DBI OCRL
EIF1 CDV3
EIF1 DDX5
MTOR RHBDL1
CD97 ARMC6
PPP2R1A GPX4
PPP2R1A AES
RGS4 GARNL4
RGS4 GALK1
STAT1 BAT3
RPS18 RPS8
SERTAD2 TIAM1
FBN1 MFGE8
FBN1 VCAN
RPL31 RPS6
RPL31 RPS21
RPL31 RPS13
RPL31 RPS23
SLC17A3 CADM4
OAT RAP1B
OAT EIF2S3
TTLL4 FAIM3
TTLL4 MAPKAPK2
MLLT4 CPS1
MLLT4 MKRN3
MLLT4 CTSK
MLLT4 RANBP9
MLLT4 IL1RAP
HLA-DPA1 HLA-DRA
NPHP4 TNFRSF25
HIF1A DDX3Y
C6orf54 FKBP15
C6orf54 STAT2
SOX9 IL1R1
SOX9 PSMB4
CTSZ CD34
RPL17 RPS13
RPL17 RPL23A
RPL17 RPS6
ZDHHC18 SLC5A2
BRE MPDU1
SLC7A4 GPR35
RALYL GIPR
SERPINB6 PTOV1
CD302 GNAS
LIPE FOXC2
LIPE WNT1
PSMA2 TXNL1
PSMA2 COX6A1
PSMA2 ATP6V0E1
PSMA2 NDUFB3
PSMA2 ENSA
ERCC4 ALOX5
ASF1A ORC1L
CEP68 NTSR2
EPHA5 WDR62
RAB32 LY6G6C
POU6F1 MAPK8IP1
NRG2 NR4A1
NRG2 IRF5
NRG2 OAS2
NRG2 SLC5A2
NRG2 VEGFC
NRG2 RS1
NRG2 GIPR
RAB40A DTX4
REN UGT2B15
CD8A TROAP
CD8A ATRNL1
LDOC1 TMEM11
LDOC1 DYRK1A
GLB1L2 GRB2
NUP210 MYCL1
CSRP3 GHITM
LEPREL2 ACVR1B
MSN DPYSL3
MSN COL6A1
GJA1 CNTN1
GJA1 MARCKSL1
PGRMC1 CALM1
PGRMC1 LAPTM4A
PGRMC1 ANXA4
NSFL1C BAX
NSFL1C PAXIP1
MAGI1 MAP3K3
MAGI1 WNT11
TGFBR3 LAMB1
TM9SF4 NOMO1
STK25 CCL23
STK25 SOSTDC1
HAAO ZFY
SMPD1 PTOV1
SMPD1 VENTX
PAXIP1 PAX8
CHMP7 TYMP
CHMP7 CA11
CHMP7 FGF8
CARM1 CADM4
HOXA4 MFHAS1
HOXA4 ACVR1B
PRKCE SFTPD
JTB ATP5G3
JTB ACAA1
JTB SET
JTB CAST
JTB TARBP1
JTB CD164
JTB PDCD6
JTB MAPK8IP1
JTB LY6E
KLRB1 CDK5R1
WNT7A SIT1
WNT7A PSG1
C17orf75 LOC26102
HOXB2 KIFC3
SMARCC2 LSM14A
ATP2B4 sept-06
NUPR1 CLIC1
MTMR7 ESR1
N4BP2L1 CASP9
MTERFD2 ACVR1B
SFPQ ACVR1B
SFPQ SRP9
SFPQ LY96
CYP3A4 ATP1B2
CYP3A4 SRP54
CYP3A4 EIF1AX
PIK3R1 PAK2
PIK3R1 IL15RA
PIK3R1 STAT5B
NDUFS7 POLG
NDUFS7 SCGB2A2
SIM2 APOBEC3C
HLA-DRA OCRL
HLA-DRA TYROBP
HLA-DRA CD74
F2RL1 TROAP
F2RL1 POLG
GLUD2 RHOB
VIPR2 SLC5A2
PSG1 MR1
PSG1 NRGN
PSG1 CCDC94
PSG1 DDN
PSG1 TERF2
PSG1 PIAS4
PSG1 UGT2B15
PSG1 ALOX5
PSG1 KCNJ4
PSG1 NCL
PSG1 KCNJ9
PSG1 NUP214
PSG1 MFAP2
PSG1 GTSE1
PSG1 SCAPER
PSG1 ATP1B2
PSG1 TRA2A
PSG1 PCBP2
PSG1 CCNF
PSG1 NFKB2
PSG1 CLDND1
PSG1 ZSCAN12
UCHL1 BAX
UCHL1 DIMT1L
UCHL1 KIAA0495
UCHL1 CA12
UCHL1 FBXL5
UCHL1 DUSP10
ARHGAP1 SETD3
ARHGAP1 TLN1
ARHGAP1 APOBEC3C
ARHGAP1 KANK1
MAGEA3 ENTPD2
TMSB4Y GTF2H2
TMSB4Y LST1
TMSB4Y LOC26102
TMSB4Y E2F5
TMSB4Y CSE1L
FOXG1 WNT1
CCL14 SDCCAG1
NBPF15 UPF1
POLR2C FGF2
ADD1 FAM127A
ADD1 KANK1
ADRBK1 PAX8
ADRBK1 BMP8A
ADRBK1 RBM8A
ADRBK1 PPP3CA
ADRBK1 SLC9A1
ADRBK1 NRF1
MID2 RHBDL1
MCM6 SEC23A
KRT85 POLG
OPRL1 POU3F2
OPRL1 PIGC
TTC3 DMTF1
TTC3 DYRK1A
ST3GAL2 ASNA1
KIF20B CHD5
IGHD RAD54L
CLCC1 ANKRD12
RAB5A ERGIC3
WWOX USP6
WWOX CGGBP1
GPX4 BRD2
GPX4 GNAS
GPX4 UQCRC1
GPX4 PTOV1
GPX4 EIF4G1
GPX4 ERGIC3
GPX4 TMBIM6
GPX4 FKBP2
DKFZp434H1419 MYCN
SEC11A KIAA0323
SFTPD FAM168B
SFTPD ACOX1
SFTPD NHLH2
SFTPD TRIM16
SFTPD MMP10
SFTPD NASP
HTRA1 PLN
PTK6 SNX27
HSPB3 HDAC5
CNTN1 NF1
NF1 SLC25A11
NF1 RHBDL1
NF1 PDE1B
NF1 PCDHGA12
NF1 NFKBIL2
NF1 DNA2
NF1 SLAMF1
BTD GCLC
LOC100133005 FKBP15
DDT CCT3
SET MORF4L2
DDB1 NR2F6
DDB1 ATP6V0B
PCDHA3 SERPINB8
FAM127A DPYSL3
FAM127A CBX6
FAM127A CD200
FAM127A MECP2
FAM127A MDC1
FAM127A WFS1
FAM127A RBPMS
FAM127A EIF4EBP2
FAM127A ISCU
FAM127A FAM168B
FAM127A CTNNA1
FAM127A SPTAN1
FAM127A PPP2R5C
DIRAS3 TROAP
GLMN LALBA
FASN KRT18
NCL ANAPC5
NCL C16orf42
NCL CTTN
PLCG2 TERF2
TARP HSPD1
TARP CLDN3
BDKRB1 CORO1A
CD53 TUBB3
TLN1 PTRF
SNAP91 RUNX2
CRX KCNJ4
CRX MAN2B1
PLK3 CCL16
UBE2I OGDH
DAAM1 CACNB4
CTNND2 PSG7
TBX5 PET112L
TBX5 TRIM3
TBX5 MFAP2
TBX5 NPR2
TBX5 CDKN2B
TBX5 LPHN2
TBX5 PLLP
TBX5 ADAM3A
TBX5 TAGLN3
ZBED4 TGFB2
ZBED4 DENND3
IGHG1 ARNT
IGHG1 DPT
ABP1 YWHAQ
BRP44 HEBP2
BRP44 UBE2J1
NCOA4 ERGIC3
MORF4L2 PTP4A3
MORF4L2 ANXA6
MORF4L2 SUMO1
MORF4L2 GTF2A2
MORF4L2 MARCKSL1
ADAM9 NHP2
DENND4A PLLP
DYRK1A ACTR2
DYRK1A SON
DYRK1A DDX3Y
DYRK1A MTSS1
DYRK1A RAB3A
DYRK1A YTHDC1
DYRK1A CTNNA1
DYRK1A XPA
CLK1 EIF3F
UCK2 ST5
MC5R GARNL4
CAPG IGFBP6
MARK2 CGREF1
TGFB2 ECM2
POM121L9P KIFC3
TPT1 RPS6
RCAN2 COX7A1
RCAN2 IFFO1
RCAN2 MPRIP
RCAN2 SLIT2
PRSS12 HNF4A
RGS6 RCE1
TGOLN2 C12orf47
TGOLN2 ORC1L
TGOLN2 ZNF212
TGOLN2 ZNF804A
TGOLN2 RHBDL1
TGOLN2 PDGFB
SLC17A1 SP4
SLC17A1 SPAG11A
SLC17A1 IRS1
SLC17A1 IFRD1
NFATC3 GNAS
NFATC3 RB1
NFATC3 ATRX
RPL37 RPS23
KLK3 LOC26102
KLK3 PDIA3
KLK3 MSMB
KLK3 ITGA6
LTBP4 HSPG2
LTBP4 TGFB1I1
LTBP4 RPS4X
LTBP4 SLIT2
LTBP4 GAS6
ALDH5A1 PGRMC2
ALDH5A1 TFAP2A
PVALB DDX51
MAPKAPK2 U2AF1
MAPKAPK2 INSL4
MAPKAPK2 DPT
MAPKAPK2 APOBEC3C
MAPKAPK2 DMP1
MAPKAPK2 SLIT2
SLC38A3 PSMB4
RPL19 RPS15
RPL19 RPS6
ZFR2 ARFIP2
PPFIA1 FANCL
CDC5L TRAFD1
DOCK9 GUCA1A
CCPG1 NAAA
MAZ ACAN
MAZ PHKA2
MAZ MYBL1
MAZ PTMS
MYST1 UGT2B15
MYST1 CAND1
MYST1 CBFB
C12orf24 CGREF1
LNPEP MAP3K3
GCDH KLRC2
NCOR2 SHC1
NCOR2 CASP2
DBF4 TNFRSF25
AKAP8L TUB
RAB30 ICA1
ERCC6 HIPK2
GPR39 POU2F2
MAB21L1 ASMTL
PRCP PSMB4
IL33 KIFC3
MYOC ITGA2B
LPHN2 ACAN
CDK2 INHBC
CDK2 GALC
CDK2 KITLG
CDK2 MAGEB3
CDK2 EXOSC2
CDK2 TRA@
CDK2 ZNF821
CDK2 RAB4B
CDK2 HOXD3
CDK2 RHBDL1
PPP1CA TUBB3
CDV3 HPR
TG ARFIP2
SLURP1 LIF
SLURP1 CDC20
CEACAM6 CIITA
SMARCA2 DAZAP2
SMARCA2 CD59
RABGAP1L BMI1
RABGAP1L TSPYL4
CIRBP SRP9
PRKCG NRTN
DENND3 METTL1
MFAP2 SRP9
MFAP2 CHRFAM7A
MFAP2 DOT1L
MFAP2 CNNM2
MFAP2 TNFSF4
MFAP2 ASAH1
MFAP2 MICAL3
MFAP2 H2AFX
FSTL4 CYP17A1
FSTL4 CHST2
BICD1 BAX
JMJD1C UTRN
UTF1 CD5L
UTF1 MED12
UTF1 LSS
PPM1H GGT2
MAP2K2 CDR2L
MAP2K2 STXBP1
PSMD8 CADM4
PSMD8 CLIC1
PSMD8 GTF2IRD2
PIK3R3 C2orf24
LRIG2 TOE1
LRIG2 SARM1
RRN3 HPR
RRN3 GFPT2
EXOSC8 LOC26102
PSG7 FLT3
PSG7 TNFRSF10C
PSG7 FGF18
PSG7 CHST2
PSG7 GNAT1
PSG7 B3GNT3
PSG7 LDB3
PSG7 PRLR
PSG7 GLUL
PSG7 ASMTL
PSG7 ATP6V0A2
ATP11A PGRMC2
ATP11A RMND5B
HIST1H2AL CLIC1
TNFRSF8 RHBDL1
CCL16 PPAT
CCL16 FANCG
CCL16 PDK1
FAM189B GRM2
GZMA APOBEC3C
PSIP1 CD59
SMPDL3B KNG1
SMPDL3B BSCL2
SMPDL3B WNT11
GHITM GLRB
GHITM PIGC
POLR2A DGKZ
ZC3HAV1 PKM2
AIF1 P4HA2
IRF5 SOLH
IRF5 GALK1
IRF5 RHBDL1
YIPF3 CAPNS1
FANCL KRTAP5-9
FANCL TUB
CACNG3 NFKB2
CHAF1A ENTPD2
HDLBP GTF3C1
HDLBP CUX2
HDLBP TFAP2A
CRELD1 H1F0
ATP8B3 VENTX
MECP2 SFRS18
MECP2 CREB3L2
MECP2 C9orf3
CSTF2T DUS4L
C6orf120 POLG
TMEM147 PPP2R4
ASGR2 DLGAP4
HSPB1 MARCKSL1
HSPB1 MYL9
FRYL GIPR
KANK3 AP4S1
KANK3 KIAA0323
TNK2 BAT1
TNK2 LLGL2
DUSP1 RRBP1
RRBP1 PTOV1
RRBP1 HERPUD1
YTHDC1 POGZ
YTHDC1 LUC7L3
EIF5B PFKFB2
HDHD1A PAX8
KRT34 LALBA
PHKG2 NOMO1
FAM134C ERGIC3
LBA1 NDUFV2
BLVRA MAX
BLVRA ADCY9
HS2ST1 DDN
GRIN1 POLG
MRPL49 CADM4
MRPL49 PTTG1IP
NOL3 POLG
KCND1 TMPRSS6
CIITA PRH1
CIITA TCOF1
ORC1L DCP2
ORC1L CDR2L
ORC1L FARP2
COL1A1 SPC25
COL1A1 GAS6
COL1A1 TRAF3IP1
PTOV1 CDK2AP2
PTOV1 DYNLL1
PTOV1 ARHGDIA
PTOV1 AR
PTOV1 TUFM
PTOV1 PRSS8
PTOV1 GANAB
PTOV1 DAP
COL9A3 RAB3A
TRHR CLCN7
UBTF POLR2E
KIAA0406 RPL35
CDC2 WNT11
YY1 GALK1
HPR VENTX
HPR BFSP2
HPR ARHGEF11
HPR STXBP3
HPR SAFB2
HPR IGHE
HPR SHB
HPR WISP2
HPR KIAA1462
HPR ABCC9
HPR GRIN2D
HPR FUT7
MYL12B CAPZA1
MYL12B RAN
DVL1 WNT11
BSCL2 HNRNPU
MTRF1L MVK
MDC1 SFRS4
MDC1 CX3CL1
MDC1 PACS2
NOP56 MAX
GPR116 ACVR1B
RPL35 RPS8
SOX10 ACVR1B
RAN TM4SF1
NFATC1 TROAP
NFATC1 STX11
PTPRT NAAA
PDE4A GNLY
PDE4A REM1
PDE4A FBN2
ACTN1 SPTAN1
ACTN1 DPYSL3
ACTN1 KIAA0894
ACTN1 RBPMS
ACTN1 DES
PRH1 CGB
FGFR1 SEC24A
FGFR1 SPOP
POFUT1 TCF7L2
CAPNS1 RALY
CAPNS1 ITM2B
CAPNS1 SNX1
SNX7 CCR1
CSNK1D EIF3F
STX11 RPS26
STX11 C4orf10
STON1 C2CD2
STON1 TMPRSS6
HMGCS1 CPNE6
RAB14 TFAP2A
RAB14 TOX4
RAB14 MKRN1
RAB14 SYN1
PCSK1 MAP3K3
RPL18 PHB2
RPL18 COX5B
RPL18 DDTL
RPL18 RPL10
MAX AP1G2
MAX MC2R
MAX DNAH3
MAX CTSG
MAX PDHB
MAX CEBPZ
MAX LDB1
MAX RAD23A
MAX AOC2
MAX SERPINB5
AMT AR
NEDD4 C1orf77
IFITM1 HLA-A
IFITM1 CD74
IFITM1 PTPRC
IFITM1 IFITM3
DCTD NAAA
DCTD GTF2I
LRRC14 HYAL2
FAM168B VEZF1
AES EID1
HBXIP ARFIP2
RAB36 GNAS
CYP2D6 TROAP
GAS8 CA11
ZNF124 SLC16A5
FAM120A SRI
LRP6 GARNL4
RCE1 MANBA
CAP1 sept-06
CAP1 TUBA3D
CCBP2 B9D1
NUP214 DAGLA
NUP214 EML3
NUP214 FCGRT
SAG TROVE2
SAG C14orf1
SAG C5orf30
HLA-A C2
HLA-A UBB
ATP6V1A YME1L1
BRF1 CORO1A
HRC TCOF1
LOC150759 SFRS4
PPP1CC ATP5O
MUC1 WNT11
SOS2 LOC552889
SEC62 ALOX5
RAB11FIP3 SULT1A1
RALGDS NTSR2
DYNLL1 COX6C
EPHB6 DDN
RABL4 LSM7
RABL4 TAF5
RABL4 POLR2E
DHCR7 GSS
DHCR7 NMT1
TCF15 WDR62
BCR PAX8
BCR CDYL
BCR RHBDL1
COX7B SNRPG
PRKCA CORT
PRKCA DPT
SFRS2 NCLN
SFRS2 RALB
SFRS2 CTNNA1
SFRS2 S100A11
LASS1 SCARB1
LASS1 ENTPD2
C4BPA SCYL3
NAAA TM9SF1
NAAA KIAA1033
NAAA PGM3
NAAA DOCK10
NAAA CD47
NAAA NOMO1
NAAA TIAL1
AAK1 POLG
AAK1 CDR2L
AAK1 WNT11
CD70 ENPP4
NDUFS3 TMPRSS6
TENC1 PLEC1
PIGC NRTN
SIRPB1 GALK1
LTB4R STX5
SLC9A7 PCDHA12
LIPF SLC1A7
C2orf24 SP100
C2orf24 ITGAV
C2orf24 CCT7
COASY NOMO1
ZNF187 RHBDL1
SAPS2 ALDOC
PNRC1 KIR2DL4
ERP29 SLC39A7
ERP29 SPINT2
ERP29 FKBP2
ECD USP6
ECD CD34
POLR2G PTPN9
SLC4A2 GRM4
FCN2 DPF2
ELAVL2 RPS6KA3
ATP6V0B FKBP4
IRF3 EPHB2
SSH1 CA11
NPTX2 RHO
LOC100133105 CDR2L
LOC100133105 NEK1
ZMYM3 SLC5A2
ZMYM3 ERCC2
FSHR RHBDL1
RARRES2 COX7A1
RARRES2 GNAI2
IL3 LOC339290
CDC37 ALDH7A1
CDC37 PRMT1
CDC37 STX5
APOL1 DDN
RNMT C1orf77
ARSB CADM4
OLFML2B MTX1
RAPSN VEGFC
LRRN2 SCARB1
RELA C5orf15
RELA MAGEA4
RELA IL8RB
RELA VBP1
RELA GSTA2
RELA LOC552889
RELA DOLK
RELA CFDP1
RELA ZBTB17
RXRB ANKRD12
KANK1 DPYSL3
TPSAB1 FCGRT
CBFB MAGED1
PTGER2 PEX14
DUSP3 FNBP1
DUSP3 PFDN1
TNFSF10 CTNNA1
TNFSF10 HERPUD1
DDX5 DICER1
DDX5 CTNNA1
BAHD1 PIK3C3
BAHD1 GUCY1A2
CBX6 SPOP
CBX6 R3HDM2
CBX6 FLNA
CBX6 AR
CBX6 VDAC3
CD28 ACAN
PKM2 EML3
PKM2 PPL
PKM2 TUBA4A
NRTN SLC46A3
NRTN HIPK2
NRTN RHBDL1
NRTN HAVCR1
RASGRF1 FUT7
RASGRF1 ACVR1B
GNG10 SRP9
EIF3E SHFM1
EIF3E RPS21
EIF3E RPL23A
GPR56 H3F3A
GPR56 CPT1B
CDC123 ZMYND11
SLCO2B1 HSPA1A
SLCO2B1 RAB3GAP2
RABGGTA UGT2B15
RABGGTA EFNA3
ZNF451 SACM1L
ZNF451 CTNNA1
CORT EXOSC2
H2AFV DPYSL3
H2AFV MEGF9
H2AFV CALU
H2AFV UBR2
H2AFV CLASP2
GUK1 PAX8
TBX1 ADAM15
HPN HSPD1
TCOF1 MAP3K9
TCOF1 EXOC6B
TCOF1 PSTPIP1
SCYL3 THOC1
SCYL3 INPP5J
SCYL3 SLC5A2
SCYL3 C1orf77
SCYL3 EVX1
SCYL3 GRM4
WAPAL LOC652147
SAR1A CSPG4
SAR1A RP4-691N24.1
SAR1A TATDN2
SAR1A NR3C1
SAR1A GINS1
sept-06 EPHB4
sept-06 RRAGA
sept-06 RAP1B
sept-06 ENPP2
sept-06 MAPRE1
sept-06 CTNNA1
sept-06 WFS1
sept-06 RBPMS
sept-06 NAP1L1
sept-06 PAFAH1B1
RDH11 NDRG1
RDH11 IDI1
GRB14 FADS1
PARD3 RAD54L
KDM5C KIR2DL4
TRIP11 CADM4
SLC25A6 EEF1D
SLC25A6 HSPD1
GUCA1A MAP3K3
GUCA1A MR1
GUCA1A ACAN
GUCA1A SMAD3
GUCA1A HNF4A
CHRND MAP3K3
COX6A1 COX6B1
SEC16A KIAA0999
SEC16A EIF4G1
NFKBIL2 SECTM1
NFKBIL2 MMP8
MTX1 PAK4
MLC1 MDM1
VAMP4 LALBA
VAMP4 KIFC3
IFRD2 GPR35
CACNA1S GIP
RECK TP53I11
SOX12 BBS4
SOX12 TH
FGR UGT2B15
TYK2 NECAP1
RBMXL2 RAB3A
PDE4C TAT
PDE4C APOBEC3C
PDE4C EIF2B2
PDE4C FADS1
PPP1R10 FGF2
DCC SKP1
NTN3 LOC652147
PIP5K1C FTH1
PIP5K1C R3HDM2
FLJ39632 FGF2
SERPING1 GSTM2
SERPING1 DPYSL3
SERPING1 COL16A1
SOX3 CAMK4
SOX3 PLEC1
VEZF1 HNRNPA3
VEZF1 LSM14A
VEZF1 CAST
VEZF1 RBPMS
VEZF1 GOSR1
TWF1 SRP9
TRPM1 RPL13P5
KIAA0999 EPYC
KIAA0999 OAS2
KIAA0999 KLRC4
KIAA0999 PTPRG
KIAA0999 RAG1
FARSA SLC16A3
RPS21 RPL38
RPS21 RPS8
GIMAP5 ITM2B
IFITM3 NXF1
IFITM3 LOC552889
ERCC2 ELAVL3
FPR2 KIFC3
CALM3 COBLL1
C2 CADM4
C2 NOMO1
C2 LTF
GALR3 ALOX5
HTR2B TROAP
CDYL DPY19L1
KDM5D OTUD3
WNT11 ITGB1
WNT11 NECAP1
WNT11 SNRPC
WNT11 BAX
WNT11 IKBKG
WNT11 ALDOC
WNT11 VAPB
WNT11 ELK4
WNT11 SSTR4
WNT11 CCR1
WNT11 ANKRD12
WNT11 LILRA4
WNT11 C11orf80
UGP2 LOC552889
POR TECR
OPLAH RHBDL1
SERP1 DSP
ZNF200 IGFALS
YWHAZ UTRN
MGP ATP1B2
FCHO1 LSM7
C11orf58 BEX4
C11orf58 PSMB4
TCF4 MATN3
VARS TUBB2B
MTSS1 DDN
SMAD1 PDK3
NDUFC1 DOCK1
NDUFC1 ANXA6
NDUFC1 COX5B
HSD11B1 STAC
SUPT6H FYN
SUPT6H SLC1A3
SUPT6H MPHOSPH10
SUPT6H FCGRT
SUPT6H ZYX
SUPT6H DLGAP4
INPP1 CORO1A
ATP1B2 EPHB2
ATP1B2 SEMA7A
ATP1B2 ANP32E
ATP1B2 SNX13
ATP1B2 NDST1
ATP1B2 GIP
ATP1B2 PAX8
ATP1B2 GPLD1
ATP1B2 BTN3A1
ATP1B2 SLC15A2
ATP1B2 TAF5
ATP1B2 DSG1
ATP1B2 WDR62
PPP1R7 PSMB4
ZNF266 ITM2B
CRY2 MAPK8IP1
KCNK3 STK38
KCNK3 ZNF264
C19orf29 ZRSR2
ABI1 CTNNA1
SEMA7A UGT2B15
SEMA7A ZNF142
SEMA7A LOC26102
SNRPG NDUFB3
SNRPG SHFM1
ZNF423 DPYSL3
IL1RN MPDU1
ACO1 STAC
CTDSP2 LOC26102
CDKL1 MAPK12
AGRN TRIM14
AGRN PLEC1
COPS7A GPR35
PTGIR C21orf33
STAC DIP2C
STAC PPP1R3C
STAC TMED3
STAC SLC39A14
EYA2 PSMB4
LMO3 DPYSL3
CLASP2 ZNF384
C4A TNXB
CSHL1 GUCY1A3
POLR2E CKMT2
POLR2E CKAP4
NCSTN WDR62
NCSTN HSP90AB1
NCSTN SRPR
WIPI2 PSMB4
LDB3 CCNF
CREBL2 SLC22A14
ARFIP2 ITGA2B
ARFIP2 METTL3
ARFIP2 GALK1
ARFIP2 HGD
ARFIP2 USP12
ARFIP2 EEF1E1
ADIPOQ CORO1A
AHDC1 HTR7
KRT2 LOC100130219
KRT2 PDCD2
KRT2 FUBP3
KRT2 RBPMS
TOMM20 ZNF264
GOSR1 FAU
GOSR1 ATXN2
COL4A1 SCHIP1
COL4A1 DPYSL3
COL4A1 FSTL3
PLOD1 GIP
CLEC2B TECR
ADH1A SLC4A8
TROAP LAS1L
TROAP SLC6A7
TROAP GPR19
TROAP MC2R
TROAP PRKACA
TROAP B4GALT6
TROAP DNAJC8
TROAP PFKM
TROAP SLC25A42
TROAP DLK1
TROAP DCTN2
TROAP CCNT2
TROAP LOR
TROAP DGCR14
FAM114A1 SEC23A
ANG CCBL1
ANG GPR35
ANG NAT6
ANG CGREF1
ZNF500 KLK13
ZNF500 PPT2
R3HDM2 VAMP2
PSMB8 LPGAT1
PSMB8 HLA-G
PSMB8 DHX38
DUSP5 MCL1
ST20 MAPK12
CBX4 TUBB2B
MFSD9 SLC23A2
LMNA SPTAN1
ATP5G3 FAU
PPP3CC SCAPER
PPP3CC PAX8
PPP3CC CCL25
PPP3CC RBM8A
PPP3CC CLDN5
PPP3CC DRG1
PPP3CC LAT
EBNA1BP2 GABARAPL2
TARBP1 ISCU
YIF1A NECAP1
PGAM2 AGAP8
BRD2 GOLGA2
BRD2 POLG
BRD2 FUS
KIAA0323 EMR1
KIAA0323 RHBDL1
MFSD5 VENTX
IQGAP1 RRAGA
UQCRC1 ACVR1B
PTMA HNRNPA1
PTMA PSMB4
NHP2 YWHAQ
NHP2 CCT3
NHP2 DNAJC7
NHP2 NECAP1
NHP2 LSM3
NHP2 PAICS
NHP2 ICA1
NHP2 IFFO1
NHP2 NDUFV2
YME1L1 PDE8A
YME1L1 MAN2A2
YME1L1 UBR2
YME1L1 AZIN1
YME1L1 HEXIM1
YME1L1 CTNNA1
YME1L1 MAPK10
YME1L1 GARNL1
TRIM66 MYL3
RPL8 ENO1
GRLF1 LGR5
PFDN5 FAU
PFDN5 LAPTM4A
PFDN5 SNX3
HSPD1 RPS4Y1
HSPD1 RGS10
HSPD1 NME1
HSPD1 GUCY1A3
HSPD1 TACSTD2
LOC552889 AQP2
LOC552889 ITGA4
LOC552889 MATN3
SLC29A2 EFNA3
SPC25 APOBEC3C
SPC25 CPNE6
DDOST MBOAT2
KLHL21 COL16A1
ATP6V0E1 ITGA2B
ATP6V0E1 PARK7
SHB ESPL1
CRLF1 KIR2DL4
SOX1 GNAS
KLHL25 COL4A3
KLHL25 RHBDL1
APOBEC3G RALY
RRP8 REG1B
C14orf109 SRP19
RPS27 RPS4X
RPS27 B2M
NDN CD59
ABI2 TUB
TUBB2B CUBN
TUBB2B BZRAP1
TUBB2B BMI1
TUBB2B ZNF22
TUBB2B FLT1
EPHX2 TNFRSF25
GPR107 CTNNA1
BAT3 PLEC1
CALM1 TGFB1I1
CALM1 AKAP11
DSG3 CGREF1
PFKFB2 RSAD2
PFKFB2 CPNE6
PFKFB2 WDR62
MOAP1 CTNNA1
ZNF239 MED21
MANF LANCL1
DAXX PCBP4
DAXX PLEC1
DAXX SLC12A1
TAF1 MC2R
UTRN DDAH2
EXOC6B KIR2DL4
RAE1 CPT1A
RAE1 SMR3B
MAPK12 ACVR1B
CHD8 TUB
ZNF202 KIFC3
KIAA1539 ENTPD2
KIAA1539 PAX8
SMNDC1 RREB1
ZBTB40 C16orf3
ZBTB40 MC2R
KLHDC10 CLIC1
EPHB2 PLEC1
EPHB2 ZNF646
ENTPD2 NR1H3
BMI1 ARFRP1
BMI1 TRIM31
BMI1 ENO3
BMI1 NCK1
BMI1 MYOZ3
BMI1 GLRX
BMI1 ATRX
C2CD2 DMTF1
SH3GL1 ABCC1
EML3 TOP2A
EML3 ZNF259
EML3 STAT2
EML3 GSTA2
EML3 LGALS2
EML3 LPCAT4
EML3 ZNF167
EML3 RPGRIP1
GGA2 AGPS
MFAP4 HSPA1A
ITM2B NHP2L1
ITM2B ATP6V1B2
ITM2B HNRNPD
ITM2B FUBP1
ITM2B RFC5
ITM2B TMBIM6
ITM2B ZNF20
RBM17 FLOT1
NR2F2 FTH1
LOC728643 RBM38
LOC728643 GNAS
EID1 DUSP14
UBE4B KLK13
PIGO PTTG1
RPL15P22 PART1
RPL15P22 SPTAN1
CEBPZ C5orf15
HERC3 GPR19
BRCA2 RAB3A
MBNL2 FUT7
CAMK4 PDK3
UBA2 HNRNPA3
LGR5 TTPA
CD81 LAMP1
HBP1 PDHB
TERF2 PAX8
TERF2 SCARB1
TERF2 CA11
SR140 SLC20A1
DHRS2 F7
NUFIP1 CA11
BIN1 ACVR1B
IGSF9B ISLR
ACTR2 GNAS
ACTR2 MATN2
ACTR2 PDHB
GLI1 ALDOC
COL4A3 RFC1
EIF4B METTL3
FST MR1
RALBP1 HCRTR2
CD7 QRICH1
CD7 APCS
LANCL1 JUNB
BZRAP1 DDX28
CCDC64 STXBP1
IDI1 ACAA1
IDI1 SC4MOL
FHL1 PALLD
DUSP7 C8B
MPDU1 NPAT
MPDU1 KIFC3
LPP PPP1R12A
LPP SYNM
LPP SEC23A
LGALS3BP MARCKSL1
ZBTB7B STK17A
CD180 PAK2
TANK RECQL5
PDAP1 PPP1R3C
PDAP1 KIFC3
PDAP1 TRAPPC10
ACY1 PPAP2C
SLC17A7 KIFC3
KRT32 RAB3A
GRAP2 DEPDC5
CTNNBIP1 TUSC2
PNLIPRP2 CDC20
LAMA5 HNRNPA3
LAMA5 NXF1
LAMA5 DLGAP4
FTHP1 FTH1
MARCKS SRP9
GNB1 STAU1
GNB1 METTL3
GNB1 CTNNA1
MAPK6 RPL23A
ADCY2 RHBDL1
DHX9 CRADD
DHX9 NECAP1
DHX9 RECQL5
FKBP6 APOBEC3C
FKBP6 ARHGEF2
CRH NFKB2
PRODH DGKA
MFHAS1 KNG1
MFHAS1 DTX4
MFHAS1 FNTB
MFHAS1 KCNJ4
MFHAS1 RPA1
MFHAS1 ABCA6
EFNA3 PAX8
EFNA3 TFF3
EFNA3 KIAA0040
LSM3 SHFM1
IER2 JUNB
IER2 JUN
IER2 MCL1
PHLDA1 USP6
GRB10 KIFC3
NDUFA2 COX6B1
JAKMIP2 KIFC3
SELENBP1 ZFP36L1
SELENBP1 PBX1
IGFBP4 MXRA5
SLC16A5 SLC25A20
SLC16A5 AKAP13
SLC16A5 HOXD10
AMELX CA12
AMELX RUNX1T1
OXCT1 LIF
SLC20A1 TNFRSF1B
ZMYND11 FLNA
SRD5A1 POLG
SRD5A1 MYCBP2
TCF3 LOC26102
CHRNB2 APOBEC3C
STAB1 KRT16
CYTH1 GABARAPL2
CYTH1 ATP6AP1
CYTH1 CTNNA1
CSTB CTNNA1
CCNF FBXO46
CCNF DKFZp686O1327
CCNF F12
COX6C AP1B1
COX6C ATP5O
HCK CHEK1
HCK FUT7
HCK TUB
HCK PTPRC
HSF1 RHBDL1
HSF1 CNNM2
KIFC3 CCDC85B
KIFC3 KIAA0467
KIFC3 GFPT2
KIFC3 EZH1
KIFC3 BCL2
KIFC3 WNT1
KIFC3 DUSP14
KIFC3 ANKRD34C
KIFC3 KCNN1
KIFC3 STAT2
KIFC3 GPR19
KIFC3 LOC652147
KIFC3 TAGLN3
EZR LILRA2
SNX1 CHST2
HIPK2 CDKN1C
HIPK2 ACAN
HIPK2 GNS
HIPK2 PLCD1
HIPK2 FETUB
HIPK2 ASL
TBC1D9 UGT2B15
C1QL1 CADM4
C1QL1 TP53BP1
ATP6AP1 COBLL1
ATP6AP1 GTF3C1
BAT1 GNAS
BAT1 LAMC1
BAT1 FUS
ESR1 REM1
ATP8A2 CBARA1
REM1 LRP8
REM1 LALBA
REM1 SCNN1D
DSG1 DKFZP434C153
MRPS12 UGT2B17
PIAS2 MYCL1
TAF7 ERGIC3
PHB2 TMBIM6
PHB2 NAP1L1
GAS6 IFFO1
GAS6 ISLR
GAS6 UQCRQ
GAS6 CDC42BPA
GAS6 FCGRT
GAS6 KLC1
GAS6 CDC2L2
ANXA6 SPOP
ANXA6 KDELR2
ADCY6 SLC5A2
PCCA ACAA1
PPEF1 LALBA
TNXB C14orf79
ENTPD4 DOT1L
MBTPS2 GNAS
MASP2 RYR3
BTN1A1 LY6G6C
NECAP1 CGRRF1
NECAP1 ACVR1B
NECAP1 CADM4
NECAP1 PSMD11
MOGS EIF2B4
MOGS PLEC1
PPARD LOC652147
CLIC1 COX6B1
CLIC1 LSM7
CLIC1 NDUFV2
CLIC1 SSR4
CLIC1 ACAA1
PYROXD1 IL8RB
ZNF44 GNAS
ACIN1 MR1
HELZ SFRS4
RPS6 CKB
RPS6 TRPC1
RPS6 PSMB4
RPS6 RPS11
RPS6 RPS4X
VGLL4 PLEC1
KLF10 GEM
SFRS4 GNAS
SFRS4 ACVR1B
SFRS4 EIF1AX
SFRS4 FUS
SFRS4 ZNF384
NXF1 MKRN1
NR2C1 OAS2
UTP3 MAP3K14
UTP3 DUS4L
CDH22 FUT7
ZP3 ACVR1B
PRRX1 SIT1
SLC5A6 SIP1
SLC5A6 GALK1
GPR171 SLC6A12
RNF103 G3BP2
NR5A1 RHBDL1
ESPL1 CDR2L
SCN2A CASP2
TUG1 GNAS
POLR2I PSMB4
TUBA1A DPYSL3
DEPDC5 TACC2
DEPDC5 HMX1
DEPDC5 HTR7
ELAVL4 RREB1
CEP152 ALDOC
FUBP1 GNAS
TRRAP SLC23A2
FGF18 LOC26102
CACNB2 STXBP1
DUSP14 TM4SF1
FADS1 KIAA0495
FADS1 DNAH7
FADS1 PCTK2
SLC23A2 CTNNA1
ZNF638 CD164
RAB3GAP2 AKR7A3
FAS C14orf1
DCHS1 SAMHD1
DCHS1 TRAPPC10
EEF1A2 RBM38
ATF6B APOBEC3C
WNT1 PROZ
WNT1 KIF23
WNT1 PLCH1
WNT1 NTHL1
WNT1 ENOX2
GLOD4 SRM
TMPRSS6 BFSP2
TMPRSS6 ALOX5
TMPRSS6 CD79A
TMPRSS6 LOC652147
TMPRSS6 MYL7
TMPRSS6 DNAJC3
HSDL2 POU4F2
SPTB HMX1
NOTCH3 SHC1
NXPH2 KIFC1
JRK LILRA4
DDN PARP4
DDN IL8RB
DDN CASP10
DDN OSBPL3
DIP2C CDR2L
DIP2C MYL9
CD22 GPR17
CD22 RAD1
CD22 TOM1
CD22 SLC6A7
CD22 APOM
CD22 SNX27
CD22 GABBR2
CD22 FGF12
NR3C2 GRM4
RFXANK LILRA4
GIPR LOC646934
GIPR KIAA0101
CTNNA1 LUC7L3
CTNNA1 ZMIZ1
CTNNA1 CLINT1
CTNNA1 MAP3K5
CTNNA1 KLC1
CTNNA1 USP10
CTNNA1 HNRNPU
CTNNA1 BNIP2
CTNNA1 FOXJ3
CTNNA1 GNAS
CTNNA1 HNRNPA1
CTNNA1 FTH1
CD59 DYNC1I2
CD59 SLC43A1
CD59 LAPTM4A
CD59 KLC1
LILRA2 RPS15
HIST1H2BM HIST1H2BI
FKBP8 POLG
SLC6A7 F5
MAP3K14 CYP2C19
TP63 ZFP36L1
SKP1 FCGR2B
YLPM1 RECQL5
GNAQ TAF12
SHFM1 ARL6IP5
SHFM1 CNIH
SHFM1 ATP5O
IGFBP6 SPOP
IGFBP6 G0S2
PFDN1 RAD51AP1
SLC16A3 DAZ2
SLC16A3 DDX28
SLC16A3 WT1
MYO1B CLINT1
LCP1 YWHAQ
ZBTB5 RPL13P5
GRM4 ACAN
GRM4 CCR9
VAMP2 SNRNP70
SREBF1 SLC24A1
CDC42BPA DPYSL3
CDC42BPA LPIN1
KIFC1 CSF2
KIFC1 ITGB3
TBKBP1 MC2R
EHD1 PPAP2C
H1F0 DAD1
LDHB COX7A1
LDHB LAPTM4A
APOBEC3C RAD54L
APOBEC3C SLC25A11
APOBEC3C TECR
APOBEC3C EAPP
APOBEC3C SIT1
APOBEC3C LOC145678
PMVK CHKA
KIAA0644 CDR2L
LOC730092 DUS4L
NTSR2 GPRC5A
NTSR2 CDH16
NTSR2 XRCC3
NTSR2 IPO9
NTSR2 ATF5
GSTM2 STXBP1
IL13 WDR62
RYR3 KCNJ4
RYR3 FCGR2B
SFRS17A SLC5A2
COX10 IFIT1
IKBKG ASB4
IKBKG POLG
IKBKG NTRK1
RAB28 ZNF132
ARID1A CTSG
NCALD BMP1
ATP5S C14orf1
GPR19 ADAM3A
YWHAQ NR2F6
YWHAQ ACAA1
YWHAQ GTF3C1
CBARA1 TRIM10
CBARA1 LILRA4
CBARA1 FUT9
UQCRQ HEBP2
ERH PDCD6
TNFRSF25 PAX4
TNFRSF25 GPKOW
TNFRSF25 PAX8
TNFRSF25 C21orf33
NCAPH2 DUSP8
KRT33B GPR35
ISLR TNFRSF1B
BAD FCGRT
NR2F6 PRSS8
PSMD2 RHBDL1
SNRPA DLGAP4
RFC1 GH1
MATN3 GSK3B
PTP4A1 GTF2I
GCLC PPM1E
GPLD1 USP6
GPLD1 FUSIP1
EXOSC2 GPR35
EXOSC2 IFIT1
ALDH3A2 AUTS2
NFKB2 MVK
GPD2 RPA1
LOC145678 LOC729678
LOC145678 PPEF2
METTL3 TP53BP2
METTL3 C14orf1
S100A13 COX7A1
PDIA3 ODC1
PDIA3 PPAP2A
PDIA3 NDRG1
AKR7A2 TAF10
TNNI1 ALDOC
ATP2A3 CADM4
RGS14 TNP1
PZP SLC6A12
FAU EEF1D
FAU ENSA
ADAM8 SRM
NPPB F7
OGT DSP
FLNA DES
FLNA MYL9
DPT GZMM
DPT CDC42EP4
DPT UGT2B15
DPT SFRS18
DPT MAP2K5
DPT NBL1
DPT SLC43A1
DPT TRPC1
DPT HOXB7
DPT KIAA0141
DPT KCNH1
RUNX2 MAP3K3
RUNX2 SCAND2
VAT1 CADM4
VAT1 RPL23A
VAT1 PTRF
MRPL19 ANKRD12
FETUB OAS2
LIN37 MED6
GNB5 ACAN
ERGIC3 ACAA1
ERGIC3 HADHB
LILRA4 POLG
TLE3 NEB
TLE3 IL1RL1
SGSH PAK4
PRAMEF12 TFF3
LSM7 EFNB2
ARMC6 RIMS1
BCL2L2 PREPL
BCL2L2 PPP1R3C
NBL1 ISCU
NBL1 ZFP36L1
NOMO1 PSMD11
NOMO1 SEC24C
SYNM MYL9
GNAS FUS
GNAS SEP15
GNAS HSP90AB1
GNAS GTF2I
GNAS LSM14A
GNAS NAP1L1
GNAS TMBIM6
GNAS SATB1
GNAS TUBB3
GNAS KIAA0240
ANKRD12 TRAF3IP1
ACSM2A RHBDL1
ROCK1 MR1
GTF2I NKTR
GTF2I PHKB
GTF2I RHOBTB1
GTF2I PSMB4
GTF2I PREPL
GTF2I KRT10
GTF2I ZNF91
CPA1 UGT2B15
ARL4C ARPC1B
RHOB POLG
TCF7 HOXC5
KIAA1199 TECR
ALB MR1
ALB TTTY1
PDCD11 CORO1A
MRPS18B KRT18
CDC25B PAK2
SEC23A DPYSL3
ZMIZ1 USP6
OPA1 AP3M2
EIF4G1 FUS
EIF4G1 LIMK2
EIF4G1 ABCB6
PCGF1 RAD9A
F3 TM4SF1
RHO MC2R
TRIM3 HMX1
IKBKE AGPS
KLHL4 CADM4
KRT12 UGT2B15
B2M RPL23A
PDCD6 LOC100131311
ASNA1 ACVR1B
DYNC2LI1 UGT2B15
SYN3 FKBP15
PARP2 OAS2
TCF7L2 ID1
FGF8 SV2A
PLEKHM2 DNAJC7
NDUFA5 SRP9
NRCAM MLLT1
CADM4 OR10H3
CADM4 PPP2R5C
CADM4 RHBDL1
MYCL1 TRPC2
MYCL1 OSM
RFC3 ACAN
KCNE1 MAP3K3
CPE HIST2H2AA3
DSP KRT18
DSP AZGP1
DSP KDELR1
TMED3 CCT3
SLC5A2 TEC
SLC5A2 PTH2R
SLC5A2 WDR62
KDELR1 RPL10
JUN KIAA0892
SMARCB1 PAX8
KNG1 NCLN
KNG1 PI4K2A
SLC4A8 UGT2B15
SLC4A8 PCGF3
ZNF264 RBM38
ZNF264 ALDOC
ZNF264 EIF4EBP2
PON3 GALK1
SCHIP1 SERPINB1
PLIN3 IL8RB
TRIM16 EAPP
G3BP2 UBE2J1
G3BP2 TXNL4A
DIO1 KIR2DL4
ARL2 PLD2
TRAP1 ATP5D
TRAP1 EIF3F
TBCB MAP3K3
NOS1 LOC26102
ITGB1 DPYSL3
ALAS1 DLGAP4
SRP9 PPAP2A
SRP9 TMBIM6
SRP9 GTF2A2
DAZAP2 LAPTM4A
WDR46 UGT2B15
FLNC SLIT2
FLNC MYL9
FCGRT GNAI2
FCGRT TRPC1
FCGRT CDC42EP4
EXOG TTC15
RPS17 RPS11
RPS17 RPS4X
TNFSF8 CA11
UROD OAS2
ACAA1 ALDH6A1
ACAA1 PARK7
ACAA1 TMBIM6
ACAA1 HLA-G
ACAA1 MIPEP
ACAA1 ALOX15B
CPNE6 NNAT
CPNE6 GALK1
MCL1 EIF4A1
MCL1 LOC100131311
LOX PVRL1
IPO13 LOC652147
USP6 ATAD2B
CTSE STAT2
KCNAB2 WDR62
CYP1A2 SERPINB1
CCKBR UGT2B15
PRPS2 GABARAPL2
HNRNPH2 C5orf15
PAX2 ALOX5
ATG4A STAT2
MEF2D TUB
SUOX DNPEP
NDUFAF3 PRPF19
GABRA2 CLDN5
HDAC1 GNLY
FAM110B RHBDL1
XPC ALOX5
XPC RPS4X
CD2AP KRT18
APOE FTL
GIP PAK2
GIP SLC24A1
LOC100130219 ALOX5
TNFRSF1B TRBC1
TNFRSF1B PRSS8
SNRNP35 FLT1
PTK2B NDST1
MYO1F IL8RB
ARL4A BCL2
CACNB4 BRWD1
SCARB1 SEPT11
SCARB1 HNRNPA3
SCARB1 PTPN22
UBB PGK1
ABCA2 EIF3CL
BEST1 TOP3A
UBE2J1 KLK11
DIMT1L ACAN
PNN FKTN
IL1B ALDOC
RPLP1 RPL10
NR4A1 SLC7A1
NR4A1 LOC100131311
CYP21A2 POLG
EDIL3 CEP57
ARL6IP5 PSMB4
CYP24A1 ALOX5
HMOX2 TXK
SERPINA1 TYMP
ADCY9 SPOP
S1PR1 PKNOX1
MAST4 DPYSL3
KRT10 HNRNPA3
ATP5O LAPTM4A
ATP5O DYNLT1
ATP5O SSB
SASH3 MAGEA4
LAS1L FLOT1
TGM2 TM4SF1
ZNRF4 GPR35
MED6 RPS4X
ACVR1B IL5RA
ACVR1B AVPR1B
ACVR1B SEPT11
ACVR1B HYAL2
ACVR1B BMP1
ACVR1B CLCN5
ACVR1B NOP16
ACVR1B SOCS3
ACVR1B ATF7
KIAA0319 PAX6
RPS8 CKB
RPS8 RPL23A
FLAD1 NDST1
SPOP MYL9
LTB PAK2
LSM14A HNRNPA3
KCNJ4 GYPB
FGF12 ALDH1B1
EIF4EBP2 MARCKSL1
KIAA0894 RBPMS
H3F3A RPS4Y1
H3F3A RPS4X
NDRG1 TMEM63A
NDRG1 COBLL1
AGPS MNAT1
CTAG1A ACAN
PPP2R5C BTBD3
MPPE1 PLEC1
EHMT2 MC2R
RAP1B DDX3Y
PFAS PAK2
PFAS KIAA0226
HSPG2 PTRF
KLK13 MR1
WFS1 CHRDL1
WFS1 ARHGEF4
CACNA1D TNP1
RPS15 COBLL1
GALNTL4 PPM1A
ALDH1B1 TESK1
API5 PSMB4
FTH1 SHC1
ZNF132 PGM3
SPHK2 POLG
ELN MVK
ELN LY6G6C
PAX4 NTRK3
SCN7A IL8RB
NDUFB1 SNRPD2
NDUFB1 COX5B
SCAND2 TUB
ASCC3 FSCN2
MAP3K3 BAK1
MAP3K3 VCAN
MAP3K3 IL8RB
MAP3K3 WDR62
ZFY PAK2
COX7A1 VDAC3
C18orf1 LY6E
POU2F2 MYBPH
POU2F2 NIPSNAP1
PLCD1 PAX8
HNF4G RHBDL1
GALK1 PLG
GTF3C1 PUM2
MECOM OAS2
MECOM DUS4L
KIR2DL4 DLG2
FLOT1 CTSA
FLOT1 FUT7
PPIL6 CRYAA
AHSA1 TUBB3
UGT2B15 GRP
UGT2B15 TAF12
UGT2B15 CNNM2
UGT2B15 OCA2
UGT2B15 IL8RB
GALE GPR35
SNX15 CDH16
FKBP15 NCRNA00094
CCT3 NME1
CCT3 TCP1
CCT3 GBAS
CCT3 CLDN3
FNTB GPR35
ALDOC DYNC1I2
ALDOC ADAM15
ALDOC BUB1B
TFF3 PKMYT1
IQCB1 IL1RL1
AHNAK DPYSL3
SSR4 HIST1H2BE
PPM1E CORO1A
AQR PLEC1
CORO1A STXBP1
SASH1 PSMB4
TMEM41B CDC42EP4
LOC26102 ADAM15
LOC26102 CCL27
DNAJC7 CHGA
DNAJC7 PTPRR
HERPUD1 SC4MOL
CRIP2 FUS
FAM182B ALOX5
ARHGAP12 SLC2A4
MBD2 SLC25A11
HSP90AB1 PSMD11
BAZ2A STXBP1
SRPK3 RAB3A
NTRK3 PGLYRP1
EIF1AX PPIE
PIWIL1 STAT2
MYL9 PTRF
MYL9 DPYSL3
MYL9 TGFB1I1
CDKN1C LAPTM4A
AKAP1 KIAA0892
PSMD11 SRI
NRXN2 RHBDL1
P2RX6 BMP7
ANKRD40 ABCB6
ID1 SHC1
CTAGE5 SRM
TUBA4A SLC43A1
SPTAN1 GNA11
HNRNPA3 PSMB4
ACVR2A GFPT2
EIF3H CFDP1
KLK11 DPYSL3
RAB2A TMBIM6
PSMB4 GABARAPL2
PSMB4 HAX1
PSMB4 COX5B
PSMB4 COL4A6
PSMB4 EAPP
SLC25A17 PTEN
PCBP2 POLG
ACAN HSD17B3
ACAN GFPT2
NDUFB3 DYNLT1
EPR1 IL8RB
GRINA GPR35
CCT4 PAX8
CELSR2 MC2R
JRKL LBP
RPS26 PAR5
ITGA2B HS6ST1
PVRL1 ARAP2
GARNL4 NUAK1
GARNL4 SC4MOL
GARNL4 TRAF2
ATF7 MGAT2
RHBDL1 PGM5
RHBDL1 PGM3
RHBDL1 FUT7
PHF1 SNRNP70
ISCU RPS4Y1
ISCU LAPTM4A
SNRPD2 COX6B1
REPS2 FSCN2
TAF1A AVPR1B
DOK2 MC2R
EIF2C2 PLEC1
MC2R GRB2
MC2R LLGL2
MC2R CASP2
CDC2L2 DGKZ
RPL23A RPL12
ALOX5 SORT1
FYN CGREF1
FGF2 AKT3
LY6G6C RFX2
LY6G6C LLGL2
FNBP1 DPYSL3
PRKCQ IL8RB
MAD2L1BP POLG
STRAP PGK1
DYNLT1 HAX1
CKB OCRL
VDAC1 TMBIM6
RAD51 TP53I11
NPM1 MT1A
COX6B1 HIST1H2AE
DES COL16A1
RABEP1 DUS4L
SSTR2 MAGEA4
TBCD MTMR2
TBCD PLEC1
FNBP1L KDELR2
ZNF192 TTC15
HEBP2 CD9
GALNT2 ZNF259
RBPMS MACF1
RBPMS PDGFRB
RBPMS GSN
MCAT SLC6A12
BCL2 OAS2
PAX8 BRAP
PTPN7 FANCG
DCLRE1A RAB22A
PHOX2B ZNF280A
SHC1 ENG
MATN2 DPYSL3
TOP3A RAB3A
SLC6A9 CASP2
SLC6A9 SEPT5
CYP11B1 LLGL2
SLC1A7 PSMC3IP
SPAG9 RIMS1
TMBIM6 KDELR2
MTHFD2 HLA-G
POLG PLEC1
POLG IL8RB
POLG OAZ2
MT1A MT1X
ZG16 PAK2
DHX30 PLEC1
ADAM15 AVPR1B
RRAGA QDPR
RRAGA LAPTM4A
PAK2 LLGL2
PAK2 MAPK8
STAT5B SLC24A1
FUT7 C3orf32
CD9 DAD1
SRM IL8RB
CLDN3 HIST2H2AA3
CASP2 PIN4
SLC24A1 ACP1
HIST1H2AE HIST2H2AA3
FUS EIF3F
DMD DPYSL3
AZGP1 MT1X
