# Supplementary material for: Functional networks inference from rule-based machine learning models
Source: BioData Min. 2016 Sep 5;9:28. doi: 10.1186/s13040-016-0106-4 (PMC5011349; doi:10.1186/s13040-016-0106-4)
Supplement: Supplementary file 2 — Networks. All networks used in the analysis given as a list of edges. (XZ 11980 kb) [file 13040_2016_106_MOESM2_ESM.xz › networks/aracne/Prostate/SE_C1.txt]

NRP2 PSG1
ERBB2 SAMD14
ERBB2 ACADVL
ERBB2 TRIM28
ERBB2 OAZ1
ERBB2 TFF1
ERBB2 PTGER3
RBM4B PAFAH1B1
RBM4B LOC652147
GJB1 MCM2
DDN OR2H2
DDN PSG1
DDN MYO1C
FAM131B NF1
GPR18 ACSM3
GPR18 KIR2DL4
GPR18 CSF2RB
DPF2 HIRIP3
MAT1A CD40
SLC22A18AS LOC145678
SLC22A18AS RAB31
IQCK LOC652147
PDCD1 FDXR
ZBTB16 CPSF1
ZBTB16 GNAS
CD22 GM2A
CD22 IL10RA
CD22 SLC6A7
CD22 SNX27
CD22 AXL
CD22 MYT1
PMF1 MTHFR
SERHL2 MRPL28
PICK1 RHBDL1
IGFALS DPP6
IGFALS AMMECR1
CBL WBSCR22
NRG1 SLC6A8
MAP3K7IP2 SEC16A
BZRPL1 UGT2B15
BZRPL1 ZNF384
RFXANK LILRA4
RB1 NFATC3
RB1 RUNX1
ARVCF GARNL4
ARVCF LOC652147
LIF SLURP1
BMP10 PLEKHM1
ARHGEF6 SLURP1
GNB3 IL10RA
GNB3 RND2
GDI1 EEF1A2
GDI1 SF3A2
GDI1 GNL1
GDI1 LY6E
GIPR BPHL
GIPR NRG2
GIPR RALYL
OR2J2 IL10RA
CTNNA1 DDX5
CTNNA1 ZFP36L2
CTNNA1 RPL41
CTNNA1 sept-06
CTNNA1 CSNK1A1
CTNNA1 RARS
CTNNA1 CLINT1
CTNNA1 DYRK1A
CTNNA1 NFATC2IP
CTNNA1 YME1L1
CTNNA1 KIAA1279
CTNNA1 GNB1
CTNNA1 VDAC2
CTNNA1 FOXJ3
CTNNA1 ZNF451
CTNNA1 GNAS
CTNNA1 HNRNPA1
CTNNA1 FAM127A
CTNNA1 CSTB
CTNNA1 MTUS1
CTNNA1 FTH1
CTNNA1 SFRS2
SMAD4 BCL3
SEMA3F LOC100134331
XAF1 ADRBK1
MSX1 PLLP
MSX1 RAB11FIP5
MSX1 THRA
MSX1 CPNE6
MSX1 MFHAS1
MSX1 GRN
IPCEF1 UNC5B
POLD1 MYB
FLT3LG NSFL1C
FLT3LG CMA1
FLT3LG CELP
RIMS2 LMO1
RIMS2 RUNX1
RIMS2 EXOSC2
RIMS2 KRTAP26-1
RIMS2 TNFRSF25
RIMS2 OCEL1
RIMS2 PCBP3
CNTF CRCP
UBE2C GRN
CCDC130 ALAS2
FKBP8 POLG
SLC6A7 TROAP
SLC6A7 JAK3
NFATC3 ATRX
NFATC3 IL10RA
NFATC3 CAPN3
PPP1R3D RAD51L3
EPCAM GNB2L1
MUC8 PRRC1
MAP3K14 UTP3
MAP3K14 FRY
MAP3K14 LOC100134331
CDK5 ALDOC
SLC25A11 RAPGEF5
SLC25A11 APOBEC3C
SLC25A11 NF1
BBS9 HPGD
BBS9 LOC100134331
MYB AQP7
MYB MPPED1
MYB SPG7
MYB IFI35
MYB CAMSAP1
MYB HARS
MYB ALAS2
MYB KCNJ4
MYB CDC25C
MYB LOC26102
MYB MPZL2
MYB RASGRP3
MYB LOC552889
MYB FOXD1
MYB ANKRD12
MYB GJB5
MYB PTPRJ
MYB ODF1
MYB POLD2
TPP1 NONO
PDK4 SLC24A1
EIF4G3 IL18RAP
EFNA1 LOC100128031
EFNA1 CSNK1A1
EFNA1 ACTG1
CD151 ARFIP2
RPL37 RPS12
RPL37 RPS23
CD9 SC5DL
UQCRFS1 TUBGCP2
UQCRFS1 EIF3K
UQCRFS1 LCP1
DTNA PDE6C
DTNA PDPN
DTNA RDH5
DTNA HIRIP3
TBX19 SMG6
TBX19 MARCO
TBX19 C14orf1
TBX19 SLC15A2
KLF11 ALAS2
KLF11 PHF21A
L1CAM ANKRD12
CRCP FAS
CRCP PRPF31
PRPF6 SHC2
PRPF6 MYBPC3
LECT2 REL
KIDINS220 MECP2
KIDINS220 CCNI
OPN1SW SDC2
OPN1SW THRA
OPN1SW RGS12
PSMD1 PRMT2
PSMD1 MYEF2
HDAC3 SSH1
SNRPB ARFIP2
SNRPB CLIC1
SNRPB PRDX1
SNRPB KRT8
SNRPB PDCD10
SNRPB ATF4
GREM1 CD33
LTK DAXX
LTK MGST3
LTK BTF3
LTK NAALADL1
LTK HSPB3
LTK AIM2
LTK PLEKHG3
LTK ACR
LTK PCBP3
LTK DEPDC5
ATXN3 IL1RL1
ATXN3 CCNF
FAM120A NONO
YLPM1 HAP1
UBE2M MYBPC3
UBE2M GPX4
UBE4A CPSF1
IGFBP6 LGALS1
IGFBP6 CRYAB
ECE2 BTF3
BRD8 PTAFR
PFDN1 GNL1
SLC16A3 PCDH9
SLC16A3 DAZ2
SLC16A3 MEGF6
KATNB1 AXIN1
KATNB1 LLGL2
RIF1 HSF4
LCP1 YWHAQ
BCL10 DTX4
GLP1R ADRBK1
SERBP1 STX16
SERBP1 IL10RA
SERBP1 STX5
RASSF9 OGG1
ITGA3 TMPRSS6
SNX26 SLC6A12
KPNA5 PQBP1
NPM1 RPL27
NPM1 NACA
LMTK2 COX6A2
LMTK2 DDX11
LMTK2 SMPDL3B
LMTK2 TRADD
LMTK2 XCL1
LMTK2 CADM4
LMTK2 ZSCAN12
LMTK2 SMARCC2
TUBGCP4 PSG1
TUBGCP4 CAMSAP1
ADCYAP1R1 GYPB
OCEL1 WBSCR22
OCEL1 CD33
OCEL1 GARS
OCEL1 DDX51
OCEL1 DPT
OCEL1 ZNF592
OCEL1 CCKAR
OCEL1 KYNU
GRM4 PAIP2B
GRM4 RAP1GAP
GRM4 AMHR2
GRM4 ACAN
GRM4 CARD10
GRM4 THRA
GRM4 MPP2
GRM4 SCYL3
GRM4 GP2
GRM4 CYP3A5
GRM4 CEACAM3
GRM4 PTAFR
PRF1 UGT2B15
TRAF3IP1 ANKRD12
IGF2 CD163
IGF2 FOXN1
IGF2 CHMP7
IGF2 S1PR2
IGF2 MTHFR
IGF2 CTSG
IGF2 GCKR
IGF2 S100A5
IGF2 ZNF263
CCL19 LOC100134331
TRIM28 SFRS4
TRIM28 PTOV1
TRIM28 HSP90AB1
TRIM28 FTH1
TRIM28 FCGRT
CADPS RAPGEF5
CADPS MLH1
CADPS OAS2
AMMECR1 SAMD14
AMMECR1 SFTPD
AMMECR1 RAB3GAP2
AMMECR1 REG1A
AMMECR1 APLP1
PDIA2 PLEC1
XRCC2 TAF1
XRCC2 WNT11
LOC90586 IL1RL1
PHLDB1 RASGRP3
FAM5C E2F4
TNNI2 WNT11
TNP1 DDX11
ASCL1 JAK3
KLHL18 PHOX2B
KLHL18 WDR62
KLHL18 SMARCD2
KLHL18 TNPO1
TTF1 TROAP
KDM5B CAMSAP1
S100A4 KRT1
TMCC1 HTRA2
MT1E MT1B
MT1E MT1F
HIST1H2AG EPHB2
GPR161 LSM7
GPR161 GPA33
GPR161 C2orf55
GPR161 THRA
GPR161 POLR2E
GPR161 JAG1
GPR161 BAHD1
GPR161 SIT1
GPR161 IL10RA
GPR161 FAM13A
ABLIM1 RAB3GAP1
DOK1 MRPL12
DOK1 STATH
DOK1 IL10RA
DOK1 CD72
DOK1 INPP5D
DOK1 ACVR1B
DOK1 TTC15
DOK1 SLC2A1
DOK1 RBM4
DOK1 KDM5D
DOK1 JAK3
HCG9 TXNRD2
HCG9 DUSP7
HCG9 HOXD4
HCG9 APOBEC3C
HCG9 VAPB
HCG9 EVPL
HCG9 PMS2L1
HCG9 PINK1
HCG9 PCBP3
HCG9 WNT11
STIM1 STXBP1
KIFC1 TPBG
KIFC1 GCOM1
MED21 CPNE1
MED21 ZNF239
RNASE4 MGST3
RNASE4 GABARAPL2
MUC5AC CROCC
NCR2 C19orf50
NCR2 IL10RA
LGI1 CDK2
PRSS16 CDR2L
BFSP2 TMPRSS6
BFSP2 IL10RA
KISS1 GRN
EXD2 CORO1A
EXD2 C8orf71
EXD2 MRPL33
EXD2 ELAVL2
EPAS1 UGT2B15
EPAS1 SCAPER
CEBPE ALAS2
NME2 NME1
BCAT1 CAMSAP1
SNX13 ATP1B2
APOBEC3C BRCA1
APOBEC3C CACNA1C
APOBEC3C RAD54L
APOBEC3C WNT10B
APOBEC3C SIM2
APOBEC3C TPO
APOBEC3C ATF6B
APOBEC3C FKBP6
APOBEC3C SPC25
APOBEC3C CHRNB2
APOBEC3C ARHGAP1
APOBEC3C TBR1
APOBEC3C TET3
APOBEC3C TECR
APOBEC3C HDGF
APOBEC3C EAPP
APOBEC3C PDE4C
APOBEC3C SIT1
APOBEC3C LOC145678
APOBEC3C MAPKAPK2
TMEM87A CCT3
TMEM87A ARFIP2
TMEM87A LY6E
TMEM87A SC5DL
TMEM87A P4HB
IL8 PAX8
LOC728849 FUT7
ADRBK2 PPP3CC
ITGB6 THRA
KDM4A YPEL1
MICAL3 MFAP2
NTSR2 POU4F1
NTSR2 CDH16
NTSR2 CEP68
SORBS3 KIR2DL4
SORBS3 MDC1
SORBS3 AVPR1B
ODF1 LPAR2
ODF1 PAX8
ODF1 CRX
ODF1 SFPQ
GARNL1 CPSF1
GPT SAMD14
TCTA INA
HAS1 DNAH9
WDR45 SMYD5
PTPRS SAMD14
PTPRS RAB3A
RPL15 RPS5
RPL15 RPL12
TOMM34 ALAS2
TOMM34 RAB3A
KIAA0907 NONO
CCR7 SAMD14
CD4 DNAH9
CD4 LOC100134331
IL13 WDR62
RYR3 KCNJ4
CRYBA4 MYCL1
CRYBA4 CHKB
CRYBA4 IL10RA
ZPBP RELA
PKP4 THRA
TSSK2 HTR4
TUBB2A RPL3
TUBB2A TUBB2C
TUBB2A P4HB
PCSK7 JAK3
HMGA2 CYP2C18
HMGA2 PAFAH1B1
RBM5 ZFHX3
RBM5 CCNI
RBM5 NBEAL2
RBM5 RAF1
HTR7 POU4F1
HTR7 AHDC1
HTR7 DEPDC5
HTR7 COPS6
TLX2 CDC2L5
TLX2 ABCA1
TLX2 RFC5
TLX2 SLC25A3
OSTF1 CAMSAP1
GGT5 TMPRSS6
GGT5 KIR2DL4
GGT5 ATP6V1A
ZNF443 PTAFR
COX10 CD3D
COX10 SPEF1
COX10 IFIT1
COX10 THRA
COX10 UPP1
IKBKG TRIM38
IKBKG ZBTB7A
IKBKG KCNF1
IKBKG SLC25A16
IKBKG POLG
IKBKG PIK3R2
IKBKG NTRK1
IKBKG WNT11
IKBKG KRT7
TAF5 ATP1B2
CD3G TMPRSS6
GLRA3 LUZP1
GTF2I DCTD
GTF2I GNAS
GTF2I NONO
GTF2I RPS5
GTF2I PSMB4
GTF2I CPSF1
EIF3G PTOV1
EIF3G TRAP1
EIF3G SLC7A8
EIF3G GNAS
EIF3G PLEC1
VIM LTBP1
VIM ACTB
VIM IGFBP5
VIM CYR61
JUP ST14
CYHR1 ITGA2B
CYHR1 CEACAM4
OBSL1 MYBPC3
OBSL1 PLEC1
CACYBP TUBGCP2
NAGPA PAX9
MIOS DCT
TMEM8B GNL1
ATPAF2 LOC100134331
ZNF157 FUT7
ZNF157 SPRR2C
ZNF157 PSG1
MAML1 CSNK2B
ATP5S C14orf1
GPR19 TROAP
UROS RALY
UROS CAMSAP1
REL FAM119B
REL KIAA0284
TRIB2 INPP4A
ARFGAP2 CPSF1
IL24 MAP3K3
PML REM1
STATH CACNB4
IL7R PTPRD
YWHAQ CSNK1A1
YWHAQ ARF1
YWHAQ ACAA1
YWHAQ PNMT
YWHAQ NHP2
CDC6 CORO1A
CDC6 KDM1
ADAM11 KIR2DL4
OAZ1 LSM7
OAZ1 TUBB2C
ZFR PLEC1
CBARA1 TRIM10
CBARA1 LILRA4
CBARA1 PTK7
UQCRQ HINT1
GNG4 GCKR
TNFRSF25 SULT4A1
TNFRSF25 HAUS5
TNFRSF25 MAD1L1
TNFRSF25 DMWD
TNFRSF25 FAM102A
TNFRSF25 HLA-DOB
TNFRSF25 PAX8
ZKSCAN3 PCBP3
KIAA0430 CCNI
KIAA0430 SFRS4
NEU1 ACADVL
COPS3 SAMD14
MAGEC1 PSG7
SDF2 IL10RA
ERLIN2 ABCC3
ERLIN2 GSTA2
ARHGEF17 TET3
ITGA10 PCBP3
ADAM20 SLMO1
DOPEY1 WNT10B
CSRP1 MYL9
ZNF467 RBCK1
PSKH1 ETV3
RBBP8 AQP7
RBBP8 PCDH9
RBBP8 PI3
RBBP8 MRPL28
RBBP8 CCNF
RBBP8 ABCA1
RBBP8 CCR4
KRT33B GPR35
CHIT1 FZR1
SLC6A6 MYEF2
ISLR IGSF9B
ISLR GAS6
ISLR TNFRSF1B
PRKAB2 SMG6
KIF17 ACADS
KCNA5 ELAVL3
CDK6 LMF2
CDK6 SOCS3
CDK6 IAH1
CDK6 SLC6A8
CDK6 ProSAPiP1
CDK6 GPR6
CDK6 SKIV2L
CDK6 VASP
CDK6 SLC1A6
CDK6 ABCA1
SLC15A2 ATP1B2
RCC1 E2F4
RCC1 DAPK2
SPINLW1 IL18RAP
IL17RA PCBP3
GJA5 MAP3K3
CYP11A1 SH3BP1
CYP11A1 IAH1
CYP11A1 RUNX1
JAG1 STAM2
JAG1 PPYR1
JAG1 PSMB8
JAG1 ERGIC3
JAG1 RP1-21O18.1
JAG1 SEMA5A
JAG1 FIG4
JAG1 ZNF500
JAG1 MYST2
JAG1 E2F4
JAG1 BTRC
DBT IHH
CALCA KIAA0284
GBX1 BTF3
RAB8A ALAS2
RAB8A TNPO1
OTUB1 ARHGEF1
OTUB1 UBE3B
OTUB1 PCBP3
TULP3 MTHFR
TULP3 ATP1B2
SMAD9 UGT2B15
PSMD2 RHBDL1
PPP1R16B GPR143
USP19 FAM102A
RFC1 E2F4
RFC1 GPR3
RFC1 GH1
MATN3 LOC552889
COPA HSP90AB1
SPARCL1 PALLD
SPARCL1 TPM2
RAB5A ERGIC3
UBE2N EML3
LOC201229 GRINA
LOC201229 ANKRD46
LSM12 CAMSAP1
NDUFV2 CLIC1
NDUFV2 NHP2
NCKIPSD CHMP7
NCKIPSD TNFSF12
NCKIPSD STIP1
NCKIPSD HCRTR1
NCKIPSD WDR62
NCKIPSD TNK1
NCKIPSD ADH1C
EIF2AK2 POLG
CSNK2A1 HSF4
CSNK2A1 TUBGCP2
GPLD1 ATP1B2
HS3ST1 ANK1
AQP8 INPP4A
AQP8 TUBB2B
IGF2BP3 BTF3
EXOSC2 GPR35
EXOSC2 POU4F1
EXOSC2 CORT
EXOSC2 STX16
EXOSC2 IFIT1
DEFA3 WBSCR22
DEFA3 SKP1
DEFA3 ZNF391
DEFA3 STX11
DEFA3 COL6A1
DEFA3 AGPS
SMAP1 IL10RA
FLJ10038 WNT11
PEX6 GPR35
FEM1B IL18RAP
PRDX1 ATP5J2
SLC25A42 TROAP
NFKB2 HLA-DOB
NFKB2 MVK
NFKB2 TNIP1
NFKB2 PSG1
NFKB2 GRIP2
CSF1 CAMSAP1
SLC20A2 FADS1
SLC20A2 IL10RA
GRM5 MAPKAPK2
LRRC37A3 TROAP
RPS6KB2 RAD54L2
RPS6KB2 EPHB2
CCR4 CXCR5
PPM1D IL8RB
C11orf51 CTNNBIP1
POLA2 CORT
SLC28A1 PRPH
OTC RASSF7
NR0B2 KRT1
PIK3CB IAH1
METTL3 WBSCR22
METTL3 EIF4B
METTL3 CSNK2B
METTL3 C14orf1
METTL3 GNB1
TNFRSF10C PSG7
DEFB4 ZNF592
SNORA21 RPS5
SNORA21 UQCRB
SKI GP2
SKI E2F4
MMP19 GRINA
SSTR2 MAGEA4
ZCCHC24 PEA15
ZCCHC24 DPYSL3
ZCCHC24 PTGIS
NKX2-1 DDX11
PRSS23 TGFBR2
PRSS23 MAGED2
PRSS23 WDR62
CCNI sept-06
CCNI GNAS
CCNI EIF3F
CCNI LOC729602
CCNI ACTB
CCNI AR
GRIN2C GDF5
PFKFB1 GRN
MYH7 NOC2L
RPS6KA3 ELAVL2
SERPINB8 PCDHA3
ST6GALNAC4 PRPH
PDE3A IL10RA
TRIM58 NLE1
TRIM58 HTRA2
SMARCD3 SAMD14
SMARCD3 JAM3
SMARCD3 FEZ1
SMARCD3 VAMP5
SMARCD3 CLIP3
SMARCD3 FCGRT
SMARCD3 IGFBP5
CUGBP2 ACAN
ATP2A3 CADM4
ATP2A3 GRN
NFIC CYP3A5
LPCAT3 CD34
IGKC PXDN
IGKC CCKAR
PDCD10 PSMB8
PDCD10 VAMP7
PDCD10 NACA
MAGEA1 SIT1
HSF2 ATP1B2
PTPRB IL10RA
SFRS11 NONO
LYPLA1 SC5DL
LYPLA1 PDIA3
CDX2 IL10RA
PAIP2B psiTPTE22
PAIP2B HHLA1
PAIP2B LOC644165
PAIP2B EFNA3
LOC644165 MBOAT7
LOC644165 UTF1
LOC644165 NFIX
NME3 PTOV1
NME3 POLD2
NME3 RER1
IFNG MAG
FNDC3A KRT1
RPL32 RPS27
RPL32 RPS15A
AP2A2 NTRK3
AP2A2 FZR1
AP2A2 LOC157627
C1orf68 PTAFR
DOC2A DDX11
PZP SLC6A12
PZP NFATC2IP
FMNL1 KIAA0999
PSD SAMD14
VPS8 PSG1
NFATC4 PXDN
NFATC4 JAK3
ACTG1 LDHA
ACTG1 MCL1
ACTG1 NONO
ACTG1 FTH1
ACTG1 CSNK2B
TBCD SAMD14
TBCD PLEC1
SRPX SLMO1
SRPX LARGE
SRPX RELA
LRRC48 ADRBK1
DNASE1 ALAS2
NTSR1 PCDH9
MT1H MT1B
NFAT5 INA
MBL1P1 DDX11
NPPB UBE2H
NPPB F7
CDC2L5 PIGA
CDC2L5 STX1A
CDC2L5 IL10RA
CDC2L5 CSPG4
CDC2L5 SIX3
CDC2L5 BCL11A
CDC2L5 PDPK1
CDC2L5 STX16
CDC2L5 SETDB1
CDC2L5 CYP2J2
TXLNA RUNX1
ZNF783 MCM3AP
ZNF783 SCARB1
ZNF783 SULT2B1
ZNF783 ARHGAP6
ZNF783 STXBP1
RPL14 RPL35
RPL14 EIF3M
RPL14 RPL17
RPL14 RPS7
RPL14 RPS11
RPL14 NACA
RPL14 RPS3
CYP2A6 PCBP3
CYP2A6 FAIM2
CYP2A6 IL10RA
STX5 CDC37
FLNA CBX6
FLNA MYL9
NDST2 DCBLD2
NDST2 POLG
SDC2 SIGMAR1
SLC25A46 CADM4
ARF4 HNRNPA2B1
PIK3IP1 ZSCAN12
KIAA1024 SLC12A4
MEN1 MYST2
MEN1 GNAT1
MEN1 SULT4A1
RBM4 MRPL28
ATG2A CROCC
ATG2A TEKT2
FOXN2 INA
SEC14L1 IAH1
LPCAT4 EML3
RUVBL1 TAF12
FAM50A PRPH
FAM50A TEX261
PLXND1 GPR3
PDPN SAMD14
PDPN SYCP1
PDPN ROR2
PDPN GPR176
PDPN NUPR1
PDPN NUDT1
PDPN USP11
PDPN ZNF710
PDPN SOX2
PDPN FOSL1
GGT2 RP1-21O18.1
GGT2 GNB2L1
ALDH9A1 PSMC5
INPP4A UGT2B15
INPP4A GOLGA2
INPP4A TFCP2
INPP4A NFATC2IP
BPHL SIGMAR1
BPHL ST14
HCLS1 CTSC
HCLS1 TNFRSF1B
EIF4H HNRNPA2B1
IDH3B CPSF1
SERPINB7 VNN1
SERPINB7 GRN
GJB3 STRAP
GJB3 INA
UQCRB TCEB1
UQCRB HNRNPA1
UQCRB RPL30
UQCRB EIF3E
UQCRB COX6C
HSPA4 TYR
HTR4 NOX1
HTR4 IAH1
HTR4 MVD
HTR4 LRIG2
HTR4 POLG
HTR4 RELA
HTR4 MYD88
HTR4 ERICH1
DPT UGT2B15
DPT SAMD14
DPT RGS9
DPT GZMM
DPT LSM4
DPT ARSE
DPT LDLR
DPT ATP6V1B1
DPT IGHG1
DPT KIAA0141
DPT PLA2G6
DPT KCNH1
DPT MAPKAPK2
SNAPC3 UGT2B15
PSMA3 GTF2A2
PSMA3 HSPA8
MSC BTF3
LCAT NRG2
LCAT CDC42EP4
LCAT SETD2
NRL SCGB1D2
HMG20B ACVR1B
C2orf55 BCL3
C2orf55 SCGB1D2
C2orf55 PRPF19
C2orf55 MOCS1
C2orf55 IL18RAP
C2orf55 SIX3
C2orf55 CYC1
C2orf55 IARS2
CYP2A13 MLX
UBE2S UBE3B
UBE2S GPX4
UBE2S PCDHGC3
RRAS ALAS2
DKFZP564C196 OGG1
VAT1 CADM4
VAT1 FAIM2
C16orf7 ACCN1
DNAJB5 JAM3
RREB1 AQP5
RREB1 HADHA
RPS5 RPS19
RPS5 GDI2
RPS5 HINT1
RPS5 BTF3
RPS5 RPL18
RPS5 CCT3
RPS5 RABGGTB
RPS5 RPS16
RPS5 GNB2L1
RPS5 RPL18A
RPS5 RPS17
DDX21 CSNK1A1
GAMT LILRA4
FETUB HIPK2
FETUB OAS2
LIN37 SBNO2
LIN37 DNAH9
PTH SAMD14
PTH TPMT
PTH GCKR
PTH FSCN2
PTH ABTB2
TFDP2 IL10RA
ERGIC3 P4HB
ERGIC3 ACAA1
ERGIC3 ECH1
ERGIC3 GRN
ERGIC3 GPX4
ERGIC3 RER1
CDR2L ALDH1L1
CDR2L MAP2K2
CDR2L SF3B2
CDR2L SRRD
CDR2L ESPL1
RASL10A DNAH9
CKM RHBDL1
ACOT11 IL10RA
CRTC1 SLC12A4
CRTC1 PLCD1
ELL2 PRPS1L1
LILRA4 IRF4
LILRA4 BTC
LILRA4 MTHFR
LILRA4 POLG
LILRA4 MTFR1
LILRA4 WNT11
LILRA4 DDIT3
NECAP1 DHX9
NECAP1 TUBB2C
NECAP1 ACVR1B
NECAP1 NRD1
NECAP1 CADM4
NECAP1 PSMD11
NECAP1 MAP2K4
NECAP1 NHP2
PADI2 SAR1A
DDIT4 HADHA
RND1 TP53I11
FBN1 COL1A2
C3orf51 KIF22
LSM7 BCAP29
LSM7 FCHO1
LSM7 CDH1
LSM7 CLIC1
COL1A2 SPARC
COL1A2 EIF3F
COL1A2 ACTB
COL1A2 COL4A1
DAPK2 EIF4B
DAPK2 TUBGCP2
DAPK2 SOCS6
DAPK2 LLGL1
CTSO MRPL28
RPL31 RPS6
RPL31 RPS21
RPL31 RPS13
RPL31 RPS23
KIAA0586 AQP5
KIAA0586 NADK
CDKN3 MYBPC3
PTP4A2 DLGAP4
PTP4A2 GNAS
PTP4A2 TFAP2A
VGLL1 SPRR2C
CSNK2B CD99
CSNK2B HSP90AB1
CSNK2B ZFHX3
CSNK2B PKM2
GAGE12J PRPH
GAGE12J ATP1B2
GAGE12J TCF7L2
GAGE12J RHBDL1
GAGE12J LLGL2
DNAH17 TMPRSS6
SLITRK3 GHITM
DKK4 PTGER3
DKK4 LOC100134331
ACOT2 RHBDL1
PPP1R8 THRA
NOMO1 PHKG2
NOMO1 SPG7
NOMO1 NAAA
NOMO1 PSMD11
NOMO1 COASY
NOMO1 IL10RA
NOMO1 GRN
SAP18 DCHS1
SAP18 PAX8
SAP18 BTF3
SAP18 CSNK1G2
SAP18 ACAN
SAP18 LY6G6C
SAP18 GPR12
SAP18 MAG
SAP18 POR
IQSEC1 PRPF31
IQSEC1 CDK2
IQSEC1 KRT1
IQSEC1 SLC35A2
FAM65B PAK2
SYNM MYH11
SYNM MYL9
RPL36A RPS27
RPL36A RPS24
RPL36A RPS17
RPL36A FAM127A
RPL36A RPL27A
GNAS TUBB2C
GNAS SFRS4
GNAS MAN2B2
GNAS LOC728643
GNAS SOX1
GNAS ATXN10
GNAS TGFBR2
GNAS PCBP1
GNAS FUS
GNAS GPX4
GNAS HSP90AB1
GNAS BRD3
GNAS LSM14A
GNAS LPAR2
GNAS IGFBP5
GNAS IL10RA
GNAS LITAF
GNAS MAGED2
GNAS CD63
GNAS TMBIM6
GNAS BAT2D1
GNAS TUBB3
GNAS BAT1
GNAS NFATC2IP
GNAS BCL3
GNAS CDH1
GNAS ACTR2
GNAS CD99
GNAS YBX1
GNAS HCRTR1
SLC5A5 CD40
F7 MTHFR
NDUFS8 KCNJ4
MYBPC2 LOC100134331
FBL TMBIM6
FBL PARK7
FBL CAPN3
FBL RPL18
MYBPH POU2F2
RPL13 RPL13A
PDLIM7 INPP5B
PDLIM7 IL10RA
C8orf84 SLC38A10
ANKRD12 RXRB
ANKRD12 KIAA0513
HOXC4 IL10RA
HOXC4 DGCR2
RASSF7 DDX11
RASSF7 sept-06
EP300 POLG
EP300 PLEC1
C9 THRA
TBXA2R PPIF
TBXA2R ZBTB7A
SLCO2A1 DDX11
TFCP2 PSMD11
BCL2L11 PCDH9
CSF2 CD40
EIF1AX CYP3A4
TPM2 FZR1
TPM2 CKB
TPM2 TAGLN
TPM2 CNN1
TPM2 COX7A1
TPM2 TPM1
TPM2 MYLK
TPM2 MYL9
TUBGCP2 BTRC
TUBGCP2 KIFC3
TUBGCP2 DGCR6L
TUBGCP2 SYT17
TUBGCP2 CSF2RB
TUBGCP2 STAU1
TUBGCP2 XPO6
TUBGCP2 HMOX2
TUBGCP2 TCF25
TUBGCP2 SEMA3A
TUBGCP2 NPAT
TUBGCP2 HSPBP1
TUBGCP2 THRA
TUBGCP2 RBMX2
TUBGCP2 MYBPC3
TUBGCP2 GPA33
TUBGCP2 CPNE6
TUBGCP2 E2F4
TUBGCP2 AHSG
CCL22 ELAVL3
NME1 CCT3
PPM1E CORO1A
FAM89B WNT10B
RAPGEF5 WASF3
RAPGEF5 MAG
RAPGEF5 ARPC4
RAPGEF5 PPP3CC
COBRA1 TUBB2B
CPA1 UGT2B15
ARL4C ACCN1
P2RY6 GATA2
TBC1D5 DNAH9
PLAU FOSL2
CALB2 POU4F1
C12orf51 NONO
UBE2D1 PAX8
NKX2-2 LOC100134331
RHOB POLG
RHOB GLUD2
RHOB AHCYL1
ITPR2 RMND5B
ITPR2 NCDN
TCF7 ACR
FOSL1 IL10RA
FOSL1 SHMT1
FOSL1 AKR1C4
VPS72 SAMD14
DBI ATP5J2
EIF1 DDX5
EIF1 ZNF263
FAM127A EIF4G2
FAM127A MECP2
FAM127A DPYSL3
FAM127A PRMT2
FAM127A WFS1
FAM127A RBPMS
FAM127A CBX6
FAM127A CBX7
FAM127A EIF4EBP2
FOXD1 TBX5
CASK OGG1
BYSL FZR1
ALB MR1
MELK GCKR
C1orf216 SLMO1
RGS4 GARNL4
RPL13P5 AQP7
MAP1B JAM3
MAP1B RBMS1
H3F3B RAB14
H3F3B BTF3
H3F3B DUSP1
H3F3B NONO
H3F3B HNRNPM
H3F3B VDAC2
H3F3B PCBP1
MYH8 GARNL4
SEC23A DPYSL3
ARL3 MYO9B
RPS18 RPL11
RPS18 RPLP0
RPS18 RPS8
RPS18 RPS3
CAMK2G CADM4
CAMK2G DDX11
TLE3 NEB
TLE3 IL1RL1
PRCP PSMB4
RAB3GAP1 BCL3
RAB3GAP1 ZNF451
RAB3GAP1 SAPS1
RAB3GAP1 TRIP10
PRAMEF12 TFF3
PCDH7 OAS2
PCDH7 CDC42
DOM3Z IDS
SLC17A3 CADM4
SCP2 SRP9
SCP2 ATP5J2
TTLL4 MAPKAPK2
NACAD TFF3
EEF1G GLT25D2
EEF1G RPL8
EEF1G ITSN1
EEF1G SLC25A6
EEF1G ACAA1
EIF4G1 SEC16A
EIF4G1 FUS
EIF4G1 LIMK2
EIF4G1 GPX4
MLLT4 SAMD14
MLLT4 IL1RAP
ADD2 HLA-DOB
SERPINC1 PRPH
RPS29 RPL37A
EEF1A1 RPS16
SCAPER PRPF31
SCAPER DNASE1L1
SCAPER PSG1
PCGF1 RBP3
PCGF1 MYO9B
PCGF1 FAM102A
PCGF1 GYG1
EIF2B5 CACNB1
MRPL28 MRPS12
MRPL28 PCBP3
CCR1 WNT11
CCR1 KRT1
CACNA1G MVD
DIDO1 ACCN1
DIDO1 PRPF31
AP3B2 IL10RA
SDC3 MYST2
OR5I1 CAMSAP1
RPS16 RPL38
RPS16 RPS3
ST3GAL1 IL8RB
RPL17 RPS12
RPL17 RPL27
RPL17 RPS13
RPL17 RPL23A
RPL17 RPS6
RHO CNP
RHO NUP88
RHO U2AF2
RHO MC2R
IFIT1 PLEKHM1
KHK MC2R
SPTLC2 BCL3
NCF4 USP11
SLC7A4 GPR35
TMX4 UBOX5
TRIM3 INHA
TRIM3 EXOSC7
TRIM3 TBX5
TRIM3 THRA
TRIM3 DNAJC4
SIRPB1 GALK1
TOMM20 BCLAF1
TOMM20 ZNF264
IKBKE AGPS
WBP4 USP11
ANGEL1 ZNF592
SNAPC2 CADM4
LOC100128031 ATP1B2
LIPE C1orf144
LIPE FOXC2
BAT2D1 PLEKHM1
C1orf144 KIF22
C1orf144 PFKFB2
C1orf144 CHMP7
UBL3 IL10RA
EVX1 SCYL3
MET IL10RA
GPR44 GPRIN2
KRT12 UGT2B15
CPT1B BTRC
DDX23 KCNJ4
GTF2H3 PCDH9
RPS27A RPL34
RPS27A NACA
RUNX1 SLMO1
RUNX1 UBOX5
RUNX1 SULT4A1
RUNX1 WASF2
RUNX1 GP9
RUNX1 MMACHC
RUNX1 KIAA0284
RUNX1 ADCYAP1
RUNX1 ARPC4
RUNX1 TRIM22
RUNX1 NCDN
RUNX1 NFE2L1
RUNX1 IL10RA
RUNX1 DEPDC5
TTC22 BTF3
ASGR1 IL8RB
ASGR1 SPRR2C
NRG2 TGFB1
NRG2 NR4A1
NRG2 IRF5
NRG2 OAS2
NRG2 SLC5A2
NRG2 GRIK5
NRG2 VEGFC
NRG2 HTRA2
CNTN2 PTPRD
GRIP2 ACVR1B
PAX3 IL10RA
PAX3 WNT11
HNRNPC TCEB1
HNRNPC ATP5H
HNRNPC PSMB4
PDCD6 JTB
PDCD6 HNRNPA2B1
MDH2 MYEF2
MIF CLIC1
JAM3 PLEKHO2
JAM3 sept-06
JAM3 RPL19
JAM3 BIN1
JAM3 KIF22
JAM3 CDC42EP4
JAM3 CRYAB
JAM3 RBMS1
POLA1 JAK3
PTK7 CRHR2
NEURL DDX11
GNB1 STAU1
ASNA1 ACVR1B
LYPD3 NUDT3
SLA HLA-DOB
SPP2 IL10RA
RGN KRT2
CD8A TROAP
AURKA ITM2B
AURKA SIT1
AURKA DNASE1L3
AURKA SLC9A3
AURKA RNASEH2B
TUBB2C JUNB
TUBB2C PTOV1
TUBB2C ACAA1
TUBB2C TMBIM6
TUBB2C TUBB3
TUBB2C FCGRT
TUBB2C DLGAP4
GLB1L2 GRB2
NUP210 NONO
NUP210 LRIG1
PARP2 OAS2
LPIN2 MYST1
LPIN2 DAGLA
CSRP3 GHITM
TCF7L2 IL18RAP
FGF8 SV2A
FGF8 CHMP7
MSN DPYSL3
PLEKHM2 DNAJC7
LOC729400 IL10RA
ARID3A GPR35
LPHN2 TBX5
ACADVL NDUFV1
ACADVL SLC7A8
ACADVL MT1X
ACADVL PSG1
ITIH4 AQP7
RHCE LY9
RHCE THRA
ARHGEF10 CPSF1
CBX3 SLMO1
CBX3 GNB2L1
LALBA REM1
LALBA SF1
KDM1 KLF1
KDM1 TSPAN6
KDM1 CROCC
KDM1 MAN1A2
CFD PRB1
PGRMC1 MGST3
SIX3 BCAT2
ITPKA POLG
NSFL1C BCL3
NSFL1C MYBPC3
NSFL1C BAX
NSFL1C PAXIP1
NSFL1C FOXE1
GHRHR KIFC3
MAP3K11 FZR1
PTPRO MCM2
CDK2AP2 PTOV1
CASQ2 ERF
NRCAM MLLT1
NRCAM FAM102A
PRKD2 SAMD14
GDF5 KIFC3
GCN1L1 LOC652147
DCAF8 CPSF1
ITPKC ZBTB7A
MYO16 RAD51L3
NECAB2 TCOF1
MYCL1 RASGRP3
MYCL1 PIAS2
ACVRL1 UNC5B
HMX1 MYH10
HMX1 IL10RA
HMX1 DEPDC5
NCDN GPA33
NCDN CPNE6
NCDN ARHGAP12
NCDN GP2
NCDN ABCA2
CYP4F11 UBOX5
CHMP7 MEGF6
CHMP7 XPNPEP2
CHMP7 TYMP
CHMP7 CA11
CHMP7 CROCC
TCP11L1 SMYD5
PRPF31 EFNA3
PRPF31 SOD3
PRPF31 KRT37
PRPF31 THRA
PRPF31 TRIP13
AP3M2 FAM102A
C19orf21 SLC9A3R2
PRKCE SFTPD
JTB DNAJA1
JTB ATP5G3
JTB SET
JTB GNB2L1
JTB CD164
JTB MAPK8IP1
JTB LY6E
SNAP25 AGPAT1
BCL2L1 TBX5
UBE2H SAMD14
ZNF384 SFRS4
TECR POR
C17orf75 LOC26102
SLC5A2 ZMYM3
SLC5A2 GPA33
SLC5A2 CST6
SLC5A2 CADM3
SLC5A2 SCYL3
SLC5A2 PTH2R
SLC5A2 WDR62
EZH1 KIFC3
DOT1L MFAP2
CCHCR1 CADM4
FPR3 PRPH
CD63 FAU
CD63 CAPNS1
CD63 GNB2L1
CD63 FTL
CD63 B2M
RPL3 RPL28
RPL3 RPL29
RPL3 C18orf1
RPL3 TAF15
RPL3 RPL10
TAP2 MVD
ATP2B4 sept-06
ABCC1 THRA
TPM1 CYR61
TPM1 ACTG2
TPM1 ACTB
DYRK1B NTNG1
METTL1 PRPH
NADK IL10RA
SEPT6 APBB3
SEPT6 ATP1B2
N4BP2L1 AFAP1
APOC4 UBOX5
MTERFD2 ACVR1B
SFPQ JAK3
SFPQ ACVR1B
MMP16 DDIT3
CYP3A4 ATP1B2
FOSL2 IL10RA
SLC4A8 UGT2B15
PIK3R1 PAK2
PIK3R1 AQP5
TGFB3 MYBPC3
SIM2 SLC6A8
AIP E2F4
GPRIN2 IL10RA
KCNJ6 SAMD14
ZNF264 IL18RAP
ZNF264 RBM38
ZNF264 USP24
ZNF264 ALDOC
CCKAR MAST2
CCKAR CD40
ASPHD1 ADRBK1
PSG1 CCRK
PSG1 MR1
PSG1 NRGN
PSG1 CCDC94
PSG1 LOC100134331
PSG1 TERF2
PSG1 MED24
PSG1 PIAS4
PSG1 UGT2B15
PSG1 ALOX5
PSG1 IDS
PSG1 WNT7A
PSG1 E2F1
PSG1 KCNJ4
PSG1 NCL
PSG1 KCNJ9
PSG1 UPK2
PSG1 VWA5A
PSG1 NUP214
PSG1 MFAP2
PSG1 SLC4A3
PSG1 ERBB3
PSG1 SBNO2
PSG1 GTSE1
PSG1 PRRC1
PSG1 THRA
PSG1 UBC
PSG1 ATP1B2
PSG1 FAM102A
PSG1 C19orf26
PSG1 SLC6A2
PSG1 TRA2A
PSG1 PCBP2
PSG1 SAMD14
PSG1 TOP3B
PSG1 D4S234E
PSG1 CCNF
PSG1 DGCR11
PSG1 T
PSG1 ZSCAN12
PSG1 MLL
PSG1 PTAFR
EIF3B VENTX
PLIN3 IL8RB
PLIN3 PNMT
UCHL1 ALAS2
UCHL1 BAX
ARHGAP1 SAMD14
KRT86 GJA1
KRT86 SULT4A1
KRT86 OSGIN2
KRT86 ZBTB7A
KRT86 TCOF1
KRT86 ALDOC
KRT86 SHBG
KRT86 STOML1
KRT86 MYBPC3
KRT86 RPL11
KRT86 GFER
TRIM16 MYST2
PHF21A DDX11
ATP8B1 GPR3
UBC DUSP1
UBC KRT33A
UBC DHRS1
UBC PSMD11
UBC TUBB3
UBC MCL1
UBC PCBP2
JAK3 FKBP15
JAK3 IL10RA
JAK3 BTF3
JAK3 PTK6
JAK3 NDUFB7
JAK3 ABCC9
JAK3 CCDC85B
JAK3 B3GAT2
JAK3 ADAMTSL3
JAK3 MFAP2
JAK3 SPTLC1
TMSB4Y LOC26102
RPS19 EEF1A2
RPS19 CLIC1
RPS19 FAU
RPS19 RPL4
PCYT1B MCM2
FBLN1 SERPING1
FBLN1 MVK
TRAP1 EIF3F
HNRNPA3 SCARB1
HNRNPA3 NONO
HNRNPA3 PSMB4
HNRNPA3 LSM14A
NLE1 UGT2B15
NLE1 SAMD14
NLE1 C1orf46
AK1 VAMP5
BAIAP3 IL10RA
POLR2C FGF2
ARTN PTPRD
TTLL5 HSF4
RQCD1 ACCN1
KLK2 ACAA1
KLK2 KLK3
KLK2 ELOVL5
KLK2 ATP5J2
MAG ADAM15
PTPRD IL10RA
PTPRD UBL4A
PTPRD VAMP5
PTPRD FLT1
PTPRD CEP290
PTPRD PIK3CD
PTPRD TEAD3
PTPRD ITGAM
PTPRD ABCC8
ADRBK1 PAX8
ADRBK1 BMP8A
ADRBK1 CECR7
ADRBK1 RBM8A
ADRBK1 PPP3CA
ADRBK1 LRCH4
ADRBK1 SLC9A1
HSPA5 GNB2L1
GAGE2E PCBP3
RPLP0 RPL29
PDE4D RBM38
CARD10 CPNE1
CARD10 LPHN3
CARD10 FOLR1
CARD10 CTF1
CARD10 SST
CARD10 TNNT1
CARD10 PSG7
CARD10 PCBP3
PXN CAMSAP1
RPS28 RPS8
ATRN LOC100134331
FLNC MYL9
FCGRT CD99
FCGRT SUPT6H
FCGRT CDC42EP4
FCGRT NUP214
KLHL4 CADM4
TYR KIFC3
TYR PRRC1
TYR KRT1
TYR ZNF592
TYR LBP
TYR RIBC2
TYR TAX1BP1
TYR FLJ40113
TYR PTPRU
TYR ABCD1
MAPKAPK3 CADM4
OPRL1 UCN
OPRL1 DNAH9
TTC3 NONO
TNIK LY9
RPS17 RPL13A
RPS17 RPL29
RPS17 RPS11
RPS17 NACA
RPS17 RPS4X
RPS17 RPL41
TNFSF8 CA11
STX16 NONO
NUP155 DDX11
PMS2L3 CAD
ZNF169 INA
KIF20B CROCC
HSD17B8 LGR5
ACAA1 TMBIM6
ACAA1 PARK7
ACAA1 ACP2
ACAA1 CLIC1
ACAA1 MGST3
ACAA1 HLA-G
ACAA1 HSP90B1
PSMA2 ATP6V0E1
CPNE6 GBA
CPNE6 TCAP
CPNE6 IL10RA
CPNE6 SFI1
CPNE6 RGS7
CPNE6 GALK1
CPNE6 KRT1
CPNE6 NDRG2
CPNE6 ITIH1
CPNE6 SPC25
HMOX1 SETD2
MCL1 FOSB
MCL1 ZFP36
MCL1 IER2
MCL1 LOC100131311
MCL1 ATP13A3
ZNF208 KCNF1
RFC5 ITM2B
NOC2L PCDH9
NOC2L AQP7
NOC2L ABCB1
HOXA11 HCRTR1
ERCC4 ALOX5
ERCC4 DDX11
LOC100134331 XRCC5
LOC100134331 FAM153A
LOC100134331 DNAJC7
LOC100134331 HDAC4
LOC100134331 DMBT1
LOC100134331 GYPB
LOC100134331 RECQL5
LOC100134331 PITPNM1
LOC100134331 PSMC5
LOC100134331 RAD51L3
LOC100134331 IRF5
LOC100134331 LOC26102
LOC100134331 ASGR2
LOC100134331 IMP4
LOC100134331 SLC6A4
LOC100134331 IFNW1
LOC100134331 LY9
LOC100134331 CHST1
LOC100134331 LHCGR
LOC100134331 GPA33
LOC100134331 BTF3
LOC100134331 ABO
LOC100134331 NCAN
LOC100134331 MLLT1
LOC100134331 SLC6A11
LOC100134331 ASCC2
LOC100134331 LHX2
LOC100134331 PRH1
USP6 PHLDA1
USP6 WDR67
USP6 SYT11
USP6 ECD
USP6 WWOX
USP6 ATAD2B
USP6 PTAFR
WWOX MYST2
WWOX HPGDS
IGFBP2 P4HB
GPX4 BRD2
GPX4 H1FX
GPX4 UQCRC1
GPX4 PTOV1
GPX4 TMBIM6
GPX4 FKBP2
GPX4 MAGED2
GPX4 GNL1
GPX4 ZNF428
ST7 H6PD
ST7 THBS3
CYP1A2 IL10RA
CCKBR UGT2B15
TGDS AHSG
RNF5 CHRNB2
RNF5 IGHMBP2
SLC2A1 GRIK5
TM4SF5 IL10RA
SFTPD FAM168B
SFTPD PAX9
SFTPD MVD
SFTPD OR2B6
SFTPD MMP10
SFTPD FAM189A2
SFTPD NASP
HINT1 SNRPE
HINT1 RPS13
HINT1 UQCR
TACC1 MYH11
TACC1 DPYSL3
CNTN1 GJA1
CNTN1 FMO4
CNTN1 MTHFR
NF1 PCDH9
NF1 RHBDL1
NF1 PCDHGA12
NF1 NFKBIL2
NF1 SLC15A1
NEB SMYD5
SC5DL ATP5J2
SC5DL HERPUD1
SC5DL SRP9
SAMD14 C19orf50
SAMD14 LRRC15
SAMD14 HBBP1
SAMD14 SCAMP5
SAMD14 RASGRP3
SAMD14 GARNL4
SAMD14 RP5-1000E10.4
SAMD14 SCYL3
SAMD14 MC2R
SAMD14 POU6F2
SAMD14 SLC9A7
SAMD14 ADORA1
SAMD14 CR1
SAMD14 KIAA0284
SAMD14 LDB2
SAMD14 GPR162
SAMD14 KRTAP26-1
SAMD14 MYL2
SAMD14 WBSCR22
SAMD14 PAX8
SAMD14 POU4F1
SAMD14 SBNO2
SAMD14 CROCC
SAMD14 ITGAM
SAMD14 B4GALNT1
SAMD14 IAH1
SAMD14 CASP2
SAMD14 FAM189B
SAMD14 SLMO1
SAMD14 KCNQ1
SAMD14 ADAM15
SAMD14 NEUROD2
C21orf33 PCDH9
C21orf33 PTGIR
DDX11 BRD2
DDX11 MYEF2
DDX11 PAX9
DDX11 NRXN1
DDX11 ZBED4
DDX11 HLA-DOB
DDX11 PRKDC
DDX11 LGR5
DDX11 EPHA2
DDX11 RANBP9
DDX11 SLC22A6
DDX11 HNRNPL
DDX11 PRPH
DDX11 IFNA4
DDX11 GLUD2
DDX11 AGXT
DDX11 SMARCD2
DDX11 MAP2K5
DDX11 UBTF
DDX11 IL1B
DDX11 CPSF4
DDX11 PTGS1
DDX11 HTR3A
DDX11 ZBTB24
DDX11 GPA33
DDX11 BTF3
DDX11 AHCYL1
DDX11 MLH1
DDX11 ADAM15
DDX11 DNAJA3
DDX11 MAPKAPK2
SET MORF4L2
ZER1 PRRC1
PCDHA3 DGCR6L
PLEKHM1 LOC26102
AANAT RRP12
AANAT MYBPC3
CD40 MPV17
CD40 UTF1
CD40 IL10RA
CD40 PFKFB3
CD40 MFN1
CD40 C9orf33
CD40 SAR1A
CD40 SLC24A1
CD40 PIK3R3
CD40 GHRH
TGFBR2 sept-06
TGFBR2 PFDN5
TGFBR2 TIAM1
TGFBR2 FAM189A2
TGFBR2 RBMS1
CLIC4 PALLD
ETFB CAMSAP1
CPSF1 PAN2
CPSF1 DGCR2
CPSF1 PTOV1
CPSF1 PLEC1
CPSF1 SH3GL1
CPSF1 AMT
FASN KRT18
EFNA5 CD33
STARD5 ALAS2
FCER2 PCBP3
BHMT LOC552889
KCNF1 GART
ITPKB TADA3L
JMJD6 LOC26102
JMJD6 ACVR1B
PLCG2 TERF2
CD2AP CLEC11A
GP1BA SSTR5
SLN ALAS2
GIP PAK2
GIP SLC24A1
GIP MYEF2
PTH1R FGF3
RSAD2 PFKFB2
LOC100130219 KRT2
VWA5A SLC1A6
GJB5 CTNNBIP1
FGD1 SLC12A4
FGD1 THBS1
TANC2 PAK2
CRX CENPA
CRX KCNJ4
CRX IL10RA
CRX HTRA2
BGLAP POLG
CLIP3 PRMT2
TBX5 ARF1
TBX5 PLP1
TBX5 PET112L
TBX5 YAF2
TBX5 PTPN21
TBX5 CYP27A1
TBX5 MUC2
TBX5 KIF22
TBX5 MFAP2
TBX5 ETV3
TBX5 CIAPIN1
TBX5 IL10RA
TBX5 CDKN2B
TBX5 LY9
TBX5 ALAS2
TBX5 ADAM3A
TBX5 LCK
TBX5 TAGLN3
ZC3H7B IL10RA
ZC3H7B MFHAS1
C2orf27A PTAFR
EMD WNT11
EMD PRPF19
TIMP2 PBX1
PEA15 ELN
IGHG1 DGKD
IGHG1 THRA
EIF2AK1 CDH16
UBXN1 EEF1D
UBXN1 TACC2
UBXN1 ZNF143
UBXN1 LPXN
UBXN1 ATP1B2
UBXN1 TNK1
KIF1A CNNM2
LOC729678 AQP5
LOC729678 LOC145678
CIZ1 RELA
LTA RPS26
LTA LGALS9
LTA IL8RB
LTA EXOSC7
ARL4A BCL2
RPS6KB1 IL10RA
RPS6KB1 THRA
MC5R GARNL4
SSH1 CA11
ILF3 FOXK2
SCARB1 LASS1
SCARB1 TERF2
SCARB1 KPNA1
SCARB1 FAM189A2
SCARB1 PHKG1
CHP MCM2
MAP2K3 THRA
PTGES IL10RA
MARK2 CGREF1
MARK2 BTF3
PHF16 RASGRP3
CYP3A5 TCOF1
CYP3A5 PAX9
ATF3 ZFP36
MYH2 INA
SEPT8 NFATC2IP
TRPC4AP PCTK3
TRPC4AP IL10RA
TRPC4AP NUCB1
CUBN TUBB2B
POM121L9P KIFC3
POM121L9P ZNF592
IGH@ CECR7
IGH@ IL10RA
OASL RHBDL1
CNP PCDH9
CNP FZR1
CNP GTSE1
CNP TEX28
CNP MYST2
CNP HOXD10
IRF8 ALAS2
RPL3L RASGRP3
TRIM15 CCBP2
SAPS1 FAM102A
SVIL PALLD
SVIL PTGIS
GCKR MT3
GCKR FGB
GCKR DEPDC5
GCKR SCN1B
DGCR6L LOC399904
UGT2B17 MRPS12
SSTR5 MAPKAPK2
GLT25D2 SERPINE2
GLT25D2 CAMSAP1
GLT25D2 PYCR1
GLT25D2 RER1
GLT25D2 STAC
GLT25D2 KCNMB1
SNX17 GRN
TLE1 NUP188
CRHR2 MAP3K3
CRHR2 HTR2B
CRHR2 MVD
CRHR2 KCNQ3
TGOLN2 C12orf47
TGOLN2 ORC1L
TGOLN2 RHBDL1
PROL1 ATP1B2
ALOX12B PSG7
SLC17A1 POU4F1
NME6 MYEF2
RPL37A RPS20
RPL37A RPL41
ACTG2 MYH11
ACTG2 MYLK
PCDH1 RHBDL1
PCDH1 CREB3
KLK3 TSPAN1
KLK3 PDIA3
KCNMA1 FAM102A
PNN NONO
DMP1 MAPKAPK2
ARID4B PRB1
ARID4B MYST2
CLINT1 E2F4
ATP5G3 FAU
ATP5G3 FCGR2A
RPLP1 RPL10
ACTN3 LUZP1
PYGM POU2F2
PYGM VAMP5
NR4A1 LOC100131311
NR4A1 FOSB
CYP21A2 POLG
ALDH5A1 PGRMC2
ALDH5A1 TFAP2A
PVALB THRA
MAPKAPK2 MTHFR
MAPKAPK2 PI4KB
NPPA EPHB2
EDIL3 FAM102A
PDHA2 NAAA
RPL19 RPS15
RPL19 RPLP2
RPL19 GNB2L1
RPL19 RPS6
RPL19 RPS3
ARF1 MANF
ARF1 ATP6AP1
ARF1 RPL28
PLRG1 OAS2
OLFM1 IGHMBP2
RPS14 RPL29
RPS14 RPL10
GIGYF2 UBE3B
GIGYF2 ZNF592
TYMS PMS2CL
TYMS HLA-DOB
TYMS TERF2
LEFTY1 PITPNM1
SIAH2 MGST3
SLC13A2 IL18RAP
SMOX IL10RA
CCPG1 PRPH
COL18A1 POLR2J
MAZ ACAN
USP9X UBE3B
USP9X E2F5
MYST1 UGT2B15
MYST1 AQP7
MYST1 FZR1
MYST1 CD99
COL6A2 IL10RA
H1FX POLG
H1FX PSMD11
NCOR2 NONO
NCOR2 THRA
POU4F1 GPD1
POU4F1 RGS10
POU4F1 RAD51L3
POU4F1 CARS
POU4F1 LYPLA2
POU4F1 ELAVL2
POU4F1 GPR143
POU4F1 MFNG
POU4F1 PYY
POU4F1 KIF22
POU4F1 RPH3A
POU4F1 F2RL3
POU4F1 MAP2K4
POU4F1 ARR3
DSC1 ALAS2
VPS11 IL8RB
ATP6V1B1 GCK
AGAP8 AQP7
AGAP8 SLC12A4
AGAP8 PGAM2
PPP3CC PAX8
PPP3CC PRKCB
PPP3CC RBM8A
PPP3CC DBN1
PPP3CC CLDN5
PPP3CC DRG1
SLC7A2 WNT11
DNMBP PSMB4
PIP4K2A RUNX2
NEU3 DNAH9
KSR1 IL10RA
ATP5O COX6C
CSK KIAA0323
LAS1L TROAP
LAS1L FLOT1
FOXK2 PLEC1
PTCRA SLC16A5
IHH KIFC3
IHH FAM5B
KIF22 MOG
KIF22 TPPP
KIF22 ARPC4
KIF22 C20orf194
KIF22 CPZ
AATK MYBPC3
AMIGO2 HTRA2
TFDP1 SMYD5
MXD1 IL10RA
MXD1 THRA
HMGXB3 SPINT1
HMGXB3 FAM102A
MLX ZNF143
MLX IL10RA
ALPPL2 PRPH
GRM2 FAM189B
ACVR1B SFRS4
ACVR1B PAX9
ACVR1B IL5RA
ACVR1B AVPR1B
ACVR1B UQCRC1
ACVR1B BMP1
ACVR1B CLCN5
ACVR1B DNAL4
ACVR1B ZP3
ACVR1B GYPE
ACVR1B CAMSAP1
ACVR1B NTRK2
ACVR1B MYBPC3
ACVR1B ATF7
ACVR1B HCRTR1
CASP10 MYBPC3
CA11 AGFG2
CA11 TERF2
POU6F1 LRRC68
POU6F1 MAPK8IP1
SLC6A2 RHBDL1
POLD4 CLIC1
GJA1 TMCC2
C1orf105 NUDT3
SLC1A2 GPR3
STK25 FZR1
CDK2 RHBDL1
SGCA WDR62
FAM153A FRAT2
FAM153A LTBR
SLURP1 CDC20
SLURP1 INA
SLURP1 PAX9
ACHE OGG1
RNF187 NONO
NACA RPL5
NACA RPL4
NACA BTF3
NACA CCT2
NACA RPL9
NACA ATP5H
NACA EIF3E
NACA RPL10A
RPS8 RPL35
RPS8 RPL13A
RPS8 RPS21
RPS8 RPL23A
SENP5 MOBKL1B
NIACR2 SMO
RNF167 FLOT1
RNF167 GALK1
RNF167 CFH
ARHGEF12 UGT2B15
GRIK5 GUCA2A
GRIK5 FAM102A
MFAP2 MYO7A
MFAP2 RDH16
MFAP2 CDC34
MFAP2 SRP9
MFAP2 CNNM2
MFAP2 H2AFX
MFAP2 CCT8
GRK5 OAS2
GRK5 ELN
USP22 CARS
USP22 NCSTN
USP22 ANKRD46
NFRKB KRT1
NFRKB MGAT3
TK2 HIRIP3
TIMP3 IL10RA
SF3A2 SLC12A4
ATP2B2 THRA
ACACA DDIT3
AGPAT1 PRPH
TCEB1 KRT1
ABCC3 HSF4
UTF1 RGS12
ATP4B PPP2R5D
SPOP CBX6
SPOP MYL9
MAP2K5 IL10RA
USP13 HRAS
CCDC69 E2F4
CCDC69 CADM3
CCDC69 NUDT3
CCDC69 HLA-DQB1
ZNF20 ITM2B
PIGA MYBPC3
TAOK3 INA
PHF20 RP1-21O18.1
SPRR2C GART
SPRR2C THRA
MAP2K2 STXBP1
SLC30A3 LY6G6C
SLC30A3 RAB3A
CSTF3 GNL1
GCK HS6ST1
GLE1 RAD51L3
ENPP4 FAM102A
MRE11A HPGD
CADM4 C1QL1
CADM4 IL10RA
CADM4 CALR
CADM4 CD1C
CADM4 C2
CADM4 UCP3
CADM4 APEX2
CADM4 RHBDL1
CADM4 PRB1
CADM4 EWSR1
RPSA RPL29
KCNJ4 GYPB
KCNJ4 PRPH
KCNJ4 MFHAS1
KCNJ4 PTGER3
TRAFD1 IL10RA
TRAFD1 ELF5
PFKM TROAP
RABGAP1L IL18RAP
RABGAP1L BMI1
MOG INA
PSG7 XK
PSG7 ASMTL
PSG7 SULT4A1
PSG7 LDB3
PSG7 CHST2
PSG7 PRLR
PSG7 ATP6V0A2
PSG7 MYBPC3
PSG7 NGFR
ATP11A RMND5B
OGG1 AQP7
OGG1 IL10RA
OGG1 ALAS2
OGG1 PPAP2C
OGG1 KIAA0284
OGG1 KIR2DL4
OGG1 THBS3
OGG1 RAB3A
OGG1 BAX
PLIN1 THRA
ITGA8 PROX1
HOXD9 HSF4
DYRK2 ZNF500
DYRK2 AIF1
AQP2 LOC552889
PTPRF FRAT2
PTPRF CDH1
ZNF101 SCYL3
H3F3A RPS4X
AGPS UNC5B
AGPS PTGER3
AGPS HAUS5
CRHR1 DHRS1
CCL16 T
CCL16 PPAT
CCL16 FANCG
CCL16 INA
HNRNPA1 PABPC1
CTAG1A ACAN
LGALS9 MYST2
LGALS9 LGR5
SORD KRT18
SMPDL3B KNG1
SMPDL3B WNT11
GHITM UBOX5
GHITM INA
GHITM PSMD9
PDCL ACCN1
EIF4G2 BCL3
EEF1D SLC25A6
EEF1D MAGED2
EEF1D FAU
GNS PCDH9
GNS HIPK2
SCAMP1 DNAH9
CD52 EPOR
CD52 EFNA3
SMR3B RAE1
SH3PXD2A WBSCR22
ABCA1 INA
ABCA1 PTAFR
IL18RAP GAD2
IL18RAP SAG
IL18RAP PGRMC2
IL18RAP AGT
IL18RAP ABCB1
IL18RAP CST6
IL18RAP NQO1
IL18RAP GUCA1A
IL18RAP MYBPC3
IL18RAP CCR3
AIF1 THRA
KLK13 MR1
IRF5 GALK1
IRF5 RHBDL1
CD79B INA
SGTA IL10RA
CNN1 DES
CNN1 MYL9
WFS1 sept-06
DLEC1 IL10RA
VEGFC GYPA
VEGFC CTRL
FANCL AQP5
FANCL KRTAP5-9
FANCL CAMSAP1
RPL21 RPS3A
MRPL12 CALR
CYP2B7P1 AQP7
RPL18 P4HB
RPL18 EIF4A2
RPL18 PHB2
RPL18 GNB2L1
RPL18 SLC25A3
RPL18 RPL10
THRA TNKS
THRA GPR35
THRA EZH2
THRA LOC552889
THRA RUNX2
THRA KLF1
THRA DHPS
THRA PDXK
THRA RAGE
THRA WNT11
THRA IL10RA
THRA IDE
THRA ZNF592
THRA ITM2B
THRA CYP2C18
THRA MYBPC3
THRA IFT140
THRA BTF3
THRA SLC38A10
THRA ALAS2
THRA NR6A1
THRA PDK3
THRA TFF3
THRA ETV3
THRA EXTL1
THRA C9orf125
THRA ZP2
THRA LUZP1
THRA PRH1
THRA LAIR1
MYEF2 PRRC1
MYEF2 MLANA
MYEF2 ARPC4
MYEF2 FADS1
LEFTY2 KRT1
CROCC ILVBL
CROCC SEC16A
CROCC NTRK3
CROCC SLC6A12
CROCC GRN
FOXE1 RBM8A
FOXE1 MFHAS1
FOXE1 PRH1
FARP1 ACAN
GCM1 GNL1
TTLL12 ABCB6
DCT PCTK3
DCT IL10RA
DCT LOC652147
TRAK1 GPA33
BTF3 MPZL1
BTF3 WNT2B
BTF3 ST8SIA5
BTF3 MASP2
BTF3 EPB41
BTF3 IGF1R
BTF3 RPS4X
BTF3 ANXA5
BTF3 WBSCR22
BTF3 CACNA1B
BTF3 DNAH9
BTF3 HYAL2
BTF3 RAC2
BTF3 KIR2DL4
BTF3 TCOF1
BTF3 PAK2
BTF3 CD33
BTF3 LBP
GPR6 EVPL
GPR6 WNT11
GPR6 NHP2
TRBV5-4 UBOX5
SMYD5 PDE1A
SMYD5 RDH5
SMYD5 DNAH9
SMYD5 LOC390940
SMYD5 HEG1
SMYD5 KIF1C
SMYD5 FRMPD4
SMYD5 RAE1
ALG3 DHRS1
FTH1 SHC1
FTH1 CEBPB
TCL1A CELP
ARAF GNL1
PTAFR BCL3
PTAFR FZR1
PTAFR MYBPC3
PTAFR ZBTB7A
PTAFR SEMA5A
PTAFR RAI14
PTAFR NPAS2
PTAFR H2AFB1
SPHK2 POLG
CSTB SF1
HPGD ALAS2
HPGD GSTA2
HPGD GNG7
HPGD CA5A
KIR3DL3 RUNX2
ST5 ACCN1
KLF1 C2orf24
ELN LY6G6C
ELN MVK
ELN CRYAB
VIP LOC652147
SPINT1 CREB3
SPINT1 ST14
SPINT1 NUP188
FSHB IL10RA
ERCC1 ZNF593
DNAJC4 POP5
DGKA AQP5
CTSG MAX
CTSG IL10RA
HAP1 SLC6A15
HAP1 EFNA3
ACR POU2F2
ACR GPA33
ACR UTRN
ACR TERF2
ACR LSM1
ACR CDK5R1
PAX6 MCM2
C6orf120 POLG
CAMSAP1 TFAP2A
CAMSAP1 ZNF593
CAMSAP1 FAU
CAMSAP1 GARNL4
CAMSAP1 ZBED1
CAMSAP1 IL10RA
CAMSAP1 MATN4
CAMSAP1 PVRL1
CAMSAP1 PXDN
CAMSAP1 RP1-21O18.1
CAMSAP1 INA
ASGR2 DLGAP4
HSPB1 MYL9
PRUNE REM1
STMN1 MAP3K3
STMN1 KYNU
STMN1 RCE1
STMN1 KIF21B
EVPL CDC42
HSP90B1 P4HB
HSP90B1 HSPA8
HSP90B1 SUMO1
HSP90B1 ATP6V0E1
HSP90B1 HSD17B4
HSP90B1 PDIA3
TGM3 SLC22A24
RAB40B RAD50
RAB40B MTHFR
ATP6V1G2 YPEL1
DDX17 WNT11
CD33 ZNF239
CD33 SIGLEC7
DUSP1 UBOX5
WNT7A SIT1
WNT7A PCDH9
CBLN1 GPA33
PTMA PSMB4
PTMA GNB2L1
LHX2 RNF113A
TACSTD2 PRMT2
TACSTD2 RPL29
PGRMC2 BCLAF1
SIX6 TGFB1
EIF5B AQP7
HSF1 CNNM2
SIVA1 VAMP5
HNRNPL ATIC
DRG2 SIPA1
PHKG2 KIAA0284
RAD54L2 SLC12A4
RAD54L2 WBSCR22
RAD54L2 PBX2
RAD54L2 CCNF
RAD54L2 ARPC4
RAD54L2 SFRS2
POU6F2 ALAS2
MAPRE3 TAF15
SCAND2 RUNX2
KCTD20 MTHFR
KCTD20 RAB11FIP5
PCBP2 POLG
PCBP2 NONO
MAP3K3 IL8RB
MAP3K3 PPP1R2
MAP3K3 BAK1
MAP3K3 WDR62
IL10RA AQP7
IL10RA REG1B
IL10RA PIM1
IL10RA KIAA0226
IL10RA POL3S
IL10RA RPRD2
IL10RA MC2R
IL10RA PNMT
IL10RA GPR3
IL10RA YPEL1
IL10RA SLC25A17
IL10RA SMG6
IL10RA PSMD7
IL10RA ISG20L2
IL10RA HSF4
IL10RA KPNA6
IL10RA FANCA
IL10RA KRT35
IL10RA VAMP7
IL10RA BCL3
IL10RA RRH
IL10RA NBEAL2
IL10RA KRT2
IL10RA SV2B
IL10RA OAS2
IL10RA TP53I11
IL10RA CYP27B1
IL10RA AMELX
IL10RA ZNF282
IL10RA ZNF500
IL10RA HTR1B
IL10RA IGFBP5
IL10RA RHBDL1
IL10RA TCF3
IL10RA RSC1A1
IL10RA POLE
IL10RA STXBP1
IL10RA ARMC6
IL10RA HRAS
IL10RA ANKLE2
IL10RA DNAJC16
IL10RA B4GALT5
IL10RA PNLIPRP1
IL10RA P2RX5
IL10RA XDH
IL10RA TCOF1
IL10RA SDCCAG1
IL10RA WHAMM
IL10RA UGT2B15
IL10RA U2AF2
IL10RA ITGAD
IL10RA MTHFR
IL10RA VILL
IL10RA SLC1A7
IL10RA ITGA2B
IL10RA NTRK2
IL10RA KEAP1
IL10RA PRB1
IL10RA MOBKL1B
IL10RA ALDH1B1
IL10RA REM1
IL10RA TCF20
IL10RA C14orf1
IL10RA MGAT5
IL10RA SRM
IL10RA HAUS5
IL10RA EPOR
IL10RA KCTD17
IL10RA SOX12
IL10RA MVD
IL10RA CAD
IL10RA ADAMTSL2
IL10RA MAML3
IL10RA OPCML
IL10RA CEP135
IL10RA SMO
IL10RA WDR62
NFASC ANG
IRGC SLC9A3R2
ZFY PAK2
GPSM3 SLC12A4
C18orf1 ITSN1
C18orf1 LY6E
EMX1 B4GALT3
CLCNKA KIFC3
VDAC2 EEF2
VDAC2 MORF4L2
RAD52 MAGEA9
ANK1 HLA-DOB
POU2F2 FAM102A
GPA33 PSMB4
GPA33 SLC16A2
GPA33 IKZF1
GPA33 CHD8
GPA33 MTHFR
GPA33 CORO1A
GPA33 TMPRSS6
GPA33 AQP5
GPA33 LOC91316
GNLY PDE4A
ATP10B HSF4
GRIN1 POLG
RORC MAX
PLCD1 HIPK2
PLCD1 ABCB1
PLCD1 PAX8
MFAP3 MVK
HNF4G RHBDL1
CIITA GBA
CIITA PRH1
CIITA TCOF1
ORC1L UBE3B
FLRT2 KIFC3
FBXO21 PSMB4
USF2 POLG
ATP2B1 PLEC1
CDK5R1 DNAH9
COL1A1 MYBPC3
FLII LOC26102
FLII SETD2
DLX2 PNMT
TOP2A MYBPC3
C9orf114 SCYL3
PTOV1 EEF2
PTOV1 DAP
PTOV1 AR
PTOV1 SLC25A1
FRAT2 PNMT
FRAT2 C11orf80
RPL6 RPL34
GALK1 ARFIP2
GALK1 RBP3
GALK1 LIAS
GALK1 CELP
GALK1 TWF2
GALK1 YY1
GALK1 TNK1
MGST3 PARK7
GTF3C1 ATP6AP1
GTF3C1 PUM2
GTF3C1 RAF1
CTSC ALAS2
CDC45L CELP
CCDC6 SSX1
FEZ1 E2F4
FEZ1 TP53TG5
PSMD9 PCDH9
PSMD9 MAGEA9
KIR2DL4 PCDH9
CLCN6 ITM2B
MMP25 OAS2
FLOT1 CTSA
FLOT1 FUT7
FLOT1 RBM17
DPH1 AQP7
ABCB1 ESR1
ABCB1 XDH
ABCB1 PQBP1
ABCB1 FGF7
DVL1 WNT11
AHCYL1 DDX3X
AHCYL1 CRYAB
GSTA2 ACCN1
GSTA2 ATP6V1D
GSTA2 RELA
RALY MAGED2
RALY CAPNS1
FAM189A2 TELO2
RBMS1 RBCK1
KTN1 sept-06
TRD@ THY1
TRD@ C14orf1
ARHGAP6 UBOX5
CHMP1A LAIR1
UGT2B15 PDGFRA
UGT2B15 SEMA7A
UGT2B15 GRP
UGT2B15 MLANA
UGT2B15 PCBP3
UGT2B15 TAF12
UGT2B15 PTGER3
UGT2B15 SLC8A1
UGT2B15 CNNM2
UGT2B15 OCA2
UGT2B15 FGR
UGT2B15 IL8RB
UGT2B15 SFRS1
UGT2B15 RABGGTA
UGT2B15 B4GALT3
UGT2B15 NT5E
MDC1 EPOR
MDC1 SFRS4
SULT4A1 DGKG
SULT4A1 ZBTB25
SULT4A1 HSP90AB1
SULT4A1 DYNC1I1
SULT4A1 RAB3A
SULT4A1 CACNB4
SULT4A1 PCBP3
ZNF76 ALAS2
CEP164 DDIT3
SLC4A3 IRF2
SLC4A3 TNFSF9
SLC4A3 PVT1
WBSCR22 TUBB2B
WBSCR22 ARL2
WBSCR22 LOC283079
WBSCR22 EWSR1
WBSCR22 RAD51L3
WBSCR22 C19orf57
WBSCR22 PRRC1
WBSCR22 SLC6A9
WBSCR22 YWHAE
WBSCR22 PRPH
WBSCR22 MEF2C
WBSCR22 MYBPC3
FKBP15 MYST2
FKBP15 GTF3A
FKBP15 PAX9
FCN3 GARNL4
IL23A MVD
RPL35 RPL30
PRRC1 HOXC11
PRRC1 KRT16
PRRC1 MFNG
PRRC1 STBD1
FNTB GPR35
ALDOC DRD5
ALDOC SAPS2
ALDOC MLXIP
ALDOC AFAP1
ALDOC ADAM15
ALDOC WNT11
FDXR KLRC3
FDXR WNT11
GRN OAS2
GRN PLEC1
GRN HPS1
MAPK3 PCDH9
BTBD2 ALAS2
SLC38A10 MYO10
SLC38A10 SLC25A1
SLC38A10 LSR
SLC38A10 PYCR1
MAPK8IP1 PXDN
MAPK8IP1 E2F4
MAPK8IP1 GPR3
RBM8A ARPC4
RBM8A DHRS1
TFF3 EFNA3
GSK3A NEUROG3
PDE4A FZR1
PDE4A FBN2
RPS12 RPS27
RPS12 RPS21
RPS12 RPL23
RPS12 RPL29
RPS12 RPL12
RPS12 RPL36AL
RPS12 RPS3A
FGFR1 PRPH
TREX1 WNT11
CAPNS1 ITM2B
CAPNS1 DNAL4
CAPNS1 EWSR1
VLDLR PCDH9
CYB5R1 RHBDL1
FERMT2 PALLD
FERMT2 DPYSL3
FERMT2 LGALS1
GOLGA2 BRD2
STON1 C2CD2
STON1 TMPRSS6
FCGR2A CALCOCO1
FCGR2A REG3A
FCGR2A TNPO2
FCGR2A TUSC2
FCGR2A ATP1B2
FCGR2A PNMT
ENC1 GNL1
CNOT4 TROAP
RAB14 CSNK1A1
RAB14 DNAH9
RAB14 TFAP2A
RAB14 PPP4R1
RAB14 RAPGEF2
IQCB1 IL1RL1
KAT5 NTNG1
RAF1 ALAS2
MAX AP1G2
MAX RAD23A
MAX MC2R
MAX OMG
MAX ASIP
MAX COL21A1
PRPH MVK
PRPH SLC12A4
PRPH DHCR7
PRPH CEACAM4
PRPH DYNC1LI2
PRPH TMPRSS6
PRPH SLC9A3R2
PRPH PVT1
PRPH HIRIP3
PRPH CCBP2
PRPH KRTAP26-1
PRPH PLXNA3
PRPH ZNF592
PRPH CLSTN3
PRPH MGAT1
AMT AR
ZNF133 PARD3
SV2A ADRA1A
AHNAK DPYSL3
DCTD NONO
DCTD NAAA
MVD CYP17A1
MVD ACY1
MVD PLA2G10
MVD OSBPL8
MVD TTYH2
MVD SNAPC4
RPS23 RPS3A
TP53 MPP2
CYP2D6 TROAP
DOHH AQP7
CORO1A STXBP1
CORO1A INPP1
PMS2L1 KIFC3
TACC2 DEPDC5
SPEF1 NUP62
SPEF1 TCOF1
CELSR2 MC2R
DNAJC7 PTPRR
DNAJC7 KCNA3
DNAJC7 RBCK1
PAX7 PCBP3
PCBP3 RPS26
PCBP3 KIFC3
PCBP3 MGAT3
PCBP3 CLIP2
PCBP3 MR1
PCBP3 RECQL5
PCBP3 PCNXL2
PCBP3 SPG20
PCBP3 MYST2
PCBP3 DHRS1
HTRA2 RAB3A
HTRA2 COPS6
TRIM66 E2F4
DUSP2 INA
CAP1 PRMT2
CAP1 sept-06
CAP1 TUBA3D
CAP1 HADHA
CCBP2 B9D1
NUP214 EML3
NUP214 DAGLA
NUP214 EIF3K
SMG6 SPTB
TNK1 GLRA2
TNK1 MC1R
ASB9 MYO1C
SAG MGAT3
TROVE2 PXDN
DNAH9 ABCC10
DNAH9 ODZ4
DNAH9 RUNX2
DNAH9 MXRA8
DNAH9 TUB
DNAH9 RAB3A
DNAH9 SLC18A3
DNAH9 CRYBB3
DNAH9 CXCL5
DNAH9 MLH1
ATP6V1A YME1L1
ATP6V1A NFATC2IP
PPAP2A ELOVL5
FAU PPIB
FAU PFDN5
HRC TCOF1
DDIT3 RBM42
EIF3CL NFATC2IP
DNAJA1 INA
MUC1 WNT11
INHBB GPR3
MATR3 HSF4
ARHGAP12 SLC2A4
PION GNL1
CAMK1G ZNF592
DHCR7 TADA3L
DHCR7 UQCRC2
TCF15 WDR62
BCR MYBPC3
BCR PAX8
BCR CDYL
BCR RHBDL1
NOS3 FZR1
SBNO2 FMO5
SBNO2 CYP27A1
SBNO2 CEL
PPIB CNPY2
PPIB P4HB
HSP90AB1 NONO
HSP90AB1 GNB2L1
HSP90AB1 NCSTN
HSP90AB1 PSMD11
HSP90AB1 AQP5
NDUFS7 POLG
POU2F3 OAS2
ZBED1 NPC1
SLC12A4 SERPIND1
SLC12A4 LGR5
SLC12A4 MAPK9
SLC12A4 ZMYND10
SLC12A4 SVEP1
SLC12A4 F8
SLC12A4 MGAT3
SLC12A4 KIAA0284
SLC12A4 VSIG4
SLC12A4 MDM2
SLC12A4 COPS6
SLC12A4 IGHMBP2
SSX1 SLC6A8
SSX1 DPY19L2P2
INSL3 PAX8
ZNF132 PGM3
SDHD SNX3
SRPK3 RAB3A
KLRC2 BCL3
KLRC2 EPOR
RPL7 RPS20
CCR5 MMACHC
LCT PPP4R1
LCT MAD1L1
NTRK3 VASH1
NTRK3 MYCBP
SPIB USP11
SFRS2 CSNK1A1
SFRS2 TFRC
HTR1E U2AF2
ZNF22 TUBB2B
LASS1 ENTPD2
DNPEP MYST2
ST3GAL5 IGF1R
C4BPA SCYL3
XDH MAGEA5
XDH COPS6
USP11 TRAF3IP2
USP11 NFYB
USP11 ATP1B2
USP11 MRC2
TENC1 PLEC1
PIGC PCDH9
PITPNM1 P2RX6
MYL9 MYH11
MYL9 PTRF
MYL9 DPYSL3
MYL9 COL4A2
MYL9 SMTN
MYL9 PPP1R12B
SLC9A3R2 MMP15
SLC9A3R2 NBAS
SLC9A3R2 DFFB
C2orf24 EPOR
SF1 WNT11
PRPS1L1 PAX8
ATF4 SUMO1
ATF4 CALR
DPH2 TMPRSS6
ZNF187 RHBDL1
GYPE HHLA1
COX6A2 LRP3
GATA2 TUBB2B
UBE3B ALAS2
UBE3B CEACAM3
ATRX BMI1
PAPPA2 KRT33A
RGS9 B4GALT3
RGS9 CGB
ERP29 P4HB
ERP29 FKBP2
PCTK3 SLC1A7
PCTK3 RHBDL1
PCTK3 CELP
PRMT2 POLR2E
ECD CD34
ADCYAP1 IGHMBP2
RPL34 RPS15A
DTX4 MFHAS1
SIGMAR1 WNT11
ELAVL2 MYO7A
ELAVL2 GOLGA1
ELAVL2 ARFGEF2
ARID4A TUBB2B
RBCK1 ABCF2
SCN8A RHBDL1
IRF2BP1 RHBDL1
KIAA0284 RP1-21O18.1
KIAA0284 HCRTR1
KIAA0284 PRKACG
MAGEA9 AQP7
MAGEA9 CD3E
MAGEA9 TSHB
LOC100129500 NEUROG3
IFNGR2 RHBDL1
RPS13 RPS10
HHLA1 EFNA3
AMBP GUCA1A
MTG1 INA
FSHR RHBDL1
SOX2 RAB3A
SOX2 TMPRSS6
MGAT4C ATP1B2
TAF6L PNMT
ZNF134 PAX9
IL3 AXIN1
ERF ALAS2
ERF BCL3
MYST2 HAUS5
MYST2 H6PD
MYST2 B3GALT4
MYST2 MTX1
MYST2 SPINT3
MYST2 PAX8
MYST2 LY6G6C
MYST2 ZBTB7A
MYST2 NUDT3
MYST2 SCD
MYST2 PTPRN
MYST2 GNL1
MYST2 TNPO1
CDC37 MCM2
TNPO1 RELA
PSMB4 GABARAPL2
PSMB4 GNB2L1
PSMB4 MRPS11
TJP1 LAIR1
ITGB3BP DHRS1
NEUROG3 MYBPC3
NEUROG3 NRP1
HPCAL1 PCDH9
CHKA MTHFR
PPT2 ZNF592
MVK MAD1L1
MVK NTNG1
MVK PIGR
MVK RAMP3
MVK ARPC4
SERPINA4 RHBDL1
IBTK CLEC11A
H6PD PRB1
H6PD MCRS1
H6PD SKAP1
KIR3DL1 TROAP
KIAA0467 KIFC3
ADH1C GNL1
UBOX5 KCNQ1
UBOX5 ATP1B2
UBOX5 FLT1
UBOX5 CD7
E2F1 CELP
E2F1 MR1
E2F1 MC2R
C1orf21 SAR1A
RELA C5orf15
RELA ANXA9
RELA MAGEA4
RELA IL8RB
RELA LOC552889
RELA DOLK
RELA ZBTB17
EEF2 WDR1
EEF2 NONO
EEF2 RPL28
EEF2 SLC25A6
PTPN9 CACNB1
PTPN9 SLC16A6
PTPN9 INHA
SYNPO MR1
RXRB IGHMBP2
PTK2 ALAS2
C10orf12 BCL3
HTR2A MGAT3
CDH1 KRT18
CDH1 ATP6AP1
CDH1 P4HB
CDH1 NCSTN
CDH1 CD46
CDH1 TM9SF2
P4HB DDOST
P4HB PYCR1
P4HB FMOD
ACAN GUCA1A
ACAN HSD17B3
ACAN MTHFR
ACAN HIPK2
ACAN MRFAP1L1
ACAN C16orf88
ABL2 ZNF592
LCK RHBDL1
TNKS MICAL2
COL11A1 MTHFR
PPIH C14orf1
FGF3 KIFC3
FGF3 IGL@
DDX5 KIAA0247
DDX5 GNB2L1
DDX5 DDX3X
KCND3 KRT1
CBX6 AR
CBX6 CRYAB
EPR1 IL8RB
PKM2 KHSRP
NRTN HIPK2
NRTN BCAM
NRTN SLC46A3
NRTN RHBDL1
RASGRF1 FUT7
CCT4 PAX8
CD44 GPR3
SOS1 PCDH9
LOC26102 SEMA7A
LOC26102 TCF3
LOC26102 FGF18
LOC26102 ADAM15
LOC26102 KRT6A
LOC26102 CCL27
MPZ HLA-DOB
CRYAB GNB2L1
CRYAB ACTB
CRYAB DES
RPL36AL HSPA8
RPL36AL ATP5H
RPL10A RPS15A
RPL10A RPL29
PRKCB FZD9
PRKCB GUCA1A
CCDC85B KIFC3
CORT MYBPC3
ACTB MYH11
ACTB ACTN1
ACTB FAM38A
ACTB ZFP36L2
HCRTR1 PLEC1
HCRTR1 CFDP1
HCRTR1 WNT11
H2AFV DPYSL3
TBX1 ADAM15
TBX1 PAX9
TCOF1 TP53TG5
TCOF1 PSTPIP1
TCOF1 ABL1
ITGB1 DPYSL3
SCYL3 SLMO1
SCYL3 THOC1
SCYL3 C1orf77
SAR1A TATDN2
SAR1A CSPG4
sept-06 NAP1L1
sept-06 NID1
sept-06 RRAGA
sept-06 RBPMS
sept-06 WDR1
sept-06 PAFAH1B1
TRIM33 EPHB2
KANK3 KIAA0323
MTHFR KLHL35
MTHFR NOL7
MTHFR TROAP
MTHFR DGCR9
MTHFR LRIT1
MTHFR PQBP1
MTHFR PLXNB3
MTHFR PARD3
MTHFR FURIN
MTHFR KRT1
MTHFR FAM102A
MTHFR VCX3A
MTHFR EDEM1
HTR1D DHRS1
PARD3 RAD54L
RPS3 RPL29
ITGA2B ARFIP2
ITGA2B CAPN5
FILIP1L DPYSL3
NCAM1 KRT1
SLC22A24 CTNS
WT1 COL21A1
RPL30 SNRPE
RPL30 RPS15A
SLC25A6 GNB2L1
CDKN1B GP2
CDKN1B PIM1
GUCA1A MR1
GARNL4 NUAK1
GARNL4 AKAP4
GARNL4 PRM1
RPL13A RPS20
ZNF79 WNT11
RFX1 DUS4L
RHBDL1 KIAA0323
RHBDL1 ALPK3
RHBDL1 KLHL25
RHBDL1 KCNH2
RHBDL1 PGM3
RHBDL1 ACOT8
RHBDL1 PSME1
RHBDL1 FUT7
RHBDL1 ADCY2
RHBDL1 NUDT3
RHBDL1 TBC1D22A
RHBDL1 PPP4R1
RHBDL1 S1PR4
RHBDL1 SLC1A6
LUZP1 TERF1
HAUS5 DUS4L
HAUS5 TGFBRAP1
SEC16A KIAA0999
FAM161A AQP5
MTX1 PAK4
MTX1 WDR18
P2RX7 ALAS2
P2RX7 EXOSC7
ZNF274 INA
ARHGAP4 ACY1
ARHGAP4 E2F4
UNC5B ATP1B2
UNC5B CYP4B1
VAMP4 KIFC3
NAAA GYPC
NAAA CD47
IFRD2 GPR35
U2AF2 B4GALT4
U2AF2 KRAS
U2AF2 SH2B1
U2AF2 PBX1
KRTAP26-1 RP1-21O18.1
CTRL INA
ISCU LAPTM4A
RTN2 ALAS2
IRF2 WDR62
EWSR1 NBEAL2
EWSR1 RGS11
EWSR1 ARPC4
PDE4C ALAS2
GNL1 PRKCH
GNL1 TTBK2
GNL1 ZNF592
GNL1 ABHD14A
GNL1 RSU1
GNL1 NGF
PPP1R10 FGF2
STX2 HIPK2
RPL24 RPS15A
MYO1C GPR35
PPP3R1 HLA-DOB
SERPING1 DPYSL3
SERPING1 COL16A1
SERPING1 SPARC
DOK2 MC2R
EIF2C2 PLEC1
MC2R PCDH9
MC2R TROAP
MC2R GRB2
MC2R LLGL2
MC2R ZBTB40
MC2R TAF1
MC2R CASP2
MC2R MAP2K4
SOX3 PLEC1
MR1 FST
ZNF259 ZNF592
KIAA0999 OAS2
PALLD MYH11
PALLD FHL1
GNB2L1 EIF4A1
GNB2L1 RPL9
GNB2L1 RPL28
GNB2L1 TCP1
GNB2L1 NHP2
ARFGEF2 PAX9
SLC18A1 PAX8
IRAK1 PLEC1
HIP1R HLA-DOB
RPS21 RPS15A
RPS21 RPL38
ZNF646 EPHB2
CELA2B SLC6A8
DEXI ABL1
ASL HIPK2
BCL3 PCDH9
BCL3 CDKL5
BCL3 SYNGR4
BCL3 TERF1
BCL3 TKT
BCL3 KIAA0892
HDGF PRKAR2A
HDGF CNTN6
SCN5A PCDH9
KCNMB1 ABL1
SLMO1 POLG
SLMO1 WDR62
RPL23A RPL5
RPL23A RPS7
RPL23A EIF3E
RPL23A RPL12
PCBP1 ZMYND11
ALOX5 TMPRSS6
ALOX5 SLC35A2
CYP27A1 CEP135
PTGER3 GP2
PSAP EXOSC7
WNT11 PAMR1
WNT11 CBFA2T3
WNT11 VAPB
WNT11 C11orf80
BAP1 INA
IL1RL1 HSF4
RNF185 MCM2
LY6G6C LLGL2
LY6G6C WNT10B
LY6G6C E2F4
LY6G6C PGAP2
RELN YPEL1
MGP ATP1B2
MGP EFNA2
C5orf15 GDI2
LOC145678 MRPL33
MAD2L1BP POLG
EMR1 KIAA0323
SIT1 PRRX1
SLC1A6 TUSC2
MEG3 RP1-21O18.1
TGFB1 PFKFB2
TGFB1 KHSRP
FZR1 FSCN2
FZR1 LOC552889
FZR1 AMELX
FZR1 TBC1D9B
FZR1 MORF4L2
FZR1 RAB3A
FZR1 SOAT2
FZR1 ZNF592
FZR1 UCP3
FZR1 PRB1
FZR1 STAT2
FZR1 BAX
COX6A1 ATP5J2
FMOD ATP1B2
RECQL5 HLA-DOB
SUPT6H ALAS2
SUPT6H DLGAP4
ADCY1 GRINA
PGM3 SFRS2B
H2AFY NONO
GPR182 SCGB1D2
UBTF POLR2E
PCMTD2 EPOR
ILF2 ST14
WWTR1 DPYSL3
ST14 TERF2
FAM102A FGF2
FAM102A WDR62
SCNN1D REM1
ATP1B2 EPHB2
ATP1B2 AXIN1
ATP1B2 ANP32E
ATP1B2 NDST1
ATP1B2 ADRA1A
ATP1B2 PAX8
ATP1B2 KRT1
ATP1B2 DSG1
ATP1B2 WDR62
TTYH2 CD6
RBMS3 CACNB1
SUMO1 MORF4L2
C19orf29 ZNF592
MARCO OAS2
MARCO WDR62
SNRPG SUB1
IKZF1 OAS2
MFSD10 KIFC3
IVL RAD51L3
COX6B1 CLIC1
CRABP1 STAT2
ATP5J2 PARK7
ATP5J2 TM9SF2
AKAP3 AQP7
MMP23B PLEC1
COPS7A GPR35
PISD NFATC2IP
TPI1 ITM2B
HIST1H2AH AMHR2
PXDN NUDT3
PXDN GUCY2F
PTPRJ RDH16
NUPL1 ALAS2
VAMP5 TROAP
CCT3 TCP1
CCT3 NHP2
THBS3 POLG
TAF15 COPS6
SMO C19orf6
WDR62 PFKFB2
WDR62 PRRG1
WDR62 NCSTN
WDR62 RPA2
WDR62 CEL
WDR62 SLC1A4
WDR62 GRIN2A
SCAMP5 FUT7
FSCN2 LRP3
FSCN2 WNT10B
RMND5B CELP
SRRT FUT7
AKT3 FGF2
POLR2E HADHA
NCSTN EIF4A2
RPL41 LRP3
SFT2D2 MYBPC3
LDB3 CCNF
RHEB DDX3X
CDK4 NHP2
ARFIP2 RP1-21O18.1
ARFIP2 RER1
AGT SFRS1
MAGED2 HLA-G
MAGED2 DLGAP4
MAGED2 RPL10
HSF4 ACCN1
HSF4 PAX9
HSF4 MLLT1
HSF4 ZNF337
BBC3 MGAT3
RPS11 RPS6
RPS11 RPL9
RPS11 RPS3A
CHRNE RASGRP3
MFNG TBC1D22A
MYO9B C11orf52
MYO9B RRS1
PRKG1 DUS4L
RPL38 RPLP2
KRT2 FUBP3
ZNF167 EML3
ZNF167 COPS6
INA PHLDA2
INA RUNX2
INA TMPRSS6
INA IDS
INA POLG
INA MCM2
INA SH2B2
INA CALR
INA ITM2B
INA EIF2B1
INA NCR3
INA ALAS2
GRINA ANKHD1
GRINA GPR35
COL4A1 DPYSL3
COL4A1 COL4A2
RPS20 RPS27
RPS20 CD99
HLA-DOB IDS
HLA-DOB IMPA1
HLA-DOB ARFIP1
PAXIP1 PAX8
PAXIP1 DDX6
TROAP HTR2B
TROAP PRKACA
TROAP RAD51L3
TROAP DNAJC8
TROAP M6PR
TROAP DDX3X
TROAP DPM2
TROAP LOR
SUB1 SRP9
ANG CGREF1
ANG GPR35
ACTN1 DPYSL3
PUM2 NFATC2IP
HOXD10 SLC16A5
PRM1 FADS1
C5orf30 GP2
BCL2 OAS2
BCL2 KIFC3
PAX8 TERF2
PAX8 EFNA3
PAX8 ZNF592
PAX8 COPS6
PAX8 KIAA1539
PAX8 CHP2
PFKFB3 LOC652147
MAEA YME1L1
PFKP DPYSL3
PSMB8 HLA-G
PRKACA IGF1R
SEZ6L LLGL2
ETS1 TERF2
ST20 ALAS2
ITIH3 CD34
CBX4 TUBB2B
UCP2 PCDH9
NOLC1 CSNK1A1
CSNK1A1 KIAA0247
CSNK1A1 TMSB10
SFRS4 KHSRP
SFRS4 FUS
AGFG2 FGF2
SLC6A9 DHRS1
SLC6A9 EPOR
SLC6A9 LSM4
STK17A ALAS2
TMBIM6 PHB2
TMBIM6 SRP9
MARK3 CD7
NR2C1 OAS2
PRB1 GRIN2A
PRB1 T
CEACAM3 LBP
CEACAM3 E2F4
CEACAM3 GPR35
NFATC2IP C2CD2
NFATC2IP ABCB6
NFATC2IP STAT2
NFATC2IP PLEC1
NFATC2IP SETD2
MT3 MT1B
BRD2 SLC25A3
BRD2 POLG
BRD2 FUS
KIAA0323 TNIP1
TCP1 HNRNPA2B1
TCP1 LDHA
TCP1 ATP13A3
MFSD5 VENTX
SRRM2 MYBPC3
KCTD17 LSM4
NHP2 RABGGTB
NHP2 ICA1
FAM155B VENTX
FAM155B DPM2
FAM155B SLC25A3
CDH22 FUT7
SFRS1 LOC728643
YME1L1 NONO
HPR VENTX
HPR FUT7
SPN GPR35
ATXN10 MORF4L2
SLC11A1 ITM2B
ZNF623 PPP2R5D
MDK CD99
AQP7 MFAP4
AQP7 ADAM15
AQP7 KIAA0892
PFDN5 LAPTM4A
ACCN1 TEF
ACCN1 GRAMD1B
ACCN1 FEV
KIAA1539 ENTPD2
PTGIS NID1
POLG PLEC1
POLG STIP1
POLG IL8RB
POLG SRD5A1
POLG ABL1
POLG KRT85
SLC29A2 EFNA3
CYB5R3 DPYSL3
CHST3 GPR15
CHST3 B4GALT3
TUBB3 ECH1
C1orf63 NONO
ATP6V0E1 PARK7
MT1A MT1X
NTNG1 KRT1
COLQ FUT7
IGFBP5 EIF3F
IGFBP5 MFAP4
BNIP1 IDS
CACNB1 CAMK2B
PTEN DHRS1
IGF1R MFHAS1
PCDH9 EFNB1
PCDH9 GPR1
PCDH9 CCDC86
PCDH9 GATA4
PCDH9 ALAS2
GFPT2 KIFC3
CYP2E1 E2F4
RPS27 RPS4X
TUBB2B BZRAP1
TUBB2B BMI1
TUBB2B WHSC2
TUBB2B FLT1
KRT1 ODF2
KRT1 IGHMBP2
TALDO1 POLD2
BAT3 PLEC1
RPL11 RPS24
NONO EIF3F
NONO PABPC1
RPS15A RPL27
RPS15A RPS25
DHX30 PLEC1
TNFRSF10D HIPK2
DAXX PLEC1
GABRG3 CLEC11A
TAF1 ALAS2
TAF1 FGFR4
UTRN E2F4
MAPK9 KRT33A
VENTX YPEL1
VENTX LILRA3
MAPK12 ALAS2
CHD8 TUB
ZNF202 KIFC3
ZNF592 HADHA
ZNF592 KRT33A
ZNF592 ZKSCAN5
ZNF592 IDS
ZNF592 EML3
ZNF592 ERC1
ZNF592 ARHGAP26
MYBPC3 LAD1
MYBPC3 DDX19A
MYBPC3 FGF9
MYBPC3 MAP2K4
COL19A1 EFNA3
HIST1H3E DHRS1
DNAJC9 MAP2K4
SLC6A8 ALAS2
SLC6A8 AQP5
ICA1 PYCR1
CHMP2A AQP5
ADAM15 DHRS1
ADAM15 NFKB1
ADAM15 AVPR1B
CYP11B2 AQP5
EPHB2 ALAS2
EPHB2 PLEC1
ENTPD2 MCM2
WNT10B EPOR
CTBS KIFC3
GDI2 SRP9
GDI2 CLEC11A
GDI2 CLIC1
EML3 STAT2
EML3 TERF1
LYZL6 IDS
ITM2B EPS15
ITM2B CREB5
BRD3 TMPRSS6
KLF12 AQP5
RANBP2 ITGAM
PLEKHB1 ARPC4
XPNPEP1 RASGRP3
NPM3 ALAS2
NDUFA1 COX6C
LOC728643 RBM38
FAM38A FUS
FAM38A PLEC1
YPEL1 DCBLD2
TSPAN1 ATP6V1G1
RAB3A LRP3
RAB3A FGF7
RAB3A KRT32
RAB3A ALAS2
ATP13A3 FUT7
RPL9 EEF1A2
RPL9 RPL10
GYPA THBS1
IFT140 NMB
LY9 RAPGEF1
THBS1 SPTB
CD79A TMPRSS6
TERF2 IL1R2
DKC1 ALAS2
TUB HCK
FUT7 C3orf32
LBP COPS6
SRM IL8RB
AHSG ACP1
PLEC1 MOGS
PLEC1 TNFAIP6
CDC42EP4 CD99
GPR35 HTR6
GPR35 GP2
APC IL8RB
CLEC11A KIFC3
RPS4X RPS6
FHL1 MYH11
DUSP7 RP1-21O18.1
MPDU1 KIFC3
ANXA5 MORF4L2
TMPRSS6 VPS41
TMPRSS6 LOC652147
TMPRSS6 C19orf36
TMPRSS6 HIPK3
PDAP1 KIFC3
ACY1 PPAP2C
TPMT CD80
SLC17A7 KIFC3
GRAP2 DEPDC5
ZNF473 ALAS2
LPAR2 IGHMBP2
CTNNBIP1 TUSC2
COPS6 FAM168B
DUSP14 KIFC3
C2CD3 HIPK2
KRT33A SNX27
EFNA3 DHRS1
EDA MGAT3
C14orf79 TNXB
GRB10 KIFC3
ALAS2 CDKN2C
ALAS2 MRPL33
ALAS2 IFNA6
ALAS2 FADS1
ALAS2 STAT2
ALAS2 GP2
PSMD14 ESPL1
ZFP36L2 BAT1
AQP5 PSD4
AQP5 SNRK
IDS HRK
PPP2R5D KIFC3
POLR2J MGAT3
KIFC3 WNT1
KIFC3 STAT2
KIFC3 LOC652147
FUS EIF3F
FUS BAT1
C1QL1 MCM2
CALR STIP1
CALR PHF8
WDR1 DPYSL3
ACP1 SLC24A1
ESR1 MCM2
E2F4 DYRK4
E2F4 CAPN5
E2F4 TICAM1
CRMP1 RASGRP3
HOXD13 RASGRP3
HLA-F HLA-G
TUBG1 LOC652147
CLIC1 HSPA8
RPS6 TPT1
SLC30A9 IL8RB
DPYSL3 TUBA1A
CHRNB1 RASGRP3
SPARC COL3A1
