# Supplementary material for: Functional networks inference from rule-based machine learning models
Source: BioData Min. 2016 Sep 5;9:28. doi: 10.1186/s13040-016-0106-4 (PMC5011349; doi:10.1186/s13040-016-0106-4)
Supplement: Supplementary file 2 — Networks. All networks used in the analysis given as a list of edges. (XZ 11980 kb) [file 13040_2016_106_MOESM2_ESM.xz › networks/aracne/Prostate/SN_C1.txt]

AQP7 OGG1
AQP7 IL10RA
AQP7 MYB
AQP7 NOC2L
AQP7 EIF5B
AQP7 AKAP3
AQP7 MAGEA9
AQP7 ADAM15
AQP7 MYST1
AQP7 AGAP8
AQP7 RBBP8
NRP2 PSG1
ERBB2 SAMD14
REG1B IL10RA
DNAJC7 RBCK1
DNAJC7 LOC100134331
FOXE1 MFHAS1
DDN PSG1
SFPQ ACVR1B
CHKA MTHFR
LOC552889 MATN3
LOC552889 FZR1
LOC552889 RELA
LOC552889 THRA
OPN1SW THRA
MEF2C WBSCR22
POL3S IL10RA
METTL1 PRPH
CYP3A4 ATP1B2
KRT6A LOC26102
GNAT1 MEN1
PCBP3 UGT2B15
PCBP3 GAGE2E
PCBP3 RPS26
PCBP3 KIFC3
PCBP3 IL17RA
PCBP3 OTUB1
PCBP3 CARD10
PCBP3 MRPL28
PCBP3 MGAT3
PCBP3 RIMS2
PCBP3 SPG20
PCBP3 MYST2
PCBP3 DHRS1
PCBP3 CYP2A6
PCBP3 SULT4A1
PCBP3 MR1
PCBP3 RECQL5
PCBP3 ITGA10
PCBP3 ZKSCAN3
PCBP3 HCG9
PCBP3 LTK
HTRA2 RAB3A
HTRA2 NRG2
HTRA2 TRIM58
HTRA2 CRX
HTRA2 COPS6
TGFB3 MYBPC3
ABCC8 PTPRD
SIM2 APOBEC3C
SIM2 SLC6A8
RAD51L3 POU4F1
RAD51L3 WBSCR22
RAD51L3 TROAP
RAD51L3 IVL
RAD51L3 LOC100134331
GPRIN2 IL10RA
CD22 IL10RA
PMF1 MTHFR
ZNF264 IL18RAP
ZNF264 ALDOC
RPL24 RPS15A
NCR3 INA
POLG NDST2
POLG SLMO1
POLG EIF2AK2
POLG KRT85
POLG IL8RB
POLG THBS3
POLG PLEC1
POLG STIP1
POLG INA
POLG LILRA4
POLG IKBKG
CCKAR OCEL1
CCKAR CD40
CCBP2 PRPH
CCBP2 TRIM15
NUP214 PSG1
SMG6 TBX19
SMG6 IL10RA
NRG1 SLC6A8
SPC25 APOBEC3C
SPC25 CPNE6
PSG1 MR1
PSG1 LOC100134331
PSG1 TERF2
PSG1 UGT2B15
PSG1 ALOX5
PSG1 IDS
PSG1 WNT7A
PSG1 E2F1
PSG1 KCNJ4
PSG1 UPK2
PSG1 TUBGCP4
PSG1 MFAP2
PSG1 SLC4A3
PSG1 ERBB3
PSG1 SBNO2
PSG1 ACADVL
PSG1 GTSE1
PSG1 SCAPER
PSG1 PRRC1
PSG1 THRA
PSG1 ATP1B2
PSG1 FAM102A
PSG1 SLC6A2
PSG1 TRA2A
PSG1 SAMD14
PSG1 TOP3B
PSG1 ZNF157
PSG1 CCNF
PSG1 DGCR11
PSG1 NFKB2
PSG1 T
PSG1 ZSCAN12
PSG1 MLL
PSG1 PTAFR
BZRPL1 UGT2B15
DNAH9 RAB14
DNAH9 TUB
DNAH9 BTF3
DNAH9 CRYBB3
DNAH9 HAS1
DNAH9 SMYD5
DNAH9 RUNX2
DNAH9 RAB3A
DNAH9 OPRL1
DNAH9 CDK5R1
DNAH9 SLC18A3
UCHL1 ALAS2
ARVCF GARNL4
ARVCF LOC652147
KRT86 GJA1
KRT86 SULT4A1
KRT86 ZBTB7A
KRT86 TCOF1
KRT86 ALDOC
KRT86 MYBPC3
KRT86 RPL11
TRIM16 MYST2
ARHGEF6 SLURP1
RPS20 RPS27
RPS20 RPL37A
CHST3 B4GALT3
GDI1 GNL1
GDI1 LY6E
TUBB3 TUBB2C
GIPR NRG2
GIPR RALYL
KRT35 IL10RA
NCOR2 THRA
JAK3 FKBP15
JAK3 SLC6A7
JAK3 IL10RA
DDIT3 LILRA4
TMSB4Y LOC26102
RPS19 RPS5
GNAS LPAR2
GNAS IL10RA
GNAS HSP90AB1
GNAS GTF2I
GNAS HCRTR1
ABO LOC100134331
NTNG1 KRT1
NTNG1 MVK
SEMA3F LOC100134331
MGAT1 PRPH
NLE1 UGT2B15
NLE1 SAMD14
NLE1 TRIM58
BAIAP3 IL10RA
MSX1 MFHAS1
MSX1 CPNE6
MSX1 RAB11FIP5
MSX1 THRA
MSX1 GRN
FLT3LG NSFL1C
RIMS2 RUNX1
RIMS2 EXOSC2
RIMS2 KRTAP26-1
RIMS2 TNFRSF25
RIMS2 OCEL1
ARTN PTPRD
TFAP2A RAB14
CACNB1 PTPN9
CACNB1 CAMK2B
MC2R PCDH9
MC2R SAMD14
MC2R TROAP
MC2R IL10RA
MC2R E2F1
MC2R GRB2
MC2R LLGL2
MC2R MAX
MC2R RHO
MC2R DOK2
MC2R TAF1
MC2R CASP2
MC2R MAP2K4
RPH3A POU4F1
MAG RAPGEF5
MAG ADAM15
MAG SAP18
INSL3 PAX8
CEACAM4 PRPH
CEACAM4 CYHR1
ECD CD34
IGF1R MFHAS1
IGF1R BTF3
MAP3K14 UTP3
MAP3K14 LOC100134331
ADRBK1 ASPHD1
ADRBK1 PAX8
ADRBK1 CECR7
ADRBK1 RBM8A
ADRBK1 PPP3CA
ADRBK1 LRCH4
ADRBK1 SLC9A1
FOSL2 IL10RA
RPS3A RPS23
PCDH9 CNP
PCDH9 SLC16A3
PCDH9 NOC2L
PCDH9 BCL3
PCDH9 ALAS2
PCDH9 GTF2H3
PCDH9 KIR2DL4
PCDH9 WNT7A
PCDH9 PIGC
PCDH9 RBBP8
MUC1 WNT11
MYB IFI35
MYB CAMSAP1
MYB ALAS2
MYB KCNJ4
MYB RASGRP3
MYB ANKRD12
MYB GJB5
MYB ODF1
MYB POLD2
CARD10 PSG7
CARD10 GRM4
HSP90AB1 AQP5
PXN CAMSAP1
GFPT2 KIFC3
DTNA PDPN
DTNA HIRIP3
TBX19 MARCO
TBX19 C14orf1
TYR PRRC1
TYR LBP
TYR KIFC3
TYR KRT1
TYR ZNF592
KYNU OCEL1
CRCP PRPF31
ZBED1 CAMSAP1
SLC12A4 SERPIND1
SLC12A4 LGR5
SLC12A4 AGAP8
SLC12A4 SVEP1
SLC12A4 MGAT3
SLC12A4 KIAA0284
SLC12A4 PRPH
SLC12A4 CRTC1
SLC12A4 FGD1
SLC12A4 COPS6
SLC12A4 IGHMBP2
PRPF6 MYBPC3
TUBB2B WBSCR22
TUBB2B CUBN
TUBB2B BMI1
TUBB2B COBRA1
KRT1 NFRKB
KRT1 MTHFR
KRT1 ATP1B2
KRT1 CPNE6
KRT1 IQSEC1
KRT1 IGHMBP2
RPS17 RPS5
RPS17 RPL29
KCNQ1 SAMD14
VCX3A MTHFR
ARMC6 IL10RA
KLRC2 EPOR
LTK ACR
LTK DEPDC5
LTK BTF3
ARSE DPT
ZNF169 INA
KIF20B CROCC
FOXC2 LIPE
ESR1 ABCB1
RPL28 GNB2L1
KIAA0999 SEC16A
KIAA0999 OAS2
NTRK3 CROCC
CPNE6 TCAP
CPNE6 IL10RA
CPNE6 GALK1
CPNE6 TUBGCP2
CPNE6 NCDN
SLC6A11 LOC100134331
DHX30 PLEC1
RPL11 RPS18
PFDN1 GNL1
SLC16A3 MEGF6
NOC2L ABCB1
XDH ABCB1
XDH IL10RA
XDH MAGEA5
XDH COPS6
PI4KB MAPKAPK2
ZNF239 CD33
USP11 NFYB
USP11 ATP1B2
LOC100134331 GPA33
LOC100134331 BTF3
LOC100134331 FAM153A
LOC100134331 ASGR2
LOC100134331 LOC26102
LOC100134331 PRH1
LOC100134331 DKK4
LOC100134331 CCL19
LOC100134331 GYPB
LOC100134331 IRF5
LOC100134331 LY9
LOC100134331 PITPNM1
LOC100134331 RECQL5
USP6 WWOX
USP6 PTAFR
DTX4 MFHAS1
RPS15A RPS21
WWOX MYST2
ARID4B PRB1
ARID4B MYST2
PITPNM1 P2RX6
PITPNM1 LEFTY1
GPX4 ERGIC3
SERBP1 IL10RA
SLC9A3R2 PRPH
ECE2 BTF3
CCKBR UGT2B15
GABRG3 CLEC11A
TAF1 ALAS2
TAF1 XRCC2
SF1 WNT11
LMTK2 CADM4
LMTK2 DDX11
LMTK2 SMPDL3B
PRPS1L1 PAX8
TUBGCP4 CAMSAP1
SLC2A1 DOK1
SLC2A1 GRIK5
TM4SF5 IL10RA
WNT10B APOBEC3C
WNT10B LY6G6C
WNT10B EPOR
WNT10B FSCN2
CYP2A6 IL10RA
OCEL1 WBSCR22
OCEL1 CD33
OCEL1 DDX51
OCEL1 DPT
OCEL1 ZNF592
GRM4 PAIP2B
GRM4 RAP1GAP
GRM4 ACAN
GRM4 THRA
GRM4 MPP2
GRM4 SCYL3
GRM4 GP2
GRM4 CYP3A5
GRM4 CEACAM3
GRM4 PTAFR
PRF1 UGT2B15
IRF5 NRG2
IRF5 RHBDL1
SFTPD AMMECR1
SFTPD MVD
SFTPD FAM189A2
SFTPD OR2B6
SFTPD PAX9
GYPE ACVR1B
CHD8 GPA33
UBE3B OTUB1
UBE3B USP9X
UBE3B ORC1L
UBE3B GIGYF2
UBE3B ALAS2
UBE3B CEACAM3
CNTN1 GJA1
CNTN1 MTHFR
ZNF592 FZR1
ZNF592 IDS
ZNF592 ANGEL1
ZNF592 HADHA
ZNF592 EML3
ZNF592 KRT33A
ZNF592 GIGYF2
ZNF592 THRA
ZNF592 ARHGAP26
ZNF592 PRPH
ZNF592 PAX8
ZNF592 GNL1
FLNA MYL9
AMMECR1 SAMD14
XRCC2 WNT11
MYBPC3 WBSCR22
MYBPC3 COL1A1
MYBPC3 IL18RAP
MYBPC3 ACVR1B
MYBPC3 OBSL1
MYBPC3 THRA
MYBPC3 TOP2A
MYBPC3 AANAT
MYBPC3 AATK
MYBPC3 NSFL1C
MYBPC3 TUBGCP2
MYBPC3 CORT
MYBPC3 PSG7
MYBPC3 BCR
MYBPC3 NEUROG3
MYBPC3 MAP2K4
MYBPC3 PTAFR
COL19A1 EFNA3
HIST1H3E DHRS1
SAMD14 C19orf50
SAMD14 HBBP1
SAMD14 SCAMP5
SAMD14 DPT
SAMD14 RASGRP3
SAMD14 GARNL4
SAMD14 SCYL3
SAMD14 POU6F2
SAMD14 UBE2H
SAMD14 KIAA0284
SAMD14 KRTAP26-1
SAMD14 SMARCD3
SAMD14 WBSCR22
SAMD14 MLLT4
SAMD14 PAX8
SAMD14 POU4F1
SAMD14 SBNO2
SAMD14 CROCC
SAMD14 GPT
SAMD14 PTH
SAMD14 IAH1
SAMD14 FAM189B
SAMD14 SLMO1
SAMD14 PDPN
SAMD14 ADAM15
RGS9 B4GALT3
RGS9 DPT
TET3 APOBEC3C
KLHL18 WDR62
KLHL18 SMARCD2
KLHL18 TNPO1
ERP29 P4HB
SLC6A8 SSX1
SLC6A8 ALAS2
SLC6A8 CDK6
SLC6A8 AQP5
PTPRD ITGAM
PTPRD VAMP5
PTPRD IL10RA
ADCYAP1 IGHMBP2
ADCYAP1 RUNX1
TRIM22 RUNX1
ADAM15 DDX11
ADAM15 LOC26102
ADAM15 ALDOC
ADAM15 DHRS1
ADAM15 NFKB1
SLC1A4 WDR62
GPR161 LSM7
GPR161 GPA33
GPR161 C2orf55
GPR161 THRA
GPR161 POLR2E
GPR161 JAG1
GPR161 BAHD1
GPR161 SIT1
GPR161 IL10RA
SRM IL10RA
HCG9 EVPL
HCG9 APOBEC3C
HCG9 WNT11
HCG9 DUSP7
PLEKHM1 LOC26102
PLEKHM1 IFIT1
SORBS3 KIR2DL4
SORBS3 MDC1
EPHB2 ALAS2
EPHB2 RPS6KB2
EPHB2 ATP1B2
EPHB2 PLEC1
ENTPD2 MCM2
CCL22 ELAVL3
VENTX YPEL1
ELAVL2 POU4F1
ELAVL2 EXD2
AANAT RRP12
CD40 SAR1A
CD40 SLC24A1
CD40 IL10RA
NQO1 IL18RAP
BFSP2 IL10RA
CPSF1 PTOV1
CPSF1 PLEC1
EPAS1 UGT2B15
EPAS1 SCAPER
EPOR MDC1
EPOR CD52
EPOR IL10RA
EPOR SLC6A9
AXIN1 ATP1B2
EZH2 THRA
AGPAT1 PRPH
KCNF1 IKBKG
KIAA0284 PHKG2
KIAA0284 OGG1
KIAA0284 RP1-21O18.1
KIAA0284 RUNX1
KIAA0284 REL
KIAA0284 HCRTR1
APOBEC3C SLC25A11
APOBEC3C BRCA1
APOBEC3C TPO
APOBEC3C ATF6B
APOBEC3C HDGF
APOBEC3C PDE4C
APOBEC3C SIT1
APOBEC3C LOC145678
APOBEC3C MAPKAPK2
MMACHC RUNX1
B4GALT5 IL10RA
CACNB4 STATH
CACNB4 SULT4A1
TK2 HIRIP3
HHLA1 PAIP2B
EML3 UBE2N
EML3 STAT2
CELP E2F1
CELP GALK1
ITM2B RFC5
ITM2B AURKA
ITM2B CAPNS1
ITM2B INA
ITM2B THRA
EFNA2 MGP
CRX KCNJ4
CRX IL10RA
CRX ODF1
NTSR2 POU4F1
PTGS1 DDX11
ODF1 LPAR2
ODF1 PAX8
PAK2 BTF3
SOCS3 CDK6
GNB3 IL10RA
AHSG TUBGCP2
CYHR1 ITGA2B
RPL15 RPS5
MYST2 SDC3
MYST2 PAX8
MYST2 HAUS5
MYST2 NUDT3
MYST2 H6PD
MYST2 LY6G6C
MYST2 ZBTB7A
MYST2 FKBP15
MYST2 LGALS9
MYST2 JAG1
MYST2 MEN1
MYST2 MTX1
MYST2 SPINT3
MYST2 GNL1
MYST2 TNPO1
CDC37 MCM2
RAB8A ALAS2
TBX5 LY9
TBX5 CYP27A1
TBX5 ALAS2
TBX5 KIF22
TBX5 IL10RA
TBX5 MFAP2
TBX5 ETV3
RDH16 MFAP2
ADAMTSL2 IL10RA
PDGFRA UGT2B15
C19orf50 NCR2
ZC3H7B IL10RA
ZC3H7B MFHAS1
RYR3 KCNJ4
MVK MAD1L1
MVK PIGR
MVK PRPH
MVK ARPC4
MVK ELN
MVK MFAP3
SERPINA4 RHBDL1
P2RX7 ALAS2
TIMP2 PBX1
ST20 ALAS2
ZBED4 DDX11
IGHG1 DPT
IGHG1 THRA
FAM38A FUS
HAP1 EFNA3
RBM4 DOK1
RBM4 MRPL28
ADH1C NCKIPSD
ADH1C GNL1
UBOX5 GHITM
UBOX5 ATP1B2
UBOX5 FLT1
UBXN1 ATP1B2
UBXN1 TNK1
MMP25 OAS2
MAGEA9 RAD52
MAGEA9 PSMD9
MEGF6 CHMP7
FURIN MTHFR
YPEL1 DCBLD2
YPEL1 IL10RA
HTR7 POU4F1
HTR7 DEPDC5
HTR7 COPS6
TLX2 CDC2L5
TLX2 ABCA1
TLX2 RFC5
SLC25A17 IL10RA
RELA ANXA9
RELA MAGEA4
RELA IL8RB
RELA HTR4
RELA SRPX
RELA GSTA2
RELA TNPO1
GGT5 TMPRSS6
COX10 SPEF1
COX10 IFIT1
COX10 THRA
IKBKG WNT11
TAF5 ATP1B2
ADCY2 RHBDL1
SEPT6 ATP1B2
RPL9 NACA
DNAJC4 TRIM3
SCARB1 TERF2
SCARB1 FAM189A2
SCARB1 ZNF783
CECR7 IGH@
SLC35A2 IQSEC1
CYP3A5 TCOF1
CYP3A5 PAX9
TCOF1 SPEF1
TCOF1 IL10RA
TCOF1 BTF3
TCOF1 ABL1
HTR2A MGAT3
IFT140 THRA
ZNF157 FUT7
ZNF157 SPRR2C
BTF3 WBSCR22
BTF3 CD33
BTF3 LBP
BTF3 DDX11
BTF3 THRA
BTF3 KIR2DL4
BTF3 MSC
BTF3 SAP18
ACAN HIPK2
ACAN MTHFR
ACAN GUCA1A
TRPC4AP IL10RA
GPR19 TROAP
POM121L9P KIFC3
IGH@ IL10RA
SSH1 CA11
LIPE C1orf144
PML REM1
CNP FZR1
CNP GTSE1
STATH DOK1
LGR5 LGALS9
LGR5 DDX11
FGF3 KIFC3
RPL3L RASGRP3
RPA2 WDR62
CBARA1 LILRA4
TERF2 PAX8
TERF2 ETS1
TERF2 ST14
TERF2 TYMS
TERF2 CA11
TERF2 ACR
GCKR PTH
GCKR IGF2
TNFRSF25 SULT4A1
TNFRSF25 HAUS5
TNFRSF25 MAD1L1
TNFRSF25 FAM102A
TNFRSF25 HLA-DOB
TNFRSF25 PAX8
LLGL2 LY6G6C
SSTR5 MAPKAPK2
NRTN HIPK2
NRTN BCAM
NRTN RHBDL1
MYH8 GARNL4
CRHR2 MAP3K3
CRHR2 MVD
STAT2 ALAS2
STAT2 FZR1
STAT2 KIFC3
LOC26102 SEMA7A
TGOLN2 RHBDL1
ADAM20 SLMO1
psiTPTE22 PAIP2B
RBBP8 MRPL28
RBBP8 CCNF
RBBP8 ABCA1
RBBP8 CCR4
CHIT1 FZR1
NFATC3 IL10RA
ISLR IGSF9B
PCDH1 RHBDL1
KLK3 KLK2
STXBP1 CORO1A
STXBP1 IL10RA
STXBP1 ZNF783
ARPC4 RAPGEF5
ARPC4 RAD54L2
ARPC4 RBM8A
ARPC4 RUNX1
ARPC4 KIF22
FUT7 SRRT
FUT7 SCAMP5
FUT7 ATP13A3
FUT7 RHBDL1
ERGIC3 RER1
ERGIC3 GRN
RPLP0 RPL29
TSSK2 HTR4
CDK6 GPR6
CDK6 IAH1
RABGGTA UGT2B15
FAM5C E2F4
PRKCB PPP3CC
LBP CEACAM3
LBP COPS6
DOK1 ACVR1B
DOK1 IL10RA
CCDC85B KIFC3
CYP11A1 IAH1
CYP11A1 RUNX1
JAG1 ZNF500
JAG1 E2F4
JAG1 RP1-21O18.1
CORT EXOSC2
HCRTR1 NCKIPSD
HCRTR1 ACVR1B
HCRTR1 CFDP1
HCRTR1 WNT11
MAPKAPK2 DDX11
MAPKAPK2 MTHFR
MAPKAPK2 DPT
ERF ALAS2
EDIL3 FAM102A
TUBB2A TUBB2C
RPL19 GNB2L1
PVT1 PRPH
TULP3 ATP1B2
RPS14 RPL29
RPS14 RPL10
PLEC1 DAXX
PLEC1 BAT3
PLEC1 TENC1
PLEC1 NFATC2IP
PLEC1 GRN
TYMS HLA-DOB
SCYL3 SLMO1
SCYL3 SLC5A2
USP19 FAM102A
RFC1 E2F4
RFC1 GPR3
SPRR2C ASGR1
SPRR2C THRA
ITGAD IL10RA
MTHFR TROAP
MTHFR GPA33
MTHFR KCTD20
MTHFR F7
MTHFR RAB40B
MTHFR FAM102A
MTHFR DGCR9
MTHFR PQBP1
MTHFR LILRA4
MTHFR IL10RA
MTHFR PARD3
SMOX IL10RA
CCPG1 PRPH
RPL29 RPSA
RPL29 RPL3
RPL29 RPS3
LOC201229 GRINA
LOC201229 ANKRD46
SLC8A1 UGT2B15
SLC6A12 CROCC
COL6A2 IL10RA
RPL10 RPL3
RPL10 RPL18
ITGA2B ARFIP2
ITGA2B IL10RA
ITGA2B CAPN5
SLC6A7 TROAP
NCKIPSD STIP1
NCKIPSD WDR62
NCKIPSD CHMP7
POU4F1 LYPLA2
POU4F1 GPR143
POU4F1 MFNG
POU4F1 KIF22
POU4F1 EXOSC2
POU4F1 MAP2K4
CSNK2A1 HSF4
CSNK2A1 TUBGCP2
RPL23A RPL17
RPL23A RPS8
ATP6V1B1 GCK
ATP6V1B1 DPT
MYST1 UGT2B15
EXOSC2 IFIT1
EXOSC2 GPR35
CSNK1A1 RAB14
CLEC11A KIFC3
SLC25A6 EEF1G
SLC25A6 GNB2L1
SLC1A7 IL10RA
DEFA3 WBSCR22
LRP3 RAB3A
GUCA1A MR1
GARNL4 CAMSAP1
DHCR7 PRPH
CSF1 CAMSAP1
MPDU1 KIFC3
RHBDL1 IL10RA
RHBDL1 NUDT3
RHBDL1 KCNH2
RHBDL1 KIAA0323
RHBDL1 PPP4R1
RHBDL1 NF1
RHBDL1 CADM4
RHBDL1 PGM3
RHBDL1 SLC1A6
RHBDL1 SLC6A2
RHBDL1 BCR
RHBDL1 TBC1D22A
RHBDL1 PCTK3
SLC20A2 IL10RA
DCBLD2 NDST2
LUZP1 TERF1
LUZP1 THRA
PPM1D IL8RB
TGFB1 NRG2
TGFB1 SIX6
HAUS5 AGPS
HAUS5 IL10RA
HAUS5 DUS4L
ZNF593 CAMSAP1
METTL3 WBSCR22
METTL3 C14orf1
FKBP15 PAX9
SEC16A EIF4G1
SEC16A CROCC
SKI GP2
BCR PAX8
TMPRSS6 ALOX5
TMPRSS6 GPA33
TMPRSS6 LOC652147
TMPRSS6 PRPH
TMPRSS6 INA
IHH KIFC3
ZNF274 INA
ACY1 PPAP2C
TPMT PTH
HIRIP3 PRPH
TOMM34 ALAS2
UNC5B AGPS
UNC5B ATP1B2
TNK1 GALK1
DNAL4 CAPNS1
DNAL4 ACVR1B
KIF22 JAM3
KIF22 TPPP
KIF22 C1orf144
IFRD2 GPR35
THBS3 OGG1
LPAR2 IGHMBP2
SBNO2 CYP27A1
PSMB4 GPA33
ACVR1B CAMSAP1
ACVR1B PAX9
ACVR1B NECAP1
ACVR1B ATF7
ACVR1B GRIP2
C9 THRA
CA11 CHMP7
ATG2A CROCC
COPS6 PAX8
CAD IL10RA
CDX2 IL10RA
PAIP2B LOC644165
PAIP2B EFNA3
STK25 FZR1
CDK2 IQSEC1
GUCA2A GRIK5
SGCA WDR62
PDE4C ALAS2
AP2A2 FZR1
C2orf55 BCL3
C2orf55 PRPF19
C2orf55 SIX3
C2orf55 IL18RAP
LAIR1 THRA
PPP1R10 FGF2
FAM153A FRAT2
KRT33A SNX27
SLURP1 INA
SLURP1 PAX9
MYO1C GPR35
IL13 WDR62
SRPX SLMO1
HOXC11 PRRC1
MFHAS1 KCNJ4
EFNA3 PAX8
EFNA3 PRPF31
EFNA3 TFF3
EFNA3 DHRS1
EFNA3 CD52
FSCN2 PTH
FSCN2 FZR1
PNMT IL10RA
PNMT FCGR2A
RPS8 RPS18
GPR3 IL10RA
CRYBA4 IL10RA
CDC2L5 IL10RA
RNF167 FLOT1
RNF167 GALK1
GNB2L1 RPS5
GNB2L1 RPL18
GRIK5 NRG2
GRIK5 FAM102A
LOC100131311 MCL1
MFAP2 CNNM2
TIMP3 IL10RA
TNIK LY9
MEN1 SULT4A1
FANCA IL10RA
KLF11 ALAS2
KLF11 PHF21A
ATP2B2 THRA
FOXN2 INA
BCL3 IL10RA
BCL3 TERF1
BCL3 NSFL1C
BCL3 SPTLC2
BCL3 PTAFR
IRF4 LILRA4
FAM50A PRPH
WNT11 DDX17
WNT11 TREX1
WNT11 PAMR1
WNT11 SMPDL3B
WNT11 GPR6
WNT11 THRA
WNT11 ALDOC
WNT11 LILRA4
WNT11 FDXR
PDPN FOSL1
CCDC69 E2F4
CCDC69 NUDT3
INPP4A UGT2B15
INPP4A NFATC2IP
GDF5 KIFC3
SLMO1 RUNX1
SLMO1 WDR62
GJB3 INA
GPR35 GRINA
GPR35 SLC7A4
GPR35 THRA
GPR35 SPN
GPR35 ANG
GPR35 GP2
GPR35 ARID3A
GPR35 CEACAM3
SLC30A3 LY6G6C
SLC30A3 RAB3A
FADS1 ALAS2
PPAP2C OGG1
HTR4 LRIG2
HTR4 IAH1
DPT UGT2B15
DPT LSM4
TP53I11 IL10RA
RUNX2 INA
RUNX2 THRA
GYPB KCNJ4
IL1RL1 HSF4
AQP5 RREB1
AQP5 GPA33
AQP5 DGKA
AQP5 FANCL
RPL36A RPS24
AMELX FZR1
IDS HLA-DOB
IDS INA
IDS HRK
CYP27A1 CEP135
KCNJ4 PRPH
TRAFD1 IL10RA
RAPGEF5 PPP3CC
RAPGEF5 SLC25A11
PTGER3 UGT2B15
PTGER3 AGPS
PSG7 SULT4A1
PSG7 CHST2
PSG7 ASMTL
C16orf7 ACCN1
PPP2R5D KIFC3
OGG1 IL10RA
OGG1 ALAS2
OGG1 KIR2DL4
PLIN1 THRA
FGF2 FAM102A
FGF2 AGFG2
TCF3 IL10RA
LY6G6C SAP18
LY6G6C E2F4
LY6G6C ELN
LY6G6C PGAP2
RPS5 RPL18
PDE4A FZR1
FETUB HIPK2
MGP ATP1B2
CCL16 T
CCL16 INA
NDUFV1 ACADVL
PPP4R1 RAB14
ACOT11 IL10RA
DHRS1 SLC6A9
DHRS1 RBM8A
CRTC1 PLCD1
SIT1 WNT7A
SIT1 AURKA
SIT1 MAGEA1
PHF21A DDX11
RAD54L2 WBSCR22
EEF1D FAU
FZR1 MAP3K11
FZR1 RAB3A
FZR1 PTAFR
KIFC3 WNT1
KIFC3 LOC652147
KIFC3 DUSP14
KIFC3 TUBGCP2
NECAP1 CADM4
NECAP1 NHP2
ANK1 HLA-DOB
HMX1 IL10RA
HMX1 DEPDC5
SDCCAG1 IL10RA
ABCA1 INA
ABCA1 PTAFR
RECQL5 HLA-DOB
IL18RAP GAD2
IL18RAP ABCB1
IL18RAP TCF7L2
DAPK2 TUBGCP2
SUPT6H ALAS2
PCDH7 OAS2
CNN1 MYL9
HIPK2 PLCD1
VEGFC NRG2
FANCL CAMSAP1
MAPK8IP1 PXDN
MAPK8IP1 E2F4
GAGE12J ATP1B2
RAB3A SULT4A1
RAB3A ALAS2
CALR STIP1
CALR INA
CALR CADM4
ABCB6 NFATC2IP
ANKLE2 IL10RA
THRA TNKS
THRA PRPF31
THRA KLF1
THRA AIF1
THRA RAGE
THRA TRIM3
THRA IL10RA
THRA SLC38A10
THRA TFF3
THRA ETV3
THRA PRH1
MLANA UGT2B15
NOMO1 NAAA
NOMO1 PHKG2
NOMO1 IL10RA
NOMO1 GRN
ATP1B2 PAX8
ATP1B2 NDST1
ATP1B2 DSG1
ATP1B2 FCGR2A
ATP1B2 WDR62
CROCC CHMP7
CROCC KDM1
CROCC GRN
SAP18 PAX8
IQSEC1 PRPF31
DCT IL10RA
TNP1 DDX11
REM1 LALBA
REM1 SCNN1D
REM1 IL10RA
NCR2 IL10RA
GPR6 EVPL
GPR6 NHP2
SMYD5 KIF1C
MLH1 DDX11
E2F4 CAPN5
E2F4 TUBGCP2
E2F4 UTRN
E2F4 CEACAM3
PAX9 HSF4
PAX9 DDX11
MARCO OAS2
MARCO WDR62
PTAFR ZBTB7A
PDLIM7 IL10RA
SEMA7A UGT2B15
HPGD ALAS2
IKZF1 OAS2
RP1-21O18.1 KRTAP26-1
RP1-21O18.1 DUSP7
RP1-21O18.1 CAMSAP1
PHLDA2 INA
HOXD13 RASGRP3
DDX11 GPA33
DDX11 HLA-DOB
DDX11 PRPH
DDX11 RASSF7
DDX11 SMARCD2
DDX11 HNRNPL
DDX11 MYEF2
TBXA2R ZBTB7A
FSHB IL10RA
CTSG MAX
CTSG IL10RA
TUBGCP2 BTRC
TUBGCP2 DGCR6L
TUBGCP2 XPO6
TUBGCP2 GPA33
TUBGCP2 TCF25
ACR POU2F2
ACR UTRN
ACR GPA33
LOC91316 GPA33
CAMSAP1 PXDN
CAMSAP1 IL10RA
CAMSAP1 INA
STMN1 MAP3K3
GHITM INA
GHITM PSMD9
HSP90B1 P4HB
ITPR2 NCDN
FOSL1 IL10RA
PXDN NUDT3
PTGES IL10RA
RREB1 HADHA
VAMP5 TROAP
CBLN1 GPA33
SMO IL10RA
GP2 ALAS2
GP2 C5orf30
WDR62 MAP3K3
WDR62 PFKFB2
WDR62 FAM102A
WDR62 SLC5A2
WDR62 NCSTN
WDR62 IL10RA
WDR62 GRIN2A
PIM1 IL10RA
POLR2E HADHA
ARL3 MYO9B
PRPH WBSCR22
PRPH ALPPL2
PRPH ST6GALNAC4
PRPH KRTAP26-1
ACCN1 GSTA2
ACCN1 DIDO1
POU6F2 ALAS2
RPL31 RPS6
RPL31 RPS23
SLC17A3 CADM4
PFKFB2 C1orf144
ARFIP2 GALK1
IL10RA RPRD2
IL10RA HSF4
IL10RA NBEAL2
IL10RA MAP2K5
IL10RA KRT2
IL10RA OAS2
IL10RA UBL3
IL10RA ZNF500
IL10RA HTR1B
IL10RA IGFBP5
IL10RA HRAS
IL10RA PAX3
IL10RA SPP2
IL10RA U2AF2
IL10RA LOC729400
IL10RA PRB1
IL10RA CADM4
IL10RA C14orf1
IL10RA KCTD17
IL10RA SOX12
IL10RA MLX
IL10RA MVD
IL10RA CEP135
HSF4 ATP10B
PCGF1 FAM102A
SCAPER PRPF31
POU2F2 FAM102A
GPA33 SLC16A2
GPA33 SLC5A2
GPA33 CORO1A
GPA33 NCDN
OAS2 NRG2
OAS2 GRN
LSM4 SLC6A9
LSM4 KCTD17
INA ALAS2
INA MCM2
PLCD1 ABCB1
PLCD1 PAX8
DIDO1 PRPF31
ST3GAL1 IL8RB
TNIP1 KIAA0323
HLA-DOB SLA
PAXIP1 NSFL1C
PAXIP1 PAX8
TRIM3 EXOSC7
CCHCR1 CADM4
PAX8 PPP3CC
PBX1 U2AF2
C1orf144 CHMP7
ATP2A3 CADM4
ATP2A3 GRN
SMARCD3 JAM3
RUNX1 SULT4A1
RUNX1 DEPDC5
ASGR1 IL8RB
NRG2 SLC5A2
RASGRP3 MYCL1
GRIN2A PRB1
MYEF2 PRRC1
UGT2B15 CNNM2
UGT2B15 IL8RB
UGT2B15 B4GALT3
UGT2B15 SLC4A8
SLC6A9 WBSCR22
PPP3CC RBM8A
WBSCR22 PRRC1
STK17A ALAS2
IL8RB EPR1
ALDOC AFAP1
PRB1 T
PRB1 CADM4
PTPRO MCM2
CHMP7 IGF2
CHMP7 XPNPEP2
SLC25A11 NF1
MVD TAP2
MVD TTYH2
