# Supplementary material for: Functional networks inference from rule-based machine learning models
Source: BioData Min. 2016 Sep 5;9:28. doi: 10.1186/s13040-016-0106-4 (PMC5011349; doi:10.1186/s13040-016-0106-4)
Supplement: Supplementary file 2 — Networks. All networks used in the analysis given as a list of edges. (XZ 11980 kb) [file 13040_2016_106_MOESM2_ESM.xz › networks/aracne/Prostate/SN_C2.txt]

FMO3 RAB31
NRP2 PSG1
ERBB2 SAMD14
ERBB2 ACADVL
ERBB2 ERBB4
ERBB2 TRIM28
ERBB2 OAZ1
ERBB2 TFF1
ERBB2 PTGER3
RBM4B PAFAH1B1
RBM4B LOC652147
GJB1 MCM2
DDN NXPH3
DDN ERCC8
DDN CACNA1C
DDN MYO1C
DDN GABRA5
DDN OR2H2
DDN APOL1
DDN PSG1
FAM131B NF1
GK3P ANKRD12
GPR18 ACSM3
GPR18 KIR2DL4
GPR18 CSF2RB
DPF2 HIRIP3
MAT1A CD40
SNHG3 SLC5A2
SLC22A18AS LOC145678
SLC22A18AS RAB31
PRIM2 AMMECR1
IQCK ALAS2
IQCK LOC652147
BAIAP2 NDUFV1
BAIAP2 GPR19
PDCD1 FDXR
ZBTB16 CPSF1
ZBTB16 GNAS
DIP2C CDR2L
CD22 PCDH9
CD22 GM2A
CD22 GPR17
CD22 IL10RA
CD22 SLC6A7
CD22 XPNPEP1
CD22 GRM7
CD22 SNX27
CD22 GABBR2
CD22 FGF12
CD22 AXL
CD22 MYT1
PMF1 MTHFR
MED12 USP22
SERHL2 MRPL28
PICK1 RHBDL1
IGFALS DPP6
IGFALS AMMECR1
IGFALS ZNF200
CBL WBSCR22
NRG1 SLC6A8
NRG1 ERF
GPR126 MAD1L1
MAP3K7IP2 SEC16A
SCN4A SMG6
BZRPL1 UGT2B15
BZRPL1 ZNF384
RFXANK LILRA4
RB1 NFATC3
RB1 RUNX1
ARVCF GARNL4
ARVCF LOC652147
DHRS2 F7
GPI SOD3
LIF SLURP1
BMP10 PLEKHM1
ARHGEF6 SLURP1
GNB3 IL10RA
GNB3 RND2
GNB3 REEP2
GDI1 OPLAH
GDI1 EEF1A2
GDI1 LY6E
GDI1 SF3A2
GDI1 BAT2
GDI1 GNL1
GIPR BPHL
GIPR NRG2
GIPR RALYL
OR2J2 IL10RA
IDO1 CD40
CTNNA1 ABI1
CTNNA1 SLC23A2
CTNNA1 MOAP1
CTNNA1 DDX5
CTNNA1 ZFP36L2
CTNNA1 RPL41
CTNNA1 sept-06
CTNNA1 CSNK1A1
CTNNA1 LUC7L3
CTNNA1 RARS
CTNNA1 CLINT1
CTNNA1 DYRK1A
CTNNA1 DEK
CTNNA1 NFATC2IP
CTNNA1 USP10
CTNNA1 YME1L1
CTNNA1 SERINC1
CTNNA1 KIAA1279
CTNNA1 GNB1
CTNNA1 VDAC2
CTNNA1 CYTH1
CTNNA1 FOXJ3
CTNNA1 ZNF451
CTNNA1 KHDRBS1
CTNNA1 GNAS
CTNNA1 HNRNPA1
CTNNA1 FAM127A
CTNNA1 CSTB
CTNNA1 MTUS1
CTNNA1 FTH1
CTNNA1 SFRS2
CTNNA1 CTBP1
RAP1GDS1 PTPRD
CD59 TGFBR2
CD59 PGAM1
CD59 LAPTM4A
KHDRBS1 NEUROG3
PTN DPT
DAG1 LHCGR
SMAD4 BCL3
SMAD4 RSRC2
SEMA3F MYCN
SEMA3F HOXD4
SEMA3F PSMC6
SEMA3F LOC100134331
XAF1 ADRBK1
HIST1H2BM PTAFR
PDK1 CCL16
MSX1 CCRL2
MSX1 PLLP
MSX1 RRP7A
MSX1 NMB
MSX1 RAB11FIP5
MSX1 THRA
MSX1 ZBTB43
MSX1 CPNE6
MSX1 MFHAS1
MSX1 IL12B
MSX1 GRN
IPCEF1 UNC5B
POLD1 MYB
FLT3LG NSFL1C
FLT3LG CMA1
FLT3LG CELP
SCO2 TCOF1
RIMS2 HRAS
RIMS2 LMO1
RIMS2 RUNX1
RIMS2 SLC7A2
RIMS2 SERPINH1
RIMS2 EXOSC2
RIMS2 KRTAP26-1
RIMS2 TNFRSF25
RIMS2 OCEL1
RIMS2 PCBP3
RIMS2 CCL13
CNTF CRCP
UBE2C GRN
CCDC130 ALAS2
FKBP8 POLG
HNRNPR HNRNPA2B1
RAB4A PPP1R10
SLC6A7 TROAP
SLC6A7 JAK3
NFATC3 ATRX
NFATC3 IL10RA
NFATC3 CAPN3
PPP1R3D RAD51L3
FAM107A CRYAB
EPCAM PKIG
EPCAM XBP1
EPCAM GNB2L1
UBE2J1 BRP44
UBE2J1 G3BP2
UBE2J1 ATP5J2
MUC8 PRRC1
MAP3K14 UTP3
MAP3K14 FRY
MAP3K14 LOC100134331
CDK5 ALDOC
HIST1H2BC PCDH9
SLC25A11 RAPGEF5
SLC25A11 APOBEC3C
SLC25A11 MBD2
SLC25A11 NF1
BBS9 HPGD
BBS9 LOC100134331
ACSL1 ACLY
MYB AQP7
MYB MPPED1
MYB FOXN3
MYB LOC552889
MYB ANKRD12
MYB POLD2
MYB RXRG
MYB NECAB3
MYB CAMSAP1
MYB KCNJ4
MYB LOC26102
MYB MPZL2
MYB MAPKAPK3
MYB SPG7
MYB HARS
MYB ACACB
MYB REST
MYB FOXD1
MYB ODF1
MYB RASGRP3
MYB PTPRJ
MYB IFI35
MYB CDC25C
MYB ALAS2
MYB GJB5
CRY2 MAPK8IP1
TPP1 NONO
PDK4 SLC24A1
EIF4G3 IL18RAP
EFNA1 LOC100128031
EFNA1 CSNK1A1
EFNA1 TM9SF2
EFNA1 ACTG1
EFNA1 LRIG1
CD151 ARFIP2
RPL37 RPS12
RPL37 RPS23
GTPBP6 PRRC1
CD9 HSP90AA1
CD9 HEBP2
CD9 HNRNPA2B1
CD9 SC5DL
CD9 DAD1
UQCRFS1 MYL12B
UQCRFS1 SUMO2
UQCRFS1 PSMD6
UQCRFS1 TUBGCP2
UQCRFS1 RPS4X
UQCRFS1 EIF3K
UQCRFS1 LCP1
DTNA RDH5
DTNA HIRIP3
DTNA GPR183
DTNA PDE6C
DTNA PDPN
DTNA LRCH4
DTNA ADAM17
DTNA TMEM151B
TBX19 CRLF1
TBX19 C14orf1
TBX19 MAPT
TBX19 SMG6
TBX19 TCF7
TBX19 MARCO
TBX19 SLC15A2
KLF11 ALAS2
KLF11 PHF21A
L1CAM ANKRD12
CRCP FAS
CRCP PRPF31
ERG POU4F1
SFRS5 SFRS6
SFRS5 CLK1
SFRS5 FTH1
SFRS5 RPL13A
PRPF6 SHC2
PRPF6 MYBPC3
LECT2 REL
ITSN2 DNAL4
DIO1 FOLH1
DIO1 KIR2DL4
KIDINS220 MECP2
KIDINS220 CCNI
KIDINS220 LUC7L3
OPN1SW GIF
OPN1SW VPS52
OPN1SW SDC2
OPN1SW THRA
OPN1SW RGS12
NDUFB3 PSMA2
NDUFB3 SNRPG
TRPC1 PEA15
PSMD1 PRMT2
PSMD1 MYEF2
HDAC3 SSH1
SNRPB RPN1
SNRPB ARFIP2
SNRPB CLIC1
SNRPB PRDX1
SNRPB KRT8
SNRPB PTS
SNRPB PDCD10
SNRPB ATF4
TNFRSF6B IL10RA
GREM1 CD33
GREM1 SAP18
LTK DAXX
LTK MGST3
LTK NRL
LTK BTF3
LTK NAALADL1
LTK HSPB3
LTK AIM2
LTK PLEKHG3
LTK EFNA3
LTK ACR
LTK PCBP3
LTK DEPDC5
LTK DCAF7
ENO3 BMI1
RPP30 KYNU
UBXN4 HNRNPA2B1
ATXN3 IL1RL1
ATXN3 CCNF
FAM120A NONO
NAB1 PEA15
YLPM1 RECQL5
YLPM1 HAP1
NFYA IKZF1
UBE2M MYBPC3
UBE2M GPX4
MLL2 ACCN1
ABCB9 SPRR2C
TNRC6B SLC38A10
CLDN18 GALK1
UBE4A CPSF1
IGFBP6 LGALS1
IGFBP6 SPOP
IGFBP6 G0S2
IGFBP6 CRYAB
ECE2 BTF3
BRD8 CDC42
BRD8 XPC
BRD8 PTAFR
PFDN1 GNL1
SLC16A3 PCDH9
SLC16A3 DAZ2
SLC16A3 DDX28
SLC16A3 MEGF6
SLC16A3 WT1
SLC16A3 FARSA
ITCH CADM4
KATNB1 AXIN1
KATNB1 LLGL2
GGTLC2 KRT18
GGTLC2 GGT2
RIF1 HSF4
ZNF32 RABAC1
ZNF32 POLG
LCP1 YWHAQ
HLX EPOR
BCL10 DTX4
GLP1R ADRBK1
CXCR6 BTRC
SERBP1 TMBIM6
SERBP1 STX16
SERBP1 SHOX
SERBP1 IL10RA
SERBP1 STX5
RASSF9 OGG1
LCE2B TUBGCP2
ALDOA TRIM28
ITGA3 TMPRSS6
SNX26 SLC6A12
KPNA5 PQBP1
NPM1 RPL27
NPM1 NACA
NPM1 MT1A
NPM1 EIF3M
NPM1 ATXN10
LMTK2 PART1
LMTK2 CDX1
LMTK2 COX6A2
LMTK2 DDX11
LMTK2 SMPDL3B
LMTK2 TRADD
LMTK2 XCL1
LMTK2 VPS13D
LMTK2 CADM4
LMTK2 ZSCAN12
LMTK2 SMARCC2
LMTK2 GRM8
LOC100129973 FAM50A
H2AFZ SDHD
TUBGCP4 KIF3A
TUBGCP4 MST1R
TUBGCP4 PSG1
TUBGCP4 CAMSAP1
TUBGCP4 TACR3
PEMT MAPK8IP1
ADCYAP1R1 GYPB
BRD1 ZNF239
PAEP GPA33
OCEL1 WBSCR22
OCEL1 CD33
OCEL1 GARS
OCEL1 CSH1
OCEL1 DDX51
OCEL1 DPT
OCEL1 ZNF592
OCEL1 CCKAR
OCEL1 KYNU
GRM4 SLC6A8
GRM4 NR3C2
GRM4 PAIP2B
GRM4 RAP1GAP
GRM4 AMHR2
GRM4 SEC13
GRM4 ACAN
GRM4 CARD10
GRM4 THRA
GRM4 MPP2
GRM4 SCYL3
GRM4 CCR9
GRM4 GP2
GRM4 CYP3A5
GRM4 KCNS1
GRM4 CEACAM3
GRM4 PTAFR
PRF1 UGT2B15
CLOCK MYBPC3
N4BP2L2 CAD
FASLG MTFR1
FASLG FCGR2A
TRAF3IP1 ANKRD12
TRAF3IP1 COL1A1
DPYSL4 GPA33
IGF2 CD163
IGF2 CSN2
IGF2 FOXN1
IGF2 TSC22D2
IGF2 CHMP7
IGF2 S1PR2
IGF2 MTHFR
IGF2 CTSG
IGF2 TAL1
IGF2 GCKR
IGF2 S100A5
IGF2 IFIT2
IGF2 ZNF263
CCL19 LOC100134331
TRIM28 SFRS4
TRIM28 PTOV1
TRIM28 HSP90AB1
TRIM28 FTH1
TRIM28 FCGRT
TRIM28 UBR4
CADPS RAPGEF5
CADPS MLH1
CADPS OAS2
CADPS SLC4A3
AMMECR1 SAMD14
AMMECR1 ACD
AMMECR1 SFTPD
AMMECR1 RAB3GAP2
AMMECR1 KIT
AMMECR1 REG1A
AMMECR1 RPS6KA1
AMMECR1 NF1
AMMECR1 APLP1
PDIA2 PLEC1
FOXF2 ZCCHC24
XRCC2 TAF1
XRCC2 WNT11
XRCC2 CAST
XRCC2 ADA
XRCC2 LOC653188
XRCC2 KIF2C
LOC90586 CADM4
LOC90586 IL1RL1
PHLDB1 RASGRP3
FAM5C E2F4
FAM5C CLCN4
FAM5C MUC7
DARC CDR2L
DLG2 KIR2DL4
RHOD LEFTY2
TNNI2 WNT11
STK38 CYP2A6
TNP1 DDX11
TNP1 STK11
ASCL1 JAK3
KLHL18 PHOX2B
KLHL18 WDR62
KLHL18 SMARCD2
KLHL18 TNPO1
DHRS12 ABCB6
CCNA1 HTRA2
RPS6KA4 PSG7
MTDH DEK
TTF1 TROAP
KDM5B CAMSAP1
S100A4 MTMR2
S100A4 KRT1
DNASE2 POU2F2
NR1H2 IFNGR2
TMCC1 HTRA2
GSTO1 TCEB2
GSTO1 E2F4
MT1E MT1B
MT1E MT1A
MT1E MT1F
HIST1H2AG EPHB2
GPR161 AP4M1
GPR161 LSM7
GPR161 GPA33
GPR161 C2orf55
GPR161 NIPAL3
GPR161 THRA
GPR161 POLR2E
GPR161 PRKAR1B
GPR161 JAG1
GPR161 BAHD1
GPR161 POMC
GPR161 SIT1
GPR161 IL10RA
GPR161 FAM13A
GPR161 FOXI1
ABLIM1 RAB3GAP1
DOK1 MRPL12
DOK1 STATH
DOK1 IL10RA
DOK1 IL8RA
DOK1 CD72
DOK1 INPP5D
DOK1 ACVR1B
DOK1 RAPGEF3
DOK1 TTC15
DOK1 SLC2A1
DOK1 RBM4
DOK1 KDM5D
DOK1 JAK3
HCG9 NPR1
HCG9 TXNRD2
HCG9 DUSP7
HCG9 HOXD4
HCG9 APOBEC3C
HCG9 VAPB
HCG9 EVPL
HCG9 PMS2L1
HCG9 PINK1
HCG9 PCBP3
HCG9 WNT11
UTP20 PVALB
STIM1 STXBP1
KIFC1 TPBG
KIFC1 GCOM1
KIFC1 ARL1
KIFC1 NDST2
KIFC1 CSF2
MED21 CPNE1
MED21 ZNF239
RNASE4 MGST3
RNASE4 GABARAPL2
IFITM1 NEUROG3
IFITM1 MAEA
IFITM1 CCNI
IFITM1 IFITM3
SOD1 PSMB1
SOD1 ATP5O
COL11A2 FOXE1
DHRS7 RDH11
DHRS7 KLK2
DHRS7 XBP1
DHRS7 ACPP
EHD1 PPAP2C
EHD1 POLD4
MUC5AC CROCC
ATP2A2 MECP2
ATP2A2 sept-06
ATP2A2 PALLD
ATP2A2 RBPMS
ATP2A2 SRF
ATP2A2 COL4A1
TRAM1 MFAP2
TRAM1 ATP5J2
NCR2 CLDN9
NCR2 GIPC1
NCR2 C19orf50
NCR2 IL10RA
LGI1 CDK2
PRSS16 CDR2L
BFSP2 HPR
BFSP2 TMPRSS6
BFSP2 IL10RA
KISS1 GRN
EXD2 CORO1A
EXD2 C8orf71
EXD2 MRPL33
EXD2 ELAVL2
HMGN1 SRP9
HMGN1 DNAJA1
HMGN1 GJB3
EPAS1 UGT2B15
EPAS1 SCAPER
LDHB COX7A1
LDHB NDUFS4
LDHB LAPTM4A
CEBPE ALAS2
PTPN1 REM1
PTPN1 SEMA7A
NME2 NME1
INPP5D AMOT
BCAT1 CAMSAP1
SNX13 ATP1B2
APOBEC3C BRCA1
APOBEC3C CACNA1C
APOBEC3C RAD54L
APOBEC3C WNT10B
APOBEC3C SIM2
APOBEC3C TPO
APOBEC3C ATF6B
APOBEC3C FKBP6
APOBEC3C SPC25
APOBEC3C CHRNB2
APOBEC3C ARHGAP1
APOBEC3C TBR1
APOBEC3C GH2
APOBEC3C TET3
APOBEC3C TECR
APOBEC3C HDGF
APOBEC3C EAPP
APOBEC3C PDE4C
APOBEC3C SIT1
APOBEC3C LOC145678
APOBEC3C MAPKAPK2
COL4A4 MYCBP
STK19 PCTK3
SSBP1 PSMA3
TMEM87A ARFIP2
TMEM87A CD46
TMEM87A P4HB
TMEM87A CCT3
TMEM87A ATP11B
TMEM87A SC5DL
TMEM87A DHRS3
TMEM87A LY6E
IL8 PAX8
LOC728849 FUT7
ALOX5AP ETV3
KIAA0644 CDR2L
DPEP1 YY1
ADRBK2 PPP3CC
RNF11 PEA15
ITGB6 THRA
KDM4A YPEL1
CCL7 GPR6
NPAS1 CRTC1
MICAL3 MFAP2
GPR50 CDH16
NTSR2 POU4F1
NTSR2 CDH16
NTSR2 ATF5
NTSR2 RALGDS
NTSR2 CEP68
SORBS3 KIR2DL4
SORBS3 MDC1
SORBS3 AVPR1B
PPP3CB MGST3
ODF1 PAX8
ODF1 DNAJB6
ODF1 SFPQ
ODF1 CRX
ODF1 LPAR2
ODF1 CYP2J2
GARNL1 CPSF1
GARNL1 YME1L1
GPT SAMD14
TCTA INA
HAS1 KIAA0195
HAS1 DNAH9
HAS1 NKX2-2
PRPF40A SMYD5
PRPF40A EIF1AX
PRPF40A THUMPD1
CACNA1E WNT1
HMGB3 ARAP1
WDR45 SMYD5
IL13RA1 ATP6V1B1
IL13RA1 MAX
HIST4H4 CPNE6
HIST4H4 DEPDC5
PTPRS SAMD14
PTPRS RAB3A
RPL15 ATP6V1G1
RPL15 RPS5
RPL15 RPL12
TOMM34 ALAS2
TOMM34 RAB3A
TOMM34 ACYP2
KIAA0907 NONO
CCR7 SAMD14
CD4 DNAH9
CD4 LOC100134331
SACM1L ZNF451
COL10A1 TAZ
UCKL1 SHC2
KRT76 RUNX1
SERPINH1 MYBPC3
IL13 WDR62
DNAJB12 MYST2
RYR3 KCNJ4
RYR3 FCGR2B
RYR3 MASP2
CRYBA4 MYCL1
CRYBA4 CHKB
CRYBA4 AQP6
CRYBA4 IL10RA
CRYBA4 BAT2L
CRYBA4 ADH7
CRYBA4 CALCB
ZPBP RELA
ACSM2A RHBDL1
PKP4 THRA
TMEM131 PIKFYVE
TSSK2 HTR4
TWISTNB FCGR2A
TUBB2A CKB
TUBB2A RPL3
TUBB2A TUBB2C
TUBB2A P4HB
PCSK7 JAK3
EEF1B2 RPL34
HMGA2 CYP2C18
HMGA2 PAFAH1B1
RBM5 PIKFYVE
RBM5 CCNI
RBM5 NBEAL2
RBM5 GNAS
RBM5 RAF1
RBM5 HCFC1
RBM5 ZFHX3
RBM5 USP33
RBM5 RPL36A
SEMA6A GNL1
CKMT2 POLR2E
PTPRM MOBKL1B
RABGAP1 FAM127A
RABGAP1 AMT
RABGAP1 METTL7A
SFRS17A SLC5A2
RUVBL2 GCOM1
HTR7 POU4F1
HTR7 AHDC1
HTR7 DEPDC5
HTR7 COPS6
TLX2 CDC2L5
TLX2 ABCA1
TLX2 RFC5
TLX2 CREB3
TLX2 SLC25A3
OSTF1 CAMSAP1
LOC100130283 PPP4R1
GGT5 TMPRSS6
GGT5 KIR2DL4
GGT5 ATP6V1A
GGT5 TLK1
ZNF443 PTAFR
ROCK1 MR1
COX10 CD3D
COX10 SPEF1
COX10 IFIT1
COX10 THRA
COX10 UPP1
IKBKG TRIM38
IKBKG ASB4
IKBKG CSPG5
IKBKG ZBTB7A
IKBKG KCNF1
IKBKG SLC25A16
IKBKG POLG
IKBKG PIK3R2
IKBKG BTN2A1
IKBKG NTRK1
IKBKG WNT11
IKBKG KRT7
TAF5 ATP1B2
CD3G TMPRSS6
KCNN1 KIFC3
GLRA3 LUZP1
GTF2I PABPC1
GTF2I DCTD
GTF2I GNAS
GTF2I PRPF31
GTF2I NONO
GTF2I RPS5
GTF2I ARCN1
GTF2I PSMB4
GTF2I PREPL
GTF2I KRT10
GTF2I CPSF1
EIF3G PTOV1
EIF3G TRAP1
EIF3G SLC7A8
EIF3G GNAS
EIF3G PLEC1
VIM EEF1A1
VIM LTBP1
VIM ARPC2
VIM ACAA1
VIM KLK3
VIM CYR61
VIM SERPING1
VIM CAP1
VIM ACTB
VIM TACSTD2
VIM IGFBP5
VIM TIMP1
JUP ST14
RNF10 E2F4
CYHR1 ITGA2B
CYHR1 MLH1
CYHR1 CEACAM4
CYHR1 ARHGAP6
ZNF549 PSMD14
OBSL1 MYBPC3
OBSL1 CDH6
OBSL1 PLEC1
CACYBP TUBGCP2
CACYBP EFNB1
NAGPA PAX9
MIOS DCT
TMEM8B GNL1
ATPAF2 LOC100134331
ZNF157 FUT7
ZNF157 SPRR2C
ZNF157 PSG1
MAML1 CSNK2B
ATP5S C14orf1
GPR19 TROAP
UROS RALY
UROS CAMSAP1
LOC171220 ACTR2
REL FAM119B
REL KIAA0284
TRIB2 INPP4A
ARFGAP2 CPSF1
IL24 MAP3K3
PML REM1
CAPZB SHC1
CAPZB PGAM1
CAPZB SPOP
CAPZB COL4A2
CAPZB SFRS4
GLYAT GARNL4
STATH CACNB4
IL7R PTPRD
ALX1 DGKA
YWHAQ HSPA9
YWHAQ CSNK1A1
YWHAQ ARF1
YWHAQ ACAA1
YWHAQ GRSF1
YWHAQ GTF3C1
YWHAQ ABP1
YWHAQ STRA13
YWHAQ PNMT
YWHAQ PSMB1
YWHAQ GCSH
YWHAQ NHP2
CDC6 CORO1A
CDC6 KDM1
ADAM11 KIR2DL4
ADH6 CSNK2A1
SFTPC HAL
OAZ1 LSM7
OAZ1 TUBB2C
ZFR PLEC1
CBARA1 TRIM10
CBARA1 LILRA4
CBARA1 ATP8A2
CBARA1 PTK7
UQCRQ HINT1
UQCRQ ATP5J2
UQCRQ NDUFA1
UQCRQ HEBP2
UQCRQ COX7A2
UQCRQ GAS6
GNG4 GCKR
ENTPD6 PTPRF
ENTPD6 TM7SF2
TNFRSF25 SULT4A1
TNFRSF25 HAUS5
TNFRSF25 MAD1L1
TNFRSF25 DMWD
TNFRSF25 FAM102A
TNFRSF25 PAX4
TNFRSF25 HLA-DOB
TNFRSF25 PAX8
TNFRSF25 ZNF787
TNFRSF25 DBF4
MECOM OAS2
ZKSCAN3 PCBP3
NCAPH2 DUSP8
KIAA0430 CCNI
KIAA0430 SFRS4
NEU1 ZNF184
NEU1 ACADVL
LUC7L3 DDX17
LUC7L3 FBXO9
LUC7L3 RBPJ
LRPAP1 HPGD
COPS3 SAMD14
MAGEC1 PSG7
SDF2 IL10RA
ERLIN2 ABCC3
ERLIN2 GSTA2
ARHGEF17 TET3
ITGA10 PCBP3
ADAM20 RAB21
ADAM20 SLMO1
DOPEY1 WNT10B
CSRP1 MYL9
ZNF467 RBCK1
ZNF467 KLRC2
PSKH1 ETV3
RBBP8 AQP7
RBBP8 PCDH9
RBBP8 PI3
RBBP8 NNMT
RBBP8 MRPL28
RBBP8 CCNF
RBBP8 CABIN1
RBBP8 CG030
RBBP8 ABCA1
RBBP8 CCR4
KRT33B GPR35
CHIT1 FZR1
CHIT1 PACRG
FGFR2 HCRTR1
ETFA SRP9
SLC6A6 MYEF2
ISLR FKBP9
ISLR TNFRSF1B
ISLR AMPD2
ISLR ACTN4
ISLR IGSF9B
ISLR CHD4
ISLR GMDS
ISLR GAS6
PRKAB2 SMG6
KIF17 ACADS
KCNA5 ELAVL3
CDK6 LMF2
CDK6 SOCS3
CDK6 IAH1
CDK6 SLC6A8
CDK6 ProSAPiP1
CDK6 GPR6
CDK6 SKIV2L
CDK6 VASP
CDK6 CLCA1
CDK6 SLC1A6
CDK6 ABCA1
ACOT13 CLSTN3
ACOT13 ATP5J2
SLC15A2 ATP1B2
RCC1 E2F4
RCC1 DAPK2
SPINLW1 IL18RAP
IL17RA RAB11FIP2
IL17RA WNT8B
IL17RA PCBP3
LRRC42 IGH@
GJA5 MAP3K3
CYP11A1 SH3BP1
CYP11A1 IAH1
CYP11A1 RUNX1
JAG1 STAM2
JAG1 PPYR1
JAG1 PSMB8
JAG1 ERGIC3
JAG1 RP1-21O18.1
JAG1 SEMA5A
JAG1 FIG4
JAG1 ZNF500
JAG1 MYST2
JAG1 MADD
JAG1 E2F4
JAG1 BTRC
DBT IHH
TAF5L LOC652147
CALCA KIAA0284
NBPF15 AHCYL1
NBPF15 MAPKAPK3
GBX1 BTF3
RAB8A ALAS2
RAB8A CDK8
RAB8A TNPO1
HMHB1 AQP7
NR2F6 YPEL1
OTUB1 CYP3A4
OTUB1 ARHGEF1
OTUB1 UBE3B
OTUB1 PCBP3
TULP3 MTHFR
TULP3 SLC11A1
TULP3 ATP1B2
RDBP EIF3K
SMAD9 UGT2B15
NUP133 IDS
LRMP LOC100134331
PSMD2 RABAC1
PSMD2 RHBDL1
PSMD2 COX4I1
PPP1R16B GPR143
USP19 FAM102A
RFC1 GPR3
RFC1 RPL39
RFC1 E2F4
RFC1 COL4A3
RFC1 GH1
RFC1 TFRC
MATN3 LOC552889
COPA EIF3I
COPA HSP90AB1
COPA LAMC1
PTP4A1 INA
SPARCL1 PALLD
SPARCL1 LAPTM4A
SPARCL1 TPM2
SPARCL1 TPM1
JUND DGCR9
RAB5A ERGIC3
RAB5A ARF4
GFAP KCNF1
RGL2 RAPGEF2
RGL2 C1orf77
UBE2N EML3
UBE2N HSPA8
MPO HSF4
LOC201229 GRINA
LOC201229 HMGXB3
LOC201229 ANKRD46
LOC201229 NEUROG3
BARX2 NEUROG3
IGFBP7 LAPTM4A
IGFBP7 TMSB4X
LSM12 KPNA6
LSM12 CAMSAP1
NDUFV2 CLIC1
NDUFV2 SUB1
NDUFV2 NHP2
ECE1 PCDH9
CTNND1 CPSF1
TBX6 SCARB1
MYH9 SPTAN1
MYH9 SHC1
IFFO1 RCAN2
IFFO1 GAS6
NCKIPSD ALB
NCKIPSD CHMP7
NCKIPSD CD160
NCKIPSD TNFSF12
NCKIPSD STIP1
NCKIPSD HCRTR1
NCKIPSD WDR62
NCKIPSD TNK1
NCKIPSD ADH1C
EIF2AK2 POLG
CSNK2A1 C21orf2
CSNK2A1 HSF4
CSNK2A1 TUBGCP2
KLRC4 KIAA0999
GPLD1 ATP1B2
HS3ST1 ANK1
AQP8 INPP4A
AQP8 TUBB2B
IGF2BP3 BTF3
SCML2 DGCR6L
EXOSC2 GPR35
EXOSC2 POU4F1
EXOSC2 CORT
EXOSC2 CIR1
EXOSC2 STX16
EXOSC2 IFIT1
RASSF8 CNP
HSD3B2 ALAS2
DEFA3 WBSCR22
DEFA3 SKP1
DEFA3 ZNF391
DEFA3 STX11
DEFA3 COL6A1
DEFA3 AGPS
SMAP1 IL10RA
ITGA2 GYPE
FLJ10038 WNT11
ARSB CADM4
PEX6 GPR35
FEM1B IL18RAP
SFRS8 CEACAM3
PRDX1 ATP5J2
SLC25A42 TROAP
NFKB2 CRH
NFKB2 MVK
NFKB2 TNIP1
NFKB2 HLA-DOB
NFKB2 GRIP2
NFKB2 ANGEL2
NFKB2 PSG1
CDC2 GPRIN2
CTDP1 C21orf33
CSF1 CFLAR
CSF1 ADRB3
CSF1 CAMSAP1
SLC20A2 FADS1
SLC20A2 IL10RA
GRM5 MAPKAPK2
LRRC37A3 TROAP
RPS6KB2 RAD54L2
RPS6KB2 EPHB2
CCR4 KLHDC10
CCR4 CXCR5
CCR4 TTLL3
PPM1D IL8RB
C11orf51 CTNNBIP1
POLA2 CORT
SLC28A1 PRPH
OTC RASSF7
NR0B2 KRT1
PIK3CB IAH1
METTL3 WBSCR22
METTL3 EIF4B
METTL3 ARFIP2
METTL3 BUB3
METTL3 TP53BP2
METTL3 C14orf1
METTL3 GNB1
METTL3 CSNK2B
TNFRSF10C PSG7
DEFB4 ZNF592
SNORA21 DBI
SNORA21 CALM2
SNORA21 RPS5
SNORA21 UQCRB
SKI GP2
SKI E2F4
SKI CSNK1G2
MMP19 GRINA
SSTR2 MAGEA4
ZCCHC24 DPYSL3
ZCCHC24 PTGIS
ZCCHC24 DPT
ZCCHC24 PSIP1
ZCCHC24 PEA15
ZCCHC24 MBNL1
ZCCHC24 TGFBR3
NKX2-1 DDX11
PRSS23 TGFBR2
PRSS23 MAGED2
PRSS23 WDR62
CYFIP1 DNAH9
CCNI sept-06
CCNI GNAS
CCNI MEF2A
CCNI EIF3F
CCNI LOC729602
CCNI XPC
CCNI ACTB
CCNI AR
PPPDE2 SLURP1
PPPDE2 UQCR
GRIN2C GDF5
PFKFB1 GRN
MYH7 NOC2L
MT1G MT1F
RPS6KA3 ELAVL2
MDM4 LILRA4
SERPINB8 PCDHA3
ST6GALNAC4 PRPH
PDE3A IL10RA
TRIM58 NLE1
TRIM58 HTRA2
SMARCD3 SAMD14
SMARCD3 JAM3
SMARCD3 FEZ1
SMARCD3 VAMP5
SMARCD3 CLIP3
SMARCD3 COL13A1
SMARCD3 FCGRT
SMARCD3 IGFBP5
IGHE HPR
NTHL1 WNT1
CUGBP2 ACAN
IL10 CD52
CALD1 TPM1
RAD21 psiTPTE22
PPP2R1B FZR1
ATP2A3 CADM4
ATP2A3 GRN
NFIC CYP3A5
LPCAT3 CD34
IGKC PXDN
IGKC CCKAR
IGKC PRM1
RGS3 GAGE2E
PDCD10 PSMB8
PDCD10 VAMP7
PDCD10 NACA
MAGEA1 SIT1
HSF2 ATP1B2
PTPRB IL10RA
SFRS11 SRP9
SFRS11 NONO
SFRS11 POLR2B
LYPLA1 SEC61G
LYPLA1 ANXA3
LYPLA1 TSPAN1
LYPLA1 SC5DL
LYPLA1 PDIA3
CTCF DYRK1A
CDX2 GRP
CDX2 HNRNPK
CDX2 IL10RA
CDX2 SEZ6L
PAIP2B psiTPTE22
PAIP2B HHLA1
PAIP2B LOC644165
PAIP2B EFNA3
GALR3 GRIK5
LOC644165 FOXG1
LOC644165 UTF1
LOC644165 NFIX
LOC644165 LRRC68
LOC644165 MBOAT7
NME3 PTOV1
NME3 POLD2
NME3 PSG7
NME3 RER1
CCDC22 IHH
IFNG MAG
FNDC3A KRT1
RCVRN LOC729400
RPL32 RPS27
RPL32 RPS15A
ZNF688 HOXD4
AP2A2 NTRK3
AP2A2 FZR1
AP2A2 LOC157627
C1orf68 PTAFR
DOC2A DDX11
PZP SLC6A12
PZP NFATC2IP
FMNL1 KIAA0999
PSD SAMD14
VPS8 PSG1
NFATC4 PXDN
NFATC4 JAK3
NFATC4 IGFBP5
ACTG1 LDHA
ACTG1 MCL1
ACTG1 HSPB1
ACTG1 NONO
ACTG1 FTH1
ACTG1 CSNK2B
TBCD SAMD14
TBCD MTMR2
TBCD PLEC1
SRPX SLMO1
SRPX LARGE
SRPX RELA
ADD3 METTL7A
LRRC48 INPP5A
LRRC48 PCDH9
LRRC48 ADRBK1
DNASE1 ALAS2
NTSR1 PCDH9
C12orf29 PLXNA3
SORBS2 PSMD9
DAP3 CLEC11A
MT1H MT1B
NFAT5 INA
AP3B1 SCYL3
ZNF629 TSHB
MBL1P1 DDX11
NPPB UBE2H
NPPB F7
CDC2L5 PIGA
CDC2L5 RAPGEF5
CDC2L5 KCTD2
CDC2L5 STX1A
CDC2L5 IL10RA
CDC2L5 CSPG4
CDC2L5 SIX3
CDC2L5 BCL11A
CDC2L5 MAGI1
CDC2L5 PDPK1
CDC2L5 STX16
CDC2L5 TSPYL4
CDC2L5 SETDB1
CDC2L5 ARC
CDC2L5 CYP2J2
EIF2B4 MOGS
ACTN4 EEF1A2
TXLNA RUNX1
SUSD5 PRPS1L1
ZNF783 USP20
ZNF783 MCM3AP
ZNF783 SCARB1
ZNF783 STXBP1
ZNF783 SULT2B1
ZNF783 ARHGAP6
RPL14 RPL35
RPL14 EIF3M
RPL14 RPL17
RPL14 RPS7
RPL14 RPS11
RPL14 NACA
RPL14 RPS3
CYP2A6 FAIM2
CYP2A6 IL10RA
CYP2A6 MAGEA9
CYP2A6 BCAM
CYP2A6 PCBP3
STX5 CDC37
FLNA CBX6
FLNA COL6A2
FLNA MYL9
C9orf3 MECP2
C9orf3 JAM3
SLC17A2 PFKFB2
TMEM109 FAM127A
TMEM109 MCM2
NDST2 DCBLD2
NDST2 POLG
PIKFYVE GOSR1
RGL1 C22orf24
SDC2 SIGMAR1
NOVA1 UBOX5
SLC25A46 CADM4
ARF4 DHX9
ARF4 CANX
ARF4 RAB1A
ARF4 HNRNPA2B1
PIK3IP1 ZSCAN12
KIAA1024 SLC12A4
MEN1 MYST2
MEN1 GNAT1
MEN1 SULT4A1
PCSK6 TERF1
UBR2 H2AFV
RBM4 MRPL28
ATG2A CROCC
ATG2A TEKT2
FOXN2 HSPA6
FOXN2 ACRV1
FOXN2 INA
FOXN2 TNFRSF4
PPP2R1A GPX4
HMBS MCM2
SEC14L1 IAH1
LPCAT4 EML3
PRPSAP2 ZBED4
RUVBL1 TAF12
SLC6A5 IL8RB
FAM50A PRPH
FAM50A NTRK3
FAM50A MS4A2
FAM50A TEX261
PLXND1 GPR3
PDPN SAMD14
PDPN SYCP1
PDPN ROR2
PDPN GPR176
PDPN NUPR1
PDPN NUDT1
PDPN USP11
PDPN ZNF710
PDPN LILRA4
PDPN SOX2
PDPN FOSL1
CDH2 KIFC3
GGT2 GABARAPL1
GGT2 RP1-21O18.1
GGT2 GNB2L1
ALDH9A1 PSMC5
INPP4A UGT2B15
INPP4A POU2F2
INPP4A GOLGA2
INPP4A CHD8
INPP4A TFCP2
INPP4A CYB561D2
INPP4A NFATC2IP
INPP4A NDUFA6
BPHL SIGMAR1
BPHL HIRIP3
BPHL ST14
HCLS1 CTSC
HCLS1 TNFRSF1B
EIF4H ATF4
EIF4H CNBP
EIF4H ANXA1
EIF4H HNRNPA2B1
EIF4H SLC30A9
RAB30 TPMT
IDH3B SIVA1
IDH3B CPSF1
IDH3B HAX1
SERPINB7 VNN1
SERPINB7 GRN
ANXA1 MORF4L2
ANXA1 HNRNPA1
GJB3 CD48
GJB3 STRAP
GJB3 INA
GJB3 SF4
UQCRB TCEB1
UQCRB HNRNPA1
UQCRB RPL30
UQCRB EIF3E
UQCRB COX6C
ATP5A1 PRKAR1A
ATP5A1 ACTB
HSPA4 TYR
ANKS1A GLT25D2
HTR4 NOX1
HTR4 IAH1
HTR4 MVD
HTR4 LRIG2
HTR4 ERCC6
HTR4 POLG
HTR4 RELA
HTR4 MYD88
HTR4 STX16
HTR4 ERICH1
DPT UGT2B15
DPT SAMD14
DPT RGS9
DPT RUFY3
DPT GZMM
DPT TFAP2B
DPT LSM4
DPT ARSE
DPT LDLR
DPT ATP6V1B1
DPT PIK3CD
DPT IGHG1
DPT CDC42EP4
DPT KIAA0141
DPT PLA2G6
DPT KCNH1
DPT MAPKAPK2
SNAPC3 UGT2B15
PSMA3 GTF2A2
PSMA3 HSPA8
PSMA3 SFRS3
MSC PPARG
MSC BTF3
LCAT NRG2
LCAT CDC42EP4
LCAT SETD2
ZNF207 MCM2
IARS NONO
TRMT1 C2orf55
NRL SCGB1D2
HMG20B ACVR1B
LMOD1 MYL9
TBKBP1 MC2R
C2orf55 BCL3
C2orf55 SCGB1D2
C2orf55 PRPF19
C2orf55 MOCS1
C2orf55 LOC81691
C2orf55 IL18RAP
C2orf55 SIX3
C2orf55 MUTYH
C2orf55 CYC1
C2orf55 IARS2
CYP2A13 MLX
CYP2A13 SMO
UBE2S UBE3B
UBE2S GPX4
UBE2S PCDHGC3
RRAS ALAS2
DKFZP564C196 OGG1
JAK2 IMP4
VAT1 CADM4
VAT1 FAIM2
C16orf7 ACCN1
DNAJB5 JAM3
RREB1 AQP5
RREB1 HADHA
LOC100134498 BNIP1
KIF5C CDH1
CTSK MLLT4
DHRS3 TACSTD2
MBOAT7 ERGIC3
RPS5 RPS19
RPS5 GDI2
RPS5 HINT1
RPS5 COX5B
RPS5 BTF3
RPS5 RPL18
RPS5 CCT3
RPS5 CALM1
RPS5 RABGGTB
RPS5 RPS16
RPS5 MYL12A
RPS5 GNB2L1
RPS5 RTN4
RPS5 RPL18A
RPS5 UBE2L3
RPS5 TNFRSF1B
RPS5 RPS17
RPS5 GCSH
ALOX15B ACAA1
SNRPF CCT2
SNRPF ATP5J2
SNRPF RAN
DDX21 CSNK1A1
DDX21 LDLR
GAMT LILRA4
FETUB HIPK2
FETUB OAS2
LIN37 SBNO2
LIN37 DNAH9
PTH SAMD14
PTH TPMT
PTH FSCN2
PTH LOC100128570
PTH HLA-DOA
PTH ABTB2
PTH GCKR
TFDP2 IL10RA
TMSB4X ARPC2
TMSB4X LGALS1
TMSB4X SLMO1
TMSB4X CD46
ERGIC3 APRT
ERGIC3 P4HB
ERGIC3 ACAA1
ERGIC3 ECH1
ERGIC3 CLTB
ERGIC3 GRN
ERGIC3 GPX4
ERGIC3 BCAP31
ERGIC3 RER1
CDR2L ALDH1L1
CDR2L MAP2K2
CDR2L ORC1L
CDR2L AAK1
CDR2L SF3B2
CDR2L SRRD
CDR2L LOC100133105
CDR2L ESPL1
RASL10A DNAH9
CKM RHBDL1
ACOT11 IL10RA
CRTC1 SLC12A4
CRTC1 PLCD1
ELL2 PRPS1L1
LILRA4 JRK
LILRA4 IRF4
LILRA4 BTC
LILRA4 MTHFR
LILRA4 POLG
LILRA4 MTFR1
LILRA4 FGFR1OP
LILRA4 WNT11
LILRA4 DDIT3
CBX1 RAF1
ADIPOR2 CSNK2B
NECAP1 DHX9
NECAP1 TUBB2C
NECAP1 WDR45L
NECAP1 ACVR1B
NECAP1 NRD1
NECAP1 CADM4
NECAP1 PSMD11
NECAP1 TYK2
NECAP1 CDK7
NECAP1 WNT11
NECAP1 MAP2K4
NECAP1 NHP2
CLDN14 TCF7L2
PADI2 SAR1A
DDIT4 TGFBR2
DDIT4 HADHA
RND1 TP53I11
MUC6 MFHAS1
FBN1 MBNL1
FBN1 COL1A2
NUP93 TYR
C3orf51 KIF22
INTS9 E2F4
LSM7 EFNB2
LSM7 GAP43
LSM7 BCAP29
LSM7 FCHO1
LSM7 CDH1
LSM7 CLIC1
COL1A2 SPARC
COL1A2 EIF3F
COL1A2 ACTB
COL1A2 PDGFRB
COL1A2 MAP1B
COL1A2 GSN
COL1A2 COL4A1
COL1A2 AEBP1
DAPK2 CUL2
DAPK2 EIF4B
DAPK2 LLGL1
DAPK2 AMFR
DAPK2 ACVR1B
DAPK2 TUBGCP2
DAPK2 ITIH2
DAPK2 TLR1
DAPK2 SOCS6
CTSO MRPL28
HMGN3 GABARAPL2
RPL31 RPS6
RPL31 RPS21
RPL31 RPS13
RPL31 RPS23
PLEKHG3 C22orf24
KIAA0586 AQP5
KIAA0586 NADK
CDKN3 MYBPC3
PTP4A2 DLGAP4
PTP4A2 GNAS
PTP4A2 TFAP2A
VGLL1 SPRR2C
CNR2 SLC22A24
SNCB SLC8A1
CSNK2B ENG
CSNK2B CD99
CSNK2B HSP90AB1
CSNK2B ZFHX3
CSNK2B CYP3A5
CSNK2B PKM2
GAGE12J GGA3
GAGE12J LLGL2
GAGE12J PRPH
GAGE12J ATP1B2
GAGE12J TCF7L2
GAGE12J RHBDL1
CHRND MAP3K3
DNAH17 TMPRSS6
SLITRK3 GHITM
DKK4 BAI3
DKK4 PTGER3
DKK4 LOC100134331
LOC100130134 DCHS1
ACOT2 SLC36A1
ACOT2 RHBDL1
NBL1 ZFP36L1
FLT3 PSG7
C15orf39 MAPKAPK2
PPP1R8 PAIP1
PPP1R8 THRA
NOMO1 PHKG2
NOMO1 SPG7
NOMO1 TM9SF4
NOMO1 NAAA
NOMO1 PSMD11
NOMO1 COASY
NOMO1 IL10RA
NOMO1 SEC24C
NOMO1 GRN
SAP18 TCEB1
SAP18 DCHS1
SAP18 PAX8
SAP18 TAF6L
SAP18 BTF3
SAP18 CSNK1G2
SAP18 ACAN
SAP18 LY6G6C
SAP18 GPR12
SAP18 MAG
SAP18 POR
SAP18 GNG10
SAP18 PSMB1
IQSEC1 KCNC4
IQSEC1 PRPF31
IQSEC1 CDK2
IQSEC1 KRT1
IQSEC1 KRT2
IQSEC1 SLC35A2
IQSEC1 YY1
FAM65B PAK2
SYNM MYH11
SYNM LPP
SYNM MYL9
PAPPA MFAP2
RPL36A RPS27
RPL36A FAM127A
RPL36A NME1
RPL36A RPS17
RPL36A RPL27A
RPL36A RPS24
GNAS TUG1
GNAS TUBB2C
GNAS SFRS4
GNAS USP9X
GNAS MAN2B2
GNAS LOC728643
GNAS SOX1
GNAS ATXN10
GNAS TGFBR2
GNAS PCBP1
GNAS FUS
GNAS GPX4
GNAS SEP15
GNAS HSP90AB1
GNAS DYNC1H1
GNAS BRD3
GNAS THUMPD1
GNAS LSM14A
GNAS LPAR2
GNAS IGFBP5
GNAS C10orf137
GNAS IL10RA
GNAS LITAF
GNAS MAGED2
GNAS CD63
GNAS TMBIM6
GNAS BAT2D1
GNAS XPO1
GNAS TUBB3
GNAS BAT1
GNAS KIAA0240
GNAS NFATC2IP
GNAS BCL3
GNAS CDH1
GNAS ACTR2
GNAS CD99
GNAS YBX1
GNAS TOB1
GNAS HCRTR1
TMED2 ELOVL5
TMED2 PSMB4
PCM1 PCBP3
SLC5A5 CD40
F7 MTHFR
NDUFS8 GTF3C1
NDUFS8 KCNJ4
NDUFS8 SNRPN
MYBPC2 LOC100134331
FBL TMBIM6
FBL PARK7
FBL CAPN3
FBL RPL18
MYBPH POU2F2
RPL13 RPL13A
RPL13 SLC25A6
PDLIM7 INPP5B
PDLIM7 IL10RA
BICD2 LOC26102
MYO18A JAM3
SFRS9 PDIA6
SFRS9 DDT
SFRS9 TALDO1
C8orf84 SLC38A10
C8orf84 PCNX
TSTA3 BCL3
SSTR4 WNT11
BRE MPDU1
SREBF1 SLC24A1
ANKRD12 KIAA0513
ANKRD12 RXRB
HOXC4 IL10RA
HOXC4 DGCR2
RASSF7 MN1
RASSF7 DDX11
RASSF7 sept-06
RASSF7 RFX3
EP300 POLG
EP300 PLEC1
C9 THRA
TBXA2R PPIF
TBXA2R ZBTB7A
SLCO2A1 DDX11
SFRS18 MECP2
SAT1 HSPD1
SAT1 NACA
SNX4 PBX1
COX4I1 PAIP1
TCEB2 MYL12B
TCEB2 SNRPG
TCEB2 PSMB4
TFCP2 PSMD11
LRRC37A2 CNP
BCL2L11 PCDH9
ATP4A NTRK3
TGM2 WDR1
CSF2 CD40
EIF1AX CYP3A4
EIF1AX PPIE
EIF1AX SFRS4
TPM2 PLN
TPM2 DSTN
TPM2 FZR1
TPM2 CAP2
TPM2 CKB
TPM2 TAGLN
TPM2 CNN1
TPM2 COX7A1
TPM2 TPM1
TPM2 UBC
TPM2 MYLK
TPM2 LGALS1
TPM2 PCDHB17
TPM2 MYL9
TUBGCP2 BTRC
TUBGCP2 KIFC3
TUBGCP2 GBA
TUBGCP2 BIRC2
TUBGCP2 DGCR6L
TUBGCP2 SYT17
TUBGCP2 CSF2RB
TUBGCP2 STAU1
TUBGCP2 ABCA12
TUBGCP2 XPO6
TUBGCP2 DECR1
TUBGCP2 HMOX2
TUBGCP2 HBS1L
TUBGCP2 TCF25
TUBGCP2 SEMA3A
TUBGCP2 NPAT
TUBGCP2 HSPBP1
TUBGCP2 THRA
TUBGCP2 RBMX2
TUBGCP2 MYBPC3
TUBGCP2 GPA33
TUBGCP2 IVD
TUBGCP2 PCBP4
TUBGCP2 CPNE6
TUBGCP2 E2F4
TUBGCP2 AHSG
CCL22 ELAVL3
NME1 BTF3
NME1 ZMPSTE24
NME1 CCT3
NME1 CCT2
NME1 AKR1A1
PPM1E CORO1A
FAM89B WNT10B
TIMM17B HOXD4
RAPGEF5 WASF3
RAPGEF5 MAG
RAPGEF5 ARPC4
RAPGEF5 PPP3CC
COBRA1 TUBB2B
CPA1 UGT2B15
ARL4C ACCN1
ARL4C ARPC1B
P2RY6 BMP5
P2RY6 GATA2
TBC1D5 DNAH9
CAMK1 ANK1
IFT88 TTYH2
LGALS2 EML3
PLAU FOSL2
ZNF267 KIFC3
CALB2 POU4F1
C12orf51 PTPRF
C12orf51 NONO
UBE2D1 PAX8
NKX2-2 LOC100134331
RHOB POLG
RHOB GLUD2
RHOB AHCYL1
SULT1A2 FLII
ITPR2 RMND5B
ITPR2 NCDN
ITPR2 REG1B
TCF7 ACR
TCF7 HOXC5
FOSL1 IL10RA
FOSL1 SHMT1
FOSL1 AKR1C4
VPS72 SAMD14
CFL1 CYB5R1
DBI ATP5J2
EIF1 DDX5
EIF1 HNRNPH3
EIF1 CD99
EIF1 ZNF263
FAM127A EIF4G2
FAM127A DPYSL3
FAM127A ADD1
FAM127A CBX6
FAM127A MECP2
FAM127A MDC1
FAM127A CBX7
FAM127A PRMT2
FAM127A GNAZ
FAM127A WFS1
FAM127A RBPMS
FAM127A EIF4EBP2
FAM127A ISCU
FAM127A FAM168B
FAM127A ABL1
FAM127A SPTAN1
FAM127A PPP2R5C
FAM127A RYBP
GAS2L1 NFATC2IP
CD86 EFNA3
FOXD1 TBX5
CASK OGG1
CASK SLC7A4
PDE3B WBSCR22
GALR2 MAPK3
BYSL FZR1
MTOR RHBDL1
ALB MR1
NDRG4 GALK1
PUF60 CPSF1
SC4MOL GARNL4
MELK GCKR
C1orf216 SLMO1
PMM1 PAK4
RGS4 GARNL4
RGS4 GALK1
RPL13P5 AQP7
MAP1B PAK2
MAP1B PRMT2
MAP1B JAM3
MAP1B RBMS1
H3F3B RAB14
H3F3B BTF3
H3F3B DUSP1
H3F3B NONO
H3F3B HNRNPM
H3F3B VDAC2
H3F3B PCBP1
SLC37A4 PAK2
MYH8 GARNL4
CDC25B PAK2
SEC23A PTPN11
SEC23A LPP
SEC23A DPYSL3
ARL3 MYO9B
ARL3 OGDH
RPS18 RPL11
RPS18 RPLP0
RPS18 RPS8
RPS18 RPS3
HSPA1A MVD
HSPA1A MFAP4
CAMK2G CADM4
CAMK2G DDX11
TLE3 NEB
TLE3 IL1RL1
CCL15 NUBP1
PRCP PSMB4
RAB3GAP1 BCL3
RAB3GAP1 TUBB2B
RAB3GAP1 ZNF451
RAB3GAP1 SAPS1
RAB3GAP1 MGEA5
RAB3GAP1 RHOA
RAB3GAP1 TRIP10
RAB3GAP1 MTMR15
PRAMEF12 TFF3
PCDH7 AQP7
PCDH7 OAS2
PCDH7 CDC42
CCT7 C2orf24
TBCC POLG
IPO7 ITM2B
DOM3Z IDS
SLC17A3 CADM4
SLC17A3 ETV6
SCP2 SRP9
SCP2 RNF13
SCP2 CNIH
SCP2 LSM3
SCP2 ATP5J2
OAT VDAC2
TTLL4 MAPKAPK2
NACAD TFF3
CLDN3 CCT3
CLDN3 TM7SF2
CLDN3 XBP1
CLDN3 RER1
CCL5 LDB2
EEF1G GLT25D2
EEF1G RPL8
EEF1G ITSN1
EEF1G PRKAR1A
EEF1G ACAA1
EEF1G SLC25A6
EIF4G1 SEC16A
EIF4G1 FUS
EIF4G1 LIMK2
EIF4G1 GPX4
EIF4G1 ABCB6
SOLH IRF5
MLLT4 SAMD14
MLLT4 CPS1
MLLT4 IL1RAP
MLLT4 MKRN3
ADD2 HLA-DOB
SERPINC1 PRPH
CCS EPOR
RPS29 RPL37A
RPS29 KYNU
TAGLN2 MFAP2
CHD2 SMYD5
DOC2B MCM2
EEF1A1 RPS16
SCAPER PRPF31
SCAPER DNASE1L1
SCAPER PSG1
PCGF1 RAD9A
PCGF1 RBP3
PCGF1 MYO9B
PCGF1 FAM102A
PCGF1 GYG1
NR4A3 CEBPB
NR4A3 SLMO1
NR4A3 DDIT3
EIF2B5 CACNB1
EIF2B5 ATR
EIF2B5 RNH1
MRPL28 SKP1
MRPL28 RAB1A
MRPL28 MRPS12
MRPL28 SC65
MRPL28 PCBP3
CAT MGST3
CCR1 WNT11
CCR1 KRT1
MCM7 POLG
UBE2L3 ATP5J2
IL11RA KIFC3
CACNA1G MVD
DIDO1 ACCN1
DIDO1 PRPF31
AP3B2 IL10RA
SDC3 MYST2
BACH1 CSNK1A1
EIF3M SEC61G
EIF3M RPS4Y1
EIF3M SNRPG
OR5I1 CAMSAP1
RPS16 RPL38
RPS16 RPS3
ST3GAL1 IL8RB
RPL17 RPS12
RPL17 RPL27
RPL17 RPS13
RPL17 RPL23A
RPL17 RPS6
RHO MAP1A
RHO CNP
RHO NUP88
RHO U2AF2
RHO MC2R
RHO NPTX2
NAPA SGSH
NAPA ANXA2P1
IFIT1 PLEKHM1
KHK MC2R
SPTLC2 BCL3
ILK SMTN
NCF4 USP11
ZNF137 CORO1A
SEC14L2 GRN
SLC7A4 GPR35
TMX4 UBOX5
TRIM3 HMX1
TRIM3 DNAJC4
TRIM3 THRA
TRIM3 INHA
TRIM3 TBX5
TRIM3 EXOSC7
SIRPB1 GALK1
TOMM20 BCLAF1
TOMM20 ZNF264
IKBKE AGPS
HAVCR1 NRTN
WBP4 USP11
ANGEL1 ZNF592
SERPINB6 PTOV1
CSNK1G2 ST14
SNAPC2 CADM4
LOC100128031 ATP1B2
THRB GPA33
LIPE C1orf144
LIPE FOXC2
BAT2D1 PLEKHM1
BAT2D1 LHFPL2
BAT2D1 RBL2
BAT2D1 ST14
BAT2D1 TSPYL4
C1orf144 KIF22
C1orf144 PFKFB2
C1orf144 CHMP7
UBL3 IL10RA
EVX1 SCYL3
MET IL10RA
GPR44 GPRIN2
KRT12 UGT2B15
CPT1B BTRC
DDX23 KCNJ4
PPP2R3A IL18RAP
GTF2H3 PCDH9
RPS27A RPL34
RPS27A NACA
RPS27A H3F3A
RAB32 LY6G6C
RUNX1 SLMO1
RUNX1 NFE2L1
RUNX1 DPAGT1
RUNX1 NCDN
RUNX1 UBOX5
RUNX1 SULT4A1
RUNX1 WASF2
RUNX1 TRIM27
RUNX1 GP9
RUNX1 KIAA0284
RUNX1 MMACHC
RUNX1 DEPDC5
RUNX1 IL10RA
RUNX1 ARPC4
RUNX1 TRIM22
RUNX1 KLK10
RUNX1 ADCYAP1
TTC22 BTF3
ASGR1 IL8RB
ASGR1 SPRR2C
NRG2 TGFB1
NRG2 IL18RAP
NRG2 NR4A1
NRG2 IRF5
NRG2 OAS2
NRG2 SLC5A2
NRG2 B4GALT5
NRG2 GRIK5
NRG2 VEGFC
NRG2 HTRA2
CNTN2 PTPRD
RNF4 HNRNPA2B1
GRIP2 ACVR1B
PTTG1IP SRRT
PTTG1IP EEF2
PAX3 IL10RA
PAX3 WNT11
HNRNPC TCEB1
HNRNPC CCT2
HNRNPC MYL12A
HNRNPC ATP5H
HNRNPC C11orf58
HNRNPC PSMB4
HNRNPC PSMB1
PDCD6 LOC100131311
PDCD6 JTB
PDCD6 ERH
PDCD6 HNRNPA2B1
MDH2 MYEF2
MIF CLIC1
JAM3 TUBA3C
JAM3 PLEKHO2
JAM3 sept-06
JAM3 RPL19
JAM3 LHFPL2
JAM3 BIN1
JAM3 KIF22
JAM3 CDC42EP4
JAM3 CRYAB
JAM3 RBMS1
POLA1 JAK3
PTK7 CRHR2
NEURL DDX11
GNB1 STAU1
ASNA1 ACVR1B
VAV2 TBC1D22A
LYPD3 NUDT3
SLA HLA-DOB
RPA1 MFHAS1
SPP2 IL10RA
RNF8 IDS
DHCR24 P4HB
RGN KRT2
TDO2 ASMTL
CD8A TROAP
AURKA ITM2B
AURKA SIT1
AURKA DNASE1L3
AURKA SLC9A3
AURKA RNASEH2B
TUBB2C JUNB
TUBB2C PTOV1
TUBB2C ACAA1
TUBB2C KRT18
TUBB2C TMBIM6
TUBB2C TUBB3
TUBB2C FCGRT
TUBB2C DLGAP4
GLB1L2 GRB2
NUP210 NONO
NUP210 LRIG1
SYN3 FKBP15
TOP1 CLEC11A
CEP250 KIFC3
PARP2 OAS2
EPN2 SEMA5A
LPIN2 MYST1
LPIN2 DAGLA
CSRP3 GHITM
MYL6 ACTA2
LEPREL2 ACVR1B
TCF7L2 IL18RAP
TCF7L2 BTF3
FGF8 SV2A
FGF8 CHMP7
MSN DPYSL3
MSN COL6A1
SNRNP35 FLT1
STRA13 TMED3
PLEKHM2 DNAJC7
LOC729400 IL10RA
ARID3A GPR35
CCND2 DPYSL2
LPHN2 TBX5
ACADVL NDUFV1
ACADVL SLC7A8
ACADVL MT1X
ACADVL PSG1
MAN2B2 USP24
ITIH4 AQP7
RHCE LY9
RHCE THRA
ARHGEF10 CPSF1
ARHGEF10 MYST4
CBX3 SLMO1
CBX3 TLK1
CBX3 GNB2L1
LALBA REM1
LALBA SF1
LALBA GLMN
LALBA KRT34
KDM1 KLF1
KDM1 TSPAN6
KDM1 CROCC
KDM1 MAN1A2
CFD PRB1
TRAF5 STOM
PGRMC1 MGST3
PGRMC1 TPM1
PGRMC1 CALM1
PGRMC1 LAPTM4A
PGRMC1 DEK
SIX3 BCAT2
SIX3 RBMS3
CTSZ CD34
C8A RDH16
CAV1 COX7A1
ITPKA POLG
NSFL1C BCL3
NSFL1C MYBPC3
NSFL1C BAX
NSFL1C PAXIP1
NSFL1C FOXE1
MAGI1 WNT11
PNMA2 ST14
COASY C1orf63
GHRHR SAMD14
GHRHR KIFC3
NDUFA5 SRP9
TGFBR3 TMEM47
MAP3K11 FZR1
PTPRO HPR
PTPRO MCM2
CDK2AP2 PTOV1
CASQ2 ERF
NRCAM MLLT1
NRCAM FAM102A
PRKD2 SAMD14
GDF5 KIFC3
NMNAT2 U2AF2
MOCS3 DDX11
GCN1L1 LOC652147
DCAF8 CPSF1
ITPKC ZBTB7A
ITPKC TRAFD1
MYO16 RAD51L3
GEM CEBPB
ZNF3 USP11
NECAB2 TCOF1
MKL1 HBBP1
MYCL1 RASGRP3
MYCL1 BTBD2
MYCL1 PIAS2
TRO TCF25
ACVRL1 UNC5B
HMX1 SPTB
HMX1 MYH10
HMX1 IL10RA
HMX1 DEPDC5
NCDN GPA33
NCDN YARS
NCDN ALX3
NCDN LOC100134331
NCDN CPNE6
NCDN ARHGAP12
NCDN GP2
NCDN NIT1
NCDN ABCA2
CYP4F11 UBOX5
CHMP7 MEGF6
CHMP7 XPNPEP2
CHMP7 TYMP
CHMP7 CA11
CHMP7 CROCC
TCP11L1 SMYD5
PRPF31 EFNA3
PRPF31 SOD3
PRPF31 KRT37
PRPF31 THRA
PRPF31 TRIP13
LOXL1 COL3A1
LOXL1 HADHA
AP3M2 FTO
AP3M2 FAM102A
C19orf21 SLC9A3R2
TUSC4 EIF3B
TUSC4 NEUROG3
CARM1 CADM4
PRKCE SFTPD
NDUFA7 HADHA
COX7A2 NDUFC1
COX7A2 SHFM1
COX7A2 SNRPE
COX7A2 NDUFB1
JTB DNAJA1
JTB TM7SF2
JTB ATP5G3
JTB ACAA1
JTB SET
JTB GNB2L1
JTB CD164
JTB AIM1
JTB HLA-F
JTB MAPK8IP1
JTB LY6E
COX7C RPS7
SNAP25 AGPAT1
BCL2L1 TBX5
UBE2H SAMD14
ZNF384 RAPGEF2
ZNF384 SFRS4
PAX2 ALOX5
ARID1A P2RX1
TECR POR
C17orf75 LOC26102
SLC5A2 ZMYM3
SLC5A2 GPA33
SLC5A2 CST6
SLC5A2 CADM3
SLC5A2 JHDM1D
SLC5A2 SCYL3
SLC5A2 TEC
SLC5A2 ADCY6
SLC5A2 PTH2R
SLC5A2 WDR62
SLC5A2 VIPR2
IGFBP1 MFAP2
EZH1 KIFC3
PDHB MAX
PSMC6 ERH
OXSR1 GAS6
DOT1L MFAP2
CCHCR1 CADM4
FPR3 PRPH
CD63 FAU
CD63 CAPNS1
CD63 GNB2L1
CD63 FTL
CD63 B2M
DUT SNX3
RPL3 PGK1
RPL3 HLA-C
RPL3 RPL28
RPL3 RPL29
RPL3 C18orf1
RPL3 TAF15
RPL3 TM9SF2
RPL3 RPL10
TAP2 SH2D1A
TAP2 MVD
ATP2B4 sept-06
PDLIM4 ZNF263
ABCC1 SF1
ABCC1 THRA
MKNK1 SPG7
MKNK1 MYL2
CYTH3 IGF1R
MYO1A IL10RA
TPM1 MYH11
TPM1 GJA1
TPM1 ACTG2
TPM1 ATP5J2
TPM1 CYR61
TPM1 CBX6
TPM1 ACTB
TPM1 EDNRA
DYRK1B NTNG1
MTMR7 ESR1
METTL1 PRPH
NADK IL10RA
NADK NSDHL
SEPT6 APBB3
SEPT6 ATP1B2
SEPT6 HCN4
SEPT6 WNT4
N4BP2L1 AFAP1
APOC4 UBOX5
RASGRP2 IHH
MTERFD2 ACVR1B
SFPQ DDX17
SFPQ SORL1
SFPQ JAK3
SFPQ ACVR1B
RHOA FTH1
MMP16 MCM2
MMP16 DDIT3
CYP3A4 ATP1B2
CYP3A4 SRP54
FOSL2 IL10RA
CALM2 NACA
CALM2 LAPTM4A
CALM2 DYNLL1
CALM2 COX6C
SLC4A8 UGT2B15
SLC4A8 PCGF3
PIK3R1 PAK2
PIK3R1 AQP5
TGFB3 RRN3
TGFB3 MYBPC3
TGFB3 PTPN3
SIM2 SLC6A8
SIM2 CDK5R2
AIP E2F4
GPRIN2 DCTN3
GPRIN2 IL10RA
GPRIN2 NPFF
ACTR3 NCL
KCNJ6 SAMD14
MAN1C1 CPSF1
ZNF264 IL18RAP
ZNF264 RBM38
ZNF264 ALDOC
ZNF264 USP24
ZNF264 ING1
ZNF264 EIF4EBP2
ZNF264 NCF1C
RPS6KA1 PRB1
F2RL1 TROAP
F2RL1 POLG
CCKAR MAST2
CCKAR CD40
CCKAR RGS10
ASPHD1 ADRBK1
ASPHD1 MMP12
PDGFB TGOLN2
PPL PKM2
PSG1 CCRK
PSG1 MR1
PSG1 NRGN
PSG1 CCDC94
PSG1 LOC100134331
PSG1 TERF2
PSG1 MED24
PSG1 PIAS4
PSG1 UGT2B15
PSG1 ALOX5
PSG1 IDS
PSG1 WNT7A
PSG1 E2F1
PSG1 KCNJ4
PSG1 NCL
PSG1 KCNJ9
PSG1 UPK2
PSG1 VWA5A
PSG1 NUP214
PSG1 MFAP2
PSG1 SLC4A3
PSG1 ERBB3
PSG1 SBNO2
PSG1 GTSE1
PSG1 PRRC1
PSG1 THRA
PSG1 UBC
PSG1 ATP1B2
PSG1 FAM102A
PSG1 C19orf26
PSG1 SLC6A2
PSG1 TRA2A
PSG1 WWP2
PSG1 PCBP2
PSG1 SAMD14
PSG1 TOP3B
PSG1 D4S234E
PSG1 CCNF
PSG1 DGCR11
PSG1 CLDND1
PSG1 T
PSG1 ZSCAN12
PSG1 MLL
PSG1 PTAFR
MXRA7 DSTN
EIF3B VENTX
PLIN3 IL8RB
PLIN3 PNMT
ENOSF1 PSMC5
UCHL1 ALAS2
UCHL1 BAX
ARHGAP1 SAMD14
ARHGAP1 TACC1
ARHGAP1 TLN1
ARHGAP1 COL4A2
ARHGAP1 ACTB
KRT86 GJA1
KRT86 SULT4A1
KRT86 OSGIN2
KRT86 ZBTB7A
KRT86 TCOF1
KRT86 SLC10A2
KRT86 ALDOC
KRT86 SHBG
KRT86 STOML1
KRT86 MYBPC3
KRT86 RPL11
KRT86 GFER
KRT86 PPIE
TRIM16 MYST2
TRIM16 SFTPD
CUX2 CDH1
PHF21A DDX11
PHF21A SOCS1
PHF21A PROC
ATP8B1 GPR3
UBC HNRNPA1
UBC DUSP1
UBC KRT33A
UBC CALM1
UBC SPOP
UBC DHRS1
UBC PSMD11
UBC TUBB3
UBC MCL1
UBC PCBP2
MAGEA3 ENTPD2
G3BP2 TM9SF2
JAK3 B3GAT2
JAK3 NDUFB7
JAK3 MAX
JAK3 RNFT2
JAK3 ADAMTSL3
JAK3 MFAP2
JAK3 NR0B1
JAK3 FKBP15
JAK3 IL10RA
JAK3 PTK6
JAK3 ABCC9
JAK3 SPTLC1
JAK3 BTF3
JAK3 CCDC85B
JAK3 VEGFB
JAK3 TMPRSS11D
TMSB4Y LOC26102
TMSB4Y E2F5
RPS19 RPL4
RPS19 EEF1A2
RPS19 CLIC1
RPS19 LAPTM4A
RPS19 BECN1
RPS19 FAU
PCYT1B IL10RA
PCYT1B MCM2
SLAMF1 NF1
FBLN1 COL6A3
FBLN1 SERPING1
FBLN1 DPYSL2
FBLN1 MVK
TLE2 DHRS1
SPAG11A SLC17A1
TRAP1 EIF3F
PLA2R1 E2F4
CNBP TRA2B
HNRNPA3 SCARB1
HNRNPA3 NONO
HNRNPA3 LAMA5
HNRNPA3 PSMB4
HNRNPA3 LSM14A
HNRNPA3 UBA2
EDN2 CROCC
NLE1 UGT2B15
NLE1 SAMD14
NLE1 C1orf46
TBCB MAP3K3
AK1 VAMP5
BAIAP3 IL10RA
NDUFAB1 SNRPE
NDUFAB1 PSMB1
NDUFAB1 HAX1
POLR2C FGF2
ARTN PTPRD
ARTN CASP2
PKMYT1 TFF3
TTLL5 HSF4
TTLL5 VRK2
RQCD1 ACCN1
ZEB1 NID1
ADD1 CASC3
ADD1 CCND1
KLK2 ATP5J2
KLK2 ACAA1
KLK2 KLK3
KLK2 ACPP
KLK2 KCTD12
KLK2 ELOVL5
KLK2 TMEM66
KLK2 SFRP1
BECN1 C21orf33
MAG C7orf44
MAG ADAM15
MAG TRAIP
NDUFA2 COX6B1
PTPRD IL10RA
PTPRD UBL4A
PTPRD VAMP5
PTPRD IRS2
PTPRD FLT1
PTPRD CEP290
PTPRD PIK3CD
PTPRD TEAD3
PTPRD ITGAM
PTPRD ABCC8
ADRBK1 UNC119
ADRBK1 PAX8
ADRBK1 BMP8A
ADRBK1 CECR7
ADRBK1 RBM8A
ADRBK1 PPP3CA
ADRBK1 ARID4A
ADRBK1 LRCH4
ADRBK1 ICAM1
ADRBK1 SLC9A1
HSPA5 GNB2L1
GAGE2E PCBP3
MRPL3 NACA
MRPL3 COX5A
MRPL3 SUB1
RPLP0 RPL29
PDE4D RBM38
CARD10 CPNE1
CARD10 LPHN3
CARD10 FOLR1
CARD10 CTF1
CARD10 SST
CARD10 TNNT1
CARD10 PSG7
CARD10 PCBP3
NR4A2 CEBPB
NR4A2 DUSP2
NR4A2 NR4A1
NR4A2 DDX3X
PXN CAMSAP1
RPS28 RPS8
ATRN LOC100134331
FLNC MYL9
FCGRT CD99
FCGRT SUPT6H
FCGRT CDC42EP4
FCGRT NUP214
FCGRT RAB11FIP2
FCGRT TPSAB1
FCGRT BAD
FCGRT GAS6
KLHL4 CADM4
TYR ZBED1
TYR PRKACA
TYR KIFC3
TYR PRRC1
TYR KRT1
TYR IGHG1
TYR ZNF592
TYR LBP
TYR RIBC2
TYR SRP72
TYR TAX1BP1
TYR FLJ40113
TYR PTPRU
TYR ABCD1
MAPKAPK3 CADM4
MAPKAPK3 TM9SF2
OPRL1 UCN
OPRL1 PIGC
OPRL1 DNAH9
F10 VAMP5
TGFB2 ECM2
TGFB2 ZBED4
TTC3 NONO
TTC3 DYRK1A
FAM182B ALOX5
TNIK LY9
PTGDR CDH4
RPS17 RPL13A
RPS17 RPL29
RPS17 RPS11
RPS17 NACA
RPS17 RPS4X
RPS17 RPL41
TNFSF8 CA11
PTPRZ1 MYEF2
CRYBA1 SAG
STX16 NONO
STX16 SAFB2
STX16 PPWD1
MAPK14 FRAT2
MAPK14 SLMO1
NUP155 DDX11
PMS2L3 CAD
ZNF169 INA
KIF20B CROCC
KIF20B SERPINF2
FLAD1 NDST1
HSD17B8 LGR5
ACAA1 TMBIM6
ACAA1 PCCA
ACAA1 PARK7
ACAA1 ACP2
ACAA1 CLIC1
ACAA1 MGST3
ACAA1 COMT
ACAA1 HLA-G
ACAA1 HSP90B1
ACAA1 TUSC3
NFKBIA CEBPB
HLA-C HLA-F
HLA-C HLA-A
POLR1C MYO9B
PSMA2 ATP6V0E1
PSMA2 COX6A1
CPNE6 GBA
CPNE6 TCAP
CPNE6 IL10RA
CPNE6 NNAT
CPNE6 SFI1
CPNE6 RGS7
CPNE6 GALK1
CPNE6 KRT1
CPNE6 NDRG2
CPNE6 DMPK
CPNE6 ITIH1
CPNE6 SPC25
CPNE6 KRT13
HMOX1 SETD2
ATN1 SLC6A2
MCL1 FOSB
MCL1 ZFP36
MCL1 IER2
MCL1 LOC100131311
MCL1 ATP13A3
ZNF208 KCNF1
RFC5 ITM2B
TSPYL1 ACCN1
NOC2L PCDH9
NOC2L AQP7
NOC2L EPB42
NOC2L ABCB1
HOXA11 HCRTR1
ERCC4 ALOX5
ERCC4 DDX11
LOC100134331 EPHB2
LOC100134331 XRCC5
LOC100134331 FAM153A
LOC100134331 DNAJC7
LOC100134331 HDAC4
LOC100134331 DMBT1
LOC100134331 GYPB
LOC100134331 RECQL5
LOC100134331 PITPNM1
LOC100134331 PSMC5
LOC100134331 RAD51L3
LOC100134331 IRF5
LOC100134331 LOC26102
LOC100134331 ASGR2
LOC100134331 IMP4
LOC100134331 SLC6A4
LOC100134331 DOLPP1
LOC100134331 IFNW1
LOC100134331 S100A12
LOC100134331 LY9
LOC100134331 CHST1
LOC100134331 LHCGR
LOC100134331 GPA33
LOC100134331 BTF3
LOC100134331 ABO
LOC100134331 NCAN
LOC100134331 MLLT1
LOC100134331 SLC6A11
LOC100134331 ASCC2
LOC100134331 LHX2
LOC100134331 PRH1
USP6 PHLDA1
USP6 WDR67
USP6 PPP4R1
USP6 SYT11
USP6 ECD
USP6 WWOX
USP6 ATAD2B
USP6 PTAFR
CTSE STAT2
LSM3 SHFM1
LSM3 NHP2
LSM3 SDHD
WWOX MYST2
WWOX MEA1
WWOX BRCA1
WWOX HPGDS
IGFBP2 P4HB
GPX4 BRD2
GPX4 H1FX
GPX4 UQCRC1
GPX4 PTOV1
GPX4 TMBIM6
GPX4 FKBP2
GPX4 MAGED2
GPX4 GNL1
GPX4 ZNF428
ST7 H6PD
ST7 THBS3
SEL1L DNAJC4
CYP1A2 SERPINB1
CYP1A2 IL10RA
CCKBR UGT2B15
TNFAIP8 SAR1A
IL8RA ZMYND10
PDE6G PITPNM1
TGDS AHSG
PSMA1 SRP9
PSMA1 MYL12B
PSMA1 HBP1
RNF5 CHRNB2
RNF5 IGHMBP2
SLC2A1 NEBL
SLC2A1 GRIK5
TM4SF5 IL10RA
CYTSA CADM4
MDH1 ATP5O
MDH1 GNG10
SEC11A KIAA0323
GOLGA8A NONO
SFTPD FAM168B
SFTPD PAX9
SFTPD MVD
SFTPD OR2B6
SFTPD CPOX
SFTPD MMP10
SFTPD FAM189A2
SFTPD NASP
HINT1 SNRPE
HINT1 RPS13
HINT1 TXN
HINT1 SRP9
HINT1 COX6A1
HINT1 UQCR
HINT1 UQCRH
TACC1 MYH11
TACC1 DPYSL3
CNTN1 GJA1
CNTN1 FMO4
CNTN1 MTHFR
MAN2B1 CRX
NF1 PCDH9
NF1 RHBDL1
NF1 PDE1B
NF1 PCDHGA12
NF1 NFKBIL2
NF1 SLC15A1
NF1 DNA2
NEB SMYD5
SC5DL TMED10
SC5DL ATP5J2
SC5DL HERPUD1
SC5DL RAN
SC5DL SRP9
SC5DL SORD
MEF2D TUB
SAMD14 C19orf50
SAMD14 LRRC15
SAMD14 HBBP1
SAMD14 SCAMP5
SAMD14 RASGRP3
SAMD14 GARNL4
SAMD14 RP5-1000E10.4
SAMD14 SCYL3
SAMD14 MC2R
SAMD14 POU6F2
SAMD14 SLC9A7
SAMD14 SFRS2B
SAMD14 ADORA1
SAMD14 CR1
SAMD14 KIAA0284
SAMD14 LDB2
SAMD14 GPR162
SAMD14 KRTAP26-1
SAMD14 MYL2
SAMD14 WBSCR22
SAMD14 PAX8
SAMD14 POU4F1
SAMD14 SBNO2
SAMD14 CROCC
SAMD14 ITGAM
SAMD14 B4GALNT1
SAMD14 IAH1
SAMD14 CASP2
SAMD14 FAM189B
SAMD14 SLMO1
SAMD14 KCNQ1
SAMD14 ADAM15
SAMD14 NEUROD2
SMG5 CCL16
SUOX DNPEP
CEBPZ MAX
CEBPZ C5orf15
C21orf33 PCDH9
C21orf33 PTGIR
C21orf33 RIN2
DDX11 BRD2
DDX11 MYEF2
DDX11 PAX9
DDX11 NRXN1
DDX11 ZBED4
DDX11 HLA-DOB
DDX11 PRKDC
DDX11 LGR5
DDX11 EPHA2
DDX11 RANBP9
DDX11 SLC22A6
DDX11 HNRNPL
DDX11 SRP19
DDX11 PRPH
DDX11 IFNA4
DDX11 GLUD2
DDX11 AGXT
DDX11 SMARCD2
DDX11 MAP2K5
DDX11 UBTF
DDX11 C19orf36
DDX11 IL1B
DDX11 CPSF4
DDX11 PTGS1
DDX11 HTR3A
DDX11 SNRNP27
DDX11 ZBTB24
DDX11 GPA33
DDX11 BTF3
DDX11 AHCYL1
DDX11 GNAT1
DDX11 MLH1
DDX11 ADAM15
DDX11 DNAJA3
DDX11 MAPKAPK2
DDX11 MON2
HMGCL KRT2
SET MORF4L2
NDUFAF3 RER1
ZER1 PRRC1
PCDHA3 DGCR6L
FOXM1 MGAT3
PLEKHM1 LOC26102
REN UGT2B15
AANAT RRP12
AANAT MYBPC3
HDAC1 CALR
CD40 LAMB4
CD40 MPV17
CD40 UTF1
CD40 IL10RA
CD40 PFKFB3
CD40 PEX11A
CD40 MFN1
CD40 C9orf33
CD40 SAR1A
CD40 SLC24A1
CD40 PIK3R3
CD40 ABCC9
CD40 GHRH
CD40 SCARF1
TGFBR2 sept-06
TGFBR2 PFDN5
TGFBR2 TIAM1
TGFBR2 FAM189A2
TGFBR2 RBMS1
CLIC4 PALLD
ETFB CAMSAP1
DDX1 TRD@
CPSF1 DGCR2
CPSF1 MAP2K2
CPSF1 PLEC1
CPSF1 PAN2
CPSF1 PTOV1
CPSF1 AMT
CPSF1 EPX
CPSF1 SH3GL1
CPSF1 IFI6
CPSF1 MLF1
CPSF1 GATAD1
CPSF1 EP400
FAM110B RHBDL1
FASN KRT18
EFNA5 CD33
STARD5 ALAS2
FCER2 PCBP3
NCL CTTN
NCL ANAPC5
BHMT LOC552889
KCNF1 STK25
KCNF1 GART
ITPKB TADA3L
JMJD6 ERAP1
JMJD6 LOC26102
JMJD6 ERCC6
JMJD6 ACVR1B
PLCG2 TERF2
CD2AP CLEC11A
CD2AP KRT18
CD2AP TM9SF2
CD164 PCDHGC3
GP1BA SSTR5
SMPD2 KIF1A
SLN ALAS2
UNC5C PLEC1
GIP PAK2
GIP SLC24A1
GIP MYEF2
PTH1R FGF3
RSAD2 PFKFB2
TMED3 CCT3
TMED3 AKR1A1
TMED3 P4HB
LOC100130219 KRT2
TNFRSF1B VOPP1
TNFRSF1B SLC20A1
TNFRSF1B FCGR2A
VWA5A SLC1A6
GJB5 CTNNBIP1
TLN1 PTRF
FGD1 SLC12A4
FGD1 THBS1
TANC2 PAK2
EIF3H CFDP1
CRX IL10RA
CRX KCNJ4
CRX CENPA
CRX HTRA2
MINK1 PNMT
REEP1 HDGF
RUSC1 BTRC
BGLAP POLG
TCP10 AKAP3
SLC5A3 ACCN1
CLIP3 PRMT2
TBX5 ARF1
TBX5 PLP1
TBX5 PET112L
TBX5 YAF2
TBX5 PTPN21
TBX5 CYP27A1
TBX5 MUC2
TBX5 KIF22
TBX5 MFAP2
TBX5 ETV3
TBX5 CIAPIN1
TBX5 IL10RA
TBX5 CDKN2B
TBX5 LY9
TBX5 ALAS2
TBX5 ADAM3A
TBX5 LCK
TBX5 TAGLN3
ARL1 GTF2A2
ZC3H7B IL10RA
ZC3H7B MFHAS1
ZC3H7B SUB1
C2orf27A PTAFR
EMD WNT11
EMD PRPF19
PTK2B NDST1
TIMP2 PBX1
PEA15 MFGE8
PEA15 PGAM1
PEA15 ELN
PEA15 TCEAL4
HOXC6 RP1-21O18.1
IGHG1 DGKD
IGHG1 ARNT
IGHG1 SP140
IGHG1 TRD@
IGHG1 THRA
AIM1 PTPRF
AIM1 ACLY
AIM1 SORD
AIM1 BCAT2
EIF2AK1 CDH16
SYT17 LOC728643
CTTN ANP32B
HAAO ZFY
BRP44 HEBP2
UBXN1 EEF1D
UBXN1 PTPN4
UBXN1 TACC2
UBXN1 ZNF143
UBXN1 LPXN
UBXN1 ATP1B2
UBXN1 VPS37A
UBXN1 TNK1
UBXN1 MAST4
BLK E2F4
NFE2 GTF3A
VOPP1 RPS14
FAM91A2 KRT1
KIF1A CNNM2
LOC729678 AQP5
LOC729678 LOC145678
CIZ1 RELA
DYRK1A SON
DYRK1A RAB3A
CLK1 EIF3F
PPP6C BCLAF1
LTA RPS26
LTA LGALS9
LTA IL8RB
LTA EXOSC7
ARL4A BCL2
RPS6KB1 IL10RA
RPS6KB1 THRA
MC5R GARNL4
SSH1 CA11
ILF3 FOXK2
SCARB1 LASS1
SCARB1 SEPT11
SCARB1 TERF2
SCARB1 LRRN2
SCARB1 KPNA1
SCARB1 PTPN22
SCARB1 FAM189A2
SCARB1 PHKG1
CHP MCM2
SNRPA1 SCNN1D
MAP2K3 THRA
PTGES IL10RA
SELENBP1 PBX1
SELENBP1 GNB2L1
MARK2 CGREF1
MARK2 BTF3
DCTN3 RRAGA
PHF16 RASGRP3
PHF16 LOC91316
CYP3A5 PAX9
CYP3A5 CALB1
CYP3A5 TCOF1
ATF3 ZFP36
MYH2 INA
PDIA6 CANX
PDIA6 E2F4
PDIA6 TMED10
SEPT8 NFATC2IP
TRPC4AP BAI1
TRPC4AP PCTK3
TRPC4AP IL10RA
TRPC4AP NUCB1
CUBN TUBB2B
UBE2D3 CADM3
POM121L9P KIFC3
POM121L9P ZNF592
IGH@ CECR7
IGH@ IL10RA
IGH@ IGL@
ALMS1 ALAS2
ALMS1 ARPC4
OASL RHBDL1
LMNA CEBPB
LMNA FOSB
CNP PCDH9
CNP FZR1
CNP GTSE1
CNP TEX28
CNP MYST2
CNP HOXD10
CNP MAPK8IP1
IRF8 ALAS2
KIF3C EPM2A
SFI1 SMO
RPL3L RASGRP3
TRIM15 CCBP2
SAPS1 SLC36A1
SAPS1 FAM102A
SVIL PALLD
SVIL CBX7
SVIL PPP1R12A
SVIL PTGIS
UBB EIF4G2
POFUT2 PFDN5
GCKR MT3
GCKR RUSC2
GCKR FGB
GCKR DEPDC5
GCKR SCN1B
NR3C1 SAR1A
DGCR6L LOC399904
BEX4 C11orf58
UGT2B17 MRPS12
SSTR5 HLA-DQB1
SSTR5 MAPKAPK2
GLT25D2 SERPINE2
GLT25D2 CAMSAP1
GLT25D2 KCNH2
GLT25D2 PYCR1
GLT25D2 RER1
GLT25D2 STAC
GLT25D2 KCNMB1
STOM SERPINE2
STOM RCAN2
STOM ADCY3
STOM ATP6V1G1
STOM STAC
NCR1 SPRR2C
SNX17 GRN
TLE1 NUP188
CRHR2 MAP3K3
CRHR2 MVD
CRHR2 APOB
CRHR2 KCNQ3
CRHR2 HTR2B
TGOLN2 C12orf47
TGOLN2 ORC1L
TGOLN2 RHBDL1
PROL1 ATP1B2
TBCA NDUFA1
ALOX12B PSG7
KLC1 GAS6
SLC17A1 POU4F1
SLC17A1 TOP3B
NME6 MYEF2
CLK2 H1FX
RPL37A GAPDH
RPL37A MCM2
RPL37A RPS20
RPL37A RPL41
HGC6.3 DNAL4
ACTG2 MYH11
ACTG2 MYLK
DIMT1L ACAN
PCDH1 RHBDL1
PCDH1 CREB3
KLK3 RPL13A
KLK3 LOC26102
KLK3 TSPAN1
KLK3 PDIA3
KCNMA1 SH3PXD2A
KCNMA1 FAM102A
PLXNB1 IL10RA
CCT5 ARFIP2
PNN NONO
FMO1 THRA
IL1B ALDOC
CRYGC ZNF22
DMP1 MAPKAPK2
ARID4B PRB1
ARID4B MYST2
OPRK1 CCNF
ENSA FAU
CLINT1 E2F4
ATP5G3 FAU
ATP5G3 FCGR2A
RPLP1 RPL10
ACTN3 LUZP1
PYGM POU2F2
PYGM VAMP5
NR4A1 FOSB
NR4A1 CYR61
NR4A1 ACTB
NR4A1 SLC7A1
NR4A1 LOC100131311
CYP21A2 POLG
TOP3A RAB3A
TOP3A HIRIP3
MGMT CAMSAP1
IGFBP4 CYB5R3
IGFBP4 IGFBP5
FCGR2B SKP1
ALDH5A1 PGRMC2
ALDH5A1 TFAP2A
PVALB THRA
MAPKAPK2 U2AF1
MAPKAPK2 MTHFR
MAPKAPK2 PI4KB
NPPA EPHB2
EDIL3 CEP57
EDIL3 FAM102A
DNAJC6 SMO
PDHA2 NAAA
RPL19 RPS15
RPL19 RPLP2
RPL19 GNB2L1
RPL19 RPS6
RPL19 RPS3
ARF1 ATP6AP1
ARF1 WWC1
ARF1 RPL28
ARF1 MANF
PLRG1 OAS2
PLRG1 CDK4
OLFM1 IGHMBP2
OLFM1 DNAH9
RPS14 RPL29
RPS14 RPL10
GIGYF2 UBE3B
GIGYF2 ZNF592
TYMS PMS2CL
TYMS HLA-DOB
TYMS TERF2
TYMS ZBTB48
RBM9 CRHR1
RENBP GPA33
POLD3 WNT10B
LEFTY1 PITPNM1
SIAH2 MGST3
SIAH2 TAX1BP1
CXADR CDH1
FAM50B IFT140
SLC13A2 IL18RAP
SMOX IL10RA
CCPG1 PRPH
COL18A1 POLR2J
ALCAM CCT3
HMOX2 TXK
TUFM PTOV1
MAZ ACAN
MAZ PHKA2
MAZ ARNTL
USP9X PHB
USP9X UBE3B
USP9X E2F5
USP9X NUP214
MYST1 UGT2B15
MYST1 AQP7
MYST1 FZR1
MYST1 CD99
MYST1 CBFB
MYST1 RFNG
COL6A2 IL10RA
PSMB1 DYNLT1
PSMB1 UQCR
THAP3 HSF4
S1PR1 PCDH9
H1FX POLG
H1FX PSMD11
NCOR2 DDX17
NCOR2 NONO
NCOR2 SHC1
NCOR2 THRA
NOTCH4 FGF3
POU4F1 ELAVL2
POU4F1 RPH3A
POU4F1 MFNG
POU4F1 RAD51L3
POU4F1 CARS
POU4F1 LYPLA2
POU4F1 GPR143
POU4F1 KIF22
POU4F1 F2RL3
POU4F1 GPD1
POU4F1 RGS10
POU4F1 PYY
POU4F1 LMAN2
POU4F1 MAP2K4
POU4F1 ARR3
COX5A GNB2L1
RAB5B FCGR2A
DSC1 ALAS2
VPS11 IL8RB
ATP6V1B1 GCK
MED8 SLC35A2
AGAP8 AQP7
AGAP8 SLC12A4
AGAP8 PGAM2
SH3GLB1 MDC1
PPP3CC PAX8
PPP3CC PRKCB
PPP3CC RBM8A
PPP3CC DBN1
PPP3CC CLDN5
PPP3CC DRG1
SOX11 CADM4
SLC7A2 WNT11
ZNF80 GRN
VCAN MAP3K3
PRPS1 ACVR1B
DNMBP PSMB4
HNRNPH3 DDX17
PIP4K2A RUNX2
NEU3 DNAH9
KSR1 IL10RA
DLK1 TROAP
ATP5O LAPTM4A
ATP5O DYNLT1
ATP5O SHFM1
ATP5O COX6C
CSK KIAA0323
ITPK1 CORO1A
SASH3 MAGEA4
LAS1L TROAP
LAS1L FLOT1
IGLV6-57 BCAM
FOXK2 PLEC1
ARHGEF2 MAGEA9
PTCRA SLC16A5
CNIH SHFM1
IHH KIFC3
IHH FAM5B
IHH MYO5A
IHH HOXA9
HRG CD33
ZNRF4 GPR35
EPYC KIAA0999
TOB2 POLG
KIF22 MOG
KIF22 TPPP
KIF22 ARPC4
KIF22 C20orf194
KIF22 CPZ
P2RY10 IGSF9B
AATK MYBPC3
AMIGO2 HTRA2
TFDP1 SMYD5
MXD1 IL10RA
MXD1 THRA
HMGXB3 SPINT1
HMGXB3 MARS
HMGXB3 FAM102A
MLX ZNF143
MLX IL10RA
ALPPL2 PRPH
GRM2 FAM189B
ACVR1B SFRS4
ACVR1B PAX9
ACVR1B IL5RA
ACVR1B AVPR1B
ACVR1B UQCRC1
ACVR1B BMP1
ACVR1B PLK1
ACVR1B CLCN5
ACVR1B GPR116
ACVR1B DNAL4
ACVR1B ZP3
ACVR1B NOP16
ACVR1B MAPK12
ACVR1B GYPE
ACVR1B CAMSAP1
ACVR1B SOX10
ACVR1B NTRK2
ACVR1B MYBPC3
ACVR1B SOCS3
ACVR1B HOXA4
ACVR1B TLX1
ACVR1B ATF7
ACVR1B HCRTR1
CASP10 MYBPC3
CA11 AGFG2
CA11 GAS8
CA11 TERF2
CA11 DYNC1LI2
POU6F1 LRRC68
POU6F1 MAPK8IP1
TTC39A NAAA
SLC6A2 KCNJ10
SLC6A2 AIPL1
SLC6A2 RHBDL1
SLC6A2 PRG2
IFNA10 FCGR2A
POLD4 CLIC1
POLD4 TM7SF2
GJA1 TMCC2
C1orf105 NUDT3
SLC1A2 GPR3
STK25 FZR1
CAV2 SLC22A24
CDK2 MAGEB3
CDK2 C3orf37
CDK2 RHBDL1
HOXA4 MFHAS1
CHRNA2 SLC9A3R2
SGCA WDR62
SPA17 NFATC2IP
BBS4 SOX12
PRKCA CORT
OR10H3 CADM4
FAM153A FRAT2
FAM153A LTBR
SLURP1 PAX9
SLURP1 CDC20
SLURP1 INA
ACHE TNFSF12
ACHE OGG1
RNF187 NONO
ACOT7 RELA
EPM2A P2RX7
NACA RPL5
NACA RPL4
NACA BTF3
NACA CCT2
NACA RPL9
NACA RPS4Y1
NACA ATP5H
NACA EIF3E
NACA RPL10A
NACA ZFP36L1
NACA RGS10
PITX2 SMG6
MEOX2 BCL3
MEOX2 SMO
RPS8 MAEA
RPS8 RPL35
RPS8 RPL13A
RPS8 RPS21
RPS8 RPL23A
WWC1 ACY1
WWC1 SND1
WWC1 GTF3C1
LRCH1 DNAJA3
SENP5 MOBKL1B
CIRBP SRP9
NIACR2 SMO
RNF167 FLOT1
RNF167 ATP6V1A
RNF167 GALK1
RNF167 CFH
PRKCG NRTN
ARHGEF12 UGT2B15
GRIK5 AK2
GRIK5 FAM102A
GRIK5 GUCA2A
GRIK5 PSG9
MATN2 DPYSL3
MFAP2 TMED10
MFAP2 MYO7A
MFAP2 RDH16
MFAP2 TNFSF4
MFAP2 CDC34
MFAP2 SRP9
MFAP2 CNNM2
MFAP2 H2AFX
MFAP2 CCT8
C7orf28B TMBIM6
GRK5 P2RX1
GRK5 OAS2
GRK5 ELN
USP22 CARS
USP22 NCSTN
USP22 ANKRD46
ITGAE CAMSAP1
NFRKB KRT1
NFRKB MGAT3
IGFBP3 KCTD12
IGFBP3 RER1
TK2 HIRIP3
SSX3 PCDH9
MEGF9 H2AFV
MEGF9 NBEAL2
TIMP3 IL10RA
TIMP3 COLQ
TIMP3 THRA
SF3A2 SLC12A4
SF3A2 FKBP9
COL9A2 PLEC1
ATP2B2 THRA
ACACA DDIT3
AGPAT1 PRPH
TCEB1 AK2
TCEB1 ATP5J2
TCEB1 KRT1
TCEB1 COX6B1
TCEB1 GTF2A2
ABCC3 HSF4
UTF1 SCNN1A
UTF1 RGS12
ATP4B PPP2R5D
PIP5K1C FTH1
SPOP FGFR1
SPOP NID1
SPOP CBX6
SPOP ZFP36L2
SPOP MYL9
MAP2K5 IL10RA
USP13 HRAS
CCDC69 E2F4
CCDC69 SYF2
CCDC69 CADM3
CCDC69 NUDT3
CCDC69 HLA-DQB1
IDH2 ENTPD2
LTB PAK2
ZNF20 ITM2B
PIGA MYBPC3
TAOK3 INA
PHF20 RP1-21O18.1
SPRR2C TMEM183B
SPRR2C THRA
SPRR2C GART
CANX ELOVL5
CANX ANG
CANX ACLY
CANX TM9SF2
MAP2K2 STXBP1
SLC30A3 LY6G6C
SLC30A3 RAB3A
PSMD8 CADM4
PSMD8 CLIC1
CSTF3 GNL1
MEIS3P1 NID1
GCK HS6ST1
WISP1 MVK
GLE1 RAD51L3
ENPP4 FAM102A
MRE11A HPGD
CADM4 APEX2
CADM4 C1QL1
CADM4 IL10RA
CADM4 CALR
CADM4 CD1C
CADM4 CYP3A7
CADM4 UCP3
CADM4 PRB1
CADM4 EWSR1
CADM4 AMH
CADM4 CLCN2
CADM4 RHBDL1
CADM4 C2
RPSA RPL29
KCNJ4 GYPB
KCNJ4 MSL3
KCNJ4 PRPH
KCNJ4 MFHAS1
KCNJ4 PTGER3
TRAFD1 IL10RA
TRAFD1 ELF5
PFKM TROAP
RABGAP1L IL18RAP
RABGAP1L BMI1
MOG INA
PSG7 XK
PSG7 ASMTL
PSG7 SULT4A1
PSG7 GNAT1
PSG7 FGF7
PSG7 GLUL
PSG7 B3GNT3
PSG7 LDB3
PSG7 FGF18
PSG7 CHST2
PSG7 PRLR
PSG7 ATP6V0A2
PSG7 MYBPC3
PSG7 NGFR
CITED1 AGT
ATP11A PGRMC2
ATP11A RMND5B
OGG1 AQP7
OGG1 EFR3B
OGG1 NUP88
OGG1 IL10RA
OGG1 ALAS2
OGG1 PPAP2C
OGG1 KIAA0284
OGG1 KIR2DL4
OGG1 THBS3
OGG1 RAB3A
OGG1 BAX
PLIN1 THRA
ITGA8 PROX1
HIST1H2AL MYO9B
HOXD9 HSF4
DYRK2 ZNF500
DYRK2 AIF1
AQP2 LOC552889
PTPRF ERBB3
PTPRF FRAT2
PTPRF ACLY
PTPRF CDH1
PHKA2 CPNE1
ZNF101 SCYL3
H3F3A RPS4Y1
H3F3A RPS4X
NDRG1 PDIA3
AGPS HAUS5
AGPS GGA2
AGPS UNC5B
AGPS MNAT1
AGPS PTGER3
TNFRSF8 RHBDL1
BRAP PAX8
CREB3L1 BCL3
CRHR1 DHRS1
CCL16 PPAT
CCL16 FANCG
CCL16 T
CCL16 INA
HNRNPA1 PABPC1
HNRNPA1 PTMA
HNRNPA1 KTN1
HNRNPA1 ANP32B
HNRNPA1 RPS3
CTAG1A ACAN
RGS7 PIK3CD
RGS7 KRT31
ATP8B3 VENTX
LGALS9 MYST2
LGALS9 LGR5
SERINC1 RAB11FIP2
SERINC1 FBXO9
SERINC1 RBPJ
SORD KRT18
SORD AZGP1
SORD RDH11
DCTN6 STMN1
SMPDL3B KNG1
SMPDL3B RBL2
SMPDL3B IL2RG
SMPDL3B BSCL2
SMPDL3B WNT11
INPP5A PTAFR
GHITM UBOX5
GHITM PSMD9
GHITM INA
GHITM AP2B1
PDCL ACCN1
EHMT2 MC2R
EIF4G2 BCL3
EEF1D SLC25A6
EEF1D MAGED2
EEF1D FAU
EEF1D LGALS3
PDE8A YME1L1
GNS PCDH9
GNS HIPK2
RNPEP RAF1
CCT2 TXN
CCT2 HSPD1
CCT2 HEBP2
CCT2 NHP2
HYAL1 WNT11
NHP2L1 ITM2B
SCAMP1 DNAH9
VHL TUB
CD52 EPOR
CD52 EFNA3
RAP1B sept-06
SMR3B RAE1
ITGB3 U2AF2
SH3PXD2A WBSCR22
SH3PXD2A RAP2B
ABCA1 CRYBB2
ABCA1 INA
ABCA1 PTAFR
IL18RAP PGRMC2
IL18RAP CCR3
IL18RAP PSMB9
IL18RAP CST6
IL18RAP EPM2AIP1
IL18RAP GAD2
IL18RAP SAG
IL18RAP AGT
IL18RAP MYBPC3
IL18RAP GUCA1A
IL18RAP ABCB1
IL18RAP NQO1
IL18RAP SPRED2
CYTH1 GABARAPL2
CYTH1 ATP6AP1
AIF1 P4HA2
AIF1 THRA
TULP1 SULT4A1
KLK13 ZNF500
KLK13 MR1
IRF5 GALK1
IRF5 RHBDL1
CD79B INA
SGTA IL10RA
CNN1 MYH11
CNN1 DES
CNN1 MYL9
YIPF3 CAPNS1
WFS1 AHNAK2
WFS1 CHRDL1
WFS1 sept-06
DLEC1 IL10RA
VEGFC GYPA
VEGFC CTRL
FANCL AQP5
FANCL KRTAP5-9
FANCL CAMSAP1
RPL21 RPS3A
PEG3 NAAA
MRPL12 CALR
CYP2B7P1 AQP7
RPL18 LTBR
RPL18 P4HB
RPL18 EIF4A2
RPL18 PHB2
RPL18 GNB2L1
RPL18 COX5B
RPL18 DDTL
RPL18 PDLIM5
RPL18 SLC25A3
RPL18 RPL10
THRA TNKS
THRA GPR35
THRA EZH2
THRA PRB1
THRA LOC552889
THRA RUNX2
THRA KLF1
THRA DHPS
THRA PDXK
THRA ADCY10
THRA RAGE
THRA WNT11
THRA IL10RA
THRA IDE
THRA L3MBTL
THRA ZNF592
THRA ITM2B
THRA CYP2C18
THRA GRB7
THRA MYBPC3
THRA INSR
THRA IFT140
THRA BTF3
THRA SLC38A10
THRA ALAS2
THRA NR6A1
THRA PDK3
THRA TFF3
THRA ETV3
THRA EXTL1
THRA C9orf125
THRA ZP2
THRA LUZP1
THRA PRH1
THRA LAIR1
GGA3 sept-06
MYEF2 SYPL1
MYEF2 PRRC1
MYEF2 MLANA
MYEF2 ARPC4
MYEF2 NPTX1
MYEF2 FADS1
C5orf45 ALAS2
LEFTY2 KRT1
CROCC ILVBL
CROCC SEC16A
CROCC NTRK3
CROCC SLC6A12
CROCC CEACAM3
CROCC GRN
LIG3 FZR1
FOXE1 CEACAM1
FOXE1 RBM8A
FOXE1 MFHAS1
FOXE1 PRH1
FARP1 ACAN
GCM1 GNL1
TTLL12 ABCB6
DCT PCTK3
DCT IL10RA
DCT TRAF3
DCT LOC652147
SLC7A7 AQP7
TRAK1 GPA33
MEP1A MTX1
NVL YPEL1
BTF3 MPZL1
BTF3 WNT2B
BTF3 ST8SIA5
BTF3 MASP2
BTF3 EPB41
BTF3 IGF1R
BTF3 RPS4X
BTF3 ANXA5
BTF3 WBSCR22
BTF3 CACNA1B
BTF3 DNAH9
BTF3 HYAL2
BTF3 RAC2
BTF3 KIR2DL4
BTF3 NAIP
BTF3 TCOF1
BTF3 PAK2
BTF3 CD33
BTF3 LBP
BTF3 ERH
GPR6 SUPV3L1
GPR6 EVPL
GPR6 WNT11
GPR6 NHP2
TRBV5-4 UBOX5
SMYD5 PDE1A
SMYD5 RDH5
SMYD5 DNAH9
SMYD5 LOC390940
SMYD5 HEG1
SMYD5 KIF1C
SMYD5 FRMPD4
SMYD5 RAE1
ALG3 DHRS1
FTH1 CEBPB
FTH1 BTBD2
FTH1 SHC1
FTH1 SF1
FTH1 FTHP1
FTH1 NR2F2
FTH1 DDX17
SMARCA4 NONO
ALPI LGR5
COL6A1 FERMT2
TCL1A CELP
ARAF GNL1
PTAFR BCL3
PTAFR FZR1
PTAFR MYBPC3
PTAFR NR2E3
PTAFR ZBTB7A
PTAFR SEMA5A
PTAFR RAI14
PTAFR ICAM4
PTAFR NPAS2
PTAFR H2AFB1
SPHK2 POLG
CSTB NARS
CSTB SF1
CSTB LGALS3
HPGD ALAS2
HPGD GSTA2
HPGD GRAP2
HPGD GNG7
HPGD PPWD1
HPGD CA5A
HPGD KCND2
ICT1 IMP4
CDS1 MVD
EPB41L1 AQP5
DAB2 YPEL1
KIR3DL3 RUNX2
ST5 ACCN1
ST5 UCK2
KLF1 C2orf24
ELN LY6G6C
ELN MVK
ELN CRYAB
VIP LOC652147
MECP2 MGEA5
SPINT1 CREB3
SPINT1 CA12
SPINT1 ST14
SPINT1 NUP188
FSHB IL10RA
MPPE1 PLEC1
ERCC1 ZNF593
ERCC1 VENTX
ERCC1 CLIC1
TIPRL HSF4
DNAJC4 ALKBH1
DNAJC4 POP5
DGKA AQP5
CTSG MAX
CTSG IL10RA
HAP1 SLC6A15
HAP1 IL23A
HAP1 EFNA3
PAX4 NTRK3
HABP4 SLC18A3
TUBA1B PGAM1
RBL2 YME1L1
ACR POU2F2
ACR GPA33
ACR UTRN
ACR TERF2
ACR LSM1
ACR CDK5R1
PAX6 MCM2
C6orf120 POLG
PKD1 RBCK1
CAMSAP1 TFAP2A
CAMSAP1 ZNF593
CAMSAP1 FAU
CAMSAP1 GARNL4
CAMSAP1 ZBED1
CAMSAP1 IL10RA
CAMSAP1 MATN4
CAMSAP1 PVRL1
CAMSAP1 PXDN
CAMSAP1 RP1-21O18.1
CAMSAP1 INA
TMEM147 POLD2
ASGR2 DLGAP4
HSPB1 MARCKSL1
HSPB1 MYL9
PRUNE REM1
MAP3K9 TCOF1
STMN1 MAP3K3
STMN1 KYNU
STMN1 RCE1
STMN1 KIF21B
CD8B HPR
CD8B NPY5R
CXCL3 EPHB2
EVPL CDC42
HSP90B1 P4HB
HSP90B1 HSPA8
HSP90B1 SUMO1
HSP90B1 ATP6V0E1
HSP90B1 HSD17B4
HSP90B1 PDIA3
TGM3 SLC22A24
RAB40B ACCN2
RAB40B RAD50
RAB40B MTHFR
GPR37 LAIR1
ATP6V1G2 YPEL1
DDX17 CARS
DDX17 NXF1
DDX17 ATXN2L
DDX17 WNT11
CD33 ZNF239
CD33 SIGLEC7
FOLR1 E2F4
SUMO2 NDUFC1
SUMO2 DYNLL1
DUSP1 RRBP1
DUSP1 UBOX5
DUSP1 ACTB
CKB RPS6
CKB PGAM1
WNT7A SIT1
WNT7A PCDH9
SERPINB13 PQBP1
RRBP1 PTOV1
RRBP1 HERPUD1
CBLN1 GPA33
DRD3 SCYL3
PTMA SORL1
PTMA PSMB4
PTMA GNB2L1
STK39 ARFIP2
STK39 ELOVL5
LHX2 RNF113A
TACSTD2 PRMT2
TACSTD2 XBP1
TACSTD2 RPL29
SCN7A IL8RB
DHFR ACAN
PGRMC2 BCLAF1
SIX6 TGFB1
EIF5B AQP7
EIF5B PFKFB2
ADAM18 EWSR1
KIF23 WNT1
HSF1 RHBDL1
HSF1 CNNM2
SIVA1 VAMP5
NDUFB1 COX5B
HNRNPL ATIC
LRP8 REM1
DRG2 SIPA1
LPHN3 ITSN1
PHKG2 KIAA0284
PLXDC1 MYBPC3
PCTK1 TFAP2A
ACPP NEFH
RAD54L2 SLC12A4
RAD54L2 WBSCR22
RAD54L2 PBX2
RAD54L2 SLC5A1
RAD54L2 NTRK3
RAD54L2 CCNF
RAD54L2 ARPC4
RAD54L2 HIPK3
RAD54L2 SFRS2
RAD54L2 ST8SIA1
C4orf8 NFATC2IP
POU6F2 ALAS2
MAPRE3 TAF15
SCAND2 RUNX2
RAB11FIP2 CBX6
RAB11FIP2 PAFAH1B1
KCTD20 MTHFR
KCTD20 RAB11FIP5
PCBP2 POLG
PCBP2 NONO
MAP3K3 UBE2B
MAP3K3 PCSK1
MAP3K3 CACNA1A
MAP3K3 TFRC
MAP3K3 IL8RB
MAP3K3 PPP1R2
MAP3K3 BAK1
MAP3K3 OR7E35P
MAP3K3 WDR62
MAP3K3 HTR2A
LOC728844 NONO
LOC728844 SORL1
IL10RA AQP7
IL10RA REG1B
IL10RA PIM1
IL10RA KIAA0226
IL10RA MYCBP
IL10RA POL3S
IL10RA RPRD2
IL10RA MC2R
IL10RA PNMT
IL10RA GPR3
IL10RA YPEL1
IL10RA SLC25A17
IL10RA SMG6
IL10RA PSMD7
IL10RA ISG20L2
IL10RA HSF4
IL10RA KPNA6
IL10RA FANCA
IL10RA KRT35
IL10RA VAMP7
IL10RA FDPS
IL10RA BCL3
IL10RA RRH
IL10RA NBEAL2
IL10RA KRT2
IL10RA SV2B
IL10RA OAS2
IL10RA TP53I11
IL10RA CYP27B1
IL10RA APC2
IL10RA AMELX
IL10RA ZNF282
IL10RA TP53
IL10RA ZNF500
IL10RA HTR1B
IL10RA IGFBP5
IL10RA RHBDL1
IL10RA TCF3
IL10RA RSC1A1
IL10RA POLE
IL10RA STXBP1
IL10RA ARMC6
IL10RA HRAS
IL10RA ANKLE2
IL10RA DNAJC16
IL10RA B4GALT5
IL10RA PNLIPRP1
IL10RA P2RX5
IL10RA XDH
IL10RA TCOF1
IL10RA SDCCAG1
IL10RA WHAMM
IL10RA UGT2B15
IL10RA U2AF2
IL10RA ITGAD
IL10RA MTHFR
IL10RA VILL
IL10RA SLC1A7
IL10RA ITGA2B
IL10RA NTRK2
IL10RA KEAP1
IL10RA PRB1
IL10RA MOBKL1B
IL10RA ALDH1B1
IL10RA REM1
IL10RA TCF20
IL10RA C14orf1
IL10RA MGAT5
IL10RA SRM
IL10RA MRPL33
IL10RA HAUS5
IL10RA EPOR
IL10RA KCTD17
IL10RA SOX12
IL10RA MVD
IL10RA B3GAT3
IL10RA CAD
IL10RA ADAMTSL2
IL10RA MAML3
IL10RA OPCML
IL10RA CEP135
IL10RA SMO
IL10RA WDR62
NFASC ANG
IRGC SLC9A3R2
ZFY PAK2
COX7A1 PGAM1
GPSM3 SLC12A4
C18orf1 ITSN1
C18orf1 LY6E
EMX1 B4GALT3
CLCNKA KIFC3
VDAC2 EEF2
VDAC2 MORF4L2
VDAC2 HNRNPA2B1
RAD52 MAGEA9
ANK1 HLA-DOB
POU2F2 CDC42EP2
POU2F2 FAM102A
POU2F2 NIPSNAP1
GPA33 IKZF1
GPA33 TMPRSS6
GPA33 AQP5
GPA33 MTHFR
GPA33 CORO1A
GPA33 WDR77
GPA33 SLC16A2
GPA33 CHD8
GPA33 LOC91316
GPA33 PSMB4
GNLY PDE4A
ATP10B HSF4
GRIN1 POLG
DEK SLC30A9
DEK SDHD
RORC MAX
PLCD1 HIPK2
PLCD1 ABCB1
PLCD1 PAX8
FEN1 DNAH9
MFAP3 MVK
HNF4G RHBDL1
CIC PLEC1
KCND1 TMPRSS6
CIITA GBA
CIITA PRH1
CIITA TCOF1
ORC1L UBE3B
FLRT2 KIFC3
FBXO21 PSMB4
USF2 POLG
ATP2B1 PLEC1
CDK5R1 DNAH9
COL1A1 MYBPC3
COL1A1 SPC25
COL1A1 GAS6
FLII LOC26102
FLII SETD2
DLX2 PNMT
TOP2A EML3
TOP2A MYBPC3
C9orf114 SCYL3
PTOV1 EEF2
PTOV1 DAP
PTOV1 ARHGDIA
PTOV1 PRSS8
PTOV1 AR
PTOV1 SLC25A1
FRAT2 PNMT
FRAT2 C11orf80
RPL6 RPL34
GALK1 ARFIP2
GALK1 CDH17
GALK1 CACNA1C
GALK1 RBP3
GALK1 LIAS
GALK1 SLC5A6
GALK1 CELP
GALK1 TWF2
GALK1 YY1
GALK1 TNK1
C11orf72 PPP2R5D
GLT8D1 SRP9
GLT8D1 LOC26102
MGST3 PARK7
GTF3C1 ATP6AP1
GTF3C1 HDLBP
GTF3C1 RAF1
GTF3C1 PUM2
USP12 ARFIP2
CTSC ALAS2
MID2 RHBDL1
CDC45L CELP
HTR1B TBC1D22A
CCDC6 SSX1
RAP2C DAXX
FEZ1 E2F4
FEZ1 TP53TG5
CDKN2D FZR1
PSMD9 PCDH9
PSMD9 MAGEA9
PSMD9 DNM1
KIR2DL4 PCDH9
KIR2DL4 ELAC2
KIR2DL4 CRLF1
KIR2DL4 EXOC6B
KIR2DL4 CBX5
CLCN6 ITM2B
TRIM22 PAFAH1B3
MMP25 OAS2
FLOT1 CTSA
FLOT1 FUT7
FLOT1 SYNJ2
FLOT1 RBM17
DPH1 AQP7
MYL12B SUB1
MYL12B RAN
GRIA1 MMACHC
GRIA1 IL4
PDIA4 P4HB
ABCB1 ESR1
ABCB1 XDH
ABCB1 RSC1A1
ABCB1 PQBP1
ABCB1 FGF7
DVL1 WNT11
AHCYL1 BRD2
AHCYL1 DDX3X
AHCYL1 CRYAB
GSTA2 ACCN1
GSTA2 EML3
GSTA2 ATP6V1D
GSTA2 RELA
GSTA2 HOXA1
TRA2B PSMD14
EXOSC9 DOK2
IMPDH2 GNB2L1
RALY MAGED2
RALY CAPNS1
FAM189A2 GMPR
FAM189A2 TELO2
FAM189A2 SNX3
CA12 AMELX
RBMS1 RBCK1
RBMS1 PCMT1
PVR PRKAR2A
HAUS7 C14orf1
KTN1 sept-06
KTN1 CALR
MTRF1L MVK
TRD@ PRR3
TRD@ CCL8
TRD@ THY1
TRD@ C14orf1
TRD@ ABCA3
TRD@ DLG3
TRD@ CSF2RB
PTPRG KIAA0999
ARHGAP6 CTRB2
ARHGAP6 UBOX5
CHMP1A LAIR1
UGT2B15 PDGFRA
UGT2B15 SEMA7A
UGT2B15 GRP
UGT2B15 MLANA
UGT2B15 PCBP3
UGT2B15 TAF12
UGT2B15 PTGER3
UGT2B15 SLC8A1
UGT2B15 CNNM2
UGT2B15 OCA2
UGT2B15 FGR
UGT2B15 IL8RB
UGT2B15 SFRS1
UGT2B15 TBC1D9
UGT2B15 MTX2
UGT2B15 RABGGTA
UGT2B15 B4GALT3
UGT2B15 NT5E
MDC1 EPOR
MDC1 SFRS4
MAGEA11 NTNG1
SULT4A1 KIAA0913
SULT4A1 DGKG
SULT4A1 ZBTB25
SULT4A1 HSP90AB1
SULT4A1 DYNC1I1
SULT4A1 RAB3A
SULT4A1 CACNB4
SULT4A1 PCBP3
NOP56 MAX
ARFRP1 BMI1
IQSEC2 CCBP2
ZNF76 ALAS2
CEP164 DDIT3
SLC4A3 IRF2
SLC4A3 TNFSF9
SLC4A3 PVT1
WBSCR22 TUBB2B
WBSCR22 ARL2
WBSCR22 LOC283079
WBSCR22 EWSR1
WBSCR22 RAD51L3
WBSCR22 C19orf57
WBSCR22 PRRC1
WBSCR22 SLC6A9
WBSCR22 YWHAE
WBSCR22 PRPH
WBSCR22 MEF2C
WBSCR22 MYBPC3
FKBP15 PAX9
FKBP15 MYST2
FKBP15 GTF3A
FKBP15 KDM6B
FCN3 GARNL4
IL23A MVD
RPL35 RPL30
EFHA1 HNRNPA2B1
EFHA1 TM9SF2
PRRC1 HOXC11
PRRC1 KRT16
PRRC1 ADRA2C
PRRC1 MFNG
PRRC1 STBD1
FNTB CASP8
FNTB MFHAS1
FNTB GPR35
RAN GDI2
ALDOC HCCS
ALDOC DRD5
ALDOC SAPS2
ALDOC DYNC1I2
ALDOC CHERP
ALDOC MLXIP
ALDOC HSP90AA1
ALDOC AFAP1
ALDOC ADAM15
ALDOC TNNI1
ALDOC WNT11
NFATC1 TROAP
FDXR KLRC3
FDXR WNT11
FDXR NR2C1
CHST7 TFF3
GRN OAS2
GRN PLEC1
GRN DLST
GRN WNT6
GRN HPS1
MAPK3 PCDH9
BTBD2 PPPDE1
BTBD2 ALAS2
BTBD2 METTL7A
BTBD2 LGALS3
IRF4 HSF4
SLC38A10 RPS27
SLC38A10 MYO10
SLC38A10 ATP2A1
SLC38A10 SLC25A1
SLC38A10 LSR
SLC38A10 PYCR1
SLC38A10 APOE
MAPK8IP1 PXDN
MAPK8IP1 GPR3
MAPK8IP1 E2F4
RBM8A ARPC4
RBM8A DHRS1
TFF3 EFNA3
GSK3A NEUROG3
PDE4A REM1
PDE4A FZR1
PDE4A FBN2
RPS12 RPS27
RPS12 RPS21
RPS12 RPL23
RPS12 RPL29
RPS12 RPL12
RPS12 RPL36AL
RPS12 KIAA0284
RPS12 RPS3A
FGFR1 PRPH
FGFR1 FERMT2
TREX1 WNT11
SOX4 FAM38A
CAPNS1 EWSR1
CAPNS1 GRK6
CAPNS1 ITM2B
CAPNS1 DNAL4
CAPNS1 AP1S1
VLDLR PCDH9
CYB5R1 RHBDL1
FERMT2 DPYSL3
FERMT2 PALLD
FERMT2 NPTN
FERMT2 LGALS1
FERMT2 TMEM47
GOLGA2 BRD2
STON1 C2CD2
STON1 TMPRSS6
STON1 WHSC2
FCGR2A CALCOCO1
FCGR2A REG3A
FCGR2A TNPO2
FCGR2A TUSC2
FCGR2A RAF1
FCGR2A CD44
FCGR2A ATP1B2
FCGR2A PRDX2
FCGR2A PNMT
SEC61B SEC61G
SRF CEBPB
ENC1 GNL1
CNOT4 TROAP
RAB14 CSNK1A1
RAB14 DNAH9
RAB14 TFAP2A
RAB14 RNPS1
RAB14 PPP4R1
RAB14 RAPGEF2
IQCB1 IL1RL1
BMP1 PITPNM1
KAT5 NTNG1
RAF1 EXOC3
RAF1 TMEM11
RAF1 ALAS2
MAX AP1G2
MAX KDM5A
MAX DFFA
MAX RAD23A
MAX MC2R
MAX OMG
MAX ASIP
MAX COL21A1
PRPH MVK
PRPH SLC12A4
PRPH DHCR7
PRPH CEACAM4
PRPH DYNC1LI2
PRPH TMPRSS6
PRPH SLC9A3R2
PRPH PVT1
PRPH HIRIP3
PRPH CCBP2
PRPH KRTAP26-1
PRPH PLXNA3
PRPH ZNF592
PRPH CLSTN3
PRPH MGAT1
PKN1 SLC12A4
AMT AR
BTBD3 ZFP36L2
ZNF133 PARD3
SV2A ADRA1A
CD19 TAF1
AHNAK DPYSL3
DCTD CRK
DCTD NONO
DCTD NAAA
NSUN5C BAT1
SNCG PXDN
OPRM1 ABCB6
MVD CYP17A1
MVD ACY1
MVD PLA2G10
MVD CYFIP2
MVD CCR2
MVD OSBPL8
MVD TTYH2
MVD LOC91316
MVD IFNAR2
MVD SNAPC4
RPS23 RPS3A
PRKCQ IL8RB
LAMC2 IDS
AAMP PSMD11
HBXIP ARFIP2
HBXIP SUB1
TP53 MPP2
TP53 SMO
KIAA0802 PXDN
KIAA0894 ACTN1
CYP2D6 TROAP
DOHH AQP7
RNF13 HNRNPA2B1
CORO1A WIPI1
CORO1A STXBP1
CORO1A WWP2
CORO1A INPP1
PMS2L1 KIFC3
PMS2L1 WNT11
HNRNPH1 LOC728643
SPINT2 ERP29
TACC2 DEPDC5
SASH1 PSMB4
SPEF1 DEDD
SPEF1 NUP62
SPEF1 UBE3A
SPEF1 TCOF1
CELSR2 MC2R
DNAJC7 KCNA3
DNAJC7 CHGA
DNAJC7 PTPRR
DNAJC7 RBCK1
ZNF211 SLC24A1
PAX7 PCBP3
RXRA ITM2B
PLCL2 ACCN1
KIAA0040 RAB11FIP5
PCBP3 RPS26
PCBP3 KIFC3
PCBP3 MGAT3
PCBP3 CLIP2
PCBP3 MR1
PCBP3 RECQL5
PCBP3 PCNXL2
PCBP3 SPG20
PCBP3 MYST2
PCBP3 DHRS1
HTRA2 RAC2
HTRA2 RAB3A
HTRA2 COPS6
TRIM66 E2F4
DUSP2 INA
LPHN1 MYO9B
RCE1 MGAT3
CAP1 sept-06
CAP1 TUBA3D
CAP1 HADHA
CAP1 TSPAN3
CAP1 SPARC
CAP1 PRMT2
CAP1 RPS24
CCBP2 B9D1
NUP214 DAGLA
NUP214 EML3
NUP214 EIF3K
SMG6 SPTB
SMG6 CP
TNK1 MC1R
TNK1 GLRA2
TNK1 AGTR1
CRK TBC1D22A
ASB9 MYO1C
SAG MGAT3
TROVE2 PXDN
DNAH9 ABCC10
DNAH9 ODZ4
DNAH9 RUNX2
DNAH9 MXRA8
DNAH9 NCAM1
DNAH9 TUB
DNAH9 RAB3A
DNAH9 SLC18A3
DNAH9 GML
DNAH9 ERVWE1
DNAH9 CRYBB3
DNAH9 BAK1
DNAH9 TSPAN9
DNAH9 CXCL5
DNAH9 MLH1
DNAH9 RNH1
ATP6V1A YME1L1
ATP6V1A NFATC2IP
TNFRSF14 RP1-21O18.1
PPAP2A SRP9
PPAP2A ELOVL5
PPAP2A PDIA3
YKT6 AQP7
YKT6 ABL1
FAU PPIB
FAU PFDN5
GRLF1 MTHFR
GRLF1 LGR5
HRC TCOF1
WSB1 ACTB
WSB1 GOSR1
DDIT3 RBM42
EIF3CL NFATC2IP
EIF3CL ABCA2
EMILIN1 NID1
EMILIN1 DES
DNAJA1 INA
DNAJA1 SUB1
MUC1 WNT11
INHBB GPR3
STXBP5L ABL1
STXBP5L RAD51L3
MATR3 HSF4
ARHGAP12 SLC2A4
SFRS7 SFRS4
PION GNL1
TFAP2A HDLBP
SRPR NCSTN
DYNLL1 COX6C
CAMK1G ZNF592
DHCR7 TADA3L
DHCR7 UQCRC2
DHCR7 GSS
DHCR7 NMT1
TCF15 WDR62
TCF15 MCM2
BCR MYBPC3
BCR PAX8
BCR CDYL
BCR RHBDL1
SOCS1 E2F1
NOS3 FZR1
SBNO2 FMO5
SBNO2 CYP27A1
SBNO2 EPHB1
SBNO2 CEL
SHB HPR
SHB ESPL1
SORL1 HSP90AB1
SORL1 SFRP1
PPIB CNPY2
PPIB P4HB
ONECUT2 ACCN1
HSP90AB1 NONO
HSP90AB1 GNB2L1
HSP90AB1 NCSTN
HSP90AB1 PSMD11
HSP90AB1 AQP5
NDUFS7 POLG
GPM6B PTGIS
POU2F3 OAS2
ZBED1 ATP5J
ZBED1 NPC1
SLC12A4 SERPIND1
SLC12A4 C19orf50
SLC12A4 LGR5
SLC12A4 DIAPH1
SLC12A4 MGAT3
SLC12A4 MDM2
SLC12A4 KIAA0284
SLC12A4 MAPK9
SLC12A4 SVEP1
SLC12A4 IGHMBP2
SLC12A4 F8
SLC12A4 COPS6
SLC12A4 VSIG4
SLC12A4 ZMYND10
SLC4A1 ITM2B
RAC1 NONO
SSX1 SPAG8
SSX1 SLC6A8
SSX1 DPY19L2P2
INSL3 PAX8
KCTD7 HSPA8
ZNF132 PGM3
EDNRA NID1
EDNRA MYL9
SDHD STAU1
SDHD SNX3
SDHD CREG1
SDHD SRP9
SDHD C11orf58
ARMC6 RIMS1
SRPK3 RAB3A
KLRC2 BCL3
KLRC2 EPOR
KIF1B LY9
RPL7 RPS20
CCR5 MMACHC
LCT PPP4R1
LCT MAD1L1
NTRK3 VASH1
NTRK3 MYCBP
SPIB USP11
SFRS2 CSNK1A1
SFRS2 TFRC
HTR1E U2AF2
ZNF22 TUBB2B
TLL2 KCNQ1
NCOA1 CLIC1
LASS1 ENTPD2
ZMPSTE24 CLIC1
DNPEP MYST2
ST3GAL5 IGF1R
C4BPA SCYL3
XDH MAGEA5
XDH COPS6
PI4KB USH1C
AAK1 POLG
AAK1 WNT11
USP11 TRAF3IP2
USP11 KIFC3
USP11 NFYB
USP11 ATP1B2
USP11 MRC2
NDUFS3 TMPRSS6
TENC1 PLEC1
SUPT7L CD34
PIGC PCDH9
PITPNM1 P2RX6
RAD50 P2RX7
MYL9 MYH11
MYL9 PTRF
MYL9 DPYSL3
MYL9 COL4A2
MYL9 SMTN
MYL9 PPP1R12B
SLC9A3R2 MMP15
SLC9A3R2 ATP5G2
SLC9A3R2 NBAS
SLC9A3R2 DFFB
PDIA5 P4HB
PDIA5 LRIG1
SLC9A7 PCDHA12
C2orf24 EPOR
C2orf24 AGFG2
MPG SMO
SF1 LRP1
SF1 WNT11
POM121L2 AQP7
POM121L2 CLEC11A
METTL7A RPS6
METTL7A LAPTM4A
PRPS1L1 PAX8
PSMD11 ABL1
ATF4 SUMO1
ATF4 CALR
DPH2 TMPRSS6
ACTL8 RP1-21O18.1
ZNF187 RHBDL1
GYPE HHLA1
COX6A2 LRP3
COX6A2 CETP
GATA2 TUBB2B
CPNE3 NRTN
UBE3B ALAS2
UBE3B CEACAM3
TUBA4A PKM2
FCGBP WDR62
GTF2B sept-06
ATRX BMI1
PAPPA2 KRT33A
SPTAN1 ACTN1
RGS9 B4GALT3
RGS9 CGB
ERP29 P4HB
ERP29 FKBP2
PCTK3 RHBDL1
PCTK3 CELP
PCTK3 SLC1A7
PRMT2 POLR2E
ECD CD34
WFDC8 RHBDL1
ADCYAP1 IGHMBP2
IFI44 ABCC8
CUL3 IDS
RPL34 C4orf46
RPL34 RPS15A
DTX4 MFHAS1
SCAMP3 STIP1
SIGMAR1 WNT11
ELAVL2 MYO7A
ELAVL2 GOLGA1
ELAVL2 ARFGEF2
ELAVL2 NLGN4Y
ARID4A TUBB2B
PITPNA NDST1
RBCK1 ABCF2
SCN8A RHBDL1
IRF2BP1 RHBDL1
MYCN SPN
DGKD TNK2
IRF3 EPHB2
OPLAH RHBDL1
KIAA0284 RP1-21O18.1
KIAA0284 HCRTR1
KIAA0284 CHM
KIAA0284 PRKACG
MAGEA9 AQP7
MAGEA9 CD3E
MAGEA9 TSHB
MMACHC PRPF4B
NCRNA00171 RAB3A
LOC100129500 NEUROG3
IFNGR2 RHBDL1
ZMYM3 ERCC2
PRICKLE3 HPR
RPS13 RPS10
HHLA1 EFNA3
AMBP GUCA1A
MTG1 INA
FSHR RHBDL1
SOX2 RAB3A
SOX2 TMPRSS6
MGAT4C ATP1B2
CTSW ATP6V0A2
TAF6L PNMT
HSPG2 PTRF
ZNF134 PAX9
IL3 AXIN1
ERF ALAS2
ERF BCL3
MYST2 HAUS5
MYST2 TAF11
MYST2 FZR1
MYST2 H6PD
MYST2 B3GALT4
MYST2 MTX1
MYST2 BRMS1
MYST2 SPINT3
MYST2 PAX8
MYST2 LY6G6C
MYST2 ZBTB7A
MYST2 NUDT3
MYST2 SCD
MYST2 PTPRN
MYST2 GNL1
MYST2 TNPO1
CDC37 ALDH7A1
CDC37 MCM2
CDC37 PRMT1
TNPO1 RELA
TNPO1 ATM
TNPO1 COG7
PSMB4 COX5B
PSMB4 GABARAPL2
PSMB4 C11orf58
PSMB4 GNB2L1
PSMB4 RPS6
PSMB4 HAX1
PSMB4 COL4A6
PSMB4 SDHB
PSMB4 MRPS11
PSMB4 VAPA
TJP1 LAIR1
ITGB3BP DHRS1
NEUROG3 NRP1
NEUROG3 TTF2
NEUROG3 MYBPC3
PLXNA2 TNFAIP6
PDGFRA PTPN9
HPCAL1 PCDH9
FAM189A1 HBBP1
CHKA MTHFR
PPT2 ZNF500
PPT2 ZNF592
MVK MAD1L1
MVK NTNG1
MVK PIGR
MVK RAMP3
MVK ARPC4
MVK BTNL3
MVK PROP1
MVK ADRA1A
SERPINA4 RHBDL1
IBTK CLEC11A
H6PD PRB1
H6PD MCRS1
H6PD SKAP1
LAMC1 BAT1
KIR3DL1 TROAP
KIAA0467 KIFC3
BNC1 SLMO1
ADH1C GNL1
UBOX5 KCNQ1
UBOX5 ATP1B2
UBOX5 FLT1
UBOX5 CD7
E2F1 MR1
E2F1 MC2R
E2F1 BCL2
E2F1 CELP
E2F1 THAP11
E2F1 CDA
OS9 WNT10B
C1orf21 SAR1A
KEL SCAMP5
ATP5J PSMD10
RELA C5orf15
RELA ANXA9
RELA MAGEA4
RELA IL8RB
RELA VBP1
RELA LOC552889
RELA DOLK
RELA ZBTB17
NUMA1 FUS
SPDEF FZR1
EEF2 WDR1
EEF2 NONO
EEF2 RPL28
EEF2 SLC25A6
PTPN9 CACNB1
PTPN9 SLC16A6
PTPN9 INHA
ARL2 PLD2
SYNPO HSF4
SYNPO MR1
RXRB IGHMBP2
CHRDL1 PTGIS
PTK2 ALAS2
C10orf12 BCL3
HTR2A MGAT3
FOLR3 BCAM
CDH1 KRT18
CDH1 ATP6AP1
CDH1 P4HB
CDH1 LRBA
CDH1 NCSTN
CDH1 CD46
CDH1 TM9SF2
CDH1 CD47
P4HB FGF3
P4HB DDOST
P4HB PYCR1
P4HB TM7SF2
P4HB FMOD
P4HB ACLY
P4HB XBP1
ACAN GUCA1A
ACAN HSD17B3
ACAN MTHFR
ACAN HIPK2
ACAN MRFAP1L1
ACAN C16orf88
CBFB SFRS6
ABL2 ZNF592
SCD CRKRS
CAP2 ZNF592
LCK RHBDL1
COMMD4 LDHA
COMMD4 CD7
DUSP3 ABO
STAT4 MC2R
TNKS MICAL2
COL11A1 MTHFR
PPIH C14orf1
FGF3 KIFC3
FGF3 IFIT3
FGF3 ABCB10
FGF3 IGL@
ATP6V1F YME1L1
DDX5 KIAA0247
DDX5 GNB2L1
DDX5 DDX3X
BAHD1 GUCY1A2
KCND3 KRT1
CBX6 CCND1
CBX6 R3HDM2
CBX6 CRYAB
CBX6 AR
WISP2 HPR
EPR1 IL8RB
PKM2 KHSRP
NRTN SLC46A3
NRTN HIPK2
NRTN RHBDL1
NRTN BCAM
RASGRF1 FUT7
RASGRF1 SLC25A1
CCT4 PAX8
CD44 GPR3
SOS1 PCDH9
SULF1 CDKN1B
SULF1 COL4A1
SULF1 MFAP4
LOC26102 SEMA7A
LOC26102 TCF3
LOC26102 FGF18
LOC26102 ADAM15
LOC26102 CARD8
LOC26102 KRT6A
LOC26102 CCL27
MPZ HLA-DOB
HLA-DRA HLA-DPB1
TNK2 LLGL2
GNG10 PSMD10
IFNGR1 SLC30A9
TCIRG1 MYO9B
PDIA3 ODC1
CRYAB GNB2L1
CRYAB ACTB
CRYAB DES
RPL36AL COX6A1
RPL36AL HSPA8
RPL36AL ATP5H
RPL10A RPS15A
RPL10A RPL29
STK35 AVPR1B
KCNAB2 WDR62
KCNAB2 HCRTR1
PRKCB FZD9
PRKCB GUCA1A
PRKCB MFHAS1
TSHB PNOC
CCDC85B KIFC3
NPTN DSTN
NPTN PGAM1
AKR1A1 CLIC1
CORT MYBPC3
ACTB MYH11
ACTB NONO
ACTB ACTN1
ACTB SERPING1
ACTB RTN4
ACTB FAM38A
ACTB ZFP36L2
HCRTR1 RHOH
HCRTR1 IK
HCRTR1 PLEC1
HCRTR1 CFDP1
HCRTR1 WNT11
TGFBI COL4A1
H2AFV PTPN11
H2AFV DPYSL3
NGFR PRL
TBX1 ADAM15
TBX1 PAX9
JRKL LBP
TCOF1 TP53TG5
TCOF1 PSTPIP1
TCOF1 ABL1
ITGB1 MBNL1
ITGB1 PTPN11
ITGB1 DPYSL3
SCYL3 SLMO1
SCYL3 THOC1
SCYL3 C1orf77
GRHPR CLIC1
SAR1A CSPG4
SAR1A TATDN2
SAR1A GINS1
sept-06 EPHB4
sept-06 RRAGA
sept-06 ENPP2
sept-06 MAPRE1
sept-06 NID1
sept-06 RBPMS
sept-06 NFKB1
sept-06 ANP32B
sept-06 NAP1L1
sept-06 WDR1
sept-06 BTG1
sept-06 PAFAH1B1
TRIM33 EPHB2
KANK3 KIAA0323
ELK1 KIAA0999
MTHFR KLHL35
MTHFR NOL7
MTHFR TROAP
MTHFR DGCR9
MTHFR LRIT1
MTHFR PQBP1
MTHFR PLXNB3
MTHFR PARD3
MTHFR FURIN
MTHFR KRT1
MTHFR FAM102A
MTHFR VCX3A
MTHFR RBMXL2
MTHFR EDEM1
GRB14 FADS1
HTR1D DHRS1
PARD3 RAD54L
RPS3 RPL29
ITGA2B ARFIP2
ITGA2B CAPN5
ITGA2B ATP6V0E1
ITGA2B HS6ST1
FILIP1L CYR61
FILIP1L DPYSL3
FILIP1L RRAGA
CIAPIN1 WDR82
NCAM1 KRT1
SLC22A24 CYC1
SLC22A24 CTNS
WT1 COL21A1
RPL30 SNRPE
RPL30 RPS15A
SEC61G ATP5J2
SEC61G HEBP2
SEC61G SHFM1
ZC3H14 SHC2
PTENP1 KRT2
SLC25A6 GNB2L1
SLC25A6 HSPD1
CDKN1B GP2
CDKN1B PIM1
GUCA1A MR1
GUCA1A HNF4A
LRIG1 SND1
LRIG1 GNL1
GARNL4 NUAK1
GARNL4 AKAP4
GARNL4 PRM1
RPL13A RPS20
ICAM5 ALAS2
RLBP1 KRT6A
ZNF79 WNT11
RFX1 DUS4L
RHBDL1 KIAA0323
RHBDL1 ALPK3
RHBDL1 KLHL25
RHBDL1 PGM5
RHBDL1 KCNH2
RHBDL1 PGM3
RHBDL1 ACOT8
RHBDL1 PSME1
RHBDL1 FUT7
RHBDL1 NR5A1
RHBDL1 GFRA2
RHBDL1 HLF
RHBDL1 ADCY2
RHBDL1 NUDT3
RHBDL1 TBC1D22A
RHBDL1 PPP4R1
RHBDL1 S1PR4
RHBDL1 SLC1A6
LUZP1 TERF1
UBXN7 CCNF
HAUS5 DUS4L
HAUS5 TGFBRAP1
PSMD10 ATP6V1D
PSMD10 XRCC5
ITGAV FAM155B
SEC16A KIAA0999
FAM161A AQP5
MTX1 PAK4
MTX1 WDR18
DDX27 SLMO1
P2RX7 MYO1D
P2RX7 ALAS2
P2RX7 EXOSC7
P2RX7 TP53I3
P2RX7 NOP14
ZNF274 INA
ARHGAP4 ACY1
ARHGAP4 E2F4
XPA TPMT
UNC5B ATP1B2
UNC5B CYP4B1
VAMP4 KIFC3
NAAA ZNF217
NAAA CD47
NAAA GYPC
NAAA TUBB
NAAA BCL7A
IFRD2 GPR35
U2AF2 PAFAH1B2
U2AF2 B4GALT4
U2AF2 AKT2
U2AF2 KRAS
U2AF2 SH2B1
U2AF2 PBX1
KRTAP26-1 RP1-21O18.1
TADA3L ARPC2
KLHL25 COL4A3
CTRL INA
SOX12 SLC12A2
ISCU LAPTM4A
ELAVL3 ERCC2
RTN2 ALAS2
C1orf61 POLG
IRF2 WDR62
EWSR1 NBEAL2
EWSR1 RGS11
EWSR1 ARPC4
OGDH UBE2I
REPS2 FSCN2
PDE4C ALAS2
GNL1 WNT10B
GNL1 CAPN6
GNL1 RNF24
GNL1 ABHD14A
GNL1 PRKCH
GNL1 NGF
GNL1 ZNF592
GNL1 TTBK2
GNL1 FUT6
GNL1 RSU1
LAIR1 ABI2
PPP1R10 FGF2
STX2 HIPK2
PHB E2F4
RPL24 RPS15A
MYO1C LAPTM4A
MYO1C GPR35
PPP3R1 HLA-DOB
FLJ39632 FGF2
SERPING1 DPYSL3
SERPING1 SPARC
SERPING1 COL16A1
DOK2 MC2R
EIF2C2 PLEC1
MC2R PCDH9
MC2R TROAP
MC2R GRB2
MC2R LLGL2
MC2R ZBTB40
MC2R TAF1
MC2R CASP2
MC2R MAP2K4
SOX3 CAMK4
SOX3 PLEC1
MR1 ACIN1
MR1 FST
RPS10 SNRPE
RPS10 UQCR
ZNF259 ZNF592
GPR3 CHRD
GPR3 SMAD3
KIAA0999 OAS2
PALLD MYH11
PALLD FHL1
GNB2L1 ODC1
GNB2L1 NHP2
GNB2L1 RPL9
GNB2L1 EIF4A1
GNB2L1 RPL28
GNB2L1 TCP1
ARFGEF2 STAT2
ARFGEF2 PAX9
SLC18A1 PAX8
IRAK1 PLEC1
CHKB NFATC2IP
HIP1R HLA-DOB
RPS21 RPL38
RPS21 EIF3E
RPS21 RPS15A
ZNF646 EPHB2
KIAA1462 HPR
CELA2B SLC6A8
IGL@ CSNK1A1
IGL@ LOC91316
DEXI ABL1
ASL HIPK2
FAM164A FAM155B
BCL3 SYNGR4
BCL3 PCDH9
BCL3 SMARCD1
BCL3 CDKL5
BCL3 THPO
BCL3 KIAA0892
BCL3 TKT
BCL3 TERF1
IDH1 ACLY
IDH1 ATP5J2
HDGF PRKAR2A
HDGF CNTN6
SCN5A PCDH9
BCAM ALOX12P2
BCAM DCAF7
KCNMB1 ABL1
ALPL DMWD
SLMO1 DDT
SLMO1 TIAM1
SLMO1 POLG
SLMO1 PDLIM5
SLMO1 WDR62
RPL23A RPL5
RPL23A RPS7
RPL23A EIF3E
RPL23A RPL12
RPL23A B2M
TTC15 OMG
PCBP1 ZMYND11
KCNC4 ZBTB7A
UNC84B PXDN
ALOX5 CYP24A1
ALOX5 SLC35A2
ALOX5 TMPRSS6
GTSE1 RP1-21O18.1
CYP27A1 CEP135
PTGER3 GP2
PSAP EXOSC7
PSAP CD99
WNT11 SNRPC
WNT11 KIR2DL1
WNT11 PAMR1
WNT11 CBFA2T3
WNT11 VAPB
WNT11 C11orf80
BAP1 INA
IL1RL1 HSF4
RNF185 MCM2
LY6G6C BTN1A1
LY6G6C RFX2
LY6G6C LLGL2
LY6G6C WNT10B
LY6G6C E2F4
LY6G6C PGAP2
LAMA5 NXF1
LAMA5 DLGAP4
FAF2 NFATC2IP
YWHAZ UTRN
RELN YPEL1
MYBPC1 TROAP
MYBPC1 TMEM11
MGP ATP1B2
MGP EFNA2
C5orf15 GDI2
LOC145678 MRPL33
LOC90925 SEMA7A
CD47 TMED10
MAD2L1BP POLG
GPR31 SMO
EMR1 KIAA0323
SEPHS1 EFNA3
SIT1 PRRX1
SLC1A6 GH2
SLC1A6 TUSC2
SLC1A6 NPC2
MEG3 RP1-21O18.1
TGFB1 PFKFB2
TGFB1 KHSRP
FZR1 FSCN2
FZR1 LOC552889
FZR1 CYP2C19
FZR1 AMELX
FZR1 TBC1D9B
FZR1 MORF4L2
FZR1 RAB3A
FZR1 SOAT2
FZR1 ZNF592
FZR1 UCP3
FZR1 PRB1
FZR1 STAT2
FZR1 BAX
CD38 RPS4X
CD38 CTBS
COX6A1 SUB1
COX6A1 ATP5J2
COX6A1 COX6B1
FMOD ATP1B2
PDGFRB RBPMS
RECQL5 HLA-DOB
UROD OAS2
SUPT6H ALAS2
SUPT6H DLGAP4
SUPT6H ZYX
ADCY1 GRINA
UTP14C ANP32A
PGM3 SFRS2B
SAFB2 HPR
H2AFY CTBP2
H2AFY NONO
GPR182 SCGB1D2
UBTF POLR2E
PCMTD2 EPOR
ILF2 ST14
WWTR1 DPYSL3
CFH RBPMS
ST14 TERF2
FAM102A FGF2
FAM102A WDR62
RP2 LY9
SCNN1D REM1
ATP1B2 EPHB2
ATP1B2 AXIN1
ATP1B2 ANP32E
ATP1B2 NDST1
ATP1B2 ADRA1A
ATP1B2 PAX8
ATP1B2 KRT1
ATP1B2 DSG1
ATP1B2 SMARCD2
ATP1B2 WDR62
TTYH2 CD6
RBMS3 CACNB1
OLFML1 EPOR
SUMO1 MORF4L2
MLH1 FADS1
C19orf29 ZRSR2
C19orf29 ZNF592
MARCO OAS2
MARCO WDR62
CSNK1D EIF3F
GUCY2C ABL1
SEMA7A GNA12
SNRPG SHFM1
SNRPG SUB1
IKZF1 OAS2
MFSD10 KIFC3
IVL RAD51L3
COX6B1 CLIC1
COX6B1 UQCR
STAM MYO9B
DES LGALS1
DES ACTN1
CRABP1 STAT2
ATP5J2 PARK7
ATP5J2 TM9SF2
AKAP3 AQP7
TRIM21 ALAS2
PPARD LOC652147
MMP23B PLEC1
EEF1E1 ARFIP2
COPS7A GPR35
IBSP CALR
PISD NFATC2IP
TPI1 ITM2B
ANKRD46 MAPK8IP2
ANKRD46 PTCH1
AP3D1 NONO
HIST1H2AH AMHR2
KDR PLEC1
PXDN NUDT3
PXDN GUCY2F
PTPRJ RDH16
NUPL1 ALAS2
VAMP5 TROAP
CCT3 DDT
CCT3 TCP1
CCT3 HLA-F
CCT3 NHP2
PIR SLC16A2
THBS3 POLG
TAF15 COPS6
SMO C19orf6
SMO RNF216L
WDR62 PFKFB2
WDR62 RPA2
WDR62 NCSTN
WDR62 PRRG1
WDR62 GRIN2A
WDR62 CEL
WDR62 SLC1A4
STAC COL14A1
STAC TM7SF2
SCAMP5 FUT7
SCAMP5 SIPA1L3
FSCN2 LRP3
FSCN2 WNT10B
RMND5B CELP
XRCC5 STIP1
XRCC5 DHRS1
SRRT FUT7
C4A TNXB
AKT3 FGF2
POLR2E HADHA
POLR2E CKAP4
NCSTN EIF4A2
LRCH4 KIAA0391
CHST2 MSH5
THOC2 KEAP1
RPL41 LRP3
SFT2D2 MYBPC3
LDB3 CCNF
PDE4B CSNK1A1
RHEB CEBPB
RHEB DDX3X
CDK4 NHP2
ARFIP2 WASL
ARFIP2 RP1-21O18.1
ARFIP2 TMEM30B
ARFIP2 OFD1
ARFIP2 RER1
AGT SFRS1
MAGED2 MT1X
MAGED2 HLA-G
MAGED2 DLGAP4
MAGED2 RPL10
HSF4 ACCN1
HSF4 PAX9
HSF4 THSD7A
HSF4 MLLT1
HSF4 ZNF337
BBC3 MGAT3
RPS11 RPS6
RPS11 RPL9
RPS11 RPS3A
CHRNE RASGRP3
MFNG TBC1D22A
MFNG CDC42
MYO9B RRS1
MYO9B C11orf52
PRKG1 DUS4L
RPL38 RPLP2
CPB2 HRK
KRT2 PDCD2
KRT2 FUBP3
KRT2 RBPMS
HEBP2 ATP6V1G1
ZNF167 EML3
ZNF167 COPS6
INA PHLDA2
INA RUNX2
INA TMPRSS6
INA IDS
INA POLG
INA MCM2
INA SH2B2
INA ST18
INA CALR
INA ITM2B
INA EIF2B1
INA NCR3
INA ALAS2
INA MLLT3
INA ZNF141
CLTB TROAP
GRINA XRCC6
GRINA GPR35
GRINA ANKHD1
COL4A1 DPYSL3
COL4A1 COL4A2
RPS20 RPS27
RPS20 CD99
HLA-DOB IDS
HLA-DOB IMPA1
HLA-DOB ARFIP1
HLA-DOB SERPINB2
PAXIP1 PAX8
PAXIP1 DDX6
TMC6 MCM2
TROAP HTR2B
TROAP PRKACA
TROAP RAD51L3
TROAP DNAJC8
TROAP M6PR
TROAP DDX3X
TROAP IP6K1
TROAP DPM2
TROAP LOR
EIF5 BCLAF1
SUB1 SRP9
KRT15 KRT5
ANG CGREF1
ANG GPR35
ACTN1 DPYSL3
ACTN1 RBPMS
ACTN1 PPAP2B
PUM2 ADAR
PUM2 NFATC2IP
RBPMS GSN
RBPMS VEZF1
HOXD10 SLC16A5
MCAT SLC6A12
OSBP EPB41
PRM1 FADS1
C5orf30 GP2
BCL2 OAS2
BCL2 KIFC3
VARS TUBB2B
PAX8 HDHD1A
PAX8 TERF2
PAX8 EFNA3
PAX8 ZNF592
PAX8 COPS6
PAX8 KIAA1539
PAX8 CHP2
PFKFB3 LOC652147
ATP5H UQCR
MAEA YME1L1
PFKP DPYSL3
SLC22A13 RP1-21O18.1
PSMB8 HLA-G
PRKACA IGF1R
GLI2 E2F4
CDC42 PAFAH1B2
SEZ6L LLGL2
ETS1 TERF2
ACTN2 CEACAM3
ST20 ALAS2
ST20 MAPK12
NOL3 POLG
ITIH3 CD34
CBX4 TUBB2B
AVP WNT10B
UCP2 PCDH9
RP11-345P4.4 NONO
NOLC1 CSNK1A1
CSNK1A1 KIAA0247
CSNK1A1 TMSB10
SFRS4 KHSRP
SFRS4 HELZ
SFRS4 FUS
AGFG2 FGF2
SLC6A9 DHRS1
SLC6A9 EPOR
SLC6A9 LSM4
HNRNPH2 HNRNPA2B1
BZW1 PGK1
SLC1A7 PSMC3IP
EPHB3 ARPC4
CEBPB IER3
CEBPB CYR61
CEBPB LOC100131311
STK17A ALAS2
STK17A ZBTB7A
STK17A ZBTB7B
TMBIM6 PHB2
TMBIM6 ITM2B
TMBIM6 SRP9
MARK3 PPWD1
MARK3 CD7
NR2C1 OAS2
PRB1 GRIN2A
PRB1 T
CEACAM3 GPR35
CEACAM3 LBP
CEACAM3 E2F4
NFATC2IP C2CD2
NFATC2IP VPS13B
NFATC2IP ABCB6
NFATC2IP STAT2
NFATC2IP PLEC1
NFATC2IP SETD2
NFATC2IP PITRM1
MT3 MT1B
FKBP4 POLD2
C14orf1 FAS
BRD2 SLC25A3
BRD2 POLG
BRD2 FUS
KIAA0323 TNIP1
TCP1 HNRNPA2B1
TCP1 LDHA
TCP1 ATP13A3
MFSD5 VENTX
IQGAP1 RRAGA
FOLH1 ITM2B
SRRM2 MYBPC3
KCTD17 LSM4
NHP2 RABGGTB
NHP2 ICA1
FAM155B DPM2
FAM155B ACOX1
FAM155B VENTX
FAM155B SLC25A3
CDH22 FUT7
SFRS1 LOC728643
YME1L1 NONO
YME1L1 HEXIM1
HPR VENTX
HPR FUT7
SPN TBC1D22A
SPN GPR35
ATXN10 MORF4L2
SLC11A1 ITM2B
ZNF623 PPP2R5D
MDK CD99
TRIM31 BMI1
PAFAH1B1 TMEM47
AQP7 LGR5
AQP7 MFAP4
AQP7 KIAA0892
AQP7 ADAM15
KIAA0247 TFRC
PFDN5 LAPTM4A
PFDN5 SNX3
HSPD1 RPS4Y1
HSPD1 RGS10
HSPD1 TARP
ACCN1 CHST15
ACCN1 TEF
ACCN1 GRAMD1B
ACCN1 FEV
KIAA1539 ENTPD2
PTGIS NID1
TAF12 TMOD1
POLG PLEC1
POLG STIP1
POLG IL8RB
POLG C11orf52
POLG SRD5A1
POLG ABL1
POLG KRT85
SLC29A2 EFNA3
LYL1 VENTX
APOC3 IGFBP5
CYB5R3 DPYSL3
NR1I2 ITGAM
CHST3 GPR15
CHST3 B4GALT3
TUBB3 ECH1
C1orf63 NONO
VPS45 RUNX2
ATP6V0E1 PARK7
JUNB ZFP36
JUNB CEBPD
JUNB IER2
MT1A MT1X
RTN4 ZMYND11
RTN4 PRKAR1A
NTNG1 KRT1
COLQ FUT7
TRAF3IP3 RP1-21O18.1
EIF3E SHFM1
IGFBP5 EIF3F
IGFBP5 MFAP4
BNIP1 IDS
CACNB1 CAMK2B
CREG1 GDI2
PTEN DHRS1
IGF1R MFHAS1
ZBTB40 TERF1
PCDH9 EFNB1
PCDH9 NFKB1
PCDH9 GPR1
PCDH9 CCDC86
PCDH9 GATA4
PCDH9 ALAS2
PCDH9 UCP3
GFPT2 KIFC3
CYP2E1 E2F4
KYNU POU3F4
KYNU SMAD3
KYNU METTL13
RPS27 RPS4X
RPS27 B2M
TUBB2B BZRAP1
TUBB2B BMI1
TUBB2B WHSC2
TUBB2B FLT1
KRT1 ODF2
KRT1 IGHMBP2
TALDO1 POLD2
TALDO1 TM7SF2
TALDO1 SND1
TEP1 KIFC3
BAT3 PLEC1
FAM171A1 NONO
RPL28 PDLIM5
RPL28 LGALS1
PIK3R2 DHRS1
IL32 KIFC3
RPL11 RPS24
R3HDM2 MYH11
NONO OCRL
NONO FBXO9
NONO USP34
NONO EIF3F
NONO PABPC1
NONO NXF1
NONO CST3
RPS15A RPL27
RPS15A TXN
RPS15A RAE1
RPS15A RPS25
PRM2 PLAGL2
DHX30 PLEC1
TNFRSF10D HIPK2
DAXX PLEC1
GABRG3 CLEC11A
TAF1 LGALS7
TAF1 ALAS2
TAF1 FGFR4
UTRN E2F4
UTRN TOP3B
MAPK9 KRT33A
VENTX YPEL1
VENTX LILRA3
MAPK12 ALAS2
CHD8 TUB
ZNF202 KIFC3
ZNF592 HADHA
ZNF592 KRT33A
ZNF592 ZKSCAN5
ZNF592 IDS
ZNF592 GPR37L1
ZNF592 EML3
ZNF592 TCF20
ZNF592 ERC1
ZNF592 ARHGAP26
UCP3 LPA
GSN LGALS1
MYBPC3 LAD1
MYBPC3 MT4
MYBPC3 DDX19A
MYBPC3 FGF9
MYBPC3 MAP2K4
COL19A1 EFNA3
HIST1H3E DHRS1
GABRE YPEL1
DNAJC9 MAP2K4
SLC6A8 ALAS2
SLC6A8 DDX18
SLC6A8 AQP5
ICA1 PYCR1
CHMP2A AQP5
KLHDC10 CLIC1
ADAM15 DHRS1
ADAM15 NFKB1
ADAM15 AVPR1B
CYP11B2 AQP5
EPHB2 ALAS2
EPHB2 PLEC1
EPHB2 CD300C
ENTPD2 NR1H3
ENTPD2 MCM2
WNT10B EPOR
CTBS KIFC3
PNPLA6 ABL1
RRAGA RBPJ
RRAGA LAPTM4A
GDI2 CLIC1
GDI2 SRP9
GDI2 CLEC11A
EPOR RP1-21O18.1
ADCY3 CDC42BPA
GADD45B ZFP36
GADD45B CEBPD
EML3 FAT2
EML3 STAT2
EML3 TERF1
EML3 BTG3
LYZL6 IDS
ITM2B EPS15
ITM2B CREB5
ITM2B FUBP1
ITM2B CIAO1
PSME1 TRIM25
BRD3 TMPRSS6
KLF12 AQP5
RANBP2 ITGAM
PLEKHB1 ARPC4
XPNPEP1 RASGRP3
C8B DUSP7
UQCR ATP6V1D
UQCR NDUFA1
KIAA0895 ALAS2
NPM3 ALAS2
RBPJ NAP1L1
SFRS6 BCLAF1
NDUFA1 COX6C
LOC728643 RBM38
ATP12A ALAS2
FAM38A FUS
FAM38A PLEC1
HLA-DQB1 PSMB9
STAT5B SLC24A1
TARP PDLIM5
YPEL1 DCBLD2
TSPAN1 ATP6V1G1
TSPAN1 ANXA2P3
RAB3A LRP3
RAB3A FGF7
RAB3A KRT32
RAB3A ALAS2
RAB3A BRCA2
SRP9 GTF2A2
ATP13A3 FUT7
RPL9 EEF1A2
RPL9 RPL10
GYPA THBS1
APOE FTL
IFT140 NMB
LY9 RAPGEF1
LY9 MMP17
GALNTL4 PRSS22
RAPGEF2 PRMT1
THBS1 SPTB
GPR171 SLC6A12
ATP6V1G1 YWHAE
PSMB9 TAP1
CXCL9 PMS2CL
CD79A TMPRSS6
TERF2 IL1R2
DKC1 ALAS2
RIN1 TPMT
RIN1 EIF2B1
TUB HCK
NUP188 TP53I11
ACLY SND1
ARPC4 MKI67
FUT7 C3orf32
OR7E24 IL8RB
SNAP91 RUNX2
ACTR2 PRKAR1A
HUWE1 ALAS2
LBP COPS6
SRM IL8RB
DARS MCM2
AHSG ACP1
ODC1 XBP1
PLEC1 MOGS
PLEC1 TNFAIP6
PLEC1 SMG7
CDC42EP4 CD99
ACADS EFR3B
GPR35 VAV1
GPR35 HTR6
GPR35 GP2
TM9SF2 TMEM66
TM9SF2 GAS6
DNAJB1 IDS
APC IL8RB
LAPTM4A ARPC2
CLEC11A PPFIA4
CLEC11A KIFC3
RPS4X RPS6
RPS4X XPC
FHL1 MYH11
DUSP7 RP1-21O18.1
MPDU1 NPAT
MPDU1 KIFC3
USP4 SPG7
ANXA5 HNRNPA2B1
ANXA5 MORF4L2
TMPRSS6 VPS41
TMPRSS6 LOC652147
TMPRSS6 C19orf36
TMPRSS6 HIPK3
XBP1 KRT18
XBP1 PDLIM5
XBP1 SND1
PDAP1 KIFC3
ACY1 PPAP2C
TPMT CD80
SLC17A7 KIFC3
GRAP2 DEPDC5
ZNF473 ALAS2
LPAR2 IGHMBP2
CTNNBIP1 TUSC2
COPS6 FAM168B
TESK2 CCNF
DUSP14 KIFC3
CASP2 SCN2A
KNG1 CAPN5
C2CD3 HIPK2
KRT33A SNX27
LARP4B ECH1
PYCR1 SND1
PYCR1 GAS6
MFHAS1 IGHM
EFNA3 CASP1
EFNA3 DHRS1
PAN2 C1orf156
EDA MGAT3
CDC42BPA GAS6
C14orf79 TNXB
GRB10 KIFC3
STK16 DSG1
ABL1 FUS
CDKN2B ZNF282
NARS ECH1
ALAS2 CDKN2C
ALAS2 MRPL33
ALAS2 IFNA6
ALAS2 FADS1
ALAS2 STAT2
ALAS2 GP2
PSMD14 ESPL1
HSP90AA1 ARPC2
ZFP36L2 BAT1
AQP5 PSD4
AQP5 MRPS12
AQP5 SNRK
IDS HRK
APOC1 HLA-F
PPP2R5D KIFC3
POLR2J MGAT3
DPYSL2 DPYSL3
C4orf46 COX5B
DHRS1 ENDOG
KIFC3 WNT1
KIFC3 STAT2
KIFC3 LOC652147
KIFC3 TAGLN3
MORF4L2 GTF2A2
DSP KRT18
FNBP1 DPYSL3
FUS EIF3F
FUS BAT1
RNF41 CALR
C1QL1 MCM2
CALR STIP1
CALR HNF1B
CALR PHF8
CALR MALT1
SPG7 NEBL
WDR1 DPYSL3
ACP1 SLC24A1
ESR1 MCM2
E2F4 FES
E2F4 TICAM1
E2F4 DYRK4
E2F4 UBE2I
E2F4 CAPN5
CRMP1 RASGRP3
HOXD13 RASGRP3
HLA-F HLA-G
CTSH ARPC2
GUCY2F LOC652147
TUBG1 LOC652147
BCL9 IL8RB
DUS4L UTP3
COL21A1 ZKSCAN1
CLIC1 HSPA8
CLIC1 SSR4
GRM1 MCM2
LOC652147 NTN3
RPS6 TPT1
PAK4 SGSH
CCND1 DPYSL3
TEAD1 MCM2
ABCD4 WNT1
ZP3 SLC16A2
SLC30A9 IL8RB
DPYSL3 TUBA1A
CHRNB1 RASGRP3
SPARC COL3A1
