# Supplementary material for: Functional networks inference from rule-based machine learning models
Source: BioData Min. 2016 Sep 5;9:28. doi: 10.1186/s13040-016-0106-4 (PMC5011349; doi:10.1186/s13040-016-0106-4)
Supplement: Supplementary file 2 — Networks. All networks used in the analysis given as a list of edges. (XZ 11980 kb) [file 13040_2016_106_MOESM2_ESM.xz › networks/funel/LungM/C3.txt]

RASA2 AGER
AGER CLEC3B
GRK5 AGER
FHL1 AGER
NDUFB7 AGER
MYL9 FABP4
P2RY14 AGER
FABP4 PECAM1
HBB CLEC3B
ST6GALNAC2 AGER
MYH11 AGER
RDX AGER
FABP4 CAV1
MYH10 AGER
FABP4 PRKD1
FHL1 FMO2
FABP4 CFD
FABP4 ADRA2C
CFH AGER
FABP4 FHL1
FABP4 GPC3
HBB FHL1
FABP4 DGCR5
GYPB AGER
GPM6A AGER
FABP4 GRK5
ADARB1 AGER
FABP4 SFTPA1B
AOC3 AGER
HK1 AGER
FHL1 CLEC3B
FABP4 CENPB
FABP4 HK1
FABP4 CD226
FABP4 SFTPC
MAP4 AGER
AGER PRKD1
AGER DGCR5
SFTPC GYPB
FABP4 COX7A1
SFTPC CD226
FABP4 CSPG4
FABP4 ADARB1
CD226 AGER
COX7A1 AGER
FABP4 FMO2
C7 AGER
CLEC3B DGCR5
PKD2 AGER
HBB HBA2
ADRA2C PRKD1
PLN AGER
FABP4 HBB
SNRPN AGER
AGER DPT
ADRA2C CLEC3B
FABP4 CLEC3B
SFTPA1B AGER
MYL9 GPC3
AGER CD300C
HBB PRKD1
AGER ADH1C
FABP4 MAP4
FABP4 HBA2
FABP4 GYPB
FABP4 IL15
AGER GPC3
CYP4B1 FABP4
SRPK3 AGER
FABP4 MYH10
AGER CAV1
GPM6A FABP4
AGER FMO2
RNASEL AGER
FABP4 AGER
CFD AGER
FEZ1 AGER
ADRA2C AGER
