# Supplementary material for: Functional networks inference from rule-based machine learning models
Source: BioData Min. 2016 Sep 5;9:28. doi: 10.1186/s13040-016-0106-4 (PMC5011349; doi:10.1186/s13040-016-0106-4)
Supplement: Supplementary file 2 — Networks. All networks used in the analysis given as a list of edges. (XZ 11980 kb) [file 13040_2016_106_MOESM2_ESM.xz › networks/funel/LungM/C2.txt]

FEZ1 CA2
SFTPC SLC18A2
ANGPT1 LTB
EMG1 AGER
CLEC3B GLRX
RASA2 CLEC3B
MT1P2 CLEC3B
SFTPC FLOT2
SEMA3F CAV1
CLEC3B COX7B
RPS21 ANXA1
VWF GATA6
VCAM1 FHL1
AGTR1 CAT
CYP1B1 AGER
ADCY7 AGER
HK3 AGER
FABP4 GP9
EDNRB STOM
TFPI FMO2
CORO2A AGER
DNAJB1 EMP1
SFTPC AGL
SFTPC GSTO1
GUK1 FMO2
PEPD HBB
EBNA1BP2 FMO2
ANXA1 CLEC3B
HAX1 CLEC3B
ANGPT1 SFTPC
DES AGER
PZP CAV1
ZC3H3 AGER
CYP4B1 SFTPC
ITK FHL1
CES1 AGER
CLEC3B MEF2A
SFTPC PRPH
SFTPC OASL
PPP3CB FHL1
ANGPT1 RUNX3
PLAT CLEC3B
AGER CKS1B
GNL2 TNNC1
GUK1 CLEC3B
TNNC1 FEZ1
SFTPA1B TM9SF1
GPD2 FMO2
S100A9 GPC3
ANGPT1 TIAL1
TSPAN8 COX7A1
GPM6A ADAM10
COX7A1 PTGDS
LPL FHL1
ARHGAP5 FMO2
CAV1 CNTN1
GPA33 AGER
OMD AGER
NR4A1 TNNC1
SFTPC ERBB3
SEPT8 CLEC3B
DNAJB1 CALCRL
FGF13 FMO2
HSF2 CAV1
RRS1 AGER
COX7A1 CCL13
HBB S100A4
CNN1 FOXF1
PTGER4 AGER
THRA COX7A1
CNN1 CAV1
AGER MAN1A1
TNNC1 VCAN
EMP1 CLEC3B
COX7A1 ACTA2
KIAA0513 FMO2
SFTPC YY1
TNNC1 ABCG1
PRKCB CAV1
SFTPC TFAM
ATF3 AGER
FGF13 AGER
CCR6 CAV1
HMGN3 FMO2
SFTPC MPO
CUL7 AOC3
ACHE CAV1
CAV1 PIK3CA
SFTPC PDE4A
SFTPC CUGBP2
STXBP2 ANGPT1
SPOCK2 COX7A1
F3 FEZ1
CLEC3B HIST1H4E
NMI CDX1
HSPA4 AGER
LAMP2 CAV1
CSTA STOM
PTPN11 CAV1
STIL AGER
SERPINA1 FHL1
SFTPC S100A9
AGER HSPA6
TNNC1 TFPI
CES1 CAV1
UQCRC2 AGER
ANGPT1 CKM
CLPS FMO2
ZC3H3 CLEC3B
SFTPC LPO
S100A4 EMP2
MTHFD1 AGER
BPGM FMO2
FHL1 G6PD
NDUFV2 FMO2
ASNS AGER
FEZ1 BTN3A2
PLP1 EBNA1BP2
GSS CAV1
TRH AGER
GTF2H1 FMO2
PSMC1 CLEC3B
CYP4B1 AQP1
RRM2 FMO2
CES1 SRPX
AGER PRIM1
SLC2A4 CAV1
CSTA SFTPC
SELP AGER
CDX1 CAV1
HBEGF CLEC3B
PSMC1 AGER
SFTPC COX7A1
PZP FMO2
CAV1 HIST1H4E
RCAN1 AGER
ALDH1A1 FOXF1
MAOB FMO2
PZP CLEC3B
GRIA1 COX7A1
OR3A1 AGER
AGER TRPC1
CES1 PTN
FMO2 GPC3
AGL AGER
AGER HIST1H4E
TNNC1 ANXA1
FOLR1 FEZ1
TNNC1 MYH8
SEPT6 FHL1
RPL18 COX7A1
SFTPC CSNK1G2
COX7A1 COL6A1
STXBP2 FEZ1
LPL GPC3
CR2 FHL1
CD226 AGER
LITAF PIK3CA
ACOT2 FHL1
VRK2 CAV1
CXorf40B FMO2
CFD NTRK2
GFER FHL1
SFTPC H19
FEZ1 ETV5
SFTPC GRM1
FBN1 COX7A1
NKG7 STOM
CLEC3B NUCB2
CALD1 FOXF1
AGER SGK1
SFTPC TNFAIP6
NID2 SFTPC
CLEC3B NTRK2
RAD21 CLEC3B
EMP3 KRT4
ANGPT1 IL4R
IGFBP6 AGER
AGER GTF2H4
CNN1 CYP4B1
SEPT5 AGER
SRPK3 FMO2
FABP4 THRA
HOXA1 AGER
CES1 CFD
AGER JUND
AGER MEOX2
MCAM STOM
COX7A1 ETV5
SFTPC DNMT1
ARL4D AGER
BMS1 TNNC1
CA2 GPC3
CLEC3B PIK3CA
BTN1A1 GATA1
FABP4 CAV1
TGFB1 CLEC3B
ACP5 CFD
LTA4H FMO2
FUT3 ADH1C
GPM6A AGTR1
SPOCK2 CES1
AGER HIST1H4C
FUT1 CLEC3B
IL10RA FHL1
HLCS FMO2
LPIN1 AGER
SFTPC RBBP6
FEZ1 PITX1
FEZ1 ZNF250
AGER SEPP1
ATP5J AGER
TNNC1 FGFR1
CAMK2G CLEC3B
C2orf3 CLEC3B
MPZ CAV1
C7 AGER
C21orf2 FMO2
HSPA4 FOXF1
DNA2 TNNC1
HBB TFRC
TNNC1 CAV2
PLP1 CAV1
CLPS CLEC3B
FMO2 S100A3
COX7A1 HLA-E
SFTPC CYP2C9
UBC CAV1
OAZ1 SFTPC
FABP4 APOA1
AQP1 FHL1
CDX1 FMO2
FHL1 ZNF250
C4A PIK3R1
CFD AGER
FEZ1 AGER
TJP2 AGER
PKMYT1 CLEC3B
AGER POLR2B
PRCP FHL1
GATA1 FMO2
AGER GATA1
SFTPC HYAL1
PDCD2 AGER
CYP4B1 CD52
CYP4B1 CHN1
PCK1 AGER
NUP214 AGER
CLEC3B BTG2
PSMD2 FOXF1
PIK3R1 FOXF1
COX7A1 PPIC
FHL1 FMO2
SERPINB2 CAV1
COX7A1 ZNF135
CYP4B1 FEZ1
SFTPC SNW1
GRK5 CFD
COX7A1 HARS
TWF1 AGER
DLGAP1 CAV1
ADH1C PTPRM
FABP5L7 ADH1C
STK3 CLEC3B
CLOCK AGER
FMO2 SGK1
ARHGAP5 AGER
COX7A1 IGHM
CLDN5 SFTPC
CLEC3B PPP6C
MT1P2 FMO2
COX7A1 CD36
CES1 GATA6
FEZ1 DBI
HLA-G CAV1
SFTPC HSPA1A
COX7A1 EZR
SERPINB2 FEZ1
EFNB3 FMO2
ALOX12 ANXA1
PLA2G1B SPARCL1
GBE1 CALCRL
PIK3R1 AQP1
CFD AKAP12
COX7A1 CTNNB1
FEZ1 IDH3B
ARHGDIG FMO2
AKAP10 TERF2
CYP1B1 FMO2
TNNC1 PIK3R1
AGER OXTR
CD226 FMO2
FHL1 SLC4A2
ACTG2 CLEC3B
BMP5 CLEC3B
CALCRL GTF2H1
ANGPT1 MAP1A
GIP FMO2
EFNB1 FHL1
SNRPE FMO2
CXCL12 AGER
USP14 CLEC3B
SFTPC LAMA4
PDGFRB COX7A1
BCL2 AOC3
CD48 FHL1
RLF CAV1
CUGBP2 AGER
COX7A1 LUM
SFTPC ATF3
MPO CLEC3B
SFTPC ADARB1
SFTPC NAMPT
CLDN5 FHL1
AQP4 FMO2
GJA5 GPC3
C8A AGER
EPHX1 CAV1
AGTR2 AGER
SPRR2C CAV1
TNNC1 RRM1
MUC2 FMO2
COPS8 CAV1
PRDX6 CAV1
CR2 FEZ1
SNRPN AGER
SFTPC ABCB10
BCL2L2 CAV1
USP13 CLEC3B
CES1 S100A4
KIAA0232 AGER
AGER CLEC3B
ANGPT1 DSC3
FHL1 KRT4
SFTPC HTT
COX7A1 KCNN3
KCNJ8 CLEC3B
BET1 SFTPC
RLF CLEC3B
EDEM1 COX7A1
CES1 CALCRL
DDX1 FMO2
SDC4 SFTPC
GATA6 GPC3
FOXF1 TFRC
SFTPC RPP30
KRT5 AGER
CALCRL LMAN2
SFTPC TAF1A
JUNB CLEC3B
PRIM1 FMO2
CALCRL HOXB7
TALDO1 FHL1
AGER CD46
LPL CFD
HSD11B2 AGER
TNNC1 KRT4
LUM FMO2
FPR1 FEZ1
RPS27 CAV1
KIAA0232 CLEC3B
GATA6 CLEC3B
PIK3R1 KCNJ15
BCL2L2 CLEC3B
AGER MN1
SCRN1 CALCRL
HBB GPC3
CUL7 FEZ1
RUNX2 CLEC3B
PTK2B CAV1
CXCR4 FEZ1
ELMO1 CAV1
PCNA CLEC3B
AGER ZNF250
COX7A1 GLRX
FHL1 DBI
TRH ORC2L
ARHGAP5 AQP1
TNNC1 MEIS3P1
FKBP1A AGER
BMI1 AGER
CES1 KRT4
POLD2 CAV1
AGER TNC
CES1 ANXA3
AGER ANXA1
AGER MT1P2
SLC39A9 CAV1
CAV1 FDPS
RDX SPARCL1
KRT7 FHL1
LAMP2 AGER
FABP4 CA2
HLCS AGER
INPP5D FHL1
AGER MC1R
CFP STOM
EPHX1 AGER
CLEC3B CHRFAM7A
COX7A1 COL6A3
SFTPC SERPINI1
SFTPC AGER
CHN1 STOM
HSPA13 CAV1
ATP6V1C1 FMO2
THOC1 MAPK3
PML CAV1
PPBPL2 CAV1
TEC CAV1
LPL COX7A1
AGER NT5E
FABP4 LRRC16A
FEZ1 RDBP
GRK5 ALDH2
FEZ1 FMO2
CPB2 CLEC3B
ACTG2 CAV1
SFTPC CLEC2B
IL1R1 BTG2
TJP2 TNNC1
PTGER4 CLEC3B
GALNS CLEC3B
CDR2 AGER
SFTPC ELAVL4
FABP4 CHAD
FAM3C CLEC3B
ARPC2 CAV1
CFD PLIN2
RUNX1 COX7A1
S100A4 GATA6
CES1 FGR
ATP1B2 COX7A1
AGER DGCR5
CALCRL GATA6
FGF2 CAV1
HLCS CLEC3B
SNRPE AGER
CFD CAV1
PAK2 CAV1
CYB561 CLEC3B
VLDLR ADH1C
CYP4B1 S100A4
RDX CLEC3B
SFTPC BTN1A1
RARRES2 CAV1
STAT6 AGER
CNN1 CES1
UGP2 GATA6
CD1C AGER
ALDH3B1 GNG11
GEM CAV1
SMARCA1 CLEC3B
FHL1 ILVBL
TRIB1 FMO2
OASL TNNC1
GCNT1 AGER
CSNK1G2 CAV1
MYH11 KRT4
AGER COX7B
C8A CLEC3B
CTDSP2 CAV1
SNRPN CLEC3B
CYP4B1 ADH1C
TNNC1 GSS
CLEC3B MEOX2
GPKOW CLEC3B
CES1 AQP1
PASK CLEC3B
CLDN5 KRT4
SFTPA1B GPC3
PCOLCE HBB
CD52 GPC3
HBB CLEC2B
TALDO1 FMO2
AGER TNFRSF11B
MYB FMO2
LSS CAV1
TNNC1 TEC
CLEC3B GNL1
LEP AGER
CRY1 AGER
FABP4 PTN
TFRC MCHR1
SFTPC CALD1
CBR1 AGER
CYP4B1 FHL1
SFTPC NDUFA12
AOC3 AGER
IRX4 CAV1
CAV1 HIST1H2AD
SFTPC KYNU
AOC3 RBP4
CUL7 SPARCL1
RNASE1 CAV1
RGN AGER
MUC2 AGER
SPTBN1 AKAP12
PIK3R1 CPA3
MAP3K5 FMO2
CCR6 CLEC3B
HPRT1 AGER
ALDOC FMO2
RASA2 FMO2
CD300C FMO2
AGER PBX3
GRK5 SFTPA1B
S100A4 CFD
CDX1 AGER
TPM1 COX7A1
DGCR5 FMO2
GFER AOC3
CYP4A11 AGER
NTRK2 FMO2
JUNB AGER
HSPB3 AGER
ANGPT1 PRCP
CPM AGER
PTPN7 COX7A1
MCAM FOXF1
TNNC1 LAMB1
CAV2 STOM
TFRC AGER
LRRC14 FABP4
AGER CHRND
HIST2H4A TNNC1
CCL13 CAV1
OMD CLEC3B
FMO2 HIST1H2AD
CKM FHL1
PNOC FMO2
PLAT TNNC1
AGER GNL1
AGER PEBP1
FHL1 MYH6
ZAP70 COX7A1
CYP1B1 CLEC3B
TNIP1 SFTPC
ABI2 CLEC3B
CAV1 ATP13A3
MAN2C1 CLEC3B
KIAA0114 TNNC1
AOC3 CFHR2
CES1 CD1C
CNN3 AGER
SFTPC HRG
ANGPT1 SELL
TGFB3 SFTPC
AGER TNNT2
FHL1 CDS1
FOXF1 PBX3
ITGB1 CLEC3B
FOXF1 FMO2
TRH GSR
S100A4 KRT4
COX7A1 CYBB
PTPN7 FHL1
MCAM FMO2
SFTPC AQP1
S100A8 KRT4
PIK3R1 PEBP1
MCFD2 AGER
TNNC1 TFCP2
COX7A1 FN1
GPM6A CFD
TIMP3 COX7A1
CST6 SPARCL1
AGTR1 FMO2
ANGPT1 FCAR
C7 TNNC1
AGTR1 FOXF1
FABP4 TNFAIP6
CPB2 AGER
EMP1 AGER
COL19A1 COX7A1
HTR1E AGER
LOXL1 CAV1
TNFAIP6 AGER
RAB2A CAV1
CPD CLEC3B
MCM3 DNA2
STXBP2 FHL1
SFTPC RPL36AL
TUBGCP3 AGER
PRCP FEZ1
GPM6A ADH1C
CFP FMO2
KCNJ5 CAV1
PBX1 FHL1
CLEC3B TERF2
CLEC3B TNC
AFAP1 COX7A1
SFTPC RPS21
UPK1A FMO2
FOXF1 CCL15
CPT2 FMO2
XRCC6 AGTR1
RB1 AGER
FABP4 PMCH
ATF3 CLEC3B
SPARCL1 CAV1
TNNC1 GTF2H1
BCL2 FHL1
ANGPT1 C4BPA
FEZ1 RBP4
RUNX2 FMO2
ORC2L FMO2
RBP4 GPC3
FEZ1 OXA1L
ZNF592 SFTPC
CKM FEZ1
FHL1 SLPI
COX7A1 HIST2H4A
PCGF2 CAV1
AGER SF3A1
SLPI CAV1
FRMPD4 FMO2
UBC AGER
FRMPD4 CLEC3B
SFTPC PLAT
KIAA0114 CAV1
ANGPT1 CLCN5
CYP2B7P1 FHL1
NCAM1 CAV1
AGER BPGM
GUCY1A3 CAV1
AQP4 AGER
KLK1 FMO2
CKM AOC3
ADH1C GNG11
TALDO1 CALCRL
ANGPT1 UGT2B4
AGER TCP1
CDS1 CLEC3B
SFTPC TIMM44
GDNF CAV1
FHL1 MB
GALK1 AGER
PSMC1 ABI2
SPOCK2 AKAP12
FMO2 CAV1
KRT4 CAV1
PPAT CLEC3B
SFTPC BMP5
SFTPC TFRC
PTMA FMO2
CCNH AGER
PIK3R1 AGTR1
FHL1 FCAR
ANPEP CLEC3B
PSMA2 FMO2
TNNC1 GATA6
IL1R1 AGER
AGER CAV1
BCL2L2 AGER
TYR CAV1
MEST AGER
EXTL2 CAV1
AGER TGFB1
KIAA0020 SFTPC
FMO1 COX7A1
C18orf1 CAV1
CES1 FMO2
PKN2 FMO2
HTR1E FMO2
SFTPC DEK
EMP1 CAV1
EXT2 CAV1
CALD1 OXTR
SPARCL1 HBA2
EMP1 CHRFAM7A
HBB AKAP12
FGR GPC3
ACTG2 CYP4B1
CTSE COX7A1
CCL13 AGER
COX7A1 TXNRD1
BET1 CLEC3B
GAS1 CAV1
CA3 AGER
EZH2 FMO2
HBB KTN1
RRAGB CAV1
CES1 FOXF1
GRM1 COX7A1
CRY1 CAV1
COX7A1 SERPINB6
SPOCK2 AGTR1
LAMP2 FMO2
FCGBP AGER
RDX VWF
COX7A1 KRT4
MARCH6 CAV1
COX7A1 ATP5D
THOC1 FMO2
ANGPT1 EFNB1
AGER IL11
MTMR11 CLEC3B
CES1 SEPP1
SFTPC GCH1
CES1 AADAC
FBP1 AKAP12
CBR1 CLEC3B
TNNC1 CKS1B
EPS8 CLEC3B
PIK3R1 CAV1
SFTPA1B COX7A1
GCNT2 FOXF1
EFTUD2 AGER
SFTPC C2
SNRPE CLEC3B
CALCRL ZNF250
C8A CAV1
PTPN11 HIST1H4E
AOC3 CD6
LMAN2 FMO2
CA3 CLEC3B
GSS FMO2
CTSD GATA6
GALNS AGER
CYP4B1 LAMA4
CAV1 BMPR1A
STK3 FMO2
SFTPC FMO2
CYP4B1 AOC3
GPA33 CLEC3B
MCM3 TNNC1
RDX CAV1
COX7A1 NR4A3
FHL1 IDH3B
CALCRL NME4
HAS1 AGER
NRF1 CAV1
PTPRM FMO2
ANPEP AGER
SFTPC RBMX
SFTPC TSPAN7
HIST1H4C CAV1
AGER RRM2
PPAT AGER
PCK1 CLEC3B
FDXR SLC39A9
TAP2 AGER
GZMM CAV1
SFTPC THAP11
CES1 GALK1
AGER KRT31
SFTPC MPV17
AGER YAP1
NMI CAV1
DOC2A CLEC3B
ELN AGER
GSS CLEC3B
HTR1E CLEC3B
PLN AGER
LYL1 AGER
GABPB1 CAV1
AGER PIK3CA
CLEC3B SF1
ADRA2C CLEC3B
ANGPT1 ATP6V1C1
CLEC3B CLIP1
CLEC3B TSN
ORC1L CAV1
KRT4 FMO2
RRS1 CLEC3B
TNNC1 HIST1H4C
CPT2 AGER
MED21 FMO2
RBP4 SPARCL1
CTBP1 FMO2
GNPDA1 SFTPC
CNN1 TNNC1
AGER AYP1p1
AGER PPP1CC
UPK1A CLEC3B
PDXK GPC3
COX7A1 CNN3
SFTPC MFSD10
AGER CPD
FABP4 ANXA1
ARHGAP5 STOM
ATP2B1 CFD
SFTPA1B EMP1
MPZ ANGPT1
SFTPC PPP6C
PEPD CES1
GAL3ST1 AGER
TNNC1 CAV1
COX7A1 APBB2
FABP4 TNNC1
CLEC3B FDFT1
AOC3 KRT4
NP GPC3
SFTPC HTATSF1
FHL1 NR2F6
CLEC3B ETV5
COX7A1 CTSK
GSR FMO2
CPB2 FEZ1
POLG KRT4
SFTPC HSD17BP1
ANGPT1 COMT
GYPA CAV1
ARHGDIG CLEC3B
TAP2 CLEC3B
PIK3R1 FOLR1
ANGPT1 CAV1
SFTPC LBR
AGER RRM1
RBP4 KRT4
IQGAP1 SFTPC
DCHS1 FABP4
C8B FMO2
FOXK2 CLEC3B
SFTPC FAM110B
COX7A1 AGER
RHEB AKAP12
LAMP2 CLEC3B
THOC1 CLEC3B
RPS27A FMO2
COX7A1 GSR
CAV1 INPP5A
KNTC1 COX7A1
MSTP9 CAV1
MCHR1 FMO2
TNNC1 SCP2
FASLG COX7A1
SERPINA1 FEZ1
CES1 PCOLCE
NR5A1 KRT4
TNNC1 CHN1
EMP1 RPL3
FKBP1A FMO2
S100A4 PTPN9
SPOCK2 S100A4
RNASEL AGER
GPA33 FMO2
TMEM151B COX7A1
BTG2 AGER
FABP4 AGTR1
ADAR FHL1
MTMR11 FMO2
SFTPC APP
RASA2 AGER
CALCRL CAV2
FAM189A2 AKAP12
MRC1 KRT4
CYP4A11 CAV1
CLDN5 COX7A1
LMAN2 CLEC3B
ZFP36 AGER
TNNC1 CUGBP2
COL4A3 CAV1
SFTPC CCL15
FUT6 CAV1
CD48 COX7A1
FEZ1 FRZB
IRS1 AGER
TIMP3 SFTPC
ADH1C CA2
PLAT AGER
CLDN5 FEZ1
MAN2C1 AGER
SEMA4D AGER
IGLL1 FEZ1
CALCRL CACNA1D
FGF4 FHL1
DOC2A FMO2
ANGPT1 CYTH2
CPD CAV1
SFTPC RDBP
TNNC1 HOXB5
TNNC1 MARS
SFTPC CFD
RELA AGER
CYP2A6 CAV1
PECAM1 GSS
PBX3 CLEC3B
AGER CD300C
CLEC3B S100A3
FKBP1A CLEC3B
TCF7L2 CAV1
CES1 VWF
JUND FMO2
RUNX1T1 CAV1
COX17 FMO2
CES1 AKAP12
COX7A1 GAMT
NR2C1 CAV1
CALCRL FLAD1
ANGPT1 OASL
CES1 TNNC1
CYP4B1 ANXA1
CALCRL ANXA1
ANGPT1 DCT
TRPC1 CAV1
SFTPC S100A4
MALL SPARCL1
CTBP1 AGER
HSD17B10 MT1P2
AGER KRT4
ALDH3B1 CAV1
FABP4 H19
ST6GALNAC2 AGER
THOC1 HBB
SFTPA1B PIK3R1
SPOCK2 AQP1
ITGAE CAV1
IDS CAV1
PTHLH COX7A1
AKAP12 FMO2
COX7A1 CAV1
AGER GLRX
COX7A1 EXTL2
CLIP1 FMO2
SSBP1 CLEC3B
FHL1 CFHR2
CPM CALCRL
ARHGAP22 FMO2
SFTPC SLC39A9
AOC3 FOXJ1
NCOR2 FMO2
TNNC1 CFD
CPB2 FMO2
KCNJ8 FMO2
SFTPC ADH1C
FMR1 CAV1
CES1 STOM
NUMB AGER
ALOX12 FMO2
ANXA8L2 SPARCL1
SUZ12 FMO2
CES1 FEZ1
AGER PCSK1
TNNC1 PTPN11
FHL1 FES
COX7A1 CA2
C2orf3 AGER
SMARCA1 AGER
C8B CDX1
SFTPC CXCR4
FEZ1 CAV1
GSS AGER
RGN CLEC3B
CDC34 CLEC3B
SFTPC CST6
BMI1 CAV1
OR3A1 CLEC3B
CXCR4 FHL1
AKAP12 CLEC3B
LOX TNNC1
PTGIS AGER
RPS25 CAV1
ALDH3B1 FOXF1
SFTPC AES
MRPL19 CLEC3B
FCGR3B GPC3
GBP1 CLEC3B
MEF2A AGER
GNA11 CAV1
RDX AGER
CCL25 AGER
CYP4B1 SFTPA1B
AGER PIK3C3
CYP4B1 ADARB1
AGER PZP
GATA6 STOM
CLEC3B MARS
MLC1 CLEC3B
AGER GATA3
FMO2 BTG2
DLX2 CAV1
FOXF1 ANXA1
SFTPC ETS2
SFTPC TM9SF1
CES1 CYP2J2
MT1E FEZ1
FMO2 PIK3CA
MTHFD1 CLEC3B
COL11A1 COX7A1
CDX1 FHL1
ANGPT1 FMO2
PTGR1 AGER
ARHGAP5 CLEC3B
CFD EXT2
TNNC1 SPARCL1
PSMB8 CAV1
MYT1 CLEC3B
S100A4 AGER
EMP1 FMO2
ANGPT1 PTPRM
CES1 PIK3R1
AGER ADH1C
CPB2 PSG7
ANGPT1 CYP2C9
HOXB5 GPC3
VLDLR AGER
CALCRL ETV5
UBE2A COX7A1
OMD CALCRL
CALCRL IGFBP6
SFTPC HIST1H4C
AGER SPARCL1
PSG7 AGER
AGER CTSK
CFD FMO2
TNNC1 OXTR
FHL1 TNNT2
CES1 CA2
SP140 CAV1
BST1 CAV1
ADRA2C FAS
FOXF1 CAV1
GAS1 AGTR1
MCFD2 CLEC3B
RUNX2 LUM
COX7A1 WARS
ANGPT1 PIK3R1
TNNC1 BAG1
NR4A1 CALCRL
SFTPC PSMA6
SFTPC IFNA5
CYP4B1 EDN2
ANGPT1 ALDH1A1
BCL2 FEZ1
SFTPC MTHFD1
IRS1 CLEC3B
AQP1 CFD
EMP1 PTX3
SFTPC PPP1CC
COX7A1 HK3
AGER MAPK3
ANGPT1 CPM
TNFAIP2 FMO2
PSMD2 ANXA1
ITK AOC3
POLB CAV1
ARHGDIG AGER
FHL1 EBP
KRT2 AGER
CLEC3B TAF13
PLA2G1B FEZ1
FHL1 AKAP12
FTH1 CAV1
FEZ1 MAPRE2
COX7A1 KIF5A
SUMO1 CAV1
CCR6 AGER
GPC3 FEZ1
COX7A1 PGC
SCRN1 CLEC3B
HSPA13 AGER
CNN1 GPC3
KCTD2 SFTPC
MT1G CLEC3B
FOXF1 AKAP12
SLC5A5 CLEC3B
ACSL1 FMO2
COX7A1 CD52
COX17 TNNC1
C1QB GPC3
ANGPT1 HSPA1A
S100A4 STOM
EIF2S1 AGER
RLF COPS8
AGER PEX19
EMP3 GATA6
ANKRD36B CLEC3B
COX7A1 LAMA4
CAV1 KRT9
CYP2J2 AGER
AGER ADSS
COX7A1 EXT2
SPOCK2 RBP4
CALCRL ABCG1
AGER TXNRD1
EBNA1BP2 CLEC3B
BCL2L2 FMO2
HK3 PPP6C
SFTPC SIM2
COX7A1 RPL28
S100A4 ADH1C
ZC3H3 FMO2
PIK3R1 RARRES2
TSPAN7 COX7A1
ANGPT1 FOXF1
P2RY14 GPC3
AGTR2 CLEC3B
NEFL AGER
HBB ADH1C
HSD11B2 FMO2
FEZ1 CCL19
ANGPT1 COX7A1
ANPEP CAV1
TNFAIP6 CLEC3B
CLEC3B CHRNE
CD300C CAV1
ASNS ARVCF
GAS1 COX7A1
SFTPC ATP2B1
CYP4A11 CLEC3B
AGER TCF7L2
DPYSL3 COX7A1
USP13 AGER
TNFAIP6 STOM
AGTR1 ANXA8L2
MAP1A FHL1
COX7A1 HMOX1
CPT2 CLEC3B
CLEC3B STARD3
SPOCK2 GNG11
JUND CLEC3B
MMRN1 FEZ1
THOC1 AGER
KCNJ5 AGER
FHL1 AGER
CDC34 TNNC1
CTBP1 CLEC3B
CYP4B1 SRPX
POSTN AGER
ITGB3BP AGER
FGF13 CLEC3B
MUC2 CLEC3B
LOX COX7A1
SFTPC KLF4
CLDN5 GNG11
STXBP2 AOC3
CLEC3B PCSK1
ZFP161 SFTPC
SFTPC ANXA6
AGER ERCC2
SFTPC APLP2
STIL CLEC3B
CYB561 AGER
TNNC1 COASY
CES1 GNG11
RUNX2 AGER
TJP2 CLEC3B
CES1 AOC3
FUT4 AGER
CLEC3B SGK1
SPOCK2 FOXF1
RNF113A CAV1
ANGPT1 ANXA1
TNNC1 PDXK
PIK3R1 TAGLN
SFTPC CTDSP2
PLP1 CLEC3B
GPM6A STOM
GPKOW AGER
SFTPC IDUA
CEBPE CAV1
CAV2 ADH1C
COX7A1 FUT3
HBB FEZ1
CYP4B1 COX7A1
TNXB SPARCL1
HIST1H4C FMO2
SFTPC DUSP5
CLEC3B OXTR
IGFBP6 CLEC3B
ZFP36 FMO2
GPM6A ANXA8L2
KIFC1 CAV1
RAD50 CAV1
CALCRL EMP1
PIK3R1 PTGDS
MT1G FMO2
PIK3R1 ABCA3
COX7A1 RPL19
DOC2A AGER
RCAN1 FMO2
SMARCD2 CAV1
CNN1 RBP4
SFTPC FKBP1A
FLAD1 AGER
NEK4 CAV1
RARS AGER
FEZ1 CORO1A
CFP AGER
STK3 AGER
PUM2 AGER
RELA OR3A1
SEMA3F FMO2
COX7A1 SIRPD
ITGA9 CAV1
IQGAP1 AGER
AGER UCHL1
SFTPC ITGAL
SFTPC ZNF84
FHL1 CLCN5
ADARB1 KRT4
SFTPC PBX3
TBX2 ADH1C
HSPA13 FMO2
HBB NAP1L1
ELK1 CLEC3B
CALCRL MUC8
BET1 CALCRL
CACNA1D FHL1
SFTPC ATP2B3
BMP5 AGER
ARL6IP1 FMO2
LTB CAV1
ETF1 AGER
CTBS FEZ1
PCK1 FMO2
AGER TAF13
COX7A1 COL6A2
CHN1 CAV1
S100A4 RBP4
P2RY14 ADH1C
TRH FMO2
CALCRL ADRA2C
ADRB2 SFTPC
RDX FMO2
MN1 CAV1
IL8RB CAV1
PLA2G16 CAV1
SFTPC DDX39
F13A1 CLEC3B
GPD2 CLEC3B
DNA2 CLEC3B
OXTR FMO2
CYP4B1 SPARCL1
CPB2 COX7A1
CD99 COX7A1
S100A4 GPC3
ADD1 AGER
SFTPC CLIP1
TSFM CAV1
KLK1 CLEC3B
BTG2 CAV1
AGER H1F0
FMR1 CLEC3B
SFTPC AKAP12
CLEC2B FMO2
AKAP12 CAV1
ANGPT1 PTGDS
PSEN2 FMO2
FABP4 FEZ1
PTPRM GPC3
CPB2 SPARCL1
FABP4 KRT4
SFTPC GTF2H1
CD79B FHL1
PIK3R1 FMO2
SPTBN1 STOM
AQP4 MEF2A
PPP3CB FEZ1
COX7A1 IL15
FOXF1 HIST1H4C
FEZ1 PTPRC
DLG1 FHL1
RAC1 CAV1
CDS1 CAV1
MYB CLEC3B
FCGBP CLEC3B
AQP1 AKAP12
AGER DNMT1
SFTPC WEE1
COX7A1 RBP4
AGER SLC39A9
CCL13 CLEC3B
COX7A1 GPC3
SFTPC PSIP1
SFTPC NRGN
NEK4 FMO2
CALCRL CCL13
TFDP2 AGER
SELP CAV1
IL11 CLEC3B
PTPN9 FMO2
TNNC1 PBX3
FAM65B AGER
COX7A1 BBC3
SPARC FOXF1
ADH1C GATA6
WNT5A CLEC3B
TNNC1 CALD1
PIK3CA FDPS
PWP2 CAV1
PIGH CLEC3B
GRM4 CAV1
S100A8 ADH1C
PECAM1 ALDOC
BMI1 CLEC3B
SCRN1 AGER
SOAT1 CAV1
SFTPC PTPRM
FABP4 CALCRL
LRRC17 AGER
RBMS2 CAV1
SFTPC RAB5B
LPL AGTR1
SFTPC TXNRD1
FGFBP1 AGER
MCHR1 CLEC3B
GRK5 CAV2
OR3A1 FMO2
GABRA3 FHL1
RPLP1 MCHR1
SFTPC CLP1
KLK1 AGER
FHL1 CDC25C
GPR21 CLEC3B
LPL AOC3
FPR2 CES1
SFTPC MYB
POLR2B CLEC3B
AOC3 IDH3B
CLOCK CLEC3B
HBB NEUROG1
SFTPC DDX21
AKAP12 HIST1H2AD
NPPC FEZ1
SFTPC TAF10
SFTPA1B CLIP1
FKBP1A TNNC1
AKAP10 AGER
S100A4 FMO2
ALDOC CAV1
CLEC3B TXNRD1
TNFAIP2 CLEC3B
SFTPC FHL1
SEPT7 FHL1
ME1 CLEC3B
CDC27 CAV1
KCNJ8 AGER
SFTPC CALCRL
SFTPC GNA15
THOC1 HPRT1
ACSL1 AGER
FGR AKAP12
AGER GPC3
SRPK3 AGER
SFTPC GATA1
SFTPC CES1
SFTPC CDK10
COX7A1 ITGA5
CRABP2 CLEC3B
SFTPC SSB
CUL7 FHL1
KIAA0226 COX7A1
SNRPN FMO2
STS CAV1
SFTPC ANXA1
PITPNA SFTPC
CLEC3B PTX3
PIK3R1 TBX2
SEPT6 FEZ1
SFTPC XRCC6
MPO FMO2
SERPINA1 COX7A1
CFD TULP1
ARHGEF6 CYP4B1
MYOM1 FMO2
EBNA1BP2 AGER
STAT6 CAV1
CXorf40B CLEC3B
GRK5 ANPEP
TPM2 COX7A1
NEFL CLIP1
CDC5L SFTPC
LPL AKAP12
CYP3A4 CAV1
SF3B3 CAV1
TGFB3 COX7A1
P2RY14 CYP4B1
AGER ACO1
NCOR2 CAV1
CLIP1 CAV1
LPIN1 CAV1
VCAM1 COX7A1
CLPS AGER
ANPEP FMO2
MYL9 STOM
FPR1 CAV1
GATA1 CLEC3B
SPARCL1 FMO2
ZCCHC11 AGER
ANGPT1 SLC11A1
RNASEL CLEC3B
S100A8 GPC3
TGFB1 SF3A1
KIF5B FMO2
SFTPC GPD2
AGER BAG1
CES1 CLEC3B
KIAA0040 SFTPC
AGTR2 FMO2
ANGPT1 CYP4B1
CKM FMO2
TNNC1 AKAP12
COX7A1 CTSC
PLA2G1B FHL1
COX7A1 ADH1C
CAMK2G AGER
TAP2 FMO2
SAT1 AGER
CYP4B1 TFRC
TNNC1 CDS1
SFTPC KLKB1
FRMPD4 AGER
BGLAP CLEC3B
ZNF24 CAV1
NR4A1 AGER
AOC3 MPST
FHL1 HCLS1
GAS1 FMO2
COX7A1 CALD1
FABP4 EEF1A1
AGER SERPINI1
FOXF1 CHN1
HSD17B10 AGER
ANKRD36B AGER
MGAT3 CAV1
RPL3 CAV1
ANGPT1 TNNC1
PBX3 FMO2
FAM3C SFTPC
PLA2G1B GPC3
SFTPA1B FEZ1
SFTPC FEZ1
CRHR2 CAV1
RCAN1 CLEC3B
TFPI2 AGER
RXRG AGER
SFTPC UCP2
LMO4 CAV1
RLF FMO2
GTF2H1 CLEC3B
SFTPA1B SEMA3B
SFTPC ACVR1
NT5E CLEC3B
ANGPT1 ALPL
PTMA CAV1
PCDHGA12 AGER
NELL2 COX7A1
SFTPA1B AGTR1
AGER COPB1
PTGDS FEZ1
SFTPC ABL2
CLOCK CAV1
EXT2 CLEC3B
ORC1L AGER
ANGPT1 AGER
AGER AP2S1
STOM SPARCL1
COX7A1 FGF7
AGER FMR1
NEK4 CLEC3B
ANGPT1 CD22
NOLC1 CAV1
LTA4H COX7A1
IL16 FEZ1
NR4A1 FMO2
LCP1 FEZ1
CFD KRT85
CLEC3B PRIM1
AKAP12 GPC3
GPD2 AGER
SLC39A9 CLEC3B
TNNC1 CPD
SFTPC BRCA1
SFTPC CA2
COX7A1 SQSTM1
ADRA2C FMO2
CES1 ARHGAP22
HOXA1 FMO2
SFTPA1B CAV1
HLA-DPB1 COX7A1
BET1 FMO2
RHEB SFTPC
CFD RBP4
SFTPC CFP
IER2 CLEC3B
PLP1 FMO2
FHL1 BTN3A2
FHL1 FRZB
BET1 CAV1
SLC15A1 FMO2
F10 AGER
SFTPC UBE2D3
PTGDS FHL1
USP14 AGER
COX7A1 BTN3A2
COX7A1 CXCL12
FEZ1 DGCR5
FABP4 RPL36AL
HBEGF AGER
RARRES2 KRT4
TNC FMO2
TNNC1 GPC3
S100A4 DEFB1
SFTPC ABAT
STATH CAV1
SLC11A1 CFD
PKMYT1 FMO2
AGER PTPRM
SFTPC IDS
PDXDC1 CAV1
C8A NCOR2
CAV1 RABEPK
GATA6 CD52
SFTPC GTF2E1
AGER TSN
LMAN2 AGER
IGJ COX7A1
AGER FDPS
CAV1 SERPINI1
POU3F2 CAV1
IL4R PPP6C
SFTPC CEACAM6
FEZ1 IL13RA2
ANGPT1 FLI1
TJP2 FMO2
FEZ1 ANXA1
SFTPC CYB5A
RAD21 AGER
LITAF AGER
MYB AGER
MMRN1 FHL1
ZNF250 CLEC3B
PIK3R1 SEMA3B
TNNC1 COX7A1
SIM2 SLC39A9
MPO AGER
TBX5 AGER
CES1 S1PR1
P2RY14 CES1
ADH1C KRT4
S100A4 CLEC3B
FEZ1 POU5F1
ATP5D CAV1
CCR4 CAV1
PASK AGER
TNNC1 CYB561
CES1 NDUFB7
COX7A1 CHI3L1
DNA2 AGER
CYP2B7P1 COX7A1
SEMA3F AGER
ANGPT1 SERPINA1
TRIB1 AGER
LCP1 FHL1
AGER CLEC2B
HIST1H4C CLEC3B
PSMC1 FMO2
CPB2 ETF1
NEK4 AGER
C1QB CFD
GATA1 ANXA6
KIAA0232 C21orf2
COX7A1 ROR2
NPPC FHL1
TM9SF2 AGER
TNFAIP2 AGER
SFTPC HNRNPC
AGER PSMA6
ITGA9 CDS1
SEPT8 SFTPC
SFTPC SFRS2
KRT4 CLEC3B
RNF2 CAV1
SLC5A5 AGER
SLC11A1 SPARCL1
PDGFRL CLEC3B
CALCRL GPC3
RB1 CLEC3B
PPOX CAV1
TNNC1 ADH1C
P2RY14 AQP1
ELK1 AGER
CELA2B CAV1
TGFB1 FMO2
PPP2R2B AGER
ADH1C CAV1
CR2 AOC3
HBB CTBS
HBB DEFB1
SFTPC GLI3
ZNF154 CAV1
SFTPC PCOLCE
INHA CAV1
SFTPC CKS2
AGER S100A3
SFTPC FST
AGER POU6F1
SFTPC KRT4
UBE2V2 AGER
SFTPC FCGR3B
SFTPC POLR2L
SRPX AGER
EZH2 AGER
AGER SF1
RASGRF1 FHL1
AOC3 MAPRE2
RLF AGER
ANGPT1 MMRN1
CDS1 AGER
ASNS CLEC3B
ADRB2 AGER
LGALS1 COX7A1
HSD11B2 CLEC3B
SFTPA1B CAV2
FOXF1 FGF8
SPOCK2 PIK3R1
GPM6A CCL15
SFTPC CASP7
DES CLEC3B
BET1 AGER
TFDP2 CLEC3B
CLEC3B POU6F1
FHL1 CORO1A
AGER NCK1
ST3GAL1 AGER
COX7A1 SCTR
SFTPC GJA1
LAMA4 CAV1
CSTA AGTR1
CLEC3B SERPINI1
SFTPC CRYGD
SPOCK2 SFTPA1B
ANGPT1 USP9X
AGER FAS
AOC3 CA2
CD226 CLEC3B
SFTPA1B FHL1
FOSB AGER
SFTPC NTRK2
GTF2H1 AGER
AP3M2 SFTPC
MAP3K5 AGER
CES1 FHL1
MEST CLEC3B
RPS21 AGER
SFTPC CDC27
ISCU FEZ1
SFTPC CHN1
FOXF1 GPC3
OMD FMO2
MCHR1 AGER
GUK1 AGER
AADAC GATA6
HLCS TM9SF2
CES1 SFTPA1B
SMAD4 CAV1
WRN CAV1
KRT2 FMO2
NUP214 TGFB1
SFTPC FDXR
ETFA AGER
CES1 LAMB1
LUM AGER
CD36 CLEC3B
SSB CLEC3B
FUT1 AGER
ANGPT1 PITX1
SFTPC SPARCL1
PDHX CAV1
CORO2A CAV1
PNOC AGER
CLEC3B DGCR5
COL13A1 CAV1
CALCRL CDS1
LGALS7B CAV1
CRABP2 AGER
RPLP1 AGER
SFTPC CLTA
NR4A1 CLEC3B
ENPEP CAV1
SFTPC EIF5A
CXorf40B AGER
LPL SPARCL1
CLDN5 GPM6A
VCAN AGER
SFTPC SLC2A3
OCM2 CAV1
SFTPC NDUFB7
TAF13 CAV1
CYP2D6 CLEC3B
MGAT3 SFTPC
FEZ1 LTB
PIK3R1 ADH1C
ARVCF FMO2
AGER CHN1
PRPH AGER
SPOCK2 CYP4B1
GPR21 AGER
AKAP12 AGER
KPNB1 AGER
AGER ALDOC
SFTPA1B EZH2
CDC34 AGER
FLAD1 CLEC3B
COX7A1 NRGN
ZNF638 GRK5
S100A4 COX7A1
KRT4 CD52
ABI2 AGER
SFTPC PLEK
AGER CLCN6
KRT2 CLEC3B
TLN2 AGER
RPS25 CLEC3B
CAMK2G FMO2
FMO2 RB1CC1
FHL1 FOXJ1
LOC96610 FMO2
GFER FEZ1
AGER PPP6C
ANGPT1 TALDO1
CNN1 SFTPC
BST1 AGER
P2RY14 CAV1
MKRN3 AGER
PUM2 PPP6C
CES1 COX7A1
ELK1 FMO2
SRPX STOM
SFTPC SLC25A3
FPR2 GPC3
AGER KRT15
ANXA1 FMO2
PCOLCE COX7A1
COX7A1 COL10A1
SPRR2E FOXF1
OASL CALCRL
MAP1A FEZ1
HBB SPARCL1
AGER CLIP1
FABP4 CLEC3B
SFTPC CAV1
CYB561 FMO2
SFTPC PCK1
TNNC1 OXA1L
IFI35 CAV1
CDR2 CLEC3B
E2F4 AGER
ASNS FMO2
ANGPT1 BCL2
SPOCK2 GPC3
AGTR1 CSNK1G2
PSMD7 FMO2
CPM CAV1
ANGPT1 RNASE1
COX7A1 TNFAIP2
SFTPC SAT1
ME1 AGER
SLC9A6 AGER
HBB FMO2
CDC5L COX7A1
CAV1 GPC3
SFTPC CXCL12
SFTPC BLMH
EZH2 CLEC3B
SFTPC GTF2E2
SFTPC AGTR1
ALDOC RAC1
FHL1 RBP4
TNNC1 EXT2
COX7A1 FOXF1
CES1 UGP2
OAT AGER
SFTPC TBXA2R
ANGPT1 SLPI
PLP1 AGER
CXCL12 CAV1
PIK3R1 ANXA8L2
CXorf40B CAV1
TNFAIP6 FEZ1
ALDH3B1 SPARCL1
COX7A1 FMO2
AGER HIST1H3A
YWHAB CAV1
CPB2 CAV1
NPPC AOC3
SRPK3 CLEC3B
SELL FEZ1
GCNT1 CAV1
PPP6C FMO2
PIK3R1 CCL15
ZFP36 CLEC3B
AGER FGFR1
SPTBN1 ARHGAP5
TAF13 FMO2
FHL1 LTB
GALM AGER
ACY1 CAV1
CES1 HBB
FOSB CLEC3B
SLC39A7 AOC3
ADSS FMO2
NOLC1 AGER
FABP4 AGER
ADRA2C AGER
CLDN5 CES1
BPGM CLEC3B
FHL1 CST6
AGER TERF2
UPK1A AGER
FEZ1 CD22
SFTPA1B HIST1H4C
SFTPC CNTFR
CBR1 FMO2
NR5A1 COX7A1
TRH CLEC3B
IL4R CLEC3B
SEC24C AGER
COMT PIK3R1
FEZ1 MAP4K1
SFTPC EMP1
NUCB2 CAV1
JUNB FMO2
FHL1 UGT2B4
ANGPT1 F3
KIAA0232 FMO2
HBB FHL1
SFTPC HAGH
ITPR1 CAV1
FEZ1 PTPRM
MEIS3P1 AGER
CDX1 CLEC3B
PSME2 SFTPC
PRKAR2B CAV1
HERC1 AGER
SFTPC TNNC1
IGF2R CAV1
SFTPC FGFBP1
JUNB CAV1
GALM BPGM
CLEC3B COPB1
AGER GSR
EXT2 ADH1C
ACTB CAV1
C8A FMO2
CDKL5 CAV1
FABP4 HBB
RNASE4 COX7A1
POLG AGER
PIK3R1 SPARCL1
FGFR1 CAV1
PSMD7 COX7A1
PTGIS FMO2
MEOX2 FMO2
AGER CHRFAM7A
ANXA2 CAV1
COX7A1 SPARCL1
HLCS CAV1
RNASEL FMO2
AOC3 BTN3A2
COX7A1 PDLIM1
PIK3R1 GATA6
CAV2 FEZ1
AQP4 CLEC3B
ALDOC CLEC3B
CYP4B1 ARHGAP5
