# Supplementary material for: Functional networks inference from rule-based machine learning models
Source: BioData Min. 2016 Sep 5;9:28. doi: 10.1186/s13040-016-0106-4 (PMC5011349; doi:10.1186/s13040-016-0106-4)
Supplement: Supplementary file 2 — Networks. All networks used in the analysis given as a list of edges. (XZ 11980 kb) [file 13040_2016_106_MOESM2_ESM.xz › networks/funel/LungM/C4.txt]

FABP4 NDUFB7
FABP4 ACHE
FABP4 GJA1
FABP4 TFRC
MRC1 CLEC3B
FABP4 MEOX2
CLEC3B MEOX2
FABP4 PECAM1
RPS27A AGER
SFTPC FMO2
ACSL1 FABP4
RLF AKAP12
NUP214 AGER
FABP4 MYOM1
GDNF TNXB
CLEC3B SEPP1
RDX AGER
MCHR1 AGER
FHL1 CD52
FABP4 HTT
AGER PIK3C3
FABP4 GP9
ACTG2 RDBP
FABP4 ANXA3
FABP4 S100A9
DOC2A AGER
AGER RDBP
PTPN11 AGER
FABP4 AOC3
FABP4 TNXB
CRY1 AGER
FABP4 PTN
FABP4 ITGAL
FABP4 DBI
AGER FN1
DOC2A FABP4
FHL1 TXNRD1
FAM189A2 GPC3
AOC3 AGER
PPAT AGER
IER2 AGER
CPA3 AGER
TAP2 AGER
RXRG AGER
DES AGER
AGER ITGAL
LYL1 CLEC3B
AGER MYOM1
FABP4 CHI3L1
FABP4 TYR
AGER KRT31
AGER UCHL1
FABP4 GTF2H4
FABP4 BCL2
FABP4 FN1
FABP4 ADARB1
CLOCK AGER
CES1 AGER
ARHGAP5 AGER
MCAM ADRA2C
CLEC3B DGCR5
DOC2A CLEC3B
FABP4 NEFL
FABP4 NCAM1
FABP4 GTF2H1
SCP2 AGER
TNNC1 AOC3
LYL1 AGER
FABP4 ACOT2
AGER PIK3CA
GYPA AGER
CYP4A11 AGER
ADRA2C CLEC3B
FABP4 FLOT2
BMP5 AGER
CXorf40B AGER
FABP4 SFTPA1B
FABP4 CUGBP2
FABP4 BTN3A2
MYT1 CLEC3B
CLEC3B CLIP1
KRT4 FMO2
FABP4 GPC3
AGER HAGH
AGER COPB1
S100A4 AGER
LAMA4 AGER
CPT2 AGER
AGER ADH1C
RRM2 CLEC3B
ISCU AGER
AGER HTT
GRK5 CLEC3B
FABP4 HBA2
UPK1A CLEC3B
FABP4 PPP3CB
ANGPT1 AGER
FABP4 ANXA1
FABP4 PRCP
SNW1 FHL1
FUT3 CLEC3B
FABP4 SLC11A1
IFI35 AGER
AKAP12 AGER
FABP4 INHA
CLEC3B PIK3C3
AGER GNL1
FABP4 GALM
FABP4 DDX1
AGER SPARCL1
PTGER4 AGER
FHL1 MYH6
C7 CLEC3B
C18orf1 FABP4
FHL1 POU3F2
PECAM1 GPC3
FABP4 TAF10
FABP4 MPV17
MYL9 FABP4
FABP4 ANPEP
FABP4 FTH1
LCP1 KRT4
FABP4 AKAP10
FABP4 TPM2
FABP4 TNNC1
TIAL1 AGER
HCLS1 FMO2
FGF13 AGER
AGER KTN1
SFTPC AKAP12
TYR AGER
FABP4 ZNF135
FABP4 EMP2
RBMS2 AGER
FABP4 C1QB
GPC3 AGER
FABP4 KRT4
AGER MYH8
FABP4 DES
ACSL1 COL19A1
FABP4 NRF1
CUGBP2 AGER
FABP4 HIST1H3A
FABP4 RLF
FABP4 COMT
FABP4 USP9X
FABP4 GRK5
FABP4 CTBP1
FABP5L7 DGCR5
FABP4 MPO
HSPA4 AGER
DCHS1 FABP4
AGER DDX1
PIK3R1 ARPC2
AGER ETV5
FABP4 TAGLN
FABP4 COX7A1
FABP4 RPL36AL
ARVCF AGER
COX7A1 AGER
FABP4 SGK1
AGTR2 AGER
LCP1 FMO2
FABP4 MT1E
FABP4 TNFAIP6
FABP4 UBC
FABP4 AGTR2
FABP4 SEPP1
MCAM AGER
ARHGDIG AGER
ANGPT1 FABP4
AGER LTB
FABP4 TM9SF2
NUP214 FABP4
FABP4 GATA6
FABP4 MMRN1
FABP4 MEF2A
PIK3R1 AGER
FABP4 CAV2
FABP4 HERC1
PBX1 AGER
AGER CLIP1
SNRPN AGER
COMT AGER
FABP4 INPP5D
FABP4 CLEC3B
FABP4 FLI1
LMAN2 AGER
FABP4 CCR4
FLOT2 AGER
INHA AGER
FABP4 SPTBN1
AGER PLEK
NCAM1 AGER
FABP4 GDNF
GSTO1 CLEC3B
AGER NUCB2
FABP4 MYH8
TIAL1 FABP4
CYP4B1 FABP4
ARVCF TXNRD1
FABP5L7 AGER
RNASEL AGER
TNNC1 AGER
PIK3R1 FHL1
FABP4 EMP3
KIAA0232 AGER
RAD21 AGER
ARHGEF6 AGER
AGER CLEC3B
AGER PRIM1
RASA2 AGER
FHL1 KRT4
FABP4 S1PR1
FABP4 LMO4
FABP4 CALCRL
NDUFB7 AGER
KCNJ8 CLEC3B
FABP4 PLA2G16
VWF CLIP1
HBB GTF2H1
SFTPC COX7A1
RLF CLEC3B
TPM2 AGER
FABP4 EMP1
SLC9A6 AGER
KRT5 AGER
FABP4 SNW1
LMAN2 CLEC3B
FABP4 RXRG
AGER POU5F1
FABP4 CXCL12
AGER TXNRD1
FABP4 SCP2
DNA2 AGER
RPL36AL AGER
FAM189A2 AGER
FABP4 PTPN11
OR3A1 AGER
FABP4 IL16
AGER TRPC1
FABP4 ADRA2C
IL16 CLEC3B
MYL9 AGER
AGER TPM1
FABP5L7 ZNF135
BCL2 AGER
FABP4 IL1R1
HIST1H4C CLEC3B
ITGB1 AGER
FABP4 ITK
FHL1 CLEC3B
FN1 CLEC3B
ARPC2 AGER
FABP4 CCNH
FABP4 ISCU
KIAA0232 CLEC3B
NEFL AGER
EMP3 AGER
CD226 AGER
FABP4 SERPINB6
FABP4 PBX1
FABP4 FMO2
NEFL CLEC3B
FABP4 RASGRF1
TM9SF2 AGER
AKAP10 AGER
FABP4 PDLIM1
FABP4 HSPA4
KRT4 CLEC3B
SFTPC FHL1
CLEC3B NUCB2
KCNJ8 ELAVL4
SLC5A5 AGER
S1PR1 AGER
AGER CD300C
FABP4 IRX4
KRT4 HCLS1
USP13 AGER
FABP4 KRT2
FABP4 HSD11B2
FABP4 BMP5
KCNJ8 AGER
CCNH AGER
IL16 FHL1
FABP4 POU3F2
SLC11A1 CAV1
ACSL1 AGER
CRY1 FABP4
IL1R1 AGER
FABP4 LAMA4
SRPK3 AGER
AGER GTF2H4
AGER CAV1
KCNJ8 FABP4
AGER FMO2
PRCP AGER
BCL2L2 AGER
INPP5D AGER
H19 AGER
FABP4 AGER
HOXA1 AGER
ADRA2C AGER
AGER MEOX2
THOC1 AGER
FABP4 FOXF1
LAMP2 AGER
FABP4 GYPA
FABP4 CA2
RBMS2 FABP4
AGER TGFB1
FABP4 CPB2
FHL1 AGER
CTBP1 CLEC3B
FABP4 ADH1C
AGER TERF2
SFTPC KRT4
UBE2V2 AGER
SFTPC AGER
CTBP1 AGER
SFTPC ANXA1
SRPX AGER
AGER KRT4
ANGPT1 PECAM1
IL1R1 GPC3
TAP2 FABP5L7
EZH2 AGER
ARL4D AGER
FABP4 H19
EFNB3 AGER
RBMS2 CLEC3B
ST6GALNAC2 AGER
FABP4 LTB
FABP4 FCGR3B
FABP4 CAV1
FABP4 FAM189A2
COL19A1 FABP4
FABP4 SNRPN
FABP4 SERPINA1
MARCH6 AGER
RLF AGER
AGER POU3F2
FABP4 CFD
FABP4 HIST2H4A
FABP4 IFI35
FABP4 TAP2
FABP4 FHL1
CXorf40B CLEC3B
FABP4 RELA
FABP4 ZFP36
FABP4 IER2
FABP4 POU5F1
HBB FHL1
FABP4 DGCR5
SNW1 AGER
CA3 AGER
AGER HIST1H4C
FABP4 ARVCF
FABP4 RBBP6
FABP4 ELAVL4
ACOT2 AGER
FABP4 ETV5
ADARB1 AGER
SPTBN1 CLEC3B
HAS1 CLEC3B
SFTPC AOC3
HERC1 AGER
COL19A1 AGER
FABP4 SFTPC
AGER SEPP1
FABP4 CYP2C9
ELMO1 FABP4
AGER DGCR5
FABP4 PIK3R1
FABP4 PTGER4
FTH1 AGER
IL15 AGER
C7 AGER
ELAVL4 AGER
PECAM1 AGER
FABP4 HBB
KIAA0232 H19
AGER NCK1
SPTBN1 AGER
FABP4 PLEK
FABP4 CCL15
VWF AGER
IL16 AGER
FABP4 TPM1
FABP4 GAS1
LMO4 FMO2
KIAA0232 POU3F2
FABP4 SPARCL1
FABP4 IL15
GSS AGER
CXCL12 AGER
HBB AGER
ARHGEF6 FABP4
CD226 CLEC3B
AGER HBA2
FABP4 CPA3
GPM6A FABP4
EFTUD2 LAMP2
SAT1 AGER
ACTG2 AGER
CFD AGER
EFTUD2 AGER
FEZ1 AGER
FABP4 FABP5L7
FABP4 ARPC2
