# Supplementary material for: Functional networks inference from rule-based machine learning models
Source: BioData Min. 2016 Sep 5;9:28. doi: 10.1186/s13040-016-0106-4 (PMC5011349; doi:10.1186/s13040-016-0106-4)
Supplement: Supplementary file 2 — Networks. All networks used in the analysis given as a list of edges. (XZ 11980 kb) [file 13040_2016_106_MOESM2_ESM.xz › networks/funel/LungM/C1.txt]

AGER CLEC3B
RASA2 AGER
GRK5 AGER
SNRPN CLEC3B
NDUFB7 AGER
AGER PECAM1
HBB CLEC3B
FABP4 PECAM1
ACSL1 FABP4
DCUN1D4 FABP4
MYH11 AGER
RDX AGER
DCUN1D4 AGER
FABP4 CCR6
FHL1 PRNP
MYL9 AGER
FABP4 FCER1G
AFF1 AGER
FABP4 GPC3
P2RY14 FABP4
FABP4 AFF1
ITGB1 AGER
FABP4 CSRP1
CYP4B1 FHL1
CFP AGER
AOC3 AGER
CNN1 AGER
FABP4 CENPB
FABP4 LGALS3
FABP4 HK1
FABP4 HYAL1
FABP4 CSPG4
GYPC AGER
CD226 AGER
FABP4 FMO2
FABP4 LRRC32
CLEC3B DGCR5
PKD2 AGER
C7 FHL1
SCAP FHL1
PLN AGER
SFTPC FHL1
ADRA2C CLEC3B
FABP4 HAB1
FABP4 PRG4
FABP4 SCGB1A1
HSPB3 AGER
FABP4 SFTPA1B
AGER CD300C
FABP4 GYPC
AGER ADH1C
FABP4 HSPB3
FABP4 MAP4
FABP4 HBA2
ACSL1 AGER
AGER GPC3
FABP4 ZBTB16
SRPK3 AGER
FABP4 MYH10
CLEC3B LRRC32
FABP4 AGER
EMP2 AGER
IGFALS CLEC3B
MYH11 FABP4
ADRA2C AGER
AGER GNL1
SCGB1A1 AGER
FABP4 MYL3
AGER SPARCL1
FHL1 ADRA2C
C7 CLEC3B
FHL1 OSTF1
FHL1 AGER
CLEC3B CDO1
SCAP AGER
SFTPC AGER
MYL9 FABP4
FABP4 AADAC
FABP4 SRPX
FABP4 SRGN
FABP4 TNNC1
ST6GALNAC2 AGER
FABP4 CAV1
FABP4 PRKD1
MYH10 AGER
FABP4 EMP2
FABP4 FEZ1
FABP4 FRY
CFH AGER
FABP4 FHL1
FABP4 GBP2
FABP4 DGCR5
HBB FHL1
AQP4 FABP4
FCER1G CLEC3B
FABP4 IGHMBP2
FABP4 GRK5
ADARB1 AGER
MYL3 AGER
FABP4 SFTPC
GBP2 AGER
AGER DGCR5
AGER CDO1
FABP4 COX7A1
FABP4 HLX
IL15 AGER
COX7A1 AGER
AGER LRRC32
HLX AGER
C7 AGER
C7 HBB
PRG4 AGER
LGALS3 AGER
FABP4 HBB
IGHMBP2 AGER
SNRPN AGER
AGER DPT
FABP4 CLEC3B
FABP4 CD86
FABP4 IGFALS
VWF AGER
FABP4 CSDA
TGFBR2 FABP4
GCHFR AGER
CCR6 AGER
FABP4 GCHFR
FABP4 VWF
FABP4 GYPB
FABP4 GNG11
RNASEL AGER
GPM6A FABP4
ACTG2 AGER
CFD AGER
FEZ1 AGER
