# Supplementary material for: Functional networks inference from rule-based machine learning models
Source: BioData Min. 2016 Sep 5;9:28. doi: 10.1186/s13040-016-0106-4 (PMC5011349; doi:10.1186/s13040-016-0106-4)
Supplement: Supplementary file 2 — Networks. All networks used in the analysis given as a list of edges. (XZ 11980 kb) [file 13040_2016_106_MOESM2_ESM.xz › networks/funel/GSE3726/C3.txt]

HIST1H4B EPS8L3
YY1 MUC13
UBE2O TMPRSS4
LGALS4 TF
CES2 MUC13
ZC3H7B MUC13
KRT20 CLN8
LGALS4 FUT2
TMPO MUC3B
EIF5B GUCY2C
TDGF1 LOC79999
PI3 LGALS4
PI3 MUC13
TDGF1 ASCL2
GAL3ST1 C1orf163
PI3 NIACR2
LGALS4 RGS4
PML CXCL5
IL8 ASPH
MYO6 RAPGEF2
MECOM CDH17
CDH17 ABHD2
MUC2 MUC13
LGALS4 NPAS2
PDE4C MUC3B
USH1C MEP1A
MAB21L2 LOC152719
TDGF1 H2AFY2
CXCL1 CLN8
TRAK1 TMPRSS4
CDH17 ATAD3A
MAB21L2 DOCK3
CDH17 PML
LGALS4 LOC100130741
USH1C TNFSF14
LGALS4 NPHS1
CDH17 CD47
PCK1 KRT20
PML DKFZP564C196
CXCL1 ARID3B
NUDT1 DES
PPP1R10 LGALS4
CCL20 UBE2O
CXCL3 TRPC4
PI3 IL8
MUC2 MUC3B
CDH17 DNASE1
CDH17 PIN4
LGALS4 KCTD14
CDH17 SMAD6
CDH17 DRD1
TLE4 ZBTB32
GATA3 CDH17
GSTP1 MUC2
ABCC3 MAB21L2
PDE4C HKDC1
FABP1 DDC
LGALS4 OBSL1
CDH17 TGM2
MUC2 FOXF1
MUPCDH FZD5
SLCO1B3 AURKA
TDGF1 FBXW12
CCL20 FABP1
DDX24 MUC13
GPX2 HS3ST1
MEP1A SMG1
PI3 TDGF1
TGFBRAP1 MUC13
FABP1 SLC2A8
GUCY2C ABCC3
CCL20 CHP2
LY6H MUC13
LGALS4 PMFBP1
CDH17 SCYL3
TDGF1 GPR143
POU3F2 MAB21L2
BRD4 SPAG11B
TDGF1 MYOZ2
TDGF1 ARF3
CLCA2 TMPRSS4
PPARA CDH17
MEP1A EDN1
CXCL1 FZD5
TBL1X MEP1A
CIB2 SLCO1B3
USH1C CYP4F2
LGALS4 MUPCDH
USH1C KRT20
GUCY2C SLCO1B3
CDK10 CDH17
KRT15 TDGF1
YY1 HIC2
PSMA7 ITGB1BP2
APOA4 CDH17
CDH17 TRAK1
LGALS4 NUDT1
PCK1 CTSL2
ANXA8L2 LGALS4
TMPRSS4 ZNF512B
TDGF1 SLCO1B3
WARS CCL20
PHACTR2 LGALS4
TDGF1 TRPC4
SLCO1B3 PVRL3
ZRSR1 KRT20
TOP1 CDH17
LGALS4 GPR56
GUCY2C MAB21L2
PI3 C11orf9
JUN USH1C
ABP1 CXCL5
MEP1A SLCO1B3
CXCL3 IDO1
PI3 KRT20
ENC1 EPS8L3
CYP4F2 TMPRSS4
CXCL3 COL2A1
LGALS4 CD47
TMPRSS4 SERPINA10
KRT20 FUT3
NR1I2 PRX
MCF2 MAB21L2
SERHL2 TMPRSS4
USH1C ORC5L
TSPAN8 MEP1A
IGF1R LGALS4
SLC25A6 FBXO31
MAB21L2 CYP4F2
MIA KRT20
TDGF1 CES2
USH1C IL8
AP3D1 CXCL5
PPP1R10 MUC3B
MUPCDH DKFZP564C196
PVRL3 CES2
SMC3 RP1-21O18.1
DNALI1 CDH17
RGS4 CXCL3
CCL23 KRT20
INPP1 S100A6
MEP1A GCNT3
GUCY2C IFT122
GUCY2C CCL24
CDH17 SLC6A8
TKT KRT20
CXCL3 MAB21L2
GUCY2C SERHL2
MEP1A KRT8
SMC3 C1orf163
DDX24 SAGE1
GAL3ST1 KRT20
USH1C SOX4
AHSG RECQL4
FUT3 KCTD14
CDH17 PI3
ABP1 MUC2
CDH17 OBSL1
SGTA MUC13
CCL20 CCL23
PML AP3D1
GCNT3 DKFZP564C196
CXCL2 S100A6
KRT20 THRAP3
SLCO1B3 MUPCDH
GPX2 FABP1
PRPF6 MUC3B
PTPN11 CDH17
ALDOB NUP62
LGALS4 DLX5
LGALS4 IFT122
MAB21L2 WNK1
MUC3B ATAD3A
CDH17 IL22RA1
SLCO1B3 ITCH
DDX24 KRT20
SGTA TDGF1
LGALS4 DHX34
MYO1B MUC13
CXCL6 SLCO1B3
LGALS4 CLN6
AZGP1 CDH17
MUC13 NT5M
FABP1 TXN
CXCL1 NPHS2
APOA4 MAB21L2
GUCY2C KRT20
PML MUC13
CES2 CDH17
RBM38 MUC13
GOSR1 SLCO1B3
B3GNT3 CYP4F2
LGALS4 CTSE
PPP1R10 GUCY2C
LGALS4 CYP3A43
IL8 AP3D1
FOXO3B TMPRSS4
CDH17 ELF5
DES GPR20
LGALS4 PTPN11
USH1C ABCC3
GYPA CLN8
NR1H4 USH1C
TBL1X CDH17
LGALS4 CES2
MUC13 LOC79999
RALBP1 CCL20
SLCO1B3 ITM2C
ABCC2 TRIM31
IL32 SLCO1B3
S100P GUCY2C
ATP6V1B1 CDH17
SOX4 MUC13
LGALS4 FOLH1
LGALS4 MYH14
CDH17 EDA
GUCY2C NDE1
CES2 ERN2
PROCR FOXF1
RASGRF1 MUC13
AP3D1 PRSS3
CXCL1 CHP2
ASPH CXCL3
HMGA1 KRT20
MUC13 HHAT
CDH17 SERHL2
ABCC3 MUC13
SLCO1B3 AP3D1
TDGF1 TOP1
SLCO1B3 RUNX1
MUC13 SPANXC
FABP1 PDE4C
TDGF1 LOC152719
CDH17 TRIM31
CDH17 IL8
MOG TDGF1
TRIM15 GCNT3
TOP3A IVD
GPX2 MEP1A
LGALS4 KCNH1
TDGF1 KCNH1
SLCO1B3 CES2
GPX2 PI3
RALBP1 USH1C
LGALS4 EDN3
TDGF1 COL13A1
MUPCDH HELLS
GCNT3 MUPCDH
S100P MUC13
GUCY2C USP34
IL8 TRIM31
LGALS4 KRT15
EIF6 CLDN18
CRYBB2 IL11
SERPINB7 KRT20
AKR1B10 MUC13
DIO3 MUC13
LGALS4 PEG10
ISG20 GUCY2C
SMC3 PML
RASGRF1 EPS8L3
GUCY2C HIST1H2AC
CXCL1 SLCO1B3
PPP1R10 CDH17
TDGF1 GIPR
KCNK3 MAB21L2
MUC3B TSHR
TMPO CDH17
GPX2 PTGS2
CIB2 ORC5L
MEP1A SRC
CDH17 HIST1H4B
POU3F1 EPS8L3
MUC3B H2AFY2
RP1-21O18.1 CCDC68
KBTBD11 SLCO1B3
HBA1 KRT20
FABP1 CACNG2
EIF6 MUC13
BRD4 EFNB2
CEBPG FFAR3
FCGBP MUC13
HEPH STAG2
TDGF1 EDA
ABCC3 DES
INPP1 GPR20
ETHE1 KRT20
IL8 MUC13
SNTB2 CDH17
FABP1 TRIM15
GPA33 DRD1
GPA33 RBM38
PTPN11 CXCL3
B9D1 C4orf10
FOLH1 MUC13
C6orf108 MUC3B
SLCO1B3 EDN1
CDH17 NT5M
GYPA SMC3
TDGF1 PLEKHJ1
ENPP1 CDH17
LGALS4 MFSD7
SLCO1B3 MIA
EPHA4 SOS2
EGFR CDH17
PTPRN2 GUCY2C
GYPA DES
ALDOB CELSR3
PRKDC SAGE1
LGALS4 hCG_2024410
CDH17 PDZD3
GPA33 TNFSF14
LGALS4 COL2A1
LGALS4 ZC3H7B
ADCY2 TMPRSS4
ITGA2B MUC13
LGALS4 DOCK3
ALDOB NT5M
MME PML
LGALS4 TRPC4
C6orf108 PRSS3
TDGF1 DLX5
IL8 MUC2
NPAS2 MUC13
CDH17 LOC100130741
SLCO1B3 TRIM31
PML CLN8
APLP1 DICER1
LGALS4 NUP62
SLCO1B3 PCK1
PPP1R10 CCKBR
TRIM15 KRT20
LGALS4 ATP9A
YY1 EPS8L3
LGALS4 TSHR
LGALS4 ZNF613
POU3F1 MUC13
TOMM34 KRT20
MMP1 TNFRSF11B
GPR20 EPS8L3
ENC1 CDH17
GCNT3 SLCO4A1
PML TMPRSS4
FZD5 GUCY2C
GUCY2C ARID3B
FOLH1 CDH17
LGALS4 ZBTB7B
TF MUC13
CXCL1 MUC2
TDGF1 MFSD7
CDH17 CCL23
GAL3ST1 PML
ISG20 MUC13
PML RP1-21O18.1
B3GNT3 AP3D1
SLCO1B3 MYO1A
B3GNT3 RP1-21O18.1
CTSL2 PDZD3
SLCO1B3 FBXO31
SLCO1B3 FUT6
MUC13 ZDHHC14
TDGF1 NUP62
MUC3B TIGD6
LGALS4 LMF1
MUC3B LMF1
MUC3B NUP62
CHP2 CDH17
DRD1 HKDC1
PHACTR2 MUC3B
TDGF1 TIGD6
TMPO TDGF1
CDH17 DGCR9
FABP1 KRT20
DDX24 MAB21L2
GUCY2C TRIM31
COL2A1 MUC13
MUC13 ANKRD57
CDH17 CLN6
PRSS2 RNF128
IL8 SOS2
CCL20 NT5M
MAB21L2 HBA1
B3GNT3 DHX34
SLCO1B3 AHSG
PTPRN2 USH1C
CALD1 MUC13
MEP1A TST
CETP CDH17
LOC100128031 AKR1B10
DDX24 RAPGEF2
SNTB2 GUCY2C
FCGBP TSPAN8
GPX2 MYO6
ST14 CELSR3
LGALS4 GCNT3
FCGR3B GPR20
GSTP1 MUC3B
RP1-21O18.1 HKDC1
ANXA8L2 KRT20
WNK1 TRIM15
PI3 MAB21L2
CES2 TMPRSS4
SLCO1B3 NAV3
LGALS4 ZRSR1
GUCY2C UBE2O
SLCO1B3 PKP3
MFSD7 MUC13
YY1 MUC3B
FABP1 GMDS
PTGS2 AHSG
PML S100A6
BCAP31 MUC3B
MAB21L2 LOC79999
FGF1 CCL20
CXCL3 IL8
MUC2 KCTD14
LGALS4 ABHD2
BCAP31 EPS8L3
C11orf9 MUC2
H2AFY2 MUC13
FABP1 MEP1A
CEBPG LGALS4
SCGB2A1 MUC13
GUCY2C hCG_2024410
PDE4C DES
GUCY2C PDE4C
TSPAN8 CCL20
NEK3 YKT6
LGALS4 CHP2
ANXA8L2 MUC13
ZNF343 MUC13
TNFSF14 CDH17
TDGF1 USP34
CDH17 EDC3
TDGF1 ABCC3
CDH17 ADCY2
LGALS4 PML
GJB3 FABP1
JUN IL8
USH1C BCL2L1
GPR143 MUC3B
AZGP1 MUC13
DIO3 PRSS3
GPA33 DOCK3
FABP1 C1orf144
ARL4A TDGF1
GK TMPRSS4
PI3 SLCO1B3
CDH17 DHRS9
CDK10 LGALS4
AK3L1 SLCO1B3
USH1C COL13A1
GUCY2C SCGB1D2
FOLH1 TDGF1
C11orf9 EPS8L3
SOX4 LGALS4
USH1C ATP6V1B1
NR1I2 KRT20
CEACAM5 CLDN18
KRT20 PDZD3
TMPRSS4 HELLS
SCGB2A1 CDH17
CD300A MUC13
FOSL1 CDH17
USH1C MFSD7
ALDOB HIC2
MMP15 FABP1
KRT15 CDH17
FOXO3B MUPCDH
MEP1A MRPS31
TGFBRAP1 GUCY2C
SMAD6 MUPCDH
CASQ2 CDH17
MUC13 PMFBP1
DES MUC3B
MEP1A CXCL3
LGALS4 FLJ11292
CDH17 RNF126P1
AP3D1 CDH17
PHACTR2 USH1C
SLCO1B3 TLE4
MUC13 ELF5
GIPR CDH17
MYOZ2 KRT20
GPX2 MUC2
CRIP1 GUCY2C
GPX2 ICA1
GUCY2C HPCAL4
SLC6A8 MUC13
PML RECQL4
CCL20 TSHR
USH1C SLCO1B3
TMPO SLCO1B3
CDH17 ZEB1
CEACAM5 MEP1A
RBM38 CCDC68
IDO1 TMPRSS4
EFNB2 CCL20
TDGF1 RTEL1
CXCL3 EDA
SLCO1B3 SLC2A8
RTEL1 TMPRSS4
UGT2B17 MAB21L2
TMOD1 C1orf144
KLHL23 EPS8L3
TDGF1 DNASE1
HIC2 KRT20
LGALS4 SLC9A7
PI3 NPHS1
IGF1R CDH17
CDH17 C15orf28
GPA33 RNF128
ALDOB AP3D1
CDH17 CLTC
EDA TRIM15
MAB21L2 HIST1H4B
USH1C CLCA2
YY1 LGALS4
IL8 KRT20
LGALS4 USP34
CDH17 MYOZ2
TDGF1 SCYL3
MAB21L2 EIF5B
EIF6 PDZD3
MAB21L2 HBEGF
FABP1 SERPINB1
OBSL1 MUC3B
KRT20 ABHD2
CDH17 ADRA1A
SLCO1B3 POU5F1B
LAMB3 SCUBE2
FABP1 DES
SLCO1B3 ZEB1
YKT6 MUC13
GAL3ST1 HKDC1
MUC2 CCL20
SLCO1B3 CRYBB2
USH1C FBXL2
FABP1 C1orf163
TDGF1 SMAD6
EDN3 EPS8L3
ABP1 SERPINB1
SOX4 TMPRSS4
KRT20 ARL14
NUDT1 MUC13
PDE4C RBM38
BCL2L1 MAB21L2
MMP1 ASCL2
FBXL2 MUC3B
CEACAM5 SLC26A3
ANXA13 MUC13
PTPN11 MUC13
SLC9A7 MUC13
GUCY2C CD47
SLCO1B3 CXCL5
MAB21L2 NUP62
MIA MUC13
EPS8L3 PI3
GAD1 PRSS3
KLHL23 MUC13
LGALS4 RNF126P1
S100A6 TMPRSS4
GYPA C1orf163
PPP1R10 IL8
PDE4C CDH17
TDGF1 HIC2
CSNK1E TMPRSS4
MALL MUC13
WARS SLCO1B3
GAL3ST1 SMC3
SPAG11B CDH17
LGALS4 PRAMEF10
GUCY2C CRYBA2
PFDN4 APLP1
AMD1 SLCO1B3
LGALS4 MAGED2
SLCO1B3 AIM2
CDH17 KIF4A
CDH17 GPR20
KCNN3 MAB21L2
ABP1 GJB3
WNK1 MUC3B
SMC3 MUC3B
CDH17 TF
KRT20 MUC3B
CLIP2 CXCL5
RBM38 DES
PI3 FOXF1
COL13A1 MUC13
HS3ST1 TRIM15
ACTG2 SLCO1B3
LGALS4 TGM2
TSPAN8 G0S2
CXCL3 MUC13
CHP2 MUC13
PTPRN2 TMPRSS4
PI3 MUC3B
TDGF1 PPARA
WARS WNK1
GPX2 NT5M
FABP1 SLCO1B3
CES2 MYO10
TDGF1 PRSS3
SLCO1B3 HPSE2
GAMT CDH17
SMC3 DES
MEP1A EIF2S2
S100A7 MUC3B
GUCY2C HIST1H4B
LGALS4 CRIP1
CXCL3 TOP3A
LGALS4 SLC6A20
TOP3A TOB2
SRI CDH17
TOP1 CALML4
LGALS4 TDGF1
LGALS4 SIM1
SLCO1B3 USP34
SLCO1B3 SERPINB1
LGALS4 FBXW12
GPX2 GCNT3
KRT20 RASAL2
DNALI1 MUC13
LGALS4 HBA1
USH1C PDZD3
TDGF1 ZNF428
USH1C PIN4
ZNF667 TMPRSS4
C1orf163 HKDC1
FABP1 POF1B
LOC100128031 LGALS4
USH1C PCK1
GAMT TDGF1
GUCY2C C17orf73
SOX4 MUC3B
TGM2 RNF128
CSNK1E DIO3
ZC3H7B TMPRSS4
EPHA4 LY6H
PML SOS2
WARS DRD1
SMAD6 MUC13
LGALS4 SLC38A1
CXCL1 TMPRSS4
PI3 TRIM31
FUT6 KRT20
LGALS4 NT5M
SLCO1B3 SLC25A6
GYPA PDE4C
FCGBP GUCY2C
MUC3B IFT122
CLN8 FFAR3
SEC61G LGALS4
TNFRSF11B KRT20
CYP3A43 CDH17
CXCL1 USP34
GUCY2C AP3D1
FZD5 KRT20
CCL20 ZNF512B
MUC3B CLN8
CHP2 GUCY2C
LGALS4 GLP1R
SOX4 MAB21L2
PML HKDC1
OBSL1 MUC13
KRT20 RNF128
TDGF1 GCNT3
YY1 TDGF1
HIST1H2AC MUC13
ABCC2 CDH17
KCNJ5 MUC13
LGALS4 PTHLH
SMC3 HKDC1
MUC13 SAGE1
IL8 RAPGEF2
TFDP1 IL8
TKT GCNT3
PHACTR2 MUC13
CDH17 LMF1
CLCA2 CDH17
LGALS4 CYP2C18
LGALS4 PDZD3
LGALS4 ZNF343
COIL MUC13
TDGF1 FGGY
MEP1A BIN1
CYP4F2 MUC13
ME1 LGALS4
CCL20 MUPCDH
MAB21L2 IL1R2
PHACTR2 MAB21L2
LGALS4 SOS2
USH1C C17orf73
GUCY2C FOXO3B
ASCL2 CDH17
ASCL2 EPS8L3
WARS LGALS4
ARID3B EPS8L3
FZD5 TDGF1
GPX2 CES2
JUN TDGF1
EBNA1BP2 MUPCDH
CGA TDGF1
SMC3 CLN8
RBM38 MUC3B
MOG CDH17
MEP1A MUPCDH
ENC1 EPHA4
FOSL1 CXCL5
C1orf163 A1CF
SOX11 MUC13
CRIP1 MUC13
LGALS4 HBB
GAL3ST1 FABP1
ABCC3 MUC3B
SCGB1D2 MAB21L2
ANP32B KRT20
LGALS4 TLE4
MAB21L2 APOA1
CXCL1 FAM48A
CDH17 HPCAL4
SERPINA3 GUCY2C
SOD2 EDC3
HBA1 EPS8L3
NDOR1 CALML4
MUC2 CXCL3
CXCL3 SLC39A4
PPP1R10 MAB21L2
SLCO1B3 KRT20
FCGR3B CXCL3
SOX4 CDH17
LGALS4 KLHL29
RAPGEF2 TMPRSS4
LGALS4 DAB1
RTEL1 MUC13
AP3D1 MUC3B
ASL KRT20
CDH17 HBEGF
LGALS4 HIC2
TDGF1 AKR1B10
C11orf9 MECOM
GALR1 PI3
NPAS2 ABCC3
S100A7 CDH17
LGALS4 GARS
DRD1 SNRPA1
PI3 USH1C
CDH17 AHSG
GSTP1 LGALS4
ACHE ASPH
CDH17 ORC5L
HEPH FFAR3
ZRSR1 CES2
SERPINB7 MUC13
TMPRSS4 GCNT3
FOSL1 CCL20
GUCY2C RASGRF1
GUCY2C CD300A
EFNB2 TRIM31
SLC25A6 CES2
CDH17 FBXL2
TDGF1 AIMP2
CDH17 MFSD7
EFNB2 MMP1
LGALS4 HPCAL4
GIPR MUC13
SLCO1B3 CALML4
S100A7 GUCY2C
CDH17 PVRL3
KRT18 PRSS3
SLC3A1 SLCO1B3
CCL20 ELF5
FABP1 MAB21L2
CCL20 LMF1
BUD31 DES
ALDOB FOXO3B
IGF1R MUC13
TSPAN8 LOC100130741
LGALS4 CGA
USH1C PVRL3
GPX2 CSE1L
PCDHGA11 TRIM15
LGALS4 LY6H
POU3F1 IL22RA1
SCGB1D2 CDH17
CCL14 KRT20
EFNB2 GUCY2C
LGALS4 IL11
CEACAM5 PML
SLCO1B3 SOD2
CDH17 RTEL1
PRSS3 CDH17
MEP1A TEAD4
CDH17 KRT17
GUCY2C MYH14
TDGF1 SERHL2
CDH17 TSSC4
MLEC EPHA2
CHP2 NR1I2
MCF2 CDH17
RBM38 CLN8
DES CCDC68
SLCO1B3 IGF2BP2
LGALS4 MOG
IL8 SCGB2A1
GSTP1 TSPAN8
LGALS4 CDH17
PML RBM38
YY1 FOXF1
LGALS4 PRSS3
LGALS4 FOXO3B
S100P CCL20
GPA33 SLCO1B3
SLCO1B3 SULT1C2
ENC1 USH1C
WNK1 MUC13
HEPH LGALS4
USP34 MUC13
LGALS4 PRPF6
KBTBD11 CEACAM1
MAB21L2 MYH14
SLC6A8 GUCY2C
LY6H CDH17
CCL20 ATAD3A
MUC3B SUSD4
PHACTR2 TMPRSS4
DGCR9 MUC13
LGALS4 EIF6
CDH17 ARF3
CXCL5 SOS2
TDGF1 SNW1
B3GNT3 NDE1
PI3 TMPRSS4
CDH17 KLHL29
TSPAN8 PTGS2
IL8 EPS8L3
DDX24 CXCL3
GPX2 CCL23
WARS CXCL1
LGALS4 BCL2L1
TDGF1 PRPF6
STOML1 GAD1
NDUFA2 KRT20
DYRK2 CDH17
PML DES
FABP1 GUCY2C
SLCO1B3 MAB21L2
LGALS4 GPR20
ANXA8L2 CCL20
CXCL1 ORC5L
LGALS4 EDC3
CEACAM1 MUPCDH
PML HPCAL4
INPP1 MMP1
CHP2 MUPCDH
GAL3ST1 CCDC68
CCL14 RECQL4
FABP1 MUPCDH
C17orf73 MUC13
RP1-21O18.1 DES
USP34 MUC3B
SNTB2 MUC13
PVRL3 KRT20
PCSK2 GUCY2C
EFNB2 CDH17
LGALS4 WNK1
WARS IDO1
CES2 KRT20
PML C1orf163
RECQL4 PRKDC
LGALS4 ENPP1
GFI1B GCNT3
CLDN18 POF1B
CCL23 IL22RA1
CCL20 HBB
DDX24 CDH17
MUC3B KLHL23
B3GNT3 SMAD6
LGALS4 MUC2
GPX2 LAMC3
SLCO1B3 HIST1H4B
WARS TRIM15
DDX24 WNK1
USH1C TRIM31
USP34 EPS8L3
SLCO1B3 STAG2
FOXF1 CYP4F2
HIST1H4B MUC13
HIST1H4B GCNT3
KRT20 CRYL1
MUC3B EDC3
GUCY2C PRPF6
IL8 NPHS2
FCGR3B ASPH
FZD5 MUC13
RP1-21O18.1 MUC3B
CCKBR WNK1
CCL23 HIC2
SLC7A11 EPS8L3
GUCY2C DAZAP1
SLCO1B3 GIPR
LGALS4 TMPRSS4
LGALS4 PLD1
EGFR LGALS4
KRT20 SLC26A3
LGALS4 ZDHHC14
CDK10 MUC13
TNFRSF11B MUC13
LGALS4 CLTC
SLCO1B3 MYO10
CDH4 MUC13
ASPH MAB21L2
TMPRSS4 NT5M
PTPN11 TDGF1
C17orf73 MAB21L2
CDH17 AIMP2
MME CLN8
GATA3 TMPRSS4
GPA33 SCGB1D2
MEP1A POU5F1B
GUCY2C CLN6
SRRM1 LGALS4
KRT20 KCTD14
JUN DES
COL13A1 MUC3B
MECOM MUC13
CDCP1 DKFZP564C196
CLDN18 TMPRSS4
MUC13 NDOR1
DNALI1 MAB21L2
CCL20 TRPC4
MLEC CHAF1A
PTPN11 MUC3B
MEP1A EPM2A
CLDN18 GCNT3
PCBP2 MUC13
BRD4 CCL20
CDH17 SOS2
ASL AURKA
MUC13 EDC3
EIF5B TDGF1
FOXO3B MYO10
IGF1R MUC3B
LGALS4 TOP1
LGALS4 KHK
MUC13 ZNF613
KRT20 GCNT3
GAMT MUC3B
GYPA RP1-21O18.1
TKTL1 MUC13
CDH17 TRPC4
PPP1R10 TMPRSS4
GUCY2C SNW1
SLC25A6 KRT20
FABP1 PML
CCL20 ZC3H7B
S100A7 MAB21L2
GUCY2C GCNT3
GUCY2C PTHLH
LGALS4 SPINK4
CLCA2 MUC13
BRD4 GUCY2C
GUCY2C ASCL2
MUC3B LOC152719
EPHA4 FOXO3B
PML MAB21L2
LGALS4 CBLC
MALL EPS8L3
TMOD1 SOD2
CLN8 HKDC1
FABP1 NR1I2
ZC3H15 LGALS4
TNFRSF11B CDH17
CDH17 NDOR1
GUCY2C ITGA2B
EFNB2 MEP1A
LGALS4 AK3L1
GUCY2C CDH16
ARF3 RECQL4
EPS8L3 SAGE1
MUC3B EDN1
LGALS4 ART3
CDH17 FLJ11292
SLC6A8 MUC3B
SLC19A1 MUC13
CXCL3 PRPF6
LGALS4 FABP1
SMC3 RBM38
USH1C UGT2B17
TSPAN8 CDH17
FABP1 RP1-21O18.1
LDLR ASPH
ENPP1 TDGF1
USH1C NUP62
MUC13 LGI2
TOP1 MUC13
PDE4C RP1-21O18.1
KRT20 PSMA7
GUCY2C SLC26A3
PRSS2 TMPRSS4
MUC13 RNF126P1
USH1C TSHR
LGALS4 KLHL23
TGM2 MUC3B
MUC13 GCNT3
LGALS4 CCL23
FABP1 CDH17
MAB21L2 FFAR3
CXCL1 MAB21L2
KRT15 MUC3B
MEP1A TDGF1
GAMT MUC13
LGALS4 TRIM31
LGALS4 CETP
RPS21 GCNT3
TDGF1 CDH17
LGALS4 SLC26A3
MEP1A FUT3
USH1C TOP1
PCBP2 LGALS4
CCL20 PRPF6
MMP1 FABP1
NUDT1 CDH17
PPBP MUC3B
MMP15 CCL24
CXCL5 POF1B
PDE4C CLN8
SGTA CDH17
SLCO1B3 GNLY
TSPAN8 EDN3
LY6H TMPRSS4
ATP9A KRT20
GPX2 CLCA2
GPX2 RTEL1
S100P USH1C
FOSL1 MAB21L2
EFNB2 TDGF1
LGALS4 TGFBRAP1
SPTBN1 SLCO1B3
MEP1A MUC13
FBXW12 TMPRSS4
PI3 CCL20
AK3L1 CDH17
CELSR3 TDGF1
GPX2 LY6H
MYO1A MUC13
CCL20 MYO10
IL8 TLE4
COBLL1 TRIM31
GUCY2C TRPC4
MUC3B SLC26A3
CCL20 RPA3
ATP5I ABCC3
EGFR TMPRSS4
MYO10 MUC13
RALBP1 ALDOB
MAB21L2 YKT6
CCL20 ASCL2
CCL23 TMPRSS4
GPX2 CCL24
USH1C SLC6A8
ALDH3B2 TDGF1
MUC13 ATAD3A
GUCY2C IL11
FABP1 TMPRSS4
ASCL2 CXCL3
CDH17 IL1R2
IGF1R TMPRSS4
WNK1 EPS8L3
RTEL1 GCNT3
DES IL8
MUC2 MUPCDH
CELSR3 MUC13
LGALS4 CLDN18
PHACTR2 TDGF1
SNTB2 SLCO1B3
FZD5 TMPRSS4
EFNB2 MUC3B
SERPINA3 MUC3B
BRD4 MUC13
ART3 TRIM31
ENC1 LGALS4
S100A6 MUC13
CDH17 EPM2A
LGALS4 UGT2B17
EIF5B TRIM31
CCL20 ADRA1A
LGALS4 YKT6
PPP1R10 MUC13
RNF128 TRPC4
IGF1R USH1C
LGALS4 SLC6A8
ANXA8L2 CDH17
LGALS4 TNFRSF11B
RP1-21O18.1 C1orf163
CYP4F2 MUC3B
DYRK2 LGALS4
PCK1 CDH17
S100A7 MUC13
USH1C RCVRN
FOXF1 SLCO1B3
LGALS4 ADRA1A
STOML1 WNK1
CDH17 YARS
GPX2 PTPRN2
CES2 CYP2C18
LGALS4 RASGRF1
CDH17 TOB2
LGALS4 DNALI1
GSTP1 CDH17
CCL20 GIPR
TDGF1 CYP3A43
GAL3ST1 DES
GPX2 CEBPG
ZC3H7B GUCY2C
TDGF1 FBXO31
ASCL2 MUC3B
SLCO1B3 TOB2
GCAT SLCO1B3
KCNJ5 CDH17
CDH17 CD300A
SON CDH17
C11orf9 SULT1C2
CCL20 GMEB1
TDGF1 PML
AP3D1 NUP62
CDH17 DKFZP564C196
SOX4 FOXO3B
LGALS4 HELLS
CDH17 TSHR
TMPRSS4 TRPC4
MEP1A MUC3B
CLN6 MUC13
FABP1 TDGF1
GLP1R MAB21L2
SLCO1B3 ABO
DNALI1 TMPRSS4
LCMT2 CDH17
CDH17 SERPINA10
CEACAM8 CDH17
TDGF1 FOXO3B
RPLP2 EPS8L3
PRSS3 IGF2BP2
TDGF1 HPCAL4
LGALS4 TNFSF14
LGALS4 FBXO31
SPAG11B MUC13
EPS8L3 KLHL29
EIF5B CDH17
CES2 PI3
GYPA PML
FOXF1 SLC39A4
IDO1 TOB2
SOX4 CCL20
FABP1 AVL9
COL13A1 EPS8L3
LGALS4 COL13A1
LGALS4 APOA4
B3GNT3 KRT20
CDH17 RECQL4
U2AF1 GCNT3
LAMB3 HPCAL4
TMPO CCL20
MUC3B LOC100130741
CDH17 SPANXC
LGALS4 ARID3B
PRSS3 MUPCDH
NPAS2 CDH17
FUT3 DDC
CDH17 WNK1
CEACAM5 CXCL1
MAB21L2 EPS8L3
CD97 LGALS4
LGALS4 IRX4
EFNB2 LGALS4
MUC3B hCG_2024410
PTPRN2 CCL20
LGALS4 SCGB2A1
MEP1A SEPX1
TSHR MUC13
JUN MUC13
TMPO GUCY2C
NUDT1 CCL20
GYPA HKDC1
HBB MUC13
HS3ST1 DRD1
ZC3H7B MAB21L2
IDH2 ATPIF1
SERPINB7 TMPRSS4
LGALS4 PDE4C
FABP1 GOSR2
FCGBP LGALS4
FABP1 CLN8
ROCK2 CDH17
MEP1A PRAMEF10
FUT3 MUPCDH
GUCY2C RBM38
LGALS4 LOC152719
CGA CDH17
TOX3 EPS8L3
SLC26A3 MUC13
GUCY2C TRAK1
LGALS4 AKR1B10
GUCY2C FBXO31
CHP2 SLCO1B3
CES2 MUPCDH
EDN1 EPS8L3
APLP1 MUC13
SPRY2 SLCO1B3
CLTC IL8
MYO10 PRSS1
MUC3B NDOR1
S100P TMPRSS4
FABP1 KIF4A
WNK1 RAPGEF2
HTR1D PIR
GPX2 ERN2
H2AFY2 TMPRSS4
C1orf163 CCDC68
GPA33 TGM2
TRIM15 PI3
ABP1 FABP1
CLN8 CCDC68
EPHA4 SCUBE2
CEACAM5 PI3
MOG MUC3B
TDGF1 KHK
SLCO1B3 CDH17
CES2 DOCK6
LGALS4 MAP1B
LGALS4 SMAD6
C6orf108 CDH17
HIST1H4B MUC3B
FABP1 PCK1
CDH17 LOC152719
MEP1A CASQ2
SRI MUC13
LGALS4 PDPK1
SLCO1B3 CCL14
CDH17 SUSD4
CCL23 MUC13
LGALS4 HHAT
LDLR MUC13
CXCL1 GCNT3
GOSR1 TDGF1
LGALS4 FZD5
PPP1R10 USH1C
TDGF1 MUPCDH
CCL14 NUP62
GOSR1 MUC13
LGALS4 KRT17
TDGF1 TRIM15
WARS SULT1C2
GUCY2C EDA
CDH17 IFT122
LGALS4 SCUBE2
PDE4C PML
FABP1 PVRL3
ABCC3 EPS8L3
TACSTD2 USH1C
RP1-21O18.1 CLN8
GUCY2C MFSD7
IL8 HELLS
RGS4 CALML4
GPX2 ETHE1
TNFRSF6B MUC3B
LGALS4 PPARA
HIC2 MUC13
ORC5L MUC3B
LGALS4 MAB21L2
PTPRN2 LGALS4
CEACAM5 TSHR
CDH17 EDN1
TDGF1 SUSD4
SLCO1B3 HBA1
ANXA13 KRT20
IVD TRIM15
CCL20 HIST1H4B
SYNGR3 MUC13
USH1C PRSS3
CEACAM5 KRT20
MUC13 CRYBA2
USP34 CDH17
GPR56 DES
MEP1A GUCY2C
LGALS4 NDOR1
IL11 MAB21L2
FABP5 GCNT3
LGALS4 GNA11
SLCO1B3 ERN2
CCL20 AP3D1
CDH17 DAZAP1
KCNJ5 MUC3B
EFNB2 USH1C
TDGF1 SCGB1D2
LGALS4 CEACAM1
WARS CXCL3
CLN6 TMPRSS4
MALL KRT20
USH1C SLC26A3
CXCL5 MYO10
MUC3B GCNT3
LGALS4 IDO1
TNFSF14 MAB21L2
KCNK3 NPHS2
PLA2G2A DES
ALDOB SUSD4
DNASE1 MAB21L2
HTR1D TMPRSS4
PCK1 YARS
KRT20 MUC13
GUCY2C COL13A1
CDH17 IRX4
MUC2 HBB
TSPAN8 CCL24
CDH17 H2AFY2
GAL3ST1 PDE4C
CDH17 CLDN18
TDGF1 PRSS1
CCL20 ABCC3
NPAS2 TMPRSS4
LGALS4 MST1R
LGALS4 MYO1B
ANXA13 MUPCDH
CCL20 KRT17
PDE4C C1orf163
GYPA RBM38
KRT20 SOD2
LGALS4 ZNF428
SLCO1B3 TMPRSS4
BCL2L1 MUC13
TSPAN8 HELLS
FABP1 CES2
hCG_2024410 MUC13
PCK1 IL8
MUC13 EDN1
PTPRN2 MUC3B
TSPAN8 SOS2
USH1C FOXO3B
GPA33 TREH
MLEC ANXA13
SLCO1B3 BCL2L1
FABP1 HKDC1
CDH17 CYP4B1
SLCO1B3 MUC3B
PML EPS8L3
MYO10 SOS2
DES HKDC1
FABP1 ATPIF1
TOP1 MAB21L2
LGALS4 KRT20
MUC3B FBXO31
PI3 UBN1
DNALI1 EPS8L3
JUN MUC3B
CDH17 hCG_2024410
PRSS2 TGM2
HBB CLN6
MUC3B HIST1H2AC
FBXL2 MUC13
FABP1 CCDC68
PI3 TSPAN8
MUC3B FBXW12
NT5M MUPCDH
HBB TMPRSS4
LGALS4 TKTL1
CDH17 ZNF512B
PLA2G2A SULT1C2
KRT20 BIN1
LGALS4 CELSR3
SOX4 CALML4
ZEB1 EPS8L3
GUCY2C MALL
RBM38 RP1-21O18.1
LGALS4 ARHGEF4
AKR1B10 CDH17
RPLP2 RNF128
MOG GUCY2C
MAB21L2 MYO1B
MLEC GPX2
EDA MUC13
CDH17 RBM38
BAG5 GCNT3
TRIM15 TRIM31
WARS TMPRSS4
GPA33 USP34
TDGF1 NR1H4
SMC3 CLDN18
MOG EPS8L3
PRSS3 ADCY2
MUC13 HPCAL4
TDGF1 NT5M
WARS SYNGR3
MUC3B ZNF613
LGALS4 ORC5L
DKFZP564C196 TRIM15
MUC3B HPX
PSMA7 MUC13
PML MUC3B
PRSS2 GUCY2C
OTC MUC13
PTPRN2 CXCL1
POF1B DHRS9
GTPBP6 MUC13
TOP1 MUC3B
LGALS4 PRSS2
CDH17 UBE2O
GCNT3 PI3
CCL20 SLC26A3
WARS PI3
CDH17 ARHGEF4
TDGF1 SERPINB7
MAP1B TRIM15
RPA3 CCL24
LGALS4 C17orf73
DLX5 MUC13
PI3 RAPGEF2
MUC13 NPHS2
SLC6A8 TMPRSS4
CYP3A43 TRIM31
SLCO1B3 TOP3A
GAL3ST1 RP1-21O18.1
POU3F2 MYO1A
PDE4C SMC3
KRT20 MUPCDH
CXCL3 GCNT3
LOC100130741 MUC13
LOC152719 MUC13
PHACTR2 CDH17
MAB21L2 IVD
MEP1A TRAK1
IGF1R GUCY2C
CDH17 MAB21L2
CDH17 GCNT3
PRPF6 CDH17
ME1 ABO
CCL20 PML
HOXD13 CDH17
GPX2 IGF2BP2
TDGF1 KRT20
KRT15 GUCY2C
S100A7 TDGF1
KRT20 hCG_2024410
CDH17 ZNF613
SLC6A8 CALML4
LGALS4 AP3D1
TDGF1 TOB2
CXCL1 LOC100130741
TMPO LGALS4
SLCO1B3 KCTD14
GPX2 SLCO1B3
HBB KRT20
SLCO1B3 FUT3
HIC2 IL22RA1
LGALS4 A1CF
ATP5I KRT20
LGALS4 C1orf163
EFNB2 GPX2
LGALS4 IL8
CCL20 FOLH1
CXCL3 PRSS3
MAB21L2 MUC3B
DVL3 MUC13
CDH17 HIC2
TGFBRAP1 TDGF1
CDH17 MUPCDH
RALBP1 CDH17
TDGF1 RNF126P1
IL8 MMP1
EPHA4 COL13A1
TMPO PML
KRT20 GMDS
CDH17 YKT6
MAB21L2 HPCAL4
IL8 MECOM
C11orf9 PRSS2
MUC3B HKDC1
GFI1B MECOM
TDGF1 YKT6
PDE4C MUC13
GLP1R CDH17
MUC2 PTHLH
PRSS3 KRT20
SMC3 CCDC68
FCGR3B MUC13
RBM38 HKDC1
BCAP31 CDH17
GYPA FABP1
FZD5 CDH17
LGALS4 ATAD3A
CXCL1 TOB2
MEP1A CYP2C18
PI3 CALML4
ASCL2 MAB21L2
C11orf9 ZNF428
GAL3ST1 RBM38
EPHA4 APLP1
CDH17 SFRS2IP
CXCL1 RAPGEF2
MUC2 KRT20
CHP2 KRT20
GARS KRT20
GPA33 IL1R2
LGALS4 LOC79999
YY1 CCL20
ALDOB DNALI1
USH1C FBXW12
SLCO1B3 CXCL3
DAZAP1 MUC13
RBM38 TRIM15
CDH17 FOXO3B
TDGF1 GLP1R
CDH17 ZNF428
LGALS4 HNF4A
CDH17 ARID3B
PLA2G2A CDH17
B3GNT3 CLTC
LGALS4 PIN4
KRT15 TMPRSS4
LGALS4 GATA3
MUC2 SLCO1B3
CCND2 CDH17
PML CLDN18
PML NUP54
EFNB2 PAH
GUCY2C KCNJ5
GUCY2C HIC2
TDGF1 CYP4F2
MUC2 SRC
LGALS4 ATP6V1B1
LGALS4 S100P
LGALS4 PPBP
IDO1 RECQL4
EPHA4 DICER1
PPP1R10 DOCK3
MAB21L2 ABHD2
LGALS4 ELF5
RALBP1 MUC13
LGALS4 FFAR3
MEP1A PIN4
B3GNT3 SHOX2
FABP1 CCDC81
FOXO3B MUC3B
DVL3 TDGF1
ZC3H7B CDH17
GTPBP6 GUCY2C
NPAS2 GUCY2C
DVL3 LGALS4
TSPAN8 FZD5
S100P TDGF1
ABP1 ORC5L
IL1R2 TRIM31
PI3 PCK1
USH1C RNF126P1
MUC2 IGF2BP2
EGFR MUC13
PPP1R10 TDGF1
KRT20 PDGFA
CHP2 MAB21L2
LGALS4 CLIP2
CEBPG CXCL3
CUL5 LGALS4
AP3D1 RECQL4
DES CLN8
GPX2 KRT20
USH1C LOC100130741
SNTB2 MUC3B
CXCL5 TRIM31
CSNK1E LGALS4
TMPO CALML4
CXCL3 HELLS
CEACAM5 TRIM31
TSPAN8 MUC2
DDX24 AHSG
DES ABHD2
SLC6A8 TDGF1
TDGF1 CD47
GUCY2C LOC152719
ASPH SOD2
KRT20 POF1B
NUP62 TRIM15
RPLP2 TMPRSS4
GPX2 GAMT
TDGF1 EDC3
CYP4F2 KRT20
CEACAM5 ZNF343
MAB21L2 MUC13
TXN CDH17
ALDOB S100A7
TDGF1 DKFZP564C196
ALDOB GATA3
MUC13 SNW1
USH1C SOS2
CTAG1A CLDN18
LCMT2 TMPRSS4
SLCO1B3 GFI1B
PI3 WNK1
RASGRF1 TMPRSS4
MUC3B DKFZP564C196
CXCL3 MUC3B
CXCL5 HELLS
TMPO CXCL3
TDGF1 BCL2L1
PRSS3 CLN6
CEACAM5 TRIM15
C17orf73 TMPRSS4
LGALS4 HIST1H4B
GAL3ST1 CLN8
GYPA CCDC68
IGF1R MAB21L2
TACSTD2 LGALS4
CUL5 MEP1A
CDH17 MYO1B
TGM2 MUC13
WARS TRIM31
GPX2 SLC7A11
LGALS4 TP53I11
BCAP31 MUC13
FOXO3B MUC13
TDGF1 PDE4C
SCGB1D2 MUC13
GTPBP6 LGALS4
SLCO1B3 PAH
GUCY2C CYP4F2
CHP2 CES2
LGALS4 MYOZ2
CCL23 CALML4
TNFRSF4 SULT1C2
LGALS4 ABCC3
JUN CDH17
SOX4 TDGF1
CTSE CDH17
PRKDC MUC13
SYNGR3 MAB21L2
EGFR TDGF1
TF GK
LGALS4 MEP1A
CCL20 MYH14
LGALS4 CXCL1
BTG3 TRIM15
CDH17 TP53I11
TDGF1 RBM38
GYPA MUC3B
SERPINB7 EPS8L3
CUL5 MUPCDH
USH1C MOG
S100P FABP1
ASPH KRT20
CLN8 C1orf163
MEP1A EPS8L3
LGALS4 DNASE1
ALDOB KLHL23
MYO1A KRT20
GUCY2C CCL23
ETHE1 PRSS3
FZD5 MUC3B
USH1C GIPR
TSPAN8 GCNT3
WARS MUC13
TRIM31 HIC2
CDH17 NUP62
CLCA2 GUCY2C
FBXW12 EPS8L3
FOXF1 TP53I11
CEACAM5 HKDC1
PTPN11 GUCY2C
RBM38 C1orf163
MUC3B MYO1B
PCDH8 MUC13
PVRL3 ABO
LGALS4 ABO
CCDC68 HKDC1
ANXA13 SOD2
TDGF1 DHX34
KRT15 USH1C
KCNJ5 USH1C
PML TSHR
LSM4 TDGF1
ANXA11 CXCL5
TMOD1 NUP62
SLC7A11 MAB21L2
MID1 SLCO1B3
GLP1R MUC13
GUCY2C CES2
S100P MUC3B
LGALS4 TRAK1
LGALS4 USH1C
CSNK1E PRSS3
DVL3 GUCY2C
HBB MAB21L2
MOG MUC13
LGALS4 MIA
SNTB2 TDGF1
BCAP31 TMPRSS4
CCL20 SUSD4
LGALS4 H2AFY2
CDH17 TIGD6
CDH17 DLX5
USH1C RTEL1
INPP1 STAG2
TSPAN8 CXCL1
USH1C ATAD3A
IGF2BP2 HPX
KRT20 SOS2
CEACAM1 SMAD6
MAP1B CRYBA2
FABP1 RBM38
HIST1H4B TMPRSS4
CDK10 GUCY2C
PML AHSG
GUCY2C ZNF428
IL11 CDH17
WARS RECQL4
C1orf144 CLN8
MUC13 HELLS
MIA MECOM
LGALS4 HIST1H2BD
RAB28 TMPRSS4
MAB21L2 GPR20
MEP1A KRT20
EFNB2 PML
TDGF1 TSHR
LGALS4 CLCA2
GUCY2C EDN1
RALBP1 GUCY2C
LGALS4 AZGP1
CHP2 TDGF1
RALBP1 EPS8L3
NR1I2 PDGFA
JUN LGALS4
ABP1 BTG3
SMAD6 MUC3B
HS3ST1 SOD2
CDH17 KLHL23
SLCO1B3 DDC
MUC3B C1orf163
LGALS4 RBM38
FABP1 EDA
CLTC CALML4
CHP2 IL8
TDGF1 ATAD3A
LGALS4 ARF3
CYP4F2 GCNT3
GUCY2C CLTC
CDH17 SNW1
GPX2 SLC39A4
RGS4 USH1C
CYP4F2 CALML4
MIA CDH17
S100P EPS8L3
CCL20 COL2A1
LGALS4 CYP4F2
CSNK1E MUC13
TM4SF4 ZEB1
SLCO1B3 SPACA1
TGM2 DES
CETP GUCY2C
EDA MUC3B
POU3F1 CDH17
KCNJ5 TMPRSS4
LGALS4 MUC13
ART3 MUC13
FABP1 C6orf15
SGTA LGALS4
NPAS2 FOXO3B
CD300A TMPRSS4
APLP1 SMG1
KCNH2 TLE4
SLCO1B3 POF1B
CCL20 ANKRD57
GPR56 CXCL3
SLCO1B3 IDO1
CDH17 DHX34
TDGF1 CLN6
C17orf73 CDH17
LGALS4 GIPR
S100P NR1I2
LGALS4 PDGFA
MUC2 CYP4F2
SLCO1B3 MUC13
ENC1 MUC3B
ARL4A SLCO1B3
CCL20 SLCO1B3
FZD5 SLCO1B3
SLCO1B3 GCNT3
PRSS2 MUC13
MUC2 TDGF1
TSPAN8 ABHD2
LGALS4 ASS1
FABP1 ABCC3
MUC13 HAND1
CES2 MUC3B
SLCO1B3 RPS21
SERHL2 MUC13
GUCY2C MYOZ2
ALDOB WNK1
USH1C HIST1H2AC
LGALS4 KCNJ5
COIL GUCY2C
MUC2 CDH17
CCL20 ARL14
PRSS2 CCL20
NUP62 MUC13
ETHE1 C4orf10
USH1C AP3D1
MUC3B CCDC68
ETHE1 MEP1A
FOXF1 RASGRF1
CDH17 PPBP
PDE4C CCDC68
GAL3ST1 MUC3B
MMP1 PML
IGF1R FOXF1
CCL20 GCNT3
GPX2 MYOZ2
KCNJ5 EPS8L3
EFNB2 MUC13
MEP1A PLEKHJ1
FABP1 SMC3
HIC2 EPS8L3
SIX1 CDH17
LGALS4 SLC39A4
FABP1 MUC13
PRSS3 ALDOB
FABP1 HPCAL4
SLCO1B3 LCAT
MUPCDH CALML4
LGALS4 DAZAP1
PRSS2 CDH17
NEK3 TRIM31
MCF2 TMPRSS4
BRD4 CDH17
LGALS4 OR1A2
ABP1 SLCO1B3
USH1C CHP2
APLP1 TLE4
INPP1 DDC
CELSR3 CDH17
LGALS4 DKFZP564C196
TDGF1 HPSE2
CCL20 MAB21L2
MUC13 ZNF334
ABCC3 KRT20
GPX2 HPX
PTGS2 CXCL2
EIF5B FABP1
CDH17 ERN2
LGALS4 SPAG11B
LGALS4 SNW1
GPX2 CXCL5
HEPH POU5F1B
CEACAM5 MUC2
CDH17 LOC79999
NR1I2 TNNC1
DRD1 DKFZP564C196
MLEC CBLC
LGALS4 SLC6A15
FABP1 RUNX1
WARS SOS2
MEP1A HNF4A
USH1C TGM2
GAL3ST1 CDH17
PDE4C EPS8L3
CCL20 MFSD7
USH1C ZC3H7B
USH1C H2AFY2
MUC13 CCL24
ATP6V1B1 EPS8L3
TDGF1 FLJ11292
ME1 FZD5
JUN TMPRSS4
CDH17 SLC26A3
GTPBP6 MUC3B
TSPAN8 FABP1
MAGED2 MUC13
TLE4 SAGE1
LGALS4 SIGLEC8
GUCY2C KLHL29
TSPAN8 C15orf28
FOLH1 MUPCDH
IGF1R TDGF1
GPR143 CXCL3
TSPAN8 CLN6
GUCY2C OBSL1
CDH17 COL2A1
MUC2 GUCY2C
CXCL2 AHSG
MUC3B ARID3B
KRT20 TOX3
RRBP1 SLCO1B3
TDGF1 C17orf73
ABCC3 CDH17
CLDN18 MUC13
MUC2 CALML4
NPAS2 PCK1
PML CCDC68
TDGF1 PTHLH
SLCO1B3 ZNF343
PLA2G2A MUC2
CCL20 NUP62
MYH14 MUC13
CEACAM5 FABP1
SLCO1B3 WDR18
PML PRSS1
CDH17 NEB
WNK1 TMPRSS4
PLA2G2A IGF2BP2
G0S2 MUC13
TNFRSF6B IDO1
ENC1 SLCO4A1
RBM38 TMPRSS4
CYP4F2 MUPCDH
FOXF1 EDC3
BCL2L1 KRT20
FABP1 CDCP1
CCL20 CLDN18
GUCY2C TREH
CCL20 NR1I2
CDH17 MYH14
ASCL2 TRIM31
USH1C RASGRF1
ANP32B MUC3B
CDH17 RNF167
MUC3B MUPCDH
INPP1 ACHE
LGALS4 MTMR11
ALDOB ZEB1
TF TMPRSS4
CYP3A43 TMPRSS4
PCBP2 CDH17
LGALS4 HIST1H2AC
DAZAP1 TMPRSS4
TSPAN8 SLCO1B3
LGALS4 MYO10
ABCC2 TDGF1
CCL20 CD47
LAMB3 NUP54
DYRK2 TDGF1
PI3 CCL14
COL13A1 CDH17
CCL20 KCNJ5
RRBP1 TDGF1
CCL20 PRSS3
ABP1 CES2
YY1 CDH17
LGALS4 ASCL2
GPA33 CES2
BCAP31 TDGF1
LGALS4 S100A7
CDH17 KRT20
EIF6 KRT20
WARS CCL14
YY1 GUCY2C
GTPBP6 CDH17
LGALS4 ZNF667
ALDH3B2 CDH17
GUCY2C NUP62
POU3F2 KRT20
PCSK2 MAB21L2
EHD1 CCL14
TDGF1 SLC26A3
CDH4 MUC3B
SOX4 GUCY2C
MUC13 ITGB1BP2
PIN1 SLCO1B3
TDGF1 SLC38A1
HIC2 TMPRSS4
SLC7A11 DES
KCNN3 TMPRSS4
MALL CDH17
LGALS4 SLCO1B3
MUC3B CCL24
MAB21L2 TOB2
USH1C FABP1
PML DHX34
LGALS4 CD300A
MLEC NPAS2
LGALS4 GAMT
SLCO1B3 ALDOB
ZNF428 MUC13
SON KRT20
LGALS4 SERHL2
INPP1 LGALS4
LGALS4 FBXL2
FABP1 MUC3B
LGALS4 PCK1
ASL CXCL5
SLCO1B3 EPS8L3
LGALS4 BUD31
PTPRN2 TDGF1
TRAK1 EPS8L3
LGALS4 SERPINB1
TDGF1 RAG1
C4BPB MUC13
CCL20 TOP1
LGALS4 DRD1
DYRK2 MUC13
CDH17 TLE4
GAD1 NUP62
LGALS4 IVD
AURKA CXCL5
MUC2 EPS8L3
KCNN3 GUCY2C
B3GNT3 CETP
GUCY2C AZGP1
FCGBP KRT20
PCSK2 CDH17
BRD4 SAGE1
C11orf9 LOC152719
TDGF1 ARID3B
SLCO1B3 PRKDC
MTMR11 MUC13
WARS PRKDC
TGFBRAP1 MUC3B
BRD4 LGALS4
CDH17 RASGRF1
CDH17 CYP4F2
SEC61G DES
DHX34 MUC13
NPAS2 AP3D1
DYRK2 GUCY2C
TMOD1 C4orf10
ENC1 CCL20
DES C1orf163
EIF5B LGALS4
S100P CDH17
KRT20 HBEGF
COIL MEP1A
GAL3ST1 GYPA
LGALS4 SCGB1D2
LGALS4 DHRS9
LGALS4 PCDH8
LGALS4 MECOM
ALDH3B2 MUC3B
CDCP1 MUPCDH
GPA33 C17orf73
ACTG2 MEP1A
CYP3A43 CXCL3
CCL20 TGM2
GUCY2C RPLP2
EPHA4 NUP62
HIST1H2BM MUC13
CCL20 LOC152719
CD97 SLCO1B3
CCL20 MEP1A
TSPAN8 MECOM
MEP1A CDH17
PRPF6 MUC13
GPA33 MYO10
HS3ST1 SLCO1B3
SLCO1B3 GREM2
