# Supplementary material for: Functional networks inference from rule-based machine learning models
Source: BioData Min. 2016 Sep 5;9:28. doi: 10.1186/s13040-016-0106-4 (PMC5011349; doi:10.1186/s13040-016-0106-4)
Supplement: Supplementary file 2 — Networks. All networks used in the analysis given as a list of edges. (XZ 11980 kb) [file 13040_2016_106_MOESM2_ESM.xz › networks/funel/GSE3726/C2.txt]

CCL20 APOL2
OLFM4 CCL24
ALDOB ALK
C11orf9 GPRIN2
CDX1 RNF167
MUC3B BTG4
PTPRO CYP3A5
NLE1 RYR2
DDC MEP1A
CASK FERMT1
CES2 MUC13
SLC16A5 CYP3A7
S100P CCL24
CYP3A5 TRIM15
RPS4Y1 ZBTB20
TMPO MUC3B
DDC KRT20
CDH17 SUPT16H
AURKA MUC13
RANBP1 OXA1L
SMARCC2 CDH17
CDX2 RIN3
PI3 LGALS4
TGM2 PSAT1
MUC13 KIF26B
CXCL3 KRT20
USH1C CEACAM7
LGALS4 NPAS2
CST3 LGALS4
LGALS4 PHF20L1
TGM2 FERMT1
FCGR1A CALML4
SC5DL DNAJC15
PLCB4 MUC13
IL6ST FOXF1
C11orf9 CD52
EFNB2 CALML4
PCDH21 IL22RA1
NPAS2 RNF128
LGALS4 CLIC4
GOLIM4 CDX1
LDLR TRIM31
TRIM31 TRIM15
MUC3B TRIM31
IL8 PREP
CDX1 LOC100272216
LGALS4 LOC100133109
NRP2 MKI67
ETS2 TMPO
FABP1 CDX1
LGALS4 APAF1
RPS4Y1 SNCA
EFNB2 EPS8L3
NPAS2 DNAJC15
SNAPC5 TPP1
TTC22 FERMT1
CTAG1A MUC13
RAD51 SLC25A6
SLC2A3 GLS
CDH17 SCAND2
PNMA2 ROD1
CDH12 FERMT1
CDH17 KRTAP2-4
USH1C PACS1
OLFM4 KRT20
MEOX2 TRIM31
SOCS1 KRT20
MKI67 ASF1A
USH1C SLC9A1
MAPK14 TMPRSS4
LGALS4 ILF3
EHMT2 FAM38A
SLCO1B3 NSMCE4A
CDX1 THTPA
AP4M1 CDH17
MKRN1 EPS8L3
CFTR EREG
PRPF6 MUC3B
PTMAP7 TRIM15
CDH17 GOLGA2L1
CXCL1 RIMS3
PDLIM4 ELOVL1
MXD4 PSAT1
MYO1A UGT1A1
TMPRSS4 PKD2L1
CFTR LOC100272216
CHN1 C5orf4
RAD51 AQP4
PKP2 TRIM31
SOS2 MUC13
GCNT3 FZD5
PRDX4 TNNT2
EPHB2 TOMM20
IL1RN KRT7
ALDOB DUSP7
USH1C FBXL18
COL4A6 PSAT1
MCM5 CFTR
MET LMF2
SAPS2 TCEA1
TDGF1 HMGA2
GLS WDR5B
PSTPIP1 TRIM15
TFB1M GCNT3
VIL1 CES2
GPX2 NKG7
SMTN MDM1
GCNT3 ARNTL2
ALAS2 FERMT1
MET MELK
MUPCDH LRRC31
TRIM31 TPI1
NR1I2 CYP4F2
CFTR CES2
XPNPEP1 IRF9
GPX2 STAT1
IPO5 KRT20
CDH17 DUSP7
CDK10 CDX1
PPT2 EPHB2
E2F1 CDH17
DAXX CEACAM1
FCGR3B CXCL2
PDE4C EPHB2
NEK1 FERMT1
C11orf9 CD58
PRDX2 CALML4
EPHB2 EHBP1L1
IL8 BCL2A1
IGF2BP3 ROD1
C11orf9 RPL13A
MR1 HOXA5
MED1 TRIM15
C11orf9 GPT
CXCL1 TRIM31
GGA2 MUC13
EPHB2 CXCR7
USH1C KRT20
USP9X GPX2
GUCY2C SLCO1B3
CCL20 PRDM2
LRRC17 VIL1
S100A6 CARS2
IL8 TRIM15
CDX1 SNW1
MKI67 TRIM15
TDGF1 NUDT4
PLA2G2A C11orf9
EPHB2 KLF12
PRSS3 TMPRSS4
ITGA7 EPS8L3
THSD7A DENND1A
CDC25A MUC3B
GUCY2C TSSC4
LGALS4 CXCR7
GUCY2C VGLL4
PDLIM1 CDH17
EIF3B EPS8L3
GUCY2C ARFRP1
CDH17 CFLAR
TRIM15 PARP12
SLC48A1 MUC13
DDT CXCL1
TDGF1 SLCO1B3
ELTD1 TRIM15
EIF3A FPR2
KRT20 EIF3K
NPAS2 NGRN
EFNB2 CCL24
SET FOXA2
DDC GCNT3
TSR1 TMPRSS4
CDX1 KLHL29
KDM2A DNAJC15
SNRPF PSAT1
SLCO1B3 FHIT
SLCO1B3 C19orf60
TLE1 MET
SEC14L3 C12orf11
LGALS4 C1orf156
MUC3B CD22
GPX2 STAG2
ENC1 EPS8L3
LGALS4 C7orf44
EFNB2 GPSM2
EPHB2 CXorf40A
TRIM31 NLRP1
MEF2C PML
CDH17 DUOX2
MUC13 ACE2
EFNB2 ALDOB
POU2F3 S100A6
TDGF1 BTF3
KRT20 SLC27A5
RRBP1 MUPCDH
FADS1 EPS8L3
VIL1 KIAA1024
LGALS4 GUCA2B
ORC5L TRIM15
WNK1 EZR
N4BP1 MUC13
PCDH17 ATP5G3
TSPAN8 MEP1A
PRKACA ATP10B
SPON2 C4orf19
CDX1 CYSLTR2
WNT2B MAB21L2
CCND2 EIF6
TDGF1 EPS8L3
VIL1 KLHDC3
FERMT1 EPS8L1
TPP1 NUP62CL
C3orf27 KRT20
MUC13 SLC9A5
CDX1 KIAA0746
SPINLW1 FERMT1
CHP2 MUC3B
GLS SCHIP1
GOSR1 CCL20
MAGEA12 FERMT1
SPOCK3 FERMT1
GUCY2C HMGA2
PPP1R10 MUC3B
LGALS4 RHD
GNAI2 TSPAN8
LGALS4 GPR1
GPSM2 CCL18
ETS2 UGT2A3
TDGF1 WNT11
PCYT1B TMPRSS4
RAD51AP1 EPHB2
RPS4Y1 CYP3A43
RYBP SMTN
SKP2 GPR126
CUGBP2 TMPRSS4
KDM5B MUC13
ATXN7 MUC13
TRIM31 MYO10
CYB5B C11orf9
CXorf40B MUC3B
IL8 TSHR
TRIM15 APC2
BTBD3 SOCS5
GPR19 SAGE1
GUCY2C CD7
PC SEC14L3
SSX4B EPS8L3
EFNB2 FOXF1
CXCL1 CYP4F3
LGALS4 CCNJL
MUC13 KIAA1305
MKI67 MED13L
EFNB2 GNRHR
EFNB2 FERMT1
KRAS GSTA3
CCL20 JUND
CDH17 ETV3
ZNF174 FERMT1
PDLIM4 ITM2C
HEPH UBE4B
LGALS4 APBA3
CKB USH1C
TMPRSS4 EPS15L1
MKI67 MUC13
SGTA MUC13
GPX2 DIAPH2
CDH17 ELMO2
LDLR PAPOLA
GPX2 FABP1
MKRN1 MUC13
IL11 PSAT1
SMTN ZNF557
KSR1 EPS8L3
KLRC3 MKI67
RPL14 MR1
ZNF204 MUC3B
RGS14 MUC13
MKI67 ZBTB7A
EREG TP53TG1
CYP3A7 OSM
MEP1A CDX1
LGALS4 DHX34
TALDO1 MUC13
PREPL MUC3B
LGALS4 CLN6
MKI67 MASP2
C17orf73 FERMT1
GUCY2C KRT20
TRIM31 C3orf18
PML MUC13
CES2 CDH17
RAN ANK1
NR2F2 SMTN
GH1 GZMB
HSPG2 CDH17
LGALS4 CTSE
SLCO1B3 GZMB
PRSS3 LUC7L
ABCD4 GUCY2C
LDB3 FERMT1
GPX2 BAIAP2
PTGER3 CALML4
MGAT1 PRSS3
LY6G6D CDH17
MKI67 HBA1
MDM2 FERMT1
LGALS4 H1FX
HIST1H2BH FERMT1
MAPRE3 ARID1A
GK2 FERMT1
TSPAN8 VPS37B
KIAA0406 MUC3B
CDX1 LOC647070
MMP12 ITGAE
CDX1 S100A6
LGALS4 CYP3A5
PLOD3 LGALS4
SPHK2 FERMT1
SPINK1 SRC
LGALS4 GCDH
CFLAR MUC13
LGALS4 CES2
ECE1 GTPBP8
SPHK2 TRIM15
MUC3B CASZ1
EPS8L3 TAS2R8
GUCY2C LOC645961
USH1C ADCYAP1R1
CLTC FERMT1
EPHB2 PML
MAGEB3 TRIM15
MUC13 C1orf27
TSPAN8 ATP10B
IL32 SLCO1B3
ATP6V1B1 CDH17
EPHB2 ATAD3A
MAGOH SIGLEC1
PCDH17 NXF3
CXCL1 GUCY2C
LGALS4 ANKLE2
C11orf9 SHMT2
LGALS4 CACNA2D1
LGALS4 COL4A6
CDX1 HELLS
ORC5L FERMT1
CYP3A7 PTTG2
FERMT1 SCAND2
KLHL1 MUC13
ZC3H7A MUC13
MYF5 SLC7A11
PTTG2 SEC14L3
C11orf9 GNLY
DLGAP5 C11orf9
GPX2 SPAG11B
CDH17 TRD@
LGALS4 RNF17
CDX1 IL1R2
GUCY2C OASL
VEGFA COL4A2
CFTR C7orf54
CEACAM5 ACE2
VIL1 EREG
FAM107A CD244
FBXW12 MUC13
USH1C UGT2A3
VIL1 TMPO
CDH17 LRRC50
SPINK1 SLC6A15
BIN1 HELLS
NDUFA2 SMAD3
TSPAN8 ZNF174
CXCL1 SMARCA4
LGALS4 ZMYM5
ID2 LGALS4
NOX1 KRT20
GPX2 PLCB4
CLINT1 CLIP2
TMEM97 TMPRSS4
SOX4 MUC13
ACTR2 CENPN
CDT1 RAB40AL
TSPAN8 IGF2BP2
ARL4A TRIM31
CDH17 TRIM31
MAD1L1 LDLR
C10orf137 EPS8L3
CYP4F2 PCDH21
RALBP1 TRIM15
PSMB9 MKI67
LPCAT4 TRIM15
GPX2 MEP1A
MET BFSP2
CXCL1 CLDN18
CFTR NRBP1
NR2C1 CDH17
EPS8L3 DUOX2
GPX2 PI3
SMTN TNFRSF21
CDX1 HBS1L
MYO6 FERMT1
KIAA0746 RREB1
MUPCDH HELLS
CXCL1 MKI67
GCNT3 MUPCDH
LGALS4 DUOX2
S100P MUC13
GCNT3 ATP10B
CYP4F2 FERMT1
EPHB2 COL19A1
LOC152719 FERMT1
MECOM FERMT1
PTPN18 MUC3B
GSTO1 EIF1AY
CHMP1A CXCL1
TMCC1 FERMT1
FABP1 FERMT1
ECHS1 EPHB2
GPX2 E2F5
HEPH GZMM
CXCL1 SLCO1B3
PLCB4 LGALS4
MUC3B TUG1
LGALS4 COPG2IT1
ATP10B RARG
VIL1 FABP1
PDE6H MUC13
GMDS ANK1
MKI67 TMSB4X
WARS LITAF
RANBP1 AGRN
MUC2 USH1C
EIF1AX CDH17
HMGA1 IGF2BP2
CDX1 LOC729602
CFTR MTTP
SPINK1 PIAS4
VIL1 PIAS4
CFTR GCNT3
VIL1 NEDD4
USH1C EREG
CDH9 USH1C
MKI67 MAP2K5
CDT1 LOC729602
TOP3A FAM55D
VIL1 CNOT2
CYP3A43 SOD2
ITGAM CYP3A5
ISG20 TRIM31
GLE1 ASS1
ATN1 CALML4
VIL1 CYP3A5
TRIM31 GSDMB
EIF1AX ACE2
GSTT1 CALML4
EREG SPINK1
MTAP EPHB2
CDX1 VGLL4
ETS2 SEMA3F
KRAS RTEL1
OASL MUC3B
GUCY2C TTC3
FOXL1 FERMT1
MUC13 TRPM8
CXCL1 TNFRSF12A
COL13A1 CALML4
IK EPHB2
LGALS4 SPN
C11orf9 ARVCF
TRIM31 GDPD5
PDGFB FERMT1
TDGF1 S100A5
HBA1 CYP3A7
MECOM SOD2
CXCL1 DACH1
SMTN ELF5
MAB21L2 ELOVL4
EFNB2 SPINK1
EBP LGALS4
TRIM31 DDC
CCNB2 CXCL2
PRKCA CREM
GOLIM4 EZR
MUC13 HIPK2
ENPP1 CDH17
KLRC3 TNFRSF21
VIL1 EFS
IL8 KLF5
INPP1 GMDS
LY6G6D MUC13
TPMT IL8
KLF5 ATP11A
ASS1 CALML4
LGALS4 CYP2U1
AKT2 DNAJC15
LY6G6D SAMD14
USH1C RAE1
CCNB2 NUDT13
FGF18 TMPRSS4
TYROBP SLCO1B3
COQ7 EPHB2
LGALS4 ZC3H7B
CD97 EHBP1L1
CDH17 IDUA
TNFRSF9 MUC3B
EFNB2 PCDH21
PTTG1 LMNB2
DDX3Y CASP1
GUCA2B CALML4
CDX1 DEFB1
SLC7A11 TRIM15
C11orf80 CFTR
LGALS4 TRPC4
AHSG WNK1
CDH17 ACTG1
ARIH1 SMTN
CEACAM5 FOXA2
KLF5 DENND1A
KCNH2 SAA3P
DDX3Y CYP3A43
GPX2 EPO
XPNPEP1 LAT
DDX3Y MBL2
CDX1 ATP10B
MUC13 CD244
RREB1 TRIM15
TRIM38 SLCO1B3
RALGDS MUC13
LALBA CLEC11A
C11orf9 C3orf52
ABCB11 ATP10B
RPS4Y1 KRT76
USH1C CYB561
SPINK1 GLP1R
KCNQ1 S100A6
CDX1 PDE6H
ATP10B DCAF15
LAMB3 HELLS
ADORA2B ABT1
TRIM31 TEF
APBA3 VIL1
NOX1 FYB
RRM1 SLCO1B3
CFTR HELLS
PML TRIM15
PPP1CC CDX1
S100P FERMT1
MKI67 SAT1
MUC13 DENR
STK38 ARMC4
CFTR MAGEA10
PGGT1B PELP1
CFTR PRR11
ACLY KRT20
GCNT3 SLCO4A1
MKI67 RBM25
UGT1A1 TMPRSS4
CDH17 EPHB2
MBOAT7 CDH17
GPX2 SIM2
CXCL2 EDA
MPPE1 TRIM31
RBM8A FERMT1
CXCL1 C1orf50
RANBP1 TMPRSS4
AKAP7 SOD2
SLCO1B3 MUPCDH
TOE1 HMGA1
CDX1 DUOX2
EPHB2 ADCY2
GPX2 SIGLEC15
BLZF1 MUC3B
FHL1 SNRPA
KMO MKI67
GREB1 TRIM15
TMED2 MKI67
ACTN2 SLCO1B3
IGF2BP3 FERMT1
TCFL5 USH1C
CDX1 CYP4F3
KLF7 DUOX2
AURKA CDH17
COL4A2 SPRR3
PPM1E ANKRD11
NPAS2 EPS8L3
UPP1 JRKL
WARS C11orf9
LGALS4 WSCD2
BCAP31 GUCY2C
ALDOB UXT
HOXA4 MUC13
LGALS4 LARP7
B3GNT3 PRPF6
DDC ZNF423
MUC13 INO80B
FERMT1 POLR3K
EPS8L3 ANKRD2
C11orf9 FAM13C
CHP2 CDH17
MAGOH PML
EREG FUT3
NCOR2 EPS8L3
CD97 PLD1
ANK3 SEC14L3
BTF3 TMPRSS4
USH1C CNOT4
MKI67 NUP210
GUCY2C ZNF235
FABP1 KRT20
IL1RN KIAA1644
ENPEP CFTR
SMTN TCF7L2
EPHB2 SCAND2
ALPK3 ITM2C
C2orf24 HNRNPA2B1
CFTR ARFGEF2
SECTM1 FZD5
EPHB2 CLN6
CXCL3 MAP4K1
LGALS4 ACHE
RAB11FIP3 MUC13
EBP PTPN2
TDGF1 CFLAR
CXCL1 C17orf101
LMNB1 ITM2C
TRIM31 SLCO4A1
TUB PTMA
LGALS4 ACVR1B
CDC25C SLCO1B3
AURKA TTC38
S100A10 FOXA2
UGT1A1 C19orf21
RRP9 MICAL2
CYP2B6 LRRC50
ESR2 EPS8L3
LYRM1 DMC1
CDX1 TRO
MTF1 TULP3
ABLIM3 MUC13
DBNDD2 MUC13
PLA2G2A ATP10B
MED1 LGALS4
FERMT1 ZNF665
TSPAN8 TRIM2
EFNB2 MAB21L2
LGALS4 GCNT3
GLS HIC1
LDLR GCNT3
LGALS4 ITCH
SMC3 TRIM15
MKI67 PRDM13
SPINLW1 EPHB2
CHUK MUC13
CES2 TMPRSS4
POLG TMPRSS4
LGALS4 C7orf10
VIL1 PHF20L1
FOSL1 ABCC3
EIF1AX LIF
LY6G6D DKC1
RARRES3 S100A6
TPR KLF5
YES1 SMAD6
HUS1 MUC13
TSPAN8 CYP4F2
SF3B2 CDX2
CXCL1 ARL4A
CYP3A5 FERMT1
HMGA1 MKI67
CCL20 ALAS2
MUC3B SOX17
CD97 CENPF
GSTO1 GSTA3
RANBP1 TUT1
SEC61A2 CALML4
MKI67 AFF2
SLC22A3 USH1C
TNP2 CYP3A7
GPT FOXA2
EIF2S3 ARNTL2
PLCB4 VIL1
ATP10B DAZAP1
LDLR CYP3A7
MET PGF
CEACAM5 DPPA4
FANCA MKI67
LGALS4 CHP2
DDX3Y IL1R2
ENTPD3 RBPMS
TNFSF14 CDH17
LGALS4 ATP10B
CCND2 NBEAL2
RPS6KA3 VIL1
ETS2 GJB1
MKI67 MUPCDH
AZGP1 MUC13
XPNPEP2 FERMT1
GUCY2C WISP3
EPHB2 ZNF174
ZHX2 LGALS4
SLC25A30 MUC13
KRT20 MEA1
CDH17 MCFD2
GUCY2C TADA3L
CDH17 SECISBP2
MEP1A TRPM6
CDX1 MYH14
POU6F2 LGR5
STK38 MASP2
EPHA4 TSPYL4
SOCS1 TRIM31
DDX3Y C17orf101
CLIP2 APC
SV2A SMTN
BLMH FOXA2
PRSS1 ACE2
TFAM PCDHA10
PPIG MKI67
HELLS SFN
C11orf9 EPS8L3
SOX4 LGALS4
VIL1 CEBPE
CXCL1 VIL1
PGK1 CDH17
EPHB2 ARFGAP1
CDH17 GGA1
XIAP CYP3A5
MMP12 MKI67
MLXIP APLP2
ADRA1A MUC13
NOL4 CDX1
EPHB2 YIPF2
MECOM EPHB2
PPFIBP1 RTEL1
NOX1 MUC13
ALDH5A1 CFTR
LGALS4 TAF1A
VGLL1 CALML4
TLR6 PSD
TDGF1 EPHB1
LGALS4 EPHB2
LGALS4 FAM89B
EXOC7 MUC13
FXR2 GUCY2C
DMTF1 CDH17
PRUNE2 TMSB10
FERMT1 C1orf106
FOXF1 TUG1
PML KRAS
TDGF1 WDR55
ROD1 MUPCDH
PRDM2 BCL2L14
MRPL9 MUC13
CXCL1 ZEB1
ADD3 INPP1
ZC3H7B IL8
SMTN SLC2A6
GPX2 MUC2
KCNH2 MCTP1
COIL CYP3A7
LAMP3 ATP5D
FCAR PSAT1
COL6A1 MUC13
ASF1A ITM2C
CBX3 KRT20
ACP1 GUCY2C
EDA FERMT1
RUSC2 CALML4
MAP2K3 TMPRSS4
EIF2S3 GCNT3
RPL14 HOXA5
CDH17 LRRC3
MUC13 IL22RA1
CDX1 PRSS3
MR1 WNT16
CDH17 KLHL1
PRSS3 GCNT3
TRIM3 MUC13
CFTR SOX13
EPHB2 TP53I11
EFNB2 DNAJC15
RANBP1 NKG7
FERMT1 HELLS
BMP8A TRIM15
GUCY2C DCLRE1C
MKI67 MUC3B
CXCL2 C5orf28
EFNB2 CCL20
SPINK1 ASS1
RGS5 FHOD1
IP6K1 RPP21
KLHL23 EPS8L3
MRPS18C TRIM15
NPAS2 LGR5
CXCL1 DDX3Y
TSPAN8 CEACAM6
GUCY2C ENAH
GIPC2 FERMT1
SPINK1 EDF1
ID2B GCNT3
AP1S1 NXN
MAB21L2 PPBP
RAX MUC13
GPX2 PPIL6
ALDOB TGFBRAP1
PROSC DUOX2
VIL1 ATP10B
LGALS4 HIST1H2BB
TRAPPC2 MUC13
EFNB2 CFTR
HOXA5 WNT16
SNAPC5 IL1B
BMP7 CYP3A5
TDGF1 LOC653188
LGALS4 LEF1
LGALS4 ELTD1
CDH17 GREB1
TBX1 TRIM15
EFNB2 DDC
CEACAM7 MECOM
HSPD1 C4orf10
RFC1 APLP2
WSB1 WNK1
MED1 CDX2
MUC13 ACTG1
DOLK FOXA2
MUC13 DCAF15
SP140L MUC13
ALK MUC3B
VIL1 PRPF6
ALG12 FERMT1
C11orf9 FZD5
LGALS4 KLF6
CEACAM5 PRDM2
EPHB2 HN1
CDKN2B EDC3
MUC3B RAB40B
ELOVL1 FERMT1
PTPN1 CHRM4
IHH HELLS
MAP3K7 CDH17
EFNB2 CDT1
CYP3A43 SIGLEC8
LTK EPS8L3
CXCL2 MUC13
CDX1 CSF2
MET TOMM22
GK2 MUC13
MMP14 C11orf9
MKI67 RTEL1
CCIN FPR2
PSMC3 SMTN
TTC3 MUC13
CDH17 TFPI
CDX2 ZHX3
B3GNT3 BAG1
MUC3B HEY1
GPR116 EPS8L3
GPX2 FOXA2
MKI67 CHAC1
LGALS4 AIM1L
HSPD1 MUC13
LGALS4 TRPM3
LGALS4 SLC22A3
B3GNT3 ZMIZ2
DDX3Y SOD2
GCNT3 CCL18
RRM1 HIST1H2AM
DICER1 CDH17
GUCY2C CD47
CDH4 TIMM10
NOX1 CDH17
NET1 GLS
CDH17 EPHA1
DEFB1 MUC13
GPX2 PHKG1
TRIM31 ADAP1
PRKAA2 TRIM15
SMTN ACOX1
TFF1 MUC3B
CDX1 ANKRD53
PRKCA NR2F1
SPINK1 TRIM31
LYN TNFRSF6B
THTPA FERMT1
RDBP CYP4F2
ALDOB PFKFB2
GMDS PAGE1
HUS1 SLC2A6
VIL1 PRR14
VEGFA CAND2
TTC1 CLEC11A
CFTR SPAG6
CDH17 DOPEY2
LGALS4 SFRS11
KDELR3 ATP10B
EFNB2 ARSE
DHFR TRIM31
EPHA2 SERPINB1
CXCL1 CES4
CFTR TRIM31
DOCK9 EPS8L3
APBA1 SAPS3
HSPD1 GHRHR
CA8 FERMT1
CXCL1 XPNPEP1
VIL1 WDR51B
CDX1 CES2
KRT20 CYP3A5
TNFRSF9 MKI67
MUC13 BBS7
MCM4 hCG_2024410
LGALS4 ARHGAP24
BFSP1 MUC13
MUC3B EPHA5
AQP9 ASS1
CFTR SPN
IL8 SMTN
CEBPZ FERMT1
ATP10B RPS2
VIL1 TIGD1L
RAN SOD2
KRT20 MUC3B
HCG4P6 MUC13
CEACAM1 ALDOB
NKTR GPX2
FOXC2 BCL2L14
CCL20 GLP1R
EIF5B CDX1
CXCL1 AKAP7
MARCH6 TMPRSS4
TSPAN8 G0S2
ACE2 FAM55D
HBA1 CCL24
EML3 VIL1
HSD11B2 CDH17
CYB5B NCF4
CHP2 MUC13
EFNB2 EPHB2
CCNB2 TRIM15
NOS3 MKI67
GUCY2C HELLS
KCND2 CDH17
EPHB2 IKBKG
PTCH1 TRIM15
AKAP7 PRSS1
ARF4 TMPRSS4
EPHB2 WNK1
AURKA SERPINB13
IL8 HBA1
EPHB2 TRIM31
VIL1 EIF6
LGALS4 RAPGEF2
MET GOLGA8D
LGALS4 CRIP1
CEACAM1 ROD1
LGALS4 EPS8L1
IL8 FGFR1
EPHB2 TEX11
LAMB3 IL27RA
C11orf9 TTF1
RANBP1 NAP1L1
EPHB2 SORCS3
XPO4 GCNT3
INPP5J MECOM
GUCY2C TM9SF1
MARK3 CALML4
CXCL1 KRT20
GPX2 UPP1
PHKG1 FERMT1
ATP10B IFT57
USH1C ACE2
MUC13 DENND1B
MBD2 USH1C
PGLS MUC13
GUCY2C DBT
LAMC2 P2RY14
NUCB1 CDH17
GPX2 GCNT3
FRMD8 NOX1
CDX1 HTR6
MUC3B LOC286434
MUC3B GGA1
SCNN1A MUC13
CFTR SMG1
CFTR SOSTDC1
FBXW12 FERMT1
CACYBP TRIM15
PSG3 PID1
HSPA1A CFTR
FLNA TMPRSS4
PI3 VIL1
GPX2 MKI67
ID2 CDX2
BCL7B MKI67
UBE2O EPS8L3
NAGA HUS1
GUCY2C C17orf73
P2RY2 FERMT1
ANXA8L2 AURKA
HOXA3 MUC3B
LOC727787 CALML4
USH1C IKZF1
EPHB2 GPR17
EPHB2 DUOX2
CXCL1 TMPRSS4
TNFRSF10D MUC3B
ATP10B RABGAP1L
B3GNT3 CYP3A5
CYP3A43 CDH17
KRT20 TMPRSS4
CYP3A43 GPR98
CDX2 EFS
CHAF1A C11orf9
KRT20 SPTAN1
MKI67 FERMT1
RRM2 TRIM15
GPX2 ATP10B
SPINK1 ATP10B
CYP3A43 SFN
CHP2 GUCY2C
CHMP1A PRSS3
MAPRE1 FNTB
CFTR CYP3A43
ALDOB EDF1
SMC3 MKI67
USH1C PCSK1
SPINK1 CES2
NDUFAF4 EPN1
TCF25 DNAJC15
SRRM1 SMTN
TDGF1 GCNT3
EFNB2 MMP1
HTR2A FERMT1
UBE4A GCNT3
ISG15 SLC7A11
CDX1 NOX1
KCNJ5 MUC13
GUCY2C ZMIZ2
TDGF1 SERF1B
CDX2 ALDOB
MUC13 SAGE1
MEP1A THRB
MED16 FERMT1
MKI67 RPH3AL
HRH1 XCL1
FAM13C TRIM31
TANK CDH17
RAD54L SP100
CES2 SATB2
SLC1A7 ATP10B
MET CG012
IL8 MAP7D3
DES FERMT1
LGALS4 GPR27
LAMC3 ACOT9
ACP1 MUC3B
A1CF FERMT1
LAMB3 PBK
SORBS2 SLC25A6
LGALS4 RAD1
CDX1 IPO5
CYP4F2 MUC13
ENTPD2 FERMT1
RTN1 C11orf9
SPG21 FERMT1
MKI67 POU5F1B
SMTN IGH@
CDX1 hCG_1732469
TRIM31 IFT57
MID2 PML
MUC3B SCAND2
PRF1 GCNT3
GPX2 CES2
NLE1 CDV3
LGALS4 ID2B
GSTO1 ASS1
INSIG1 LGALS4
SPG21 MUC13
MOG CDH17
SLCO1B3 CDX1
VIL1 SLCO1B3
GUCY2C ACTG1
EFNB2 CDX1
COL6A1 TRIM15
EPHA2 SPG7
MUC13 LAMC3
LGALS4 C16orf42
CXCL1 CES2
MKI67 ATP10B
GMDS SLC2A6
LDLR PI3
LDLR CXCL2
SPINK2 HELLS
CDH17 LBP
CDH17 HPCAL4
COL4A2 LHX6
EREG ZAP70
ETS2 TADA3L
SYNGR3 SSX2
TRIM15 MYO10
CFTR FBXL18
EPHB2 DNAJC4
SLCO1B3 USH1C
TRIM31 USH1C
CST4 TRIM15
SLCO1B3 KRT20
PTMA FZD5
ALMS1 MUC3B
CREBZF LGALS4
NDST1 LGALS4
MKI67 HRH4
LGR5 SEMA6B
SFN GZMB
CDH17 HDAC11
MUC3B YKT6
LGALS4 ETV4
TRIM31 STXBP6
MUC3B AIM1L
MKI67 CCDC121
UMOD EPS8L3
KRT20 ATP10B
DDX3Y MAP6D1
PRSS3 MUC13
ACOT2 VIL1
TRIM15 FAM48A
CDH4 MTMR8
C11orf9 MECOM
CXCL1 RBL2
FERMT1 DIRAS2
CFTR GUCA2A
CHP2 SPINK1
AKAP13 MUC13
UCHL1 ACE2
CFTR P2RY2
PLEKHF2 MUC13
SLC30A5 TRIM15
CDH17 SLC7A11
PTX3 PTRF
PSMD1 LMNB1
CDX2 CHPF2
GPR19 COL4A2
EHD1 SEC14L3
TMPRSS4 GCNT3
BMP2 XPNPEP1
MET MUC13
STC1 MUC13
TSPAN8 GPR126
GUCY2C PML
GIT2 HIC1
IL15RA HELLS
BLK SMTN
LGALS4 S100A6
EFNB2 TRIM31
LMNB2 HELLS
SLCO1B3 TFPI
SLC16A2 EPHB2
B3GNT3 DPM3
LGALS4 CCL24
RAB40C ROD1
IDH3B ACE2
TNFRSF21 TBC1D16
COL17A1 MUC3B
EFNB2 USH1C
S100A5 ATP10B
TCTN2 XPO4
GUCY2C SYT12
VIL1 TRPC2
PTPRO FGFR4
CXCL1 MUPCDH
LGALS4 SLC41A3
NOX1 FOXA2
LGALS4 HPCAL4
CDH17 ATP10B
GPX2 ZNF174
SLCO1B3 POU3F1
SLCO1B3 CALML4
SLCO1B3 MFAP3L
LHX6 SAGE1
SMTN CCDC40
CCND2 ZNF225
HSD11B2 USH1C
CD55 GPX2
PI3 HEPH
CDX1 SYNJ2
SON USH1C
CCL3 PDK1
AQP9 CYP3A43
MUC3B KCNH6
EPHB2 FRMD4B
EFNB2 VIL1
CADM3 TRIM31
LGALS4 BTD
C11orf80 VIL1
TSHR FERMT1
CXCL1 AFF3
HUWE1 MUC13
USH1C ADD2
PTMA MYO1B
CXCL1 LDHAL6B
APOA4 FAM107A
MKI67 MXD3
ATP10B CYP3A5
USH1C S100B
LGALS4 ACTG1
TOP1 FERMT1
CCL3 CCDC144A
CCDC85B CDH17
PLCB4 GUCY2C
B3GNT3 SRP72
LGALS4 PRDM2
IL8 TRIM31
NOX1 KIAA0746
CIITA CYP2C18
PML SLC25A37
C11orf9 SPINK2
NOX1 FERMT1
EFNB2 GUCY2C
CCND2 POU6F2
LGALS4 ALK
LGALS4 ASB9
LOC100133166 FOXA2
NPAS2 CYP3A7
SATB2 TRIM31
PDLIM1 CYP3A5
C11orf9 HK3
MKI67 CYP3A5
TRGV5 MUC13
IL1R2 MBL2
GPX2 PDE7B
SLCO1B3 IGF2BP2
RAD51 KRT20
LGALS4 MOG
RANBP1 PSMD9
CYP3A5 ASCC1
IL8 FZD5
PKMYT1 NPAS2
IGF2BP3 FEN1
KLF9 EPHB2
TRAK1 VIL1
DDX3Y SLC39A8
EREG MUPCDH
CDX1 CYBB
SPINK1 NUP62CL
EFNB2 TSPAN8
LAMC2 RECQL4
PML PTMA
MAB21L2 WNT5B
CD2BP2 SV2A
TRIM15 ZEB1
KIAA0564 MUC13
CDX2 GPR161
CDH17 CROCCL2
TSPAN8 MGST2
ID2B FERMT1
LGALS4 WDR13
ALDOB OR2B2
WNK1 MUC13
RPS6KB2 MAB21L2
TDGF1 CCL24
LGALS4 OR2B2
SRRT LGALS4
TMPRSS2 TRIM31
PI3 CALML4
TSPAN8 COPA
B3GNT3 CES2
ACAA2 EPS8L3
C11orf9 SOD2
SLC22A3 CDX1
CPNE1 EPHB2
VIL1 KLHL22
GPX2 GTF2H3
MAB21L2 RAB14
CYP3A5 EPOR
HSDL2 IL22RA1
COL4A2 SAGE1
CIAPIN1 CYP3A5
USH1C SP140L
KLK3 KLF5
CXCL1 IL1R2
SPON1 MUC3B
SMARCC2 MUC13
LY6G6D FAM55D
SLCO1B3 C10orf119
CCND2 TOP1
MKI67 EYA1
MUC3B UGT1A1
CTAG1A TRIM15
MAB21L2 PIN4
IL8 OLFM1
GPSM2 IL3
LGALS4 DNAJC10
MTA2 EPS8L3
TMOD1 SS18L1
CFTR ADCY2
MUC3B BTF3
SMAD1 MUC3B
KLF5 CDH22
CXCL2 HIST1H4B
IL8 UGDH
CTRB2 EPS8L3
ALDOB PON1
TDGF1 NPEPPS
RPS3A CYP3A5
CAMKK2 MUC13
ASF1A SPHK2
SET C11orf9
RUVBL2 SULT1C2
GPX2 TRAK1
GZMB PML
CAT CENPN
PCDHGC3 PRND
CCNB2 APH1A
CEACAM7 CDH17
CLIP1 LGALS4
EFNB2 LRRK1
GIT2 CLCNKA
RPS2 MECOM
CUL2 EPHB2
CDC25A PTP4A2
EIF6 TMEM111
MUC13 FGG
CFTR RPLP2P1
GUCY2C ZNF408
TAF10 GUCY2C
USH1C TPT1
FPR2 C1orf144
CFTR NOX1
GMDS LAP3
MYH1 GUCY2C
HSD17B3 COL4A2
LAMC2 ADM
UBE2S LST1
CXCL1 ATP10B
VIL1 GDPD5
CHN1 RASAL2
CDH17 GIPC2
PRPF31 LGALS4
ALDOB KRT20
CYP3A43 LOC92973
GCNT3 BCL2L14
POLR1B TRIM15
PVRL3 KRT20
DHFR DKC1
CDX1 TRIM31
KDM2A USH1C
KCNH2 CNGB3
PLCB4 ATP10B
LIG3 SPINK1
ETS2 POR
EFNB2 CDH17
GAL3ST1 FPR2
EPHB2 HIST1H2BC
SLC5A3 FERMT1
GLE1 CDH17
FUT9 FERMT1
IL8 C7orf69
CYP4F2 FAM55D
MUC3B THTPA
KCNN1 TMPRSS4
MKI67 RPL37A
UPP1 PRO2958
UNC119B RBPMS
PCDHGC3 KIAA0182
ALPP MUC13
STAU1 CFTR
LGALS4 SP100
CDH17 PLD1
LGALS4 BCL2L11
BLM UNC84B
MAB21L2 DDX28
USH1C PIN4
PRMT8 CDH17
EFNB2 FAM55D
XKRY2 MKI67
USH1C CES2
MAPRE3 SMA4
CDX1 SPTBN5
GPX2 C14orf143
AP3D1 SEC14L3
MED12 SMTN
MYO1A CAPN10
NDUFS3 USP4
CCNB2 HELLS
ANK1 CENPM
COL4A2 CAND2
TNFRSF6B TEF
KHK MUC13
MAB21L2 TLE4
PLCB4 CDX1
UGT1A1 TDGF1
TSN EFNB2
USH1C BRD9
CDH17 CAMKK2
FZD5 MUC13
MUC13 CASZ1
DHX58 FOXA2
ASL MKI67
GPX2 LAD1
LGALS4 NOX1
RAPGEF3 FERMT1
ZNF93 MKI67
LAMA4 SAGE1
GUCY2C TFR2
CDH17 CYP3A5
GMDS MTAP
CYP3A5 IL26
FXR2 TRIM31
RCAN2 MUC3B
DUOX2 FOXA2
LGALS4 ZXDA
B3GNT3 KIAA0894
CFTR PTGES
C4BPA CDX1
EPHB2 CDKN2A
VIL1 HELLS
CFTR GPSM2
ALPK3 MUC13
SRRT FERMT1
GLP1R FERMT1
VIL1 PRSS3
EDNRB TLR2
CEACAM7 TOB2
TRAK1 MUC13
RANBP1 AQP9
ZMYND8 MUC3B
CFTR ATP10B
SLC16A3 MUC3B
MKI67 DES
USH1C STX7
SLC7A5 TMPRSS4
CUL2 FOXA2
LGALS4 NUP62CL
C11orf9 TRIM31
LYL1 FERMT1
CXCL1 EPS8L3
CDX2 OPRM1
PFDN5 TNFRSF21
EFNB2 SMAD6
CELSR2 LGALS4
ARHGEF12 TNFRSF21
CLGN MFHAS1
FER1L4 FAR2
LGALS4 PAM
CDH17 MYO1A
RARRES3 ASS1
CDX1 OR2B2
SLC5A6 MUC3B
SKP2 TMPRSS4
AURKA GCNT3
EPHB2 C16orf42
C19orf29 ITM2C
CXCL3 DHX34
CCT6A GPX2
USH1C SPAG11B
CDX1 SLC9A1
PDE4DIP ACAN
HMGA1 S100A5
USH1C UBR2
GLP1R DNAJC15
HMGA2 SLCO4A1
TDGF1 ARMC9
ID2B SMAD3
ALDOB SPAG9
MUC3B RARG
DGCR9 FERMT1
IL8 LOC100272216
LGALS4 C16orf58
PTMA EPS8L3
GCNT3 FERMT1
TRAPPC10 TMPRSS4
MUC3B NR4A3
SPINK1 PODNL1
LGALS4 EDA
LGALS4 ELOVL4
MUC3B UBE2O
MUC13 ZNF613
EFNB2 TRIM15
EFNB2 FZD5
RPS6KA2 HOXA1
ETS2 PSD4
SLC7A11 CCDC68
UFD1L CALML4
SSX1 S100A6
SSX3 CDH17
CXCL1 TNNI3
ELL CXCL5
SLCO1B3 HIST1H2AM
LGALS4 NCDN
RANBP1 CD244
UBE2C EHD1
LGALS4 TRH
KIAA0664 AKAP11
C11orf9 STK4
MUC3B FAM127B
MAB21L2 NDUFAF4
TDGF1 ABI2
DBN1 MUC13
COL4A2 ELF5
RANBP1 TEAD4
SON FERMT1
MKRN2 PSAT1
MKI67 RBM4
PTPRH MAB21L2
EIF1AX LGALS4
CXCL1 CXCL2
INPP1 GPX2
GUCY2C GCNT3
SMTN BCAT1
AGXT MUC13
CDX1 CDKAL1
CDH17 FBXW12
B9D1 TRIM15
TRIM15 AKAP13
CXCL1 NOL12
RANBP1 CYP3A7
WHSC1 KRT20
SPINK1 RPP21
EFNB2 CEP55
CDX1 HES2
CDX1 LOC152719
EREG KRT20
SPINK1 SMAD6
SLC7A11 GCNT3
MUC13 FOXA2
FABP1 NR1I2
ETS2 TSSK2
COL4A2 TOP3A
CDH17 PBRM1
CDX1 UGT1A1
DDAH2 VIL1
GPX2 EFNA2
LGALS4 FAM86A
ANP32B RYR2
C11orf9 SCARF1
RRP9 SLC16A5
ADORA2B SFI1
PHGDH CDH17
CDX1 AZI1
TRIM15 CLTA
C7orf54 ATP10B
E2F1 VIL1
RRP7A MAGOH
CD2BP2 SMTN
GRB10 MUC13
CDH17 FLJ11292
CFTR ZNF428
PDLIM1 SRC
IL8 CR1
EPHB2 PTGES
ELAVL4 RND1
C21orf2 ADAM19
LGALS4 NKG7
C11orf9 SETD4
GUCY2C RP1-21O18.1
HSD11B2 GJB1
LGALS4 FABP1
EFNB2 LMNB2
GZMB TRIM31
EPHB2 HELLS
LGALS4 SLC7A11
VIL1 A1CF
CYP1A2 MUC13
C11orf9 CHMP4A
CDH17 BHLHB9
TDGF1 SECISBP2
S100A5 MUC13
PCDH17 EPS8L3
DUSP7 EPS8L3
EFNB2 EPX
SLC7A7 MUC13
TOP1 MUC13
SFRS8 MUC13
XPNPEP1 FNDC8
CPEB3 CDX1
EML3 EPS8L3
ADRM1 CDX2
PNPLA6 COL18A1
LGR5 GPR1
SLCO1B3 BOP1
TRIM31 MUC13
LGALS4 CASKIN2
PRSS2 TMPRSS4
CA1 CALML4
USH1C GCNT3
FERMT1 SH3BGRL3
ASS1 S100A6
EIF5B EPHB2
CDH17 LOC100272216
KRT20 HELLS
VIL1 TRPV6
YES1 GMDS
C2orf72 TMPRSS4
GUCY2C HTR2C
MUC13 GCNT3
MSX1 USH1C
CEACAM1 LMNB2
CLIP1 MUC13
HIST1H2BC MUC3B
VIL1 LOC100272216
CDH17 TMPRSS11E2
CD97 CDH17
GABARAPL1 SEC14L3
IL1R2 CEP170
MKRN2 MUC13
FABP1 CDH17
SMTN FYB
MYH11 MKI67
MKI67 TMPRSS4
GUCY2C ABO
GTF2H4 CENPN
SLCO1B3 MKL1
LGALS4 ESR2
SLCO1B3 FKBP3
TDGF1 FOXA2
HMGA1 TCEA1
LGALS4 GOLGA8D
MEP1A TDGF1
MAP2K3 PI3
GPR37 TNFRSF21
CCL5 MKI67
SOD2 PRSS1
GUCY2C EDC3
SLCO1B3 MCAM
MUC13 FER1L4
EPRS MUC13
FERMT1 HAUS2
USH1C hCG_2024410
IL8 MED12
BTG1 EPHB2
GPA33 SMG5
EPS8L3 GCNT3
XK MVK
ATP10B HUWE1
TRIM15 TNPO1
LDB3 EPS8L3
MTMR2 SAGE1
ATP10B GIPC2
CDX1 MFSD7
PCDH21 TNFSF15
MET C7orf54
NPM1 TRIM15
CDH17 COPS7B
TOP3A GPA33
PDLIM1 FERMT1
GNAO1 CEACAM1
CDH17 EGOT
COL4A2 WDR48
TRIM31 GCNT3
GABRB2 CDH17
ACTG1 CALML4
FOXA1 AURKA
PPIB CXCL1
MET GRIA3
FAM149B1 TMPRSS4
GSTP1 MUC13
CEACAM5 A1CF
CDH4 PSAT1
ARL2 CFTR
CXCL1 DUOX2
RPLP2P1 FERMT1
ZNF148 IL8
MET GGA2
RANBP1 ZNF239
ANXA4 TSPAN8
PPP2R5A SMARCB1
FERMT1 GPR27
GPX2 TMEM176A
SPN SPINK1
SLC27A2 LAMB3
EFNB2 TDGF1
PTGS2 SEC14L3
C19orf60 FLVCR2
MEP1A MUC13
ATP10B MUPCDH
FNTB CENPN
RPL10 ROD1
DDX18 EPHB2
SLC22A3 MUC3B
LGALS4 ADRA2C
LPXN FOXA2
NT5E RAD54L
POLR2L EPS8L3
DKC1 KCNMA1
SMAD1 CDH17
GPX2 ACE2
SNRPD2 CXCL1
IL8 TLE4
IGHG1 FERMT1
CXCL3 CLDN18
EPHB2 TMPRSS4
FUT4 ZNF131
SFRS11 MUC13
USH1C IRS4
TNFRSF11B FABP1
MGAT1 CXCL1
SLCO1B3 UPF1
GUCY2C TRPC4
MUC3B SLC26A3
LGALS4 SNX3
PROM1 MUC13
ANP32B KCTD14
GPX2 DHX58
GUCY2C GRIN2C
RANBP1 TGM2
RRP9 ACOT9
CHPF2 CALML4
LGALS4 GPR161
GBP1 SSX2
CAPZB COL4A2
CDX1 RAB40B
LGALS4 INPP4A
CYP3A5 RPL36
INVS DAZAP1
CDH17 SEMA6B
PCBP2 COL4A2
GPA33 GCNT3
EFNB2 F2RL1
SNRNP70 LOC55908
CCL20 RREB1
LGALS4 TARP
LGALS4 H2BFS
ATP1B1 PLEKHM1
PLAGL2 CES2
EPHB2 RAD54L2
CXCL1 CYP3A43
VIL1 FOXA2
GPX2 LRRC31
NOX1 PRSS3
TDGF1 RNF40
EFNB2 MUC3B
CXCL3 KIF4A
XK EIF5B
SLC4A7 TSSK2
NT5E SP100
LDLR EPHA4
TNPO1 MUC13
CSH1 ATP10B
TAF10 GPX2
ORC5L SRC
SLCO1B3 PCDH21
CYP3A5 TMPRSS4
CDH17 USP33
MGAM MUC3B
GPSM2 CALML4
INPP1 EPHA2
VIL1 DUOX2
VIL1 ANGPTL4
FABP1 LGR5
FERMT1 APOA2
ETV4 LGR5
MYH1 MUC13
AP3M2 GZMB
C11orf9 NOS2
MKI67 SLC7A11
CXCL1 ZSCAN18
EPRS C11orf9
GUCY2C MPRIP
CFTR DUOX2
LGALS4 SLC6A8
PAX8 TRIM31
TDGF1 ZNF155
EREG FERMT1
USH1C SOCS7
TRIM31 HSD17B11
CES2 CYP3A7
SCN8A MUC13
CYP4F2 MUC3B
DYRK2 LGALS4
USP2 HELLS
GPX2 SLC43A1
NCOR2 TMPRSS4
CNKSR2 MUC13
CFD CDH17
MUC13 C10orf92
LGALS4 PFKFB2
NIPAL3 FZD5
HNRNPH3 FER1L4
MAB21L2 NECAB2
SLCO1B3 DCAF13
CYP3A5 EPS8L3
IDUA USH1C
PTPRO KRT20
ARFGAP2 MKI67
L1CAM GLT25D2
IBTK PSAT1
NR2F1 CREM
GUCY2C RBL2
GPX2 DUOX2
C11orf9 ZBP1
CYB5A PSAT1
DNAJC15 PPAN
BMP4 TRIM15
CDX1 GPR20
LGALS4 LAMC3
CDX1 ACE2
SYNCRIP FERMT1
CDX2 NES
SCNN1B MUC13
CDH17 KCNV1
IL8 MKI67
DHFR FERMT1
GABRB2 TRIM15
GMDS PELO
NUDT4P1 TRIM15
GUCY2C CCNJL
IL2RA PRKCA
GAGE7 CDH17
C11orf9 SULT1C2
VIL1 FBLN1
IL8 EPHB2
RPS4Y1 CA5BP
TOP2A TRIM15
LGALS4 MAP3K7
DAAM2 ZCCHC4
MAP2K1 FXR2
MAB21L2 CNOT4
LAMB3 CYP3A7
IGFBP5 MECOM
GUCY2C ALMS1
TDGF1 MBNL1
CDH17 RHOQ
GPX2 LRRC50
USH1C LDB1
LGR5 KRT20
MUC13 PYY2
FABP1 TDGF1
ADAM11 MKI67
OAZ1 TRIO
CFTR SFRS14
EFNB2 SCN7A
LGALS4 MYH1
CXCL1 TRIM15
SLCO1B3 ATP10B
SNTB2 EPHB2
EPS8L3 HELLS
CYP3A5 DKC1
LGALS4 MAP6D1
CFTR SLCO1B3
USH1C SFRS11
SLC17A3 TRIM15
ZC3H7B BCL2L14
SLC25A3 GCNT3
CDX1 ZMYM5
DPP4 ASS1
EPHB2 PCDHA10
NDUFS3 CYP3A7
CEACAM6 CDX1
SAPS2 HMGA1
ACTC1 TNFSF14
CDX1 SIGMAR1
SMG5 MUC13
CFTR TMEM209
SLCO1B3 PI3
LGALS4 MPL
CFTR KRT20
DDC FABP1
KLHL20 DICER1
FERMT1 UGT2A3
UBE2M MET
MCAM IL8
EFNB2 PTPRO
MX1 CHRM4
GUCY2C CACNA1G
BFSP1 MAB21L2
B3GNT3 KRT20
BRD4 CFTR
GMDS SMAD6
TRIM31 NXF3
DUSP4 MUC13
TMPRSS4 LOC100129656
CUGBP2 MKI67
CSHL1 MUC13
RPS4Y1 WDR46
ATP2B3 FERMT1
NR2F2 MUC13
BMP7 CALML4
RGSL1 MUC13
CDX1 C20orf29
LEPREL1 FERMT1
NEUROG3 DUOX2
ETS2 SNRPG
NLGN1 MECOM
FOSL1 KPNB1
HR ARNTL2
LGALS4 CRYL1
MUC3B VPREB3
CETP EPHB2
LGALS4 FCGR1A
GCNT3 GIPC2
TNC ATF6B
CXCL1 EWSR1
EFNB2 LGALS4
TKT TNPO3
ZBTB5 LAMP1
CDH17 CXorf40B
IGF2BP3 TNFRSF21
USH1C WNT5B
MUC13 PRX
GPX2 MYT1L
RPL35 MAB21L2
ATP10B MUM1
FCF1 FERMT1
LGALS4 TIAL1
ETFB EHD1
UBR2 FERMT1
DDX24 MKI67
ZNF613 TRIM15
GPX2 LAMB3
KRT20 TGIF2
CDH17 FAM129A
ACTA2 DKC1
LGALS4 CCDC28B
HBB MUC13
LGALS4 RAB3GAP2
UBTF MUC3B
LGALS4 PKD2L1
SMTN TMEM47
LGALS4 PML
ATP1B1 ARFGAP2
GCDH GUCY2C
MUC13 WNT5B
CDX1 KRT20
IL1R2 CLTB
C11orf9 SOX5
ARID3B CALML4
ASF1A VIL1
NOX1 FAM55D
MUC13 PI3
C19orf21 KRT20
INPP1 CDH17
LAMC2 LYRM1
MKI67 HELLS
CNOT8 C11orf9
RPS4Y1 PNPLA6
ETS2 HELLS
SMARCC2 CFTR
TMOD1 SLC2A6
FOSL1 C1orf106
TMCC1 EPS8L3
SPINK1 IP6K1
CLPTM1 EPHB2
GUCY2C TRAK1
C7orf43 CALML4
LGALS4 AKR1B10
PTMA MAP1LC3B
hCG_2024410 EPS8L3
C11orf9 HIRA
POLD4 CDX1
HR44 TMPRSS4
UCN CALML4
PON1 EPS8L3
UGT1A1 KRT20
EPHB2 TMEM126B
ATP1B1 MKI67
HPGD DKC1
TGFBRAP1 CDH17
IQCE EPS8L3
CSTF1 SLC26A2
CLDN7 EPHB2
SLC22A3 MUC13
SLC6A20 TRIM15
LGALS4 C20orf20
SNRPF SOD2
LGALS4 FLAD1
MKI67 CD7
ATP12A LGR5
CYP4F2 TRIM15
NDE1 MUC13
PFKP EPHB2
DKFZP564C196 MUC13
PON1 NAT8B
FERMT1 PODNL1
CDX1 CYP4F2
LCN2 ACE2
EPHA2 EID1
SLCO1B3 CDH17
EPHB2 TM7SF3
MUC13 A1CF
DDC DERL1
NOS2 HLA-G
LGALS4 RET
GPX2 TNFSF8
DEFB126 TRIM15
MGST2 SFN
EIF6 ERLIN2
ZNF3 EPS8L3
CACNA2D1 MUC13
MUC3B SIGLEC15
LGALS4 LBP
OBFC1 EPS8L3
SNRPF FSTL1
TMPRSS4 ACE2
LGALS4 NR2F2
RNF17 FERMT1
CXCL1 GCNT3
ABO FERMT1
SLC7A11 PRLR
KCNH1 MUC13
C21orf2 LGALS4
LOC1720 MUC13
PRR16 ITM2C
BEGAIN PSAT1
TCEB1 GUCY2C
LGALS4 WHSC1
PPP2R5B ALOX12P2
RANBP1 SOD2
TCF3 DUOX2
PHGDH MUC13
CYP3A5 POF1B
C11orf9 ACAA1
INPP1 MUC13
B3GNT3 PRSS3
CFTR HIST1H4B
GUCY2C H2BFS
ADAM19 XYLB
C11orf9 PSG1
CD7 EPS8L3
ARFGAP2 PLEKHM1
DNAJB2 CDX1
CXCL1 PON1
PKP4 EPS8L3
PFKP EHBP1L1
MAGEH1 YSK4
KYNU MUC3B
EZR SAGE1
LGALS4 PPARA
UBE2V1 CDX1
LOC100130741 EPS8L3
C11orf9 NGB
HEPH C11orf9
LUC7L2 FERMT1
GZMB PCCA
ABCB11 CDH17
ZNF239 CD244
PTPRN2 LGALS4
VIL1 GLRX3
CDC45L KRAS
NT5E MECOM
CCL20 VPS53
IGF1R CDX1
PTGS2 B3GNT3
CEACAM1 GTPBP1
B3GNT3 RBM5
FOXA2 MUC3B
EIF3M MUC13
PTMA EHBP1L1
ATG5 KRT20
GPX2 MYO7A
GUCY2C GUCA2B
SLCO1B3 SMARCD1
EFNB2 LGR5
SULT1C2 FOXA2
CYP3A43 C8orf79
SNCB CDH17
KLF5 SC5DL
TDGF1 CSF1
INPP1 EN1
CXCL1 PTGER3
USH1C ATOH1
C11orf9 NCF4
PART1 PSMB8
GPX2 GHRHR
KYNU ATP10B
USH1C HELLS
TMPO MUC13
CXCL1 PRDM13
CXCL1 CALCR
GUCY2C STAT3
ASS1 CLN6
MTMR11 CDH17
PPRC1 MUC3B
SAP30 SPINK1
VIL1 IFT122
CRCP CFTR
GPA33 ZNF131
IL17A TRIM15
USH1C PHF20L1
MAB21L2 DNAJC15
CDX1 KDM2A
CEACAM6 LGR5
ATP10B SLC26A3
EPHB2 TAF6L
RANBP1 NT5M
TRIM31 IFIH1
EPS8L3 EHBP1L1
SBNO2 EPHB2
SLC22A3 SLC7A11
USH1C A1CF
KLF5 PCLO
CDC25A APLP2
VIL1 PBRM1
GPX2 PKD1
GIT2 FERMT1
SEP15 LGALS4
AQP9 GCNT3
LAMC2 TRIM15
LGR5 GCNT3
GPLD1 MUC13
HDHD1A CDX1
LGALS4 HIST1H2AM
GPSM2 C13orf18
SPINK1 GOLGA8A
CDX1 PML
LGALS4 WISP3
SUPT16H KCNV1
MUC3B GCNT3
SCHIP1 LPAR2
NKG7 EPS8L3
ATG4B FERMT1
LGALS4 EREG
SLC5A3 MUC13
COL4A2 TLE4
LOX FES
CCND2 INSM1
C11orf9 QDPR
KRT20 MUC13
WHSC1 EPS8L3
SMTN CSHL1
LGALS4 MTAP
EPHB2 TNFRSF12A
WNK1 PSAT1
CFTR LASS1
CDX1 TMEM176A
TDGF1 ARHGAP22
USH1C PTGER3
SMTN STAG2
LGALS4 DIRAS2
TSPAN8 CCL24
NPAS2 BBX
DDC COL9A1
RANBP1 NKX2-5
MET GCNT3
SLC22A3 CDX2
LOC729806 TNFRSF21
SOX21 EPS8L3
CDX2 GCNT3
SPINK1 HEY1
EFNB2 TMPRSS4
NENF FERMT1
ACTG1 DDC
EFNB2 DDX3Y
PTRF ANKS1A
LGALS4 MYO1B
EFNB2 GPX2
SLC6A8 FERMT1
RANBP1 IL7R
ALDH1A3 IGSF9B
CDX1 VPS53
CEACAM5 SLC22A3
CDH17 VGLL4
IL8 CXCL1
EIF1AX RAD54L
TSPAN8 HELLS
CHRNE IHH
UGT1A1 GCNT3
CDH17 LGI2
hCG_2024410 MUC13
PTPRN2 MUC3B
TNFRSF6B HOXA10
CDX1 GIPR
CSPG4 LOC55908
RALBP1 VIL1
SLC26A3 FOXA2
ANXA8L2 GCNT3
PML WNK1
SLCO1B3 TLR8
SLCO1B3 MUC3B
EPS8L3 ADAMTS6
MUC13 NXF3
CES2 ARL14
SMTN CCHCR1
DYRK1B MUC3B
LGALS4 KRT20
EXOSC2 GCNT3
ZC4H2 TRIM15
EPS8L3 WDR13
CXCL1 GPA33
MAP2 C19orf21
BMP2K MUC13
SLC7A11 ETV2
YIPF4 CALML4
BST2 SEC14L3
SNRPF HSPA1L
LGALS4 PRSS3
PI3 GUCY2C
SLC7A11 CEP55
PI3 TSPAN8
TRIM31 CARD9
MUC3B C21orf96
AHSG PSAT1
IP6K1 MAP1S
NEUROG3 TCF3
CCL20 SARM1
C11orf9 LAP3
PI3 TRIM15
TDGF1 SCAND2
LGALS4 GOLGA2L1
C11orf9 MICB
WNT11 MUC3B
S100P CHRNA1
GDPD5 TESC
EFNB2 STXBP6
TMEM156 FERMT1
USH1C LOC100272216
EIF1AY MKI67
PLA2G2A FERMT1
EFNB2 AHSG
PML HELLS
TMPRSS4 ARNTL2
RANBP1 RPL13A
ALDH2 PSAT1
CDH17 ZNF512B
PTMA JAKMIP2
LGALS4 MKI67
MUC13 ATP10B
GPX2 BAT2D1
FERMT1 TUG1
PTPRO UGT1A1
FKBP1A MUC13
SMTN RAB7A
TDGF1 TROVE2
TDGF1 PCTK1
CFTR SLC6A8
TGIF2 TRIM15
HOXA4 CDX1
ABCA3 IL1RN
CXCL1 FERMT1
VIL1 UBQLN4
CCND2 RCVRN
TMPRSS4 FAM162A
MAP3K8 VIL1
TRIM2 EPHB2
DNAJB1 IL8
CACNA2D1 CDH17
EIF5B SPINK1
NF1 MUC13
PPP2R5A CFLAR
CFDP1 TMPRSS4
EDA MUC13
PSMB9 CTRB2
MED1 FERMT1
METAP2 TRIM15
GLRA3 HELLS
VIL1 DYRK1A
BAI1 MUC13
CDX1 THADA
ILF3 MUC13
RRP8 S100A6
TRIM31 RPL3P7
GPX2 MRFAP1L1
FOSL1 ARID3B
CYP3A5 IHH
CDX2 C11orf24
CDC42 MUC13
VIL1 TOP1
IL8 TAX1BP3
TRIM29 FERMT1
TMPO POT1
UBE2O FERMT1
ALDOB LEPRE1
ACVR1B EPHB2
RANBP1 EFNB2
MKI67 ITM2C
HNRNPU KRT20
FOXF1 CACNG3
GUCY2C GPR137
THBS1 ETS2
CDX2 HIST1H2BC
VIL1 HEY1
C11orf9 SERPINB6
CES2 DNAJC15
GPX2 FGF8
HTRA2 DNAJC15
CSNK2A2 ATP12A
PRKCSH CDH17
CCL20 SLC26A3
MKI67 GNL3LP
PGK1 CYP3A5
CFTR DOHH
C11orf9 TRIM15
MUC3B PDCD5
LGALS4 TMUB2
CDV3 CCL24
TNFAIP2 EPHB2
APLP2 CCL14
CLCNKA HIC1
MKI67 TREM2
SLC22A3 GUCY2C
C11orf9 PSMA6
CFLAR TMPRSS4
LAMB3 MKI67
GPR35 PML
TDGF1 NUP62CL
ETS2 POT1
MAB21L2 HIVEP2
CDX1 ZNF204
ABO MUC13
VIL1 CXorf57
C11orf9 GCN1L1
CDX1 GHRHR
LGALS4 MAK
UGT1A1 FERMT1
TDGF1 RREB1
KRT20 MUPCDH
TNPO1 CYP3A7
SKI MUC13
ENC1 EREG
CXCL1 GPR110
MUC3B ZNF180
CXCL3 GCNT3
FOSL1 INSR
HMGA1 KLF5
VIL1 GPR1
UGDH MKI67
ZZEF1 CDH17
C11orf9 APC2
DDC SLCO1B3
ALDOB XPO4
CSNK2A2 LGR5
EDIL3 CDCP1
EPHB2 ITGB1
CDH17 GCNT3
CDH4 EPHB2
ZBTB32 PSAT1
EPHB2 EXOSC2
TPD52L2 GUCY2C
PPARA FERMT1
PILRA FOXA2
PLA2G2A GPR35
LGALS4 POLDIP3
HOXD13 CDH17
GUCY2C EPB41L5
TDGF1 KRT20
CDH17 PPFIA1
ANK1 UBE4B
GUCY2C ATP10B
SLC6A8 CALML4
GPX2 PVRL3
LDLR PML
ATP1B1 KIAA0774
SLC7A11 TRPM1
GPX2 SLCO1B3
TDGF1 NCOA3
CYP3A5 BCL2L14
IL8 KIAA1045
S100A8 ATP10B
SMAD6 IL8
PI3 APLP2
CFTR PODNL1
GPX2 PRSS3
ATRX GIPC2
PAX6 C1orf174
DNAJC15 FAM174B
LGALS4 A1CF
CAPN6 MUPCDH
ARSE MAB21L2
PAX5 LMNB2
GSTP1 CFTR
CHP2 IHH
RHOQ FERMT1
C11orf9 MBP
BHLHE40 PSAT1
LTK ITM2C
SLC6A8 MUC13
ANGPT2 IL8
NDC80 EPHB2
RAD50 FERMT1
RASGRF1 SAGE1
LGALS4 NRBP1
PLK1 EPHB2
KIR2DL5A MUC3B
ATF6B SYNM
NPAS2 CSF2
DLG4 CDH17
HOXB5 PTMA
GPR171 KLF5
CNP SF3B4
GUCY2C CYP2U1
CLCNKA CNPY4
COIL CHRM4
CLTC MUC13
AGPAT2 MUC3B
PPP2R5A LOX
SYT17 EPS8L3
CXCL1 NAT8B
ISG20 TRIM15
CXCL1 NOS3
AP2B1 PTMA
SIM1 C1orf174
CBX5 LMNB2
ETFB ASS1
CDC45L GCNT1
CXCL1 CDX2
LGALS4 NFIB
LGALS4 FOSL1
ZNF148 FZD5
ALDOB NPAS2
EPHB2 CES2
CDX1 ARHGAP28
MKI67 APOBEC3G
MUC3B SCAND1
SC5DL FERMT1
HOXA4 TRIM15
FGFR2 EPS8L3
DDC CYP3A5
KRT20 FERMT1
SMTN LOC55908
TNFRSF6B TRIM31
RPS17 TRIM31
PRKCQ SF1
DDX28 MUC13
MTAP GCNT3
WNK1 FERMT1
IDO1 CALML4
GPA33 PIGO
MKI67 PLEKHM1
CDH17 EXOC2
VIL1 CYP3A43
EML2 VIL1
CHP2 KRT20
SMAD3 GCNT3
VIL1 GK2
SMTN COL4A2
LTB PSAT1
SLCO1B3 TMPRSS2
ADD3 ATP10B
POT1 USH1C
ZNF440 FERMT1
IL8 ALDOB
HSPG2 CXCL3
B3GNT3 TSPAN2
CDX1 UBQLN4
CDH17 ZNF428
IGF2BP3 HDAC4
USH1C TROVE2
GUCY2C HEY1
CLIC1 BCL2L14
LGALS4 HSD17B14
ENC1 CFTR
ASF1A FERMT1
VIL1 ATN1
TOP2A GCNT3
TDGF1 THTPA
TWISTNB TRIM15
SMTN DUSP26
CXCL1 PSAT1
LGALS4 KIF1C
SPINK1 MOCS1
MUC13 FKBP15
TRIM15 SYNJ2
SERPINB5 GUCY2C
AKIRIN2 TMPRSS4
LGR5 ACE2
DKC1 CYP4F2
COIL PTPN1
APLP2 MUC3B
ACE2 ADAMTS7
ALDH2 CLDN18
ABCB4 MUC13
EPS8L3 ACE2
ARHGAP22 TNFRSF21
CD81 CYP3A7
USH1C CEP290
ANP32A C11orf9
TDGF1 CLTC
MKI67 CREB3L1
GPX2 ATXN7L1
EFNB2 ATP10B
LGALS4 ORM1
TDGF1 ALK
GADD45A SLCO1B3
SLC7A11 S100A6
CYP3A7 LOC399491
C11orf9 PML
CCL14 CCDC144A
PAX8 CDH17
VIL1 KRT20
TSPAN8 MKI67
MUC3B MYH14
CYHR1 FERMT1
LGALS4 TRIM31
MAB21L2 SOD2
CD163 GPSM2
IL8 LOC100240726
CPA1 CALML4
MSX2 KLF5
EPHB2 ZC4H2
LGALS4 PRF1
DMTF1 CDX2
ETS2 CYP4F2
CYP3A5 MUPCDH
SV2A GADD45GIP1
MUC3B NLGN3
GZMB MUC13
LGALS4 UBE2O
SLC22A3 CDH17
GPX2 METTL5
PWP1 SLCO1B3
PIGC MUC13
PC AP3D1
SV2A TRPC1
USH1C RNF126P1
USH1C PODNL1
ALDH1A3 MED1
ALDH3B2 USH1C
MAB21L2 ZNF669
SMARCC1 LGALS4
CYP4A11 FUT4
B3GNT3 BOP1
ATF5 LAMB3
HTR7P TRIM15
SEC24D ARNTL2
ASXL1 MUC3B
MKI67 TMEM87A
TRIM31 UTP14A
CDX1 IGSF9B
PDK2 MUC13
MCAM FGFR1
FERMT1 IL22RA1
GPX2 KRT20
PLCB4 MUC3B
TDGF1 RRS1
FABP1 DERL1
EPS8L3 B9D2
FERMT1 ZNF155
GPX2 ANKRD53
SLITRK3 COL4A2
CSNK1E LGALS4
TMPRSS4 PLAC8
PTPRN2 SRC
EFNB2 C11orf9
IL8 FOSL2
SON MUC13
HOXA4 WNK1
RRAS2 DUOX2
CEACAM5 TRIM31
SIM1 TMPRSS4
TSPAN8 PCNX
SLC30A9 GLS
CYP3A5 MUC3B
NDUFA2 GCNT3
CDX2 SLC39A4
UNG MKI67
KCNC3 DUOX2
RTN1 GABRA2
CASP2 KRT20
CENPM C5AR1
USH1C RBM8A
SET SMTN
SPINK1 TIAL1
GPX2 TRAF2
TDGF1 DKFZP564C196
MUC13 SNW1
KRAS NOP2
CDX1 BBS7
ENTPD5 CDH17
HIST1H2BM CDH17
EPHB2 RPL21P44
EREG ATP10B
LGALS4 MPP5
CDH17 POMGNT1
C17orf73 TMPRSS4
CHL1 VIL1
SLC22A3 EPHB2
GUCY2C ACE2
ACE2 CALML4
GPX2 DLAT
FERMT1 BRD9
RUNX1 MUC13
MUC3B PLA2G3
SLCO1B3 EIF5B
TARP MUC13
CDH17 ANO10
MTA2 PTPRB
TGM2 MUC13
RAB6B SAGE1
LGALS4 EFR3B
MX1 IGF2BP2
LGALS4 SPHK2
GPX2 IRF2BP1
GUCY2C CYP4F2
CCND2 KIF26B
IL6R CDC5L
GPX2 SLC2A6
SERPINB13 MUC13
ZNF174 TDGF1
CFTR CRIP1
C1orf106 ISG20
MUC13 ZNF814
CYP4F11 MUC3B
ETS2 DAZAP1
MUC3B TMEM185B
UBE2O MUC13
EPHB2 IL1B
BZW1 LGALS4
VIL1 PTPN11
TRIM31 IKZF1
LAMC2 DMC1
GUCY2C ALAS2
SLC9A8 FOXA2
ICAM1 TRIM15
SLCO1B3 DUX1
DDX3Y CADM4
CYP3A43 PSAT1
C11orf9 CNGB1
TPI1 TRIM15
SATB2 ARL14
CXCL1 PRSS3
EREG FGFR2
RIMS3 CALCR
NUFIP1 TMPRSS4
CDH4 SETD8
LGALS4 MEP1A
NCOR2 MUC3B
PTCH1 MXD4
EPHB2 ARID3B
BCL2L11 ARMC9
MET C11orf9
MSLN TRIM15
PI3 FERMT1
CXCL1 HPGDS
LDLR IL7
PHACTR2 VIL1
CDX2 LOC100130741
EFNB2 SULT1C2
LGALS4 KIAA0232
CES2 FERMT1
IL8 CSNK1G3
LGALS4 ASNSD1
TSPAN8 SLC7A11
KCNJ13 MKI67
TRIM15 APBA3
HBEGF SNRNP70
LGALS4 BAT2
SLCO1B3 GSTK1
CFTR C2orf72
U2AF1 NCAPH2
CXCL1 HELLS
EREG MICALL1
LGALS4 TJAP1
DDC NPY2R
COIL PRKCA
RAD1 FERMT1
SMTN KCNH2
TSPAN8 GCNT3
PRKCA CHRM4
SLCO1B3 ATXN7
LGALS4 PROSC
C11orf9 PSAT1
CUL9 MUC3B
TDGF1 RECQL5
CLPTM1 CDH17
CAMK2A FERMT1
PDHA1 HRH1
TUT1 TMEM204
MAP3K5 GCNT3
PRPF6 YBX1
LGALS4 CA12
LGALS4 FAM162A
ELAC2 FAM48A
CD22 MUC13
TTC35 ATP10B
GZMH MUC13
DUSP7 MUC13
SOX13 MUC3B
EMD PGP
EPHB2 PCNA
EFNB2 KDM5D
MEP1A XK
PAX8 SEC14L3
TNFRSF21 RHCG
ATP10B TRIM31
CDH17 PRSS3
EPS8L3 SEC61A2
GUCY2C AVIL
UBE2S HELLS
KLK3 ATP11A
HUS1 RGS12
LGALS4 MMP24
ATP2C2 MUPCDH
CDX1 AIM1L
PAIP1 MUC13
GUCY2C CES2
PHGDH LGALS4
SGTA EFNB2
IFI44L GMDS
PDE9A EPHB2
CFTR UGT1A1
B3GNT3 KCNV1
CDX2 CES2
CFTR MAPK8
SGCB COPG
SRRM2 MKI67
CLIC1 GPR37
ELAC2 TRIM15
MAB21L1 TRIM15
EPHB2 TCF7L2
GPX2 RPS12
ADAM11 ZNF93
CDX1 L3MBTL
EIF1AX ADAMTS7
ABP1 IL22RA1
POU3F1 PSAT1
CHMP5 TRIM15
NPAS2 MUC3B
HBEGF LOC55908
C11orf9 SLC25A6
USH1C SLC5A3
LGALS4 ZNF665
SEPT5 MUC3B
MYO1A STXBP6
GUCY2C WDR51B
CDH17 TFAP2B
TSPAN8 CXCL1
HSD11B2 LGALS4
IL8 NRP2
SLCO1B3 MAB21L2
GRLF1 RANBP1
SORBS2 RAD51
IL8 CLIC1
ABCB11 MUC13
TBX1 MECOM
DDC U2AF2
CXCL1 COL9A1
LAMC2 POU3F2
GUCY2C ZNF428
MUC13 THOC2
ELF5 CALML4
MUC3B TTC22
EFNB2 TCF21
PLK4 CDX1
USH1C DBN1
B3GNT3 GCNT3
MUC13 HELLS
IL8 MYO10
LOC729602 MUC13
LCAT IL8
MUC3B FKBP3
TRIM15 FXR2
EREG CDH17
FOXF1 CES2
CFTR PRDX2
IGF2BP2 CHRM4
EFNB2 PML
LGALS4 BOP1
HBEGF PCDHGA3
CYP3A7 C8orf4
CYP3A43 CENPM
UBE2I ISG20
RAN FADS1
LGALS4 PPP1R15A
LGALS4 DDRGK1
MUC3B KLHDC8A
LGALS4 G6PC3
SLC27A2 IL22RA1
CHP2 TDGF1
ESR2 TRIM15
CDH17 ANK2
GLS ZNF148
MATN1 FERMT1
WISP3 EPS8L3
C11orf9 FERMT1
MAB21L2 BMP2K
KLF5 THSD7A
PRUNE DUOX2
KRT20 STXBP6
PPP2R5B C10orf72
TMEM111 ERLIN2
EFNB2 GPA33
MKI67 ARID3B
ACTB WNK1
TRIM9 MAPRE3
GLB1L MUC13
PHACTR1 CALML4
GUCY2C AURKC
PLCB4 USH1C
CDX1 SERPINB13
LGALS4 RBM38
NRF1 FOXA2
SLCO1B3 RGR
CXCL3 EIF5B
TGFBRAP1 TMPRSS4
USH1C ARID1A
CDH17 SETD2
CYP3A43 MUC3B
C11orf9 PDLIM5
GUCY2C CAMKK2
VIL1 CYP4F2
HIC1 CNPY4
CXCL1 CDH17
MUC13 MAGIX
CDX2 C7orf54
SKP2 KLHDC10
TMPRSS4 IL26
ALDOB MAPK3
HOXA9 SYNCRIP
GMDS PRDM2
LGALS4 POU3F3
CYP26A1 RAD1
IL8 S100P
BAI1 IHH
S100P EPS8L3
P2RX7 MKI67
NFATC4 MUC13
GCNT3 TNFSF15
FBXL2 EPS8L3
LGALS4 CYP4F2
MEP1A FOXA2
CCND2 PTGS2
PSMD1 ITM2C
LGALS4 PDZK1
VIL1 GCNT3
S100A5 EPS8L3
EPHB2 FOXA2
UBE2C TRIM15
ETS2 CSF1
EPHB2 SEMG2
TFF1 TDGF1
TRAM2 CCNB2
BMP7 MUC3B
LAMC2 SEMG2
C11orf9 MUC13
EHD1 ITM2C
CDC25A TMPRSS4
ERAP1 NOX1
CXCL1 C5orf28
TSPAN8 TGM2
MR1 SATB2
TWISTNB FERMT1
NUDCD3 VIL1
PHACTR2 MUC3B
PCDHGC3 MUC13
TDGF1 NOX1
CXCL1 MUC13
ALDOB SIX2
SAGE1 CALML4
LGALS4 ARMC9
LGALS4 DYRK1A
GMDS TNFRSF21
POF1B SLCO4A1
DKK4 FERMT1
CST4 LOC65998
MUC13 GIPC2
VIL1 HIST1H2BH
CFTR PXN
PDGFB USH1C
C17orf73 CDH17
CDH4 TOB2
CRCP MUC13
DHRS7 CXCL3
SLCO1B3 PRB4
HOXA4 FERMT1
LAMP1 SULT1C2
MKI67 CEP290
SLCO1B3 MUC13
CXCL1 ALDOB
LGALS4 IDUA
C4orf46 CXCL1
HEPH CKLF
USH1C PON1
EPCAM EPHB2
HMGA1 COL11A2
CDX1 HIST1H2AC
TDGF1 KRT10
CDX2 PRSS3
GALE HELLS
ACTN2 LGALS4
XCL1 TRIM15
LGALS4 PMS2L3
GUCY2C CACNB1
MID1 TPM1
CFTR TNFRSF1A
CFTR GTPBP1
CES2 MUC3B
C11orf9 RECQL4
TRH MAB21L2
MARCH6 CDH17
KLF5 C7orf44
PPP2R5A PDLIM7
IL1RN GAPDH
USH1C PINK1
C4orf46 PSAT1
VIL1 CAMK2G
CD2BP2 C11orf9
LGALS4 PIGC
SLC7A11 TRIM31
FAM153A MUC3B
AGXT SAGE1
TCF3 ITM2C
CDC42BPA MUC3B
PPARA MUC3B
GUCY2C HTR4
LGALS4 BBS7
EPHA2 ARPC4
HOXA9 FERMT1
GUCY2C POLM
TDGF1 ETV3
MAPT TDGF1
CXCL1 ACE2
GUCY2C NOX1
NRTN CALML4
CCL20 GCNT3
STXBP6 RDH14
LDLR RPP25
EFNB2 MUC13
TDGF1 RUSC2
LGALS4 IFNA7
EPHB2 MAPK14
CYP3A5 MUC13
PSMB9 EPS8L3
DUOX2 STXBP6
CDH17 ART3
LGALS4 SOD3
MUC3B ITGA2B
GOLGA2L1 CDCA8
CFTR ZNF180
MICAL2 IGF2BP2
CHP2 ERGIC2
POU3F1 TNFRSF21
LAT S100A6
MET EHBP1L1
LOC442421 TNS1
MAST4 MKI67
FOSL1 KRT6A
PLCB4 SLCO1B3
GIT2 CNPY4
MSI1 CDH17
HEPH ATOH1
KRT76 CDH17
GPX2 ISG15
OAZ1 LYZ
NPAS2 FAR2
CFTR KCNB2
USH1C CHP2
CCND2 CXCL1
ITGA5 OAZ3
EPHB2 DGCR9
CDH17 POM121
CELSR3 CDH17
SMPD2 CHCHD2
USH1C SETD5
EFNB2 EML3
C7orf44 MUC3B
EPHA2 EPHB6
LGALS4 TBX19
FERMT1 EDC3
EPHA4 FAM63B
HS3ST3A1 ITM2C
USH1C PRSS2
SNRPF NPR3
BCAP29 TRIM15
CFTR TIGD1L
FEN1 VDAC2
HIC2 FERMT1
EPHB2 ZNF710
LGALS4 CLCN1
ALDOB TMCC2
RPS10 MUC13
LGALS4 HDAC7
IRF1 SMAD6
CLIC1 TNFRSF21
TDGF1 POLR2A
HMGA1 CCL18
USH1C UGT2B28
PDE4C EPS8L3
EPHB2 PPFIBP1
VIL1 SERPINB3
UNC93A FERMT1
TBX1 RPS2
CKB TDGF1
LGALS4 GOLGA2
GPX2 CREBZF
LAMC2 MEIS1
CFTR NR2F1
TDGF1 HNRNPL
PRSS1 FERMT1
CCND2 JAG1
RNF167 FAM55D
C11orf9 ADAM7
GLS STAU1
TSPAN8 FABP1
TLE4 SAGE1
GSTT1 TMPRSS4
CEACAM1 IL8
HN1 MUC13
EFNB2 IL8
CDX1 UBE2O
CFTR MEP1A
CDH17 MKI67
RDBP FERMT1
PDE4A MUC13
SLC7A11 MECOM
PTTG1 LGALS4
KCNA4 TRIM31
OPA3 LAMB3
LOC653188 TRIM15
LAMC2 UPP1
DDC IRAK3
CDK10 MAB21L2
CXCL2 MKI67
LGALS4 RBM8A
C11orf9 FAM107A
CYP3A7 NES
GUCY2C ATP5D
EFNB2 FAM107A
MYH1 CDH17
USH1C TPM4
IRF1 EFNB2
RRM1 IMPA2
RANBP1 C11orf9
CFTR NUFIP1
USH1C CYP3A5
LGALS4 SETD2
GPX2 C4BPA
LYVE1 PSAT1
PFDN2 MUC13
VIL1 BCL6
GPX2 MELK
IGF2BP3 SMTN
MUC13 KCNH6
GPX2 SLC22A3
EFNB2 GMDS
NPAS2 VIL1
CYP7A1 TMPRSS4
THOP1 S100A6
MYH14 MUC13
RGS4 MAB21L2
GUCY2C GATAD1
GUCY2C IL22RA1
ETS2 SLC4A7
CTSB TRIM15
LGALS4 ZNF239
ALDOB CCL24
ABP1 CYP4F2
ALDOB CYP3A5
ALDOB TAF1B
C17orf81 CALML4
PTGS2 FERMT1
MKI67 STK38
SEC14L3 PPM1F
GPX2 TRIM31
TREX2 HLA-DMA
IL8 MERTK
SART3 TMPRSS4
GUCY2C CCDC64
SYNGR2 CDX1
LGALS4 RAI1
SAP30 TDGF1
RYR3 EPHB2
SIX2 EPHB2
SMPD2 CAMK2N1
VIL1 SPTBN1
PHKG1 TRIM15
HSD17B2 GUCY2C
TRIM16 MGAT5
ANP32B MUC3B
CASP1 MUC13
IL8 COQ10B
RAN PSAT1
INPP1 CXCL1
FASTK CDH17
DDX3Y AIM1L
SLCO1B3 EPHB2
MKI67 TMOD2
CDX1 AKAP7
ETS2 TYMS
LGALS4 HIST1H2AC
PRKCA PTPN1
CDX1 ARTN
CDX2 GREB1
CXCL1 SLC7A11
C11orf9 TKT
LGR5 RER1
TSPAN8 SLCO1B3
EPHB2 UBE2W
PRKAR2A CDX1
COL13A1 MAB21L2
CFTR CDKN2A
SNN CALML4
LHX2 S100A6
GPX2 SPINK4
LGALS4 RPL23AP7
HEPH ANK1
LAMC2 EPHB2
LAMC2 CFD
POLD2 LGALS4
PML FERMT1
PTPRN2 ORC5L
TDGF1 PRMT8
NDUFS3 C10orf72
CES2 EPS8L3
MUC3B TRAPPC4
CDX1 SMG5
MUC4 ZC4H2
CXCL5 MAGOH
C11orf9 FAM59A
EPHB2 CD7
LGALS4 ASCL2
CDH17 TRGV5
PC GUCY2C
KIF3B LGALS4
EREG CDX1
GMFG SLCO1B3
ITGAE MKI67
HMGA1 SLC7A8
CDH17 KRT20
OAZ2 EPHB2
STK4 MUC13
TM4SF4 TNIK
GDPD5 ATP10B
CKB CEACAM5
CDH17 SCD
SPINK1 KLHL1
CDC25A SLC7A11
TDGF1 MAST2
LGR5 TRIM31
HOXA1 C13orf18
PTPRB EPS8L3
NR1I2 CHCHD7
IFNGR2 ALDH1A3
GUCY2C C6orf54
VIL1 MED4
CDH17 CHMP6
CEACAM5 CES2
ITGB1 FERMT1
MKI67 MECOM
HBA1 FERMT1
TOP1 IHH
TOE1 FOSL1
PLS1 ACOT9
CHP2 SNCA
DYRK2 VIL1
LGALS4 SLCO1B3
PLA2G5 EPS8L3
LAMC2 HELLS
GPA33 TRIM31
CXCL9 EPHB2
CFTR FOXA2
HMGA1 ATRX
LGALS4 UGT1A1
MUC13 FBXO31
NOP56 LGALS4
HUS1 ACAN
MAPRE3 CXCL2
PI3 PSAT1
CDX1 EXOC7
NPAS2 CDX1
GPX2 HJURP
ZNF428 MUC13
AHSG MKI67
USH1C POLL
DAZAP1 TRIM15
MAPKBP1 EPS8L3
LDLR FERMT1
MKI67 MUC1
TFAM EPHB2
DIAPH2 SEC14L3
GCNT1 KLF5
PANK3 TRIM15
CFTR BCAP29
LGALS4 TRAF6
SOX21 MUC13
PMS2L3 MUC13
KCNN4 MUC3B
MECOM KIAA0746
RPL35 CSHL1
SLC7A11 OTOF
EFNB2 PDCD4
LGALS4 FOXA2
MUC3B DCAF7
SMTN RUNX1
TSPAN8 CES2
DYRK2 MUC13
MUC3B ATP10B
SMC1A MEF2C
RPS27A TRIM31
CFTR NPAS2
GOLIM4 EPS8L3
XPNPEP1 PTENP1
SPAG9 LOC283079
SULT1C2 LAMB3
PCDH21 TRIM31
GUCY2C GIPC2
EFNB2 CCL14
ATP1B1 KLF5
USH1C TELO2
RPS4Y1 FAM107A
LGALS4 C2orf27A
GPX2 HNRNPA2B1
CHD4 MET
CXCL3 PI15
MYOZ2 MUC3B
GIPR TRIM15
ZNF780B MUC13
PIGR PRSS3
SH3YL1 LGALS4
LDLR ANK1
CDH17 CYP4F2
CBX3 MET
LGALS4 CCDC144A
SOX4 USH1C
CFTR CHP2
VIL1 ZNF167
EPHB2 MKI67
PPP2R5A KIR3DL1
PGD LGR5
USH1C ZNF783
FBXL15 TRIM15
CXCL1 IL18BP
LGALS4 FAM3A
TDGF1 TNFRSF10D
CXCL1 CDX1
CXCL1 FOXA2
THBS1 SNRPG
PDLIM1 TACO1
NFIL3 TPT1
CFTR SLC22A3
F2RL1 SAMD4A
S100A5 TCEA1
GCDH MAB21L2
UGT1A1 MUC13
DOPEY2 EPS8L3
CHP2 CEACAM7
CDX1 GCNT3
ZBTB17 MUC13
CDX1 IL22RA1
SSH3 TRIM15
SLC39A8 TRIM15
MUC3B LYPLA2
CXCL1 EPHB2
TIMM44 FAM129A
HUS1 GARNL3
TAGLN3 NLRP1
CXCL1 PML
CYP1A2 CXCL3
LGALS4 LOC645961
PPP2R1B WNK1
GUCY2C AQR
MEP1A DUOX2
CAPZB MKI67
HDAC4 PSAT1
DNAJC3 MAB21L2
ARSE LAMB4
AKAP7 EPS8L3
TOP3A USH1C
FGFR1 MKI67
RND2 SEC14L3
MEP1A CDH17
ATRX GCNT3
TDGF1 ATP10B
LDLR SLCO1B3
CHRND FERMT1
STAT1 C11orf9
ETS2 DUOX2
RPS4Y1 EFNB2
