# Supplementary material for: Functional networks inference from rule-based machine learning models
Source: BioData Min. 2016 Sep 5;9:28. doi: 10.1186/s13040-016-0106-4 (PMC5011349; doi:10.1186/s13040-016-0106-4)
Supplement: Supplementary file 2 — Networks. All networks used in the analysis given as a list of edges. (XZ 11980 kb) [file 13040_2016_106_MOESM2_ESM.xz › networks/funel/GSE3726/C4.txt]

IL3 CCL24
HSPG2 CLIC5
MUC13 CDKAL1
CDX1 BMP7
EPS8L3 DKFZP564C196
LGALS4 S100A5
ALPK3 TMPRSS4
VIL1 PON1
LGALS4 CEP290
MUC13 VPREB3
CDH17 ACTG1
HSPG2 USH1C
HNRNPA2B1 GUCY2C
MOG FERMT1
CLDN18 FERMT1
CES2 MUC13
CYP4F3 GCNT3
ZC3H7B MUC13
LGALS4 KLHL1
CFTR DIAPH2
CES2 TRIM15
FUT3 DUOX2
DNAJC15 KIAA1305
SMARCC2 CDH17
PTPRO CES2
PI3 LGALS4
VIL1 UGT1A1
MMP12 MAB21L2
MSLN FOXA2
ETS2 HIST1H4B
PI3 MUC13
TSHR FERMT1
SLC7A5 FCF1
CFTR FCGR1A
EREG PRUNE2
POU3F1 CARD9
MUC2 MUC13
LGALS4 PHF20L1
CEACAM7 ALK
VIL1 UBTF
GUCY2C FAM3A
SLC16A2 KDM5D
LGALS4 NEK1
LGALS4 CLIC4
S100P CDX1
GUCY2C LUC7L2
USH1C ATN1
TDGF1 LOC286434
VIL1 NPY2R
ETS2 AKR1B10
CFTR SLC6A8
MAPT CFTR
CDH17 ATAD3A
VIL1 LOC729602
LIF MKI67
VIL1 TRPM8
C11orf9 SLC27A2
ATN1 FERMT1
RHOQ HOXA10
TCFL5 FERMT1
EFNB2 IL26
HN1 FERMT1
CDH17 PML
FABP1 CDX1
LGALS4 APAF1
EPHA4 CYBB
LGALS4 LOC100130741
CDH17 NFATC4
FERMT1 FGG
EDA TRIM31
CDX1 MAPKBP1
MYO6 VIL1
CDH17 SCAND2
PIGR ELOVL4
VIL1 LOC100129656
IBTK C13orf18
SSX4B TRIM15
ACTG1 TMPRSS4
GPX2 PLA2G2A
FERMT1 RAI1
CDX1 KCND2
PPP1R10 LGALS4
CDX1 NRBP1
ID2 FERMT1
SYNM TSSC4
GPT CCL24
SLC26A2 TRIM31
MEP1A FERMT1
FBLN1 FERMT1
CDH17 CXorf40A
PKP2 KRT6A
EPHB2 SCD
LGALS4 TYMS
CFTR SIX2
UBE2C EIF5A
AP4M1 CDH17
CDX1 KYNU
CFTR KIAA0406
CXCL3 DBT
ETS2 LTK
IKZF1 MUC13
LGALS4 FER1L4
BCAP31 CDX1
CDH17 TGM2
HBB FUT4
TSPAN8 NPAS2
ETS2 SMG5
CFTR TSHR
TMPO VIL1
CDX1 LAMB4
EIF5B MUC3B
LGALS4 IRAK3
SSX4B RAPGEF2
MUC2 NOX1
VIL1 CES2
GUCY2C UGT1A1
LGALS4 HAUS2
STAU1 KRT7
LGALS4 SOX21
GUCY2C SS18L1
TSPAN8 ASB9
USH1C TM9SF1
NOX1 TGIF2
CFTR CES2
EPHA4 EXOSC2
TFPI FERMT1
SLCO1B3 GPR37
ACOT2 ATP10B
CDH17 ANGPTL4
TGFBRAP1 MUC13
EREG BOP1
PHGDH SPINK1
DDC PON1
PLK4 ASF1A
SP100 MUC13
WDR46 EPHB2
PDE4C EPHB2
LGALS4 CEBPE
TROVE2 MUC13
CCL20 EDA
SLC6A8 FERMT1
CXCL1 FZD5
IGF2BP3 STAT1
USH1C KRT20
SATB2 ASCC1
CFTR MPL
CDX1 CD47
EML2 CYP3A5
SPINK1 SERPINB13
PLCB4 ACE2
EPHB2 SEC14L3
LRRC17 VIL1
CDX1 hCG_2024410
CDH17 MAPK14
CFTR SLC27A5
LGALS4 GGA2
PI3 SPINK1
PSD4 TMPRSS4
GMDS ARHGEF12
TDGF1 MAK
FGFR4 CYP3A5
SATB2 TM7SF3
VIL1 SPAG11B
CDH17 CDKAL1
MAPK3 STXBP6
CFTR ARID3B
ZNF204 TMPRSS4
RUNX1 CDH17
CDH17 TRAK1
CCNB2 LY6G6D
SPINK1 C16orf42
ANP32A ETS2
TDGF1 SLCO1B3
NOX1 OLFM4
LGR5 HPGD
HSPD1 LGR5
SPINK1 DYRK1A
CDX1 KLHL29
GPX2 MUPCDH
VIL1 LAMC3
IL3 FCF1
TOP1 CDH17
INSIG1 SLCO1B3
TDGF1 ZNF408
PHGDH EPHB2
LGALS4 FOXL1
LGALS4 C1orf156
CDH17 RPL21P44
LGALS4 TPM4
GUCY2C ALK
MEP1A SLCO1B3
LGALS4 C7orf44
IFNA7 MUC13
PIGR CIAPIN1
VIL1 THOC2
CDH17 SFRS14
LGALS4 CD47
LGALS4 AVIL
LGALS4 PCDH17
CDH17 DUOX2
CDH17 BTF3
SFRS8 TDGF1
CFTR TRPM8
CREBZF FERMT1
ETS2 MOG
SF1 PRSS1
CEACAM6 MAK
CFTR LRRC3
IGF1R LGALS4
EPHB2 HSD17B14
CFTR FER1L4
HOXA10 MAP4K1
CXCL2 GSTA3
CDX1 ABCC3
SPINLW1 FERMT1
ETS2 GSTT1
CDH17 ENAH
AP3D1 CXCL5
SPTBN1 HOXA9
LGALS4 DBNDD2
NOL4 FAM55D
MUC3B DUOX2
ERAP1 EPHB2
LTK ACE2
CYP3A7 ALPK3
IL3 TMPO
EIF1AY ITGA7
LGALS4 TMCC1
LGALS4 HES2
VIL1 LUC7L2
TDGF1 WNT11
PRKACA LGALS4
ADCYAP1R1 CXCL3
PPP1R10 PRUNE2
CPA1 FERMT1
SMTN RAB6B
SYT12 MUC13
VIL1 WSCD2
LGALS4 HBA1
CEACAM5 MAP2K3
MARCH6 GALE
GUCY2C IFT122
CEACAM5 TNFRSF11B
VIL1 ETV3
RHOQ FAM55D
USH1C KCNC3
CXCL1 CNOT2
KRT20 ATP10B
DDX24 SAGE1
VIL1 PLA2G3
LGALS4 RPS2
VIL1 ACTG1
EFNB2 FERMT1
GAL3ST1 KRT20
ZNF174 FERMT1
ASCL2 DNAJC15
CCL20 JUND
CDH17 PI3
ACTG1 DNAJC15
LGALS4 GREB1
LGALS4 SIGLEC15
VIL1 C6orf54
LRRC17 EPS8L3
ATP10B EIF5B
TDGF1 FGF18
HMGA2 MUC13
ETS2 PTX3
LYRM1 SLCO1B3
MEP1A KCTD14
LGALS4 SCNN1B
PROM1 VIL1
CCL20 METTL5
NT5E DDC
LGALS4 IFT122
MAB21L2 WNK1
TNFAIP2 FERMT1
DDX24 MEP1A
EML2 FERMT1
SLC7A5 PPT2
CFTR SNTB2
PPP1R10 CALML4
ADRM1 SLCO1B3
SPINK1 VGLL1
CCND2 TNFRSF9
ADORA2B LOC1720
SGTA TDGF1
MEP1A CDX1
HSPG2 CCL20
KLHL23 TMPRSS4
POLD4 EPHB2
CDH17 CDKN2A
CDH17 PDE7B
RRP9 CYP3A5
EIF5A FCF1
EPHB2 NES
LGALS4 CLN6
CFDP1 MUC13
C17orf73 FERMT1
LGALS4 MXD4
CFTR KLHL23
DNAJB2 FERMT1
CES2 CDH17
FERMT1 PI3
SLC7A5 MKRN2
PCTK1 CDH17
CFTR ANK2
ANP32B CYP3A7
LGALS4 CTSE
RANBP1 OLFM4
LGALS4 CYP3A43
UNC93A TMPRSS4
MKRN2 ZNF155
EIF1AX CFTR
NUFIP1 SPINK1
CCL20 FZD5
IK CCL20
PIGR WISP3
PHACTR1 TMPRSS4
SLC7A5 UBE2C
SCD ATP10B
GUCY2C RGSL1
DDX24 IL8
CCL20 SMAD6
BAT2 KIAA0746
CEACAM5 AKAP13
IL8 MKI67
PON1 CDX1
CCL20 hCG_2024410
GUCY2C ANGPTL4
TDGF1 POLL
SCNN1B CDH17
CFTR CAMKK2
CFLAR MUC13
TDGF1 PBRM1
LGALS4 CES2
IKZF1 CALML4
EPS8L3 TRPM8
CNOT4 CLN6
LGALS4 ZNF408
EPHB2 NRTN
KCND2 FERMT1
ZC3H7B TDGF1
PTPRN2 ATP10B
CFTR AIM1L
CDH17 ESR2
C11orf80 EPHB2
TSPAN8 ATP10B
H2BFS TRIM15
LOC653188 EPS8L3
AP3D1 DUOX2
TRIM31 PI3
EPHA4 CKLF
IGFBP5 TDGF1
CFTR ARMC9
SPINK1 COL13A1
MCM5 GCNT3
NRBP1 FERMT1
SPINK1 ACTG1
KLHL1 MUC13
LIG3 CFTR
SYNM SNRNP70
OLFM4 B9D2
MET CCDC85B
TDGF1 FGFR2
AP4M1 MAB21L2
CCND2 ACTG1
CDH17 TRD@
LGR5 EXOC2
LMNB1 CYP3A5
LGALS4 RNF17
ANK1 MUC13
IDO1 CCL14
ENC1 CBX5
UBE2C ZNF155
U2AF2 FERMT1
CDH17 CAMK2G
MAB21L2 IL8
CD81 EPHB2
VIL1 EREG
MAB21L2 CYP2U1
MARCH6 TMPO
DACH1 SPINK1
GALE UBE2C
SLC7A5 ASF1A
CDH17 LARP7
MYO7A CXCL2
CXCL1 SMARCA4
LGALS4 MTTP
LGALS4 NOL4
MKRN1 FERMT1
FADS1 MUC13
CFTR RNF40
LGALS4 PCTK1
NR2C1 GPR35
MUC3B YIPF2
NFATC4 STXBP6
TNFSF14 TMPRSS4
TDGF1 PSD4
EFNB2 SLCO1B3
SOX4 MUC13
SLCO1B3 AP3D1
TDGF1 TOP1
YIPF4 MUC13
LGALS4 KCNN1
POU6F2 FERMT1
TGIF2 EPS8L3
VIL1 AIM1L
SPINK1 GREB1
ATP10B CCDC144A
LGALS4 ACTG1
SPINK1 GUCA2A
SAP30 EPHA4
LGALS4 KIAA1024
GPX2 MEP1A
PIGR MSLN
GUCY2C USP33
SLCO1B3 NOX1
SLCO1B3 CES2
SYNJ2 FERMT1
FCF1 ZNF155
TSPAN8 PI3
GPX2 PI3
TMPO EIF5A
TDGF1 COL13A1
MUPCDH HELLS
CDH17 SMG5
S100P RNF128
DYRK2 TMPRSS4
LGALS4 DUOX2
S100P MUC13
ANO10 MECOM
FUT4 TMSB4X
VIL1 WDR46
MET ALDH3B2
TAX1BP3 DUOX2
ETS2 PDE4C
CCL20 CPEB3
PIGO CFTR
SPINK1 BAT2
IL3 EIF5A
AKR1B10 MUC13
VIL1 SIX2
RAD54L NOX1
TMCC1 FERMT1
CXCL1 ATP5I
FABP1 FERMT1
PVRL3 EPS8L3
MYH1 CDX1
BRD4 TSPAN8
SPINK1 SLC26A3
GPA33 IL26
EIF1AX EREG
CACNA2D1 TMPRSS4
CFTR AQR
CFTR ADRA1A
KLHDC3 TMPRSS4
ID2 VIL1
NOX1 TRIM15
MARK3 CDH17
IMPA2 TRGV5
ARSE TGM2
LGALS4 FGFR2
GUCY2C HIST1H2AC
CXCL1 SLCO1B3
MAB21L2 KLHL22
UPP1 IL8
EFNB2 PLS1
TMPO MKRN2
KLHL23 FERMT1
INPP1 ACE2
VIL1 CHPF2
PPP1R10 CDH17
MYO7A LGR5
RYBP EPS8L3
SPINK1 FADS1
PHACTR2 GPA33
MUC3B TUG1
ARID1A CDH17
GUCY2C TMEM185B
CFTR SPAG11B
LGALS4 POLL
CEACAM6 OLFM4
DDC LEPREL1
CAMK2G KRT20
SLC17A3 MAB21L2
SLC6A8 AP3D1
SLC6A8 CDH17
LGALS4 GUCA2A
CDX1 LOC729602
AKAP7 MUC13
MBD2 PTPRO
PXN FAR2
CCL20 MAPK14
SLCO1B3 RNF128
EREG SETD2
CA1 MUC13
ALMS1 MUC13
PFKFB2 DNAJC15
TFF1 EPS8L3
LGR5 LOC1720
UBE2C CCL24
TDGF1 PPP1R15A
FUT9 MUC3B
ETFB MECOM
EIF3B KRT20
CHMP1A PIGR
PHACTR1 MUC13
C4BPA FERMT1
PHACTR2 LGALS4
SCHIP1 TOB2
DDX3Y CA5BP
PLK4 EIF5A
ALDH3B2 SPINK1
TOP3A CFTR
CFTR ZHX3
CCL20 KLHDC3
TNFRSF10D DUOX2
IL8 DUSP7
VIL1 PIGO
VIL1 SEMA3F
CDX1 POLR1B
KDM5D GIPC2
HOXA10 C7orf10
USH1C S100A5
PON1 CDH17
TCFL5 VIL1
SLCO1B3 DNAJC15
CFTR STK38
ADD2 CDX2
CCL20 GABRB2
KRT10 HOXA10
YKT6 FOXA2
B3GNT3 TOP3A
NUCB1 FERMT1
CDH17 TBC1D16
CFTR RER1
SPINK1 AKR1B10
MSLN PKP2
PLK4 TMPO
TDGF1 SEC61A2
LGALS4 CAMKK2
CFTR SMG5
EPHB2 RBM38
CDH17 NT5M
C11orf9 CYP3A5
LGALS4 TAF1B
TMEM176A IL18BP
SSX4B MYO10
SERPINB1 FBXW12
CFTR ITGA7
ACOT2 CCL20
DYRK1B USH1C
TDGF1 C19orf60
LGALS4 LRRC31
CFTR ANGPTL4
FABP1 AKR1B10
EIF5B EPS8L3
CDX1 ENAH
LGALS4 CYP4F3
SFRS14 MUC13
FUT4 NRTN
CEACAM7 NES
GPX2 SAP30
MUC2 CYP3A7
EXOSC2 FERMT1
WNK1 DNAJC15
TDGF1 IDUA
HEPH CDH17
CDH17 SNN
CDX2 PML
GSTP1 FUT3
LGALS4 hCG_2024410
PPP1R10 CFTR
SPINK1 AKAP7
GUCA2A MAB21L2
GOLGA8A CALML4
GSTP1 MYO1A
DUOX2 TAS2R8
LGALS4 ZC3H7B
VIL1 MCFD2
NR2F1 FERMT1
GUCY2C PRSS3
CCL20 GPR1
S100P MAB21L2
GALE SCNN1A
LGALS4 EXOC7
KSR1 MUC13
VIL1 DDX18
CDX1 ATP10B
DEFB126 CALML4
APBA3 FERMT1
GMDS DBN1
USH1C CEP170
GUCY2C TPM4
SLC6A8 EPHA4
USH1C SLC41A3
CDH17 LOC100130741
LGALS4 HTR2C
SLCO1B3 TRIM31
ANKRD11 TRIM15
RPS6KB2 LGALS4
ARSE SLC2A6
TDGF1 FGFR4
CYP4F2 LGR5
POU3F1 ATP10B
CCND2 IFNA7
USH1C TP53I11
CDH17 APAF1
CCL20 USH1C
TALDO1 FOXA2
CFTR HELLS
OR2B2 MUC13
CDX1 CYP1A2
MAB21L2 POLL
LGALS4 MKI67
C7orf10 FERMT1
TMPRSS4 HIPK2
LGALS4 ZNF613
CDH17 DBT
FAM48A FERMT1
LUC7L2 MUC13
CFTR GPR161
MCFD2 KRT20
RALBP1 EPHB2
SMARCC1 ENTPD5
PML TMPRSS4
PIGR HAUS2
FBXL18 EPS8L3
KRT20 GIPC2
CDH17 ITGB1
SLC5A6 FOXF1
GUCY2C ARID3B
SLCO1B3 MUPCDH
IGSF9B CFTR
ETS2 HBB
CXCL1 CEACAM6
BMP8A PTMA
IL8 ACE2
TDGF1 KCNB2
KRT10 MAB21L2
CDH17 RNF40
ARSE AURKA
CDH17 MAPKBP1
EGOT FERMT1
VIL1 G6PC3
CFTR USP33
PLK4 IL3
ACP1 CXCL2
CDH17 FAM48A
SLCO1B3 ZNF93
LGALS4 PRMT8
SATB2 FAM48A
EXOSC2 UGT1A1
CYP3A5 ACE2
LGALS4 WSCD2
PIGR LRRC17
LGALS4 LARP7
SPINK1 LRRC3
USH1C LRRC3
CDX1 KCNB2
VIL1 ZMYM5
LGALS4 AIM1L
CA1 GUCY2C
ACTC1 DKFZP564C196
CHP2 CDH17
SLC27A5 CALML4
TDGF1 OR2B2
MEP1A EPHB2
UBE2C LAMB3
SPINK1 IDUA
TMPO TDGF1
CDX1 HTR2C
VIL1 AURKC
CDH17 TUG1
CDH17 CLN6
VIL1 GPR137
ALG12 MUC13
CFTR ARFGEF2
SF3B2 EPS8L3
MUC13 SMG5
CFTR AP3D1
RAB11FIP3 MUC13
EPHB2 BOP1
PTPRN2 DES
CDX1 NLGN3
IGF2BP3 MUC13
HOXB5 IL22RA1
XCL1 FERMT1
GSTT1 CFTR
CDH17 U2AF2
USH1C SH3BGRL3
CES2 ATP10B
MUC3B OR2B2
WDR46 USH1C
CDX1 ZNF225
KIAA0406 MUC13
EREG IHH
EPHA4 SC5DL
TDGF1 BAT2
DDX24 TCF21
CFTR FAM63B
LGALS4 GCNT3
GPA33 NKG7
GALE ZNF155
CREBZF CALML4
TDGF1 ZNF3
GREB1 LCN2
PI3 MAB21L2
EPS8L3 CCDC28B
LGALS4 DEFB126
OAZ1 LGALS4
VIL1 BAT2
MAB21L2 KCNMA1
FERMT1 ANO10
ASCL2 KRT20
AHSG MKI67
FOXA2 DICER1
LGALS4 ZBTB32
CDH17 TMEM156
AKAP7 CFTR
GPX2 CLIC4
AKR1B10 CEACAM7
ANK3 DUOX2
CDX1 RP1-21O18.1
TDGF1 CYP3A5
AP4M1 EPS8L3
CDH17 SNX3
EPHB2 TFAP2B
FGFR2 MUC13
FERMT1 C10orf92
LGALS4 PTGES
ZMYM5 CDH17
SFRS8 VIL1
CDH17 AIM1L
PRKAR2A VIL1
CDH17 ALPK3
GUCY2C PDE4C
ETS2 CES2
KCNB2 MUC13
CDX1 AP3D1
TNFRSF11B CYP3A5
LGALS4 CHP2
LGALS4 SAP30
ACTR2 CYP3A5
EPHB2 NKG7
KYNU FERMT1
EFR3B IL22RA1
WARS CXCL5
CDH17 ZNF669
MARCH6 IL3
CDH17 POLR2A
LGALS4 ATP10B
VIL1 ADCYAP1R1
ENPP1 FERMT1
GPX2 CD7
LGALS4 MSLN
SLCO1B3 SERPINB6
CDX1 GLB1L
CDH17 DIRAS2
CFTR SNW1
MUC13 G6PC3
VIL1 HES2
CDX1 IFT122
FOXF1 ZNF428
GUCY2C WISP3
TDGF1 KIAA1305
USH1C MKRN2
DDC CSF1
DES NUP62CL
TFF1 CFTR
ANO10 TMPRSS4
SLC25A30 MUC13
MTAP CDH17
TRIM31 IL8
CDH17 AURKC
CDK10 LGALS4
SKI CFTR
CRCP DDC
MARK3 VIL1
SMARCC1 VIL1
CDX2 hCG_2024410
GUCY2C KLHL23
CFTR ITGB1
HMGA2 MUC3B
CXCL3 CLN6
BMP8A DNAJC15
UCHL1 B3GNT3
UBE2C PPT2
C7orf44 FERMT1
ADRA1A MUC13
DYRK1A FERMT1
RER1 MUC3B
ALDOB TNFRSF11B
NOX1 MUC13
SCNN1B CFTR
CFTR KCNJ5
PLK4 PPT2
EIF5B ACE2
TDGF1 HIST1H4B
CDH17 CYP2U1
CLCN1 FERMT1
LGALS4 EPHB2
LDB1 CALML4
EXOC7 MUC13
VIL1 NOX1
EDA CYP3A5
CYP3A7 TMEM176A
FCF1 CCL24
ACOT2 CFTR
SPINK1 DUSP7
SOX4 SPINK1
CDH17 RNF126P1
POLR2A TMPRSS4
PIGR ACTG1
PAX8 EPHB2
VIL1 DBN1
EFNB2 TRIM15
RNF128 CCL24
MUC13 ELF5
LGALS4 OPRM1
FYB KIAA0774
NPY2R FERMT1
CCL20 CAMK2G
PCDH21 KRT20
CDX1 POLL
CLTB FOXA2
USH1C HOXA9
VIL1 CHP2
HOXA9 MED16
RRP9 ANK1
ATP10B MBNL1
SLC6A8 MUC13
ETS2 SFRS8
DNAJB2 CXCL5
EPHB2 ELF5
DDC CYP1A2
CDH17 LRRC3
SLCO1B3 ITCH
CDH17 KLHL1
KDM2A EPHB2
LGR5 AIM1L
PROM1 CDX1
CCL20 LUC7L2
PI3 CDX1
USH1C SLCO1B3
MKL1 SATB2
VIL1 BOP1
KRT7 MUC13
MBD2 SPINK1
MAB21L2 NRP2
SATB2 GPR137
FERMT1 HELLS
CCL20 TMEM156
MKI67 MUC3B
LGR5 CYBB
TDGF1 SLC27A5
GMDS ZNF167
ACTG1 MUC13
TTC3 FERMT1
PPAN FERMT1
FOXF1 TFPI2
PIGR RAD1
RGS4 CALML4
CEACAM7 HELLS
SOX4 FERMT1
EPHB2 CEACAM6
ALDOB MUPCDH
MUC2 GPA33
TSPAN8 TOB2
CFTR CTRB2
GUCA2A MUC13
KIAA0746 IHH
VIL1 ATP10B
MAB21L2 GDPD5
TRAPPC2 MUC13
CDH17 CLTC
EFNB2 CFTR
MUC13 DEFB126
CASP2 CYP3A7
INPP1 MUC4
MAB21L2 HIST1H4B
LCAT STXBP6
UGT1A1 FERMT1
MAB21L2 ZEB1
VIL1 KRT6A
FERMT1 SRC
VIL1 CPNE1
CDX2 HTR2C
EPHB2 MUC13
PML MUC13
C17orf73 ATP10B
SPINK1 ITGA7
GMDS LRRC50
CDH17 MYOZ2
CDH17 GREB1
GTF2H4 TDGF1
CDX1 KIF1C
CDX1 INVS
DOLK FOXA2
CFTR MAPK3
SP140L MUC13
CFTR MECOM
VIL1 SYT12
GSTT1 GUCY2C
AP3D1 TOP3A
NOX1 ASCL2
CDX1 RAB40AL
FGFR4 TMPRSS4
NLE1 TMPRSS4
ACTG1 CHP2
CDH17 SETD5
BAT2 CDH17
EREG FZD5
LGALS4 CAPN10
PTMA MUC3B
LGALS4 ATP2B3
USH1C LOC55908
TNFRSF11B MTMR11
CFTR NOX1
VIL1 IKZF1
CYP3A5 CDV3
CEACAM7 RECQL5
LGALS4 ACE2
MUC2 CCL20
VIL1 BRD9
CFTR GREB1
C4orf46 CFTR
TGM2 KRT20
DHRS7 TMPRSS4
FERMT1 ATOH1
TDGF1 SMAD6
SPINK1 SPTBN5
CFTR CYP26A1
TSPAN8 CEACAM1
GPR37 FERMT1
ETS2 POU3F1
LGALS4 RNF167
IL11 CFTR
CFTR TELO2
IL8 SGCB
LGALS4 BHLHB9
EPHB2 HEY1
GPX2 FOXA2
PIGR ABCC3
LGALS4 KDM2A
EFNB2 HIC2
SLC16A2 TCF21
AP2B1 DUOX2
MKI67 SATB2
HSPG2 C13orf18
LGALS4 SLC22A3
TDGF1 ADCYAP1R1
LGALS4 NDE1
PI3 STXBP6
SLCO1B3 FERMT1
TFF1 SPINK1
SYNM ZEB1
TCF21 PCTK1
LGR5 MYH14
TOB2 FERMT1
KPNB1 IL1B
VIL1 MAPK8
CFTR ATAD3A
NOX1 CDH17
SLC39A8 CALML4
KLF5 FOXA2
LGALS4 CACNA1G
GTPBP1 DUOX2
KLHL23 MUC13
IK CYP3A5
LGALS4 RNF126P1
CFTR C7orf44
MAB21L2 PRDM2
LGALS4 DKK4
TGM2 FERMT1
USH1C CDV3
TDGF1 RARG
PTX3 EPHB2
CLDN18 TOB2
SLC39A8 FOXA2
VIL1 PRR14
SLC6A8 EPHB2
CDH17 YIPF2
CDH17 AKAP7
TDGF1 HIST1H2BB
CDH17 ALMS1
HOXA4 KRT20
TMPO CDX2
NR1I2 CSHL1
LGALS4 TCFL5
CDH17 RUSC2
MECOM TRIM31
MAB21L2 WISP3
SPAG11B CDH17
CDX1 CLIC4
CDH17 HIST1H2BC
CDH17 CNOT2
KIF3B CDH17
MYO6 SPINK1
SLC7A5 IL3
NOX1 CASP1
DNAJC3 FUT4
CDX2 ATAD3A
KRT20 CYP3A5
LGALS4 MR1
GUCY2C FBXW12
KLK3 CDH17
PRKCSH MUC13
PIGR PON1
SNN MUC13
VIL1 EPHB2
CDX1 RBM38
CKB CDX1
LGALS4 ABO
MSX1 EPS8L3
SPINK1 DOPEY2
VIL1 KYNU
DDX24 SYNM
KRT20 MUC3B
SLC7A5 ZNF155
MET PIGO
CYP3A5 ACVR1B
ATP10B THOC2
SLCO1B3 CACNA1G
MBNL1 MUC13
ATP10B FERMT1
LGR5 IL22RA1
LGALS4 NENF
CEACAM7 CYP3A5
EIF1AX LGALS4
ID2 ATP10B
USH1C TBX19
GPX2 MVK
MYH1 CXCL2
CDX1 IRAK3
SFRS8 LGALS4
HSD17B2 CDH17
COIL MAB21L2
MAB21L2 HBA1
CHP2 MUC13
CLIC4 FERMT1
CDH17 NDUFAF4
MYH11 CLTC
HSPG2 CFTR
PI3 MUC3B
CFTR RBM38
LGALS4 MGAM
VIL1 HPCAL4
POLR2A FERMT1
EPHB2 FOXA2
RRBP1 GUCY2C
ZHX3 TMPRSS4
CFTR TNFRSF6B
VIL1 KLHL1
SLC6A8 VIL1
NPY2R ATP10B
CES2 ZNF665
WARS CDC25A
PIGR FGFR4
CFTR POLR1B
TDGF1 SMG5
PIGR LAD1
EPHB2 WNK1
MBD2 CFTR
LGALS4 TOMM22
CDX1 ZNF3
CEACAM5 BOP1
GALE ASF1A
APAF1 FERMT1
CDX1 MYOZ2
CXCL3 TOP3A
LGALS4 TFPI
LGALS4 LY6G6D
MVK MUC13
CCL20 IBTK
CDX2 ANK2
EML3 MUC13
MKI67 SOD2
ATP6V1B1 SPINK1
GUCY2C APOA2
GUCY2C DBT
GPX2 GCNT3
PI3 ATP10B
CFTR CYP1A2
VIL1 FOXL1
LGALS4 UGT2A3
LGALS4 NOL12
CEACAM7 ALPK3
CFTR KCNH6
CFTR USH1C
SLC22A3 MECOM
SLC22A3 DUOX2
SPINK1 ABCC3
CFTR LOC152719
ACTG1 FERMT1
LGALS4 VGLL4
MAB21L2 ITGB1
PI3 VIL1
FERMT1 NT5M
FOXF1 GABRA2
CYP3A5 RNF167
ABP1 MAP2K3
VIL1 TTC22
SLCO1B3 CCDC68
SPAG11B EPHB2
CDX1 LRRC3
CDH17 PIGO
LGALS4 RECQL5
CYP3A43 AURKA
USH1C TTC22
LGALS4 PON1
SMAD6 MUC13
LY6G6D PTPRO
CDX1 WHSC1
USH1C CLN6
SP140L CXCL5
LGALS4 NT5M
CKB GIPC2
HOXA1 GIPC2
USP33 FERMT1
VIL1 FCGR1A
GUCY2C CDC42
RPL35 LGALS4
CDH17 TGIF2
SPAG6 MUC3B
CSF1 FERMT1
CFTR PTGER3
SATB2 CKLF
EML3 LGALS4
ETS2 PPRC1
RAI1 FZD5
LGALS4 SNN
RPS4Y1 MARK3
GUCY2C AP3D1
FERMT1 ZNF235
GPX2 ATP10B
SPINK1 ATP10B
CEACAM5 EREG
TRIM15 THOC2
ARID1A SATB2
GGA2 TRIM15
SOX4 MAB21L2
VIL1 MYO1B
EIF5A ZNF155
SPINK1 CES2
PRKAR2A SPINK1
CCL20 YSK4
VIL1 ZNF155
USH1C SLC48A1
CCL20 SP100
PTPRO LAD1
TDGF1 GCNT3
FUT4 CDC42
TMPO B3GNT3
CDX1 GRB10
SLC9A1 CDH17
CDH17 ACE2
CFTR DKFZP564C196
CDX1 NOX1
MYO10 MUPCDH
PPT2 CCL24
KRT20 SETD2
TDGF1 SERF1B
CES4 USH1C
MUC13 PPP1R15A
COL6A1 CDCA8
CFTR YIPF2
CDX1 TRPM8
ZNF225 PTPRO
CCL20 LOC55908
PHACTR2 MUC13
NUFIP1 VIL1
GUCY2C NR2F2
MAPRE3 SLCO1B3
GUCY2C NOL12
MBD2 GUCY2C
UBE2C TMPO
MPL SATB2
CDH17 ZNF235
TDGF1 ELF5
CDH12 ATP10B
ATP10B IBTK
MAB21L2 HUWE1
SPINK1 ELMO2
LGALS4 RAD1
SYNGR3 PTPRO
TSPAN8 CSF1
MCM5 CYP3A7
DMTF1 PIGR
CFTR TRGV5
CYP4F2 MUC13
RUSC2 ATP10B
IDUA MUC13
CDX1 ADCYAP1R1
CDH17 UNC93A
CFTR GOLGA8D
VIL1 OPRM1
SLCO1B3 PRPF6
MAP4K1 MUC3B
ZC3H7B CYP3A7
VIL1 BMP7
PWP1 CDH17
MAB21L2 CYP3A7
TNFRSF11B CFTR
CDX1 CES2
CDX1 FAM3A
AP4M1 MUC13
MUC3B CARD9
E2F1 CDX2
CEACAM5 PRSS2
LGALS4 ID2B
DDC RPS2
ETS2 PCDHGC3
DIAPH2 GPR35
B3GNT3 EGOT
SLCO1B3 CDX1
VIL1 CDC42
VIL1 SLCO1B3
ANXA8L2 CDX1
TDGF1 PCDHGA3
VIL1 STK38
EFNB2 CDX1
LY6G6D FADS1
CDX1 RHOQ
PPP2R5A NPR3
LGALS4 CYP1A2
LGALS4 SCD
VIL1 WNK1
RHOQ MUC3B
ABCC3 MUC3B
SFRS8 XK
CFTR RNF126P1
IL3 ASF1A
VIL1 ZNF235
CELSR3 CDX1
CDH17 TMCC1
MMP12 NPAS2
GALE FCF1
VIL1 ACE2
MUC2 ACE2
SMARCA4 LGR5
SPINK1 SNW1
CDH17 HPCAL4
CDX2 GLB1L
NUDCD3 CFTR
DDC CAMKK2
MED1 CFTR
LGALS4 PRPF6
CFTR FBXL18
ID2 LGALS4
CDH17 PGF
KRT20 SPG21
PPP1R10 MAB21L2
VIL1 SLC39A8
SLCO1B3 KRT20
VIL1 ZNF669
SOX4 CDH17
MEP1A TMPRSS4
XK MUC3B
VIL1 ARHGEF12
MYO1A ZNF428
TRIM31 RTEL1
MUC13 PODNL1
FAM107A ADCY2
PRSS3 PDE7B
EHD1 IL8
SERPINB5 CYP3A5
SPINK1 G6PC3
LGALS4 POMGNT1
EIF1AX MUC13
HTR2C IHH
F2RL1 MFSD7
PIGR KLHL1
CEACAM5 CEP290
COL6A1 CALML4
TAF10 CDX1
SPINK1 CAMK2G
TDGF1 COL9A1
CES2 TRIM31
CFTR TRAF6
DUSP7 FOXA2
MUC3B LOC647070
IRF9 FOXA2
CFTR MUPCDH
VIL1 ALMS1
GPX2 UNC93A
CDH17 GDPD5
PLK4 MKRN2
UBE2V1 ARSE
USP9X CDH17
AKAP13 MUC13
SMC3 RNF128
PI3 USH1C
LGR5 S100A6
CEACAM7 DCAF7
USH1C NRBP1
VIL1 CLTC
C1orf156 ATP10B
GSTP1 LGALS4
NUDCD3 CDX1
GUCY2C ZNF783
TMPRSS4 GCNT3
GPX2 RALBP1
GUCY2C FBXL18
CFTR DDX28
EPHB2 CYP3A5
WSCD2 CFTR
ASF1A SCNN1A
LGALS4 PDE7B
PPT2 MKRN2
MEP1A CCNJL
H2BFS TMPRSS4
CACNA2D1 MUC4
GMDS ZHX3
MARK3 GUCY2C
GCDH MUC13
TFPI TRIM15
DOPEY2 C13orf18
SPINK1 LTK
GUCY2C SYT12
VIL1 TRPC2
CFTR NES
CFTR FBXL2
LGALS4 HPCAL4
MARCH6 UBE2C
CYP3A5 HAUS2
CDH17 ATP10B
MYH14 FERMT1
PPT2 ASF1A
CFTR SIGLEC8
TRIM15 MKI67
CEP290 SPINK1
RPL35 VIL1
CD81 SPINK1
CFTR FBXO31
CFTR FABP1
GALE TMPO
CDH17 FOXA2
GUCY2C HES2
SPINK1 SLC39A8
GREB1 MUC13
NT5E TMPRSS4
CDH17 ZNF3
HOXA4 MAB21L2
LRRC17 CDH17
EPHB2 NOX1
LGALS4 ARHGEF12
PRPF6 FERMT1
ZNF167 CDH17
EPHA4 GLP1R
VIL1 HUWE1
CYP3A7 CARD9
CDH17 LOC1720
CEACAM5 CIAPIN1
MEP1A SC5DL
LGALS4 LGI2
FOSL1 CFTR
VIL1 RNF17
DHFR DUOX2
C11orf80 VIL1
CDX1 TELO2
HNRNPA2B1 DDC
ETS2 MEOX2
USH1C PVRL3
GUCY2C NEK1
ASCL2 MUC13
MUC2 CXCL5
EPHA4 TOP3A
KLHDC3 EPS8L3
ARHGAP22 MUC13
TOP1 FERMT1
FERMT1 CASZ1
LY6G6D FERMT1
PLD1 MUC13
ETS2 RP1-21O18.1
USH1C PRSS1
FXR2 EPHB2
PRKAR2A MAB21L2
RAPGEF2 PI3
LGALS4 IL11
GPR161 CDH17
LGALS4 ENAH
LGALS4 ALK
CDX1 TOP1
PRSS3 CDH17
LGALS4 ASB9
DLG4 CFTR
RASAL2 MUC13
NPM1 NOX1
CFTR MMP24
IDUA CXCL3
TRGV5 MUC13
CEACAM5 TSHR
ALDOB DBT
VIL1 ZNF3
LGALS4 NUFIP1
CAMK2G MUC13
VIL1 LOC152719
LGALS4 MOG
MUC13 IGF2BP2
C1orf156 FERMT1
LIG3 KRT20
ABCC3 CCL14
ENAH CALML4
DDX24 EPHB2
LGALS4 PROM1
CDH17 WDR13
PRR16 IL22RA1
SPINK1 RUNX1
GUCY2C ACTG1
GUCY2C EID1
VIL1 ATOH1
PIGR CYP3A43
EPHB2 CNOT4
CDX1 CYBB
MUC13 ZMIZ2
GPA33 SLCO1B3
MAB21L2 SLC41A3
CCL20 PRMT8
LGALS4 RGSL1
LGALS4 WDR13
UBE2C FCF1
DDC MKI67
CYP3A7 RP1-21O18.1
GUCY2C ABCB4
WNK1 MUC13
BAT2 FERMT1
GUCY2C WSCD2
TGFBRAP1 LGR5
TMPO CFTR
SOX21 FERMT1
VIL1 ENAH
CFTR YIPF4
CPNE1 EPHB2
TSPAN8 CYP3A5
MARCH6 FCF1
MUC2 CFTR
PTPRO FAM127B
MAPK8 MUC13
LGALS4 GDPD5
COL17A1 VIL1
CEACAM7 CRYL1
SYT17 GUCY2C
LGALS4 ANGPTL4
CCND2 NKG7
CFTR KLHL1
SLC22A3 IL8
CDX1 EIF5B
SPINK1 CDH4
SPINK1 WDR46
GUCY2C ZHX3
PIGR EDF1
GPR20 IHH
CYP4F2 TTC38
KDM5D EXOC2
TMPRSS4 CAPN10
KLHL29 FERMT1
ARSE SCD
CDH17 LOC55908
CDH17 METTL5
ANXA8L2 MET
CDX1 MFAP3L
LGALS4 TSHR
LGALS4 B9D2
NLGN1 MKI67
LGALS4 C4BPA
HMGA2 CDH22
PIGR FOXA2
MID1 EIF6
USH1C CASZ1
ETS2 NCOA3
VIL1 KSR1
IPO5 TM7SF3
SMAD6 NOX1
TDGF1 ZC3H7A
ATP2C2 NDUFAF4
GUCY2C BAT2
SPINK1 CCDC28B
LAMC2 CPEB3
VIL1 PVRL3
DYRK2 CDH17
LCN2 KRT20
EREG CES2
ATP10B PLA2G5
DICER1 MUC3B
LGALS4 EDC3
RGS14 TMPRSS4
USH1C PDE7B
ZEB1 TLE4
CFTR EPHB2
MAP3K8 FOXF1
GUCY2C LOC729602
EIF5B TMPRSS4
MKRN2 CCL24
VIL1 SERF1B
LGALS4 ANKRD53
CXCL3 PLA2G3
SPINK1 GPR27
CDX1 CDC42
ALAS2 CYP3A7
CDX1 DLAT
C17orf73 MUC13
CDH17 ZNF131
SATB2 PI3
CFTR PCDHGC3
MAB21L2 ACTG1
MUC13 CCDC28B
EPHB2 ELOVL4
DNAJB2 DDC
PIGR ASCL2
VIL1 ARFGAP1
ATP10B NXF3
PPP1R10 VIL1
CDH17 GHRHR
EFNB2 CDH17
LGALS4 WNK1
SLC39A8 EPHB2
EPHB2 HIST1H2BC
GLE1 CDH17
EREG CALML4
B3GNT3 SC5DL
GAGE7 TRIM15
LMNB2 DKFZP564C196
CYP4F2 FAM55D
CCL20 SLC48A1
TOMM20 HOXA10
MMP12 EPHB2
LGR5 GGA2
GUCA2B CFTR
FAM107A CDH17
CDH17 PMS2L3
ACVR1B CDH17
LGALS4 SP100
TDGF1 ESR2
ETS2 PTPRN2
TNP2 CDH17
KCNB2 CDH17
VIL1 NRBP1
GMDS PHKG1
RP1-21O18.1 FERMT1
MECOM CYP3A5
FYB IL1RN
CDH17 GTF2H3
VIL1 DICER1
CAMK2G FERMT1
PPP1R10 EPHB2
KRT20 IRAK3
CCL20 HBB
OLFM4 GCNT3
CDX1 SPTBN5
CSPG4 SEC14L3
CFTR SLC48A1
SPN CXCL3
MARCH6 EIF5A
USH1C DKK4
FGFR4 MUC13
VIL1 DAZAP1
CCND2 TGM2
LGALS4 MUC2
TBX19 EPHB2
ID2 MUC3B
DEFB1 MUC3B
VIL1 FUT9
CFTR POLL
HIST1H4B MUC13
ARID1A TRIM15
KRT20 IHH
NR2C1 CDX1
MAB21L2 TLE4
RARG MUC13
MED1 FERMT1
MMP12 SIGLEC8
RRP9 HELLS
CDH17 CAMKK2
FZD5 MUC13
CFTR GPR110
NOP56 FERMT1
CNOT4 FERMT1
LGALS4 NOX1
SPINK1 CAMKK2
ABCB11 MAB21L2
MUC3B DIRAS2
KRT6A DUSP7
CFTR RP1-21O18.1
ATRX CDH17
CFTR ABCB11
SPINK1 MAPK3
DUOX2 UGT2A3
VIL1 MUPCDH
CDKN2A MUC13
ATP10B IGHG1
NOX1 GCNT3
CDK10 MUC13
EREG MUC13
LGALS4 GTF2H3
MARCH6 SCNN1A
ZNF428 TRIM15
CYP3A5 COL9A1
CFTR KSR1
ZBTB17 CDH17
C7orf44 MECOM
PTPN11 TDGF1
CEACAM7 TOB2
THBS1 ZNF428
CDX1 SLC41A3
SMC1A SLCO1B3
LGALS4 CEACAM7
ACP1 LY6G6D
MBP MUC13
MGST2 CYP3A5
CDX1 SECISBP2
MAP3K7 CFTR
DPP4 MKI67
ATP6V1B1 MAB21L2
CDH17 TRAPPC10
LGALS4 NUP62CL
CFTR UBR2
VIL1 SLC26A3
CFTR FERMT1
LGR5 FOXA2
GUCY2C CLN6
CDH17 DCAF15
VIL1 SLC41A3
TRIM15 GRIN2C
CFTR NEDD4
SLCO1B3 ALPP
PRKCSH SPINK1
MAB21L2 SYNJ2
CFTR ITM2C
USH1C COL9A1
CXCL3 DHX34
GUCY2C TBC1D16
TDGF1 LDB1
VIL1 SPN
CDX1 HIST1H2BH
CDH17 BRD9
AP3D1 FOXA2
CCL20 FGFR4
AP3D1 LGR5
SPINK1 TGIF2
SLC7A11 MKI67
CDX1 VPREB3
PDGFB LGALS4
CEBPZ MUPCDH
TSPAN8 FGFR4
MUC13 EDC3
LGALS4 EDA
CDX1 WSCD2
HUS1 CDV3
LGALS4 KHK
TRIM15 ETV4
ARL14 FERMT1
MYO10 FERMT1
CES2 CYP3A5
CFTR SLC41A3
EPHB2 SULT1C2
KRT20 GCNT3
EPS8L3 GPR137
DHFR TLE4
ZBTB17 LGALS4
LGALS4 SSH3
GOLGA8D TRIM15
MAB21L2 EGOT
TDGF1 hCG_2024410
MKI67 KRT20
AURKC FERMT1
BRD4 PI3
KRT20 LTK
SLC7A5 GALE
LGALS4 CLTA
EPHB2 UBTF
LGALS4 RUNX1
AHSG FOXA2
FERMT1 TBC1D16
CPEB3 CDH17
TDGF1 IRS4
CEACAM5 FOXA2
CDX1 HPCAL4
GUCY2C GOLGA8D
NCOA3 STXBP6
LGALS4 CCDC85B
CDH17 CD7
CDX1 CDKAL1
CES2 FERMT1
ENC1 FOXA2
CD7 FERMT1
SLC7A5 TMPO
EIF1AY PSAT1
LGALS4 AKAP11
CFTR CLTC
TAF10 VIL1
PPRC1 DDC
EREG KRT20
CEACAM6 ACE2
FABP1 ARL14
SPINK1 SMAD6
MUC13 FOXA2
TPD52L2 LGALS4
PDZK1 VIL1
CDH17 PBRM1
ATP10B DOPEY2
VIL1 GUCA2B
SLCO1B3 ZNF3
EREG BBS7
PRSS2 AKAP13
PHGDH CDH17
SLC22A3 EPS8L3
SPINK1 C7orf10
VIL1 DDRGK1
LGALS4 CA8
GPSM2 HOXA3
PVRL3 DUOX2
CDH17 MVK
ASS1 CDH17
LGALS4 NES
MEP1A NT5M
CFTR ZNF428
FOXF1 RGSL1
GUCY2C OPRM1
USH1C SMG5
IL3 ZNF155
ATP10B ZNF235
ENC1 CDX1
LGALS4 NKG7
TDGF1 HEY1
VIL1 PDE6H
CBX3 MUC3B
CEACAM6 LGALS4
BCL6 MUC13
LGALS4 FABP1
CYP3A43 CHPF2
ENC1 FERMT1
TRIM31 C13orf18
EPHB2 CAND2
LGALS4 THOC2
TMPO MAB21L2
CFTR HPCAL4
S100A5 MUC13
LGALS4 PCDHGC3
NOX1 FBXL15
PPT2 TMPO
CDK10 FERMT1
CDX1 E2F5
PLAGL2 MUPCDH
NLE1 FERMT1
CXCL2 PLA2G5
DDC FGFR4
UGT1A1 MAB21L2
ETS2 ZNF428
IL3 MKRN2
HTR2C HOXA10
TSPAN8 MUPCDH
PI3 AP3D1
DNAJB2 VIL1
LGALS4 KLHL23
CFTR SCD
VIL1 TNP2
PDE6H TMPRSS4
CDH17 E2F5
RPS6KA3 INO80B
EREG ZCCHC4
VIL1 PRMT8
GUCY2C ZEB1
CFTR CYP2U1
CDH17 SLC5A3
FABP1 CDH17
CDH17 RP1-21O18.1
MKRN2 SCNN1A
TNP2 STXBP6
AZI1 MUC3B
SRC MUPCDH
AP3D1 FERMT1
BLMH ALDOB
TMEM176A ACE2
MEP1A TDGF1
EIF5B TSPAN8
RAD1 SPINK1
LGALS4 SMG5
LGALS4 UGT1A1
SYT17 MUC13
GALE PPT2
LGALS4 SLC26A3
SLCO1B3 MCAM
GALE PLK4
LGALS4 KRT76
RPS10 ATP10B
DMTF1 VIL1
UBE2C MKRN2
SOX13 CDH17
BMP7 CLIC5
SGTA GUCY2C
WSCD2 FERMT1
NOS3 HOXA10
VIL1 SCAND1
LGALS4 CHPF2
LGALS4 ALMS1
VIL1 RUSC2
SULT1C2 DUOX2
VIL1 ABCB11
RGSL1 ATP10B
ETS2 CRCP
LGALS4 BFSP1
MUC3B ZSCAN18
USH1C C7orf54
SPINK1 HIST1H4B
CDX1 KIAA1024
CFTR GPR1
MARCH6 MKRN2
CHP2 CDX1
EPHB2 DAZAP1
MAP2 PCDHGC3
S100A10 EPHB2
CFTR TBC1D16
WARS ZEB1
VIL1 PTGES
NUFIP1 CFTR
MET C10orf92
LGALS4 AQR
LGALS4 PPFIA1
CEACAM7 SLC48A1
SCNN1B SPINK1
SPN SPINK1
CDH17 MCM4
IRS4 ATP10B
LGALS4 TGFBRAP1
TDGF1 ZC4H2
MCAM CYP3A5
GLB1L MUC3B
MEP1A MUC13
MAB21L2 LGI2
ETS2 GCNT3
ATP10B HIST1H4B
IHH IKZF1
CEACAM7 ADAP1
ALDOB BAT2D1
PI3 CCL20
EIF5B FERMT1
FABP1 ZNF665
CXCL2 TMEM156
MEP1A BMP4
EPHB2 VGLL1
LAMP3 APOA4
LGALS4 GGA1
MEP1A PON1
FABP1 SNX3
NUFIP1 CDH17
CDX1 PRMT8
MSLN POF1B
LGALS4 KCNH6
MBNL1 FERMT1
MUC3B ACTG1
EREG EPHB2
VIL1 IBTK
USH1C SLC6A8
MUC13 ATAD3A
EREG CIAPIN1
LGALS4 GAGE7
CFTR FLAD1
CDH17 TIGD1L
CDH17 IL1R2
RALBP1 LGALS4
SERPINB5 KRT20
CFTR HTR4
RECQL5 LGR5
COL17A1 FERMT1
VIL1 ABCC3
FGFR4 LGR5
CELSR3 MUC13
LGALS4 PGF
S100B CDH17
POU3F2 IDO1
LGALS4 ZNF180
SCNN1A ZNF155
ANGPTL4 FERMT1
CAMK2G CALML4
SNCB LGR5
MSLN MKI67
GUCY2C PLA2G3
C17orf73 CFTR
TDGF1 AQR
PMS2L3 MUPCDH
VIL1 FOXA2
GUCY2C ZNF669
UBE2C SCNN1A
LGALS4 IL1R2
EPHB2 SPON1
VIL1 VPREB3
EPHA1 FERMT1
ARFGEF2 TMPRSS4
WDR13 FERMT1
TSPAN8 EREG
CDX1 TUG1
LGALS4 TOP3A
TDGF1 CES2
CYP3A5 TMPRSS4
CDH17 USP33
UBE2C IL3
LGALS4 TSSC4
VIL1 DUOX2
MSLN PLS1
PPP1R10 MUC13
CDH17 RGSL1
MET CAMKK2
ZMYM5 MUC13
CFTR SLC5A3
ANXA8L2 CDH17
NOL4 CDH17
G6PC3 FERMT1
GSTP1 FERMT1
MAB21L2 UGT2A3
CDX1 AKAP13
B3GNT3 IDUA
CDX1 MVK
SGTA CFTR
PON1 FERMT1
NF1 TMPRSS4
VIL1 CCNJL
SPINK1 KYNU
NOX1 CYP3A5
PPT2 SCNN1A
IL1RN SEMG2
HEPH TRIM31
VIL1 ATP2B3
CCL3 FAM13C
SLCO1B3 CDCA8
CDX1 EDF1
CLTC MECOM
GRB10 CFTR
CFTR ACE2
TDGF1 GOLGA2L1
CDC25A LRRC31
CDX1 MR1
SPINK1 SP100
GPX2 DUOX2
FUT9 MUC13
VIL1 FBXL18
HIST1H2BC FERMT1
AKR1B10 DUOX2
CFTR TAF1B
FUT9 CXCL3
EREG RAB3GAP2
SPINK1 RNF17
VIL1 HBA1
CFTR MGAM
HIC1 EPS8L3
CXCL1 PRX
ETS2 CYBB
MUC3B ZNF131
TDGF1 ZMYND8
CDC25A COL6A1
PLS1 MECOM
TDGF1 ACE2
SLCO1B3 RNF167
CCL20 ACE2
CDH17 KIAA0406
SLC39A8 MAB21L2
SPINK1 ZMIZ2
USH1C BAT2
AP3D1 ATP10B
TSN TMPRSS4
DDC hCG_2024410
CFTR CHUK
ALDOB VGLL4
SON CDH17
CFTR EIF6
CFTR SPOCK3
IL8 RECQL4
CDH17 NPY2R
TDGF1 PML
LGALS4 MAP3K7
PDGFB FERMT1
LGALS4 HELLS
PIGR SCNN1A
VIL1 DLAT
ETS2 ACTG1
GLP1R CYBB
VIL1 ELF5
LIF FOXA2
MEP1A MUC3B
GUCY2C SERF1B
CDH17 RHOQ
CLN6 MUC13
PTPN11 RAB6B
LGR5 KRT20
FABP1 TDGF1
VIL1 APOA2
CFTR MAK
NPY2R MUC13
TLE4 IL22RA1
LGALS4 CD22
GPA33 KIF26B
KIF3B EPS8L3
TMPO DUOX2
CFTR SFRS14
VIL1 ALG12
KRT20 ANKLE2
SLCO1B3 ATP10B
HIST1H2BH C13orf18
LGALS4 SNTB2
CFTR SLCO1B3
ZNF225 FERMT1
SCHIP1 CLIP1
CETP MUC13
ETS2 CYP1A2
VIL1 KIAA0406
XK PCDHGC3
TSPAN8 OLFM4
VIL1 RGSL1
CDX1 ZMYM5
GCDH LGALS4
VIL1 LY6G6D
HDAC7 TMPRSS4
MSLN MAB21L2
SLC7A5 CCL24
USH1C MAGIX
BAT2 MUC3B
ALDOB NPY2R
HSPA1A ARSE
CFTR KRT20
DICER1 FAM55D
SPINK1 TRPM3
FERMT1 UGT2A3
TDGF1 FOXA2
EPHA4 FAM48A
EML3 FERMT1
LGR5 TCF7L2
SLCO1B3 TRPM6
CFTR TRO
CEACAM5 PVRL3
B3GNT3 DICER1
LGALS4 COL13A1
RAB6B FERMT1
CYP2C18 ARL14
CFTR hCG_2024410
APBA3 CDX2
TDGF1 ALMS1
PRSS2 FERMT1
TDGF1 PIGO
EIF5A SCNN1A
LGALS4 ARID3B
CDH17 TELO2
CRCP CFTR
OLFM4 MAK
CDH17 PHF20L1
TDGF1 DIRAS2
VIL1 KCNC3
MARCH6 PLK4
MARCH6 ASF1A
CCL20 PCTK1
BMP7 UGT1A1
LGALS4 SF1
LGALS4 TNFRSF12A
CDH17 WNK1
LGALS4 FCGR1A
TOP3A MYO10
ZNF428 FERMT1
HDHD1A MKI67
EFNB2 LGALS4
CDH17 CXorf40B
UBE2C PLK4
PTPRN2 CCL20
MARCH6 ZNF155
USH1C GLB1L
PLK4 CCL24
SFRS8 CDH17
CFTR DHX34
IL8 IHH
HUWE1 FERMT1
GCNT3 POF1B
EPS8L3 DIRAS2
MARCH6 PPT2
MTMR11 CEACAM7
AP3D1 CYP3A7
MUC4 DDRGK1
LGALS4 CCDC28B
EIF5A CCL24
HBB MUC13
LGALS4 RAB3GAP2
SLCO1B3 ATOH1
TDGF1 GREB1
GPA33 MCFD2
VIL1 CLN6
LGALS4 PML
MEP1A KCNH2
CFTR TSSC4
TNFRSF11B GZMB
HSPA1A DNAJC15
CDX1 KRT20
CFTR CASZ1
SLCO1B3 PLAC8
B3GNT3 TWISTNB
CDH17 HIPK2
CXCL3 PGF
FUT4 DAZAP1
SYNGR2 GUCY2C
WARS EDC3
LGALS4 LOC152719
C2orf24 LGALS4
PDZK1 GUCY2C
CXCL3 RRS1
SLC26A3 MUC13
LGALS4 AKR1B10
CDH17 GOLGA2
TMPO CYP4F2
CFTR AP4M1
MARCH6 LGALS4
ATP10B TSHR
CCND2 PRPF6
C17orf73 NOX1
CFTR TRPV6
LGALS4 FBLN1
CDX1 ITGB1
DDX18 LGR5
ETS2 ZNF440
GUCY2C KIAA1305
EIF5B KDM5D
MET RBM5
CFTR IRF2BP1
HOXB5 COL9A1
TGFBRAP1 CDH17
POU6F2 CDH17
SLC22A3 MUC13
CDX1 LARP7
ABP1 FABP1
EPHA4 CASKIN2
VIL1 ABI2
USH1C IKZF1
CFTR ZMYM5
SLCO1B3 CDH17
WDR46 CDH17
L1CAM CCL20
CFTR C4BPA
LGALS4 SMAD6
OPRM1 CFTR
NEDD4 FERMT1
NAP1L1 GUCY2C
CDH17 LOC152719
ATN1 MUC13
PRSS2 CYP4F11
LGALS4 RARG
MYT1L LGR5
USH1C ACE2
CDX1 LAD1
LGALS4 LBP
LGALS4 NR2F2
MYO6 LGALS4
ETS2 C7orf44
MUC13 UGT1A1
TDGF1 DLAT
TSPAN8 C17orf73
LGALS4 FZD5
KIAA0406 MUC4
ETS2 ZNF174
MSLN CEACAM7
CDH17 BOP1
DNAJB2 CFTR
CYP4F11 PRSS3
VIL1 WDR13
LGR5 ACE2
LOC1720 MUC13
SPINLW1 MUC13
DICER1 EPHB2
KRT6A EPHB2
ACTG1 MUPCDH
CES2 EPS8L3
ACE2 FERMT1
CFTR CAMK2G
PHGDH MUC13
MUC3B SLC41A3
FERMT1 LOC286434
CFTR CEACAM7
LGALS4 PDE4C
LGALS4 LOC55908
CCND2 CASKIN2
HNRNPA2B1 ACE2
CFTR LOC55908
FERMT1 MUPCDH
FUT4 ACTG1
S100A5 CDH17
LGALS4 SSX4B
GUCY2C MFSD7
RPL35 ACE2
MYH14 MUC13
CDX2 ANO10
CDX1 IL11
HIST1H4B FERMT1
KIF1C FERMT1
IDUA CDH17
VIL1 TRGV5
CFTR CEP170
CEACAM7 SLCO1B3
LGALS4 MAB21L2
TRIM2 FERMT1
CPNE1 CDH17
PTPRN2 LGALS4
LGALS4 AKAP7
CELSR3 VIL1
VIL1 HOXA4
MUC13 APOA2
IGF1R CDX1
NOX1 PSAT1
FOXA2 MUC3B
EDF1 CDH17
USH1C RBM38
SLC43A1 MUC13
LGALS4 BTF3
EPHB2 ZNF408
GUCY2C LTK
IL8 NPAS2
TDGF1 CAMK2G
DAZAP1 STXBP6
EPHB2 PPFIA1
SNCB CDH17
LGALS4 KCNV1
HES2 MUC13
SYNGR3 CCL14
C6orf54 MUC13
MAP3K7 C13orf18
LARP7 MUC3B
BHLHB9 EPS8L3
CFTR MUC13
MBD2 TDGF1
TMPO MUC13
CEACAM5 KRT20
EPHB2 RPS2
USH1C CDX1
MEP1A GUCY2C
CFTR PLA2G5
PGK1 ACE2
HOXA10 NFATC4
MAB21L2 DNAJC15
ATP10B SLC26A3
AP3D1 DDC
CFTR IRS4
CDX1 MAP3K7
VIL1 POLR1B
WARS CXCL3
MAGEH1 RNF126P1
SPINK1 IL22RA1
CDH17 MAST2
NOX1 PI3
LGALS4 TUG1
EREG TDGF1
LGR5 GCNT3
LGALS4 DICER1
HDHD1A CDX1
MUC3B TMEM176A
GPX2 MOG
ARSE TRAPPC10
DBT FERMT1
MUC13 KLHDC8A
MUC3B GCNT3
SPINK1 LOC100272216
LGALS4 MAGEA12
CFTR LOC1720
PTPRO ACTG1
CDH17 C1orf156
SPINK1 CTRB2
IGF2BP3 SAMD4A
LGALS4 DOPEY2
CDH17 POLL
ARSE ACTG1
CDH17 UGT1A1
POMGNT1 MUC13
CDX2 L3MBTL
EREG SNRNP70
GUCY2C COL13A1
FERMT1 ZNF131
WARS SNTB2
FZD5 AP3D1
C11orf80 MUC13
VIL1 COL13A1
LGALS4 DIRAS2
SLC26A2 FERMT1
PTPRO CLN6
GPX2 RAB40B
TMPO SPINK1
CHRND FOXA2
CFTR UGT2B28
CFTR SETD5
CDX2 GCNT3
ALDOB ACVR1B
SOX4 EPHB2
HSPG2 MUC13
NENF FERMT1
CFTR SMAD1
KCNQ1 NDUFAF4
hCG_2024410 FERMT1
CFTR CDX1
MYT1L DNAJC15
SKP2 FAM55D
GPX2 CYP3A5
VIL1 RBM38
VIL1 CASZ1
LGALS4 ZNF428
CYP3A5 NPEPPS
SLCO1B3 TMPRSS4
PTPRO RHD
CDK10 ARSE
VIL1 IRS4
CFTR VPREB3
JAG1 RAPGEF2
C11orf80 CDX1
VIL1 ARID3B
PPRC1 CDH17
CPEB3 FUT4
VIL1 ZNF512B
SLC26A3 FOXA2
LGALS4 LOC729602
MUC2 EPHB2
LAMP1 MUC13
VIL1 TRAK1
ANXA4 ATP10B
CDX1 UGT2B28
MUC2 DDC
OPRM1 EPS8L3
SLCO1B3 MUC3B
DDC NOX1
CDH17 CCDC28B
EPHB2 POLL
SPINK1 ARHGAP22
CDH17 RPS2
CFTR CHMP6
BAIAP2 LGR5
LGALS4 KRT20
VGLL1 FERMT1
PDZK1 EPHA4
TDGF1 C16orf42
SLC22A3 CES2
MUC3B CDKAL1
CDH17 hCG_2024410
CXCL3 COPG2IT1
OPA3 CALML4
DNAJC15 UTP14A
ACTG1 LGR5
CCL20 ACTG1
EPHB2 SLC27A5
POU3F1 FERMT1
LGALS4 PRSS3
LGALS4 SNCB
RPS6KB2 ATP10B
PROM1 SPINK1
PPP1R10 DES
TMPO FCF1
PDE4C MUC4
SLCO1B3 CDX2
ATP12A MUC13
GUCY2C WNK1
ABCC3 TRIM31
EPHB2 PHF20L1
KCND2 MUC3B
PLK4 SCNN1A
CYP3A5 HOXA10
PPP1R10 FERMT1
CES4 TRIM15
CFTR PRPF6
CDH17 ZC4H2
VIL1 FZD5
GMDS ASB9
CXCL3 FOXA2
TDGF1 KLHL23
HTR2C CFTR
SLCO1B3 SMAD6
LGALS4 CFLAR
SPN FERMT1
SPINK1 CASZ1
CFTR TGIF2
MAB21L2 ACE2
ABO MUC3B
PRKAR2A CFTR
ETS2 TTC38
SLCO1B3 LST1
GPX2 C13orf18
CDH17 RNF17
NUFIP1 MUC13
PIGR MEP1A
GUCY2C CPNE1
CXCL1 FERMT1
USH1C TSHR
SPINK1 IFNA7
CFTR TRPC4
SPAG6 CFTR
ALDOB KCNH2
IHH ATP10B
LGALS4 ATP2C2
SATB2 ATP10B
AKR1B10 CDH17
MAB21L2 LOC55908
CDC25A MUC4
GMDS ATAD3A
SYNGR2 CFTR
LGALS4 ZSCAN18
EDA MUC13
HBB CYP3A5
PRPF31 MUC3B
EREG ITGA7
CCL20 MKI67
MAB21L2 PTGES
CDK10 CFTR
MUC13 HPCAL4
CDC42 MUC13
EML2 MUC13
CDH17 ABI2
VIL1 IGHG1
TGM2 MUC4
PML MUC3B
FERMT1 RNF17
AIM1L TRIM15
SNTB2 FERMT1
SMARCB1 FOXA2
TMEM97 DUOX2
S100P VIL1
LGALS4 MVK
PLA2G3 STXBP6
CDX2 HIST1H2BC
LGALS4 COL17A1
VIL1 HEY1
VIL1 COL6A1
LGALS4 PRSS2
ASCL2 MECOM
MAB21L2 NT5M
LGALS4 SFRS14
TAF10 MUPCDH
MBL2 KCNH2
CCL20 SPN
GCNT3 PI3
CCL20 KLHL22
SOX4 USH1C
ALDH2 ARL14
IL8 IRF2BP1
ALPK3 DNAJC15
CFTR C10orf92
NUDCD3 FERMT1
EIF1AX GUCY2C
CETP TMPRSS4
LGALS4 C17orf73
ALK KRT20
MFSD7 EPS8L3
GPA33 P2RY2
EPS8L3 SRC
DHFR MUC13
TCEB1 LGALS4
TDGF1 NUP62CL
VIL1 ANKRD53
LCN2 ACE2
TESC DCLRE1C
HIST1H2BB FAM55D
CFTR GLP1R
CFTR SCAND2
ZMYND8 LGR5
ASCL2 FERMT1
S100A5 CFTR
MR1 EPS8L3
DYRK1A TESC
LGALS4 HDAC11
VIL1 FAM107A
KRT20 MUPCDH
TLE4 MUC13
FOXA2 OLFM4
MET ABCB11
ISG20 CDX2
MLXIP CEACAM7
CXCL3 GCNT3
IL3 SCNN1A
TFF1 ATP10B
LGALS4 FUT9
DDC SLCO1B3
PHACTR2 CDH17
EPHB2 LRRC3
TDGF1 WNK1
PIGO MUC13
VIL1 hCG_2024410
CDH17 KYNU
SMARCC2 CCL20
LGALS4 PIGO
CDH17 GCNT3
IGF1R VIL1
CDH17 NUP62CL
CTSB PSAT1
PIGR ATP10B
PHKG1 ATP10B
CDX1 CXCL5
SPINK1 ARID3B
MEOX2 MUC3B
CDH17 FGFR4
TDGF1 KRT20
LMNB1 ACE2
CDH17 PPFIA1
IFNA7 CDH17
FBLN1 CDH17
HSPG2 LGALS4
CDK10 VIL1
CFTR ZNF167
GUCY2C ATP10B
LGALS4 AP3D1
PLK4 FCF1
TDGF1 CDH12
H1FX MUC13
MAB21L2 GCNT3
TMPO LGALS4
PCDHGC3 FERMT1
SLCO1B3 KCTD14
LGALS4 IBTK
HBB KRT20
FBXL18 MUC13
CFTR FBLN1
LOC152719 FERMT1
CDC25A EPS8L3
CFTR FAM153A
NPM1 VIL1
MAB21L2 DKFZP564C196
PIGR TWISTNB
SPINK1 NR2F2
MKI67 MUC13
CDH17 ATN1
MUC13 ATOH1
DOHH MUC13
ADORA2B UGT1A1
LGALS4 IL8
CFTR PHACTR1
LGALS4 LGR5
CFTR ACTG1
SCNN1B EPHB2
ZEB1 LGR5
EIF6 EPHB2
VIL1 FGFR4
KRT20 CENPM
LDLR MAB21L2
GUCY2C AKR1B10
CDX1 CSNK2A1
APBA1 CDH17
CDH17 DBN1
MARCH6 CCL24
C1orf27 MECOM
RALBP1 FERMT1
CDCP1 WDR51B
LGALS4 ZNF669
LAD1 FERMT1
TDGF1 RNF126P1
SPINK1 TAF1B
CFTR CLIC4
IL8 JUND
CDH17 YKT6
ETS2 TLE4
MAPT FERMT1
CFTR PDE9A
CYP2B6 NT5M
POU6F2 TRIM15
GUCY2C SLC9A1
EPHB2 DOHH
LGALS4 FOSL1
RPS6KB2 SPINK1
LGALS4 NCOR2
TRPV6 TMPRSS4
LGALS4 CPNE1
SLCO1B3 PTPRH
CPNE1 SATB2
RNF128 LOC286434
AP3D1 MUC13
LGALS4 RUSC2
TOP3A VIL1
CEACAM7 USH1C
ANK2 MUC13
BCAP31 CDH17
SCNN1A CCL24
ZC3H7B CXCL3
NOX1 EPS8L3
B3GNT3 ART3
CFTR CA1
FZD5 CDH17
EPHB2 SOX13
CEACAM7 CES2
EREG PLA2G5
LGALS4 ATAD3A
LGR5 C19orf60
EIF5B MAB21L2
TDGF1 CCNJL
LGALS4 MATN1
GUCY2C SLC39A8
PI3 DES
N4BP1 TMPRSS4
IDO1 CALML4
CXCL1 RAPGEF2
SLC43A1 VIL1
CHP2 FERMT1
CDH17 EXOC2
CFTR MFSD7
LGALS4 SSX3
CFTR HOXD13
IHH ACE2
CDH17 FGFR2
CYP3A7 PHACTR1
GUCY2C BOP1
EPS8L3 HPCAL4
FAM48A MUC13
TDGF1 TNP2
EPHA4 CFLAR
GCNT1 CDX1
CDX1 SPAG11B
USH1C FBXW12
ACAN IL22RA1
CXCL3 LBP
GZMH GSTA3
PTPRO MCFD2
MBL2 MAB21L2
PRPF31 CDH17
MKI67 EPS8L3
RHOQ MUC13
GUCY2C HEY1
MAB21L2 ANKRD53
BCAP31 EPHB2
FUT4 DBNDD2
LMNB1 DES
PIGR BOP1
VIL1 ATN1
GUCY2C STAU1
CDH17 ARID3B
KYNU FAM55D
FLNA LGALS4
PLK4 ZNF155
MUPCDH ZNF131
FERMT1 IFT122
ZNF155 CCL24
DMTF1 GUCY2C
DDX24 STAT1
EPHB2 SNW1
CCT6A VIL1
CFTR NR2F2
LGALS4 HIC2
SCNN1B FERMT1
CFTR ATN1
CEACAM1 CDH17
LRRC50 DNAJC15
CELSR3 MUC3B
MAB21L2 ARL14
MMP24 FERMT1
EPHB2 DCAF15
PPFIA1 FERMT1
EPS8L3 LRRC31
FGFR4 CYP3A7
VIL1 TARP
CDX1 ABCB11
CDH17 TMEM209
LGALS4 S100P
PI3 CAMKK2
TDGF1 ALK
FCF1 MKRN2
CCND2 ATP10B
FERMT1 GSTA3
VIL1 HIST1H4B
EFNB2 CDC45L
CFTR NOS3
TRIM31 RPP25
S100P IHH
MGAT1 DKC1
VIL1 KRT20
TOP3A SAGE1
RALBP1 MUC13
SPINK1 GPR116
FABP1 FOXA2
LGALS4 GUCY2C
HR ATP10B
VIL1 KLHL29
ZC3H7B CDH17
CFTR GLB1L
PPT2 EIF5A
DMTF1 CDX2
ASS1 MAB21L2
ASF1A ZNF155
TNFRSF6B LOC399491
SPINK1 ACE2
CYP3A5 MUPCDH
EPHB2 ETV3
ETS2 CYP4F2
VIL1 CA8
MUC13 DIRAS2
EPHA4 CSF1
VIL1 LRRC50
CFTR DNAJC3
MGAM TMPRSS4
SLC22A3 CDH17
ACVR1B DNAJC15
CFTR CTSE
CDX1 ANO10
CEACAM7 LTK
C4BPA CDH17
PIGR IRAK3
AURKA SLC25A6
CFTR RNF17
WARS AHSG
LOC1720 FERMT1
CFTR PDE4C
LGALS4 CDH4
CDH17 PTGES
CXCL3 ZNF428
SOX4 ATP10B
IL7R TRIM31
CFTR KLHL29
FAM127B FERMT1
RRP7A SPINK1
CCND2 GPR116
CDH17 BCAP29
S100P STXBP6
TCFL5 TMPRSS4
TM7SF3 DUOX2
EPS8L3 DPPA4
GUCY2C FOXL1
MKI67 ZEB1
EPHB2 KIAA1305
FZD5 LGR5
CYP3A5 MUC3B
IL8 YBX1
ETFB CFTR
LGALS4 SLC43A1
CDX2 ACTG1
MUC2 CYP3A5
LGR5 NOL12
ABP1 TDGF1
TNFRSF9 MECOM
SLCO1B3 XPO4
IL8 DUOX2
ANGPTL4 MECOM
EREG LRRC50
CCL20 NR2F2
LGALS4 ETV3
MAB21L2 VPREB3
TLE1 EPHB2
NDST1 FERMT1
TMPO CCL24
RALBP1 CDX1
EPHB2 LGR5
IGF2BP3 MKI67
SAP30 CDX1
DDX24 AHSG
CDX1 FGFR2
CHRND AP3D1
DDC ETV3
F2RL1 TMEM176A
CDH17 TARP
MR1 CFTR
GUCY2C CXCL5
VIL1 TADA3L
IFNGR2 MUC13
SRC GCNT3
RALBP1 PI3
MAB21L2 MUC13
HBB USH1C
DNAJC15 SEC61A2
DES MUC13
EPS8L3 DCAF15
IL2RA DUOX2
CDH17 KHK
ATP10B TMPRSS4
B9D1 GCNT3
CFTR ATP2C2
MGAM CDH17
OAZ1 ETS2
UBE2C ASF1A
ENAH EPS8L3
PTPRO SETD5
CKB ETS2
CDH17 POMGNT1
PSMD1 FABP1
TMPRSS4 CA8
CFTR ATP10B
GUCY2C ACE2
USH1C ACTG1
VIL1 CYP4F3
ALDOB ACTG1
CDC42 FERMT1
CDX1 ZC4H2
VIL1 LTK
LGALS4 EFR3B
CDX1 SFI1
F2RL1 NES
CCL20 CDX1
LGALS4 BRD9
GPX2 SLC7A11
SPINK1 FGG
LBP MUC13
TDGF1 PDE4C
USH1C CPNE1
MECOM TMPRSS4
GUCY2C CYP4F2
USH1C TOB2
VIL1 MMP24
CHP2 CES2
TDGF1 RAI1
VIL1 SLC27A5
VIL1 TRPC4
DDC ACAN
MAB21L2 OPRM1
ETV4 PLA2G5
PTCH1 CDH17
GPX2 ZNF428
CEACAM7 FER1L4
CFTR DAZAP1
HTR6 MUC13
EPHB2 WISP3
CXCL3 HPCAL4
TDGF1 GUCA2A
ARSE CDX2
PCDHGC3 MUC3B
HOXA9 BCAP29
CFTR TUG1
CDH17 KSR1
COPG2IT1 MUC13
CFTR CAPN10
CEACAM7 MKI67
ENC1 MUC13
PHGDH VIL1
LARP7 LGR5
LGALS4 MEP1A
BAIAP2 GUCY2C
TDGF1 C7orf44
LGALS4 TELO2
ASF1A CCL24
CDH17 EXOC7
PLOD3 FERMT1
EPHB2 ARID3B
STAT1 TMPRSS4
CEACAM7 IKZF1
EPHB2 NCOA3
CDH17 PODNL1
CEACAM6 CEACAM7
GUCY2C ANKRD53
LGALS4 HUWE1
PHACTR2 VIL1
SYNJ2 EPS8L3
MUC3B SMG5
MAB21L2 MUPCDH
SCNN1B STXBP6
EIF5A MKRN2
CDH17 PDK2
ZNF239 CDH17
EPHB2 DBT
RPS4Y1 HPCAL4
YKT6 DNAJC15
LGALS4 TNFSF8
VAPB MYO10
ACTC1 GPSM2
MBD2 CDH17
IDUA CDX1
CCL20 DNAJC3
VIL1 BAT2D1
TMPO ZNF155
ETS2 DBT
KIAA0746 CCNJL
LGALS4 LAD1
LGALS4 BAT2
LGALS4 CYP3A5
PIGR S100P
EFNB2 LMNB2
CCL20 HBA1
CYP4F3 POF1B
LGALS4 ZZEF1
ID2 CDH17
FERMT1 LRRC31
TCEB1 GPX2
CDX1 GPR35
MUC3B LOC55908
RAD1 FERMT1
SLC6A8 LGALS4
LGALS4 APOA2
SLCO1B3 HBA1
DYRK2 MAB21L2
WARS MUC13
SLCO1B3 ATXN7
VIL1 CYP1A2
MR1 CDH17
TDGF1 RECQL5
IL8 TOP3A
LGR5 SERPINB13
VIL1 INO80B
ACTC1 LMNB2
PPT2 FCF1
ETS2 NOL12
LGR5 DERL1
MTAP MUC13
TDGF1 STK38
CCND2 RALBP1
GUCY2C IRAK3
SATB2 CA8
GPX2 ZBTB32
MUC13 CAPN10
LOC100130741 FERMT1
KIF3B MUC13
HOXA4 LGR5
CYP3A7 ACE2
CFTR GCDH
TDGF1 DHX34
CDH17 SOCS1
EFNB2 MET
CFTR MYH14
GUCY2C CES2
DKK4 TMPRSS4
CEP290 GUCY2C
MAB21L2 DUOX2
SLCO1B3 TM4SF4
FBXO31 CALML4
USH1C SYT17
LGALS4 TRAK1
CDH17 AVIL
LGALS4 UBR2
CCL20 SCAND2
TMPRSS4 SAGE1
ATP10B SCAND2
MBD2 USH1C
PPT2 ZNF155
DDC TRAPPC4
MID1 SLCO1B3
FERMT1 GPR137
SPINK1 DES
CDH17 HUWE1
PPIB LGALS4
MED1 CDH17
CDH17 SPG21
TSPAN8 KRT20
ASS1 CYP3A5
IDO1 TRIM15
USH1C DNAJC3
PI3 CFTR
LGALS4 ZNF665
VIL1 SOX21
TP53I11 MUC3B
CDH17 TFAP2B
MARCH6 VIL1
PWP1 EREG
SPINK1 WISP3
SLCO1B3 MAB21L2
UBE2V1 AURKA
LGALS4 PODNL1
PRSS3 ACE2
WARS PI3
LGALS4 C16orf42
RECQL4 FAM13C
LGALS4 MAPK8
VIL1 LRRC3
CFTR SLC9A5
MCFD2 CFTR
EPHB2 LDB1
WNT11 LGR5
TOP3A TESC
RPL35 CENPF
C1orf156 MUC13
CFTR TRAK1
CFTR ZMIZ2
MUC2 LGR5
KIF3B VIL1
CDC25A GGA2
CKB LGR5
TGFBRAP1 CEACAM7
CFTR WDR13
SBNO2 LGALS4
RAD51 FABP1
GUCY2C TOP1
GUCY2C CLIC4
MUC2 SYNJ2
CFTR PODNL1
FOXF1 AQR
LGALS4 RPS10
CDH17 APOA2
VIL1 GPR161
USH1C SMAD6
IGF1R CFTR
LGALS4 BOP1
USH1C LY6G6D
USH1C CES2
ARSE IFNA7
TCF25 MUC13
ETS2 DOHH
ENC1 VIL1
LGR5 CD7
DYRK2 CCL20
CSPG4 SYNM
CHP2 TDGF1
CCND2 DLAT
GUCY2C FCGR1A
HOXA9 TSSC4
VIL1 CHMP6
EIF5B VIL1
MUC13 WDR13
MUC3B MVK
TSHR EPS8L3
TDGF1 LAD1
GLB1L MUC13
CDH17 KLHL23
CFTR HIST1H2BH
CDX1 SLCO4A1
LGALS4 RBM38
SFRS14 CYP3A5
LGALS4 IRF2BP1
ADCYAP1R1 MUC13
CFTR MYH1
GALE CCL24
SLCO1B3 RGR
LGALS4 KCNB2
ETS2 TRGV5
RPS4Y1 FAM48A
CDH17 MXD4
BAIAP2 SPINK1
WARS TSPAN8
CDH17 SETD2
IDUA FERMT1
TDGF1 ATAD3A
CLDN18 TNFRSF21
GUCY2C CAMKK2
SPINK1 CDKAL1
CDX2 TNP2
CDH17 SNW1
CDX2 SYNJ2
NDST1 VIL1
FOSL1 KDM5D
SAP30 EPS8L3
GPX2 TFAP2B
CDX1 AQR
EPHB2 VPREB3
USH1C ZNF155
NFATC4 FERMT1
LGALS4 CYP4F2
VIL1 GCNT3
TDGF1 ZNF613
CFTR GOLGA2
PLCB4 AQP9
VIL1 FGFR1
MSLN CCL20
MEP1A GIPC2
GGA1 TMPRSS4
DICER1 FERMT1
STAT1 MUC13
CFTR LDB1
MUC13 SAA3P
ATP10B HBA1
PIGR SIX2
TDGF1 SC5DL
MUPCDH CCL24
THBS1 MMP14
SATB2 ACE2
FAM3A PCDH21
KDM5D ATP12A
POT1 EREG
GUCY2C AKAP7
ENC1 ATP10B
TDGF1 NOX1
GPX2 C1orf174
LGALS4 HIST1H2BH
OLFM4 DUOX2
CDH17 DHX34
MUC3B ACE2
PIGR SLC5A3
KCNH1 FERMT1
CDH17 OASL
SPINK1 WDR55
C17orf73 CDH17
LGALS4 GIPR
LAMC3 MUPCDH
MUC13 LOC100129656
CRCP MUC13
TDGF1 PHACTR1
PCSK1 IHH
SLCO1B3 MUC13
PRPF31 PIGR
CFTR VEGFA
CFTR SYNJ2
CXCL1 CYP3A5
MSLN ATP10B
PI3 CXCL3
LGALS4 SIX2
RPS4Y1 HIST1H2BM
CDH17 ZNF204
CDH17 C16orf42
CCL20 SLCO1B3
CCL20 DHX34
MSLN CFTR
MUC2 TDGF1
CLDN18 DUOX2
CFTR MSX1
CDX1 MPL
ASF1A MKRN2
ACTA2 STXBP6
VIL1 AKAP7
CXCL1 TRIM15
IL8 GOLIM4
TMPO SCNN1A
ETS2 SAP30
NOX1 MECOM
VIL1 CAMK2G
MMP12 COL9A1
GUCY2C ZNF155
USH1C HIST1H2AC
ETS2 SYT17
TSPAN8 FOXA2
SPINK1 AQR
USH1C FNDC8
INPP1 MAB21L2
MGAM EPS8L3
SLCO1B3 IHH
MUC3B NDE1
MEP1A PCDH21
SLCO1B3 DUOX2
CDH17 AQR
MUC13 RNF17
CDX2 ATP10B
VGLL4 CFTR
CDH17 KIAA1024
LGALS4 BBS7
NRTN MUC13
PML IGF2BP2
CFTR CPA1
HOXB5 CSF1
TNFRSF6B FERMT1
CXCL1 ACE2
KIAA0406 FERMT1
NCAPH2 CYP3A5
CEACAM5 MUPCDH
LGALS4 LAMB4
ETS2 ZMYND8
EFNB2 MUC13
MYO6 FERMT1
FAM3A FERMT1
ZNF180 FAM55D
SLCO1B3 EWSR1
TDGF1 CEACAM1
GPA33 SLC39A8
ASF1A EIF5A
ANK1 HELLS
CFTR APOA2
LGALS4 LDB1
ALDOB GLE1
CDH17 SEC61A2
LGALS4 SLC39A4
PPP1R10 CDX1
CD81 CEACAM7
USH1C ABCB11
CYP3A7 G0S2
FABP1 MUC13
TDGF1 FBXL2
ACE2 FOXA2
SLCO1B3 NDUFA2
HDHD1A DUOX2
DDX24 ALDOB
CFDP1 DNAJC15
MAB21L2 ETV3
NUFIP1 FERMT1
CHP2 TEAD4
KRT76 CDH17
TMPO ASF1A
SATB2 CD47
CEP290 TDGF1
P2RY2 CALML4
MUC3B NRBP1
CFTR KCNB2
ABP1 SLCO1B3
CDH17 RAI1
IHH CCNJL
SLC7A5 SCNN1A
CDX1 UBR2
TPD52L2 CDX1
TIMM44 CYP3A5
PIGR ETV4
GUCY2C TTC22
CELSR3 CDH17
CYP3A5 SLC41A3
E2F1 HOXB5
ASF1A FCF1
SPINK1 PRMT8
ABCC3 KRT20
GUCY2C HIST1H2BB
VIL1 SPHK2
CCL20 ZNF167
IL3 PPT2
CDH17 KIR2DL5A
ALPK3 UGT1A1
SPINK1 ALK
C7orf44 MUC13
BZW1 TMPRSS4
PRMT8 MAB21L2
HIC2 FERMT1
LGALS4 SNW1
MCM4 CAND2
VIL1 TRAPPC10
RPS10 MUC13
MCFD2 LCN2
MET CXorf57
CEACAM5 MUC2
DHRS7 FERMT1
FAM55D ZNF131
MAB21L2 ZNF783
TNFAIP2 GUCY2C
LGALS4 SLC6A15
MUC13 KLHL22
KSR1 TRIM15
FADS1 EPHB2
TSPAN8 HEPH
CDH17 STK38
LGALS4 GOLGA2
MUC13 CCL24
ATP6V1B1 EPS8L3
ETS2 HPCAL4
GSTP1 MAB21L2
PGF EPS8L3
DDX24 FZD5
CFTR DBT
CDH17 SLC26A3
SPINK1 COPG2IT1
LGALS4 ZC4H2
TDGF1 MAP2K3
ELF5 FERMT1
LGALS4 ITGB1
GPR161 MUC13
TDGF1 FCGR1A
CDX1 UBE2O
CFTR MEP1A
TM4SF4 MUC13
DDX24 IGF2BP3
CDH17 MKI67
RPS4Y1 SLC6A8
SPINK1 CYP3A43
CDX1 PCYT1B
CEACAM5 ATP10B
ARSE TFPI
EIF5B MUC13
SPINK1 ADAMTS6
BLZF1 MUC4
GCDH CXCL3
SPINK1 APBA3
SAP30 MUC13
C4orf10 CYP3A5
VAPB CCNB2
MECOM ATP10B
TRIM16 CEACAM7
SPINK1 KRT6B
CFTR RASAL2
MKI67 CALML4
CFTR SYT17
LGALS4 NPEPPS
FOSL1 SPINK1
CELSR3 FERMT1
CACYBP DES
TDGF1 ZMIZ2
BRD4 MAB21L2
ETS2 PRPF6
MUC13 PHF20L1
GUCY2C SMAD6
TDGF1 LOC55908
FAM48A EPS8L3
IHH CCDC28B
CFTR LOC653188
LGALS4 MBNL1
FERMT1 IL26
USH1C CYP3A5
SLC7A5 PLK4
CFTR SSX3
FERMT1 AIM1L
SLC5A6 MUC13
CCL20 GOLGA8D
LGALS4 LRRC50
TDGF1 ASNSD1
TRPV6 CDH17
TDGF1 ABCB4
LGALS4 SCAND2
LGALS4 LUC7L2
EPHB2 RP1-21O18.1
PI3 IHH
HTRA2 SPINK1
MBD2 CDX1
CEACAM5 FABP1
LGALS4 HIST1H2BC
HNRNPU MUC13
RYR3 CALML4
HTRA2 VIL1
LGALS4 TWISTNB
TNFRSF11B SLCO1B3
NUFIP1 CDX1
BCL2L11 ZEB1
PWP1 FABP1
NOX1 FERMT1
GUCY2C CCDC28B
PTPRO MFSD7
POU5F1B DUOX2
GPX2 IBTK
GALE EIF5A
LGALS4 ITGA7
GUCY2C LOC55908
SLC7A5 EIF5A
CKB RNF128
CEACAM7 ATP10B
PIGR EDA
FOXF1 NES
CDX1 WDR13
LGALS4 ZNF3
GUCY2C ANK1
VIL1 FBXW12
CDH17 KIAA1305
LGALS4 CDV3
TNFRSF11B FOXA2
TNFAIP2 DNAJC15
CLIC5 UGT1A1
CDH17 IGHG1
SPINK1 AZGP1
LGALS4 OLFM4
PIGR AKAP7
GUCY2C KRT7
CCL14 ZBTB32
PCBP2 CDH17
CDX1 SNN
TSPAN8 SLCO1B3
SLC7A5 MARCH6
PRKAR2A CDX1
PLS1 PCDHGC3
GIT2 PSAT1
COL13A1 MAB21L2
FERMT1 GOLGA8D
FABP1 EIF5A
LGALS4 KRT10
CALML4 COL9A1
TDGF1 LARP7
CYP2C18 FERMT1
SPINK1 WNK1
FXR2 MUC13
MUC13 GTF2H3
LGALS4 PFDN2
DLAT EPS8L3
LGALS4 TOMM20
EPHB2 COL6A1
MAB21L2 CYP3A5
HTR4 MUC13
MSLN CALML4
CFTR NRBP1
PI3 CCL14
DDC GCNT3
CYP3A43 DUOX2
PPP1R10 CCL20
SPINK1 DIRAS2
ETS2 ID2B
EIF1AX VIL1
NOX1 SYNJ2
CFTR CSF2
CDH17 TRGV5
LGALS4 ASCL2
MUC3B METTL5
LGALS4 LOC1720
CDX1 ARID3B
GMFG SLCO1B3
GUCY2C TMCC1
EIF6 KRT20
CDH17 KRT20
AQP9 TLE4
LAD1 FAM55D
ALDH3B2 CDH17
SLC25A6 NDUFAF4
PTMA DNAJC15
CYP3A7 LBP
CCL20 CLIC5
IKZF1 FERMT1
FLNA SEC14L3
DDC BBS7
DUOX2 SETD8
CRIP1 MECOM
IL7R SLCO1B3
LGALS4 CA1
TDGF1 TGM2
POLD4 MUC13
CDH17 LOC100129656
CDH17 SRC
TMPRSS4 WDR13
EPHB2 TLE4
DDC STAG2
ITGB1 FERMT1
WDR46 FERMT1
HUWE1 CALML4
CXCL3 FBXL18
VIL1 MEP1A
CDH17 NRBP1
LGALS4 SLCO1B3
GPX2 TRIM31
MUC3B CCL24
CHMP1A CXCL2
MUC2 CDX1
GUCY2C SECISBP2
VIL1 GREB1
CDH17 SH3BGRL3
NDST1 MUC3B
VIL1 TUG1
LGALS4 ANK2
TNFRSF11B PINK1
SF3B2 FERMT1
FOXA2 CES2
EREG CENPM
CDH17 G6PC3
FABP1 SSX2
LGALS4 FBXL2
GLP1R HOXA10
GALE MKRN2
LGALS4 TRPM8
LMNB1 PI3
CFTR DGCR9
CDH17 PCDHGC3
ETS2 LOC647070
EPHB2 CES2
ALPK3 CALML4
TRAK1 TDGF1
NRBP1 MUC13
LGALS4 CHCHD2
MUC3B SPG21
EHD1 CXCL5
CFTR DUSP7
SPHK2 STXBP6
FCF1 SCNN1A
EPHB2 CD22
GTF2H4 KRT20
MUC13 GPR27
CFTR KIAA1305
SYNGR3 FERMT1
EPHB2 MYH14
CDX1 TRGV5
CDH17 PTENP1
EIF5B CFTR
SLC22A3 CYP3A5
ITGA7 CDH17
MUC2 EPS8L3
CFTR LOC647070
RPL35 ARSE
SPINK1 KCNH6
CYP3A7 DUOX2
PLA2G5 FERMT1
USH1C HIST1H2BH
TDGF1 ARID3B
USH1C TELO2
NLGN1 FOXA2
SKI USH1C
GPX2 HNRNPA2B1
GUCY2C NENF
CDX2 KSR1
ETS2 TBC1D16
PCSK1 MUC13
LGALS4 CPA1
CDH17 NCOA3
LGALS4 SPTBN5
TDGF1 ACTG1
ETS2 ALDH3B2
MAB21L2 NRTN
SLC22A3 ACE2
IGF2BP3 SAP30
VIL1 MKI67
GUCY2C C7orf43
EREG POF1B
VIL1 MBNL1
CDH17 CYP4F2
CDH17 C6orf54
RP1-21O18.1 MUC13
TPD52L2 EPHB2
VIL1 ZNF167
MGAM FERMT1
CFTR ARHGAP22
TCEB1 FOXF1
LGALS4 FAM3A
LMNB2 GCNT3
ETS2 TAF1B
VIL1 FADS1
MUC13 ELTD1
PIGR DOHH
S100P CDH17
CFTR MAPK14
CDX1 CCL24
EML3 CXCL3
SYNGR2 MET
LGALS4 MECOM
EPS8L3 IL22RA1
GCDH MAB21L2
MMP12 TOB2
H2BFS CDH17
CYP3A5 DUOX2
KRT20 POLL
CFLAR FERMT1
EPHB2 CA8
CHP2 CEACAM7
CDX1 GCNT3
COL13A1 IHH
GUCY2C KIAA0406
FUT4 UBR2
ALDH2 CES2
CCL20 LOC152719
CD81 FERMT1
SMARCC2 GUCY2C
MUC3B LOC1720
VIL1 CD22
LGALS4 FOXA2
CDX1 PRB4
CCND2 LGALS4
MEP1A CDH17
BOP1 MUC3B
EFNB2 KDM5D
TDGF1 ATP10B
TOB2 FXR2
LDLR SLCO1B3
ALK CYP3A5
PRPF6 MUC13
ACHE MAB21L2
IRF1 GCNT3
GALE IL3
ATN1 TMPRSS4
