# Supplementary material for: Functional networks inference from rule-based machine learning models
Source: BioData Min. 2016 Sep 5;9:28. doi: 10.1186/s13040-016-0106-4 (PMC5011349; doi:10.1186/s13040-016-0106-4)
Supplement: Supplementary file 2 — Networks. All networks used in the analysis given as a list of edges. (XZ 11980 kb) [file 13040_2016_106_MOESM2_ESM.xz › networks/funel/GSE3726/C1.txt]

MUC3B IL22RA1
KRT20 C6orf64
PCK1 CES2
YY1 MUC13
UBE2O TMPRSS4
EPS8L3 DKFZP564C196
CES2 MUC13
USH1C HBA1
AURKA KRT20
PI3 LGALS4
CDH17 SPACA1
LGALS4 C1GALT1
PI3 MUC13
LGALS4 GK
MUC2 MUC13
UCHL3 MUPCDH
LGALS4 NPAS2
PML GCNT3
DNALI1 GUCY2C
USH1C RPLP2
LGALS4 NR1H4
EFNB2 MUC3B
ABP1 CCL24
ORC5L KRT20
TDGF1 H2AFY2
B3GNT3 TF
CDH17 ATAD3A
BCL2L1 CDH17
MAB21L2 ADCY2
GPX2 KLHL29
CDH17 PML
LGALS4 LOC100130741
GUCY2C KHK
CDH17 CD47
PPP1R10 LGALS4
PRSS3 CES2
PI3 IL8
MUC2 MUC3B
CXCL9 SLCO1B3
CDH17 DNASE1
CDH17 PIN4
KBTBD11 KRT20
CDH17 SMAD6
KLHL23 FZD5
MAB21L2 ALDH1A1
SOS2 MUC13
USH1C ANKRD2
TDGF1 FBXW12
EFNB2 AHSG
CCL20 FABP1
LAMB3 ERN2
CXCL5 FZD5
CCL20 HIC2
STC2 PHACTR2
CYP3A43 CXCL2
TNFRSF4 CDH17
HOXD13 TMPRSS4
CCL20 CHP2
LGALS4 PMFBP1
CDH17 SCYL3
NUDT1 TMPRSS4
IL8 EIF5B
USH1C CES2
PPARA CDH17
WARS AIM2
CHP2 FUT2
USH1C CYP4F2
CIB2 SLCO1B3
USH1C KRT20
GUCY2C SLCO1B3
CDK10 CDH17
MUC13 SLC12A1
PRSS3 TMPRSS4
DDX24 IL22RA1
CDH17 TRAK1
LGALS4 NEB
LGALS4 NUDT1
LGALS4 ARL4A
LGALS4 SMG1
HS3ST1 TRIM31
USH1C CETP
TDGF1 SLCO1B3
GALR1 ETV1
SIM1 MUC13
DDC GCNT3
LGALS4 CYorf15B
SLCO1B3 PVRL3
TOP1 CDH17
SLCO1B3 RB1
LGALS4 GPR56
GUCY2C MAB21L2
FABP1 PI3
CDK6 MUC13
JUN USH1C
MEP1A SLCO1B3
TDGF1 AVL9
LGALS4 CD47
C4BPB EDA
TSPAN8 MEP1A
IGF1R LGALS4
EDA ITGB1BP2
TDGF1 CES2
EDA ZNF512B
CHP2 MUC3B
COIL KRT20
MUC3B PRKDC
SLC12A1 CALML4
PDE4C TMPRSS4
DNALI1 CDH17
FZD5 MAB21L2
GUCY2C IFT122
KCNJ5 MAB21L2
GUCY2C CCL24
CDH17 SLC6A8
GUCY2C SERHL2
EBNA1BP2 MUC13
LGALS4 SHOX2
DES TRIM31
LGALS4 COBLL1
TNNC1 KRT20
USH1C RBM38
CDH17 PI3
SGTA MUC13
CXCL1 SPINK4
SLCO1B3 MUPCDH
GPX2 FABP1
MYBPC2 TRIM31
PLP2 USH1C
ZEB1 MUC13
PRPF6 MUC3B
PTPN11 CDH17
GPX2 NUP62
LGALS4 DLX5
LGALS4 IFT122
MUC3B ATAD3A
KRT20 PAH
SLCO1B3 ITCH
TDGF1 HPX
FUT2 TRIM31
SERPINB7 CDH17
LGALS4 DHX34
SLC39A4 MECOM
LGALS4 CLN6
MUC13 NT5M
AZGP1 CDH17
GPX2 TRPC4
CXCL3 MUPCDH
FABP1 TXN
FOXF1 CES2
GUCY2C KRT20
PML MUC13
CES2 CDH17
ZRSR1 CDH17
HEPH ZDHHC14
LGALS4 CYP3A43
INPP1 NUP54
ACTG2 CES2
IL8 AP3D1
PRPF40A TMPRSS4
CXCL1 RPS21
RAB40C DOCK3
LGALS4 SUSD4
LGALS4 PTPN11
CDH17 SIGLEC8
LGALS4 CEACAM1
IL8 CSPP1
LGALS4 CES2
GUCY2C DKFZP564C196
NTRK1 MUC13
RALBP1 CCL20
MUC13 MUPCDH
ALDOB STAG2
PPP1R10 ASS1
MUC3B SIGLEC8
YY1 USH1C
GCHFR SLCO1B3
ZC3H15 SNRPA1
LGALS4 PTMS
PI3 IL1R2
GUCY2C SPAG11B
LGALS4 MYH14
CDH17 EDA
GUCY2C NDE1
PRSS3 FUT6
GPX2 SPAG11B
RASGRF1 MUC13
MEP1A LCAT
PCBP2 EDA
CCL20 ZDHHC14
ABP1 EDN3
ABCC3 MUC13
SOX4 MUC13
PTGS2 EPS8L3
GUCY2C DHX34
SPAG11B TMPRSS4
TDGF1 LOC152719
CDH17 TRIM31
CXCL3 AP3D1
PDPK1 MUC13
CRP ARL14
GPX2 MEP1A
SLCO1B3 CES2
GPX2 HELLS
IL8 C4BPB
NPAS2 FOXF1
ABCC2 GUCY2C
TSPAN8 PI3
GPX2 PI3
LGALS4 CRYBA2
GCNT3 MUPCDH
GUCY2C ATAD3A
S100P MUC13
GUCY2C USP34
CDH17 PRPF40A
CEACAM1 TMPRSS4
AKR1B10 MUC13
MUC13 ZNF512B
CDH17 POLR2J2
PIN4 EPS8L3
TSPAN8 TNFRSF11B
PHACTR2 CSPP1
TDGF1 MUPCDH
CXCL1 SLCO1B3
TDGF1 GIPR
KCNK3 MAB21L2
TMPO CDH17
XIST MUC13
CDH17 HIST1H4B
CXCL3 MYO10
GUCY2C PRKDC
SLCO1B3 RNF128
GPX2 SIM1
MECOM DKFZP564C196
GUCY2C CES2
USH1C MAPK14
FCGBP MUC13
CEACAM1 hCG_2024410
GPX2 MAP1B
ALDH3B2 GUCY2C
TDGF1 EDA
CXCL1 ASCL2
KLK10 SNRPA1
ETHE1 KRT20
NEK3 MUC13
SNTB2 CDH17
LGALS4 TCF7L2
EPS8L3 MUPCDH
SLCO1B3 C1orf163
IL8 G0S2
FOLH1 MUC13
GPX2 RP1-21O18.1
SLCO1B3 EDN1
TMPRSS4 CCL24
GUCY2C RNF126P1
ENPP1 CDH17
LGALS4 MFSD7
CLDN18 SOD2
CCL14 IL22RA1
EGFR CDH17
TSPAN8 C11orf9
LGALS4 TAPT1
SLCO1B3 KLF5
B3GNT3 KLHL23
LGALS4 hCG_2024410
LGALS4 COL2A1
EDA SNRPA1
LGALS4 ZC3H7B
IL11 MUC13
LGALS4 IL17RC
LGALS4 DOCK3
ANP32B LGALS4
S100P MAB21L2
LGALS4 TRPC4
ATPIF1 MUC13
IL8 ZNF512B
CHP2 MRPL20
NPAS2 RNF186
MRPS31 KRT20
NPAS2 MUC13
USH1C DRD1
CDH17 LOC100130741
SLCO1B3 OR1A2
PI3 FZD5
PCK1 SLC7A11
LGALS4 NUP62
SLCO1B3 PCK1
KRT20 CD300A
MME APLP1
CSNK1E EPS8L3
HPCAL4 CALML4
CEACAM5 MTMR11
LGALS4 TSHR
WARS TRIM15
FABP1 CDC34
LGALS4 ZNF613
CRYBB2 MAB21L2
CEACAM5 MYO1A
POU3F1 MUC13
ENC1 CDH17
FGF1 MUC3B
GSTP1 GUCY2C
PLP2 CDH17
LGALS4 ACHE
LGALS4 TGM2
PML TMPRSS4
FOLH1 CDH17
EFNB2 EPS8L3
CDH17 MYH7B
LGALS4 PCDHB17
CDH17 CCL23
CDH17 PARD3
KRT20 FUT3
BUD31 CDH17
B3GNT3 AP3D1
SULT1C2 SOD2
TDGF1 TNFSF14
EPS8L3 IFT122
MAPT NIACR2
MUC13 ZDHHC14
SLCO1B3 FUT6
TDGF1 NUP62
GPX2 KCNJ5
RAB28 APLP1
LGALS4 LMF1
CHP2 CDH17
FOLH1 GUCY2C
PHACTR2 MUC3B
MUC13 EMX2
NAGLU CDH17
IL8 ITGB1BP2
IL8 TLR3
FABP1 KRT20
GPX2 CLN6
MUC13 ANKRD57
CDH17 CLN6
IL8 SOS2
CXCL1 NUP54
ANXA13 SNRPA1
CCL20 NT5M
CTSL2 KRT20
CDH17 TGM2
SOX4 GPX2
CDH17 PEG10
EPHA4 WNK1
LGALS4 GCNT3
PI3 MAB21L2
CES2 TMPRSS4
SLCO1B3 NAV3
LGALS4 ZRSR1
SLCO1B3 PKP3
YY1 MUC3B
ENC1 GUCY2C
LGALS4 ZBTB32
ANXA11 SLCO1B3
TSPAN8 CYP4F2
PTPRN2 FOXF1
ALDH1A1 MUC13
TRIM31 MUPCDH
H2AFY2 MUC13
FABP1 MEP1A
CEBPG LGALS4
SCGB2A1 MUC13
LGALS4 ITM2C
GUCY2C PRKG1
GUCY2C MCF2
PCBP2 TMPRSS4
NRXN3 TRIM31
LGALS4 CHP2
ANXA8L2 MUC13
PCK1 CALML4
MTSS1 CALML4
USH1C PRSS3
TDGF1 USP34
CDH17 EDC3
LGALS4 PML
USH1C ICA1
SLC39A4 MUPCDH
AZGP1 MUC13
B3GNT3 TGFBRAP1
CXCL1 SLC19A1
MEP1A DICER1
PI3 SLCO1B3
IDH2 MUC3B
CDK10 LGALS4
USH1C COL13A1
SLC2A8 MUPCDH
LGALS4 RTDR1
SOX4 LGALS4
NR1I2 KRT20
MLEC NDUFA2
TRIM31 TOB2
CTAG1A TMPRSS4
TMPRSS4 HELLS
WARS GAD1
ADRA1A MUC13
TFDP1 LGALS4
CDH17 LAMC3
KRT15 CDH17
ROCK2 MAB21L2
IL8 SAGE1
GPA33 FBXO31
CEACAM5 AKR1B10
GMDS GCNT3
AP3D1 CDH17
RNF128 CCL24
ACHE GPA33
FOXF1 GPR143
GPX2 MUC2
CDH17 ZNF334
EIF5B MUC13
SLC6A8 MUC13
LGALS4 MUPCDH
CCL20 TSHR
MUC13 IL22RA1
NPAS2 CES2
USH1C NDOR1
IL8 TLE4
USH1C SLCO1B3
TMPO SLCO1B3
BRD4 MUC3B
EFNB2 CCL20
UGT2B17 MAB21L2
MYO6 ALDOB
PRKCZ GCNT3
USH1C CYP3A43
CUL5 MUC13
MAB21L2 ZEB1
IL8 GUCY2C
YY1 LGALS4
KRT18 EDA
IL8 KRT20
LGALS4 USP34
GUCY2C PI3
PFDN4 KLHL23
FABP1 CCL23
PHACTR2 EDA
EPHA2 CELSR3
CDH17 ADRA1A
CCL20 BIN1
SLCO1B3 POU5F1B
LGALS4 MALL
TRIM31 TOX3
YKT6 MUC13
GUCY2C LGI2
COL2A1 MUC3B
IL8 CSRP2
MUC2 CCL20
SLCO1B3 CRYBB2
MEP1A SLC6A8
TDGF1 SMAD6
USH1C POU3F1
CDH17 CLN8
PHACTR2 PTPRT
NUDT1 MUC13
CCL20 HELLS
FOXF1 COL2A1
USH1C DKFZP564C196
CDH16 CDH17
TNFRSF6B ATP2A3
PHACTR2 KCNN3
CYP3A43 MAB21L2
LDLR C1orf163
PTPN11 MUC13
CXCL3 SAGE1
CEACAM1 THRAP3
CCL20 EIF6
GUCY2C TGM2
AHSG CYP2C18
LGALS4 EHD1
KLHL23 MUC13
ADRA1A TMPRSS4
MEP1A MAB21L2
IGF1R MAB21L2
PDE4C CDH17
EFNB2 DDC
INPP1 EPS8L3
PCBP2 POF1B
IL8 RAPGEF2
GUCY2C CRYBA2
SLCO1B3 TKT
MEP1A SMAD6
GTPBP6 MAB21L2
CDH17 DOCK3
CDH17 AKAP11
CDH17 GPR20
LGALS4 AIMP2
C11orf9 TST
GUCY2C FBXW12
KRT20 FGGY
CDH17 TF
EIF5B EPS8L3
FCGR3B IL1R2
LGALS4 CCDC81
KRT20 MUC3B
CLIP2 CXCL5
EDA G0S2
ABCC2 MUC13
MUC2 USH1C
COL13A1 MUC13
MMP15 HS3ST1
BTG3 MUC13
CHP2 MUC13
PTPRN2 TMPRSS4
S100A6 MUPCDH
PI3 MUC3B
ASPH IL8
SEPX1 CCL24
FABP1 SLCO1B3
MYO1A GCNT3
USP34 MAB21L2
TNFSF14 SLCO4A1
GAMT CDH17
RAD23A TDGF1
CCL20 DAZAP1
S100A7 MUC3B
LGALS4 ANXA11
GUCY2C HIST1H4B
LGALS4 CRIP1
TDGF1 RASGRF1
IDO1 TRIM15
USH1C KCNJ5
LGALS4 PARD6B
EPHA2 USH1C
LGALS4 C15orf28
LGALS4 SIM1
CXCL1 KRT20
ZNF667 CDH17
SERPINA3 LGALS4
LGALS4 FBXW12
GPX2 GCNT3
LGALS4 PVRL3
DNALI1 MUC13
TDGF1 ZNF428
LGALS4 PCDHGA11
HS3ST1 CCL14
ME1 CDH17
SLCO1B3 EDA
RPS21 EFNB2
SLCO1B3 DOK4
USH1C PCK1
PCDHB17 EPS8L3
CDH17 FBXO31
GUCY2C C17orf73
HTR1D EPS8L3
SMAD6 MUC13
MUC3B MYO10
LGALS4 SLC38A1
TDGF1 IL17RC
LGALS4 NT5M
RAB40C MUC13
SEC61G LGALS4
LGALS4 CST6
KRT20 TMPRSS4
CD320 MUPCDH
CHP2 GUCY2C
LGALS4 GLP1R
GUCY2C GLP1R
AKAP11 SNRPA1
OBSL1 MUC13
KRT20 RNF128
TDGF1 GCNT3
TLR3 SNRPA1
TBL1X EPHA4
YY1 TDGF1
ABCC2 CDH17
KCNJ5 MUC13
CXCL3 CCKBR
IL8 ZBTB43
IL8 AKAP11
LGALS4 TXNDC3
LGALS4 MAP2K3
EFNB2 PRPF6
PHACTR2 MUC13
SLCO1B3 CSE1L
LGALS4 CYP2C18
USH1C KIF4A
LGALS4 PDZD3
CES2 DRD1
RALBP1 TDGF1
LGALS4 ZEB1
LGALS4 ZNF343
GPX2 IDO1
GUCY2C SLC7A11
CDH17 MYO10
CYP4F2 MUC13
GUCY2C FOXO3B
IGF1R CDH17
GUCY2C YKT6
PHACTR2 LGALS4
ASCL2 CDH17
SERHL2 EPS8L3
IPO5 KRT20
TMPRSS4 RNFT2
GPX2 CES2
RBM38 MUC3B
MOG CDH17
SNRPA1 CSPP1
IRS2 MYO1A
LLGL1 ETV1
CXCL1 CES2
FABP1 CBLC
EPHA4 ARF3
CDH17 CEACAM1
LGALS4 TLE4
ZC3H15 PHACTR2
SRRM1 NR1I2
SLCO1B3 TRIM15
CXCL1 FAM48A
CDH17 HPCAL4
TLE4 TMPRSS4
USH1C UBE2O
SLCO1B3 KRT20
SOX4 CDH17
MEP1A TMPRSS4
HNF4A MUC13
LGALS4 KLHL29
CXCL1 CRYBA2
CHP2 YARS
TMPRSS4 GALR1
BMP8A MUC13
KRT18 SNRPA1
RAB28 MUC13
AP3D1 MUC3B
LGALS4 HKDC1
PRSS3 MUC13
ST14 LGALS4
LGALS4 HIC2
PPARA MUC13
TDGF1 AKR1B10
PRSS3 CXCL5
SNRPA1 ITGB1BP2
S100A7 CDH17
MUC2 IL8
SNRPA1 ZNF512B
DVL3 USH1C
TDGF1 LSAMP
TMPRSS4 GCNT3
SERPINB7 MUC13
TNNC1 MAB21L2
GUCY2C PML
ABCC3 TRIM31
SLC7A11 CLDN18
SMG1 TMPRSS4
TDGF1 IL11
LGALS4 CCL24
CDH17 FBXL2
LGALS4 GTSE1
EFNB2 USH1C
LGALS4 HPCAL4
GIPR MUC13
HN1L MUC13
SLCO1B3 CALML4
FABP1 TRPC4
DLG5 ETV1
LGALS4 RPLP2
TGM2 EPS8L3
PI3 HEPH
SON USH1C
SLC3A1 SLCO1B3
KCNN3 EDA
RGS4 GUCY2C
LGALS4 ALDH3B2
MYO10 CCL24
IGF1R MUC13
hCG_2024410 TMPRSS4
ASCL2 MUC13
MUC13 TRPC4
LGALS4 ZNF334
LGALS4 LY6H
GUCY2C ATP5I
EFNB2 GUCY2C
LGALS4 IL11
PRSS3 CDH17
GUCY2C MYH14
DDT SOD2
DDX24 EFNB2
AP3D1 SLC7A11
SLCO1B3 IGF2BP2
SERPINB1 KRT20
IL8 SNRPA1
LGALS4 MOG
CDYL GUCY2C
LGALS4 PRSS3
LGALS4 FOXO3B
CXCL1 FOXO3B
S100P CCL20
FCGBP SLCO1B3
GPA33 SLCO1B3
MUC13 SCUBE2
CES1 CCL24
TDGF1 SPANXC
WNK1 MUC13
TDGF1 CCL24
CDH17 KCTD14
MLEC GCNT3
USP34 MUC13
LGALS4 PRPF6
MYO1A CCDC68
TGM2 USH1C
KRT20 KRT18P44
CCL20 ATAD3A
ROCK2 CHP2
TOMM34 PI3
LGALS4 EIF6
B3GNT3 TLE4
SERPINB7 CXCL3
TDGF1 SNW1
CCL20 SERHL2
TDGF1 PRSS3
TAF4 TMPRSS4
CDH17 KLHL29
HEPH CCL20
CEACAM5 SLCO1B3
TDGF1 PRPF6
MUC3B MUPCDH
IL1R2 EPS8L3
MID1 KRT20
PRPF6 USH1C
CARS LGALS4
DYRK2 CDH17
PHACTR2 ZBTB43
SLCO1B3 MAB21L2
LGALS4 GPR20
GPX2 TGM2
LGALS4 EDC3
CDH17 HHAT
U2AF1 MUPCDH
SLCO1B3 ADRA1A
TMPRSS4 NKAIN1
TSPAN8 RTEL1
IL8 PHACTR2
AKR1B10 MAB21L2
CEACAM5 ABO
C17orf73 MUC13
CCL20 PPBP
SLC25A6 CRYL1
USP34 MUC3B
PARD6B MECOM
SNTB2 MUC13
NPAS2 POF1B
PVRL3 KRT20
IMPA2 PML
PML CLN8
EFNB2 CDH17
MAB21L2 PML
SLCO1B3 CLN6
CES2 KRT20
GCNT3 CCL24
LGALS4 ENPP1
ASMT PI3
TDGF1 STAG2
CYorf15B ETV1
TDGF1 HIST1H2BD
USH1C PIN4
B3GNT3 SOX4
CCL20 HBB
TRIM15 ZDHHC14
EPHA4 SLC9A7
PRPF6 MECOM
LGALS4 MUC2
NUP62 EPS8L3
SCGB1D2 TMPRSS4
USH1C MUC3B
USH1C TRIM31
TSPAN8 ZNF334
CDH17 SLC38A1
SLCO1B3 STAG2
HIST1H4B MUC13
TFF3 SLCO1B3
MUC3B EDC3
GUCY2C PRPF6
PTGS2 TRIM31
FZD5 MUC13
MAB21L2 FAM48A
TDGF1 ABHD2
USH1C MAGEA4
CCL20 SOS2
ALDOB PDE4C
GPX2 LOC100130741
KRT20 SLC26A3
LGALS4 ZDHHC14
LGALS4 CLTC
SLCO1B3 MYO10
ABO EPS8L3
AK3L1 MUC13
ASPH MAB21L2
CCL20 SNW1
TRAK1 MUC13
TDGF1 ZNF667
TDGF1 APOA1
RAG1 CDH17
KRT20 CBLC
CDH17 A1CF
TOMM34 CXCL3
CCL20 TRAK1
COL13A1 MUC3B
MUC13 NDOR1
DNALI1 MAB21L2
PLP2 LGALS4
EDN3 CDH17
TNFRSF11B TMPRSS4
DYRK2 MUC3B
GATA3 MAB21L2
LGALS4 EDA
EIF5B TDGF1
LGALS4 TOP1
KRT20 GCNT3
CXCL1 FOXB1
CCL20 CES2
INPP1 ORC5L
MUC3B ZDHHC14
MAB21L2 CSE1L
LGALS4 HAND1
TDGF1 RAB40C
TKTL1 MUC13
CDH17 TRPC4
PPP1R10 TMPRSS4
GUCY2C SNW1
FABP1 USH1C
SLCO1B3 GPR56
CDYL PVRL3
CDH17 C1orf144
S100A7 MAB21L2
GUCY2C GCNT3
PI3 EPS8L3
GUCY2C PTHLH
CCL14 C4orf10
IL8 ARF3
USH1C GPR56
PCBP2 KRT20
MUC3B LOC152719
INPP1 TDGF1
TMOD1 SOD2
ARL14 PI3
GUCY2C IDO1
FOXF1 DNASE1
ATP9A MUC3B
CDH17 NDOR1
TOP1 EPS8L3
LGALS4 AK3L1
SLCO1B3 FZD5
LGALS4 ART3
MAB21L2 FOXO3B
SLC6A8 MUC3B
SLC19A1 MUC13
MAGED2 DOCK6
LGALS4 FABP1
CDH17 SLC12A1
B3GNT3 ZNF334
PLA2G2A MUC13
NPHS1 KRT20
USH1C NUP62
TOP1 MUC13
TDGF1 CD300A
CXCL5 ITM2C
KRT20 IL22RA1
CD47 MUC13
TRIM31 MUC13
GUCY2C SLC26A3
GUCY2C DGCR9
USH1C GCNT3
CCL20 FLJ11292
MAB21L2 SLC26A3
LGALS4 KLHL23
MUC13 GCNT3
MMP1 USH1C
CES2 EPS8L3
FABP1 CDH17
MLEC KRT20
MUC13 PDZD3
MEP1A TDGF1
LGALS4 CETP
ABP1 CXCL1
PHACTR2 KLK10
GUCY2C EDC3
UBN1 GCNT3
LGALS4 SLC26A3
USH1C TOP1
PCBP2 LGALS4
IL8 PTPRT
EPS8L3 GCNT3
EBNA1BP2 LDOC1
USP34 TRIM15
WARS C11orf9
MAB21L2 MYOZ2
MEP1A AKR1B10
NUDT1 CDH17
PPBP MUC3B
GSTP1 MUC13
CEACAM5 A1CF
EXOC7 GCNT3
KRT20 PAPOLA
SLCO1B3 GNLY
GPX2 S100A6
USH1C KIR3DS1
NDE1 EPS8L3
S100P USH1C
MAB21L2 AKAP11
EFNB2 TDGF1
SLCO1B3 TM4SF20
LGALS4 TGFBRAP1
SPTBN1 SLCO1B3
CXCL1 AKR1B10
MEP1A MUC13
BMP2 GCNT3
USH1C COL2A1
MAB21L2 LGI2
SLCO1B3 HBEGF
PI3 CCL20
MYO1A MUC13
MUC3B TLE4
PLEKHJ1 GCNT3
USH1C TOX3
MUC3B SLC26A3
GUCY2C TRPC4
MYO10 MUC13
CCL23 TMPRSS4
GPX2 CCL24
USH1C SLC6A8
ADRA1A MUC3B
CXCL1 A1CF
MUC13 ATAD3A
FABP5 FCGR3B
EDA POF1B
IL8 GAL3ST1
CEACAM5 CUL5
DES IL8
ATP6V1B1 CXCL3
MUC2 MUPCDH
CELSR3 MUC13
TNK2 EPS8L3
PHACTR2 TDGF1
TSSC4 MUC13
SGTA TRIM15
EPS8L3 C15orf28
FZD5 TMPRSS4
USH1C HIC2
MEP1A FUT6
KHK TMPRSS4
CCND2 KRT20
KRT18 PHACTR2
S100A6 MUC13
ENC1 LGALS4
CDH17 EPM2A
HEPH SLCO1B3
OBSL1 MECOM
GPA33 ABCC3
LGALS4 TSSC4
LGALS4 LRRC61
CXCL1 EIF2S2
LGALS4 YKT6
PPP1R10 MUC13
WARS IL8
EDA AKAP11
GJB3 ETV1
LGALS4 TNFRSF11B
CXCL5 CD300A
USH1C OBSL1
CYP4F2 MUC3B
DYRK2 LGALS4
PCK1 CDH17
S100A7 MUC13
IL1R2 SLCO1B3
CCL14 GCNT3
LGALS4 ADRA1A
S100P CXCL3
TMPRSS4 LGI2
LGALS4 RASGRF1
CDH17 TOB2
EGFR EPS8L3
GAMT TMPRSS4
LGALS4 DNALI1
GSTP1 CDH17
TDGF1 CYP3A43
YARS KRT20
LGALS4 LAMC3
LGALS4 MAGEA4
CXCL1 PRX
PHACTR2 ITGB1BP2
ZC3H15 EDA
GARS TRIM31
HS3ST1 ASPH
SLCO1B3 GAD1
KRT18 IL8
FABP1 CEACAM1
KCNJ5 CDH17
CCL20 TEAD4
CDH17 CD300A
MMP15 MEP1A
CDH17 CYP2B7P1
IL8 RECQL4
ACTL6B SLCO1B3
ENPP1 MAB21L2
SLCO1B3 GNA11
LGALS4 HELLS
MEP1A MUC3B
ATP2B2 PI3
CCL20 H2AFY2
CLN6 MUC13
FABP1 TDGF1
SLCO1B3 ABHD2
C11orf9 POU3F2
CDH17 SERPINA10
USH1C SCUBE2
TDGF1 FOXO3B
LGALS4 SNTB2
TDGF1 HPCAL4
MUC3B RNF126P1
LGALS4 TNFSF14
SPAG11B MUC13
C1orf144 TMPRSS4
CXCL3 PLD1
EPS8L3 KLHL29
EIF5B CDH17
LGALS4 G0S2
MAGEA4 MUC13
KLRC3 CXCL3
FOXF1 SLC39A4
PRSS3 TRIM31
SOX4 CCL20
GPX2 TM4SF4
LGALS4 COL13A1
DDX24 IL1R2
CDH17 NEK3
AVL9 DDC
MUC3B LOC100130741
CDH17 SPANXC
LGALS4 ARID3B
CTSE LAMB3
TDGF1 CCL23
ZRSR1 MUC13
LGALS4 SPANXC
TACSTD2 GUCY2C
LGALS4 KCNN3
CXCL1 DKFZP564C196
KRT20 ECSIT
LGALS4 ITGA2B
CDH17 WNK1
CEACAM5 CXCL1
LGALS4 IRX4
MUC3B LDLR
EFNB2 LGALS4
LGALS4 SOD2
PTPRN2 CCL20
KRT20 C1GALT1
LGALS4 SCGB2A1
CDH17 DAB1
WARS TOP3A
AP1S1 TRIM31
TSPAN8 KRT8
TSHR MUC13
SEPX1 IL22RA1
TMPO GUCY2C
PTPRT SNRPA1
JUN MUC13
TDGF1 NDOR1
GPX2 RPA3
ZC3H7B MAB21L2
LGALS4 TM4SF20
CALD1 GUCY2C
FABP1 GOSR2
LGALS4 PDE4C
C11orf9 NUP54
ABCC2 IL22RA1
SEMG1 KRT20
FCGBP LGALS4
KCTD3 EPS8L3
EIF5B MUC3B
EDA PIAS2
EGFR GUCY2C
BCAP31 KRT20
CDH17 HIC2
LGALS4 LOC152719
CGA CDH17
IL8RA IL1B
LGALS4 AKR1B10
SLC26A3 MUC13
GUCY2C TRAK1
GUCY2C FBXO31
hCG_2024410 EPS8L3
EDN1 EPS8L3
MUC2 TRIM31
SPRY2 SLCO1B3
S100P TMPRSS4
GSTP1 TDGF1
LGALS4 SRC
IL8 PTPRN2
SLCO1B3 CDH17
LGALS4 SMAD6
HIST1H4B MUC3B
FABP1 PCK1
SLCO1B3 PRSS3
CDH17 LOC152719
LCMT2 GUCY2C
KRT20 PRSS1
CCND2 TRIM31
CXCL1 GCNT3
PFDN4 ID2B
TSPAN8 C17orf73
LGALS4 FZD5
TNFSF10 ETV1
GOSR1 MUC13
LGALS4 KRT17
LCMT2 USH1C
GPX2 CEACAM1
LSM4 SLCO1B3
SGTA CXCL3
ATP9A MUPCDH
LGALS4 SLC19A1
USH1C S100A7
PRSS2 GPA33
MUC3B TRPC4
LGALS4 DNAJC3
HKDC1 CCL24
LGALS4 SLC6A8
PTPRN2 LGALS4
HEPH CCL24
MEP1A MAGEB3
CDH17 EDN1
PCSK2 MUC13
CXCL1 MYO1A
IL8 NPAS2
MAB21L2 MAP1B
TDGF1 OSBP2
TMPO MUC13
CEACAM5 KRT20
USP34 CDH17
GUCY2C EDN3
MEP1A GUCY2C
MUC2 TMPRSS4
CCL20 AP3D1
LGALS4 NDOR1
IL11 MAB21L2
FCGBP CXCL3
CDH17 DAZAP1
GPA33 CES2
LGALS4 STAG2
CLN6 TMPRSS4
SMAD6 CALML4
UPP1 CXCL5
CACNG2 ETV1
TDGF1 SOX4
MUC3B GCNT3
LGALS4 RUNX1
LGALS4 PCSK2
IL8 HBB
KRT20 MUC13
FUT6 CCL24
IL8 STC2
CDH17 SOS2
LGALS4 CDK6
CDH17 H2AFY2
LGALS4 MST1R
LGALS4 MYO1B
C6orf108 MAB21L2
PML B9D1
LGALS4 ZNF428
SLCO1B3 TMPRSS4
USH1C HKDC1
CDH17 LGI2
TDGF1 DAZAP1
hCG_2024410 MUC13
PTPRN2 MUC3B
MUC13 EDN1
STAG2 TMPRSS4
LGALS4 GPA33
SLCO1B3 MUC3B
BCAP31 LGALS4
PHACTR2 SNRPA1
SRRM2 MUC13
PRAMEF10 GCNT3
PLP2 MUC3B
TOP1 MAB21L2
LGALS4 KRT20
IL11 MUC3B
ZC3H15 IL8
CYP2C18 PDGFA
JUN MUC3B
CDH17 hCG_2024410
MUC13 CLDN18
MUC3B HIST1H2AC
PHACTR2 TLR3
CCL20 ZNF428
MUC3B FBXW12
PI3 TRIM15
LGALS4 CXCL5
CDH17 PRX
CCL20 TAS2R13
BMP2 MEP1A
TDGF1 KLHL23
CDH17 ZNF512B
IL8 KCNN3
MAB21L2 PLD1
PRSS3 PRAMEF10
LGALS4 CELSR3
ZEB1 EPS8L3
GUCY2C MALL
CDH17 CCL24
LGALS4 ARHGEF4
KLK10 EDA
ZNF428 SLCO4A1
AKR1B10 CDH17
MOG GUCY2C
RNF128 A1CF
AZGP1 MAB21L2
EDA MUC13
CDH17 RBM38
CENPN FZD5
MUC13 HPCAL4
CXCL1 USH1C
MALL TRIM31
STAG2 MAB21L2
HEPH NPAS2
LGALS4 ORC5L
CCL20 DKFZP564C196
PRSS2 GUCY2C
OTC MUC13
DHX34 MUC3B
TOP1 MUC3B
LGALS4 PRSS2
MAB21L2 NT5M
USH1C HTR1D
CCL20 SLC26A3
CDH17 HIST1H2AC
CCL14 DOCK3
MEP1A DCTPP1
CXCL3 CES2
EFNB2 SOD2
LGALS4 C17orf73
STC2 SNRPA1
SLC6A8 TMPRSS4
CDH17 HELLS
CDH17 G0S2
CDH17 SOD2
KRT20 MUPCDH
SLC6A15 TMPRSS4
TLE4 MUC13
CXCL3 GCNT3
LOC100130741 MUC13
LOC152719 MUC13
PHACTR2 CDH17
TDGF1 WNK1
KCND3 KRT20
PTPRN2 RNF128
CDH17 MAB21L2
YARS TRAF3IP3
CDH17 GCNT3
PRPF6 CDH17
LGALS4 EDN1
CXCL1 CLCA2
TDGF1 KRT20
SPINK4 CDH17
CDH17 ZNF613
FASN EPS8L3
PRSS3 MYO1B
CRABP1 YPEL1
TDGF1 RNF167
FOSL1 GUCY2C
MAB21L2 GCNT3
TMPO LGALS4
GPX2 SLCO1B3
SLCO1B3 FUT3
GPA33 TRAK1
LGALS4 A1CF
LGALS4 C1orf163
B3GNT3 TGM2
SLCO1B3 SMC3
YY1 CXCL3
PI3 ABHD2
GPX2 MECOM
FABP1 MAPK13
GUCY2C AKR1B10
IL32 EDN3
KLF5 KRT20
CLTC MUC13
RALBP1 CDH17
USH1C ADRA1A
CDK10 USH1C
CDH17 YKT6
KRT20 GMDS
TNFRSF11B MUC13
CSNK1E CDH17
PDE4C MUC13
PRPF40A MUC3B
GLP1R CDH17
PRSS3 KRT20
CDH17 MUPCDH
IL8 KLHL23
AP3D1 MUC13
CES2 GK
LGALS4 FAM76A
GPX2 KCNH1
FZD5 CDH17
LGALS4 ATAD3A
HS3ST1 MAB21L2
CCL14 C6orf15
MUC2 KRT20
CDH17 SFRS2IP
EFNB2 PRSS3
IL8 KLK10
LGALS4 TIGD6
CHP2 KRT20
CXCL6 TLE4
IL8 EDA
TMPRSS4 ARID3B
LGALS4 LOC79999
USH1C FBXW12
SLCO1B3 CXCL3
DAZAP1 MUC13
GYPA TRIM31
CDH17 FOXO3B
TDGF1 GLP1R
CDH17 ZNF428
TDGF1 TREH
TNFRSF4 MUC13
KRT20 CALML4
CHP2 PCK1
PLA2G2A TRIM31
SLCO1B3 PAX8
PRSS3 PCK1
DVL3 CDH17
LGALS4 ISG20
SYNCRIP MUC13
TDGF1 CLTC
TDGF1 CYP4F2
G0S2 SNRPA1
PLA2G2A SLCO1B3
LGALS4 ATP6V1B1
LGALS4 S100P
LGALS4 PPBP
LGALS4 CYP4B1
LGALS4 GPR143
PHACTR2 EFNB3
CDH17 TRIM15
LGALS4 ELF5
LGALS4 TRIM31
KRT20 PI3
CDH17 ZBTB32
MAB21L2 ERN2
ZC3H7B CDH17
GTPBP6 GUCY2C
LGALS4 UBE2O
S100P TDGF1
LGALS4 C6orf155
CASQ2 MAB21L2
LGALS4 CDH4
CXCL3 ZNF428
EGFR MUC13
LGALS4 ABCC2
USH1C RAB28
NUDT1 MUC3B
GPA33 POU3F1
PHACTR2 G0S2
CHP2 MAB21L2
ZBTB43 EDA
CEACAM5 ASS1
GPR56 MUC3B
MAB21L2 MFSD7
GPX2 KRT20
ZBTB7B KRT20
EIF6 CD47
CCL20 RUNX1
GPX2 CEACAM8
USH1C ZNF428
CSNK1E LGALS4
MEP1A CENPN
STOML1 USH1C
COIL CDH17
GTPBP6 USH1C
CXCL3 SPRR3
GSS FABP1
LGALS4 PSMA7
SLC6A8 TDGF1
TDGF1 CD47
GUCY2C LOC152719
GPA33 KRT20
PTPRN2 CDH17
CXCL1 GNLY
MUC13 SNW1
CDH17 KHK
SYNGR3 CYP2C18
GUCY2C SOX4
MUC13 HPSE2
CXCL1 CLDN18
S100P FUT6
SLC26A3 EPS8L3
LGALS4 HIST1H4B
CDH17 ARL14
PML NPHS2
LGALS4 MYH7B
TGM2 MUC13
SLCO1B3 SEMG1
LGALS4 TP53I11
INPP1 SOD2
BCAP31 MUC13
FOXO3B MUC13
TDGF1 PDE4C
SCGB1D2 MUC13
NDE1 CALML4
GTPBP6 LGALS4
SLCO1B3 PAH
GUCY2C CYP4F2
LGALS4 MYOZ2
CELSR3 GUCY2C
LGALS4 ABCC3
LGALS4 ASPH
GLP1R TMPRSS4
APLP1 CCKBR
JUN CDH17
UBE2O MUC13
GSTP1 USH1C
CDH17 ZDHHC14
C4BPB SNRPA1
CXCL3 HPCAL4
CXCL1 TOP3A
SLC16A1 LGALS4
FOXF1 KRT20
USH1C EDA
ENC1 MUC13
TSPAN8 PDZD3
LGALS4 MEP1A
LGALS4 CXCL1
PTPRT EDA
PCSK6 IL8
CDH17 TP53I11
ZEB1 DOCK3
USH1C UBN1
TDGF1 RBM38
LMOD1 LGALS4
CHP2 MCTS1
C11orf9 TOX3
CDH17 CRYBA2
USH1C MOG
SERPINB7 EPS8L3
TSPAN3 KRT20
LGALS4 DNASE1
FOXF1 SCUBE2
MUC13 FFAR3
MYO1A KRT20
LGALS4 TOB2
PRKG1 MAB21L2
MUC3B SCUBE2
KRT20 ITM2C
CDH17 RPLP2
LGALS4 RCVRN
USH1C GIPR
TSPAN8 GCNT3
CDH17 NUP62
CXCL1 TRIM31
PSMA7 MEP1A
HBA1 MUC13
CHP2 KCTD14
PCDH8 MUC13
EDA CSPP1
LGALS4 ABO
CES2 SLC25A6
TDGF1 TRAK1
IL8 SPTBN1
GPX2 PIN1
GUCY2C LOC100130741
KRT15 USH1C
GLP1R MUC13
IL8 PIAS2
CXCL3 PI3
LGALS4 TRAK1
MOG MUC13
HMGA1 MUC13
LGALS4 MIA
LGALS4 GCAT
CEACAM5 MMP1
SNTB2 TDGF1
KCNN3 SNRPA1
FABP1 FUT6
SLCO1B3 SRC
LGALS4 H2AFY2
CDH17 DLX5
EPHA4 UBE2O
EFNB2 SLCO1B3
CCL20 GJB3
LGALS4 PFDN4
TSPAN8 CXCL1
IVD MUPCDH
TDGF1 DOCK3
USH1C ATAD3A
MUC3B ZNF428
GCNT3 TOB2
FOXF1 NUP62
IL11 CDH17
TP53I11 MUC13
GUCY2C ZNF428
PCBP2 MUC3B
ENC1 SLCO1B3
MEP1A KRT20
GNA11 MUC13
GUCY2C EDN1
LGALS4 CLCA2
LGALS4 AZGP1
DOCK3 EPS8L3
CHP2 TDGF1
CCL20 GMDS
JUN LGALS4
DIO3 RNF128
SMAD6 MUC3B
C11orf9 POF1B
CLCA2 TDGF1
CDH17 KLHL23
ABCF2 KRT20
LGALS4 ZNF512B
SLCO1B3 DDC
LGALS4 RBM38
PRSS3 CALCB
KRT20 ATAD3A
CYP3A43 MUC3B
CXCL1 CDH17
GUCY2C CLTC
CDH17 SNW1
SLCO1B3 KIAA0892
PDE4C MAB21L2
SLCO1B3 ANXA13
GPR137B FABP1
FBXL2 EPS8L3
USH1C GAMT
PHACTR2 C4BPB
LGALS4 CYP4F2
CCL20 COL2A1
MEP1A PIR
FABP1 SRI
CSNK1E MUC13
CDH17 NPTXR
NPAS2 TDGF1
TDGF1 ZNF613
PTK6 CDH17
CDH17 KIAA0892
MAB21L2 NDOR1
CCL17 ETV1
MEP1A AP3D1
LOC152719 CALML4
LGALS4 MYO1A
SGTA LGALS4
SLCO1B3 IL22RA1
TRIM31 SPANXB1
CXCL1 MUC13
EFNB2 ASL
USH1C SNW1
GCNT3 CRYL1
USH1C CELSR3
TRIM31 TRIM15
CDH17 DHX34
ABP1 IDH2
TDGF1 CLN6
C17orf73 CDH17
LGALS4 GIPR
SON GUCY2C
C11orf9 SLCO1B3
MEP1A TBC1D3F
SLC7A11 EIF3B
SLCO1B3 MUC13
LGALS4 CXCL3
CCL20 SLCO1B3
SOX11 CDH17
CES2 MUC3B
SLCO1B3 RPS21
MAB21L2 NEFH
CYP27A1 ETV1
GUCY2C MYOZ2
APOA4 IL8
B3GNT3 EDA
LOC100128031 CXCL3
ETV1 EMILIN2
MUC2 CDH17
NUP62 MUC13
JUN GUCY2C
DDX24 IL8
CDH17 PPBP
CCL20 S100A6
PHACTR2 PIAS2
PCSK2 TDGF1
CCL20 GCNT3
TNFRSF11B CCL20
EFNB2 MUC13
AMD1 GPX2
TRIM31 CCL24
SIX1 CDH17
LGALS4 SLC39A4
FABP1 MUC13
CHAF1A SLCO1B3
LGALS4 DAZAP1
PRSS2 CDH17
ABP1 GCNT3
BRD4 CDH17
ABP1 SLCO1B3
STC2 EDA
USH1C CHP2
PARD6B MUC13
CELSR3 CDH17
ACHE GUCY2C
LGALS4 DKFZP564C196
CCL20 MAB21L2
HIST1H4C IL8
USH1C PRSS2
LGALS4 SPAG11B
LGALS4 SNW1
C17orf73 EPS8L3
FOXF1 ZRSR1
CEACAM5 MUC2
CDH17 LOC79999
CDH17 XIST
SLC26A3 SLCO4A1
CDH17 PMFBP1
MUC13 CCL24
CCL20 SLCO4A1
CDH17 SLC26A3
LDLR IL1R2
TSPAN8 FABP1
B3GNT3 ATAD3A
LGALS4 SIGLEC8
IGF1R TDGF1
CDK10 MAB21L2
MUC2 GUCY2C
MUC3B ARID3B
TDGF1 C17orf73
GPA33 CLCA2
ABCC3 CDH17
FCGR3B SOS2
LGALS4 EIF5B
ZBTB43 SNRPA1
EBP IL8
GUCY2C RNF167
CDH17 TXNDC3
SLCO1B3 ZNF343
CCL20 NUP62
MYH14 MUC13
SOX11 TDGF1
TKT EPS8L3
CEACAM5 FABP1
GIPR MUC3B
KRT20 EPS8L3
SLCO1B3 WDR18
PIAS2 SNRPA1
CDH17 SMARCA4
C17orf73 MUC3B
EIF6 MUPCDH
LGALS4 TOX3
CDH17 PSMA7
TDGF1 PRKDC
CDH17 MYH14
LGALS4 KCNH2
AADAC CDH17
PHACTR2 AKAP11
SLCO1B3 GMEB1
USH1C hCG_2024410
PHACTR2 ZNF512B
EPS8L3 TOB2
B3GNT3 SLCO1B3
EPHA4 PPBP
DAZAP1 TMPRSS4
TSPAN8 SLCO1B3
TDGF1 LOC100130741
MOG TMPRSS4
MUC13 SCYL3
SPAG11B CALML4
MAB21L2 NPHS2
GPX2 TKTL1
DYRK2 TDGF1
PI3 CCL14
COL13A1 CDH17
PPP1R10 CCL20
EPHA4 SLC7A11
CCL20 KCNJ5
RRBP1 TDGF1
CCL20 PRSS3
PML HTR1D
SLC7A11 AHSG
YY1 CDH17
LGALS4 ASCL2
B3GNT3 SRRM2
BCAP31 TDGF1
CDH17 KRT20
LGALS4 S100A7
MMP1 RASAL2
KRT20 IQCE
TLR3 EDA
TDGF1 SLC26A3
TDGF1 TGM2
GUCY2C TSHR
PPP1R10 TSPAN8
LGALS4 SLCO1B3
PTPRN2 MUC13
GPX2 TRIM31
MUC3B CCL24
EPS8L3 A1CF
TNFRSF11B IL1R2
MUC13 FBXO31
ATAD3A TRIM15
SLCO1B3 KCTD14
MUC13 ABHD2
CES2 CDCP1
BAG5 LGALS4
SLCO1B3 ALDOB
ZNF428 MUC13
GUCY2C GATA3
SLC7A11 TMPRSS4
LGALS4 SERHL2
MUC2 IL22RA1
INPP1 LGALS4
AIMP2 KRT20
LGALS4 PCK1
CHP2 TMPRSS4
SLCO1B3 EPS8L3
LGALS4 SERPINB1
CDK10 TDGF1
LGALS4 ABHD2
LGALS4 USH1C
CCL20 TOP1
GCAT CDH17
DYRK2 MUC13
LOC100130741 CALML4
FABP1 THRAP3
H2AFY2 EPS8L3
TDGF1 ARID3B
HS3ST1 IDO1
LGALS4 AP4E1
CHP2 EPM2A
SLC26A3 TMPRSS4
FOXF1 HPCAL4
CDH17 SLC9A7
BRD4 LGALS4
TRIM31 SLC6A20
TGFBRAP1 MUC3B
CDH17 RASGRF1
CDH17 CYP4F2
DHX34 MUC13
MYO6 CDH17
DYRK2 GUCY2C
MAB21L2 DES
TMOD1 IL8
S100P CDH17
TMPRSS4 HPCAL4
MUC13 HOXC13
LGALS4 SCGB1D2
LGALS4 DHRS9
LGALS4 MECOM
CXCL3 GFI1B
PML TOP3A
TMPRSS4 C1orf163
EFNB2 IL8
MUC13 DHRS9
HIST1H2BM MUC13
CCL20 LOC152719
CD97 SLCO1B3
PCDH8 MUC3B
CXCL1 PML
PROCR SLC7A11
MEP1A CDH17
ALDOB ATAD3A
CDH17 ATP9A
LGALS4 POU3F1
PRPF6 MUC13
MUC13 TIGD6
MAB21L2 EDC3
SLCO1B3 GREM2
