# Supplementary material for: Functional networks inference from rule-based machine learning models
Source: BioData Min. 2016 Sep 5;9:28. doi: 10.1186/s13040-016-0106-4 (PMC5011349; doi:10.1186/s13040-016-0106-4)
Supplement: Supplementary file 3 — Disease-associated genes. Complete list of the disease-associated genes for each dataset. (XZ 46 kb) [file 13040_2016_106_MOESM3_ESM.xz]

Archive with 2 entries (2 files):
- malacards_disease_associated_genes.xlsx
- manually_curated_disease_associated_genes.xlsx
