# Supplementary material for: Functional networks inference from rule-based machine learning models
Source: BioData Min. 2016 Sep 5;9:28. doi: 10.1186/s13040-016-0106-4 (PMC5011349; doi:10.1186/s13040-016-0106-4)
Supplement: Supplementary file 3 — Disease-associated genes. Complete list of the disease-associated genes for each dataset. (XZ 46 kb) [file 13040_2016_106_MOESM3_ESM.xz › malacards_disease_associated_genes.xlsx]

## Sheet: Prostate
MESH Ids	C537243	D011471
AR
CHEK2
MSR1
MXI1
CDH1
BRCA2
ZFHX3
CDS1
ELAC2
RNASEL
MSMB
EHBP1
EPHB2
PTEN
SRD5A2
CD82
HPC6
PCAP
HNF1B
BRCA1
HOXB13
NBN
ANO7
TUSC3
GS1-204I12.1
GS1-279B7.1
RP11-305P22.9
RP11-307C12.11
RP11-40F8.2
RP11-622A1.2
STEAP2
SYT7
SLC45A3
PCA3
PRAC1
ALKBH3
SLC43A1
TBC1D3
ERG
MSMP
PCAT7
PCAT6
PCAT4
CHTF8
PCDH11Y
PDZD2
TMPRSS2
KLK15
ETV1
HPN
FOLH1
SCHLAP1
KLK2
PIM1
TGFB1I1
SLC39A1
RNF14
AREG
CDH3
EPHB4
IL6R
PRNCR1
PAGE4
AREGB
CTAG2
SCGB1D1
SCGB1D2
TRIM68
S100P
GLIPR1
ACPT
RARRES1
STEAP4
HOXB9
PAK6
COX6C
CPA4
RCN1
SEMA4F
CLDN7
LEF1
TIMELESS
FDXR
CDH5
SACS
PKIB
HPCQTL19
HPC4
HPC15
HPC7
HPC9
HPCX2
HPC14
HPC1
HPC10
HPC5
HPC3
PCGEM1
CBR3-AS1
CTBP1-AS
CDKN2B-AS1
HPCX
PCAT14
PCAT2
PRAC2
TBC1D3B
PCAT1
TBC1D3F
C21orf59
CEP290
CDYL2
KLK3
KLF6
PCAT5
PCAT18
PCAT19
ACPP
SRD5A1
VDR
ESR2
BIRC5
BGLAP
TNFSF11
EGFR
TGFA
TGIF1
EZR
SHC1
SMAD4
NCOA2
PDGFRL
TCF7L2
HIP1
PSCA
NKX3-1
AMACR
CYP17A1
KLK4
TSPY1
XAGE1D
GRP
CHGA
PROS1
ALOX12
FGF8
CYP27B1
GSTP1
GNRH1
GDF15
GRPR
LYVE1
HSD3B2
KLK5
UGT2B17
PTHLH
SERPINB5
UGT2B15
KLK11
ID1
CLU
TNFSF10
IGFBP3
PLAU
HSD3B1
IBSP
SPINK1
CYP24A1
ETV7
NPTX1
OR51E2
ASAH2
HSD17B1
CYP1B1
FAM215A
IGFBP2
NOG
SPDEF
BAK1
GSTT1
CDKN1B
EZH2
FGFR4
GBX2
CAV1
CYP1A1
TGM4
TRPV6
BCL2
HSPB2
SSTR1
TFF3
KLK10
MMP9
BAD
BMX
GHRHR
EGF
FST
PSAT1
ALPP
AZGP1
ID4
IL24
KLK6
MT-CO1
PYCARD
GSTM1
GNRHR
NCOA4
SHBG
MMP2
EDNRA
ERBB2
BCL2L1
FASN
MMP26
MT1X
SSTR4
XRCC1
IGF1
CDKN1A
CASP9
CDKN3
NR1H2
TNFRSF11B
AKT1
SKP2
CYR61
MT1E
SCGB2A1
WNT5A
CRISP3
CTRL
E2F1
HGFAC
HYAL1
IGFBP6
MT3
SSTR5
BAX
CCND1
CISH
MT2A
POTEM
SPINT1
TNFRSF10A
IGFBP1
CTNNB1
MYC
PLAUR
HIF1A
PTGS2
EGR1
BMP6
STAT3
AKR1C3
ENO2
ERBB3
VIP
BRS3
FGF6
LBX1
MT1A
NTS
PATZ1
S100A2
TIMP4
CAV2
DUSP10
IL32
MAPK7
RHOC

## Sheet: LungM
MESH Ids	C538231
KRAS
MIR182
MALAT1
FAM57A
MIR511-1
MIR198
MIR372
MIR381
MIR708
CSAG2
CSAG3
MIR1297
XAGE1D
XAGE1C
XAGE1B
XAGE1E
XAGE1A
MIR100
MIR200A
NAPSA
MIR145
EIF4EBP3
MIR200B
TMEM88
VCX
NKX2-1
CEACAM7

## Sheet: LungH
MESH Ids	D008654	D000230
MIR34B
GSTT2
GSTM3
GSTA2
MIR625
MIR92A1
MSLN
PDZK1IP1
TXNDC2
BIRC7
ITLN1
CD7
TPBG
GSTA4
EPCAM
MUC4
EPB41L3
KRAS
BRAF
CTSB
CTHRC1
ASCC1
FGFBP1
CHMP2A
SUPT7L
MALAT1
OVAAL
MTA1
S100PBP
AAMP
PART1
CAHM
ZG16B
AMIGO2
FAM57A
NOB1
KRT7
ERBB2
KRT20
TP53
CDX2
MUC1
CEACAM5
CDKN2A
EGFR
CDH1
PGR
CTNNB1
PTGS2
MUC5AC
MUC16
CDKN1B
EGF
BAX
VEGFA
MUC2
MYC
ESR1
CEACAM7
CCND1
CDKN1A
BCL2
S100A4
NME1

## Sheet: Leukemia
MESH Ids	D015470	D054198
IKZF1
FLT3
PAX5
TCF3
LALL
TSPAN7
PICALM
BLNK
BCL9
MLLT4
ARID5B
PBX1
TAL2
LYL1
HMHB1
LMO2
MEF2D
OLIG2
ABCC5
AFF4
TPD52L2
FLI1
ZMIZ1
BLACE
TAL1
KMT2A
ETV6
CDKN2A
TRD
TRG
CEBPE
IL7
RUNX1
TCL1A
BCR
ABL1
MYB
CRLF2
TLX3
IGH
TLX1
P2RY8
CDKN2B
TRA
NOTCH1
HLF
XRCC1
CD22
TRB
AFF1
IL7R
CD34
GATA3
STIL
MTAP
IL2RG
MDM2
ZAP70
NR3C1
ERCC2
MLLT10
CDKN2C
MYC
THY1
CDKN1B
CNOT3
BAX
RUNX1
CEBPA
FLT3
NPM1
CHIC2
NUP214
PICALM
ARHGEF12
KIT
GATA2
WHSC1L1
TERT
ARNT
LPP
LAP
JAK2
KRAS
ETV6
TGM6
SETBP1
MLF1
NSD1
SH3GL1
RUNX3
RUNX2
CBFB
RUNX1T1
BAALC
MYH11
CREBBP
HOXB6
HOXB5
YTHDF2
ERG
SEPT5
HOXB3
SEPT6
PTPN11
CBFA2T2
CBFA2T3
ABI1
RPL22
PRDM16
AMLCR2
KMT2A
NRAS
MIR3151
IDH2
PRAME
WT1
IDH1
CSF3
DNMT3A
MVP
MN1
TET2
KAT6A
ABCB1
CSF1R
ABCC1
ABCG2
NME1
HRAS
NME2
ITGAL
LEF1
GMPS
IRF1
TLE1
MIR3973
MIR3972
MIR3978
MIR3975
MIR199B
MIR181B2
MIR3974
MIR663A
CD7
CD33
MIR128-1
MIR128-2
MIR193B
MIR196B
MIR378A
MIR3976
MIR3977
WT1-AS
MIR223
MIR142
MIR181B1
MIR193A
MIR370
MIR29A
IL3RA
HOXA9
IGHV4-31
MIR100
MIR10A
MIR124-1
MIR181A1
MIR26A1
MIR29B1
CDX4
MIR20A
ZNF296
CSF3R
BEX2
HOXA5
PGP
LYL1
SEPT1
VENTX
C19orf48
CDKN2B
HOXD13
HMMR
NUP98
DNTT
HOXA10
CSF2
DCK
IL3
CCNA1
MEIS1
BCL2L10
GATA1
H2BFS
HOXB2
HOXA4
HOXD11
IER5
KIR2DS3
MIR34A
MT-ND4
NT5C
PHF23
TRD
XRCC3
CSF2RA
ID4
BCL2L12
BEX1
HLX
HOXA13

## Sheet: GSE3726
MESH Ids	D001943	D003110
PPM1D
CHEK2
PALB2
HMMR
ATM
XRCC3
TP53
BARD1
PHB
CDS1
BRCA2
BRIP1
BRCA1
TSG101
RAD51
AKT1
PIK3CA
NBN
ESR1
BCPR
XRCC2
KLLN
ABCG2
TFF1
KIAA0100
RP1-234P15.4
RP11-140I24.1
BCAS1
ARID4B
MAGED2
RHOBTB2
CEP85L
BCAR3
BLID
FAM84B
HEATR6
ANKRD30A
AMPH
SNCG
BRMS1
CCAR2
GREB1
AGR3
SYTL2
UQCC2
ERGIC3
BIN2
NCOA6
ANKRD30B
NCOA3
AKAP13
AKIP1
SEPT1
VWA5A
CALML4
SGOL1
SMG8
SFXN4
STRADA
PSMD6
KIF15
PRPF31
ZNHIT6
PPP1R14C
DEPDC1B
NARG2
NDFIP1
TRERF1
PLEKHA8
ANKRD17
SVEP1
IKBKE
INPPL1
CXCR4
BRMS1L
CTSD
PES1
GPER1
BCAR1
TOX3
SRA1
CTTN
GPX1
SLC9A3R1
BAP1
SLC22A18
BRCA3
PBOV1
BCAR4
KLK13
CLDN7
S100A2
MATK
SPHK2
CLCA2
WNT10B
TRIM25
FABP3
GMNN
ADAM11
HPR
AXIN2
LASP1
TACC1
ITGB3BP
HSPB8
TPD52L2
RRM1
ESRRG
BEX2
XAGE2
THAP10
NOP16
C8orf4
CTAG2
LSM1
KLK9
TSSC4
PRDM14
PDLIM2
PYHIN1
COX7A2L
PHLDA2
DUSP3
SLC39A1
ABCC12
TTC9
CCDC170
APPBP2
RABL6
TIMELESS
BRAT1
FBXW7
SEMA4F
TOP3B
ABI1
NAP1L4
MRC2
PPP5C
PAXIP1
LEPREL1
NOVA1
BRCATA
NUP98
STIM1
TSSC1
CDH23
GRM1
BCAS3
BPIFA4P
LOC100533718
LOC100291666
LOC100533717
BREA2
GREB1L
LDOC1
S100A14
SLC16A6
BCAS2
MRPS26
PPIL4
FBXO31
SMG7
PGR
ERBB2
CYP19A1
VEGFA
CDH1
ESR2
CCND1
CSF3
FGFR2
EGFR
AR
FOS
FHIT
XRCC1
PSEN2
MYC
EGF
IGF1R
JUN
RASSF1
PTEN
CASP8
CDKN3
CXCL12
PARP1
BACH1
TGFBR2
CYP1B1
CYP17A1
ERBB3
CYP1A1
TYMP
MKI67
GSTP1
CCNE1
BCL2
IGF1
FANCF
ERCC2
CDKN1A
CCNA2
COMT
PRL
SRC
CCND2
ABCB1
FANCE
AURKA
CYR61
FOSL1
STAT5A
TYMS
MDM2
WNT5A
FANCG
DNMT1
HIF1A
GADD45A
STAT5B
MAPK1
STAT3
MAPK3
MTOR
TGFBR1
RAD50
CDKN2A
CHI3L1
PTK2
NOTCH1
APEX1
FANCD2
TGFB2
MSH6
CD82
EP300
PROX1
MLH1
FLT1
NRG1
NR3C1
FANCA
FANCC
PPARGC1A
KRAS
ERBB4
SCGB2A2
MIR30C1
MUCL1
ARSH
PIP
SCGB3A1
CST6
KRT19
MUC1
SULT1A1
S100A7
SERPINB5
PLAU
PTHLH
TOP2A
IBSP
NME1
TWIST1
SHBG
RHOC
PSG2
WISP3
GSTT1
IFI27
MIR146A
NAT2
CEACAM5
HSD17B13
HIC1
ZNF350
S100A4
GSTM1
CDKN1B
BIRC5
NR1H2
CYP2D6
FIGF
EPCAM
LIG4
MMP2
AHR
CDH3
VEGFC
GATA3
PRLR
RARA
FASN
LYVE1
MMP1
BMP6
E2F1
SOD2
ESRRA
SPHK1
IGFBP5
SPP1
IGF2
PTGS2
CTNNB1
GSTM3
LMO4
NQO1
UGT1A
MAGEA4
TGFB1
HDAC6
PCNA
VDR
MAP3K1
JUND
MTHFR
PIK3CA
AKT1
MLH1
MSH2
TSHZ1
MACC1
SDCCAG8
MSH6
MUC13
SRC
RAD54B
C18orf8
VWA2
UVRAG
STARD10
MRGBP
UTP14A
NEMF
USHBP1
CEP55
CWC27
WNK2
PTPRJ
FZD10
MTHFR
SDCCAG3P1
MS4A12
AIFM2
RNF43
HDAC5
ABI1
CCAT2
SDCCAG3P2
SDCCAG3
CCAT1
NOXA1
STUB1
NFXL1
CEMIP
TSHZ2
TYMS
PMS2
DPYD
CTNNB1
KRAS
CEACAM5
MT-CO1
KRT20
TYMP
E2F1
BRAF
TOP1
NQO1
EGFR
PMS1
HPRT1

## Sheet: GSE2191
MESH Ids	D015470
RUNX1
CEBPA
FLT3
NPM1
CHIC2
NUP214
PICALM
ARHGEF12
KIT
GATA2
WHSC1L1
TERT
ARNT
LPP
LAP
JAK2
KRAS
ETV6
TGM6
SETBP1
MLF1
NSD1
SH3GL1
RUNX3
RUNX2
CBFB
RUNX1T1
BAALC
MYH11
CREBBP
HOXB6
HOXB5
YTHDF2
ERG
SEPT5
HOXB3
SEPT6
PTPN11
CBFA2T2
CBFA2T3
ABI1
RPL22
PRDM16
AMLCR2
KMT2A
NRAS
MIR3151
IDH2
PRAME
WT1
IDH1
CSF3
DNMT3A
MVP
MN1
TET2
KAT6A
ABCB1
CSF1R
ABCC1
ABCG2
NME1
HRAS
NME2
ITGAL
LEF1
GMPS
IRF1
TLE1
MIR3973
MIR3972
MIR3978
MIR3975
MIR199B
MIR181B2
MIR3974
MIR663A
CD7
CD33
MIR128-1
MIR128-2
MIR193B
MIR196B
MIR378A
MIR3976
MIR3977
WT1-AS
MIR223
MIR142
MIR181B1
MIR193A
MIR370
MIR29A
IL3RA
HOXA9
IGHV4-31
MIR100
MIR10A
MIR124-1
MIR181A1
MIR26A1
MIR29B1
CDX4
MIR20A
ZNF296
CSF3R
BEX2
HOXA5
PGP
LYL1
SEPT1
VENTX
C19orf48
CDKN2B
HOXD13
HMMR
NUP98
DNTT
HOXA10
CSF2
DCK
IL3
CCNA1
MEIS1
BCL2L10
GATA1
H2BFS
HOXB2
HOXA4
HOXD11
IER5
KIR2DS3
MIR34A
MT-ND4
NT5C
PHF23
TRD
XRCC3
CSF2RA
ID4
BCL2L12
BEX1
HLX
HOXA13

## Sheet: dlbcl
MESH Ids	D016403	D008224
IRF4
MYC
MALT1
MYD88
CDKN2A
PAX5
CASP3
MIR24-1
IL9R
MIR17
PASD1
BCL6
IGH
PIM1
GAPDH
MIR127
PRG1
MIR223
MIR155HG
GCSAM
BCL2
C6orf15
IGHM
TNFRSF14
KDSR
ZC3H12D
FL1
CLLS5
IGH
BCL6
IGKV1-5
P2RY8
HCG22
MSC

## Sheet: CNS
MESH Ids	D008527	D018242
PTCH2
BRCA2
SUFU
CTNNB1
APC
ZIC1
OTX2
DMBT1
MYC
PTCH1
SAG
GFAP
NTRK3
ERBB3
ERBB4
SSTR2
JKAMP
SRRM4
H2AFY
KLC1
PRDM13
NGFR
SYP
MYCN
CROCC
RAB18
AXIN1
DES
RAB11FIP3
TFAP2A
ENO2
PDGFRA
HGF
PHF20
CASP9
ERBB2
MGMT
HRAS
TP53
TNFSF10
HIC1
OR4C12
GLI1
GNRH2
NEUROG1
NRBP2
CHRND
IL13RA2
