# Supplementary material for: Functional networks inference from rule-based machine learning models
Source: BioData Min. 2016 Sep 5;9:28. doi: 10.1186/s13040-016-0106-4 (PMC5011349; doi:10.1186/s13040-016-0106-4)
Supplement: Supplementary file 3 — Disease-associated genes. Complete list of the disease-associated genes for each dataset. (XZ 46 kb) [file 13040_2016_106_MOESM3_ESM.xz › manually_curated_disease_associated_genes.xlsx]

## Sheet: Prostate
MESH Ids	C537243	D011471
HIP1
CD82
PTEN
BRCA1
BRCA2
CDH1
CHEK2
NBN
EPHB2
MSMB
ELAC2
HNF1B
HPCQTL19
AR
MAD1L1
RNASEL
PCAP
HOXB13
MXI1
MSR1
ZFHX3
SRD5A2
KLF6
HPC4
HPC3
HPC6
HPC5
CAPNS1
AKT1
PRKACB
GSTK1
ATF3
SULT1A1
GSTM3
CREBBP
GSTM1
JUP
EIF2AK2
QARS
ACHE
MED12
JAK2
GSTO1
TMEFF2
MMP13
PTRH2
CRYAB
GSTP1
SLC7A1
EGFR
SULT1E1
AGR2
SPOP
MBD2
DAB2IP
APEX1
EFEMP2
MAP3K7
UGT2B15
UGT2B17
MSH3
PKP3
GSTT3
GSTT1
FBXO44
HSP90B1
TXNDC5
SDF2L1
INADL
SP5
CLPTM1L
SHBG
ITGB3
NKX3-1
BCAS1
TNFRSF21
EHBP1
PCDH8
REC8
NAGK
EIF3H
EIF3A
ICAM1
MT2A
TNFSF10
CPNE3
TP53
GRB7
LPAR1
TGFA
MC2R
RRAS
EGR1
GREB1
IGF1
CALR
NRP1
IL24
IL27
HERPUD1
PPP3CA
PHGDH
IL10
IL18
IL16
ARHGEF5
HSD17B3
CYP17A1
HSD17B1
VEGFA
PCDH11Y
ZFAND5
NR3C1
PLAU
SCHLAP1
ENPP5
TMOD1
SPINK5
DIABLO
CNN3
PDHA1
CAV2
CAV1
NAT1
NAT2
DEGS1
FGF10
GHR
ZIC2
ETV1
IRAK4
ETV4
VIMP
GNG5
SPOCK1
HSD3B2
BNIP3
TPBG
HSD3B1
ERCC2
CD9
GRPR
GJA1
PRSS8
CTBP2
PRKDC
PRKCZ
LDHB
PLEK2
STARD10
TCN2
ADI1
CDKN1A
CDKN1B
TIMP4
TCP1
USO1
EPCAM
GNMT
NFIC
NUCB2
FGF2
CLU
SLC39A1
TOM1L1
RAB4B
M6PR
BCL2
TPP1
SLC26A4
TIRAP
DNAJC3
TST
EI24
CYP3A4
CYP3A5
JAZF1
LEP
TPT1
IL1RN
RPS19
NIPAL3
DAG1
SIL1
SEPP1
KLKP1
AZGP1
SLC22A3
TOP2A
VAV3
CBR1
PARP1
CYP7B1
HNRNPH1
ADAM26A
TLR6
TLR5
TLR4
TYMS
CST6
PSMC3IP
TCEAL7
CST1
MLH1
GSTA1
COMT
RALBP1
LIFR
HIST1H2BG
LPL
FBLN1
FBLN5
CBX1
GRHPR
AMACR
CRYL1
BMPR1B
FGFR4
C2ORF43
CASP9
CYP3A43
PLAUR
ALDH1A2
CDH13
RASD1
MUC4
NOS3
CDK2AP2
STARD3
RNASE4
PDZK1
CLDN3
RFX6
CLDN9
CLDN7
CYP2E1
HPN
SLC5A5
HAO1
ZBTB7A
NGFR
EZH2
APPL2
ARG2
PGAM2
EMP1
EMP3
SIRT1
SERPINB10
TMF1
PTGS2
BGLAP
STAT3
DEFB1
FOXP4
OLFM1
FHIT
CYP19A1
SRD5A1
TNFRSF10A
CXCL12
MDM2
NFE2L2
HSP90AB1
PIK3CD
FASLG
RAD23B
PIK3CA
SLC12A2
PRRX1
TPD52L1
P4HB
SPON2
KDELR1
UXT
MIF
PENK
ZBED1
STX4A
SURF4
EAF2
XRCC1
ID3
PTPRK
CTSD
CTSB
NCOA1
NCOA2
MME
NCOA3
FOXC1
TMPRSS2
PGRMC1
RXRA
CREG1
PAK6
AKR1C3
FOXA1
TRP63
ACRBP
CCND2
CCND1
NPPA
GGT1
LMTK2
ATAD3A
CALCA
NPR3
NDRG1
WNT4
IVNS1ABP
PRNP
HBG2
VDR
HBG1
BMP7
IL2
IL6
GSK3B
LAMC1
MMP9
PTHLH
INS
AURKA
EPS8L3
MBTPS1
GALNT3
EGF
LAMB2
SOD2
VIM
VIP
EHF
SERPINE1
THYN1
MYC
STMN1
CYP1B1
SERPINF1
ZNF160
RPN2
TERC
HIF1A
ABO
PRDX2
TERT
ST14
ACE
MTHFR
CYP1A1
HOXD3
SERPINA3
OGG1
CSRP1
RFK
TMSB4X
ANXA1
ANXA3
ANXA4
SSR2
TET2
PAWR
RPL10
RPL12
GCNT1
RNF130
TTC9C
ERP44
RLIM
HSPA1A
IRS1
TUSC3
AHR
NAGLU
SSX2
LZTS1
TPD52
IGFBP3
CYP2D22
ERP29
ADAM9
ERG
DNMT1
ITPR1
IGFBP7
IGFBP6
RLN2
SERINC3
PSCA
DNMT3B
GPX3
TRAF1
APC
ACSM3
ARL6IP1
GOLGA4
B2M
ACSL4
RUNX1
EZR
IGSF5
KLK5
KLK3
KLK2
GADD45A
HIST1H4H
ATM
CLIC4
FAF2
CX3CL1
CCHCR1
MIR21
IL17RD
IL17RC
UMPS
DNASE1L2
ASZ1
NQO1
GDF15
PDZK1IP1
CTNNB1
TJP3
PDIA3
FOLH1
ADRB2
ZFP36L2
PODXL
MYH14
HPCX
TGFB1
EPHX1
ESR1
ESR2
DNAJC10
CXCL8
SLC6A20B
AOX1
DCXR
PDE4D
KLF15
TGFBR2
B4GALT4
HPGD
PON1
ERBB3
ERBB2
SBP
BAD
PBSN
BAX
SSBP2

## Sheet: LungM
MESH Ids	C538231
ENO1
JUNB
EML4
XPC
SFN
BRAF
OGG1
ANXA1
ANXA5
EGFR
AHR
ROS1
MAP2K1
MSH6
MSH3
ERP29
FOXO3
EIF2B5
EIF2B4
ALB
CLPTM1L
ALK
APOA1
PIK3CA
HSD17B10
TP63
ATP5H
GNG11
TF
APOBEC3B
ALDOA
CAPG
LMNA
HMGB2
HSPB1
SOD2
ERCC1
KRAS

## Sheet: LungH
MESH Ids	D008654	D000230
RASSF1
EID1
PDGFA
SLC6A20
PDGFC
EGR1
GSTM1
XRCC3
XRCC1
BAP1
CDKN1B
SYK
NME2
EGFR
GPC3
SPP1
GDF10
GSN
CDKN2A
FGF1
FGF2
CDH1
DIO2
PGR
FHIT
ESR1
TRP53
NF2
MSLN
MYO18B
IFNG
CAT
ITLN1
MUC1
PUF60
PPP1R14A
TXNRD1
SOD2
MTOR
APC
CYP2E1
VTI1A
FAT4
PGAM1
MMP14
PPARG
PTGS2
STAT3
CTGF
STK11
EFEMP1
UGT2B17
KMT2A
KMT2C
CYP19A1
TNFRSF10A
EEF2
NFKB1
PTEN
GKN1
CYP2A6
PIK3CA
MET
KDR
TP63
SMARCC1
TP53
GRB7
APOE
STAT5A
CYP26A1
ID3
DDR1
NCOA3
IL1B
RAMP2
PCNA
PLAU
NPPA
CA1
CA2
EGF
KRAS
ENO1
PLCE1
DAPK1
PRKD1
ACE
CDKN1C
SERPINA1
OGG1
GAST
PAWR
RARB
NR1I2
CKB
TNF
PYCARD
FGF9
TPM3
DNMT1
PHB
ABL1
BCL2
SYCP1
GPX3
APOA1
TYRP1
SELENBP1
MKI67
KRT8
RUNX3
AZGP1
IFNA1
PRL
KRT20
ROBO1
CYP7B1
CEACAM1
PTGER1
MPP1
CTNNB1
GHRL
HOXA10
HRH4
HSPA8
TGFB1
ESR2
CXCL8
CASP8
ARID1A
GMPR2
HSPD1
MUC2
ERBB2
TCF7L2
NOS3
GAGE1

## Sheet: Leukemia
MESH Ids	D015470	D054198
CHIC2
VOPP1
GATA2
MLLT10
FXYD6
JAK2
PXDN
STAT3
WT1
AGRN
AF10
PIM2
S100A8
KMT2A
GMPS
FOXO1
EIF4EBP1
FLT3
FHL2
MET
IFI30
TNFSF10
LPAR1
SYNGR1
ID2
CTSZ
CTSH
CD33
MN1
KIT
CD44
CAPG
NPM1
TCEA2
RGS2
CAPN2
BAALC
SH3GL1
RASGRP1
H1F0
PICALM
PSIP1
LYL1
ARHGEF12
ETV6
SETBP1
CNR2
MX1
CD9
TRIO
ENO2
BACH2
HOXA9
DLEU2
NUP214
DAPK1
NUP98
TERT
S100A10
EHD3
ANXA6
ANXA2
ANXA4
ANXA5
TUBB2A
ADCY7
NSD1
RUNX1T1
POU4F1
CSF3
CSF2
WHSC1L1
GTF2I
ERG
CSF1R
CBFB
CDK6
BCL2
NF1
TRH
ASMTL
CEBPA
CEBPD
SPARC
GFI1
AQP9
VSIG4
RUNX3
RUNX1
MLF1
SGK1
CST3
CTNNA1
SVIL
FAS
HGF
TSC2
ATP1B1
AMLCR2
LPP
MYH11
GAS2L1
HSPB1
SEPT9
CASP7
PDE4B
HIST1H1C
CHMP5
RB1
CYP1B1
BCR
ABCB1
PRDM14
MTHFR
CYP2C8
CYP1A2
HOXD4
CDKN2A
CRLF2
ABL1
ARNT
CEBPE
P2RY8
MTRR
IKZF1
IKZF2
IKZF3
TP53
PAG1
XRCC1
HCK
ALL1
ALL2
NQO1
ARID5B
IDH1
EPHX1
NAT2
WHSC1
NT5C2

## Sheet: GSE3726
MESH Ids	D001943	D003110
TFRC
FAM19A4
ZC3H11A
DDIT3
SHMT1
JAG2
JUN
JAG1
MIR345
MIR342
APC2
DPYD
AGR2
LGR6
EFEMP1
KCNH1
BCAR3
BCAR4
PTEN
C10ORF10
SRC
E2F1
GZMB
ICAM5
TNFSF10
KDR
TP53
GRB7
RRAD
IGF1
APOBEC3A
APOBEC3B
LDHAL6B
PHGDH
MRPS28
MRPS22
MRPS23
APRT
TOX3
KIT
MAP3K1
ETS2
IGF1R
TGM2
ADAM10
RAF1
TSG101
MIR29A
FGF10
ETV4
CNR2
TNIP1
COL7A1
CDA
ELK3
VPS39
MIR206
MIR205
MTDH
MIR214
MIR222
MIR221
CDKN1B
ZFP366
RARB
ANGPTL4
FGD5
BCHE
MIR146A
TNF
FGF3
FGF4
CFL1
FKBPL
HMMR
MAP2K7
SYNJ2
BCL2
BMPR2
SYNE1
LEP
MKI67
CPT1A
ARRDC3
TRERF1
C1QBP
PARP1
TYMS
COMT
ARHGDIA
DAP3
HIST1H2BC
NOP9
FGFR2
FGFR1
MIR10B
MIR10A
RPS4X
RBM3
MIR126
HIST1H2BK
MIR127
MIR132
SNCG
HES1
NOS2
NOS3
MIR145
RPS6KB2
MIR141
ARAF
CYP2D6
STARD8
AR
SLC5A5
CYP2B1
PPARGC1B
C11ORF30
AREG
HEY1
HEY2
SIRT1
F3
STAT3
MIR24-2
HEYL
HP
FOXP3
MAL
DSC3
EEF2
CXCL12
MDM4
FHL2
FOXM1
MRPL9
PIK3CA
TCL1B
EPHB4
MIF
SFRP1
SFRP2
SFRP5
ARTN
NCOA1
NCOA2
MME
NCOA3
MRPS7
KLK10
PER3
THEMIS2
FOXA1
CCND1
CCNE1
NDRG1
MT3
BMP4
BMP2
TRP53
MTR
GPER1
MMP1
MMP2
MMP3
MMP9
MIR489
EGF
SOD2
RPL31
MIR429
ENO1
CYP1B1
DKK1
WNT10B
CYP1A1
SLC2A10
HOXD11
TANK
SLC28A1
CSF1R
ABL1
ESRRA
PALB2
RNF182
LSP1
DNMT3B
DNMT3A
EVL
EDNRB
CHEK2
CD109
PDE2A
OCLN
CLIC1
UMPS
ALDOA
NQO1
NQO2
LBX1
KRT18
FBL
DTX3
NFKBIA
CXCL8
CXCL3
CXCL2
HIST1H1C
DLL1
DLL4
NRIP1
MEIS1
AKT2
AKT1
PDGFA
EPB41L3
NR2F1
NR2F6
FASN
ACHE
MED12
MECOM
FOS
MED28
EGFR
SPP1
ABCB1B
CENPF
WT1
FST
ZNF432
FTO
HPSE
HHEX
NRG1
TBX3
NUDT2
LPAR1
BRIP1
STAT5A
IL24
AKAP12
IL1B
PABPC1
MFGE8
RELA
CYP17A1
RIBC2
VEGFC
LOXL2
EEF1B2
HOXB13
TFAP2A
UBE2C
CAV1
NAT2
RB1CC1
EPOR
KRAS
HNRNPR
LDHB
HMOX1
BARD1
HNRNPL
HNRNPK
SNAI1
SNAI2
GPI
ZNF366
ZNF365
HADHB
ZEB2
NCOR1
ZEB1
GPNMB
CSF3
CSF2
CSF1
SLC39A6
TLE3
HIC1
PGR
PHB
ADAMTS1
MIR101-2
CYP3A4
KRT8
SIM1
TOP2A
SLC22A18
HRAS
SLC22A1L
CST6
METTL6
IFNB1
COTL1
NRCAM
GUCY1A2
EIF2S2
EFNA1
YBX1
CASP7
CASP8
H2AFX
THBS1
CLDN1
CLDN4
ABCB1
MRPL19
MRPL13
CADM1
EIF6
HRG
EZH2
CLUL1
PTGS2
PTGS1
FABP7
LEPR
PIM1
CYP19A1
TMEM25
SLCO1B1
TFPI2
PTPRD
PIN1
ATP7B
HSP90AA1
BIRC5
PPM1D
RPL23A
PRC1
ACVR1
XRCC2
XRCC3
PAEP
CD40
BRCA1
BRCA2
RXRB
PAK1
CCT5
CD74
RGS2
IL6
PLA2G4A
NDUFS3
BCL2A1
PTHLH
AURKA
RB1
STMN1
HIF1A
TERT
MTHFR
RSPO3
SERPINB2
SERPINB5
AFP
WWOX
CCL20
HSPA1B
AHR
CDH5
TUBB3
CDH1
RPS7
IGFBP5
RPS8
RPS6
NOTCH2
NOTCH3
DNMT1
NOTCH1
CUL5
NOTCH4
BAG1
IGFBP7
GPX2
GPX1
GPX4
RAD51
CMC2
LLGL1
STC2
MIR200B
MIR200C
NMBR
ATM
RAD51B
RAD51A
RAD51C
RAD54L
GDF10
CTNNB1
ABCG2
ESR1
ESR2
RALYL
PCDHGB6
SLC2A1
SLC2A2
SLC2A5
IFNG
ERBB2
REPS2
IGBP1
BAX
CACNA2D1
SLC5A8
SULT1A1
NOX4
NOX1
GSTM5
MMP12
PPARG
CRYAB
ODC1
SLC16A1
LGR5
KCNH2
S100A4
S100A9
SLCO1B3
DEFA5
TNFRSF10A
NFKB1
CXCL10
ATP7A
ITGA7
BECN1
RECK
ICAM1
A2M
IGF2
CYP26A1
ID3
TAGLN
PCNA
SERTAD1
GCG
VEGFA
ACTG2
CCND2
DMBT1
CAR4
PCP4
NDRG2
OXT
MMP7
ACTA2
FBP1
DEFA24
MYC
PROM1
SLC19A1
FZD2
CDKN1A
GAST
TCF19
PLCB1
ASCL2
ALOX5
CKM
PARK2
IGFBP1
TPM3
RATNP-3B
DEFA-RS1
MAP2K6
XAF1
HMGCS2
RFC1
PTP4A3
MEP1A
MCM2
RNF34
BAK1
APC
FOLR1
IL1RN
SPARC
MAOB
SLC22A1
SH3KBP1
CBR1
PARP4
RHOJ
TYMP
GUCY1A3
LPL
HSPA2
HSPB1
AXIN2
TGFBR2
GAP43
LTF
LEF1
TCF7L2

## Sheet: GSE2191
MESH Ids	D015470
CHIC2
VOPP1
GATA2
MLLT10
FXYD6
JAK2
PXDN
STAT3
WT1
AGRN
AF10
PIM2
S100A8
KMT2A
GMPS
FOXO1
EIF4EBP1
FLT3
FHL2
MET
IFI30
TNFSF10
LPAR1
SYNGR1
ID2
CTSZ
CTSH
CD33
MN1
KIT
CD44
CAPG
NPM1
TCEA2
RGS2
CAPN2
BAALC
SH3GL1
RASGRP1
H1F0
PICALM
PSIP1
LYL1
ARHGEF12
ETV6
SETBP1
CNR2
MX1
CD9
TRIO
ENO2
BACH2
HOXA9
DLEU2
NUP214
DAPK1
NUP98
TERT
S100A10
EHD3
ANXA6
ANXA2
ANXA4
ANXA5
TUBB2A
ADCY7
NSD1
RUNX1T1
POU4F1
CSF3
CSF2
WHSC1L1
GTF2I
ERG
CSF1R
CBFB
CDK6
BCL2
NF1
TRH
ASMTL
CEBPA
CEBPD
SPARC
GFI1
AQP9
VSIG4
RUNX3
RUNX1
MLF1
SGK1
CST3
CTNNA1
SVIL
FAS
HGF
TSC2
ATP1B1
AMLCR2
LPP
MYH11
GAS2L1
HSPB1
SEPT9
CASP7
PDE4B
HIST1H1C
CHMP5

## Sheet: dlbcl
MESH Ids	D016403	D008224
TXNIP
ABCB1
PRDX3
PRDX4
EZH2
CLTC
CDKN2A
KMT2D
CDK1
BCL2
ALK
PIK3CD
PIK3CB
PIK3CG
PIK3CA
MALT1
SKP2
B2M
CD79B
SEC31A
NOM1
PDPK1
CAT
SOD2
SOD3
RPS6KB1
EBF1
FL1
BCL10
CREBBP
MTHFR
HLA-DRB1
IFNA2
TYMS
IGH
BCL6
MYD88
TNFAIP3
MTR

## Sheet: CNS
MESH Ids	D008527	D018242
EHMT1
MYC
ABR
S100A10
FLI1
PRAME
STAT3
IRS2
HIC1
KAT6A
S100A6
S100A4
DNMT1
SMYD4
CDK6
PIK3CG
APC
RASSF1
SKP2
L3MBTL3
L3MBTL2
BRCA2
SCML2
SUFU
STRADA
VAV1
CTNNB1
MPL
DMBT1
PDGFRA
MYCL
MYCN
CCNE1
SCG5
OTX2
PTCH1
PTCH2
ESR2
ERBB2
ATOH1
KDM4B
KDM4C
SMO
EWSR1
NOTCH2
HEY1
PON1
PMS2
HES1
