# Supplementary material for: Functional networks inference from rule-based machine learning models
Source: BioData Min. 2016 Sep 5;9:28. doi: 10.1186/s13040-016-0106-4 (PMC5011349; doi:10.1186/s13040-016-0106-4)
Supplement: Supplementary file 4 — Enriched terms. Complete list of enriched terms for each dataset and network. (XZ 3041 kb) [file 13040_2016_106_MOESM4_ESM.xz]

Archive with 1,078 entries (1,041 files):
- enriched_terms
- enriched_terms/pearson
- enriched_terms/pearson/LungM
- enriched_terms/pearson/LungM/SE_C3_cc.txt
- enriched_terms/pearson/LungM/SN_C4_p.txt
- enriched_terms/pearson/LungM/SE_C2_bp.txt
- enriched_terms/pearson/LungM/SN_C3_p.txt
- enriched_terms/pearson/LungM/SN_C4_bp.txt
- enriched_terms/pearson/LungM/SN_C1_bp.txt
- enriched_terms/pearson/LungM/SN_C3_bp.txt
- enriched_terms/pearson/LungM/SE_GO.txt
- enriched_terms/pearson/LungM/SE_C1_cc.txt
- enriched_terms/pearson/LungM/SN_C2_mf.txt
- enriched_terms/pearson/LungM/SE_C4_p.txt
- enriched_terms/pearson/LungM/SN_C3_mf.txt
- enriched_terms/pearson/LungM/SN_C3_cc.txt
- enriched_terms/pearson/LungM/SE_C3_bp.txt
- enriched_terms/pearson/LungM/SN_GO.txt
- enriched_terms/pearson/LungM/SE_C4_cc.txt
- enriched_terms/pearson/LungM/SE_C2_p.txt
- enriched_terms/pearson/LungM/SE_C2_mf.txt
- enriched_terms/pearson/LungM/SN_C2_p.txt
- enriched_terms/pearson/LungM/SN_C2_cc.txt
- enriched_terms/pearson/LungM/SE_C1_mf.txt
- enriched_terms/pearson/LungM/SN_C4_cc.txt
- enriched_terms/pearson/LungM/SE_C3_mf.txt
- enriched_terms/pearson/LungM/SN_C1_p.txt
- enriched_terms/pearson/LungM/SE_C2_cc.txt
- enriched_terms/pearson/LungM/SE_C1_bp.txt
- enriched_terms/pearson/LungM/SN_pathways.txt
- enriched_terms/pearson/LungM/SE_C4_bp.txt
- enriched_terms/pearson/LungM/SE_pathways.txt
- enriched_terms/pearson/LungM/SN_C2_bp.txt
- enriched_terms/pearson/LungM/SN_C1_cc.txt
- enriched_terms/pearson/LungM/SN_C4_mf.txt
- enriched_terms/pearson/LungM/SN_C1_mf.txt
- enriched_terms/pearson/LungM/SE_C3_p.txt
- enriched_terms/pearson/LungM/SE_C4_mf.txt
- enriched_terms/pearson/LungM/SE_C1_p.txt
- enriched_terms/pearson/GSE3726
- enriched_terms/pearson/GSE3726/SE_C3_cc.txt
- enriched_terms/pearson/GSE3726/SN_C4_p.txt
- enriched_terms/pearson/GSE3726/SE_C2_bp.txt
- enriched_terms/pearson/GSE3726/SN_C3_p.txt
- enriched_terms/pearson/GSE3726/SN_C4_bp.txt
- enriched_terms/pearson/GSE3726/SN_C1_bp.txt
- enriched_terms/pearson/GSE3726/SN_C3_bp.txt
- enriched_terms/pearson/GSE3726/SE_GO.txt
- enriched_terms/pearson/GSE3726/SE_C1_cc.txt
- enriched_terms/pearson/GSE3726/SN_C2_mf.txt
- enriched_terms/pearson/GSE3726/SE_C4_p.txt
- enriched_terms/pearson/GSE3726/SN_C3_mf.txt
- enriched_terms/pearson/GSE3726/SN_C3_cc.txt
- enriched_terms/pearson/GSE3726/SE_C3_bp.txt
- enriched_terms/pearson/GSE3726/SN_GO.txt
- enriched_terms/pearson/GSE3726/SE_C4_cc.txt
- enriched_terms/pearson/GSE3726/SE_C2_p.txt
- enriched_terms/pearson/GSE3726/SE_C2_mf.txt
- enriched_terms/pearson/GSE3726/SN_C2_p.txt
- enriched_terms/pearson/GSE3726/SN_C2_cc.txt
- enriched_terms/pearson/GSE3726/SE_C1_mf.txt
- enriched_terms/pearson/GSE3726/SN_C4_cc.txt
- enriched_terms/pearson/GSE3726/SE_C3_mf.txt
- enriched_terms/pearson/GSE3726/SN_C1_p.txt
- enriched_terms/pearson/GSE3726/SE_C2_cc.txt
- enriched_terms/pearson/GSE3726/SE_C1_bp.txt
- enriched_terms/pearson/GSE3726/SN_pathways.txt
- enriched_terms/pearson/GSE3726/SE_C4_bp.txt
- enriched_terms/pearson/GSE3726/SE_pathways.txt
- enriched_terms/pearson/GSE3726/SN_C2_bp.txt
- enriched_terms/pearson/GSE3726/SN_C1_cc.txt
- enriched_terms/pearson/GSE3726/SN_C4_mf.txt
- enriched_terms/pearson/GSE3726/SN_C1_mf.txt
- enriched_terms/pearson/GSE3726/SE_C3_p.txt
- enriched_terms/pearson/GSE3726/SE_C4_mf.txt
- enriched_terms/pearson/GSE3726/SE_C1_p.txt
- enriched_terms/pearson/dlbcl
- enriched_terms/pearson/dlbcl/SE_C3_cc.txt
- enriched_terms/pearson/dlbcl/SN_C4_p.txt
- enriched_terms/pearson/dlbcl/SE_C2_bp.txt
- enriched_terms/pearson/dlbcl/SN_C3_p.txt
- enriched_terms/pearson/dlbcl/SN_C4_bp.txt
- enriched_terms/pearson/dlbcl/SN_C1_bp.txt
- enriched_terms/pearson/dlbcl/SN_C3_bp.txt
- enriched_terms/pearson/dlbcl/SE_GO.txt
- enriched_terms/pearson/dlbcl/SE_C1_cc.txt
- enriched_terms/pearson/dlbcl/SN_C2_mf.txt
- enriched_terms/pearson/dlbcl/SE_C4_p.txt
- enriched_terms/pearson/dlbcl/SN_C3_mf.txt
- enriched_terms/pearson/dlbcl/SN_C3_cc.txt
- enriched_terms/pearson/dlbcl/SE_C3_bp.txt
- enriched_terms/pearson/dlbcl/SN_GO.txt
- enriched_terms/pearson/dlbcl/SE_C4_cc.txt
- enriched_terms/pearson/dlbcl/SE_C2_p.txt
- enriched_terms/pearson/dlbcl/SE_C2_mf.txt
- enriched_terms/pearson/dlbcl/SN_C2_p.txt
- enriched_terms/pearson/dlbcl/SN_C2_cc.txt
- enriched_terms/pearson/dlbcl/SE_C1_mf.txt
- enriched_terms/pearson/dlbcl/SN_C4_cc.txt
- enriched_terms/pearson/dlbcl/SE_C3_mf.txt
- enriched_terms/pearson/dlbcl/SN_C1_p.txt
- enriched_terms/pearson/dlbcl/SE_C2_cc.txt
- enriched_terms/pearson/dlbcl/SE_C1_bp.txt
- enriched_terms/pearson/dlbcl/SN_pathways.txt
- enriched_terms/pearson/dlbcl/SE_C4_bp.txt
- enriched_terms/pearson/dlbcl/SE_pathways.txt
- enriched_terms/pearson/dlbcl/SN_C2_bp.txt
- enriched_terms/pearson/dlbcl/SN_C1_cc.txt
- enriched_terms/pearson/dlbcl/SN_C4_mf.txt
- enriched_terms/pearson/dlbcl/SN_C1_mf.txt
- enriched_terms/pearson/dlbcl/SE_C3_p.txt
- enriched_terms/pearson/dlbcl/SE_C4_mf.txt
- enriched_terms/pearson/dlbcl/SE_C1_p.txt
- enriched_terms/pearson/GSE2191
- enriched_terms/pearson/GSE2191/SE_C3_cc.txt
- enriched_terms/pearson/GSE2191/SN_C4_p.txt
- enriched_terms/pearson/GSE2191/SE_C2_bp.txt
- enriched_terms/pearson/GSE2191/SN_C3_p.txt
- enriched_terms/pearson/GSE2191/SN_C4_bp.txt
- enriched_terms/pearson/GSE2191/SN_C1_bp.txt
- enriched_terms/pearson/GSE2191/SN_C3_bp.txt
- enriched_terms/pearson/GSE2191/SE_GO.txt
- enriched_terms/pearson/GSE2191/SE_C1_cc.txt
- enriched_terms/pearson/GSE2191/SN_C2_mf.txt
- enriched_terms/pearson/GSE2191/SE_C4_p.txt
- enriched_terms/pearson/GSE2191/SN_C3_mf.txt
- enriched_terms/pearson/GSE2191/SN_C3_cc.txt
- enriched_terms/pearson/GSE2191/SE_C3_bp.txt
- enriched_terms/pearson/GSE2191/SN_GO.txt
- enriched_terms/pearson/GSE2191/SE_C4_cc.txt
- enriched_terms/pearson/GSE2191/SE_C2_p.txt
- enriched_terms/pearson/GSE2191/SE_C2_mf.txt
- enriched_terms/pearson/GSE2191/SN_C2_p.txt
- enriched_terms/pearson/GSE2191/SN_C2_cc.txt
- enriched_terms/pearson/GSE2191/SE_C1_mf.txt
- enriched_terms/pearson/GSE2191/SN_C4_cc.txt
- enriched_terms/pearson/GSE2191/SE_C3_mf.txt
- enriched_terms/pearson/GSE2191/SN_C1_p.txt
- enriched_terms/pearson/GSE2191/SE_C2_cc.txt
- enriched_terms/pearson/GSE2191/SE_C1_bp.txt
- enriched_terms/pearson/GSE2191/SN_pathways.txt
- enriched_terms/pearson/GSE2191/SE_C4_bp.txt
- enriched_terms/pearson/GSE2191/SE_pathways.txt
- enriched_terms/pearson/GSE2191/SN_C2_bp.txt
- enriched_terms/pearson/GSE2191/SN_C1_cc.txt
- enriched_terms/pearson/GSE2191/SN_C4_mf.txt
- enriched_terms/pearson/GSE2191/SN_C1_mf.txt
- enriched_terms/pearson/GSE2191/SE_C3_p.txt
- enriched_terms/pearson/GSE2191/SE_C4_mf.txt
- enriched_terms/pearson/GSE2191/SE_C1_p.txt
- enriched_terms/pearson/LungH
- enriched_terms/pearson/LungH/SE_C3_cc.txt
- enriched_terms/pearson/LungH/SN_C4_p.txt
- enriched_terms/pearson/LungH/SE_C2_bp.txt
- enriched_terms/pearson/LungH/SN_C3_p.txt
- enriched_terms/pearson/LungH/SN_C4_bp.txt
- enriched_terms/pearson/LungH/SN_C1_bp.txt
- enriched_terms/pearson/LungH/SN_C3_bp.txt
- enriched_terms/pearson/LungH/SE_GO.txt
- enriched_terms/pearson/LungH/SE_C1_cc.txt
- enriched_terms/pearson/LungH/SN_C2_mf.txt
- enriched_terms/pearson/LungH/SE_C4_p.txt
- enriched_terms/pearson/LungH/SN_C3_mf.txt
- enriched_terms/pearson/LungH/SN_C3_cc.txt
- enriched_terms/pearson/LungH/SE_C3_bp.txt
- enriched_terms/pearson/LungH/SN_GO.txt
- enriched_terms/pearson/LungH/SE_C4_cc.txt
- enriched_terms/pearson/LungH/SE_C2_p.txt
- enriched_terms/pearson/LungH/SE_C2_mf.txt
- enriched_terms/pearson/LungH/SN_C2_p.txt
- enriched_terms/pearson/LungH/SN_C2_cc.txt
- enriched_terms/pearson/LungH/SE_C1_mf.txt
- enriched_terms/pearson/LungH/SN_C4_cc.txt
- enriched_terms/pearson/LungH/SE_C3_mf.txt
- enriched_terms/pearson/LungH/SN_C1_p.txt
- enriched_terms/pearson/LungH/SE_C2_cc.txt
- enriched_terms/pearson/LungH/SE_C1_bp.txt
- enriched_terms/pearson/LungH/SN_pathways.txt
- enriched_terms/pearson/LungH/SE_C4_bp.txt
- enriched_terms/pearson/LungH/SE_pathways.txt
- enriched_terms/pearson/LungH/SN_C2_bp.txt
- enriched_terms/pearson/LungH/SN_C1_cc.txt
- enriched_terms/pearson/LungH/SN_C4_mf.txt
- enriched_terms/pearson/LungH/SN_C1_mf.txt
- enriched_terms/pearson/LungH/SE_C3_p.txt
- enriched_terms/pearson/LungH/SE_C4_mf.txt
- enriched_terms/pearson/LungH/SE_C1_p.txt
- enriched_terms/pearson/CNS
- enriched_terms/pearson/CNS/SE_C3_cc.txt
- enriched_terms/pearson/CNS/SN_C4_p.txt
- enriched_terms/pearson/CNS/SE_C2_bp.txt
- enriched_terms/pearson/CNS/SN_C3_p.txt
- enriched_terms/pearson/CNS/SN_C4_bp.txt
- enriched_terms/pearson/CNS/SN_C1_bp.txt
- enriched_terms/pearson/CNS/SN_C3_bp.txt
- enriched_terms/pearson/CNS/SE_GO.txt
- enriched_terms/pearson/CNS/SE_C1_cc.txt
- enriched_terms/pearson/CNS/SN_C2_mf.txt
- enriched_terms/pearson/CNS/SE_C4_p.txt
- enriched_terms/pearson/CNS/SN_C3_mf.txt
- enriched_terms/pearson/CNS/SN_C3_cc.txt
- enriched_terms/pearson/CNS/SE_C3_bp.txt
- enriched_terms/pearson/CNS/SN_GO.txt
- enriched_terms/pearson/CNS/SE_C4_cc.txt
- enriched_terms/pearson/CNS/SE_C2_p.txt
- enriched_terms/pearson/CNS/SE_C2_mf.txt
- enriched_terms/pearson/CNS/SN_C2_p.txt
- enriched_terms/pearson/CNS/SN_C2_cc.txt
- enriched_terms/pearson/CNS/SE_C1_mf.txt
- enriched_terms/pearson/CNS/SN_C4_cc.txt
- enriched_terms/pearson/CNS/SE_C3_mf.txt
- enriched_terms/pearson/CNS/SN_C1_p.txt
- enriched_terms/pearson/CNS/SE_C2_cc.txt
- enriched_terms/pearson/CNS/SE_C1_bp.txt
- enriched_terms/pearson/CNS/SN_pathways.txt
- enriched_terms/pearson/CNS/SE_C4_bp.txt
- enriched_terms/pearson/CNS/SE_pathways.txt
- enriched_terms/pearson/CNS/SN_C2_bp.txt
- enriched_terms/pearson/CNS/SN_C1_cc.txt
- enriched_terms/pearson/CNS/SN_C4_mf.txt
- enriched_terms/pearson/CNS/SN_C1_mf.txt
- enriched_terms/pearson/CNS/SE_C3_p.txt
- enriched_terms/pearson/CNS/SE_C4_mf.txt
- enriched_terms/pearson/CNS/SE_C1_p.txt
- enriched_terms/pearson/Leukemia
- enriched_terms/pearson/Leukemia/SE_C3_cc.txt
- enriched_terms/pearson/Leukemia/SN_C4_p.txt
- enriched_terms/pearson/Leukemia/SE_C2_bp.txt
- enriched_terms/pearson/Leukemia/SN_C3_p.txt
- enriched_terms/pearson/Leukemia/SN_C4_bp.txt
- enriched_terms/pearson/Leukemia/SN_C1_bp.txt
- enriched_terms/pearson/Leukemia/SN_C3_bp.txt
- enriched_terms/pearson/Leukemia/SE_GO.txt
- enriched_terms/pearson/Leukemia/SE_C1_cc.txt
- enriched_terms/pearson/Leukemia/SN_C2_mf.txt
- enriched_terms/pearson/Leukemia/SE_C4_p.txt
- enriched_terms/pearson/Leukemia/SN_C3_mf.txt
- enriched_terms/pearson/Leukemia/SN_C3_cc.txt
- enriched_terms/pearson/Leukemia/SE_C3_bp.txt
- enriched_terms/pearson/Leukemia/SN_GO.txt
- enriched_terms/pearson/Leukemia/SE_C4_cc.txt
- enriched_terms/pearson/Leukemia/SE_C2_p.txt
- enriched_terms/pearson/Leukemia/SE_C2_mf.txt
- enriched_terms/pearson/Leukemia/SN_C2_p.txt
- enriched_terms/pearson/Leukemia/SN_C2_cc.txt
- enriched_terms/pearson/Leukemia/SE_C1_mf.txt
- enriched_terms/pearson/Leukemia/SN_C4_cc.txt
- enriched_terms/pearson/Leukemia/SE_C3_mf.txt
- enriched_terms/pearson/Leukemia/SN_C1_p.txt
- enriched_terms/pearson/Leukemia/SE_C2_cc.txt
- enriched_terms/pearson/Leukemia/SE_C1_bp.txt
- enriched_terms/pearson/Leukemia/SN_pathways.txt
- enriched_terms/pearson/Leukemia/SE_C4_bp.txt
- enriched_terms/pearson/Leukemia/SE_pathways.txt
- enriched_terms/pearson/Leukemia/SN_C2_bp.txt
- enriched_terms/pearson/Leukemia/SN_C1_cc.txt
- enriched_terms/pearson/Leukemia/SN_C4_mf.txt
- enriched_terms/pearson/Leukemia/SN_C1_mf.txt
- enriched_terms/pearson/Leukemia/SE_C3_p.txt
- enriched_terms/pearson/Leukemia/SE_C4_mf.txt
- enriched_terms/pearson/Leukemia/SE_C1_p.txt
- enriched_terms/pearson/Prostate
- enriched_terms/pearson/Prostate/SE_C3_cc.txt
- enriched_terms/pearson/Prostate/SN_C4_p.txt
- enriched_terms/pearson/Prostate/SE_C2_bp.txt
- enriched_terms/pearson/Prostate/SN_C3_p.txt
- enriched_terms/pearson/Prostate/SN_C4_bp.txt
- enriched_terms/pearson/Prostate/SN_C1_bp.txt
- enriched_terms/pearson/Prostate/SN_C3_bp.txt
- enriched_terms/pearson/Prostate/SE_path.txt
- enriched_terms/pearson/Prostate/SE_GO.txt
- enriched_terms/pearson/Prostate/SE_C1_cc.txt
- enriched_terms/pearson/Prostate/SN_C2_mf.txt
- enriched_terms/pearson/Prostate/SE_C4_p.txt
- enriched_terms/pearson/Prostate/SN_C3_mf.txt
- enriched_terms/pearson/Prostate/SN_C3_cc.txt
- enriched_terms/pearson/Prostate/SE_C3_bp.txt
- enriched_terms/pearson/Prostate/SN_GO.txt
- enriched_terms/pearson/Prostate/SE_C4_cc.txt
- enriched_terms/pearson/Prostate/SE_C2_p.txt
- enriched_terms/pearson/Prostate/SE_C2_mf.txt
- enriched_terms/pearson/Prostate/SN_C2_p.txt
- enriched_terms/pearson/Prostate/SN_C2_cc.txt
- enriched_terms/pearson/Prostate/SE_C1_mf.txt
- enriched_terms/pearson/Prostate/SN_C4_cc.txt
- enriched_terms/pearson/Prostate/SE_C3_mf.txt
- enriched_terms/pearson/Prostate/SN_C1_p.txt
- enriched_terms/pearson/Prostate/SE_C2_cc.txt
- enriched_terms/pearson/Prostate/SE_C1_bp.txt
- enriched_terms/pearson/Prostate/SN_pathways.txt
- enriched_terms/pearson/Prostate/SE_C4_bp.txt
- enriched_terms/pearson/Prostate/SE_pathways.txt
- enriched_terms/pearson/Prostate/SN_C2_bp.txt
- enriched_terms/pearson/Prostate/SN_path.txt
- enriched_terms/pearson/Prostate/SN_C1_cc.txt
- enriched_terms/pearson/Prostate/SN_C4_mf.txt
- enriched_terms/pearson/Prostate/SN_C1_mf.txt
- enriched_terms/pearson/Prostate/SE_C3_p.txt
- enriched_terms/pearson/Prostate/SE_C4_mf.txt
- enriched_terms/pearson/Prostate/SE_C1_p.txt
[truncated: 778 more entries]
