# Supplementary material for: Functional networks inference from rule-based machine learning models
Source: BioData Min. 2016 Sep 5;9:28. doi: 10.1186/s13040-016-0106-4 (PMC5011349; doi:10.1186/s13040-016-0106-4)
Supplement: Supplementary file 4 — Enriched terms. Complete list of enriched terms for each dataset and network. (XZ 3041 kb) [file 13040_2016_106_MOESM4_ESM.xz › enriched_terms/pearson/LungM/SN_C4_p.txt]

0.00003 Inflammation mediated by chemokine and cytokine signaling pathway (P00031)
0.00007 Gonadotropin releasing hormone receptor pathway (P06664)
0.00014 Heterotrimeric G-protein signaling pathway-Gq alpha and Go alpha mediated pathway (P00027)
0.00038 5HT2 type receptor mediated signaling pathway (P04374)
0.00209 Oxytocin receptor mediated signaling pathway (P04391)
0.00475 Blood coagulation (P00011)
0.02510 CCKR signaling map (P06959)
0.03170 Thyrotropin-releasing hormone receptor signaling pathway (P04394)
