# Supplementary material for: Functional networks inference from rule-based machine learning models
Source: BioData Min. 2016 Sep 5;9:28. doi: 10.1186/s13040-016-0106-4 (PMC5011349; doi:10.1186/s13040-016-0106-4)
Supplement: Supplementary file 4 — Enriched terms. Complete list of enriched terms for each dataset and network. (XZ 3041 kb) [file 13040_2016_106_MOESM4_ESM.xz › enriched_terms/pearson/LungM/SE_C2_bp.txt]

0.00000 response to stimulus (GO:0050896)
0.00000 response to chemical (GO:0042221)
0.00000 biological_process (GO:0008150)
0.00000 biological regulation (GO:0065007)
0.00000 single-multicellular organism process (GO:0044707)
0.00000 multicellular organismal process (GO:0032501)
0.00000 single-organism process (GO:0044699)
0.00000 regulation of biological process (GO:0050789)
0.00000 multicellular organismal development (GO:0007275)
0.00000 regulation of localization (GO:0032879)
0.00000 system development (GO:0048731)
0.00000 single-organism developmental process (GO:0044767)
0.00000 regulation of cellular process (GO:0050794)
0.00000 developmental process (GO:0032502)
0.00000 anatomical structure development (GO:0048856)
0.00001 cellular response to stimulus (GO:0051716)
0.00001 regulation of biological quality (GO:0065008)
0.00001 positive regulation of biological process (GO:0048518)
0.00001 single-organism cellular process (GO:0044763)
0.00001 cellular response to chemical stimulus (GO:0070887)
0.00003 regulation of developmental process (GO:0050793)
0.00005 positive regulation of cellular process (GO:0048522)
0.00006 regulation of multicellular organismal process (GO:0051239)
0.00008 signal transduction (GO:0007165)
0.00008 cell surface receptor signaling pathway (GO:0007166)
0.00009 cellular process (GO:0009987)
0.00009 single organism signaling (GO:0044700)
0.00009 signaling (GO:0023052)
0.00016 response to endogenous stimulus (GO:0009719)
0.00016 chemotaxis (GO:0006935)
0.00016 taxis (GO:0042330)
0.00032 vasculature development (GO:0001944)
0.00034 locomotion (GO:0040011)
0.00038 circulatory system development (GO:0072359)
0.00038 cardiovascular system development (GO:0072358)
0.00038 cell communication (GO:0007154)
0.00047 regulation of cell proliferation (GO:0042127)
0.00052 positive regulation of developmental process (GO:0051094)
0.00058 cellular response to endogenous stimulus (GO:0071495)
0.00067 cytosolic calcium ion homeostasis (GO:0051480)
0.00072 organ development (GO:0048513)
0.00112 negative regulation of biological process (GO:0048519)
0.00121 homeostatic process (GO:0042592)
0.00124 blood vessel development (GO:0001568)
0.00128 enzyme linked receptor protein signaling pathway (GO:0007167)
0.00155 negative regulation of cellular process (GO:0048523)
0.00167 negative regulation of immune system process (GO:0002683)
0.00172 positive regulation of multicellular organismal process (GO:0051240)
0.00173 chemical homeostasis (GO:0048878)
0.00189 positive regulation of cytosolic calcium ion concentration (GO:0007204)
0.00249 tissue development (GO:0009888)
0.00249 regulation of anatomical structure morphogenesis (GO:0022603)
0.00337 response to organic substance (GO:0010033)
0.00515 positive regulation of cholesterol esterification (GO:0010873)
0.00610 positive regulation of locomotion (GO:0040017)
0.00722 cellular response to organic substance (GO:0071310)
0.00805 response to external stimulus (GO:0009605)
0.00945 regulation of cholesterol esterification (GO:0010872)
0.00962 regulation of immune system process (GO:0002682)
0.00994 regulation of cell adhesion (GO:0030155)
0.01070 regulation of transport (GO:0051049)
0.01260 regulation of multicellular organismal development (GO:2000026)
0.01430 positive regulation of cell migration (GO:0030335)
0.01480 regulation of locomotion (GO:0040012)
0.01530 regulation of cellular component movement (GO:0051270)
0.01740 cellular calcium ion homeostasis (GO:0006874)
0.01850 positive regulation of cell motility (GO:2000147)
0.01890 positive regulation of intracellular signal transduction (GO:1902533)
0.02150 positive regulation of cellular component movement (GO:0051272)
0.02430 negative regulation of cell adhesion (GO:0007162)
0.02460 regulation of molecular function (GO:0065009)
0.02580 regulation of catalytic activity (GO:0050790)
0.02630 calcium ion homeostasis (GO:0055074)
0.02740 circulatory system process (GO:0003013)
0.02740 blood circulation (GO:0008015)
0.03080 cellular divalent inorganic cation homeostasis (GO:0072503)
