# Supplementary material for: Functional networks inference from rule-based machine learning models
Source: BioData Min. 2016 Sep 5;9:28. doi: 10.1186/s13040-016-0106-4 (PMC5011349; doi:10.1186/s13040-016-0106-4)
Supplement: Supplementary file 4 — Enriched terms. Complete list of enriched terms for each dataset and network. (XZ 3041 kb) [file 13040_2016_106_MOESM4_ESM.xz › enriched_terms/pearson/LungM/SN_C4_bp.txt]

0.00000 response to chemical (GO:0042221)
0.00000 response to stimulus (GO:0050896)
0.00000 single-multicellular organism process (GO:0044707)
0.00000 biological_process (GO:0008150)
0.00000 multicellular organismal process (GO:0032501)
0.00000 biological regulation (GO:0065007)
0.00000 single-organism process (GO:0044699)
0.00004 cellular response to chemical stimulus (GO:0070887)
0.00004 chemotaxis (GO:0006935)
0.00004 taxis (GO:0042330)
0.00006 regulation of biological quality (GO:0065008)
0.00007 regulation of biological process (GO:0050789)
0.00009 regulation of localization (GO:0032879)
0.00014 positive regulation of biological process (GO:0048518)
0.00016 multicellular organismal development (GO:0007275)
0.00017 single-organism cellular process (GO:0044763)
0.00023 regulation of cellular process (GO:0050794)
0.00025 cellular response to stimulus (GO:0051716)
0.00032 system development (GO:0048731)
0.00044 positive regulation of cellular process (GO:0048522)
0.00048 regulation of developmental process (GO:0050793)
0.00050 response to endogenous stimulus (GO:0009719)
0.00053 cellular response to endogenous stimulus (GO:0071495)
0.00058 anatomical structure development (GO:0048856)
0.00073 single-organism developmental process (GO:0044767)
0.00078 cell surface receptor signaling pathway (GO:0007166)
0.00085 developmental process (GO:0032502)
0.00108 single organism signaling (GO:0044700)
0.00108 signaling (GO:0023052)
0.00110 signal transduction (GO:0007165)
0.00157 cellular process (GO:0009987)
0.00175 positive regulation of developmental process (GO:0051094)
0.00200 enzyme linked receptor protein signaling pathway (GO:0007167)
0.00364 cell communication (GO:0007154)
0.00861 locomotion (GO:0040011)
0.00926 vasculature development (GO:0001944)
0.00998 response to organic substance (GO:0010033)
0.01070 positive regulation of cytosolic calcium ion concentration (GO:0007204)
0.01110 regulation of cell proliferation (GO:0042127)
0.01160 regulation of transport (GO:0051049)
0.01440 regulation of multicellular organismal process (GO:0051239)
0.01600 homeostatic process (GO:0042592)
0.02360 response to growth factor (GO:0070848)
0.02610 negative regulation of immune system process (GO:0002683)
0.02770 circulatory system development (GO:0072359)
0.02770 cardiovascular system development (GO:0072358)
0.03050 positive regulation of cell differentiation (GO:0045597)
0.03350 response to wounding (GO:0009611)
0.03700 cytosolic calcium ion homeostasis (GO:0051480)
0.03940 blood vessel development (GO:0001568)
0.04380 tissue development (GO:0009888)
0.04420 cellular response to organic substance (GO:0071310)
0.04530 positive chemotaxis (GO:0050918)
0.04550 positive regulation of intracellular signal transduction (GO:1902533)
