# Supplementary material for: Functional networks inference from rule-based machine learning models
Source: BioData Min. 2016 Sep 5;9:28. doi: 10.1186/s13040-016-0106-4 (PMC5011349; doi:10.1186/s13040-016-0106-4)
Supplement: Supplementary file 4 — Enriched terms. Complete list of enriched terms for each dataset and network. (XZ 3041 kb) [file 13040_2016_106_MOESM4_ESM.xz › enriched_terms/pearson/LungM/SE_GO.txt]

GO:0098644
GO:0051049
GO:0060089
GO:0072359
GO:0072358
GO:0007165
GO:0007166
GO:0007167
GO:0051716
GO:0031982
GO:0042330
GO:0031988
GO:0048513
GO:0048518
GO:0065007
GO:0098643
GO:0042127
GO:0034361
GO:0006935
GO:0010872
GO:0010873
GO:0010033
GO:0044700
GO:0043230
GO:0044707
GO:0009605
GO:0007204
GO:0048878
GO:0003013
GO:0044425
GO:0065010
GO:0044421
GO:0055074
GO:0022603
GO:0003674
GO:0005488
GO:0050789
GO:0001568
GO:0019838
GO:0050793
GO:0002682
GO:0002683
GO:0065009
GO:0065008
GO:0043168
GO:0016301
GO:0008015
GO:0050790
GO:0009888
GO:0050794
GO:0008150
GO:0051239
GO:1902533
GO:0005581
GO:0016773
GO:0044420
GO:0050896
GO:0034385
GO:2000147
GO:0030155
GO:0019899
GO:0023052
GO:0070887
GO:0042221
GO:0044699
GO:0009719
GO:0072503
GO:0005583
GO:0051240
GO:0001944
GO:0043167
GO:0007162
GO:0044459
GO:0032502
GO:0032501
GO:0006874
GO:0009987
GO:0040012
GO:0048519
GO:0032879
GO:0051094
GO:0005515
GO:0016772
GO:0048731
GO:0005102
GO:0071495
GO:0038023
GO:0045095
GO:0042592
GO:0071944
GO:0004872
GO:0004871
GO:0007275
GO:0005615
GO:0071310
GO:0004672
GO:0030335
GO:0044767
GO:0005882
GO:0044763
GO:0005886
GO:0007154
GO:1903561
GO:0070062
GO:0040011
GO:0051272
GO:0051270
GO:0040017
GO:0051480
GO:0048856
GO:0005575
GO:0004888
GO:0005576
GO:2000026
GO:0070653
GO:0048523
GO:0048522
