# Supplementary material for: Functional networks inference from rule-based machine learning models
Source: BioData Min. 2016 Sep 5;9:28. doi: 10.1186/s13040-016-0106-4 (PMC5011349; doi:10.1186/s13040-016-0106-4)
Supplement: Supplementary file 4 — Enriched terms. Complete list of enriched terms for each dataset and network. (XZ 3041 kb) [file 13040_2016_106_MOESM4_ESM.xz › enriched_terms/pearson/LungM/SN_C2_mf.txt]

0.00000 molecular_function (GO:0003674)
0.00000 binding (GO:0005488)
0.00000 protein binding (GO:0005515)
0.00000 receptor binding (GO:0005102)
0.00000 receptor activity (GO:0004872)
0.00000 signaling receptor activity (GO:0038023)
0.00000 transmembrane signaling receptor activity (GO:0004888)
0.00000 molecular transducer activity (GO:0060089)
0.00000 signal transducer activity (GO:0004871)
0.00000 ion binding (GO:0043167)
0.00000 kinase activity (GO:0016301)
0.00001 growth factor binding (GO:0019838)
0.00001 phosphotransferase activity, alcohol group as acceptor (GO:0016773)
0.00001 enzyme binding (GO:0019899)
0.00002 protein kinase activity (GO:0004672)
0.00003 catalytic activity (GO:0003824)
0.00004 transferase activity, transferring phosphorus-containing groups (GO:0016772)
0.00054 macromolecular complex binding (GO:0044877)
0.00056 nucleic acid binding transcription factor activity (GO:0001071)
0.00056 transcription factor activity, sequence-specific DNA binding (GO:0003700)
0.00061 antigen binding (GO:0003823)
0.00082 platelet-derived growth factor binding (GO:0048407)
0.00116 protein complex binding (GO:0032403)
0.00126 protein kinase binding (GO:0019901)
0.00138 lipid binding (GO:0008289)
0.00141 cation binding (GO:0043169)
0.00158 anion binding (GO:0043168)
0.00173 oxidoreductase activity (GO:0016491)
0.00187 G-protein coupled receptor activity (GO:0004930)
0.00231 substrate-specific transporter activity (GO:0022892)
0.00245 cytokine activity (GO:0005125)
0.00246 kinase binding (GO:0019900)
0.00275 chemoattractant activity (GO:0042056)
0.00628 RNA polymerase II transcription factor activity, sequence-specific DNA binding (GO:0000981)
0.00654 transporter activity (GO:0005215)
0.00813 glycosaminoglycan binding (GO:0005539)
0.00865 carbohydrate derivative binding (GO:0097367)
0.00938 MHC class II protein complex binding (GO:0023026)
0.01520 protein tyrosine kinase activity (GO:0004713)
0.01760 serine-type peptidase activity (GO:0008236)
0.01810 transmembrane receptor protein kinase activity (GO:0019199)
0.01840 glycoprotein binding (GO:0001948)
0.02220 serine-type endopeptidase activity (GO:0004252)
0.02800 MHC protein complex binding (GO:0023023)
0.02980 serine hydrolase activity (GO:0017171)
0.03870 chemokine activity (GO:0008009)
0.04110 calcium ion binding (GO:0005509)
0.04150 oxidoreductase activity, acting on the CH-OH group of donors, NAD or NADP as acceptor (GO:0016616)
