# Supplementary material for: Functional networks inference from rule-based machine learning models
Source: BioData Min. 2016 Sep 5;9:28. doi: 10.1186/s13040-016-0106-4 (PMC5011349; doi:10.1186/s13040-016-0106-4)
Supplement: Supplementary file 4 — Enriched terms. Complete list of enriched terms for each dataset and network. (XZ 3041 kb) [file 13040_2016_106_MOESM4_ESM.xz › enriched_terms/pearson/LungM/SN_C3_mf.txt]

0.02070 molecular_function (GO:0003674)
0.03280 cholesterol binding (GO:0015485)
0.03330 high-density lipoprotein particle receptor binding (GO:0070653)
0.04710 sterol binding (GO:0032934)
