# Supplementary material for: Functional networks inference from rule-based machine learning models
Source: BioData Min. 2016 Sep 5;9:28. doi: 10.1186/s13040-016-0106-4 (PMC5011349; doi:10.1186/s13040-016-0106-4)
Supplement: Supplementary file 4 — Enriched terms. Complete list of enriched terms for each dataset and network. (XZ 3041 kb) [file 13040_2016_106_MOESM4_ESM.xz › enriched_terms/pearson/LungM/SN_GO.txt]

GO:0004252
GO:0034358
GO:0051049
GO:0001501
GO:0098771
GO:0051716
GO:0043207
GO:0004713
GO:0030855
GO:0030595
GO:0017171
GO:0060548
GO:0045859
GO:0042325
GO:0042327
GO:0009607
GO:0009605
GO:0019538
GO:0044424
GO:0044425
GO:0044420
GO:0044421
GO:0009897
GO:0009892
GO:0009893
GO:0009891
GO:0051254
GO:1901342
GO:0005488
GO:0050789
GO:0051347
GO:0002684
GO:0002682
GO:0002683
GO:0022603
GO:0019882
GO:0098602
GO:0098609
GO:0043410
GO:1903524
GO:1903522
GO:0016773
GO:0016772
GO:0010557
GO:0010556
GO:0048869
GO:0048407
GO:0051128
GO:0031226
GO:0008009
GO:0030814
GO:0005509
GO:0008284
GO:0050878
GO:0006875
GO:0006874
GO:0008289
GO:0006873
GO:0001655
GO:0072511
GO:0044464
GO:0060341
GO:0044700
GO:0042592
GO:0022407
GO:0050900
GO:0071944
GO:0007275
GO:0022409
GO:0070062
GO:2000112
GO:0043067
GO:0043066
GO:0043062
GO:0043069
GO:0048598
GO:0006468
GO:0019219
GO:0010959
GO:0044765
GO:0044763
GO:0005615
GO:1901700
GO:0051272
GO:0040012
GO:0040017
GO:0048856
GO:0006796
GO:2000021
GO:2000026
GO:0006793
GO:0048520
GO:0048523
GO:0048522
GO:0034112
GO:0034110
GO:0031324
GO:0007165
GO:0007166
GO:0007167
GO:0007169
GO:0044710
GO:0044711
GO:0045785
GO:0016020
GO:0070848
GO:0044093
GO:0044092
GO:0098644
GO:0098643
GO:0034361
GO:0006935
GO:0051050
GO:0034368
GO:0034369
GO:0098589
GO:0019899
GO:2001141
GO:0010035
GO:0051707
GO:0010033
GO:0051704
GO:0043234
GO:0043235
GO:0042613
GO:0043230
GO:0044249
GO:0005829
GO:0001934
GO:0010628
GO:0048002
GO:0010646
GO:0001568
GO:0072562
GO:0016491
GO:0007186
GO:0009887
GO:0050793
GO:0050790
GO:0009889
GO:0009888
GO:0050794
GO:0051239
GO:0051234
GO:0051336
GO:0044767
GO:0022892
GO:0050896
GO:0051338
GO:0034385
GO:0002694
GO:2000145
GO:2000147
GO:0010562
GO:0032103
GO:0032101
GO:0051246
GO:0002495
GO:1990777
GO:0070887
GO:0044699
GO:0043408
GO:0001948
GO:0051249
GO:0031091
GO:0005581
GO:0044057
GO:0005583
GO:0051240
GO:0051241
GO:0001944
GO:0051247
GO:1903039
GO:0031399
GO:0032403
GO:1903034
GO:1903037
GO:0040011
GO:0005215
GO:0043270
GO:0051270
GO:0070838
GO:0030801
GO:1902680
GO:0005515
GO:0048731
GO:0005102
GO:0070374
GO:0070372
GO:0016337
GO:0050865
GO:0098552
GO:0043227
GO:0004672
GO:0045935
GO:0045937
GO:0061138
GO:0055065
GO:0050918
GO:0035295
GO:0007507
GO:0003700
GO:0051924
GO:0044237
GO:0070653
GO:0019220
GO:0019222
GO:0048585
GO:0048584
GO:0048583
GO:0032844
GO:0060089
GO:0072359
GO:0072358
GO:0060326
GO:1901362
GO:0071840
GO:0009966
GO:0009967
GO:0001822
GO:0048513
GO:0048514
GO:0048518
GO:0048519
GO:0042127
GO:0031589
GO:0042129
GO:0019901
GO:0019900
GO:0042221
GO:0055114
GO:0003008
GO:0002504
GO:0044707
GO:0002376
GO:0065010
GO:0050921
GO:0098590
GO:0033674
GO:0006928
GO:0051674
GO:0003674
GO:0005622
GO:0042981
GO:0043226
GO:0043542
GO:0043549
GO:0019838
GO:0016477
GO:0016301
GO:0034097
GO:0006811
GO:0006810
GO:0006816
GO:0006952
GO:0003824
GO:0006950
GO:0023026
GO:0003823
GO:0006955
GO:1902533
GO:1902531
GO:0031982
GO:0023023
GO:0031401
GO:0001775
GO:0006355
GO:0044444
GO:0006357
GO:1901617
GO:0030155
GO:0030154
GO:0031012
GO:0043168
GO:0008236
GO:0009719
GO:0043169
GO:0043167
GO:0032270
GO:0032502
GO:0032501
GO:0009986
GO:0009987
GO:1903506
GO:0030799
GO:0072001
GO:0032879
GO:0051251
GO:0051252
GO:0050670
GO:0050671
GO:0042056
GO:0048754
GO:0043269
GO:0034367
GO:0045765
GO:0071704
GO:0071310
GO:0048729
GO:0030335
GO:0030334
GO:0051174
GO:0009058
GO:0051171
GO:0051173
GO:0051179
GO:1902578
GO:0051480
GO:0045121
GO:0071495
GO:0004888
GO:0080090
GO:0055074
GO:0010604
GO:0042330
GO:0009617
GO:0009611
GO:0031988
GO:0045834
GO:0019725
GO:0042611
GO:0044877
GO:0032934
GO:0060255
GO:0010873
GO:0015485
GO:0016616
GO:0048870
GO:0097367
GO:0007204
GO:0048878
GO:0030199
GO:0030198
GO:0005125
GO:0032946
GO:0032944
GO:1901576
GO:0004930
GO:0016043
GO:0065007
GO:0065009
GO:0065008
GO:0002040
GO:0000981
GO:0005737
GO:0042060
GO:0008150
GO:0008152
GO:0005539
GO:0016310
GO:0050801
GO:0023056
GO:0009790
GO:0023052
GO:0023051
GO:0010647
GO:0009653
GO:0043086
GO:0043085
GO:0072507
GO:0072503
GO:0022610
GO:0044459
GO:0001071
GO:0044238
GO:0060429
GO:0045597
GO:0045596
GO:0045595
GO:0045893
GO:0030003
GO:0055080
GO:0055082
GO:0008201
GO:0051093
GO:0032268
GO:0051094
GO:0005623
GO:0043170
GO:0045944
GO:0045860
GO:0097529
GO:1903508
GO:0038023
GO:0031328
GO:0031326
GO:0031325
GO:0045095
GO:0031323
GO:0004872
GO:0004871
GO:0010942
GO:0010941
GO:0005575
GO:0098805
GO:0010468
GO:0034109
GO:0007159
GO:0005887
GO:0005886
GO:0007155
GO:0007154
GO:1903561
GO:0032994
GO:0019199
GO:0032991
GO:0070663
GO:0098797
GO:0098796
GO:0005576
GO:0001932
GO:0005578
