# Supplementary material for: Functional networks inference from rule-based machine learning models
Source: BioData Min. 2016 Sep 5;9:28. doi: 10.1186/s13040-016-0106-4 (PMC5011349; doi:10.1186/s13040-016-0106-4)
Supplement: Supplementary file 4 — Enriched terms. Complete list of enriched terms for each dataset and network. (XZ 3041 kb) [file 13040_2016_106_MOESM4_ESM.xz › enriched_terms/pearson/LungM/SE_C4_cc.txt]

0.01770 extracellular region part (GO:0044421)
0.02280 extracellular region (GO:0005576)
0.02750 keratin filament (GO:0045095)
0.04260 cellular_component (GO:0005575)
