# Supplementary material for: Functional networks inference from rule-based machine learning models
Source: BioData Min. 2016 Sep 5;9:28. doi: 10.1186/s13040-016-0106-4 (PMC5011349; doi:10.1186/s13040-016-0106-4)
Supplement: Supplementary file 4 — Enriched terms. Complete list of enriched terms for each dataset and network. (XZ 3041 kb) [file 13040_2016_106_MOESM4_ESM.xz › enriched_terms/pearson/LungM/SE_C2_p.txt]

0.00000 Gonadotropin releasing hormone receptor pathway (P06664)
0.00005 Heterotrimeric G-protein signaling pathway-Gq alpha and Go alpha mediated pathway (P00027)
0.00014 Inflammation mediated by chemokine and cytokine signaling pathway (P00031)
0.00043 Thyrotropin-releasing hormone receptor signaling pathway (P04394)
0.00083 5HT2 type receptor mediated signaling pathway (P04374)
0.00233 CCKR signaling map (P06959)
0.00408 Oxytocin receptor mediated signaling pathway (P04391)
0.00918 Blood coagulation (P00011)
0.02580 Angiotensin II-stimulated signaling through G proteins and beta-arrestin (P05911)
0.03390 B cell activation (P00010)
0.04430 Endogenous_cannabinoid_signaling (P05730)
