# Supplementary material for: Functional networks inference from rule-based machine learning models
Source: BioData Min. 2016 Sep 5;9:28. doi: 10.1186/s13040-016-0106-4 (PMC5011349; doi:10.1186/s13040-016-0106-4)
Supplement: Supplementary file 4 — Enriched terms. Complete list of enriched terms for each dataset and network. (XZ 3041 kb) [file 13040_2016_106_MOESM4_ESM.xz › enriched_terms/pearson/LungM/SE_C2_mf.txt]

0.00000 molecular_function (GO:0003674)
0.00000 protein binding (GO:0005515)
0.00000 binding (GO:0005488)
0.00043 kinase activity (GO:0016301)
0.00047 protein kinase activity (GO:0004672)
0.00048 receptor binding (GO:0005102)
0.00257 phosphotransferase activity, alcohol group as acceptor (GO:0016773)
0.00288 transferase activity, transferring phosphorus-containing groups (GO:0016772)
0.00367 ion binding (GO:0043167)
0.00696 transmembrane signaling receptor activity (GO:0004888)
0.00809 growth factor binding (GO:0019838)
0.00873 signaling receptor activity (GO:0038023)
0.01210 receptor activity (GO:0004872)
0.02180 anion binding (GO:0043168)
0.03750 signal transducer activity (GO:0004871)
0.04300 molecular transducer activity (GO:0060089)
0.04370 enzyme binding (GO:0019899)
