# Supplementary material for: Functional networks inference from rule-based machine learning models
Source: BioData Min. 2016 Sep 5;9:28. doi: 10.1186/s13040-016-0106-4 (PMC5011349; doi:10.1186/s13040-016-0106-4)
Supplement: Supplementary file 4 — Enriched terms. Complete list of enriched terms for each dataset and network. (XZ 3041 kb) [file 13040_2016_106_MOESM4_ESM.xz › enriched_terms/pearson/LungM/SN_C2_p.txt]

0.00000 Inflammation mediated by chemokine and cytokine signaling pathway (P00031)
0.00000 Gonadotropin releasing hormone receptor pathway (P06664)
0.00000 T cell activation (P00053)
0.00000 Blood coagulation (P00011)
0.00002 CCKR signaling map (P06959)
0.00039 Heterotrimeric G-protein signaling pathway-Gq alpha and Go alpha mediated pathway (P00027)
0.00073 Integrin signalling pathway (P00034)
0.00091 B cell activation (P00010)
0.00092 Thyrotropin-releasing hormone receptor signaling pathway (P04394)
0.01250 5HT2 type receptor mediated signaling pathway (P04374)
0.02050 Oxytocin receptor mediated signaling pathway (P04391)
0.04920 Heterotrimeric G-protein signaling pathway-Gi alpha and Gs alpha mediated pathway (P00026)
