# Supplementary material for: Functional networks inference from rule-based machine learning models
Source: BioData Min. 2016 Sep 5;9:28. doi: 10.1186/s13040-016-0106-4 (PMC5011349; doi:10.1186/s13040-016-0106-4)
Supplement: Supplementary file 4 — Enriched terms. Complete list of enriched terms for each dataset and network. (XZ 3041 kb) [file 13040_2016_106_MOESM4_ESM.xz › enriched_terms/pearson/LungM/SN_C2_cc.txt]

0.00000 cellular_component (GO:0005575)
0.00000 extracellular region (GO:0005576)
0.00000 extracellular region part (GO:0044421)
0.00000 vesicle (GO:0031982)
0.00000 membrane-bounded vesicle (GO:0031988)
0.00000 extracellular organelle (GO:0043230)
0.00000 extracellular vesicle (GO:1903561)
0.00000 extracellular exosome (GO:0070062)
0.00000 extracellular membrane-bounded organelle (GO:0065010)
0.00000 extracellular space (GO:0005615)
0.00000 plasma membrane part (GO:0044459)
0.00000 cell periphery (GO:0071944)
0.00000 plasma membrane (GO:0005886)
0.00000 organelle (GO:0043226)
0.00000 membrane-bounded organelle (GO:0043227)
0.00000 cell part (GO:0044464)
0.00000 cell (GO:0005623)
0.00000 membrane part (GO:0044425)
0.00000 membrane (GO:0016020)
0.00000 cell surface (GO:0009986)
0.00000 macromolecular complex (GO:0032991)
0.00000 extracellular matrix (GO:0031012)
0.00000 protein complex (GO:0043234)
0.00000 complex of collagen trimers (GO:0098644)
0.00000 fibrillar collagen trimer (GO:0005583)
0.00000 banded collagen fibril (GO:0098643)
0.00000 membrane region (GO:0098589)
0.00000 blood microparticle (GO:0072562)
0.00000 collagen trimer (GO:0005581)
0.00000 external side of plasma membrane (GO:0009897)
0.00000 plasma membrane protein complex (GO:0098797)
0.00000 extracellular matrix component (GO:0044420)
0.00001 side of membrane (GO:0098552)
0.00001 proteinaceous extracellular matrix (GO:0005578)
0.00003 membrane raft (GO:0045121)
0.00003 receptor complex (GO:0043235)
0.00005 MHC protein complex (GO:0042611)
0.00006 MHC class II protein complex (GO:0042613)
0.00019 cytoplasm (GO:0005737)
0.00020 intrinsic component of plasma membrane (GO:0031226)
0.00033 intracellular (GO:0005622)
0.00055 plasma membrane region (GO:0098590)
0.00065 intracellular part (GO:0044424)
0.00132 integral component of plasma membrane (GO:0005887)
0.00180 whole membrane (GO:0098805)
0.00447 lipoprotein particle (GO:1990777)
0.00447 plasma lipoprotein particle (GO:0034358)
0.00833 protein-lipid complex (GO:0032994)
0.01340 cytoplasmic part (GO:0044444)
0.02360 cytosol (GO:0005829)
0.03920 triglyceride-rich lipoprotein particle (GO:0034385)
0.03920 very-low-density lipoprotein particle (GO:0034361)
0.03920 platelet alpha granule (GO:0031091)
0.04490 membrane protein complex (GO:0098796)
