# Supplementary material for: Functional networks inference from rule-based machine learning models
Source: BioData Min. 2016 Sep 5;9:28. doi: 10.1186/s13040-016-0106-4 (PMC5011349; doi:10.1186/s13040-016-0106-4)
Supplement: Supplementary file 4 — Enriched terms. Complete list of enriched terms for each dataset and network. (XZ 3041 kb) [file 13040_2016_106_MOESM4_ESM.xz › enriched_terms/pearson/LungM/SE_C2_cc.txt]

0.00000 extracellular space (GO:0005615)
0.00000 extracellular region (GO:0005576)
0.00000 extracellular region part (GO:0044421)
0.00004 cellular_component (GO:0005575)
0.00006 plasma membrane part (GO:0044459)
0.00011 vesicle (GO:0031982)
0.00035 cell periphery (GO:0071944)
0.00049 plasma membrane (GO:0005886)
0.00074 extracellular organelle (GO:0043230)
0.00074 extracellular vesicle (GO:1903561)
0.00134 extracellular exosome (GO:0070062)
0.00134 extracellular membrane-bounded organelle (GO:0065010)
0.00202 membrane-bounded vesicle (GO:0031988)
0.00508 fibrillar collagen trimer (GO:0005583)
0.00508 banded collagen fibril (GO:0098643)
0.01560 complex of collagen trimers (GO:0098644)
0.01570 extracellular matrix component (GO:0044420)
0.03190 membrane part (GO:0044425)
0.03690 collagen trimer (GO:0005581)
0.03690 triglyceride-rich lipoprotein particle (GO:0034385)
0.03690 very-low-density lipoprotein particle (GO:0034361)
