# Supplementary material for: Functional networks inference from rule-based machine learning models
Source: BioData Min. 2016 Sep 5;9:28. doi: 10.1186/s13040-016-0106-4 (PMC5011349; doi:10.1186/s13040-016-0106-4)
Supplement: Supplementary file 4 — Enriched terms. Complete list of enriched terms for each dataset and network. (XZ 3041 kb) [file 13040_2016_106_MOESM4_ESM.xz › enriched_terms/pearson/LungM/SE_C4_bp.txt]

0.00010 response to chemical (GO:0042221)
0.00401 response to stimulus (GO:0050896)
0.00659 enzyme linked receptor protein signaling pathway (GO:0007167)
0.00709 biological_process (GO:0008150)
0.02630 single-organism process (GO:0044699)
0.03560 cellular process (GO:0009987)
0.03570 single-organism cellular process (GO:0044763)
