# Supplementary material for: Functional networks inference from rule-based machine learning models
Source: BioData Min. 2016 Sep 5;9:28. doi: 10.1186/s13040-016-0106-4 (PMC5011349; doi:10.1186/s13040-016-0106-4)
Supplement: Supplementary file 4 — Enriched terms. Complete list of enriched terms for each dataset and network. (XZ 3041 kb) [file 13040_2016_106_MOESM4_ESM.xz › enriched_terms/pearson/LungM/SN_C2_bp.txt]

0.00000 biological_process (GO:0008150)
0.00000 response to stimulus (GO:0050896)
0.00000 single-organism process (GO:0044699)
0.00000 single-multicellular organism process (GO:0044707)
0.00000 biological regulation (GO:0065007)
0.00000 cellular process (GO:0009987)
0.00000 multicellular organismal process (GO:0032501)
0.00000 regulation of biological process (GO:0050789)
0.00000 single-organism cellular process (GO:0044763)
0.00000 response to chemical (GO:0042221)
0.00000 regulation of cellular process (GO:0050794)
0.00000 positive regulation of biological process (GO:0048518)
0.00000 positive regulation of cellular process (GO:0048522)
0.00000 multicellular organismal development (GO:0007275)
0.00000 cellular response to stimulus (GO:0051716)
0.00000 developmental process (GO:0032502)
0.00000 single-organism developmental process (GO:0044767)
0.00000 system development (GO:0048731)
0.00000 anatomical structure development (GO:0048856)
0.00000 regulation of cellular metabolic process (GO:0031323)
0.00000 positive regulation of cellular metabolic process (GO:0031325)
0.00000 regulation of multicellular organismal process (GO:0051239)
0.00000 regulation of localization (GO:0032879)
0.00000 cellular response to chemical stimulus (GO:0070887)
0.00000 regulation of metabolic process (GO:0019222)
0.00000 immune system process (GO:0002376)
0.00000 regulation of primary metabolic process (GO:0080090)
0.00000 regulation of phosphate metabolic process (GO:0019220)
0.00000 regulation of phosphorus metabolic process (GO:0051174)
0.00000 negative regulation of biological process (GO:0048519)
0.00000 response to organic substance (GO:0010033)
0.00000 signal transduction (GO:0007165)
0.00000 organ development (GO:0048513)
0.00000 single organism signaling (GO:0044700)
0.00000 signaling (GO:0023052)
0.00000 regulation of biological quality (GO:0065008)
0.00000 positive regulation of metabolic process (GO:0009893)
0.00000 negative regulation of cellular process (GO:0048523)
0.00000 positive regulation of phosphorus metabolic process (GO:0010562)
0.00000 positive regulation of phosphate metabolic process (GO:0045937)
0.00000 cell surface receptor signaling pathway (GO:0007166)
0.00000 cell communication (GO:0007154)
0.00000 regulation of phosphorylation (GO:0042325)
0.00000 locomotion (GO:0040011)
0.00000 response to external stimulus (GO:0009605)
0.00000 regulation of response to stimulus (GO:0048583)
0.00000 regulation of macromolecule metabolic process (GO:0060255)
0.00000 positive regulation of response to stimulus (GO:0048584)
0.00000 cell adhesion (GO:0007155)
0.00000 regulation of molecular function (GO:0065009)
0.00000 positive regulation of macromolecule metabolic process (GO:0010604)
0.00000 chemotaxis (GO:0006935)
0.00000 taxis (GO:0042330)
0.00000 regulation of cell proliferation (GO:0042127)
0.00000 biological adhesion (GO:0022610)
0.00000 homeostatic process (GO:0042592)
0.00000 regulation of apoptotic process (GO:0042981)
0.00000 regulation of cell death (GO:0010941)
0.00000 regulation of protein phosphorylation (GO:0001932)
0.00000 circulatory system development (GO:0072359)
0.00000 cardiovascular system development (GO:0072358)
0.00000 regulation of catalytic activity (GO:0050790)
0.00000 regulation of programmed cell death (GO:0043067)
0.00000 chemical homeostasis (GO:0048878)
0.00000 regulation of cell adhesion (GO:0030155)
0.00000 localization (GO:0051179)
0.00000 regulation of protein modification process (GO:0031399)
0.00000 response to stress (GO:0006950)
0.00000 cellular response to organic substance (GO:0071310)
0.00000 positive regulation of phosphorylation (GO:0042327)
0.00000 regulation of transport (GO:0051049)
0.00000 cell migration (GO:0016477)
0.00000 positive regulation of protein phosphorylation (GO:0001934)
0.00000 cellular metal ion homeostasis (GO:0006875)
0.00000 regulation of developmental process (GO:0050793)
0.00000 localization of cell (GO:0051674)
0.00000 cell motility (GO:0048870)
0.00000 regulation of cellular protein metabolic process (GO:0032268)
0.00000 organic substance metabolic process (GO:0071704)
0.00000 negative regulation of apoptotic process (GO:0043066)
0.00000 positive regulation of cellular protein metabolic process (GO:0032270)
0.00000 regulation of protein metabolic process (GO:0051246)
0.00000 cell differentiation (GO:0030154)
0.00000 cellular divalent inorganic cation homeostasis (GO:0072503)
0.00000 divalent inorganic cation homeostasis (GO:0072507)
0.00000 metal ion homeostasis (GO:0055065)
0.00000 negative regulation of programmed cell death (GO:0043069)
0.00000 metabolic process (GO:0008152)
0.00000 positive regulation of protein modification process (GO:0031401)
0.00000 cellular calcium ion homeostasis (GO:0006874)
0.00000 negative regulation of cell death (GO:0060548)
0.00000 positive regulation of intracellular signal transduction (GO:1902533)
0.00000 regulation of multicellular organismal development (GO:2000026)
0.00000 cytosolic calcium ion homeostasis (GO:0051480)
0.00000 positive regulation of multicellular organismal process (GO:0051240)
0.00000 regulation of MAPK cascade (GO:0043408)
0.00000 regulation of cell communication (GO:0010646)
0.00000 positive regulation of cell proliferation (GO:0008284)
0.00000 ion homeostasis (GO:0050801)
0.00000 tissue development (GO:0009888)
0.00000 calcium ion homeostasis (GO:0055074)
0.00000 cellular cation homeostasis (GO:0030003)
0.00000 regulation of intracellular signal transduction (GO:1902531)
0.00000 regulation of homeostatic process (GO:0032844)
0.00000 cell chemotaxis (GO:0060326)
0.00000 cellular chemical homeostasis (GO:0055082)
0.00000 positive regulation of molecular function (GO:0044093)
0.00000 regulation of signaling (GO:0023051)
0.00000 cellular ion homeostasis (GO:0006873)
0.00000 positive regulation of protein metabolic process (GO:0051247)
0.00000 positive regulation of cell communication (GO:0010647)
0.00000 single organism cell adhesion (GO:0098602)
0.00000 cation homeostasis (GO:0055080)
0.00000 movement of cell or subcellular component (GO:0006928)
0.00000 positive regulation of signaling (GO:0023056)
0.00000 positive regulation of catalytic activity (GO:0043085)
0.00000 positive regulation of signal transduction (GO:0009967)
0.00000 inorganic ion homeostasis (GO:0098771)
0.00000 cellular homeostasis (GO:0019725)
0.00000 regulation of signal transduction (GO:0009966)
0.00000 positive regulation of cytosolic calcium ion concentration (GO:0007204)
0.00000 positive regulation of transferase activity (GO:0051347)
0.00000 organ morphogenesis (GO:0009887)
0.00000 regulation of immune system process (GO:0002682)
0.00000 cell activation (GO:0001775)
0.00000 positive regulation of cell adhesion (GO:0045785)
0.00000 regulation of transferase activity (GO:0051338)
0.00000 positive regulation of MAPK cascade (GO:0043410)
0.00000 regulation of kinase activity (GO:0043549)
0.00000 regulation of cellular component movement (GO:0051270)
0.00001 regulation of cellular biosynthetic process (GO:0031326)
0.00001 primary metabolic process (GO:0044238)
0.00001 regulation of biosynthetic process (GO:0009889)
0.00001 anatomical structure morphogenesis (GO:0009653)
0.00001 positive regulation of nucleobase-containing compound metabolic process (GO:0045935)
0.00001 vasculature development (GO:0001944)
0.00001 enzyme linked receptor protein signaling pathway (GO:0007167)
0.00001 blood vessel development (GO:0001568)
0.00001 regulation of nucleobase-containing compound metabolic process (GO:0019219)
0.00001 regulation of cell motility (GO:2000145)
0.00002 cellular developmental process (GO:0048869)
0.00002 negative regulation of multicellular organismal process (GO:0051241)
0.00002 leukocyte migration (GO:0050900)
0.00002 positive regulation of nitrogen compound metabolic process (GO:0051173)
0.00002 response to endogenous stimulus (GO:0009719)
0.00002 G-protein coupled receptor signaling pathway (GO:0007186)
0.00002 regulation of ion transport (GO:0043269)
0.00003 phosphate-containing compound metabolic process (GO:0006796)
0.00003 cellular metabolic process (GO:0044237)
0.00003 positive regulation of biosynthetic process (GO:0009891)
0.00003 regulation of locomotion (GO:0040012)
0.00003 positive regulation of cellular biosynthetic process (GO:0031328)
0.00003 positive regulation of immune system process (GO:0002684)
0.00003 renal system development (GO:0072001)
0.00004 regulation of nitrogen compound metabolic process (GO:0051171)
0.00004 positive regulation of kinase activity (GO:0033674)
0.00005 response to wounding (GO:0009611)
0.00005 single organismal cell-cell adhesion (GO:0016337)
0.00005 leukocyte chemotaxis (GO:0030595)
0.00005 urogenital system development (GO:0001655)
0.00006 cell-cell adhesion (GO:0098609)
0.00006 regulation of cell-cell adhesion (GO:0022407)
0.00006 regulation of protein kinase activity (GO:0045859)
0.00006 phosphorus metabolic process (GO:0006793)
0.00006 positive regulation of locomotion (GO:0040017)
0.00007 regulation of metal ion transport (GO:0010959)
0.00007 positive regulation of cell motility (GO:2000147)
0.00010 positive regulation of cellular component movement (GO:0051272)
0.00010 positive regulation of developmental process (GO:0051094)
0.00012 cellular response to endogenous stimulus (GO:0071495)
0.00012 regulation of cell migration (GO:0030334)
0.00013 regulation of ion homeostasis (GO:2000021)
0.00014 organic substance biosynthetic process (GO:1901576)
0.00014 regulation of RNA biosynthetic process (GO:2001141)
0.00016 macromolecule metabolic process (GO:0043170)
0.00017 regulation of anatomical structure morphogenesis (GO:0022603)
0.00018 response to oxygen-containing compound (GO:1901700)
0.00021 biosynthetic process (GO:0009058)
0.00027 embryo development (GO:0009790)
0.00028 positive regulation of protein kinase activity (GO:0045860)
0.00036 regulation of transcription, DNA-templated (GO:0006355)
0.00036 regulation of response to external stimulus (GO:0032101)
0.00038 positive regulation of ion transport (GO:0043270)
0.00049 myeloid leukocyte migration (GO:0097529)
0.00050 cell-substrate adhesion (GO:0031589)
0.00050 regulation of lymphocyte proliferation (GO:0050670)
0.00051 positive regulation of transcription from RNA polymerase II promoter (GO:0045944)
0.00051 positive regulation of cell migration (GO:0030335)
0.00060 regulation of nucleic acid-templated transcription (GO:1903506)
0.00060 regulation of vasculature development (GO:1901342)
0.00060 regulation of mononuclear cell proliferation (GO:0032944)
0.00060 wound healing (GO:0042060)
0.00063 regulation of ERK1 and ERK2 cascade (GO:0070372)
0.00063 leukocyte cell-cell adhesion (GO:0007159)
0.00064 regulation of calcium ion transport (GO:0051924)
0.00066 positive chemotaxis (GO:0050918)
0.00069 positive regulation of transport (GO:0051050)
0.00075 positive regulation of ERK1 and ERK2 cascade (GO:0070374)
0.00076 ion transport (GO:0006811)
0.00082 regulation of cell differentiation (GO:0045595)
0.00084 regulation of RNA metabolic process (GO:0051252)
0.00086 negative regulation of developmental process (GO:0051093)
0.00086 regulation of leukocyte proliferation (GO:0070663)
0.00086 positive regulation of cell-cell adhesion (GO:0022409)
0.00089 epithelium development (GO:0060429)
0.00099 phosphorylation (GO:0016310)
0.00102 skeletal system development (GO:0001501)
0.00105 response to other organism (GO:0051707)
0.00105 response to external biotic stimulus (GO:0043207)
0.00106 kidney development (GO:0001822)
0.00107 transmembrane receptor protein tyrosine kinase signaling pathway (GO:0007169)
0.00111 regulation of cellular localization (GO:0060341)
0.00113 single-organism localization (GO:1902578)
0.00134 regulation of angiogenesis (GO:0045765)
0.00141 extracellular structure organization (GO:0043062)
0.00141 extracellular matrix organization (GO:0030198)
0.00148 positive regulation of RNA metabolic process (GO:0051254)
0.00154 cellular component organization (GO:0016043)
0.00169 homotypic cell-cell adhesion (GO:0034109)
0.00173 protein phosphorylation (GO:0006468)
0.00177 positive regulation of nucleic acid-templated transcription (GO:1903508)
0.00177 positive regulation of transcription, DNA-templated (GO:0045893)
0.00182 negative regulation of metabolic process (GO:0009892)
0.00183 organic cyclic compound biosynthetic process (GO:1901362)
0.00193 heart development (GO:0007507)
0.00200 positive regulation of RNA biosynthetic process (GO:1902680)
0.00203 regulation of gene expression (GO:0010468)
0.00208 regulation of system process (GO:0044057)
0.00217 antigen processing and presentation of peptide antigen (GO:0048002)
0.00227 defense response (GO:0006952)
0.00249 antigen processing and presentation (GO:0019882)
0.00266 response to biotic stimulus (GO:0009607)
0.00273 cellular component organization or biogenesis (GO:0071840)
0.00275 regulation of macromolecule biosynthetic process (GO:0010556)
0.00281 negative regulation of response to stimulus (GO:0048585)
0.00295 regulation of transcription from RNA polymerase II promoter (GO:0006357)
0.00301 regulation of leukocyte cell-cell adhesion (GO:1903037)
0.00328 system process (GO:0003008)
0.00378 regulation of cell activation (GO:0050865)
0.00379 positive regulation of lipid metabolic process (GO:0045834)
0.00432 positive regulation of chemotaxis (GO:0050921)
0.00448 positive regulation of gene expression (GO:0010628)
0.00503 positive regulation of macromolecule biosynthetic process (GO:0010557)
0.00576 antigen processing and presentation of peptide or polysaccharide antigen via MHC class II (GO:0002504)
0.00576 antigen processing and presentation of peptide antigen via MHC class II (GO:0002495)
0.00612 calcium ion transport (GO:0006816)
0.00612 cellular biosynthetic process (GO:0044249)
0.00629 response to bacterium (GO:0009617)
0.00632 negative regulation of cellular metabolic process (GO:0031324)
0.00725 positive regulation of behavior (GO:0048520)
0.00810 positive regulation of homotypic cell-cell adhesion (GO:0034112)
0.00810 positive regulation of leukocyte cell-cell adhesion (GO:1903039)
0.00838 response to cytokine (GO:0034097)
0.00873 response to growth factor (GO:0070848)
0.00925 establishment of localization (GO:0051234)
0.01070 positive regulation of cell death (GO:0010942)
0.01100 regulation of lymphocyte activation (GO:0051249)
0.01110 positive regulation of blood circulation (GO:1903524)
0.01170 single-organism transport (GO:0044765)
0.01180 tube development (GO:0035295)
0.01220 immune response (GO:0006955)
0.01260 single-organism biosynthetic process (GO:0044711)
0.01260 regulation of hydrolase activity (GO:0051336)
0.01340 regulation of homotypic cell-cell adhesion (GO:0034110)
0.01630 regulation of cyclic nucleotide metabolic process (GO:0030799)
0.01660 negative regulation of cell differentiation (GO:0045596)
0.01730 divalent metal ion transport (GO:0070838)
0.01730 divalent inorganic cation transport (GO:0072511)
0.01760 regulation of leukocyte activation (GO:0002694)
0.01820 regulation of cAMP metabolic process (GO:0030814)
0.01960 epithelial cell differentiation (GO:0030855)
0.02050 collagen fibril organization (GO:0030199)
0.02080 endothelial cell migration (GO:0043542)
0.02090 negative regulation of catalytic activity (GO:0043086)
0.02150 transport (GO:0006810)
0.02180 organic hydroxy compound biosynthetic process (GO:1901617)
0.02220 sprouting angiogenesis (GO:0002040)
0.02220 regulation of cellular macromolecule biosynthetic process (GO:2000112)
0.02270 regulation of blood circulation (GO:1903522)
0.02410 response to inorganic substance (GO:0010035)
0.02450 regulation of response to wounding (GO:1903034)
0.02620 branching morphogenesis of an epithelial tube (GO:0048754)
0.02620 morphogenesis of a branching epithelium (GO:0061138)
0.02620 plasma lipoprotein particle remodeling (GO:0034369)
0.02620 protein-lipid complex remodeling (GO:0034368)
0.02620 macromolecular complex remodeling (GO:0034367)
0.02640 positive regulation of cholesterol esterification (GO:0010873)
0.02930 embryonic morphogenesis (GO:0048598)
0.02930 positive regulation of lymphocyte activation (GO:0051251)
0.02990 tissue morphogenesis (GO:0048729)
0.03120 regulation of body fluid levels (GO:0050878)
0.03400 positive regulation of response to external stimulus (GO:0032103)
0.03680 single-organism metabolic process (GO:0044710)
0.03990 protein metabolic process (GO:0019538)
0.04080 positive regulation of lymphocyte proliferation (GO:0050671)
0.04080 positive regulation of cyclic nucleotide metabolic process (GO:0030801)
0.04080 regulation of T cell proliferation (GO:0042129)
0.04270 negative regulation of molecular function (GO:0044092)
0.04360 regulation of cellular component organization (GO:0051128)
0.04460 blood vessel morphogenesis (GO:0048514)
0.04590 multi-organism process (GO:0051704)
0.04910 positive regulation of mononuclear cell proliferation (GO:0032946)
0.04960 oxidation-reduction process (GO:0055114)
