# Supplementary material for: Functional networks inference from rule-based machine learning models
Source: BioData Min. 2016 Sep 5;9:28. doi: 10.1186/s13040-016-0106-4 (PMC5011349; doi:10.1186/s13040-016-0106-4)
Supplement: Supplementary file 4 — Enriched terms. Complete list of enriched terms for each dataset and network. (XZ 3041 kb) [file 13040_2016_106_MOESM4_ESM.xz › enriched_terms/pearson/LungM/SN_C4_mf.txt]

0.00000 molecular_function (GO:0003674)
0.00000 protein binding (GO:0005515)
0.00001 binding (GO:0005488)
0.00041 protein kinase activity (GO:0004672)
0.00134 kinase activity (GO:0016301)
0.00212 phosphotransferase activity, alcohol group as acceptor (GO:0016773)
0.00233 receptor binding (GO:0005102)
0.00337 growth factor binding (GO:0019838)
0.00750 transferase activity, transferring phosphorus-containing groups (GO:0016772)
0.00922 transmembrane signaling receptor activity (GO:0004888)
0.00994 signaling receptor activity (GO:0038023)
0.01100 ion binding (GO:0043167)
0.01190 receptor activity (GO:0004872)
0.01230 anion binding (GO:0043168)
0.03020 heparin binding (GO:0008201)
0.03520 signal transducer activity (GO:0004871)
0.03590 molecular transducer activity (GO:0060089)
