# Supplementary material for: Functional networks inference from rule-based machine learning models
Source: BioData Min. 2016 Sep 5;9:28. doi: 10.1186/s13040-016-0106-4 (PMC5011349; doi:10.1186/s13040-016-0106-4)
Supplement: Supplementary file 4 — Enriched terms. Complete list of enriched terms for each dataset and network. (XZ 3041 kb) [file 13040_2016_106_MOESM4_ESM.xz › enriched_terms/pearson/GSE3726/SN_C4_p.txt]

0.00000 Integrin signalling pathway (P00034)
0.00000 Gonadotropin releasing hormone receptor pathway (P06664)
0.00000 Ubiquitin proteasome pathway (P00060)
0.00003 Inflammation mediated by chemokine and cytokine signaling pathway (P00031)
0.00004 Angiogenesis (P00005)
0.00014 EGF receptor signaling pathway (P00018)
0.00021 Parkinson disease (P00049)
0.00028 T cell activation (P00053)
0.00048 Apoptosis signaling pathway (P00006)
0.00059 CCKR signaling map (P06959)
0.00340 Cytoskeletal regulation by Rho GTPase (P00016)
0.00397 Ras Pathway (P04393)
0.01020 FGF signaling pathway (P00021)
0.01080 VEGF signaling pathway (P00056)
0.01240 PDGF signaling pathway (P00047)
0.01680 General transcription regulation (P00023)
0.02560 p38 MAPK pathway (P05918)
0.02870 Transcription regulation by bZIP transcription factor (P00055)
0.04270 B cell activation (P00010)
