# Supplementary material for: Functional networks inference from rule-based machine learning models
Source: BioData Min. 2016 Sep 5;9:28. doi: 10.1186/s13040-016-0106-4 (PMC5011349; doi:10.1186/s13040-016-0106-4)
Supplement: Supplementary file 4 — Enriched terms. Complete list of enriched terms for each dataset and network. (XZ 3041 kb) [file 13040_2016_106_MOESM4_ESM.xz › enriched_terms/pearson/GSE3726/SN_C4_bp.txt]

0.00000 biological_process (GO:0008150)
0.00000 cellular process (GO:0009987)
0.00000 biological regulation (GO:0065007)
0.00000 regulation of biological process (GO:0050789)
0.00000 regulation of cellular process (GO:0050794)
0.00000 macromolecule metabolic process (GO:0043170)
0.00000 regulation of metabolic process (GO:0019222)
0.00000 cellular macromolecule metabolic process (GO:0044260)
0.00000 primary metabolic process (GO:0044238)
0.00000 organic substance metabolic process (GO:0071704)
0.00000 metabolic process (GO:0008152)
0.00000 single-organism cellular process (GO:0044763)
0.00000 single-organism process (GO:0044699)
0.00000 cellular metabolic process (GO:0044237)
0.00000 regulation of macromolecule metabolic process (GO:0060255)
0.00000 regulation of cellular metabolic process (GO:0031323)
0.00000 regulation of primary metabolic process (GO:0080090)
0.00000 positive regulation of biological process (GO:0048518)
0.00000 protein metabolic process (GO:0019538)
0.00000 cellular component organization or biogenesis (GO:0071840)
0.00000 cellular protein metabolic process (GO:0044267)
0.00000 positive regulation of cellular process (GO:0048522)
0.00000 cellular component organization (GO:0016043)
0.00000 positive regulation of metabolic process (GO:0009893)
0.00000 response to stimulus (GO:0050896)
0.00000 negative regulation of biological process (GO:0048519)
0.00000 cellular response to stimulus (GO:0051716)
0.00000 negative regulation of cellular process (GO:0048523)
0.00000 regulation of nitrogen compound metabolic process (GO:0051171)
0.00000 positive regulation of macromolecule metabolic process (GO:0010604)
0.00000 regulation of nucleobase-containing compound metabolic process (GO:0019219)
0.00000 regulation of gene expression (GO:0010468)
0.00000 positive regulation of cellular metabolic process (GO:0031325)
0.00000 macromolecule modification (GO:0043412)
0.00000 regulation of protein metabolic process (GO:0051246)
0.00000 cellular protein modification process (GO:0006464)
0.00000 protein modification process (GO:0036211)
0.00000 regulation of cellular macromolecule biosynthetic process (GO:2000112)
0.00000 regulation of response to stimulus (GO:0048583)
0.00000 regulation of macromolecule biosynthetic process (GO:0010556)
0.00000 regulation of cellular protein metabolic process (GO:0032268)
0.00000 organelle organization (GO:0006996)
0.00000 regulation of cellular biosynthetic process (GO:0031326)
0.00000 regulation of biosynthetic process (GO:0009889)
0.00000 regulation of RNA metabolic process (GO:0051252)
0.00000 regulation of nucleic acid-templated transcription (GO:1903506)
0.00000 regulation of RNA biosynthetic process (GO:2001141)
0.00000 macromolecular complex subunit organization (GO:0043933)
0.00000 regulation of transcription, DNA-templated (GO:0006355)
0.00000 positive regulation of nitrogen compound metabolic process (GO:0051173)
0.00000 regulation of molecular function (GO:0065009)
0.00000 positive regulation of gene expression (GO:0010628)
0.00000 regulation of cell communication (GO:0010646)
0.00000 positive regulation of nucleobase-containing compound metabolic process (GO:0045935)
0.00000 regulation of cellular component organization (GO:0051128)
0.00000 gene expression (GO:0010467)
0.00000 positive regulation of response to stimulus (GO:0048584)
0.00000 regulation of protein modification process (GO:0031399)
0.00000 regulation of catalytic activity (GO:0050790)
0.00000 cellular nitrogen compound metabolic process (GO:0034641)
0.00000 positive regulation of RNA metabolic process (GO:0051254)
0.00000 regulation of signal transduction (GO:0009966)
0.00000 cellular component biogenesis (GO:0044085)
0.00000 negative regulation of metabolic process (GO:0009892)
0.00000 cell communication (GO:0007154)
0.00000 nucleobase-containing compound metabolic process (GO:0006139)
0.00000 single organism signaling (GO:0044700)
0.00000 signaling (GO:0023052)
0.00000 positive regulation of macromolecule biosynthetic process (GO:0010557)
0.00000 negative regulation of cellular metabolic process (GO:0031324)
0.00000 signal transduction (GO:0007165)
0.00000 regulation of signaling (GO:0023051)
0.00000 response to stress (GO:0006950)
0.00000 negative regulation of macromolecule metabolic process (GO:0010605)
0.00000 nitrogen compound metabolic process (GO:0006807)
0.00000 regulation of biological quality (GO:0065008)
0.00000 single-organism organelle organization (GO:1902589)
0.00000 positive regulation of protein metabolic process (GO:0051247)
0.00000 positive regulation of nucleic acid-templated transcription (GO:1903508)
0.00000 positive regulation of transcription, DNA-templated (GO:0045893)
0.00000 positive regulation of cellular biosynthetic process (GO:0031328)
0.00000 positive regulation of RNA biosynthetic process (GO:1902680)
0.00000 regulation of phosphorylation (GO:0042325)
0.00000 positive regulation of molecular function (GO:0044093)
0.00000 positive regulation of biosynthetic process (GO:0009891)
0.00000 cellular aromatic compound metabolic process (GO:0006725)
0.00000 regulation of phosphorus metabolic process (GO:0051174)
0.00000 regulation of phosphate metabolic process (GO:0019220)
0.00000 regulation of cellular response to stress (GO:0080135)
0.00000 localization (GO:0051179)
0.00000 nucleic acid metabolic process (GO:0090304)
0.00000 regulation of response to stress (GO:0080134)
0.00000 heterocycle metabolic process (GO:0046483)
0.00000 positive regulation of cellular protein metabolic process (GO:0032270)
0.00000 cellular localization (GO:0051641)
0.00000 organic cyclic compound metabolic process (GO:1901360)
0.00000 protein complex subunit organization (GO:0071822)
0.00000 regulation of localization (GO:0032879)
0.00000 regulation of transcription from RNA polymerase II promoter (GO:0006357)
0.00000 positive regulation of cell communication (GO:0010647)
0.00000 regulation of protein phosphorylation (GO:0001932)
0.00000 cellular response to stress (GO:0033554)
0.00000 RNA metabolic process (GO:0016070)
0.00000 single-organism developmental process (GO:0044767)
0.00000 developmental process (GO:0032502)
0.00000 cellular component assembly (GO:0022607)
0.00000 chromosome organization (GO:0051276)
0.00000 establishment of localization in cell (GO:0051649)
0.00000 phosphate-containing compound metabolic process (GO:0006796)
0.00000 proteolysis (GO:0006508)
0.00000 single-organism metabolic process (GO:0044710)
0.00000 phosphorus metabolic process (GO:0006793)
0.00000 protein modification by small protein conjugation or removal (GO:0070647)
0.00000 intracellular transport (GO:0046907)
0.00000 regulation of cell death (GO:0010941)
0.00000 positive regulation of transcription from RNA polymerase II promoter (GO:0045944)
0.00000 positive regulation of signaling (GO:0023056)
0.00000 regulation of catabolic process (GO:0009894)
0.00000 positive regulation of catalytic activity (GO:0043085)
0.00000 single-organism intracellular transport (GO:1902582)
0.00000 macromolecular complex assembly (GO:0065003)
0.00000 positive regulation of signal transduction (GO:0009967)
0.00000 cell differentiation (GO:0030154)
0.00000 positive regulation of protein modification process (GO:0031401)
0.00000 regulation of organelle organization (GO:0033043)
0.00000 establishment of localization (GO:0051234)
0.00000 response to chemical (GO:0042221)
0.00000 cell cycle (GO:0007049)
0.00000 regulation of developmental process (GO:0050793)
0.00000 protein phosphorylation (GO:0006468)
0.00000 cellular developmental process (GO:0048869)
0.00000 cell cycle process (GO:0022402)
0.00000 cellular response to organic substance (GO:0071310)
0.00000 negative regulation of cell death (GO:0060548)
0.00000 response to organic substance (GO:0010033)
0.00000 regulation of apoptotic process (GO:0042981)
0.00000 regulation of transferase activity (GO:0051338)
0.00000 regulation of programmed cell death (GO:0043067)
0.00000 anatomical structure development (GO:0048856)
0.00000 organic substance biosynthetic process (GO:1901576)
0.00000 positive regulation of cellular component organization (GO:0051130)
0.00000 regulation of cellular catabolic process (GO:0031329)
0.00000 negative regulation of programmed cell death (GO:0043069)
0.00000 cellular response to chemical stimulus (GO:0070887)
0.00000 protein complex assembly (GO:0006461)
0.00000 protein complex biogenesis (GO:0070271)
0.00000 negative regulation of response to stimulus (GO:0048585)
0.00000 biosynthetic process (GO:0009058)
0.00000 negative regulation of apoptotic process (GO:0043066)
0.00000 transport (GO:0006810)
0.00000 regulation of intracellular signal transduction (GO:1902531)
0.00000 peptidyl-amino acid modification (GO:0018193)
0.00000 regulation of cellular component biogenesis (GO:0044087)
0.00000 negative regulation of protein metabolic process (GO:0051248)
0.00000 phosphorylation (GO:0016310)
0.00000 cellular biosynthetic process (GO:0044249)
0.00000 macromolecule biosynthetic process (GO:0009059)
0.00000 positive regulation of phosphorylation (GO:0042327)
0.00000 single-organism localization (GO:1902578)
0.00000 regulation of cellular protein catabolic process (GO:1903362)
0.00000 regulation of multicellular organismal process (GO:0051239)
0.00000 negative regulation of cellular protein metabolic process (GO:0032269)
0.00000 regulation of proteolysis involved in cellular protein catabolic process (GO:1903050)
0.00000 cellular macromolecule biosynthetic process (GO:0034645)
0.00000 chromatin organization (GO:0006325)
0.00000 regulation of protein catabolic process (GO:0042176)
0.00000 regulation of transport (GO:0051049)
0.00000 cell cycle checkpoint (GO:0000075)
0.00000 positive regulation of protein phosphorylation (GO:0001934)
0.00000 negative regulation of nucleobase-containing compound metabolic process (GO:0045934)
0.00000 posttranscriptional regulation of gene expression (GO:0010608)
0.00000 cellular catabolic process (GO:0044248)
0.00000 positive regulation of phosphorus metabolic process (GO:0010562)
0.00000 positive regulation of phosphate metabolic process (GO:0045937)
0.00000 regulation of kinase activity (GO:0043549)
0.00001 positive regulation of organelle organization (GO:0010638)
0.00001 cellular response to DNA damage stimulus (GO:0006974)
0.00001 catabolic process (GO:0009056)
0.00001 cell surface receptor signaling pathway (GO:0007166)
0.00001 negative regulation of nitrogen compound metabolic process (GO:0051172)
0.00001 cytoplasmic transport (GO:0016482)
0.00001 single-organism transport (GO:0044765)
0.00001 protein modification by small protein conjugation (GO:0032446)
0.00001 single-multicellular organism process (GO:0044707)
0.00001 peptide biosynthetic process (GO:0043043)
0.00001 regulation of proteasomal protein catabolic process (GO:0061136)
0.00001 chromatin modification (GO:0016568)
0.00002 multicellular organismal development (GO:0007275)
0.00002 cellular nitrogen compound biosynthetic process (GO:0044271)
0.00002 peptide metabolic process (GO:0006518)
0.00002 mitotic cell cycle (GO:0000278)
0.00002 regulation of anatomical structure morphogenesis (GO:0022603)
0.00002 protein localization (GO:0008104)
0.00002 mitotic cell cycle process (GO:1903047)
0.00003 vesicle-mediated transport (GO:0016192)
0.00003 translation (GO:0006412)
0.00003 cellular protein localization (GO:0034613)
0.00003 cellular macromolecule localization (GO:0070727)
0.00004 regulation of protein kinase activity (GO:0045859)
0.00004 system development (GO:0048731)
0.00004 RNA processing (GO:0006396)
0.00005 negative regulation of cell communication (GO:0010648)
0.00005 multicellular organismal process (GO:0032501)
0.00006 regulation of proteolysis (GO:0030162)
0.00007 negative regulation of protein modification process (GO:0031400)
0.00007 cell adhesion (GO:0007155)
0.00008 regulation of protein localization (GO:0032880)
0.00008 biological adhesion (GO:0022610)
0.00009 regulation of hydrolase activity (GO:0051336)
0.00010 macromolecule localization (GO:0033036)
0.00011 regulation of cellular localization (GO:0060341)
0.00012 response to endogenous stimulus (GO:0009719)
0.00013 cellular response to endogenous stimulus (GO:0071495)
0.00014 negative regulation of signal transduction (GO:0009968)
0.00014 regulation of DNA metabolic process (GO:0051052)
0.00016 single-organism cellular localization (GO:1902580)
0.00019 positive regulation of intracellular signal transduction (GO:1902533)
0.00022 regulation of cell cycle (GO:0051726)
0.00027 peptidyl-lysine modification (GO:0018205)
0.00027 response to wounding (GO:0009611)
0.00028 membrane organization (GO:0061024)
0.00031 negative regulation of cellular macromolecule biosynthetic process (GO:2000113)
0.00032 negative regulation of signaling (GO:0023057)
0.00033 histone modification (GO:0016570)
0.00033 covalent chromatin modification (GO:0016569)
0.00034 regulation of cell differentiation (GO:0045595)
0.00041 regulation of cellular amide metabolic process (GO:0034248)
0.00043 negative regulation of gene expression (GO:0010629)
0.00046 negative regulation of cellular biosynthetic process (GO:0031327)
0.00047 regulation of cell proliferation (GO:0042127)
0.00051 regulation of translation (GO:0006417)
0.00053 regulation of apoptotic signaling pathway (GO:2001233)
0.00057 cellular macromolecule catabolic process (GO:0044265)
0.00059 intracellular signal transduction (GO:0035556)
0.00062 positive regulation of cellular component biogenesis (GO:0044089)
0.00068 response to abiotic stimulus (GO:0009628)
0.00081 negative regulation of biosynthetic process (GO:0009890)
0.00082 tissue development (GO:0009888)
0.00083 organic substance catabolic process (GO:1901575)
0.00095 negative regulation of macromolecule biosynthetic process (GO:0010558)
0.00101 ribonucleoprotein complex biogenesis (GO:0022613)
0.00103 regulation of protein ubiquitination (GO:0031396)
0.00111 negative regulation of phosphorus metabolic process (GO:0010563)
0.00111 negative regulation of phosphate metabolic process (GO:0045936)
0.00123 ribosome biogenesis (GO:0042254)
0.00126 single-organism membrane organization (GO:0044802)
0.00129 DNA integrity checkpoint (GO:0031570)
0.00132 positive regulation of transport (GO:0051050)
0.00136 negative regulation of RNA metabolic process (GO:0051253)
0.00143 locomotion (GO:0040011)
0.00153 protein ubiquitination (GO:0016567)
0.00154 macromolecule catabolic process (GO:0009057)
0.00164 protein localization to organelle (GO:0033365)
0.00186 ossification (GO:0001503)
0.00186 positive regulation of transferase activity (GO:0051347)
0.00197 amide biosynthetic process (GO:0043604)
0.00206 regulation of multicellular organismal development (GO:2000026)
0.00210 regulation of response to external stimulus (GO:0032101)
0.00223 negative regulation of molecular function (GO:0044092)
0.00228 regulation of protein modification by small protein conjugation or removal (GO:1903320)
0.00263 negative regulation of catabolic process (GO:0009895)
0.00272 regulation of immune system process (GO:0002682)
0.00274 positive regulation of hydrolase activity (GO:0051345)
0.00306 wound healing (GO:0042060)
0.00306 response to growth factor (GO:0070848)
0.00336 negative regulation of apoptotic signaling pathway (GO:2001234)
0.00353 DNA damage checkpoint (GO:0000077)
0.00381 translational initiation (GO:0006413)
0.00390 mitotic cell cycle checkpoint (GO:0007093)
0.00480 death (GO:0016265)
0.00480 cell death (GO:0008219)
0.00517 negative regulation of RNA biosynthetic process (GO:1902679)
0.00557 negative regulation of nucleic acid-templated transcription (GO:1903507)
0.00577 enzyme linked receptor protein signaling pathway (GO:0007167)
0.00584 negative regulation of transcription, DNA-templated (GO:0045892)
0.00663 regulation of proteasomal ubiquitin-dependent protein catabolic process (GO:0032434)
0.00715 cellular protein catabolic process (GO:0044257)
0.00723 regulation of cytoplasmic transport (GO:1903649)
0.00765 cellular response to growth factor stimulus (GO:0071363)
0.00785 negative regulation of phosphorylation (GO:0042326)
0.00790 regulation of protein stability (GO:0031647)
0.00818 positive regulation of multicellular organismal process (GO:0051240)
0.00883 ncRNA metabolic process (GO:0034660)
0.00951 rRNA processing (GO:0006364)
0.00980 protein oligomerization (GO:0051259)
0.00981 regulation of MAPK cascade (GO:0043408)
0.01020 protein polyubiquitination (GO:0000209)
0.01050 protein transport (GO:0015031)
0.01090 regulation of response to DNA damage stimulus (GO:2001020)
0.01090 regulation of cell cycle process (GO:0010564)
0.01130 intracellular protein transport (GO:0006886)
0.01180 regulation of intracellular transport (GO:0032386)
0.01190 protein targeting (GO:0006605)
0.01460 negative regulation of mitotic cell cycle (GO:0045930)
0.01470 positive regulation of kinase activity (GO:0033674)
0.01480 protein stabilization (GO:0050821)
0.01480 ncRNA processing (GO:0034470)
0.01540 negative regulation of protein phosphorylation (GO:0001933)
0.01540 regulation of protein transport (GO:0051223)
0.01590 positive regulation of immune system process (GO:0002684)
0.01640 proteolysis involved in cellular protein catabolic process (GO:0051603)
0.01730 regulation of mitotic cell cycle (GO:0007346)
0.01730 positive regulation of cell migration (GO:0030335)
0.01800 positive regulation of cell motility (GO:2000147)
0.01850 rRNA metabolic process (GO:0016072)
0.01860 single organismal cell-cell adhesion (GO:0016337)
0.02020 apoptotic process (GO:0006915)
0.02060 regulation of chromosome organization (GO:0033044)
0.02200 anatomical structure morphogenesis (GO:0009653)
0.02350 protein modification by small protein removal (GO:0070646)
0.02390 negative regulation of cellular component organization (GO:0051129)
0.02400 positive regulation of DNA metabolic process (GO:0051054)
0.02400 positive regulation of developmental process (GO:0051094)
0.02450 cell activation (GO:0001775)
0.02520 cytoskeleton organization (GO:0007010)
0.02540 cell migration (GO:0016477)
0.02540 regulation of cell migration (GO:0030334)
0.02630 osteoblast differentiation (GO:0001649)
0.02730 positive regulation of cellular component movement (GO:0051272)
0.02740 organ development (GO:0048513)
0.02820 positive regulation of response to external stimulus (GO:0032103)
0.02850 regulation of cellular protein localization (GO:1903827)
0.02860 establishment of protein localization (GO:0045184)
0.02870 regulation of locomotion (GO:0040012)
0.02890 single organism cell adhesion (GO:0098602)
0.03010 positive regulation of protein transport (GO:0051222)
0.03140 cell-cell adhesion (GO:0098609)
0.03540 nucleobase-containing compound biosynthetic process (GO:0034654)
0.03570 regulation of cell development (GO:0060284)
0.03770 negative regulation of cell cycle (GO:0045786)
0.03820 regulation of cell motility (GO:2000145)
0.03840 regulation of establishment of protein localization (GO:0070201)
0.03870 negative regulation of protein catabolic process (GO:0042177)
0.03880 homotypic cell-cell adhesion (GO:0034109)
0.04200 positive regulation of locomotion (GO:0040017)
0.04320 regulation of cell adhesion (GO:0030155)
0.04360 negative regulation of cell cycle process (GO:0010948)
0.04450 movement of cell or subcellular component (GO:0006928)
0.04680 positive regulation of cytoskeleton organization (GO:0051495)
0.04710 epithelial cell differentiation (GO:0030855)
0.04710 epithelium development (GO:0060429)
0.04880 transmembrane receptor protein tyrosine kinase signaling pathway (GO:0007169)
0.04900 negative regulation of cellular catabolic process (GO:0031330)
0.04950 programmed cell death (GO:0012501)
