# Supplementary material for: Functional networks inference from rule-based machine learning models
Source: BioData Min. 2016 Sep 5;9:28. doi: 10.1186/s13040-016-0106-4 (PMC5011349; doi:10.1186/s13040-016-0106-4)
Supplement: Supplementary file 4 — Enriched terms. Complete list of enriched terms for each dataset and network. (XZ 3041 kb) [file 13040_2016_106_MOESM4_ESM.xz › enriched_terms/pearson/GSE3726/SN_C1_bp.txt]

0.00000 biological_process (GO:0008150)
0.00000 cellular process (GO:0009987)
0.00000 biological regulation (GO:0065007)
0.00000 regulation of biological process (GO:0050789)
0.00000 regulation of cellular process (GO:0050794)
0.00000 cellular component organization or biogenesis (GO:0071840)
0.00000 response to stimulus (GO:0050896)
0.00000 macromolecule metabolic process (GO:0043170)
0.00000 cellular macromolecule metabolic process (GO:0044260)
0.00000 single-organism process (GO:0044699)
0.00000 single-organism cellular process (GO:0044763)
0.00000 positive regulation of biological process (GO:0048518)
0.00000 macromolecular complex subunit organization (GO:0043933)
0.00000 metabolic process (GO:0008152)
0.00000 cellular response to stimulus (GO:0051716)
0.00000 cellular metabolic process (GO:0044237)
0.00000 organic substance metabolic process (GO:0071704)
0.00000 regulation of metabolic process (GO:0019222)
0.00000 negative regulation of biological process (GO:0048519)
0.00000 primary metabolic process (GO:0044238)
0.00000 cellular component organization (GO:0016043)
0.00000 regulation of macromolecule metabolic process (GO:0060255)
0.00000 positive regulation of cellular process (GO:0048522)
0.00001 negative regulation of cellular process (GO:0048523)
0.00001 cellular component biogenesis (GO:0044085)
0.00001 regulation of gene expression (GO:0010468)
0.00002 cellular protein metabolic process (GO:0044267)
0.00004 regulation of primary metabolic process (GO:0080090)
0.00005 regulation of cellular metabolic process (GO:0031323)
0.00005 regulation of nitrogen compound metabolic process (GO:0051171)
0.00005 protein complex subunit organization (GO:0071822)
0.00006 protein metabolic process (GO:0019538)
0.00014 positive regulation of metabolic process (GO:0009893)
0.00018 regulation of cellular macromolecule biosynthetic process (GO:2000112)
0.00018 positive regulation of macromolecule metabolic process (GO:0010604)
0.00040 positive regulation of gene expression (GO:0010628)
0.00050 organelle organization (GO:0006996)
0.00056 regulation of cellular biosynthetic process (GO:0031326)
0.00056 regulation of macromolecule biosynthetic process (GO:0010556)
0.00100 regulation of biosynthetic process (GO:0009889)
0.00110 cell communication (GO:0007154)
0.00120 single organism signaling (GO:0044700)
0.00120 signaling (GO:0023052)
0.00128 regulation of nucleobase-containing compound metabolic process (GO:0019219)
0.00129 response to stress (GO:0006950)
0.00337 regulation of cellular component organization (GO:0051128)
0.00349 regulation of RNA metabolic process (GO:0051252)
0.00373 negative regulation of programmed cell death (GO:0043069)
0.00461 ribonucleoprotein complex biogenesis (GO:0022613)
0.00480 regulation of nucleic acid-templated transcription (GO:1903506)
0.00526 positive regulation of cellular metabolic process (GO:0031325)
0.00580 collagen fibril organization (GO:0030199)
0.00595 regulation of transcription, DNA-templated (GO:0006355)
0.00658 negative regulation of cell death (GO:0060548)
0.00672 regulation of RNA biosynthetic process (GO:2001141)
0.00700 response to chemical (GO:0042221)
0.00740 negative regulation of apoptotic process (GO:0043066)
0.00775 locomotion (GO:0040011)
0.00822 positive regulation of nitrogen compound metabolic process (GO:0051173)
0.00898 ribosome biogenesis (GO:0042254)
0.01020 single-multicellular organism process (GO:0044707)
0.01040 cellular response to chemical stimulus (GO:0070887)
0.01240 regulation of cell death (GO:0010941)
0.01270 posttranscriptional regulation of gene expression (GO:0010608)
0.01390 signal transduction (GO:0007165)
0.01480 cellular component assembly (GO:0022607)
0.01770 single-organism developmental process (GO:0044767)
0.01790 gene expression (GO:0010467)
0.02060 multicellular organismal process (GO:0032501)
0.02210 developmental process (GO:0032502)
0.02490 positive regulation of macromolecule biosynthetic process (GO:0010557)
0.02830 positive regulation of cellular biosynthetic process (GO:0031328)
0.03340 cellular response to organic substance (GO:0071310)
0.03620 macromolecular complex assembly (GO:0065003)
0.03650 cellular response to stress (GO:0033554)
0.03710 regulation of cellular amide metabolic process (GO:0034248)
0.03730 chromosome organization (GO:0051276)
0.03970 wound healing (GO:0042060)
0.04440 positive regulation of biosynthetic process (GO:0009891)
