# Supplementary material for: Functional networks inference from rule-based machine learning models
Source: BioData Min. 2016 Sep 5;9:28. doi: 10.1186/s13040-016-0106-4 (PMC5011349; doi:10.1186/s13040-016-0106-4)
Supplement: Supplementary file 4 — Enriched terms. Complete list of enriched terms for each dataset and network. (XZ 3041 kb) [file 13040_2016_106_MOESM4_ESM.xz › enriched_terms/pearson/GSE3726/SN_C3_bp.txt]

0.00000 biological_process (GO:0008150)
0.00000 cellular process (GO:0009987)
0.00000 biological regulation (GO:0065007)
0.00000 regulation of biological process (GO:0050789)
0.00000 regulation of cellular process (GO:0050794)
0.00000 macromolecule metabolic process (GO:0043170)
0.00000 cellular component organization or biogenesis (GO:0071840)
0.00000 cellular macromolecule metabolic process (GO:0044260)
0.00000 primary metabolic process (GO:0044238)
0.00000 single-organism cellular process (GO:0044763)
0.00000 regulation of metabolic process (GO:0019222)
0.00000 positive regulation of biological process (GO:0048518)
0.00000 single-organism process (GO:0044699)
0.00000 cellular metabolic process (GO:0044237)
0.00000 cellular component organization (GO:0016043)
0.00000 metabolic process (GO:0008152)
0.00000 organic substance metabolic process (GO:0071704)
0.00000 regulation of macromolecule metabolic process (GO:0060255)
0.00000 negative regulation of biological process (GO:0048519)
0.00000 positive regulation of cellular process (GO:0048522)
0.00000 negative regulation of cellular process (GO:0048523)
0.00000 regulation of primary metabolic process (GO:0080090)
0.00000 regulation of nitrogen compound metabolic process (GO:0051171)
0.00000 regulation of cellular metabolic process (GO:0031323)
0.00000 response to stimulus (GO:0050896)
0.00000 organelle organization (GO:0006996)
0.00000 regulation of gene expression (GO:0010468)
0.00000 cellular response to stimulus (GO:0051716)
0.00000 regulation of nucleobase-containing compound metabolic process (GO:0019219)
0.00000 macromolecular complex subunit organization (GO:0043933)
0.00000 cellular protein metabolic process (GO:0044267)
0.00000 protein metabolic process (GO:0019538)
0.00000 positive regulation of metabolic process (GO:0009893)
0.00000 regulation of cellular macromolecule biosynthetic process (GO:2000112)
0.00000 gene expression (GO:0010467)
0.00000 regulation of macromolecule biosynthetic process (GO:0010556)
0.00000 positive regulation of macromolecule metabolic process (GO:0010604)
0.00000 regulation of RNA metabolic process (GO:0051252)
0.00000 regulation of cellular biosynthetic process (GO:0031326)
0.00000 positive regulation of gene expression (GO:0010628)
0.00000 regulation of biosynthetic process (GO:0009889)
0.00000 nitrogen compound metabolic process (GO:0006807)
0.00000 cellular nitrogen compound metabolic process (GO:0034641)
0.00000 single-organism developmental process (GO:0044767)
0.00000 nucleic acid metabolic process (GO:0090304)
0.00000 developmental process (GO:0032502)
0.00000 cellular component biogenesis (GO:0044085)
0.00000 positive regulation of nitrogen compound metabolic process (GO:0051173)
0.00000 regulation of cellular component organization (GO:0051128)
0.00000 RNA metabolic process (GO:0016070)
0.00000 regulation of nucleic acid-templated transcription (GO:1903506)
0.00000 nucleobase-containing compound metabolic process (GO:0006139)
0.00000 regulation of RNA biosynthetic process (GO:2001141)
0.00000 regulation of transcription, DNA-templated (GO:0006355)
0.00000 positive regulation of nucleobase-containing compound metabolic process (GO:0045935)
0.00000 positive regulation of cellular metabolic process (GO:0031325)
0.00000 cellular aromatic compound metabolic process (GO:0006725)
0.00000 regulation of response to stimulus (GO:0048583)
0.00000 positive regulation of RNA metabolic process (GO:0051254)
0.00000 organic cyclic compound metabolic process (GO:1901360)
0.00000 cell differentiation (GO:0030154)
0.00000 heterocycle metabolic process (GO:0046483)
0.00000 protein complex subunit organization (GO:0071822)
0.00000 cellular developmental process (GO:0048869)
0.00000 cellular protein modification process (GO:0006464)
0.00000 protein modification process (GO:0036211)
0.00000 cell communication (GO:0007154)
0.00000 positive regulation of macromolecule biosynthetic process (GO:0010557)
0.00000 single organism signaling (GO:0044700)
0.00000 signaling (GO:0023052)
0.00000 ribonucleoprotein complex biogenesis (GO:0022613)
0.00001 positive regulation of nucleic acid-templated transcription (GO:1903508)
0.00001 positive regulation of transcription, DNA-templated (GO:0045893)
0.00001 positive regulation of RNA biosynthetic process (GO:1902680)
0.00001 macromolecule modification (GO:0043412)
0.00001 signal transduction (GO:0007165)
0.00001 positive regulation of cellular biosynthetic process (GO:0031328)
0.00001 anatomical structure development (GO:0048856)
0.00001 positive regulation of biosynthetic process (GO:0009891)
0.00001 macromolecular complex assembly (GO:0065003)
0.00002 negative regulation of metabolic process (GO:0009892)
0.00002 response to stress (GO:0006950)
0.00002 regulation of biological quality (GO:0065008)
0.00002 chromosome organization (GO:0051276)
0.00002 regulation of protein metabolic process (GO:0051246)
0.00002 regulation of response to stress (GO:0080134)
0.00003 positive regulation of response to stimulus (GO:0048584)
0.00004 single-multicellular organism process (GO:0044707)
0.00004 ribosome biogenesis (GO:0042254)
0.00005 single-organism organelle organization (GO:1902589)
0.00005 cellular component assembly (GO:0022607)
0.00006 negative regulation of cellular metabolic process (GO:0031324)
0.00006 negative regulation of macromolecule metabolic process (GO:0010605)
0.00008 multicellular organismal process (GO:0032501)
0.00010 regulation of cellular response to stress (GO:0080135)
0.00015 regulation of cellular protein metabolic process (GO:0032268)
0.00018 cellular response to organic substance (GO:0071310)
0.00019 macromolecule biosynthetic process (GO:0009059)
0.00024 regulation of anatomical structure morphogenesis (GO:0022603)
0.00026 positive regulation of transcription from RNA polymerase II promoter (GO:0045944)
0.00030 posttranscriptional regulation of gene expression (GO:0010608)
0.00040 regulation of cell death (GO:0010941)
0.00045 negative regulation of cell death (GO:0060548)
0.00061 RNA processing (GO:0006396)
0.00065 regulation of transcription from RNA polymerase II promoter (GO:0006357)
0.00076 regulation of localization (GO:0032879)
0.00086 cellular response to chemical stimulus (GO:0070887)
0.00086 negative regulation of programmed cell death (GO:0043069)
0.00087 cellular macromolecule biosynthetic process (GO:0034645)
0.00094 regulation of cell proliferation (GO:0042127)
0.00100 translation (GO:0006412)
0.00113 peptide metabolic process (GO:0006518)
0.00124 regulation of molecular function (GO:0065009)
0.00127 negative regulation of nucleobase-containing compound metabolic process (GO:0045934)
0.00164 multicellular organismal development (GO:0007275)
0.00176 peptide biosynthetic process (GO:0043043)
0.00177 negative regulation of nitrogen compound metabolic process (GO:0051172)
0.00201 chromatin organization (GO:0006325)
0.00206 protein complex assembly (GO:0006461)
0.00206 protein complex biogenesis (GO:0070271)
0.00208 wound healing (GO:0042060)
0.00213 regulation of cell cycle (GO:0051726)
0.00240 negative regulation of apoptotic process (GO:0043066)
0.00282 peptidyl-amino acid modification (GO:0018193)
0.00285 rRNA processing (GO:0006364)
0.00337 regulation of programmed cell death (GO:0043067)
0.00342 regulation of cell communication (GO:0010646)
0.00348 cellular response to stress (GO:0033554)
0.00376 blood vessel development (GO:0001568)
0.00504 regulation of apoptotic process (GO:0042981)
0.00514 positive regulation of molecular function (GO:0044093)
0.00534 response to organic substance (GO:0010033)
0.00546 positive regulation of signaling (GO:0023056)
0.00563 regulation of signaling (GO:0023051)
0.00619 regulation of signal transduction (GO:0009966)
0.00637 organic substance biosynthetic process (GO:1901576)
0.00670 cellular nitrogen compound biosynthetic process (GO:0044271)
0.00731 system development (GO:0048731)
0.00755 positive regulation of cell communication (GO:0010647)
0.00862 biosynthetic process (GO:0009058)
0.00902 response to wounding (GO:0009611)
0.00974 regulation of protein modification process (GO:0031399)
0.01060 cell surface receptor signaling pathway (GO:0007166)
0.01090 chromatin modification (GO:0016568)
0.01180 ossification (GO:0001503)
0.01230 regulation of catalytic activity (GO:0050790)
0.01370 rRNA metabolic process (GO:0016072)
0.01500 response to chemical (GO:0042221)
0.01800 vasculature development (GO:0001944)
0.01890 protein modification by small protein conjugation or removal (GO:0070647)
0.01900 osteoblast differentiation (GO:0001649)
0.02080 positive regulation of cellular component organization (GO:0051130)
0.02190 regulation of organelle organization (GO:0033043)
0.02340 cellular localization (GO:0051641)
0.02440 regulation of developmental process (GO:0050793)
0.02460 positive regulation of signal transduction (GO:0009967)
0.02500 amide biosynthetic process (GO:0043604)
0.02790 cell activation (GO:0001775)
0.02820 regulation of cellular component biogenesis (GO:0044087)
0.02900 cell cycle checkpoint (GO:0000075)
0.02990 regulation of phosphate metabolic process (GO:0019220)
0.03150 cellular response to endogenous stimulus (GO:0071495)
0.03300 regulation of phosphorus metabolic process (GO:0051174)
0.03900 negative regulation of cellular biosynthetic process (GO:0031327)
0.03950 negative regulation of cellular component organization (GO:0051129)
0.03990 negative regulation of gene expression (GO:0010629)
0.04780 establishment of localization in cell (GO:0051649)
0.04810 cellular biosynthetic process (GO:0044249)
0.04950 regulation of cellular amide metabolic process (GO:0034248)
