# Supplementary material for: Functional networks inference from rule-based machine learning models
Source: BioData Min. 2016 Sep 5;9:28. doi: 10.1186/s13040-016-0106-4 (PMC5011349; doi:10.1186/s13040-016-0106-4)
Supplement: Supplementary file 4 — Enriched terms. Complete list of enriched terms for each dataset and network. (XZ 3041 kb) [file 13040_2016_106_MOESM4_ESM.xz › enriched_terms/pearson/GSE3726/SE_GO.txt]

GO:0008104
GO:0007599
GO:0080090
GO:0019222
GO:0022625
GO:0048584
GO:0048583
GO:0031974
GO:0008064
GO:0007165
GO:0022626
GO:0043228
GO:0030529
GO:0010494
GO:1901360
GO:0030055
GO:0005654
GO:0051716
GO:0010604
GO:0031981
GO:0044445
GO:0010608
GO:0016020
GO:0043043
GO:0009611
GO:0031988
GO:0005681
GO:0048518
GO:0048519
GO:0042641
GO:0098643
GO:0006364
GO:0044877
GO:0007596
GO:0060255
GO:0060548
GO:0006446
GO:0098589
GO:0045184
GO:0031625
GO:0019904
GO:2001141
GO:0031012
GO:0005885
GO:0046483
GO:0043234
GO:0044700
GO:0044391
GO:0016363
GO:0043230
GO:0043231
GO:0044707
GO:0043233
GO:0019538
GO:0005694
GO:0030054
GO:0030199
GO:0044428
GO:0044424
GO:0044425
GO:0044427
GO:0065010
GO:0044421
GO:0044422
GO:0003823
GO:0022607
GO:0009892
GO:0009893
GO:0000228
GO:0009891
GO:0043232
GO:0001158
GO:0043229
GO:0010628
GO:0000785
GO:0036464
GO:0003676
GO:0003677
GO:0005924
GO:0005622
GO:0043227
GO:0050789
GO:0005856
GO:0044267
GO:0005852
GO:0044260
GO:0006357
GO:0001568
GO:0042254
GO:0016043
GO:1901363
GO:0065003
GO:0065007
GO:0071840
GO:0005886
GO:0065009
GO:0065008
GO:0000980
GO:0051130
GO:0034399
GO:0042382
GO:0070161
GO:0009889
GO:0042060
GO:0050794
GO:0003824
GO:0043412
GO:0036211
GO:0008150
GO:0012505
GO:0008152
GO:0031982
GO:0016070
GO:0016072
GO:0044271
GO:0005840
GO:0044420
GO:0050896
GO:0005583
GO:0006950
GO:0044446
GO:0006355
GO:0010557
GO:0010556
GO:0048869
GO:0005576
GO:0006518
GO:0003729
GO:0015934
GO:0015935
GO:0070271
GO:0001775
GO:0001944
GO:0030154
GO:0019899
GO:0051128
GO:0043226
GO:0034641
GO:0031492
GO:0023052
GO:0070887
GO:0043168
GO:0044699
GO:0015629
GO:0005737
GO:0006139
GO:0043566
GO:0005581
GO:0005730
GO:0005634
GO:0022603
GO:0051246
GO:0044454
GO:0022613
GO:0044459
GO:0042802
GO:1903508
GO:0040011
GO:0032501
GO:0005198
GO:0005912
GO:0009986
GO:0009987
GO:0006725
GO:1903506
GO:0034248
GO:0032403
GO:0034645
GO:0045893
GO:0098644
GO:0022627
GO:0032268
GO:0051252
GO:0044464
GO:0051254
GO:0005623
GO:0043170
GO:1902680
GO:0070461
GO:0006807
GO:0045944
GO:0003723
GO:0005515
GO:0097159
GO:0003674
GO:0035770
GO:0005488
GO:0032502
GO:0044389
GO:0005829
GO:0031328
GO:0043933
GO:0031326
GO:0031325
GO:0031323
GO:0030036
GO:0090304
GO:0071944
GO:0010941
GO:0007275
GO:0030832
GO:0005925
GO:0070062
GO:0071822
GO:0006325
GO:0098805
GO:2000112
GO:0044444
GO:0071310
GO:0071704
GO:0010467
GO:0043066
GO:0048407
GO:0043069
GO:0010468
GO:0045935
GO:0030029
GO:1901576
GO:0019219
GO:0006461
GO:0044822
GO:0006464
GO:0044767
GO:0009058
GO:0009059
GO:0044763
GO:0051171
GO:0051173
GO:0007154
GO:1903561
GO:0046983
GO:0005615
GO:0006996
GO:0044238
GO:0032991
GO:0051276
GO:0048856
GO:0044237
GO:0070527
GO:0005575
GO:0070013
GO:1902589
GO:0044085
GO:0048523
GO:0006417
GO:0071013
GO:0006412
GO:0006396
GO:0048522
