# Supplementary material for: Functional networks inference from rule-based machine learning models
Source: BioData Min. 2016 Sep 5;9:28. doi: 10.1186/s13040-016-0106-4 (PMC5011349; doi:10.1186/s13040-016-0106-4)
Supplement: Supplementary file 4 — Enriched terms. Complete list of enriched terms for each dataset and network. (XZ 3041 kb) [file 13040_2016_106_MOESM4_ESM.xz › enriched_terms/pearson/GSE3726/SN_C2_mf.txt]

0.00000 binding (GO:0005488)
0.00000 molecular_function (GO:0003674)
0.00000 protein binding (GO:0005515)
0.00000 poly(A) RNA binding (GO:0044822)
0.00000 RNA binding (GO:0003723)
0.00000 organic cyclic compound binding (GO:0097159)
0.00000 heterocyclic compound binding (GO:1901363)
0.00000 nucleic acid binding (GO:0003676)
0.00000 catalytic activity (GO:0003824)
0.00000 enzyme binding (GO:0019899)
0.00000 ubiquitin-like protein ligase binding (GO:0044389)
0.00000 ubiquitin protein ligase binding (GO:0031625)
0.00000 macromolecular complex binding (GO:0044877)
0.00000 identical protein binding (GO:0042802)
0.00000 protein kinase binding (GO:0019901)
0.00000 transferase activity (GO:0016740)
0.00000 protein complex binding (GO:0032403)
0.00000 kinase binding (GO:0019900)
0.00000 hydrolase activity (GO:0016787)
0.00001 transferase activity, transferring phosphorus-containing groups (GO:0016772)
0.00001 protein kinase activity (GO:0004672)
0.00006 DNA binding (GO:0003677)
0.00011 phosphotransferase activity, alcohol group as acceptor (GO:0016773)
0.00015 structure-specific DNA binding (GO:0043566)
0.00023 protein domain specific binding (GO:0019904)
0.00047 protein dimerization activity (GO:0046983)
0.00049 kinase activity (GO:0016301)
0.00080 nucleoside-triphosphatase activity (GO:0017111)
0.00090 transcription factor activity, protein binding (GO:0000988)
0.00094 mRNA binding (GO:0003729)
0.00123 transcription factor activity, transcription factor binding (GO:0000989)
0.00129 chromatin binding (GO:0003682)
0.00134 hydrolase activity, acting on acid anhydrides, in phosphorus-containing anhydrides (GO:0016818)
0.00134 hydrolase activity, acting on acid anhydrides (GO:0016817)
0.00134 pyrophosphatase activity (GO:0016462)
0.00134 transcription factor binding (GO:0008134)
0.00164 nucleosomal DNA binding (GO:0031492)
0.00247 protein serine/threonine kinase activity (GO:0004674)
0.00403 structural molecule activity (GO:0005198)
0.00613 transcription cofactor activity (GO:0003712)
0.00644 small molecule binding (GO:0036094)
0.00732 antigen binding (GO:0003823)
0.00847 enhancer sequence-specific DNA binding (GO:0001158)
0.01030 carbohydrate derivative binding (GO:0097367)
0.01220 enhancer binding (GO:0035326)
0.01240 protein C-terminus binding (GO:0008022)
0.01400 translation initiation factor activity (GO:0003743)
0.01660 RNA polymerase II distal enhancer sequence-specific DNA binding (GO:0000980)
0.01840 sequence-specific DNA binding (GO:0043565)
0.02060 transcription coactivator activity (GO:0003713)
0.02610 molecular function regulator (GO:0098772)
0.03180 platelet-derived growth factor binding (GO:0048407)
0.03420 receptor binding (GO:0005102)
0.03490 chromatin DNA binding (GO:0031490)
0.03770 nucleosome binding (GO:0031491)
0.03770 translation factor activity, RNA binding (GO:0008135)
