# Supplementary material for: Functional networks inference from rule-based machine learning models
Source: BioData Min. 2016 Sep 5;9:28. doi: 10.1186/s13040-016-0106-4 (PMC5011349; doi:10.1186/s13040-016-0106-4)
Supplement: Supplementary file 4 — Enriched terms. Complete list of enriched terms for each dataset and network. (XZ 3041 kb) [file 13040_2016_106_MOESM4_ESM.xz › enriched_terms/pearson/GSE3726/SN_C3_mf.txt]

0.00000 binding (GO:0005488)
0.00000 molecular_function (GO:0003674)
0.00000 protein binding (GO:0005515)
0.00000 RNA binding (GO:0003723)
0.00000 poly(A) RNA binding (GO:0044822)
0.00000 organic cyclic compound binding (GO:0097159)
0.00000 heterocyclic compound binding (GO:1901363)
0.00000 nucleic acid binding (GO:0003676)
0.00000 enzyme binding (GO:0019899)
0.00000 catalytic activity (GO:0003824)
0.00000 macromolecular complex binding (GO:0044877)
0.00000 structure-specific DNA binding (GO:0043566)
0.00000 ubiquitin-like protein ligase binding (GO:0044389)
0.00000 DNA binding (GO:0003677)
0.00000 identical protein binding (GO:0042802)
0.00000 ubiquitin protein ligase binding (GO:0031625)
0.00003 protein complex binding (GO:0032403)
0.00004 mRNA binding (GO:0003729)
0.00015 chromatin binding (GO:0003682)
0.00056 nucleosomal DNA binding (GO:0031492)
0.00131 enhancer sequence-specific DNA binding (GO:0001158)
0.00152 enhancer binding (GO:0035326)
0.00202 protein kinase binding (GO:0019901)
0.00205 protein dimerization activity (GO:0046983)
0.00277 kinase binding (GO:0019900)
0.00335 hydrolase activity (GO:0016787)
0.00403 RNA polymerase II distal enhancer sequence-specific DNA binding (GO:0000980)
0.00420 transferase activity (GO:0016740)
0.00440 platelet-derived growth factor binding (GO:0048407)
0.00449 protein domain specific binding (GO:0019904)
0.00539 chromatin DNA binding (GO:0031490)
0.00711 sequence-specific DNA binding (GO:0043565)
0.01140 nucleosome binding (GO:0031491)
0.01330 small molecule binding (GO:0036094)
0.01330 transferase activity, transferring phosphorus-containing groups (GO:0016772)
0.02270 protein kinase activity (GO:0004672)
0.02460 ion binding (GO:0043167)
0.03320 structural molecule activity (GO:0005198)
0.03430 translation initiation factor activity (GO:0003743)
0.03690 antigen binding (GO:0003823)
0.04240 regulatory region nucleic acid binding (GO:0001067)
0.04240 regulatory region DNA binding (GO:0000975)
0.04240 transcription regulatory region DNA binding (GO:0044212)
0.04330 nucleoside-triphosphatase activity (GO:0017111)
0.04970 carbohydrate derivative binding (GO:0097367)
