# Supplementary material for: Functional networks inference from rule-based machine learning models
Source: BioData Min. 2016 Sep 5;9:28. doi: 10.1186/s13040-016-0106-4 (PMC5011349; doi:10.1186/s13040-016-0106-4)
Supplement: Supplementary file 4 — Enriched terms. Complete list of enriched terms for each dataset and network. (XZ 3041 kb) [file 13040_2016_106_MOESM4_ESM.xz › enriched_terms/pearson/GSE3726/SE_C3_bp.txt]

0.00000 biological_process (GO:0008150)
0.00000 cellular process (GO:0009987)
0.00000 biological regulation (GO:0065007)
0.00000 regulation of biological process (GO:0050789)
0.00000 regulation of cellular process (GO:0050794)
0.00000 cellular macromolecule metabolic process (GO:0044260)
0.00000 macromolecule metabolic process (GO:0043170)
0.00000 cellular component organization or biogenesis (GO:0071840)
0.00000 cellular metabolic process (GO:0044237)
0.00000 metabolic process (GO:0008152)
0.00000 organic substance metabolic process (GO:0071704)
0.00000 response to stimulus (GO:0050896)
0.00000 positive regulation of biological process (GO:0048518)
0.00000 regulation of metabolic process (GO:0019222)
0.00000 primary metabolic process (GO:0044238)
0.00000 macromolecular complex subunit organization (GO:0043933)
0.00000 regulation of macromolecule metabolic process (GO:0060255)
0.00000 single-organism cellular process (GO:0044763)
0.00000 single-organism process (GO:0044699)
0.00000 cellular response to stimulus (GO:0051716)
0.00000 negative regulation of biological process (GO:0048519)
0.00000 negative regulation of cellular process (GO:0048523)
0.00000 cellular component organization (GO:0016043)
0.00000 regulation of primary metabolic process (GO:0080090)
0.00000 regulation of cellular metabolic process (GO:0031323)
0.00000 cellular protein metabolic process (GO:0044267)
0.00000 positive regulation of cellular process (GO:0048522)
0.00000 regulation of gene expression (GO:0010468)
0.00000 protein metabolic process (GO:0019538)
0.00001 gene expression (GO:0010467)
0.00001 regulation of nitrogen compound metabolic process (GO:0051171)
0.00004 regulation of cellular macromolecule biosynthetic process (GO:2000112)
0.00008 positive regulation of gene expression (GO:0010628)
0.00009 positive regulation of macromolecule metabolic process (GO:0010604)
0.00010 positive regulation of metabolic process (GO:0009893)
0.00015 cellular component biogenesis (GO:0044085)
0.00017 regulation of macromolecule biosynthetic process (GO:0010556)
0.00017 organelle organization (GO:0006996)
0.00027 regulation of cellular biosynthetic process (GO:0031326)
0.00029 cellular nitrogen compound metabolic process (GO:0034641)
0.00045 protein complex subunit organization (GO:0071822)
0.00046 positive regulation of nitrogen compound metabolic process (GO:0051173)
0.00049 ribosome biogenesis (GO:0042254)
0.00053 regulation of biosynthetic process (GO:0009889)
0.00060 ribonucleoprotein complex biogenesis (GO:0022613)
0.00067 nitrogen compound metabolic process (GO:0006807)
0.00077 posttranscriptional regulation of gene expression (GO:0010608)
0.00086 regulation of cellular amide metabolic process (GO:0034248)
0.00087 single organism signaling (GO:0044700)
0.00087 signaling (GO:0023052)
0.00107 regulation of nucleobase-containing compound metabolic process (GO:0019219)
0.00129 cell communication (GO:0007154)
0.00154 regulation of RNA metabolic process (GO:0051252)
0.00245 positive regulation of cellular metabolic process (GO:0031325)
0.00327 regulation of nucleic acid-templated transcription (GO:1903506)
0.00352 regulation of translation (GO:0006417)
0.00358 chromatin organization (GO:0006325)
0.00359 regulation of transcription, DNA-templated (GO:0006355)
0.00405 chromosome organization (GO:0051276)
0.00480 regulation of RNA biosynthetic process (GO:2001141)
0.00514 RNA metabolic process (GO:0016070)
0.00519 positive regulation of nucleobase-containing compound metabolic process (GO:0045935)
0.00588 single-organism developmental process (GO:0044767)
0.00598 regulation of cellular component organization (GO:0051128)
0.00661 nucleobase-containing compound metabolic process (GO:0006139)
0.00724 cellular aromatic compound metabolic process (GO:0006725)
0.00762 peptide metabolic process (GO:0006518)
0.00763 developmental process (GO:0032502)
0.00893 single-multicellular organism process (GO:0044707)
0.00897 nucleic acid metabolic process (GO:0090304)
0.00987 regulation of protein metabolic process (GO:0051246)
0.00997 positive regulation of macromolecule biosynthetic process (GO:0010557)
0.01010 signal transduction (GO:0007165)
0.01090 positive regulation of RNA metabolic process (GO:0051254)
0.01460 peptide biosynthetic process (GO:0043043)
0.01580 organic cyclic compound metabolic process (GO:1901360)
0.01600 regulation of translational initiation (GO:0006446)
0.01620 positive regulation of cellular biosynthetic process (GO:0031328)
0.01830 translation (GO:0006412)
0.01840 negative regulation of cell death (GO:0060548)
0.01950 regulation of cell death (GO:0010941)
0.01960 regulation of response to stimulus (GO:0048583)
0.01990 multicellular organismal process (GO:0032501)
0.02140 RNA processing (GO:0006396)
0.02190 cellular response to chemical stimulus (GO:0070887)
0.02480 wound healing (GO:0042060)
0.02540 collagen fibril organization (GO:0030199)
0.02720 positive regulation of biosynthetic process (GO:0009891)
0.03180 heterocycle metabolic process (GO:0046483)
0.03360 macromolecule biosynthetic process (GO:0009059)
0.03640 cellular protein modification process (GO:0006464)
0.03640 protein modification process (GO:0036211)
0.04610 positive regulation of nucleic acid-templated transcription (GO:1903508)
0.04610 positive regulation of transcription, DNA-templated (GO:0045893)
0.04650 regulation of cellular protein metabolic process (GO:0032268)
0.04910 response to stress (GO:0006950)
0.04930 negative regulation of programmed cell death (GO:0043069)
