# Supplementary material for: Functional networks inference from rule-based machine learning models
Source: BioData Min. 2016 Sep 5;9:28. doi: 10.1186/s13040-016-0106-4 (PMC5011349; doi:10.1186/s13040-016-0106-4)
Supplement: Supplementary file 4 — Enriched terms. Complete list of enriched terms for each dataset and network. (XZ 3041 kb) [file 13040_2016_106_MOESM4_ESM.xz › enriched_terms/pearson/GSE3726/SN_GO.txt]

GO:0022626
GO:0022627
GO:0010564
GO:0051049
GO:0001503
GO:0035770
GO:0098772
GO:0008180
GO:0051716
GO:0032434
GO:0051495
GO:0022625
GO:0000166
GO:0030855
GO:0032386
GO:0060548
GO:0045859
GO:0001067
GO:0048471
GO:0046483
GO:0042325
GO:0044212
GO:0042327
GO:0042326
GO:0019538
GO:0010638
GO:0016817
GO:0044428
GO:0044429
GO:0044424
GO:0044425
GO:0044427
GO:0044420
GO:0044421
GO:0044422
GO:0051130
GO:0009894
GO:0009895
GO:0009892
GO:0009893
GO:0009890
GO:0009891
GO:0005488
GO:0051222
GO:0051223
GO:0050789
GO:1901265
GO:0016604
GO:0051347
GO:0051345
GO:0006886
GO:0042254
GO:0005654
GO:0002684
GO:0002682
GO:1901360
GO:0017076
GO:0022603
GO:0016787
GO:0070201
GO:0098602
GO:1903649
GO:0098609
GO:0070161
GO:0043412
GO:0004842
GO:0016070
GO:0016072
GO:0016773
GO:0016772
GO:0010557
GO:0010556
GO:0032559
GO:0048869
GO:0032555
GO:0044802
GO:0010558
GO:0032553
GO:0008022
GO:0051129
GO:0051128
GO:1903827
GO:0031490
GO:0042176
GO:0042177
GO:0042645
GO:0043565
GO:0043566
GO:0000123
GO:0009653
GO:0060284
GO:0010494
GO:0071013
GO:0006974
GO:0005912
GO:0044257
GO:0007049
GO:0047485
GO:0044464
GO:0003674
GO:0060341
GO:0071944
GO:0022402
GO:0008219
GO:0007275
GO:0001883
GO:0001882
GO:0070062
GO:2000112
GO:2000113
GO:0019787
GO:0043067
GO:0043066
GO:0048407
GO:0043069
GO:0006468
GO:0000278
GO:0019219
GO:0006461
GO:0006464
GO:0044767
GO:0044765
GO:0044763
GO:0046983
GO:0005615
GO:0040011
GO:0051272
GO:0040012
GO:0051276
GO:0040017
GO:0048856
GO:0070013
GO:0006796
GO:0070011
GO:2000026
GO:0006793
GO:0006417
GO:0006413
GO:0006412
GO:0048523
GO:0048522
GO:0008104
GO:0016363
GO:0007165
GO:0007166
GO:0007167
GO:0007169
GO:0009295
GO:0044710
GO:0045786
GO:0016023
GO:0033043
GO:0070848
GO:0016740
GO:0044093
GO:0044092
GO:0098644
GO:0033036
GO:0098643
GO:0051054
GO:0051052
GO:0051050
GO:0098588
GO:0098589
GO:0016818
GO:0000790
GO:2001141
GO:2001020
GO:0010033
GO:0043234
GO:0044248
GO:0043230
GO:0043231
GO:0043232
GO:0023057
GO:0018205
GO:0030054
GO:0000151
GO:0016567
GO:0016568
GO:0016569
GO:0001158
GO:0050821
GO:0010629
GO:0010628
GO:0034660
GO:0005924
GO:0005925
GO:0044267
GO:0044265
GO:0044260
GO:0001568
GO:0044430
GO:0006364
GO:0043408
GO:0006915
GO:0050793
GO:0050790
GO:0009889
GO:0009888
GO:0050794
GO:0051239
GO:0051234
GO:0031090
GO:0051336
GO:0051174
GO:0050896
GO:0051338
GO:2000145
GO:2000147
GO:0006518
GO:0010562
GO:0003743
GO:0033044
GO:0032103
GO:0070271
GO:0051246
GO:0051173
GO:0019899
GO:0070887
GO:0000209
GO:0044699
GO:0032880
GO:0051248
GO:0005581
GO:0005583
GO:0051240
GO:0010563
GO:0001944
GO:0051247
GO:0051179
GO:0031399
GO:0031396
GO:0044822
GO:0008135
GO:0034248
GO:0032403
GO:0051427
GO:0031625
GO:1902680
GO:0005515
GO:0033365
GO:0048731
GO:0005102
GO:0016337
GO:0016887
GO:0043933
GO:0035556
GO:0001649
GO:0005819
GO:0006325
GO:0043227
GO:0061695
GO:0004674
GO:0004672
GO:0008134
GO:0045930
GO:0045935
GO:0045934
GO:1903362
GO:0045936
GO:0061136
GO:0017111
GO:0042221
GO:0044391
GO:0006996
GO:0009628
GO:0005768
GO:0044237
GO:0034399
GO:0005681
GO:0006396
GO:2001234
GO:0019220
GO:0005783
GO:0019222
GO:2001233
GO:0019901
GO:0048585
GO:0048584
GO:0048583
GO:0031974
GO:0031975
GO:0000775
GO:1901363
GO:0071840
GO:0030055
GO:0009968
GO:0009966
GO:0009967
GO:0032446
GO:0048513
GO:0048518
GO:0048519
GO:0003712
GO:0042127
GO:0034470
GO:0006605
GO:0045184
GO:0019900
GO:0019904
GO:0044700
GO:0016192
GO:0044707
GO:0032549
GO:0033554
GO:0065010
GO:0022604
GO:0098590
GO:0022607
GO:0033674
GO:0006928
GO:0043229
GO:0043228
GO:0000785
GO:0003676
GO:0003677
GO:0005622
GO:0042981
GO:0043226
GO:0005856
GO:0005852
GO:0031570
GO:0043549
GO:0016570
GO:0016477
GO:0016301
GO:0006810
GO:0035257
GO:0012501
GO:0006950
GO:0012505
GO:0003823
GO:0034654
GO:1902533
GO:1902531
GO:0031982
GO:0051603
GO:0044271
GO:0046907
GO:0003824
GO:0097159
GO:0031400
GO:0080135
GO:0001775
GO:0044446
GO:0006355
GO:0044444
GO:0006357
GO:0001772
GO:0016020
GO:0043043
GO:0030155
GO:0030154
GO:0009611
GO:0008233
GO:0043168
GO:0009719
GO:0006139
GO:0005730
GO:0005634
GO:0005635
GO:0005739
GO:0043167
GO:1903320
GO:0003713
GO:0032270
GO:0006508
GO:0042802
GO:0042803
GO:0032502
GO:0032501
GO:0031330
GO:1903050
GO:0009987
GO:0006725
GO:1903506
GO:1903507
GO:0035326
GO:0032879
GO:0016482
GO:0051259
GO:0071363
GO:0030554
GO:0051253
GO:0051252
GO:0032182
GO:0051254
GO:0070461
GO:0080134
GO:0031401
GO:0044389
GO:0015629
GO:1902494
GO:0032101
GO:0071704
GO:0071310
GO:0044445
GO:0030335
GO:0030334
GO:0030234
GO:0034613
GO:1902679
GO:0009058
GO:0009059
GO:0051171
GO:0051172
GO:0051649
GO:0009056
GO:0009057
GO:1902578
GO:0051641
GO:0000077
GO:0000075
GO:0051726
GO:0045121
GO:0032550
GO:0071495
GO:1902589
GO:1902582
GO:1902580
GO:0007093
GO:0080090
GO:0061024
GO:0005198
GO:0010605
GO:0010604
GO:0031981
GO:0070727
GO:0010608
GO:0070647
GO:0070646
GO:0018193
GO:0031988
GO:0000975
GO:0005794
GO:0044877
GO:0060255
GO:0031965
GO:0031967
GO:0030162
GO:1990234
GO:0031012
GO:0031491
GO:0097367
GO:0043233
GO:0030199
GO:0031492
GO:0005667
GO:0005829
GO:0036464
GO:0000228
GO:1901576
GO:0007346
GO:0045937
GO:0016043
GO:0008234
GO:0065003
GO:0043130
GO:0065007
GO:0000989
GO:0000988
GO:0065009
GO:0065008
GO:0000980
GO:0016265
GO:0005737
GO:0042382
GO:0042060
GO:0036211
GO:0008150
GO:0008152
GO:0098687
GO:0005840
GO:0031647
GO:0016462
GO:0015934
GO:0015935
GO:0035639
GO:0016310
GO:0023056
GO:0044249
GO:0034641
GO:0023052
GO:0010648
GO:0034645
GO:0023051
GO:0010647
GO:0010646
GO:0043085
GO:0070603
GO:0031410
GO:0044454
GO:0044451
GO:0022613
GO:0022610
GO:0044459
GO:0044238
GO:0060429
GO:0045595
GO:0045892
GO:0045893
GO:0032991
GO:0009986
GO:0043604
GO:0032269
GO:0032268
GO:0051094
GO:0005578
GO:0005623
GO:0043170
GO:0006807
GO:0045944
GO:0003723
GO:0003682
GO:0003729
GO:1903508
GO:0031329
GO:0031328
GO:0031327
GO:0031326
GO:0031325
GO:0031324
GO:0031323
GO:1903047
GO:0090304
GO:0010948
GO:0036094
GO:0010941
GO:0071822
GO:0098796
GO:0098805
GO:0030529
GO:0010467
GO:0005576
GO:0005759
GO:0005694
GO:0010468
GO:0015630
GO:0034109
GO:1901575
GO:0005886
GO:0007155
GO:0007154
GO:1903561
GO:0007010
GO:0001934
GO:0005575
GO:0044087
GO:0044085
GO:0015031
GO:0001933
GO:0001932
GO:0070527
GO:0044089
