# Supplementary material for: Functional networks inference from rule-based machine learning models
Source: BioData Min. 2016 Sep 5;9:28. doi: 10.1186/s13040-016-0106-4 (PMC5011349; doi:10.1186/s13040-016-0106-4)
Supplement: Supplementary file 4 — Enriched terms. Complete list of enriched terms for each dataset and network. (XZ 3041 kb) [file 13040_2016_106_MOESM4_ESM.xz › enriched_terms/pearson/GSE3726/SN_C2_p.txt]

0.00000 Integrin signalling pathway (P00034)
0.00000 Ubiquitin proteasome pathway (P00060)
0.00004 Gonadotropin releasing hormone receptor pathway (P06664)
0.00004 Inflammation mediated by chemokine and cytokine signaling pathway (P00031)
0.00053 EGF receptor signaling pathway (P00018)
0.00116 Angiogenesis (P00005)
0.00156 Cytoskeletal regulation by Rho GTPase (P00016)
0.00163 Parkinson disease (P00049)
0.00673 T cell activation (P00053)
0.01660 CCKR signaling map (P06959)
0.03830 Huntington disease (P00029)
0.04110 General transcription regulation (P00023)
0.04890 PDGF signaling pathway (P00047)
