# Supplementary material for: Functional networks inference from rule-based machine learning models
Source: BioData Min. 2016 Sep 5;9:28. doi: 10.1186/s13040-016-0106-4 (PMC5011349; doi:10.1186/s13040-016-0106-4)
Supplement: Supplementary file 4 — Enriched terms. Complete list of enriched terms for each dataset and network. (XZ 3041 kb) [file 13040_2016_106_MOESM4_ESM.xz › enriched_terms/pearson/GSE3726/SN_pathways.txt]

P00006
P00021
P00016
P00010
P00055
P00023
P00029
P00053
P00034
P06664
P00018
P00031
P00047
P00005
P00060
P04393
P00049
P05918
P00056
P06959
