# Supplementary material for: Functional networks inference from rule-based machine learning models
Source: BioData Min. 2016 Sep 5;9:28. doi: 10.1186/s13040-016-0106-4 (PMC5011349; doi:10.1186/s13040-016-0106-4)
Supplement: Supplementary file 4 — Enriched terms. Complete list of enriched terms for each dataset and network. (XZ 3041 kb) [file 13040_2016_106_MOESM4_ESM.xz › enriched_terms/pearson/GSE3726/SE_C4_bp.txt]

0.00000 biological_process (GO:0008150)
0.00000 cellular process (GO:0009987)
0.00000 biological regulation (GO:0065007)
0.00000 regulation of biological process (GO:0050789)
0.00000 cellular component organization or biogenesis (GO:0071840)
0.00000 regulation of cellular process (GO:0050794)
0.00000 cellular macromolecule metabolic process (GO:0044260)
0.00000 macromolecule metabolic process (GO:0043170)
0.00000 cellular component organization (GO:0016043)
0.00000 primary metabolic process (GO:0044238)
0.00000 cellular metabolic process (GO:0044237)
0.00000 organic substance metabolic process (GO:0071704)
0.00000 metabolic process (GO:0008152)
0.00000 single-organism cellular process (GO:0044763)
0.00000 positive regulation of biological process (GO:0048518)
0.00000 single-organism process (GO:0044699)
0.00000 macromolecular complex subunit organization (GO:0043933)
0.00000 regulation of metabolic process (GO:0019222)
0.00000 organelle organization (GO:0006996)
0.00000 regulation of macromolecule metabolic process (GO:0060255)
0.00000 negative regulation of biological process (GO:0048519)
0.00000 positive regulation of cellular process (GO:0048522)
0.00000 cellular component biogenesis (GO:0044085)
0.00000 regulation of gene expression (GO:0010468)
0.00000 gene expression (GO:0010467)
0.00000 cellular protein metabolic process (GO:0044267)
0.00000 regulation of nitrogen compound metabolic process (GO:0051171)
0.00000 regulation of primary metabolic process (GO:0080090)
0.00000 negative regulation of cellular process (GO:0048523)
0.00000 response to stimulus (GO:0050896)
0.00000 protein metabolic process (GO:0019538)
0.00000 regulation of cellular metabolic process (GO:0031323)
0.00000 regulation of cellular macromolecule biosynthetic process (GO:2000112)
0.00000 positive regulation of metabolic process (GO:0009893)
0.00000 single-organism developmental process (GO:0044767)
0.00000 cellular nitrogen compound metabolic process (GO:0034641)
0.00000 nitrogen compound metabolic process (GO:0006807)
0.00000 developmental process (GO:0032502)
0.00000 regulation of nucleobase-containing compound metabolic process (GO:0019219)
0.00000 positive regulation of gene expression (GO:0010628)
0.00000 regulation of RNA metabolic process (GO:0051252)
0.00000 cellular response to stimulus (GO:0051716)
0.00000 regulation of macromolecule biosynthetic process (GO:0010556)
0.00000 protein complex subunit organization (GO:0071822)
0.00001 RNA metabolic process (GO:0016070)
0.00001 positive regulation of macromolecule metabolic process (GO:0010604)
0.00001 nucleic acid metabolic process (GO:0090304)
0.00001 regulation of cellular biosynthetic process (GO:0031326)
0.00001 ribonucleoprotein complex biogenesis (GO:0022613)
0.00001 nucleobase-containing compound metabolic process (GO:0006139)
0.00002 regulation of transcription, DNA-templated (GO:0006355)
0.00002 regulation of biosynthetic process (GO:0009889)
0.00002 regulation of nucleic acid-templated transcription (GO:1903506)
0.00002 cellular aromatic compound metabolic process (GO:0006725)
0.00003 single-multicellular organism process (GO:0044707)
0.00003 regulation of RNA biosynthetic process (GO:2001141)
0.00003 positive regulation of nitrogen compound metabolic process (GO:0051173)
0.00004 regulation of cellular component organization (GO:0051128)
0.00005 multicellular organismal process (GO:0032501)
0.00006 organic cyclic compound metabolic process (GO:1901360)
0.00006 cellular component assembly (GO:0022607)
0.00011 macromolecular complex assembly (GO:0065003)
0.00012 heterocycle metabolic process (GO:0046483)
0.00016 ribosome biogenesis (GO:0042254)
0.00019 positive regulation of nucleobase-containing compound metabolic process (GO:0045935)
0.00046 positive regulation of cellular metabolic process (GO:0031325)
0.00061 chromosome organization (GO:0051276)
0.00066 positive regulation of RNA metabolic process (GO:0051254)
0.00083 cellular developmental process (GO:0048869)
0.00125 cell differentiation (GO:0030154)
0.00147 anatomical structure development (GO:0048856)
0.00158 cell communication (GO:0007154)
0.00223 RNA processing (GO:0006396)
0.00250 macromolecule biosynthetic process (GO:0009059)
0.00256 positive regulation of macromolecule biosynthetic process (GO:0010557)
0.00259 regulation of biological quality (GO:0065008)
0.00297 single organism signaling (GO:0044700)
0.00297 signaling (GO:0023052)
0.00319 peptide metabolic process (GO:0006518)
0.00349 regulation of anatomical structure morphogenesis (GO:0022603)
0.00368 wound healing (GO:0042060)
0.00393 positive regulation of cellular biosynthetic process (GO:0031328)
0.00514 cellular protein modification process (GO:0006464)
0.00514 protein modification process (GO:0036211)
0.00588 posttranscriptional regulation of gene expression (GO:0010608)
0.00590 positive regulation of nucleic acid-templated transcription (GO:1903508)
0.00590 positive regulation of transcription, DNA-templated (GO:0045893)
0.00678 positive regulation of RNA biosynthetic process (GO:1902680)
0.00685 rRNA processing (GO:0006364)
0.00748 positive regulation of biosynthetic process (GO:0009891)
0.00765 chromatin organization (GO:0006325)
0.00884 macromolecule modification (GO:0043412)
0.01070 response to wounding (GO:0009611)
0.01240 protein complex assembly (GO:0006461)
0.01240 protein complex biogenesis (GO:0070271)
0.01320 cell activation (GO:0001775)
0.01320 single-organism organelle organization (GO:1902589)
0.01400 signal transduction (GO:0007165)
0.01420 regulation of cell death (GO:0010941)
0.01450 negative regulation of cell death (GO:0060548)
0.01470 blood vessel development (GO:0001568)
0.01490 response to stress (GO:0006950)
0.01620 cellular macromolecule biosynthetic process (GO:0034645)
0.01710 establishment of protein localization (GO:0045184)
0.01930 multicellular organismal development (GO:0007275)
0.01940 actin cytoskeleton organization (GO:0030036)
0.02170 translation (GO:0006412)
0.02190 negative regulation of programmed cell death (GO:0043069)
0.02450 peptide biosynthetic process (GO:0043043)
0.02690 actin filament-based process (GO:0030029)
0.02700 rRNA metabolic process (GO:0016072)
0.02930 organic substance biosynthetic process (GO:1901576)
0.02980 biosynthetic process (GO:0009058)
0.03240 regulation of translational initiation (GO:0006446)
0.03300 regulation of cellular amide metabolic process (GO:0034248)
0.04180 regulation of protein metabolic process (GO:0051246)
0.04390 negative regulation of metabolic process (GO:0009892)
0.04420 platelet aggregation (GO:0070527)
0.04480 regulation of molecular function (GO:0065009)
0.04690 protein localization (GO:0008104)
0.04900 positive regulation of transcription from RNA polymerase II promoter (GO:0045944)
