# Supplementary material for: Functional networks inference from rule-based machine learning models
Source: BioData Min. 2016 Sep 5;9:28. doi: 10.1186/s13040-016-0106-4 (PMC5011349; doi:10.1186/s13040-016-0106-4)
Supplement: Supplementary file 4 — Enriched terms. Complete list of enriched terms for each dataset and network. (XZ 3041 kb) [file 13040_2016_106_MOESM4_ESM.xz › enriched_terms/pearson/GSE3726/SN_C2_bp.txt]

0.00000 biological_process (GO:0008150)
0.00000 cellular process (GO:0009987)
0.00000 biological regulation (GO:0065007)
0.00000 regulation of biological process (GO:0050789)
0.00000 regulation of cellular process (GO:0050794)
0.00000 macromolecule metabolic process (GO:0043170)
0.00000 cellular macromolecule metabolic process (GO:0044260)
0.00000 regulation of metabolic process (GO:0019222)
0.00000 primary metabolic process (GO:0044238)
0.00000 metabolic process (GO:0008152)
0.00000 single-organism cellular process (GO:0044763)
0.00000 organic substance metabolic process (GO:0071704)
0.00000 cellular metabolic process (GO:0044237)
0.00000 cellular component organization or biogenesis (GO:0071840)
0.00000 positive regulation of biological process (GO:0048518)
0.00000 single-organism process (GO:0044699)
0.00000 regulation of macromolecule metabolic process (GO:0060255)
0.00000 regulation of cellular metabolic process (GO:0031323)
0.00000 cellular component organization (GO:0016043)
0.00000 regulation of primary metabolic process (GO:0080090)
0.00000 positive regulation of cellular process (GO:0048522)
0.00000 protein metabolic process (GO:0019538)
0.00000 cellular protein metabolic process (GO:0044267)
0.00000 negative regulation of biological process (GO:0048519)
0.00000 negative regulation of cellular process (GO:0048523)
0.00000 regulation of nitrogen compound metabolic process (GO:0051171)
0.00000 response to stimulus (GO:0050896)
0.00000 positive regulation of metabolic process (GO:0009893)
0.00000 cellular response to stimulus (GO:0051716)
0.00000 organelle organization (GO:0006996)
0.00000 regulation of gene expression (GO:0010468)
0.00000 regulation of nucleobase-containing compound metabolic process (GO:0019219)
0.00000 positive regulation of macromolecule metabolic process (GO:0010604)
0.00000 macromolecular complex subunit organization (GO:0043933)
0.00000 positive regulation of cellular metabolic process (GO:0031325)
0.00000 cellular protein modification process (GO:0006464)
0.00000 protein modification process (GO:0036211)
0.00000 regulation of cellular macromolecule biosynthetic process (GO:2000112)
0.00000 regulation of cellular component organization (GO:0051128)
0.00000 regulation of RNA metabolic process (GO:0051252)
0.00000 regulation of macromolecule biosynthetic process (GO:0010556)
0.00000 macromolecule modification (GO:0043412)
0.00000 regulation of cellular biosynthetic process (GO:0031326)
0.00000 positive regulation of gene expression (GO:0010628)
0.00000 regulation of biosynthetic process (GO:0009889)
0.00000 positive regulation of nitrogen compound metabolic process (GO:0051173)
0.00000 regulation of nucleic acid-templated transcription (GO:1903506)
0.00000 regulation of RNA biosynthetic process (GO:2001141)
0.00000 regulation of transcription, DNA-templated (GO:0006355)
0.00000 regulation of response to stimulus (GO:0048583)
0.00000 positive regulation of nucleobase-containing compound metabolic process (GO:0045935)
0.00000 positive regulation of RNA metabolic process (GO:0051254)
0.00000 cellular component biogenesis (GO:0044085)
0.00000 regulation of protein metabolic process (GO:0051246)
0.00000 regulation of cellular protein metabolic process (GO:0032268)
0.00000 cell communication (GO:0007154)
0.00000 single organism signaling (GO:0044700)
0.00000 signaling (GO:0023052)
0.00000 cellular nitrogen compound metabolic process (GO:0034641)
0.00000 nucleic acid metabolic process (GO:0090304)
0.00000 nitrogen compound metabolic process (GO:0006807)
0.00000 gene expression (GO:0010467)
0.00000 positive regulation of nucleic acid-templated transcription (GO:1903508)
0.00000 positive regulation of transcription, DNA-templated (GO:0045893)
0.00000 signal transduction (GO:0007165)
0.00000 positive regulation of macromolecule biosynthetic process (GO:0010557)
0.00000 positive regulation of RNA biosynthetic process (GO:1902680)
0.00000 single-organism developmental process (GO:0044767)
0.00000 nucleobase-containing compound metabolic process (GO:0006139)
0.00000 developmental process (GO:0032502)
0.00000 regulation of response to stress (GO:0080134)
0.00000 positive regulation of cellular biosynthetic process (GO:0031328)
0.00000 RNA metabolic process (GO:0016070)
0.00000 regulation of cellular response to stress (GO:0080135)
0.00000 protein complex subunit organization (GO:0071822)
0.00000 positive regulation of biosynthetic process (GO:0009891)
0.00000 single-organism organelle organization (GO:1902589)
0.00000 positive regulation of response to stimulus (GO:0048584)
0.00000 regulation of biological quality (GO:0065008)
0.00000 cellular aromatic compound metabolic process (GO:0006725)
0.00000 organic cyclic compound metabolic process (GO:1901360)
0.00000 cell differentiation (GO:0030154)
0.00000 regulation of cell communication (GO:0010646)
0.00000 regulation of localization (GO:0032879)
0.00000 regulation of protein modification process (GO:0031399)
0.00000 heterocycle metabolic process (GO:0046483)
0.00000 cellular developmental process (GO:0048869)
0.00000 negative regulation of cellular metabolic process (GO:0031324)
0.00000 response to stress (GO:0006950)
0.00000 negative regulation of macromolecule metabolic process (GO:0010605)
0.00000 regulation of molecular function (GO:0065009)
0.00000 cellular component assembly (GO:0022607)
0.00000 regulation of transcription from RNA polymerase II promoter (GO:0006357)
0.00000 macromolecular complex assembly (GO:0065003)
0.00000 regulation of phosphorus metabolic process (GO:0051174)
0.00000 protein modification by small protein conjugation or removal (GO:0070647)
0.00000 negative regulation of metabolic process (GO:0009892)
0.00000 peptidyl-amino acid modification (GO:0018193)
0.00000 regulation of phosphate metabolic process (GO:0019220)
0.00000 positive regulation of transcription from RNA polymerase II promoter (GO:0045944)
0.00000 regulation of phosphorylation (GO:0042325)
0.00001 anatomical structure development (GO:0048856)
0.00001 regulation of anatomical structure morphogenesis (GO:0022603)
0.00001 chromosome organization (GO:0051276)
0.00001 cellular response to organic substance (GO:0071310)
0.00001 positive regulation of cell communication (GO:0010647)
0.00002 regulation of cellular component biogenesis (GO:0044087)
0.00002 positive regulation of molecular function (GO:0044093)
0.00003 regulation of organelle organization (GO:0033043)
0.00003 regulation of signal transduction (GO:0009966)
0.00003 regulation of protein phosphorylation (GO:0001932)
0.00004 positive regulation of cellular component organization (GO:0051130)
0.00005 regulation of catalytic activity (GO:0050790)
0.00005 regulation of signaling (GO:0023051)
0.00006 regulation of developmental process (GO:0050793)
0.00007 macromolecule biosynthetic process (GO:0009059)
0.00007 cell surface receptor signaling pathway (GO:0007166)
0.00011 protein complex assembly (GO:0006461)
0.00011 protein complex biogenesis (GO:0070271)
0.00012 positive regulation of protein metabolic process (GO:0051247)
0.00014 chromatin organization (GO:0006325)
0.00016 positive regulation of signaling (GO:0023056)
0.00018 negative regulation of cell death (GO:0060548)
0.00019 ribosome biogenesis (GO:0042254)
0.00020 positive regulation of cellular protein metabolic process (GO:0032270)
0.00021 localization (GO:0051179)
0.00026 chromatin modification (GO:0016568)
0.00030 ribonucleoprotein complex biogenesis (GO:0022613)
0.00034 cellular response to stress (GO:0033554)
0.00035 negative regulation of programmed cell death (GO:0043069)
0.00035 cellular response to chemical stimulus (GO:0070887)
0.00037 cellular macromolecule biosynthetic process (GO:0034645)
0.00039 regulation of cellular catabolic process (GO:0031329)
0.00045 organic substance biosynthetic process (GO:1901576)
0.00047 regulation of catabolic process (GO:0009894)
0.00055 biosynthetic process (GO:0009058)
0.00058 response to organic substance (GO:0010033)
0.00071 positive regulation of signal transduction (GO:0009967)
0.00071 regulation of cell death (GO:0010941)
0.00074 single-multicellular organism process (GO:0044707)
0.00078 negative regulation of apoptotic process (GO:0043066)
0.00083 single-organism metabolic process (GO:0044710)
0.00093 positive regulation of protein modification process (GO:0031401)
0.00093 cellular nitrogen compound biosynthetic process (GO:0044271)
0.00099 posttranscriptional regulation of gene expression (GO:0010608)
0.00101 multicellular organismal development (GO:0007275)
0.00102 negative regulation of nucleobase-containing compound metabolic process (GO:0045934)
0.00119 positive regulation of catalytic activity (GO:0043085)
0.00123 cell cycle (GO:0007049)
0.00127 regulation of transferase activity (GO:0051338)
0.00155 phosphate-containing compound metabolic process (GO:0006796)
0.00159 negative regulation of nitrogen compound metabolic process (GO:0051172)
0.00161 phosphorus metabolic process (GO:0006793)
0.00162 peptidyl-lysine modification (GO:0018205)
0.00167 cell cycle checkpoint (GO:0000075)
0.00184 multicellular organismal process (GO:0032501)
0.00208 positive regulation of phosphorylation (GO:0042327)
0.00229 protein phosphorylation (GO:0006468)
0.00273 response to wounding (GO:0009611)
0.00291 cell cycle process (GO:0022402)
0.00300 proteolysis (GO:0006508)
0.00317 translation (GO:0006412)
0.00326 cellular biosynthetic process (GO:0044249)
0.00369 histone modification (GO:0016570)
0.00369 covalent chromatin modification (GO:0016569)
0.00406 regulation of cell cycle (GO:0051726)
0.00406 regulation of programmed cell death (GO:0043067)
0.00417 wound healing (GO:0042060)
0.00444 response to chemical (GO:0042221)
0.00453 positive regulation of protein phosphorylation (GO:0001934)
0.00476 regulation of apoptotic process (GO:0042981)
0.00528 positive regulation of cellular component biogenesis (GO:0044089)
0.00560 peptide metabolic process (GO:0006518)
0.00601 regulation of response to DNA damage stimulus (GO:2001020)
0.00605 system development (GO:0048731)
0.00616 positive regulation of organelle organization (GO:0010638)
0.00645 negative regulation of cellular component organization (GO:0051129)
0.00688 cellular response to endogenous stimulus (GO:0071495)
0.00738 peptide biosynthetic process (GO:0043043)
0.00740 regulation of cell morphogenesis (GO:0022604)
0.00789 RNA processing (GO:0006396)
0.00857 regulation of cell proliferation (GO:0042127)
0.00937 regulation of intracellular signal transduction (GO:1902531)
0.00977 regulation of multicellular organismal process (GO:0051239)
0.01270 protein modification by small protein removal (GO:0070646)
0.01440 intracellular transport (GO:0046907)
0.01450 rRNA processing (GO:0006364)
0.01460 regulation of mitotic cell cycle (GO:0007346)
0.01570 regulation of kinase activity (GO:0043549)
0.01600 establishment of localization (GO:0051234)
0.01720 cytoskeleton organization (GO:0007010)
0.01750 regulation of immune system process (GO:0002682)
0.01850 positive regulation of phosphorus metabolic process (GO:0010562)
0.01850 positive regulation of phosphate metabolic process (GO:0045937)
0.01860 negative regulation of mitotic cell cycle (GO:0045930)
0.02090 tissue development (GO:0009888)
0.02150 cellular localization (GO:0051641)
0.02300 DNA integrity checkpoint (GO:0031570)
0.02420 regulation of cell development (GO:0060284)
0.02580 regulation of cellular localization (GO:0060341)
0.02800 regulation of locomotion (GO:0040012)
0.02820 phosphorylation (GO:0016310)
0.03000 protein modification by small protein conjugation (GO:0032446)
0.03170 regulation of transport (GO:0051049)
0.03340 negative regulation of response to stimulus (GO:0048585)
0.03460 regulation of cellular amide metabolic process (GO:0034248)
0.03700 single-organism intracellular transport (GO:1902582)
0.03710 platelet aggregation (GO:0070527)
0.03770 regulation of protein localization (GO:0032880)
0.03860 cellular response to DNA damage stimulus (GO:0006974)
0.04000 regulation of translation (GO:0006417)
0.04000 regulation of cell differentiation (GO:0045595)
0.04030 mitotic cell cycle (GO:0000278)
0.04250 regulation of protein kinase activity (GO:0045859)
0.04350 establishment of localization in cell (GO:0051649)
0.04410 positive regulation of immune system process (GO:0002684)
0.04580 regulation of cell motility (GO:2000145)
0.04790 regulation of cell migration (GO:0030334)
0.04880 transport (GO:0006810)
