# Supplementary material for: Functional networks inference from rule-based machine learning models
Source: BioData Min. 2016 Sep 5;9:28. doi: 10.1186/s13040-016-0106-4 (PMC5011349; doi:10.1186/s13040-016-0106-4)
Supplement: Supplementary file 4 — Enriched terms. Complete list of enriched terms for each dataset and network. (XZ 3041 kb) [file 13040_2016_106_MOESM4_ESM.xz › enriched_terms/pearson/GSE3726/SN_C4_mf.txt]

0.00000 binding (GO:0005488)
0.00000 molecular_function (GO:0003674)
0.00000 protein binding (GO:0005515)
0.00000 heterocyclic compound binding (GO:1901363)
0.00000 organic cyclic compound binding (GO:0097159)
0.00000 RNA binding (GO:0003723)
0.00000 poly(A) RNA binding (GO:0044822)
0.00000 nucleic acid binding (GO:0003676)
0.00000 enzyme binding (GO:0019899)
0.00000 catalytic activity (GO:0003824)
0.00000 transferase activity (GO:0016740)
0.00000 macromolecular complex binding (GO:0044877)
0.00000 protein complex binding (GO:0032403)
0.00000 ubiquitin-like protein ligase binding (GO:0044389)
0.00000 identical protein binding (GO:0042802)
0.00000 ubiquitin protein ligase binding (GO:0031625)
0.00000 transferase activity, transferring phosphorus-containing groups (GO:0016772)
0.00000 hydrolase activity (GO:0016787)
0.00000 protein kinase activity (GO:0004672)
0.00000 protein kinase binding (GO:0019901)
0.00000 phosphotransferase activity, alcohol group as acceptor (GO:0016773)
0.00000 kinase binding (GO:0019900)
0.00000 kinase activity (GO:0016301)
0.00000 protein domain specific binding (GO:0019904)
0.00000 protein dimerization activity (GO:0046983)
0.00000 ion binding (GO:0043167)
0.00000 DNA binding (GO:0003677)
0.00000 receptor binding (GO:0005102)
0.00001 transcription factor activity, protein binding (GO:0000988)
0.00001 transcription factor activity, transcription factor binding (GO:0000989)
0.00001 mRNA binding (GO:0003729)
0.00001 small molecule binding (GO:0036094)
0.00001 protein serine/threonine kinase activity (GO:0004674)
0.00001 chromatin binding (GO:0003682)
0.00002 carbohydrate derivative binding (GO:0097367)
0.00003 nucleoside-triphosphatase activity (GO:0017111)
0.00003 protein homodimerization activity (GO:0042803)
0.00006 protein C-terminus binding (GO:0008022)
0.00007 hydrolase activity, acting on acid anhydrides, in phosphorus-containing anhydrides (GO:0016818)
0.00007 hydrolase activity, acting on acid anhydrides (GO:0016817)
0.00007 pyrophosphatase activity (GO:0016462)
0.00007 transcription cofactor activity (GO:0003712)
0.00010 molecular function regulator (GO:0098772)
0.00010 nucleotide binding (GO:0000166)
0.00010 nucleoside phosphate binding (GO:1901265)
0.00015 transcription factor binding (GO:0008134)
0.00023 structure-specific DNA binding (GO:0043566)
0.00023 nucleoside binding (GO:0001882)
0.00026 purine nucleotide binding (GO:0017076)
0.00028 anion binding (GO:0043168)
0.00030 transcription coactivator activity (GO:0003713)
0.00034 purine ribonucleotide binding (GO:0032555)
0.00052 purine ribonucleoside binding (GO:0032550)
0.00052 ribonucleoside binding (GO:0032549)
0.00052 ribonucleotide binding (GO:0032553)
0.00060 purine nucleoside binding (GO:0001883)
0.00070 enzyme regulator activity (GO:0030234)
0.00075 purine ribonucleoside triphosphate binding (GO:0035639)
0.00086 ATPase activity (GO:0016887)
0.00136 nucleosomal DNA binding (GO:0031492)
0.00234 translation initiation factor activity (GO:0003743)
0.00247 ubiquitin-like protein binding (GO:0032182)
0.00258 hormone receptor binding (GO:0051427)
0.00360 peptidase activity (GO:0008233)
0.00413 nuclear hormone receptor binding (GO:0035257)
0.00512 antigen binding (GO:0003823)
0.00916 ubiquitin-like protein transferase activity (GO:0019787)
0.01020 structural molecule activity (GO:0005198)
0.01080 protein N-terminus binding (GO:0047485)
0.01360 ubiquitin binding (GO:0043130)
0.01370 peptidase activity, acting on L-amino acid peptides (GO:0070011)
0.01420 translation factor activity, RNA binding (GO:0008135)
0.02950 adenyl nucleotide binding (GO:0030554)
0.03110 RNA polymerase II distal enhancer sequence-specific DNA binding (GO:0000980)
0.03170 enhancer sequence-specific DNA binding (GO:0001158)
0.03430 cysteine-type peptidase activity (GO:0008234)
0.04100 ubiquitin-protein transferase activity (GO:0004842)
0.04350 adenyl ribonucleotide binding (GO:0032559)
0.04910 chromatin DNA binding (GO:0031490)
