# Supplementary material for: Functional networks inference from rule-based machine learning models
Source: BioData Min. 2016 Sep 5;9:28. doi: 10.1186/s13040-016-0106-4 (PMC5011349; doi:10.1186/s13040-016-0106-4)
Supplement: Supplementary file 4 — Enriched terms. Complete list of enriched terms for each dataset and network. (XZ 3041 kb) [file 13040_2016_106_MOESM4_ESM.xz › enriched_terms/pearson/GSE3726/SE_C3_p.txt]

0.00001 Integrin signalling pathway (P00034)
0.00447 Cytoskeletal regulation by Rho GTPase (P00016)
0.02140 Ubiquitin proteasome pathway (P00060)
0.02730 PDGF signaling pathway (P00047)
0.04560 Inflammation mediated by chemokine and cytokine signaling pathway (P00031)
