# Supplementary material for: Functional networks inference from rule-based machine learning models
Source: BioData Min. 2016 Sep 5;9:28. doi: 10.1186/s13040-016-0106-4 (PMC5011349; doi:10.1186/s13040-016-0106-4)
Supplement: Supplementary file 4 — Enriched terms. Complete list of enriched terms for each dataset and network. (XZ 3041 kb) [file 13040_2016_106_MOESM4_ESM.xz › enriched_terms/pearson/GSE3726/SE_C4_mf.txt]

0.00000 binding (GO:0005488)
0.00000 molecular_function (GO:0003674)
0.00000 RNA binding (GO:0003723)
0.00000 poly(A) RNA binding (GO:0044822)
0.00000 protein binding (GO:0005515)
0.00000 nucleic acid binding (GO:0003676)
0.00000 organic cyclic compound binding (GO:0097159)
0.00000 heterocyclic compound binding (GO:1901363)
0.00001 enzyme binding (GO:0019899)
0.00002 identical protein binding (GO:0042802)
0.00002 mRNA binding (GO:0003729)
0.00008 DNA binding (GO:0003677)
0.00028 ubiquitin protein ligase binding (GO:0031625)
0.00039 ubiquitin-like protein ligase binding (GO:0044389)
0.00057 macromolecular complex binding (GO:0044877)
0.00068 protein complex binding (GO:0032403)
0.00072 platelet-derived growth factor binding (GO:0048407)
0.00124 structure-specific DNA binding (GO:0043566)
0.00152 catalytic activity (GO:0003824)
0.01900 antigen binding (GO:0003823)
0.02120 nucleosomal DNA binding (GO:0031492)
0.02880 protein domain specific binding (GO:0019904)
0.03860 structural molecule activity (GO:0005198)
0.04080 anion binding (GO:0043168)
0.04540 protein dimerization activity (GO:0046983)
