# Supplementary material for: Functional networks inference from rule-based machine learning models
Source: BioData Min. 2016 Sep 5;9:28. doi: 10.1186/s13040-016-0106-4 (PMC5011349; doi:10.1186/s13040-016-0106-4)
Supplement: Supplementary file 4 — Enriched terms. Complete list of enriched terms for each dataset and network. (XZ 3041 kb) [file 13040_2016_106_MOESM4_ESM.xz › enriched_terms/pearson/GSE3726/SE_C1_p.txt]

0.00000 Integrin signalling pathway (P00034)
0.00484 Cytoskeletal regulation by Rho GTPase (P00016)
0.00768 Ubiquitin proteasome pathway (P00060)
0.02110 Inflammation mediated by chemokine and cytokine signaling pathway (P00031)
0.02220 PDGF signaling pathway (P00047)
