# Supplementary material for: Functional networks inference from rule-based machine learning models
Source: BioData Min. 2016 Sep 5;9:28. doi: 10.1186/s13040-016-0106-4 (PMC5011349; doi:10.1186/s13040-016-0106-4)
Supplement: Supplementary file 4 — Enriched terms. Complete list of enriched terms for each dataset and network. (XZ 3041 kb) [file 13040_2016_106_MOESM4_ESM.xz › enriched_terms/pearson/dlbcl/SN_C4_p.txt]

0.00000 Inflammation mediated by chemokine and cytokine signaling pathway (P00031)
0.00000 Integrin signalling pathway (P00034)
0.00000 Ubiquitin proteasome pathway (P00060)
0.00000 CCKR signaling map (P06959)
0.00000 Parkinson disease (P00049)
0.00000 Cell cycle (P00013)
0.00024 Cytoskeletal regulation by Rho GTPase (P00016)
0.00134 Heterotrimeric G-protein signaling pathway-Gi alpha and Gs alpha mediated pathway (P00026)
0.00160 Huntington disease (P00029)
0.00172 FGF signaling pathway (P00021)
0.01340 DNA replication (P00017)
0.01610 Glycolysis (P00024)
0.01950 TCA cycle (P00051)
0.02060 Gonadotropin releasing hormone receptor pathway (P06664)
0.02470 B cell activation (P00010)
