# Supplementary material for: Functional networks inference from rule-based machine learning models
Source: BioData Min. 2016 Sep 5;9:28. doi: 10.1186/s13040-016-0106-4 (PMC5011349; doi:10.1186/s13040-016-0106-4)
Supplement: Supplementary file 4 — Enriched terms. Complete list of enriched terms for each dataset and network. (XZ 3041 kb) [file 13040_2016_106_MOESM4_ESM.xz › enriched_terms/pearson/dlbcl/SE_C2_bp.txt]

0.00000 biological_process (GO:0008150)
0.00000 cellular process (GO:0009987)
0.00000 regulation of biological process (GO:0050789)
0.00000 biological regulation (GO:0065007)
0.00000 regulation of cellular process (GO:0050794)
0.00000 regulation of metabolic process (GO:0019222)
0.00000 metabolic process (GO:0008152)
0.00000 single-organism process (GO:0044699)
0.00000 regulation of cellular metabolic process (GO:0031323)
0.00000 primary metabolic process (GO:0044238)
0.00000 organic substance metabolic process (GO:0071704)
0.00000 cellular metabolic process (GO:0044237)
0.00000 regulation of primary metabolic process (GO:0080090)
0.00000 single-organism cellular process (GO:0044763)
0.00000 response to stimulus (GO:0050896)
0.00000 negative regulation of biological process (GO:0048519)
0.00000 positive regulation of biological process (GO:0048518)
0.00000 regulation of macromolecule metabolic process (GO:0060255)
0.00000 positive regulation of cellular process (GO:0048522)
0.00000 macromolecule metabolic process (GO:0043170)
0.00000 cellular macromolecule metabolic process (GO:0044260)
0.00000 negative regulation of cellular process (GO:0048523)
0.00000 heterocycle metabolic process (GO:0046483)
0.00000 cellular nitrogen compound metabolic process (GO:0034641)
0.00000 nucleobase-containing compound metabolic process (GO:0006139)
0.00000 cellular aromatic compound metabolic process (GO:0006725)
0.00000 organic cyclic compound metabolic process (GO:1901360)
0.00000 nitrogen compound metabolic process (GO:0006807)
0.00000 positive regulation of metabolic process (GO:0009893)
0.00000 positive regulation of cellular metabolic process (GO:0031325)
0.00000 response to stress (GO:0006950)
0.00000 regulation of nitrogen compound metabolic process (GO:0051171)
0.00000 regulation of gene expression (GO:0010468)
0.00000 single-multicellular organism process (GO:0044707)
0.00000 cellular component organization or biogenesis (GO:0071840)
0.00000 multicellular organismal process (GO:0032501)
0.00000 cellular response to stimulus (GO:0051716)
0.00000 regulation of biosynthetic process (GO:0009889)
0.00000 nucleic acid metabolic process (GO:0090304)
0.00000 negative regulation of metabolic process (GO:0009892)
0.00000 positive regulation of macromolecule metabolic process (GO:0010604)
0.00000 negative regulation of cellular metabolic process (GO:0031324)
0.00000 regulation of molecular function (GO:0065009)
0.00000 regulation of nucleobase-containing compound metabolic process (GO:0019219)
0.00000 regulation of cellular biosynthetic process (GO:0031326)
0.00000 macromolecular complex subunit organization (GO:0043933)
0.00000 cellular component organization (GO:0016043)
0.00000 negative regulation of macromolecule metabolic process (GO:0010605)
0.00000 regulation of protein metabolic process (GO:0051246)
0.00000 single-organism metabolic process (GO:0044710)
0.00000 regulation of macromolecule biosynthetic process (GO:0010556)
0.00000 protein metabolic process (GO:0019538)
0.00000 regulation of localization (GO:0032879)
0.00000 single-organism developmental process (GO:0044767)
0.00000 biosynthetic process (GO:0009058)
0.00000 developmental process (GO:0032502)
0.00000 cellular nitrogen compound biosynthetic process (GO:0044271)
0.00000 regulation of RNA metabolic process (GO:0051252)
0.00000 organic substance biosynthetic process (GO:1901576)
0.00000 gene expression (GO:0010467)
0.00000 cellular protein metabolic process (GO:0044267)
0.00000 regulation of cellular protein metabolic process (GO:0032268)
0.00000 regulation of catalytic activity (GO:0050790)
0.00000 cellular component biogenesis (GO:0044085)
0.00000 cellular biosynthetic process (GO:0044249)
0.00000 regulation of RNA biosynthetic process (GO:2001141)
0.00000 response to chemical (GO:0042221)
0.00000 positive regulation of biosynthetic process (GO:0009891)
0.00000 regulation of nucleic acid-templated transcription (GO:1903506)
0.00000 regulation of biological quality (GO:0065008)
0.00000 positive regulation of gene expression (GO:0010628)
0.00000 regulation of cellular macromolecule biosynthetic process (GO:2000112)
0.00000 positive regulation of nitrogen compound metabolic process (GO:0051173)
0.00000 protein complex subunit organization (GO:0071822)
0.00000 nucleobase-containing compound biosynthetic process (GO:0034654)
0.00000 positive regulation of cellular biosynthetic process (GO:0031328)
0.00000 regulation of cell death (GO:0010941)
0.00000 heterocycle biosynthetic process (GO:0018130)
0.00000 regulation of transcription, DNA-templated (GO:0006355)
0.00000 organic cyclic compound biosynthetic process (GO:1901362)
0.00000 regulation of apoptotic process (GO:0042981)
0.00000 positive regulation of response to stimulus (GO:0048584)
0.00000 aromatic compound biosynthetic process (GO:0019438)
0.00000 positive regulation of nucleobase-containing compound metabolic process (GO:0045935)
0.00000 RNA metabolic process (GO:0016070)
0.00000 regulation of transport (GO:0051049)
0.00000 cellular component assembly (GO:0022607)
0.00000 regulation of response to stimulus (GO:0048583)
0.00000 macromolecular complex assembly (GO:0065003)
0.00000 regulation of programmed cell death (GO:0043067)
0.00000 cellular response to stress (GO:0033554)
0.00000 positive regulation of macromolecule biosynthetic process (GO:0010557)
0.00000 positive regulation of molecular function (GO:0044093)
0.00000 multicellular organismal development (GO:0007275)
0.00000 regulation of cellular component organization (GO:0051128)
0.00000 negative regulation of nitrogen compound metabolic process (GO:0051172)
0.00000 positive regulation of RNA metabolic process (GO:0051254)
0.00000 regulation of immune system process (GO:0002682)
0.00000 positive regulation of nucleic acid-templated transcription (GO:1903508)
0.00000 positive regulation of transcription, DNA-templated (GO:0045893)
0.00000 regulation of phosphate metabolic process (GO:0019220)
0.00000 cellular macromolecular complex assembly (GO:0034622)
0.00000 regulation of phosphorus metabolic process (GO:0051174)
0.00000 positive regulation of RNA biosynthetic process (GO:1902680)
0.00000 localization (GO:0051179)
0.00000 response to external stimulus (GO:0009605)
0.00000 negative regulation of nucleobase-containing compound metabolic process (GO:0045934)
0.00000 negative regulation of biosynthetic process (GO:0009890)
0.00000 cellular protein modification process (GO:0006464)
0.00000 protein modification process (GO:0036211)
0.00000 macromolecule modification (GO:0043412)
0.00000 positive regulation of cell communication (GO:0010647)
0.00000 biological adhesion (GO:0022610)
0.00000 cell differentiation (GO:0030154)
0.00000 regulation of hydrolase activity (GO:0051336)
0.00000 cellular response to chemical stimulus (GO:0070887)
0.00000 macromolecule biosynthetic process (GO:0009059)
0.00001 negative regulation of cell death (GO:0060548)
0.00001 cell adhesion (GO:0007155)
0.00001 regulation of cell proliferation (GO:0042127)
0.00001 negative regulation of gene expression (GO:0010629)
0.00001 cellular macromolecule biosynthetic process (GO:0034645)
0.00001 negative regulation of macromolecule biosynthetic process (GO:0010558)
0.00001 regulation of response to stress (GO:0080134)
0.00001 positive regulation of signaling (GO:0023056)
0.00001 positive regulation of protein metabolic process (GO:0051247)
0.00001 negative regulation of cellular biosynthetic process (GO:0031327)
0.00001 phosphorus metabolic process (GO:0006793)
0.00002 immune system process (GO:0002376)
0.00002 regulation of cell communication (GO:0010646)
0.00002 anatomical structure development (GO:0048856)
0.00002 negative regulation of apoptotic process (GO:0043066)
0.00003 positive regulation of cell death (GO:0010942)
0.00003 multi-organism process (GO:0051704)
0.00003 protein complex assembly (GO:0006461)
0.00003 protein complex biogenesis (GO:0070271)
0.00003 nucleotide biosynthetic process (GO:0009165)
0.00004 response to organic substance (GO:0010033)
0.00004 negative regulation of programmed cell death (GO:0043069)
0.00004 negative regulation of RNA metabolic process (GO:0051253)
0.00004 regulation of multi-organism process (GO:0043900)
0.00004 regulation of cellular localization (GO:0060341)
0.00004 phosphate-containing compound metabolic process (GO:0006796)
0.00004 negative regulation of protein metabolic process (GO:0051248)
0.00005 positive regulation of apoptotic process (GO:0043065)
0.00006 regulation of viral process (GO:0050792)
0.00006 positive regulation of immune system process (GO:0002684)
0.00007 negative regulation of cellular component organization (GO:0051129)
0.00008 response to other organism (GO:0051707)
0.00008 response to external biotic stimulus (GO:0043207)
0.00009 negative regulation of RNA biosynthetic process (GO:1902679)
0.00010 regulation of signaling (GO:0023051)
0.00010 system development (GO:0048731)
0.00010 single-organism biosynthetic process (GO:0044711)
0.00011 response to biotic stimulus (GO:0009607)
0.00011 positive regulation of programmed cell death (GO:0043068)
0.00011 positive regulation of catalytic activity (GO:0043085)
0.00012 positive regulation of transport (GO:0051050)
0.00014 negative regulation of nucleic acid-templated transcription (GO:1903507)
0.00015 positive regulation of cellular protein metabolic process (GO:0032270)
0.00015 regulation of proteolysis (GO:0030162)
0.00016 positive regulation of signal transduction (GO:0009967)
0.00021 localization of cell (GO:0051674)
0.00021 cell motility (GO:0048870)
0.00021 negative regulation of cellular macromolecule biosynthetic process (GO:2000113)
0.00022 regulation of symbiosis, encompassing mutualism through parasitism (GO:0043903)
0.00023 negative regulation of cellular protein metabolic process (GO:0032269)
0.00023 movement of cell or subcellular component (GO:0006928)
0.00024 locomotion (GO:0040011)
0.00026 regulation of phosphorylation (GO:0042325)
0.00026 regulation of multicellular organismal process (GO:0051239)
0.00028 cell migration (GO:0016477)
0.00028 regulation of catabolic process (GO:0009894)
0.00029 cellular response to DNA damage stimulus (GO:0006974)
0.00031 nucleoside phosphate biosynthetic process (GO:1901293)
0.00031 regulation of transcription from RNA polymerase II promoter (GO:0006357)
0.00032 cellular developmental process (GO:0048869)
0.00033 single organism cell adhesion (GO:0098602)
0.00036 single organismal cell-cell adhesion (GO:0016337)
0.00040 negative regulation of transport (GO:0051051)
0.00040 small molecule metabolic process (GO:0044281)
0.00041 regulation of protein modification process (GO:0031399)
0.00043 regulation of viral life cycle (GO:1903900)
0.00048 regulation of cellular catabolic process (GO:0031329)
0.00050 nucleotide metabolic process (GO:0009117)
0.00050 transcription, DNA-templated (GO:0006351)
0.00056 nucleic acid-templated transcription (GO:0097659)
0.00060 negative regulation of transcription, DNA-templated (GO:0045892)
0.00060 cell-cell adhesion (GO:0098609)
0.00072 regulation of protein catabolic process (GO:0042176)
0.00078 cellular response to organic substance (GO:0071310)
0.00078 protein localization (GO:0008104)
0.00079 RNA biosynthetic process (GO:0032774)
0.00080 ribonucleoprotein complex biogenesis (GO:0022613)
0.00081 organelle organization (GO:0006996)
0.00092 nucleoside phosphate metabolic process (GO:0006753)
0.00093 positive regulation of intracellular signal transduction (GO:1902533)
0.00127 regulation of intracellular signal transduction (GO:1902531)
0.00147 regulation of signal transduction (GO:0009966)
0.00175 DNA metabolic process (GO:0006259)
0.00180 organonitrogen compound metabolic process (GO:1901564)
0.00214 purine nucleotide metabolic process (GO:0006163)
0.00215 negative regulation of molecular function (GO:0044092)
0.00239 purine-containing compound metabolic process (GO:0072521)
0.00243 defense response (GO:0006952)
0.00278 nucleobase-containing small molecule metabolic process (GO:0055086)
0.00288 cellular localization (GO:0051641)
0.00290 regulation of cellular response to stress (GO:0080135)
0.00347 positive regulation of cellular component organization (GO:0051130)
0.00381 response to abiotic stimulus (GO:0009628)
0.00383 organophosphate biosynthetic process (GO:0090407)
0.00385 macromolecule localization (GO:0033036)
0.00390 RNA processing (GO:0006396)
0.00407 positive regulation of transcription from RNA polymerase II promoter (GO:0045944)
0.00409 nucleoside monophosphate metabolic process (GO:0009123)
0.00442 extracellular structure organization (GO:0043062)
0.00442 extracellular matrix organization (GO:0030198)
0.00447 response to virus (GO:0009615)
0.00463 circulatory system development (GO:0072359)
0.00463 cardiovascular system development (GO:0072358)
0.00553 cellular protein complex assembly (GO:0043623)
0.00626 nervous system development (GO:0007399)
0.00740 regulation of vesicle-mediated transport (GO:0060627)
0.00743 regulation of transferase activity (GO:0051338)
0.00874 regulation of protein localization (GO:0032880)
0.00886 osteoblast differentiation (GO:0001649)
0.01090 response to cytokine (GO:0034097)
0.01170 chromosome organization (GO:0051276)
0.01200 single-organism cellular localization (GO:1902580)
0.01240 positive regulation of phosphorus metabolic process (GO:0010562)
0.01240 positive regulation of phosphate metabolic process (GO:0045937)
0.01260 regulation of cellular protein catabolic process (GO:1903362)
0.01300 homeostatic process (GO:0042592)
0.01350 cell activation (GO:0001775)
0.01370 organonitrogen compound biosynthetic process (GO:1901566)
0.01380 regulation of protein phosphorylation (GO:0001932)
0.01470 regulation of metal ion transport (GO:0010959)
0.01470 regulation of locomotion (GO:0040012)
0.01540 positive regulation of multi-organism process (GO:0043902)
0.01660 muscle system process (GO:0003012)
0.01900 regulation of peptidase activity (GO:0052547)
0.02560 cellular protein localization (GO:0034613)
0.02720 negative regulation of catalytic activity (GO:0043086)
0.02730 cellular macromolecule localization (GO:0070727)
0.02900 homotypic cell-cell adhesion (GO:0034109)
0.02950 regulation of homeostatic process (GO:0032844)
0.02950 cell communication (GO:0007154)
0.03150 negative regulation of cell proliferation (GO:0008285)
0.03280 regulation of lymphocyte proliferation (GO:0050670)
0.03280 regulation of cellular component movement (GO:0051270)
0.03300 purine nucleotide biosynthetic process (GO:0006164)
0.03430 positive regulation of response to external stimulus (GO:0032103)
0.03450 regulation of proteasomal protein catabolic process (GO:0061136)
0.03900 regulation of mononuclear cell proliferation (GO:0032944)
0.04000 regulation of lymphocyte activation (GO:0051249)
0.04070 protein transport (GO:0015031)
0.04190 signal transduction (GO:0007165)
0.04220 negative regulation of phosphorus metabolic process (GO:0010563)
0.04220 negative regulation of phosphate metabolic process (GO:0045936)
0.04250 cellular chemical homeostasis (GO:0055082)
0.04280 catabolic process (GO:0009056)
0.04490 negative regulation of protein modification process (GO:0031400)
0.04680 single organism signaling (GO:0044700)
0.04680 signaling (GO:0023052)
0.04750 substantia nigra development (GO:0021762)
0.04750 midbrain development (GO:0030901)
