# Supplementary material for: Functional networks inference from rule-based machine learning models
Source: BioData Min. 2016 Sep 5;9:28. doi: 10.1186/s13040-016-0106-4 (PMC5011349; doi:10.1186/s13040-016-0106-4)
Supplement: Supplementary file 4 — Enriched terms. Complete list of enriched terms for each dataset and network. (XZ 3041 kb) [file 13040_2016_106_MOESM4_ESM.xz › enriched_terms/pearson/dlbcl/SE_C1_cc.txt]

0.00000 myofibril (GO:0030016)
0.00000 contractile fiber (GO:0043292)
0.00000 striated muscle thin filament (GO:0005865)
0.00000 sarcomere (GO:0030017)
0.00000 cellular_component (GO:0005575)
0.00000 myofilament (GO:0036379)
0.00000 contractile fiber part (GO:0044449)
0.00000 cytosolic ribosome (GO:0022626)
0.00000 ribosome (GO:0005840)
0.00000 ribosomal subunit (GO:0044391)
0.00001 cell part (GO:0044464)
0.00001 cell (GO:0005623)
0.00001 troponin complex (GO:0005861)
0.00002 macromolecular complex (GO:0032991)
0.00005 intracellular (GO:0005622)
0.00010 organelle (GO:0043226)
0.00010 intracellular part (GO:0044424)
0.00019 cytoplasm (GO:0005737)
0.00019 cytosolic part (GO:0044445)
0.00037 cytosolic large ribosomal subunit (GO:0022625)
0.00081 intracellular organelle (GO:0043229)
0.00103 large ribosomal subunit (GO:0015934)
0.00274 extracellular matrix (GO:0031012)
0.00467 intracellular non-membrane-bounded organelle (GO:0043232)
0.00467 non-membrane-bounded organelle (GO:0043228)
0.00495 extracellular region (GO:0005576)
0.00548 cytoplasmic part (GO:0044444)
0.00759 extracellular region part (GO:0044421)
0.02070 focal adhesion (GO:0005925)
0.02070 cell-substrate adherens junction (GO:0005924)
0.02260 cell-substrate junction (GO:0030055)
0.02860 ribonucleoprotein complex (GO:0030529)
0.03040 actin cytoskeleton (GO:0015629)
0.03390 membrane (GO:0016020)
0.03590 adherens junction (GO:0005912)
0.04000 extracellular exosome (GO:0070062)
0.04000 extracellular membrane-bounded organelle (GO:0065010)
0.04470 anchoring junction (GO:0070161)
0.04500 extracellular organelle (GO:0043230)
0.04500 extracellular vesicle (GO:1903561)
